# Supplementary material for: Organellar phylogenomics of Ophioglossaceae fern genera
Source: Front Plant Sci. 2024 Jan 15;14:1294716. doi: 10.3389/fpls.2023.1294716 (PMC10823028; doi:10.3389/fpls.2023.1294716)
Supplement: Supplementary file 1 [file DataSheet_1.xlsx]

## Sheet: Table S1
Table S1. Sample information of phylogenomic analyses.
Taxa	Voucher information (herbarium)	Plastome / Mitogenome	SRA (or CRA*)	Plastome size (Mbp)	GC content of plastome (%)
Ophioglossaceae
Botrychioideae
Botrychium lunaria	Kuo4449 (TAIF)	OR777253	SRR26130508	0.139	44.3
Botrypus virginianus	Hsu7588 (TAIF)	OR785750	SRR26130507	0.138$	43.7$
Holubiella lunarioides	Wagner83199 (MICH)	OR785745-49	SRR26130506	0.137$	44.2$
Japanobotrychium lanuginosum	Kuo4419 (TAIF)	OR777255	SRR26130505	0.138	43.2
Sahashia stricta	Kuo4439 (TAIF)	OR777259	SRR26130504	0.142	43.4
Sceptridium ternatum	Kim et al., 2012–005 (KUS)	KM817789	SRR7630501	0.139	44.8
Helminthostachyoideae
Helminthostachys zeylanica	K.-J. Jo et al., 2012–0028 (KUS)	KM817788	SRR7630499	0.138	43.2
Mankyuoideae
Mankyua chejuensis	K.-J. Kim et al., 2011–1638 (KUS)	OR777261	SRR15435894	0.146	38
Ophioglossoideae
Cheiroglossa palmata	Rothfels4834 (UC)	OR777254	SRR26130503	0.132	41
Goswamia costatum	L. Festo et al. 2731 (EA, MO, NHT)	OM897593	CRR401771*	0.132	42
Haukia tuberosa	Gruhn147 (MO)	OM897595	CRR401773*	0.13	41.1
Ophioderma pendula	Wade5500 (TAIF)	OR777256	SRR26130502	0.123	35
Ophioglossum austroasiaticum	Hsu9384 (TAIF)	OR777257	SRR26130501	0.137	42.2
Ophioglossum californicum	No information	NC_020147 / KX171637		0.138	42.2
Rhizoglossum bergianum	Christopher Whitehouse s.n. (NEU)	OR777258	SRR26130500	0.133	41
Whittieria engelmannii	G. Yatskievych 15-025 (MO)	OR777260	CRR401775*	0.133	41.3
Outgroup taxa
Dryopteris		NC_050008 / MW732172
Ginkgo		NC_016986 / NC_027976
Huperzia		NC_033874 / NC_071971
Psilotum		KC117179 / KX171638-39
*Beijing Institute of Genomics (BIG), Chinese Academy of Sciences, under accession number CRA006309
$based on incomplete assembly

## Sheet: Table S2
Table S2. Primers used to fill plastomic gaps in Botrypus.
Name	Target region	Sequence (5'-3')
Botrypus_trnL_ycf2_IGS_f	trnL-ycf2 IGS	GAGACTTCAAATCCCAATTCGATGAG
Botrypus_trnL_ycf2_IGS_r	trnL-ycf2 IGS	CTATGCGGAGCAAGATTTAGGG
Botrypus_rps7_fHFR	rps7	CTAATAGAGCTTTTGCACATTTCCGTTA
Botrypus_rps7_ndhB_r	rps7-ndhB IGS	ATACGCACGGAGTTAGAGTCC
Botrypus_IR_rps7_f	IR to rps7 IGS	CAAGGTCGTTCCAAATATGGTG
Botrypus_IR_rps7_r	IR to rps7 IGS	GACGTGACATTGATTTGGAAGG
Botrypus_ycf2_rIEE	ycf2	TCTACCGAGTCAAATTGAGGAAATC

## Sheet: Table S3
Table S3. CDS gene used in the phylogenomic analyses. p = present, ab = absent.
Gene\Taxon	Botrychium	Botrypus	Cheiroglossa	Dryopteris	Ginkgo	Goswamia	Haukia	Helminthostachys	Holubiella	Huperzia	Japanobotrychium	Mankyua	Ophioderma	Ophioglossum_austroasiaticum	Ophioglossum_californicum	Psilotum	Rhizoglossum	Sahashia	Sceptridium	Whittieria
cp_accD	p	p	p	p	p	p	p	p	p	p	p	p	p	p	p	p	p	p	p	p
cp_atpA	p	p	p	p	p	p	p	p	p	p	p	p	p	p	p	p	p	p	p	p
cp_atpB	p	p	p	p	p	p	p	p	p	p	p	p	p	p	p	p	p	p	p	p
cp_atpE	p	p	p	p	p	p	p	p	p	p	p	p	p	p	p	p	p	p	p	p
cp_atpF	p	p	p	p	p	p	p	p	p	p	p	p	p	p	p	p	p	p	p	p
cp_atpH	p	p	p	p	p	p	p	p	p	p	p	p	p	p	p	p	p	p	p	p
cp_atpI	p	p	p	p	p	p	p	p	p	p	p	p	p	p	p	p	p	p	p	p
cp_ccsA	p	p	p	p	p	p	p	p	p	p	p	p	p	p	p	p	p	p	p	p
cp_cemA	p	p	p	p	p	p	p	p	p	ab	p	p	p	p	p	p	p	p	p	p
cp_chlB	p	p	p	p	p	p	p	p	p	p	p	p	p	p	p	ab	p	p	p	p
cp_chlL	p	p	p	p	p	p	p	p	p	p	p	p	p	p	p	ab	p	p	p	p
cp_chlN	p	p	p	p	p	p	p	p	p	p	p	p	p	p	p	ab	p	p	p	p
cp_clpP	p	p	p	p	p	p	p	p	p	p	p	p	p	p	p	p	p	p	p	p
cp_infA	p	p	p	p	p	p	p	p	p	p	p	p	p	p	p	p	p	p	p	p
cp_matK	p	p	p	p	p	p	p	p	p	p	p	p	p	p	p	p	p	p	p	p
cp_ndhA	p	p	p	p	p	p	p	p	p	p	p	p	p	p	p	p	p	p	p	p
cp_ndhB	p	p	p	p	p	p	p	p	p	p	p	p	p	p	p	p	p	p	p	p
cp_ndhC	p	p	p	p	p	p	p	p	p	p	p	p	p	p	p	p	p	p	p	p
cp_ndhD	p	p	p	p	p	p	p	p	p	p	p	p	p	p	p	p	p	p	p	p
cp_ndhE	p	p	p	p	p	p	p	p	p	p	p	p	p	p	p	p	p	p	p	p
cp_ndhG	p	p	p	p	p	p	p	p	p	p	p	p	p	p	p	p	p	p	p	p
cp_ndhH	p	p	p	p	p	p	p	p	p	p	p	p	p	p	p	p	p	p	p	p
cp_ndhI	p	p	p	p	p	p	p	p	p	p	p	p	p	p	p	p	p	p	p	p
cp_ndhJ	p	p	p	p	p	p	p	p	p	p	p	p	p	p	p	p	p	p	p	p
cp_ndhK	p	p	p	p	p	p	p	p	p	p	p	p	p	p	p	p	p	p	p	p
cp_petA	p	p	p	p	p	p	p	p	p	p	p	p	p	p	p	p	p	p	p	p
cp_petB	p	p	p	p	p	p	p	p	p	p	p	p	p	p	p	p	p	p	p	p
cp_petD	p	p	p	p	p	p	p	p	p	p	p	p	p	p	p	p	p	p	p	p
cp_petG	p	p	p	p	p	p	p	p	p	p	p	p	p	p	p	p	p	p	p	p
cp_petL	p	p	p	p	p	p	p	p	p	p	p	p	p	p	p	p	p	p	p	p
cp_petN	p	p	p	p	p	p	p	p	p	p	p	p	p	p	p	p	p	p	p	p
cp_psaA	p	p	p	p	p	p	p	p	p	p	p	p	p	p	p	p	p	p	p	p
cp_psaB	p	p	p	p	p	p	p	p	p	p	p	p	p	p	p	p	p	p	p	p
cp_psaC	p	p	p	p	p	p	p	p	p	p	p	p	p	p	p	p	p	p	p	p
cp_psaI	p	p	p	p	p	p	p	p	p	p	p	p	p	p	p	p	p	p	p	p
cp_psaJ	p	p	p	p	p	p	p	p	p	p	p	p	p	p	p	p	p	p	p	p
cp_psaM	p	p	p	ab	ab	p	p	p	p	p	p	p	ab	p	p	p	p	p	p	p
cp_psbA	p	p	p	p	p	p	p	p	p	p	p	p	p	p	p	p	p	p	p	p
cp_psbB	p	p	p	p	p	p	p	p	p	p	p	p	p	p	p	p	p	p	p	p
cp_psbC	p	p	p	p	p	p	p	p	p	p	p	p	p	p	p	p	p	p	p	p
cp_psbD	p	p	p	p	p	p	p	p	p	p	p	p	p	p	p	p	p	p	p	p
cp_psbE	p	p	p	p	p	p	p	p	p	p	p	p	p	p	p	p	p	p	p	p
cp_psbF	p	p	p	p	p	p	p	p	p	p	p	p	p	p	p	p	p	p	p	p
cp_psbH	p	p	p	p	p	p	p	p	p	p	p	p	p	p	p	p	p	p	p	p
cp_psbI	p	p	p	p	p	p	p	p	p	p	p	p	p	p	p	p	p	p	p	p
cp_psbJ	p	p	p	p	p	p	p	p	p	p	p	p	p	p	p	p	p	p	p	p
cp_psbK	p	p	p	p	p	p	p	p	p	p	p	p	p	p	p	p	p	p	p	p
cp_psbL	p	p	p	p	p	p	p	p	p	p	p	p	p	p	p	p	p	p	p	p
cp_psbM	p	p	p	p	p	p	p	p	p	p	p	p	p	p	p	p	p	p	p	p
cp_psbN	p	p	p	p	p	p	p	p	p	p	p	p	p	p	p	p	p	p	p	p
cp_psbT	p	p	p	p	p	p	p	p	p	p	p	p	p	p	p	p	p	p	p	p
cp_psbZ	p	p	p	p	ab	p	p	p	p	p	p	p	p	p	p	p	p	p	p	p
cp_rbcL	p	p	p	p	p	p	p	p	p	p	p	p	p	p	p	p	p	p	p	p
cp_rpl14	p	p	p	p	p	p	p	p	p	p	p	p	p	p	p	p	p	p	p	p
cp_rpl16	p	p	p	p	p	p	p	p	p	p	p	p	p	p	p	p	p	p	p	p
cp_rpl2	p	p	p	p	p	p	p	p	p	p	p	p	p	p	p	p	p	p	p	p
cp_rpl20	p	p	p	p	p	p	p	p	p	p	p	p	p	p	p	p	p	p	p	p
cp_rpl21	p	p	p	p	ab	p	p	p	p	p	p	p	p	p	p	p	p	p	p	p
cp_rpl22	p	p	p	p	p	p	p	p	p	p	p	p	p	p	p	p	p	p	p	ab
cp_rpl23	p	p	p	p	p	p	p	p	p	p	p	p	p	p	p	p	p	p	p	p
cp_rpl32	p	p	p	p	p	p	p	p	p	p	p	p	p	p	p	p	p	p	p	p
cp_rpl33	p	p	p	p	p	p	p	p	p	p	p	p	p	p	p	p	p	p	p	p
cp_rpl36	p	p	p	p	p	p	p	p	p	p	p	p	p	p	p	p	p	p	p	p
cp_rpoA	p	p	p	p	p	p	p	p	p	p	p	p	p	p	p	p	p	p	p	p
cp_rpoB	p	p	p	p	p	p	p	p	p	p	p	p	p	p	p	p	p	p	p	p
cp_rpoC1	p	p	p	p	p	p	p	p	p	p	p	p	p	p	p	p	p	p	p	p
cp_rpoC2	p	p	p	p	p	p	p	p	p	p	p	p	p	p	p	p	p	p	p	p
cp_rps11	p	p	p	p	p	p	p	p	p	p	p	p	p	p	p	p	p	p	p	p
cp_rps14	p	p	p	p	p	p	p	p	p	p	p	p	p	p	p	p	p	p	p	p
cp_rps15	p	p	p	p	p	p	p	p	p	p	p	p	p	p	p	p	p	p	p	p
cp_rps18	p	p	p	p	p	p	p	p	p	p	p	p	p	p	p	p	p	p	p	p
cp_rps19	p	p	p	p	p	p	p	p	p	p	p	p	p	p	p	p	p	p	p	p
cp_rps2	p	p	p	p	p	p	p	p	p	p	p	p	p	p	p	p	p	p	p	p
cp_rps3	p	p	p	p	p	p	p	p	p	p	p	p	p	p	p	p	p	p	p	p
cp_rps4	p	p	p	p	p	p	p	p	p	p	p	p	p	p	p	p	p	p	p	p
cp_rps7	p	p	p	p	p	p	p	p	p	p	p	p	p	p	p	p	p	p	p	p
cp_rps8	p	p	p	p	p	p	p	p	p	p	p	p	p	p	p	p	p	p	p	p
cp_ycf1	p	p	p	p	ab	p	p	p	p	p	p	p	p	p	p	p	p	p	p	p
cp_ycf12	p	p	p	p	p	p	p	p	p	p	p	p	p	p	p	p	p	p	p	p
cp_ycf2	p	p	p	p	p	p	p	p	p	p	p	p	p	p	p	p	p	p	p	p
cp_ycf3	p	p	p	p	p	p	p	p	p	p	p	p	p	p	p	p	p	p	p	p
cp_ycf4	p	p	p	p	p	p	p	p	p	p	p	p	p	p	p	p	p	p	p	p
cp_ycf94	p	p	p	p	ab	p	p	p	p	p	p	p	p	p	p	p	p	p	p	p
mt_atp1	p	p	p	p	p	p	p	p	-	p	p	p	p	p	p	p	p	p	ab	p
mt_atp4	p	p	p	ab	p	p	p	ab	-	p	p	p	p	p	p	p	p	p	p	p
mt_atp6	p	p	p	ab	p	p	p	ab	-	p	p	p	p	p	p	p	p	p	p	p
mt_atp8	p	p	p	ab	p	p	p	p	-	p	p	p	p	p	p	p	p	ab	p	p
mt_atp9	p	p	p	p	p	p	p	ab	-	p	p	p	p	p	p	p	p	p	p	p
mt_cob	p	p	p	p	p	p	p	ab	-	p	p	p	p	p	p	p	p	ab	ab	p
mt_cox1	p	p	p	p	p	p	p	ab	-	p	p	p	p	p	p	p	p	p	p	p
mt_cox2	p	p	p	p	p	p	p	p	-	p	p	p	p	p	p	p	p	p	ab	p
mt_cox3	p	p	p	ab	p	p	p	p	-	p	p	p	p	p	p	p	p	ab	ab	p
mt_matR	p	p	p	ab	p	p	p	ab	-	p	p	p	ab	ab	p	p	p	p	p	p
mt_mttB	p	p	p	ab	p	p	p	p	-	ab	p	p	p	p	p	p	p	p	ab	p
mt_nad1	p	p	p	p	p	p	p	p	-	p	p	p	p	p	p	p	p	p	p	p
mt_nad2	p	p	p	p	p	p	p	p	-	p	ab	p	p	p	p	p	p	p	p	p
mt_nad3	p	p	p	p	p	p	p	p	-	p	p	p	p	p	p	p	p	p	p	p
mt_nad4	p	p	p	p	p	p	p	p	-	p	p	p	p	p	p	p	p	ab	p	p
mt_nad4L	p	p	p	p	p	p	p	ab	-	p	p	p	p	p	p	p	p	p	p	p
mt_nad5	p	p	p	p	p	p	p	p	-	p	p	p	p	p	p	p	p	p	p	p
mt_nad6	p	p	p	p	p	p	p	p	-	p	ab	p	p	p	p	p	p	p	ab	p
mt_nad7	p	p	p	p	p	p	p	p	-	ab	ab	p	p	p	p	p	p	ab	p	p
mt_nad9	p	p	p	ab	p	p	p	p	-	p	p	p	p	p	p	p	p	p	p	p
mt_rpl16	p	ab	p	p	p	p	p	p	-	p	p	p	p	p	p	p	p	p	p	p
mt_rpl2	p	ab	p	p	p	p	p	ab	-	p	p	p	p	p	p	p	p	p	p	p
mt_rpl5	p	p	p	ab	p	p	p	ab	-	p	ab	p	ab	p	p	p	p	p	p	p
mt_rpl6	p	p	ab	p	ab	p	p	ab	-	p	p	p	p	p	p	p	p	ab	p	p
mt_rps1	p	p	ab	ab	p	p	p	p	-	ab	p	p	p	p	p	p	p	ab	p	p
mt_rps10	p	ab	p	ab	p	p	p	ab	-	p	p	p	p	p	p	p	p	p	p	p
mt_rps11	p	p	p	ab	p	p	p	ab	-	p	p	p	p	p	p	p	p	ab	p	p
mt_rps12	p	p	p	ab	p	p	p	p	-	p	p	p	p	p	p	p	p	ab	p	p
mt_rps13	p	p	ab	ab	p	p	p	ab	-	p	p	p	ab	p	p	p	p	ab	p	p
mt_rps14	p	p	p	ab	p	p	p	p	-	p	p	p	p	p	p	p	p	p	p	p
mt_rps19	p	p	p	ab	p	p	p	p	-	p	p	p	p	p	p	p	p	p	p	p
mt_rps2	p	p	ab	p	p	p	p	ab	-	p	p	p	p	p	p	p	p	p	p	p
mt_rps3	p	p	p	ab	p	p	p	p	-	p	p	p	ab	p	p	p	p	p	p	p
mt_rps4	p	p	p	ab	p	p	p	p	-	p	p	p	p	p	p	p	p	p	ab	p
mt_rps7	p	p	ab	ab	p	p	p	p	-	ab	p	p	p	p	p	p	p	p	p	p
mt_sdh3	p	p	p	ab	p	p	p	ab	-	p	p	p	p	p	p	p	p	p	p	p
mt_sdh4	p	p	p	ab	p	p	p	ab	-	p	p	p	p	p	p	p	p	p	ab	p

## Sheet: Table S4
Table S4. GenBank aaccessions of sequences additionally included in the expanded mitochondrial alignments this study.
Accession number	Species	Family	Order
Mitogenome
NC_037304	Arabidopsis thaliana	Brassicaceae	Brassicales
NC_012116	Carica papaya	Caricaceae	Brassicales
NC_015141	Ricinus communis	Euphorbiaceae	Malpighiales
NC_014050	Cucurbita pepo	Cucurbitaceae	Cucurbitales
NC_018554	Malus x domestica	Rosaceae	Rosales
NC_020455	Glycine max	Fabaceae	Fabales
MZ934755	Oenothera villaricae	Onagraceae	Myrtales
NC_012119	Vitis vinifera	Vitaceae	Vitales
NC_027406	Gossypium hirsutum	Malvaceae	Malvales
NC_006581	Nicotiana tabacum	Solanaceae	Solanales
MZ240726	Cuscuta japonica	Convolvulaceae	Solanales
NC_023337	Helianthus annuus	Asteraceae	Asterales
NC_024293	Rhazya stricta	Apocynaceae	Gentianales
NC_022796	Asclepias syriaca	Asclepiadaceae	Gentianales
NC_023209	Salvia miltiorrhiza	Lamiaceae	Lamiale
NC_016741	Boea hygrometrica	Gesneriaceae	Lamiale
NC_031806	Castilleja paramensis	Orobanchaceae	Lamiale
MH376284	Camellia sinensis	Theaceae	Ericales
MW553037	Agrostemma githago	Caryophyllaceae	Caryophyllales
NC_072104	Helicanthes elasticus	Loranthaceae	Santalales
NC_056836	Tolypanthus maclurei	Loranthaceae	Santalales
NC_053625	Malania oleifera	Ximeniaceae	Santalales
MZ430522	Erythropalum scandens	Erythropalaceae	Santalales
CM026581	Tetracentron sinense	Trochodendraceae	Trochodendrales
NC_016740	Phoenix dactylifera	Arecaceae	Arecales
NC_017840	Spirodela polyrhiza	Araceae	Alismatales
NC_011033	Oryza sativa	Poaceae	Poales
NC_021152	Liriodendron tulipifera	Magnoliaceae	Magnoliales
KF754803	Amborella trichopoda	Amborellaceae	Amborellales
NC_039746	Pinus taeda	Pinaceae	Pinales
NC_010303	Cycas taitungensis	Cycadaceae	Cycadales
MN400566-74	Azolla filiculoides	Salviniaceae	Salviniales
MN400594-606	Pteridium revolutum	Dennstaedtiaceae	Polypodiales
OM867545-53	Haplopteris ensiformis	Pteridaceae	Polypodiales
NC_065260	Ophioglossum vulgatum	Ophioglossaceae	Ophioglossales
Single gene sequences
atp6
MT895603	Comandra umbellata	Comandraceae	Santalales
DQ110210	Pyrularia pubera	Cervantesiaceae	Santalales
MG233995	Loranthus europaeus	Loranthaceae	Santalales
DQ110176	Dendrophthoe pentandra	Loranthaceae	Santalales
DQ110183	Gaiadendron punctatum	Loranthaceae	Santalales
DQ110193	Misodendrum linearifolium	Misodendraceae	Santalales
DQ110198	Ongokea gore	Aptandraceae	Santalales
DQ110192	Minquartia guianensis	Coulaceae	Santalales
DQ110222	Ximenia americana	Ximeniaceae	Santalales
atp9
KT022222	Viscum scurruloideum	Viscaceae	Santalales
OR505917	Santalum album	Santalaceae	Santalales
OR505914	Taxillus matsudae	Loranthaceae	Santalales
OR505916	Schoepfia jasminodora	Schoepfiaceae	Santalales
OR505915	Olax imbricata	Olacaceae	Santalales
ccmC
MT895605	Comandra umbellata	Santalaceae	Santalales
OR505920	Santalum album	Santalaceae	Santalales
OR505921	Taxillus matsudae	Loranthaceae	Santalales
OR505919	Schoepfia jasminodora	Schoepfiaceae	Santalales
OR505918	Olax imbricata	Olacaceae	Santalales
ccmFN
OR505924	Santalum album	Santalaceae	Santalales
OR505923	Schoepfia jasminodora	Schoepfiaceae	Santalales
OR505922	Olax imbricata	Olacaceae	Santalales
cox3
OR498259	Santalum album	Santalaceae	Santalales
OR498256	Taxillus matsudae	Loranthaceae	Santalales
OR498258	Schoepfia jasminodora	Schoepfiaceae	Santalales
OR498257	Olax imbricata	Olacaceae	Santalales
matR
DQ110348	Nestronia umbellata	Santalaceae	Santalales
DQ110365	Urobotrya siamensis	Opiliaceae	Santalales
JQ613250	Santalum album	Santalaceae	Santalales
MG234006	Loranthus europaeus	Loranthaceae	Santalales
DQ110349	Nuytsia floribunda	Loranthaceae	Santalales
KP263271	Macrosolen cochinchinensis	Loranthaceae	Santalales
JQ613252	Schoepfia jasminodora	Schoepfiaceae	Santalales
KP263264	Arjona tuberosa	Schoepfiaceae	Santalales
JQ613246	Olax imbricata	Olacaceae	Santalales
DQ110338	Dulacia candida	Olacaceae	Santalales
DQ110350	Ongokea gore	Aptandraceae	Santalales
DQ110346	Minquartia guianensis	Coulaceae	Santalales
DQ110367	Ximenia americana	Ximeniaceae	Santalales
KP263279	Scorodocarpus borneensis	Strombosiaceae	Santalales
MT895610	Comandra umbellata		Santalales
nad2
MT895613	Comandra umbellata	Santalaceae	Santalales
OR498261	Santalum album	Santalaceae	Santalales
OR498260	Schoepfia jasminodora	Schoepfiaceae	Santalales
nad3
OR498265	Santalum album	Santalaceae	Santalales
OR498262	Taxillus matsudae	Loranthaceae	Santalales
OR498264	Schoepfia jasminodora	Schoepfiaceae	Santalales
OR498263	Olax imbricata	Olacaceae	Santalales
nad5
MG234013	Loranthus europaeus	Loranthaceae	Santalales
OR505932	Santalum album	Santalaceae	Santalales
OR505929	Taxillus matsudae	Loranthaceae	Santalales
OR505931	Schoepfia jasminodora	Schoepfiaceae	Santalales
OR505930	Olax imbricata	Olacaceae	Santalales
nad6
MT895618	Comandra umbellata	Santalaceae	Santalales
OR505925	Taxillus matsudae	Loranthaceae	Santalales
OR505927	Schoepfia jasminodora	Schoepfiaceae	Santalales
OR505926	Olax imbricata	Olacaceae	Santalales
nad7
OR498266	Santalum album	Santalaceae	Santalales
OR498267	Olax imbricata	Olacaceae	Santalales
rpl16
MG234019	Loranthus europaeus	Loranthaceae	Santalales
KT022222	Viscum scurruloideum	Viscaceae	Santalales
MT895622	Comandra umbellata	Santalaceae	Santalales
OR498268	Santalum album	Santalaceae	Santalales
OR498269	Olax imbricata	Olacaceae	Santalales
rps4
MT895624	Comandra umbellata	Santalaceae	Santalales
OR498270	Santalum album	Santalaceae	Santalales
OR498271	Olax imbricata	Olacaceae	Santalales
rps12
OR498275	Santalum album	Santalaceae	Santalales
OR498272	Taxillus matsudae	Loranthaceae	Santalales
OR498274	Schoepfia jasminodora	Schoepfiaceae	Santalales
OR498273	Olax imbricata	Olacaceae	Santalales
rps19
OR498276	Olax imbricata	Olacaceae	Santalales
ccmB
OR545231	Schoepfia jasminodora	Schoepfiaceae	Santalales
OR545232	Santalum album	Santalaceae	Santalales
OR545233	Olax imbricata	Olacaceae	Santalales
rpl5
OR545234	Santalum album	Santalaceae	Santalales
OR545235	Olax imbricata	Olacaceae	Santalales
nad1 intron2
DQ110286	Pyrularia pubera	Santalaceae	Santalales
DQ110284	Osyris alba	Santalaceae	Santalales
DQ110281	Nestronia umbellula	Santalaceae	Santalales
DQ110275	Jodina rhombifolia	Cervantesiaceae	Santalales
DQ110264	Buckleya graebneriana	Thesiaceae	Santalales
DQ110263	Buckleya distichophylla	Thesiaceae	Santalales
DQ110288	Strombosia pustulata	Strombosiaceae	Santalales
DQ110279	Maburea trinervis	Erythropalacea	Santalales
DQ110273	Heisteria ovata	Erythropalaceae	Santalales
OR545238	Schoepfia jasminodora	Schoepfiaceae	Santalales
OR545236	Santalum album	Santalaceae	Santalales
OR545237	Olax imbricata	Olacaceae	Santalales

## Sheet: TableS5
Table S5. Losses of organellar CDS genes and the structural change in plastomes.
Genetic_region\Genera	Psilotum	Sahashia	Botrypus	Botrychium	Japanobotrychium	Holubiella	Sceptridium	Helminthostachys	Mankyua	Whittieria	Rhizoglossum	Haukia	Ophioglossum	Goswamia	Cheiroglossa	Ophioderma
cpDNA trnA-UGC	presence	presence	presence	presence	presence	presence	presence	presence	presence	presence	presence	presence	presence	presence	presence	absence
cpDNA psbM	presence	presence	presence	presence	presence	presence	presence	presence	presence	presence	presence	presence	presence	presence	presence	absence
cpDNA clpP intron2	presence	presence	presence	presence	presence	presence	presence	presence	presence	presence	presence	presence	presence	absence	presence	presence
cpDNA rpl2 intron	presence	presence	presence	presence	presence	presence	presence	presence	presence	presence	presence	absence	presence	presence	presence	presence
cpDNA trnT-GGU inversion	absence	absence	absence	absence	absence	presence	presence	absence	absence	absence	absence	absence	absence	absence	absence	absence
mtDNA nad1 intron2	presence	?	presence	presence	presence	n.a.	presence	presence	presence	presence	presence	absence	absence	presence	presence	presence
mtDNA nad5 intron1	presence	presence	presence	presence	presence	n.a.	presence	presence	presence	presence	presence	presence	presence	absence	absence	absence
mtDNA nad5 intron2	presence	presence	presence	presence	presence	n.a.	presence	presence	presence	presence	presence	absence	absence	absence	absence	absence
mtDNA nad7 intron2	presence	?	presence	?	?	n.a.	presence	presence	presence	absence	absence	absence	absence	absence	absence	absence
mtDNA rps3 intron	presence	?	presence	presence	presence	n.a.	presence	presence	presence	absence	absence	absence	absence	absence	absence	?
mtDNA cox1 intron	presence	?	presence	presence	presence	n.a.	presence	presence	presence	absence	absence	absence	absence	absence	absence	absence
mtDNA rps1 intron	presence	?	presence	presence	presence	n.a.	presence	presence	presence	absence	absence	absence	absence	absence	?	absence
mtDNA ccmFN	presence	presence	presence	presence	presence	n.a.	presence	absence	absence	absence	absence	absence	absence	absence	absence	absence
mtDNA ccmFC	presence	presence	presence	presence	presence	n.a.	presence	presence	absence	absence	absence	absence	absence	absence	absence	absence
mtDNA ccmC	presence	presence	presence	presence	presence	n.a.	presence	presence	absence	absence	absence	absence	absence	absence	absence	absence
mtDNA ccmB	presence	presence	presence	presence	presence	n.a.	presence	presence	absence	absence	absence	absence	absence	absence	absence	absence

## Sheet: Table S6
Table S5. Read coverages of mitochondrial genes in Ophioglossaceae.
Taxon	Gene	Read coverage per Gbp	Read total coverage
Botrychium	atp1	3.14485	22.3159
Botrychium	atp4	3.2256	22.8889
Botrychium	atp6	3.0367	21.5485
Botrychium	atp8	3.25642	23.1076
Botrychium	atp9	5.11585	36.3022
Botrychium	ccmB	1.70756	12.1169
Botrychium	ccmFN	2.28734	16.231
Botrychium	cob	3.27014	23.205
Botrychium	cox1 exon1	2.28756	16.2326
Botrychium	cox1 exon2	2.12456	15.0759
Botrychium	cox2	1.51889	10.7781
Botrychium	cox3	2.37487	16.8521
Botrychium	matR	3.12913	22.2044
Botrychium	morffo2	2.77956	19.7238
Botrychium	mttB	1.35134	9.58916
Botrychium	nad1 exon4	1.86137	13.2083
Botrychium	nad2 exon2	1.97732	14.0311
Botrychium	nad2 exon3	1.3873	9.84431
Botrychium	nad2 exon4	1.3958	9.90465
Botrychium	nad3	1.81623	12.888
Botrychium	nad4	2.14702	15.2353
Botrychium	nad4L	3.13521	22.2475
Botrychium	nad5 exon2	1.66961	11.8476
Botrychium	nad5 exon5	2.32921	16.5281
Botrychium	nad5 exon6	2.65086	18.8106
Botrychium	nad6	4.10827	29.1524
Botrychium	nad7 exon1	1.20188	8.52857
Botrychium	nad7 exon3	1.97382	14.0063
Botrychium	nad7 exon4	2.22408	15.7821
Botrychium	nad7 exon5	1.66474	11.813
Botrychium	nad9	1.00189	7.1094
Botrychium	rpl16	3.29542	23.3844
Botrychium	rpl2	2.39503	16.9952
Botrychium	rpl5	1.1531	8.18246
Botrychium	rpl6	1.17437	8.33333
Botrychium	rps1 exon2	3.41801	24.2543
Botrychium	rps10	1.72284	12.2253
Botrychium	rps11	2.72599	19.3437
Botrychium	rps12	2.88247	20.4541
Botrychium	rps13	2.67213	18.9615
Botrychium	rps14	1.81676	12.8918
Botrychium	rps19	2.08362	14.7854
Botrychium	rps2	1.7996	12.77
Botrychium	rps3 exon3	2.16789	15.3834
Botrychium	rps4	1.43248	10.1649
Botrychium	rps7	4.13313	29.3288
Botrychium	sdh3	2.67238	18.9633
Botrychium	sdh4	6.7059	47.5852
Botrypus	atp1	17.246	49.4282
Botrypus	atp4	13.4661	38.5946
Botrypus	atp6	17.9645	51.4874
Botrypus	atp8	19.4028	55.6097
Botrypus	atp9	29.3178	84.0267
Botrypus	ccmB	16.7827	48.1003
Botrypus	ccmC	14.0171	40.174
Botrypus	ccmFN	9.05253	25.9451
Botrypus	cob	13.7599	39.4366
Botrypus	cox1 exon1	5.86495	16.8093
Botrypus	cox1 exon2	12.596	36.1009
Botrypus	cox2	12.9888	37.2266
Botrypus	cox3	13.255	37.9896
Botrypus	matR	11.7878	33.7846
Botrypus	morffo1	9.45971	27.1121
Botrypus	morffo2	11.8268	33.8964
Botrypus	mttB	10.019	28.7152
Botrypus	nad1 exon1	19.3578	55.4806
Botrypus	nad1 exon2	5.08998	14.5882
Botrypus	nad1 exon4	12.588	36.0781
Botrypus	nad1 exon6	16.5389	47.4015
Botrypus	nad2 exon1	11.9256	34.1795
Botrypus	nad2 exon2	11.4725	32.8808
Botrypus	nad2 exon3	8.02704	23.006
Botrypus	nad2 exon4	8.24232	23.623
Botrypus	nad2 exon5	8.08706	23.178
Botrypus	nad3	11.1026	31.8207
Botrypus	nad4	13.7869	39.5142
Botrypus	nad4L	16.2526	46.5809
Botrypus	nad5 exon1	8.21458	23.5435
Botrypus	nad5 exon2	8.93397	25.6053
Botrypus	nad5 exon3	12.9358	37.0748
Botrypus	nad5 exon6	9.46211	27.119
Botrypus	nad6	8.21915	23.5566
Botrypus	nad7 exon1	23.8356	68.3143
Botrypus	nad7 exon3	7.88085	22.587
Botrypus	nad7 exon4	7.17354	20.5598
Botrypus	nad7 exon5	11.0426	31.6489
Botrypus	nad9	9.75586	27.9609
Botrypus	rpl5	11.5483	33.0982
Botrypus	rpl6	11.2163	32.1467
Botrypus	rps1 exon2	10.5779	30.317
Botrypus	rps11	12.4161	35.5853
Botrypus	rps12	21.985	63.0105
Botrypus	rps13	10.2714	29.4385
Botrypus	rps14	12.3261	35.3275
Botrypus	rps19	17.6484	50.5813
Botrypus	rps2	8.16846	23.4113
Botrypus	rps3 exon2	8.32575	23.8621
Botrypus	rps3 exon3	10.0924	28.9253
Botrypus	rps4	8.37428	24.0012
Botrypus	rps7	18.9551	54.3266
Botrypus	sdh3	13.5691	38.8898
Botrypus	sdh4	10.0622	28.8388
Helminthostachys	atp1	8.48623	39.3295
Helminthostachys	atp8	4.823	22.3522
Helminthostachys	ccmB	4.90216	22.7191
Helminthostachys	ccmC	12.2848	56.9341
Helminthostachys	cox2	5.59479	25.9291
Helminthostachys	cox3	6.64651	30.8033
Helminthostachys	morffo1	4.29429	19.9019
Helminthostachys	morffo1	3.26611	15.1368
Helminthostachys	mttB	4.20306	19.4791
Helminthostachys	nad1 exon1	10.8974	50.5039
Helminthostachys	nad1 exon2	3.36511	15.5956
Helminthostachys	nad2 exon1	4.61283	21.3782
Helminthostachys	nad2 exon2	6.38653	29.5984
Helminthostachys	nad2 exon3	4.56871	21.1737
Helminthostachys	nad2 exon4	1.96168	9.09144
Helminthostachys	nad2 exon5	4.89839	22.7016
Helminthostachys	nad3	3.62824	16.8151
Helminthostachys	nad4	9.74339	45.1558
Helminthostachys	nad5 exon1	4.43929	20.5739
Helminthostachys	nad5 exon2	7.39112	34.2542
Helminthostachys	nad5 exon3	6.64761	30.8084
Helminthostachys	nad5 exon5	4.01227	18.5949
Helminthostachys	nad5 exon6	4.91701	22.7879
Helminthostachys	nad6	3.18332	14.7531
Helminthostachys	nad7 exon3	4.85873	22.5178
Helminthostachys	nad7 exon4	4.97937	23.0769
Helminthostachys	nad9	4.89342	22.6786
Helminthostachys	rpl16	6.79552	31.4939
Helminthostachys	rps1 exon2	5.92669	27.4673
Helminthostachys	rps12	14.634	67.8215
Helminthostachys	rps14	6.38674	29.5994
Helminthostachys	rps19	8.10291	37.553
Helminthostachys	rps3 exon2	4.57885	21.2207
Helminthostachys	rps3 exon3	4.89664	22.6935
Helminthostachys	rps4	5.42418	25.1384
Helminthostachys	rps7	4.32907	20.0631
Japanobotrychium	atp1	8.47042	60.1063
Japanobotrychium	atp4	11.7847	83.6244
Japanobotrychium	atp6	7.24813	51.4329
Japanobotrychium	atp8	4.92074	34.9177
Japanobotrychium	atp9	8.37401	59.4222
Japanobotrychium	ccmB	6.24306	44.3009
Japanobotrychium	ccmC	6.28956	44.6309
Japanobotrychium	cob	7.41527	52.6189
Japanobotrychium	cox1 exon1	6.1984	43.984
Japanobotrychium	cox1 exon2	7.62968	54.1404
Japanobotrychium	cox2	4.37048	31.013
Japanobotrychium	cox3	6.41223	45.5013
Japanobotrychium	matR	8.20493	58.2224
Japanobotrychium	morffo2	10.0106	71.0353
Japanobotrychium	mttB	4.72752	33.5466
Japanobotrychium	nad1 exon1	6.86594	48.7209
Japanobotrychium	nad1 exon2	6.46593	45.8824
Japanobotrychium	nad1 exon4	6.04873	42.9219
Japanobotrychium	nad1 exon6	13.5499	96.1506
Japanobotrychium	nad3	7.34621	52.1289
Japanobotrychium	nad4	13.3441	94.6904
Japanobotrychium	nad4L	4.58911	32.5644
Japanobotrychium	nad5 exon1	4.04697	28.7174
Japanobotrychium	nad5 exon2	5.73203	40.6746
Japanobotrychium	nad5 exon3	6.65701	47.2383
Japanobotrychium	nad5 exon5	5.02581	35.6633
Japanobotrychium	nad5 exon6	4.83533	34.3116
Japanobotrychium	nad9	6.10838	43.3452
Japanobotrychium	rpl16	5.99561	42.545
Japanobotrychium	rpl2	6.99678	49.6493
Japanobotrychium	rpl6	4.26718	30.28
Japanobotrychium	rps1 exon2	10.209	72.4436
Japanobotrychium	rps10	6.78132	48.1204
Japanobotrychium	rps11	7.54652	53.5503
Japanobotrychium	rps12	9.35906	66.4121
Japanobotrychium	rps13	4.88758	34.6824
Japanobotrychium	rps14	4.39955	31.2193
Japanobotrychium	rps19	9.64184	68.4187
Japanobotrychium	rps2	6.19623	43.9686
Japanobotrychium	rps3 exon2	6.09909	43.2793
Japanobotrychium	rps3 exon3	6.98746	49.5832
Japanobotrychium	rps4	10.098	71.6559
Japanobotrychium	rps7	10.655	75.6081
Japanobotrychium	sdh3	19.1851	136.138
Japanobotrychium	sdh4	9.40141	66.7126
Mankyua	atp1	4.81926	79.6249
Mankyua	atp4	9.08848	150.162
Mankyua	atp6	9.78039	161.594
Mankyua	atp8	5.41582	89.4815
Mankyua	atp9	11.3221	187.067
Mankyua	cob	6.91783	114.298
Mankyua	cox1 exon1	4.1435	68.4599
Mankyua	cox1 exon2	5.9342	98.0462
Mankyua	cox2	3.16697	52.3255
Mankyua	cox3	5.99746	99.0915
Mankyua	matR	6.56346	108.443
Mankyua	mttB	3.24993	53.6961
Mankyua	nad1 exon1	5.61189	92.7209
Mankyua	nad1 exon2	4.66039	77
Mankyua	nad1 exon4	5.34444	88.3021
Mankyua	nad1 exon6	7.37418	121.838
Mankyua	nad2 exon1	5.53683	91.4808
Mankyua	nad2 exon2	4.61178	76.1969
Mankyua	nad2 exon3	5.17176	85.4491
Mankyua	nad2 exon4	6.28474	103.838
Mankyua	nad2 exon5	5.47255	90.4188
Mankyua	nad3	4.20965	69.5528
Mankyua	nad4	6.26562	103.522
Mankyua	nad4L	14.3315	236.789
Mankyua	nad5 exon1	8.0661	133.27
Mankyua	nad5 exon2	8.18697	135.267
Mankyua	nad5 exon3	5.57589	92.1262
Mankyua	nad5 exon5	5.58878	92.3392
Mankyua	nad5 exon6	9.77059	161.432
Mankyua	nad6	5.33572	88.1581
Mankyua	nad7 exon1	7.15575	118.229
Mankyua	nad7 exon3	8.8465	146.164
Mankyua	nad7 exon4	7.21174	119.154
Mankyua	nad7 exon5	9.31363	153.882
Mankyua	nad9	5.44669	89.9915
Mankyua	rpl16	5.17786	85.5499
Mankyua	rpl2	5.62927	93.0082
Mankyua	rpl5	4.75106	78.4982
Mankyua	rpl6	5.49945	90.8633
Mankyua	rps1 exon2	3.42423	56.576
Mankyua	rps10	4.83106	79.82
Mankyua	rps11	3.97775	65.7214
Mankyua	rps13	5.34474	88.3071
Mankyua	rps14	8.27521	136.725
Mankyua	rps19	4.47996	74.0189
Mankyua	rps2	3.92247	64.8079
Mankyua	rps3 exon2	3.39626	56.1138
Mankyua	rps3 exon3	4.50086	74.3642
Mankyua	rps4	3.75062	61.9686
Mankyua	rps7	10.2029	168.574
Mankyua	sdh3	9.1907	151.851
Mankyua	sdh4	8.56839	141.569
Sahashia	atp1	18.6387	64.8952
Sahashia	atp4	14.7479	51.3486
Sahashia	atp6	20.2238	70.4143
Sahashia	atp9	26.6206	92.6863
Sahashia	ccmB	12.1125	42.1728
Sahashia	ccmC	7.70348	26.8216
Sahashia	ccmFC exon1	13.8067	48.0715
Sahashia	ccmFN	10.402	36.2172
Sahashia	cox1 exon1	15.8803	55.2913
Sahashia	cox1 exon2	14.0127	48.7888
Sahashia	cox2	15.9473	55.5244
Sahashia	matR	17.0487	59.3595
Sahashia	morffo1	11.812	41.1265
Sahashia	morffo2	8.1922	28.5232
Sahashia	morffo2	15.8753	55.2739
Sahashia	mttB	10.0117	34.8583
Sahashia	nad1 exon1	10.4222	36.2874
Sahashia	nad1 exon2	13.7017	47.7059
Sahashia	nad1 exon4	15.6605	54.526
Sahashia	nad1 exon6	14.9827	52.166
Sahashia	nad2 exon1	9.01954	31.4038
Sahashia	nad2 exon2	12.5213	43.5959
Sahashia	nad2 exon3	10.7369	37.3832
Sahashia	nad2 exon4	12.4168	43.2321
Sahashia	nad2 exon5	7.67953	26.7382
Sahashia	nad4L	18.1014	63.0245
Sahashia	nad5 exon2	7.19649	25.0564
Sahashia	nad5 exon3	7.69297	26.785
Sahashia	nad6	15.0613	52.4397
Sahashia	nad9	11.2579	39.1973
Sahashia	rpl16	15.4088	53.6496
Sahashia	rpl2	19.0298	66.2572
Sahashia	rpl5	10.1315	35.2754
Sahashia	rps10	11.5337	40.1574
Sahashia	rps14	6.8301	23.7807
Sahashia	rps19	13.9852	48.6929
Sahashia	rps2	7.55729	26.3126
Sahashia	rps3 exon2	10.9281	38.0488
Sahashia	rps3 exon3	13.4935	46.9809
Sahashia	rps4	6.41961	22.3515
Sahashia	rps7	14.1387	49.2275
Sahashia	sdh3	18.2335	63.4844
Sahashia	sdh4	21.2724	74.0653
Sceptridium	atp4	11.9217	53.781
Sceptridium	atp6	6.42667	28.992
Sceptridium	atp8	10.6545	48.0648
Sceptridium	atp9	27.0684	122.111
Sceptridium	ccmB	4.26374	19.2346
Sceptridium	ccmC	4.5076	20.3347
Sceptridium	ccmFN	7.91408	35.702
Sceptridium	cox1 exon2	6.91053	31.1748
Sceptridium	matR	4.85906	21.9202
Sceptridium	nad1 exon1	8.8462	39.907
Sceptridium	nad1 exon2	6.70826	30.2623
Sceptridium	nad1 exon4	4.28101	19.3125
Sceptridium	nad2 exon4	4.7572	21.4607
Sceptridium	nad2 exon5	6.52941	29.4555
Sceptridium	nad3	5.66222	25.5434
Sceptridium	nad4	5.20546	23.4829
Sceptridium	nad4L	4.5051	20.3234
Sceptridium	nad5 exon2	4.9296	22.2384
Sceptridium	nad5 exon3	4.15787	18.757
Sceptridium	nad7 exon3	7.18081	32.3941
Sceptridium	nad7 exon4	9.23248	41.6496
Sceptridium	nad7 exon5	5.28116	23.8244
Sceptridium	nad9	4.61398	20.8146
Sceptridium	rpl16	6.99097	31.5377
Sceptridium	rpl2	4.58281	20.674
Sceptridium	rpl5	5.2357	23.6193
Sceptridium	rpl6	5.03043	22.6933
Sceptridium	rps1 exon2	6.0616	27.3451
Sceptridium	rps10	5.09068	22.9651
Sceptridium	rps11	8.82971	39.8326
Sceptridium	rps12	9.87103	44.5302
Sceptridium	rps13	5.04316	22.7507
Sceptridium	rps14	5.51842	24.8947
Sceptridium	rps19	6.69697	30.2114
Sceptridium	rps2	4.48164	20.2176
Sceptridium	rps3 exon2	4.13836	18.669
Sceptridium	rps3 exon3	6.66494	30.0669
Sceptridium	rps7	10.8763	49.0653
Sceptridium	sdh3	12.8412	57.9291
