# Supplementary material for: Organellar phylogenomics of Ophioglossaceae fern genera
Source: Front Plant Sci. 2024 Jan 15;14:1294716. doi: 10.3389/fpls.2023.1294716 (PMC10823028; doi:10.3389/fpls.2023.1294716)
Supplement: Supplementary file 2 [file DataSheet_2.zip]

Archive with 66 entries (62 files):
- Supplementary file S1/mitogenome/
- Supplementary file S1/mitogenome/gff/
- Supplementary file S1/mitogenome/gff/Botrychium_Kuo4449.fasta
- Supplementary file S1/mitogenome/gff/Botrychium_Kuo4449.gff
- Supplementary file S1/mitogenome/gff/Botrypus_Hsu7588.fasta
- Supplementary file S1/mitogenome/gff/Botrypus_Hsu7588.gff
- Supplementary file S1/mitogenome/gff/Cheiroglossa_Rothfels4834.fasta
- Supplementary file S1/mitogenome/gff/Cheiroglossa_Rothfels4834.gff
- Supplementary file S1/mitogenome/gff/Goswamia_Festo_et_al_2731.fasta
- Supplementary file S1/mitogenome/gff/Goswamia_Festo_et_al_2731.gff
- Supplementary file S1/mitogenome/gff/Haukia_Gruhn147.fasta
- Supplementary file S1/mitogenome/gff/Haukia_Gruhn147.gff
- Supplementary file S1/mitogenome/gff/Helminthostachys_K.-J._Jo_et_al.fasta
- Supplementary file S1/mitogenome/gff/Helminthostachys_K.-J._Jo_et_al.gff
- Supplementary file S1/mitogenome/gff/Holubiella_Wagner83199.fasta
- Supplementary file S1/mitogenome/gff/Holubiella_Wagner83199.gff
- Supplementary file S1/mitogenome/gff/Japanobotrychium_Kuo4419.fasta
- Supplementary file S1/mitogenome/gff/Japanobotrychium_Kuo4419.gff
- Supplementary file S1/mitogenome/gff/Mankyua_K.-J._Kim_et_al.fasta
- Supplementary file S1/mitogenome/gff/Mankyua_K.-J._Kim_et_al.gff
- Supplementary file S1/mitogenome/gff/Ophioderma_Wade5500.fasta
- Supplementary file S1/mitogenome/gff/Ophioderma_Wade5500.gff
- Supplementary file S1/mitogenome/gff/Ophioglossum_Hsu9384.fasta
- Supplementary file S1/mitogenome/gff/Ophioglossum_Hsu9384.gff
- Supplementary file S1/mitogenome/gff/Rhizoglossum.fasta
- Supplementary file S1/mitogenome/gff/Rhizoglossum.gff
- Supplementary file S1/mitogenome/gff/Sahashia_Kuo4439.fasta
- Supplementary file S1/mitogenome/gff/Sahashia_Kuo4439.gff
- Supplementary file S1/mitogenome/gff/Sceptridium_Kim_et_al.fasta
- Supplementary file S1/mitogenome/gff/Sceptridium_Kim_et_al.gff
- Supplementary file S1/mitogenome/gff/Whittieria_Yatskievych_15-025.fasta
- Supplementary file S1/mitogenome/gff/Whittieria_Yatskievych_15-025.gff
- Supplementary file S1/plastome/
- Supplementary file S1/plastome/gff/
- Supplementary file S1/plastome/gff/Botrychium_Kuo4449.fasta
- Supplementary file S1/plastome/gff/Botrychium_Kuo4449.gff
- Supplementary file S1/plastome/gff/Botrypus_Hsu7588.fasta
- Supplementary file S1/plastome/gff/Botrypus_Hsu7588.gff
- Supplementary file S1/plastome/gff/Cheiroglossa_Rothfels4834.fasta
- Supplementary file S1/plastome/gff/Cheiroglossa_Rothfels4834.gff
- Supplementary file S1/plastome/gff/Goswamia_Festo_et_al_2731.fasta
- Supplementary file S1/plastome/gff/Goswamia_Festo_et_al_2731.gff
- Supplementary file S1/plastome/gff/Haukia_Gruhn147.fasta
- Supplementary file S1/plastome/gff/Haukia_Gruhn147.gff
- Supplementary file S1/plastome/gff/Helminthostachys_K.-J._Jo_et_al.fasta
- Supplementary file S1/plastome/gff/Helminthostachys_K.-J._Jo_et_al.gff
- Supplementary file S1/plastome/gff/Holubiella_Wagner83199.fasta
- Supplementary file S1/plastome/gff/Holubiella_Wagner83199.gff
- Supplementary file S1/plastome/gff/Japanobotrychium_Kuo4419.fasta
- Supplementary file S1/plastome/gff/Japanobotrychium_Kuo4419.gff
- Supplementary file S1/plastome/gff/Mankyua_K.-J._Kim_et_al.fasta
- Supplementary file S1/plastome/gff/Mankyua_K.-J._Kim_et_al.gff
- Supplementary file S1/plastome/gff/Ophioderma_Wade5500.fasta
- Supplementary file S1/plastome/gff/Ophioderma_Wade5500.gff
- Supplementary file S1/plastome/gff/Ophioglossum_Hsu9384.fasta
- Supplementary file S1/plastome/gff/Ophioglossum_Hsu9384.gff
- Supplementary file S1/plastome/gff/Ophioglossum_NC_020147.fasta
- Supplementary file S1/plastome/gff/Ophioglossum_NC_020147.gff
- Supplementary file S1/plastome/gff/Rhizoglossum_KTHU1894.fasta
- Supplementary file S1/plastome/gff/Rhizoglossum_KTHU1894.gff
- Supplementary file S1/plastome/gff/Sahashia_Kuo4439.fasta
- Supplementary file S1/plastome/gff/Sahashia_Kuo4439.gff
- Supplementary file S1/plastome/gff/Sceptridium_Kim_et_al.fasta
- Supplementary file S1/plastome/gff/Sceptridium_Kim_et_al.gff
- Supplementary file S1/plastome/gff/Whittieria_Yatskievych_15-025.fasta
- Supplementary file S1/plastome/gff/Whittieria_Yatskievych_15-025.gff
