# Supplementary material for: Organellar phylogenomics of Ophioglossaceae fern genera
Source: Front Plant Sci. 2024 Jan 15;14:1294716. doi: 10.3389/fpls.2023.1294716 (PMC10823028; doi:10.3389/fpls.2023.1294716)
Supplement: Supplementary file 2 [file DataSheet_2.zip › Supplementary file S1/mitogenome/gff/Botrychium_Kuo4449.fasta]

>Contig01+192340391
AGGTACGAAGGGCCTAAGAGGGGGATCTAATGGCCATTACTCAGAAGAAGGGCGGGGGGCAGGCTTTTACGGCGCGTTACTGACGGAAGGTACTAGGGAGGCTTTTCGCGTGCAGATTTGTTACTCTCATTCGAGCATTATGGCGCCTTTGCGGTTGGGCATTGACGCCCTTGTCGTCCTGTCAAAAAGCCTTCTATTTACCCCTCCCCTTGTTTGGTTCGGTCTTTACCCCTGGTGGGTTGGTCCGGCTGTCCCAATCGCATCCAGTAGAATCAGTTGCGGAGAAGCACCTCTAAAGGAAGGGCAGGAATGAGAAACCTTGTGGACGTAGAAAAGACACCTTTATGGAGGCGCCTAGGTGGGTGTAGGTATAGTGGTGCCAACTCGTGGATGTTGTAGTTGGTCCCTTATGGATTCGGCTCGTACTTATCGAAAGGCTTTGCACCTAGTGAGTCAGGTTGGTGCAAGAAAGGCGTTCCCTGCCAAAACTCGATGATGCTAAAAAGAAGGCTACCCAGATCTACAAAGATTAATCCCAGGATGATAGGGAAAATCTTATGGAAGAATAGGTCACGGCTTCATGAATACTTCGATATCTGTTCCAATCAATGAAGCTGCTGACCCAAGACAAATATTTCGTGAGAAAACCGATCGACATAAATAAAGACCAAATTGATTGATCAATCTCACCCCCCTGCCCTGCCTATAAAGGGGTGGGTCTCATACCCACCCCGGCCATCCACTCACTGGCTTCAGCGCTGTTATTGGGCATTGCAGGCTGAGCATCTTCTCGCATATTGCCTACACCGTTGGGTTCCGAGTTATGTGTACCTCTAACGACTTCAAGAACCATAGGCTTCTCATTAGCCAGGGGAGCCTTTTCAGTGGTGGATGGGTGCGATGAAAGGCTAGGTGCCTACAGCACTTCCACCCCGAAGACCACCCAGAGTGGTCTTCGGGTACCAGGGAACCCGGGGAAGGCGCGTAGCCTACTTCACCTTTTTCTACCACCTAGAAAGTATCCTTCCGGGATGGCTGCTGAAAGCAATACCTAGTCCGAGTGCAGTTCTTGAGCCCGAAAATGGATAAGCTTATCCCCTCCCCCTCGTAGACTAGATAACAAACCAAGCCCCAGCCCAGCCATATTGCAGGGGAAGCCGAAACTCTCTGCTGCTGGGAGGTGAACCAAACGTAATAAACAACCTCGGATCGAGGTTCTTCACTGGCCAAGTTTTGTAGGTTGACTGAGCTTGGGTGAGCGGAGTCAACCTGCAAAATTTGTTAACCCCTGCTATCTATTCAGGACTGTTCGAAATTAGGTCACTAAAAATACGTAAATAGAACAGAAGGAAAGAGTAGGAACCATGATCCAAAAATTCAACCAACAACAAAAGAGAATGGGCCCGAACTCTTCCATAAAATGTGCCCCCAGTTTGGTGGCCTACGTGCACAAACTCGGTTGTTCAAACGGTTTAAGTGTTGGATTAGGTTCTCGTAATACGTTATCGGTTATTCCGGCAGTAATTGGACCAGAATTTACGAATGATTCCATGAGAAGCTTTTTTCCACACAGTACGCATATCCGTCTAAGATTGGTCTCAATCAGCACACAGTCCGATCCACGGAACGGAGGTGGTAAGAAGGGCAATAACAATTCTTCCCTGCTCGGTTTGATCTTCGTCCTTATTCTTCTTTCAATGGTCCGTATTATTGCCCTGTTCCAACCTATTGGGTGGAAAATACGTCTATTTCTGAGCCTCTGGAGCTTTGTAATGGGCTTCGCCTTCGGTAGGACTAAAGTAGGTAAAAAGATCGAATCCTTTGTGTATGGGACACGTATGTTTAAGCAAATCCTACTCAACTTACTCTCATGGGAGCAAGCTATTGTCAAAAAGTTTGGGTTGGAAGAAACCCATTCATTTATTCATGGTGACCTTCCTCATTGCCTGTATCAATGAAATGGCCCTCCTACTTATTTCGACATCGACGCATCCTTTTTCTTTGCCGGATGAGCCATTAAACTGGGACAGTATACTAAACACCTTAAACGTCAACCTCAACGACCGCTCCGGAGTATCACCGCCCAGGTACTGCTTTCCCAACCTCCGAATAAGTAAACCGACCACGTTCAGGGATAAGGCCAAGTTGATCGGGGCCACTCTTGCCGGATTCGTCACGCCGGTCTGAAATATTTGATTCTCAATTGGCACTCTCTCTTTCTATAGTTGATTATTCGAGTGGTCTTTATTTAGAATCGCTCTATCTCGGGGGAAGGCCTTACAGGCCGGCCTTCCCCCGAAGGACGGAGTGTAAGTAACTGTCGTTGTATCTCGTACTTGTTCCTGTCGTTGTTCCTGCCGTTGTTACCGTCGCGGTTTCCTGTCCTTGCTCCTTGGGCCTGAGTCCTGTCCCCTGGGAGTGCCTGTCCCTGTGCCTTCCGTGTGTCTGTCCGTTCCGTTTCCCGTGCCTGTTCGTGTGCCTGTTTCCTGTGCTTGGTGTTTTCCGTGTGTCTTTGATTGCTGCCTGTCTGTGTGGTGTTTTTACGATCTCTTCTTCAATTGATTAGAGAGGGCGGAGCGGGGGTAGCGCTACGCGCCCCGGGTATCTCTTGGTCGGTGTTTTGTACCTTAGCGGGCCAACGTAAAGGCGGATACTCATACATCCCGTTCCCCGATAGCCAGGTAGGGCGGCCCCCTCCCAAGAAGGACCCGAGCCCACCACGAGAGCAGGGGAGGCGGATTACTGCCTAACGTAAGATCCGCCGCCAATAGGAAAAGGCTGGCTTTTGCTCCCGGCTGCTCCGGTGCGGCCGGCTAGGTATCCGATCCTTCGTTCGGCGGATCGGGGGCCACCCGAATCATCATCTATCGAACCCCCGTCATCGGGAAACAAACCAGAACCTAGTCAAATACGTCCTCTTTCTTTGTTGGTGGCCAGACTACTTTATTCCTGTTTTTACATTTAAGATCTACTATGACTATTAGCTTTGAACTCTCCCTAATCAATTGAAGGGGATTCCATAACGAGTAGAGTTTTCTATTTCGCATAGTGGAGCAAAGCCGGGCTGTCGAACCACGTCTCCCGAGAATTCCCAGTACATATGGCGTAAAACGCTTTTCACATCTCGAGGCTTTAAGGAATGGGATCGGGTGTTTCACGTCTTACTGTAGTGCCCGGCTATAATCCCCTAGGTCCCGCCGAGAGAGGTTTCAAACCCTAGGGCCTTTAGGCCCGAAAGTGAAGCCGGCCCTGACACCCCTTCGGCCCGCCTTCGGCCCTGCCCGCCCGGCAAGCAATGGAGAAAGAATAGCAGTACTAAACTGTCGATGTCGCAGTACTAAACCGTGTACCTTATAGGGGAAATCGAAAGGAAAAAGAACCGGTTATGCGCCTACCGGCGCCCGCCCACTAAGAGCGGGAAGCCGCGAAGGCGGCTTCGCATAAATGCCCTATTCGGGAGGACCGAAGCCTATTCCTTCTCCTTTTTTGCCGCGTGAGGGGAACTGGAAGAAAGGACCTCACAATCGGTGATAAGGAAGCCTTTCCTCGCGCTCACTTTAGTGCCAAAAGCGGTTTGTTTTCCTTCGAAAGGCGCATAAAAGGCCTATCCCTTTCAGTCGAGTGCCATAATAAATTAAAATTCAAGAGATTATCGTAGATAGATGCTTCTTTCCTTTAAAAAGAGAGTTCAACAGAAAACGCCAAGCCAGAGAGCGCCGAGAAAGAAGAGAGGAGCGTGTTAGTTTTAACCGGTCTTTGTAGGCCCTTTCTAAGAAGTTCTTCGAACGGCGGCCCGAGTCTTCGAACGGCCCGGCTTCTGCCGGGTCCTAACAGTAGTACCGTCCCTCCGGGATTCGAAGAACGGGTCCGAAGTACTTTCCGCCTAGCTTCACTTCTCATCCAAGGCCCTGATTCTACCTGCTCAGCGCTCCAAGCCTGAACCTTATTGCTTCGCCTCACAGGCCAGCCGAAGCTTGAATGAGGAAGGAATAAAGAATAATAATCTAAAAGCCCACCGTAGCTTGGGTAAGCAAAGCACAGAGCATAAAGTTGTTCTGCGAGAGACTAAAAAAAGGATAGCCATCGAGAGGCAGTGGGGATCAAAAAACCACCTGGCCACCTTATGATCGCCGCAGAAGACTTTGGCCTTAACTCCATAGCTTCGAGAAGAAACCGGTGTATACGGTCTCGCTTTTTTCTCTTTGACCGGTCCCTGAACTTTCGAGGGCCGAAGGGGCGGCAAAGCCGCTGGGCCCGGCATTTATGCGGCTCCTAAGCGCATTTATGCGGCGGTCGCCCCCGCGCGGCGCGTAGTGCCCCGGATCTTTGTGGGAATTAATCACGCCGTCCCCTTCGGGCCGAAGGATTTAAGTGTGCCGATAGGCACACATTTGTGCCGAAGGCCCCGAAGGGCTTCGTCGCCCCCCTTCGGCACCCTTAACCTTTGGTTTTGGAGACCATTTCTAAACCATCGGAACTATTCCTCTAAAGTACGAATCGAATCAATCATAGCTAATTTTAATCCGCGAATTTATGGATCAGAATAGATCGTTTTCTTTATTCAGAATTTACTAGCATAAAGAAAAAGAATCCGATTTCGCCGCCAGAACGAGAGCCCGGCAGTTTTATTTAGAACCATAAAATTTAAGAAATAGAATGGTAACCCGACGGTGAGTTCCCGGAGAGACGAGGTAAGCGCTAGCAGTGGGAATGCATGAAGAATTCAATTTACTCTTTCAATGGAAATGGTAATAGTGAATAAGAAAAATGTTCGCGCTTCCACTTTCGGAGCTTGACTCTCTCCAGTTCTGCCCGTCTATCGTGTGACTTTCGCTTGCCGGGCGAGTACCGAGGTTTGGCGTTCGGGCGTTCGTTGTTCCCTCTTGCTGGATGGGGAAAAGCGCTCGCTCCTTCGAAGCCGGGTAGAGTGGCTTTCGCTGGATAATAGAGCGCTTTCTCAGGCTCTCGCTTCGCAAAAGCTCCTGGTACTGCGGGGAGTATTGTGATCAGATGACATTTCGTTCTAGCGGGAATAAGTCTTTGACGGGAAGGAGACTCAAACTAGCCTTTCTCTGATAAGAGCTTAGCGCTGCAGCAAGCAGTTTCTAGACGGAATTGATCATTGTTGGCAATAACGCAACCGAACCAAGATGAGATTCGGTCGAGTTACCCCTTCCCCTGCCGGGGCCCTTGCGAAGCGCTATGCGCGCTTCTTATTAAACGAGGTGTGCGGAGAGCTAACCTTTCATTTCCCAGCCTGACAGGCCCTTGAACCCTTGTGCCCCTACCGAGGCCGACAGGCCGCCTCTAAGGCCGGCCTCACAGGCTAAGTTACCGCCCTTCTAGCTAGAGGGCTTTAGCGGCGGGGAAGCCGCCTTCGGCCCTTCCTTAAGCAGTTGAATAATAATCGAAAAGTGCACTAACTTTTAAGTTATCACGATTATTTATCCCACTCATTCTGTTTCATAATTCGTGTTCCGTCTATTGATCCATGGGCAGAAAGCGCCTACTACCCCAGCTCTAATGGATTAACTAAATAGGCTAACGGAGCGACAAGAAGCGCTGTTCCAAGAAGAAAGATCAAGTTCGCAAAGCCGCGAAAAAAAAAGGAAGAAACGTAGACAAGAGAAGCTTCACCAAGAAGAAGTTACGTTTTCTATGAAGCCAAGCTCTGCCCTGCCAAGGCCTAAAGGGTGTCTTTAGGGTTGACCAGCAGGATAGAGTGCTTATCAGCACGAAACCGGCCTGTGGGGGGTCAAGGCGGGCCGCCTGTTTTCGGATCTGTATTGATTAGTACAAGTTAGCGCTTCACATCCCGCGCGCGCAGTTTCACCTCTCGCCCTTCATCAAAAGGAGTAATTTTAAAAATCACCTATTCTGAGAACAGTCCAGAGAAGTGGAGATCTTCCAACCAACAAGGCTACCCAATCGCGACGCGTCATTGGTTAACTTGAGGTGAACCTTAAGTGACCTCACCAAGTACTCTCGTCCTATGGTAGGCTTCTCGCAGTTTTCTAGAACTAAACCCAAGAGTAGATAGGAACCGAACTGTCTCTCTATGCCCTAAAAACCTACACTACAGAAGGCGGCTTCAGCCGAGGCGGCCAGCCGCCCACTAAGAGCCCACCCCACCAAGCAAACCCCCCCCCCACACACACACACGTTATCTCGTATGTCTCGTATAGTTTCCCGCGAATTAGCATCAAAAGTTTCTTCTATAGGCATAAACAAGTCGTGTTGGTAGCTGGTAAACTTTGCAAGTCCCGAGCTTACTCAATCATTAATTACTATTTTGCTCTCTATACTATAGAGGTTGGTTCACCCTTTATGGCATCGCAGAAGAGGCTTTAGATTATTTCAACGGGTGGCCCTTGCTTTCAGGTCGGGTAACCCCCTTAAATGAAATGGCCTGCCGAATGTGAACGGGCCTTGAACCTATTTATTCACTAACTACCATTCAAACCTTTTTTCAGTTGTTATGCAGAACTTTCAATCGGTCAAATTCATCTCGACCAAACGAAGGCCGCGGGAAGGGGGTTGCGTGCCTGCCTGCAGGTCTTCGTAAATTTGTACGCGTGCTCCCATAATTTGGGATGGGAGTTTACCCAATAACAAGACCCGGCCGGCTTGTCGCGCCCTTCCGGCTTAAGAATGTGGACATAAGTGTCTACCTTCAACGTTGTGGTCTTCTGCTCTATAAAATGCTACCCAAGGGCAATAGTTGAGTAAACTGTATCTTTCTCGTGTTAGGCGAAATAACACCCATAAGAAATATGCGAACTCCTCCATATGAAACCTTCATACTCATTGATGGAGCTTTTTAAGGTGACCAACAGCCATCAGTTTACTCGGTAGGACGCGAACGATAAAAAAGAGACTCCAATGCCTTCTGGAGAGACCTCACGGGCTTGCGACACGTCCCAGCTTGTAACTTAGTACAAAGTTAAACTGGGTTAGGTGGGCCAAAAATGTAGGATTTCCGAGTCATCACTGGAGATGCTAACTCCTCGTAAGCACTGATTTACATCATGGACGGCTAGTTATGAAGCTAGTAGCGTGTGGAAAATGTAGGCGGAAGCCCTAGTAGAGCATCAAACCCAAACTCGTGAGAGTGGGTACCCCTCGTATCCACCGGAGGCCGAAGGCCGGAGGTAACATCAAGTCCGTCCCGCCCGTTGTATCCACCGGAGGCCGAAGGCCGGGGGTAACATCAATATTTCCCGCCAACCCCATAAGCCAGCTGATGTCAGCAGTACCAGTACCAACGGGTTGAGGTTGACGAGCCAATTCCGCCGAATCCTGGATACTGCGGTACGAACATCAGATGCTGGATACCCTACACGTAGGCTCGTAGAAGTGGTTAAACATATCGTTGTGCGTGAAAAAGATCGTGAGACTATCGGGAGCATTGCTGTAAATCTTCTTGTATTGAGGGAAGAAAAGGATCTATATGAACGATACCGTAACAGAGACTGATTGGACGTGTGTTAGCAGACGATGTATATTCAGACCCGAGATGTATTGCTACGCGTAATCAGGATATTGGTAATGGACTCGCCAGTAACCCAATAACAGCGACGCAACCGATACATGTAAGATCTCCCTTGACATGCAGAAGCATCTTCTGGATTCGTCAGTTGTGTTACGGTTGGAGTCTCGCCTATCACGATTCAATAGAATTGGGAGAAGCTGTAGGTACTACCGCGGGTCAATTGATTGGAGAACCAGGAACTCAATCAACATTAAGAACCTTTCATACTGGTGGAGTATCTACAGTTGATAACGCAGAGCATGTACGAATTACGTTCAGTGGACTCATTAGTTTCGGGTCCTACTCCCTTTTTTAGGTCTCCCCTCAGTCAAGGTAAATGGGTCCTACATGGCCGGTCTCCTGGGTCCGGAATGGCAGCAACGTGTTGGGATGCGCGGCTTTGCCAGCCTAAGGGCCAGCTAAAGCCGCATTCATTCCGCATAAAGGTCATTTTTGAAAAGGCAGGGAAAGCAATAAGTAATTAGGGTAAGACCCCTACAGGAATTGACTTTACGATAACCTGATTTTAAATCCCTGCTGAATCCTTTCACTTCCTGTTACCTCAACGATGAGATACACTCTCCCAGGGGAACTACAGACGTAAGGCAAGACGTGCCCATTCCCTTTAGTAAGGCCAGATGTGCCAATACCTTTAGTAAGGCCAACGCGCCCAATACAAATTCCAGGCCAAACGTGTCCAATACCAAACTCCTTTTTTAAAGGCTTGCATGTCCTGCGGAGGGAAGGAGGTGGGATTCGAACCCACGAGGCTTTGTGCGTACGATTTCCAATCGTGCTCCTTCGGAGGGAGGTTACTCGTACCCCCCAAAAAAGTGCAAATTCTAATTCAATTCCGTGGCTCTTGCGGGCCACCGGTTGGAATAATCAATTAGTGGAGAACGAGGAACAAGCAAAAATCTTTAATAATAACTAACAGGAACATTCTAGTGAGAATCAAGATCCAATTTCGTGTGACTTCATGGTGAACATGATCTGCCAGAATTTCTTCCACTCCCGCGTAAATATACCGGAATAACAGGAGGCACAAAATCAGAGAGTTTGGTTATAAGAGGAATTGGGACTTACTGCAGTCCTTTATTGAGTAAGCTAATAATTGAAGTCTATGCGCTTTCATTGCTTTTAGATTTTCGTCTGATGATTTTGCCCCTTCGATGTTTATTCCTTACCGCTGCGCTAGTATTGGTACCAAGCGCAGCGCAACAACCAAGATAGTTGTTCCGATAAGTATTGCTACCGGATCGACCCTGGGCAGCAGCATTCGGCCCCCTACCCCGCCGGGCGGACTGTCTATCCCAGTGTCATCTGCTGCGGGGGGAGGCTTCTGACCATGTCAACAACGTTAACGGAAGTGCCGTCTACTACGATAGTAGTTAGCTCGCTGCCAGAAGTCGAAGGAGCCACTGGGACTGGGTCTGCATATGATGACGCAACTTGTAAGTGAAACAACTGTTGCCAGCTGATGCACAATTGCTGCTAATTGGGACACTAAGTTATCTGCGATCATGTATAAAACCTTGTACAAATCAGGTCCCAGGAAACCTATAGCGCCTGTAAAAATGATTCAGCCCATCCATGCCGATGAGAATACACCCGAAGATTCCATTTTTACCACTTTGCTCATAGAGCTTGGTGATATAAAGAAAAAGCGGCCAAGTAATTAAGGCGACGATGAAAAGAAGGCAAAGCCCTATACAAGTAGTTCTCTTTCTTAGTAGCTCCGGTAGGAAGGAATAATTCTCCATAACGTCCGTGTGTATGCAATCATTGGATGATATGATATGAAAGTCCACGAGGTATAAAAGAACCATTTGAGTAACGCATAAAGCTTCCGCTCGCATAAGTTCCAGTTCCATTGAGTACAACGAAAAATTAACTATCATTCCGCTTCCAACTCTTTGTTTCCATCCTCTTTGATGCAGTTGTACAATTTTTATTAATAGTATCCGAACCATCCAATCCTTGCTTAATACCCTTCGTACTATCCTCCAATTTTTGCTCGAGACCTCTCGTACTATCACCTGCAATTGAAACCTCCTTCGTTCCACCTTTTATAGCCTCATTTTTCGTACCCCCAACATCCTTCGTTCCGCAGCAAATATTGCTACAAATAGTCATACAGTAATAGCAACAATCACAAGAACGAGTAGTCAATGGTGAATGACTCAATTGAACACTATTCAACGTACCTGCTTCCCAAACGCCGGGGTTGGCGATAAGGCTGCCCCTTTATGAACAGAAGCTGTGGCGAATGATACCGCGTCTCTCTATCTCTAGAGGGTCGAGTGATTAATGTTTGTTTCGAATCCTAATTCCAAAGAGATCTTGGTTCATGTAGAGAAATCATAGTCATACAATAGAATGGGGAAGAACTCAATCTAACACTATCTGACGTACCGGCCTAAACGCCGGGGTTGGCGATAAGGCTCCCGGTTGTGAAGTCTAATCTAGTGTTCCGCACTAAAGCATTATTTGCAGGATGCGTAGGCGAAAGTGGGCTAGCTGTAGCCCATTCTGGTCGGGAGATAATTGAATAGGATCGAAAGTCTTCGTGCGGAGACTGAACTAGCTAAGGCGAGAGCCGCCATGGAATTGTATATCAGTAGTGATTATTCGTCCTCGCGACTCACTCATAGACTAATCTGTTACGCCACTATTTTCTCCAATCTTTCCAATCGAGTTTCCATTTACTCGCATCTCGTCTTTGGGAGAGGGGCTTTAAAGCCTCCCCTTTGAGGGGTAGAATACTCGGAAGGGTAGAATAAAAAATGATAAACCCACGAATAAACAACCACTGAAGTGGTGATATAAAAATAGCCAAACCATTATGTAATAGTAATGAACTGGCTTGCTAAGTTGATTATTGCCCTAGAGACTCTTTATAATGAAATACGGGCAAACTTCAATAAAGAAGGGTTTCTATAACCGTATTTAAACCTGCCGGCATTTCCAGTAAAAACTGGCGAGGGATGCTAACACTAGATGACTCTAAATGAATCAAGAGAATTTATTGCTGCAGTAGCACTAAAAGTGGGTTTCAAGCATAGATTAGAAACAAAAGAGAGAATGAAGTTCATTAATTAGATACTCCAATACTGGCAAAGAAACTTGATTATAACGACTAGAAATTGAACCAATGCGTTGGGTGTAGGAATTTCGAACAAAAAATTGGTAGGAGGGAACGAAGAACACAAAGGCTAAGGCCCCCTTACTCTTTTTCGAATTTCTCTTATTTTTCAACATGATAACTTTAGAAGACAACTACGAAAAGGCTGCTGCTCAAATTAAACTATTCGCAGGAAAGAGAGAAATAAAAGCCCCCCTTATGATTCTTTTCTCTGGCTGAACCAGATTCCGTAGGATTTCCTCCGCAATTTCGACTGCCCTATCCCTAGTTTCTGAAACGTGTTCTTCAAATAGGGTTGAGCTTATCATTTGTGTTGAAGATTGTGGATTCACAGTTGGATTTAACAAATTTAAAATCACAGGACCATTGGGGTCGATCCTAGTGGGGGCTGTCAGAAATTTTATTAGCGCAGACTGATTCTCCTTAGTGAAAAAATTCTGCAAACTTTCCATGAATTCTTGGCGGTGCTCTGGTGATAGTTCAAAAACGACAAAGCTTCGAGTATTGGGCCTAAAAAGTCCGAAGCAGGCCGTAAACTCCTCGCTTGAACTATCCAGGGAACTCCCCAAATAAACTCCTGACTCACTTGTGGAATGATTCCTCCAGGATTTACTTCAATATCTGGGGCTTCTGAAAGGATTTGAAATGGATGGTGCGAGTTTGTCTTTAATTCAAGAAGCTGCTACGTCAGCAGCGCATGGACTATGTGTATCAACCACCAAGTTTGTTCAGTGGTCATAATTGGGTAGTGAGAAGGAATAACCGCCTGTATAAACACTTCGCAGAGAGAGYGGGCGGGCACATTAGCTTTGAATAGAGACAAACGCAAGGCTTCTTTCCGTAGGGGGTAGGAAAAAGAAGGAATAGTGGGATTATATCGAGAGGGTTGGAGCCTCCTTGACAAACCTAATAAAGATTGAAAACGGACGGACCTCTCAAGGTGTTGGCGAATCCGGCACAAGTCCCTTCGATGCTTTAGTTTTCGGCCCTCTCGGGGCTACCTCGGGAAATTGCCAACTAAAAAGGGTACTTGGCAATTTCTTCCGGCCCCCTACCCATCATCTATCCCGGTCCCCTATGGGGTACGAGGGTAAGGGAAGTGCCTACAGGCACCTCCGCCCTCTCGGGCCCTACACCCCTGTAGCTCCGGCCATAATGGGGTGGGCCGCGTCAGCGGCCCACCAGTAGAATGGAGAAGGCTATCGCATTATTGCTCTTTAAGCACAAGAAAATCTACCCAATGATTTCGAGAACCCTTGTCTGGCAGCTATTTGTTCCAATTGCTTATCGTGATGCTGCGGAATCTTGGCAATTGGGATTTCAAGACGCAGCCACCCCTATGATGCAAGGAATAATTGACTTGCATCATGATATTTCGGTATTTTTAATCATTATTTCGATCTTTGTCCCATGGATGTTGGTTCGCACTTTATGGCATTTCAACTATCAAAGAAACCCCATTCCTGAAAGAATAGTTCATGGAACTACTATAGAGATTATTTGGACCATTCTTCCTAGTCTTATTCTGATGTTCATTGCTATACCCCCTTTTGCTTTATTATATTCAATGGACGAGGTAGTAGATCCAGCCATTACTATCAAAGCTATTGGACATCAATGGTCTTGGACTTACGAGTATTTAGACTATAACAGTTCCGATGAACAGTCACTAACTTTTGACAGTTATATGATTCCAGAGGAGGATTTGGAATTGGGTTAATCATGGTTATTGGAAGTGGACAATCGAGTGGTTGTACCAGCCAAAACTCATCTACGTATGATTATAACATCTGCTGATGCACCTCATAGTCGGGCTGTACCTTCCTTAGGTGTAAAATGTGATGCTGTCTCTGGTTGTTTAAATTAGACTTCCCTCTTTCCTAAATGAGAAGGGGTTTACTATGGTCAGTGCAGTGAACTTTGCGGAACCAATTATGCGTTTACGCCTATTGTCGTAGAAGCTGTTTCTTCGGATGATTATCTTGATTGGGTATCCAGCGGTCAATAACCAATGAGGCTTATGTTTATTGCACTTTCTACTAGGTACTATAACACTAGTGCTTCCGGTGAGGATTCATCCGATGCAAAGGATTCTGCATCAGATGCTGCGGAAACCAACCCTACCACGCCCCCAACCAAGGCGGAGGCTCTATGTGGTAGTGTTTATGGTGGGGATTATCTAGGTTGAATCCTGCAGGCGGTGCTTACCCAGAGAAAGGGCGACCGAAAAGGATTGGGTAAATAATATGCTTCTTGAGCTACGAAAAGCGGAAAGAGTGATAGCGGAAGTCCCACGCGAAGTGATCAACGAAGAATGTCAAAATCTGCGAAGTCATGGATATTCTAAAGAAGGAAGCGGACTCGAGTGGAGAGTTGAAGGAAATAAAATATTACTATCCCGGGTATTCATCCCTAGGTGAACTTTCTGACGATCTTGAAACCCCAGAAGTCTCCGCCCTAGAAAAGGGAGCGCTTCAGCGCTCTGTTTATGCTTCCCTCAACGTTATTAACCGAGGAACCTTAGAGATGAGAGCATTCTAAGGTTGAATCAAGGTTTGGATCAACTGAACAATAGACTGAACAATAAATAGTCTTTGTATCTGGCGTTAAAGAAATGAAGCCTTGTATTCTGACTCTGACTCTACCTTGGTATTTCAATAGAAGCTATTGCCTTGTCTGCCTCAATGATGGCCGGAGGCGGAGGCCGCCTCGGCCCACGAAAGTCCTTTTTTAATCCTATTTGTCCCCCGAGAAAGAAGATGTGCTGACGTAGGCAAATGTGCAAAATAACCGGTCTTTGGCTCGAGGCTCAAGACTCGCCACAATGGAGTATATAGTTTGTCGGCCATTAACGCATGTAAAATACCGGAAAATCCCCGAGGCAAAGGCTTGTGCTCCCACCCACTCTTCCYACCTCGATGGCGGGTAGAAGACACGGGCAAGGGGATGAAAAGCCAAAATTATGCTACCTAGACTCCCGTGCCTTTGTTTCAGGAAGGAGCACTGTAGCCTCGCCTTGGTCACGCGATTGAATGTTGCGCCTTTGGCTAGGGCTTGCATCGAAGCTGCCAGCGAAGCTTGCTCGCAATCCTGCCAGTAATAGTCGTCCAAAGCCCGAAAGCGATGACGGAGCCAACCACGTATTAGTAAGCACCACCATTCATAGATTAAAATATCTGTCCGCTTCGAAATGATTCAATAACTTCAGGAATCGATACTTATTGATTCTGGTAAATAACGACACAAATAAAGCGCCCTCTCGCTTGTGAGCAGCCGAACAAGTTTTTATGCCAGGTTCCGAAACTAATGCTTTAGGAGTTAGCAGGCGAGCAAAAGCGAAGCTGAGCTATCATAGTTGGAAAAAGGGGCGGGCTTCAACCTCTGACTGTCTGGGCTGGCTTCGGATGGGTCCTAAAAGCCTGCGAGTAGGTCAAACCTGACTATACTGTTTATCTATTTACTGCCTTCATTCGATTGACTGCCGGACCTTTAGGCCCCGATAAGCTAGCTTGACCCCGATCCTGGGAGAATCAATTTACGAATCGAGAGTAATAGTGGTAATAATAATTGGGCACAACCGGTTCAGAACGTCGTGAGACAGTAGTTCGGGACATCTACGATGCGGGCTAACGAGCAAGCATTGAGAGGACCTTTTCCTAGTACGAGAGGACCGGGAAGGACGCACCTAAAACTGGTGTCCAGTTATCGTGCCCACGGTAGTGGCTGGGGAGCCCGAGTGCGGAGCGGATAACTGCTGGAAAGCATCTAAGAACGGAAGCCCACCTCAAGATGAGTGCTCTCCTTCGACTTTCAAACCGTTTTTAAAGCTCTTGGACACAAACATGGCTGAGACAACGACAGAGTCTCTGTCCTTGCAAGGCATGAAGCAACGAAAATCTCGTTTTGAGAATCCAAGAGCACGGACTTGCCTGAAAAGGAATTCGGAGCTTTTGGGAAGGAAGTTTTTAGCTTTACCGAGCTAGAGGGGAAGGGTAAGMGCGTTAGCGCTTACCAGAAAAATTTCCATTTTTCTCACGGTCGAGTGTCGGGACCCGGCCAAGAAGCTGCTGCTGGGCCCAAGCCTACGGGTTGTTGCCGCCTAACACTGGGCGCTCTAGGGTAGGGACCCGGCCGATTTCGCGCGTCAGGTTGTTGACTTTCTTTTTTGGTTTCTAAAAATTCATCCGCCTTTGGCCGGCCCATATTTTCAGAAGGGTGCTTCGACACAACCTTAGTAGGAGCAGCATCGCCGGTGGTGCCCCCTGAGTAGGGTACCTCCTAGGGCCTCCCTAACCCGGGCTCTCGCCTCGTACTGATCCGTTCCGAGGGTGGGACGTGTCGAAACCACTAAGGTCTCTACAGATGTCTTTTTCGCCTTCTTAGGACAGGTTCCATCCCTTACTCCGAACCACTGTTGGATGCCCTTTCTCTCCAAAGGGCAGGATCCATCCGAAACTCCCTCAATCGACGCTAAAGGACAGACCTCTCTTACGAGAGTCCTACAATCTCCGATTCCCACCCAAGAGATCTGGCCGCTTTATCAGCAGAATCGACCCCCCTCCTTCCAGAAGGGGGAGAAAGGGAATAAAGATGGAAGGGGAAAGTGAAAAACTCAGAGACAAAGCTTAAGATGGCGGCCGAATTTCTTTCAATTAAAATGTCATCGAAACTTGTCTGATCTTCGGGCACATACTACCCACTAAGCCCAGGTGGATATCTGTTCAGACCGGATCACTTCTATCTATAGACAAAAATAAGTAGGCATCTAGATACGCGAATAAAGGGGGGCGCAAATAAAAAGGATTGAAGAACCTTCATCCATATCGAGATATGCGCGAATAGAGGGTATGTTGAAAAACCTTTTTATCCATAGAATGATTTGGAGGGTTGATACTGATTCCGGAAGGTTGAAAAACCCCGTTTTGGCACCTTTAAGGATTGATGGATAGTCGCCTAAGTTTATTCCAGTCGGGTACTTTCTGAACCTTGTTCGGAGAGTTCTCCTAGCGATAATTCCATTGACGGATGCCCCAGAGCCGAACTAGTTACAGAGCGGTACTTGCCAGCTAACTCAAGCCAGCCTGCAAAACCACCCAAGAGCCAGTGAAGCAGGCTCATACGACTGCGAGGACGTGACCAATGCCTTAGGATTTAGTDCGGGGAAGCGCCCATCGCCCCAGAGAGGTACTCTCATATGGCGAGGCCCAGGGCGGCCGGCATCTAGCCCTATTCCATAGGAATGAATTGCCTATCTACGGGGTCCTACCTACCCATATCGGGCCGCCTAGCTTGCCTATCGCTATGGGTTCCTCTCATAGGGCTACACCCACCCCAAAAACCCTTTTGGCCGGCCTCTACCTACCCTTTCCTACCTGTATTTTGGTAGGGTACCTGTTAAGTCCTGTATTGGGGGGGTACCTGTCAAGGACAATCCAGTGCTAGTCCCGTATTGGTAGGGTACCTGTCAAGGACAATCCAGTGCCAGTACCTCTCCCTGCAAGTACAATCTGGGAGGGATGGAATTACACTCTCCGCTTGCTTGCTTTCGTCAGCATTTTTGAAGAAGTTGGGAACGAGTATAAAAGGGGGCTTGCCCGCCGATAGGCACTTTTAAGGAAGGGCGCGCGAAGGCGCATTTATGCGGGCCTAGGAGGCCTACTAGGCCTCCTAGTAGGCCGCCTACCGCCCACAAAAGCCGAAGGCTTGCGCCGTTTAGGCGCTAAACCTTTCCTAAAACTTTCTCTTAGAAAGGTTTGGGAAAGGTTTAGCTAGGCCCTCTCGCCCGGGCGCCTACAGGGGGACCCTTCACTTTGCAGTTACATAAACAACGGTCGTCGCTTCAAGCTCCACGTTTGATTCCTTCTTCGTTCCTTACCATAAAACCATACCCCTTCATCACGCAGTTAATATCTTTGGATAGAACTTCGCACTTTATCTCCTGCCCTCCCCAGGAACTCTACCTCGACCTCTCGGCTCGGTCTTCTTGCCAGATATACATGCCTTCTCACCGACCCTCACACGCTCTCATTCCGACACCGGATAAACACTTCCTCGCGTTTACACACCTACCTTTTCAGGCTAAAGGTACACGCGAGGGCCACCCGTTAACCTAAGCATCGCAGCTTGCCTCTCTACTTACCAATTACTGAGGGACACACGACACACTTTCCGAGGTTCGACCCAGGCACGCGTCTGGAACACAGATCACGAATTTAGAAGAAATTACCCAGCTGCACTGCACAAGCTTTCCTCTTTAGTACCCAACCTACTCTTTCTAGCGCACGGGGGTTCCTACAGTAGCCTATTCATGTACTTAGATTGAAATAGGTTAAGTACGTATTGGTACTTACGGAAAGAGACCGCCCCAGCAAGACATATGCTAAGGAACCCATCAGATCACTGCCTTCGAACCCATCGGATCACATGCGCTCGAACCCGGAGTGCGCTCGGACCCAGCAGATTCGGATAGGACCTAATCTCTTCCCTCTCCCCTGTACTTCTGCCTCCTTTCTTTCCCATACTCTTTGAATATGCTTCCCAAGTCCATTACCCCAACTTAGCACGGATACCTAGGCACGAGCCCCCCGAAAGGTTACGCCTCTGTCAATAGATTCATGCCCAATTAAAGTGTCCAAGAAGAATAGACTTCTTAAACAATTAAAGCCAGAAAATCAAAGTTTTAGAAAACGGCTTTAAGTGCGCGTAGCGCCCCGCCCCCCCTCTCTTCCARAAGGGGGAGAAAGGGCGCCGAAGGCGTCCTTCGCGCCTTTTTGGGTGGGGAGAAGGGCCGCAGGCGGAAGCCTGGAGGCTTCCCGAAACAGCAGCCAGCCGGCTGCCTGCCTGGCTGTTTCGTGTTTTCTAAACCTTCTGCTGATCTGTAATACCCTGACTGTTCCGGCGCTACGCGCGGGAAAGAGGGTGGGAAACGTTCTGATAAGGGGTGGGGTAAAGGTTGGGTTGATAAAGGTGCGGGTAAAGTAGGGCGCTGACTTGCCCACCGTGGCCTGCGATGAATATTCTATCCATAGAAGGAGCAGCTTTCATGCTTTAAAGGTCGCCAGCCAAGCCGTGATGTTTAGCCCTTTTTTATTCATCAGCGTACCCGGATTATTGGATTCGGCTTGATCCAGGTTCTTTCAGTCGTGCCTTTTAAAAAGGCACTTGCCTCGATCGGAATCTATGACACACACTTGCTCCTATTTTTCCCTAGCCAAACTCTTGCTTTGCGAGAGAAGATCAACTTTCCGTAGGGACTTACCTTCTTCTTAACTAATCAGACCTGGCATACCGATACTATTTTCAACTCAGCTCTTACTCCGATAAACTGCTAGCAAACGAACATTTTTACCATGTGATAGAACGAGATGCCCACGCCGAGCACTGAATAATCCCCTTTTTCCTTGACGATCGGGAACACAAAAGTCATGCTCTATGGCTTTAAAGCTCAGCACTTTGACGCTAGGCAGCAAAACGACCGCCGATGTTGAACGATGCTCAACCTTTTATTTCGATGGTTTTTACTACTTCCGCGTAGCAGGGTGTCTTACTTTGACAAGAGAACCCTGCTACGGGGGTTGGACACACAGCAGGTCCCCGCTATAATAGAGGGTTGGACACGCAGCAAGGACCCGCCCGCCCACTAGGGGGTTTGGACACACAGCAGGGACCTGCTAGGGGGTTGGACAATCAAAACACTCGTTCGGCCGGTCAATCAAGGCAAGGGCTAATCGAGGCGTGACTACTCCTAGAAGCTCTCGATTCGCCCGATACATTATTTTCTCATCAATTTCACTGTCGACCTTTTACTGAGTCACCTCCAACCAAGGCAGAGCCACTGACAGATACTCCAACGAAGGCTCAGTCGTTGGTACTCGACCCTTTACTGAGCTACTCAAGGGAGAGCTACACTCAACCGATTGGAGAGTTACTCCTACTCCCGTTACCGACTAATTCCTTGATAGTTCAATACTATCGATCGATTCATTGAGTTTTTCGTACTCGACTGATTACTTGAGGGCCTGCTGAAGGTATGGCACCTCGGCAAGGTGAACAGAAATCGGGCTTTAAGTGCAGGTAAGGGAAAGTAGTAAACTAAATATATTGACACGGATTTCCAGAAGATGTACGAGGAAGCAGCCCCGCACGCGAAGGTACTTTTTGGGTGGGGTTCGCCGTGAGCGGCGAGATTCGAACCCGTATCGTCTGCTTAGAAAGCGGACAATTTACCGGGTGCCTATCGGCACAACACGGTTGTATTTAGCCAGTGGTGTCGAATGCCCCTTGGAAGGTGGAGGAGTTTACTAGTCAATGATCTAATCGATGTTGAACGGCTGGTTCTTCCTGGTGTTGTTTAACCGATCAGGTATCGATTCCAGGTTCGTGTTGCTGGGTATAGCCCTATTGTGAGAGTTGATCGAAAGCCCCGCCTCAGCAGCTCTAGCAACAGACTTGGATAATAGGCAGGAAAAGACAAATGTATGAGTACCATCGCGCTGTCGCTTACCATCTAGAGCACCCGCGTTACGGTCGTGACCATAACCCCGTTCTGAGGCGAGGGCCGCCCCGCCCTCGTCCTCTCCTTCAAAGTTGCCTCTTTGAGGCCAACTTTTAAAGAAATCATCTCCGAAAACTAGCGTTTTCTAAACCTCGCCTTTGTGGATAACGTCAGCGATGAACCTGTGAGTTGGCCGGCCCTTTCAGACCGCCGCCATAAACAAACCCCGATGCAATCCGATGTTCCCGCCTACGGCCCTCTATTTACTCAAATATAGGCTTCATTTGGCATTTCCCTCGAAGGCTCCCCAACTTCGTCCCTACTTTCGTCTCGAATTCGTTTATTTCAATTTCCTTCTCAACCGGCATCGAATTAATTCTTTTTGTTTTTGTGCCGATCTGGAACTAGAGCGAGCTGGCAGCTTCAAAAAGGACGATGATTGTCAATAAACGGTGGGTTTTCGCTTTTGCCTCCATATACGATGATTTGAAGATTCCTCTTCGCCTAGGCGGAAATTTTAAAATCTCAAAGGGAGGAGGTCAATCGGCCTTTCCCTACCCCCCCCTTCGTGCCCCCGTTAGAGGACGGTAAAATGCCTACGGCCGGAGGCTACTAGGCCTCCGCCTACGGCCCTTTCAAAAACTGGTTGGGCTGATTGATCGGGCTGGTCCAGCCGGATACGATCAGAGGCCAATTGATTCGAAAGCGAAGGTTCTAGTGATAGAAACCGGACCATGTAGCCGAACGCCAGTTCAGTGGGTAGCTTGGCAACTGCGTCCTCTCCTTCCTACGCTCCGAGCTCAAGGGATAGGTTCAAGTCGGAAACTCGATCGTATATAGTATATTGGCCTCTTTGCCTGCGGAGTGAAACGCCAACCCCCTAACTGAGAGAGAGGGATCGGAGTGAGTCGTCATTATTCCGGTAGGCGGCACTTGGCTCGGTGCGACCATGGTAGCCGCCTCAGAAAAGATTGCGAGTGCTCAGAGCCGTCGCTTGGTCAGAGGTTATAAGCTGAGCACACGGAGGCCGTCATTACGAACCAACAACGGAGGAGAGGGATGGAGATACTAGGTAGAGAGACAGACACTGCTGTTCCCATGCAAGGGAAGTGTCCCGATCAACTTGTGAACTGGCCAGGATTAACTGAATCGGCTAAGCACATTTTAGTCACCCCAAAACCTAGGTGACATTGCGTTACCGACCAACGTTCTTTCATGCGCTTTCTGGTTGCTTCCTTAGTTTTTACATTTTACTATATGGCGGCTACCTCGCTGAGCTTCCGCTAACCAAGAATTTTTTCTGTTGTTTATACAATTAAGCGTTTTACCCTTATGCTGATGTTAACGGCTTATGATTCCATAATTTATTCGACTATTTGCTAGGAGGATTATGACGTGGATATTTTACTCTTGCTGGCTACTGTTTAAATGGATAGGGTTTCAGATAATCGGATAGGTTTTCTTACTATTTATACGGACAAGTTAATCTATATTATGGGTGGGATGCAGGATACGCAGCTGGACCCGATGAATAGAAGCTGGCAACGATACCGAATAAGCGTGAAGGGCTGCTGCTGAAATTTTCGAAGCTAAAGAAGGAAGAACACAAGCAGCCTCTGACTTGCTTATGGTAAAGGGTTAGGTTGGCCAGAAATTTCTAAAAAAATTACGGAAAAAAAAGATAATTTTTAGGGTTTTGATTCCCTGAGGGAATGGACGAGAGAGGCACTTCACCGTAGCGATCAACCCTCAGCATTTCATTAATTAAGTTATTCGGGGCCTACAGCCTAGCGCAGAAATGCCGGGGCGCGTAGCGCCCCGCCCCCCCTCTCTTCCAAAAGGGGGAGAAAGGTATGCCGAAGGCGTAAGCCGCCTTCGCGGCTTCCCGCCTCAATAAACAAAGTTTAGAGCGAACGATTTAGTAATGTAATAGGCTTCACCGTAGCGATCAACTCTCAGCATTTCATTGATTCAGCCTTTTCTTAATTAAATTGTTTCTCCCCCTTTTGGAAGAGAGGGGGCAAGCGAGTTCGCGACAGCGAAGGAGCGATAAAGGCAGGCGCTGCGCAATCAATTATCAGGTAGTGAAGGGAGAGCCTGTATTGAGTGTGTCTATTCGGTATATAATGGATAGGGTAGCTTGAGTCCTTGCAAGCAACAAGCGAAGGTGGAGGGCACTGTGCTGCTTATTTCGGGACACAACACGGGCCCCCACCCCCACCGTGGGTAAATCGAAACAATAACGATTCCTTCTCGGAATTTATCCGACCCCATAAATTAAGAAGCCACCCCCGTAGATGGTAATAACTTCCTATTTACGCCCGCACCCGTGTTGCCTGGGTTTGATCYTCTTTACGGCAAAAAGTATTCGCCCTTCCTACAAAAGGTGGCTGGCTTTAAAGGTCTTCGACATGCCTTTAAAGTGCCTATCGGCTTAAAGGGCAAGCCCCCTCCTCAAAGCGGGGCGCGTAGCGCTTTCTCTGCCCGCAGACCCGGGATACAGCGCTTTAGCTTTCCCGGGCTAGGCCCCGTAGTGGGTCCCGGGGGAAGGGCCTGTAGGCACTTACTCCGGCCGCCTACACCCCGTGCTCTGGGCGGCCAGAGATTTGAGGAAGTAGAATGGGAAGCTTCGTGTTGATCGACCACATCCTAGGCATTCAGCCGAATATCCATTGGGATGGCCAAAGGTGATACAAGGTGTAGCGCATCTGTTTTGGGGACTTACTCCAGAGGGGGGGCCTAGCAAAACCGCTAAAAATTTCGTATTATATAGATGCGAAATCTTTTAAGGCTCGCAAGCTCGCCCGCCCCTTTTATGAGAAGGGCGGCGCCTTTTTGGATTGGAGTGTACCTTTTTCAGAGGAATATTGGCTTAAAGTATGATCGCGCAGTTCGGTGTGGGGGCGGATGATCTCATGCTCCCACCCGATGATAGGCAGCCGCCTCCCTCTCTGAAGGGGAGTGCAGTCAGGCAGCCATCAATGCAAAGTTCCCCACAGGTTTGTTGTCCATACGCAGTTTCCCTTCCAAAGTGGGCCGCTCGCAGCAAAGCGTCAGACCTCCTAGCGAGAATAAGAGCCCAATACGGTCGGGATCGATCCAATATCTCGTTTATTGATTGGCATACGTATTAGCTAATGCATATTGCCCTATCCGGTCTCAGTGCGCAGAGTCGAAGGTCAAGTCCTGGCTTAACGGCCCAAAGCCCTTACAGGTAGGGCAAGGGTTCGATACTAAGAATCCCCATCCCGTGCTGCGTTCAGCCTACTTCCTTGACGGGGCTTCGTACAACGATTCACTTTAGGGTTACGGAGAGGCCCGCGCTGTGACGCACCATGAAAGGGGGGTTTATCCTTTTTCATTGGACATTTTGGGTGGGGCTGGAAGCCTTTAGGCTTCCGCCTCCGGCCCATCAAGCCCACCTCTCTCCCAGGTTCAGGTAACGACTCCCACCCTCATAAGGTAGATTGGTATTTCGAAAGCAATGAATTACCATAGTACACCCCCCAGGTAGGTAGTACCGGAACCTTTAGGGCCGGCTCGACCTTTGAAAAGGTTATTCCCGCACTCTTAGGGGAACTCGTACACCAGCTTTTACTTATGGTCGCCTAAGGCACGGGGGCCGACCGACCAACCAACAACCTCAGAAGCTGGCTAGCTGGCTGCGCTGCTTCTTTCCGCAGAAGGTTACCCCCTCTAAGAGAAGAGGCCAAAAGAAGGGGACGGTACTTTCCCTAGCACCCTTATCATCGCTAGCTAAACCTTTCTTTGAGAAAGGTTTAGGGCCGAAGCCGAAAACGACGAAACAGCCAGCCAGGCAGGCAGCCGGCTGGCTGCTGTTTTGGGAAGCGTTAGCTTCCCGGCCCCCCCAAAAAGGGCTTACCCTCTACCTCCCGGTCGAGTGTCTAAAGACCATGGCGGGAAGCGATAGAATCATGTATATAGATGGCATGGTTTGGTGGTTGGCTTCGGGGGGTGGGCTCTCCACTCTAGAGGGAATTTTTTCGGTGGGCCCGAACGATGGTTTGCCCCGGAGGGAACCGATTCCCTTTAGGCGAACAATTTCGATATCACGAACGAACCAAACTTTTCGAACAAACGATTTCGATTGCAACGCACTTTAGGCTAGGTGGCCKWWMGGCCACCCAGGGTACAACCCGAAGAACTCGTCAGAACAGGAGAAATGAATTATTCAAAGCCAGAGCGACAGAACAACTATATACTATCTTAGGAAAAAGAATGACCACCCCCAAATTGCAAGTGGATGAGATTGGTTAAATGGTACCAGTTGGAGATGGAATTGCACGTGTTTATAGCTTGAACAAGATTGAAGCTGAGTAAATGGTATAATCTGCCAGCGGGGTTCAAGGAATGGCAGGAGAGTGAGAATGTAGGGATTGTTCTCTTTGGTAGTGATACTGCGAAGGAGAGATGGTCAAGCGCACTGGATCTATTGTGGATGTTACTGCTACTATCTCTCCATCCGCCTGAATCCGCGTATATAGAAGCGGTGTTGAGCAACACTGTGAGTGGTAAAGGCTTTTACTCCCCCTCGGGTCTCTCCGTCCGCCTTTGACAAAAGGTAGGCGCGGTATTGAGGAACTGGCTAACTCGGCTCATGACCTAAACATGCAGGTTCGAGCTGCAAAAGACCTCGGCCCCAAACTGCAGAGGGAATGTTTGAGAAGGAACTTCAGTTTATGCATGCCATGAACTGACAAAATACGTAGATAAATGGAAACATTGTGGCTCCACTCTCTTCTCGGGCAGCGCGTAGCGCTTTCCCTAGGCCTCTTTAAGGCCACAAAGAGCCTTAAAGCCTCCGTCCGAAAATCAATTGGAAAAGAAAAGAGATAGAGGCTTTTGTGGGCTACGGGCGCCAGCCTCCGGGAAAAAAAACACTACGATAGAATAAGCTGAACCAATAAGTTTCTAGAGGTTACAAGTTGCTTTTTAAGAGCAGGGTTGAGTAATTGGCTAACCTCTTAAACGGCTCATGACCTAAACATGCAGGTTCGAACTCTGCCTCCGCCAAAGCAGCCGGGCGGCACTAGAGTAAGACGTGAAACACCCGATTCCATTCCGACCTCGATATGTGAAAAGCGTTTTACGCCATATGTACTGAGAACTCTCGGGAGACGTGGTTCGACCGCCGCTTAAGCCGGATCTTGGGAACAAATAAATAGAGTCGTTGTGGATACCGAAGAAAAAAACAAAAATGAATTCGGTTGAACCTTTTTTAGCTTTTTCAAAAGGACGTAAGCGGCGATAGGCGCACAAAAGTGCAAATTCAAGAGAATTTGCCGGAGGCCTTTAGACCGTAGCCCACAAAGAGCCGGGGCGCGTAGCGCTACCCCCGCTCCGCCCTTTTGGTTTTGGAAGAGATGGAGCCGGTAAACCACTGTTCGTTTTCGAAAACGTTTTGCGGGAACTTCTTCCTTCAGAGTGAAAAGGAAGCATCTATATACTTCGATTCAGGCGGAAGAAGTTATGGCACTCAACCTTGGCGGGGTAGGTATGGGTAGGGTACCCTACATCCTCAATATGATAACGGTCGAGTGCGTAGCACCTCGTTAGGCGGGTCAGGTGTCCCCCCTAGCAGCGGTCGAGTCCCCGGGCGGCCCTTCGGTCAAGTAACAACGCCTTCTATGACAGTTCACAGAGCGATCTTTGTTCAAGGCCTTGCAAGTCCTGTGTCCTTGCACAAAAAGGCAAGTTTGATGCTCACCAACTCTTCAGTCTATAATCTCTCTCGTTCGCTAACCGACCTAGTGCGAGTAACGTATTTCTCCGCTCCCCTTAAGAAATCCAAGGAACAAAAGCTTCCGTGCCCTCCCCTATCTGAAAGCTGCTTTCCAGAAAAATGCCAGCCTTTGATTGAAGCCAGCCACTCGCATCAATTACTCCCGGAACTTCTTATTCGTTCAGCTTCTTCTACGTACGCGTCTTTGGAAAAGGCACTCGACCCCCCAGCTTGCTCGCTAGCGCTCGCTTGCAGGTCTCGGGCTCCCGGCCCAAAAAGTTGGTTTTACTGGGTGGGATAACGACCGAATAGCAAGATGACACAGCGCTGTAAAAGGAAAGGCTATACCGGAAAGCAGCCACTATTCGTGGTTTTTCCTTTCAAAGAGATATCCGTAAATCTTCGTGGACTCGCCGTCAGTCGCTGAGTAAAGCGCTGGTTTTGAAGGTTCGTGACGAGACGGACTCGACTACCCCACACGACGAACGGACTATAGCATGTCGGGAGAGGGGCTAGTAGTAGCCCTTGTGACTGTGTCCGAACACAAAGGGAAGGGAACGCAGCTCGTGAACGCGAAGTCAAGGGTCTAGCCAGGAAGGCTAACACGCGGCTCCCCGCCTCTCTGTAAGCATAGACACCACCAGCATAGAGCACTGCGGCCACGCACAGTAGGTGCGGGGCGAGTAAGGCCTCGAGCTAACGCCGAGCAAGGCGCCGTTAGCAAATCAAGCCTAACAAGTGACTAAGCAGATGCTTCGACATACTAGAGGGGGGAGGTGGATAATTGTCTGCATCCCCCAAGACTTGAGTTGGTGAGTCGGGGTTGCGGGTTGAAGGACGATCTGCCATTGGGTGGGGGCCTCTGAGCTCCTTATCTGGTTGACCCAAAGCCTGCACGTTGAATGGCCTTTCACCCTCGCACAATCCCTCAAGTGCAGATAGTGAAAACCATCATCCAAATAGCCTTGCTGCTAATGCTTGATCCGGATCTTGATCGCGTGGCTTCCTATTCCGTGTTGTGGTAAAGTGGTGTGAAGTTCCTCATTTTGTTGGTTTTGTTTCTCGTGGTTACTCATAGTTACATGAAGGTTGTTAGAAGGTGCGAGAACCCCTACCTGTCAGTATTGGTATGGTAACTATAGCCTATCCTGTTCGTTCCTAGCCATAGTCTTTGGTTGACGATGCGTTGGCAGCAGAAATCCAGGGATTGCGATTATTCGGCCCAAAAGTGCCTATCGGCCCGACCCAATGTTCGGTTCACATCCTTCATCCGTTGGGTTTTCGTTTTCGAACTGCGAAGAAAGATAACCCTACCTAGCCAATAATACCTGACATCTTTTCGAGGGGCGATGATCAGTCAACCACAATCTCAGTCATCGAATTCAAACTTCCTTCTCAGGCCAGGGAGCGCGGGCGAGTACTCGACCGGAGCGAAAGAGTGTATCGTAGACTAGACCAAAAAGACCTGCCTTCCTCCTTCTGCCAATGCCTCTCCGTTCTGTTCCCCAACCCAGCCCAGAGACTGTCAACCCTCAATACCGTAGATCCTGAGGGAGCGGCCCGGCTTCCAAGCAGGTCCCGCGCATGGTGGTGGCTTTACCAACGAACTATCCCAGTTTCCCCGGTGGCCCGCTATACGCGCCTCGCCTTCCCGGGTCGGATCCTTGCCCTTCCTATCTGTCGGTTGCCGCTCTCCCTCCGCCGGAGGCGCTCTCCCCTCATCCTCCGAACTTTGGCTCTCTCCCTCTCCTATCAAGCAACCACCCATCAAACTCAGTGGGAAGAGCTTGCCCATCGTCCGGGTCCAACCCCGATGGTTTTGGCTCTGGCTGATCCAGCATTAGGTTCGCTTGCGCTTTCGAGTCATCTGGCCAATCGTCGTCCGAATCATCCGTACCATCGTCCGAATCATTTTAAGGGTTCAACAGACTTCTGTCAGATGGTTTTGGCTCTGGCCGAGCCAGCGCTTCGCCTTCTTATCATTAATTTTCCCGTCAACCTCTCAATTGAAGGTAGAGCTCGAAGATTCGAAAGCTAGCACCATTGCCTACTCTTTGCCGATTGTGGGCCGATAGATAAGGTTAGGTTCGAGCGCGTGCGTTCTACCTTCCATACACAGATCCGAGCATTTCAGCTCGCCATTTCATTTTCATTTTTTCAATCCATGCCTATGAATGAGACGAGACTGGTGAGTAAAAAAACCTAAAACTAGTGCCCACTCACCCTAAGGCTTTTCACGCCGGGACTGCATGTGCAGTGGTAATCCTGTTACTAGGCGGCCTGCAGTGTTCTAACAATGCATAGACCGCTTGCCCTCCCCTTAAGCTGTTCGACGAATTGTCAACAGGTCAAATTGGAAGATCTGCCCTCTCGTTGATTAAAGGCCGAAGGCGGGAAGCCGCCTTCGCGGCTTCCCCGCCCATCCTATGTACGTATTTCAGAAACTGATACTCGAGAATCTATATCAAAAGGCGGCACACCGGAACCGTTGAGACGGGCGTCCACCGTTGAAAATATTGATCCGGGAGGGAGGATGTCCCTGATTCCAGCCAAGAAGTGCTAGCTGGATACTTCAGAAGATAGCTCAAGGCCGGATGCCTAAGGCGGCTAAGCTATGCTCAATGGCTGGCCTTGGATGGTTTCCACGCTTAATGAAAGGAGTCCATTCGCGGCCATTTTGCTATCCTAAGGAGGCATGGTGATGGCTGTGCCCCCCCGAGACGGAGAAGCCCTTTTGCTATCCGGCTTGGTGATGGCTGTGCCTTGGAGGTTTCCCTGCCGGAAGGCCTGTCTCTCTGGTCTGTGGCCATAGCGGTGGTCTCCAGCGCTGGTAGCCTACTAGAACGTCTGATCCTGGTTGTCGGCGGTTGACTGCATACCATGGACGTGACAGATATACTTGGGTGCATACCACACCACTGTGCCTCTGAGCTACAGGCAATAGTGTCATCAAGGCGCAGTAGTGTCTGTGCCCACTATCAGGTATGCCGGAGGCCATGTCAGGCAGTGGCAGGGGCATGGGGTCTATGAGTGTCCTCCATCCCTTGGCAGATGTTGTGGCGTGCAGTGGCATGACAGGCACTATAGATGGCAAGTACGACGATTGCCAGACGCAGGCATTGCACGTTTCTTTCATTGCTTTCCAATGCATAGTGCGAGCGGTGTTGAGGGGTGCTGTACTGGATGATAGGATAGTGATAGTGGTGGTAGACTTTTGTGGCGACCAGTGTGCCAGTCTCTGTATCAGGGTGCTATCTATAGTTAGCCCATAGCTGTTGTGCAAGGGGTGGAGTAGGACAGTAGAGCTAGAGACATTGCCAACGACGCCAGACTCAATGGAAGGCGATCTAGTGCTATGGCTGTCAAAAGACTTTCTAGGTTCGTCTACATTGTCATGGCGTCGCTAGACACTGAGCCGAACACAACACTATGGAGGAGGTTGCTGAGGCCGGGGTTGCTTGGGGGGTGGTGAACTTCTGATGGCCTCCTTCGTCAGGAGAAAAAACGCTCAAAGCTGGGCCGGCCCTGGAAGGGTCAACCTCTTCCCTGGTGTGCCTCCGGGTCAACCTTCAGTCTCAAATCTTGTCTTCTTTTAGGATCTACAACATTCTCAACATATACAGTCATTTTGGGAATGTGGGCTTTCCAACTTACAGGGTTACACTAGTGGAGCGCGAGAAGAAGACGCACCCTCGACAAGCAGATCGTACGCAAATGAGAACGGGTGAAGTGGGTATCTTTGAATAAATCCTGTTATATATAAGGAAGGTGGGGCGTTCGTCGGTTCTGTCGGAGACGAGAGGTTGGGGTAGAGAGAAGAAGATGTGGGGAGAAGCTCGTCCGTTCCGCCCCGCCCCTAAAGTGTGTCCTTTGTCTTTACTTGTGTGCCCGTGCACAGATACGCCAACCCTAAAAGGACCAAAGTGGTGCGAGGAGCGTCGTCCTCGCTTTGCTTTCTCGTCTGATGGGATTGGGAAATGGAGGAAGGGCTGGTTATAGGTATAAGGGAGGCGAAGCCAAACGAAGATACACACATGCGCAAGGACAATGCCCTGATCATTAAATGCCTTGACCGCGTTAGCTTGAGAGAATTCAGTAGAATGAACTTAAAGGAATGATGCGAGTGCGGCCGAAAATCTGGTATGTAGATAGATTCGTCGAATACGTATGTTCTAATTGCTGGTGGGCAAAGCTTAGCTAAGGGAAAGCCCTCGATGATAGACCTTATGTAGGGAGGGAATCCCTGGATCAGATGTACCGGGCCTCGCTGCGCTCGGCCCCCTTGTTCTCCACGGTGGATCGCTTCGTTGACACTCCGCTGGAAAACAAGATGGTATGAGGAACATTTTAATCCCAGGTTTGCGTTGATCGCTTTGTCGGTGAGGTATCGGTCATTTGGAATGACCTTGCGAGGTAAGAGGAGATGGTTGGAGTATTATCCTCCCAAATAATGGCGTGCTTGATCGGAGCTGAAAGCTCCTTCATATACGTGTTTTTCGAACCCACCTTTTAGTGCAGTTTATATACCCGGCTAATTCCAGGAAGGCCTGGGAAAGGAATAGATTGACTGATTGATGCGGAGAGATTTCCTTTGATGGTATTATCTGTGAAGGGCCGCTAGGCGGGAAGCGCTCGTACCTCGCGCTTCCCCTTCTGGAAAGGGAATGGCGGGGCGCTGGTTGGCATATTCTTTCATAATAAGGATCTGTCGTTGCGTAATTCTGTAGAAAAGCATATTCGGTAGAGAGTGGCGCTGACAATCAACAAAGTCTAACGCTTGTTGGCAAAGCTCACCAGAGGAGGGCGGAGCTTAGCCGGGCCCCGTCTCCAAAAGGGGGCGCGTGGTTGGCTCGGCTGACAGTTCCTTCTTCTAGAAATAGATTCCTTTTGGTTCGTTATTGGGTTTAATCGTAGGAAAGCGTGTCATTTCTTAAATATTAAAGCACCGATAGCTCAATCGGATAGAGTACCTGGCTTCGAACCAGGTGGTTAGAGGTTCGAGTCCTCTTCGGTGTACACTCACTCCAGGAATGTTCCCTTCCCGCTTCAGCCCAATCCTTGATTGCCCCAAGGTAGAAAATATAGATCGAAAAATCAGCCAAATCTTGGCGGCTTTAGTTCCTTACGGTACGGATACGATCAAGCATCGGCGGCCACGATCACAACACAAGGATGGACGACCTGGGTTTTGTGAATCGAAGTTCCCTTCAGTTTAATTTGACTCCCAGTTCGGGCAACCGTAGCTGAGTTGCCCCCTGCCGGTAGGTTGGACCGCACACCGCCGGCCCCTGGTAAGGGAGCAGATTCCCCCTTTTCTTGAAGACGGGTAACAAATCGCCCGGGGTGATAATAAGCCTCTGGGTAATAACGGCGAAGTCCGTCACCCGCCGAGAAGAAAGCGAAGCGCCGAGAAATGCCACAAAGCACGTTTGTCCATGGAAGGTTCCTTGATGGGACCACGTGGGTGTTGGGACAAACAAGCATATCCCATAGCCTGGATTTGCCGATACGGCCCTTTCCCAGACCTGATGTAGTTCCAGATACCTGCAGTTAAGCCATGGGTACCTGGGAAATGGGTACAGGAAGGGGGTACCTGTCAAAAAGGGGTACAGGAAGGGGCACAGGATTGGTACTTTTAAGGCCAGAATCGTTCATTGACGGGACTTGGATGGGTTGGTAAGGCCCCGCCCGAAAAATCGATGGCCGAAGGCGGAGGCCGCTTCGGCCTCCGGTTTCCCGTGTTTTTCGACCATTTCCCGATTCTTAAGGCAAATGCCCTCATTCGAAAAAGTGATCCATCGATGGCCGAAGGCGGAGGCCGCTTCGGCCTCCGGTTTCCCGTGTTTTTCGAC
>Contig02+130765
TTTTAAGGCCAGAATCGTTCATTGACGGGACTTGGATGGGTTGGTAAGGCCCCGCCCGAAAAATCGATGGCCGAAGGCGGAGGCCGCTTCGGCCTCCGGTTTCCCGTGTTTTTCGACCATTTCCCGATTCTTAAGGCAAATGCCCTCATTCGAAAAAGTGATCCATCGATGGCCGAAGGCGGAGGCCGCTTCGGCCTCCGGTTTCCCGTGTTTTTCGACACTTCCCGCCGATTCTTAAGGCAAATGCCCTCATTCGRAAAAGTGATCCATCGATGG
>Contig03+230765
GCCGAAGGCGGAGGCCGCTTCGGCCTCCGGTTTCCCGTGTTTTTCGACCATTTCCCGATTCTTAAGGCAAATGCCCTCATTCGAAAAAGTGATCCATCGATGGCCGAAGGCGGAGGCCGCTTCGGCCTCCGGTTTCCCGTGTTTTTCGACCATTTCCCGATTCTTAAGGCAAATGCCCTCATTCGAAAAAGTGATCCATCGATGGCCGAAGGCGGAGGCCGCTTCGGCCTCCGGTTTCCCGTGTTTTTCGAC
>Contig04+13618641
CCGATTCTTAAGGCAAATGCCCTCATTCGAAAAAGTGATCCATCGATGGCCGAAGGCGGAGGCCGCTTCGGCCTCCGGTTTCCCGTGTTTTTCGACACTTCCCGCCGATTCTTAAGGCAAATGCCCTCATTCGGAAAAGTGATCCATCGATGGTTTTCCGTTTCGACACTCCTCTATTTCCGCTAAGAGACTTCCGATCGATCCGATCCCCCCTTTGTTGGGAAAAAGGGTAGAAAGAGAAGTTCTAGCCTCCTGTGCTTGATGCTTCAACGAAGCGATCAAAGAAAGGCAAGCGAGTGATGCGATCAATGCAAGGTCATTTTCATGACCGATCAACAATTATAAGTGCAAACTTATTTTCAATGTCTCACGAGGGAAGAAGACCTAACATGGAGGATTTCACCTTATATACCAAAAATGCGCGGATCAGTATCCTTAAAAATCTTACTTATTTATGGAAACTTCCGACCAGGCTACGAAGATTAAGAGACCACGACGAGGAACCGAAGAGTCGTCTAGCCGATCAGCAGATCAGTAAATCTTTCCAGTCCAGTCAGCGAAAGGACGAAAAAGCGCCGAAGAAAAACCTGGGGAAATTGAATATTCGACCTTCACGCGAGGACCACGACGAGGCGAGGAACCAGCGATCGAACGAATGCTCTGCCCTTCTCAAAAAAGGTTTGGCGAATCTCTATCTCTGGCTGAGCGAGGGTTATCTCAACGCGAAGGAACTCTAGCGAAGTGCACGAGTAGGAGCTGAAAGTTGGGAAAGCGGGCCTTTTTTGGGCTCAACGGAAACATATACATTTAAACATGTCCCCGTATAATTTATACTTAGGGATTTCTATCCTCGGAAGGAACCCCTTTGAAAGTGGCTTTTTAGGGTTGGTTTTATTAGCCAGCCTTACGGCCTAGCCTTAGCTATCCACTCCAGCACGCCTAGCTCCAGGCCGACCGGCCATGCTTCTTCAGACCCGGCACTGCTAAATAAGCTTTTTCTGAGGGAATCAAACTCCGGTGCTTTACCGAAAGAATATCTTTTTTCTAAAGGATCTTGTCACTTGATGTAGATCACTTTGTTTCGAATTATGTGCTTTCCGCCAAACCTTTTGTGAATGTTTTCAGTTCTTCAAAAAAGGACTAAATTCATCTATAAATAATAACTTCCTTTACAGTTCATGAGACCCAACTCTTAGATCTTCGTCCTACGCTGGGATAATTCGAGGTCGGCGTAAAAGCAGACCTCTGTCGTACAGGCCGAGGTAGTGTGCAATTCCTTCCCCCAACTAAAGAAATGTCGAGTTCCCCTAAAAAGTCGGGGGACGGCCCTCCAGTGAGGTGGTAGCCCTCAGAGACCATTTCATCCCTACCTCAGCAGAGACCATGCCCTCGCTCTTCCCGTTGGTCGAGTTATCGCCCAGTGCCGTCTCTGCAAGTCCGCACGCCATAAGAGATCATCATGTTGGGGTACATACTGACGGGATTGGGATTGATGATACCAGCTGTCACCTTGCGTCCATGGTTTCAGGTGGGCTCCGAAGGGCTGACCTTACTGAAGTCATCGCCTATCGTCATAGCTATTATGGTGGGTTCGTACCCGGCGATTATCTAAAGGGCAGCCGGCCAGTTTGAGATGATTCTCCCGACCAAAGCCAACACGTGTCTCCGGTATTCATTCCGTAAACTGTCCCCACTGATCGCTCCACTCGGGGCCTTAGCCGGCCCGAGCTAACGGAAGCAATCTCGCGCTAGGGCCGAACAAACTAAATAAAAATGAAAGATTTTTCTTTAGTAAAACCTCCCCAAGGGAAGCGCATTAGCTTCCCCGGCTTTTTTTAGCCTGCCAGCCACCAAAGCTAAACACAGGTTGATAATGGACGCTAACCAAAGCTCAACACAGGTTGGAGCAAAGTGGCTAAGTGATTGCTGAAGGGCCTTAGCTACGATTCGGGCTGTTCCTCTATCGACCTTTCTCCTAATGGGATACAAGACTTAGAAGAACGCGGTCGTTTTTCACTAAACCCTCCACCGAAGGGAGGGGTCGGACCTCCCCGAGGTTGATTCGTACTGAAAAGTTAATTATATAGGAAGAAACTACTCACTATAAGAAGGAAATACAATCGATTATCCACCCAAAAAGAGAGAAAATCCCACCTACCAAAGGAGGTCACAAATATAGTTAATCCGAGTAACATGGCAAAGGCATAATGATAGTAGGGTCGGGATATAACCGCCCTCCGAACCGGACGTGAAGGTCTCCCCTCATCCGGCTCTCTGCAGCACTTTTGAGGCTCTTTGTGGGTGGAGGCCGCCCCCCGGGCCACAAAGAGAGCGGCCGACTTGTCGGCTCGCATGAATGCGCCTTTCTCAAAATGGGGGCGGTAGGCCTAAATGGCTCCCGTAGGTCGCCCCATCACTGCTTCCCCTAAGACCCGCCATGTACCACATGGGAGTTTCCAGGAGATCCCCGAGCCTTGAGGACACTAGTAGTCCTTATGTATGGCTCTTGCTGAGATCGTTATTTTCCCGTGCTCTAGCCATTCCGCTCCCTAGATTCTTAACCGTACATGTAGTTACGGCGGCGTAGCTATGGATTTTTGAGGAGGGTAGAGGGCTGCGATTCCCCCTGTTTTGGCGAAACTTGGCATACCGCGACCTCCGTTAGATACGCCCATCATGCCTTTCCCTATTCTGACATGCCTCGTGGACAGAAGGGAACCTATACCGGGACTCATTAACTTGCGTTCTGGCTAGCACTACACCAACTCCGGTCTTCACGCCCCTACTGCCGCCCTTTGGGTTCGTAGAGTCGGGTTTACCGTTTACCCACAACGGAGCACAGAAAGGGCCGACGGGTTATAACGTACTCTTCGCACAACAAATCCACTTTGAAGTTGACTTATTTGCTTGGCTAATCTTCAAAATGTGTACGAAATTCCATAAGGACCCAAGATCTCGATAGCACCCTTGTCTGAAGCTTTGAATGAGACTTCATATCCGAAACGCAAAAACGATCTCACTATAAAGTCATTAAAGACTTTATCGAAAAACCAGCGCTTATTTAAAAAGCAATAGAGTCAATTACCAAAAGGACTAGTTTTGAAAGCGAAAAGGAATGAATTAGCGAGAAAATTGACATTATACGCCACAGGAGCCCCTAAAGTACTAAACGGAATAGGTATTGGTTTGGTAATGGTTGGAGTAGCAAATTCAGATTCGGCAAGAATCTCATTTTTGGGTAGTATTGAAAGGGAATTAGCCCAGAAATTGGGTAGGGGTCAAGACGTAAGCCCATTTCAGGCTTACTGAAGTGCCCTCCGAACCGCGCGAAATAGTCGCCTATTACACGGCTCACTAACTCTGCTTGCTCTGGGTTTGTGTCCCTCTTCGGCAATTAAATTGCGCAGTTTCACCGCGTTTATATTTCTGAATAAAAAGTTGGCTTTTGGACTTCTATATGGCATTCTATACGGAGTGGAATCTGCTTCTGGTTCGGCTCCGCCTTTTTCTCCACCCAGATCTTTGAGCGCCCTTCGGCCCCAACCCCCAAAGTGCCTACTCTCGGACCCCACTTTTACGTTGATTGGCACAACGCGCAGGGGACCACCCTGCCGGGGAGACTTTATACCCTCTTCAAAAAGGGGAGGGCCGTAGGCGCTGGCTATTGTTGGCGAGTTTTCGGCCTCTCCCGTAGAGCCATGCCAAGCGAGACCCGGTCAGTTTTTGAAGATTAAACGCTCGTGGCGGCGGTTGTCTCGCTCGTCCCGCAAGATCTCGGGATAGTAGCCAGCTCGGTCAGCCTTTTCTCGTTTTTGGCACGCACCTAGAATGTGCACTTTATCATGCGTCGAGGGAAGTCTTTATAGCGGGGGATATAGGATCCCTCGGATCTGTTTGGAAGTACCTGATTCACTCACTGATTTATCCCAGCCTTCCATCAGGTCATCAGTGACACCTTTAGTTTAGGTTTTTTGTCCTGTCCGGTCTAGCGCTCAAGCGCTTGCGTAGGTCATTTCCCGCCATCTGAAAGACTTTGTTTGAGGGCCGCTAGGCTAAGGCGCTTCCGCCTTCTAGCGCCCTTCTCAAGAGGGGCGAAGTACGAGCCGCGCGTTAGCGCGGGCCCCGCTAAACCTTTCTGGTTTTGCGCGGGCCAGGTCGAAGACTTCTTTTGTGGCCCCCGCTTTAGCGGGGCCTAGAGCCACAAAAGGTCGAAGACGCTTTAGCGGGGGAGATTTTTGTGCGCGTTAGGGTTCTTGTGGCTCCCAAAGAAAGGTTTAGGTAGGCGGGGGCTTTAGCGGGCTTAAAGTCTCGCCTAAACCTTTCTTTGAGAAAGGTTTAGCGCGAAAACTAGCGCCCAATTTTTTCCTTGGCTGCGGCCACGGAAGATCGCATGACGTAAGAGATGTGTATGAGTATTTTAGTTTGTTCTGCGTACCACTCCCCCAAAAATGACCGCGGAGGATACTGTTGATCTGTGAGTCGACTACACTCTGGGTAAAGTACATGAGTCCAACAAAACACGGGTTCGTTTACTTATCTCCCCGTTAGAGAAGGGAAGGGAAAACCGCCACAAAAAGCCCGGGATTATTGCAGTCTTCGGAAGTCTTTGACAGTGTCCGCGTTCAGAGTAAGTTTACCATATACATATACAGATATGTATGGTAAGGAAAGTGGGCGGCCTTCGACCCACTTCTTTGCGCTTCGTTGGCTTTTTCACGAATGAAGGACGAAGGCGCGAAGCGTTTCGCTGCCGTTGCCTGTACTAGTCGTAGTTCTCTAGGCTTATTCTATGCCCGGGACTCCTTTCGATATGTGCGTAATTTTTGTTATCCCTATGTTCAAGGTCAGTCGGATTTTTTACCGGCTTCTAATTTCGCTTTTAGCTCTATAGCGTCCGACCGTGAGCCGGCGATGCAGAAATCGTTCTTAAAATGTAGATTTCATTTGACGGTCTTCAGGGTGGTTTGGGAAGCTTCATCGCCTTCACGGCGCTTCCGGGTGGGTGCGCCGGGTTGTTGGTCGATTCGGGCTGGCCCTTGTTGTACTACTTTGGCCTCGTGGCCAAAGACCCATTCATCTAGTTCGTTAGGATAGATGTTAGAAAAAATAGGGAATGGAGCCGGCCTCTTCTTGTTTCGCTTGGGCCTTTGGGAGCTCGGTTCCGAAGGGGCGGAGCCGGTAAATTGCCCACTTTAGTGCCCGGTCTTCTTTTTTTCCGTCAGGCATGAGGATCTTTGCTCTAATCCTGTACTACGTATGAGGCGAAGGGACTTGTGAAGTCTCAGATAGCTCGTTGGATGATTCGACAGTCTCATGATCCACCGTGTCGAATAACTTTGACCTACCCGCGGCCTCAATGTACCATTGGCAGCTTTGTAAGGTGCCTGCTATGACACTTAGTGCACTGTGGGGCTTGAAAGGTCTTTCAGCGTGGCTCGTATATTGAGTCCAGGATCATCTCGATAACTTACTGCAGGAGTCCGTCTTGGAAGCAGGGGACTCTTAGCGTTTTTACTTCTTTCTTTTTAGATATGTACACTCGTATAGTGTCCCTTACCTGCCCGCTTATAGGCGTTGCGGAGATCTGTGAGTCGTGATAGGGACGCAGTGATTGTGTCGCCGGTCCAGGCGTCATCGATCCAGGCCGAAGGCGCGAGCTTGCTGTAGGCTATTCCCCATCTTCTGATATGGAGCAGGAAGCCTGTCGGATTATTGTCAACTTTTTCTGGTTTTCGGGCCGAAATTGAAGTATCTAGCAACGCATCCAATCCGTGCTGCTCGGTGTCAGCCTATTCACTAGGTAATTTGGATTGGATGTATATCGTTAGGGCTTTAGCGCCCCGCGCGCTAAACCTTTCTCAGGTTTAGGCTGCTTTAGCCGCTAAACAGCCTTTCTCAAAGAAAGGCTGGGCCACCTAGCCCTAGGGCACCGACCGCATTTATGCGGCTCCTGCGGAGCCCCCGGCGGAGGCGGCCCGTTTTCTTGTTAAATCTGCTATGGTTTTGCAGATGCATAGATCCCTTCCCCGCCAGTTGGCACTTTCCAAAATGAATACGAGGCTACCCTGAATGGGGAGCAGGTACTATGGATCCTCCGACTCCCAACCGGGTTCTTTCCCTTGTTGAGTCTCGCCGGTGTCGCCTGTAGGTCGTAATGCTTCGGGATGGCCGAAGGCGGAGGCCTAAAGGCCGGAGGCCGCCTTTAGTATCTTGTCTCCTTTGGGTGGTGGGTAATACGCTCCCATGCGACCGACTCTGGGGGTCGCTCTGCGTCTGGCCCTACTCTAGGCACCAAAGTAAGGCAGGGAGTGTGACAACGTACGTTCGCGCGCTTCCCTGGTTTTTCATTCCGGTTAGTTGCAGGGTTTGGCCGAAATCGACAAAAAATTCGCTTTTTTGGGCCGGTAGGTAAATTGCCGTCAATTTCGCGAGAGGGTGAATCGGAGAGGAGGCCAAGGGCCGGGGATAAAGCTTATAAGCCCCGGTTTCATGCCKWWMGGCATGAAACCGGGGCGCCATCCGGTTTGGAAGTGGGCCGGAAATTGCGGGGACGGGCGCGTCCCCGCAATTCCCCGCCTCCGTTTTAAAATACGAAGTATTTTGTGCGCGGAGCGGCCTACGGCCTAGACCTCTTTGGAGGTCCGGGAAATTGCCAACCCCACTACTAAAGTCACCTTTCTTTGGGGGCAATTTATCCATCCCCTTCTCGAAAGCCTTTTTGAAAGGCTCTTAGTGGGCTGGCCGCCTCGGCCTCCGGACATTTAATTCCCTGCTCTGGGTACCTCCTTGGAAACGGGGGAGGTACCCATACCGCTCCCCCTAAATGGGGGCCCTACCCCTCTCCGCCGGGAGAAATGGCCCTAATGGGCCGAAGGCTTTTTAGGTGCTAAACAGCCTTTCTCAAAGAAAGGCTGGGCCCGCTAGTTAGGCGCGGGGGCCGAAGGGTCGAAGACTTCGCGGTTTCCCGCCCGCGCCTTCGGCGCCCTGACGGGCCGGGTCCGCGGGGCGCGTCTGCCCGCCGCCGGCACGCGTTCTTCGACCCTCTATCGGCACTTTAAGTTCTTCGACCCGAGCCGTAAGCCGCTCAAGCCCTTTATACCGGGCCCCCTTTCATAGACCCCCTCTCGCCCTACCGCTCCCCCTCTCTTCCAAAGCTAGGTGTAGGGGACCTCCTTGGAAACGGGGGAAGGGGAGGTACCCTAACCGCTCACCCGGCAACACGGGGGACCCGGGTAGGGCAATTTCCCCGGCCCCGACCGAGGAAATTGCCAACCCCAACCGCAGGTGGGGCCAGGGAAATCGCCTTAGGGGTCAATTGCCAACCCCCTACCCACCGAGGTAGGGGTTGGCAATTGACCGCCCGGCCGGCCTCTCGGGGCCTTTGGCCCGGCCCGGACCGAAGGCGGCGATAGGCGCCCCGCAATTTATCCCGGACCTTTGGGTCCGATTTCGTGCTGATAAGCACAAAACCGCCCCCAACCCCATCGGCGGGACCCTTCGGCTTCATCTCGTGTTGCATCAGGAAGCTCGCGAGGCATCCTAGGGCAGGCTCCTATCATCGAGTAGGGCCGGCGAATCTCCCCCGAGCCTCGCTTTTGTGACATGCTAGGGTTCCCGTCTTTGTTTCCAAGTGGTCGGGTGAGTCCCATGCTTTGTTTGTGGATTGCAGTCTCACGAATGGTATCCCTACAGGTGACCTGCGGGCCGCCCTACCTAAACCAATCATCATATCGGTACCTAAGCCGCCCCATTGCTGCTGGAAAGGCTTGGCTTCAAAACCGTACGTGAAGCTTCCGCCTCATACGGCTCCTCTCAGGATCGAAGGGGGGAAGCGCTACTTACGAAGGGGGAGCCCCGTGCTTAAAAAGGGGAAGCGCATTAGCTTCCCTTTTTCAAGGCGACCGGCTTCACGAACGAAGGCTCGAAGAAGTCCTCCCGCGTGTTTTAAATATGGCAGTGCTTGTGTAGGAGTTAAGGTTGCTGTACACGAAGGGGTAAGCTAACTGCGCTTCCTTGTCATCGTTGCCGAGGTAGCGCATTTAGCTTACCCGCTCCGCCCTTCGCCAAGTTTTTTTTCTTTTCAACGATGATCTATACTATATAAATATGGGTCCAATTTATAATAGATCCATTCCAGAGGGCCAAGGCAACACCTTCGGCCTTCGACTTTGGTTCTACAAACTTCTTTTTGCCCAATACTACACCCGGCTTTACGGTTTATTAGTCTCAGAGAAGAAAACGCTTTACGTCTTATTGGGCTCTCGTCTTGTCCCACCTTTTGCTTTCGGCTAGCTATCCAACTACTCAGTCTGGCGGCCAGGTCAGATTCTTTTTTAAAACCTAAGGCCGTTGTGTAAGAGTCGTACAACACCTAGTTATCCTGGTGTGCTTTCCTGATCCAGCTTCTCTTTCCGGGTAAGTAGGACTTGAGTTCGATTTTACCGTGACCCCCTGTTGAATGCCGTCGGTACACTCATGCTCGGAGCTTCTGAAAAATGTCATGGTATTCTTGTTTTCTGAAATACGCTGCCGCATTTGGAGTTTTTAAGTAGTTGCCCCATCCCACTATTTCGGTGGGTACCAGGGTTGCGATAAGTTGGTGGGCCGCTTTTATTTCTTCGCTGAGACTTGGATGGCCTGTCGAGTCTCTTCGAGAAATCCCCTGGAGACTCACGAAACGGAGTTCTTGAATTTTTGACCCTGGATGTGATTGATTGAGAACCCGAATCGTAACAATTTATACCGGTTTGACTATCTGGGCTCCGGGTGCAGTTTTAGCCGGGCTTTCWCCATTCCCCTAGGAATGTCTGAGSCGCCTGTTCCGTGACCTCCCCGGATTTGTGAAGTACAACGAAGTGGTCGGCATATCTAATTAGTATCGGAGTTGGTTTTCCCTCACCCTGGTGGGGTGTGCTTTCAGTGACCACTCCCTTAAAAGAGAGCTGTCTCCATCCCATGGAGAGCAAAGTTGGCTAGCAGCAGTGGGGAGATTACGCCACGGGTGCCCATCTCACTGGTCTCCACCACGGACTAGGTATTATTCTCACTAAATCCGGTCATGATGTCAAGTCGGCTTTTTCAAGGCTTTTCCCTGTTCGGCTAGACTAGGCAGAGTGTTAAGTTTATCCAAGAGGGCTTCGTGGTTGATGATGCGATCGAAACATTTAGAAATGTCCGCGTCCAAAACACATTTTGGCTTGGCTCGGATGGCTGAGAATATTTCGATGGCATCCATCCCGGCAGTTCCGTCCAGGTCTGGATCCATAGTAGTTGGGTTCAAGCGGGCTTCCCTTTCTGGTTCCAGGGCCATCTTGGCCAGAGCCCTTTACAGGGCTCTGTCTTCGATGACGGGGATGATGGGGCCGTAGGCCAAGGGGCGAGCGTTAGCGAGCCTTCGGGGCCTTTGTTCGCAAAGCAAACAAAGTTGAGTCGGGTCCCCCCTTTCTATTGTCGGTGGGCGAAACCCAATAATGCCTTCTTGGCGTTTCCCGCGCACCCTTTATTATTCTCCGCTGCGCCGCACCGTAAAGCCAACAGAGTAATTTGACCCCCTTTCATGACAGACACTCCCGAAGGGGTAAAGCGCTTTCCGGGCGTTATGCGCCTTCAAGTCTCCCTTGACTTCGAAGCGCATAACGCTTACCTCGCAATTTAACTGATCCTACGTAACCCCGCCCGCAAGACCCCTAACCGGAGTCCGTAGGACCGGAACCCGGGAGAAATTGCCCCACGTCTGTCTGACTTTAGTGGGGTTGGCAATTTATTTCCCTAATCCCACGCCCCTTCATGTGCCCTGGGGGCGCAAATGTGTGCCTATCGGCATGATCCGGAAATTCATTGTGCCTATCGGCGGGCTCCTGCGTCGCCCCGTCAAAAACCGATAGGCGGTGCGGAGCGGGCCTACGCGCCCCGCCCACAAAAACCCGACGGCACACTGAAATACCACAAAAAGCTAAAACTTTCTGGTTTTGCGCTACGCGCTTTCCGCCTAGCGGCCCTCGGCCTATCGCCCTCTCTCCCCAATAAGGGGTGCCTTCGGCGGCGCTTTGCGCGGCGCGCACGGGGCCGCTTGCTTTCTGAGAAGGGGAAGGGCGCGCGCACCCCGGCCCCCCCTCGGCCTATCGGCCGAGTGCCTCCGCCGGGCGCTAAAGCCCGTGTGCCTATCGGCTTCGACCCGCGTGCCGCCTATCTAGGCACTTTAAGGTCTTCGCTAAACCTTTCTCAAAGAAAAATTTAGGGGCCTTTTCGGGAAAGCGCAAAAATCAACCCCTTTGCACGGTTTTGTGGGGCGCCCACACCCAAAAGTACCGTAGGTCGCCCCTTCTCACAAAATCCTGGGCGAGAGAGCCGCGCGTTAGCCCCTTCCCAAAAACTAGGTTTGGCGCTCTTTTTGAGAAGGGCGCGCGAAGCCGTCTCGCCAAACCTTGCTAACGGTCCGCTMMMMCTTTCCCCTTCAAGAGAAAGGGGAAAGGTTTGGGCAGACGCGGGCCTAAACCTTTCTTTGAGAAAGGTTTAGCGCGCGAAGCGCTAACGCGCCCTTGCGCGCGTAGCGCGCCCCCGGAGTCTGCCGATAGGCACTTTTAAGGCATGTCGAAGACCTTTAAGCCGATAGGCACTTTMAAGGCATGTCGAAGAACGCGTGCCGGCGGCGGCGAAGTTTTGCCGCTTTAGCGGGCCCCCGCCCCCGCTAAAGCCGGGGCTTTAGGCCCGCGCTGGCGCTAGCCGCCGGCACGCGTTCTTCGACCCTTCAAGAGAATCCTTTTTAGGCCGAAGGCGGAGGCCTAAAGGCCCACAAAGAGCCCGCCTATCTAGGCGTTCTTCGCCCCGCTAAATTTCAAGTGCCTATCGGCACGCATTCTTCGACCTTAAGTGTGCCTATCGGACTTCAATACTTCGGCCCTTAAGTGTGCCGCCTATCGGCACACTGAAATCCTTCTAGGGCGTAGCCCGCCGAAGTGGGCCGAGCGCAGCGAGGCGCGAATGAAGTTCTTATCGAACCTTCATTCGTGTAGCCAACTCTGTAGGTTCCACCTCACCCTCTCTCACTTGTTGGTGGTTGGCGAAACGAACAAAAGTCGAAGGCGATTTCAAGAGGCGCTTTCCTCTTTACCAGGCTTTGGTATCCATATTCGACAAATGGGGGAGGGGGTTGTAGCCTTTCCATCCAACAGGAGACCTCCTCTTGCCGTCTCTATTCTTTGTGGCCCTGAGGTCACCACCTACCTCATTGTCAATGCTTTTTAAAGGTTTTTTTTTGGTTATCCCGTGTGACTCGTTTCACTAGAGTCTTGCGTGTATATTTCGTACGAGTCGTCGCCGATTGGAGAGCACGCATCTTGTCCATATCGTTCGTTGGAGCGAGAAGCTTGTTGGTAATACTGGGTTGGAGTCTACAATTGTCTCGACCTTAGGCCAAGGGTATTTGTTCCCAAGGCCCTACAAGTGGTCTCGTTCGAGTATTATCTATGTAGAATCGACTTAGAACTTATTCTCCTTCCCATTCACTGCCGAGATCCTAAGTCTCCAAGTGGGCATATCCCTAAAAGGTCTTTATTCGCCAGGGCCTTCGCTTTTTAGAGAATCCTGCTAATCCTGTAGGGCTTGTAGCTTGGCAGCCCACTGCAAGGGAGCCCTACCGGGGTATTCCAGTTTCGAGTGTATTGGATAGTTATAGCGGCCCATAGGCGCAAGATGTACCTTGTGGGGCGGTCTCCTGGACATAGTAGTCTTTTCATACAGTGGCCGTTTATTAGTCCATGGTCCATTGGATGTTCGGTGCAAGGCCAGAAATTTACACTGCTTGTACCCCTCGTTCCTGCCCTTCGCTTACCGGGCCTGTCCCTCAGTGTGGTCAGTACTGGATACTGTCGGGCAGCAAAGCTTACACTTGTTCACTTATGGAGGTTCGCCGGGGCCTCTTTCCTCCTCCCTTTTTTGCTTACTCGTAACTCAGAGGTTGCCAGACCTCCTACAAAGGGGAGAGAGTCGACTGAACATCTCAGCCATTGGCGGGAATTTCGCCCGCATCCAATCTTCAATTATTGTTCACCCCGCTTGTATCATGTTGGGTGAGCAACAGCCGCTTCGTCACAGGACTGACTTATGGGCTAACAGGTCACACTTTGGCCAAGTATCCCACAAAAATACTTCCAAAAGCCAAAAGGATTAGAGGGATGGCCATAAGAATGGGCGCATCATGACATCTACAGATGTCTCGCTTGAATGGATTAGTTGGTGCTAGGAATGTTAGGAAGAGTGAACGAAAAGAGTAATAGGAAGTAAAGAAGACAGAGACACTTCCCAACCAGAAAGCAAAGTTACCACTAATGGTATAATCGGGATAGGTAGGCTCTTTCAAGCTTCCCCCCTCAAAGAACCGCACGTGCGAGTTTCCCCGCATACGGCTCAAGCAGCGAAAAAGAGGTTTTAGAAAACGCGGGGAAGCTATGCTTCCCCGCGTTTTCGGACGGAGGGCGGCGGCCCGGCCCCAGCAGGTCACCGATGGACCCACGTAGCGTTCTGCTGCCACTCTGCAAGTTGCATATTCACTTGTTTCCAATTTTATTCCCTCCAGTTCATGATATCTATACTTTTCTCTCTCTCTTGCCTTCGGCTCTTTGCCTATCTAACCTTTCGAAGGGCTGGACGAAACAGCCAGCCAGGCAGGCAGGCAGCCGGCTGGCTGGCTGCTGTTTTGGGAAGCGCTACGCGCCCCGCCTTTAGGCTTTGGGCCTTTTTTTGACAATTCATCCCGGAGCGGGCGCTACGCGCCCCGCCTCAGCAGGATAAATCCTTCGGATTAAATAGGGGCCCGGGCTTTGGGGCGCATTAGCCCGGATAAATCCTTCGGATTAAATAGGTGCCTATCTAACCTTTTGGCCGTTAGGCCGAAGGCGGAAACCGACAAGTCGGTTTAGAAAAGAAAATGAATTTTCGCGACCCATATTTCCTTGGCACTGCTCTTAAAGGTCTTGACTGCTCCTACTTTCGCGTGGTCAATATGAGTGGCCCAGAGCGTTTTTTCGCAAAATTCAAGTCAGCACACTGGTCGGCGAATTGTCGCCTATCTCCCCCTTAAAGAAAGGCGAGCCAAAGCTTTTTGGATTGTCTTCTGCCCACTGGGCGGTATCTGATCTCACGACCAAACCTCCCGAGGTGCCGGGGAGCCCTTTGGGGTTACCTCGTTTTGACAGGTTGACTCTATGGCAAGATTTGTGGATCCTGTGCTATACTCCGGTGATCATTTGCCAATCGGGGCGCGCAACCAAACATCGTGCCCCAAATCACATACCTACAGGGGCCTACTCAATGACAGCTCGTAGGTGCGCCGCTTTTACGAAGCGTCGTCGCACAGTTCACCGTAGTTGATCGAAAATAGTCTTGCTCCTCCTAGCAGGTTCTATGCTGTATCATACACTTCTTGCATTGTTCCCCACGCTTCATACCTTCCCTAAAGGAACGCATGGTGAGGTAGGAGCCTCCCGTCGGCTGGGATGGCAATATAGCCGGCCCTTAGGGCTATAGCATTGTCTTATGTCCTTCAAGTCGCGCTTTAGTGTAAGCAGGCTCTGAAATCACATCTTTAGAATAAAATCCGGTTAAAAAAGGGAATCCAATTAAAGATAAGCTGCCTATAAGCATCATAGCATAGGTGAAAGGTAACAAGGAAGCAAGCCCTCCCATCTTACGCATATCCTGCTCATCCGACATGGCATGAATTACTGAACCTGCGCTCAAGGAGAGTAATGCTTTAGAAAAAGCGTGATTCATTAAATGAAATATGCTAACTGAATAGTTAGGAATGCCGCGAGCAAAGATCATATAGCCTGATTGACTACGAGTTGGATAAGCTATGACCCTCTTTAAATCGTTTTGCAATATTCCAGTGGTTGCCGCGAAGAAGGACGTCATAGCTCCTACGGAAGTAATAACAATCAAAGCATTGGGTGAGTATTCGAATGAAGGTAAGCACCTTGCTATCATAAAAACGCCTGCTGTTACCATAGTAGCTGCATGAATCGAAGCGGATACTGGAGTGGGACCCTCCATTGCATCGGGTAACCGAGTATGCAATCCTATTTATGCAGATTTTCCAACAGCGCCAATAGAGAGTAAAGTACGAATAACAGTTATGGCATGAAATCTCAGATTACAAAAAGTGAAATAATGATTGGATTCAGAAAAGGCACTAACACAAGCAAAAAGAGTAGAAAAGTCTACTGTTTAAAAGAGAGTGAAACGACCAATGATACCGAGAGCTAATCCAAAATCACCGACTCTATTGACAGGCATAGCTTTGATAGCTGCTCTATTAGCCTAAAGTCATGTGAACCAGGAATTAATTAACGAATATAAAGCGAGACCTACACCCTCCCATCCTGAGAATAATGAAATAGAGTTATCTCCAGTCACCAACATTAGCATAAAGGAAGTGGGAATAGATGAATAACACATAAATCAAGGGCTATGCGGATCCTCGGACATATATGGAATGGAATAAAGATGAACTAAGCTACTGACAAATGTAACCACAATTAACATAACTACAGTCGGACTATCGAACACCGAGTCGAAAGTTACTTCACCGGGCCTTTTCTTCTGCGAATCAACCGGCCCCGTAGGCGATGTGGCCGCCCAAGTGGCATAATCAAGTGCTCTCCGAACCGTGCGAGATGGTCGCCCATCATACGGCTCACCAACTTGAGATTATGGTTAGTAGTAAGGGCTAACTAACTTATGTCCGAGCAGAGGGATCCCACCCTCTCATTCGAGGGTACGGTGTCGCTTCCCTTTGCCACTCAAGTTACGGCATCTGCCGTCGACTTAGGCCCCTTCCCTTCTGCTGATTTAACTTCCCCCGGGAGAAATGGCCTGAAAGGCAACCAGGCTGTAGGCCCGGAAAGTGCCGGGTCTCCGTTAGGGCCGGAGGCGGGCTCCTGCGGAGCCCCCGGCGGAGGCGGGGCAGCCCCCGCTTTAGCGGGCCACAATTTATCGTTCGAATTGCTTAATTTATCCGTAAATTGCCTGTAAAACCTTCTGGGCTTTTTTGACAGGCAATTGACCGAGTACCCCCCCCCCACCGCTCCCCCTACACCTTAGAGGGGGACCCGATAGTAGTAGTAGGACCAGGCCCCACCTACGAGGTGACAAAAAAAGGGCAACCTTGACCCCCACCTATCCGCTTACCCCTAAAAAAGTTGGTGCTGCTGATAAGCGCTTGACCGGGGATAAAGCGCTGAGTTGCGCCAACCCGGTCCCGTAGTTAGAGGATAAAGCGCTGAGTCGCGCCAACCCGGTCCCTAACGGGACCGCCGTTAGGTAGGGGTTTGGCTTCGTTAGGGTACTACGAGCCCTCTGCCCCACGCATCTAACCAGCCGCGGGCGAATGCGTGGTTCACCGGTTCCACCGAAGACTCTATTGATGCCGAGACATAGGTGCGCTTGCCAGTGGTGTGTGCTGTACTTATTGGACGTTGGCCCCCTTGTCCAGGCATATGCGCCCTCTTGCTGCACATATGCGAGGGATGCACCTTGCCTTCCCTAGCTGCCTTGTGGGGGGACCCCGCCGCCTTGGCTAGCCGGCCTTTTCCACCTTACGTTCGTGATCCTACAGCCTCACCTGCGTCTCGAAGACACGGTCGGGGCACAGAATTCTTTCAGTTCCCGGCGCCGGGCGCTACGCGCTTCCCGGCGCCCCTTTCCCGACATGCTCTGGGGCTCCAGGGGAGTGGTCCCATAGAGGGAGTCGAGTCCGTCTCGCCGCGGAGCAACAGCAGCGTCCGGATAATCTATTTATCCGGCAATTCATCCGGTGACTCCACGGTCGCCAAAGAAGCCCCGAGAAGCATCAAACATCTCCGGGAAAATCCATAGAGCAATCTTTATATAGCAAGCACTGGCTCCCAGCGCGACTTCAGAAAAAGCAATCGGAGAGAAAATGAAAGAGAATGGAACGCACATGGTGGTTACTATAGCGGTTCCTTTTGACCCCGAAAAACGACCAAAAACACCTGCTATGAAGCTCCCAAGCAAAGGCAACGAGACTATTAGTGAGTACGTACTCAATGAATCCTTTTTCTCCCGTTTCTGATATGCATGGGCGTTTCCTGTTAAAGGGAGTGAAAACGCGCGTTTTCAATAAAGAAAGAGTGGGGCAAGGCCTAAAGCCTTCGTTTCAATTCAGACTTAGCTGCGAGCCTTCTACAGATATTCAGCGATTCTGCTGGCCCGCTCCGTGAAGCTCTTCCCTCCTTTTTTTTTGGCTGGTGCTGGCAGATCGGCCCCGCTGCCGGTTTAGGCCTTCGAGGCCCGAGGGAGAACCTTCATAAGTCGGTTGATTGACGAGATTCTCCTCGTCGCCCAGCCAACTTATGTCCCAGATCCATTCCATAGATAGGTGATCTCCACGATGTAATTGTTGCCAGCAGGCCATGCAGCAGGAAAAGCCGCCGGGGCGCGTAGCGCTACCCCCGCTCCGCCGGGCGCGTAGCGCCCGCTCCGCCCTCTTCCTCAATAATCCCGCCTTGGATTGGCGGCTCTTGTGGCGGGCGCTTCTTCGCCACTTTGGCAAAGAGCAACTGGAGCCGTGCGTGCGGCTGTGAGTATCATAGATGAGGGCCGCGATGAGAGGGGCCTATCTTTTGCCGCTTGGCTCGGCTCGGTCTGGCCGATTCTCTCTCTTTCTTTGGCCCCGTTCTCTTTCTTTCTCTCCCAGATATTAGATTTTCTGTGGAGGCGCTCTGCGGCAAGAATCGCGTAATTTGTATGCTTTATTTCATTCTCTCTCTGCATTGCTTGGTATTTTAGCTTAGTTGATGGCGCTGCATATTTCTTGCCTTCATTCTCCCAAATTCTCTGCCCCTTTTACTCAATTCCACTTCCAAAATTTTGCCTTCTTTCCTTTTGAGTTTTTTACCGACTTTGAAATTCGGTCTCTAAGGTAGTATTTTTACCCTACTTGATGGCGCAGCGAATTCAATATCTTCCGACCGAGGAAACGCGTTGCCTACCACATTTCACTGGGCGTAAAACAACCCGTATAAGGATCCACCAGAGGGAACGAACGCATTACCTGCTTGCTGAAGGCAGAACAACCCACATTTCTGGCACAGCCACGTACCTTCCAACCTATCGCGGGCATACACCACTAAGTGGGTGGGCGGCCCCCTTATGGGACCCCCCGCATAGAACCACCCTTTCTTCTGGTTCCTCATTTACATACTAGACTTTATTTTCGTCCGAATCTGATCCAGAGGAAGCATTCCCCCCTTCCTCTGAACCAGAGGATGATGACGGAGAATGAATATCATCTATGCGATCCAGGATTTTTCCCTTTATAGTTTTGGCATCCTCTAAGCAATTCTCGGTGATTACGATTATTGCTCTTACTGTGGGTTCCTCATCCCCTCTCACTGTGGATTCCACCGGGTCTACTAACGTGGTGTAGGCACAGAAATCCCCCTGACCCTCATGACATTTTCTATTGTGGCTTATACCTGGTTTCAGGCTATGAAGAAAATTAAAGACCTTAGCTTTAAGTTCTTCGGATTCTGCATCGGGAAAAATCCCGGTGATTATAAATGCCCCATCCGAGATGACTGCATTGACAGCGTCACCACTTTACGGATCGTCATCAGTCCGGGGATGGTAGGAGGAGGGACCTGCGTTTGCCTCACCGAGGCTGAGGAGGGACCTGCGTTTGCCTCTTCTGCGTCCCCAACTCGGCGCTTCTTATTAGCTTCAGAAAATTCAAACAAATCAAGCGCTTTTCGTTTGCCTTTCTCATCCTCACCTGCACAATAAGCTATTGGCGTACCTAAAGTAGCAACATGAATCCCCAGAACCAGAAGAATGACAGCCGCACAAAAACGTCAAGAGAGATGTGAAATCCTGGATGCAAAAACAGCGAACTAGTAACTTAAGCATATGAAACCAATGCTGGGTCAGATAGCGTACGATTTGGCTATAGAAGCTGGAGAGTGGACCACGCAATTGATGACTTAGAATGTTTTTCTCAAGTTTTTTCATCTTCAAAAGTACATATTGCATCCTTGGGGAGAAAACTAACATATGTTACTTGTTCATTTTCATGCTAGGGGGCTATCATCGATCCATTATGGTAAAATGGTAAAAGGCCAAAGGGCCAACAAAGTACAATAAAAAAGGGCGGGCGGGCACAAAGGGGCGTAGTACCTATATATACTTCAATTTGTTCGATAAAATAGGCGAACGAAGGTTTGGCGTGGTCGCTCTATAATACCGAATTGATTGTTCAGTACCGGCAAGAACCAATAGATAGGAATTCTAAACGCCGACAAGATTGAGTCAAATTTCCTTGAGTTTCAAGACTCAAAAATGGCCGAAGGCGGAAACCGACAAGTCGGTTTCCCCCCTCGCTATGCGCATAAAATGCGTCATTTTCAAGACTTGAATTTTTTAGTAGAAGCGGATAACGGGAATCGAACCCGTATGGTCTGCTTGGAAGGCAGAGAATTTACCATTAATCTATATCCGCTGAGTGCAAACACAACTGACTGAAGGAAAAGCTGCTACAGTGTCGGGATGCACGAAAAGTGGTGGGTGTACGTGTCTCGAGTCAGCGGCTTACTGAGTCAGTAGCTATGGTTTCTGGTGATGTTTCCGAAGCCGAAGTGTAAGAGAATAGAGAGGGAACTGGTGTGAAAGAAAGGGATCTGACGGGAACCGTGAACCCGAAGGAAGATGAATCATCATCTACTATATACGCAAATATGGGAACCCTGCCTGATCCCATGCGTTGAAAACCGGTCTCGTGTCTCGAGTAAGCGGCTTACTGAGTCATACCTGGCTAGGCGGCCAACGCACGTGTCGGAGTATCTGAAACCAATGCCGAATCAGTCGATACGACAGGAACCGTGAACCGGGGGGATGAATCATCATCCATTATATACGCAAATCCGCGCTCCGGCGAAACAGCGTTCCTCCTATGAGAGATGTGTTTGCCGCAATTTTAGTAGGGACTACCTTTAGGTTCAGTTGGCAGCGGGCAAGAGCCAGGTTAGAGAGGAGGGCAAGGCCAAAACGCATACTACGCTAAGTGCACGTTGAATAACACGTAAATAGAGAGAAAGGCAATTCGAAGGGAAAGTAGAAACTAACGCCAAATCCACGGGGAAAACCCCACCCAGGAATGAGGCGAAGGCAAGAAGTCAAAGGGAAAACTCACTAAGCCGAAAAAGCGCGGCTGATTGGAAACACACGTAAATAGAAGCAAAGGCAAAGCAAGGAGAAAGACCAACTAAGCCTAAGAAACGAAAGAAGGGGAAAGTAGAATAGAGGAACGGAAGACAACGAGAGAAGCAGAAGCCGATTGGGCAGCTGCAGGGCTCAAGGACCGGGCGGAGGACTTCTCGGCAGCGGTAAGGGAGGCATCAGCAGGAGTATCTAGGGGTGATGGGATCACAGGGCGGCGATTCGGCACACATCCTGGTCGGGTCGCAGGTACGACGACGACAGCTAGTAGTAGGAGGGCCAGCAACAAGGGAGTATGGCGGCGTTGGCGGGTTGTTTGGGGGCCTCGGCTAGGTGGTAGGGAAGGTAGGTAGGGAAAGGGAAGAAAGAAGAAAGGAAGGGATAAGAAAAGGAATAGGGAAAATAGTAAGCGGGAGAGTTTTTAAGATCTGGATAGAGATTATTATGGGTTTTAGGCCGGTTTACAACGCTTGGGCATTTATGCGAAACCGACAAGTCGGTTTCCCGAAAGAATATAGAATTTTGTTCAGGGAACTTAGAGCACTTAAGCCATAGTCTCTGTGGTCTATTTGATAACTTTCCTACCCTATCCATGTTGAGAGGGGTCGTGATAGGGTTAAAGTGTAGGCTAACCCTGCTACGTAGGGTCGGTTACTGGCTTCGGCTAGCCTTCAAATCGACGAGTAACTCAGTTGCGCCAAACGATGGCAAACTAAGAGCATTCATCAAAAATCTCTTTCACTAGGATAAGCCGTACTAGTGAATCTGTCTCAAACAGAAAGAAAACGGAGAAACTTCTGTGGAAATGCTTTTCATTCCTAGTTCCATGAGGTACGTTAAACCGGCCCTTCTGCCCCAGGGCCCCACCCAAAAAAGGGGGCTTAAAGCCTCCGGCACTTAAGTGGATGGGGGACCCGGTCCCCCATCCACTTAAGTGCCTGCCCACAAAGCGCCCGAAGAAAACGTAAGCAGTGGAAACGAGAGGGGGCCCGTAAGGGCGGCCCAATCTGCCCTTTCTCCCCACCCACCCTTGTGGTCGGTCAAAGGTAGTTCTGCCCTTTCTCTCAAAAAGGGCACCGCCTTTTTAGGTGGGGGAGGTATCAACCAGCTCTAGCCCCCCTCAAATTGGGGCATGCACCGCGTAGCGCTTTATTGGCTTCGCTTCCATTCCTTCTAGGTTGTGTGGGTCAGATGCTGGTGATCTGTCTTTGGGCGCTATCTTGGCTGACGCAAGCGTCGGCTAGCGCTGGCTCATCGAGCGCAGGCTCAACAAGCTCAAGCGCAAAATCATCAAATCGAATCACCTCAAAAACTCGATCAAATCAGGCGTTGAATCAGGCGCATAACCCTCTCCTCCCATATAGGGATGAGGGGTGGTGCTGGCCCCATAATCTCTATGTGCATGCCTTTGAGCACGTTCAAAAGGGAGGGAGGGCTCTCTGCTTGTTTTGTGTCCACGGGCAGCTCAGCCGCGTAATGGAAGGCAGGCGCAGGCTTGTCCGCAAGCTCAACCAGTTCAGGCACCTAATCAGCAAAGCAAGCCTTTTTAAAAGGCTAAGCCTATCTAGCCCGCCTCCGGTCCTCAATCAAACATTCGATCAAATCGAGTGTTAAATCAGGCACAGAGCCCTCCCTCCCCATATAGGCATAGAGGGAGCTTTAAGATCTATGCATGTGCCTTTGGGTTTTAAAATGGCTCTTTGTTTGTTTTGTTAACGAGTAGGCGTCCATAGGCAGCGAGTAGGCGTCCATGGGCAGCTCAGCTACAAAATCGAAATCGGCAGGCGCAGGCTTGTTCGCAAGCTCAACAAATTCAGGCACCTAATCAGCGAATCAAGCCCCCACTCGATCAAATCAAGCGTTGAATCAGGCGCAGAGCCCTCTCTCACCACCTAGGCCTTTAAAGGGGTCCCCTACATGAATCCATATGCGTGTGCTTTTAAGCACGTTTCAAGAGTTCCTTGCTCATTAGGTATCCATGGACAGCTCAGCCGCAAAGTTGAGGCATGCACCTCCCAGGTTCCAACCTGGGACGTCCTTGAGGAAGCCCCTTTTACCAAAGAGGGGGGAAGAGCCCAGAAAATTCTTATCTGTTGCGTTTCACCTGCGCTTTTTCGACAGTCAACCCGCGCTACCTGTTGACCCGGCGCCCTTTCAACAAGATTTGACGTGTAATGCATTATCAACTTTGACAGTTGAAGCTTGATAGATTTTAATCGATAGAATCGGGGAAATAGAAGGCATGGTTGCTGGTCGGCTTCGAGGGGTGGCTATTAGCTACTCCAGAGGGTATTTCGGTGGGCCCGAAGCCTTTAAAGCCGGTTTGCCACCCCCCTTTTCTGGGATCCGATTCCCTTTAGGCGAACAATTTCGATCTCACGAACATAACCTTTCAAGTGCCTATCGGCACACGTCCCCCTTTTAAGATAAAGGGGCGAGCGGGACGCGAGCCGCTAAAGCTTTTACTATCGCCGCTTCGCCATTTTGCTTTGCGATTTCGCGCGTGCAGACAAAGATGCTTTTGCGCGTGCTTAGGGTACTTTGCGCTTTGTGGACTTTGCCATTTCTGCGGTCGGTAAAAAGGCTTGGCCGGCTTTGCAGGCTTTGTAGGCTTTGCCAATTATGCGATTTCGACGATTTTGCCGATTATGATGATTCTGAGGTCGATTCTGATGATTTTGAGGTTCGAAAGAGGTTGATTCTGATGATTCTGAGGTCGAAGGTTGATTCTGATGATTTTGACGATTCTGCGGGCGGCGGAAGGACGATTATAACTTCGCGGACGACGCGTGCAGACCGGTTTTTGTGCGAACGGGCTTTTGTGCGTGCGGACGGGGACGCAGACGTAGCCGGGTCCAGGTCTGAAGACCAATTGAAGCAGATTCAATTTCTAATAAGTCATTCCAATTCTTTCAACTAACACTATAGGCAGCTCGAGCGAATCCAGATTTTATCGCCTTAACCGCTTTCTTTTTCGGTAGTTGCGCCCCCTTCAGTACCTTCCAAACTTGAGGTACTCAGAGAACGCAACCACCAGGAAGGACACTCAATGCACAGCCGGCTGCAACGGAGGCACGCAGTATCCACCTAAAACTGATTGAGTCTGAGGCCAAAGCAACACTTTCCACCTACCTTACAGATTTCTACATTGCCCTGAACACCGAGCCTCACTCTATTGGCTGGGAGCCTACGACCGGCAATTCAAGGATTGGACTTCACTTCGTATCTACGTGTTTTTCTATTCACTCAGGTACAATTCAAGGATCGCACTTCCCTTCCTACGTGTTTTTCCACTCCCTTAGGGGCAATTCAGGTATCCGGTTTCCCTTCTATCGTAGTGTTCTTCGACTTTCCGGAGAGGAAAGGCCAAGGAAGGCCGAAGGCCAAACAAACGCCAAAAGCCCACTAAATTTCTTTTTTTCCAAAGTCTAATTCCTTAAATTTTCCATCAAGTACGACGTTGAGTCCGCAGCCGAGGCCTTTTTGAGAGTCTGCAGCCGACGAATCCGCAGCCGAATCTGCAGACGAATCCGAGGACGAGTCCGCAGCCGACGAATCTACAGACGAATCCCTAAACCTTTCTTTGAGAGAAAGGTTTAGCGAGGCCACTTTAGAGGCCGCTTTAGAGGCCGCAGACGCCAAGTCCGCAGCCGCCGAGTCCCTAATTTCTTTGAGAGAAAGGTTTAGCGAGTCCGCAGCCGCCAAGTACGCAGACGAGTCCGCCGATTCTGAGGCCGAGTCCCTAAACCTTTCCCATTTCTCTTGAAGGGGAGAAAGATTTGGCGTAGGTATTCTACTACAATAAGTGCTTTGCGAAGCGAAGCGGAGGAATAAGAAGGCTAAGCTGAAGCCGAGCTTACGACCGGGCTTGAACAACCGGAGATTCTGGTCCCGCCGGGATCCTTATTGATCGTAAGCCCAAAGAGTAGCAGTCCAAGCTAAAGGGAGGCGACGCTCATCTTCCGCCTAAGAGGCCTATTCTAATCCGCGGGTTATTCAACCTTGCCATAGCCCTTTAACAGGGTCCCTTGATTCGAAGGAAGATATTGCCTCCCCAATGAGGACTACCAACGCGTGACACGAATGATGCAGAAAGTCTAATCCCGCAGATCAACAGCTGATAAATCATTCCCCGACATTGACCCAGTTTTCTATTGCACTTCCCCTTTCAGCCTTCTTTTCAAGCGCTGTTTCTGCCTGAGACAATAATGATTCATGTAGTAATTGAGAATGCCCGCGCTATGTTCGGCAAAATGACGATTGTTTCGTGCACGACTTTAGGGGCCGAGTAAGAGTTTGAGGGGGAGGGAGTGGGAGATAGGTTAAGGTGGGCCGAGAGGGGGTTGGGGCGCGGGATAGGCTCGAGGCGTTCTGCGAACTCACTCGTCTTGGGAAGCTTGAATTGGATCTTCGATCCTTGTCGGAGAGGCAATCTAAGTTGGATCTTGCTGAGTGGATCTTGAGTCTTCGCTGGGTGGATCTGCCGATTCTCGATCTTCCAGAGATGTCTCTTGCTGGGTCCATCTTCGATCTTCCCTCCAGTATAGCCCGCGTTGCTCGGGCCCAAAGGGGGGATCGGATCGATCGGAAGTCTCTTAGCGGAAATAGAGGAGTGTCGAAACGGGAAACCGGAGGCCGAAGCGGCCTCCGCCTTCGGCCATCGATGGATCACTTTTTCGAATGAGGGCATTTGCCTTAAGAATCGGGAAATGGTCGAAAAACACGGTATCAATGGATCCCAATTTCGACCCAGAAAGTCAAAATGGGTGCGTTTTGACCCGGGGTATACCTTCTCGCGAAAGTCGACTCCACATAGGGGTCAAAACACAGTAAACCGATTTTAGCCTAAGGACTGGGTTGAAAAAGGTCGTCCAGGTYGAAAAACACGGGAAACCATCTATGCGCTATGCGCGTCTTCGACCTGTGGCGAGACTTTAAACCCGCGTCCAGCCCTTTAAAGTGCCTA
>Contig06+224196
GGGTCAAAACACAGTAAACCGATTTTAGCCTAAGGACTGGGTTGAAAAAGGTCGTCCAGGTYGAAAAACACGGGAAACCATCTATGCGCTATGCGCGTCTTCGACCTGTGGCGAGACTTTAAACCCGCGTCCAGCCCTTTAAAGTGCCTAGATAGGCGGCACGGCCTATAGGCACTTTTAAGGGACGTAAGGCTTACGCCTTAAAGGTATTACGCCTTCGGCCATTCTCACGCGAATCTAACACGTCACCTATTTGCCGTGCCTTCATAGGCTTAATAGAGGTCTCGTAGTGAATCCTATACTTACGAAGGGTGGAGTATTTAAATTACGTGGGCGCCCAATGCAGCCGTAGGTTGTGGCTCCTTCTGTGAGCTGCCTCTTTTACTTGCCATTGATTGATAAAATGGTGAGAAGGCAGCTCACGAGAGGCAGCGCGGAGACGTTTAAAATCGTCCGCCTTCGGGGCGAAAGCGATACCATGGAAATTCCCTCCCCCCTTCCCCACCTTCCAGTAGTAAGAAGGCTAAACTTAGAAGAGTAGCCTAGGTAGTACGGAAGCTCGATAAAGTGTGTTTTGAGCACTATATCGATAACCTAAATAGGCTGTTCTGGGAAAGCGGGCAGAAAATGCTTTTTCAAAGGCTTCGGCTAACGTAAATTCCTTTTTCAAAAGGCACTTTCAGCAGTCGGGCCTTTTCAAAACTTTCAGCAGGCGGGCCTTTTCAAATTCGGCAGGTCGAACCGGTTCGGCTTAAAGGTCGAAAACCCTTCCAAAAGGCGCTTCGGCTTAAAGGTCGAAAACCCTTCAAAAAGGCGACAGGTCGAAAACCCTTTCAAAAAGGCGCTTCGGCTTAAAGGTCGAAAACCCTTTCAAAAAAGCGCGAATTCGACAGGTCGAAAACCCTTCCTTCAAAGCGGCAAGTCGAAACCTTTTTTAGCCTTGTGCGCGTTTCGCGGTTTCCCAGAGCAGTCAAATAGAGGCGTAGGGTAATTGGGTTAAGAAAATTCCATGGTTTGATTCAAGCCCCGAAGAAGTTAAATTCAATTGCCTTCTTCCCCAAACCTAGCTCACTGGGCGTAAACCGGCTAAGTAAAACGCTGAGTTCCATATATTGCTAGATTCAACTTCTTTATGGAGTAGTGGTACAAGTAGCTTCTTCGCACTACGCAAGTAGCAGCGTTCCTTTGATTGGACCTGTTGCCATACCTGTTTTTCTAGTGAGAAGCCCTTATATCCGCTGTGCGTACGGAGCGTTGATAGCCGCTAACCCTCGGTTTGATTTCACTATGAAGTAGCTAGCGTCCCTTAAAATGGACCTGTTGGCGTACTTGCTTTTATAGTGAGAATCCCTCAAGTTTCAACCCTTCGGCTGGATTCCGTATGGAAGTAGCAGTATCCCTTTTGATTGGACCTGTTGTCGTACTTTCCCCTATGAAAAGAGCCCTCGTATCCGATAGTGCGGAAGGTACGTTTCCCCATAAATAGATACCAACTGAGTGTTTTCGACGCTAATCTCGTTTGAGCTTCTAAGGCGGCTCCTCCGGCCCGCTCGTAGTGATAGATTCCCGCTGGCTAAGCGAGTCTATCGCCAATAGGCTTCCCCATTGTCCAACCAAGACCCACACACAACCCCATCTGGGCTGACTCGGTAGCTGGCCTTTGTTCGGCAGAGCCGCTGACTGGGTTTGCCGTAGCCCCGTTTACAGCACCACTCTGCAGATAACACGCTGTGCTGAGCCGCGCTACCTGTTCTGGGGCCAATACCCTGTGGAAGTTCCGTTGTCTCCTTAGAATTCAAACGATGCTAGCGTTTTCAAACTGTTCCCTATTGCTAGGTATTAAGTCAGTTCTCAATTGGCAGCCCGCCGTCAAGGAGCCTTTTGATTAGCGTGCAGCACGCGAATACGTAGGCTCCTTACCGTCCCTCTCAGCGATCCATGTGCCCTTTTTGAGAGAGAAGGGCCGGGCCCTTGCCTTTCCCTCGTTTAAAGTGAGACTGTGAAGGCGCATGGGTCCCCTCCTGGGGTCTGACAAAAGTGCGTATTTTCCGGGTACATCCAAAATTCCCTCCAGTCTTTTGGCATTTGTGCTCTCTCTGGCTTGGAATCCGGCTTAAGTGCCTTTTCCTTTGCGGGTAAACGGCGATATTTTGCATCTTCGCCGCTTCCTTTTGGAGGCTATTTCTTCCTGGAAGTGCGTCATTCATATTTATCTACTGGATTTTCTGCCTCCGCGGCACTCTCGGGCACATCGGCTCACTCGGGCGAATCGACCGAATCGAAGGACGCATCAAGCGCATTGGCAACCTCTCGAATTGAAACATCGGCATATAGGCTATTTTTGGAAGGCGAAACTACCCTAGTGAGAGTTCTACTAAAGGGGGGGCTTTCAAAGTCGATTTTTCAATTTGAAAGCCCCCCCAGTCACCCTGACCTTTACCGGGCTGCGTTTTCCACCCCTTTTTCGGGGCCTCATTGCTTTATCGCGGAGCACCTTTCAGTAAGTGCAGGAGTATCGTAGTGGCCTCTGAGAGGCATGTAGGGACTGTTTAATCATTATGTCGGGGGCTCTCGGACCTACCACCCATAGAACCCGGCGTTACAGCGCGCCTACGGCGGGCCCGCTCCAGGTGCCGTAGGCCGCCCTGTAGGGTACCAAGTAAAGTGGGCCGACCTCCTTCTCTCTTCTGCCGTCCGGGGCAGTCAGCATCAACTCAATTCTGTTTCCAAAAAAGCTTTGAATTGAACTTGGTATCGGGCGTTATTTGATTGATGTCGAAAAAGGGAAAACAACATAAAAGTCGACTTCCTACCTAGCGGGATTCAGTTGATGCTGAAAAACACGGGAAAACAGAAATTGATACAGTGGGACTTCGCTAAACCCGCGAATGAGGGTTATGTCGAACCGCTGCGCGGCATTTTTTAGGGACTTCGCTAAGGAGAAGGTAGTTATGTCGAAAGAGATAAAACATAAAGTAATCCGGGCAACAAGCAAGCCATAGAGATTTGATAGTCTATAGAAGTAGATACGAAAACGCTACGCTCAGGCTTATCTCCGAAACATCTCTTTAAAGATAGGTTTATGGGCTAGCTTGTGCATCCCGCCGGGCCTGAACTCTTGTAGGAGAGATTTACTTCAATGATGATATAGTGCAGGTAGTGCGACACGACACAGCAGGCCGCCTCTACGAGATATGCAGCATCGTCGTCATGTCCACCAAGCTTTGTGTGTGGTATCGGGGGCATAACGCTATGGTCGTGAGCGACGGCTGTGACAACAGGCTCGAAGGGGTGGGTGGGGAAATGTCGTCCGGCCGGATCCACCCACCCGCAATCAACCTGATGTGTGGTCATCGAATATTGTCTGGACCTAGGCGCATAGCATGCCATCGGCCTGAAACCGCATCCCAAGAACGTGCCTCTTCAAGTCGGGACAGTCAATTTCAAGTTCAAGAATTTCAGAAATTGAAGCGAAGGAAGATTATTAATAATTGGAAAGAACTTTCCTGCACCGACTTACATGAAGCCACGGCCCGCCTCTGGAACCCTGGATTTTAACGCCTCACACCTACACGCTTTTTACCGTTTATTAACATTCTCCTCTAGGTTCCACTTTCGGGTTTACTACCCACGCCCTCTTCTGCCATAAAAGGCTGCTGCTTTGGGTGCTTCCGGGGTTGGTTGACGTAGCCCCGCCAGGGCACCTCTCCTCCCCCTCGCCACGCCCCTACAAATCCCTGCTATATGCCTACAGGCACTAAGTGCGCGCCTTCTGAAGGAGTGGTAATGTCGAGACCATGAGAAAACCCACCCTAAAATTTGTGAAATTACGAAACTATTGAAAGGCGGCTAACTATTTATCCCTGGCTAATGACTAATGACTAATGACTAGTTCTCGGCTGCTAGTTCTTGAAGTAGCTTCGTCGAAACTTTGCTCGAGCGCCGAAGAAATCCCACCCAGTTCTTGAAGAATCGCTGCGCTTGTTGAAACGCCTTCGGCTAATGAATTCCAGTCATCGGCCAGTTCTTTCAGGTATCTGCGAAGGCCTTATCCCGATCTATCTCGTTCCTCATCCATCTCGATCTATACCGTTATTGCAGCTGTGCTGCTTCTTCTTCATCGAGTAGCCTTCGGCTAGTGAAGTTGATCGCTGCGCTTGAAGTCACTATTGATGATTGCAGCTGCGCTGCGCTATTTCATTTAATAGGGCGCCTTTTGTGCCTTGGATAAGATAGCCCGGGCTATGGAGTGAACCGGATCCCCGTGCCCTTAGAATCAATAGCTTACTTCGCCTCCGTAGTCACGCATCGATTAGCCCTTGCAGCGCAAATATTACCATCGATGTCTGAAAGGTCGTTTCAATATACGTAGAGCTTTCAAAATCTCAAATTTTACTTCGGTTTATCAGTAATTTTTGAACAAAAGGTACGTCGGCTCGAAAAGCAAAATAATTTGCTATCAATCAAAAGCGTTCGGGTTGCATGTGTTTTTCGTTTTTTACTACTCTCTATCCACCTAGCGGCGGTGGGAGTCGAACCCACCTTACAGAGTTTTTGTGATAGCCGCAGATCCTTTTGTATCGCAAGAAGTAAGTACCTGACCGCTCAAGATCTTCGGAGGTTTCTCTCTCGTCGATTCGTTCTGTATACGTGAGAAAAGGAATGAATGCTGGGCCCGCGCTCGCCCACACAGGAGGGTGGGACTCGACCGTAGGGAGAGGGCCGGAGGCGCCGAAGGCAAGCCGATAGCCGGGCCCTCGATTCGACCTAGAACGCACGGATAAGGAGAGGTTGGTAGATTCCCTATCCACCCTTTTGAATCCTTTTATCTGTCCCCCCTAAGGGGGGTGGTAGGAATTGTCAATATCGAGGGCTAATACATCCAAGGAAGTGACGCGTTGGCATTTTAAAATACGCGACTCGCTTCTTTTTGTTTGTGCCGGGATCCACGTCCGAACAGAAGGAACAAACCCACGATTCCGACTAATGCGGAACGGAGCGCATTTCGATAAGGATTTTACCTGTCTCAGCCCTTCCATTCCAACTAATGCGGAGGAGCACATTTCGAAAAGGATTTAATCCTCCCTCAATGTATCAGATTCATAAGCACATCCCGCTTTCCATGCCCATGCAAAGAGGAAAGATTTGAATGTCTTTCACCCTGCTGGGTTTTCGCTTCTTCCCAAGGCCGAGCGAAGGAATGCGAACCGAACCATTCCAATGCATTTCATTCGATACGCGTTTCCACTGAAGCATAACAGATCTAATTTGGGAAGATGCAGCTTTTGCTGCAGCTTCATCAGATCTGAGGAGTTTCCTATGCTCCCTGCCAAATGGCGGTTTGGTCAACTATTGCAACTTTTCCACCCTAAATAAGCATCTATATACGAAATTTAGTTCAGCTGCCTGTAGAGGGGGACACTTGACCTATCAATTAAGCCGGGTTCGATAGCTGGTCATTCCATTTCATCGACTATTGAATCGGTTGATTGGATCGATGCGAGTCTAGGTATTCCCCAAACAAAATCCGACTTTTGATAAAATCACTATTTCATTGGGCCAAGGATGAGACAAGCTGCGAGGTTACGCGCTTAAAACTGTACGCGCATCTGTTTTGGGCTTTTTTGGGGGCCATAGGTTCGAACCCTGTCTGTCCCCCTGATTGACGAAGCAGAAAAGGCCCGAAAAGAGAATGCTTTCATGAATATATTATCAATGAGTAAGAGTACATCTTGCTTATTAACATCTCGGGAATATTCGGCCATCGTTGAGGCAATTAAACCAACTTTCATACGAGCTCCTGGCGATTCATTCATCTGACCATACACCAGAGCTACTTTTGATTCTGATACATTCTGTTCATTAATCACTTTTGATTCTTTCATTTTCATGTAGAGATCATTTCCCTCGCGCGTACGTTCGCCTTTCCCTTTCTCTTTCCCGACCCCCTAACCACTAACGCAGTAAGTGGGGGGAGGCAGGGAGGCTTAGCGTGAAGAAGGTGGAGAGGAGGGGAGGACGCGAAAGCGGACGCGGAAGCTACGCGGAAGAGGACGCGGAAGCTACACGGAAGAGAAGGAAGAGGAAGGGTGTTTGGGAGCCCGCTAGTGAGCGCTCTTTGATCCTTTGCTGCCTCAGTTCGCATATAAAGGAGAAGCTAATCTACTAGGATCTATATAATCGGCCAGTTCACTGGTAAATTCTACTTTGATGACTCGACCTTGAAGTGATTCTTATCAAGGCCAATCTAATTACGCGTAACGCACGGAAAGCGCGTGATCGACCCCACCCTTTAGACGTGGTTCGGGGGGGGCCGGGCGCTACCTTCCCCGCCTTCGGCAGGTAAGCGCTTCCCTTCAAAAAGGCGCGTAAGCGCTTCCCGCATAAATGCCGGGGAAGCCCTATAGGCGCCTATCGGGCTTTAGCCCTATCCTTTCTTTTCCGGGCAAACTTCGTCGGTAGCTTTAAACCAAGCCCGAAAGGTAGGGGAGAGGCGGAGACCCCGGAAGAGTTCTGAAGAAGAAGGCGCGGTTAAGTTGCATTCGATGTTTCCAATGCTTTCCCTTATATATAGCGGGAAGTGATTCGAAAGTCTGAGATGAGGCCTTCGGCTCCATTCCGGTGTGTGGTTTAATTTAATGAAGTTAATACTGATGAAACTTGGGAGATAATTTTCGAGGCAATGCGCCGGTAGCTTTGGACCGACCGTTCGCTAGGGCTAAAGTACTAGCTTCCCTACAGCTATGGTAATAGGGGCTGGCTCCCTGATAAGAGGCTGGAATAAAGCCGATAGCGCTACCGAACCGGCGGATCTCGCACAAGCAAGGACTCCAGCTGAGACAACAGAAACACAAACAAATTTGGAAATTGAAAGCCTAATCACGGATATGGATAACCTTCGCGTTATTACGTTTGCAAACATGCTTATTATTCCAATAATAAGAAAGTAGTCCCGCATACAAGCACCTTTAAGGGAGTGGGAGTGAGGAAACCGAAGGATGAAAACGTATGGATGCTTCGACAAAGCATCAAGATAAAGGGAAGACCTAAGTTTTGAACCATTCGTAAAATCATCGGCTTCTTAACAAGGCTTTCCGAAGCCCCACCCCTTTGACCCCCTCCCCCCAAAGTTTGGGGGACCGGGTTAACTTAGGAGGCAGCCGGCTTCGCCTCTTTCCTTGTTTAGGTAGAAATTGCGGGTTGCCAGGCCGCTTTAGGCCGGCTCCGCCCCTTTTGAAGGGGAAGGGTCGGAGACGGGAAGCCTAAAGGCCCGTCGAGTGCTAAAGGGAAATTTTCTACGACGGAGTGGCGCATTTCAATTTCAAAGAACGGGTGCCAAAGGGCGGGCCCCATCTCTAAAAAGGGGGCGCTTGCCGGTTCTTTGAAAGCTTGGCGCTTTCGAACCGGTCCCTCGGCGGCGGCGGGCAAGAACTTTTCGAATCAATTTCTTCGCATCACGCCCCGGCCCTTCTTCACAACCAAACTTTGATCCGAAAAGAAAACCGAAAATCTTTGATCAAGCTTCAGTTACACTTTTGATTACTTCGAGATGGCTGCTGCTTTTGATCACTCTTCAGTATGAATCTGACTTTTGATAACCTTGGAGTGGCGGACTGACTTTTGAGTGCGGATGATAGCTCGAGCTTTGGCTCTTCCGTGTTACCTCATCGTCCTTTTGCCGCTTACTCATCAGGTCCGAAATGGCTTTCTCTCTCGGTTATCCTCGGCAATGGTGATGATGATGAAGGTGGGTTTAGGTTGGCGGCAAGGAAAGGGTGAAGCGAGGTACGAGCCGGAAAGCGCTCTATGGAGCGCTTTCCGGAAAGCCTCCTCGTGGGGTAGCTCGCCAACACTGCAGGGTTCGGCCCTTCTCGAAAAAGGGGCTCGAAAGAGGGGCGGGGAAGAATGAACCTTCACATAATCAGAGGGACTGRGAAGCAGACGGCTTAGCGAAACCGACAACTTCACCTTAAAGGGGAATTCGTGGAAGAATTCTGACTTCGACCATTTCATCGATGATGGTGGAGGCTTTAGGTGGCTCTGACGACTTCATTGGGGATGAAAATCAGCCAATTGCGGCGGAACAATATTCTAGTGAAGAATTCTCCTCCGGCTTGGGCGCAACAGGATTTGAACCTATGACTTCCTGCTTGTAAGGCAGGTGCTCTACCAACTGAGCTATGTACCCAGATATTGATCATTATTAATCATTCCAGTAATACCATATCAAATTTTCTATTCTTTAATTCGCTGCTTATTGTCTTTATGGGCGACACATTAGTTCATAAATGTATGACTAGTTATAGCTCGGTGCGGAGTACATTTGCTGATCCGCGTGCAGTGGACGGATTTATTTCGTCGCCTATCCATACACGCGAATGAGCATGGTTCGAAAATATACACGAAAGAGTACTTGAAAGAGAAATGGCCTGCGTTAAACTGGTTGGTTCTCAATCTATGCCGCTCTCGACATTGGAAGCAATTGCAATTGTTAATAGTAGGACAGCCTAACACGCATAAAAGCAATTTGATAAAGGCCTTGAGCGAATTTGTCGACATTTACATGGTTCCTCGTCGTGCAGGCGACTTCACGGGGGGCGGAACTCTCTAAGTAGGCACTTTGGGTCATAGACGAATTTCAAGGCTCTGACTTAGATGTTGTTTTCACACTCAATACGCTGTTGGATGGACAGCGTGTTTCTCTAGATCGTAAATATGGCCACACTTCTGAGTGAGAAACATGCCGATCATTTTGATGAGGAATGAGTATCCGAAATATTTTCAAGACTCCTGCGATTCGTTCAGTAGTCGTATTCAGCTCGTAGAATTTAGCACTGGACTGTCCTCTCCGATTGAAGCTAATCGATTAGCCTCAACCCTGGGAGTGGAAGCTCGGGAACGAAAGAGTGGGCGAGAGGAATATGTCAAAGCTTGTGAGGAGTGCTTGGATTTGCAATTCCTAAGTGAGCGCATTGGTTGTTCGCTGCCAACAATATCTAAACATTCTAGCGCTAAATCACAAGCTTCACGTGAAAGTTTCTTTGAGAAGTCCTTCCTTCTTCGCGATAAAGAAACAGTCAACAAGGGCTACGGCCCAGTTCTTCTGTTACCTCCGTAGGCTGTGCTGGGATGTAGCGAAGACAGCTCTTGCCCGGGTGGGGAAGAGCTTCGCGAAGCTACGTATTAAACACTCGACCTAGGGAGAGGGCGCCTTCGCGGTTCCCATTCTATTTACTCAATTGACAATCCTTTCAAGACTTTACGAACGAAGCAAAGCGTTTTCAAGAAATAAAAGAGGGGAAAAGTTGGTTGTTCAGGTACTAACCAAGCCTACGTTCACAACGTCCTGCTTGGTACGGGCAATATTACCTGGGTTTGCAATTTGTTGGTTGGTATCGATGAGCCTACATCGTGCGTTAAACGTAATTTTGTCGGGTGGAAAGTGACCTTTATCCGGTCACTTTACGGCCGTAAATTCAATTCGCCGGGTTGTTTGGTCACTTATAGGTTCTGACTCGCCAGCCGGGACTAAGCCTAAAGGCCCTTGCTCGCTTGTTAAGGCTCGAAAAGCAGCACTTTAGGGGAGGGATAATTTGGGATTAACAAGCGGGGGCGACCTGCCGGAGCGCCTTCGCCCTTATCAAAAAAGGCCGCTTCCGCCCGTCCACCTTTCTTTGAGAAAGTTTTAGCGCCGAAACAGCCTGAAAAGGGAACCTGCTGCCCGCGGCTCATCACTAACCTCCGGAGGTGATAGGACAACTGGATCCAGTACCAATCTATCCAGCAAGGGATCTATCTCAGGCAGGGGCGGGACAGAAATCCCTCCTATTCCAATGCCGAGCCCAGCTATACGTTTTATCGATCTGATCGAAAGATGAATGAAGCGGGGGAAGCGCTACGCGCT
>Contig07+19904
TTAGCGCCGAAACAGCCTGAAAAGGGAACCTGCTGCCCGCGGCTCATCACTAACCTCCGGAGGTGATAGGACAACTGGATCCAGTACCAATCTATCCAGCAAGGGATCTATCTCAGGCAGGGGCGGGACAGAAATCCCTCCTATTCCAATGCCGAGCCCAGCTATACGTTTTATCGATCTGATCGAAAGATGAATGAAGCGGGGGAAGCGCTACGCGCTTCCCGCATAAATGCCCAACATCCTCATTTTTCGGTGCGGCGGAAGGGGGAGATTATGGTTAAGTTGCTCCCATCTCCTAGGCGCCACTAATGCTCGCTCCTACCAATAGATAGAGACTCGTTTCCGACGCATCCTCTTTGCCGCCTTCATGGGATTTTCCTTCTTTTCCGCCGCCTTCGATCGATTATCTCGGGCAAACTGATCGGTCGGATCAGTCGGAGTTGTATTTTACTCCCCGAGGTAATTCTCGTTACGAACAGGAGAGCTCGACTCGAGAGGAGATCTCTTCACTCGAGGAACTCGAATATTCAGCAGATGAGTCAAGAAGCCGTGATTCTTATGAAAATTTCTGACGAAACAGCCGGTTTTGGGAAGCGCATTAGCTTCCCGGCTTCGCCCCATCCGATGAGGTAGTCGAATATTCAGATGGAGAGAGGTCCCATTATTGGCGGTATCCCCTTCTTAGGAATTGGTGGTACCACATTCTTGGGAAGGAGAGCTTGAGGGGAAGGGGGCAGCTGAGAAGTAGTCGGAGAGTTGGGAACACTCAGCATGGGTATGGGTAGGAGGTGCTTTGTTCGCATCTGAAACAGGAGGCGCTTCGATCTCATCCAAACAAGTGGCCCTTCTCTCCCAAGGGGGATTTGGAGTTTCATTCAAAGATCTGAAGAGATACTCGGAAATACGAACAACCCGGCTTCCCACGATATGGTAGGATAGACCACCATGTTCGGAGTAAGTACTCAAGAGCTGATCATAGGCAGAACCATCGATAGGCGTGTAGCTAAGATCTACGGGAGCGTAAGTTTAAATGCATGGTGGAAAAAACTATATCAGTAGATTATACTCCACACGATTGGCATTGGCTGTTACACAATTCTTATTGGCCTTCTTTATCCACGCAATTACAGGAACGACGCGAAGCCTAGCGCAACTTGAACGAAGTGCCCAATAACGTAACGGTTGGCCGGTTGATGGATCCGCCGATTTAGAACTTATTTGGCCGGTTGATGGATTGAGGAATTCGCTACGTTTGAATGCAAAAGGCAGGACTTAAACAGTGGGCATCCTCTGTGATAGCGGTACACTAGTCTCGGTGGGTTAGCTTCGTCGTGTACAGAAGTTTACGTCTGCTGGCACCAAATAAAGACAGGGAATAAAGTATACCAAAAAGGGCCAGGGAAGGAGACGAAGCAGCAGGAACAACATCCCTACGGGGGAGTAGGGGCAGCATTTAATCCTTAGCAGCTTCCTGACCCCTATGGCGGTTTTTTATATAGACTTAATCTGGGCGGAGAGGGGCTAATAAAGGGCTTAGGCAGGGTGGACCCCCTATTAGGTTGTTTCTATAGAATGGGATGAGTGAGGAAAGGCCATAAAAGCGGGCAGGGGGGTTATGGGAGCTGAGCCAGTGGGCGCAGGGTCCGGAGCCTCGCAGCATCCCTGCCCTTACTGACTGCCTCCGAAGGTGTAATTGCATTCACGGAAGTATGCCGTGGCTGTGCGAATCCGAACTCCTCAGCTAGTGCTGCTTGAAGGAGGGTGGGAACTAACTCCTTTATTCGCATGGATCGCTCTTAGCCTTTAGTCGCTCGAAGATCGGTCATTCTCGGGAGAAAGCCGAAAGATCTCGCTCGTTTGAAGAAATTTATACAACTTGCTACTGGTTGCTCTTCAAAGCCAACTTTTAGGGGTTCTTTGGTTGACTGTTCACCGGTTCCGGTTTAAACATCTGGTCTTTTGATGGTCTTTCCGGGTCATTAGTTGCCTAAGTTCTTGGGTACGGAAAAAGAGTTTGATGTGCCGCCAACCTGAAATTTCTCTCCAGGATCAGGACCCGATGATGAGAGAGAGTGTGCAGACTTCTTAGTCAAAGTCTTTACTGAGACAATAAAGTCTTTCATGAGGCCGGAGGCTTAGCCGATAGGCGGTTTGTATCGTCCTTCCCCGATGGGGGGGGGGGGGAGAAACTCATGTTCAAAGATGATCAAAGGAAAGCTAAAGCGCTTCTTTCCCGGTTCTATTTAGAGACCAGACACCGAAGGGAGAATGTGTGGATGGAACACCGAAGTAAGCCCTAGAGCTACCTAGACCTTTCAGAAGTGAACGAGTCACACGAGCCGCGTTCCTAGCCAACAAAGATTTCAATGACCACTTAAGCTGGGCATTCATTCTTACTGTAACATCTAGCCAAACGTCGAGCCCGGCCAAAAAGAGATGGCCTGATGCCAGGCCCTTAGTGGTCGGTCCTGCTACGCCAAATGCTTTTTCGGACCGGCTTAATAAGAAGATTGACACGGCAAACCATGCTATTTCCCACAGGATTCCACACCGAAAGCCTGCCAGAACGGGTCTGTTGCAAGTGTGGAGGTCAGCGAACATGCAAGTGCAGAGGTCAGCGAACAGCTCAGAAATAATCAAGCACGAGCTTGATGGGCGGGGGCGGGCGGTTCAGCCGCCCTTCACATCGGTCAGTATGGTCTTGAGCGCACTACACTCCGGGGGCCTGCCTTGGGAAGGGATAATCAAGGCTAAGCCAGCCGCCCCGGTCTTTCCGACGCATCCTACCTACCATGAAATGAATGATAGAAAGCCATAATCAGGTTTTCCCTAATCGGCTACGGTGCGTGTATGGTTTCTTGGGCAGGTGGGTTAGGGTTCTTATAACCAGGGCCCGTATGGTAGCTTGGGCGCGGGGTTATCAGAGGCTAGAGGGAGTATGGTGTGCCTCAATCGTGGGAAGAAGCCGGGGCCAGTGTGTTATCTGAGGCCTTCTCAAATAAGGGTGTAGCGAGTTCCAGCTATGCGCCACTCTTCTAATTCACTCAGGAGACGCTAACGCGGAGGTAACCAAGCAAGGTGTGAGAATGGTCACTGGCCCTTTGTACCTATGCTGGAGACGTTGTTAGTCGACTCGGACCGGTGACGGAAGCCTAATCCGTAGAGTTATTGTTCGGGAAGGAGTTAGGCGTAAAACGAAGCGTAAAAGGAGAGGGCCAAGAGTCCCCCCCCCCTTTGTGACCCGCGTAAAAGGCTGAACTAGGGAAAGAGTGGAAAGAGGTGTGGAATGCCTTGCAGGGCATGAGCACCAATAAAAGAGTTCTGAAGGGCATCAAGAAGTGCCGGAAATGTTTCTATCTTAGCAAGGGCATCTTGTCAGTGGCAAGTTCTGCCTGCCTGTAGCGTGTGGGGTACCTGCCTAGAGGTCGGTCCTAGAAAACGCGGCCTAAGAGTATCATGTTATGTTTGTCAAAAGGTCTAGATCTAAGAGTAAGTAGTGGGTCAGGACATGGCATAGTGCTAACTGACGGAGCTTTATAAACATGATGTGTTCTATATACGAGATTGTATGGTAAGGGGACATTGTGCCTTGCCTTGGTTCCCTGCTGTGGTGTCGTCTTTGGTATCTGGCTCCTGGCTAGGGTGGGATCGCTGCCTTAGGCAAGGGAATAGGGGGCGGTGTGTAAAAGGTACCATGTCAAATTGTAGGTCCCTTGTTGGAAGGTAATAGGGGGCCCCATCAATGTGTAAAAGGTACCATGTCAAAATTGTAGGTTCCTTGTCGGTAAGGGAATAGGCGTATGGTTCCCATAAAAGTGCAGTAAAAGGTGGCATGGCAAAAGAAGTCCTTTGTCAGCATACGAGAAAGGTAGCAAGGCGACGTGCCTGGTGGCAGGAATGAGTAGATCTGGCTGGATATATGTCAAGGTCCTTTGAAAGACATTACCGCCAAAAACGGTTCCCTACATAGTAGAGGTGGGACCATAAAGACTTATTGGCGAGGCTGGCTGACACAGGGAAAGACTCGGCTTGTATCGAGCGCAGCAAGGCATCTAGTGTCCATCATTCAATACTCATAGCCGATGGAGCATGCGAGGATGATGCCTTCAACCCGAAGGCTAGTTGCCTATCTCTGCTATTGCCCATCATACCAGCTTAAAGCAATGGTGACAGAATGTGCGAAAGGCGGCGGGTAATTGGTGGTTATATAATCTCGAGTATATATTTCCTTGTTATACGAGGAAATGAATCAAGTAGTATGCGGGCAGACTAGCTGTAGCTATCGGCACTCGGCCTTACGGGGTCGACCTACCTAAAGGGCGCCCCCCTCGATTTTTTTAGAGAGGGGCGGAGGGACACTCGACCTACAAGAGAGGGGCCAAGCCACTCGACCGAGAGGGGGAGGGTCTGTTTTCGGGGTTTGTCCGGTGTCTTACTTTTTGTTCGGCCAAAGAATCAATAAAGAATGCTAGATTCGCTTTCAAGATTGGTAGTAGTAGAAGCCACTCTGTTAGGCCTCGCCACAAACAGGGTAAAAAAGAGCCGCTAGGCCCCCAAAATCTCTCGACAGAACCTCAACCATACGGTCGGGCAACCGGCAACGTCGAGTGCCAGAACACACTTTGATGGATTTTTTCCTTTCTATCCTCCACGTGAAGAAGCATCTATAGACGAAAATTCACTAAGCAGCATAAGTTATGGCACTTGACCCAGGGTGCCCTAGTAGGGAACTCGACCGCTCTCGGAATTAGAGCTATAGAATCGATTCCGCAGCAACCGAGACAAAATCGTTCAGAGGGCACCTTAAGGGCCAATGTATGTGATCGAGGAGATCTATGAACCTATATTACTGGAGTATTCACATGGTTCTAGACCTTTGAGAGGGTGCCACTCAGCGCTCCGAATGCTCAGGAATAGATGGACCGGTACTTATTGGTTCCTATAATTCTATATCTTTTATAAAAAGCTATAATTGTATCGACAGGTACATTCTCATCCAGATTTGGGACGGTAGAATAGCTTATACGAGTTCATAAACCTTGTCGAGAAACTGTTATTCGCGGGCTTTCTCGGATACGATGAAGGGCCAAAGGGAATTTGCCCCCAAAGCGCATCGACCTTCGCTTTTGGATGACATAATACTGCAGGGGCTAATCCTACTACAGGAACCTTACCAGCCTTTGTTCTTTCGACACAGTGCAAAATGACATAATTAAAACCTGTCATTTTCATTCATCGCATGCTTTAAGTAGCCGGCCACTGGGTGAGAGTACATTTCGTACATTTGTACATTTGCACTGCCAAATGATTTCCCTTCGGACGCACTTCCGTGCGGACCTGCTTTGAGGGTAAAATGTCACCAGAAGTCTTTCGACTAGGGAGAACAAAAACCACCAGGGATAAAAGCTACTAGTATTTACTTGTTATACGAATTGAGTTTTTTTGAAAAAGCCAAACAGGCATAAACCTGCGCTTGCTTTCTGAGAGTGGGAGTGGCTTCGCTTCGCTAACGCCATAATGGTGTATGATTAATCGCTCTTTCGTCCTGTCCCTTGGCCTTCGGCTTCACGGTCAAGTCGACGTTCACAAAGCAAAGCAAAGCGAACCAAGGGAATGAGATCTCTTAGAGATGCCGAATATTCTTTCAAGTTGGTCGAATTAGAAGAATGCATAGCTCAGTGCAGGGTTCTTCGCCAGGCGACCGATTTCTTTTAGTGCGGCTCTTTGTCGCTAGCGCGAACCCGAACTTTTCGGGCCGATCCGGAGCGAAAGGGTCCAAAGTAGGTATGTATTGAAAAGGTCTTCTTCGTTGTGGCCTTCGGTCAGAGTACTAGGTCGAAGGTGACCTTCCCAAAGCCAGAGTCCAAAGCCGATGATGAATGAGTTATTTTACCACTTGTCCGAAGGTCACTGTGAGGCAAGGCTTGGTGAGCGTACGATCCGGAATTGTAACATTTGATTCAAAAAGGTTTTTTAGTCATTCGTCCTGGATCTGTTCGGATAGTCTTTCTAAAAGCTGTTTCAGGGGCTTGCCAAAAGTCTCCTTCTTATCTGGATCTTTTGTTGTCAGGGATCATCATGAACTAGTATAATAGTGGGCAGGGCTTCTGATGCATGAAGAAAGTCATCTCATCGTTTCGCTGCGCTTCACTGGGGAATGCATAAATAAAAGAAGGCAGGCAGTGCTAAAGACAATTGATTTATTTTAGGGCTGAAATGTTCGGGGCCTACAGCCTAGCGCATAAATGCGGCTAGCCTCGGCCCGGCTCACCAAAGGTGATTCACTTTGAAGGATGGGAACTCGCACTCAACTCGGAGTTGAGAGGTTCCCACGGGCCTTGGGGACCCGACCCTCTGATGATGGGCTGACTTGACCGGGCTAGTTTTTTTTCAATAGCTTTTGCCCGATCGCTATGCGCCTCATCGACATACATAAAGTGGGTTGACATACATTCATTAGTGCTTGTTCTTTTAGCCCTTGCTGAAGAAAATGAAGTAGAAAGAATGGGAACTTTTAAATCAAGGTCGAGCTCCCGGTGCCCAGGGGAATTCCTTAGGAGCTTGTCCTTCGTCCTCAGCAGCCTAGCTTTTTCAAGGATCACTGTAGCTTGCATTGACCCCTGCAGCACTGCCTATCGCATAGTGCACGTTGCCTCTTTTTCAGTTAGCAACGTACACTACGCTTTAAAAGATGAAATTTATACCTAAAAAGCTAAACCTTTCTTTTTGAGAAAGGTTTAGGCCCGCTAAAGCCCTGCCACAAACCGTTGGTTGAAGTACCTCGAGCGAGTGCCGAAGCGAGTGCCAAACGAAGTCCCGGCCCGGGACGAGTGAGGCGGGAAACCGCGAAGGCGGTTTCGCATAAATGCCCACGAGCGAGGCAGGAGCGAGATGCAGCAGAGCCACCAGCAAAGCAGAGGAGCGGGCGAGTAATAAAGGAAGCAGGCCGAGACCAATCAGGCATTAGTGTCTCAAGCCGACACAGCACTTGAGACCTCGCAACAGATTCTTTCAGTGGAGCACGAAGCGGTGCCGGCGCACCAAAAGTCTTTTCAAGTAGTGCTGTGTCCTCCGAGCCCCTCGGTTCCCGTCCTTGGGAGGGTGGTGTGCCCAGCGTTTCGCCGGGCAGACGCGCGCGAACAAGCATCATAAATTTCCGAATAAGCAGCGGTTTCAGGCCAGGCAAAGGCAAGGGCCTAAGTAGGTTAGACAAACACCGGCGCGGGGTGGGCAAGAGACTAGCAGGGAACGCCGCCGGACCCGGAGCCCGCAGGAGGATCCACTAGAGCTCTCGGCCAGCTAGGGCCTAAGGAGATTGAGTAGGATGGCCGCCTGCTACTCTTCCGGCCAGCCCAAACGAACCCGCCCGAACCACCCGGCTTGCCCCCACGTAAGCTTAGAAGTGTTTGCCCTCCGCGCTACGTCCTGCCCGAGGATTGAGCCCTTCCTTAGGTGGGTGTTTGCCCGTTGAGCCGCCCGGCTCTAAGTTATTGCCCGAGAATTCACCTGCGTAGGGCGTAACATCAAAGACAAATCGAGGCGCGTAGCGATGCCGTGTTTTTTGAAGCAAATCTGTTTTTCGGTTGAAAGTTTCGGCTTAAAGAGGCAAAATAAATGGAAAAATGGCCTGCGAATCTGGCAAAACAGTCAAACAAAATAGATGGAAACCCGGAAGCAAATCTGTTTTTCAATTGGGTCGATCCAAATTGATGAAAAAGTTCCTTCAAAAGTGTGCCTATCGGTCCGGAGGACACTCTCCCCTCTACCTACGGTCGAGTGCCGGCAAGGCCTAGGGAGAGGGTCGAGTGCCGGCCTTTTCTCCCCCTTTTGTAAGAGGGGGGGGGCGGGGCGCTACGCGCCCCGGCACACTGAAATCCTCTGGCCCTTGAACGAAGGTGACGGGAGCCCAGATTTTAGAACGCGCAGCGCCTTAAAAAACTTTGAGTTTGGCGATTCGTTACTAATAAAACGAAAGATTTTCTGCCTTTAGGCCTACCGCCTCCGGCTCCTGCTAAAAGAAATAATTCTAGATTCATAAATCAAGTCAAAGTTTCCTTTTTGCAGAGCGGAGAAAAAGTGTAAAACACGAATATATAATAAAGTGCCAAGCTGGAGAATTACGTATAGTAAGGTCGAATACCAGAATAAGCCCGAGCAAGGTCAAGATGAAGCTTGTCCAATGTCGAGCAAGAGACAGAGATTCGGTCGGTGAAATCCACCGCCCTCGACCCGGTAGCGAAACGTTTTGACTTCTCTCGGGGCAGGGAAAGCTACGAGCCGCTCCGAAACGAAACGGCGCCCGCCAAGCACGCTTCCCCCCTCAATCCCCAAGGTGTTGTGGTTCCTGGAGGCATAGTCGAGAGATGGCGCACGTGACCTCTCAAAAGCGCAGTCTGTTCAATCAATAAGCCAACTACTAGGCAATCTATTTTGCAGTGGAGCGCCCTCGGCGCAGGAGTTAGCCTTGTTCGCATGGCTCCTCACTAGCGAGCAAAGAGACTTTTCAGACGCCCCCTTACCCTACCTCAGAAAGGAAGGCAAGTCTTGAGTGACAAGCATTAGGCTCTGGAGTTTTCAACTTATTAATTAGTTTCGGGACTTGTGAAAAGTACTTGTATTTGGCACGTTCCCGCCATCCAGAGTGATGTCAGCAAAGAACGCACTCAGCCTGCCTCAGGAAGAAGTGTAGAAGAATGACACCACACCGGAAAAGGCGGCAGCGGCGCATTTATGCGGCCTTCGCGCTCTTGTGGTTAAAACTTTCTCAAAGAAAGGTTTAGGGCCGAAGGCTGAAGCCGCCTTCCGGCTTCGCCGGCCTCCGCGAAGCGGCCTTCCTTTCTTCCCAGTTACTCAAGGACAAGCAGCAGCACGTCCGGGCACGTCGAGTCCGGTTCGTTCTATGCGATAGTACGCCAAAGTCCGGCTGTAAATACGAAGAATCCGGAAATAGAACTTATGATATTGAAACCAATGGTATGATATTGAAACCAACGGAGAAAAAAGGATCAGCGAATGAAATAAGGGAATCACACACAGAAGATATCATTCAATCAACGATTTAGGTTTCAATGCTAGGTTTTGGCGGGAGACTTTAGGCCTTAAAACTTTCTTTGAGAAAGTTTTAGCCGGCGCAAAACCAGAAAGGTTTGGGCGACCTACGGGAGCCGTTTAGGCCTACCGCCTCCGGCCTTTAAAGTGCCTACGGCACCCGCATAAATGCCGGGCCGTAAGGCGCATAAATGCTGCCCTAACGGGCCGGGTCCGCGGGGGCGGCCCGCGTCCCCCTGCTGACGGGTCCGCCCTCGCTTCGCTGCTGCTTATCTTTCCGGCCGGAAGAAGTTGGCTCTGGCCTTGGGAGAGGCAGGATTCGAACCTACGTAGAAAACCTTCAACAGATTTACAGTCTGTCGCTTTTAACCACTCGGCCACTCTCCCAGTAAGCTTCGACCTTCTGCTGAGCCAGGTGAGACATTGATTGAGAAATCGGTCGATCCACACGTCCTAACCCGTTCCAATAGACTAATCGAACCAGTAGAAGTTCGAGGAATCAAACAAATATAGGCCGGTATATGATCCAATGTGCACTTTCTGCATCCTACAGGACTCGAACCTGTGACCTTCAACTTAGAAGGTTGTTGCTCTATCCGACTGAGCTAAGGATGCTGTACATTACTAACCACTTCGCGACCCCTTTGCTTTTCCCTTTCTAGTCTCCATTCCTTACCTACTACAACCGGACCGCGAACACTGATAAACACGCGCGTTTTGAACCTTGTTTCATTCGGCTTCGATGAGTACAAATTTGGCTCTCGCTCCTTGCATTTGTGATTGGCGAATTTGAATAGTTGAGTTGGGTGCGGTGATAAGTGAAAAAGCGCATGTTGTTGGCAAGTGACTTTCGTGAAAAGCCTAAAAGTAGTCTCCATAGATTTTTCCCGTTTAATGTTTCCAGTTCAACGTTCGAAAGCCTGCACCGGCGCATTCATTGTCCTCAAGTACGAAGGTCATATCATCTTTGTTCCTAGCCCTTGAATGCCTCTGCTTTCAGAAAGAGATCGCGTTAGCCTACTCGCTTTCAACCCATTTACAGTCCTCCTTTCTATGGGCTTTGCAGCAAATAATTTCCCCTCAGACACTTGCACTTCTGTAGCTCCGGAGGTATATTACAGTCTTTCAAATTACGATTGTGAAGAAAGTTAATTTTGTCCCAATCAAAAGGTGCATGCAAACAAATTGTCTGAAATGCGAGTGAGAGATATTTTGTACAGATATGCCCTTATTGAGCCATCTATATTACGTGATTTCACGCATATTTTACGCGATCTGGGGAGTCGTCCCATTGCCTTCAGTACCACAAGATATTCCTTTCGGTGCTAACTACCAAAAATCTGTCTGTGCCCGCCTGCCTAACGTTGCTTTTCCTTTCCTCGATCAAGCAGACGACTCTTCAGTCGAATTCAAATCATTTTTTTATTGAAAGTGTGAGCTCATCATGCAGCTTTTCGACCTCCCATGGTGAGCAACCCAGCTCTCCATGTTCCGCGATCACTTCTATTCGAAGCCCTGCCTAGGCTGAGTTCGTGATGAGGGTTGTTGTTCTGGCCGGGTTGGTTGTTCGTTCGATGGCCTGCTAGATGAGTCCGTTGCCAGGCCAGCTAGAGAAAGGAGGTCCAGAAAAATCTTCTATCTGTATAAAGCGCTTAGGCGCTACGCGCGCAAGGCGCTAGCGCGCCTTGCGGCGCCCACTCACACTGTACGCTGCTCCGCAGCTATAAGGAACTAACGACAATGAGAATCGGGAAATCAAATAAAAGCTCCTGCTGCCCAAGGCCGGCCTCGGAACAACAGGTCCTCTTCCTCCTGCCGCCCAACCATCGGAGCCAGAGCTTTCCCTCGAAGGAAGCCAGCCATCGAAATGTTTTTTTACCCACTTTTCAGTCGAATTCATTGAAGACCTTTGAGTAGAAGTAAGTATTTGGGGCATAAAGCTGATTGTGAGCCCCTGCCTGCCTGCTCTCAGCTCTTCTGCAGCTCTGCCCTTAGCTGCAGCCCTGCCCCCCGCCCCCTCGTGCCGCCGTTTAGTAAGCTAGGCTGGCCGATAGCTATCCATCAAGCCCCCCAAGGCCTGGGTTAGTTCAGTATCGAACGAGCTAACGATATTGCTCTTCCGAAATACCTTCCGAAGGAGAAGGAGTGGATCACAGCAGTATTGGGCGTTGGCGTGTGTAGCGAGCTGATTCTGTGGACATTAGTTACAGAGGTGCTTTGGCCTTGGTTGTTTGATAAAGCTGCTCAACCTGGTTAGCTTACACAGAAAACCACCCCAAGTGGAACCAGCCTCGGCAAAAGTTAGCGCTTCGGAATCGCGTGCCAAAGGTTTGGGACGACTCTCAGAGTGGGCTTTTAGACATTTTTTCCTAGTTGGCGCGCTCCAAAGCAAAGCCGCGCTCATACAAAGCTGCGCTCAGGAAAGGGTTTTGCCCATTGGCGTTGGCGGGAAAGGCTAAACCCGTCACTTTTTTCTCCGCACCCCCCGAGTCACGTCCTAGCTTTCCAGGTTCCTGTAGTGGGTGACTCGACGAAAAAATTCGTAGATGCAGAGAAATACGTAGATGATTGACTCAATTTATTCATGCTATCAAATCCATCTCGGCTCCCAAAGCCATTTTCAATCAAGAAATCTGGTCAAGTAATCGGCGGACATATAGCTTCGACAATCTCCGAGTCACAGGTCTCCGCTGGCTGCTCTTTGGAAGGGGCGGATCCAACGACCGACCCAGTTGGATTCTGAGTTCGCTCATTTCCAGGCTTCATAAGGGGGAACACCATGAAGCCACCGCTGCACTTCACGCCCGCTCGCATCACAACGGCCGGGGAAGATGAGCGCTGATCGAAGGCGAAAAGTGACCTTATAAGTGTTTGGAGCACTGGCGTAGGCCCGTTCAGGTTACTGCAATCCGACCAAAAAGAACTTTTGGATAGCATCTGCCAGACGGACCATCTGGCAGAATGTTCACCATGTAATTGCCTAAAGGTGATGTTCGTTGGAACCACTCGTCTTTCGAAATGTTGTGGTTTCCGGCAAAGCAATTCGAAACAACAAGGCAAGACTGTACTGAAACAACGCTTTACCACGACCCATGAAATGGTCTGCTCTTACCAAACTTAGGTAGACGATATTCCCTGCCTCTTCGTGAAGCTTTATTTTCTGTTGGAGATCCAGTCAGCTACAAGATCAATGATGGACCAATCTATCTTTCACACTGATTTGTTGAATTGATATTTCGGATCGAGTCCTGGGTTGAAGGGTCGCCACAGCAGGGCTTGTTGGCAGCTTCTCGGCAGCTCCTCGTGTCTGGTGCGGGTTCGTTCCTTCATTGGTGATGGTTGCACCCTCATTAAACCTTCAGTAGAATAGAGATGATCGCAAGTGCTCTGATCTCTCGCGGCCCCTACGTGAGAATCCATAGTTAGGGGCTCGGAGCAAGAACCCGCGCGTTAGCGCGGGGGCTTTAGCCGCATAAAACTAGCGTTTTCTTGCGGGGGGCGAGGTACGAGCCGCCCCTCTTTTTGAGAATGGGCGGACCGGGACGCTAACGCGCATAAATGCGCTACGCGCAAAACCAGAAAGGTTGTGGCGACCTACGGGAGCCATTTAGGCCGCCCACAAAGCGCCGCTAAACCTTTACGAAACCTTTCTCTTAGAAAGGTTTGGGAAAGGTGAAAAGTTTAGTAAACAGACCCGAAAGCTCGACGAAAGCTCGACGACTCTCGAGGCCGGGAAGCGCGTAGCGCATGAAAGGTCGAGTGCCTTGTTGAAAACACCGATAGATAGAAGAGGCGCCCTTCCCCTTATCAGAAAGCCGGCAACCTTTCCGGAGCCTATGATAGGCTTTAAGTGGGGCCGATAGGCCATCAAAGCCATTATTGGCGGCGGGTAACGTTCGCTGATCATCAAGGTCTGCTGCTGCTGCTAAGTAGCCCGGCTTTGCACCTATCCCTGCCCGGCTTCGCACCTATCGCATTCCTCCCCTTGCCCCTCCGGGTGTCCGGACCCAAGAACAACAACTCCGACACAGAGGCACAAGGTCCCGTATAGAGCGAGCTACTTTCCTTGTTGGTACCCTCTCCCGGCTTAGGTCGAGTGTCCTTCGGACCCGTCTCCCGTAGGTCGAGTGGCTAAAGCCATTTTTACCGGTACATTAGAATATCAAGATATTCGCTTATAGGCCTTTGTTTGAGCTTTTAAACGCATGGCCTATTGGTGGAGACCCGCACCGAGTTTAAGGTACGCGCGGCCTCTGGTTTTTCTTTTTTTCAAGGCATGCGTGGCGAACAACCTCACCGAGTCCAAGCGCGCAGGCCGGCAAAACAAATACATGCGGCGAATCTGTAAAAACATTGGTATTTTTCATTTTTTAAAGGCACATGTGCTAAATTTGTCACTGGTTTAGTTTTTGCTTTTTTAAGGTACGTGGTGTACTGGTTATTTTTCAGTTTTTTAAGGTATGCGGTGAACAACCTGCGAAACTGGTTTGTTTTCACTTTGTTTAAGGCATATGTGGTGTGCGACAAAACTGGTATTTCTTCATTTGTTTTAAGGCACGTGGTGAACCTGCAAAACTGATTTGTTTTCTTTGTTTTAAGGTATGTGTGTGAACCTGTAAAACTGATTTAGTGAAGGGCATTTATGCGGTCCTAAAACCCCTTTTGCTTTAGCGGGTCCCATTGGGGCTGGGGCCCCCACTACCGGCAATCGCCTACCCTATCGCTCTGTTACTGTGCCTTCATGTTCATTCTAGAGGGCTCTCCGCTCTAGAGGGACGGTGGGCCCGAAGCCTTTAAAAGGGTTGGTTTTGCCACCCGGATCCAATTACCAACGGGGGCACTTTAAAGGGCGCGAAAGACGAGGACCATTTTATAGAAGGGCTGCTGCTGCTTTTACGGCGCGTTTTCAAAGGGCGGGTGGCCGACCCGATGAACGGTGACTTATTCCTCGTTCCGCATCTATATACGTGAATTTAACTTTTTTCTTGGCTGGCCAACTTTTGTCAATTCATGCCGTTATAATGAAGCCGGGGCTGCATATTATGGTTTCTCCCACCTATTTA
>Contig08+114111
AAAGGGCGCGAAAGACGAGGACCATTTTATAGAAGGGCTGCTGCTGCTTTTACGGCGCGTTTTCAAAGGGCGGGTGGCCGACCCGATGAACGGTGACTTATTCCTCGTTCCGCATCTATATACGTGAATTTAACTTTTTTCTTGGCTGGCCAACTTTTGTCAATTCATGCCGTTATAATGAAGCCGGGGCTGCATATTATGGTTTCTCCCACCTATTTATACAGGGTGCGAGCTAGCGAACTAAGTACCCAAGAGGGCGAGGTGGTCCTACCTTTGAATCTGGGGGGAATGGGTTCCCTTTACTTATTCCTTCCCCGACAGCAATACCAGGACGATACAATACCAATAGTAAAGTAAAGGCGCAGGGAAAAAGCGCGACGAGGGAAAGGCGCGAGAAAAAACGCGGCGGCGCTTCAAGGCACGGGGAAAAAGCGCGAGGGAAGGGCGGCGCGAAGAAATTAAAGGTGCGGAGAAAGAAAAAAGGGCAAAGAAAAGCGCGACGAGGGAAAGGCGGCGCGAAGAAAGGAAAGGGAAAAAACGCGAGGTAAAACGCGGGGAAAAGCGCGGAGAAAATGGCGGGGGAAAAGGCGCGGCGGGGAAAAAAGCGCGAAAAGTCAAGGCGCAAGAAGAGTGAAAGCGCGGGGCGAGGGAAAAAAGGCGCGGCGGGGAAAAACGCGAAGTAAAAAAGGCGCGGAGCAAAGTGAAAGCGCGGGCGGGTAAAGGCGCGGGCACGGGTAAGGTTTTCGTACTTGGAATGATTTACCCGCTCCGCTCCCCTTACGAACAGGCGGCCTCTCGCGACCCTTCTTCACATGCTCTCTCCGAGGTAGGCAAGGGGCCGGGTAAGCACAGGGGGCGCCATAGGCCCAAGGCGGCTAGAGGCGCATGAGGGGGGGTAAGAGGAGGTGGGCCAGGCCTGGGGCGACGAAGGAGCCGTAGGCGTTAAGCCTAAAGGCTTACCAGCCACTTTTTTTAAGCACGGGCATCGATGCAGCATAGAGGTAGTGACCCCAACCTGATTTCCTAGCTAAGGGACTGGGTCGTCGAAAAAGGTCGTCCAAGGGAAAAGACAGTACGGGAATTGGTAAATAATGGTGTCGAAAACACGTATTGCGGGAAACCATCGATATTTCTCCATCTTTCGGGAAGGTTAGATAGGCACTTTATTTAAAGGAAGTGGCTCCCAAGGTCGCCGCCACTTACTCCTTTAAATAAAGTGCCTATCTAACCCGGATCAATCGATGGTTTACCGCAATACGTTTTTCGACCATTTACCAATTAACGCACTGTTACCCTGGCTGGACGCTTTTTTTTAGGCAAATGCACTCGAAAAAGGCCTCTACGTGAATCTTGAGATTCAAGGCTAGGATGCTTGCAATGGGCTAGGATGCTGGCAAAGGCTTGCAGTGCGGCGAAGAGATGCTTGCAAAGGCTTGCAATGGAAAGAATGGGTGGCCGAGGCGACCCAGCCCACAAGAACCCCTTGCTTAAAGTGCCTCGACACTT
>Contig09+29904
GACAACTGGATCCAGTACCAATCTATCCAGCAAGGGATCTATCTCAGGCAGGGGCGGGACAGAAATCCCTCCTATTCCAATGCCGAGCCCAGCTATACGTTTTATCGATCTGATCGAAAGATGAATGAAGCGGGGGAAGCGCTACGCGCTGACCCGAGAGAAGGGAACCATTTGTGTGAAGCGATTAGGCGGCGTTTTCCCTAAGGGGCGCGTAGCGCTAAGGGCAAAACGCGCTTCGCGCTTGGAGCCCTACGCCAGGGCGGGCGGCGGCCCTTGACCGGGAATAAAGGGTACGGGGCGCCCCCCTTCATTCAAGGGGGGCTCCTCCTCGGTCGGGCCCCACCTACTCAATGGGGGTCCGCAGGACCCTCTCTCTTCCCTCTCGAGTCCATCCGAATAAAAGAGGAAAGAAGGCCAATGAGGAATAAGCGCGGAGGCGCATTTATGCCTTTAAGGCGCCCGCCCTTTCCCTCTCTCTTACCGGCGGAAGAACAAGAAGAACGAGAAGGCGACGGGGAACAGAGAAATGAACCAAGGCAATGAAAAAAACACGTGGATAGAAGGCAGACCATTTTAGGCACCCTCATATTAGCCTTCGATAGCATCCACTTAAAATGCGGACGCGACTGCAGAAGGGGGTAGACCCGGCCTCATTGACGGCCGAAGGCGGAAACCGACAAGTCGGTTTCCCGCCTCGTCTACCGTCCACGTCTGCAAAAACATCTGCAGGAGAGGGGAAGGGAGAAGCGCGGGAACAGGAAGGAGTGGGTGAGATAGAGAGGAAGAGAGAAGCACGAAAAAAGGAGGAAGCAGGCGGGAAAGCGGAAGCACGAAAAAAGAGAAATGGGAAGGGAACAGTCAATCAGGAGGAAGGGTCTACAAGGCCTACGAATCGCGATTTAGGGCACAACCGTAGGGTGGTTCGTTCCTACTACCGGGCTACATGTGGTTGTGGGTGGTTTCCTACCGGCCGGGTGGGTTCCTATGGCTATAGTGCCGAGGCCACTTTTTGTGCTGCTTTTTCGCGGGACCTTACGTCTCGGATCGACGCTATCACAATTCATAGATTGAATGCATTCCTCTCGAGTGTTTTCAACAATTAAGCGTTTCTTCCATCCACTCCTTTTTTCCTGCCCAAAATTGTTGTGGCCCGCTTCCCTGCCCCGAGGGAACACTTGATTCGATCCTTCCCATTCGAAAACTTGTCAGAAATCTTTCTTACCCAACCCACTGAAATCCCCTTTTCCCCCGGACAAACGACCTTCTCCGAAGGATCTATCCCCATCCAAAGGCAGTTTGTTAAAGGCTACCGGCTAGCTGAGAACGCGAAGCGGGTTTCCCTCAAACGAAGTAACAGGAAAACGCCGGCCGAACTGTGTCTCGCATCTGCCAGTGCGTGAAATGAAGTAAGAGGTAGAATGGCCACCCGTCAATATTCCCTGACGGGAATCGGTCGAGTGACCTTTGCCGGCAAGGTAGAGTGCCGGCAGATTTGGCTTAGGTAAATTGAAGTGCGGAGGCATGATTCGAACTAGCATGCTTGGGTCATGAGCCCAAAGCCGGGTTAGCCAACAATTACTAAACTCTGCGCTATTCGAAGGGCTTGGCCTTTGTAGTGCAGATACTTCGCCCTGATATCGTAGGCCGATTCTGAGTGCGAATCTAGCCTAGCTAGGCCGTGTTCAACTCATTCTCTATTCTATGCGAGAATCCAGAAAATCGGAGACGAGGCGCAGGCATAGTACTACCTCCTATTCTCGTAGGGGGCCAGTGGAAAGAGAAAGTTGGGTTTATCGCATGTAGAGGGGTGGTAAGGGAGGCAGTCCGTAGCTGGCTATAGATCCATCTATTCGGATAAGGAGATATAGAAGGACATTCCTTGGCTCAGCGCGTAGCGCTTCGCCTTCCGCCCCCTGCTCTCTCCCCCAGAGAACGCGTGAAAGGGAACGCGCGAACCAGAGAAGCGAGGCGGTGCGTGCTCTCTCTCTCTCTCCCGCTTTCGGTTCAAGGTGAAGAGAACACGTGAACCAGAGAATAGAGGTGAAGGGGTGCGCGCTCTCTCTCTCCCCCGGAGAACGCGTGAACCGCATTCATTCGAGGCTTTCATTCAAGATGAAGAGAACACCCCGAAATAGAGCCTTTTCCTTCAGCCACTCCGTTCCAGTTCCTATTTTAGCCACTTTATCATTCCAGTTTCGTTTTGGTTCTTATCCTAGCCAATCTTTCGGTTACTATCCTTCCCGCATCACTCTCTCACTTTCTTTTCTTGAAACTGTCTCGCGTTTCTCTTGAAGAGAACGCGCCCGCCTTAATTTGTTTGTTCCGAAACTCTGTCTGAAAGGGCAAGAAAAAGTCTTTCGGCATCGCACTCAACGATTAAGCACAAAAGGAAAGATTTCTGTAGGTGAGCGTAACAGAAGGGAGAAAGAAGAGTTTAGGAAGGAAGATAGAAAGACAAGTCATCCCTTTTCCTATTTTTTTACCTCACAATAATGAGCGATATTCATTTCTTTCTTTAAGGCGGGAAGCCCTTAGGCTTCCCGTCCAAGCGTGGGGGCACGTAATCCCCTGGGCTCAGCCAAACCGCATCCCGTAAGGGCGTGCGGGGACAATAAACTTATCCCGTCCAAGTTCCCACTTGATGGGTTCGTTCTCTCTTATCTACCCAATTGTTAGTAGCACACATAGAGCCTCCTTCTTTTTGGGGCGAGAGCGGCGGGTAAGTAAGCGAAAAGGGGAAAGAACGGGAAAAGAAGAAAGAGCGGAAGGCGCTCCAGCTCCGGCTAACGCGAAAGCGGGAGAAGGCGCTACGGCTAAAAGGAGAGAAGGAGGCGCAGAGGGGGCGTGGGCTTTAGGGGTGTAGGGTAGTTAGTAGGGGTGCGCAAAGATGAGGCGCCAAAGAGCCGGGAGGCGCGTAAAGCGGGACGGGGACGTGCCTGAGGCCATTACCTTTAGGCAGTTTGTGCCCAATCCCTTTCCGGGAGACGCGCCCGAGTACGATGATTACCAGACCGCAATCAATCTACCGGATTGACAACTGATTAGCCGCACAAGCGGATTCACGACTGATTTGCCACATAAGCGATCAAACTGATTTGCCGCACGAGCGATCAATCCACCGGATTGAAAACTGATTCGCCGCACAATCAATCTACCGCATTAGACAGCCGATTTGCCGCCTGTCAATAAAGAGCCTGTGAGTTCGCAATCTGTGAGTTCAAAGAGTTCGCAATCTGGTTGCAATCTGTGAGTTCAAAGAGTTCGCAATCTGGTTGCAATCTGTGAGTTCAAAGAGTTCGCTGTCAAACCTAAAGGGGGCCGTAGGCGAGGTAAGCGCGTAGCGCCCGCAGGGCGGCGAAAACTAAGGTTTTCGGTAAGAAAAGTCTTTCACAAGCCGACTTAGCTTTGTTTCAGACTCGGCTGGAAGCGTTGGACTCTCTGGTGAAAGAAAACGCCTCGTTACAAGGCAGCCGTCTAGCTTCGGTGGAAGAATCCATAAAAGAGTTAGCCGTGTTACAAGACAATCGGCTGGATTCGGTGGCAGAGTCGATAGGGGAATCAGTGACTTCGTTAGAAAGATCCTTGAGAGAATTAATGACCGCCAGGAAAGTTAGTGTTTGGACAGAAATCAAGGTGAATTGGGATCTATGGCCTGAAGTAGTCCCTTATGGGCTAATAAGCCTAGTTGGCTTCGTATACCTAAGTTTCCTTTATACGATCTGGGCGCTAGCTAAACCAACCTCGCAGCCCCGCTTCAACCCTCAACCTACCGAACCTTCACTATTTTCACCACTCAGAACTCCTCCTATACTAATCGCACAGCAAGGATCGGTTTCTATTCCCTCCGCTAATCAATAGAATGATTCAGTATTCATTGCATGAATAATCAGGCACTCGGTTTACCAGACCGGACTGAGACGGGGATAGGAAATCAAGTAGTTAACCATGAGTCAATGGCTCGAAAGTCGTGGGCCTGATATATTTGTTCTCAAAACCCGAATCCTGCTAGTTTGCTGATTCACGATCTGGTGAAAATCCCGTTAATCCAAACGCGAAATCACCAACTAAAGCGTTGGCCACTAAAACTTAGCCTTTAGCCTTGTTGAGGTAGGCGCCCGCCGCCTTTAGCCGCCTTGAGATAGGGGAAAAGGCCCTAAATCTTACGGTCTCTTTCGAAAAAACAATGGAACTAGGTCTCCATGATTGCATGATGTCAAGCGGAGTGTGAGTCGGGTAGGCGAAGGAGCGATTCCCTCGCATTTGTTAATATCCATCTACGTAAACGGTTTTGAAGTGTATCTATGCGTCGCCAGTGCAAGCGAAGTGGGTAGGCGAACACTACGCGATTCCTCTAAATGGTGTCGCAAAAAAAGAAAGGCCTGATTAAACTCGGAACAGCCTTTGGGCAAGCCTCAAGTGCGGAAGGTTGGGGCCCCTGGAGGTTATTACTTCTCTCGTAGCTTTCTAGGCGAAGAAATTTGTATCTTTGAGTGAAAATACTAAGACATAATGGTCGGAATCTTTATGTCACAGGGTAATGAGTGATCCTTCACGGTGCTACTAATGAGTGGCGTAGCCTCCTTACTAAAAAGAGTAACATGTTATGTTGTCAGCATGGATTTATACCCTTGAAAAAGGAAATTAAGACCATTGAAACAGGCACGAGGAGAATAGTAAATATAAGGAGTGGGTGATTTTACTACGGTTGCGGGATACTCCAGGTGAATGTATCTGAGGAGGAGATGTTGTTCTCTCTCGGCTCATCGCTCTCGGGCCCTAGGCATGAGTGAGTAGTGACTAAAATTTAGTCACTATCATCGGATCATTTGTTTGATCTGCGAGCTGCTGGAGAGCTGTCTGTGCTCACGGTGCTTTATGGCGAGCACAGCCAGCTTTCTATGCTCGCGGGAGTCAAGAAGGAGCTGCGGTCTCACCGGGGGTTATGTGATCGCGAGCACATCGCTCTCAAAGCTCTTGACTGCTGAACCACGAGCTAGCGGCCGACCCGAGGAACGGCTCGCACCATTCTTTCGGACTTTTTTTTGCCGCAGAAAAGAAAACCCTCAACAGTAGCTAGTCGAAACAATCTGTATATTAGCCCAACTATGTGGAGCTGTCATCACCACGTTTTTTGGATTCATCACCCTCGGCCTCATCAGAATCGGCCTTGGATTACTCGGATTCGGATCTGTCAGAACCCAGGTCATCGGAATCGTTGGATTCAAAATACCCCTCGAGGTCATCGGAATCGCTCTCGAGATTGATCTCGAGCTCATCCTCTGAGCCCTCTCTGAGTTGTTTTTCTAGTTCATGGGGCTAGAACTGTGCCTTTATCGGCATACCAGATGTCGCGTGGTTACTGACCCTGCATTTCTTCCATGATCTCCAAGCCCGCCCGTTAGAGCCTGCCTTCCAGGGAAATTGCCCGGAACAACTCTTTGAGTGAGCTAAATGTGCTGTCTGCGCAGTTTCCGAAGATCCTTTTCCCTTATCTGCTCCTTTGGCTCAATCGATTGATCGGCCAGGAAACGCGCTTTCACAGCTTGGGGCCCACTTCTCTTGGTTCCCACAGGCTGCCTTTCGGCCTCTAATTCAACGAACTGCCATAATAAATATCAGGGGGCAGCAAAGGCAAGGGATCGGTAGGGGGAATAGCCCACCTCAGGATCTAAAATCTGTCGTCAGATGAGAGAGAATGCTCGGCATAAAAAACTGAATCCGAGAAAAATAGCCGGGGATTTCCATTCCGGAAGAAGCTTCCGAAGAAACCATTGGAAAAAAGAGAATCTGAGCCAAAAATGAAGACCTAAAAGGCTTTCAGTTTTAACTTAAATTTCAATTTCTTGAGCGGCTTTCCGCCTTGAAAAGACGAAATGCTCAAAAATCACGACCCAACTTTTTCCCTTTTCAGTTGGCTTTCTGCCTTGAAAAGGCGAAATGCTCAAAAAACCCAACCTAGGTTTTACCGGGCTGCTTTACCGGACCAAAATTTCATTTTTTCAGCTTTCCCCCAGGAGTAAATGTCCGATTTTCCCGGGAAACCATTCAATTGATTGGTTTTTAAAGCGCTAACACGCTTTACCGGGAAACCTGAAAGGCATTCCGCCTAGAGAGGAGTGAATGTCCAAAAACAACGGGAAACCATTCAATTGATCGATTTTTATCGGCATTCCGCCTAGAAAGTAGTCGGAAATGTCCGACTAGCCCTTTATGGAAACCATTCAATTGATCGATTTTTCTCGGCATTCCGCCTAGAAAGAAAGCGCTAACGCGCTTTAGAACAATTTGATCGATTTTTTCTTTCAATCGATTTTCAATTGAAAGAAAAGGTCCGGGTGCTTGGTGAGGGGGCCGAGGCAAGTGCCGTAAGGCACGGAACAGGCATAAATAAGCCGGGGATGAGCCTTAATTAAGGGCTAAGTGCCTACAGCACACGGAACGGTCCACCCACTTTAATAAGTTAATTTATCCTTTTAGAAAGCCCCCCTGCGCCCCCCACGGTGTACCCTCTCTTGGCTGCACAAATTTTTGGGGAAAAAACGAGGTAAGCGCTACGCGCACAATGAACGCCTACAGCTCGGAAGGCAAGAAGGTCCCGGGTTGCCTAGCGGCTTCCTCTTTTAATTAGTAATTAGAAGGTCCGGTAAATTAACCTTTGGTTAATTCATATCCCGGTTTCTATTCTTCCTAACTCCAAAAAAGTGTCCCCTGACACAGCTGGTTAGGGAGTCTTTGGTGGGCAGGGAAGCGCGTAGCGCCCCGAAATTGAAAGTAAATTGCCTTTTCCAAAATGGAGGGGGACCTTTCGGAAGGGGAAGCGCGTAGCGCAAGATAAAGTGATTTGGAAACTGTGTAGCGCATTTAGCTCACCCAAAGTTTGTTCTTTTGTTTGGTCAATTGAAAGAGGGCGAAGTAGGGCAAAGAAGGAGGTCTTCTCCTCTAGGAGTCTCCAGGCAGGCAGGAAACCTAAAGGTCCTTCCTTCCCCTATTGTGTGCGCCTCTGGTCCGTCCAGGCCGCCGGCTGATTGAAGTGCGTCCAAGGCAAGGCGTCCTTTTGTCCTTGTGGCTCGTTCGTGGTAAATGATCCCCCGCCCAAGCAAGACAAATACCACGAGGCATACTGATACAGGGGCGGTTGGCTGGCCTTGGTTAAGCAATACCAAGACAGAAATACAGCTTGGAATCAACTCAACATAACTCTCTGATGGTCGGTCAGATATGTTCGTCGGTCCTACCTACGTGAGTTATCTCTCCTGCTAGGTCTGCTTCGCTGATCAAGGGCTAAGTAGCCCCCTTTCTGGCTTCGTACCTATCCAAAACCAACGTTTTACCTGGAAATTATTAGGGGAAAAATCGCTTTCTTCCCCACTATATATGTAGAAGTTAGAAAAGGGAATTTGACGAAATTCTAGACCAAAATTTCCTTTGACGAGCGGTAGCGATCTTATCTACTTTCGAATCGATACCCAATGTGGAAGTAATCCGGCGATCGATGAACTAGCTAAACCGATTCAGAGACTTTGTCAAAAAGGTGGCAAATTCCTTTCAATTTGCGATAAATAGACCTATTAGCATAAATAGGTATTTTTTGGAACGGAAGAAACAAAATGAACCAGAACCTTCGGAATAGAAAGCCGAAATGACTTCAAACCGGGGAAGGAGATCTGCCAGCCTCACCGGACAGGCACGATGATTTGTGTGGTCAGCCCACAGCGAATGACGAAACGCCTGCGCCTCCCGGCAGCCCAACCAATCACAGGACAGTATCTTACTGGGTAGAATTAGTATGTGATATGCGGCGAGAATAAAAGCAAATCGATTAGCTAAATAAAAGTGTAGATATCGTGATTAAATCTTTTGGCCGGTCTGCTGCGGGGCGGCTATCGAGTTTCGAACGAACACCTCAATCGAGCACGGAAGCAGACCGGATCGTTCAAGCGCTCGCTCGTTGAGCATGGCGGCAGTTTTATGCTAAACCTTGCTTCCTCGGCAGATCTTGGCTACTCGCCGGAGGAACCCCTTTGATGAAAGATTGTTTCGTGAGCTAATGAGATCTCTTATTAATTTACCAGAGTGAATGCTCAATTGATCACCGAGCGCGCTAACGATGAGCAGTGGTCGAAAGAGATAACTTCCCACGTGCTAACGTGACGCGTCGAGCTATGCTTCGCTTACGCTTCGCTTGAGTAAGGTACTTCCTTGGGGGAGCTCCGCATACTTCGCCAGCTCGTTGAGCTACGCTTCCCTCGAGTTGGGCTCTGACTCGCTAAGGCTATGCATCCCTCCCCCCTTCGGAAGGTGGGCATAGCTCGGCGGGAATCCTCACCTCTAGTTCGTGGTTAGGAAACTTCCCAAAGGTTCGTAGGAGCAATAGAGGGATAAGGGCTTGAGATAGGCTTTTCGTGAGGTTGCGAAGGCGGCAGGGCGAGCGCCTCAGGAGTATAGAAATACTTGTATCATAGGGCAGCAGTATTTGGTTAACGAAAGCAAGATAATTGACTAGCAAAGGTGAGGATATGGTCATGTTGTTCATTTCCATCGTATGTATTTGTTCGACTTCATATCCTCGGCTTCGTTGCCAATGAGGATTGGAAAGTACCCTCCCTCGACACTCCTCAGTTTTTGGTACAAGCTATCCTGAAAGAATCTATTACCAAAGCTATCTCAAAGGGATATATTTCCAATGAAAAGAGCTTCGTAGTTTGAATAGGACGAGTTAAATGTTCAGGCCCATATAGTCTCATTATAGAGTCTTCCCCCTGTTGGCTGCCTCCTTGTTTCGGATTGACCTTGAAGAGACCTTGAAAGAATGAATAGATTTGGTTGTCGAAGAGACCTTGAATAGATTTGGGTTCTAGTCGTAGGGTAGGGGAGCCTGCGGTTGTCCCAGCTATGACGGAATAATTGTATGATTGGAAGTTGGTTCTTGACTACTGAAAGAAACGTGGAGGTGCGGAAAAGTTAGATTATTTCTATTTCCAGTTTGGCTTTTGGCTATCGAAGGCTGAAGAGTAGCGCTTTGTCCGACCGAGGGAAACCTATTTTCATCGATTGACAAAATATCATGTTTTGTTTTCGGCGTTTTTAGCGGTCCGATTCCGAGGTTAGCATACAGGTTAAATGAGGGCTTTAGCGGGTGCCGATAGGCCAGGGTTCCATACTATCCCCATAGGTTGCTAGCTCTGGAGGGAGGGAATAAGCCGCCTTCGGCTTAGCCTCGTTCACGCAGTGAATACCTTACTTAGCCGTTGAAGCAGCTTGCGGATTGATAGCATTTGAAAATAGCCCGAACAAAGTGTGGTTCCCCGCCTGCTGTATCCGAGGGAGTATGTGGAGTATCTCAAGCGAATATCGCATTTGTAGCTGATCCTACCTAATTTTCTTAGCCAGAGGCAGAGTATGAATTCCCAGCCTTTTCTGGCAAGCCCGAGAAGCAGAGACCGACGACCGTCGACCTTATCGGTTGAGGAGAGTTGGAGAGAAGAGCTACTTTCGCCAGATGCTCGTTCGTCGAATCCCTTCAATTCTGCCTCGCTCGAAGGAATTTCAATATTGTCTGTAGTATTGTTCGGTAGTGAATTCTCCCGGTTAGTAGTGAGCAGAGAGATAGGTTATTCTAAGAAGGCTTTGCCTGACCCGGAAGCATTCTGAAGGCAGCCGATAGACGCTGGGTGGAGGTTAACTTCGGCTGACTGGATCCCCTTGGGAGATGCTCTAGAGCGTTTCCCCGAACTAAACCAGGCAGGGGGGGCTCCATCTAGCAGCTCTGACCGTCCAACCTTGACTGGGGGGTATTGGTTCCGATTCCTGGCTGGTCAAAGGCATATCGACCCGGGGCTTGTCGGCCCCGCTAAAGCCATCCGTCAACAAATGGTGTAATTTGATGTATCACTGATGAATTCTAATTTCGATGAGGAACTATTGAATCATACTATAGTGCGAGCTTGCCTGAAGAAAAACACTTTCACACAGAAACAAGTGTTCAAGGAATGGATTCTTTGCCTACGTGCATGCAAACTTCACAAGTCTTTTCTATGGTTGCGTCTCCCGCCTGAGCGAGCCACGGTAGTAGAGTACTCGCCAGTGACAGAGGCCGCCACCTCAGTGGCAGAGGCTGGATATTATTCCGTGGATCGGGGAAGCTCAGTCATTCACGCGCTGAGGCGCTTATTCCTGCGTTTACTGATTGGAATCACCGTGCCGAGATCGCTAGCGTGGGGCACTTCGTTATTAGGGATGGATTCGTACTCAGTAGGGGAATAACTGTTTAGGTAGGATTCACTACGAGGCCTCTATTATTAAGCCTGTGAAGGCACGGCAAAGTAGGTGACGTGTTAGCGGCTAAAGATGACCTATGCCTGATGCCTGATGCTTCCTCATAGATATGAGAAGACCTATGCTCAATGAGTAAATATGCATACCTAGACATGAAAGAATGGAAAACAGATAAAATAATGTATATAGGAAGGCATGTAAAAAATGCTACCTCAATCATACGCTCAAAAAGAAGGTAAGCGTGAAAGAAAAAGAAAAAAAAAAAGAAAACATGGAATCAAAAAAATGTATGGACAAACCATGCTTAAATCAAATGGGAAATGGTCTGGAGAAACACTTGGAAGATAAGCCTAAGAAAAAGGCTATGATCATTTCACACGCCGACCTTATGCTGTTTCAGACTCAGCTGGAAAGTTTAGAGCGTCTAATTATAGACGGTTTTGAACGTATAGCTAAGGAAAGTAGCATGAATGAGGTAAACAAAGGGTTTTGGCCAAAAGTTAAATTAAAACTTGAAAGGATATGGCCCGAAGCAGCAGCTTACGCGTTATTAGGTCTAGTGGGTATAATCTATTTCTGGTTTCTCTACATCATCTGGACCGAGGTTTTAACACCATGGTTGGATAATAGCTTAGTCCATCAACAACAATCTCCAACGACTGCTGAAACGGTCGAACCAGCTGCAAAACTTGTTGAGAAACCTTCGTTTAAACCTTCTGAGAGATCAGAACGGTGGGTATCCCAATGCATTTATAACGAAAACAAAAATAGACATTTGCAGTATGGTATACCGAATACTGTGACACCCACCAATACAGCAACTAATATACCTCCGAAGGAAAATTCTGCTATACCTCCGGAGGGAAATTCTGCGGGAATTGCTGCACTGGTCATGATAGGATATATCATGGCTTCTCGAATCTATAAAGAAAGAGCTAGTAAGGGTATGGATGATTTCCATGCCCAAAGCCCGTTTTAAATAACCGACATAGAGGTGCTTTTTTACGCACCGATCTACGGCGCCTTTAACCCACCCCATATTTACGCACCAACCTACGGCGCCTTTAACCCACCCCATAGAGGAGTCGCCCACGAGGCCTCATTACCTGCCCTGACTTGAGAGATCTTTTTCTGCTGCAAGGATCCGGCCTACTAGGTGCGAATGCCGAACTGTGCCAATGCCGATCCGCGCGAATTGAATGGCTGGACGGACCTTCGCCTAACAACAACGAACGGCGACTTTCCTTGCATCGCGTCTAGGGAATACTTTGTTCTGCGTTGAGGAACGGATTCAACGCCTTTCATGTACCTCCGCGCGATTCCTTCCCCACGCTCAGGAATCAAATCCCCACTTCCTGCTTCGCACTCCCCGGGTGTGATTTCATTTCCTCATCTATACCTCCCTGCCATACGGGGGCAGGATACATCCATCCTCGTATATGCATGACTATGATGAGGGATTTGCTTTGCTTCCCTCCTCAATTCCTCCAGTGCTCGATCACCGGTTCCCCCGAGTCACGAACTCACCTCCCGCCTTCGGCATTCACTTGTTACCCGGCGGGTATATTTCTCAGTCGGATTGGCGCGGCTTTCTAATCGCTCCTATCCAATTTATTTGAAAGAATTCACCATGGCAATACAATAGTCTCCCCGAAAGTGAAGCAAATCTTGGTTTGCTTTGCGAACCAAGTGCTATGTACGCTTCAGAGAGAGAAAATAGTTGGTTGGGGGCTTAGTTCTCTGTTAACTGTAGTGTTTAGGAGAAGATTGGTGAGATACGCAAATTTCAGAGATAAATGGCACTCGACCCCCTGCCGGAGAAGGAAGGGGCTTTAGCGAAGCTTCCACATAGAAATTCAGCTCTGTTCCTGATGACCGGGGATAAGATCGATGTGAAGCGTATGCCTTTTGGGCCGCCTTCCGAAGGACTATAAAGTGTTGTAGGCACTCCTGGTTCCAATGCCAGAACACTCCTGTGTGAATAAACGTATTATATAGGAGCTGCAACGAACGGCAAGGCGTCGGAGCATTCGGCTCCGCATTCCTGTAGGTCTGTCTAAAAGCCTTCGACCAACCAACCCGGATCGGTCATGTTTGTTATGACTTATTGACTAGGAATGATCGGTCATTAAGACAGGAGGGCTCGCTCTTCAAATTGGAGCTTGCTACGGCCAGGTAACCCGCTTTGGAGTTCCCTATCCTACCTTCAATGCAGGGCAGGCGGCAATTCCCCCTAAACGAGGACAGAAGAGCACATAGCAGAATGAATCGGGAAAAATTTCTTTATATCACCCCGATCCATCCGACGTCTCTTTGGGAGGCACCATCCCCGATCTATCTTCCCCAAGAGGAGCCGGAATCGTAAAAACGAAGGGTAGAAGAGAAGCCCACCACCTCTAAGAGAGTACTTAGTGAGGTCAATAACAGCAGCAGCAACAATAGTAGTAGCAGCAACAGCAACAGTAACAGCAGCAACAGCAACAGCAACAACAACAACAACTCAAGGCCGATCTAACGCCAATGGACGCTCTAGACTCGGCTTCGTTGGTTGTAAAATTCACTTTTCTAGAAATGCAAGTTTTCAGCTTTTTAACGAACGGTGAAAGAACATCATTCCGATGGGCGAGAGGTGTTGGGACCCGAGTAAGGTGCAACCTTAGAGAAAGCACTCGTTTGATGAAATTTATCTAGGGATACGAGGTGTGAAGTGATGAGAATTCGATACTCCAACTGCCCCGGTGGATGAGCGAGTAGGCATTGGCTTTGTTGGATCGGAGGTTTTCTTAGCAAAATACTAGACTGAGACTTCGGCTTTCGGTTGATGCTTGAGCCTTCTGCTGAAATGAGACCTCGGCTCGTCCTGTCGGTTGAGCCTGTCGGTTGAAGACTGAGCCTTTAGACTGAGCTTTGGCCTGCCTATGTTGCCTGAGCCTTCAGACTGAATATTGGATGAAGCTAGTGGCTTTGGCCCTTTGGTAAAGAGCCAGGGTGTGGTTTTTTGGAACCCACCTACCCCGAGGGTTGAAAAGACACTCACCTGCGTAAACATATGTTGTTGGCTAGTGCAAAAGGATGCGACGCAAAGCGTGATATGGCTTTCCCATAAAAGTCAGCCCGGCCCTTAGCCCCGGAGCAAAGGTGGGAAAATAAGAAGCTACATTGGCTAGAATCCCAGCTGTTGTTGGGAAATGATGTTAGTTGAAAAAGGATAGTTTAGGACAGCGATGCATTGCCCATTAAGCATTCTGAAAGAATTTGATTTTGGCTGAATATTGATCAGCCGGTTCCACCTTCGGCTTCGTTCAGCCTTCGGCTCCACAGTCAAGTCGACGTTAAAAAAGCTAACAAGTGAAGCGAGCTTTCCGAAAGTGAAGCCTTCGGCACCTTTTAAGGGCCGAAGGCCCTTAAAAGGTGGCGTAGCCCTTACCTGATCGATCACGTGCTTGAAGGGCTACGCCCCCGCTTGCTGGAGACGGAAGAGGATCTGACCCGCCGGCTGGGATTGATTGAGGCTTTGGTGACCAACCTGGAAGGGATTAGCCAGAAGCTGAAGGCTTATCTCTCCAATATCCAACGGCGATACCCTTTCCCGTCCGATCGGGATGTAGAGAATCCCGCTGAGCAGCAGCATCCCCCTATTGAGGGGGGGGCAGCTTACTCGAAAAAGGGGCGGCTGGCTCCCCAAGCTCCCTCCCAACCCCTGCTGAGCGATTACTCGGGCCGCCCGCCCTTCTTCAGTCCAGCAGAGCCTTATGTAGAGATCTATAATTGTATTACTCGGATGATCCAGATTTGCTACAGATTCCTTCAGTATTTCCTCCAATATATGCGAGAGAGCTTCTGGGAATAAAGAAAGGAGAGAGATAGGAGAAGGGAGCAAGTGACAACCCCGAGATATCCTATCTTATCCATAATGTGTCAATAACTGCTTACACTTTTCAATAAGCATCCTCTATTCTATTCCATTTTGGGGGTTTCTCTGTTTTATCTATTAATCCTTTTCAGAACCATACGGTTCGCGGGCGAATGCCTTTTTTGCCAATTCATTTGTTTAGTTTAAAAATACTGGCCCTATGCGGTAGGGGCGAAAGCGAAACGTAGCCCTTATCCCTGGACATCTATGCCGAAGGGCTTTGTAGTTAAGCATACTTTTCCTGGCTTGATAGCATCGATAAATAAAATTCAGGGAGGTACTCGCACCTCCCCGAAGGGATAGATTAATTGGGAAATCGAATTATCGGCTCCAAATCCGGAGGTTGATGATGGTTCGAATCCATCTCTCGCTAGCAACGTGGCCTTTTCATCGACTTTTGAATCGATACCCACCTGAATTGGGATAGAGTCGAGAGTTTCCCCACCTTGCAGCCTAAGTGAACCGATCGTTGAGTGAACCCTTACAAAAGAACAGTGCGCCTCGCTGCGCCCTGACGGGCGCCCGCCTGCCAGTCGGGATCACCACCAACCACCGTCGACATGCCGTGTGTGCCCGTTCTTTTTTCCGCCGGGCACTAAGCCCGAGCACTTAGAACGTGAAAAGGGGATTGGCGGTATCTCTTTCTCTTTTTGGCGAGATTGGTTAAGTTTAGGCAGGTGTCGGTACTTGATTTCGGATAAACCGTAACTTATTGGTGAAGCTTCTTCTACCGTAGTGTTTTTGAAAAAGGCATTTGTTTCCCGCTTTCAACCGCCGGGGTAAGTGTCTAAGTACTACGAGCCTTACGTCGAGCTTACGAATAAATATCAGTTGGGTCACTTCCGCTCTTATTCATTCGGAGAGTGCGCTGGCTTTAAGCAACAACTATTCGTGAAGCTCCGTCTATCGTAGTGTTTTTGAAAACGGCGGAAGCATCCAGTTCAACACTGATTTGTAATTATCTGGCTTCTGTCAATCAACTCCGGCACTAACGTCCAAGCCTTTGGAAGAGTCCCCGGCGCGTGAGCGCTTCCCTGCCATTTTAGATTCCCGTGCCGACGGTAGGAGGTGCCTTAAGGCACCCTACACCTTTAAGAAAAGGCTGCTTTGAAAGTAGTAATTGCCCGGGAGGGCGGCCGGCCGGGCCCCCGGGAAAGCGGTAGGAGGCGCGGGCGGGCGCTTTCGCTTTTTGAGAGAGGACGGAGCCGGGGCACCCCGCCCCGTTGAATGCCCTTTCAATTTCAAGGGCGAGGCACGAGCCGCCTTTATGCGGCCCCCCGGCCTCTTAGGCAGGGGGGGTATGGGTACTCAGCGAGTTGGGGATATGCAGAGACTCGAAGGGAGGAGAGTGTGCGTGGGCAGGACGTTGCAATGTCTATCTGTCTAACGCTGCACCACATACACCGCTCATCTATGCTGCACAAAAACAGAGGCTGCTACTGCCTCATAGACGGCAGGCGCAATGAAGTTGAAGGAGAAAAAAGTATCCAATCAAGATCAACACAGCCATCCTACGAATGATCTAGAACGCGGGCTAATTATAGATCGAGCGGAGGATTCAACCTCTGACACAAGGGACATGCTGTTATAGCTTCACCGTCCCGATTGGCTAGAGGGCCGGGATGAACCGCTCCTCTGAATCCCACGTTTCCTTCTGTGCCCTAGGTCGTCTGGATTATTATGGTACGAAACCGATAGCGCGAAACAATCAATCAGACTGTAGAGCCAACAATCAGCGCTCACTGCCAGAGATTATGACGCTACAAAGTGGCTGGCGAATAAGTGACACTTGCCAGACAAGTGCTGATAGACACTAAGAGGAAGAAGATTTGGATAGAGCGCCATGCCAGAGCTATTAGATCTGGTGAACGAGTCGTTCTTTCAAGCTGCATTCTTAGCCGACAAGGATTTCAACGTGTGACCACGCGGGTCTGGCCTACGGGCGGCCGGCCGTCAAGCCCTTCCTCATAAGAGCCAAAGAGAGATTAGGCCGGGTGCCATGCTCTTGGTGGCCCGCCAAACACTTCTCTCTTATAGACCAATCTTAACAACAGTCTGTGGTTCAAGCCCGTTATTATCCAAGGTTTACAAACTATCCCACATCTCCCAACGACGGCGGGTTGGTTGATGGGACGAGATTGTTGCGTTCTCGACACTCTAAAGAAATCCTCTCAACCCTTCGATCCCGACCTCTTAAACAGGGTAATGCGAGAGTTGCGAGTGTCCGGGTTGTTCATTAATTTCAATAGCCCCGAGTGAAAGGTTTCATTCCGCCTCCCAACCCTTACCGCCATTGATGCGGGTTTGTGCTGATAGGCGCTTATCTTATGAGTTGGTCGTGATAAAGATATTCGCATTTGGTGCGGATTGCTCAGAGAATACAGATCTCATCCCCTCCACCTCCTCTTTTGTCCCTTGAATCAAAACAATTTAATAAGCGCCACACCGCGCAGTCTCAGGTCACCCCCTGCCCCTAACCCGCCTTCCAGGATACGTGCTGGCCCTTCGTGCCTTTGAGATACTGGCTTTGACTTTGCTTCAGTAAGGAGCAAAGTAAGGTTAGGAAGCATAAGCCTTAGCCTTTAACTTCGACCCCCATCAACTAAGCTCTAGACCTATCAAACCCTTTCCACCTAAAAACCATGAATCACCTTCCTGGTTCTTTGCGTTACTTGCTTTAATTGAACTAAAGTCCCAGATCGAGAGGTTGTTGATAAATGAAAGAGTAAGCGAGCAAGCCAGCAAGCAAGCTACGGAAACTCTCAACTCAGATCGAGGCCGCGCTAGCTACGAGTCGAGGAGAACAAACAAGCAAGCTGAGCAGCAAGAGTAATCTCATCTTAAGAGATAGGATAGGCTTTCCCTCTCCCGCCCTTACCGCCTCTACTGTTACTGCCTTTCCTATTGGCTACCAGTTCCGGCTTCGCTCAGAAATTCGAAATCCTTCGCATCGTAAATAGTTGAAAGCGCACTCTCTGCGCCCAGGAAAGAATAAGGGCTGCACAGACTTTAGTCTCTGGAAGACCTCTGGACGCACTCTGAATCCTGCTGGGCCCATCTCCTCTGCAAGTGCACGGGAGTAAGAATGCTAAGAGCGCATTACAGCGAAGAAATCTATAGAGTGGGAGTGCTGCCCTTAAGTCACTTGGGGCGTTCCTGACAAGCGAACCAATGGCTGGTTAGGGAGCGTGGTTGGCTGAGCGCCATCGGAATGGTACATTTAGTCATCTACGCCAGCATAATTGCCTGGCGATTCACAGAAAAAGCGCCTAGGCTAGCCAGCCAAAGCTTGAGTGATTCGCGTGAGAAGTTTATGAACTCGATACAAAGCTGGACTTTTGGTCATCCACGCCGCCAGTGGAATCTCTCCTAGCGAGTACCGGCTTAACCTGGACTTTTGGGAATATGCACCAGCTTTACGAATCTCCCCGTTACGATTCACGGGTTGATGAGATCGATCTTCTGCTCTCGAAGGCACTAGAGAAACGCTACAAGCGTCTCCCCGTATGTCACAGGATTAACACAACACATGGATCAAATACCCGGCTCTGGAAAGCGAGGAGCGCTCTCTGAAAGTTCAGTACGTTGTGGGCGGGAAACCGCCTTCGGCCTTCTTAAATATTAAAGGCTCTTCGACGAAATTATCCGAATGATTTAAATACAAATAATCGGGTGGAGCGGGCCCCTTAAAGGGGGACTTTTTGAGGGTTCCTCGACGAAATTATTTGAATAATTTAAACATAAACTGGGTGCTACATCGGGCCTTAAAGGGCCTTAAAGGGCTCCTCGGGCTCGGACTCTTTGAGGGCTCCTCGATGGAATTATCTGAATAATTTAAATATAAACAATCGGGTGCTACATCGGGCCTTAAAGGGCTCCCTCCAAATATTGAATATCGACGCAAAGGCCTGATTCAAACCTGTAGAGTGCGTTTGCGCGCACCCAGCAGGGGGGTCCTTCGCTTTCAAAAACCAATGTAGAGGCATGTTTCAGCTTCGAAGAACCCGCGTCGACGGGCCGGCTCCTCGCCGAAATTGTCTGAATAATTGAAATATAAACAACCGGGTGGAGCGGGCCCCTTAAAGAGGGAGCCTCCATATATTGGATGTCGACGGAAAGGCCTGATTCGAACCCGTGAAGTGCGTTTACGCGTACCCAACGTGGGGGGGGGGAGTCAGTCCCCTGATTTCACAAACCAACGCAGAGACGTGTTTCAGCTTCAAAGAACGTTGACAGGCCTTAAAGGGCCGGGCCTTAAAGGGCTCAGGCGGGCTCACCCGGGCTCCTCGAGGAAATCGTTGAAATAATTAAAATTTAATTGGGTGCTACATTGGGCCCGGGCGGGCTCGGGCTTGTAGGGGCTTCCCAATATTGAATGCCGACGGAGAGGCCTGATTCAAACTCGTGAAGTGCGTTTAGCGCACCCGGCATGGAAGGGGCTTTGATTTCATAAACTAACGCAGAGACGTGTTTCAGCTTGAAATAACCTGCGTCGACGGGCCGGCTCCTCGACGAAATCATCGAAATGATTGAAATCTAATCGGGGCGCGAAATCGAGCTCAGGCTCTTTGAGGGCCTTAAAGGGCTCCTCGGCGAAGTTGTCAGAGTGATTTAAATTCAAATAATCGGGGGCTACATCAGGCCTTAAAGGGCCTTAAAGGGCTCAGGCAGACTCGGGCCCCTTAAAGGGGAACCTCCAAATATTGAATGTCGACGGAAAGGCCTGATTCAAACCTGTAGAGTGCGTTTACGCGCACCCGACATAGAGGCTTGGGGTCCTTCGCCTTCAAAAACCAATTATGAGGCGTGTCTCAGCTTCAAAGAACCCGCGTCGACGGGCCGGCTCCTCGACGAAATCATCAAAATGATTGAAATCTATCATTTGCGCGAAATCGAGCTCAGGCTCTTTGAGGGCCTTAAAGGGCTCCTCGTCGAAATTATCGAAATAATTTAAATCAAAAGAATCGGGTGCTACATCGGGCTGGGGCGGGGGCTCGGGGTAACCTCCAGATATTGAATATAAGGCCTGATTCAAACCCGTAGAGTGCGTTTACGCGCACTTTACGGGTTCGAATCAGGCCTTTCCGGCGAGTGCTTCGCACTCGACCTTTCCCTTCCTGGAAGATTTGGCTGTTTTCCCATAAAAATTACGTTCTTTTAGCAGATTTCAGCCATTTTTTGAAAATCGAAAGGGAAGCTCAATAATGCAGTGTGCAGAGGGACGACGCCGTGTCCCCAAGGCAAGGGCTCCGTACCATTTGCCAAACATTCCCTCTGTAAATGTCCAGAAAACCCAGGCGGACAATCGGCAGCCATTTCTCATTTCCCGCCCATTCGCATCGCATTTTTATCGCGGTGCAATCTCGGCACTTTTTGATCGATATCGGGTAAATTTGATTCGGTTCAAAAAGACGGAAAACACTCTCTGCTTGCCACCCGGAGATCGAAGATCGACCTAATAGAGTTTCCCGGCCCATCGCTTACGCTCGTCGGGAAGGTATTTCTTGAAAAGATGGAGGCTTCGCCGAAGGCTGGTAATTGACGGAATAACCAACCAATAGATGCGGCTTTGCCGGATAATAAAAAAATACTTGCTCACCTGAGTGAAGCGAAGGAGCAGATAGCCGCCCCGGAAACATACCTGCGAGTATTCGACCATCCACCCTAAAAAAAAAGAAACTCCTGCCATCATGAGGATTAGATACTTTTATTCGATGTTTCGAAAGAGGCTCGATGCTCCAGGGACTGTGGACGGGATAACGAACCAACAGGAAGGCAGCTTCGTCCTTCAACCAGAAAAGCCTCTCTGCCGGGAGGAAACCCGGCAACACTTTTACCCACGAGAAGAGTCTCTTACGAAAGCTTCGATGAAATTGGCTCAGACTCGCATCTTTAAGAATTCCATTCGATGACCGGCTCGACCGACATGGGAAAGGGGAAGGGAACTTCTAGGGGAAGCGCGTAGCGCACTTAAGTACCTCTCCCTCCTCCGAAAAGGGAAGCTACGCCGCACGGCTGCGAAATCTGCTGCTCCGGTTTAAGGTCTCTAGACACTCGACTGCGCTACGCGCCCATCAGCGCCCTCTATCTTGAAAAGGGGTGGTTCGCGGGAAGAGGAAGGGGAGGGAGAGCGGGGCCGCCTAAAGCCACTGCTGTTCGAGTGCGAAGCACTCGAGCGGGCGCGTAGCGCTTCCACAATAGTCCCGCTGAACACGCCCTGCTGAGGGTTTATACTACGATCCAACCCAACCCTGTACTGGTGGGTAAGCGCTAACGCGCTTACCCTTTGAAGAGCTGCCCTTGGCTAATCGGTAAATAGGGCGGCCTACGGCCCCGTATTTTAGAGAGGGGCTCGCAGAGCCGCGCGTAGCGCTTTCCGCCTAGCGGCCCTTCTCTCTCAAAAAGGGGTAGGAAGGCCCGGGTGTTAGATCTGGGATCCTACTGAGGTATTCCCTAATGAGAGGGAACCGTAGATCTCTCTAGAAGAGGACCACTATTCTAGCATTAGTACTTAGCTGCCAGGACTTATGGCATGGAGACTATAGCAGTCTGGTACAAAACAAACGCCTTGACCAGAAAGTCTAGCATAATATCAGCTACCGGGGGCTGGCCCCTGTTTCATTCTAAAGGGGGGCGTATACAAAGGTCCACGGGCAACCGAAACCGATTCTTCCGAAAGCCGCCGCTTGGTTGAAGGTAAAACGCTAACGCTAACGGCTTCCGAGCCATGCCCTCAATAAGTTAAGCTCAAGGCTCAGGGGTACGAGGCGCCCGTCAGGGGCGGGAAGGCTTCCCCGCCGCCCCCCCTCAAGAGGTAGATACGTTAAGTAGTTCGGGTCAAACGGTTTGGTCAAGTCCGCTGCTCGAAGGTGCTGCAGGAAGAACCTACGTTTGACGTAGCTGAAGAAGGCGTTTGTGTCTCTCTCCCTTCTGCCCGAGATCCTTTCCCGGAGCTGGCGTACGAACCGGAGCTGACGTACGATACTACCTTAACCGAACGGGAAATACTGGATCGGGCTACCGAAAGTAGCTCCACCGGCGTTCCTTGGATCATGGAAGTAACCTCCTGGTATTCCGTTCGTTAGACCCTTCTCTAACGAGTTAAAGATCCCACATAACCCTTTTGCTCTGTTTTGCTCGGGTGGTGTATAGTTTATTACCATGGTTAATAATCGGAAAAAGAATTCCGCCCGCCACCTGTATACAAGACGGGAACAGGTTCTATATAGATCTCGCATGGTCTATGGATGGTCCGTATGAAGCATTTATAACCCTGTGTAGAGCCAGATGTACTAGTCGACCTAAGCCAAGGTGGTCTCTTACTATACATAGGTAGCTCCGATGCATTTTACCCCGATAACACGTAACCGATTCGCCCAAAGAACCTCTAGCCTCTATTTGGAACGACCCGCAGGCCTCGTAGCGACCAATCATAGGTAGAGGTCAATTTCCAGTCAGTAAAGGGTGCAGCTCTGGCTTGAGCGCAGCCCACTGTGGAAATCGAGTAGGTAGGTAAACGCTAATGCCTCGCCTGCTTACCAACAAAAAAAAAGATGGCCGGGGTCCGGATGAAACCCCCTTTAACCAAGCCAGCCCGGGTTCTCCGAGCGAAGCTTAACCTCCTGACAGTTTTTACCACCCAGTTTTAGCTAGGCCTGCCGCCTGCTTACTAAGAACGAAGAAAGGCGCAAACTGTGGTTGGTTCCAGCAAAGGGAGTAAGGAACTACCTTTGTGGTTCGTTACCCGTGAAAAGTTAGCTACTCTTTCCTTTTGTTACTCAATCCTTCGATTCTTAGTTCTTCATTGTGTGTTTCTCTATCATTAGATTCTTCTCTTATTTCGTACAGGCTTACTACGCAAAGCAAGTAGCTTCACCGGAATAAGCGGCTGTACTCACAGCGCAGTGAAGTAGATGTACTTACTGACTCGCTGCCAGACAAGAGCCACAAAGCATACCCCCTCTCGCCTGATCTCGGTACGAAGCATCAGATCATCGCTCGATGCCTGCGCTGCTTCTCTGTTATTTCATAACTGAACCCAACCTTTGTTCCTCAGAGCTGGGTACTAGTTACCCCGTAGTCCCCTGAGAGTGACAAGCGATCATGATCGGGAGCAGTAGAGTGTCCGTCTGTGGCCAGACGGACGGTTTGATTAAGATTTTTGACCTTATCTGCCAAAAGGTTTTGAGGTGTCTTTTCCAATCCCGAGCCTGCCGGACCCGACCCCGCCAACCGCACTCGACGCCCAACCCAATCTCTGCTTTATTTCACGAGGTTACAGTCTGGCTACTGCCCTCTCCCTCTGTGCCGACCATGCCCGTTGCTGAGCCGTGTACTTGCATAGTGGCCATGCACCTAAATGTAATCAATCTAGTTTTTCGATCCACATTCACAGGGTGAATATGCATAATCTTCTACTTACGCGATTTTTGGGTATGTTGTTTTTAAAGACAAGCTCTTAAGAAAGTAGTCAAATTCAGGTTTGTTTTCTGAAGATGATGAATCGGCCTATTCTCTGCTTGCCATCTAGGGACTCGCGAAGCGAGCCCAGCCCTTTAGATGGAAGGGGCGATTCTCGCAAGGCACCTCCCGCCTTTCGCTTAAAAGCCCTTCAAAAACTACCTTCAAAGGCAGAAGTCGAGCGCTTTAAAGAGGGAGCTTGATAGGAGGGCAATACTCACCTCCCTCGCGACATGTAGATCCCCGAGCTTAGCGAGTCTCTCAAACCTAACCCTCGTACTTGGCCCTGCGCGCCCTAGGTTGGCCTGTGTAAAGTGGCTAAGGTAGAGGTTGCGCAAAGCAGAGTGGAAGACCGCTACAGGTGGTGGTAGGTGCGTAAACGGGCACGAACGCGTAAACAGGCTGATAAACGGGTTTTTTTTTTGGAAGCGCGTAGCGCTTCCCAGCACGCTAAACCTTTCTCAAAGAAAGGTTTAGGTAGGGCATTTATGCGAAGCCGCCTTCGTGGCTTCGCCCCGTATTTTGGGGCCACAAGAACCCCAACCTCGTATGTAATAAAACCGTGGAGCAATCAGATGAGTATTCTATTTGAAAGTACCCTGCGTTCTGGTTCCAAGTCTGGTTCAATAGTGGAAGTTTGAAAGTCCAGTACCATCCTTAATCTCGCCTAATTGGAGGTACATCAATAGCTCGATAGCTCCTGCTAGCATTAGCTCTCAATCTGTCTGCATTCCTCCGAGGTTACTATGCCTAAGCAGTGGGCCAGATAACTCAACCTTTCCTTTGATTAAGCGCCCCAAAGGTCGACGGTGCACCTCGACTAATTCATAAGGAAAGAGCGTTGGAGGGGGGTTCGAAACAACTGGCAAGCAACACTTTGCCCGATGCTATTAGCACATATGATTGATTACTCATAAAAAGGAATGGAAGCCAACCGAAGGCGAACTTGCCATTTGCTTTCTTGGCTTGGACTGCTGATGAGAAAGGATAACCAACAGCCCTCCCCGGCCCCACCCCACCAAGCACCCCCCGGGGGAAGGGTACCTTTGAACAAGAACTTTGTAGGCGCATAGCGCTTACAAAGTTCTTGTCTAGGGGTTAGCGTAGCTATCTCCGGCTTTTTACCCCACTTTGGTTCACTACCTTCGAAGTGGAGTTGGCAATTGACTCAGTAGCCCCTCACCTCACCCTTAGGGTGGGGGACACTCTGCCGGAGGGAGAGGGCTGCTTGACCTTTGTCTGAAGGATAGAAGGAAGTGGGAGAGACGACGCTCCTTGCCTACCCCCTTCTGTGGTCAGCGCATTAGCCCGGATCGGATGTCAAAAAACGCAAAAGGGGTGAGCGATAGCGAGCCGTTTAGGCCTACCGCCCCCATTTTTGAGAAAGGCGCCGCCCTTCTCATAAAAGGGCGAAGCCGACTTCGGCGGGCTACGCCCTAGAAGGCTCCAGCCGCCTTCGCGGCCGCTCTTTGTGGGCCGGGAGCCGATAGGCTCCCGGGTTTCCATCTCTTCACCGATTCGTCCGGCCGAGAGACAGTAAATGTCGGAAAGTCGGTTGCACTTTTCGCGGTGCGGTGCGGGAAACCATTGTTTTCATCGATTTGGATCTGATTTTCCTTCTGAAATCCCTGATGCCTACGGCGGGAGCGCGTAGCGCCCGCCTCTCCGCTTCCATGGAATAGCTCAATTTTAGGAGGGAATACCGTAACGAATATAGAGACTACTGCCCGAAGAGCTCGGCGTTTTCGTTTATTAGCGCTTCTGACGCGAAGCGCTGCTCGTAGTCTTATGGGAACCGCTGCTTTGTTGGCTCCACGAACTGCCGGAACGAAGGCACTTTGGAACTCGGGATCGAAGATCATCGCTATCGAGATTCGACAGCCATGCGATACACCATTATTCTTTCGTATTTGTTGGGACAGGGGTTGGCTGCCCCCATATCGTAGCGCATCTCTGGGCGTTCTGAAGGGAGGCCCGAAGATCATGCAAACAGGACGGATGACCCACTGGATGTGCCTATAAATTTGGAGCAAATGTGGTTTGGGTGCCGACTACTTGCATCGTCGGCACCCAAACCTTGATGTATTACTCGCGCTATGCGCTATTGGATCTGAGCTGGATCAATCAATACGCTCATCCTTCCGAAGCCCAAAGAAGCGCTATGCATTGTACTGTAACTGGTAGACCTTTTTTGACAAGGTCTTGCTCCTTATCATTCCTCCTCAGATGAGACCTTTCCTTCTTTCTTCGCTCGAATACGCATGCTCGTTCTTACTCCGAGAATATGCCCTTTGCGCCGTTTTTGTTGTTAAACATTATGTTTCAGCTATCGGTCGGCTATCGGGATGGAGCACACACCTTTTCTTAGTGCGCTGCCGCCTTTTTGATTCATGGCTTCCAGCGAACGCTAGCGAGCACCCGGATTACGTCAAATGGATCGGGGGTCTTAGCCGCCTCTTCCTGTAAGAGATCCGTCAAATTCTTCAGGGCGGCCGCTAGTAAGTGCCGCAAGGCGGGCGCTCCTTCGTCGCGCCCTCCATCTGATACGTCGGAAGTATCTCTAAAAGTGCTCTACTAAGTGGCCACTTTCCTTCCCAAAGGGAAAGGTAGCATGGATGCCCCCCTTCAGAAGTTTAGCGCTTTCCAGCCGCAAAAAAGGTATGCCGAAGGCGGAAGCCGACTTCGGCGGGCTACGCCCTAGAAGAATTTATCCTTCGTATTTTTGTGGAGGGGGGCCTAGTAGTGGCCCTCCACATTTGTGCCGAAGGCGGGAAGCGCTAGCGCCGAAGGCTAGCCTTCGCGGCCCGCCTCGAGTTGCTCCGCGAAAAACTCTATCGGATTATTATCGATCCGCCAATTCGAAACGAGCACCTCCTTTGATAAAGGATAAATCCTTCCGCCGTCCCATGCATGTGGCTGAGAGCCTTCACAGCCTGAGCACAACTAGCAATTATCAGGGGCTCGTAGGCGCGCTCTACCAACTGAGCTAATAGCCCTAGGACATGCCTCCCATTGGGTAAGGATGCAATACCAGAGGCAAAGGATAAACTATCCCCATCTCTAGAATAGTTATTGAGGCCTCCCCTTTGTTTCATCTGAATGGGCAACCGGCAACATCATCGAAAGGCGGCGAGCCTAAATGCTTCCCGCCACGGGAAGCCGGCCTTCGCGGCTTCCCGCCTTTAATCCTAGATCTTTGATCGAGGGTTTGAGATGATGCTTACTCGAGCTTTGCAAGGGCATTGGATTGTATTCGATACCCGATCGAAGCAAAGGTCTTTTTTTGATAGCCATTCGATGCCGGCTAAACGGTCGCAGAGGCTCTGATAGAGAAGATATCAGATATATACTTTATCCAACACCCTAGGGGAGGTGTTTTCCCGAGGGACGCAGGCTTCAGGGCCCCCTGCCCTTCGTTCCCACATGACCACAGTGTCGGGTAGCTCGATTTATTGCCTCTTTGTGGGCTTTAGCGGGGCCCGGCCGCGAAGGCCGGCTTCCCGTTAGAGAAGCGTTTAGGCTGCCCTACGCCATTGATTTGATTGATTGGAGGCAGAGAAAGGGCGACCCGCCCTTTACGAAACCTTGGCGCGTTAGCGATCCAGTAGTGAATTGATCTTTTCGAAACCTCAGTCGGGATGCTTATGGGTGCTTTCCGTCCCTTGTCTGAGGCTGGCTAGCTGTCCCAAACAGTACTGATGTCGCGAGTTTTTGCCGGTCTTGTGGTGACAACTTGGTTACCTCGCAGTTTCGAGGGAGTGTGACCTTCAGCCTCCGACCCATTCTTGGTCCCGATTTGGAGGGATTGGAACCGGCCCCTCATCTTAGTTCCTCCCTCGTGTGTGAACCCTTTCTGTCATAAGTCTATCTTAGCAGACATAAAAGCAGTGAATACTCACTCTTCCGTGCTTACTTTGTATTCCTGTAATTATCATCAAAGTCCAGCGCCCCGTAGGGTAAAATGGCCGAAATGGCCAAGTCCCGGAAAGAAAGTTGGCAATCCATCCCCGTGTGGGAACCAAAGGCCCCTGCCGGGGCGCTTATCAGCGCTTCCCTGGCCACTACGTTTCAGGGGATTTGGCGCTTATCAGCGCTCCGAAAAGGTACCTCTTTCAATCTCTGCCCCTACCCGGCTGCTTTTCCCAACCACCCTACATGGGCCCTGGCCAACAGGCGTTCTGTTTCCCTTTGACCCCCTCTCAACTACTCAAATTTACTGCCTGATTCCTCTGATTCCGCACCGATTTTGCGCCTCCGTCCTTCCTTTTTTGGGCCAGGGCTTCGCTAGCTAGCGCCCTTAGGAGGTGACTCCGTAGGGGGTAGGGGCCCGGGGGTGGTGTGAGAGTGGTCTACGGACACCTGGCCGACAGTTGTCGACATTAGTATTCGAGGCGGAAACCAAATTAGAATTTACGTATAATAGAAGCTCGACATTATATTCCTCAGAAGCCGGGGAAGCTACGCTTCCCGGCTTCGCCCCACTTTGCATACTCGGGAGAAAGAGTTTGAGACAAATCGTGATTCTCATCCTTTCAATCAATGCGGTAATAGCTTAATGGTAGAGTATAGCCTTGCCAAGGCTGAGGTTGAGGGTTCGAGTCCCTTTTACCGCTCATTCCTGGGGGCCGGACGACGGCCCTTCTCCCAAGAAGAGCCTATATGGGAGCGTACACAGGTGGTCCACGGGGGATACCTTAAACCACTCGAAAACACAACGAAGCACATGATGATGGGAAAACTAAGAGAAATTTTTCCTAAAGTCACTACAAGAAAGACGCCGCAGCTTAGACTGCCCACGTCTAATGTGACATTCGTTTGTTCCTCATTCTATAGTCAGGGTGCGTCAGCTAGTTCATTTAGTTTATTCGATCTGAGGTATTATATGTCTTCATCCAGGTCATGGAGAGGATGTATCTACTTCGGTCCCTCCGGGTATGAGAGTCAAGATTTAGTGAATTCATTACGATCAATGAGCACACGGGCAAATATCCATAACGATCTACCACAGAAGAATGAGAGCCGGGCCGAGGACCGAAGGGAAAACGCGGGGAAGCGTTAGCTTCCCGGCGTTTTGTTTTAGAAAACGCCGTTTTCGCTTCTCAGAAAAAGGTATGGCTTTAGGCCCTTTTAAGCCGACCTACGGGAGCCTTAGCGCGTAGCGCATTCGGCGCCCTCTTTGAAAGGTTTAGCCACAAGATCATCCTCCGTTTCTTCTGCGCTGAGTCGCGCGGCGCTACGCGCTTTCCCGGGTAGAAAGCGCAAGCGCTTTCCCTTATACAGGCGAGAAAGCGCCCGCTAAGGCCGGGCCGAAGGACTTAAGGGGAAGTCCCGCCCGATTGTAGGCACTTCCCCGGGTCTGCTAGGGCTTCTCTTCCCGTTGGGGGAGAAAGCCCGAGTGGGGGACGGGGTAAGCTTCAAGCTTCCGCAGTTCCTGTTGAGAGGAGGTAGCGCAGAACGCCCGCTCCGCCCGGAGGGGCGCGGAGGCCGCCTCGGCTAACGCCGCCTACCCCCGAGTGGTACCCTCTCCCTACCCGGTCGAGTAGTAGTTAAACCCCTCAAGTGGACCTTTCGGGGAAGTGCCTGATATGGGGCCGCGTCAGCGGCCTACGATCAAGCACAGAAGGGCGGCTTCGCCTCTACATCCCACTATGTTGAACTCCGCTTCGCTCTGAATAGCTTCGGTTGAAACCAGAGGCCTTGCCGGAGCCGAGGTCAAAGCTGCTTTGTTCGTGGTCGCGAGCAAGGAGCACTTTTTGCGTTTGTTCGCATGGTTTTTGCCCATAGCGTTTTCACATGGAGAAAAGGTCGTGACATATGGGTCCTACTGTATGCTTTGGTCAACTATGTTCTTTGGCCGTGGTTGACAGGCGGGAAGCCGCGAAGGCGGCGCGCCTTCGGCGCCCTTTCAAGTGCCTATCGGCACCCGGCTCGCGTTAGCTCGCCGGGGGAGGCCCCGGCTCGCGTTAGCTCGCCCCTTTCTCCCCCTTGGGCTTGGGGGGCTGTCCCTAGGGTTTATCACTCTAGAGGCAACCCCTTTGAACAATCTATGCCATTCCGGACTCTACGGAATGTGTTTTTTGATTYCAATTTAATMTGGMAAAAGC
>Contig10+11506
TGTTACCCTGGCTGGACGCTTTTTTTTAGGCAAATGCACTCGAAAAAGGCCTCTACGTGAATCTTGAGATTCAAGGCTAGGATGCTTGCAATGGGCTAGGATGCTGGCAAAGGCTTGCAGTGCGGCGAAGAGATGCTTGCAAAGGCTTGCAATGGAAAGAATGGGTGGCCGAGGCGACCCAGCCCACAAGAACCCCTTGCTTAAAGTGCCTCGACACTTAAAGCCTATCGGCCCCACTTAAAGCCTATCATAGGCTCCGGAAAGGTTGCCGGCTTTCTGATAAGGGGAAGGGCGCCTCTTCTATCTATCGGTGTTTTCACCCCGTGGAAAGTAGTATGGTGGGTGCGTAGCGCATGAAAGGTCGAGTGTTGTTCCTTAAGCTAAAAAAGGTTAGATGGGGTCAAAACCCCCCTGATTTCCGCAAAGGAACTGGGGAAAAATCGAGAGAGTCGACTCCAGCATGGGGTAAAAAGGCACCCCCGATTTCCGCTAATGGACTGCTGGGTCGAAATTGGAATAAGTTGGTCCAGGCTTTAAGTGAGCCGATAGGCTCACATTTGTGCCGAAGGATATTTCTCCTGCTGAGGCCGGAGAAATCTCCCGCGAAGGGCGCGTTAGCGCGCATAAATCGCGTTAGCGCGCATAAATGCGCGCGCCCTTCTCAAAAAGAGGCGGCCGGAGGCCGCGCGCAGCATCAAGGCTTATTGGCGAAACTAGTAACTTTCCTTTTTTTGAGAACTCAGAAGCCTAATCGAGGGTGAAGACCCTCTTTGGGCTTCCCTGAAGCGGTAGTTAGTCAGCCGGGAAGGGGGCTCTCTCGGAAGGAGGGGCCGACAAGAGGAGACTAGACCGGCATTGAAGGCATTTCCATGGAAGATTCTCTAGACGGGATGTATCAAACGCCTATTCCCAAGAGGCTTAGCTCCACTGATTATTAGATCTGGTTGGGTCAATAGATGGAATCATGATAGCCAGTAGACATAATGCCCGGAGCGATTGATTCAGTGTTTCGTTCTTCGTAGTTGGATTTGGCCGCTTCAGTGTTGATATGACTAAAAGCTGCTGTGCGTGTGCCGCGCCTTCTATAGAATTATGAGTAATTTTGCAGGTGAAAAGGCAAAAAGAAAAAAGCGGGGGAGCTCGTTGAGCTTTAGATTGATCTACAACATATTCCCGAGGGCGATAAAAAAACAGATGTTCGGTGATCAAAGACTCTGTGGTTCCCGACCCTGTGGGAAATACGCAGCAAGGCCGACCTTTGGCGAAATAAAGTCGTGCACTTCCCTCCTGCAATTGGCAAGATTACAATGTGGAGGCGGGGCTCCTTCGTCGCCCCCCTTCGCGGCTTCCCTAGAAGGCTTTAAGTGGCCTATAGGGCTTCCCCGGCATTTATGCGCGCGTAGCGCCCCCGCTTTGAGATTCAGGGAAAGGAGACGGTGTTGAATCTCAATTACAATCCGCTTTCTTTCCGATTCATAGATCAATACAGATCGCTCTGTTGTTAGACTTAGGCTGCTTCGCCACAGATCGCTCTGTTGGGCGCCGCTTTCAGAAGACGGGCCGGAAGGTGCCGTAGATCCCGGTGTCCCTCGCTGCGCTCGGGACCCTTACGTGCCACCAAAAAACGGGGCCGCCTTACGGCCCGATCAGGATCCGATAAAAGGGTTGAATGGATAAACATAGTCAGCTGCCTGCCTGGACTATCTTATTCGCCTCGATATAGAGGTTCAATCAAAGACAACTGGATCATCGATCACACATTCCTATCTCTGTGGCGGAAATGGTAATTGAACCACCTGTAACACTTGCTGGCAACTACTTCCTACATCTCTTCGAAGAGTACTCCAAAAGAGCTATGTGAAGGCACAGAGATTGAAGGCAGCTCTCATTACCCCATGTTAAGTCTAAGCTTGCCTTTCCAATCAAGCGTTACGGAATCAGGCGAAGCAGCATTCACCCTGTGTTCCAATTCCCCCTTCTAACGTGAAGGTCGATGGTACTCACCATATTCCGACAACGCTTTAGCCACTTGCTGAATGATGATAAACGGAACTTTTTTGGGGCCTACGGCACCTAGCTGGCAGAGAAGCGGCATGGTGGTAAGACCCCTTTCCGCAGCCACTAACCAACATGCTACGCCCTCTCAAGCCTTCCTGAGCCTAAAGACACCTTGAGACCCTGCCTTACTTTGGTTTCGCTCGCTCGGTTCCCGGCCCATAAGGGCCGCGTATCCTTGGTGGTCTTGCCTTTGCTTTTGCTTCTGGTTCCTTCTCTTGCTTCGGCAAATCAAAGGAAAAGTACCGGTTCCTACCAACAGTCACAGGGAGAGTAAAAAGTTGGTTCTTGCACCTACTTCCATCAGTTATGGAATGAAGTGCTGCGTTTTAGGCCGATTCAAAGCCCTTCTGGCTATGTGGATGGAATAGTGGGTATTTTGACCGAAAACCTTTCCAAGAGAAAGAAGGGACGATTGAGGCTTTTGTGGGCGTAGGCCGCCTCGGCCTCCGGCAACACTCTTTATTGTTTCGGAGAAATACAAAGAATAGGATATTTTTGTGCGCGTTAGCGCCCTAAAGCAGCCCTTAAATCGACCTAGAAGGCACAGATAGATAAGGTTTGGACCGGACAAAACCAGCGCTTTAGGATATCCTCTATGACCTGCCTTCTTGGCGGAAATTGATCCTTACATAGAGAAGAGAGTCTCTGATCTCTCGACAAAAATCATGGAACTCAGAGACCGGATTGACCATAAGCAAAAATGTTATCCCGCTATGACCGAATCTCACAAAATACTATTGTCTGAGCTTTATTCATTTGCGGATGCTACGCTATGCCTATCAGGTAATTTCAAGCGTATCAGTAATGGGGATAGGAATATTCTCTTAACCGATCGGAAAATAGGAATTCACTCAATCGAAGTTAAAGTAGAGGCAGAAGTGAAGGAAAAATTCGGAATAGAGTAAAAGGCAGAAGCATAATAATATTGTGAATTGAAGGCCGGAAACAAATCTACTATTTGTTCGTTGGCTAACAAGGCGGGTTCCTCGTCCCGGTCTTGGTCTTGCATGCACTAGGTTTTCATTTTATCTCGTACTTCAACAAAGTGCTCGGCCATTAAGACCTTGATTGACGCCGGGATTGGGCTAGGGAACAGCAGGAGCTGCCCCGGTCATGTTCATGACCTTTACTAGACTGTGTTTGCCAGGCAAAGAAGTCATGTTCATGACTATTTTGCCCTTAGCGATCGATGAGAAACCACTGAAGTGCTTGGATGAAAAAGTTTCTTTTCCTTTAGCGATCGATCCATTCTTCAACTATTCGGTGGTAAAGTTGAAGAACTAGGAATCAATGGCACCCGAGGCCAGATGGAGCGGCCCAGATTTCATGCATACTGGGGACAGAACACGGAAAATAAAGATCCGAACGTTCGTTCAATCCAAAAAAGTGCTACAGCGGGCTAGATAGGCGCCCGGCTACCTGGCGCATTTATGCGCTAGCGCGCCTTCGCGCTACGCGCCTTCCACCATTTCGCCCGAGAAAGTGCAGGAATTGTAGGTGAGATCTGGCGAAAGCGCCAAGCGCGCTAGCCAGAAGTCGGAGGGCCCCTTGTACCTGCCTACCCCTCAGGGAACCGCCGCAATGGGAAAGCACTTATTGGCGCCAAGTCTACGACGGGAAGGCGGGCCCGAAGGGGCGAATCGCGTTAGCGAGCCTTCGGGGCCTTTCAACTTGTCAGCCTCCCGACAAGTGGATTATTCCTGTAGTATCATTATTCGTTAGCATTTCACCCTTTATCGAGAAAGTAGCTGAGTAAGTCACTACTTAAGTCGCTCGAAAACTATGCGTTCGCCTTTTCTTTCCGATAAGATGTGAGGCTTCACGCAAGATCTGGTTCAATTCGTTATCGAAAGAAACTCCTCCACCTTTTATTTCGTTGAAAACGCTCAAAAACCAGGGTAAGAGGTGCCGGGGAGAGGCCTATAGGCCCTGCCGCACTCGACCTTCCCCTTCTCTGCCCGAAACCATTTTACTCTCCCATTCCCGTTGTTCGAGTGCGCCAAGAGAAAGGCCGAAAAATTGCTTAAATCCCCCATCTCTCTTACAAAGCGGGTGCCCCTACTGAAGAGGCACGAACCTCGGGGTTAGGACGGGATAAAGCATGTTAGCGCTACACCTAGTCCGCCCCTGTGCCGGGGGACCCCATGGTGGTAGGGCTAGGGATAGAGCGCGTAGCGCGTTGCCGGGCCGCGGTGTTTTCCCTCGGGGCCCCCCTTTTCCCTTTCCAGGAGAAATGGAAATCCGGCCACAAAAGGGCGTAGGCCCGCCTCTCCCTCGTACTTCAGTCGAGTGGTCTGTGGGACCTGGCATAAAGCCTTGGAGGGTCCGCCGGGGAAGTGCCTACTAACTCACTAGGTTAAACCCCCGCCCCGGCGGGTCCGGGAAGGCGTTAGCGCTTTATCTCGGCCCTCCCTTGCCACAGGGACCTCTCCGTGGACCCTCCCCTTCGGCCGGCCTTCGCGCTACGCGCTTTATACCATCCCCCTTTATCAATGCCTTCAGCCCTTTTGTGGCCGGCCCGGGGGGATTTATCTATCGGCACAGACATAAAGCCCCGGGGGTAGAAAGGTAGAAATTGCTTATCAGCAATTTCTACCGGATCCCCCACCTTTAAACACCAACTTTTCTAGGAGGGGCGTTAGCGCTTCTTACTTGAGCTTCCTATATACTAATTGACAACTACTCGAAGGCGGGAAACCGCGAAGGCGGTTTCGCATAAATGCCCTAGTAATTTCCCGAAGGATCCGATCTAAATCTCATGGAATCAAAGGCAATGCGTAGTGAAGGTAGCGCGAAGCGCCCCCAAAGCCCTGATTTACACTTTACCAAGCGAGGATTGAATTGCCGGATAAATAGATTATCCGGACGCTGCTGTTGCTTCGTGGCGAGACAGACCCGACTCACGATATGGGACAACTCCCCGGCCCCAGGGGTCAGGAAAGGGGGGTACTACGGCAGCCCCCTAACTTACCTTCTCGAGGCCCAAAAAGGAAATTACCATATCTATTGGCTTCCGCCCGGCCCCAAACCAAAAACGTTTTTACCAGAAAAGTACCGATCTCGGAACTCACTTTGGGACAACCGATTTGCTTCAAAAACCCCGTATTGAAGGGAGCTAAGATTGGCCGGTTCAAATAGGCACCCGGTAAACCAGAAAAGTATCGATCTCGGAACTCCCCCCCGAGGACGTAAGGATTTGCTTCAAAAACCCCTGCTTCTAAGGGAAGCCGTCCGATCGGAACTCACTTAGGGCTGGACGCGCGGAAATAATACCCCCGCACCGAGTCCAAAAAACGCTGCGGAAACACCGGAATGACAACTCTTAGGTTACTCTTCGAAGGGGGTCGGGGGGCCGGCCGTAGGCTACACGCTTATCCCGAAAGAAAATCCTTTTATGCCCCCCGCCGGCAGGGAAATGGCCTTACTTACTTAAGCCCGGACCTCGTAGCCCCGGGAAAGCACGTAGCACAAAATACCCCCCGACCGAGTGCTTTCCGAAATGCTTCTCGAACCATCAGAAGCCTCTCCCGCCTGCCGGGGTAAAGTGCCTACGGCGGTAGCCCAGCCGCCGGGAGAAAGCGCTAACGCGCTGCAAGTTAAAACCGAAAGCGCTACGCGCGAAACATCGCCTTCGCACTTGGTTTTCACAAAAAAATCTTAATAATTTGCCACCTTTCTTAAAGAAAGGTTTAGGGCCACGGCCTCTTCATCCGGAATAGGCTGCGGACACTTTTTCCCGGCCGGCGTAGGACTCGAATCCACGGTCACAAAATCGTAATCAGAAGGAAAAAATCGGGGAATAAAAATCAGAATCAGCCTCAAAATCATCAAAATTGTCACATTTTCAAAGGCAGGCAAAATCGGAAGGAACTTGAAAGGCTGGAAAGTCTTTCCAGCCGGCCCTTTAAACTCAATAGAAATCCTTCGGCCTGGTTCAGGGGCGGGCCCCCCACCACTCCTCCCACTAAAGGGGACCAGGGAGAAATTACGAGGAATGAATGTAAAGAGAAGGCACGCGCAGAACGCCCCAACTCTACTACCAAGGTATCTCATCACCATTTCCCTAACACGATGTGGACCATGGTTGATGAAACACACGGTGCAAAATGCAGTAATAACACACACGTAAGTGAATGGGATCACCTCATCATGCAAGTGAGCATTCCAGTCTTTATGTGTAGCAATCAAGCGCATGCAAGTGCCTCTTCCCCCCTCTGTAGTACCCAAAATAGATGCGCTAACCTGCGCGTAACCTTGTTGTCTAATCTCCGCCTTGAAGAAGGCTATAAAACTTCAAGACAAAACGGTTTCGTGCACTTTATGTGCAATAATCCCTATGGCGCAACGTGGCCCGGGCCCTAAAAACGATAATAGGTACAACGTTGTCCTGATTGGCTGCCATTCACATTGTCTTATGTCCTTCAAGTTGTTGGCCTTTCCGTGTGTAAGTCGCTCTCTCTTTCGATCGGGATTAGACTATACGTTTTTACCACCTCCAATGATTTGGTAGGAGCAACGTTTTTCGCGTTCTGCGCGTGCCTCTAAACAAGAATAAGGAAGCGCAGTTAGCTTACCTGCGTAGCGCCTACGTTGTCCAGTATAACCATTCCATTCTTCTATAGACGATGATTCATATGAATCGATTTACTCTTTCTATGTACGATAATGAATCATCAGCTACTACCGACTTCCCTTGATTCTCGAACCGATAGGACCGCTGATCCAGGGATTGGTAGGTTCCCCGCTCTCGGCTCATCGCTTGATGAATATGATTCTGACTTTTAACAGTCACTTCCACTTTTTCTTTATGAAGCATCTAACGTAGAATATTGACAAATGGCACTCAACCCATTGCCGGGAGAGGGAACCCCCGAGGTAGGCCCGGGTTCTAGGCACGTAGGCGGGTTGAGGAGCCGGAGGCGCCGGCTGCCGCCCCACTCGGCCGATAGGCCGAGGGCTGCCTCACCCTGTAGCACGAGAAACTGATGATCGCGCATAGCGCGAATCTATCTATAATGGTGGTTGGGTGCCTTTAAAGATACGAGTCTTTAAGCACTTTGTCCTAATCTGGAGATCTGGCCTGAGTGATGGCGAAATGGAAGAAAAACACGTAGGAAGCCGGCCAATAGTCACTACAGGTGCCTCCACTGGCATGGGAGGTGCGGTTCTACTATGCTGGGCTGGCTTACCAACCCAACCAATCTTGCTTCCCAGCTTTGTTTTCGGGCGCTACGCGCTTCACTAAACGGGCCTTTAAAAAAGGAAGAAATCGCCTCTTAAACCCACAATCTGAAACCGCTCCCGCTTCGGAAGAGAGGGTGACGAGGGAAGGGCTCGATTACTCTTTGGCTGAATCAATCGAAGCATGTATTGTTTTGCATGCAAAAAACAGCCTTAGACAAGATCGGTCACGAAGTAATGGTTAAACTCTAACTGGTTACAATATCGAGGTCCAGCAAAGGCAGGGTCCCAAAGGAGCATTTCGAATCACTTCGTTCTATTTACTCACCCATTTCTATGTCTGTTCGCCGGGGCCGGCAATTTCGCGAGATGGGGAAGCGGAGAGGGGCGGAGCCTAAAGCGGTACTAAAGGGCTTTCCACTTTTGCGCCTCCTTCGTCGGCCCCCTTTCGAAGAAGAGGCCTACAGCCTAGGGTTTGTTAGATAGGCACCAAAGGCCTCGCCCCAGTTATTCAGGGATTCATCCTGAGTAGATTCGTCCAGGGATTCAGACATGCGTTCTACCTCTTGATTGGAGCCTTCTACGATAGCCGCCTAGCCATGAGAGCCCTAGAAGCAGCCGAAGCCTTCCCTTCCTTGACAAGCTTTGATCTCTGTTTCGCTACAGACACCTACCCCTCCAAGGCGAAGATTCGGAGGCCGAAGGCTACTAGGCCGCTTGCTTTCTGAGAAGGGGAAGGGCGGGCCCCTGACGCCCTTCCTTCCAACCACAGGGAATAGGGCCCCGGCGGCCCGAAACCAACCTTTAGTCCCCTAATTCATCTCCGCCAGCGCCAGGTAACATAGCCAGCCCTAAACCGAGCGATCCACCTCACCTTCTTTTGAGGGATCCACCTCCTAAAGCTGGGGTTTATACCTCCTAAGGCTGAGAGATCTACCTCCTAATATTTCTCGATTCACTGATTCATTGATGCAAGCAAGCTACCGACCAAGCCAACCAAGCATTCATTCTTTCATTCATTCATCCAAGCCACTAAGCAAGCAAGTATTTATGGGCTGGCAAGCCACCGAGCCAGCAACAGCTTACAAGCAAGGATTCAAGAGCTGGCAAGGATTGATCGATGCATGATCCAGTCTAGCAAAGGAGAGACACTAAGCAAGCCGGAAATGAGGGAAGTCTAACCCAGTGAGGGAGCAAGCATATGAAGATGCAGCAGCATACTGGGGAGCAACGATCGGATTAGGTTTATTGTCAATTCCGCAGAAAAAGAGCCGGGATTCGTAAAGAGCACCCAGGAATTTCAGTTCCTTCTAGATACGTTTCATTGGAATATTGGTCCCGTGAGGATCAAAGTCTCGATGACTCGAGAAAGGACCTCGGTGAAGGGATTTAGTGATTGGTATGAATAATCCGAAATTTAACTACTTCCCAGCTTTAAAATGGCCGAAGGGTCGAAGACTTCGCGGTTTCCCGCCCCGCTAAAGCAGCACTTAAAGTGCCTATCGGCTTCGACACTTTCAAGTGCCGATAGGCACTTGTTGAAAGGTCTTCGACCTGTGTCTATCGGCCTGCGGCCTTCGGCCCGGCTCGCGTTAGCTCGCCGGGGGCAGACGCTAAAGCTAAAGCGGAAAAGGTTTAGAAAACGGCTCGGCCGGCCCGTATTTTGCACGGGGTTCGGGCGCTAAAGCCCTTCTCAGAAAGCGGCCCCATGCCTATCGGCTCCGGAAAGGTTTAGGCCGCTTGCTTTCTGAGAAGGGGAAGGGCGGGGCCTAAAGCCTAAAGGCCCTTTTTCTGATCTGAGAAGGGCACTAAAAAATGTGTGCCTATCGGCCGGCACCCGGGGCCGGAGGCTGCTAACGCCTCCGGCCCTCGCAGTGCTTACACTTCTTCTTGCCCATTTTTCTACGAGACGACGACTCTTTTTCATTCGATTCACAAATCTCTCTACGGATAATCCAATATTCTATTCCGTATGAGGAGTTAGCTTCACTGCTCCGCCAATTATTCACGATGTTTGGGCTGCGTTTTCGCTTCGGATAAAGTGGGTCTTTTCTATACTCCTGTAAAGAAATTTTATATACTTATACGGAGGCTCGGCAAATACAACAACATTGAGTTTTTCATACTCGACCTCTGAATGATGCGGATAATAAAAGTCTAGGTAATGGAAAGGAACATTCTTTCTCCTTTTCACTCTTTCCCCATAATTTCTCTTTCTCTTCCTCCCTTTCCTACAAATCCTTTTTTGGGAAAATTTTTCAAGAAAAGGATCCCGAGAACGAGTAACAGATATTTCGTGGATGGAAGGGTAGAATGAAGGTCTCAAAAACTTTCGTTTCGCTTTGTTTAGTCGTTTTATCGATTCTCTAATTCAGTCTTTTCTCTTTCTATACTCTGTTACGTTTGATTTAATAAGATCTTTAGAAGCCTCTTCAACGGATACGGGATCACCGCAGGATACTATAAAACCAAGAATATTGACTATCTCAGGATTTACATAAATATGTTTATGCCTTATTGACTGCCTTGCTTCAAAAATGTGTTTACGAGGAGAAATACGAACTGGAATAACGTCCAATCTTTTTTCTGGAAAGGGTAGAAAACTTATGTTTCTTTTAACAGTTCCTAATAATGGTTTAACCTTCTAGAGCTTCTTTTTCATGGGTAATCCATAGAAAGGGGACAACTTTCGTGTAGTTTGTGATTTTTCGGAAAAACCCTCAGATTTTCGCCTTTTAAATGGTTTTTTTCGAAGCTGCTTCCGAAAGGGAAACCCCCAAATGAGGGCTCTTTTTCTTGGATTCAGTCTTTTATGCCGAACGTTTTCCTTCATTTGACGACAAATTTTAGGTCCCGATGCGAGCATATCTCGCTTACTCTTATTCCTATTTTCAATTTGAAATCCACGTTTTTATAGTTGTTTGAGAATCGAAAGTCGTCTGGCGCTCGTAGTGGAGGTTTTTGTTCGGTCTGTTCTTGCTGATACTTATTCGGATTAGTAGTTGTTTGTCGAAGGACGAAAAGCACAAATACGAGAGGTAGTAGCTATTATCCCAGTAAAACAACACGCATCTCTGACGACAAAAAACTTACGTGTGCAGACTACAGATCGAGAGGAAACGCGTTGCCTACCACATACCACTAAAGGAGAGCGTAAAACAACACGTACCTCTAAGGATCCGGGAACGCATTACCTGCTTGCTGAAGGCAAAACAACACGCATCTCTGACCCTTTGCAGCCGTAGCTCCGACCATTGTAGAGAAAGGAGGAGCTAAGGGAAAACCGAAAGGGCTTTAGGTCAGATAGAAAACGAAGGAAAACGCGTTAATCGTTTCCTTCCTCGGTTTCCTCTTCACTAGTGGAATCCCCGGCCACGTGCTCATTGACTAGTGTGCTCACTGTTTTAGCAGTCTCTAAACAATCGTCTTTGATCCTTTGAATTTACCTCGCAGTTGCCTGCGGATTACCATCCTCCGTTTCTTGCGCTACTTCGTCCGTAGTGATAGCAAAAAGGTCGTGACTCGATATATCTCATAGTGTCTGCGATATGCGGGGTCAGGCTATCGATAAAGCTCTCGATATGCTTTTGAAGGTCCGAAGTGTCTTTATCAGACACCAGTCCTGTAATTATGAACGCCCCCCACTGCAGTGACAACATCACCATTTGGATTCTCAAGGGGATCGTCTGAGGGTGATTCTACCTTCAATGAGGGAGCCTCTTCTGTTTCGCTGTCTCCTGCTTCGCGAACTGGTGGTGGGCGCTGGAGCGCCCCTGCGTCTTCTGCTTCGCCCACCCACCCACTCGTAGGCGGGCGGGCGCCCCGCCTCTTCTGTTTCGCGAACTCGGAGGCGCTTATTTGCACCTTCTTCGCATTCCCAATCAGCCGGCCCCCTTATTGTTGTTATCACCGGAAGCAGCACAGAAAGCTACTCTTGGCATCATACTTGTTGCAACGACCGCGCCTGCCGTCGCATATACAGCAGCTTTAACGAAAACCTTCAATAAAGGAGTCAAGTCGCCAGTGCAAACGCACCGCATTGGCAATTTTGACCTTCTTGAGAAAAAAGCACTTCAAAGGTCCAGGGAAAAGTGAAAGCGCACCCGCCCCTTCCTTAACTTCACTCAGGGGTGCAGGGGCCAACCACCCCTTCTACTAAAGAGAGGGCGGACCTTAGCGAAGCGCTAAGGCGCTTCCGCCGCGCCGAGCGCCCTTCGCGCGCCCGCGGAAGCTGACGCCCGTGTTTTGAAGGGCGAAGGCGGGAAGCTGACGCCAGCACGGGCGAAGGGGGCCGAGCGCAGCGAGGCGGGAAACCGCGAAGGCGGGCCCTTTTCTGAGCACGGGCGGCGCCTGCCGAAGGATTTATCCTGAGGATTGAAGTGTGCCGCTGCCGATAGGCACAATGAATTTCCGAAGGCCGAAGGCCCGAGGATTGAAGTGTGCCCCTCAGGATAAAACTAAATCCTTCGGCTCTTCAAAACTATCTAACCGGCCGGCTGCTTTAGGGGAAGCGCGTAGCGCTTCCCCCGCCTCAGGATAAAGACTTCGGCAGGGGGGGGCCCCCGCTCCCCTGCCTCAGGCCTTCGGCCCTGACGGGCGACCGCAGGGAGCCGAGACGGCCTCCGCCTCCGGCCCCTCTCCGCCTCTCCGTTCGAACGAGGCCCGGGCGGGCTAACAGCATTTACGTTGTGTTGGCTTTGCTAACGCAGGTCTGTTTTTGATATTCATTAGGTTTGGCGACTTTGAGGCTGGCTTCTGAAAGGCTACGCCCCGCCTATCGGCACTCGGCCTTCGGCACAGCAGACGGCCACAAAAGTCTTCGACCGTGTTGTGGGTGGCCCGCCAAAGCAGGCTTGTCGAAGACCGTCTTCGACGGGCAGACGGATTAATTGACGAATCTTTTTTCCGAGTCGACCGCATCCTAAAGACTTCGGTCTCCGGAGCGAAAGAGGCCCGAAACGGTTCGGACCTCGACTGAAAGGGAGAGGGGGGGGGAGCGCTCCGCGCTTCCCCGCCCGTCCCCTTCAAATCAAATCCCCGGCTCAGCGATAACTTTCTCCTCGTTCTGCCAAAATAAAAGATCGTATTAGTACGAGGAAGCGCCCATCGTCCTCGCGGTGCTTTCACCTCTCGCCTATCGAAGTGATGTTCTTTCACCTGGTAGGAGAACTTGTCTAGAGAAGGATTTCCTGCTTAGATGCTTTCAGCGGTTCTTCCCTACCAACTTAGCTACCCGGCGCTGCTATTGGCATAACAACCGGAACACTATAGGTTGACCCAACCCAGTCCTCTCGTACTAGGGTAGGCTTCTCGCAGTTCTCGGCAAACCAACGGTAGATAGGAACCGAACTGTCTCACGACGTTCTAAACCCAACTCACGTACCACTTTCATCGGCGAACAACCGAACCCTTGGGACCTTATTCAACCCCAGGATGTGATGAGTCGACATCGAGGTGCCAAACGACTCCGTCGATAAGAGCTCTTGGGAGTCATCAGCCTGTTATCCCCGGCGTACCTTTGATCCGTTGAGCGAGAGCCCTTCCACACGGGACTCCCGGATCACTATGGCCGACTTTCGTCTCTGTTCGACTAGTAAGTCTCACAGTCAGGCAAGCTTATACCATTACGCTCACAAGCTGTCGGAGGATTAGCTTGAGCCTACCTTCGCACACCTCCGTTACTCTTTAGGAGGCATCCGCCCCAGATAAACTACCCACCTTGCAGTGTCCCGCCTCTGGCGTTGGCAGTTAGGCATCCAACGACGAAAGAGTGGTATTTCAAGATTGGTGGCGACTTGCGGGTCACCACCTCCCACCTATCCTACACATTCAATCAAGGGTGTCACTGCAAAGGTATAGTAAAGGTGCACGGGGTCTTACCGTCTAGCCGTTGGTACTCCGCATCTTCACAGAGAATTCAATTTCACTGAGTCCATGTTGGAGACAGCGGGGCAGTCGTTACACCATTCATGCAGGTCGCTACTTATGCGACAAGGAATTTCGCTACCTTAGGACAGTTAGAGTTACTGCCGCCGTTTACCGGGGCTTCCATTCAAAGCTTATAACACTTCTCCTTTTTACCTTCCAGCACCGGGCAGGTGTCAGACTCTATACATCGTGTTACCACTTAGCAGAGTCCTGTGTTTTTGATAAACAGTCGCTACCCCCGGGTATGTGCCGCTTTCCTAATCTTTTGATAGGAGAGCACCCCTTCTCCCGAAGTTACGGGGTCATTTTGCCGAGTTCCTTCAACATGGTTCTCTCAAGCGCCTTAGTATACTCTACTTGTTCACCTGTGTCGGTTTGGGGTACGGTTAGTTTTGCACCTTCCATTCCGAATCGCCCTCCCAATTCCACGAAGTTTTTTCCTGGGAGTTGAAACCCGCCCGAATAAAAGTCTTTATTGTGGCTTTGTAGCCACAAAAAGCAGCGGGAAGCCGCGAAGGCGGCTTCCGCCTTCGGCCCAATCATCCAATTCACGAGTTTAACAAACACGCATGGTTCAGTAGTCAAAGCAACTTCGTCACTTTCGTGTACCCATCGGACGGCAGCCCTTTCGGGGTTCCTTAGGGACCGATTCACTCTGCGTAGATTGACTGAACGCAGAAACCCTGGAACTGGCAGGCGATCATGTTTTTCACATGATTTATCGTTGCTCGTGTCAGCATTCTCACTTCTGATATCTCCAGGGATTGTCACCAACCACCTTCCTCGATTGACAGAACGTTCCGCTACTGACCCTTGAAAAAGCTTCGCGATGATGCTTTCTCTCAAGGTCTCGTCGCTTCGGTGAATCACTTGAGCCCCGAGACATTTTCGGTGCCATGAAGCTAGACCAGTGAGCTATTACGCTTTCTCCAAAGAATGGCTGCTTCCAAGCCCACCTCCTGGTTGTCATCGCTCGATCACTTCCTTTTCCACTAAGTGATTGCTTAAGGACCTTAGCGTACGATCTGGGCTGTTTCCCTCTTAACTTTGGATCTTAGCACCCAAAGTCTGTCTGTACAAACGATAGACGGCCTGTCTTCGGAGTTTCCTTGGGGTTGGTCAAGCTTTGGGCCACCCTAGCCCATTGAGTGCTCTACCTCAGGCCATAAACATTATACGCTCTACTTCAATAGATTTCGCGGAAAACCAGCTATATCCGATCTTGGTTGGCCTTTCCAAGCTGCTCCATCTTTCGATCGAGATTAGACTATACGTTTTTCTCACCCCCAATTCAAGGTCTTAGTTGGGTCACAAGTGCCCCATAGAAGAATGGTGGTGCGGGGGCCGCTTCGGCCGGCGCCCTTCCGATCTCCAGGCTTGAAGGGTGCTTGTGAGGGGCGAAAGGGGCGGCGGCGGTTCCCTGGCTACGCCAGTCAATTGCTCCACAATTTCCGGCGTTCCGTTTTCAGCTTCACACTCCTGAAAACTTCTTACTTGTCCAGCTTATTCTATATACGCGTTTTTGAAACATGGCACTCGACGAAAGAAATCAGGGGTGGGTGAAAGCCGATTTTTAGCCGCTAAACCTTTCCCAAACCTTTCTAAGAGAAAGGTTTCGTAAAGGGCGGGTCGCCCTTCTCAAAAAAAGGGTTAAGCCTTTAGGCCGCCCACAAAGCGCCTTCGGGGCCTTTAGGGCGGGCACGGCCGCCCTAGAAGGAGGCGCAAAAGCCGGGGCAGACGCTAAAGCTAAAGCCCCTTTTTTGAGGGGGGAAGCGCGTTAGCGCTTCCCCTTTAAGAGAAAGGGCGGGCCCTTCTCTCTTAAAAGGGGGATTGATCCGGAGGCGGGGCCGCGCCTTTTAGGCTAGCCCTTAAAGTGCCCCATCTATTAGGTCGAGTGCCTACCTGCGGGAGCAGGTCGAGTGCTCAACAGATACTTCAATTTCGTATACAGATGCTTCTTCAATAAATTACGTAGGTCTCCGACCAAAAGCGGATATAGATAATGGGAAATTCTCCGCCTCCCAAGCAGAGGATATGGGTCCGATTCCCGTAGGAGATAACCACAAACTGCCATTAGTATCAAAAATGAATGGGGCGGGCTCGATAATTGGTCAATTTATGCTGTTCAAAAACTGACTTTTCCCCTCTCCCGGCAAACGGTCGAGTGCCATAAAGGCGGGAGAGAGGCTTGATGCCTGGGAAGCGCCCGTACCTCGCGCTTCCCCCTAAATTCTGTTTCCGAGTTATCGCATGTAATAGATATAGCCGGCTCTAATTTTAATTCATCTTCATGCCAGTTCGATGTTTCCAAGTTATCGTAGGGAATAGATATACGCCTCCCATTCCCATCATCAAGAACCGCCAATTTATTGACAATTAATCGAAAACACAGCCATTTCTTGCGCTTCGGTCAGTCGGCCCGAAAACGGTCAGTCGTTGAGCTTTCTTGATCGGCGGGCTTTCAGCGCTTTCATTTCGTCGGGGGAACGGTAGTAGTGGTTCTAAGGCCCGCCGCCGGGCGGTGCCGGCCCGCTGTGTGTCAAAAAAGAGAGGGGCTTTTTGAGAATGGGCGGACCGTTAGCGTTAGCGCATAAATGCGCGTAGCGCATAAACCTTTCTCAAAGAAAGGTTTGTGGCCGGAGGCTTACGGCCGCCTCGGCTCCCGTAGGTCGCCTAAAAATTTCTTTGAGAAAGGGCGCGCGAAGGMGCCGCCCTTCCCCGTGCTCAAAAAAGGGAAAGGGCGGAGGCCGCCTACCGCCTACGGCCTACGGCCCCACAAAAACGTGCAAAGGGTTTTTTGTGCGCTACGCGCCGCCCCGAGAACCTGGGTTTCTAAAACTTTTCGGGCATTTATGCGAAGCCGACTTCGGCGGGCTACGCCCTAGAAGGCTCCAGCCGCCTTCGCGGCTTCCCGCCGATAGGCGGCTAGCGAAACCTTTCCCAAACCTTTCCCCTTTCTCTTGAAGGGGAGAAAGGTTGGGTTTTGCGAGGCGCTTCAGCCTTCGGCCCGTATTCTCTTGAAGGGTCGAAGAACGCGTGCCGGCGGCACGGCTTTAGCGGGTCGAAGACGATTTTTCAAGCACTTTAAAGGGTCGAAGCCGATAGGCACAGGTCTTCGACCCTTATTTAGCCATTACAGGCGGCCCTTCGGCATTGACAAATATCTCGTTTCTCGATTGGCATATTAGCTAATCTTGTCCTCCTGGCATAATATCGGATAGAAAGACCGGGCTTGCGGGAGCGCTAAGTTATCCGAAGTTTAGCCTATCTGCGCTGGAACCCTAATATCTCACTGTACGTTGGCAAGCTTAGTGACCATTCACGTAAAGGGGTTAAAAATGCTTGGCTTTCCAACAATCTCACACTCCACTCCCCTTCCCTGCCCTGCCCTTGAGTGCACAATAGCACGCACTCACTCCCATGCAAAGCTGCATAAAAATCCCGAGTTAACATTGTAGAATGAAAATTCCCATTTCTCAAGAATGATAATTTTCATTCTATAATGAAAGCTGGATAGTAAAAAGGCTTATTAGACCATCTTGGCAAATTCCACAATACAATAGAAGGGGGTAACCCTCTGTTTCGTTTTACCCCAAAACTGAAAGGTCTGATTAAAAGGGACTGGACTTTGAATCCCTAGACTTTCCAGAGATTGTCACGTAGCGACATTGGTTCCCAAGGACTATGAAAATCAAAATAACGAAATTCTTGAGTCATCTCCATCGGTTCAGAAACCGCACGTTTTTCTGAATCATCATAACGTACTTCCATATATCCACTCAAAAGAAAGTCTTTTCATAATGGATGACCCTCAAACCCATAGTCTGTTGGTATACGGCGTGAATCAGGATAATTAGAGGAAGAAACACCAAACATATCCCAGACTTCTCGCTCCCACCAGCCGGCTGATGGAAATAGACTGACTACCGAACTGGCAGAAGTGATTTCGTCTACACCGGTCTATACACGAAGGCATGAGTTATACTGAATACTTGATAAATTATAAACTACTTCAAATCTTCATTCTCAAGAAGGATAATCAACTCCGCGAATATCGATCAAAACTTAAAAACGCATATTGGTATGAGATTTTGAATAGCATAGTAATGAAAATAGGTAGTCCAGTATGGTATGTGAGATCTTTTCATGTTTTGATGCTTAGAATTTCTAGATCCATAACGGGAAAGTAGCTCTCAGAGGTTTGAAAAAGAATCGGTTATCCGTAAAGCGAGCGTCTCTTTTTTTTACAGGAAGTGAAATATTGAAGCACAGGTGATAAAAGGACGAAGCAAAATGTTGTTGTGTCATTTCATATCCGATAGTGTCACCGAAAGGATTTTGACTAAAGAAAAAAAACACCAATTCACTCTACGAACAGCTACTGGTATTTATTCCTCATAGTGAGAATAAAGAAGGCGAAGAAACTGACTTGGTATAGTCAGAATTAGCCAGGTTTGAGGCCTATCGTTAGATAGAAGCGGGGGGGCCCACTTTTTCTTCGCCCAGCCCGCTGTTTCGCCTTTCAGGATGACCTTCCCAGGGTGGGCTCCCCCAGCTGCTGCCGGAACCACCCCATCAGCAGCAAAGGAGAAACCTGGTTGGGAAAAAGATCCTTTTGGCGAAACCTTGAGGTTAGGCCCCCGGCTGGTGGACCATACTAGAGACGAGTCTCCCTCCGGCTTTCCTTAAAAGTCAGCAGGAGATGAAGACGGGGGGCCCCCCCGGGAAGCCCCCTTTCTCTTCGCCTAGCCCTAAAGCCTTTCAGGATGACCTTCCCAGGGCCCCAAGCTGCCGGCCGGAACCACCCCAGCGGCAGCGGAGGAGAAACCTGGTTGGGAAAAAGATCCTTCTGACCTTGAGGTTAGGAGACCACCCTCCCCTATGGACCAGACACTAGAGACTATTCTCCGGTCGGCATCACCGAAGAGTCAGCAGGAGATGAAGACTTTTAAGGGCCGCGTCCAGCGGCCCGCTGCTATTTTTATGGCCTTTTCGCCTTTCAGGATGACCTTCCCAGGGTGGGCTCCCCCAGCTGCTGCCGGAACCACCCCATCAGCAGCAAAGGAGAAACCTGGTTGGGAAAAAGATCCTTTTGGCCTCCAGCAGCAGTCAGGTGGGAAACGGGGAGAACGGGTTAATCGTTTCCTTCCTCGTCTTCCTCTTTTTCACTAGTCGAATGCCCATCATGAAGTTCAGCCACGTGCTCGTCTACGAGTTTGCTGACAGTCCGAGCGGTTTCCAAGCAGTGCTCTTTGATTTCTTGAATCTCATCCGCCGTCGACTCTTCATTTCCTGCCTCCGTTTCTGGCGCGACCCTATTGGTCGTTATAGCAAAGAGGTCGGCTTCCTCCGCCTCTACATACTGCATAGTGTCGGCGATAAGCGGTTTGAGGCCGTCGATAAACGCCTCGATATGTGGCTGAAGGTCGGACGCTTCCACCTCGGAAACGAGGCCTGTAATGATAAAGGCCCCCTTTGAATACACGGCAGTTACAACATCAGCATTTGGGTTATCCTCAACAAGGGTGGTAGGATTGTCGTTCAATCCTACTATCTCTGTCGCCTCTTCCGTGTTTTTACCCACTCTTAAAGGGCTTACGGGACCCGCGTCTGCTGTTTCGCCTATTTGTGGTGGGTAGGACGCCGTGTCGTCCTCTTCTGCTTCGCCCACTTGAAGGTGGGATGGTCCCACCGCCTCTTCCTCGCGGACTCGGCACCGCTTATTCGCCTCTTTATCACAATCCTCAGAAGCTGCCCTTTTCTTGTTGTTATCATCGGGAGCACAGAACGCAACTGGGATTCTTGTCGAGGCAACAATGACCGCGGCAGCCGCAGTTACTGTTGCTTTCAGTAAAAACTGAAAGAAAGGGGCCAAGTCGCCAGTGCAAACGCACCGGAATAATGCAAGAGAGAGCGAAACCACGTTTTTTCCAATAGAGCCTATCCACCACTGATGAAAGTGGTGCTTGATAGGGAATAAAAAAGAGGGGCCTCCGGCCCTCGCCTCAGAAGTCGCTCTGATAATGTCACCAAAAGTCTTTTGACTAAAAGTAACAAACCCTACTAAACGAACAGCTACTAGTATTTCTTCATTATGAATCAAAATTTGTTTTGAACTCAGGACACTAAAAATTAGAATAGCAAGTAGAAACAATTTGCGCATAATTCTATTTATCGTTCTCTCTACCGCTTACATGTTTATGTTGATATCTTTGTTAGGCCTAAAGAAACTCTAGGCCGTGCCACGAAGCGCAACCATAGGAGGAATCGGAGAAAAAAAGTCTAATTGAGCTATTTATTTTCCCGTTCGGCTTTGATCTTTTCCTGCGGCTATTCCATGGCGATACTGCCCCTTCTCGTACGGAATTGAAATTTCTTTCTTTCCCCGACCTATCGCCCTGAGGCGACCGACCGACAGACAGACGTACAGGCAAGTGGAGAGAAGGAAGAATGACAAAATCTCCCAAAAACCCAACACCATACTATACACCTCCTGCGGCCTACTTGCCCGTGGTGGAGAAACAACAACATCTCCACATTACGCGGATGGAGCAACAAACCCTCCAACAACATAATAGATACCTACTGCGGCTTCGCGGCAAGGCGGAAATCTGGATTTTGATTCTTTCAATTATGCATTGCCCGTAATTTTTCCCTTACTTGATGGCGCAGCATATTTCTTGTCTTCATACTACCATATTT
>Contig11+219869
CAACAAACCCTCCAACAACATAATAGATACCTACTGCGGCTTCGCGGCAAGGCGGAAATCTGGATTTTGATTCTTTCAATTATGCATTGCCCGTAATTTTTCCCTTACTTGATGGCGCAGCATATTTCTTGTCTTCATACTACCATATTTTCAGACTTGAAATTTGGAGAAATCTAAATCTTTAGATGTCGTTTCGCCTTCCTTTTCTCCGGCGCTCGGATCGGTCTGGCCGCTTCTGGTGCGAATGTGCGACACGAAGGCAGAAATTTCTTCCCCGCGGAGGCAACTTTTATTTCCTTGCTTCGATTTGCTTGTGTTGTTTCGGCCTTCAAGCTCAATCATCTATATACGGTATTTTAGCCTATTGCTAAAGAAGAAACGCGAAAGGCACGATTGAGCTTGGAGGCCGAAACAACGCAAGCAAATCGATCAAAATCCAGATTTACGCCTAGCCTAGCCTTGACTGGCCGCCTAGCCTAGCCGCCTCGCCTTGCCTTGCCTAGCCGCCTTGCCTTGCCGCAAAGCCTAGGGATAGATATTATGTTGTTGGAGAGTCTGTTGCTCCAGACACGGAATGTGGAGAGGTTTTGGGTCTCCAGCACGGGCAAGTAGTCCGCAGTAGTGGGAGATTATGTGGGAGGTTCTATTTATTCTCCACCTGTCTGTAGGTCTGTATGTCCGTCGGTATGTCTGTCTGTCTACACGTCGGGCGGCCGGCCGGTCGGTCGGTCGCTTCAGGGCGATGTGTCGGGGGGAATAAAGGAAATGGGAATTCCGCCCAGAAGGGGCAGTAGCGCCTGGATCCGCAGGAAAGATCAAAGATCGCCGGGATAAAGAAATAGCTCAATTTAGAGGAGCAGCAGGGCCGGTTCCGCCCGGGGACAATGGAAGCTCAGATCATCATCGCCAGGTCCGTTGGTCCGGTCCGTCGGTCCGTCCGGGGGGTGACGCAACAGTAGCTGGAGCGCCCGAGTCCGAGAGAGAAAAAGGATGATTCGGAAAATTTCAAAATTTCGAGGGTGAAATTGGAGAATTAAAAGTGGAAAAATTCGCAGAATTCTCCAGAAATTGGGAGGGTATAAGAGTCTGCCTGAGAGATCTAGGTAGGGGCGAATGAAATTTCAAAAAGTTGCTTTGGGGGAAAGACAATGAAATTTGCTGCGAAAGCCATCAAGTAGGGTAAAAATCCTACTGGCAATACGAATTTCATAGTCAAAATTCATAAGAAGGGAAGGCAAAATCATCCCTCTAGTCTTTATTCGTCGGAAAAGTGGGCCGGTAGTATAACGACAAGAAATATGCAGCGCCATCAACTAAGCGAAATACCAAGCAATGCATAGTTAAAGAAAAAGAAAGTTTACAAATTTACGCGATTCTTGTCGCGGAGCGGAAGACCCGCCTCCACCTAAAATCAAAGAAGAATCTATCAAAACGGAGCCCAAGAAGAAGAGAGTATCGGCCAGACCGAACCGAAACGCCAAGAAAAGAAGGAAAAGAACCTTCAAGTCTTTATTTGGAAAAGGGGGTAAATATGGGGCCTGTGCCGGGCCTTAGATGTATGTCTCTAGGATTCATTTCAGGTTGCTTTGGGTGCGCTGCTGCGTCTGTCTCGCTGTTAGGCGGTTCGGTAGGCTGTGCCTGTGCTGCCGCCCTTCCGGAGAGAAAGGGCAGTGCCGATGCGCCGTTAGGCTTTGCTGGTAATGACGTGTTAATATGTGCCTGTACGGCCTTAGGCCGTGCTGGTATGGATGCTAGGCCTGTCGTTAGGCTGTGCCCGTACGGTCGTTAGGATGTGCTGGTACGCGCCCGTACCGTATTGTCGTTAGGATGTGTCGGTACGGACGCGCTGTACTGACCGTTAGGCAGTGCCTTATGGCTGCTTTGAGTATAGGAGGTTGGTACTTGCCTCTGAAGAGAACAAACTATCCTATCAATATGGCTACGTCAGTGTGTATGAAATTTGGATAAGAAAACACATGAAATTGTATGGATCTTCTGTCCTGGCCTTATCACTTCCTTATAAAGGCCGTGCCCCTTCATTCGAGAGGCCGAGAAAGTCTTGTTTTATAGTCTGTTCTCATGGCTTCTATGATTCCTTCAATGATGTTCCGAAGTCAAGTGCGTTACACTCAATGGCTGCTGGTTACCCACGCCCAATGGCTGGTGCTCCACGCCCAATGGGGGTCGGACAGGTTGTTGGTCAATCTAGCGTTAGAGCATGTTCTTATGGCTCCTATAATTACTCCAATGACGTTACGGATCAGTACCACAAGTTAGATTGAAATGTGTTGGAGTGCACTTTAAGGGCCTCGTAGGCCATTTTCATAAGATATCATTGTTACGTTATTACGGCACGTGTAGTTCTAAGGATGAAGCTAGTCACTCATCTAATGGGGTATTGAAGGATTTTAATAGCACTCAGATTTCCCCCAAGTTCCTTCTAGAATACACGTGGTCAGAACTAAAGGAAAAGGGTTCATTAGTACATTGAATGCTGTATCGATTCCAGGTCTTATATCTTTCTCTTTGATAGGGATCATTTATTCCCTTTTACGCAATTGGGTTTCTAGTCTCATAGTTGGTCCTACTGCCTTGTTCGTAACCCTACTATTCAGATTTCCCCTCGCTGTGAATATCAAGTTTGAAGCCATATGTTGGAAACTATTAAATAGCCCATTCAATCCTGGTATTACTCAAGGTGTTCTTTTTTCCTTTCCCGCGGTGGAACAGCTTCCTCCTTGTCCCCCGCTTTGGCGGATTTCTCAATAGACGTTCCTCCTTTATCTGAGTGGCCCACCGACCGCATATGTGCCCGCCCTTGAGAAAAATCTTTTTGGATTCAGGAGGATCATCACGAGGATCTCACCTCGTGTTTTCCTAAAAACTACGAAGCTGGGGTTGGATACTACCTATTGCCGCTCTTCGAACAGATGACTCAGATGAATGACCACCCTGATTTTAATCCCCGGGAAGGAATCACAATAATAAGAATCCGGAAGATAAACCCTACGCGATCGGGACCCAGGAGGATTATGATAATAGCCCCGCCGGTTAGCGGAGGCGGTCGTAGCCGTCACGGGAGCGATAACGGGAGCGGTATATTTCCACCATTCCCGTGCTCTTACTGAATATTACTAATCCGAAGACCCAGTGGCTCAGTGATAGTAATAACCGTTCCCGGTCCCCTTCGCCTTACCCCGCACCGTCAGTGCTCAGATGCACTCAAATCCTTATATATGGAGCTCCATGACACTGGGAGTGCCCCGTGCTGTAGAAAGGTTGAGGGTTGAGAAAGGAATAGTTTTATAACCTCTTTCACATGATCGAACATCCAGGAAGAAACCCCCCACGAAGGACTGATTTCTCCGGAAACTCGTCGGTAAGGGATCCTGAAACCTTCGATCCGCCTAAAATAGGCTAAAATCTATTCTGGTCCTCTGAACAAAGCTAAAGATATCCGCCTAATGCCAGATAACCACATAGAGACCCAAGGGATCAAAATGGAGCACTCTATAATAATAACCAAGGATCCTAATTATCCGGCCATTCCTCTATCCCAGACAAACTCTGTGGATAGGCGTCTGAACCGAAAATCTAGCCTCCAGAATTTCCCACATCTCATACACCTCCCAAAGCTAACTATAAGCTAACCTTCTTTCCTTTCCCGGGCCATGGCGGCCATAGTAAAAGGATGATAATGAGAATGATAATCCTAATTTAATAAGACCTCTTAGAACTTTAAAGATGCGGGGTTTAAAGGTGGAAGTTATTAGTACCCGTGCTGTTCCCTTCGATTGTCTTTCGTTCCGTTGTTCTTTCTTAGGCTAGTTTGGCTGTTTGTTGCGTAGTTTCGCCCTTCTTTGGGGGGTCTTTTCCGCTTCCTTCTTGTTCCCTGCTTTGGCGTCTTTCTCAAGATCCGTTCCTCCTTTCTCTGAGTGGCCCACCGACCGCTCTAACCAGCCAATTGTATCCATTCTCACCTTTTAGGAGTTTCCTCCTAATCGGCTTGATGGTAAGCTGATTTGCCAGCCAGCGACAGTTATCAGTGATGGTGCATGAAGCTGCACTGCGATTTGTCACCTGGATTCATTCTTTCTATTTACCAATCCGTTGGTTTGAAGTTGCGGTTTCTGATTCATCCTTTTCATTCCAATTTAAAATTCGTTGAAAATTGCGAAAAAATCGCGCTTTCTCGCCTTCGACGCCTTCCCTTTCGCTTCCCCCGCTACCCATTTCCCCATCAAACAAACCTGCCCCCTCCCATTCTCTTTCCGGGGCAACCTCCTCTCGCCAGCAGCCATCCCTTTTCACAGGACCCATTCCTTTCCTTTTTCACAGGAAGGACTTGCTGCTGCGGTACACCGATAGCGGAAACAGGGTATCGAACCCTATGTTTCCGCCTCTGCTTTCCCCGTTCCTTGAAAGAAACGTCCCTTCCCGTTGAAACAGAACGGGAATTCGTGGGGGGAAAGCCAGAGTGATCCGCCGCGGAAGAGAGTGTTTGTTAATAAGTGTAATCGGATCATTCTGCGGGGTTGACCAGCCAGGACCACCAACCGGCATCAGGGCAAACATCCGTCCGCAAGCACTACCAGAGAGAAAGAGCACTTTTAAGAGGCGAAATCAGGGCAAGCATCAGTGCAAGCATCCGGCCATCAGTGCAACCATCAGGGCAAGCAGCAGTGCGAGATCCGTAAGGCAATGCAAGATTCCGGAGAAAGAATGGGGCAATGAGGCGAGTCCGCGAATGATGAAAGGCAAGCACAATTGTGCAAATAATGAGAAGGCCATGCAAGCCAGCCAATCAAGGCAGAAAGGGCTGAATAGCGAGTAAGGAGTAGGGCGCATTCCTGAGAAAGAAGAGAAGGGGATGCGAGCCAGTCCAGCAAGGAGAAGGAACCAGCGGATGGGGCCACGAGGTAAGGTCCGGCAGATAAAGAGGTAGAATCGAGACTAACTATTGGAAGCCGCCCAATCCGACAGACCTAAAAAAGGTGAACTTCTTTATGGGTTCCGAGCTTAGCCCTTCCCAAAAAAGGTGGGCAAGAAAGGCTTTCAGAAAAAGCAGCAAAAGGTAGGCCCAAAAAAGGGGAAAGCGCCGAAATAAATGCAACTTTCGATTTCTGGGTTCCGATCGGAGGTCACCAACCAGGGACAACCAGGTAAGCACTTTCATTTATGGGCCGGAGGATTTAAGTGGCCGATAGACACCCGGATTGAAATCGAGAGCGGAAAGCTACAGATTACCCACCCAAGGGAATTCATGACCAGGCATTGAAGGAAGGCGATCAAGCAATGAAGATGTGCCGCGAGTGCATGCTTGCCTTGCTTTTCTCTGCTGCTTACCCTACATTGCCCTCATTTGTGTACTTGCCTGCTTTCGATCTCTACTCACCAATTATCGTTCCTACCTTAGGCGCAGACGATCGATTCGCCATTATTGCCTTCATTGGCCGCATTCATGGTGGGCTTTGCGGAGACCTCTTAATGGTAAGGAGGCTCTTTAGTCTTCGTCTCTATCCGGGCTGAAGCTTGCCCATATGGCCTTCAATCTCAATCTAATTATCGAAGTGCCATCCATGGTTGGGGATCTCTTTCCACTAGCTCGGCCTACCCCTAAAGCCTCCCTGTGGAGTCTACTTTCTGGTCTAGTCTTTCCGGTGGAGTCTCCTTCCTATAGTAGGTGAGGGATCATTTCCTCGAGATCCGTGGGTGCGAATCGAAGGCTGGAGAGCTGCTTGCGGGATCAGCAATCTCCCCCCTCTCTTCAAAAAGGGGGTCGAAGCTGACATCCCTCCGCATTAAGGGAGAGACTCTACTCCTCAGGGAGGTAACTACCGAATTGGGAGCTCTCCCCTGCTATCGGAGGTTCCCCATGGCAGGCGAGGCAGAGAGCGACGTCAGCCATGACTCTACCCGAGGTGATGGGGCACGACCCTAACCAAAGGGATCAAGCCAGTCAGTCAGGCTTTCGAGAAGGAGATTCTGCTTCTATATTGGACGGGGTTCAGTTACCCATACAGGGAAGGCCGGACAGAGACTACTTCGCTCTGGGCGATCGAAGGCCAACATCTTAGGCAATGGAGGGCACTCTTGAAAAGAATTCCACTCAAATTTTGGGTTCACCAGCAGCAGACAGGATGACCAACCCACCACATGAAGGCTTTTTTTTTCATCTTTCTTCTTTTTCACTATAAGGTAATTCTGCGAGAAACCCTTTGCTGTATCCCATAAATAGTTCATTTGAACGATTTTTTTAAGGAAATAAATGGCACTATTTGTGGAAATCGCAGCACAGGTCTCTACCTTCCTCATCAATCTATCGCACATCAAACTTGTTTTCCTTTTAGGTTTTATTACTATGTCTTCTCCCACTCCCTCTTTATTCCCCTTTCTTTTCTGTCTGTTCATTGCCCTTCTCTCTTAAAAGGGGAATGGTGGAGATTCTTTGAAAGAAGGAGCCGATAAGAACTTACGTGCAGATCCTGCGGATAATCAAGTTCTTACGCGTGCTCCGAATTTAATCAATAGTGCTGAACCCATTTTGGATTCTAATCTTGAGAAAGCAAGATTGGAAGAAATGAAAGGAAAAGATGATTCTACCACTAGTGAAATTAATATAGAGAGTAACATTGACAATGAACGGATGGAAAAGGTTAAGGAATAAGGAGTGGTAGGGGAGCTCGGAATCATGCTCAAAAACAAGTCTTATGTGTGATCGACTACAGAACTGGCAAAAGTTTGTTTAAGTTTGTCCATCAGTCAGTTTTCTTCGGGTGTAATGGGGGAAAGGTGGCTAGGTTTAGGTTTTCCTCGACCCCCGGCTACGAATGGATGGTGCTTTGCCTCATGCGGAATAACGTTTAACACGCGGCTACGGCTTTGTTAATACTCAACCATTCAATTTCCTTCCGTCTTTTTGCGCCCTAACGAGCAGGACGTCGTACCGTGGGTAGGCGGGTCTCCACCAAGCCAAGCTACGCGTTCCGCAGCAAGCAATGTCGGAGCAGTCATGAATTGGCAAATTCTTGTCAATCTTTGTCGTTTGAAGACTGACAATTCCACAGGGAAATCGCTACGTGATTATATTCTACGTTACTCGTTTGGTCGTTCGGTCCTTGGACCCCACCCATCAGACATGAAATGGCTAGGGCGCGGGCAACAACTCGGTTGTTTTGCTTGCCTCCGGATCATCGCACTGCCTGGGATCTCGTAGCGCTTGCCCTCGGATTCTCCCACTGCCAGCTCGCTCCCGCTCGCCTCCGAAGGACGCTCGCTTTTAAGGATTTGAGCGGACGCTTATTGACCTTACCTTTTATAGTAGTATGTGGGGCAATTTTCCAGTCAAACGGGCGGAAGCAAATCCAAAGCGCTAACGCGCTTTCCCTGTTGAAGGGCGGAGCGGGGGTAGCGCTACGCGCCCCGGCGGAAACAGGAAAAGGAAGAAGAAGAAGGGAGCAGGAAAAGAAAGAGGGCCGCTAGGCAGAAGGACGGAGCCGGGAAAGCTAAAGTCCTTTTTGAAAGGCGCTTTTGGAAGAGTCCGGGGGGACCACTAAAAGCTCGCTTTTGGAAGCGCGGAAAGAAATTACGACCTTGAATAAAACTCGAAAGTTTCTCCGGGTCAAAGTGAACAATTTGAGGCTACGTGGTTAGGGTACCTCCCTGCTCCCCTGTTTACAAGGAGTATTCTTTTGTCTACTCTCTCAAGAGGTGGGGAATTCATTTCCGAGTGGTGTTAAGTGCTTATCGGCACTTCTCGGCCCGCCTTGGAAAGAAAGCGCTACGCGCGAACGGTTCCCCCAGCCGCAGGGGGAACCTGGGGAAATATGGTACAATCAGCGCGGGGACGTTCATAGTGCGCTTCTGCGCGGGGCCCCGGGTCGGGCGGGCTGTGAGCCTTTCGTGCCTGTAGGCACTTACCCTTTCCCGGGCCCAAGGTCGAGTTAAGAACACTTCAATGAATGAATTTTCGTCTATAGATGCTTCCCTTTGGGTCAGGCTGGGCCGAGGCGGGAAGCCCTAAGCCCTAAAGGGCGGCTGGCTTCCCGCCCACAAGAACGGGGCGCCTCCGCCGGGGGCGAGGTACGAGCCGCCTAGCGGCCCTATAAAACTCATTCGTTCACTTTGTGACACTTATGAACTCGTGATCAGAGTCGCTTTCAGCTGTCCCAACCCAAGCCAGGAAGGACGATCAGACCTGAGTCCTCTAATCCTTGGTGTAGGGCCGCTAGGCGGAAGTTAGGTAGGCACTTCCCTCTTTGAAAGGGGAAAGGTCGAGTGCTCTTTCAAACAAGGGCCCCTAACGGGGCCGCCTAGCTCTTACGGGGTTTTGGTACCAAAACCTCCACCTTTACTTGAGGAAGGTGCCGAAAAAGCGGAAAACGCATATAAAGACTTTGGGCTGATTCTGCGCGCTAACGCGTTTTCACCCACTTCAGAGAGCACCACCGTAAGTCTTACCGGCCGGAAATGGCGTAATATATCACATTCATTGGAATGTTTCGTAATGAATGAAAATTTTCTTCAACACTCCCCATAGCCCGCCCGATTTTCGGCTTTTGCGGACAAAGTTCCTCGCGACCACTCTTGGCACTCCCCTTCGTTGGTGTACGTGGATGCAAGGGCAATTCCTTAAATCATGTGTACTTTCAATCCCCAAAAATCCCGATCTCAGTAGCTTAGATCCCCAGTATTATGGATAGTTCAGTTCAGTTCCTTCGATCAGAGTCAGCCCCAAAGGGCATGGCTCAGTCCCTTGCACGATCTCACGTTGTTCGATGAGGCCTGGAATTAACTCCTAAGATCAGTCAGTGTCTCTGCATCGGTTCGCTCGGAGTGAAGGCCTGACTCGGTTCGTGCAGTGTAAGGCGAAGGAACTCGACCAGCTTTCGGTAATAAGAGTCCGAGGCAAAATGCGCGAAGCTTTGATGATATGATTGAGGCCGGCTCTCTTCGAGCCTTCAAACCTTGAGCACCACTACTGATGTGGTGATTTCGAGCAACGAAGCTCAGCATCCTGAGCAAGGATCAGGATCCGATAACAAAGATATCTGTACGGCACACAACGGAATTCGAGAAAAAAATTAATAATCGGGGCCGAGTGGGAAGTACTTGGGCTGTGGGGGTGTGGGCCTGCCCAAAATGTGTCTCTTTCGGCTGCTTAAATCTAGCAGGCCCCGCAGGGGGCGACGAAGGCGGCTTCAGCCGAGGCGGCCTCCGCCTTCAGCCCTTCGGCTCCCGTAGGTCGACCTTTTTTTGTGCGCCTTACGGCTGAGGGAGGGTACCTACAGCAGGCAGGGGCGCATTTCGGCCTGAATAATCAAATGTCCTTGACCAACCACCCTCAAGGACCCTGCCTTGTTCTCTGACCCCTATTGTGGTCTCACTAGGCCCGCTCGAGAGGGCCCCAGGGAAGTGCAAACGCACTTCCCCTTACTAGCAGTTGCTGCTGTTGAAAGCAAGGGCAAAAGATTAGGCTAGGAAGAGATAAAAAGGGGGAGGGGGACGACGGGGGAAGCGCGGAGCGCCCTAAAGCCTTCTCCATAATATTTAGTAATTCCAATGGGTTGGACCAAGTTCCTGCCGGCCCCTTCTAAGGTACAGTTCCCCTAAGAGTGCCAAAACACTTCAATGAATAAACGTAGATAGATGCTTCTTCCCTTCCTGAATAAGTTCCGCTCAGGTATATATGTATATATATATACATGACCCTTGAAAAAAGGCCCGAAGGCACCCCGTATTGGGGAGAGAGGGCGATAGGCACTCGGCGCGGCCAGCCGCCGAGAACAAACTCGCATGGATATCAAAAACAGACCCAGGAACAAAAGCCAACAAAACGAGACTGTATATCCTTGATATTTTAGCTAAAATCTTGGGAATCATAATCCCACTTTTACTAGGGGTAGCCTTTTTAGTGTTAGCTGAACGGAAAGTCATGGCTTCCATGCAACGGCGAAAGGGTCCTAATGTAGTGGGATTGTTTGGGTTGTTACAACCCTTAGCGGATGGGTTTAAATTAATTCTAAAAGAACCTATTTCACCTCCAAGTGCTAATTTATTTCCATCTGTAATGGCTCTAGTAATTACATCTACGGTGCGCCGTGTGAGGCTCGTTTTCGTCACAGAATAATCCCCGTCCTACATGGATGTCTGACTTGGAAATACGTGCAGCAGGCCAATGCGGCCTTCAGGGCTAATAATCCTGATGGTTCGCAAGCGGTTGGGCGCCTAACGGCGAGGCTCTAAATAAAACTTTCTTTGAGAAAGGTTTAGCCGGCGCCGAAGGGCCGAAGGCTTAGCCTAGCGGCGTCGGTCGGAGAGAGCTGCCTAGTTTGAGGGGGCTGGTGTGGTGGGAAAGGTCAGGTTAACCCACTCGATACGTACTTACTGCCCAGGTAAGGGCTACATATCCGTCTCAGAAGACGTCGGTATGTGTGTGGCGAACCCAGTGTTAGGCCGGGCGAAAGCTTTGACTTCTACATAAAGCGGTCAGGGTTGTCGGACAGCCACAAGGAATTCCAGCCGCAATCAAGCAAGTGCGCAAGGACCTGTGACCACTGTTAAGGCGCGCGTGCTCTGACGCGCGCGAAAACACGAAGAGGGAGCAACCACGGGAAGTAACCGCTTCACATCGTCTAGCCAACGAGGCGCGGTCTCAGAGGTCGCATAGTAGCGAGGATGGGATCATAATCGAATCCGCGAAGGCGACTAGTCAGAACTTTGGGGGAAAAAGAGGTCTTTCCAGCAAAGTCTAAAAAAGCGTTTTCTGCGGGCGTCGTCGCGCTTCCCTAGGCCGCCGAAGGCGCTTCCCCGCGCCCCGCTAAAAGCCGGCAGCCAATGGCGGACCGCGAAGCGCAGTTTCCCGCCATTACCAGCCAGAGCCCCTCTTGCCAGTTTTCCCGGGGCGGAGCAAGCCAGTACATATGCGTCGGACCGATTGAAGGTCCCTTATTTAGAGACGGCAAGACTCTTAGCAATTCAGGCGTTCTGAGTGAGAGCCGTATGACGAGAGATTGTCACGTACGGTTCGGAGGGCAGCCTCGACTGACCCCTATTTAAGTTTGGTTGCTCGGGCGGTTATACCTTTTGATTATGGGATGGTATTGTCAGATCTAAATGTAGGTATACTTCATTCATTTGCTATATCTTCTCTAGGAGTTTATGGGATTATTACGGCGGGTTGGTCTAGTAGGTCGGCCGTTCGGTCGCCTATGGGACTAAAGCCTTTAAAGGTGGTCAAATCTAAGGTGCTCTAGGTGTAGAATGATCTGCTCTACACAGTTTGGGGGTGCGGGGCTCTTCAGCAAAACKAGTAATAGGCTCAACTCGCGAGGGGGGTTGTGTGGGGGGCCGAAGCTCAGAGATGGGAATACGTTAAGAAGGAAGGTCTGGAGAAGGAAGAGCATGCCACAAAAGCATGGTTGAGGGCGGAAGCGGGCTAACTGCGCTACCTCGGCAACGAAGGGGGCGGGGAATTGCCCTTTAGTTTTCTTGTTTTAGGGGCTAAACCTTTTATTGAAAGGTTTAGGCCCGCCCTTCCCCTTCTCAGAAAGCAAGCGGCCTAAACCTTTCCGGAGCCAATAGGCTTTAAGTGCCGAAGGCTTTAAGTGTCGAAGCCGATAGGCACGCGGCTTTTCAAGAGGGCGTGTTAGCGCGGGGGCCCGCTAAAGCGGTGCGGTGCTAAACCTTTCTCAAAGAAAGTTTTAGGTGGCACCTGAGAAAGGCTGTTTTGGCGCATTTATGCGCTAACGCGCCCTTCGGCGCCGGCGCTACGCGCGCCTTGCGCGCGTAGCGCCCCCGCTCTAGGGCGCGCGAAGGCGCCGCCCTTCCCCGTGCTCAAAAAAGGGAAAGGGCGGAGGCCGCCTACCGCCTCCTCCGGCCGAAGGCTTGCTAACGGTCCGCCCTTCCAAAAACACAAAAGTCTTCGACCTTAAAGCCCGCTAAAGCGGTGCGGGCGCTAAAGCTAAACCTTTCTCAAAGGCCACAAAAGTCTTCGCTAAACCTTTACGAAACCTTTCTCTTAGAAAGGTTTGGGAAAGGTTTAGGGGCCGAAGGGTTGAAGACTTCGCGGTTTCCCGCCCCGCGTCTCGCCGGGGCCCGCGCTGGCGCGCCTGCCGCCGGCGTTCTTCGACCCGTGCCTATCGGCACGCGTTCTTCGACCCTCTATCGGCCTCAAATCCCCCTTCGGGGGCGCGCTACGCGCGCAAGGCGCGTTAGCGCTTCGCGCGCTAAACCTTTCTCAAAGAAAGTTTTAGGCCCGCTAAAGCAAAAAGGATTCGCCGCCTATCTAGGCACGCGTTCTTCGACCCGCCTATCGGCCTTAAAGCAGCCGCCCTGCCCGTTAGGTCGGAGCCGGTAAAGCGCTACGCGCTTTCCCCGGCCCACCCGGGCGGGCGAGCTAACGCGAGCCGGGCGGAGATTTTTGTGCGCGTTAGCAGCCTAAAACTTTCTCAAAGAAAGGTGGACGGGCGGGGCGACGAAGGAGCCCCGCCATTCCCTCGCCAACCCGCTATTCCCCCGCCTTTTCAAAGGGCAGCGCAGTTAGCCCTGTCAATACTGTCTTCCCGAATGAAAAAAAGGAGTGCCTAACAACACCTTCAAAAGGGGTGAACCTATCTTTGGAAATCGGGATGAGGTTATTAATTATTCGAATCAGAGTCTCCTTAGGTAGCCAACGACCTAAGTTATCCTTGCACTTCCGTGCTTGTTGGTGAAGCGAACAAACGTACGCTGTCTTGTTTTCTGCCTTAAGGGATTGCTTGCCAGCCAGGTCAGATTGAAGCAACCATTTAGAAAACATATTCCCCATATTCCTGGGGACAAGAGACTGAACGACATCCCGATTCACTGCATCCTAGTACTAAAGGATAGGAGCCATAGGTGATACCGGCGAACTCCAGCCAGATCTTTTCTGGCGGGTAGTCGGAGGACTCATAGTACCCGCTCCCGAAAGGCCGTGAGGGGAAGGCGCTAGTTCGAAAACGAAAAAGGTTGGCGGGCGCGAGGTACGAGCGCTTACCGCCTAGCGGCCCTTTCGCTTTCTTCCAGCAGCAGGCAGGAAAGGAGTCTAGATGTCTGCCTAGCTTCGGCAGATTATACTCAACGCAATCTACAAACTCAAATCCCACGAATCCCCCCTGAAAGTGGAGAAATCCGACTCAGTGCGGAATGGGGTTGATCGTCGTCTTGTGGATTTTTGGATCTATAGTTTTGACCGAAAAGACGAGGGCCGCTAGGCGGTAAGCTAATGCGCTTACCTAAACCTTTCTTTGAGAAAGGTTTAGCGCCGCAAGATTCGAAGAAAGAACGCATAGCCGCGAAGCGATCGATCTGCTGCTTACCGAAAGCTAAGGCTTATTAAGGCACGAAAAAAAGAACCTAAGCCCTTTCCTTCGCCGCCCGCGGCCTCGCTGGAAATACTGCGTACACTCTGTGACACAGTGATTTAAGATGAGTCGAGGGGAGAGCGAGCGCAAAAGACCCCGCCTGTTCGAAGCGGCACGAGGTGCGCCCGCCTTGCTTTCAAGACCGCGTGGAAGGCCGAATGGAATGATCTTAAAGCCCATACGTATATCGTAAATTTACCGCTACTCTGGTTCAGACCTGAACAGGTGCCGCAGGCTCAATTGTAATGAGGGCATTGCACATGATGAAAAGCAAATTAAGGGAGCTCGATGGTATGTATAAGGCGCCGAAGGAGCCAATTTTTTGACACCGTGAATCACGGGGTCAGCCTTTGGAAACGAGTTCCAAAAGAGTGCTTGATCTGATCCGTACCGGATTGGAAGCCGAGATTCATATACCCAATGGTGGTACCACAGTCACGTCATAAATAGGAACACCTTTTGAGTGAGCCCTTTGCGATCTAACATCTACCTCCATTAACTGGACACGAGAGCACCGGATCCAAGCTTACAATCAACAGACAATCAACAGGGTAAAACCACGCCAATACTTGTTCTATAGAAGATATATCTATATACGCATACTAAGCGAAAGAAAAGGATCTTGTGGGCGTAGGCCGCGAAAACGGCGTTTTCACCCTAAACCTTTCTCAAAGAAAGGTTTAGCTCCGGATTCAAAGTATTAGACATATTATCTGTACAGATATCTAGATATCTATACCCTCATGGATATATCTATATAGATATCTGTATAAATATCCATATGGATAGATATCTATATATCTATACCCACCTATCCATCCATCTATAGATTACGCGCTTCACGTCTGCATGAAATGGTGGAGGATAAGTTTGAAAGAAAAAGAAAGGCTCGTTTATCCCTGTTCTCGGCTGCCCCCGTACCGTAATGTATTATACATGCGCCGAGGTTTTAGGCGATAACCCTGCCTGAGTCCCTTTTTTGGGGAGTGGGAGGCCGGCCTACCACTTGGTTGGCGAAACGGTTCGACTAACTTGGTTCGCGATGTCTTCTGGCGAGGGAAGATTTTGAGAGTGCAGCTTCGCCTCAGTACCGGTTACCTTCCTAGGCTAAGAGGCGGCTCAGAACAGACAGCCCCGTTGCAACTGCGCATGCTCGATGCATGAGTACCACCAGTAGCCAGGAGTAAAAGGAACCTCCATCGAGGGAACAACCCGCAGGGACGACCGCCACAGGCTAGGGGCCAGACCCGAACTCTTTAGGGACGGAAAGGTGCGAAGCAAGGGCGACGAAAGGGTTGGAATCACTCCGCGCTTTGTATAAGGGGGACGACGGAGAAGCAGGAGGCGACGAACCTCTGCAACGGCCCATCAACGAAGTGGAAAAGAAAGCCGGATGATGGTAGACTATCATGTAGGCTTCGAGGGAGGGCTTTAGCGGCTTACGGCTCGGGTCGAAGATCGCGTGCCGATAGAGGGTCGAAGAACGCGTGCCGGCGGCACTTTTAAGTTTTAGCGGGCCGACATGAGGCCGATAGGCCGAGGGCCGCTAGGCGGAAAGCGCGTAGCGCAAAACCAGAAAGGTTTAGCCGCTTTTTGTGGGATTTCACAGTGTGCCGGGGCGCTACGCGCCCCGCTCCGCCCTCTCCCTATTGGCCTTTAGGCACTCGATCGTAGGGAGAGGGTCGAGTGTCCTCCGGACCGATAGGCACCCGGTCTTAAATGTAGGCCCGGCTCCGCCCCTTAGGGCAATTCACTCGCTTTGCTCTACCCGCCAGCCACATGTCGATATGCCTCTACGGAAGGAATATCGACGATCTCGCAATCGGTCGCCACGCCGTTCCACAAAAAAACGTGGGTGCTGAGAGAAACGACTTGAGCCAACCTCCTGGGGGCTAGGAAAGGCGATAGTGCTTTGGGTGTCACTGACTCGCAAGTAGAAAGATGGGGAGGTATCAGTGAGTGGGAAAAAGCACCCCTCGTGTCATCAAAGGGATCCTGTTCTCTCGGTACCACTTGATACCCGGAGCAATAAGAGCTCCACTAGCTTGGTCGTCTTTATTAAAT
>Contig12+220164431
GCGGGTGGCCGACCCGATGAACGGTGACTTATTCCTCGTTCCGCATCTATATACGTGAATTTAACTTTTTTCTTGGCTGGCCAACTTTTGTCAATTCATGCCGTTATAATGAAGCCGGGGCTGCATATTATGGTTTCTCCCACCTATTTAGGTTCATGTGAGAAACTATACAGAGCATGTATTATTTCACCAAAATTCTTTGGTTTTTCGTGTCCGGAACCTTCCCAATGGCTTCCGCGTAGATCACTTGGCTATTTCCCCCCGCTCGCAGCCCCAAGAATAAGGTGGGTAACGCTTGCTAGATCAGTTTGCCCTACCTACAGACGAGGGCCGAAATCTCCTGTGTGGAAGGTGACAGCTGTAGGGACAGCGCCTAAGCGCGCCCTTGCTTCCAAGCTTGCTTGGAAGCAGCAAATGAGCCTTCGTTCGCCTCCGCGGGCGAAGCAAAGCTTCGCCCTGACCCCACGGCCATCTCGTTTTGTTCCGCGTCACCTAATGCCCTATCGGAGAGCCAGCCAGGGCGGGCGTCTTACCTGCCCCTGTTGATGCTTCCATCAGCAGAACCACACCTTCTTCTTGATACGCTGTTTGGAAACGGCACCCATTCCCCGGTTCTTCCGGAGTTTCTCGAAGCAGTAAAAGAAGACTCATCACTCGAAAGGCTTCAACATAGGTATCTCGATATTTGGTTTTGCACCCGACGCTTTTTGTCTGAATTTGATCTGACAATTCCACATTTTGGTTGGACAATTGGGGTTGCCAGGCCCTAAACCTTGTTGATAGGTTGAGAATTGCTTTCACCACTAGCAGTTTCTGAAGAATCGGAGGAGGTATCCCTTAAGGAGTTGGAGTGAGTTCCTGGGCCGGTCAATTCATGCTGGTACTGTGAGATCGCCCTATCAGAATAATGAATAAAACAACCCGGAGGCAAGAGGCCGGGGTAATAAAGGCGCAGCCTTGACCCAGCACGCATGCGATCCCTGCGAGCTTTACCTTTGGGCTTCGGCCAAAGCTCATTCAAGCGATAGCGATCAATACGAAATACCGGCGTATTTTAAGCGGTCATCAAGTCTTTGTTTACTGCCCTTGTTTACAGCAAGCCAAAGCACAGACCCGAGGGCGAGCAAACAAGCATTCTTCACAGAAAAGGCCGGAGGAAATGTTTTGGGTCGGCTTTCGCCGCCAAAATTACTACCCACCCATCAGCAAGCTGGAAACGAGCCCACCAAGCTTGAAGTTATCTTCGAAATGTGAGTGGATTCCGGGAAGATGGTGAAAGCTCTGGAGGTTGAAAGCTCAATCGCCACGCTCGTTGGCCTCATTCAGTCACTCCTCATATTTGTCGATCGAGGATCGGCGGGAAGCACCAATCTCACTTGCCTCTGGATTTAGCGATAAGCTTGGCACTTTGATCAGGTATATTGCTCAGGTAAGCATCCAAATTCAGTCCCTCGTCGCTCCTTTTCAGTCAGCAAATAAAGACTTTCTTTAATTGAATCAAGCTATCGCATAATCCAACGGAAGTAAAAGGGACACTCCCAGCACTGTCAAAACGTCTTCAATCAAGCATGTCCAGTTTTATCAACCTCGGATGCCTGGCCTCTGATAGGTCTCCATGCCTAGTCAATGGGATCGTTCGGTCTACCAAAGATTTTCCCTGAATAACGATAGGCAGTTTAATATATGGCAGATAGACATAAATCAAAGTGTTTAATCCGTATAATACGTTAAATAACCCGAAGTTGAATAAGAGAGACTGTTACTCGGTTCGAGTACGAGTGCACTCCGCCTTTGTTTAGTGAATCCATCGCTTGACAAGCTACGAGTCGACAAGTCAAGTGTGTTGCAASTGTACAATTCTCTGCGATCTTGTAAATTGGAGGAGTATTGGAGGCGGGAAACCGCGAAGGCTAGCCTTCTAGGGAAGCCGACTTGTCTAAAGCATAAATGTGCCTTAGCGGATTGGTATAGGCGGGAAGCCGCGAAGGCGGCTCACATAAATGCGCCGGGTGGTAATTCATCTTGTGGATGAGGTGGCCCCCGGCCGGGGGAAGAAAGCGGGCGGGGTTACGGGATAAGCGTTATGCGCTTCCCCCTGTGGGAGGGCCCTCTGACCTCTACCCCTTCGAGTACCCGGACCTTCGGTTGAGTGCCCGAAAGGCTTCAATTATGTATATAGATGCGAATTACTCGGAGTTATCTGTTGAACCGAAGGCGTTTTCTCAATCAGGGGTGAGGCAGGAAGATTCCTTCCAATCCCGTATTTGGTCGAGACACTTTTTATTCTTCGGTGGCACCTCCAAACAAGACAGGTCCGCACCCGGTAAGTGCGTCCAAAGGTAGATCATTCGGCAGTGCCAATGTACAGTCCTTTTTTCTTATGTACGAATGTATGGATAAAGCATGGAATGGTTCTTTGGTCCGCACAAATAAAGTGTGTCCAGTCCAATCCAGAGGCTACCAAACCCTTCATCTTGTTGACAATAATGGCTAACAACCTAGGAGATAGTTCGGCTTTGAGAGCCAACAAGCCATTCCACCGCTGTGCGGGTACTATTCAGTACCCGGCTACGAGACTTTATTGCTACCTTCAAGTCAACCGAGCCCACTACCCTAAACCTTTCTTTGGGAAAGTTTTAGCCGAAGGCAGCGCCTTAGCGTTTCGCGCCTAAACAGCCTTTCTTTGAGTAAGGTTTAGCATGCGATCAAGCCCCACAGCTGATACTGCACCTATTCCCAGAAAGGCTTTCATTATACACGAGAATCCGGTGTGAGCAAGTTCTAACGTCTAGCTTGAAATGCCGGTACAGGCAAAAGGCTTGAAAGCACGGGTGAGAGGCGGTTTAGTGGTGAGAATGATTCGGCCTCAGGAGCAATAGCATAGGCCCGGATATGGGATGAAAAAGCTCTGGCTTCACGGGGGGGAATAGTAAGCTGATGAAATCGACTTTTTAGGAATGAACAGGGTCATACGATATGATCGATGAATCCGATCCAATCGGAGCATGGTGGTTCGGGCTCCGCCTTCGGGACGAAAGGCTATTCTCTCATTCGGGAAGAAACAAAGCAACAGGGAAGGTCTCGACCGAAGCTATTCAGAGCGAAGCAAGTATTTAGTGCTTTTGCCTGCCCATCCGAACAGAGTCGAACTCTTACCGTGGGGAGAGGCCCAAGGGCAGTAGTACTCATGAAGCTCTTTCCGCGGCCAACTAGCCCTTTCGAGTAGTCAGCAAGATATATATATATATATCTGTTACTTCGATCCCCTCTCCTCCCTCTCCAACAGAGTTGCGTGTCGATCTACCGTAGGGATTGGAAAAAAGGGTTTCCCTGTCCATCCGGGACATCCTCGTAGCTCAGTCCTAGGACAAGATAAAACACGTGTTTGCAGAGAGCGAGTTCAGGAGTCTACTTCTAGCTATTAGGCTTTGGGGGGTATAGTTCTAGCTCCTGGGCCTACAAACTACCACTCTCTCAGTCTGTTTGCCCGGCTCAATGGCTGTCCAACTACCTCCTATCTTTTCCGTTTAGCCTTCGGCGGTCAGGGCGTAGAATTCTAGCTCTTGCGCCTAAAATCCATCCTATATCTTATTTCGTGTCGGGTCCTTTGGACGTTGACCGATAAAGATAGGAAAAGAACCTACATGTTCAGATCATGAGCCTAGAGAGTTAGCCGATTACTCAATCCCTAAAGCGCTGGAAAAGTTATTTCTTAAACACTCTGGCGAAGATCTCTGTGCTTGTTCGCTGAACTGTGCTTGTTCGCTGAACTGAAGCTTTGCTTTGCTTTGTTTTGCTTTTGCTGATACTGCTTCGTTGATCTCTCGGTGACTAGTAGGTAAAACTCTTATTTACTTGATGACTGTTGGGTAAAACCCTTACTCCCGGTGATAGTACCCCTACTTGGTCGGTGACTGGTGCTCCTTCGTCGCGCCCCTCACTCTCCGTGATCTGTGACTGGTGGTAGGTGGTGATTGGCGGATCCGATGAATCGAAGCAATCCCTCCTGGCTTGGTGGCTAGGCAATCTGATCAGTCGATTCTTGCTTGCAATCCCTGCTGATCAAAGGATCAATGGTTGCTTGTTTTCAAAGCAACGCATCTGTTGGCCGAATGGATGCTTGTGCTTGTCCGATCTTGGCTAGCTCGTTCTCAGATGGTTGCGTGCAACAAAAAACGGCAAAATAGGATCGATCGAAAATGAATCAATCGATCCGCAGCGATTTCTGAATGGAAGCAATCTGACTGATTAATCGATGCGAGCCAAAGGAAGGCTGATGCGGTCTCATCGATCAATGAATCAATCGAGAGTAGGGATCAGTCGAGAGTATAAGCTTGGTTGCTCGCTTGCATCCTTGCCCGCTTTGTGTGGGAGAGCTGGAAGCTGCTCCCTTTGCGTGCTCTTGTTTTCCGCTACTTCTAGTTCAGAGAGGTTAATCTAGATTCTTCCATTGAGATTGAATATATGAGAGATATCTATCTTAAGCGATGATATTGAATATATGAGAAATATCCATTCCGAGTGAGCTGTAATGCTCGTCTGTATCAATCTAAGAATGAAAGCAATCGATGAGTAAGAATCGAGACGATCGGCTAACTAGGAATCGATACGATTGGTTACGCTCACCCAGGATCAGAATGACACTCGACCCGAAAGAAGAGAGGGCTAAAGGCCCTTACGGCCACAAAAGGTTTTCAGATTGTTTTTCGAACCGGTTACTATATCCTCAGCTGGGCCTCTGTAACGTATGACCACAGAACCATCTTTCCGTTTGTAGAAATAGCTTTTGGGGGCTAGGGGGTAGCTTCCAAAAGCTCTAGTTTCATCTTTCCCAATTCCACGACCTCATTATCTGGCCGGTTTTTTGTGGGTCTTCTKGGGGGGGGGGAGGAGGAGGAGGGKARACTGRGTSAGTATCAATCTAATAACATTCGTCCCCGAAAAACCGATTTGAGTAAGTGGTCATTGTTTCTTCTCCCTCCGACACTTTCTTTAAGGAAGAATGATTTCCGTCTGGAAATCCAAAAAAGAATCGAGAATCTTGCTTATTAGTAAACCAGGTACTAAAGGAGGTTGTTTTTTGGGCTAAAAAGTCCTAGACTTTTGGGACTGCCTGTAGGCCCTACCTCAGAAACAAAGGTTCTTGTGCCACCACCTATTCCAGATAGAAGGAGGAAGATTTCAGCGTTCCTTCAACGGACGCAGCTCCAGCAGGGAAAAGGCCTCCGATGTTCCCATCTGACATTCCCTAGCATCCAAACAAGTCATCTTGAGATGTATGAAAACCCTACTTGCAAGGGCGGATGAGAGACTTTCTCGCCTGAAGGGTGAAAAAAAATCAATCCGGCCATTCGGACTTCCCCACCTTCATCTATATGTCCAACCAGTTTTACTTGTATCTGGTCAAGGAGATCGAGATTGCTATTGCTTCCTAGCGCTATCTTTGGCCGTTCCCCTTCCTGTGCCCTGGGGCACTTTCTGCCTGAGGAGCTAGGCCACTTTTACTGTTCCATCCTGAGGGAGGGAGCACGTTCGGGGCCTTCATAGTTGGTACGTGTGGACAATTACTAAAATGACCAATTGCGAGCTAACACGAAAGGCGGTAAGGATGAGGCTGGATCCACCACTATTGGATCCAGGCAGCCTTGGCTGGCATCCAGGCAGGCCTGCAAGGTAGTTGAGGACGAAGCCGATGCATGCGTCTTCGCGCTTTCCATACTATGACCTATTAGAGTTCTGAGTAGGCCGGTCAAGCCTACACCCTGCGAGCGTAAAAAAGGGAGCAAAAGGGGCTTACTCATTTCCATTCATGCGGTAGCGCTACGCTAACCAACTTTACTTTGGGGACAGTAACTTCTTCAAGGTTCAGCATCTATATAAGAGGTGAGAGCTTTTGTTGTACCGCCGGTGGTAGTGGGGCACCATCCACCTGGTCGAAGCCAAGCTTTCCGTGGTTTGACTTCGAAGTGAAAGCACCTTGACGGAGACAGATAGAACAAAGTATTCGTTAGCTTTAGCCCGGCCTTTTGTTTCCCTGTTGGTTGCCGGAAGATAGAAAGGGCTGCTTTTCGGGGGCTGGCGCCGTTCTTCCCCTTCCCCGTGCTCATAAAAGGGAAAGGGAAAGGGCGAAACCGACAAGTCGGTTTCCCGCCTCCTTCGTCGGCCCGTATGCCCCTATTTTAATAGTCTAGGTATTGCAAGATAACCTTTGTCTGATTATTACGATGTGATTGATCTAAGGGAATGGTAAAAATGCCTTAAAAGGAAGAGCAGGCAAAAGTTTTTAGAGAACATAGGGATTCACACAAGGCAAAAGTGTCCGGAAATGGGAGACCAGGAATACATCAGCGGATCGACGAGAGACTACTCAGGAATCTACAGAAGATCAATATTTATTATAGAGACTCCCAGACTGGGCAATTGAAGGTACAGAAGAAACTTCTAAACTCTGTAATAGTAACTCGCATTCAAATGCACCTCACTAAGGACCACTATCAATTGTCCGATGTTACACTGGAAATTTGGGAAAACAAATTGGCATAGCGCAAGGCAGAACATTCGTAAGCAATACTGGGCAAAGACACAGTACTTACACAATACAGCTTTTCATGTCCATATAACCCTAGATGTCTCTGGGAGAAACATCATCAGGAGATACTATTGGAATCTTGTCACTATCCCGTTGGGCCAACAAGAGAATGCAGTACAATGGAAAGAGCTACTGACTCTGGAACAAATTACACGAGTGTTACCAGATAAAAGAAAAAAATCTTTCGGAACAACCGGCCTGGGTGTCTATCCGGACTCTTTATGAAGGGACTCCTTCTGATGAGACGAAACTTTTTCATGTGGACCCTTGTGAGGAGTTTTCTGACGGGACTCCTTCCGATGAGACCACTTATGAGGAGTCTTCCGATGAGTTCACCGATTCGGATTATGAGTTTGAGGTGCCGCCCTTCCCCTTCCCCGTGCTCATAAAAGGGAAAGGGCGAAACCGACTTCGGCGGGCGTAGCCCGCCGAAGGTCGGCTCGCATAAATGCGCCTCGCGAGGAGTTTTCCGAAGGAACAGGAAGATTTTCCTTTGAGGACGAAGGCGGGCTTAAAGGTAGCGCCCGGACTGATTTTTCTGGTTTCGCAGAGTCTGCAGCTGCATATCCCACCAGTCGGCCTTATGACTCTTGGCCTCATGACTCTTACCGAACTAAAGTCAATGCACTGCAGCACCATCTACCATCGATACAAGGCCTTCTTCTTGGCTTCATGGCTCCCAAACTGAGGTCGATGCACCTGCAACACCTAAACCAAAGCCTTCCAGCTTAAACACGCTTGCGCCTGCGCTTTCAGTTAAGTTAAAGCTATGGGGGCCTTGTGACGAGATAATATGGCCTGACGGTGTAAGATGGCCTCCTAGACTTAATAAGGTTGATGCACCTGCAACACCTAAACCAGAGCCTTACAGCGCACCTGCAACACCTAAACCAGAGCCTTACAGCTTGAACAAGCCTGCGCAGCATCATCCGCTTTGGCTGCCTAAGACAAAGATGCGGGGGACTTCTGCTGAGATTGAGATTGAGACAGAGACGGAAACAGAGCAATATTTCCAGTTCTATCCCAAGAGAGAACAACATATCCGATCAAAAGCAGATCGCCAAAAAAACTGGGCCCAGCAATTTAAGCCAAGAACACTGAGACGCGTGACTAGACTGAGTAAATAGTTGGAGCGGCTGAACAGCCCAAAATCTAGCGAAGGGAGGAACCGGTTCCATGTTTAGAGTTTCTAGATATTGATTGAGTCGAGCCTGCGACAGATGAGCTTGCATTGGACAAAAAAAAGGTCGATTTTGATTACGATTCCAAATATGGCAGATACAGCCGAAGGAAAGGGATATACTCTCATTGTCCTTTAAAGCACGGTAAAACATCGTTCACCCTCTTTCAACGTGGTACCCTTTGGACTCTCTTATAGGGGCTTGTATGTAAATTTATATGCCTCATTCTGGCATGCGGCTGGCTAGGCGGCTACTATGGATGGTGCCCCGCTACCTAGATGAGACACCACGCCCTAAGGTATACTCATTAATGCTATTCAGTAAGATTGGGAACAGGGAAAATAATAAGAAAAACACTGCTACTACTGCAGCTCCTATTGTGGTTCTTCCTGTTGCTGCTACTGCTGCTGTTGCAGTATCATACTGGTCGCCGCCCTATCCCTCAGTGGTCGGCTAGGCTAGCGCCCTTACTAAACCTTTCCTAGTTGACTACGTCCTACCCTTCAGGCAGTCCGCTCTCACTCACGACGACGTCCTAACGATCCCCGATGATTATTGACCCAATTATCCCTACTAAACTCCTCTCGCCCTTCCCCTTTAGTGTTTACTCCCCCCATCTTCCAGGCTCTTGGAACGCCTGCGCTCCCGATCTTGCCTGCCGCATACCCGTGTACTCGTTGGAGCCTATGGTCTTATAAGCTGAACCAGTTTTCCTTTATTTCCCAAGATTTCGGATTCTTCCACTGGTATYTRATTTGTTCTAGACTTCCGTCTAAATTCATTGGTTCGCTTCCTCCAGCCCTGATCCCGCTTTTTCCTTTTGAGGGAAATGTTACCTAGTTCCCTTCGCCCCTTCGAGTGTCTTTCCAGCGTGGTGGTCCGCGAGGAAATCTTTCCTAAAAAGTGTTCCTCGCTGACTAGCAGGGACAATAGTTTTCACTTCCGGATCAAGATAATCTCTTTTCGATCTTTCCCTTGCATTGGAGGGTTATGAAGGCTTGAGAAATAAATACCTTACTTCGCCAGCTTGGGCTTAGGGACTTTGGTTGCCTATACTTCATGGCCCATCTTTGCCCTCACGCACCCCTTGGTGGTGCAGATTGCTGCACGCTTGTGCGGGTTCCGGGGCTGGTTTCGAGATTCTGCGCTGCTTGGGGGATAACCTAGTAATAGGCCCTACACGGGGGGCTCAGGTTTCCAAGGTGATGATCGGGGTCTTAGGAGTCGAGATATATATCCGGTGATAAATCGGCTCTGATAACAGATCAGCTGGATTCGCTAAGCGGTTCATCTGGACCGAGAATTATTTTTCCCCCATTTTATTCGACTCGGTCTCTAGCAGTAAACAATCTGTTCTGTTAGTGACCCCCTTGTCCATCGACTGAGGGAATTCTTCCCAGTAGGGTGGTGTCAACTATTTTAGTTGGTTCGGGGGCCGGATTCAAAGCGGTTCTCTCTCCAATTATTTCTTGGGGGCCCCCCCCCCGTTGGAGACGCCGGTTTCTTGTACTCCACAATTCAAAGGTACCCTTTCCGTTCCCTTTGTATATGTGGCTTTCTCATGGTAGACATAGATTAGTCTATCCGGTCGCCCGCCTGTGGTGGATTGAGAGGGATCGTTATCTAGATCGTGTAGGATCTTGGGGATCCGTTGAGGATAGATACCACATTCGAGTATTTCTATCTAGAGTGTGAATTGAGGGGAGAGTTTCATTCTGGGTGGGCCGGGCTTGAGGTTGAATTTTTATTCTCTGACGTCCCTCCCTGGGGTCCCGGTATTTCGAAGCTTTCGCTAAATCCATTCTATATACGTGTTTCTGAAGGGAAGTTTACCGCCAGGCAATTTATCCCTACAACGGGAAGGCTAAAGCGCAAAATACCCTTAAAGGTTACTTCCCCGGGGCGACACCCCCGCATAGGGGGAACCTACTATGGGGGGCCAGAGTCCCCCTATCGGGGCTACTAGGTAAATTGCCCTAATCAAAAGGTAAGCGCTATGCGCCTACAGAGTTCTTGTTCAAAGGCCTCCCGAGGGGGGGTTGCTTGGTGGGGTCCCCCGGACCACGAGGGCCCTGCCGAGTTGGGGCCTTGACCTACCAAGGCCGCCTCTTAGCTCGGCTCGGCCCCGAAAGTTGTTCCCGACCTTCACGGAAGATTGAGGGAGCTGAAAGCGAATGAGATTGATGCTCGAGCCCCGAATGCGGGGCACTTTTTTACAAGCATGAATGGGGTTGAGTGCCGCGATCCCTGATCCAGATATCTTCTTCCCTGATGATTCCTCAAATTCCGAGGGCTCTATTGTGGCCCGCTCTTTGTGGGCATAGCTCCGTGTGACGGATTCATAGAAGAGCGAAGCGTATTTCGCAGCTTCAAGTATTTATTGCACTCCACTGCGCGTGCTTAGTTCATAGGAGTTGGACTTCGTTGATTTCTTCGTTCGTTGTATCTGCTCGTTCTGGCCTGCTATAGATCTCGATTCCCTTGCCACAGGTTTAAAAGGACAACGCGTGCAGGCAGGTCCGTACTCCGTCCCTAGACTGATCTAGCTTCCTTGTTGTCGAGTCCTGAGCGAGCTGGGGGCTCGAATGTTTCTAAGAGGTATTCGCATTCGCTGTGTTTCGAGGGGTGTATTTGCTTACAAACCTCTGTATTTGTACTTGTACTTGTTCTTGTAATTGAGGCTTCTGCCTGGCCTGCCAGATCTGAACTAGGTCGGTTCCCTCGCCCGCTCCTGCTCTATCCTGTTACTTTTAGTATCTACTCTGAACTCGTGCCGTGTACCTGGAGCAGCCCCCTTTCGCAATGGAATCCGACTCCCCTGTACGTGAGTATAAAGGGTTGCTAATTCGTCCTTTTGTGTGAGTCGATGAAGCTCGTTGACCCTCTTGTTAAAGGCTATACGTCCGCTAAACCTTACCTGTGATTCGTTTCCATCTGATGCTAGGCGTAAGTGATGGTCTCTGTAGTGAAAAATTTTAGTAATTCATCAGTTTTGCCCTTTCTAAGAGAGAAGGGCCGACTGATTCTTCTCATCCATGTAACCACGCTTGGACTTCTTAATCATTCTCCCTTCGTATATAACCGGTTAGATTTCTTGTCACGCCTTATGGCCAAATCTGCCTAACTTTCTCGCTTCCAAGTCGGAAGTGTATGGGCTTTGCATTGCATGTGCGAATCTTTATTTCCCTTCCCATGATAGTGCGTGCGACCTCGTGGTACGGACAGAGACAGGGTCCCCTCTCAACTCTCTTGTTTTCCCACTCTCCCACAATCTCGTTTCTCAAAAGCGCTAGCTTGGGAACAACACACTAGCTAGCTGGGGAACACCACACTAGCTAGCCCACAGAACAGTGTTAGTGAGCGTAACACAGACATCTGCTAGGATGCTTCCTTACCTCTTTTGAAGCACTAAAGAGGAGGACGAGCACCGACCGAAGAGGAATAAAGAAGACTCATTCGAGTGCCTACGCCTTCGGTTCGTTCTTACTCTTCGGTATGCCCAAAGGCTAAGGAAGGGTAGGCCTCCGGCCCTCGATACGTGTTAAATCGGTCGTTCGATTATCTATCTTCCAAGGGGGCAAGTACGTTAGTCCTCGCCGAAAGCGTAGTTACTTCTCCCTACCCAGCTCGAATCCCTATTTTCAGGGCTCCCGGGACCTTAAGTGGCCAGGAGACTACGGGGCTTCAGTAGCGCCATAGGCACCAAAAAGACTGTTTGTTCGGCGGCTCTTCCTTCCATAACTTCGGCTCAATTACGGCCTTCCCTGACGCGGCTCAATTACCCCTACCAGTGCTCTTACTCTTTGTGCTTTCATGGTTGAGTCGCAGTGCATTTCCCTTGTTTGTTCAAAGGGCTAGGAAACGGAGAAATAAGCATACCCATCCCTCCTGTTTGCTCTTCCCTGAATCTCCCCTTCAAGCCCTTTCAGCACAACAATTTCATTTCCTATTCAGCTTTCCAGGAATGTGCACAGGAGGCCGAGGGTTAAATGTTAGATGCACGGGATAGCTCAAATGTTTAAGCCTTCTTCCGATAAAGCCAAGGCAATAGCCGGCAGATTTGGCCTCCGCCTTTTTCAAAAGCCATTCCATTGTAGAGATTTTATGTGTGAATCAGCTGAAAATACCTCTAGGTAAAACACCGCATGTGACAACAGAAAGGCTGGTTCGCCGAGGCCGAAATAGCTACCTTTGCTACGAATAAGCAGCCGAAGGCGGTAGGCCGCCTCGCATAAATGCCCTCCCCCCCGTATATCAATAGTGAAAGAGGGTATAAATGTGCATTATCGTTATTGTATATATAAGTAAATAAGCGGATAAATACGCAGAATGTTATATAGAGGGTAATAAATATAAGGAAGAGATTGTAACAACGACACTAGTGAGAGAAGGAATTGTAATAATGACACTAAAGTGTGTACAGAGCCTAAAGTTTCTCAGCCTTGACTCTCGTGGCTGGCGACTCTGCTTAAGGGAAAAAAACCCCGAACAAATAAGGAAACAAAAGAGGGCTAAAATGCCCGAATCAGAACATATAACACGTAGCAACGATAAAAACCGGCAAATATTCCCAGGGAAGGCACAATAAATACTCGTGAATAGGCGGGAATTGGAGGAAATAAAAAATAGACCATCAAATCCATAATTAAGAAACCTCAACAATGCATCCTGTGGAGTAAGTGTGATTACGCGGAAAGTAACGAGTTTCAGAGGGCGTGTACATGTATAAAGTAGAAATAAAGAGTGCCATCTTGTAAAATGTAAACGTAAGTAAGCCTTGGATCTGGTGGAGGGGGTGCATGTTAGGAGGTACCGGCCTTCGGCCGCCTCTCCATGGGACCCGTTGTTTCTCAGTTAGAGGGATGTTGTTACGCGCGTTAGCCAAAAGGAAAGCGACCGATCGAGTACGAGAGAGATCCGAGGCCCAGAAGATCGATAATCCAACACTGAAGCTCAAACATCCGAATAGTCGCTGTTCTCTATAGCACCGAAGCCTTCCGCCCTCATTCTTTGACTTCCGTTAGCAAACGCCGTTAAGCGCCAACCAAACCTTCACCAGTGGTTGGGGATGGGACGTCTGCTAGCATCTTGCGACCCACCTCATTTGTCCAAGACGGGTGAGAACGGAGTGAACAGTTGAGGAGGTGAGACCGAAGGAAACGAGGTTACGAGGACTATAACGTGTATGGTACGTGGGATAATAAGGAACGAGCCCGACCTTAGGGAGGGTACACACGAAGGGTGGAGGTCCCGAGTAAGCAGAAAAAAAGGGGAAAAGTTTGCCGCATTTATGCGGGATTCGTCATATAATGTGGGATTCAGCGCTGACTGGTCGTATTCAGCTTGAATTTACTGGAATCAACCAAATACGGGCTGAACTTCAGGCGGGAAGCGCTAACGCGCTCCTAAAGTCGCCCTAGAAGGGCGGAAGCGCCTTAGCGCTTCGCGCCCCTTCCCTCGATTGAATTCGGGAGCTTGAGTTACCATTACGGGTTGAGGAGACCTAAAGGGAGTTCGTTCGGAGGCAATTGCCAAGCATTCTTCCGGGTATTCGTCAGTAGAATGAAACAATGGATATGAAAGGCCGAGACCACAGTGTGGTTTTAGTTTGGTGTCTGGGTTATGCATGGCTAAGACTAGGAATGGGCATTTCTAGCTAAAAAGAGTGCTGGTAATATCGAAATAAATACGCAAAGACTTAAGCCGCCGTATTGATCGAGCTATCGTAGAAGACCCACGGAAAAACAAGATTCGAAGATTATATATGATCCCGGAGACTCAATCCTTTGCACAGAAAGGAAGATCCCACCCGGAGAAAGCAATAACGTATACCCTCCACGCTTCTACGAGTAATTATGCGCTAATCTGTGTACTTGCATTCAGGTTTTGACACGAACACATTATGATGCTTCGAGCAATGAAGATGAGGTTACAGGGATTTCCGCGTATACTAATGAGCATTCAACGCCAATATTCTAATTAGCTTCACTCGGGGCCTTTTTGCTTCGCTCGTCTCGGATATCTCTCTTGTCGAGTCTATCTTAAGCCAAGCAAACCATATTTCCATTCTATCGCCAAACAAACAGATTGCTCCTGGGGAAACCGGTCTCGCATCTCTATCCGCGTATTGCATTGGCCTAACTCAATCAAGATTATTGCTAGTTGGTTTTCTCATCATTTTAAAAAGGGGTCATTCAATCAACTTTTCAAGCAAGCACTTTTCCCCAATTATTGTCTGTAAGGTGGGAAGCAAGCTTTAAAGCAGGGGATTGGTGGTCAAAGAAGCCTTCGTAAGTGCAGGAGAGATAATATATGGGGTTGGCAAGGATGCGGAACCGGGCACTCCTGTAGCTTGGATACTGCGGCAAAGCCTCTACTATTTCAGAATTCTCTGTCTTCGGCAAAGCCGAACGAACAAACCAAGATTTATGCCACGAATGGAGGAATTCAAGGCGGGAAGCCGCGAAGGCCGGCTTACCTAACGGGATTTAGGCTTCCGCCTTCGGCCCAGGCGTGAGGGTGTGCCGGGCGGGAGTTTTTCTTATTTCACTTACAGAGTAGGCTTCACTCACCCACCCACTGCTTACCCAAGCATGGGGCGGGCGGCTCTCTTACCTCCCCGATGGCAACAGTGCTATTCATTGGCAAGGATGATGGCAACGTGCTAATAATTGGCAGGTAAAACCGGTTTGCTTCCAGTTTTATCAACCTTCTTTAAGGAATGAATTGACTCTGTGACTCGGCCGAGATATTGTCTTTCTTTAAAGTTTGATCTCACCGTTTGTTAGCTAGCAGCAATGGCAGGGAAGATGTGACAGGAGATATTCAAGTTCGGTCAGTCAATGGCATGCGCACCAGAGGGTCGCGTCAGCGGCAATCTCTATGTATCAATGAAGAAATGCCGAGCATGAGATGCCGAAGGCAAAGAGTAAAGCAGGACTAGGTATATGGCTTTGGTTGTGTTTGGATCGGTAATTGTTAATGACCCGCTCCGGATTAATTGCTGGAAATCGTCTTCTCTCCCCTATTGGTGCCTTTTCTTCGATCTTGTTCTTTGCTGCCAGATCATATCTCAGTAATCCGCATACCCGTTGGGCGAATAATAAGAAGTCTTCGAGTTGTACCTTCTTCCAGACTGAAATATGCGTGTGGGCCACATTGGGAAGAGGACAGGCGAGTTGATAAAGACCCGAAAAACAATCTTCCTGGAAAGAAATCAGTCACTGGCAAGGCGGAGATGAGAGGTAAAGTCAACAGAGTTTTTATGGCCAAAAAGGACAAGAAGGAGTCCGGGTTGTATAACCCTGGAGAGAAAAGAGAAGAGATAAGCGAGGCGAGCACGGAGTGAAAGACAAAAGACTCTCTTCCGCTCAAGGCCAAGAGAGGGCACATGAAGGAATAGTTGGGGTTGTCGTTTTCCCCTGTGCCTTGGCGTCGAAGAAGTTCTCGGAAAGCGAAGTTAGCTAGAAGAGAGCGATACCCACTAGAAACATGATAACGGAGGGAATCCTGTGGGTAGCACTCTATGTGAGCGAACCAAAGCGATCACTTCTATTTGATCGAAGCCAACCCTTAATGCCATTTCGAGCATAAATGGCGGCTATTGAAGCCTATGAATTCCTTGATTGCTAAGTTGGATCTTTTATCTCGTTGACTTTGCTGCTATATCATCATCAGATGAACCATAAGATGAATAAGTCCTATCCTTAGGATGTAGACGTTATCCGGAATGATTGGGCGTTCGAGTCTGTAGGTGGCTTCTTTTTAAGTCTGTTGTCAAATCCCGAGGCTCAACCCTCATTGGACAGGCGGTAGGAACTCCCAAGCTGGGGTGTAGGTAGGGGCAGAGGTTATTTTCGATGGAGCGGTTGAATGCGATCCTTTCTGATCCGAGAAGCCCAGGTTGTAGGAAGCGAGCCGAATACTAGTATTCCAAGGTGCCCATCACACGTCTCTTATTATTCACTAGCCAGAGGCGAACTGATCTATTTACTAGAATCTCTGTTTCAACCAGAAGCGCTTTAGCCTTCTCGGACCCCGTAGCCTGGTACCCTTCGGTCGGGGCGGCAACCTGCGCCCTCTACCAAATGTCGAGAACAACACACACACCCTTTCAAATGGGTTTTTTTCTGAGGTCTCCAGAAAAGGGAATCATTATACTTCATCGTAGTTGAAGTGTTTGGCCCGTGCGTATAGGCCGTTACTTCGGTGGTGTCGTCGAGGGTAAAAGCCTTTCTCGCTCGGTCGGGGCCAGATGTTGCATTTATCTGTATCATCGGCTAGATTAAGAGCATTTGAGATTGAATAAGGGATTCCGTGGCCTTTCATAGCAGCCTCGGAGCCCGCTTCGTAATAATAAATAGGTGAAAATGCCTAGAAAATAACAGATATTTAACGCTTGCCAATGAATGATCAAATGAAAGGCATTTCACCGATGAACACAAACGGACGCGATGTTGTTCGAACCCTCTAGGATGAGCGAAGGGGCAATATATAGGTAGACGCAGAATCAACTAAAATACGTAGACACAACTTTTCTGTTCATACTTTCTCTACAAATTTTTAGGAAATTTGGACATTCACCCAGCCTGAGAACTTCCCCATCACCCAGCCTGAGAACTTCCCCATTTAAATATACACTGACCGAACCCTTTGTCTGCCCGCTGGCTTTGGCTCCAGTGCCTGCAAGGAATGAGATTGCCCTTTTGTAATTTGTTGGCTTTGGCTCTTTCTTGTGGCAGGTAGCATAAATGGGAAAAGCGGCGGGAAATGGAATGTCATGTCTTACTGGTTTTGGCTGAAAGGGCTAATGAAGGGCTATTATAGGCATTGGAAGGATAAGAAAGGCTCCGGAGCGAGCCAATCGAGACAAGTATAAGAGCTCATAGGGTAAGGCACCGGCGATCAAGAGCTCATAAGGCACCACAGGTAGGTGCCGATCAGGAGCTGATCAAGAGCACTCGACCTTAGAGAAGGTTTAGTTTCACTCAATCGAAGGGATCGGTACCAGAAGTATCGCAGGCTGGTACTTGCCAACCACCTACAGTCGATATGGGTGCCATCTGTGAAGCTACAATCTGTGTTCACCAGTGCTCTGATCGGCACACCCGGAACTGTGGCATCTCTCTTTGTCCTCGCTGAGTCACTTTATCTATCCCGGTATGCGATAGAATCGACCAAAAAAGCTAAGCCAAGAAGAGTTACGAATCCACTCCCGCCATTGATGGACAAGTAGATAAAGGCCCGAATATGATAACAACGGAGTGACGCTTGTGAAGCGGGTTACTACTTACTAAATTGATCAGCGCTCACCGAGCTGCTAAACCCTCGGGCAGATCCTTGTTTCGATAGATCAATCTCAGATGTGTTCTGATGTAGATCTTAAGGTTGGCAACCCGCCGTGCCCCTGGGACTTCTACTTCATGGATGTGGAGAGAAAATGTACAAATAACCCACTTTTGTAACTTTCTCAGCTCTAATGTGAAACCGTTGGTGAAATAGAACTAGATTGAGCTTCCTAACCCAATAAGAAACGGAACTTCCCACAACTTGAGAGAGTGAAGAGGAAGGCTCTTTGTGGCTAAACCTTTCTCCCCTTCAAGAGAAAGGGGAAAGTTTTAGGCCTAGAAGGGCGCTTGCGCCTTCGCGGCTTCGCCGCCCCCGTATTTTGGGGCCACAAGAACCCCTTTGAAAAATGGGAAAAGAAAGCAGAAAAATTGACGACTTCTTTTTCGTTCTTCTCTTTCCGGAAAGCCAATTTTTCGCCTTTATTCCTCTTTCTTTCGTATACGAAGAATTTCGACAATTATTCAGAAAGAGAGGGCCGACCGAAGGGAGGCGGAAGCGCGTTAGCGCCCGCCGAAGGATTTATCCTGAGGCCGGGGAGGCTGGCAAAGCCACCACCCTCCACATTTGTGCCGAAGGGTGGCTTTGCCAGCCTTCGCGGGCCCGCCTTTCTGTCCGTCCTAGTGTTCATTTTCCTTTTTCTACTCTTTGATGACTGTTTAATCATTAGTACCTGCAGCAGGCCTCTCCGTTTTTTCTGATATTCCTGACGGAGACAGCAGACTTTACTTACGGGGTTGACTTGTTTTCCGACAAACTGAGCCGGGCCAGGAAAGAATAAACTCAGCTACGACAGATTCACGGGACTTGAACCCGACCTGACCCTAACCACTTCAAGGGCGGGCGGCATGACCGACTTTCTGCCTACTGAACCCAAAAAGGAGACCTCGCAAGATTTAGGTGCGTGAATCAGTGCTTCTACATTCCCATTCTTCGCAAGATTTAGGTGCGGCAGCTCCCGCAAAATTCGGAATACGTACTTTTTCGGAGATCCAGCAAAAAATTCCGCTTTTTTCGCCAGCCGGAAGCGCTAACGTTATAGCTCTCAGGGAAGAAGTGGGGTGGTTACTTTCGTGCGCTATCCAAGACTCTGATGATTAGTGCAAACATGTGAAGAGAACAGATTAGGCAAGCCTCGTCCTCAAGTATTCCCTAATTGAGTCCCCGGAATAGTAGTCTCCATATCCCGGCATCGCAACACGCTTTCTGCGTTATACGCACTGATGGTTCACATAGTAGGCCGACCCGCGAAGGCGTCCTCGTCCTATACAGTATGTACAGCCCACCAATCAACCCAACATTTAGGCCACGTGTCCAAAGACGATATCATTTCCCACGGTTAGATCTCTTGTCCGTCTGTTGCTTGGTTGTTACTCCTTGTTATCTTGAATTCTATTCCGTGTGACTCTGTATAAGAGAATCCCAAAATATGGGCACCAACCGGCCCTAGGGAGTACCTACCGGCACAACTTTCCAAAAAACGTGCCCGCATGATCAACAATTATCCACAGTGGTTTACTACTTCATTGACTCGCAGTGACCACATCACAGGGGAGAGATGAAAACGCTTTGCACCGAGACCCAACCCCCCTCCCTCATGCGAGGAATAGAATTTTTTTCCCCATTCTCGCTCGGGTGAGCAAAGCACTACACGAGTCGCTAGCATTTAGACCACCAGTGATAAAAACTGCAAGGTGCGAGTTTGTGAGGGAAGTTGTTTGTTCCTTATTTTCTGAGGAAAGCAGTAAGCTGTGTGTTAGGCAAGCGAAGCGATAAGTTGTAAGCAGTAGCCAGTAAGCTTTTTCTGAGGTTTCTTAGGTGTGTACCTTCGGTTGTTCTCCCAGTGTTAGCTCAGCCAGTGTGTTTCCCCGGTTCCTTCCCCCGTTAACCTCGGTTCCTAAGAGTGAAGTTATCCGAATGTTTCTATGCGGAGAACATCGATTCCAATAAGTATGGGGGCCCGCGCGTTAGCGCGGGGGCCTACTGCTTCGTTATTGTCCCAATGTGACCTCGATCCTGTAAGTCAAATCAACGTGAACAACGATCCAAGAACTATCCTATCGGTTGCATTATTGTGCTAATGTTCCCTGAGCCCTTAAGAATGCAGTTAACCTCGACTTAACCTGAGCCTGTAAGAAACCCGAGCCTTACAGAGTGAAGTTATCCGATTATTTCGCGCAACGATTGATAACACTTGTTCAATAGATATGCCTGATGGCGATGTCATTGTTCTAACGTTACCTTGGCCCTATGAGTTAAAATCAACGCCAAACAGATATTCAAGAAAAACCCAGTTGCGTGATTGTGCTAACGTTACCTTAATGCCTGCGTCTTCGTTACTTCGTTCCTCGACTCAACTCCGAATCTGTGTTCCTTAATTCTCCGATTCCGAAGCCAAAACCAATGATTCCTTCGGATTCGCTGGTTCGAAACCTTGAGAAGAGGGAGGGATTCATCGTCGTTTCACTCCTCGACTGAAACTCCGAATCCGTGTTTCTTATTTCACGATTACGAAGCTGGGAACTAATAATTACTCCGGTTTTAACAGTTACGAAACCTTGGAATCCGTGTTACTCAATTCTCAGTTTCGGAAGGAATAGCTAGGAAATAAACAAAAGCAAAAGCATTAGCGGTGAGTCGCAGTCACCAGTATTTCCAATTTCTATGGGAACCTGTCCCTTTCATTGAAAGAAAAAGGAAGGATAAGTAAAGAGAATAATAGTAAGATAGAAGACTGGTTTGCTTTTCTTTGCAGTCTTATTTGCTCCAAATTGTTTCTCACACATCACACAACTGAGTTTTATCAACAGAGTGTCTATGAGAAAAGTGAGCAATATTTCCGCCTTTCTCTTGGCGGGCCGCCCACTTTATTTCCTTTCAAATTTTCTCTTGACAAAAAGAAGAGCGTTCGAAGTCCTTTTCCGTAATAGTCAACTATTTACGCTATTTTTGTGGTTGGATTGGATGTTCCGGTTTTTACGGCATTGAGGAGATTTGACAGGCGCCTCGTATCTGTATCTCCGGCCAAGCAAGGCAGCGACGAGGCGTTGACTTCTACTGGGAATAATGTGTATGTGTGCTCACGTACCCAAGGTTCGACTCTCCACCGACCGACACTTTTCGGAAAAGAAAGACCCCCTCGCCCCCATTGCAACAACACGCTATGATCCCCCGAGAAAAAAAGAAAGGTTCGACTCATGGCCATAAGTAGTATATCTACGATCAAAGACACTTTCTCTCACTTTCCCGATCAGCGAAGCCTCGGAAGCAGGAGTTGGAGTTGGAGTTAGCTACGGTTCGGCAAAGCCGGTAAATTTGGTTTGGTTCAACCGCTGCTCCAACATCATAAATTTGTTGGATGTTCCCTCATTGTCCTTGTTTATCAAAACCTCGTATTCCACTTTCAATTAAAACCAAGCCCCGATCCACGGTCAGTCTAAGATCCGATTGGAAATAATAACCAGAAGGCCAGCCCTTGCACCGGTTTCAGAGGCATAAATACTATGCCCAGTCGTTGATGATCGCTCAGCAGCCAAACCAACGCTCTTATTGGATGAAACCCTTATTTCGAAGGCTTTTGTGGGCGTAGGCCGCGAAAACTAGCGTTTTCTACGCCGGGAAGCGTAGCTTCCCCGTGTTTTCCCTTCGGGCCTCGGCCTCCATATTTTATTCCGGCCCAGAGATTCTTTCTAGGATCCTTGACCTAAGCGTCGATTGGATTGGTCAGGTTCGGTTCCCAGGTGTGATTTATTCGTGTCGTTTCGGTGCTAGTAGTTTTGCCTCCTTATCGTTGTTAATAAGTTATCGCAGTGGGAGAGATTCTGTGATGCTAGCCGACCGAGTAAATCTTAGGTCGTAGGTACTTTGCCGCGGCGATGAATCGAACTTGCCATTGGCATTTCTCAAGATTAGAAAGAAGCTATCGGATAGACCTAATTGATTGCGGCCTGGGATCCAATTCATTCAGTCACTCGCATAACTCAAGTGGTTTTCGTCGGGAAAAAAGAAAGGCGCGTAGCGCGAAGCCTTCTAGGGCGTAGCCCGCCGAAGTCGGTTTTGCCTCCGGCCCTTCGGCGCCCCCCTTCTTAAAAAAGTCGAGACGGCCCAGCCTTTCTTTGAGAAAGGCTGTTTAGCGAGGACGTGGACGAGGCCTACGCCGTGGACGCGGACCAGTCCGAGTTTGAGGCCCAGCCGGCCGTGCCCAATGTAGCTGTTTACGCTCCCAATAGTGAAAGCCTTTCGAGTTTGTTGAGCTGGGCCCTTCTCTCTTAAAAGGGGGAAGCCTAGTTCGCCGCCAGGGGAAGCCGGTTCGCCGCCGTGCCCGATGTAGCCGTTTCCGCTTCGAGTTTGTTGAGCCGGGATAGGGGAAGCCTGGTTCGAGCTGTCGATTAGGGAAAAGCCTTCGAGTTTGTCGGCCCTTCGATGAAATAAAAGCTGCTCTTTCGAATTAAAGCCTTTTCGAGCCCCTTCTCAAATTAAAGCCCTTTCAAGGAAATAAAAGCCCTTTAAAGTGCCGGAACAAAGGAACAGAGGAACAAAGGAACGGAGGAACAAGGGAACGGAGGAACAGAGGAACAAAGGAACAGAGAAACCAGGAAGATTCGTAATTCAAACGACTCGTGACTCGTCAAAGCTCGTGCGCAGGCTCTGCAGAGGTTGAATCACAGAGATGGGACCAGTTTTGTTAGATGGGCTGCCACGCCGATATCCTGTTCAGTATTCAAACAATCTGAGCCCAGTCTGCTGATTCGATTGGCTCGCTTTGGCAAGGGGCTTTGACTTCCTTTACGGCTCCAACTCGGGTTCATTTTATCCTGACTTTACAAACTTGGAAGCTTTTTCACTCACTTTTCAAACTCAGAAGCTTTTTCACTCTGATTTTCCAAACTCGAAAGCTTTTTCATTGTTTTGGCTCTCACTAGGTTTCCCTTGTCCTGGTCGCACCTGGGCTTCCCGTCCTGGTCGGGCTTCCCGTCTTCCCGTCCTGGTCGGGCTTTGCGTTCTACCGTCCCGGTCGGGCTTCTGTCTTCCCGTCCTGGTCGGGCTTCGCGTCTTCCCGTCCTGGTTGGGCTTCCTGGCCTCCCGTCCTGGTCGGGCTTCGCGTCTTCCCGTCCTGGTTGGGCTTCCTGTCCTCTTGTCCCGGTCGGGCTTTGCGTCTTCCCGAATTTTAAGGGCTTCGCGTCTNNNNNNCCTGGTTGGGCTTCCTGTCCTCTTGTCCCGGTCGGGCTTTGCGTCTTCCCGAATTTTAAGGGCTTCGCGTCCTGGTCCAGGCGGCGAACCAGCGCAGCCGGCTCTTGTCCTGGCTTTATCAGGCGGCTTCCCTTACCAGCGTAGGGATTCTCTTGTCCTGGCTCTTACCAGGCCTTCCCCGTCCTGGCGGCGAACCAGCGCAGCCGGAATTCACTCGTCCTGGCTCTTACCAGGCCTTCCCCGTCCTGGCGGCGAACCAGCGCAGCCGGGATTCACTCGTCCTGGCTCATACCAGGGCTTACCCTRKMCTGGCGGCGAACCAGCGCAGCCGGGATTCATTCACTCGTCCTGGTTCGTACCAGGGCTTACCCTGTCCTGGTCCTGGCGGCTTTGGTGCCCTCCCCGTCTGAGATTCGTCATACGGAGCGCTACGCGCACGACCCCCCTCCTCCCTCACCCCCCCCTCCCCCGCGACTACAGCTGCTTTTGTACCCTCTCGGTTATGAATCAATGGGTTAAGCTTATGCCGATGGGTTAACCAGGGGGCTTTTTCGGATTATTTGACCGGATCCGCTGGATCGAGTGAATCTTTATAAAAAGCTACTGCCCTGTCAGATAAAGGGGTCCCTATGAACACGCTCCATTGCYTGCTTCCGCATCAAGGTGTCATCTATTCGTGGCAGTCATGGCAGTAAATCCTCCGCATAGGCCCGAAAATGCCCCATTTCCAGCTCCCGCCCACCCCATGAAATTTTAACCCGCCCAAAAGATTGATAGGGCACTCGATCTCTAACCGGATCAACTGGGACTGAATCGATTGGGTCCACTCGATCAACTGTCTCTGCTACTCACTCACCCTGTCGCAGATTCAGGGCAAACAACTTCCTATGCTCCCGCTGGCTCGGTGGTGGGATTCAATAAACGGTGAGTCAACTGCTCTTGCTACTGAGGGATGTGAAAGCGGTAGGCTAGCTCTGCCTCTACGTAATTACTTACCCGCCCTCTCCCTATCAGTCGAGTGTCTAAAGACCCTTGGGATGGATCCGAGAAGGCTTGGCTTGCTTTATGGCCATGGGTCTATAGGATACACCGAGCCGACTGCTTCATTGACGGAAGAAACTTATGCTACCTTTGAAAGCTACCGCCTTTCCTTCTGCATCTGGATATGCCACTAGTGTTACCTCAACCACTGGATCAATCTCCCACCATTGCCGTTGGTGGCGAGACCAGATACGGATCCAAACGAAGGGATGTTGCCTCTGCTATCAATGCCTGCCCCGGTCCATGCTATCAATGCGGGAAATCGGATCAAGGGGAGCAAGTTCATAAGCATAATCGACTGCTTAAGGATATAAATTAAAGAGAGGCGACCTACGGGAGCCGAGGCGGCTTACCGCCGGAGGCCCCCTCGCTGCAAGCCTTCCCCACTTGATGCAACCTTACCTACTGATCTTTTCCTTCCGCTAGCTGTCGATTAATCCGAGATACGAGATTTGGTGCCAGTCTCTTCTTCTACCACCCCCTTAATCAGAAAGGGGTTCAGTCATCGGGTAAGGAATCCTTCCATCCGATGGTCCAGCTGCCAGTCAGAAATAAAGTAAAGTTGGGTCGCGTACTTACTTCTTTCATCCGCTCATCCCTCCCCCGAGCCAGTTGTTGATACGTCCCCTCATTTGCCGGGAAGCTATCCGATCACGGTTCATTGCTCAGAGGCAGGGGAAGAAAGGCCGCGAGGTTGGTTGGTTCGTCAAGTAGGCCTTCCACGGCGAGGAGAGAATGAAATAGTATCCCTTTGCCTGGACCATATGCCGTACCTGATTCGGATTGATGGCTTGGGATCAAATCTTCTACTCCTCCAACTGCCGCAAGTAGTGAATTGCCTATCTCTCCATCCTATGCTGGAATAGTAGCAGATGACACGTCCCCTACCTATCCCTAAACTGTATAATCTTTATAATCGTAATTCGATTGCTTTTCCCTGACTACAGATGAATTTAAGATTCGATGCCCTTTCCTCTCTGATTCCGAACCACCTTTCATTTTCGCCCCTGCATTGAACGGATTGAGGTCACCCGACATGGTTAGATAGCCTGGCTAGTGGGGAACATTCAAACCTATACCTGCCCTCTCTTCTCGAAAAGGGGAGATGAGTTCAGTCCTTATTTGGGTCATTCCCACCATGACCTGTCCCTTCAGCAGGATCAGCCACCACGCCTTCCCGTTCAGTCGTTCATGAATTAACAAGCTATCCGAATCCATCTCCATCCGATTCAATAACCGGGTAAGAAAGTAATCCATCTTCTACTGCCACTTTATTGACCGCCTCTCCCACCTCATCCTTTTATGCCGATGCCATCCCCCCTGGCTGTCGTGATGATCTACCCGCGTTAGGTGGTTAGGCGGCAAAAGTTGGGTGCAGCAGGAGAGAAAGAAATAGGCGATCATGGGTTGGTATTCCCTCCCCTCCCATTATTACGATCCCTCCTTTCCTTCCCATTTAATGACTGCAAAAGAACTTGATTCACTTCACCCCTACCAGGAGCGAGGAACGGAATTGGGAGCGATTGGAGCGGAACATGCCTTCGGTATCATAGCTTCAGTAGGCGTGTGGGAGTAGCTATTCCTTTTATACCATCCCAAGCTTATTCCGTACTCCCGATTCCCTCCATCGCTGGGGAGGGACGGGTCAGGGGCGGCGTAGGCACTAACCTACCTCAATATCGCATGCATGGGAGGCGGGGTGGGTGAATCGGATCAAGCAAGCATCGTAGCGTTCTACTCGTTACGCGGGGCAGAGCTCGGGGGGAGGAAGGATTGGCGGGAGATTAGAAGAACGAGGTGGGTGGAATGGTGGAGCATAATCCAAATTGTATGAATTAATCGGACAAAGTGAATCTGAGGATTGGATCGAACGAATAACTGAGGAGATGGGGGATCGGGGAGAAGTTGGGGGGGATCGGGAGGTGAAAATAGCAGTGGAGAAGGCGGAATCGATGAATAAACGACCTTAAGTAATATTTAAATTGCCTCAGCCAGACGTGGTGAGTGTTACAAATCGCTCGCCTTTTTGTTCATTGCTTGCCCGCTCTTCCGCTCGATGGATCGGCCGAGCAGAAAGGGTTGTAACCAATCAAATGATAGAACTGCCCTTCTCCTCCATCCATATCTGCTAGTCGTCTTTCCGAGCTTCCAATCCAAGGTTACGGCTACCAGAGCATCTTATCCCGAAACGAGAGGAGTGGCGATAAGGATGGTAGAGGAGTGGAACAACTCGACTGAAGGGACCTCGACTGAAAGGACTTCTCTCCCCATCTACTTTTTGACCTAGCAATCGAAAGCTTCCCACCCTCTCAAGCTTGGAATGAGAGGAGTTTTCTTGCCTTCCCTCCATCACAAGTGTTGATTCCAGGAAGTTAGTTGCCTTCAGGCGGAACTAACATGGGGCGAATAATGTTCCCACCCTGGTATTCGGGAAGAAGAATGAACCCTTTCATTCTGATCCGGGCGGGGGCACGGAATCTTTTTTCACCGCTCTCCAAGTGCTCTAATCGGGCGACATATTGTATGTGCATAGGTAGGGTTCAATCACCCCATTATCCGACTGAGACAGGCACGCGATGGATCCAAACCATCGCATGATGAATCACGACTGGGGAATCAAATCGTAGATGGAATAGCTAGCTGGGTCGGGTCCAATCCAATTCATAGCTCCTCGTAGTGCTCCTCATCCATAGACTTTACCATCCCAAGCCTAGCCCGGTTCAATTGAATCATCGGATTTAGATCAACGGATCATTCGGGGTTGAGTTTGCCGTGTGATCGATCCATCGGAAACCGTTGAATGACTGGAGATGGAAATGGATATTTCATTGAGATCCCTTCCATTATCTGACTAAGACGGGCAATCTCCGATTAACATAGGCGCGTGAATGTCTGTCTGGCAATCGGTAACCTCTTCTTAGATTGGCTCTTGGGCGGGATAAGTTTTTGGGTCCATTCCGGTCCGCAAAGTTTTCGAATTTGGGGTATCATATAGATCGAGGGATTACTGTTGGTTCCTCAGCTGAAGCAAGCATAGCGAATGGCATATGTGTACTGGGCTGAGGAAGGAGCATGGTAATGAGAAGTTACCATTGACTAATAGTGGTGGATGCCACAATTATCTCCTAGCACGTGCCTGGATCAGAAAAACCTCCATTGCATTGGACCCGAATCCACCTTGGCTCGGGGGAGATGACACTTTCATGCCGAAGCAATAACTGGGCACGAAATTTCATCTATTACGTTACAACCGTTTCCACCTTATTCTATCTAATCGGCCGCACGTGGGGAAGCAACTCTTTGAGAGCAAGCTCGATGCTGTAGGAAAGATGTATGTAAATCCCGATACAATGAGTAGTGCAACTCGGGCTGCGCCTCTCGTAGTTCGCTCTTGTTAGTAAATAAAATCGTGGTATTCTACCCACTGCCGGGATACTGATTCGTCGCTTTCCATTGCGCATTCAGGAAGGCAAGAGGCGACGAGTCAAGAAGAGCTTGTTGGTTCTAGTCAGTCCATTCATGCATCGACCCGTCAAAATGTTATGGCCTTGTCATCATTTGCCCCTGGATCTACCTCCAGTTCCGGGTTTCCCTCCCCCCCCCTCCCTGACGAGCTAGAGGCGGTATGAGGCGGTACCTATTCCCAGGGGCCGCTTCTCTCACGAGTGTCATAGATGAGTCTTCAGGCCGCTTTCTGAGAAGGGCGGGCCCGGCAGGGCCAGGCGGCCTCCGCCTCCGGCCCCTCTCTCTACCCCGTCCCGATCCAAGGGGTGTGTAGTAGTACTATTACTATCATCACGACCAGCTAGTGAGAGCGATTATCGAACAAATATGCCCTGGAACAATCTTCACCGATAACCCTTCATCTCTATCGAATGGATAACCCATTCGCTTTGGAAACAGATTCCAGGTCCCCGACTCGGCTAGCGCACTCCACAGCGGCGTTGATCCGATCCCTCCCATTCGGAGGATACGGGGTCCCTTTAATTCGGGTCAATGTACGGGAGCCTATGGACGGGAAGGTGTCACACTTTCCTCCAGTTTTTTCCGGGCGTTTTCCCTTGACGAAACTGACCGATGGGTCGCGAAACCAGGAACTTCCTAACCACGGGGATATTCAATTGACCGAGCGAAACTTTCATTCCGTGTTACTTCCTGGCTCGGGATAAATGCGAGTGTGAAAGGAGAATCTATCTATCTTCTCTAATGAGCACCAATCACCGGGCGGGATCATCCATAGTATGGACAACCACAAAAGGTTCGCTTTAACCCGAGCAGAACCGAAACAGTTGAGGATCAGTTAGGCCTCCATTGAATGGAAGTTTATAGAAAGTCATGGAGCAACTGATAAAGGCTGATTTACTGCAGTTGCCCAGACCTCTGGGTCCAAGCGCTCAGAACTCACCTGGGTCCCACAAGCCTACTGCGAATTCCACAGGGTGGGCCGCAAGACCAATAACTGCTTCGGCCGGAAACATGCTATTCGACGACTTTCCAGATGCCGGAGGAGTCGCGGTCGACCCACCACCGGCCTCCAACACTAATCAACAGTTAGGGATATCCAGAGATTCCTTGCTTAATACTGAGAAGGATGGACGATCAAACCAAGACCGAGTCAATCATGCGGATTACACTAAACTGAAGTGCTGCATGAATAGGAAACGGCGGCCGGTATTGCATCATAGGAAACATCGCGCATTCCGCTGATGGAATTGGAAACAATGTCTTTGTGACTACTCGTGGTCGGGAGGCAATGCAACCTGGGTAAGCACCTAGACCCACAATCACTATTCACGCTCCACCATCAGTAAACGAACCTCGACGAAGGGATAGGTTGGAAGGGGATCATGACATCCTGGAGCAATTGGGGCGGACAACAGCCGAGATTGATGTCCCGAAGGGCTACCCACCTTTATCGAAGCAGCAATACATGATAACCTGATTGAAGGAGTGCTAATAGATAATGATTTGGCCTCGAACATATCCAGTCTATATATTCGATCCCCCTCAAGGGCATGAAGCCGTAGGATTTGATGAAATAAAACATTCCCATTCGATGACACGGGGAGAGAAAGATGCTTTCGGTAAGACGATTCGTAGTTGTGGTCATTGATGCCGGAGTAACGGGCGAGCGGGATATTACCCAAGACTGGCGTCGACCCGGATTGGGTGAGCACAGGCAGGGGGAGCAGGCAGGGAGTAATATCTTTCTTAACCATACTCCTCATTACAAATACTTAAGAGTCTCATGCGTTAGTAATTTTTCATAGATAGAGATACGCGCAGAGCTGTCGAATCGATCGAACCGAACCCCCCTCTCTACCAAAAAGGGGTGTAGAAAAATTATCGCATAGGGAGATTCGGATTCGGCAAATCCAATGCTTTCTGGAGGCTACCCAACCGTGGAAGGAATAGTGAGCCGAGTAAATAGGTTTGAAGTTCATCTGTTCATTGACTCCCCTTCAACCCCTACTATCAAATGTTTGTTCTCCTGTGACCGACTCTGG
>Contig13+128853
CTGTCGAATCGATCGAACCGAACCCCCCTCTCTACCAAAAAGGGGTGTAGAAAAATTATCGCATAGGGAGATTCGGATTCGGCAAATCCAATGCTTTCTGGAGGCTACCCAACCGTGGAAGGAATAGTGAGCCGAGTAAATAGGTTTGAAGTTCATCTGTTCATTGACTCCCCTTCAACCCCTACTATCAAATGTTTGTTCTCCTGTGACCGACTCTGGAGTAGATGAACTACCCAATGAATCTGAGGTTGCGATATATCTTGGCTGTTACCTACCAGAGAGGACTGGAAAAAACGCCCCACCCTCCCGGGCGGGATAGAACTCAAATGCAGCTACGGAGGGCCATCAGGTCCATCAGCACCTTTCTCGTCTGCACCGGGGTATAAAGTATCTGATCCGGGAGCAACAGGGGGAGACGGAGATGAGATAGAAGTTGAACGACTCGCCCTTGAGATCAATAGTTCTGAACGACCTTTCTAAGGTGGGTAGGAGACTATGGAAGCTGCTCCCTTCCCACTAGTTATTGACTGCCTAAGGGGACGGAATAGGTAAGATTAGACCTGCCCCACCAGCCTTGAAATAGAGAATAGTTCGCTTAAACAACCTATTCTATCTCCCTCAACTCAGCAGTCGAGTGCTAAAGCCTGAATCGAACTTATATCCCTGCTGAACCAAACAATTATTTTATTCTCAGCTGGACGCTTCATTGGTTGAATCAACTACTATTTATCGAGAGGTAGGAGAAGGAAGAGGTTCAACTATGCGGGTCTTCCATCCTTCCTACTAATAAATGCTTCTCTGTTCGGCCAATGCAGCTCTATCCAAATCTTCCCCACCCGGATTGGCTAGGTTCAACCCTGGCCTTCTGTCCTGTCCTCCCCGCTTCTATGGATCGATCGGACCGCTCTTCCGAATCTATCATCTCCCATTCCTCCCTGGCAGGTTGAGCAATACTATACTTTTACCTGAATTGGACAGTTCCTTCAGTCCAGATAGTACCCTCCAGTTCGGATAGACAGGAAAGGGTAGGGGAGGGATAGGCGGATCGGAGGGAGTGATAGGCAGTAGGGAGGGATGAGCGAAGCGTATTGGATAGATATACCCCCGGGTAGGAACCTTATAAGAGCTATCTCTACCTCCCTTAGCCCTCTCTCTTCCTCCCGCTCTCTTCTACCCATAGGTTCCCAGGGGAAGGCATGGGCATCTATCTAGTTGGAGTTGATTCCAATGAGACTGCCACTCCCATCTCTCTTTAGCAGGTCGAGCAACTTATCCTGAATGGGCTATCTCCCTCCAATCAAATATTCTGTTATTGTAGGTCCATCTCTCTCGATTCGGCAGGTTCCTACGCATCCCAAAAAAGCCTTGACAGAGGTTTGAAGGGGGAGGCTTTAAAGGCAGTTCCATTCTGCAGGACTCGTCGGAACTAGAACCTCATCTGCTCGAACTTCACAAAGATCTTGATTCTAGGGCCTTTTTAGGTCAACGAGTGACCCGGTAAGCAACTACCTCTGACTACCCCTCTTCCCTATTACTCAACTGCGCTTGACGCTTTCTCGCGAGAACCGCTGTAAGAAGCCCTTTTGCAAGCGAAAGGCGGATAGATACGAAGCTTGCCTCGAACAAGCCAGTTATTTCGTAGGCGAGAAACGATCTTGAGAAGCGTAGCAAAGGTAAGGTAACCCAAAACCGAGCGCTTGAAAAAGAGGAGGGTATGGAGGAATGACTAGGGTTCTTCCCACCGAGCCAAGCTACGCGGATTCTCCCTATTGAGGCGGTTCCAGAATCTTAAAATTTATGCGTTGTCTAAAAACTGCCTGTTACCTAATAGCGTCGTTCTATACACGTGACTGTTGGGCATGTTGGTTTCGACCCTCCCTCCGAGGGAGTTGAAGAAGGTGGATTCCTCTTTTTTAAGGGAGGAGTCATTATCTTTCGCTGCAGCACGAAAACCTTTCACAAACAAAAGGTATTTCTTTGGCTCTAGCCAGTAGCTAGGTGGATGGGAGTATTCCCGGGGCGGGGAATGAGTCTGCCTGTTCGAGAGCCTTTAGGCACTTTAAACCTGAAGTGTTTTCGGGCTCTCCCTCTTCCTATTCGGTCGGGTTCCCCTTGTGAGTGAACGCGCGGTGCCCAAATGACACGAAGCGAAGCGACTGCCCCGCCCGCCTGCTTCGAAGCAAAGTTGTTAAGCCAACATTTCAATACGCACAGCCCATAATGCTATTCCTTAAGGTTTCTTGACAAAAATGACTTGAAACCGCATTTATAGACGTGAATTTACGAAGGGTTTCCTTAAAGCCAACTTTTGAGAATCCATCCTCTTGATTTTCCCTTTCCCGTGGCAGCCGTAAGGCACATCTAGGGTCTAAAGTGCTACGCGCTTTCCCGGACCTCGCTTGAGGAGGTGGAGACCCGGCACTTTAGACCTTGGAAGGTAGGGAAATGGCCGGCAATTGATCTCGGACCTCGCCGGGAAAAGCGTAGCGCTTTATCCAAGAAACTCTCCGCGCTAATGCGCTACACTGCCCCCATTGTGGTGCCCTTAGGTCAAAGAAGAAGAAAGTACTTTTGAACAGGGGTAAGACAACAAAAGGTCGAATGCCCGGCACGTATAGATGTCAAACGATTCAGAAGTAACCTTAAGGCGGCATCGACGACCCATCCGCCCTCACTATCGACGAGCCAGGCTAAGAGGCAAACACCAACCTTTCGCCCTCGCTAGAACAACGGGCCAGGAGAGATGTGCCGGAGCTACGATAAGTAGAAGGCTGGAAACTCTGATCCAGTCAGCAGGATCCGATGATTCTAATGGAATCAGTAGAGAAGCAGAGGGATCCAACACATGAAGGATTGGGCGGGACTGTTTTCTCAATAATTACTAATTATTAGGGTCTAACCACTTCCTGAATTTTCGTAGATAGATGCTCCTTCACTACTTCGAGGTTCAACTCCGGACCCCTCCGGCCCCTACCTATCCCTCTCCGGCCACCCTGGGTGTAAAAGGCTCCCTTCCTTCCCCGCCCTTCTCAAAGGGGCGAGCGGGACGCGAGCCGGGCACATGCCTGACCAATGCCGCTTCGAACCCTTCCCTTCCATAGCCATAGGAGTTCAGCAGCACCCAGTTCTAGGGCTGCCTTAAGTTGAGCTCTCTCTGCCTAAGGTCATCAGGAGCGAGGAATAGGTGGAATAATTGAACATTTTATCGACTCGAAATTGTCGAAAGAACACTAAAATTGTCGACTCGTAAGAATCATCAAAATTGGGCCGAATTAGCTGCTTCTTTACTCTGAATTTTCTCTCGGGTGCGAAAAGAAAGATTAATCAGAATTCAATCCTAACTGCTAGGTTTGCACCCTGGCAAGGTTATGCTCAAAGGGCTCGCTAACGCTCGCCCCCTAGCAGGGGAAAGCGGCGAAGGCCTTCAGTTGCAGCAGAGACTCCCAGCGCTCGCTGAGGCCGGTAGGCTGAAACGCACAGCGTTTTTTAAGCCAGCCCCTTTCTCGTGATTTGTTTGTCTAGGTTCTACCATTTCAGCCATGTCGCCGCGGATTTTTGGGCCAATCACGAATCGACATAGTTCCCCGTAGCCGGGTGGGGGCCTGGACCACCCCCCCCTTAGGAGCAGGGAAGGCAAGGAGCCGTAGGCGCAGAAAACGCCGTTTTCCCGGCGCCGTAGCTCGATTGCCGGAACAAGCAGGCAGTATGGTTGATCAAGCCATCATCGACCGCCGTATGTTTCCTTTGCTCCAGACCGATGTCTCCAGCGTGACTTCGGCCAGCTACTACGATCCACCGATGAGGGCGAAGAAGCAGGGCGCGTTAGCGCCCCGGCCCACTACTTCTTCGCCCAGCCCAAAGCCTAGGTGCGCGCCCAGAATGACCTTCAAACCAGGTTGTGCTCTCCCCAGCTGCCGGAACCAACCCATCAGCTTTATGGGGATAAACANCCTGAAAAAAATCCTTAGCTTGGTTACTACTTAACACTCGGAGGAGACCACCCTTTCGTGTTCTTCCCCCGGCTTTCCCGAAGAGTGCAGGAGATGAAGGCGGGGCGCGTAGCGCCACTTTTTCTTCGCCCAGCCCAAAGGCCTGTTTGCCTTTCAGGATGACCTTCAAACCAGGTTGTGCTCCCCCCAGCTGCCAGAACCCCCATCAGCAGAGGAGAACCCTGGTTGGGACTTCCTTTTGGCGGCTCCTTTACATTCGACGAGGTCTCGTCGCTTTCTTCGTCGGTGAATCACGCTCCGAATGGAATCGATAATAGCAGAGTTTGACTCCACCCTTTTTTTGGCTTAATCCAGCTCTCCCAATTATCCTTAGGGTTGCTTATTACTCCGGTGGACGATCGATCCTCTCTAGGATGTCCTCGTGGATTTCTTGGGTGGGCCATATGTACCCCATCCCGGAGGGTGTCTTTGAAATGCTCAAGGGAGGTAGGTTTCTGGGGCGCGCGCCTCCCCTTCCTCGACCATATCGTAAGCCACCAGAGCTATCGGCTCTTCCGCGTACACCCCAGGGTGTATTTGTTGCACGTCTAAGGATAAGGTTGCAAGCCTGCAATCACATCGATTAAACCGTCGCGACCTCCGGCTGGAAGATTATAGACGATAACTCCCCGGTTAGTGGACGCTTCATCTGCGCACAGAATGAGCCTTTTAAAAGAGCCGGCCGGCCTCCACATGTGAAACCAAAATAGGGGACTCCGGGTCCTCCTCTTCCGACGGCCCATCCTCTGGCGGCTCCTGTTCCGTGTCTTGCCGCGGCCTTTTGCGGCTACTACTCTCTCCGCCTCCACCTTCTTGGGCTGCGGCTACTTGGGGCGAGAGCAAACTACCCCCAAGAAGAATTAAGGCTTAAACAAGTTGAGGTAGTATCAATCGTGGGTCCGGACATGCGAAAGAAGCACAAAGTGCTCTATACACCGCCAGTAAAGCCTTCTGATGCTTGATAATGAAGTGCTTGATGAGGAAGAAAAAATAGGGGCCTTTAGGGTTTGAGGAAATTGGCATTGGATCTATCTTTCTTTGTTGTTTGAGCGGACTGAAACATTGAAATACAAGTGATAGGTATTTGGGTGAAGCAAAGGTGGGCCCCCATGAAATGTAGCCTTTGGAAAAAGAGTTCAAATTGCTTCGGAGGGGAAGCGCATTTCCCAAAACAGCCTTTCCCCGCCTCGCCCCTTCTGAAGGGCATGCGGGGGAGAAAGGCTGTTTTGTCCTTTTTCTCTCCCCTTTTTCTGAGAGGGGCTTTAGCCGGCTAGAAGCTACTTGTTGCAGTTTGGCGGAGGCAGGGTTCGAACCTGCATGCTTGGGTCATGAGCCCAACGAGTTAGCCAATTACTCTACCCCGCGATTGATCCATTTCCTTCAGGGTGGCCGGGTGAGGAAAGACGGATAGGAATACCTAGCAACGGCATATCCCGGCGGTGCCAGGGCCTGATAGTCGGGCCCCGGCCAGTACCGTCTTCTGAGTCGAAACCTCCCACACACAACAAGCCTTGGCGGACCTGAATCTACCGAGTACCCAGAATCGAATTCACCGCCATCTTACCTTCTATTTCTTTCTGCCTTCTGGAGCGAGTTAATTAAGACCAATTTTTCCGTAACTCTTTGGTACGAATGTGCGACACGAAGAAATTTCGAATTTTTCTTTCTTTGCTTCGATTTGCTTGTGTTTTGGCCGGCCTTTTCGCCAGGTTCAATCTATATACGTGATTTTAGCTTATTGCTTCTGGACCCCTCGGTCCTCCGTCCTTATTGCTCGCCTTTCGTGCCCGAGGTTTTTGGCTGAGCTCGTATTCTCGGGACCGATTCTCAAGAGTTGGTTTTCCTTCCCGAATAGGTTTCTGGGCGTTCATTTGTCCCTTTGCCTTTCGCGTTTCTTTCTTGTTTTCTACCCTCGCCTAGCCTTCCCATCACGATATGTTTCACGGATTTGCTGTTGGGGCATTGGAAAATCCGCCCGCCAAAAGGGCTTGCCCTTTCTTCTTCGAGCCGGCTTTCCCTTTCGGGCTAAAGCGGCGTTCTGGTTGCAATTTCTTAACCTTTCCTTTTCTCTTTGCGATTGGAGCAGCGTAGTCGATTCTTCCCTTTTATTAATCGCTGTTGTGTATCCTAAAAAGGATACTGTTTTTGCCTCATATTTTGTGATTGAAAGCCTAAGCTTTCTCACCACAAATTCTTCTATTTGACAGGTGAGCCACCTCAAAATTCTTGAGTATTTACTCCTAAAAAGTACCGACTAGGAAGTTGTCTGCATATCGAATGTAGTGGAACGGGTCTTTGGCCTTCTTTAGGAGTTCTTCCATGAATTTATCCAATTCGTTGAGATATACGTTCATAAATAGCGGGGATAGTGGCACTCCTTGCGCTATTCCCTAAAAATTTGGCGTAAACCTTTCAGTCCGACGTTGAATCTCGGTTTTAAACGCTCCTTCAAGAGTTTTAATCAAAGCCAAGTCTTTAATTTGTTCCCGCAGAAGCTTTAAGAGTATCTCGTGATCAAGGTTATCGAAACATTTGACTATATCGAAATTCAACCGAAAGGACCTTCCTCCAATGCTTTAATTCCTTCAAGGCYGTATGACATCCGCGCCCTGGGCGGAATCCGTGTGAGCAATCCGAAAAGATGGGCTCAAACCTCTTCTCGATCCTTTTTCCGATCGCTTTGTAGACTATTCTATCAATAAGTTTAGGTACCGTTAATGGGCGGTATTCGCCCGGCTTATTAGGTTTCGCTCGATTCGACACAAACGATGGAATTTCCATTGGCCCTTGGCCACTAGCTCAGCTGCCTTATTAAGAGTTAAAATGTCTATACCTTGGTCTCGCTCCAATTTGGATGGTTGATATGTCCTGATCCATTTTGCTATATACTTTAGCATTTTATTCCAATTCTCCTTCGTTTTAGCGGTTTGAAATCAAGAATGAAGCCACCCGGGGCTTTTTCATTCGCGCCATCCCCAATTCTATATACGAGTTATTAATGCGAGTGCCTGGTGCACAAGGTGAAATGTCAGCGACGATGCAAAAGTATCCATTGAAAGTGATTCATCGATGGCCGAAGGCGGAGGCCGCTTCGGCCTCCGGTTTCCCGTGTTTCTGATCATTCCCCGATTTCTAGGCTAAATGCCGGGGGGTAGCTTGGACTTCGAATATCGGCTACGAGCTCTAGTCCGATCGATTGGGGGGGTATTCATCATCGGAATGTCTATTGGGTCGGTGGAAATGGTAGCCTATCCTCCAGCAGGTTCCTCGCCCGTCGTCCGTAACTGACGGAATTACTCGCCCGTCTACAATGGGGTATCGTGTAAGGAAAGGTGGGTTGGCGCGGGGGGAACGTGCGTAACGAAAGGGAATCCTTTTTGCCTGCCTGCCGTCATCAGAATTGGATTTGGAAGAATTCCTTAACCTTTGTTGAACCTGCCTTCCCCTCCAATGAATCTGCTACTGCCCCAGGATCAATCAATCTCCGACTTCCGGATCAATCCTAGGTGATTCAAGAGAAGTTGTTCGATCCGCATTTGGGGGAGGCAACCCGCTATTCTAGTAGTATTCCCATTTCCTGGGAACGAGATGCCCATGCCTCCCCCTCCAATGGTGTAAGATCCTTCTCCCTCCTTCCCTCCACTGCCCTATCGAAGCATTAGACTCCTCAATTTAACAATTGAGTTGTTTCACTCCTCCTGCTATCGAAAGAACAACCCAGGGACTGGCGTCCCTGTGTCCCTCCCTCCTCCTCATTTCTCCATCATTTCTTCTTCCCGTCCATCCCGGACTTCAAAACATTTCTAATAGTGGACGTTGGTCCCACTAAAGAGTTTCTTGCTGAAGGAGTCGACTGAGAGAAGGCCGAAGGGTCGAAGACTTCGCGGTTTCCCGCCTCTCCGTGAATTTGTCGTACTCGGCCTTGTCCATGGCCTCGCCCCTTCCGGAGAGAGGGGGGGACTCGCCTCGCTGCATCTGCGGTCTCTGAAGTGGGGGCGTACTCTGAAGCAGGCGCGAACTCTAAAGCGTCTGCAAGCGCGTACTCTAAAGCGGGCGCGTACTCGAAAGCGGGTCCTCGCTCAGACTCGTCCACGGGCTTGAAATCGGACATGTACCCGGAATGATATCCTAAATTTGAGACATCAACGTAGAGGTGGTTTTTGAGTCGGCAAGAAACCCTGTTAACGCAAGTACAAGGCTGGGCGGGAAACCGCGAAGTCTTCGACCCTGGCCTTGTAGACGACCCTGAACCCTGATTGAGTAAGGCGGGAGCCTTCTGGCTGTCCCGGCTTCACCTTATTCTCTGGCTTCGCTTTGGTCTTCAGGCTTGGCCCGGCTTCGCACCCTCAGCGGTCACCCGACCGGCTTCGCCTTCGGTCCTTTCCTTTGGCTTCGCCTTCGGTCTTTTCTTTCGGCTTTGCGCCCTTCCCCTTTGAACGGGTTAGTTGGGGCGGCCCCTGCCTTTCCTTCGGCTTCGCCTTCGGTATACCTTTCCCTCGGCTTCAGGGAAGGGAAGGGAAGGTGAGGTGGGTACCCCATTGTCTGTCAAACGGAGTAGTATCTAGAACTTATTGTCTTGCTGCCTGATTGAATCCCGATTGCCCTTTTCTCTAAAAAAGGGGTCGAGTGATTGAATCCCGTTTCGTTCGCTCCTCTTTCTGGCTTAGAGCGTCTTGAAGCCGTAGTTCGAATTCTGTCTGGGCTCGTATACCCTCCAGCCGTAGTTCGAACTCTGTCTGGGCTCTAAAGTCAAGCTCAAGTCCTTTGCACAATTGCGCTCAAGTCTTTTGCACAATTGCGCTTCCACAATTGTGCTGCTTATTTTGCACAATTGCGCTCAAGTCTTTTGCACAATTGCGCTTCCACAATTGTGCTGCTCATTTTGCACAATTGCGCTTCTGCTGGCTCTAAACTCTGGCGGCTGGGTAAAGCGGCTCTAAACGGCTAGCGGTCCCGATTTCATGTCTGATTGAATCCCGCTCGATTGAGGCGCGAGTGTCTTAATGCCCGATCTCTTGAAAACCCCAGCTTACTGCAGGGCCCACTATCTATCAGCGCTCGCTCGTGAAAAACCCCAGCTTACTGCCTGCAGGGCCCACTATCAGCGCTCGTGACAAACCCCAGCTTACTGCAGGGCCCACTATCAGCGCTGATAGTGCTCGTCCTCTGGGCCCGCCCTTCGCTCGTCCCTCCACTGGGTCTTCGGGACGCCACTCGACTGCCGATAGGGAGAGGGGTCGGGACGTCGCTCAGGGCTCCCCACCACGGCTTAAAGCCGTCCGTCTTAAAGGCTTAAACGGCTTAAAGCGTCTTAAAGGCTTAAAGCCGTCTTAAATCCTTAAAGCGTCGCGTTCGCTCAGGTCTGGCAGGCCTCCCCTGCGGGGGGACCGCGGATGCGGTCCTTCGCTCGGCTCAGGGCTCGGTCTCTCCAACCTCCCCCTCTTACCCCCCCCTCCTGCCTCTCAATTGAGGAAGGAGTGGCTCAGAAATGAAGCAGCCCATCCATGCAATGGTTGCAAAGAATGTGCTGTCGCACGCTGGCAGCTATCTTGCCGCTAGCTCATTACTCAACGAACTTAGGCGGGCCCTTACGATAATGTACTAAAATCGTAGGCCGGGACCTAAGCTAAATCGGTAGGTACCCCATACCGACTCACGGTGGTACCTTACGATAATGTACTAAAATCGTAGGCCGGGACCTAAGCTAAATCTAACGCAGGGACCCCTGCATCATCCATTGGCAGGGACCCCCTACCGACTCACGGGGGTACTTCCGCTTCTGCTTACGCGCCTTACGCTTTCGCTTCTGTTTACGCGCCCTACCGCTTCCGCGGGTCGAGTGGCGCCGCTACGCGGCCACAATTTTGTGTGGAAAACGCGCGTTTTCCCCCTTCTGCGGGCGCGTAGCGCTTCGGGGAAGTGCCCGCCCGCTTCCTAAGCCCTAGACGGGCCGGCCGGACTTAAGTGTGCCGATAGGCACGCGGGTCGAAGACGGCGATAGGCACGCACGCGGGTCGAAGGGGGGCGGGGTAAAGCTTCGCGCCCACTTCTCTTTTCATGCTCCGTCGAAGCACCCATTTCCATCTTTCTCACTCCATTCCCTATCTATAGACAAGGACCTTTGTGTGAAAGGCACCATGATTCATTCTATTGACGTGTTTTCACTTCAGGACCTTTTTACTCACTTTCTTCCTCAAACAACCGGCCGAGACTAAGACGCTTTGCGTCATTGTTTCTATCGCGTCACCCGTTTCCTGTGCCTTAATCGCTCAAGGGCCTCTCCGTTGAGACTGAAAATACGCTTTTGCGTCATTGGGGATCGCCCGCAAAACAGACTGTGCTTTAGAAGCCGGATTATTGCTTGAAGTGGTTCTCTTTCGCGCTTTACTCTTTCGAACCTGGCTCCTAAAGTCGCCCCTTTTGAGTCCGTTGTGACCCCTGTTGAAGGGTTTAGACAAAGTGAACTCGGTACAATAAGATTTGAAACTGCAAACGTCGAAAGACAAGCTAGAGCGCGTCTTACTGAAGCTTCTGCAAAGGTTTTGACCGGAAATCATGGTCTGATCTGTTCTACGATTCAAAAAGGGACTCCCGCGCCACATTTTGAATGAGAAAGGAACTCCTGAGTAAAGGATACTACAAGGCACAGCCATAACCCTTTTGGAGAGAATGGGCCGGAAAGCAAAATGGCTTCCACTACAGCGTTACCCTCCCACTAAAGCCCGGAAGGAGAGGCCGAATGGGTAGTTCCTACAAGGCACAGCCATCACCCTTTTGGAGAGAAGGGGCCGGAAAGCAAAATGGCTTCCACTAAAGCCCGGAAGGAGAGGCCGGAGAGGTAGCTTAGGTCATGGCATTGAAATCCTTACCATATTCCCCTTGGACACGGGTCTGGCTGGCATCACCGGTAGATTCTCCCGCAAACGAAGGAGAATCTAACCCTCGCGCGACACAAACACTCGTGCGACACACGGATAGCCTGACCACGATTGTGGCCACAATCGTGCACTCGCGCGACACACTTTTAAGCCTAACACCCCCGCGAACGGACGGACAGCCTGACGCAAGACACTTAAGCCCCCTTCTCTTCAAAGGCTGGCCAGACGGCCACCCTTCTCTTAAAAGGGGAAAGGGAGAAAGAGAAGGATTTAGTTTCGTCGAGAGAGATTCCGTTCCGTAAAGTATTTCTCAAGGCTTTCTCTTCCGGGTCTAAAGACCGTAGGCGGAAGCCGCCTTCTTTAAAGCAGCTCACCCGCCTTCCAGCTACCGGCTTTAGCCTACCGGTTCCTTGGGTAGGCTTTAGCCTACATGCCGGGCTCAGGAAGGAATCTGCTCTGCTTGCTCCTTCCAGTCTGATGAGCATGTTATTTGCTAAACCTTTCTCTTTAAAGAAAGGTTTAGGCTTCGCTGCGCAAAGCTCCGTCCGAAAGTCAGGCGGCCGGGCGCGAGTTCATAAGTTGAGAAAGCGCGTGTTCAATGAACCCGCGCTTTCCACAATGGCGCCCCCATCTAACCCGGGCCGCCCACAAGAACCCGCGCGTTAGCGCTTTATCCTGTTTTAACCTTTTCGCGCTACGCGCTTCCCTGCCCCCATAACAACTCCTCCTCTTCTCCCCCTCCCTATTCTTCCGCTTTGGCTTTGGCGCCCCGCTTCCTTTTCGGCCGGGCTTCGTATAGCTAGCAATTCCAGCACGTCACCGCGCGGCCCAGAACCCGCTCCGGCTAAAGGTTTTCTAAAACCCTTGCCCGGCCAAAGGCCTACTGCCTACCCCTTTTTGGCGCTACGCGCCACTAAAGCCCGCTCGAAAACTAGCGTTTTCTTGCGGGGGCCCCGCGCCCTTTGGAGAGAAAGGGCCACAGCAGTTTATTAGCTTTCACCTTAGTCAGGGCGGGATGTTTGCCAGCTCAAAGAGCTAAGCCAGAAAACCGAATGAATGGAAGAGGGATTACTGCTATAGCTCCCTAAGGCATAAGATATCTGTTTCACGCCGGAACTCAACGATTGAATAATTGGAGAAGCTATCGACTCTAGAATAAGTTATTCGCTTTAAAGGCTGCTCTTAAATCCCAACAACCCAACAAGCTCCTTTAGCCTCTACCAGGTCGCGGTAAGTAGATGGGGAGGATGGGGCAGGCTGCTTCGGAGCGTTCACGGTTACGGTCCGGCCCACCTCATGGGCATCCTTCATAGAGGTAAGGGGCTGCCTTATAGGTAAGCGCACTCTATTGACTGAATTGACTAAAATATCTCGTTATCATGGCACTCGACCAAGCCGGAGGGGTTGGGTCGGTACTCATGAGCTAAATCTTTTCGAAAGATCGCATGGCTCGGGTCTCTCGGAAAACGGGTCGATATTTGACCAGCATCTCAATCCCTCGAACGAATAATTCATCCCGCGGGATGCGGAATCATCCCCCATTTTATTGGCCTTCGCATCGCAGGTGGCCGGGATGAAAGACAAAGATTCTTTCGGGCTGTTTAAGGTCGATACTGCCCTTTTTTTTCTCAACAAACTAAATTCTCCAGTCAAGAAGGGGCGGGGAGTATGGGAAGGGCATGATTCTAGGCTTACGAGGGGTCTCGGAATCAAAGCCATCGAGTTAATCAGAGCCATCAGTCAAACGGATAAGAACAGCCTGCCTTTCCCTTTAGCCATAGAGGCGAGACATGTTTACCACGACTAAATCAGAAGAGCTTTTTATTTCAAGCGAGTAAGAGGACTACCTCTCGATCGTCAGCGACTGCAAGCAGCCGGTTGTTACGGTTCGTTCTCTGTTATCTGCTTGGCACTTTCGCTTCACAAGCCCGCCCTAGGTTTCGTGCGCATACAGTTGCTTCAGCGAATCCGCTTCACGGCAGCATACTTGACCCAGTCGGAAAGCAGCCCTTTCAGGGGCGATGCTGCTATTGCTTCGGCTTCATGACTATGTCGTCTAGGGTCAAATGGGTTTGATCACTTTCGCCCCCCCTTTGATATGGGGTTAGTAGAAACATTTGAACCTTGTCACTGGGTTTACGAGTGAGGGTTTGATCACTCTATTTCGCCTATGGTGAGTATCGACATGATCATTTTATCATCTCCGCCGGGAGTGGAAATAAGGTTGGTAACGTATCGCTATGGTCAATACGTTGTGGCTGGCTACAAACCGGCAAACAAAATTTGTCGTGCTGGGAAAGAGGAATTAGGGGAACTAGCCGGGGCGCGTAGCGCTCTCTCTCCGCTCTTCATGCTTGGTTTTTCAAAACTATAGCGTCTTTGCATCCGCCAGAAATATTCGCATAGAATTTAGTAAATAGAAAGACCACCGGTCGACCAGCGGAACCGAAGCAGCAGGTGAGGCTTGGTTTTGAAATTCAACCCGATTGAATCGACGCTTTGGCGGATATGATGGAATTGGTAGACATGCCAGGTTTAGGTTCTGGTGAGCATAATCGTGGGGGTTCGAGTCCCTCTATCCGTAACGGTTGTAACGTCGAAGTTATGCAATCACTAGTGATTCCTCTAGTGAGGAATCAAAATGGGGAAAAATCGTCGAAGACTGGCTTTTGGGGGATTTTTGTGGAAGCGCGTAGCGCTTCCACTATTGTGCCCCGCGGAAAACGCTCACGCGTTTTCTGCGGGGAATAAAACGCTAGCGTTTTCTTGCCTCGCCTACTAGGGAAGCGTAGCGCTGATAGTGGTTTTCTGCGGGCGCTACGCGCTTCCCTCGTCGAAGGCGGCTCCGGTTTAAGGTCGCCTAAACCTTTCTTTGAGAAAGGTTTAGCGAAGGTTTTATCCTGAGTCCTTAAGGGGAGGGGGCGGCCGGGAAAGCGCGAGGAACGAGCGCTCCGGCGGCCCCCTAGTTTTCTGCGCGTAGCGCTTCCACAACGGGTTCCCTTCACTTACCGAGGGCGAAGCCCGAGGGGAAGGTAAGCGCGTAGCCCCAATTTTGCCGGCTCCGCTTCGCTGCGCCCCTTAGGGCCGCGTTTTTCCCCCGCCTAAAGTAAATTGCACAGAAAAAACGTGCAATTTACGCGGAATTGCCTAACTCGTGCAATTCCGCGCCTACATTTTCGTAGGTAGAAGATTATTCACCACTTCGAAGTTCGACAGGAGCCAACAAGCCCTGCCCCTGGAAGCCTAAACACCAATACAAATGCCCATGCATATCAAGGGACCTTAAAACAAAGCCTTGCCGACCTATGTTAGAAACATTTATCATGTTCACCTGCCCAATCAGCAGTTTTCTTCATTTGATTCTTGGGTTTTCTTTTGCTTTCCTTTGGGTAGGGGTGGTGATTTCCCTGATGGAGAACTCGTCTGGGAGCATGGGTCCGGGCAGAGAAAATCCTGGCCGATCTTCTTCCGGAGAAAGAGGCGGGAGACAACGTCTCTCCTCCATAGAAAAGGCCCTGGAGAGATTTCTCGAAGAAGGGCGGCCACTGCCACAACCACCTGCTGCTCCGGGAGGGCCGGCAGCAGAACGAGGAGCCAATCTCCCCGTTCGGCAGCCGCCCCAGGTACCGGACCTTAATAGGCCCCCGCTACCAGACCTAAATAGTCCGCCCCCGGCCGACTCCTGAGAGATAACAAACTGAGTAACCTAATTACACCATGTTGAAAGAAAGGAAAGTCTTTTAGCCTTTCATACTTTTGATAATTATTACTAAGATGCCTCGACAAACAATTTTCATTGGTTCGTTCTAAGCTTAGTCAATTTCGCTTTCTTAGCTCTGTGCTATCATCTAAGTAATGGAGTTCGTCATTCATGGTGGGATTCAGGGTTTCTTCTAGATCTATCTCAAGTGTATACTTCCGRAATTCTGATGTTATTMCGTGCAGCTCGTTTAGCTTCATCGAAMCTTCTCCGATTCTCTTTCTCGTAAGCGCGGGGAGYGAGCCAACTCCCCCCCCCCTTGTTCATCTGAAGTATCGCAAGGACCCGAATCTTTTTCCGGCCGGTTGTATATGCGTCATTTTAGTCCGTACAGCATAGTCGTTCGTCAGCCGCGTATAGGGTAATGAGATAGCAGGCAGAACCTTTAGCCCCCCTTCGCCAGCCCCTTATGCCCTATTTTTCCTTTTTTTTAGCTACGCGTTTTCTTTTTTTGGGTCTTCCTAAGTTCTAGGGAAAACGC
>Contig14+215449
GGGTGTCACTGACTCGCAAGTAGAAAGATGGGGAGGTATCAGTGAGTGGGAAAAAGCACCCCTCGTGTCATCAAAGGGATCCTGTTCTCTCGGTACCACTTGATACCCGGAGCAATAAGAGCTCCACTAGCTTGGTCGTCTTTATTAAATTGCAAATAACGGTCGCTTCCTTCGCGTTTTCTCAGGCCTATACATACATCTAAAGATTTCGAGAGGGTTCCAAGACGAAGGTGCCCTTTGGGCTTTAACCTGCAATAGAAAGAAAAGAATCAGATTATAGATAATATCAGGTGATAATCGTATATATAAGAACTTGTATCGTGATAATATTGTATATGCACACAATTGTCTTTCATTATGAACCTTTTCGCGCTTTGCGTTTTCTGCACTTCGCTTTCCTCTATCGCATCTTATGTAGCGCTTTAAACGGAGTGTATCTGTACTGATTGCTCCTTGCGCGCGATGTAGATCTACTGAGGAAGTGGAGATGCATCGGGTAAGAGGTCTGAAGGATCTTCAAGGAAGGAGCACGATCGAAAAGGATAGGCTTTCTATCAGTCGTAAGCAGATCTCGCCCCAGCCCACCATTCTGGCCCATCGAGGCCTTCGGACCTCGCACCCGGCGATTCAAAGCAAGTTGGGGTAGAGAGCCGTATGCGCGGTGACGTGCTCGTACGGTTCGGAGAGGACTTGGCGTACACTAATCTTGTTGATTGGTGGAAAGGTTTCACCCTTTACCCTAAATATGCTTTTTTGGGAGCATTATGATTTGCAGCTCAAACGGTTTCTTATGAAGTATCTATTGGTCCTATTATTATCGTGCGCCTCGTGAGCGCGTTTGGATCCGCGAAGGTTACATACAATCGCTCAGATGTTACCCTAACCCGACTCGGGAACAGACCGAAGGGAACCGCAGCATGGGTAATGTCCGCGTTTCGTCGCAAGGCTAATTTGAGTTGCAACAGGGTGAGCGAAGTAAGGCCGAGAAAGCGCTACGCGCCGGTGAAAACGCGCGTTTTCATCCCCTTCCAACCAAGGCGAATTAAGTTGCGGCGGAAGGCACAAGGGTCCTAATACTATCCAGGCGCGAATAAAAACCCCCCGAAGGTGGCTGGCTGCAATAAGCAGGAATGCCACTCACCGGCCTAAACGACGAGCAAACACTCAAACGTGAAAGCGAGGGATCGCCCAACAAATGGACTCTACAAGGACCATGCTTCGGGAGAAGTGGTAAACCAGTCCCAGGGGACCGCCGAGGCGCCAAAAATGTATGGTGACAGATCAGCCATAAATGTACTCCGAGGGCCGCACCTTTTGTGTTGTGGCAACAAATGTCGAGCATACGACGAAGCCCTTGCCGATTTAAAGTGCTTGGAGGAAAGGGCTGTAGGTGATAATACGCTATGCCGGAAACACGCAGAATTTCATTTAATTTCCCGGCAAAGCCGCCTCCCCGTAATAACTATGGATGGAGGGGAGGGTGGATGCTCGCCGCGTCTGGAAAGCACAGCAGAATCAGCAGAGAAAGCGAACCGAGAGTTGCCAATAGAGGTAAGGTCAGATTGGGCTGATGAGTGCCCGATCGAGTCTCATGTGGGACGAACAAATAGCTAACTGGCTACAAAAGTATAGCCAAGGAAATGACGATAGGATCCTAGAGACTTTCTGGGTAGTATAAAAAAGGTCGCAGGACTACCATATGAGGTATGAGGAAATTATGCTCCGAAACCCGCTAACAGCTATATTCCCGATCCGGATAACGATAGTAGGATACTTCGACGTGGCCGAATAACTGACAGGAGGCGCTACCCACCTGGGAATTGGAAAACTTCCCATCCGTTCCTTAGACATATACCCTGGACATGCATCAATAGGCACTCCAGACTTCTCCAAGTGGAGGGCCGAAGGCGTAAGCGCGCACTACTACTTCGTAGTAGTGCGCGCTTCCCCCGCTCTCCTGACTTGCCCCGGCAAGACTCACCCCGTCTTACTCCGCCTGCCCGGAAGGGACCGGACCCTAGCTCCTAGCAGCAAACGTCGCAGCCCCATCGGAGAGGGCAACACAGCACATAAATAGTCCAGCAGGGATGGATAAAGCGCTCCGCGCGAAACCGGACCGGTCCAGGGTCTCCCCTTATTAGGGGGGATACTTCTTGATCGGGGTATAAAGGGTCGGTTTAGGGTAAGCCTACCGGCCCCGTCTCCCGTGTATTAGGGGGAGGGGGACCTCCCCCTAATACAAGGAGGTCCCCGGGGCTCCTTCGTCGCCCCCCTTCGGAAGTAGGGGATTTTGGGCGGGGCGGGCCCTTGAGGCGATTTACCTAAAGCGGGATAAAGCGCTACGCGCCCTTTTTAGGAGAAACTCGTTCCTCGCGCTTTCCCGCCGCCTCCGCCAATTCGACTCTGGATGCCAAGGTATAGGTTGGGGGCTTTTCAGCCGGCCCCCCCACCTATACCTTGCCCCAACACCAACGATACTTCCAACGTCAACCTGTGGCCTTCCCATTTACGAAAGGGCGAACGCGAAAGATGGTGACCTAAAGCAGCGAACTCGGTAGGCGCTGCCTACTCAAGAAAACCCAAACTAGGTATGGACAATATGGCGAATGCTATGGTACCTAAACACAAAAGGTTTAAGTTCCGCTCATGCGGGTCACAGCATAAAAAAAAAGTACCTACCATGGGGCCCGTATAACCTGAATAAGTTATCACGGACGAGCCACATGCAGAGAAACTTGCACGTGTGGTTCTGACCGGGGGGGAGGAACCCCCTCTCGGTATACTGTACTAATCTGTGTAGGTTCTCGTAATTTCAGTGAGATTGTCATAGCGTAAAAGCAGATATGGTTTGGCATTCCCTTGTTTCCTGTATTGATTATGTTTCCTATTTCTCGTTTAGCAGAAACTAATCGAGCTCCGTTTGATCCACCAGAAGCAGAAGCTGAATCAGTCGCGGGCTATAATGTAGAATATGCGCGGGATGCGATCCTTAAGAGTTCACTGTTGGCGGAAGCCAATGTCCCGGGATCATCTCTTGGGCGGGGACTAATTCCTACCGAAACAAGGGGGTCGAGTAAACTCCCTCCCTGGACAAGCACTTCGGATGGAAAACTTTCCTTGATTGGGTTGCGCTTTGACAAAAGCTCCGATCGCCCCCAACCATTGGGGTGCGGATACCCCCGACTATCTGCAGGGATGTATGAGACAGCTCTATGCGAGTACGACAGAATATTCGTCGGAAAGAGAATCCCTAGAGCTGTCCTCTGCAGTACATCAACGCCGGACTCACAGGCCGGTCAATATCGTGACAACGTCAACCTAGGAATATTGGATCCTAAGGAACCATCACAAGGACGGTCGGACGGGAACGTCGACATGTCCAGCGAAGCCCAGAAGGTTACTCGCGCTGCTGACTCTACGTCAGCTGGTCAATCTCAGAAATCGGGCGAACGAACCCCTACAAGACCACGGTACCGACCTTACCAACACCGGAGGAACGGATATTAGTATACCTTTAGAGTAGGATGACCTGGTCGAAGAACGAGTGAACGAACAACACATGGAAAATTCCGATATTTAGTCAGATAGGTGATAGCAAGGGTGGTAAATCACCTTAAAAAGGCAATTTACCAGGGAAATTACCCAGAAGTTAATTTCACCCCTTTCAGTGCTCTCGGCAGCTTACAACGAGATCAAAGAAAATCCTTTTTTGCGCCCGAAATTGATTTGGCGACGCACAGAGAGAAACTCTTGACGGCATTGACGCATGGTTCACGCTTTAGCAAGAAAACGTTGAGAAGGCCGAGAAAGCGCTACGCGCCGGTCGGTGAAAACGCCCCCTTCGACATGAAGGCTTCTCACCGAGTTATCATTCCCAAGCCGGGGAAAGACGGAAAGAGACCACTCACGGTAGCCAGCCCACGAGTCAAAATCATTCAAGAGGCTATCAGGATGGTCCTCGATCTCATATATGAGCCTATATTATCGGACATCTCACACAGATTCCGTCACGGACTGCCTAGGGCGTTGAGAAACATCAAGACCCATTTCTATATCCCATCATGGTGGATCGATTTTGGTATCCGCAAATGTTTCAACACGATCAATATACACACCCTTCACTCGATCATGAAGGAAACAATCCAAGATAGGCGTCTCACTGGACTTCGCCAATCGAAGGTTCAAGCCAAAGTATTCCACGTAGAACTGCCCCTTTGAAGAAGGGCAGGGGGTGGCCCGGGAGCGTAATCTCCCCAATCCTTACCAACATATACCTAGATCAACTCGATAGGGAGATCAATCGAATCCGCGAAGAGGTAGAAGCGTCAAGTGCTAGGGCACGCAGCGGGCCCGGAGTACAAGAAAGCTCTTCACATCCCTGCTAAGAGCGAAGCAATGAAGATGACCCAAACCCAACGGGTAAAAGAGGACGACTCAAATCGCTCAACCGAATATAGAAAAAGCGGGGAGTGTGCGTGCGGACTAAAGACCCTAATTTCGTCATATCGCACGCCGTTACGATACGCAGACGATCTCCTCCTATCCGCCTATCGGGCCCCCACTAGCACGAGACATCAAAGGGTGGGTAATCATCTTACTGAAATCGAACCTCCATCTGGCTAAACCTTTCTCAAAGAAAGGTTTAGGGCCGAGGTTCTACTCGGCAGAAGGTAGAGGTGGGCCTACCGGCCCCCTCAGGGGGGCCCCCGAAGGGGTGTTACGGGGTCCGTCCTCAAGGGGGGACGGTATAAATTGCCGGGGTAAGCGCTAACGCGCTTACCCGTCCCCTTTTTTGGGGAGAAAGGCCCGGACCAAAGTTTCAAAGGGTCGTAGACGGGGAAGCCAAAGGCCCCGGAAAGCGCTACGCGCTTTCCCCGTGGGCGGAGGTACCCCCCTTGGGGGGACGGGGAAAGCGCATTAGCTTACCCGCCTCCGGAACCGGGTGCCTATCGGCATGATTAATTCCGTAGGATAAATTACCCGACGCAAATGTGTGCCTATCGGCGTGATTAATTCCGTAGGAGAAATCCTCCGGAAATTCATTGGCGGCCCTACGGGGAATTGATCGGGACCCGGGGAAGCGCGTTAGCGCCGGTCCCCCCTCTCTTCCAAAGCGGTAAATTCAATGCACGAGGTCCTTTCAAAAAGGCTTTCAGCCCCAAAGAAAGGTGACTTTAGTAGTGGGGTTGGCAATTTCCCGGACCTCCAAAGAGGTGTTTTAAGAAAGGCCTACGGCCGCTCCGCGCACAAAATACTTCGCCCCGAAGCGGAGGAGGCCTAGAAGGGCGCTTGCGCCTTAGCTCCTAAAGTCGCCCTGAGAGGGCGGAAGCGCCTTAGCCTACGGCCCTTCGAATCCAAATCTACTACGCCGCGCCCGTAAAGGATATCAGCTCCGCCTTCGTGGAATCATCAACTAACTCTAAGAGGGGTCGACCGCAATACCTCAACCCACTGCTCTCACAAGACGACCTTACCATTATACAATGGTATGGCCAAATAGCCTCGGATATACTAAACTACTATCGCTGCTGTGATAACTTATTCAAAGTCAAAAGCATAGTTAACTACCACATTAGAGGGTCCTGCCTTCACACCTTAGCGGCCAAGCATGAGACAAAGACTAGTGTAATCATTGGCGAGTACTCCACCGACCCCAAGATCTGGACGGCCAAAGGCACATCAGCGCTGAAGACTTCCCCAGCGGGGGCATGAACAAGACGTTCAGCACCAATGAAACTAGGCCGGTCGATAAGCTGCTCGCTCATGGMGTGCTCTTCACATTTTACAGTCAGCACCACTTCTTGATGGGCGGATGTGCTTTCATTGGTTGTACGAACACGCAGATCGAGATGCACCACATACGCGCGCTGCGGGGGCAACTCACGGTGTTGAACGAGAAAGGAAAACAGATAAGCGTGACTGATGCTACCTCTTCTTCGGCTCTGAAGGAAAAGATATCTCTAAGGGCGGGCTGCAGGCCGCATCACCTAGACCTGCACGCCGAGAAAATTTCACTATAGAACATTGACATCGAGTTAATAGTGGGTCCAAAGGCCAAGCAGGAACGGAGTACTTTGGTTCCGAAGGTTTTTTGGTCGCCTTCGGCCTTATGCTCTTTTCTCCCCACAAGGATGCTTGCCTACGGCCCTCTCACGTCATTGCCAAAGAACCGAATATTCATTCACTCGTTTTATTGTAAGGGCTGGGAGCCGTATGAGCGGTAACGTTCACGTACGGTTCTGTGAGAAGGGCGGTGGACGGAAATGGCCATCGTACCTTACTCCCGTCCTCAATGGGGTTTGCTCTTTTTTTTTCAGGAGAGTATGCTAATACGATCTCAATGAGGTGCGGAGCTTTGCATCTGACACTCGTTGGGATGAATCCCCCTGCAGGAGCCAGCGCCCTCTCAAGGGCCTTGTGCAGTAAACCCCTCTGGGCGACGATCCGAAGACTATACGGTCCCGCGAAGCTTTCGGAGAAGGGTAGCCTAGTGTGTAAGCACAGCAATGAACCGCGAACCCATCGGACGACCTATCTAAGATTAGGGGGATATCCTAGGTGGTTACCTCGTAACTCTTCCCCATACCTATACGTGTACCGAATGCTCATACGGGAAAGTGCGCTCCTAGGTCTGGAACCAGGGAGGGTTGCTCCGAGAAATCCTTTCTCGTCTCCCCCAGTTTGGGGTGCGGACACACCCGCGCGGATTACAGGTGACGGCTACAAGGATGGCGGGGAAGGAAACAGTACCCGACATCCAGGGATGAATGTAAACCCATCGGATGGGGATAATCATTCTGGTCCTGGGAGAAAAGACTCACCAGCGGTGGTAGACACCAGTATGAGGGGCGCGAAGCGCTATGAGTCACTGAGACGACGACAGGGCGCGAAGCGCACCCCCCATGTACTACTCAGAACTATTGCGGACAAAAGACTGCTACTAGCGTCCTATGAGCGAATCAAGTCTAAACCAGGCAACTTAACCCCCGGCGGAGAGGCACCGGAGGCGGGAAGCGCCGATAGGCGCTTCCCCGGCTCATTTTTAAAAACTTGTTTCAAGAAGGGGATCTCTTTGGAATGGTTGGAGAGAGCCTTGCAGCGCCTCCTGTCAGGCGCCTTGTTCAAGCCCGCGAGGAAGGTGATGATATCGCTCATTCCTGAAAACGAGTTTTTAGGAATCGCATTTGGGCCGAAGGGCGCTTGCGCCTTCGCGGTTTCCCCGCCCTTTCTCCCCCTTTGGAAGAGAGGGGGGCCGGGAAACCGCTTCGCGTTTTCCCCGGCCTTTTCTATAGATCCTACTTTCGGGCCGATGATTCTTTTGCAAAAAACGGGCTTTGCTCTCGAGTTTAGACTGCTCACAGTAGTAGCACCGAGAGACAGGATCATTCAAGAGGCGATAAGTACGATACTCGAATCTATTTACGAGCCCGAGTTTCTGGACACATCGCACGGATTCCGCCCGGGTCGAGGCTGCCACTCGGCCCTGAGACAGATCAAAACACAGTGGGCTGGAACCTCTTGGTTTTTAGGATTCAACATCAGAAAGTGTTTTGACACCATCGATTTGCATCGACTCATCCCAATCTTGAAGGAGGGGATCGACGATCCTAATTTCTTTCACCCAACCCACAAACTGTTTTCCGTCGGACTTGTGGGAGGTGAGAAGGGTGGCCCTTCCTCCGGGGGGGTCCCACAAGGCAGTGTACTATCACCCCTACTATGCAACATCTACCCACACAAGCTCGATCAGGAGATAGAGAGGATCCGACAAGAGCACGAAACTCCGAAGGCTCAGGGAAGAGAATCAGGTTTATTCATTCAAGATGACAAGTCGAGAGGACCAAGAAAACTCTGGAAAAGAAGCAAGCTTCAACTCTCTCCCAGTAGACAACAGAGCCGGGTAAAATGCATCCAACGTGAAGCGTTTTCTGGTTTATTGTGGGCGGGGAAGCGCCAATAGGTGCATAACCGGTCTTTCATACGGGGGCGGGGAAGCGCCGATAGGCGCCCCGCTTCTAAAAGGGGAAGCGCGTAGCGCTTCCACTGAAGCTCCAGTGAATTACCCAAAGGTTAATTTCTCCCCAGGACCTTGAGAGGCGGGCCGAAGGCCTTAAAGGTCAATTGCCAATTCCCGCTTCTGCCACCCGGGAGTTGGCAATTTACTCGGCCGGCCAGAGGGGACCCAGTAAATTGCCAACTCCACTTTGTTTGTGGACTGGGTCATTTTGTTGGCAATTCATCCCGGGCCAAGGGCCCGGGTAATTGCCAACTCCTCCCGGCATGGAGGGGGCTTGGCAATTTATCCCGCCCCGAGAACCCGAGGGCTGGAAGCCGAGACCCCTTTAGGGGTAGTTCCGAGTGGAAACCGCGAAGCGTTTTCGGCTCCGCCCCCCCCTTTGGGGAGAAAGGCCTCTTCGAAAGGGCCCCCCTAACCCACGGGCCTCGGGGGGACACAAATGTGTGCCTATCGGCATGATCCGGAAATTCATTGTGCCTATCGGCGGGCTCCTGTGCGTCGCCCCGTCAAAAACCGATAGGCGGTGCGGAGCGGGCCTACGCGCTTACCCCGCCTCCGGATAAATCCTCTGGATTAAATATGCAATTTACCGGCCGTTAGGCCGCCTATCGGGGTTTCCTCCTTCCCGCGCCCCCTACCGCCCCGCCGCGAAGCTTTTCTGCCCCTCGGCCTTCGAGCCGAAGCAGAGCCTTCGCGCCTTCATTCGTAAAGCCAACGAGCCCCGAAACGAACAAAAGCCGAAGGTAGAGAACGCGTAGCGTTCTCCATAAGAAACCACCGTGGCCTGATGAAGCTGGACGAGGGGGCGAAACTAGCTATCGGGTTAGGACTACGACGCCTAGCCCGTAAGCAAGGGCTATCCCCTTCAATGACCCAGACTTCATTAGGATCCGTTACGCCCGATACGTCGACGACTTCCTACTGGGAATCGTCGGTCCCTACGGGTTGATAAGAGGAATACAAAAATGTATAAACCACTTCCCACAATCCGACCTGAACCTTGAGGTAGACTCTGCAAGATTCACTCACATCGCTGCAGGGACGGTAGAATTACTCGGTACGGTCATTCGGGCCCGGCTTCGACCCCGTAGATTATCGCGAGAGCTAGAGAAGCGTCGGAGAGTAAAGCACCGTATCCATCTCACAGCTTACCACTGACGCTCCACCATCCATTCCAAGTTAGAGTACCTAGGTAATAGTATCCTGGTCTGGCAGCTGACGAAGAGAAGAAAATAAACAGGGAGTTTACAGGACGCGGGGCTTCAACTAGCAGAGACTCCGAGAACAGCAGGAGTCAGTCCCCAAGGTAGCGTCTCACGGGAGACCGCCAAGGACATCCAGCAAAGATCAAGAGAGATCTTGCATAGCCTAGGTTGGAGCAACGTGCCATCAGACGTCCAACAGGCAGTCTCACGATTGGACGAATCGTTGAGCGTCTGGATGTCTTCATTGGAGACTCCCCTTTCCTCGGCGCTGAGAGGTCGGAAGGGCCAGGAAGTACGGGGGCACTGGGAACTTTAGGGATCTTTCAGCAAGTTCCCCATACATATCCAAGCGCCTATAAATAAGATACTCCAAAGGCTTCGGGATCGAGGTATCATTAGCCAGAAGAAGGCCCTAAAAACCCACGTGGCCCGCTTGACGAACGCCCTTCTCAGAAAAGGGGACGAAGACATCGTCAATTGGTTCGCGAGCGTCGCGAGAGGTCTTCTGTACTACTATAGGTGTTGCGACAAACTTTATCAAGTCCGAGCGATTGTCGACTACCAGATTCGCTGGTCCGCTATATTCACCCTTGCCCACAAGCACAAATCCTCGGCGCAGAAGAGAATCCTAAAGTACTCCAAAGACTTACACATAATCAATGGAGAAGGGGAGGCGGGAAGCCGCGAAGGCTAGCCTTCTAGGGAAGCCGAGCACAGCGAGGCTTCGCCCTTTTATGGGAAGGGCGGCGCCTTGCCAAGTTTCCCAACAGCATAGAGCTTAGGAAGCTTAGACCAGAGTTCCTGACAAGTAAAAATCTGAACAAAGAGGACGCGTACAAGACCTTAGATCGGGTGTACATACGATCTTTTAAAAACGTGATCATCGGCCTAAACTGTTGCGCGGTAAGGGGGTGTGAGGAGGGCGCGCGTAGCGCGTAAGCCTTCTAGGGAAACCGCGAAGGCGGTGCATAAATGCCCTTCGCGCGCCAAAACTTTCTCAGGTTTAGGCGGGGCGTAGCTTTAAAGGGATTAAAATTGCGGATGCGCCGTGCAAGTTGTATATAATCTCTTTCAGATTATTCTGGTAACACCACGGTGATTTCGAGAGGAGGCCGAAAGTCTCGACGCATCCAATTGGCGGGAATAAAGCGCGAAGCGTTTTCAAGGTCTTTCGAGAGCCTTTGAGCCTTCGACCCGGCAGGCCCCCAAATAAAGGTGATCGAAGTGGGGGCCCGGGATAAATGACAAAAAAGGCGCCAACCTAGTCCTTTAATGCTATCGCCTTCTTTTCAGGTTAAACCTAGGATAAAGTGCTTATCAGCACTTTACCGGCCCCCCGGGGGACTTCTCCGCCCTTTATAGTACCGGGAGAAATTGCCTTTCAGGCATTTGAAAAAGCGCTACGCGCCCGCCTACCCCTCCGAGTTCTCGCGGGGGGGCCATTAACTTTCCATAGTTTTTCTTGTCTACGCGGGCCCCAAGCCTTGCAGGCCAGCCTGACCCGTGAGTCAATCCCACTCTGTGCCAATCACTACCGAGACATTCATGCGAGAAAGATCAGGTTCGGATACCTAGACGTTGCGTTGGTTAGAGGGGAGGATACTCAATCCGGGACGGAGCCGTATGACGCGAGAGTGTCACGTACGGTTCTTTGAGAAGGGTGTGGATACACCTTAAGGGCTAAGGGCCACGGAGCTGCGCCCTTACTCTACTAGTCTATGTACATTGCTGTTTCCAGGAGGTTGGCTGCCTATCCTAGATTTTCCTATTTTACAGGTGATTCCGGGCTCAATCCGGTTTAGTATTAAGGTTCCTTCCTTTTCGTTCGTATACATATGGGTTTGTGCAGCATTTTTATGATATCGTTATGATTAATCAACGAGACCTGGCCGGAAAGTATTCTTGCCTTTACCATTAGCTTGGGTAGTCTTTGTATCCGGTGTTCCAGTAGCCTTTGACTGGCTCCCTCAAGTTTGAGCCATTCCCATCGCTTATGGTGTTAAATATCAGAATGGGGTTTCGGTCGGGAAAAAAGACCGGACCCCCTACCCCCAATTAGCCGTGTCCTCGGGACCCACCCCTTTCCGAGGAGAGACCATGGTAATTCTTCATCTTTTTATGATGGAGCCAATTTTATGACGATTTAATGGCAGTAAAAGAGTGGATTTCATCTTTAGTAAATAGGAAAAGACATAGTAAGCGAAATATGCCTACCATAAATCAATTGCCTCGTCATTGTAGAGAAGCGAAACGGCACAAAACACGTACTCGAGCTTTGAATCAATGTACTCAAAAGTTTGGAGTATGCCCGCGTGTTTCGGCAGGAGTATCAAAAAAAAAACTAATCCAGCTTTACGCAAGATAGCCAAAGGAGATTCAAACACAATTGGGTCAACCAGTCATCGATTAGGGCATAATATTTTCATTCGGACCCATGGGACTTGGACAAGGCTCGAAGTCAGAGTCCTGTCTTTTTGCTTGCTCAACCAGAAAGTTCTCTTGGCCGTCTCGGGCGCTTTGGACTTCTTTGGCAGGTTCAGACCCACGATTTCTGTTGAATCCACTCTTGTTTGCTTTGGTTCTTTTAAGTTTGCGTTTGCTACAGCCGCCAACTCTAGCAGCCGCCGAGTAAGATTTTAGTGGCAAGAGGCGCCGGCTGGACGAAGAGGAACCCAACCTCAAGAGCCGCCGGAGGAGTAACCGGGCCTTTTTTGTTGGCGCCTAATGCTGAGGCTCCCGTTTTGATTTTGTATGCAGATGAAGCTTCGACCAACCGGAGAGTAATGGTATAGAATCTTCCAACCGGAGCGACGGTTTCTTCCGGGTTCTTACCTTTCGACCTTGATTTTGAATGTACAACAAATACATCCTRGGGTATACGCAGAAGAGCCAATAGCTCTGGTCGCTTACGATATGGTCGAGGAAGGTGAGGCGCCCCCTTTTTTGAGCTCCCTTGAGCATTTCAAAGACACAATCAAAGACTCGAAAGATATGGCTCAGGAAATAACATAAGACATCTTAAAAAAATATTGAGCCTCGTCAGCAGGAGAGGGAGGAGCAAAAGTGAGTATGATTCAAAATAATTTGGAGAATTTAGTCTAGAGAGAGAAAATTGAAAAAGCCAAGCGTTCACCATGCATCTGCCAGCTTGGCTAGGGACGAATAAAATTCAAAACATTGTTAATGCAAACGAGGCAATAGCTTCCTTAAGGACGTCCCAGGTTGAGAACCTGGGGGGTGCTTCCCCTAAAGCACGTTAAATCGTTTGGGGGAAAATCTAAGCAAAAGTTCATTTTACTGCTGGCGGCGCGGCCTTTCACTTTAGTAGAATGAGAAAGGGTCACCCCGTACATCGATTGAGGGTTCATTTGGCTTAAGAATCGGTGGATGGTCGAAAAACCCGAAAACATCGATTGATCAATCTTTCGGTGCTTCTACTCTAGGCAAGAGTATGAAGGTTGAGTATTCGTAGCTGCTTTAACCGTATGTAAAGGTCTGCTTCGGGAGGGATGGTTTTGGGGGGCGGATTGGGGGATTCTTTGCTTGTACCTCCCTCCCTTGAGGAGGTACTACCTTATTTCGCAAGGTCTCCCCCTCAACCTGCTACCTGAGATCCAAGACCCAGCCTCAGGACGCAAACCAGTACTTTGGATTTTGAGGTCGGAGTCCCTAAACCTTTATTTGAGAAAGGTTTAGCAAGTCTGACATTTTAAGGGCGGGGCCAAAACCAATTGGAAGGGGAAAGAGTCGGATTTGAGAAAGAAGCAGAATTATAATGATTATACTGAGTCTGCCATCAAGTATGACGTCGAGTCTGCAGCCGAGGCCGAGGCCGAGTCTACAGCCGACGAATCCCTAAACCTTTCTTTGAGAGAAAGGTTTAGCGAGGCCGCAAACAACGAATCTGCAGCCGAATCTGCAGACGAGGCCGCAGACGTCAAGTCCACAGCCGACAAATCTGCAGACGAAGCCGTCGATTCTGAGGCGTGAAGCGCGAAGGCGCTTCGCATAAATGCCCTAAACCTTTCTTTGAGAGAAAGGTTTAGCGAGGATAATGGGCTGATTGTTACCCTGGGAGCCTTTTGTTCAATAGGGGATCTACCTACGAAACGCATGTGACGGGGCGTCTGAGAGGGACTCCACAATTCCACCCTGGCTCGGTCTCATCATCGATCGAAGGAGGAAGGCGCTTGCGGCGCTATCGCTTGGAAATAGGAAAAAAGAGTCCTTCTACGAGTCACTCACTACGTTCGTCCCTCACCCTTTCAGTTCGGGGGCGGCGTCCCGACTCCATTCCGCCCTTTTTTGAAGAGGGGGCGGCCGGTGCTTGCGATTCTTTAGAGTAACGATTTATGATCCCAAAAAACAGCATCAACCTTCAACTCCCTTCCCCTCACGTTAGGCAGTGCCTGGTTGTTTCCGTTCTGTGCTGTCCGGTTCCGAGTCCCAGTTCCTGTGTGGTCGGGAACGCACCGACTCGGGATAAAAGGCTGCCGGCTGCCCCGCAAGCGCCTTTTAATTAAATCAATCCACCGGCGATTTGACTAAAATTCCTTCGACGAAGGAGGGGCGGCGCCGCGGTCCCCGCTAGTCTTTACCGCTTCAGGCTTCTAGCCCTCTCCCGGCAGCGTCGAGTGCCTAAAGGCGCTTGCGGAGGCGCGGAGCTAAGGACTCCGTACCTTCGGCGCTACGCGTGCGGCGTCGGCCCCCCGGAACTGACCAAGGCGCTTGCGGAGGCGCTTGCGGTGCTCATCCCTATTGGATCGGTGAGGGTACGATTCTTCCAAGGATGAAAATTATTACGAGTAAATAACAGTCTGATGATTTTGATGATTCCTCCGATGGTGAAAATTCTTCCCAGTAAATAACAGTCCGGTGATTTTGATGATTCGGGTCAAAATATTCTCAGTGAATAACAAGACGATGATTTTGAGGAAGGACGTGTAAACCTTTCTCCCCTTCAAGAGAAAGGGGAAAGGTTTAGGGACGTGCCCGATTCCGTGCTGCCCGATGTAGTGCTAAACCTTTCTCCCCTTCAAGAGAAAGGGGAAAGGTTTAGGGACGTGCCCGATGTAGTGCTAAACCTTTCCTCCCTTCAAGAGAAAGGGGAAAGGTTTAGGGACGTGCCTAATTACGAGGATGATTACGAGGCCGAGTCCGCGGTTGAGCCCGAGTCCGAGGACGTGCTAAACCCTTCTTTGAGAAAGGTTTAGGGCCTACGCCGTGGACGCAGACCAGTCCGATGATTTTGATGATTCTTCCGAGAATTCGAATTATTCCAAGTGAATAAAAGGACGATGATTTTGATGATTCCGAGGACGACGGACGTCCGCGAGGCGAGGAGGACGTGGACGAGGCGGGCTGCTTTTGCGGCTAAACCTTTCTCAAAGAAAGATGGACGGGACCCTAAACCTTTCTTTGAGAAAGGTTTAGCCAGATGGGAAGCGCGTAGCGCTTCCCGGGGACGAGGCCTACGCCGTGGACGCAGACCAGTCCGAGTTCGAGGCCGTCGCCCGCATACCAGCCAGGCTTTAAGTGGCCGAGGCCTCCACGAGGACCAGGTTTAAAGCAGTTTGTGCCCGAGGACCATGTGTTCGATTCCGATTTTACGCGTGCAGACGACGGGATTTTGCCGCTTAGGGTACCCCACCTTTTTGCCCGTGCCCACGGGGACCCACCATTCCCGTGCCCACTGGGACGCAGCCGGGGAACTTTAAGTGCCCAATGTAGCCGTTTCCGCGCCCAATTCAATTTCGATTTTGATGATTTCGAGATTTCGATGATTTTTCTGATGATTCTTTCGATGATTCAAATTATTCTAATCCGGAAATAAAAGATGATTTTTACGATGATTCGAATTATTATCCGTAAAGAAAAGATGATTTTGATGATTCTTACGATGAGGTGAATCAAATTTCGATGATTTTGATGAGGATTCTGACGATCGATTTTGAGGACAATTTTGATATTCTTGGGATGATTTTGAGCTTTTTTCGCTAAAAAGTTTCCGAGGGGACGAAAAGGACTCCAGAAGCGTCCCCCACCTTCCGCCTTCGGGGACGAAAAAGATCTATTCGTTGTTCCGGCGAGAGAACTTTTTTCTTAACTTTTGCTGAACCGAAAGAAAGAATAGATTCCCACAAATCTAGTTAAGAGAAGACACTTCTCACTGCAAGGAGCCCGGCTTTGCATGCATGCGCTCCTTTGTCTGCGAAGCGAGTAAGTGGCAGGCGAGGGCGGGCGGGGATCGACAATAATCGTTCACCCATGTCATTGATCCCAAACCCTTGCGTGCCGGTAGGAGCACTCAGTCCATTGACCTGTTGCATCCCCCTTGCTTATCCTATTTATTGAAAGACCTTTCAAGTACGTACTTATGAAATAGCCGCAAAGGGGCCGGCCCCCTTTCTATTAAAAGGGGGCGGGCTCAAGACTATCGATCTCTTTCCTTGATGCTTCGTTTCTACCTCGCTTATTGGCTCAGTTTCGTTCATTGCTCACCTATTGTTGTGATTCGTTCGGCATCGAAGACATTGCCCGCAAGGGCATTAGAAATAAGGACTGATTTGAATAGGAATAATAACTGACACCAGAGATTAATATGCTTCCCCACACGAGTGGGAGAGCTGAAAGCGACCAGCGACCCATACCTTTAAGGCAATGACCAAATAAATGACCGATAGACATATACTGCTTATTACCGCCGCCAGATGGCTCCTCCTATCACAGTATTTCAGTCACTGGCAAAGCCTATTATGATGGTATTCGACTAACCAAGTGCTTTCACTGTTGGCCGGCCCAACTTTTCCCAGTGGAACAGGAAAAATGTATCGAGTAAGAGCATAAATTCATCACATGGAAGCGAGAGTGTATCAAATCAAATGATCGTACTATAGGAGCCTAACGGAACCAACCACTAGGCCGGGAAAATGTCATGATGTTCATCATTCCTTTGACGGCAGGATGGATTGGTCATGAAATGACCTGAATTGACTTACCAACAAATACCAGTGATATTCCCTTTGACCTTAAGGGTTTACCACATGCCAACTCTGACCTCAAGGTGATTTTCCGTCAAGTTGCCACTGAACCTACGACTTTATCCAAGGTGGCACCAGGTCGTTTATTTCGGAACTAGAAGGAAGGATAATAATAATAGGTATAATGAATAGGTTATCGAGTAAATTTAAGGGCCGAGGTCTTTGCTTCAATAGTTGGTCCTTTGAAGTTGATTTCGGGCACCAAAGGGAAAGGCCTTGGGCTTCGTCCTCAGCTTTTCACAAAATCATGAGGTCGCCGGCAGAAATGAAGACTTTCCTTTCATCGATGCCTGAAAGAGCATTTTTGTACAGAAATGGTGTTGATACCTTAAAACTGGGCCGAATGAACCTGGTCGTCTAGCTTGTTGATCGAAAGCTGCTTCTCGGGTGTCTAGGTGCTTGATGCCTACGTCGCCAGGGCCCCCCAATCCCTGGCTTTATTCACAAAGGGGCTCATTTCTTGCGGGCACCGAAGCCAAAGCCAGCGAGCAGACAAAGGGTTCAGTCATTGTATATCGGAATGGAGAAGTTATCAAGCTGGGTAAATGTCCAAATTTACCAGCGATGTAAAGTATGAGCAGATTCGTCGTGTCCACATATTTCAGTCGATCCCGCGTCTACCCATAGATCGCTTCTCCGCTCTCAGTCCCGCTTCGCTTTCGCTCCCTTCCCCTGCCTTGCAAAGGTTGATCCTGGATTATACTCATCCATGAATCTATACATACATATATACGTATCTATTTAAAAAATGATCTCTCAAAGGGCTGCTTTAGCAGGGCGGGAAACCGCGAAGGCCTTTAGGCCTTCGGCCCCCGCGGAATGAAATCGTCTAGACGGACCCTTCTATCTTAAAAGGGGGCGTCTAGACGATTTCATTGGCCGCACAAAATGCCATTTTTGGTATATATTACATTCTCTTATACATAGTGATAATAATAAGGTTAGACCCTTTCTCGAGGGGGAAGTCTTGCCATTTTTATGCCCTTCGGAGATTTTTTCCCAACTAACTCACAAACAGGAGCAACGAAGAAACGAGTAGGAGCACGAAAAAGGCTTAGTGCGGGGGAACGAGCTTAGTGGGCAAAGGTTTAGATGCCGAGCACGAGGAGGCAGGCTTCGACCGAAGCCAGGAACTGGCCAATGAAAGAAGGAGTTCGACTTAGCAGCTTTCTCTAGCGCTGCCGAAACCCTTAAGCTTTAGCTTTCTTTACCAGTTTGAAAGATAGGTTTTGATAATCGATATTCAGAAATCAAACCTAAAATGAGGATTACTATGGGATCGAATAAGGGCTACGATAATTACTCATACGGGGCTTGCTCGACCAAAGCCCAAAGCTTATCCATTGTGGGGTGGGTTAAAACCTTCCCGGGGATGATGGGGACTGTCCGAACATATGGTTGAGAGGGAAAGCTTTGAACCAATGAAGTTATAGCAATGAAAACCCGGGCATTTATGCGAAGCCGCCTTCGCGGCTTCCCGCCGAAGGCTTTAAGTGGCCGATAGGCACCCGGGACGGCGGCCGGGTGCCGATAGGCACACATTTGTGCAGACGCGGCCGCGTATCTGAAACGATACTTTCGATACTTCATAGCAATGACCTTTCAAGGGCGTATAAGCCGAAGCCTAGCCTTGGGGGAAAGCTTTAGCAAAGGGCGTATTCTTGTATCCCTACCCAGGCCGGGTTAAGATAATCTGCCAGTGAAAAAGGTCCTGTTGTTGGCCAATTCTTTTCCTTATCGAAATAGGGGAAAGCGCGAACAATCAATACACCACGCACTGACACCAACCAAACGATGAATGGGTGGAATAATGGGGGGGTACCTTCCTTTTTTTGGGCCCCCCGTGAAGAAAGGGTTGTAGCGGGAGACCGTAGAGCGACCAAAGCCTCTATACTAGATCATAAATGCCCAAGCCAGATGTTACGTTACCACCAGATGTTACGTCACCGGTGGAGTTTTCCGAAGTTTTGGTTTTTCTAGCAAATAGTCAACACTTATCAATTGAATGAAAGGCAGAGAGAGAGCTAAACAGGATCAGATTCTATTGTCCCAAAATCGTTTGCCATCGAAGGCACAGAAGTAGCTTTCTTTCAGTTCCGATCCAACACGCACTTTCGTAGATAAAAATAGACGAATACTTTACTGCAAAGCAGCGACCCGGCACAGTATCAGTGACTATATATGGGTTGCTCGTTACTTATTGACGAGGCGGCAAACGATAATTCAGATGAACGATAAATAGAGGGTTGGCATGCGGGAAAAAGTTGCTGCTGGGTAGTATGGTGTTGCTGATGGCTATCGATCGAAAGCTGGCCAAGAAAGAAGGGGGAGCGTAGCTGAGAAGGCGCCTTGCGGTTTCAAAATGGAGAGCTACAAGGCTGATTCGCCCAGCTACGCTGAGAAAGCCAAGCTTTCTCCCAGCTGCGAAGCTCCATTATTCGGTTAAGTAGCAGGCTCGCTTTCGCGAGCGATCTACCCACTTCCACAAAATCCCCAACGAACATTACAAAATATCCTTCTGTAGCCTCGTCGGGTTCAATGCTATCGGTGGGAATTGGGCCAGGAAAGAGCCACTAGGGAGGGCTTCACATACAGAATCGGTGTCAGCGGCTACGGAGAAAGAAATTCATAGGTGTTTGGTTCGGCATAGATTCATATGACCAAATAAGCATTATCTGGGCCTTACACTTGATTACTGCTGGCAGGTTACTTCCAAAAGGGCCCTATAGGCGCCTATAAAAAGTCTTCGCCCCTTCAAGAGAATACGGGGGGCCGGGTAAAGCGCGTAGTTAGACCTTTATTCCAACAACTGGTTGCCGTCTAGCCAATATTGCCCCAGCGGGCCTTAAAAGTCTTTAACTCAAGAAGCTGCTAACGTACTGGTTGAAAAACCCTAGATGATAGGGATGATAGGCACTCGAGTGCCCGCCTCGAATTTTGGACGGCTGCTGCTGAAGCGGGAAAAGCTGCTGAAGCAGCTTCGACGGCTGCTGCTGAAGCAGCTTCGGCGACTGCTGCTGAAGCAGCTTCAACGGCTACTGAACCTTCAATGAAAAGAATCTGGAAGGTCTCGGATTACCTGGATAGCGAAATCAGGAAAAGGCATTTTCCGGATATAGACTATTTATCTTCTGTTAATGATAGTTTGCAGGAGGTGGTGACGGAGAATCTTCCTAATCTCCCGACAGAGCTTCAAAAGCCTATAGGGATTATGGTCTTGCTAATTCATAGTCTGGTATTTGCAAATCGAATTGCGCGGTACTACGTGGCCATGGAGAAGGCACGTTGTGGGTACAATCAAGCGGGAGGTCCCGGCGGCTTCGGCTCCGGCGGCAGATATTCAGAATTCAAAGTTTCGCGCTAGCTCGGGCGGGGTCTTTCTGAGCTGCTTCCTACGACACCACCCGACAATTTAGCGTACAGACGCCGTCTGCAGGAGGCAGGTGTCGCTTCTACCTCGTATTCCGCCGAAACAGCATACAATAAGGCAAATCATCTTGCAGGCGCTTCCGCCTCGTGTTCGACCGAAGTATACAATGAAGATTCGATTCCAGATACTGTCGCTTCTACCTCATATCCTACCGAAGCAGCATACAATAAGGCAGATCATCTTGCAGGCGCTTCCGCCTCGTATTCGTCCGAAGTATACAATGAAGATTCGATTCCAGATCCTGTCGCTTTTGCCCTATCATTCTTGTCCAACCCGACCGAACTTCAAGTAACCACACCCAATGACTGTTCAGTTGCTTCTTCCTCAATGGTTGTGGATGAAGCCGCAACCGGGGGGGACTCATGTTCAATCGCTTTTTTTTCAACGGCTGCGGATGAAGCCGCAACCGAGGACTCGTGTTCAATCGCTTCTTTTTCAACGGCTGCGGATGAAGCCGCAACCGAAGACTCATGTTCAATCGCTTCTTCCTCAACAATGGCTGCGGATGAAGCCGCAACCGAGGACGCCGTAGCCTTTTTTTCACCTCCGAAAGTGGCCCGAGACTTTTATACCCCCGTCGCATCACAAGCCGTTGTTTCTCGAGAGAGTTTACCTTTCTCTTCGCGTCCGTCCGTTGCTGATTCCGACTTAAATTCAGATGTTAGAATACGGGCTCAGAGAGGGGAGGGTTTTTTAGGTTCCGATGGACTATTGGGGGAAGATTGAAACAAAATTAAAAAGGCGCTGGCTCCAGAGATGGAGCCCTCTGCCCCACCTAGAACAGAGGCGGCGGGAATCGAGTGGTGACTTTTCCCACCATGCTGGCACAACTTTTGCTACTTTTTGGTTAGTCTATTAGCGAAAATCGGGGAGGTGACTTTTCCCATCATGCCGGCACAACTTTGGCTACTTCTTAGTCAGTCTATTAGCGAAAATCAGGGAGGTGACTTTTCCCATCATGCCGGCACAACTTCTGCTACTTCTTGGTCAGTCTATTAGCGAAAATCAGAGAGGTGACTTTTCCCATCATGCTAGCACAACTTTTGCTACTTCTTAGTTAGTCTATTAGCGAAAATCGGAGAGGTGTCGAAAAAACGGGAAACCATCGATGGATCACTTTTTCGGGCCTTAAGAATCGGGGGATGGTTGAAAACACGGAAAACCAGGGAATCTGCTTGGCCCTAAAGGGAAAAACACCTCTGGCCGGGAAGCAGGGTGTGCACTTCCCACAACTGGGCAAGCTTGTTTGCATCCCGGCTGTTAAGCAGGCAGAGTGCACCGAGCTGGTTTCGTTTTGAATGATCTGATCGAAGCGGGGGAGGGCTTGAGAATTGGACCGGGTGACCAGTTCGCCCGGCAACAATAAGACCAAGCCCAGCCAAAGGGGCGAAGCCGGGCGTTGGGAGAAAGCTAGTAAGGCTCTCTTCGTTCCTCGCGCTGATATATCTATGCCGCACCCCTCTTTCBGACGGAGCTTTGCGCAGCGAAGCCTAAACCTTTCTTTGAGGAGAAAGGTTTAGCAAATGACATGCTCATCAGACTGGAAGGAGCGAGCATAGCAGATTCCTTCCTGAGCACATAACCTCGGCTTCCCGCCTCCGGTTAAAAACCACTTCAAGTCCTGAATGGTTCGAAAACCACTGGGAAGCGCTACTTTCAACCCGGGTCCGTTTCAAGAACCCTTTCTAATTTGAAAGGCGTAGGGTAAGAAGGGGTAAGGGAGGGGTTCAGTGGAGGGGCCGCGTTTGGAAGAACCGGTTCCTTCTCAGCGGGGAAACACATGAAGTGTATAGAAATACGTGAGAAAACACGTGTATGGCACGAAAAACACGTATATGGAAGAAGCGTTTCTGTCTTCCTTCGGCAAGGCGAAGCCGTCTTCCCGGGGTGAGGAAGGGAACGTGGTGCGGAAGGGGGTGAGGACGCCGAAGGCGGAAGCGCCTTCGCACTTCACGCCTCATCTAGCGCCCTTGGTGGGAAACAACACGTAGTATTGGGGGTTGTGAAGGGACCAGCACATAACATTCCAATGAATGGCGTCGCAAACGGCCACGCAGCCTCGTGGCGTGGGTCGTCCCACCTGGTCGAGGTGGTGCCGGGGAAGCGCTACGCGCTTCCGATGACCTAGCGGCCCTCGTGTGTGGATTCAATCCGGAGAGAATAACGGTATTGCCAAAGGTTTACTCGTTACGGTGCCCCGCGCCCATGATTACTCACTACCCCTTTGCCTATAACCCTTGCACCCACTAACCCTACCTCGAATATCCCATACACCCATGATTACCTACTATCGTACCCCGTGCTTGCTCATGGATGCCCACTACCGAAGATTATATACACCATGAATACCCACTACGGATGGTACCCCATGCTCAAGATAGATGGATGGTCCCCGCCCATGTCACCATCACCCGATTTGACCCATTCTGAGGATTCGGCATCCACATGCGAATCAGTTTTAGATTCCTAGGTGCCCGTAGCGCAAAATCAGTTCCTTCATCATCTGCGCGCGAACTCGGATCTGGCGCCCCCACAAAACCAGACCCACATCCCCTCATCGACGATTTTCCCCATTCTGAGTCGGCACCCACGTGCGAACCAGTCTCAGACCCCGGATCCGGTGCCCCACGCGCAAACCAGACCAACACCCCCCTCATCGACGATTTTCCAGTTTCAGACCTTCCCCTGATGATTCGGTATCCATGCGCAAAACCAGTCCTAGATCCTTTTCAGGATTCGGCGCCCGTAGCGCGCCCGGATCGCCCACGCGCAAAACTAGACCAACACAACCTCATCGACGGTTTTTCCAGTCTCAGATCCTCTCCCGATGGTTCGGCATTGTAGCGCGAACCCGGATACTAGCCCACGCGCGAACCAGTCTCAGGCCCTCCGATGGTTCGGCATCCACGCGAACCAGTCCTAGACCCCCCCCCGTACTCGAGGGTCCGGCACCCACGCGCGCCCGGATCCGGCGCCACACGCACAAACCAGATCGACACTACCTTATCGACGATCCTCCCAGTCCTACATTTTCTTCTCCTAGGGCTCGGCGTCCACGCGTAAATCAGTCTCAGAACCCTTTCGAAGATTCGGCGTCCCACGCTTGAAGAAAGACCGCCCGCCCTCCAGGTGCCGGGTCACTGTTCCCTCCCCCGGCGGGAAAGCGCTACGCTAGGCTGCCCCCCCCCTCTCTTCCAAAAGGGGGAGAAAGGGCCCGCTTCGCTCGGCTCTTCAGGCCGAGCTTTATCTGGGGCCCGGCTAAGTGAATTTGGTGGCCGGTGGAATCAAGGGCTGTAGCGTTGGCAACGCTCCGCGCTTTCCCTTCATGCCTTCACCCTTCAAAGGCTGACTTATTAGGCTTCTGCCCCCGTATCTAAGAAAGGGGCTTCTTATTAATGGTGGCTAAACACGGTCAGACAAGACCGTATGATGCCTAGGCCGCTATTACAAGAGTGGCGAGGACGTGTTGGCTTGCGCTAAGCATTGATTTCCAGTAAGAGATTATGTCGACTCGCAATCCAATGGATGGATGCCCGGGTTTAGCCTATCTAACCCGCATAAATGCCCTTCTCAAACACGGGGTCTGTGTCCTCTCCTCTTGGGTAGAGTTGTGGATGCGGGCTTTGAAGCCTGAAAAGGAGGCGGAGCGGAAGAGGAAGCAAGGTAGGCTGATGGAAAGAATAGGAATTGGAGACTAGTAGTAGACTTTCCTCTTGCTTCCCTTTGTTTCTGAGGTTTACGTACGTCGAGTTTGTGATTTAAGAAATAGTCTTCCCACTCTGCGTCGGATCACTCAGTACTTATGCGTGGTATGCCTTACCGGGGCGGGAGCAGAGAACGGCTGGGATCCGTAACAACCTGCTAGGCTGGTCTCTTCGTAGTGCATGGAGGGGCGGTTTAGAAAACTAGCGTTTTCTACCCAATTTACTTCTCTTTCGTTGGCCGCTTCCTTCAGTCTTTCGCCGGCCGCGTCATCTACTCCTCAAGAAAAATAGGTTCAATCGGATACGAATTATTACTACATACAGGAGGTCCCTCTACGTACGCTATTCAGATTAAATGACCGATTAACCTTCTTTACTGCGAATTTGCATCTATATACAAAATGACCCTTAAAGGAAATGGCTTTTAGTTAAGCACGTAGCTTAAGCCTTCGATCCTTGGACAAGGCCCTTCCTCCTTAGATAGAAAGCGCCCGCGATACGTGATCTTCGTACGACCTCCCGATCTTTGGTGGAGGCGCAATAGTGGCCTCCTTTGAATAGGCTAGCCTTTTCCGACACTGAAGAATCTGTTGCTGCAAAAACCGGTTCTTTGGAAAGAGAGTCAAAGAACTTGCCTTTACGATTGCGCTACGCGTTTACCACGTCCTTGAAGCGCTGACACTTGCTTTGCCTCCTATCATGCTTGCTTTGCTCGCTTTGACGCTGCTCGCGCCCATGGCGATGTTCGTTTCGACGCTGCTGCTCGCTTAGCACTGCATGCTTTGACGTTGATGTTCGCTTTGCATCTTTTGGTGCTTGCTCTGTATGCGTTCCCGCTTGCTTTGACTTTGGTGCTCGCTTCGCTTGCTTTGTTTGTGCCGATGCTTGCACTTGCATTGATGTCCGCTTTGCATGTTTTGCGTGCACACATGCCGATGTTCGCCCGGGGGCTGCTTGGGCTGATACTGCTCGCGTTCGTGGCGATGTTCGCTTTGAGGCTGTTGCCCGCTGCGTTGCATGCTTTTACGTCGATGCTCGCTTTGTCTGGTTTTGGCGCTCCTGCTCGCTTCGATAGCTTTGCCTGCTTTGCTTGTGCTGATGCTCTGAGGATGCTGATGTTGTTCGCGCTGATCAGGCTGCTTGCGACGATGTTCCCGCTGATGCTCGCACTGATGTTGCACGCGGTGAAGGGCGCTTTCGCTGCTGCGGCTGAATCCGCTTTATCTAAGGGAAGGGCGGGTTGACGGTTCGGCATCCACGCGCGAAACCAGTCTGAGATCCTAAACCTTTCTTTTTGATAAAGGTTTAGTCCGGCGCCTACGCGCCAGTTTCAGACCCGGATTCGGCGCCCACGTTCAGTTTCAGACCCTTGTGAGTATTATTTGGCGCCAATCAGTTTCTCCTTCTCCGCGCGCGCAGGCAGAGACAGGCGGCCGGGTACACGCGACGAACTTGCATCGATTTCGAGGTCGAACTAATACCGCCGAAGACGCCGCGGCGTACCCACTAAAAGGTCAAAACGGCCGGGCCTGAGTGAGGGACGGGACGGGACACCGATAACGCGGGCCAGCTGCAATCCGTTGCAATCCGTTCGGGTAACGTAGGCCTACGCGCGAGGTTCCATGGCCGGGGAAGGGGGAGCAGAATACGCGGAAGCGAGAAAGGAAGCGCTAGAGGAGGTAGCGTGGTAGGGGATGTAGGGTTCGCAAAGAGAGGGAGGCGCGTAAAGCGAGAGAAGAAGGAATGGGGGTCTAGCTAGGCCTGTTGCAGAATACGCTGTCCCCAATGAATCTTTCCTGGATATTGCTATCCCGCCCCGAAGAAGCGAAATCCCTTACAGATTCGAATTCAAGTTATCAAATACACGCTTTACGAGGATGGTGAGGAAATTCGAGCAATTAATGACGCGAATACTCAATTAGTTCAAACCTGTCTAGTACTGGATTGGGAGGAGGAATCTTCTACAGAGCCCGCTCACGCTTCTATCCCCGAACTGAGGGTGGGTAGGGAAGGGATCGGTCGAGTCAGTGAGGAGAGGCACGAGAGGTAGCACCGGTGGGCCAAAGACAGAATAAAAGTCCTGCCCCACAGTCAGTCGAGTCACCACATTTAGCTACGAATCCCTCCAAACAGAAGGTGTTTTCCCGTCTAATCCTTCGGAAGATCTATATACGAAATTGAAGCATCGGTGAGATACGCAAATTGCACGTTTTTGTGAATTGAATGGCAGGGCCTAAACAGAGTCAAGATTCTGTTCAGTGAGATCTCTCAGGAAATAAGGATGTGGCCTCTTCGAGCGAGAATCCTTTCAAGTGTTTGTAGCTAAAGGGAGCTCGGGTTGCCTAGTCGGCAAGCCCGAGTGTAGCGTTCAAGTGATAAGATGCGGGAGGAAGTGATAAGATGCGGGGGGAAGCGTCGAGTGCCTGCCAATTCTTCAATTTGCGTATCTCACCGATGCGTACTTTTTAGAGTTCTCGCTTCGCGTTTTTTTTTCTCAGGTAAAATGTACCTACAAAATACGAGGCAAAAGTGTCGAAGTCGCGAGATCAATAACTTGACCAATTCTTCGGCGTTCGTTGAACTGGAAAAAGGGTGTGGAAGGGTTAAAGTATCGGATCTGAGCTGGATAAAGATCCAGAGTGCAAGTGAAGGGCGAGTGCAGCGAGCGCGTGGTGCTGTCGGTCCCGCTGAATGACTGACTCATTCGGCAGCTTGGTCAGATACAGAGTAGCGGCCCTTCTTTCGGGCTTGTGGAATGATCTGAACCAATCAAAGATTGGCTCCACCCCTGTGCTTCCTTCCCTCGTGCTTTTCTTATTAAGGAAGAGGGGGGTCGAAGGGCGAAGGCCCGTATCGAAGCTTGGCAGGACATCGAACGAAGTCCATTGGCGAGGCGCAAGGACGGGAGCTCGCGAAGCGAGCGAAGTGTAGAAGCGCATCTAAGAGGTAAGCGAAGCGAAGCAAGGCGAAGGCAGCGTGTGAAGACTCGCAAGAAAGCGAGGGCAGCGGCATAGGCGGCGTAGGAGACTAGTTGGCCTGCCGGGCGAAGCGCGTGAAGCGGAGCAAGACTACCGGGGCGTGGCGCGAAGCGAAGCAAAGCGAGGGCGAGGGCGGCCCCCTTTTTAGAGATGGGGGCGAAGCACGATTGTGGTGGGGGCCTAACCTCTAGACAAAAGGGATAATGAACTTTACTTCAATGGGACTGGTAAGCGCTACGCGCTTCCCTTCCCCACTTCACCGGCCCTTCGGCTTCCCTTTCCCCTCAGTGGAAGCCTTTGGCTTCCCCTTCGGCATCACCACCCCTTCAAACGGGAAGCCCTGAAACGCACGACAAGGCGGGACCCATGCCGGGAAGCCGAAGGCTTCCACTGAGGGTAAGGGGTGATGCCGAGGCGAAGCCGAAGGGAGAGGGCCCCCCCACCAGGGGGCCAAGGCCAAGCCGAGGGAGAGAGGGAGGCGAAGCCGAGGGAGGGGCCGGGGAAGCCTTCGGCCCGAAAACGCCCATTCTCTACTCTCCCTATCGGTCGAGTGTCTAAAGGATCCCCACCCCTTCGGGTGCATATGGGCTTTCGTATTCATAACCTGACCTTGTATTCATAACTGACCTTGTATTCAATAGCCTGACCGTTTAAAGAAAATTTGGGGAGGGCGAAGCGGGTAAACACATAGCGCCTAGCGCCTTCTTACTCCCTGGACGCATAGCATCCAGTTATCCTCGAGGCAGTCCCCCTTTTTTTATGTATGGACAAAGACGATTGGTTACAAATATTCCAAATACATAGTCTGAGCAGAGTAAGCGCGTAGCGCTTACCACTAAAGCGGGTACCTCGAGCGCTACGCGCTTACCACCCCTTCAGAGAAAGTACCCCTTTTTTCATTAAGACTTGGGCGCAATTGTGGTAAGCGCGTAGCGCTTCCGCCTAGCGGCCCTTCTCTCCACCGGCTTTCCGGGCATTTGATGGGTTAGGTCTTCGCCAGGAGGCGCGTAGCGCTTCCGCCTAGCGGCCCTTCTCTCCACCGGCTTTCCGGGCATTTGATGGGTTAGGTCTTCGCCAGGAGGCGTTGCAGGTGCCTTCTGAGGAGAAGGGAGCACCTCCCGGCCCCCCGCCGCCACAATTGTGGCGACGGGAATAATAAACCGGTGGCTTTCCGCGCGTTTGATCCTCACCACGAGTGGATTGGGGGCCACCAGGCGGCGTTGGCGGTTCATGGGGAGGGGTCTGCGGCGGTACCTCATCCCATAATTCCACCGGGGGAATTTCGATAGTATGTTTCTGCCTTTCCAGCTCCTCTTGCTCTTTCGTGATAAGCTCCCCTTTTATTTTATTTACCCACTCATCCATCTCCTGAGCTTTCTCTAGCCAGGGAGAGCCCGGAGAGGGTTCCTGCCGAGGAGAGGGTTCCTGCTGAGGAGAAGGGAGCTGAGGTTCCTGCTGAGGAGAGGGTTCCTGCTGAGGCGCAGGGAGCCTCAGCTCCTGCTGAGAAGAAGGGGTCTGCGGGCCTTGGCGGAGACCTCACTTCCTCAAGCTTTCTTCTCAGTCGTTCAATTTCCTGCATTAGTTGCGCATTCTTTTGCATCAGAGATGCGACCTCCTGCGGCATTCCACCTCCTCCAGGGCCTGGTGGCGCTGGGGCCGAGGAGGAGTCTGCGGTCCTTCGCCGGGCGGCTTTGACGGTTTCAAGCGTACTACCACCTTTTTAGGTTTTGTGGAGACCCATAAACCGTTCTTGTCATACACGTTATCCCTAAAGGTATTGAGATTGAGACTTAGATGGACAATGCTTTCCCTTTGCGCAATATCCAGGGTTTTCCAATCAATCTTGAAGTTGGATTTAATGCAGAAGCTTCGGGATCGTGTAGGATCTGAGTATTGTGCAGTGAACCAATCGAAATCGACTAAATCCTTGGCAGGTCCCTTATGCCTTATTATATCTGGCCCATCTTCGACCCTTAAGGCATAGCTTTTAGGATTCCGCAAGGAATACGCCCGTTTTCACCTTACATTCTAGCTTCATTTTACCCAGTTCAGTCGATGAGACCTCCTCCGCAGGAAGGGGGTTAGCCAGTATGGCAAAATAGGTATCGGTATAGACACAATCGGGCCGAGATATGTAGGGGTACATATGGATGCGCGCGTAAGCGGTTATAGCCGCAGACATTTGGACTGCAGAGATTGGAGGTTGCTTCACACCCTCATGATCCGAGGACAGGGTGAAGGCCGGTCTTTTTTGTTCCTCCTGGGTATAGCTCACTAGGAATACTTCTCAGTAAGTGGTTCGGCCAGACTATACTTGAAATTGGAAATAAGATGGTCAAATCTTTCCAAATCACAAATCTCACTGATAGTACGTTGTGGCCTTATACCGAATCGCCCATAAAGGGAATTCATTAAGATCTTATAGATGTAGGATATGGCTTCATCATTAGCATTCTTAGCTTGTTTTCGACTAGCGTAAATACTCGCGATAAAGTCTTTGAAGGGACTCTCTTTCTTATAGAAGAGATAGCCATATTTGGGCACGATCTTATAGCCTAGAGTTCTAGCGAACTTCAGTTCTTCAGTGAAATAGACCCCTTCGAATTGACCCGTAGGGAATAACAAAGCGTTAGTCCTCGGATTTCTGTACGGCAAGAATGGCTTATCGATCGTATCCGGGCACTCTACGTACGCTAGAACAAAGCCGAACAAGGTATCAAGATCAGCATTTTCTAAGTTATAGTGCCACTTGGCTGCTCCACCGGGCATTGGTCTAGTCATAGCGTATGGGTATAAGGAATTTACGTCATAATAATAGAGGTTTTCCCCATAAGGCTTGTACACGTCAGAGTGCCCCCCGTAATACCCCTGCCTAATGAATTGATCCTGGTTGCTCTGTGGCTGGTATATGGGCCAAGCCTTAGGATAAAAGCTCACACGATAGATCTTCAAAGCCAACGCAGATAGGGTGAGGCATTTGGTAATATCAACCTTATAATTTTCCCAATAAAGCTTTTGTGCCTTATGCATCACGCCCGCTAATATTAGGACATCCTGCCTCAAGTAATCGATAAGCAGCGCTTGATGCTCTTTTTCTTTGAGATAGGATTCAGTGATGCTATCGTGAGGAATCGAACCCTTACCATTCAGCCACGATTGTGGCATAGGGTATTGGCCAGGGAAGCAAGCTTCCCTGGGAGCAGTCTCATAGAATCTCTCATGTAGAAGGAAACCTCCGCCTTTGCTGAGGGATCCCGTTCCGCCGGCAATTTGATATACATTATGCTCCTTAATAATAGGTTTAAACCTAAAATGACGACAGCTACGAACTAAATGCTTCAATAGCAGTATGCCATCAAAGCGCGACAGGTTGTGAAAATAGACGTATTTTGCCTTTTGCTGCTTAATAGTGAATGAAAGAAGCCTGATAAAGTGATCTAGCATAGCCGAACTTCTTTTTCTGGTTGTGGGACCAGGGTAGTCTTCGCTAAATAAAGTCCGCCCTTGGAAGACTCGAACGGCATCTCCGTCAACGTACATGAACCCTACAGCGTACGGGACGTGGACCCCATCTACTAGAACGGTGTTCTATATCTGCTACGACAAATGGGTTCGTCATCTTGTCGGGTTTGGCTATGGAAATATAGTTCCTGCTATTTTGGCTTGCTTCCGCAAAGCTATGGGCCCCGCCGAGTACCACCACGGGGTGCGTCCCCCCACTCGTACCACTGGGCGCGGGGCGCCCTCCCACCTCCCCCATAAGTCCCTCTTTCTTCAGCGCCTTCAACTCTCTCAGAATCTCACTGGTGCCACTGTGTGAAGGCAACCCGCTTTTTTTGACCCCTGCTCGAAATATATCCCAAACCTTCTCGGAAAGCGTGCGCGAGGGGATGGGAGAAATCCCGTCTTTGACGAACCCTGCCCTGCGGGTACTGTAAGGAGGTGCGGGCTCGTTTGTGCCTTCTAATTGACTGTAGTATATTCTTATAAAAATGCCCATAAGTTTGGCGTACTTATCATTTTCCGCTTTCTCCGCTACTAGCTTTTTGATCTCATAATAGGTTTGGGCATTCGGCGGCAGGCACTCATCCCGCATTTCCAGCAAAATCGATGAACCTATCGTAATGCCGCCCGAACCGCGAGGCGAGTCCTCATTCTCATTCGCATCATCCCCTTGATTTAATAAGAGATTATAGCCTATAGTGAATTTTCCAAGCTTCAAGCCAGAATTGAGACTACACTGACACAGCAACTTCAAGACGGCTAACGCTATGAGTTCAATATAAGTGCTTGACAAGGGCACCTTAAAATCAAGTCGCCCAAGCCCGGATTACATCGCCGGATGACAATCTTTTACCTTGAAGACTTTCATGCGCATTATTATCAAATAGCGTAGCCAATATCGGTTGAACACGTCCCTTAAATTGCTTCCCGCGGCGTCAACGCCGCGGGACAGTGTCCTGCGCACCGGGTATGCATAGGGGGGCCGGGGCCAGTTTAGTGCCGCTTCGACGCCAGCCTAGCGCTTAAAAGGGTTAAATCCCAATTTATGTGTAATAGCATTGTTTTCTCCCTCTCTTTTTGATAGTGTAAACTGTGATTGMCCCCGAGAGCATGACAGCTTTCAAGTAAAACTTTGAAATGTGACCATTAGATGAAAATGAGGCATACCCGAATACTCGTGGTATCGGATAACAACTGAACATAGAGTTCCAGTAAATCCTAAAAGCTGACGGTAGTGGACTAAAGGCCCGGCCATCCTGTACTTCTAGAACGTAAATAACTCTTATCAAATCGACGAGAACAAATGATGCTATTTCGGGGTTTTGCATGGGTTATTTCTTCCTTTTTTGTGGCACACTTTGACCAGCTGCCTTGGCTTTATATTATGGGGCCCGGGGGCTCGGCTGGCACTGAGTGAAAAATTTAGGGGTGGCCCAATACGGACATACCCGCTTTGGGCCCACTTAGTTCCTCCGCTCGCTTCGCTCGCCACTATGGTGCCGTGGCTTTTCCACTTAGTTCCTCCGCTCGCTTCGCTCGCCACTATGGTGCCGTGGCATTTCCACTTAGTTCCTCCGCTCGCTTCGCTCGCGCCTTAGGGCCGCGAGTGGGTGCGACTTTTCACTATACTTTGCACTTAGTTCCTCCGCTCGCTTCGCTCGCCACTATAGTGCCTTTGAGCCACGAGTGAGTGCGACTTTGAACGAACATTGCATTGGTATAGTATTTTTATATGGGGAACACTAAGGGCATGGTATTTTTTGCGCTACGCGCCCACAAAGGCGAAAGCGCGCGCTTTGCTTTACTCGCGCAACCCACTGATTTGAAACTCCTTAATCAGTTCAGTTGAGTCGACTAAACGAACGAATCCGAAGAACTAACTCCTTTGGAATTGCTTAATAAGCTTTAGCTGTTCACTGAAGAAGTTTTGCAGTGCGAGCATGCAGATTTTGTCAGAATCCGCGCTACGGGTCACCACGCCACCACGCCTCGGGCCGAGGGGGGGGAGAAAGCGCTACGCGCTTTCCCCCGTACCTTCGGTTCTCGGGTTCACACCCTATACCATTATGCCTTGGAACAGAGCGAGGGCCGAGGAGGGGAAAGCGCGGACGTAGCGCTTTCCCGGTTTAGTTGTTCACGCACGCGCGCTTTCTTTGCTTTACTCGCCACGCGCTTTTTGGAAACTAAATCTTTGAAACTACATAATAGGTTCAGTTTAGTTTCACTTCTTCGAAACTATGTTTTTGAAACTACGTGAGAAGTTCAGTTTAGTTGTTCACGCACGTGCGCGCACTTCTTTGAAACGTAGAATTTCAGTTTAGTTGTTCACGCACGCGCTTTGCTTTACTCGCGCTTTTTGGAAACGAACTTCTTTTCAACTCCGTAAGAAGTTCAGTTTAGTGGCGGAAGAAAGGGCGCCCACGTAAAGCGGCGTCCTAAACTCACTGATTCGAAACTCCGTAATCAGTTCAGTTGAGTCAACTCAGCTAACTAATCTTTGCTAAGAACTAACTCCTTTGAAATGACTCAATAAGATTTAGTTGTTCACTCAATCGGTCGACGGTTGAGTCAACTAAACGAACTCATCCTTGCTAAGAACTAAATCCTTTGAAATTACTTCATAATAGTTCGTTGTTCACTCAATAAGTTTTGCAGTGCGAGCATGCAGATTTTGTCAGATTCCGCGCTATGGCGCCACGTTCTCAATGATGTGTCGTCGAACGTTAGGTATGAACCATTTCTCGCGTAGCGAGCATGCGGAATTTTGTCAGATTCCGGCGGCCACCACGTCACCACGCCTCGGGCCGAGGGGGGTAAAGTGCATTAGCTTTACCCCGTACCTTCGGTTCTCGGGTTCACACCCTATACCACCACGCCCCGGAACAGAGCGAGGGCCGAGGGAGGAGGGGGGGAGGGGGGAGCTCAATCTAAAGACTGAACGTAGAAACGCATTTTAACATTAGTACATTGGGCCAAAGGCCTAAAGGCCTTCGCGGTTTTCCGCCTCGGCGCATCTGCGCGCGTGGTAAGGGGGATGGAAAGGGTGCCTGGGCGTAGTTCGCTCTCGCCTCACTTAGCCGTTTCTGCGCCTTCCCCTTTTCGCGTGCTTTCGCCCGGCACTGCTGTTTCCGCTCCTTTTCCTTTTCGCGTGCACAGACAGAAGGAACGATAGCCCCTTCTTACCTCGTTAATCAAAGTGAGTGCGGTGCCCCACCACCTGACACGCACTTCCTTCTTCTTCGGTGGTGAAGAAGAAAATAAGAATCATTCCGCCGGCAGCACCTCGCTGCTGTCGGTCTCGGGCCTCGCTGCGCGAGGAGGAAGGATCGGTATCGTGTTCCAGCCGAGGTTGGGAAGCCGAGCTTCCTGTTGAACCTTGCACACCATCTGTTAATCTGAGTGGTCGTCTTAGAGCCTCTGTCGGGTATTATCTCAGTATCGCTTATCTTATGACTGGTACAGCAAGAGGTCATAAAGCATCCTCTGTCAGCCAGTGACTTGGACACCGTGAAAGCATCCTCGTAATTATCATTAAAGTTGGCTATACAGACGGTCAGGTCCATCCCTGGTATGGACCATGTACTCTCCACTCCACTCCTCTACAACCTTTCTCATGGTCTCTGTCCTCACTAAAGGCAGTGAGGCCTAACAGGGAGTAGCAGTGTTTACTTGGCCAGTGAAGGGCAGTGAAATGGCCTGATTGGCCTGAGTAGCAGCTATCAGTGTCCTGGGCGGTCTGTCCCTTTGTACGAAGGGCACCAGGGAGTAGAACATCGAGGTCAAAGACTCTATAGTGTCACTGACCCCTCTCATTCCTAGTCTTTTACCATGGCTTACTGTTCCTATGGAAAGGCTGTCCAGGAGGCCATAGTCAGGGCTATACTTCACCAGCACACCAGACGACACAGAAAGACTAATGAGCTTTGACTTGGACATTACATGCAAAGTGCATTGCCTTCGGCCCTCGAAGGTAATATCCAAGGAATTCCTTAGACTACTTATGTCGTCTCCGCCTACATAGCAAAAGAGTCCCATACAGGACAGCAGCCAATCCCTCCCAGTGGGCACTAGACTACCCACTGCACAGCAGACCCTGTACACCAGTTGCTGTGTCATTATCCTGATTCTAGTGCCTCTTGTTACTCTCCGGCGCCTTCCCTGCCTCCTGTGAATTAGCAATGTAAGAGCAACAGAGTATGCCAGCCTCGTCCTCAGTCGGCAGTCTACTATGGGCTATATCCTGGTAGTCTACAGTCTCAGGGTGATTGTCAACTAGCTGGTTATTATAGAGTGTACCAGCCAGATAGTACTGACACTTCAACAGGCCTAGGACACAGCGTCGTGTAGACCTCGTCTTCACTGACGTCTACCTCTATCATGGAGTATGGAGTATACACTGACAAGGGCAGACGACGGCTATAAGCTGTCTTCAGTCTCCTCATACAAGACGAGGACCGAGTGTCCAGTGCTGTCCCTCTCCTAGTACTCTCCCATACTCCTCCTCTCCTGACCACCTTATCCAGCCTCTGTACACACCATAGTAGTCCACTAGACAGTCTGTCTACTAATTCATTGAAGAGGGCAGAAGCCATGGCAGTGGGTGACTCCACCTTGGAGTAAGACATAGCATTGTAGTCGTCCCTTCGCCTTTTATCCTGAGGGGCCGACCATATTACGGAAGCTGGCCATGGGGTACATAGCCCCTGTTACCTCGCACCTGCCGTACTCTGGCGTCTCACTGAGACCCGTGGCCTTACCTCCTTCTGCCTCATGATGAATCACTTTTTCGAGTGCATTTGCCTTAAGAATCGGGAAGTGTCGAAAAACACGGGAAACCGGAGGCCGAAGCGGCCTCCGCCTTCGGCCATCGATGGATCACTTTTCCGAATGAGGGCATTTGCCTTAAGAATCGGCGGGAAGTGTCGAAAAACACGGGAAACCGGAGGCCGAAGCGGCCTCCGCCTTCGGCCATCGATGGATCACTTTTTCGAATGAGGGCATTTGCCTTAAGAATCGGCGGNAANNGTCGAAAAACACGGGAAACC
>Contig15+155777112
TTCAAGGCTAGGATGCTTGCAATGGGCTAGGATGCTGGCAAAGGCTTGCAGTGCGGCGAAGAGATGCTTGCAAAGGCTTGCAATGGAAAGAATGGGTGGCCGAGGCGACCCAGCCCACAAGAACCCCTTGCTTAAAGTGCCTCGACACTTGCCTTACTCTCCTGCTGACTCTTTGGTTACTCTACAGTAAAAAGAAGAGGTCGGGGCGCCGCGATCGGAGAACGAACCCAAACCAACTATTAACCAAATAGTGGATGGAAGAGTTTCAGCTCCAAATATATAGGGTGGGCAGACGCCGCACTGACATGGGGTCGAGATCCGAAAGTATCAGTTAATCCGGAGACTTGTGCAGCTATGTCAAAGTCTTACACTTTATGTACAGGGGCCGGGTTCAGTCGGGCGGTAAACTATCGCGGCAGCGGTAGGAAGTAGGGGTCGAGGTACCAACCAATCTCGAGCGCCGCCCGAAGTAAGGTCAGTTCCGGCAGTGGCAGAATTGGGTAAAGCCAGCGGAGGAACTTCGTCAAGGCACAAGTTCGACCGAATTGAAAGACTAGGAAGGTGGGATCAAAGGGGAGAAGGATTGGTCCTGAAAAGGGTATACCAGACCTTCCTTACAGGGACGGACAGACTGACCAGGGACTTAAATCGGAACCGGTTTGAAGAGGGCTCTTCCCGGTTTGGCTAGAAAAAGGTCATACGTCCGCTACAATAGGTAACCCGCCCGCGAGAAGAGGGCATATCGAAAATCCGTGGTGCCAGAGGATTCGGAGTTTATAGAACCCGAAAGATTCGGAGGAAGTAAAAGGAAAAGCGCCGGGGACGGAGCGCAGCGGTAACCGCAACGTAATAGCAGCACCCCCCACCACCAACAAAAAAAACCAAGAAGAAAATGCAGCAGTGACCCCACCAGCAGCCCCATAATAGATAGTATAAAGGGGGCTGGGCTCGATAAGACTCGGGGCGGGCGCGCTCGCACAGGAGTTCGGGAAAAGAAAGAGGGGGATAGATTTGTATATTTCTCAGGGGTGAATTGGATCCCTATATATCGGGTGGTGGCAGAAGAGTGTGCGGGGAGGTTGGAGATGAGTCGGCCGGTTGAGCAGTAGCCGGCGTCTAGCCGCCGAGGTATAGGAAGGACGTCCAGTCCGCAGGCGCCCAGTAAAGGGTATCTGCGAGACAAGTAAGGGGTGTGCGCGTCGTCCCAGCGGGGTGGGGGGTCGGTTACCCAGGGTAAGAGGTAGATAACGGGGCGTGGCTACGCCCGCTACGCGGCACACGGCCGCGTTAAAGGGTCAGTTCTAGAAAAAGAAAACTCTGTTTTGCCCTTCGGAAATAGTGAGATCAAAACCGGGTATAGAAATAAATAAAAGAGGGAATGAAATACGAAATTAAAGGGGGGTTCCTTGAACTTTGGAGAGAAGTAGTGGAATTATTTCTTAGATTAAAAAGTTACGGAACTAAGGCACTTCATACACAGTCTCTGCGGTCTATTGGATAGCCTTATTAACTTCCTTCGATTTCGAGGGTTTACGATGAGTTAATAAGGGTAAAGTATAGGCTAACCCTGCCCTGTGAAGCTGGTTACTGGCTCTATGGTAGGCCTTTAAATCGACGAGTAACTTAAGCCAAATGAGGGCAAACTAAGAGCGAAAACAGAGAATTGACCATTCCTTCACTAAAAGCCATATTAGTGAATCTGCCAAGAGCAGAAAGAAAACAAATAAACTGAGCCTGTGGTAATGCTCACGATTACCAGTCCCATGAGATGCGTTAACCCTCCCCTATAGACGTAAGACCAAGATGGAGATGGAATCAGGGCTAAGCGTCGAGTAAACTGAGATCCATATAACGTGAGCAGTGGGAATGAGAGGGGGCCCGTAAGGGCAGCCTGATCTGCGGGGGGCCGCCCCTCGGCCCCCCCGGGTCGATCAAAGGGAGTCCTGGCCAGGCCCGCCTGCCAGCCCTTCTCTACGGACGGTCTTATCAAAAGGATTAGATGGCACCTCTTCGAAGGGCTTTAGCGCCCGCCGCTCACGCTCGCCAGCCACATAGGGTAATATGCGGAAGAATCAGGGCGATCGAGCAATTCTACGCGGGACCACTCCTGAGTAGGTTATTACGGCCTACCGCTTTGTCCTAGTACGAGTCTATTTAACCGGCCCCCACTTCTCTGGTCGCTCATCCCCCAGCTGGTATGTAAGCAGCTTCCGAGAAAGTAGATTCCCCCTTTATCATACAAAATCTTAGCTCACTTGCCCTTTGAGCAAAATAGCGTTAAATATACGATCTCTTCTCTGTGGAGAATCAGTCCTACTATATGCCGGGTAGGGCTCGGTCAATAGAAACCCATCGTCCTCCGAGGGGGCAGAGTAATGTTCGCAGAAGCGACAACGTCTGGGGGAAGCGCACGAAAAGGAGAATGGGCCGCCCGTTCCGGATCAGCAGCAAGGGGGCCTTCGGAAGGAAGGGGCCGCAGGAGATACGGAGATTTACCCCCGATTGGCAACTGCCCAATCGAGAAAACACAATACGAAGAATTATAAGCTCCATGAGGGCCGCTAGGCTAAGGCGCTTCCGCCTTCTAGCGCCCTTCTCAAGAGGGGGCGGGCGCCGCTAGGGGCCCCGCTAAACAACCTTAAAGTGCCGCCTATCTAGGCACGCGTTCTTCGACCCTCTATCGGCACTTAACTTCGACGGCGGGGGCCCGTTAGGGCCCCCGCTGGGCGGAAGCTTACGCTTCCCCTTTTTGAAGGGTTTTTGAGAAGGGCGAAGGCTAGCCTCGGCTTTTAAGTATTTTGTAAGAAGAAAAAATTCGAGGACAACAAAGGAGAATCCCAATTTCGAACTTTCCTTGCAGAATATAGATAAAGAACTCAGGGTATGTCAGAAAACCGTATAAGAACGGACAGATCGGGGAGCTGTTGATACAGGGATACAAACCCTGGAACTGATTACCCTATTGGGAAAAGTTCGAAGAGCGCCTTCGGCCCCTCGGCCTATCGGCCGAGCGCCTTCGTACTTTTGTGCGCCTATCGGCTTAGCCTTCGGCCCTCGAAAAAATGCGCGCCGCAGCCTCGCCTCCGCTTACCCAGTAGGAGTACCAGAATATGCTTCAATACGGCGTGGATCGATTTATTAGTCGGAATAGAAGCCCTGGGGGAGCGGAAGCCTCAGACGCGGGGGCCTGAGGGGGGAGGGCAACAAAGCCCAATGATCGAATTCGATCTTAACGAGCGCCGGAAGCGGACGAAAAGGAAGGGAGCTGATTACCCATATCACCACAGGGTCCCCGTAACAAATCGACATCTCGGAGGGCCTTTAGGTAATAACGGCGAAGTCCATCCAAGAGAAACCGCTAATTCCTCCCCCTCGTAAATAAAGCAAAGCGCCGCGCCACACGCAGAAAAGGCGCTTTGCCCCCTACAGGCCGGGCCGGCCAAGCCAATAAAGTTCGAGTTTGTGAAGCGAAGCTTCCACTTTGTGGCCGAAGGTAACGCACATACGTTCCCCCTTAGCATACAAGATATTAGTTAAGTCTATGAAGTCGTGCGGGCGGCGCACTCACCCCCCAATCAGCAGGCAGGAGGCGCGCTAGCGCCTTGGCGCAAGGGAAAGCCACTTTATCTCGCGATAAAGCCCAATAACGAGAAGGGGCACCCCGAAGAAAGGAGTACCTATGACGGGGTTGGTCCAGTTGTCATCGGGGTATTCATTTTGCTGACACCTCTGAGGGCTGATGAGTGAGATCTCAGTCCCCCTAGCTAGGGAAGGGGGAAAGAGATCATTCCGCGCTAGTAGCGCAGGGAGGCGGATTGGTCACGCCAAGTCTTTTGACTTCAGCCAATTGGGTAAAAAGCCGAAGGTACGAAGGAAGATTAGGGGTCCGAAAAGGAGGAGGGGGGGGTAACCACTGTCCCGGAAGATAGGGGACGACGGCCGAAGGCTCAGGTTCAACACACGACGACATCTTACGAATTTTGCCCCCAAAACTATTATGGAGGAATCGAGAATTCGTGTTTTTCGGATCTTGATTCGCTTTAGTTTGACATGGCTTTCGTGTTATTGGTTCCCGGAAGAATTACCATTTCTATTGGCCAAACCCCCTATTACTTTGCCTTATCTAGACTCGTCTCCTATTCGTACACAATCAACGGAGGCCTCAAGCACATATGTTACTACGTCCTTAATACCACGCTTCTACTTTGTATTACCTTTTTTAAGTTATTAAATTCGGTGCTCTTTGATCCTCAGTTGCTATGGAAAACGGAAGAAATAATCCAAAAAGTTGTTTCGCTTAAGTGGTTCCCGCTCCTTTTTGTTCTCCCTTGTAACTCTTGTTTGGGTAGTTCCCAATGTTCGGCACTTTCCATCCCATTTGAGTACAACCTCAACTAATTCGCTCATAATCAAGTTACAACCTAGAATTTATGACTATATCATGTTAACCGTTCGTATTTTGTTCATTCCGTCAATATGCCCTCAAGTCCCTGTAATGGTGATCTGTCTGCCAAAACCAAAAGCTATTTCTTTGAAAACCCGTCTAAAAAATTGTCGTATTTTGATGGTTTTTTTGCTTCTCACAGCAGCTTCGTTCACACCTCCAGATATCTGGTGTCAAATTGTCGCTCGTTTATCTCCCTATTCCCCAATAGAGTTGACCATCTTTGTAGCCTTGATTATTTCAGTTTATAAGAAGCAACTACCCGGATAGGTAGGCTCGAGCAAGCTTACCCTCCAAAAAAGAATTAGGGGCCGCGAGGAACGAGCGGCCCCCCCTTTGGGGCTTCTTATGAATACTAGTATCAGGATAGATAAAAACCCGGCCCCCTTTTGAAAATAAGCCTAAAGGCCCAAAGGGAAAGCGCGTTAGCGCTTTGTATTTTTGGCCTGGCCAACCCGAACTCAATAAATCAATGGTTTATAGAGGGTAAAAGGGCTTTAGGGGAAGCGCGTAGCGCCCCGCATCGATCAGTTTCGCCAACCTTAAATCAATAAATCAATGGTTTATAGAGGGTAAAAGGGCTTTAGGGGAAGCGCGTAGCGCCCCGCATCAATCGATTTACGGGCGGAACGCCAACCCGAAATCGATCCATCGATGGTTTGTGCTTGTGTGTATGTATGTACGGAATTTGACATCGATCGATTTCCGGTATGCGAGCAGAGCATCAATCGAGTGATCTACAGTAATGTTGTTAGGGAGGTTTAATAGATCAAAAGAAATGTAAGTTCAAATTTGGTACCTTGGGGGTCCGTCCCGGCGGGATCGAATCAGTCATGGGTAACATCGATGCAGGAGCGGAGGAGCGGCCGCTCCATCAGTAAGTTCGAATCTTACTATTGGGAATTAGCGCACTCAGCAGGCTCTAGCTGACTAGTTTATACCTTCACAGGTAGCCAAGAACACTCATTGTAAACATAGAAACGACTTTTTGGGGCCTTGCTTCGATATAATGCGAGCCTGGCACCACCACCCAGTTGAGTTAATGGGCACGTTGGAAATATAGAAACGACGTTTGGCCTTGCTCCGAGACACTGCGAGCCTGGCACCACCAGTTGAGTGAATGGACACGTTGGAAATACAGTTTAGGTGTTTGGCGCTTAGAACCCTATCAAAGATAGGTGCGCTAAGCGCACTGGTGAAAAGCAGGCTCTAGTTTGTCTAAATTGACCTGCGGCCGGCAGCTAGTGAGTGTATCCTCTCCTTAGGAACTTCTTCAAATTTTACTACGACTCTCAACTGACCTCTGACCACGTTCAGCATAGCTTTTAGGGGGTTGGTGGCTTTAAGCGGTGATTGGTATTATCATGTCGAGCATAGCTTTAGTTGGTTGGTGGCTTTAAGCGGTGATTGGTAGTATCACGTCAAGCATAGCTTTAGTCGTTCGAGAATCTATTGTTGGTTCCCCTCTCTCTCAAAAAAGGGGTAGGAATCGTGTTTTTGTGGCGAGAAATCATCGCGGGGGCCTTTAGGCCTACCGCCTCCGGCATACCTTTTTTGAGAAGGGGCCGTGTGCCTATTGGCCGCGTGCCTATCGACATGATTAATTACCACAAAGATCCGGCCGCCCCGTGACCTTTCCCGAGCGCTTTAAAGAGGTTGAAGGGAAGGGTACCAAATGGAATCCAAGCAGTGAAGGGAAGGGTAAGGTTACCCGAAGGGGAACTTGACCCAAGCGCGAGGTGGAGGTCAAGCCCGGAATCCAAACAGTGAAAGGTGATGCAACGACAGTAATCAGTAGCTCTAGCTATCTCGTCGATGGGGGGATTAGAAATCCATTCCAATTCCAGCTCTCTGGGGACCTCTCATAGAAGCTTAGTCAACAGATCCAAAAGTCACTCCACCTCCACCGTTGTTCCTCTCTAGAGACACTCCCAGCAAATCATCAGTAATTCGAGGTTTTCAGGTTGTTTCAGGGATAGGACGGGCGAACCTATATCTAGGTAGGGCGAGGGCAATTTGGAAAGCGCGTAGCGCAAAATAGACAGGGCCATAAGCGGGCATTATGCGCTCCCGGAGGTAGCATAACGCTCCCCGGAACCCCCACTCGGGAACACACGGAGGCGGGCGAGCTTGCGAGCCCGGGCCAGCGCTACGCGCGAAACCGCATCTCTCTACCAAAATACTCTTGATTCTCGGGAGAAAAATCGCCAAAATGAGATCTTTTTTGAGGCCGCCGAAGGGAAAGGGTTTTAATCTCGACCGATTCACGGCAATCTTCGGTTGCTCAGGTTATAGGTTATAGGTTCGCTGTCGCTCACTCGATCTCGATCCTTGCTCAGCACGGGATCGCTTCGCTGATTCCTGCCTGGAGATTCAATCAAAGGGATGAGTTTGGCAATCTTCGAACAACCTGGATTCCTGCCAAGGGAGATTCGATCAAAACCAATAAATCTCTCGTATCCCCGGGTCGAACAACCCTTATTTCCGCCTCCTCTAGTACCTAGGTTCCCAAGGAGATTCGATTGAAACCGAAGCGTTCGGCGTTCACAGTCAAAGCTTATCCCTGGCTTTGGCTCGTTCTGGCCTAGGGGGGGCTTGGCCCGGGGATTCGAATTCCAACCCGGGACCCGCCTCAATCCCATCAATCCTCAATTAGAAGATCGAATTCGATCTTCTGATTAGGCAAAAAACCAGACCTAGTTTTTAACAAAATGAAAGGGGCCGAGAACGCTACGCTAAAGAAAAAACTCCTGAAGTCCCAAAGCAGAGGGGCAATTTGAAGGCTAAGCCACTTCGAAAATAGGCTAAGCTACTTCCTAACCAAAAAGAGAGGGGGGAGAGGGTCCGGAGGCCGGAAGACCCTTGTGGGCCGGAGGACACTCGACCCTCTCCCTTCGGTCGAGTGCCTAAAGGCCGAAGGGAGAGGGCGTTAGGGAGATTTTCGTATATAGATATTACTCACCTGGTGGATAAGCTCCAACGTCTGGCTCGGCCGGCTTCAGTAGCGAAGTAGGCTCGAGTGGGACGGGGGTGGGTCATGAAGTCAAGGGAGTGATGAAGAAACAGGATCCCTGTCCGTGATCAGTTAAATATGGGGAAGAATATTCTGATGCGATTCGTGGATGTTTGGTTTGCGTTGGCAACGGTAACTAGAAGCTACGATTATAGAAGAAGAGGGAGTAATGTTGCGCGCATGGAAGCGACCGTTAGGCCTCGTGTTGGTGGCTCGCTACCGTGAAGGATTGGCTTTGCAAACCGGGAGAGGACGACTGGCTAGAGTGCGTGGTGGAGAGAATGACTACTTTTTCCCCTGCTAAGCCGTGTTCTTTGATACCATCAACGAGGGGGCCGTTAGGCCCAATTCTGCACTTCCTCTTCATCGGCTTGTCTCCCTCCTATTCATCTTTCTCATTTCTGGTTCGGCTCCCCTGGTTAGGTAGGGGCGCGTCAGCGGCTATCGATACCGACCCGTTTCGCAGCGATACGAGAGCTAGGCCAAGCCTACTAACTACCTAGTCAATCGATACGAGAGCTAGGCCAAGCTTACTAACTACCTAGTCGATCGGTAGGCGAAGCCTACCTACGGGCTGCCCCCTTCCTTCCCAATAAGCCCTTTTCCTTCCTAATAAGCCCTTTTCCAACAACCCAACTTTGTATTGATCGATCACTTAGGCCGCCATACATCTGGCATCTCGGCGGGTGTTCGATCCCGTATTCCTGGTGGTTCGGAAGACGACCCCCCCCTCTCCCCTCCGAGACGGTTGCGAGTGCCTCCTTAAAGCCCGGGTAGGTAGGCTAGATAGACTCTCCTGGGAAGGCCTTGATAAGGTGGTGTGCCTCAAACCCTCTCTCCCCTCCGAAACAACGGTTGCGAGTGCCTCCTTCCTTAAAGCCCTGGTAAGAAGGCTTGATACGAAGGTGTTGTGTCCCCGGTAACGTGTGTTTCAGAACGCGTAAGAAGGCTAGGTAGGGGGCTATGGCTTCCCTGGGGTAGTTAGGTAATGTAGGCTCTTTCAGATACCCGACGAATGAGTAGGCTGGATAGGTTCCCGGGACGGAACCAAATTCCTTGAAATCCTGAGCCCGCAGCTCAGTTGTTGCTTCTGAGCCCATCGCCGGGGGGGCTGCCTTTCAGATCCAGGTCGTAGGCTCGAAAGTGAAAAAAAAATTATGTACCTGTCCTAAGCACTTACAGGCCATTACAGTAGGGCCGGCCCAGGAATACTCCTTACTGGGTTATAAGGGCCGGGGTGTTGTTCCTGGAAATTGATCGATTTCCACGCGAGAATCAATCAGAGGTGGAAATGAGAATTGCCAAAAAAAAGGTGCTTTGATTGACAATCGACCCGAGCTAAAGGAGAAGGGATTCGTTCCACTGGTAAAGCTACTATTCCTTTGGTTCCACCGCTAGAGGTACTATTTCTTCCGTTAAAACGAAACTCTTATTTGTAGGGCAGACGGGGAAACAAAGCCTAGGGCAGTTGAGGAAACAAACCGTCCTTCCTTCCTTCAGAGGAACTAGTCCTTGCTTCACCTTCGGTTACACTCGATGCTTCCTTCTTTCAGAGGAACTAGTCCWTGCTTCACCTTTGGTTACACTCGATGCTTCCTTCAGAGAAACTAGTCCTTGCTTCCCCTTCGGTTACACCACACATTTCACCCCTACACACTGCACATTTCACTGATATTTCAGGGGTAGCGCCGCGGTTGAGCATGATTCCGTATTCTCAGGCCGCCCGTCTAGGGCGGAAGCGCCTCGCAAAACCAACCTTTCTCCCCTTCAAGAGAAAGGGGAAAGGTTTGGGAAAGTTTTCGCTAGCCTCGTGATTTTCGACACTAAGAAACCGAAATTTACTTAGTTCAGTGCCCCCGACAACGAATCGGGACGACGTTAAAYATTTACTCAGTCAAGTATCTGACACCGCTAACGCGCCTCTACGAGCCTGTTTTCGAGTGTTTTTCGACACTTTTCGCACCTCAATGTTTCTTTTTCGAAACGGGTTGAGGTTCAAACTACAAGCGATTATGCCCTTAAAGCCGGATTGGCATTTGATAGAATAATTTTCCAGTTCAATAGATTTCCATCTCTCGAACTTCGGCCTCGAAGGGCGTTTCTTGATGCCCTAGTGGAATGAGCGATTAAGCCCTATCACCCAGCGCTGGTGAGGGGCTGAGGACGCAGGTTACTTTTACTTATTGAGTCATAGTACTGACTATGCCAGCCTCGTGATGGAGTGGGGATTGACACATATATTATCTATTTCTATCTCGCATCTAGCGCGCCTACCTACCACCTCCGCGCTCCCTATTCGTCAAAGCATTCGCATGCAATAAAGCCAGCGAACCAACAACTAGTGCTCCCTCTCCTATTGGAATAGACATAGGATTGTCGATAAGTGCCCTCTAATCTCTGGCACTTTTTCGCTTTTTGAGAGATAGGGGTACCTTCCTTGGAAACTTGAACGAAGAAGCGTCGTCACTTTAAGTGCTCCCTACGGGGCGACAGGGAGCCGAGTGTATCCCTAAAGTCGCGCGCAGTACTGAATCAAAATGTGGTAAATGAGAGTGGAAACTGTAGAGAACAAAGCTCCTAAGAGCTGACCAAAGGGAAAATATACAGTTCCCTAAGGCGCTCAAAAGTCGTACTCCACGCACGCCTCACTAAACACTTCGCCAAAGTGCCATAGCTTTATGAGCATCGGCACCTTATCCGTTGCGGATGAAAGATCAAAAGAGTAGAACTATTTTCTACCTCTCTTTCAACCTACCCAGGGGACCTCTTTGGTTATAGGTACCTAAAGTGGGGCCGGCCCATAGCCCAGTTATGAACTGATCTAAGAGCGTAACAGATAGAATCCAGCATAGCAAAGACAGGTACGCGGCCGGCCCGAGGTAAGCGCCTAGGCGGACCAACTTGACCCACTGAAACGCAGCGTGAGCGGCCCCATTTAGCTATTGGCCTTTATCGAATTCTACGGGTCAAGTGGGTCCGGTCGCTTCCCTGCTTCCCCGGGGTGCAAAGCTTGGCATCTTTCATAGTGTCTAAATAAGTGGAGGATTTGTTCATGGGTATTATCGTCGTGGTGAAGACCGCTACGCGCCTCCCCATCCACCCAAGCCGAATCATACCCAAATAATGAATCGAGTAAGCTGGCGAGGCGAGCTGGGTCCTCCGAGGAAGCATCCATTGTAGAAGCAACACCTGCCTGTCTAACGTAGATAGAAGAACCAATTGGTTACAGAACGGAGATCACTACGGCGTATTACGCCATAAAGTTCTTCTTTCACAATGGGACAGGCGCTAGGGCTTATTCACTTATTAACAATGGCTTACCCTACCTGATGGGCTACGTAGATACGCCCGGCCCATCGCGAAAAAAACGTCAGTGACCATTTAGAATCTGAAGAAGAGCACGTTCTTAAAAATGAGAGGATCCAGCGAAGCGTAATTAAACGACGATAAATTAAAACTTTCATTACGATAGAGTAAACTGAGATCGATCAATGGCAATGGGACGACCCTCTATCCCTGTGGTGGCAGGAGTTTGACCTTGCCAGAGTGCCCTGGGCGCTTAGGACTCCGGAGCCGGCCGGAAGCTCTTCAATCTCAATTGGACTTTGGGCGTGGCAAGGACGGCCGAGTCCTTGGTGTACTCGAAGCCAGAATTGGACTAACCAGCGGATCGACTCCCCTTCGCTTAGTGGTTCACAGGCAGGCTCTTGTACCTCTCAACCTTAGGGTGAGTGAGGCACCTAGTAAGGGAGTTGTATTTCTATCTGTTCATTCGTTCCTGCGTTTTTCCCCTCACTAAAATGTGCTCCTCCTGTACTAGTCATTTTTTGCGCGCTTTAGCAAACAGGGCTTTCGAAACACTTAATTCATTCCGTGTTTCGCATCACTTTGTTCGGGGGAGCTAAGCGAAGGGCCGCCAATAGTAGATTTACGCTGCGCCTCGCTTCTTTACCTCATCAAGTTTGACAGGGACAACTTCAACAGTAACCGCCATCATTATTCCAGCCTGGACGTCGTCGAGTCGCGCGCCCCGCTAGATGTTAGCTGCTAGTGGGAGTTGTTAGTTGCTAGTGCAAGTTGTTAGGAGCTAGCCTAACGTGGAATATGTCTATTGCTCTAACGCCGCGAATTTTCGAGGTGCTAGCTGCCTTCGTGTTAGCAAGCCCTGCTTCCTCGTCCCCCTGAAAAGGCTGCTCAAGCACTGCTTTGGAATCAAATATGCCCTGTGAAGGGCATTCATGCGTGCCGATAGGCACCCGCTTTTAAGGGCTTGACCCTTGCTGCTCTAACGGTGCTAACTGCAAATCCCCAAATGAGTAGAGTACCTCATTGCTTGTTAGGTGTCTAAGGTGCCCGCCGCTCTTTCTTTTTCGTCTAAGGTGCTTATGCTAGGTTGCCATTGCTTGCCAGGTGCCTCTAATGCTGTGGGTTGCCTTTGCTTGCCAGGAGGCGTAGGGCCGTAGGCGCGCTACGCGCTTACCCCGGATCCCTCCCGGTAAGGGGAGAAAGGGATGAATTGCCGGCTCGGGGAGAGAGCCGGAATGGAGGGTGCTTATCAGCACCTACTAAAGGCAGAGGCTTTCAGCTGGATATGAATTGCCAACTCCCACTCTAATCCACTGGCAAGGGAGAGTTGGCTATGGTCAACGTGCTACTCTCGACGGGTGTGGCGAGTGGGTAGAAAGCTAATGAGAAAAGAAATCTATATAGAAAGAGCTTGTTGCTTCGAATAAGCGGGCTTATTCTATCCCGGCCTTCGTCCCTTACCGGGAGCTTGGCAAATGAAGGCGGGAAGCCGCGAAGGCTAGCCTTCTAGGGAAGCCGCGAAGGCGGCTGCCCTATCAAGGGCGCTAGCTAGCGAAGCGCCGCAAGAAGCCGTTTTCTGCGGAGCGCCCTTTAAGCAGCCAGCCTGAAAGGCTGCCTGCCTGGCTGTTTTGGCGCTAACGCGCATTTATGCGCTAACGCTAACGGTCCGCCCATTCTCAAAAAGAGGGCTTTAGCCGCAGGAAAGGGAAGGGGGCTTGCCCGCCACGGAAGGGCGAATACTTTTCTCCCCGCCTCCGCTTGAGCGCCCCGCTAACGCGCACAAAAATCTCCGGCCCTTTGATCTTGTGGCGATGCCACCTTCTCAACCTTCGGACACAGCCTGTAGGATCGATCCTGGGCTTTGGTCTCGAAATTTGATCTGGGGTTTTGCGTATCTTACTGGCGGCCATAGTTCGTATGCAAATACCGATGCTATGACGAGCGCAAAATCAACTATCTTTCACCTACCAAGTGCACTCTCCCGGGACTAATGGCGCAATGCGCCAATCAACTATAATGAGAGCTAAAAGTCCTCTTTATTTATTGATTGATTAATATTAATCAACGTATGCATATAGTAAAGCTATGATTGATTCGACCCCTTAGTTAGAAGGGCTCTACTCTTAGAAGCGCGATTCACCTCCCACTGTAGGCAGCTTTCAATCCCGGTGAGAACGAAGCCGGATCCCCTCTCCTCTTGGGTATAATATATTCATCGAGAAGTACTTCTCAGAAATGGAGTAAGGATTGACAAAAAATCTCTCATCGAAGAGCCGAAAGCCACAACAGATGTTACATCTTCATTATTCATAGACACTAATTTGCAAGTGGATGAGATCGGATATAGGCTTAGTAGGACTCGAACCTAGCAGCCCATTATCACCGTTATGAGCGGTGTGTTTGAAACAATTAAATGCATAAATGCCCTCGATCCACTATGCCAGTGAGGGCGAATCARGAGGCCTTTTCTCCCCCTTTTGGAAGAGGGGGGGGGCGGGGCGCTACACGCCCCGGCCTCCGGCCCTATATGTTAAGATTTCTTGGTTTTTGCCATCCAGTGAAGCCACATAGGGCTATGCGACTTCTTGTTCGTCAGCAAATTGTTGGTGTGTCATGCGAAAACGGATACATAGAACGAAGGCGGTATGGTGCGAAGTGTCCCAAGCGGAAAGTAGGGGGCGACCCCACGAGTACACACTCCAGGGACAGAGACACTGCGTTAAAGCCTTCTCCGATCAGCATCCGATCGGAGGGCTTTCTTGACAAAAGGGTGAAACCTTCTTAGGGCATGGCAATCCAGTTGTCTGACAGAGAAAACTTCCCCGAACCGGGGCATGAGTCATAAAGAGGGGAGATTTGGAGCACGTCAGACGACTTTCTGAGGTGTCGTCTTCTTCGGAACAAACCCCTTAGCTCAACCTCCCCTTACCCCCCAGAAAACTCCTTCGGTGAGTGTCGAAAGGCACTCATCGGCATAAATGGCTTGCACTTCTTTCTCCAAACCACTGGATACTAGTGCGCTCTTTAAGATGGATACTAGTGCGCTCTCTAAGATGGATACTAGTGCGCTCTTTAAGATCTCAGGGTCGGGCAGGAAGGAGAAGGAAGAGTTTGGTTCAGAAACTCGTGCGAAAAGGACAGCTTTAATGATCTCAAGGATTCCAACTGCTTGCCTTTTACGCTTTTAAACCTTCCTGTCAGTAGTTGAACAGCTTAGCGGGTCAAACCGCGTAGTTATGGTTTTTGTTTGATCATTTCATTCGCATGGCTATTAGGGAAATCTGGACTTAGCCTGGCAGTCAATGCGTTTCTGCCGCATTGGAAAGGATCCGTGAACAACGGTATGTACGTCCCGAAGACACCAGTAAGGGTCTTGGCTTGGATAAATCTTAGTACGGTTGCCAGTTTCAATCCCGGTTCTACTTTAAGGCCACCTCACAGTAAGGGTCCGAAAGGAAGGGTCGGCTCTGAAGAAGGACTGGTAGACTCAATATCCATGCCGTTGAACCTAAATCTTGTTACTACTCCACCTAGGTCGATCGAACGAGCACTCCGGCAGGCGAGGAGGAGGGCAACGCTCTGTTAGGCGGATACGCAGCACGCGGCGCCTTACAGAGTCTCTGTTAGAGAACGAGTAGCATTACTGGGACTGGTTGTAGGGGTCGAGAGCGCATTAGCGTTTTCCCCCAAAAAATGGCGGATGCGGATACGGAAATGCATTGAGAACCTGCCCCTCTGGAAGAGCACAGATACGGAAATGCATTGAGAACCTGTCATCCCCCTCTGGAAGAGCACAGATACGGAAATGCATTGAAAACCTGTCCGCCTTTTGCGGCAGATGCAGATACGGAAATGCATTGAAAACCTGCAAGCTCCAACCACCAACCTAGTCAAGTTATGCGCCAATTAAGGCGCTACACGCCGGTGCGTATACAACCTAACGTAGCGTCCGAACGGGCAAGCGGGAAACAAACACAACCAACCTCAGGCCGCGAGAAGACTTGCATGCGCAAGGCTCCCGCTACCTTAGGTAGTCCCAGACCGCTAAGCGGGTTACCCAGCCGGGGAACGAACCCGCTAAGGCAGTCGACGAAACCTAGCGGTTTTGTTTTCCCGGTTTGCAGTCTACGAAACCTAGCGGTTTTACTGGTCTGCCGGACTTCTGCCCATTAAAACGCTAACAGTCTAGCGGTTTAATCGGTAATGGCTGTGCTTGATCCTTGAGGAGGGGGATATAGGGGGAGGTACCTGAATAGATGGAGGAGCGAAGCGACGAGCTGAGAAGCAAGGAGCGGAGCGACGAGCTGAGGAGGAGAAGCTGAGCCATCGCCAGGGGGGCCCTCCTGAGCTACCAGGGGAGGTACTCAGGGGGAGGTCCTCAGGGAAGGTCCTCCCGAGCGAGCGAACAGAGTAGCCCGCCCCCGCTGGGGTCGGCGGGCTACTCTGTGAGCGAGCGGAGGGGCCAGCAACCCGGGGTCTACGAAAACGACCCTTGCTCGGTCCCTCGTTCGGGGCCGGTCCCCGGGGACCGTCCCTCACTCGGGCCCTACTCGGCCGTTTTCGTAGACCGCGCATCCACCGGGCGCGGGGAGCCTGACAAACCAGTGGCTCACATCCCAGACAGGCTTGGGACGGGGCCCCAGATGGGCGGCTTGGGAAAACCTTTAAGGCTTGGGAAGACCTTTAAGGGCTTTAAGGGCTTGGGAAGACCAGACAGGCTTGGGACGGCGGGGGCCTACCCACACTTAGGCAGGCTTGGGAAGACGGCCACCCACCCTCAGACAGGCTCGGTCTCCCCAGACAGGCTCGGTCTACGAAGACAGCCACCCACCAATGGCGGGCGGGTTCCCGTCTTCATAGGTCGCGCGTCTACCGACAGGGGCGGCCGTTCTCCAACGGCCAGTGGCGGGTTTTCCCGTTCTCCAACAGCCAGTAGCGGCCGTTCTCGTAGACCACGCACCTGCCGAGTGACCACGCACCTGAGTAAGGCGCGAGAAGCCTGATCCGGAAGAGGGCGCGTTCGCCCGTACGGGCCTGAAGTGAAGTACGATGAGCATGAAGAGTTGCGGGGAGAACTTTGCGAGCGAACAAGAGTTGCGGGGAGAACTTTGCGAACCTGCTCGGGAAGCAGAGGCGAACCTGCTCGGGAAGCAGAGGTGCGGGGCTGCCAGGGCAAATACGCAGAGATACGCCGCGCACAGGGCATATGGATGAATTCGCGCACGAAACTGTTGTCAGGCTCTCCGCTCCGGAACTCGTACGGAACGTATCTTGATTCTGTCAGGCTCTCCGCCAAGGCCAAGCGCACGATAGACCTTAGGTGGCACTCCCCCCTGTAGTTTCCGCGCCTTCCCCTTTCTTCCACTTTTGAGGATAGGGCGGCCGCAAAAGGAAAGGCAGGTGCTACAGAGGCAACAAGTCTCGCGTCAGGAGCAGGTGCGCCAGGGAAACAGGGGCTAGGGCGGGCCGTAACACGCAGGTGCTACAGAAGTAAAAAAGCCCAGGCTCGACCCCCCCGGCAATATAAGACGGCTAGGAGGAGACGGAGCGAGCCTGGCGAGGGAGAGATTCCAGCTATGCCAGGGCCTTAGTGAGTGCCTTACCTAATAGCATGAACAAGCGATGTAATAAATTATTACCCTATCAACCTGGAGTTGGCTGTGTGCAAGTGTCCCAACGAAAAATATTTGAACAACACAATCGATGCACAAAAAGCCTTCTGGCGCATTTATGCGAGCCGCCTTCGCGGCTTCCCTAGAAGGCTGCTTTAAGTGGCCGATAGGCCCCCGCCCGGCATTTATGTGGCTCCGGCAGGCAGGCAGGTCGCCCCCGCATTTATGCGCGCTACGCGCCCCCGCTTCCGGCACGGTTGCCGGACTTCGCACCGGCATCATGCCTTCCCCTCCCCCGAGCCTTTGACCACAGCTGAGCATGATTCAACGGCAAGAAAACATTACCGTTCCGGTTCCGAGAACAATTGATTGGCGGCTGCTGATAGCCATCAATCATTGTTGATCGAGCCGACATAAAATCATTGATGGTAGTATAACAAAGTTGTTTGTTTCGTCCATGATACGAAAAAGAATGGCGAGGGCACCCAACAAGCTCCTGCTTTCCCTGGCTACGTTCGTGGCGGAAATGCTTGCCCCGAAACTAGTTATTTCGCCTTTTAAAACAGTTGTGCCAAAAAAGTCTATGTGTCTGGCTAGCTAGATGATTGGTTTATCTAGCCATGCCATTTCAACGCTGTCTATATGAATTGGGCACTAAGTGCCTTTGCTAGCCTAGCCAAGAGCTATTTGGACTTGGCCTTGTCTGTTAGAGATTGAAAATGGCATAAGACACTTGCCCTTGTCTAGCTAAAGTTATTTATTAAGCATCAACTGCGACCGATAGAGAGCATATGCTTGGCAACCAAATTGGAGGGTGAAGCGGGTTGGAGAGCCGGAGGCTACTAGGCCTCCGCCTACGGCCTCCTTTCCTTTCTACCACCTTGAAGTCCGTCCTCTTATAGGTCTTTCTATTTAGTGCTTCGGCTTGGACATAAAGATTCCGAAGGGGAAGGCCCCTTCGTTAACTCGGATAGTCGTCCTAGTAAATAGATTATTCTCCCCCATTACGTACGGTTGCGCGGAGATTTCACGGAAAACGCACAAAATCCTCAAGGTTGATGGAAAATCTATCATTCCCCCAAACTCCCTGAGTTCGTTACAGGCCAATCCAAGGGGCTAATTCGTCAAACAGGATGGGAGACCGAACCCTTTTACGGGCCGAGAATTGACTTGATTGCCCAGGATCTAGCTCGGTCAATCGTCGGGTTTGTGCCGATGAAAGGCTTATAACGAGATGGAGTTCTAAGTTGGTGGCTCGATCGGCTCTTCAGCCTACCCATCCCCTAAAAGGTTCAAATCCTACGGAAGCCATACCAGCCTGGCAAGGGCACAAGCTTTTCAAACCCTTATATGTGTTGACTTGTAACGACCTTAATACTCGATTTTAGACCAGTCTCTGGTATAGTAAATCGAAGTTCGGCAGTATTATACTTTCCTCTTCGATCAATCGTCGGGCGATATGGAGTAATTGGTAATTGTTCCGAGTAATTTGGGTAAAGCGCCAGAATTCGCCAACATCCGGAACTGAGAAGATTTTAGACGAGATTCAAGCGAAAGGACCTTGGGTCTGATGCTTTCTCTGAATCTTCATCGTCAGCACCGCCGCCGCTGTCCCGCCAAAAGCCAGCCCTCTTATTGGTTGAGCTGAATTTCAGGTTGTTCTATCGTCCATGTTACCTGCCTAAAGCGGGAGAGGTGCTATAAGCTGCTGGGAGCAGTATGACACCTCTGCTGTTAAGGGATCGCCCATAATACATAATGTTGTATACGGAGTCGCAGGAGGTCCATGTTCCCCGACATGACTAGGTAAAGAGTAAAGGGCTTTAGGCCACAAAAAGTATTCGACCCTTCTAAAAGCAGCCCCAACTAGATCAATTTACGCCTTTGACCCAGGTTCGGTTGTGCGCGTTCCATAGCAGCCCTTTTTCTCTCATATCATGATGACAGGAAGCGGAGCGAAAGCGGAGCGATGACCCCGGCTTATTCCCCTGCTGCGAGCGAAGCGAAGCAGAGCGATCATCAAGCTTAGGAAGCGTTAGCTTTGCGTAGCTATTTGCTACTGAACTTCATTTTACCAAATTGTAAGCGTGGCTTTGCGTGGCGATCAATAGCTTCATTGTAATTCCGTCAACCGTGCGGCGCCCTTGGCCCCTTGCCTACAACGGTAGTTGAGTCTGCTTGCAGGGGTACCCCCCCCTTCGCTTGCAATGAATACTTGGTGTTCCGTTCCCCCCACGTAGAATTCCCGGTAAAGTGCCCTGTTAATTGGAGGGGCGAGCTAACGCGAGCCAACGTAGAGGTTTTGGTTCAAAATTGACTCCGTTCCTCTTTAGCCAGGCGAGGCCCGAAAGACCCCACCACGCACGAGAGCGGGTAAGGTCGGATTCCTGCCTAGCGGCGCCTTTCGGCCTTCGCTCTCGACCGAAGCCCTAGCAACGGAGAAAAACAACCCAGGGCCGGCGCCCACAAGGATCCGGATCCGACCAAGAATTTCCATTTTAATACACTACACTACGTACCCTGAATCTAATCTGCCTCTCGCAGGTGAAGATCTATATCGGAGATTTCCTCTCGGGGCACTTGATCGATTATTCATGAGGGGGGACAAAGTATGAATGAGTCCGGGCAAATTAAACCGAAACCTAAAAGTCGGCTTCGCCGCCCGCCCTGGCTTCTCTGTCGTGCCACATTGTGTTCTGGCAGGAAGAATAAATCTAATCATGATAGCTCGCTTGATTGAGTGCTCAGGAACATCTCGATCATCCGGTCCTTTCCATCCGGCTGCTCCTCACTTTGCGAAAATAATGACTGGCATAAATGGGATTAGTGTAGGTATGTAAATTATCACGGGATTTTCTATCCCAAGAATGAAGATGGCGAGGCAAGATCTGTGCCACTTGGTGGTCCGTTTCGCGAAAAGGCAATTTGGTCAGTTTTTGGTCGCCAACGCGAGGGACAAAATCTGGTCATGCCGAGGCGCACAATCGATCGGCCGAGATTTTGGCCAATCCGAAAATCGAAAGGATGCCTTTTCTTCTGGTCACAAGACACGGGTTTTTTCAAGCTCTTTCCCTTTCCTTTGACTAAAAACTCGACAGGTCCGTTTCGAATTCATTGCATCTATAGACGAAAATTTGAGAGTAAGAGCACTCTGCCGTTAACTCGACTGCGAAGAGCTGCTTGCCGGGCGCGTAGCGCTACCTTGTAAGAAGACAGGAAAGCGCATAGCGCTTCCCCCGCCGACCCCAAGACGACCCCGAGAGGGCGCCGTAGGCGCGGAACGGTAGTTGAGAGCGGGAGTGGCCAACCACCTTTATCCACTCCCACGTGGTAGCATCACGTGAAACGACTTATACCAATCGGCATACCTTCAAAAGAAGGCTCAGGCTTTTAGGGTATTTAATTGAAAGGTTAGTGGCATACATTTTGGTAATCTATCAACTTCCAAAGGTGAAGAGCTGAAAACAATACGCAGATAAGCTGAGCATTTTCAGAGTTGACTAACTCTGAAAGCCAAGGCCGAGCCAAGGAAGGAGAGAGGACGAGAGCAAGAACCAGGGTAAGGAGGGGTGAAGTAAAGGTGGAGGCAGAGAGGACGACCAATGGAAGAAGAGGGTGTTTCAATACACATAGAAGGCTTAGACTGAACTTGGATGTGCATCATATTGGGTGCTTCCATATCACGTGATTACTCGGGATAAGGGAGTAAAGCCTTTTGCAAGGGCGGCCGTAGACACGTTGGGCTGTTCTCGAAGCCAAAAGCGTTCCTTTTTCTGCTCCACGCAGACGTCGCTCACGGAGTTCGTTCCCTCGGCCCTACCAGGGACGGGTACGGGGACGGGCTGTTAAGCCGAGGCGGCTTAACGCCTCCGGCCCAAGTAGGGCGGGGGTCTTCGGTACGCTGGGATCTTTCGGGCTTACTCCAGCACGGGCTCGACGTAGGCCAGCATGGCCTCGACGTAGGCCGCTTAGTTGACTCCGCCTGCCCCCTTCAAAAGAAAAGGGCGGGGAATATTCCCGGGGAATATTCGAGGAAGGGGGGGGGCGACCGAGGATCCACTACGAGCTATTCCGACGGCCGGCAAAACAGCCGGAAAAGAAAAGAGAAGGCCGAAGGCGGAGGCCTAAAGGCCCACAAAGAGCCCGCCTCTTTTTGAGAAGTCCGAGGGATACCACTAGGGAACTGCTAGGCTGCCAAAAACGCTACCACTGCGTTACCAGGAAGGATACCGATAGGGGGGATAGGCGTACTACACTAGGTGTGGGGCCGCCTACGCAAATGACTGAATGGATTAGGTAGGCCGTTCCCCGCTTACTCTTCTCATCTCAGAGAAGTAGCTTAGCCGCCCTTCGGCATTCCTTATTTATTGGTCCGCCTTCGGACTTTTGTGCGCCTATCGGCTCGCGTTAGCTCGCCCCGGCTCCTCGTGGGCCAGCACAGAACTTGTCCAAAATTTCATATATAGATGCAAGCAAGAACCTGAACTTCTACTTGCTTAATCTTACAGAGAGGCAGGACCTACGGGACCGTAAATTGCCCTACAGGCAATTTATCCCCGGGGCCCTCCCTACAGCCTACCGCGTAGCATGTGCTTCCCGTAATCACATGCGTAGCTTGCCAAGACCAACCCTGCACTGCCTATCGCGTAGCATGTGCTTGCCTTGCAAACTCCCTCCCCCCGGGATCGCTACGCATGTGCTGCTTCCCTTATTGGGCCTTTAAGCACCCGACTGAAAGGATAGGTAATCGCATGCTACGCTTGCCTTGTAACCCGGCATCTCCGGCCTTTCAAAGGTCTGCCTAAGCCATCAATGAAGACTGAATACGGAGATACTGATTCATGTACCCCATACAATAGGAAGGTTGATCGTTTGATCACCGGAAATATGGTGTATTCTTCAAAATCTGTATCAAGCAGCGATAACGTAGACCCAATTTTGTTGGGAAGCTTTTCGTTAACGAAACCTCCAAACCGGGTACACATCATGAAAATATCCTCTCGCCTCTTGGATTAAAGGGAAAGGCGGACCTATAACTTAACTTTCCAAGTTAAAGGGCACAAACCATGATAAATTCCCCGGGGATTAGGGAGGAAGAGCCATTCCAGGTTCCTAAAAGATAAGATCTCATCGATTGAGCAAGAGACTCATATTGGATGGCGGTTTCCAATCGAGTGGTAAAGTCGATCTCGTATTTGTTACTCGTGGGGGCTTATTCGTATTCCTAGATCATCTCATTCCCAAAGGTAGGAAAGGCGGTCATCGCTGCGGGGCAAATCATGAATTTCCATATTAGGTAAAAAAGCCTACCATAATAAAGCTAAGCCGAGCCTTGGTCAAGGCAAAGAGGTGAAGCCAGAGGCCAATCCTACTGTTAGCTCGGCATAGCAATAACCTTAACGTTCACTAAGGATAAGACTTCAACGAATTGTTTTCTCAGAAATTGTTTACTGCTACGCCATAGGCTGTGGGAAAGGTAGAAAAAAAAAGCGCTCACGCGCCCTAGCGGTACATACGTAAAAACACAGGGGATCATCCTGGACGACTATCGCAGTTACTGCGTCAATTTCCGACAAGTCGGTCGGGTGGACTCTGTGCGCTAGGATGCTGTTAGAGGCCAGTGATAATGCCCCGGAATAAGGTTTGCTGGTATCATGAGAAATCACTGACTGAAAAGGGAAAGAATACCGAATCACTGGCAGTAGTCTGACCTTCACCAGGTTACTGGTTGGCAGAGATTGAAAGCATGTTCACAGCAGGTAAGAATCAATCGAATGAATGCCAATTGATTCGAAAGCCGGAAGGTCTAGCGATAGATGCTACCCGGCCGGATGCGGGTAGCCAACACGCAAGTGTGGTGGGTAAGTGGCAACCCAACCGTCCTCTTTTAGCTCGAGCTGAGAGAGAGTAAAGTTCAAGTCGGAAACTTGATCGGATGCAATCCGGTCCAGTGATTTCTCACTATACCGGCCCCCCATAAACCTACCGGCCCTCCCCCAGGCCCCATGATAACCCTCAGCAATAACGAAGCGATCTGTCACAATCTATAGCTAGTATGAGCTTTTGAGCAAGCAACGATCCAGTACAGTCTCCTTACTTTAATCCCGCTAGCAATAGTGGATGTCTCGACTAGACTATAAAGACCAGCTTTACTCTTCCTTCTGTCTCGTAGGAACCCACAGGAATAGTTCCGGTGGCGAGCTAGCGTAGTTAAGCTTACTCTGGCTAGATTAGCGAACTGAATTGTCATTGGCAGGAATGCCAGCTAAGCATCGATCGAACTAGAGCGAGCGAAGTGCCAATGAAAGTGTTATCGAACATGGAAGGAAGCGCCAATGCTTGCTTGCAAGACCTGACCTGCATAGAAGGTGGAACGTAAAAAAGAACTCAACTGGCGAGGAACTGTTGGACTAGGCTACCCGAGGCCAAGGCTGACATTCTATTCAATCAATAGGGCAAAAGGACGGGGCGAAGTGCCAATGAAAGTCTAAAAGTAAGGATGAGGAGATTGATCCGAGAAAGCAAAGCCTTCAAGATGAAGCTACACTGAGACGCTAAAAGGTTCTCCCAGCTACAAAGCTTTGCTAGTAGGTAGGGGCTTCAACGTAATAGAAGTTCCGCGAAGAGCAAATGGCGAAGGAACGAACCTCTTCAATGGCGTCGAAAGGTCGAAGGCAAGGTCATACAATAACCATAACGAAGTAAGCATAAAGGTAAAAATACCAGAATAGAGTGTTTTCTGACCAGCCCAATCAGCCAATGAAATGAGGAGCGTAGCTGGGACCATACATTGACTTAATGGTGGCCTAGAGTTTTCTCTTCATAGAATCGTTTGCTTATCTCGAATGGCACTACTCACTCTTATTCCCGAGTTTAATCTCGAGCCTTTTCTCATAGGTTCCTATAGTTGCTCCCTCTCTCGAATCAATCATTGAATTATCTCTACCCCCTTTGGGTATTACTTCCTTCTGGGGGCGCTGCAGAAATCCTAAAACTAACTCGGGCCTGAGGAGATTTCGGGCTTCTTCTAAGGCCCACGTATCCAATCTGTCCCAGGAGAGTCCCCGGGCAGGCCCACGTACCCATAGCCCTTCCTCCGGTAGATTAGGGCTAGAAGGCGCGGGCCCCGCCCTATTGATTTTAACGCCGAAGAGTGGAAGCATGGGAGCGTAAGCACTTTGGGAGGGTAAACCACAGAGAAAGAAGCTTCCAGTGCTTCTTGAGGGAAAATAAAGCACAGAATGCGACAAGAATCTTTCAAATCAGAGCAAATAAGAAGGAACGCTTAAGGTAAGTTCCGAATTCTCTTTCGAGGCTTCCGCCTACCACAGGCACTCGACGATGTCCATTAGTGCGTATCAAAATATATCATCTCTTTCCCGTCCAACATCGTCTTGAACTCTTTAGGCGCCCGCCCTTTTTGGGAGAGAGGGCGCTTAGCAGCTCTTCAAGCTTCTCCCTCTGCTTCTCCGGAGGGGTATTGAGTACTTGCCATTCATTAACCCACCCATTTGCTCTTCTATCTCGTTGACCATATCTATCTTTGCCCCGTGCTCGTTCATTCTGCTGCGGATTCTATTCTTCGTGTGTGCAACATTGTGGTTGGGAAGGCAAAATTATTGTCTTCGGTTCTCTATGCCTCTCCTTTGAAGCTATCTGACCTTATCCATCCTGACAAAGAGCGAAGCCTTTGTTGTGTGTGGGTAAGCACTGGAAAGCACTATGTGGGAAAGCGGACAGAATACCCTAGTTGAACTTCGGGAATACTATAGTTGTGAGGGAGGGCGCCTAGGCCAAAGACAGGTTTCTCCCCGGGGAAAAATTGGTTGCCTATCTATAGGTGGGAATGTAGCTGGGAAGGGAGCCTACAAGGTCTATGTCGTCTATTGGTACCATGACCTCGCATCAATTAACGGTAATTCAGAGACCGTGATAAAGTGTGAAAGATCGGTCATTTCCCCTTGCCAGCTTCTCATGGTAATAGTGCCCGGCCAGATTAGGTCACACAAGTAGTTATGCCCTAGGGTAGGACGGGCCTGTACGGGAAAAGATCTCTGGCTGGCCAGGAGGATAGCAGCAACCCGGCCCGGCCACATCTGGTAAATGAGGACGGAACAACCAATCAAGCACGGAACAAAGGGGATTGCCGCAAAGAGTAACGTAACATCTGGGGGTCTAGGGCTTATGAAGGATCGTCATTCAGGCTTTAATCAGTCATTCAATTTACATGACCTCACTGGCCAGCCAAGGAGAAAGCCAAGGGTGTAGATATTGAGCGCAGCGAAAGGAAGGGCCGGCTAATGCTATTGAGCCAGCCCTTCCTTTTCATTCAACACTTCGTTTTTAACTTAGCTTGCTCCCTTCGGCATCGTAAATCTCTCTTTTTCGTTCACCTCCTTTTACCTATGGTCAAAGTGCCCCGGATAAATTGCCCACAGGCGATTTCCCGTAGTAAATTGGCCCACTCAGGGTACAAGGTAAGTTATATGATGGCACTTACCGCTGAAAAGTTCTCGGTAGGCGGGTCGAGTGCGTTTTTGGAAAGAACCCTACGTCTTCGTAGATATGGGAGAACCTGCGTAGCTCGGCTTGGTGGGGGTGGGGCGGAGCCGGTAAAGCGCTACGCGCTTTACCCGGCCAAAAAGGATTCTCTTGAAGGGGCGAAGACTTTTTGCTTTAGCGCCCGCCGAAGACTTTGGCCACCTAAAACTTTCTTTGAGAAAGGTTTAGCACCGCTTTAGCGGGGCCGGGTTTTCTTGCTCTCTGCCCTTCCCGATCGTACTGAGAGCTCCGCTCTTTCCAGCCTTCCCTCCCAACGGTCAATTTCGTAGATAGAATGGCCACCTTCGAAGGGCGCTTTGTGGGCGGAGGCCGCCACTTAAGTCCTCCGGCCAATCCATTTCGTCTGAATCTCTCGCGTACGTTCCGTAGCCCCGTGATTTGATGAAGAGTTTGAATCAAAGGTAGCACGTGTGCCCCAGGAAATGAAACAAACTATGGCCCAGCATTCCTTATGAATCCCTGTGCTGTGTCCAACTCCCGCCAGTACGATATGCCAAAAATGGCATGTTGCTCAACCAGCGTGATTGGTTTCCTTTCAGTGAACTTCCGGAATGTATTCCTCTAGGTGACTCCAATACGGAATGTATTCCTAACAGTGAACGGAATGGACCCGGATTGGGGGAGTACGTTCGCAAGAATGAAACTCAAAGGAATTGACGGGGGCCCGGTGGAGCATGATTCGCAACGCGAAGAACCTTCCTTCTCCGAAGGGGCTTGACATGCTGCTCTCTGAGAGAGAGGAGTGCCGGGCTTTTTTAGGACGGGTGGTGCATGGCTGTCGTCAGCTCGTGCCTGGGGGTGTTGGGTTAAGTCCCGCAACGAGCGCAACCCTCGTGTTTAGTTGCCATTACTGAGTTTGGAACCCCCTAAAAACAGACTGTTGAAAGGTGATGAGCCGGAGGAAGGTGGGGATGACGTCAAGTCAGCATGCCCCTGTAGCCCGCGTTTCTTGCTACAATGGCCGGGACGGGGTCCCAAAAAGGCAAGCTAACCTCAGAAACTCGGCCTCAGTTCGAATTGCAAGCTGCAACTCGCCCGCATAGCTATTGCTAGTAATCTCTTTTAGGTAAGCCCTAAAGGAAAAAACTAGGTGAATCCGGACCTTCAATTTGGGGCGGTACACACCGCCGTCTTTTTTTCCCTCTTTGCCTTAAAAATAAATTTACCATTTTGACTTGTGCCCTACCTGTCACTTCCGAGGTGGGATGATATCCTCCCCCTTTCTTTCCAAGGAAATGGCGTCCGATAACTTGGATTTGTTAAGAGAGAACGACTGCTTCCATCAAAACCCTCAAAGAGTTGCTAGGACTGCCGCTAGAGGCCTCGACCGAAAGTGCCTACTAGGGGATTGGGGCTTATAGCTCTCCCCGTCTTACCATCTATAGCAATGAACATAACAACCAACTACCCCTGAGACACTCTCTCCATCAAGATCAGACACTCCTCATTTCGATTCATATTTCTCCGCATAGAGGGTGGGTCAAAATCAGCTGATTCATTGCCAACCACGTAGAATTCTCCGTATTCGTATAGCTGATCCGGGCTGATGGCTAAGATTCATATTTGTTGGCAATAAAGCTATTGGCAGGGAGTAGTAATTCAGGGCTAAAAGGTTGGAAGGGAAGGGTATTCGACGCGATGCTAATAAGGTAGTCCTTGATGAAGTTGGTGGTTGATCGATCGTGGTAGCTTGTACTTATTCTATTAGAAAGGTCAACTCTTACTACTTCCAGAGATGGGATACTTGCAATACCTGCTTATGAGGGGATACGATTTCAGGTAAGAATGAGCAAGCACGAGAAGCACCACCCTTTTAGTGGCTGGCTTCATGCGCTCCTTTCCCTTAGGCAAGCATCTCCCCCGGCTATAAAGCCATCAAATAGAGCCAGCGAAGGTATCAATGACAGCACGAATACCCTTGATGGCCTTCGATGTTTTATGCACCGAAGGAAACCGGGCCTCCAGCCTGCTCTTCAGCTCTGGAAGCTCTGTCTTTGGTTATAAGCCCGCTATGAGTGTTGGGGAAGCAGCTTTTTCCCTCCCTTTCCTCTGCTCGGGAAAGTAGTGACTTGTTTCGCTTCGTTCCTGACGAGTTCTAGAATACCTGAGACCCGGTTTCGTTGGCTTGGGTGAGGAGAGGGATGACTAGCTGGTGGGCTTGGCTGGACCCACGCGCGTAGGCCTTATAGTGTAAAGAAAGAAATCTACTATTCTGTAGGTTGGACCTGCCCCACCTAGAAGGGGGACCTCTAAAGGGACTATATCGTCCTTGCCCTACCAATAAAGAAAGACATTTTTGGCAAAGTGGGCCAATACAGTCCTTTAAGGGACCCCAAACTGGGAGTAAAGTAGAGGTGTCTTGGCTCCCCCCAGCATGAGTAAAAAAGGGTAGGTGGCTTGTCCCACCTACGAATAGGCTAGGGCCAAAATGGCTCACATAAGCATAGGGAGATAGAACCAAACCGAGATAGAACCAAAATACCACGTATCGTAGGCGAGTGGGTTGGCTATTGGTTGGGAGCCGGCTCTTCTTCCATGTTTTTCTTAATCCTGAGAGGTTGGCTTTTCCCAATCCAATCCGAGATAGCCAGTTAAAAGCTTCACCAACCACGAACTGAAAACCCATCGAGCGTACGTGAATCAAGGGTGGGTAAAAAGGCACTTTAAAGGGCTGCTTTAAGGCCGATAGGCACTTTAATTTAAATGGCCGTAGGCGGGTCGATAACTCCAGATTCGGCTGAAGGCCGAATCTTCACAAACTACACGCTCGCTGCCTCTTCATGCTCCGCCTACGGCCTTCGATCACCCGCGCGAGCTTGCTTGCTATCTCCAGGGTATTCAGAGGGCATTTATGCGCCTTTAGGCCGGAAGGCGGCTTCCCGCCTTCTAGGCCTCCGGCCGCCTCATCCTGATCTGGTGGATCGATGATACCTTTCCCTTTCACATGACCAATCGAGGACATGTAGAGAATGCACGTCAGTGCCCGCGTTTGAATGATGAATGCGAAAACAAAACCAATGCACTAACACTGAAATGACTAGCGCTAACGCGCTTTCCATAAACTCCCCCAGTGTCCCCAGGATGAAGTGCGGTCGGGACGGGGGCATTAGGCCCCGCTCCGCCCTCTCCCAACTCTAAGGATAAAGCTTTATTCGAGGCGCGAGTGGCATAAACCCCACTCGGCCCCCACCCACACCCCTTCGTGTGTACCCTCCCTCTGGTCGGCGGGTACCCTCGTTCCTTATTCTCTCACGTACTATACACATTATAGTCTCCGTAGCCCCGTTCTCTTTCAAGCTGAGTGTTCGGGCGTAGATCATCATACAGACCTTTTTTACTGATAGAAGCGTATTTTTTCAGTAGGTGAGCCAGTTGGTAATATGATGGGAATAATGAATATTGTTCATGTAGGCTTGTACTTATCCAATGAATATAGAAATCCCGCAGCGGTTTCTCATGATGAAGGTGATAATCCCACATTCACCTTTGAGAGTTATGATTTATCCGGCCCCGTACAGGGCGGGGTTGGAGATGACATCCCGGACTATACACTGAGAATTATGTCCTTAGCTAAGGGCTAGGTATATTACCTTGCGATACCAAGGGCATAGCGGCGCTTCCATCCGAGAAAACCCTTTTTGGCGGCAGAGTCAGTCTTATATGATATAAATAACTACTGTCCCGGTACCAATCCCTAGCCCTTGGCCAGTAAGATTACCGAGTCAGTCCAAGGCAAGGCTACAGCGCGCTCCTTCCCGAAACCGGCACTTTTTACCCATCGATAGCTGAAGGCGATACATGACCTTCTTATGGTTCGGTCTCAGGTTAGGTTCCTATTCTATCTAGAAATACTCTTCATGCGGATTCAGAAACATTCTTTCAATCTACTCGAGAGTTTGGGAGGAAGCGCTTCCAATCCTACACTCGAATACGAGTGAACAAAGGAGGCGGGATAGGCTCCTCATCATATCCCGATCTGCGGGCTGTCATCACCCGTTCCTAGGCTTTCTCTTCAATGGCAACACCGTAGCTCTGAGTTACTCTACCTAAACCTTCGCTCCGAGTTCTTTCGAATAACCAGTCCACGAGGACAAATCTTATCCGTATTTCTAGCCATCTGCTATCAACCCTATGTCGGAAGGGGTAAGCTATAAATGACGGAATTCAACGAAAGACTAAAACAAGGGCCGAAGGTGGGAAGCGCATATTTTAATCCGCCAAAGGGCGAAGCGGGAAGCGTAGCTTCCCCGCAAAACCTTTCCCTTAGTAGTGAGAGGAAAGGAAAGGGAGGGCCGGAGGCAAGGAAGTGCTAACGCACCCACCGAAACCCTTTCTTAAAAAGCGCAGCGAGGTTTTGGAGTTGGAAGGCGATGTTGTTAACCTTTATCCCGGAGTCACTGGTTGGCAATTCATCCTGGGGTTTTTTAGTTGCCCGGGTGTTTGGTTGGTTCGAAGAATTGGCATCTATCTACGACGGGATTGGTTGAGCACTCAATGTTGTTCGTTGGTAGGACCGCAGGGAACTCAGTGCCCGGGTCCTTGGATAAAGCTTTCTTTGCAAAATAATCTCTTCAATAACTCATTGTGCAGATCAGCTTGCCTCTATTACCCCAATTTACGAGGGCACACAACCTCCCTCCACCACACCTGCATGCACTCCACTACTGGCTAACCCCTAGACACAGACAGAATAGGCCCCCTCCCCATAGGCTTAGACCTAGATACCTAAGTGGCACGTCCCAGGTTCTCCTGGCCACCCCTCCACCCACTTCATTCTCGTCATGTGGACAGGCTCGTTTGCCCGTTCGTAGACAGGTTCTGCAGCATCCCAGTAAAAGATCAGATTGTCGTGGTTATTTGTGCGTGTATAAAAAGTGCTTTAGCGGGGCGGAGTATTTTAAGTGTGCCGATAGGCACCCGCACCCACAGACGCAGACGCTTTAGCATCACCCACGCGTACGTACGCGGCCGCATACACGAAATAAATCCTCCGCCCCGCACGTGTCCCCCTTGACCTTTTACTTGGGCACAGGCACTTAGCAGGCACAGGCGCGGGCGCTTCGGCGTACGCGGTCAATTCGATTGGCCATTCGGATGCGACCGCAAACCCCATATTTAGACCCATGAACACGCGCGACGCGTCCGCTTCGCGCCTGTGTACCCTCCATGTCCATTGGAAAATGGCCGCGAAAGAGTGGCCTAAAGACTCTATTTCTATGTTTGGTGTTTCGGGGGTTGCTGGAGCATCACAGAGTTAGTAAGGTTGGGCTCAACCTTTTGAAGAGTTTACTCATTCTTATGCTCAAGTATGCATAGGTATTCTCATACCTATGAGGAAGCATCAGGCATAGGTCATCTTTAGACTTCCGAAGGGTTTTGCCGAGGAGCTAACCGACAAGAGAGGCTCGCTCAGCAGAGCAGCCCGCTCAATGCAGCCTCGCGCCGCGGTGTGCAACTCATGCAGCAGCCTCGCGCCGCGGTGTGCAACTCATGCAGCAGCCTCGCTAGTGGGAAAGGCCAAGCCAAGCAGTGAAGCAGCGCTATTAGGAGAAGCGAGTGGGAAGGGCCAAGCCAAGCGGTAAGCCCTATGTAAAGCGGCCCTATGTAAAGCGGCCCTATGTAAAGCGGCCCTATGTAAAGCGGCCCTATGTAAAGCGGCCCTATTAGGAGAAGCGGGTGGAGAAGGAAAAGTCAAAAGCGGTGCAGCAGCGATATTAAGAAGAGCGGGTGGAAAGGAAGAGCCAAAGCGGTGCAGCAATATTGGTTGGTAAAAGTGGAAGAGGAAAAGCCGAGTCAAGCGCGGTGCAGCGGTATTATTGATAGAAGCGAATGAAAAGTTAAAAGCTCGCGATAGCCTGTTCCGAGAATCTGACAAACACCTTTGGGTTTGTGTGCTCAATCACGCGTTCTGTTCGAAGAGATGGGAGGAGAGAGCTGGGCTTTCTTCCTCACTAAAGTGCTTTCTTGTTCAAGTTCTTTCTCGTTAAAGTGCTTTCTCGTTAAAGTCCTTTCCCGTTAAAGTGCTTTCTTGTTAAAGTCCTTTCTCGTTAAAGTGCTTTCTCGTTAAAGTTATTTCCCGAAAGCTAAAGGACTTTATCGCTTTCTTTCTCACTAAAGAAAGCGATAAAGTGCTTTCTCGCTAAAGTGCCTTCTTGCTAAAGTACTTTCTCGCTTTCTCTCTCCCAGCTATTGGGCTGTTGGCTTAAGAATGCACTGCAAACCTTGTGAATGGAAATGCGCCAGACGAAGCGGAGAAGATTGGGCCTGCTGAGCGTGGAAGCGACGAAGGCGTCTTTGCTACCTCTTGGAGGCGCGAGTTTTGTAATGAATCCACAAATTCTCGTGCTTACCATTCCGCATCAATTCCTTCCTCGGCGACCCCGGCCCGATCAGGCGCATCGGCTCCCACATCGGCTCGATCGGGCGATTCATTCGGGCACATCGGCTCGATCGGGCGGATCGGACAAATCGTACACATCGGGCACATCAACTCGAATTGAAACATCAACTACGAGGCCATGTTTTTAAAAGCAAAACCCCACGGGCCCCGTGAAGGGTCACATATTAGGGGGGTACAGGTAATAGGGGCACGAGGGCTTTCACAAAGGCTAAATCGACTCCTTTAAAAGGAAACTTTGACTAAGAAAGTATGTGTAATAGTTTCAATTTGAAGAATCAACGTATAGGCGCTTCTTTTCTAAAGGCGGACCCGTACGTGGGTCGAATCCGTGCCAGGTGGGAAGGGGGTGGGGCACATTGGCTCGATCGGGCACATTTACTTAAGCGGACGCATTCGCATCAACATCGGCTCGATCAGGCGCATCCGCCACCCTCGCATCGGCTCGATCAGGCAATCCGGCTTCACCAGGCACATCGGCCCCCACATCGGCTCGCTCGGGCGCATCAGCACATCCGCATCCGCAATTGAAAACATCAGCTACTTAGGCTTTTTGATAGGCAAAACCCCTCGTTCACGCTCGTCCCTGTAGGGGGCCGTTAGGCCCCACTTATCGGGCCTTTTTCAAAGGGAAATCGGTTCTTAATTTGAACCCCTTCATTCGTCAAGTTTTTCCGACCCGAAAAGAGTAGAAGTACGGGCCACAATTGGAAAATGAACGTAGAGGCCATTAATTGGAAAATGAACGTAGAGGCCATTTTCGGCAAAACCCCCCCGTTCAGGCTCGTCAGGTAGCCTTGTTCGTAGGGAGCGAGGTACTGGCCTGCTGCTTCATACTGGCTGCCGTTACAACCCTCTGCTCCCCCTTCTCTCCCTACGGTGGTTGCAACCCGCAGTCTGCTGTGACTCAACGAGCATATGGGACGCTAGGACCTTGCTTAGCCTAGCCTAGCCTTGCCTAGCCTAGCCTACCCTACAAGATGTGCTCTAAGCTCCTTCTACTTAAGTAGGATCACGGGGGCGGCTTCTCCGTGTCCAACGCTACCCTTAACCGCTTTCTTTGCCCTTCATTACCTGCTGTTCATCTTAGCTGCCCTGGCTATCGTTCACCTGTTGACCCTACACCAACACGGGTCGTCTAATCCCCTTGGTGTTAGCGGCAACACTGACCGGCTCCCTATGCACCCCTACTACCTGTTCAAAGACCTGGTCACGATCTTGGCCTTCTTCACTGTGCTTGGCTGCCTGGTCCTCTTCGCCCCTAACCTGCTAGGGCACTCCGACAACTACATCCCAGCCAACCCCCACTCCCAGCATTGTTCCTGAGTGGTATCTGCTCCCCTTCCATGCCATCCGTAGGTCTATCCCCGACAAGCTGCTTGCTGTGTGTGGTATGCTAGGTAGCCTACTGATCCTGCTAGCCATGCCCCTGCTAGACCGGGTTCGAGGCAGCTTGCCGCCCTATCATGCGAGGGGCCTTCTGGCTGTTCGTGGTCAACTTTGTCCTACTTATGTGGATCGGCAGCCAACACGCCGAGTCCCCTTCATAGAAGTAGGACAGGTAGCCACGGCCTTCTACTTCGGCTGGTTCCGGCGTGGTCGTGCCTGTAGTAGGGGTCCTGGAGAACACCCTGGCCGACCTCTTCGATGGTCGAGACTAGGCTCTAGGGTCTAACCTACCCCCTTCCCTCCCTCCTATCCTACTTACCCAGAACCCCCTCCCTACCATTGTACTGCATTGCATCCTCCGCTCCTACCTTCAAGCCGTCCGCCGCTCTACCCTATCACCTTACCTCACCTCACCTCACCTCACACAACACCCCGTTTAAAGATACTAGGCTACCCTACAAGGGTCTCGGTAGCTAAGCGGCGCCCACTCCTTGACCATAGTCATGGTTACCATTCAACGTTCCACTCAACTAAGCGGGCGGTCGGGCTCCAGGTATCCGGGTATCCAGGTATCCGAAGAAAAAGGAAAGGCCAGCCCACACCTCCCGGTGAAGGGAAGGTATGGGTTCCCAGCCCACCCTGGTCAGAGAATGGAAGGTCAGGGAAGGTCAGATAAAGGTATGAGTTCCCAGCCTACCAAACCAAAGGGAAAGGGGGCTACCCCACAACCCCACCAATATTAACCCCGGGTGAAGGGGCCTGGGTTTTTACCCTGGGTAGGGGGTACCGCAGAACTGGGCTTACCCTAAAACGACAAGACAAGACAAGACAAGACAACGACCTTACTTAGGTACCTAGTCTGCGCCTGATTCTGCTGATTTCGTGCCTGATTTCGCGCCTTCCGCGCTCGATTCGGTGCCTTATTTCGATTCCGCGCCTATAGGTAGGAGACTAGCCTTCGATTCCTCAAAACTAATACTCTCCATACAATGGCCTATTATCTTGGCCATAGCCCTGGCAGTCTCTAGCACTTTACTTGGATGGCCAGTGTACAATACTCCACTGTTATCACCTAGCTTTATTGACGACCCTTCCATGGCACTAGGTCTGATGGATATGCCTGCCCTGACTCCTGACTCGAACTGGATGCTATGATCCGACATACTGCCAGCTACATTCTCAATAAGTTACAGTGTTCTAGGGGTGAAAGCCATGGTGGTTATTACTGCTGGTCCTTAAGAGAGCTTTCACCAGCAGACTGTTAGTCTAGTCGTCATATTGACATTCAGTACATTAAAGGACGAGTCGTCTATGCCAGACTCGCATATCACCTTAGTGGACAGTCTCCCCTTCAGTTCCAGCCCTCTCGTTGTCCTACTGGCCTGGCATCTGTTGCCCTTTGTTATGGAGCTATTATTACGGTCTGCTAGGCCAGACAGGACAGCCATTATACTGGACTCAGACTTCTGGTCCACTAGGCAGAGGGTACTGTTGATAGACGGACATCTCATCACTATGCTAACTAAGACACCGTCAGTATTGTGCCAGGCAAGGGTCAGTAATGTCCTGAAGCAAGGGTGAGGGGTAGGGTCACTGACCCTTAGTCCTGATATGAAGTCTGTTAGTACGCCTGTCTGGATGCGGTCTAGGTTGTGGTACAACGGGTCATAATGGCATGACATAAGTCTGTCCAACGATGAGGTACACCTAGTCGAATTGGTCCCACCATAGTGTCCAGCTCACTAATAGAGGCTAGGGTGCATTGTGAGGCCTGGTCTTCGACCACTCTAGCCATAGACTCCATGACACCTTCCTTAGCCTTTGGTGCCTTAGTCCCTCCTTCTTCCTCACCTCCTGACTCTTGGAGTACAGGACAGCCTTCTGCCTGTCTGTTGGAGTAGGCCAAAGATCCAAGTACCCCCAGTCTAGCCTTGTATGTATAGTCTGGATGGTGGCCTGGACTGACCAATGAGACTATCGACTCTAATCCCGTGTTACTGGCATACCGATTGCCATTGTCAGGAATATGAAGAGGCCCCCTGGCAAGTCTGTTGAATATTCCTTTGGCCATTGCCACGACAGTCTCCATGGTCTACTATACCTTAGTGTTATGCAGGGACAAGAACTGGCCCTGCTTGTACCTTGATTAGCACTAAAGTGATAATAAGGGCTAATAGCACCGAGTATGGATAATAGCGATGTGCCTGACGTTGACGTACTGGCCGAGTCCATAGTCAGACTTTATGCCAAGGGCAGACTAAGGTATGTAATACTCAACTCTGGCATCGAAGGCAGTAGTACACCCAGTAAATCGGAGCTGGAAGGCACCATATCACGGGCGGTAGGGAGTACACTACTGCCTGCACTTGAGAGGCGGTCCGTCAACACACTGACCCAGACAATACAAGAGAAGATGGCCGAGGATAGGATTGTCATGGCCAATATCCTCGACTCCATCAAAGAGACCAACGCACTTCTAAGGGCCAATAGAGGCCTCTGGAGGACTGAAGTATGCCCTAGGTCTAGTGAAGGACCACCATCATACGTCACGACTACTACTAGGATGAGTGATGTCTTCCAGAATAAGACTCTGGTATCTGCTTCTACTTCGTCTCCTACATAGGTGTGTCGTGTCAGAGATACGACAGGCCAACAATAGTATAGGTAGTGTCCGTGAGTCGGTCCAAATAACAACGAAGGTAATAAGGCCGTTAGTCGAGGCATGCATCCAAGCCACATCCATCGGGTCACCACTAATCCTGCCAGACGCTTCTGACCCCATGTGTGCAGCGTTTTGTTGGCGGGACTACTTAAGAACTACTACGTGGACCAATCGACAAGCTTCAGACCTTTCTACCTCAACAACATAATACGTGCCGAGGCCATTGACGGTGACACTAGACTTAATTTGGTCTGGGATGGAAGTGGCTAATGTAGGACTCCCTGGCTCCTTAAAGGGGGTGATTAGTAGACGACTTGGAATTACCTTTACAATCGACAATGGACTCAATTGTGACCTCAGTCCAATAGTCTGTCTGACACCTAGTCCTAGCGACTCACAAGTCATGGACCTTAGAGTAAGTCACACCACTTTGTCATCAGGCTACTAGGGCACTTTATTTGCAGTTATGTGCAAGGGGTGGACATCCGGACTACGAAGCAATAGCAGCAAAACACGGAGTTTGATTGAGTTGTTGTAGCGGCACTGGAGGCAACACAAACAGGCATAGAAGCAACACTCGGGTGACTAGCACCCATCAGCACAGACAACAAAGCGACAGACACTACGAAGAGAGACTGGACCGAATCCCAATGGCCTCTTCCACCACCCCACCGTTGTACTGGTCCTTTACCTTATTGTAGAGGAAGATGGTGGCCGCCCTTTAGGGCGGAAGCGCGCCTTCGCCCTAAAGGGCGCCTCTCATTTGGCGGAAGCGCCAAATAGGCGCCTAAACGGCGCCCTCCAACTCGTCCATGGACCTGTTGGAGTCCTTCAATGACTTGGTGGCCAGACTTTTGCAGTACTTCAGCCAGCCGTCAGTGTCCTCGAGTGGATTGGTGGCTGGCTCTTCCCCAAGAAAATCGAAGCCGTTATCATCGTCTTCCTTGCCCTCTTCATCGTCTACGACTTCATTGGTCGACCCGCTCCGACTCTCTTGGGTCCCCTTCTGTCCATCGGGCTCACGGCCTGACTCCAGGCGCAATGCAACAGGCGGGGGTGGTTCAGGCTCTCTTGGCCTAGGTATGCTGGGTGACTCTGACCTCGGGTGTACAGGCGAGGTCCTACCAGACCTTCCAGCAGTCAGAGCCCTGATGTTGCTAGGGCTCAATGCCTTCCAGTCGCTGGGCATAAGGTCGTCCATGTGGTATACCAGCCTGTCACTCACCAGAACCTCAGCCAGATCTTCAGCAACATTAGGGGATGGGGGAGGACTGCCCTCAACAGCATCAGAGACGTCCACAAGATAGACTTCAACAAGCTGGGTACTATCACGCACGCCTTTCACTGGCACTGAACTGCTTCTTCAACCTCATAGTCACTTTCATCTTGGTGACCATGCTCATCCTCAACCTCTTAAAGAAAAAAAAGATAGAGTGCATCTAATACATGCTAGCAGCCATTCGGGGAATCTGACAAGCACGTGCTTGAGCATGCGCTCACGCATTCGAATCCGTCAATCCACCAATCCAGCCATTTGGGGTAATCTGACAAGGACGCGCTCGAGCATGCGCTCACGCATTCGAATCCGTCTTCTTTTGATTCGTGTGCTCAAATACGTGCTCACGTGCTCAAACATGTGCTCACATGTTCACATCAGCGGGAATCTGACGAATCCTATTTGGATTCGTGTGCTCAAGCCAGTCATACCGGTGTTTTTCTACCTCTTAGCATTTGTATGGCAAGCTGCTGTGAGTTTTCGTTAATACCTGCCCGCCCCTTCCGTAATTACTCTGTCTCCATCCCATCACCAATTCTGGTATGGTGCATACATTCGGTGCAAGGTGATATTGGAACAGTAAGGGATTATTCGAGACTCTCGATCGGACAATTCTATTGATTATAATGTTTCTGTATCAATCATTTTGTTACCATTTCTCGTAGGGCGGTAGTAATTTTCACTTTCGCCCTTCTCTCCAAGAAGGGTGATTTGAATGAAATCTTCGAAATAGATTTTCTCGTCGATATTGGCACGGGAGAGGAAAATCTAAAGCCTTACCTCCCCTCGTGTGAGGGAAGGTATGAGTTTTCGTTACAGGGTGTAAAAATATCCTGTCCCCAATTCTATCAATGATTCATCCTCACGGAAAATTTATACGAGGGAATGATTAAAGAGTAATGGTTGAATGGGATCAATTCAAAGAATGGTACCCTGTGCGATTGAAATAATGGGATTCGTCAATGCTCCCGACATAGTAGATGCTACTGTGCATAAAATCATTGTAATTTCGATCGAATTCTTTGGTACCAAAGGGTGTGGAGAAACCTCATACTCCTGCACATGAATGGTTATTCGTTCATCCTGCCCGGTGAATAGTAACTGGATTATCCCCGAGTAGTAATATATGGAAATAACACTGGTAATAAGTGCTACTGAAACCAATGGGTATAAACCCGCCTTCCATCCGCACCAGAATAGGTAGAGTTTCCCGGAAAAACCTGCTAGTGGAGGAATACCGCCTAGGGATAGTAGACATAGAACCAAAGAAAGGGCTAAGAGAGGATCTCTTCCGTACAATCCCGCGTAATCTCGGGTGTTATCAGTCCCCGTACGTAATCCGAATAGTATGATACGAGCAAAAGTCCCTAAATTCATAAGGATGTGAATTAGCATGTATGTTATCACGCTCGCATACCCATTGTTTGAATCTCCAGCAATTACCCCAATGAGAGTATATCCAATTTGACTTATTGAGGAATATGCAAGCATACGCTTCATACTTGTCTGGGTGACAGCGATTAGATTTCCCAGTATCGTGCTAAGAATAGCCAATATTTCGAGAGGTAGATGCCATTCACTCGATAGGGGAGAGATAATAATACGGAAGGGTCGAGTAGCTAGAGCTAAAGCGGCTATTTTTGAAGCGACGGATAAAAAAGCAACAACTGGAGCGGTAGAGTCAGAGTCGGAGGGAGGATTACTCGCCCCCTCTCTTCCAAAACCGTACGTGAAACTTTCATTTCGCACGGCTCCTGGGTGAAGGAGTTATTACAAATTATCCCACTCTTTCTATAACCTTCCTCGCGTGTGCATGAGGGAGAATCTGTTTGAATTCCCGAAAGGATCATTACCTCTCAGCTTTTCGAGCCCTTGTCAGTGGTTCTTCATCCAGATACTCACTACCCATTACTATTCGATGCTCTGTTACAACGACGAGGAGGGGTAATAATGAGCAAATAGGGAACCATCTGGATTTATTCGTTCCTGATAGGTATGGTATTGTTATTATCACTATCACTGCTATTATTTCAGGGTGATCCTCTCGTGGACGGATGCTTCTCTACCTATTCGTAATCCTCGAAGGGTTGGGATTAACTGTACAGCATCTCACTATACTTTGCTCTGCACGTCACTGATACGATCTTTGCAACAACTACCCCTAATATACCAACCCTGAGAGAGATTTGTGCTTAATCGCAATCGATTTTTACTTCTCCCCCCACTCCGCTTTACTCCGATTATCGATTCAGTAAGTATTTCGTAATTTCGGTAGGAGTTTTATACTGTTCCGAATGGGTGTAAGAGCATAGATTTCCATCCCACGCATCTATGAAGCACTTCGGAAAGATGGACCGAGTATCTATCGCAAGATTTATCGAACGAATCGCACTCCTTCATAGACATCAGGCGTCCATTGATGGAAAGGAACCAAAGAAAGTTTGAATCCGATTCCTACAATGATGAATATCGTTGAAACAGCCATTCCTACAGAATTATACATTCACATGCTTATAAGTCCATTTGCTATCTCTTGGAGTTGGATCTCCCCCTAGAAAGGCCGTATAGTAGGGAAAAACCGTAAGTCGAGATGGAAGAACTTGCTCCACCCATAAGTAAATACTTCATCGCAGCTTCATTGGACCGTACATCCTTCTTCATGCACCCGGATAACGAGTAAGAGGGTAGGGCTAAACATTCCGAAGCTGCAAAAATACTTACCAGATCGTTGACATTGCATAAGAACATTCCTCCCGAAGTAGCTGCTAGTACGAATAACAAGAATTCCGTCATACCATTTTCGCACATCGCATGTAGTCCACGGATAATGAGATACACAACAATGTGCATATCAAGATGAATAATCTGAATATATTGCTGAAACTGTTTATCCGTAAAGTTCCGAGTAAAGTCGATAGGGTTCCTCATCCCGTTGGAGTAGTAGTACTACCACGCTCACTGTCAGGGTTACTAACGAGATCGAATAGGACCAAGATTTATCCCCCCTATCGGGAAGTGAATCTGTAGTAAGAATAACTATTAGACCGAGAATCAGGACTAATTCCGGCTTTCCGGGACTATTACGAGCGGGGAACGAATTAGAATCTTCCATGAAAGAATTCTAGATGTATTTGGAGAGGGTATAATTTCTGCACATTCATATTCGTATAGAGGTTAAATAATTACTTAGAATTACCAACTGCTCCCACTGGATTACCGGCACCTCGAATTCGTCCACCTATCCCATCCTCTATGGGTGGGTGGTTAGATACGCACGGAGTGAGAGTCCGTTAGATCCCCATACCCCATTCCACGAAGTGATTTTGGAGGTACTGCAAATTCTACCCCTCTTCTTCTCCCCTTCCTCCGTCCCCACCTCCTTCTCCCTATATATGTATATATATACCATTGATTCGACCGGGTAAATCTTGTAAGACATTCCCTGGTCGAATCCGGAAATTAACGGAAATGTGCAAAAGCTCTATTAGCTTCTGCCACTTTGTGAGTTTCCTCTCTCCTGCGTACGGCACTGCCACTATTTCTGGCAGCATCCATTAATTCATAACTTGATTTCGAAGCCATATCTCGCCCGGAACGTTTCCGAGATGCTCCCAATATCCATCGAACAGCAGGTGCTTTTCCTTGCGCAGGCATTATTTTCGCAGGGACTTGGTAAGTTGATCCACCGATACGTTTCGCCTTCACCGCTACATTGGGAGTTACTCCGTGTATTGCTTGTCGTAGAACGGACAATGGATTCTTTCTCGTTGTTCGCTTGATTCGTTCCATGGCTCGATAAAGAATACCATAAGCCAATGATTTCTTGCCGTCCCTTAGAATACGGTTGACTAACATATTAACCAAACGATTACGACAAGTTGGATCCGATTTTGCAGTTTTTCCTTCTGCATTGCTTCGATGTGACATTGATTCGGAAGGATTCCTTTCTTTTTCCCCCCACTGATTATCGATATTACCCTCTCCCTTCCCCTACCCCCCTCCTACCCCCTCCCTCGCATCATCAATGGGCACATACACACGCGTTTTGTATAAAGCGTAACTATCAATCGAATACCTGCAAAGAAAAGTGCATTGCAGGGATTTACTTCGCAATTTAGTTAGTTATCCAAAACGGTAGGGGCATGTGCACATACATACGCATCTTAGACGAAACGTGGCTATCAACCGAATACCTGCAAGATATCCATTGCAGGGGTTTACTTCGCAAGTTAGTTAGTCGTCCGTAATGGTATGCGCGCTAGCGGTTCTCCGCTAATAACCCTATTATTCCATAAGTTTAGGTACCTCCTTTGGCAGGTGCCCTCCCGGGCTGCCTCTCCAGAAGGCAGGTATAAACTCCTTCGGCAGGTTACCCCCCTTCGGCAGGTACTCTACCTTCGGTTCGCCGATTTGGCTCTTTAAAAACCCTCTCAAAAAGCGCTTTCCCCCCCCCCCCCTTTTTTTTTCTTGAAAGGGGGTTTACCCTAACGGGGCCCGTCAGGGCCGATCTACTTTTTGTTGGCGCCCGAGAGGACTTAGTCATTTTTGTAGATAGATGTGGTAAAGCGTCCCGCGCTTTATCCCCGCCGTTAGGCACACTTAAAGACTTTGGCCCCCAAAAGTGCTTGGGAAAGCTAGCGCCTTATCCCTCCCCCCCCCCCCCCCCCCCCCCCCCCCCCCCCCCCCCCCCCCCCMCCSCCC
>Contig15+155777112_2
TCCCCCCCCCCCCCCCCCCCCATGCTCCCTAATCGACGCCAGAGTCATCAGCAGACAAAGTTTATCATCCTTCTTTTATTTAGAAGATGAGGGCATTTATGCGCTACGCGCCCCGGCATTTCTGCGGCTCCTAAGGTCCCGCATTTATGCGGCGGTCGCCCCCGCATTTATGCGCGCTACGCGCCCCGGATCTTTGTGGGCGGGCCCCCGTCAAAAGTCACGAATTGCTATTTATTGGATCGAATCTAACAGAAAGAAAGGCCGGAGCCCTGAGAAGGGGGCGGCCCGCCTCCGGATTCAGATCATTATTCGCATTGAAATAGGAGTTCCGCGAAATAAAAGGTTGTAGCGGGCCGGGACTGAGCATTCAAGCTGTCACTTCTGATGCGACAGAATGAATATATCAATCGAACTAAAGGCGTCTTCTTTCGGTTCGGTAAAAGGAGCACGCACTTTGTTCGGGCAGGCGAACAAAGCAGCTTCGTACTACAGGGTCGGTAAAGTGCTTTGCCTTGGTGATGGACCTATTTTGCGTAAAGTGCTTGAGACTTCTGGCTAATCACTCGAAATATAACAGCCCACCCCCATCAAATGGGCACTCCAAGTAAGCGGAGGAACATTACAGAGCGCTTTGAGGTGAAGCTAATGCGCTCCCTTTTAACAGGAACAAGGTAGCCGAAAGGCCCCGTCCCCCGTAGGGTCCCCCGTGGGGGTCACCTACGGGGTGGTAAACGCTAGTTTTCAGGGGAAGCGGCGCCCCGGGGAGAAATTGACCGATTCAACGGCCGGAGGCGGGCCGGTTAACAGGTCGCCCCGGTCAATTTCTCCGGCCAGGGCGAAGCCGGCCTAAAGCAGAAAGAAAAAACGCCTCCTTAGGTTGCCTAGGCCATTTCTCCCGCTTGAGGGGACGGGGGAAGCGTTTATGCGCTTCCCTGTCTTCTATGAGGTAGCGCAATTAGCCCTAAAGCTCTTTCTACCCGCCCCGCAGGGGGGGCCTTTAGAAATAAGTTTTCCCCGAAAAAGGCAAGCCAAGCAAGACCCTATTTGACAAAATGCCAATTCCCGCGCTTTGTAGACAAGGTTCAACGCGTGCATCTTCCGTCAGTCAGAGAAGGCCACCGCGCACGCGCAAGGTAGATCTTTTATCGATGCGCCGGGTCAGACACGAGTAATATCCGTCAGCAGATGAGAAACCTTTATCAGCAGTCAGATAGCCGCCGGGTCGAATTCAAAATTAAAGCCCTCCGAAAACGACGAAACAGCCAGGCAGGCAGCCGGCTGGCTGCTGTTTCGGGAAGCCTCCAGGCTTCCGCCTGCGGCCCTTCTCCCCACCCAAAAAGGGCGAAGCGGGAAGCCCCGAAACAGCCTTTCTTTGAGAAAGGCTGTTTCGTGTTTTCTAAAAATTTTATCCCACAATCCTGGGGAAATCTCCTCGCTAGTAGGCACAAGACTCCGGTCTCAGCCACTGGAATTTTCTTTCGTTTTAATCATCGATTAAAAAACCTACAGTGGAGCAGCCGCCACATATCCCTTGTATTTCGTGGACAGCCACCTTTCTTCGCCTTTTCGGGTCGGAGATCCATGATGTGCCCAATTAAGACAAGATGCGGTTGGCCAGCCAGATAATATATATATTGACTCGATTTGCCAGGTTGCCAGCCTTATACTCATAGCCTTTTATCAGCAGGCCAAGACCATTGTAGTTTCTTGTACTTCCCCAGATAGGAGGCGGAGAGCGAGAAGCGTCGGGGTAGGGCCGGGTAAAGCAGCCGACCCCCGGCCCCTTAGGACCCTACCCCCCTCCTATAGCTCCCTCCGTAAGATGGACGGGGGAAGCTTTCGCTTCCCCGTGTAGGGGACCTCGGATAAGGTCGGCCCCTATCCTTTACAGTCGAGTGGTTTCAACCACTCGACCGGTCGAGTGCTCTTTGTCACTTTTCGTAGATAGAGGCCGAGAACCAGAGCTCGGCCCCCCTCGAAATAAAGGGTGGGTCGGCCGGAGGCTACGGCGGCCTCGCATAAATGCCCTCTTAGGCCGGCCCCTTGGGTATGATAAAGGCGGGAAGCCGCGAAGTCTTCGAGACCCTTCGGCCCACCAAGGGGCGAGCGGCGAGCCGGGTGCCGATAGGCACTTTTAAGGGTTTTTGCTTCTCCGAGACAGCTTTATACTTTACGTAGCGCAACTAACTAAAGAATGGAGCTAAGAGCCAACAAGATAGACCAGATTTCCCCTCAAGCCCGCTGCCTGCATAAGGGGCAAGACTACTATGATGTGATGGGCGGCTTTGCTCGCCGCCAAACCCAAGAATAATAGACTTAGGGTCGAAGAACGCGTGCCTAGATAGGCGGCACTTTCAAGGAAGGGCATTTATGCAAACCGCCTTCGCGGTTTCCCGCCCCGCGCGCTAAAACTTTCTCAAAAAGAAAGTTTTAGGGCGGCTCCTGCGTCGCCGGGCTTCAATCATGGCCGAGGTCGTCTTGGGCAATTCGGGCAATAGGTCATATTCTGTGCGTTGGATTGAAACGACGTAATTGGATAGGCGGCTGAACTGAAAGACCAGGTGAAAGTAATTCCCGAAGGGAGGGCTGTTCCGTTCTCCCCCTCTTTCGATATCCATGGCACTTTGCTTGCTGAAGAGCCACCTTCTAAATAGGACTCGAACTTCACTTAATAGGTGGTGGTGACACGGCCGGCTACCGCGGGAACGAAAATTTGTTCTTCGCCTGTGCCTGGATGGGTGCCAGTAATGGTTTGCTTGTTTTGATACGATATCTTGTTATCGCATTAGATTCTTCTGGAACTAGAACTCAAAATATCGCTCCTTACCCGGGGGGCTCTCGCTCTTTCTCCGATAGGGCCGGAGGCGGGGCAGCCCCCCCGCTTCGAAATAGCATAAAGTAGATACTCACTACTCCGCTTGGCTTCGCTAATGCATTGTTGTGTGGCGGTCCTTGATGAACTGGTAATGGAAGCGCGGAGAGTAAGGTTTGCGCGATGAAATATCTACGATGATTGAAGATGCGAAGCTAACTTGGCTTTCCGAAGTAAAGCTTGTGATCGAGCCAATGAAAAAGTATTGGTGGCCTTTGGAACTTCTAAACATGCCTTGGTGGCTGGAATAGAAGGGAGGTCGTGAACCGCTTAAATGGGAGCGTTCGAGATGACCTCCCAAAGCTGATGAGCGCCTCGCAACCTTGAGTTGATGGCTGATTCCAGGGAGGTAATCTCCCACCTTCCTTGGGAAAAGCTTTGTTCTACCAACAATTAGAGGTTCAGTTAAACACACTCTGCCGCTACTGAGGTAATGATGGACAGAGATAAAAGCGGTAGACACGGAACCGGTATATCGAGAAGTGCGGGGGGGAGGGTAGGGCTATAGGCGGCCTAGCCCATCCCTTTTATATATACCTACCTACCGATCAATAGGAACAAGGATAAATAACCACACCACGTCCACAGAATGCCAGTACCAAGCAGCTGCTTCGAAGCCAAAGTGATGCGAGGGGCTAAAATTGATTAACCCGGATATTAGCGAATACCGCACATAAAGAAGAACCAATTGAAGGATAATCTACATGTCCACCCACCCACATAGAGGGGAGGGAGGAGACCCCTGAAATGAACATCGTTAGGTTATCCAACAAGGAGCATCGAGAGAATGGAGCAGATGGTTCAACTACAGAATTTTCCTCCGATTCTTCCTATGGTTGCGCTTCGTGGCACGGCCTAGAGTTTCTTTAGGCCTAACAAAGATATCAACATAAACATGTAAGCGGTAGAGAGAACGATAAATAGAATTATGCGCGAATTGGTTCTATTTGCTATTCTAATTCTTAGTGTATTGAGTTCAAAACAAATTTTGATTCATAATGAAGAAATACTAGTAGCTGTTCGTTTAGTAGGGTTTGTTACTTTTAGTCAAAAGACTTTTGGTGACATTATCAGAGCGACTTCTGAGGCGAGGGCCGGAGGCATTCAAACAGATTTACAGCATCTTCCTAGTCCTCAAGAAGCTCTGTGGTCTGAGTCCAAGGAACAGCATGAATCCCTACTACTCAGCCTGCGCTCAAGTACGCAAATGATTGGAGAATCATGTCCGAATGAGATGGCGGAGCGCTCACCGTTGTGCAAACAAACGGTGCAAGCTGTGTTATGCCAACAAATAGAGATTTAGTTAGAAGCACCGAACGCTATTCGGGAGCATTCTCGCCGTGGTTTTCAAGGAAAGATAGTAAGTTGTTTTCGCAAGTCGGTTGGTGACGAATGCCTACGGCCCTCCGATTGGCAAAACCCTCAGCCAGCCCTGATTCTACAAAGCATGGTCTTCTTGAATGAGAGAGGGGGTTCTGAAACAACCCCCAAAAATCTCGGCTGTTTTCCACGAACCACAAGGATATAAAGTTCCACCACGTTTGGTTATGTTTTCAGGTTATTGTATGGTTTTGTCTGTGTCATTAGTTATTTTGCAGGGCCGAAGGCGGCCCCCGTTCAATTTGATGGGTTTCCTTCGATGTGTCTTCCCGAGAAAAAGCGTAAACAAAGGAAAGGGTTGTTTTACTATTGAACCGTAAATTCAAGGTGGAGTATACCGTGCCAGTGGACCGAGTGGAAGTAGTCGAACTTTTTCAAGTTTCCCCGGAACCAGGAGCAGCATCCCTTCCAGTTTCGTCATTAGTATGTGCTCCAACCAGTGATGTAAAGCATAGCCCGCTGTTAAAAGTGGTTATGTTCCGATATCTGCAAGTAATGGTTGCTAGAAGATTCCAACATACATACAAGCTTGTTCCTAGATATGGATATAGTGTAGCATCTGATACTGCCCCAACAAGCTTTGTTCCACCAGCATTTGCGCGTGTTCCAAGCGCATAAGCACATGCTATACCTGGCCTGTGCGTGAGCACACATTAAAGAGAGGCCACCACTTTGGCTTTCCCTTTCCCTAGAGACCCACCAATGTAACCGTATCCGGGAGGGCAAGACAGACGAAGCACCGGCCGACCTAGAATCGATTTTCCACGTTGAGGATTCCCTTAAGGTCCAAATCGCGGCTACTGATTGGTCCTTAGTAAGAGGTTATGAGGCGATCAGGGAACACTGGCGAGGTGAAGTTATTCAGTTGCACCTGAGGTTCTGATGCTTCCCCCAACTACCCGACTTTCCGGATAAGCTATATCGTTTAATTTCCCCGTAATAAATCAACGACTTGGACCACAGATGATAGATCCGGCAGGTAGAAGCCGAGAAATACCTCTTCGACTCTCGTGTACAGTCAGTCATAACGGAAGAATCACAACGACATGCTCCAAAGCCGGTGAAAACGCAAAGCTCTCCCGCGCAAGTTGTAATGGAAATAAAGTGTTTAGTGGGGAGGGCTTGACATTGCGGGGTGAGGAACGTGGAATGGATGCTGATCGCGGCGATGCGAGCGAGCGACCTTCCAGCATCGAAGTCGCAAAGTGCTCAGCCATAATTTCGTGAAGGGTGGAAAACGAAAGCGGTATTCTGGCTTGCTTGCCGTGCCTGAAAAAGTTACGGCCACCGCAGCTTGATTTCGCCCTTTTAAGAGAGAAGGGGGCCCCGTGATGGAAAGGAATTAAAGGTAGCACGTGTGTCTAGGCTCGAATGCCCGCATTCCCGGCGCGGTGGTAGTTTTTGCTCATTCTCGACCCCGAGCCAAAACCATCTGACAAAAGCAGCAGCAAAAGGGATCTTTGTGGGCGGGGCGCGTCAGCGCCCCCGCATCGCGCTCGCGAAAGGAAAAACGAAGAAGAGGAGCGGTAGCAGAGAGAAATTGATAGGAAAAGCCACCAAGAACCAGCTTTTTTAGCCACCAGCGCCTTCCTTTCAATTGAACCCGCCACCAGCGCCTCCCGTGCTTGGCTTTGGAAATGATCGGTTCTGGCCTTTTCAATCAATGAACATACCATAAATTCAGCCGGTTCTGGCCTTTTCAATCAATGAACATACCATAAATTCAGCCGGTTCTGGCCCTTTCAATCAATGAAACCTTCAGTCGGTTTGGGCGAATCGAGACGGAAAGGATCAAAAACTCCCCTCTGGGYGGCGCCTCCCGCTTTCAATCCCAACGCTTCGAAAACGCCAGCTTCCGTGATACAGCTCAGTGCCTAGAGTTGGAGCTGCGCACCCCCGAAGATGACCGGCGCTACGCGCCCCGCCCCGCTCCGCCCCTTTCAACTCCGCCCTCTTTCCTATTTCCTTCGTACTTTAGGGCCTTTCGGGAAGGGCCGAAGGCGGAAGCGCTAGCGCGCTTCCCCTGCCGAAGTATTTCTCCTTCGTACTTTTCTACTCAAGGCCGACCAGGGAGAGGGTAAAGCGCTACGCGCTTCCGCTGACATACCCGAAGGCCGCAAGGCAGGTTGTTCACTTTTACCCTATGCTGGGATCTTTGCGGGCGGGCTCCTTCGTCGCCCCCTACCAACCTTCTGAAATTTGAGAAGGTGCTAATTACTCTTTTTAATAAAGACAATAAAACTAGCGTTTTCTAAAGATATCGTCTGTTTTCGGAACGTCTGTTTTGGCTACAGATCGTCTGTACGTAAGATCTACTGTTTTGGCAGTAGTGCGAAGAAAGGAGGAAGCAGGCAAGAAGGCAGTAGCACAGAAAGAAAAATAGAGAAGGAAGCAGGCGGGAAAGCGCGTAGCGCCAAATATGGGCAGTAGGCCTCCAGGCAAGGGCAAGGTACAAGGGTGATGGTAGGTATTCAACCCCCTGCCTGATTTTCACGCGCTTTTTATCTCTCGCGCTACGCGCAGAAAACCTTGAAACTACCGGCCTCCTCCCTGGCCTCAAGTTACCTGACATACCCTTTCTCTGCCAATTCAAGGGCAAGGGCCCAAGAAAGAAAACGCTTGAAAGGGTGTGCGGTCCTCGAAGCATCTATCTACGAAAATGAAGGGCTAAGTGGTTACCCTCTCAGCTTCCCGAACGGAGGTTTCAATAGGCCGCTACGCGTTTTCTGCTTTAGCTAGCGCTTCCCCGGCACCCGGCGCCCGGTTTTAACCGGAGTTTCAAGGATTGAACTTCTCTCTCTAGAAGCATCTATCTACTCGGCACTCGACCCTTTCTTTTAGGGACTTCGGAAGGCGGCCCCGCCGCTTCAATGCCGAGTATTCTATTTCTTACCATTCTTTGATTTCCTTTCAGGCTTCGTTGAATTCTCTTTCCGTAAGGGCTTTTCTAGGTGGGCTCTCCATTTTACAATCAATGTGGTAGGCTCGCCCCGCCCCTGCTCTGCCCTTCTCTGCACTGTCCTGCATTGGCCACAAAAGGGTATGGCACCGCAAAAGGTGAATCTTGCTCATTTTCGCCAATTTACTTCCCCATTTTTCGACAGGTTCAGGCCCCTTGAACCAGTCTGAGATCCTCGGACAAGGAACAACAAGGAGCAGACGTAAGCCGAAGGCCGAGCGAAGCGAGGAAAGCCTCCAGGCTTTAACCAGTCTGAGATACCCGAGCGGAGCGAGGCACTTCAGTTTCAGTCTAAAGGCCGTACCTTCGCCCTCCGTTTCCGCACCACCCCCCTACGCCCCCGTTTCCGCGCCCTCCGTTTACGCACCACCCGTTTAAAGGTCTTCCACTCTGCTTTCCGCCCAAGGTGAAGAACCCAAAAAAACTACGATAGAAGGGCGCACGGCTAGGGTGTGACATCATGGGTAGGTCGATTCTCGATGTCCATACAGTGGAGCCCCCCACACACACCCTATTTCAACGCGTTAGCTGTGCGCTTTAGCGCGGCTCTCCGTTCTTTTTTCGCGGCGCTAACGCAGGGAACCAGGGAAAGAAACACTAGAGAAATGAAATTTCAATCCTACCGCCCACTTCGCTTGGACGCCTAAAAGTGCATTGAAAGCCGCCCGAATCTGCCTGAAAGTAAGGGAAGTGCATTGAAAAGGAAAACGGCTTTTTGTGGTGGCGACAACCCTCTGTGCCGCAGGGGTAGAAAGCGTTAGGTTTCTACCCTTGCCAAATATTCTAAGGTCTCCCTCGCGTGGCTGAAAGAAGTGCCCACTTCTGGCCCCGCGGCGCAATGGAAGAAAGCAGTTACTCGAGTAGGAAAGGCAATGGAAGGCAGCAGTGTCCAACCAATCTAGGGCGGCGCCCGTGCCGGGCGGACCCGCACTTCAAGCGGGGCGGGCGGGGCCCGGGGCTTTAAGTGCTAAAATACAGAGACTACTCTTGAATATGTCTTACTATGAATAATAAGCTCTTATTATAGGACGAATTGGGTGGGCAAATCGGACAGTGAATCGGGCGCAGAATAAGGCGAATAATGGGGAGAACGGGGACGGAAACAGGCACGGAAACGAGCTCGGAGGGGGGCGCTAGGGTTCTACATCGGGTGCAAAAATGGCGCGGGTGCATAAATGGCTCCTAAACAGGTGGGTAAACGACCTGGGAATCGGGGAAAGGGTGTCGGAAAGGTGGTAAAGGGGTGAAAAGGGCTGGTAAAGGGGGTTTTGTTTGGGGTGGTTCCTCTTCCCAATTTACTAAGGAACGAATCACCAAGCCCCTTCTTTTATTAACCTCCCTATGATGTGCCAGCATACACCCGAAAGCGCTCGAAAACGACGAAACAGCCTTTCTCAAGGCCTCCAGGCTTCCGCCTAGCGGCCCTTCTCCCCGCCCGTTTTCTAAACCTTTTAAGCCCCCGCCTTCGGCCTCCTTCCGATATGAAATTTCGGATCCGGAAACAATGGTAAATTCACTGTGTTTTGCCGTCATTTACGCTGCGGGGGAGGTCCGGAACATTAGTTCGTTTTTATAGCTAGACCCCTCCTAAGGAGGTGCCCCTTTAGGAGTAGGTCATGAGCTGATTTGCCCTTCATGGTGTGACCGCTCAAAGCTTGGTTTGAGGGAAGTTAGTTATACCGCCCCGAAACCGTCAATCTCTATAGCCACGTAAAGGCCGTCACACATGTATAGAGTTCCCGTCGACCACTGCGAGGCTGGTCCCTCTGTAGATAGAAGCCGAGAAGGCATCAATCAGAAGACTGACTGTGCCACCTCTAGGCAGGGTTTAAGCTCCCAACCATGTCTGTTACCAAAATAGGACACTAAAGAGGTTTTCTCCACTCACACCAAGAGAGAGGAAAAGGACAATGCAATAGAAGAGGTTTAGAAAACTAGTTTTCGGGTTGAGAAATTGCGAATAGCATTGGTGCTGTTGGTAGCATTCCTACTCCTGTAAATAGCATCGGTGTTGTTGGTAGCGTTTGTACTGAAGAATGTTCATTCATCCATGGAAATCAATCTATATACGAAAATGCACAAGGAATATCAAGAGGGCATCTAGGTGCTCGGGAAGGCCTCTAAAGGAAGGGATTTAGTTGCGCTGGGCTTTAGGTGTCCCAGGGCGGCTGCCCTGCCCTGCCTCTGGCAAGTGAGTCCTGGGCGCATAAATGCCCTTCTGTCAGGTGAGTCCAGGGCTATGCTGGCAGCCCCTCTCTGGCAGGTGAGTTCCTTACAGGGCTACTGTTGGGTGGCATAATAAATCAAAAGAACCCAAACAAACGGGGCGCCGAAAGCCCTGAAGCCCTCCCGCTTCCTCGATACGATCTCAATCCCGACCCCAAAAGGAAAAATATGCAGTACTGGACTGTCCTTCCTGGGTATGTTGGCATTACTACTATAAGCCTTTTACTGCCTAAAGTACTAGCGGTACCTTTCCTGTAGAGGAAGGAAACCTAGTTGCACAAATAGGGGAGCTGTACAGGTCATGGGCTGGTTTGCCCATGATTTGTGACCTTTCAAAGGTTGGTTAGAGGGATGTCATAGCCCTGAAACCTTATGTTTTGTAGCTCTTTTTGCTTTCTTTTTTTTCTGTCTATATATATTCTGATTTTAACACTAGGTCTATTTGTATTTTCTATTCATTTATATCTATAGACTTTTGGTATGAGGTTTAGTGAGTATTTTGTGACTTTTGTTTCTAATTGATAGTGTCGGGGGGGCTTTAACCACGGCTTTTATTAAGGAGTGTCTGGGGGCTACTACGGCCTTTATATATATAGGCTAGCGTTAGCAGGGGGGGGGTCCGTCTTAGAACTTTATTTGACCGTGTCTCCAGGCTAAACTGGCCTGGCGCGTCTCAGGGGGGCCCTTTTTGAATGGGGGCCCTTTTGGCCTTCAGTGGGAAGGTAGCCAAATAGAATACAAAAGATCCGTGCGTGCGAAGTGAATCTTACGAAACCGGCTACGTCAAAATACGCATCCCTATCTAGGATGGTGAGCCATAAGAGTAGATGGTTAAGGAGGCAGATCCGAGATTGAAGGACACTGCGTCTGAAGAGCCCTCCGTATTAGGCCGGAAACTACTATCAGTAGTTGCGTGTTACCTCAATTCGCCTAGCAAGAACAGTTCACGAAGTGAACTAGCAGACAGGAACACAGAACTAGCAGGAACACAAGAACCATAGCGAGCAATAATCTTTATTCGTTCAACCGATAATTGGGTGGTATAGCAATAGCCTCTATCTCTGATTAGGCTAATTGGCTGGCAGAGCTTTGATCGACCAATACGAAGGAACGCGACAAATCAATTTTTTACCTTGCTGTAGAACTTGATGGGCTCTCATGATGAGCCCAAGGGCATAGGGAGGCGACTACTTCGGATAGCCCAACGAACTTTACGGGAAGGTTTTCGGCTAGGATTGAAGATGCGACACGATGTTTTTAATTTCATAGAAAGTCCTTCATCAGTACATGACCAATGAAACTCACTCGCCGAGGGTCACACAACGCTCAGAGATCCCAACAACGCGAACGGATGAGACTTCAGTTTCAGCTTCTAACAGCACTCGGATGCCCCCCAAGCTTAGCCAAGCTAAGAATTCTTTATCACGTACGCATAAACGGTCGACCGAGGACGAAGGACCGAAGGCCTGTAGCTGATGAAAGCATCGAGAGAGAAAGAATCAATCCCCCGGCAGGAGGGGGTTTAAAGTGGACGCCCCCCGGCATCGCTACGCTATCGCTACGCTTGCTTCCCAGAGGAAGCTATTGATCGCTACGCAAAGCTACGCTTGCGATTTGGTCAAATGAGGTGAAGGAACAAATAGCTACGCAAAGCTAGCTTCCGCCAGCTTGATGATCGCTACGCTTCGCTTCGCTTGCAGAGGGAGGCCATCGCTTCAGCTCTCACAGGAGCTTATAGTTATGCAAAGCATGAATTTGCCTCCAAAGATCGATTTTTACCGCTATCATGTGTCTGCTACTTGAACGAAATATCTAGGTTAAAGATCCTTTTTTGTGCTGGCTCTAGCGAACAAACACAAAGTGCTCGTTCGAACACGGCTCTACCGAAGTTAGATAAAGGAGAATCCACTCCACGAGTTGAGCAAATGAAATTCGTCGAGTTAAGGAACGAAGTGAACGAAGTGATTCTCATATCTACGATGCAAATCTGTCTCAACGGACTACGATCCATCAATCCTAGGTCCCATGAATTGGAGATCGACTTGTGGTTCGGTAGATACAGTCGCGCCCTTTTTTAGCCTATATTCGGTTGAGCTCGAGCTCAACCGCAACATTCTTTCTGAACCTTACCAACAAGGCAAGTTGCTGAGAGCCCATATCTATTGGATGGTGCCATTAGTGCCTCTGGATGCTGCACCCTCGTGCAACGCAACTTTCTCTGTTTCGTCTTAGTGGCCCACCCAACAAGATCCATGCCGATAGACGACTGATCAACCTGCCCACTCCCGCCGTAGAACCACCCGGATAGATAGTTCAGTAACCATGATTAATCGCATATTGGTTTTTGTGATAATATCATCGTATAATGATTGATTTGCTTTCTTGATTAGGCGAACAAGACGACGAGTCGTCGTTGCAATTTGGCAAAATAACCTAGCTTCGTTAAATCGCTGTTGACTGGATGACCCAGTGGTGCCGGAACGAACATGTCAGTAGCACGGATAGGTTGTTCCCGAACGGGAGATTCAGGTTGACCTACCGCGAAGGCCGGAAGTCGCTTCGTCGGCCCCCGCTGCTGCTGCTAATGCGATTAGCACAGTGGAACCAATGAGGCTAGGACTGACCTAAGAAAGAAATGGTGCGGCTCCCATTTCGATAGTCGGCGCAACTCTCATGGTGGGCGGCTTCGGTGGCTGTGGAAACGCTAGGTGGGTATTCGGCTGAGCCGGAGGTTGGTGGGTCGGCGGAGCCACGATGAACCCCCTGGCAAGGGCTATGGTAATGAGAAGATGATGGCAAGAAAACGTAGCCCCTTTCTCCGGAAGGGAAGGGAAGGGTGTTTTCTGCGGGCCTAGCGGCTGCCCCCTTATTTACGGAAGGGCGAAGGCGGTGCCTTCTAGGGAAGCCGCGAAGGCTAGCCTTCTAGGGAAGCCGCGAAGGCGGTTTTGCCTCCGGCCCTATTCTGAAGGGAGAGGCTTGCCACTGTCCCACTGACTGGCTGTGCTCCCCTCTCAGGGGTTGGGGGCTGTAAGCCTAGCTTTCCACACCCTTTTGAAGGTAGAGGCTTTATGCCCGGGAAATTGGATAGGCAGCACTTCTCCCTCGAAGGGCCGAACGGTTGTTTCGTGCTGATAAGCGGGTCCGAAATCAGTAGCGAATATGGGCTGGCTATATGTAGCCCTTTCCTTTATCAGTAGGCGAGAAAGGAGAGGAAATCGAAGTCTTCTGACGAATAGGGAGCGAAAGCACAAGAAGCTGACACGAATAAGACGCATCGAATGAGATCGGATCTCTTCTTCGATGCCATATTTATCAATATGCTAATCGTATGTGATATGATCACTTTTTCGTTCCGATGTTCTGTCGGGTTGGAACGGGTTTTCGATCGGAAAGTTCCGGGCGAGCTAACGCGAGCCAGGCGGCTTAACCCCTTTGAGCCAGCCACAAAGAGCGGGAAGGAAGCCTTAAAGAAGGCGGCTTCCGCCTTCGGCCCACATTCAAAAGGGTCAAAAAACACGTGGTGGGGATGATATATCCCACCGGGGACTGCGGGCCACGTATACATTCCCGTATGGAAACAATCACCACAATGTTAGAGAGTACCTCGTGCTTACTTCCGCCCTAACCGCGAATGTGGAGACCTTGAGATCCGCGCCAAAAGTATATCATCACGAGGGCCGGGGAAAGGGGAAAGGCGCATGCAAGATCTCCAGTGCGTGGAGATACAATACTGGTTAGGGGCCAACAGAATACGGGGGTAACTACGGGTAGTGAAAGCATTGGATTGGCCAAAGAAAGACTGTGATTCTATCTAGTGGTGATCTCTGGTAAATAGTAAGATTGGAAGGGCGTCCGGCTTCCGATTTAGTCATCGAATTACTTAATCCGGCGTACCCTTTCCCTGCCAATTCCCAGATTTTTCGGGCACCGATGAAGAAGATAGATCTCCAGCCCGGATAGCCTTAAATACATTGATTGAATAAAAGTGCCAGGGACTTGTTTATGCGAGATGCTCGCTTAAGTACCATCTTCTATAGTTCCCGTTACGGGAGCAGCCGATCCTTTTGATCCAGATACCCTTTGAAAAGCTAGAGGTTGCGATCCAGCCGTCATCTTTCATCCATCCTTGTTAGTGGTCTCTCATCTTTGGCTGAGACCTTTGCTTTATACCTTGCGGTTGAATCTGTTTATGTGCTCTTATCTGTCTCCTAAGAGTGCCATTCTGTGTCTTGGTCTTTTACGATGACCATTTCGCTAACGCGGGGACTTGAAATCGAGCTGATCCTTGTGCCCTTCAGCCCAGCCAGGGAGTCAAGGACAGACACCACTTCGGATAGAACCACCTATATGCTGCGGTTTTCGGCATACAGGGTTCAACATCCGACAGACACGATGGACAGGCGCCGAAACCCGCTTATAAGGGTTCGGCGGCTAAGGTCTACGCCCACACGAGCTACAATGGTTACTGGAGGTTCTTGAGTCGAAGACCAATTCCACTTTCTAAGGTCAAACTTAGGTTGGCCCCAAATGGATGTTCGTATTTCCATGATTCAGATGGAGAATGGGCGCGTAGCGCGAGGCGGCCTACCGCCTTCGGCTCTTTTTCGATATCCATGTCATTTATTTCGTTCCAATAGATCCACCGTTGAGGAGTGGATTGGGTCTCCGATCAATCTGGTACTGATATGACCGATTGAACACGAACTAGGCAGCTAATTGCACCAGGGAACCGTTAAGGCGATGCAGAGGTTCTCCACCTGCTGTGGTGGCCCGACAGCCTTGGTGGTGCGTTGACCTTCCTTCATGGCCCCCTATGGAGGAGCAGCTCACTCACTAGCTGCGTTGGGATGTTCCTTGGCACAGCTGGCCAGTATTTACTGACCAACCGCGTGGTGTTGTTGGCCGCAGAGAGCTCATTGACCAACTGCCATGGGTGGTAAAGTGGGTAAGAGCACAGCTTGAAAGGAGGGATTCAAACGTAGCGATCAAAGGCGAGGGAGCTGCGGAACACAAGCACAAGTCTGGCCTGTAGCCGATGGATGCATTAAGACTTCTTGCTCATAGCCCCTTCGTAGCCGTTTTAAAAAACCGCAAACCCTATAGGAACTTCTTATTGGCCAAGATTGGATTGAGAATTACTCAGCTGCCGTCGATTGACTTTCTCGATCGATTAAGACAAGACCTTCTGAAAAGGAGCGAAGCTGAGAAAGCGCCTATAGCGCTTTTTACCAGCTGATTCAACGACGGAAAGCCGGTAATTCTTTCCCTTCCCAACACAACAGAGCCAGCTTGATGAGTCCTTAAGGGCTTATCGGAGATAGTCCCTGCCAAATTGCCAACTTTGACACAACCTTTAAGCTAAAATTGACTTACCAACTCGACTTTCTATGGTGACACTTTATTCAAGTCGTTCATTCAATGTCTTTTCGATCAATGGTCTCGTGCTTATCAGCACTTTCTCAAATTAACCTTTCGAATTCACATCTATATAAGTTACCTCTACACGTACTTAGAATCCGCCTTAGTTTCTGAAAGCCTCGGCAGGGGGGAGGGTGCTTGGCTTGGTAGGGTCCCCCCACCAAGGGGGACCACTAAGGGGGGTAGGGGTAGCGGTAAGGGGTAGTAGGGCCCGGGGTTTAAAGTAGCGCCCGGCCCGTGCTCAAAAAGGGGAAAGCCTAGCGGCTTTCTCGGGCCCCCTCCCCCTCTCTTCCAGAGCGGGATTGGTACCGGAAAACACCGCCCAAAAGGGAATGCTCTTTGCTCCGCTCTCATAGGGGGCTACTCTCCGAGCAGCACTCTATGAAAGCCGCTAGCGCGGCCGGCTACACCCCTAAAGCTCGCCATCGCTACGGGACCTGATTTTACTCTCGAGCGGCACTCTATCCAAGGATTTCAGATAGAGCCCTTTATTTACCAGCAGTATCTTCGTTCGCGTGGAACCCGAAGTACTCGCCTTAGATCTAGATTTCGTTCTTTGGCCAGAGACTCTTCATAGTTCGGTTTGGCGGATCATCCCTCGGTCAGCTGCTGACGCCGTATGACTATGACCCCTTCTTTTGCCAATGCCGAGACCTAAGACTTTAGAGATGATGCTGGGCGCTTGCGCCTTCGCGGCTTCCCACCTACCATTACAAGTAATGGGCTAGCAAGCAATTGCGAGCCTGCAAAAAAAGAACATGTTCCCACGTTTGGATGGACGACCAAACCATTAACCCGTCACAGCCCAGTAAGTCTGCACTGCAGCAGGTGCCTGCGATGGATTGATGGCCACGTTGTACCATTTGGATGGACGACCGAACCATTAAGCCGTCACAGCCCAGTAAGTCTGCACTGCAGCAGGTGCCTGCGATGGATTGATGGCCACGTTGTACCATTCGGATAGACTAAATCGAAGATCGTGTAACAGCCTTATAAGTCTGCGCCGCAGCAGATGCCTGGTACACGTCGGTAGATCGCATCTATTCCATGCGGGTGCACTAGCTACAAAACCTCACAGGCTCCGTAAGTCCGACTCGGCCGGTGTTCTGTAGGGATTGATAGCCGTGTATACCCAACGTATAGTTGGATATGTTCGTTTCTGGCAGAGGAGAAAGGCGCTCCGTCATCACACACTTTATGCAACCATGGCAATTGTGTGTGCTCCGGGCCTTTCTCTTTTGACAAAGGAGGGGGTAGGGGGTGGTTGCGTGAGGATGCCGCCGTAAGGGAAGTGAAGCCCCGAGGCTTTATCGATTGCAATTGTCGCCGCATTGCCAGTAGGGGCTCGCCGCTGGGAATCGCATCGCCAGTAGGGGCTCGACCCGCTGCTGATGCCGCATCGCCAGTAGGGGCTCGACCCGCTGCTGATGCCGCATCGCTAGTAGGGGCTCGACCCGCTGATGCCGCATCGCCAGTAGGGGCTCGCCCGAAAAGTAGCTCAGCCTACTAGCAGTCAGTTTGATTAAGCAGCCGTTACTGCCAATGCAAGTAAAGGGGCTCGGCCTAAATCGTCAATCCGGAAAAGGAGCTCAGCCTACTAGCAGTCAGTTTGATTAAGCAGCCGTTACTGTCAATGCAAGTGAAGGGGCTCGGCCTAAATCGTCAATCCAGAAAAGGACCTCAGCCTACTACCAGTCAATTCGATTAAGCAGCCTCTTGAGTGCCAGTCCGAAAAAGGAGCTCAGTCTACTATCGGTCCATTCGATTAATCAGCCGTTATTGCCAATGCAAGTGAAGAGGCTCAGCCTACTAACAGTCAATTGAATCATTGCCTCGAGTCAATCCAGTTAATATCGGCGCGGCACTACTGACTCCAGCCAGTACCGGGAATCTAACAAGCACGCGCTCGTGCTTGTGCGTCCAATCCCCTTGAAAGGCTGAAGTAGATGAAGCGCATTACTCGTTGCTTGTTCATATTTGAAAAGATGAAATGCGGCACTACCGACACTTAGCCAGTACCGGCTGACAAGCACACGCGCTCGTGCTTGTGCGTCCAATCCCCACGCTTGGAGGGAGAAAGTGGATGAAGCGCACTCGTGCTTGTTCATATTCAAAAAAGAAAATGAAGTGGATGAAGCGCACTCGTGCTTGTTCATACTTGAAAAGATGAAGTGCAGCACTACCGACACTTAGCCAGTACCGGCTGACAAGCACACGCGCTCGTGCTTGTGCGTCCAATCCCCACGCTTGGAGGGAGAAAGTGGATGAAGCGCACTCGTGCTTGTTCATATTCAAAAAAGAAAATGAAGTGGATGAAGCGCACTCGTGCTTGTTCATACTTGAAAAGATGAAGTGCAGCACTACCGACACTTAGCCAGTACCGGCTGACAAGCACACGCGCTCGTGCTTGTGCGTCCAATCCCTTGAAAGGATGAAGTGGATGGGGGTATGCCGCTTTGAAAGGATGGAGTGGGTGAAGCACCGAGCGGCGCATCTCCATCCACTTTATCCTCTCACCGAGCGACGCACCTTCATCCACGGAAAGGCGGGCTATCTATCTAGCGTTTTCTCAACTCATTTTTTAAGGGTTCTCCGCGCGTAGCGCATGAAAGGTCGCGTAGCGCATGAAAGGTCGAGTG
>Contig16+172164592
TATACACCTCCTGCGGCCTACTTGCCCGTGGTGGAGAAACAACAACATCTCCACATTACGCGGATGGAGCAACAAACCCTCCAACAACATAATAGATACCTACTGCGGCTTCGCGGCAAGGCGGAAATCTGGATTTTGATTCTTTCAATTATGCATTGCCCGTAATTTTTCCCTTACTTGATGGCGCAGCATATTTCTTGTCTTCATACTACCATATTTCCAACTTTTACAAATAAAGACTTGAAGGTTATTTTTCCCTCTTTTCTTCGGCGCCAAGAAATCTGCTGCGCCATCAACTAAGGCAAAATCCCTTTTTGCGCAATGCATAGTTAAAAAGAATCAAAGTTTACAAATCTACGCGATTCTTGTCGCGGAGCGGGGGGGCCCGCCGCATGATTTTCTCTTATGTTGTGGGAGGTTTTTGTTTCTCTACCCACGTAATGTGGAGGTGTTTCTCTACCTATTGGAGCGGGGGGGCCCGCCACATGATTTTAGTTTCTTTCATGTTGTTGGAGGTTCTCCACCCATGGGAATGTGGAAGTGTTGTTTTCTACCCATTGGAGCGAGTGGGCCCGACGCAGTATTTATCTATTATGTTGTGAGAGGGGTTTCTCCACCCAGGAGAATGTGGAGATGTTGTTTCTCCATTCACTGGAAGTGCCGCCGCAGTATTTATCTTTTATGTTGTTGGAGGTTTTTGTTATTTTGTTTCTCCATACACGTAAGGGGGAGGTGTTGTTTCTCCAGGTGAATGCGGAGATGTTGGCTCTCCATTTAGTGGTAGTGGGGGGGGGCCCGCCGCAGGATGTTTATAGTAGGTTGTTGGAGGGATTTCTTTCTCTAGGGGAAGGGGTTCCGTGAAGGTAGGTAGGTCTACACGTCACTTCAGGGCGAGACGTCGGTCCACCCGAGAAGGGGCAGTATCGCCCGGATCCGCAAGAAAGAATAGAAAAGAGAGATCGCCGGGATAAATAAATAGCTCATTCAGATGAGCAGGGCCGGGGCCGCCCGGGTGTTCCAATGGAATTTCAGATCATCAGTGCCAGGTCCGTCGGTCCGTCCGGGTGACACAACAGTAGCTGGAGCGCCCGAGTCCGGGGGAATAAAGGAATGTATAATTAAAAGAATTTAGAGGGTGAAATTGGGAGGTAAAAGTGGAAAAATTCGCATAATTCTCCAGAATATTGGGTGGGAAGTTTATAAGAGTATGCTTGGGGGATCTAGGTAGGGCGAATGAAACTTCAAAAAGTTGCTTTGGGGGAGCCAAAGGCACTTCAACCAATTCCGTGTGGTCGCTTGGATAACCCGATTCAGTCCTCTTAGTTTATACGAAGGGTCGTGTCGGTTGAATCGCGCTAGGTGAAAGTAGAGGCCAAGCTTGCTGGGCGGGGTGGCGTCACCGGCTCTCAATCTGGCGGGGTGGCGTTGCCAATGAAGGCAAGDACAAAAGCGGGATTGATTCACTGAGCAAGCCAAGCCAGTGAATAAAACAGAAAACCAAATAAACTGAGCCTGCGGGATGCTCACGATCCTGGTTCCGCGAGATACGTTAAACCTTCGCTTTGCATCTCGGTGCAAAGATAATCTCAGTGTTAGCGTCGAGTAAACTGAGATCTATAGCGTAAGCAGTGGAAACGAGAGGGGGCCCGCCCGTGAGGGCAGCCTGATCTTAAGTGTCGATTAAGGATAGTTCTGGTGGGCTTGCCCGCCGGTCGGAGTACGGTTCAATCATGAATATGATTGGATGTCAGTATACGAAAAAGATTCTGCGGGGTGACGGAACGTCTAACTGCCTTTATCCAATCCCGAACCTGCGTTCAGGGTTCCTTCGGCTTCAAAGTGGGATTTGGATGAGGGTAAGTCGAGCTCTAGAAAGGCTCTATTCGGGGTTTTCCCGTGGGTTTTTCCACCGGATAGAAGTTTCTAGATAAAGGGAGCTCTTCACATGGCACGGAGCTTACTTAAGGACGGCGGGCTACGCCCGCAAGGCGGTTTCCGCCTTCGGCCCAGGTTGGAACCTGGGAAGTGCTTCCCCTAAAGCACGGCAAAGAACTTAGGATAACAGGGATTGGAGAAATGGTCGCCCTTGAATGGTGGTACATTTATAGTGATTATCTCCAGGAACGGAAGGGCGTTTTCCCACCGTGCCAGCACAGCTTCTGGTACTTTTTAGTTAGTTTCTTAGCGAAAATAGGGGGGATAACTTTTCCCATCATGCCAGCATAACTTTTGCGACTTTTTGGTCAGTCTCTTAGCGAAAATAGGAGGGATAACTTTTCCCATCATGCCAGCATAACTTTTGCGACTTTTTGGTCAGTCTCTTAGCGAAAATAGGGAAGTGTCGACACGGGAAACCAGAAAATTTATCATTCTCGAGGTTACTTCAGAGCTACTTATTCGACAATCAAATCGTATACGAGGCCAAATGCCAGGACTGTAACTGATCGCCTCTGTCACCCCGAGCCTGGACTCGAAGGCGGATGTCATCCCACCTCTCACTGTCATAAAGGCGTCGTCCCTTTTTGGCTTCCTGTGTCTTCTTGGCACTCTCCTTGACAGTGGCCATTGCTTCTGTCACCGCCCTTTCTAACTCTGGGCTCATGACTACTTCCGGGTATGACAGTGAGTATATTGGCCACTGCCTCGGCAGTCTGTTCCTGTGACTCCAGATAAGTCCTCACGAGACTGACGAATGGCTTGGTGAGGACGGAGATGTGTCCCGCTATCAGTCTCTTGTTGAGTTGCTATGTCTTGCTTTCTCTGTAGTCTTCTGGAGGCCATGTATCCTTGTCCTGCTCTAACAGTACTGTAACTGACAACAGAGGCTAGCTTGAGTGATGTCGCCTTGTTATCCAAGACTGACGTTGGAGAAGTGCCTCTGTCTCTGGCTATCCTGGCGGGGTGGGAGGATTTGTGGACTGTTAGCCTAACTCCTGCCCCACTGCTGTCCAGTGAACTCTTTATCATAGAGGACATTGTCTCTGCCTCCAGGCCTAAGGATATGATAGGCACTGTCCTCCTCTCCTCCTCTCTGCCACCAGACAGCATCTCTATGACGCAGGCTGTCTGCAGGACACACTCCCTGAAAGCAGCCTTGATGCTCAGGAAAGTGCTGCCTCTGACCCTGGCATTGAGGAGAAGTATACCATCATCTAGGAGTAAGTAGGAGTCCCGTCCAGACACCCTATCATGAGTCTTCTGCCAGTCTCCACTGGTCACTGAGCACACCATGTTGGCTAGAATGCTTATTGAGGGGGTATTGGAAGCCGACAAAGAAGCGAAGGGTGATCCGCCGGGGTGGAATGATAGTGTCGTCCGGATATGGAGACTGGGCTATTATGAGGGGGGTGGTGCGTGGGGCCATAACAACGAATACCTGATGTGGCCTAGTAGTGCGTTGCTGGCGTCACCTGGATGCATAGACAGCAACTCGGTGCAGATGAAGGGCTGTCACCTTCATCGCCACCCTCCGACAAGGCATGCCAACAAGCAGCCTGGCAATCGATTTTCCCTTCCCAACAGTGCCCACAGGTTTGCCGCTGCCGCCTCTTTTACCCCACCCATACGATGGTGCCACCACGCCTAGGCACGGGGGGCCCCCCGGGTCCACCTTGGCTGCCGCCCAATCAAATACGATGGTGCCACCACGCCTAGCCCCACACCCACCATACGATGGTGCCACCACGCCTAGTCCCATGAGGGCCCAGGACTTCGTACAGGCTGTTAGATATGATTAAGGCAGGCTATGCCGTACCCGACCACATGGCATTCCAACATACCTTAAATCGCGCATTTTGGCCCCGCCACAATGGATTCTAGCTTAGCGTTTTACCCCTTTACGCGCTTCGCATAGCGTTTTCCCGTAACAATTGGGGTTAGCTGATTGTGCTGGCTGACATCCGCTGATAGTGCTTGGCAAAAAACTTACGAACTGGCTGACATCCCAGCTTGGATCACCATCAGCGCTTTTACTAGGCGTTTTCGTATTCTACGCACAAAGAACAAGACATCCGATTCGCTTTCGAACAACCGATTTGTCGCCCGATTCTCCGCGGAAGCTACGTTCTGACATCCGCTAATAGTGCTTGTAAAACGCCGGTAACAACCCAAATCTGAAAAAAACGCAAGTCGACCTGCTGATTAAGGTAGATATAAAGAGGTTCTAAAATCATCATGCATGTACACAAAACAAAGAAAAGAGAATCGTCTTCACAAACTTGCGTGTACACAGAGAGAGGTAAATAGATAGAATCGTAAAATCATATGTGTGAGCAACAACCAAACCAACCAGCCGGTTCGCCCTCAACAACCAGCGCGCCCTCGGCCAGCCGAAAGAGAATAAACTCCCAACAAAAAGGTAGATAGATAGGTGGTGGGTACACGCACATCCCGAACCAGAGACCTCCACAATTGCGGATTACTATAGTGTTTGGGGGGGGGCCTTTCACGTGATTCGAGTGCACAATTGTGGCCACCACACCACGATTGCGGCCGCGCTTAACCAGTGATAGGTAGCTTGGTAGGGTACCAAAAGTTTGAGGAGGATTTCATTGGCTAGCAATAGTGAATCCTTGGCGAAGGATTTGAAGCTTTTTATGCACTAAAAAACACAAAGAAGCCTGAAGAAGGCTCAGCCGCCCGCTCTATCCGGAGCGAAGCCGCCCGCTCTATATACCCTTTTTCAAAAGGCGAAGCCAAAGACGACCCTACTAGTGTGGTGTCTTGCGTGGGCCTAGCCGCCCTTTTCAACCATTAAGAAGGGGGGCGGTTTTCTCGCCGCCTACCCCCATACCCCATAGGACCGGGCTAAAGCGTAGGAAAGCCCCGTAGTGAAAGCTTGCTTCTCGCTTTTCCCGAGGTGAGACCGTTCTTTTTTTCCCCGCTTACTGCCCACAAATTGCGGAATGCTTACGCTTACCTAGGCGAGGCTAGCCTAAGCTAATGCTTACGCTTCTCTAGATTTCACAATAATTAAGTACAAGGATGGAGCCATTGCTATCTTCGCATTCGAGGCAACAGGGCCGCCATTGCTTTATAGCTTCGGAATCGCGTAGATAGAGGCGCTTCCTATCCGAAAATTGGATAGAGAGATACCATTCGAATATTGAAACTCCACGCATGCTTCAGCGTTTTAATGAAGCGCTTCCGCTTCTTCAGAATGAGTGTAAACCTTCGCCCTTTTGGGAGAGAAGGGGCGCAATCGAATATGAACTTGTCAGATATACAAGGGGGCTGAAGGATTCACCTTCAGGACTGACCCCCACCATCAGCGTACTCACAGGGGGATCAGTAAACCGCAAAGGCTGCCGTGCTGTACTACGCTAGGCGCCGGGCTGGCGATTGGGAACTGGCATCGTACCTAGCAATAGGGAGCAGCTTGAAACGGATCCGGTGCTCGGGTAAGTAGTAACATCGGCCTTGCGCTAGGGGGTGGATTATCTTGGAAAGGACACGGCACAACGCACGTGGTTCCATTCATTTACTTACTACTGTAACGGAGGCTTTGTTTAGACGGCTACTATTGCCTTCGAGTGGGTAGACGACGACTTACGCCGCTGATTGTGGTGTGCCGAAAATTGCGCGAACGGAGGCAAGAGGAAGTAGTCTATTAGTGATGAATGAGGCGGGGATTCTGTTTAGAAGTGGAATTCAGTTGTGTCCAATAGACTGTAATGCCTATATAGCAGGGCTTCGAGGCAGGTAAAGGACTGAGAACGAAAAGAGAGCGGGGTGACTGCAAGGCTTTGGACTTTGAAAGAGCAGCTTCGAGCTGGCAGTACCTTAACCTTGTTCAACTTCATCAATGGACACAGGGTAAACTACTGAGTCAACTACTTCAGGATAAACTTGGTCAGGAGAAACCTGGTTGGTTCTTTCTTTGGATTATGCGGGTTGTTTTTATACACGCTTCCTACCTACTCTTTCAACCAAAGCAGCTGCCCGCCTCCATGCCTTCTCTATTGGTGGTGAGACTGCTCACTTTGTTTCTGCTTGCTAATTGGGTCTTTGTCTCGAACAGGCTCTGAATCTGGCTATCGACCTGGAAAGGATACTGTAGGCTCTCTAATTGGATGTGCTACGGTTTGGATGGTCTCTGTGGTCTGGGCATGAGGTGGCTTTGGGGCGGTCGCCCAAGCAAGTGCGATCTCGTGTGTTGGCTGGGTAAAGGAAACTGTCTATGCACTTTTCTCCTAGCCAAAGAGGCTGCGTGCTTGGATGCTGGCTCCGCTGGCTGCTCTGCTCTTCTTATGCAGGGAAGAAACGGGTAGGTTCAACTGTCATTGGATCTGATAAACGAGCGGGTCTCACTAATAATCAAAACGCGAGCAAACACGTATGGCTAATAGGCAAAGGTGAGGTTTAACCAATCGATTATCAGTTGCGGTCCGGTTCCAGCACCAATTTAAATAGCACCATTAGCAGCGGAGAAAGCATCGTCGCCATCAGTAGCAGAGAAAATAAAATTGTGTCTATAGTTACAGGCAATAGAGCGCTTGACCTTCGCACGGATCCAGGCCCATAGCTCATTATTCTTATTGACCCAGCGACAGATCGAGTTGGAAATTGAGATAAGGTGGTTCTTCGAAATGACGGACGACAGGTGCTTGCTAGAATGCATCAGAGTCTAGTAATTCGCAAAACCACCTCTCCTGGTTCAGAAAGGAGCGTAAATGAACCGCCTTTTTTTTCTGTTAGCAAACGGAGATAGCTACCGGATCAATCTATTAAGCTAGTTTCTGTAGCGAATGATGCTAGTCGTACTGAACTTGATGATTTATGATAGGGATAATTGCGTAATGATGGACTGACTAATATGGTGACTATGTAGCGATAGTTTGGGTCCGGTCGGGAGCCATGCTTTATCGTGAAGGTACTAAGGTGCATCACTTACTCTTTCTAATAGGTATAGTTTCATGGGTATAGATAGATATCGAGATCCAAAGCAGCCCATTGTTATGGTTTCAGATCCGATTCCGGGGTAAGCTACTAAGTTTCATATCCCCCGCATTTGACCCCGTAGCGAGGGCAGAGGCACAAGCAGTAAAGCTAGTAACAGGGGTTGATTAATAACAAGCTGAGTAGTCGAAGTGGAAAAGATGGGGTCATTGGAATGGGCGAGGGTGGCCGTTAGGCCACCCGGGAAGCCGGCAGAGGCCAGCGCCTTATGCATATGCCACAAGCCCCCCGCGCGTGTTCCATAGTAAGCGAAATGGCCAATCATAATCAGTGAAAGTAGCTCATCATAGTATGTGCTGGGCTGCCGCTTTGGCCCAGGTGGCAGCAGGTTCGGTCGCTAAAGAAAGCGCCGGTTAGTTTGACTCTCGCGCATTGGTGGACAGGGGCGCGCCCTACATGGTAGAGTGAGTACACCGGGTATGTATGTCTCGGTACGGTATTGCTTATAGAATAATTTGGTAGCATAGCCGAAAAGGATATAACACCATTGAATCCGACCAAAGTGATTCATTTCACCCCTTTCTCGCACCCGTAAAGCCAACTGTCCATTGATTGACTTTCTTTATCCCGGCGCTCACTTCGATCTCTACGCACTTAGATTACATTGATGATACCTTGGCGCGGTTCTCACTTAGAGCCAACCGGAGTGACCATCCCTGCACTGCAAGGTTATCTCACCTCGAAAAGACACTGACTCTTTCGCTTTCAAAGGCCTGATCCCTTTTCCCTCAATGTAGAAAGGTCGATTCTATCGCCCGTGTTCTTCCGTGATAGATAGTCCGGCATCACACTCGCTCATTTATGACTTTGAGGGTTAATTCTTGATTGGACTAGGGCTAAAGCCCTCTTTCGGTTACATGATGATCTGGCTCACATAGCGCTCTCTTTATGATTTGGTCCGTTCGGGAGAGCGCCGTGTTTTCGATTGTCCAGTGAGCGCCACATTTCTCACATGGTTCTATGGCTGGTGTCATGTCTTCTCAAGATGGTCCAACAATCTGCACTGGCTTATGAGTGTCGGGGGTATGGCGTTGGCTTATGATAGTCATAAGGGGTGTGTCACGCTGCCTAGTACGTAGTTTCACCTCTGACCATTCCTACTAGCCTAGATCCACTCGGTTAGCTGCTGCTTTCTCTGTCACTGATACTGTAGGGTCTCGATTTCCAATGGGCTCTACCCCCGATGCTTGCTTTGATGGGCTTTGTTTTTGCCTTCGATGCTGGTTAAAACCTGCTGGTCCTGAAGCTACCTAGCCTCTACTTAATACTGGTGGTGCTCCAACCTTTGCTTCTGGTGATGGGTATTTCTCTGAACTACCCTCGCTGCTGGATCCATAAGTACATATGGCTTTGCGGGATGGATTTCAACTGGTCCATCAACTGAAATTGGAACAGGAGGATCCGCTTCTAACACTCACTGAATAATGTGAAACTCTACCCACTCCACCTAGTGAAGACTGAAGCCGACTGACCTACCTACTCTAGCGCTACTTATGAAGTCGCCCAACAAGGCATAGATCTAGTCCAACGAGTCGTACCAACCCGCTCGCTTTTCCCATCCATCGGCCCCCCGTCCAACTACTAATGACGTCCATGGTGATGCTTTGATCTAGCCCGTCAAGATTTCACCCCTGCTTGGACCATCGAATGAGGTCCCCATGCCAGCGATAGAACCACTAGTGCTCACTACAGCTAGAAATGGACCCGAACTCAAACGGCGGACGATTGGACGATTCTCCGCCATATACAATTGATAGAAAACAAGAGGTTGTACTGCTGGCTGGACCGAGAAAGGCTAAAGTCTGGTCCAATTGCTTGGGGAACAAAGACTATGAAACCACCAACCAACGGAAGTGCTTGTGCGGAGAATCGGAGCACTTCCACAGAATTGGAGAAGATAAGGAAAAATAATTGGTATATAATAGGATCGAATGACTCGAGCCCGCTAGACGTGTTTAGGGGTTGGCTTTGTTTGGGACTACCTCCAAGATACGGCCAAGGTAAGGAACTGTAGTCCAGGCCAAGGCAAGGGCAGGCCAATTATTGGCCTTCTCCAGTTCCAGTTTATGGGGCACTTTAGTGGCCCACCTAGCGTGGCAGTTGTCCACGCAGCAGCCGAGTTTGATCCAGTTTCAATCGCGGCGAGGCAGCAGCCGAAGCTGATTCGGTGGCAGTTCACATATGTGTAAGCAGCGTCCCAGTCCCAAGGGCCGCAGCCGCCGTTCCCCCGATCGAGTGGCCTAGCCCTGGCAGTTACTTGTCCAGCGAGTGGCCTACGTAAGGCCGTTGAAACGCGGCCGGTGCAGGAAGGGAGCGAAGGCACGACTTTCTGGCGGGCCACTCGAGTACGAAAGTGAGTTGGGAAGGGGAAAGAAAGTACTACGGGCGCCGGCGAGTGAAGGAATAGGCGGATCTTCGGGAAATGCGCTTTCTGAAAAGGGGTAACCTGACCGGTTAGGGGCCCCTTTAGGGGCCGCCCTGGGCCGGGCTAGAGTTCGTTGTAGGTGGGTGGCAGTGTTACAGGGGTGACTATGCCCTTACCCCTTTTGTTTTTCTATTCTGGGAAGGTAGGCTTAGAAGGACATGCAAGGCCCAAGGCAAGCAAGCAAGGGCGGCGGGCCAAGGCCAAGCAAGCAATGGGCCAAGGCCTAGCCTGAAAGGCCAAGAAGGGCAAGCCAGCCAGAGCCGGCTAAGGGCAAGGTAAGCAAGGGCAAGCACTATAATGGTGGTCTTAGGCAAGGGTAAGGGCAAGGGCGCAAGGCAAGGGAATAATTCCCAGGCAAGGGCAGGCCAAAGGCAACAAGGCAAGACCTGTAACATCGTTCCGCAGGTGGGTGGTGGTAGGGGGGCGCTAGCGCCACTATAATAGTGCCCACCTTCAAACCCTACAAGGCAGGAGATGACAATATGGTAGTTCCCTGCTGGCACTCCCTCTTATCCTTCTTTTCTTTCTTTCGCTATGCGTTTTCCCCGCCGCAATCAATCAAAAGGGCAGGCAATTTTAGAAAGGGGAAAACAATTTTTCCCTCTTTTTTGGATGGTCCCGGCCTTTCGCACTTGAATGGAAGCGCGCGCCCTAGAGAAAAAGTGGCAAATTTTAGGAAGGATTCAGAAAGGTCTTGAAATGATGGAGCTTATAAATAAAGGGGGTTGGAAGCCTACCAGCAGCCAGCCCTCACGAATGGAAATAAACCAAGGACGATCTTGGCTATCAAAGAGATTGTGGGTCAATTGCAGGCGGGAACCTGGAAATTTTAAACTCTTCGCTGAATACTGATCCCCAAGCCAATAAGCCCTTAAAGGCAATTTCGACAAAATTTTTGAGGGTTTCAGGTCGAGTGCCGGAAACTAGTTCCGAAGGGTTCCGGAAAGAGAAGAGGAGATGAAATCGAAAGACCATGATTAGCGAGTAAGAGGGATAATACCTTACCACCGAGACTGGAACGACGGGACTTGCTCTAATACTAACGCCTGTCTGGTCTAACTAAGGACGTGACTGATCCCGCCGGGCGCTTTATTCATAACCGATGGGAGATCCGTTTCCCCATAACCCTCGTTCGGGCGGGATAGCATCATTGATCGGAGCATGTAGCTCGGTTTGGGCCAGTAGCCTCGATTCCTCGTTAGGTATATCTATTTCGCTGGCAGGTTCATGGCATGTGCCGATTCCGCAAGTGTTGACCGATCGATATCTCGTCCCACCGAGTGTGCAAGTCGGAGCTGTGGGCTCGTATGGCCTGTAGCTGACTGAACCTGCTGGGGCGGGCGCATTCGGTTCGAGCATCGATGGATTTCTTCTCGACATCGGGATCTGTCTGGGGCGGGAAAGGCACTTCGCAGGCATAAAATGGTATGATTCACTTTTTCTAAGGATCCAGGTTACCTCGTCGATTCGGAACCGGAGGCAGAGATGGCAGCATCTATCTATCACAGGTGCATATCCAGTTCCGTCTCGGCGGTCACTGTAGTGCCCGATAAACAAAAGATAGTTGGATCCAGTGCCTGCCCCAGCCGAACGGGTTCCATCAATGCCCAGCAGCCTACAGTTTCTATATATAGGTCGTTCCAAAGGCGAAAGTCCCAAATCTCCAGCGATTGTAGTAGGCCAACCGAAAAACTGCAGTGGTGATTTACTAATGAGCAAACCTTCCTATTTCTGGACTTTCTTATTTCCTGTGTGCCATGGAAGCATCTGGTCCATACTGCTCGCGGAGCAATAGGGCAGGGTGGCATCCCAACCAATGGTAGCTCACTCATTTAAGGCCTGTAGCTAGGGTAGGTAAAAATATACCCCCCCAATGAAGGGGAGAGGCAGACAGATACATTTTGAGATGGAACCCCCCCCCCTCCCCCCCCCCCCYYCC
>Contig16+172164592_2
CCCCCNNCTCCCCCCCCCCCCTTCCAGGTGCGGCGGATCCAACTGAGGTTCAGATTTGCCTATCTCTCATAAAACCCCGTAACCATGGAGGATATGATGCATCGGCTGTAAATGATCATCCTGGGCGGTCCTTTCCGCGCGTGCTATTGGGGTTGTTCCTTCACCCAACCTGTTGAGAAGATCATCTGGCGGGTGTTTGAGGCAGTTTCATCCACCTTAAGGTGGGTGCATGGGAGAGAGGGGGTACCGGGGCGCGGACGACCCGGAAATACAGCAGAGAATCGGTGGAGCAGCGGAGCCATAGGCATGAGAAACAGTTGCGGCAAGGGCATATGCCATTGATAGACCAGAACTAGTGGGTGGTTTTACATTGCCTATTCAGACAGCCTGATACTAATTACAGAGCATGTGTTCTAGGGCGGGCATACGGGGGGAGTAAATAGTAGACATAGTTCTTCACTATCCCTGTTTGGACGTATTACTGGTACGCCATACCTCTCTGCATATCTGTCTGTGGATACGCATGGAGCGTAACGAACCTAACTTTCTATAGCGTAGGGAGTGGGCTGCTATCTTCACATAGAATGGTTATCAACCTATCCCATATCCCATGGAGTGGTACGTGACCCAGCCTTTATTTAAGTGATGAGCTTTCAAGATGAAGAGTCTTATGTTCCGGATCAATATTACGAATTCCCCTTTCAAAAGCTCAAATTCCCAGTGTAGCCCCGGCCGAGGCTACGAAGCGCGTAGCTAGTGAAAACTAGCTACCGGCTACGCCTACTAGTAGGGGAAGCGCCCTGCCTACGCGTTTTCTTGAGAGTACTCCTACGTGCGTAAAACGCCTACTAGAGAGAAGCGCTACGCGCACTTGCCTTCATTTTTTGTCTTATCCCTTCTTTCCCAGAAACAAGATAAGAGATGTCGGGTGAATGAAGCAGTTCCAGTAAGCGGAGTGTTGTATCTTAACTAATTGCCCCAGGAAGATGGAATGCACTATAGTGAGATCAAAAGCAAATCGAGGATTTATAGTTCATATCATTTGTCTCACCCATCCTTTATTCTTGAAAATCGTCTTCTAAAGTAGAATATTCTAATCGTCGCCCCTTTCATCTTAATCTCGACTTCGCCCACATACACCCGCTCCCAGGCAGGGATCCGCTCCACCTTCTTATTCCCCCAATGATGAAGGACAGCAAGAAAGGAAGGCGGAATTGAAATGGAATTGGAAGCGAATTAGAAATTAAAACCGCGTTTTCTCTTGTTTTGGAAAGGGAAGGGAGGTCTGAGACGGAAGTTCGGGAAGTCCCCGAAAAAGTTTAAGGAGAGGCGAGACTTGGGGATGAGGAGGATCCAACACTGTAGAAAGGGGGAATAATAGAGGGATAATCAATAAGATCCGGTTCTCTAATGTTGATTCTTAATCCGGCCAAATTCTTATCTTGAAATTGCATTTTCTCAAATAAACGAAGAGGAATTCCGGCAATCAAAATCAGTCATGGTCCCCCGAGAAATCATGTATTTCAGTCAGGCCGCCCTTTAGGGCGGAAGCACCTTCGCGCTTCGCGCCTTTTCTTCCCTTCGTAAAATCAAATCATTCAATTGGAAGCACCTTAATACAAAGGGCGGAAGGGGCCGAGGATCGTAAATTCGACCTTTGTTGTTGCAGAAAACAGGTGTTTGTTGTTGTTGACTTCCGGCTGCCTATTCAGCTCTATGAAACTGAATTCTTCCCATAAGACTTTCTACTGGAAAATCCTTAGGGTCGAAAGAGAAAACAGCGCTCGCTGCAAGGCTCAAGTTTTGGGGTGTATTAAAATCTATTTAGGACTTGCAGGCCTCATAGCAAGCCTTGAATTCGAGCTCCATAGATCCACTCTCCAATTCTTCTAAAATCGTCGCTTGTAATCAGAGGAGAGGTTAATTGAGGAGTCTCAATTCTAGAGAGAAGCAAGGCAGAAAACTCCCGAACTTCTAATCCCACCGGCTCTTCCTTTCCTCCTCTATTTAGCCCTTACCAAGTTCATTCTATTTTTACCAAGGGGGTAATAAGTTGCTTTAATTCCCCCCCCCCTTCTGAGGTTGGTTGCGAATAGTCTTTATTTTCTCCCTTCCTTCCTGTGGAGTCGACGTTCCGAAGGCTCCACTTGACAGGCTCTAAGTCAGTGAATATCTCCTTCCCGCCCTTCGGTAAGTAAGTAAAGAGATCTTTCCTTTCGGTAAGTAAAGGATTCCTTCTGGCCCTCTGCTCTGGTAGCTAAGTCACTCTTATCTTTCCTTTAGTAGGAATAGACAAGTCTCACTCTTGCCCGGAATACAAATGCGGAGGTCACTCAGTTAATAGGTTGATATCTCACTTGAAGACAGGGAATTGATATCTCACTTAATGACTGGGAAAGGGACACGCCTAACAAAGGATGTCTTCCGTGTTTGAGGGAGCAGGAAAGAGAGAGTCAACACCGGTAACAGAGGTAAGGTAAGCGCAATTCTCAATTCTTAGTGGCATTATTATGCCGGGCCGCTCTAGTTGTGTTGGTAAAGAACCTTACCTCTCTATGGTCGGTTAGTAATTCATCTTTCTTGCCGTGCCGTGCCCTGTAGATGAGTAATGGGAAGCTCGCCATAAAAGCAATAAAGCGAAGGTAACAGAGGACATCGGGAGCGCATTCTTCTTATTAGTGGTCTCTTCTGAACTATAGTATTGGAGTGTAGTAGTGTTGGGAAATATCTCTCTTTACGGCCGGTAGGTATCACTCTTGCCCCTTCCGGTAAGTCTCGTTCTCGTGGTGGTGTCGTTCTAGGTTGAACTCTCTCTGTCGTGTTGTCGCTCGTGGGATTGATAAAATTCTCTCTGTTTAGTCAGTGCCGTTCTAGTAGTGGTGGTCAATATCCTTCCCTCCCTTTGGCTGCTTTTAGTCATAGGCACTCTTTATGGCCTTTCCGTTGGTAAGTAAAGATATGCTTTCTTCCCTTCCTTCGGTGGAAGAGTCCATTATTACTTCTTTTTAGAGTGTATGAGAGAGCGGTAGCGAAGGGCAGGGGTTGAGGCGTTGCGTTAGCGCTGCCGGCTGGCTGGCCGCCACCCAGCCCTTATCAAGACCTAGAGTGGAGAGAACGAGCCATCCGAAATCGGAACGAGCTATCCGAATTATCCACGAATCTGCTGACCTAGAATCTAGCGAGCGGACAGCGCACCCACCTAAACCATACCTTCAGATAATAGCCGCCCCCTTGGCACTGAACGATAGCTTTCCTTTGCCACCCTTTAATGTACCGCCTGTTCGCTCGCCTACTGCCGGAGAATGAAGAAGGACTTGTTTCAATCATGCTTGTTGCACGCCTTGAAGCTCGTCTCTGCTGTCTTTCTTACTGTTTGTTTTTCAATCCACTAGCTAATGACTCTTTTCCTTCTTTTCGCTTTGCTCGCTAACTTGGTTCACTGCTTGCTTCTCGCTCCTTTCTGTTCTTTTAAATCTAGCTAGCGTACACTGCTTGCTCTACCGCTTGTTATTTCAGTTGCGGTGACGACCGCTCCCGTTCGTGCTTCCCAAAAGGCGCGTAGCGCGAAGGCGCGCTAGCGCATAAATGCGCCCCTTTAGGGCGGAAGCGCTCCTTCGTCGCGCTCCTTCGTCGCCCGCCCTGAACTAACCTGCCTGACCTGAGAAAGAAAGACTCCGGAAGAAAGACTGTTGTTTGAATCAAGCCTTACGACCCGCGTCGCGTTTGACTCCTTTTCTTACTGATCGCTTACTTGCGTAAGCCGCTTTAGGCTTTCGAACTTGCTTTTCGTACGCTCGCAAAGCCCGCTCCTGTGCCTGTTGGTTCTAGTTCTTGTTCTGTTCGCTCACCGACAAGAACATTAAGAACACTAGTCACCGCTCTCGCTAGAGGGAAGGAAGAATGAACTGACCAACAAGCGAGACAACGAGCGTACAGAGCTCGAGTTCCTCTATAAAGAGCTATAACCGAGGAGAAAGCGCTCGCAACCTTTCCCTCTAGCCTAGCCTGCTCGTTGTTATATGTCTTTCCGGGTTCTGATCTCGTCTAGCCTATTCTCTTTAGAAAAGAAAGCTTCCAACTAGCCGCGTGACTCTTTTACTGCTCGCTTGCATCTAAGAGATAAGGATTCAGTCTCACTCCTGTAGTCGCTCGCTTTCTTGCTTTTGCCGAACTCAGTCGAAAAAACAAATGGGTTTCATTGCTCTTGCTTTATGCTCTGGACGAAATGAAATCTTGCTTTTGCTTACGGTTAAATACCGTCCACTATTGATACCGGTCTATCCACTATTGATGGAAATGCAAACTGACCGACAAGTTTTCTAACTTTTGAACTTGGTTGGGCGACGAGAGAGAAGAGCCGACCTACGGAAAGGAAGGATGAAAGCTAGTTCCGACAAGAGTTACTCACTGTACGACCAGAGAGAGGGAAGGAAGGTACGTGGATGGTTGGATCCGACTTTCCGGATACCCGGACAAAGCGGGCGGGTATTTAGTCATCAAGCCCGACTGACTGGCATAAAGTCTCGCAAACCTGACGCCGGCCGAAAGTTGCTTGCTTCCGAGTCGCTACACTCGCCTAAGAAAGCTTCCAGCAACTTTAGGGAAGTTCCTTCCTTTTACTTGAAAAAAGGAGTAGTAGGATTGTAAACAGAGGCACCCTAAGGCTAGGAAGGCTAACAGCTAGCTTTATAGCGACCGAAACAGCCGGATAAGGAAAGGAAGGCGAGAAAGCCACTTTAACAAAACCTTCTAAAAGCCCGTTTACGAAGCCTAGAACCAACCTTAAAGCCCCTTTAGCTATATCGACCTACGCCCAGAGGTCTGAGCCGCTGGCGGCAGCCCAGTTGAAGGCTGCAAGGCCTAAGGGTCAGCGCGTTAGCGCTGACGGCATCCGGAAAACGCTAACGCGGTTTCCGGCGGGTGACCCACACCACCTTTATTAGAGGGGCGAAGCCGGGGGAAACATGAAAGGGCAAAACATTTGAGATGTATATAGATAGGTAATTCGAGCGAGAAATTGAATTCAAGTGCCGGGTTGTTGGGCAATCCGCGTTAGCGTTTGATTGCGAAAATGCTACGCGTTTTCCGCTCTCTCTCCCCTTGTCTTATCCCTTAGCTTCCTAAACCTTTCTTTGAGAAGAAAGGTTTGGCGAAGGCGCGGAAAAACGCATAGCAAAAAAACCCCTTGAGAGCAAATAAAAAGGAAAATTCACTTTTCTTTTTCCTTTTCTTTCTTAGCGCTGACCCGCTCCTCCTGGCTAGACTAGAATTCTATTGGATAGAGTTATGGCCTCTTAATCCTGACCCAGCCACTCAGAACATATGATTACTCTCTTGGATAGAGTTAGCTGGCTAATTCCTTACCAATTCATGGAGCCAATCTCTACCTCCCTTCTCACTCAACCCGGCCGTGAAGTTAGCGTTCCCAAAACCGTGCAATCAGTCAGCCAGTCGAGAATACCCGTCCTTCTTGATAAGTGGTAAGAGAAGCGGTTTCGGATCAGTGAACGCCTCCCACCGCTGAGGTGCGAAAGCATGGGTTTGTTCAATAGCGGAAAAGATAAGGAGGCACCGGATCAATCATTCCAGCTAGCATCGAAAAGGAGGATGATTTGGTGGAATCGTGCATCTAGAAGTGGTTCTCAGTCGTAAAACGGGATGCTATGTGTGTAGCAAGGCGGGTCGAAGAGAAGAATAATGCATTGGGTTCACTCACTACACTAGAAGTCGAAAGGCGCTTAAGTAGCACCCCTTCATGAATCCATCCCGTCCTTACTCGTCAAGAGCTGAGCGAGGGGGCTAACTAGTTTAGAGAAAGCGAAGTAGGTCATCAATATCTTTCCTCCGTAAGCTATGATGTTCACGCCTAAAATTCTGCGGGCCTACGGCACAAGGGAGAGGTGTGTCTCGCCCGMAATAACCTTGAAAAGCTGAAAGCCTATGACTTTTTGAATTTATGGATATTGATTAAGTTTTGGCTTCGGCCTTAAATTTGCCTTTCTCCCGGGTTGCCTCGCCACCACGGCCCCCATTTCTTAAGCGGAATGTCGGCGAAAGGAGGATCCATTGATGGTTTACTTAGTAGGAGTGGATTTTCAACCCAATTCCATCTCCCCTTCTCCCAGATAAGGAGCGGAATGTCAACGAAAAAGGGAGATTTTAATGTGGATTTTGAACCACCACTCCAGAGTTCCTCAACGGGAACTGGCTACCTCCTTCAGTGAGAGGGAGTTGCCCGTCTTTGCAGTTCTTGTTGGTCGGATAGTTTTCCCGCGAAGTCGCCGCTTAGGCCGAAACCATCGACCCCGTACCCCAATTATGGAGTGTCCTCAATCAAGGGATTAATGGATATCCCAGTTCGATGTACTTTTTCTCAAACTCAAATCCTAAATTGGCACTTCCCAGGTTCCAACCTGGGCTAAAGCCCCCGCCTTGCGGGCTCGCAAGCTCGCCCGCCGTCCGCCCCTTTTCCCAAAGAGGGGCCATGTGAAGAGCTCCCGTGCTCTAGAAAGTTATACCCGATGGAAAAACAGGAAAACCCCGCCGCTCGACTTACCCTCGCCAAATCCCACTTTTCAGCCGACGAAACCCTGTTACGCAGGTTCAGTATTGGGTAAGGGCAGTGCCGACGTTCCGTCACTCCGCAAGGTCTTTCCCGTATACTGCCATCCAATCATCCTTTTGATAAGACCGGGCTATTATCCCCGGGATGTGCGTGCTCCATTCGTCGGGGATGCCCAGCGGGCAAAACTGTCGCTGAAGTCTTTAAAGTCCTGTGCCAAATCAACGATTGGGCCACTTCCTGCGCCAACTGGTTGATTCTCCCGTCGCTGAATTCATAATTCAAGGCCAGAAGTGGGCAGATTGGCCGCCTTGTAATTTGTTGTTCCCGCTCGATAAGCGATTTAGTCGATTCCACGTTTTGAGTCTTGGACATTGGAATCAAGTAAAAAGGTCCTGCTTTCGACGTAGCGTTGCTGAGTCGCAGAAGAGCGGCGCCTCCTTTCGAATAGTCTTATCATCGAGCGGCGGGCTACATGTTCCAGGTCAGCAAGACTTCGGTAAACCAAACCTAAATTTCGCGAGATCCTTCGCATCAACGTGCGTAATTTGAGGGCGGAAAGGCTTCTGAACACTCGATCCAGGTCATCTGCCAATTCGAAGGTCCTGCTGGAAATTGTTTATGAACTACTTGAGGAAGAAGAACCCGCTGCGGAACCACCAGTCATGCAGCCCCCCCTTTTAGTAGGAATTGAGCCAATCCGCCGGAGTTGAGCCAGTACCACTAAAAAGAAAAGGAAAAACCGGAAACGGAATATGTGACAGTTGAAGTGGCGGCCACCCTGCCCTTGTGCTTCGGAACCCCGCCCGCACACTTGAAGTGGCAACGCGGCGCGAAAGCGCGGGAAGTGAGCTGAACCATTCCCGAAAGTGATAACAGCGGCCTTCAGCAAGGACTTACGAGCCTCCAGGTATCTACGAAGCGTAGTGGTAGCTTTGTTCATATCTATCTGTTCCTTACTCTTATTCTCTGTTGTGGTACATTCATGAGGGTTTGTGAGTCTGCGGGCGACCGAATTCGATGTGTTCGACGTAGCGGATCTGTCTTATATATACGCAATTTCAAGTCGGGTAAGTGTTGGGTAAGAAATATTTCTGACAAGTCTGTTAATGGGAAAGATCGAATCAAGTGTTCCCTCGGGGCAGGGAAGCGGGGGCAAGGCAGGCAATGTATTTGCCTCTGACTTCCTTCCCAGGGTGTGTGACGGCCTTAGGAGGGGGACCACCTAGGGGTAGGGGCGAAGCCGGCCGGGCCGATAGGCGTGTGTGTCGCTGAGTAAAAAGCGCAGCGAGGAAAAAGCCGCCGCCCGAGCGACAGCGAGGAAAAGGCGAGCGAAGCGATCCAAAGCACAGTTTATCGTATTACGACCTAAGGGCGTTTCCTACGAGAGCCGAGCGAAAGCGAGTCAAGGCAGGGCAGGGTCAGCGCTAGCTGACCTGCCAAGGCTGGCCCTGTCGGCCGAAGGGCGACGAAGGAGCTTGCGGGCTCGCAAGCTCGCCCGCCCTGCCCTTATGCTTTAAGATCTCAGTACCATCATCAATCATTAATGCATAGCTCTTTGGTGCAAGGAAGACCGGGCGCTACGCGCTTCCACATTAGTGGTCGGTCAAGGGGATCGGGAATGGAAGAGGTCTTTGCCTTATTTTATGGTTCTACTCTATCGTTTCGTTGGTCAGCAACGCCAACGCCTATTTATCTCGATCCTTGAAGCCTTGCCTATACCATATTGATTGCTCAGAGAATGGGACTGCAAATCCAGCTCTTCGCAAGCTTGCCGAATCGAAGATCCAATTTTCTCAGCTGCGAGCTGCGGAAACATGCTTGCTTCTAACCCGGGTCGCATCCCGCCAGCCACTGCTTGGTTGCCGAACGAAGTTCGTACCAACTAAAGAAGCGCCCCGGAAGAGCCTGGAATAGGACGTTGCTAGTGACTGTTGCTGAGAGTGCGAGTTTCTGTAACAGACAGCACTTGCCACTGGCACAGGATTCAGGCAGCACTGGCCACAGGCTGGCGGGTAAGCGCTCGCTTACGTCACTTGCCACTTGCACAAGGCGAAAGGAAAGTGCGGGCCCTTTCAAGAAGCTGGCGGGTAAGCGCTAGCTTACCGCAGTCGGCTGCTAAAAGTTGTGAGCTGGTAGTAAGTCGATCTGGAGGAGGTCTGCTGAAGGGTCAGCTCAATAGTGTGATCGATCTGTGAAAATGGAAGAGTCGAGTAGGCGGGATGGTAATCGCTGAAGGATGGAGCTGCAAAGAACTCTCTTCCCCTTCCTTCAAATTTGAGAGTTTCCCGGCCACTACAGTTGCGCTTAAGAAAGTCTTCGCGGTTTCTTGGATACCCCACGTGCTTCAGTGCACAGAGAGCCGTAGCAAGAGGGAAGTGGGGGAAAGGATAGACGCTTGTTTCTGCCCCTTTCAAGAGAAGGGCTGGCTACTGGCTAAATGAGCCTGTTGATTTATGATAGGTTTGGGCGCAGGGGGCCTGAGAACTTTGAGTGGGAACAAGTGTGTTCCATTTGCTCCTAACATGCTACTGGCCTGACTTGAGTTACTCGTCGAATAGGCCGGCCGTGAGCCAGTAACGGGTCCAGAGCCAAAAGCTGCTTGGTCGGCGGCGCCCCCATTTAACCCGTGCTAGGCTCTCTGTGCACTGAATAAGTGAGGTATCCGATCAACCACAATTTGTGGGCTTGACGTTAAGCGCAACTGTAGTGGCGAGGTAAACTTGAATTGGAACTAATTGGTTGTGCAGCAAAGGAAGCTACTCACCCTTTTCCAGCCGGCTTCGGTATATGAACCACCGTATTGCCTGCTCTCCCATTCTTCACTACTATTGTATTTTCTGACTGCTTTCTCTCTATTCACCCATTTTAGACTGATCTTCTGATATTCCAGGTCACAAATCGCGTTCTGATTCTCTTTCCCAGTTTCGTATACCCCCTGGGCGATCATAACGACCCAATTCTCTTAACGATATGATGACCGGGATGATACTAACTCAGAATGAGCTGGAGTAACTTCTTTAGCCCTTGAAACCAACCACTCGAGCCTCCTTTACTTATTACTCAGATGGAGCCTAAGACACCCACCTTGGAAGGCTATTTACTGCGCAGGGCAGCGCGTAGCGCCACTATCAGCGCGAGTTGATCCATTTTCCCTTTGAAAGGGGAGTAGATATTTGACCCAATTGGACGAGGGGCGCGAAGCGCGTTAGCGCTTCCGCCCTAAAGGGCGGCGTCAGCGGCGGGAAGCGCGTAGCGCTTTATTGGCTTCGCTTCCAAGAATGACGGAGGAAACGGCTGAAAGAGAATCAACCACTTTGATTATCCACTGTTGCAGCTGCGATCGGAAGCTGATTAAGCCACATTGGAGGCGGTTACGGAGGTTGCTGCAGGAAGACCCTTAGCTGCGGCTAGGGAAGCCACTCAACGGCGGCTAGGGAAGCCCCCTCCCCTACCCGTATCCTCTTCTTTTTTTTTTGTAGCCCTTTCGAAGGCTGCAGTGCCGAGTTATGAGCTGGCGACTCATTGAAGGAGCTGGCTTGGCCAATATTGCCTTTATGGTGGCCGTGTGCTTTATATTACTTATTGTTGTTTTCAGCTGATGGTGGTGCTTCTTTTGTTGGTGGTGCTTCTGTTGTTGGTGGTGTTTCTTCTGAGGATGGTTGGCTTAAAAGCTTCTATTGACGTATTTCTTTGCATCCTTGTTGATGCTTCTATAGTTAGTGTTTTGAAATGTGATTGATTGATCACTCTGGGGGGGCGGAAAGAAAAAGAGAAGGGAAAGTAGAATCGCGATAAGAGGAGGGAGAAGGGAAGAGGGAAGCATGAAAAAAGGGGGAAGCGGGCATACGGGCGGTAGCGCAAGAAAAGGAGGAAGCAAGCGGTGAAGCGGAGAGGGAAGGAAGAGAAGGAAGCAGGGCGGGAGGGCGGTAGCACGAAGAGAGAAGGAAGCAGACGGGAAGGCGGTAGCGCGAGAAGAGGAGGAAGCAAGCGGGAAGGAAAAGGCAGAAGAAAAGGACGGTAAAGCTAGCGCGGAGAGAGAAGGACGCATGCGAGCTTCGCTTCGATTCGCTCAGCCCCGTGTTTTGAGCACGGGCACCCCGCCGCCTTCCACACCGGATTGCTCCATTGGCCCGGCACACCTTCGCCCAAGCTAGAACAATCTAACAGACTAACACACTAGTTGGGGGCTAACGCGCTTCCCGGTAAAACGGTGCCCCCCCCCCAACATGGACATGCGCGCCAACCCTCTATTACTCCTCAGACCAAAAGAGTCCAAGAGTCACCACCAAACTCCGCTTTCGGAGAACAAGCACGTGCCCTATAGAACACACATCAGGCGTCAGGATCCCTCTCACAGCCTTCGCCAAAAAGAAGCCGCCCGGCTCACTCACACGTCACAAGCCCTTTCTTTAGCGCCCCTTATTCAGAGGGATCGCCCACTAGGCGGAAGCCAATGCCTTCCTAAGGGATGGATGGCAACACTTTGGGGCCTTTTGTTCAAAGGGCTTCCAAACTGACTTTTTCGGCTGCCCTTCATTAGTTGGATTAGTCTATGCTCCGTTCATTTGTTGTCGGCAGCCTCGGCTCTAAGTCTCGAGGGGCTTGCGCCCCCCCCCTCTGCCTATCCACGACTTCACAGCGGAATGAACAGACACAGGGACACAAGCAAAGGGCGGCGAAGCCGCTCCCCTCTTGCCCGCCTTCCTTCTGCTTCAGCAACCTAGCGTGTATGTGAGGCAAACCTCAAGCTAGGATTTGGTATGCTTGTATCCACCTTTGAAAGACCGCGGGTTACAACCTTCTGACGGATAGGATTCATCCTGTTGTAGAAGTCCCGATGGGGGGTTGTAGAGAGAGATACCAAAGGGGAGGCACCCAATTCTTGAACGCGGGTAGGGCACAGATTCCATTCATTCTATTTACCAACGAGCTAAAGGAGGACATAATACTCTGGTCCCGGAATGGGCGCAGATCCCTTATTTCCCTGGGAATACGCTTCTCTACCAGAGGCTTCCCCAGACCAGCACCACACATACGGTTTATCCTTCGCTCCCTAGTCATCCTTCTATATGAATTCCCTTTCTGCGAGATGAAGAGATCCCCRAAACAGGAGAAATGGAATGCTCTAGGTTTAACTCTACGCGCGTTGGGTTGCCATTTGTTCAGAAAGAAAGAATTGCGGATCCTAACGGCTGGGCAACTGAAATCCCGGCGGGTTAACTCGAAAGGGGAAGGTAAGATAAGTCAATGGGGCGCGTTTTCGCGTAAACCGGGGAAAACGCGAGGCCCGCGGCCCTAAACCTTTCTTTGAGAAAGGTTTAGCTCCGGCCATCAATCAATGGGGTTTTTCCGCCAGCGCATCAGAAAGAGTTTGTGGCTAAACCTTACTTAAAGAAAGTTTTAGGCGTAGATTCCGATTCCGCAGTGTGGTATTGGTGCATCCAAGAGTTCATGATCTGTGTGTAGGTTCCTACGTATTATGGGTGCGTCGCATCGAGGGTTAGTATCCTGCGCCTTGTGAAGATGCGAAGTGTGACCCTCTCGTAGATTGGTAAGTAGAAGGCAAGCCTGCGTGCGACTTTCAATCTCTCTTTCTGGGGTTCGGCTCGCCTCGTGAGTAAAAGGTCCCTGTGCCACGCGGATGATTTGTTTTGGTGGGCGCGCGCCTCAACCGGGTTCTCGTGCCTAAAGGGGACTCGGGGGACCTGGGCAGGGGAAAGGTCATTGCTCCGGGGCGCGAGGAATTCCAAGTTTCAAGACCCGCTGAGACCTATGGCTAGAGTGAGCATTCGATTGTTGTTCCCTAAGGAACCACAGGGTTAAAGACTCGCTGGGACCGAGAGACTCCTTTGTTGGCTTCTAACTAGATGGCTTGCTCCTGACTAGTCCATCGTTTTCTTCGATTCGCAGTTGCTCCCCTAAGGAACTAAAACAGATTCAATCGATCCTGAAAAGGAAAGATACAGAAGTAGATCGATCTACGCTGGCAGATTGAATCGATCCTGATCTGTAGTTGTTCCCTTAAAGAAACAGATAGATCGGAGCAGTTACTGCTCCTAGGCTCTAGAGAAGGAGCGTAAGCTGTAAATATGCCTAACGCAGACGGTTAACGTGGAAGTTTTAGTGGTGCCCTGTTCCCTTCGATTGGCCTTGGACTCCTCAAGATTGGGGTGGTCGGTTCACGCCCTTAGACCTTTGAAAAAGGCCTATCCCCAGTACAAAGCCTTCGCTACAAGGGTAGCGCTGATAAAGCGACAAAGATATCGCTGATGAACCCTTGCAACACCTTACACGCTTAAATGTACAATCATGAGCAAAGCGAACCTAGGACAGAAATGGGTGGCACGAGGTAAGCGACAGCGAACCAACTCAGGTAAGCGACAGCGAACCAATTCCAAGAGTGAACGAAGCCAGCATAACAAACTTAGCGAAGCGAAGGTTCAGTTAACGAGCAAAGCGAGTCCACCGAGGAGGCAGCTATCCCTCCCGGCACACATCAACGGAGTCCTACACAGAAAGCTGAGCCCAGAAAGTGGTCCCCCACTCTACTTTTACTACCCAAAAGTTCGACTGAATTATGTACCTGATTTCACCCATTGTTGGGAAGAACCTGGGAATAACCCTAAAGTGGTCACCTCACACCCATTCCTCCCACTCCCAATACCCGACCCCATATCTATTGACGAAATTCCCTGTTTCGATCGGAAACGCAGACGCGAAAACGTCCAGGCGTTTTTGTAAAGGGCCGGGGTGTTGTAGAGAGCGCCAACGCGCTTGCCTCGAACCCGAGAAGGGTACTCTACTACAATAGGGCCGTTAGGCGGACGTTAGCGCTTTATCCCGGGCCGCTTGCTTTCTGAGAAGGGGAAGGGCGGGCCCCCTCCCTATCGCGTAGCTTTCATAGAGTGCTACGGAATGAAAGAGCAGCACTCGGAGAAAGTGCTCCCAAAGTTCTCCGGCTGAGGACTTCCCAAAGATCAAGATCGGGGATCCATGTTTGCAATGACATTTACCATCAACTGCCTACCGCTGCTGGCTAAGGATCCATCCATTGCAACAGGCAGAGCAGATCGGGATCCGTTCCAAGTGCTATGAGCTCTGGCCAACTTCAGAGAGGTTTTTTCTCCATCTTTCGCTGGCTCGGTTGTCCGTCTAGAAGAAGGTGATGTGCCAGGTTCCTTATCTTTTGGCCAATTTGATGCTTTCAGCTCCTACTCTCTCGACAAACGAAGGGCACTCAACAGGGAAGAGGGAAAATCGAGGGCCGCGCTGTGCCCTGTCCCAACCTGCAAAGTATCAACAATACCTGGTAGCTTTGCTCTTTCCGGGCCAATTTACCAGCTCTAAGGTCGGGGCATTAGTTTCTCGTGGTAGACCCGAAGATGGCCTTTCGCTGGGGAGCCATCTAAGATGAACATTTCGCTTTCCTCATCATATTATCCAGTCTCTTTGTTAGCTGCGAAGATTCATTGCTCATAGTTGGATGGAGGAAAGTGGAAGTGTTGTTCGTAACCGCTATTATTTCAATAGTGAGTAATAGCGGTGGTTCTGGTCGGGCGGCAAGGGTGTGGCATTGGCATATACTATACTGAATCATTCGTTAGCTGAGGGCGGGCGCAGCCCGCAAGGCGCAAGCGCCCTTCGGCCTAACGACGGAAAGCGCTTTGCGCTTTACCCCACTCAGCCTTCATATCCAGTTGTGTTAGCGAAGCTGAGGAGCTCACAAGCGAAGATATTTTGCAATCGAAGCAATCTCCCTAATTACTCAAGATTTCAGGTTCACGTTATACACAAAAAGTTGTTCACACATCAGTTCCAGCAAAGGGGAGGGAACAGCAAACTTTAACAACCGCTTGCCTTAGCGTCCCATCCCCAAGGTCTTTATGACCCCTGGACTGGCATGCATTCTAAAGTTTCATTCACCAGATGCTTCGGGTACGAACTAACCTTCACAAAACTATTTTTATCTATTCTCTATTCTAGGGAGAGAGCTTGTCTTGAGCCTCCATCCCTTCGTTCCTCTTCGCAGACATTTTTCGCACACGTTTCGCATACATTCAGCAATATTCTATACCATACCAGTTTGGGAAAACCTTGGTCGCGCAGCGTTATTTGGCGAAGGACTGAGCATGAGATAAAGCTGACCGAACGATCTCCGTTCTTGAGTCAAAGTCTTGGTAGCGTGCCCTTTAAAAAGGGTCAGTTAACTCAGATTGCATGCATGAAGACTTAGTTGAAGGCAAAATTGCTCCTTGCCCGCCCGCGTTGGTTGCGCGTTGGTCGTGGGCCGAAGGGTCGAAGACTTCGCGGTTTCCCGCCTCATGGGTGGTGCCTCCTCCGCAGGGGCATCGCAGCATGGGCATCTGCTGGTCTCGGTGCGGACTGTTCTTGGTGGTGCCTGGAGGTGTGTGAAAAGGTTGGGTTTGTTGGATGGAGCCTTCGCTGAGGGATGGAGCACTTCCCTCTCTTTGGAGGGGGGAACCGAGCCAGCCTAGGATGTTTCCCTTAGTAGGCCTTGGTCACGGGGCGAGAAGAACTAAAAAGAAGTGGAGCGGCGAGGCGCATCGACGGCTTGGCTTGGCGAGGAGTACCGGTACTGTTCGCGTGGATCCCTCCCTCGGCTCGATGAAAACTGATCTTATCCCTGGTTTGGCCATGACCGCTGGCTCCGGTATCATCATATCCGATGGCTGCTCCGGAAGCTTCATTCCCGTACAACTGAAAGCTGAGAAAAGATGATTTATCTCTTTTTTGGGGTGAAGTAGTTCCCTCACCCTCGAGTTGAGGTGAAAGAATTGTTTCTTAGTTCCCGAGSAACTAACAGTGGCCGCTAGGGCGGACTGGGTAGTGGAACTAGGTAGCGTGTATGAAAGGCACGCATGAATGGAAGGAATCCTAGAGCATGAATGGAAAGAATACTATCTCCTTCTGGAGGTACTAAAGGGCAAGGGTGCGAGCTGCAGGAAGGGAAAAGGATGTTAGCACATTCCGGGTGAGATGATAAAAGTGCCTCAATCCTAGGCGAATGTTTCGTTTGTTCGTATCCTAGTCTCTCGCTTCTTGGATGCGGCGAATGAACCCTATCCAGGGATCTGTGCAAGGGGCCCCTAGTAAACCCGGGATTTTGTGGGCGGGGCGCGCGGGGGGCCGAAGGGTCGAAGACTTCGCGGTTTCCCGCCCGCGCTGGCGCGCCCTCCCCGAGGCTTTAAGTGTGCCATAGGCACCCGGCTCGCCGCCCTTATGAACTTATGAATATGAATGAAGTGCTCCCCCTTGCTTGCTTATGTGGGACGTTCCGATGCAACCCCCTGGGGAGCAGCTGGAATCCAAGCCTAAAGGCTGAGCATCAAAGAGAAGGGGCGAGCCCGGTGTTGCTCGACTGCTCCTTGAAAGGAAGCTCTATCCAACTTTGACCGCAATGTTAGTCCCGAGAAGTCAGTCTTTCTCCATGCCTATTTCTGAACATAGGGAGGGTAATTTTTCGGGGCTTTAGCCGCCCACAAGAGCCAGCCCCGAAGGCCGCTTTTTTGAGTTGCATAAATGCCCTGCATTTATGCGCCATCTTGCGCCATAAAGAGCATTTATGCGGGCTTTCTTGCCCCCGCATTTATGCGGAAGCTACGCTTCCCCGCTCCTATCAGGCACCGAGCCAGACCCACTTAGCGCTAGCTTTGAAGCTAGCCACTAGTCTCCACCTAGTGAAGCGCTGGCGATCCGCAAGGGGATAGGATTACTCCTACCTAGGTTGAGTAGAGAGTATTTCTTTAACTCGTCCGATAATTCTTCTTAGATGGCGGCGTTGCTAATGATTGATTCGCAAGGCAATTAACTTATTATGGCGAATTCATTAACAAGACGGTTAAACTAAGCGAATTAATCTCATTAATTCATATGGGGGATACCTTCTTGATCGGCTTCCGTACCTTCTCCATTCTCTCGCCTTCCCATAAAGTAGGAGTGTTGAGAGGAGGTATTATGTTACGCATTCTCTGTTGTTGGGGTGGATAGTGTTGAGAGGAGGTGGTGGGATATTGACCGTATTTTCCCACTTCATTTCCGTCTTATAGAACAGGTTGATATTAAGTTTTTGACCCTTACTTATATTTGTTGCTCTTTGTGGGTGGAAATTGAGAGGGGGTTGGTAGAGGAGTGTGTGTATTTAACGCTCCTTATATCTCTTCGTTCCTTCTTACCCTTTCTCTTTCTCTGCTAGCCGGCAAAAAGTTAAAGGGTGCTTGTTTCTGAGAGGAGGAGGTCTTCTCATTCTTTGTAGAGACTTTCTTTATCCCTTCCACTTTGATCCCCGGGAGGAGATTGAGTAGTAGACACCGGAATCGATAGAATGGGTCAAAAAATAGGACACAGAAGAAGTAAAGCCCGGAAAAGGGGCAGAGATGCTTCAGAGGCGCCAGCAGATCGGCAACCCGGCCTGACACTTGAGCGGACGAATAAAATGGGCCAGCGCCCGCGCCAGCAGCGATGGACGGCGAGTAAAGTAATCGGGCATTAGGACTGTCCGATGGAAGATGAAAAATTGAGCCGGCCAAACCTGCTGGACTAATTAATGCGTTACCCGCCCGCTGTTGAGGTAATAGTAAAATGGTTGTGAGTAGGGCGGTAGGTTCTGTTGTTCTTCGTAGTGCCCGGAAGTAGGGAGTGAGAATGCGATGGAGCTTTCAGCTCCAGTAGGAGCCGAGCGGGGGAAGCTGGAGCACTATGAGCGACTTCCATCATCCGTGTGGTCTAGGGAGGGTTCCTGAGATGTACAAGGAAGGAATGTTCTCCCTGATCACTCGATCGGAATATCTACTACTTGCTACTCGCCAGGCCAAGCCGAACTAGAACTTTACCTTACGGAAATGCCAACCTACCCTCCCATGTCAATAAGGGGCAGGGCGGTCTTTTTAAATATCTTTCTACTCCTGACAGGGTTAGACCCTAAACTAAGCGCAGCGAAGTAAGAATGAGTCTTTATTTCGCGCATCAATAATTCAAGGCCTCTACCTCTGGGCCAGTTTTCTCTACTGCACCAAATTCATACATTCAAGGACACGGATTTCCAGTTACAAATGACATGCGTGCATTGTGGCAAGCCACCGATTCCAGTTCGAAGAAAGTTTTCTATCGTAGTGGGTGGAGTGCTTCTGTTATTGGCCAGTAAAAACTCAATGTGTTTTAGTGCAGAGCTGGGTAGAGGCCATCTTTAAAAGGGGTGCAGCAATTGGAATGGACTCGGGTAAGCCAGAATGAGAAAGTACCCAAAGGCCTTGTTGGACACAAGTGCAAGAGGAAAGCTGGAAATAAAGGTGCGGGCGAACATCACTGCAGGTACTCCCTCAATGGCGGGAATGAGGGGTATCAAAATGTCGAGAGAAAGGGATCAATCATCTATCTCTACTAATCCTTACAATGACGGGCTGGTAAGCCTTTAGGCTTACCGGTTTGGCGCTAACGCGCTCGGGTTAAAGGGGAAAACGCTAGCTAGGTTTCCCCTTTAACCCGCCTCCGGATCAATCCCCCTTTTAAGAGAGAAGGGCCCGCCCTTTCTCTTAAAGGGGAAGCGCTAACGCGCTTCCCCCCTCAAAAAAGGGGCTTTAGCTTTAGCGTCTGCCCCGGCTTTTGCGCCTCCTTCTAGGGCGGCCGTGCCCGCCCTAAAGGCCCCGAAGGCGCTTTGTGGGCGGCCTAAAGGCTTAACCCTTTTTTTGAGAAGGGCGACCCGCCCTTTACGAAACCTTTCTCTTAGAAAGGTTTGGGAAAGGTTTAGCGGCTAAAAATCGGCTTTCACCCACCCCTGATTTCTTTCGTCGAGTGCCATGTTTCAAAAACGCGTATATAGAATAAGCTGGACAAGTAAGAAGTTTTCAGGAGTGTGAAGCTGAAAACGGAACGCCGGAAATTGTGGAGCAATTGACTGGCGTAGCCAGGGAACCGCCGCCGCCCCTTTCGCCCCTCACAAGCACCCTTCAAGCCTGGAGATCGGAAGGGCGCCGGCCGAAGCGGCCCCCGCACCACCATTCTTCTATGGGGCACTTGTGACCCAACTAAGACCTTGAATTGGGGGTGAGAAAAACGTATAGTCTAATCTCGATCGAAAGATGGAGCAGCTTGGAAAGGCCAACCAAGATCGGATATAGCTGGTTTTCCGCGAAATCTATTGAAGTAGAGCGTATAATGTTTATGGCCTGAGGTAGAGCACTCAATGGGCTAGGGTGGCCCAAAGCTTGACCAACCCCAAGGAAACTCCGAAGACAGGCCGTCTATCGTTTGTACAGACAGACTTTGGGTGCTAAGATCCAAAGTTAAGAGGGAAACAGCCCAGATCGTACGCTAAGGTCCTTAAGCAATCACTTAGTGGAAAAGGAAGTGATCGAGCGATGACAACCAGGAGGTGGGCTTGGAAGCAGCCATTCTTTGGAGAAAGCGTAATAGCTCACTGGTCTAGCTTCATGGCACCGAAAATGTCTCGGGGCTCAAGTGATTCACCGAAGCGACGAGACCTTGAGAGAAAGCATCATCGCGAAGCTTTTTCAAGGGTCAGTAGCGGAACGTTCTGTCAATCGAGGAAGGTGGTTGGTGACAATCCCTGGAGATATCAGAAGTGAGAATGCTGACACGAGCAACGATAAATCATGTGAAAAACATGATCGCCTGCCAGTTCCAGGGTTTCTGCGTTCAGTCAATCTACGCAGAGTGAATCGGTCCCTAAGGAACCCCGAAAGGGCTGCCGTCCGATGGGTACACGAAAGTGACGAAGTTGCTTTGACTACTGAACCATGCGTGTTTGTTAAACTCGTGAATTGGATGATTGGGCCGAAGGCGGAAGCCGCCTTCGCGGCTTCCCGCTGCTTTTTGTGGCTACAAAGCCACAATAAAGACTTTTATTCGGGCGGGTTTCAACTCCCAGGAAAAAACTTCGTGGAATTGGGAGGGCGATTCGGAATGGAAGGTGCAAAACTAACCGTACCCCAAACCGACACAGGTGAACAAGTAGAGTATACTAAGGCGCTTGAGAGAACCATGTTGAAGGAACTCGGCAAAATGACCCCGTAACTTCGGGAGAAGGGGTGCTCTCCTATCAAAAGATTAGGAAAGCGGCACATACCCGGGGGTAGCGACTGTTTATCAAAAACACAGGACTCTGCTAAGTGGTAACACGATGTATAGAGTCTGACACCTGCCCGGTGCTGGAAGGTAAAAAGGAGAAGTGTTATAAGCTTTGAATGGAAGCCCCGGTAAACGGCGGCAGTAACTCTAACTGTCCTAAGGTAGCGAAATTCCTTGTCGCATAAGTAGCGACCTGCATGAATGGTGTAACGACTGCCCCGCTGTCTCCAACATGGACTCAGTGAAATTGAATTCTCTGTGAAGATGCGGAGTACCAACGGCTAGACGGTAAGACCCCGTGCACCTTTACTATACCTTTGCAGTGACACCCTTGATTGAATGTGTAGGATAGGTGGGAGGTGGTGACCCGCAAGTCGCCACCAATCTTGAAATACCACTCTTTCGTCGTTGGATGCCTAACTGCCAACGCCAGAGGCGGGACACTGCAAGGTGGGTAGTTTATCTGGGGCGGATGCCTCCTAAAGAGTAACGGAGGTGTGCGAAGGTAGGCTCAAGCTAATCCTCCGACAGCTTGTGAGCGTAATGGTATAAGCTTGCCTGACTGTGAGACTTACTAGTCGAACAGAGACGAAAGTCGGCCATAGTGATCCGGGAGTCCCGTGTGGAAGGGCTCTCGCTCAACGGATCAAAGGTACGCCGGGGATAACAGGCTGATGACTCCCAAGAGCTCTTATCGACGGAGTCGTTTGGCACCTCGATGTCGACTCATCACATCCTGGGGTTGAATAAGGTCCCAAGGGTTCGGTTGTTCGCCGATGAAAGTGGTACGTGAGTTGGGTTTAGAACGTCGTGAGACAGTTCGGTTCCTATCTACCGTTGGTTTGCCGAGAACTGCGAGAAGCCTACCCTAGTACGAGAGGACTGGGTTGGGTCAACCTATAGTGTTCCGGTTGTTATGCCAATAGCAGCGCCGGGTAGCTAAGTTGGTAGGGAAGAACCGCTGAAAGCATCTAAGCAGGAAATCCTTCTCTAGACAAGTTCTCCTACCAGGTGAAAGAACATCACTTCGATAGGCGAGAGGTGAAAGCACCGCGAGGACGATGGGCGCTTCCTCGTACTAATACGATCTTTTATTTTGGCAGAACGAGGAGAAAGTTATCGCTGAGCCGGGGATTTGATTTGAAGGGGACGGGCGGGGAAGCGCGGAGCGCTCCCCCCCCCTCTCCCTTTCAGTCGAGGTCCGAACCGTTTCGGGCCTCTTTCGCTCCGGAGACCGAAGTCTTTAGGATGCGGTCGACTCGGAAAAAAGATTCGTCAATTAATCCGTCTGCCCGTCGAAGACGGTCTTCGACAAGCCTGCTTTGGCGGGCCACCCACAACACGGTCGAAGACTTTTGTGGCCGTCTGCTGTGCCGAAGGCCGAGTGCCGATAGGCGGGGCGTAGCCTTTCAGAAGCCAGCCTCAAAGTCGCCAAACCTAATGAATATCAAAAACAGACCTGCGTTAGCAAAGCCAACACAACGTAAATGCTGTTAGCCCGCCCGGGCCTCGTTCGAACGGAGAGGCGGAGAGGGGCCGGAGGCGGAGGCCGTCTCGGCTCCCTGCGGTCGCCCGTCAGGGCCGAAGGCCTGAGGCAGGGGAGCGGGGGCCCCCCCCTGCCGAAGTCTTTATCCTGAGGCGGGGGAAGCGCTACGCGCTTCCCCTAAAGCAGCCGGCCGGTTAGATAGTTTTGAAGAGCCGAAGGATTTAGTTTTATCCTGAGGGGCACACTTCAATCCTCGGGCCTTCGGCCTTCGGAAATTCATTGTGCCTATCGGCAGCGGCACACTTCAATCCTCAGGATAAATCCTTCGGCAGGCGCCGCCCGTGCTCAGAAAAGGGCCCGCCTTCGCGGTTTCCCGCCTCGCTGCGCTCGGCCCCCTTCGCCCGTGCTGGCGTCAGCTTCCCGCCTTCGCCCTTCAAAACACGGGCGTCAGCTTCCGCGGGCGCGCGAAGGGCGCTCGGCGCGGCGGAAGCGCCTTAGCGCTTCGCTAAGGTCCGCCCTCTCTTTAGTAGAAGGGGTGGTTGGCCCCTGCACCCCTGAGTGAAGTTAAGGAAGGGGCGGGTGCGCTTTCACTTTTCCCTGGACCTTTGAAGTGCTTTTTTCTCAAGAAGGTCAAAATTGCCAATGCGGTGCGTTTGCACTGGCGACTTGACTCCTTTATTGAAGGTTTTCGTTAAAGCTGCTGTATATGCGACGGCAGGCGCGGTCGTTGCAACAAGTATGATGCCAAGAGTAGCTTTCTGTGCTGCTTCCGGTGATAACAACAATAAGGGGGCCGGCTGATTGGGAATGCGAAGAAGGTGCAAATAAGCGCCTCCGAGTTCGCGAAACAGAAGAGGCGGGGCGCCCGCCCGCCTACGAGTGGGTGGGTGGGCGAAGCAGAAGACGCAGGGGCGCTCCAGCGCCCACCACCAGTTCGCGAAGCAGGAGACAGCGAAACAGAAGAGGCTCCCTCATTGAAGGTAGAATCACCCTCAGACGATCCCCTTGAGAATCCAAATGGTGATGTTGTCACTGCAGTGGGGGGCGTTCATAATTACAGGACTGGTGTCTGATAAAGACACTTCGGACCTTCAAAAGCATATCGAGAGCTTTATCGATAGCCTGACCCCGCATATCGCAGACACTATGAGATATATCGAGTCACGACCTTTTTGCTATCACTACGGACGAAGTAGCGCAAGAAACGGAGGATGGTAATCCGCAGGCAACTGCGAGGTAAATTCAAAGGATCAAAGACGATTGTTTAGAGACTGCTAAAACAGTGAGCACACTAGTCAATGAGCACGTGGCCGGGGATTCCACTAGTGAAGAGGAAACCGAGGAAGGAAACGATTAACGCGTTTTCCTTCGTTTTCTATCTGACCTAAAGCCCTTTCGGTTTTCCCTTAGCTCCTCCTTTCTCTACAATGGTCGGAGCTACGGCTGCAAAGGGTCAGAGATGCGTGTTGTTTTGCCTTCAGCAAGCAGGTAATGCGTTCCCGGATCCTTAGAGGTACGTGTTGTTTTACGCTCTCCTTTAGTGGTATGTGGTAGGCAACGCGTTTCCTCTCGATCTGTAGTCTGCACACGTAAGTTTTTTGTCGTCAGAGATGCGTGTTGTTTTACTGGGATAATAGCTACTACCTCTCGTATTTGTGCTTTTCGTCCTTCGACAAACAACTACTAATCCGAATAAGTATCAGCAAGAACAGACCGAACAAAAACCTCCACTACGAGCGCCAGACGACTTTCGATTCTCAAACAACTATAAAAACGTGGATTTCAAATTGAAAATAGGAATAAGAGTAAGCGAGATATGCTCGCATCGGGACCTAAAATTTGTCGTCAAATGAAGGAAAACGTTCGGCATAAAAGACTGAATCCAAGAAAAAGAGCCCTCATTTGGGGGTTTCCCTTTCGGAAGCAGCTTCGAAAAAAACCATTTAAAAGGCGAAAATCTGAGGGTTTTTCCGAAAAATCACAAACTACACGAAAGTTGTCCCCTTTCTATGGATTACCCATGAAAAAGAAGCTCTAGAAGGTTAAACCATTATTAGGAACTGTTAAAAGAAACATAAGTTTTCTACCCTTTCCAGAAAAAAGATTGGACGTTATTCCAGTTCGTATTTCTCCTCGTAAACACATTTTTGAAGCAAGGCAGTCAATAAGGCATAAACATATTTATGTAAATCCTGAGATAGTCAATATTCTTGGTTTTATAGTATCCTGCGGTGATCCCGTATCCGTTGAAGAGGCTTCTAAAGATCTTATTAAATCAAACGTAACAGAGTATAGAAAGAGAAAAGACTGAATTAGAGAATCGATAAAACGACTAAACAAAGCGAAACGAAAGTTTTTGAGACCTTCATTCTACCCTTCCATCCACGAAATATCTGTTACTCGTTCTCGGGATCCTTTTCTTGAAAAATTTTCCCAAAAAAGGATTTGTAGGAAAGGGAGGAAGAGAAAGAGAAATTATGGGGAAAGAGTGAAAAGGAGAAAGAATGTTCCTTTCCATTACCTAGACTTTTATTATCCGCATCATTCAGAGGTCGAGTATGAAAAACTCAATGTTGTTGTATTTGCCGAGCCTCCGTATAAGTATATAAAATTTCTTTACAGGAGTATAGAAAAGACCCACTTTATCCGAAGCGAAAACGCAGCCCAAACATCGTGAATAATTGGCGGAGCAGTGAAGCTAACTCCTCATACGGAATAGAATATTGGATTATCCGTAGAGAGATTTGTGAATCGAATGAAAAAGAGTCGTCGTCTCGTAGAAAAATGGGCAAGAAGAAGTGTAAGCACTGCGAGGGCCGGAGGCGTTAGCAGCCTCCGGCCCCGGGTGCCGGCCGATAGGCACACATTTTTTAGTGCCCTTCTCAGATCAGAAAAAGGGCCTTTAGGCTTTAGGCCCCGCCCTTCCCCTTCTCAGAAAGCAAGCGGCCTAAACCTTTCCGGAGCCGATAGGCATGGGGCCGCTTTCTGAGAAGGGCTTTAGCGCCCGAACCCCGTGCAAAATACGGGCCGGCCGAGCCGTTTTCTAAACCTTTTCCGCTTTAGCTTTAGCGTCTGCCCCCGGCGAGCTAACGCGAGCCGGGCCGAAGGCCGCAGGCCGATAGACACAGGTCGAAGACCTTTCAACAAGTGCCTATCGGCACTTGAAAGTGTCGAAGCCGATAGGCACTTTAAGTGCTGCTTTAGCGGGGCGGGAAACCGCGAAGTCTTCGACCCTTCGGCCATTTTAAAGCTGGGAAGTAGTTAAATTTCGGATTATTCATACCAATCACTAAATCCCTTCACCGAGGTCCTTTCTCGAGTCATCGAGACTTTGATCCTCACGGGACCAATATTCCAATGAAACGTATCTAGAAGGAACTGAAATTCCTGGGTGCTCTTTACGAATCCCGGCTCTTTTTCTGCGGAATTGACAATAAACCTAATCCGATCGTTGCTCCCCAGTATGCTGCTGCATCTTCATATGCTTGCTCCCTCACTGGGTTAGACTTCCCTCATTTCCGGCTTGCTTAGTGTCTCTCCTTTGCTAGACTGGATCATGCATCGATCAATCCTTGCCAGCTCTTGAATCCTTGCTTGTAAGCTGTTGCTGGCTCGGTGGCTTGCCAGCCCATAAATACTTGCTTGCTTAGTGGCTTGGATGAATGAATGAAAGAATGAATGCTTGGTTGGCTTGGTCGGTAGCTTGCTTGCATCAATGAATCAGTGAATCGAGAAATATTAGGAGGTAGATCTCTCAGCCTTAGGAGGTATAAACCCCAGCTTTAGGAGGTGGATCCCTCAAAAGAAGGTGAGGTGGATCGCTCGGTTTAGGGCTGGCTATGTTACCTGGCGCTGGCGGAGATGAATTAGGGGACTAAAGGTTGGTTTCGGGCCGCCGGGGCCCTATTCCCTGTGGTTGGAAGGAAGGGCGTCAGGGGCCCGCCCTTCCCCTTCTCAGAAAGCAAGCGGCCTAGTAGCCTTCGGCCTCCGAATCTTCGCCTTGGAGGGGTAGGTGTCTGTAGCGAAACAGAGATCAAAGCTTGTCAAGGAAGGGAAGGCTTCGGCTGCTTCTAGGGCTCTCATGGCTAGGCGGCTATCGTAGAAGGCTCCAATCAAGAGGTAGAACGCATGTCTGAATCCCTGGACGAATCTACTCAGGATGAATCCCTGAATAACTGGGGCGAGGCCTTTGGTGCCTATCTAACAAACCCTAGGCTGTAGGCCTCTTCTTCGAAAGGGGGCCGACGAAGGAGGCGCAAAAGTGGAAAGCCCTTTAGTACCGCTTTAGGCTCCGCCCCTCTCCGCTTCCCCATCTCGCGAAATTGCCGGCCCCGGCGAACAGACATAGAAATGGGTGAGTAAATAGAACGAAGTGATTCGAAATGCTCCTTTGGGACCCTGCCTTTGCTGGACCTCGATATTGTAACCAGTTAGAGTTTAACCATTACTTCGTGACCGATCTTGTCTAAGGCTGTTTTTTGCATGCAAAACAATACATGCTTCGATTGATTCAGCCAAAGAGTAATCGAGCCCTTCCCTCGTCACCCTCTCTTCCGAAGCGGGAGCGGTTTCAGATTGTGGGTTTAAGAGGCGATTTCTTCCTTTTTTAAAGGCCCGTTTAGTGAAGCGCGTAGCGCCCGAAAACAAAGCTGGGAAGCAAGATTGGTTGGGTTGGTAAGCCAGCCCAGCATAGTAGAACCGCACCTCCCATGCCAGTGGAGGCACCTGTAGTGACTATTGGCCGGCTTCCTACGTGTTTTTCTTCCATTTCGCCATCACTCAGGCCAGATCTCCAGATTAGGACAAAGTGCTTAAAGACTCGTATCTTTAAAGGCACCCAACCACCATTATAGATAGATTCGCGCTATGCGCGATCATCAGTTTCTCGTGCTACAGGGTGAGGCAGCCCTCGGCCTATCGGCCGAGTGGGGCGGCAGCCGGCGCCTCCGGCTCCTCAACCCGCCTACGTGCCTAGAACCCGGGCCTACCTCGGGGGTTCCCTCTCCCGGCAATGGGTTGAGTGCCATTTGTCAATATTCTACGTTAGATGCTTCATAAAGAAAAAGTGGAAGTGACTGTTAAAAGTCAGAATCATATTCATCAAGCGATGAGCCGAGAGCGGGGAACCTACCAATCCCTGGATCAGCGGTCCTATCGGTTCGAGAATCAAGGGAAGTCGGTAGTAGCTGATGATTCATTATCGTACATAGAAAGAGTAAATCGATTCATATGAATCATCGTCTATAGAAGAATGGAATGGTTATACTGGACAACGTAGGCGCTACGCAGGTAAGCTAACTGCGCTTCCTTATTCTTGTTTAGAGGCACGCGCAGAACGCGAAAAACGTTGCTCCTACCAAATCATTGGAGGTGGTAAAAACGTATAGTCTAATCCCGATCGAAAGAGAGAGCGACTTACACACGGAAAGGCCAACAACTTGAAGGACATAAGACAATGTGAATGGCAGCCAATCAGGACAACGTTGTACCTATTATCGTTTTTAGGGCCCGGGCCACGTTGCGCCATAGGGATTATTGCACATAAAGTGCACGAAACCGTTTTGTCTTGAAGTTTTATAGCCTTCTTCAAGGCGGAGATTAGACAACAAGGTTACGCGCAGGTTAGCGCATCTATTTTGGGTACTACAGAGGGGGGAAGAGGCACTTGCATGCGCTTGATTGCTACACATAAAGACTGGAATGCTCACTTGCATGATGAGGTGATCCCATTCACTTACGTGTGTGTTATTACTGCATTTTGCACCGTGTGTTTCATCAACCATGGTCCACATCGTGTTAGGGAAATGGTGATGAGATACCTTGGTAGTAGAGTTGGGGCGTTCTGCGCGTGCCTTCTCTTTACATTCATTCCTCGTAATTTCTCCCTGGTCCCCTTTAGTGGGAGGAGTGGTGGGGGGCCCGCCCCTGAACCAGGCCGAAGGATTTCTATTGAGTTTAAAGGGCCGGCTGGAAAGACTTTCCAGCCTTTCAAGTTCCTTCCGATTTTGCCTGCCTTTGAAAATGTGACAATTTTGATGATTTTGAGGCTGATTCTGATTTTTATTCCCCGATTTTTTCCTTCTGATTACGATTTTGTGACCGTGGATTCGAGTCCTACGCCGGCCGGGAAAAAGTGTCCGCAGCCTATTCCGGATGAAGAGGCCGTGGCCCTAAACCTTTCTTTAAGAAAGGTGGCAAATTATTAAGATTTTTTTGTGAAAACCAAGTGCGAAGGCGATGTTTCGCGCGTAGCGCTTTCGGTTTTAACTTGCAGCGCGTTAGCGCTTTCTCCCGGCGGCTGGGCTACCGCCGTAGGCACTTTACCCCGGCAGGCGGGAGAGGCTTCTGATGGTTCGAGAAGCATTTCGGAAAGCACTCGGTCGGGGGGTATTTTGTGCTACGTGCTTTCCCGGGGCTACGAGGTCCGGGCTTAAGTAAGTAAGGCCATTTCCCTGCCGGCGGGGGGCATAAAAGGATTTTCTTTCGGGATAAGCGTGTAGCCTACGGCCGGCCCCCCGACCCCCTTCGAAGAGTAACCTAAGAGTTGTCATTCCGGTGTTTCCGCAGCGTTTTTTGGACTCGGTGCGGGGGTATTATTTCCGCGCGTCCAGCCCTAAGTGAGTTCCGATCGGACGGCTTCCCTTAGAAGCAGGGGTTTTTGAAGCAAATCCTTACGTCCTCGGGGGGGAGTTCCGAGATCGATACTTTTCTGGTTTACCGGGTGCCTATTTGAACCGGCCAATCTTAGCTCCCTTCAATACGGGGTTTTTGAAGCAAATCGGTTGTCCCAAAGTGAGTTCCGAGATCGGTACTTTTCTGGTAAAAACGTTTTTGGTTTGGGGCCGGGCGGAAGCCAATAGATATGGTAATTTCCTTTTTGGGCCTCGAGAAGGTAAGTTAGGGGGCTGCCGTAGTACCCCCCTTTCCTGACCCCTGGGGCCGGGGAGTTGTCCCATATCGTGAGTCGGGTCTGTCTCGCCACGAAGCAACAGCAGCGTCCGGATAATCTATTTATCCGGCAATTCAATCCTCGCTTGGTAAAGTGTAAATCAGGGCTTTGGGGGCGCTTCGCGCTACCTTCACTACGCATTGCCTTTGATTCCATGAGATTTAGATCGGATCCTTCGGGAAATTACTAGGGCATTTATGCGAAACCGCCTTCGCGGTTTCCCGCCTTCGAGTAGTTGTCAATTAGTATATAGGAAGCTCAAGTAAGAAGCGCTAACGCCCCTCCTAGAAAAGTTGGTGTTTAAAGGTGGGGGATCCGGTAGAAATTGCTGATAAGCAATTTCTACCTTTCTACCCCCGGGGCTTTATGTCTGTGCCGATAGATAAATCCCCCCGGGCCGGCCACAAAAGGGCTGAAGGCATTGATAAAGGGGGATGGTATAAAGCGCGTAGCGCGAAGGCCGGCCGAAGGGGAGGGTCCACGGAGAGGTCCCTGTGGCAAGGGAGGGCCGAGATAAAGCGCTAACGCCTTCCCGGACCCGCCGGGGCGGGGGTTTAACCTAGTGAGTTAGTAGGCACTTCCCCGGCGGACCCTCCAAGGCTTTATGCCAGGTCCCACAGACCACTCGACTGAAGTACGAGGGAGAGGCGGGCCTACGCCCTTTTGTGGCCGGATTTCCATTTCTCCTGGAAAGGGAAAAGGGGGGCCCCGAGGGAAAACACCGCGGCCCGGCAACGCGCTACGCGCTCTATCCCTAGCCCTACCACCATGGGGTCCCCCGGCACAGGGGCGGACTAGGTGTAGCGCTAACATGCTTTATCCCGTCCTAACCCCGAGGTTCGTGCCTCTTCAGTAGGGGCACCCGCTTTGTAAGAGAGATGGGGGATTTAAGCAATTTTTCGGCCTTTCTCTTGGCGCACTCGAACAACGGGAATGGGAGAGTAAAATGGTTTCGGGCAGAGAAGGGGAAGGTCGAGTGCGGCAGGGCCTATAGGCCTCTCCCCGGCACCTCTTACCCTGGTTTTTGAGCGTTTTCAACGAAATAAAAGGTGGAGGAGTTTCTTTCGATAACGAATTGAACCAGATCTTGCGTGAAGCCTCACATCTTATCGGAAAGAAAAGGCGAACGCATAGTTTTCGAGCGACTTAAGTAGTGACTTACTCAGCTACTTTCTCGATAAAGGGTGAAATGCTAACGAATAATGATACTACAGGAATAATCCACTTGTCGGGAGGCTGACAAGTTGAAAGGCCCCGAAGGCTCGCTAACGCGATTCGCCCCTTCGGGCCCGCCTTCCCGTCGTAGACTTGGCGCCAATAAGTGCTTTCCCATTGCGGCGGTTCCCTGAGGGGTAGGCAGGTACAAGGGGCCCTCCGACTTCTGGCTAGCGCGCTTGGCGCTTTCGCCAGATCTCACCTACAATTCCTGCACTTTCTCGGGCGAAATGGTGGAAGGCGCGTAGCGCGAAGGCGCGCTAGCGCATAAATGCGCCAGGTAGCCGGGCGCCTATCTAGCCCGCTGTAGCACTTTTTTGGATTGAACGAACGTTCGGATCTTTATTTTCCGTGTTCTGTCCCCAGTATGCATGAAATCTGGGCCGCTCCATCTGGCCTCGGGTGCCATTGATTCCTAGTTCTTCAACTTTACCACCGAATAGTTGAAGAATGGATCGATCGCTAAAGGAAAAGAAACTTTTTCATCCAAGCACTTCAGTGGTTTCTCATCGATCGCTAAGGGCAAAATAGTCATGAACATGACTTCTTTGCCTGGCAAACACAGTCTAGTAAAGGTCATGAACATGACCGGGGCAGCTCCTGCTGTTCCCTAGCCCAATCCCGGCGTCAATCAAGGTCTTAATGGCCGAGCACTTTGTTGAAGTACGAGATAAAATGAAAACCTAGTGCATGCAAGACCAAGACCGGGACGAGGAACCCGCCTTGTTAGCCAACGAACAAATAGTAGATTTGTTTCCGGCCTTCAATTCACAATATTATTATGCTTCTGCCTTTTACTCTATTCCGAATTTTTCCTTCACTTCTGCCTCTACTTTAACTTCGATTGAGTGAATTCCTATTTTCCGATCGGTTAAGAGAATATTCCTATCCCCATTACTGATACGCTTGAAATTACCTGATAGGCATAGCGTAGCATCCGCAAATGAATAAAGCTCAGACAATAGTATTTTGTGAGATTCGGTCATAGCGGGATAACATTTTTGCTTATGGTCAATCCGGTCTCTGAGTTCCATGATTTTTGTCGAGAGATCAGAGACTCTCTTCTCTATGTAAGGATCAATTTCCGCCAAGAAGGCAGGTCATAGAGGATATCCTAAAGCGCTGGTTTTGTCCGGTCCAAACCTTATCTATCTGTGCCTTCTAGGTCGATTTAAGGGCTGCTTTAGGGCGCTAACGCGCACAAAAATATCCTATTCTTTGTATTTCTCCGAAACAATAAAGAGTGTTGCCGGAGGCCGAGGCGGCCTACGCCCACAAAAGCCTCAATCGTCCCTTCTTTCTCTTGGAAAGGTTTTCGGTCAAAATACCCACTATTCCATCCACATAGCCAGAAGGGCTTTGAATCGGCCTAAAACGCAGCACTTCATTCCATAACTGATGGAAGTAGGTGCAAGAACCAACTTTTTACTCTCCCTGTGACTGTTGGTAGGAACCGGTACTTTTCCTTTGATTTGCCGAAGCAAGAGAAGGAACCAGAAGCAAAAGCAAAGGCAAGACCACCAAGGATACGCGGCCCTTATGGGCCGGGAACCGAGCGAGCGAAACCAAAGTAAGGCAGGGTCTCAAGGTGTCTTTAGGCTCAGGAAGGCTTGAGAGGGCGTAGCATGTTGGTTAGTGGCTGCGGAAAGGGGTCTTACCACCATGCCGCTTCTCTGCCAGCTAGGTGCCGTAGGCCCCAAAAAAGTTCCGTTTATCATCATTCAGCAAGTGGCTAAAGCGTTGTCGGAATATGGTGAGTACCATCGACCTTCACGTTAGAAGGGGGAATTGGAACACAGGGTGAATGCTGCTTCGCCTGATTCCGTAACGCTTGATTGGAAAGGCAAGCTTAGACTTAACATGGGGTAATGAGAGCTGCCTTCAATCTCTGTGCCTTCACATAGCTCTTTTGGAGTACTCTTCGAAGAGATGTAGGAAGTAGTTGCCAGCAAGTGTTACAGGTGGTTCAATTACCATTTCCGCCACAGAGATAGGAATGTGTGATCGATGATCCAGTTGTCTTTGATTGAACCTCTATATCGAGGCGAATAAGATAGTCCAGGCAGGCAGCTGACTATGTTTATCCATTCAACCCTTTTATCGGATCCTGATCGGGCCGTAAGGCGGCCCCGTTTTTTGGTGGCACGTAAGGGTCCCGAGCGCAGCGAGGGACACCGGGATCTACGGCACCTTCCGGCCCGTCTTCTGAAAGCGGCGCCCAACAGAGCGATCTGTGGCGAAGCAGCCTAAGTCTAACAACAGAGCGATCTGTATTGATCTATGAATCGGAAAGAAAGCGGATTGTAATTGAGATTCAACACCGTCTCCTTTCCCTGAATCTCAAAGCGGGGGCGCTACGCGCGCATAAATGCCGGGGAAGCCCTATAGGCCACTTAAAGCCTTCTAGGGAAGCCGCGAAGGGGGGCGACGAAGGAGCCCCGCCTCCACATTGTAATCTTGCCAATTGCAGGAGGGAAGTGCACGACTTTATTTCGCCAAAGGTCGGCCTTGCTGCGTATTTCCCACAGGGTCGGGAACCACAGAGTCTTTGATCACCGAACATCTGTTTTTTTATCGCCCTCGGGAATATGTTGTAGATCAATCTAAAGCTCAACGAGCTCCCCCGCTTTTTTCTTTTTGCCTTTTCACCTGCAAAATTACTCATAATTCTATAGAAGGCGCGGCACACGCACAGCAGCTTTTAGTCATATCAACACTGAAGCGGCCAAATCCAACTACGAAGAACGAAACACTGAATCAATCGCTCCGGGCATTATGTCTACTGGCTATCATGATTCCATCTATTGACCCAACCAGATCTAATAATCAGTGGAGCTAAGCCTCTTGGGAATAGGCGTTTGATACATCCCGTCTAGAGAATCTTCCATGGAAATGCCTTCAATGCCGGTCTAGTCTCCTCTTGTCGGCCCCTCCTTCCGAGAGAGCCCCCTTCCCGGCTGACTAACTACCGCTTCAGGGAAGCCCAAAGAGGGTCTTCACCCTCGATTAGGCTTCTGAGTTCTCAAAAAAAGGAAAGTTACTAGTTTCGCCAATAAGCCTTGATGCTGCGCGCGGCCTCCGGCCGCCTCTTTTTGAGAAGGGCGCGCGCATTTATGCGCGCTAACGCGATTTATGCGCGCTAACGCGCCCTTCGCGGGAGATTTCTCCGGCCTCAGCAGGAGAAATATCCTTCGGCACAAATGTGAGCCTATCGGCTCACTTAAAGCCTGGACCAACTTATTCCAATTTCGACCCAGCAGTCCATTAGCGGAAATCGGGGGTGCCTTTTTACCCCATGCTGGAGTCGACTCTCTCGATTTTTCCCCAGTTCCTTTGCGGAAATCAGGGGGGTTTTGACCCCATCTAACCTTTTTTAGCTTAAGGAACAACACTCGACCTTTCATGCGCTACGCACCCACCATACTACTTTCCACGGGGTGAAAACACCGATAGATAGAAGAGGCGCCCTTCCCCTTATCAGAAAGCCGGCAACCTTTCCGGAGCCTATGATAGGCTTTAAGTGGGGCCGATAGGCTTTAAGTGTCGAGGCACTTTAAGCAAGGGGTTCTTGTGGGCTGGGTCGCCTCGGCCACCCATTCTTTCCATTGCAAGCCTTTGCAAGCATCTCTTCGCCGCACTGCAAGCCTTTGCCAGCATCCTAGCCCATTGCAAGCATCCTAGCCTTGAATCTCAAGATTCACGTAGAGGCCTTTTTCGAGTGCATTTGCCTAAAAAAAAGCGTCCAGCCAGGGTAACAGTGCGTTAATTGGTAAATGGTCGAAAAACGTATTGCGGTAAACCATCGATTGATCCGGGTTAGATAGGCACTTTATTTAAAGGAGTAAGTGGCGGCGACCTTGGGAGCCACTTCCTTTAAATAAAGTGCCTATCTAACCTTCCCGAAAGATGGAGAAATATCGATGGTTTCCCGCAATACGTGTTTTCGACACCATTATTTACCAATTCCCGTACTGTCTTTTCCCTTGGACGACCTTTTTCGACGACCCAGTCCCTTAGCTAGGAAATCAGGTTGGGGTCACTACCTCTATGCTGCATCGATGCCCGTGCTTAAAAAAAGTGGCTGGTAAGCCTTTAGGCTTAACGCCTACGGCTCCTTCGTCGCCCCAGGCCTGGCCCACCTCCTCTTACCCCCCCTCATGCGCCTCTAGCCGCCTTGGGCCTATGGCGCCCCCTGTGCTTACCCGGCCCCTTGCCTACCTCGGAGAGAGCATGTGAAGAAGGGTCGCGAGAGGCCGCCTGTTCGTAAGGGGAGCGGAGCGGGTAAATCATTCCAAGTACGAAAACCTTACCCGTGCCCGCGCCTTTACCCGCCCGCGCTTTCACTTTGCTCCGCGCCTTTTTTACTTCGCGTTTTTCCCCGCCGCGCCTTTTTTCCCTCGCCCCGCGCTTTCACTCTTCTTGCGCCTTGACTTTTCGCGCTTTTTTCCCCGCCGCGCCTTTTCCCCCGCCATTTTCTCCGCGCTTTTCCCCGCGTTTTACCTCGCGTTTTTTCCCTTTCCTTTCTTCGCGCCGCCTTTCCCTCGTCGCGCTTTTCTTTGCCCTTTTTTCTTTCTCCGCACCTTTAATTTCTTCGCGCCGCCCTTCCCTCGCGCTTTTTCCCCGTGCCTTGAAGCGCCGCCGCGTTTTTTCTCGCGCCTTTCCCTCGTCGCGCTTTTTCCCTGCGCCTTTACTTTACTATTGGTATTGTATCGTCCTGGTATTGCTGTCGGGGAAGGAATAAGTAAAGGGAACCCATTCCCCCCAGATTCAAAGGTAGGACCACCTCGCCCTCTTGGGTACTTAGTTCGCTAGCTCGCACCCTGTATAAATAGGTGGGAGAAACCATAATATGCAGCCCCGGCTTCATTATAACGGCATGAATTGACAAAAGTTGGCCAGCCAAGAAAAAAGTTAAATTCACGTATATAGATGCGGAACGAGGAATAAGTCACCGTTCATCGGGTCGGCCACCCGCCTCAGCCGGGCGTGTCTTTGGTGAGGGCCTTTTTGAAGTGTAGCGTTTTCCCCGCACTTCATAGGCGCTACGCGCTACCCCCGCCTCTATGGTACCCCATGCCCAGACTGGAAAGGGGTATCGCCAATGAGAATTCTATCTCCGCGTTTTTGACTCGCGGCACTCAACCCCAACTGAGCCTTCGCCGGCCTCGTAAACGACCTCCACAATTGTGCGATCGAATGGAACCGGCGGGGGATGGAGGGAGGGAACACGCAGGGAGAGGGAGGCGCGGAAGGTCGGAGCCACTTCGCTTGCTTCGCGAGCTTCGCCCCTTTGAAGAAAGAAGGGCTTCGCTGCGCTTCGACACTTCGCACCGGTCGCTTGCTTCGCTTCGCGCTGCGCCCTCGCTAGGTGGCTTCGCTCGCTTCGCTTCGCTGCCCTGCCAATGGCCTTCGCCCTTCGCCATTCGCAATTTTGGAGCTACAGTAGGAGGGCGGACGCGAAAAGAAGCGAAAGAGGCCGCAAAAGCGAAAGCGAGAGAGGACGCAGAAGCGAAAGCGGAAGCGCAAGCGGAAGAGGATGCGAAAGCAGAAGTGGAAGCGCAAGCGGAAACGAAAGGAGAAGCGGTTTGGGAGAGGGGGTCAAAGGGAGGGGGGATCATAAGCGTTAGCTGTCAATCAGGAGACGGCGGAACCGGAGGGGGATCATAAGAAGCTAACGTTGCCAAGCTGTACTCAGCCCAACACGAGGCCATCCCAGCTAACGCTGTCAAGCTGTGCCCCCAGCCCACGAGGTAGCCATCCCAGCTAACGCTGTCAAGCTGTGCCCAGCCCACGAGGTAGCCATTTGGCTCGGGCGGGCCACGAGGCAGCCGTTTGACTCGGGCTCCGGCAGGTGCCCGGCGACGCCGCGGTAGCCACGCCAAAATCCGGGATTCCGGTCAGTAGCCGCAAGTTTGAAATGCCATTCAAATAAGGATAGGAAAGGTATGAAAGACGGTGAAAGATAGAAAGGGCATTTATGCGGGTTAGATAGGCACTTTAAAGGGCTTTAGCGGGCCTACCCTTTCTATAGAAAGGGTAGCCGGAGGCGGGGCTGGAAAACGCTAGCGTTTTCCGCGGAAAACGCGTTTTCCTGCCCCCGATTTTTGTGGCGCTACGCGCCCGGGGAAGCGCTACGCGCTTACCCCGCTCCCTCCGGCTTCGAGTGCCTTTCAAAAACGCGTAGATAGAATTTCTTTAACAAAAGCAAACTGCCATGCATATCAGCAGTTGAGCTCAAACAAACAAAGAAACCACAGTTTATGAAACTTATTCTTATCGCCTTGCTATTCAATCTAGGGATGTCAATTTTATTCGGCTCCTTAATTGGGGCGAATGTCTTCTTCTTTATCACCAACTTGAATGGCGAAAAGGCGAAAATGTCCATTACCCGAATAGGGCTTTTGTGTTTGTGCGTATTGGGGGTTGCTGCAAGTGCCCTTACGTTATTCATCCTGTGTAGTGATTCATGGGGTGGTGACTTTCTTACCGGGCTATTAACCACGCAATCTCCACCACAACTACCTGTGGTGGAAGGCAGCGTAGAAGAAGTAGTGACGACTAACGTCGTCCCCCATGTGACAATAGCCGTCGACGGCGGTACAACACCAATTACTACTACGGGGAGGGACTCCGCAACGGCTGGGATAGAAAGTAGTTTTGGGAAAAGCGGTCTTTTCCTCTCGCTCTTGACTTTCTTTCTCACTCTGACGGTTGCCGCGCTAACGGAGGGAGTTAACCAATAGCCCGGTTCCCCAAAGAAAGTCATAGTAGCGAAAATGGTAAAAAAGTGCCA
>Contig17+147448
TGTGACAATAGCCGTCGACGGCGGTACAACACCAATTACTACTACGGGGAGGGACTCCGCAACGGCTGGGATAGAAAGTAGTTTTGGGAAAAGCGGTCTTTTCCTCTCGCTCTTGACTTTCTTTCTCACTCTGACGGTTGCCGCGCTAACGGAGGGAGTTAACCAATAGCCCGGTTCCCCAAAGAAAGTCATAGTAGCGAAAATGGTAAAAAAGTGCCACGCTCCTACCTCTCGTATTTGTGCTTTTCGTCCTTCGACAAAAACAACTATTAATCCGGATAAGTATCAGCAGGAACAGACCGAACAAAAACCTCCATTACGAGCGCCAGACGACTTTCG
>Contig18+139627671
GTCGAAAAACACGGGAAACCGGAGGCCGAAGCGGCCTCCGCCTTCGGCCATCGATGGATCACTTTTTCGAATGAGGGCATTTGCCTTAAGAATCGGGAAATGGTCGAAAAACACGGGAAACCGGAGGCCGAAGCGGCCTCCGCCTTCGGCCATCGATTTTTCGGGCGGGGCCTTACCAACCCATCCAAGTCCCGTCAATGAACGATTCTGGCCTTAAAAGTACCAATCCTGTGCCCCTTCCTGTACCCCTTTTTGACAGGTACCCCCTTCCTGTACCCATTTCCCAGGTACCCATGGCTTAACTGCAGGTATCTGGAACTACATCAGGTCTGGGAAAGGGCCGTATCGGCAAATCCAGGCTATGGGATATGCTTGTTTGTCCCAACACCCACGTGGTCCCATCAAGGAACCTTCCATGGACAAACGTGCTTTGTGGCATTTCTCGGCGCTTCGCTTTCTTCTCGGCGGGTGACGGACTTCGCCGTTATTACCCAGAGGCTTATTATCACCCCGGGCGATTTGTTACCCGTCTTCAAGAAAAGGGGGAATCTGCTCCCTTACCAGGGGCCGGCGGTGTGCGGTCCAACCTACCGGCAGGGGGCAACTCAGCTACGGTTGCCCGAACTGGGAGTCAAATTAAACTGAAGGGAACTTCGATTCACAAAACCCAGGTCGTCCATCCTTGTGTTGTGATCGTGGCCGCCGATGCTTGATCGTATCCGTACCGTAAGGAACTAAAGCCGCCAAGATTTGGCTGATTTTTCGATCTATATTTTCTACCTTGGGGCAATCAAGGATTGGGCTGAAGCGGGAAGGGAACATTCCTGGAGTGAGTGTACACCGAAGAGGACTCGAACCTCTAACCACCTGGTTCGAAGCCAGGTACTCTATCCGATTGAGCTATCGGTGCTTTAATATTTAAGAAATGACACGCTTTCCTACGATTAAACCCAATAACGAACCAAAAGGAATCTATTTCTAGAAGAAGGAACTGTCAGCCGAGCCAACCACGCGCCCCCTTTTGGAGACGGGGCCCGGCTAAGCTCCGCCCTCCTCTGGTGAGCTTTGCCAACAAGCGTTAGACTTTGTTGATTGTCAGCGCCACTCTCTACCGAATATGCTTTTCTACAGAATTACGCAACGACAGATCCTTATTATGAAAGAATATGCCAACCAGCGCCCCGCCATTCCCTTTCCAGAAGGGGAAGCGCGAGGTACGAGCGCTTCCCGCCTAGCGGCCCTTCACAGATAATACCATCAAAGGAAATCTCTCCGCATCAATCAGTCAATCTATTCCTTTCCCAGGCCTTCCTGGAATTAGCCGGGTATATAAACTGCACTAAAAGGTGGGTTCGAAAAACACGTATATGAAGGAGCTTTCAGCTCCGATCAAGCACGCCATTATTTGGGAGGATAATACTCCAACCATCTCCTCTTACCTCGCAAGGTCATTCCAAATGACCGATACCTCACCGACAAAGCGATCAACGCAAACCTGGGATTAAAATGTTCCTCATACCATCTTGTTTTCCAGCGGAGTGTCAACGAAGCGATCCACCGTGGAGAACAAGGGGGCCGAGCGCAGCGAGGCCCGGTACATCTGATCCAGGGATTCCCTCCCTACATAAGGTCTATCATCGAGGGCTTTCCCTTAGCTAAGCTTTGCCCACCAGCAATTAGAACATACGTATTCGACGAATCTATCTACATACCAGATTTTCGGCCGCACTCGCATCATTCCTTTAAGTTCATTCTACTGAATTCTCTCAAGCTAACGCGGTCAAGGCATTTAATGATCAGGGCATTGTCCTTGCGCATGTGTGTATCTTCGTTTGGCTTCGCCTCCCTTATACCTATAACCAGCCCTTCCTCCATTTCCCAATCCCATCAGACGAGAAAGCAAAGCGAGGACGACGCTCCTCGCACCACTTTGGTCCTTTTAGGGTTGGCGTATCTGTGCACGGGCACACAAGTAAAGACAAAGGACACACTTTAGGGGCGGGGCGGAACGGACGAGCTTCTCCCCACATCTTCTTCTCTCTACCCCAACCTCTCGTCTCCGACAGAACCGACGAACGCCCCACCTTCCTTATATATAACAGGATTTATTCAAAGATACCCACTTCACCCGTTCTCATTTGCGTACGATCTGCTTGTCGAGGGTGCGTCTTCTTCTCGCGCTCCACTAGTGTAACCCTGTAAGTTGGAAAGCCCACATTCCCAAAATGACTGTATATGTTGAGAATGTTGTAGATCCTAAAAGAAGACAAGATTTGAGACTGAAGGTTGACCCGGAGGCACACCAGGGAAGAGGTTGACCCTTCCAGGGCCGGCCCAGCTTTGAGCGTTTTTTCTCCTGACGAAGGAGGCCATCAGAAGTTCACCACCCCCCAAGCAACCCCGGCCTCAGCAACCTCCTCCATAGTGTTGTGTTCGGCTCAGTGTCTAGCGACGCCATGACAATGTAGACGAACCTAGAAAGTCTTTTGACAGCCATAGCACTAGATCGCCTTCCATTGAGTCTGGCGTCGTTGGCAATGTCTCTAGCTCTACTGTCCTACTCCACCCCTTGCACAACAGCTATGGGCTAACTATAGATAGCACCCTGATACAGAGACTGGCACACTGGTCGCCACAAAAGTCTACCACCACTATCACTATCCTATCATCCAGTACAGCACCCCTCAACACCGCTCGCACTATGCATTGGAAAGCAATGAAAGAAACGTGCAATGCCTGCGTCTGGCAATCGTCGTACTTGCCATCTATAGTGCCTGTCATGCCACTGCACGCCACAACATCTGCCAAGGGATGGAGGACACTCATAGACCCCATGCCCCTGCCACTGCCTGACATGGCCTCCGGCATACCTGATAGTGGGCACAGACACTACTGCGCCTTGATGACACTATTGCCTGTAGCTCAGAGGCACAGTGGTGTGGTATGCACCCAAGTATATCTGTCACGTCCATGGTATGCAGTCAACCGCCGACAACCAGGATCAGACGTTCTAGTAGGCTACCAGCGCTGGAGACCACCGCTATGGCCACAGACCAGAGAGACAGGCCTTCCGGCAGGGAAACCTCCAAGGCACAGCCATCACCAAGCCGGATAGCAAAAGGGCTTCTCCGTCTCGGGGGGGCACAGCCATCACCATGCCTCCTTAGGATAGCAAAATGGCCGCGAATGGACTCCTTTCATTAAGCGTGGAAACCATCCAAGGCCAGCCATTGAGCATAGCTTAGCCGCCTTAGGCATCCGGCCTTGAGCTATCTTCTGAAGTATCCAGCTAGCACTTCTTGGCTGGAATCAGGGACATCCTCCCTCCCGGATCAATATTTTCAACGGTGGACGCCCGTCTCAACGGTTCCGGTGTGCCGCCTTTTGATATAGATTCTCGAGTATCAGTTTCTGAAATACGTACATAGGATGGGCGGGGAAGCCGCGAAGGCGGCTTCCCGCCTTCGGCCTTTAATCAACGAGAGGGCAGATCTTCCAATTTGACCTGTTGACAATTCGTCGAACAGCTTAAGGGGAGGGCAAGCGGTCTATGCATTGTTAGAACACTGCAGGCCGCCTAGTAACAGGATTACCACTGCACATGCAGTCCCGGCGTGAAAAGCCTTAGGGTGAGTGGGCACTAGTTTTAGGTTTTTTTACTCACCAGTCTCGTCTCATTCATAGGCATGGATTGAAAAAATGAAAATGAAATGGCGAGCTGAAATGCTCGGATCTGTGTATGGAAGGTAGAACGCACGCGCTCGAACCTAACCTTATCTATCGGCCCACAATCGGCAAAGAGTAGGCAATGGTGCTAGCTTTCGAATCTTCGAGCTCTACCTTCAATTGAGAGGTTGACGGGAAAATTAATGATAAGAAGGCGAAGCGCTGGCTCGGCCAGAGCCAAAACCATCTGACAGAAGTCTGTTGAACCCTTAAAATGATTCGGACGATGGTACGGATGATTCGGACGACGATTGGCCAGATGACTCGAAAGCGCAAGCGAACCTAATGCTGGATCAGCCAGAGCCAAAACCATCGGGGTTGGACCCGGACGATGGGCAAGCTCTTCCCACTGAGTTTGATGGGTGGTTGCTTGATAGGAGAGGGAGAGAGCCAAAGTTCGGAGGATGAGGGGAGAGCGCCTCCGGCGGAGGGAGAGCGGCAACCGACAGATAGGAARGGCAAGGATCCGACCCGGGAAGGCGAGGCGCGTATAGCGGGCCACCGGGGAAACTGGGATAGTTCGTTGGTAAAGCCACCACCATGCGCGGGACCTGCTTGGAAGCCGGGCCGCTCCCTCAGGATCTACGGTATTGAGGGTTGACAGTCTCTGGGCTGGGTTGGGGAACAGAACGGAGAGGCATTGGCAGAAGGAGGAAGGCAGGTCTTTTTGGTCTAGTCTACGATACACTCTTTCGCTCCGGTCGAGTACTCGCCCGCGCTCCCTGGCCTGAGAAGGAAGTTTGAATTCGATGACTGAGATTGTGGTTGACTGATCATCGCCCCTCGAAAAGATGTCAGGTATTATTGGCTAGGTAGGGTTATCTTTCTTCGCAGTTCGAAAACGAAAACCCAACGGATGAAGGATGTGAACCGAACATTGGGTCGGGCCGATAGGCACTTTTGGGCCGAATAATCGCAATCCCTGGATTTCTGCTGCCAACGCATCGTCAACCAAAGACTATGGCTAGGAACGAACAGGATAGGCTATAGTTACCATACCAATACTGACAGGTAGGGGTTCTCGCACCTTCTAACAACCTTCATGTAACTATGAGTAACCACGAGAAACAAAACCAACAAAATGAGGAACTTCACACCACTTTACCACAACACGGAATAGGAAGCCACGCGATCAAGATCCGGATCAAGCATTAGCAGCAAGGCTATTTGGATGATGGTTTTCACTATCTGCACTTGAGGGATTGTGCGAGGGTGAAAGGCCATTCAACGTGCAGGCTTTGGGTCAACCAGATAAGGAGCTCAGAGGCCCCCACCCAATGGCAGATCGTCCTTCAACCCGCAACCCCGACTCACCAACTCAAGTCTTGGGGGATGCAGACAATTATCCACCTCCCCCCTCTAGTATGTCGAAGCATCTGCTTAGTCACTTGTTAGGCTTGATTTGCTAACGGCGCCTTGCTCGGCGTTAGCTCGAGGCCTTACTCGCCCCGCACCTACTGTGCGTGGCCGCAGTGCTCTATGCTGGTGGTGTCTATGCTTACAGAGAGGCGGGGAGCCGCGTGTTAGCCTTCCTGGCTAGACCCTTGACTTCGCGTTCACGAGCTGCGTTCCCTTCCCTTTGTGTTCGGACACAGTCACAAGGGCTACTACTAGCCCCTCTCCCGACATGCTATAGTCCGTTCGTCGTGTGGGGTAGTCGAGTCCGTCTCGTCACGAACCTTCAAAACCAGCGCTTTACTCAGCGACTGACGGCGAGTCCACGAAGATTTACGGATATCTCTTTGAAAGGAAAAACCACGAATAGTGGCTGCTTTCCGGTATAGCCTTTCCTTTTACAGCGCTGTGTCATCTTGCTATTCGGTCGTTATCCCACCCAGTAAAACCAACTTTTTGGGCCGGGAGCCCGAGACCTGCAAGCGAGCGCTAGCGAGCAAGCTGGGGGGTCGAGTGCCTTTTCCAAAGACGCGTACGTAGAAGAAGCTGAACGAATAAGAAGTTCCGGGAGTAATTGATGCGAGTGGCTGGCTTCAATCAAAGGCTGGCATTTTTCTGGAAAGCAGCTTTCAGATAGGGGAGGGCACGGAAGCTTTTGTTCCTTGGATTTCTTAAGGGGAGCGGAGAAATACGTTACTCGCACTAGGTCGGTTAGCGAACGAGAGAGATTATAGACTGAAGAGTTGGTGAGCATCAAACTTGCCTTTTTGTGCAAGGACACAGGACTTGCAAGGCCTTGAACAAAGATCGCTCTGTGAACTGTCATAGAAGGCGTTGTTACTTGACCGAAGGGCCGCCCGGGGACTCGACCGCTGCTAGGGGGGACACCTGACCCGCCTAACGAGGTGCTACGCACTCGACCGTTATCATATTGAGGATGTAGGGTACCCTACCCATACCTACCCCGCCAAGGTTGAGTGCCATAACTTCTTCCGCCTGAATCGAAGTATATAGATGCTTCCTTTTCACTCTGAAGGAAGAAGTTCCCGCAAAACGTTTTCGAAAACGAACAGTGGTTTACCGGCTCCATCTCTTCCAAAACCAAAAGGGCGGAGCGGGGGTAGCGCTACGCGCCCCGGCTCTTTGTGGGCTACGGTCTAAAGGCCTCCGGCAAATTCTCTTGAATTTGCACTTTTGTGCGCCTATCGCCGCTTACGTCCTTTTGAAAAAGCTAAAAAAGGTTCAACCGAATTCATTTTTGTTTTTTTCTTCGGTATCCACAACGACTCTATTTATTTGTTCCCAAGATCCGGCTTAAGCGGCGGTCGAACCACGTCTCCCGAGAGTTCTCAGTACATATGGCGTAAAACGCTTTTCACATATCGAGGTCGGAATGGAATCGGGTGTTTCACGTCTTACTCTAGTGCCGCCCGGCTGCTTTGGCGGAGGCAGAGTTCGAACCTGCATGTTTAGGTCATGAGCCGTTTAAGAGGTTAGCCAATTACTCAACCCTGCTCTTAAAAAGCAACTTGTAACCTCTAGAAACTTATTGGTTCAGCTTATTCTATCGTAGTGTTTTTTTTCCCGGAGGCTGGCGCCCGTAGCCCACAAAAGCCTCTATCTCTTTTCTTTTCCAATTGATTTTCGGACGGAGGCTTTAAGGCTCTTTGTGGCCTTAAAGAGGCCTAGGGAAAGCGCTACGCGCTGCCCGAGAAGAGAGTGGAGCCACAATGTTTCCATTTATCTACGTATTTTGTCAGTTCATGGCATGCATAAACTGAAGTTCCTTCTCAAACATTCCCTCTGCAGTTTGGGGCCGAGGTCTTTTGCAGCTCGAACCTGCATGTTTAGGTCATGAGCCGAGTTAGCCAGTTCCTCAATACCGCGCCTACCTTTTGTCAAAGGCGGACGGAGAGACCCGAGGGGGAGTAAAAGCCTTTACCACTCACAGTGTTGCTCAACACCGCTTCTATATACGCGGATTCAGGCGGATGGAGAGATAGTAGCAGTAACATCCACAATAGATCCAGTGCGCTTGACCATCTCTCCTTCGCAGTATCACTACCAAAGAGAACAATCCCTACATTCTCACTCTCCTGCCATTCCTTGAACCCCGCTGGCAGATTATACCATTTACTCAGCTTCAATCTTGTTCAAGCTATAAACACGTGCAATTCCATCTCCAACTGGTACCATTTAACCAATCTCATCCACTTGCAATTTGGGGGTGGTCATTCTTTTTCCTAAGATAGTATATAGTTGTTCTGTCGCTCTGGCTTTGAATAATTCATTTCTCCTGTTCTGACGAGTTCTTCGGGTTGTACCCTGGGTGGCCKWWMGGCCACCTAGCCTAAAGTGCGTTGCAATCGAAATCGTTTGTTCGAAAAGTTTGGTTCGTTCGTGATATCGAAATTGTTCGCCTAAAGGGAATCGGTTCCCTCCGGGGCAAACCATCGTTCGGGCCCACCGAAAAAATTCCCTCTAGAGTGGAGAGCCCACCCCCCGAAGCCAACCACCAAACCATGCCATCTATATACATGATTCTATCGCTTCCCGCCATGGTCTTTAGACACTCGACCGGGAGGTAGAGGGTAAGCCCTTTTTGGGGGGGCCGGGAAGCTAACGCTTCCCAAAACAGCAGCCAGCCGGCTGCCTGCCTGGCTGGCTGTTTCGTCGTTTTCGGCTTCGGCCCTAAACCTTTCTCAAAGAAAGGTTTAGCTAGCGATGATAAGGGTGCTAGGGAAAGTACCGTCCCCTTCTTTTGGCCTCTTCTCTTAGAGGGGGTAACCTTCTGCGGAAAGAAGCAGCGCAGCCAGCTAGCCAGCTTCTGAGGTTGTTGGTTGGTCGGTCGGCCCCCGTGCCTTAGGCGACCATAAGTAAAAGCTGGTGTACGAGTTCCCCTAAGAGTGCGGGAATAACCTTTTCAAAGGTCGAGCCGGCCCTAAAGGTTCCGGTACTACCTACCTGGGGGGTGTACTATGGTAATTCATTGCTTTCGAAATACCAATCTACCTTATGAGGGTGGGAGTCGTTACCTGAACCTGGGAGAGAGGTGGGCTTGATGGGCCGGAGGCGGAAGCCTAAAGGCTTCCAGCCCCACCCAAAATGTCCAATGAAAAAGGATAAACCCCCCTTTCATGGTGCGTCACAGCGCGGGCCTCTCCGTAACCCTAAAGTGAATCGTTGTACGAAGCCCCGTCAAGGAAGTAGGCTGAACGCAGCACGGGATGGGGATTCTTAGTATCGAACCCTTGCCCTACCTGTAAGGGCTTTGGGCCGTTAAGCCAGGACTTGACCTTCGACTCTGCGCACTGAGACCGGATAGGGCAATATGCATTAGCTAATACGTATGCCAATCAATAAACGAGATATTGGATCGATCCCGACCGTATTGGGCTCTTATTCTCGCTAGGAGGTCTGACGCTTTGCTGCGAGCGGCCCACTTTGGAAGGGAAACTGCGTATGGACAACAAACCTGTGGGGAACTTTGCATTGATGGCTGCCTGACTGCACTCCCCTTCAGAGAGGGAGGCGGCTGCCTATCATCGGGTGGGAGCATGAGATCATCCGCCCCCACACCGAACTGCGCGATCATACTTTAAGCCAATATTCCTCTGAAAAAGGTACACTCCAATCCAAAAAGGCGCCGCCCTTCTCATAAAAGGGGCGGGCGAGCTTGCGAGCCTTAAAAGATTTCGCATCTATATAATACGAAATTTTTAGCGGTTTTGCTAGGCCCCCCCTCTGGAGTAAGTCCCCAAAACAGATGCGCTACACCTTGTATCACCTTTGGCCATCCCAATGGATATTCGGCTGAATGCCTAGGATGTGGTCGATCAACACGAAGCTTCCCATTCTACTTCCTCAAATCTCTGGCCGCCCAGAGCACGGGGTGTAGGCGGCCGGAGTAAGTGCCTACAGGCCCTTCCCCCGGGACCCACTACGGGGCCTAGCCCGGGAAAGCTAAAGCGCTGTATCCCGGGTCTGCGGGCAGAGAAAGCGCTACGCGCCCCGCTTTGAGGAGGGGGCTTGCCCTTTAAGCCGATAGGCACTTTAAAGGCATGTCGAAGACCTTTAAAGCCAGCCACCTTTTGTAGGAAGGGCGAATACTTTTTGCCG
>Contig19+247448
GATAGAAAGTAGTTTTGGGAAAAGCGGTCTTTTCCTCTCGCTCTTGACTTTCTTTCTCACTCTGACGGTTGCCGCGCTAACGGAGGGAGTTAACCAATAGCCCGGTTCCCCAAAGAAAGTCATAGTAGCGAAAATGGTAAAAAAGTGCCAGCAGAGGACCCCAAAGTCCGAATTAATCTTAACCTTTGGTTCTAGGCTATACACACCTCAAAGAGTGTATCGAGAGCTAGGAAAAACTAAAATTCTCATTCCTTTGGCGGATAGAGACGAAGCTTGCTTTGAAGCAAGCTTCCCAGTTCGTAAGCAAAAAACAATCTTGATTTGTCACGTTCTCTTCCATGCTTTACCCTCTCCTCAGCGCGGGGCGGGGTGAAACGAAAGAAGCGCCCGCACGGCAAAGCCAACACAAGTACTTGAGGGTGGGACCGAGGCCTCACCCCACCAAGCACCCCTGCTGCGGGGGGACCTTTAATGCTGCTTAACGCATTTTTGCCCTTTGGGGTAGGGTGGGCGAAATTGACGGCTCTTTGTGGCCCCAAACGGGGGGCGGCGAAGCCGCGAAGGCGGCTTACCACCTTCTAGGCCTCCTTCTTTGAGAAGGCTCCGATAATTTCCCGCTCGTAATAGGTCATTTTTACTCCGTCTCCCCAAAGCAAAGGCCCCAAAGAAAGGGGGACCCCACCTGCCTGATGGTGCCATTATGCCATGTAGTAATGGCATAATCAACTACTAAAAAATCCAAATTCGAAGAGTGACTGCCAAAATATGCACTGTGATTAAATCTTTTGGGAAACCATCAACAAGACATCCGCATAACATACGCCAGATTGGATTGCCTAAGAAACAAATCTTATACACAGTGTTACGATCACCTCATATTGATAAAAAGTCTAGAGAACAATTTGGAATGAGAATACATAAAGAATTGCCGGTCATAGAAACGGAAACGCAGAAATTGCGCGAGAAGTTACTTTGGTTAAAATTCCACCATCCACTTGGGGTTCAATTGAAAATTCTTTTTCATTATCAAACTAGTTTGGATTTTGTTCAACTCTGGATGGGTCAAATTGCTTCGAAGTCCTTCTTCACAAAAAAACGAAATTACACTGTGTTTGCACAAATACAAGGCCGCAGGACAGGGGAGAATCAAATCAAGGCCGACTGAAGGGAGGGTACACTCGACCAAAGGGAGGGGGGGAATAGCTACTAACTTTCCCACCATGTTGTATTGCTACGCATGCGGAGAGACACAGGATCGCACTATCTGTTTGGCTGTGCGAAATCCTGTCGAAATTTGAAAGGTTTAGTCTATGCAATTAAAATCTTCAAACAGGCTCAACCTTGGATCATATAGAATAAGTGGCCGCATACAACTTTAGTGATGCAGTGTGCTTAGCTTCCTACTGAGATCATGGCATCTATGCAGTTGATTGGGAGGAATAAAAAACCTCTGGATAAGTAGCCAACCACTGTAGAAGGCCCACTTAACCGCCGCTTAACCGGCCGGCCCACTCATGGATAGCATCAGCTATGTGATATATCTTATGGCTAAGCGCGAAGCAATCAATCATCGTCGTACATACGATTGATGACGTTGACCTTGAAAAGCGGTGTCCCTATGGTACCTTATCTTCGGGGTCATTGATGCTTCTTCAGAGAGAATAAAAAAACCCAAAGAATCAATGATAAGTGGCCGGGAAGCACTGAAAAAATTAACCAATAGTTTAGGGAGGTCTGCTGGGAGAAATTCATCAGGGCGTATTACTGTTTTTCACCGAGGAGGTGGATCAAAGCGATTGCAGCGAAGAATTGATTTGAAACGAAGCACTTCGTCTTTGGGCATTATAGAAAGAATCGAATATGACTCAAACCGTTCTTCTTGGATTGCTTCGGTAGAATGGATCGAAGGGGTGCTACGCCCTGTTCGGCGCAAAGCGCTTTCTAAAACGAAGGCACCACGAAGGTGGAGAACGCATAGCGTTCTCTGGGCGCAGAAAATCAAACGTAAAGCGCGAGAGCAAAGCAAAGAAAGAATCTTCGAACCTAAGCATAGCTTTGAAAGGCCGGAGGCAGATAAAAGGCCTTTGGATGAAGCATGCAAATTAGATCGTACACCTTTCGTGTGACCCGGAAATTGGTCTGTCTTTTGCGAAGCGACCTATGTTGCTACCATAGGCAACGAGAACTTCGATCGGAAGCGGGGTATCCAATCCCGCCAATAGCTGAGATGTCCAGCTGACTCCTGGGCCTTGATAAAAGAATGGCCACCTTTAAAGTTGCAGGAGCAAAAGGCCCAGGCCGTAGCAGGATGAAACAAAGTGAATGAGTGTAAGCTTCGTGGCCCGAACACGGTCGGTGCTGACCACACTGGGGGCCTGCTACCGTGGTAGCAAGAGAGGCCAAGGCGGTGACAATTGGGAGGTTGTCACTGAGCAGCATTCCTAGTCACACGAGAAGAGAGGTCAATTGGCAAGGCCATAGCTCGTGGGGCTCCTCGCGGGGTATAGCTCACATCCAAACATCTGATTGAGGAACGGGGCAACGCCCATGAAGCTCCGGAAACGGAAGGCCTGCCAGGCCATATGCCCATGGGTGCGGTGCAGCAGGATTCTCCAAAAAAAGCCAATAGGCTGACTTGGAGACTTAGGACCTTAGCCACGAATGACCGAAGGTATGGGCGTAATGGGAATAATTCTAGCTATTCTTCCTGACCACCTCAGGTTGCCTCGACCGAATGTTCAGGCTCTCCAATCAGGGATTGCAGAGCCGGGCGCTACCTTTAAGCCCGCCTTCGGCCTTCAATTTGAGGATTCAAGTTCTTAGGAAGAGCCGTATGAGGCCTACAACTCACGTACGGTTCGGAAGCCGAGCCCCAGCAGTAATGGTGCGGCTTAGGTAACACTTATATATTAGCTAGTAATCAATTGGAAGCGGGCAAGATGGTGATAAATTATGATTGGTCTAAACCCTCGACCTCGTTCAACACAGCGAATAAAGGCCGAAAGTGGTTGGAAGAGAAGCTCCCGTGGGGGAGCCGTCAGGGTGGTTCTTGGCTACGCCCCGGAAGAGACTACGCTGACCCTTATAGTAATAAGAAATACATACTCGATTCGTATTTTCAAATGGTAGGAAATTGCATACCATTAGCCCATATAGCTAGAGGCGCCTGGGTACATAATACTGAATGGAATCTAGGTGAAGGCGCAAAGTTGACTTGAGCTGTAGGAACCAAAGCTAAAACAGTTGAGAAACTTGAGAATACACCACAACGTATTGTGCGGTTACCCTCGGGGGTTCACAAACTCCCAGATTCTCGATGCCGAGCTACTATTGGTATAGTTCCTAATCCTAACCATGATAGGAAGCTTAAAAAAGCAGGAGAAAACCGGTGGTTAGGCAGACGCCCCATTGTTCGGGGTGTTGCTATGAATCCAGTTGATCATTCTCATGGAGGAGGTGAAGGACGCACTTCCGGAGGTAGACCTTCGGTGTCCCCTTGGGGAAAGCCCACCAAAAGTGGATTCAAAACAGTAGTTAGAAAACGCAAAAATTAGTTCATAGCACGGGTATACTTTCGGTGTCACTTTGGGGCTGTTAAGCCAAGGCGGCTTAACGCCTACAAAAAAGCGTGGGACCCAACAATAGTGGATTCAAAACAGTAGTTAGAAAACGCAAAAATTAGTTCATGGCACGATCTGTATGGAAAGGCCCTTTCTTCGAAGCGAAAATGTCAAAAAACAGCAAAAAGATCAGGTGGAGAATTTGGTCACGTAGATCTTCCATCTTGCCCGAATTTGTTGGTTGCTCTGCAGAAATTTATAACGGAAAAGTTTTCGTTCGTTCGAAGATAACGAACGAAAAGGTTGGTCATAAATTCGGAGAGTTT
>Contig20+158871
CCCTTGAAAGGATGAAGTGGATGGGGGTATGCCGCTTTGAAAGGATGGAGTGGGTGAAGCACCGAGCGGCGCATCTCCATCCACTTTATCCTCTCACCGAGCGACGCACCTTCATCCACGGAAAGGCGGGCTATCTATCTAGCGTTTTCTCAACTCATTTTTTAAGGGTTCTCCGCGCGTAGCGCATGAAAGGTCGCGTAGCGCATGAAAGGTCGAGTGCCTAAAGGCCTAGGGAGAGGGTCGAGTGGCGCACCTTCTCCACCTTATCTTTCTCCGCACCCTTCTCCACTTCATTCCGCCGCGTGAAGCAGGAGAGAAGCGAACCTAGCGGGGCTGAATCAGGCGCATCAACTGAATCGAATTGTCCAACTCCGTATTTGAAAATTAATCACGAGGCTCGGGCGATAACCTCCGCCAGCGGGTCCGTGTACCACAGGTGGTGCCTTACTCACCTTAGAGCGGGTCCCAACGTGGTAAACTGTAGCAGGCTTCCGCCCATCCTTCAATGGTGCCAGGTACCGGTAAACGGTCTATCGGAGCAAGGCCAAGCGCTGTTTCTGTTTGCCAGCGTTTCACTGAAGAACTGTCAAAAAAAGGGAAAGAGGCAGCCTCGACCTCAGGCTCTTACAAGCGGCAACCACCCGGCCAGGAAACCTTCTATTACTTACTCAAGAAACTTTATTTGATCGATTTTTCCCTCTCTCTACACCGGGTCTCTTTACTACAATTGCTATTGGAGTAGCAAGTTAGATTGGTGCTGAAGGATAGGGATCCTCGATCGAACCATCCTCTCGTCCTAGCCAATGCCAATCGCCTTCTCCCTCCAGGAAAAGTGGTCCAAAGGACTGATCGTAACTGGTGAGGTTGAAAGCTGCGAATAAGACATTCAATGCATTAGCCGCCTGCAAACCTTGAACAAGCTAGAGGCCGCTCCAGACAGGCGCTTGCGGCCCGAATTAAATCGTCTAGACGATTTCCTGACCCGGCCTCCGCCCACCAAAAAGGTATACGTAAAGACTGTAAGCCTTTCGAGACTCGAAGAGATCGGGATTCAATCGTCTGGACGATTTCCTGACCCCGATCCCTCTTCCTCTTTCAGGAGGAGCCTCCGATCTCTTTCATGAAGAAGGAGGAGCCTAGATTGATCGTTTGTTTGGTACAGGAGTATTTGTGAGTTATGCTCTGAGAAGGGTATAATCGTGGCTCGAGAGGAGGGGATCATGGCTTTATTCCCGTTACGACGAGGCAACCCTGTGCTGCATGCCAAAAAAAGTTGCATAGCTGCCTGTTTTTGTTTAACATGGTGAAGTCGGAACACTGCATTGCGTGCTCTAAGTACTTCCTGTTGGGACACTGCGCCGGCTCTTACCTCGTAGGAATATGGCAGCTAGGGATTGCTGATTAGGGGTTGTTGGCCAGGGCATTTATGCGCGTGCCGATAGGCACTTTAAAGGGGCGAAGCCGATAGGCACTTTAAAGGGTCGAAGCCGTCTCCTGGGGCGGGCCAGGAGATTTTTGTGCGCGTAGCGCTTTCCGGGCCGCTTACACGCGGAAGGGCCACAAAAGCCTTGCATATTAAATCATAGTCTCAGGAATCACAACCTTTCTCTTGTCTTAAATGAGAAATGAAATCCGGAGCTAAACCTTTCCTAAATAAAGGTGGCGCGCAGCGCGGAAGCCGCCTTCCGGCCTAAAGGCCTTAAAAGTCTTTTGGGAAGGGCCATCCCTTGTCAGATATGAGCTTATTTGGGTTGGCCTCATATTATTCCATCAGCTCTAGGACCTGAAGCAATATCCGTTGAAACGATTCGCATCTCTCCCCTTTTGTTGACTTCCCGGAGAGCAGAGCACTCCCTAAAGGTGAGGGTGCCAAATCTCTCTGCACTTGCGCACGGTTACATGACTACGGCTGGCCGTCGGGACTGTAGGCTTCGGAACAATCAGATCCCTTTTTTACCCCTCCTCTCAGGCTTTAAGATGGAGCATGATTAGTAGGTCCGTGCTTGTTAGGCCATATTCCCCTAGTTACCAAGAATCACCAATCCTTGCGGAGAAAGAAAAAAGGCCGGGCCGTTAGTCCGGCTCCGCCCCATCATAGGCATTCTTTCCCTATCATTACTCTGGGGGTTCACGGCAGTGAACCCTGTGCCAGATGTGAACCAACGTTCACCCACCCTCACTTGCTTGACCGGAGGTTCACTTCGTGAACAAGATCCATTACTGATTGCACTTCACGCGGCTGATCCCATTGAACCCTCGCCACTATCCCTCTATTCCATAGGCTTTAAAACTCCCTTTCTCATAAAAGCATACTTAGAAAGAAGCCGTATCCGGGAGGTGGGATGTGATAACGCTCTTGTGAAGCCTCTAGGTCCGGTATTTGAGTTATGGATTGTGCGAATTGGATTGGGCATTTTAAAAATAAGGGCTTGTCGCTTGCCGAATCGGCGTTTCCCTATGTCTGGGCACGGATTGTCAAAGAAGCAGGGCCTACTAATATTTGAGCCTCAGGGCCTAATATCTAAGCCAAAGATGGGAGTGAGTTCTGGCTACAGAAGTCCTCATTTCTGATAACCCAAGGAATATGGAACGAATTCATTTCAGCCATTTTTTCAGGAACTGATTCCTGACTACAGAAAGTACCTCATTTACCGGGATGCAAATCCCAACAGCAGGCAGATGGAACTTATGTCTGAGGAAGGATCTGAATGCTGGGGAACGAGTAGATTCCTGACTACAGAATGTATCACCTAGGCCCCCCCGGTAGCCTCGTTCCATTCGCCCCTCATTCGCGCCTGGGCAGTCGCACTGTTTCGATGTCAGTTCCCAGTTAGGAATCAGATCCTTTCATTGGTCAGGAATCCGATACTACGCGCTCTGCCCGCGAGGTGCTAAACACAGGTTGATAATGGACGCTAACCAAAGCTCAACACAGGTTGGAGCAAAGTGGCTAAGTCCTCAGTTGAAAGCTGAGTACATCATTCTACCAAATTTTGTTGATTAGGCATTGACTGACAACCGCTAAAGCCCGCCCCCAAAAAAAAAACCACGCCAAGGTAGGCAAGCAGTTTTTAGAAAACGCCGTTTTCTAAACCTTTATCTACGTGCTACGAGAAGGCAAGACTGACAAATCAACAGACCGTTTAAACGCCCTAAAACCTACGGATATTAAGTTTTCAATGGAACGGGCCTGATTTTTAGTTTCATTCCCCCTCTCTTTCAGTCTCTTTTGCCCTTTTTTCAGTCACTCTTACCCTTTCATTTGAGTTGAAATGGGGAAATAGAGGGACGATTCGCTGTTACAAGCACCCAAGCGCAGGGTAGCCCTACTTTCCCAACATCGCAACAATGAATTCACTTCCCCGTTAGCTGAAGAGCCCATAGATATATTCAGGGAGTAAACCCATAGAATAGCCGTCTTTTCGCTCGTCTCGTGAAAGAGATTCTCTACCCACGGGAACAGATGGGAATCATTCTCTATTGATCGAAGGTACGGTTGCTACCTACATACGGCCAGAGGTTCCTTCCTGCAGGCTGGGCAGAGGACCAAGACCGAGGGAGTGACACTGGTCCAGCCAAACCAACTTCCCGGGCTTTATTGCTATACCCGAGACCAACTATTAACCTTTCGACTCGGCGTGTTAAACGAAGAAGGCACTACGTGCCTATACACGGCACCACCCTAGTAGCCCGGCTGTAAATTCAACGAGATTGGCTAGGGTGAATGCTTTAGCCTTTGGGGCGGAGGTCAGGACTGTAAGGATCGCTCGCGTTAGCGAGCTTGGTACCCTCCCCCTACGGGCCCGAAGAAAGGGATCAGAGCTCCTTCGCTACCGCTCACTCGCCCTCCCGAAACGTTTGCTACCCGCACACCACCTACCGAGCCATCCGAAGCTACCTACCTTCCAAACTTCAGCTTGCTTCCAGGACTGACAGGGTCATCTAGCCGAGTGAGACAGCTTCCAAGGAACATATTGCCCTATAAAAGCGGGCACCTTCCTTTGAGGGATTGAACAGACCTAAAAAGGATTCATCTCAGGGATTGATCACCAACCTTTTTGGCGAGCATTGATGAGATTGCCTAGCTACCAGGCAAGGGATCAGAGCTTTCATGAGATCCGATCGTTCGATGGAAGAGCTGGCTAGGGTGCTTTCTTCCTATTGCCTAGACACCCAGCTTCCAGGGATGAGATTGTCTATTCATCTGAGAGATAGCCAGCAAGACAGACTGCATTGATTGAGAGATCAGCTTGCCTAGACTGCATTGATGAGGTTTGAGCCAGTGGATTAAAATTCTTGCCTAGACTGGATCGGACTGGATCGAGGCATGCAAGAGCTTGCAAGCATTGAGCACACAAGCAAGGATTGATTCAGCTTCCAAACTTGCAAGCTTTTATTCATCCATTCATTTGAGAGTGAGAGCGACTAAGCCTGCTTCCAAGCAACAGATTCCCTAGCAAGCTTCGATCCACCCAAGAGCTAGCAAGCAAGCCAGCTTCCAGACATCCAAGCTTCCTTTCATCAGCTGAGCTCCCAAGCAAGGTGCCTTTCATGAGATAAGCTGGCAAGCTACCATTGATTCATTCCTCGACACTTTCATCACCGCTCACTCCTACCAAGAGATGCCAAGCAAGCTTTGATTGATTCAACGAGGATTTATTGGAGAGCTAGCCTAGACTGCATTCATAAGATTGCTGCTTACTCTTTTGGGTGCAATCATGATATTGCCTAGACTCGATTAGATTGGATGGAGGGATTGATCAGCAAGTTGCCTTCGATCCTTCCAGGGATGGAAGAGCTGGCAAGGATGCTTTCGAGAGATAGCCTAGAAACTCAGCAACCCATGCCAACGATTGATCAGATCCCATTGTTGGATGTAAGAGCTGGCAAGCATGCTTTCTCATCCTGGCCTGGCCAACAAGAGCTGGCATCCAGGGATTGATTGAAGAGCAAGCAACTGAGAACTCAGGGTCCGAGGGGACACGACCACGGCTTAGGCCCGAGGAAAGAAAGGCACTTCTGATTTGAGGCCCCGAGCGAGGGCCAGTACGACCAACCAGCAACAAGGGAACTCAACGGCAGGTGAAGAAGAAAGGCAGGCAATCGAGGGGGAGGGCCGGAGCCCGCGGCAATGAAGGCAGGCGATGTGGGCAATGAAGGCTGGCATTTCAATAATGAAGGCGGGCAATCAATAATGAGAGGAGGGCGGCTCCGCGAGGAAAGATTTCCGGCATGGAGTAAGAAGGGAGGCGGGGTGTGGGCATTCAATAATTAAGGCAGGCGTTCGGTAATAAAGGCAGGCAGGTCTTTTTTGGCGACCGCCGTCCTAGCTTCTCTACCAGACCCACTGGCTCGCTAAGCTTTACCCAACACTAGCAAGCTTTACCGGAGGTATCAATATTGAATCGAATTTTAAGCCTTGAACAAGCAGCGGACTAAAGGGAAAGGGACGGCAGATTTGGCCGACAGTAAAGTGCCTAAGATTTGGCCGTTGGGAAAGTGCCTAAGATTTGGCCTGACAGGAAAGTGCCGGCAGATTTGGCCGCTTTAGCAAAGTGCCTAAGATTTTCCTTTCTTTTTTCAGAAGAGAACGCTTAACTTTTTCACCTTGAAAAAACTCCCGCGTGCCTATCGGCACACTTAAATCCTCCGGCCTTCTTTTTATTATCAAAAGGAAGTAAAACCCTTGGAACGGGCATTTCCACGCCCGGCTTGACTGGCCATAGGGCGAGTATGCATCTGCCCCCTAAGGTGGTAAGTCTTATAGGGCATATGCCATAAAAGCAGGTGTCTGCTTTTACCCGGGGCTTGGGGGGTTGACCTATCCTGGCAATCCGTTAGGCCTACAAGATGGGTGGGTGGATCCCGACCGAGCACCCCACCCAAAAACCCTTTGTGGTTGCGAATGGTTCTATTGAAGGATCGATTGACCGAAAGAACCATTCCGGCCACCTAAGTCGGAGTTAAAAGGCCGGGCGCTTCCACGCTAAGGCACTTGTCACTTCCGAACACCCAACTTTATAAGACTGTTCCCGCATGTGTATAGGCAAACCAAGCTCGTATCCCTCGGCACAAAAGACCCTTCAGGTTCTCAGGGATTTTGACTTTTTCAGGCAGGTTTTGTTGGTCGGTTGGATTCGCCCCGAACCTTAAGCAGAATCGCCCCGTCACGGCCAAAACCTTCGACTCTGTACCCCGTAGCCCAGGATGGTAACGGTTATCGCAGTCATCCACGGGAGCAAGGGAGGTCAATCTGCTGCACGAATACTTAGCTTTTCAGCTTCTGCTCCTCAAACGATCACCCCATCGTCCAGGCTTCTCTACTAAAAGTTCTATTTTCATGGGTTTCGGTCTCGATTGAGAAGGAAGTGGAATTCGTTCAATGATTGCGCGGAGGTTAATCAGAAGCAACTGCCTCCTATAGACATGATTTTCAGTCAAGTGATTTAAAAAAGGAAAAAAAATGGTTTTTGATTCTCATTCAGTTTGTTCTCGGGTCCCTTTAGGCTGGCCGGAGCCCCACCTATCGCCCTCTCTCCCCAATACGGGGTGCCTTCGGCAATGGCTCCAGAATTTCCTGTTGTTGAACGGAACTTCTTCTTCGTTCAGCTTCTTCTATCGTAGCGTTTTTCCCAAGCAGAGCAAGCAAACGGGGAAAGAAAGCAAGAAAGCGGTTCAGCGTAAAAGAATGGAGCACGAGGCATAGAATGATGGAAAAGAACAAGAAACCCCGAATCATGTAATATAGGGAACGTGATTGGGGGGCGCCGAAGGGCCGAAGGCTTAGCCTAGCGGCCCTGCATTCCGAGGTAGCGTTGCAGGGCAGTAAATTGAAGAATCAACAAGCGGCCAACCAGGTCGACCTTCGTACAAAAGGGAGCCTTGAGCAGGAAAAAGATGGTGGTACAACAACTTTTATTACCCGGCCTCGCGTTCACTTTCGGAAGCTTAAAACAAGCATCTTTCTCTGTTGAATGAAGACTTTACTTCCCCACTATTTGCAGATGCTCCTTGATCCAAGCATTCAAACCAGAACGGATGAATGGCGGTTTTAAAATAGGTTGTGAAACTTGAAGAATTTCATCTCTAAATTTGCCCACCCCAGACAGCACAGCCACCCATGATTAGTCGGCTCCACTAATTATAGAATCTATGCTACGCTCTCCGAACTTCCGGATAGTGCCTTAATCGCACCAGCGAGATTGCTTCTTATGTAACTCAGCGCCGGCGCTTTAGGAAGCGTGACCCACCGATAGCTGCTTCCGCGACTCATTCCTCATCCCGATATTCCCACCTGATTCTTACCAAATACCCTGCCTTCTCCAGTCACAACAGAATCACCCGCTCACGTAGGGTTCCGATTCAATGATCTATTTAGCTGAATCAATTATCTACGAATTTTCAGGTCGGAAAACAATGACTTACTCAGCAGACACATACCATAAGTGCCGGGCCGCCGACATCCCAGGTGCCCAGCTCTTCGCACAATCACATTCATAGGTGACCTCAGGAACCCACCCGAAAACTTTTCTGCTATGAACATTTGCATTTAGCATCCCCCTGAGTCGATCAGCGAATGCTTGATGCCTAGGCATCCACCTGAGCGCTTCTTCTTGGGCCACTTCCTTGGGGCGACGGAATCACGGGGGATGCTGTTGCCGAGGCGCTTGTTAGGCTATAAGGCATCATCACTAAGCCCCCGAATGGGCAGGGCCGCAAGCTAAGCTTCGCAGGCCTTCACACGAAGGGGGCACAAGAAAAGGCCTAGCTCGTTCCTCCGCGGCCCTCACTTTTAATAGACCAAAGAGCTGGGTTTAAAGGCCTAACGGCCTCCTTAGGGCGGTTCATGGATGAAAGCGCTTTAAACCCGGCGCCAGATGAACCGGCCCCGGCTACCCCTTAGGGCATCCGGGAAGCTACGCTGGTAGGTTTTAGCCGGTTTTCTACCATTTCAACGTTTTCTGCGGGCTTTTGCCCTTTAAACTACGCTTAGTCAGCAAAGATCCGGCGAAGCAATCTTTTGTACATATTCTGCTATCGGGTCCCCCGTGTCAACGGGGATCGGGGTAATTGCCTGTAGGGCGGCAACCGCCCTGACGGGCGGCCTCAACCTGGCGAAATAGATTCCTATTATCTCTGGCCAAAGAACGAAATCTAAGTCTAGGATCCGACCCTTCCGTCCAACAACCCCGTATTTGAGAAAGAAGGGCAAACTGGCACATCTGATAGATGAAGACGAAACGACAAATCAAGCACTTAATCAAAGGTGCCTAAGCCTGCTTCCTTCGTTACCTGCCCTGCCCCTAAGAGAGAAGGGCAAACAAACAAATGAAATGGCCTTCTATCAGATTTTCCATCCAAAGTTACTCTACTGTGATGACTATCCATACTTATGCTAATTCGCGGGTTTTTTACCCTATGCTAATTGACCAAAGTTCTCGTTATATTAAGAAGGACGAGGAAAAGCGAAGCAACGTATAAATACGTTTAATCCGACCAGAGATTGAGGCTGCTGGTGATTGAACTGCTGGTGATTGCTCGTTCGTGTGGGTGAGGAAAGCGCTTCTAGCCTACCAGGTAAGGAGCTATTAAATATTTGTTCAAGAACCATAAGTAGTAAGCCCTACGAGCATTTCTGGATTGGTCAAACAAACCCCCCCTCATGGCCTTCACTCAGCGCTTCTATCAAAGCTGAGTATATGGTGGGTTAAAGGCTTGGCCGGGTCCCCCCCCCCCCCCCC
>Contig21+13886
AAACGCAAAAATTAGTTCATGGCACGATCTGTATGGAAAGGCCCTTTCTTCGAAGCGAAAATGTCAAAAAACAGCAAAAAGATCAGGTGGAGAATTTGGTCACGTAGATCTTCCATCTTGCCCGAATTTGTTGGTTGCTCTGCAGAAATTTATAACGGAAAAGTTTTCGTTCGTTCGAAGATAACGAACGAAAAGGTTGGTCATAAATTCGGAGAGTTTCCGAAGGGTACCGGACGACAAGGTAAATATAGCGCTATAGCACATTCTAAAGGGCGGCGGCTCTACCATTTTAAGGAGATTCTGGGGTCCTGGGCCTCTCTCCTCAGGGACGGGGGCTTTACCTTATTGAGCTACCAAATTGCGGGAATGATGCCATTATTCTTCGGGATGGTGATATTTTTAACTACTGGTAATCCGTATCAGTTGGCTATCCTCACCTTCCGGTGTATTATAGCTCGTGGTATGAGGGAAGGGACCACCCCCCCTGTAGCTCTGTGGATGAAGAATCCTCCACACAAGGACCAGCGGGCAGGGCACCCCCCGCGCGGCCGCCGGTGTACTATCTTGGAAAGGGCAATTCGCCGCTACTACCTAGAAGAGATAGCACCACGGCGGCCAGCAGAGGGGCCCCCGCAGGAGGTGCCGCAGGCCGCGTCTCAACAGCCGCGGCAAGAAGAAGTTCGTAACCTCCCGCCACAACAAACTACTCAAAGGCAGGAGGTGCCGGCCTGTGCGCCTCAACAATACCCCGCCGAAGAGGAGGGGGGTGCGGCGGCAGGCACGGAGGGGGGTCACGGAGCTGCTGATAATCAGCAGCAGCCCCCTTACGAATGGGACCTGAATGAACTTCCTCTGGACGACATAGCCTGATATGCCTTCCATATGGAGGTGATGGGGTCCCGCAGCAGGGTTCGCTTAATGTGTAGTATGGATGGGAGGTGGTGACCAGTCGCCACCAATCTTGAGGCTTCTTCAAAGAACTACTGCTGCTTTTTCAGTCCCAACCATTCTTATAGCCAATGTTTCCACTTTGATTCTGCTCAATATCCTGTTATTCTGGCATATCCATGTAGGAATCGAAGAGATTCTGGCAGATCATGTTCACCATGAAGTCACACGAAATTGGATCTTGATTCTTCTCAGAATCTTCTTGTTAGTTATTATAAAAGATGTTTTTGTGTTTTTTGTTCCTTCCAACCGATTAATAACCATATTGAGGGTTCAGTTGTTTTGCTACAGCCTTTCCCTYGCTTGCGGGGGGGAGG
>Contig22+6609752
CGGCTCGCGTTAGCTCGCCCCTTTCTCCCCCTTGGGCTTGGGGGGCTGTCCCTAGGGTTTATCACTCTAGAGGCAACCCCTTTGAACAATCTATGCCATTCCGGACTCTACGGAATGTGTTTTTTGATTYCAATTTAATMTGGMAAAAGCGAGCTCACGTAAAAAACTACGCAAGCCTCCCAATGAAGCCAGAATAAACCCTATCCGAATACGGAAAGTAAAAGGTGGTTTCATTATGCTAGTATACCAGCCTGTTTCAAAACTGCCAGTTCCCATCAAAGCATATGGATCCGTAAAGAGGTTGGTATGTATAGCCACCTTGGTGGTGCTCGTTTCTTGATTGGAAAATGAGAATCTTTTTTCTGGGAACATAGTCCACCAAAGTGGAAAACAACAACTATTATGTTCGCGATTCATCCGCGATTTTTCACCACGAAAGAAAGAATTCAGTTCCCCATTCCCATATGAGGCCGAGAAGTGGATTGGCAACAGGTCGATTATGGCACAAAGTGATTCATCATGCTTAAACATGAAAGGCGCATTTATGCGAGCGCCTTGCCCTTTTATGAGAAGGGCGGCGCCTCCCTGCCGGGGGAGCGGGGAGGGGTCCCTCCTGAAAAGGGGGCTTTCGAAGGGGATAAATTCCCCTTTAGGGTTAATTCCCCGGACCTCTTTTAGTGGGTACCCCAAAAAGGTTGTTGGGAACGGTTTATAAGGAATCGGATTACCACAAATGGGATGAAGAGTGGGTCCATGTAATTGATCAAGACCTCGCAAACAACAACGTTCCTTCCCTATATGGAGTTCGGAACCCAAAGGCAATAGTTCAGTAAACTGTATATTTCTTGTGTTAGTCAACCTAAGCCGCAGCATTCCTGCTGGGGCTCGGCTTCTGAACCGTACGTGAGACGATTTTTTGGCCTCATACGGCTCTTCTCATGGGGGGCGGTGAAGACCGGGAAAACGTAAAGGAGATTATGTGCATGGCGTTCGCCTAGCTTCTTATTATTGTCGGGACGTCTAGGGAAGAGAAACTCAAAGCGTTTTCTTGGGAGGGGGAATAGAGAAGAAGCTCGCGGAGAAGCAAGCTTATTCTCCGCTTCCCCGCCCAACCGAGATGAGGCGGAAGCTTCGCCCTGGCTAAGAAGTATGACCGATCGGCTTTTTGGACCGATGATCAGAGATCCGCTCGAATGAACTGTCGTCCATTCTGCTCATTCCCCGCCATTCCTTACGCTGCGCCCTGAGTCCCCCACGTCAGCCTCCGTAAATTTTTGCTTCGCGAACCAAGGTAGGTGGGCCTGACACGGCCCCCGATAGGGGAGCCCCCCTATCGAGGGATTGAAAATTACTCGACCGAAGCCCTAGGGTCGACCGCTAGGGGAGAGGGAAGAGGCTGGCTCCCCCGCCCAGGGTTTCTAAACCGTGAGGGGGCGACGAAGGAGCCCTTCCCAAAATACGGGGGGCCTAAAGGCCTCCTGCCCCTCCCCCTTTACGCTGCCTCTACCAAGGGTAGGGACCACTCAGGGGGAGGGGGTCCAACCTATCTGATGAAAGGGGGCCGGCCCCAAAGGGTCCCCCTAGAGGGGAGAATTTATCCCCCTAGGGGGAGGGGGATAAAGGGCCGGAGGGCCGACGAAGGAGGCCTCCGCCTCCTGTAGTAATTGACTGGGCGATACGCGCCCCGGCCCCCTTCATTCCATGCTGGCGCGAGCAGAGTGGGCGTTTGCCCCGCCTCGAAGGGTTTGTTGGCCTTTTGGGAAAATCCTGTTCCCACTAGCCTACGGCCCGGCTGGCCTGCCAGTTTCACTGGAACTTGGTGGGAATTCTCCTGTTCCCTGGTTGAATGGTTGGATGTGGTTTTTACTCCATGAGGAGCAGTACGAACGTAGATGATATCATCACGACCTCTCTTTTCGTACCGCTAGGGATGCTTAACGCCACTTCGCCAATTGGCGTTACCTGCGGACTAGGCCTCAAGGTGATTACCATCGGCGGCAAGTATCTCAGTGTGGTCAGCACTGGGTGTTTTCGAGCAGCGAAGCTTACACCCATTCACCTTGGTTCATCCTAAGTACCTGACCCTTTTGCACGGATTTGGGAAGAAGCCATCTTCCTATCAAGGTTCAGGAGTCAACTGAGCATCTCAGCGGCGAGATTGAATACCCGAATTCAGCCAGAGTTCACGCCATGTAGGCGTGGGCCTGAAAGCGATGATGGTCGCACATAAGCCACCGGGTCGCACAGCGAAATAACACCCGTAATAAATATGCGAACTCCTCCATGTGAAATCTTCATATTCATTGGTGGAGCTTTTTAAAGGTCGTGACCAACAGCCATCAGTTTACTTGGGAAAGCACAGACAAGAAAAAAGAAACTCCGATCGAAGCCAAAGGCGCTTCCTTGGTTACATCCATAGGGTGTAACCAAGAAAGCGTCAAGCGCTTTCTTCTCAGGGACAATAGAATGAGCTGACGGAAAAGCAAGCAAAGAAGAAAAAGCGTTGGGGGTGTAACGAGAAGCGCTCTTTCTTCTCTTTCCAGGCTCAGAGAGTGGAACAAGTTTTTCTCACATCCAACGCTTTGCGTTTTCAAGCCGGGCATAGCCGATAGGCGCCCGCTGTAGCCCGGACCTACTGAAGGAGGTCCGGTAAATTACCCCCTTTTGTGGGGAATTTATCTCGGATCCCCGGGACCCCTTACCGCCCCCCCTAACGGGGGACGGGGTGAGCGTTATGTGCTGCCTACGGCCCTTTGGAAACTGCGTAGCGCAGTTAGCTTCCCCGCGTAGCCGTAGAGGGCCGCTAGGCGGAAACCGCTTCGCGGTTTCCCCGGCCCTCTTTGGAAGTTCGGGAAATTGCCAACCCCACTTTCGTAAACCCTGCGGTGGGGATTGGCAATTTATCCCGGACCCCCAAGACCGGTTTGAGGAATTGCCAACCCAACCTTGGTTGTGTTTAAGGAATGGGTTGACAATTTCCCGGCTTCGCCCCGTAGTGTGTCCCCGAGTGGGGGACGGGGTAAGCGTTAGCTTACCCGCCATCCCGAGGTACCCTTCTGCGGCCTCCGGCCCTCCATTTCTTCGTTGCTTCTCATCGTTAGGCCAAAGCATTTGGCGCTTCCTTTCCTGCGCCCGTTCACGCCCTTTGTCCGCTAACCTATCGCGCCTATGATTGGATGATAAAAGGAGTGTCCCGAGTAATAAGAAACAAAGCACACTGCAGAAAGATTCTAAATCTGACAAGTCCCCCATGAATCTGGGAATGAGAAAGTGAAGAAAGWATGGAGTAAAAAGAAAGGCGTTTCTAGCTCCGGTTCTAGATGAGCTTTTATCAATTATGCCGGGTAATAAAAGGGGTTTTGCCTCAATCAACACTATCCTTTTCGCTCCGTCCATAGAGCGTATGAATCCCCTGGAATGTAGATAAACTGAAAAAAGGGATAAGGATGTAAAAATGGAGATTATAGTCCCATTATAAGAAGGAGCACCTGTGGAAACATCTCTACCTAAACTCCATTGGAATAGTACGGGGGCTGCCGTACCACGAGGCACAACCATAAAAATAATCAGAAAGAAAAAGTTCTGTGGTTGGACCATCTGCTCCATTCTTTTGATGATTTTCACTTCTCCAAGGAAGAGAATACGTCATTTTCGAAAGTAGTGTAGTAAAGGTTTCGCGGAGCGATAACGCTACGAAAGAGAATCAAGACTTCCTAGTCGTCCCCCCTCCCCCCTCCCTGAAACCAACCTTGTTTCATTCAAAGAGGCAGCCTAAGATAACGCTCCCTTCGCGTTTTCTTGAGAAGAATGAATGCGTTAGAAACAATGAATGCGCGTTAGTATTCTGAACGCTATGCGTTAGGCCGCGGGAAACCGCGCTTCGCGCGGTCCGCTTTCCTCCTTTATTCAGCCAATGAAAAGTCTTCAGCCGTTTTCTGCGAATAGAACCTGCGGCCTCTCTGCTCTGATACCCCCTTACGAAAAGGCGCGGAGCGCTCGTATAGCGAATGAAGGCTAAAGGTTCGCGCAAGGGGCCGTGTGTAATCGACATGTTGCTAGCTTATTCTCCCAGGGAGGAAAAGAAGTCGAAGCGGTTTTTCGAGAAAGGGAAGAGGAGCCAAGAGAAAGGAAGAGGTTAAGAGGCAGGCGGAGCGGAGCAAGTGCTTGCCGAGTACCGCACGAGAGCGACGGCAGCCGAAGACCGCCCCTCTTCCGCCGACCAACAAAGGTCACGGTCGCGTGTATAGAAGAAATACGCTCCTGGGGCTTCGAACTTTTGCGCGTTTTTGTTTGCAATTTTTATGCAAACTTGGAATGGATTGATCTGGCTTTAGTAATTTCGTGTGCTCCCGCGGGTTCTACGGGCCGAAGGCGCTAGGTTTGAAGGTTAGGTATTCGGGCACAACGGCCCCGCCCGGAACTTCCGAGTCACACGTGTTAAAAGCGGCTCAGGTTTAGGGATTGCCGAAGCCCACCACTGTGGGGTGCCTTCCTTCGCTTTCGCTTAGGTTAAAGGCAATGGTCGATATTTGATCCCCCGGCTATCGGTCACTCGCTGTGGCTCGTTCTCGCTACCGGTCATGGTTCCAGTGCTTCCCCTCGGTTAGTGATTGGCTCTCATCGGTCATTTTCCGACCTTGACTTACTCGGATGGATTCTTGAGAAAATTGAAGTTATAATAGATAGTACACCCGGCAAGCCTTGAGATGGGGATATTTCCATGTTTCACGGGGTTTAGAGTACTAAGCCTTGACCTGAGTGGCCCAATCGACGGTTATCGCTCAACCCATATTCCGTTTCTACAAAACCAGAAGCAGGCTTCATCTCCATCAAAGATTCAAGCGAGTTGGTTTCATAATCTTTGATTCGAAGTGCTTCACTGGAGGATTAAGTAGGTAGATAATGAGCACAGTTTGCAAACCAAAGCAAAGTGATTCTTATAGAGATTGAACGGAAGGAGCGGCAAAGATTTAAATGCGCGAAGCGCTACGGGGCTTCCTGCAGCTTGTGCCCCTTACTCAACAGTCCAATAAACCCAAAACCAGTAAGTACCCTGTAGAGGCCATCTTGAAAGGGGGGCCGCCGCAGGCCAGGATAAATTGCCTACAGGCAATTTCGGGGCGCGTAGCGCTTCCCCGCCATTTGTATTCCCTTTTATAGGCCCGAAAGAGGGGAAACCGTCCCATCCCCTTTAAAAAAAGGTGGGCCGAAGGCCTAAAGGCCTTCGCGGTTTCCCGCCTATCAGACCCACCCAGTAAGATAAGGCTATCGCATTATTACCCTACACCCCTTCTCGGCCGGCTTTCAAAGAGGGAAGTGTTTGCCCGTTAGGGCTGCTTTAGCGGGGGGGGGGGGGGGGGGGTRCGCGCCCCCCCGGGGGAAGGGCCC
>Contig22+6609752_2
[truncated: 3,360,502 more chars]
