# Supplementary material for: Organellar phylogenomics of Ophioglossaceae fern genera
Source: Front Plant Sci. 2024 Jan 15;14:1294716. doi: 10.3389/fpls.2023.1294716 (PMC10823028; doi:10.3389/fpls.2023.1294716)
Supplement: Supplementary file 2 [file DataSheet_2.zip › Supplementary file S1/mitogenome/gff/Botrypus_Hsu7588.fasta]

>Hsu7588_Contig06+31836641_morffo2
GGAATTGAGGCTGGAGAATGAGAATCTACGATTAAGGCTTGAACAATTGAGGCTGGAGAATGAAAATATACGACTGAGGCTTGATAATGAAAGTAGGCTTCCGGAATTGAGGCTGGAGAATGAAAATCTACGACTGAGGCTAGATGAAAGTAGGCTGGAGAATGAGAATCTACAATTGAGGCTGGAGAATGAAAATCTACGACTGAGGCTTGAATTATTGGGCAAACAAAAAGAGGTTGCAGTAGCTCCTGAGGCTATTCAGGAAGAGGACCCAGCAGCTGCTCCTGAGGCCCCAGTAGCTCCTGAGGCTATTCAGGAAGAGGAACCAGCTGCTCCTGAGGCCCCAGTAGCTCCTGAGGCTATTCAGGAAGAGAACCCAGCAGCTCCTGCAGAGGTACCAATAAACCCTTGGCTCCTAGAAGCTAATAGGGTAGAAAAGGAAATCAAGGCAAAAGTGTTAGGAAAAATTTACTGGCAGGAATGGATGCAGACTCGGGCCAAGCTTGAGCTTGAGGCTGAAATTAAGGGGATCGAAGAGGCGATCAAGGAAGAAAGTTCCTTGCAGGAAAGGCTGAGGTCTGAGGTTGAAGTGAAATTCGATAGCTCGCAAGGGATTGGGTTGAAATCTGATAGCTCAAGGGGTAAATCCGATAGCTCAAGCACGGATGAGAAGATGGATGAGCGTGCTATTCGGCAGATGGAGCATCAGCAAAGGCTGCAGTTGCATCGACTACGGGAGATCTCATCTCTGAGAAACCAGATTGAAAGCTTGAGCAGCTCCACCGTTCCGCGTAAAGAAAGGCGTATTTCAAAACTGAGGGAAAGGCTCGAAGAACTCGAAGCAAAGGTTAAACGCCCGTAGCGAGGAAGCCACCTAATCGGTAGTAGCTTGGCTGTGGCCCTTCCGTGGGGAACCATGTTGCCGTCCCTTCACGGGTTCAATCTATCACGTCACCCTAAAGGTTGCCGTGCTTTCACAGGCTTAAATAGAGGCCTCTACGTGGATACTTCAATAGGTCTTTCCACATCTACTTATTAGGTCCGGGGTCTCAGCAAAGGGTCCCCCAGCAAAGGGTCCCGGCATAGAATCTATCACGTCACCTTAAAGGTTGCCGTGCCTTCACCATCCGTCACCCTAAAGGTTGCCGTGCCTTCACAGGCTTAAATAGAGGCCTCTACGTGGATACTTCAACAGGTCCAGGGTCTCAGCAAAGGGTCCCCCAGCAAATGGACCTGACATATAATATATCACGTAACCCTAAAGGTTGCCGTGTCTTCACAGACTTAATAGAAGGCCTATACGTGGATACTATGTCAACAGGTCTTTCCACGGGGCATAGAATCGTCCGTGCGGGTTGACGAGGCTGTGCGGGTTGACGAGGCCGAGTACGTGGCTTTAAAGGCTTTAAAGGGCGGGCCGTGCAGGTTGACGAGTCCGCCTTAAAGGGTTGACGAGGCCGTGCAGGTTGCCGAGTCCGCCTTAAAGGGTTGACGAGGCCGTGCGGAACGAAGCCGTGGGCGAAGCCGAGACAAATTCACGGAGAGCCCTTATAGAAAATGCTGGTAAAACGCATAGGCAGGCTCGCAATAGGGGGGATTCAGATTCGAATATCGACTACGAGACATGCCTTGTTTTCGAATAAGCTCCTTATCAAGATCAGCGTTAGATAAGTGCGCCGATGCCCTTTTATGCCAGCCAACATTGAGGATCGGCGTAGAGCCACGTCTTGCCTTCAGAAAACCTCGCTTATGAATATCAGCTAGGTGAGCCTGTCCAACCTTTGAATGATGCGAGTTAGCTGGCCGATTCACTGGAATTCGCGTCTAATAGAGCATAGATCGATCTTCCTTCACGGAAGCTCTACTCGCGGCGCTTATGAGCGATTCGCCTCACACTTCAGCGTCGAAGAAGCCTGTTATTCGACTTCGATCTAGGGTAGCAAGGAGGAGCTCTCAGCACTGACTTACTCGCTAGCGTCCAATCCAATCAATGGCCTCAGCCGACGACTTACTGTGTATGACCAGGCTTTTCCGGTCCCCTGAGCACGCCGTTTCAATTCCACCGAAGATCATCAGCCAGCCTGCGGTAGACAACAATTCAATTCGGCACTTCAGCGTACATCACTGCTTAGAATCCAGTGTCCAAGCACGATGCCCTTCAAAGGGGTTGAGCCGGGGAAAAAAGAAAGCTTTATCCAAGGTGCAAGCAATGTTTTCCAAAACAGGGAGGGGTTTTATGCCTTCGGAGGGATTGCTTGGTGGTGATGTCCAGTTAAGTTAGCAAAGCGAGAATGCTGTATGCTGTATTGGTTCGCAACGAAGCGAACCATTTAGTCGTTGTCGGGGGAGCTGGCTGATTGGGGAGCGATGCGAACCATGGAAAGCTGATTGGATAGCGATGCTACTAGCTAGGCGGCTGATTCTGAGTAAGGGCGGGGAACACTAACTACCCAGCCCATTGACTGGATTTATTTCACTTAGGAAACATATGTATTTGACTCCGGCTTCAAATAGCTGTGGCTATAAAAACTGCTTTGCCACCTAAAAGCGCCTTCACTGTTTAATGGCTTTGAGAGGAGGGGAGGAAGTGCGCTGAAGAGGCTTTCTCTTCATCTTCAAAGGCTGGCTATTCAGTTGATCGAATCACTGGATAGCTGTCTTTATCTCGGCTTGGATTGGGCAAAACTTGGAGGGTCGCCTAGGCTGCTGCTGCTGCTGCTGCTGCTGTTTCCGGGTCTTAGTAGAAGCTCTTTCGTCCGTATCGTGTTGACTTTATGGTAGTGATTCACGAGTCGAGGAAACAGATCTATTGGAGTGATTGACTAATCCGGACGGCCATTTACGCGATTGACTACGAAATGGAATGAGCATAGAAAGACTGGTCAGTGAACTACACGTTTTCGTACTGGTTGTTCCACTTTGATGTGGTCGTGTTGAGGCTGCTTTTGTGGGCTACGGCCGCCACTTAAGTCCTCCGGTTCACTTGGTTTGGTTTTAGTGATTCGAGCCTACGGAACGAATACTGCTTCCGAACCTCACACATTCAACCGTTAAGCCGAACGCGAAATAAAAAGCTTTTAAATCGACACAAGAAGTTGTTCACGATCTCAGCTGGTCGATTCTGCCCACCTCATTGGCTGGTCGAAGCGAAAAGGCTGCTTGGCCAACCTATGATTCCTATTCTGGCTGGTTCGAAACGTCATTCTTTCTCATCTGAGCTTGGCGAAGCGCTCTTAGGATGGGCGGCTAAAGGCGCCTTCTCCTAAAAAGGGGCGGACGATAGGCGCACAAAAGTCCGAAGGCGGACGATAGGCGCCCCGCTTTCCCTTGAAGTTATTTCCCGGCTTAAAGTCGTAACCACCATCTCATACCAGAGACCTTCGTGAATGGGCAGTTATGCCAGCCGCCCCGCCTCTCAGCGACTCGCTCGTTTGCCCGCCCCCGGAATCGAAGTACCAGTGCTAATCCAATCATTCACTGAACTTGGGCGGCTACTATCGGTAGCGCGGGCCGCCCATCGTTCCCATCGGGTACAAAGCCCTGCCCTAGCCTTTCGACCCCTTTTTTACTTAGACAAAGGCCTCGAGCAAAAGACGAGCAAGACGCCCGAAACACTTGAGAACGAATTAACTCAGAGAATATGCTTGATCGGGATCTCAAAATGAAAGTTCTCAATCCAGAGAGGGTCGAAATCTCGTACATAGATGCTTCTCTCTCAAGCAAGTTCCTAACGAGGCAAGATTGAATCGGGAGCAAAAGCATAAGCAGCTATTAGTTTATTCACCCCCAATTTATCGTTATTTATGCTGGAAGAAAGGGATGATGATTTCTTTGGTCTTGTGGAGCGCGTTTTCCTTGAAGTAAATTCGTTCGACGGCCCAAGGGGAGGGGAAGGGTGCCGATTCAGAGGTCTTTTCTTTAGGGTGGGGCTCAAGAGCCAATTGTCTGCCAAGGCCAGGGCGAATGAGCCAATGTTCGGCTCGCTTCTCACTACCAAATTATCGGTGCCTTAGCCAATGTCTTTGATTTGCTGTTTAATATCGAGGTCGCTTGGCCCTAAAGATTCAAACTCTTTTTGGGACTTCCTCTGAAGGAGTTACAGAGGGGACACTGCTTGSTACTTACTCGATTTGGTTTACAGAGGGACCGAACGGTTGAGCCCCAAAGCCACCTAGCCTTGGGTTGTTTTTTTTTTGGGCCTGGCTCTCCCAGCACTGCCAGAGGAAACCGGACCTGGGCGGCAGGGTACACCCTGCGCTCCCTCTGCACTTGCTTTGAGGGGCGAGCTAACGCGAGCCGGGTGCCGATAGGCACTTTGAAGGGCACGGGCTTTAGGGCTGCTTTAAGTGGTGTGCCGATAGGCGGGCCGAAGTTTAAGTGGTGTGCCTATAGGTTTAAAGGGCCGAAATTTGTGCCGATAGGCCGGTTCTCTGTTGATTTGTCAGGCTTGGAGGAGGGGCCCCATAGTACGTAGATAAAGGGGCTTCGCTAAGAACGGCAGACTTAAACAAGTAGGACAGGCGACCACTTTAGTTGGAAAGTTAAGAGACAAATCCCATAAATTGATTTTCAGTCGGCACTCCGCCTAGAAAGGTGGATATGTCGACCCAGTAAAACCTAAATTGATCGATTTTCAGTTGGCATTCCGCCTAGGAATCAGTTTCAAAAATCCTAGGAAAACCTAAATTGATCGATTTTCAGTTGGCATTCTGCCTATAAATCAGGGGCAAAAATCCTAGTAAAAACTAAATTGAAGGCGGCTTTTGTGGGCTACGGCCCCGTATTTTGGGAAGGGCCACAAACCCTACGAGGGGAGGGGCTGCTGGAGGCGGAGGCCACGAAAACGCTACGCGCCTTAACCCGGTTCTTTGTTAGATTTTTGCTCTCCCTACCTCTTGCTTCCCTCAACACAATGCCAAGATATTAAGGMGGGCCTAATATCTTGGCAACCGATCATTATCAAATAAATCGGCTAGGCCCTACAGATACGCTTGGAAAATCGACACCACCTTTCCGTTGAGCCGGGAAACGATTCGATCGTTTCCTCGAATGAAAGATTTCAAGGTTATTGAGAGACTATTACAAGTACTCGAGGGGGGAACGTCAGAGGCACTGGCTCTGCTATCCAGAAATGGCGTAGGTGATCGCCTGAGATAGGTGGTTCAAAATGTAAGACGTGGTTCCCTTTATGCAATAGGTCCGGATCTGAAGGTGATCCTAGTAGGTAGCTAGAGTCTAAAACGAGGAGCCTTTCAGAGAAGGTTGAAAAGACCACTCCCCCACCTCCTCGGCAGCCTTATGTTTGCCCCCGACTGCTAGCTTAGTACGTTAGCCTGCGTCCATCGGGTGAGCGCCCTTATTTTGGGTTGCCTGGGGGAGCCATGTGCACCCGGGGCTCTTAATAATGCACTAGCAAGGCTAACCTTAGGTTACGGGGGGATAGGCCAAGAAGCCCACCCTCCTCCTCTCTTTATCCGGGCAACCGCCTACCTAAAGGAGGTCGGGTCAGCGACAGCCAACTCTCACGGGCACCATTTAACCCACAGATCTATCCAGCACTTGACTCTGACAWAGGATTCGTTGGGATACCGCACCGAGAACTCTACAGACTGGCACGAAGGCCCGAAGCCGCCGTAATGCTCTTAGGGCCCTAACGGGCCCCCTATGCCATGTGCATATGCTAAGCGTTAGACTTAGAGATATAGCCTAAGTAMATAACACCCTGTGCAATGTGCAGGGAATGTGTATATGTGCTATGCGTTAAATGTTGACATGTGCTGAGACTTAGAAAAGAGCACGGAAGCCTCGAAGGAACGGAACTCTTTATAACGCTAAGAATAGACCAAAACAGGAAGTGTGTTTCGGTGTTCACGGGCAGCAGAGGGTGGAGGGCCTGTTTAGGTCTCTTGCCATCGAAAGAGAGACGGACGACGACTACCAGTCGGAGTCCCAGGCGTTACACAACAGCATGTGGGCTTTGGGAGGCGAAGCGGTAAAAAGGTCTTTGCCCTTTTTATTTCCCAGAAAAAGTCAGCAGGATTCAGTCAGTAGATAGGGGAGATGACAAGCGAGACGGAATGATGAGTAAAGGGAACCGCCTCTTGCTTTCCAAAGGACAAGGGCCTAGCAGCAGGGGAAGGAGCCGTGCCCTCTCCACGCTAACGGAAGAGCATCCCCTAAAGGATGAGCCGTGCCTAGCCTATCCAGGAAGGATAGGAGCCGCCCCCTCTACAGATAAGAGGAAGGAGCCGCCTATCTAGCCTACCCAAGAGCCGTGCCTAGCCGTGCCTAGGAGCCCACCTAGCCTAGCCTCCTACCCAGGAGCCCGGGAAAGGCTTTGTTCGAAAAGGTTTTAAAATACCGTCTCCGAAAGAAACCGGGCCCGCATAAATGCCGGGGCGCTACGCGTTAACCCCGCTCCGCCCTTTGATTGTGTAAGAATATCCTTCCGCCTAAAGATTTATACCCTCGTCGCTTTCTCTAAAGCAAAGCATAGAGTGGTCAGCCGCCTTCCGCAAACCATACTCAGCCTTCCTTCTCCCTAGACTTCCAAAAACTTTTAACCCTATATAGAGAGGGATCCTTTTACCCCGCTTACGCCATGCAATATGTATACGCATCAACCATTTTACTTCTCCCGCCTTAGGGATCTTACCCATAGGTAAAGGCATAGGGAAGCCCTACCGGCCGGATTTCAGGCTCTTCTCTCCATGAATAACCTCCTTCTTAAGCACATTATAAGAACCCACTCTCCTCATTAGTGAAAGCGAGTTAAACCGAAAAAACCTGAACCTGAAGGCTGCACGAGCGTTATCACATCTCGGTTCGGCTTTCTTAGTATGCTGATCATGAGAAGAAGCTAAGGATCAAGCTTTTACCTTTCGAGTTTCTTAGGGATAGAATCGTCTAAACTGGATAAAGCTTTCTTTATCCGATAAGGAGCACTCTCCTAACTCCCCCGGGAGTTGGAAAGCGGATTGTCCTGACCAACACTTGTCGATTTTACAGCGCTCTCCTGACCCTAAATAAGCAGCTTATTGTTATTCTCTGAGTTAGTAAATGTCATTGTTAACCCGGATATTCTACCATTCCTCCAAGGCCGGGTTTTTGGTTATTCTCACGCTGTAATATAGACCGAAATCTACTCAGCCCACCCTATGCCAGAAGAGATTACTTATCGAGCTTATGGATGGTGACGTGCTGAAGATTAACTTATTGCGCGCGTACTTGAGACTAATCTTCACCCAGAAGACTAGTGAACAGGTCCTTTACCTCTGGGGCCCAGGTACGACAGGTAAATCCACACTTCCCCAGCTTCTCGAGTAGATTATGGGAGAACTGTCCCTTAAATCTTCTCAGGCTTAACAATAGGGTTGAGATGAGGGCAGTGCAGGATAAATCTCTTATTATGTTACCTGATATACCACCTACTGTTAATCACGTGCAATGTTCCCTCCTGAAGAAGAGAATATCTGGGGATAAAGTGGTAGGTGAGGGAAAKAATGGGCCTTTACACGAGATAGTGCCAAAAGGTTTAATGGTTATCACCGCAAACTCGATATGGGATACTCAAGACAAGACGAGTGGGTTTAGGCGTCGTTTTCTTTACTTACTCACCCCTCGGGGAGCTATGAGACGGGATCCTCATCCTTTGGATAAGCTCAAGATAGACCCAGATTGATTTAGAAACTGGGCATTATCTATGCCGGAAGAATGGGCTAGATTAGGTCAGCATGTAGAGGAGATCAATGAAGGGGCGAGCTAACGCGAGCCAGGCGGCCTCCGCCCACAAGAGCCGTCCGGATTAATGAGCTGGATAGATGAAAGAGTGCGGTATTCGCCCCGTAAGGAGATCCCGTTAGGCGCGAAGAAGATCCCCATCCCTGGGTCCCTTTATGAGTCTTACATGGAATATGCGGAGTTGAATAGGTTGGTTTCTATTATGCATATTTCCCTTGGCGAGAGCTTGTTAGATTATTTGCGTTCTAAAGGGTGCAGAGATGTAATAATAAAGAGAAGAGCTAAAGGTAGGGTTGCAATAGGGCTTACCTTTGATAAATATGAGGGTGAATCCTTTGAGAGGACGTTATGTTCGCCTTTTCCTAAGCAATTGTCCCAAACGAATCCATGGGAGGGTTTTCAGGAGGAGGAGCAGGAGATCAAGTGGAAAGAGGAAGAGGTATATAAGGAGAGGCCGGAGGGAGGGTTGGATGAATCGAAGGAGGGAGTCGACGGTGTTAGCCAAGCCTCCACGTTCGACTATGTGGAAGACGTAGAAAATCTCGACATGGTCGAGAAGGTTGACGAGAGAGTTGACACTCTCAACGAGGTCGATGATGTCGATAATGTCGATAGTGTCGACTCTACCATACAGGCATCTTGTATAGTGAATTCGGAGAAGGTTGATCGAGTTTTTAAGCCAGTTGGAAACAACTTGCGAAAGAAGAAGCAAATGAAACGGAGAGTTTTTGGGCAGATTACCCTGGTATAAGGAAGGCGTTTGAAGATAATGGAGAAATGGAATGGGCGGAAGATGAGACAATCGATTTCGCTATCAACAATATCAAGATGGATCCTTACAAGAAGATTGCCATTAAGGTAGAGTATGACGCCTTTGAGAGAGGGAGATCCGCCCACTATCTGAAACTTCCTTCCTGATTAGTCCCTTCAAGCACGATGAAAGATGAGGTGTATCCGTTGCCAAATCTTGAGGGAAGCATACGTAGGCTAAAAGACTTCCCTGATAATTATAGAGGGTTGAATTCTCTCTCGAATGAGAGTTCAAAAGAGATTCTTAAGGTTCGTTATACGCTACTCAGGCTATTTAAGAGAAGGTCTAGCCTTTACTATTCGAAAAGAAGCCCCATACAGCAACTCTTTGCGACCTCTTATGAGGAATCATTGGGGTATCCAAGAATAAGGTCAAGGGTAGGTGATTGTTTTGCCACTATAGCCAATGCAAAGAGGGAATGTAAGAGAGTGATTGAGTAAGTTTGTCAAAAGGTACTATTACCAGATGGGCTTCTCATTGAGGAGATTGATACGGTAGCTTGTCATACTGGCACATTTGCGGGGCTCATGGGAGTCAGAATGGCACCTAATACGTGGGAGGCCACTCAGGGTCATTCTGGTAATTTATTATGCAGAAATGGGGAGATGAGATCTCTAAGCCCCTCCTAAGGACCATCCTCTATTCCGGATTGAATGGCGCCAGTATGCATGGAGATGGGGCTATTAGAGAAAAGGTTAAGGAAGCCAGGGAAGATCTGACAGGGCTAGAGCTCGAGGAGTATGCAAGAAAGGTAGTTGGATACCCTATCTTGATGGAATTAGCTCAATCTCAAGAGGATATAGGGAAACGAGAGAGGATATACTGGCCCACCCGGGTTAAGCCTTACTATGGTAAGATTGAAGAAGAGTCCCTTTTTAATCAAGGTAGAAGTAGGTATCACGAGGGTCTGATGACCTCTCGTATGTTTGCCTCTCATGAATTAGTCCCGTTGATGTATTTGGTGGAGGGATTAATGAGGTCAAAGATAGGTATACCCATAAGCTTAGAGAATGATGGCTTTTGTGAGCGTAGGCCGCGAAAACGCTACGCGTTTTCTAAAACCTCGGCGGGGGGCCCCGCTAAAGCCCACAAGCCGGGTTTGGGAATGAAAGTTAGCCGGAGGAGTCATTCGCTGTATATCGTGGTCATGGGTTCAACTACCAATTCGGCTATGTATCATTATTCGGATGATGTAATCAAAGTTCTCTCCTTCTCCTCGTTACAAGTGTTAAGCCTCATGCCAGGCTCAAATTGGCAAGTAAGGTTTGTATGGCTACGTTAGAGGCAATCCTCTCGGCTCGGCGATGAGGTCCCGCAAAGCTGCTTTCCAGCACTGGGTGCCTTTCTCTTTATGCGCTCGCAGGAGGCAAGACTCACAGTTAAAGGAAAAGGCACCCAGCGCTTCGCTGCGCTTTGCTCCTTGCTAAGCTGGATAGAGAGAGAAAGAAGTAGTTTCCATGGCTTCCGCCCCCTTGTTCTCGTTCAATAGGAAGCCGCCTTTGGCTTCCGACCGACTTCCGACTAGTATCTGTGATTGTCAATAGACAAAGAAGAGATATTTATTGCCCGTGATTGTTGTAAGATTCTTGAGTCGAGATTAATGGGGTAAAATGTCTTTGACTTCCATATTACTAAGAGCTCCAGCGCTTTTCACCTTACAATAGCTGAGGGGTCTGTTGGTTCTTAGGCTTGCTTTCTGGCGAGGGTCTTAACTTTAGCCCGAGCGAGTTGGGGGGGGGGGGGGAAACCCGGCGCCCCMCCCCTTGTCTTCGGATGAGGCTGAAGCTTCCTCAAGCTCAAGTGCTGAAAAGAGAAAGTTCGCCTGGATCGAAGGACAAGTAAATCATTCCGTGTCAGATCGGCCCAGAGACTCGAAGAGGATCTGGTAATTACCCACATCTTCGGGGGGGGTCCCCCATGAGTGAGTCCACCCCGGCGCACCCCGCCCTTGCTATTGCCCTCGACCCCTTATCTTGCACCCCCAACCCAATGCGAGAGATATGGCACGGAGATGGCCGGAGGCGGGGCCTAAAGCCCCCGCTCTTCTATTACAGCTTTTTCATCGCTAGACTGGCCATTAAACCAAGGGCCCGGACCCAGCAACCGCTGGTTGAGATTGCCCCTCCTTCCAACCGAGGGTTGATGCCCATTACTCAACAACTCGGATCAACCCCATGATTGAGACGAGGGTAACACCCAGTCAGTCAACAAACGCTGGTTGCCCTACACCTATAGGGCCGAAGGCTTTAAGTGGCCGATAGGCCCCGGTTTGCTATTATCGCTACACTGAAGTTGCCCCTAAAGAAAATGGCAACAGCGGACCCGCTTGCCCTATTGCTTGAACGTACACCCGATCAGCTATAGCTTTACTGGAACGTATGCCCTATTGTTTTAACGGAATGTTCGCTTCGGGCGGTTGCCCTTTAGTGCCGGGTCTAGTATGGATATATTATCGGTTGGACCAGTTTCGTACCGCCAAAGAGTTCCTACTGACTGAGCAGCGGCTCTGCCGAGCCCAAAAAAGCAGCAGCGTTTCGGTTTAAATGGTCGGGTTTGGGCTGTTCGAGAGGTCTCCGAGAAAGAACTCGACCGGGTTCACCAGTAGGTGGAGCTCGAGAACATCCCGGTAGGCGGCGGGGTTCGATGGCAGGACTCCGTAAGGGTTACCTAGCGAACACCGCCCCTTAGGTCCATCGGTTACCACCGATTGGCTAAATGAGGTTAGCAACGGTTCGAGCTCAGTGACGAGCCAGAGAGCAGGGACAGGCTTCGTTCCTTGTTTCTTAGCCTTTGCCGTTACTTCGTTATTGGCAGGTTCCTTCCCTCCCTTGTTTTACCAGGCAGGTCATTTCGGGATGTAACCCATTCCTATATATCTTTCTTTTGCATGTCAGCACTTTTGATACAATGTCCCCACCCAAAAAGTCGACTTTCAATACCTTACGAATACCTATAGTCCTGTTACCAGCACGCACGGGTTTAAATCCCGCAGATGTTCCATCAGCCAGTGGGGGTTGAACCGACGGGCGCGTAGCGCCGCCTTCGGCCGGGAAGCCGTTAGGCCGCCTTCGGCCGGGAAGCCGTTAGGCCCCTGCTGACGGGGCCCCTTTAATTCGAGATCCTCGCATCGGAGCAGTGTCCAGCAGCATTAGTTTTACCCCTTACGCTTCCTTCTGAACATATTTCTTCCTTTTACCAAAGACTCTGAATAATTTTCACGAATTGGCCAAGGATAGATTCCAGCCCGGAGGGTACCTTCCCTCATTAGTCGGATCGGAGTCCATAACTAGCCGAATCAATCAATCTTTCTTCCTAAATCTTTATCAACTGTGTCCAGCTTCCGATACCAGCATTCGAGCCTCCAAAAACTTGCTGCTTAGGTAAAAAAAGTACGGCGCTTTGTGGGCGGTAGGCCGCCTGGCCCTGGCGGGCCCCTGGTAAATGCTGAGTTTCAAGTACCGGGATAGGGACCGGAATCGGAACTGCCTGCTTCGCAACCCCAAGGAAGCGTTTGTGCAAGAAAAGCCTAATATAGTATTGGCGGGTCATTCCGAATGAGGGGTACGCCCTTGGGATGGGCCTTTCCTATTTAGAACCCTTTCTCCTTACTTCCCTCTTCATAGTTACCTCCTCATGGTTCCCACCTGGAGCATCAATTGGGACTGGGTCAGCATTTGACAAACCATGGTGGAGCATCAATTAGGACTGGGTCAGCATTTGACAAACCATGGTTTCCTTCTCTCCCCTTCCCTAGGGAGGACCTTTCAGGGTGGACCACACCTTTAAGGGTCAATCACCGTAGGAATCCCATCATACGGAGCACCATATGGAGTCCCGTCATACGGAGCACCCGTCATACGGAGCACCAACCATATGGAGTCCCGTCGTAGGAGTCCCATACGGAGCACATAGGAGCCCCTGGAGGAGGACCGCACCTTTGATGAAGGTCAATCACCTGTAGGAGCCCGTCAGGGCTTTAGATGCGGCGACACCGAACTTCGGGCCGGTTCAATAAAGGGCCGCTAGGCGGGAAGTTAGATAGGCACCCCTCGGAAGTGTCCCCCTTTCTTCGAAGGGGCCGAAGGCCGGTCGAGTGCCCAAGAACACTGTATAAATAGGAGATCGTAAAGAAGTGAACGGTAGCCCCCACCCAAAGTGAAAACGCCAACGTTTTCTCGCCTTCCCGCCTCCAGCCCTTAAGGGCCGCTAGGCGGAAACCCCCGGGGCAGACGGCCGGGGCTGCCACAACTTCGGCTGCCACAAAAGTCTCCGACCCTCCACATTTGTGCCGAAGGCACTCTTAAGGCCGATAGGCCGTAGGGCTCAGCTGACTTGGCAGACTACTCCGCCTTAAGGGCATACGGACTTAAGTGTGCCTATCGGCACTTTTAAGGGCCCTTACGGGCGGGCCCCCTTTATTGAAAGGGGCGAGCGTTAGCGAGCCGGTATTTTGTTTCAGGTTTTTGTTTCACTGCGAGGGGTTTTTTTGTTCCTGGTTCGAGGGATGGGATGTTGCATGCCAATAGGCGTTTTTATTGGCTGCTCGCCTTAGCACATCTCTTTGCTCGCCCTAAGCCATCTCAAAGCCCGCCTTGAGCCATCTATTGACGAAATTTCATGGGCTTTTTTTGTCCCGGCTCTACGGGCTCGTAGCGCTCGCCTTTTTCGTTTACTTGCCTGTAATGAATGAAAAAGCTAATCACTATTCAATGTATCTTCCATTCACTGGCTTGAAGGCCTTCATCTGGGTTTTAACCCTACCTAAAATCCGCCTTTCATAACACAAAAGGAAACTGCTTATTCAATCAAAGGCGACAAGGACGAAGAAACAAGAATTCGATTCCTGAGAGAAAGGCGAAGAAAAGGCCGGATGATTCCGAGATGATTGCATTGGTGTACGAGCCAGCCCAGTCAACCTGCAAAATAGGTATATATTTCATCCAATAAGAAGCCTAGTACGTCTTTCACAGGCCTATTTACTATCAAAGAAAAAGCTATCAAAGCAATACAATGCCAGAGCAAAGCAATGCGCAGAAAGGTATACTTCGCCGCTCCTTATGCGATCCATAGGGATAGTAATGATGCTCTTCGACGACTGCCGGCGGACAAATCTGTATGCGATCAAACCAGCTGGCCGGCATTCGCCGTTGGTACTGTAGCAGCAGATTCTACCTCGTTAATGACTAACGATTGGTCGAAAGGAAGAAGGGTCGAGTGTGACGAAGTCCTCGATCGGAGAAGCGCGTTAGCGCTTCTCCGGCCTGCGATCGACGAACCCTTCTGTTTAATCTTTATCTGTAAGAGCAGCTGCCTTCTGATCATATGCACGGAGGGGCATAAACCCGGAACACGAAAGCCACTTCTGTGGCTTTTCATTCGCTCATCATCCATAGCGTATTACCACCACAGAAATATTCTCAATCCAACTAGACATTCACACACCTTTTATGTATCTATTTACGAGATTTCGTCCTATTCACGAACCATTGGGGACCTTGAAAAGATTTGAGCCATTTTTTGTTCAAAAAATGTAAATAAATCTGGGTGGTAAATTTGCTTCTATATATGAAACTGACTCATTCCTGGCACTCGACCTGCACAGTATTGAATACTGAATTATCTGGCTTTCTTCTCTTTCAGTGCTGTTAAGAGGTCCGATACCGGAAAGGCAACGGGTCATGACATGGAAATACCACCCTTTTTGCCTAAACAACAAAAGGGGAATGGGTAAAATGACTCGAGCTGTGCTCAAGAAGAAAAGGTTTAACGTGGAGCATCAATTGTGGGCAAGGAGCAAAACTTGGGTTAGGAGCTCGAGCGAAGCGAGAGACTTGGATTGTATGCTTCGCCGACCGCTCTTTCCCATCGATCGGCCGCCTGGATAAGCTAGCGTTGAAGGCCGGAATTCATCCAGCCTAACCAACTGCTCCTCGATCCAATGAATGCAAGCTAACTTTCCTGCCAGGGACCGGGAGCACTCGATCGAGTGAACCTGCCTCCACTAATGCCATCACTGGTTCAATCCAACTGCTAATGACCAGCCATCCAAGATCCATCTTACCCGATTCATGCTATTTACCCGTCGGCTGGGTTAGCGGGAAACGATCTTCCTTTTCCGGTCCCAGCATGAGACATCACGGAAAGCCAGCCAGTTGGATACTTCTCGGTTTGCTGTTTTTTCGACCGAACCTCTCTTCTATTACCTATAATAAGCCTATCGGCACAAACCCAGAGATGACTTGGGGTCTTATCGAGTCGATACTTCCCGTTTTCGACCAAACCTCTTCGACGCTTTGAGATGGACCTCGAAAACAAGATGGTTGATATTTTATAGAGGTAAGAGTAAACAAACCTCTTTTCCGCAACCTTCAGGGATGGACCTCAAAAACTCGAAAGGTTCTACCGGCTGGGAAAAGCAATTTGAGGCTAAATATAGGGGATATCTCGAGTAACCAAGCGGAAATCGGCTGCTTTTCGGCCGGCCGGAAAGTGTCGAAAAACAACCCTTTCTAGCCGGCTAACCGGTTTTTGCTCCTTTTCCGATCGGCTTTCCCTTAAGTATATAAAAAGGCGGCGGTTGTCTCGTGTGACCGATCCTTACGTAAAAATAGGGGAGGTTGGCTCACTTTCCCAACGGGCGTATGGGTGAACCAACCAAAGTAATTGTATGGGTCTGAAAGGCCAGAAAGGAGGGAAGCCTATTGAGGCGGCGGTTGGCTGTGGCTAACCCATCAATTAATAGTTCGCTTCGCTCACCTATCGAATTCGCGAAAAGTTCGCTTTGCTAACCGATCCCTAGCGCCGGCCGAGGATAGGTTGCTTCGCTGACCTATCCCGGCGTCTCTGGATGGGCGAAACCCAAACCCACGAACGAAACCGAAAGATCGAAACAAAGAGCAAATCTTCTATATATCATATCCTTGGATAAATTTTTCATCAAAGTAGTTTCTGAATGTGCGAATCTTTCAAAAGTGTTTGCCCTCCGAACGGGGTTTTGCTAAGGTTCGATTGGGCATAACTTGGTATTAGATCCGCGGATTGCCCATCATTTAAACACATAGCTCGGTCTTGTTTACCTCCGGTGGTGTGTTGGAACCCAGCCCTTGGAACCTAGTGTCTCCAACCTAAGTGGTTTCAACCTAGCTCGGTCCTGTCCACCTAGGGGCTCGAACCAGCCAACACATTTCTGGTATGGCTGGCCAAATCTTTGGCAATGTTCATTTTATCACTCTTGGATCAGCCAGATGTGGCTATTTCTTCCCTTCCCCCTCCCCCCCATCCGTGGCCCTGGCTGTGGCTATATTTCCAGTTTGGCGGAACGAAAGGGCTGACACGCTAAAATACTATATCTGCTTAGTCAGAGGGACCTACTTTTTAGCACACACTTTGAGAGGGGCCCCGAAGGGGCCGCTAGTGAAACGAACTTTTAGCTCCTCGTCTTAATAAGTTCCTTCAAGACGGACAGTTAGTTTTCTACCCTTCCATAGCTTGTGTCACCATCTTCGCCACAGGTGTGCGGTAAGGAACAAAGCTCCCCATGTTTCGAGAGCCGGTCGCAACATCAATAGATGTTGTTGGGCCGCCCAAACTAACTGAACAAGCTGAGAACGAATAGGAAACAGGCACTCCTTTCAGTAAAGAAACCAGGCAGGGATTTGAGCAGAGAAGAAGTGGAAGCGAGCCTCTTCGACTCATTTCATTCCTCTCGCGAGGCCCTTATGAACAACCTGGGTAAGAGGGAACTGGGCAAGCACAAGTACCTGTTGCCCCTTCTAAAAAGTTAGTTAGTTGTTCCGTAGCCAACATCTAACCGAACAAAACGAGCAGCCCTTTCTGAAGGCTTGTCTTTCTCCAGCAATGAGCTTCAGCCTTTAGTGCGCTCTCAGCTGCCGGCCTGCATTCGATCGAGATCATGGTAGCTGGTGCAACAACTTCATGGAGCAGATACGTGGGGTCCGAGGTAATTGCCTACAGGCACTTACCTCGGACCCCACCAAGGTGCCCGCTGATCTGCTCCGCTGCTCGTTCACTAAAGACTCCAGCCCTACTACAGGGCCGACCACCGTACGTGTTTTGTATGGGACCTTGAGAGAGACTTTCCCAAAACGGCTATAACCTAATGTCGAACTTTAGCACTACCTTCTCGATATAATGAGAAAGTGCAAGTTCTGGTAGGAGTATGGGGTGCTCGCGAGGGGGCGAGCTTGCGGTTTATTCCGAGAGATGTCGGGTTTTCTTAATCCGGGGCCAAAAGGTAAATAGCCCTCACGTGGAAGAGGAAAGCATCGGTCTTTCTGTTTCCACTGCCGTGGGAAAGACACTTCTGCGACTCTCATTTTAGGACTTCTAACCCTTTTAGGGGTCGAGTAGGTCGTAACAGCTTACCGAAAGATCTCCCTCCACCCTGTAGTGGAACGGTACCTCTACCTTGTGGAGGTTCGGTAGTGAAGATAATCAGAGCCGGGGGTCGTCCCGCTCCTTTTCTTAACCGATCTCGCCGTGCGTTAATCCCAAGGACCGTATAAGTCAACCAATTCTGCTAGGATTTCACAATCTTTAGCATTTTGCTCGCTACTTACGCAGCGGGTAGAATTGGCTTCGGTTACCAATTGACCTTTGCTTATCCCCCTTTTAGAATGGAAGCGGGGGCGTCTCCTCTAAGGACGCGAGCACCGATATTATGTGGAAATGTCAAGGTTTCCCCTTTCGTTGACTGGCCTTGACAGAAGAACCTTCTGTTGTAGGCCCAAGATTCGTGGGTACATTAAATGAACAATTTCTTCTAGTACACCCGCCAAGCTGGACTTATGGAGACTATGAGGGAGGCAGCCTGATCTGTTGCCCTCGGTATATTGAGGACCTAGAAGGCAAGGCAAGCCCGCCTTCCGGCCGTCTGGCAGAGCCTGAGCTGCCCTGTCGTTCAAGTACCTATCACTATCCTCCGTTACGTTAGGAGCGGAGCCGGGCCGCGCTTTCCCCTAGGAGCTACGTTAGGAGCTGGGCCGTAGCGCCCCTAGGAGCCGGGCGATATCCTGGGAGAGAAGGCTCGGTCGAGTGCCGTGTTTCAAAAACACGTAGATAGAATGAGCTGAACGAATAAGAAGTTACGGCATAAAGGGGAAGCGCGTAGCGCTTACCCGACTTCAAAGAGTAAATTGCTTCTTACGGTTCCCCTTCCCCAAAAAGAAAAGAGACACTCGACCTTATGAAAGGGGCGGAGCCGGACTAACGGCCTTTAAGGGCGGAGCGTTATAGTGAAGCGCTCCTTCGTCGCGCTTCCTGTGTTTAAAAGCCCCCAATAAAGGAGCCGTCAGAATTGTCAGAATCCGTTGATCTTCTGTCGTTCGAGGGGCGTAGCCCACAAGCGAAATAGCCGCCGCCTTTCTGGGGCTTCTATAGACTTCCTGTCTGCGCTCGAGATGGAAGAAGCTTAAAGGGTGTGAGGTTCCGGATTCGTAATTTCTTCAGACAATCTTGGAGACACTTCACAGAGGGAATTCGCTACGTGCTTCCATATACGTAACCGTGACCTTTGTTGTGTTGGTCGGGGACCTTTCTCAAAAAGAAAATCCCTTAAAGGGGCCGCCCCCCGCCTCCGGCGCCTCTCCGACGGGGGCTTTAGGCCCCGCGGCAAGCCCTTAAAAGCAGTGCCTATCGGCACACTTAAATCCCACAAAGAGCCCTCCCTTGAAAGTGCCTATCGGCACGCCTCCGGCGGGGGCGCGCCCCGCCCACAAAGCGCCCTTTACTTTTGTCGAGCTGAGAGTGGATCTATCAACATCGAGTAACTCAGCAAAGGCTAAAAGCCTGCTATCAGATGCCTACGGCAGAAAACGCGTTAGCGTTTTCCCGGGGGCTTAAAAAGATAGCGCTCCCCCACCCTTTTTTTTGGAGTCCTTTCTTTCTATTCCAAAGGTGCCTACAGGCACTTTGGGCAGGAACCTTATTGATTGGGGATAAAGCACGTAGCGCCCGCGAAAACGCGGCCCCGGCCCTAACCCCCTTCCCGGTCCCCCTCCCGGGCCCCTGAAATCAGGGGGGCTTTTAGAAAGTGAAGCGCTCGCGAGGTACGAGCGAGCGCTTCACTATGAACACTCTGCCCCTACCCCTTTAGATAGAAGGGGCGAGCGTAGCGAGCCAAGGGCAACCCTCACCTCTCCTTACTACCTATCCATTCTTTCTTTTTGGATTCCATTCCATTTGCCTAACTCCCACCCTAGGGAGCGTAGTGACACGTAGTGATACAAAGCGTTGTGTTAGGAAGTATCACTACGTACAGACTGGAGTGACTGAATTGACTGGTGCCCGGAAGACGGCAGGCCACGAAGGTAGGGGAGTGTAACGGAATTGACTGATTCACCCAAATGAAGCAGGCGATGGAGTGGAACGTGCCCTTTTTTGAGAGAAAGGGGCGGACTAGACGACTGATTGATACCAAATCAAGCGGGCTATGGAGCGCTCTGGAGTGACTTCTTCGCCGAGGGCAGCACCTTCCTTTTTTTTACTGCTTGCCTTCCTCTCTTTAAGCTTTTTTGCAAAGCGTTCTATCCGATTCTAAACAGCCAGAAAAGCCTAGCTATGCGAGGGATACTATGGAGTAAAAAGAGAAGTTAGACTCCCCCACTAAAAGGAACTGGCTACTCGAGCTTAAGGGTAAAGCCAATGAGCTAGTTGGGAACAATTATGCTGGGGGATCGATAATATCGGAAGAGTATAAAATGATGAAGTCCAACGTGTGTTGTATGACGGGGAAAGCTTGATCGATAAAAGGGATTGGGAGGCCGAATCAAGCTGCTAAAAGACAAAGTGACAGATCATTGTGTAGCAATCGATACTCTCAAATGGTGGACCGCATTGGAAGAGTATGAGAATGAGATCGACCTAAAGGTCATGGACCTTTAGGCCTTTGCAGTTGGGATTGATAAATCCTCCCTTCTGTTGAAGGAGCTTGCTGAGGGCGCCGAACCACGGCGCAGTACCACGGAGCAAGGTAAAGCCTGCTTCCGTAAATAGTAGTTTCGGGGCCGCTTGCAGAAGGTTTAACGAAGATATGTACTTACAGTATCGGCTCGATCGCCAATCTAGGAAGGGCGCCGGCCTTCTCCGAACCCACACAGCCTGCAGAATAATATAGCCCTACTAAAGACGGCCTCCCCCCTTTTTTTCTTCCACCGATAAGTTCTTACGCCCTTAAAAATCCCTTATCCCTAAAGACGACTTCGAAAGAGATCCTCGATATTACCCCCTTTCGTCACAGAAGAGACCTGCCTTGGAGGAGATAACACACCTAATACAGGAATGCGGAAGACGCGCCAACGCCAGTCGAAAGGAATGGATTTTHTGGGCCTGCCTCTGCCTCTCCGGGCCTTCGGCCTTCGTTCGGGTCTTCGGCCTTCGTCGTTCGGGCCTTCGCTCGGCCTTCGGCACTAATGTGGAGGGGACCGGAAGGCCTTTCTCTAAAAAGGGTAAAGCGCGTTTTTTTTACTTAATACAAAAAGGTTTTCCCTTTACCGGGGTACCCCCTTTGAAAGGGTGTAAGACGTGTGGAAAGGCGGCTTACCCGACGGGAAGCCCGCCTTTACCTCCTATCATCGGGACCCCCTTTCAAGGAGGTAGGGATTTGGAAGCAACTTGATCTTTCAATTAGTAAAAATCACGTATATAGAATGGCGTACGACCATTGCCTACCCCCTCAGGCAAAGGTCTTTTCTTTCTTGCCCTACCAGGCTCTGCTTCTCACAACGTGAAAAAACAAAATGGGCGGTCTGAGGCCTTGCTAGGATTCGATTCCCCTCCCCCCCCCCGGAGTGGTGTAGTTTTGGAGCACGACTTGGTCCCGATGCGCGGTCCGAACCCGGTCTCTTTTGGGGGGACCGGCTTTTAGAAATGGAACAACATGCAGTGTCGCCCCGTTGCCCTTTTGGGTGGCCGGCTAGGCTTAAATGACCGCACTCTGTCGCCAGGAATGCATCATGGGGTTTTATGGACGTGGTTCCATAAGTGGGCGTCGAAGACTGGGTAGAGTTCAGGCAGCCCTGAATAAAATCCGCTTTTGTAGTTGCCCTACGCCCACGGGTAAATGGACGGGCCGAAGGGAAAGGCGGGCTTAAAGGTAAGCCGCCTTTCCTACCCTTCAATCCCTTTTTTTCTTTGTTGGAAGCTGCTAAATTTGCTAAGGAAGAATCGGCTTCCTCGGCTTCATCGGCTAAATCAGCTCAATCGGCTCAATCGTCAGCTAAATCAGCTCAATCGGCTACTGCCTTATCGGCTGCTGCTACGGACTTGTCTACAGCTCAATCGGCTTCATCATCAGAATCGGCGGCTACGTACTCGGCTTCGGCTGCATCGGCTGAGGCTGAATCAGCTCAATTGGCTAAATCGGCATCAGAATCGGCTGCTGCTACGTACTCGTCTACAGCTCAATCGGCYACGGCTACGGATGAAGCGGCTTCGGCTGCTGCTACGGCTTCGGCGACGGACTCGGCTTCAGCTACGGACTCGGCTACCTCTGCTGCCTCAGCGGCTAAATCAGCTCAATGGGCCTCAGCTAAATCGGCTAAATCAGAGGCTTCATCAGCTTCATTGGCTCAATCGGCTAAATTGACTAAATCGGCCGGCTGAATCGGCTAACTCAGAAACGGACTCGGCTACTTCTTCAGCTGCTGCTACGGACTCGGCTACGGATACGGCTACGGACGACGCTGCTTCATCGGCTTCATCGGCTGCTGTTACGGCTTCGGCTACGTACTCGGCTGCGGACTCGGCTACGTACTKATCTGGCTACGTACTCGGCTGCGTACTTGGCTACTGCTATAGCTCAATCGGCTTCAGAGGCTGAATCGGCTACGGACTCGGCTTCGGCTACTAAACTGGCTGCGGCTTCGGCTGTATCGGCTCAATCGGCTGAATTAGCTTATGAATCAGCAACCTCAACATCTGTTGTTACGTCCCCCTTCTCAGGTGTGAGGCCGGAGAAGCAGCAGCCGCCCTACTCGGGCCGGATGCGCCGTAGGGAAAGGCGGCTTACCGTTAGGTCTTTAGACACTCGACCGGGAGGGAGAGGGTCCTTTCCCCGTCAATCGGGAAGGCCCCGTGAGTAGGCCAAAGGTGGGCCGCCCTTCTCTCTTCGAAAAAAAATCGCACTCGACCGCGCTAACGCGCTTCCCCAGGGGGGTCCCCGGCACCGGGTTGAGGGAATGCGACTACGGGAAAGGTGGGCTTACCGGTAAGCCGCCTTTCCCGTTTTACACCCTTGAAAGGGAAAGCGCGCGCTTTACCCTTTTAAGAGAGAAGGCGTAGCCGGTTCCGTTTCTGAGTTAGCCGATTCAGCCTCTGAAGAGGTAGCCGAGTCCGTAGCAGCAGCTGAAGAGTAGGTAGCCGAGTCCGTAGCAGCAGCCGATGAGGTAGCCGAGTCCGTAGCAGCAGCCGATGAGTCCTACGCAGCAGCTGAAGAGAGGGTAGACGAGTCTGTAGCAGCAGCCGATGAGTCCTACGCCGAGTCCTCCGTTTTAGCCGATGAAGCTGATTCAGCCGAGGCAGCAGTAGCCGAGTACCCAGCAGCTGCGTCAGCAGAGGTTTTTAAGGAGGTAGCCGAGTCCGTAGCAGCAGCCGATTCTGATTTAGCCGATTTAGCAGCCGATGATGAGGAGGTAGCCAAGTACTACTACGCCTACGCCGCAGCCGATGAAGCTGATTCAGCCGAGGCAGCAGCCGATGCCGATGAAGCTGATTCAGCCAAGGCAGCAGCCGATGAAGCCAATTGAGCCGATTAAGCCAATTGAGCTGATTCAGCTGATTCAGGTTCGGCATCGGCTGACTCAAAAAAATCGCACTCGACCGGTTAAGCCAATTGAGTTATGTGGCGATCTTACTTAGGTCTGTAGTGATCCAATAGCGGGTCAACCTGGGAAACTGGGGTCATAGACACATTTTGGCACGAAAGGATTTGAAAAGCTAAACGAACTTATAGATAGATAGAGAAGTTCTCTTGGAAGGAACGCGTGAAAAACACTACGATAGAAGCCATAGTATTAAGCTTCATCCTTTCCGCGCGATGGAGGGGGTAAAAACACGAAACACTACCCTTTTGCGCGAGAGAAATAAAAAACTACAAGACGTAGATAGAAGCCTAGTTTTAAGACTTCCGCGTACTGGGGAAGTGGTAGAGGGTAACCAGGCAACTACTGGGTGGGCATCCCTGGAACTAGAAAATCAAAAGGAGCGTATTGCCTTAAAAGTCTGTCTCAAAAAGGACTATAACGTCAAGTACTATAACGTCCAGTCAATGGGGGAGAATGGGTGGTGGTGGTCAAGGGGTTGAGGTGGTTACCTTCCCTTACATGTGATACGTGATAGGCGAGGCGTAAACCCCGCATCTAGCACACGCGAGAGGCGAGGCCCTCGGAGATCCATAAAGGGAAAGGGTAAAACGCCCCCTCGGAGATCAGAACGAGAAAGTAAAACGCTCCCTCTCTACGATTCCCTGCAAGACGATAAACGTAAGCCCCTCATCTGACAAACAATGACAAACGAACGCGGGGCGAAAAACAGAAGCTCCTCATCTGACAAACGCGAAGCGGTAAGGCGAGGGCAAACGCGAGGCGAGAGGACGATAAACGGAAGCTCCACATTTCACAAACGCGGAACGAGAGAGAAGGCGAGAAGGCTACGATTCCCTCGGGGATCGGAAGGGGAAAGGAATACGATCTCCCTCGGAGACCAAAAAGGAAAGGAAACGCGAGGCGAACACAGGGCGAGAATCTACGATTCCCTCTTCCACCAAAAGGGAAAGGGAACGCGAAGCAAGAAACGCGAGGCAAGAAAGGGCGATAAACGGAAGCTATCCGTCTGACAAACGCAATACGAGGACGGGAAGGAAGGCAAAAAACGGAAGCTCCTTGAAAGTCTACGATTCCCTCGAGGATCAGAATTGATAAAAGTAGGATTGAATGAAAGGGCAGACAACCTGAAAATGAGTCCCCTTTTTAAAACAATGCCGTTTATTTAGTCAATAACGCGCTACAATCAACGCAAAAGACTTTGACGTCAAGTTAAAAGGGCTGGCTGAAAGGGCCGCTACTGCAGCAAAAAGGCCTTATTTTGTGAGGCCTACTCAAGCGCTTCCCCTTTTTGAAGGAGAAAGGGCTGGGTCGTCCCCTTCTCTCCCAAAAGGCGGTTGTGCAGGGGAAGCGCCTGGCGGCTGACTCGGCAGGCTCAGGAGTCCCCCTCCCTTTTTCTTTTAATAAAAGGCCCCCCCTTTCTCTTGAAAGGGGGGGCCCGAGATCGTCTTCAGCAGGACGGCTCAGGATGGGCTGACTTAGCTGACTTGGCTGGATAGGACGGCTTAAATTCAAGGCAGGCGAGCGGCCGACAATGAACAGCAAGGAGGCACCTGGATTGAAAGGCCTTCCTCTTCTAAGAAAGAAGGGCGCTAACGCGCTTCTTTCTCTTCAAGGCGGAGGAGAAAGAAGCGCGTTAGCGCCCTTCTTTCTCTTCAAAGAGGAGGGCCTTTACCTTCGCCGAGTACGGTCTCGAGCCCTTCTCTTCTAAGAAGCCTGCCAAGTCAGCCGCCAGGCGCTCTTCCCCTGCTCTCTCGGAAAACGCTCTTTTAGTAGACTTCTTTAAAAAGGGGAAGCAGTAGGCCCCGCAGAATAGGCCTTTTCGCTGCAGTAGCGGCCCGCCCTTCCAAAATGATAGATGACACCTTGTATTGTCGTTAAGAGAATTTCTTGCTAAATCCTCCCTATTCCCCTTTTTACACTAATCTGTGTGTTCTTGTGCATGGTAATGGTAGTGGTAGTGGTAGCAGCGGTAGCATTAGGTAGCATTAGGGCCTTCGGTCGAGTGCCTAAAGGCCGAAGACGTAGATTCAGTAATAGTTAGTAAAACTCGGCCACGAGGTAAATGGTATCGAAAAGATACGCCGAAAAAGCTGGTTCAATTGCGAGGACTTAACAGTGGAAGGGAGAGCCTCCGAGCGAAGGTTAAATATAAAGTAAAGTGTATAGTGAAAGGCCTAATGTAGTAGGTCTGGCTAAGGCAGAACCCGTCTGTAAGGCACAGGGAGACGAGTAAAGTACCGGCACTTACGTAGTATAGTAGGTTTTTAGGAGAGGCTGTATCGTGAGAGAAGTTGATGGGTACCGGCAAGTAAGATGAACTTCCTGGCATCCTCTGCGGAAATAGAAGGTGGTAACGTTGCTACCACTCACGCCAGGAGGTTTCAAGCGCCTTGAGTAGTCCCCGGGTGCCCGTCCCCCCAAACCCCCTTACTTCTATATTTATGTAAGTACTATAAGCATATTAAGTAAGAAATATGGATATATGGCTTGAGTGAGTAAGAAGTAAGTCTTCTTCGTTTGCAAAAGAAGCGTCCCTCCGTATTCAATATTCCGTGGAAAAATCAAGAGTAGGTAGTTAAGTGAAAAGGTGTGATCAGTGGTAGGCGCGTGCTGCGAGAGAACGAATAAGTAAGTGTGAACAGTGTTACTTGCTTTAGCAAGTCAATAGGTTCAAGCGCCTTAAAAGACTTCTTCCCCAGGTAGTATCCCGTGGATACSCCAAAGCTCGTTGCGCGTCGGGAGCTTCCAGTCAAATAAAAAGATAGTCAAAAAAGGCGGCAAGCTTACGTATACCATGATTGGGATTAGATACTATACCGAGAGTGGCTCGCGGGAATCTATAGCTTTGTGAACACTGGCCGCACAATACGTTGTGTATTCTCTTTTTCGATTCCTTCGGCTTCGACCCCTGCGGCTCAAGTAAACCCTGCGCCTTAACCTGGGTTCCATTCGATATTATGTACCCGGGCTGATAATATGCAATTTCCCACCATTCAGAAATCCAAATCGAGTACGTATTTATTGTCACTATAAGAATCCGCTCAAAAAAGGGCTGGCGCCGAGAACCACTCGGCTTCCCCAACCACTTCGGGCCTTCACGAGCTGTATCAGGCAAGGTTAAAGGTCCCTTTCAAACCCTTTCCCTAGCCCAACCTTTATCCTTTATTTTTCGCCCTGACGGGCCCTTATCCTTCGCCTTTTTTAGGTAGAGAAATACATATTAAAGATCCTTTCTGTAGGAGATGCTGAAGCCGTTTCAGTTATCGGAACATATTCTAGGATTAGAAACTCAATGCCATTCCAATTGGCTGTGCGTTCGCTTTGCTTTTTGCTGAAAAAGTTGGCTGCGCTCACTGGCTGGGTAACTACTAATGGGCATAGCTCGCTTCGCATCGCTTTGGCGGAGACTGAGTGGGTGAGCCGCGCTTGGCTCCGCTGGGAATGTCTCACTGCGGTCACAGGTCGTGTTGTCTTAGGGACGACCTGGCACTTTTTACCCGGCTGCGTTTGCTCAGAAATCGATCACTGCGTTAGCTGAGGCGGGATATGCGCGACTGGGTTGGGTGACTGKGTGGTGCCTTGGGCACAAGGAATGAAACGTAGATCTTCGGTAAACCGGTATTTATTGTGCGTATTCGCCCACTCGGTGCCTGTCGGCCCTTGGTGAGCGTTGGCAACTGGCTCGCCTGGCTTTGCATTGATTGAATCGAAAGCCCTTAAAGCTATTCGCGACTCAGAAGGGACCCCAACCGAAGTAATCGTAATGATGATGAGTGGAGCTGACTGGTTCGAAAGCCAAAGCTAGGGTAGACTATTAAGGTAAGGTTCCGAATAGGCCGATAATTGACTTGATTGCTGGGGCGGATGTGTATGGTATGGATGATTCACTAGAGGGGGCAATTGTCCAAGTGACAATCGGGTTCAAATGTTGGAAAAAGTGCTTGAGAGCGAAGAAAGTATAGAGCAAGAATACTAGACGCTAATCCAAAAATCACCGTATCAATTGACTGGCATAGCAAAGTCCGTGCCGATTCTTTGTATCGTCGGCATTTTGTCGTATCAATCTCTGGCCTCTGATTGACCAAAAATAGGCTAACTAGCAAGGGACGATAAAAAACCTAAGAAGAAGCCAGCCCCTTTGATCCGGTCCTTTGGGTATAAAATCTCCGCATAAGGTATTGAGAGGAAGGGGGTTGTCAGCACCAAAATGATCGATTTCTTTCTCATTATTTCTTTCCCATTCTCTTTTCCAATTCCATTCGAAAAAGGAGAAAGAATCATTCATTCCACTCATTCGTTCGAAAGTTGCATCTATATAGAAAAGATCGGCTCTTTCATGGCACTCTACCGGGGGTCATTGCAAGCATGCTTTTAATAGCACCGTGAAATGGTTTAACATGTTATTCCAGACAGTTTGTGTTGGTCACCGAACTCACGGATCAAAAGGGGACTTGCACGAAATATAGAAGGTTGCGAGTGAGATGTATTTCACCCTATCAAGGCTTAGGCAAGGGCCGAAGGAAGACCGCCTCATATCAGTGAATTGTCATGGCATATTGGTAGAGCAAACTGTTTCTCAGAGCTTTAATCGTTTTCAAACAATTGAAGCGCATCGCCCGAAGCATCGGGCTTCGTACTTTTTATCAATTTTTTCAGGCTGCGGAAAGAAAGGTCAATTCACCATGAAATAGAAACGGCAATTGACTGAAAAACAACCCTAAAACCGATGGATATTCGAAACCCAAGTATACTCGGGTTATGTCCTCCTTATCGAGGTTCGAAGATCGAAGATGGAGGATCCTGCTGATCGAGGCCATGAGGGAAGCTTTGCTGCCTCGGTTCAACAAAAGGGTTGAGTGTGTTCCTACGTGTTTTCCCTCCTTTCCTCGCCCTCTTTAAAGCGCCGAAATATTCGGGCCTTGAACTGGACACGTAGCCTTCTTTTTCTCGCCTTTCTGTGCTTGTTTCAAGTTTATTATTCCTTAAGTGTCGGATTATTCGGATCGGTTTAGCCTAGGGATTCGGTAGGGACTAGGGATGCTGAATCCACGTTGAGGCAGGTGTAACATTCTCCAGCTTACCCAAGCATTCGGTCACCCGTTGAAGCTTAGTTGGAAGGTAGGAACTCAGAAATGAGTGTTCGACATAAAATTTTCCACTGGAAACTGAACAAGGAGTAAACCCCTTAAAAGTAATAGAATAAGAAAGGGATAAGGCTCCCGAAACCAGAGCTTTCTTGACTCTCTCGTTGTCGTCCTGCAAGCCGCCTTCCAAGCCCTTGTTGCCAATGAGTGACTTTCCTGGCTATCTCGGCCCTGTTGCTAAGGCAAGGGGGAGGGGCTCGGTGTGCTGCACTCCATTCTATAAAAGCCATTTCGCATCACAACGAACCCAAGGGCGGTTCATCCGAACCCGTTGCCCCGGCAAAGGAGTTAGTTCGGCGGGTCCCGAGAGAGAAAGTTGTCTTCCCCCTTGCGATGATTTTGAGTTAGAAAAGAACCACATTTCAAAAAGTTGGGGCGAAGATCTTGAAGATTTTATGTCACATATTGGAACCGTTCAACTCTCGGGGGGGTGGGTTGGTTGTCGGGTCGGTCACGGATACGTTGCGCACCCTTTCACCCGGAAAGGTAAAGTCTGGTTCGATACCAGAGCCCAAAGAAAAGGTCATATCTCGTCTCAAATTCTGACCATAGTGGCACGTGCCACATGATCTTCAAGCAGTGCCCTTGAGGGGGTTCCGGCTTAACCTTTAAACGCTAATGAATCCGACCCTGAATCCCGGCCGGCCGGAATAAGCGCTGGAAAAGGCTGCTTTGGCGCGCTTTCCTCAAAAAGTCGAAGGCACTTACCCCGAGCTCAGGATGCATAATCCGCCTAACACCTATCCATTTTCGCCCTATTTATTTGTGTTGTAAGCACAGCCTCGGGAATCGTCCCTATCCTATTGACCTTATCAAGTCGGGAGAGCCAGGGGCAAAGGACTGAATTAGGTTGGACGCTCCAACGTGCCAGCCAGGACGATCGTCATTACGCGGATGTAGGGCATACGGACTTAAGTGTKGTGCCGCCGATAGGCACTTGCCAAACAGGGCTTTAGCGGTAGGGGGCGACGCAGGAGCCCGCGTCTGCCCTGACTCTTATTCCCCCTGTGTGGTGAAGGGTATGATTCTTGGGGCCGATTAGAAAACTAGTTTGAGTGCCGAAGCCCTTCAAAGTTGGCCGCCCACTCCAATATACTCCTTCAAAAACGCCCTTTGAGCGGCGGGGTTTTTTGTGGCTTTAGGCCAACGTGTTGTGGGTCTAAAGCCCCTTCAAAAAAGGGCTCCGCCCCTCTCTCCAGAAAGGAGTGGTTTTTTTGAAGGGCCACAAACCGGTCCGGATCTTTGTGCCTGTGAAAGTGTCGGGCGCCTATTGGCGTTTTAAAGAAGGCCCCCATTTTTTGAGCCCTTAAGGGAAACCCAGCGGCCGGCTCCCCTTCTCTCTTCAAAGGGATTGAACAAGTTTTATCAATGATACTTAACAACACATAGAGCACAAATCCACGGGAATCACACAGAGCATGACACGAGGGATGAACAGCCAGCCGCCCTTGGACACACACGCAGCAGACCCGCTACTCAGATACACACGACCACCTGCCTCTTCGATAGGCTTGGATGGGCACGCATACACTCTTTCGAAACCTGGTAATGCACATGTTACCATTGTGGCCTCCTCTTTGTACTGCTTCCCCGGGACTAGCCCAACACACCTTCGTACTGCTTTACCGGGACTAGCCTAACACACCTCAGAGATACGAGTGGTCACCCACCACTCTTATCCACTCCCTTAAGTGCTGCTTTGGGTCATTCATTCAAGGTCTCCCCTTTTATGAACTACGGGAAGGGAGGGAAAGCTCCTCCGGCCATATCAATGTTTCACCAAGGCCGTCCCCTCTCCCTCTCTTTTCCATCTAAGGGCCTCTAAAGGAAAGGCGCCGAAGGCGGGAAGCGCGGTAGCGCTTCCCCGGCTTCTTTCTCACCAGCTACCTAGGTCAGCCTTAGCAGCTTGCCTTGGGGCAGTCAACATAGTATCCTCAACATTCTTCTATTTTACCTAATAAGACACAGGTCAAAAAACCGATCAATTGATGTTTCCCCCCCCCCATTTTCCCTAGTAAAAGGGGAAAAGAACTGATCAATTTCTGTTTCCATAGAAGGGTTTTTCAACATTATTTTCATCGGTTGCGGGTAGCCCTAGCCCTGCCTAGGTCAGCCCCTGGCAGCCATTTGAACCAGGCTAAGGGCCAATCTGCCTAACCATGCCCACCCGCCTTTTCAATCTATGGGCGAGACGTACCCCGCCGCATTTTAATGGCCTGGCTTCCCCATCCCCTTCCCCCCATTTAAACTTTACCAAAAAGACACTTGAAAAGGAAACGGCACCGAGCCTGACGAGTCCGAGCCTGACGAGCCCGATTCTGTGCCCGATGTAGTGCCCGAGCTTCATAAAGCCCATTTGACCAAGCAAGCAAGGGGTAACCCAGCTTATATCAATGTACCGCGGGCTAAGGCTATTGGTCGGGGCGCCCAGGACATTTCAGGTGTTCCTGCCCTTTGATAAAATTAAAGTTCTATCCGGGTCCGATTCGACACTCACCCTTTTCTAACCGTGAAGCTAGACGGGGTCGATCGTCTGGTTTCCCGTCTTTTCAAGCCGTTGGATAAACAAACCATCCCATCTACTGAAGAGAAGAGTCAATCCTGAAGCAATCGTAAGCCAGGACTGCATAATGACGTATATCGAGGGTCCAACCAAGCAACTCCCATAGCTGGGGAAAGCTACTGTTTTAATAGTCCGCCTTTCTATCACTCCCGGCTTTTCATTCAACCTCATCTATAGCATTTACCATTCTCCGGTAGCTGGCGATCAGATAAACAAATTACGGGTAAGCCTAGTACCTACCATCCACTGAAAAGTCAATCAACTGATCGCAGGGGGCCCCCGTTCATTATGCATGAACCGCCTGAGCATACGATCTTTTGGGTGACGAGGAAGCCTCAAAGGCACACCCAACCAACTCATTCGGAAGAATCTTCCGAGAACTTTCAGGGAGATTCGAGAGACCGTGTTCCCTATTGAAACACCTTTTTGAAAGCCGGGCGCTACCGCGCCTTCGGCCCTCAAACAAGGGTACTAGCCAGACCAGCTCATTCCATCCGATGCGACGGTTTGAGTTCGAATCAGCAGTTTCTACTAGTCTCCCGTCGGGACTAGAGCATTTGTTGTATGATGAAGCCGATGCCTTTCCCGAAAGACCTAATTTTATTCCTCTGGTAACACGCTTGTTTACTGTCCTCATCTTGAGATAGGCTCATCAGCTGCAATCAATAGCCTGCGTGTGACTGGTACAGTCACCACTACAGCAGTGCTTTCTTGGTCGTCCAAGGATACACGGTCAGTACCGATAAGAACCGCCCGCCGCCTGGGAGTCCTTGAAGATGTGGCAACGACTAAACAGTACACGATTGCCTTGAGCTTTGCATGTGGCAGCCGACTGAAATCGCCAACGGCGCGACTCATAAGAGAAAGACTGCAAATAGCATTACAGTAATAGCTACTGTGCCAGCTCCCCTTCACGGAGGCTTCCCCATCCTCACTTGTAGGGGGATCAGAGTCCTCGGGCTAGGCTGGTTATGAAGCGAACTGGCAGGAGCCCTGCGAAGCGATAAAAGTATAGACGTGAATTCACGTCCGCTTCGGTGATACTTCGAAAGCGAAGCGAAGCGAAGCGAAGTACACAAAGTCCCTTGGTTGGAAGTTCAATCTTCGAAGCTGGAAAGCAAGTGAAAGGGAGAGGTTGGTGAGGTTGGGCAGTGGGACATACGAATCTGCCGGAGCCTGGATTAGTTGAAAAGGGCACCTTGCTTTGCCACGGCGTTAGGGCACCCTTGCTTTGCCACTAGGGCAGCACCTACCCGTCAATCCATATAGAGGCTATTTAAGCGCATTCAGAAGGGGGAGGTGGACCCACCCCCACTGAAGTACATCAAAGAGGAAGAATCATAGATAGTGAAGAAAGAGCTATGATACCTCAACGCTAGAGACTTCTGTAAGTTACTTGGGGGGGGGGGGGGGGTTSTTKTGGGSGGGGGCGGG
>Contig01+78996872
GGTCAAGCGCACTGGATCTATTGCGGATGTTCCTGTAGGAAAGGCCATGTTAGGTCGTGTGGTTGATGCGTTAGGGGTCCCTATTGATGGAAAAGGTGCTTTAGGCGCGGTAGAAAGAAAACGTGTAGAAGTGAAAGCACCTGGGATTATTGCACGTAAATCCGTCCACGAACCTATGCAAACCGGTTTAAAAGCCGTGGATAGCCCGGTTCCTATAGGTCGTGGTCAACGAGAACTGATAATCGGAGACCGACAAACAGGAAAGACTGCTATAGCTATTGATACCATATCAAACTAGAAACCAATCAACGCACTTTCTTCTGGCACCTCTGATAGTGAAAGATTGTTTCGTGC
>Contig01+30441692
GGGGGGGGGGGGGGGGAGAAAGCCCCGCAAGGGGGGCCTTTATAAAGAATTTTTACCCGGAGAAGGCAAGCCAAGCAATACCCTATTTGACAAAATGCCAATTCCCGTGCTTTGTAGACAAGGTTCAACGCGTACATCTTCCGCCAGTCAGAGAAGGCCACCGCGCACGCGCAAGGGAGATCTTTTATCGATCGCCGGGTCAGACACGAGGAATATCCGTCAGCAGATGAGAACCCTTTATCAGCAGTCAGATAGCCATTCATTGCCGGAGAGGAGGTCGAATTCAAAATTAAAGCCCTCCGAAAACGCCCCTTCTCCCCACCCAAAAAGGGCGTTTTCTAAAACTTTTACTCCACAATTTTGGGTAAATCCCCTCGCTAGTAGGCACAAGACTCCGATCTCAGCCACTGGAATTTTCTTTCATTTTAATCAACGATTAAAATCCCTACGGTGGAGCAGCCGCCACATATCTCTTGGATTTCGTGGACAGCCACCTTTCTTCGCCTTTCCGGGTCGGAGATCCATGATGTGCCCAATTAGGACAAGATGCGGTTGGCCAGCCAGAGAATATATATATATATATTGACTCGATTTGCCAGGTTGCCAGCCTTATACTCATAGCCTTTTATCAGCAGGCCAAGGCCCTTGTAGTTTATTGTAGTACTTACCCAGACAGGAGGCGGAGAGCGAGGAGCGTCGGGGTAGGGCCGGGTAAAGCCGACCTCCGGCCCCTTAGGAACCTCCCCCTATAGCTCCCCCCGTGGGAGGGACGGGGGAAGCGAAAGCTTCCCCGTGTAGGGGACCTCGGATAGGGTCGGCCCCTATCCTTTACAGTCGAGTGGTTGAAACCACTCGACCGGTCGAGTGCTCTTTGTCACTTTTCGTAGATAGAGGCCGAGAACCAGAGCTCGGCCCCCCTCGAAAAAAGGGGGGGGCCGGGCCGCGAAGCGGCCGGCTCCGCCGCCCCGCCAAGGGGCGAGCGGCGAGCCGGGTGCCGATAGGCGGGTTTTTGCTTCTCCGAGACAGCTTTATCCTTTACGTAGCGTAACTAACTAAAGAATGGAGCTAAGAGCCAAGAGAGACCAGATTTCCCCTCAAGCCCGCTGCCTGCATAAGGGGCAAGACTACTATGATGTGATGGGCGGCTTCGCTCGCCGCCAAACCCAAGAATAGACTTAGGGTCGAAGAACGCTACTAGATAGGCGGCACTTTCCAAGGGCTTTAGCGGGCTCCTGCGTCGCCGGGCTTCAATCATGGCCGAGGTCGTCCGTCTTGGGCAATTCGGGCAATAGTTCATATTCTGTGCGTTGGATTGAAACAACGTAATTGGATAGGCGGCTGAACCGAAAGACCAGGTGGAAGTAATTACCGAAGGTAGGGCTGTTCCGTTCTCCCCCTTTTTCGATATCCATGGCAATTTGCTTGCCGAAGAGCCACCTTCTAAATAGGACTTGAACTTCACTTAATAGTGTGGTGGTGACACGGCCGGCTACCGCAGGAACGAAACATTTGTTCTTCGCCTGTGCTTGGATGGATGTCAGTAATGGTTTGCTTGTTCCGATATGATATCGTGTTATCGCATTGGATTCTTCTATAACTATACCTCAAAATATAGCTCCGCGCTCCTTACCCGGGGGGCTCTCGCTCTTTTTTCTCCGATAGGGCCGGAGGCGGGCGGGGCAGCCCCCGCTTCGAAATAGCAGAAAGTAGATACTCACTACTCCGCTTGGCTTCGCTAATGCATTGTTGTGCGAACGAAGGGCGGTCCTCGATGAACTGGTAATGGAAGCGCGGAGAGTAAGGTTTGCGCGATGAAATATCTATGATGATCGAAGATGCGAAGCTAGCTTGGCTTTCCGAAGTAAAGCTTGTGATCGAGCCAATGAAAAAGTGGTGGCCTTTGGAACTTCCAAACATGCCTTGGTGGCTGGAATAGAAGGGAGGTCGTGACCCGCTTAAATGGGAGCGAGATGACTTACCAAAGCTGATGAGCGCCTCGCAACCTTGAGTTGATGGCTGATTCCAGGAAGGTAATCTCCCACCTTCCTTGGGAAAAGCTTTGTTCTATCAACAATTAGAGGTTCAGTTAAACACACTCTGCCGCTATTGAGGTAATGATGGACAGAGATAGAAGCGGTAGACACGGAACCGGTATATCGAGAAGTGCGGGGGAATGKAATGGGGGGGGGGTAGGGCTATAGGTGGCCTAGCCCATCTCTTTTCTATAGACCTACCCACCAATCAATAGAAACAAGGATAAATAACCACACCACGTCCACAGAATGCCAGTACCAAGCAGCTGCTTCGAAGCCAAAGTGATGCGAGGGTTTAAAATTGATTAACCCGTATATTAGCGAATACCACACATAAAAAACCAATTGAAGGATAACCTACATGTCCACCCACCCACATAGAGGGGAGGGAGGAGACCCCTGAAATGAACATCGTTAGGTTATCCAATAAGGAGCATCGAGAGAATGGAGCAGATGGTTAAACTACAGAACTTTTTTACTCCGATTCTTCCTATGGTTGCGCTTCGTGGCACGGCCTAAAGTTTATTTAGGCCTAACAAATCTATCAACATAAACATGTAAGCGGTAGAGAGAACGATAAATAGAATTATGCGTGAATTGGTTCTATTTGCTATTCCAATCTTTAGTGTATTGAGTTCAAAATAAATTTTGATCTATAATGAAGAAATACTAGTAGCTGTTTGTTTGGTAGGTTTTGTTCCCTTTAGTAAAAAAACTTTTGGTGACACTATAAGAGCGACTTCTGAGGCGAGGGCCGGAGGCATTCAAACAGATTTACAGCATCTTCCTAGTTCTCAAGAAGCTCTGTGGTCTGAGTTCAAGGAACAGCATGAATCCCTACTACTCAGCCTGCGCTCAAGTACGCAAATGATTGGAGAATCATGTCCGAATGAGATGGCGGAGCGCTCACCGTTGTGCAAACAAACGGTGCAAGCTGTGTTATGCCAACAAATAGAGATTTAGTTAGAAGCACTGAACGCTATTCGGGAGCATTCTCGCCGTGGTTTTCAAGGAAAGATAGTAAGTTGTTTTCGCAAGTCGGTTGGTGACGAATGCCTACGGCCCTCCGATTGGCAAAACCCTCAGCCAGCCCTAATTCAACAAAGCATGGTCTTCTTGAATGAGAGAGGGGGTTCTGAAACAACCCCCAAAAAATCTCGGATGGCTGGCTGTTTTCCACGAACCACAAAGATATAAAGTTCCACCACGTTTGGTTATGTTTTCAGGTTCTTGTATGGTTTCGTCTGTGTCATTAGTTATTTCGCAGGGCTGGAGGCGGGCGGGCGGGCGGGCGGGCGGGCGGGCCCCCGTTCAATTTGATGGGTTTTCTTCAATGTGTCTTCCCGAAAAAAAGCGTAAACAAAGGAAAGGTTTGTTTTACTATTGAACCGTAAATTTAAGGTGGAGTATCCCGTGCCAGTGAACCGAGTGAAAGTAGTCGAACTTTTTCAATTTTCCCCGGAACCAGGAGCAGCATCCCTTCCAGTTTCGTCATTAGTATGTGCTCCAACCAGTGATGTGAAGCATAGCCCGCTGTTAAAAGTGGTTATGTTCCGATATTTGCAAGTAATGGTTGCTATAAGATTCCAATATACATCCAAGGTTGTTACTAGATATGGATATGGCGTAGCATCTGATACTGTCCCAATAAGCTTTGTTCCACCAGCATTTGCGCGTGTTCCAAGCCCAGTTCCGGCATAAGCACATGTTATTGTAGGTAATGCAAAGGCCAAGGCAGATCCGGGTGTAACATATTGCATCGCATCACCAAATACGAAGAGATGCAAACACAGATATCTGATGCGTAGCATAATAAAATATATAGAACACCCAAACATAGGACACCAGATGATCCTATATTCAAGAGAAGACAGCAGCTACTCATGGAAAGGCTAACAGCAGCTACACATACACAGGAAGATGGAGATCACAGGCGCAGGAATAGGTCCCTCCACAGGCTAACAACATATAGCAGGCAAAGGTAGGAGAGGCATCAGTGAAAGAGGCAGTTCGTTACCTAGTTTGAATTTCAGTTCCATACGCAGGTTACCCAGCATACCCTCGTTAGGTTCYAGATCCGGATCCTGTTGTTTACCTTGAAGCAGCACCAGGAAAAACGGCATCCGCTTAAGCAGAATCTGAGTAATAAGTAGATCCCGCAAAGGCAAAAACAAAGGTAGAGGCAGAAGCACTTCCGGGACTAGAGCCAGTAATTGCGTTTGCCCGAGCGAGCCGACTCAATTTGAGAAGAAGAGACAGCATCAGCAAAGGTAGCAGCAAAGGTGAGAGGTGCAAGGGCAGCAGATCCAATTGAGGTTGACCTAGTCTCACCAGCAGCGGATCCATATCCTATTGAAGAACCAGTTGACTTCATTGACCGAACAAAAGCAGGAGATTGAGTATATACGAAGCAATTGACCGAGTTGACTCAGCAGCATACGCAGAGGCAGAAGCAACTAGAGCACGGTAAGCTCAGATAGTAGCATAGGCAGCGGTTGAAGCAGTAATGGTTTTATCAGTTCCAGTTGATCCAGTCCCAGCAGCATCCTCACCACTTTGAGAGTCACCACCTCGCTTACTTTCAGTTGTTTCCCCTGATCCAGCAGCTACCTTTTCACTATCAGCAGAGGAATAAGCAAGGTAGCAAGAATAGTTTAAATTGAATCATAAGCATAAGCATCAGTGATAGAGGCATAAGCATAGGTAGCTGGAGCAATGAGAAAGGCAACAAGCGCAAAGGCTATTCGCGGGCAAAGAAAGAATCACTCTAGCTTAAGCGGGCTATGTATGTGCATTATGTGGGATCCCTCAAAATGCTGTATACCTAAGGCTGGTTGAAGGGACACCACAAACAGAGAGAAGGCATTCATCAGCAGGATCAATCAACCGATCATCGTCCCTTGCGTTACCGGAGCATATAACCTAGACAATTCAACGAGCAGATCACACCCTATACTATTGAGGAAGCACCTGTTATATATCCAGATCGAGACCCAGTGGCGGTTGAACCACCAAAAGCAGGGACGGGGCGATAAAGAGATCCCGATCAAACTGGGTGAACGGGAACTGTGCTGGCCATTTCACCAGATGGCAACGGTGCATGCAGCATGCAGATGGGAATGGGGCTAGAAGTGGCTGGAGACTGAAACGGGGCAGCACCTATAAGAACTATCTAACATGCGCATTTAGCCCCTAAAGGATGATCGAAGGATTCAATTTACTTAGGAAGGCATACGAGATGCTAGACCTTGATTCTTGCATAGCTGGTATCATCCACCGAGAACAGGGGGTTGGCTTGGGTGTTCCCATTGTTCACAGTCCAAAAGCTACTGGGCATTGCCGGAAGGAGGTTAAAACTGCCGGAGTGATGCGCTCATACTGAGACGTAGTAACCTTTAGGTTGGGCGAACCCTAAGACAGAGAGGTGAGAATAGTAGTTCCAGTTTCAATCCCATTTCGCCATTCAGAGCCTCGCCCAGATCGAGAGCCAGTGAATGATGCCAGTGCTAGTCAATGGAAGTTGACCCGGATCTACCATCAGCGGCAGAAATAGCCTCCGTTTAAGCAGCAAAGTAAGAGCTAAGAGCATAGCCAATTCCATACCCAGTTGACTGAGTTGATCCAGCCGTTGATCCAGTTCCGGATGATCCAGAGACGAATCAGGATCCATATACATATCCACCAACAGCAAAGACAGAGGCTACGGTAGCTAGAGCCCAGGCGGCATAGATGATAGCAGCGTCCCTTTCTGTGCTAGAAGAAAGAGCATTATCAATAGCAGATCGAGGTGCAAATCAAATTCCATAGTCATAGCCAACAGAGCCAAGAGCTACTAAGGCATAGGTAGGGACAGGAGCAAGCATATCCAGGTGCGGATACATTCATTGGGGCCGTGGAATAGCCTGTTCAAACTTCATATCCAGCAGATCCGAATCCAGCAGCATTCATTCCATTTGAGCCTGCAACATAACTTTGACCGGGTAAATATTCAAGGACTCCGTCCCTAGTAGCAGGACCTAGTGAAGTTGACGCAGAACTACCAAACAGACTTTTAGGCAGCAGAGCCAGAAGCAGAGGAGCAAGCAGCAGAGCCATAGCCCGTTTGAGAGCCCTGTACGTGTTCCTTACTTCTTTCGTTCCGGTATCATAGGCGGAGGGGGCGTAGGCAACTGTATAAACAGCAGCAGGAGAGACAGTTGATTAAGTTTATCCAGATTCGAGTCAGCGTCTGGGCCGGCATGTGAGCAAGCAGCAGCACCCGTAGAAGCACACGTAGAAGCATCAGTTTACTCTGCCCGGCAATTGTAGTAGCAAAAGACTCGACTGGGCTTGATTACGGACCTAACTTTACAAATAGAATATAGATAAGGGGTCCCATGCATATGGATCGATTGAATGGGAGATCAGCCAGCGCAGAGGAAGGAGCTTAAGTCTTTGGCCCTTAACCATCAGCAGCTGAGGTAGTAAAAGCATTTCTCCCAATTTGATAGCCTACGCCCATTTAACCAGATAAAGTGGCATATACTCCAGATATAGATACAGATCCAGTAGCTGGAGACCAAGTTGACCCGGTTGTTCGAGAGTCGTAGCCCGTTCTATAACCAATTCAAGAGCCTGCCTCTCTTCCGGGGACCGCATTTCTTCCGCATTGCATCTTATAAACACCAAGTACCATATCTAGTCCCATAACCACCAAGAGCGGAGGCAAAAGGGGTAGGAGCAAAAACTAAGCAAGCTGCAACGTACCTTCGAGTTTGAGAGCTATAGCTTGGTGTTTCGGGTTACGCATTGAAAGGTATAGATCCTGTTCCAGGTCCAGCAACTACCATTTAACCGGTTTCATTTGTTTGACTGAGTGGAAGCACCAGTAGCGGTTGAACCGCTAAAGGGGAAAGTAGTATGGTGGGTGCGTAGCCAATGTGTGAATCAGTAGTTAATGATGCCAGTGAGCTTGTTGATTCAACAGTTTACCTCACTGCGAAGGCATAAGAAGCAGTCCGGCGCTAGGAGCACAGCTAGGACCAGCAGCTGGATGAAAGGCATATAAGGCACCCTGGCATTTGATCCGGTTAAACAAGATTATGACCTTGAGCCCGTTTATTCTGAACCAGTAGTTTCATCACCTAAAGCCTGGGATCCCTTCCTTACCCAGAAAGATAGGCAAAGGCTAGATTTATGCGGCCGAGCAACCAGGAGCGAGACGAGGGTGAAGGGATCGATATTGAGATCTTTGCATCAATTCGCATGCTCCAATTGTCTACTTCTGTTGTAAAGGTATTCTGGACCTGGATCCCCAATGAATGGGACTGGCTCTCGAATGGTCTTTGCCTCTCCTGCTCCTGTTCCTGGCTGGGATGCTGCAGACTCTGTTGCTGGTTATCGAAATGGAATTGGAATGAATGAATGACAGGGAAGCTGCTACTTATTAGGGAACTACTACATCTCGATCTAGATCCAGAACGGGCTATGCAATAATAAGCTATGGATCCATAGGCGGCTCTGGACCAAGGAGGGTCTTCTGGGCGAGATGGATTCGGGCCTCTACCGGGCCGTTTATGGGTAAACGAATGAATCAACTACCTCTGCCTCCGCGGGTTCTCCTCCATCTTTCTATGCTGCGGGGACGGTTCACGAAATAAACGGATTCTGACTCTACTTAATATAGATAGGTTCGGCGGCGTAAGCGCTTTTTACTATCTATCTGGTAGACATTACGTTCTTGGTGGTCCGGTAGGTGTGGTGCGTTCTTCGATTCATCCTCCTGCTCCCTTAGTCGCCGGTGCTACTTATTGCTTCGATGCTACGGAATATGGACCTCTACATACGTATACTGAGCATTCAGTCTTCTAGCAATCGCCTTTTATGGCACTCTTTTTTTCTCCTTGAAGAGTAGTCCGTTCAACAAGATCCAGAGGCATCCGTTTCTTAACCACCAGTAGTTACTCCCCATCCTATTGAATGGTACGCAGCATAGACAGATGCAGAGCCATTTCGAGCGGATTCAGTCGCATTTGACCCAATCAAAGAATCAATTGAACCTAAGCTTAAGCAGTATTGCCAATTGCAAGGCTAGTCCCAGGCGAACTTTACCCAGTTGAACGGTCAATTGCTTCTGCAACCGGAGGATCCAAGGCAGGCACAAGGGGCCTTAGCTAAGTGGTGGAACCTTCTTTATGAACCTCATACCTTTTCAGTACAGGGACAGGTCACGCCTTATCATATCGGCCAACTGAATCTATATCTGCGGGCACTGCTGGCACTAGGTCAACTTTAATGGGTTATGGAACTTCGCTATGGAATGCTACCGTAGCCTCTACTAATGGATTAACTGAATCAACCGAATCAATTGGATAAACTAAACAATGGATGAAACTGTAGCTTCTGCTCGGGCAACAGAATCTCCTTACTCTGGCTCTCGAACCGCTTCTCGTACAGGCACGGAATCTCGATCTCTCGGCAAGAAAGCTACTTCTATTTGTGCAAGTAAAGGCCCATAGACCGTATAAGCTGCTCGAGTCAGGCCTAGTTATGGTGTTCCCATATCCCTTGCTTTTCCTGGTAATTAGGCTCCGATATGCGCTAGTGTGACTCCTTATGAGTGTTCCGAAATCGCCCACTGTTAAGATCTTAGCCATATGCCCCTGTTCTCAGGGATGATTCAGAGGTTACGGGGACAGAGGCAGAGGCAAGAGCCGCAGAGGAAGAGACGGGTAGAGCGAAGGCAATAGGAATAGGAGATACGGAGCCTGCAGTTTTCTTTGTTGACTCAGAACCAGAGGTAGAGGCACGAAATACATTACTGATTTACCCAGCCGATGAACCGGTGAATTCACCTCTTTTATAATAATTAATTGCCCCTCTTTCACCAGTCGCAGGGGCATGGGCTAAGGCACCACCCACAGCTAAAGTTGCAGTATTCAAGCCGGCATCCTCGCCAGGTTGATAGCTTGTTCAAGAGTCAATAGTGGTCCCCCGCAGTTTAAGTATTCGTTCGATAGCTAGTAGCCTAGGTTAAACCATAGMCAGTTTCATATCCTTGAAAAATGCAGATAAAGATAGACAGAGCCATCAGTCGCAGAAGCTTACAGCCAAACCAAGTCCAGGAAAGGACCTCGAGCTTGGATGCCTTGAATAATCTAATAATCAGAAGAAAATAGTCCTCTGGTAAGGAGGTAAACCCCGCATTTTTACTCCATTCGATCAGGTAGGGCTACAGCTAGGTAAACTAATGGGTCACTGGCCTCATTTACTGGTGCGGAATCAACTTGGTTAACTGGGGGGTGGATCCGTAATTGGATCTTGAACGGGGCCAAAGGGTGCTTTTGCTCGTTCAAGTGTATCCGCCCATGCCGCTGGTGCTATGGGGTGATCAAATGCCTTTGCCTATTAGGTTACTGGTACCCACACAGTCTATGCCTTTGCTCTTGGAAACTGCTAGGTAATCAACAACTGGCTGACGGGCTCTGCCTTTGCACTCGGTGCCTTCGCTGGTGATGCTGTTGGTACTTTACCAGATGCGGGGTCACCTGGTTGAATGGATGAAACTTAAACATCTGCATCTCAATAGCATCTGGACGTGTTCCAAGAAGTCTAGTTCTGGGTGCTGGTGTTCTCGTATTTGGTGTTCCCACATCTGTGAGTGTTCCTACTTTTTGACCAGGAAGTGAGTACAGTGATCGGAAAAACGCAATGCTTAGGTCATGATATAGAACTGAATCTGCTGGATATAGGTATGTAAGGGGTGCTTCTTGCTCCGTCGCGAGTGAAACTGCTGGCTTTGATGTTGCTAGGTTTCCATCTCAATCTGCGGGTAATGGCTCTCGATCCGCAAATGGATCTTAATCTTGTTTTCGAAGCAACGAGGATGCTGGTCCAACTGCTGGATAAACTGAAACCGCTTTTGCTGATGCTGGTGGATAAACTCCCCTCGGGACATTGAATCGATTCCATATGGATAACCGACATCATGGGCACCAGATATAGTAAATAAACCAACCAACACCTATCTACAGTCTCACTACTGGCGCACGAACCTATACTAATACATATCGATACATACGGAGACACAGGGCGGCATACAGAAAGGCAGACGTAAAAACGACGAGATACGGGCCTTACACAGGCGTAGTAAAGCTACGGAAGTATAGGCATAGGAAAAGGTGGAAGCATAGAGAGCAYAGATAGGGATAGCATGTACAGTAGAAGCATATCCATCGAGTTTAGACCAAGTTACATATCCTCCGGTGAAAGATCCGGTTTGAGTAAATCCACTCCTCGCCAGTTTGAGCATATCCAATTGTAGTTCGTTACCCGGGGGATCGAGATAGAAATCCAGCAGCCATTGATTCAGTTCATTCGGAACCAGAAGCATCAAAGCAAATAGATTCACCACCATCAGTAGGAGAGGCAGCAGATTGAGATTTAGAACATTCAAAAGCAAAGCCGAAAGGGGTAGTACTTTCACACGTTTACTCAGTTCGAGGTGAAGATTCATTTGTAGATTCATATCCTGCAAATGTAGAGCCCATTCGAAAGCCAGCACTTCGCCCAACAGTATCCCAGGTGGAGAGCCTATTTAAGACCCCGAGGGCAAAGGTGGGTGCAGCTTATTCATTCGCTGAGGATCGTTGAGGATCCATACGTGCCCATCATGCATGCCGCCATAAGCAAGGTACAGATACAACATGCGGACTCATGCAGGGCAATACACCCCACCATGATGCTAGAGACAGAGAVGGATACCTATAGAGCGTATACTCCCGATAGGCTCAAATGCCTAAGAGCCACTAGACACTGTCCCGATTATCTATGTCAGAATCGTATGTAGCCGTAAAGTCCATACCAACGCTGTCCGTCCCAAGCACGCATCCACACTCGTCCCTATCTGTCACCCCGCTATCTGTGCACCTGTAATTCCGCCTGGATCAATGTAAAGCACCTCTATACATGGCCACCAGAGACAATTGCAAGCGCAACGTCGTACCATCATAGGCAGGGGTTTGACTTGTCTAAGAGGAAGAGGCAATCAAGACAGAAGTAGCAGCATAGGCATAGACATCACCATCAAAGGCAGAGGCTTCTTTGGCTGCAGGAAAGGCAGTTTACCACCCACACCACCAATTGCAAAGGCCTAGACAGCATCAGCATCAGTGGCTATTGACCCAGTGGTTGAACCATTAGTCTCACCGGTAGCAAAGTAAAAAACAGACGCAAAGAGAGCATAGGTTGTTATATACAAGAATTCAATCCGTGCTTATAGGGATCAAACTTGTGCATTAACAGAGAGAGCCACAGATCCAAATATAGTCCCTACAGATGCAGTTCCTTATCTAGTCGGAGAACCCCCAACCAGGACCACTCCCTTACCCAGATAAAGATCCATTTATCAGGAGGGCGGGTGCAAGCGCAGTTTCATATCCAGTAGCTGTTGATATTGTTGATCCACCAGCGTCTGAGCCCGTTCGAAAGCCGCAACCCGTTGATGGATCTGTTTAAGTGGACGGAGGAACCTGCACTCACGTCACAGTATCCGCACCTGGCTATGTATCTGATGCTTCAATGGGGTAAACTACTCGATCTGCATCTGAATCTGTATCTAAGAGTTGGGTTCTCCGGGCAATAAATCGCTTAGCTCTCTTATACAGGTGACTTCGTTTGCTCCTGGGATACCTAAACTGATGTATAGAGAAGGGCCTGCTTAAAGAAACCGGTCCATGACTTTACATCATCGGTGGAATGCTACCTCCTATTCCAGCCGTTTACATTTATCCACCAGGGTCGATATGGAGACTCACTAATCCCATGCGCGGATCCAATTGATTTAGTTGATCCATCAGTTTAAGAAGCACTAGCAATTGAAGTGTTGCTGAACCCATTGGACCAGTACATAGGTGGGTGGGCGAATCGAAGGCACAAAACCAATCTCATAGGGTCTCCAGCGAACAGGGCAAGCAGATTGATGCCCGTAGCTTGAAGGCGRGGGAGGGTATAGTAGCTTTAAGGGGATGGCTATCTATATACATCTCAATATACGTATGAATAGCATTCCGTTAGCCCACCAGGGTAAAGCAGTGAAGAGATGAAGCTAGAAACAGCAGAGTAAGAACAAGACATAGACAAGCAGAGACAGAGCAATACGCGTAGACATTACAATAACAGCACATAAGCGTAGTCGTCACAGAGCGGTGGCAGACCAAGCTATTACACTACTTGACCAGAGAATTGCAGCCCACGCGGGCAAAGAACCAAATGGAATCAGTGCGACCAGAACCAACCAATGCACCTGGAATATCGATCAGATCAAAGCCCATACCATCCCAGCTTCCCCTTGTACGGTTACAGGCCCACCAGGGGCAAAGACAAAGGACACAGAGCCAGGTGGCAGAGCGAAGGCAGGGAAGTACCTGGTTTACTACTCAGGACCAAGCGCAGTGGAGGCACCAGCCACAGTTAAGGTAGCAAAGAGAGCACCCACGATGCATATCTCACACTTCGATAATAGGGGCATAGATAGCAGTGGKAGCACGGGCATATATTGGTTAAATGGTCACTGGTGCTGGTAGATAAACCTTTTGTTTCGACAGTTTAGCTCATGAGCTAGCCTGTGTGTGTAAACCTTGCCTGTGTAGCCAGTAGAGTAAGCCTTGCCTCGATGGCCTGTGTGTTTAGTCCTAGCTCCAGCTTTGTGTCGATAGCCCTCAACATTTCCGTAGTTAGCATCCATTATAGTGTTTACATTTGTGTATCTTGCTCGTTTAGTGCGTCTTTATCAGTATCAGTGTCGATAGCGTGCTCAGCCAACCACTTMCTCTGCCCTCCCCTGCCTGCCACCTAGATAGCGGGGTTGTTGCTAATTCCTTGGTTCTCTCTATGTATCTTGCTTSATTAGCGCATCGATCAGAGATCATGACATGGATTCTCTCGTGTCAAGTCCGCCACTACTGGAAGTTGACCTCTACGTTTTGTCTTGACTTCTATACCTTAGGTGGAACTGGAGTTCGAGAAGCAGTTCCATATCCCGGTGCAGAGGAAGGAGCAGGAACAGCAGAGGCTAAAGCAGTAGCCCCTTCACCCGTTGATCTCATAGGAGCAGAACCATTTCGAGATCAAGTTTGAATTCGTTACCCAGATCAAGTATACCCCGTTCCTGGTTAATTTCCGGGCACAGATCCAATTATAGAGCCACCACCCCGCCTAGATTCATACCTATATCTCGTTGAAGCAACACCCGCAGAGCTAGCATAAAAGACAGATGCATATCCAATAGCATAAGGAGCGGCAATCCTACCGATTGAAAATACTGTTCCATATCCAACTACAGAATAAGCGGAGGCGGCCTCCTTTCCAGGTAGATAGTTATAGCCCGTTCCAGAGCGAGTAACAGAGCCGGTTGAAGCAACCGTTCGAGAACCTTGAATTAAGTTTATTCACCGCCACCAGCGGCATAGACCGGTAGCAAAGGTGACGTATAGGTGGAAACATCACCAAGAGCAAAGGTAAGGGTAGGAGCCGTCCAGAAGTTGGGATGCACGGTAGAGATGTTACAGGGGAGCGGGAGGCAGCACAAGAAAGGTAAAACCTCCTCGTGGGCGTGAGACAGGCGGAGATCGCACGTAACGCACTGATTTCTGAGGGGGTGGTTTTATATACGCGATTATTGTTGGCTAGTTTGGTAAATTGGATTGGGCCCAAGATCGCGGTTTCAAGGTTTGTCAAGAGAGGGGACGAAATGGTTAAAAAGGACGGAAAGGACAGGGAGACAGGGACGGGAAGGACAGGTAGAGAAGATACAAACTACAACATACAGGCAGGGAACTGTAGGCCAGGAACTACGGGGCAAAAACTACTACGATAAGGGAACTAGAGGCAGGACGCAGCAACTACGGGAAGCACAGAAGGAGAACTAGAGGCTCACCTAATCTATGAACTAGCTCTGCCTTTCCTCCTGCTGTCAAATAAGCCTCTACCTTAGATAAATCTTAATCTGGTAATGTGCCCGYCCCCCTTTTCCTTTTACTTTTGTCCATTTCACTTCATAACCGGAAGAATTGATCTTACCCTTTCAAGGGCCTATCGGCCCACTTAAGTCCCACAAAGGACCCCTTAAAAGTGCCTATCGGCACTTAAAGGTAGGTCTTCGACCCTTTAAAGTGCCTATCGGCACTTTAAGGTAGGTCTTCGACCCTAATTTTCAAGTAATTTGCCGGAATTCTTCCGCCCCTTCCCGGTGAGGCGATCGTGGGATATGATCAATGAGATTATGCGCACACAAATTGATTGCCCCTGAATCGAAGCTACGTAGGGGAGACCCATTACCAGAGATCACAGTAACGTGGTGGCCGTCATTTTGTTGCAGGCGGTCCCTTTCACTTGATACTGTTCCCGTAGCATGATGGACGGGTCTATAGTATCCATTTTGGTGGGGCAAGGTCGGAGAAGGAAAAACAAAACTCGTTAAGCGCCGGGGCAGCCCCTTTAATAAGGACCCATACACGCATTCTAGTACCGAGACTAGCAATGAGATGAGCCAAGCAACCCGAGACATGAGCCAAGCAACCCGAGACATTGAAGCATGCAGGTTAATTGCCACCAAGACTGATGAACTCATCCATGAACGAGGAGAAGCCACTGCGCCCGAGGAGCATAGGGACCAGCATCCCTACCAGTTTCCATTCGGGAGTATCCACCGGTAACAGATCGAGCAGCAATCTAAGACCCATATGCAGAGGCAAAAGCAGGAGTCTCAAGAAGATGAGCTAGTTTTAGTCTCCCAATGAATGATCATATACATTAACGAGCAGATCGAGATGCTCCAACCTCTGCAATTGGCTATGCTGCGAGTTGAATTCCCGGCCCTCGCGTCTGCGGGATAAACTGCCTTTGCTACGGGATATGGGACTGAGTAAACTGAAGAAGCTCGACCTGGAACTATTGCCTCTGCCTCTGCAAGATATACTAGCATTGGCTCCCGAGCTGGCTTTTTCACCATAGGCTCTTCCACTGCTTCTCTCGTCTCTGATGCCCTTGCTGCTTTATAAGATGCTGCTACTACCCTTATAAAAGTCTCCAATAGAAAAGAAATTGTCCGGGATTTCACATAATGCCAGAACTAAAAGCGTCCAATGTTGTTTTTTTTGAGCCCTTGCTTCTGTTAAGCCATCTGCAGAATCTAAAGCTGGACCAACCGAGTCAACTGCTCAATCACCCTAATCACCACCTTCTGCTTCATCGACTGAACCAACAACTGTAGAACCAACCACCGCATCAACGGCTGCTTCATTGACTGTACAATCACCAGGATCAACAACTGCTTCATCGACAGAATCAACCTATAAACGGCTGCTACCTCTGTTTCTAGATCTCCTGCTGGGTTATAAACAGGATCAACTGCCTCTGCTCCCATCTTCACTACTGCTGAGCCAACTGAGTAAACGGGGTCCGGTTAAACAAGGGAAACAACAGGAACTGGGTATACTGGTTCAACTTAACCTGGTACTGAAGCTGCTGCAGCCTTTACTTCTATTGGTGGTTATGAATCAATGGGTTAAACTACTGGTGATGCTACCTATCCTTCCGGGTTTCGATCTTGAATGGGTGGAAAACGAGGTCGATCTATGCCTGCATTCTCCCTAAGATCTGGACCGGGTAAATGCATACGTGCGATATATATGCCATAGCTATACTGGGGTCGGATGGCTAAATGTGATGGGATTATGAAGGGTCGATCAAAAAATGACTGTAGGTCATGTTGTGGCATGATATTACTTTTGCTACTACAGGTATCAGCAAATCAATCCAATTTAGTAAGCTTCTCACTAATAGATTGACCTGGCGTTCCGCTCAAAAATCGATTTTTTACGACCGGCATGACGTCACTCTTGCTACTGTATGGACCATAGAAAGATCCGATTTTGTCGATCCTTCCCTTGGTCGCTTTTTCAACTATATGGACCAGACAATAGATCCGAATGCACAGCTTGGGTTCTACTATAGGTATATATACCTAGATATCTATATATATATATATATATATATATATATATATAGATATATATGGATAAGGTACAGCTT
>Contig01+30441692_2
AAGGTACAGCTTACGGGGTATCGAGGTTAAGAACCCAACTCAGCTTGGTGCACCTACGTTCTTCGGTCAGGCCAGGCTGGGACGGGATTGGTGGGCGGGAGANNNNGTTCGTACGATTATTCCATGCTTTTCGTAGCTTCGTAGCAATTCATGCCAAACCCCACACACACCCAAGTATTGATTGTCGTATAGTTTCTTGGCCTTCTGCTGCAGCTCGAACTAGTTCAACTGGTTCTGCTGCTCTTGCTGCTCCTGGTACTGCTACTAGTGATGCTTAAACTGGTTCTTCAACTGATTATTATACTTATTATTACTCAATCTTTCCCTTCAATTGCCCGGGATTTCACATAATGCCCACAAACCGTCCAATGTGGTTTGTTTTGGCATGGAGCATTTAGGCCCGGAAACTAGATGCATCTTAGGTTCGATAATCAACCCAGAGCTGAGGGGCATGGAACATTGAACCGGGAAAACGATACACATCTAGGGCCATTTCAATGGGTAAACCGTGCAGCAGCAGACCCAGCAGCAGTATATCTAGCACCAGTAACTGAGACGTAATAAGCAGCAGCAGAGATAGAAGCAGGAGCATAGGCAAAGGCATAAGCACGGGCAATAGAGGCATAGGTAATAGACCCAACAGCAGTAGACCTACCATCAGTCAAACCCTCAGTAGAGCCACCATCAGCAGCATAAGTCGAAAAGCCAGTACCAGCATAAGCAGCAGTTGATCCAGTAGATGCTCTTGTTGTTGATTGCCTTGAACCAGCAACAGAGCTTGCAGCATACCTCCTGTTCTAAGCCATTGGTCCAGCCGATGATGCAGTTGTTTCTGTCACATATACAGATACATATCGAGATCCATACCTTAGTGAGCGAGCTGGTTCTGATGAGTGAGATCCTGAGCCTGCAGTAGTAGGATAAGCAACAGTAGCATCCTATATAGAGTCATAGCTAGCTGCTAGAGAGGCAGTACCACCAGCAATAGTTGATTCTGTTGTTTAAGCAGTTGAACCATAATCCATTGAGTCAGAGTAAAAGGCAGTAGCCCGGTTGAAGAGACAATCTTAGGTGCAGAAGCAAATCGAGATGCGGTGGTCGGCAGGCAGAGCTCAATCGGCAAGGGAAACAACATCGAGCCAAATAGGCAAATCGGCAGGGGCCAAATCCGGCCTCAGAAGCCAATCTGAAAGGCAAAGGTCATGATAAACTACGCCCGATAGTCAAAGATTACCAAAACATGATTGTCCCGGGTGTCTGCAGGCAGGATCAAGGCAACAGGGAAAGCGCTCCCAGAAGGCCATCTTGAGCCCGAACACGGTCCAGAACCTCAGATGCCCAAGTCGAGGCGCGCATAGGAAGCCCACAAGCAGAAGGAAAAGCATCTTAAACCAGTCCGCTATCGGCGGAAAGCCAAAACTGGAGGGCCGAAGGCTCACGCCGCCTTCGCGGCTTCCCGCCTCGCAAAGTGAAAACGCACCAGAGGGTATGCCGTCAAAGAGGCAGCCATCACGGTAAAAGGCAGAATCGGCAGACATCATTCGGCCAGGCAAGGAACAGAAGAATCATCATCAAGTCAAAACCCAAACTATCGACATGGTTCTCTCAAGCGCCCTAGTCTACTAAACGCGGTTCACCTGTGCAAACAATCGGTTGATTGACTCAAACGGCCTTTTGCATAATGGGTCGGCGAAGCAGTAACAGCAGCTTAAGCCATTAGGTGTAGGCGCTTTCGAAAGGTGTAAATCCGAGTTGTTACCAGACCCGAAACCGATCGATTTAGTCATAAGCAAGTCGAAGAGATCTAAAACGGGTCTCGGAGGACTGAACCCACGTATGTGGCAAAATGCGGGGATGACTTGTGGCTAGGGGTGAAAGGCCAATCAGGATCGGAAATAGCTGATTTTCCGCGAAATCCATTGAAGTGGAGCGTCTTCTAATGCTCAGGTCCGAGGTAGAGCACTCAATGGGCTAGGGTGGTGGCCACTTGCCCAATCCCAATGAAACTCCGAAGACAGATCCCAAAGTTAGGACAGACAGGCTTTGGGTGCAAAGATCCAAGGTCGAGAGGGAAACAGCCCAGAGCGTACGCTAAGGTCCCAATGCAATTACTTAGTGTCAAAGGTAGTGATCGAGCGATGACAACCAGGAGGTAGTTGTAAGCAGCCAGCCTTTTCAGAAAGCGTAATAGCTCACTGGTCCAGCTCCTACGCACCTAAAATGTCTCAGGGCTAAAGTAATTCACCGAAGCGACGAGACTAGTCTCCGAGATTGATAGCTCGGGAAAGGGAGAACCTTGAAAGCACACAAGTAGCTCACTACGTCTCTATGGTCCAGATAGTGTCTAACCAAGCTTATTCAAGGGTCAGTAGCAGCACAAGCGAAACGAATCGATATCTCAGTGCTCCAGGATGCATCGTATAGTAGGAGCAAACGCATTTACTCTCTGATCTTTGCACCGACACCGAAATACATACCAATGATCGTTCGTACGTAAGGAACTGGATTTTATTAAAACTGGCTAGCTTTAGTCCCATAAACTGGTCTTTTCATTGGCCTCAGAACAGGTTATGAAATGGGTTATGTATCTATAGTTACCTCTGCCACTGCTGCTATTGGCTCCGATGCTATCTTAGCCTCTGCCTATACCTTAGCCTTAGTTTACCGCACGGTTGGTTCTACGGGTTAAACTGCATATGGAACTTCAACAGGATCCACTGCATCTATATCTCCAACTGATAGCTCCACATCTGGATATGGATATGATAGAAGCTCCGGATCTTTAGGATCTGCCGTGCCCTATCGATGCGGGGCTGCTGGATCCATTGATGAGATTACAACCAAGGCTTCTTTCTCTCCTGCTGCTGTCTCTCTCGCTGCTTATGGCGGGTCTCCCCCTGGAACTTGAACTGGTTCAATCGCTTGGGTCTCGATCTCAATATGGAACAGGATATTAAACTGGCGAGTGATCTTTCTCTATCCCTTTTTCTGCTGTGGGTTTATTATGCTCCTACTACTTGCTTTTCTGCTGTTGGTAGAGGCGGAAAGGTCTCCGATCCTTCCTTCTCAATGCCCGGGCCATCCAAGGCCTTTTCGATACTGTAGAGATCGAATCTACTCAGAAATACTCCACGTAGAGAGATAAAATGGCGCCTACTGCACTTTGAGCGGCACCTACTGCGATTGAATAACCGAATTGATCATACAAGATTGATGATTCGAGTATCTCGATTCAGAAGGAGAAATGCGCATATCACTTCTCTGAACCACCGGTGAAGGGAAGGGCTGACCTCTATAGTACGATGCATTCTTCGCACTGAGATGATGCACTCGTCTGAATTCGACGGGGTGTACTACGTTAGTGTCTCAATGAGATTTGTTTATCAAGTGAAATTGCTCATTCGATTCCCCCGATCTAGTAGGGAAATGCGCACTCGCTATTATATATGATGCACTATTGATTTGAGCTGCATATTGTGCATGATAAGTTAAGTAGGTTCTGATTGCCAAGRTCGAGATCGAGAAGCTACGGTGGCWGCCCTAATTCCAGAAGCAGATCGAACAGCAGGGGTGATTGACCCGATTCCCACACCGGGGATAGCAAAGGCAGAGGCAGAGTAAGAAGCACCAAGTGAAGTTGACCCGGCCGAAATGGTTTATTCACCACCATCTATCCCTGCATCCTTGCCTGTCCCAGCCCTTCGCCCCAGGGCATGTGTTAACCGACGCCCCCAATCCATATGTATTAGGTAATCAAGTCCGAGGGTTGAGTAGGCGACACCTCGAGAAGGCGGCACCTATAGACGTAGTGGTAAAGACACTGAAACACCAATATAACCTACGCATTAGAGACAGAGGCGATTGCTTAGCAAACAATAGCACTGGTAGTTTAATATCCACCACCAGCACTTTCGCCATATCCTAGAATTGCAGTTCGTAATTGCAGTTCGAAAGCCCATAGCATACCCCGCAGGTCACGAGAGAGGCAAAGACAGGACCAGAACCTGTTGATGACCTAGAGCCAACACCTCGCCTAGCATACCTTCCAGCATCCTCACTTGTTCCTTTTGATCCCTTCCCTAGTTTCCGTTGATCCAGCAGAGACGAAGGTAGCAGGAGGTCTACATGTCAATTTGATCTCCACCCGGCCCACCAGCAGAAGCACAGGCAAAGAATGCAGGGGCAAGGGTAGGAGATCCATATTGAGATACAGATCCCGTGCCATCAGTAGCTTCAGCCTCCGTTGATCCTGAACCACCAATAATATAGGTACGCCCATTTAAAGACCTAGTAGCAGCCGGGACATAGCCCGTTAGAGAGCAAATTACCTGGAATCAGTTGACCAAGTTAAGCCAACACGAGTAGTTTCACACCCAGATCCGTTCATTAGAGATCCCATTCTAATGGTAAAAAAACCCACTTAGGGGGAAGAGGTTTATATAAAGGTAGAGTCGGGTCCCTCAGGCCAAGCTCATCCAAGGCTCTCCCAGGCAGGTCGCTCATCCGCTGTCGACTAATCCTACCCACATTAGARCGCGGAACCATCAGGGACAGGAAAAGAGTCAATCCCAGGAGGCGAATCAAAGCAAACATTTGAGCCGCCAATTTGACTAGCAGCTTACCTAGCACCTCGCCTAGTGACATTCCTTCCAAATCCATATGGTGTTTTTACGATCACTAAGCCAGTCGCTTCAGGCCTAGGTTACCCAGCATCTAAGCCAGAGGTAAAGGAAGCAGCATCAGAGCTAGTAGCAGAGGTAAAGGCATCAGATCCTGTGCCAATTGCCGGTAAACCGGGGTTGAACCAGTTCAAGTAGCAGGAAGAGAGGAAGCAACAAGCGCAAAGGCAGTTCACCTTTAACCAGTCAATGATCCAGCAGTTCGTTCCCCTTTTTTAGATCGAAATGCAGTAGATTGATATTGAGACTCCGCAGTTAGGGACCACGGATCCGAATATAGTGCCTGCAAAGGCAAAGCCAAAAGCGTATCCACACGTACTAGGTGATACCAACAAGTTTCAAATCAAGATGCACCCCCTGGTTCGGGAGGCAGGGGCGCGCTAGCACATCGCATTATCATCGCTAGACCTTGGCCAGCAGAAGAAGCACCCATTGAAGCTTCACCCGTCGATTCAGTTGACCGAGCCAATGACCTTGAATTAGTTGCTTGTGAACCAGTTGAACCAGTTAAGGACTGTAACCGGGTCAACAACCGGCTATAGAACAGGAGCATAAGGGGTAAAGGCGGTTTTAAACCGCACATTATATACGGATACATCCACAGCGATGGCCACCATAGGGCAGGCCGGGCTACCTACGGATAAGCCACAGGAGGGGCTACCGTAGCGGTAGGAGTTTAGGTACACATTAGCGCTTGCCGGATCCAACGACGACGGGATCTCCATCTCTCCCTAGGGACTAGAGGGGGTTCTCCCTCAGGTTGGGTTCCCCCCTAGCGTAGTGGGCTTCTCCCCTAGCATAGCTATAGTGGGGTTCTCCCCTAGTAGGTTTTCCATTAGGGACAGAATCAATCCCTGCTTGGAGAAAGGGCCGACACGCCAAGTGCAAGAGGTTACCTAACCCTTAGCCAAGTGCAAAGGGTTACCTAACCAAATAACAAGTGCAAGCAACAAAGACACATAAACCAGCAAGCAATTGCCTAGCCGGAAAGGCTAGCAAGCTTAGCAAGCGCAGGTTGCGTAGGTCATTTGCCGGATATGAATCTGATGGGGGATTAAATACCACTCCTTGCAGTATATTGGGTATTGGCTTCCTCCTTTTTGCAGGATCTTGAATTGGGTATTGGCCTACTCCTCTTTGCAGGTAAGAACGGAAAGGTAAAGCTAGCGAGCTTAGCAAGCTAAGCGGGTGGCTAGAGGAATTGCAAGCTTTTCGGAGGTTATGAGGGCCTGCTAGCTAGCCCTAAAACCCAGCGAATGAGCGGGGCAAGGTCAAAAAACTTTACTGCCCTTACCCAGGGTAACCCACCTCCATTATTTACGTGGCTCGCCTATCGTCTTTGCGTCCTTCGTCTTCCTGCCTTTACCCTTATACAGGCGGCTTCCCGCCGACCTCCTTCTCTCTTCTGCCTAAGGGGCAGTCAGCATCAACTCAATTCTGTTTCCTGTGGTCGCTCCGAATTGAACTTGGTCTCGGGCCCCTTAGCGTTATTTGATTGGTGTCAAAAAACACGGGAAAACATAAAATTGGTCGACCCAAAACTTCCTCCCTAGCGGTATTCAGTTGGTGCTGAAAAACACAGGAAAACCTAAATTGGCCCAACTTGAAAGGGACTTCGCTAGGTAAATAAGGTTTATGTCAAAAAAACAGAGAAAACCTAAATTGGCCCAACTTGAAAGGGACTTTGCTAGGTAGATAGGGTTGATGCTGAAAAACACGGGAAAACCTAAATTGGCCCAACTTGAAAGGGACTTCGCTAGGTAGATAGGGTTGATGCCGAAAAACCCTTTTGTGAAAACATCAATTGATCGATTTTCAGTTGGCATTCTGCCTAGATGAGGTCAACCGAACATCAATTGATCGATTTTCAGTTGGCATTCTGCCTAGAAATAGGGATATGTCAAAAATCATCCCGCCTATCGGCTCACTTAAGTCCCCTTTTTGGGACCCTCACCTGAATTGATCGATTTTGAAAGTCCGGTGAATCTGATTTGGTTCAAAAAACACTTTCTGCGGCTTCGCCGGGGAAGCGCTCCGCCGCGCTGCCTGCGGCCCTCGTTAGTGGTAGCGCATAGCTAAACCCTGCTGCGCCCCTACCTCTTTTACTGAGGACTTTGCCTGGAATTACCCAGATTTGCATCTGTATACGTAAATTGAAAGGGACTCGACCCTGTCAGAAAGGAGGGTTAACCTGCGCCCCTAGTGGGCGCCCCCTTTCGAAGAGGCGGGGAAGCCTTTGGCCCGTTTCCGACCCGTAGAAGCAATCGGACCACCTCAAAAAGTACGCCTTCCGAAGGCACTTCCCTATAAAATCAATTGTCGAGTGCCTTTTGGAAAAACACGTAGGTAGAAGAAGCTGAACGAAGAATAAGTTCCGTTCAACAACAGTCAATTCTTCCGCCATTGCCGAAGGCGGCCAATAGGCACCACTATGGGCTCCGCTTTTCATGGGCCAGCCTAATCACCGGTAACAAACTTCTAAAGATCAAAAACGGACCAAAAAAATCGACCAGCATTTGAAGTGGTAACCTATCTATGGAGGGGAAAGCCACTTTAGTGGTGGTTTTTCTTGAAAAGATCAGAGGAATGCAGGCGCGGTGAGGCGGTGCCGATTCTAAGCGTTTCAAGTTCTTGCACTTGGATTCCACTCTTCCTCAAGCGCAAAGTTTTGGGCGCCAATCAATCTGGCGAAATAATTGAGGGTCGAGTGCCAAGAAAACGCTACGATAGAAGAAGCTTCACAAAGAAGGATTGGCACCTTCAAAGTGGAAAGTCTTTAAGCCGAAACTAAATGGCGGAGCGGGGCTTTAGCCAAGAATTCGCCGGCTGAATCTACGCCTTTCAAAAGCCTGGATTAGATAGAGGAAGCGTTTAGTTTAGGTAACGCGTAGACGGGTACGGATTATCGACAACTCAAACTCTCAACAACTGGCTGCTCCTTTTTGGTCTGACTGATCGAAGGCACCACAAAAAGTAATAAGAAAGGGCGGAGCGGGGTTAACGCGTAGCGCCCCGGCTTGAAAAGCGGGTCGCCCGCACCAATGAATGAATAAGTAAAAGAATAAGCATGCAGAAGACAGCATAAAAAAGCAGTGAATAGTAAAAAAGGAGGTTTTTGTTTCAGAGAAAGCAGCCTGGACGATGGGGTGATCGTTTGAAGAGCAGAAGCTGAGAAGCGGCAGTATTCGTGGCAGCAGATTGACCTCCCTTGCTCCCGTGGATGACTGCGATAACCGTTCCCATCCTGGGCTATGGGGTACAGAGTCGAAGGGTTTGGCCGTGACGGGGCGATTCTGCTTAAGGTTCGGAGCGAATCCAACCGACCAACAAAACCTACCTGGAAAAGTCAAAATCCCTGAGAACCTGAAGGTTATTTTGTGCCGAGGGATACGAGCTGCTTGGTTTGCCTATACACATACGAGAACAGCCTTCTAAAGTTGGGTGTTCGGAAGTGACAAGTGCCTTAGCGTGGAAGCGCCCGGCCCCGACTTAGGCGGCCGGCCGGAATGGTTCTTTCGGTCAATCGATCCTTCAATAGCTTTTTACTTTCCTTAAGTTCCCTGTGCGTTTTAGCGCGGCTCTCTGTTCATTTGTCCCGGGGCCCGCTAAGGCAGTAAGAAGGGGGGGCTTAAAGGTGTGGGGGCGAGAGGGTGCAGAAAAGGAGAGAGAGCTTGCCTTTTTATTGAAGCCATATACTTACTTACAGGATACCTTTCCATGGGGAGTTCCGTAGTGATGGCGTTTTCGTTCCCCTTCGGAAAGCCACTAACACGCACAAACTCGTTAAGGGGTTCCTGCCTCTCGTGCCTGTAGGCACTTTATACCCGGTCTTAGAGGACCAGTAAAGCGCACCCTAAGCTTCGCAGGTGCTTGCCRACGACGCAACAGACAGGGCTCTTAAGCACTCGACCTAGGGAAGAGGGCGGGCGGCCTTTTCCTCGATTGTTTCCTCTTTCAAAGGGGGGCCACTGAGTCTTAGGAGGAAATAATACTGCCTGCTCAGCCCGTTCCGCCTTCAATCGGCTTGCAAGCCCTGTAGAGAAGCTCTCAGCACGCACTGACTTACTCGCAAGCGAGTACTAGCTCGCCCTATCCCTTAGTTCGGTCGTTTTCCACGGTTATTGAAGTCAAGATAGAGGCTGGTGCTTGACCACTCTTTAAGGGGTTTGTTGGTGCGTGCTCCTAAGGGCCCAAACGGCACTCGACCGATAGGGAGAGGGATGGTGACGACCTGACCTGTTCACGTTGGACATTTCCACGGGATTTGGTTCGTACACAAATTAGGGCTTTAGCGCCCGTCGGAGACTTTTGTGGCCTAAAGCCGCCCCCGCTTTAGCGGGGCCAGGAGATTTTTGTGCGCGTTAGCGCGGGGGAGAAGTGCTGGTTTTACCATTCGCTGGCCCCTCTGAAACCAAACCTCTTGACATTCATCAGTAAGGGGGAAAGGGGGCCGCCTGATAGAGTCCCTCTCCTTCCTTCGGGCCTACCCTTTCGGGATCAAACCTACGGAGAATAAATTATTGACAAGCCTCAGTAACCCCGAGTCCGATATTATACCCTCCAAGAGACGGAGAAGAATGCCTTTGTCAATGGTGTCGAAACACTTGACTATGTCAAATTCGAGTAAACACTGAATCCCGACCTATTCCTGTTTCATTGCCAAGAAAACCGAATGACAGCCTTTTACTGGCCCGAAGCCGTGCGAGCAAGCCAAGAATAAGGGCTCATGGATATGCAGGATACCCACATACATGGCCCTTTGCACAATCCTGTACCGGGTCGTTGGCACTGCTGTCAGAGGTCAGAATTGTCCCGGCTTTCCTTTGGTACCATGACCCTTTCGCATGGGCGGAACAGGAATGTCCCCTCACGCAGAGACTGAGCGATATCTCTAAGTTACTTCTCCGATAGCCCCTCCGATCTCTGATTTTTGGTCAGTCGGTGCGATGCTACGAGGTCCGCCACTGCTCCCAAAAGCCCCGGAATTTTCCGTCTGTTGCTTTCGTAAGACGTACATTTGTCTTTGTATATTGTCTAGCCCAAAAATACTTTTTTCTACTGCTTTGTTTCAAGACGAAATTATGTTTCGGTAAATGAGTAATCTCTTACTTCAGTAAATGAAAATATACTTTTTCGGCCGGCCGGTTGGAGAATTTGACTTATTCCGCTATCTGAGAAGCTTGCTTCAAAGCAGCAAGCTTCGTCTCTCTTCGCTGCGTAGCTCTTAGTTTCGCTGCGTAGCTCTTAGGGTTCCCCTTCCCTGCCCTCCTAGAGGGTTTTTTAGGGTAGGCTTACACCATCCAGTAATCAATTGTACAGAGTCGGTAAAGGTGGTCTACATTGATGCAGTTTGTACTGTTTTGAGTTAGTTTATCCGATGCATTTACCTTCAAGGAGGCAGGGGCAGTGTTTGACCCGAGTCCTTCGACCTATCTACCTTTTCGCCCTTTGATTGATTCATTTGACATCTCTCCCCTTCGATAGGCGGTTGACCCGCCTCGACGTTGGCTCCTTCGGGAAGTGAAGGCGTTCCACCCGACTCTCTCAGGGTATCTACTCCGGTAGGAGCTCGAGAGCCAATAGGCACTCATCCTAACGGAAAATGCGTAGCACTTACCTCGTCTTGYCCATCTGAGCTTTTCATTTTACCGTTGACCGCCTTTTTCGGCCGGCTCGGTCGCTATCCATAATCCATTCTGATCATACACATTAGACCTCTTGGTATTCGAACTGAGCACCAGATTTCCATAGATCTCTTTCTGGCCAATATTGAAAGATTTCCAATTGACTTTAAAGTTGGCTATAAGACTTGAGCTTATAGTTCGTGTAATATCCGGATATTGTTCCTTGAACCAATCAAAATCAACTAGATTCTTGGCGGGTCCCTTATGACGTATTATGTGCTGCTCATCCTCAGACCTCAAAGCATAGCATTTAGGAGCTAAATAGATGGATTTTATACTCCCTCTTTCACAAACGCGCGTGAATATTCAAGGGTCGTCTAACATTTGAAGTGCGCGTAGCGCTTCCCCGCAGAAAACGCCATAAATATACTCGCGTTCTCCCTTTCTCGAAAAAGGGCCGTAGGCTTTGAAAAAGTGCCGATAGGCACTCCAAAAAGGCGGCTGCTTTCGGGGTGGTCGTTGGGGCGCGTAGCGCTTTCCCACCTGCGGTGCCTCGCGCTTCCCCCTAACCGCTTCGCCCCACAAAATGGGGGCAGGGGCAGACGCCGGCCTAACGGCCCGTCTCCGACCCTCTCCATAAGATTTAGTAATTCTAATAGGTTAGAAACTAAGGGCCGGAGGCGCCGGGCCCAACGGTCGAGTTCCCCTAAGAGTGCCAGAACATTGGAATGAATAAGCTAGATAGATGTTTTTTTACCTTTGTAGCAAAGAAGTTCCGTTCAACAGGGAAGTACGGCGGGTCTAATATGTAGGCGTAGCCCTTCATAGGCCAGCCTAAAGGTATGAATTACTCCCTTACGTTTTGTATATCCTTTACTCTTTCTCTCATTCCATTCCGCGACATCCGGGAATGTTTTTTCATTACTGCTCCTCCAGCTCCATACCGGATTACGCAATGCCGCCCGAGCCCGATGTAGCGCCCGAGCCCGTGGCCGCATACGAGTCCGCATATGAGTCCGCATACGAGTCTACGACGGGTCCACCTTGCGGGTACGGAGGGCGGGGCTTGCCGGTACGGGTCCTTGGGGCGGGCTTTGCGGGTCTTGCGGGCTTTAAGTGGTGCGGAAAGGTAATCGGGACAAGCCACGGCCACTTCCTGAGCGCTCAACCGCACATAGAACCTCTTGACCCCCGAAGGGTTACTCTTGTGGGGGGGGGTTGTGCCACCCCAAAGGTAAATTGGCTAATCATAGAATCTATTCGGTCGCGATGGACGGAACTTTGGAAGGAGACGAAGCTGCCTCAAAAGAAAGTCTTTCGTTAGCGGCTAAGTCGTCTCATTTCCCATTCATTCTGGATAGTGGGAGCTACGAAGCACAAGCATGCACGAAGAATACCTTCGTTCGGGCCGGGCCAGCCGATCGATCTCAAGCCGTATAAGGTAAAATAATTACCTAACAGGTCGAGAACATTCCATTGAGAACACATTAAAAACCTGTCTATAGAATGATGCGTTCATTGGGTCTGAAAAGGCCTAGTAATTGGGGAATCACCACCACCCTAGGCATACTGGTGTGGTGACACGCACTATAGGTGATGAACGCACTAGGGAAAGGTAATTCAAAGAAATGGTGAGTCGAAATACTCCTGCAGAACACGGAGTGGTACATGCTTTCTGGATTCCAATATAAGCACTTCATTCGGGGATAGTGCACTTCCCGGAAGAGACTTATAATCTATCATAGCGTGGACAAATCTGATCGAGGTAATTCTCAATCATTTGATACACCTACTAGGCCTTAGCACGTCAGCAAGTAAATCTTATCACAGCTTTCTGTAATAATCCACTGAAAGTATACTTTGAGTGATTAGAAATAAGGGAGCCGGCTGGCTGCGGGGTTTGGAGGATAGTTGAGGAAAGGAGAAGGACATGCTGGGCTAGCGCTGCGGGAATGTTGGTTAGAAACAGATCAAGGGGGAACTCCAGACCATTGTTCTGGAGAAAATAAACCCGTTCGAGGAAGCCACTTGCTCTCGGAGGTTTCATGTTGCTGCATGAGATTAAGTACTAATGAAAGTACCCTGCCAACACTACTAAATTGCCCCGGACATTTTTACTGCTCACGGGGGGTGTTATGTTAGAGGTCACCCGCCTGGCACCGATTATTTTTACTTCAGTTTACTGGTTAGCCGAAGWAGAATCAAAAAATGCGAAGATTGTGAGATCAACGTAGATCGGTGACTGCAACCCTAAGTTTTAAGGGAACGGAGAGAACAGTCGCGGAAAAAAGCGGGGATAACTTGCTTTGAGTACTCTCTCGAGAGATAGCCATCACTATCTCGAGGTAGGCTTCCTCAAACTTAGGGAACAGTCAAAAAGGTAAGAATGCTTGTAGTGCAAGCAGTTTGTTGTTTTTCAATCTGGTTCATCGAACGGAGAGACAGCACTTCTAAGCATCAGGAACAAACCAACTAAGCTCGCAACCCGCGAGCCCTCAATTTCTATCATCGGATAGGTTTTTTCGCAGTTTCTGGCTCAAATCTGAGGGGCCGAAGGCGGAGGAAGCCGCCTTCGCGGCTTCTCGCCTCGAGAATGAATGGAAAAGTAATATTCGGAATCAATTGGTCGTGTTCTCGAGCGCACTGACGACGTCCGATCATCGTTCTTTCACTCTCGTGTAGGAAGGCCCATTGGAGCTTGTANAGCMTCGGCGCTGCTCTTTGTTAATGTTATTTGGGAATTTTTTAGTGAACTTCCTTCCAGCTTGGCTATCATCATGCTTGACTGAGAAAAAGTTAAAAGGAGAGAGTTCAACTTCGTCTCGAATTAGAATCTAAGTTGTGTTCTCGGGCAAGCTTCTTCAATTAGACTTTTACTTATCCTGGATAGACACTTCTCGAGTCGAGGAGCCCAACTTCCTGACGACGGACTGCTCTAACCCAATGTGGGCCTTTAGGTGTTCTTTACATGGGTAGAACGGTACAAAACTTATGCTAAAGGAGCATAGATTAGCTTCTGTAGTAAAAGAAAACGCCCGCTTGAACCAAAGACCCGCCCGGCATCTACCTGTGTAATTGGAAAAGATTAAAGATAAATATACGTAAAGTCAATGCCGCCCTTGGCGGCGATTCTGCAGCAGGTAAACCCATCATTGCGGGCCACAACTCATGCAACTCGACCCCGCGGATCCTATCCTGTGGAATTTGTATTTACTCATATAGCAGAAGTTCCTACGGACGGAGTTCGGGCTGTCTAGGGGCGATTACAGTTCCGGCAAGAAGGCCCCCTTGACAAAGTTGAATAACCTTTTTGCTTTGCTACAGTCATGCCTACAATCACCATCCTGCTACTTCCTCCTTGCAATCTCGCTACTTCATCCTTGCAGGAGGCGGTCCCCTTTAAAGCTGATGGAACGTTTCCCTTAAAGGTGGCTTTCAGTCTCTAGCACACCGCCCCCGCCTYCGGCCCTCTATCGGTTGGTTGCCGCTTCTCTACTGTTCTCGAAGGATTTGCGGAGATAAAATCTCCTTTCAAAGGGGKGAGGCCGGCCTCCCTATTAGGGGGTAGGGAGAGGCCTGCAATGCCGGAAGCGAAAAAGGGAACCTATCCCCATCCCTCAGACTTCCCTGAGTAAGGATGGGATTACTCTCAGCCCGTTTCAACCTGGGAGAATAAGCTCTTCCAAGTCCTTTTTCCGGGTCTTGCTTCTTCGAGACTTCACTGTCKAGAYGGCGGGCCCCATCBATGATTGGAATGATCGCTTCTACCGAGGCGCGAAACAGTGAATATAGGAACTTCAATCAATCAGAAAGTGCCAAATTCAGTCTGAACTCTCCCCCTTGATCCCTGCTTTGAAGTACGGCTACCTTGTATAGACTTCACGTAAGTCACTAGCCCTGCCTTCGGCATCCTTTTAAGGTAACCCTGCGGTTAGGGGACTTCGGGGCCCGTGTGTTTTTTTTATTAGGCGGTGTGTACCCAAATTGAAGGTCCGAATTCACCGCCGTTTTTTCCTTTAGGGCTGAACTAAAAGAGATTACTAGCGATAGCTATGCGGGCGAGTTGCAGCTTGCAATCCGAACTGAGGCCGAGTTTATGAGGTTAGCTTGCCTTTTCGGCCGTCCCGGCCATTGTAGCAAGAAACGCGGGCTACAGGGGCATGCTGACTTGGCGTCATCCCCACCTTCCTCCGGCTCATCACCTTTCAACAGTCTGTTTTTAGGGGGTTCCAAACTCAGTAATGGCAACTAAACACGAGGGTTGCGCTCGTTGCGGGACTTAACCCAACACCCCCGTAGGCACGAGCTGACGACAGCCATGCACCACCCTTTAAAGTCGTCCTAAAAAAGCCCGGCACTCCTCTCTCTCAGAGAGCAGCATGTCAAGCCCCTTTGGAGAAGGAAGGTTCTTCGCGTTGCGAATTATGCTCCACCTTTGGTTTGGGGCCCCCGTCAATTACTTTGAGTTTCATTCTTGCGAACGTACTCCCCCAATCCGGGTCCATTCCGTTCACTGTTAGGAATACATTCCGTATTGGAGTCACCTAGAGTAATACATTCCGGAAGTTCACTGAAAGGAACCCAATCACGCTGGTTGAGCAACATGCCATTTTTGGTATATCGTACTGGCGGGAGTTGAACACAGCACAGGGATTCATAAGGAATGCTGGGCCAAAGTTTGTTTTATTTCCTGGGGCACACGTGCTACCTTTGATTCAAACTCTTCATCAAATCACGGGGCTACGGAACGTACGCGAGAGATTCAGACGAAACGGATTGGCCGGAGGACTTAAGAAGTGGCGGCCTCCGCTCACAAAGCGCCCTTCGAAGGTGGCCATTCTATCTACGAAATTGACCGTTGGGAGGGAAGGCTGGAAAGAGCGGAGCTCTCAGTACGATCGGGAAGGGCAGAGAGCAAGAAAACCCGCGGGGGCGCCCCGCTAAAGCGGTGCCCTTCCAACCAAAAAAAGGGCAAAGTCTTCGACGGGCGCTAAAGCGGTTTAGGCACAAAAAGTCTTCGACGGGTTTCTATTTTTGTGGAAAGCGCGTAGCGCTTTACCGGATATCCCCTTTTTTGAGCACGGGGCCGCCCTTCTCATAAAAAGGGGTTCGAAGACTTTTTGTGCCTAAACTGCTTTAGCGGTTTTAAAGTCTCGTTTAAAGGGCTGCTTTAAGTGTGCCGATAGAGGGTCGAAGAACGCTACTAGATAGGCGGCACTTTAAAGAAGGGCTTTAGCGGGCGCTGGCGCGCCCCCGCGCCCTTTCTCAAAAAAAGATGGGCCCGTCAGGGGCTTCCCCGCCATTACCAAGCTGTATTAAAGATCGACGCCAAGGGGAGCAGGGCCACAAAAGGGGGAACAAAAGATTTCGACTTTGCGGTATTATCGATTAGCTGGTCGCTTATGGTCCTTTGGAATCATTGGCTGCTTTGTCTCGGACTTTGAAAGAAGGACGAAAAGTACACTTGTCAACCGGCAGCCTAGGGGGCTGAGGCTGCATCTCGAACCTTAAACTTACACGCCTCATAAGCCTTTTTTGTGGAAGCTAAGCCGAGAGACTGGATGGAAGCGGCGAATTGAAGGTATGAAAATACCCAACAAAAGGGTAGATCGCTGAAGCTCGCTGTGAAATACTATCTGAGGGTTGGTTGAACTGCCTACGCTAGGCGTATCCTCTACTCGGTCCCTATATCTCGGAAGTGCGTGAGAACGGGAGACTAGGAGGCTGAGCGATAGCTGCGCGCAGTGGAATAATTGTGTTTGTGTGGTGTTCTGCGTGTGTTTGT
>Contig02+5198282
CATCTCGAACCTTAAACTTACACGCCTCATAAGCCTTTTTTGTGGAAGCTAAGCCGAGAGACTGGATGGAAGCGGCGAATTGAAGGTATGAAAATACCCAACAAAAGGGTAGATCGCTGAAGCTCGCTGTGAAATACTATCTGAGGGTTGGTTGAACTGCCTACGCTAGGCGTATCCTCTACTCGGTCCCTATATCTCGGAAGTGCGTGAGAACGGGAGACTAGGAGGCTGAGCGATAGCTGCGCGCAGTGGAATAATTGTGTTTGTGTGGTGTTCTGCGTGTGTTTGTTGCGTCTTCGCGGGTTCTTCCTGTGTTTTGCGTGTGTTTCTTGTGCTTCGTCCACCTCCTTTCTCGGAGGATTCGAGGAACCACTCGAAAGACAAGCTCTCCGTTACACTGGGACAAGAACCTAACCCGAAATCCGGAACCGTGCTGCTGCCCTGCTTTGCTTTTTCATCCCGTTTAGGCAGATATGGGTTTTACGCCCTGGACCATGGATCTCCAATCGACTGGAATATGTATTTTTCCCTCTCAATAGATATGTGGGGTAAATTGCTCAGAAGCTTGACTGCTTTGTTATCTTCACGAGTCAAACGAATCGGTTCAAAGGACCCAGCCTCTCGGCCTACTTCACCAGCAAGGAATGAACATCCGGATGGATATTCGATCCCATGAGCAGTAAATACCTAGGGTTAAACCCCCCCCCCCCCMCCCC
>Contig02+5198282_2
CCCCCCCCCCCCCCCCCCCGCGGATCTCCATCCAAGGCCTTAGAGTCCCCGAGGCAATCCAAGCAACCAAACTTATCGNTCGCTATCAGTTACAACTGCGCCTTCACGAATACGAATAAATGCGTGAACCCACTTAGCCACGCCCTTTCTTTATGGTCGGGGTCCCCCTTCCCCTTGGTTTGGTTGGGGAGAGGTGGGCCAGCCTGCTCCCTCCTCGGAGCCGAAAGCTTCGCTATTCCTCAGAATAAGCCTCACATGGAGGAGGTAGGTTAGATAAAATTACCGACGAACCCGCGAACGTCGAAGGGCCAAGACCCCATTGGCCAGCCTACCCGCTTCGAGGCCAGCTTCGCTTCATGTGGCGCCATCCCAACAGGTGCGATAGGCCACACCACACAAACGAGACCCAACCCAAAACCAATGTGCTACAAGTTGCTGGAGCAAGGGCAGCTAGTAGCTCTAGTCGGTGCTGCAACGAGAACCTGAGCTTTCGCTTTGCTCCCCAGAAATGTACGGCTGTTCCGGTGAAATCTCTTTCCTCGTCATATGGAAAAGTGATCAACCCGATTCTCACAGGTTAACCCCGGGATAAATGGCCGGGTCCCGCCCGAACGAACTACCGGGACACTCGACTGTTGCCGGGAGAGAGCAATTTGTAGAGGCCAAAGGTCTCGATTCTTGGCATTCAGGGGAAAGGGCCGGTAGTAGTAGGTAGGCACTTTACCGGCTAAGGCCGGTAAAGTGCCTACCTACTACTCTTCCTCGTCGTTTCTCAGCTTCGCTCGTCCCGCTTCGTCGCTTCCTGGGCGAGGGAGCAGCGACAGCACGAGCCCCGAGCGAAGCGAGGAGAAGGGCGGTATCCGGAGGAAACCTTGGTTGCTGTTCGAGTTTTGTTAGGTTCTCCCAGGCACTGCTCTATCGTCTGAACTTGATTAATTGAAGGCACTATACTGCCGCTGAACCTGCTTGTTGGAGGGCACTATACTGAGGCTGAAACCTGCTTGTTGGAGGGCACTATACTGATGCTGAACCTGCTTGTTGGAGGGCACTATACTGATGCTGAACCTGCTTGTTGGAGGAGGAGGGCACTATACTGATGCTGAACCCGATTGACGGAGGGCACTATACTGATGCTGAACCTGCTTGATCGAGGGCACTATACTGACTGCTGCTAAAGGGCACTATACCGCTGAACCCGGTTGATCGAAGGCACTATACTGATTGCTGCCTAACCTAAGCCGCTGCCTGTTTGCTTGAACGGCACTATATTGCTGCTAAACCTAGCCGCTGGACCGGCTGATCGATTGGTTGAATCGACCGAACCCTCCTGGCTGATGGACCGGCTGATGGACTGGCCGATCGATTGGTTGAATTGACTGGTTGAATCGACTGAACCCTCCTGGCTGCTGGACTGGCGGGTCGATTGGTTGAATCGACTGGACCCTCCTGGCTGATGGGCCGCGCTGCCTGCTGCGGGCCCCCCTCCGTTATCTACGGGCCTATCCTTACTACCCTTATTACCTTGGACCCCCTCCCCCCTACCCCCCTCCTCCTTTTGGAAAAGGTAGATATTAGCTTGAAATTACGAGTACGTAAATTTCAGTGTTTCTACCTTCCCTACCGGAAACGAACACATCCGAGCATTTGAATGTACGTGATTATCAATTGTTACAGAACCCGCTGAGCCAGACTTATGGGCTGTAAGTTTCGATAGTCGGTTGTCCGCGGGGACATGTTCTTTTGCATGCTGCCGGTTCGATAGCCGTCATCAGCTCAATACTTGCAATGGTAAGCCACTGGACCCGTTGAGATATAGCAACGGCAGGATACCTCCGCTATAAAGTCGGTGAATACCTATCGTTACGAAAACGGCAGGATACTTCCGCTAGAAAGTCGGTGAATCCCTATCGTTGCGGAAACGGCAGGAACTCTCCGGCTATTCATTATAACAGGGGCACCTTGCAAGGGCCCCCTGTAGCGACTAGGATGAGCATTTCCTTCCCTTCGAATGCGATGGTTTGCCGCATTTGTTGGATTAGTCATTCTGAATAGTCAGCATGCAAGTAAGGTTTTCTTCCTATGATTAGGTAGTGCTCCAGCCCCTTGACAAAGTTTTAATTGAACGTCCCAATAAGAAAATCTTTCTCTCGTTTAACCTAAGGTGTAGTAGGCATAAGTTGATTAGGCTCAACAGCTACGGTCTCTTCGTCTACGATCTACCTTTCGCGGCACATACACAAGCTGGTTCAAAAACCCACGAGTTATCAGGCGATGTTTCCTTCTATCCCGCCAGGCTGATATAACCTTGTCTGCTCTTTCAGTCCTAGGCTTAATGTCTCGTTCACCCTCATTGCGAGAAAACTGCATTCGCACAAGCTGAGTTGGAGACTTGTACGAATGTGGCTTTCAAGTCCTATGTGGGCCTGTAGCCTGCGACGTTGTGTAHTACCCCTACTGTTGACCCCCGTTGGATAAATAACGGACCCGGGACCTTTTTAAGGCTCGATCTGCACCCTGACATAAGGGTTATGTTACCTCCCCCCAGGAAGTGATCCATAGCGGAAATAAAGCAACTTGTGGCTTGAACCAAACTGGCGGCCTTTCGGTCCGCTAAGCTATGTTAACTACTAACAGGAACTTTGAGGGCTAATGGTGTTAAATAAGAGTTTCGCTCCCAGATTACTCTTAGCACGAAGGTATGAAACCCCCTTCTTCCTTCTTTTCCTGCTCCGATCTGTACAGTCCGAAAAAGAGATTCTCTCACTGGCCGCTCCACTAAATGTCTTTGGTAAGGAGCCTCAATACTTCCTTCTCAATAGAGTGAGAAAGTGCAAATCCCAGTTGGAGTTAGGGTGCTCGCGGGGCGAGCTGTAGGGTTGTTCCGAGAGAGATAGGGTTTTCCCAATCCAGGTAAGGGAAATAGCCGCCCTCAAAATTGGAAGGAAAACATGCGTTCCTTTTCACTGCCGTGAGGAAGATACCGTATGAGCTACTCCCAATTTATTCCTTATTTGCCAGTAAGGGTCCGAGTAAGTTGATATCGGATTACAATAGGTCTTTCGTAATCGATAATAATCAGAGCAGGTCGTCCCGCTCCTTTTTGCAACTGATCCCGCCGTATTTTAATCCCAGGATCCTAAGCTGACCGATCCTACGTAATATTTCACAATATTGCACATTTTGACACGAAAGTCACTCCTTGTGGACTTCGCGTGGAATCGGCTTCGGTTACCCATATACCTTTGTGTATCCCCCCCTTTTGAAATGAAACGGGGGCCCCATTCAAGGAGGCTACAAAATTATGTTAGCAATGGGCCTAGTTTAAGGTGGTCCTTAATACAAGACTGCTATAGCCTTCTCTGCCATACTGGCTGCTAAAGCTAATGCTAGAAGATTTTACACTCTAGAGAGCCCTATGAATCCTACTTGAAGGGTACCATGAACTCAGAGCTAACACCCCCGGACCCTGTTATCCTGCGCACATTCATTTATCGTTTACCTTCCCCTTTTAGTAGGAACCACCCTTAAAGGAAGGTTAGATTCTAACGCGTGCGTTTCATTCCCGATACGCAAATCCGAGTATTTAAACTCGCCATTTATTTTGTTCTGGCAGTGCTTTGCTTTCGCTTCATCCGATTAATCCGTCCTTTCCCTTTTCAAAAGGGATAAAGGTAGGGAGGTAGGTGCTCCACCGGCGGCGGATCGACCCCCCATAATGTCACACCCGTTTAAACCGCCATGCGTGGCTAAGTCCTCCCTATCTACGTGTTTTCGCACACCATTTCTGCCTTTCGAATCCCATCATTTTCTGGTGCGCGCTGATTTGTACCATTCCACACAAAGAGAAGCGGCTTTCGCAACTAAGAGGAGGGATCGAAGGAATCGAACCAAGGCTGAAAAAGCCGCCTTAATTCCGGTGATTCGGTAGTAAGAATAGTTGTAACTTGCCCTTCTGGAAAGGGTAAAGTTCGAGTGTTTATTTCAAAAAAGTCTGAGGATTTTTCATTAAATGTGGATTTCGAATTCATTGCAAATCAAAAAAGGAGTCAATGCAAAAGGAGAAAGAGTCTAAACTAATGGAGAATAAACTTCCAGTAGCTGGMTCTAAAGGGTTGGTTGTATCAATGGAGGGTTTAGCGAAAGATGTGGAGGAGAAAGCCTATCAGTAGCTGAAACATCAATGCGAGGCAGTTCCACGGATTCAGCAAAGCCCGATAAACCTCGTAAGAGAAAGGGGTTTCGAAAGCTGACTCAACCTTATTCCAGATTCGACTGGATACACTGGAACGTACGATGAAAGAGAACGAGGAAGCCCACCTAGCCTTATTGCAGGCTAGACTGGATACATTGGAACGTGTGGTGAAAGAGAACCTAGCTTCATTGGAGCAATTAGTTCAAGGAAGGATTGGGAAGGATTCTTGGTCAGAGATAAAGCTGAAGTTTCGGGAGCTTTGGGCAAAAGTTGTTCCTTATGGTATGATGGGCCTCGTTGGTTTCGTATATTTTAGTTTCTTGCACACGATCTGGTATATAGTCCTAACTCCTCGGTTAAGTAGTATCTCCGTGGGTCTAGCTGAAGATGTGATAGAAACCCTTACTGAATCGGATGGTAATGCTTCAAAGGTGGGACTAGGGAAGGTTGTTCCTGCTGAGTATCTTGAAAGCGAGGGAAGACATTTTTTGAATTTGGATACAGAACCTTCGTCCACTGGGATTTATCAGGACGACGTTTCCAACAAGATCCCCACGGAGCTGCAGAAGCCTCTAAGTATTCTTGTGCCATTAGTTTATGGAATAGTTTTTGCTAATAGACTCTACAGGTATTATCATGATTTAGACAAAGCGGCTCATGGGGGCAATACTTATGAGGACAATGAAGCAAGTCGGAGTAGTGATCCGGCTTCAATTTCGAATTCTACCTTGGAGGGTCGTACCAATGTGGGGCTTTCTCAGCTGTTGCATCCGCCTGTTAAGTCCGACTCAATCCTGTTGAAGGGCTATGGATATCTTGATAAAGGGAAAGGTAAAGCGCCCATGGAAGATGACTCAACCATATCTGAGAATAGGGCATCTACATCGTTCTCAGCTGAAGCTATTGATCTGACTGAACCCGAAGCAGCCGCTCGTGAAGCTATTTGGAAATCTAACTCGGATGAAGCTACTGTTGCTCCTAAAGCTCATGAAGCTATTTGTGAATCTAACGATGAAGCTGTTCCTAAAGCTCATGAAGCTATTTGTGAATCTAACGATGAAGCTGTTCCTAAAGCTCGTGAAGCTATTTGTGAATCTAACGATGAAGCTGTTCCTAAAGCTCGTGAAGCTATTTGTGAATCTAACGATGAAGCTGTTCCTAAAGCTCGTGAAGCTATTTGTGAATCTAACGATGAAGCTGTTCCTNAAGCTCGTAAAGCTATTTGTGAATCCGACTTAGATGGGACGTTCATTCCGAAAACAAGGATGCGGATGAATATGGCGACAAAACCCGAGAATCACACTACTACTTCGGAATTCCTTCCAATAGTCAGAAGCTTTCAAAGGTCGATCTTTCACTTCTTGCCGATCCCGACGAGTCTTTTGGGCCTTTTTACAATTATTTCAACAATGTTTTCGACTATTTCTTATTAAACTCCGATTTTGTTGATAAAGAAGCCGAGCCGGACGCGTCAAAAGAAGTCGAGCTAGACGCGCCAAAGCCCTTAGCGCCAAAAGAAGAAGGCGAGCCAGACGACGCGCCAAAGGAAGTCGAGACAGACGCGCCAAAGCCAGTCGAGACAGACGCGTCAAAGCCAGTCAAGACAGACGCGCTAAAGGACACGCGCCAACTACTAGGGCCGAGCCCCTTTGTAGCACACACCTACGTAGCCCTATCCACACCTTTCCGGAGCTCACGCGTGGCCCTTGTAGCACCTAAGCCCCACATCCATAACAACAAACCCCGGTAGCCCCCACCTTTCCGCGCCCTCTTCGACTCTTTAGCCGCCCCGGAGACTTTGATTATTCTTATACAGATTCTTACGAGGCTTTCCACGGAAGATTTGACTTTGAGGCTTTCGACGATGCCGCCGATTTTTACTTTGAGGGTTTGGAGCGCGATTTCGAAGTGACGATTTCGAGGCTTTTAAGCGCGATTTCGAAGAGAAAGAGGAGAAAGAAAAAGCGCGTTTACGAGCTCTCGCGTTTTTGACGTTTCCGATGACGTTTCTGATGCGGTTTCTGCATCCGTTTCTGATGAGGGTTCTGCCGCCGATTCTGACGTTTTTAATGAGGTTTTTGCCGTTTCTGACGAGGTTTTTCATGAGGTTCTTGCCTCAAAAGGCCCTTCCCAAAAAAGGTTTTTGCCTTTTCCGATTCTTTGCTGATTCTGACGATGTTTTCAATGAGGTTTCTGTCGTTTCTGAAACTGAGGTTTTTGCTGCAGCGCGTTTTTGCGTTTCTGAGGCGGTTTTTGCTTCGATGAGCGCGTTTTTGCCGTTCTTTCTGAGGTTGTTTCTGCCTGCCCTTCTCAAAAAAGGTTTTTGCCGACCGACCGAAAAGGTCCGAGTTAGCTGTTTCTGCCGCTTTTTACGAGGTTTTTGCCTGCCCTTCTCAAAAAAGCGCTTTTGAGGGTTTTGCCCCCCTTTGATGAGCGCGTTTTTGAGGCGGTTTTTGCTTTTGATGAGCGCGTTTTTGACCTTCCTGATGAGCTTGTTGAAAAATTGGTAGATATCCTTGCCAATCCTTACGACGACGATTTCTGCGCGTGCGGACGGGGACACTTCCACCACCTTTCGCGCCGATTTCAAACAAACATTGGTAGATTGATGAATGAACTTTCGAACTTCGAAACTTCAAAATCCACACTCGAAAGTACGCACTACTTTCACCCCTCAGATTATGTAAGACCACTTCCAAACTGAGGACAGACAATGGGTATTGATAAGGATGAGTGAAAAACTTTCTCTACCTAACAACAATCGCTCTTTGCCAGATCATTGGGGGGAGGGATAACGCTGAGGATTTCACTCAGGGCTGATCCGGCCCTTCTCTCTTAAAAAGGGGCACATGGTTCCCCTTTTTTCAACCGAAGGTAAGCGGTAGTAGGGGCCCCGCCCCCCCCCAAAAAGGAAAGGAAGGGTCGCCAATAATCAGATATTCCAATATTGACTAGTCGTTTCATTATTGGGGAACGATTCATAAAGATGCCCCGGGGGGGAGACATACTCAGTTCTTCGGGATAATGGAATTCCAACCGAGTCAGTGACAGAAATTCCTTCACTAGGTAAAGTCTGTATAAAAAATTACCCGTTTCATGAAGAATGGGATCTAGATATCCGGGTAGTATTCCGTTAGACAATCGTGATTCAATATGCGAAATATTAGATTCTTTCGAGGAAGGAGTTTTCATTCGGGTAAACGTAAATAATTCATTCCTACCCTTGGATACACCGTTCATAATAATATCTATGTATATCCGGTTATAGCCTTTAATAAGAATCCTTCTTCTGGAAAGGGATAATCTTTCACCATAATCAAATCGGGGATTATGGAAAGAATCCAGAAATGATAATGCATTCACTTTATCGAAAGAATGTTTCAATGGAATATTATTCCGTACATTGAAGCGATTAAACCGATTATTCCGATTGTCCATCCCCGTTAAAATTGGGTTATAGGAAGATTCCGTAGTAATATTCTCGCTATATAGGAAATTGAAGATAAGGTTATTGGCTGGTATTGCGTAATGAGCGAATGGCACTATCGATCCCTCGTTTAGCCGAGATTGAGGATCCTTCAATAGGTTTCTCTCGCAACAGAAGAATCCCTTTAAGGGGATACCGATCAAACTCGGAAAACGATTTACCATACCTTCCGAATCATGAATAAAGGGCTCGAGCGTTTCCACGATCTTTTTGAATGCTTCACTAGTGACTGAAGATTTGGAGGAGTAGTATTCCCCCAATACTCTCTCACTCAGTAGTAGATTATTGATTAGTTTGTCAGAGTTAGAGATTATTCTTTCACACTCTTTCCGGGAGAAAACATATTTTGAAAAGGGTTCCGAATATTGAATTCGATTAATAATTCCATGTACATCCGAGTATAATTGATCGGTTTGGACAATGAACTCACCGAACTGATTATCCAAACTATTCCTCCAAATCGAAAGATCTTGATGAATTGCATACTTCGCGGAATAATCGTAATTTCCATTACTGACCCAAGCATCAATCTGATATTTCAATTTCGAGAGATACTCGGCAGGAATTAAGTGGAAATACTTACACACGTACATCGTGTACATCGAATGTAAAGAGACTAATCCATCGTGTTTGCAAACCTTGATTAATAAGGATATCGAAGAGATATTAGTCTTGCTCCTCCAATCATTCCACAAAAAGGATGTATCATCTCGAACAGTGTTCCACAGGGAGAATATTCTGTTTCTATTATCCCGATTCGTTGCTGCATCGATTCCCGAAGAATCTTTCGCAGGATTCATCAAGATTTCTTTCTTGGAATATTCAATACTCCCGATTCCCGAATTGTTGGATATTCCCCCACCATATTTTGATGGAATGACTCGATTACTCCCATGAATAGAATGAAGGATTCTTCCATTAGAGGCAGGATTAGGCACAGTAATGAATGAATCGATTTGATTCATCCCCGTCGCTAATAGTTCCCCGAATTGAATATAATTCTGGGGAGATAATATTTTACCAGTTCTTCCAAACACGGAATGGAATAGATAAGAAATGTTCGAAGGCGAGAGTAAAGGCTTGTGCCCGGATGAATCTTTCCCCCTTATACTTTTCATTAGTGGAAAACCATCCTCTATCAATTCGATAGATTCTGGGGAAGGGTAATAGGAATATCTCTTTATTCTGCATAGATCGACTATTCTATCAATTTCCGATAATTTGGAATCTTTGGGAGAAACATATTGTTGCTTCTTCAACAATTGGCTTCTCGATTTCCTAATGAAAAACCGCTCATACATCGACGATGTATCCGAATGATTGTGCTTGGGTGGTTTAAAAATAGCAGAACCGAATGGTTCCGAACTATCACTCTTCGCTATTCCTCCACCTATTGGAAATAGAGCTTCCGCGAGAGATTTCGCAATCCCCCCTTTTCCTGTAGATTCTCCCCTATTCTCAATGGAAGGGTAAATATGGGAAAGATAGAATCCCGGATTTAGATATTCGATACTGGTTGGTAACTTAATTGGAATTAAGAACTGTTTCCAATCCCATTCCCTAGGGTAAGATTCCCCATAATGACTGGAATCCCGGGAAAAACCATTAGTACTACCCGAAATAGAACCTCCCGAGAGAGAAAACTTTCGATCCTCATCCTTCGGAATCGCTTCGGCACTATCTCCTCCATACACACTATCACTCGATATTTGGGGATCGATACTCCTCACCCCCCCAATGTATGACCTTTTTAATAAGTTAGACGTTCTTACCCTTGAAAGAGTATGGATTGAAAAATTGTACAGAATTTCTGAAAGAATACCCTGTACAGTAACGAAATGTTCAGAACTGCCGAATTCGCTGAAGCGAATGAATCTTTGTCTCACAATGTATCTTACAATATCGAATCCCTCTTTGTAGCTTTGCCAGATCCAGTAATTATTGGAATAATACGCCCAACTATAGAATTCAACAAAATCTTGGATCAAATTCCAGCACCTTTCCCGATATTTGTACCTCACCCAAAAATCCGTTATGTATCCCATGTAATAGATTATCGGTTGATAGGACAAATCCGTGTCGCAGTATCGCCTGAGGTAAATCCAAAACCGGGAGGGATATCTTTTAGTAAAATCAAGACTCGATTCATACTCCTGCTTATTAAACGGATCCTCGACTTCAAACAATATCTTCTCGCAAAATGCAACCATTACGGACGGAAATAGATTATTACCTAAAATATTTGCCCGCCCCCTCGAACTCCAATACATCCCCGGGTTTTTCTCGGTCCGTACGAAGCAGAGATCGGAATCGTATCTCCAAGTAGCATATTCCCTATTCGGTGTACCGTCTGTATAGAATTCAAAAAAATTTTTCGGATTCTCTGTACTCTTGGTTCTCAATGATACCTTAACTTTATCTATTAATCCTGGGGAGATTTTCCAACCGGGTAATATATCCCTCACGATCCAATCTTTCCACCACTCCGAAACCGAAGAATTGACTGTATTATACACGGGTAGTATTCTTTTCGGTGAATATGATGGATTAATATCGAATTCTCCCACTATTTCGCGTCCTACAACGCTCCTTCTTGCAGAATCATTCACTAATCCTGCTAGATCCGGATTTACCGTTTCAACCAAAGCTCTAGCATTTAGGCGATATAAAATAATAGGGATTGTAACAAGGAGTGAATATTTCAATAGAAGATTATCATTTTGGCTCTTTGAACTACGCAGATCGCATAGAATGAGTGAACCCAAAAATTGAAAATCGAATAATTTGAGAATATTACCGAAATTTGGGAATATTCCAATTAAGAATCCTGCTACATTAAAGTCTGCCCAGAATCTAAAGGGGGATTGGATATTACTGATCCCCCTTAGATTTGGGATCTTAGGAGGCACGGAAGATGTTGTTTGTATTGGTTTTCCTCTCATCTCTTCATCCCCCCCAGTCTATTCTAATTTATCTGTTCGAGATACTGTATCACTAGCAGAAGATTCTTCAATACATACTGCTATGGTATCATGAAAACTTTCCATGGACAACTATGAAATACTGGAGGTGATAGACGATACGGAACTTTTACGGAAATTCGGGGCTATCGTATCCGAAATGAATATATATATATATCATGGGCGAACGACGGGGATTGAACCCGCGCGTGATGGATCCACAATCCATTGCCTTGATCCACTTGGCTACGTCCGCCCTCGAAATCGGATTGGCAACTGAGGGAGTATTTACGGTATTTGATCCCCCCTTACATCCGGTAAACATTTCCCATCCTTCCCCTGTCATTTAAATGCATAATCCAAGATATTACAATTTCATCGAAAGTATGGGTATGTGTTAATCGTATATTTCTCTCACACCGGAAATTGAAGGTATCATCCTCAACTTTAAAACTGGATGGATCACTTTGTATGAGGAGAACGAATCGGAAGGGACGGAAGGTGTATGAGGCACAAAGGGAGAGGAATCAATTCTTGGGTGGAAGAGTAGGAACTGTTTATGCATACGTATCATCCCCCCCTACATATGAACAAAGACAATGATTTATTCCCGATCGGAACATCTGAATTTTAATCTCCCGCAGATTCGTAAGGAATGGTTGATGAAGAATTAGTAGATATTTGCGTTATCAAATACCAAACCTTTCTCAAGGTTTGGTATTTGATAAATACTACTATGAGTCTATAGGGTTATTACCCGTTTGCAGAAGGAGCTTCAACGGAAGCTAAGTCTAAGGGGAAGTTGTGAGCGTTACGTTCATGCATAACTTCCATACCCAGGTTAGCGCGGTTGATAATGTCAGCCCAGGTGTTGATCACACGACCTTGGCTGTCAACTACAGATTGGTTGAAGTTGAAACCGTTTAGGTTGAATGCCATGGTGCTGATACCTAAAGCAGTGAACCAGATACCCACTACAGGCCAAGCAGCTAGGAAGAAGTGTAGAGAACGAGAGTTGTTAAAGCTAGCATATTGGAAGATTAATCGACCAAAGTAACCGTGGGCAGCTACAATGTTGTAGGTCTCCTCCTCCTGACCAAACTTGTAACCTGCGTTAGCAGACTCATTCTCGGTAGTTTCACGAATCAGACTGGAAGTAACCAGGGAACCATGCATAGCGCTGAATAGAGAGCCGCCGAATACGCCAGCTACACCCAACATGTGGAAGGGATGCATAAGGATGTTGTGCTCAGCCTGGAAGACAATCATGAAATTGAAAGTACCAGAGATTCCTAATGGCATACCGTCAGAGAAGCTTCCTTGACCGATAGGGTAAATCAAGAAAACAGCAGTAGCAGCTGCAACAGGAGCCGAATATGCAACAGCAATCCAAGGACGCATACCCAGACGGAAGCTAAGCTCCCACTCACGACCCATGTAGCAAGCTACACCGAATAGAAAGTGAAGAACGATTAGTTCGTAAGGACCACCGTTATATAGCCATTCATCCACGGAAGCTGCTTCCCAGATAGGGTAGAAGTGCAAACCGATAGCTGCAGAGGTAGGGATGATGGCACCGGAGATGATATTATTCCCGTAAATAAGGGAACCAGCAACAGGCTCACGAATACCATCAATGTCTACAGGAGGAGCTGCGATGAAAGCAATGATGAATACAGAGGTTGCGGTTAGTAGGGTAGGTATCATCAAAACTCCAAACCATCCAATGTAGAGACGGTTTTCGGTGCTGGTGATCCAGTCGCAGAAGCGACCCCATAAGCTTGCGCTTTCGCGTCTTTCTAAAATTGCGGTCGTGATATCACTTGGTTTTCGTAATAATTATAAGTTCCCCAAGCTAATAAGCCTGTTACTTTGGAGTATAGCACAATTTGTATACACATGTCAACTCATTCTGACCGAACATTCGATATTCCAGACAGTTTAAATTTGACGGATACCCAGTCCTCTTCATTCCTGATACTATCCCAATATTCCCTTAGGAGCGATGGAAGATTATTCCGCAACATGATTCCCGATCGGAGAAGCTTTTTAGACCCCAACTCGGGCGGATATTGTATGATAAATCGTACTTCAATATCCTTCAAGAAAAACCGATTCTTCTAGTGTTGAGGAAGACTCGGAAGATTCGGTGGAATTCATTTGGGTTGCCCGGGGCTCGAACCCGGAACTCGTCGGATGAAAGTGGATAATTCATTCCTCCGGTAATAAGGGGAAAGAATACCTCTTCCCAAACCGTGCTTGCTACTTTCACAGCACACGGCTTTCTCTGTGTATCTATCCCAGAATGAACCTTAGCCTTTTTATGAATCGATCACTCTATCAATTATTAGTAAGTGTCCCATCAGTAGATTCAGCCTAGAGACTACTCATGGCTCTCCCGTACCAAATCAATCAGTGGATTAGTTTGAATAACATCTAGGCACCGAAATCTCTCCCTATGCGAATATTCCCCGGAACGAGTTGGATCAGGCTTTCCCGAGAGAGATCTCAAGGTAAACCTTGAACCAAATCTCTTCCAAACTGCACGTATTGTACTTTTGTGTTTGCAAGCTAAGGTCTTAGCGCATGAAAATCAAAGTATATATCTTATTCTGTACGAGCCATCCCTATTGAACGATCCACTGTAATAAAGGTATAAATTTCTCCATGCATGATCGAATCTATTTGGAATATCATCATCTGTCGAAGTAGTCCAGGCTGATCGACTAATGGGACGTCCCGAACCATCGCAAAAACCTTCCCTTGCTAGGGATTGAATTAAAAAGGGAGTTGGAATTCTGGAGCAAAATCCTACGAGAACGAGACGGGTAATGGGTAAATCATCTACCATTTTGACCCCAACCTCGAACATTTTGGATCGGAAACCCGAGATATAGCCTAGAAAGTAGGAGCAATGTCTGGAGGATTTTCTGAGACATATTCTTCGAGGTTGAAACCAAGAATGGTAATTATACTGCCATAACCTCATAATATAATGTATCCACTTCCACGCAGAGGAATTAGTTCCTTCGGAAGCTATAACACAGTGATTCCCGTATCTTGCATAATGGATACAGGGATTCTTAATCGGAGAAATTCTTGGTGATAATACACGGGAGAATCTTACACCACGTTCCATTCCGTGGGAAGGTTGAATCCGATCAGCCAAAGATACGTGAGGAATCGATCGCAATTGGGAGAATCGTTTCCGTATAGAAACTAATTGGTCCTCAAACTCATAAAGATGATGATTCCGTAAAAGAATGAACAACCTATTATTTTTCCCAGAAGGGGAAGACGGAGAGATATCTGGAGCAATGGAATTCTGATGATTATGGAGAATTAATCTCGACAGGTGCAGGAAGGGAGCATCCCTGATCCGTCGACGAGGAAGTCGAATAAGAATCTCTGGATGAAGGGAATAAGGGATTCCAAAATCCAATACGTGATTAGAATGTAGAAACTTGTCCTCCATAAAAAGAGGAATCGAATGAATGGATCGGATGCCGTTCCATCCACTCATACCTTTCGATAAATTTTGTGATTTAATCGGAAAAGTACTTTCTAATACCACTGCAAGACCTTCGGACAAATACCAATCTGTGTTGGGAGAATCTTGATCATAATTTCGAAGGATTGGCCTTAGAATGGTTCGCCGACGTATCCTACTAATCAATCGTTTCACTGCCAATAGACTATACCTCTCGAATAGATTCGTACGGTCCATTGATTCTAGGCTTGATTTCTCGTAGGAACGATTACAAGCAATTGCATAAGGATCATCATGAAAGAGAAGGGGATATGGGAAGCGTCGCTGCCATGAAATATTGCTTATTCCTTTTCGTAACCTACCAATCTTATCCAAGATTCCATTCATGGTTCTCGTAAGAGTAACTCCTTAAGTTTCGAGATATTACACAGTGCAATCTATTCCAAAACCGATCAGATGGATAATTATGCGTATGATACGGAACATTCCTTTGGAGATTCCGCACCTCTCAGTATCTATCGAATACATAATTCCATCAATCTCTTCTAAGGATCGATTGCTCTCCCGACTCTTGAAAAAGAATTCTACCGAGTCGGCGCACTAGTAAATTTTACACATTCCTTTTCGAGTATTTAGGACTCATTTTAGGTGACAGTGTCCCATACTCGAGTAGGAACAAACCTTCCCCAGATTGGCTACCAATTAGCTTCTAACTACTGATCAGCAAGAGAAGTTCGGAATAGCAAATCTATGAACAGAAGCTCGTTCTTCTGGTTCTACCTCCGATTCGAGCTATATAGCTCTATCCATTAACTCTTTCGACTCGGGATAGAAATCCTACGTATCAAATTTATTACTTTGATACTCACCCATCCCCAATCCATTCCGTTCTCGTGATATAGAAATTCCGTGATCAATCCACCAGATTCAATATTCTCACGGTTACGGATGGATAAGAACGACATGCTGTGTTTTCCCCTCGTAAGGATTAGTCGTAGTTCAACAAACTTTGCCAATGGTATGGATGAATCTATACTTCATCCGAATGTGTAAAATACCTTAGCCGCACTTAAAAGCCGAGTACTCTACCATTGAGTTAGCAACCCATATTAAGAAAGGAAGTAAGTATGGAAGTGAAGGGATGGGGGAATAGAATAAGATCCAATATTGACGAGATTCCGACAATCCTTGTCCCTTCAAAGAGGATGTAAATGTAACGGAAGGTATTAGCGGTATATCAATCAGTAGATTGGGGGGGTAATACATATTATCCCTATTGTATCAGGATGGGATAGCGTTGTCAATCCCGAAACACCGACTAGAGGATGGCTTTTTCAATAAGGGGAAGCTCCTCAACTGTCCCGGGAGCTTATTCTATCCCTCCATCGCCGAGTATTCATGAATTGTATTAAGTCTATCCTCCCTCATCATCTATTCCAATGAAGGATAGAATATTTATCCCCCCAAGTAGACGGAATAGGTGTGAGAGATACTTATTCCCATCAAAAAAAGTTCTTAGGGAGAGGAGGGCAACTATATGCATATAGAGTAGAAGGAAAAGGAGGGGATGGTAGAGAAATAATTGCGAAAAACCATAAACTGAATTCATTGGATTATCCTAAAGATTACTTTCAATTGGTTCAAAACCCTTACGTTTTATTCCCCCCGGGATATCGAATTGCTCATCCAATTCAGTCTGATTTTCCCGCGGATCGCAGAACCAAGTTCTGGAAAGATTATGCCCCATACTGTTCGGTGGGTAACTTACCGGAGCACGGGTAGATGCAGAGTACCCTCCATGAAATGGATGAAATTTACCCTTCATACGGCTCAGTTGATAATCCCCATTAAATAGACCTCTATCCGTATCATTCCCGGGGATAATGTATGCACTATCCAGTTCGTTCCATTGGCCCATTTCCATTTGCTACTAGAGTCGTTCCCCACCCCTCTCGTTCCAAATCTCACGGGAAGAGGAAGAGGGAAAAGAATGTGTGTATGTATCTATCATTTCAATCCATCCCTCCAAGGTCTCTTTATTTCTGGATCAATTTCGGGAATCACTAGGTCTGAGCCCTACATCGATAGTGTTTCATTCTGAGAGAATCCAGGCGACGGGGGAATACTTCTTAATCACTATTGTGGGGTATAGTAAGAATTATTACTCATTCTTCTTTATCGATGACTCCATCATTGAACCGAGGATAGATTAGTGAATCCCCCGTGGGGGGATTCACTCCGAATCACCGATGGAATTTACTGTTCCTATTTGAAGAATCGCAGACTGACGAAGTTGGAATGACTTTTCGATCGAACCAACCATAGATTACGTTTTTGAATCAATAATGCATCATGATGAATCCAATGCCGTTGATAAAGTTTCATTGGATGAAATTTATCAAGCAAGTGTTGCAATTTCCGTTCGGATGGAAAGTGACGGATGCTACACCCCGCAAAGGCAATCACAATATTGCACGCTACCTCTTACCATATTGTTTCGGATGGGCTGGTATTTCACCAGAATTCGGGTAATTCGTTTCTCAATATTACGAATTCTTCTCATAATCCCTATGATGAAGGTTTATCGTTAAATCTCGCTATAGTAATACATTGTATCCCCATGATTGCATACTAACGAAATTCGATATTTTCCATTTAGGCATTCAATGCTTCTTTAGCTGCATACGGTACATCGATTGTAATATTCGTAATGCCCTTTCGTCGTGCGAATTTTTCAGTGTTTCTCTTGATCTTACCCCTGACAAAACCGGGAATTTTATTCAATTCTGATTTACTCTCAAGGTTCCAAGTAAGATCTTCATCTGTGGACAACGATTCGGTAATTACCTCTTTAGTATCATGACCTCCAAGAAGATCTAGAAGATGATCCTCCATACCCAAAGTGAATGAATTATAAACCGGATCAGCTATTTGATTAGTCCCTTCGTAACCTGGGAAAGGTCGATACCCCAGAGTGAAATTCTGAATATGAACCGGTGCAGAAATTACTCCACAAGGAATAGCAAGACGTTTACCGATATGACGTTCCATTTGAGTTCCAAATATAGCGGATGGTTCCGTACGAGCTATCATATCCCCCACTTCGGTATGATCCTCTGTAATGAGTATTTCATCACGAAAACCTTGAAGTTGTTCATTGAACCATTCTGCATCATGCTTGCAATAAGTACCTGCACGACTAACATGAATTCCCATCTCTCGGGCGAGTATTTTCGTAATCGAAGCAGCATGAGTTGCATCACCGAAGACTACTGCTTTTTTTCCCGTCAAATTTTGACAATCTATGGATCTTGAAAACCAAGCAGCTTGAGAAACAGATTTAGTTTGATTATCAGTGTAGGATTCATAATTGACCCTTCTCCCTAATAAGGTAGGAGCCCATGTATTGATATGTTTCTATATTTGCCCAATAAATTCAGCTGTATCTACAACTCCCATGGGGGTTACGGATATGTAAGGCATCCCGAATTCCTTCTCCGAATACATCGCAGTCATTAAACCCACTTCACGATACGGAACTATATTAAACCAAGCTTTTGGTAAATTACGAAGATCTCCGACAGATCCTCCTTCTGGAATCACTCGATTGATCCCAATGCCTAAATCCCGTAATAGACGTTTCAATTCACGACAATCATGTTGATTGTGAAATCCCGATGTAAAAATACCGATTATATTTGCAGAAGGCTTATCCGTTAGGCATTGATTCAATGTCCCCTGCCCGCGAGCTTTATTCGAATAATATCTAACTATTTGTTCTAAAGTTCTATCTGCTGCCTCAAGCTCATTAACCCGATAATGATTAACATCCGCGAGAATTACATCAGAATCGGAAGATAGGGATGCTCGATCTACGAAATTCTGTAAATCCTCCTGCGAAATACTGGAAGTACATGTAGGTGTTGGTACGATCAAATCGGGACGTTGTTCCTTATCCTTCCGGGTGATATTATTAATAACTCTTTCCTAGGATCCACGCGCTAATACATGACGATCCACCATGCTAGCAGTTACTGGTGTGAAATCTCTCTCTCTCTCTAGCATGGAGCGCATTACGTTGGAGTAATCATCCCCCAAAGGAGCGTGCATTACAGCATGAACATTCTTGGAAGAACTAGCTACCCGTGAAGTACCAATATGAGCAAGGCCGGCATACATCCAATATGCTAATTTCATGGATTCTTAGTATTATGGTTCCACTATCATACATCGAAGATACCTCTCTCGCCATACCTGGCTTATCATCGGGATAATGGATTGGAATATCCATCGATGGGAGAGGCTGCAGGTGGGTGAATTAGCCGTACCTCCGTTACGATTGCACCATATCCCACTCGGATCTCATGAAATGGTATGAGGTATTAACCCTAGATGGAAGAATCTGGGACGGAAGGATTCGAACCTCCGAGTATCGGGACCAAAACCCGTTGCCTTACCACTTGGCCACGCCCCAAACGTACGAAATATTAGTAGTACTCAATATATTGATATTACTACTACTGTCAACCCATGCATTTTCGGTCAGATTGATCGAATGAATCTGATAGAAAGGAGGAATGAGGAAGAGTTACCGGGGAATAGAGATTGAACGAACGATTCGTTAGCTATTTGTTCATTGAGTTTGTTAAAATGTTGTAGAAATCTGTTCTATCCATCGAACCAGTAGCCTTTGGAATGAGGTGTATCCAAAGAGTATTGTAGCCATGATTAATAGATCGATACATTATCCCGAAAGAGAATCTTTTGTTATTGGAGAATAAAAATGCTAGTTATGCTTAATGCCTCTTCGGAGAATAACTTTCACTCGACTGATACCTATTTTGCCAAATTACCCGAAGCTTATGCTATTTTCGATCCAATTGTGGATGTAATGCCAGTCATACCGGTGTTTTTCTTCCTCCTAGCGTTCGTATGGCAAGCTGCTGTGAGTTTTCGTTAATATTCGACTCGCCCTTTTCATAATTGTTCCATCTCCATCCCATCACCAATTCTGGTACGGTGCATACATTCGGTGCAAGGTGATATTGGAACAGTAAGGGATTATTCAAAACTCTCGATCGGACAATTCTATTGATTATAATGCTTCTGTATCAACCATTTCGTTACCATTCATCGTAGGGCGGTAGTAATTTTCACTCCCGCCCGAGTGATTTGAATGAAACCTTCGAAATAGATTTTCTCATCAATATTGGCACGGGGGAGTAAAATCTAAAACCTTAGTTGGATTAGGAATTCGGAGCGAAGAGTACAATGGATAAATATACCCCCATTCATCATAAAGTTTGATCTCTTCCACATCCTCCCACAAATCCATCTATCGAATCGATAAATTAGATCATAAGTATTCGGAGGAATGGCAGAGCGGTCGATTGCGACGATCCCGAAAATCGTTTTAGCCCTGGTTAACGAGGGTTCGAATCCCTCTTTCTCCGTTTGACTAGGATTGACAGTTGATGGTTCTCAAAATGAATAGGTGGAATATTCATTCCGATTATCTCCTTACAATGGTATGGAATTATAATTCACAACGATTCTTTCTCACTCTTCACAACCCGAATTTCATTTGGTGGTAATTATTACTCACCCTTCCGGAGTTGGAAGAATGTGTGGTATAAAGATTTAGGATCCATTCCATCCCACTCCTAGTAATGATTCCGGAGATTAGGTCACGCTCACTCTTAAGCTGTTTGTTTACACAGTAGTTATCTTTCTCGTTTCCCTCTTTGTTTTCGGATTCTTATCGAATGATCCTGGACGTAATCCCGGACGCAAGGAATAGTTTGACCTTCATCCCCACCAGGATCAGACTATTGAATAGTAGAGATTGTCAATTTTCGGAAGGAGAGAGAGGGATTCGAACCCTCGGTACGAATAGATTGTACAACGGATTAGCAATCCGACGCTTTAATCCTCTCGGCCATCTCTCCGGGAAAGGTAGGAATCAGTAGGATCCCAGCATGAATCTGAAGCCGAAACTCATACTGTAAACGACACGGAATTCTGTCCCATGTGTATATATATATATATATATATATATATATATATATATATATATATATACACGTACAATACTCTCGATAGAGTCTAACATCGATACAGAATACTCATCCTTTCGTTCCTGAAGCCCCCCCCCATACCAGCCCAGCCGAAGGGAAAGGCTAGGCTGTCTCGCGTGTAGACGGAATGAGGGGCAAATCATCGATACAATTCAGATCCCAATCCTACGGCTAATACACTTACTATAGAAGCACTTACAAGGGCTAAAATTATTTGACCGTCCGAGATCGATGTCATCCCCTGATTCTCCCCTAATTCTTCCTATAAATCATGGATCGGTTTGGTTCGATCACAATATTCATTCCCAATCCTATATCACCCCGGTGGATCAGTGAGCTCTCTTCCATTGTACCAATATTGGCTTATCATAGCTATATACATTACCAATTCATCGGATAGATTTTATGATAGGGAACTCCGAAAGGTAGATTCAATTATTTACCCTCGGTCTAGACTGGGAAGGAAGAGGAAGAGAAGGAAGAAGAATGAGAAGAATGAAGGGGGTAATTTTGGAATGAATCTGGAACTTATTGCACAACTCACCGTTCTGGCTCTAATAGTCGTATCAGGACCATTAGTCATTGCTCTATCAGCAGCTCGGAAGGGGAATTTGTGATTCTATCACGCCATCTCCGGGACTCCCCACCGAACATTCAATCTCCGGAGATGGTTATTTGGTGATGGAGTTTTCACTCCTTTTCCCATGAGCAATTATTGTTTCGATCTATCATTAGACAGAATAGAGGGAATTATGCTACAATGAGATCGTAGCGGGTATAGTTTAGTGGTAAAAGTGTGATTCGTTCCATCATCAACCGAATGGTCGAGGGGTCTTGCAACTCGATTCCCGTGTCGGTTGAAAACTTTATTTTCATAGAAGTATGAATCCTTCCCCATGGATATTGTGGGTGGGAATGAAATCGTTCCTGTTTCTCCCACCCTAGACAAACTGTTTGGGAGTTGGAGTAACAAAGCGGAATGTCCTCGTAATCCGAAATGTTATTGAATTTATTAATGAATGATCCATGGATAGCCAACCAAAATATTCATTTCATCGCAACTGAATCTTCAATATCTTACCATATTGAAGCTGAATAGTTATAGTAGGAATAATGTCAGTTTACTGGGATTTTCAAAACTATTCCTCAACTCGGTGAAGGATATTCTCCCAAAGATCAAGATCGGTGAAAAATAAAGAACGAAGTAACTAGAAAGAGGCTTCATTGATCGTATCATCAAAAGATCGATACTGCTCTTTCTGTAAGGATCATCCAAGAAGTATCCATCCCGAAATTGGGGTATGAGCAAACTAACGTGGATGTTATGGATACGGATCAGTCAATACCATTTACTAAGAATAAATTGATTGGGCAAAAATGGGTGAAGAATCAATGGTAGTTCGAGGATCGTTTAATCCAAGGATTCCTATCCCGAGATTCCGTATACCATGAAGGAGCCGAATGAAGAGAGATCCTCATGTTCGGTTCTGAATTAGGGATGTTGAGAATACCTTTCAGCATCGACTATAACCCCTAGCCTTCCAAGCTAATGATGCGGGTTCGATTCCCGCTACCCGCTGGGATTTCTATATTAAACAGCTCGATCGGAATGATTTTCACGGAATAGTTATTTCTGGTACGTTCCCAAGCTGGGGGGATACCCCCCCCCCCCCCCCCCCCCCCCCCCCCCCCCCCC
>Contig02+5198282_3
GBGGGGGGGGGGGGGGGGGGGGGGGGAAGAAGCGTCCATCGTCTAATGGATAGGACAGAGGTCTTCTAAACCTTCGATATAGGTTCAAATCCTATTGGACGTGGTTCCATGAATCAACAATCGAATTCTTGTCGGGATAGACTTAACATATCCCTTTCACCGGGTCATCGTCTCTCCCCCCACAATCATTACGCATAGTTATCCATCTGTATCCATGGATATATCGTTTCACCCGAAGCAGGTAAAGTTCAGTATGTTCCCCAATAGCCTCTTTTGAAAGACTTTCCGCTTCCTCTGTAAACACCTTCGTGGAACGTATAATTTCCCCAAATTGAGGTTTATTAGTTACTAGATACTCGCGTAACTGAACTAGGAATCTCTTCACTTGTTCAACCTCGAGTATATCTAGATACCCATTCACTCCAGTATGAATAGTAGCTACTTGTTCCTCTACCGATAAAGGGGCTGATTGGGATTGCTTAAGCAATTCACGCAATCGCTGACCTCTGGCTAACTGATTCTGAGTAGCCTTATCAAGATCGGAAGCGAATTGTGCGAAAGCCTCCAATTCTGCAAATTGAGCTAATTCCAATTTCAATTTGCCAGCGACTTGTTTCATAGCTTTAATCTGGGCAGCGGATCCTACCCTAGATACGGAAATCCCCACATTAATTGCAGGTCGAATCCCAGCATTGAATAAGTCTGCCGATGAAAAGATTTGTCCATCAGTTATGGAGATTGCATTAGTGGGAGTATAAGCTGATACATCTCCAGCTTGAGTTTCAACTATGGGCAAAGCAGTCATACTTCCTTCACCTAATCGGGAACTCAATTTGGCCGCTCTTTCCAGAAGACGGGAGTGCGGATAGGAAACATCTCCAGGATATGCCTCTCGTCCGGGTGGTCTTCTCAACAATAGAGACATTTGCCGATAAGCCTGTGCCTGTTTGGAAAGATCATCGTAAATAATCAAAGTATGTTTCTTGCGATACATGGAATATTCAGCCAAAGATGCTCCCGTATAAGGGGCAGGATATTGTAATGTAGCAGGAGAATTCGCTGTTTCCGCTACCACAATTGTATATTCCATCGCGCCACGTTCCTGAAATGTATTCACTACCTGAGCTACGGAAGATGCTTTCTGACCAATAGCTACATAAACACATACAACATCCTGACCCTTCTGGTTCGAGATAGTATCCGTAGCTACTGCTGTTTTACCCGTTTGTCTGTCCCCAATAATTAATTCCCGCTGACCGCGTCCTATCGGAATCATGGAGTCAATAGCAATAAGTCCTGTTTGCATAGGTTCGTATACGGAACGTCGTGAAGTAATACCTGGAGCAGGAGATTCAACAAGTCTATATTCAGAAGCTGGAATTTGACCTTTACCATCGATAGGTTGGGCTAAGGCATTTACGGCACGACCCAAATAAGCATCACTGACTGGTACTTGAGCAATCTTACCCGTTGCTCTTACGGAACTCCCTTCCTGTATGGTCGACCCATCACCCATCAGTACGACCCCAACATTATCAGACTCTGGATTCGGAGCAATGCCTACTGTACCATCCTCGGATTCCGATAATTCACCTGCCATTACTTCATCAGGACCGTAAGTACGAGCAATTCCATCCCCCACTTGAGGTACGGTTCCGATATTAACAACTCTGACTTCTTGAGTATACTCCTCAATCTGTTTACGGATAATACTGCCAATTTCGTCGGGTCGAATGTTTATGTTTACCATTAGCGTTTATCAATTCTCCTTTGAGAAGTGAAAGACCTATAAGAGCTAATCAGTCGTGCTTTCCATGGCCCTAAGCAGGCCGATATGATAATCAATTATGCGTGAGTATGATTCGCTATTTGAACGACTGCTCAGACTCTCCAGAGCTCTTTCTAATGCTAGACGAGAAACTTGTTGCCGAACTTGCTCAATCGCTCGTTGTTCCTCGAAACGAATAGTTGAATTTTTAGACTCTTCCAATCGTTTCGAATCCTCATCAGCAGCATTGATCAAATCTCGTTTCTCCCTTTCCATCTGTGCAAGTCCATTCGAACGGATCTCGTCTGCTTTAACTTCTGCTTGTTGCAAGCGAGTCCGTGCTTGTTTAAGCCTATCGGTAGCTTCCCTATACCGCTCCTCTGCATCACGGATGGTACTCAAGATTGTCCTTTTGCGATTATCCAATAGATTGGTTAATGAAGGTAGATTATATATCCATGACCCTCGGGGATTCATAACCCCTTCCCGAACCGAACGTGAATCTCTCAATTCATTCGGCTCTCTCGCTCGTACCCCTACTATGCACGAGGATTTTATTCCGACGAGCTTGCCCTCCCTATTAATACCTCGTGTCTTGGATAGAATCAAAACGAAGAAACTGGAACCTAGGTATTTTTGAGGGCTCTCCCGACCGGAATGGTCGGCAAAGTCATTCTCTCCGAATAATTACCACCTTATATAGGTTGTCGATTCGGCAGTATAAACCAATTTTGGTCCTTTCTTGGAGATCTTTATCCCTCATTGGACGATGAATAAGAATCTTCCTGATATGAGTGTTATCCATCAGAAAAATCTCCGATCACGTATTCCGATATCGGAACAATGGGGGGGAAGAAACCCATTCATTGCTTGGACTTCAAGCAATTCAGCCTTAACCATATTAAGAATATTCCCTTCTCAGTCGGCAGGGGGGGGGGGGGGGGGGGGGGGGGGGGG
>Contig02+5198282_4
GGGGGGGGGGGGAGGGGGGGAAATAGAAAAATTACTGAGTTTACGAAATGCTATGGTTCCTATATATTCGTTACCTATAAGTCATTCGTTGGGATTCTGCATTTTGTTCTGTTTAAAACGCGGCTGGGTAAATCCAGCTATCTTATTCGGAAGGATGACTCGCACACACTCCCTTTCCAAGATAGATTAATACACCCATTACTACACCCAAATTAATTAGATTTATCTCTGAAATATTGGTATTTAATCCAAAACCTCCTGCAAGAGGCCAATAACTCGGGAAAGTAATAGAATCAGTCACATTTTTCATAAGCTCTCTCCCATAATGGGCTATCTAAATCTGATAGAGTCTCTTCTTCATGGAATCCTATCCAGAGTTATGCGTTTGAATGGAGAATCCATTAGTATTCAGTAAAATTTATCTAGGAATAGGATTGGACGAACGATTCGTTCGCTCCACCCCCTGGCGTGGGAGTCAATAATATTACCACCCAAATGGAGGGATAGGATTGGTACTTACCCGGTATTATTAGCCCCTCCCCGGAAGGATGAATAATTGGACGAATGATTAGAGGAGGGTTTTCTCAATATGGGGGCACAATAGAGCTTTCAATGTGTTTTAAACCACGCTGATTAAACGAAAGGATTTGCAAATAGAAGTGCTGGGGCTACGACTAACCCATAGATGGTTAAAGCTTCCATAAAGGCTAAACTTAACAATAAGGTACCTCGAATTTTTCCCTCCGCTTCTGGTTGTCTCGCAATACCCTCCACAGCTTGACCTGCAGCGGTACCTTGACCAACACCGGGTCCGATAGAAGCAGGGCCTACGGCTAATCCAGCAGCAATAACAGAAGCAGCAGGAATCAAAGGGTTCATAGTAATCTCCTTTCACTGAGGTTGATAAATCTTGGTATTCCAATAACTTATTAATCGCTTACCAAGACCTCTCTTAGGAGGAAGATCCAATCGAAGCGATTAATAACTCGAAATGTCTCTTTCGAAGTGATAGTATCACTAAAGAAGAATATTCATCCCTAGATAGAATTGATTCTTCGATTAGACCGATCGAAAAGGAGGGGTATTGGATCGAAAGAGATTTCAAATTCCATATGGAATTTCGATGTTCGTGATACCAATACGGTAATATGTTACGTCATAAATATTCCCTCTCCCATTTCGAGGGAGAGGGAGAAATAGTACCCACCCCACCACTACCACGAATCAATCGGGGAAGGGGAAGGAATAAATTGAACTAGATTCAGAACCTTGTTCGTTTCCCCACCATCCCCCGAAAATTTGCATTATTCACCTCCCGGAACGGAAATGAATATTTTCGAAGAAACGGGAAGAAGCAATGTCATCCTATTATACCATGGAATCAATCTTTATTACCCCGATGAATGGATTTCTCCCAACCGGATAAGATACTGATTAAGCATGGGAGGTTTCATTGATTCCTCCCCCGAATAAGATCTATCGGAAGCATTATTCAGTGATGACCCTCCATGGATTCCCCTGTATAAGCTGCAGCCAAAGTAGCAAAGATCAACGCTTGAATAGCACTCGTAAATGATCCTAGAAGCATCATGGGTATAGGAACTACCAGAGGTACTAGCGAAATAAGAACGGATACTACCAATTCATCGGCTAATACGTTTCCAAAGAGTCGGAAACTGAGTGATAAAGGTTTCGTGAAATCCTCCAAAATATTGATCGGTAAAAGTACTGGAGTTGGTTGAATGTACTTACCGAAATAGCTCAAACCCTTTTTGCGTGAACCTGCATAAAAATAAGCAACTGATGCGGGTGAAGCTAAAGCAACAGTGGTATTAATATCATTTGTAGGTGCTGCTAATTCTCCATGGGGTAATTGGACAATTCTCCAAGGTAAAAGAGCTCCCGACCAATTAGAGACAAAAATGAATGGGAATAGAGTTCCGATGAAAGGGACCCAGGGGCGATATTCCTCCTCCCCAATCTGGGTTCTAGTCAAGTCTCGGATAAATTCGAGAACATACTCGACGAAATTCTGACTGCCGGTTGGAATGGTTTGTGAATCTCGAGCAGCTACAGTAGCTAAACCTGATAATATAGCAATTACTACCCGGGAAGTTATAGGTACTTGTGCATGAACTTGAAAACCTCCCATTTGCCAATAAGAATGTTGACCTACCTCCACACCGGATATTTGGTATAAATTGTTCATTGTATTAGTGAAAGATTGTTCGGTATCCATACCAACCCTCCGTTGGGAATCGACCCGAATGAATAAGGGATTCCCATAAAATAGGCGATTCTTTCAATGTATAACTTTCAGACATGGAGAGAGATATAGAGAGTCATTTTCCGTTTCTATAGCATCATTATACAACGCGCCGCGTAAAATAGATCATCCCGTAATATTTTAATCCATTCTACAGATCGAGGATAGTGAGTGATTCGATAATACCTCAGTCTCTCGATCTTTCGGATAGCATACGATTGGAACGACCCTCACGAATTGCTAACGTTAATTCATTCAAGATCCATCGGATTGAAGATCGTGCATCATCATTAGCTGGAATTGGAGCATCTGTAAGATCTGGATCACAATCCGTATCGACAACACAAATTGTGGGAATACCTAAAGTGATACATTCTCTGATGGCAGTATATTCCTTGTGTTGATCAGCAATTATTACAATATCTGGTGAATTTGTCATATATTTAATACCACCCAAATATTTACGTAATTGGGATAATTGTCTCTCCAAAATTGCTGCCTCCTTCCTAGGAAGACGATGAAGTCTCCCCGTCTCCTTTTTCTCTTCCAAGTCCCTGAATTTTAGGAGACGTGTCTCTATAGTGGACCAATTGGTTAACGTACCGCCGAGCCATTTTTGGTTCACATAATGACACCGAGCCCTCGTAGCAGCTGAGGCTATTGAATCAGCTGCTTGATATTTCGTACCCACTATCAAAAATTGTTTCCCTTCATTCGCGGCATCGGAGACTGAATCACAGGCTTCGGATAAAAAACGAGCAGTTTGAGTCAAATTCAGGATATGAATACCCTTTCGTTCTGTGAAAATATAAGGTGCCATTTTGGGATTCCATTTCTGAGCTTGATGACCAAAATGAACCCCCGCTTCCATCATCTCTTCCGAATCGATATTCCAATTTCTTTGCTGCATTTTATTATTCCTCCTTCCTCGCAAAGGTACCAGGAACTGAACCTCCTAAGATTCCCCGACTGGGAATGGTATTAACTCCATCATTTTATACCCGATCACGGGATAAGTATCCAAATCCTATTGATCACTATCTATCCCTATAATTCTTTTTTCAATTCTTCATGAATATCCTCTTTGGTGGGAGAGAGAAACACTTCCCCATGATGGGATAGAACATTTTTCACTTCGTGATTGGAAGGATTAGTACTCCCTGTTGTTGGGACGATACCTTCTTGTTCTTCTAGGGTCATTTGACAAATAACCTCCTCATTCCCAGTACCGGTGGGAACTATACCGCCAAGAATCACATTCTCTTTCAAACCCTTCGACCAATCAATTCGACCTCGTATAGCAGCTCGGGCTAATACTCGAGTAGTCTCTTGAAAACTCGCTTCTGATGTGGAACTGGTAGTATTAGGAGATGCTTTTGTTATTCCCAGCACGATGGGTTTGTGGGATATTGACCCCCCCAGAGCACGATTCATCCTTTGTGCTCGTGATAATTCAACAAGCTCTCCGGGTGGGAACGCATCGGCTATTCCGTCTTCCAGAGTTAGTACTTTAGATGTCATTTGTCGTACAATAATCTCTACATGTTTATCAGAGATATGCACTCCCTAAGATCAATAAACCCTCTGAATCTGATCAACTAGATCCGTCCGACTCTGTTCCATACTGATTCTAGCACCGAGGAAACGGCTCCAGGAATTCCCGATCAATTTTGTCATACCCTTGCTCCAATCCTCAAAAGCATTTTCCAAATTACTCGAGACTGAATTGGTTGAACGAGCCTCTAGCAATTGCTCAACCTTGGGGAGACCCTGGATAATATCCCCGGATTTGAATCTCTCATATATCAGAGTTATTAATGTATTCCCTTCCTCAAGTATATCTCCATAATGACTATGAACAGTTGCTCCTTCAGTAGCTGAATATGGCTTAGCCGATCGAATCGTCAAAGATTCCCTATGAATAGAGATAATTTGACCAGATTGGGAGGATACTTTCCCCCTGAATGAGCATACATTTCCACAAATAGATTGTCCGAGATTGACTGGTGAAGCCCCCCTATCGTGTAGATCGGGTAAATCGAAGACGCGATATGAATTGTTCCTACCCGTGGAATCTATTGAACTGAATTCACGGATTTTTCCATCTTCACCTAGGAGATACCGATTGGGAATCCGAAAAATGTATCTCGAATTATCGATGAATGATACTTTCCGGGAGAATATTGTGTTCCTGGATACCCCACAAGGGTATAACGAACAATTAGCAATACTTTGTGAATTACCCAAGAGACCTAATCCATTCATTCCTTGCATCATATGAATATGATTGAATGATGGAACGGAATCTGTCGATGCCGCTCCCGGATCCGGGGATCCTTTACCGGAAGTAGTTCCCGCACCATACAGAGAATGATTTTTCGAAACCTCGGAAAGAGGTTCCGTGCAAACACGATTACTTCCCCCCGATTCGGGATTCTTACCAGATTGATTCACTCCATTGGAATATCTCGGATTAGTATATAAAGAACTTTGGAAAAAATTTGGGGATGATAGAATCGAGAAAGATGTACCCCGACCGGGTACCGAACGAATAGTACCCTGATATTTTATTGGTGATTGACTTTCAGGATTCCCTAGGGAGTAATCGGTACATGGGAACTTGTTCTTATGGGTATGCTTCAAGGAAGATCCACCCCTATCTTTCCCAGTGTATGAATCAGGATAATTAGGTAGACTAATATGTGAAAAAGTTTTAGAAATGTTTCTTACCTTCAGTTCGGGAATAGAAGCATGAGCGGGCTCTATAGAAGATTCCTTCTCCCAATCCAATACTAGACAGGTTTGAACTAATTGAATATTCGTGTTATTAATTGTTCGAATTTCCTCACCATCCTCGTAAAGCATGTATTTGATAGCTTGAATTCGAATTTGTAAGGGATTTCGCTTCTTCGGGGGATCCGGGATAGTAGTATCCGGGAAAGATTCATTGAGGACAGCGTATTCTGCAACAGGCCTAGCTAGGGCAAAAGTCTTCCTCCTATGAGGTGTGATCCATTGGAGATAAATCCAATTATCGTATTTGGAATTATCAAATACTGAATTACCTGGTGGAATTGACGCGTTGTTCTGTTTGGATATGCCCGATATTCTCCCCGGATAATATACATTACCAGGCAATACTCGTATTTCGAGACTATTTTGTATCTTTCTAATCCGAACTAATCCACCCGATTTACTAGAAATATTAGGAGTAATTCGTTCACCTGCTTGAATAATCTCATTATTCGAAACTAATAAAAAGGGGTGGGATTGATGGATTATATACACCTCTTCGGGGAGGAGGAAGAAATTACCCCCCTCGAGAACTCTGTATCTCGATACGGAACTAGTTTCCCTTCCATCTTCAGGAATACATTCTCTCTCAGCAGTTGAATCCACTTTTGCAGTACCATATTTGATAATCCCTGGGGTATTAATCTGATACTCAGGATTTTCGGAAACGGCTGGAATATCACCCCGGTTCAAGATTCCATTCTTGGGTATTCGAGGAACAAAATTGACGTGAAGGGCTTTATTAGACCCCATCCTACCCCCTTGTTTCATTGGGAGGATAACTCTACCATTTACCTTGTTCCTCCTCATACTACAGCTTCGAAGAATACTCAGAGAATATAGAGAATCGAGAATCTTACTAGCTGTGCGAGAATCAAATTTCGAGTGATTAAATATTTGTTCCTCCCGGTGGGGGTCGGTCGATTGAACCTCTTTCCCATTATTCCCCTTATGGTAATATGGCAATGATTCATACTTGGTAGGGAACGGTTGGGAATCAATCCTATCCTGATCTTTATAGAATAATGAAGGTGCTTCCCCAGCGTCGCAAAGACCTCCCGATAGTACCCATACATGACCCGTCTCGGGTATGGAATAAACATTACTGTGTACATGTTCGGATGAATGACGTACGATTGTACTCCAATGCATCTCCCCCTCCGAATCGGAATGAATATGTTTTTTTACCCCTTCCTTGGGAGGAGATTTCTCAGCACGTACCTCTGCAATAACTTGTTTCGATTCAACATACTGATCGTTCCGAACCAGAATCAAACTTTGGGGTGGAGCAACGAAATCGTATACTCCATCCCTACCTCTGACAGAAACGGGTAAATCATCTTGGCATATCCAGGCAGGATGTCCATGGCGCGTACGTGCGGGGTGGACTGAATCTCCATTAAAACTAATAGTTCCATTAAATGGAGTTCGTACATGTTCCGCGATATCACCCGTAAATACTCCACCCGTGTGGAAAGTTCTTAATGTAAGTTGAGTCCCGGGTTCTCCGATTGATTGGCCCGCAATAATGCCTACCGCTTCTCCCAATTCTACCAAGTTATGATGGGTGAGGCTCCAACCGTAACATAACTGGCAGATCCAGGAAATATTTCTACAGGTCAATGGAGACCTTATACGTATTGGTTGTACTCGAAGTGACACCAATCGATCGGCAGGTTCATTACCGATATCCTGATTCCGGATAGCGATACATCTCGTACCTACACAGACACTGTCTGCTAGAACACGTCCAATCAGTTTTTGTTGGGGGATATTTCGCATAGATCCATCTCTATCTTGGGGAGGGTTTACAATAATGCCCCCAATAGTGCCACAATCTGTTTTACGCACGACAATATGTTGAACTACTTCAACAAGTCTACGTGTGGGGTATCCAGCATCTGATGTTCGTACCGCAGTATCCACAACCCCTTTGCGAGCACCATAACAAGATATAATATATTCCGTTAGAGAGAGTCCCTCGCGAGGATTACTCTGAATGGGTAAATCAATGATTTGTCCTTGGGGATCCGACATCAATCCCCTCATACCTACTAATTGGTGAACCTGAGATAGACTCCCCCGCGCTCCTGAGAAGGGCATCATATGGACCGGATTCAGAGGATCGGTTACCCCAAAGTTAGGATTCATCTCTCGCTTCAGATACTCACTCGTAGCATACCATGTTTCGATCGATTGGCGTAATCTCTCCGCAGCATGTACACTACCATAACGATGATGCTGTTCCGGAATAGAACCTTGTTTCTCTGCATCCCGGATAAGCCATGCTTTGGAAGGTGCTGTTAAGAGATCGTCGATGCCTAACGAAATGGATGCGTTGGTAGCTCGTTGAAAACCCAGGGTTTTCGGTTGATCCGGAATATTCGCTGTATACGTAATTCCAAAGTGAGCTATTAATCTGCTAATAAGTCGCTTTATGGCAGTTCTATCCATCACTTTATTGTAGGAAAGGAATTTAGCTCGGTCTGCCATCGTAGGAACCTCAATATTTCTGTAAGCAAAATTGACTGATGGATTCAAGCCATTTGTCGGATATTTGATAGGCTTCCTTAACCCTATAAGAATGAATTCTTGTGGAATGATATCTATACCTTCACAGCCGGCAGTAGTTGATTCCGATGCTGAGGGTCCTTCAAAGTACCTTGTATAGCTTCCTCTATCTGTTGGTTGAACAAAACGCGGCCGGCGGTTGTAAGAATATATATACTGAGTATAGATTCTTCCTTATCCTTTCCGATCTGAGAATTTCCACCAATTCGGGGAGAAGTACCCGAAGATTCATATTGAATCTCAATGGGAAATTCCCGGTTCGTGGAAGTGATTGTACGTAAATCTCCCTGCCATCGGAGCCGTAAAGAACTATATAGGTGAATTTTACGCTGTTCTCTAGCCCCGAATACGTCGCTATAATTACTAAAGTGAGGGATTTCGAGAGGTAAAATGCGATCCCTTCTTTTGCATGGATAATATCTTGTTCCATAAATGCCCCGTGAATTCTCGATCGTTAGTGTGTAAAGTCCGAGAAGCATATCTTGGGTTGGTACAGCTATGGGCTCTCCAGTAGCGGGGGACAATAAATTCGTATGAGAAAGCATGGGGAAACGAGCTTCTGTTTGAGCTTCCGGAGATAACGGTACATGAACGGCCATTTGATCCCCATCGGAGTCTGCATTAAATCCTACACAAACTAATGGATGTAAACGAATAGCACGTCCTTCTATCAGAATAGGTTGGAATGCTTGTATACCCAACTTGTGCAATGTGGGTGCTCTATTCAACAATACAGGATGTCCCTGCATGACCTCCTGAAGCACCTTCCATATAATGGGTTCTCCATTCTGAATCATACTTTTAGCAGCTCGTAAATTACGGGCAAGATGGCGTCCGATTAAACCACGAATGACAAAAGCTTGAAAAAGCTCTATCGCCATTTCTCGGGGTAACCCGCATTGATGCAATGGTAGGGACGGCCCAACTACAATAACGGAACGACCTGAATAATCAACGCGTTTTCCAGGTAGATTCTCACGAGATCGTCCTTCCTTACCTTCAATCACATCGGAAAAGGATTTGTAAGGCCTATTACGACTATCCCTCATCGGTTGTCCGCGAATACCATTATCAATGAGTGTATCCACGGCTTCTTGAATCAGCCTCTTCTGACAAACAATTAATCCTTCCGGTGCGAATTCACTCCTTAGTAAGAAATCAATGAGAGTGTTATTCCGATGAATGACTCTCCGATAAAGTTCATTCGGATCTGAAGTGATTAATTCACCCCCAAAGAGTTCGATCATTGGTCTCAATTCAGGAGGAAGAACTGGTGGGAGAGACAGAACCATCCATTCCGGTTTTACATCTGTGTGAAGGAAATGCTTAGCTAGCCTTACGCGTCTTACCGGAAAATCTCGTCTCCTTCGAATCCTTCTATCTTCCCATTCATTTCCGGTAGATTCTTGCTTTGCTAACCCTTTCCATTCTGAATATGCACGATCCATAACGATTTGTAAATCCGAACTAGCCAATTGCTTTCCTGCAGCGTCTCCTCCAGTAGCTATTTCTCTGCCTTGAAACGCTTCGAATCCTCTAGTAGAAGGGAAACTAGGAGGAATATCTTTCCATGATTGATCTTCATAATCAAATAAACCTCGCAATCGTAATGAAGTAGGTTTATTAGCCACAGGCCTAGCAAGAAATAGATTGGGATAGGTTATCCCCCCCTAAGAATCGGACATGAAAGTTTCCCTTCATCCGGCTCAGGTAACCATTCCAGAGTATAAAACCTTCCGAAATAGTTTGAGTTTTTGGCTTTACCAGAAGTGGAACAGCTACCCGTTACTCAAGTTGTGAGTGAATCGATTTTGGACCCATTACGATCCTTCCTATCAAACCCATATTTACTATTATTGATTAGATTCTTGAGTAGTCTCACTCCCCTTGAATGGTATATCTCTTTACAGAAATACCTCCGATTGATTCGGTGAAAAATAAAGGGGTTCTCTTTTTCATCCATAGTTCGATTCTTCTCCCTCGATCCTCTGGGTTTTCACTCTACTTCGATGGTTACTGTGCTACCCGAAACGTATACGCGATGAATAGGTTTCCATAGCCATACCTCATAGGGAAAGGTTTCTAAAGATTCTGAACGAGAAATATTCTCAAATCGGTGAAGTATCTTTCAAATTCTCTACGATGGGACTGGGGGAATAAGCCCCCCTCCCCCTTTTTTTACGAAGTCTAAGCAGTGAATTGACGGATCCGCATTAACCCTGGACCAAACCCTCCTTAGCATCTTTCTAAGATTGCTTATGATTCTGAGCTTCACGCTCCTTCTCGGGGGAGACGTGTCAGAGTTAGAGGCATCCCTATGATATTGAGCGGGATGACAGTTGCTATGCCAATCTGTTATGATCGAAACGTATGATCAAGTCACGCATCGCAATATACTAGGCTTTCCAATTCTTTGAGAGGTTTAGCTGGAGGATTCGCAATACAACTGGGAAGTCTTTTTGAATACCATGCATGAGTTACTGGGCATGCTAATTCGATGTATCCCATTCGGTATCTCCGAACTCGGGATTCGGTAGATTCAACTCCGCACTGTTTACAAAACTTCGGAGATTCGTTCTTGTTATCAACCGCTTGATAGTTACCGCAAGCACAAACTCCACTTTTTATAGGTCCGAATATCCTTTCACGAAACAGACCATCTCTCTCCGGTTTGTGAGTTTTATAATGAATGGTACGAGGCTGGGTCACTTCCCCAGCAATTTCTCCATCAGGTAATGCTCTTTCAGCCCAAGCACGAATTTGTTCGGGAGAGGCCAGCTGAATCCGAAGCTGTTGATAGTTCTTTTGGTGGATCGTAGAATGGGAATTTCCAATCAATCTTTATCAAACATCTTTCGCTTCTCTTCCTAAATCTTCCTCAGATATGGGATGATAATTTAAATTCAGAGCTAAAGATCGTAATTCTCGGACGGGTAATCGAAAAGATTCTGGAACAGTATCAGGCTCAGGTATTGGTTTCCCGGTTACAATAGCACCAAGGACTTTATAACGAGCTTGAATATGATCGGGTTTTAGAGTGAGCATTTCCCGTGAAGTATAAGCAACACCAAAACTTTCTGGAGCCCAAACTTCCATTTCTCCCACCCGTTGCCCCCCCCGCCTGGATCTTCCTCTAAGAGGTTGTTGTGTAACAAGTGCGTAAGGTCCACTAGACCATGCATGTATTTTATCATCAACCTGATGAATCAACTTCATCATGTAAGCCTTTCCCGTTGTAACAGGTTGTTCGAATATATTGCCGGTTCGTCCATCGATTAATTGGCTCTTCCCCGGATGATCCGGTTCGAATAACCACGGATTGGCCGTTCTTCCACTGGCTTCACAAGGTTCGGAAAGAACTAGCTTTCTAGAAGCTTCTCGTTCATATCTCTCATCGAAGGGTGTTATTCTATAATGCCGTCGCAGAGAGTCTCCCGCTAAGCCAAGCAAACACTCGAAAATTTGTCCCACATTCATCCGTGAAGGTACTCCCAGGGGGCTCAATATCATATCCACTGGTGTGCCATCTTGCGAATAAGGCATATCCTGCCTGGGTAGGATCTTTGGAATAATCCCTTTATTCCCATGCCTCCCAGCCACTTTATCACCCACTTGTATCCTACGTTTTTGCAATGTATATATATGAATAGTTCCCGCATTATTAATGGATATATCTTCTTGATAAATCCACCTTGCATCAATAACCCGCCCTCCACCACCTATAGGTACTTCGAGACAACTCTCTCTTGTATTAGCCACTTGGATACCGAAAATGGCTTGTAATAACTTCCCTTCCGGAGCGCGCAATGAATCTTCCGCTTCTCGAGGTGTTGATTTACCCACTGGAACATCTCCTGTTTCTACCCAAGATCCCGGTATTACAAGCCCATCGCTGTCCAAATGACGAAGTGCATAACTATCCAAATGAGGGATTTCCCTAGTTATTCTTTCAGGTCCCTGGCTTGTTATACGAACCTCAACTTCGTATCTCTCGATATGAAAGGGAGTAGGAATATCTTCATATACCAGACGTTCACTGATAAGTATTGCATCTTCGAAATTGTATCCTTCCCAAGGCGTATAAGCTACCGGAATATTCCTTCCTAAAGCTGGTTCTCCTCCAACCGTTGCTGCTCCATCAGCCAAAATTTGTCCTTCCCTCAAATATTTACCTTGAAGAACCACAGGTTTTTGATTCGTACAAGTACCGTTATTGGAACGTTCATAGGTTATTGATTTAGTATCTATAGTCTCTCCATTATCCAACGATAGAATGATTTCTCCACCATCGACGTACGCAATCTGTCCCTCTTGCGTAGATATAGTTGCGCTTCCTGAATTCAGAGCTATCTGACCCTCCAGACCAGTTCCTACGATGCATTTTTCAGGATGGGGGAGTGGAACTGCCTGACGCTGCATATTGGAGCCCATCAAAGCACGATTTGCATCATTGTGTTCGAGAAAAGGAATGAGGGAAGTTCCGATGGAGAAATATTGCAGAGGAAAAATACTTCGGAAATGTACTCGTCCCCATGCAACGGTTAGGAATTCCTGTCGGTATCGAGCCGGAGTAACTTGTTCCTCTCGGGTTCCCTGATTCAACGCTAAAAAATTTCCGGTTGCTATTCGGGAATATTCATCTTCCTCTGGTGATGGATAAACTATATGTTCTTCTCCAGATTCATCGAATAGGTTATAGAAGGGGCTTTGTAAATATCCGCAATTACTTACTCGCGCATGAATGGCTAGTGATGCAATGGGTCCAGCATTCATACCTTCGGATGTATCAATAGGACAAATTCGCCCATAGTGACTAGAATGAATATCTCGTGCTTGAGAACTAGCAGTTCGCCGTGTTAATCCTCCAGGACCTAAAGCACTTAATCTTCGTTTATGAACTATCTCTGCTAGTGGATTAGTCTGATCCAAAAATTGGGATAAAGGATGTGAACCAAAAAATTCTCCAAAAGTTGTTATTAATGGAGTTGGTGTTACTAATCCCTCGGGAGTTAATAAACGTTTACGTTTAACCGCTCTATGTATGGTTTGCCGAATCGAATTTTCCGAACGACTCAGAGCTAATCCTAACTGATCCTGTAACGAATCCGCTACAGATCGAACACGTCGATTTTTCAAATGATCTATATCATCGAGTGTGCCCACCCCATACCCTATTTTGGTTGGATAATCCACAGCAGCTAATAAATCTTGGGGCAATGAGAAAGATTCATTCTCAGGTACATTAAGATCAAGTTTGTTGTTCAGATTTCGCCGACCAATTCGTCCCGATTCGCATCTTTGTTGGAAGAATCTCCTTTGTAATTCTTTGCATATGGATTCCGAAAATGGTACATCTCCACCTATACGATAGAGATTCCTATAAAGTTCGACCATAGCGTCTTCTGATGACTGGATACTATCACTCTGTCTCTTCAGTAGGTCTAGGAAGATCTTGGGGTAACAAACACTGTTCAGAATCTCTCTCATATCTAGACCCATGGCTAGTAATAGGATTAGAACAGAGACTTTCCGTTTCTTGCTGATACGGGCCCATACTCTTTTCCCACTATCAATTTCCGGTTTAAATCTTCCTCCCCAGTCTGAGATTATAGTGCCGGTGTATATGGGAATCCCATCGTGGTCCAGTTCGCGACTATAATAAATACCGGGACTCCTTAGTATTTGATTGATTACAACTCTAGCAATTCCATTTACTATGAATGTTCCTTGGGGATTCATCAAGGGAATGCTGCCTGGAAATACAGTTTGTTTTCGTACCCGCCTATTCCTCTTCTGAATCAATCGAGCCGGTACGTATAATTCGGACGAGTACGTGACGCATTGATATACAGCATCCCTCTCGTTGATTGGAGGTTCCGTTAATTGATACTGCTTACCAAGCAATCGAAACTCAACCTCTTTATCCGTGTCTTCAATCTTGGGAGAATTGGTAGGTTCTTCGATTAATCCCTGATGAAGGAAACGCTGAAACCCTTCAAACTGAATCCTTCCGAATTCCGGCAGTACGAACATCCCCTTATTCTCCCTTCGTATCACGCTAAGAACTCATTTTCATGATGAGGAGTCCGTATCGAATATTCCCTATCTATTCCTAGACTTAGTGATTGTTAGGAATAATTACTCCTATTTATACTCCCACTCCTCGCGTAGGAATGAAGAAAGGTAGAAATGCTGAGACTATTACGGGGTTATGTCACGAAATCAGAGGGATAGAGAGAAATAGAAGCACTTGATAGGATTTGTATTAGGTGTTATACTTATGCTAACCTGTACCCGTACCGGGATTTCCCCCTCAAACACTTCCTCGAATTCGATTAAGGGGCGATATAGTCGAGTGGTAAGACAGAGGACTGCAAATCCTTTATTCCTCAGTTCGAATCTGGGTATCGCCTGATCGGAACGGAGAATTCTTCGGGTTGACTACTATGCCAACTCCAAATACAGATTGGGATGCTCCATATTATACTACAGCCTGTCGCGCTAAATGTATCTGGATTTGCCATGAATAGACAACCCTATTATAGGGTATATCGAATTGATGGGGAATACAGTGGATTCATTTACCTCTGTAGGATAAGTACCGGTAACATTAGAAAAAATATAAGGGGGGGGGGGRRGGTAGAATAGTAAGGAGGAGAAGGAAGGGGAAGAGTAAGTATGTATGGGGAGTATATACATTACTCTCATTGTCTACTCTCTCCAAACACCGTACGGGATAAGGCATTTTATGCATAAAAACAACTCGCACTTCGGATTATTATCTACTCACTCAACCTATTCTCATTCTTGGAAAGACTAGGAACAATTATTATGGATACAGTGAATATCGCTTGGGCTGCCCTGATGGTGGTTTTTACATTTTCCCTTTCACTTGTCGTGTGGGGAAGAAGCGGATTGTAATGAAACGCTAAATCTCCCTGTTCGAAATCATTCAACATCATTCCGATAACCTTGCAATGTTGGGATTATACCCAACATTGCAAGGTTCTAACTATGCGATTTTGTCCCCATCCCGTAAGGGATATGGAAGGTATAATCAATTCTTGCCCATTCATCGCGAAGCGTCTTCTCCTCCTTCAATCGCAGATTCTTGTAAACCAATTTTTCGTTGAAGGAGTGTAATGATCTCCCATTCCCTAATGAATTATCACTCTCTCCCTCTTCAGAGGGTTCTATTACATTAACCCTTCCCCCACGTAAATATGTATTTTCCGCTATGAGAAAGATTGTCGTTCCGCTCAGTAATATTTGAGATAGTAAAAGAATGGGATCCAAACGCCAACCTTGGAAAATGAGAATCCCTCCACACAGTAATCCGATAGAGGAAAAGAAGAAGTCGTAATATCGGGATAGGTTAAGACCCTCACCTGCTATATCCCCCCCTAAAAACCATGTGTGATACGTTAATCTCGATATGGCTTAAGCAGGAGATATCCCTGGACCCGTGTAAATATTTTCATCTCCCTCCCACTCTAAGTCCAAGTTAGTTTTACAGAACTTCCTGGATTGTCTTTCACCTCATTAACATTGACAAAGAATTCATTGATCTTTCGTAAATTCGGGTTCTTTTCCATACACTCGTTAAGCATCTCTGGGAAGAGATCCTTCCTTAGGCTCACGCTCAACCCCGTTGATTGATATATCCGTATCTATCTATCCATCCATCCATACGGATAGATGGATAAATAGATGGATAGATAGGTGGATTATTCCCTAGAGAGAATAATATACAACCAAGGGATTAGAAAGTATCATACAACTAAATCGGGGGAGATTCAATCTTCTCTACCCCTACCTTTCCTTCCCATTCTTCATGGATTAGTTTTGGGAGTTGCGATAATCACGTTGAAGTATCTCTAGCCATAGACTTCTTTCTCTAAGAAACTATTACATTTCAATCTCATTCCAAGTTTCATATTTATCCGATAATGAATATGTTGAGAATAAGAATATTGTGCGAGTGTATTTGGAATCACACCTCTAGATACATCAGGTTCCCTTTTCGTAAGGGCATATAGAAGTACACCTATTATTATTGGTCCCACTCCTACAATGGTACCAGGACCCAATTCCGTGTGAATCGTATAGAAATAAGTATGCATACATATACTGTCAATTCGGTAAGAGGGAGGGCTATCTAAGATAGCTCCCCCTTCTCCCGTAGGGATCCCCATTTACCGAAACGGAGATTCCATATATCTCAGAATTTCGTTACTTCAATGGATATTACTCGATATCCCACCCATTCGTATTGGGGGGATAGAATGTGATAAATCAGATCAATTGTTTTGAGTAGCTGTTTGTACATGGAGGATGGGTAGAAAAGCGGTGGGTATTGAAATAAGAGGTGCAGTAGCAATGAATGCAAGAATATTTACTTCCATAATCTCATTATTCCAATTTGATTAAAAGGGATAGATTGAAAAGAATCTAATTGAAAGGGTGAAATTCTCGAGCTTTCGATGGATTGATGTATAGAATTGATTAATAGATTCTTCGGTATTCGATCGTCGCTCCATCGATAATAGTAGAATTGACCGGATCCGATCGATTCTTCAATATCGATTGAATAGTATAACACGGAATGAATCACCGAAAATAACTCATTCGAAGGATTCTATCGAGATAGTACTATTCAATCTCCGATTATATGGAAGAATAGTGAGTGGTTAGTAGTGAAGAATTTTACCACCCTTTGGAGGAATCTCCAGGAATAATTACCGATGGTTCTTCCATCACTCCCTAAGTGTTTAAATATAATTTTGCCTATGCTACACATCCGGATAAAGGCGAGATTGGGGAGATCCCACTCCTTCCCAGACTCATTCATAGGATCTATCGGATCTATTGAGAGATAAGGAATTTGAACGGAAGGGGCCTGTTCCGAATCGTGCTTAAACTGATTCCGACGCAAATCCCTGCCTATTTGAAGAAGGAGAATTTGAATCCTCGGGGTAATATTGGCTGTACCGTATGAATAGCATGGATCTTCCGCAGGGAGCGGTAGGAATAACAAACACATCTACAACGATTAGTTATTCAATCTATGAATAATAGGATGAATTTGTCTCAGCTGAAGGTGGAGTAAGAGTAAGGGTTAGAGCATCAATTCGTCATATTGACAGCAAAATGTCTATGTATATAGACTCTATTCACCGGGATTGTAGCTCAATCGGTTAGAGCGCCGCCCTGTCAAGGCGGAAGTTGCGGGTTCGAGACCCGTCAATCCCGATTTATCCACCTCCTCCTACTATGCATGATCCGTCCATCTGTATTGGGTCGAGCTGGATTCGAACCAGCGTAGGCAGTGCCAGCGGATTTACAGTCCGTCCCCATTAACCACTCGAGCATCGACCCATGCGGGTAGGAGATAGAATCTGAGGAAACTCATACTTTAGGCCCCTCTCTATATCGTATCGGAAAAATCTCAATCAAACTCCCCACAAATTGTAGATTTTGATGGAGTAAGTACCCCCAGGGGAATTCGAATCCCCGTCACCTCCGTGAAAGGGAGATGTCCTGAGCCGCTAGACGATGGGGGCCAATTATCATTCTTAATGATACTTGATCAAGATCGAACCGTCAATAGTAATAATTTATGAGATGGAAGTACTCCATGGGTGGGAGAGAGCTATCGAGTAGCGAGTACCTACCCGATATGGTGTTATTGGAAGGAGTACTTCACCTATTCCCGAGGAATATTAATGAGTTAAAATCTATTCATTTTACGGATTGGCGGATAGCGGGAATCGAACCCGCGGCTTCTCCTTGGCAAAGAGATATTTTACCATTCAACCATACCCGCAATTCTTATCATCCCTCTTTCACTATAACGGGGTAATACCGCATTTAGTCAATCTCCCTGTGAGGGTGAGATTGCGGAGAATCAGTCTCAGGATCCATTCCATGAGTTATTGAATATTCCCCCCCTTCCAGTGAATAAATCTCACGCCTTATAATTCGCATGAGATGTATTCCGACCCCCAGACTTGGAACGGTGAAGCGGGGGAGGGAAAGCTACAATATTCGGTATGGTAGATCCTTATTAGGATATAAATGAATTAGGTATACCTACCAGAAAGACTGATCCAATCCATAATGAAGCACCCGAAAAGACAATATTTTTGTTACTTGACCAACCATCTGGAGAAGCAAGCACAACGGGAACGCCGATCACCAAAAGGAATGAAATAGCAATTAATGCAAATACGGACAGTTGAAAAGCAATAGTCATGGTTGTGACTCTCCGAGCTTTTAGGATGAAAAGATTGTACCATCCGATTACTATCTGGTAGGATCCTCACCAGATCGAATATTATGGAGAATACCAAAGAAATCTACTTCCTGTTATTCCATATTCGCAGTCAGTCTATGATATTCATTCACGCTTCGCTCGCACAGAAGTAGTCTCCGCTCTCTCGAATGATCACCCGCTCGCGAATCGGGATGGTAAATATCACATAATATTGGATATGATTATACATTTTGTATTACATAGATATATACTTATAGAATACGGGTACGAATTAATAATACTAGTATACCTCCATTATCAAACTATCATTCCGTATCCTGAATGGAAGGTGTTTTCTGGAGAGATGGCCGAGCGGTTCATGGCTCCAGTCTTGAAAACTGGCATAGTTTTCCACTACTATCGAGGGTTCGAATCCCTCTCTCTCCCTCTCAATACAACTTCTTCATCGTTCCGATCAAACAACATTCCATTGGCTCGGCTTACTCAGCCGAGCTAATAGATAAAATTTGCGAGAATGCATAACCTATTGCTTGCATTCCTTCCTTTTTGATTCATAACCTCTAGTTGAGAGGTGTCATAGAAAGAACAGGTTCGGTAACACGGTCAATTCCTTTTTCGAATCCAGCTGCAGCTGCACGAGCTCTTCCTGCATGCCACAAATGACCCACAAAGAGGAAGAAACCTAGAACAGAATGAGAAGTAGCTAACCAACTTCGGGGAGATACATAGTTCACAGCATTTATCTCAGTGGCTACTCCACCCACGGAATTCGAAGAACCCAAAGGAGCATGAGTCATATATTCCGCTGAACGGCGCTCCTGCCAGGGTTGTATATCCCTCTTCAATTTGCTCAGATCCAAACCATTAGGACCTCTTAGGGGTTCCAACCATGGAGCACGGAGATCCCAGAAACGCATTGTTTCTCCTCCGAAGATTATTTCTCCCGTGGGGGAGCGCATGAGATATTTACCCAACCCTGTAGGTCCTTGGGCAGAACCTATGTTAGCTCCAAGACGTTGGTCTCTAATCAGAAAAGTAAATGCTTGCGCTTGCGAAGCTTCCGGACCAGTGGGACCGTAGAATTCACTAGGGTAAGCCGTATTGTTGAACCATGCGAAGCAACAAGCGGTAAAACCAAATATAGAAAGAGCTGCCGAACTGTAAGATAGATAAGCTTCTCCGGACCACACAAAAGCACGGCGAGCCCAGGCAAAGGGTTTGGTCAGAATGTGCCATATTCCGCCGAAGATACAAATGGATCCCAACCAGACATGGCCTCCAATTATATCTTCCAAATTGTCCACACTAACGATCCATCCTTCTCCACCAAACGGGGATTTGAGCAGATAACCAAAAATAACACTTGGACTAAGGGTGAGATTCGTGATCCTTCTCACATCCCCACCCCCAGGTGCCCATGTGTCATAGATACCTCCAAAATACAAAGCTTTAAACACTAGAAGGAAAGCACCGGTACCTAACAGGATTAAGTGAATACCCAGAATGGTAGTCATTTTGTTCTTATCCTTCCACACATAACCGAAGAATGGAAAGGATTCCTCCAAAGTCTCTGGGCCAGTAAGTGCATGATAAATACCACCGAAACCTAAGACTGCGGAAGATATTAAATGGAGTACTCCAGAGACGAAGTATGGAAGGGTATCTATGACCTCTCCACCGGGGCCTACTCCCCAACCCAGAGTAGCTAGATGGGGAAGTAGAATCAATCCCTGCTCGTACATAGGCTTCTCTGGAACAAAATGGGCTACTTCAAACAAGTTCATCGCTCCAGCCCAGAATACAATCAACCCGGCATGCGCTACATGGGCACCGAGTAATTTACCAGACAGGTTAATAAGTCGAGCATTGCCGGCCCACCAAGCGAAACCCGTGGTTTCTTGATCACGACCGCCCAGGGATAAAGTTCCATTAAAGAGCGTTTCCACGGGGTAGAACCTCCTCAGGGAATACAAGGTTTTCATGAGGCTGATCCTGAGCCGCCATCCAAGCACGAATACCTTCATTCAAAAGGATATTCTTGGTGTAGAAAGTTTCAAATTCAGGATCCTCTGCTGCACGAATTTCTTGAGAGACAAAGTCATATGCGCGTAGGTTCAAAGCTAGACCGATTACACCAATAGCACTCATCCATAAACCAGTCACTGGCACGAATAGCATGAAAAAATGTAACCAACGCTTATTGGAAAAAGCAACACCAAAGATTTGGGACCAGAAGCGGTTAGCGGTTACCATCGAATAAGTCTCTTCAGACTGGGTTGGGTTGAAGGCACGGAATGTATTGGCACCATCACCATCCTCGAATAGAGTATTTTCTACAGTAGCACCGTGAATGGCACATAAAAGAGCAGCGCCTAGAACTCCAGCAACTCCCATCATATGGAATGGATTCAGAGTCCAGTTGTGAAAGCCTTGGAAAAAGAGGATAAATCGGAATATGGCTGCCACACCGAAGCTCGGCGCGAAGAACCAACCAGATTGACCCAAGGGATAAATCAAGAATACGGAAACAAAAACTGCAATTGGACCGGAAAATGCAATCGCATTATAGGGACGCAATTGTACAGATCGAGCAAGCTCGAATTGGCGTAACATAAAGCCTATTAAACCGAAAGAACCGTGGAAAGCAACGAACGTCCATAAACCACCCAATTGACACCAACGAGTAAAATCTCCCTGTGCTTCAGGACCCCATAATAGGAGCAAGGAATGTGCCAGACTATTAGCGGGGGTAGATACTGCGGCGGTCGAGAAATTACAACCTTCCGAATAAGAACTAGCTAATCCATGAGTATACCATGAAGTGACAGAGGTTGTACCTGTAAACCAACCACCTAGTGCGAAGTAGGCGCAAGGGAAGAGCAATAAACCAGACCAACCTACGAATACAAAACGGTCTCTCCTTAGCCAGTCGTCTATAGTATCAAATAAATCTTTTGGTTCTTTGGAAGACTTTCCGATGGCTATAGTCATAATAATTCTCCCACTCGACTGTTTTAACCATTTCTAAGTACCCCATTTGAATTACTGGTGGAGGGACGGTGGATAAAACTTCTCCTACCTCCCTTCCATCCCTTCCAAGGATTTGCCTATCAATACTATTATTCGTACCCGGAAATATCCTTCTGGTAATACCAATCAGGAAGATGCGGAACCTGTTCCCCGATGATTGTCGAATATTGATTTCTATACAATATTCGATGGGAATTCGTAATCTAGTCATTCTTGGAAGGTGGGTCAACTTCTCTTCCCTTCCCCCACTCCTTCTTCTCTCTCTCTTTATCCTTCTTTTACTTCTCTCCTTCCCTTTCTCTTTCTTCCCCCTCCCCATCCCTTCCCTATCAAGTATCTCTCAATGTGTTTCGAAATTCCAATTCGATTATCTGTTTTTGGATATCGATAGAGCCCTCTCTATTCATTGAGGTATAGCACGGGGATCCGAGTATGAATATCCCGTTCGATAAGGACGATGTAGGGGAAGCGGAGATAGATTCGAATTCCATTGGGAAAAAGACTCCGAATCTTTCTCTCCTTGGCTTTTCACATCCCTATATATCTATTTTACCAATCTCCAATCAATATTGAAAGTTATTGGGTTGAAATTATTCACTTAAATCTTGAATTCTGATAATCCCTCTTCCCAATGAGATTGGGTCTGGAATAGGGGTAGGGGAGATAATGAGTATTTCACAGACACTCGATCAATGAATTGCACCAAGTACCAATACATCCAATACCGAATCTTTGACAATATAGTCAAAGAGATGAATGAGGGTTTGGTACATGGGAATCCATTCTGATTCTCGGGGGGTAGAATGGAAAAATTATGGTTTAGAATCCTTAGTAGATTCAGCTATTAGAATAGCTAACTCATAGAACTCACTATGAGTTATATTTATTTATCCCTATCTACCCCCCCCCYCCCCCCCCCCCCCCCCCCCCCCCCCCCCCCCCC
>Contig03+93422332
CCCCCCCCCCCCCCCCCCCCCCCCCCCCGATCCTACTCTTTATTCGTTCCAGTCTCTATCCCTCACCAATTCCAGATTGAGTAGTGGATATGTATATTTGACGTAATGATCGTTCGAATTCATCAGTACTCCCACTAAATGCTCGGATTCAACCTTTCGACCATTTGAGTAGCCCCTTATCGGATTTGAACCGATGACTTACGCCTTACCATGGCGTTACTCTACCGCTGAGTTAAAGGGGCTTCTTGATCGGTGGAATCATCACAGCATGAGTATATTGTACCTGTAAATCTTTCTCATTATTACCCCGTTCCCCCCTCTATTATCTTTCCGCCGTTAATCGATACTGATATCTTTTCGTAATCATATTCGAATGTGAGAATAATAGGAAGGGAAGGATTAATAGATTCGGAAATGGTGAAGGATTAATATTGACTGAAACGAATTCGTTACCCCGACTACTGCTTCCATTACCCCTCCCGAATCAGGAGTATCGAGATCCCGCCTGCAACAATGTCTCGATAATCAATGTGTATATACATATATATATATATATATATATATATATATCTATATATATATATCTATATATATATATATAGATATATATATATATAGATATATATATATATATATATAGATATATATATATATCTATATACATATATATATGTATATGCACGTGTATGTATATATATTGCAGAATAACCGAAAACTATTTGGTAATATCATGCCAGGGGATAGATTTATACATCCCTACCATTCCATAATTTCGAATGATGGATACGTTGAGGCGAACTCGCAGTAATTTGAATCTCTCATTACTCAATTTGTGTCTAAAAGGTTGTACAGGTATTGGGTCAATGAACTATCAATTCTATCTGGAAGCTGAATTAGCATATTATCGATTGGACTGAGAATTCGATGAAAGATTGGATAAATCTCGATTACAGGGAATCGTGGAGGCCTATGAACTATTTGATCACGCCAATCGAGTCGGTTTGGGGAATCATGCAGAATCCTTAAAGAGAGCTCTGGTGTCACCCTCTCCGATGAAGTAGAGGCAGGGTACGAATGCGTGTATCTCCACCCCTCGGTTCGTAAGGATTATTCTATCCACTGGAAATGATCGAAGGGAAAGAATGAAAGGGGGGAGATCCATGGCCCCACCCGTCCATTTCACGAGGTCTTTTCATGTAGAATTCGAAGAATTGGGATAATTGGATGGAAAGGCGGAAAATGAAAAGAATGGATAGGCGGAGGGATTGGCACAATTAGCACAAGCAACACGCTGAACGCAACCAAACGATAAAACGAATGAGTGGAACGATCAGCGTTAGAAATCTAATCAGTGTTGTCAGCGTATCATTCGATCTATACATCCATGTGTCAATTGGTTGGATAGATGCTGAGAGAGCTCGAGGGAATTGGAATTATTAGTGCGTTCCTGTTGCATTGGGAATATTTGATCCGAGCGTTGAATGGGTAAAATTCTACCTCGTATTCAATATTTCATAAGGGGCATCATTCTAAATAACTCGTGTGATACAACGCCGTAAGACGCACAAACACTCCTATCTGGAATAAACTCTTATTCACAGCTTCAGAATGAAGTTTTGCTGGGACGGGTAGTACGGACCCTTTCGTTCATACCCATGGAGCTCAGCGAATCTCTCTAATACCGGGCCCAACGCTCGTGTCCTCGAGATAGATAGGGAAACGATTCATAGAATAAAGATCGGGCAGATGATTCATCAATAATTATTCAATCGACTGATCGATGAATCGGATTGGAAAAGGAATGGGAACGAGTGAATAACGGGAAAAAATTCACGCTCTCACTCCCCATTACGTATTCCCTCTTCTTGCGGAGACGGGATTTGAACCCATGACCTCAAGGTTATGAGCCTTGCGAGCTACCAAGCTGCTCTACCCCGCGCTATCTATTTACTATTGATTCACCCGATGTAATTATTATACTGGGTCGAATAATTACATCGAATACCGGAGAATCCAAGGGTATCTATTTTCATTGACAGATACTTCCCCCTGCACGAGCAAGGAATAGTTTTACCAACTCGATTTTGTTACTCCGGGTAATAAACAAGTGTGTGCCATTTCGCGAAGTACATGCCTGGATAGACCGAAATCCCGATAGTTGGATCTAGGTCTTCCTGTCGAGAAACAACGACGATGAAGACGCGTGGGTGCGCTGTCACGCGGTAACGATTGTAGTTTCTCATTAATTTTCCATTTTTCACCCGGTGATGAAGCCTTATCCATCCTTTCTTTTAACGATTGGCGAATGGAGTGATATTTCCATACCAATCTCTGCCTCTTCCTTTCCCTTTCAATAAGACTCTTTTTTGCCGTAATGTTACGATCGGATTTAAATAATACATTGAGTCAATGTTTGGGTAATGGCTTACCCATAGAGTGCGAAGCGTTTACCCTTCCTTCTGCCCCCTCCCCCCTCTCCCCCCTCCCTTTCTTCTTTCACTCATCCCCTATCTAGTTGGATTCTGCGAATGAATAAGGAATAGATTAAGCCTACCGTTAAATTATAGTTAATGATAGGCTTAATCTATTCCTTCTACCTACTCCTACCATTGCGAGGAGTATTAGCCAAATTTTCCTGATGTGGAAGCGATTGAAAAAGCTGCATAGGTGAATATATAACCGACGGAAAAGTGAGCTAATCCTACTAACCGTGCCTGAACGATAGAAAGAGCTACCGGCTTATCCTTCCAACGTACCAAATTAGCTAAAGGTGTACGTTCATGAGCCCATGCTAAAGTTTCGATCGGTTCTTGCCAGTATCCGCGCCAGGAAATGAGAAACATGAATCCAGTGGCCCAAACGAGATGCCCAAATAGAAACATCCACGCCCAGACGGATAGACTGTTCATACCAAAAGGATTATATCCATTAATGAGTTGTGAAGAGTTTAACCATAAGTAATCTCTCAGCCATCCCATTGAATAAGTGGAAGATTCGTTAAATTGAGCCGCATTCCCTTGCCACAGGGTGATATGCTTCCAGTGCCAATAGAATGTGACCCAACCAATAGTATTTAACATCCAAGATACTGCTGAATAAAAAGCATCCCATGCCGAGATATCGCAAGTACCACCTCGCCCCGGACCATCGCAAGGGAAACTATAACCGAATTCTTTCTTATCCGGCATCAGTTTGGATCCACGTGCATCTAATGCACCTTTCACTAAGATTAGCGTAGTTGTGTGTAAACCTGAAGCAATAGCGTGGTGAACTAAGAAGTCCCCAGGGCCGATTGTTAGGAATAATGAGTTGCTATTACTATTAATAGCTTCCAACCAACCAGGCAACCATAGGCTCTGACCAGCACTGAATGCTGGACTATCGGATGAAGATAGAAGTGCATCGAAACCATACGAAGCTTTCCCGTGGGCAGATTGTATCCATTGAGCAAATATAGGCTCGATTAAGATCTGTTTCTCTGGAGTACCAAAGGCTAGCACAACATCATTATGAACATAAAGTCCTAGGGTGTGGAAACCTAAGAATAAACTGGCCCAACTTAAATGAGATATTATAGCTTCTTTATGTTCCAGCATTCTGGCCAATACATTATCTTTATTCTGTTCCGGATCGTAATCCCTAATGAAGAATATGGCTCCGTGAGCGAAGGCGCCTGTCATAATAAATCCAGCAATGTATTGGTGGTGAGTGTACAACGCAGCTTGGGTAGTAAAATCCTGTGCTATAAATGCATAAGCGGGTAAGGAATACATATGTTGAGCTACCAAAGAAGTGATTACTCCCGGAGCGGCTAAAGCAAGACCTAATTGGAAGTGGAGAGAATTATTAACTGTATCGTAAAGTCCTTTATGTCCGCGTCCCAATCTACCTCCTGGGGGAGTATGTGCTTCTAAAATCTCTCTCATACTGTGTCCGATCCCAAAGTTGGTTCTATACATATGACCAGCAATAATAAAAACGACCGCAATAGCTAGATGATGATGCGCAATATCGGTTAGCCATAAACTCTGAGTTTGTGGATGGAATCCCCCGAGGAAGGTTGAGATAGCAGTACCTGTTCCTTGAGCGGTACCGAACGAGTGATTGATTGAGTCCGGATTTTGTGCATAAACACCCCACTGACCCGAAAAGAATGGTCCTAACCCTTGGGGATGCGGTAATGCAGTTAATAGATTATCCCACCTTACGTGTTCGCCTCTCGATTCAGGAATGGCAACATGAACTAAATGTCCCGTCCAGGCTAGGGAACTTACCCCAAAAAGTCCTGATAAATGATGATTCAAGCGAGATTCAGCATTTTTGAACCAAGAGAGGCCCGGTTTCCATTTAGGTTGTAGATGCAACCAACCCGCTATTAGGAACAGAGCGGAAAGGATTAACAGGAAAATAGACCCGTTGTAAAGATCCTGATTAGTACGTAAACCAATTGTATACCACCATTGGTAAACACCGGAATAAGCAATATTGACTGGGCCTGGAGCACCTCCTCTGGTATAAGCTTCTACAGCTGGTTGACCAAAGTGAGGATCCCAGATCGCATGAGCAATAGGTCTTACATGTAGAGGATCTTGTACCCATGCTTCGAAATTACCTTGCCAGGCTACATGGAACAAATTGCCGGAGGTCCGAAGAAATATTATAGCTAACTGACCAAAATGAGAAGCAAAAATTTTCTGATAGAGGCGCTCTTCAGTAATATCATCATGACTTTCGGAGTCATGCGCGGTGGCAATACCAAACCAAATACGACGAGTAGTTGGGTCTTGGGCTAGACCCTGGCTGAACTTTGGAAATCTTGATGCCGTAATGCTTTTAAAATCCTCCCAGCCATTATCCCACTGCAATGATTCTTGCTAGGAAGAATGCCCATGTCGTGGCAATCCCACCCAGAAGGTAATGAGCTACTCCCACAGCACGTCCTTGTACGATACTCAAGGCTCTAGGCTGGATAGCGGGAGCGACTCTTAATTTGTTATGAGCCCAAACAATAGATTCAATAAGTTCTTGCCAGTATCCGCGACCACTGAATAAGAACATCAAACTGAAAGCCCAAACGAAATGGGCACCCAAGAATAAGGGACCATACGCAGACAATGAAGAACCATAAGATTGAATTACTTGAGAAGCCTGCGCCCATAAGAAATCACGGAGCCATCCATTAATAGTTATTGAACTTTGGGCAAAGTTTCCTCCAGTAATGTGGCTTACTACTCCTTGATCACTCACGCTACCCCAAACATCAGACTGCATTTTCCAACTGAAATGGAATATTACTACTGAGATGGAATTATACATCCGGAACAATCCTAGAAAAACATGATCCCAGGCAGATACTTGACATGTTCCTCCTCTACCGGGTCCGTCACAGGGAAAACGAAAACCAAGATTAGCTTTATCAGGTATCAAGCGCGAGCTACGTGCAAATAAAACCCCTTTCAGTAATATTAATACAGTCACATGGATAGTGAATGCATGAATGTGGTGCACCAAGAAATCTGCCGTTCCCAATGGAATCGGTAGCAGAGCCACTTTGCCGCCTACTGCTACTAAGTCACCACCCCCCCAGGTTAAACTAGTACTTGCTGCTGCATTGGGAGCTGTTGAACCGGGAGCGAAAGCGTGAGTATTTTGCACCCATTGGGCAAATATAGGTTGTAATTGTATAGCAGTATCCGAAAACATATCTTGGGGACGTCCCAAAGCACTCATGGTATCGTTATGGATGTATAAGCCGAAGCTATGGAAGCCCAGAAAGATACACACCCAGTTTAGGTGCGAGATGATCGCATCACGGTGTCGAATAACACGGTCCAACAGATTATCATACTGAGTGGTTGGATCATAATCCCTCACCATAAAGATAGCCGCATGCGCGGCAGCCCCAACTACGAGAAAACCACCGATCCACATGTGATGCGTGAATAGGGATAGTTGCGTACCATAATCAATCGCTAAATATGGATAGGGAGGCATCGAATACATATGATGAGCCACTATGATAGTTAGAGAACCTAACATGGCTAAGTTAATGGATAATTGAGCATGCCATGAAGTGATTAGAATTTCATAGAGACCTTTGTGACCCTCGCCTGTGAATGGCCCTTTATGAGCTTCCAAAATCTCCTTCGTACTATGCCCAATGCCCCAATTGGTTCTATACATATGACCAGCTATCAAAAAAAGAACTGCAATAGCTAAATGGTGATGCGCGGTATCAGTCAGCCACAAACCCCCTGTGACAGGATTGAGTCCCCCGCGAAAGGTTAAAAAATCGGAATATTCTGACCGGTTCAGTGTAAAGAATGGTATTAATCCTTTAGCAAAACTAGGATACAATTGAGCTAGTAGATCACGATTCAGAATGAATTCATGAGGGAGAGGAATTTCCCTGGGATCGACCCCAGCATCTAGGAGTTGGTTAATAGGCAAAGAAACGTGCACTTGATGTCCCGCCCAGCCTAGGGACCCCAAGCCTAGTAGACCCGCCAGATGATGATTCAACATAGATTCCACATCTTGGAACCAAGCCAATTTAGGAGCAGCTTTGTGGTAATGAAACCAACCAGCAAAAAGCATTAGTGCAGCAAAGATTAATGCACCAATTGCGGTACGATAGAGCTGCAATTCATTAGTTATTCCAGATGCTCGCCAAAGCTGAGAAAAACCCGAAGTTATTTGTATACCTTGGAAACCCCCACCTACATCCCCGTTTAGAATTTCTTGACCCACTATTGGCCAAACTACTTGAGCACTGGGTTTGATATGAGTGGGATCACTTAGCCATGCTTCATAATTAGAGAAACGAGCTCCGTGAAAGTACATACCACTCAGCCAAATAAGAATAATACTTAGTTGACCGAAGTGAGCACTGAATACTTTGCGAGAGATCTCTTCCAAATCATTGGTATGGCTATCAAAATCATGAGCATCAGCGTGTAGATTCCAAATCCAAGTGGTAGTATTAGGACCTTTTGCTAAAGTTCTTGAAAAATGTCCAGGTTGAGCCCATTTCTCAAAGGAAGTTTTTACAGGATCCCTTTCTACCACAATCTTAACTTCTGGTTCCGGTGAACGAATAGTCATCGAGATTCTCCTCTCTCGGAACAGGGAATAGCAACAACCCACCAACAATGAATAAGAAACTTCTGAGAGATCTTTCGATAATCTTTCTCCCTCTCCATCAGTTTATGACTGGAACGACTATGATAGAGGAGTCATCTAGGGCAGGCATTCAAACTTATTATTACACAACTTAGAAGTGCTTGATGGACCCATTACGGATCCTACGATGGGATGAGTTTCTCCCAATCCTTCCGACGAATGTTCATCAATCCTATCTGGTTCTATTTCCGATACTTGACGAGGATTCGATTTGATCGAAGCATACGCTCCCATTATTCCATTCTCACTCCTTGGAACGTCCTGTGATTCTCAACCGATTCTGTGCCTCAATGTAATTGCTCGGAGCAAGTGCTATTGCTTGTCCCCAATATTCAGCAGCTTGGTCGAACCACGCTTCTGAAGTCTCGGGATCCCCTTGCTGAATGGCCTGTTCCCCTCGGTCGGGATAGGTCAATCTCGAAAATTTCCTTCCCTCGGAACCGTACTTGAGAGTTTCCCACCTCATACGGCTCGAATAACTACTAATGAATCTATTTACCCATCCAAATCTATCACTATCAATGGGAATTATTTCTTTTCCCTTCCCCCTCCCCCCCCCCCCTCCCCCTCCCTATCAATAGATTCATCTTCCTCGGATTCACCGAAGTACTAGGAATAGTTAGTGGCATAGGTTTCTAACCTCACCCTGAATCGGATGAAGCATTGTCTATCCTCCTACCTCTTGAAATGCGGTGTCTCATCCTTATGATACCCCTCCACATTATTGTAGGGAAAGAGGTAACTATCTTACTCCCATATGGAAATTTTCTTGATCTTACTCTCTCTTTAGGATTTGATGCTACACCGTTGCCTAATCCTTCATCTCGGAATTGATTCTATTACATGAACCGATCCCTCATTAGGCAAATCCTATTGTATCAACCCGAATTTTCAATAATGGATCTTTACGGTGCTTTCTCTACCAATTCAATCACCTTATCCATGGAATGCATAGGCTTCGATTTTCCCTCCATGTTTGGGTTCCGATGAAGGGTTCTTCTCCACGGCTAATCAAAACTGTTCCATCTCGCGACGGTGCATGTGTAGAAAGCCTCTCTTCCCGGTGGTACTGAACCGGTAAATCCCATAGTATAGATAGTCGCACGTAATGACGGATCACGGCCATGTTATTGAAAGCTTGTGGTAAGGAAGGGTTTCGTTCTAATGCTTGGGAATGATACTCTGAAGCCTTAGCGTGTTCCCCATTACTCGTATGAATAAGACCTATATTATAGAGTATATAACTCCGATCATAAGGATCGATCTCTAGACGCATAGCCTTATAGTAATTCTGCGAAGCTTCCGCGTATTCTCCCTCAGATTGAGCTGACATTCGTTACGGTCGGTCATTCAACCTCCGTTTCAAAACCGTACGTGAGATTCTCACCTCATACGGCTACTCCTGCAGAATATGTAGGGAGAGAAATGATCTTCAGAATCTCGGATAGATTCTCACTCCACCACTACGAACTGGCAGGGGCTAGTGTTTCTTGAGTGATTAATCCCTAGCCATCCCTCCTGTTAATATTCCGTTTCTGGTACTGGTATTGCATCAGAAACAGAAGATTCAACAATTTCTTCATTCCCGACGCTCTGTTTCTCCGGGGACCAGCTACTTCGACAATCTCCGATGATTCTATGGGTATCCAAAACACGAACGAGATGGAAGTTTGTTGTCCCAATCACTGTTACTAGTCATCATAGAAACATACTACCCGCTAATACGAATTATAACGAAGCTTTTGCGTTGTCGATTTCTACACGTAGTGCTTTCCCCTCGTGCCTACCCATGGTTGGAGGTAATACCCTGCGGGTTTAACCTTTTGCTCAACACTAGAATCCCTGAGAGATTCAAGCATCTGGGGCTGCATCAATCGAGGATACACGACGGAAGGAATTGTTTCATTCTCAAAACGCACCTTCACCGAGCGTGAGTCTTGTGTAACCACACATCATCCCAATTGGCTTAGGATTGGGTTGATTGATTTCACTACCCAGATCGCACCATCTCTATAGTAAATAGATGCTTCCTTCTCTCCCTGAGTCGTGGGTATGATTCGCAATAATATATCCGCTACGATTGTGAAAGTCTTATCGATAGAGTTATCATTCCTCTGAGATCTAGGCATGATTGGAAATCTATGTCTTTCTATTCCATCCTCTCCATTCTCAAATCAATCTCTATGTAAGGGATACAGGTTGTGGTGGGAAGCATACCCCCCCAATATTTACCCCGATCGGGAATTCGGGAAAGATATACTCAATCCTTTCAGATCGATGAGGTGATAGTAGCAGAGTGGTTCCCTCGAACAGGAATACGTGGAAACAGATACACATACGTATACATACGCACATACGCATATGTATATGTATATATATATATATATA
>Contig01+9462502
AAAGCGCGTAGCGCACAAAATACTWTGCCCCGTGCGRGGTTACGGCGGGGTCGAACATACATGATGAAAATCCAGTTTAGGCCGTAAGANACAAAAAAACGAAAGATTCCTCAACACATGCCTCAACTAGATCAATTTACGTATTTGACGCAATTTGTTTGGTTATGTGTTTTATATAGCACTTTCTATGTGTTCTTATATCATGATGGATTACCCAAAATARGTCGAATTCCYAAATTATGAAAACACCCGATTCCGTTAGGCGCTACGCAGAGCCCCAGTATTGTGGAACAGGATGTGGTTTTCAGAGAAGGCTTTAGCATTAGTGTTTCCTATCCGTACTCTAGGGTTTCGGGAGCTCTTTCTTGGTGTAATTGAATGGTCAAGAGCCTGAAGATTCATCAATTGCTACGAATGAATAATCCTTATGCGTRTTCCTTAGGAGAGATTAATTTCTCGGAAGTGCCCAAAGAACACGCA
>Contig02+1480
GCCGTAAGANACAAAAAAACGAAAGATTCCTCAACACATGCCTCAACTAGATCAATTTACGTATTTGACGCAATTTGTTTGGTTATGTGTTTTATATAGCACTTTCTATGTGTTCTTATATCATGATGGATTACCCAAAATARGTCGAATTCCYAAATTATGAAAACACCCGATTCCGTTAGGCGCTACGCAGAGCCCCAGTATTGTGGAACAGGATGTGGTTTTCAGAGAAGGCTTTAGCATTAGTGTTTCCTATCCGTACTCTAGGGTTTCGGGAGCTCTTTCTTGGTGTAATTGAATGGTCAAGAGCCTGAAGATTCATCAATTGCTACGAATGAATAATCCTTATGCGTRTTCCTTAGGAGAGATTAATTTCTCGGAAGTGCCCAAAGAACACGCACTTGACTTAGAAGGGAGTCCTTCCTATTATCATAGCACTTTTCCAGCTTCATCTTGGCACACCGCCGCTCTTAATAAAATCGTAGTGTTACGCGGACAAGAGATAATATAGTGAATACCAGGAAGGGATTTTATTGAAGATAAGGAACGGACTCAGTCAATAAAGACTAGATTTATGCTAGTCCATTTTAAAAGAATCATCTAATCCTTCGAAACGAAAGGTGTGGAATAGGAGGGGGAGCGGGAGGGGCTTTAGCCGGGGCCTAAAAAAGCCCCCGGCGGAGTGTTCATAGTGGTGAACCCCGCCTCGGAGTAATACTTCGGATTAAACATGCGCCATCGTTTTTTGGGCGAGAAAGCGCGTAGCGCACAAAATACTTTGCCCCGTGCGGGGTTACGGCGGGGTCGAACATACATGATGAAAATCCAGTTTAGGCCGTAAGAAACAAAAAAACGAAAGATTCCTCAACACATGCCTCAACTAGATCAATTTACGTATTTGACGCAATTTGTTTGGTTATGTGTTTTATATAGCACTTTCTATGTGTTCTTATATCATGATGGATTACCCAAAATAAGTCGAATTCCCAAATTATGAAAACACCCGATTCCGTTAGGCGCTACGCAGAGCCCCAGTATTGTGGAACAGGATGTGGTTTTCAGAGAAGGCTTTAGCATTAGTGTTTCCTATCCGTACTCTAGGGTTTCGGGAGCTCTTTCTTGGTGTAATTGAATGGTCAAGAGCCTGAAGATTCATCAATTGCTACGAATGAATAATCCTTATGCGTRTTCCTTAGGAGAGATTAATTTCTCGGAAGTGCCCAAAGAACACGCA
>Contig03+20998511
GTATTGTGGAACAGGATGTGGTTTTCAGAGAAGGCTTTAGCATTAGTGTTTCCTATCCGTACTCTAGGGTTTCGGGAGCTCTTTCTTGGTGTAATTGAATGGTCAAGAGCCTGAAGATTCATCAATTGCTACGAATGAATAATCCTTATGCGTRTTCCTTAGGAGAGATTAATTTCTCGGAAGTGCCCAAAGAACACGCATTTTTAGAAGGGAGTCCTTCCTATTATCATAGCACGATAGCCGCCCAAGGGGTGCCATTATCCGCACTACTGATGAACATGTATCTGAATGGATTGGATAAGTTCGTAAGAACTCTCCAAAAAAAAGCCAATCCGCCCGTAAGATTGGACTGCAAAATGAATAACTATTCGAATCAGTTTTCAATATTCAGTCTTTGCACATCGTATAATCTCCAATTTTCAAGCGTTCCTTTATTTAGTCCTTCGAAAGTGGGGCGTAAGGGCGCAAAGTTGGCTGATGCTCGAGCTGGACCCAGAGCATGCCGCATCCCGGGTAGCTCCCGTTTTATGCACGACGGGGCTGCTGGCTGCTCATCTTCCTCGAATTCTCTTCTCTCTCCTGAGATCAGAATACGAATAATCCAAAATGGTCTAGCTAGCTTAGACCGTAAGATTTCGTCTTTTGTAGGATCCCGAAACTCAACCTCTCCCTATAACATAGAGGAAATCATCGAAATGGAGCAGAACACGGCGGAAAGATTAATCAGCGATATGCTAGATTCCGTCAGCTCGATACTCCGCGAGGCTGCTCTGGAGAAGACAACGAGTCCGTTGGATACACACACGGAACTCGAAGTAACCACTCTCGATAAAATGATTCGGTTTTCAGTAGGCTCGACCTATTGAAATGCAAATCAGCACCCCATTTGAGGCATGAACTCGATAGTCTGCTTCGTATGGACAACGACAAATTGGGGTTGGTCAAGTGGTACTTTAATAGCTCGCTCCACACCCTTTCAAAGGTCGAAGCCCACCTGGATAAAATACGGGACCTGAAGGATAAATGGCAAAATCTCTTAATAGAACGGGATTCCCTTTATAAGGAAGGGGGTGGAACCAAGGAAGAGAAGGAGATCCACTACCAGATAACCAAGGTCTTCTATGACCTGAAGGACGAAGTGGAACGCCTCAGAACCGAAATAGGAAACTATCTCGGCGCTATMACCTATATACTCTCCTACTTTTCGGCTGATCCGAAAAAACTTGCTTTCTTAAAAGAAGTTGATCGCACACTGAATAGCAGGTTGGCGTCCGCTGCTTCCAGTAATATGTTGGACCTTGCCGCCGCTACTGGTTCGAGAGAGAATGCTGGCGTCCCTACCCTGCCCGGCACCACCTATGGGCCCGAAGTTGCCGTCAACGCGTCGACAGCGGGGATTGGCCCCAGCGGCGAGATTGTGCCGCTACTTACACCTGACTTCGTGCATAGGGTACGGCCAGAGTTCCAACCTCTTGCCCAACAGGCCCTCAACCTTTATAGCATAGTTTGCCAAATAAATTATCAGGAAGCCAACGATAAATTCGCAGAAATCACCAGACTTCTGCGGTACGTCGGCCGAATAATAATACCCCATCGCTCTTGGAAACTTATCGAGACGCCGTTGAAGACGGTTTAAAAACGCTTAGCGAACAGTTTCACCTAGAGAGCCATAGCGGTCATAGGCCCCGGGGACGCTTCGACGAAGCGGCGAGGGCAGCAGACCACCAAGTAATAGCGGAAGGAGAAGCAGCAAGCCCAGAACGTCCTTCTCTTCCAGCCGCCATTCCGGACCACTCTAAGCCTAGGGGACACCATACTCTCAACAAATATGAGAGCTGCGGCGGGGGCGGCCCCACCCAAGTCCTTCAGAATGGCGAGAAAGGGCGCTTGCGCGGAAGCGCTAACGCGCTTCCCCACCAGCCGAAAATACTCCAGGATAATCCAAAATGCCCCAGCCCAGGTCCCGGTGGGTTGGGCTTTCAACCTCGCACACTTCGAGAGGATATCTGGGACCTTTTAGAAGCCCTTCGGCAGTTCTCCAAGGAATTGATTAAGTCAATCATTGGAGGGTTCTAAACGGCAGGCGGGCCCCCCGCCTTCCTCTCCTGCTGACTCTTTGGTTACTCTACAGTAAAAATAATAGGGCGGGGCGCCGCGATCGGGGAACGAACCCAACCCAACTATTAACCAAATAGTGGATGGAAGAGTTTCAGCTCCAAATACATAGGGTGGGCAGACCACTGACATGGGGTCGAGATCCGAAAGTATCAGTTAATCCGGAGACTTGTGCAGCTACGTCAAAGTCTTACACTTTATGTACAGGGGCGGCCGGGGGGTTCAGTCGGGCGGTAAACTATCGCGGCAGCGGTAGGAAGTAGGGGTCGAGGTCCCAATCTCGAGCGCCGCCCGAAGTAGGGTCAGTTCCGACAGTGGCGGCAGAATTGGGGCCAGCGGAGGAACTTCGTCAAGGCCCAAGTTCGACCGAAGAATCCTACGGAAGGTGGGATCAAAGGGGAGAAGAATTGGTACTGAAAGGGGTATACCAGACCTTACAGGGACGGACAGACTGACCAGGAACTTAAAGCAAGGGTCAGCAACAAATAACCGGCGAGGTGCCTCCTAGCAACGAAAGGTTGGCTAAGCCGGTAGAGAAGCCTAGGAAAACCCAGGTTTAAAGTTAGGTTTATTGACTTTTCCCAAACCTTTCGAGGATAGTAGCTGGCCGACGTGCGCTGGAGACGTCGGTCTGGGGCAAAGGAAATAGGCGGTCGGAGAGTGGATTGATCCCCCATCCCCGCTGCCTCTGACTGGCAAGAATCGAGGGCCGTAGGCGGGAAGCTAGCTTCCCCGCAAGGGTACAAAGCGCTCCCTGCGGGGAATAAAACGAAGCCTTAAAAGGCGGGCGTTTTCTGCCTCCGCCTACGGCTCCTTGCCTTCCCTGCTCCTAAGGTGGGGGGTTCCAGGCCCCCACCCGGCTACGGGGAACTATGTCGAATCGTGGTTGGCCTTGACGTTGGCGACGTAGCTTAAGTAGGTGGTTTTTCACCTACGACTAACAAATCACGAGCCCCATCCGTTCCATTTCACACTTCACAGATCCGGGTCCCGCCTTGTAGGCGAAGTCATGCTTTCGCTCGTACTACGCCCTTTTCCTGTCCAACATGCCCCCTGCGAGTGGACATGTTGGACAGGTTCTTGAGCCGGCTCGCACTGGGTTCGTTGGGGGGCTTGAGAGGGCCTGAAGCCGGGCTCCTACCGCACCACATAGATAGGTGGTACTAACGACCTTTCCAAAAGTGTTATTGCGCTTACTGGGGAAAGGATTGCTCTAGGGCATCTGTTCCTGCCCGGAGGCCTCGTGCACAGCGGTGTCGCTTGGGGCCTTGCCGGAACCGTGCGGTGTCCTCAAGGAAGGGTTCGCCCCTGGGGGGTGTAAGGGACATCTATGTTAACTGAAAAGCGGGTTGGTTAATCAACCTTGGCCGTCCTCCGAACGTACCTATGGAATAGGTTGAAGGGGTAGATTATTGAATGTGAGATAGGTAGACACTGGTAGCAATCAGAGTTAGTTTCATGGTTGGTGCGAAAACGTTGAACGCTAGTTTTCGGGTAAAACCGGGGAAGCGCGTAGCGCTTACCGGCTCCGCCCCACCCCCCTCCCTTTTACCTTTACCGAAAGTCCAAAAATGAAACACGGGCGCGTTAGCGGCCCGTTACCTCAACCTGTTACTCCCTTATGTGGCACGCCATAAAGGAGCTAAAGGCCAGAATAATAGCCCAGTCCCCATCCCCTGATGCCTCCATCAGAACTTTCATAGCATCCCCTTCTCTCATCCCAGGGTCATCGAGCCCCCTCTATAAAGGGAGTACTGGCATTGGCAGGCAGGATGAAGGGGGCAAGGTAAAAATTCTTTGGCAGGCGCCGAAGGCGGCCGGTACTGAGAGCTGTCTTTGAGCAGCTTTTCGGTTCTTTTCATAGCCGGGCGGGAAGCAGCTCGGGTGCGCACGCATATCCGAGTTTATTTATAGTCATCACAGGAGTCGGGTCGGGGCTGAAGGGAACCTTCCTCAGCGTCTAGGAGCGCACGATCAGGCCTTATTTCCAGGCTACTTACGAACAAAATATAGATGATCAGCTTGACGTCCTTCCATTCCATACCGAGTGAGTGAAACATAGCTCCGTGGGACGGATTGAGAAGCGAAGCGAACAAACACGATCGATAAATCATCTACGATAAGAAGCGAAGCAAAGCGGAGCGAAGGGCAAAGCGTATTTCGCAGCGAATTCTCATTCAAGTATCTCCTCCTCGTGTCGTGGGCCGAAGGCGCCGCCTTCGCGGCCGCCCTTGTTATCCGGTAATAGAGCCGACTAACCCCATACTACCGGTCAACTTTTTAGTAGCGTTCAAATTCGTCCCCGTCGCCGATATACTCCATAAACATAAATTCCCGTGTACTTTTCACAAATATGGAGTCCGTTCAATAACGGCGGTGCTAAGAGGGATGTGTCGGACCTCCCAACCCTACCGAGGTACCGGGGGAAAGGCAGCCCATAATGCTATTCATTAAGGTTTCTTGGCAAAAAATGACTCGAAACCGCATCTATAGACGCGAATTTACGAAGGGTTTCCGCCCAACTTTTGAGAATTCATCCTTTTTCGCGCAACTCAGCGCTTTCCCGTGCCTACAGGCACATCTAGAGTCTAAAGTGCTACGCGCTTTCCCGGACCTCGCTTGAGGAGGTGGAGACCCGGCCCTTTAGACCTTGGAAGGTGGGGAAATGGCCGGCAATTGATCCCCTTCTCTCCGGAAAGGCCTCGCCGGGAAAAGCRTAGCGCTTTATCCAAGAAACTCTCCGCGCTAATGCGCTACACTGCCCCCATTGTGGTGCCCTTGGGTCGAAAAAGAAGAAGGGACAGGAGTGAGACAACAAAAGGTCGAATGCCCGGCACGTATAGGTGTCAAACGATTCAGAAGTAACCGGCCGGCGGCATCGACGACCCATCCGCCCTCACTATCGACGAGCCAGGCTAAGAGGCAAACACCAACCTTTCGCCTTCGCTAGAACAACGGGCCAGGAGAGATGTGCCGGAGCTACGATAAGTATAAGGCTGGAAACTCTGATCCAGTCAGCAGGATCCTATGATTCTAATGAAATCAGTACGAGAAGCAGGGGGATCCAACACATGAAGTATTGGGCGGGACTGTTTTCTCAATAATTACTAATTATTAGGGTCTAACCACTTCCTGAATTTTCGTAGATCGATGCTCCTTCACTACTTCGAGGTTAAACTCCGGACGACCCCTCCGGCCCCTACCTATCCCTCTCCGGCCACCCTGGGTGTAAAAGGCGAATTCCCTTCCTTACCCGCCATGGGCGGGCCCCCAAAAACAAAGCCGGGCACATGCCTGCTGACCAATGCCGCTTCGAACCCTTACCTTCCATAGCCATAGGAGTTCAGGGGAGGCTCTTTGTGGGCGGAGGCCGCCCACAAAGAGCCCTTTTACTTGACTCGTTTCTGGGCCTCGCCGCCTTTCCGAGTCGAGTCTGGAATCGACGACTCGCTTTCCCTTTCCTCTATCTGAGCGAACCCTTTCCCCCATTCGGCCCCGCATCGCGGCCGTGCGTTACAGCGCGTTGTTAGTGGCATAAATTGAGATGTTTGACCTATTACAAAAACAAGAAACATCCTGGCCTCTGCTTTGGTAATAATTCTGCGGAACAACACTTTTCCGAGGCTTTTTTGCCATACAGTTCTATGGTCGGTATAACTGAAGAGGCCGGCGGATACGGCCGCCTCGGCCTCCGGTACAACAAGCCACGAGCCAGCAGCTCTCGCTCCTCATTATGAGAATAGGGGCACGGAGGAAAGGTACAACGAGCAGCCATACGATAGGTACTAAGCCGAGGCGCCCCCTCTCAAAAAAGGGGGTGAAAGGCGGAAAGTTTCGTTCCTGTTCGTCCTGGTTTGTTTCTGTTCGCTCCAGGATCGTTGTCCTGAATCAGTCCTAGGATCGTCGGAATAACCCACCCGTTTCTAAGAATCTATCCGTTCATCATCGTAATGATCATTACTAAAAGGGGTCAACCTTTTTGAAAGGGGTGCGGGTGGGTTACCGGGGTGCTTCCTTGGTAGGTTCTCGACCTGAAATCTCAGCACTTCATCTGCGACGCCGCGTGTGGCAGGGCGACGAAAGAGCGGCCGGGAAAGTAGATAGGGGCTTGTCTGCAATGGTTCTTGCCTCGGCCCTGAGCCTCGCTGCTGCTTTAAGGTTTCCGGGATGGGCCGATCGCTACGCGCCTCTATATATGAAAATGGGAATGAATCAGAGAATTTTATAGATAGAGGATTCGGGGGGCCGAAGGCCCCGACCGAAAATCGCATCTATATATGAAATGGAGTTGCCAGAGGCTTACTGGTACCCGTAGTCCGGGCTACCAGACTGGAAGGAATGGCTTGATAGGTGGCCCTACCAAGACAGGAATTGAGAGGTCCCCTACCAATACAGGACTTGCCCCACCCCACCTTTCCAGACATCATAGAATTTAAGATCAGGGATAGGGAAAGGGAAGGAAAAGGCATTATTAACGGATACGGAAAGGGAGTRGTCGTCGTCTCATCTCGGCACACATCCCCGTAGGTGATCCGGCATAGAGAAGGATTTCTACGTGGCTGTTGTTTAGGTATCTGAAACGGACGTGAATGTTCTATCTAATGCTCCTCCAAATAACGTCAACCTCGTTATCGAGGAACTACTTTTTAGCTCCTCTTTCCCTCGATTCTCTGCTTCGACTCTCGAAACAGTGCCAGTCTCAGCTCTGGCCAGAGCACACTATCGATCGGGATTACGAAGATTTCTATCTCGCTTCTCCTACCAAATCGAATGAATTTATTTCTCCGTCGCCGAAAAATGAACTAGGAAATGACTTTTTAAACCCGAAGAGAATCCGTTCTTGTTATTAGGTCTATTAATATTACGAATAGTGTTCTGCGTTGACACAGATACGAAGACCTTGGGTTGGGAGTGTTGTCTGGTTCACTCATGCCTCCTAGGCGGCTAAGTTGACGACCGGTGTTCCAATTAACAGCCGCTGGACCGATATCCGTCGATTAGCTATTGACTGATCCTTCTTTTTTCTCCCTGATTAGGCATTAGCTGATTCTCATTAGCCGATTCTCGAAACAGCAAGGACATCTCGAAATACGTATTATTGAGCGCATTCATCATTCCTGTCCTTTCGGATTCTTCTCCATAACCTCGAGGAGTCGCGGATTCCAACTCTAGAGGCGGATTTGGTCAATGCGTTCGCGATCGATTCAAGACCCTTGAACGAGATAGGAAGCTCGAGGCTGACTCAAAATCTGGTTCAGCCAGAGATCAATCAATGAATCAATCAATCCCGGCCTCGCATCCACAACCGAAATCTGAGGGATGAAATGACCTGAAAAAGGGAAGGGATGGTGATATAGAATCTCTCTCCCCTGTGGGCGCTATAGATCATTCTACGTAGGTTTGTGTTGATCCAGGAGTTATTACCGAGCATTCCTCCCATTGACATCAGCGGGCCTCGTCCACCCGACTCGGGGACTATCACTAAACCGCAGAAAAGACCCCGCTTTTCTAGCTCTTCAGGCTCGCACCTATATTGTATTGAAAGGAATCGGGAAGAAACCGGAGCTAGAGGTCCCCGGCCTCCATTGAGTCCGCTGAGTCTGCCGCTAGGGCACATAGCCCCGGTCGGAGAGGTATAGGCGGGGTGGAAGCCGCCGCCCACGCTTCCATTTGGAGTAATTTAAGTTCCAGTTCCTCCGCGAGCATATCGAATCAAATTTCATGATGCACACAACTATTACTATGAGGGACGTCGTTATAGCCAGAAGACCTCGGAGTAGGCTAGCCACCAAGGCTAGAATGAAAGAGGAGTGCATAGCCATGTGTTCCGGAATAGCGGAGTCTGGTCCTAAGGACGACCAGGGACGAGACCCAACTAGCCGCCTTCCATAGGTCATCCAGGGATGGGATAAGGTACATCATGGCCCAACAACTGAGCCAGGGCGAGATAGGAGGGGTGACTAGACCAGCCAGACTAGGCTGTGCCCAGTCCAGCAGGGAAGTCGGCAGGCTCGGCAGTGGCCTTCCATGGCGGCCCTAAAGCCACGGAGTACTTGACCATCACTCTCKCTTTGATCATTGATATCTTGTGATTTATTGGTCACCAGCAAACCAGCGTTCCCTTTCTGAAGAGGAAAATACACCGCCTTCTGTTACTCGGTAGGTATGGCGGACCGGGCGGCCCTTAGCCGCCGCCCTAGGCGGGGTTGCTGTATATGCGAATAGATGATCGGAATGTAGGGAATAGAAAAGGACGGAAATGACGGGCAGGCAGTTTGGGGACCTGAAGGGCGGTAAAGAGGTGGTAAATTCAATAAGGATCGATTCTGGAGGGGCGGTAAATAAAGGCTGAAAAGACAGTTCAGTCCACTAAAGCGGGCCGCCGCCTGGTGGGTAACCACCTACTAAGAATTTGATGCGTAACCGATGAGCCGGATAATTCCGTCCACAGTACGGAGGGAGGGGCCCGAATAACCTAGTCCTCGACTCTTATGGGAAGAGTCGAGTTCAACCCCGTCCCTGATAACTTGACTTCGGGTTGCCCTACCCTACTTTATTGACTCTTTCCTGAGTGCAAAACACAGGGGTTGGAACGGGAAGGATCGGATTCTATTTCTGTACCCACCAGGGTGGGGGTTTTGACCGCGGCTCGCTTCACACCTTCGTTAGTTGCCAAACCTGAGCAGGTGGGTGGGCAATTTTCGCCAATTGGTACGGATATCCCAGGCAGTAATTAACTAAGTGAACTTTTCCATCCTACTCGAGCCGCGGCTATAGGATTCGAACCTCTAGGCGCTCTCCGTTCTGACCGCTCCGCGGGGCAGCGCGAGGGTATGAGTGAACGGCAACATCATGGTAACGGGAGTAGTATTTGGACCTACAACCAAAGGCTGAAAGGCCAGCCAGTCGAGTTTCCATTTACTCGCATCCCGCCACCTCAAGCCGGGCCCCAGTCGGCTCTCGTAAATTATCCAATCTAATTTTTTGATGCATGAAAAAAGACTGACAAATTTGTTTCCATGATTTGAACCAAGCAGCCATGCAGCCACCTGGTTCTGCCGTTGGGCGTTGGCCCGTCAGTGCCTCTGTAAATGGTGGTTGTTTTTCTACTTGCTCTGTGAGAGGCTGCCCCTGGTGTGCTGCATTAGGTTCCTCTAGAAAGATACTAAAGGATCCACTTCCAGTAATAGAAGCCTGATAACCAGGCTTATCAATCCAATCTAAATGATATGGAATAACCTGCTGTTGGGCGAGGATGTAATTCCTCAGATAAGGCGGCGTTTTCCCATTCGGGATTTCGACCTGTTCTGAGCTGGAGTTCGGGTCCTAACACATCAAAGGGGTTGACGAGCATTATCACCTTAGGTGTTGATGCAGGAGCAATCCTTGCAGATGTTCCGACCCCTATCCGACAGGTGTGGGTGGGGTCCAGATGCTGTATCCGACCCGGGTCGCTTACCCTGCTGGGATTCCGATCCCAAAGGTACCAGAAGGAGGAGCGGCCGCCGCCCCTTCAGAAATTATCTACTGTATAAAGTGGAAAGGTTTAAAATATCGGTTCAAATGATCATGTAACCTGAATAGCAACCCATAGCGAATAACGCTTCTGGGCTCTCCTCTAAAAGGAGACGCCGGACAGGACGATCGTTTAATCCAAACATCAAAACCAAGAGTGCATAGCAGCCAAACAAGCCTGTCCGAAGTCGCGCAACCAAATCTCGAACCAACAAGGTCCGAGCAGGAAGCGCTCCGCGAGTACAGGATCAATTAATAACGCGTCTTGAGCAACAGGATCGAAACCTTTCCCGTCCTCAATCTGGGTTAGAAACTGATCCCTAACCTCCCACCACAGAGCATACAGCTCCCATGGATAGACCATACGTGGTCTAAGCATAGAAAACCATACAACCCAGGGGAAGGGTAAAGAGCCTGTAGGGGCATGGATTACTAATAGGAATCGTCGCCACCTTCTAGATAACCTAGAGGGTGAAGTCAACGAACCTACTACTTTGTATCCTGCTCCAAACCACCGTAATATCTCCGCCTTACAAATAGGGCGGACCTCCAGCAGTCTGGTGACCAGAGGCGTAACAAACTGCACTGGAAACCGGAAACCACCGGAAACCTCCATAAACCTAAACCAAGCTTAAACCAAGCTTAAGCCTTGTAAATAAATAGGTTTATGGTGCTCAATCAGTAACCAACCAACCTTTTCCTCAGAATAGGTACCTGTGTGTCCGTAAACGGAGGAAGAAGAATGGCTTACTAACCCCATCAAGGGGCAGGCCGCCCGGAGAAAGCATGAGTCAGAAGGTCGTCCCTGATTCAATAGGTCAGTTGTGAGGTTTGTTGCCGGATCGATCCTTGCTAAAGGCCCGTACATGACATCCCCCAACGTTCGAAGTCAACCTTTCGTGTTGACCCTGACCCTTGATTACCCCACTACGGGGAGGTTTAATATGTTAGGTTCCCCGCTACTTCGAGCCTTTTCTGCCACTTCCTAGATTATGCATATCCACCTTCCTCTATTCAGAAACAACGCCTTCGGTAGGCCAAGAAAAGCTTTCTGCAATATTAATACCTCTTAGGCATGCATAGGGAAGGAGCTCTTTGAAACCGGCATGCATCTTGTTATGAGCTATGTGAGGTTCGAAGAGTACCTACCCACTTAGGCGGGTCAAATGCAGCTAAAGAGGGATGATTAGTACTTTTGCTCCGCAGCAATCTAAGAATTGGAGCAGCTTAGCCTCCTAAATTGCTCCAAACAAAGGCACCTAGACAACAACCGACTCAAACTCGCCGCGGGGCGCTAAAGCCCTAACCTCCGTCTACTGAGAGCCGGGGCAGTGGGTCCCGTCCCCTCGATGCCCATTATGAGACGAAAGGAATCGGGAGACATAACAACCTTGTCGAAGGCTTCCTTCGTGAGAAGCGTTCGGGTATCATTGGATTCGATCTGCCGCCTTGCCCTCCCCGGCCTCCGTATCTATCGGCGGGGGAGAGTATTCAAGAGGTAAAGTTCCGGACCATGTGTTCGGAGGGAAGGGAGCTTCATCTTGACCCTTAAGACTTGATTGCCCTAGTGCCCCTGTTTCTTCATCAGGCCAAGGAAGGATTGGCCATCCTTGGCCTTGCTTCCCTCGCTGTTGATTGAAGGAGGGATTCACACATCCCATGATGATTACTGGGGGGATTCAAACATACCCAAAGAATTCACACACACCCGATGATGATAGAATACGAGGTGAGCGCCATGCGCTTCCCCGTCTCCTAGGGGGGTAGCGCTTACCTCGTGTCCTAGATTCCTACGTATCTGTCCCGCCGGACACATATCTGTTAACCAGGGGCGATCCTATCGGGATAGGGCTGGCAAGGGTCATTTCCTTGTTTGGGCGGGCCACTAACTTCCATTATATGAAAGGAGGCCAGGGTCATGCCTTTGTTTGAACGGGCCATAAACTCTAAGAAAGTAGATATCCACCTATCACCAAATGCATCTAAAAGCTATTTATTTCTGCACCAGGAGCACAAAAGGTCTAGGAGACCAGATAATAGAGCGGCCCAGCCCAGATTCTCTAGATACCGCCCCGCTGCCTAGAGACACATAATACTTGCTCTTCCTTTAATACCACCTCCACCCTTCCAACCTCACCCCCACCTATAGATAAATCCTGGTCGTTCGTTATCACTAACCTGTGGTTGTAGTGAAGTCTCCGCAAAGACGGGATTTCTGTGCTTCCCCCGGAGGAGACTAGATCTGTCAATACGCCGTTTCGCCATATCCCCGATCACTTAAAACGCCGCACCATCCATTTCAAAGATATCAGGGACGGGATAAAGTAAGTGCCTATCGGCACTTTTAGGAGATAAAGCGCTTATCAGCAGCAAGCTACGGGCACTGGGCTTTCTATGGGAGGTGGTTTATATCGTGCCCGTAGCGATAGGCGAGCGGTCAAAGAGGGAGCCTTTGGCGCTAACGCGCTAACTGAAAGCGAAGAAGGAGCGCGAAACCGTGAAGCTTGAAATTGCCTATCGCCCCGGTTCCCTTCTGGTTTAAAAGGTGCCAACCACCCGCCGGAGGCCCCGGCTCCTTCTCCGGCTAAGAGCTAGTTGATCTTTAAACGGTGCCAACGCTAATAATTACCTTATCCTTTCAAAATCTATGCTTGGATTTTTCTKGCTGATTCCTAGGCTTAGTACTTCGCGCTTCACACCCCGTATCCCGAATGCTCTCACCCCTCGCCTATCGAAATGATGTTATTTCCCCCTTGAAGTCTCTCTCCAAACTTGAAAAGGTTGAGAAGTGGATTTTACAACCGCTATCGAAACATACCTTCCGACCCACTAAAATCCTCTCTATTATTTATCTCGGAAGGGATTCCTGATCCCGATCCTGTTTATCCAGGCTCTGCTTCGAATTCGGGTTAAGAATTCGAACTTATTTTTAACCTTCCTTTCCGGGTTAAGAAGAAGCATATATACGTGGGAGGGCTCTTTGTGGGCTACGGCCGCCGCCTCGGCCGTATGCCCCACCAACCAAAGGTGGGGAAAGGATGGCCCACCCCACCCCACACTAGGGCAAGGAAACTCCTGGGAGGAAACTGCTGGTAGTAGACTCCTGGTAGGAAACTCCTGATAGTGGAATGCTGGTAGTAGGAAGCTCCTGGCAAGGAAACTCCTGGTAGTAGAATGCTGGGGCGTAGCACTCCACTCCAGCCTTTTAGGGCCATCCTCCCGCTAGTAGTAGTAGCGAGTGCACAAGCTGAATCTACTCGAGACTTGACACGAACTGAGAACTTAATAGCGTAGTGGTGCTACTAGCGCTATAGAATCTTATAACCCGAGTTCGCTTCAGAAGCTGTAGATCTCCCGATAGCTTAATACCCGATAGTGGGAGCCCTCCCTGGAGTCGTATACGGAGCCGCCGGTATGACATCGGGATTGGTCGGCATTAGCCAACCAACCAAGGTTTTTTAGGGAGGCCCGAACCGGGTTGTTGGATTTCCCGGTTCCCCTGGGAAGAGATGCACATACATAGATCTTTGGGACTGGGTTGGCTTTACCAACCTTGGGCCGGCTTCGCCTTCTCCTAAAAAAACGAAATTGAACCCTTCGAAACAGTGTTCAGCATCTATATACGAAATTTCCAGGCACTCGACCCACGAAGTARGGCTGGCCCCGGTCAAGATTCACTAAGAATTCATTTATAACCCTACCC
>Contig03+20998511_2
TATAACCCNNCCCCCCCCCCCCCCCCCAAAAAAAGAAGGGGGTCCCGCCCGGGAGGGGGCCCCTCATACAAAGGAAACTACCCCTTGTGGCCCTGAGGAAAGGACGATCCAGAAACCAAACCCAGACGAGCAAGGTTTTGGGTGGAATTTGTTCCGGCATAGATTTATCCAGCCGGAGCAGAGATGCTTCCCGACCACTGATGTAGAAATCCCGCGGTGATCCCACCTCCAGTTAACATCTCGGCGCCGGTTCGGGCGGACCAACGAATAAGGGATAGATTAGGGGGGAATCTTAGGCACTATTAACCCTCGTTGGCATCTTGCTCAGGGGGGCCGGCCGCCGCCTTTAGGCCAGCGACCACGGAAGTCGGATAAGGAAGTTTTTCAAGCCCCTAGTCACTCTCAACATTAGGGCCACCACCTCCCATAATAGGGAGTGACTTTTTACTAAAAAACCGTAGGTGGGACAGAGAGAAGGAATAATAAAGTTGGAAATTTGATGGTAATGTGTTTAGAGCAAAGCGATGGGGCAGCTCTCTCCACACTCATGGGAGGGAAGGGCGGGCGAAGACCAAGGACGACTATTAACACGGACCAACAGCCAAAGGCCAGCAAGCATCGATCGGTCCGTCATCCAGCATCAATCAGTAAAACCAGCTAGAAGGAGGCGGATTACTCCCCCCAGTGCGAGTAAGAAACAACCTCCGAGGCTGCTGAGCGTTAGCGAGGCACCCACCCTCCAGACGAGCTTTGCGCGAGCAGGGGGAAGCGCAGTTAAACGATGTGGGACTGATAATAAGCATAGCGAACTCGGGCGATTGAAAATCGACGAGGGATCCAACAAGTAGATAGGATCCCGAGCACCGCGATGGGGAGGGGGTCCGTCCGGGTTAAGGTCATTCCCAATGACCGATATCCCACCAACATTCCCGCATACCTTCTCTTCCATGGCAAGGTAATGCGAATGACCCTGAGACTCAACCTTCCGAAGGAAGGCACTACCTTGAACCCGAGCCATGCGAAGGCACAACAACCTTTGAGGGGATTACTATTATTCCATACTCTACGGATATACAGACTAATCTCTGCCCCACGGGCCAGCTAGACCTTCCCTTCCTTACCGGCAACTCTATCCGAATATCCAAGACTTGCTTCGAGGGGATCGAAGGCACACTTTACACCGCCCCCAAGTGAAGCATGCTTCGAGAGCAGAACTGCTGAATACCTCCCCGGCCCTGACCGACTAACGCTTCTATCTAACCGACCCTCTTCACACTGTCCATCCCCGTGCAACATTTCAGAACGTAGGAATGACAATTTGCCCTAACGACCAACCTCGAATGGGGGAACTACCTGCCTTTCCTCGGCCTTACCCGCGGGGGAAGCGTTATTCAAGCGATACTTACTTAAATCGAGCGAGTCGAACAACCTTCACTAACGGATGAACACTTCCGGAATGAATTCGGTTACATACGCCTAGATCACTCTAAAGGCTAAATCACAGTCAACGATGTCACAGAGTATTACGCATTCCATAGCCGGTTGAACACCGCTAGATCTTGACTAACCGATGTTATCCTCGAGTAACAACTGACTACCCCTCTCCAATCGATTGAAAAAGGAGTCAAAGAGAACCAACACAACGGGGCTATCGGGATAGATTATGCCTAATCAGCCTCCCCACAGAAGGGTGGCCAGCCGATCGAGACACTAGGCTCATCGCTTAGGAGCGTATAGAGGTATTATATGGATAGGGGGCGAGCTTGCGAGCCCCGGGAGGGAGGGGGTTTGAACTCGACTGAATTCACTGTGAGGAGATTTATAACCCTGACCCAGAGCTCGTTGAATACCATTGATCGATTGTGTTTCGCCTCGCCTTGCCTTCTGGGGAAAGCGAAAAGCTGCTTCTTGAGTCGGGAAAGAAAGCTGCCTACGGCCTCCTCCGTGCTTTTGCCAAGCAAAACACTTTCAAATCATCGGTTTTCATAGCCCAAAGGAAACAACCGAAGGCACCCAAGATCTACCATGAAACCCCGGAGGGGAGGCTCAGGCCCTTAACATGCTCGGGGTTCAGAGAGGATATTGCAGCTGACTGTCCTGTATTGTCCTGTTCCTGCCATGAGGGGGGGTCAAGAGCGAAAAGAAGTGAGCCAGCCCAGCTCTGAGGGGCTTAGGGCTCGAAGTGCAGGCTATATGGAAGGGTTTAATTATAGAATCTCATCGCACTTTTCGAAGGGTGGCCCTAAAGGGTGGCCTTAAGGCCAGCGTGTCATGCACAATTCGTGGGCGAAGGATGCAAGGAGCGAGGTCATTGTTAGTGCGACCACATGTGCTAGGAAGGTCTTTCATAACTCGAGGGCCGAAGGCGTCCGGCACCATGTCCGTGCTTAGAGGGAATCTCTTCTAGAGCGCCTTGGGGACAAGCATGGATAGTATCAGACCCGGCACACACCGCAAAGAACAGGAAATGGAACTAGAAAAGGGGGGGCCGGGAGGAATTGCGGGGACTCCCACACTACCCTTCCGAAAGTGCTAAAGCCCTCGCTTTAGGCTTTCCGATTTCCTGCCAATCCGCCTATATTAGCCGACCGATCTTGATAATGCCGATCCACTTTCGTGGGGCGGTGGAATTACATAGAGGAGGTCTTTCTTCGGGGGGGGCTAAGCGGGCTCAATGCGCGTGCCCCTCCCCTGTTCAACAAAGGGAAGTACTTACCGTATCGAGTCGATCGCGAATATAGGGACGGCGCTGGCCTTCATGCCAACAACCTCCGAAGGGGACGGGACCCCCCCCAATGATATATAGAGAAAGGCTGGTGGCTCGCAAAAGCTCGCCACCCTCGATCCTTGACCCAGAGTCGGCCAAAGAGAGAGCAATTTTTAGGATGAGAGTTGGCTCCCCACCCTACAGGGTACGTCAGGGCCACTGTGGGGGTGGCTTTGCCAGCCTTGCGGGCACCCCGCCCCCCCAAGGGCCTTTCTAGCGATATGTGTTTGTGTTGTCTTGCCTAACTCCGTGTTGTCTCGCCTAACCCCTGGCATAAGTAGCGCATGTGCTCTGGTAGCTCGGCGAGCAGTTATAAGTAGTCCGGCTAGTTTTCGGAACCATGAATATCGAACACATAGCTACAGAACGAACTTAGGCCTTCATAGGAACCAAACCCGCATTCAGCAATATGTAAATAAGTGGGTTGGAATGCCACGAGGTGGACAAGACTATCGAAATAGAAACTAGAGAGGGAGCGAAAAACTTTCCACGATAGTGGGAAGGAGCGGCTATAAGGGTGGCCCTTACGGGCCAGCCTCCCTATTACTTATACGTTTCTTTAATTCATACATTACCCATACCTTTAATCTTCTTCAATCCTGCAACTTGGTCAAAGGTGCAGTCCTGAGGAATCTTCCTCAACACTGACATCATCCAATCATGGATTGGATAAAGCAAGCGTTGACGAATACTATCAGTCATCGCGAAAAACCTTCCCCGGGTTCTTGTGGTTCCCCGGGGCACTTAAAAGGGGGCGCTTTTTTTGACATCTGGTGCGAACAAAGGAAGTGTTTGTTGCACATCTTATGGAAGGTCTGTTCGTGCTTGCACGGATCAAGTAACTATTCGTGCCTAACAAGGACAAGATGAGGGCTGTGTGGTGGCACGAAGCTCTGCGATAGGACCGCCAAGGGATTTTCATGAGCCTTACTCCACAGAACGACGAGCCAGCGGCCCCCGGCCGGCGGTTTCACTTCGACGAGGAATCGGCGGGTCTTCGCCCTCAAGCGGGCCAAAAATATCACTTCGCGCGAACTACGTAAAGWTTACATCATTCTTTTCGAATGGTCAGTTATCGGGCGGGCATCGCTTGCCAAAATCGTTGTACAATCCGACTTATCTGGACTGAACGCGTTCAGGCTAAAATTCTTACGTGTGGGGAACCGCTGATAGAGATGAGGCCTAGATCACGGCTCCTTCGAGTCGTATCACTTCTTCTTTGATTATTTGGAGAAAGGCCCAAAGCCATTTCATATTGGTGCTTTTCCATAGGTTGAAGTAGATTACCCGGCGGGATCCTTGACCCTGACCCTCGAGGAGTAAGAAAGAGTGGTTGATGAATGCTAGATAAAAGATGAACTTACTGAGAGTAGTGTGAAGGTTGCACTTACGGTAGTGTATTCTGAAGAAACGCGAGGAACTGATGACGGAAAAAGGTTGGGAAAGTATTTAGAAACAGGAAAGCATATGGATTTCTTTTTGGTCTATCGGTTTAAGAATTGGCCCAAACACCGCTAGCTGCTGGTCGGTCGTTTATCGCCTTAAAGGTCATTGTCATTGCAGGGGAGAAGGCGCTTTGCAGCTCCCCCATTCTCTGCCCCGACTACCTACTCCCTTCGAGGTCCCTATGTGGTCCCCTTTTTTATGTAGTAGGTAAAAGTGGTATAAAACCGAGGTAAGTGCTAACGCGCTTCCCCTACGCAGTAGTGCGCGCTACGCGCGAAACCGGGATAAAGCGCAGAGCGCTACACCCTTTTTGAAGAAAGGGATAAAGCGCAGAGCGCTACACCTATCGAGTGTCCACTGTCGAAAGGTTTAACCGGAGGCGGAGGCCGCCTCCGGTTAAACCTTTCCCTTTCGCGGGAAAACGCGCGGAGCCCGCCCCTAGGAAAAGAAAAGGGGTTAACCATCGAAGGAAAGCGCGTAGCCTTCGTAGGAACCGGGGAAGTGGAAGGGTCCTCCGACCGGGAAGGGGTCCACTCTCGAAAGGGCCGGGAAAGTGCCGGGGCGCTACGCGTTAGCCCCGCTCCGCCCTTTTAACCGCTTTAGGTTTACCGGCCACAAGAACCCGGCCGGCCGGCTCCGCCCGGCTCGCTAACGCTCGCCCTTTAAAGTGCCTATCGGCCCTTGAAAGTTCTTTTTGTGGAAAGCGCTACGCGCTTTCCCGGCTCCGCCCTACAGGGCGGCCGAAGGCGGAAGCCGCCTTCGTGGCTTCCCGCGGGCGCTAAAGCGGGTTTAGGCCACAAAAGTCTTCGACGGGGGGCCCGCCGCCCTTCTCAGAAAGCGCCGCTAAAGCCCTTCTAAAAGGGCGGCACGAAACCCAACTAGTTTCAAGGTCGAGTGCGTTTTTGTCAATTTTTGCATCTGGATGCAAAGAAGAAGTTCCGCCTACGGCCTTTTGGTCAAAGCCACCCCTTATTCCCTCAGTTGCCGGGCCAGTAAACACTTCATTCGTTCCTCTGAAATGGAGTTACCTCCGTCTTGCCCTTCCTATGAGTGAGTGAGACATGAGCACTTCCATACAGTGGAGTGGACGCACGGTTGGGTTAGAGAACACTACGCGCGAAAGCACGCGCGGAGCTCACGTTGAGGGGATTAGCAGAGGAAAAGACAGGGTCCAAGGGCCAAGAGGGTCCAGTACCTATGATGTGTGGACGACCGAATCCACAAAGTGTTGAAGTTTCTGATGGCAAGGCTCCCACCATTGTTGGAACGAGGGCCGAAGGCACGTTGTTATCCGGGTGGATAAACTTAATCTAGGGGTGTAAAACCGCCAAGGAAGCGCGCTAGGCTAGGGGGAGGCTTCGCCATTATACGTGGATGCTTTGGGAAGATGCCTGTTACCTGCGTTCCCAAGCCATCAGAGACCTTTTCCTCTGGAAAGAGTAAAATGCCAAGCGAGCACGGTATCGTACAAGCTCGAAAGAACGAGTTAGTCGATTCAGCAGCCGTAACGGACAAAGCATAAAATAAAACATGCTCGGAGAATGCAGGAATTCAATACTTCGTGCCTCAACCGGCACATGCCCTCCTGATGAGGAGTAATGATTTGGCAACGAACACCAACCATCTTCGGAAGCACCGCAACCTATGGGACAACAAACAGGTTTAGAAAACGCCCTTTTTGGGTTTTCTAAACCTCCTCGTTAGTTATAAGTGCAGGTCCCTTAAGGGTACGAGGCAGGGGCGGGAGATCCCACATCCGTAGTACGATTCCAATCCCTATCCAAGCATAAAGC
>Contig03+20998511_3
AGTACGATTCCAATCCCTATCCAAGCATAAAGCGGCAGTGCCAGTAAACCTCACCCTAGCCAACTGCCTACCCGATAGCCCGCTCCAAGCCACCTAAAGCTCTCAGAGAGTTTTCCTTCTCTAAGAGACAGCGCCAGGAAAAGCGCCCTGGCGGCTGCCACTTGCGCCAAGGGTATGGGTGAACAATCCACACCCCTCCATATGACCTTGTAAATCTGAACGAAGTGCGCATTAACCATCCGTTGGTACCGCTCCGCTACCTGTGGATGTCCTATCACTAAGCCATCCCCCAAGACAGCGTAGTTAGTGAACCGCTGGCCAGACGACTATATCAAAGGATCGATAGCATAACCAATATCCTCGGCCGTTTCCAACCTTCATCTAATCAACCGCAAGATTAACCTACCACTTAAGGTCACTCTCTAACTTTACTTGCTCAGCTGACCATGGACTTGCCTAAGAATACTGCTCTTAGGGTAGTGGGTGTGCGATGACATCGTAGGAGGGTCCTATTATCGTTGGGATAGCATGGTACGCTATTATCCCTTAGTCCTCCTTATCTTTATAAACCACACCTAGTAGGGATGGGGAAAAGGCCCCAGGGCCCGGCGCACTCCAGGTGCCGGGCTGACCAGACCTCTGTCTAGTATCGACGAGTGAGTCAGGGAGAAAGGCTTTTCTCATGACGATTTGGATGCCCTACGACTTTCAGAAAGTCTCTCTCTGACTCCTTGAACTCCTCTAACGAGGGACGAAGTCACTGGGTCCTAAAGTCCGCTCGACCTCCCGCACTCGACCTCCTTCCCCTCTCTTCGCTCGGGAAAGGTCAATTTAGGACACTCGACCAGAAAGAGGCTTTCGAAGCTGGCGAATAGTTCCTGAAAACACGTCTTATTTCGAGCTGATTCACAATACTACGCATCAGCTTGCGCTCAAGTACGCAAATTATTGGATTTACTGTGAATGAGATTATTGTATTTACTGCGAATGAGACGGTTACGCGCGGTGCGGCACGTTTCCACTACTCTTAGTGTCTCGGACACCTGATTATTCATCTTGAAGGCGCCTTCGGGTCGGGGGGAACTCGACCAAGGGAAAGGATCTCTTATAAAGAGGGTGGTCTGGCCACTTAAGGGCACTACCTTCGGGGAGGAAGGAGAACTTCTACGCATGCCTTCACTTCGGAAGTACTAGCATGAAGAAGCGAAATCAACCACGGTTTATCGGGCACTACTCCCAAGCCCCTGTGTGTTGACTCAACCCATTACGTAAAACCAGTCCGTGGAGGGCTCGGATCAAAGGAAACGAGTACTATACCCCCCCCCCAAGACGAAGTATTTCAGTGTCTCAAACCTCACTCGTGTTGATTACTAAGGTTTTGGTTCGCAGGGCAGACCAGTAATTGTCCGCCGAACCAGGAGTACTAATAAAGAGGTGTGGGATTCCACTTTCCAGAAGAGGCGTAAAACCCGTTTGTTGCCCCATATATTGGTAGGTAAATTCGTTTGACCGGGATTCCCTACCTCCGGCTTGCCCTGGTAGGGATATCCTGTAGGCTAGGCGGTATTGTATAAGCCGCCCTTTAAAAGTGTATTTTGTCTCAAAACGAGGGAAAAAACTAGCCATGAGTACTTTAGTGGAAGGTTCATGAACCTCATTCCATAAGTGACATTGGGCCTTGTCCAGAGTCCCCTGGCCAACAACATGTTTCCATCTAAGAAACCTGTGTCTATATGCTCAATTGGGTCATTTGCGGTGCCTCTAATCATTGGGGTCAAACGCGTTAGCGTGACCGGCTTCCCTAACGGGAAGCCGGCCTTTTCTATATCGAATACGAGATCTAGGTTTTTTGGTTCGCCAATTGAATCTTTCTGTTTGTTTGTCGGCTAATTTAAGCGCTTGTATCGGTTCGTATGCTGTGCTTTTCCCGGTGGTGGGTCTTCAATCAACACGGCAGCAGCTTGCTTGCCGATTTCCCTATATGTGACGGTTCGATATTTGCGAGTGATAGTCGCCTAAGTTTCTTACCGTCTAAAGGGTACTCTCTTCACTCTGTTCGGAGAGAAAGTTCTCCAAGCAATAATTCACGGATGCCCTGGAGCCGAAATAGTAGTGACAGAGCGGTACTTGCCAGCTAACTCGAGCCAAGCTTAGGACTTGGCCCGCTAGCAATAGTTTTTTTGGAGCCCCATCGAGTGGGTTTTCCTGTTTCGACTGTTGATTCAGGTTCCTCGTTGGTTGACTGTTGAAGAGCTTGGATTCTTACCCCGACTCACTGGAAGTTGGGAATCGGAGATTCGAGGTTGAAGGTGGGCATTCAACTTCACTATAATAGGACTGGCTTGCTATCTGACTTAACTATCCGACCATTCGAATGGTCACTGGCTTTCTGCATCGGCATAGCATTCAAGGCATGAAACCAATACCCGCGGTAGCTTCTTCGATTATCTGGTTATATAGTTATGCGAGGCCGCTTGTGGGTTGTTGGATTATCCATCGAGACTGATTCCGCTTTTGATTGGTGATATAGTAATTGCCATGMTCGGCCTTAGCATAGTGGTAGTGCACAGGACAGATCGAGTCGGCCGGCGGATTCATTGGAACAGAGCTTGCTTGCACGGGCCATGGATGGTTGATTGGACGGAACAACGGTAACCTCGCCTTCCCATGCGACTACAGTAGCATGCCCGGTCAACAAGACCGGGTCGGATTGCGTTGTATCGATGAGCTTTTTCCGACCCCTGTCACTGTCGAATGGTAATTGATCGTAAGTAAGTGTAAGCTCGGCTCGCGTGGCTGGTTGGAGTAATCTATGCCCCGGCGGAGCGTGAATGGCGATCCCTGTTACTTTGTTGGCAGCTCTGGCTGGCTTGGTAACTCTCCGAGTGCTTGGTGGTCTGCGTCGTTTATCCAGCGATGAGTATGTAGCTCAGCCCTTGTTGGCATTTCGGCACGGTTCAATCAATTTAATAGGCCTCTTAGGCGCTCGAGGCGGGCCACCAGTCAATAAACCTACCTACTGCGCGTAGCGCACCTATAATCAATGAAAAGGGTCTTTCGCCAGCAAGCAAGTTGGACTATTATTATTTGACAGTTGCGTGCTTTCCCGCGAGCCTTTACCACTACTACGCAGAGCGAGACTGGATCGGCTTATTATTGTCACCAACATTCGAGACCAAAGCCGCCACTTCGCCTCGGAACGAAGCTTCCTTCGAGCTGGTTGGTTGGGCGCGGTGCGCTCCTCCCTTTCGGTCCTAATTATCAAAGCTATTAGGGCTTATTCACCAGCAGAAGGCTGCTATCCGACCACTGATCTTCGGATCCTACGATCCAGTCAATAGGAATAGGTATCAAATTGGGCCGGAAAACGCGCTTCGCGCGAAAACAATCACTTTTATGTTTCCCTATATGGGAAATGACACCCCCTTATTTCCGCTTAGAAGGTACCTCGAAAATGACGAATTTTAGGCTTTCCCTCAAAGGGTTTTTGACACCCCATCAATTTCCGCTTGGAAGGGACCTCGAAAATGATGAATTTTATGCTTCCCCTCAAAGGGTTTTTTGACACCCCCTCAATTTCCGGGCCACCGAAAACAATCACTTTTATGTTTCCCTATATGGGAAATGACACCCCCCTTATTTCCGCTCAGAAGGGCACTCAGAAACAAGAACTTTTCTGTTTCCCTATAGGCGTTTTGACACCCCATCAATTTGAACTTAGAAGGGACATTGACGTGGGGCGCCGGGAAGCGCGTAGCGCTTCCCCGGCCGCCCACGGCTAACAACGCTTCCTGCCTCCGGCCCTGAAAGCGCGTAGCGCTTTACCCTTTTTGTGAGAAGGGCACTAATGTGGAAGCGCGTTAGCGCTGCCCCCCGTCCGGGCGCTTCGCGCGTTTTCCGGGGGAAAACGCGAGGCGGAAGCCGCCTTCGGCCCACGATGGAAAGCTGTGCTTCGTTCGGCTTGGTCAGAACCCGGGGTCGGAGGAGGGGCGAAGCCGGGACTTTCACCTCTTCCTCATTGGGGCTAAAGTACTGTTTCCGGTGCTTCTCGCTAGTGAAAAGCGCTTCCTACACGAGGGAAAGGAAGATTACTACAGCTGGTAGATTGATTTCGGGAAGGCCAGTAGATTGATTTATTGACTGCCAGAAAGGCAGAATGCTATTGACTGGCATTGCCTGATCCTAATGCAGAAACCGACCACCTTTTACTTCATGAACTTTGACACGCAGTGTGTTTATTGCAATAAATGGATAGGAAGAAATGGATGAAGAAAAAGCATTCCTTCTGAATAAGAATCAGTTGTGTGTGTGACCGAGCAACTAGTGTAATCATCGATTTCTTAATTCGACGAAGCGACTAGTGTCATCATTAATGAATTCGACCCCAAGGTTGGGTTGGCCATCAAAGAAAAACCAGGTCTGAAGAAGGAACTTCCTGGTTAACCGCGGCAAGGTGATTCCTTCAACCAACCGACCATTGATTTAATTTACATCCCGGTGGTATGCCCGAACGGCCCGGCCAAGCAGATGTCGCACTGGACCCTCCCCTCCGATCATTCCACCTGCAACGAAGTAGGCACAGCCGGAAGAAAGATTACCATTGGCATTCCTTCTGCCTCTGGTTCGTTGGCTTGGAGGTCGAATGCCACCATTGGGGGAACAAATGATTCTTACCAGGGATATCCAATTCATTTACACTCGTAGCCTTAGACTAAAGGCGCCTATACAAATTGTTGATGTGCCGGGTTGGTCGTCTATTCCTCCGGGGAGCTGAGCTTTCAGCATCTCCCACTCGTGTACTTATTTCATGGGTGCTCACCTCCTTTCCGCTTCGATTGCCCAGAGTGCAGTGTTCTAGAGCTTGGTTCATTCGATACACCTTTCGAAAAACGGAAGGAAACGCGGGACAGCTTCAGCAGCAGTCAGATAGTCAATAGACGAAAAAGTCAGATTCAGATGAACGAATGGACGCTAGAAGCTTCCCAGCTCAGTCAGCAGCTTTCTCAGCATTCGATGCTCTCGCGGATCCATGAGGGTTTTGGACCATATCATCACGATGCCCTTGCCTCCTTTCCGCCTGCCCTTAGCAACTAGGACAAGGCCTGGTCCTTGCCCCCCCTTTCCTTCTGCGGGGGCTTTAGGCCCCGCTAAAGCCCTTCCTTAAAAGTGCCTATCGGCACTTAAAGGTCTTTAAAGTGCCGCCTATCTAGTAGCGTTCTTCGACCCTCTATCGGCTTCGACCCTCTATCGGCACGCGTTCTTCGCCCCGCTAAAGCCCTTGAAAGTGCCGCCTATCTAGTAGCGTTCTTCGACCCTTTTCTACCGATCACACTTTCAATGGAGATAGCGATCAATCATCGAACATGATTGATTAACCCTCCGAAGTAACCAAGGGAGGTATACACGTTTGCTTGAGAAACCTCCGAAAAGTCCCGGATTCACTTGAAAGGATTGAAGCGCACCTGCCCTCCCTCGAAATCGGTACGTGATAGCCCCCTCCGGCTTTATTCTCCCATTTACTGATTCTACCACACCGAATATCGCCATGGCGAGAGCTATATGCTCGTAGAGCCTTCGGTCTTCTTTTGAGCGATTCCAGCTACATGCACCAGGTAATAAAAAATAACAGCAACGTGTGCATTGGAAACAACATGAAATTCATCCCCTTTGTAGACCCTCATACCATCACCAGAAGGTGATGGGATGTTATTGGGGATGCTTCGAAGTCCTCCGTTAACCCTCCCAAAGATCGTCCTGCCCTTGAGATCCAACACAGGGAACCGGGGAAAGAAACAAGCCTTTTCCAGGCTAAAGCCCCTTCAGAGAATAAGATTCCTTGGGGGTGGTCCGAATTACTACAGTGTAGGGCCAAATTGACAGAATTTTGTCTATAGATTGATTTGAACCTGTATTTCTTCGCTTCGACGTCCGACCCTTTTCTCCTCAATGAGTTTCTGGTACATTTTCTTTGTGGAAGAGGCAATACTTTGCCCTTCTTTTCATCACAAACCATTAGCGAACCGAGAGCCCCCTTTTTTGCGGATTCACCTAATTGTGATTGTGACGCTTGAACGATGTATTACGAAGGGACACCTGCAGTAACTCTTGGATAAACAACTTCCTTATCTGCTTTCCTTGGTTGTTCCTTTCTAAGGCAGCTTTKCCTTCGTCCTCAATATTTCGTGTTTCGTGCGAGAACGCTACGCGTTCTCTCTGGAATGGAAACAGCCCGGTCAGTAAGCAGCCTTATTAACGGATTATTCGACTCCATTCGAGATAGATGGTTATATGGAACGCACATTTCTTCGTAACGCACAAGAAGGATTCGTAGCACTGGCTTGCGCACCTTTCAGTGCACTTGGCCTGTGTTCTCGGATACGTACTTGGCCTGCGCACTTTGCTACGCACTTGGCCTGCGTACTTCGTACGGCTGAATGGTTCTGACCCTGCCTTAATTGGCACTATATGTTTCGAGGTTCCGGTCTTCGGATCGTGCGGAGACTGCTCGGGGGACTCCGTAGGCCTTTCGCTTACGGAACTTCGTGGGTATTATACCTCTCGATTGGATATTGGATGTGAGCTATACTTTCCGACCGAAAGTGTTACGAAGAAAAACTACGATTACATTGCCATCAGATACCTTCTTTCGTACACCTAGAGATGGAAAGCTCAGTGCAACCCAACCAAGAGTCATCGCCTTGTCTTTTCATGCTATTATGGTAGTAGCATGTCCCCCTCGGAACCGCTTGATCACACATGAAGAGAACCGTGGTGTCATTGCCTATTGTATACCATACTTTAGAACTAGGATAAACACCACACATGATAATAACCCGGTAGTTCGCAGTACCGGCGCCAGAGCTGAAAGTCTCACAACCAACTCATCGCGGAGGTGCTRCAGCACAGAATAAGCCAATTGTTGAATTCCACTTGTGAGTCCCCTGCCGCCTTATACTTCGCTCTCGAATCCCTGTTTCCAGGTTCAGGCATCATCTGGACAAACACATCTCCGATAGACGGAGGAAGACACCAAGCCGTAATAAGCTACTATCTTGGCCGAACCACTGAGCCAGGCATGTCACCCATGAATCCCACAGGCGAGGAACCGTCACATCGAAATAGATTGGCTCGAAACCACACGAACTTCGCCTCACGGTTTCTAAATTGTCAACGAGCGTCACTGGAACTCTGCTTCGATCCACCCACTCGGAAAGGTAGCTGAACTACCCACATCATGTCGCATCGGCAGGAGCAGCTACTCAAGCTACTATCAACACATCGCAGGGCGACTTGAACGGGCGGGGGCCCATGGTACAACTAAAATATCATCTGAATGGCTGTCGCAGGTTCGTTCGCCTATCCATAAATACGGAGAGGGCTGCCAATGATCCTATGAGAGACACCGCTATGCAATGTCTACACCACTCAGTCGAACCTGACACGTGAAGAGCAATTAGCAATCTGCTCGCGGCGCTATCCGTCGGGATTGGAAGAAGAAATGTAAAAAATTGTAAGGGGTCCCGTAGGAGATGCAGGACTCCGCTGAGCAGGACGAGTTATGATCAAACGCAAGGAGGATCATAAACTCGATACCTGTTTGATCCTAACAACCAGAACCAACAAGTTCAGCTCTCCGCCCATAATAACAGTTGCTAGAAAGGTGAAAGGTCCCCCTCCCCTGCCGAAAGCGCTAGCGCTACCGGAAAAAAGGTCGAGCCGGGCCCTCTTCTTCCCTCTCCGGGGGGGCCCAAAGGCGGGGCGCTTCGCGCTTCCCCGATAGCAACCCTTGGGATTCAGATTCATCGATAGAGCCGCGACATCGAATGATCCATCAGAGCCAAGGCCTGAGATCCCACGATCGAAGGCACAGAGATCCTCCCATACACCACCCGGGCGATAGCGAAGGGCGCCCGCCCTTCTCATAAAAAGGGGCGCGAAGCGCGTTAGCGCTTCCCCGCACTCATCGCTTTAACCGAGCTTTGCGAAGGAAGGCACAGCGATTGGAGGCTGGAATTGAGATTTGATGCTTCCACCTGCCCGAGCCCTGCAAAGGAAGGCACAAGGGACTTAACGATAGGCCATGAAGGCATGAAGGTTGGTTGGACAGCTAACAGATATAGAATCCCTGCCGCCTACCTCCAAGCTCTCCTCGCTCCTGACCTTAGATTAGATTAGCTAGGGCTCAGGCAAGCGCACGCAAGATATAACTAACCTTCTTTCTACTCTCCCTTATTCTAGTATCAGCCAGAGAACCCGAAGAAAAAGGAGGAAAACCTGAGATTGAATATCGAAGGGACGATCGCTTCCAAAGCTTACCTGAATGCAGGTCAATGACTCGAGGCTGCGCAGCCCTTCACCACGCCCATTCCCGCTATAATGTATAACCTTCCCTTTGGATAATAGGTAGAGTATTCCACCGAGATATTTTATTTGATCGACCCGGCACATATATCCGAGAAGGCGAAGCAATGGCGCCAGCCCCTTTTGTTTGTTCGAGATTCGATCTTTGCCCGAGTTAATCGATGGGCGGGGTAAGAAAATGACCGATAACCGCATACTTATAGAGGTATTAAGCCTATCCGCACGATTCGGCTTCGAATAGTTCTTTCTAGCTCTTACCTGAGTTGGTTGATTAAGAATATTAGTCAGAATGAGTAATATGAACTCGAAGCTCGCCGAACCCATCATCCTTCGACCAATCACCCTCAGGCGCTAGCAGGAGGCATCTCCGTCTACCCGAACAAGTGATCTGAGCTATACTTTTCTTATTTATGAGATTACGGAGTAAAATTTACCAGCTACCTGATTTGATACCTGAACTATGCGAAGGAAGGCCAGCAGATGGAGGGCTTTGCCCTCCATCTGCGGACATTGAGTCTTCCTCCAGTACCTCGTAATCTGCGAATGATGCGAAAGAACGAGAGATGCATGAAAGATTGAAGATCTCCCCCCCTCTTGATCAGTTGAATGACTACCCACGAATTATAAACGTGGAATAGTCGGAAACAACAGTTAAATTGGCCCCTGCGCAGTGGGTCGGAAACGACGAAAACATCGAAAACAGAAAACCACCTAGGGGAAGACCGAGATCCCCATGTTTGCCAGTGGACGGCTGGCCGGCAAATCTTGCACTGAAGCTGAGACCCCAGGGCGGGCGGGGGGACCCCAGCAGCAGATCGCGTAGCGTGTGCTTGCCGGGCCCGAGCGTAGCTTGCCTTTCAGCCCTAAAGAGTATTGATTGAATTAAGGCACTCCCAATTACGAGCCGGCTGGATTCTTCTCCTCGAAAGGAAGACCTCTACCCAGCCATCACTGGTCAATGGGGTCGAAGACCCTTTGGCCCCGGCCATCACGCTCCTTGGACAGGGTCGAACGTCCAGCACTGGGCAGGAATCAATGAATTATGGATTCTTCTCGGAAGGGAAGCGATAGTAAGTACCCACCACCATCGGGCTCCGCCGTACAGCACTGTACGGGAATCATGGAATTATAGCTCTTTCTATCAGGCGAATACCTCCACCGGATAGATCACAGAACATAAATATTGGGTACAGAAACAGACGGGATCGAGGCCACCCAATAGATGATGTACAGACATCATATAGAGCCCACCCAACAACACGGATATTCGGTACAGGAACTGGACACACCCAGCACACCTAACAAAAAAAGAGGAAAGGCAACAGGAACAGGGAATGGAACCATGAATTGGGTACATAAATTAAATATACGATTCCGGTAGTGACTGGATTTTGCTTCTCTATACAATTATTTCGAATTCTCTCCCCTACACGATTATTTACGCGGCGGAAGGGCACCTCAACAACGCACGCGGGTTGATGGTCCCGTGGCTGCGAGGGTCAAATCCTTGGCCACCGACTGAACGATCAGTCTACGGACAGAGAACCTCTGTGCTTTGATCGTGGTCACTCCTGTATAAGAACAAGGTTGAGGAAGAGAAAGGAAAGGTCATTTTGTGATTTCGTGTTCCTCCACGCATTGGTAATGAATTGATTATTTTGACATCTACCCATTCGGACACTCAAATTCATGGAATTTGAGTGAATGAAATGTTAGAGCCAAGTCTCTTTCGTCGCCCCTATCAAAAGAGTGGCGGACATCGTCGCAAAAGATGTCGAAGACACTAAACGATTCGCGTTATTCGCTGCGAGGTGTTGGACTGTTAAACCCTATCCCGCTGGAGATATGGGCGGCGCTGGCGGCTGGGTGCCTCGACACCTCCGCCTTTTTCCCAAAGGGGGTGTTGGTTAGGCTATTGCCGTTGCCACCGAGTCACTGCAGTTATGCAGTTCTGAGTTCGTGTGCAATTGGCCTAGGAATGACTAGTAACTGAGTTTCCTTGTGACTGAATAAGGTCTTAACGGACGATAAATTGCTGAATCGTCCGATCGTCTGCATAATGGGCTGGAAAATAGGAAGATAAAGAGGGCTAAAATGCTGTAATTGAACCATTAGTTTGGTGTTTGTTTCATTTTATGCTGTTTGATGATGAAAAATAGTAAGATAAAGGTTTAGAAAACGCTACGCGTTTTCGGAGCTGCGATGCTCGAATCGAAACATTTAGCACATCACAGAGGCAAGCGCTCAGCGCGAAGCCATGCTGAAAAGTGCACGATCAATTCCGTCCCAATCCTTAGCAGTGCATCCTGTTGAGTTAGGGTAATGATGCAGAATAACCGAGTTCGGAGGGCGTGATGGAAGACCGAAAGTGAGTCATAAGAAGGCGTGATAGCCAAATCATAAGTACCAATTAGTGTGAAGTGGCGTGTGGGCACCTTGGAATTGATTGGGGGTTTCTGTTTTGGTTCCTTAGCGGGGCAATCAACGTCAGTCATGAATGTCTGTCGAGAATGAATCCTTGGGCGAAGCACGTGTCAGGCACAGGAAGGCGACCCCTTCTGAGTGTTCTTACTTAAAGCAAGTGTGAACTTAGGGTTTGATTCGTATTGGTGAGCTAACCGAAACTCCACACTGGCCAGTTCCACTACCAGTCACGAAAGCAACAAACGGTGTTAGTTGCCTATAGAGAGGCACGCACGGGGTTCCATCGTTTGTATCTTTCGCGAGAGTAGGAACTCGAACTGTAACTTACTCCTGCATTCCGTGATTTCTGTGCCTTGAAGCGTGTGTTTTTGAACCCATTCGCTTGCGGTGCAGAACTAACGGAGTGTGGGGGGTAAGGGGGGGGTGCCTCGCGTTAGCGAGAACGACTATACCCCGGATCCTTGTCGATCCTTGTCCCTGGTGACTAACTAGATGGATGAGAGAATCCCTGTGTTCTGAGTATTGATAGGTAAGGAGTGGAATACGATGCTCCCTATGGTAAGCGGAGTGTGAGCCTGCTCCCAAGAGTAGGCTTGCACAGAGCGGTCCCTTACTTTAACTAATTGTTAACCAACCGTTAGCTCTTCTTTCGTGTTTTGAAACGTGTAGTATCCGTCTGAAAACGCCCCTTCTCCCCGTTTTAGAAACCTTAAGCGCTACCCCGCCTTCGGCCTCGATTTCGATGATTTTGATGATTCCGCGCCGCGCTTGATTTTGATGATTCTACGCCCTGATTTTGATTGACCCCCCGTACGAATGGTGACTGGTAGGACTATTACTCTTGCGGGGTGAAGGTAGGCAGGCGGGTGGGCAGCCGCATGGGGAAGCGCTTCCCGCCTTCGCCCTTCTCAAAAAAGGGGAAGCGTCAGCTTCCCGCCTAAAGGCCGGGGAAGCGCGGTAGCGCTTCCGCCCCTAAACCTTTCTTTGAGAAAGTTTTAGTCTTCGACGGGGGGCCCCGCTAAAGCCCTTAAAAGTGCCTATCGGCACACTTAAAGCCCGCCCCCACCCTTAAAAGTGCCTATCGGCACACTTTTCAATTTAAAGTGCCCTTCTAACGCTTAGTTTGAGAGCTCAAGATGCGGTAGCGATCGGGGAGGATGCGTATTCTCCCTTCTTTCTAAACTCGAGATGCGGCCTACATAACCCACCAGCGAGCCCCCCTCGACGCACTGGTTAAAAATCGGGCTGATCAGTGTTGTTCTCGCTGAAAAGCCTGTTCTCACATTAAGTGTTCACACCTACATTCTAGGTTCCGGGGTCATGCGCCTTAAAAACTTCTGTGTGATGCTAGTGGGCGCAGAGATGAAGGTTGAGACATGGCAGATCCCAGTCATGTGAGCGGCAGGTAGAGATGTCGGTTAGCTAAGATCTTGGTCAGTAGGGAAGAGAGCCGGGGTCAAAAGAAAGAAAGGCAAGCAGGCCCGGATCCTTGAATCTGTCTCTTGGCTTGGTCGATCAAAGATCTCCCGGTCATTGATTCCATCGGTCATTCAACAATGACCTCGCCCCGGCTGCCGGCGGATGGCGTGCCCGGTCAAGCCGCGGTACTTATAGAATACCAATATTTACAGAATGATAATCCAGAGATGATCGTTCGGTCATGGAAAGACTATAGACGACCAGGCTCTCCCGGTAAGAAGTACCTCGGGCGGCTGCTGTTGGGGTGCGGCCAGTTGTTGGCTGATGAAGGGTAGGAAGCTGCCTTATAGCTGGTAATTAAAGAGGGTAGCTGGTAGGAAAAAACGGATGGGCAATAACTCAATGATTTAACTAGTTTTCCTGTTCGATCCGGGCCAGCCATCCCGAGAGATCTCGGTTCTTTGCATCAAATCAAAGATCTCTTCGAATAGCTGGATTCGTCTAGAGAGATTGCAGATTGGGTAGCTGACGGAATGGAAAGAACTCCAAGAAGATGGCTGCCTAAAAACTTCGGGGTAATGGCCGAACCCAACCCACCGAGCTACAGCGATATTTATTTTCTGGATTGACCGGAAGGTCTGTAATGGGTGTAAAGGCCTTGTCCAAGGGAATTCCACAACTGGTCTTGCTCTCGCTATCGATCCCGCTTGTTCGATCTGGGATCTCAGTTTATTGAATTAGGTTGAGTGCCTTAAGACAAAGCCTAGTAAGCAACGTATTAGATAGAAGATGCGCTTGACCAATCAGTTACGCAGGGGTGGTGGTTCGTCCAGTTGGCTTTTATCAATCGTTAGATAGGAGGGCCTTCGGCACTTAAGTGCCCTTGAGAGGGATAGAAATACTTCTTAAGGGCACTTAAGTGCCGAAGGCGGCCGCGCAAAGCGCGGTCCGCCGAAGGCCGAGTGCCTTACGGCACTCCGGCTTCGCATTTTCACCAAAAGTTACAAACTCCCAGAAATATCAAACAACACAGACCGAGAGAAAAAGCCATGGAGGAGAGAAAAACAAAGAGGGCCGGAGGCCGGGAGCCAAGAGCCGGGGTCATTTTAGTAAATAAATGGTACAAATTCTTCCTGGTAGCAAACGTTAAATTCTACATCACCCTCAAAGGTTTCCTTTTTCGGAATGCATCCCATTGGGCTTTATTTGTTTGGAATATTGTGGTCTTTTAGTTACTCTCCGAGAACCCATGTACATAGATTCGATTTCAAACTACAAGTTCTCTGGCTCATTCGTTTGCTACTCTGTCTATAAATTATGACTATGGCCATTGTATTGGCTGTTCTTTTGAGAAGCGAGAAAGTGCTTAGCTGGTTAGAAAACTTAGTGGGTAAACAGTATATCGTGGACCGGCTGGGAAATCATCCCGGTACAAGACCCTAAAGCCCTAAATGTCCTGAAATTAGCGGGTGGTTTGGTCATAATTGATACGGTTTCGGCAGAGATGCAAATTCTCCAAAACAAACAGGAATCAAACAATTACATCGAGGCGATGGAGAAGGCGAAAGCCACTCCTTCGCCCGATGTTATTGGACGTCTTCATGATGAACGCCAAGGTGGGATTGGAGAAAGTGTCTTGAGAGTTCTAGATAAGCTACGTGGGGGAAAAATAAGTTAGGTATGTTTTTCTGTTTATCGTCCCTGAGGTCATGTTTATTCTAGCTTTTCCTCGAGCTTCCTCTCATTATTCTTCGGCACTTACGGTAGAGATCGGAGCTATTCGGCTCTTTTTGATGGTCTTCATTATGGTTCTACCTTCTTCTCAGCTACTGGATTTCCAGCGCTGACTGGTTTTTCATGTCATTATAGGCACTATTTTCTCAATAATCCGTGGGATTCGTTAATATCTGGGACATTTTAGCCCTTCGCATCACTTTGGCTTCGAAGCAGCTGCTTGGTACTGGCATTCCGTGGACGTGGTGTGGTTACTTTCAGTTGTGTTTCTAGGGGAGGAGGTCCGACTCCTCTCCCCCAAAGACGGGCGAGTAAATGGAAACTCGATTGGCTTTTCCTTCAGCCAAAGGTTGTAGGTTCGAGTCCTACTTTCGCTATCGTGTGACCCGGAAAAGTCATAAAGGTCGATTGTCAGAGTTGGCAATTTCCATTACTACTTCTGCTGAGCGCGGAAATCGATCAATTTACAATAACAACACCGTCGAGTATCCGAAGTCACCTAAAACGTGATCGAGTCTTTTCAGCTTCCTTCTATATACAATTATTTACGATCGAGTCCACCTGTTTACGGTCGTCAGAAACCACTACTGAGTTAAGTGACGGAAGTGTACATAGAGGGCGGCTGTTGTACTATGACATTCGCCAAGGGATCATTTGAGCATACTTTAATAGCGCCTTTGAATGGTTCGAAGATGTAATTCCGCTCCTACAATAAGCAAGACGGGTATGGTACGATAATAATATGCGCCCATCCCAGTGGGGGATGGGAATAAGACAGTAGTCTGGAGCGTTATCCGAAGGGGCAAAATAGAAAGCTCCAAAGGCCCACGGAACGATCTGGGTGGTCTGCGCGCCGTGTGAAGGGGTTGGAGAGATTTCCTTTCTACGAGCAGAAGGCGGAGCTTCGACGATGATGAATCGTCCTCCAACGATTTAGCAGCAATCTCTATACATGCCCGATCTTTCACGGTATCGCTAACGTGGATTCGGATGACGAAAACGTCATCTCCGCTTTCCATCTGTTGGGATGTTTATGCAATTTCCACCAGCCCAGTAGGAAGTCATGATCTAGCTCACTAACTCTCTCGTAAAGGCTGTACCACATTGTTCAGTTGTGACGATGTCCTAACCTCAGTTCGAGAGGGCCCAAAGAACTACCCCATCGAAAGAGGGCAGGGGGAGCCTTTAGGCTCAGCGAAGCTACCCCTTAGATGATGATCATCGTACGATAAACTTTCCGTGGCTTCTAGCGAAAATGCCCTCTCTAAACTATAGGGTGCAAGCGTGAACCCCTTGACGATGAAGCAGGTCAAGTTCCCGGGCAAAGTGGCGGCTAAGAAGCGGATAAAGCTTTCTCTACAAGTGCTTCCCTCTGTTCACTTCGTGAACCAGCCTAGGGCGACAGTTAACGAGCAAAGAAACACTGTGACCACTGCAAGCAAGGGAATGCAAGGTGCTTCCCCAAGTTCACGCCTTTCTCCGGGCGGGGAACCAGCTTGGAATGAGGAAAGAACCCGAATGACCTAAGTAGCCCTCATTCGTATGTTGATTAATGACAGTATCGCCCGTGCCCTTAAAAGTGCCGATAGGCACCCGGCTCGCTAACGCTCGCCCCTTCTGTTTTTGTGTCGATTCATCGCATTCTATGGTAGGTAGAGATTCTCTGGTTCCGAAGAAAACTTAGCGTTTTCGGAAGGTCGTTCCGGCGGCAAAATTGATTACCCCCTCTCCCCCAAAAGGGAGATGTGCCACGTGCTTCCTAAGTGCCCCGCTGTGAACCAAGATTTCATCCATATACAGAATTACGAGCTCCTCCGGCCAGAGCCTGCCTCGCTTCCACGCTGGAGCTAGCCTTTTTGAAGTTTATGCTACCGGGACTGCATAAGCCGTCCCACACGCTGCTACTCGCTAAGGTTTAAACCGGCCTGCATTGATTTCAATTAGCGTAAGCCTCACTGGTGCCCGTACCGGTCTTGATATCGACAATACTAGCCAAATGCCGTTTCTATGTTTCCAGCTTCAGCTAGCTTCTAGGTGCCCGCGTACTATCTATCCAAAGCACGCGCCAAACGACGTATCTTTGTTTCCAGTTGTCCGGAGACTCTTTCCTGCCTCCCGTTTCCAGCGTTCCCCACCTACCTTGTAGACACTAACCAGTTAGTTCCTTACCCCTTCAGCCTGGAGCCTCACAAACCTTTCCTACTTATCCTTTTAGCGCAGTAATTTTAGGCAATTCCTTTTTCAAAGCCTTTCGTGCGTGCCTGTAGGCACTTACCCCGGCTTTAGGCAGGTTGATTGCTAAGAGGATATTTTTGCCTCCAAAGGGAAGGGCAAGGAGGTGGGGCCAAGGGCAAGGGTGCGGTGGTGGACCTTTAAACCCGGGGTTTGGGACCGTCCTTTTACTTACTGCCGCGGTGGTGATGGTAAAAAGGTGGGAGGGTGGGAAAAGGGCTCTCTCTAGGGCTACTTTCCCCAGTCCGGAGCGAAGGGTTCTGAGTCCTTTTGGGCGCAAAGGCTGAGACCTTACATAAAATGGGGAAGGCGCGCAGGCTCGGGCCACTTCAATCTCGGAGAAATCGGCCTAGTTTTACTAGCTAACGCGGGGAGGGGAGGCGCTTAGCAGGCGCAGGCACGCGGCGCAAAATCTGTTATGATTGGCCACTTTTGCTTCGGGCTGGGTCGATCTTCAATCTTCAATATCAGCAAACCGGTCTATCAAAGATCTCCACCGCCTTCGGCAGGGAAGTAGCATAAATCAATCAAGGGAAAGCGAAAGAATCCGGAAGGCGCAAGCATTCATGAATGCACGACCCCTCTCCAAGCTTCGATAAGCCATCCATCATTCCGCTGACCCATTTCCATCAKYGACAGTGCAAGAAGAGRCAAGAGCACCTTACAAGTTCCCTTCGAATCGAAAGGCGCCTGGAACGGATTATTCATGACAGGGTAATTATGCTGTCAAAGTGAAAAGCCGGGCGCTACCTTTAAGCCCGCCTTCGGCCCCCACGTGAGGGGGTCCGATGCAAGAGGGTCCCATTATGCCCGGGAGTCTGTCCGAAGGAAAGGAATGAGTCTTAAATATGAAATGCCGAGAGTCTGAAGGGAATGAGTCTTGAATCGGAAGAAGTCTTGAATCAGAAATGCCGAGAGTGTGAATGAGTCTTGAACTTGAAATGCCGTCTGATGAAATGCCGTCTGCCTGAAACAAGTCTGTCTTGAAATGCCGTCTGCCTGAAACAAGTCTGTCTTAAATAAGTTCCGTTCATGAGATTTCACGGGCGACCATCTAACATTCATGCGCATGAATGCGTTCATTCCATCCCATCCCATTCCATTCCATTTACTTTGAAATGAAAAGCGGCTTTTACTTGAAAGCGGCTCTTCTTTCAAAGCGGCTTTTCGCGGCACTACGAAAGCAGCACTGCGAATGTGCGGGAGCAGCACTGTGAAAGCGGCACTGTGAAAGCAGCAGCACTAGGCGAATGTGCAATAAGCATTGCTCGCATTGCCCAAATCGCCCGTGTATGCATCCACATATGAATCGCCCGCGTCTTTGCCGGTCGTGCGACAAATAAAGTTAGCCATCAAAAAAGCGCTAGAACGCATGGTCCACTTTATTGACAATGGGGGACACGTGCGGGGGTCATTTAGATAGGGATTTTGATTCCAATTATGCAGTCTAATCCTGATGATTCGTCGATGATTCTGAGGCAGAGTAGACCACGGTGAGTCCACTAAAACTGCAAAAGTTGAGGGGGTGTGGGGGGCAGGGKGGGGGTTAGGGGGTGTGTGGGGGCGCCTGTAGCTCCTGTTGTGGAGGTTTTTCTGGCCCTTGGAAGGAAGTCTGGGGGAGGTGGACGGTCCCTTGCCTTTGACAGATCTTGTTGTGGAGGCCGTTTTGGGGAGGTATGTGTGAGGGCTTTAGCGCCCGTCGGAGACTTTTTTGTTGGCCTAAAGCCCCCGCTTTAGCGAGCCCTTTTGGCCGGCCTTTTTTAAAGGGGCGAGCGTTAGCGAGCCGGGTGCCGCCGATAGGCACCCGGGATTTTGCGCGTAGCGCTGGGAAAGGGAGACGGCAGATTTGGGTTACCGGAGGTGGGGCGGGGGAGGCCCGCGCAAAACCTTTCTTTGAGAAAGGTTTAGCGGCCCCTTCTTAAAAAAGGGGGCTGGGTGGCCCCGCTAAAGCCCTCTCCTTCCTACTGCGGGGTGGGGTTTTGGCGGGGGCTTCAGGCCCCGCTAAAGCGCGTCTTCGACCTTAAAGGCCCTTCGGCCGAAGGCCTTGAAAATGCGCGTAGCGCTTCCCGCCTAGCGGCCCGAGATTTCACTCGGAATCGAGGCGCGTAGCGATACTTTGGGCTGTTTTTCGACACTTCATGATTCGAGCACAACCGGGAATGAGAGAAAGAATCGAGAATTTTCTTGCTTGAAGAAAAGGCAACAACTCTTAGGTACGGGTCAACAAGTTAGGAAGGAGAACTGGCTAGCTGTAATGCACGTAAATATCTTGGGCGATTTATCGATGGCTAATGATGGCAAGGCTAATGATTAAGGGGAGAATTTATAGGGAAGGCGGGATAGTTTAATGGCTTGACTCAGGCGCCCTGTGCTACAGGTGTTAAATATGTTAACAAAGGAAGCTGCCGCCAGCTGGCGATCTCTGCGCACGTGACTCCCTGATCGGTCTAGTGCTAGTTCCACCCACCACGGTCAAGGCCTTCCTTGTTTACAAGGCCCTTAGAGCGAGCTTGAAGCGAGCGATTTCTTATTATACACGAGTAAAAGTTTTTCTGCTGGAAAGCAGGTTTTCGTGTCGTCACATCACGGAATGCAGGCTTTTCTGACTCTCTAGCGGGACAAAACACACAAACAATAGGTCAGAGAACGAATACCCAATCGAACGCAGGACTTTTTACTTCAACCCAAAACGCATTATTTAAAACATGATTTTGGTTTGGGTCCCCCTCCCTCGCTTCTGTTTTACCGGGCTTGCAGGTGGAGCGGTAAAAAAACCCACCCCTCGAAGAGTGTTCCAGCTAATCATTCTCTTTYGGCTACCAACATGATTTGTTTATGCCTATCAATCCGCCTTTGGATGTTGAAAGATGAACTGGACGACAAATGCAAAATAACTTCTATCATGATATCTCTTTCAAGGATATCTCTGGCCACAAAGAAGGTAGACAATCCATCAAGTACCACGAAGAAATGAAGATATAGTACTAGAATCATAATAATCTTGGTATACTTGGACGCGTTAAAGTACCGGTCCACTAATTTAAGTAATCCATGCTCCAACCTATGGTTCTTCCCGAAGGCTCGAGTTATAAGGTTCTTTATCTTATCCCAAAAATACCCAACCACAATCTGAACGCTCAGTAAATAAAGAATAAGCATGCCCGAAAGCCAGCCAATTTGATCCAAAAGGCTACAGTTCCAACAAGGTCGGGATCCATAATATCAGCGGTTTGCAGTTCACCTTGTTTTCCAAGGGGGAAGTGATAGAGGGGGAGGAAGAAGAGGTATCCACGGTTTGCGAGGAAGACGGTATCTTAGAAGTAGCTTCTGAAGCTTTCACTTTCGCCTCCAATTCCAGTTGTGGCTCTTGCCTTAGCGAGTTCCGCGCTGAAATGCTCGAATCCTTTCGATCTTTTGCGCGTCTCTACGTATCCGACCGAACTGGGCCACGGCTAGACCGCAAACGCCTACGCATTCAGCCACTATAGCTTTAGTGGTAGGTGTGGGCATGGCCGATGCTAGCTTAACACCGGCATACGTTGCGCCTCCTATACTGACGATGCTGGCACTAAAATCTGTCCCTTTTTCGATGGGATCCAGACGCGTGGAGAGAATAAGTCCCTCCCTTCTCCCCGTAGGATGGAGGATCCGAATTATCTTTGTTGGGAGCAATTATTGGCTCCTCTTCTCCTTCGGGACCAATTTCTGACTGAGCAATTTCTAATCCGAGTATTAAGAATACTGGAAAACACGATTGCACATAAAGGCCACAAGTTCCCATGAGCGACGTACCAGGCTAAGAAAATGCTGAAGTATAATAAAGCGAACCCCGATGACATATGACTAACCCTTTTTTCGACCCCTAACTTTCTTTTTGATATTGGCGAGATAAAGTACGTTTTGAATGGACCACTCGGACTTGTTTTCTTCTTTGGGTTACGAACATGAAATCCTCGAAAAAAACTCTGGACCACTACTCCCATTCCCGACTGGGCCAGTGAGTAGTTGCTATTCCTACTACCCAATCGTGTGGTGTTGATTGATTGGACTGACTCCCGCCGTCTAAGTTGAAGTTCCTGGCGGCGGAAGGTTTCTGAAGGGCTAGCCAGCAGGATATATCGTACCTCACCTTATCGCTATCGCTTGCCCTTACACCCCCCTCCTATGCGGTCAAATAGGGGCATTCGATCTAGGAACCTTAAAGAAAGTGAAAAAGAACCGGTTATGCGCCTATCGGCGCCCGCCTACGGCCGTCCAGGAACATGCGAGCCCTTAATGAAAAAGGGCTTTTGGCGAAAGAGTTTGAACCCGCATGTTTAGGTCATGAGCCTAACAAGTTAGCCGATTACTCAATACCGCTCAGCTACTAGAAATGCTATTGATTAGGGATTGCCTCTTCGTTGGGTTGCGCCCAATGAATGACTGACCCCTAAAAAAGGGCAATGAATAAACCAAGGGTTAGGCGATCAAAAAACCTTCCCCTTCCCCTCTTAGCTCGGTAAATTTAAACTTCAGGCCGGAAGGAACTCCTTCAATTGAATCGTTTGCTGATTCAGAGAGGGAAACCAGTGCAATCGGCACAGATTTGGAATAATCCACTTGAGAACGAGAAGGTTTCTACTTTGCCGGTTGAGCCCCAATTTTAGCCTAGAGATTCACTTGAAAACAATCAAGTTTATAGGGTACAAAAAGTTTTGAACCAAATTGAATTTACCTAGGGAAGTCCCCTTCGAAATCGATCTTGAACAAGAAACATCAATTGATCGATTTTCAACTGAAGGCAAAAGGCGGAAAAGCACAAGGGCAAGGCCCCACTGAAGGAAAAAGAGGGCCAAAGGTGGAAAGCACGCGCAAGGACCCCTCAAAAGAAGGGGTAAGGGCAGGAAGAAAGCCGGGGCACCCCCACCAGGTCGAGTGTCCTTTTCCTATAGTAAGGTCTGTTAGTTGGTCGCAAAAAGGATCTGCAGCTATCACAAACTCGATAAGAAAGTGGGTTCAGGGTAGGTTCGACTCCTACTRCCACTGAGTGTCAAAAAGAACAAAGAACCCTATGACTAAGACTCAGCAATTGATTAAAATACTAGCAATGTCCTTCTTTATCTCCCTATTATTACTGGAATTCTTTGTACCTTTTCCTTTTGTTTAGGGAAGAGTTTTTATTTGCCCATAGGCAATAAAGAGAGGTTTCCACATGGACAAAACGGAACAGTTCTTCTCAGTGTTAGACCTTCGCCAGAGACTATCAACCTTTTCTCTGGGGGGGCCCCTGTTCTATTAAGGGAAAGCTGTAGGCCCTCTAACCGGAACCAGATATAGGTTCTCGTGGCTAACTAGCTTACGGGGTCTATTGATCAGCCCCCCAACCACACTGATCTTGCCATTGACACGGATTTCTGGTTCTCGGTTATTCACCTTCGTGGAAATTCGTATTCACCCTTGAGGATTCATTCCTCAGGGGAGACCTTGACTAGCCTAGACAGGAACTCCTCAGGTTCCTGGGCTTTCACGCAGCAGGGGAATAGGCACATAGCAATTAGGGCATTGGTTCCAGGGGAAGGTCGCTCATACCTTTAAATGGTTTTTCAATGTCTCCCGCCTCTTGGAAAGAGATACATCCATCTAACAAACAAGGAGCATCAGATCGAGACGAAAGTGCCTATCGTTCGAAGAACCCGACTTTCCTTTTTTGGGGACCCCTAAGGATTTAAGGCTCAGCTTTGATGACTCGTTCCATCCTTACCGAAGCGGTTTAATTTGAATGAAGATAGAGATATTGAATAAATGCCGGAGGCGGAGGCTAAGTGCTGTATGTTTTTGTTGTGGGAGATTGCTGATACTAATTGTACTATGTAATAGGGTATATACCCATCTATTCCTGTTCAAAGGGCTTGCGGGCTAGCCATTTTATTATTGGCCTACGCCGATAATAAGCCTGGGTCGAGAAAGATTTGATTTTTGGTTAGCAGATTCCGATCAATTTAGTGAACTGCCGAGGAAGCGCATCTTCGGTCTTACTTATGAACCCTCATATAGAATAATTTTACCCGTCCCATCCAGTACGAGCTAAAGCTCAGCCCCATGCCAAGCTAAAGCTGGACAAGAAACCACCTTCCTGCATTCGAGCTAAAGCTCCACCATTCCCGTCGCCCTTTTCTCTTAAAAGAGGAGCGGAGCTTCATCCTAAAAACACACCACCTCCCCCCCCCCCCCCCC
>Contig03+20998511_4
CCCCCCCCCCCCCCCCCCCCCCATAACCTACACACGCACCACCACCAGAAGGAAAAGGCCAGTCAATTTGGTAAATAGAATGGCCACCTTTCGCACGTCTAGAAGGACCCAAAGCCGAAGGCGAGGTGCCAGTAGGTAAATTTCAGGTCCGAAGCCGAAGGCGGGGTGCCAGCAAGGTGGCCCAAGAAGAAGTTGTCAATCCAGTCAAAGTTTTTAGAAAACGCGTAGCGTTTTCGAGCGATAAGTTCGTTTTTCAGGATGAGTGTCAAGCAGGAGTGTGCAACCGCCAACGAATGTTGGTTACGAAGGAAGAAAGAAGATTCATCCCCCCGTCCTGCTGAGGTACCAGGTCCACCCCACCAATGCTTGGGAACCAAGGGCTCACAACAGCTTGCCGGTTGCTGAGCGTCGCTGTGTGTGCAATGGGCCTAGTGTGTGCACATGTTTACCGTGCACTCGCTTGGCTTCAGTGATCGTTGGCTTCGCCCAGTGATCGGTTCGTTGGCTTCGCCCGGTGTTATAGATTGATATAGCTAGGTTAGGATAGGCCTGTTGGCTGGCCGTTCGCTTCGCTCATCAAAACTATAGGTTTCGCTTTGCTCACCTTGACCTCCGGCTTCGCTCACCGTTGGCTCAGTCCTTGCTCATCAATCTGTATAGGTTGGCTCCGCTTACTGGAGGAATCGGAGGGACGAGCTGTCTCTCTCTAAACCTGAATTTGCATGATAAAATGGTTTGGCAACTCACAATTCACATAAATCTAATCTTTGCCAACTCGAATTTGCATAGATAGAATCTTCGGGTCCGCTGTCTCGGCAACGAGCCAGCAAGAGGGAAGCGGCGACAAGAAGCGGGCTTACTCGCTCGGCGACAAGCAAGCTAGGTAGGTAAAGGCTCACTTGGCGACAAGCGAGGTTTTCCCAGCCTCAACAACCTTCTGCTGATTTTCGTTGATCCGGATGCGGATGACGTAAAATATTAACAAAGTCTTGAAGCGGAAGCGTGATTTGGCCTTCGTCTCTAGTTCTATGGAAACTTCCAACGAGGGAGAAGCATCTATCGTATAAAATCCTGGGAACGTAATGGTTGCAGCTACTTGAGCAAGCAAAGGTCGAGTCAGGTACATCTCGAATCAGAGGTCAGGCCCCTCTTTGATAACGCGGCCTTCCCCTTCCCTTTGCCCTTAACCGTAGTTACAGGGGCCTCGCTGCGGGAAAGTTTTTACCTTCCTTCGAAAAAGGCTGGCTTTTGGTGTTGACATCACTCTCACCTCCGAGATATCAATCGCGCCCATCTCGTAAAAGGTGTTGTTGAACCCGACTCGGCGAAGAGGTTCCAACAACACCGGAGCCCTTTTGGCCCCCGAAGCGACCCCGGGAACAACATCCCATTCTCTTTCTAGAAATTTATAGGTTAAATGAAAGTCATGGCTCTTCCTCATTCTCCGAACGTGCCTTCTAGTATAGCAGGAGCCTTCAGGCTCAAACCGAGAGGTAAATGGAATCTCGTTTCCCCGGGTGTTGTGTTGTTCCGACCCCTAATGACAATCAGGGTTAGGGCCAACCAGCATATTGATTGAGTTCCCTGCCCATCGGCCTATCTAAACCCAGAGAACCCGCAGATCCGGATTTTGATTACCAATCCCGGCCCCCTAGTTAATCAACCAAGATATTTTATCCATCCAATAGCCGAGCTAAGAGACTGAGCTTTCCAGATCAAGTTTGAGCGAGTTTTTAAACATCCAGAGCGGCGCTTTCACCTAGGGTAGGGTTTCAACCTTCGATCCTCGCTTGCTATTATTTATTCAATCTCAAGCAAGGTGAAGTAAGCTTGCCGCAGAGAGATATTCCACCCGCCTCGAAAAAATCGTCATTTTCCTACCTCCGTCGAAGGAATCAACTTTGCCCAGAGGCGGCTGCTTAGCCACATACTCGGGTCTCATGCACCAAGCCAGCCAAGATGGTTATTTCAGCTCATGTAATTAGGAGTGGATCTCAGCGTGGTAATAAAACGTTAAACGCTACGAATGCGAAGCGAAGATTTAATGAATCGTATAATGCGAGGGTTGAATGTTATTTATTCGTTTTGGGATCTTTGGCAAGCTTAGCCTTCGCCTATGAGAAGAGACCGCTCAAGGTTAAGCATCTGGAAATCTGGGTGTTGAAGAACACTGTTTTTTATTTGACATGGCTTGCTTTCAATGAAGCACTTCAGGGAAGGCCATAGCGCTTCGGAAACTAAGGGAAAAACTTTAACCTTTCGGGGATAACAGCGAGGGGAAGGCCTTTCTTTGGTTCCTTGCTATCTTTCTTTATTGGTAATTGATTCGATTCATTTACAAGGTCGATGACTTTTTCCTTCTAAGGGTAGGTAAGGCAGCGGGCGAAGTGGTGCCCGCCCAAGCCCTGTATCTTCATGCCCTAGCCAGAAGCAGATAGCTTTCAAAGTCTAGGTTTGTTAAAAGCTGCCTGATTGGAATTAGTCTTGAGTGTCCGGTTCCTAAGGTTAGCCTTTGCCAGCAAGCAGTAAATATAAAATTCAGTTAGTAAGCCAAGTATTCTGAATACAGGCTCCGGTATGTTATTGCCCCTTGGGTCATTGGCATAACGCTCTTACCGCGCTTTGCGCTACAAAGTGGTATTGATTTGTTGACGAAGGCGAGAACTATATCCTCCCGATTGAAAGGGACTTAAGGGAAGGGCGGGCAAAGACACATCCAATCAATGACAATAATTTGGTTCTCTCTAATCAACGTCTTTGCTTCTCACACAAAGACATCCATACTAGAGCACAGAGACATTCAGGCTAGAGCAGGGAGAGATACCTCTTTGATTGGTCCGGTCAAGAGGTGGGTTAATAAGTCAAAAAGGTCCCTGCCTGAAGTGCAAACACTGTCAGAAAGGCCACTTCTCGTAGGCAATAATTAATGACAGGGGGGTCGGTAAGGCCACCCCCCCCCCTCCTTTGGTCGATTCTTTGCCGTTGGGAGGGACGGGCATCTTGCTTTGTCGGAGCCTTCTTAGCAAGCCCTTGGGGGGCCTCCGGTCAGATAGAAGCTTTATCTCCGATAGCCGGACTAGATCCGATAGCCTTAAAAGCAGCCAGCACGCACCCTGAAGGGTACCTTCCTCTTACGAGGGACCTCGAAACTATCACGAGTTAAGGCATGGTGTGAGTTTAAGGTATGATTACCCCATCCCTAAAGCCAAAGCTACCACCACCGACGTAACTAAACCCAAGGCCAAAGCTATAACCAATGCATAAGCGCCCGAAAGATCCAGAGATCCTAGGAGGTCCTGAYRTTTGAGTAATGCCTACYGGTGGTTGTTACCATAACCTCTTTTCCTTTTACCGCGATGAAGCCTTTCGGCCCTTATCTCTGTTTTGTTTTCTCTACCTTTCCTTCTTCCGAAGAGAATCATGGTAATGAATTCCCAGATCCCTCATGAGTTTGGTAGAGTGCCCTTTGGGGCTACAGTGCTCCTCCAGAATAAGTTAGGTTCTCATTGGTACTTGAAAGAGAATGAACTTCTCTTCCCTATCACGAGGCTCACGGGTAAAGATTTAGTGCCGATCATTGGAGGAAGAAGCTTATCAGAGTGTTGTTCGGGTGTGTAAGCCCTCCCTTCTCTTCGGCTTTGAACAAGGCTTCTGTCTGCCGGATCCACTTCGCATCTCTTGCCCCTCCAGTTTTGATCTTATCAAAAAGAAATCCTTTAACATGAAAGAGTTGCTCATCAAAACGAGACGCCTTCGGCTTCAGATTCTTGTCAAGCCCATGAACCGGAAAATATGTAGGTAATCAACCGAGAGGGAGGTAGGGCGGAGTAAAACGGAATCTCCTTCCTCTAGTTGCAGAGGACAGGCCTGGATTTAGAGTGTACGTATGCCTATCGGTGGTTAACCTTCTTCGCCAGTTGGGAATAGCCATTCGGAGCAACGGAACGTGGTGAATTTATCCGTACCCGTGTCTTTTCCGGTTCCTTGTTCCGTGGAGCGACCTTTGGTTTCTGTGGGGACCTCTGTCTGGCCTTCGGCCATGCATGTGGTAGGATTATGTCTCCCTCGGACTGAGGTGAGAGTAACCCCGATTCAGTCAATGTCCTTTGTCCATGGTGGATGATTTGGGAGCTTTATTCTACAATGAAGGMATCAGCCACCAAGAAGCACTGCAAACGAATTTTAAGGAGCGAGATGAGAGCTACCCAACTTAGAAGCAATCAACCTATTTGGAATTATCTATGGATGGGACCTCAAGGTCGAGTGTACCTTTGCCGGTCAAGTGTCCCTTTGAAAACGTACTCAGGAAAGGTTGAACCCTCGGGGCTGCCCGCCCCGTTTATTAGACCACTCGACCTACCTACCATAGGTTACTACTGAAATATCGACCTATGCAGACCCGCCAAATCATCGTAGGTAAAACGGGAGGCACGAAATAGAGGGGTTKAGACCTTCCATAGGTTTTACCTTGACCAAACTACGTGAGGTGACAGGGGAAGTTCAGCTCTTGAAGAAGGCATTGAGGCAAGCCCTGGCATTGAAGACAAAGAAGGGGGTGGGGGCCAAAGGCGCTAACTACGAGCCATATGTAGGTAGGCCCTCGAGAGGCTTGGGTAGGTCGAGTTACCCAAAAAGCAACAGCGACAGGAAGGTCTGAAGAATGGGAAAGTTTCTTTCAACACCTTTGGTTGGTAACTCCAATCTATTTTTTACGGAAAAGGATTGGATTCGTGAAACACTATGATGGATTTTTACTACCACCAACGACGAAAGAACCGCTTCTTCAACAGGCAAAGCCTATTCACATAATTGTGTCGTATGTCCTCAACACCCGCATAAAAGCCCATTCTCTATCATCGGAACAAGATTCACCGGGAAAGCGGAAAGATGGGGATGAGCCGTCATGAAAGATTCTGACTGACTCTTAGTAAATCCCGTGTTTCATTGGGAACAACAGCCTTCTTCGGGATGAGAATCCGTAAAACCTCTTACTTTCGAGGTCGAATTAGCAGCAATCGCTAATAGTCCAGTCTTCGGTTGCTATCCCATCCATCATTGGTCGCGCTCTCCTTATTACAATAATTCGGAATAGCAAGATTCTACCTCGGTCGAGGCCGAGACCCTAGCTATTAGCTACAGGTATACTCACCACAGGGAGAAGTCATAATTATTGCCTCTATGATGATGGAGAAGCGCAGTCGGTTTCTGGACCGATAAATATGCTTATTAGCGAAGGAAGCCCGGAAGATAAGGTTTGTACTCGACCTTTTCGAAACTTTGTGTATTGTATTAGCGCTTTCGGGGCAACGAATGGAGAAGCCTAGGAGAGGGGAGCGTAGAATATACGTGTTGGGTTGGGGGGGGGGGGGGGGGGGGGGGGGGG
>Contig03+20998511_5
GGGGGGGGGGGGGGGGGGGGGGGGGGGGNNGGGGCGGCACACTGAAGGCGTTGGTCGATCAAAGTTAGGCGGCATGAAGGCGTTGGTCGATCGAAGTGACGGCAGCACACTCAATGCCTTGGTCGATGTGACCTATCTTACCATCGTGAAAGGGGTTTGCAGGCGGTAAGTCGTCAGTGCCTCTCGAGTCCCCCTATCCGTCCAGTGCAGCGAGACCGCTGTCCTACCGCTTGAAAGTGCAGCGAGAGTCAAGGCCGTCCCCGTCCCCAAACATAACACCAGCCATCCTCTGTAATTCCCTCTGAATTCCCGTCTGTAGCCCGCGCGCGCACGCATTGCAGAGCTGGACCCCGAAAAACTAATGAGTTGACGCAAGCATGAAAACCAACGATTGGAAGCCTRGATTAAGAATCGGGGGCCCTCCTGCTGGTGTTTGTATCTCATAGCCGCCCTTTGGGTGCTGCGTATTGAGGGTCATGAACATGACCTTCAACACACACCCAAGAGGCGGCTATGAGATCTAAACACAAGAGAAGGCACCCTTCGCTAGCTCTACTAAAAGGAAGGTATGCTCGTTGCTGGCTGGCTACTTGCTTCGTTCGCCTTGAAGTAAGAAGTGCTCGCTTTGCTGGCCGGCCTTGTTGTTGTAAAAAGGCTCGCATCATTCGCATCCTTGCATTGGGAGCTCGGAAGGCGGCTTGCCTTGGTATCGCCGCTTCGCAAGGCTCGCTTGCTAATATATAGGAGTAGTAACCAAAGTATTGAGTTAACTTCTGATGGTATCTTCCCCACGTTGTTAGCTCGGGAGCTTCCTTGTAATGACCTGCTCACTCGGCGGCAGGCCTCGAAATCGTGGTAGTAAAGGAAAGCGAAGGAGATCTCCGACACACAGCATTCATAAAGGAGATTAAAAGATATATCTTGCGGCTTCGAATGACAAAAATAGGCTACAAGCGCAAAGCAGCACTGAGGGATAAGCAGCGAAGCGACTAATACTCGTAAAACTCTTCAACAAATCGACGACAAAGTGAAGTCGTCGTTCCTTGATGAAAACACTTGGTTTTTCCATTCATTTTTTTCGTTGCTCGCATCTATATACGCAATTTTAGACTTTCTGGCACTCGACCAGGTAATGACTAAGCTGCCTGAAGATTGGTGCAAACCCATGAAATACTGTTTCGCGGCATTCCAGCCGCTCATTAGGACGTGGACGTCGACAGTCTTGGAAAAGCTCAGATAGGCTCGTGGGAGGGCCGGTAGTAGACTTACTTTTTACCAAAAATTACCCATGAAGTCTTAGGCGGCGGTATTCGCGTTCAATACAGCACCATCTCAAAACCAAGAGCAGGGAAGGCGAATTACTGCGCCACGGAAGCCAGTACGCATCCGGGGGGGGGGATACGGACCTTCGCTATCTTTTACCATCACTATTAACTATTACAGGTAGGTGTTTAATGTGCCGATAGAAAGCTGCTTGGGAAGGCTTAAGTATCCCGCTCAAGACACTACACATCATGAATAATAATGGARAGYGGCTCCCTTCGCAGCCTTGATCTTGTGTTTGAAGTGGATTCGGCGGGTCTCCCTCGATCAATGCATATTTCGAAAATGACTAAATAAAGGTCTCGAAGTCGCCTGCGTTTCCGTTCGATCTCGGATATGTGAAAGGGGTCCCCCCTCTGGGTACTTTTTTTTGGGGGGGGGGGGAAACCCGGAACTGGAGGTAGATCCAGGGGCAAATGATGACAAGGCCATAACATTTTGACGGGTCGATGCATGAATGGACTGACTAGAACCAACAAGCTCTTCTTGACTCGTCGCCTCTTGCCTTCCTGAATGCGCAATGGAAAGCGACGAATCAGTATCCCGACAGTGGGGAGAATACCACGACTTTATTTCTCAACAAGAGTGAACTGCGAGAGGCGCAGCCCGAGTTGCACTACTCATTGTATCGGGATTTCCATACATCTTTCCTACAGCATCGAGCTTGCTCTCAAAGAGTTACTTCCCCACGTGCGGCCAATTAGATAGAATAAGGTGGAAACGGTTGTAACGTAATAGATGAACTTTCGTGCCCAGTTATTGCTTCGGCATGAAAGTGTCATCTCCCCCGGGCCGAGGTGGATTCGGGTCCAATGCAATGGAGGGTTTTCTGATCTAGGCACGTGCTAGGGTATAATTGTGGCATCCACCACTATTAGTCAATGGTAACTTCTCATTACCATGCTCCTTCATCAGCCCAGTACACATATGCCATTCGCTATGCTTGCTTCAGCTGAGGAACCAACAGTAATCCCTCGATCTATAGGATACCCCAAATTCAAAACCTTTGCCCTGGACGGACCGGAATGGACCCAAAAACTTATCCCGCCCAAGAGCCAATCTAAGAAGAGGTTACCGATTGCCAGACAGACATTCATGCGCCTATGTTAATCGGAGATTGCCCGTCTTAGTCAGATAATGGAAGGGATCTCAATGAAATATCCATTTCCATCTCCAGTCATTCAACGGTTTCCGATGGATCGATCACACGGCAAACTCAACCCCGAATGATCCGTTGATCTAAATCCGATGATTCAATTGAACCGGGCTAAGCTTGGGATGGTAAAATCTATGGATGAGGAGCACTACGAGGAGCTATGAATTGGATTGGACCCGACCCAGCTAGCTATTCCATCGTATATTTGATTACCTAGTCGTAATTCATCATGCGATGGTTTGGATCCATCGTGTGCCTGTCTCAGTCGGATAATGGGGTGATTGAACCCTACCTATGTATACAATATGTCGCCCGATTAGAGCACTTGGAGAGCGATGAAAACAAGATTCCGTGACAGTCATCTCCGCCCAGATCAGAATGAAAGGGTTCATTTTTCCTCCCGAATACCAGTTGGTGGGAACTCGCCCCATGTTAGTTCCGCAACTAACTTCCTGGAATCAACACTTGTGATGGCCTCTCATTCCAATGAGAGGGGTGGGAAGCTTTCGATTGCTAGGTCAAAAAGTGGGGAGAGAATTCCTTTCAGTCGAGGTCCCTTCAGTCGAGTTGTTCCACTCCTCCACTAACCCTATCGCCACTCCTCTCATTTCGGGATAAGATGCTCCGGTAGCCGTAACCTTGGATTGGAAGCTCGGAAAGACGACTAGCAGATATGGATGGAGGAGAGGGGCGGTTCTATTCTTTGATTGGTTCCAACCTTTTCTRCTCGGCCGATCCATCGAGCGGAAGAGCGGGCAAGCAATGAACAAAAAGGCGAGCGATTTGTAACACTCCCCACGTCTGGCTGGGGCAATTTAAATATTACGACGCAATTGGCATGATTGCTTTGCGTTGAGTTCCTTGCAGCACGGAATGCCGGCTGGTTGCCCGCACCACCCTTGACCGAGATAGAAAGAGTCACGTTAATAGTGGTGTGAACGCCTAATATTGTGCCGGCTGAAAGGGTATGAATGATAGCGGGCGCAGAACTGTAGATCGTTGGCATATCTCTCTCAGAATTCAGTATCCGTGGTTGTATTCGCTCTATAAAGAAAGCGAAGCTCGCTTGATTAATTCCTTGTACTTATTATTTAGTAACTCTCTATTATGACTGGAGACGGCTCTGCCTTTATCATCGGCAGCACAATAGGGGTTTCTTCATATACGTGAATTAAAGTGCGCAAACTCGGGTGATTAAAGGTCAATGTTTTCCCGTTCGAACAACTGAATAGCGAATCTCGATAGACTAAGGCCATAGAAGCACAGCTGCCAGGAGCGGGACTGAAAAAGCGGGGAGATCGATCGCTCCCAGATAACCAAAAAACCCCCAGATTTGACATCGGCTACTTGATCTGCGAATGAAGCTGCGCTCACGGTGTTGTTTGGCCGATTCTTTTGGCCGGCACCTCTCAAAATTTGGAACTATTTCCAAGGGAATATGAAGTAGCTTTATTGCGCCTTAGTCTATAAGGCAGTAGCAGCCTCTGTTTTTGTGCAGCATAGATGAGCGGTGTATGTGGTGCAGCGTCAGACAGATAGACATTGCAACGTCCTGCCCACGCACACTCTCCTCCCTTCGAGTCTCTGCATATCCCCAACTCGCTGAGTACCCATACCCCCCCCCCCTGCCTAGGAGGCCGGGGGGGCGCGGGGGGCCGCATAAAGGCGGCTCGTGCCTCGCCCTTGAAATTGAAAGGGCATTCAACGGGGCGGGGTGCCCCGGCTCCGTCCTTTCTCAAAAAGCGAAAGCGCCCGCGCCTCCTACCGCTTTCCCGGGGGCCCGGCCGGCCGCCCTCCCGGGCAATTACTACTTTCAAAGCAGCCTCTTCTTCAAAAAGGTGTAGGGTGGCCGTTAGGCCAGCCCTCCTACCGCCGGCACGGGAATCTAAATGGCAGGGAAGCGCTCACGCGCCGGGTACTCTTCCAAAGGCTTGCCGGCCACCCGGACGTTAGCGCCGGGGTTGATTGACAGAAGCCAGATAATTACAAATCAGTGTTGAACTGGATGCTTCCGCCGTTTTCAAAAACACTACGATAGACGGAGCTTCACGAATAGTTGTTGCTTAAAGCCAGCGCACTCTCCGAATGAATAAGAGCGGAAGTGACCCAACTGATATTTATTCGTAAGCTCGACGTAAGGCTCGTAGTACTTAGACACTTACCCTGGCGGTTGAAAACGGGAAACAAATGCCTTTTTCAAAGACACTACGATAGAAGAAGCTTCACCAATAAGTTACGGTTTATCCGAAATCAAGTACCGACACCTGCCTAAACTTAACCAATCTCGCCAGGAAGAGAAAGAGATACCGCCCCCTTTTCACGTTCCAAGTGCTCGGGCTTAGTGCCCGGCGGAAAAAAGAAGGGGCACACACGGCATGTCGACGGTGGTTGGTGGTGATCCCGACTGGCAGGCGGGCGCCCGTCAGGGCGCAGCGAGGCGCACTGTTCTTTTGTAAGGGTTCACTCAATGATCGGTTCACTTAGGCTGCAAGGTGGGGAAACTCTCGACTCTATCCCAATTCAGGTGGGTATCGATTCAGAAGTCGATGAAAAGGCCACGTTGTTAGCGAGAGATGGATTCGAACCATCATCAATCTTCGGATTTGGAGCCGATAATTCGATTTCCCAATTAATCTATCCCTTCGGGGAGGTGCGAGTACCTCCCCGAATCTTCTTTATCGATGCTATCAAGCCAAGAAAAGGATGCTTAACTACAAAGCCCTTCGGCATAGATGTCCAGGGATAAGGGCTACGTTTCGCTCTCGCCCCTACCGCATAGGGCCAGTATTTTAAACTAAACAAATGAATTGGCAAAAAAGGCATTCGCCCGCGAACCGTATGGTTCTGAAAAGGATTAATAGATAAAACAGAGAAACCCCCTAAAATGGAATAGAATAGAGGATGCTTATTGAAAAGTGTAAGCAGTTATTGACACATTATGGATAAGATAGGATATCTCGGGTCACTTGCTCCCTTCTCCTATCTCTCTCCTTTCTTTATTCCCAGAAGCTCTCTCGCATATATTGGAGGAAATCCTGAAGGAATCTATAGCAAATCTGGATCATCCGAGTAATACAATTATAGATCCCTACATAAGGCGGCTCTGCTGGACTGAAGAAGGGCGGGCGGCCCGAGTAATCGCTCAGGGGTTGGGAGGGAGCTTGGGGAGCCCTTTCCGAGTAAGCTGCCCCCCTCAATAGGGGGATGCTGCTCAGCGRGATTCTCTACATCCCGATCGGACGGGAGAGGGTATCGCCGTTGGATATTGGAGAGATAAGCCTTCAGCTTCTGGCTAATCCCTTCCAGGTTGGTCACCAAAGCCTCAATCAATCCCAGCCGGCGGGTCAGATCCTCTTCCGTCTCCAGCAAGCGGGGGCTACGCCCTTCAAGCACGTGATCGATCAGGGAAGGGCCGAAGGCCTTGGGCCGAAGGCCCTTAAAATGCCGAAGGCTTCACTTTCGGAAAGCTCGCTTCACTTGTTAGCTTTTTTAACGTCGACTTGACTGTGGAGCCGAAGGCTGAACGAAGCCGAAGGTGGAACCGGCTGATCAATATTCAGCCAAAACCAAATTCTTTCAGAATGCTTAATGGGCAATGCATCGCTGTCCTAAACTATCCTTTTTCAACTAACACCATTTCCCAACAACAGCTGGGATTCTAGCCAGTGTAGCTTCTTATTTTACTACCTTTGCTCCGGGGCTAAGGGCCGGGGATCCTAACTTTTATGGGAAAGCCATATCACGCTTTGCGTCGCATCCTTTTGCACTAGCCAACAACATATGTTTACGCGGGTGAGTGTCTTTTCAACTCTTGGGGTGGGTGGGTTCCAAACACCACACCCTGGCTCTTTACCAAAGGGCCAAAGCCACTAGCTTCATCCAATATTCAGTCTGAAGGCTCAGGCAACATAGGCAGGCCAAAGCTCAGTCTAAAGGCTCAGTCTTCAACCGACAGGCTCAACCGACAGGACGAGCCGAAGTCTCATTTCAGCAGAAGGCTCAAGCATCAACCGAAAGCCGAAGTCTCAGTCTAGTATTTTGCTAAGAAAACCTCCGATCCAACAAAGCCAATGCCTACTCGCTCATCCACCGGGCTTTTTGGAATATCGAATTCTCCTCACTTCACACCTCGTATCCCTAGATAAATTTCATCAAACGAGTGCTTTCTCTAAGGTTGTACCTTACTCGGGTCCCAACACCTCTCGCCCATCGGAATGATGTTCTTTCACCGTTCGTTAAAGAGCTGAGAACTTGCATTTACAGAGAAGTGAATTTTCCAACTAACGAAGCCGAGTCTAGAGCGTCCATTGGCGTTAGATCGGCCTTGTTGAGTTGTTGACCCCACTAAGTACTCTCTTAGAGGTGGTGGGCTTCTCTTCTACCCTTCGTTTTTACGATTCCGGCTCCTCTTGGGGAAGATAGATCGGGGATGGTGCCTCCCAAAGAGACGTCGGATGAATCAGGGTGATATAAATAAATTTTGACCTCATTCCGCTATGTGCTCCTCTGTCCTCGTTTAGGGGGAATTGCCGCCTGCCCTGTATTGAAGGTAGGATAGGGAACTCTAAAGCGGGTTACCTGGCCGTAGCAAGCTCCAATTTGAAGAGCGAGCCCTCCTGTCTTAATGACCGATCATTCCTAGTCAATAAGTCATAACAAACATGACCGATCCGGGGCTTTTGGTTGGTCGAAGGCTTTTAGACAGACCTACAGGAATGCGGAGCCGAATGCTCCGACGCCTTGCCGTTCGTTGCAGCTCCTATCTAATACGTTTATTCACACAGGAGTGTTCTGGCATTGGAACCAGGAGTGCCTACAACACTTTATAGTCCTTCGGAAGGCGGCCCAAAAGGCATACGCTTCACATCGATCTTATCCCCGGTCATCAGGAACAGAGCTGAATTTCTATGTGGAAGCTTCGCTAAAGCCCCTTCCTTCTCCGGCAGGGGGTCGAGTGCCATTTATCCCTGAAATTTGCGTATCTCACCAATCTTCTCCTAAACACTATAGTTAACAGAGAACTAAGCCCCCAACCAACTCTTTTCTCTCTCTGAAGCGTACATAGCACTTGGTTCGCAAAGCAAACCAAGATTTGCTTCACTTTCGGGGAGACTGTTGTATTGCCATGGTGAATTCTTTCAAATAAATTGGATAGGAGCGATTAGAAAGTCGCGCCAATCCGACTGAGAAATATCCCTGCCGGGGAACAAGTGAATGCCGAAGGCGGGAGGTGAGTTCGTGACTCGGGGGGAACCGGTGATCGAGCACTGGAGGAATTAAGGAGGGAAGCAAAGCAAATCCCTCATCATAGTCATGCATATACGAGGATGGATGTATCCTGTCCTCGTATGGCAGAGGGGTATAGATGAGGAAATGAAATCACACCCGGGGAGTGCGAAGCAGGAAGTGGGGATTTGATTCCTGAGCGTAGGGAAGGAATCGCGCGGAGGTACGTGAAAGGCGTTGAATCCGTTCCTCAACGCAGAACAAAGTATTCCCTAGACGCGATGCAAGGAAAGGCGCCTAGCTAGGAGGTCCGTCCAGCCATTCAATTCGCGCGGATCGGCATTGGCACGGTTCGGCATTCGCACCTAGTAGGCCGAGTCCTTGCAGCAAAAAAAGATCTATCAAGTCAGGGCAGGTAATGAGGCCTCGTGGGCGACTCCTCTATGGGGTGGGTTAAAGGCGCCGTAGGTTGGTGCGTAAATATGGGGTGGGTTAAAGGCGCCGTAGATCGGTGCGTAAAAAAGCACCTCTATGTCGGTTATTTAAAACGGGCTGCTTTGGGCTAAGTTGAAGGAACTCCCTTAATCAGCGCCGAAAAAACACCCCCTCTAAAGTCCCTTCGCCCGCCCTTTCGGAAAGGGKCGACGCAGGAGCCAGCCGGCAAAMGCTTTAGCTAAAGTTCTTCCGTTGGTGTTAGTTCACGCTACACCAACAACCGAAGAAGTTTTGAGAGAGGGCCTTCTTCTGTTGTTGTTTTGCTGCGTGGCCCCCGCTTTCTGACGGGTGTGCACCCCGTATTTTGAGCCCCGTGCCCCTTCTCTTAAAAGGGGGTGCCCCCGCAGCTTCTTTTCGAGGTCGGTCGAGTTCGATAGGAACCTTAGTTAGCTAGCGCCAACACGGGAGTCGGCTACCCTGCCAGAGGTACTGAAGCATGGGGGAGATCAAATGCACTCTACTGAAAAGTCACCAATACCAAGGTGCAGGCTGCTCTAGACTCATTCAACAAGGTCATAGGAGGCATGACCGCTGCCTTCGAGGCAAGGCTAGGCATGATAGAGTTTGGCGGTGGCATCTAGTCAGGGCGCTGGCCAGGCCTCCCCCTCGTACTTCGTTGTGCCCTACACTTCCTGAACCCAGCCATCACGGGAGCCACAGAGGCGCGTAGCGTGGAGGTGCTAAGCAAGGCTACCTCCCCTGTTGCCCTCACTCCCCCTGTTGCTACTACCTCCTCCCTGGCTCCGGGAACAGCAGGCCAAGCAGTTCATCAGGGGACAGAAAGAAGAAGTCATTGATAGCTGGGCTGCCACCTCCTGCCCCTAGACCCATTCCGGACCAGCGCCCTCACAGTTACGATGCCGCTGCACTGTCCCCCGCTACTACGAAGTCGCTAACGCGACCCAAGCGCCCTTTTCTAAAAGTGGCTTCAGCCAGCTCTTCTCCTCCCCCTGTGTCGCCTTCCCTGCCGCTAACGCTAGGCCTAAAGCCCCGGGACGGGAAGGGAAGGGAACCCACCCCTCTGTTGAAACTAGTTTCAAGAACTAGCTTAACAGTAACCCGGCTTAACGGGTGAGAAGGAGTCCCTCCCCTTTTCTCTGATCGAGCTATCGGTGCCGTTCCCCCAATGATTATCAGGTTGTTTTTGCGTACAATAAGCAGCTTATAGACAATTCTTTTTCGATTCCACCTGTTATCTTCTAAGCTTTGATTGCTGCTTCGCTGAGGCTTTGGCCAGGCTTGGCTGACTTCGATGTGCCGTTTGTTTGGCCAATAGCGGTCTGGGCCCCGAAGGGCCGAAGGCGGAAGAAGCCGGAACGCTACGCGTTCCGGCTTCCCGTAAGGTCTTTAGACACTCGACCGGASGGCCTCTACTTGTGTSTTTGCGTCTGATCAATATGTCTCAGTGTCTCTGGTTCAATCGTCATCAATCTCACCAACAGCAAGCGCAAAGCGCGATCTTGATTCAGATTACGATAAGTTATCAAATTATGGATTACGATAATTTGTCAAATGAATTTTACCAATGCAGGCGGAATTCTCTATGCTACCCACGATGAATCATCGATAACGGATTCACGCAAGCAAGCATCGAGCAAGGGACAAAAGGCAACGCTATTCACTCTTTAGCTATTCACTCTCTTTATAGAACGAGAATTTGAATTCGAATTGGCAATATACCCACACTAGTGGTTTAAAGGCTGATAGACCGATATTTCCATCCGAAGTAAGGGCCAGATAATGAAGGAGGCTAAACCCCTATCCTAGTGGTCGACCCCAACAAAGGTGACCTCTCATTTCAGATTTTATGTTCCAGCCTTCGATGCCCTTCTCGAAGGCTCCCTCCGGGACCCTTCCCTTCGTTGCACTCAGTAAAGGTTAAACCTCCCTCTGGGCTGGGGTACCCCCTACCCCCAGAGTGTCCTTCGTCCCCGTAGGGGGCCCMCCAGAGTGTCCTTCGGACCCTACAGGGGCCCCTAACCCTCTTCAGATGAGGTGCCATCTTGAGCACTTCAATAGCTCGGTTTTGGGCCCTGACCATTTGGCCACTTTCAGTGGGACCCTTCCCTTGCGCCTGCTGCCTTTTTACTCTCCCTTATTTTCTGAAAATAGGTCGAGTGTCTAAAGACCCTTTTGCGCCCCGCCCCTGCCCACTCTTTGACTTTGGTGCCTCCCTTCTCCCTATCGGTCGAGTGGCTCCGCCCGCCCCGGCGTTTGATCTCCCGGTTGGTAAGTTAGTGAGCCGGCGCAGTAAGCTAACCGAGCCAAGTGAACGGAATCCACCGAGTCCATGGAGCGCAGCATTACGAACGCTGTTAACACAGTCAACGAGCCGAATTAATGACGGAGACCATACCCAAGGACAGTTGGACAGTTAACCAATCATGTGCCCGGTTAAACAGTTAACTAATTCACGTGGGTCGAGTCAACCAGCCAAGCCGGTTAAACAATCACCCCAGTCACAGCCACCCCATCTGGGGGAACGACGGACGGCCAACCCACTATTCTATTACTGACCGTGGACCAGAGGTCCAGTTAACCAGCACAGTGAGTTAACCCACCTCTATCTTGAGGGGAGGTTTTTTATACCTCCCCCCTTGATATCCATTCCTAGCTCTAGCCATGATTCATTACATTCGTTCCAACTGCCCCGGATATCCATCCGAAGTAATTAATATCCCTCTCTCCCATTCCATTCGGTTCATCCGATTGTGAACGAACCAATCGACGGAACGGGCACGCCGCCAAGCCAACCTCCTTCCTTGGGATCGGTTACCGAAGCCAACCTTTCCCAAAGTTGGGTTAAGCGGGCAAATGAACGAGTCAACGGCAATCAGGGAATTGTTTAGCTATTTTTGTGGCTAATTTATTCCTCCAGGTTATTCAGAAAAAGCCATTGCCTAGGTACGACATAGCGCTTACGAGTCCCCTCAACCAACCAGCCATAAGCCCGCCTCTTATCCCAAGGTTCTCCCCTAGGGTCTGGAGGACACTCGACCTAACGGGAGAGGGAAACGGACACTCGACCTAACGGGAGAGGGCATTTAGCGGGGATTTTTAGTCGAAAAAGTGGGGATTTTTAGTGTGACTAAATACCTCTGTCAAAAGTGGGCACTCGGCCTTCTAGGAGGGAAAAGCACTAACGCGCGCTCGGCAGGGAGTCTCGAGTCCGATTCCGATTCCTTCTCCGGGCCCTTTATTAAAAGAGGCCCTTCTATTAAAAGGGGCCTGAGCCCTTTAATTAAAAGGGGCGGTAAGCCGTCAGGCTTCCGCCCACAAGAGCCCTTTAAAGGGTAAAACGGCCGGCTTCCGCTTCGCGCCGCCTTCGCGGCTTCCCGCCCGCCTCAATCATCATTAACCTTCGGTGCGTAGCTATCCGGTACTACACAGTACGTAGCTATAGAGACTATAAATAGTTATAAAAAGCGTAGTTCGCGTCGATCCAATGGTTTTAACCGAAACCAACCACGGAGGTTAGGAACCAACACGTAGGAACCAATCACGTAGGGTGGTACGAATAATAATGAATCGTTGATCAACGCTGTCCGGTACATAACGTAATAGTAGCTGTCCGGTGGGTAACGTAATGTACTATGCTATAGAGCATTCTTTCTTTTTGCCCAAAAAGCTGGTAACGTAATGTACTACGCTGTCCGGTCTCTGTAGCTGTACGTAGCTAGACTACGCTGTACGTAGCTATCCTTTGCTTTAGTTCCTTTGCTGCACGAAATGTCGAGGCCGAAAAAGGGCGGCTTTGTGAAGGCGCCAAAAATGCACATTCAGTCAGTAGCATTGTGTTTCCAAGGCCGCAAAGCGGGGTTACGTTATTGCTTCGCTTGTCGATTGCTCTCCTTGCCCGAGCCTTCGGCTCAGAGTAGGGCGAGACGCGGGGCCGCCCCCTTTACCTCGGCCTCTGTCCCATGTTTCGGACGCAGAGGTGGGTCTCCCCTGCTCCGCAGGAAGCAATATCCCCCTGCTTTCCTGTTTCGACGCTTCAAACGCTAGGATTGCGGTTGCCTGCTGTCCGGTTCAACTTAGGCGCCTTCGGGGATGCAGTACCGCCACTCGGCACTCACCTAGACAATACCCGGAGTGTCATTCCCACCCCTAAACCCAACGAAGACAAAGAAGGGGTGGAGTCACGCGCGCCCTTGCTTGAGATTCGACAAACCCACTTTCGCCGGTGAATCCCTTTCACCAGCTTCATGCCTTTGGATGCCATTCTCCTAGCACGGGGGCACGCTGTTACCCTGTTACCGAGGAAGAAGTACTTTCACCTTCATGGAAACTCAGTTCGCTAACTCMGCCACCCAGAAAGGGGCGCGAATGAATGCGAAATGAGCGCACAGATGCGACTCAACGTCTTAACCTGTTCACAGGTCACGCTACCCGACCAGAAAGATTTCTATCTTAACGAATGGCGGGCATTCATTTTAATTCATATTTAGCCGCAGGCTTTACCTAAAGGTTTCTAATCTCATATATTCTTATTAGACACCCATAGAACCTTCTCTAATGACGTATGACTAAACCTCGACACACATAACTTAACCTTTTTTTATGACCCTTCCATCTGCCTTTTTCATATCTCCGAAATTTCGTACGTTTTGGATATGGCGCTTGAAGCAAGTCCCTTTTTTAAGGAAGAAAAACTCAGATTAGTGGCGTTGGCATTTTTCTGTCAATCCCCTGCGATGTGCTCTAAAGGCACAGAGAATCGTACACGCGGTTGAGAGATACCTTCGGGTAGCGGGGTAAAATCCTATTACTAGAAGGCACCCCTTCTTTAAACCTTCCCAGGAACCATAAGAATATGGTTGCTGCATCGGGAAAGGGGAATCAAACCCTGAATACACGGGTCTCTTCATGAATAGTTGTGCAATGGATTCGAAAATCCAAACAAAGGGGAGGGAAATCTCCTCCGAAGCATACCCATCCAATCCGATCGCCGCTAATGTCCTAAGTTTTGGTGGGGAATTGGGACTCGGCGACCAAAGCAACTCCGACCATCCAATCATGACCGGCTGTTGCCTGATGGTCGGCACGGCGCACTCGAAAACCGATGTATTAAAATGGGTGGGTCCTTAGACACTCACTGGACCAGGACTAAACGTCGGAAGAATCCGAGTGGTCCGAATTAGTAGTGGACTCAGGGCCGGAACCATAATTAGAAGAAGTTTCTAGATACAGAACGCAATTAAATAAACCTTACCAACATTTGACTCTTAGGAGTGTTTACCTTTCTAAGAATTTTCCGATGATTGGGTAGGATGACTCTAGGGAGCCAGCCCCTTAAGCGTTAAGTAAACCCGTACTGTGCTTGAGTCTAGGGATGAGAACTTATTAGAAGCGCTCAAAGCCTTGCACAAGCTCACCTCGCATTGCTTCAAATACCTCAAAGTAGACAAGGGACCCATTGTTCGGTACAACCGGGACATAGTACGAGCTACATGTTGGCGAGAGCAAAGCTATCTGAAGTGGAGACGCGATAAGAGGAAAAAAAAACCGAATGGCTTTTAGAGGCCTCTACCTACACTAAACTAATTCAGATTCGAAGTGGAAGATAAAACAAGAGAATTCCCGTTCACGTGTCGAAACGATTCTATTTACCAATTCATTCCCTTTTCTCTTGCCTTTTCTAAATTCGGGGTGTAAGCGCTATGTGCTCCTCCCCAGGGCCAAGGCAGCTTCAGCGCTTCCCGCCCCTTCGGTCTATCTAATTTGTATCGGAACGAAAGCTTCCGTGAGTCTTCCATCGACAAAGGACTGGCTCTGGCTCACGACGAATGCAAGCTGGAAAGCACGGAACTCGGTGCTTGGTTAGGGAAACCCATGAAAAATCTTAAGTTACCCACTACTGGATTCGAACCAATGACTTTCGCCGTATGGAAGCGATACTCTAAACCCTGAGGTAGGTTGGGCTTCCAGTCTCATAGCAGCCCGTTCCATCGAGCCTCGGAAGTCAAGGCCATTCTATCTACAAGATTTTATGTCAATTACTGAAAACCTGTTCAAGGGCGGAAATTCGGGTTCCTGCCCTCAAATGCCCTATGAGCTGCTCTTTACGGCCCTTTCTCCATTTCTTCATTAAAGTACCTGCCCCGTTTCTCCTCTGCCCCGTTTCTTTTGATTGGAAAGGTTCGAGGCTTTTTTCGTTCCGCCTTTCTGACATTTTCAAACGAAAAGGCAGCCCCAATCTTAGCTCTATAGGAGGGTACTTTGAGGGAGGGGGCGGAAAACTTTCCCCCCTCGGTCCGTCCTCGGGCGGTTCGGCGCGCTTTCGAATGGATGATGTCGAGGCTACAGGTGGGTGCAAGGGGCAACTTAACTGTACAGCCTAGCCACTATAGGTGCTTCAACACAACCGGGCCGAAGCGGAGTGATCTTTGAAGTACACTTTTTTTTGCAATCACGTAATTACTAGAAGTCTAAAGTCTGGGTGTAGCAGGACTTGAACCTGCGACCATTAGATTAAAAGCCCAATGCTCTACCAACTGAGCTATACACCCAAATGTTATTGTCTTACTATTACTACTAATTCTGAGATAGATTCCTAGGTGGTAATTGAACGAAAAATAACACCTTTGACCTGGCATATCGCAATGGCATTATAGTAGTATACATGAATGAATGTTATCTAGGTAACTATCCTTTGATTCAGACGTCTCATTTTCATGTCAACCATTAATAACCCTCTTCGCTTTTCCATGGGCTATTTCCAAAATATCCCTCTGTCTTAGGCAGGCTACGCGATGATTCACATTCCATTTGAGTTCTGATAATTGAAAGATTGCATCCTCGAGTTGGAAGGGAAGGTTTTCTGGATTCAAGCGATTGTCCGACCGACTTGGTACATCACACTCTCCCATGGAGGCCTGCCTGGTACTGCAAAGCCTTGCCCTTTCGTGTGCCGAACCCTGATTTCCATGCCGAGCCTGCTTGGATAAGAGTACGTGACCCGCACCTTTTGAATCGAATTGAATTGAAAGGTGGCCCACTTGGGTAAAGTGGCACAAATCGATTAAAGCAAAGAGGGAGGCAGAAAGGCTTTAAGCACAGAGTTTAATCGGGCGAAGAATGAGAGCCGCCAACCGCGGGGCCACTCCGTGGGCTCTGAGTGACCTAGACTAATTCTTGAACACTACGCTAAACGGGGTCCCCCGCTTCCGCTTGCGTAAGTGTGGTAGGTACTAGGTTGAACCCAGTATGCGTACATCGAGAGATCGAGTGCGTACCCGTCTGGCCTCTTGTCCGGCAGCCTTAAAGATAAGGCTGTAAGGTCAAGATTACCAGGAATGGTTCGCAGGAAACTGTGATCCAAACCCGGGGCGGCGACTTTAGGAGCCAAGGCGCTTTGCGCCTTCGGCGCCCTCCCTCCAAGGACTTCGTTCTTGGAATTGGGAGAGTTGGTCGCATTCACCAAAAGGGCCTGGGTCGGCGGCTGACGTCCCTGGCTATCTCGAATGTGCACCATGGTTGTGGGACTTTGAACGTCCCGTCGGCAGGAAGAGGTAAACCTCAACCAAACCGACACCCTCGGCCAATCTGTAGAGTTAACCACTCACAGTGTAAGCTTTCCTCATTAGAGGATGTCTTAACATATGACCTTTGAACCGGTCGGAAAATGGTTGCGCACTCGAGCGCGACCTCGAATCACAGTGTATAGACCCTTGCGTCAGGTCTCCCTGAAGCCAGTCGTCTATACACGGGGGCCCGCGAAGGGTTCTGGTCATAGGGCGCCGCCTTATAAATAAGGCTTGTAGGACACTACAGGTTAAAACCAATCGTTGTGTTTTTACTGACACTGCGGGAAGCGTGCAGTAAGGAGGGATTGTTTTGACGCCTGAGAAATCAGCAACGATAGCACTACCTGATCCGGTCGCCCTTAGGTGCTCCAGTGGCTAGGAGACTAGCCGTAGCTGGTGGGTAGGCGCAAGCCACAACCGCTAGGGACTCGCATTGGAGTGGGAATACAAACTTACGAAACCGAAAGGTCACGGTTGATGCTGTAATTTACCGTTACAGTGGCCGTTACTTCGTATTTGTAAGTTTGCAGGTACCCACTCCTTCGTGCCTGTGTAACTTAGAAGTATGAAGAAGGTTTACGCATGCGGTCAAACACATGGTAGATTCCTTCATTCAAGGTAAGGACGATGGTCCTTCCTTGACGAAGTGGCAGTAAGTCTGTTGGGTGATAGAACTTCGTTTTTATCGCTCTAGACTCAGACCTTGCGAGAGCAAGGGCGACTCCACTTGACTTCAACTTCCCCAAGTTGAAGTAACGTGCGGCCGTACGTAAGAACACTACGCTAAACGATGAAAGGCATAGCGAAGTAAAAAGGGTAGAGACTGAGCCCAACTGCCACGGTTTTTCCGCTACATGCTCTACTCGGAGGGCAAGGGTGGTCGGGCTTCTTCTTTTCCATTAATATCATCAACTCTGACTTGGGAAAACTTGGCATGATGCTAACGGGGAAAACGGGGTTCGAACCCGCGACTTCTGGCGTGACAGACCAGCACTCTAACCAACTGAGCTATTTCCCCTGGCTCTCCCTTTCAGGAACTTATTACGTTACCCTCCAGACTGTTTGCTTCCAGTTCTGCTGCGCTGGTACTCGTTTTGCTTCCAGTCATGAACTTATTACGTTACCCTCCAGTCAGTAACTTATACTCATTTACCTCGTTTTGCTTCCTGTTTGCTTCCAGTGTTTGCAATGGAAAGAATGGCTCAAAGTTACCTGGGTTTAATTGAGAACGGTACTGTGGGCAATCTGCCGTCAGGGATTCCGGCCTATGGGATAGGATGCCTTCGATCAGGCCGATGCCAATTTGATTGATAGCAAAGCCGGCGGAATCCGGGTTCTAATTCCATGCATTATTTCGCTTTATTGCCGATTATTCCTATGAATGCTGATAGATTGGGTGGCCATTACTTGCACTAGGGAACAGGCCATGCATCATTCATAAGGGCCAATGGTTTGATTGATAGCAAAGCTACTTAAAAAGGAGCGTTTAATTGATAACTTAGATGTGGTAGGAACGTTCGAGAGCTTAAGAACACTCTCTACCAGAACATTCACTCCTAACCCCCTGTCCCGACAGTCACAGTATTGGCCACCATTTACAGTGTTTCCACAAGAAACGGTGCAATTGGTGCCGGCCGCAACTACTGCCTGAAAGGTAGTCGGTAATAATGGCCGCGGACCGTCTTCCAGCACGCTACCTTACTTAAGATGATCTTAAGATAAGAACAGCCAGGCTGGGAGTAGTCTTCTTCCCACGGGGTCGACCCTCCCATTGCAAGCGTCCTATCAAAAGGACCTCGTTCTGGCTGGTCTACAACTAAGGCCAGTGAACCCCACGTAGAAGGAAAGGAGCCAAGGGCGCTCCCATCTTCTACATGACGTTCTCACACAGTCCTGATCGACCGACCACCTTTCGATGGCCAATTTCACAGACCCGGTAACCGAAGAGTGGTAACCGAACAAAGAACATCCCGAAGGGATTCGTTTAAATAGAAAGAACGGTTTCGGTATCACGATCAATTCCTTTTTCCCGGCTGCAGCTGCACGAGCCCTTCCCGCGTGYCATAGGTGGCCCACGAAGAAAAATAATCCTAGAACGAAATGAGAAGTCGCCAACCAACTCCGAGGAGATACATAGTTCACGGCATTGATCTCGGTAGCTACTCCACCCACGGAGTTTAGAGAGCCCAAGGGTGCATGAGTCATATACTCCGCGGATCGTCCTGCCACGGTTGCATATCTCTCTTTAGCTTATTAGGATCCAAACCATTAGGACCTCCAATGAGAGCTAAGAGCAGTTATGCTCTTGGTTTCTGTGGTTAGTGCCAGGGAATAGTGCCGGGCTTTTTTTGGTCGAAGGCGGGTATTCGTGCTGTCATTGATACCTTCGCTGGCTATTTGATGGCTTTATAGAGAGAGATGCTTGCAGGACCTAAGTGTTAGACGCTGATGTGGCTTTTTCTATCCCCTTTTCTGGGAGGGGCAAATTCACGGCACGGGTGAAAACGCAAAGCGCGTTTTCTGTAGCTACGCGTTTTCGTAGCTTCTTCCAGAGAGGGTAAGCGCGTTAGCGCTTTTGGCGAAAACGCTAACGCGTTTTCTCCGTAAAGTTTCCTACCACAAGCCGCCCGCATTGGTCAGGGCGGCCTCGATATGATACGGATTGTCACATGGACGCGATAAGAAGCGCTTTGACGATCTCGTTCCAGTTTGGCACAAAAGCACTCCATACGATACAGACAATACACGTTTAATCCTATGCGGATTAGCGCATTAGGGCAAACTCGATTACCACAGCTGCAGCTTTGAGGATACGATACGATCAGCGATAATCCAGCGGATCGCCTCGCTCGCCCTGAAGTGAGAAGTTCTTAGTGTTTACACAGGTTCACCTCTTGCAGACACAGATCTACTTCTTAATACTGAATATTCTCTGCCTCAAATCCATCAGTGCCTCGCGCAATTCGATCGCTCGCTCCCATCCTCGGAATATCGCTAAGATCCTTTCCCTGGGGGTGCAAGATCCAGTCCTAGACAAGCTGACCCTGTAATAACAGCTAGCTGGTATTGTAACCATGAAGATGGTTGTTTGACTTCTGGGTATTCATCCCTATGAGCGCCCAGAAGTAGAGGCTGGGCTGCCTTTCGTGACAATAGCACGCTAGTATCGGCCAGGGTATAAAGAGTGTTACTTCAGGTTTGCCCTTTAGGCGGGGGACCCGACTTCCCCCGACAACAGGCTTTGAGAAGAACTGTATTCCACATACGATCCAAAGCTTACAGAATATGACCTCGCAGGCAAGGTCGAGGTTCAACCACCGCTTTGTTCAACCAGCAGTCAAGACTGACAATCTGGTCGACCAGTATACGGACAGTACGAGAGTGGGATGTCTAGCAGAATCTGAAAGTGGCATATCCAATGTAATCCAGGACGATGTCTATTTATCATAGCCCATTTCAAGAAGCTGAACATTACTCTCGTGCGATCTATACCATGGGAATCGTAATGGTTTATCCCGTCCATCTTRTCGTGTCCCGGCCTGTACCTTGCCTTCGAGTTCGTCTGTTGCCTTCGGCTTCCGGTTCGGGTTACCGGTTCGAAAGCCTCTTGGCTGAAATGCTGATGAAAAACTGATTCGATGAAATTAAACGGGCCAGTAGAAACGTTGGCTTACCTATTTCTTAGCAAAACAATTATGTGCTGTCTTCGATCAAACATTGATTGAATCGGGAGGTGGGAAGGTCTCGGAGCATAGGGACTGCTGGTAGTTCGCAGCCTCGTGATCGTGCTGGCGTTGAGCACGCTAGGAATCGAAGCGAGCACGAAGTGCGAAATGTCGGTAGAGATTCCATTCCGATAAAGCACATTGGTGGGAGAAGGTACATGAGGTGAGGGCAATTACCGGCAGCACTGAAGGGAAAGGCGTTAAGAACCACAGCCAATAATTGTGTTGAGTGTCGAAAAGGGGCTAAAAATTCGATTTTCGGCCTGCCCACAAAGCGCCCTCTTTTCTTGCTCGTCTCTGGCAAAGAGTCCGAGTCCGAGGATGAAGTACTGCAAAAAGCCGAGAAAGCCTACCCGAGTAAGGCCGGGGGAACTCGCACAGCCCGAAGAGATAAAAAGCACGGGGCATAGGAACGTACGCGAGAGATTCAGATGAAATGTTCGATTGGCCAACCCTAACGTGCTTGCCGCGCTCGAAGGTGGCCATTCTATCTATGAAATTTCGTTTCGTCCGGGCCCCGTGACTGAAAGGTTCCGACCAAAGAGAAAACATAGCACCAGGCCCTGAGTAAGTATAACCGTTAGGTTGACTGGGAAAGCACTTAAAGTTGTTATAGAGCGGAAGAGGGTTGCGGGTTGATGGTTTAGACGAAATAAAAAACATCTGGGTTCCCAAGGAGGTAATTAACGGAAACTCCCCGAAAGCCTGATAAATCAAATCGGTTGACTGGGAAAGCAAGTCTACTGGGACTGGGAAAGCAACGTACGCTTTTGTGCCCCCCTCATGTTCGAAGGGTCCGAAGGGCTCGGCCCCAATTATCAGTAGGTAAAGGGCGAACCTTCGGGTTCATTAAAAGCTAGCTTCACGTAGCACCAAATTCACACCATATCGAATTCTCGTAAACAGGTCTCATTGTCAGTATTATAATCATTAAGCATTCGAACGATGGATTACCAATTACTCGATTCTGCGATGTGGGGTGTGTGCTGCTAGAGTGTCTAACAGCTCTTGACCCCAGCTCATTACATGTTTTCAATGGTTCCCCCAACCCATAATGCGCGAAACTCCTATTGGCCTCCTAGGTTTATGAAGATCATCCTTTCCTTCACGAACATTTACCTTTCTCTGATAAGCATCCGGTATCTCAGCGGATGAACATTAATACAAGCTCTAGCTATTTCTGCTCATAGTACGTCATTTGACAGCTGCTTCCATGATCCGACGAAAAGCGTTGGTTTCTTAACGTTCTTTGGCAATAATCTTGGGTACATTACGAGTAGTCCCTGCGATTCTTACTCTCTCGACTTCGCGAGTAGGCTTGACATTCTCTATGGCGTAAGCCAGAAGTATGATAACATGAACATCGGGTTCGGTTCAGGAGGGACGAAAAGAAGTTTAGTAAACAGTAACACGAGATTTTGTTCCCTTACCATCAATCATCCAAAAGTGGACTAATTTCTTGATTAATCCTTTTCGTTTATTATACACTTTCCAGATGTAGCTTAATTTCTCCGAGCAACTGTATGTATGTGCTTTCCCCACGGCCTCCCTTGGGTCTGGGTGACAAAAGCCCTGCTGGATGGGCGCATAAATATTTGCACCCGCTTACTACCAAAATGGGATCAAAGCGGCTTTCCGTTCCGAAAGTTCCCTTTCAAGGTCGTTCTGAAAGTCTTCCCGAGTAATTAAACCGGTCCGAAGGCGATGAGCGGCGAGAAAAGCCTGAAACTGATTCGACCTTTTTATTCGTACCGAATTCTTAGGTTTCTCTGTACCCTATTTTTAATCTGCCTCATTTTCCGGCCCTACGAATCTTTAACTCCTCAAATACGATGATAATTCGCACATAACGAATCTTTCACTCTACCTCCTCTAGCCGTAACCGCAGGATGCTCCTATAAATTAGAAACCTCGCTGCCCGACCGGAAGTGTCAGCAATAATATTACTTCGATTGCTTGAACGTGCCTTGGCTATCTTGCATAAAGCCAGATTAGTTGTTTTTGGTGTTCTTGTCGAAGCGGGCCCCAAACTTTAGAGGCATTAATTCGAAGCAGCTCAAGTACGTGTTTTGTGACGTTTTGCCCTTCCACAATGACGAAGCGATTGATTTCTGGTAGGCGTGTTTCGACAACCGGTGTTTTTCCTTCTGCGTGCGGCCCCTTAAAGTGTTTATCATGCATCCGCCCCGCTTGACACAGCACTCACCCCTTGACATAACCGAACGATTCCCTTTCGGTTGGCGGTAAATCGTTTAGGTCAAGCAACCTGGACTCGCCACTACCGTACCTAGGGTCGTCCATCGCGATTATGCCGGGGGGCTAAAGCCGTAAGCCTAGCAAAAGAAGATATTGTTGTGATACCGCTGGGAGTCACCGCAGTAGCTGGGGTATCGGTTCTTTCTTCCTTTTATTTTCCCGGGCAGAAGGTGCTCCCACCCCCGAAGAAGCCTCGATCGGACGATCGCAAAGAAGGCCATTCTATTTACGAAATTTCCATGGCGTGGCAGATTACGGGGTCTGGACGCCGTTTTATTCCGACCAGAACCTCATTATGATGTTCAACATCATGGTATGCTCAATTCATTGGGGTAGCCAGTCAAAGGCTACTGGAACGCCGAATCCAGAAACTACCCGAGCTAATGATAAAGGCGGGAAGACTTTCCGTCCAAGTCTCATTGGTTAATCATAACAATGTCATAGAGATGCTGCGCGAACCCGTATATATACGAACGTAAATAAAAGAACCTTTATATCGAACCAGATTGAGCATCTAAAATGCCTGGAAACTCGGAAGATCTAAAATGGGTGGCCAACCTCCCAGTAAAGGCTGTGTACATAGACTAGGAGAGTGAGGGCGTGGCTCTGTGGCCCTTAGCCCTTTAAAAGGGGGTGTATCCACACCCTTCTCAAAGAACCGTACGTGACACTCTCGCGTCATACGGCTCCGTCCCGGATTGAGTTTACTCCTCTCCAACCAATGCAACGTTTAGGTCTTCGAATCCGATCTCTCTCTCGCATGGATGTCTCGGTGGTGATTGGCACAGAGTGGGATCGACTTATAGTTCAGGCTGGCCCGCAAGGCTTAGAGCCCGCATAGACAGAGAAAAATATCTAAAGTGAGTGAGTCCACAACGAGGGGTAGGCGGTCAAAGGCCGAGAAAGTGACTGTAGGCACTTCCAACGGCCTTTAATGAAGGGAGATCTTGAAGCCGCTCAACCTACAGAAAGGGCAGCTGAACGGGTTTGTGCTGATAAGCACACTTTCTCCCTTTAGGGTTTAAACCCTTTTTAAGAGAGAAGGGGAGAATGCGATAGCATTAAAGTGGGTTGGCTACCATCGAATCAAAGCCCAACCTGTCGTAAAGGTAGGGTCGAAGGCTTAAAAGCTCTCTTTCTAAAATTTTGTTTTTCAGGACGCCCTTTCCTAAGAGAGAAGGGGGCGCCAAGCGTTGGATGCGCCGAGATTGACTTTCGGCCTTCCCTCGCCCTTTTTTATTCCCGAAATAATATTCAAGCCAGGTCAACTTGCGTATATGGCGCATCTGCACCAGGCCCTCCTCACACCCCCCTTACCGCGCAATGGTTTAGACCGATGGTCACGTTTTCATAATATCATATGTACACCCGATCTAAGGTCTCGTATGCGTCCCCCTTGTTCAGATTATTTACCGTCAGGAMCTCTGGTCTAAGCTTCCTAGGCTCTATGCTGTTGGGAAACCTGGCAAGGGCCGAAGGCTAGCCTTCGCGGCTTCCCGCCTCGCCCTCCCCATTGACTATGTGTAAGTATTTGGAGTACTTTGGGGTTCTCTCTCGCGCCGAGGATTTGTACTTGTGGGCGGGGTTAAATATAGCGGACCAGCGAATCTGGTAGTCGACAATCGCTCAGACTTAATAAAGGTTGTCGCGACACCTATAGTAGGACAAATAACCTCTCGCGACGCTCGCGAACCAATTGACGATGTCTTCGTCGCTGACGTTCGTCAAGCGGGCCACGTGGGTTGGACGGGCTCTTTGTGGCCCTTCCCAAAATACGGGCCCTAAACCTTTCTTTGAAAGGTTTAGCCACAAAGCGCCCTCCTCTGGCTAATGATATCTCAATCCCGGAGTCTCTAGAATATTCTCCTCATGAGCGCCCAGATCCGTATGAGTAACTTGCTGAAAGATCCTGTCTGTTCCCAGTGCCCCCGCCCTTTTTGGCCTCTCCGACCTCCTAGCGCCCCTTCTAAGAGAAAAGGGGGTCTCCAACGAAGACATCCGGACGCTCAACGATTCGTCCAATCATGAGACTGCCTATTGAACATCTGATGGCAGGTCGCTTCGACCTTTTTTAAGGGCTATGCGAGATCTCTCTTGATCTTTGCCGGGTGTCCCTGGCGGTCTCTCGTAAGACGCTCCCCTGGGGACTGACTGACCCCTGCTGTTTTTCGGAGTCTCCGCTAGTGAAAGCCCCGCGTCCCGTAAACTTTCCGTTTCTCTTCTCTTCTTCGTTGGCTACCAGACCAGGATACTATTACCTGGGTCCTCTGACTTGGAATGGATAGCGGAGCGTTAGTAGGGAGCTGTGAGATGGATACAGTGCTTTACTCTCCGACGCTTCTCCAGCTCTCGCGGCGTGGGGGAGTATTCGAAGCCGGGCCCGAATGATCGTACCAGGTAATTCTATCGTCCCTGCAGCTATTTCTGCGAATTTTGCGGAGCCTGTCTCAGGGTTCAGGTCATATTATGGGGAGTGAGTGATACGTTCCTAGATTTTCATTATCAACTCCACGGGACCAACGATTCCCAGTCAGAAGTCGTCGGCATATCAAACGTAACGGATCCTAATGAAGTCTGGGTCATCGGAGTCGGAGGATAGCCCCTGCTCGCGAGCCAGGCGTCGTAGTCCCAACTTGATATAGCTAGTCTCGCCTCCCCGTCCAGCTTCATCAGGCCACGGTGGTTTCTCATGGAGAACGCGTAGAGTTCTCTATCTCTGGCCTTTGTTCATTTCAAGGGGAAACCGTTGGCTTTACGAATGAAGGCGCGAAGGCTTTGCTTTGGCTCTGCCTTGGCTTGGAGGCCCGAGGGGCGGAGCTTCCTAGCGTTGGAAGGGGTAACAGAAAAGGGAAGAGGGGAGGGGGCCGCTCCCCTCCCGGGTCAGGGAGGAAGGGGAAGCAGGAAGGGGCGAAGCCAGGAAAGTGCGGAGCAATTCCCCCAATCTCGGGGGTCTGGGATAGATTCCCGGGCTATTGGACCTCCTGACGGAGGTCCAGGGATAAAACGCTTGTCGAATGCGTTTTACCTTCACGATGGCTTTGTTGCCTATTGAAGGAGAGTTGAAGCCTTTTTGACCAGAGTCTCTCTAGTTCTCCTGACTTGTCATCCCAAAGAAAACCGATTTTACTKCCTGAGCCTCCGGAGTTTCGTGCTCTTGCCGGATCCTTTCTATCCCGGGCTTATGTGAGTAAATATTGCATGGTAGGGGTGATAGTACACTGTCCCGTGGGGCCCTGGAGGAAGGGCCACCCCTCTCGTCCCCTACAAGTCCGGCGGAAAACGGATACGTAAGGCTAGAAAAATTAGGATCGTTGATCTCCCCTCTCAAGATTTAAATGAGTCAATGTCGGTCGACTGAAAGTGCCAAAACACTAACTAATGTCGGATTACAAAAATCAAGAGGTTCCAGCCCACTCTGTTTTGATCTGTCTCGGGGCCTAGTGCCTCGACCCGGGCGGAATCCGTGCAATGTGTCTAGAAACTGGGGCTCGTAAAGAGATTCGGCGCCCCGTAAGCCACCTAAATGATCTTGTCCCTCGGTGCTACTACCGTGAGCGGTCTAAACTCGAGAACAAAGCCCGTTTTTTGCAAAAGAATCGTCTTAAGGTCCGAAGATTAATTTCTGGAAAAGGCGGGGTAAGCGCTACGCGCTTCCCTCAAAGCGCACGTAGCGCAAAAATTGTCAAGTTTACCGCTCCGATTTTTTATGAATAAGCAGTACCATCACTTCCCCCGGACTCGAGCAAGGCGCCTTCCGTCGCCCTCTCTTCTATCAAAATTGGACTTTTGGGGGCGGGCAGGCACTTCCCCCGCTTCCGCCCCAGTTATCCTTGCCTAATCCGATACGACCGAAGCAGGACCCCCCCCCCTAGCCGGGCGGAAGCCAACGCCATTTGATTAGGCCAAAGCACGCATATACGGCGATATTCGAGATTGTAGGGCCCACGGAGGAGATTATAGATCGACTCCGGGATAGGGGACCACCGCAATTCTCTAAGGCTGAAACGCGCTTCTATGCGGATTCTCAATAGAGAGATACCCCGCTATATGAATGCTAGTCACTGCAGATTTAGCTGGCTAAAATAAAAGAGAAAAAGTAAAATGAAAGAAAGGATGAAACTGGCTCAGCTTGGAATGTCCAGCCTGATACACCGAAAGGCGATAGGGCAACCCTTTGTGCGAAAGCACAAACCTGCTGAGCAGGAACGAAAAGCGGGGTCAGTAAAAGAGGTAGATAGAGCAGCAACTGGCTCAGCCTGGAAGTCCAGCCCGATCCCCCGAAAGGCAAAGTGCAAGCGAAGGCACAAACATAAGCAAAAACGTAAAATAAACGGAGTCATAAAAAAATGGATATAGAGCAGCAACTGGCTCAGCCTGGAAGTACAGCCTGCCCGATCCCCCGAAAGGCAGAAGTGCAAGCGAAAGCACAAACATAAGCAGGAACGGAAAAGAAACGGGGTCAGTAAA
>Contig04+67222001
ATTTAGCTGGCTAAAATAAAAGAGAAAAAGTAAAATGAAAGAAAGGATGAAACTGGCTCAGCTTGGAATGTCCAGCCTGATACACCGAAAGGCGATAGGGCAACCCTTTGTGCGAAAGCACAAACCTGCTGAGCAGGAACGAAAAGCGGGGTCAGTAAAAGAGGTAGATAGAGCAGCAACTGGCTCAGCCTGGAAGTCCAGCCCGATCCCCCGAAAGGCAAAGTGCAAGCGAAGGCACAAACATAAGCAAAAACGTAAAATAAACGGAGTCATAAAAAAATGGATATAGAGCAGCAACTGGCTCAGCCTGGAAGTACAGCCTGCCCGATCCCCCGAAAGGCAGAAGTGCAAGCGAAAGCACAAACATAAGCAGGAACGGAAAAGAAACGGGGTCAGTAAAATAAGGGATATAGAGCAACTGGCTCAGCTTGGAAGGCCAGCCTGATCCACCGAAAGGCGGTAATGCGTGCAAACCCACCCTTTGTGCGAAAGCACAAACCTAGGCAGGAACGAAAACAGAGAAAGAAAGCGATCGATGTCAGTCGGTCAAATTGGGAAATAAAGCAACCACTGGCTTAGCTTGGAAGGCCAGCCTGATCCACCGAAAACGGGAAGGCGGGCAGCAAGCCGCCCGGGAGCACAAGCCTGGCAATAACCTTAGGAGTTAGGAAAACAAGGAAAGGTCAATTGGGTGAACCTGCAGCTGCACCGACTAGCAGACAGGAACGAGGAAGGCCAGAGCCGACGCGGACGCAACGGAAAGGAAGCGGGCGGATACGACCACCACCCAAAGGCCGAAAACGCAGTAACCGCCGCCGCAAGAACCAACCCACCAACGGCAACAGCACCCAGAAGGAAGCACCACCAACCGCACCCACTCGCAGCCCAGCTGAGGTAACACCAACCCCAGAAGACCAGTTTGAGCAGGAGAGTACGAAAGGGGCCGGTCAGGAACAGCGGCCGGGGGGGCAAGCGAGTCGCCGCAGCAATAGAAAGAGAAGGGGAATAGTAATAAACAAACGTGGGAGGGAGCAGAAAATACGGGGGTCGAAGAGAGGTCGAGGACGAATAAGTAAAGTGAAGTAACCCGTAGTAATTGGGGATAAATAAAGAGTGGAAAAGTAGATAAAAAGAACGAAAATAAAAGGGGGTTTTTTTGGATGAGCGGGCGCAGGAGCAGACCCCCACTGCAGGAGCAGCAACCCCACCAGCACCAACACCTCCACCACCAACACCAACACCTCCACCACCACCTCCAACGGCACCACCCACCTCCACCACCAACACCAACACCTCCACCACCACCTCCAACGGCACCATCACCTCCAGCAAAACCCCCACCCCACCTTTTAGTTAGGGGCCGAAGGCGTCAGGAAGGAAGGGGAAGCCGAAGGCGTGAAGGAAGGGGAAGCCGATTCCAGTGATGCCAACCACCCTCGTCCACCATTTTCCAATGAAATTTACAGGCCAACCACCTTCGCCCACCATCCAGGCCAACCACCTTCGCTCACCMTTTTCCGGGCCAAAAACCTTCGCCAGGGGGGGCCCCACCGCCAGCCGGGTCCCGAAAAAAAGGAAAATAAGTACTCGCCGCCGAAGGCGGATTTAGGGGACGCCCTGCCAAAAAGGGAATTAGTGTGAAATAGGTCCAAAAGGCCCCTTCTGAGAACCAGCTGGCCCAATGTCAAGGGGGGTTCCTGACAAGCCCCAGAAGGGTCTAAAATGGGCCGGGCCTTGGAATTAGCGTATGCTACCGCCAAAGGCGTCATTAGAGGCGCTACTGCCGAAGGCTTATTTAGGGGCGAGCGTTAGCGAGCCGAAGGCGGATTTAGGGGGCGCGACTGCGTCGTAATTAGGAGTGCTACCGCCAAAGGCGTATGGAATTAGCGTACGCTAAAAGCCAAAGGCGGGCGAGCGTTAGCGAGCCGAAGGCGGATTTAGTTGTGCTACCGCCTCCGGCGGATTTAGGTTAGTAACGTCCTGCCAAAAAAAAGGGGAATTAGCGTACCCTAAAAGCCAAGGGCGTAATTCGGGCCCCGCAAAAAAAAGGGGAATTAGCGCTGAAAAAGCCGAAGGCGTCAGGAAGGAAGGGAAGGCCGAGGGCCGCGAAGCGGCTTAACCCCCTTTTTTCAACCGAAGGGAAGCGGTAGTAGGGGCCGAAGGCTAGCCTTCGCGGCTGGCGGCTTCCCGCCCCGCCCCCCCAAAAGTAAAGGAAGGGTCGCCGAAGGCGAGAAGTCGACAAGTCGACTTCGTCGCCCTGCCTACGGTCTTTAGACACTCGGCCCGCAAAGCACGTGCGCGCTACGCGCATTTTAGTGCSGGAAGCTACGCCCGGGGCTAGGAAACGCCCGCCCATTCTCCCACCCACCTGGTTTTCTTGCGGCGCACAATTGTGGTAAGCGCTACGCGCGCCCAGGGCGGCGCGCGTAGCGCACACTAGTTGGTCGAGTGCCGTCCCGGCCGAAGGGAAGAGGGCTTTAGCGGGCTCCTGCGTCGCCCCTGCAAGAAAACAACGCCCATTCTCCGTCCGGAAAGGCTGTAAAAAAGCTCAGGTTTTACAGCCAGCCCCGTTTCTGGGAGAATGGGGCTGGCTGTAAAACGCCCAATCTCCCCGGGCGTTTTCCACTAAAGCTGGAAAACGCCGGAGAAGGGGCGGCTGCTTCGCCGCCTTCTAGGCCCTAACGCCTTCCTTCTATCGGGCGTGTTTTAGGGCTTTTCAATTGGAAGGAAAAGAATGAGAACAAATTACATGAATATTAAATAAATTTATAGAGAAAGTAAATGTTGAGTAAGATCAAAGCGATCTGGTTACTTTTAGGGAAATTGTCCAAATTCTTACTCATAGCGAACGTTAAATTCGACATCAACTTGGTTTACTTTTTCGGAATGCATCCCATTGGGCTTTCTTTATTTGGAACCTTGTGGGCTTTTAGTTATTATTCGAGAACCATTGTCCACAAATTCGATTTCAAACTACAAGTTCTATGGCTCATTTGTTTGCTGCTTTGTCTAGAAATCATTACTATGGCAATTGTATTGGCTGTTCTTTTAAGAAACGAGAAAGTGCTAGGCTGGGTAGAGGGCTTGGTAGGTAAACAGTATATCGTGGACCGGCTGGGAAATCATCCTGGGACAAGACCTTAAAGCCCTAAATGTACTGAAATTAGCAGGTGGTTTGGTCATAATTGATGCAGTTTCAAGAGAAATCCAAATTTTACAGAACAAGCAGGAATCAACCAATTACATCGAGGCCATGGAGAAGGCGAAAGCCACTCCTTCGCCCGAGGTAATTGGACGCATACATGAACGACAAGGTGGAGTTGGAGAAAGTGTCTTGAGAGTTCTGGATAAATTACGTGGTGTAAAAAGTTAGAGAGGGTTTTTTGTTTATCGTCTCTGAGGGAAAGAAAAAGGAGAGAATTTGGATTGGATCCTAATATTTGTTGGCTCTTTCTGTTTGTGTGTATTACTTTGGGGGTTTCTGTGTGTATTACTTTGGGGGTTTTTCTGTGTGTATTACTTGGATCTTAATATTTGGCTCTTTCTGCTTGTGTGTATTACTTTGGGGGTTTCTGTGTGTATTACTTCGGGGGTTTTTCCGTGTGTATTACTTTGGGGTTTTTTGTGTGTATTACTCTGGGGGTTTCTGTGTGTATTACTTTGGGGGTTTCTGTGTGTATTACTCGGATCTTAATATTTGGCTCTTTCTGTTTGTGTGTATTACTCTGGGGGTTTCNGTGTGTATTACTTTGGGGGTTTCTGTGTGTATTACTTTGGGGGTTTCTGTGTGTATTACTTTGCATTTGCTTGATTGTTTCTGCTTGGTTTTCTCCCTCTTTCTTTTCCTATGCTTCCGAGTCCCCCAACAAGGGGGAGGGCCGACCCCTCCCCCAAAGACGAGATGCGAGTAAATGGAAACTCGATTGGCTTTTCAGCCTTTAGTTGATGGTTCAAATCCATCTCTCGCCATTGCCCGCTACGCCCGACAGCTCGGACTGCGCTGCTTCGCTGGATGACAAAAATTGCCACTTTGTGTTTTGTCGGTTTTATAGAGTGCATCACAAAAGCCTCCCACCAGGGACGCCAAAACAAGGAAGCACAGAACTGAAACCGCCACCTCTATCATAGTGATTTTCGTGGATCGGATCGAAAAGCGAGGCAAGCACGAGAAGGAAGGATGGCAGAAGAGGGAGGAGTCCAGCAAGAAGAAACACGAGAGAAGGCCAAAGATAGAAGGCCACCAACTCGGAACGAGAGTGAAATATGAACTATCGTAACCCGGCAAATATTTTATCCTACCTTCTCTTGTTGTTTCTCCTCCACACTTCTTTCATATTCCACTCCAGCTTTAACTTGAAAAACCGCCCAGCGCCATGCTTCAACACGCAGCAAGCTATGGGTTGCCGGCCCATTATCAAGTTTATCACTCACCCTCACGGGACCTTCCACAGTCAATAGAAGGCGGGGCGAAATGGAAGGCGCCCGAGCAGTCTAAGACGTTGCTCAGTGCGGCGCTAACACGCTCTCTCGTTCCTAGGCATGCTTCCCCACCCACCCACACTGGTCTGTATAGAAGTGCGTAGTCATCTCCTACCCACCGTTTTTGTGTGCAGTATGATTCGTTGAGCAGTCGGCTAAGGGGGCTCTGTCCCTCAATACGTGCTCTGCTCTGTCAGCCCTATGGAAGGCTAGATTGGCGTGGCTCCCTCGGTCGGTCGGAGGTAGATTGGGTAAGTTGGCTCCGCTTAGCCACCACCCGAAGCGTTGGCTAGTTCGAAGCGAATTGAAAAGAAATCAAAGTAAAAGTCAATTTTCGTATCTAGAGATACCCCTTAGAGTAGGTTTTCGGCCCACCCCAAGGGAATTACTCCCTCGACAGGGCTTTGGGCCTTTGACAAGCGTGAGCGATCAACCAAAAAACATCGGTCAGAGGAAAGCCTCGCATAACAAATTCGCTGTGTTATCACCCCGTTTACCTACCTTTAAAAATGTCAAACCTCAGCGTACAGTTCGCTGTGCCATTGTGTCAAAGAAGTCGAAGTCATGCTAGAATAAGCACCCCTTATGCCCTCAATTGCTGCTTCATCCCCCCTTCTTACTACAGGGGAGGTAGGTAAACTGTGTGTTGCTGTGGAGTTCAGAAGGGGTCCCACCACCTCATAAACCTACCACAGCCTGCCCCACCCCCGGGTACCCAGAGTACGTGACAAGAGCATTTAGAATGAAAATTCGAACTGCAAGAATCAAATTACCAACAGCCCGGGTACGGGTCGGAAGACACGGATCAATTCAAACTCGAATCCCGGGCTTCTAATTTCGAACCTCCAACCCCCTTCTATGGATTGAACAGTGAAGGGCAAACACTGAAAATTGGTACTTCTTGAGGATTGGCACGTTCACAAACTACTCTAAACGAATGTGGGACTTTGCTCGGTTTAAAGGTGTCTTTGCCCGGATTGGAATGAAAATCCCTAGTTCCTAGGCCAAGAACCCCCTCGAAAGGCCAGAACGAGCCAATCTTCTCAGTGGGGGAAAGGGTTGGGGAAAGGGTGGGGGAAGTGGAAAGTTGTTAGTGGCTAGAGGAGAGGCGCTTTCGAGCCCCATCCGGATCGGTTTCGCTCGGGCATCTAGGCCAGGCCAGATCCAGAGCGAGAGCGAGCCTTTGCCACAGGAGAGATATTTGTTCGATCCAATAGTTAGGAGTCAAGTTCGAAACCACAGGTGCGAGTGAGCTATCATTTCGCAGGGATCGCTTCAATTAGCTAGCCCGGGACCTCCAATGACAAAGACTCCTGGCGGGCCCGGGTTGCTTTGCCCAATTACTTTATCTATAAAGAATGAAGAGAGAGACTACATCTTTTCCAGATGGAACCGCCCCCACAGTGCACCGGAACGATATGGAAGTGGTCGAGTGAGTGTCTAGTCAAGAGCAGAGAGGGAGTGCTTTCGGTCGACTCATACCTAGCCTTGGAGAGGGCAGACTCAAGAGCCAAGAGAGACTCTTTAGGTAAAAACCACAGGCTTCTTAAGAGAATAGGACATGTCCTGTTCGTCTCAAGGGCTGCAAGTGGGTACCTCCCAGCCTTTAAGAGAGAGTATGGAGGGGCAGGGGACAGCACACGGTTCTCCAGAGCCCTAAAAAGTTGCGTACGTGCTACCTGAAAAGACGGGAGGGAGCTTCCAGTGCTTTCTAGCAGAACTGTCGTCTGTGCCTGAGCAATAAATGGAACACACGTATGTATGTGGGGCATAACAAAAATAAGGAAGCGTTCAATTTTCTTGTAGATATCCCTTTCTCTTAAGTTATTCTAATGAGGTGTAAGATAGGTGCCTTTTACTTATGCATCAAGTGCAGGACTAGTCTGCTCCAATATGGAAATGTTCCTACCTTCTCAAGGGTTGTTCTAAACCCTGAGGCATGTCTTATCTTCATCGTACATCTGCTGGTGTCTAACTCGCTTACTCTTTTAGAATGAAAGATTCAAAGCAAGGGATACCTTAAGTGAAGTCCGGTTCGCAGTAGATACCTAAGTATGGTCTATCTGCCCAACCCCCTCCTATGCTAAGGTAGTATAGGGGAAGCCTCCATCAATCCCACTATTCCTATCTTTGTTTCGGCGAAGCAATGGTGCTTAAGCTGGGCCACGGCCCCAAAAAGGCTGGCTGTCTCCCAGCCCCATCCTTAGTAGCCAAATTGAACCTAAAAAAAATAATGTTAGCATGCATCATCGAACCGAAAGGCATTACCATGACAGGAATACCAAGCCATGACAGGTTACCCTATTCCTTACATATTGAGACTAAAAGGTATGTTCCCAGAGAGAGGCATTAGACTGGATCCTCAGTCAGCCCAGCACGAAGAGCCGCCCCAGAATGCCCAGCCTATAGGAACGGCACCCCTCCCTTGTCCCATCAGAACCATTCAAAAAGACCTTCCTAAGGGCCTTTTCAACTAGACCCATCCACCCTGGGTATGAACTTGATGAATGAGGACCTGCACTTAGCTCACACCCAGATCTTATTATTCCGAGGGAACCACGCCTTACTACTGAGTTAGTTGGCAGCCGGCTGCTGGATGAAACCAAGGCTAGGTGAACAACCAACCAAACAAGGAGTTTTTTCGGTTGACGATTCAAATCATGCATATGGATACGTTCCTGGGRACACAACCGAAAACCCTTACAATAAACTGAGCTTGGGCGCCCAACTCCGCATTGGGCGTCGTCCTAGGTTTCTCGTCAATCCCCCCCTCCCCCCTCKCAATCAAGATGTTGGAGCGCGGATGGACAAATCTCCAAGACGGGGCCTAGGAGAGAGTGGGACTCGGTAACGAGTGCTTGTGCTCTGATCGTGTCGATGAGCTAGTTACCCGATGAGAATTATCGAGGGGATTGACTCCTTTCTGAAGAAAGTGAACGGACGGCGATACGTCCCAGCCTTGAAGAATCTAATCTCTCAAGGCTAAAGCCCCGCCCAACCCCTAGGATCTCATACCAAGGCTGACGGATGAGTCCGACCCAGCGGAAAAGAAGGCAGCGCCGCCACTCCGCTGGAGGAATCCTCAACTTCCTCTCGAAGATGGAAGCTTTCCCTGAATCTGATGAATTTCTAGCAATTTTAACGAACCTGAACAAGTGGTCCAGCCTCTTCTACCTAAGGGCCGAGAGTGACCCTCGCTTTGTAAAGGGGCTGTAAGTAAAAAGCCGGAGCTAAACCTTTCTCAAAGAAAGGTTTAGGTAGGGCCGCCCCCGTCAGGGCTCCGGCCGTTCATTCCCCTAGGGCTCCTAGGGCTGTTAAAAGCCGCTGAAACAGGTGTGAGTCCTGCCTGCCTGATGGTGTAGGCCCTGAAATAAAAAGGGAAAGCAGCCTTCCACGACGTAATAATCGGGACCTACCTTTAGTGCCTTCGCGTTGTTCAGGGTTTAGAGGCTTCAATCAGTGAGTGCTCTCGCTCAGGTTAAAGCATTTCATTCCTAAAAAAGCACTGAAAGGCCCCCGCCCCCCCTCTCTTCCAAAAAGGGGGGGGGGRAARGGSMAAAGTTCGATACCCTCATTCGCTAGCTCCACCAACCTAGGGAACACCCCAAGATCGGAAATTACCATCCCATAAGAGCATCGGTCGAACGTGGGAAGGTGGGACCTTAGCCAATGCCCGGCTGCTTTCCAAGAAGCCTGGCATTGATGCTTTAGTCAGACCGAAGGGTTGCAACCCTGGTTACGGGGATAAAGCGCTGAGAAGCGCTAACGCTTACCCCTTTTAAGAGGGAAGGGCCCCGAGTAGACTTCAGCAGAACCCCCTTCGTTGTTTGGGTGTGCCTTTGAAAAAGGGGCAAAGTCCCGGACCAGCTCGTAGTGCTAACCAGTCAATAATGGAAAGTGCAATTGGTGCGAGATTTAAAATTTCATGGTGGAAGAGGTTCTAGCAGAACAACTTCCTTCTCCGAAGAGGGTTAAAACCTGAAGGTAAACCCTACCTTAGAACGAGCGCAGCGAGGGGAAGGGCAGATTATTGACTAGGTCAAGGCGGACATGAGCGGGTCGAAGGCCGAGTTAGGACTAATCCGAGCACAAGCAGGTTGGTACTTATTCCCGAGCACCATCGAGGGGACTGGGATTAAATGCCCGAGTCATGCAATGCAGGGGACCAAGATTGGCTTGGCTTACCAGAGCTCCTTAGCTGACTTTGATTGACGACTGGCTTTTCCAGCCAAATAATCAATGGTCGACTAGTGCTAACGTTAGATGACGAGTGACGCCCCTCTCTGGGGACGAAGGTAGTTTTTGCTCCAGCCTCGTTCCTATCCTCGTCGGGCCTTTGGCGCCAAAGCCTAACAGGCCGAGGCAATATACTCGTCGTTATTAGCCGGGATAGGAGGCATATCTAGCTTATTACCCTGCGGCGAGCCTTCCTTTTCTCTGAAAGGCCACTCGACTGCCGATAGGGAGAGGGGAAAGCGCGTAGCGCTTTATCGCCTTCGGCCCGCGGGATAAGAAAAATGAGCAGCAAGCGAAAAGTGGTGGTGGCATTTTGTTCTACCTAGATTTAGACTATGTTCAGCCAGAGCGCTTCACTGTGGACAACTAACTACGGCTTTCTGGCTTCTTCCGCGGAGATGGCCAAGAGAGAGCAGAGCACTTGTGGTTGAGTAAATCCACGTGTTTCGCACCGCATCGCTTCTAAATCTTTCATTTACTGGGGGGCAATTTATTACCGGCCCCCCCTCTCCGGGGGGCTTCCAGCCGCCCTCCTCGAGTCCCCCGTACCCGCTCCCTCTCTCTTACAAAGTGCCTTCTTTTTTCCAGCTTTTCCAGAAGAAGCTGTCGAGTCGTTGCTCCTTGAAGGTGCTCCTGATTGAGTTGGGCGACGCGAACTCGTGTGTTTTTCATCTGAGAGTTATGGTGGCATGGTTGGCGCTGGGTCCTGAGCCGATTGATCCAGCAGTCTCTTTTAGACGGGTCGATCCCGGAACCTTGATACTGTCCTGGAACTATCTTATGTCATTTTGCCGCCTCGGCCCTCGAGAGGGGGACCTCCGCAAGGGGGGGGGCTCCCGGCAGGGGGGGGGGTAGCTCTCCTTTAGGGCGGCGGCAATTCCCCTAAGCCGGCCGCAGGAGCCGCATAAATGCCGGGGCGCGTAGCGCGCATAAATGCCGGGGGCCTATCGATGATCGGCTGGGGAAGCGCTAGCTTCCCGCAGAAAAAAAACCGCCTTCGGCCCTACCTTTCGAACGCTTTAGACCCTGCTGGGAGGTGATGACTGGTTTTTATGCTGGGTCTTTCGCTGAAAGGTACTCTGTCAAAAACCACCTTTTCGTTGTACGCCTATCGGCTAAGCCTCCGGCCCAATATGTCCGCCAAACAAAAAAGGTCTGCTTCTGGCCACCCGGGTCTAAGTGCCGGCTTGATGTCGGCGATGGCGCACGAACTTTAATTCGTTGGAATGATGTCTGGGACTCCAGGATTATTCTCTTAACCTCTTCGATGGAGGGCCGTAGGCGGTAAGCGCGTAGCGCCGGTCCTTCACTCCTGTGGTGGATCTGAGCCCCAGCAGGGCCTTCTATCTCAGGATGACAAAAAGGTAGGTACCAAACTGTCTATGTCAAAGCTTAGTTCTTAGCTTGTACTTGGCTAGTGCATCTTTGCTAAAGATGTGCGGGGAACATGAGAGACATACAATAGGACCGGTTGACCGCGTATTGGAACCAGTTGCTAATCTTCCGGCAATAGAGACTGCATTGATTCGTGCCGTTTCACGGGGGGTCTCAGTTCGGGGGTCATAGCATTCTATTTACTAAATTATCTGGTTCTATCTCGGTCACATCTGCCTAGGATGATTCCGAAAGGCCTTCTCTCTTGGTGCCCACCTCACATAGAGTTGCCAGCCAGGCGTGTCCGGCTTCCAGCTACGAGGATCAAGCCCTTCCATCCCAAGTAACACCCCCCGGTGGCTCAGTTTATTCGTGCCCGGCTTCCAGCCGTGGCGATCATGCGTCACCCCCAACGCCCAATCTACAACCGAACCCTCAACTAGTCCTAGTTCCCCATTTCATTCATAGCCTTAGCCCCGGCAAAGCTAAAGAGAATACTGGTAGGGGAGACCTTGGGATGTGGCAGCTACGTACCATCGAMTGGACTTCGTGCTTCGATGTCACCTTTCGGCAAGTCAGGTTTGGCATTTGTAGCGGAAGTAACATAAGTTGTTGACTCTTCATAGGGCAGCCTCTTCAGATTATCGCTCTTCACAAGAAGAGATTTCCAGTGATTCATCAGATGAAAATGCTCGCTACGAAGCACCGAGTGAACGATAAGACCTATTCCCAAATTACGGTACCCATCCAGGGAAGATGAAATTTGTGCAAACACAGAAAATTGAAATTAATCAATCGCAACCTTAGTGCAAGCACTAAGTGAGCTGTGAAGTGTACTTTTCCCGTGGMATAGAAGCGACAGCTTTATGTATTTTCCCAATGAAATGGAATATACTATTATGGTGCAGGGGGCTAAGTGGCCAACGAATGAATGGAATGTGGATAGAATGAATGGGGCACATTAGCGCACAAATGCGTCAGGGGCACGGAAATAATGAAAAATACCTAAGTATCGCTAAGTAAATTCCTGGAAAGCTCGCCGGGTTGTCCGGGCTGTGCTCGGCCGTGGATGTCCGCGGTATAAGTGAGAAGTACTGACATGTCAAAATCATGCATATGGAATGGAATGAAGCATGGAAGGAGTGGAATTGGTTCAGAAAAAGGGTTGGTTTTGGGCCATTGGAACGGTACGAAGAGAGAACAATGAAAATAAAGGGTCATCAACTGATGGGACAAAATCAAATAACCACTCCTGTTCACCTATCCTTATCAGCTGTGAGTTTTGATGGGGTCATTTCGACTCAGCAGGGGTGGAAGGCCAGATACGATACGGGTGGAAGAGCTGAAAGCTCCGAGCAAGCCAAGCACGTAAAACAACCTATGTATCGAGGAACGGTACAATGTCTTAGATGGAAGATGCACACTCTATGTAGGTGGAGAAAGCGCCGCAGGATTTACCTCGCTAGTGGCAGCAGGCTAGGAATAAATTATAAGCGCAAAGCACGCACCTGGTAACGGCGAATCGTCCGATCGTCCGCCCACCCGGGCAGCGACCTCTCTCTGTAAGGGAGGAGCGCGGTAGCGCCCGACAACGAACGACATCAACGCCGCTCATCCCGCCCAAACTTGGTTCGAATTCACTCTCAAATTGACGTTTCTGGATGAAACACAAAAACATGCAAACATGCTTCGAGAGAAACAAAAGATCGACGGTTGATAATGGGTGCGTCAGGAACTATCAGAAAGGGGCACTTAAGTGGCCGCGCTTTCCCGGCCGGCCCCTTTTTTGAGAAGGGGCGGCGGCCGCCCTTCTCAGAAAGCGGCCCAAGGTTCGGGGCCTTCGTTCGGCCCCTCCCTGCCCCCAGCCGGGGACGAAATGGACTGCAGCTGCTGCTTGCTCTTTCTTCGCTTCGCCCCACCTCAACCGTCAATTTATCCCGGCACGGAACCATAAAATTTCGTAAATAGAATGGGAACCGGTCAAGCGGTAACTTCAGAAAAGGGTCGAGTGCCCTTTGGAAAGACTGACGGGACTGACCCTTAGATAGATGGACAGGGGGTTTTCGCGATGATAAAATCAGTCGTCCATAAATTCGAGGAAATAGTTTCCAGAACAAGAAACTTCCTGTGATTCAGGAACCGGCACTTAACTCTCTGGTAAAGCGAGGGGTGCGAACAACATCCACGGCACCCAACGGAGTCTAAAACTCTCTCTCCACGTACTCGGCATAATCGGCCGCCGCCCTGAATTGCATATCATGAAGTGGGTCGACAGCGAACTGCTGACGACGAACTCGAACTTACGATCCGTAGTCTTCACCTTGGTGAGAGCGAGTTCCAAGAAAGCCCCAAAGGGCAAAGGCTTCAAGTAAGGAACGAAAGAAACGAAAATTCCCAGAAACGAATCATCTTAAGGAAATGAAGAAGAAATTTATCAACAACGCGTGCTGATCATACTGAAATAATGGCATCTTGGGTCTGGCGCCGCTGCTTCGGACCCGAAAGCGGAGAGGAATTGGCCAACTCGCCATGGCTAGGGGGGAACCAGCAATGAAGATCGCTCTTCTATAAGTAACCTCTAATTGGTGAAATTGCCTGATTTTCCGCGCCGTTAGGTTGRSGGTTGCCGGGTTACGTGTAGAGGCAGTAGGTCGTCGCAGGAGCCCGGCTTGTTCCTGTCGTTCCTGGACTTAACATCTGCGCTCATCGCACGTCCCTTTGGAGTCGTCTCATATCAAGGATTTATTTTTGGATGGCTGGCAAATTAACCTTGGCCCATACCTAGTATGTATCCGCTTTCTTCCTTTTGTCCGTGCTTGATACAAACCAAAACCAAGGGTTGTTTTTTAGGGTCCCCCTAGGCCGCCAAGCGTTGGTTGGTTTTAGAAAATTTTATCCAAAGTGAAGGGAAAGCATGTCTAGTAGCAAATTCAGTTGAAGTGTGTTCTGGCACAGTTACTGTCTGGCGGAACTCGACCTGCTTCATCGTCGAGGGCCCCGGGTGAGAGGACCCCGAAGGTAGGGGGCGCCCCCCCCTACTAGGGGGAGGTTAATTTCTCACGGTCTCGGGGGTGGGTCCCCCTCTCGCGGTTGCGAAACGTCTCCCTTGCCCTGAAGCGGTGGGTGGTTCGACCTTGGTCGACTTGTACAGCGGATCGGTGGTCGTTTCACTCCGGAGGTTGAGGGGTAACTCTACTTTGGGATTAGGTTACGCAGGAACGACTGTGTCGGAGAGAGCCCCCAGCGCAACGGTAACACTCGACCCAACGAAAGAAGTACGAAGCCACGAACCCTTAGCTCCGAAGGGGGGACAAGCACCRCAGCCACCAATGTCTTTTTTGAAGGATGACCCGGACTATCCGGTCACGGGACGGGGGCTCTTTAATTAATCGATTCCTTTCGGAACGGAGGGCTCAAAGCAGCACCAAGGGAGCAAGCACCCGCCGCGATAACCTTGGGGAAAGGTGGACGAAGCACCCAAGCGACGAAGGAAGGCACCATGGGCCGCATGACCGGAGGGAACTCTTGGTTCCAAGGGGAGTCCCATAGCTTAGGCCGGTGGGCCCCCCATAAGGTAGGCCCAAGCCCATAGGGTGGTAGGCCCATAATCTAGTCCGGCCCAACAAAGCAAGGGATTTTGATATAGGATTCCGCTGAAGGCCGGCCGACAAGGACCTTAGGCCCATAGGCCCAAGAACCAGAGGAGGACCCCAGCCATGGTGACAGGGCGGCGGCCGGTAGGCCCAAAGCCCGCCCAATAAACGAAGTTTACTGAAAGATGATTCGGGCAGAGCACCGCAGTCGGTAGGTAATTTCATATATGTATTCAGGGCCGTAGGAGGGCAGGTAGGAAAGGCCACCCAGCTCGAAGAGCGATAAGGCAGCACCGAGCGGTTCTCTTCTGTAAACTGTATACTCTATCTATGCAGTTTTCTTCTGCTGCCTCGCCGCGTGCTCTCTGTCAAATGTTTCCTGTGTTTGGGCGGAGGGGTCCCCCGGGACCACTATTGGGGTAGGGGGCAAGGGGTGGGTCCCTCCGGGACCACTATTGGGTTGCCCCCTGCCCTGCGGGTACTACCTAATTCACATCGAAAAGACCTGATTCGTTGCCTTCGGTGACAGGCTCACAGCAGGGTTGCGAGGACTTCCCCTCATTCCCATAGGGACCCAGCAGAGTCGAGTCGTTCTTTGCGGTCACTGCTTGGTCTGAACCCCTTTGACCGTAAAAGAAGTAGTTGGATCCCGGCCCAGCCTCTCACTCTTTCACTGCGTTCAGTCTTTGGAAGGTGAATCTTTTTGCTTCCTTTCTCGGTGGATATCTCCGCTCACTCCCCCGTTCAATCTGTTGGCTCACTTCCTCCCTCAGTTTGACTACGTGGACAGGTGAAGTGGATAGAGAGGAAAGAGGTAAGCAGAGGCTTGGGGTAGGTTAAATAATTGACGTCAAATAATTTATCCGAAAAAGCTGAGTAATTAATTGGAAGCTTCGCTATGTGAGGTTTCCGCCAATTGGAAAAGTGAAATTCGTCACCTCACTGTGATCACCCAGACTAATGCGATCACCGAGTAGGCATTATGGTGCAGGGAATGCCGAGGCATGAACCCCCGCAGAATGCGGAGCGTTGTAAACTGATTGCCCAATAGCCCCAGTACCAAACTATGTCATATATATCCCCATGATGGGGTAGCCTCGGATCCTGGGATCAATTGTTTGTTGTTGGCCCTCCTACATTTAAGCGTCGAATTGCCTTAGATTCAATCAGTGATGCCCGGGCCCTCGTTGTTGTTGGCTTATTTACCAACATTGTCATATTTGTCGAATGGCACGAATATGCGAATAACGAATCGCTCGGATCGGCTTTTACCACAGGGAATTGATCCCAATAATTAGTCATTTTGGCTGAGATGATCATGCTTTTGTTTTGCTGGCCTCCCGCTCTGGGATCAGCACTAGAATCATAGCTGGAACGGTGTAGAAAGAGAATCGCTGGGAATTTAGAGACTTGTACAGAATGTTAGGCCTAACGGCCCAAAGACGATTTCTTCCCCTTCAGCCGATCGAAATGAGAGGGACCACTGAATCTGAGCAATGCCCGTTCCTTCTTGAATAATAAGCCACAATCCTCGGCACTGAACGCACTGACTGACTAAATCACACTGAGCACTGAACAAACCAACCTTTTCTGAAATGAAAGCTGTGACAACTTGGACTTTTACAAAAGCTTTTGAATCTCTCATTGATCGTGATCGGCAAAGCTTGGTCATGAAGTTTCTTCATCGGCAATAGAAGCATTTTTCATTCTCACTCACTATCAAAGACCGGTGTTGACTGAGGTTTCTGCCAAGCCAAGCCAATTGGAAGAGCGAAATTCGTCACCAACTGAGAGGCGATTATTCTTGAATCAAAGGCTTTTCTTTCCCGGAAGCTCGGGCGGCCTCGGTTAAAGCATTTGGTTGAAGCAGATAGCCAATAGAGATATTGAATCCCCAGTCAGTCGGGGCCAAATAGTCTTTGGTCCTTCGTTCTTAGCTGTTGTTGATGATCGATCGCATAAATACCATGCCGAGTTGGATGAAATCATACTATATGTTGATTTCGTGTAAACAGCCTTCGTACCTTTCCCGTCAGCAGTCCATCGGATAGTCAGTTCCAGCAAGAATATCTCCGCCATACCGATCCTTTGCCTAAGAAGCAAAGTATATCGTCCCTTGCATAAAGGTTAATGACGAAGAGACGATATTATTGGTAGAGATAAATGCCTATTAAGAGCCTTTGCGCAGCAAAAGTGAGGTTTTTTTTGAAAAGCCTATAACTGTGAAAGCTGGTTTTTGTTTATTGTTCTCGGTGAGTTCGACTTTTTCGGCACTCGACTGCACTTTTTGCTGGCGAAAAACACTCGAAAGCCGGGTCTGCTGCTGACAGTGGGCAGTCCTCCCCTATCGKTGGTTACAGCGCGGATTTGAAGGACGGCCAAAAAAGGGATGCGGGCGTCTCCTACCGCATTGGCTAGGAAGCCCTTCTAAAGTTTAACGCTTTTTTTGTAAATTTAACTTAAACAACCCCTTGAAATTTACAGGGCGGGAAACCGCGAAGGCGGTTTCCGCATCCGGGGCGGCGGTAGGCCCCCGCGGGAAGCGATCAACGCCAACCCTTTTCGGCTTCGCTTCCCTGCCGTGGCTTTTTTTGCTTTTGCCCGCCCATTTTGTCTCTTGCCCGGGGGGGACACTAAGGGGGTAGCCTTCCACCTCCCCCTTCTCGGTAACTACAGCTGGCTTACCTTAGGGGACTACAGCTGACCATTCTGGAAAGAAAAGATCAGTTACCCGCCCCTCACCTCTCAACACTCCTTCGAGAACTAACCAGCCCTTCCTCTCACCTATCTACACCTGCCTAGCCAAGAGACAAGAGCCTGCCAAGCCGAAAGAAAGGTACAAGGAAAGCCCCCTTCTCTTCCAAAAGGGGCTGGCGAAGCCGGGAAGCGCGTAGCGCTTCCCCGGCTGGTAAGCCGAGGCGGCTGTAAGCCTCCGGCCCAAGCCAAGGAACAGGGAAAGCTCAGTTAGTCCCCTCAGAAKCACCTCCTCCCTGACCTCCTACCTTCGCTATGAAGAAAGGTTTTGGTGTAAGTACAACGCCAGGCTAAGCAATCGCTCGGGTTGCTGGGCTTTGTCTTTCCTGAGCCACGCGAGGAGGCAAGGGAGGGAAAAAAGGCCTAAATGAAGGAGGTAATGGTAAACCGGGAATTACATCCTTGAAAGAAACAAATATGAGGATTGAATGCCGAAAAACTGGTGATTTATCGGCTTACCCAGACCGGAGCAGACGGTATGGTTTCTTCAGATAGCCTTGCCTGCTTCGATGAGCCACCAAAGAAGAATCCAACAAGCAAGAGCAAGACACCCTGAAAGACGGGTTTCATAGAGCAATAGCACGCTAGGATTTATGCTTGCAAGAGATGCCAGCCAGGGAACCATGCTTCCATCGAGAACGATTCATGCTGGCAAGCAGCAGGCTTTCTTTCTAACCCACCAGGGATAGACACCCCGCAAGGATCTGCTGCTCGCATGCTTTGATTCGGGATGCCACAAGAACCTGCTAAGAGCGATCCTCCTCCCTAGAAACCCGGACAGACCCGGCTAATTGGGAGCTCCGGAGGAAGCGTTGGATGGCAAAAAATATCCTCTTGCCTAGATTGGATCGGCCACCGAGCAAGGGGGAATGATCTTGCCTAGACCGAATGCTTCGATTCCGGAGCTAACCTAGCGTACCATCCTTTCCGAGAGCTACCGAGCAGACAAGAGAGGCCAAGCTTGCAAGAGCTGGCAAGCAGGGATTTGCTGCCAAGCCTCGGTTGAAAGGGGATCTCCCTCGAATGCCTTGATCTCMGCTATCGCTAGGCCACCCAGCCTTCTAAAAAAAGCTTTGCGAATGCAAGGAGTGGGGTGGGGGCCGGGGAAGCGCGTAGCGCTTCCCGGCTCCGCATACCCGTGCCCCTTTCCTTGGCGCGCGAAGCGTGCCCTTTTCTTTTTTATTTTCCGCTACGCGTTTCCCGCCCGGAAGCGCTACGCGAAACTAGTTACCCAAAATTGGTTCAGGCAAGAAATGATTCCACTCTAATGTTGTTAATGGGGGCAATCATCCAGCTGATTGGAGGAGCTAGCTCAGGTACAAGCCTGTGCGGGTTTGGTGGGTTACTGAGACGTGTGTGCATGGCTAAAAAAGTGTTTGCTGCAACACGACCGCTTTAAGTGTTTGCACGTTTAACACAATCTTCCAACTTCCGAGACTAGAGGAATGACCACCATCAGCACGAGTGAAGAATCCTTCGGTCTCATAACAGCTAGAGGTAAGACTAGGATGGGTGTTTATAGGTACAAGCTCTATCTGTGCACTAACCCCTTCATGGTGGGCTACCTTACACCGGCTACTCCGAGGAAAAAGCACTATTAACACCCAGTTCGATACGCTCGCTATCCAGCACTAACCCCTGAAAAGTTGGCTAGTCCTTACTTCACCGGCCCGGACGAGCTTATATGGATGCGCCCGCCCCATCCCACTAGCCCTTATCCCTGGTGGTTGTAAGGAAAAGGCTTGGAATTGGTCATCCAATTGGAGAATCAAGCTATCCCATGTAGCCCATTTATTAGAGAGCGGGGAGAAAGCCGTGTTGAGATTGGTCCCAAGGCCATAGCAGAGGTAAACTCCTATGTCCCCTGTACCTGACACGTGGGCTATAAAAAGACGAAGCCCTACCTGTTGCCCTTCCTCAAAAAAGGGTGGTTTTTTGTGCCTTGTTTGTCGGGATTTTGTTGAAGGTTAGATTTCAAGATGGTACTTCGACTTCATCCATCAATGCGATGTTTCCCGTTTCGAGATAGCGGCAACTTGTTGGGGCCGCTAAGGAAAGAGAAACGGAACGGGAGCTGAAGTTCCTGTCTGAAAGAGCTAGATTGTGATTGGATGGGCTAAGAGTGTGTGCTCCTTCTTGCTTTTCCAAGCCGAAATAACAACACCTACCCATTATGCAGGGATGAGGAGTGCAAACTTCCGGATCTTGATTGCTGAAAATATCTATCTCGCTTCTTAGAAGGGAAGGTTTCCGCTTGGCCTTGCCCGGGTCCCCCACCTGAGGTTCGTGGTTCAAGCTGGTCTTGAAAGCCTAGGGGGAGCTGTTAATAGGGGTTGAGTGCCGCGAAGCGTTTTCCACAATTGTGGAAGCGCGTAGCGCTTCGGGAAGCGCTTGCGCTTACACGCAATGGAAGCCTTCGGCTTCCCTTCCTTTCACCCCGAACAACGAACAACGATTCAAGGTAGTATGAAATGGAACAAATCAATGGAGAGGCCTCTAGCGAATTGCCCGTGAAGGACCAGCAGCGGCCACTACGTCTAGGGGTGTTAACGTGCCTTCTAGGGCTCTCTGATGGCCTTTCCGTTGATTTCATATTATGAGACTACCGGACGGAGGGAAAGGGGGAGGTAATAAAGGAAGGGAAGGGGGAGGGAACGCAGGTGTGTCAGCGCGTAGCGCTTCCCCTTTAAGGGTTTAAAAGCGCTTGCCTTCCGCTCTTTCTTCTTTTATTGCTCTTTCTCCCTTTCGTGCGCCTTCCTCTTCCGCGAACGATTGTGGCCTTATGCTTTCACTTCTGCCTACGCGCCTTCCGCTCTTGTCTCGCCTCGCCCCGCTTTTCCGTGCTTTTCCTTTTATCCTCTCCTTACTCTTTCCTGCCTCTCTCCCCCTTTCCGCTCTTCTCCCTTCTTCGCGTTTTCCTATTCTCCTGAGCCTACCCCTCTTCTGTGCCCTCTGCTATCCTTTTATCCCCGTAGCACTTTCTTCCCCTTCTCCCCCTTCAGCCTCGCTCCCTCCTCTGCGCCAAACGCTGTAGCGCCTTCCTCTTCTTTCCTTTCTCCTTCTTACGCACCTGCGCGTTACGCCCCTCCTTGCCGTACAGACGAAGAATGGGGGTGTACAGACGAAGGTAAAGGGCGTACAGACGAATTGACTAGCTCGGCTTTCCGTAAGACGAAGTTCATAGCCCTGGGCCTAGACGAATATGGGGTAGGGTCGTACAGACGAATTGACTAGCTCGTACAGACGAATCGACGTTCATACATACGGATTTACTAGCACTAACGGGGGGCAGGGGGCGCGTTAGCGCCCGGGGCGCGTAGCGACCCCGGAACGCGTAGCGCCCCCGCGGGAAGCTTTGGCTTCCCTGCCCTTCCCGTACGACGAATACGGGGAGTACAGACGAAGTGCCTGGTCCACCTATCTTATTCATACAGACGAAGTGAAGACAGAGGAAAGCCACATATCTACTGAATACAGACGAAGTGAACGTCGTACAGACCGACGTTACTCTTCCGGATTCGTACAGACGAAGTGAAAGGATCATACGGGAGCCACGGATCAGATTAACTCCAGACGAATTGACTAGCACTAAAAGGTACGGACGAAGTGAACGTAGTCATACAGACGAATCTACTAGCACTAAAATGGCCACATGTCGTATTCCGTAAGAAGTGCCCGTAAGACAAGTGAAGGGGCGCCAGCCTAGCGTAGCGCTTCCACAATGGTTCCACATACCGTATTACCGTAAGACGAAGTGAATACGGAGGCGTACAGACGAATTAAAGAGTCTAAGGTCGTACAGACTACATTCCTAACGTAAGATCGTATTCCCCTACACGAATTTACTACCCTAAAAGGTACAGACGAAGTGAACAATAGCCCAGATTCGTACAGACGAAGTAGGACATGTCGTACTTTAGAATTTACTGGGTCGTACGGACGAAGTGCCCCGGGTACAGACGAATCGAATCCGGTACCTACAGTAAGCCGCATATCGTCTCCCCCCGTAAGACGAAGTGGAAATAGGGCCACCCCCCCTCCCTCTGCGCTCCTGCGCCCTCTTCCCCGTCTGCGCCTCCGTGCTCCTTCTTCTACCCTCTCTGCGCCCCCTTCTCTCCCAAAGGGCACTATCAGCGTAGCGTCAGCGCCCTACCGGGAAGCGCTTTTTTTTTTATTACTTCGACGAGGTTAAATAGAAGAGAAAGAAAAGGCTCGGAGCCCAAACTCGAACCGGCCACAGGGTCACCAGGGAACTCGGGAAGCGCGTAGCGCTTCTTGGAGGGGGCCCCAGCAGGGACGACCCATAACGCCAATGTCCGATGCACCCCATTAGTGGCCATCCCAATGAGCCCAGAAAGGCGGCGGCTTTCTGGGCCTTTTGACAGTACCCCTTTTGAAACTGGTGGTGGGGCAGGGGGCCGGAGGCCCGGGGCGCGTAGCGACCCCGGGTCAACGCTACGCGCCCCCGCCGGAAAACGCGTAGCGTTTTCCGCACAATAGTGGAAGCGCTACGCGCTTCCACAACTGGTTCCCCTCCCAGCCAATCCCCTTTTGCCCACTTTGTTCCTCCGCTCGCTTCGCTCGCCACTATAGTGCCGCGAGTGGTCGACGGGTTATTTTCCGGGTCGACCGGGGATTGGTCTTTTCTCTATAAGGCGAACACTTATGTGCATGTGCTTTTGATCGATGACCCGCTAAAAAAGCTAGCTACCTCTAGACAGCTTGAACTGTTTCGACTTCTTTCTCGGTGCGACACGAGTACAAGCCCACATGAAAAAATGCGCTATAGCGCATTTTTAACCCATGGCCTGTATATCCGCGGGTAAAGCTTGGCGGATCTCTAGCTAGGTTCAACCARCCGATTCGCATGTCTCAACGGATATTTATCCCTCAACGGGATCAGCCGGGATGAGGAGGTCCCGGTAGGACGAATAGGCCACTTTTGTCACAATGAATTCAGGCTCCTAGAGGATGGCGGGTGGAGCTGAACTGGAATTTGCGGATCCGAGACCGCTGGCTGACGGTACACAGTTGGCTGGCCTATTCGACCGTAGACTTCTCTGGAGAGCGCGCAGAAAGTCTGTAAGCCTTCCGGGGACCGGAGAAGCCTTTCTTATAGGAGGGGGACCCCCAGCCTACTTCCAGTATGTCCGCCTTCAGCTCTTTTTGTTCCCGCCGGGCTCTAATGGCACAATTTGTTCCCTGTAGGGGCGGCCCCCTTGTTTTCCTACTCCTAGTCCCGCACCCTCGTATATAAGGGACAAAATGTTCATCAACTAATCATGGACAGGTTGAAGAACTCCCTTAACATAGAATCTACCATGACAAATGCCCCCACTTTTCCAGCAGGTTCCTGTTTGAAGCCGAACTTGCCCAGGCCGGAGGCGTAAACGCCGTCCGAGTGGGTCTATCAAAGACAGTATCTCCTACCAGCTCAGGTCTGGTAAAACCGGMCTCTGCTCCGGATTTCATGTCAACAAAGTTTCCTGGAAGCACGGAGAAAATACGTGTGAACAAGATCAAGCCAAAACTCAACATTGTCTGGCGCTAACGGAGGCCCTTCCCAGTCTAAACCTGGGTAGGCGAAGGATAGGGGCCACAAGTAGGCCCGCCGCTTCCTCAACCTCGAGACACTACACCTAAAGTCTGTCAGCCAAGAGCCGACTTCTATATGTTGGTGTAGAAGCGACAGACATTACGATCTCATAGGTCCAGACGACCACGAAACGTGGGGCTGGAACCCCGGACCCTCTGGAGTAGGTCAGGAACGACCTCCAAGAGTGAGTCGACAGCCGGCCACCAAACCCCAAAGGGAGGACGCTTCTTAGTACGTTCTTCTTTAGTCTGCTTGTCGGACTTCGCCCCCAAAGGGGTGAAAACAGACGAGAGATCCGGTTCTGACTTCACAAGAAGAATCTTGTAAAGTGAGAACGCGGTAAGGTAGAACCTGACCAAGATGCAAGACCTCGGATCTGACTCCTCGAGGAATCACCCAAAAAAAAACTCGCTAAGGGTAAAACGCGCGTTTTAACCCCATACTGGTTTGTGGGTGGATACCCGGCCGAAAAGGGGAGGGGTTGAGAGCCGGGGGCCTCAACAAGTTAGCCCACCAGTTTACCCCGCACGACGTGGGGGTGATGAATATTCAATCCTACGCACCTTTAAGAAGCGGTGGTCTTGACCAAACCTCGAAGGCCTTTGAACTGGGGTGTGTGGTCAAAGACAACCAGCCATTCGAGACTCAGCAGGATAGATCGGATCGGGGACCCACTCCTCCAAGTGGGCTGAAGGCTCCTTCTGGAGATGAAAAGGAAGATTCCGAACCATAAATGAATATTGAGAAATCCCTTTAAGGATTTTAAGGGGCCTTCACTTATGAGTGGAGATACCGCCCACGAAAGTACCTGCTCGAGCTTAAGGAAAGTGCCAATAAGCGCCGCTGGAGTCAAGGCTGGGAGCTTGACAAGCCGCTCGCTAGGGAAGCCGGAACGCTAACGCGTTTTCCCCCAAAAGAGTAGAGCAGAGGGAAGCCCGCGCTAAAGTTGTTGTATGATGTCTTTGGGGCTTGTTCGAGAAACTGTCTTGGGAGTCCGTATCGAGCTGCGTTTATCCCAACTCACAAAAAGGAGTGTAGCCGGTTTGGATGAATACGAAGAGGAGATCGACTCGGTAATGGAGAGAGAGAGGCCTTTGAGGGCGGGTTGGATAAATTAAGGGGGACCGAGATTTCGAAAGTGGAGCAGGCCTGTTTTCAGAAGTAGGTTGAAGCCGCTTGTAAGAGGCTCAACGAGGAACTTTACTTAACGTATCGGATCAATCGCGAATATAGGGACCTTTAAGCTCGTGAAAAGAAGGGCGTTAGCCTGCAAGCTCGCGATACCTCATCCCCCAAATACGACTTGTCGGGATCGATAGCAAGCTGAAGTCAATTGCCTGGGAGCGTGCCAGGAAGCGTCATAAGTGACAATTGGAAATAGAGAAATCCGAATTCATCGAAAGGTGCGAGGGGACCCAAGAAAGACTAAAGGAGGAGATGCATCTGGCTCAGTAAAGATCCCAGGCTAAACTGAGAACTGTGTATGCTTGGATCGACCGCCAAGCGGACCAACGTAGGGAAGGCTGCTCTCGACCCTCGGCCCTTAACAGGAAAGTTGATACTCCCTATAGGGAACGCGAAAAAGGAGATGACCTTGAAAACAGGAAAGTTGATACTACCTATAGCGGGAAAAAGCCTCAACCAGAGATGACCTTGAAAACAGGAAGGATGATACTCACTATAGCGAAAAAAACAATCCAAACCCCTAAAGGGTAACCATGTATATAGAATACTGGCCAAACAGGTCTTATTCAAAGGTKGATTTTAAGGAGCTCCTGGCCAGGCTGGGGCTCCTGAGGTCGCCCCTTCTCTCCAAAAGGTTTTCCGGGCGGGAAGCGCGTAGCGCTTCGCCGGAAAACTAGCGTTTTCCGGAAGGTGGGAAAACTACCCCATTTATGCGCTTGATTGCTTAGGCTGTAAGAGCTCGGTTATGGACTGAGCGTATGGCGCCCAAAAGTTATCAGGGGCCAGTAAAAGGACCACGAAAACGCCGCTTAGTGTTTGTTGGAGGACTGAGACCAGCAGCGATTGGGTATCGGAAAGACTTAGCTAGCTCCGGTTGACTGGGCGTATGGGCATTTATGCGGAATTAGGCCGGTTCTTGTAGGCGGGCAGCCGTTAAGCTTCCCTTAAGGAGGCTGCTACGGCGGCCTCCGCCTTCTGCCCACTTTTAATACCCAATGACCATTAGTGAGTGCTGCTGCTCGCTTGAGATGCTTAGCCGAGCGAAGCATCTTTGGCTCCGGACTGGACGCATTGAAGCTTAGGCTAGCAGAGTGTGTTGAAGCCTAGTCAATCGGCTCCGAACTGGGCACATCGACGATCAAACAATCAGTGGTCGCCCTTCTCTCCCAACAAAAAGGGGCCCCCCTCCTTAACCGGTTGACTGGGCATCCAAGCTGAAGCTTAGTCAATCGGGGCTTCGGCTCCGGTTGACTGGGCACATCAACTTCCGGTCGCCCTTCTCTCCCAACAAAAAGGGGCCCCCCTCCTTAACCTGGCTGGCAACCAAGCTTAGCTCGACGAAACGTCAGTGATTGTGTCACGTGTTTCAGTGTTTTGCTATCGACTTGGACCTGCACAGCCCAAGAGGAAAGTCATCCGCATACCGAACACCCAGCGCCCCGCAGTGAGTCGTCGATAGGTTTCGTCTCAGATTTTGCCTGTTTCAAACGGTTTTGCTACGCTTCCATAGTGCTATTCCCTCGTTTTCGGGTTCCTTTCGTAGCCGTCGAAAATAGGTGTATACGAGCGGTAAGGAATGAAGTCACTAAGGTAAAGCCATCAATCCTTCAAGGCTATTCATTCTCTAACGAACCACCAACAACTTCTATCCACCCGAAGACGGAAATACGAGATCGAAACTTCACCCCGTTCATCTTCAGACGAAGGAGAAAGAAGAAGGCGGCGAACCAGCTATCCGTGCGTGGTTCGAGGGCAAGTTTGCGTTGTGTAAAGAAATTCAACTAGAAGATGCACCGAGCCACGGAAGAGATGCACTGGAGCTACGGAACTCGACCCGAGAGGGTAGATGGTACCTTCCGCCGCCGCCCTAGTGTGTAGTGCGAAGCACCCAAAACGTCTAAATCTTTCGCACTACGATGAAGATGGAATTGCCCCGTAGAGTGCTTTGACCTTGTAAAAAGCCGAAAGGCCCAAAATGCTCAAGTCCCCCACTTTAGTGCCACAAACCCTACAATCAGTAACCCGGCTGGGTGGAGCTACCCCTGCTGTTGTTGTATAGGCCTAGATGCATACCTCYAAGTAATTACGAGGTTGACTTTCATAAGGACGGAATATACTATAGGCTCCGAAGGCACCAACTTCTTTCATGGAGGCGCAAGCGTAAATCGGAATATCAACATATGGTAGTTTTTCCTTATTCGATTCAACCTTACGCATACGCATACGCGCGGAATGGGAGGAAGAGGCTAGGGCACGCACCTCGGGAATCTCTTCCAGTAAAAGCATTATCTGAACGTAAAAATACTGTTTATCCCTCATTCATGGTGGGGGCAAGGCGAAAAAAACCCAAGTTTTAGGGCGGAGCTTAGCCTATCGGCTAAGCCACCGCCCCTTTCTCCTCCCCTTTGGGGCTATGCCGGCCTTCGGCTTCCCCCTAGCCGGGAAGCGCTAACGCGCTTCCTTAAGAAAGGGGCTGCTGCTTTCACGCTGCCACAAAAGGTTGAATTACGATCTCATCTAGACAGCATGAGCAAGCCAGCTTGAATGAGCGCCCCCTTTCTCTTAAAAAAGGGTTGGTTTCATTGCCTAGGCGGATTAAGGCTTCAGATTGCCAGGAACTATCCAACCTAGTAAGCCAGGATCCATGCATGAATTGATCTCCTTATCCAGCCTCTTCTCCCGGCTGGGTGATTGATGAGCGCTTGCTTAGCCTAAATAACCAACCACTTAATTATTTCGGCGCCGACCGACGCTTAAGGTCTCCATAACCGCCCTAAAGCATGAGTATCGATTGGGCGCCCGCCACTTCCTAAGCCACAAAGCGCTTATCATGATATTATACCTTCCGAATTGACTAGTCAAAACTTTGAGGAGCCAACCTGAGCAGCACATCGGAAATGAATTTTCCCGCATAAGCGATCGATCTTTCATTGGATCGAAGCTTGGTGTCTTCTCTAGCGATCTTTGGGTCGTTGGCCGTCTCCCTTGTATCTTACTTGTAAAGGATACTTTGCAAAGCCTGACCGAATAGCAAGCAACACTTATTGATCGAACTGCATTAGATTCCGCAGAAAGCTCTACCTAAGACATGACCCGAAAGCCTATACAACATAGTCCCCGGACGGAAAGCCGCCAATCATTTCGATCCGGATAGACTTCTAAAAGCTAGAGGTTCCAATCCAGTGAGTAGGTTGGCTCCGTTAACCGATTAAGTGGGAGTGTGGGATGGCTATTTAATACCTAGCGCTAGGTAGGCTGGGTTCTGGTGGCAGGCAACCTTGAATGGGTATTGGACCAGCAGCGGTTTAGGGGCGCCGGGAAGCGCGGCGTAGCGCTTCCCCGGCTTGGATACATCGGCCACTATGTACTAAATAATATCGAGTGGGTGATGCCCTTGTGTAGGGCCGGCCATTGTCACTACAGCTCGTGCTTGCCCTAGGGCAATGACTTCTTCTCGTTCCCCTGACTCCAATCGTTTCCAACAGGACTGGATCTTGCCCAATCGTTAGGACGCGCACGAAACCAACCTTTTGCCCGGCTAGCCGGGTTAGAGCTATTGGTTCGATAGTCACGATTAGTTGTGAGATCGCAGGGTAATAGCAATCGTAGACCAGATCTACTCAATTGTGGATTTGTTTTTCCAGTCGAAGCAAATTCTATAGCATCATCTACTTGATCGCAGTAGGGAGATTTCTATTTGTTCGGAGATGGAGTTTACTTCTGTCAGACCACCCACCAGGACAGGAGCATAGGACATTCCATTGCTTCGAGCTGGAGCTTACTTCTGTTGAAGCACCTATCGGGGCAAAAGCAGAAGACGCATGAGCACTCCACACCACCCATCCTTGCTAAGTTCACCTTCCTTTTCTTTAGGACTCACAACTGATAGGCCGCTATTTGGGGGAAGCGAAAGCAGATGATACATCCATATCTATCAAGATCTATGCTGAGGCATGATGGGAGAACAAACTATTTATTGGCAATTTCAGCATACCTAAGAAGCATTTGTCTACGAAAATTAGGTTGTCTGGCACTCGACTTTGATTAGGCCCGGTCGACCTAGGGCGGAGCGGGCTAACTGCGCCACCTCTACGGAGACGGGGCCAAAAGGTAAAGGGACCTTTTGGCTTTTGGGCTTTGAGGTAAGCCAACTGCGCTACCTCGGTACCGAAGGACAAGGAAGCGCTAGCGCCCACTCCGGCCTTATCATTACTGAATCTCCTGGAGGGGCGAAAGCCAGTAGGGGGAAGGAAGGCCTAGGTAGCGAGAATGAATGAATCGAAGGGAGGTATCAGAATCGTTCCGTACGTTGGTGGGAACAAGAATCGTGGATTCAGTGGACCCTAGGGAGTGGAATGAAGAAAGCTTTTTTTTAGGCGTTCTTTAGCGCCCTCTCAAAAAAGGGGGCGTTATTGCCTGCTTCTCCCCAATTCCTCCTTCACTTCTAAATTAGTGCTTCATCGTTCGTGTTATGGGCATAGGATCCATTGTCAACATATCAGTAAGTAGTAACCGGTGCTTAGTTTCCAACAGCTATGTTGTTCGTCTCGGGCCGATGGACCTTGTTTTTCTCCCTTATTCATTCTTAGAGGCTATGGCCTTTTGAGCTGACGAGCCTCGTACCATTATCGTCGGTTGCCCCTACATTGGAGTCTCCGGAGCTACATACCAGCTTTGCCGGGTCCGTCCGGGGCTTGACTAGGGCCCCAAGATTAGGCGGCTATCTTCTCTACCCCCAGAGATCCATGTCAATGAACTGGACGCCTTTGACATAGCTGGCGGCTTTTTAGTGCCCAAATGAAAGGCTTCTCCTCGCAATCTATGCATTTGTTGCACGTCCGCTAAGCGGTATTTTACCTAAAAAAGACAGGGGAGTTTGAAAGCAACAGAGGGAAAGCGGGATCACAACCAAATGCCAATAATCCGGCACGAGGGTATGGAACCACCCTCTTCTTTCTCTCTCCTGTCCTGACCTTTGTTGGCAATTAAATCTTATTCCGGCCCTTTCTCCTAAAGTTAGTGAAAAGGTCTTAGCACACACTAGCTCAGAAGTATGAGAAGGAAGTGGTAAGGACATACATTTCTGTGTGAGATCCTCCCCAGCTTCGGTCTGCTTCTTCAGCAAACCACCCACCTGCTTCTTCAGCAACCCTACCCTTCTCCAGGGGCTGCCTCTTCTTCAGCAAACCACCCACCCGCTTCTTCAGCAACCCTCCCCTTCTCCAGGGTCTGCCTGCTTCTTCAGCAAACCTTTGATAACCATTCCCCAAGCAAGGGTTGCCACTTCTACGAACCAACCCACCATTCTCCATGGTATGCCCCTTGGTGAGAACCCTGTTTCTACGTCTATTTGAAACACATGATTCTATTTTCGTCTATTTGAAACATGAAAACTATTTTCTTGACGTATTATCCAACCGTATTCATAGTATTTTTTGCACTTATTAATCGAATCATAACTCATTTTTTTAATTGTCACGGCATTGACTAGCTCGGAGATTGAGATCCTCTGCGAATTGGGTAGAATGATTCATTCGCCGGCGGCGTAGGCCGCGAAAACTAGCTTCGCTAGCAAAAGCCGGCTTTACGGTAAGCTGTTCGTGGGATTGAAATTGTTCGTTGGTAATTGGATCCCGTCCAACCCCTTTTAACGGCTTCGAGCCCACTATCCCCTCTGGAGTAGCTAATAGCCACCCCTCGAAGCCGACCACCAACCATGCCTTCTATTTCCCTGATTCTATCGATTAAAATCTCTCAAGCTTCAACTGTCAAAGTTGATAATGCATTACACGCCAAATCCTGTTGAAAGGGCGACGGGTCAACAGGTAGCGCGGGTTGACTGTCGAAAAAGCGCAGGGACAAGTCTTCTGATGTTCTACGCTTTCAAGTTACTCCCCGCACTGCTGCCGATGCCCTAGGCCTTTAAACAAGTCTTCTGATGTTCTACGCTTTCAAGTTACTCCTCGCACTGCTGCCGATGCCCTAGGCACTGAACCCAAACCCTCATTAATGAATACATAGATTTTAACCAAAAACCAAAACTTAAACTCTATGATGTGTTAACTTTAAATAATTATTGTATTCCAGTGCAATGTTCTGTTTATCTTAATATGCGAGCCACAGGCTCAAACGTTTTTTATAGTCTATCCTTAAAACGGCGTTTTCCAAGTATTGCTATTTCCTCCCGTCGTTTATCAAGCTCTGCTGTTTCTTATCGATGCTCCAAACTTAATGTCGTAGCCCTAGGTATATACGCCTGTAATGCTTCATTATCATGCTTCTCTTCTGACGTTTCACGCTTATCAAGCACCTTTATTTCTTCCCGATGCTTTAAACCCCATGTCGTAGCCATAGGTCCATATGCCGCCTGTGATGCTTCGACTTTCCGGTGGATACTACCACCACCGCTTCGAGGCTCATGCCGTATTGTTTCGTCATCGTATCATTCTGCTGTGAACCTTCGCTCAGCCTATGTTCCTTTGCCGAATTCTTCTAATGACGTTACTTCTCGCTCAGCTTTTAGAATGCAATGCCGGACTGTTGTATCGGACTATCGTAAGAACGATTTCAACGAAAGGTTAATCGAGTCCAACAAATTTCGCGACATTCATTTTCCGAATTTACAACACAAATTCAATGAAGTAAGCTCTTTGAGCGAGAGCTTTGAACTGTCACTAAAGAAAGTGGAAGTGGTCAAACTTGGAGATAAAATGCTGGATGCTTATCATCGTCTGAAAACTTCGCAGGAGGAACAAAGGGAAAGATATATTCTTAAGTAAATCAGTAAATACTTATTCAAGATAATCCCAAATAAATTGCAAAGAGTTGACGAAATGGTTCAGCAATGGAGCAATAACGATGACAGTAAAATAGCTGACAGGATCATTACCAGGATGAAACAGGCCTCAACCTCTTTTGAGCATGGTTATATAAGTGCAAAGCTCTCTGAACAACAAGCCTTTTACGAATGGGCGAACGAAGAATTAAAAGCCATTCTCGAAGGTACCTGGGTGAAGGAAACTCCTCCTTTGGATCAACAAGAAACTAGTCCGATGCCTGAAGAAAGTGGTGACCAGGAGGTTGTCTCGTTACGGCAGCGAAAAAGACAAAGAACTGCTGGGGCTGCTTCCGAGTCTTCTGAGAAGGAAGCTGTTGGGCCCACCTCAAAAGTTGGGGAAGCTCTTAAATCCTCTGACGAAGCTTCCAGTTCCGATCCACACTCCTCCTTTTGGCAAGAATTATTAGATTGGGTGAATAATTTTGGGTGAATAATTCTACCGGATAGTCGACCGGTGCTTTAGAATATTCCATTATTGTGGCAGCCACGGCTCCGGATCCTGCTCCTCCGCAATTCCCGGCACCTTATTCTGGTCGTGCTATGGGAGAATTTTCTTGAGATCATGGAATGTACGGATTAATCATTTATGATGATCCTAGTAAGCAATCAGTGGCATATCGACAAATGTCGTTATTGTTACGTCGACCACCAGGTCGTGAGGCTTTCCCTGGAGATGTCTCCTATTCACACTCTTGGTTATCAGAGAGAGCCGCTAAACGATCAGACCAGACTGGTGCGGGTAGCTCGACCGCTTCGCCCGTCATTGAAACACAAGCTGGAGACGTTTCCGCTTATACTCCTACCAATGCCATTCCCATTACAGATGGACAAATCTTCTCGGAAACTGAACTCTTTTATCGCGGAATTCGTCCTGCTATTAACGTGGGGTTATCCGTTAGTCGTGTCGGATCTGCTGCCCAACTTAAGCCTATGAAAGCACTTCGTGGCACCTTAAAACTGGATCTCGCACAATATCGTGAAGTGGCCGCCTCTGCTCAATCTGGATTTGACCCCGATTCTGCTACTTAGTATTCGCCACCTCGTGGCGCTAGGCCTACGGAAGTACCTAAATAACCCTAATTTCCACTACTCTTTTGCGGGTCCCCCCAAGAACAGACGCTTTTGGTCCATCCAGCAGGGAGCCTAGTTTTTCTCGTTCTTTGCCGCGATCTCCGACTCACAAAGCGCCCGCTACCCGGCAGTCGTGATCGAACGAGCCGGGCGAAATGGGAGGCGCCCGCCTTCGGCGCCTCTTATTTAGCACTTACTTCACTGGTTTTATGCTCGACGAGACCAGATGAGCTTTCGGTTGGTGGTCTTGGAGCTCAGTAGTTGGTGTTTTTGGCTTCTCTTCATCCAGGTGGCACGGTGAGAGTAAAAAGATTATTCGCTCATTCTTTCATTCCAAAAAGGGATTACCCAAATGTATAATGAATTGGGTCATTATTTTTCAGTCTCGAATATTTTCGTTGCATTAACCTACAACAAAAAACTCGCAGCCTTTGTTGTTTCACCTCACTCTTTTTCGTTCACTCTTTCTTTACCTGGTTTTTTGTTCCGTTATATTCTTTCCGACTTTACCAATTACAACGCATTTACTAACCCCAATGCTAATGCGCCTTTATTTCATAAAATCTCAGGAACATGGTCTAATCATGAGGGTAGTCCGTTATTACGGTGTCGGATCCCAAGTTTTTATGGATTCCTTTTCGGTTATCGGGCTTGACCTTGCAATACATCAAAACGAGGCCGCGGGAAGGAAAAGTTTTGTTACTTTGTTCTACACTTTGTGAAGAATTCCATTCCCTCCTTCGTTCGTGTAGAAAAAAGGGGGGAGCCCCCTTTTTTTATCCACTCCCTTCGTTCTACAAACCTTTGTTCCTTCATAAACGAAGTCTGAAATAAAACCGCCGCAATTTCGTGTTTTTGGTTGAAATTGGCATGAAATGCAAAAGAGAAAGCTTCGTCTATTGATGAACAGCGGATTGACTTCTATAAGGGCATTGCTTTATTTTCTTCTCCCTTTCCATCAGCAAGTTCCAATCCTTTTGTTTGAATTTCATTTGTTTGTACCAAATTCCTCGCAGAATCAAATCCTGTTCCACAAGATCCTGTATTAGCTATACATCCTCCTTGCATTTATGCAGGATACGTTGCCAGTGCTATTGGCTTTTGCTTACGTATGTACAGTATAATGAACAGGATCTCTGCACTCTACTTGCCAGTGCAAAAGTATGGCTGGGCCCCCCCCTCGGGGGGAGACTCAAGGAGGCCGGAGGCCGGGGAGAAAGCGCAACTCAGCGCTTTCCCGGTCCCTAACGAGCCCGCCTCAAGGGTCGAAGGGAAAGAAACGCTTTGCTCTAGATGCGTCGAACACATAACAAGCAAGCTTGTTACCCGGCCCCTTCTCCCCCAAAAAGGGGAAGATAATGCGTTCTCTTCAGAATGCCATCCCAGTTTCGCTCCCATGTTGCTACGCAATAGGAGCCTGCTCTTGCTTCGGCGCTTCGCCCGGGAGGGTGGCCCCCCTACCCCCGAGTGGGTCCCGGGTAAACCGCGAAGCGTTTTCCGGCAATTCGGAGGGGGGCCGGTTAAATTGCGAAGCAATTTACGCCTGGCGGCCCTCCGCCCCTTCTCGGGGTCCAAACTCTCAGGGGGGGCCCCCCTCCAGTTCTCCCCCTCCCGGGGGTCCCTCTCTTTGCTCTGGCCAAGAGAGCGGCTAAAGCGCACGGGGACGGAGCAGGCAAAGCATGTTGTTCGTAATGCGAATAACATGTATTTKCTTTTTCGTTGGACCGCCGTCTGTGGCGCGAATACAGTGGTCTCTAACCCGAAATACCTTTGGTGGAAACAAATTAGAATTTGGATCTTGACACGTTGGTGTTTCTTAACCGTAGGTATATTGCCAGGAAGTTGGTGGGCTCATCATGAATCAGGTCGGGGTGGCTGGTGGTTCCGGGATCTCGTAGAAAATGCTTCTTCCATGCCTCGGGTATTAGCTACAGCTCGTATTCATCCAGTAATTATACCTAAATCGAATTCGTGGACCTTGTTTCTCAATATGGTTACTCTTCTATGCCGTGTTTCAGGAACTTTTTCCGTACGTTCTGGATTGCTAGCTTCCGTTCATAGTCCTGCTACAGATTCTACATGAGGAATCTTTTTATGGTGTTTCTTTCTCCTAATCACCAGCATATCTTTGATTCTTTTTCTCTAAATGAAGTAGCCATCAAGTACCAAGCTAGTTGGTGCATTATCTTATCCATCATCGAACCGAAGTAAATTAAACTCAAACCCTATAAACAAGGCCTTGTGGCATTCGCGAAGCACTCTATTCGTGCACCCGCGCAAATTCACTCGTTTAGCGAAGCTAATGGCGAGCGGCGAATAAGGCCATGACAGAGGTTTTGTCTACAAAGCGAGTAGAGTGCCTAGATAAAGAACCCTATCTTTTGTGCGAAGGGACTTGAGTTTGATTCAGTCCGAGAAAGCGCAAAGCAGCGCTTTCGGGATTGAATAATAGAGAATGAGCCGGCGGAGGAGCAAGCTTCCACTGTCCACCCCGGCTTATACTGTACCAGAATGGTATTTCTTACCAATCCATGCCATTCCGCGAAGTATCCCTAACAAATTGGGAAGGGGAGCTGCTGCCATAGGACCAGTCTCTGCATCACTATTGGCCTTCCTTTTTCTGAATGCTTCTGCAGTATGTAGTTCAGGTTCTTAACCCCTTCACTAAAGACTGTTTCGGGTGCTTTTGGCTGATCGCTTACTGTTAGGTTGGATTGGATGTCAACCAGTGGAGGCACCTTACGTGACTATTGCCAAATGGCTTCGGTAGTGCCTACGGCCCTCGTATTTCGCTATCACGCCCATTCCTAGTCAAATTAGGAGCCAGATTAATACTTGCTGCCGACGATCCAAGAAGTCGGCAGCCCTTCCCCTTATAGGGCTATGCTTGTCGATTGATACGGTAATTCTGGATCAGCTCCCGGGTGGGAGTTACGTGTTAGATGGCCACCTTTGGTATAACTGGACTAGTAGAGTGAACAGTTTACTATTATTTATTCGAAATAATGATAATATCCATTGCTGCTTTTTCCGGACGGAATTATGGTCTGCGAAGGGCCTTTTTGATGGATTGGTGGAAATCCGCCTTTTATTTGGACGAACAATAGCCTCGAACCGAGGACGACCTTCAGCAGGATGAAAGTCATGATCCCTTTATCATGGCTGAGAAGTTAATTCTGGCGGTTATACGGGGAGTCATTTATGCCCATTCGGACTTCTCTCTCGAGGATCTTGTGTTCCTTTTTCAGGAGGATGGCTAATTAATTTTTGATGGAAATGTTTCGGAATCATACATAATAGTATGGTTTGGCATATTCATGGTTTTGCCTGAACTTCTAGAGTCAAAGTTGATGTGGCGAAGGTGCAAATTGAATTGGAGTTCTCCCGGAGGAGGTCGGTCGAAGGCTCGCCTTCAATCGCATTCTAGAGCTGTCTCTGTGAAAAATTTGCCTCAATTGGAGAACGCATATTATTTATTGGCCACCTTTTGCGGCGCGTAGCGCTTACCCGGCTCCGCCCCAACTGCCCCGGAAAGTAAGTGCTGGTTAGTGTATCCTCTTGACTAGCAGTAGTCTATCAGCCTCCCTCTCTACCTGTGCCTTCTGGGTCGATTTAAGACCTGTTCCGGCTATGTTGATTGGGGAAAGGAGTATTACCTCCCAGCTTATAGGGTCTCGAAGGGGGGACACTCGACCTTAAAAAGGGGGAGAGGGCTGGGCATTCGAACCCGAAAGGGAAAGGGCCGAAGGCCGCAGGCCGATAGGGCGGCGGGCCGCCCCGAAGGGCTTCGTCGCCCCTAAACCTTTCCTTTAAAGTGCCTATCGGCACGGGCCGAAGGCTTTAAGTGTCGAAGACGCCGATAGGCACTTAAAGGGCAGACGCGGGCACTCTTAAGGCCGATAGGCTTTAAGGGCCGAAGGCGAGAAAGCGCGTAGCGCTTTCCCCTTTCAGAGAAAAGGGCGAAGGCTCGCCCCTCCTTCGGGCGGGGCCCCCCTAGGAGGCACTCTTAAGGCCGATATAGGCCTTAAAGGGGGCGAGACGCGGGCCCCCGCACCACACCCAGAACAGACCCACACAGAGTTCTTGTTCAACCCTGAAATCAACATCTAGAGGAGATTTTACAGGGTGCACCTGGCCTGCAACCCAGGCGCTGGCCCAAGCACCGCTGAAAGGTGTAAACCTTGAAGGATCGTTTTAAAAGGAAGGAATACCTTGTTGAAGGTGTGCCTGGGTAGGGGAAGTTTAGGCAAAAGTAAGGACCGTGAGAAGAACGTGCTTTTCTTCCACGATCAATGCTTAAGGAACTACCCCTTGGAAGCGGAACTGGCTGGTAGCAGAACCTATGAAGGGTCATAAGCATAACTTTTCAAGGGTCAGAAGCAGGACTGGCTGGAAATGGTCGAACCTGCTGGCGAGGCTCTTATGAACAGGAGAGGCCAGGCTGCTTTCTGAGGGCTAGGCGAAGCGAAGGCTTAAACCCCCTTCTACATTTTTTTGGGGATCTTAGGCACCGTGCCAGACCTTCCCATGACCCACTTAGGCTACTGCGCATCAACGAGGAGGAGTAGTAAATGATTGTAGACCCATGACCTACTTAGGCTACTGTGCATGGATGATGAATAATTGAGAATCATTCCAAAACTACCTATGACCCACAGCCGTTACTGCACTTCCTTGCTGAGCATGCTTGTCAATCTTGTGTTCCCAACTAACTCGGAAGTGTTTCTCGTGGATTTTGCGTTCCCTGAGTGTTGTTTTCGCCCCTTCCGTTGCTCCGTAAGCCAGGATGGGGAGTGAGGAGCGGCTGCGAAAGGGAGATCCCTACATAAGAAATGAGGAGCTATTGTCAATACATGGGGATTTGCTGAAAGCTGGTGTTCCGGGGCGTAGGCAGACGCGAAAATGCTTGGCGTTTTGGAGAACCAACCGGCCGGAAAGCTAGCGCGTGTTTCGTTTCACTCTCTTTGGAAAGTGAAGAAGCATCTATCTACGAAGATTTGAAGGTCGATTCTCCTCGAGACTAATCCTTTTTTCATTCCCCCGGCCCCCCCTCGGCTCGCAGTCGCTCTAGGGCTTGCCCGCAGGGGCTACTACAACCCTCGCTTTTACTTCGCCGATAATGGCGACCACAAGCCCGAGTAATCGAAACCTCTTTGAGTTGGAAGCTCGCCCCCGCCGCTTTCAGCCTGAGTGACTTGCGCAAGAAGCAGCTATTTATCCTTCGATTATTCTAGGGTGGCCAAGAGGAGGGCTTTAGCGGATTTAAAGTCTCGCTTTAAAGGGCTTTAAGTGTGCCGATAGAGGGTCGAAGAACGCTACTAGATAGGCGGCACTTTCAAGGGCTTTAGCGCCCGCGGGCGCTAAAGCCCTTTGGTCCTTGATGAAAGGGGAGCTTATCCCTTTCACAAAGGAGATAAGTGCTTATACTTGAGGTGAAACGGTACGGGGGCTGCCCTGCCTTCGGCCCAAAAGTTGTTTCATCCCGAACGATGAAGCCGAAGTGAACATAACATAATGTCTGGGCCGGCCGGTTGGTTTTCCGACAGTGAAGTGTTCTTCCAGTTATCGGCAGAATGCCTGATAAAGTTGAGGTTGAGGCGCTCAACTGGCTCGCCAAAGTAAGGGGGCCCGAGTCGTCTATTGCAGTAACCGAAGTACACTTAGGCGCGCTATGTGCGCTCTCCAATGTGTATAACGAGAAGGAAACGAGGTGAGAGAGAGCCGCTTGCGCTTGGGAAGGAGGCATAGGGGCCGCACCGCCCTTCCTACCCGCCCCCCCCCATCGGAATGAATTTCAGACTTTTGGAGCAAAAAAGTTATCTCGTTTAATTATTCTCTCATTCCGGATTTCATTCAAGATTTCGAGTTATAGTACTCGCCTTTCTGCTCACAAAAACGTAAAATTACCGAACCACTCACCCTTTCTAAAAGGGGAGATTCACTCAGAAACCCTAGAATAAAAAGAACCTGGGCGCGTTAGCGCGGGGGCCCAAAATCCAAAAAACTACAAGATTTACTTCAGCGACTATCAAGCTGATTTGTTCGACGGAAGGTCGATATGAGGGCTTGTTAAGAACCGTGGCGGATATCGTAGCTGCGTACCGGCCTAGGAGAAAGAGCAGAGATCGGAGGGCCTATCAAAGAAGGAGCTTCAAGGTATCGCTCAGTCGCTGYACATTCCGGTTCCGCCCTTGCAACCAACCGGCCGGCCGGCCGGCCGGCCGGCCGGCCGGCCGGCCGGCCGGCGGCCCCCGAAAGTGTCCCAAAAGGCCCGGCTTCGACCTTTGACAGTGCCCACTCTTCGGGACAGGGTGGTAGTCGGCAATGTACGAGGTTCTCGGCCCCTCTGGACTGCTCGCACGGCGAGCGGCCGGGAAGGGGGTTTCGGCTCTCTTGGCGATGGAGCAGTAATAGGTGGGGATTGAATGGCTACTTGAATTTGACATCAAGAAGTGTTTCGACACCATTGACAAGGGCATTCTTTTCCGTGGAGGGGAAGGAATGATATCGGACCCGGGCTGGAGCTGGTCGGTAGACTCTTCAACTCTTCTCCAGGGGCACGCCGAAAGGGTAGGCCCGAAGGAAAGAGAGGTACTCTATCAGGCAGGCCCCCTTTCCCCCTTACTGATGAATGTCTATCTTCATGAATTAGATTCGTTCGTAGAGCAGATTCGCAAACCCAAACTCGAGTAGTTTCTACTATCTCCGATATGCCGACGATTTCCTTTTCGGAATCAGAGACCACGTGCCGCCTACGGGATATCGAGCAACGTATCCCTTCTTGTGCGAGTCACTCGGGCTGAAGGCCAGGAGTCGCTTTTCTCCGAGGAAAGTGGCGCCTACGTTAGTCTCTCAGAAGGTAGAAAGGGCTTTAGCGGTGGCGCGCCCCCTTTTTTAAAGGATTGATGAAGTGGGTGCGGAAAAGAAAGGGAAGACGGGCTCCCCATCAGTAGGGTTAGTAAGACTTCTCGGTTTGACCCGGAGACGGACGAGGTTTCCGAGGGACGGAACGGACAAATCCGCGCACTACTCAATTCCTACGGGGATTGTCGCAATTTCCGTCGAGTCAAGCGCTTGGTGAACAACCACCATTGGACCCCCAAGGAGAAAGGTAGAGCTGAGCCTACCCAACTGGGTAGGTTATCAAAACAAAAATTTTACAGAATCAGGAAATGAGATAATAATAAGAGAAATCTAAAGAAAGGGGGCTCTTGTGGCCCTTCCTTCTTAAAAAATGGGGGCCGCCTCGGCCCTGACGGGCCCCCTCGTCACTACAAGTGATATGCCAATCGAACGTTGGTGCGCGGCCTCTACGGCCATTTTCACAATAGATCATTGTTAATTTCCCAGCAAGAAAGGGGAAAGAAGAGCCCGCTCAGGAGCGCTAAACGCCCAGCCAAGGGAAAGGATCGCTTCCACAGAGGATCGATTCTGCAAAGGCAGGGTGGGACGGAGAGAGAGCCGGAATCTGCTTGGTAAAGGTGTGGCTCGTTATCGCTAAACGTGATTCATGCCCGGCTCTAGTGGATAACAGGGACAACTAGGTCTTTCCACATTCCAACGCGGAATAAGTAGGTAATAGAAGGGCAAGCACACCCTATGGGTTATCGCTCCCTTTTTTGCTATCCAACGTCACGCATGCATGGGTTAAAGTGCAAGGAAGCAAGACCTCTGAATAAGTTGAAATCAATGGTCTTCCATAAATCATCGATCAATGGTCGCTCCGAAGCATCCATTAATCCCGGTCCGAAGTTCTCCACGAATGCCCTAATGCAAGATAAGGCCTTGGTTCCGTCCGTGTTCGAAGGCCACCGATGAATGGGTGGGGGATGGATGGATCGGGCAGATTTGGTTAGATAAAACGAGAGATAGATAGGCTGTTGGCAAACCAACGGGGGAAGAATTGACTTTTTTATGAGCTAAGGTTTGTCCTTGGTGTGGATGAGACCGGGAAGGGGCCAGATAAACTTCGGCTTTCTCGGCACTATTGTGGAAGCGCGTAGCGCACTATCAGCGCGCCCTACGGGAGCAGCATAGCCGCCCTTTAGTGCCGGCCCGCTTCGGAAGCTACGCGCTTTCTCGGGCCCCCTAACGGGGCCCTCCCCCATCCATCCCCGGCCTCCGGTTAACACCACCTCCGGCCCTTCTTCTATAGCAGGGAATTCCGCAGTTATTTTTTAGGGGGATAAATACTTTCTATTGGGAATGAAATCCCCAAGCAGAGGTCACCGCACCGGGAAAAGACCTTTAAGGTCTTTCGACATGCAGCTTAGTTCACCTTTTGGCACCCACAACTTATTTACCTTGAGCGCAGCAAACCATTCGTGAGTGCCGGCAAAAGAAAGAACCGGACTAAAAAGACAAATGGAAATGATCCGATTCAGACCAGCGCAGCAATCAATTAAGCTCCGAAGATTCATTCACGGATCCGGAGCATCTAAATAGATCCATAAATCTAGATAGAGGGGAGGCAACGTCAACAGTTGGCCTCTCGGGCGCCTACGCACTCACCAACCCACCTACACTCCCCTCGGAAGCAATCTCTATTCGCGAGATCCATCTTGGCCAGATCCTTTCTAAACAAGCTACCTAGTCCCACCTGCCTGGTAACCTGGATCAGAGGCGGGGAAGACATAGGATTGGAGCCCGCCTACCCTACTTACCTACCTAATAACGTTAGCCCACCAACTCACTTATCTATTCGGGATAGGGGGTGGGAGGAACCTAGATGAGAGGCGTTTCCTCGAAAAGCGTAAATGCACTGAAGGGTCCCGCCTTCTTTCCAATCGCAATAGTTTACTGGACCGGTTCATTCCTATTCTCGATCCAAACTGAACCGGAGGATAAGACTGAACAGGAAGGAAGGATCCCCCAAGGGCTTCCCACGGAAGGAAGCCCCCTTCCTCCTGCAATGAAAGGATGAAGGGCAAAAAAAATCCTAAACCTCTGCGTTGGCGGTGTGGGAAGAGACTGTGGACACTATATCTATAGACGGGATTTTCTGTCAATTCACGCGACCGCAGCGGGTAAATTGTAGAATTCCAGAAAATTTCGCAAAAAGGCCTAAGAAACAGCATAAGCACTTTTAGCCCTCCCCAACGTTCTTCAGAGCTGGCGCCTAGCACCCAAAGTGGTCTTTCGACCGCGCAAACGGGGAGGCACTGAATCACGTAGGCGGCTCTGCGGTCATGTATAGGCCCCTTCTCTCTTGAAAGGGGCTGACGGACAAATGTGGAGGGTAGTATCATCGGAAAAATTCCAATGATTCGAATCCACGTCCTTTCGAACGGCTGAGAATAGGGTGAGTTGCCGGCACGAAACTTATCTTCCAAAGGGCTTGCATCTCTGGGGCTTTAGCCACTCGACCGAAGGGAGAGGGTTTGCTTCTCTTCCAAGGGAGAGGGTTTGCTTCTCTTCCAAAGGAAAGGGCTTGCTTCTCTTCCTTTGCAGAGAGAGCGCTTTCAGCAAGAACAGCGAAAGTAAAGGAACTGGGAAGGAAATTGAAAAGGGAAAGAACTGGAGATGAAGTTATCGTGTAGCTTTGGAGGCTCCTAGCGTCATACAGCTGTGAAGTTTCCTTAGACACACTACCGTCAATCTAATCTTTATCGTTAAATCGCTCAGAAACTTTGATGTTTGAATCGGAAGTTGGATCAACAACTTCGGATAGTATTACCCCGCCTGCTATTTGTCAGGGCCCCGACTCCTCCTACTGCCGAAGGCGGGGAAGCGCTTTCCTTTCCCTCCTGATTCCGGCCTGCTACTCGCTACGAAAGGCCTGCACCTATTCGCCGCTACGAAAGGCTATCCCATTCTGCCGCTTGCCTCCTTTGACAAAATTGAATAGAATGGAAATAAGGATCCCTTTCCTTCAGTTCCTATTTACTTATTGGCTCTCTGGCCTGGCGGCCCAGGAAATGATGCTCGTGAAGCCAGCCTTGCGTCAGCCTATCGTACGTGCATTTTAGCGCTGATGCTTGCCAAGAAATATCTATAGTGTTAGGCATCTGATCAATAACTTCTCTTCCTTCGTAGTCTTCTTATCCGGTTCGTCGTGTTGGCCTCAGCAACAAGAGCAACAGTTTATAGATACTACTGTTATTGCATTAATATTCCCACCATTTGGCGACTTAAGCGGCGAATGAAGCAGCCATCGAACAACATCGCGTTTTCTTTTTCTCCGGGAAATGGAGTAAAGCCGTGTTGTCTAGGTGTTGTCCCGCTTGGAAGTCGAGTTTTTTCACGGGTGCCCCGCAAAGTGCCGATAGGCCGATAAGTTGCAAGCGTTTCCTTATCTCAGAGGGAATGTGGGTGGGCGGAGCGGGTAAGCTAATGCGCTTACCCCGTTGCAAACTGCCCACCCCAAAGGGCGGCGGCCCTTGCCGTGGTCCAGTTTATTCGAACCCCACCAAGCAGAAAACGCTCGTACCTCGCGTTTTCTGCCCGGGCGGATAGGTAAATTGCTTAAAGACTCCCTCCTGCTTGCCGGGGGGACTTGGCCGCCTACAGCCGCCCTCCCTTTAGGGCCCCTACACCCCGTGCCCTAATCTCTCCCAGGGGACAGGTAAAGTGCCTATCGGCACAACCCCGCCCGCCAAAGGCCCCCTATCCTGCTGCTGATTACCCAGACCCTTCGGGAAGTAGTGAAAGCTGTTAGCGTTGAACGAAATATCAGGGGGGTTGAAGCATGGATAGGGATCAGCCAACGAGCCAGCATTGATCAAGGGGAATAATCCATCCAACCAGAGCTGATCGAGGATCCTGCATTCATGTGCAAATGATTATTACTGATAAGAATTTAGCGGTATTCCGCATGATTGCTTGGTATTGCGAGGCCCCCGGAATGGTGATGAGGGGATTAGTTTGGTACTTAATTGTGCTGCTAAAAGCCTTTCTCTTTGGTTGCTAGGTGGTAGCTCGTAATCTGCCTTCGTAGCCATGCGCACTTCCAGTTGGACAGGTTATTGACTAGGCCCCAAAAATACTGCGATCACCTTGATCGGTGGGGTGGGTGACCCGGCTTCGCCGACAAAAACAGTCAGCTATGCAAGGGACTTAAAGCCCTTCACTCTATCTATGCTGCTCACCACCATATTGAGAAAACCCTTGCTTGTGCGAGGCTTCGATGTGCACCCGATGTGCACCCTGGGAACAAAGCCGAGCGTATGCGGGGGAGCCCTCGTTCGATGCTACAAAAAACCGGCCACCCCGTAAAATTGGCTAATAAAATCCCAAGATGCTAAAACCCTCTCGTTTCACTCGAGGTGCCCCCTTCGGGACCTTTCAATATTTGCATAAATTTCGAAAAGTCTTGAAAGAACAAGAAGTTTCTACTTCCCTGCATCAACCCGATTTCTTGGTCCCCCTCTCCATTTAGTCGAGTACCGCCCAAATATTTCGCCCTATGATCTGATCTTTCTGAACTGCCGAGAAATGTCCATCAAAGCTTTTCACAGAAACCAGTTGAATTTATTAACTAATTTATTGTTTTCGAAAACTTGTAAACGCCTAAAAAGTACCGATAGCAGCTAATTCGTACTAAGCCGAGAAAAAACTGTTTTTGCCAGGCAACTCCGCTTCCTGGGGTTTCGGATCTGAAGAGGATGCTTTCCTTTCTCTTGAAAAAGGGATGATTTTGATCTTCGAAAAAAGAAAAAAAAAGTAGAGCAAGTTAGACTTTGATTTGATGCTTGGCTTCGTTCCTTCCTCATTTCCAGCTGGGAGAGCTTTTCAATCCAGTTTTTTACGGGAAGAAGAAAAAGAGTAAGATTATCCTCCACCGATTGTTTCTCAGGAGTGAGACTATTCGATATGAATTCATTTATGTACTGAAATATCGCCCTGGAGAAGGGGCGAACGTTCGAAAACGAAAACCTAACGGATGAGGGATGTGAACCGGAGTCGAAAATGCTGTAGCGTTTTCTCCTTCCTATCAGAAGTAGGGTAAAAAAGGTTTGACAACTGCAATTTCCACATTCGATTCATCCGGATACTTCAGCTTGTGGGGGCCGGAGGAACTCGACCTAACGGGAAGAGGTTCATTCCGCATTCAGTTACTGAGCGGGCTGAACTTCACACCCACTTACCTGGCTATGCACTTCATTGGCATTCATTTTTCAAAGGTGTTCAATAGGGGTATAACAAACAACCTTCTACAACCCAGCACCGAACGAGGCTTTGGCAGTCCGGCCAGCCTAAGGCCGAATTCCCCTCCGGAATGAGTCGCCTTGACTGCCCCTCCCCCGAACCCAATTCATCCGTCACCGGGGTTGGGCTAGCCGTTCCCTGTGGCTGGCTCCCACAGAGCACTTCTGTTACGGCGGGCGGTAAGTCGCAAAACTTCTCACGAAGCCGGTTCCGAATCATATCCATAGGCGCGAGGTATCCACCGATTCTCCCGGATATCGAAGGAAACGATGTTGTTCTAATTATATGGTGGATCCGCTAACCAGATAAGTATAGTGAGTAAGGCGAGAGGGAGCTGTGTATTCAGTGGATAGGGTTTGTTGTCGAAGGTAGAACAGCTTTTCCTTTGCTGACAGCCTGATTTGTAAATCCATTCCAAAGCAGCTGATTGGTGACGACTTCGGCCCACGAGGGGACCGGGGTATTGGGGTTCTCTTTATCKTCCTCCTGATGCAAATCGGGGTTTTTTGGGTCCCTTCGCGAAACCGGCAGACAGCAATTCTTCCAGGGGGGGGGGAGGGGCCTCTTAGGGGAGGGGTTAAAGTTGGCCGGAGCTGGCCCGGCCCAAAAAGTAGAGGGAATGAGAGAGAAGGGAAGAAGGTGAAGTCCCGCCCGAGCTACTACTGTTATAAGTAGGGGGTCCACGGCAAGTGCGTTATAGGTCCCGCCCGACACTGTACGATCCCCGGTTCTTACGATCATACCCCCCATAGGAAGGAGAGTGAGTTCGGAGAGCCAAGAGGCAGGGGAAGGGTTGAAGGTGGCCAGGTGGGATAGGAAGGAGGAATAAGGATTTCAGGTGCCCGTAACCTGAAAGGCGAATGAAGGCTCTCCAACCAAGGCTACCAATCAGATGCGTCCTGGTGGGTGGCCGAACCAAAGAATCACGTTCACGTCCCAGCCTAGAGAACCAGCTGCCCATTGACGTAAGGAAGAGACAGACACTTCAGGCCCGGACTTCCCACGCCTAAAAGCAAGGGGGGGGTGAACTCCTTTCGTTCGGTCCCGTATGCTTGCTTCCCAGCCCGATGTGCCCCGGATCACATGCTTTCTGGCAGTGTTTCTCGTAGGTCTAATCGGTACTCGAAATCTGGGACCTAGGTCTAATCCGACTCAAGTCCAACTGTCCCAGCTCTATGTATTTAGATCGACTGCCTTCCGGACCCGAGCATGGAGGACGACCAAAGGCTCCAAGGAAAGGGGCACTTGACTGAATTTCCGGTTAAACTATCTGTAAGAAATGGCTCGTGAGATCCCGATGATTCAAGATCCCTTTCTTACGTCAATGGGCAGCCAGATTGGGGATGTGAGAACCATTACGAACCGAACCATTTACATGCGCTGGAGTTACCAACCATTACGAAATAGAGCTTGCCCGGACGAAATGGAGCCGGTTATTTCCAACGCCGCATGCCGTCGGATGAATCCGGGGAAGCGATTACTCCCATAGGTTCTTGTGATGCCCACGAAATATCGTTGAACAGCGGAAACACCGCAGATCTATATTATTGGCAACAGCAGCAACAACCGCCTTTTCACGGGCGTTGATCGACACTTTAGGCCCTTCAGATCGATTCCTCCGTCCCCCTGAGCCTGAGCCAATTGCGTATGAGATTAAGGAGTCGCCTTCCATCCCGAATCATAAGAGGACTTTAGACGACGCGGATAAGTCAGAAGTTGCATAAGATCTACATACTTCTCAAAGAAGGGCGCTATAAAGAATTAGGGGGGTAAAAGGTCCTGCCTGCCAGTACCGGCCAGAATGAGAACCAAGTGCAGCTATATGGTATGGAGAAAACCCCCTGATTCTTACGGAGAAACAAATGAAAGCCCCTTAAAGTCCCCCCGGGAGCGATCTTCTTCTAGTTGCGGGACAAGACGACCGCCCAGTGAGTGGGAGCCCATGTTGCTCTTTCTTCTACGCAGCGCGGTCTATAGAATCTCTGTCTCTTGGCGATCAAGACATGCATGCACTGAGTGACTTGCGATTGCCACGGGGAGAAGAATTGAAGCCCCTTACGACGACGTGGTACGTTCTATCGAATGGAAGTAAGATCGGATGGTCCCCCGCCTCAGGGAGGGCGGCTTGGATTCTCTCAATGACCCCTTCCAGATCTCCTACTTGCTCAGCTTTGCTCGGGTGTGTGTCGTGGCTCAGCTGAGACCCGGGACCGCATCAACAATTAGGTAAATTTTGGGTTCGCTAAACGGGCGAATGCAACGCCCGCCCCGATCAGTGCATTACTCGGACCATCCTCAAAAAAGGTGTTCTGTTGTGTCTCCGTTGTCCGAACTAACCAGATCAGAKGGRGAACGTAGCTCAATGCCAAAATAAGGCGGCAACTCAGTCAGCGTCCTGGGGGGGCCCTATTAGGGGGGTCTGGAGTAGGTGATAGTAGTTAAAAACCCAAAAAAAGTAGTACCTACAATTGACAAGTAAGGCAAGACAAGCGCCCTCGACTGTGTACTTTTCGCCCGCCCACCAAAGACGCTTCCTAGCTATTCCAATCCTAAATAGGGATGGCTTTGTCCGCTCTACTTAAGCGTCTCAAAGCCGGGGGGGCCGAGCCGTGAGCGCTAGCCCCCTATTTGAGATAAGTAGTTGGCGAAGGTAATAATAAAATGGTCGTAAAAGCGTTTGAACGAATCGAAGAGCGTTGGAACGGGGAATTCTCAGTCAAACCCTCTTCAGTTACCACCTTATTCGTATATCTATCTATCGTATCTATAGGTACTATCTTATCTATATCTATATCTGTAGAGATATCTAGATAGAAGTTGTCCCTTCCCCACTTGCGGAGATAGCATAGTAGCTCCGACGGGGGAGGGCGGTTCAAGCCAGAGTAGATCCAACTCAGCGTCTCGCCCGCGACTTCTTCCCTGCCTTTTTTCTCTAGCTCGATGTATCACCTTCGCTGGGCCTGCTGTAGTCTCTCTTATTTGGTTTGGCTTGGCCGATTTGGCCCGCAAAGGCTAGGCAAGGCAGGGTGGTCCTGCTGTTGGGTCCTTTTCCCTTGCTGAGTCTATAGGAAGGAGGTAGGAAGGGCGTCCCTTCTAGTCGTCCGACTCCTTTTAGCTACGCGAATCCCCCTACCACTTATCGAAGTAGTATCAGGAGGCGAACGCATAGCCGAGACAGTAAGGGCCGTGTGTGCTCCTTCCGAATCGGGCTCGGTGCTTTTCCCTGATTCCACGAATAAGGGCAGGCTTCGAAACAACGGTCGAACAGATTCGAGACGACTACGGGGGCCGTAGGAGCGTCCATCCCGGGGGCTTACGAAGGAAGCGCGACTTGAATCAAAAAGGGGGGAGCCGGAGGCGGTAGGCCGCCGGCTCCTTCGTCGCCCCATTCTTTCTTGTAGAGCGGTAGTCAGCAGGAACCGGTTCGTTTCCTCGAAAGAACCGTATGGCTGTCGGCCTAATAGAAGAAGTGAGCAGCTGATTCCCTCCCGTTTATATACAGTTCGGGTAAAGGAATGCGCCGTTCATCCAGGTGATTATGGAATGCATTAATGAAGAAAGCATAGCGAAGACGGCCTTCCCCCCCCCCTCTAGGGAGAACCAGAATAGGTTAAGCGGTCCTTCCCCTCTAKGTAGAACCAGAATAGGTTAAGTAGAGCAGGTGTGAGCTGTTTAGCAATCTGAAATAGTGATTGGTTCCGAGTTAGCCTTGCCCGAGCATAGCGAAGGGGAGGAACAGCTTTTATATCCTTCGTTTATCCCCCAATTCTTTCATTACTGAATAGGGGGAGCCGGAGGCGGTAGGCCCTAACGGCGCCCTAAAGGGCGCCCCATTCTTTTCTTCGAGTCCCTATTCTTCTTTTTATTGCGGTCCTTTATTGTTGTATTGCGTTCATCATTCATTGGAGCGCCTGGCCTTCCTTCCAACGCGGTGCTTTGAAGCGGTTAGCGAGCCAGTGCTCAGCGAGAGCAGAGCTGTGAGCCCGGCACTAAAGAGCTAAGCATGGAGCGGTCTGGAGTTAGGCATGGTCTAGGCACTAGTACGATAAGAGCACTACTGTCCTAGTACGAGGGGAAGGGGAGACTTTTTTTTCTTTACGATCCGGCACGTGGAAAGGGTGGTAGAAAGAAGGGGGGGAGGGAGGGCTTTACACTCATGACCGTAGCCTCCGGCCCGGGGATGGGGTACTACCCTCTTGCCGGGGGGGTCCCCCATCCCCGGCCTCCGGCCCTTATTGCGAGGATTCCACAGAAGGAGCCCTTTCCTTTCAAAGGACGGACGATATGCCGGAAAGGTCAGTTACCTATGGCATGGATCGGGAGCATGTTCTCGTTGGCCGGCCCTCGCGCTGTTCCTGTGTTGTGTGGTCCAGTTCTCTGCATATGCGGCAGGTCCCGATGGTTTGTCATTCTGCACGGGTCACGCACATAGTAATGTGTGATCCACGAGTAGCACGTAAACCACCAACGGGTACGTGTTGCTATAGGTGTGTTTACATGGTAGTCGATACCCAAAAAAAAGGCGATGCTCTGGCCCAGCTCCCGGTTGCGTGCATCTCCAAGCAATCGGCTTAGGCCCCCCTAAAGTAGGGACGGGCAACCCACCCTTGAACGAATGGATTTCTCCGCCCGCTCAATTCCCCCGATACCTGCCCCCTCTCTAAAAAAGGGGGGGGCAAATGATGGGCGAGGACCTTCACTCGGGGGTACCCGCCTCAAGCCCGGCCCGAGAGTAGTATAGAGATCCTTGCCTGTGGGCGTGGCAACGTAAGGGAAGGAACGGCTTAAGGACCGGGATGGAACAGAGTGATAGCGGAGGGAGGAGAGGGGGATAATAACAGGAATTGCGAATGTAAAAAAGGGTATATAGAAGAGAGCGCTCGAACCCAAGTGCAGAAACCGACCTAAGGAACCGCTGTTGGGTGCTCTGCGCACCCGGCCGAGCCCCGGCGTGAGAAGGAGAATCGTTCGAAAGAGAACGAGGGATTGCGGGGGCTGGGAGTATCATTCCGGGAGCATCGGAGCTGGAACAATTCCCTTATTGATTGATCGGCCCAACCTTCCGTCCAATACCAGCTCAAACCGCACCCTACCAATCACAATCTGCATTCTATTTATTGAGTCATCTACAACCTGCTCCCTAACAGATAGGTAGTATGGTCAGATAGATAGTGTGACAGAAGGGAGGGGGTACTGAAGCGGAAGCTGGAATCCTTTCAGTCAGTGGTCGACTTCGTTCCTATCATTACGATACAGGTCAGATTTGGGAATAGGTCATTTTTTCTATGGAAAATATTAGTCCGTGGAGATATTCCTGTCATTGATACCACTACCATCCCTCTAATTCGCCTACGAGGCGATCGAGAGAGCTGCAAAAGTGAATGACCCACATAAGGAAGCTAATCCAACCTCCAACGGAAAAAGCTACTTATCCTTCCAACTAAATCAGCCAAGGGTGTGCGTTCATGAGCCCATGCTAGAGTTTCGAAGTTCTTGCGGGAAATCAGGAACATAGATCCAGTAGCCCAAGCGAGATGCCCACATAAGAACATCCACGCCCAGACAGATGAACTGTTCATACCAACCAAACCAGAAAGTTGGAAATAGTTCTTTAATTAACAAGTAAGGCAAGGCTAACCATCCCGTTGAAGAAGTAGAAGATCCTAAGTACAGAAGAACGCAAGGATGCTTTATCACTTGCCTCTTGTTACTTTGTCCTATATTCCAACTCTTCGCATACATTACAGGGGCGACGAAGGCCGCACCTACCAATCCTGGTTTCTGGGATTACAGAAGGATCCGTTCCAACGATGCGTGAATAAATATGTACCGATATCACCACTTGGTAGATCCAAGCGTTCCAGCGGATGGGCCGGCACAAGCATAATCTTTTACACTAGGGCGGACGGAGTGTCAAAGTGTGGTCCATTGCAGCAGGCGGCTTCCGCGAAGCGTAGGGCCCACATTTATGCGTTTTCCCCCGCTTTCCTTCTTGCCGGCATAATAAAATCCACACACGGGCAAAACCTCACTCACCTCATGGAGAAGTTTTTTGGTGGCGACTCGATAAACTGTTGTTGGTGAAGAAGCAAGTGAAGAGACGTTGAAAAAACCTAATATCTGCGAAACGAAGGAATTGAAACAAAGGGATAAGCGTTAGCGCTTCCGCATAAATGCCCTATGCAAAGAAGTGAGTAAAGGAGGCGCGTAGCGCAATAAAAAGCGAATTTTTGCGCTTCCTCCATCCCCTAGCGGGGATTAAAAGCAAGCAAGCCTGCGCTACGCGCTTCCCTGGCGAACCGGAACTAGCGCGGCGGGCTGGAAAGGGCGGCGGCTCGCGCTGGACTCCATTCGGCAACGTCTTCTTTATCCGCTTCATGATAGACTTATTGGGGAGCGTAGTAAGCCAAAAAAGCAAAACGGAATGCAGCTTCATTTCCCTCTTCGTGCTCTTCGCTTCGCGGGGCGGCCTTTGGCCTCCTTCTAAGGTCCTGGAAGGACCTTATAATACCTAAATTCGTGGTAAAACCATATTGTTGTCTCCCAGCCCTTATCAGGGGTTGGGAGCCGATGGTGCTGACCTACGGACAGGTCCTGGCCTCGTCGTAGTGACTGACGACTTGGTTATCCCAAAGAAGCCGCACCCGTAGGTCACGCTGGTGGCCCAGGTTGCAGCAAGGTGATCTCGTTCATCAGTCTGGTCCTCCGGATTACGGAGACGCCAGCCTTAGCTGTGTTAATTTACTGAGGTGGATATCTGCCGTTTTAATTGAGTTACCCTGCCAAAGGGGAAAGGGATTAGCGCGAGTGGAGGGTCCCCGCGAGGTTGGCGAGCAGGGAAGCCTGCTGGGGTCCATGCTTGGGGCGCGAAATGCGACGTTTAAAGGTGGGTAAGGGGTCTTGCCGCGGGGAGACGCCAGACGACCCTTGGTGAACCAATGAAAAAGCGTTGCCGCGGGGGTACACCGGACCATTGGTCCCGAGCCCAGAGGAGCCGCCCGCCGACCCCTCCTCTCCCTCTCGGGTTTGAGTGGTGGTGCCTAAAGACCCAGAGGAGGCGGGCGACTTTAGGAGCCGCCGCCCGGCTCGCTAACGCTCGCCCCTTCTCACAAAAAGGGCGGGAAGCCTCCTCTGGGTCGGGGACGAGGGGCCGAGTACAAGAGGATTAAGAAGCGGGACGAAAACCTCCCCTACCCTACCCTATCAGAAAAGGGGAAGGGGAAGGGGCTGTACCCGGTTCGTTCCGCCGTCCTGCCTACTGCTTGCTTTGGAATGAAGAGAATCAAGGAGCAGGGAGCCTGACAAAAACGAAGAGGCGCGTTCGTCGGAATGAAGAGAATCAAGGAGCGGGGAGCCTGACAAAACTGAGCGTTCTCTGCCCACTTAGAGAGGTGTGCTCGAGGTTCTACGGCGCAAAGAGTCCGACGAGTTCGTAGGCCAACCAGAACGCGTTGCCTTGGGAGGACTTGGCGCTCGCTCGCTTGGGCTAACCAAAAAAGCAGCGCGTTGCCCCGCCCCGAACGAGTAAGTCGCGAGAAGCCTGACAAAACGTGAGTCGTGCTGATGAGTTCTACGGTGCGAGGAGCCTGACAAACAACGAACCAGCTGCTGCGCGCGTAAACGTAAAGAAGCCGGTTCATCAGTAGAATGGCCTGCCGCTGCGCGTGCGTGTGGAGAAGCGCCCGACTGCTGCTGCGTGCGCGAAGAAGCGTTCAACAAGGGGCGATAGCCGAGGCGGCCTCCGCCCACGAACCCTCTGATTCTTAAGAAAGACCCGGTTGTCTGCGGTTGAGGGTTAACAAGGATCCTATCGAAACCGAACCGGGGAAGCGCTACGCGCTTATACCCTTTTGCGCCCGAGAACTTTATTCCGCCAAAGGCGGGAAGCCGCGAAGGCGGCTCGCCGGGGCAGAGTTTCCCGGTGGTTTTAGGACGTAGCTCCATTGGCAGGTGCTCCAGCGGTTACCTTGTCCCCCTGTACCCTTGTTTTGCGTCTTGAGTTAACCTAAAAACTTAGGACGAAGCTTCATTTCTAAAACTAGATAGAAACGGCAAGCCGTTCCCGACAAAAAACTGAGCTAAAACCTGATTCCACAATACCAACCGCTTTACTAGGGATGCCGAAACCCAAGAAGAAGATCCTACCCGAGCCAAGAAGCGTGCCACGTCGTGGGAAGGCCAAGCCAGGCCAAGCTGCTTTCAACAAGGCCAAGCGCCTTAAAAGCCAGGCCCCAAGCCAGTTGTGCCAAGCTTTTCAAGCAAGGCCCCAAGCTTTCCATGAAGCCAAGCTTGATTTGGAAAGAGAGTCAAGCTAACGAAGGCCGAGCGAACCCGTATTCGGCCGAGCAAAGCGAAGAAATGCGAACAGAATCCCGAGCGAATCAATTTGGGGGGGAAACGCGCATAAAAAAAGGAGGTAGCTCTATCTAGGGCTGGTCAGCTAGCCACCGCGCTTAAATGGCCATGTTGTCTAAGCGCCTGATTTTCTTTTGGCGGGTATCTGTATTTTGATTTGAAATTATGCAATATCGCCAGTGATTTACTCGACGGCGCATATTTCCTGTCTTCATACTACCAGATTTCTACTTTTCCAAAGAGGTAAAGAAAGTAATATCTAAAGAAAGAAAGAAAAGAGAAAGCCTTAAAGTTTCCTTCTTCTGCCGCTTGGCTCGGCTTGGTCTGGCCGATTCTATATCTTCTTCTTTGGCCCGTTCTTCTTTTTACCTTTCCAAGATATTTGATTTTCTGCGAAGGCGGCTCTCGTCATCTAAGCTTTTCTCGGTTAAACGGTCTTCCGCTCCGCGACAAGAATCGCGTCAATTTGTATGCTTTATTTAGATTTCCTTTATGCATTGCATAAAGGTATTTCGCTTAGTTGATGGCGCTGCATATTTCTTGTCTTCATTATAACCAATTCTCTGCCCTTTTTATAACCCAATTAAACTTTCAAGATTCCCTTAATTTACTCCGTATTTTATTATAAATTATGCTTTGCTTGGAAGATTTTACTTCCTTGATAGCCCAGCTTTTTATTGCCCTTCTCCTATTTTTGACTCTCAAAACCCCCTTAGATTAATTTCCATTTTTTCTATTTGTCGTTCGGCTCCTCCTGGCCGCGGCTCCTCCTGGCCGATACTCTCTCTCTTCTTCCTTGTCCATTCTTTAAAGATTTCCTTGAAAGTTTTCCGTGAAGGCGGCGGCTCTTCCATGACCCTCTACTTGATGGCGCAGCAAATTCAATGTCTTCATATTAACATATTACAACTTTTTATTTGAAGAAATCTGTTTCAAATGTTGCTTGCTCGCTCAGCTCAATCGTGCCTTATTTTGACCTCGCCCAGCCTTCCCATCACGATATGTTTCACCGATTTGCTGTTGGGGCAAACCCCGTAGAATCCTATAGTGGGCCTGCCCTTTCTTTTGCGAGCCGACTTTCCCTTTCGGGAAGCGTTGTTCTGGTCGCAATTTCTTAACTTTCCCTTTTATCCTTGCGATTGGAGCCGGCCGGCCGCATAGTCGATTCTTCCCTGTTTATTAATCGCTGTTGTGTATCCTAAAAAGGAGACTATTTTTGATAGACTCGTTTTTGGTGATTGAAAGCCTAAGCTTTTTCCCCACAAACTCCTCTATTTGAGAGGTGAGCCATCTATTATTGTCTTGAGTATTTACTCCCCTTGTCCTGATTAGGAAGTTGCCTGCGTATCGAATGTAGTGGAACGGGTCCTTGGCCTTCTTCCGAAGTTCTTCCATGAATTTATCCAATTCATTGAGATACACGTTCATAAATAGCGGGGATAGTGGGACTCCTTGCGCTATTCCCTTGGTTGGCGTAAACCTTTCAGTCCGACGTTTAATCTCGGTTTTAAGCCTTCAAGAATTTGGATCAAAGCCAAGTCTTTAACTTGCTCCTGCAGAAGCTTCAAGAGTATATCGTGGTCAAGGTTGTCGAAACATTTGACTACATCGAAATCCAATAGCCATTTGACTCTCCTCCAATGCTTCAATTCCTGAAAGGCTGTCTGACATCCGCGCCCTGGGCGCCGTGTGAGCAATCCGAAAAGATGGGCTCAACCTTCTTCTCGATCATTTTACCAATCGCTCTGTAGACTATTCTATCAATAAGTTTAGGCACCGTTAATGGGCGGTATTCGCCCGGCTTATTAGGTTTCGGAATCTCAATTCGGCACAAACGATGGAATTTCCATTGGCCCTTGGCCACTAGTTCAGCTGCCTTATTGAGAGTTTCAATGTCGATCCCCACCCTCTAAGGTCTCGCTCCACTTTAGATGGTTGATATGTCCTGATCCATTTTGCTATATACCTCAGCAGCATTTTCTTTGATTTCCTCTTGTTTTTTCAGTTATTTGAAATCCAGAATGAAGTCGCGGGGATAGCGTTTTCATTCGCGCTATCCCCAATTCTATATACGAGTTATTAATGCGAGTGCCTGTTGGCCTGATGCGCCCTCCGATTTGCTCTATTCGCCCGAGCGCGCCAATGTGCCCCCCTTCCCAGAAGTGGATTTTTGCGGGTGTTTTCACTCCTTCAAAAGAGCTTCATAGTCGATGTTTAGTTTACGCGTATCCTACACAGGGGACCCCCCACGAAGTGGCGGTTTGCCTTACAAAAAGGTTTGCCTCTGTGTCAATGTTGCAATTGGCGAGGTTACCAGTTTAGGGCCTATAGCCAATGTTTCAAATTTTGTGTACCCAGGGTCCCCTCACGAAGGCCAGTTTGCCTTACAAAAAGAGCCTCGTGGTCAATATCTCCTATTTTAGAGATTATTGGGGGGCCATCCACCAGGCAGGGCCTTCGCCGGACGGGAGCGGGTGTTTGCCTTGAAAAAAGAGCAGCCTTTACGCCGATGTTTCAATTTTGTCCCTTCCTGGGGTACCCTCGCGAGGGGGTGGTTTGCCTTGCAAAAAGAGCCTCTACGCCGATGTTTCAATTACGCGACAGGTGGGGACCTTCACGAAGGGGTGTTTGCCTTACAAAAATAGCCTCTGTGTCAATGTTTACATTTGCAAGCCCCTTCATCAGGCAGGAGGATGTTTGCCCTTAAAAGAGAGCCTCGTAGTCGATGTTAAAGGGCCCCGTAGCCAATGTTTCACAGTTTGCGCACCCCACACAAGGGTCCCCCACAAAGTGGCGGTTTGCCTTACAAAAAGGGCGCGTCAATGTTGCAATTTGCAAGGTTACCGGTTTAGGGCCTCCTAGTTGAGGTTTCGAATTATGCGCACCCCTCCAGGGGACCCTCGCGAATGCCAGTTTGCCTTACAAAAATAGCCTTGTAGACAATATCTCATATTTCAGAGCCGGACCCTCCACCAGGCAGGCAAAAATCCCCTTCGCCGGGCGCGAGCGCGTCTTTGCCTTACAAAAATAGCTTATACGTTGATATTTCAGTTTTTAAGTCCCCCTCTTTTAGAGGTTTCACAGGTTCTCGACCTCGTAAACGGACTCGTAGCTTATATTTAACTTTGCGAATACGAATGCGACGTTTAAGCAAATGCGCTAGATCGAGCCGATGTGCCCGATCGAGCCGATCCCGAGCGAGCTGATGTGCCCGATGAAGGCCTTTGCCTTATAAAAAGAGCTTCGTAGCTTATATTTCAGTTTTAAAGTCCCCCCTCTCTCACCCTCTTCTCCACCCACCAGGGGCCCCTTCACTCGCAATATGGTCTCTTTGCCCTTTAAAAGCGCCTATATTGCATTGTTGCGTTTTAATGCTATTATAATCTGCTACGTGCGATAGGATACTTCCCCAAGCAACGAGCGCTCCAGTCGAGAGGGGTACTACCGAAAGTCCAGCTCCCCAAAGGAGTGCTCCGCACACTCTCTGGTGAGCTGTGCTTTGGACCTTTTTAGACTGAAGCGAGTAAATTACCTTTGAAGTGAGTACTTCAGAGGCCGAACCGCTTTGCACACACTACAGAGAGCTTTGCTTCAGTCGGGAGAGGGCACTTCGCCGGGATCACTTACTTGCACGCAGCCATAGTAAGTACTAACCAAAGTAAGTGCAGTGAGCGCTGCGTGCAGCAAGCACCAAAAGGCAGATGCAATAAAAGCTCTCGAAAGCCCTTTTTTTGCCGGGAGCGAATATGTAATTGCAAAAGCAATCGGGAGCAGTGCTTCCAGCACTTCAAGGGACTTACCCATAGTAAGAATATGCAATACCAGCTATTTGAACGAGTCCTTTATGCAAGCTATCCATAGACGATGTAATAGTAACTATCAAGGGTAGTCCATCGCAGTTCGAAGCGAGTGCAGGAGGGTCGAATACTTTTCAACTGGCTCGTGAGCTTGCGAGCGACCCCGCTTTAGCGGCTCCGCCCCGCGTACTTTTTTGCACATACTTATATGAAGTCGTCAGTAGTGTGCTTCTACCGAGAGAGCACTTCCCAAACAGGAATGCAGCTACCAAACGCACGTGATGTAGCTACCGAAAAAACACACTTACCTCACCCTCGAGAAGAATCCAGGGGCAAGCTAACGGAGAAAAGAGAGTTGCCTAGCGAAAGAGCAACTTACCAAAGCATGCTACCGAAGGAAGGGTTGCCTACCGTCCGAAAGGAGTGCTTTCAGACGTGCAATCAACTAACTAAAGGAGTGCTCTGGCAGGGAAGCGAGCTAACAAAGCGAGCTAGCGATAGCGCTTCTTTGGCTAAAGGCCTTGCCTACGGCCCGCCCCGCTTTTGCCAACTAACAAATGCTTTTGCTCGTTCTTGCCCTTTCAAGGTTAAGGTTAGTTGGGAATTTATTTCTATACAGAGGTAATAAAGAAGATCAGAGCATTGGCACAGCTCGGTCACAAATTAGAGGATAGATTTAGAGGACTGGTACTGGCTGGCCAAGGGGAGGGGTCTTGCTGCGTGGTTGTATACGCTGCTGGTATCTGATAGCTAGCAACTAGCCCGTCTATCGCCTTTATCACCTGGTCAGACGAGTCGTACGAGGTCGTCTTTCGTGGCCTCCAAGTCCTCCATTCAAGACTGGTGGATTGATATACGAAACAGTGGCACTTGGGCGGATAGCGAAAACAGATCATAGCGGATGCTCATGAATGAATAGGGAATTTCCGCCTTCAATCGAATCGGGGCTATGGCCGCGGCCTAGGCCCCCTGGAGGTAAAAGCGGCTGCCACACCGTATAGAAAGATATGCTTGTCAATTGATACGGTGATTTGATTCTGGTTCTGATTTATCAGATTAATAATGAGTGCCGACGAGACGAGAAGTCGGCACTTTGCTATGCTTGTCAATTGAGGAGGTGCGTTGCCTGGGAATTATTGGTCCATGGGAGCGAGTAAAGCGATCGATAATTGAAAAAAAGGCTTGCAATTCTATATGCCTGTTAGCGCAAAACTAAGTAGACGTGGGCTTAGTTAATCACACCTTCACTCGGAACAGGGCATGTTATGCCGAATTGAAAGAAAACCCTTCGATAAAAAGGTAAATCGACAGGACAACAGAAATAATCATATATAATGGAAATAGTTGAATTTGCTTCCTTTTATTAGCCATCTATGAAATAAATCTCAGAACTTGGTCAAATGATTCAACGTGCGGCATCATATCATATAGATCATACCAGATTTGGCTTTCGAACCAGACAAATTCAATCTTTCTGATGAGCAGAGCCAGGATGAGCTGAGCCTTTCGGTTTTCTCCGGGATAAAAACGAAAGGCTCAGCTCATCGACTCACCAGGGTACCCCCCCATTACGGGAATCACTTTTCAGCAGTCCCTCAATTTCAAGATCGTTACCGCACCTTCAGACGCCCTGCTCAATTAAAGTTTAGTCCGAAGATTACAGAGACGCAGGAGGAACCATTAGGAGTAGGGATCCCCCCCGCCGCTACCACCATAAGAAGAGGAAGCGGAAGCGTGCGCGGAAAAAGAAACGAAAGAAGAATAAAAAGGGGGAGAAGAGGAGGTGTTATGCCCCGCCCTTGGCCCTCATTTGGAGCCCCTTTCCACAGCACAGGAGGAAGCAGCCCAGGGCGGGGCCAAGGCCGGGCGGGTTTAAGTTTTGATGATTTTTACTCTGAGGTTTATTCCGAGTCCGTTTCCGAACCCGTTGTAGAGCCCTACGAGCCCGGTTCTTCCTGTAACCCAGGACGTGCCCGCACCCAATGCGGAAGCACCTTCGAGCATTCGCTACATTTTAACGTCAAATTAGCAAACAGTTAGCACGCGCTTAATTACGAGTTAGTCAGGGGTTTACAGATTAACGGAAAGAACCTGCCCTACGCACCACCCGTTTACCCGACACTTTACACGCCAGGGTCTTCCACTCTGCTTTCCCACCCATTAGGAGTAGGCCCGATACCGCGGTAGTAATAAAGGGAGGAAGCGAAAGCATGCGCCGAAAAGGAAGAAGCGGAGCAAGAGAAATAAGAAAAAGAAGGCGGAGAAGAGGAGGAGGTGTTATGGGGCCCGCGCCTAACGGCGCCCTCATTTGGGCTGCTGCTTTCCACAGGAGGAAGCAGCCCAGGGCGGGGCCAAGGCCGGAGGTAAGGTTTTGATGATTCTGATTCTGATCATGATTCTGAGGACGACGCCCGAGCCCGTGCCTAAAAAAGGGGATTTTGCGCCCTTTGCGCCCCAGTGCCCCCCAGCCAGCCCTTTCAACCTCAGCCCTTTGCCCTCTAGCCTGTGCCCTCCTTCAGATAAATCGCTATAGAGCCTTTTATAACGCCACTCAGGATAGGGGGAACGCATACTACTAAGCCAAAAAGCCCCTGCGCTGGGCCCCGCCTTGCGTTTCCTCCTATGGTGAAAGCAGCCCAAAGGAGGGCGCCGTTAGGCGCGGGCCCCCATAACACTTCTTCGACTTTTCCCTTTTCTTCCAATCTTTCTTTGACGGCCGGCTCTTCCCGTGCTTCCCGCGCTTCCTCCTCTTCCTTTACCTTCTTCTATTATCTTCGTGGTTGGTGGTACCTACTCCTGAGTGTGGGTATAAACGGGCTCTGGGCCGGCCGAAACCAGTCCACTAGCGGAGGGCCGCACCTGCGGTTCTCTTTCCTAGCGGGCATGCTCCAACAGCACAATCGCCACCTAGATTTCTAGCCACGGCCACACAGAGGCCCCGCCATGCAACGCTACCTATGAAATACACATATCCCCCTATCCGGAGTGAGTACTCGCCCGTGCATTTTGTAAGATCCATAATGGGCTCTACGCTAGTGTGTCCTTTTTAAATAAATACTTAACTATTTTGAAGTTTACCACGTGCGGTTTGCGTAATCTATAATGGACTCTACGTTGAGATGTCCTTTTAAAATACTCCCGGCTTCCCTCTGTGAGTGAGTGCAAGTTCCCTCTGTGAGTGCAGGCTTCCTTCAGCAAGTGCCAGCTTCTTCCTTTAGCAAGTGCAGGTGAAAGTGCCAGCCAGCTTTATTCAGTGAATGAAGGCTTTATTCTGCCGCTCTGGCTCACTCGAGAACGACACCATCGCACGCAAGAAGGTGGGAGCTTGAAGACCCGATCTGACGCAAGCCTTTCGGTTACGGTGCCTGCCAGTAAGCAGGCCAGTGAAAGCATGAAAGTAGGCGCAAGTGCCAGGTGATCCAAGTTAATGAAAGCTGCTTCTCTCAGCAGTGGCAGTGGGCGAATAAAGTACCTTCCTTTACCGTGCCCTTCCCGGGTACGTATCGTCGATACTTTCTCTGAAACAATCGATTTTAGTAGTGGGGGCTTTCAGCCGGCTAGTCATGGACGTAAACTATGTTGATAGGGCCTCGGGAACACTTGGGATTGATTCATGGTTCCTGCCGCTCTAAAGAGAACTACTTTTCATTCAAGCCAACCACCTTCTTTCGCACTCAACGAGARCACACTGTGGCACACTACACTTGGAAACCAGTGAAGGCCCTTGCGACTCAATAAACACGACAAGAATGGAGGCCAAGGAAGCATTAGCCAAACATGTGAGCGTACCAATCCACACTGAGTCTTTATCTCCCCTTTTAAGAGAAAGGGGCTAAACCTTCAGAAACCAACCTCTTTGGCGGGGCGCAGTGAAGACGAAATTGAGTCAATGGATGACCCGCTCGCTGTGAAACCAAGGTAGTGAATTCCATTCAGTGAGTGAATCCGTTCAGTGAGTGAATACCCAAAGCCGGGTGGGTTCGTGAATAGTAAGACGACAATTCGTTAATAGATGGCCCGTCAGCTGTCCAACCCCTTTAAAGCGCCCGATCCTTGGCACMGGATTGGTTCGTGAATAGCATGAGATTTCGTCAATAGATGGCCTGTCGGCAAGTTTCCAGCCCCCCTTACACACGAGGTCAACATTCCCTTAAGGTGGTGGTCCTCGGCGTCCGTCCTGGTAGGCCGTCCTGGGACTGAGTCTTGAATCTTAGGTAGCAGGTTGAGGGTGATGTTTTCCTTAAAGGTTTTTTGGACCATTCACCAATTCTTAAGCAAAATGAACCCAAAAGAGTGATCAATCGATGTTTCGGGCTTTTTGTACCATTTGCCAATTCTTAAGCGAAATGAACCCAAAAGATTGATCAATCGATGTTTCCTAAAAGGGCTGCTGCTTTTTGGACCATTCTGCCCCCAATTCTTAAGCAGAATGAACCCGAAAAAGTGATCAATCGATGTTTCCCTTAAAGGGTTTCTGGACCATTTGCCAATTCTTAAGCAGAATGAACCCAAAAGATTGATTAATCGATGTTTTACGGGCCCAATTCTTAAGCGAAATGAACCCAAAAGATTGATCAATCGATGTTTCACGGGGTTTTTGGACCATTTGCCAGCCAGCCAATTTTTAAGCGAAATGAACCCAAAAGATTGATCAATCGATGTTTACCTTAAAGGGTTTTTGGACCATTCACCAATTCTTAAGCAGAATGAACCCAAAAAATTGATCAATCGATGTTTCACGGGCATTTTGGACACTTTCTTGCTTATTCTAAAACGAAAGGCCACGCGCCATGCAACAAAGCTGGAGGCCTATAGGCCTTCTTGATCATTTTGAATCAGTGAAATGACCCTTTCCTCAGATTTTCAACTAAGTGATTCGACGTGCTTTAAGGGAAGCACTTCCCAGGTTACCAACCTGGGACGGAAGCCCCTTTTCTCAAAGAGGGGCCGCTCCCTTGTCTATGAAGTTCTATCCGCTGGAAGAACCTACGGGATCGGATAGAGCCTTTCTAGAGCTCGACTTACCTTCTCAAATCCACTTTTCAGCGCCCGTAGCGGGTTCGATATTTGGAGAGGCAGTTAGACGTTCCGTCACCCGTAAGATCTTTCCCGTAGACTGCCATCTCATCCTTTTGATAAGACCGTCCTCCGCTAAACCTTTCTTAAAGAAAGGTTTAGGGCAGGCGCGGCCTGACAGAACTCCCTTTGATCGACCCGGGGGGCCGCCCTAGAGGGGCGGGCGGCCCCCCCGCAGATCAGGCTGCCCTTACGGGCCCCCTCTCGTTACCACTGCTTACGTTCTGGATTTCAGTTGACTCGACGCTTCGTCACTGATTCCATCTCTGGACTGAGGTTTTACTTCTGTACAGAGGAGGGCCACTTTAAAGGGCTGCTTTCAAAAAGGCCGCCTCGGCCGTATGCTTAGGCTACGTTTCGCCCTACCTTGAGAGTCGGAGGCCAACGAACTTTTACCCTAAGAATGTGGGTGAACCGGGTCGTCTACCATGAACGTGCCTGCCATCCTCTTTCCTTCGATGGCACAATTACGGGGCACCTCAACAGAGCATGGGAGATAAAATTTGGGCTCATCAGCAGCTTCACCTTCGATGACTTCGGCACCGGGTGGGGTGGGTGCCTCGAGCCTTTGCTCAGTAATGTGAACCAAGCCATTTCCTATCGATTTTTTTAAACCGATCTTTCTAACCGTCTCTCATCAGAGCGTATTCCGGTGGACCGCCACTATCCAAAGGCAAGCAATCCTTAGATGATTGGATTTTCCATTTCCTCGCTGATTAGGGGTTGGAGATCGGACAATTTACCCAAAATAAGGCTGAAGGTCTTAATCTCGCTAAGGGGCTCATGCATGATGGCCAGGTTCCTTCAGCAGGAAGCGTTAGCCACCGATTAAGATGCGCGGTTCCCCATTCTATCAGGTACTTTATATACTTACTAGAGCACTGGCACTAAAAAATCGAAGGGCAAACACCAATAATTCTTTCTAGTAAAATTCAAGGCCAGTGGAGAAAAAAAATGCAAGATCCGCTAGCACAGCCAAGATCGGTTTCTACTCCCTCCGCTAATCAGTATCGGTGAAAAAAAAAAGAAAGTATTCATCGCATGAACGATCAGGCACTCGGTTTACCGGTTGACCGGACTAGTACAGGGATACGGAATCAAGTAGTTCACCACGAGTCAATGGCTCGAGAGTGGTAAGAGAAAAATTTACTAATCAATTTGTTCACAGGCGTTACCGAGAGGTGGACGAAGTATGGGCCTACTGCTGTGGAAGCATGCTTTCGTTGGCAAGCCCACGTTCCGTGTGGCACAGCCGGAAATCGAGAAACTTTTAAAAGCCAGCAAAACAAAGKCTCCGTTTATTTCGAAAACGTCGTTTCATTCGACGAAGAATGCTCCCCACAAGGCGGCGATTGATCTTCGATCTTTTACGRATAGGATCGGTCCTCGCGGAAAGGTCCGAAGGGATTGGTTCGTTAGAACCAAGGGTGCCCCGTTCCGAAGCAGCATTAAGTCTGTCCATCGACTAGATGATTCATGCCACGATTTGTTAGCTCTTCTAACCTGCCCGCTTTTATCACTGGCAACCACCCTTGGGGAAGCGTTAGCGGTTAGCTGGCCTTGGCCACCTTCGTAGGGCCAGGAGCATCCTTCCGTGGATACAGCTAATAAGAACAGCTGCCAAAATAACCACAACACTGGTTGTGCTTCAAAGACAATAACTTGTGTGCAGAAATAACCAAAGATGCTTGCTCTTGCCCGGAGGAAACAGTGTATTCTAAGATAAGGGCGTCGATTCCAGCCCACGCTTTAGATGGATGATGGTTGTACGCAAGCTTGACGGAACCCATAAAATCTCACTGGGTTATCCTATGATTCGATTACTATACTACCATAAATCAAATCACGTATAGAAGGAATCACAGTGAGTAATTGACTATCTTTGGTGGATTCACCGGAAGTTTGAACAGCTAACCGAACTAGGCCTTTTGATGGATGACTGCCCACAAGGAAGCGCTGACTGAAACGATACGAGGTATCGAGCTAGAAGGGGTTGAATGAAGAAAGATTCTTCGCGGGCGGTAAACTGGTATTTCCCCTTTTTTCTCCTCCAACCCCCTTTGAGATTGAGATATTCGCTAAGCTTCGTTCTCGGTATGCTCGAGGACTGCTCGGGGACAGAGAAAGAGTAGAACAAAGCCATAAATACCCTTTCTAAGTAAAGTTAGGAACCCAAGGGGCCCCACAGATCACAGGAATGGCCATGAAATTGATTCTCTTTTTGAATTCYAATTATGAGTGAAAATTGATTCTATGAAACTTCAAACCTATAGCCTACAACACACTCTCTCCATCCCGTAGACCGAGAAAGCAGCAGCCCTTTTGGTTGGTTGGCCCAATCGGTAAAGCGAGAGATCAGCAGAAGTCAAGGTATCGTCGCCAATGACCAAGGAGTGCCAATGACTTTCCGAGGAATGCTGCCAATAACCTCGGAGCGAGAGCAAACGAAGCGAGCGCCACTTTACCAGGTAAGGTGCGAGAGCGAAGCCTCCATCTCTTTCCATGTATTTACTCTACCCGGCATTTTTCAATAGCCTTGTCTTTGCTCCTAGTGTAGATGGATATTCTATTCAGTAGATATAAATTATTCCTTCCCAGGGTCATTGGATGGGAACATAAGTGCTAGGCAGAATCCTTAAGGAGGATGTAATTGTCGAAGTGGCTGTTGTGGAAGCCGCCCACTTCCCGGCCGGCGATTAGGCACTTCTCCTCGTTTCAGCAGCTTCTCCGTTCTTGGGAGTAGCGCGCAGATCGCCCCGCCTTTGGTGGTTATGAACTTTTCGGTCGGGAAAAGGCGGCCCCGGCAAGGCCTGAGTGAGCCCTTAAAGAAAGAAAGGTTCATGAGGGCCGTGGGCCGCCGCCCGAAGGGGCGTAGTAGGGGCCCAAAGGGCCAGTAAGTTGGGTAGGCACTTACCACTCGGAACTCCCCACTTTAAGAAGGGGGGTCCCGAGAAAGCAGCCGCGCTTTCCCCTTTTTGAAAGAGAAAGGCCCGGAGAACCAAACCACAGCGCTTTAAACTTCCCCCGGGTCCCCCTAACGGGTGGGGGAGACTCGACCCTCTCCCTTCGGTCGAGTGCCTAAAGGCCCCGAGGGGAGGGAGCCAAAGGTAAATTGCCCCGCCATAGGGATGGTGTCGCTACTCAACATGTGCAAAAGTGAACAAACAAACCAATTTTCGTTGTTCGAAAATTGACTCTCCCAGCCAGAGTGACGTAGGCGCTATCTGATCCTATATACGTGACTGTGACCTTTGTTGGTCGGGGACCCTTTTCTTTTGCCCCTTTGGGCTAAACGGGCTGCTTTCAACCGTCAAGTAAATAAAGCCATTCGCTTGTACGGCCGATTGTCGTGCACACACTTTCCATAGTGCGAATTGAGAGCGCTTTTGAACGGTTCTGTTATCCCCGGTTGCTTACGCCATATTGGGTTCCCTCTGTTTCCAGGGCGACGAATAAGGTTGTTAAACCACGATTGGTTTATTTGGGGTAGCGTGCCTTGTAGATTGCTTCAGACCCAGGTTATTTATTGAGTAGTAACAACGTTTCTGTTTGGCGCCCCCCGTTTCCCTCCAGGAAGGCTACGAGGTTTTCGAACCGCTATTGCTTACAACGCGTGGCGTAAATTGCTGAGACTTCGACTAGAAGCCTGAGTTCGAGTAGATAGATCCATTCCTTGTCCCAAGGCGGCCGGCCGAAAGTCGGGGAATTGTGCATGCAAACTTGGGGGAAATGGCTAGCTATTTTACTTATAAAACTGAACCAGGCTATTACTCGTACTAAACCCTAGCGGAAATAGAAAATGCTGAAACCAACTTTTCTAAGAACGCAAATAAATTCTATTGAAAGATTCGAGCAAAGGTCGCTGCCGGGCGTTTTGCTCGCTACTCCCCTCCTAATTGTTACTGGCACTTCGCGTAAGCCATTTGTTACTGGCACTTCGCACCGGGGGGCCAGCCATTGAAACCCCCTAGGCCGATAAAGCCACAGCTAGTGTACGCATCTCTGGGCCCAAAAAGGAACTATACAATAAAGAAGCCCTCCCTTTGTGGTCCCTCAAGGTCCCCCACCAAGCACCCCCGTGCGGGGGGACCTTGAAACTCTCGTTCAAAAGTGGGGGCCGCGGCCCTTGGGGAGAAAGGGCCGAAGGGGCTTCCCCCTTATTAGGGGCCTCGCGTTTTACCCTTTAACCCGGTTAGGCGCTAACGCGCTTTCCCCTTTGGAAAGCAGCTCGAAAACGCTCACTTTCGACTTTCCTGTGCCCTTATCTTATCGATTCAGTTCCGCTGCTGTTCTTTGGCGATCGTGCCAAGCTAGCTCATCAGCGTACTCACGAGGCGCATTTCGTTTCAACAAAAGACCACGTTTGTGGGGTGGGCAACCCGAGCTAGAGGGAATTGAATGAATAGGCATCGTTGGAATGGGTAGGCTCTAGAAAGCTCTCCCCCTACTAAGAGACTTAGTGACCATTTCCCGTCACACAGCGGCTAACGCGACGGGAAAGGTTGAACGAAGAWGTGAATCCACGATGTGACCTTCGATACTAGGATCATCACCAAAGTGTTCTGCCATTCTGTAAGCCACGTGATTGCAATTAACACTGATCGAATATCTACTTGGCACTGCCCTGCCCGTATGGGCGTTAGTAGTTCGTCAGAGTGCATGGCACTGCACTTGCCTATTGCACGGAGGGCAGCAAAGGGAACAGCGCATTTCGGCTCCTAGAGATGAAAGCTTTATCCAACGCTTCGTTTTTGACAAAATTGAACTTTTTCAATAATGTGGTGGGGGTTGGCAATTTATCCCGGACCTTTTTTTGGGGAAAGCTGACCTTTTTTTGGGTGCATTTTGTTGGCCGTTTTAGGGAAGAACGTGGGCACTACGTGCCTATACACTAACCTGGTGTTCGCCGCCCCTTTGGGGGGACTTGTTCTCCATTCTGATTATTTAGGCAGTTCCACTTCAGCTGTCACAAAGACTTTAGGTCAATTGACCTTACCAAAAGGGTGTCAAATTCTTCCTAAAAGGGTCTAAGGGTCGGGTCTAAATAAAGGTCGGATCTAAAGGTCAGGTAACGAAAAGGTCTTAAACTAACAATCCACGGCTTTTTCAGTAAAGTAATGTAGCACGATGTCCGAAGGACAGTCCTTCGTCTTGATTCGTGTCATTCCCGGTTGAATGCTGAAATGAAGGCCTTGTTCGCGCTGCGTGACTTGGTTGCATAGCTTGTCGAAGTGACGTGATCCCTTCGCTTCGCAGAGTCAGGATTAGGATACCTCAAACCTGGGTTCGGTCTAGAAAAAGGATCCCCCGCAAAGCTGGGTGAGTGAAGAGAGAAAGATGCTCAAGGTTTCACTCATAAGATCAGTAGCTCGCACTCAGTGCGAATAGTCCACAGAAGGGCGGCTTGGCTCGCGGTGAAAGGAAAGCACTTCGCGGGTACAACTTCGTTTCGCTCGGTGATGGAACAGATAGCACTTCGTGTGGGAGGGGTATAACAAAGTAGGACTTGATGGTGATAAATCGGATAGGAATGGTTGCAAATCGTTGCACTTCTGAACTTCGTGCATTGATTGATCTTGTTGGCTCCGCAGTTCGGTATATAAAGTCAGAAGTTGGCTCGAAATACCTCTCCGGGAGAGATGGTCTCGTGTCCGGGGGTCTTTGGGAAGGAGTTCTAGGCTGGATTGGACATTTCACTGCATCCGGAACTATCCTCAGGGGGGCCCCTTCTCTTACGCGCCGGGCTCAAGCTCGACAAGGGAACCCTTAAGGTGACTTATCCCAGCGTAGGCTTGACCAGGACCCCGAACCAAGGCAAGAGGAACGAACCATGATACCTCGACGCATCCACCCAGTTTGCCCACACGTCCACGATGAACTAGATTCCTTCCGAGTTCTCAGACACGCTCCTGAGAGACCTGCTTCTTAGATTCCTCGTTTCCTATACCGGCAATGAACAGGGAGCACAAACACCCGGAGGAAGCTAAGGACGGGGGCGGAAGAAATCGTAGTCGAAGACGAACAAATCGGCTATCGTACCCCGCCTCCTTAAGTCGAAGACGGATCTTTGTGGGCGGGGTACGAGAGTCAGTCCCCCGATTTGTTCCCCCGCATGTGCCTTTCTCCTACCGCTGGAATCCACTTGCGCCATACTCCACTAAGTGACTTTGTTTCCTCATTCCACGCTAAGGTACTTAAGTGGAATAGCACTGGCCCCACTTGACTCTTGGCGTCCTCTCTTCATCCAATCTACTTTTCCAKCAGATTCCTTTGGTGGAAGTTTAGCCTTCGACAGTCCAAGSCAAGGCCGTCTTCTTAGATATTGCTTTTCACAGGCCAAAATCGTTCTTCTGATGCCAGAACTGCTTAAGCCAAGCTAAGCCAGGAAGGCTTAGATCTTGCAGAGTGCCCTAGGTCTGAACTGAACTTGACAGTATAGCGGAAAAGAGCCTACAGTCTGGACTGGAGAGGAAGTGTACTTGTGTGTTCCTAGGAGAGGGGAAAGGGTTCGGAAGTTGTGAACCATCATCCTCTAAGGTAGTGTTTCGGCTGCTCCTTCGTTCCCTTCACTTCATGGCTACTTAATGCTCTGGACTTCCCCTCGAGTTGAACCCGCCTTTATCGCAGTGGTTCCGAATGTTTCCACAGGTTGCCGAAGCGGTCGACCCTCTTCGTCTTTCCCTAGTCTTCGACCTATCGTGGATTGATCTGTCAGCACGTGGGGGATGAAGTTTCTAAGGGACCGATTAGGAGATACATGCGGCATTCTCCCTTCCTAGTCCGGCATGAATAAGGCCTTGTGATGAACCTTAAGGAAGGATCCCGAGTCCCGCCCGGACCCCCGTCACCCTTCAAGGTATCCGGAACACTTAAGTGGATACCTTCAGCCTAGGACCTACCGATATTACTTAGTACGAACTACCGGATCGACAACCCGATCCTTGGATATTCGCCCGACCCGTGCCCCCCTTCACCCGACCTTGCAGCGGACAGTAAATAATAACACATGTTATTTCAAGGGCATTGCTTCCTCTCTATCCCTCTCGGTCCCACATCCCTGAATCTGATACAGCAGCTCCATCGCTCTCCCATAAGCTCGCGGCTCGCGAAAGCCTTAGCCCTGGATTGATTGCGGGCGAGGGCATTCCACCTTTACTCCCTACCCCAGTAAGAAGGCCGGATTACGTGCCCTTAAGCTGCTACGTCTCCATTATCGGCTCAGTCATACCCCCTACTAGTTCACACTCTCTTCTCACTCGCTGGCACCAGTTGAAATTCCTTCAACTCTTAGTTGTGACTTCAGTATGAATCACGAGCTAATCCTACTGACTAATCCATGACCTGGTGATTCGGCAAAAACCTGCCCTAACTGACCTCAAGATACTAACAAAGAGCTTCGTTCGCGGAAGCAGATTCGATGACAACCAGCTCCTCCTTGAGCTACCCACCCTGACGACAGGCTTTCACCCACGTTTACCGAGCATCTATATGCAGGTTTTCTTAGGTGCTTCAAAGGCCTTTAGTTTCTAACCCTTAAGATGGCTTTTTGGCGGGGGCAGGTTTCGGGTGACACTTTACCAATTGGTAAAAGCCCCAGAAGACTGCTCCCGCCAATAGAGGAGGGAACGCACCAAATAGGCGCGGGCCCTATAGCACCTTCTATGGCCTACAGAACCACCCTCTTTTTACACAGATTGTAAGAGCTCGTGTCGCCTCTACGAGCAGGACCTAACACATCACTGGAACGGGACGGAGGCACTTAAGGGGCACGCAGCGCTACAGCGCGCGAGAACGGTAAAGAGGCACCCATCCCAGGGCACCCCACAGAGGGAGGAGAGCCCTGCTGCACTTGCTTCGAAGCGCGAAAGAAAATACATGCCTGAGGGGGACCTACCAGCGAGGTCCACAGCCGTAGTAGATAGGCGCCAGCCTCCCATGGGAGATTACAGACGCTTCCAGAGGGCCTTTCACTGGTCAGGGGGACCTATGTAGGGCCCGGGACAGACTTCTAACCGCACGGCTGACTGCCCGGTGAAGACCTTCACGCGAAACTACGCGGATTGGCAAGCACCAATAATGACTGCTCCTACGTATTCGATTACGAAGATACACGATGATTGAGATTCAACACGAAGAAGGAGGGATTGACTGCCCACCCAAATGCACAATACCGAGATGCTATATCCAACAAGGCTAGGCTATCTCCGGCACAGATGACAAACATCGCTACCAACCTGAAGGGAAAAAGATCGGGTTCTCAGGGCTAAGCTACGACCACGACCTTTTACTTTGGCCAAAGCACTGGAAAAGTAGTAGTCCGATTGGTCATTCAATACCACCTGGGGAAGGAGCCGGAGGCCACTGTGGTTTCAATCATAGGAACAAAGCCACGAATCGTCGTATATGGTATAGGTAAACACTGTGCCAACAACACCCCTCGTTTCTAAGGTATAAACGCAGCTTCGTGGTTTGCTTGCTCCGCTGTGTGAAAACGATGCGAGCACACCATATGCGAGGCACTCACTCAATAAGTGCTTAGCAGCCGCCCACTTCCTATGATATGATTTCTCCCTCAAAACCGCAGAGGGAACTTCGATCGAAGATCCAAAGAATGCGAAGCGAACAAACAGATCAAAGAGTAGTTTGGTAGGAAAGCTGGATAATCGCCCAAGCCGCAAGGCATACCACGATGATGGCCTGTCCCTCTCGCATGATGCCGTTACAGAGGACCATTATCGGGCGATGTCAACCACTAGGAATCGGCCCCATTAATGCAAAGATCTCGAAACCATCTTTGAAGGTACGAAGTCACTCGAGTTGGTTTCCGGAAAGGGGAGGGCCGAAGGCAAGGGCCATGGGGGAGGGGGGTCCCCTTAGGGTCGGCCTTATCAACAACCCGAAAAGGTTGGCCTTTATGAAATATCCTGTCAAATGGCTGCTTTGAAAGGTTGGCCTTTATGAAATGGTGGTATTTTATGCTGTTAAATGGGGAGGGCTTTGAGAGCAAGGCCTTTCTTCCCTACCACCTGCCTTCCCTGCCCTGCCTTCCCTTCCCTGCCCTGCCCTGCCTGCCCTTACGTATTCTAATTATGGAATTGAGTCTTCTAATTATGTAATTGAGTATGTAGTACGCAGTTCTAAGGCTTTTTACCATTCAGAAATGGGTATCTAGAATGAATCGGGGAAGCGCTACCGCGCTTACCCGGCCCCGTAAGTGGTTGGGGAAACCGCGTAGCGCGTTTTTACCGGGCCGGCCTTCCAATCAATCCATCCTTTATCCAAGCTGGATTTAATCAATAAGAGTCTGAAAGGGCTAATATCAAGGTCAAGGTGTAATCGCTAAATCCAGGGCGAATATCCATCAATTGGCCGAAAAATGGCCGGGGCGCTAGCGCTTACCCTTCAGTATTCAGGGGGCACCCTCCATAACGCCGGAACTTATTCTTGGTGAAGTTCCTTCTACATACGCCTCTTTGAAAAAGGGCACTCGACGCGGGGGCCCGCCCACAAAGCGCCCTTATGCAAAAAAAGAGCAGAAAGCGCGCGTTTTCGTAGCATTGGGTAGAAAAAGCAGCAAAAAGCACTAAAAAATAGATCTCTCTCACATCTGGATAGATGTTGGTTGAGGCCAACCTGCGAATGATGGATTTCGCTAAATGTGAATAAAGACCTTTGGGGGGTCAATAAACACGTGTAATCGAATAGGCTGCTCTAGATCTCTGGTGAATTCGTTTAGTCGTCGTCTATCTGCCGTAAAAGGACCATCTGCTGGGGAAAGCTGACAACGGGTTATCTGCTGCTGACGAAGGTGTTTATCCCTGAGCTGGAAGGCTGCTTTCGGTCATGTGCGACCTTGCACGGGATTTTAGGGAAAAAAACTTCTAATAGAATAGGCTGCTTGCTCCTCATATTCGTCCGCTTTAACGAATAAGCATCAAATGAACGAAGGCACGGAAGCGAAGCTGAGAAAGCGCAAAGGTTCTGTGGAGGCCACGCTCGGTTGATTAAAGCGGAAGCGTTATACGGAGGACTCGAGGACTTGTTCGAAGCAAAGCAAAGGCCACAAAAAGTGTCATATGTAGAATCCTTCATGATCTTGCCGAGCTGGACCCCTCCTGCCACTGCCACTTAACGCCACTCTCTACTCTGGGCAGCTAACCTATATTCTACCGCTAAGCTTCCATCCCGCAGGGGCCTCGGCATAACCACCTTTCTGGCGGGCGTCTTTGTTCGTTCGATCGATGGTGCCCGGCCTTCGTCATCATTCTTAAATCACGTTAAATAATAAAGAACGTCTTTGAATCAAATGACTCGAGAGTCATGTCATTAGAGGGTTTTTTAAAGTTAACGTATACGAATGATACGAGCTTAGCTTCAAGCGGTGAATCATTCATCAAGAGCATGATACTGTCTTCGCCCCGCTAAAGCACAAAAAGTAGTCTTCGACCTTAAGCCGGTTTCCTTCTGGCCGGTTTTCCCGCTAAAGCACAAAAAGTAGTCTTCGACCCTTTTTTCTGGGGCGAAAAAGGGGACGGGAAAGCTAAAGCGCTTTCCCCGTCGAAGAACGCGTGCCGATAGAGGGTCGAAGAACGCTACTAGATAGGCGGCACTTTCAAGGGCTTTAGCGGGGCGAAGAACGCGTGCCGATAGGCACTTTGAGGAGGAGGTCTTCGCCCTTCCGGGGGCGCGCCAGCGCCCGCTAAAGCCCTTAAAAAAGGGCCGCCGATAGGCTTCGACCCTTTAAAGTGCCTATCGGCATAGGCTAAAGCCCTTCTCAAAAAAGGCCCCTTTCTCCATCTGCTGCTGTTTCTTCGAGCGAAGGCGAACAAGAAAGATTGAGTTTTCGAAAGCGAAGCGAATGCGATGCAAAGAAAAGGCCTACGCGGGGGCGACCTTATCACTCATGGAGCGCCTTCGGCCGGCAAAGACGCCATACCTTCTTATTTTCGAGACCAGTGAGGCCAGTGGTGGCCCGGTCAAGTACTACGCCCAGGTCCCTGCTGAGGGGCCCCCCCAAGGATACTACCTTAAGAATGAAGCTTAAGACTCTTCTTCTGGAGCCCTCGAAGGAAAGTAAAGGCCTCGGTCGTCCCTACCTTCGGTTAGGACTCGCTCCCCACCTACTCCCCTCTACCAGTAAACGCCCCTTCAGCGCGGGAGGAGTACCCGTTGGGTGCGCAGACGCTCCCTCGCTCGCTCGTCCTTTTCTTCCCTCGCTTGTTCCTTTCCCCCCTGTCGGCCTTACGTCCACACCCGAAACTGGAAACTACTACAGAAGTACTAGAAACCAATTACTTGTTACTTGACAGTATCCTCTCTTCTAAAGTATACTTCCAGAGGATTTGACCAAACCCCTTTTACTCTCTAATGCGAACAAATACGTCCCTTCTATAGTGTATTATTCTTTTCTTCTCTTTTCCCTCCTCCGAGGACCTGGTCCCAGTGGAGGGGGGATGGTAAGGGTAGACTAGTTAATAGCCACCAGCACGCAGCAGCCAGTTCAAGAGGAAAGGATAAGCACAGAGGTGGCCCTGCTCAGTAGCCCACCAGCTCGCTGCCCAGGTAAAGGAAGAAAACGGAAAGAGTCGGTATCTTAAGACTCTTCTTGTTGAACTTTCCAAATTGGCCTCCTCGCACCTACCTTCGGTCAGTCGGGACTCGCTCCCACCTACTCCCTCCACCTTGTACACTGTGCTGGGGCAGCCAGAACTGCTCCTTGGGGGGTAGATAAAGCAATTGAAGATTGGAGCTGGTTGGTATTCACGCATATCTTCCGGTACAGATAGATGATGATGGTCCTCAACCTGCCAAATAATTCAACAACGAAAGGGTCATACTTCCCTTAGATGGAGAATGAAGTTTCCTTCTGATCAGATGTTCACGTAGTTCGGATCGGGAGCGGAATGGATACTTTGCTTTTCTCAGAAGACCCCGCTAAAATTGTTTAGGGTTGTCCTGCTGTGACCATTCCCGATCCCCGATCCTCAACCTTTCGTAACTATCTCTACCCGCAGCACCTGAAAGGGCAAAAAACGTTCTCTATCCTAAAGGAATTCCTTCAGCTTCCGCCTTCGCTAGCCGAGGGAAAGCGAGTCAGGGCGCTGAGGGAAGGTCCGGGCCTGAACACAGCGCCGGGATCCGAAGTGGTTGGGCTAAAGCCCTCGGGGCTCCCCCCAACCATAAGACTTGGCTATGCACTGAAATAACAGAATCGGCCTTGGATTTGGAGGTTAAAGTCCTCCGCGCTTTGTCCCATAAAGTAATACATGACTCGTTCTTGGTACTTTTGTGCCACTTTCTTTCTCCTTTACCAACCGGCATATAGGGAGGGCCGAAGGCTAAAGCTACGCTTGCCGGGGGCTTTAGGCCCCGGCTAAAGCCCCCTTTTTCGAGAAGGGCGAAGGATTTATCCTGAGGCCGGTTCAGGGGGGCGCCCCCCATCCCCGGGCCGAAGGCGGGAAGCGGTAGCTTCCCGGCAGAAGGCGTAGGCCGCCTTCGCGGCTTCCCGCCTCCCTGGTATGCTGGACCCGGGTCTACATATGGCAATAAGTATTTCGTCATCGGAGGGGCGRCTGGATCTGGTTCTCCGCTCTGCTAGGGATGGACATATGATAGTTCGTTTTCTGCCCTGCACCTAGGTAGTATCTAAATGGGGCGGCTAAAGTGTGCTCGCAGCTCAATCGGATAGAGTCCCTGCATTCGAAGGTGGAGCGTACCTCACTTGCTGCCCTCGACGCCCATTCTGAGACGAAGGGACTCAGCCTGCTGAGCCTGTTCGAAGGCTTCGTGAGAAGCTTCCACCGGAAAAACCACCCTAAAGGCTAGATCCTGGCAACTTAAGGGAAACCGAGCTCAAAGGGACAGTGCGGGTGACCAAGCCAATAAAATTCACTCAGCTTTCGCACCATCCTCAATGAAATGGCTTTCGAACGAGGGCCGTAGGCATCTGGTAGCGACATGACCTGTAAACCTTGGAGTAGGCTAAGGGCCTACAGCCCTGATAAAGACGCTGCTTCCGACTCGCAAAGGCTCATAACCTTAGCCCCATTATCGAACGATCACGCAAAAGTCCCGAATCCCCATTATGCAGGGCAAGAACTGGCGAAACAAATGGCATGGGCCGGAGCTGCGTGAAGGCAGCACTTAGGATACTTTTTCGAGTCTAGTTGCTGAGGTTGAATATGAAGGCCGGGTCCCGCGGGTCCAAAGAAGGAAGCGAATCCCTCCCGCCTGATCCTGCCTTCTTTAGAACCGCAGGCCCCTTCTCAAAAAAAGGGATGCGGCTCCAGGGACTGACTCTAGATCCGTGCGGGATAAGGCGGCTGCGGAGGCCTTCTTGATACCGGCTGATGGCGGCTGACTGGCTTCCTTCTTGGGCACAGCGGCTAGGCTGATTGATACAGGCTTACTTCTTGGGCACGGCCGAGGCGGATGGCGGACTGACTTCTTTTGACCCCTTTAAAGGGTGGTCTGCGGACAGGCCTTCTTTGGCCCCGGAGATGGCTGGCTGCCTCCTTCTTTAGCACGTCAATGAAAATAAGGCAAGGCTTCTTCTTTAGACCGTAGCCGATCGAGAAGAAGAAAATGATTCAGCCGGATGGACAGCTGGGTGATAAGCTAAAGAGAGACAAGAATAAGCAGCACCGAAAAGAAAGATGTAAACCCGTCCAAAATAATACGCTGAAGGCGGAACTTTCCCCTGTACCCATATACCATTTATTTCGACAGATTAAATTATTTGGGCAAATTTATGAGGCTTCTTTAAAGGGGTCACGGGACCTTTACTGACGACCTTCTCAGCCTCTTCTCTCCAGATCCTTACCACGGGCGATATTAACCAGCCTTCACGGGGGAATAATAAGTCAAAGGGGATTTTCGATAAAATGACGCTTCTATCTGCCCGAAGGCCAAAGTGGCCGGGGGGCCTTGTCCTAGGGGCTGCCTAGCCGTAGTTACTTTGTTTTGTTATTTTGTTTCATTTGCTCAGAAATGCGCCGCCTTTGTGAGGGGTCCCCTAGAAGGCGGCCGTCTTGGCAACACTAGAAGGCGTTTGAAATCTGCGTGGGGGGGACCGCACCCTAGAAGGCGGGGTGCGTCCTTCCCCTAGCTAGAAGGCGTTTGAAATCTGCGTGGGGGGGACCGCACCCTAGAAGGCGGGGTACCGTCTGCGTGGGGGGTTGGGGGTCCCATCTCCCTACCCGTGTCTCAGTCCTGGACCCGCGGGTTTGTTTGTGTGCATAGCGCGTGTCTAACCTGTCCACGGAAGTGGGGTGTACCCCGCATACCAAATGGGTGTTCCCTTTCTCTGGGTGGTTATGTGGGACCCCGCTATCCCTCTTTAAAGACGTGCTAAGAGACGCGCCTCTCCCTCCTATCACGTGTGGTAACTACCAACTATATATGAAGAGCGTTTTCGCGCCTTTAGTGCCGATGCTCGTGTCTATCCTGAGAGAAGTTTCACGTTGAAATAAGCTTATGCTGAGCGAGTGCTTGGCCTAGTTGCGATTGGCTAACGAGGCTTCATTGGCTGGCGTTTCACCTACTTAAAGGGCTTATGCCACCAATTCGTACTTGCCCTAAGGGACTCACTCGGAGATCCTTTTTCCAACGGTTTCTGGAAGCCTAGCCTCGGCGCATACTCACAGTAAGCGAATAGTAAGTTCTTCCTCCCCTTTTTTAGAGAGAGTCACGGCATAATGAAAGCCAGAAAAACACGTAGATAGATAATTTCGAAGCAGTATCAAACTGTCACCTATCAAGGGGCTGGCAACCGAAAAAAATAGAGATCAAAGCCGCCTTTGTTTAGTAGGCCAACGATCAGACTGATGAGGAGGCTAAGCAGCCCCTAGGAAAAAGGGCCCCCCTAAGAACACCTTTGGCCTTCTTCAGGCGAAACATAGAAGCGTCATTTTATCGCAAAAGGCTTTGGGGTCATTGGCGCGTTTTGGCTCTCTTTCCTTCCTTCCCTCTCTCTTTTTTTGTTTATTTATCCCTCTTCCTATTCTTCCTCTTCTCACGGTTAATATCGCCCGTGGTAAGGATCTGGAGGGAAGAGGCGGAGAAGGTCAGTAAAGGCCCCCCAATGATTTAATCTGTCGAAAGGGTGTGGTGGGTACAGGCACAAGGCCTTCCGCGTCTTATGTTCTTTTTTTTATCCTTCTTCTTATTCTTACTCTCCCCTTCTTTTACCTTTCATTCTTCCTCTTCGTCTTCTTCTTTAGCTTCTCTCCCCTTTGAAGTTGGTTATTCTTTCGGCTATGGTCCAAAGAAGCAGCCTTTCCGCCTTCATTCAATCGTTATAAAGAAGAAGGAAGCCCTAAAGCCCGCAGGGGCAAAGAAGGCCTGTTCGCCATCCGCCGTGCCCAAGAAGGACTTTCTGCCGGCCGCCATAAGCTGGTCCAAAGAAGGCCTTTCCGCCTGATCCCGCGGGTATAAAGAAGCAGCCCGCCTAACCTGGAGCCGCCCTTTTTTTGAGAAAGGGGCCTTAGTTCTAAAAGAAGTCCGGACCGCCCCCTTTTTGGAGAAGGGCCGAAGGCTAGCCTTCGCGGCTTCCCGCCGTCTAAAGAAGAATTCGGATCTGCGCCCCCATTTCATCAAAGGGCGGACGTCTAAAGGAAGCGGCCTTAAAGGCCATCTGGGAACCAAATAGGGTCGGGGCCCGCTCATCATCAGTAGACGACGAAGCGTGCGTAAGCGGCCAGCAGCAGCCCTATAGTGTGTTCTTCGCGACCTTTGTGTTGTTCGGGCAACACCATTTAAGTATTCAAAAGTTTCGAATAAGGCATTAAAGCACTTAATCAAAAAGACTTTGCAATCTCGCAGAGTCTTTTAATTAAGTGCCTTTCATGCCTTAAAAAAACTTTTTGATGAATTAAATTGTGTTGCCTGATCCCAAAAGGAGGCGCAAAGACCCCTCACTGGGGCCTGCCGTACGTAGGACCTGAGGCATACGGCCGGCCTAAGCCCGCTTAAAGGCGGCTTCTGCTTGGTAAGGCTCCAAGGCTTCCTTCTTCTTTGGACGCCCTTACCCACACACATTTGAAACAGATTACTTATCATTTTGGCAAATTCTAAATTTCTTCTAAACAAGACCGCCGCCTTCTTCTTCGGCTTCTACGGCCTCCTTCTTTTCTGCACGGGCCCCTTCCACTCGCCTATTTTCTGCACGGGCCCCTTCCACTCGCCTAGATGAGCCTTCTTCTAACTGGCGATATTCTCCTAGGGCCGTGTTCTCAATAGCCCAAATTAGATATAGAACTTTCCATTCCTCTACTCTTTTACTCTTTTAGGCGATAAAAGTACGCTTCCCGACCCCTGAGCCAAATACCTTCTCGAAAGGCCTCCATACTACCCTCTAACTACTACTCTTCCCTTTTCCCCCCCCCTTACTACCTTCCCATATGAGCCTTAGAACGGGCGATATCCTAGGGCCGTGTTCTCGATAATCACTTTTACCTGCCTAAAGATAGCCGCCTACCTAACACCTTTATACTGAATACCCTCAATAAACTTTCTCCTAATTACCTTCTTCCCTCATAACTCATAGTCCCTAGAACTTCTAAATACCCCTAAAAGATAGATAAAGAGGAGGAACAAGAAGCGGAATAAGACAAAGATGAGGAATAAAAGAAGAAGAAAAGAAGGCGACGGAGGAGAATAAAGAGGAAAAAGGCATACAACTAATATGACGAAAACCCTGGCCCATTAACCCTTGAAACCCGGCACCTATAAACTCTTGAACTCGCTTTGAAGGCGGCCAACAAGGTGGCACAACGGAACTAAGACCAATTTATAGGTTCAGGGAGCACAGGTAAGGTAGGGACTAACGGCAGGTGGTGTCCCCTGCCGGGGCCTTTCGCGTTGGGCTGCCTAGCCGCCTACTTAGTCTCGGCTTATTAAGGCTGCTTTGATCTTTTCTTTCAGTTGTTAGTTAGTCCCTTTCCATAGACAGTTTGGAAACTTTTAAAGCTTTCTATCGTAGTGTTTTCGTAGTCTTTCTATCTTTCATTTCATTCGATTCTACGCACTTATGCGCTTTTTTCTTTCGTTAAGGTTTGATCGTGGTATCGAACGCAGAAACGCGTTTTAGCGTTGGAGAAGTCCGATGTTCACTTCAATGTTGAAGATCGACTACGAGGCACATATTTACTTTAGAAAAAGCTCGTTCATGTGTATCAGCTAGGGGTTTTTTGATCGTGGTATCGGACGCAGAAACGCGTTTTAACATTAGAGAAGTGCGCTGGTGCGGGTTGACGAGTCCGTGCGGAACGAAGCCGAGGACGAGTACGTGGACGAGTACGTGGATGAGGCCGTGAACGAGGCCGAGTACGACAAATTGGCGGAGAGGCCATTTTATAAGCTATAAAACGCACAGAGGTATATTGCGAAGGGTTTTTATAACTGGCGTACCTTTCGGTCCGCCAGTTATAAACGGAGGGGGAAGGCCCCCCTTTTGGGATAATCATAGAGTCGTAGGCTGCAGGTCAAAAGCAGCCTTAAAGCCACACGCGTCTGTATCGGAGGGGAGAAAGTCCCCAATATGTACAGACGGTGCAGTATTCTCGTCCCACGTGTACCTCAGGACAGTGCGCGTATTGTAAAACGAGTCTAACGAGACGAAGCTTGGCTAGGCAGGCGTCGGGGGCCTAGTCAGCGGGTAAGTAAACCCTACCTTATCCGTGGTTCTAAAGATCAGCTTAGTGATTGTCCAACTTGTAGCTGCTCGAGTAGATAAACATAAGCTTAGCGTACCAAAAGGTACGCCTTTTATAAACGGAGGGGGAAGGCCCCCCATTTGGGGTAATCATAAAGTCGTAGGCTGCAGGTCAAAAGCAGCCTTAAAGCCACACCGTCTGTATCGGAGGTGAAAGTCCTATAGCAGACGGTGCAGTTTTATTTCGTTTTCCGGGTCCACCTGGTCCGCGCCTAATGTCAAGGACTCTTGAGCCGCCATTCGGTACCTTCGGCAGTAGGTTGGAACGAGGTTATAACGAGACGAAGCTTGGCTAGGCAGGCGTCGGGTGCCTAGTCAACGGGTAAGGAAAACCTACCTTATCCGGGGTTCTAAAGATCAAGCTTAGTGATTGTCCTGTAACTTTGAAACTAAGCAACTTATCCCTACTCTACCAATCGGTTCAACGAGAGAAAGTATTCTCATTAGGACATTACATTAAAAAACCTTTGTCAAAGGGCTGAAGCACTGCCAAATCATAGAGGGAAACATTACTTGTATGCACAATTACTACTCAGAAAGATTAATCCGACAAAGACGTCGTCGAACGACCGAATTGAAGGAGGGAGCTTCGTCCCCGTCACTAACGAGGGGCCTTATCTAGGTAAGGCGCCCTGCGTTATAATGAGTAGCGGTGAGGCCTTAATAAAGTCTCTGGCATAGCTTACCCGCTCGTTCGCCCTTCGGAAAAGCCGAAGGGACGGGGAAGCTATGCGCTTCCTCCTCGTCTTCGTTCAGAGGACTTAGGGGCTGCTGAAGCGAGTCCTGGTTGTGTTTCGGGCACGGAACGTTCGCCCGACGAGTGCGGTTCTTCGCCAGGGCTGCTGCTTGCAGTTCGAAGGGCCTTTGGCTACTTGCAGCAGTGATAACGCGTAGCGCTATCGCACCTTTTTTGTTGGGGTGTTGAGGGCTTTAGCGGGGCCTAAAGCCACAAAAGGTCGAAGAGCCACCCAGCCAAAAGTCTTCGACGGGCCGATAGCCCGTCTTCGACCCTTATGCGCTATGCGCTATGAAGGAAGGATCGGTCATGAACATGAGACCTTTGTTGGAATGGAAAGATCGAATGCTGACGAATCCCTTTCGATACTAGAAGGGCGGCCGCTAGGCGGGAAGCGCTAAGCGCTACCTTTAAACGATAACAAGGTAGCGCTATGCTAGCCCGAAGTTCTTGTTGGAAGGGATCGTTTCGTATTTGCCCACAACGGAGCTTCTGCCGTAAAATCCCGTGGATAAAATGCCCTCATTCTTTCCCGAAACCGCCCGAGAAGACCACAGAAAAAGCTACACTGAGCGCCAAGCATCGCTATAAATTCGATCTTCATGATGAGAAGGTCAATTCGTCGTTCCTCTTACTATCATGGTCATTTCACTTACTGGTACTTATCCATGACGGCGAAGCGGAAATAGAGAGAGTTGGTTTTGGATAACCCAAAAGCTTGGCTTGGCGAACCGGTCGTCCGTCATATATGGAATTACCTTCATCGGTGTGCTTCGAATTAGGGGAACCGGAGGCGTTTTGTTGGTCCCCTTCGGTTGGACAGAGCTTAGGTAAGCGCATAGGGAACGGTGAAATAACATGAATAAAAGGATCGATCGCTAACCACCACTGATGAAGGATGAAAGGCTAGAACAAGGGTGATAGCGAGCTTATTGCCCCCCTAGCCCCGCTACGCTGTCCTACTCCTAGGAGGCGCTGCTTATAAGTGCCTATCGGCAGCACAAAGGCACGCCTTGGCTTTCACATTGTCTTGCCGATCGATCGTTCAGCGCTCCTCATGGACATTTTTATTCAGGCGAAATATCCCTCTGATTCGTAGTGCCTAGGGAGTCTTTAGCCCGGTTTCAACCAATCGTAAACTGGTGAGAGTGAATTTTTTCTTCAAGTAAATGAGATCTTCTGGTTTTAACAAGCCTTCGGTCTTCGTTTCGCTATCGCTTTTGCGTGCCCTTTGGTACTTGGTTGGCTTTGCCGTCCCTCCATTGTAGATATTCCTTGGATAGGTTCCGTTTAGGGGGTTGATGGCACAGAGCGGCGATGCACTGGTCGTCGTCGGAGACCTCGACCTACGTGAACTTGCAGGGATGCGACCTGCGACCTACAGAACGGGTTGTTGGACAACACCCCGGATCCGCCTGCGTGTAGGTAGGATGATCCAGGTTGAGATGTTATCAGACCTTGATAGAGATAGTTGTGTGGGGAATTGGAGTCCGACCTAGGATCCTGGTACGAGTAAGTACCCCTGCCAACAAAAAGGGGAAGTGTGAAACTCCCGTCAGTGGTTCCCATCGTAGACTTGAAGATAGTAAGATCCATTTGATCGCATGTCGGAGTCGGAGGTAGTGGGCTCGGTTGACTTGAAGGTAGCAAGAAAGTCTCGTAGCCGGGGACTGAAGAGTACCCGCACAGCGGTGGAATAGCTTGGCTCTCAAAGCCGAACTATCTCCTGGGTTGTTAGCCATTATTGTCAACAAGATGAAGGGTTTGGGAGCCTCTGGATTGGACTGGACACACTTTATTTGTGCGGACCAAAGAACCATTCTATGCTTTATCCATACATTCGTACATAAGAAAAAAGTACTGTACATTGGCACTGCCGAATGATCTACTTTTGGACGCACTTTCAACCGGCCGGTTTGTGCGGACCTGTCTTGTTTGGAAGTGTCACCGAAGAAGAAAAAAGTGTCTCGACCAAATACGGGATTGGAAGGACTCTTCCTGCCTCACCCCTGATTGAGAAAACGCCTTCGGTTCAACAAAGAACTCCGAGTAATTCGCATCTATATACATAATCGAAGTCTTTCGGGCACTCAACCGAAGGTCCGGGTACTCGAGGGGTAGAGGTCAGAGGGCCGCCCTCCCACAGGGGGAAGCGCATAACGCTTATCCCGTAACCCCGCCCGCTTTCTTCCCCTGGCCGGCCGGAGGCCACCTCATCCACAAGATGAATTACCCCCCTAGAAGAAGGGCCTATACCAATCCGCTAAGGGCCGAAGGCTAAGCCGCCTTCGCGGTTTACCGCCAACAACAACAACAATACTCCTCCAATTTACAAGATCGCAGAGAATTGTACACTTGCAACACACTTGACTTGTCGACTCGTAGCTTGTCAAGCGATGGATTTACTAAACAAAGGCGGAGTGCACTCGTACTCGAACCGAGTAACAGTTTCTCTTATTCAACCTCAGGTTATTTAACATATTATACGGATTAAACACTTTGATTTATGCCTATCTGCCATATATTCCACTGCCTATCGTTATTCAGGTAAAATCTTTGGTAGACCGAACGATCCCATTGACTAGGCATGGAGACCTATCAGAGGCCAGGCCGAGGTTGATAAAACTGGACATGCTTGATTGAAGACTAAAACAAGGTTGGAGACCAACGATCGACCACGGAAGGAAGAAGCTAGCAGCGACTGCCCAAGAACGTTCACCCGAGCTACGCGAAGGGCTTGAACCGAAGGTCTCCTGAGCTACGCAAAGGATAAAAAGACGCATATCTCAAACCCCTCGGGACACTAGCCAGCGGCGGAGCGAAGAGCGCGAAGCCCAGATCACCTTTGTTGATTTCTATGGTTCCACATATATATGTGGGTAACCGGGTTAGAAGGGCGGAGCAGGTAATTGCCCTAAAGGGGGAGGGAGGGGGACGGGGACCTCCCCCCAATACAAGGAGGTCCCCTAACGGGGCCCCCTTCCCTATAGTACATAGTTTTATTGATACACCTATCCCTGAAAATATGTCATTTGTACCTGAAAAGATGTCAATTTGTCCAACCGGCCGGCCGGCCGGCCGGCCGGCCGGCCGGCCGGCCGGCCTGATTTTCAAAAGGGGCGGGTTGACCAAGATTCTTTGTAGTTAGTGGGGGCGATAAGGAAAGGGGTGGATCAATGGAAAATCGATAGGCTTTTCAGCCGAATGAATGTTTGCGGGAATCCGTATCTCGTCGGCTGCCTTAAGGGCACCTTCCTYRSYTGMTTKSYTGATGGCTGCTTTCATGCTTGATTGCGTTGAATAATGCCCATTTAAGGCTGAGACTTTCACTAATGAAAAGCAGCCTTGATGAAAAGGTGTTTGGGTATCCAGATCTTGTACGCGCGGTTGGCCCCATTGAAGAATCGAATGTCCCCCCGCACTCTCGTGTTCCGCGGGTTTACGTTCTCCGACTGTACGAACAAAGGCCGAAGGTAGAGAGCGCATGCAAGAAGCGAGTGAGGTGCTGAAACTCTTTCAAGCGCAGTAAACCAATCCAAGACGACAGCCTAGGAATCTGCCGCCTGTAGAGGGCTCTTGCCTCCGTTCGCGCAATTTTCGCTATGGAAAAGTAATCCCAGCGAACAGGTGCAATAGAAAGCAAGAAAGAACAGGTTATTGCGAAGAACTCTTTCAAACTTTCCCAAGAGGTGAATAAGAATCTTCGAAAAAGCAAATTGGGAGAAAAGTTACTTTCTAATCGAAGGCCAAGATTGGTGTACGTAAGTAATAGCTGCATGACGAACGGAACTAGATACAATGGACTAGTGGTCCAAGAAAACTCAACGAATCCAATTGATCCTAATGTTTCTATCCATAAGAATGCCAAGAGTACTATCAACATGGGTGATTCTTCAATCGGTTCGTTTTCGAGGTTTTTCATGTAGAAGCAACTTGAAAGAAGGAGATGAAACTGGAGAAATAGTTTCAGAAAGGATAATTCTTAGCGATGTGTCAACCTTCGAATAGCATCTTCGATTATTTCTACTACGAACCCTCCTTTTCAGGAAGGATTCGTTTCATTCATTGAATTTTGATGAATAGAATCTCTAGACCATTTTACCAATGTGCAAAGTGCGGAAGCGGAAACGAATGATCCGATTACAAGTTCAACCAATATTCAAGGATCTGTCGAATGGCGCTGCATTCAAAAGGAAGCAGATCATGCGAATGGGTCCGCAGACGTAGTAGACCAACGGCGGCCGGCTAGTTTTTTGCCTTTGCGGCTTTAAACTTTGGCTTTGCGGAGGACGGGCTTTGCCTCTGCGATTTTGCGCGTGCAGACGCTTTGCAGGCGAACGATTCTTTTGCTGATTCTTTTAAGCCCGATTCTGCCGGCCGATTTTGTGGGCTTTGCACGTGCGGACGGGTCTAATTCTGCAGGCGAACGATTCTTTTGCCTCTGACGAGGCCCGTGCTTAGGGGCCTTTTTGGGACACAGACTAGCACGTGGCCGTGCACGAGGACCAACTGGCTGGCTGGCTGGCTGGCTGGCTGGCCAGTTTTCCCCGAGGACGATACCCAGTCCGAGTGCGTGCCAGGACGTGGCCGAGGACCTAAAGCCCCTGATTCCGCCGTTGCCACCTAGATTTCTATCCATTCAATCAGATATCCACCCCTTTAAGAGAAAAGGGGGCCATTTAAACGCAATGCAAGGCTACCCATGCAATGGCAACACATAGGAGACGTTGGAAGGGTTTACTGTCGTTTCACTAGTTGAAAAAACGCAATTAAAAGAGTCTTTTGATTTTGATGCGTTTGATTTCGATTCCGCGCGTGGGGGCTGGCTTCCTTTGCTCTGCCCGTGCCGACGGGTGCGATTCTGCCTGTGCTGACTGACGGGTCCGCAGAGAATTATGACAATTTTGACTTCGATGATTTCGACAATTTCGACTATTCCGATGATTAAAATGATTCTGCGGACGCCGATGATTCTGCGAGCGATTCTGGCTTTGCGGAGGACGATTATGGCTTTGCGGACGACGCAGGCGGGCTTTTGCGCGGACGGGTCCTTTGCGCTTTGCGGGCTTTGCCACTTATGCGGGAAAAAGCTTGGCCGGCTTTGCAGGCTTTGTAGGCTTTGCCGATTATGCGGGCGATTTTGACGAGGCGGCCGGCTCTGCCGATTCTGATGATTCTGAGGCTGATTCTGATGATTCTGCGGGCGGCCGGAAGGACGATTATGGCTTTGCGACGCGTGCAGACAAAGATGCTTTTGCGCGTGCTTAGGGGACGCTTTTGCGCGTGCTTAGGGTCCTTTGCGGACGCTTCGCGGGCTTTGCCAGCCACTTTTGCGGGCTTTGCGTTGGATTTTGCGTTTGGCTCTGCCGAGGACGGGCGGGTCCAATTTCGACGCGCCGATTATGCGGGCTTTGTGGACGGAGCCTTTGCCTCTGGCTTTGCGGAGGACGATTCTGGCTTTGCTCACGGGCTTTCCGTTTACTGATTTTGCCTTTGGCTTTGCGGAGGTCTGGCTTTGCAAACATGTATCTAGACTAAAAGTAAGCTTCAGGGTAGAAACAGGTAGATATAAGATATTTAGCGGCTTAAAGAGCCATCGAGGCTAATTGACGACCAAGCGGAACCAAGAAGGCAGGGAGCAGACCAATCAATTGAGAAAAAAGGAAAATCAGTTGAATATTGGTAGATAGATAGATGACACAACTGGTTCAGCTGGAAGGACCAGCTGCACAAAGGCAGACTGGCGAACCACACCCGCCGTTTTGGGCGAAGCCAATTGGGTGCCCAAACGGGGGGGCCTTGATGGCTTTATTTAGGTTTTGAGTCATTTCTTGATTCATTGCTTGCGATTTGGTTTCGTTTGACGGTGGTCCGCTTTGTTTTGCTTGACAGCCATCCCTCAATTATTAAGCGAAATGCCGCCTCAATCGTCGGTTTTTTTCCCATCCACCGATTCTTAAGCCAAATGCCCCCTCAATCGATGTACGGGGTGACCCTTTCTCATTCTACTAAAGCGAAAGGCCCTATTTCTGAGCCTGTTGTAGAGCCCCTTTACATATACCTTTCTGCGCCCTCTTATCTTCGGCCCCTTTCCCGGCCCCCTTTACGCACCAACCTTTACGCGCCCTTTACGTAACACCACCACCCTATGCCACCTACACCCTCTCTTCGCCTCCGCTACCGCGGTAATAGGAGGAAGGGGAGGAGGAAGCGGAAGCGGAAGCGTGCGCGAAGGACGATAGAAGAGGAAGAAGGGGTGGGTTTTTGAGCTGCTAAAAAAGGCGAGACGGCCCGCCGCCTTCGGCGCCCTCATTTGGGGTTTCACCAGTAAACCTGAGGAAACAACAACCCAAGGCCGTTAGGCGCGGGGTAAGGTTTCGGCACCGCGCCCCGGAAACACTTTACCCACACTAGGTCCCCATTTTGACTCCTTCCGGTTTGCCCGTTTTCGTGCCCGTTTCCCAGCCTAATTTTGACGATTCCGAGCCCGATTCCGCTTAGGGGGCCCCACCCAATTTTGATGATTTTTTCGATTCGATGATTCCGGGGAAATAAAAGTTCGATTTCGATGATTTTGATGATTATTCCGAAGACGCCGATGTCTTCCGAGTCAATAAAATTTCGATTATTTCGATGATTCCGATGATTACTTCGCCGATTCTAAGGAAAGAAAAGTTAGATTTCGATGATTTTGATGATTATTCCGATTAAGCCGATTCTAAGGAAATAAAATTTTGATGATTCCTCCGCCGATTTTGAGGAAAGACAAGTTCGATGATTTTGATGATTTCGACGATTCCAAGTAAATAAAATTTCGATTTTGAGGCCGATTCCTTCCTTCAGAGTCAATAAAATTTCTTCGCCGATGATTTTGACGATTTTGCGCGGACGGGTCCGCAGACGCGGCCCAAGCCTTTGCGCGTGCGGACGGGTCCGCAGACGTGGCCCAAGCCTTTGCGCGTGCGGACGGGTCCGCAGACGTGCACAAAAACACGTAGATATAATTAGCACATGCCTTCCAAGAGGAAGCCGCCTTCGCGGCCGCGCTCAGGAAGCCTTCGCGGCAGCTATATTACAATGGGCGGCCTGAAAGGCTGAAGAGCCTGACTACGCCTACTACATTCCAAGCTTCTGTCAGATCCCAATGGGGTACCTAGACTGAAACTCCTTTTCAGCACGTTGGGGCGGCCTTCCTAAAAAAGGGCACATTGTATCAAAAATAGGGACGAGGACCTATGTTGGAGTGCTGCACTCCAACAGCCGAGGAGCTTCGGCTGGCTGCTGTTGGGCTGGCGATTGGGAACTGACTTAGGACCTAGCAATAGTGAATTGTTTGAACGCTAGATAGACTGACTTCCTACTTATAGAATTGTTGAGATTGCAAGTACTCTTTAAGTATGAATGAACGGCAGCCTTGTGCTAGGGTAAGACGGCCCGGACACGGATATGGGTGCCAATAAACCCATAAGCAACCCATAGTTCGACAGATAGCTGAACCTAACGGCATGGTTGACTAATGGATACTACGCCAAGTAGGCGACCGAGCAACGAGTAGTCCACAGAGGCCACTTCGTCGTCATCGCGGGCCGGGAAGGGTAACCAGGCCTAAGGTTCCGTAGAACAAAGGGCGAGCCCTGTGTAGAAATAACAGGGAGTGGTCCTCGCCACCTAGCGCCATTTCCCGAGGCAGGCTATGGGGTGGGGTAGGTAGATGGATCCCTGTCTGACAGTGGTTCGGAGGCAGCATATCCCCCTAACTACTGCTAGTAGACTGCGACCGTGGGCAGTTTTACTGCGCCGTAGAATCTACTTACTCCGCGTGGTATAGCTAACCGTGGTTCAACAGCTAACTCACCTTAAAGACAGAAACTCTGAATTGAAGGGATACGACTACACAAAGTATGTGACCGAGTAGGTAGGCAACTCAGTGGTCTACAGAGGCTTCGTTGCCATTCCCGAAGAACGGAGAGGTAGCCAGACCACAAAACTTCGGGCCAAAGGTCTACACTTGTTCCGGAGGAATCGTTTTCCAAAAGAACAAAGAATGGTAGCGCATACTCCCATTTACCGAGCCAGGCAGGGTGGGGTAGGTAGGGGATCCTGACTGGCAGTGGTTCGGATAAACATCCACCTAACTACTGCTAGTAGACTGCGACCGTAGGTTTACTGCGACGTAGAATCCACTTGCTCAGTGTAGTACAACCTTCAATGTAATCCAACTTCAATTATTCCAGCGGAGGAAGAACTACTCGCGCGAAAAAGCAGCTCAGTCGCCAAATAATTGTTCGTTACCACACGGAATTAGAGGCGTCTACGACACGTGTGGTCATGTTCAAAAGAACTCTTAATGTCCAGACGACATTATCGGTTTCATCGCCCGCGTACGACAAGTGACGGCGGCGGTTGATGCAGGGCAAACTTACACTGCCGCGTTTGCAACTGACACTTTGACAACAATTCTTGCGGAATTTTGGATGATCAGATGGGCCCCGCTTACTCACGCAGGATTTGTGGCCATTGAACAAGATTCTGGGGGAGAAGGCATTTACACTTTTTCTCAGTCGGTGAAAAGGCCTTTTCACCATGAATTTGCCTTAGCCAACTTACCTAGTGAAAACCTTTTCGAACTTTTGCCTAGACCTTCTCTTGCTTCAAAGAGCTTTCTTCAGGGCACTTCAGCAAAACAAGAGTTAGGTTCTCGAGAGAAAACCTATTTGTAGACAAAGCCAGCTCACACTGACTTTCGCCAAACGAAAGCAGCTCAGACGGCACCACCAAACCCACTTCAGCAGGGTTCGGGACACCGCGCTTCGCAGCCCAATTCGCGGCAGCCACCGCTAAGCAACAAAGCTCGGCTTTAAGGGCCATACGAATCAGGATTTATTCGGACTTACCTACTCTTTCTAGATTTCCAGGATAGGTCAGGTAAGGTAGGGGGTTATCTTCATGGTATCAAAAATAGGCCACCCCGATTAAGGCGGCTAGCTCCCGATTAGCCTAGGTTATCCTTTTAGCCAGCTTCCAAGTTTCGTGAGGCCGCCCTTTAGGGCGGAAGCGCCTTCGCGCTTCGCGCCTTCTTCAAATTACTCTGATCGAGTAACCCAGAGACGCGCTCACGAAACTTAAGGGACAATGCCTCCGGCTGCATCGGGGGCAGGCAACAAGTTCTGCTAACGAGCAGCCTTATGACCTGCAACCCCCACGGAAGCACTTTCGCTAAGCTACTACTCAGCGGAAAACACTCTTCTTTCAATATCTCTCCCAATTTGCTAACGAACGGACTTGCATTTCGAGATTAAGCAGCACCTAGTTTCGATCGAGTTTTGCTTCCTTTTCAGCTTCACTTTGCTAAACAACTGACCCGCAGGATTGGCTAAGCCACTCCAGTCGCTTTTACGGACGGAAAACACGGATTATTCAGTTCTATCTACGCTTTCTTCTATGCATTCTAGGTATGATTCGCTCAGTGACTCATCAACGCAGAGACACTTTCTACGGCCTACAACGGACGACCTATTTTTCCAACAAAAAACAAACCCATTTGATTTCACCAAACTTCAAGACCTTGCAGCGCCGGGGCACCCAAACAAGCCACTGGCCAATTGCCAGCCGCCTTTTTTTTTCATTTTACAATGAGACTTGTAGATAAAGCAGCAGGGAGTTTCGATCTTAAGGATGTTTCTGATCCTGATTATTCTGAGGAGGATTCTGATGATTCTGACGCTTCCTTGTTTCCATGCCTGTTTACGCGCCCGTTGTAGAGCCCGTTGTAGAGCCTGTTTCCGAGCCCGGAGCCTGTTTCTACACCAACAACAGGGGGCGGGCCGGCCCCCTTTCACCAGGAGCCCAAGGCGGGGCCAAGGCCGGGGTAAGATTTCGGTACCGCGCACCAGAGGCCCCCCTTTACCCCAACCAACACCCACGCCACCACCACACCCACGGCCGTGGCGCCACCAGGACGGGGACCTTAAAGGCCCGCAAACCACAAACCAATTCTGTGCCCGTTTCTGCGCTTAATTTTGATGATTTTAAGTCAATTAAATTTTGATGATTCTTTCGAGCCTGATTATTACTAGTAAATCAAAGGAGTATTTCGAGCAAATTGAGAGGATTTTGAGCCGCCCGTTTCCGCGCCCGTTTCTGAGCCTGTTTCTGCACCACCCTAMSMRCSWYMA
>Contig05+289126
CCGCAAACCACAAACCAATTCTGTGCCCGTTTCTGCGCTTAATTTTGATGATTTTAAGTCAATTAAATTTTGATGATTCTTTCGAGCCTGATTATTACTAGTAAATCAAAGGAGTATTTCGAGCAAATTGAGAGGATTTTGAGCCGCCCGTTTCCGCGCCCGTTTCTGAGCCTGTTTCTGCACCACCCTAMSMRCSWYMATTAAATTAATTCCATTCCACATCACAAAAAACCTAAAACCCATATTAACACCAAAACCCATTGTAT
>Contig06+189126
CCTGTTTCCGAGCCCGGAGCCTGTTTCTACACCAACAACAGGGGGCGGGCCGGCCCCCTTTCACCAGGAGCCCAAGGCGGGGCCAAGGCCGGGGTAAGATTTCGGTACCGCGCACCAGAGGCCCCCCTTTACCCCAACCAACACCCACGCCACCACCACACCCACGGCCGTGGCGCCACCAGGACGGGGACCTTAAAGGCCCGCAAACCACAAACCAATTCTGTGCCCGTTTCTGCGCTTAATTTTGATGATTTTAAGTCAATTAAATTTTGATGATTCTTTCGAGCCTGATTATTACTAGTAAATCAAAGGAGTATTTCGAGCAAATTGAGAGGATTTTGAGCCGCCCGTTTCCGCGCCCGTTTCTGAGCCTGTTTCTGCACCACCCTAMSMRCSWYMACGGTTCCGAGCCCTTTTAAGATTATGAGCCCTCTACACTTACCCGGGCAAGCAGTATAGGTGTGGGTGGGGGCATTTTATTGCGAAAAAAGGGCACTTCAATGCAAACATGATTGTCACGCCACTAAGCGTAAGTGGGAAGTTTAGCTAAATATGGCCAAATTGATTTGTATTTTGGGCCAAATTTCGAAGGGGGAGTGCCCTGGCCAAGGTTGTTGGATCGAGGACTCAAGGTTGAGAAGCACAGTCTGCGCAATTGGGCGGAGGGCCTTCACGAGCAGGAGAACGTGAGGTATGATGAGCCCAAATAAAGGCGGCCCTTTGGGGGGGGGTGCCTTGCCTACCTGAGGAGGGGGCCTTTCCACCCGAGGGACAATCGAGTCAAAGTTGGCTTGTGATCAAGACAATAGAACGAGCAATAATACTGAACGCTAGTCCAAAATCACCTACCCAATCGACAAGCATATCCCTTATAGGTGTGGCAGTTAATACTTCGACGACTGCCGGCGCTGCGCGCCCCTTACAAAGCTTTCCCTGATCGCATCGCTGGAAGTTTATTTCCCCTTTTATCCTTCTTTAAGCAGGAGTGACAAAACAATGTTGAAGAAGGTTTACCACAATTCGTACATTCCCTACAGGAGTTCCCCTTTTACCGACTCATTTCAAGCTGGATTCAGTATTCAAGCTTGTTGCGAACACGAGTGCAGAAAGAAAGACTTTCCCGCCTATCTTCACAGCCTTCGGCCGGGCCTAGTGAGCAAAGATATCCAAATAGTTCAGAAGCGTATTCTTTTGAGAACGAGAAGCGATAGGCGGCGAGAAAGAGAGATTTAGTTGGAATTACCCCTAAAGCCAGATACCGCCCTTTACCTTAGGCCTTCCCGGGGGAAGAGGAACACCAGCTCTTGGTAGTGGCCAGAAGCGAAAACCTTCTGTTCTTGGGCCAGTTGGAAAGCAGCAGCCTCGATAGCATGTTGAACCGTTTTTGGTTTTGTTTCTTGTCCTTGTCCTCGTAACGTGGTAGCGTATAGCGCACAATGAAAGGCCTTTTACTAGTTAGTGAGTTCGTCCCTAGCTAGTTAAGCTAGGCCAGCTATGTACGTATGCAAGCTAAGCGCATGTGCGCATGTCGTGCGCCGCCTAGCGTATATACGCAGGCGAACTTAGTCAAACAAGTAAGGCGTGCGAATATTTATGCAGTGCTATATAAAACTAAAACACATAACCGAACAGATTGCGTCAAATGCATAAATTGATCCAGTTGAGGCCGAAAGAAGGCTGAATCCTTGATGGAATGTGAAAGTGCTATTTGAAAGGAAGAAAGATGCCGGAGGACTTAAGTGGCGGCCGTAGCCCACAAAAGCAGCCTTTATTTACCAATCTTTGTAGAATCGGGAGAAGGTCAACTTTCGCCCTCGGATCCATCCTTTCAGGGATTGATCAGCCAGCTGCGATTCAGACTTTTAGGGATTGATCCGCCAGCTTTGATCAGCAAGCAAGGATGCTTTGAAAAGCTAGCCTATTATACGAGAGCTAGCGAGCAAGCCTATCCAGCAGAGAGAGCGTTACCGAAAGATTAGCACGGCCACAGACAGACTCATTCTAAAGAATAAGTTGTCTCTTAAGTAGATCTTGCGCCACCGGATGTCAATTCTTGGGTAATAAATAATTGAAAAAAGGCCTATGAGCTATGGGGAAAGATTACTCTCTAATTTCAAGAAAAATCCCATGCGTGCGGAGAAAGCATTCCCAATTGGGGCTCCGCTACGTAAAGCATTCAAAGGCTCGCTTCGCATTTGTTGGGTTGGCATAATGCGCTACGCTCAACAAAGGCTACCGAAGGGGCTGCTTTAGCGGGGCCTAAAGCCACCGTCGAAGGCCACCCAGCCCCCGGCTTTAGCGGGGCGGCGGCCCCCCCGCCAAGTTCCTTTCGTGCGCGTAGCATCCCTGAAGGTCGGCAACGCAGCTCTGGCAGCGCATCCGTTGGTTCGAGCTTTAAAGGGGTGCTGCGCTCAAGGCTCATCCCTTGGCCAGCCCGGACCTCTTACCGAAATTAAACTGAGCGAAAAGCGATCGAAAGAAAGAGATTCTCGATAATAAATAAATAATGAGCCAATTTCTTAATGAGAGTGGAATGGGAAAGAGAAAACCGAATTCGTTCAATTAATTAAACCGAATAAGTCCTCGTAGAAGACTAGTTTTCAGCATTGAGATCGGTCTTCGTAAGCGATCAACAACCAAAGTCAATGCTAGCAATGGTAAGGTAGGGGCAAGGAGGGTTTCGTGGGCTAGCAGGTTATTAGTAAAGCAAGGCGGCTTTCACGCGATGAACGCTACGAAAAAGGGACAACCACTCATTCAGAAATCCATCAAATACGTGCGCTTCAATGGCTATTCGATCCATACGCTCTATAACCTACCCGATTTACAAGGCTATGGGGCTATTTAATAAACCTATTACTTCCCAAATTACAGAAGATCCTCTCATATCGTGTATGCCCAGCCTCCTCGCTTCCTTTCAATGCTCAGGGGGTTTGGGTCAAAGGGAAGGTTGGAATAATTACTTATCGATTAATTTCGGGACAAAAAGTATTATTCCTTCCGTGGCAATATCTGTTGTTGACCGATTTAACTGGGTTAGCAAGCGATTAATCGGATAAGTAGGCTCATCGACTTAGCCGGCCTCGCCGGGTTTGTTAGGGAGGACTCTGCCGGCTTAACCGGATAATGGTTGGTTGGTAAAGTGTTATTCCCAGGTGGGAGATAAAGATTTACTTCCGATGCTGGGCTGGATGCGAGTGAGTGATGGCTTGGTTTAAAGAATGAATGGCTGGTTGATAGCTATTGGGGAGCGGATTGCATTTCGTTTCTAGCGATCGATAAAGAGAGGCGGTAAAACGAGTAATGCATTGAAGGACTGGTATTGAAGGTGGTGAGCACTTAATCACTTGCCCGGGGCCGGCAGTCCCCCCTGCCGGCTAGTAAGACTGTCCCACCCTCCGACCTCGGCTTACGGGGCAGGTGGACTAGCAGTTTGGGCCGGCAGTAAAACCTCAATAGCTCAGGGAGAGCCAAATCGGTAGTTACTCCGGTAACCATGGCTAGTCAGAGAGCGGGTGAGGTCGAATAATAGCTGGTCGGGGGGGGCCAAATAATCATTGGTCAGGGCCAAGGAAGAGCAGGTGAAGTTTACTTCGGTCAGTGCCAAAGTGTCTTCGGGCTTTTTGTGCTCGAAGGGCAAGTAAAATCTCACTAACAGGTTCGATTTAGTCTATAGAAAGCAAAGCCGAATCCCTAGCAATTGCCACTTCAAATCCAGACATTTGCCAGCCATTTGGCACAGAAAAACGCCCCGCCCACAAGACCCACAATTTGCCTAACATAAAATCGGGAAATTAATCAATCCTCGAGAAAAGAACTCCTTTAAATGGTCATTATCATTCCAAGGCCTACTGGGCAGGGCCAAAGAAGAAAACCCCCTTTAAGGCCTATCGGCACTTTAAAGGCTCGCGTTAGCTCGCCCCTCAATAACATGGGAACTTTGGTATACAGAAGGCGAAGCAAATGGCCTAACAATTGGCGTGGCTAGTGGAATGAGTATCGATGGATAGTTTTGGTAGATCGCATTGCCTCGTTGCCAACTTCTTTACCTCAGGCTAACGCGCCATCAATCAATACGTTTACCTTACGCGGGAACATCCAGGTAGGAAGAAAGGATTCTAACCTAAAGTATCCTGCCTGGATCGTGTTTTTTTTTTTTTGATAGGCTCGCAAGATTCTTAGATCATGTTTTCTTGGCTAACATAGATTTCGGCAAAACTCTTTGTCTCTTTCTCTCCCTTCCAGCTGCTACTAAATCGGGAAAAAGTGGATGTTGGTCCGAGAGCTTCGCGCCGCTTCGCGGAGCGTAATTACGATGACTGGTTGAGAGCATCGCTACACGAAGAGCTTCGTGGAAAGGCGGGGTAAGCGCCGATAGGCGCCCGCTCCGCCCTCTTCTTCGGTTCGGGGGTGTGGTGGGGGGCAGGAGGCGGAGGCCGCCGTAGCCCACAAAGAGCCCATAATGTGCCTAGTGGCTCGTCCGTATCTGCCCAGTGCTCCGTGAGCGAACCCCGTTCAAGTGGAGTGTATAGCCGGAACTAAGAGCTGTGGGCACTTAAGTGCGGCTTACCTTCTCGCTGACCCTAGCCAATCTCTTAGCCGCATCACCCTCTCCACGAGCTAGGCCATGTGGATGGCGCCGCCTCCCCGGACTGCTGCTCCTCGTGCAAGCTCCTGGAACGTCCGTCTCCCCCCCAACGGTCTTGGGGGCAAACCAGTTAGTTCCCTTCGCATGTCTACAGTAACTCCCGACAGTGAATCGACCGGTTTCCATTCCAATCACTGAATCGTTTGGAACAATCTCAGCGCTTCCCAATCCGAATAGAAGGAGGCTCCCTTCTTTCTTCAAATCGGATTGAGGAGAAAAACTGGGTGGGATTTTAGTAGCGTAGAGGCTTCAAGTTCACACAGAAGATAGTGGAGCAGAGCCTTTGAAGGGCGGGCGTTTTCAGCAAGCTGCCTCTTTCATGCCTATTCAGTATATATCTATATCTATATAGATATAGATATATAGATATATAGATATAGATATATATCTATATATCTATATCTACGATTATTCACGTTGAATTGAAGGCACTTGACCTTGATTCTGTTTCGAGCTATCCAGCTTCGCGKTGAAGGTAGTCGCACGCAGATAAAATCAGGCACTCGACCCAAAGAAACAGAGAATTCATCATGCCTACCTAATGCCCCACCAAGGAACGAAGTCACTTCGACTTCGTCGCCAAACTCAMTCTGCGCTCCTAATCTTTTTTTATCTATCCGGCCGGAAAGGCAGGCTTTTTTGTTACTCGTCTACCGCAGCTATGATGGCGCAGTAAAGACCTTGCAGAGTTTTCACTGACTGTCGGCTTCTGGAAGCCAATGTCCTGGGACCCCCTCCCGGGACCTCTGATCCCCGGGACTTCTTGAATGGGAAACCGCGTAGCGCTTTCTCAGTACTTTATTTGGTCCCGGCTACTAGGTTAAGTGCTTACAGCATTTACCCCGGTTCCTGGTAGGCAGGTCAAGTGAGTGCGTTGATAAAATTCACGTATATAGATGCTAACGATTCGCAGTTCTTGTTTGAAGTCGAAGCTTTGCTAAACCAGTGAAGCTTCACTTGTCGAAAAAAAAACCTTTGATTGAAAACGGAGTGGTTCCGGCTTTTCCGGTAAGAAAAGCGAAGCGCTTCCGCTTCGCGCCTCTTTAATCGAATCTTTGTAGGTTTATTCTCTCGTTCTGGTAGCGGAATCGAACCAATTTGTCGGAAGGACTTTCCGAACGAAAATGAGTGGTTTGGGTTCAGATAAGGCCGAAAAGGCAATTACTGGCCCATTCCCAATTTGAGTCAAGCTCAACACACAACTAAGACAGCTCCGAAGGCGCCCAACCCAAGTAGGCTCCTAACAACAGCAGCGGGATAGTACGACTGAAGCGAGCAGATGGAGATACTTGAACGAAAGACTCTAATTGCTGGGAACGGGTCAACGACCTAATCAGGCGGATAGGCTACTGGTGATGGAATGAGATACGAGACTGCCCAATAGTAGGATGAGATGGGGCCAACTCAGGCAACGCAGTCCTCGACACAGCAACTATCGCCGGCAGACAATGAAATGCGTTAACTTACGCAGTCAGAAACGAAAATAACCATTGGAAAATATAGATATATGGATAGATAGGTATGAATTATTGGGCAACAACCTGACCCGTGCCCGGATCTACCTAAGTCGGAAACTAACTAACTTTTGCGGGTAAATAATCTTTTTATTTTGAATGAGCAGCCTTTTTTCAGGTTCCCCAAGGCGGGCGGCTTTCTTTAGCCTCCGGTCCTCCCTGCGACTGGTTTTCCGGGGCCGTTCACTAGTCTCCCACCTGGTTACTCTATCTGCTCATGGGTAAAAAGCCCTGGCCCCCCCAAAAACCGTTTGTTTCCAAAATGATATGCCAACTAAATCTTTATCTAGTTAGTTGTTGTAAACGGGGGGCCCCGCCTCCGCACCACCAGCTACCTACTCAAGAGGGAGTATACGGTCTGGGAGGGAGGGCCTGGAAGAGTAGTAATCCAATGGGATTGAGTAAAAGCCAGCTWTTGCATTGAGGAGGAAAGATTATTCTTCCATCCCATCCTACGAATTTTCGTAGGATTCAACCTCATCCGCTGGTTTTGGAAAGGTGTCCAGTCCACGGAAACTAATACCGTCCCGGAGCCTCGTCTGTGCTAGGGTGGTAGGAGCATGAACGCTAATGAACAGGGAGGCGAGAGGATTTTACTATACCTCATGGCATTGGCAAACGAGGCGGCTGGACACAAGTCACTGGCTATCCGACATTCTGTTCTAGTAATTTAAACTCACCCCTGGATTTCGGAAGCATGGGATAGGTTGCGAATAAATCACGCATATGATTGATTATGTGAAGCCAGCTTTGCATGATGAAGCGCTTGGGGAAACAGTTAGTTCGACGCTCATCTAGTGACACACAGTTGGCGTCCACAGGTAGTGAACGACAAATTATCCGGTAGGTTATCTTTCGATCCTGAGCAAGGTACAATCGTCGATGATGACCTGTATAAAATGTCAACTGCTGAGGGTAGCAGCGAAGCTATTTGATTTTAAGTAGATTTTTTCGGTCAATTCCTAGATTAGACTTATTCAATTACCACCAACTATTCATGTAGATTTATCTGTGAATAAAGGCCGAATAAAAATAGAAAGAGAGATTGTTTGATGAAAAAGCGAAGAAGCGAAGCCAAGCAATCCCGAGCGAGCGAGGCAAAGCCAAGCGAGCAATCAGACCCCAAGAGGAAGTGCATGAGTCGGAGACGAGATGCACACCCAGGTCCACGAACTTTTTGCGTTGCGGGTCCGCCGCATACAAGATCCGACTGGGTTTCTGCGGGTTGAATCCTTTTTTAAGGTCGAGGTACTGAGATCCGCTAGATGGAAGCACACAGGTTCAACGATCTGCAGTACGACAGATCGAGGATCCTTACCAGGGGCGCCTACAAGCAAAGGGTCGCTTCCCGCCCCGCCCACCTGGTTTATCGAACTAAAAGCCTTACCTAAGCTTGCCAACGAACAAGGGCGGACTTTCGTCTGGAGTACCGTCAGTCGGTAGAGTATCCAACTTCTGCATTAAGCGGAGATGGAGAGGCCTTCGGACGAGTTGGGAATACCAATCCCCCTGTGATGGTTTAAGTTTTGCATTTCGGCTTACTGGGGTGGACCAGATTGACCATATTCGTATATCATATATAAGGTCTATCCATATCTATCTATACCTATCTAGAGATGTATGGATAGGTCTAAATACACATATTTGTTCAAACTGGCCGAAACATAAATTCGGATTCATTTACGCAGAAATATATCCATACATACAGGTGTATGTATATCCATATATAGAGATATATCCATATATCTATGGATCTATATATCTATGTATCTATATATCTATGCATATGTATGTACATATCTGTGTATGTGTCCAAAGCCTTTTTGGCAGTCACCCCGCGAATCTCTTTTCGTTCTCAGTCCTTTACCTGCCTCGAAGCCCTGCTATATAGGCATTACAGTCGTCTATTGGACACACAACTGAATTCCACTTCTAAACAGAATCCCCGCCTCATTCATCACTAATAGACTTCCTCTTGCCGACCTCCGTTCGCGCAATTTTCGGCACACCACAATCAGCGGCGTAAGTCGTCGTCTACCCACTCGAAGGCAATAGTAGCCGTCTAAACAAAGCCTCCGTTTGTCATCATTCTCGAATCGGTCCAGTCCAATTGCATCGTTTCAATCAAGCAAGCTCGTGCAAGCAAGCCTCGTGCTTGACAAGCTCGTGCAAGCAAGCTCGTGCACGTTTCGATTGGGATCGTTTCCAATCAAGCAAGCTCGTGCACATTTCAATTGGGATCGTTTCCAATCAAGCAAGCTCGTGCACGTTTCAATTGGGATCGTTTCCAATTCCAATTGGGATCGTTTTCAATCAAGCAAGCTCGTGCAAGCAAGCTCGTGCCAAGCAAGCTCGTGCCAAGTAAGCTCGTGCCACCTTTTGTCATCATTCTCAAATCGGCCCAATTGCATCGTTTCAATCAAGCAAGCTCGTGCACCTGGGGCGGCCTTGTCGAATCCCTTGACCGGGAAGAAAGGGAGGGGCTTCGAAAGGGCGCCCGGCACTCCCACACCCACATCCCGCCGACTAACGAATTGGCTATAAAAGATCAAAACCACCGGCACTTTGGTCATTCCGGAGGACTTGGTAAGATGGTTTGTTCAGTGAGTGGAAGAGGAAAGAATGGGGGGCTTAAACCGGTCAAGCCCGTTTGCTCTCATTGTGGGAAGCCAACTCATACCGTGGATCGATGTTGGGAACTTCACGGCAAACCATCTGATCTTCCCAGAAAAGATAAGGTAAATAAGCCCGCATACGCAGCTGTAGAAAAGCCAACTATTCCACCTGAGGTTTCTGATAAGAAGCAAGCATCGTCTACAAAATCATTCCGAACGAGATTCTCGAAGAATTCGCTCAATTCTACCTTAGCAAAAGATCAAGATCCGATGTCTCTTCTTCTCAAGAGACCCACTCTGCCAATGCCGCAGGTATCTTCACACCTAAGTAATAACCTCCCTTAGGTTGTTGACTCGGGGGCTTCGAACCACATGGCCGGGTCAACTGACGACTTCTCTTCTCTTTCAAACGATGTCGGTAATGTTTTAATTGCCCTTGCTAATGGTGAAACTGTTCCTATTCAAAGAACAGGAACAGTCTCACTTCCTTCTGGCTCTCTTTCCAATGTTTTCCAGGTGCCTGGGTTAGATAAAAACCTTCTTTTAGCCATTTTTCAAAAAATCACAATTACTATGGTCTTGATCCTTTCCATAGGTACTGCTCCACGGTACCAGATGTGAGTGAAAGAAGGGCTTTGCTCTAGGTCTATCTGCTCCAGATAAAAGAGATGTATGGACCCGGTCAATGATTAAATTAGAAACAAATATAGTCACACATGGACCTATCTGAAGGGGACCATACAGCAGAAGTGGCCAAACCATAGTTCCACGGGGTGATCAGTCATTTGGAAAACCTTCCTCTGCCTTGAGGAATGGGACCAAGGAGACATCCCTCTTGCTCAGTTGTTTGAAACTGAATCTCGGCAGCGAGTAAGGGCGAGGTTGTAAAAACAAAGCCAAGGATTTAAAGTGTCACGGGCAACATCGGTTGTCATATATGACAATCCCGGAGGCCAAACAGAACCCGGGACCCGTCTTCCGATGAGTCCGAAGACTTGACACGTACCGTCTCATCAGAAGTGTCAAGAACAGAACACGTCTTTGTAACCAACGAAGACGACCCCTAATTTGGGATCTTTCCCCCTCTACGCCTACTTCTCCTCCGAATCCAAGACTTGGTTCAAACTTTCAAGCAGTACTGACCACTATTCCATAGATAGCATAGAGCTCTTACACAGCTATGCCTAATAGGCTAGCTTCACTATAAAGGCTTTCTTTCCCCGTGGGAGAAGTTGAATCGGAATCTCTGTCACTCAAAGAACTCTCTTTCCTTCGCCCTTTGAATCTATCTATTTCGGCTACAGAGCAAGGCAAGGTAGATGCCAGTTTGCTTAAGACAGACTTGGAGTAGTTCGAAGTGGCATGGATCTAATGAGCTATTCCTCGCATCTCCTCCTTTATAAAATTGAATAAGGCAATTGCCCACTAATCCTCATGTCCTGAGCCTGATTTTCATACTTCTATCTAAATCTAATCTAATAGGCCGCATTTGATAAAGTTTAGCTATGCCCACATCTCTTTCAAAGGAAAGCAGTCTTCTAAAGAAGAAAGTCACAGTCACACCGCTAATAGGCGGAAGAAGAAGAGATTCCCAGCTACTGACTCTAATAAGACTAATAGCCGTACCGCAGAAAGAAGGTCAACCTCACCCCCAAAAGGTAATCACAGCTTTCTTCCCCTCAGGTCAAAGAGTAAGAACTCTTTCTTCCGAATCAGATACGAGCCAAGGATATAGTAAGGGGTTGGCTTGGAAGGTAGAAATAGTTGAGAGTGAGAGACAGAAGAGTCAGTTTATAAACCTTTCATCAAGCGAAAGCTCGCAGACAGAAAAGGCAATGAGTATTGTCAACCACCGTGAAACGTAAATAGTAGAGGTACGGCGGGCATGCTTCCTTCAAAGACTGGCAGATCGATCAAAAAGGAAAAGCCAATTTTCACTATATTTATTACTTTTTCTACTTCTTCTTCCAAGTGCAGGATAACCCCCTTGAAGGGGTTGTTGGTTTTTTTCTACCAATTGGGGCCCTTCCTTCACCACCCCCATGGGGATGGTCTACAGGGTTCATAACTACTCCTCTTACTACAGGACGCTTACCTAGCCAACGCTTAGATCCGGCTCTACCCAAACTTTTCTGGTTCACCCCAACATTCCCCACCTGTCCGACTGTTGCTGAGCCGTCTTTGGATATCAAACGGACCTCCCCAGAAGGTAATTTTAATGTGGCCGCCTAACCCTCTTTTGCAATCAGTTTCGCTACAGCACCCGCTGCTCTAGCTAATTGTCCACCCTTTCTAAGTGTGATTTCTATGTTATGTATGGCCGTGCCTAAGGGCATATCGGTTGAAGTAGATTCTTTTTGATCAATCAAAATCCCTTCCCAAACTGTACAAGCTTCTTCCAAAGCATACGGCTTTCTGGATGTAGATGATGATATCTATACAGATGGATCTTATACCTATCGTACACTGAAGTACTACATGAGTGGATATATAGGAATCTGAATCTGCCGAATCGCTCATGTTATGATCTTCTACATCCTAGGTCTTCTTGTTCCATCATCTGGCTTATGTTCTTCATGTAGCATTCAGACCGAATGACTCTATGAAATTACGTCGATACTTCCACATATTATGGGTAACGTAGGAGACATCTCTATTTTTCCCCTTGAAGGGGAATCTTTCGAATTACCACTGCTTAGCTTTCAATTCGCCTCTGACCATCAAATGAAATGTGAATAACCCGTCCCCCTCTCTTTGAAACAAGGGGGCGCTTCCGGTTTTGTCGATGCTTGAAACAATTTTGTCTTCTCCATATTACTATATCTCTAGAGTCAATAATTTTCTATGAGGAACTACTGAACTCAATCACTTGCTGCCGTTACTCTTCAGTTTTATGTTGAGGTCTATCCTATAGAGGTACTCAAATTGGATAAGTGATCGATTCTTAGGTTTCGTCGTAAACCTAATTGGTTACTTCCAATTACGTAAATCAATAGTTCAAACCTTTGAGGGCATTTCCCATTTTTATAGGAACTTCTGTACCAGAAACAATGGTATCTCCAATTATAGCCCCTACTGGGATGTAAAATATATCTCTTCTCACCATCCCCATAGTGTATGAGACAAATGTATGCATTTCGATTAGGGTCGTATTCTATGGTTACGATTCTACCATATATGTCTTTTTCATTCCGTCGAAAATCGATTTTACGGTATAGACGCGCCTCCCCCTCTATGCCCTGCGGTAATGATTCCTCTGGCATTACGACCTTTACCACAATGGTGCTGTCCATAGATCAAATTATTTCGTGGATTGGATTTCACTTGACTGTCTACGGCTCCATTACGTGTGCTCGGGGTAGAAGTTTTGTATAAATGTATCGCCATGCTATTAAGTATTTTATTTAAGTTCTTTTCCTTCTAGGAGGTGGAATAGAATAACCCGGTTGAAGCGTAATGATCATACGTCTGTAATGTATTGTATGTCCCATAATAGGTCCCATTCTTCTACCCTTTCCCGGGAGTCGATGACTATTCATAGCTATTACCTTGACACCAAAGAAGAGTTCGACCCAATGCTTTATTTCTGTTCTAGTTGATCCTAATTCGACATTAGAAGTATATTGATTTTTACCCAATAACCGAATACTTTTGTCTGTAAATACTGCATATTTGATTCCATCCATAAATCTATTTTCTTCCCTATGAGTTCTAGTCTCAATAAAAATGCTAGTTCTTACTGTTCATATGTTATGATATGAATATACCACACCAATTCGTTCTGTATGGATGATGAGACTCCATTGATACAGAGCCAATTCCAATAGACTTATTGGAGGGCAATCCGACCGACCGACCGACCGACCGACCGACCGACCGACCGACCGACCGACCGACCGACCGA
>Contig07+212681
ATGAGTTCTAGTCTCAATAAAAATGCTAGTTCTTACTGTTCATATGTTATGATATGAATATACCACACCAATTCGTTCTGTATGGATGATGAGACTCCATTGATACAGAGCCAATTCCAATAGACTTATTGGAGGGCAATCCGACCGACCGACCGACCGACCGACCGACCGACCGACCGACCGACCGACCGACCGACCGATTGGTGTGCATCCAGTAGGAATTGAACCTACGAATTTGCCAATTATGAGTTGGGCGCTTTAACCATTCAGCCATGGATGCAAAGAGACTCAGCGAGTGAACTAGGTTTTGGTATTCCTTCTCGAGCTTCTATTTCTTCCGTTAAAGGAGATTCGGTAAAAGATGGAATAGGAAGACGTGTTTCCAGAACGAACAAGATACGGGTTGAGAAGGGGGAGTTAGCAAAGTTGGACAAGATTGGAATGGGCATAGGAACATGTATTGATGTACCAGATCGGCTAATGCTCCCAGGTGGATGCGATGTATTCCACCAGTTGACTGAAGACTTTATTATTGGTATATCGATAGGGCCAGCACGGATTGAAATAGGAGCCAGTTCGACAGGAAGCTTTTGAAAACGCAGTGCACCCAGGTAAATAAGGAACGAGATGAATACAGAGGTTAAACGAGCATCCCACACCCAAAAGCCCACATAGGTCCCGCCCCCAGTAACTAAGGTAAACAACGTAGAAAAAGCACCCATTTCTATACCGGTTCCGGAAGAGCGAAGAAAAAGGGAATGTTTCGTTAATAGGAACAAGAAAGCGTTTATAGCCGTAGCAATATAAACAAGAATACTCATCCGAGCCGCAGGAACATGTACATACGGAATACGAGAATTTCACCCTGTTGAAGATCTAGTGGTGCTACCCGAAGACTTAAATGAATAGCCATCGCTGTTAAGAACACCCGAGATCCAATGAGAATTTGCGCGTAGCTTAAACTGGTCTTTGACATCAAAAAAGAAGGTTGTAATAACGAAATGGACATCATGTGATAATTTGGTCCTAGCTAGTGGAACAAGAAAGACATGGATCTATATTCAATACGCGCCCCCGAAAAAATCGAAGAATTCCCCTTAGCACAAGCACTAAGTAAGAAAGCTACCTTTGTCTTATTCAAAACCCCAATTATGAAATCCCTTCTCTCCCACTTCACACCTCGGAACGCACCGTTCTTATATAGGTAAACGCGCTTTCACATCTTCTTAACCCGAAATGGCTGAGGAGCTAAGAGATGGAGGGTGGTCGTAGATCAGCTGATTGGTGGACAGATGGCCGGTTGAACAGCCGAGCCGATGACCGCCAAAAGACGGATAGAGTTTTTTATTTCTGCTCTTTTCCATTCCAGAGTCCCCCACTCAGAATGGCTACTGGCCAAGGGGAAGCTGGCAAACAAGGGAACATGAGACAGAGCCCGATAAGTACGTTACTAAGGATGAACTCAACACCAGTTGCAGCTTTCGATCATTTCTTATGCAATTGTAGCTATCGAACTTTTTGTTGAGTAATTTGTTGGTTAACCCGCTCTGTTAGGACTGCAATTACTTGCTTTAAATGTATTGTAGGCACAGCACATTAAGGCATAGATTCATTAAAAATGTAATACTCATAATTTCATTTTGCATTATACACCCTTAACTAGTTAAGAGAATCTTGCAAGGTGGAGCTGGAGCTGTAGGTGTTGTTAGAGTCGATGGGAAAAGAATAAGGAAGGTCCGCGATTTAGCTATCCACCTGGAGACTCTGAACGAACCGTTCGACTATGACAAGGAAGGGGCGACTGCATGAGTGTTAGAATCTTTCATTAAAGAATTAGATATGGTGAACCGAGTATATGATATCTCTTATAAGTGGTAGAGCGGTCAGCTGTTAACTGACTGTTGGTAGGTTCCAATCCTATCTGGGAAGCTCGCTCCCCGTTTGGGGGTATTCATATTAAGGAGCGGAGAAGACTATGGGTCATTCACTCGCCGACAGATGAGAGAATAAAGAAGAGTTCACAGCTTCTTCAACCATAGCTATTCCTGTTCCCACGAAAGCAAGAGTAGAGAGTCGGAAAAAGTTAACCACAGAAAGCATAGTCACACGGTCAACCGAAGCAAAGCCAAAGCTAGAAGTGGTTTATCCAGTATGCTGGTTGAACCCCCGAAAGAAGCACCAATAGCTTCATCCAATCGCTATCATGATTGGAGCATAGATAGAAAAAGTATGGGTAGAGGTCAAATGCACACATCTACCAGGTAAGTTAAAATCATTCCATACCCATATCTGGTAATAGGCCTCCAATTACTTCAGCCTAAAACGAACGAAAGAGGCCGGGTCAACAATCTAATAGGGTGCATTCCCCCGTTCGAGAGTCAGAATCCTAGCCAGCCACTGGATGGTGGACAGAGTGGAAGCAGTTTGTCAGAGACTCTATAGGCCATTATTGCATGAAGGGCCTTCATACTACTATGTCTCCCATGATGAGTGAGGAGACAGGGAACAAAGATCGAATGGAGGCAGTCCAGGCCACCACTCCAAAATGGATGGTGTACATGGCTGAGAGAAGGCTTGCCCTAAACTGGGCAGTATTCGAAGGAGATGAAGAAGATTCTGCCACTCTGCCAGAAATTGGTTTGGATGACTTACAGTCAGCCCCTGCCAAGATGGAGGATGTGAAAGCAGATGTCCAAGATCCCCTGAACTTAGGAACACAAGAGGAACATAGGATTACATATATAAGCCAAGTGCTCGTGCGGGAACAGATTTTACAGTTGCTGAAGCAGTACAGAGATTGCTTTGCATGGGACTATCATGAGATGCCTGGTTTAGATAGGAAGTTAGTGGAGCACAAGCTTCCAATTAAGCAAGGGTTCAAGCCAAACAGCCACCAAGAAGAATGGCACCGGAGGCTTGTAGAACAAGGTAAAGAAAGAGATCGAACGCCTCTTACAGGCTAAGTTCATTCGAACTGCCTTGTATGTAGAATGGTTATCTAATATTTTTACTGTTCTCAAAAAGAATGGAAAATTGCTCAAGCGGACTGGAGATCGTAGGATCAAGGTCCCCAACCGGCCGGCCGGCCGGCCGGCCGGCCGGAGAACCCGAAGGCGAAGAAGAGTCAGATGGTTCGCCATGGGTTGAGGTTCCGGCGGGGCCTACTTCTTTAGGAAATGGGCCTCCAGGGTTGTCCCAGCCCCACATGCATTTTTTTATAATAGATTTTAGAACCCTCACTAATACTGTACTCATGGATCCTTTTCAGGGTGTCTTGGTGCACCCTGAAACTACGATCATAAGTATGAATAAAAAATAGTATTATGCCTACAATGAGTGAAAGAATAATCTTGATAAAGACCGAATGTTTTTCAACGATTTTGGCCCAATCGTTCGATTGATCAAGTTTCTTTTCAATCTCACTCAATTTCTTTTCAATCTCTTTTACCATTCCCATCTATTTTTCCTTCATTTCTTGTTGTTTCCGCTTCTCCCCAAAAAAGAGAGAGACTTTCTTACTATAAAGAGCTGTGGTTGGTTGTTGACCAACGAACTACGTGGGAGAAAGATGCACAAACGACAGAAAAAGATCTCGACGCCAGGGAGTTGAACCTGGAACAGGGAGTTGAACCTGGAATCAAGCTTTGACGGAGCGGCGCACGCAACCTCGGTCATCTCGTCATTGGTAGATAGTTGTTTCCACCATCGGTAGCTCTCCGGTGTCCACGTTCACTGACAATCACGAGAGACAGAAGGCGAATAAGCAGGCGCATCACTTATGAGAATACTCAGGCTAGGGGCACACCCGAAGGAACCAAATCTCGACAGAAGAAGGAACTCGATCACATGAAAGAAGATTTCTTTGTATTTCTCTACGCAACAGGCATCCCTAACATCTCATCGAGCCTAGAATCCAATCTCACTCACTTATTCACTTATGATATTTCGAGTTAGCCCTCTCCACTTGCTTTCAACTCTCGTGATAGGGTCGCGATTACCTTTTCCATTTCGTCATAGCTAATTAGAGATCGTTGCCCATCACTCAGCGGTTTAGGAGTAGGAATCGTCTTTCGCTACCATGAGATGGAAGCGCTACAACGAAAGTTGTTCACATCACATATGTAATTTATACAATTGCTTTTGACTAGTTAAGTTAAGGCTGCTTTACCTACCTCTCCTTAAGAGTCGAGCATCGCTAAAGCCCTCTCTCTACCGGTCTACTATCTTCGTTCCTAACTAAACGACGGTTCGACTTGCATGTGTTAAGCATATAGCTGAAGTAGCATGATTGGATTAGAGCTTCTTAGCGCTTAGGCTACTACCCATAAGCTTCAACCTTCTCTTCCGAGGAGAAAGTAAACAAGACTTTCTACGCTAGAATCTTTCCAATTCTTCTCTTATGAAATTGATAGTTCGATCGAGCTTTGGGCTCGACGGTGTCAGGGGTTAACCTCCCTTAGCGTCGGATTGTCTTTGGATGTCCGGCGTCCATGAGGCGAACAGCCGGTAGCGGGAGTCGGATCTCTCCGAGGTCTGTCTCCCAACATATGGTCTGTTTAACCTCACTCCTGACACAAGGAGTCCTTCTACGGTGAAGAAGGTACCAACCCATGGTGGACCCTGCCATTTAGGCGAGTTTCGGTGGGTCTTAGCTATTTTGCTAACGACCATCGAATGGTATAAGGTTTTGGAAAAACTTAATCTGCTAATTGTGATCCGGATCACATTAGTAGTGTCCGACGGTCTCACCAAGGAGCTCTGCGTAAGAGCATACCTAGTCGCCAAGCGGGTTGTAGAGCTGAACCGTAAGTCTGGTTTGTTGTTCACTGCATTTTATCCAAACAAGCTGTGGTTTCTATCCTCAGCAAGCATATGCAGGAACCACCAGCGGTAAGGCTTTGCAGTCCGTACCGGTGTCCTTATCGGGTTCGGGTTATCTGAGGATCATCCCTTCTCTTCATAGAAAGAAGATGGTGAAGGTGATGAGGTAGACATGCTTGTTCAACGCTATTGTCTTACCTTAGTCTTGTCAGGCTTCAAAGCTTGGCAAGTGACTGGGTAGTTCAATAGTGAAGAGCATAGCTTTTCTCCAGAATCCAGATGGTCTTGGTAAGCTGCTCTCTAATGAGCAGAAAATCGCAACTACCAGGTTTATCCAATTCTTCTTTTGTTTGGCCCCGGAACACTAACACAATCGCGATAAAGAAAAGTACACGCAACTACATCAACAGCCTGACCTTAAAATAAGGAAAGCTTTTTTTCTTTTTCTTTCTTTACTCAAGTCGAGTCAAAGCCTTTTCTTTTCTACGCTTTCTTCTCTTATGAAATTTTGCCTAAGTAGTCCCTTCTAGAGGAAAGCAGGGAAGAAGAGAAAGGCTGACTTACTGAAGCAAGGACTAGCAGCGCGTCTTGTCCAATGCCCCTTCATTAGTAAGCAGTCCAGAGCAAGAAAGGGGAATGCTTAATTCATTGAATGCCAAATAGGCTAACTTCACTAGTTTCATTCCCTCGGATCACTGAACTACCTTAATAGAGCGGGTAACATTACACTCTTCTCCGCATGCTCAGTCTTCATATCTATTTTATGAACCACTTTTTCTGTGACATTCATAGAGTGAATTGCTTAATTCATTGGCGCTTACCTTCTAGCCTGTAGCACAGTTGAATTCAGGAAAGTCAACCTTATCTTATAAGCTCCAGCTTGTTACGGCAGTACACAAATCGGGAAGCAAATGCTTCATTAATCTCAAACAAATCAATATCTTCAAGTTAGCAGCCTTAACAGCAGCTGGAATCGCAACAGCTGGTCCAAGACCCATTGATGACAGGATCCGCACCAACAGCAGCAAAAGTTCTTAATACACCTTTTAAGGACAAGAAGTCCCTTTTTTTTTGCAACACTTACCCTCCTCTTCATGAGGAGAACAGCTCCAGCGCAATCACTCACTTGGCTAGAATTTCCAGCAGTAGTGCTCCCGTCACAGGTTTCAGCTTTGCTAGATCTGACATGGATGTTTTGGGCTGAATTCCATCATCAACAGACACTTGTGCAAAGATGGGAATTAGCAGCGCGTAGTCCTTCACCACATAACTCCCTCAGCTTACTTGCTTCCTTAAGCTATGCCTTTGCAAAAGCAGCACCAAGAGTAGCTACTCCTACAAGAGCAGAAAAGGCACCAACATCGGTGACTAGTAGGGATATTTCCAGTTCAGGCATCATCCTAATCATCAGATAGGGAAACCCTCTACTTAACAGTGGAGCTACTCCGTTATTCGTTCCTTGCAGAACTCCGTACCTCACTTAACGAGTCCCGTCCATGGAATGAAATGCCCTGTTGCGGTCTGGTATGATAGGTATCGGGCTAGAGGTCGACCTATGGTTCAATCTAAGTGGCTACTTTCCCAGACAAGTACCTTAGDGGGAATGAATGCAAABTGGAATCGACTGAGAATGAAGAAAGTTCGCCGGGCTGATAGAGACCCGCTAGAGGAATGAGTAAGATCAGTCTCTAATGGGCTTTACTTGGACGGATCTCCCGGCCATCCGAATCCGCCTGTGCGGGAATTTGATATAGCTAGGAATTAGCTAGCGAGTGGAATACCTGGAACGACTTTCTAGCGACTGAAAGGACACGTTCCAAGCCGGATGGAAAAGATAGCTTTTCACGAGAGATGAGAGATGAAGGGACACTCACTCTTATCTGCTGTCCGAAGCATACCGAATTGGAACCACCCATTTCTATCCTCTAATCTCCGGTTTACTGGTGCTTTGCTCCCGCTTCTTTCAGAACAAAGCTTATTACTACTAAACGAGTCATCCATAAATATGAGATAGCTGCTAGTAAAGGAAAAACCCTTTCTTAGGAAAGAATCTTGCATGATCGGCAAACGTTCTTTGCTCCTGGCATCCAATCAACGAACGATATAGGGTATCCTTGCTTTCTTATTGACTTGCTCATCCTAGAAATCCCGATGTTGTCCGGTCAAGCTTAATGAATGGCACATAAAACTGATCCAATCATCAGAGGGATTCTCGTCCAAGTCACTATCCTCGCTAACCTAAATCACTCCCCTTTCATCCTGCCTACCTTAGCTAAAGGGTATGTTTGTTTTCTTAACAGGATTTTACCATACTCGCTCATATCTTATCTTCTCTGGGCACATCCCTTAGAGATGTCCGGCTTTCTTCCCATTGACAAGGTTACCTTTGGAGCCAGGAAGTCACTGATAGATCCTTCCCTCCCATCATACCCTATGCTGAATATGTGCTCGCTCGGTTTGGAAGCAACTTTCCAGAAAACATTGGAAAAAGAGCATTCAAAGGCATCCAAAGCCCACGTAGACGATAAGACGCTGCTCCCGCTCGTAAGCAAACATTCCAAACATCTTCCCTCCGGTGATAGCCTTGGAAAGATCCGTGACATGGTCAGTGTGCCTCATACTTTTGCTATACACTGGCTGGTAGCTCACTCTGTCTTTCTTTGTCTTCCCTATCACAACTCATGTCAATCCACTCGGGAAGAAATGCTGATGGATAGACTCTGGGGCATCCATAAGTGTTTTGCAATGGGGCAGTCACGCGAAGGCCATGTTGTGGCTGCACTCTTTGCAGGACCCCTCAGTAGTTAGGTGCCTTACCACTCTGACCTTATTAGTCAGCAATCTGTCTCGTCTTGCTAGCCAAAGGATTTCTCTTAGGAATGGTTTTCCCCTTCGCCTGCCACTTCTTTGCTTCCACATCTGTTTGCTGGCCTGTGACTAAGGCGGATTTCGTACTTCAATTTCCACTTCCCTCCAGATCAGAGACAATTATCCTCTTGATAGCTCTGATATGGGGAGATAGCTTACCATTGGGTAAGTCATCATCTGAGAAGCGGTGTAAAGAACCAGCTCCTAGATTATGCTCAGTTAATGCTTCAGGATCATGTAAGCAAGCAAGAAAGGCAACTGGGATTGATGCCACTCAGCTGCTCGTCAGGTAGATGTCATGTAGAGGTAAGAGAAGCCTAATGTTTCGGTGACCATTCTAGAGTTAGGGTTTAGTTAAGCGCTATAGAACGTACCTTGTTGTTAATAGGCCTGATCAATAACCTGGGACAGACATCAAGCCGGCCTAGGGCGTTAAACGTCAAAACTTGGCCATAGAATCTATTTCCTCGCCAAGTTGAATAAGCGATAGCTCATGCAAACGCTATTGAAAGTGAAGTTCAGTGTTCGAAATGGAGCGGCTAAACTCCAAGCATTACCCGCAGCGAATGAGCCTGAATACATGATTCTAGGATTCTACCCTGACGGCCTGATTTTCGAGGTAAATACTCAGTCCGATCAAAACAGATCAGACATATGTGATTGCAAAGAATGTTTCTTGCATCATATGGGAGTAGAATTGTCAAAGTCAAAGCCTGAGGAAAGTTTCCAAAAAGAAGTATGGCGAGTGTACCGACAAAGTTGCCATGAGATTTCAAAAAAGGTAGAGCAGTGTGAAGCCCGAGCCCAGCTTGATCTATTAAAAATGCAGAAGCAGCAACAAGAGCATGGACAGTTAGCAGGATCTTCGATGGAATTCGATTATGCAAGCCAATTGAAGGTAGCCAAGCAGAATTGGTCCCTTCTTCCAAGCTCCATACTCCAAGCACCCTAGGATGAATATCTTGAAGATTCTGATATCCCCTCACCTGTTCTCAAACCAAGCTGGTTATTGTCATCAGAAATAGGCACAGTAACACAAGCAGAATGGGCAGAATGCCTCGCTCTGGAGCCATATCCGAATATTGATTACGTTCAGGACTTGTTGAAACAGTTCGACGAAAGAGATCAGACGACTGCTCAGAACTTTGGCTTTGCGCATCACGAATGCAACACGCTTTCAGTGATCCCGTCACAACCATGCGCGTTATCCTGCTCTTCAAGATTCACCAGTCTTCCGGAGAACACTACCCGAGGGTAATTCAACCAGCCCTTCCTCATCACAATTCCCGCAGCATTGGCCCAAGCAGCTACTCCAACGTCACAAAGACAGTTATATGCCGGTTCAGTAAAAGAAACATCATTGCAAGATACAGGCTCCAAAGGAAAAGGGATTGGTGCGTCACAAAGCACTCATGAGAGGCAAAATACTTTAAGAGTAATTCCATAGAACACTTGGGGGGCCGTTATCACCCGAAGAACATTCGACCAAGTCGCGAGCCCCAGAAAGAAAGTCAAGGCCCTCTTGCCGTCTTTCCCGGACAAAGACGCCAAAGCATCCAAGTCATAAGGAAGCCGCAAGAGCCGTCCACATTCCTCCAAAGTGGGAACAAGCTCAAAGCCTCTAAAGCGGAAACAAACCGCTTCCCGATCCCAAGGATTCTATCAATGGTTGATGAACTCTGACTGGAAGAAGTGAGAGCAAATTGTCGAACCTTTCACGGAACCGAGGAACATCCTCCGCATCAAGATACTTCGCCCAATTGAGAAGAAGAATGGGAGATAGAGAAGGAAAGTTGCGTCTTCGTCTGCTAGATATAAATTACCGGGGTAGAAAAGAGGAGCTAAACCTCTATAAGGTTTTGATTACTTACTTTAGAAGAGTAAGGACTTTAACTATCTATATCTCTAGATAGAAGGACTAGGCTAGTCAGGAGAGGAGGGTCCGAAGGAGCAGTCTTCCTTGCTTCTCTTACTCTCAGCCTCTGCTCTTCCCTAGAAGCACTCTTAGCCTCATGGAAACACCTATTCATCAGGAGCCGAGCGTTAGCGTTTTCAACTTCCTTCAGGTTAGTCACCTCCTTTGATGGCACATCTTCAACTATCACTCTCATCTTCCGAACATTTTACGAATCCACTGCTCTTAGCTTTCGTTACCCGTTAGATCAACAAATCTCATTACTCGTAATAGCACTCTAAGGCCCTATAAGACGAATCAAGGAAAGAATTAGACAAGCGAGATGAAAGTACAAACATAAGTCAGAAATGACATCTTTGACTATTCGAATAAAGAGGAGGGGCTTCTTTGCCCAATATATGCTTAGAATCCGGGGTAGTGTACTCTTATCCGCGGATTGACGGCCTTGGCTTATTCATTCAGTTTAATGGGAAATTCCACTCAATCTTAGAAGACCTTCCTCTCCCCCCGATCCAGTAGAGCGTGAAGCTTTGTTTTGGAATCGAACGAGAAGCTCGAAGGAAGTAGCCAATTAAAAGGTGGTTTCCGTCATCCTCTGCTTACAGCCTAATTCAAATCGAGGTTCCATCTTAGTACGCAAAGTCTTCAGCAATAAAAGGTAAATCAAGAGTTATAAATAAATCTGTCCGAATCTAATACATCCAACTCAAAGGATGGACTCAATAAGCGCTCTCCTTGCATTTGAAAAGTCATAAAGTATGAATTCCGAGGATATTAAATGCCCCTCACCTTTCTCCTTTATGTACGGATCCAGTTCGTAGCGTGTATGCCTCTTTTGGTGGGTTTTTTCTTGAACCCACCTTTCCGCTCATGCAAAAAGGCTTTGTCTGGACTGGATAGGTTGACCTATTGGAAGGAACTGGTTGCCGGGCCTGTACCCCCAGATTGATTGTCTACTCCTCTTTCCCAGATTTCCCATACTGTTCTATTAGCCGGCCTGTATACCAGCAAGAGCAACAGCTTTTATTCAAAGAGCCACATGTACCGCGTGCGCCGCAAGAGCCCCAACAGCTGATTTGTGATTGACATACTGCATGTTCCCATGTCCGCCTGTAACTCCTCATGAACCTAACGAAACAACTTAACCAAGCTAAAAATTGAGCGCCTAGCGCAGGTTATTATTACAATTGGGCACCAACAAGCTGATGTACGTACAAGCGAAAGACCAGACCAATGAACCGAAAGACCGCCTTTCCTGCGTGTGCGTGCCGTTGACTCCTCTACTTAATGGGCTATTTCATATTTCATTTCGAAACCTACTTAGTTAGAATTTATATTTCGTCTATACGGATATAGAAAAGGAAAAGTCTTATCAAAGAGCTTAATCAAGAGATTGGTACGGTATTAAACCTAAACAGGGATGGAATGGTAACAGCAATGGAATGTATTCCTATTGATTCTAAGGGAGAACGAAGGACGGAGTGGAGGATGGAGGCGGATCGGCCGGTTGGAACGCGGGCTAGCCGGCCGGGAGGTTCGATTCCTCCCCGATTCCTATTTACTCGATCCATTGTTCCCTTGTTCGTGCAATCTTAAGGTTCATAGTCCTTTAGCTCTTATTACAGTGKTTGACAGTGGCTTATGAAAGTGGTACCCCTTTCTTTACTTTAAACAGTGGTTTACACAGGTTGAATGATACAAGCAGGAAGCAAACAACAGGAAGAACCAGAGCGGGTGTAGATGCTCGTGAAGGAACAGGGGCTGAAGCAACAGGAATTGGTCAACGAGTAGGAAGACTTCTTCGGAAATTCTTTGGAAAAAGGTGGCTAACACTAAGATGCCTATAAACTACTATGGTGGTCATCATCGCTATGGCATGCACTGTGGCATGTTCTATGGTGCCTAGCCGCCTATGCTGCTGGCCAACTACAGATTCTGATGCTATGCAGTTACGGATGCTCGTAATAGAGATTATGATCTTCGTTATCGGGAGTAAGATCCAGAATTTAGTGAAAGTAGGGATCCCAGTGCTAGTGATCGGGGTTCTGTCTTTCGTGATCGTTAGGAAGAGCCGGATGCTAGTGATCTATATTTTGATGTTTGGGATCGAAAGATTCTGATGTTCGTAAGCGAGACCCAGATCCTCCAGTAGCACCAGCAACAGCAAATAAGCTACCACCTGATCTTGACCCTGACAGAACGGAATTCAAAGTTGAAGAGAAAAAATGGTTGAAGAACCTCGTCTCACATCTCTTCCTGGCCAAGGTGGGAAAAGCAGCACAACTCCGTCCAGTATCTTTCCCTGTTCCGATATAGCCTAATATCCCCACCCAGTAGAAGTGTGGATGGACCGGCGTGGATAGGGGAAAGCCTGTCCCACCATCATATAGTCCAATTCCTTTCCAGTGCCAGCATTCCTTTGTACGCATATCTAGGCGCAGTTCCAGTAGATGACCTTGTTGATCCGGGACCAGAGCCTGTTGACTAAGTAGCAGATAGACCCTCGGAGGGGACGCCCGCAGCAGAGTCAGCAGAGAGAGCAGGGGCAGGAACATAACAAGCTCCATAGCCGGTTGTTAACCTAATAGCATGATGGGCATAGACAGTACCATAGGTTGGTTCCAGATCGAGCTATTAAAGCACCTGACGGAACGGAACCGAAAATCTGGTAGAGGAAAAGGCAGGAGCAGTTTTTTAGTCCCAAGTAACAGATTGAGTAGCTTTTATAACCAGCATCTAAGTAACTTCCAGATCTATAGTAACCATCAGTGTTAGATCCTCTAGGTGCAGGGGAAGCAAGCACCGAAGGTGCCTCTTCCTTTCCTGCTCCTCTAGTAAAGAAAGGATCACCTCCGCCCAATAGAGCCTAGCCCGAGAGATCCTCATTTGAAGCTTTTACTCGTTGCGATTGGGCTACCTACTTGGTGTCATTCTGGATCTACATTGATTCTGTATCCAGTAAAGCCAATGGGCTCGTCTGTCTTCATTGGTCCAGAGGAATCAAAGAGAACAAGTAAACTAGGCCCCACAGTGTCCTCTCCCTTAACAGGCTGGCCTATTCGTCAACTTGACGTTAAGAACGCCTTTGAATCTCCCAGGTAAATATAGATAGCCTAACCGAACAAAAACGGATATAAGCAACCTAACCTAAGGCTATTTGTTATGATTGGTAAGTTCCCAGCTATCTGAGTAGGTTTGTTATCAATTTCCGAAGTGAATTGGCCGTTAAACGATATTTGTATAATGAGTACCTCTTCTGAAGCCATACCGCGAATCGCTTGTCTTCTGGTAAACGGTCGGAATCAGTCCACAAATGACTTCCTTCTTAAAATTAGATCCCTTCCATCGGGGATTCGCATCTGCCCTATCTCAATCGGTCGAGCTGTATCGGTCAACTATAGGAAACTGGCTAATAGCTCTTCTTTCTTTTGGTAAAGGTCAACGGTCCTCTTCAAGCATTGGCGCATAACGGGAGGGTAGCTCAGTAGATTACTTTTCCTGTAGTTCTTGAGTTTAGGAGTTAATGATTTGCGGATAGTAGCTTCGGTCGTTCGGTCGATAGGGTAAGTGCTCATTTCGTTCTTGCTTGCTTTCATTCTGTTATGAGAGAGAGCTGCTATACGTCTATTTCTCTTTAGACAAATGACTGTTCCCATTCCATTGTTGAAAAAGATAGAGTAGGATTCATCCGTGTGGTGAATGAAACAACATTCATTGAATGAGTTGAGGCGCTCTTTAAGAGAGGCATTACTGGATTAATTAGAATTAATAGTAATAGAAACTAGGGTCCACGTAGACTATTCAGAGGAGGTATGCTAATCAATGATCTACTTGCCCTCAATTATTCTTGCCTGCTCCTCCGTCTTCCGCTTGTCACGAAAGATTATGCCTTGAAGAATGAACGACTGAGAGATCAAACTCCAGTGCCTGGAAAGCAGCACTAGAATGCAGCAAGTTCAAGCCTTAGCGCAAGATTCCTAAAGGCGCAAGCACTTCCTTCTTTCTCAGGGAGTGGATTCTTCCTCTCGCCTGTTGAAGGGAAGGCCCCAAAGTTCCCTACTAACTGTACTGCAGAAGAGGCTGGAAGATTCTTTTTTTCAAGTAGGATCTCAAGGCATATCCCGGACCCTCATCAGTGATAGGTACCCGGTTCCGTACAGAAGAACTATAGGAAAAAGGCGTTTATGCGCTCTTCCCATCTACCTTATGTGATTTCGCGATGATCATCAGTGGAGCTAGTTCTGCTTCAAGATCATTGGTCTCAAGCGGTGAGTGATCCGTGGAAGGCTTTGACGGTAAACGTTGGCTAAGAGCCCGCAGCCCCCTACCAGCTAGTGCCCCTTTCTATTGGACAGTCGACCCTACATATACAAATGGAAGTGGTTTGGTTGTGTCCATGACCGATAGGGACCTACCGGTTTCTTAAGCAAGATGGTACCTATTTCTAATGTAAACGGAATGGCATCCTTCCTTTTTTGACCGAGTATATAGGCATCTTTCTCCCGACCCTTCAATTCACACTTGAAGATATAAGGTAAGGATTGATAGTTCTGATTGGGGAATCGGTATCCTTTGTGGATCGAGGCCTTGATAGCAGTGGTTGAGTGACTCAATTAGTAGCTTCTTGGTTCTGGTATCCGATCAAAGGCCCACTGTCTTAGCCATAGCGATCTGGCTGGCCATATTCAGTAGCGTTCGCGGATCTTTTTTTTGAATTGGTTCGAAATCAAATAATGGAAGCAGGTGTCGACTCACGTGAAGAGACATGGTTCAAGTCCGTTGAGTGAAGAATGGGGTTCCTACATAGGAAGAACAGAGTGATGGGCTGGGACACTGGGAGGAGAAGAAAGGCTCAGATAGGCGAAAGGCTGAACGAACAACTCGCAGTGACCCATTTCGAAGAAAATAGCTTCTGACTGGGCTGATGAATTCAGAGTTGGAAGAATGGAACTCTTGGCTGGTAAGACAGGGCTTGGTGCAGCTGGGCTAACTGTGCTTAGTGAAGCGGAAGCGGAAGTTTCATATGCAAGTTCTATATTGATGTAATTACAGCATACTTGTTCTCTTTTAGAAACCTCTATGTATATACTTCTATAGGACCGGTGCTCCCTGATAGACGAACAACTAGACTAGTCAGCTCTCGTCCCATTGGTGGAGCATTAGCCTAACCAAAAAGGCAAAAGAGCTTCGGCGCGTGCAGTTGGCCCCGGAGATTGATAGTCATGCACTTAAGAGACTAACAAGAAGGCGGTTCTTGAGAGGATCGAATGAAAGAAGTCCTTTTTTAGTGCGCCGGAATGGTCTTTCAAGCGAAGGCAGCGTTTTCCATTAGCGGGTGAAGCGTTGTTTAATCTAACAACTGCTTTTGCCTGGGTGAGATCTGAGCTTGGAACTCATTTTTTTAGTTATCCAACCGGCCGGCCTCCAGCAATTCTCATCCCCTTTCTTCTCGGCTCGTCCGGTTTGCTACCGGACAACCTCTTGGCTTTCTTTCTTCATGGCCTCTGTTCGCACTTTGCCATCACTTTGTGGTTTGGTATTGTGCTGACAAGGTGTATCCTCGCAGAGTATTCCGAAAGTATGCGCTTCTCGGTGACGATATCGTCATCGGTGATCGCCAGGTGGCTACTGCATATCGGGAAGTCATGGACCAGCTCGGAGTAAGTAAAGCTAAAAGTCTGATTTCTGAGTAGTCTGGGGGTCTTGAGTTTGCGAAGAAATTTCGCATCCTCGACCGTCTCCCGTTAGTGTGAAAATGCTACGGGCTGCTCGTCATTCTGTGGCTTGGATGCCAGTGTGTAAGAATGTTGGTGTCTCCTCTATTCAAGTCTCTATGAGACTTTTCGGGTAAGCTGGTTATCGAAGATATTCTTCTCGACCAGAACACCCCAATCCTAACTACAACAGGCACTGGTTCCGTCATGTGTTAGTGGCGTTCTCGCCTGGTGGGATATGCCCAATGCCATTAGAGTTTTGGCCAACTTGGCCGGAAGGTTTGGTGATTTCACCTTATCGGATGGGTATGGTTAGGCAAATGCTTCTCGACTCGTGTAATCCAGATTGGGACTTCATGCAGCGCATGGCACCAGATCTCAGTCATCAGTTAGATGATGACACGATATTTTTCACATCTCTGGTTTACCATTGGGTGCATTCTGCGTTAGAGTACGAGGAGTGGTATATCCGTAAAATCGATTTCTCTGTTACGGCGTTGGATGTCTTTTGACACCCTCCATCCTCCTTGTTCTACCCCGTCCAGACAGAACTAGAACATAGGTAGTGTTAACCGCCAACAAGAGGAGCTGGTGCAGTAGTGGGAGTAATTGGATCCCTTCTTGATGATGGACAAGGCACGGCACTTTCTTCATTGACAGTGAGCAGGGTCGTTGACTTCCTTGATTCATGCTCAGTCCCCCTTCTTTCTTTCATAACCCTACCGGGAATACTAGGGAACAGAACCGCCCATGGTTCATAAAGACGGAGCGGGGATACATTTCATCCATATCGCCGGCCTCACATGGACAGAGATGCTTATCATATCACGGCTTCCTAAGATGCTAACACAGCTATTGCTACGGGAGCTTATTGATGGAGCAAGAAGAGCGGAGTAATGTCCACGTGGAAATTCATTTTCATTTAAAACATAAAGAGTTTCCTCGTTCGTACTCAATCAGTAGATCAATGATTCGAATGCGTATCCCTATCCAGTCAATAAAGAAAGATAAAGACCACTTTTAAAAGTACCAGCCAACTCCTTATCGGAGGCTTCGTCGGTGTACTCTGGGACCCTTCTCATCTAAGAGGGATTCTCAACGCTCTGCCTCTGCATCTCCTGCCCATGTGCTACAGGTTCGTGCCACATAGGTCTTTGTTGGCCTATTCTTTCTGGCTTCGTCGGTTGCTTTCCTCTTGCGATTGAACGAGATTGGTGTTTGTTGCTAGATCGCTTTTCCTAGCCTATATCTACTTTCTTACTTTCTTTTAGAACCCGTGAGATGCTTGAAACTACAGAAGTGGCTACAGGTAAAATGTAAAGAGATTAGATATTCCACTCTTGTCTTGGACGGCTGGAGGTCACTAAATCAAYAACATCGGCAGGAAGTCCTACGGTAAAGTCATCAATCGCATCCTGACCCAGAAAGCCAATCAATCAGAATATGTTGGCTTAGGAGTTTAAGTCGTATTATCAATCTTAGCCAGCACGAAAAGGGCAGAACCTAATCAACAAAAAAGAACAAACTTTAATAAAAAAAGGGTAAAATTAGTAAGGAAGAGAGAGAGCCTTGGGTTGCGTAGAGAAAGGATAATGGAAGTGGTAAGGCAACGGGAACACCAACCGGCCGGCCGGCCGGCCGGCCGGCCGGCCGGCCGGCCGGCCGGCCGATCAGCTCCACGGAACAGATTGGACAAAGCAACCATAACGCAACGCTCAAACAACGACAGCTTCCATTTAGGTTGCCGGATAAGATATTAGATATTTTTTGTCTTTAAGCTGGCTAGCCGTAGAACACATTCTATAAAGGCTGGAAAGACCAGATCCCGGGATATAGGATCTTGGAACCAAAACTCTCAATCTTCCCAGCATCGGGCACTATCCTTTACTTACTTTAGCCTCTCTCCCGACCTAATCTTGTCCAGGAAGTCAATCGCTCAGCACTTCGCCCTCGAGGGTACAATCTCAGCTATTTCATACTCGATCCTTTCTATGATCCCTTCCTTATCTATCTATCATATACAGCTAGAAATGGATGCCGGATGTGGCTTGTTGCTGCCCTGTGTTAGGCAGAGTGAGTTAATAAAATAAGTCCCTAATGTGGTCCTCAACTGCTATGATATATCGGAGTGTAAGGCCTTACCTCTAAAAGAAGTAAGGGGATGTGAATCGCTCGCTAGTGCACCTCACCCAAGGTTCACGTCGCTAAGTCAATTCATGCTTCGACGCACTGCACTCCCGCCTCGTGTTTTCGACAGAGTGTTATGCCATACTTCGAGAATGACACGGTTCGGAGGAACTCTAACTCATTTGGGTGAAAACTCCTTCTTCCAATCTCGTAGAGAGGCCGGAATAATAAAACCGTTACGTATCAGGGCAGTACGCCTGGAACACGTCGTACAATTTCGGCGATTCCAAAAATCAAGGAGTATATCCCTCCCCCTGTTTGTCTTTCCACTTCCGTCGTTCAGGAACAAACACTTCGCCTAATTCTTTCTTTTGAATCCCGGCTGCTTCTCCACTAACCGTTACGACCACTGAACAAACTTGKTTGACGAACATGGTTTATGCGCCGCTAATGTAGCGGCTTGCCAAGCATTTGACAAACTCACACCATCCATTTCAAATGGGATTTGTCCTGTGGACACACGAGCAATTCAACCCGTAGGATTTACTTTTCCTCTTCCCATTCCGACTTCTGTAGGTTTCCCGGTAATAGGGAGATCCGCGAGAACTCTTACCCATATCTTACCATTTCTTCGAAATTGTCCACTCATAGCACGATGGAATTGTCCAATTATAGCCCTTGGAGACGCGCTGCTTCAATGGCTCGATATGAAAGACGACCAGCTCTACAACTTTTAGTGCCATATCTTCCAAAACAAAGCTGTATACCGTTTAGCCGGTTTGCAAGCCCTACCACTATTTCCTTTACGATATTTACTATATTTCGTACGTTTCGGATATAGCACGTCCCCCTTTTTTACTATATGGAATCCACACTTTGACACCTAAGATTCCGTAACGAGTAGATACTTCCGCAGGAGCATAATCTATTTTCTGGTTAGATACATTACGAGATGTTTTTCCATACTTTCCGCATTCAGTTCTAACTATTTCTGCACCTTTTAATCGACCTGAACAACATATACGGATCCCCTCCACCCCTTTTTTCATTACTAATAGAATATCCTGACCCATTTTACTATAAATGGAACGAAATGATCTTGTTTTCTTTCTCGGTTGAAAAGAGATGTCTTGAGCAATCGGAGAAGCACTTTGATAAACAGATTTGATCTTGACCGACTCAATTAAGGTATTAGTGTTTGTTCTATTAGACAACAAAGATCGCATTTTTTTAACTTCGTTCAAATAATAGTTGTACCCGTACGGAATTATTCTGTTTCTCAGTATGATCCCTATCATCATCTCTATTCCCTTTATCAATTCTCCTATCCCACCTAGGTCTATGAATTTTTCTATCAATTCCATTACCTTATCCTTACCCATGAGGTTCCAACATTTTATCCTTAATTGACCTAGGAGTTGTTCCCGGGCATCCTCAAAAAAAAGGTTCTTATACACCCCAACCCCATCCCTAAAAACGAAAAAGGTAGCACCGAAGAAAGGAAAGAGTGAGATGGTGGTTTTTGTTGTTCCCGCGAAGCGAAGATCATTCGCCAAGCGAATGAAGTAGGTCAACTTTTTGGCTTCGGCCAAACACTCTTTCTCGAGAACTGGGCTTCGAGCTTTCTACAAAAAAAGCGATGCGAGAACGTATTCTTTTATCTACGCTTCTTTCCTGTGTATTAGCTCCCCCCATCGTAGATGGTTCAGCCACGCCCGGTGCCACGAAATGATTGAGAACTACGACGGGGTCGAAATGAATTTGGTTCTTTGTATTCAATAAGTATTGCATGACCAAATAATTCAAGGAGGGGCGCACTGCAGGGAGGGTCCTTTTAAGTAGATGACTCGTTGGGCCATCAGAGCGGGACTTCTTTGGAAAAAATAACCTAAATAACTTCGTTTTTCTGAAGGAGTCGTCATTTTCTATCATCAGGAACGCTATGTCATCCCCGGCGTATTTCGGCTTGAAGGCCCCGCTGACCTGAAGTGATTTAGAAAGATTCTTCTTTATCGAGGGGGATCGGTCATGGTATCCATAGCGTTGCTTCTTTTTTGGCCAAATCCTAATTACGTTTTGCTTCTCCCGGTCGTCGAGCCTGATCGACTCAACTCTTTTCCCTGCTTCCCGGCCTCTCACTTCGTTTCGTTCTTTTTATGTATCGTCGCTTGAATGAAGAAACCCGATCGGCCCGACTTTTCCAAATGCCCACCACCGGCCCTTCTCCTTTCTGGTTTGTCTGGATTTTGCGCGTCGTTTCAGTCGTCGTGGTCGACGGGGAAGAAAGAAATGAATGAATGTTCTTTTGGTAAAATGTAGAATAATACACCTACCGAGACGAAAGCCCTCGAAAGGTGAGTCTCGTAGGTGGACGTATCGAACCGAAATAAGATCTCAGATTGACATCTTGATACACTGATTTACCATAATAATAAATAGAGTCAATGGTGACGGAGCCGTGGGAGAAGCCGCTTCTTTCTTGCTTGATAGGGGGGGCTTCCATTCACCAACGCAGACTAAAAGTGCTCTCCGAACCTCGGATAGTCGCCTATCACACGGCTCTCAAACCCAACCTGTGGTGGATCCCGGGGGACAAAGTTAAAGCGCTTGATCCTTTGCCCCATACTTTGAGATGCTCCTCCCCGCCGATCAAGCAGCGGCGCTGCTCGTGATAGGCTTAGCTTTAAGCCGCTATCGTTCGGTTCGGATAAGTCAAGTCCCTTCGGTCGGTTCGCTCAGGTGGTCTTCCCTTATCTTCCCTAACGTTCAGAGTTGTTCTGGTTTGAGAAAGGAGCACCGTGAAGCCGAGCGCCCTGATGAAAAAGCCCTTTCTATTCTATTAGTAAAGCCTAAACTTATTGAAAACTAAGGAACCTTCTTTCTTTCTCAAAGTCTATTTTTTTCTCGCTTGTTGCTTTATAAAGATTGCTCGTTAGCGCTTTACTAATAGAAAGGGGCAAGCCAAAACCTACTCCTAACAAGTTGCTGGATCGAAGTAGGACATTCTCCATCCGCCCGCCAGCAGCAGAGGGGGTTCGATTCCCGTTATACGCGATGTGGCGAAAAAGAATAATACTGATTTAACTGATCTACGACCACCCTTGCCTGCATTAAGATTTCAAACTTGTCGTCTACTTCTAGGAAATGCTCGGAACAGAGAACTTACAATAATACAACGCCGCATTCTCCGAAGATTGAGGAACAAGAAGAGATCTATTAAGAGAAAGATTTATTTGAGAAAAAATCTTAACAGTTACATCCAATCACAAACTACACGAAAGTCCTTTTTCATGGGGATTTCCCCATCACAGAGATGCACAGAGGAACAGAACGAACTTCATATATCCCTTTTCCACTCAATCCAGAAACAAGATCGGACGTTATTCTGGTTCGTCTCCATTTTCGTGAAACTATTCCTCAAGCAAGGCAGTCGATAAGTCATCGARGGGTTTGTGTGAATAATGGAATGGTAAGCATTACTCATTTTAAAGTGTCCCACGGTGATATAATATCTTTTCAAGAAAATGACGCGAGAACCCCTTGAGAGGTGAATAAATAAGGAGATCTTTATATATCGAAATATCAGTTGAAAAAAGAATAGGCAAATTCCTGGATCACCCGGTAAGAATGTGGAGAAGAACCAAAACAGAATGGTTCCGCCTACTCAAAACTAAGAGGGGATGCCGCCTACTACTAAAATCATCCCGGTTTTTACAACAGTTGCGTTCTTCTATGCAAAAAGAAGACTTAGAAAAAACTAAGTTTGGATCCGAAAAAGTATGCTTAGGCAGTTCCTTCGCTGAGCACAACAGAATGAAGAGGAATTTGTATCATTTCAACTCTCTATTCTTATCGAAGAGAAGGAACGAGAAAACCCGAAATCTTCCTACTCGAACAATCAGTCCTATAGTTTACAACTCTTCTTTCTATAGTAATTCGATCTATTGCTCCGCATCCCCCCATCAGTTTACTAGGAAGAGAAGAATCAAAAGGATCGAACTACCTACTCATTATTCGGAGGTGAATCATAGAACACCAAAAGCTGTGGTATCTTATGGACCTAACATAGGTCACATCCCTCACGACATAAGATTGAAAGATCCAAACCTTCCTCTTCGGAGCGGAAACGTACGTGGCCAAAATATAGAGAGATCGGCGTAGTCGCTCATAAGGACATATCTATCCGGATAGAGGATAGTCGTCATCGATTCATAGATAGATCTCTCTCCATATAGATAGGTATCTCCGTGGATAGAGATAAAGATAGAGATCCATCTAGATCTTGATTCACTATTTCCATTTTTTTTCTTGATTCTGACCCTTCTTTTGACGACAAGTTTGAAATCTTAATGCAGGGGAACTGGTTTTTCAATTATTACTTGCTGGGTCGGAGCGTAGACGAGCGAGCAGAGCCCAGGAAACAGGGAAGCCCGTCATAGAGCAGTCGACTAGAAGTAGAAGACTGCTGGCCTGAGAGAAGGCGGCCTCTCTCGGGAAACATGGCCCGATTTCTCTTATTTCTTTTTTCAGGGGCCCAGAACGCTAAAAGGTAGGGGAGAAGCAAGCCGAACCTCTGATCGACCTGGACACAGAAAAAATTCTCGGCGTCGATCAATCTATCACTCGGCCGTTCTGTCATTGTCTGATTTTTTGTTGTCTGATCACACTCGAAATTATGTATCTACTTATCGTATTTTTGCCCCTGCTCGGTAGTTCCGTAGCAGGTTTTTTCGGACGTTTTCTAGGTAGGATCAGAAGGAACCGCTATAATTACCACCACGTGCCTTTCATTCTCTTCGATCTTATCTTTGATTGCTTTTTACGAAGTCGCACCGGGAGCTAGTGCTTGCTATCTAAGAATTGCTCCATGGATCTCATCGGAAATGTTTGATGCTTCTTGGGGCTTCTTTGGCGACCGTGAAGTCACCGGATGAATTGCCGAGTAGATAGATCGGATCCGGACGCGGCTGTTGCTCCGCGGCGATACGGACTCGACCCGCTCCTACCCACCCCATTGGGGCACCATAGCATGTCGGGAATAAGGGGGGACATACTGAACGTAACCACTCCCTTGGTTGGGGGCCGTGCCGCCCTGCCTTTCGATCGATACACGGTTGAGGAGGCCGATCACGAACGCTACAGGTGTGGGAGCGATCCTGGTCAGGGAAGGCTAAGACGGCGCCTCGCATATGGGTAGCAAGAGGGCGCTTATGCCCCGACGGTGGGGCCTTATGATGGGGAAGGGCCCAGCCCAATAGGGACAGCACAACCCCCACAAAAAGCCTCTGTATCGACTGAATCACTCGTTTGGTCTAGTCGGTAGAACCGGTGAACCACGCGAGCTGGTTAGATGCGTGGGGCAGAGGGCTCATAGTACCCCCTTTCTTCGCTTCGGTAGTGAATCACCTACTAAAAAAGGGGTTTTCCCTATACTACTAAGGTAGGCGGTGGACTCTTTCATTAGGAAAGGGAAGAAGGGGCCTAAGCACGGCAGATGCCGTACACTTGAGTGGCAAAGGAAAGCGAGACCGTACCTGTTTTTCCAGGCGGACATACGGTTCCCGCGGAAGATCAAGTTGGTGAGCCGTGTGATGGGAAACCTTCCCGCACGGTTCGGAGAGCACTGAATTAGAATGAGAGGTTCACCACCACATCATTGCATGCAAGGGGAGCTCGCTCGATTCGCAGATTGGTCCGACTCGTAATTCACTTCTGACCCCTTCGATAGCCCGACCGTAGTGCTGTTAATTGTGGTTACATCCATAAGTAGCTTGGTCCATCTTTATTCCATTTCATATACGTCTGAGGATCCGCATAGCCCTCGATTTATGTGTTATTTATCCATTCCTACTTTTTTTATGCCAATGCTGGTGACTGGAGATAACTCTCTTCAATTATTCCTGGGATGGGAGGGAGTAGGTCTTGCTTTATATTTGTCAATTCATTTCTGGTTTACACGACTTCAGGCAGATAAAGCAGCTATAAAAACTATGCCTGTCAATCGAGTAGGTGATTTTGGATTAGCTCCTGGGATTTCGGGTCGTTTTACTCTCTTTTAAAAAGTAGACTTTGAAACCATTTTTGCTCGTGCTAGTGCCCCCAGAAATTCTTGGATTTTTTGCAATATGAGATTGAATGCCATAACTATTACTTGTATTTTACTTCTTATTGGTGCTGTTGGTAAATCTGCATAGATAGGATCGCATACTTGGTCACCCGATGCTATGGAGGGTCCCACTCCAGTATCCGCTTTGATTCATGCAGCTACTATGGTAACAGCTGGCGTTTTCATGATAGCAAGGTGCTTCCCTTTATTTGAATACCCACCTACGGCTTTGATTGTTATTACTTTTGCAGGAGCTACGACGGCATTCCCTGCGGCAACCACTGGAATATTACAGAACGATCTAAAGAGGGTCATAGCTTATTCAACTTGCAGTCAATTAGGCTATATGATCTTTGCTTGCGGCATCTCTAACTATTCGGTTAGCGTCTTTCACTTAATGAATCACGCGTTTTTCAAAGCATTACTATTCCTGAGTGCGGGTTCGGTGATTCATGCCATGTCGGATGAGCAGGATATGCGGAAGATGGGGGGCTTGCCTCCTCGTTTCCTTTTACCTATGCCATGATGCTCATGGGCAGCTTATCCCTAATTGGATTTCCTTTTCTAACTGGATTTTATTCCAAAGATKTGATCTTAGAGCTCGCTTACACTAAGTATACCATCAGTGGGAACTTTGCTTTCTGGTTGGGAAGTGTCTCTGTCCTTTTCACTTCTTATTACTCTTTCCGTTCACTTTTTCTAACATTTCTAGTACCAACTAATTCATTCGGGCGAGACATCTTACGATGTCATGATGCGCCCATTCCTATGGCCATTCCTTTAATACTTCTGGCTCTCGGGAGTCTCTTTGTAGGATACTTGGCCAAAGTGCCGTTAGCCCATAAGTAAGTACTGTGACGAAGCGGCTGTTGCTCACCCGACACGATCGTACGAGGTCACAATTCACCCAACACGATCATCCGGGGTGAACAAGAATTGGGGATCGGATGCGGGCGAAATTCCCGCCAATGGCTGAGATGTTCAGTCGACTCCCTCCCCCTTTGTAGGGGTCCGGACCCCTACGAGTGAGCAGAAAAGGGAGGAGGAAAGAGGCCAAACTGACTGGTGAACCGTCATAATTAGTGAACAAGTGTAAGCCTCGCTGCCCGACAGTATGGAGTACTGACCACACCGAGGGACAGGCCCTGAAGCGAAGGACAGGAACGAGCGGAATCAATGTGTTCCAATTTCTGGCCTTGCACCGACCATCCAATGGACCATGGACTAAACGGCCACTGCCTGAAAGGACTATGTCCAGGCGCCGTCCCCCCCACAAGGTACATCTCGCGCCTATGGGCCGCTATAACTATCCAAGAAGACACTCGAAACTGGAAGGATAAACAAACCCACCCGGTGGACTGCCGAGCTACAAGTCCTACGACACAGGTTTAGCGGGATTCTCTAAAAAGCCAAGGTCGTGGGTGGCCAAGAGGGCCCACTTGGAGACCGAATAGCCCAATTGGGATCTCAGCAAAATGCGAAGGTTGCTTAAAGCCGGCCGGCCGATAGGCGAAAGAGAATCAACTAGTTTAGTTCTGATCTGAGTAGGCTCATAATAGGGAATACCCTAACCCTGGGAACCGGGGCTTCAAGGGCCATCCTTCGTTTGCGGTCGACGCGGAGGCTTTGTCCGTCGACAGCTGAATGTTTCGATCTGGTTCGATTCATGGTCGCATCTGCAAACGTTTTCCCGTGGGCCGACGCCCCCTCCAGTCCAGGCATTGATCTATATCACTTCAGAAGAAACGATATAACAGTACTTACCTTCTCCTTGGTGAGTCGAAGTGGGGTTCCGTCCTCCCTTGCCTTGCGACCAAGGTATTCATTTTATGGTTTCCCAGACTTTTTGTAAAGGGCCGGGCCCCAAAAAGTCTGCTGCTTCGGTTTTTCGGCTTTTCATAAACTCCTGCTCGAGCTACTCTTGAGGCGAACTCTGGTTCTTTCAAAGAAGACCTTGATTTGAAAAGAGAAATCAACACCTTGCTTGATCCATTGAATAATCAAACAATTTGTCTTTGAATACTCAAGGAGATTTGGAGGACCAGCGAGGCGGGAGAAAAGAGCGATCACAAATCTAACGAATCAATTCAAGAGTAAACATATGCGGTGGCTCCTAAACGAACTTCTCTCCTACATCTGATCGCAACCAGGTATGTATGGAAACAGGGGTACTTCTAAATGTGGGAAAAAGATGTATGAAAATCGTATGAATCGATAAGACTTGATCTCCGATCTGTTCCACGAAAAGGAGCTAAAATGCCACTTTCGAATGCAAATAATAGGTCGCCAAATCCAGGGAGTTTGTAGCTACTACTCTCTAGCTTCTAGCTATTCTTCCTTCTCTTATGGGACTTGAAGCCAAGTAAAGTTGCTGTTGAGTTATAGTCTTTAAGATATGGGACTTAGGTGGCCTCAGTTAAACAAACTAGTAATCTAATTAGTCATTTAATCTTAGGCTTCGCTACCTGACTTATCAGCCAGCAAGTCAACTACCTTAACCCCCTGAAGTAAGGATTTGGAAGCTCAGGAGCAAGAGTCACTGTAGTTGCTACGGCCAGGGGAGCTAGTCCCGTAACTGCAGGCAGTTCGAGTTCTTTACAAGACAGATGGGAACTGTAGCTAACAAGTGTGCCCTGAGTGGAATCCTACTTATACTCTTTCTACTATATTGGCAGGACGGGTGCCAAGTTATTAGTAGCTAGGCAGCTAAGCCAGTAGTAGTTCAGTTCAGGTCAGGGCATGAAGCTACAGGTTCTATTTGCGGTCGTGAGACAGAGGTCAGAGGCAACTTGTTATATAGGTAGCCGTGCGTGTTAATAGATCTTCTTCTATACTAGTAGTAGCAGTAGTGGGTGAATCGGTTTCTTAGGTAAAGTTTAGTTTCTTTATTAGAAGGATAAGCCTGGTTATCGCTGTTTGTCCCAACATTCCTAGAGGTAGGCTACTAACTTGCTCGTTAGAAGTAGTTAACGAACGGAAATAAGGCGATGTCTATAAGTGAAGATTGGATGGATGCCCGCTGCTCTTTGAATTCTATTGATCAAACCGTTTGATGACATAGAGACAGAGATTCTAAGAGATTCTTTCTTTAAAGCAATCTCCTTTCTTTAATTAACTCTCTTTCCTCGAATGCAATTTTCTTATTATAGGGTAGCGAATCGGATCTTTGAGTTGATAGCCACCTCAGCAAAGCATTCCGGTTCTTGGCTTGAAAGCAGTTGTCTTGAAGTTCAGAATATAAGGGAAAATAAATACGGGCAAGAGGGAATGATTTGATGAATAGTAGCTGTACAACGGTTCCAAGCCAGGGAAGAAATGCCATCGGTCAGTCCGAGTTCTGTCCGGTCAAACGGAAGAAAGCAAGCAAAGAAGCAAAAAAGGCAAGCAAGACAGCGAAGGAGTTAGTGCATTGATGCCCAGAATCCGCTGCTTTTTCTGGTATAGAATCAGCTCCTAGTCTTAGTTAGCTCTCCTAGCTGCACATTCATCGTATATAATAGGATTGGTTTGATATCTATTTCAACGAGGTGCTGAGACTTGAAGTGCTACGCTCGTATAAGAAGGTTCGGAATGTCTTTCAGGACTTAATGCGCAGAATCGTCCTGGATTCATAGATGCAAGGAATAAAAAAGTCTCCCACGGGGCAAAGTAAAAGTCTCAGGGGAAGACAGACCGAAAGCAGCCCCAAGTTACAATGATAAAATCCCATTCCCATTTCTTTTGTGAGTAAACAACTCCACTCCTCTTTTACAATTCCATATATATTTAAGAAGCGCACCAGGACGCTTTCAAAGTATCTTCGGGAGCCAGTTGACGGTGTGTCTTTAAAGACAAAGCAAAAGATTGATACGAACAATAAAGTCTCACTCCTTCAGCTTATCAAGAGTTTGTTTCAATTAATGAAGAATCAGCAGCAAGACCCCGCAGCCCCTCCAATAGAAGCTGAAGAAGCGGGGTAGAGGAATTGGTCGACTCATCAGGCTCATGACCCGAAGACTGCAGGTTCGAATCCTGCCACCTTTCTTGTGGATCATCCTGTGGTTACCGGATGATGGGAATAACAAAGCAGAAATTTGGAAATGAACACGAAATGTCAATATATGAATTGTTTCATTATTCGTTATTTCCGGGTCTTTTCGTTGCATTCACTTACAACAAGAAACAACCACCAGCGTTTGGTGCAGCACCTGCATTTTGGTGCCCCTTTCTTTTCTTGGTCTTTCGTTCCGTCATATTCTTAATAACTTATCCAATTACAACGTATTAACCGCTAATGCACCTTTCTTTTATCAAATCTCAGGGACATGGTCTAATCATGAGGGTAGTATTTTATCATTGTGTCGGATCCCAAGTTTTTCTGGATTCCTTCTTTGTTACCGGGGTCGACATGCCCAAAGCCATAATGTCTCAAAACGAGGAGGCCATCGAGAAACTCTTTTTTATTCCTTTGTCTCGAACTTCGTGAAGAATTCCATTCTATCTCTCCCTCGTTACGAACAAAAAAGTGGAAAAAACCAGAAACAACCAGTTGGGCCGGCCGGCCGGCCGGCCGGCCGGCCGGCCGGTTGGTGGGATCCAGAAGGTTTCCCTTCGTTCTACGAACCGATTCTGAACTTCGTTCGCGAAGGAACCGGACTTTTGACGGGCCAGCCCTTTTTTATGCGCCGCTTTACCCTGAAAGGAAACTGGAGCAAAGCTCTCCTCTGGGCGCTAGGCGCTCCCGTGGTTCGCGAGAAGGAAAAAGGACTCATCCTTTGTTGCATCTGGCACGAGATGATAAAGAGAGAGCTTCGTCTATCGATGAACAGCGGATTGACGGAGCTCTTGGCATTGCTTTGTTTTTATCTCCTTTCCTATCAGCGAGTTCCGATCCTTTTGTTCGAAATTTCTTCGTTCGTACCGAACCGCTTGCAGAATCAAACCCTGTTCCACAAGATCCTATATCAGCTATACATCCTCCTTGCATTTATGCCGGAGACGTCGCCAGTGCTATGGGCTTTGGCTTATGTAGATCAAAAATGATGAATGGGATTATGGCACTCCACTCGCCGCCAATGCGGAAGGATGCCGCCGAAAAGAATGGAACGCAGCTTCGCTCTGCTGGATGCGTCGGATCCCGTATAACAAGCGAGCTCTTTACCCTCAAATTCAAACATGTGGGCGCAAAATGCTATCCTGCTCTATTGTTGCGTAGCAATAGAAGCCTGCTCATGCTGCTTCGGCGGCGCTTTTTCGCCTTATCCTCGCTCTGGACAGGAGCGCTAGTGGAGGGGAGGGAGCAGCAGGCTTTTCGTGTCGTTCGTAATGGAAAGAAAGATACCACTACTTCGCCTCTTTGTTGGACCGCCGGCGCGAACACAGTGGTCTCTGACCAGTTTGACCAGGAACCAATTCGAATTTTTATCTTGACATGTCGGTGGTTTTTAACCGTAGGCATCTTGCCAGGAAGTTGGTGGGCTCATCATGAATTAGGCTTTCGGGGTGGCTGGTGGTTTCGGCCGTATAAAATGCTGCTTCTTTTACGCCTCGGGTATTAGCCACAGCTCGTATTCATTCAGTAATTATACCCCTTCTTCATTCTTGGACCTCGCTGCTTAATATTGTGACTCTTCCATGCTGTGTCTTAGGAACCTCTTCAATACGGTCCGGATTGCTAGCTCCCGTTCATAGTTTTGCTACAGATGATACATGAGTAATCTTTTTATGGCGGTTCTTCCTTCTAATGACCGGCATATCTATGATTCTTTTCTCCCAGATGAAGCAGCAGGCATCGGTCCGTAGAACCTATAAAAAAGAGATGGTTGTGGCGCTCTTGTGCACCTACGTCACTCGGCTCGCGCGCAACCCCGCCCCGTTATGTTATGGAAGAATTGAGCTTATTTCTGGGTGGGGAAACTGGTTATTCAGAGCCAGCAATTGGCGGATTTCGTCCCGCAACTAGAAGAAGATCGCTTCGGGGCTCACTGTGGCGCGGCTGAATGTAGAGCAGTCCGCCCCGATTCTCTCAATAAAGGTTTGATCAGTAGATTATTCAGAACTTCGGAAGATGGTCAAGGTAGCTTGCTTCCAAGCCACTGCACTAGATGCGCATGTAGTCGTAGTAGTCGGCCCAGAATGCCTCTGTTCTATACTAAAATACTACTTCGGATGAATGGGGAATTACGTCGCTCTTTGATCTGCAGAATAAGGCCTACGAGCTCTCTGTTTTATGGCAGAGATCTCTCCACACCAAGGAACCAAATCACAATGGATCGAAGCCCTCAGGAAATCCAATCCAGCCTTTTCAACTAGCGGGAATCGAACTGTCATTGAAAGCAGACGCCATCAGATCCAGCTCGAATGGAAGCTTTGGGCCGGCTAAGCGCAGTTGAAGGAAGAAATGCAGCTATCCCATCTCATCCAGATCTGTTGTCGGAGAAAGATATATTTTTGAAAAGGACATTTTCCTTTCGGATTCGAGTCTTGCTTCAAGTTGTGGAGGAAGGGCTTTTGGGGCAAGGGCATCAGTTCAATTAGCTTTTGTTTGTGACCCCCGTTCGGCTAAGCCGGAAAGAGTTATCTCACTGGCTGAACAAAATAAGAAGCAAAATCAAATCCGGATCTTCGAAAGAGCATAAAACCTTACTTCTTTCCGTACGGGATAGAGTTTCTCTTGGTGCTTTAGGTGCAGCCAGTAAGGGCTTTACAATAAATAAGATTAGGAATGGGCTTAAGCGCAGGAAGGCAGCGAAGGCTAGGCTAGAAGGAAGAAGCAACAGAAGAAGATTGAGCACCTAGTCGTAATATGCTTTTGCCCTGGCTTGAAAGCCTGACTTGCTTGCTGTTGAATCGACTGTGGGAATTGGAAAGCCAACCAGAAGGAAGAAAAGACCTTTTTGGGGCGATAGGCAGGAGCGAGAGTCTGATTCGGTTTCCGTTTTCACTGGATTACCTATTCTAAGGTCAGTGAGCCGAGGATAAGCTGGATTGGATGGAAGCAATCAATATGAAAGATGTTTAAGGCTATGGAGCTGGGCTAAGCAGCTAGGAGGTTTGCGGTAAACACGGTTCAGAATCCGATCCGATGAGTAGTCGGGATTCGGTTGTTGTGAAGTTTTCGAAGGATAAGTATCCTAGATCTAATGATGAAGGGCTTTGATTTGACTATTCCGGCTGCTGCTGCTTTCCGGCTTATGGTCTTTTCTTTTTCTCTCTATGTGTCTCTACCTTATCGCCCTTCTTTCCTTTACTGTCTTTATAGTCCCTCTTTTCTTTCGAAGGTCTTTTATTCTGAAGTGAAGTAATCGGGGAATGTCTTTCTTTCTGTTTTGGGAGCTCTCACTCCGAACCCCTCGCCCCTAGGTCTATTTTCTCTCAATCTGCTTCCCCAACCGGCCGGCCGGCCGCCAATTCTTGGGTTAAAAGTAATTTCTTGTCAATGCCCCCAATTGGAGACCGACCTTGAATCCATTAGTAAAAGACAGTGCCCTAATCTTTAGACGAGAATAGGTTACATTGAAAAGAGAGTAAAAGGCTATATGGCAAATTGGGGATAGCCGATTTATAGGGCAAGGTTTCAAGCTGTTTTAGTTTGAAACGGGCCAAACGAGCCAGTTGTTGGAGTTGTTTTCCTTTTTTTTGAAATAGCTAATGTTTCCCTAGGATTTGAGTGGGAGTGAATGTCTTTTATATATTTTCCATAGGTTACCTTTCCTCGTACTATCATTCCTCAGAGTAGTATCTAGTTGGAGGGCTAAGGCAAGTTTCCTTTCAGTCGTCAAACAAGACAGCCATTTTGACTTTTCTCCCATCAACATCAAGTTCTAGCCAGCAATGGACGTTCGCTCTACTCTCCGGGTTGTATCACAAGCTGGAGTCTTTCCTTCCTAGGTATAAGTATCTGCTTCCCCATCTGCCTTGTGCTTTGAAAGAGGGTTCATCAACATAAGGAATTTATACTCTCCGGTCTGGGAACTGGGAAGAAGGACAGGGCCAGGTCCCGGCTCACTTCTGCGCTTAGGAGTGCCTTCTTGCTTCTTAGAATCGACTTAGTCTATCCTCCGACCGATTAGGGCATCCTTCATGAAGTCTTACCTAAACAATATATTGAATCGCAAAGAGTATGTTTGAAAGGGGTGTTAGCGGCCGGGTGAGAATAAAGAGAGAGGGAGCACTCGTGGCATAGGCATACTGCTGACTATATCCGTTCGAGAAGAAGGTTTTTGAAAGCAACTCCCCCTGAATGGGGCTTGGAAAGCGTGCCAAGCGAAGGAAGAGCCAGTACTTGATTCGACCAGACCAGATTCGGCGGATTAACCAGTCGAGCTCTCCCCGAATTCTTTAGGTTTTGATAACCAAGCCTTGGCTTGCCTAAAAAGAGGAGTATCTCCAATTGAAAACAAAACTCCCTTTAGTGAGCGCCGCTTTGGTCCCGCTTTATTCAGGTTTGACTCCTCACAAACGGGAGGGGAGAATTGACCCGCTATGAAGGGAATAAAAATTGCCAAAAAGACTACTTTATTCGTGTTAGCTGGCGAAGGTAGGCAACTCAATAGGTAGAACCGTTAGGCTAGGCCAATTCGACTTCATTTGTCTGCTTCGGGTTACCTTCTTTCAGTGATAGCTTTTGTGGCTAGCTYGTTATCTTGGTCAAAAGCCAAAACGAAACTTTTTCTTTAGTGGCAGTGGCCAAGCCAAATCGCCCGACAGAGTGAAAACCCGGCTACTTTTTATTTCTATATTAATATAACGAACCGTCGATTGGCGCATGGGTTGACTTTCTTTAAACGAGTTAGCAGGCGAGAGCGAAATGGCTATTCCTGGTTCTGCCTCAGCCAAGTATTTCTATTCTAAGATTCGATTTCTTTTAAGAGAAGCAAATACTTCTCTCACTACTTCGGGACAGGATGGAACTCGGCAATAAGCTAATTGATTTAGTACGTTTAGCCTGGAACTATTAAACCTTACCCGATGACTTTAGGACTGTCTTTCTTGCTTGACTACTTGAAAACTCTCCTAGGATTCGAACAACTCTTGTCGACTCTGAACGAATGCTTAGTGGCGAAGAAGAATCATCGATCGAAGATGTCCATTAAGACTATATTGAATAATACCCTCGTGATTTCACCCACTGGTGGCATACCACCAATGCGTATATCTGACCTATGATTTCCATCATCATCAATGATAGGGAGTAAAAGTAAGGATGAAATGAGTTTATAAACTGAACCATCTCCAACTAAAGACTTAACCTTATCTAAAATTAGACTGATTGGAAGAATACTTAATGATGAAATTAAGTCAAGCTTGTACACTCTATCCACCTTTCCCATTTGTTGAAGACTGTCATAAAATGAATCAACCTGATCTTCTAATCGGTAACAATCATCATTTGGCAAGCCACCTTGAGAAAGACGTAATAACATTAGGGATAATCTCATTAACACCAATACATCCTCTTTATCAGGCATAACCACAATAATATTTGATGGATCAGAGCTAGTCCCAAGCATGATATCGGGACAATCAGGTAGCGTATCATATAAAAACTGAGTTAGAACCACCTTCTTTATGAACTTAACATGTAGCGGAGATAGAACGTATAAACCTGAAACTATTTCTTGTTGAATAACTCCTAATTGGTAGCGAGACATACTATATTGAATAGTTTCCGTCAAATCTTCATAGATAAAGTCAATATCAGCAGACAGCTGCACAATTGAACTATGTACATTAAAAAAAGATCTAGTAGAAACAATGGAAGGAGACGAACGACTCTTATAAAGTACTCCAATCATCGATTGAGTTACCCGCATTGTTGTTATATAATTATATGATGTTAAACATCCTGACCTTAGCATATAGTTCGTTTATTTATTTCTAATTTGAAATAAGTAAAACATGGGATTTACCTGACTCCTTCGCTCAAGTCTGAATTTCGATACTTGGTTATATATCAGAAATTATTAGTACTCTACCGGGTTGGTTGTTCCGCAGCTGTGTATCTGTTCCGTCCAATATAGAATTCTCTACCCTGGGACGATCAGTAGAATTTATACAACACCTGCTATGAGAGGTTTTCTAGAGTAATATCACGGAAAACATACAGCAGGAGAACGGCGGTTTTACTCAAAAGGTGGGCAAAGCTGTGGTAGTACTTTGAATTTCGATACCTAGTTATATATCAGAAATTCGATCCCTTCGCTCAAGATATCAGTAGTCGCAACCCAGGGACGATCAGTATAAATTAGACTATACAATACAAACTAAACTATACATAACAGCTGCTATGAGAGGTCAACGGCAATATAATAACAAACTCTCCAAAGACAATCAGCAGGAGATCGGCATAGAAAATAGGTCTCTATCGTTAAAGGTCTATCGTGATTGAATAAAGATAGAGGTATTTATTTTCGTGGGAAATCCTTTCATTAGCTGTATATTTGCTAATCTGCCACAACCCAGTATAGTATAGTTAGTCTAATATAATTAAAATATGAGAGGTATACCTTTAGTATATTAAACATACTAGAAAACGACATCGATTTAACTTATGAGTACTATTTATCTTACAAGTGTATAGTTAGTATAGTGGTAGAGTACTTTTTTTATCTAAAGGAGGACAAGAGTAGTAGAGTACTTTTCAAGGGTATTCGAAGTGAGACTTTAACATCTATACCCCTTCACCCTAGCAGCGGAATTGCCTGTTTCACTTCTCTCATCCCGGCCAAGGATTGAGATAGGCGGAGTTCCCGAACCCAGCAGGCTGAGTGCTATCCTTATGCCTCCGGTAATCAAAACAATTAGTCCAATCTAGCTGCAAAAGTCTTCACCTGGTTGTTCTTATCCGATAGGGCGGGCAGCTCAAACTAGGGAAATGGCAGGCAACCACGTAGTTGAGGCATGGCTTTTTTCTTGCTCCGGGACCAGCTTCCTGAACCTAGCTTCGACATATAACTTTTCCAATTGCAAAAGGTAGCCGGGCCTAGCTTGCAATAGATCCCATTGCTTATCCTGTGCAGTTTCCGATAAGATAGAGTTACAGGTTCCGGAGCCGGTCTATGCTTGGGATGGGGAATCGGACAGGAAACAATCAAGAAGCTGCCTGTCAGGTAACTGATTGGATACATTGCCAGGCCAGTCTCCCATTCCAATAGCTGCTAGTAGACAGAATCCAGTCAAAGTCAGCTTGCTTTTAGCATGAATCTTTCGTATGTGAGTCAGTTTTCCATACCCAATTTTCTCACATGATCGGGACTATCCTACTCCCCCTGGTCAACTATTCGAGTATAAAGAACCAAAAAAAGAAATCAGGGTGGTGAACAGGGAGTATATATTACACTAGAAGGAGATGGTGACCAAGATGGCTCCTCTGAATACGGGAGTTCTGGAAGTGAATCATCCCCAGAAGGAGCCAGTTTTGAATATATTAAGGACCTTGTCTTGAAAGCTGGAAGTAGCTCCTACACCCCTCTGACTCCCATTCCATTGGCTTCGATCTCTGTGGATCCTACCTCACAATCTTTTGGTGAGGGGACTCAGGCTTCTCGGACTGTGACTCCTACATCCGCTTTCAAATCCAGTGATTTCCCTCCAAAGGGTAATACCTTTGTCACTTAATCTAACCAAACCTTTCTTAACTTCATTATTTCCTGACTGACACGCTTTTTATATCTCAGCCACAATTGGGTGCCACAGCTTCTACCTGGAGTGGCTCTTCGCGGCTTGCAAAGCGTGCTTTACTTGGCTCCTTGAAGAGTCGCTCCAAGAAGAACTGGCAGATGCTGAGAAGCAGCGAGAGAAACTGACTCAAAGCTTTGATTCTCTGATGGCGGAGTCGGTGACGGTACGAAATCGATCGGAGAGGCTATGTTTAGAGTAGGTAAATGTTATGCTTTTGTCGGGCCGGGTCTAAGTAGAATAGAGAGGAAGAATCCAACTCAACTCTTGTAGCTACGAGTGAGCCTTCGGCGAGTAGTTATTCTTTTCTGGTAGTAAGCACAAGAGCAGCAAAAGACTCCTTAGGCTTTCGGTCAGTCGGTACAGTCAGTCAGTAAGTCAATCCGGGTAGGAAGAATAGCTACGACGTATGCCCTTCGGTTTCGAGGACTAGCTTTCTTTCTTCCTTAAGCTAGGGGCCCATCTGAGAGTGCCTCAACCAAGGGATTATCCCGCTGCTGCTGCTGCGAGTTCTTTTAATTGAATAGTTTGATTTGTTCTCTGAGTGATTTCCCTTAGGGACCTAGCTTCCGCTCTTTCCTTTCTTTTACTGAAAGGTGAGAAAAGGTGCCTACAATCGCAGGTTGGTATATTTAGTCTACGAAGTTTCCCGTACGGACCTCAACGGAAGAAGAGACTGACATCCCCAGGAAAAACGAATTATGGGGATCTCTCGCTGGAGCTCCTTTGTTTGAGGGAATAATAGGTATACCTTCAGTTTGCTTCTAGCTTGATAAGGAATTCGTCAACCCTCGATGACTGCCTAAAGTCAGTAATGGGCTAAGGGCGTCGCTCCTAGTAGCAGGTTGACTATGTCCACAACTGATTCTTTCCCGTAAGAGGATAATAGTTGATAGTGGGCGGGCCTAAAGGCAAGTCAAAGTCCCCGTTCTTCCTTATCCAGTATGTGATCCCCCCCAGGGATCCACTTTGTTTAAGGCAAGAAGGGCGGGTATACCTGTTGATTGCGGTGTGCTTGTCTTGGTTGATTTCGCATATCTCTTTCTTGTTCTTGGGCAAGCTTTTGCTCAAGTTGAATCAGTTTGGCATCGTATATATCAAAGTATAAGTTCTTCTTTTATTAAGGAATCTCTAGAGAGAAATCCCCTGGCCTTAGCTCATTGGGCGGTTTTCATAGCCAKAGTCTTTTGAGAGAGAAGAATCGACATTCTTGGATTAGGCTGGTGCTATCTTTTATTTAAGATAAATAATAAGGAGAAAGGCTGCCTTAGGTTTAGGAGTTGAGAAGAGTTCTCTCTGCTTTCATAGCCTAGTTTCCTAGCCTTGGTGCCTAGCCTTCTGCTTCTGATCCCGGGATAATAAAATAATAAGAATGGCTCTTGTTTTATCAGCTGTGAAAGACGCTCTTGCCTCAGTTGATGTTGGTGTAATAGACCCTACGGGAGCCCCGTGAAGGCTAATTTCTCTGTCCTGCTATCCCCCCTATGTCACCAATTGTTGCAACGAGGGTGACGTCATTGAGGCCCTCAAGGACATGCTTAGCAAAGGTATGATAAAATGTCGCCAGTTCTATAAAGTAAAGGGCTGGAGAGTCGAAGAGCGCACTTTGGGACTGAAAAAGATGACTCATATTCTATTGGGAATTATCCGTCTTCTTGTTTTTACTAGGATTCTTAGTTGACGCTGATGGTTTAGCCGCGTGGCTAGCTTTGAAACCACTTGTCTCCCTCTTATCAAAGGTTGCTCCAGAAGAAATCCTGATCTCGGTTTAGCCGGTATAGGCTTGATCCAGTTACGCAAGGTCTGGCATGTGTCCTTGATAAGGGCTCTACGCCAGGGCTTCCATAAACTTATGCTCTCCTCTTTGGTGATAGTGACCCTAGGCCATGGACCTTTCTTCTCTGAGTCCGCAGATGCTTCCGTCAGACTTGGCCTCCTCCATGCCTCCTTTCTTCTTCATCATCCGAGCGATCGGAGGGTTCTCCTTAAAAAAAGGGTATTCTTTCAAGATATTCGACTGAACCAGGCTGCCCTAAGGATGATACCTGGTGGAAGGTCTTCTTTCTATGGTGGATCTTCTGACTGGAGCCTGTGGTGGTGGAGCTGGAGGTACCTGTTCAGCTTGTGCTTGTTGAGAAAAATTTTCATTAACAGGAGCCTCATCATTAGTTGCATCATCTTGAGCTTCTGGTTCATCTCTCCCGTGATCATCATGAACTGTAGGTGGAGGAACTGGATCCCATAGCTTGTAGCCAAATTATTCATGTACGTAATCATAACCCAAGAAGATCCACTGTTTAGCCTTGTCATCAAGCTTGGATTTTTCATCCTTAGGAATATGAACAAATGCCCCGCAGCCGAACACATCTGCGTGACTGTAAGATACATCTTTCCTCGTCAAAACTCTTTCTGGAATATCACCATTCAAGGGAACTGAAGGGAAAAGAAAGGTTGATCAAGTAAACTGCAGTTCTCATTGCCTCAGCCCACAAAGATTTTTGTCACTTGGCATGAGAGAGCATGCACTTGATTCTTTCAGTGATTGTTCGGTTCATTCTCTCTGCCATTCCATTGTGCTGAGGGGTTTAGGCATACTTTTCTCAAGTCTGATGCCATGTGTTCTGCAATAATCTTCAAACGGACCCCTGTATTCACCACCATTATCTGCCCGAATGCACTTTTGCTGCCTTCTCAAGCATTGGCCTTTTCCACCGAAACCTGATCCCCTTGGCTCAGACAACCACACGATGGAAGAAAGTTTTTTTGAAAGATTGATATATGTCCTTTCTTCCTGTTAGCACGTCCCACTCCTAACTGCATAAGGAATCAAACTCGAAACAAAGACTGTGGCGGTCTTTCAGAACCTGCTTCGCTTGTCCGCTAGCCAGTAAGTGCTTGGCCACTTACTGGGCATTATTGATTAAGTGAGAGAGGACTCCCACTTTCGCTCTCCCAGTCGAGCCAACGCATCGCTTTCCTCGTCCACCAGCTGCAGCAGAGGCAGCAGATACATGTCCACCCATTTATCCACTACCATAAGCAGGAGCAGTTTCGGTTGAATGAGCAAGCTCCTTTCAAACATCAACAGTTTCAGTCCTATCCTTTAAGTCCTTCCTTTCGGAATAGGCGCCTTTTTTTAAGGGAATAATGGCCAATTTCAGTCAGCGGATTTAGGGCTTGGCTTGCTTGGGTTAGCTTCCTTACTTGCCTCACCTGGGCTATCAAGTCGGTACGGGTCATACAAGAAAAAAGAAGATTTTCATGCCCCCCTATGGCCCACTCGCTGACATGGGATAAATTAGAGGAATAAACACAAGGTAGTTATTTAAATAAGGTTCTTACATATCCCCTATTAGTATGGATCCTAGGGAATCACGAACCAAGGAAGGAATCTCACAAGCCAATTGTCTTGAACATTGTCTTTGCGGAAACTATCGCCCGGGGGAATATTGAACACAAACATCTCGCCGGTCGGAGGGGACATCCTTTATTATACAAGAAGGTGAAGAAAGAATCAATTCCCACGGAAAGGCTAGTTGCAAAGCAGCTCAAAGCGCTTGATCCTTCGCCCCTTGGCCCAACCCACCTGCTTATCTCAAAAAGGGCACCTTCTTTCAAGGAAATAGGGTAGCAGATCGTCTTGCAGCGGCTGCCCATTCTCACCGTGGTTGCTCCACGTTTACGGGACCAGTGTCAAAGGAAAAAAAAGGGCATTCGTCTATATCCAATTGAAAGTTATCCTTTTTCAATTTAACATTGCCTGGATTTTTACTAACCCACCCTAAGGAACAGCCCCTCTTTGTCTATGTTTGGTTGATGAGGGTGGAGCCTCTTGCGTAAACCCTGATACCGACACCGACTCAACTGGATTCCATCTTTCTCGCTATGATCCGAAACTTGTTTCAAATTCTTGTATCTAAATATAGAAAGAAATTGAATTGATGCTTGCTGGTTAGTGCGCTACTTCTTTATTTAAGTGTGAACTTGACTCTGCCCTGCTTGCAGCTTGCGGACCGTTAAATAGCGCCGTTTAGTGGCCTTAGTCGGGTTTCTTCCTCGAAAGAAGAGTCAGGGACGAGCACTTTTGGTATGTAGTTTTCGCTGTCACTTAGTTTTCGGGATTGGATAAATGATTGTGGTCTCATAGATCTTTGGTGCACTGGTTCTCAGTTTACATGGTGGAATTGTCGGCATGGACTGGGGGCTAAGCGAGTTAGCTTGAACTTCATCTTCCGGTTATGTTATGAGAGGACTGTCTTCTTCCTTTTGGATTCGTGGGAAATCGATGAAATGACCAAGTTGCGAGATCGAGAACTACTTGAAAGGAATTAAGGAAGGGGTCACCAGAAGTTCATCTTCGACGTCCTAATCCGGTACACAGGAATCGCTAGAAAACAAGTAGAGTCAAGGTCGCTTCCTCTCGCTTCGGAAAGCAAGCAGAGCAGTAGTGGGGTCAACAAGGGCGATCCCTTCCGCCTTTGAGCCTCTTCCTTCGAGGAGGAGATGGAATGAATGGGGATCCCAGCCTGATAGACATGCGACCGATCCAGCCTGTCTTGTGAATCCAGTTCAAAGGAAGGAGTCATCCTCATCGAAGAGTTCGGGAGCTTCCACGACAAACTCCAAACCCCTACGTTGCTTCCTCTGTGGTGGACCTCACAGGGTTGCCAATTGCCCCCAGAAGCAAGCCCTCAATGCTTTACAAGCAGCAGTTCAAGGGCAAGCAGACCCATCCATTCGAGTAGGGCAAAAGAGGACAAGCGGAAAGGGCATGCGAAGAAGGGTGGAGTACTTTCTTACTTGGCTCTGGATTGTTCTGCTCCAAGGCATATAGCTCCATCTTGATTTTACCTTCCTATAGAGATCTTTTTTTATATGTGGGTGACATTAAATTGACAGGAAGTCTTTCCACTTTACTCTCCTACAGTCTTTCGGAAAACCAAATGCCATGAAGGACTCAGGAAAGATTTTTTTGGTATTCACGCTCATCGGACTGAAGTTGGTCTTCACTTATCTCAGCAGAAGTCTCTTCATGATCTTTTCATAAAGTTGAATCTAGCCAATGCAAACTCAACTCAGTTATTAATCCTATATCAATCGTTGTCGCTTCCTTTATCCGGAACAGAACTTCATACCCAGTCCGACTCGCCAGGTCAAAGCCAAGCTTGAGTTAAGCGAGTCTAAAAGGAAAAAAAGGAAGAGCTGCCATCAGTACAGCCGTACTGAAATACCGTAGCTACTGTTATACCGTTGAAAAAGGTAACCGACCTCTAAGATCTCTCCTCTCATGTCTGGAAGCGTAAGAACAGCTCTGAAACGGCATGAAATACCCACAAGGACAAGGCAAAGAGAAAGAGACCGTCCAAAGGATTCAAGGAAGTAAGCCAGTTCGGCCCATCTTCCTTCCTCTAGGAGAATGCTGCGAAAGGGGACGAAGCATGGCACGAGGACCTTAGCAGTACCAGTTAGGAAAGTAATCTCTCATCAAAAGTCTTATGTACGTCTTTCGTCTGCGCCTTTGCCTCTGAAGCTTGCTTTCCTGCGTCTCTTACGATGGCTTGCTCGCTAACGAGCAGAGGGAGGGCGTGCTACGAGCTTCCGGTGGACCAAGTTCTGATGAAACAGCGTATTTTCCGATCTACGTGTAGTGCAAGATGCTGGGTGGCATGGAACCACTGGTAATTAATCCATCCGCTGATGGTATGAGCGGCACATACCCGACCCTTTCTTCACTGGAAGTGACATAAAAAATAGAGCTAAATCAAAAAGAAAGATGTCAGGTGTTGATGAATACTTATTTTATACCCTATGCGCACGGAAAGGGAAAGCTATAGTCTGATAGGCCCGGAAATGCTTCTTATTGGTTCCCTGTTTCCTATCGATGTGAATGGATTTTTAGACTAAACCCAAGAGCTGCACATGAAAAGAATTTGCTCTTAGGTGCCTAGCCCGAAGAAGGGAAGACGAGGCATAGCAAAAGCTAAGGCGATGGAAGCAAGACTGAGTCCCTGTGGAGAAGGCCAATTTTGCCCAGTTTGATACGAAGGAGTTCATTAGCTGGTTGGTAGGCTGCTTCTTGTTCAGTATTTGTATTGGATTTGTTTTCTGCTTTGCTTTTTTGGGTCCTCCCTCACGAACCGAGAAAGAGGCTGAAATTGTCTTTATACTCCTAGCTGGGGAAGACCTACACCAGACTTTACTAGCTTATAAACGTCCAGTCCAGGGACTGCTCTTGATTTGATAGTCCACTTTCTTGAACTAGCGGAACTGGAACTGGCTTTGGATCCACCATTGCTTCTCCTGTTCTTGATTCCGTTTCTTAGCGGCCACCCAGTCTTTATTTTACCTTATTAGGCCAGGACACCTTCGCTTATTGCAAGAGCAGGAAAGCTAAGAGACTTCAAAATGAAGGTGACGAAGGATAGCCCATATGGATGGGAAGGGGCTTATTCAGAATTGAAGACTTTCACCAGCCAGATGTCGTGGACCTGGCTTGCTTACTTCATTTTCTGATAATCTAAGTGGAGCTCTGGTATTGGTAGAACTACTTATTCATTAATTTCCACTAAATTGGGCATGGGACTTAGAAGTTATAAGACTTGAGTGGGAAGCCAGTGCCTCGGACGTGGCCCTTCCTTCAATCGAAGAAGAAGCAAAAGAAAGAAAGGGAACCCTTAGACGAGACGGGAGCATACAAAAGGCCCATAACCTCCCTCGAAAGAAGGCATTGAACGAATAGAACAAACCTTAACCCTTAGCGATCGGGAGATAGTAGCTGTATCGCCCGAACGATAAATCAGAGGGAAATCCACGTTTTTGTTAAATCCATGGTTTTGCAACATGGGAGTCTTAAGCATATTAAAACGACAAAACAGCCCCAATCCCTTTTGCTTTAGATGCAAGTCTTATAACAACTGCTAGGGCGGAACCGCTTAAGGGAAGGGCTAAAAGCAAACGACTCTTTATCTCTATGGTGGGAAGGGAAGTCCTAGAGTTTAAGCGGATACGCTATACTGGACCGGAGATAGGACTAGCTATTGTTAAGCACGAGGGAACCATACATGATGGATTATTTCCGGTGCTAGTGTTGAAGCGGATAGAGTGGGAAGGCTAGAGTTAATGCCTACCTTTCAATAAGACTACAGTTTCCCTTTCCTAATCCTAAAGCAAGAAGGCATAGAGTCGATCTACCTATGACGCTTGTCAATGGATTTGCTTACATGATAGTGATGCTAATGGAAGACTTTTTTTAGTGGTTTAGGGGGCTGTCGACTGACTGGTTACCTAGAGCATTCCCCTCATCTAACTTCACTCACTTGAAAGAGGTATTCACTCTAATAAGGCATTCATGAGCTTACCTGTAACTGGACTAAGCTCGCTTTCCCCTCACTCTACTCTGGACAGCTTCTTGCTTCTTGCATGCTCTATTTAAAAGCGGATTCGCCGACTACTTTTCTAGGCTTGAAGCCCTCTCTTCTCGCTCATTCCCGACTAATGGCAACCTTCACTAGTATTCCGGTATTATAGCTTTTTTTGAACCAACTTCAATTTCAACCCTCATCAAATCCAGATACCAATCCAATGAGTTCGATGATCTTTCCTAGAGCTAGAGCAGAGTTAGGAAGGGATTGATGAATGGGATTGGTCTGAACTCTCGCTCGGATGTCAGACTCCCGCCGCCGACAGATGTCCCATGCCACGTTTCGTGAACAGCTATGCCCGAGAATGAATGAATTGTGATATAGCGCCGACCACTGCTCTATTCCCGACTCGAAATCCATAAAGGGCTTTAAGGGATAGAAAAGAGGGGTCCCTACACCATACTTCCTGCTGCCCCGGGTAGGTAGTCTTATTTATGGGATGAGATTTAAGCCTCAGATTGACTGCTATTCCCACTCGGCCTGAAAATGGGGAATCATTCCTTTAGCCTAGCCCTTCGGTAAACATTCAAACTGAGGCTATCTCACTCTTCAACTCCTAGCTCTAAGAACAAGAGTTAACGGCGAGATAGAAGGGTCTGAAGTAGCTTGTCCGGTCAGCATAATAGTTCTTTAGTAGCCCTGCCAGCGTTGCACACGTAGGGCCTCTAGAAGAACCGGCGGTTCATAACCCGCCAGTTCTTAGGATAAGAGCGGGCCGCCTACCTATGAAAAAGCGGTTCATAGCCTTCTTTAAAGCTTCCCGCCTTACCCCCTACGGGACACTCGACTGTGTTCTGGAGAGGGACACTCGCACTTTCGAGTTGGAGGAAAGGGCGCAGATTCACGATCACATATTTGGCGGCATCGTATACGGAGATGATCGCTCACAAAGCTCTGATCTGAGTTCGACTTCGAAGGTTTACGATGCACTTTTCAGGTAGGATGTGGCAGTATATTCTGGAGAGATAGATTGCTCTTTCTTGAGAAAGATCCTCTTTCGAACCATTCGCGTCATATGAATAGGGAGTGATAGCCTCATGACTTCGACTTTGATTGAAATATCTAACGACTTGTTGATCGCCTCCGAAATTGGCTTTGATTAAGCAATTAATAACCTCTGTTCTAGGGCGCATCACTGAAGTGAGAAGCGCTTTGATCGCACTGGCCTAGATTTGCAGATGAGGCCTCTAAATAAGGAGCATATGTTCCAGATGAAGGAGCATCTATATACGAAACAGAGAACTTCACCGGGAGGTATCTGCTGCCTGAACAGGGCTTTAGGAGAGGCTTGTTCCGGGCCAGAAATCGACTGCATTAGGTGTTGACTAAGGCCTACTACTCACTCGACCTTCGGGATGGGCGAGAATCAAGAAGCTTCGGCCCATGCTATCGATCTTAGCGGRAGCACAAGAACAGGCTGATTGATTCGTGACTACGAAAGTGACTGATGAATACCACAAAGGCTTCTCAACCGTGCACACAGATATCTGTGCAAAAATACAAGCGCTGCTTTTTGTGTAGGGTGCTGGTAAGGACAAGTAGCTGATTGGTGCGCAAGGAAAGGACAAGCTGATTCGCTCCTCATCGAATAAGTAGGTAGGCGCATTGAATATGATGAGTAGGTGGTCAAGTAGTCGAATCGATTAATTAATATAGTTGGGTAGGCAAATGAATAAATCAATCGTTCATTCAATCATTCATTCGTTGGTGGGCACTCAGCTTAGCTCACTTACTTGTGAATACCTGGTTCGCATCGCTGACAGGTATGTTTGTATCGGGCCTAAGGGCCTGGTTTGGGCCCAGCAGTGGTTGGCTTCGCTGACTCGATCAGAGACGAGACCATCTGGTTGGTTCGTTCGCTTCCTTATGCTAACTTATTCCGAATCCACTGGCCCGATGAACCGGGACACTCGACCGTTTCACTCTTAGATAAGAGATCCCCTTTCTTACTCGGAGAGAGATGGATTCCAAAGTCTAGGTGTTTTTTCAGCACACACAGCCCCACACGTCCAAGAAGTGCCGCCCTGTCAATCTCTGCGTCAACCTTCGAGGAATCCGATTATGGCTTAATGAAGTAGGGCCTCCGAACCCGAACAAAGTGAGGTTATACCTTTCAACCCGAACGAAGTTAAGGGAAAGGTAAGGGTCGTTATGAATTACTGTCCCTCTTGAGTCCTTGGTCCCTTGCCCTGGTCCCTTGCCGATCCGTTTCTTCGCGTGTCTTTGCAGTGGGTATATATAATCAATCGATGTGTTTCGTTGTTTGTTTCGTTCCTTCCGCGCCTCTGCTCCTTCAAACTGGTTCGTTCCTCCGGGGAACCCTAAGGTCTGTACCTCTCCCCGCTATGAGAATGAACCCGTCCTTCCTGCTGAAACAGATACGAATAACTCGGCTGTAACTGTGAACGAATGAACCCGTCCCTGTTGGGTACCGTGGCTGAACCCCGGGAAACTGTTGTGAAGGAATGATACGGCTCAGATGGGAACCCTAGCTAGTGCTGGCTATCGCTCAGGCGAGGGCGTAGCATCGAAACGATTGATCGAAACGAAWGCTGAGGAATGGGCTGAAACTGGAATACACAATTGGATTCCTGTCAAACCGGAGAATGCGTAATCGAATTACCGGAATGCGTAATTACTGACTACTCGATGAAGGCCAATAATTGGGAAAAGCGAAAGTCTGATTCCCGACTGTCAGTTCCTGACTGCAGCCAAGACGTCAAAGCGGGGATCTGATTATGGATACCTATGGATTCCTGAAGTCGAAATGTCTGGGTTCCTAATGCAGGGGCCCCTTGGGTGAGGGGCGTTTTGTCCCTGTGAGGGGGGGTCGATTGGTCTCTTCTTTGTCCCCGCCCCCGTGTTCGTCTTCGTCTTTGGCTCTCCGTGTTATGAGGGGCTGGGTCTTGGCCCTGTGCCTTCGGCCCCCCTCCGTCCGTCCAAGGTGTAGTCCGAGGTGGAATGGGTTCGTAAAGGCAAGGGAGGTTTAGTTACTGCATCCAATAAGTGGAATGAGTTCGTGAAGACAGAGAAGGTTTGGTTACTGCACCGAAGAATGCGTGAAAGCCAAGATGTGATTCCTGACTGCAGCAAAGAATGCGATCTAATTACTGACTGCCTCAAAGAATCGGACTGCATCGAAGAATGTGTAAAAGCCAGGATCTGATTCCTGACTGCCATAATGTATAATTCCTGAAGACCGTATTGTCAGAATGCGTAATTCCTGACGACTTCCTGCCCTTTTTTGAGAGAAGGGCGGGATGTGTATCAGAATACGCCTGAAATGTTACAAGAGAAATGTCCAATATCGGACAAGTCTGTTTCCTGATATCCGCCGACATTTATAGTGGGATCAGGAACCTGGAATGGTACAATATCGGACAAGTCTGTTTCCTGATATCCTCGGATCCCCCCTTACTTAAAAGGTTCGAAGGGATTGGTTCTAACGAACCAAGGGACCCTGGGGACCTCTCGGACGACATCACTAATGGTCAACAGATCCAGATGACAGATTCTTCGGACGCTAGGTCGGGTAACGTGCCCGTCGGATAAAGCTTTCATCTCTTTTTTTCGCGGAAAGCGGCACCGTAATGGCCAGGGACGAGCTCCTTGAAAACCGTATGGGGGTGGAAAGCCGCCTCCTTCTGAATCCAGATACTTAGAAAAAGGCACTAGCTGGTAAATATTGATTGGACATTTCTGAGTGAAAAGACCGTCTTGGAGTTTGTATTGATAGGCTTTGGTTTTCTGTTTCTAACTGGATCGATTGATACCGCTTCATCCTTTGCCCCTCGCTAAGGGCTAAAGTAAATTGTTTCCATGGCCTTAGGGTTATGGCCTTGGGTTGGGTTATCCAATAGCAGTAGTCCTTCCGGTCCCGAAATGCAATGTATATACAGTGTGGATAAAGGCTTCTGCCTGAATCAAGTATAGGGTTATATCATCAACCATGTTATCGTGGCTTTCCCCTTTTTGAAGAGAAAGGGAAGTAAAGGCCTTTCCGAGCCGAGCATTTTGAACTCAAACAACAACAACAGAGTAAGTCAATCCACTACGCTCGTCGCTCCCTAGGGGAACTCCTTCACTGCGCTACCTTCATTGCCCCTTCAGGGAATCAGTCAATTCACGTAKCTACGTTAAGTAGTACCCCCTCCCCGTGGGTTCATCGGGGTTGGTTGGCGCAAATTGCATCATCAGTGGCGGCGTAGCTTCATTATACCCAAGCACGGGAATCCATTGATTCCATATTAAATGACAGGATTCCATCCAATCACAGGAATCGGGAGTCACTACCATTCGCTGGGAGTCACTCCCATTCTATCCCGCAGAAGCAGTCACTACTCGAGCATCAAAAAAGCAGTCACTACCATTGCAACATCCGAGATTACCTGTCATCATCATTCACCATTATTTTGATGATTTTAAGTCGATTTCTGTGTGCAAAGTCCCATTCATACTTTTTTGTGCGATCTTGCATCATCCATCGATCTTGTTTGCCGGTCCACATCGACTGCTCTCGAACATTGAGCATCCAACGATACGGCTGCAGTATCAAACATTCCAATAATTCACATAAGCAGAGGTCAAGCTTTTCTCCGAGTACATCAGATCAGCCGGGCGGGAAGAATTCCTGCAGAGCAGGTACAGTTACCATCACTGAGTCTCCTTCGAAAATACATTCGCCAGTTTTCCTTCTACCCCGGAAAGGATTGACAAAAAAACACATACTTCAGGCCCAAATTTTGGGTGGGGAGGAGAGTTGGGCAATTTATTTCCTGACGGAGTTGGGTCAATAGAAATGGCGGGCGCTACGCGCTTACTTTTCCGAAAGAACCCTCTCTAATCGATTGAGAGGTAGATGGAACAATTTTAACTATAGCGCTTCCGCCCTACCCGGCCTTCCGGTGAGGTTAAGCGCGTTAGCGCCACAACCGGCCTTGCGCTGGTTATCGCTCTCCCCGCCCAGTAATTGAGGATAGTAGTAGAGTGAAGGAAATCCATCCGGGGGCCCCCCAGAGTGCCTCCGGCTTTTGAAGAACCCCTGTGTTGGGCCACAAAAGTCTTTGGCCAAAAGTGGGCCTTTTCCCTCCGGCCGGGTTCTACGGGGCGTGCGTCCATTACTGCACCACCAAGGGACCGCCCGACCAGCCGGTTTCAGTCGGTTGGTTAGGTTATAGCCCAATGCCCCCAATGCGTGTTAGGTAGGTCTGGTCGAAACGGGAAGTAGGCAAAGTATCCACCTGCAGGTTAGTTAGGTAGGTCTGTTCGGGCCTAGATTTAGGGAGGAATCTATTTCCGGCTACGTTGGCCGCTCGCTCTTTCCATAAAACACCATCCATCCTTTCCCCATACCTTCGGCGGTCCGTAAAGACACAAGATGAATCAATTTTCGACCTCCTTCCAAATAGAATGTGGCGTAGCTGGGAATTTCAATTCAGTCTTCTATTCCAAAGTATCGGTTTAAAGGGTAGAAATGAAGGAGTCGACGCCGACCTTACAAGCGACTAAATGCCTAGCGAGATGTCATTCGCCACCTGGGTCATAGGGCAAAGAAGACGTCTAAGGTTAGGGTGGGTACCCTGTAATGGTCCCAGGCCAATCTCCCGAAGACACCCGGCATGAAATCATAGCCTAAAGCCAGTATCAAAGCTACGGTAGGTCGCCTAGCCCTGGGGACGCTAATAATAGGGAATAATAAAAGTGATTCACTCAAGACTCAAGATTAAGAGAAATTGGGAGGCTACTACGGGTCCTTGGGAGCTCCTGTTAGAGTAGAGAGCCCTTCCCTTTTCCTTCCCTGCCCCTCCCCCTCCCCTTGAACTTCTCTCCTTCTTCCCTGGGCCTTCGGCCCTGAGTTCTGTGGGGTGGTCCAGCGGTCACGAAATAGTGAACAATAGCTAACCCAGCTAGGATCTATCTTATTATCCGATTCCGAGCCTGCGCCCGAGCCTGCCGATTACACGCCTGCACCTGCCCTTTGCTCTGCACCTGACCTTCGCTACGCCCTTCGCCCTTACCTGCGCTCGGACCCTTCTTCTAGGGAAGGCCTCTGGTCAAGCAGCCTCTAGGGTGGTTAATAACTACTCTTCCATTGAACCTTCCTTAAACTTATTAATTTACGGTTTAAAATCCTTTTAAGCGCGCTAGAACGCACAGCTCTCTTTTTTGTGAGAAGACCCTCATGACCGGCCCTCGCATCGCTAGGAGGGCGCGATCCTTAGTAAGAAGAACTCGCTAGTGCGCGAGCCTTAAAGTCAAAAACTCGTTACATCTCCCTCAAAAGGAATCTCCCGGGGACTCTGAGAGCGATAGCAATAGTCTAATAAAAGCTATGTGGAAACTATCCAATAAGTAAAAGCTATATAATAAAGGGGAAACCAATAGAAATAATGGTCTGTGGAGCAGGACCGCTTTGCGCGTTTACCGGCCTAGCCTTTAGCGCCGCCTTTTTCTGTTTCACCTCCCCAAAGATGTTCAGAAACATCTGCGGAGACTTTTTCACAGGTCAGCCCGGCTGAATGCTTCGGGTGCACCGGTAGAGGAAGAAGTGGTGCCTAGAAGGAGGCACACTCAACAGCACCCTAAGCACTTCCCTTTTTAGTTTCATACTTTCGAACGCTTTCGCTTTCATACCGCTCTAAAAAGCACTTAAGAAAGCACAGAGCCTAACAAGAACACAAAGCACAGATCCGAACAAGAACAGATTACCGGTTGCACACCAGTTTGGGGCGAACACAGAGAGAGAGGAACCAGGCTCCTCATACACCCGCGACTGATATTGACTGTTGAAATTTTGTTTACGAAACGAACCACATTTTGGAAATGACAAAATCGACACAACAAAAAGTGCATTCCTGAGGGCAAGCCTAAGGTGGTACTTGTAATGCTATAATTGGTGGGGATTTTACTGGCTTCAAAACCAACAGGGACACGTTCTAGGGTAAGCCCAACACCGGTCTTCAATCAGGGACAACCACCACTTCCTATGTGCGGAGCCTCTAAGCTTTGCTTCCGGAAGGAACAAACACCGCGGATTCATTATAATACAAACCCTTTCTGGGAGATTTGTAACCCAATAGATGGCCCAGGCAACAAGAAAAGCACGGGAGGTGCGATCGACGAAGACGTAGATCCCTGAAGAACCACTGACTTCGTGCAAGCACTTTGAGATCTGAACCTGGCGGCTGGGCTGCTTGTGCCCCATCGATAAGGCGGGCACCAGTCAATATCTCTTTCGTTTCCTCGCCCAGCTTCGTTGAACTCGGTTATAAGAGCCCCCCGAAACAAAAAGCGCCGAAGCATGTAAACTCAAGGTCTACCCGCACCCAACTTATCCCACCTTCGAGAGTAGTTGGGTGGGGTGCGAAGCCTCCGCTCTCAACTGCTAGGATTTGTCTCTCAACCGCTAGGATTTGTCCAAAAAGCTTTTTGGCTTATTACAGAGCTAGGCGAGAATGAGTGCAGGTTCCCCATGGAGATTTTGAAGATGAGCCACGCTTTCATGCGCGTAGCGCAAATAAGGGGGAACGTGAAGTAGCGGAGCCTTTGACGCTGCTAAGTTTTCGGCCCGCGCTTGATCTCACGCAGCGAAAGTGCTTATCAGCACTAGAAGTCTGGCCCGAGGTGAATAAAAAGGGCACCGATGAACCGGTTTCCAGGAGCGCGCCCGGCTTCCAGCCGCCCCCATTGTGTCCCCTAAGGGCCGGCGGAGGGGTGTTGCCACTTAGGGTTGTAAGTGCCTACAGGCACTTCCCCGCCTAACGGAACCCACCCCTAGGTGGTGGGTCCCCCCAGGAACCCGCACCCCTCTCGAAAAAGGTTACCATTCTATGAACTCAATTTTAGGGTTAGGGTCCGTAGGACCCTAAAGGGTTTCGAAGCAAAAAATTGCCATCCCCTCAAGGGACGACTTGGGATGGGAGGTACGGGAAATTAAAATTACCTTAGGTTAATTGATCCCTTTAAGGGTAATTTAATCTCTTACTAAGAAATTGCCACGGGTTCATCGGAGTTCATCGGGGCCACCCAGATGAACACCTTTCTTTAAGGGTATTTTTTTGTGGCCACCCAGCCACCGCTGGGTTAGCGGGGCAGAGAAACCCGATGAAGCCCTTTCTTTAAGGGGTTCATCGATGAAGCCCCCCCGCTGGGTTAGCGGGGCAGATGAACCCGATGAAGCCCTTTCTTTAAGGGGTTCGTTCATCGGGGGGGCCCCCCAGCCCACCGCTGGGTTAGCGGGGCAGATGAACCTGATGAAGCCCTTTCTTTAAGGGGTTCATCGGGTTCATCCGGGCCTAGAGCCACAAAGAAAAGGTCGAAGACTTTCAATTTGGCCCCCTTTAAACCGCGTTAGCGGCGCAAATTGCTCCACAATTTCCAGACTAAAAACTAAACGTTTTCAGCGACTTTACGCCTCGTTTAAATAAAGACTTCTTTGTGAAGCTTCTTCTATCGCAGTGTTTTCCAAACACGGCACTCGACGCTCTTCTGAAAGGGCTAGCGAAGGTAGCGCCAAATCCCCTTTAGAAAGGTAAGCGCTCGTTCCTCGCGCTTACCCCTTAAAGGCGCGAGGCTTTAAAGGTGGGAAAGCGCGTAGCGCTTTCCCCAACGTACCCTAAAGCCCTCTCCATAATATTTAGTCATTTTAATGGGTTGGACCAAGTTACTGCCGGCCTTTCTAAAAGGTCGAGTTCCCGCCAGAACATTGAAATGAATAAACGTGGATAGATGCTTCTTCCCGAAGTTCCGTTTCAATGTACAGGCCCCCTCCAAAAAAGCCGAAGGCACTCTTAAGGCCGATAGTTTTGGGTTTTCTTATTGTAAGGCTAGGCGAAGGTCATCTCTCGCTACTCTCTGCCCCGCCTTTGGCGGTCCCTCAGACTACCATTTTACCGCTCCAAAAAGACAATCTTTCATCTTTCTCCGAATCGACATTCAACTAGAATCAATGCAAGGAGAGCTCATCCGGTATGATCATAGCTACAATCTCTGCCTTGCCTTCAACATCTAATCGATTTAGGGATAAAATAGGAAGAGAATGACTAGTCTTTTCCACCATAAGTGGAAAGTAGTTTAGGTAGCTCAGCTGGTTGGAGCAAAGGGCCGACCTTTCGGTCGCCAACCCCATAATAAGTAGAGTTTCGTTGGTGGCTTGAGATACTGAGCCTCCTTTCCACAAAGCAGCCTTTAGCGATCAAAGTCTAAGAAAGAGGTTTCATAAAATTCGGGGCGGGCCTACAGGGCCGGCTGTAGGCGGGCCGTGAAGCCAGCCTTCAACCCTCCCTAATATAACCTAAAGACAAATTACCGTCACCGCGAAGTGATGGTTACTTGCGAATGGTGAGCGAAGCGAACAAAGGACGAGGGTGAACGAAGCGAACAAAAAACGAAGGTTCGTGTCCACGAAGTGAAGGCACGACCTTTTCGGCTCGGCGAGAGAGGTCTCAAAGTTCACCTGCGGACAAGCTACCAATCAAGACTGCAAGCAGCCTTATTCAGAAAGAAGAGAGATCTCTGTTGTCTACGAATATAGGGTGAGCACGATAAGAGACTTCTCACTGCAAGCAGCCTTCGGCCCTACCTTTCGTGACAGTTTAAGCCGGAACACATTTGTGCCTACAGCGGGGCGCGTAGCGCCCGTCTTCGACCCTATCGGCACTTACCGGCCGGCCGGTGGTTCGCCCCTTCAGGGTGGGAACGGTCGAAGTACTTCGTACCTCCGGAACTAGGATTAGAAGTTGGTTTTGACTTCCGACCGAGAGAACGTGGATTGGAAGCTGAACGCAGCATTAGCATTAGTGGTGATATATATTCCGGCCAGATAGGACAGCAGGAGTGAAGATAAGATACTCGTTTAGTTAGGGTATTACGAATCTCTGCCCACCCGTGGGATTGGGTATTGGTGCTTCCTTCCTCGATGGTCCCTGTATTCGGTAAATCCATTCTTTCTCTTTTGGGTTTCTGGTCTTGGGTGTTTTTCCCGGAAAGTCTGAGGTCAATGATATGGTAAGAAAGCTGACTCAACTGAAGCGAACCGGAACATCGGGAAAAGAAAAGATCCCTGGCCCGTTGCAGTCCGTCCATTCGCCTGTGTTTCTAGCACTGGTGCTTGCGATAGCTTTTCTTATCCAGTAGCTAGATTCGTGGCTTAAACCCTTGTACATGCTGTATGCATACAGCCCGATGGCACGCACTCCTGAGGCATCCTGCTCCGGCCGGCTGCGGCCTCGTAATATCCGATACCCCTATCTAGATCTTACCACATATATCTCATTCCATCATTGCTCCTGCCAAATGCTCCCACTCACAACTAGGGATTGATTGGCCCCCTCGCCTGCCATGGGGTATTTGCCTAGCTAACACTTCTAATCTTATCTATATATGGAATTATCGATCAAAGCTTGTAAACACCGTATTGTAAGAACAAGTAATAAAGCTTGTAGCAACCGGTAATAGAGCCTGAAATAGGAGCAACCAATAAAGCTCGTAGCAACAAGGGTAAGGTCCACAAGGGTCCAAAGATGCAGGACCTTCATGTGAGATACACACTCCCATTAAGTTTAGCCTCATACGAACCATAAATTGTTAATCTGCTGAGTCTGTATTTATTTCACAGTGCCTTTGTTAATAGTTGGCCTAACTCCTTCAGTGCGCCAGCTAGCCCGGAACTGCAGTATTACTCATTATCACTCCGAGGCAGTCCGTATGGCAGAAGTTTGTCAATGATCGATGGAGTCTATGTACGAGCTGTGTGCCACCATTGATGCTGAGAATTGAAGAGGCAACGAGGATGTTATGTCCCCACGGTGATCGAGTGCCATACCGAGCCCTGCGATAATCATTGTATAGAAAATAATTAGGAAGATGGTCTATCTTCGGGCGGGCTGTGATCCCTAAAAAGCCAGCCCTTGATAACTCACTGGTTGGAAGTTACACGCAGCGCATTGATTTGTTTCCAGTATCTGCTCTGCGTATATTCTTCGGCACGCACCAAGAGCTACAAAGCGACTGAATGAATGCAAGGGAATGCTATAGTGGTGGGTGGTAGACCTTCCTTCCAGCTCTATGGCTACCGCCCCGCGTAGTCGCTAAAACAGAGATATTATAGACTGCGTCGGGGATTCGTATTTCCGGGCGGCCGGCTAGGTAGGAGGGAGCATGCGATCAAGTGCAGCTCACCAACCTCGGTCTAGAGAAAGAATCTGTATCTCACAAACAAGCGATATTTCACTGAAGCAAACAAGGGTAAGGGCCTTCAATATCAATATCTGCTGGCACTCTTTCTTCGGCTATCTCTGCCGAAGGATCGCCAGCCTGTAATCATTTTCTCGTTCTATCTAGCAGAGCGCTAATATTTGACCCTACAACCGGTATGCTGGTTAACGAACCAACCTTCCGTACACCCCTTCTCCATTTGGTTCGGCGCCTATCTAATCAACAACATATAGGAATAGGTGGGCGCTTTGTGGCCCTTCTCAAAAAAGGACCCTTCTCAAAAAAAGGGGGGCGCTTTGTGGGCGGTAGGCCGCCTCGGCCTACGGCCCCCGCTATCATCTTTCAAATTCTTCTTCCTTTTCGTGCGTTGATCCGATCACCCCTGAACTGAGAAGTGTAGTCAACCAAAGTGGCGTTACACATTCGCCTTTTTGTCCGCGTTGACGCGCTGTTTTTTCAAGAAATTCAGTCCAACCGAACAAAGCAAAGTATTCAATCGCTTAAAGTCAGGGGTTCTTGTGGGCCAAGGCGGCCCACAAAAGTCTCGCATTGCTTCGCATCGCTCGGCGTAATCACTCATCTACGAAAATGATTGCAGAAAGTTTAACCAATCTGCCCGGAAAGCGCTTAATCTCCGGCGGCAATGTTGCTATCGCAAAATCATATCAGATTTGAACCAAATACTCTCACCCGCCTACAGGAAGCGGTACTCTAACCACTGAGTGGCAGACGGTTATTATTCTTAGTACGGTAACAATGGAATTGATTTAATTTCACATATACGATCTGCTTTCATAATCGCGATTTTTAGCCCTCGAGATAATGGGTCGAGTGCGACCAAGTAAATTCTGGGCCGGCTCGGCTGTTGTTTTTTAAGTTCCTAAATTTAAACACTTTGCCGACTTCGGCCTGCGAGCGCAGAAGTTAACCCAACCCGGCAAGGCCTAAAGTGTACTAGGGTAAATTACCAACTCAACACAAGTGGACCCAAAAGTAGGAGTTGGCAATTTACCCGCCCGTTAGAAGGTCCGGGAAATGGCCTGGAAAGCGCGTAGCGCTTACTTACCCCGGTAGTAAGCGTTATGCGCTCTTCCGTCTTCGTTCCCAAGGTAGCGCAGTTAGCCCTTTCGATACAACAACCCATCCCCTAGGTCGAGGTCGAACGACCAAAGACTCATGGCCAAGACGAGGGAAAGGATGTACACTATCCGAACCAAACATAAAGAGGGGAAGCTGGAGGAGAAGCCGAGGACCCCTCCCTTCTCTGTACCAAAAAACTCTCTCCGGGCCTCCGCGCTCCTTGTGAGCGCTACGTAAACCCTTAAAAGGTGTGTAAGTTTAGCCTTGTGCGAGCGGGTGTGGCTGTTCGAGGGACGAAGTCGAAACAAAGGTTTTGAGATGCCAGGGGGTTCGTTCCCTAAGGCCCTAAAGCGAAGCGGCAGAGGTAGTTGGAAAGAATAGGAAATGTCAAACTTTTTTGGGTTCTTGACCGAGGTCGTATTTACGACTTCAGGGTTTAGGCAGACGCGAGTGATCGTCGTTGTGATCGTAGTAAGGGTTGTGACTGAATCCCACACGCACACTGACCGAAGCCAAAAATTTGATGAAATGAAAAGAAGGAACTTTCGAACGAACACGAACAGAAGGGCCGCTAGGCGGGAAGCGCTATGCGCTTACCCCGGTTTGTTTTTTCGTTTGTTTGCCTTTCGGCCTTTAGGCACTCGACCGAAGGGAGAGGGTCGAGTGAGAACAAAAGCCTGAATCTTCGTATATAGATGCTTCACTTCGAAGAAGTTCCGGTGATACACCACCCTCCTATCGAGGGCCGAAGGCTAGATAGGCGCACAAAAGTCCGGAGGCTAGATAGGCGCACAAAAAGACGAAGGCGGGACCGGTAAACCATAGACTTTAGACTTTCCCTTGATTCTCCCGTTTCCGAGGGCCGGAGGCGGGTTAAAGGGGCCGGGGCCCCGCCTCCGGCGGTGGCTGCTGGGGGGCCCGCGCCTAACGGTTTTAGCGGTGCTCTTCTCAAAAAAGCCGCGTCCAGCCCGGCGGCACCCGGCCTCCGGCCCGTTAGGGCAATCTATCCCGCCCGGGAAGCGGAGAGGGGGGGGACGGAGAAGATACCGGGAGAAAATGAAGGGTCCTCAGCGGGTGAGCCGGAGGTAAAAACGCTCGATTGACACTATCCAACCGTGGTGGTTGGCAAAGGGCGCAAAGCCCTTTTTTAGGGGGGGGTTCTTGTGGGCCGGGTTGGCTCTTCTTCCGCTGCCCAGGGGGCCCGCGTCAGCGGGCGGAGCTTTTTCTTGCTTGAATGCTCGAGGCCAAAGGCCGAGTGCGACGGCAGCCTACCCTAAATCAAGTTTGGCCGAGCAACCTGCACTGCAGCCTACACGAGCGAGGAACAGCAAGTTCACTGCAGAACACACGCTCCAGGACGATTCGACGAGTTCCCAGGCAGCCTCCTAAAAGGTACCTGCGCCCTTCACTCCAGCCTACTTCATAGGTCACTGCTTGCTTCTTGTCGCCCATTTTTTCAGCCTTTGCAAGGGGGCTTCCCATTATTAATAAGGAATCGCGGCTTCACACTTCGCATCAATAGCTTCCGCCCTTATCTTCCATCTTAAAAATGGAATGGGGTCAAACGATCTAACAACCAGAAAGAGTAAGTTGATCTCCAAGCTATCCTTCTCCTTAAACACTTAGCCTCCGCCTTACTAATAAGGAGGGGTAGGGCCCCCGAAAGTAGGTTAGAGTACTTAAATTCGAGTCCGGCTCGAGGAGGGCCGAAGGCCGCGAAGGCGGGCCCCGCCGTTCTATTGATATCATTCCGTTATTTTTCGTTGACAGGAATCCGGCGACGCCCTTGTAGCACTTTGAAATCGTAGCATTATTACTGCCCTTGAGTCAGTCCAGTCCATTCGGGACAGGGAATGTCCATGTAGAGGAGCTTGATTTTAAGCTTGGGTGGATGGAGCAATAAACTACTCTTTAACCCAAAAACGAAAGGATTGAACTGGTCGATGTTCAATCTTCCGGCACCATCGAAGAAGCTGAAAGTGAGATCCAATCCTCGAGCTATGCGAAGGCACATTCCGCCCTGAGCCATAGAGGGGCAGGCACGCACATAAAACAGATGGAGCTGCAAAGCGACGTCGAAGGGTCGAAGGCAAGGTCATTGAATGACCAATCTGGCTACTGTTGGCAAGCGAGCTACAGCGAGCGATCTACCTCACCATGGGAGAGAGTTGGTGGGGGACGGGGTTCGGCCTTCGGAGCGCCGCTAAAGCGCTTCCCCGGCTCCGCCCCGGCCCCCAACCCCGCCCATTTTCACGAATCGCTACAAAAGGATCTTAGTCACATTCTGTGATTATTTCTTCGTGTATATAGATGTAACACATGTCCTAGTAAGTAAGGTAATGTAATGTATATAGAGATAATCTTAGTAATGGAAGGTGTATATAGATATGGATAATTTAAGCCCACTCGCTACGCGCCCCGGCATTTTTGTAGTGGGGGAGCGGGTGGAGGTGGCCGGGTAAAGCGCGTAGCGCTTTCCGCCTAGCGCTTTCCACTATAGGGATCTCTCACCTGCGGCTGGATTGACTACTCTTTCATAAGATAGTCACATGATTGCCAAGCTCAAGATCTATGCATTCGGGTCGAGACACATGAGAACGGACCAATGAAGCCAGGTTTATGCTTACTCTGTGAGCGTTACCTGAACGAAAAACTCTTGAAAAATCGATTCTATATCCCTGGCTGGAGAGCTCGCCTACCGAACAGAACTAACCCTTGTTGTTGAGCCAACATGGCAGGCAGGTGTAGTAGGGGGTGCTCAACGTTTAGGAAGAGGGAAGAAGTGTCGTCTCGGCGCGTAGGATCGCTCAAAGCGCCCGCCAATCTCACCAACAAGGTAGGTAAGGTAGAAGGGTGCCCCTCTGATCTGCAAGCCGAATGGGTAAGCATAAAAACTTCCTACCCATTCGATGATCTTTCGTAGATGTTTATCCACTGAGGCGCCATTGGTAGTAACAAGTGGCAGTGACGGGTTTCGAGATTTTACTCACCCCTCCCTTCCTAGGGTATTTAGTGGGAATATCGTCAATATGTTGCCCAGGAAGAGTTAGTTCCTAAAGGGCTGGACGCGGGGCGGGGCGCCTCGCTAACCCTTTCAAGTGCCTATCGGCACTTTAAGGTCTTCGACGGGGTTTTTTGAGAAGGCTTTTTCGAGAAGGGGTTCGAACTTGAGAAGGGCACCGCTTTAGCTAAAGCTAAAGCCCTTACTAAAAGTGTCTATCGGCCTTAAAGGTCTTGACGGGTTTAAAAGTGTCTATCGGCACTTTAAAGGTCTTCGACCCGCTCTATCGGCACGCGTTCTTCGACCCTCTATTTTACGTCCTACCGTTCCATCAAAGCCGTAGATCCCCCCAATTCTAAAATATGGGAGGCTCCCCCTAGAAGGCGGAAGCCGCCTTCGCGGCCGCCTTGTCTTGCCTTACTGGGAGATAGGGTAAGGGGTGGCTCTTGAGGCTGAGGACGGTGCCCACGCAACCCCCATATGATTACGTCATATTAATCCGACCGAAACATTCGTATCTGGATGATGCTTCACGTTTCTATGGGGCAAGCGGAGCAAGCTACCCAGAGGGTAACGGAACGAAGCGATCCCTAAGCCAAGAGTATAGCGGGGAAACAAAACGCGCTACGCGCCATTCCGTCTTAAAATGTGGGGCTGTTTTTTACGCTGGTCAGGTCAGTAAACAAACGCCAAAGCGGCCGTCCTGAAATGGCTTTTCCTCCACTATTCCTACAAAAAATTACTGGTCATTATCGATTTCTTCTCTTACTCCGAATTGAAAGGATTCAAGGCTTTTGCGGTCCCTCCCAAAAAAGGGGCGACCTCCCGCGTTTTCTGACATCTCGGCCTCCGTAATTCTCGATCAGCGACCGAAACCAAACCTTTCGGACCCCCTGGCACGTCCTTCCCCGCGTCTCCCTCCAAGCCAGGCCCAGGTCTGGCCAACCCTCTCCTTGCTTTTTCGGGGTCCTGTAGCAAATCCTGTAGCAGTAGAAGTTTTTCTGAAAGCTTCTGCCTTTAGAGTAGAATAAGAGGTATCCTGTTGAGGTGTCTAAGGGAGAGTGAATGAAAGAATGAAGAGAGATACCTGGTCATCAGTCTTTGGTTATGGAATGGATGCTTCTATCTTGTGGAGTGTGTTTTCCTGGCGGCGGTGTCTGTGTGCCAGGCGCTGTTTGTGCCTGGGGGCTGTGCGTTGGGCTGCGATGTCCCTGGGCGAGAGGATGATGTATCTGGGTGGTGTGAGCCGTCCCTTGGCGTTGGGGTGGAATGGGAGGGAAGAAGGGCCGTGCCTGTCCCTCGAGTTGCGTTATCGTTATAAAGAAAAATGAAGGGCGCTTTGTGGGTGGCCCTTCCCAAAAAAGGGGCTAAAGCGCGCCCTTCTCAAAAAAAGGTGGGCCGGGCGCGTAGCGCTTTCCGGGCCGCTTCCCCTTTTTTGAGAAGGGCTCCGGCTCTTTTTCCGTAGGGAAAAATGTTTTCGAATTAAGAAAGTTAATTTCAGACCAACGTACTGAAATGACCAACAAATCGAAATGTTTTGGTTTTCCCGTGTTTCTCTACACTCCGCGAAATAAACTCTCCCTAACTAAAAGTAGCTCCTCCCGTTAGCTTTTCATTACTCTCCCATCACGGTACGAGCTCATACAAAAATTACCTTGCTAAAAAGCTTTGGGTCAATCTATTGTGTACCGATCGTTGTTGGGTCAATAACAATACGTTTTAGACTTGGGTAGCTCGGCTCGAAAAAATTATCATTTTGCAGACAATTCGAGACAAGCCCAGAGACGCTCCCAGAGAACCGGGATTGCATATGAATTGACTGCTTATCCCTGGGGAAAGATTTATCCATGAAAGAATCAAAAAGGAGCGTTTAAGGGCCGTACATTGYCTCCCCAACGTTCTGAGTCAACCTTATCTGTTAACCCTGTCTATTGACTACCTCGGCACATTGGTGCGGGCCCGCCCAGTGGTACGGGGAGGAGTTTTAATATGTTCGGCTTTTCGGGGGCAATATTCAGCCGCTCTTTCCTAAAGTAAGCGAATGGCATGTTTCTTTGCAAAAAAGGGTGGTGGTTTGTGGCACGGGGGGGCCCGCCGTTAGGCCCCCCAAAAGGGCTCCGGCTTATAGTTTAATCGGTTGAAACGTACCGCTCATAACGGTAATATTGTAGGTTCGAGCCCTATAAGCCTATTTACTTGCTATATCCAACAACCTGAAAAAAGTCCTTCGCTTCGCTGCGCTCAGCTTTGGTTTAACCTTTGAGCTCGTTCTTCGAGCCTTGCTTTTACTTTACCTAACATGGTTACCACCTACTGGAGTATAGCCAAGTGGTAAGGCATCGGTTTTTGATACCGACACGCAAAGGTTCGAATCCTTTTACTCTAGGATTCCAAGGCATTCAAAGCATTGCTCATTCATAGCCTTCTTGTCCGAGTTCTTCTTCTCACTCGGCTTGGGGGAGGTATCGCTGCCTTGGCAATGCATGTCTTGGGGGAAACGTTGTAAAAGCTATTTCAAGATGGAACAGTCAACAAAAGAGGCCGCCGAAGGCGGGAAGCCGCCTTCGCGGCTTCGCCGCCCTCCAATAATAGATTGAAGTTTAATAGAAGATAATCCTCATGGTCGACCAGTTTCCCCTAGCGAAGAAGCGCTGGTTAACGATCAGGGAAAGCGCCCGCCTTTTTTCAGATGCTCGAATATTTACTTCATATGCCTGAACATTTGAGGCAGTCCCACCCACAACTATTAATTCTTCTTCCTATCCCCGGTGCCCTTCCGACTCCCTAGAGCCAATATCCCAACCTTAGTTGAATGAAGTTGGAAGCGAATTGTCCACCAATCCGAACCCCGGGGGCTCGGCAGCGACATGCGAACAAATAGTATCCCCGACAGCTGCCATCGGAACGCGGGAAGGAAACTGAATCCACGGGCTAGAAGCTGCCTCTTAGGGCGAAAAGCCAATCCCTAATCTATCGGAATAGGTTCCTGCTAACCCTACGATTTCAGGTATGTCCAGTGTGGGTGGCCCCCTAGATCGGAACTACCATAATCCCGAAACGCTGATCCAAAATTACCTATTCGATTGATAAGCATAGCATGCCGACGAGACAAGGAGTCGGCATGCTATGCTCGGGGAAGATCTATTGGATAAGCGCTGATTCCGTTTATAAAGGTTGCTTTTTGCCCAAGGGGACCTTGGGAATGGTGACGACATTGGCTATCCCCCGGCATAGCTGTAGGGTTGCCTGCTTCCTACAGAGCCCGGAAATCTAGAGCTTGATCCTCCCTACAACCCTGAGAGCGAAACTTTGAACGGTAACAAAAAGAATCATCCCTACCTAACATGAAATGCGAAATAATAAAAATAGGGCGGAGCGGGGCGCGTAGCGCCGGTTTGTGACAAACATGAGGTTTAAACCACTACAAGGTTGGTTGAGTGCAGGTAGGGCCAGCGTTCAGGTGTTCGTTGGTTGATCGAGAGTAGGGCGGAGGGAAGGATTATGATACCAAGGCAGAGTGTGACTAGACTGGTCATTGGCAATGGCAACTTTCAGGGGCAGCTGGTAAATGCAAGGTTGGTGTACCTCCCGTCGTGTAGGGTTCATGAGTAAGAGAATGAATGGCATGAAAGATGTTTCAAGCTTTATATGGGAAAGTAAATAGATCCTCTAGCCCAATAGCGCTTTGCTGCCCCCTACTTGTTCCGCCTCTTAGTACGTGTTTTGCTGAATAGACCATTTGCCGATGCCTTGGACGGAGGTTTACCAAGGGAAGGTAGTTAGGCTTTTACGAATTGAGTCATCGCCCTCTAGGACTTATAGTCTTCTTCGAGCGAAGGGAATGTTCTAATCAAGGACCTCGTGACGACCGTATGACGCTCGAACTCGAGGGAGTTACTTCGCAGGGCATATCGCTTTCGCTACTGATGCTTTTTCCAAGACCAAGCGTAGAACTTGTTTTCGTCAATCTCTCTATTTGTGAACATAAATGCTAATCCCTATACTTGCGATTACTTTGATTAAAAAGGTCCTGGCGCAGCTAAGAATGAACTGCCTTCTTGATCGAGGCCCCATAAATGTCCTTCACTCGACGGCAGGAATCCCACTAACAAAAATACCACACTGTTTCGTAGTAATTTCACTAGCAGAAATACCAAAAGGCTCGAAAGAGGCAATGGCAGTAATTCCTAACACTTTTTCGTTGGCAAATAGCACGCACCATGTCTCTGCTCCTTCATCAATAAGATGAGAATTTCCGGACCGATGAGGTTGGCTTCGTTCGGAAACAATGGCTGTTACTACTGTACCAGACTGAGCTTTGTTTGGTTCGTGCTTAATCGCTTGATGCCTCTCATCAGTCTACGAATGGAATGAGAGCACAAGAACAGGATATTGGAATTCCGAACGGTACGGAAGAGCCCGCCTTTGTTAGTTGACAAGAACCATGATATTGTAATAAATAATCATCATAATCTATCTATACATACATATATGTATGTATAGATATATATCTATCTATATCTATCTATATATCTATCTATATATCTATCTATATATATAGATAGATATAGATAGATATATAGATATAATTTGCTGCTTCCACTCCTGAGATGTAAGGAAAGCAATATGGTCATGACCTAAAAGCTAATGTCATATTTTACTCATCCTTGTGATTAGTCATATGCCGTTACATTGAAAAATGCGAGGACCCTCTTTCTTTAGTTTTACCATGAGCTGGATATCACTATGTATTGCCGGGTTCCGAGGCATCAGCACTGTACCCACTAGCCGGGCAGAAGGGCTGCTTTTGCACTTGGAAAATCTTGGAATTTTTCGTAAATAAAGAAGTAAATAATTCTGCTGACTCGGTCAATAAGAAAAGGCAGTAAATCTTAGAGAGCAAGGCAGAGGAGAAGGTCAAGTAAAAGGAGGACTTTCATATCCCTAAACCAAAGGCAGTTCTGGGCGAGTGTGCCGCCCGGTAAGGCACGGCAGTCAGCAGTTCCGGGCGAGTGTGCCGGGCACCTGCTGACTTAGTCAAAACCTGCAGTTCTGAGTGTGCCCGATAGGGCACGGCAAGAGGCAGTTACTGAAGAGCCGCCTGGCGAGTTCAAAATCTAAGGCAGTTACTGGAGAGCAAAGCTGGAGATAAGGGAAAGTAAAAGGGGGACTTTCGTCCTCTAAAGGCGAGTGTGCCCGATAGGGCACGGCATGGGCGGCGAGTGTGCCCGATAAGGCACGGCAGTCAGCAGTTCCGGGCGAGTGTGCCCGGCCGATAGGGCACCNGCT
>Contig08+112681
[truncated: 4,061,165 more chars]
