# Supplementary material for: Organellar phylogenomics of Ophioglossaceae fern genera
Source: Front Plant Sci. 2024 Jan 15;14:1294716. doi: 10.3389/fpls.2023.1294716 (PMC10823028; doi:10.3389/fpls.2023.1294716)
Supplement: Supplementary file 2 [file DataSheet_2.zip › Supplementary file S1/mitogenome/gff/Botrypus_Hsu7588.gff]

##gff-version 3
##source-version geneious 2020.1.1
##sequence-region	Hsu7588_Contig06+31836641_morffo2	1	31533
##sequence-region	Contig01+78996872	1	354
##sequence-region	Contig01+30441692	1	16103
Contig01+30441692	Geneious	CDS	2607	3230	.	+	0	Name=atp4 CDS
Contig01+30441692	Geneious	gene	2607	3230	.	+	.	Name=atp4 gene
##sequence-region	Contig01+30441692_2	1	16088
##sequence-region	Contig02+5198282	1	716
##sequence-region	Contig02+5198282_2	1	21902
Contig02+5198282_2	Geneious	gene	18532	18603	.	-	.	Name=trnQ gene
Contig02+5198282_2	Geneious	tRNA	18532	18603	.	-	.	Name=trnQ tRNA
##sequence-region	Contig02+5198282_3	1	2725
##sequence-region	Contig02+5198282_4	1	21879
Contig02+5198282_4	Geneious	gene	18244	18332	.	+	.	Name=trnS gene
Contig02+5198282_4	Geneious	gene	16809	16882	.	+	.	Name=trnD gene
Contig02+5198282_4	Geneious	gene	17386	17456	.	-	.	Name=trnG gene
Contig02+5198282_4	Geneious	tRNA	18244	18332	.	+	.	Name=trnS tRNA
Contig02+5198282_4	Geneious	tRNA	16809	16882	.	+	.	Name=trnD tRNA
Contig02+5198282_4	Geneious	tRNA	17386	17456	.	-	.	Name=trnG tRNA
##sequence-region	Contig03+93422332	1	9570
##sequence-region	Contig01+9462502	1	480
##sequence-region	Contig02+1480	1	1234
Contig02+1480	Geneious	CDS	38	511	.	+	0	Name=atp8 CDS
Contig02+1480	Geneious	gene	38	511	.	+	.	Name=atp8 gene
##sequence-region	Contig03+20998511	1	13333
##sequence-region	Contig03+20998511_2	1	6006
##sequence-region	Contig03+20998511_3	1	22383
Contig03+20998511_3	Geneious	gene	20461	20530	.	-	.	Name=trnfM gene
Contig03+20998511_3	Geneious	tRNA	20461	20530	.	-	.	Name=trnfM tRNA
##sequence-region	Contig03+20998511_4	1	5383
##sequence-region	Contig03+20998511_5	1	26174
Contig03+20998511_5	Geneious	exon	22035	22294	.	-	.	Name=nad1 exon 5
Contig03+20998511_5	Geneious	CDS	20491	20939	.	-	0	Name=rps7 CDS
Contig03+20998511_5	Geneious	CDS	21198	21573	.	-	0	Name=rps12 CDS
Contig03+20998511_5	Geneious	tRNA	16671	16744	.	-	.	Name=trnD tRNA
Contig03+20998511_5	Geneious	tRNA	14637	14709	.	-	.	Name=trnK tRNA
Contig03+20998511_5	Geneious	tRNA	14049	14117	.	-	.	Name=trnM tRNA
Contig03+20998511_5	Geneious	gene	20491	20939	.	-	.	Name=rps7 gene
Contig03+20998511_5	Geneious	gene	21198	21573	.	-	.	Name=rps12 gene
Contig03+20998511_5	Geneious	gene	16671	16744	.	-	.	Name=trnD gene
Contig03+20998511_5	Geneious	gene	14637	14709	.	-	.	Name=trnK gene
Contig03+20998511_5	Geneious	gene	14049	14117	.	-	.	Name=trnM gene
##sequence-region	Contig04+67222001	1	89125
##sequence-region	Contig05+289126	1	266
##sequence-region	Contig06+189126	1	12681
##sequence-region	Contig07+212681	1	63214
Contig07+212681	Geneious	CDS	17846	18292	.	-	0	Name=rpl16 CDS
Contig07+212681	Geneious	exon	23165	24379	.	+	.	Name=nad5 exon 2
Contig07+212681	Geneious	exon	22121	22354	.	+	.	Name=nad5 exon 1
Contig07+212681	Geneious	tRNA	27501	27574	.	+	.	Name=trnfM tRNA
Contig07+212681	Geneious	tRNA	60044	60116	.	+	.	Name=trnM tRNA
Contig07+212681	Geneious	tRNA	60240	60311	.	+	.	Name=trnQ tRNA
Contig07+212681	Geneious	gene	17846	18292	.	-	.	Name=rpl16 gene
Contig07+212681	Geneious	gene	27501	27574	.	+	.	Name=trnfM gene
Contig07+212681	Geneious	gene	60044	60116	.	+	.	Name=trnM gene
Contig07+212681	Geneious	gene	60240	60311	.	+	.	Name=trnQ gene
##sequence-region	Contig08+112681	1	63422
Contig08+112681	Geneious	CDS	18054	18500	.	-	0	Name=rpl16 CDS
Contig08+112681	Geneious	exon	23373	24587	.	+	.	Name=nad5 exon 2
Contig08+112681	Geneious	exon	22329	22562	.	+	.	Name=nad5 exon 1
Contig08+112681	Geneious	tRNA	27709	27782	.	+	.	Name=trnfM tRNA
Contig08+112681	Geneious	tRNA	60252	60324	.	+	.	Name=trnM tRNA
Contig08+112681	Geneious	tRNA	60448	60519	.	+	.	Name=trnQ tRNA
Contig08+112681	Geneious	gene	18054	18500	.	-	.	Name=rpl16 gene
Contig08+112681	Geneious	gene	27709	27782	.	+	.	Name=trnfM gene
Contig08+112681	Geneious	gene	60252	60324	.	+	.	Name=trnM gene
Contig08+112681	Geneious	gene	60448	60519	.	+	.	Name=trnQ gene
##sequence-region	Contig09+64524332	1	1015
##sequence-region	Contig09+64524332_2	1	5900
##sequence-region	Contig09+64524332_3	1	56107
Contig09+64524332_3	Geneious	gene	37907	37981	.	+	.	Name=trnR gene
Contig09+64524332_3	Geneious	gene	34319	34391	.	-	.	Name=trnM gene
Contig09+64524332_3	Geneious	gene	35276	35348	.	-	.	Name=trnG gene
Contig09+64524332_3	Geneious	gene	164	235	.	+	.	Name=trnE gene
Contig09+64524332_3	Geneious	tRNA	37907	37981	.	+	.	Name=trnR tRNA
Contig09+64524332_3	Geneious	tRNA	34319	34391	.	-	.	Name=trnM tRNA
Contig09+64524332_3	Geneious	tRNA	35276	35348	.	-	.	Name=trnG tRNA
Contig09+64524332_3	Geneious	tRNA	164	235	.	+	.	Name=trnE tRNA
##sequence-region	Contig10+163064	1	561
##sequence-region	Contig100+1413	1	431
##sequence-region	Contig101+2413	1	253
##sequence-region	Contig102+2696	1	346
##sequence-region	Contig103+1253	1	285
##sequence-region	Contig104+1431	1	436
##sequence-region	Contig105+2285	1	271
##sequence-region	Contig106+1285	1	304
##sequence-region	Contig107+1271	1	272
##sequence-region	Contig108+1436	1	401
##sequence-region	Contig109+2253	1	372
##sequence-region	Contig11+1561	1	402
##sequence-region	Contig110+1372	1	373
##sequence-region	Contig111+1373	1	374
##sequence-region	Contig112+1374	1	375
##sequence-region	Contig113+1375	1	376
##sequence-region	Contig114+1207	1	301
##sequence-region	Contig115+9303328	1	422
##sequence-region	Contig115+9303328_2	1	479
##sequence-region	Contig116+2242	1	1017
##sequence-region	Contig117+11018	1	537
##sequence-region	Contig118+38808122	1	877
##sequence-region	Contig119+1538	1	606
##sequence-region	Contig12+2561	1	475
##sequence-region	Contig120+2538	1	406
##sequence-region	Contig121+1878	1	3791
##sequence-region	Contig122+21018	1	3935
##sequence-region	Contig123+13799	1	427
##sequence-region	Contig124+1432	1	408
##sequence-region	Contig125+2878	1	3908
##sequence-region	Contig126+62994351	1	395
##sequence-region	Contig126+62994351_2	1	2700
##sequence-region	Contig127+23116	1	259
##sequence-region	Contig128+1260	1	664
##sequence-region	Contig129+2260	1	491
##sequence-region	Contig13+1402	1	623
##sequence-region	Contig130+13116	1	913
##sequence-region	Contig131+1665	1	482
##sequence-region	Contig132+2914	1	262
##sequence-region	Contig133+1225	1	306
##sequence-region	Contig134+1274	1	263
##sequence-region	Contig135+2665	1	722
##sequence-region	Contig136+2225	1	635
##sequence-region	Contig137+38211	1	615
##sequence-region	Contig137+38211_2	1	332
##sequence-region	Contig138+1307	1	470
##sequence-region	Contig139+2636	1	296
##sequence-region	Contig14+2629	1	271
##sequence-region	Contig140+1636	1	546
##sequence-region	Contig141+1300	1	302
##sequence-region	Contig142+1306	1	306
##sequence-region	Contig143+1482	1	536
##sequence-region	Contig144+11841431	1	486
##sequence-region	Contig144+11841431_2	1	303
##sequence-region	Contig145+2546	1	363
##sequence-region	Contig146+1546	1	715
##sequence-region	Contig147+2306	1	312
##sequence-region	Contig148+1316	1	333
##sequence-region	Contig149+2316	1	249
##sequence-region	Contig15+1629	1	698
##sequence-region	Contig150+2371	1	411
##sequence-region	Contig151+2482	1	408
##sequence-region	Contig152+115381	1	614
##sequence-region	Contig152+115381_2	1	375
##sequence-region	Contig153+1410	1	400
##sequence-region	Contig154+075445202	1	1039
##sequence-region	Contig155+75445202	1	615
##sequence-region	Contig155+75445202_2	1	621
##sequence-region	Contig156+11046	1	445
##sequence-region	Contig157+31046	1	439
##sequence-region	Contig158+1622	1	442
##sequence-region	Contig159+11637671	1	1903
##sequence-region	Contig16+1706	1	402
##sequence-region	Contig160+2243	1	317
##sequence-region	Contig161+2446	1	357
##sequence-region	Contig162+21046	1	439
##sequence-region	Contig163+1440	1	423
##sequence-region	Contig164+46719161	1	1393
##sequence-region	Contig164+46719161_2	1	321
##sequence-region	Contig165+7294	1	289
##sequence-region	Contig165+7294_2	1	102
##sequence-region	Contig166+1318	1	356
##sequence-region	Contig167+2424	1	250
##sequence-region	Contig168+46719161	1	1074
##sequence-region	Contig168+46719161_2	1	320
##sequence-region	Contig169+1270047	1	392
##sequence-region	Contig169+1270047_2	1	2650
##sequence-region	Contig17+1404	1	402
##sequence-region	Contig170+1336	1	348
##sequence-region	Contig171+1446	1	590
##sequence-region	Contig172+1592	1	399
##sequence-region	Contig173+2186	1	273
##sequence-region	Contig174+1364	1	416
##sequence-region	Contig175+2176	1	246
##sequence-region	Contig176+2135	1	258
##sequence-region	Contig177+19914592	1	216
##sequence-region	Contig177+19914592_2	1	302
##sequence-region	Contig178+46719161	1	399
##sequence-region	Contig178+46719161_2	1	1008
##sequence-region	Contig179+34686991	1	377
##sequence-region	Contig179+34686991_2	1	6097
##sequence-region	Contig179+34686991_3	1	2463
##sequence-region	Contig18+1217	1	252
##sequence-region	Contig180+4686522	1	1598
##sequence-region	Contig181+21599	1	4512
##sequence-region	Contig182+11599	1	4712
##sequence-region	Contig183+24512	1	326
##sequence-region	Contig184+14512	1	529
##sequence-region	Contig185+1326	1	497
##sequence-region	Contig186+3530	1	407
##sequence-region	Contig187+2408	1	316
##sequence-region	Contig188+1408	1	439
##sequence-region	Contig189+1497	1	489
##sequence-region	Contig19+3404	1	291
##sequence-region	Contig190+1530	1	698
##sequence-region	Contig191+2490	1	281
##sequence-region	Contig192+1317	1	504
##sequence-region	Contig193+2699	1	317
##sequence-region	Contig194+2530	1	713
##sequence-region	Contig195+1282	1	359
##sequence-region	Contig196+2317	1	388
##sequence-region	Contig197+2326	1	719
##sequence-region	Contig198+2282	1	373
##sequence-region	Contig199+1360	1	360
##sequence-region	Contig20+3706	1	301
##sequence-region	Contig200+1490	1	656
##sequence-region	Contig201+3282	1	373
##sequence-region	Contig202+2360	1	296
##sequence-region	Contig203+1361	1	393
##sequence-region	Contig204+2394	1	263
##sequence-region	Contig205+2361	1	295
##sequence-region	Contig206+22772321	1	616
##sequence-region	Contig206+22772321_2	1	441
##sequence-region	Contig207+71542761	1	1278
##sequence-region	Contig208+31537691	1	1278
##sequence-region	Contig209+3505	1	1079
##sequence-region	Contig21+2254	1	267
##sequence-region	Contig210+1714	1	1279
##sequence-region	Contig211+3263	1	1079
##sequence-region	Contig212+1394	1	1334
##sequence-region	Contig213+2441	1	4391
##sequence-region	Contig214+7008162	1	4591
##sequence-region	Contig215+14391	1	487
##sequence-region	Contig216+24391	1	406
##sequence-region	Contig217+2409	1	283
##sequence-region	Contig218+21279	1	4512
##sequence-region	Contig219+1409	1	460
##sequence-region	Contig22+2220	1	295
##sequence-region	Contig220+2286	1	277
##sequence-region	Contig221+2463	1	288
##sequence-region	Contig222+1463	1	437
##sequence-region	Contig223+2451	1	249
##sequence-region	Contig224+1451	1	553
##sequence-region	Contig225+1487	1	664
##sequence-region	Contig226+3664	1	281
##sequence-region	Contig227+1286	1	718
##sequence-region	Contig228+3285	1	247
##sequence-region	Contig229+1664	1	480
##sequence-region	Contig23+1254	1	337
##sequence-region	Contig230+3422927	1	424
##sequence-region	Contig231+75364662	1	6596
##sequence-region	Contig231+75364662_2	1	31535
Contig231+75364662_2	Geneious	CDS	9608	9988	.	-	0	Name=sdh3 CDS
Contig231+75364662_2	Geneious	gene	9608	9988	.	-	.	Name=sdh3 gene
##sequence-region	Contig231+75364662_3	1	13373
##sequence-region	Contig232+2664	1	320
##sequence-region	Contig233+1320	1	322
##sequence-region	Contig234+2322	1	254
##sequence-region	Contig235+1255	1	293
##sequence-region	Contig236+1301	1	302
##sequence-region	Contig237+25053402	1	375
##sequence-region	Contig237+25053402_2	1	324
##sequence-region	Contig238+2255	1	323
##sequence-region	Contig239+1302	1	313
##sequence-region	Contig24+1303	1	478
##sequence-region	Contig240+2302	1	261
##sequence-region	Contig25+2215	1	262
##sequence-region	Contig26+2214	1	252
##sequence-region	Contig27+2212	1	264
##sequence-region	Contig28+3214	1	252
##sequence-region	Contig29+2222	1	243
##sequence-region	Contig30+1268	1	340
##sequence-region	Contig31+1222	1	260
##sequence-region	Contig32+1278	1	321
##sequence-region	Contig33+1259	1	247
##sequence-region	Contig34+2276	1	266
##sequence-region	Contig35+1228	1	261
##sequence-region	Contig36+21748432	1	737
##sequence-region	Contig37+37275082	1	623
##sequence-region	Contig37+37275082_2	1	417
##sequence-region	Contig38+1417	1	402
##sequence-region	Contig39+2223	1	260
##sequence-region	Contig40+2753	1	319
##sequence-region	Contig41+2417	1	442
##sequence-region	Contig42+1753	1	591
##sequence-region	Contig43+15303692	1	937
##sequence-region	Contig43+15303692_2	1	489
##sequence-region	Contig44+1277	1	384
##sequence-region	Contig45+1475	1	1826
##sequence-region	Contig46+2591	1	270
##sequence-region	Contig47+1319	1	585
##sequence-region	Contig48+1585	1	476
##sequence-region	Contig49+1223	1	299
##sequence-region	Contig50+2400	1	266
##sequence-region	Contig51+2402	1	464
##sequence-region	Contig52+2585	1	477
##sequence-region	Contig53+2476	1	442
##sequence-region	Contig54+2228	1	386
##sequence-region	Contig55+50486412	1	1230
##sequence-region	Contig56+83659211	1	414
##sequence-region	Contig56+83659211_2	1	284
##sequence-region	Contig57+1284	1	295
##sequence-region	Contig58+21246	1	441
##sequence-region	Contig59+1293	1	1595
##sequence-region	Contig60+41555832	1	1628
##sequence-region	Contig61+29822191	1	478
##sequence-region	Contig61+29822191_2	1	644
##sequence-region	Contig62+1644	1	444
##sequence-region	Contig63+2246	1	248
##sequence-region	Contig64+2245	1	247
##sequence-region	Contig65+1252	1	250
##sequence-region	Contig66+1247	1	254
##sequence-region	Contig67+3442	1	2674
##sequence-region	Contig68+1248	1	271
##sequence-region	Contig69+1250	1	258
##sequence-region	Contig70+2249	1	261
##sequence-region	Contig71+1246	1	259
##sequence-region	Contig72+58510712	1	249
##sequence-region	Contig72+58510712_2	1	177
##sequence-region	Contig73+1265	1	264
##sequence-region	Contig74+1249	1	248
##sequence-region	Contig75+2250	1	262
##sequence-region	Contig76+1442	1	2861
##sequence-region	Contig77+2644	1	274
##sequence-region	Contig78+2211	1	304
##sequence-region	Contig79+22674	1	250
##sequence-region	Contig80+79423261	1	510
##sequence-region	Contig81+1275	1	319
##sequence-region	Contig82+1308	1	306
##sequence-region	Contig83+12674	1	446
##sequence-region	Contig84+1449	1	399
##sequence-region	Contig85+1263	1	318
##sequence-region	Contig86+67192202	1	988
##sequence-region	Contig87+10739002	1	461
##sequence-region	Contig88+2226	1	366
##sequence-region	Contig89+1378	1	369
##sequence-region	Contig90+2233	1	246
##sequence-region	Contig91+11246	1	3074
##sequence-region	Contig92+2275	1	1079
##sequence-region	Contig93+41411521	1	1808
##sequence-region	Contig94+1081434	1	414
##sequence-region	Contig94+1081434_2	1	4164
##sequence-region	Contig95+24611	1	495
##sequence-region	Contig96+14611	1	695
##sequence-region	Contig97+34611	1	513
##sequence-region	Contig98+1696	1	528
##sequence-region	Contig99+1528	1	413
##sequence-region	Contig01+4754228	1	50872
Contig01+4754228	Geneious	CDS	2068	3274	.	+	0	Name=cob CDS
Contig01+4754228	Geneious	tRNA	12173	12245	.	-	.	Name=trnM tRNA
Contig01+4754228	Geneious	tRNA	6920	6992	.	+	.	Name=trnE tRNA
Contig01+4754228	Geneious	gene	2068	3274	.	+	.	Name=cob gene
Contig01+4754228	Geneious	gene	12173	12245	.	-	.	Name=trnM gene
Contig01+4754228	Geneious	gene	6920	6992	.	+	.	Name=trnE gene
##sequence-region	Contig02+150876	1	1299
##sequence-region	Contig03+11299	1	1157
##sequence-region	Contig04+78923582	1	13333
Contig04+78923582	Geneious	gene	10591	10668	.	-	.	Name=trnfM gene
Contig04+78923582	Geneious	tRNA	10591	10668	.	-	.	Name=trnfM tRNA
##sequence-region	Contig04+78923582_2	1	6116
##sequence-region	Contig05+119464	1	1011
##sequence-region	Contig06+219464	1	1023
##sequence-region	Contig07+8475781	1	36407
Contig07+8475781	Geneious	gene	32020	32095	.	+	.	Name=trnE gene
Contig07+8475781	Geneious	gene	27581	27652	.	-	.	Name=trnE gene
Contig07+8475781	Geneious	tRNA	32020	32095	.	+	.	Name=trnE tRNA
Contig07+8475781	Geneious	tRNA	27581	27652	.	-	.	Name=trnE tRNA
##sequence-region	Contig07+8475781_2	1	11805
##sequence-region	Contig08+148227	1	347
##sequence-region	Contig09+248227	1	3813
##sequence-region	Contig10+23813	1	315
##sequence-region	Contig11+969652	1	13549
##sequence-region	Contig11+969652_2	1	26564
Contig11+969652_2	Geneious	exon	922	945	.	+	.	Name=nad5 exon 3
Contig11+969652_2	Geneious	gene	17393	17464	.	+	.	Name=trnN gene
Contig11+969652_2	Geneious	tRNA	17393	17464	.	+	.	Name=trnN tRNA
##sequence-region	Contig12+82988052	1	22809
Contig12+82988052	Geneious	gene	19808	19881	.	+	.	Name=trnP gene
Contig12+82988052	Geneious	tRNA	19808	19881	.	+	.	Name=trnP tRNA
##sequence-region	Contig12+82988052_2	1	16066
Contig12+82988052_2	Geneious	gene	10239	10311	.	-	.	Name=trnM gene
Contig12+82988052_2	Geneious	gene	13408	13480	.	-	.	Name=trnF gene
Contig12+82988052_2	Geneious	tRNA	10239	10311	.	-	.	Name=trnM tRNA
Contig12+82988052_2	Geneious	tRNA	13408	13480	.	-	.	Name=trnF tRNA
##sequence-region	Contig13+40554911	1	491
##sequence-region	Contig14+5198282	1	689
##sequence-region	Contig14+5198282_2	1	24448
Contig14+5198282_2	Geneious	gene	21078	21149	.	-	.	Name=trnQ gene
Contig14+5198282_2	Geneious	tRNA	21078	21149	.	-	.	Name=trnQ tRNA
##sequence-region	Contig16+15239192	1	9880
##sequence-region	Contig16+15239192_2	1	53695
Contig16+15239192_2	Geneious	gene	10512	10585	.	-	.	Name=trnR gene
Contig16+15239192_2	Geneious	tRNA	10512	10585	.	-	.	Name=trnR tRNA
##sequence-region	Contig16+15239192_3	1	2333
##sequence-region	Contig16+15239192_4	1	71833
Contig16+15239192_4	Geneious	tRNA	53553	53621	.	-	.	Name=trnE tRNA
Contig16+15239192_4	Geneious	CDS	56206	58201	.	+	.	Name=HGT_matR
Contig16+15239192_4	Geneious	CDS	3131	3718	.	+	0	Name=nad9 CDS
Contig16+15239192_4	Geneious	gene	3131	3718	.	+	.	Name=nad9 gene
Contig16+15239192_4	Geneious	gene	53553	53621	.	-	.	Name=trnE gene
Contig16+15239192_4	Geneious	exon	11143	11708	.	+	.	Name=nad2 exon 4
Contig16+15239192_4	Geneious	exon	13066	13259	.	+	.	Name=nad2 exon 5
Contig16+15239192_4	Geneious	exon	8746	8906	.	+	.	Name=nad2 exon 3
Contig16+15239192_4	Geneious	exon	59495	59565	.	-	.	Name=rps3 exon 1
Contig16+15239192_4	Geneious	exon	55532	55590	.	+	.	Name=nad1 exon 4
Contig16+15239192_4	Geneious	exon	28532	28553	.	-	.	Name=nad5 exon 3
##sequence-region	Contig16+15239192_5	1	258
##sequence-region	Contig01+4543262	1	33210
Contig01+4543262	Geneious	CDS	9646	10461	.	+	0	Name=rps2 CDS
Contig01+4543262	Geneious	tRNA	31369	31439	.	-	.	Name=trnG tRNA
Contig01+4543262	Geneious	gene	9646	10461	.	+	.	Name=rps2 gene
Contig01+4543262	Geneious	gene	31369	31439	.	-	.	Name=trnG gene
##sequence-region	Contig02+133210	1	317
##sequence-region	Contig03+233210	1	2771
##sequence-region	Contig04+25464312	1	42813
Contig04+25464312	Geneious	CDS	21322	21546	.	+	0	Name=atp9 CDS
Contig04+25464312	Geneious	tRNA	17507	17579	.	-	.	Name=trnM tRNA
Contig04+25464312	Geneious	tRNA	17271	17342	.	-	.	Name=trnQ tRNA
Contig04+25464312	Geneious	tRNA	18238	18307	.	-	.	Name=trnG tRNA
Contig04+25464312	Geneious	gene	21322	21546	.	+	.	Name=atp9 gene
Contig04+25464312	Geneious	gene	17507	17579	.	-	.	Name=trnM gene
Contig04+25464312	Geneious	gene	17271	17342	.	-	.	Name=trnQ gene
Contig04+25464312	Geneious	gene	18238	18307	.	-	.	Name=trnG gene
##sequence-region	Contig04+25464312_2	1	18865
##sequence-region	Contig04+25464312_3	1	7270
##sequence-region	Contig05+025464312	1	42801
Contig05+025464312	Geneious	CDS	21310	21534	.	+	0	Name=atp9 CDS
Contig05+025464312	Geneious	tRNA	17495	17567	.	-	.	Name=trnM tRNA
Contig05+025464312	Geneious	tRNA	17259	17330	.	-	.	Name=trnQ tRNA
Contig05+025464312	Geneious	tRNA	18226	18295	.	-	.	Name=trnG tRNA
Contig05+025464312	Geneious	gene	21310	21534	.	+	.	Name=atp9 gene
Contig05+025464312	Geneious	gene	17495	17567	.	-	.	Name=trnM gene
Contig05+025464312	Geneious	gene	17259	17330	.	-	.	Name=trnQ gene
Contig05+025464312	Geneious	gene	18226	18295	.	-	.	Name=trnG gene
##sequence-region	Contig06+31836641	1	31533
##sequence-region	Contig06+31836641_2	1	8996
##sequence-region	Contig07+140544	1	317
##sequence-region	Contig08+58204611	1	26142
Contig08+58204611	Geneious	gene	18573	18645	.	-	.	Name=trnfM gene
Contig08+58204611	Geneious	tRNA	18573	18645	.	-	.	Name=trnfM tRNA
##sequence-region	Contig09+82720692	1	32116
Contig09+82720692	Geneious	CDS	337	1089	.	-	0	Name=atp6 CDS
Contig09+82720692	Geneious	gene	337	1089	.	-	.	Name=atp6 gene
##sequence-region	Contig09+82720692_2	1	9160
Contig09+82720692_2	Geneious	exon	7846	7980	.	+	.	Name=nad5 exon 5
Contig09+82720692_2	Geneious	exon	8586	8659	.	+	.	Name=rps3 exon 1
##sequence-region	Contig10+91080572	1	32627
Contig10+91080572	Geneious	CDS	848	1600	.	-	0	Name=atp6 CDS
Contig10+91080572	Geneious	gene	848	1600	.	-	.	Name=atp6 gene
##sequence-region	Contig10+91080572_2	1	9159
Contig10+91080572_2	Geneious	exon	7845	7979	.	+	.	Name=nad5 exon 5
Contig10+91080572_2	Geneious	exon	8585	8658	.	+	.	Name=rps3 exon 1
##sequence-region	Contig11+87035512	1	7549
##sequence-region	Contig11+87035512_2	1	19682
Contig11+87035512_2	Geneious	gene	1180	1253	.	+	.	Name=trnR gene
Contig11+87035512_2	Geneious	gene	6605	6677	.	-	.	Name=trnM gene
Contig11+87035512_2	Geneious	gene	6414	6485	.	-	.	Name=trnQ gene
Contig11+87035512_2	Geneious	tRNA	1180	1253	.	+	.	Name=trnR tRNA
Contig11+87035512_2	Geneious	tRNA	6605	6677	.	-	.	Name=trnM tRNA
Contig11+87035512_2	Geneious	tRNA	6414	6485	.	-	.	Name=trnQ tRNA
##sequence-region	Contig12+227247	1	6025
##sequence-region	Contig13+62791002	1	6202
##sequence-region	Contig01+53475751	1	1207
Contig01+53475751	Geneious	CDS	77	817	.	+	0	Name=mttB CDS
Contig01+53475751	Geneious	gene	77	817	.	+	.	Name=mttB gene
##sequence-region	Contig01+53475751_2	1	81
##sequence-region	Contig02+281	1	306
##sequence-region	Contig01+19552851	1	17708
Contig01+19552851	Geneious	exon	3241	3498	.	+	.	Name=nad1 exon 1
Contig01+19552851	Geneious	exon	11247	11438	.	+	.	Name=nad1 exon 3
Contig01+19552851	Geneious	exon	15987	16045	.	+	.	Name=nad1 exon 4
##sequence-region	Contig01+19552851_2	1	4247
Contig01+19552851_2	Geneious	exon	3123	3381	.	+	.	Name=nad1 exon 5
##sequence-region	Contig01+19552851_3	1	30141
##sequence-region	Contig02+152126	1	506
##sequence-region	Contig03+1506	1	297
##sequence-region	Contig04+2506	1	729
##sequence-region	Contig05+1729	1	303
##sequence-region	Contig06+252126	1	26598
##sequence-region	Contig07+226598	1	983
##sequence-region	Contig08+1985	1	304
##sequence-region	Contig09+3202	1	249
##sequence-region	Contig10+1306	1	658
##sequence-region	Contig100+11631	1	292
##sequence-region	Contig101+1565	1	677
##sequence-region	Contig102+2508	1	1562
##sequence-region	Contig103+1677	1	422
##sequence-region	Contig104+2155	1	255
##sequence-region	Contig105+1422	1	303
##sequence-region	Contig106+1351	1	1163
##sequence-region	Contig107+1750	1	1698
##sequence-region	Contig108+2565	1	1302
##sequence-region	Contig109+2663	1	853
##sequence-region	Contig11+1203	1	303
##sequence-region	Contig110+1157	1	500
##sequence-region	Contig111+1500	1	293
##sequence-region	Contig112+2688	1	832
##sequence-region	Contig113+1293	1	293
##sequence-region	Contig114+2500	1	337
##sequence-region	Contig115+2441	1	1895
##sequence-region	Contig116+2293	1	337
##sequence-region	Contig117+1340	1	335
##sequence-region	Contig118+11305	1	588
##sequence-region	Contig119+3293	1	337
##sequence-region	Contig12+1204	1	566
##sequence-region	Contig120+91117371	1	2242
##sequence-region	Contig121+1663	1	626
##sequence-region	Contig122+3404	1	2870
##sequence-region	Contig123+12870	1	291
##sequence-region	Contig124+1404	1	2960
##sequence-region	Contig125+21305	1	1399
##sequence-region	Contig126+1396	1	1302
##sequence-region	Contig127+2396	1	1670
##sequence-region	Contig128+11083	1	1645
##sequence-region	Contig129+3627	1	578
##sequence-region	Contig13+1202	1	546
##sequence-region	Contig130+1591	1	1188
##sequence-region	Contig131+2591	1	1098
##sequence-region	Contig132+1578	1	440
##sequence-region	Contig133+2627	1	581
##sequence-region	Contig134+1853	1	1104
##sequence-region	Contig135+1627	1	669
##sequence-region	Contig136+2677	1	2117
##sequence-region	Contig137+2422	1	1985
##sequence-region	Contig138+2584	1	323
##sequence-region	Contig139+1688	1	1612
##sequence-region	Contig14+39791	1	498
##sequence-region	Contig14+39791_2	1	155
##sequence-region	Contig140+11899	1	2151
##sequence-region	Contig141+21899	1	2061
##sequence-region	Contig142+22151	1	629
##sequence-region	Contig143+21645	1	1589
##sequence-region	Contig144+21612	1	1107
##sequence-region	Contig145+21083	1	2875
##sequence-region	Contig146+21107	1	1254
##sequence-region	Contig147+21631	1	3830
##sequence-region	Contig148+2578	1	2814
##sequence-region	Contig149+11612	1	2361
##sequence-region	Contig15+4201	1	2755
##sequence-region	Contig150+11645	1	3034
##sequence-region	Contig151+12151	1	2200
##sequence-region	Contig152+13830	1	573
##sequence-region	Contig153+1755	1	4788
##sequence-region	Contig154+22200	1	299
##sequence-region	Contig155+1629	1	2153
##sequence-region	Contig156+50036591	1	1059
##sequence-region	Contig157+11059	1	291
##sequence-region	Contig158+2573	1	481
##sequence-region	Contig159+1264	1	5939
##sequence-region	Contig16+2662	1	5866
##sequence-region	Contig160+11107	1	3278
##sequence-region	Contig161+1573	1	863
##sequence-region	Contig162+12200	1	1199
##sequence-region	Contig163+1863	1	291
##sequence-region	Contig164+41059	1	817
##sequence-region	Contig165+1481	1	1199
##sequence-region	Contig166+22159	1	1706
##sequence-region	Contig167+11706	1	324
##sequence-region	Contig168+1331	1	284
##sequence-region	Contig169+21706	1	1458
##sequence-region	Contig17+12757	1	2798
##sequence-region	Contig170+12159	1	4400
##sequence-region	Contig171+86636421	1	18910
##sequence-region	Contig171+86636421_2	1	8482
##sequence-region	Contig171+86636421_3	1	4889
##sequence-region	Contig172+232311	1	3695
##sequence-region	Contig173+13695	1	313
##sequence-region	Contig174+6164805	1	24693
##sequence-region	Contig175+47136021	1	28434
Contig175+47136021	Geneious	exon	6101	6360	.	+	.	Name=nad1 exon 5
Contig175+47136021	Geneious	CDS	7456	7904	.	+	0	Name=rps7 CDS
Contig175+47136021	Geneious	CDS	6822	7197	.	+	0	Name=rps12 CDS
Contig175+47136021	Geneious	tRNA	11651	11724	.	+	.	Name=trnD tRNA
Contig175+47136021	Geneious	tRNA	13686	13758	.	+	.	Name=trnK tRNA
Contig175+47136021	Geneious	tRNA	14278	14346	.	+	.	Name=trnM tRNA
Contig175+47136021	Geneious	gene	7456	7904	.	+	.	Name=rps7 gene
Contig175+47136021	Geneious	gene	6822	7197	.	+	.	Name=rps12 gene
Contig175+47136021	Geneious	gene	11651	11724	.	+	.	Name=trnD gene
Contig175+47136021	Geneious	gene	13686	13758	.	+	.	Name=trnK gene
Contig175+47136021	Geneious	gene	14278	14346	.	+	.	Name=trnM gene
##sequence-region	Contig175+47136021_2	1	1070
##sequence-region	Contig176+4599701	1	3954
##sequence-region	Contig176+4599701_2	1	57897
Contig176+4599701_2	Geneious	gene	15435	15510	.	-	.	Name=trnE gene
Contig176+4599701_2	Geneious	gene	36865	36938	.	+	.	Name=trnD gene
Contig176+4599701_2	Geneious	gene	15112	15177	.	-	.	Name=trnD gene
Contig176+4599701_2	Geneious	tRNA	15435	15510	.	-	.	Name=trnE tRNA
Contig176+4599701_2	Geneious	tRNA	36865	36938	.	+	.	Name=trnD tRNA
Contig176+4599701_2	Geneious	tRNA	15112	15177	.	-	.	Name=trnD tRNA
##sequence-region	Contig177+261874	1	2789
##sequence-region	Contig178+22792	1	408
##sequence-region	Contig179+1061091	1	482
##sequence-region	Contig179+1061091_2	1	548
##sequence-region	Contig18+12808	1	430
##sequence-region	Contig180+3548	1	2746
##sequence-region	Contig181+49462891	1	4603
##sequence-region	Contig181+49462891_2	1	8086
Contig181+49462891_2	Geneious	gene	1854	1923	.	+	.	Name=trnfM gene
Contig181+49462891_2	Geneious	tRNA	1854	1923	.	+	.	Name=trnfM tRNA
##sequence-region	Contig182+12746	1	1368
##sequence-region	Contig183+20623761	1	1280
##sequence-region	Contig184+11281	1	334
##sequence-region	Contig185+1335	1	299
##sequence-region	Contig186+11369	1	488
##sequence-region	Contig187+2335	1	953
##sequence-region	Contig188+1954	1	293
##sequence-region	Contig189+1236	1	305
##sequence-region	Contig19+15867	1	606
##sequence-region	Contig190+1237	1	459
##sequence-region	Contig191+2237	1	754
##sequence-region	Contig192+1756	1	290
##sequence-region	Contig193+2460	1	493
##sequence-region	Contig194+1460	1	569
##sequence-region	Contig195+1494	1	322
##sequence-region	Contig196+1570	1	344
##sequence-region	Contig197+1489	1	1442
##sequence-region	Contig198+11444	1	322
##sequence-region	Contig199+2323	1	475
##sequence-region	Contig20+1609	1	304
##sequence-region	Contig200+1221	1	512
##sequence-region	Contig201+2344	1	484
##sequence-region	Contig202+1344	1	761
##sequence-region	Contig203+1484	1	910
##sequence-region	Contig204+1761	1	687
##sequence-region	Contig205+1323	1	2327
##sequence-region	Contig206+2756	1	2271
##sequence-region	Contig208+22328	1	3728
##sequence-region	Contig209+2234	1	5807
##sequence-region	Contig21+2609	1	301
##sequence-region	Contig210+12328	1	7218
##sequence-region	Contig211+27219	1	272
##sequence-region	Contig212+3234	1	9207
##sequence-region	Contig213+13728	1	3690
##sequence-region	Contig214+23728	1	3600
##sequence-region	Contig215+46494581	1	14587
##sequence-region	Contig216+2476	1	8898
##sequence-region	Contig217+17219	1	586
##sequence-region	Contig218+1273	1	582
##sequence-region	Contig219+1584	1	290
##sequence-region	Contig22+1662	1	5936
##sequence-region	Contig220+33953211	1	8988
##sequence-region	Contig221+2273	1	591
##sequence-region	Contig222+2593	1	267
##sequence-region	Contig223+2570	1	9217
##sequence-region	Contig224+1593	1	762
##sequence-region	Contig225+1588	1	1044
##sequence-region	Contig226+3344	1	9164
##sequence-region	Contig227+2222	1	276
##sequence-region	Contig228+3268	1	529
##sequence-region	Contig229+2484	1	8879
##sequence-region	Contig23+22808	1	904
##sequence-region	Contig230+1763	1	479
##sequence-region	Contig231+2277	1	255
##sequence-region	Contig232+2268	1	719
##sequence-region	Contig233+1222	1	361
##sequence-region	Contig234+1268	1	787
##sequence-region	Contig235+1530	1	481
##sequence-region	Contig236+1277	1	289
##sequence-region	Contig237+11045	1	697
##sequence-region	Contig238+2480	1	255
##sequence-region	Contig239+1480	1	345
##sequence-region	Contig24+2440	1	398
##sequence-region	Contig240+2530	1	390
##sequence-region	Contig241+1482	1	375
##sequence-region	Contig242+2362	1	446
##sequence-region	Contig243+1719	1	376
##sequence-region	Contig244+1362	1	535
##sequence-region	Contig245+1697	1	469
##sequence-region	Contig246+1256	1	531
##sequence-region	Contig247+1376	1	333
##sequence-region	Contig248+2719	1	329
##sequence-region	Contig249+2763	1	721
##sequence-region	Contig25+1440	1	486
##sequence-region	Contig250+1469	1	291
##sequence-region	Contig251+2588	1	1028
##sequence-region	Contig252+1245	1	273
##sequence-region	Contig253+2697	1	379
##sequence-region	Contig254+2334	1	477
##sequence-region	Contig255+3697	1	380
##sequence-region	Contig256+3256	1	655
##sequence-region	Contig257+2256	1	651
##sequence-region	Contig258+2290	1	694
##sequence-region	Contig259+3330	1	655
##sequence-region	Contig26+1235	1	282
##sequence-region	Contig260+1290	1	783
##sequence-region	Contig261+1330	1	401
##sequence-region	Contig262+21531281	1	201
##sequence-region	Contig262+21531281_2	1	441
##sequence-region	Contig263+4245	1	700
##sequence-region	Contig264+2245	1	700
##sequence-region	Contig265+11030	1	796
##sequence-region	Contig266+2274	1	626
##sequence-region	Contig267+21030	1	706
##sequence-region	Contig268+1274	1	699
##sequence-region	Contig269+1919	1	8349
##sequence-region	Contig27+2204	1	6233
##sequence-region	Contig270+72216722	1	424
##sequence-region	Contig270+72216722_2	1	147
##sequence-region	Contig271+3653	1	1098
##sequence-region	Contig272+2761	1	5858
##sequence-region	Contig273+21098	1	634
##sequence-region	Contig274+1402	1	1480
##sequence-region	Contig276+11483	1	290
##sequence-region	Contig277+15863	1	882
##sequence-region	Contig278+1884	1	473
##sequence-region	Contig279+1473	1	291
##sequence-region	Contig28+1911	1	867
##sequence-region	Contig280+1205	1	273
##sequence-region	Contig281+1234	1	313
##sequence-region	Contig282+11109	1	405
##sequence-region	Contig283+1314	1	292
##sequence-region	Contig284+2314	1	357
##sequence-region	Contig285+1358	1	292
##sequence-region	Contig286+3381	1	3823
##sequence-region	Contig287+2358	1	541
##sequence-region	Contig288+88014632	1	32236
Contig288+88014632	Geneious	gene	22348	22424	.	+	.	Name=trnfM gene
Contig288+88014632	Geneious	tRNA	22348	22424	.	+	.	Name=trnfM tRNA
Contig288+88014632	Geneious	exon	25257	26481	.	+	.	Name=nad5 exon 2
Contig288+88014632	Geneious	exon	23731	23960	.	+	.	Name=nad5 exon 1
Contig288+88014632	Geneious	exon	31600	31621	.	+	.	Name=nad5 exon 3
##sequence-region	Contig29+1406	1	309
##sequence-region	Contig290+2634	1	2492
##sequence-region	Contig291+11098	1	3016
##sequence-region	Contig292+1634	1	2582
##sequence-region	Contig293+1542	1	405
##sequence-region	Contig294+2884	1	2301
##sequence-region	Contig295+12301	1	291
##sequence-region	Contig296+1405	1	332
##sequence-region	Contig297+6529490	1	505
##sequence-region	Contig298+1332	1	402
##sequence-region	Contig299+2023939	1	206
##sequence-region	Contig299+2023939_2	1	4771
##sequence-region	Contig30+1283	1	283
##sequence-region	Contig300+42301	1	1772
##sequence-region	Contig301+11772	1	295
##sequence-region	Contig302+21772	1	515
##sequence-region	Contig303+2296	1	670
##sequence-region	Contig304+2671	1	2054
##sequence-region	Contig305+1671	1	2144
##sequence-region	Contig306+2515	1	2252
##sequence-region	Contig307+1296	1	2651
##sequence-region	Contig308+12054	1	1792
##sequence-region	Contig309+22054	1	1645
##sequence-region	Contig31+2911	1	771
##sequence-region	Contig310+21792	1	2225
##sequence-region	Contig311+11792	1	2315
##sequence-region	Contig312+1515	1	5869
##sequence-region	Contig313+3296	1	6088
##sequence-region	Contig32+1870	1	303
##sequence-region	Contig33+1310	1	295
##sequence-region	Contig34+1217	1	250
##sequence-region	Contig35+1251	1	261
##sequence-region	Contig36+1262	1	263
##sequence-region	Contig37+2284	1	274
##sequence-region	Contig38+1275	1	275
##sequence-region	Contig39+2264	1	274
##sequence-region	Contig40+1493	1	378
##sequence-region	Contig41+2217	1	337
##sequence-region	Contig42+2406	1	350
##sequence-region	Contig43+1338	1	290
##sequence-region	Contig44+2493	1	361
##sequence-region	Contig45+2251	1	286
##sequence-region	Contig46+2212	1	276
##sequence-region	Contig47+1291	1	290
##sequence-region	Contig48+2211	1	276
##sequence-region	Contig49+2378	1	273
##sequence-region	Contig50+1287	1	287
##sequence-region	Contig51+2351	1	293
##sequence-region	Contig52+1276	1	284
##sequence-region	Contig53+1284	1	358
##sequence-region	Contig54+1212	1	355
##sequence-region	Contig55+2338	1	302
##sequence-region	Contig56+1378	1	404
##sequence-region	Contig57+1356	1	342
##sequence-region	Contig58+4275	1	576
##sequence-region	Contig59+3338	1	668
##sequence-region	Contig60+4361	1	817
##sequence-region	Contig61+1670	1	438
##sequence-region	Contig62+2356	1	992
##sequence-region	Contig63+2577	1	440
##sequence-region	Contig64+1220	1	975
##sequence-region	Contig65+1577	1	508
##sequence-region	Contig66+4287	1	748
##sequence-region	Contig67+2993	1	495
##sequence-region	Contig68+3276	1	579
##sequence-region	Contig69+1993	1	585
##sequence-region	Contig70+3993	1	513
##sequence-region	Contig71+2496	1	326
##sequence-region	Contig72+1326	1	297
##sequence-region	Contig73+1496	1	463
##sequence-region	Contig74+1297	1	334
##sequence-region	Contig75+2235	1	975
##sequence-region	Contig76+2463	1	394
##sequence-region	Contig77+2404	1	565
##sequence-region	Contig78+1394	1	292
##sequence-region	Contig79+1292	1	291
##sequence-region	Contig80+1334	1	343
##sequence-region	Contig81+1343	1	299
##sequence-region	Contig82+2326	1	313
##sequence-region	Contig83+2817	1	1082
##sequence-region	Contig84+2870	1	3424
##sequence-region	Contig85+3870	1	3425
##sequence-region	Contig86+2750	1	754
##sequence-region	Contig87+1441	1	1171
##sequence-region	Contig88+1580	1	395
##sequence-region	Contig89+2299	1	271
##sequence-region	Contig90+1299	1	405
##sequence-region	Contig91+2313	1	271
##sequence-region	Contig92+1508	1	1194
##sequence-region	Contig93+2670	1	832
##sequence-region	Contig94+7873871	1	663
##sequence-region	Contig95+1313	1	405
##sequence-region	Contig96+4627801	1	458
##sequence-region	Contig96+4627801_2	1	193
##sequence-region	Contig97+3577	1	688
##sequence-region	Contig98+1271	1	502
##sequence-region	Contig99+1817	1	1630
##sequence-region	Contig01+15585971	1	6981
Contig01+15585971	Geneious	exon	5381	5766	.	+	.	Name=nad2 exon 2
Contig01+15585971	Geneious	exon	3538	3693	.	+	.	Name=nad2 exon 1
##sequence-region	Contig01+15585971_2	1	5693
Contig01+15585971_2	Geneious	exon	4283	4855	.	+	.	Name=nad2 exon 4
Contig01+15585971_2	Geneious	exon	1515	1681	.	+	.	Name=nad2 exon 3
##sequence-region	Contig02+112692	1	323
##sequence-region	Contig03+212692	1	7524
Contig03+212692	Geneious	exon	1539	1729	.	+	.	Name=nad2 exon 5
##sequence-region	Contig04+17524	1	362
##sequence-region	Contig05+82045651	1	8973
Contig05+82045651	Geneious	gene	5480	5553	.	+	.	Name=trnM gene
Contig05+82045651	Geneious	gene	5668	5733	.	+	.	Name=trnQ gene
Contig05+82045651	Geneious	tRNA	5480	5553	.	+	.	Name=trnM tRNA
Contig05+82045651	Geneious	tRNA	5668	5733	.	+	.	Name=trnQ tRNA
##sequence-region	Contig05+82045651_2	1	16963
Contig05+82045651_2	Geneious	gene	13737	13820	.	-	.	Name=trnL gene
Contig05+82045651_2	Geneious	gene	13652	13731	.	-	.	Name=trnL gene
Contig05+82045651_2	Geneious	gene	13545	13617	.	-	.	Name=trnH gene
Contig05+82045651_2	Geneious	tRNA	13737	13820	.	-	.	Name=trnL tRNA
Contig05+82045651_2	Geneious	tRNA	13652	13731	.	-	.	Name=trnL tRNA
Contig05+82045651_2	Geneious	tRNA	13545	13617	.	-	.	Name=trnH tRNA
##sequence-region	Contig06+88014632	1	20560
Contig06+88014632	Geneious	gene	10672	10748	.	+	.	Name=trnfM gene
Contig06+88014632	Geneious	tRNA	10672	10748	.	+	.	Name=trnfM tRNA
Contig06+88014632	Geneious	exon	13581	14592	.	+	.	Name=nad5 exon 2
Contig06+88014632	Geneious	exon	12055	12284	.	+	.	Name=nad5 exon 1
Contig06+88014632	Geneious	exon	19924	19945	.	+	.	Name=nad5 exon 3
##sequence-region	Contig07+225955	1	27745
Contig07+225955	Geneious	CDS	25381	26148	.	-	0	Name=cox2 CDS
Contig07+225955	Geneious	gene	25381	26148	.	-	.	Name=cox2 gene
##sequence-region	Contig08+127745	1	307
##sequence-region	Contig09+94958692	1	23449
##sequence-region	Contig09+94958692_2	1	4210
##sequence-region	Contig10+87054192	1	3933
##sequence-region	Contig10+87054192_2	1	13761
##sequence-region	Contig10+87054192_3	1	229
##sequence-region	Contig100+1322	1	366
##sequence-region	Contig101+1251	1	723
##sequence-region	Contig102+1366	1	278
##sequence-region	Contig103+1435	1	287
##sequence-region	Contig104+1348	1	316
##sequence-region	Contig105+11789	1	17114
Contig105+11789	Geneious	gene	2866	2936	.	+	.	Name=trnG gene
Contig105+11789	Geneious	tRNA	2866	2936	.	+	.	Name=trnG tRNA
##sequence-region	Contig106+1230	1	521
##sequence-region	Contig107+1723	1	279
##sequence-region	Contig108+1320	1	325
##sequence-region	Contig109+1522	1	292
##sequence-region	Contig11+3229	1	283
##sequence-region	Contig110+36715092	1	21872
##sequence-region	Contig111+1279	1	596
##sequence-region	Contig112+3251	1	458
##sequence-region	Contig114+1597	1	290
##sequence-region	Contig115+1328	1	331
##sequence-region	Contig116+2366	1	582
##sequence-region	Contig117+3597	1	251
##sequence-region	Contig118+1468	1	499
##sequence-region	Contig119+1502	1	276
##sequence-region	Contig12+1206	1	287
##sequence-region	Contig120+1208	1	603
##sequence-region	Contig121+285113	1	410
##sequence-region	Contig122+217114	1	581
##sequence-region	Contig123+72434031	1	499
##sequence-region	Contig124+1466	1	346
##sequence-region	Contig125+2239	1	516
##sequence-region	Contig126+1317	1	518
##sequence-region	Contig127+2230	1	711
##sequence-region	Contig128+1516	1	279
##sequence-region	Contig129+1519	1	278
##sequence-region	Contig13+1283	1	2569
##sequence-region	Contig130+2317	1	444
##sequence-region	Contig131+2603	1	298
##sequence-region	Contig132+2516	1	289
##sequence-region	Contig133+1334	1	402
##sequence-region	Contig134+4255	1	2597
##sequence-region	Contig135+2333	1	2639
##sequence-region	Contig136+60036981	1	350
##sequence-region	Contig136+60036981_2	1	361
##sequence-region	Contig137+22600	1	249
##sequence-region	Contig138+12600	1	333
##sequence-region	Contig139+2505597	1	502
##sequence-region	Contig14+1229	1	3420
##sequence-region	Contig140+1603	1	977
##sequence-region	Contig141+2717632	1	683
##sequence-region	Contig141+2717632_2	1	582
##sequence-region	Contig142+2979	1	718
##sequence-region	Contig143+3435	1	1992
##sequence-region	Contig144+82246191	1	2715
##sequence-region	Contig145+12721	1	327
##sequence-region	Contig146+15707811	1	355
##sequence-region	Contig146+15707811_2	1	3726
##sequence-region	Contig147+22721	1	307
##sequence-region	Contig148+3582	1	3891
##sequence-region	Contig149+1719	1	1334
##sequence-region	Contig15+22569	1	8778
##sequence-region	Contig150+2327	1	410
##sequence-region	Contig151+1367	1	2194
##sequence-region	Contig152+11334	1	305
##sequence-region	Contig153+1979	1	1940
##sequence-region	Contig154+1327	1	1171
##sequence-region	Contig155+11171	1	278
##sequence-region	Contig156+4502	1	2465
##sequence-region	Contig157+33166211	1	1503
##sequence-region	Contig157+33166211_2	1	13954
##sequence-region	Contig158+2466	1	1938
##sequence-region	Contig159+24096	1	1542
##sequence-region	Contig16+12569	1	8827
##sequence-region	Contig160+2719	1	2292
##sequence-region	Contig161+3410	1	1522
##sequence-region	Contig162+14096	1	1619
##sequence-region	Contig163+21171	1	971
##sequence-region	Contig164+1410	1	1599
##sequence-region	Contig165+2410	1	1522
##sequence-region	Contig166+11522	1	335
##sequence-region	Contig167+21946	1	815
##sequence-region	Contig168+11542	1	830
##sequence-region	Contig169+1335	1	326
##sequence-region	Contig17+13420	1	6548
##sequence-region	Contig170+21542	1	1060
##sequence-region	Contig171+1972	1	1330
##sequence-region	Contig172+1291	1	5488
##sequence-region	Contig173+11061	1	278
##sequence-region	Contig174+2972	1	1253
##sequence-region	Contig175+2836	1	506
##sequence-region	Contig176+2815	1	1627
##sequence-region	Contig177+31992	1	3441
##sequence-region	Contig178+11946	1	2319
##sequence-region	Contig179+31061	1	778
##sequence-region	Contig18+23420	1	4263
##sequence-region	Contig180+11992	1	3518
##sequence-region	Contig181+1779	1	338
##sequence-region	Contig182+82024971	1	421
##sequence-region	Contig182+82024971_2	1	602
##sequence-region	Contig183+2602	1	322
##sequence-region	Contig184+2779	1	485
##sequence-region	Contig185+21061	1	856
##sequence-region	Contig186+033166211	1	4366
##sequence-region	Contig186+033166211_2	1	13961
##sequence-region	Contig187+1485	1	278
##sequence-region	Contig188+2322	1	276
##sequence-region	Contig189+2857	1	259
##sequence-region	Contig19+18778	1	3381
Contig19+18778	Geneious	CDS	97	864	.	+	0	Name=cox2 CDS
Contig19+18778	Geneious	gene	97	864	.	+	.	Name=cox2 gene
##sequence-region	Contig191+2260	1	252
##sequence-region	Contig192+3260	1	253
##sequence-region	Contig193+3322	1	370
##sequence-region	Contig194+1254	1	257
##sequence-region	Contig195+1371	1	286
##sequence-region	Contig196+1260	1	429
##sequence-region	Contig197+2371	1	298
##sequence-region	Contig198+1602	1	569
##sequence-region	Contig199+1570	1	278
##sequence-region	Contig20+55013961	1	2683
##sequence-region	Contig20+55013961_2	1	9170
##sequence-region	Contig20+55013961_3	1	7609
##sequence-region	Contig200+1253	1	416
##sequence-region	Contig201+1417	1	283
##sequence-region	Contig202+21334	1	1707
##sequence-region	Contig203+11707	1	280
##sequence-region	Contig204+1815	1	3046
##sequence-region	Contig205+2280	1	392
##sequence-region	Contig206+3392	1	360
##sequence-region	Contig207+3570	1	1365
##sequence-region	Contig208+2241	1	273
##sequence-region	Contig209+2392	1	310
##sequence-region	Contig21+219492	1	1187
##sequence-region	Contig210+1241	1	273
##sequence-region	Contig211+1273	1	274
##sequence-region	Contig212+1310	1	298
##sequence-region	Contig213+1360	1	350
##sequence-region	Contig214+1274	1	276
##sequence-region	Contig215+21707	1	431
##sequence-region	Contig216+3226	1	392
##sequence-region	Contig217+1280	1	899
##sequence-region	Contig218+2310	1	594
##sequence-region	Contig219+2594	1	263
##sequence-region	Contig22+11187	1	321
##sequence-region	Contig220+1899	1	558
##sequence-region	Contig221+21366	1	1098
##sequence-region	Contig222+3280	1	1542
##sequence-region	Contig223+1558	1	296
##sequence-region	Contig224+3371	1	3408
##sequence-region	Contig225+1857	1	3692
##sequence-region	Contig226+11366	1	2320
##sequence-region	Contig227+1431	1	1393
##sequence-region	Contig228+2431	1	932
##sequence-region	Contig229+3932	1	265
##sequence-region	Contig23+21187	1	1789
##sequence-region	Contig230+1932	1	286
##sequence-region	Contig231+1594	1	912
##sequence-region	Contig232+1265	1	267
##sequence-region	Contig233+2254	1	4006
##sequence-region	Contig234+2276	1	4008
##sequence-region	Contig235+1276	1	4084
##sequence-region	Contig236+1392	1	1174
##sequence-region	Contig237+2267	1	405
##sequence-region	Contig238+1405	1	278
##sequence-region	Contig239+2417	1	3844
##sequence-region	Contig24+21789	1	309
##sequence-region	Contig240+3912	1	744
##sequence-region	Contig241+2912	1	1054
##sequence-region	Contig242+79212981	1	1706
##sequence-region	Contig243+2744	1	377
##sequence-region	Contig244+2378	1	264
##sequence-region	Contig245+58089682	1	1184
##sequence-region	Contig246+2240	1	269
##sequence-region	Contig247+1270	1	281
##sequence-region	Contig248+1378	1	433
##sequence-region	Contig249+3241	1	364
##sequence-region	Contig25+11339452	1	1989
##sequence-region	Contig25+11339452_2	1	15359
Contig25+11339452_2	Geneious	exon	4485	4503	.	+	.	Name=nad5 exon 3
##sequence-region	Contig250+11184	1	347
##sequence-region	Contig251+2932	1	886
##sequence-region	Contig252+11174	1	1030
##sequence-region	Contig253+1886	1	278
##sequence-region	Contig254+1365	1	296
##sequence-region	Contig255+1219	1	300
##sequence-region	Contig256+11030	1	287
##sequence-region	Contig257+2899	1	1504
##sequence-region	Contig258+3042813	1	360
##sequence-region	Contig258+3042813_2	1	199
##sequence-region	Contig259+2270	1	328
##sequence-region	Contig260+2282	1	484
##sequence-region	Contig261+11505	1	277
##sequence-region	Contig262+2209	1	285
##sequence-region	Contig263+1209	1	306
##sequence-region	Contig264+1285	1	293
##sequence-region	Contig265+34908711	1	641
##sequence-region	Contig266+2219	1	340
##sequence-region	Contig267+2886	1	392
##sequence-region	Contig268+2347	1	424
##sequence-region	Contig269+3209	1	318
##sequence-region	Contig27+011339452	1	2253
##sequence-region	Contig270+1347	1	370
##sequence-region	Contig271+2148	1	291
##sequence-region	Contig272+72991001	1	1313
##sequence-region	Contig273+2250	1	251
##sequence-region	Contig274+11316	1	289
##sequence-region	Contig275+1318	1	345
##sequence-region	Contig276+2293	1	339
##sequence-region	Contig277+1250	1	268
##sequence-region	Contig278+3291	1	329
##sequence-region	Contig279+1148	1	401
##sequence-region	Contig280+1339	1	371
##sequence-region	Contig281+1402	1	281
##sequence-region	Contig282+2402	1	280
##sequence-region	Contig283+21316	1	353
##sequence-region	Contig284+1330	1	432
##sequence-region	Contig285+3148	1	483
##sequence-region	Contig286+2483	1	276
##sequence-region	Contig287+2434	1	699
##sequence-region	Contig288+2433	1	276
##sequence-region	Contig289+1268	1	337
##sequence-region	Contig29+20741531	1	14350
Contig29+20741531	Geneious	CDS	6651	7466	.	-	0	Name=rps2 CDS
Contig29+20741531	Geneious	gene	6651	7466	.	-	.	Name=rps2 gene
##sequence-region	Contig29+20741531_2	1	31693
Contig29+20741531_2	Geneious	exon	23639	23775	.	-	.	Name=nad7 exon 1
##sequence-region	Contig290+1293	1	528
##sequence-region	Contig291+184006	1	388
##sequence-region	Contig291+184006_2	1	382
##sequence-region	Contig292+1954228	1	507
##sequence-region	Contig292+1954228_2	1	256
##sequence-region	Contig293+1203	1	506
##sequence-region	Contig294+2507	1	284
##sequence-region	Contig295+2238	1	324
##sequence-region	Contig296+1325	1	281
##sequence-region	Contig297+2528	1	359
##sequence-region	Contig298+2325	1	377
##sequence-region	Contig299+1237	1	349
##sequence-region	Contig30+246058	1	1347
##sequence-region	Contig300+2218	1	586
##sequence-region	Contig301+1218	1	587
##sequence-region	Contig302+1350	1	286
##sequence-region	Contig303+86023321	1	505
##sequence-region	Contig304+1433	1	1441
##sequence-region	Contig305+2237	1	349
##sequence-region	Contig306+3238	1	482
##sequence-region	Contig307+1528	1	519
##sequence-region	Contig308+1359	1	399
##sequence-region	Contig309+2359	1	322
##sequence-region	Contig31+11347	1	778
##sequence-region	Contig310+1588	1	334
##sequence-region	Contig311+1507	1	757
##sequence-region	Contig312+1399	1	539
##sequence-region	Contig313+1539	1	628
##sequence-region	Contig314+1628	1	283
##sequence-region	Contig315+2235	1	530
##sequence-region	Contig316+1235	1	530
##sequence-region	Contig317+1530	1	301
##sequence-region	Contig318+1483	1	4084
##sequence-region	Contig319+69770341	1	1849
##sequence-region	Contig32+2778	1	446
##sequence-region	Contig320+2530	1	2465
##sequence-region	Contig321+22477352	1	29235
##sequence-region	Contig321+22477352_2	1	18148
Contig321+22477352_2	Geneious	gene	8615	8680	.	-	.	Name=trnG gene
Contig321+22477352_2	Geneious	tRNA	8615	8680	.	-	.	Name=trnG tRNA
##sequence-region	Contig321+22477352_3	1	2573
##sequence-region	Contig322+62499141	1	12820
##sequence-region	Contig322+62499141_2	1	20270
Contig322+62499141_2	Geneious	gene	3398	3471	.	-	.	Name=trnM gene
Contig322+62499141_2	Geneious	gene	3218	3283	.	-	.	Name=trnQ gene
Contig322+62499141_2	Geneious	tRNA	3398	3471	.	-	.	Name=trnM tRNA
Contig322+62499141_2	Geneious	tRNA	3218	3283	.	-	.	Name=trnQ tRNA
Contig322+62499141_2	Geneious	exon	16912	17484	.	-	.	Name=nad2 exon 4
Contig322+62499141_2	Geneious	exon	14545	14735	.	-	.	Name=nad2 exon 5
Contig322+62499141_2	Geneious	exon	20086	20252	.	-	.	Name=nad2 exon 3
##sequence-region	Contig323+062499141	1	12820
##sequence-region	Contig323+062499141_2	1	20155
Contig323+062499141_2	Geneious	exon	16912	17484	.	-	.	Name=nad2 exon 4
Contig323+062499141_2	Geneious	exon	14545	14735	.	-	.	Name=nad2 exon 5
Contig323+062499141_2	Geneious	gene	3398	3471	.	-	.	Name=trnM gene
Contig323+062499141_2	Geneious	gene	3218	3283	.	-	.	Name=trnQ gene
Contig323+062499141_2	Geneious	tRNA	3398	3471	.	-	.	Name=trnM tRNA
Contig323+062499141_2	Geneious	tRNA	3218	3283	.	-	.	Name=trnQ tRNA
##sequence-region	Contig324+15658541	1	7920
Contig324+15658541	Geneious	CDS	7325	7681	.	-	0	Name=nad3 CDS
Contig324+15658541	Geneious	gene	7325	7681	.	-	.	Name=nad3 gene
##sequence-region	Contig324+15658541_2	1	34965
Contig324+15658541_2	Geneious	gene	22455	22528	.	-	.	Name=trnP gene
Contig324+15658541_2	Geneious	tRNA	22455	22528	.	-	.	Name=trnP tRNA
##sequence-region	Contig33+1446	1	424
##sequence-region	Contig34+13381	1	25680
##sequence-region	Contig35+2424	1	535
##sequence-region	Contig37+2538	1	252
##sequence-region	Contig38+1424	1	453
##sequence-region	Contig39+1252	1	256
##sequence-region	Contig40+1256	1	258
##sequence-region	Contig41+1258	1	259
##sequence-region	Contig42+2446	1	431
##sequence-region	Contig43+2258	1	258
##sequence-region	Contig44+1538	1	356
##sequence-region	Contig45+125680	1	326
##sequence-region	Contig46+1778	1	723
##sequence-region	Contig47+1215	1	309
##sequence-region	Contig48+3244	1	282
##sequence-region	Contig49+2370183	1	293
##sequence-region	Contig49+2370183_2	1	160
##sequence-region	Contig50+1228	1	274
##sequence-region	Contig51+1160	1	297
##sequence-region	Contig52+2232	1	285
##sequence-region	Contig53+2453	1	392
##sequence-region	Contig54+2244	1	340
##sequence-region	Contig55+1341	1	298
##sequence-region	Contig56+2213	1	344
##sequence-region	Contig57+1286	1	300
##sequence-region	Contig58+2202	1	310
##sequence-region	Contig59+1275	1	324
##sequence-region	Contig60+3299	1	252
##sequence-region	Contig61+1202	1	290
##sequence-region	Contig62+1299	1	313
##sequence-region	Contig63+7034711	1	510
##sequence-region	Contig64+1784417	1	375
##sequence-region	Contig64+1784417_2	1	209
##sequence-region	Contig65+1511	1	282
##sequence-region	Contig66+225680	1	1853
Contig66+225680	Geneious	gene	604	687	.	+	.	Name=trnL gene
Contig66+225680	Geneious	gene	693	772	.	+	.	Name=trnL gene
Contig66+225680	Geneious	gene	807	879	.	+	.	Name=trnH gene
Contig66+225680	Geneious	tRNA	604	687	.	+	.	Name=trnL tRNA
Contig66+225680	Geneious	tRNA	693	772	.	+	.	Name=trnL tRNA
Contig66+225680	Geneious	tRNA	807	879	.	+	.	Name=trnH tRNA
##sequence-region	Contig67+4826881	1	791
##sequence-region	Contig67+4826881_2	1	5140
##sequence-region	Contig68+2042032	1	448
##sequence-region	Contig68+2042032_2	1	583
##sequence-region	Contig69+2583	1	255
##sequence-region	Contig70+38423632	1	20733
Contig70+38423632	Geneious	gene	18020	18092	.	+	.	Name=trnV gene
Contig70+38423632	Geneious	tRNA	18020	18092	.	+	.	Name=trnV tRNA
##sequence-region	Contig70+38423632_2	1	22108
Contig70+38423632_2	Geneious	gene	12220	12296	.	+	.	Name=trnfM gene
Contig70+38423632_2	Geneious	tRNA	12220	12296	.	+	.	Name=trnfM tRNA
Contig70+38423632_2	Geneious	exon	15129	16353	.	+	.	Name=nad5 exon 2
Contig70+38423632_2	Geneious	exon	13603	13832	.	+	.	Name=nad5 exon 1
Contig70+38423632_2	Geneious	exon	21472	21493	.	+	.	Name=nad5 exon 3
##sequence-region	Contig71+1255	1	256
##sequence-region	Contig72+1583	1	333
##sequence-region	Contig73+1201	1	506
##sequence-region	Contig74+3201	1	585
##sequence-region	Contig75+1506	1	278
##sequence-region	Contig76+1333	1	317
##sequence-region	Contig77+2585	1	251
##sequence-region	Contig78+2278	1	277
##sequence-region	Contig79+1585	1	284
##sequence-region	Contig80+1277	1	285
##sequence-region	Contig81+1211	1	261
##sequence-region	Contig82+3506	1	289
##sequence-region	Contig83+1289	1	279
##sequence-region	Contig84+3285	1	296
##sequence-region	Contig85+2201	1	627
##sequence-region	Contig86+1278	1	361
##sequence-region	Contig87+2261	1	419
##sequence-region	Contig88+1296	1	331
##sequence-region	Contig89+3239	1	251
##sequence-region	Contig90+38286092	1	7043
##sequence-region	Contig90+38286092_2	1	81
##sequence-region	Contig91+1419	1	292
##sequence-region	Contig92+1361	1	322
##sequence-region	Contig93+2289	1	465
##sequence-region	Contig94+3261	1	347
##sequence-region	Contig95+1261	1	439
##sequence-region	Contig96+1284	1	545
##sequence-region	Contig97+2419	1	435
##sequence-region	Contig98+2208	1	476
##sequence-region	Contig99+1439	1	317
##sequence-region	Contig01+69280711	1	25766
Contig01+69280711	Geneious	exon	22550	23064	.	+	.	Name=nad4 exon 2
Contig01+69280711	Geneious	exon	17810	18276	.	+	.	Name=nad4 exon 1
Contig01+69280711	Geneious	exon	4720	5111	.	-	.	Name=nad2 exon 2
##sequence-region	Contig01+88654611	1	6889
Contig01+88654611	Geneious	exon	3673	4187	.	+	.	Name=nad4 exon 2
##sequence-region	Contig01+91125932	1	17108
Contig01+91125932	Geneious	CDS	13651	13923	.	+	0	Name=sdh4 CDS
Contig01+91125932	Geneious	gene	13651	13923	.	+	.	Name=sdh4 gene
Contig01+91125932	Geneious	exon	1277	1699	.	+	.	Name=nad4 exon 3
Contig01+91125932	Geneious	exon	5226	5323	.	+	.	Name=nad4 exon 4
##sequence-region	Contig02+117108	1	2267
##sequence-region	Contig01+23268702	1	40995
Contig01+23268702	Geneious	gene	31107	31183	.	+	.	Name=trnfM gene
Contig01+23268702	Geneious	tRNA	31107	31183	.	+	.	Name=trnfM tRNA
Contig01+23268702	Geneious	exon	34016	35240	.	+	.	Name=nad5 exon 2
Contig01+23268702	Geneious	exon	32490	32719	.	+	.	Name=nad5 exon 1
Contig01+23268702	Geneious	exon	40359	40380	.	+	.	Name=nad5 exon 3
##sequence-region	Contig01+25019311	1	68044
Contig01+25019311	Geneious	CDS	22052	22498	.	-	0	Name=rpl16 CDS
Contig01+25019311	Geneious	exon	27371	28585	.	+	.	Name=nad5 exon 2
Contig01+25019311	Geneious	exon	26327	26560	.	+	.	Name=nad5 exon 1
Contig01+25019311	Geneious	tRNA	31707	31780	.	+	.	Name=trnfM tRNA
Contig01+25019311	Geneious	tRNA	64250	64322	.	+	.	Name=trnM tRNA
Contig01+25019311	Geneious	tRNA	64446	64517	.	+	.	Name=trnQ tRNA
Contig01+25019311	Geneious	gene	22052	22498	.	-	.	Name=rpl16 gene
Contig01+25019311	Geneious	gene	31707	31780	.	+	.	Name=trnfM gene
Contig01+25019311	Geneious	gene	64250	64322	.	+	.	Name=trnM gene
Contig01+25019311	Geneious	gene	64446	64517	.	+	.	Name=trnQ gene
##sequence-region	Contig01+25019311_2	1	5900
##sequence-region	Contig01+25019311_3	1	56107
Contig01+25019311_3	Geneious	gene	37907	37981	.	+	.	Name=trnR gene
Contig01+25019311_3	Geneious	gene	34319	34391	.	-	.	Name=trnM gene
Contig01+25019311_3	Geneious	gene	35276	35348	.	-	.	Name=trnG gene
Contig01+25019311_3	Geneious	gene	164	235	.	+	.	Name=trnE gene
Contig01+25019311_3	Geneious	tRNA	37907	37981	.	+	.	Name=trnR tRNA
Contig01+25019311_3	Geneious	tRNA	34319	34391	.	-	.	Name=trnM tRNA
Contig01+25019311_3	Geneious	tRNA	35276	35348	.	-	.	Name=trnG tRNA
Contig01+25019311_3	Geneious	tRNA	164	235	.	+	.	Name=trnE tRNA
##sequence-region	Contig02+1130094	1	450
##sequence-region	Contig03+1450	1	291
##sequence-region	Contig05+1291	1	512
##sequence-region	Contig07+1518	1	587
##sequence-region	Contig09+2220	1	295
##sequence-region	Contig12+1595	1	325
##sequence-region	Contig13+1220	1	324
##sequence-region	Contig14+1254	1	341
##sequence-region	Contig15+1269	1	313
##sequence-region	Contig16+1327	1	367
##sequence-region	Contig18+1369	1	297
##sequence-region	Contig21+1299	1	325
##sequence-region	Contig22+2247	1	319
##sequence-region	Contig24+1315	1	351
##sequence-region	Contig25+1278	1	288
##sequence-region	Contig28+1297	1	287
##sequence-region	Contig31+1321	1	273
##sequence-region	Contig32+1247	1	301
##sequence-region	Contig36+1353	1	595
##sequence-region	Contig37+2321	1	419
##sequence-region	Contig38+2259	1	302
##sequence-region	Contig39+2429	1	246
##sequence-region	Contig40+2228	1	275
##sequence-region	Contig41+1753	1	480
##sequence-region	Contig43+2753	1	561
##sequence-region	Contig44+1615	1	329
##sequence-region	Contig45+1429	1	293
##sequence-region	Contig46+1277	1	309
##sequence-region	Contig49+1223_2	1	295
##sequence-region	Contig50+2318	1	275
##sequence-region	Contig51+2204	1	308
##sequence-region	Contig52+2325	1	281
##sequence-region	Contig53+1318	1	303
##sequence-region	Contig54+16875262	1	1176
##sequence-region	Contig54+16875262_2	1	402
##sequence-region	Contig56+1325	1	435
##sequence-region	Contig57+28431972	1	1283
##sequence-region	Contig58+37275082	1	917
##sequence-region	Contig58+37275082_2	1	659
##sequence-region	Contig59+41411521	1	1396
##sequence-region	Contig60+29822191	1	387
##sequence-region	Contig61+1644	1	333
##sequence-region	Contig62+1333	1	301
##sequence-region	Contig64+1301	1	301
##sequence-region	Contig65+1561	1	2750
##sequence-region	Contig66+12674	1	335
##sequence-region	Contig68+1338	1	288
##sequence-region	Contig69+2353	1	1402
##sequence-region	Contig75+1252	1	292
##sequence-region	Contig78+1275	1	287
##sequence-region	Contig81+1294	1	291
##sequence-region	Contig82+1263	1	291
##sequence-region	Contig84+1295	1	301
##sequence-region	Contig85+49848722_2	1	845
##sequence-region	Contig86+2295	1	502
##sequence-region	Contig87+1845	1	315
##sequence-region	Contig89+2302	1	491
##sequence-region	Contig91+2491	1	281
##sequence-region	Contig92+1302	1	487
##sequence-region	Contig93+4420034	1	892
##sequence-region	Contig94+1491	1	713
##sequence-region	Contig95+1487	1	592
##sequence-region	Contig96+2322971	1	426
##sequence-region	Contig96+2322971_2	1	586
##sequence-region	Contig97+11083	1	2963
##sequence-region	Contig98+49634461	1	6596
##sequence-region	Contig98+49634461_2	1	30693
Contig98+49634461_2	Geneious	CDS	9608	9988	.	-	0	Name=sdh3 CDS
Contig98+49634461_2	Geneious	gene	9608	9988	.	-	.	Name=sdh3 gene
##sequence-region	Contig99+75364662	1	881
##sequence-region	Contig99+75364662_2	1	13373
##sequence-region	Contig01+92457111	1	44430
Contig01+92457111	Geneious	exon	39919	39937	.	-	.	Name=nad5 exon 3
##sequence-region	Contig01+92457111_2	1	11121
##sequence-region	Contig02+50371872	1	755
##sequence-region	Contig03+72216722	1	505
##sequence-region	Contig04+81010371	1	18317
Contig04+81010371	Geneious	CDS	4649	4788	.	+	0	Name=nad7 CDS;ID=qZZmw4X/jVL4W/bVKEjtF98josU.1691035383754.0
Contig04+81010371	Geneious	CDS	7553	8097	.	+	0	Name=nad7 CDS;ID=qZZmw4X/jVL4W/bVKEjtF98josU.1691035383754.0
Contig04+81010371	Geneious	CDS	9391	9624	.	+	0	Name=nad7 CDS;ID=qZZmw4X/jVL4W/bVKEjtF98josU.1691035383754.0
Contig04+81010371	Geneious	CDS	13783	14044	.	+	0	Name=nad7 CDS;ID=qZZmw4X/jVL4W/bVKEjtF98josU.1691035383754.0
Contig04+81010371	Geneious	exon	7553	8097	.	+	.	Name=nad7 exon 2
Contig04+81010371	Geneious	exon	13783	14044	.	+	.	Name=nad7 exon 4
Contig04+81010371	Geneious	exon	9391	9624	.	+	.	Name=nad7 exon 3
Contig04+81010371	Geneious	exon	4649	4788	.	+	.	Name=nad7 exon 1
##sequence-region	Contig04+81010371_2	1	12115
Contig04+81010371_2	Geneious	gene	6857	6942	.	+	.	Name=trnS gene
Contig04+81010371_2	Geneious	tRNA	6857	6942	.	+	.	Name=trnS tRNA
##sequence-region	Contig04+81010371_3	1	7574
Contig04+81010371_3	Geneious	gene	7052	7128	.	+	.	Name=trnA gene
Contig04+81010371_3	Geneious	tRNA	7052	7128	.	+	.	Name=trnA
##sequence-region	Contig05+081010371	1	18162
Contig05+081010371	Geneious	CDS	4494	4633	.	+	0	Name=nad7 CDS;ID=qZZmw4X/jVL4W/bVKEjtF98josU.1691035383769.1
Contig05+081010371	Geneious	CDS	7398	7942	.	+	0	Name=nad7 CDS;ID=qZZmw4X/jVL4W/bVKEjtF98josU.1691035383769.1
Contig05+081010371	Geneious	CDS	9236	9469	.	+	0	Name=nad7 CDS;ID=qZZmw4X/jVL4W/bVKEjtF98josU.1691035383769.1
Contig05+081010371	Geneious	CDS	13628	13889	.	+	0	Name=nad7 CDS;ID=qZZmw4X/jVL4W/bVKEjtF98josU.1691035383769.1
Contig05+081010371	Geneious	exon	7398	7942	.	+	.	Name=nad7 exon 2
Contig05+081010371	Geneious	exon	13628	13889	.	+	.	Name=nad7 exon 4
Contig05+081010371	Geneious	exon	9236	9469	.	+	.	Name=nad7 exon 3
Contig05+081010371	Geneious	exon	4494	4633	.	+	.	Name=nad7 exon 1
##sequence-region	Contig06+30441692	1	1492
##sequence-region	Contig06+30441692_2	1	16103
Contig06+30441692_2	Geneious	CDS	2607	3158	.	+	0	Name=atp4 CDS
Contig06+30441692_2	Geneious	gene	2607	3158	.	+	.	Name=atp4 gene
##sequence-region	Contig06+30441692_3	1	16088
##sequence-region	Contig07+2154025	1	827
##sequence-region	Contig07+2154025_2	1	33828
##sequence-region	Contig01+4283412	1	29238
Contig01+4283412	Geneious	CDS	15570	15709	.	+	0	Name=nad7 CDS;ID=qZZmw4X/jVL4W/bVKEjtF98josU.1691035383769.2
Contig01+4283412	Geneious	CDS	18474	19018	.	+	0	Name=nad7 CDS;ID=qZZmw4X/jVL4W/bVKEjtF98josU.1691035383769.2
Contig01+4283412	Geneious	CDS	20312	20545	.	+	0	Name=nad7 CDS;ID=qZZmw4X/jVL4W/bVKEjtF98josU.1691035383769.2
Contig01+4283412	Geneious	CDS	24704	24965	.	+	0	Name=nad7 CDS;ID=qZZmw4X/jVL4W/bVKEjtF98josU.1691035383769.2
Contig01+4283412	Geneious	exon	18474	19018	.	+	.	Name=nad7 exon 2
Contig01+4283412	Geneious	exon	24704	24965	.	+	.	Name=nad7 exon 4
Contig01+4283412	Geneious	exon	20312	20545	.	+	.	Name=nad7 exon 3
Contig01+4283412	Geneious	exon	15570	15709	.	+	.	Name=nad7 exon 1
##sequence-region	Contig02+148957	1	293
##sequence-region	Contig03+30441692_2	1	16108
Contig03+30441692_2	Geneious	CDS	2612	3163	.	+	0	Name=atp4 CDS
Contig03+30441692_2	Geneious	gene	2612	3163	.	+	.	Name=atp4 gene
##sequence-region	Contig04+2154025	1	719
##sequence-region	Contig01+52877842	1	10805
Contig01+52877842	Geneious	CDS	114	683	.	+	0	Name=rpl5 CDS
Contig01+52877842	Geneious	tRNA	4459	4532	.	+	.	Name=trnF tRNA
Contig01+52877842	Geneious	gene	114	683	.	+	.	Name=rpl5 gene
Contig01+52877842	Geneious	gene	4459	4532	.	+	.	Name=trnF gene
##sequence-region	Contig01+52877842_2	1	21510
##sequence-region	Contig01+52877842_3	1	704
##sequence-region	Contig02+1704	1	2521
##sequence-region	Contig03+12522	1	288
##sequence-region	Contig04+1289	1	289
##sequence-region	Contig05+2289	1	340
##sequence-region	Contig06+1290	1	290
##sequence-region	Contig07+2203	1	255
##sequence-region	Contig08+1226	1	264
##sequence-region	Contig09+1264	1	269
##sequence-region	Contig10+1269	1	305
##sequence-region	Contig11+2264	1	258
##sequence-region	Contig12+1341	1	343
##sequence-region	Contig13+2269	1	268
##sequence-region	Contig14+3203	1	1465
##sequence-region	Contig15+41466	1	257
##sequence-region	Contig16+11466	1	342
##sequence-region	Contig17+9535491	1	357
##sequence-region	Contig18+3257	1	334
##sequence-region	Contig19+1257	1	397
##sequence-region	Contig20+2240	1	251
##sequence-region	Contig21+1252	1	254
##sequence-region	Contig22+1240	1	255
##sequence-region	Contig23+77262431	1	431
##sequence-region	Contig24+1335	1	301
##sequence-region	Contig25+1399	1	338
##sequence-region	Contig26+1302	1	297
##sequence-region	Contig27+1340	1	296
##sequence-region	Contig28+1255	1	407
##sequence-region	Contig29+2399	1	365
##sequence-region	Contig30+1217	1	269
##sequence-region	Contig31+1227	1	296
##sequence-region	Contig32+2255	1	375
##sequence-region	Contig33+2227	1	341
##sequence-region	Contig34+3302	1	391
##sequence-region	Contig35+1357	1	405
##sequence-region	Contig36+1405	1	327
##sequence-region	Contig37+2704	1	8753
##sequence-region	Contig38+47986571	1	5172
##sequence-region	Contig39+18753	1	6948
##sequence-region	Contig40+80182681	1	1257
##sequence-region	Contig40+80182681_2	1	1073
##sequence-region	Contig41+47147901	1	401
##sequence-region	Contig42+47147901	1	580
##sequence-region	Contig43+36041221	1	394
##sequence-region	Contig43+36041221_2	1	16306
##sequence-region	Contig43+36041221_3	1	59203
Contig43+36041221_3	Geneious	CDS	30883	31518	.	+	0	Name=nad6 CDS
Contig43+36041221_3	Geneious	gene	30883	31518	.	+	.	Name=nad6 gene
##sequence-region	Contig43+36041221_4	1	2054
Contig43+36041221_4	Geneious	exon	1406	1872	.	-	.	Name=nad4 exon 1
Contig43+36041221_4	Geneious	CDS	279	1094	.	-	.	Name=ccmC
##sequence-region	Contig44+69580362	1	15913
##sequence-region	Contig44+69580362_2	1	143
##sequence-region	Contig45+82988052	1	50596
Contig45+82988052	Geneious	exon	12717	13108	.	+	.	Name=nad2 exon 2
Contig45+82988052	Geneious	gene	44769	44841	.	-	.	Name=trnM gene
Contig45+82988052	Geneious	gene	47938	48010	.	-	.	Name=trnF gene
Contig45+82988052	Geneious	tRNA	44769	44841	.	-	.	Name=trnM tRNA
Contig45+82988052	Geneious	tRNA	47938	48010	.	-	.	Name=trnF tRNA
##sequence-region	Contig01+80762482	1	27387
Contig01+80762482	Geneious	exon	3241	3498	.	+	.	Name=nad1 exon 1
Contig01+80762482	Geneious	CDS	6746	7399	.	+	0	Name=rps11 CDS
Contig01+80762482	Geneious	CDS	8768	9211	.	+	0	Name=rps7 CDS
Contig01+80762482	Geneious	CDS	6091	6479	.	+	0	Name=rps13 CDS
Contig01+80762482	Geneious	CDS	8136	8516	.	+	0	Name=rps12 CDS
Contig01+80762482	Geneious	CDS	5788	6087	.	+	0	Name=rpl6 CDS
Contig01+80762482	Geneious	gene	6746	7399	.	+	.	Name=rps11 gene
Contig01+80762482	Geneious	gene	8768	9211	.	+	.	Name=rps7 gene
Contig01+80762482	Geneious	gene	6091	6479	.	+	.	Name=rps13 gene
Contig01+80762482	Geneious	gene	8136	8516	.	+	.	Name=rps12 gene
Contig01+80762482	Geneious	gene	5788	6087	.	+	.	Name=rpl6 gene
##sequence-region	Contig02+127387	1	17219
Contig02+127387	Geneious	CDS	16922	17219	.	-	0	Name=nad4L CDS
Contig02+127387	Geneious	tRNA	16769	16847	.	+	.	Name=trnY tRNA
Contig02+127387	Geneious	gene	16922	17219	.	-	.	Name=nad4L gene
Contig02+127387	Geneious	gene	16769	16847	.	+	.	Name=trnY gene
##sequence-region	Contig03+227387	1	17088
Contig03+227387	Geneious	CDS	16791	17088	.	-	0	Name=nad4L CDS
Contig03+227387	Geneious	tRNA	16638	16716	.	+	.	Name=trnY tRNA
Contig03+227387	Geneious	gene	16791	17088	.	-	.	Name=nad4L gene
Contig03+227387	Geneious	gene	16638	16716	.	+	.	Name=trnY gene
##sequence-region	Contig04+117229	1	567
Contig04+117229	Geneious	CDS	1	287	.	-	0	Name=nad4L CDS
Contig04+117229	Geneious	gene	1	287	.	-	.	Name=nad4L gene
##sequence-region	Contig05+1575	1	292
##sequence-region	Contig06+2575	1	289
##sequence-region	Contig07+90320601	1	5216
##sequence-region	Contig01+55329062	1	27387
Contig01+55329062	Geneious	exon	3241	3498	.	+	.	Name=nad1 exon 1
Contig01+55329062	Geneious	CDS	6746	7399	.	+	0	Name=rps11 CDS
Contig01+55329062	Geneious	CDS	8768	9211	.	+	0	Name=rps7 CDS
Contig01+55329062	Geneious	CDS	6091	6479	.	+	0	Name=rps13 CDS
Contig01+55329062	Geneious	CDS	8136	8516	.	+	0	Name=rps12 CDS
Contig01+55329062	Geneious	CDS	5788	6087	.	+	0	Name=rpl6 CDS
Contig01+55329062	Geneious	gene	6746	7399	.	+	.	Name=rps11 gene
Contig01+55329062	Geneious	gene	8768	9211	.	+	.	Name=rps7 gene
Contig01+55329062	Geneious	gene	6091	6479	.	+	.	Name=rps13 gene
Contig01+55329062	Geneious	gene	8136	8516	.	+	.	Name=rps12 gene
Contig01+55329062	Geneious	gene	5788	6087	.	+	.	Name=rpl6 gene
##sequence-region	Contig02+127387_2	1	17220
Contig02+127387_2	Geneious	CDS	16923	17220	.	-	0	Name=nad4L CDS
Contig02+127387_2	Geneious	tRNA	16770	16848	.	+	.	Name=trnY tRNA
Contig02+127387_2	Geneious	gene	16923	17220	.	-	.	Name=nad4L gene
Contig02+127387_2	Geneious	gene	16770	16848	.	+	.	Name=trnY gene
##sequence-region	Contig04+117230	1	568
Contig04+117230	Geneious	CDS	1	288	.	-	0	Name=nad4L CDS
Contig04+117230	Geneious	gene	1	288	.	-	.	Name=nad4L gene
##sequence-region	Contig05+1576	1	293
##sequence-region	Contig01+93204572	1	11158
Contig01+93204572	Geneious	CDS	358	699	.	+	0	Name=rps14 CDS
Contig01+93204572	Geneious	gene	358	699	.	+	.	Name=rps14 gene
##sequence-region	Contig01+93204572_2	1	7947
##sequence-region	Contig01+22477352	1	18148
Contig01+22477352	Geneious	gene	8615	8680	.	-	.	Name=trnG gene
Contig01+22477352	Geneious	tRNA	8615	8680	.	-	.	Name=trnG tRNA
##sequence-region	Contig01+4543262_2	1	29013
Contig01+4543262_2	Geneious	CDS	5449	6264	.	+	0	Name=rps2 CDS
Contig01+4543262_2	Geneious	tRNA	27172	27242	.	-	.	Name=trnG tRNA
Contig01+4543262_2	Geneious	gene	5449	6264	.	+	.	Name=rps2 gene
Contig01+4543262_2	Geneious	gene	27172	27242	.	-	.	Name=trnG gene
##sequence-region	Contig02+129013	1	316
##sequence-region	Contig04+25464312_4	1	42812
Contig04+25464312_4	Geneious	CDS	21321	21545	.	+	0	Name=atp9 CDS
Contig04+25464312_4	Geneious	tRNA	17506	17578	.	-	.	Name=trnM tRNA
Contig04+25464312_4	Geneious	tRNA	17270	17341	.	-	.	Name=trnQ tRNA
Contig04+25464312_4	Geneious	tRNA	18237	18306	.	-	.	Name=trnG tRNA
Contig04+25464312_4	Geneious	gene	21321	21545	.	+	.	Name=atp9 gene
Contig04+25464312_4	Geneious	gene	17506	17578	.	-	.	Name=trnM gene
Contig04+25464312_4	Geneious	gene	17270	17341	.	-	.	Name=trnQ gene
Contig04+25464312_4	Geneious	gene	18237	18306	.	-	.	Name=trnG gene
##sequence-region	Contig04+25464312_5	1	18869
##sequence-region	Contig06+31836641_3	1	31532
##sequence-region	Contig07+140543	1	316
##sequence-region	Contig10+91080572_3	1	32626
Contig10+91080572_3	Geneious	CDS	847	1599	.	-	0	Name=atp6 CDS
Contig10+91080572_3	Geneious	gene	847	1599	.	-	.	Name=atp6 gene
##sequence-region	Contig12+59107972_2	1	261
##sequence-region	Contig13+62791002_2	1	6201
##sequence-region	Contig01+20149042	1	24774
Contig01+20149042	Geneious	CDS	19320	19565	.	+	0	Name=rps19 CDS
Contig01+20149042	Geneious	exon	19587	19660	.	+	.	Name=rps3 exon 1
Contig01+20149042	Geneious	gene	19320	19565	.	+	.	Name=rps19 gene
##sequence-region	Contig01+92986761	1	12024
Contig01+92986761	Geneious	CDS	263	1093	.	+	0	Name=rps4 CDS
Contig01+92986761	Geneious	gene	263	1093	.	+	.	Name=rps4 gene
##sequence-region	Contig01+19604522	1	27387
Contig01+19604522	Geneious	exon	3241	3498	.	+	.	Name=nad1 exon 1
Contig01+19604522	Geneious	CDS	6746	7399	.	+	0	Name=rps11 CDS
Contig01+19604522	Geneious	CDS	8768	9211	.	+	0	Name=rps7 CDS
Contig01+19604522	Geneious	CDS	6091	6479	.	+	0	Name=rps13 CDS
Contig01+19604522	Geneious	CDS	8136	8516	.	+	0	Name=rps12 CDS
Contig01+19604522	Geneious	CDS	5788	6087	.	+	0	Name=rpl6 CDS
Contig01+19604522	Geneious	gene	6746	7399	.	+	.	Name=rps11 gene
Contig01+19604522	Geneious	gene	8768	9211	.	+	.	Name=rps7 gene
Contig01+19604522	Geneious	gene	6091	6479	.	+	.	Name=rps13 gene
Contig01+19604522	Geneious	gene	8136	8516	.	+	.	Name=rps12 gene
Contig01+19604522	Geneious	gene	5788	6087	.	+	.	Name=rpl6 gene
##sequence-region	Contig02+127387_3	1	17218
Contig02+127387_3	Geneious	CDS	16921	17218	.	-	0	Name=nad4L CDS
Contig02+127387_3	Geneious	tRNA	16768	16846	.	+	.	Name=trnY tRNA
Contig02+127387_3	Geneious	gene	16921	17218	.	-	.	Name=nad4L gene
Contig02+127387_3	Geneious	gene	16768	16846	.	+	.	Name=trnY gene
##sequence-region	Contig04+117228	1	566
Contig04+117228	Geneious	CDS	1	286	.	-	0	Name=nad4L CDS
Contig04+117228	Geneious	gene	1	286	.	-	.	Name=nad4L gene
##sequence-region	Contig05+1574	1	291
##sequence-region	Contig01+45912122	1	13389
Contig01+45912122	Geneious	CDS	9932	10204	.	+	0	Name=sdh4 CDS
Contig01+45912122	Geneious	exon	1507	1604	.	+	.	Name=nad4 exon 4
Contig01+45912122	Geneious	gene	9932	10204	.	+	.	Name=sdh4 gene
##sequence-region	Contig02+28752172	1	2268
##sequence-region	Contig02+28752172_2	1	2604
##sequence-region	Contig03+24890	1	8099
Contig03+24890	Geneious	gene	584	655	.	+	.	Name=trnE gene
Contig03+24890	Geneious	tRNA	584	655	.	+	.	Name=trnE tRNA
##sequence-region	Contig04+18102	1	304
##sequence-region	Contig05+14890	1	29092
Contig05+14890	Geneious	gene	3372	3445	.	-	.	Name=trnM gene
Contig05+14890	Geneious	gene	3143	3214	.	-	.	Name=trnQ gene
Contig05+14890	Geneious	gene	21480	21551	.	-	.	Name=trnN gene
Contig05+14890	Geneious	gene	25941	26011	.	-	.	Name=trnG gene
Contig05+14890	Geneious	gene	11908	11976	.	-	.	Name=trnE gene
Contig05+14890	Geneious	tRNA	3372	3445	.	-	.	Name=trnM tRNA
Contig05+14890	Geneious	tRNA	3143	3214	.	-	.	Name=trnQ tRNA
Contig05+14890	Geneious	tRNA	21480	21551	.	-	.	Name=trnN tRNA
Contig05+14890	Geneious	tRNA	25941	26011	.	-	.	Name=trnG tRNA
Contig05+14890	Geneious	tRNA	11908	11976	.	-	.	Name=trnE tRNA
##sequence-region	Contig06+129095	1	304
##sequence-region	Contig07+47161941	1	1907
##sequence-region	Contig07+47161941_2	1	20404
Contig07+47161941_2	Geneious	exon	15661	15682	.	-	.	Name=nad5 exon 3
Contig07+47161941_2	Geneious	gene	2929	2999	.	-	.	Name=trnC gene
Contig07+47161941_2	Geneious	tRNA	2929	2999	.	-	.	Name=trnC tRNA
##sequence-region	Contig08+122327	1	322
##sequence-region	Contig09+222327	1	7318
##sequence-region	Contig10+17318	1	328
##sequence-region	Contig11+27318	1	255
##sequence-region	Contig12+41348772	1	4396
Contig12+41348772	Geneious	gene	2444	4119	.	-	.	Name=rrn18 gene
Contig12+41348772	Geneious	rRNA	2444	4119	.	-	.	Name=rrn18 rRNA
##sequence-region	Contig12+41348772_2	1	9527
Contig12+41348772_2	Geneious	gene	4020	4081	.	-	.	Name=trnA gene
Contig12+41348772_2	Geneious	tRNA	4020	4081	.	-	.	Name=trnA
##sequence-region	Contig12+41348772_3	1	162
##sequence-region	Contig01+52848972	1	10805
Contig01+52848972	Geneious	tRNA	4459	4532	.	+	.	Name=trnF tRNA
Contig01+52848972	Geneious	tRNA	2244	2315	.	+	.	Name=trnfM tRNA
Contig01+52848972	Geneious	exon	4446	4467	.	+	.	Name=nad5 exon 4
Contig01+52848972	Geneious	exon	5522	5543	.	+	.	Name=nad5 exon 4
Contig01+52848972	Geneious	exon	9601	9622	.	-	.	Name=nad5 exon 4
Contig01+52848972	Geneious	exon	6175	6196	.	-	.	Name=nad5 exon 4
Contig01+52848972	Geneious	exon	5672	5754	.	+	.	Name=nad1 exon 3
Contig01+52848972	Geneious	CDS	1431	2078	.	+	0	Name=ccmB CDS
Contig01+52848972	Geneious	CDS	114	673	.	+	0	Name=rpl5 CDS
Contig01+52848972	Geneious	gene	4459	4532	.	+	.	Name=trnF gene
Contig01+52848972	Geneious	gene	1431	2078	.	+	.	Name=ccmB gene
Contig01+52848972	Geneious	gene	114	673	.	+	.	Name=rpl5 gene
Contig01+52848972	Geneious	gene	2244	2315	.	+	.	Name=trnfM gene
##sequence-region	Contig01+52848972_2	1	21506
Contig01+52848972_2	Geneious	tRNA	172	246	.	+	.	Name=trnM tRNA
Contig01+52848972_2	Geneious	tRNA	12123	12186	.	+	.	Name=trnA
Contig01+52848972_2	Geneious	tRNA	15965	16037	.	+	.	Name=trnH tRNA
Contig01+52848972_2	Geneious	exon	3366	3428	.	+	.	Name=nad7 exon 2
Contig01+52848972_2	Geneious	exon	1005	1063	.	+	.	Name=nad1 exon 5
Contig01+52848972_2	Geneious	exon	12862	12920	.	+	.	Name=nad1 exon 5
Contig01+52848972_2	Geneious	gene	172	246	.	+	.	Name=trnM gene
Contig01+52848972_2	Geneious	gene	12123	12186	.	+	.	Name=trnA gene
Contig01+52848972_2	Geneious	gene	15965	16037	.	+	.	Name=trnH gene
##sequence-region	Contig01+52848972_3	1	721
##sequence-region	Contig02+1721	1	2362
##sequence-region	Contig03+22362	1	356
##sequence-region	Contig04+32362	1	356
##sequence-region	Contig05+12362	1	440
##sequence-region	Contig06+1356	1	428
##sequence-region	Contig07+4201	1	314
##sequence-region	Contig08+1224	1	257
##sequence-region	Contig09+1257	1	265
##sequence-region	Contig10+1428	1	342
##sequence-region	Contig11+1246	1	251
##sequence-region	Contig12+3248	1	250
##sequence-region	Contig13+2257	1	376
##sequence-region	Contig14+2246	1	319
##sequence-region	Contig15+1251	1	367
##sequence-region	Contig16+1376	1	562
##sequence-region	Contig17+1562	1	304
##sequence-region	Contig18+2376	1	4598
##sequence-region	Contig19+2562	1	4309
##sequence-region	Contig20+37280531	1	4753
##sequence-region	Contig21+1266	1	4832
##sequence-region	Contig22+2721	1	8753
Contig22+2721	Geneious	exon	7273	7294	.	+	.	Name=nad5 exon 4
##sequence-region	Contig23+18753	1	314
##sequence-region	Contig24+70838592	1	1241
##sequence-region	Contig25+84884821	1	376
##sequence-region	Contig26+077219611	1	1383
##sequence-region	Contig27+77219611	1	942
##sequence-region	Contig27+77219611_2	1	1930
##sequence-region	Contig28+41726022	1	346
##sequence-region	Contig01+15649241	1	38137
Contig01+15649241	Geneious	CDS	2284	3137	.	+	0	Name=ccmFC CDS;ID=qZZmw4X/jVL4W/bVKEjtF98josU.1691035383801.3
Contig01+15649241	Geneious	CDS	5018	5729	.	+	0	Name=ccmFC CDS;ID=qZZmw4X/jVL4W/bVKEjtF98josU.1691035383801.3
Contig01+15649241	Geneious	CDS	36904	37345	.	-	0	Name=rps7 CDS
Contig01+15649241	Geneious	CDS	37466	37768	.	-	0	Name=nad4L CDS
Contig01+15649241	Geneious	tRNA	37313	37391	.	+	.	Name=trnY tRNA
Contig01+15649241	Geneious	tRNA	23784	23861	.	-	.	Name=trnL tRNA
Contig01+15649241	Geneious	tRNA	22453	22526	.	-	.	Name=trnP tRNA
Contig01+15649241	Geneious	tRNA	3054	3122	.	-	.	Name=trnP tRNA
Contig01+15649241	Geneious	tRNA	9276	9343	.	+	.	Name=trnK tRNA
Contig01+15649241	Geneious	gene	36904	37345	.	-	.	Name=rps7 gene
Contig01+15649241	Geneious	gene	37466	37768	.	-	.	Name=nad4L gene
Contig01+15649241	Geneious	gene	37313	37391	.	+	.	Name=trnY gene
Contig01+15649241	Geneious	gene	23784	23861	.	-	.	Name=trnL gene
Contig01+15649241	Geneious	gene	22453	22526	.	-	.	Name=trnP gene
Contig01+15649241	Geneious	gene	3054	3122	.	-	.	Name=trnP gene
Contig01+15649241	Geneious	gene	9276	9343	.	+	.	Name=trnK gene
Contig01+15649241	Geneious	exon	2284	3137	.	+	.	Name=ccmFC exon 1
Contig01+15649241	Geneious	exon	5018	5729	.	+	.	Name=ccmFC exon 2
Contig01+15649241	Geneious	exon	13554	13657	.	+	.	Name=nad4 exon 4
Contig01+15649241	Geneious	exon	35496	35573	.	+	.	Name=nad7 exon 2
Contig01+15649241	Geneious	exon	7745	7818	.	-	.	Name=rps3 exon 1
Contig01+15649241	Geneious	exon	36775	36833	.	-	.	Name=nad1 exon 5
Contig01+15649241	Geneious	exon	36945	36969	.	-	.	Name=rps1 exon 1
Contig01+15649241	Geneious	exon	555	579	.	-	.	Name=rps1 exon 1
##sequence-region	Contig01+15638571	1	38137
Contig01+15638571	Geneious	exon	5018	5702	.	+	.	Name=ccmFC exon 2
Contig01+15638571	Geneious	exon	2284	3137	.	+	.	Name=ccmFC exon 1
Contig01+15638571	Geneious	exon	36945	36969	.	-	.	Name=rps1 exon 1
Contig01+15638571	Geneious	exon	555	579	.	-	.	Name=rps1 exon 1
Contig01+15638571	Geneious	exon	7745	7818	.	-	.	Name=rps3 exon 1
Contig01+15638571	Geneious	exon	35496	35573	.	+	.	Name=nad7 exon 2
Contig01+15638571	Geneious	exon	36775	36833	.	-	.	Name=nad1 exon 5
Contig01+15638571	Geneious	exon	13554	13657	.	+	.	Name=nad4 exon 4
Contig01+15638571	Geneious	tRNA	22453	22526	.	-	.	Name=trnP tRNA
Contig01+15638571	Geneious	tRNA	37313	37391	.	+	.	Name=trnY tRNA
Contig01+15638571	Geneious	tRNA	9276	9343	.	+	.	Name=trnK tRNA
Contig01+15638571	Geneious	tRNA	23784	23861	.	-	.	Name=trnL tRNA
Contig01+15638571	Geneious	tRNA	3054	3122	.	-	.	Name=trnP tRNA
Contig01+15638571	Geneious	CDS	37466	37768	.	-	0	Name=nad4L CDS
Contig01+15638571	Geneious	CDS	2284	3137	.	+	0	Name=ccmFC CDS;ID=qZZmw4X/jVL4W/bVKEjtF98josU.1691035383817.4
Contig01+15638571	Geneious	CDS	5018	5702	.	+	0	Name=ccmFC CDS;ID=qZZmw4X/jVL4W/bVKEjtF98josU.1691035383817.4
Contig01+15638571	Geneious	CDS	36904	37345	.	-	0	Name=rps7 CDS
Contig01+15638571	Geneious	gene	22453	22526	.	-	.	Name=trnP gene
Contig01+15638571	Geneious	gene	37466	37768	.	-	.	Name=nad4L gene
Contig01+15638571	Geneious	gene	36904	37345	.	-	.	Name=rps7 gene
Contig01+15638571	Geneious	gene	37313	37391	.	+	.	Name=trnY gene
Contig01+15638571	Geneious	gene	9276	9343	.	+	.	Name=trnK gene
Contig01+15638571	Geneious	gene	23784	23861	.	-	.	Name=trnL gene
Contig01+15638571	Geneious	gene	3054	3122	.	-	.	Name=trnP gene
##sequence-region	Contig01+43647431	1	4910
Contig01+43647431	Geneious	CDS	973	2940	.	+	0	Name=ccmFN CDS
Contig01+43647431	Geneious	gene	973	2940	.	+	.	Name=ccmFN gene
##sequence-region	Contig01+43647431_2	1	8482
##sequence-region	Contig01+43647431_3	1	16902
Contig01+43647431_3	Geneious	tRNA	9469	9541	.	+	.	Name=trnH tRNA
Contig01+43647431_3	Geneious	tRNA	3135	3206	.	+	.	Name=trnG tRNA
Contig01+43647431_3	Geneious	gene	9469	9541	.	+	.	Name=trnH gene
Contig01+43647431_3	Geneious	gene	3135	3206	.	+	.	Name=trnG gene
##sequence-region	Contig02+130325	1	293
##sequence-region	Contig01+68530841	1	1425
Contig01+68530841	Geneious	CDS	1154	1425	.	+	0	Name=rpl16 CDS
Contig01+68530841	Geneious	exon	1	1137	.	+	.	Name=rps3 exon 2
Contig01+68530841	Geneious	gene	1154	1425	.	+	.	Name=rpl16 gene
##sequence-region	Contig02+31816042	1	11375
Contig02+31816042	Geneious	tRNA	5950	6023	.	+	.	Name=trnF tRNA
Contig02+31816042	Geneious	CDS	575	916	.	+	0	Name=rps14 CDS
Contig02+31816042	Geneious	CDS	1	339	.	+	0	Name=rpl16 CDS
Contig02+31816042	Geneious	gene	575	916	.	+	.	Name=rps14 gene
Contig02+31816042	Geneious	gene	1	339	.	+	.	Name=rpl16 gene
Contig02+31816042	Geneious	gene	5950	6023	.	+	.	Name=trnF gene
##sequence-region	Contig02+31816042_2	1	7938
##sequence-region	Contig03+11259	1	19502
Contig03+11259	Geneious	exon	11588	11612	.	+	.	Name=rps1 exon 1
Contig03+11259	Geneious	exon	12808	12896	.	-	.	Name=nad4 exon 4
Contig03+11259	Geneious	tRNA	18763	18835	.	+	.	Name=trnfM tRNA
Contig03+11259	Geneious	tRNA	13843	13911	.	-	.	Name=trnM tRNA
Contig03+11259	Geneious	tRNA	10710	10783	.	-	.	Name=trnK tRNA
Contig03+11259	Geneious	tRNA	15603	15673	.	+	.	Name=trnC tRNA
Contig03+11259	Geneious	tRNA	4015	4088	.	-	.	Name=trnP tRNA
Contig03+11259	Geneious	CDS	129	539	.	+	0	Name=rpl16 CDS
Contig03+11259	Geneious	gene	18763	18835	.	+	.	Name=trnfM gene
Contig03+11259	Geneious	gene	129	539	.	+	.	Name=rpl16 gene
Contig03+11259	Geneious	gene	13843	13911	.	-	.	Name=trnM gene
Contig03+11259	Geneious	gene	10710	10783	.	-	.	Name=trnK gene
Contig03+11259	Geneious	gene	15603	15673	.	+	.	Name=trnC gene
Contig03+11259	Geneious	gene	4015	4088	.	-	.	Name=trnP gene
##sequence-region	Contig04+17812581	1	3178
Contig04+17812581	Geneious	tRNA	2014	2098	.	-	.	Name=trnL tRNA
Contig04+17812581	Geneious	gene	2014	2098	.	-	.	Name=trnL gene
##sequence-region	Contig04+17812581_2	1	3898
Contig04+17812581_2	Geneious	tRNA	1581	1652	.	+	.	Name=trnN tRNA
Contig04+17812581_2	Geneious	gene	1581	1652	.	+	.	Name=trnN gene
##sequence-region	Contig05+39886901	1	5065
##sequence-region	Contig05+39886901_2	1	7669
Contig05+39886901_2	Geneious	exon	6222	6243	.	-	.	Name=nad5 exon 3
Contig05+39886901_2	Geneious	exon	6498	6522	.	-	.	Name=rps1 exon 1
Contig05+39886901_2	Geneious	tRNA	4280	4348	.	+	.	Name=trnW tRNA
Contig05+39886901_2	Geneious	gene	4280	4348	.	+	.	Name=trnW gene
##sequence-region	Contig05+39886901_3	1	18422
Contig05+39886901_3	Geneious	exon	14040	14064	.	-	.	Name=rps1 exon 1
Contig05+39886901_3	Geneious	exon	14658	14679	.	-	.	Name=nad5 exon 3
Contig05+39886901_3	Geneious	exon	11803	11861	.	+	.	Name=nad1 exon 5
Contig05+39886901_3	Geneious	exon	14648	14710	.	-	.	Name=nad1 exon 5
Contig05+39886901_3	Geneious	CDS	12736	13942	.	-	0	Name=cob CDS
Contig05+39886901_3	Geneious	tRNA	3765	3837	.	+	.	Name=trnM tRNA
Contig05+39886901_3	Geneious	tRNA	9017	9090	.	-	.	Name=trnE tRNA
Contig05+39886901_3	Geneious	tRNA	3405	3477	.	-	.	Name=trnA
Contig05+39886901_3	Geneious	tRNA	1134	1203	.	-	.	Name=trnH tRNA
Contig05+39886901_3	Geneious	tRNA	10532	10610	.	-	.	Name=trnC tRNA
Contig05+39886901_3	Geneious	gene	3765	3837	.	+	.	Name=trnM gene
Contig05+39886901_3	Geneious	gene	12736	13942	.	-	.	Name=cob gene
Contig05+39886901_3	Geneious	gene	9017	9090	.	-	.	Name=trnE gene
Contig05+39886901_3	Geneious	gene	3405	3477	.	-	.	Name=trnA gene
Contig05+39886901_3	Geneious	gene	1134	1203	.	-	.	Name=trnH gene
Contig05+39886901_3	Geneious	gene	10532	10610	.	-	.	Name=trnC gene
##sequence-region	Contig06+80200542	1	9697
Contig06+80200542	Geneious	exon	2669	2693	.	-	.	Name=rps1 exon 1
