# Supplementary material for: Organellar phylogenomics of Ophioglossaceae fern genera
Source: Front Plant Sci. 2024 Jan 15;14:1294716. doi: 10.3389/fpls.2023.1294716 (PMC10823028; doi:10.3389/fpls.2023.1294716)
Supplement: Supplementary file 2 [file DataSheet_2.zip › Supplementary file S1/mitogenome/gff/Cheiroglossa_Rothfels4834.fasta]

>Contig1
ATCGCTTCTTTCCGTAATAGAACGGTATTTATTCTTTGGCCATTTAGTCCAGCCTAGTAGCAAAAGTGAATAATCGCTGGGTCCCCAACAAGCCCCAACAAGGGGCCCAGGAGAAATTCCTGGATTATTTGGCGGGGCGCACCAGCCGATTTGTTGGCTTTGAGTGATAAATACCGCTTCAAGCCTATCTTGCGTAATTACAAAATCTACGAAATATCAGTAGCGTGCCGAGTGAAGGCAAAAGGGAGAAATTGCTATTCCGTTTAAGGGATTCCCTAAATCTGCTTAGGCCTCGACTTTCTGTCGAAGACTCTGTGTCCCTCCCGGCAACCTTACGAGAGCATAAATGAGTTGAACCTGCCATGAGAACAGGCAGATGCTGATTGACTACCCGAAGCAGGACTTGCGCTTGCTTGCAGGTGTTATCCAGAAAGCGCAGACTCTCTACTGGAGAATTACCGCATTGACATCACTGAGCGTCTAACGCTATCTGCGCTGGCCCTCCTACGCGCTTCGCAGCTAACACAAATTTATGGCCAGGCCGATTTGAAGGCATGTACCTTATCCCCTTTGTTAGCTGTACTCGCTTTAGAGTTGTTGATCTGTGCTTCCTTTCCCTCTCTCTCAGCAAGTGACCTCGCTGCAGATATGATTCTCTTCTCTGTGCTGACTTCCCGAACTCCCCTCCTCCTTGTTTATTGTTATACCGCTTTCGAGACGGTTAAACACTAACTAAGGCAGGAAAGAAAGGAGGGATCATTTGCCAATGCCTGGAAGAAGGAAAGATTCTTGTTCCTTCCGGGGAGTTAAGGATGTCGCATGATTGGCGGTTTTGTTGGTTGGTTTCGGTATGTTGTTCTGAAACCCCCCAAGCGAGGAAACTCTGTCCGAGCTTGCCCGAGTCTTGCTTCTTCCGTGTGCTAGTTATAGCCTTTCCTCCGTGGGTCACGTCACTTATGTAATATACAATGACCTGCTTCCGTAGAAGGAGAGGGGCTGCAGACCCCGGCCAATTTCTGGAGAATGCTTTTCTGTAACCGCACCGTTTCTTCAACCGGCATTTCTGGTTCCGCTGTAACCTATCCCCCTTTCCTTCGTCTCCCTACCCCAGCCCTGGGACTACAGGTAGCGAGTAACCTGGCATTCTCTCGGCACCATATCATTCTACAGGTCTGACCTCTGCATTTGCGCTGCTACCACTAAGGGAAACTGCTGTCAGTGGAACAACTGCTGCCAGGGTAAATACACAGAATCGCAGCATCCACCATATTTTGGAGACAGTAATCCAAGAGGCATAGATGTGCCAGAGACTGGGAAGGAAGCGTGGGATCGTCAAGTGGAACCAGCAATTGAAAGGGACAGTGATCCAGACTTCCGGGCCGCCAAGCAGGTTGCAAAGGCGTAGGATCACCAATAGCCGTTGTCCAGGCACTGAACTATTTCTGTCGCTTTCTATTGGTAATCCTTGCCTCACAACACTGCTCCTGCGTAATCGAATAAGGCCTGACCCTGGGAAATAGTGAGTCCGGCAGTGCAAATGAGGAAGAAAGAGAGGTGTTAGGTTCATCAATACAAAGAGAGCAAAAAGAGAGAGGGTTCGACAGCGCAAATAAGAACTTCAATGCCGACCGCTGATAGAAATCAATATTCGCATTGGTAGATCCTTATCTCTATTCTTGCATATCGCTTTTTATTTGCATTTCTTTTCCCGGTTTGTTGGACAGTCAAGTTAGGATTCTCTCTTCGAACGTAAGGCCTCAGTGCTTGAGCAGGAGGAGAGAGATCAATCTATACAGATTCTATCCTACCCACTTAATATCTAATTGAGAAAGCCATTGAGTCTTTCGTTATCGGACCGTGATTCCGCATGCGGTTAACCTGTATGGGAATCAATTCCTGTTACAGGGTTTTACTGGAAATTAATGAATCAACTGTTAACCGGGGGGTTCCGACAGGCGCTGCTCTGTCATAGTGCATGCTATTGCTTACACGATAGATTTTGGAACTTACTGAATGGCGGGCAGCTCCGCAGCTTGCACTGCCTCCGTGAACGACTCCAGCAATGCTCGATGCTTTAGTAGTAAGGGCTGAAGAGGACTCTATGACACTAGGATGGTACAACCTAGTGGTGCTCTTAACCAATAAGCCACCTAACCCATCATCCGAGAGAGATTGAAATTTAACGTTCCCCGCACTCTCTGGCATCCGCTCTGTAGTATCTGGGTTGCCCATGCATTGCGGGACTTGGTGAGCGCGTGATTGAAACTGCGTTGGCCCGCCCACCACTTTTGCTTTTGCTTCTCCAGAGCGTAGCGATAGTGCAGTTCATTCTGCACGGCTTTCCGAAATGAGCCTTAGAATGGTAGTACAGTCCCTTTAGGTTTATGCCTCATCACCACCCAGCCGCCAGTTAAGGCATGCATTGCCTCACCGACAAAGGGCTTACCAGAATGAAGAATTCTCAAGGTGCTTAGCCTAAGCTCTAGCGAGCTGCGACTGCCGGACCGTTATGGATCTTCTTCTAATGTGATCCTCAGTAAATTTCGGGCGGCAGGCCGGCAGGCCGCGCACTAAAGGGTTAAGAACCACCAGGGGCCTGGGGGGCACCCCCCGGCCGGGTAGCGCGTAGCGCTACAACCTGGGTTTCCCCGGGCTGAACTACTAAGGTTCCTAAGGCTAGCCCGGGCTGAGAGCAGGTTAGGGCGGCCATCCATGCACCCGCTGCAGGCAGGGTCCTGGCTCCCGCCGGGTACTTTGAGTCACGGAAAACGCACTTCTTCCGGTCCATCCCCGTCCGCCAGCAGGCCTACTACAAGTTCCAAGAAAGGAGGTTTTTACAAAAACAGAATACCTCTTGGTCGAACTACGACTATTACGCCTACAGGGCCTCAAGCGGAATAGCCTCAAGGTGGTGGGTATATTGAAAGTCCGTTGGGGGGCTGTAACGCCCCCCGCTCTCTTCGCGAAGTGTTTCTGCAGGCGGTTCTTCTTTCTCACTACCTAATTACGACCACTGAACAGACTTGGTTGACACACATAGTCTATGCGCTGCTAATGTAGCAGCTTCTTGGACTAAAGACAAACCCACACCATCCATTTCGAATGAGATTTGTCCTGTCACCGCATGAGCCACCCAACCTGTAGGATTTCCTTTTCCTTTTCCCATTCTCACTTCTGTGGGTTTACTGGTAATAGGAGTATCTGCGAAAACTCTTACCCATATTCGACCATTTCTTCGAAAACGTCTGCTTGTAGCACGACGTGCTGCTTCAATGGTTTCGGAAGAAATACGACCAGCTTCACAACTTTTAGGGCCATATTTTCCAAAACCAAGTTGTGTACCGTCCGTTTTGTAACCTTCACCTCCGACTCTTTGATACTTCCTAAACTTTGTACGTTTTGGATATAGCCTCATTCTTCCCAAAAGTATTTCAGTCCGGATAGTATGAGATCCACACTTTGATCCCTGAGATTCCATAACGAGTAGATGTTTCTGCTTTCGCGTAATCAATACAATCGGAAGATACATGTAAAGATGTTGAACCCTCTTTCATGCATTCAGTCTGAGCTATTTCTGCCCCGTTTGATCTACCTGAACGACAGATACGGATTCCCTTCACATGTTTGCACTTCTGAATCTCTTCAAATATGGATGTACAGATTTGTACAAATGATTCTCTTTCTTTTGATTTCCAAGAGATTTCTTGAGCTATTGGAGAAGCACTTTGATAAGAAAAATTCGCTCTTACCGGCTTGATCAATATATTAGTGTTCGTTCGATCGGACGAGAAAGATTGCATTCTGGGCCACCAGGGTCTAATCTCTTTCCAGCAACAATGACTGCACATTCTTCTTTTTCCTTCCATGAATCGGGCATCATTCCCCATAGACAGGCGCCCGCGAGCATCTATGAAGGAAGAGGAACTGCGGCACGGGTCTCTTTTCCCAGGGATTGTACATTCACATTGGGCATCTCTCTCATGGGAGTAATTCCGGCAACACAAACCTCTAACTCCCGTACATAGAGCCTTATCTATAAATACACATTCTTTTTCCGGATCCCTTTCCTGTACATTCCGTATAGAAATTCCCATATACGTACAGAGCCTCTTTTTCATACACGTACAGAGCGTATTCTTCCTCCTCTTCCTCTTTGTGAACCTAGGCCCGGCGTTCCCGCCGGGCTTAGAACAAAACGCTGTCACAGAATTGTCGTCAGATATGTTAACTGTAGTAGGGTCAAAATGAATTTTGTTTTTCATTCCAAAAAAGAATTCCACAATCAAGGGCATAGTATGCGCAGTTGCTGCGAAAATTAGATTGTTCGGAGGCCGAGGCTGGCCAGCCCGGGGGGGGCTTCCGGCCCCCCACCCCTTCCAACCGCTGACTTTAAGGAATCTATTCTGAATCTTTTGTATCGATGGTGATTTATTAGGGTATCCTACGTTCCCTCCGCGTTTATTTCCTTTCGCCCATTGCAACTCTCTCGCTTCTCCGTCGTATGTACAACCTATACCCTTTATTTCTGTATCGTCCGTACCGTCAGCCCCTTTGTCGAATTTTCCTGTCCCGAGGCGGCGTCGGCCTGTAGGCCTTGATTGGCGTCGTCGACGATGTCGTCGACCGAAGAATAATGATGGGCGCCATTCAACCATAAGGAAGAATACATGGATGAATGTCATTTTGGGGAAGTGATGAATGATACACCTACCGAGACGTGGGTCAAATTTGTGATTCTTCCCCCTAGTTCTCTTTCCCTCCAACGTTTTCTTTTTCTCTCTGGTAGAGAAAAGACTGGGAAAGATTTCACTGAAAAAATCTCTAAGATTGACATCTTGGTGCAGCAATTTTCCGTAGTAATAAATAGAGTCAATAGGTTACTCCGTCTGGCTGTGGTAAAAGAGCCGTGTGAAGGGCGCTTCCCGGGCCGCAGGCCGGGCGGCTAGGGGATGGGCCACATCCCTGGCTCCGCTTACCCCTTTTTAATAGGAAGGTTTTTCAGTGCTAGTAAAGCGTTGCAGAAAACCGCATTTCTGCGGCGTTCCTTATCCCAGAGCCCCTGGGCGGTTTCAGCGCTACGCACCTCAACCACTAGCCGTGCCACCCAGTTATGCTTTTAGAAGGGCACTCGACTGAAAGGAGAGAGGGTCGAGTGTCGCGAATGAATAAATACAGAAAATCGAAAATTTATTTACTAGCGCAGACTGAATTAAGTGCTCTCCGAACCGTGCAAGATGGTTGCCCATCACACGGCTCTCCAACCCAGGTTGCCTATATTGTGGTGGAGGCGAAAAAGGGAACGAAGGAAAAGCGCTTGATTCTTGGCAAGCCCCCTGCACTCGCTTCTCTCCGCTAATCAAACAGCGATGCCGTCCCCGGCAGTTTATTGAAACCGGGCACTAACCAGCGAAAAACCCTCCCCCTATCGGGGGAGTGGCTCGCGCTCGCCCAACTCTCGCCCCCTTGTAGCAAAGGGGCTCCGGTTGAAGTGGCTCCTTCACTCCCCACCCCCCCTTCCCACTCTATTTGCATAACGTAATTCTTTCACTTGTGCCCGCTTCTATTCCCCTCAATCGCCCCTGTTGTGTTACCCCTTGCTCATTGGTCGTCGGACTTCCCGCCTCCCGATTACTTACGGCTTTGTAAAAAGTGACTTCGATTCTGCGAATCGAATCAAGCGGGCGAAAATGCGTAGCTTAGGCGCTTCTGCGAATAATGACAGTGCTTCGCTTTGCAAACGATGAAGGGGCGTTTCACGTATGTGTGCAGTCTGCTCAACGTGCCGTAAGCGAGCCCGGCAGGCGCCTAAGCGCGTAGCGCCTCAACACTATAGTGGCGCTGAAGAAGTGGAAAGCGCCACTATAGTGGTCCCATAGGGGCGAAGCCTACAGGATGAGCCCTTTAGTGGTACCCCCTCCCCCACCACCCGGAGGAGGTTTATCCATTGCGGGGCGAAGCCGGGTGCGCGTAGCGCCGAGCTGAAGCCGCGCCGCTGCTGATAGCGGAAGCGCCTAGCTCTAGCTCCGCGTTTTCACGGCAAATACTCTGCTGGATGCCGCTGGTTCTCTTCCCTGAGCGCTTCGCCTTTGTCCCCGTCCTCAGGCACCTTTAAGTTGTCCCGCCTCAAGACGCGGCTATTGAAGGCCGTTGCTTTCTTATTTCGTTCCGCAACAACAAGTCCTCTTATTGGCGGCCCTCTACTAGCCCGAGTCCTCAACGCCCTCCCCAGATCGAACCGGGGTTTAGATATAGAGCTTTAGGACCCCGGCCCTAACTTTCCTCTCTTCGTAAGTCAAGCAGCGACGCTGCTTGCCCCGCTAGCAGGTGGTTTTTTTTTCAGCGGGCTAGAAGCGCGTTTTATGCGCGCGCCTTACTTAAGGCGAGGGCGATGATTCAACAAAGCTTAGCAGGCGGTTTCACGCCTTCTAGGCCTGCTGCCGGCAAGGCCTATCGACTTCCCCTGTCGTCCGGTAAACGAAGTTCTTTTTCAGGGTGAGCGATAGCCCCGGGTCCGAGCTTGCGAGGACAACTCCCCGAGCCGAGTCCGGTAGGACACTCAATCAACCGAGCCGGGTCCGATCCGGACACTCAATCACCCGGGGATTGAGGCCAAGCCCCCCGAAGGGGGGCTTGGCGGGTGGCCTTCGGCGCGCCACCCGGGGGCTTGGCGGGTGGCCTTCGGCGCGCCACCCGGGGGGCTGGCGGGTGGCCTTCGGCGCGCCACCCGGGAGTTGGAAACGCCAGTCCAAAGCTGAGCGCAGCGGGCGGCGCTAGCGCACCACCCGGCAGCACTCGACGCTGCTGCCGTCCCGGCAACTGACCCGGTTCCGCCCTAGGACTTTTGGTGGTCCAAAGGACCTCTAGGCAGTTCCTTTGGATACTCGACTGTGGCCGGACAGCAAGGTTTAAAGGTATAAAATGCTGATAGTAACCGGAAACTTATCTCTCCCTTCGGCTTTCCGAGGCACTTCTATATAGAGTGGAAAGCGCTAGCGCTTTATCCCTGACTGAACCTCTTGGTAAACCGCTCAGCGCTCCCGCTCTTCTCCTTTCAGTCGAGTGTATGTCAAGGGGGTCCAGGTTGACATAACCTCTCCCTACTACGGTCGAGTGGTTGGAACCGGCCTCTAGCCTCCGGCCCATCGAGGCTTCCCGCGTCCCAACTCCCGGGGAGTTGTCCTCGCTATCGCTCGGACCCGGTAGGTCGGAGTTGGCCTCGCAAGCTCGGCCCCGGGGGCTATCGCTCACCCCTTCCCCTTGGAAATCACTCGACCTACCGGGGTCGACCGCTGGAGGAGGGGAGGGGGCGCGGGCTTTGTAGCCTTATTGGTGGCTTTGCCACCCAATTGTGGCCGTGTTGTAGGGTTCCAGGGTAGGGGCACAGGTCGCGAGGACTGGGCCACCTGGCAGTTCTTTTTCCTGGGTCAACCCACTTCCGGGCTAGAAGGGGGCCGGGCCTAGCGGCCCTAGGAGCCCCAAAGACGGGCCGGGGGGCGTAGTAGTCCCCCTAGCTCCCCTGTTGACACGGGGCCTCCTCCCCCTACACCAGGGAGGGCTGGAGGTTTTCAACCGGGTCACTATAATAGTGGCGCTACGCGCTTCCGTAGTTCCGAGGTTTCGCTACGCGCTCACTTCCCTTAGACCCACCCCATCCACAAAAGTGCTGGAGGTTCGGGAGCCGGGGCGGCGTTCAGTGGTGTCGTCCTTCAGGATAAGCGCCCCTTAGAGGGGGCACTATAGCTAGCGTAGCGCCCCTCCCGTCGGGGTGAGTGGTTCGCGTAGCTCTTCAACTGAAGCCTTCCGGGTCGCTGGTTAGTGCCCTTCGACCCTAGCACTTAAGTGGAAGCACTAGGCGGCCCTAGTTTCCCTAGGGCGCTTCCCGCCTTCTAGAGGCGCCGACCCGATGGTTTTGGCCCTTGCAGGTAAGCGTAGCTTCCCGATCGACCCGGCAGGCTAGGCGTCCTAAGAGAGAGGAAGGCTTTTGGAAGATAGGGTTCTTGTGGAAATTCAGTGAAAGCGCTACGCGCACTAGCTTTGCTTCCCCCTGAGGTAAAGGGCTAGGCTAGATTTTGTACTGCTTGAGTGTGCAACCCATCAGGCGGGTACGTCAATTTAGGCTCCTTCCCCTATACTGCATAGCTGCACTCTTCTATCGCGAGGGCCAGAGGCACGTGCCGTAGGCCGCCTAGGCCCCGCTTTGGAAACGCTAGTTTTCCAACGACGCTACCGTTCCGCTTTGGGCCGGATGGTGTGGGTCGGAAACGCTAGTTTTCCAGGCTGGGCGCCCACCCTGTTCCCACTAGCGGACCTGGGTGGGCTAAGCAGGTACTACGAGCCCTCTGCCCCACGCATCCGCCCGCTAGCAGGTTAGATGCGTAGTTCACCGGTTCCACCGAATACTCTCACTTGTCGAAGCACAGTGCGCTTTAGGCCGCCCCCTTCATGAATCCATGCTTCCATGGAAGGGGGGCCCCGTCCGGATACATGCGCTAGCGATCCCCGCATGTACAGGGGAGGCGGCGTGGTGTTGCCTTATTATTTTCCGAAAAGCCCTCCTGCACCTCGCATTCATGATATCTACATTAACTGTGCTTCGGAGACACGATTGAAGCCCAAGGATTATTGGTTAGGCCCAGTGTGCTCCTTCCACGACATGCTCTGGTCTCCCTTCGTTCTTCGAGGTGTCGCTGTGGTATTATTTGCCGCGTTAGAATAAGTGGTGTCCGTCTCGTCGCGGACATCTGCAACGTCCCGACCGACATGATGCGGCGGGCAATTCATTCGGTGACTTTTTCTTCGCGGTCGCCCTCACTAAACCAACTCGAATCTGAACTACGATTCAGATTAAGTCTGACCGAAATCGGATTTCCTTTTTGTGCCATTAGAAACTATCGTACCTTATTTATTGGTTTGGGGGGCCGGGTTCTTCCTGTTAGGGAAGCTGGCCCTGTTTGAGGTTTTTCGTGTAGAAGCAAACTCTCCGAATTTATGACCAACCTTTTCGTTCGTTATCCTCGAACGAACGAAGACTTTTCCGGTATAGATTTGTGCATAGCAACCAACGAATTCGGGCAAGGTGGAAGATCTACGTGACCAAATTTTCCACTTGATCCTAAAGTTGTTTTTTGACATCTTTGCCTCGAAGAAAGGGCCTTTCCATACAGATCGTGCCATGAACTAATTTGGCCAGCGTTTTCTAACCACTGTTTTGAATCCACCTTTGGTGGGCTTTCCCCAAGGTGACACCGAAGGTCTACCTCCGGAAGTGCGTCCTTCACCTCCTCCATGAGGATGATCAACTGGATTCATAGCAACACCCCGAACAATGGGGCGTCTGCCTAACCACCGGCTTTCTCCTGCTTTGTTAAGCTTACGCGTACCATGGTTAGGATTGGAAACTATACCAATAGTAGCTCGGCATCGGGAATCTAAGAGTTTGTGAACCCCCGAGGGTAACCGCACAATACATTGTGATGTATTCTCAAGTTTCTCGACTGTTTTAGCTTTGGTTCCTGCAGCTCGAGCCAACTTTGCGCCTTCGCCTGGATTCCATTCGATATTATGTACCCAGGCGCCTCTAGCTGTATGGGCTAATGGTATGCAATTCCCTACCATTTGAAAATACGAATCAAGTATGTATTTCTTATTACTATAGGGGTCAGCGTAGTCTCTTCCGGGGCGTAGCCAAGAACCACCCTGACGGCTCCCCCACGGGAGCTTCTCTTCCAACCACTGTAGGCCTCCTTTATTCGCTGTGTCGAATGAGGTCTTTTGTTTGTTGGACCAATCATAATTTATCACCATCTTGCCTGCTTCCAATTGGTGACTAGCCAATATGTAAGTGTTACCTAAGCCGCACCATTACCGCTGGGGCTCGGCTTCCGAACCGTACGTGAGCTGTAGGCCTCATACGGCTCTTCTTAAGAACGTCGAATCCGAGGGGCCAGGGTAGCCTTAAGGCTACCGGCGCCCCCGGCCCCTTCTGTAAAAAGGCTTCAGTGCCCCTGCCCCTCGCAATCAACCTTCGATTGCGCCAAAACCGTGAGGCGGCCGGGCAGGGCAGCCCCCAAGGCGCGGGTGGCCTAGGCCACCCTGCCGAAGGCTCAGCGGTAGCAGAGTTCTCTGCCCTGATTGGAGAGCCTGAACGGTCAAGGCACCTGAGCCTTTCTCTTACCAGGAAGAATAGCTAGAATTCTTCTTCCCACTATTATGCTCATCCCTTCTAGGCCATTCGCAATGGGGTCCTAAGTCTCCGGGTCAGCCTATTGGCTTTTTTGGAGAATCCCACCGCACCCATGGGCATATGGCCTGGCGGGCCTTCCGTTTCCAGAGCAACTTCATGAGTGGCGTTGCCCCGTTCCTCAATCAGATTTTGGATGTGAGCTATACTCCGCGAGGAGCCAGGCTAGCCCTAAGGCTACCCTAGGGTGTCCTGCCGGGACAGCCAGCCCCACGAGCTATGGCCTTGCCAATTGGAGCGCGTTATTCAGCCGCCTCTCTTCTCGTGTGACTAGGCTGCTCAATGACAACCTCTCAATTGTCACCGCCTCGGCCTCTCTTGCTACCACGGTAGCAGGCCCTTAAAAGTGTGGTCAGCACCGACCGTGTTCGGGCCACGAAGCTTACACTCATTCACTTTGTTTCATCCTGCTGTTACGGCCTGGGCCTTTTGCTCTTGCAACGTCGAAAGCCATTCTTTCATCAAGGCCCAGGAGTCAGCTGGACATCTCAGCGGCGGGCCCCCCGCCTCCGATCGAAGTTCTCGTTGCCTATGGGAGCAACGTGGGTCGCTTCGCAAGAGACATTGCTTGAGACCAACGGGTCACACGAAAGGTGTACGATCTGCTTTGCATGCTTCATCCAAAGGCCTTTCACCCGCCTCCGGCCCGCTATGCTTGGGTTCGAAGATTATTTTCTTGTTTTGCTCCCGCGCCAACCGGATTCTCTGCGCCCAGAGAACGCTATGCGTTCTCCACCTTCGCGGCGCCGGAATTTTGCGCCTTCCAGTACTACGCCGCACCCCTTCGATCCATTATACCAAAGCAATCCAAGAAGAACGGTTTGGGTCATATTCGATTCCTTCTACAACGCCCAAGGACGAAGTGCTTCGTTTCAAATCAATTCTTCGCTGCAATCGCTTTGATCCACCCCCTCGGTGAAAAACAGTAATCCGCCCTGATGAATTTCTCCCAGCAGACCTCCTTAAACTATTAGTTAATCTTTTCAGTGCTTCTCGGCCACTTATCATTGATTCAATGGGTTTTTTACTTTCTTCGAAGTCTGAATTCTTGTTCAGCACAGCAGGTGTTCTTCCGCGAAGCGGAAGCCGCCAACGGGCTCCGCACGCCCGCCATAAGATATATCACGTAGCTGATGCTACCCATGATGAGTGGGCCTAGCCTAGGTTAAGTGGGCCACAGTGGCTACGGATACAGAGGTTTCTTCCTATTCCTTCCAATCAACTGCATGGGTGCGCACTGGGGCGGGGCGCTATAGTGCTGGCCGGGCAGGCGGCCAGCCACCACTATAGTGCCTCAGTAGGAAGCGGCAGCACACTGCATCACTAGAGTTGTATGCAGCCACTAGGGGCCACAACGAACAACTTCGGAAGAGGCATCGCACCCATTTTGGCCTTTGGTGGGGCGTAGCCTAGCGTAGTGCTTCCACAATGGTTCCGCAGTTGGGCTTGGATTCGTGCAAACACAGTGCACTTCTGTAGATGATATGGACTTCGAAGCTCAACTCATCCAGGGTTGAACAAAATCCAGACTGGTTTGATAATGAAAAAGAATTTTCAATTGAACTCCAAGCGGCACGCGCAATTTTTGCGTTTCCGTTTCTATGACCAGTAATTTTTTATGTATTCTCATTCCAAATTGTTCCCTAGACTTTTTATCAATATGAGGTGATCTACACACTGTGTATAAGGTTTCTTTATTAGGCAATCCGATCTGGCGTGTGTTATGCGGATGTCTTGTTGGTGGTTTCCCGAAGGATTTCATCACAATGCATATTTTGGCAGTCATTCTTCAAAGAAGTTTTTCTTCCCAGCCGCGAAGCGGAAGAGCCGTCCCCCACCTCCATCCTGCTGGGTGGTAGGGAGACGTCACTAAAGAGAAATCTTCATTACATTATGACCTAGGAGCGATTTGTCCGCTGTACGAGGACGTGGTGTTCGGCTTGCGTTGTTTCGTTTCCCCCGGGTCCGGACACTTTCTAGGCGAGCGGAGCTACGTTCGGTAGCGGAAAGCGCCTCGAACCTGTTTGATCCTTTTTTCATGGATTGAGTTACCGAGCAGGAAACCATTTAAAAAACTATCCTACCCTCCCTTCAGCAACTTACACCCGCCGACCTCTTAGGGTTTGATATTGACGCGCCTAATGCTCTGAGGGTGCTGCTAGGGAAAAAACTAAGCTCGAGCAGCGCTTAGGGCTTTCACGAGGATAACGATATGTCCTGTGAGTTGACGTTCCCTTGGAATTGGGAGAGCCAAAATTACCGTCAGTCCAGTTAGGTTCTCTAGGTGGCAAAATTCAAGTGGCTGCAGCTGTTTTGACCAGTTTGTACGAGTCCAGTCTGATGCTTTGATTCATGTATTCCCCGTATCTAATTCTTTATTTGTTTTCGGTATTATCTTTCAATCTATTCGAATCGGGCCCCAAATATAGGAAGGCCTGCATTGGTGGCTCATTCGGGTTCGCTGCTTCCTATTGGCTCAGCGCAGGGGTAGGAGTCCCTATTTCTGCGAGAGAACTACCAGACCAGAGCGAGTCCTATTTATTCAATTCTGTGGTTGAAGGCCCCCTCATTACAATCAGGTGGTCACTTTGTACAGAGAGAGCCAGGAGAAGGATGAGGGCGGCGCTCGCTTCGCTCGCTACGGGATGGAAGGTAGCCTGCCCTGGAAGCAGGCCTGTCCTTACCTTGGTATTCCCTTGAAAGGTAGTCTCCGCTCCGCCAAACGGGTGGGTCAGCGGAAAGCACCAAACAGAAATGCGGTCAGGTGGTTGAAGGCAGGTGGGCAGGGTGGCCGTAGGGTGTCCCTACGGGACACCCGTAGTGACAGCCTGCCCTCCCCTTATCTCCCGCTACGCACATAGGGGAGGGTCCGAGAATCGTGTATATAGACGCGCGAGCCCCCGATTGTGCAGTAAAGCCACTGTGTTCGTTCCTCACCCTCCTTTCAATCAAATCTATTCTGAGGTGTCCGGAGGCAGGGAGAGAGAAAGTCTGGATTGATCGACCAACTTGAACAGATCCATAACCTGCTGGTTCCATCTGTCCTGAATGAGGGGGCGGTTTTCTGGTTGATTTTAAGGTGGGTGCGGTATCTGTATCAAGCCTATCATCTCTTCTCACGAAAGTGTCTCCATCTGGGTGTCCCTGACGGGACACCCCGTCGGCCCCCCGGCTCGGGGGGGCCTGACCCTAAACCGAAAGTTCTTCACTATCTGTGGCCCAGGTTCCTGATTCCGCTGGTTGTATAGAATATCTGAGCTGTTGAGCCGAGGAAGGCTAGGGAAGAAGAGATGGATTCAGTTAATAGATTGTCTTGGCCCTGGCAGGTCGAACAATGAATAGGGTTCTGCCCCCTCATCAAACATTATCCGTCGCCGTAGTTCCGACGAACGATTTCATGGTACAATGAGAGGCTACATCTGCCGTTTAAAACTGCCGGATTTGATCAAGGCAACCTTTGGACTAAAAGGACGGGATGAAGTTGTCTATGACCATCTTACTTTGGATAGTGAATAACCGATATCGGTGGATTTGGCTTAGTAAGCCGTAAAGATAGAAAGTTCGTGCCGGCTATTTGGCTAGTAAACTCACTACAACACTACTCAGTCTATTCAATGGAAATGAAGGCCCTCAATCTCCAACTGTCGATTGAGTGGGTAAACCCCCGGGTGGCCGAAGGCGCGCCACCCGCCAGCCCCCCTCAATCCCCCTAACGGGTGATTGAGTGTCCTTGCGGACCCGGCTCGGGGGGCTTGGCCCTATGCTTGAGTATTCACAGTTTTTTTCAGGACTCATATAGTCATCCATCACTAATCAATGCAATTCTCTGTCTCTGGGTTCGGGGATTAGGCCCTGTTAATGGACCCGCTAGGGTGTCTCGGTATTGATCAGGCAAGCTAGTGTGACCCTAATGGCTAATGAATGCCAGCTAGATGATCTTGCGGTGTTGGTATCGCTACGCTATTAGTGAAGGTGGAGATAACATTGAGATCAGGAATACGGAAGGACTACCTTATGACCGGTCTATACCGGAAGGTTCCTAGAAATACAACATCAAATAATGCATGGCTATTTATGGTCTATGGATTAACTCTCACCGTTTACTCTTCCCTCATAGTCAGGGATAAATCTCCAGCTGTGGGATATGGTAGGAGATAAACTCTCTTATCTGGTATCGAACATCAAGGATTCTGGATTTAACGAGTAAACTACTCCAGTCCGGGCCTTGTGTAGCTGGATCCTGGCATGTTCCTACCTACAGCAAGATAGGTTGTAGCTCTTGTCTCATGGACGATATACGCTGACAGACCCAACGGGATATAGGGGCTGACGATGGATTCTATTGTGGATCTATTTTCTGCTAGATTCCAGATTGATACGGATAGCTATTTCTAAGCTATCAATCCATCGTCAGCCAATGTAAAGAGAGATTAATGGATGTAGCTCAGGTCGATAGACGGAGTGAAACGCGTCTCAAACTCACTCCGATTAACCTCTATCGATAGCTCACCGACATTCCATGAAATCGAGAGACCCTACAGAAAATTGAACTCCCACGAGCTGAAGCTCTATCACAAGGTCAGTAAATCCAAGCTGGGAAAAGCTAACGCGTAGTTGGGTAGCCTTTGCCGTGTGGCCTCATCATTACCTGTTGTACGGACAGTTTCTTTATTTGGCTAGTGAATTAATCTTCCATACTCAAGGTTAATCCCATGAAAGAGGCTATCGGAGTTGAGTGAGGCAACACGGTCCTTTCCTTACCCCACCTTCCTCATCCCGGCTGCAGGGAATCGTCAGCAGCCTGGGCAACAAGAATGGACATTAGAAGGTGAATCCCCTAGTGTCAGACCTTGGTATCCATCTGTAGGTTAATCTCTACAACTCGGTACAGTATGGCTAGTAAGTTCTAAGGTAAGAGCGGTTTTATCGGCTTGCCCAGGCTGGGTCTCTAGGTCGGGGCTGGAAGGGAGAGGCTAATAGCCGATCTCGAGGAAAGCCCAAGACCGGGGCCGGCCAGCTGGTCCCCGTAAGGACTAACAAAGATTAGACGATAACAGTGAAGGGGTTTGGCCTCTGTAAAGGCAGCGACCGAGTAAGGCCTTTGGCCGTCTCAAGCTAGAACCGTCCGAGAGACAGTAAAAATATCTACAGGGCTAGGCTCAGTAGCGGAACACTTGCATTCTCTAACGGTTACCAAAGGGACGTGCGTAGTGGCAAACCACTACTCGAGACGGATTGACAGCCCCGCTACGCGGGGTCAGCTGGCTTCCTAGAAAATGCTAGAAGTTCTTTTTCACTCCTATATACGATTAGGATGGCGTATTTCATTGTTTTTGACGGGTGGCGGGGAAACCGGCGGGTGGCCAGCCACGCGCGGGTGTCCCTACGGGACAGCCTGCCCTAGGGGCCGGGGCTCGATGAGGCGCAACGCGCGCCCCAACCAGACCACTACCCTGAGAAAACCTAAGTTGGCCCTTCCCACCTGTACTACCATTCGAGGCACCTGGGAGATCGGTGCAAAGCTGAAGCGGCCACGCTAGCCCAATGACCTGAGGAAGAGCTTATTCTTCTCGAGCGGTTCTGCTTCTCCCGTGCAAGGGGGTCGGGTGAGAGCTCTCCAAAGACTAGCTATGGGTAGGTGATAACTTTTGCTCGTGCGGAGACCAACATAGAGAGGTATTTAGGGGGGAGTGCTGCTTTTTGGGAGAGTGGGGGCTTCTTCAACACGTATATAGAAGCCAAGGGGCACCTCTATATAGAAACTTTATTACCTCCGATTCGAAGGCGAAGTCTTTGGAGCTAACTAATGTTAAGGCGAAGCCCCGGAAGCATGTGGGGGAAGGGGAGGGTGCCTTAGGCAGCCTTTTGTTGGGAGAGAGGGGGCCGGGCCTAGCTATTCACCCCCTTAAGAGAAGGGGGGGAAAAAGGAGGATGGGGTGTTACCTATGGCTGGAAATTCAGTAGACGTCGCCCTTTCCAGTTCGCGCTACTGGAATAATGCAGTCCATTCACAAGTTTGAGGTCGTATTCAGAGCTTAGGCACCAACAGTGTGCCGGGCACCAGCTACTGAAAAGCGCCTAGCCCCGACGAACGAACTATAGTGCCTACCGATGAGCTGAAGGAGGCACTATAGTGGACTCCTTGTCTGTTGTTATGCTGGCCCTGGAGAGGTCGTGGAATGCCTCTAGTCTGGGCCTCCCGGTCGTCCATCTGCCTTTTCACGAACGGTAGTGAAGGGGAGGTGCAATTCTTTGCTGCCGGCCCCCGGGAGAACACAACTGAGTTAATGGATCCTCCTTTGACTAGGCGAAGGAAGAAGTGGCTCCGTCTCGTACATATGGGCCGGGTCGAGATGAAAGGGTGGTTAGGGCTGCCTACGAATGGAATAGTCCTCCAATTGCCTATCGTCACCGTTGCGCGCGCCCAGCTCAGCTCCTACCAAACAAGACTAGCTACTCAGAAGAGGATGGTGTGTGCGTTCCCTGGACGCTGGAAAGGATGGTGCGCTCCCACCCATTTGTCTTGTCGTGATGAGGCTCAAAAACCTAAGTAAACACTACTGAAATACCTTCTAAAGGTATGATTATGAGAGAGAGAGAGAAATCGGGCTATACCCCTACATGTGGGCCGGGGGCGCGCGGAGCTGGGCAGAATGTAGGTTCCGGTATTGATAAAAGCATGTCGTTTTACCGCCTTCAGAGCGAACTTCAGTCGCTTTCAACTGAACTTCCTTTTGGCGCTACGCGCTCCGTACCCCCTAGCTGCGAAGCGCTACGCGCAACACTTCTGGGCTTCAAAATGGAAGCGCTACGCGCTTCGCAGCTACGGGGCGGGAGTTAGGGCTACGCGCCCACTTAGTGGTGGGTACCGACGGTAGGTAGGGGCGGCGGTGGGTACCACTAAAGGAGACGGGGTAGCGCTGTTTTTGTTCTGTTCTTCGTTTCGTTCTTTTCTGGTTCCCCCCCGCTGAAGTGGTGGGGCTCCCCCGGCTCGGGGGACCCTTCGGTCACCCCAAATGGCCGGCAGAAATCTAGTCTTTATTGACCGCCTTCAAGGGAATAACTTACTGATATTCACTATATTCTATCCTGTCCGCGTAACACTATGATTTTCTTAATAGCGTCAACGGTGTGCCAAGATGAAGCTAGGGAAGTGCTATGATAATATGAAGGACTCCCTTCTACTAAGTCAAGTGCGTGTTCTTCGAGCACTTCCGATAAATGAATCTCTCCCAAGGAACACACATAAAAATTATTCATTCGTAGCCATTGTCTCTTGACCATTCGATTACACCAAGAAAGAGCTCCCGAAATCCTAGAGTACGGATAAGAGACACTAGTGTTAAAGCCCTCTTTAGAAACCACATCCCGTTCCACAATACTGGGGCAGGGGGTGCGGAGCGCCCCCGCCGGGCAGCGCGTAGCGCTGCCCAGGCCCTGCTCCGCACCTAACGAAATCAGGTGTTTTCATAATTTGAGAATTCGACTTGTTTTGGGTAATCCATCATGGTACAAGAACACATAGAAAGCGCTATATAAGACACATAACCAAACAGATTGCGTCAAATACGTGAATCGATCCAGTTGAGGCATGTATTAAGGAATCTGTAGTTTTTTTGTCTATCTTCATTATTCTGTTCGCCTTTCCATGCAATTATGCGCTACGCGCTCGCCCGCTGCCGATGGCACCACATATTTAATACGAAGTCTTACTCCAGTAGCACTATAGTGCTACTGAACACTCTGGCGGGGCGGGGTAGGCGGGCGACCTCGGGTTAGGGGAAGAAGCGCTACGCGCTTCCCGTGCTAACAGACCCACCGCCGCATTCCCTCTGCTTCCCCACCCCTAAGGAGTGGAAGTAAGCCGCCTCGTCCTCGCATTCACCGACTCGAACGGGGCCCCGAACTCCAAAGATCCATTGTCGGACTTCAGGGACGAAGGCCATGGTCCACTCCTATAGACCAAACCGTAAGATACATTCATACTGCTTTGCGACGGGCAACGAACCGGTGCATGCATGGGACTCTACCCTTTGAGCGTAGTAAGCCGCATAGCGGCAAATAGTCTTACCAGTTTGGATGGTCGCTTTCCACTCCAAGACCCCGGCCCCGCCACCGTCGCTTGGGCTTCCGGATCAAACTCTAAGAGCGATAGCGAGCCACTTACCCGACCGGAGGGAGGGGGTTTACCCACTCAACCGACCATAAGGAGGTTGAGGGTAAGGGGGCCCGCCCTTCTTTGGTAACAGGTTTACTGTCTCTGCCCTAGCAGGGCGAGTTTGAATTGTGTCCAAACTCTCTATTTACTTGATTTCGTGGGAGGACCTTAGAAAACGCAATTTGCCGGTGGGGAATCACACGTGCATGGGCCCAGCCTCGCTCAGAACGCGGTTTCGCTGGCCGGTGATTTTTTCATTTACTCAATTGTTCAGTGCACCACCTCTGAAGAGTGGGTGGGTCTTCAAAAGAGTGAGATTATGGCGTCCCTTGCTGGGCGGCATCTGGGGATAGGTGAGGCTCCCCTAGAAGGTAGGACCTCATCAATTAGTGGGTAGGCGGGCGGACAGAGCCTAACCCAATGGAAGGGAATCAATTTGCACTCACTAATTCTTAGGAAATTCTCCGGGATTCTTTAAGCGGAGCGTTCTTTGAACATCCCCCCGCCCTGAAGAGATTTCCAGGGAAACGAAGCTGGAATGGGGTGGTGACCACCCACCCTAGTACTAGTAGCATATTTCGCTACGATGCTATAAGTCCATGGTACATGTAGCCGTCCCTGGATCACAGTGGGTCGGGATGTGTTGATTGGAGTGTGGGGTTCGAAAGGGCTGTGTGACGCTGGACATGGTACACGGGTTGTACTCGTTAATTCGAGCTGTCAAGCTGCTAAAGCCTGGACACACTCCGGGAGTTACGTGCTTTGCTGGTAGAAGTAACCCCCTGTAAGTACCGCTGACCAGCTACCTGAGGCCGAATGCTTCCAACAACTGGGCTAAGTCCAATGTGAGTAGGATCACTTAAATTGGAAAAACGCCGTGGAAATAAATACATGCCACTCATCAGCCAAAGAAAGATGATGGAGAGTTGAAAAAGCACTAAATACTTCTATTCGAGTACCTCCAAATCACTGGTATGGCTATCGGAATCGTGAGCGGTTCCGGATCCCCTTTAGCTATTGTTCCTGAGAAATGACCGGGCCCATTCCTCGAAAGAAGTATTGATGGGGTCAGGGCCAGGCCCCCGGGGGCCGGCGGTGTCCCTACGGGACACCCTGCCCGACCGGGCAGCGCTCCACGCTGCCCTGGTCCCTATCTACCAAAATTTCGACTTCTGCTTCACTGTGCCCAGTCTTTCACAAACAAACACGTACCACTGGAGGGGGGGCTTACTCGTTAGTCTTTCGTCAGTTGATGACCTCTTCACCCGATGGGTCACTAGGTAACCTAACCCGTAACCATAGTCAGGTAAGGTCCGCTCAGGTATCCTGGTCGTTCAACGATTCGATAGTTGAATTGGTATCTATTATCACTAGCATCACCGAGAACTCTATACCTCACCACTAATATCAGCCCCTTTATAGTAATGAAGAAAACTTCGGGTCATTTGTCCGTGATAAGTGGGAACCACGGTAGTGGCCCTATCCCACTTTGTGGTCAACCACTATCAACAAGCGATTGAATTACGTACTTCACAGGACATAGTGACAAAGTACTATCTACTATCGGCGGTAGGAAACTACTCACCACCTGCCATAAGGTGCCCGGGCCCTTCTACAGAACTATAGTAGTCGGTGAAACAGGCAGGTGGATGGTCAAGAATTCCCACGAGTACTACAACCCTCTAGCCCCTGAGCGCTAAGCGCGAAGCGGAACACTGTAAGCTCTGCTAGAATACATAGCTCGCTGGCAAGACATTGCTAGCGAAGCTCTCTCCGAGACGAGAACCTTTCCCTTTAGGCTACGGTTGCATCTCCCCCTCCAAACGGACCTCTTTTGTTTGACAGAGTGCCTAGGCACTTCCGTTCCGTTTGTTTGAAAGAGAAGGTCTTTGAGAGTGTTTGAGAAAGACTGCCAGTAGAGGAGAGAGTCCTTTCAAGAGAGCCCTTTCATTACTTCCGTTCAGTTCTCGACCTGACTTGCTCCTTTTTTTCGGTGGGAACCGACAGCCCTAGTAAAAAAGAGTTCATTGTCCAATTGATCTGGAATGTAGTTGCAGGAGGACCTCCGAACTTTCGGTCGAGGCGTACTCGCTGCCCGTCCAATACCATATGAAACAAAGAAGGTTCAATTGTCCAGACAGTTCATCAATTACCCAAAGATCGTGGTGCTTATTAGCACCAGAGAAATCATTAGGTCTTCTGGGAGGGCCCTACTTAATAAGGAAACAAAATAGGTTTTTCCCGAGCAAGGAGGACCCACTAACAGGAATTGGCCTTGTCGCAACGTCCTCTTCCTAAGCTCGACCCAAGCACAACAAGCCAATAGAAGAGAAGCTGACTCTGTTTTAGCTCATCAAAGGCGTATACCGATGTCTCCCTGCCCTGCTCCAGTAAAGCACTCATGTATGCAGCTAGTTCCTCCACAGGAGAAGTTTTCTTCTGTGCTAGCTTTCCACTTTGAAGAAGGTGCCCCCCCACTTTATGATGCTTAGGCTCCACCCACCCCTTTGAAGTTTTGTGGGTGGGGAATGCATAGATCTTGGAAAAGCTCCATTCAGGTGACTGGCAAGTGCGCTACGCGCTTTCCCTTAGACCCTTTCTTTGTAAGAAACCTTCATTCCCCTTGCTAAGCTAGCGCCCCGCAAGGAGCGAGGTGGTACGAGCTAATCTGCAACGCGAAGCGCTCGCGCGTGCACTGAAACTGCGTTACGTAAATAGATCAGCCCAGAATCTTGCATCAGCAAGAAGTAAGGCCCTGAATCCGGAGTACAGGACCCCCGCAGTGGACCATATCAGTGCGAATAAAAAATTAAAGACCCCCTTCTCGGCCTTAGGGCATCCCGTTGCCGAGGGATTCCTTATTCTCCTCGCGCGTCCTTAGTAGTTTTTCTTTGGTACTACGGTAGGTACCCTAAGAGAGATTATTTCGGATAATTCTTCTCCTATATAGTGTTTCCGCTACATGCCACTAATAATCATCAGTCCCCGTGGGCCACTGCAAAATATTTCTTTTGTTTTTTTTCTATTCATTGGCATCTATCCTTCGGAACATGAGATCTGATCTTTCTGAAATAGGAGATAAAGATTCCAATGGCTTTTGCTTCTATAACCTTCCCAGCCATAAGTTCCGTGAGTTGGTTACTAATGCCTTGGATCGATAGAAATCAGGCCATAGTTTTTCTAGTTCTATAATAAACAGCGGGGTCCTCTCTATACGCCGGAGCCCCCGATCCCGCAATGGGGCCTATTGGAAATTTGTACAATTCCCAATTTGGAGCTCTACTCGAATCAGTGAGTAATAAAATCCTTTCATCCAGGAAAAATTCATTTGTATAGTTACGGCATGTACTTCCGAGAGTTAGTTGGGTAACTGACCCTACAAGTCTGTCACTATAACAATATTGAGATAAGATTATGCTTTCTCAAAAGAATCCTCTTTTGCTTGAGGAATCTATTGCTATTTCTCACCGCTTCCACCACTCTGTATCGAGATGGTCGGATTCACACCAATGAGAACCATAAATTTCATCTCCAAAAGTGGTAGATAATAGACTTCCGACTTACCCGGGGGAAGAATTAATTCTGCTGCAATTCCGATCTCTTCTTCCCGTTCAGTTTCGGGTCCAAACAAGTCTAAGTACACCCTAGTACATACGCCTCGGAGCTGAGGACATCCCCGAAGAGCAGGAGATTTTGACCCGGGACCATGCAGAAACTCTTGGTTTGGATTAATCCTAACCTTATCAGTTGTTGCAGGGTTTGAAGCAGAGCCTAGTGGAGCAGGAGCATTTCGTGCGGAGAACAAAGGTGAGTAAGTTACGGAACGGAGTCTCTACGAGATTAGATTGCATCCTACCCTTTTACCAATTCGCGATACATTGAAGAATTCATTCATTGTTTATAGATACGGGATTCAAAAGGTCTTTGTTGAATCTGGAGATCAGATGCTACAAGATCAACGATGCGGGCTTCCCCTGCTGACGTAAAACTCTTTCCATATCTTCAGAAATTACCCATAAGGGTCTACCTGTTCTTTGTGCATAAACCTTGGTAATACAATTACGAAGTTTCAAAACCTCTTCCGCTTCCATGATGCATTCTCCTGCTAGTATGACTAGCAGGTTGGTGAATCATAACCCTGTTTTATGCGGTAATTCCTTATTAGAATCGACCGAACCGTACGGGCCGTGCATACGGCTTGTAATCGGATTTGGGACAGGAAATAAAGATCCCGGCAAACTGATTCAACACTTATCAAAGCGTACCATCCTTTTCCTAGAAAGATACTGTGATGGTTCCGCTGCTTCCGTTCTGGATAGAACGTCATCAAAATCGGTATAATCCAAGTTCTATTTCTACTCACGACTGATTTTTTTTGCTGCGAATACTGTAGCTTAGCGAATCGTCGTTTCGTCTTGTCACCCGCCTCAATCTATCGTGCATACTCCCCAGCTAGGTTTCTGTTCCTAGAAAATGGCCTCGACGTGAATTGGCTTCGATAGGGTCTTCGTCGATAGGTTCGAGAGCGTGATCTTTCGATAGGTTCAGTCAGGCCTCTAAGCCCGCCGCTTTGCGGTTCCGGGGCACAAAAGAAGTGGCGGAAGCGCCCACTCCGCTTCGAGCCTTCGAACTAAGAAAATTCTCTTATCTTCCCGGCTGGCCGCTAGCGAACCAATCGATTTAATTCCCTGCCGCGCCCCGATTCTAAAAACCAAAAACCTATGGCACTGTAGGGGCGGGAGAAGCAGAGGCGAAGGCACCCTACGAAGTGTTAATGCTCGCCTCTTCCTCACCTTGCTGCGCGTAGCGTTTTCACGGCAAATGCCACCATAGCTAGCCCCGCCCCTGCCGCCTAAGCCTACCAGTGCTGCTGGTTGCGAAGCGAGAGACGCGGGACAAGCAGCCTTCGCCCCCCCAGCCTAGCAGAGGATGTGCTCGAAAAGTTATACCTCGACCTGGAACTAAAACGCGCAGCACCCACAATTCACTAACCTGGATAGGGATAAAAGCGGTTTTTCGTCCGCCTTCTCCCTTTTGTATTGGGCCATGTTCATTGGGTGGGGCGTAGCGAGCGTATGATGTGGCCGGGGCCTATGCCTAGGGCCACAGCCGCTGGGCTGCACCTAACCAGCGGCAACAGCTGGGGCCCCCTAACGACTTTGATCACTCGATTTTTGGGTAGGGGAAGCACGAGAAGGGGAAATCGTTAGGGAGCACCACCTGATGACACGCAGGCTGCACCCCACCCACTGGCAAGGAGAGATCCACCGCCCCATTCGTGCACAGCTCACTGATTTGATTTTCAAAGGGTACGCTTGATGTCTCCAAAGGGAGAATTGATGCCAAACCGGGGTAGTAGAAAGTGGGGGGAGGGATGTTGCAGAGCCAGTGGTCATTTCAGTTCCTAGGAAGATCGCCTATGAGGCCCACAGCTTATGCACGGTTCGGGAGCCCGGTAATAGCGCGGCTCAGGCCAACACCCATATATTAGCTAGTTAGTGGTTGAGACCAGGCGGGATGGTAGCGAATGGCAATGAGTCTAACCCTGCTACAGGAAAACGACAGTAATGGGATACGGCGCTTGCCGGCAGATCTTCTGATTTCAGTCAGACCCAATCCGAACTATATTCAGATCCAGGTTAGTGAGGGCGCAAAGCCACCGGACGAGACTTGCCCGCTGCATGTCGATCGGAACGCAGATGTCCGCTTAGAGACAGACACGACTCCTTTGAGTATGGGAAAACGCCGTAACGAGAACCGAAAGGGACAGGGAGGGGAACCAGAGCATGTCGTGAGAGGAGCACATAAACAAAAACAAACCGTCGAAGGCTCTTTATTACAGCGAAAGGCTACCGCAAAACAACAGGATACCAAGGCAGTCGCAGCTGCCGGCTAAGCGGTCAAACAAAGGGGAAGGGGGTTTACGAATCAGGTTTTGCCAACCCCGCTTCTTCTATTGTGGCCCCGGCCTGGCACTTGCTTTTCCTTAGCCATCACAGCCATCTGATCCCACTCTCGATTACACCATCAGCGTTAACCCCGCCATCGTTTCGATGCGTTTCCCGGGTGATGAACAGCAGCGGTCGCAGAACGTGCTGCAGCTCGTTAACGCATCATCCTGCTTCTACCTGCCCATTCCCTTTATGCCCTCACTTCTTGGAAGTAGCAGCGAAACGCACTGATACAGCTGGTCATTTCTCTCACTGATGGACAGATAGTCTCAAAGCAGATCCGCGCGACGACGACAACCAACATTGGTTGGCTCATGGCTGCTGTCCGTATACTCATGAGCTTTCTCGCCGGGCAACAGCGACGCATTGCCAGTGCGGGAGAGCATCCGTCTGTGGATGACATAGGTTTGAATCCAAAGCTGGTGCCAGCGTACGCTTGCTAGATAATGCCTAATAAGAAGGGGCTATACCATATCTAGTAGTGGACCGGCAGAGCCGCCGCTGCTGCAGTGCGACAGTTGCACAATGGGATTATCCGCGGGGCCTGAAGAATGCAGATTCGAGTCGAGCACGAAGGCAAAGAAAACTCAATTACCCTGTCTGCTGGGAGCTGTACTGGCCGAAGCAGCAATATCGCGAATTCTCGCTCGACTTGCCTGTGTCAGGCACCAACATAGTGACGGGGAGATTACCCATCGCTGCGTATACAGCAAGTAGGCGCTCTCCCATTGCATGATGACCTACAGAGCGACTGCGACACTGGACGTGCGCTTACCACTCAATGGGCATGGTACCACAGACTAGAATCACATATCAATCCTAAGCCATTCGCATTGATTGTTGTTGGTGCGTAACCGGGACTGCTATGTAGCAGTGCTTCAATGGCACTAGAGACAGTGTTGCATGACGTTAATGCACACGCATTGAGAATCAAGTTGTTCGCTCGGAAGCCTCAGTCCGAGACAGGTGAAACGTCTGGTCGCTGACATGAAATCCGCATTGCCTACTCACACCCGGGTTCGCTCCCGGGCCACCACCTATAGACGCTTTACGCCCAATCATTCCGGGCGCGGCCAAAGATTCGTGCCTCGCTCTTCGGACACCTCCCATTCGAAGTCAGGATATCAATACGATGGGGATAATGAAGCGGAAAGATTCTGCAAGGCGCCGGATGAATGGCGTATGGCAATATGCAGGCATATCCTCTCCCGATGAGCGTATGCGGTTGTCATGGCTGCCAAGTGCTCTTTCTTATTGGCTGGTATCCATAGTCGTTGTGTGCGCGGCTGGATTCGAACCATCGCCATGCTCCATCATTGCGTAATGAATGGTTAAATGGACTTGTCTCACGGACAACAACAGAGCTTAGCTATTCAGTTAACCATGCCTACTGCTATGCATAGATCGGCGCCGGCGTACGAATGGAATGGCATACATTGGTGCCCCTGTCACTGGGCCTTCTTGGCCACTTGGGGGGGGTTATGGCAGGGGTGAACCGAAGAAGGGAGTGGAGGGGATGGGCCGGTGCTAGCCACAGTGCCCCTTCCTTCTCGATTCGCGGGTTCGAATCACTGAGTTTCGGGAGCTCCAGTTTCCTCTTTCTCAGAAGAGGTTCGTCGACCCAAGAAAACGAGTTCTCCTTATTTGAGTTTCCTCCTCGCTATCAATGTAAAAATTCCTGATCAGTAAGCATGGCAAAGATATTAGCGCTTCGAGGGATGGGGTGGTGGCAATCTAAGAGTAGAGGGGGTGCCAAAGATACCTGCGAAGGAAATCGTTGGACCATCTAAATCCTGTGAACCGCTTCTAGCCTAGGCGGAATTACTCCTACTAGCGTTCCCGATCCACGGCAAGTGCCAGTCGGTCAGAAACATATTCCCGTCAACCTACAGGATTCTCTGTTTTCCATCACGGGTGTCTGGGCTAGAGAGAGGCACCGCCTGGCTGTATCAGATTGGTTGGTCCAAAGAGGACTAACAAACCGGATACTCTTTGTTCGCTAGTTCGCGACCCTAGAGTTTCACAGAGAGAGGGCTGGGAGCTAGCTAGCTTATATGGAAGGAAGAGAAGCGAGCTAGCGATTCTCGCCTCTTGGCCGGGTAGACTTCTTTGACAGGCCCGCCCTGAGGCTTAAGAAAAGATAGCCGGAAGAGCAACGGGAGCGTTACGAACCAGAGATTGGATGAACATCCAGAACAGAGAGGGAAAGAGGAAGCAAACAAGGCTAGCTCACGAAACAAAGACTTGCAACTACGCTATATATTTCGAGCAACTGCGCTGATAAGGGTATATCAGCTTTCTCTGTATGTGGATTTGGGAGTCGCACTGATCGACAGAAAGAGCTAGAAGTGGACGGCGCACTGACTGTAGTCATTCGCATACACTCTTTCTATCTGTACTTGGTACTTGTACTCTATGTCGGTCTCATTAGTTAAGTTAATAGTAGAGCTCAGCCGGACTAAGCGAGGCAGTACTCTGAGCCATATCCGAGACCGCCTCCGAACTTGCCAACAAGTGGCCTATTCCTCCAGTACAGGTCTCTATCAACTAACTCGAGCACTAAAGAGAGGTGGGGCGGGCAAGGGATACGTAATTTCATCAGGAAGGGCATCACCAACTACAGCGGTGGGATCGGTATCGCCTGCTGCATCACCGGGTAGGTCGTATAGGGAAAGAGAGGCAATGTGTGGATCGATCACCGCTAGAAGTAGGGGTTCTGTACTCGCATATCATGGTTTCGAGACTCACCTGCCGCCTAATTCAAGGCCTTGAGGCCACCTTTCACTTTCAGACAGTTTCTCGCCCATCGCACTTTGACACAGTCCGCCACTTAAAGTGCTACTACGTGACAATTTAATTGCCTCGTGCCACTATTTGACCTCTTAGAGTAACCAACTCTAATGGATTGACCAGGCAAGGTGTAGTCAACTAGCTCTCATAGTACTTATCAACACACCGAAACTACCGCTTCAAAGCAGCCCTGTACCAACTGTGGGCTATTCGCTAGGGGGCTCTATAAGTAGTGAACTACCTATCATAGTTCTTAGGCACACACTTAAACTAGCTGTATGGTTTCCCTATTGTTGCTACTCCTGCGTATGCCCGGGCTAGAGAGGCCTTGGGAGGAGAACTGCTTGAGAGAAGCCTATAACTTCCCGGTTCGAGGGTCAAATTCAGGGGGTTACGTGTGCTGCTACAGTGTCTAACAGCTCCCCCCTCGCCAAAAGGGTTATCACATGTCAAATAGTTCACCACCATCTATAATGCGCGAAACTCCTATTGGCTTCCGGTTGAAAACCTCCAGCCCTCGATAGTCTTCTGAGAATCGATAGCATTCTGTTGGAACACATCCTGCCTTTTGACCCTCGTAGTTTTATGCATAGTTGGTACTATAGCCCCAATCATGGCTACTAATGGAATCAGACCAGACACGAGAAAAAAAAGAAAATAGTTTGTATGAAGTGAATCTCCCAAGGTTTCCGAATTGGTCCAGCTTTATATCCTTCCAGCATAAACTGTATATCTCGGGGGGGTTGTCCCCAAACTGGTTGGTAATGGGATTACATCATTATCCAGAGTGACAAAGACCTCCGGCAAAGATATCAGTCCAATAATACCACCTACTGGTAAATAGCGCAAGACATTCTCGTGAATCTCTGCTATCTTAATATTCAACATCATGGCTACGAATAAGGATGAAACAGCAATAGCTCCTATATAAACCACTAGGAAGATCATAGCGAAGAAGTCGAAACCTAACGTAAGAGGTAAACCTGGAGTATTACGAAAAACAGGGATGGAAAACAAAACGGAATGGACGGGGTTTTTGGCACGTATAACCATCGCAGCAGATACCAAAGCAATACTTGAAAGAACAGGGAAAAGTCTCATGGGTTTCCTTTTTCTTTCGTATTCTATACTAGTGACAGTTCGTTCTCATAGTTCGAGAATTCGATTATTTTAGAGGGTCCCGATATGGATTTGCACAGCGCTAAGTCTAATTGCCTGATTGTCCAATCATTGGCTGGTCAAACGCATGCCGATGCCTTCGGCGCCCCCCATAAGGAAACCCCCACCCCACCACCACTCTGAAGGGAGGGAATAAGGGCCCGGCAGGTGCCCCCACCCACTTTGTAAGTGGTGGTGGGGGCGCCCACTTGCTGGGGTAGGGGGCTGGACGCCTCTACTCTCGCCCCCTTGCTGGGGGCCCCTACCCCAGCAAGTGGCTGAAGCCCCACCTACCACCACCCAAAAAAAGGTGGGCCAACTCTCGTTAGTGAAAGCGCTACGCGCTTTCTTTTGAACTCTTCGAAAGTCGTAGCGCGCGACATATATACCTATATACTAAATTCTCGAAGGCGTGAGTGCCGGCGCGAGTGTTTTTCTTCCGTTCCAGGGCGCAAGTGCCCCTTTCACCTGTGTAGGGATGCGAGTGCCAATGGTGGTGACTGGTACTCTTAAGGGGCCCCCCGTAGCTGCGAAGCGCTACGCTTACCTGAACTGCATCATGCCCTCTCCTTCCTTTTTACCCACAAAGGTCGACATCTGGAAAGACCCAATGGAGGGTAGAATCCCATATGGCGCATGCCAATGATTCCTAGCCTGGCTCCGCCTTCTGTGAGCCACTATCCGTCCATGGGCGTATGCGGTGCCTTTTCCTTCCTTTAATGCAAGTCACTCTTCTGTATTTCTGGCAAATCCGCCAACCCCGCTTCGCCAAGAAAAGCACTTGGACGCGCTACGGGCCCACGCTTGTTCCTGCGCGAGTCCGGCTTTTTGGTCAGCGGCAACCCTCCCCACCATACCTTATCTATTCCCGTCCTAGCCCTCCAAGCCCACCACTAGAATCTATTCCCACCCGATCCGCCCTCCCACCCCAACAGAACAGGGGAACTAGATTCATATTGATAAAACCGGCCTTCTGTTGATGGCTTCGCGAACCTGCGGTTTCCCCACTCCGTTCGCTCAGCTCACTTATTTCCTTTATACTATGCAGCCCACCACGAGGTCTTCTTGCTCATCTTTAAAGGCGCTACGCTCACTGCGTTCGCTTTGCTTTTTTGTAGTCGCTGTGCGGCTGCCGGCTTTGTGGAATCGACCCCCTCTTTCCTGACTGTGGTCTTCGCGTCAGTCGGAAAGGCTCAAGGGGAGGGCCGCGTAGCCCCCGTCCTGGTTCAGTCAGAGTTCGGAGAGGGAACGCCTAGGCACCTCCCCTTCTGAAGTGTGGCCCCAGGGGTTAAAGGAAAGGTTGCCGGGTTACACCGTCTTGAACCCATCGAAGAGGCGCATTGTTGTATTCTGTTGTTCCGTTCTGCCCGCTGCACGATGAGTAAGTCATCCATACTGGCGGGGGGTCTGAGAAAAAAACATTGGAATTTTTGATGTTGAGTTCCAGTCGATTTCGTCGTTGTTGGGCAGGCTGTCCCGTAGGGACACCCTAGGCCCCCCGGCTCGGGGGGGCCTGGCCCTCCGAATCTGCCATTAGTTAACTCCGCATCCACCGTCTTCCTTTACCTATTCCTAAGCTACTAGGAGAGCTCCGTCACTTATTGTTCTACCGCTTTAGAGTAGGTTTAAGACTAACTGACGGTAGCAGCTAAGAGTAATCCCTTGATGGATCAGAGCGCGCCGTTATCGGCGGGTTAGGGGAAAGCGGATGGAAAGATCTGACGTACGACCCTAACCCACCTACCTGTGGTTGGAACCTCAAAAAGACTGAGGGGGCTCACTCAGCCCCGGGGGCGGCAAGGCGAGACTGCGTAAAAACCTACCTCTTTTACTCTGACCGGGACGGGACGAAGGGCATGTCGTGCGTGGCGCTTCGCCCGTGGGTGAAACTTGGCTGTCCTGCAAAGCAACGAATGGAAGATAGTTCACTTCAACCACAGAATCCACGTATACAGATGGAATATGTCCAATCCAAGGTGCGTCTCGGCTGTTGTTGAAGTGTCCAGTTGGAACCTGCCATCCACTCCCAGCACTAGAACGAAGGTGGCCTTCCAGTACTAGGGAAGGGGCGCGCCTCTTGCCGTAGTGGGAAGTGCTTCGTGGTTGTTCGGGTTCAACAATGCTCGGCCATCCAATTCTGCCCCAAAGTGACCTTGGCCCACTTCTGTGTGTATTCCGTGCCCAGGGCGCCAATCGTTCGATTGCGTGGAGTCTGTCGGCCAGGCCCCCCGAGCCGGGGGGCTGGCCTACGGCCACCCTGCCCGTGGCTATGCAGTTCCTTTGCGCGATTGCTTTTCTTTTTCTTTTGCTACGCGCTTCCCGCCCCCGGGTCGGGTTGGCAGAGCTACGCCAAGGCTTGGGCCAGCCAGCGAGAATAAATGGGTGGCCGAGGCCTGCGAGAAAACGAAACGGATAGCCTGCCAGCTCCAATAGGGTAACCTACCCCCGTACCGTTCGGGGGCCACTACCCTACTAGCCTACCTTTAGGGCGCTAGAAATTCGTAGGGTGCCCCGTACCCCCGTATCCCTACTATGGTACTTCAGTTCTAGCCACAGAAGTGTCCCCGGCCCCCCACTAGGCGCTCATGAAGGGCACAGGCAAACGCGCTTCGTTGTTTCCCTGAGCCTGCCGCCCAAAACACGGCTCAACATGGCCTCTACCTACTGCCCTTCTTCTCACAAAGGCAGTAGGCGCAGAACTCCGCAGATCGCCTCGCTTTGTTTCTGGCGACCATTGAGGCGACCGGACGTAGTCGTGCGCTTTACTGGTCACGGCCCTCTTACCACACATCCGTGTGCGAGCGGAACTCGGATCCCCGATCTCAGCCTTCATCACTGAAGCTGCATCGTCCTCCACTTGCCCCGATCAATATGGCTACCTAGGAGAGGGACCGGCTATTTACCGTCCCTGGGCCAGCGCGTAGGCCGAGACGAGCCGTCCACAGAATGTGTCTCCGATTCTCTGAATTTTCCTATTTGACCCTCGGTGGTCGTCTTGGAGCACTGAATCGGGGAATGCAGAAATCCTTAGTCTCGGAGAATGCATAGAATCCTAGAAGGTAAGAGAAGAGAAGACTTCAGCTAGGACAGGTGGCTCGGAAGATGCATAAAGGCCGCGCAAGCTACCATACTTGTTCCCTCCTTCTCCCACCTTATGGTCAATTTATGCATCTTTCGATTCGGATAATGCATAAACTAGGGATCCTAGTCGGCAGGGCGGAAAATACATAACTTGGGTAGCTAGGTAGCTAGAGAGTGCTCGGAGAATACATAAATAGTCGGGGAATGCAGAAATTGGAGGAGGTAGCTAGAGAGAGATCGGGTAATGCAGAAAAGGGAGAATGCATAACTGGGAAGAGAGTGCTCGGTGCAGCACAAGGGTAAACAGATCGGTGCATAAACCCTACGAAGAAAGGGAATCGGGTAGTGATCTTCTATCTTCCGTCATTTGCGGATGGGTTGTATCTTGTTTTTGCAGGGTGCAACTAACCGAAAGATCGAGGGCCTGGAAACCAATCCAGAAAAGGGGCCTCTACGCGTACTACAGTTTATGCACCAATGGGAAGAGGGTAAGACACCTGTTACAGAACAAGAGACGAAAGTCTGAATCAAGGAAAACCAGATTAAAACAAGGTCGACGATACAAACAGAAAAGCGTGTAATTTTGAAACTCAGCTAAGATGCCGCACATGCCCCCAGTGGTCAGGATGTGTGGGGTCGCTTTTCCGTACAACGCGCTCGGGGGCGAAAGCCTCGCAAAGGGACGTTACTGAGTGCTGTCCCTCTGAACAAGGGAAAACTAGCGGCTCCCAAGTGTGCCTTGGGGTAAAGTGTCGGATACAGTTGTAGGCACCTGAATATGCTCCTTGGCCCAGCTATCCGCGTCGCAAAGTCCTTGAACTCTGGGACCAAGCGCCGCCCTTCGGAACAGAGATCAACGTAACCTGCACGGAATAGACGAGCCCTGCTGGAGTCCCGTCTTCCTTTTCCCAGGGCCGTGGGGTTTCCAAAGCTGTGGACGAAGGTAGGGGTGGGCTATTGACAGGCAGCGCACCGTTACGGGCCTAATGGGTTGGTGGGAAATTTTCGTTTTTTAGGTGGGGGGCTCCGAGGTAACTAACTCGGAGGGTTTTGCCACTGTTAAGGGCTCTCGTATTATCTACCATTTTTTCCGCGCTACGCACAAAAACCAGTAGGTGGCCAGTCACCGTGCAGAGGTTGGCTCTGCTGGTGCCGGCAGATGTGGACCGGTTGGCCCGGTGGCCTTTACGTCGATGCTTCAGGGTTCAAGTGTCCCACACGTGCAGGGGTTGTATTATCGTCGATTCTTGCTTGGCGAAATAAGGCCACTATTAGAACTGAAGCTGCTGGGACTGAAACTGGCACTGGCGCTGCTACTGGAACTGATGGAACTGCAACTGCTGCTGACCCAACTGATTGCACTTCAACTGATGGAACTAAGACAAAGAGGAACTTATGGAACTGCTGGCACCGACTTCTGCTAGGTGGATGCCTTTTGCCAGTAGGTTGGAGTGACACTGACTCCATTTTTGGTGTCTCCCTTACCATTCCCTCTCGCAGAAGGCTGCCGGAAGAGAGAAGGAAAACAGAGACCGCAAAGAAAGAAGGGAGCGCAAGGAAGGAGGAGGGCTAGTTGGGAAGGCTGGTTAAAGAAATGAAGCCCGCTCTTTTTTTTCTTCTTGATGGCGGCCAACCCGCTCTGATACCATATCATGGTTCCGGTAAAGCTCGGTCGAGCCCCTATGTAGTAGCTTAGTCACTATTACTCCATCTCATTTCTTTCCCATCATCGGCCGAGCATGCCGGATCAACTGGTTGGATTGGAGCAACCATTCTGCAACTGGAAGCACATTAGTAGCTGCGTAACCATAGGAAACCGCAGGCTTGCCTGGCAGCATAGTAGCACCACCACTAGGCTTCCTAAGTTGGAGGATGAAGGATTCAGAGAGCTTGCTACACAAGCTCCAGAATGAGTCGTAGCAAACCGTCATAGGAGTCTTTGACGCTGGGACTCATAGCTTTCCCTATCTGTCCTTCCCATCTCCATAAGCCTGGCAATATTGACGCTTTGGCCAGAAAGAGCGGGAACACAGAAGTGAACAGTCTTTGAGAGACTGCGCGTCTTCAAAGAACGTTAGGCCTAGGCTCCCCTAAGAAGAGGCAGTCTTCTTCCCCGTAGGCAGCAGAAGAGGCGTTGTAGTCCCCTGTGCGGGGCTCTTACCTTCACCTTCACCTTCCTCTTATCCAAGTGGCCCCAAGAATAGCACCTTAGGTTTGGAATAGCTGTGGATTCGAAGCCGGCAGCTTTTGTTCCTCCCTCATTTCTTTCTCCAGGATAGGAAGAGGACTACAATAGGTACTGCCATTCCTCTTGAGGATTCTGCCGGGCTGTGCCGGCAGATGTGTATAACGCTATAGAACGGGTAATTGGGAGTAAATCCGAATATTACGAGAACATTGTAGTCTTGGGTATCTTTGCCCGAGTGTATCTCTAGGCGCTGGAAAGCAGGCAGGTTCCTCTTCCGGGCTGGCGGTGTTGCCTCTTACAGAGGAGATGTATAGCGTAATCTGGAAGGTGGGAGCCAATGGCATGGGTATTCAACCGGAGGTGGAGAGAAGCATAAGGCACCGCCGGAGTGCCCGCAGCTAGCAAGGTCGAAGACCAAATAGGAAGGCGTTGTGGCGGATATGGAGACCATTCCAATCAATGACGTTCATGTGCCTTACGCTGCGGGTTTCTTGATCGTTAAACCAGGGGATGACCTCAGAGCTGTGAAGGATCATCAGTTTGAAATAGATTTCTCTGAAGCTCTTGAAACGAGGACAGGAGCACCACCCACTTTGTAGGCGGTGGTGGGGCTGCGCGCCACTTGCTGGGGTAGGGGTCCCGGGGATTGGCCCCCAGCAAGGGATTTCTTTTTAGAGAGCCTCCCTCATTAGCGCTACGTACGCGCATTTTACGGTATTTATTCTTTGGCCATTTAGTCCAGCCTAGTAGCAAAAGTGAATAATCGCTTCTTTCCGTAATAGAACGGTATTTATTCTTTGGCCATTTAGTCCAGCCTAGTAGCAAAAGTGAATAATCGCTTCTTTCCGTAATAGAACGGTATTTATTCTTTGGCCATTTAGTCCAGCCTAGTAGCAAAAGTGAATAATCGCTGGGTCCCCAACAAGCCCCAACAAGGGATGATATTTCTACTTCTTATGCTTGGTGGTAGTGGCGACAGCTTGGCCCCAGCAAGGGGGCGGGAGTTGGCCTAAGGCCCCTGGTCCCTATATCTACCTGTACCAGTATCTGGGGGATCAAAGTGTCCCTAACCTGTCCTAGCTCTGACTAAAGTCAAGAGGTGCCAAGGTCCAGGAAAAGGCGGGTGTAAAAGTACTACCGCCCCAAAGGGGGCGGTACTCGTCGGGGAAAACGGGGTTCGAACCCGCGACTTCTGGCGTGACAAACCAGCACTCTAACCAACTGAGCTATTTCCCCATTCGACGAGTGCGAACACTTGGTGAAGGGGGAAGCGCCGCTGTAGCTTCCCGGCGCCACTGTGGTCGGCTTCTATATACGTGACTTTACCTCTATCCACAATAGCGATGATTTGACCCCTTTTTTCTGCCTCTTCGCGCTCCACGCTACGTCCACTTTACCCACGCCAATTATCCTGACTCGGAATTCACCCGGGGAAAAAGGCACCTCACTCCAGCAAACAACTATACAGCCTAACCTGATTCCAGGCTGCCGTAACCCAGACCACGGCAAGAATAGGGAGCGCCCTTACCTAGGATCCTAGAGGGGGAAACTCTGTTGAACCATTTTCGACTTGCGCCGTGCCGGCGCACTAGTGTCACGATCCCCCGGGGACGATAGGAGAGAGTCAATTTTCTACAGGCGAATTATTCACCTTGTTCCTTAGTAGCTCAGTGGTAGAGCGGTCGGCTGTTAACCGATCGGTCGTAGGTTCAAGTCCTACCTGATGAGGAGCTTTCCGGAAAGTACGACAAATAATTTGGGGCCTCTAGTGCCCTCCCCCGGGTCCACCACCAGCCAGACACTCGACTGAAAGGAGAGAATGATTCTGGCTGCTGCTGAAGGCCCACGGCAAGGAGTGGTGGCCTAAGACACTCGACTGAAAGCGGGCACTCCCATTCAGTAAAATCCCAGCCACTCGCATACAGCTGGCTGGGAAGTCTCATTCCCAACTGCCGGGCCGGTTTTTGATACCGACACGCAAAGGTTCGAATCCTTTTACTCCAGGATCCGCCAGGCATTCACAGCATTGCTCATTCATAGCCAAATTGTCATGGAGGACCTCGATATTCCAACTGCCGTCCGTGGCAAAAGTGATCAACCACTTTTACTACAGGGAAGGAAGGAAACACTCGAGAACGAAATCGAGTGCTCTGGTCAGCCACCAGCATCTGAGTCAGCAGAATCGCCCGCTTCTGGCGGGTGGGCAGCAGGGCAACAAAGGCATAAGAAGCAAAGACATAGGCTGTGGGCACTAGTCATATTAGCGGTGGAAGAGGTATGGGCTGCTGCATAAGAACACAGTTCACCCGCACTCTCTAGAAACAACAACAGAAATAATCCGGTCTGGGATAAGCGCTAAGTCCAATCCCAATTGCTACTTTGGAAAAACCAGCACTAATGGAAGCAGCGAAGGTAGCACCACATGTAAAGTAGACCCCCCACCTATGCAAGCATCATTTCTTCCAGTTCGTACGGTCCCAGAAGCCCACCACCTCCGCCCCCTACGGAAGCTGGCGGCACTTCAGTGCCCCGGCCTTAGCAGCAGCTGGCTAGGCCACCCTTCTCGTAGTGCATTTCTTGTGGTGGTGATGGGCCGGCCGGGGACGGGAGTTGGAATCTATCACGCAACCACCACACATTCGATCAATCCGGGCGGCTACCAGGGCAGGGTGTCCCGTAGGTGTCCCGTAGGGACACCCTGCCCTCAATCAATCGGCGTCTGCTATATGGCGTAGGACTCATAGAGGCGCGGTTGAATTGGCGTAGGACAACGCTAGTCTACAGCAGCGGGTGGACTGGAGTAGGACAGCATTCCGTCGAGGCCGTGGCCGGAGTCTCTTCCCATCCACCAGAGACGGTGGGAGATGGGCGGACCTTACAGGTGGGGCGGGGCCCAAAAACACTACGATAGATGTTTCGACTAGCGCGTAGCAGCGACGGGTAGGTGGTGGTGGGGAATTCATTCACTAACCTGCGCTACGCGCTTCACGTTCCACCACCCCCTTCAGAAGCGCTACGTGCCCCCCCCTGCCCCTAGCCCAATCTACTTTCAATCAGAAAGGGCAAAATTGAGCGCGCAGTAGGAGCGGGCTGAGTCGGTATTCGTCTACGAGCAGTAGTAAGTGTGGTAGGTATCTGTTAGTGAAGGCGTATGCCGTAGCGAGAGATTGAACTGTTGAATATCAACACGCGCTAGCGCATGCAGATGAGTAGATACGTGGTGAGTTAACGTCGCTATCGGTCATTTCATGTCACTCAGCTCGGAGGGAGGCTTACTTTTGGTGGAGTAACACCGACCGCGTGGTATTTCGGTGCATCAAACCCTATTCACTGGTGGCTTACTCGGCATCTGACTATTCAAAATCTCAGCTTATCTAGTTAGGGTCTGATTCATTGGTACTTAGGGTTCATCGCCAGCCCTGTTACTGTAGTCGAGTAGGTCCTGGTAACTTGTAACGGATTCTAACCCTTAGCAGCCGTGTGGTAGGCGTATAGGTTATATCTTCATCTCTCGTATACCTAACCCTCTAGTGTCTGCCTTAAGGTACCAAGTGGAGATATTCCATAGTTTGAGGTATTGCCGGTATCCGTGTGCACTTGGCCTATAGAAGGTTAACGGTGTGGTGTTATTCCCTCCTTACCGTGGCTAGTAGGAGTTATCCATCAATGGGCTGGGGTCTTCAATAGGTCCTAATCTCTATGCCGGGACTCTACGCTGATCCAATCGTCATGCAAGTTTAACTGTAGTCTCACGCTCACCTGTCGTTTCGGTGTCGAACCGGATTCTCGCTCCCACTACGAGCGTATTACTGGTCTAATCAGCATCATCCATAGTAAAAAGGTCCGAAGAAAGGGTCGGGAACGGCTCGGGATCTAAGCTTCGTTCTTATTCTTCTGGGGCCTAACCAACAAACCAATAGTAGCTAGCAGTGGCCTTGTCAGTGGGTAAACGAACACGGCTAGTGGCGCAATAGTGGGCACAAGCAAGAGAAAGGAGTAAGAACTTTTTTGCACACCACGTTTTGCACGATGCCGATTATTGGACCCCCTCTTCCTGATCAGGAGGCGCTGGATGATAATAGTTTTCCCACTTTTCCGGACCCTTATCCTACCCTCCGGTCGGTTGAGTGGGTAGGTGGATATGCCCAAGAGCCAAGGAAGGGGGTCCTCTCCGAACTTCGGCCGCCACAGAGGCCTTTTTCCCTAGTAAGAAATTGAACCGACTTTGAAAAAACTCTTTTCGAGGGCGGAAGAAGGCTAGGTAAGTAGGGGGACACTGGGCTAGATCTTTCAGCAGCGAACCTAGCCTAGTGGTTGACGTTTGCTGCTTTGTAGCGTATGGATCTTAGTGCACGCGCTTCCCGCCGGGTAGCTACTACCCCGGTTTATGCCCAAGGCTCAAACCTACAAACCTCATTAGCCGCACTGCAAGGTGCTCAACACACCGATATCGTGGACAAACCATCGATTTATCCGTGATGGAGCACCCGCTACGACAAACAGAGTCGAGCCACAGCATTCCATCGGTAATGGAAGTTTATCCCTTAGCGCCGCCTCGGCTCAGCTGCAGTACAGCGTTATGCCGATGCCCTCTAGCCATTGACTGTCTTTATTGCTGCTGCCACAGGGGAAAAGGCTAAGAGACTTCCCCAGTGCCAACCTAGCCTTCTCTGCCTCTTAGGAAGGGCTGCGAAAGAAGGGCCCAGCTCCGCGCCTACGCTGCTGCCCTGGCATTCTTTCTCTATCATTACTCGCCGGGGTTCACTAAATGGACCCTGTGCCCTGCCGTGAACCACCGACACCCTCACTTGCTTGACCGGAAGCTCGCTTCGTGAACAGGATCTGTTACTGATTGCACTTCACGCGGCTGATCCCATTGATCGCCACTATCCCCTATTCCATAGGCTTTAAAACTCCCGTGCTTCACAAGAGATACTTAGAAAGAAGCCTATCCACCGGGCATGAAGCCGAAGGGTGAAAAGAAGGGGAAAGTAGAGAGGATGCAAAGGGAGAACTCTGCCCTGAGGGTTAAAGGGATAGCCCTGGGCCGAACACGGACTCGGCGCTTGGCACACCACAAAGTATTAATAATGCGCCAACTCCTCAACCTCCAGTTCTGTCGGTTGAGTGTCCTAACGGGCTGGGTGGCCGAAGGCGCGCCACCCTGAAGCCAGCCCCCCGGGTGGCCGAAGGCGCGCCACCCTGAAGCCAGCCCCCCGGGTGGCCGAAGGCGCGCCACCCGGGGGGTACGGGGGATGGCTAAAGGTTAGGGAGGTTATTGAAGGGGGTCTAGAGCAGGAGGCGGGAGTCCACTCTTGTCTCTGCTTAGCGAGGCGCTAAGCGGACGACCACTCTGTGGACCTTTTCGAGCCTTTAGCCACCCGGCCCGTCTTTCGCGATTCGACGTCACGTCAACTTGGTGATCGATCGTGTGACCTCGTCTTTGAATTGGATCAGTGAGCAGCCTTACGGACTGTATACCTCGTGATTCACTAGTGAATCGTCATCCGAGTTAACCACTGATTCATTACCGAACGCACACCGAGGCTAGCCCCTAGGGTTAGGCTTAGGGCTACACGAATCGGCGAGTAGCAGTCTGCCACTCCTCACATCGGAACCATTCCATGGATCGGCACGGCTGGCACCTCACCTCACTTGCTACCGCTCCCATAAGAGACTAGAGACTGACGACTCTTCACTCCGTGTCGTCACAGCGCTGATCCGAGTATGGCGATCTACTGATTGACCTGCTGTCGCCAACAAAACTTTACTTATACCGTCACGACATTGCATCGCTACTCGCGCTCTCACTATAAAGGGCGGCGTACTCACCAGGCTTGTTTGGCTTAGGAATTCGGATTCGCCATATCTTTCTTTTTCCCCTTCCCTCTAAAGTGGAAGGACCCGTTTTTCCTTAACTGCCTTCCTCCAACCTCTCCCCTCCTGCGCTCCCTTTTTAGCCTCCTCCCCGGTATGCAGGGCGAGACAGAAAAGGTCAAAAAAGTCGCTACGGGACACGAGAGCAGCCTTTGAATTTTCCCCCTGGGGTGGAGAGGGACTGGATTCATAATGGGTGGTTGGCCTGAATAAGGTATTGGACTATCTGCACTGACGGGGGCACTCCTCCTATTCACTATCACTGTCGTAGCTATCTTTCCGCTTCGTAGTCACTCAATCCCGGGCGGTAGGAGTCCATAGAATCAGGGGAATGGTTCACACACTCACCGGATAGGTAGTCGGACATTCTGGATCTATGAATCTACCATTCACCCTGCTATCGTAGTGCTCTCATTATTGATCGGTAGAGAATCTTCTCTGGGGGAATGGGGGTGAAGCTACGCTCCTCCGCCCCTGGGGTACTACTGGGTCACTCCCAAAGTGGAGCGCGTAGCGCCCGCGGAAAACGCTACGCGTTTTCGCAGCTTGGTTCCATGGTTCTGTGAGGTCTAGAAGGTGGCGAGATTTGAGATTCGTAATTAAAGGTTGCCAGTGAGCAATAAGCAAGCAGGTATCCGGTATCTATTAGCAGCAAGCGCAACTCGTAAATTCGCCAAAAATAGAGATTTGATGGACTTAGTGTGTGGCAGTACCCATTCCTTTTTCATGAGCCAATAACATCCTTTCCTGCTCTTTGAGTAGTAGTGGTAGTACGGGCTTCTATTCTATCGCCTTTCTCCCCCTAGTAGAGGAAGTGAAGGTTGCGATGTAGGTGTTTCACCAGCTGTGAACCGGGGAGAGATCTTTTAATCACCAGCCATTCCAAATTGGGGTTGAATAAGAGTTCTTCCTTCTAGGGCTAATTTCCACTGTTAACCAAAGCGCTAATCTCTTATTTCCTGTATTGCTCGTGAAAGATAGCTATTCAAAGATCGGGAATAAAGTATTGATAAAAGACTTTCTCTCCCTTATTACAAATCCCATGCAATCAAGAAGTTTCCTCCCCTTCGCTTGTTAGTCTTTTTGTTCCAGAGGTGGTCAGTAAGTGAGTAGGTAGTGAAAGGATACGCCGTGTTTTGCAGGTTAGGACTGAGACTATGACTCTGGGCAAGGAAGAATCAACGATTGCAACCCTCGCCCCCCGGCAGGTCCGAAGTGACATATCTATCACTCTACCTACCCGGATAGAACCAAACGAAGCTGGCAGTACAACTGAAGGCAACTTGCCTCGGCCCGTCCGGCGGACTGTCCCAAAGCGCAAGGAAAGAGCATCGAGACGGACGGCGGATTACCCGCTCCTGTATCGTCTGCCCCACACTGCACGAATAACCTTACCGAATGCACTTCCCACGCAATACGAAAGGCCTAACCCTCGTAACTACTCCATGCGTTATCTACCAACTAATCATAATGAAAGGGCAGACTGGCCAACTCATATCTGGCGCACATCCCAACTCGGATCTGTGCAGCGCACGCCTCTCAGTAATGACCACTCCCGTCCAATACGGCTAGCTAACTGTATTACGTATAGTGATGCGCTAGTCCAGGGAAGTGGATCGTATTATTTGCTCAAAGGTCTGGATCTGGTCGCCCGGTAACGAGCGTTTGTTGTGATAGTCTGTCCTCGAAACCGGTAGCTGCTCTGCCAGGTTCGAACCCCGGGCAAAGATACTTGCAGAGCCGCCATATAATATCTTGTCTAGTGATCCCGATATCTATAATCCAAGGACCAGTGGGGAACGGCAAGTAAAATGGGAAAGGCATTGCTGGTGAAAGGGAAAAAAAGAGGAGGTCACGGTGCACCAGCAGTGGCAGGTGTTCACTCCTAGAAAGAGGCCTCTCCGGTCCACCTTGCAGGTGCACCTAAAAAGAAATAAGGTGGGGACTAATAAAGGGGCCACCGCGCATAGCGCTTCCAACAACGGGAGTTGGGCCTAAGGCGGGACACTTGAAACACCCAAACATCAACGCAGAGGCCTCCAGATGGGCCTGGAAGGCCAGTGAACGATCGGTGAAGGGCCTGAGAATAGGGTCAGGCCCCCCCCGAGCCGGGTCCGCAAGGACACTCAATCACCCGGGGGCCCCCCGAAGGGGGGCTTGGCTTCAGGGTGGCGCGCCTTCGGCCACCCGGGGGGCTTGGCTTCAGGGTGGCGCGCCTTCGGCCACCCGGGGGGCTGGCTTCAGGGTGGCGCGCCTTCGGCCACCCGGGGGTTTACCCACTCAATCGAATTCGTATCGTAGTGACTGTCGACCAGGTTCCCTAGGCTGTATCCATGCAATGATCTTTTATTCGCTGGATCTCACGAGATACGTCGCACGTCGTTGTCCATAACTCTTGTCACCTGATTCGTGGTCATACCGAAAAGGCTATCATCCCTACACCCCACGTAACGCAGAGTACTTCCTATGTCGTGCCGGGCCTGCCTAGTTGGAAGGCTTTCGGATTTTATCCTTCAGTTCCTCGTCATCGATACCCCGCCGCGTTGACGACTTGGCCGCCTGGCATATCTATTTCTTCGTCATTCACGTTGCCGCTGCGCGGCGCTTCGCGCCTTCGGCTTCCCTCAATCGGCTTGTTTTTTCTCTCTATCAGAAGGCCTCATCGTCAAGGCGGGGCTTCTTCGTGTGGGGCCGACGACGACGATGAATGGAGCCCCGCGATAATCGTAACAGAGCGCCGGACCAACGAATCGCTCCGCCGGCCATAGTTGCTTGGAGCAGGACACGAAATAGGGATGTGGGATCGCCTAGCGCTTTCCAGAAGTGCTAGGCCCAGCGATTCTTCAGCCACGAGTCGAAGGCAGCCTTGAGCATACAACGTAGGGAATCGTACCGGGAGCGACGAACGGAGGAAAGGAAACCTCAGTGGAAGATGACCCGGATAAACCCGGGCTGATTTGTGGCAGCCGCCGGGTCGACGACTGCCGTTTCTTCTCCAATGGTTTCCCTGATTGCTGGAAGTTCTTCAAAAGTATGAAAGGCTGGAGGACTTTGTACCATCCATTCAAGCGTGGTGTAATTATGTTCAACAGCCCAAGGACTTGGAGCACACTTGATTCCACTGGTTAAAGTCATAAAGACTACTACGAAGGAACAAACAATCCCCACTACGGAAACGTAAGAGCCGAAACTACTCAAGGCATTCCATTCAGCGTAAGCATCTGGATAATCAGGAATGCGACGTGGCATACCTGAAAGACCTAGGAAATGCATAGGAAAGAAAGTAAGATTAACCCCGAAAAAAGTAATCCAAAAATGAATTTGCCCCAGAGTCTCTGGATACTGAAGACCCGATATTTTACCTATCCAATAGTAGAAGCCTGCAAATAAAGCAAAAACGGCTCCCATAGAGAGTACATAATGGAAATGTGCAACCACATAATAAGTATCGTGTAGAGCAATGTCTAGCCCGGAATTGGCCAAGACTATCCCAGTGAGTCCTCCTATGGTGAACAAAAAGAGAAAACCCACCGCAAATAACATAGGTGTTTTGTACTGTATTGACCCCCCCCACATGGTAGCAATCCAACTAAAAATCTTTATTCCAGTAGGCACGGCGATAATCATGGTGGCCGCCGTAAAGTAAGCACGTGTATCCACATCTAAGCCTACAGTAAACATATGATGAGCCCAGACAATAAACCCAAGGACTCCGATACTGATCATGGCATACACCATGCCTAGATAACCGAAGACTGGTTTTCTTGAAAAGGTAGAGACAATACTACTAATAATACCAAATCCCGGCAGAATTAAAATATAAACCTCTGGATGGCCGAAGAACCAAAAGAGATGCTGGTATAAGATAGGGTCCCCTCCTCCGGCGGGATCAAAGAAGGTGGTATTAAAGTTTCGATCGGTTAATAACGTGGTGATTGCACCTGCCAGTACTGGAAGGGATAGTAGGAGTAAGAATGCTGTCACTAAAACAGACCACACGAAGAGGGGTAATCTATGCATGGTCATTCCAGGTCCACGCATGTTAAATATGGTAGTGATGAAATTAATAGAACCTAAAATGGATGAAACACCTGATAAGTGAAGACTAGAAATGGCTAAATCAACAGCTCCTCCAGAATGACTGGTTATACCACTCAAGGGCGGATAGACTGTCCACCCAGTGCCGCTACCCACCTCTACCAAAGCTGAGCTTAATAGAAGCAACAGCGAAGGCGGCAACAACCAAAAGGAAATATTATTTAATCGCGGAAATGCCATGTCGGGTGCACCTATAAGAATCGGAACGAACCAATTCCCAAATCCACCTATCATCGCCGGCATAACCATAAAAAATATCATTAGAAAGGCATGAGCCGTTATTAACACATTATAAAGTTGCCCACCAAGAATTTGATTGCCAGGTTGTGCTAATTCCATACGGATTAGTACCGAGAAGCATGTCCCCATTACTCCGGCCATGGCACCGAAGACTAAATATAGAGTCCCTATATCCTTGTGGTTCGTGGAAAACAGCCATCTTTGTGCCAAATTGTTCATTTCAACGGAATCGGTTTTTTCCTGGGGAATAATGCGATAGCCTCCTTCGTATTTACCGGCCACCTGTCTTGCGCCCCATTAGCGCCCCCACCCGCTTTAGAGATGGTGGTGGGGGTCTTCATGAATCCATCGTTGAGAGCCTAGAGAGGTGGGTACCTCGTCGATGGGGCCGGGCAGGCGGCTTCCGCTTCGCGGAAGAGCCACCGCAGCAGTGGTGCCCCGAAACACCAAACCCGCCCCACTTTAGAGATGGTGGTGGGAACTATTGTGCGCGTAGCGCTTCACTTCTGAGGCGCCCGGCTGGCAGCGGCCCTTTATATAGAAGGGCTGGGGGCGGCCCTAGCTAAGCGCTACGCGCCCCCTTCGGTCCCTTGCTTAACTTAACTCAGCCCACCGCCCATTCCCGTTGGGGGGGACGAGAGTTGGGCCATAGGCCAACTCCCTACCCCAGCAAGTGGTCCATTAGGGAAACCAGGTTGTAGCGCTACGCGCTACCCGGGCCCGCCTGCCCCGGGCCACCTCTCGACGTTGGCTGAGAGAAGGCCGGCCCTAGCAGAAGCAAGGCACGCTAGCACGCGTAGCTGCCGGCCGAGGCCCGCCAGTTCGATTGCGAAAACGCGTAGCTACGTGGGTGGTACGGAGGTGGCAGGGACAATAGTGCGGCCACCTACTAGGCGCTAGCGGAGCTATAGTGGGCACTGTGACCACGATAGCGAAGGCGGCGCTTTGCTTCGGGCGTTTCACTATAGTGCCCATACCCGGCAGCTAGGGCTGCCTAACGCCCTGCCTACGCCCGCTTCTAGCCCGGGAAAAAATCCACTATAGTGCGAGAACCGCATGCCCTCTCCTTTCAGTCGAGTGTCTGTCAACCTGGTGGGTCGGGGAGGTACCCTATCCTTTCAGCAGTCGAGTGCCCAAGTGGCATGGTGGTGCCGCGCGCCGCTACCTGACCCATCATCCAGATGGGGTGTCCCGTAGGGACACCGCCAGCCCCCCTCAATCCCCCTAACGGGTGATTGAGTGTCCTTGCGGACCCTATCGGGGGGCTTGGCCCTCTCCGCCTCCCCGTTCGAACGAGGACTTCGAAGTGCTCACCACTTCGAAGGCCCCCCACCATTCTGAAGAAGTGGGTGGGGGGGCTAGGCTAACAGCATTTCCGTTGTGTTGGCAAAGCCAACACTGCGGGCAAAGCTAGCCGCCCACAAGAGCCGGAGGCGTAGGCCGCTAGCGTTTTCCTGGGGCCCCTCGATCTTCGGTCCTGTTTGTGAAGGTTGCCGGTAAAACTCCGGCAATGAAGCGCGCTACGCGCGCCGAGCTAGCGCGCCCGGCGCGCGCGGGGCCGTCATCAGTGCGGCCGCTTTGCGCGTAGCGTGGCCCCACCCACGATAGCGAGGCTCCGCTTCGCTTCGCGCTCCCAGCTAGGCCTGAACTCGTTCTGGCTCTGGCTGCCGGCGCTGCCACTGGAATGTGCTTGGTTGATGAAACCGGCCATGGAAAAGATTGAGTTACCTACTACTGGATTCGAACCAATGACTTTCGCCGTATGAAAGCGATACTCTAACCCCTGAGTTAAGTAGGTTGGGCTTCCGGTCCCATAGCAGCCCGTTGTTCCAGCGAGCCTCGGAAGCCCTTCATGAATATGCCATTCTATCTACAAGATTTTCTGTCAATTCCTGCCTGTTCGAGTAAATCGTCACAACAATTTTCCTGCTGGAATAGGGGTATGGTAGAACCTAGGCTGCCGTGCGGCACTGACGAGGGTGCAAGTAGAGGATATAATGTTCTTCGAGAGTGATGGGCGACTCACCACACTCCACTGGAAAAGGAGAGGGCGCAGAAACTACAGCGAGGCGAGAGCGGCCACCAAGCATCTTCGTAGCCCATGCACCCATGCTCCTCCCACCACCACGTATCCCCATACTGGTATCAGTCAATAATTCGTTTAATTAATGAAATGAGTGATAGATATGAGAAAATGCGCTTGTACGGGTTGTCCATTGCAGTCTACAGCGTAGAGGGTTTATCCAGCCATAAAGAGCTGGATACAACCTTGATGAAGGAAAGTGTCTGGTCTGTGATGAGCAAGCATAGTCGTCTCTCTACAGAGGTTTGTACCATAATGTCTAGTGTAACGGAAGGCGCTATGAGCAGTGGAAAAGCTAGCATGACTTCAAGTGCAGCAGACTGGAAGGACGACTTCATATCTAGTATGAAACCGGATAAGAGATCTACAGGCTTCATAACAGCCGACATCGAGACGGTGTTATCAAACAATGTGCACGTGCCATATGCATTAGGCTATCGTTTCGCCGGGGAATATGGGAGTCCCATAACAGAAGGGAAGACTATAACCTATTTCAGTGAAAGCTACTCGTACTTAGGTACCTTCAAGGAAAGGAGCACCCAAATGTGTAGGGACTTCATTAAAGGATTAGTGGCCTTTGCCAAGTCATACGGCGTGAAAAGGGTGTATTTCCATAATCTATCCCGCTTTGATGGTATCCTATTATTGAATAAATTTGCTAAAGGACAATAATTGGATAGTTAAAACTATCATAAGGGAGTACCATATATACAGAATAACAGTCTACGATAGGACAAAGCCCAAAACCCCATTGCTTTACTTGCAAGATTCTCTAAAACTATTGCCTGGTAGTCTGAGCTCCCTAGCCCGTACTATGTATGTGTCCTGAATTGGGTGGCCCCACGAGTCTATAAATGAGGAGAATTTAATAGAGAATAAGTCTTTATTGCTCTCTTATTTAGAGCAGGATATCCTAATATTGGCGGGAGTGCTTAGGAAAGCACAAGAGAAGTACTGGACTCGTTTTCAAATAGACATAACAAAATGCTTGACGGTGTCGTCAATGGCAATGAAGATATTTCGTACTCATTACTACCCTAAGACATATCCGATATATCGCCCAAATCCGAATAGGGAAACCTTTATTCGTAGAGGTTATTATGGAGGTCACACGGACGTATACAAACCGTATGGGAAGGATCTATTCTATTATGATGTAAACTCGTTATATCCATACGCGATGACAAAGCCAATGCCAGGTGGCTCTCCCGTCTGGAGAGACTTGAAGGGCTGCGATCTAGAGCCACTATTTGGTTTTGTGGAAGCTAGAGTAGAATGTCCAGAAAGCCTAAAGGTGCCTTTACTACCGTATAAAGACCCTAAGACGGGAACTCTGCTATTCCCTACCGGTACCTTCACAGGTGTGTACTTCACTGAGGAGCTAAAATTGGCAAAAAGACTAGGTTATAAGGTGCATCCAATACATGGATATCTCTTCGAGAAGAAGGAGAGCCCTCTCTCTGAGTTCGTGAGGGAAATTTATGAGGAGAGGAGGGAAGCGAAAACTCGTGGAGATGAGGCATTATCTTATATGAATAAGTTGATAATGAACTCTTTATATGGTAGGTTTGGTATCAAGCCTGAAGGTAACATAACAGAAATATGTGAAGAAAAAAGGGCTAATATGCTAATGTCCAATTTCGAATATACTCTAGCTGAGCCTCTCAATGAGAACTTATATATAATAAGTTATACAGGCAAGCTTCAAAGACTTGAGGACTCTCCCAACGATGAGGAGATATCATTAATAGAGCATTATTCAAAATCACGATATGCCGGTTCTTCATCTGCGGTACAGATTTCGGCTGCAGTAGCAGCATATGCTCGAATACATATGTATTCTTACATATCGTTACCGGGTTGCTACTATACAGACACAGATTCTGTGGTGTTAGATAAACCTCTTCCAGAAGAGGAAGTGTCTTCATTAGAGTTAGGGATGCTAAAACTGGAACACAAGGTAATGGAAGGGTTCTTCCTAGCCCCTAAAAGCTATGCCTTGCAGGTGTTGGAGGGTAATATCGTACGGCATAAAGGTCCAGCCAAGGGCTTGGTAAACCTGAAGTGGTTCCAGGATCAATACCGCAATTTAAATAGAGTAGAAACCCATAGTTTAACCGCCAACTTCCGGGTAGGTTGGAAAGATCTCAGCATTTCCCGCAAAGAAATATTGTTGAATCTTGGTATCGACCCTTCTACTAAGAGGGATCTCGTGTTTGATGAGAAAGGTTTATGGGTGGACACTTTACCTAAGAAGGTTTCAGAGTTGCAAGCCCTTAAACAAGAGCTAGAAAGGGCTCAACAAGAGTTAGAAAGTGCACAACAAGAGCGAGAAAGGGCTCAACAAGAGTTAGAAAGTGCACAACAAGAGATATCTCTCTATAAAAAAGAGATATACTCTCTTAAAGAGAAGATCAACCGGCCAAGCCAAACCACAGAGTATAAAAGACCTATATGGTCAAGGAAAGAAAGCCTCAAGGCCGGTACTAATAAAGGTTCCGCAAACCCAGGTGGTAAAAAGCCAAAACCAGATTCGTAAACCCGGTAGGTAGTCTTTCGCAGTAACCCGGTAGCCGCTCCTTTGTTTGACCGCTTAGCCGGCAGTTGGGTATCCAGTGTTTTTGCGGTAGCCTTTCGCTGTTACAAAGAGCCAAAGAGTACTCTGCCGAAGCCACCACTTTTCGCCTTCTCGTTCGGGCCTTTGCAGCCAGAAGAATCAACAGAGAGGCTTTATTGGGCTACGGCCCCTATTCCCCATGGAGGTCCATCCCTTTCGGACTGCTACGGTTACCCAGCTCGGGCCGCCCCAGCATAGATTATAAGCTCGAAGGCCTTCGCACTCCCACCCGGCCCACAAAACCGAAAGAGTGAGCCTACCCTTTTCTTTGTCCGGAGAACGTAGCTCTTCCTTTGAAGCATCCGGTCCCTTGCCTCCGGCCGTTCGCATTGATCATCCCTATCGCAATGGTATTAACGGCAAGGCCAGCTTTCTCACAGTCGGCGTCATTTCTTTTTTCCGAACGACTCTTCGTTTCTCGTCCCTCAGGTGACACCCTTACCGCAGAGGATAGAGGGGGAAAGAAGCATTATATTCTCATCAATTGTGTCAGCCTTATTAGGATGAGAGTGAATCTGGTTAAGTGGTACTATGCAACCAAGGGCATGAAGGATGCGGTTGTTGAAGGACAGCTAGGGTTGTTTTCAGGCGCCTTATTGACGTCTCTGCCGGCTAATTACTTGACCTTCTCTATGGCTCTATAGCCAGTGGGGCAGGGTCGATTGTTCACCTGCGCTGCCTTCTGACTTCACTTGCTCCTTCTTTCAGCCCTGGAGGAGATCCAACCTTTCCTGCCCCTATGGGGACCGCCCCCTTCAGAAGTGCCCCGGGTAAAGGGTAGGGCAAGGGCACCTGAACTAGTGAGGGAGAGGTAGTAGAATAAGCAGGTGGAAAAAAGCGTTTGCTATGCTCGAATAGGAGCGATGGCCTTACCCAACCAAAGCACGGGTCAGGCAAGCCCGGCAGGCTTCCCTAGGGTGTCCTTAGCCTGTCCAACAATCACGTATATATAAGCTTCGCTGCGCTCATGGAAGCCGGGCCGGTAACCTCTTTCTATTAGACCAGATTTTTCCATCTGTCGGCTCTTGTTTCAGCCTTCTTAGGATAGGCCGGTGGAAGAGAAAGGTGGTTGGCTACTGGAAAAAGTGGGCCGGTAACTTCGACGGCTGAAGGCTCAAATGGAAGAAGAGTAGCTAGGCTGCCTGCCGCTTTCCAGTAGCGCTAGGATGAACGCAATTGCATTCTCATTACCCAATTCTAGCAACAGCTAGGTTGGCCTAACCACTTAGGTTCGCTTGGTCTAGGGTTGTGGAACACCTCAAAAAAGATGAAATACCGATTCAGCTATCAGCTATTGGTGGAAGAAGCTACTACTTTGCTTTTTCCCTAACCTAAACCTCTGCTCCGGGATTGGAAACTATCTCAAATTGACTGAGCGTCGGACGGACGGGGCCGAGCCCGGCTACGTGCCTGCTGCTCGGGATCCGTGACAAGGCAAGTTTTAGATGCCCCTCCCCATAAAGATCTTCGGCCGGTAAGTGCTCATTCCTTCTCAGTCGCGAGAAGAAATTGCATGCGGTTCGTATTTCCAACCGGGGATCGAGAGAGTTCTTTCTATGTCATCAAACACCTCGACCGGAACCCTACCAGACGCCGAGCAGAAGGCAAGTTTGAGCTATTACCACTATAATGGTGACTCCGGCCAGCCACCGGCAGCTAAAGGAAAAAGAGGCCCTCTCCCCCTTCCGTAGATACACCGAATCCGGAGAATGACCTTGAAATCACGTAAAGCGAGGAAAAGGGAGAGGGGATACGTCTTGCCGCATGTTGTCTCTGATGAGGCGGTGGTCTACCGAGAATGTAGTGTTGCCAGACTCTCCGAGTTCAGACACGAGTATGCGAGCGCAGTTACCAGAGCGGCAGGAGGTATGCTTTATTGGTGGTGGAATCAACACATCTCCACCCGGCACTTCTGCTCATCGTACCCGGCACCTATCGCCTTCTTTCTTCTCCAACTTCGTCCTTAACTGGGTCGGGCGCTCCCGCACCCAAATACTCTGAAATGTGAAACAGTCGGCTTTCTCTTGTACAATACCTGGTATTAGAGAGAAAACCAACTTCGCTTGAGGCGGATTTGAGGGCGGGTCGAATAAGTTCCGGTGGTGGGGTAATTAATTCGTGTGATTCACCTACCTACCTCCTACCTGTCCGGTACACCCACCGATGGAGTGCCATGTTGCTTTAGTTGCTCCTATGTTCGTTAAGCCTTACTCGACTGGCTTGCCGGGGTTGGTTCGTTCTCTCATCCATCGTTACGGCTATAACCACTAGTGGGTAGCAGCCGCTAACCTGACGTAGCCCACTATTATGCCGTTGTTTAGCGAAAAGCTGGCTTCCTGGATGAAAAGGGAGACAGCATTTGTACCACCTTTAAGGATACAGGGAAGGTTCGGCAGATTCTCTGGGCTGGCTAGTTCCGGGACTGAAGGGTAGAGTAGGCGCCGCCCATCCAAGCGCCCTTCTAAAGGTGGTAGTGACCTAAAAGAGCAGGTGACTTTGGCTAGGGAATTCATTGCTTCTGGGCCGAAACCGAATCATGGAGTAAGTAGTAGGTGCGCCTAACGTGCCTTGTTAGGCTACAAATTCCTGGGGCCTTCAGAACTTAGAACTAGTAACAAATCTGTGCTCCGCCTGGGAGTGGCGGATTCGTCGTAACCCTTCCCCTGGCAGTGGCAACCTCTTTGGCTGGCTAAGCGGTGAAGCGGAAGCGGACCGCGGTCCACACTACGAGAAGAGGGCTACGGCGCTATGCGCTGTAGCGGAAGAGAGGTTGCAGGCGGGGAGAAGAAGTCTTCTTCGCGGACTAGCCACGCGCAGAAACGCGAAAGAGGCACCGCCTGAGTTCGAAATGTTTTGCTTCTTTTCCTTAATCTTATTCCACGCACGTAGCGCTTCGCCGCTACCGCCCCACCTCTTCTGAAGTTGTTGCGCGCTTCCACGCGCTAGTAGCACTCCCCTACCCGCATACCATTCCTTGGAAAAGGATTTAAGGGTGAAGAAAGCTTCTTAAATGAACTAAAGACTAAAGTCTGGGAGATACTGGCAATGAATGGGCTTATTTCCCTGATCTGGAAAGCTCCTCCAAATCTTGTCGTGCGAAGGCGCTCGACTAGGCGCGTAACAAACCATGGATACAGATTCACAGCACTTAAGTGCCTTTCGCGGTCCGAGTAAAGGGACAAAAGGGGGCCGACACTGAAACAATTCTGGTCGAAGGTAATCACATTCCTTATGCTGCAGGGTGCATGCGCGTAGACGGGCCTACCACCTTTTCTTCGGGTATGACCTTATTTAGCGAGGATTATTCAATAGAAATTCCCACGTCATTTCAGGAGAGGAGTTAATTAATCTGGGGCTTTAGTCACTTGTTGGGGTAGGGGCCCGGGGATTGGCCCCCAGCAAGGGATTTCTTTTTAGAGAGCCTCCCTCATTAGCGCTACGTACGCGCATTTTACGGTATTTATTCTTTGGCCATTTAGTCCAGCCTAGTAGCAAAAGTGAATAATCGCTTCTTTCCGTAATAGAACGGTATTTATTCTTTGGCCATTTAGTCCAGCCTAGTAGCAAAAGTGAATAATCGCTTCTTTCCGTAATAGAACGGTATTTATTCTTTGGCCATTTAGTCCAGCCTAGTAGCAAAAGTGAATAATCGCTGGGTCCCCAACAAGCCCCAACAAGGGATGATATTTCTACTTCTTATGCTTGGTGGTAGTGGCGACAGCTTGGCCCCAGCAAGGGGGCGGGAGTTGGCCTAAGGCCCCTGGTCCCTATATCTACCTGTACCAGTATCTGGGGGATCAAAGTGTCCCTAACCTGTCCTAGCTCTGACTAAAGTCAAGAGGTGCCAAGGTCCAGGAAAAGGCGGGTGTAAAAGTACTACCGCCCCAAAGGGGGCGGTACTCGTCGGGGAAAACGGGGTTCGAACCCGCGACTTCTGGCGTGACAAACCAGCACTCTAACCAACTGAGCTATTTCCCCATTCGACGAGTGCGAACACTTGGTGAAGGGGGAAGCGCCGCTGTAGCTTCCCGGCGCCACTGTGGTCGGCTTCTATATACGTGACTTTACCTCTATCCACAATAGCGATGATTTGACCCCTTTTTTCTGCCTCTTCGCGCTCCACGCTACGTCCACTTTACCCACGCCAATTATCCTGACTCGGAATTCACCCGGGGAAAAAGGCACCTCACTCCAGCAAACAACTATACAGCCTAACCTGATTCCAGGCTGCCGTAACCCAGACCACGGCAAGAATAGGGAGCGCCCTTACCTAGGATCCTAGAGGGGGAAACTCTGTTGAACCATTTTCGACTTGCGCCGTGCCGGCGCACTAGTGTCACGATCCCCCGGGGACGATAGGAGAGAGTCAATTTTCTACAGGCGAATTATTCACCTTGTTCCTTAGTAGCTCAGTGGTAGAGCGGTCGGCTGTTAACCGATCGGTCGTAGGTTCAAGTCCTACCTGATGAGGAGCTTTCCGGAAAGTACGACAAATAATTTGGGGCCTCTAGTGCCCTCCCCCGGGTCCACCACCAGCCAGACACTCGACTGAAAGGAGAGAATGATTCTGGCTGCTGCTGAAGGCCCACGGCAAGGAGTGGTGGCCTAAGACACTCGACTGAAAGCGGGCACTCCCATTCAGTAAAATCCCAGCCACTCGCATACAGCTGGCTGGGAAGTCTCATTCCCAACTGCCGGGCCGGTTTTTGATACCGACACGCAAAGGTTCGAATCCTTTTACTCCAGGATCCGCCAGGCATTCACAGCATTGCTCATTCATAGCCAAATTGTCATGGAGGACCTCGATATTCCAACTGCCGTCCGTGGCAAAAGTGATCAACCACTTTTACTACAGGGAAGGAAGGAAACACTCGAGAACGAAATCGAGTGCTCTGGTCAGCCACCAGCATCTGAGTCAGCAGAATCGCCCGCTTCTGGCGGGTGGGCAGCAGGGCAACAAAGGCATAAGAAGCAAAGACATAGGCTGTGGGCACTAGTCATATTAGCGGTGGAAGAGGTATGGGCTGCTGCATAAGAACACAGTTCACCCGCACTCTCTAGAAACAACAACAGAAATAATCCGGTCTGGGATAAGCGCTAAGTCCAATCCCAATTGCTACTTTGGAAAAACCAGCACTAATGGAAGCAGCGAAGGTAGCACCACATGTAAAGTAGACCCCCCACCTATGCAAGCATCATTTCTTCCAGTTCGTACGGTCCCAGAAGCCCACCACCTCCGCCCCCTACGGAAGCTGGCGGCACTTCAGTGCCCCGGCCTTAGCAGCAGCTGGCTAGGCCACCCTTCTCGTAGTGCATTTCTTGTGGTGGTGATGGGCCGGCCGGGGACGGGAGTTGGAATCTATCACGCAACCACCACACATTCGATCAATCCGGGCGGCTACCAGGGCAGGGTGTCCCGTAGGTGTCCCGTAGGGACACCCTGCCCTCAATCAATCGGCGTCTGCTATATGGCGTAGGACTCATAGAGGCGCGGTTGAATTGGCGTAGGACAACGCTAGTCTACAGCAGCGGGTGGACTGGAGTAGGACAGCATTCCGTCGAGGCCGTGGCCGGAGTCTCTTCCCATCCACCAGAGACGGTGGGAGATGGGCGGACCTTACAGGTGGGGCGGGGCCCAAAAACACTACGATAGATGTTTCGACTAGCGCGTAGCAGCGACGGGTAGGTGGTGGTGGGGAATTCATTCACTAACCTGCGCTACGCGCTTCACGTTCCACCACCCCCTTCAGAAGCGCTACGTGCCCCCCCCTGCCCCTAGCCCAATCTACTTTCAATCAGAAAGGGCAAAATTGAGCGCGCAGTAGGAGCGGGCTGAGTCGGTATTCGTCTACGAGCAGTAGTAAGTGTGGTAGGTATCTGTTAGTGAAGGCGTATGCCGTAGCGAGAGATTGAACTGTTGAATATCAACACGCGCTAGCGCATGCAGATGAGTAGATACGTGGTGAGTTAACGTCGCTATCGGTCATTTCATGTCACTCAGCTCGGAGGGAGGCTTACTTTTGGTGGAGTAACACCGACCGCGTGGTATTTCGGTGCATCAAACCCTATTCACTGGTGGCTTACTCGGCATCTGACTATTCAAAATCTCAGCTTATCTAGTTAGGGTCTGATTCATTGGTACTTAGGGTTCATCGCCAGCCCTGTTACTGTAGTCGAGTAGGTCCTGGTAACTTGTAACGGATTCTAACCCTTAGCAGCCGTGTGGTAGGCGTATAGGTTATATCTTCATCTCTCGTATACCTAACCCTCTAGTGTCTGCCTTAAGGTACCAAGTGGAGATATTCCATAGTTTGAGGTATTGCCGGTATCCGTGTGCACTTGGCCTATAGAAGGTTAACGGTGTGGTGTTATTCCCTCCTTACCGTGGCTAGTAGGAGTTATCCATCAATGGGCTGGGGTCTTCAATAGGTCCTAATCTCTATGCCGGGACTCTACGCTGATCCAATCGTCATGCAAGTTTAACTGTAGTCTCACGCTCACCTGTCGTTTCGGTGTCGAACCGGATTCTCGCTCCCACTACGAGCGTATTACTGGTCTAATCAGCATCATCCATAGTAAAAAGGTCCGAAGAAAGGGTCGGGAACGGCTCGGGATCTAAGCTTCGTTCTTATTCTTCTGGGGCCTAACCAACAAACCAATAGTAGCTAGCAGTGGCCTTGTCAGTGGGTAAACGAACACGGCTAGTGGCGCAATAGTGGGCACAAGCAAGAGAAAGGAGTAAGAACTTTTTTGCACACCACGTTTTGCACGATGCCGATTATTGGACCCCCTCTTCCTGATCAGGAGGCGCTGGATGATAATAGTTTTCCCACTTTTCCGGACCCTTATCCTACCCTCCGGTCGGTTGAGTGGGTAGGTGGATATGCCCAAGAGCCAAGGAAGGGGGTCCTCTCCGAACTTCGGCCGCCACAGAGGCCTTTTTCCCTAGTAAGAAATTGAACCGACTTTGAAAAAACTCTTTTCGAGGGCGGAAGAAGGCTAGGTAAGTAGGGGGACACTGGGCTAGATCTTTCAGCAGCGAACCTAGCCTAGTGGTTGACGTTTGCTGCTTTGTAGCGTATGGATCTTAGTGCACGCGCTTCCCGCCGGGTAGCTACTACCCCGGTTTATGCCCAAGGCTCAAACCTACAAACCTCATTAGCCGCACTGCAAGGTGCTCAACACACCGATATCGTGGACAAACCATCGATTTATCCGTGATGGAGCACCCGCTACGACAAACAGAGTCGAGCCACAGCATTCCATCGGTAATGGAAGTTTATCCCTTAGCGCCGCCTCGGCTCAGCTGCAGTACAGCGTTATGCCGATGCCCTCTAGCCATTGACTGTCTTTATTGCTGCTGCCACAGGGGAAAAGGCTAAGAGACTTCCCCAGTGCCAACCTAGCCTTCTCTGCCTCTTAGGAAGGGCTGCGAAAGAAGGGCCCAGCTCCGCGCCTACGCTGCTGCCCTGGCATTCTTTCTCTATCATTACTCGCCGGGGTTCACTAAATGGACCCTGTGCCCTGCCGTGAACCACCGACACCCTCACTTGCTTGACCGGAAGCTCGCTTCGTGAACAGGATCTGTTACTGATTGCACTTCACGCGGCTGATCCCATTGATCGCCACTATCCCCTATTCCATAGGCTTTAAAACTCCCGTGCTTCACAAGAGATACTTAGAAAGAAGCCTATCCACCGGGCATGAAGCCGAAGGGTGAAAAGAAGGGGAAAGTAGAGAGGATGCAAAGGGAGAACTCTGCCCTGAGGGTTAAAGGGATAGCCCTGGGCCGAACACGGACTCGGCGCTTGGCACACCACAAAGTATTAATAATGCGCCAACTCCTCAACCTCCAGTTCTGTCGGTTGAGTGTCCTAACGGGCTGGGTGGCCGAAGGCGCGCCACCCTGAAGCCAGCCCCCCGGGTGGCCGAAGGCGCGCCACCCTGAAGCCAGCCCCCCGGGTGGCCGAAGGCGCGCCACCCGGGGGGTACGGGGGATGGCTAAAGGTTAGGGAGGTTATTGAAGGGGGTCTAGAGCAGGAGGCGGGAGTCCACTCTTGTCTCTGCTTAGCGAGGCGCTAAGCGGACGACCACTCTGTGGACCTTTTCGAGCCTTTAGCCACCCGGCCCGTCTTTCGCGATTCGACGTCACGTCAACTTGGTGATCGATCGTGTGACCTCGTCTTTGAATTGGATCAGTGAGCAGCCTTACGGACTGTATACCTCGTGATTCACTAGTGAATCGTCATCCGAGTTAACCACTGATTCATTACCGAACGCACACCGAGGCTAGCCCCTAGGGTTAGGCTTAGGGCTACACGAATCGGCGAGTAGCAGTCTGCCACTCCTCACATCGGAACCATTCCATGGATCGGCACGGCTGGCACCTCACCTCACTTGCTACCGCTCCCATAAGAGACTAGAGACTGACGACTCTTCACTCCGTGTCGTCACAGCGCTGATCCGAGTATGGCGATCTACTGATTGACCTGCTGTCGCCAACAAAACTTTACTTATACCGTCACGACATTGCATCGCTACTCGCGCTCTCACTATAAAGGGCGGCGTACTCACCAGGCTTGTTTGGCTTAGGAATTCGGATTCGCCATATCTTTCTTTTTCCCCTTCCCTCTAAAGTGGAAGGACCCGTTTTTCCTTAACTGCCTTCCTCCAACCTCTCCCCTCCTGCGCTCCCTTTTTAGCCTCCTCCCCGGTATGCAGGGCGAGACAGAAAAGGTCAAAAAAGTCGCTACGGGACACGAGAGCAGCCTTTGAATTTTCCCCCTGGGGTGGAGAGGGACTGGATTCATAATGGGTGGTTGGCCTGAATAAGGTATTGGACTATCTGCACTGACGGGGGCACTCCTCCTATTCACTATCACTGTCGTAGCTATCTTTCCGCTTCGTAGTCACTCAATCCCGGGCGGTAGGAGTCCATAGAATCAGGGGAATGGTTCACACACTCACCGGATAGGTAGTCGGACATTCTGGATCTATGAATCTACCATTCACCCTGCTATCGTAGTGCTCTCATTATTGATCGGTAGAGAATCTTCTCTGGGGGAATGGGGGTGAAGCTACGCTCCTCCGCCCCTGGGGTACTACTGGGTCACTCCCAAAGTGGAGCGCGTAGCGCCCGCGGAAAACGCTACGCGTTTTCGCAGCTTGGTTCCATGGTTCTGTGAGGTCTAGAAGGTGGCGAGATTTGAGATTCGTAATTAAAGGTTGCCAGTGAGCAATAAGCAAGCAGGTATCCGGTATCTATTAGCAGCAAGCGCAACTCGTAAATTCGCCAAAAATAGAGATTTGATGGACTTAGTGTGTGGCAGTACCCATTCCTTTTTCATGAGCCAATAACATCCTTTCCTGCTCTTTGAGTAGTAGTGGTAGTACGGGCTTCTATTCTATCGCCTTTCTCCCCCTAGTAGAGGAAGTGAAGGTTGCGATGTAGGTGTTTCACCAGCTGTGAACCGGGGAGAGATCTTTTAATCACCAGCCATTCCAAATTGGGGTTGAATAAGAGTTCTTCCTTCTAGGGCTAATTTCCACTGTTAACCAAAGCGCTAATCTCTTATTTCCTGTATTGCTCGTGAAAGATAGCTATTCAAAGATCGGGAATAAAGTATTGATAAAAGACTTTCTCTCCCTTATTACAAATCCCATGCAATCAAGAAGTTTCCTCCCCTTCGCTTGTTAGTCTTTTTGTTCCAGAGGTGGTCAGTAAGTGAGTAGGTAGTGAAAGGATACGCCGTGTTTTGCAGGTTAGGACTGAGACTATGACTCTGGGCAAGGAAGAATCAACGATTGCAACCCTCGCCCCCCGGCAGGTCCGAAGTGACATATCTATCACTCTACCTACCCGGATAGAACCAAACGAAGCTGGCAGTACAACTGAAGGCAACTTGCCTCGGCCCGTCCGGCGGACTGTCCCAAAGCGCAAGGAAAGAGCATCGAGACGGACGGCGGATTACCCGCTCCTGTATCGTCTGCCCCACACTGCACGAATAACCTTACCGAATGCACTTCCCACGCAATACGAAAGGCCTAACCCTCGTAACTACTCCATGCGTTATCTACCAACTAATCATAATGAAAGGGCAGACTGGCCAACTCATATCTGGCGCACATCCCAACTCGGATCTGTGCAGCGCACGCCTCTCAGTAATGACCACTCCCGTCCAATACGGCTAGCTAACTGTATTACGTATAGTGATGCGCTAGTCCAGGGAAGTGGATCGTATTATTTGCTCAAAGGTCTGGATCTGGTCGCCCGGTAACGAGCGTTTGTTGTGATAGTCTGTCCTCGAAACCGGTAGCTGCTCTGCCAGGTTCGAACCCCGGGCAAAGATACTTGCAGAGCCGCCATATAATATCTTGTCTAGTGATCCCGATATCTATAATCCAAGGACCAGTGGGGAACGGCAAGTAAAATGGGAAAGGCATTGCTGGTGAAAGGGAAAAAAAGAGGAGGTCACGGTGCACCAGCAGTGGCAGGTGTTCACTCCTAGAAAGAGGCCTCTCCGGTCCACCTTGCAGGTGCACCTAAAAAGAAATAAGGTGGGGACTAATAAAGGGGCCACCGCGCATAGCGCTTCCAACAACGGGAGTTGGGCCTAAGGCGGGACACTTGAAACACCCAAACATCAACGCAGAGGCCTCCAGATGGGCCTGGAAGGCCAGTGAACGATCGGTGAAGGGCCTGAGAATAGGGTCAGGCCCCCCCCGAGCCGGGTCCGCAAGGACACTCAATCACCCGGGGGCCCCCCGAAGGGGGGCTTGGCTTCAGGGTGGCGCGCCTTCGGCCACCCGGGGGGCTTGGCTTCAGGGTGGCGCGCCTTCGGCCACCCGGGGGGCTGGCTTCAGGGTGGCGCGCCTTCGGCCACCCGGGGGTTTACCCACTCAATCGAATTCGTATCGTAGTGACTGTCGACCAGGTTCCCTAGGCTGTATCCATGCAATGATCTTTTATTCGCTGGATCTCACGAGATACGTCGCACGTCGTTGTCCATAACTCTTGTCACCTGATTCGTGGTCATACCGAAAAGGCTATCATCCCTACACCCCACGTAACGCAGAGTACTTCCTATGTCGTGCCGGGCCTGCCTAGTTGGAAGGCTTTCGGATTTTATCCTTCAGTTCCTCGTCATCGATACCCCGCCGCGTTGACGACTTGGCCGCCTGGCATATCTATTTCTTCGTCATTCACGTTGCCGCTGCGCGGCGCTTCGCGCCTTCGGCTTCCCTCAATCGGCTTGTTTTTTCTCTCTATCAGAAGGCCTCATCGTCAAGGCGGGGCTTCTTCGTGTGGGGCCGACGACGACGATGAATGGAGCCCCGCGATAATCGTAACAGAGCGCCGGACCAACGAATCGCTCCGCCGGCCATAGTTGCTTGGAGCAGGACACGAAATAGGGATGTGGGATCGCCTAGCGCTTTCCAGAAGTGCTAGGCCCAGCGATTCTTCAGCCACGAGTCGAAGGCAGCCTTGAGCATACAACGTAGGGAATCGTACCGGGAGCGACGAACGGAGGAAAGGAAACCTCAGTGGAAGATGACCCGGATAAACCCGGGCTGATTTGTGGCAGCCGCCGGGTCGACGACTGCCGTTTCTTCTCCAATGGTTTCCCTGATTGCTGGAAGTTCTTCAAAAGTATGAAAGGCTGGAGGACTTTGTACCATCCATTCAAGCGTGGTGTAATTATGTTCAACAGCCCAAGGACTTGGAGCACACTTGATTCCACTGGTTAAAGTCATAAAGACTACTACGAAGGAACAAACAATCCCCACTACGGAAACGTAAGAGCCGAAACTACTCAAGGCATTCCATTCAGCGTAAGCATCTGGATAATCAGGAATGCGACGTGGCATACCTGAAAGACCTAGGAAATGCATAGGAAAGAAAGTAAGATTAACCCCGAAAAAAGTAATCCAAAAATGAATTTGCCCCAGAGTCTCTGGATACTGAAGACCCGATATTTTACCTATCCAATAGTAGAAGCCTGCAAATAAAGCAAAAACGGCTCCCATAGAGAGTACATAATGGAAATGTGCAACCACATAATAAGTATCGTGTAGAGCAATGTCTAGCCCGGAATTGGCCAAGACTATCCCAGTGAGTCCTCCTATGGTGAACAAAAAGAGAAAACCCACCGCAAATAACATAGGTGTTTTGTACTGTATTGACCCCCCCCACATGGTAGCAATCCAACTAAAAATCTTTATTCCAGTAGGCACGGCGATAATCATGGTGGCCGCCGTAAAGTAAGCACGTGTATCCACATCTAAGCCTACAGTAAACATATGATGAGCCCAGACAATAAACCCAAGGACTCCGATACTGATCATGGCATACACCATGCCTAGATAACCGAAGACTGGTTTTCTTGAAAAGGTAGAGACAATACTACTAATAATACCAAATCCCGGCAGAATTAAAATATAAACCTCTGGATGGCCGAAGAACCAAAAGAGATGCTGGTATAAGATAGGGTCCCCTCCTCCGGCGGGATCAAAGAAGGTGGTATTAAAGTTTCGATCGGTTAATAACGTGGTGATTGCACCTGCCAGTACTGGAAGGGATAGTAGGAGTAAGAATGCTGTCACTAAAACAGACCACACGAAGAGGGGTAATCTATGCATGGTCATTCCAGGTCCACGCATGTTAAATATGGTAGTGATGAAATTAATAGAACCTAAAATGGATGAAACACCTGATAAGTGAAGACTAGAAATGGCTAAATCAACAGCTCCTCCAGAATGACTGGTTATACCACTCAAGGGCGGATAGACTGTCCACCCAGTGCCGCTACCCACCTCTACCAAAGCTGAGCTTAATAGAAGCAACAGCGAAGGCGGCAACAACCAAAAGGAAATATTATTTAATCGCGGAAATGCCATGTCGGGTGCACCTATAAGAATCGGAACGAACCAATTCCCAAATCCACCTATCATCGCCGGCATAACCATAAAAAATATCATTAGAAAGGCATGAGCCGTTATTAACACATTATAAAGTTGCCCACCAAGAATTTGATTGCCAGGTTGTGCTAATTCCATACGGATTAGTACCGAGAAGCATGTCCCCATTACTCCGGCCATGGCACCGAAGACTAAATATAGAGTCCCTATATCCTTGTGGTTCGTGGAAAACAGCCATCTTTGTGCCAAATTGTTCATTTCAACGGAATCGGTTTTTTCCTGGGGAATAATGCGATAGCCTCCTTCGTATTTACCGGCCACCTGTCTTGCGCCCCATTAGCGCCCCCACCCGCTTTAGAGATGGTGGTGGGGGTCTTCATGAATCCATCGTTGAGAGCCTAGAGAGGTGGGTACCTCGTCGATGGGGCCGGGCAGGCGGCTTCCGCTTCGCGGAAGAGCCACCGCAGCAGTGGTGCCCCGAAACACCAAACCCGCCCCACTTTAGAGATGGTGGTGGGAACTATTGTGCGCGTAGCGCTTCACTTCTGAGGCGCCCGGCTGGCAGCGGCCCTTTATATAGAAGGGCTGGGGGCGGCCCTAGCTAAGCGCTACGCGCCCCCTTCGGTCCCTTGCTTAACTTAACTCAGCCCACCGCCCATTCCCGTTGGGGGGGACGAGAGTTGGGCCATAGGCCAACTCCCTACCCCAGCAAGTGGTCCATTAGGGAAACCAGGTTGTAGCGCTACGCGCTACCCGGGCCCGCCTGCCCCGGGCCACCTCTCGACGTTGGCTGAGAGAAGGCCGGCCCTAGCAGAAGCAAGGCACGCTAGCACGCGTAGCTGCCGGCCGAGGCCCGCCAGTTCGATTGCGAAAACGCGTAGCTACGTGGGTGGTACGGAGGTGGCAGGGACAATAGTGCGGCCACCTACTAGGCGCTAGCGGAGCTATAGTGGGCACTGTGACCACGATAGCGAAGGCGGCGCTTTGCTTCGGGCGTTTCACTATAGTGCCCATACCCGGCAGCTAGGGCTGCCTAACGCCCTGCCTACGCCCGCTTCTAGCCCGGGAAAAAATCCACTATAGTGCGAGAACCGCATGCCCTCTCCTTTCAGTCGAGTGTCTGTCAACCTGGTGGGTCGGGGAGGTACCCTATCCTTTCAGCAGTCGAGTGCCCAAGTGGCATGGTGGTGCCGCGCGCCGCTACCTGACCCATCATCCAGATGGGGTGTCCCGTAGGGACACCGCCAGCCCCCCTCAATCCCCCTAACGGGTGATTGAGTGTCCTTGCGGACCCTATCGGGGGGCTTGGCCCTCTCCGCCTCCCCGTTCGAACGAGGACTTCGAAGTGCTCACCACTTCGAAGGCCCCCCACCATTCTGAAGAAGTGGGTGGGGGGGCTAGGCTAACAGCATTTCCGTTGTGTTGGCAAAGCCAACACTGCGGGCAAAGCTAGCCGCCCACAAGAGCCGGAGGCGTAGGCCGCTAGCGTTTTCCTGGGGCCCCTCGATCTTCGGTCCTGTTTGTGAAGGTTGCCGGTAAAACTCCGGCAATGAAGCGCGCTACGCGCGCCGAGCTAGCGCGCCCGGCGCGCGCGGGGCCGTCATCAGTGCGGCCGCTTTGCGCGTAGCGTGGCCCCACCCACGATAGCGAGGCTCCGCTTCGCTTCGCGCTCCCAGCTAGGCCTGAACTCGTTCTGGCTCTGGCTGCCGGCGCTGCCACTGGAATGTGCTTGGTTGATGAAACCGGCCATGGAAAAGATTGAGTTACCTACTACTGGATTCGAACCAATGACTTTCGCCGTATGAAAGCGATACTCTAACCCCTGAGTTAAGTAGGTTGGGCTTCCGGTCCCATAGCAGCCCGTTGTTCCAGCGAGCCTCGGAAGCCCTTCATGAATATGCCATTCTATCTACAAGATTTTCTGTCAATTCCTGCCTGTTCGAGTAAATCGTCACAACAATTTTCCTGCTGGAATAGGGGTATGGTAGAACCTAGGCTGCCGTGCGGCACTGACGAGGGTGCAAGTAGAGGATATAATGTTCTTCGAGAGTGATGGGCGACTCACCACACTCCACTGGAAAAGGAGAGGGCGCAGAAACTACAGCGAGGCGAGAGCGGCCACCAAGCATCTTCGTAGCCCATGCACCCATGCTCCTCCCACCACCACGTATCCCCATACTGGTATCAGTCAATAATTCGTTTAATTAATGAAATGAGTGATAGATATGAGAAAATGCGCTTGTACGGGTTGTCCATTGCAGTCTACAGCGTAGAGGGTTTATCCAGCCATAAAGAGCTGGATACAACCTTGATGAAGGAAAGTGTCTGGTCTGTGATGAGCAAGCATAGTCGTCTCTCTACAGAGGTTTGTACCATAATGTCTAGTGTAACGGAAGGCGCTATGAGCAGTGGAAAAGCTAGCATGACTTCAAGTGCAGCAGACTGGAAGGACGACTTCATATCTAGTATGAAACCGGATAAGAGATCTACAGGCTTCATAACAGCCGACATCGAGACGGTGTTATCAAACAATGTGCACGTGCCATATGCATTAGGCTATCGTTTCGCCGGGGAATATGGGAGTCCCATAACAGAAGGGAAGACTATAACCTATTTCAGTGAAAGCTACTCGTACTTAGGTACCTTCAAGGAAAGGAGCACCCAAATGTGTAGGGACTTCATTAAAGGATTAGTGGCCTTTGCCAAGTCATACGGCGTGAAAAGGGTGTATTTCCATAATCTATCCCGCTTTGATGGTATCCTATTATTGAATAAATTTGCTAAAGGACAATAATTGGATAGTTAAAACTATCATAAGGGAGTACCATATATACAGAATAACAGTCTACGATAGGACAAAGCCCAAAACCCCATTGCTTTACTTGCAAGATTCTCTAAAACTATTGCCTGGTAGTCTGAGCTCCCTAGCCCGTACTATGTATGTGTCCTGAATTGGGTGGCCCCACGAGTCTATAAATGAGGAGAATTTAATAGAGAATAAGTCTTTATTGCTCTCTTATTTAGAGCAGGATATCCTAATATTGGCGGGAGTGCTTAGGAAAGCACAAGAGAAGTACTGGACTCGTTTTCAAATAGACATAACAAAATGCTTGACGGTGTCGTCAATGGCAATGAAGATATTTCGTACTCATTACTACCCTAAGACATATCCGATATATCGCCCAAATCCGAATAGGGAAACCTTTATTCGTAGAGGTTATTATGGAGGTCACACGGACGTATACAAACCGTATGGGAAGGATCTATTCTATTATGATGTAAACTCGTTATATCCATACGCGATGACAAAGCCAATGCCAGGTGGCTCTCCCGTCTGGAGAGACTTGAAGGGCTGCGATCTAGAGCCACTATTTGGTTTTGTGGAAGCTAGAGTAGAATGTCCAGAAAGCCTAAAGGTGCCTTTACTACCGTATAAAGACCCTAAGACGGGAACTCTGCTATTCCCTACCGGTACCTTCACAGGTGTGTACTTCACTGAGGAGCTAAAATTGGCAAAAAGACTAGGTTATAAGGTGCATCCAATACATGGATATCTCTTCGAGAAGAAGGAGAGCCCTCTCTCTGAGTTCGTGAGGGAAATTTATGAGGAGAGGAGGGAAGCGAAAACTCGTGGAGATGAGGCATTATCTTATATGAATAAGTTGATAATGAACTCTTTATATGGTAGGTTTGGTATCAAGCCTGAAGGTAACATAACAGAAATATGTGAAGAAAAAAGGGCTAATATGCTAATGTCCAATTTCGAATATACTCTAGCTGAGCCTCTCAATGAGAACTTATATATAATAAGTTATACAGGCAAGCTTCAAAGACTTGAGGACTCTCCCAACGATGAGGAGATATCATTAATAGAGCATTATTCAAAATCACGATATGCCGGTTCTTCATCTGCGGTACAGATTTCGGCTGCAGTAGCAGCATATGCTCGAATACATATGTATTCTTACATATCGTTACCGGGTTGCTACTATACAGACACAGATTCTGTGGTGTTAGATAAACCTCTTCCAGAAGAGGAAGTGTCTTCATTAGAGTTAGGGATGCTAAAACTGGAACACAAGGTAATGGAAGGGTTCTTCCTAGCCCCTAAAAGCTATGCCTTGCAGGTGTTGGAGGGTAATATCGTACGGCATAAAGGTCCAGCCAAGGGCTTGGTAAACCTGAAGTGGTTCCAGGATCAATACCGCAATTTAAATAGAGTAGAAACCCATAGTTTAACCGCCAACTTCCGGGTAGGTTGGAAAGATCTCAGCATTTCCCGCAAAGAAATATTGTTGAATCTTGGTATCGACCCTTCTACTAAGAGGGATCTCGTGTTTGATGAGAAAGGTTTATGGGTGGACACTTTACCTAAGAAGGTTTCAGAGTTGCAAGCCCTTAAACAAGAGCTAGAAAGGGCTCAACAAGAGTTAGAAAGTGCACAACAAGAGCGAGAAAGGGCTCAACAAGAGTTAGAAAGTGCACAACAAGAGATATCTCTCTATAAAAAAGAGATATACTCTCTTAAAGAGAAGATCAACCGGCCAAGCCAAACCACAGAGTATAAAAGACCTATATGGTCAAGGAAAGAAAGCCTCAAGGCCGGTACTAATAAAGGTTCCGCAAACCCAGGTGGTAAAAAGCCAAAACCAGATTCGTAAACCCGGTAGGTAGTCTTTCGCAGTAACCCGGTAGCCGCTCCTTTGTTTGACCGCTTAGCCGGCAGTTGGGTATCCAGTGTTTTTGCGGTAGCCTTTCGCTGTTACAAAGAGCCAAAGAGTACTCTGCCGAAGCCACCACTTTTCGCCTTCTCGTTCGGGCCTTTGCAGCCAGAAGAATCAACAGAGAGGCTTTATTGGGCTACGGCCCCTATTCCCCATGGAGGTCCATCCCTTTCGGACTGCTACGGTTACCCAGCTCGGGCCGCCCCAGCATAGATTATAAGCTCGAAGGCCTTCGCACTCCCACCCGGCCCACAAAACCGAAAGAGTGAGCCTACCCTTTTCTTTGTCCGGAGAACGTAGCTCTTCCTTTGAAGCATCCGGTCCCTTGCCTCCGGCCGTTCGCATTGATCATCCCTATCGCAATGGTATTAACGGCAAGGCCAGCTTTCTCACAGTCGGCGTCATTTCTTTTTTCCGAACGACTCTTCGTTTCTCGTCCCTCAGGTGACACCCTTACCGCAGAGGATAGAGGGGGAAAGAAGCATTATATTCTCATCAATTGTGTCAGCCTTATTAGGATGAGAGTGAATCTGGTTAAGTGGTACTATGCAACCAAGGGCATGAAGGATGCGGTTGTTGAAGGACAGCTAGGGTTGTTTTCAGGCGCCTTATTGACGTCTCTGCCGGCTAATTACTTGACCTTCTCTATGGCTCTATAGCCAGTGGGGCAGGGTCGATTGTTCACCTGCGCTGCCTTCTGACTTCACTTGCTCCTTCTTTCAGCCCTGGAGGAGATCCAACCTTTCCTGCCCCTATGGGGACCGCCCCCTTCAGAAGTGCCCCGGGTAAAGGGTAGGGCAAGGGCACCTGAACTAGTGAGGGAGAGGTAGTAGAATAAGCAGGTGGAAAAAAGCGTTTGCTATGCTCGAATAGGAGCGATGGCCTTACCCAACCAAAGCACGGGTCAGGCAAGCCCGGCAGGCTTCCCTAGGGTGTCCTTAGCCTGTCCAACAATCACGTATATATAAGCTTCGCTGCGCTCATGGAAGCCGGGCCGGTAACCTCTTTCTATTAGACCAGATTTTTCCATCTGTCGGCTCTTGTTTCAGCCTTCTTAGGATAGGCCGGTGGAAGAGAAAGGTGGTTGGCTACTGGAAAAAGTGGGCCGGTAACTTCGACGGCTGAAGGCTCAAATGGAAGAAGAGTAGCTAGGCTGCCTGCCGCTTTCCAGTAGCGCTAGGATGAACGCAATTGCATTCTCATTACCCAATTCTAGCAACAGCTAGGTTGGCCTAACCACTTAGGTTCGCTTGGTCTAGGGTTGTGGAACACCTCAAAAAAGATGAAATACCGATTCAGCTATCAGCTATTGGTGGAAGAAGCTACTACTTTGCTTTTTCCCTAACCTAAACCTCTGCTCCGGGATTGGAAACTATCTCAAATTGACTGAGCGTCGGACGGACGGGGCCGAGCCCGGCTACGTGCCTGCTGCTCGGGATCCGTGACAAGGCAAGTTTTAGATGCCCCTCCCCATAAAGATCTTCGGCCGGTAAGTGCTCATTCCTTCTCAGTCGCGAGAAGAAATTGCATGCGGTTCGTATTTCCAACCGGGGATCGAGAGAGTTCTTTCTATGTCATCAAACACCTCGACCGGAACCCTACCAGACGCCGAGCAGAAGGCAAGTTTGAGCTATTACCACTATAATGGTGACTCCGGCCAGCCACCGGCAGCTAAAGGAAAAAGAGGCCCTCTCCCCCTTCCGTAGATACACCGAATCCGGAGAATGACCTTGAAATCACGTAAAGCGAGGAAAAGGGAGAGGGGATACGTCTTGCCGCATGTTGTCTCTGATGAGGCGGTGGTCTACCGAGAATGTAGTGTTGCCAGACTCTCCGAGTTCAGACACGAGTATGCGAGCGCAGTTACCAGAGCGGCAGGAGGTATGCTTTATTGGTGGTGGAATCAACACATCTCCACCCGGCACTTCTGCTCATCGTACCCGGCACCTATCGCCTTCTTTCTTCTCCAACTTCGTCCTTAACTGGGTCGGGCGCTCCCGCACCCAAATACTCTGAAATGTGAAACAGTCGGCTTTCTCTTGTACAATACCTGGTATTAGAGAGAAAACCAACTTCGCTTGAGGCGGATTTGAGGGCGGGTCGAATAAGTTCCGGTGGTGGGGTAATTAATTCGTGTGATTCACCTACCTACCTCCTACCTGTCCGGTACACCCACCGATGGAGTGCCATGTTGCTTTAGTTGCTCCTATGTTCGTTAAGCCTTACTCGACTGGCTTGCCGGGGTTGGTTCGTTCTCTCATCCATCGTTACGGCTATAACCACTAGTGGGTAGCAGCCGCTAACCTGACGTAGCCCACTATTATGCCGTTGTTTAGCGAAAAGCTGGCTTCCTGGATGAAAAGGGAGACAGCATTTGTACCACCTTTAAGGATACAGGGAAGGTTCGGCAGATTCTCTGGGCTGGCTAGTTCCGGGACTGAAGGGTAGAGTAGGCGCCGCCCATCCAAGCGCCCTTCTAAAGGTGGTAGTGACCTAAAAGAGCAGGTGACTTTGGCTAGGGAATTCATTGCTTCTGGGCCGAAACCGAATCATGGAGTAAGTAGTAGGTGCGCCTAACGTGCCTTGTTAGGCTACAAATTCCTGGGGCCTTCAGAACTTAGAACTAGTAACAAATCTGTGCTCCGCCTGGGAGTGGCGGATTCGTCGTAACCCTTCCCCTGGCAGTGGCAACCTCTTTGGCTGGCTAAGCGGTGAAGCGGAAGCGGACCGCGGTCCACACTACGAGAAGAGGGCTACGGCGCTATGCGCTGTAGCGGAAGAGAGGTTGCAGGCGGGGAGAAGAAGTCTTCTTCGCGGACTAGCCACGCGCAGAAACGCGAAAGAGGCACCGCCTGAGTTCGAAATGTTTTGCTTCTTTTCCTTAATCTTATTCCACGCACGTAGCGCTTCGCCGCTACCGCCCCACCTCTTCTGAAGTTGTTGCGCGCTTCCACGCGCTAGTAGCACTCCCCTACCCGCATACCATTCCTTGGAAAAGGATTTAAGGGTGAAGAAAGCTTCTTAAATGAACTAAAGACTAAAGTCTGGGAGATACTGGCAATGAATGGGCTTATTTCCCTGATCTGGAAAGCTCCTCCAAATCTTGTCGTGCGAAGGCGCTCGACTAGGCGCGTAACAAACCATGGATACAGATTCACAGCACTTAAGTGCCTTTCGCGGTCCGAGTAAAGGGACAAAAGGGGGCCGACACTGAAACAATTCTGGTCGAAGGTAATCACATTCCTTATGCTGCAGGGTGCATGCGCGTAGACGGGCCTACCACCTTTTCTTCGGGTATGACCTTATTTAGCGAGGATTATTCAATAGAAATTCCCACGTCATTTCAGGAGAGGAGTTAATTAATCTGGGGCTTTAGTCACTTGTTGGGGTAGGGGCCCGGGGATTGGCCCCCAGCAAGGGATTTCTTTTTAGAGAGCCTCCCTCATTAGCGCTACGTACGCGCATTTTACGGTATTTATTCTTTGGCCATTTAGTCCAGCCTAGTAGCAAAAGTGAATAATCGCTTCTTTCCGTAATAGAACGGTATTTATTCTTTGGCCATTTAGTCCAGCCTAGTAGCAAAAGTGAATAATCGCTTCTTTCCGTAATAGAACGGTATTTATTCTTTGGCCATTTAGTCCAGCCTAGTAGCAAAAGTGAATAATCGCTGGGTCCCCAACAAGCCCCAACAAGGGATGATATTTCTACTTCTTATGCTTGGTGGTAGTGGCGACAGCTTGGCCCCAGCAAGGGGGCGGGAGTTGGCCTAAGGCCCCTGGTCCCTATATCTACCTGTACCAGTATCTGGGGGATCAAAGTGTCCCTAACCTGTCCTAGCTCTGACTAAAGTCAAGAGGTGCCAAGGTCCAGGAAAAGGCGGGTGTAAAAGTACTACCGCCCCAAAGGGGGCGGTACTCGTCGGGGAAAACGGGGTTCGAACCCGCGACTTCTGGCGTGACAAACCAGCACTCTAACCAACTGAGCTATTTCCCCATTCGACGAGTGCGAACACTTGGTGAAGGGGGAAGCGCCGCTGTAGCTTCCCGGCGCCACTGTGGTCGGCTTCTATATACGTGACTTTACCTCTATCCACAATAGCGATGATTTGACCCCTTTTTTCTGCCTCTTCGCGCTCCACGCTACGTCCACTTTACCCACGCCAATTATCCTGACTCGGAATTCACCCGGGGAAAAAGGCACCTCACTCCAGCAAACAACTATACAGCCTAACCTGATTCCAGGCTGCCGTAACCCAGACCACGGCAAGAATAGGGAGCGCCCTTACCTAGGATCCTAGAGGGGGAAACTCTGTTGAACCATTTTCGACTTGCGCCGTGCCGGCGCACTAGTGTCACGATCCCCCGGGGACGATAGGAGAGAGTCAATTTTCTACAGGCGAATTATTCACCTTGTTCCTTAGTAGCTCAGTGGTAGAGCGGTCGGCTGTTAACCGATCGGTCGTAGGTTCAAGTCCTACCTGATGAGGAGCTTTCCGGAAAGTACGACAAATAATTTGGGGCCTCTAGTGCCCTCCCCCGGGTCCACCACCAGCCAGACACTCGACTGAAAGGAGAGAATGATTCTGGCTGCTGCTGAAGGCCCACGGCAAGGAGTGGTGGCCTAAGACACTCGACTGAAAGCGGGCACTCCCATTCAGTAAAATCCCAGCCACTCGCATACAGCTGGCTGGGAAGTCTCATTCCCAACTGCCGGGCCGGTTTTTGATACCGACACGCAAAGGTTCGAATCCTTTTACTCCAGGATCCGCCAGGCATTCACAGCATTGCTCATTCATAGCCAAATTGTCATGGAGGACCTCGATATTCCAACTGCCGTCCGTGGCAAAAGTGATCAACCACTTTTACTACAGGGAAGGAAGGAAACACTCGAGAACGAAATCGAGTGCTCTGGTCAGCCACCAGCATCTGAGTCAGCAGAATCGCCCGCTTCTGGCGGGTGGGCAGCAGGGCAACAAAGGCATAAGAAGCAAAGACATAGGCTGTGGGCACTAGTCATATTAGCGGTGGAAGAGGTATGGGCTGCTGCATAAGAACACAGTTCACCCGCACTCTCTAGAAACAACAACAGAAATAATCCGGTCTGGGATAAGCGCTAAGTCCAATCCCAATTGCTACTTTGGAAAAACCAGCACTAATGGAAGCAGCGAAGGTAGCACCACATGTAAAGTAGACCCCCCACCTATGCAAGCATCATTTCTTCCAGTTCGTACGGTCCCAGAAGCCCACCACCTCCGCCCCCTACGGAAGCTGGCGGCACTTCAGTGCCCCGGCCTTAGCAGCAGCTGGCTAGGCCACCCTTCTCGTAGTGCATTTCTTGTGGTGGTGATGGGCCGGCCGGGGACGGGAGTTGGAATCTATCACGCAACCACCACACATTCGATCAATCCGGGCGGCTACCAGGGCAGGGTGTCCCGTAGGTGTCCCGTAGGGACACCCTGCCCTCAATCAATCGGCGTCTGCTATATGGCGTAGGACTCATAGAGGCGCGGTTGAATTGGCGTAGGACAACGCTAGTCTACAGCAGCGGGTGGACTGGAGTAGGACAGCATTCCGTCGAGGCCGTGGCCGGAGTCTCTTCCCATCCACCAGAGACGGTGGGAGATGGGCGGACCTTACAGGTGGGGCGGGGCCCAAAAACACTACGATAGATGTTTCGACTAGCGCGTAGCAGCGACGGGTAGGTGGTGGTGGGGAATTCATTCACTAACCTGCGCTACGCGCTTCACGTTCCACCACCCCCTTCAGAAGCGCTACGTGCCCCCCCCTGCCCCTAGCCCAATCTACTTTCAATCAGAAAGGGCAAAATTGAGCGCGCAGTAGGAGCGGGCTGAGTCGGTATTCGTCTACGAGCAGTAGTAAGTGTGGTAGGTATCTGTTAGTGAAGGCGTATGCCGTAGCGAGAGATTGAACTGTTGAATATCAACACGCGCTAGCGCATGCAGATGAGTAGATACGTGGTGAGTTAACGTCGCTATCGGTCATTTCATGTCACTCAGCTCGGAGGGAGGCTTACTTTTGGTGGAGTAACACCGACCGCGTGGTATTTCGGTGCATCAAACCCTATTCACTGGTGGCTTACTCGGCATCTGACTATTCAAAATCTCAGCTTATCTAGTTAGGGTCTGATTCATTGGTACTTAGGGTTCATCGCCAGCCCTGTTACTGTAGTCGAGTAGGTCCTGGTAACTTGTAACGGATTCTAACCCTTAGCAGCCGTGTGGTAGGCGTATAGGTTATATCTTCATCTCTCGTATACCTAACCCTCTAGTGTCTGCCTTAAGGTACCAAGTGGAGATATTCCATAGTTTGAGGTATTGCCGGTATCCGTGTGCACTTGGCCTATAGAAGGTTAACGGTGTGGTGTTATTCCCTCCTTACCGTGGCTAGTAGGAGTTATCCATCAATGGGCTGGGGTCTTCAATAGGTCCTAATCTCTATGCCGGGACTCTACGCTGATCCAATCGTCATGCAAGTTTAACTGTAGTCTCACGCTCACCTGTCGTTTCGGTGTCGAACCGGATTCTCGCTCCCACTACGAGCGTATTACTGGTCTAATCAGCATCATCCATAGTAAAAAGGTCCGAAGAAAGGGTCGGGAACGGCTCGGGATCTAAGCTTCGTTCTTATTCTTCTGGGGCCTAACCAACAAACCAATAGTAGCTAGCAGTGGCCTTGTCAGTGGGTAAACGAACACGGCTAGTGGCGCAATAGTGGGCACAAGCAAGAGAAAGGAGTAAGAACTTTTTTGCACACCACGTTTTGCACGATGCCGATTATTGGACCCCCTCTTCCTGATCAGGAGGCGCTGGATGATAATAGTTTTCCCACTTTTCCGGACCCTTATCCTACCCTCCGGTCGGTTGAGTGGGTAGGTGGATATGCCCAAGAGCCAAGGAAGGGGGTCCTCTCCGAACTTCGGCCGCCACAGAGGCCTTTTTCCCTAGTAAGAAATTGAACCGACTTTGAAAAAACTCTTTTCGAGGGCGGAAGAAGGCTAGGTAAGTAGGGGGACACTGGGCTAGATCTTTCAGCAGCGAACCTAGCCTAGTGGTTGACGTTTGCTGCTTTGTAGCGTATGGATCTTAGTGCACGCGCTTCCCGCCGGGTAGCTACTACCCCGGTTTATGCCCAAGGCTCAAACCTACAAACCTCATTAGCCGCACTGCAAGGTGCTCAACACACCGATATCGTGGACAAACCATCGATTTATCCGTGATGGAGCACCCGCTACGACAAACAGAGTCGAGCCACAGCATTCCATCGGTAATGGAAGTTTATCCCTTAGCGCCGCCTCGGCTCAGCTGCAGTACAGCGTTATGCCGATGCCCTCTAGCCATTGACTGTCTTTATTGCTGCTGCCACAGGGGAAAAGGCTAAGAGACTTCCCCAGTGCCAACCTAGCCTTCTCTGCCTCTTAGGAAGGGCTGCGAAAGAAGGGCCCAGCTCCGCGCCTACGCTGCTGCCCTGGCATTCTTTCTCTATCATTACTCGCCGGGGTTCACTAAATGGACCCTGTGCCCTGCCGTGAACCACCGACACCCTCACTTGCTTGACCGGAAGCTCGCTTCGTGAACAGGATCTGTTACTGATTGCACTTCACGCGGCTGATCCCATTGATCGCCACTATCCCCTATTCCATAGGCTTTAAAACTCCCGTGCTTCACAAGAGATACTTAGAAAGAAGCCTATCCACCGGGCATGAAGCCGAAGGGTGAAAAGAAGGGGAAAGTAGAGAGGATGCAAAGGGAGAACTCTGCCCTGAGGGTTAAAGGGATAGCCCTGGGCCGAACACGGACTCGGCGCTTGGCACACCACAAAGTATTAATAATGCGCCAACTCCTCAACCTCCAGTTCTGTCGGTTGAGTGTCCTAACGGGCTGGGTGGCCGAAGGCGCGCCACCCTGAAGCCAGCCCCCCGGGTGGCCGAAGGCGCGCCACCCTGAAGCCAGCCCCCCGGGTGGCCGAAGGCGCGCCACCCGGGGGGTACGGGGGATGGCTAAAGGTTAGGGAGGTTATTGAAGGGGGTCTAGAGCAGGAGGCGGGAGTCCACTCTTGTCTCTGCTTAGCGAGGCGCTAAGCGGACGACCACTCTGTGGACCTTTTCGAGCCTTTAGCCACCCGGCCCGTCTTTCGCGATTCGACGTCACGTCAACTTGGTGATCGATCGTGTGACCTCGTCTTTGAATTGGATCAGTGAGCAGCCTTACGGACTGTATACCTCGTGATTCACTAGTGAATCGTCATCCGAGTTAACCACTGATTCATTACCGAACGCACACCGAGGCTAGCCCCTAGGGTTAGGCTTAGGGCTACACGAATCGGCGAGTAGCAGTCTGCCACTCCTCACATCGGAACCATTCCATGGATCGGCACGGCTGGCACCTCACCTCACTTGCTACCGCTCCCATAAGAGACTAGAGACTGACGACTCTTCACTCCGTGTCGTCACAGCGCTGATCCGAGTATGGCGATCTACTGATTGACCTGCTGTCGCCAACAAAACTTTACTTATACCGTCACGACATTGCATCGCTACTCGCGCTCTCACTATAAAGGGCGGCGTACTCACCAGGCTTGTTTGGCTTAGGAATTCGGATTCGCCATATCTTTCTTTTTCCCCTTCCCTCTAAAGTGGAAGGACCCGTTTTTCCTTAACTGCCTTCCTCCAACCTCTCCCCTCCTGCGCTCCCTTTTTAGCCTCCTCCCCGGTATGCAGGGCGAGACAGAAAAGGTCAAAAAAGTCGCTACGGGACACGAGAGCAGCCTTTGAATTTTCCCCCTGGGGTGGAGAGGGACTGGATTCATAATGGGTGGTTGGCCTGAATAAGGTATTGGACTATCTGCACTGACGGGGGCACTCCTCCTATTCACTATCACTGTCGTAGCTATCTTTCCGCTTCGTAGTCACTCAATCCCGGGCGGTAGGAGTCCATAGAATCAGGGGAATGGTTCACACACTCACCGGATAGGTAGTCGGACATTCTGGATCTATGAATCTACCATTCACCCTGCTATCGTAGTGCTCTCATTATTGATCGGTAGAGAATCTTCTCTGGGGGAATGGGGGTGAAGCTACGCTCCTCCGCCCCTGGGGTACTACTGGGTCACTCCCAAAGTGGAGCGCGTAGCGCCCGCGGAAAACGCTACGCGTTTTCGCAGCTTGGTTCCATGGTTCTGTGAGGTCTAGAAGGTGGCGAGATTTGAGATTCGTAATTAAAGGTTGCCAGTGAGCAATAAGCAAGCAGGTATCCGGTATCTATTAGCAGCAAGCGCAACTCGTAAATTCGCCAAAAATAGAGATTTGATGGACTTAGTGTGTGGCAGTACCCATTCCTTTTTCATGAGCCAATAACATCCTTTCCTGCTCTTTGAGTAGTAGTGGTAGTACGGGCTTCTATTCTATCGCCTTTCTCCCCCTAGTAGAGGAAGTGAAGGTTGCGATGTAGGTGTTTCACCAGCTGTGAACCGGGGAGAGATCTTTTAATCACCAGCCATTCCAAATTGGGGTTGAATAAGAGTTCTTCCTTCTAGGGCTAATTTCCACTGTTAACCAAAGCGCTAATCTCTTATTTCCTGTATTGCTCGTGAAAGATAGCTATTCAAAGATCGGGAATAAAGTATTGATAAAAGACTTTCTCTCCCTTATTACAAATCCCATGCAATCAAGAAGTTTCCTCCCCTTCGCTTGTTAGTCTTTTTGTTCCAGAGGTGGTCAGTAAGTGAGTAGGTAGTGAAAGGATACGCCGTGTTTTGCAGGTTAGGACTGAGACTATGACTCTGGGCAAGGAAGAATCAACGATTGCAACCCTCGCCCCCCGGCAGGTCCGAAGTGACATATCTATCACTCTACCTACCCGGATAGAACCAAACGAAGCTGGCAGTACAACTGAAGGCAACTTGCCTCGGCCCGTCCGGCGGACTGTCCCAAAGCGCAAGGAAAGAGCATCGAGACGGACGGCGGATTACCCGCTCCTGTATCGTCTGCCCCACACTGCACGAATAACCTTACCGAATGCACTTCCCACGCAATACGAAAGGCCTAACCCTCGTAACTACTCCATGCGTTATCTACCAACTAATCATAATGAAAGGGCAGACTGGCCAACTCATATCTGGCGCACATCCCAACTCGGATCTGTGCAGCGCACGCCTCTCAGTAATGACCACTCCCGTCCAATACGGCTAGCTAACTGTATTACGTATAGTGATGCGCTAGTCCAGGGAAGTGGATCGTATTATTTGCTCAAAGGTCTGGATCTGGTCGCCCGGTAACGAGCGTTTGTTGTGATAGTCTGTCCTCGAAACCGGTAGCTGCTCTGCCAGGTTCGAACCCCGGGCAAAGATACTTGCAGAGCCGCCATATAATATCTTGTCTAGTGATCCCGATATCTATAATCCAAGGACCAGTGGGGAACGGCAAGTAAAATGGGAAAGGCATTGCTGGTGAAAGGGAAAAAAAGAGGAGGTCACGGTGCACCAGCAGTGGCAGGTGTTCACTCCTAGAAAGAGGCCTCTCCGGTCCACCTTGCAGGTGCACCTAAAAAGAAATAAGGTGGGGACTAATAAAGGGGCCACCGCGCATAGCGCTTCCAACAACGGGAGTTGGGCCTAAGGCGGGACACTTGAAACACCCAAACATCAACGCAGAGGCCTCCAGATGGGCCTGGAAGGCCAGTGAACGATCGGTGAAGGGCCTGAGAATAGGGTCAGGCCCCCCCCGAGCCGGGTCCGCAAGGACACTCAATCACCCGGGGGCCCCCCGAAGGGGGGCTTGGCTTCAGGGTGGCGCGCCTTCGGCCACCCGGGGGGCTTGGCTTCAGGGTGGCGCGCCTTCGGCCACCCGGGGGGCTGGCTTCAGGGTGGCGCGCCTTCGGCCACCCGGGGGTTTACCCACTCAATCGAATTCGTATCGTAGTGACTGTCGACCAGGTTCCCTAGGCTGTATCCATGCAATGATCTTTTATTCGCTGGATCTCACGAGATACGTCGCACGTCGTTGTCCATAACTCTTGTCACCTGATTCGTGGTCATACCGAAAAGGCTATCATCCCTACACCCCACGTAACGCAGAGTACTTCCTATGTCGTGCCGGGCCTGCCTAGTTGGAAGGCTTTCGGATTTTATCCTTCAGTTCCTCGTCATCGATACCCCGCCGCGTTGACGACTTGGCCGCCTGGCATATCTATTTCTTCGTCATTCACGTTGCCGCTGCGCGGCGCTTCGCGCCTTCGGCTTCCCTCAATCGGCTTGTTTTTTCTCTCTATCAGAAGGCCTCATCGTCAAGGCGGGGCTTCTTCGTGTGGGGCCGACGACGACGATGAATGGAGCCCCGCGATAATCGTAACAGAGCGCCGGACCAACGAATCGCTCCGCCGGCCATAGTTGCTTGGAGCAGGACACGAAATAGGGATGTGGGATCGCCTAGCGCTTTCCAGAAGTGCTAGGCCCAGCGATTCTTCAGCCACGAGTCGAAGGCAGCCTTGAGCATACAACGTAGGGAATCGTACCGGGAGCGACGAACGGAGGAAAGGAAACCTCAGTGGAAGATGACCCGGATAAACCCGGGCTGATTTGTGGCAGCCGCCGGGTCGACGACTGCCGTTTCTTCTCCAATGGTTTCCCTGATTGCTGGAAGTTCTTCAAAAGTATGAAAGGCTGGAGGACTTTGTACCATCCATTCAAGCGTGGTGTAATTATGTTCAACAGCCCAAGGACTTGGAGCACACTTGATTCCACTGGTTAAAGTCATAAAGACTACTACGAAGGAACAAACAATCCCCACTACGGAAACGTAAGAGCCGAAACTACTCAAGGCATTCCATTCAGCGTAAGCATCTGGATAATCAGGAATGCGACGTGGCATACCTGAAAGACCTAGGAAATGCATAGGAAAGAAAGTAAGATTAACCCCGAAAAAAGTAATCCAAAAATGAATTTGCCCCAGAGTCTCTGGATACTGAAGACCCGATATTTTACCTATCCAATAGTAGAAGCCTGCAAATAAAGCAAAAACGGCTCCCATAGAGAGTACATAATGGAAATGTGCAACCACATAATAAGTATCGTGTAGAGCAATGTCTAGCCCGGAATTGGCCAAGACTATCCCAGTGAGTCCTCCTATGGTGAACAAAAAGAGAAAACCCACCGCAAATAACATAGGTGTTTTGTACTGTATTGACCCCCCCCACATGGTAGCAATCCAACTAAAAATCTTTATTCCAGTAGGCACGGCGATAATCATGGTGGCCGCCGTAAAGTAAGCACGTGTATCCACATCTAAGCCTACAGTAAACATATGATGAGCCCAGACAATAAACCCAAGGACTCCGATACTGATCATGGCATACACCATGCCTAGATAACCGAAGACTGGTTTTCTTGAAAAGGTAGAGACAATACTACTAATAATACCAAATCCCGGCAGAATTAAAATATAAACCTCTGGATGGCCGAAGAACCAAAAGAGATGCTGGTATAAGATAGGGTCCCCTCCTCCGGCGGGATCAAAGAAGGTGGTATTAAAGTTTCGATCGGTTAATAACGTGGTGATTGCACCTGCCAGTACTGGAAGGGATAGTAGGAGTAAGAATGCTGTCACTAAAACAGACCACACGAAGAGGGGTAATCTATGCATGGTCATTCCAGGTCCACGCATGTTAAATATGGTAGTGATGAAATTAATAGAACCTAAAATGGATGAAACACCTGATAAGTGAAGACTAGAAATGGCTAAATCAACAGCTCCTCCAGAATGACTGGTTATACCACTCAAGGGCGGATAGACTGTCCACCCAGTGCCGCTACCCACCTCTACCAAAGCTGAGCTTAATAGAAGCAACAGCGAAGGCGGCAACAACCAAAAGGAAATATTATTTAATCGCGGAAATGCCATGTCGGGTGCACCTATAAGAATCGGAACGAACCAATTCCCAAATCCACCTATCATCGCCGGCATAACCATAAAAAATATCATTAGAAAGGCATGAGCCGTTATTAACACATTATAAAGTTGCCCACCAAGAATTTGATTGCCAGGTTGTGCTAATTCCATACGGATTAGTACCGAGAAGCATGTCCCCATTACTCCGGCCATGGCACCGAAGACTAAATATAGAGTCCCTATATCCTTGTGGTTCGTGGAAAACAGCCATCTTTGTGCCAAATTGTTCATTTCAACGGAATCGGTTTTTTCCTGGGGAATAATGCGATAGCCTCCTTCGTATTTACCGGCCACCTGTCTTGCGCCCCATTAGCGCCCCCACCCGCTTTAGAGATGGTGGTGGGGGTCTTCATGAATCCATCGTTGAGAGCCTAGAGAGGTGGGTACCTCGTCGATGGGGCCGGGCAGGCGGCTTCCGCTTCGCGGAAGAGCCACCGCAGCAGTGGTGCCCCGAAACACCAAACCCGCCCCACTTTAGAGATGGTGGTGGGAACTATTGTGCGCGTAGCGCTTCACTTCTGAGGCGCCCGGCTGGCAGCGGCCCTTTATATAGAAGGGCTGGGGGCGGCCCTAGCTAAGCGCTACGCGCCCCCTTCGGTCCCTTGCTTAACTTAACTCAGCCCACCGCCCATTCCCGTTGGGGGGGACGAGAGTTGGGCCATAGGCCAACTCCCTACCCCAGCAAGTGGTCCATTAGGGAAACCAGGTTGTAGCGCTACGCGCTACCCGGGCCCGCCTGCCCCGGGCCACCTCTCGACGTTGGCTGAGAGAAGGCCGGCCCTAGCAGAAGCAAGGCACGCTAGCACGCGTAGCTGCCGGCCGAGGCCCGCCAGTTCGATTGCGAAAACGCGTAGCTACGTGGGTGGTACGGAGGTGGCAGGGACAATAGTGCGGCCACCTACTAGGCGCTAGCGGAGCTATAGTGGGCACTGTGACCACGATAGCGAAGGCGGCGCTTTGCTTCGGGCGTTTCACTATAGTGCCCATACCCGGCAGCTAGGGCTGCCTAACGCCCTGCCTACGCCCGCTTCTAGCCCGGGAAAAAATCCACTATAGTGCGAGAACCGCATGCCCTCTCCTTTCAGTCGAGTGTCTGTCAACCTGGTGGGTCGGGGAGGTACCCTATCCTTTCAGCAGTCGAGTGCCCAAGTGGCATGGTGGTGCCGCGCGCCGCTACCTGACCCATCATCCAGATGGGGTGTCCCGTAGGGACACCGCCAGCCCCCCTCAATCCCCCTAACGGGTGATTGAGTGTCCTTGCGGACCCTATCGGGGGGCTTGGCCCTCTCCGCCTCCCCGTTCGAACGAGGACTTCGAAGTGCTCACCACTTCGAAGGCCCCCCACCATTCTGAAGAAGTGGGTGGGGGGGCTAGGCTAACAGCATTTCCGTTGTGTTGGCAAAGCCAACACTGCGGGCAAAGCTAGCCGCCCACAAGAGCCGGAGGCGTAGGCCGCTAGCGTTTTCCTGGGGCCCCTCGATCTTCGGTCCTGTTTGTGAAGGTTGCCGGTAAAACTCCGGCAATGAAGCGCGCTACGCGCGCCGAGCTAGCGCGCCCGGCGCGCGCGGGGCCGTCATCAGTGCGGCCGCTTTGCGCGTAGCGTGGCCCCACCCACGATAGCGAGGCTCCGCTTCGCTTCGCGCTCCCAGCTAGGCCTGAACTCGTTCTGGCTCTGGCTGCCGGCGCTGCCACTGGAATGTGCTTGGTTGATGAAACCGGCCATGGAAAAGATTGAGTTACCTACTACTGGATTCGAACCAATGACTTTCGCCGTATGAAAGCGATACTCTAACCCCTGAGTTAAGTAGGTTGGGCTTCCGGTCCCATAGCAGCCCGTTGTTCCAGCGAGCCTCGGAAGCCCTTCATGAATATGCCATTCTATCTACAAGATTTTCTGTCAATTCCTGCCTGTTCGAGTAAATCGTCACAACAATTTTCCTGCTGGAATAGGGGTATGGTAGAACCTAGGCTGCCGTGCGGCACTGACGAGGGTGCAAGTAGAGGATATAATGTTCTTCGAGAGTGATGGGCGACTCACCACACTCCACTGGAAAAGGAGAGGGCGCAGAAACTACAGCGAGGCGAGAGCGGCCACCAAGCATCTTCGTAGCCCATGCACCCATGCTCCTCCCACCACCACGTATCCCCATACTGGTATCAGTCAATAATTCGTTTAATTAATGAAATGAGTGATAGATATGAGAAAATGCGCTTGTACGGGTTGTCCATTGCAGTCTACAGCGTAGAGGGTTTATCCAGCCATAAAGAGCTGGATACAACCTTGATGAAGGAAAGTGTCTGGTCTGTGATGAGCAAGCATAGTCGTCTCTCTACAGAGGTTTGTACCATAATGTCTAGTGTAACGGAAGGCGCTATGAGCAGTGGAAAAGCTAGCATGACTTCAAGTGCAGCAGACTGGAAGGACGACTTCATATCTAGTATGAAACCGGATAAGAGATCTACAGGCTTCATAACAGCCGACATCGAGACGGTGTTATCAAACAATGTGCACGTGCCATATGCATTAGGCTATCGTTTCGCCGGGGAATATGGGAGTCCCATAACAGAAGGGAAGACTATAACCTATTTCAGTGAAAGCTACTCGTACTTAGGTACCTTCAAGGAAAGGAGCACCCAAATGTGTAGGGACTTCATTAAAGGATTAGTGGCCTTTGCCAAGTCATACGGCGTGAAAAGGGTGTATTTCCATAATCTATCCCGCTTTGATGGTATCCTATTATTGAATAAATTTGCTAAAGGACAATAATTGGATAGTTAAAACTATCATAAGGGAGTACCATATATACAGAATAACAGTCTACGATAGGACAAAGCCCAAAACCCCATTGCTTTACTTGCAAGATTCTCTAAAACTATTGCCTGGTAGTCTGAGCTCCCTAGCCCGTACTATGTATGTGTCCTGAATTGGGTGGCCCCACGAGTCTATAAATGAGGAGAATTTAATAGAGAATAAGTCTTTATTGCTCTCTTATTTAGAGCAGGATATCCTAATATTGGCGGGAGTGCTTAGGAAAGCACAAGAGAAGTACTGGACTCGTTTTCAAATAGACATAACAAAATGCTTGACGGTGTCGTCAATGGCAATGAAGATATTTCGTACTCATTACTACCCTAAGACATATCCGATATATCGCCCAAATCCGAATAGGGAAACCTTTATTCGTAGAGGTTATTATGGAGGTCACACGGACGTATACAAACCGTATGGGAAGGATCTATTCTATTATGATGTAAACTCGTTATATCCATACGCGATGACAAAGCCAATGCCAGGTGGCTCTCCCGTCTGGAGAGACTTGAAGGGCTGCGATCTAGAGCCACTATTTGGTTTTGTGGAAGCTAGAGTAGAATGTCCAGAAAGCCTAAAGGTGCCTTTACTACCGTATAAAGACCCTAAGACGGGAACTCTGCTATTCCCTACCGGTACCTTCACAGGTGTGTACTTCACTGAGGAGCTAAAATTGGCAAAAAGACTAGGTTATAAGGTGCATCCAATACATGGATATCTCTTCGAGAAGAAGGAGAGCCCTCTCTCTGAGTTCGTGAGGGAAATTTATGAGGAGAGGAGGGAAGCGAAAACTCGTGGAGATGAGGCATTATCTTATATGAATAAGTTGATAATGAACTCTTTATATGGTAGGTTTGGTATCAAGCCTGAAGGTAACATAACAGAAATATGTGAAGAAAAAAGGGCTAATATGCTAATGTCCAATTTCGAATATACTCTAGCTGAGCCTCTCAATGAGAACTTATATATAATAAGTTATACAGGCAAGCTTCAAAGACTTGAGGACTCTCCCAACGATGAGGAGATATCATTAATAGAGCATTATTCAAAATCACGATATGCCGGTTCTTCATCTGCGGTACAGATTTCGGCTGCAGTAGCAGCATATGCTCGAATACATATGTATTCTTACATATCGTTACCGGGTTGCTACTATACAGACACAGATTCTGTGGTGTTAGATAAACCTCTTCCAGAAGAGGAAGTGTCTTCATTAGAGTTAGGGATGCTAAAACTGGAACACAAGGTAATGGAAGGGTTCTTCCTAGCCCCTAAAAGCTATGCCTTGCAGGTGTTGGAGGGTAATATCGTACGGCATAAAGGTCCAGCCAAGGGCTTGGTAAACCTGAAGTGGTTCCAGGATCAATACCGCAATTTAAATAGAGTAGAAACCCATAGTTTAACCGCCAACTTCCGGGTAGGTTGGAAAGATCTCAGCATTTCCCGCAAAGAAATATTGTTGAATCTTGGTATCGACCCTTCTACTAAGAGGGATCTCGTGTTTGATGAGAAAGGTTTATGGGTGGACACTTTACCTAAGAAGGTTTCAGAGTTGCAAGCCCTTAAACAAGAGCTAGAAAGGGCTCAACAAGAGTTAGAAAGTGCACAACAAGAGCGAGAAAGGGCTCAACAAGAGTTAGAAAGTGCACAACAAGAGATATCTCTCTATAAAAAAGAGATATACTCTCTTAAAGAGAAGATCAACCGGCCAAGCCAAACCACAGAGTATAAAAGACCTATATGGTCAAGGAAAGAAAGCCTCAAGGCCGGTACTAATAAAGGTTCCGCAAACCCAGGTGGTAAAAAGCCAAAACCAGATTCGTAAACCCGGTAGGTAGTCTTTCGCAGTAACCCGGTAGCCGCTCCTTTGTTTGACCGCTTAGCCGGCAGTTGGGTATCCAGTGTTTTTGCGGTAGCCTTTCGCTGTTACAAAGAGCCAAAGAGTACTCTGCCGAAGCCACCACTTTTCGCCTTCTCGTTCGGGCCTTTGCAGCCAGAAGAATCAACAGAGAGGCTTTATTGGGCTACGGCCCCTATTCCCCATGGAGGTCCATCCCTTTCGGACTGCTACGGTTACCCAGCTCGGGCCGCCCCAGCATAGATTATAAGCTCGAAGGCCTTCGCACTCCCACCCGGCCCACAAAACCGAAAGAGTGAGCCTACCCTTTTCTTTGTCCGGAGAACGTAGCTCTTCCTTTGAAGCATCCGGTCCCTTGCCTCCGGCCGTTCGCATTGATCATCCCTATCGCAATGGTATTAACGGCAAGGCCAGCTTTCTCACAGTCGGCGTCATTTCTTTTTTCCGAACGACTCTTCGTTTCTCGTCCCTCAGGTGACACCCTTACCGCAGAGGATAGAGGGGGAAAGAAGCATTATATTCTCATCAATTGTGTCAGCCTTATTAGGATGAGAGTGAATCTGGTTAAGTGGTACTATGCAACCAAGGGCATGAAGGATGCGGTTGTTGAAGGACAGCTAGGGTTGTTTTCAGGCGCCTTATTGACGTCTCTGCCGGCTAATTACTTGACCTTCTCTATGGCTCTATAGCCAGTGGGGCAGGGTCGATTGTTCACCTGCGCTGCCTTCTGACTTCACTTGCTCCTTCTTTCAGCCCTGGAGGAGATCCAACCTTTCCTGCCCCTATGGGGACCGCCCCCTTCAGAAGTGCCCCGGGTAAAGGGTAGGGCAAGGGCACCTGAACTAGTGAGGGAGAGGTAGTAGAATAAGCAGGTGGAAAAAAGCGTTTGCTATGCTCGAATAGGAGCGATGGCCTTACCCAACCAAAGCACGGGTCAGGCAAGCCCGGCAGGCTTCCCTAGGGTGTCCTTAGCCTGTCCAACAATCACGTATATATAAGCTTCGCTGCGCTCATGGAAGCCGGGCCGGTAACCTCTTTCTATTAGACCAGATTTTTCCATCTGTCGGCTCTTGTTTCAGCCTTCTTAGGATAGGCCGGTGGAAGAGAAAGGTGGTTGGCTACTGGAAAAAGTGGGCCGGTAACTTCGACGGCTGAAGGCTCAAATGGAAGAAGAGTAGCTAGGCTGCCTGCCGCTTTCCAGTAGCGCTAGGATGAACGCAATTGCATTCTCATTACCCAATTCTAGCAACAGCTAGGTTGGCCTAACCACTTAGGTTCGCTTGGTCTAGGGTTGTGGAACACCTCAAAAAAGATGAAATACCGATTCAGCTATCAGCTATTGGTGGAAGAAGCTACTACTTTGCTTTTTCCCTAACCTAAACCTCTGCTCCGGGATTGGAAACTATCTCAAATTGACTGAGCGTCGGACGGACGGGGCCGAGCCCGGCTACGTGCCTGCTGCTCGGGATCCGTGACAAGGCAAGTTTTAGATGCCCCTCCCCATAAAGATCTTCGGCCGGTAAGTGCTCATTCCTTCTCAGTCGCGAGAAGAAATTGCATGCGGTTCGTATTTCCAACCGGGGATCGAGAGAGTTCTTTCTATGTCATCAAACACCTCGACCGGAACCCTACCAGACGCCGAGCAGAAGGCAAGTTTGAGCTATTACCACTATAATGGTGACTCCGGCCAGCCACCGGCAGCTAAAGGAAAAAGAGGCCCTCTCCCCCTTCCGTAGATACACCGAATCCGGAGAATGACCTTGAAATCACGTAAAGCGAGGAAAAGGGAGAGGGGATACGTCTTGCCGCATGTTGTCTCTGATGAGGCGGTGGTCTACCGAGAATGTAGTGTTGCCAGACTCTCCGAGTTCAGACACGAGTATGCGAGCGCAGTTACCAGAGCGGCAGGAGGTATGCTTTATTGGTGGTGGAATCAACACATCTCCACCCGGCACTTCTGCTCATCGTACCCGGCACCTATCGCCTTCTTTCTTCTCCAACTTCGTCCTTAACTGGGTCGGGCGCTCCCGCACCCAAATACTCTGAAATGTGAAACAGTCGGCTTTCTCTTGTACAATACCTGGTATTAGAGAGAAAACCAACTTCGCTTGAGGCGGATTTGAGGGCGGGTCGAATAAGTTCCGGTGGTGGGGTAATTAATTCGTGTGATTCACCTACCTACCTCCTACCTGTCCGGTACACCCACCGATGGAGTGCCATGTTGCTTTAGTTGCTCCTATGTTCGTTAAGCCTTACTCGACTGGCTTGCCGGGGTTGGTTCGTTCTCTCATCCATCGTTACGGCTATAACCACTAGTGGGTAGCAGCCGCTAACCTGACGTAGCCCACTATTATGCCGTTGTTTAGCGAAAAGCTGGCTTCCTGGATGAAAAGGGAGACAGCATTTGTACCACCTTTAAGGATACAGGGAAGGTTCGGCAGATTCTCTGGGCTGGCTAGTTCCGGGACTGAAGGGTAGAGTAGGCGCCGCCCATCCAAGCGCCCTTCTAAAGGTGGTAGTGACCTAAAAGAGCAGGTGACTTTGGCTAGGGAATTCATTGCTTCTGGGCCGAAACCGAATCATGGAGTAAGTAGTAGGTGCGCCTAACGTGCCTTGTTAGGCTACAAATTCCTGGGGCCTTCAGAACTTAGAACTAGTAACAAATCTGTGCTCCGCCTGGGAGTGGCGGATTCGTCGTAACCCTTCCCCTGGCAGTGGCAACCTCTTTGGCTGGCTAAGCGGTGAAGCGGAAGCGGACCGCGGTCCACACTACGAGAAGAGGGCTACGGCGCTATGCGCTGTAGCGGAAGAGAGGTTGCAGGCGGGGAGAAGAAGTCTTCTTCGCGGACTAGCCACGCGCAGAAACGCGAAAGAGGCACCGCCTGAGTTCGAAATGTTTTGCTTCTTTTCCTTAATCTTATTCCACGCACGTAGCGCTTCGCCGCTACCGCCCCACCTCTTCTGAAGTTGTTGCGCGCTTCCACGCGCTAGTAGCACTCCCCTACCCGCATACCATTCCTTGGAAAAGGATTTAAGGGTGAAGAAAGCTTCTTAAATGAACTAAAGACTAAAGTCTGGGAGATACTGGCAATGAATGGGCTTATTTCCCTGATCTGGAAAGCTCCTCCAAATCTTGTCGTGCGAAGGCGCTCGACTAGGCGCGTAACAAACCATGGATACAGATTCACAGCACTTAAGTGCCTTTCGCGGTCCGAGTAAAGGGACAAAAGGGGGCCGACACTGAAACAATTCTGGTCGAAGGTAATCACATTCCTTATGCTGCAGGGTGCATGCGCGTAGACGGGCCTACCACCTTTTCTTCGGGTATGACCTTATTTAGCGAGGATTATTCAATAGAAATTCCCACGTCATTTCAGGAGAGGAGTTAATTAATCTGGGGCTTTAGTCACTTGTTGGGGTAGGGGCCCGGGGATTGGCCCCCAGCAAGGGATTTCTTTTTAGAGAGCCTCCCTCATTAGCGCTACGTACGCGCATTTTACGGTATTTATTCTTTGGCCATTTAGTCCAGCCTAGTAGCAAAAGTGAATAATCGCTTCTTTCCGTAATAGAACGGTATTTATTCTTTGGCCATTTAGTCCAGCCTAGTAGCAAAAGTGAATAATCGCTTCTTTCCGTAATAGAACGGTATTTATTCTTTGGCCATTTAGTCCAGCCTAGTAGCAAAAGTGAATAATCGCTGGGTCCCCAACAAGCCCCAACAAGGGATGATATTTCTACTTCTTATGCTTGGTGGTAGTGGCGACAGCTTGGCCCCAGCAAGGGGGCGGGAGTTGGCCTAAGGCCCCTGGTCCCTATATCTACCTGTACCAGTATCTGGGGGATCAAAGTGTCCCTAACCTGTCCTAGCTCTGACTAAAGTCAAGAGGTGCCAAGGTCCAGGAAAAGGCGGGTGTAAAAGTACTACCGCCCCAAAGGGGGCGGTACTCGTCGGGGAAAACGGGGTTCGAACCCGCGACTTCTGGCGTGACAAACCAGCACTCTAACCAACTGAGCTATTTCCCCATTCGACGAGTGCGAACACTTGGTGAAGGGGGAAGCGCCGCTGTAGCTTCCCGGCGCCACTGTGGTCGGCTTCTATATACGTGACTTTACCTCTATCCACAATAGCGATGATTTGACCCCTTTTTTCTGCCTCTTCGCGCTCCACGCTACGTCCACTTTACCCACGCCAATTATCCTGACTCGGAATTCACCCGGGGAAAAAGGCACCTCACTCCAGCAAACAACTATACAGCCTAACCTGATTCCAGGCTGCCGTAACCCAGACCACGGCAAGAATAGGGAGCGCCCTTACCTAGGATCCTAGAGGGGGAAACTCTGTTGAACCATTTTCGACTTGCGCCGTGCCGGCGCACTAGTGTCACGATCCCCCGGGGACGATAGGAGAGAGTCAATTTTCTACAGGCGAATTATTCACCTTGTTCCTTAGTAGCTCAGTGGTAGAGCGGTCGGCTGTTAACCGATCGGTCGTAGGTTCAAGTCCTACCTGATGAGGAGCTTTCCGGAAAGTACGACAAATAATTTGGGGCCTCTAGTGCCCTCCCCCGGGTCCACCACCAGCCAGACACTCGACTGAAAGGAGAGAATGATTCTGGCTGCTGCTGAAGGCCCACGGCAAGGAGTGGTGGCCTAAGACACTCGACTGAAAGCGGGCACTCCCATTCAGTAAAATCCCAGCCACTCGCATACAGCTGGCTGGGAAGTCTCATTCCCAACTGCCGGGCCGGTTTTTGATACCGACACGCAAAGGTTCGAATCCTTTTACTCCAGGATCCGCCAGGCATTCACAGCATTGCTCATTCATAGCCAAATTGTCATGGAGGACCTCGATATTCCAACTGCCGTCCGTGGCAAAAGTGATCAACCACTTTTACTACAGGGAAGGAAGGAAACACTCGAGAACGAAATCGAGTGCTCTGGTCAGCCACCAGCATCTGAGTCAGCAGAATCGCCCGCTTCTGGCGGGTGGGCAGCAGGGCAACAAAGGCATAAGAAGCAAAGACATAGGCTGTGGGCACTAGTCATATTAGCGGTGGAAGAGGTATGGGCTGCTGCATAAGAACACAGTTCACCCGCACTCTCTAGAAACAACAACAGAAATAATCCGGTCTGGGATAAGCGCTAAGTCCAATCCCAATTGCTACTTTGGAAAAACCAGCACTAATGGAAGCAGCGAAGGTAGCACCACATGTAAAGTAGACCCCCCACCTATGCAAGCATCATTTCTTCCAGTTCGTACGGTCCCAGAAGCCCACCACCTCCGCCCCCTACGGAAGCTGGCGGCACTTCAGTGCCCCGGCCTTAGCAGCAGCTGGCTAGGCCACCCTTCTCGTAGTGCATTTCTTGTGGTGGTGATGGGCCGGCCGGGGACGGGAGTTGGAATCTATCACGCAACCACCACACATTCGATCAATCCGGGCGGCTACCAGGGCAGGGTGTCCCGTAGGTGTCCCGTAGGGACACCCTGCCCTCAATCAATCGGCGTCTGCTATATGGCGTAGGACTCATAGAGGCGCGGTTGAATTGGCGTAGGACAACGCTAGTCTACAGCAGCGGGTGGACTGGAGTAGGACAGCATTCCGTCGAGGCCGTGGCCGGAGTCTCTTCCCATCCACCAGAGACGGTGGGAGATGGGCGGACCTTACAGGTGGGGCGGGGCCCAAAAACACTACGATAGATGTTTCGACTAGCGCGTAGCAGCGACGGGTAGGTGGTGGTGGGGAATTCATTCACTAACCTGCGCTACGCGCTTCACGTTCCACCACCCCCTTCAGAAGCGCTACGTGCCCCCCCCTGCCCCTAGCCCAATCTACTTTCAATCAGAAAGGGCAAAATTGAGCGCGCAGTAGGAGCGGGCTGAGTCGGTATTCGTCTACGAGCAGTAGTAAGTGTGGTAGGTATCTGTTAGTGAAGGCGTATGCCGTAGCGAGAGATTGAACTGTTGAATATCAACACGCGCTAGCGCATGCAGATGAGTAGATACGTGGTGAGTTAACGTCGCTATCGGTCATTTCATGTCACTCAGCTCGGAGGGAGGCTTACTTTTGGTGGAGTAACACCGACCGCGTGGTATTTCGGTGCATCAAACCCTATTCACTGGTGGCTTACTCGGCATCTGACTATTCAAAATCTCAGCTTATCTAGTTAGGGTCTGATTCATTGGTACTTAGGGTTCATCGCCAGCCCTGTTACTGTAGTCGAGTAGGTCCTGGTAACTTGTAACGGATTCTAACCCTTAGCAGCCGTGTGGTAGGCGTATAGGTTATATCTTCATCTCTCGTATACCTAACCCTCTAGTGTCTGCCTTAAGGTACCAAGTGGAGATATTCCATAGTTTGAGGTATTGCCGGTATCCGTGTGCACTTGGCCTATAGAAGGTTAACGGTGTGGTGTTATTCCCTCCTTACCGTGGCTAGTAGGAGTTATCCATCAATGGGCTGGGGTCTTCAATAGGTCCTAATCTCTATGCCGGGACTCTACGCTGATCCAATCGTCATGCAAGTTTAACTGTAGTCTCACGCTCACCTGTCGTTTCGGTGTCGAACCGGATTCTCGCTCCCACTACGAGCGTATTACTGGTCTAATCAGCATCATCCATAGTAAAAAGGTCCGAAGAAAGGGTCGGGAACGGCTCGGGATCTAAGCTTCGTTCTTATTCTTCTGGGGCCTAACCAACAAACCAATAGTAGCTAGCAGTGGCCTTGTCAGTGGGTAAACGAACACGGCTAGTGGCGCAATAGTGGGCACAAGCAAGAGAAAGGAGTAAGAACTTTTTTGCACACCACGTTTTGCACGATGCCGATTATTGGACCCCCTCTTCCTGATCAGGAGGCGCTGGATGATAATAGTTTTCCCACTTTTCCGGACCCTTATCCTACCCTCCGGTCGGTTGAGTGGGTAGGTGGATATGCCCAAGAGCCAAGGAAGGGGGTCCTCTCCGAACTTCGGCCGCCACAGAGGCCTTTTTCCCTAGTAAGAAATTGAACCGACTTTGAAAAAACTCTTTTCGAGGGCGGAAGAAGGCTAGGTAAGTAGGGGGACACTGGGCTAGATCTTTCAGCAGCGAACCTAGCCTAGTGGTTGACGTTTGCTGCTTTGTAGCGTATGGATCTTAGTGCACGCGCTTCCCGCCGGGTAGCTACTACCCCGGTTTATGCCCAAGGCTCAAACCTACAAACCTCATTAGCCGCACTGCAAGGTGCTCAACACACCGATATCGTGGACAAACCATCGATTTATCCGTGATGGAGCACCCGCTACGACAAACAGAGTCGAGCCACAGCATTCCATCGGTAATGGAAGTTTATCCCTTAGCGCCGCCTCGGCTCAGCTGCAGTACAGCGTTATGCCGATGCCCTCTAGCCATTGACTGTCTTTATTGCTGCTGCCACAGGGGAAAAGGCTAAGAGACTTCCCCAGTGCCAACCTAGCCTTCTCTGCCTCTTAGGAAGGGCTGCGAAAGAAGGGCCCAGCTCCGCGCCTACGCTGCTGCCCTGGCATTCTTTCTCTATCATTACTCGCCGGGGTTCACTAAATGGACCCTGTGCCCTGCCGTGAACCACCGACACCCTCACTTGCTTGACCGGAAGCTCGCTTCGTGAACAGGATCTGTTACTGATTGCACTTCACGCGGCTGATCCCATTGATCGCCACTATCCCCTATTCCATAGGCTTTAAAACTCCCGTGCTTCACAAGAGATACTTAGAAAGAAGCCTATCCACCGGGCATGAAGCCGAAGGGTGAAAAGAAGGGGAAAGTAGAGAGGATGCAAAGGGAGAACTCTGCCCTGAGGGTTAAAGGGATAGCCCTGGGCCGAACACGGACTCGGCGCTTGGCACACCACAAAGTATTAATAATGCGCCAACTCCTCAACCTCCAGTTCTGTCGGTTGAGTGTCCTAACGGGCTGGGTGGCCGAAGGCGCGCCACCCTGAAGCCAGCCCCCCGGGTGGCCGAAGGCGCGCCACCCTGAAGCCAGCCCCCCGGGTGGCCGAAGGCGCGCCACCCGGGGGGTACGGGGGATGGCTAAAGGTTAGGGAGGTTATTGAAGGGGGTCTAGAGCAGGAGGCGGGAGTCCACTCTTGTCTCTGCTTAGCGAGGCGCTAAGCGGACGACCACTCTGTGGACCTTTTCGAGCCTTTAGCCACCCGGCCCGTCTTTCGCGATTCGACGTCACGTCAACTTGGTGATCGATCGTGTGACCTCGTCTTTGAATTGGATCAGTGAGCAGCCTTACGGACTGTATACCTCGTGATTCACTAGTGAATCGTCATCCGAGTTAACCACTGATTCATTACCGAACGCACACCGAGGCTAGCCCCTAGGGTTAGGCTTAGGGCTACACGAATCGGCGAGTAGCAGTCTGCCACTCCTCACATCGGAACCATTCCATGGATCGGCACGGCTGGCACCTCACCTCACTTGCTACCGCTCCCATAAGAGACTAGAGACTGACGACTCTTCACTCCGTGTCGTCACAGCGCTGATCCGAGTATGGCGATCTACTGATTGACCTGCTGTCGCCAACAAAACTTTACTTATACCGTCACGACATTGCATCGCTACTCGCGCTCTCACTATAAAGGGCGGCGTACTCACCAGGCTTGTTTGGCTTAGGAATTCGGATTCGCCATATCTTTCTTTTTCCCCTTCCCTCTAAAGTGGAAGGACCCGTTTTTCCTTAACTGCCTTCCTCCAACCTCTCCCCTCCTGCGCTCCCTTTTTAGCCTCCTCCCCGGTATGCAGGGCGAGACAGAAAAGGTCAAAAAAGTCGCTACGGGACACGAGAGCAGCCTTTGAATTTTCCCCCTGGGGTGGAGAGGGACTGGATTCATAATGGGTGGTTGGCCTGAATAAGGTATTGGACTATCTGCACTGACGGGGGCACTCCTCCTATTCACTATCACTGTCGTAGCTATCTTTCCGCTTCGTAGTCACTCAATCCCGGGCGGTAGGAGTCCATAGAATCAGGGGAATGGTTCACACACTCACCGGATAGGTAGTCGGACATTCTGGATCTATGAATCTACCATTCACCCTGCTATCGTAGTGCTCTCATTATTGATCGGTAGAGAATCTTCTCTGGGGGAATGGGGGTGAAGCTACGCTCCTCCGCCCCTGGGGTACTACTGGGTCACTCCCAAAGTGGAGCGCGTAGCGCCCGCGGAAAACGCTACGCGTTTTCGCAGCTTGGTTCCATGGTTCTGTGAGGTCTAGAAGGTGGCGAGATTTGAGATTCGTAATTAAAGGTTGCCAGTGAGCAATAAGCAAGCAGGTATCCGGTATCTATTAGCAGCAAGCGCAACTCGTAAATTCGCCAAAAATAGAGATTTGATGGACTTAGTGTGTGGCAGTACCCATTCCTTTTTCATGAGCCAATAACATCCTTTCCTGCTCTTTGAGTAGTAGTGGTAGTACGGGCTTCTATTCTATCGCCTTTCTCCCCCTAGTAGAGGAAGTGAAGGTTGCGATGTAGGTGTTTCACCAGCTGTGAACCGGGGAGAGATCTTTTAATCACCAGCCATTCCAAATTGGGGTTGAATAAGAGTTCTTCCTTCTAGGGCTAATTTCCACTGTTAACCAAAGCGCTAATCTCTTATTTCCTGTATTGCTCGTGAAAGATAGCTATTCAAAGATCGGGAATAAAGTATTGATAAAAGACTTTCTCTCCCTTATTACAAATCCCATGCAATCAAGAAGTTTCCTCCCCTTCGCTTGTTAGTCTTTTTGTTCCAGAGGTGGTCAGTAAGTGAGTAGGTAGTGAAAGGATACGCCGTGTTTTGCAGGTTAGGACTGAGACTATGACTCTGGGCAAGGAAGAATCAACGATTGCAACCCTCGCCCCCCGGCAGGTCCGAAGTGACATATCTATCACTCTACCTACCCGGATAGAACCAAACGAAGCTGGCAGTACAACTGAAGGCAACTTGCCTCGGCCCGTCCGGCGGACTGTCCCAAAGCGCAAGGAAAGAGCATCGAGACGGACGGCGGATTACCCGCTCCTGTATCGTCTGCCCCACACTGCACGAATAACCTTACCGAATGCACTTCCCACGCAATACGAAAGGCCTAACCCTCGTAACTACTCCATGCGTTATCTACCAACTAATCATAATGAAAGGGCAGACTGGCCAACTCATATCTGGCGCACATCCCAACTCGGATCTGTGCAGCGCACGCCTCTCAGTAATGACCACTCCCGTCCAATACGGCTAGCTAACTGTATTACGTATAGTGATGCGCTAGTCCAGGGAAGTGGATCGTATTATTTGCTCAAAGGTCTGGATCTGGTCGCCCGGTAACGAGCGTTTGTTGTGATAGTCTGTCCTCGAAACCGGTAGCTGCTCTGCCAGGTTCGAACCCCGGGCAAAGATACTTGCAGAGCCGCCATATAATATCTTGTCTAGTGATCCCGATATCTATAATCCAAGGACCAGTGGGGAACGGCAAGTAAAATGGGAAAGGCATTGCTGGTGAAAGGGAAAAAAAGAGGAGGTCACGGTGCACCAGCAGTGGCAGGTGTTCACTCCTAGAAAGAGGCCTCTCCGGTCCACCTTGCAGGTGCACCTAAAAAGAAATAAGGTGGGGACTAATAAAGGGGCCACCGCGCATAGCGCTTCCAACAACGGGAGTTGGGCCTAAGGCGGGACACTTGAAACACCCAAACATCAACGCAGAGGCCTCCAGATGGGCCTGGAAGGCCAGTGAACGATCGGTGAAGGGCCTGAGAATAGGGTCAGGCCCCCCCCGAGCCGGGTCCGCAAGGACACTCAATCACCCGGGGGCCCCCCGAAGGGGGGCTTGGCTTCAGGGTGGCGCGCCTTCGGCCACCCGGGGGGCTTGGCTTCAGGGTGGCGCGCCTTCGGCCACCCGGGGGGCTGGCTTCAGGGTGGCGCGCCTTCGGCCACCCGGGGGTTTACCCACTCAATCGAATTCGTATCGTAGTGACTGTCGACCAGGTTCCCTAGGCTGTATCCATGCAATGATCTTTTATTCGCTGGATCTCACGAGATACGTCGCACGTCGTTGTCCATAACTCTTGTCACCTGATTCGTGGTCATACCGAAAAGGCTATCATCCCTACACCCCACGTAACGCAGAGTACTTCCTATGTCGTGCCGGGCCTGCCTAGTTGGAAGGCTTTCGGATTTTATCCTTCAGTTCCTCGTCATCGATACCCCGCCGCGTTGACGACTTGGCCGCCTGGCATATCTATTTCTTCGTCATTCACGTTGCCGCTGCGCGGCGCTTCGCGCCTTCGGCTTCCCTCAATCGGCTTGTTTTTTCTCTCTATCAGAAGGCCTCATCGTCAAGGCGGGGCTTCTTCGTGTGGGGCCGACGACGACGATGAATGGAGCCCCGCGATAATCGTAACAGAGCGCCGGACCAACGAATCGCTCCGCCGGCCATAGTTGCTTGGAGCAGGACACGAAATAGGGATGTGGGATCGCCTAGCGCTTTCCAGAAGTGCTAGGCCCAGCGATTCTTCAGCCACGAGTCGAAGGCAGCCTTGAGCATACAACGTAGGGAATCGTACCGGGAGCGACGAACGGAGGAAAGGAAACCTCAGTGGAAGATGACCCGGATAAACCCGGGCTGATTTGTGGCAGCCGCCGGGTCGACGACTGCCGTTTCTTCTCCAATGGTTTCCCTGATTGCTGGAAGTTCTTCAAAAGTATGAAAGGCTGGAGGACTTTGTACCATCCATTCAAGCGTGGTGTAATTATGTTCAACAGCCCAAGGACTTGGAGCACACTTGATTCCACTGGTTAAAGTCATAAAGACTACTACGAAGGAACAAACAATCCCCACTACGGAAACGTAAGAGCCGAAACTACTCAAGGCATTCCATTCAGCGTAAGCATCTGGATAATCAGGAATGCGACGTGGCATACCTGAAAGACCTAGGAAATGCATAGGAAAGAAAGTAAGATTAACCCCGAAAAAAGTAATCCAAAAATGAATTTGCCCCAGAGTCTCTGGATACTGAAGACCCGATATTTTACCTATCCAATAGTAGAAGCCTGCAAATAAAGCAAAAACGGCTCCCATAGAGAGTACATAATGGAAATGTGCAACCACATAATAAGTATCGTGTAGAGCAATGTCTAGCCCGGAATTGGCCAAGACTATCCCAGTGAGTCCTCCTATGGTGAACAAAAAGAGAAAACCCACCGCAAATAACATAGGTGTTTTGTACTGTATTGACCCCCCCCACATGGTAGCAATCCAACTAAAAATCTTTATTCCAGTAGGCACGGCGATAATCATGGTGGCCGCCGTAAAGTAAGCACGTGTATCCACATCTAAGCCTACAGTAAACATATGATGAGCCCAGACAATAAACCCAAGGACTCCGATACTGATCATGGCATACACCATGCCTAGATAACCGAAGACTGGTTTTCTTGAAAAGGTAGAGACAATACTACTAATAATACCAAATCCCGGCAGAATTAAAATATAAACCTCTGGATGGCCGAAGAACCAAAAGAGATGCTGGTATAAGATAGGGTCCCCTCCTCCGGCGGGATCAAAGAAGGTGGTATTAAAGTTTCGATCGGTTAATAACGTGGTGATTGCACCTGCCAGTACTGGAAGGGATAGTAGGAGTAAGAATGCTGTCACTAAAACAGACCACACGAAGAGGGGTAATCTATGCATGGTCATTCCAGGTCCACGCATGTTAAATATGGTAGTGATGAAATTAATAGAACCTAAAATGGATGAAACACCTGATAAGTGAAGACTAGAAATGGCTAAATCAACAGCTCCTCCAGAATGACTGGTTATACCACTCAAGGGCGGATAGACTGTCCACCCAGTGCCGCTACCCACCTCTACCAAAGCTGAGCTTAATAGAAGCAACAGCGAAGGCGGCAACAACCAAAAGGAAATATTATTTAATCGCGGAAATGCCATGTCGGGTGCACCTATAAGAATCGGAACGAACCAATTCCCAAATCCACCTATCATCGCCGGCATAACCATAAAAAATATCATTAGAAAGGCATGAGCCGTTATTAACACATTATAAAGTTGCCCACCAAGAATTTGATTGCCAGGTTGTGCTAATTCCATACGGATTAGTACCGAGAAGCATGTCCCCATTACTCCGGCCATGGCACCGAAGACTAAATATAGAGTCCCTATATCCTTGTGGTTCGTGGAAAACAGCCATCTTTGTGCCAAATTGTTCATTTCAACGGAATCGGTTTTTTCCTGGGGAATAATGCGATAGCCTCCTTCGTATTTACCGGCCACCTGTCTTGCGCCCCATTAGCGCCCCCACCCGCTTTAGAGATGGTGGTGGGGGTCTTCATGAATCCATCGTTGAGAGCCTAGAGAGGTGGGTACCTCGTCGATGGGGCCGGGCAGGCGGCTTCCGCTTCGCGGAAGAGCCACCGCAGCAGTGGTGCCCCGAAACACCAAACCCGCCCCACTTTAGAGATGGTGGTGGGAACTATTGTGCGCGTAGCGCTTCACTTCTGAGGCGCCCGGCTGGCAGCGGCCCTTTATATAGAAGGGCTGGGGGCGGCCCTAGCTAAGCGCTACGCGCCCCCTTCGGTCCCTTGCTTAACTTAACTCAGCCCACCGCCCATTCCCGTTGGGGGGGACGAGAGTTGGGCCATAGGCCAACTCCCTACCCCAGCAAGTGGTCCATTAGGGAAACCAGGTTGTAGCGCTACGCGCTACCCGGGCCCGCCTGCCCCGGGCCACCTCTCGACGTTGGCTGAGAGAAGGCCGGCCCTAGCAGAAGCAAGGCACGCTAGCACGCGTAGCTGCCGGCCGAGGCCCGCCAGTTCGATTGCGAAAACGCGTAGCTACGTGGGTGGTACGGAGGTGGCAGGGACAATAGTGCGGCCACCTACTAGGCGCTAGCGGAGCTATAGTGGGCACTGTGACCACGATAGCGAAGGCGGCGCTTTGCTTCGGGCGTTTCACTATAGTGCCCATACCCGGCAGCTAGGGCTGCCTAACGCCCTGCCTACGCCCGCTTCTAGCCCGGGAAAAAATCCACTATAGTGCGAGAACCGCATGCCCTCTCCTTTCAGTCGAGTGTCTGTCAACCTGGTGGGTCGGGGAGGTACCCTATCCTTTCAGCAGTCGAGTGCCCAAGTGGCATGGTGGTGCCGCGCGCCGCTACCTGACCCATCATCCAGATGGGGTGTCCCGTAGGGACACCGCCAGCCCCCCTCAATCCCCCTAACGGGTGATTGAGTGTCCTTGCGGACCCTATCGGGGGGCTTGGCCCTCTCCGCCTCCCCGTTCGAACGAGGACTTCGAAGTGCTCACCACTTCGAAGGCCCCCCACCATTCTGAAGAAGTGGGTGGGGGGGCTAGGCTAACAGCATTTCCGTTGTGTTGGCAAAGCCAACACTGCGGGCAAAGCTAGCCGCCCACAAGAGCCGGAGGCGTAGGCCGCTAGCGTTTTCCTGGGGCCCCTCGATCTTCGGTCCTGTTTGTGAAGGTTGCCGGTAAAACTCCGGCAATGAAGCGCGCTACGCGCGCCGAGCTAGCGCGCCCGGCGCGCGCGGGGCCGTCATCAGTGCGGCCGCTTTGCGCGTAGCGTGGCCCCACCCACGATAGCGAGGCTCCGCTTCGCTTCGCGCTCCCAGCTAGGCCTGAACTCGTTCTGGCTCTGGCTGCCGGCGCTGCCACTGGAATGTGCTTGGTTGATGAAACCGGCCATGGAAAAGATTGAGTTACCTACTACTGGATTCGAACCAATGACTTTCGCCGTATGAAAGCGATACTCTAACCCCTGAGTTAAGTAGGTTGGGCTTCCGGTCCCATAGCAGCCCGTTGTTCCAGCGAGCCTCGGAAGCCCTTCATGAATATGCCATTCTATCTACAAGATTTTCTGTCAATTCCTGCCTGTTCGAGTAAATCGTCACAACAATTTTCCTGCTGGAATAGGGGTATGGTAGAACCTAGGCTGCCGTGCGGCACTGACGAGGGTGCAAGTAGAGGATATAATGTTCTTCGAGAGTGATGGGCGACTCACCACACTCCACTGGAAAAGGAGAGGGCGCAGAAACTACAGCGAGGCGAGAGCGGCCACCAAGCATCTTCGTAGCCCATGCACCCATGCTCCTCCCACCACCACGTATCCCCATACTGGTATCAGTCAATAATTCGTTTAATTAATGAAATGAGTGATAGATATGAGAAAATGCGCTTGTACGGGTTGTCCATTGCAGTCTACAGCGTAGAGGGTTTATCCAGCCATAAAGAGCTGGATACAACCTTGATGAAGGAAAGTGTCTGGTCTGTGATGAGCAAGCATAGTCGTCTCTCTACAGAGGTTTGTACCATAATGTCTAGTGTAACGGAAGGCGCTATGAGCAGTGGAAAAGCTAGCATGACTTCAAGTGCAGCAGACTGGAAGGACGACTTCATATCTAGTATGAAACCGGATAAGAGATCTACAGGCTTCATAACAGCCGACATCGAGACGGTGTTATCAAACAATGTGCACGTGCCATATGCATTAGGCTATCGTTTCGCCGGGGAATATGGGAGTCCCATAACAGAAGGGAAGACTATAACCTATTTCAGTGAAAGCTACTCGTACTTAGGTACCTTCAAGGAAAGGAGCACCCAAATGTGTAGGGACTTCATTAAAGGATTAGTGGCCTTTGCCAAGTCATACGGCGTGAAAAGGGTGTATTTCCATAATCTATCCCGCTTTGATGGTATCCTATTATTGAATAAATTTGCTAAAGGACAATAATTGGATAGTTAAAACTATCATAAGGGAGTACCATATATACAGAATAACAGTCTACGATAGGACAAAGCCCAAAACCCCATTGCTTTACTTGCAAGATTCTCTAAAACTATTGCCTGGTAGTCTGAGCTCCCTAGCCCGTACTATGTATGTGTCCTGAATTGGGTGGCCCCACGAGTCTATAAATGAGGAGAATTTAATAGAGAATAAGTCTTTATTGCTCTCTTATTTAGAGCAGGATATCCTAATATTGGCGGGAGTGCTTAGGAAAGCACAAGAGAAGTACTGGACTCGTTTTCAAATAGACATAACAAAATGCTTGACGGTGTCGTCAATGGCAATGAAGATATTTCGTACTCATTACTACCCTAAGACATATCCGATATATCGCCCAAATCCGAATAGGGAAACCTTTATTCGTAGAGGTTATTATGGAGGTCACACGGACGTATACAAACCGTATGGGAAGGATCTATTCTATTATGATGTAAACTCGTTATATCCATACGCGATGACAAAGCCAATGCCAGGTGGCTCTCCCGTCTGGAGAGACTTGAAGGGCTGCGATCTAGAGCCACTATTTGGTTTTGTGGAAGCTAGAGTAGAATGTCCAGAAAGCCTAAAGGTGCCTTTACTACCGTATAAAGACCCTAAGACGGGAACTCTGCTATTCCCTACCGGTACCTTCACAGGTGTGTACTTCACTGAGGAGCTAAAATTGGCAAAAAGACTAGGTTATAAGGTGCATCCAATACATGGATATCTCTTCGAGAAGAAGGAGAGCCCTCTCTCTGAGTTCGTGAGGGAAATTTATGAGGAGAGGAGGGAAGCGAAAACTCGTGGAGATGAGGCATTATCTTATATGAATAAGTTGATAATGAACTCTTTATATGGTAGGTTTGGTATCAAGCCTGAAGGTAACATAACAGAAATATGTGAAGAAAAAAGGGCTAATATGCTAATGTCCAATTTCGAATATACTCTAGCTGAGCCTCTCAATGAGAACTTATATATAATAAGTTATACAGGCAAGCTTCAAAGACTTGAGGACTCTCCCAACGATGAGGAGATATCATTAATAGAGCATTATTCAAAATCACGATATGCCGGTTCTTCATCTGCGGTACAGATTTCGGCTGCAGTAGCAGCATATGCTCGAATACATATGTATTCTTACATATCGTTACCGGGTTGCTACTATACAGACACAGATTCTGTGGTGTTAGATAAACCTCTTCCAGAAGAGGAAGTGTCTTCATTAGAGTTAGGGATGCTAAAACTGGAACACAAGGTAATGGAAGGGTTCTTCCTAGCCCCTAAAAGCTATGCCTTGCAGGTGTTGGAGGGTAATATCGTACGGCATAAAGGTCCAGCCAAGGGCTTGGTAAACCTGAAGTGGTTCCAGGATCAATACCGCAATTTAAATAGAGTAGAAACCCATAGTTTAACCGCCAACTTCCGGGTAGGTTGGAAAGATCTCAGCATTTCCCGCAAAGAAATATTGTTGAATCTTGGTATCGACCCTTCTACTAAGAGGGATCTCGTGTTTGATGAGAAAGGTTTATGGGTGGACACTTTACCTAAGAAGGTTTCAGAGTTGCAAGCCCTTAAACAAGAGCTAGAAAGGGCTCAACAAGAGTTAGAAAGTGCACAACAAGAGCGAGAAAGGGCTCAACAAGAGTTAGAAAGTGCACAACAAGAGATATCTCTCTATAAAAAAGAGATATACTCTCTTAAAGAGAAGATCAACCGGCCAAGCCAAACCACAGAGTATAAAAGACCTATATGGTCAAGGAAAGAAAGCCTCAAGGCCGGTACTAATAAAGGTTCCGCAAACCCAGGTGGTAAAAAGCCAAAACCAGATTCGTAAACCCGGTAGGTAGTCTTTCGCAGTAACCCGGTAGCCGCTCCTTTGTTTGACCGCTTAGCCGGCAGTTGGGTATCCAGTGTTTTTGCGGTAGCCTTTCGCTGTTACAAAGAGCCAAAGAGTACTCTGCCGAAGCCACCACTTTTCGCCTTCTCGTTCGGGCCTTTGCAGCCAGAAGAATCAACAGAGAGGCTTTATTGGGCTACGGCCCCTATTCCCCATGGAGGTCCATCCCTTTCGGACTGCTACGGTTACCCAGCTCGGGCCGCCCCAGCATAGATTATAAGCTCGAAGGCCTTCGCACTCCCACCCGGCCCACAAAACCGAAAGAGTGAGCCTACCCTTTTCTTTGTCCGGAGAACGTAGCTCTTCCTTTGAAGCATCCGGTCCCTTGCCTCCGGCCGTTCGCATTGATCATCCCTATCGCAATGGTATTAACGGCAAGGCCAGCTTTCTCACAGTCGGCGTCATTTCTTTTTTCCGAACGACTCTTCGTTTCTCGTCCCTCAGGTGACACCCTTACCGCAGAGGATAGAGGGGGAAAGAAGCATTATATTCTCATCAATTGTGTCAGCCTTATTAGGATGAGAGTGAATCTGGTTAAGTGGTACTATGCAACCAAGGGCATGAAGGATGCGGTTGTTGAAGGACAGCTAGGGTTGTTTTCAGGCGCCTTATTGACGTCTCTGCCGGCTAATTACTTGACCTTCTCTATGGCTCTATAGCCAGTGGGGCAGGGTCGATTGTTCACCTGCGCTGCCTTCTGACTTCACTTGCTCCTTCTTTCAGCCCTGGAGGAGATCCAACCTTTCCTGCCCCTATGGGGACCGCCCCCTTCAGAAGTGCCCCGGGTAAAGGGTAGGGCAAGGGCACCTGAACTAGTGAGGGAGAGGTAGTAGAATAAGCAGGTGGAAAAAAGCGTTTGCTATGCTCGAATAGGAGCGATGGCCTTACCCAACCAAAGCACGGGTCAGGCAAGCCCGGCAGGCTTCCCTAGGGTGTCCTTAGCCTGTCCAACAATCACGTATATATAAGCTTCGCTGCGCTCATGGAAGCCGGGCCGGTAACCTCTTTCTATTAGACCAGATTTTTCCATCTGTCGGCTCTTGTTTCAGCCTTCTTAGGATAGGCCGGTGGAAGAGAAAGGTGGTTGGCTACTGGAAAAAGTGGGCCGGTAACTTCGACGGCTGAAGGCTCAAATGGAAGAAGAGTAGCTAGGCTGCCTGCCGCTTTCCAGTAGCGCTAGGATGAACGCAATTGCATTCTCATTACCCAATTCTAGCAACAGCTAGGTTGGCCTAACCACTTAGGTTCGCTTGGTCTAGGGTTGTGGAACACCTCAAAAAAGATGAAATACCGATTCAGCTATCAGCTATTGGTGGAAGAAGCTACTACTTTGCTTTTTCCCTAACCTAAACCTCTGCTCCGGGATTGGAAACTATCTCAAATTGACTGAGCGTCGGACGGACGGGGCCGAGCCCGGCTACGTGCCTGCTGCTCGGGATCCGTGACAAGGCAAGTTTTAGATGCCCCTCCCCATAAAGATCTTCGGCCGGTAAGTGCTCATTCCTTCTCAGTCGCGAGAAGAAATTGCATGCGGTTCGTATTTCCAACCGGGGATCGAGAGAGTTCTTTCTATGTCATCAAACACCTCGACCGGAACCCTACCAGACGCCGAGCAGAAGGCAAGTTTGAGCTATTACCACTATAATGGTGACTCCGGCCAGCCACCGGCAGCTAAAGGAAAAAGAGGCCCTCTCCCCCTTCCGTAGATACACCGAATCCGGAGAATGACCTTGAAATCACGTAAAGCGAGGAAAAGGGAGAGGGGATACGTCTTGCCGCATGTTGTCTCTGATGAGGCGGTGGTCTACCGAGAATGTAGTGTTGCCAGACTCTCCGAGTTCAGACACGAGTATGCGAGCGCAGTTACCAGAGCGGCAGGAGGTATGCTTTATTGGTGGTGGAATCAACACATCTCCACCCGGCACTTCTGCTCATCGTACCCGGCACCTATCGCCTTCTTTCTTCTCCAACTTCGTCCTTAACTGGGTCGGGCGCTCCCGCACCCAAATACTCTGAAATGTGAAACAGTCGGCTTTCTCTTGTACAATACCTGGTATTAGAGAGAAAACCAACTTCGCTTGAGGCGGATTTGAGGGCGGGTCGAATAAGTTCCGGTGGTGGGGTAATTAATTCGTGTGATTCACCTACCTACCTCCTACCTGTCCGGTACACCCACCGATGGAGTGCCATGTTGCTTTAGTTGCTCCTATGTTCGTTAAGCCTTACTCGACTGGCTTGCCGGGGTTGGTTCGTTCTCTCATCCATCGTTACGGCTATAACCACTAGTGGGTAGCAGCCGCTAACCTGACGTAGCCCACTATTATGCCGTTGTTTAGCGAAAAGCTGGCTTCCTGGATGAAAAGGGAGACAGCATTTGTACCACCTTTAAGGATACAGGGAAGGTTCGGCAGATTCTCTGGGCTGGCTAGTTCCGGGACTGAAGGGTAGAGTAGGCGCCGCCCATCCAAGCGCCCTTCTAAAGGTGGTAGTGACCTAAAAGAGCAGGTGACTTTGGCTAGGGAATTCATTGCTTCTGGGCCGAAACCGAATCATGGAGTAAGTAGTAGGTGCGCCTAACGTGCCTTGTTAGGCTACAAATTCCTGGGGCCTTCAGAACTTAGAACTAGTAACAAATCTGTGCTCCGCCTGGGAGTGGCGGATTCGTCGTAACCCTTCCCCTGGCAGTGGCAACCTCTTTGGCTGGCTAAGCGGTGAAGCGGAAGCGGACCGCGGTCCACACTACGAGAAGAGGGCTACGGCGCTATGCGCTGTAGCGGAAGAGAGGTTGCAGGCGGGGAGAAGAAGTCTTCTTCGCGGACTAGCCACGCGCAGAAACGCGAAAGAGGCACCGCCTGAGTTCGAAATGTTTTGCTTCTTTTCCTTAATCTTATTCCACGCACGTAGCGCTTCGCCGCTACCGCCCCACCTCTTCTGAAGTTGTTGCGCGCTTCCACGCGCTAGTAGCACTCCCCTACCCGCATACCATTCCTTGGAAAAGGATTTAAGGGTGAAGAAAGCTTCTTAAATGAACTAAAGACTAAAGTCTGGGAGATACTGGCAATGAATGGGCTTATTTCCCTGATCTGGAAAGCTCCTCCAAATCTTGTCGTGCGAAGGCGCTCGACTAGGCGCGTAACAAACCATGGATACAGATTCACAGCACTTAAGTGCCTTTCGCGGTCCGAGTAAAGGGACAAAAGGGGGCCGACACTGAAACAATTCTGGTCGAAGGTAATCACATTCCTTATGCTGCAGGGTGCATGCGCGTAGACGGGCCTACCACCTTTTCTTCGGGTATGACCTTATTTAGCGAGGATTATTCAATAGAAATTCCCACGTCATTTCAGGAGAGGAGTTAATTAATCTGGGGCTTTAGTCACTTGTTGGGGTAGGGGCCCGGGGATTGGCCCCCAGCAAGGGATTTCTTTTTAGAGAGCCTCCCTCATTAGCGCTACGTACGCGCATTTTACGGTATTTATTCTTTGGCCATTTAGTCCAGCCTAGTAGCAAAAGTGAATAATCGCTTCTTTCCGTAATAGAACGGTATTTATTCTTTGGCCATTTAGTCCAGCCTAGTAGCAAAAGTGAATAATCGCTTCTTTCCGTAATAGAACGGTATTTATTCTTTGGCCATTTAGTCCAGCCTAGTAGCAAAAGTGAATAATCGCTGGGTCCCCAACAAGCCCCAACAAGGGATGATATTTCTACTTCTTATGCTTGGTGGTAGTGGCGACAGCTTGGCCCCAGCAAGGGGGCGGGAGTTGGCCTAAGGCCCCTGGTCCCTATATCTACCTGTACCAGTATCTGGGGGATCAAAGTGTCCCTAACCTGTCCTAGCTCTGACTAAAGTCAAGAGGTGCCAAGGTCCAGGAAAAGGCGGGTGTAAAAGTACTACCGCCCCAAAGGGGGCGGTACTCGTCGGGGAAAACGGGGTTCGAACCCGCGACTTCTGGCGTGACAAACCAGCACTCTAACCAACTGAGCTATTTCCCCATTCGACGAGTGCGAACACTTGGTGAAGGGGGAAGCGCCGCTGTAGCTTCCCGGCGCCACTGTGGTCGGCTTCTATATACGTGACTTTACCTCTATCCACAATAGCGATGATTTGACCCCTTTTTTCTGCCTCTTCGCGCTCCACGCTACGTCCACTTTACCCACGCCAATTATCCTGACTCGGAATTCACCCGGGGAAAAAGGCACCTCACTCCAGCAAACAACTATACAGCCTAACCTGATTCCAGGCTGCCGTAACCCAGACCACGGCAAGAATAGGGAGCGCCCTTACCTAGGATCCTAGAGGGGGAAACTCTGTTGAACCATTTTCGACTTGCGCCGTGCCGGCGCACTAGTGTCACGATCCCCCGGGGACGATAGGAGAGAGTCAATTTTCTACAGGCGAATTATTCACCTTGTTCCTTAGTAGCTCAGTGGTAGAGCGGTCGGCTGTTAACCGATCGGTCGTAGGTTCAAGTCCTACCTGATGAGGAGCTTTCCGGAAAGTACGACAAATAATTTGGGGCCTCTAGTGCCCTCCCCCGGGTCCACCACCAGCCAGACACTCGACTGAAAGGAGAGAATGATTCTGGCTGCTGCTGAAGGCCCACGGCAAGGAGTGGTGGCCTAAGACACTCGACTGAAAGCGGGCACTCCCATTCAGTAAAATCCCAGCCACTCGCATACAGCTGGCTGGGAAGTCTCATTCCCAACTGCCGGGCCGGTTTTTGATACCGACACGCAAAGGTTCGAATCCTTTTACTCCAGGATCCGCCAGGCATTCACAGCATTGCTCATTCATAGCCAAATTGTCATGGAGGACCTCGATATTCCAACTGCCGTCCGTGGCAAAAGTGATCAACCACTTTTACTACAGGGAAGGAAGGAAACACTCGAGAACGAAATCGAGTGCTCTGGTCAGCCACCAGCATCTGAGTCAGCAGAATCGCCCGCTTCTGGCGGGTGGGCAGCAGGGCAACAAAGGCATAAGAAGCAAAGACATAGGCTGTGGGCACTAGTCATATTAGCGGTGGAAGAGGTATGGGCTGCTGCATAAGAACACAGTTCACCCGCACTCTCTAGAAACAACAACAGAAATAATCCGGTCTGGGATAAGCGCTAAGTCCAATCCCAATTGCTACTTTGGAAAAACCAGCACTAATGGAAGCAGCGAAGGTAGCACCACATGTAAAGTAGACCCCCCACCTATGCAAGCATCATTTCTTCCAGTTCGTACGGTCCCAGAAGCCCACCACCTCCGCCCCCTACGGAAGCTGGCGGCACTTCAGTGCCCCGGCCTTAGCAGCAGCTGGCTAGGCCACCCTTCTCGTAGTGCATTTCTTGTGGTGGTGATGGGCCGGCCGGGGACGGGAGTTGGAATCTATCACGCAACCACCACACATTCGATCAATCCGGGCGGCTACCAGGGCAGGGTGTCCCGTAGGTGTCCCGTAGGGACACCCTGCCCTCAATCAATCGGCGTCTGCTATATGGCGTAGGACTCATAGAGGCGCGGTTGAATTGGCGTAGGACAACGCTAGTCTACAGCAGCGGGTGGACTGGAGTAGGACAGCATTCCGTCGAGGCCGTGGCCGGAGTCTCTTCCCATCCACCAGAGACGGTGGGAGATGGGCGGACCTTACAGGTGGGGCGGGGCCCAAAAACACTACGATAGATGTTTCGACTAGCGCGTAGCAGCGACGGGTAGGTGGTGGTGGGGAATTCATTCACTAACCTGCGCTACGCGCTTCACGTTCCACCACCCCCTTCAGAAGCGCTACGTGCCCCCCCCTGCCCCTAGCCCAATCTACTTTCAATCAGAAAGGGCAAAATTGAGCGCGCAGTAGGAGCGGGCTGAGTCGGTATTCGTCTACGAGCAGTAGTAAGTGTGGTAGGTATCTGTTAGTGAAGGCGTATGCCGTAGCGAGAGATTGAACTGTTGAATATCAACACGCGCTAGCGCATGCAGATGAGTAGATACGTGGTGAGTTAACGTCGCTATCGGTCATTTCATGTCACTCAGCTCGGAGGGAGGCTTACTTTTGGTGGAGTAACACCGACCGCGTGGTATTTCGGTGCATCAAACCCTATTCACTGGTGGCTTACTCGGCATCTGACTATTCAAAATCTCAGCTTATCTAGTTAGGGTCTGATTCATTGGTACTTAGGGTTCATCGCCAGCCCTGTTACTGTAGTCGAGTAGGTCCTGGTAACTTGTAACGGATTCTAACCCTTAGCAGCCGTGTGGTAGGCGTATAGGTTATATCTTCATCTCTCGTATACCTAACCCTCTAGTGTCTGCCTTAAGGTACCAAGTGGAGATATTCCATAGTTTGAGGTATTGCCGGTATCCGTGTGCACTTGGCCTATAGAAGGTTAACGGTGTGGTGTTATTCCCTCCTTACCGTGGCTAGTAGGAGTTATCCATCAATGGGCTGGGGTCTTCAATAGGTCCTAATCTCTATGCCGGGACTCTACGCTGATCCAATCGTCATGCAAGTTTAACTGTAGTCTCACGCTCACCTGTCGTTTCGGTGTCGAACCGGATTCTCGCTCCCACTACGAGCGTATTACTGGTCTAATCAGCATCATCCATAGTAAAAAGGTCCGAAGAAAGGGTCGGGAACGGCTCGGGATCTAAGCTTCGTTCTTATTCTTCTGGGGCCTAACCAACAAACCAATAGTAGCTAGCAGTGGCCTTGTCAGTGGGTAAACGAACACGGCTAGTGGCGCAATAGTGGGCACAAGCAAGAGAAAGGAGTAAGAACTTTTTTGCACACCACGTTTTGCACGATGCCGATTATTGGACCCCCTCTTCCTGATCAGGAGGCGCTGGATGATAATAGTTTTCCCACTTTTCCGGACCCTTATCCTACCCTCCGGTCGGTTGAGTGGGTAGGTGGATATGCCCAAGAGCCAAGGAAGGGGGTCCTCTCCGAACTTCGGCCGCCACAGAGGCCTTTTTCCCTAGTAAGAAATTGAACCGACTTTGAAAAAACTCTTTTCGAGGGCGGAAGAAGGCTAGGTAAGTAGGGGGACACTGGGCTAGATCTTTCAGCAGCGAACCTAGCCTAGTGGTTGACGTTTGCTGCTTTGTAGCGTATGGATCTTAGTGCACGCGCTTCCCGCCGGGTAGCTACTACCCCGGTTTATGCCCAAGGCTCAAACCTACAAACCTCATTAGCCGCACTGCAAGGTGCTCAACACACCGATATCGTGGACAAACCATCGATTTATCCGTGATGGAGCACCCGCTACGACAAACAGAGTCGAGCCACAGCATTCCATCGGTAATGGAAGTTTATCCCTTAGCGCCGCCTCGGCTCAGCTGCAGTACAGCGTTATGCCGATGCCCTCTAGCCATTGACTGTCTTTATTGCTGCTGCCACAGGGGAAAAGGCTAAGAGACTTCCCCAGTGCCAACCTAGCCTTCTCTGCCTCTTAGGAAGGGCTGCGAAAGAAGGGCCCAGCTCCGCGCCTACGCTGCTGCCCTGGCATTCTTTCTCTATCATTACTCGCCGGGGTTCACTAAATGGACCCTGTGCCCTGCCGTGAACCACCGACACCCTCACTTGCTTGACCGGAAGCTCGCTTCGTGAACAGGATCTGTTACTGATTGCACTTCACGCGGCTGATCCCATTGATCGCCACTATCCCCTATTCCATAGGCTTTAAAACTCCCGTGCTTCACAAGAGATACTTAGAAAGAAGCCTATCCACCGGGCATGAAGCCGAAGGGTGAAAAGAAGGGGAAAGTAGAGAGGATGCAAAGGGAGAACTCTGCCCTGAGGGTTAAAGGGATAGCCCTGGGCCGAACACGGACTCGGCGCTTGGCACACCACAAAGTATTAATAATGCGCCAACTCCTCAACCTCCAGTTCTGTCGGTTGAGTGTCCTAACGGGCTGGGTGGCCGAAGGCGCGCCACCCTGAAGCCAGCCCCCCGGGTGGCCGAAGGCGCGCCACCCTGAAGCCAGCCCCCCGGGTGGCCGAAGGCGCGCCACCCGGGGGGTACGGGGGATGGCTAAAGGTTAGGGAGGTTATTGAAGGGGGTCTAGAGCAGGAGGCGGGAGTCCACTCTTGTCTCTGCTTAGCGAGGCGCTAAGCGGACGACCACTCTGTGGACCTTTTCGAGCCTTTAGCCACCCGGCCCGTCTTTCGCGATTCGACGTCACGTCAACTTGGTGATCGATCGTGTGACCTCGTCTTTGAATTGGATCAGTGAGCAGCCTTACGGACTGTATACCTCGTGATTCACTAGTGAATCGTCATCCGAGTTAACCACTGATTCATTACCGAACGCACACCGAGGCTAGCCCCTAGGGTTAGGCTTAGGGCTACACGAATCGGCGAGTAGCAGTCTGCCACTCCTCACATCGGAACCATTCCATGGATCGGCACGGCTGGCACCTCACCTCACTTGCTACCGCTCCCATAAGAGACTAGAGACTGACGACTCTTCACTCCGTGTCGTCACAGCGCTGATCCGAGTATGGCGATCTACTGATTGACCTGCTGTCGCCAACAAAACTTTACTTATACCGTCACGACATTGCATCGCTACTCGCGCTCTCACTATAAAGGGCGGCGTACTCACCAGGCTTGTTTGGCTTAGGAATTCGGATTCGCCATATCTTTCTTTTTCCCCTTCCCTCTAAAGTGGAAGGACCCGTTTTTCCTTAACTGCCTTCCTCCAACCTCTCCCCTCCTGCGCTCCCTTTTTAGCCTCCTCCCCGGTATGCAGGGCGAGACAGAAAAGGTCAAAAAAGTCGCTACGGGACACGAGAGCAGCCTTTGAATTTTCCCCCTGGGGTGGAGAGGGACTGGATTCATAATGGGTGGTTGGCCTGAATAAGGTATTGGACTATCTGCACTGACGGGGGCACTCCTCCTATTCACTATCACTGTCGTAGCTATCTTTCCGCTTCGTAGTCACTCAATCCCGGGCGGTAGGAGTCCATAGAATCAGGGGAATGGTTCACACACTCACCGGATAGGTAGTCGGACATTCTGGATCTATGAATCTACCATTCACCCTGCTATCGTAGTGCTCTCATTATTGATCGGTAGAGAATCTTCTCTGGGGGAATGGGGGTGAAGCTACGCTCCTCCGCCCCTGGGGTACTACTGGGTCACTCCCAAAGTGGAGCGCGTAGCGCCCGCGGAAAACGCTACGCGTTTTCGCAGCTTGGTTCCATGGTTCTGTGAGGTCTAGAAGGTGGCGAGATTTGAGATTCGTAATTAAAGGTTGCCAGTGAGCAATAAGCAAGCAGGTATCCGGTATCTATTAGCAGCAAGCGCAACTCGTAAATTCGCCAAAAATAGAGATTTGATGGACTTAGTGTGTGGCAGTACCCATTCCTTTTTCATGAGCCAATAACATCCTTTCCTGCTCTTTGAGTAGTAGTGGTAGTACGGGCTTCTATTCTATCGCCTTTCTCCCCCTAGTAGAGGAAGTGAAGGTTGCGATGTAGGTGTTTCACCAGCTGTGAACCGGGGAGAGATCTTTTAATCACCAGCCATTCCAAATTGGGGTTGAATAAGAGTTCTTCCTTCTAGGGCTAATTTCCACTGTTAACCAAAGCGCTAATCTCTTATTTCCTGTATTGCTCGTGAAAGATAGCTATTCAAAGATCGGGAATAAAGTATTGATAAAAGACTTTCTCTCCCTTATTACAAATCCCATGCAATCAAGAAGTTTCCTCCCCTTCGCTTGTTAGTCTTTTTGTTCCAGAGGTGGTCAGTAAGTGAGTAGGTAGTGAAAGGATACGCCGTGTTTTGCAGGTTAGGACTGAGACTATGACTCTGGGCAAGGAAGAATCAACGATTGCAACCCTCGCCCCCCGGCAGGTCCGAAGTGACATATCTATCACTCTACCTACCCGGATAGAACCAAACGAAGCTGGCAGTACAACTGAAGGCAACTTGCCTCGGCCCGTCCGGCGGACTGTCCCAAAGCGCAAGGAAAGAGCATCGAGACGGACGGCGGATTACCCGCTCCTGTATCGTCTGCCCCACACTGCACGAATAACCTTACCGAATGCACTTCCCACGCAATACGAAAGGCCTAACCCTCGTAACTACTCCATGCGTTATCTACCAACTAATCATAATGAAAGGGCAGACTGGCCAACTCATATCTGGCGCACATCCCAACTCGGATCTGTGCAGCGCACGCCTCTCAGTAATGACCACTCCCGTCCAATACGGCTAGCTAACTGTATTACGTATAGTGATGCGCTAGTCCAGGGAAGTGGATCGTATTATTTGCTCAAAGGTCTGGATCTGGTCGCCCGGTAACGAGCGTTTGTTGTGATAGTCTGTCCTCGAAACCGGTAGCTGCTCTGCCAGGTTCGAACCCCGGGCAAAGATACTTGCAGAGCCGCCATATAATATCTTGTCTAGTGATCCCGATATCTATAATCCAAGGACCAGTGGGGAACGGCAAGTAAAATGGGAAAGGCATTGCTGGTGAAAGGGAAAAAAAGAGGAGGTCACGGTGCACCAGCAGTGGCAGGTGTTCACTCCTAGAAAGAGGCCTCTCCGGTCCACCTTGCAGGTGCACCTAAAAAGAAATAAGGTGGGGACTAATAAAGGGGCCACCGCGCATAGCGCTTCCAACAACGGGAGTTGGGCCTAAGGCGGGACACTTGAAACACCCAAACATCAACGCAGAGGCCTCCAGATGGGCCTGGAAGGCCAGTGAACGATCGGTGAAGGGCCTGAGAATAGGGTCAGGCCCCCCCCGAGCCGGGTCCGCAAGGACACTCAATCACCCGGGGGCCCCCCGAAGGGGGGCTTGGCTTCAGGGTGGCGCGCCTTCGGCCACCCGGGGGGCTTGGCTTCAGGGTGGCGCGCCTTCGGCCACCCGGGGGGCTGGCTTCAGGGTGGCGCGCCTTCGGCCACCCGGGGGTTTACCCACTCAATCGAATTCGTATCGTAGTGACTGTCGACCAGGTTCCCTAGGCTGTATCCATGCAATGATCTTTTATTCGCTGGATCTCACGAGATACGTCGCACGTCGTTGTCCATAACTCTTGTCACCTGATTCGTGGTCATACCGAAAAGGCTATCATCCCTACACCCCACGTAACGCAGAGTACTTCCTATGTCGTGCCGGGCCTGCCTAGTTGGAAGGCTTTCGGATTTTATCCTTCAGTTCCTCGTCATCGATACCCCGCCGCGTTGACGACTTGGCCGCCTGGCATATCTATTTCTTCGTCATTCACGTTGCCGCTGCGCGGCGCTTCGCGCCTTCGGCTTCCCTCAATCGGCTTGTTTTTTCTCTCTATCAGAAGGCCTCATCGTCAAGGCGGGGCTTCTTCGTGTGGGGCCGACGACGACGATGAATGGAGCCCCGCGATAATCGTAACAGAGCGCCGGACCAACGAATCGCTCCGCCGGCCATAGTTGCTTGGAGCAGGACACGAAATAGGGATGTGGGATCGCCTAGCGCTTTCCAGAAGTGCTAGGCCCAGCGATTCTTCAGCCACGAGTCGAAGGCAGCCTTGAGCATACAACGTAGGGAATCGTACCGGGAGCGACGAACGGAGGAAAGGAAACCTCAGTGGAAGATGACCCGGATAAACCCGGGCTGATTTGTGGCAGCCGCCGGGTCGACGACTGCCGTTTCTTCTCCAATGGTTTCCCTGATTGCTGGAAGTTCTTCAAAAGTATGAAAGGCTGGAGGACTTTGTACCATCCATTCAAGCGTGGTGTAATTATGTTCAACAGCCCAAGGACTTGGAGCACACTTGATTCCACTGGTTAAAGTCATAAAGACTACTACGAAGGAACAAACAATCCCCACTACGGAAACGTAAGAGCCGAAACTACTCAAGGCATTCCATTCAGCGTAAGCATCTGGATAATCAGGAATGCGACGTGGCATACCTGAAAGACCTAGGAAATGCATAGGAAAGAAAGTAAGATTAACCCCGAAAAAAGTAATCCAAAAATGAATTTGCCCCAGAGTCTCTGGATACTGAAGACCCGATATTTTACCTATCCAATAGTAGAAGCCTGCAAATAAAGCAAAAACGGCTCCCATAGAGAGTACATAATGGAAATGTGCAACCACATAATAAGTATCGTGTAGAGCAATGTCTAGCCCGGAATTGGCCAAGACTATCCCAGTGAGTCCTCCTATGGTGAACAAAAAGAGAAAACCCACCGCAAATAACATAGGTGTTTTGTACTGTATTGACCCCCCCCACATGGTAGCAATCCAACTAAAAATCTTTATTCCAGTAGGCACGGCGATAATCATGGTGGCCGCCGTAAAGTAAGCACGTGTATCCACATCTAAGCCTACAGTAAACATATGATGAGCCCAGACAATAAACCCAAGGACTCCGATACTGATCATGGCATACACCATGCCTAGATAACCGAAGACTGGTTTTCTTGAAAAGGTAGAGACAATACTACTAATAATACCAAATCCCGGCAGAATTAAAATATAAACCTCTGGATGGCCGAAGAACCAAAAGAGATGCTGGTATAAGATAGGGTCCCCTCCTCCGGCGGGATCAAAGAAGGTGGTATTAAAGTTTCGATCGGTTAATAACGTGGTGATTGCACCTGCCAGTACTGGAAGGGATAGTAGGAGTAAGAATGCTGTCACTAAAACAGACCACACGAAGAGGGGTAATCTATGCATGGTCATTCCAGGTCCACGCATGTTAAATATGGTAGTGATGAAATTAATAGAACCTAAAATGGATGAAACACCTGATAAGTGAAGACTAGAAATGGCTAAATCAACAGCTCCTCCAGAATGACTGGTTATACCACTCAAGGGCGGATAGACTGTCCACCCAGTGCCGCTACCCACCTCTACCAAAGCTGAGCTTAATAGAAGCAACAGCGAAGGCGGCAACAACCAAAAGGAAATATTATTTAATCGCGGAAATGCCATGTCGGGTGCACCTATAAGAATCGGAACGAACCAATTCCCAAATCCACCTATCATCGCCGGCATAACCATAAAAAATATCATTAGAAAGGCATGAGCCGTTATTAACACATTATAAAGTTGCCCACCAAGAATTTGATTGCCAGGTTGTGCTAATTCCATACGGATTAGTACCGAGAAGCATGTCCCCATTACTCCGGCCATGGCACCGAAGACTAAATATAGAGTCCCTATATCCTTGTGGTTCGTGGAAAACAGCCATCTTTGTGCCAAATTGTTCATTTCAACGGAATCGGTTTTTTCCTGGGGAATAATGCGATAGCCTCCTTCGTATTTACCGGCCACCTGTCTTGCGCCCCATTAGCGCCCCCACCCGCTTTAGAGATGGTGGTGGGGGTCTTCATGAATCCATCGTTGAGAGCCTAGAGAGGTGGGTACCTCGTCGATGGGGCCGGGCAGGCGGCTTCCGCTTCGCGGAAGAGCCACCGCAGCAGTGGTGCCCCGAAACACCAAACCCGCCCCACTTTAGAGATGGTGGTGGGAACTATTGTGCGCGTAGCGCTTCACTTCTGAGGCGCCCGGCTGGCAGCGGCCCTTTATATAGAAGGGCTGGGGGCGGCCCTAGCTAAGCGCTACGCGCCCCCTTCGGTCCCTTGCTTAACTTAACTCAGCCCACCGCCCATTCCCGTTGGGGGGGACGAGAGTTGGGCCATAGGCCAACTCCCTACCCCAGCAAGTGGTCCATTAGGGAAACCAGGTTGTAGCGCTACGCGCTACCCGGGCCCGCCTGCCCCGGGCCACCTCTCGACGTTGGCTGAGAGAAGGCCGGCCCTAGCAGAAGCAAGGCACGCTAGCACGCGTAGCTGCCGGCCGAGGCCCGCCAGTTCGATTGCGAAAACGCGTAGCTACGTGGGTGGTACGGAGGTGGCAGGGACAATAGTGCGGCCACCTACTAGGCGCTAGCGGAGCTATAGTGGGCACTGTGACCACGATAGCGAAGGCGGCGCTTTGCTTCGGGCGTTTCACTATAGTGCCCATACCCGGCAGCTAGGGCTGCCTAACGCCCTGCCTACGCCCGCTTCTAGCCCGGGAAAAAATCCACTATAGTGCGAGAACCGCATGCCCTCTCCTTTCAGTCGAGTGTCTGTCAACCTGGTGGGTCGGGGAGGTACCCTATCCTTTCAGCAGTCGAGTGCCCAAGTGGCATGGTGGTGCCGCGCGCCGCTACCTGACCCATCATCCAGATGGGGTGTCCCGTAGGGACACCGCCAGCCCCCCTCAATCCCCCTAACGGGTGATTGAGTGTCCTTGCGGACCCTATCGGGGGGCTTGGCCCTCTCCGCCTCCCCGTTCGAACGAGGACTTCGAAGTGCTCACCACTTCGAAGGCCCCCCACCATTCTGAAGAAGTGGGTGGGGGGGCTAGGCTAACAGCATTTCCGTTGTGTTGGCAAAGCCAACACTGCGGGCAAAGCTAGCCGCCCACAAGAGCCGGAGGCGTAGGCCGCTAGCGTTTTCCTGGGGCCCCTCGATCTTCGGTCCTGTTTGTGAAGGTTGCCGGTAAAACTCCGGCAATGAAGCGCGCTACGCGCGCCGAGCTAGCGCGCCCGGCGCGCGCGGGGCCGTCATCAGTGCGGCCGCTTTGCGCGTAGCGTGGCCCCACCCACGATAGCGAGGCTCCGCTTCGCTTCGCGCTCCCAGCTAGGCCTGAACTCGTTCTGGCTCTGGCTGCCGGCGCTGCCACTGGAATGTGCTTGGTTGATGAAACCGGCCATGGAAAAGATTGAGTTACCTACTACTGGATTCGAACCAATGACTTTCGCCGTATGAAAGCGATACTCTAACCCCTGAGTTAAGTAGGTTGGGCTTCCGGTCCCATAGCAGCCCGTTGTTCCAGCGAGCCTCGGAAGCCCTTCATGAATATGCCATTCTATCTACAAGATTTTCTGTCAATTCCTGCCTGTTCGAGTAAATCGTCACAACAATTTTCCTGCTGGAATAGGGGTATGGTAGAACCTAGGCTGCCGTGCGGCACTGACGAGGGTGCAAGTAGAGGATATAATGTTCTTCGAGAGTGATGGGCGACTCACCACACTCCACTGGAAAAGGAGAGGGCGCAGAAACTACAGCGAGGCGAGAGCGGCCACCAAGCATCTTCGTAGCCCATGCACCCATGCTCCTCCCACCACCACGTATCCCCATACTGGTATCAGTCAATAATTCGTTTAATTAATGAAATGAGTGATAGATATGAGAAAATGCGCTTGTACGGGTTGTCCATTGCAGTCTACAGCGTAGAGGGTTTATCCAGCCATAAAGAGCTGGATACAACCTTGATGAAGGAAAGTGTCTGGTCTGTGATGAGCAAGCATAGTCGTCTCTCTACAGAGGTTTGTACCATAATGTCTAGTGTAACGGAAGGCGCTATGAGCAGTGGAAAAGCTAGCATGACTTCAAGTGCAGCAGACTGGAAGGACGACTTCATATCTAGTATGAAACCGGATAAGAGATCTACAGGCTTCATAACAGCCGACATCGAGACGGTGTTATCAAACAATGTGCACGTGCCATATGCATTAGGCTATCGTTTCGCCGGGGAATATGGGAGTCCCATAACAGAAGGGAAGACTATAACCTATTTCAGTGAAAGCTACTCGTACTTAGGTACCTTCAAGGAAAGGAGCACCCAAATGTGTAGGGACTTCATTAAAGGATTAGTGGCCTTTGCCAAGTCATACGGCGTGAAAAGGGTGTATTTCCATAATCTATCCCGCTTTGATGGTATCCTATTATTGAATAAATTTGCTAAAGGACAATAATTGGATAGTTAAAACTATCATAAGGGAGTACCATATATACAGAATAACAGTCTACGATAGGACAAAGCCCAAAACCCCATTGCTTTACTTGCAAGATTCTCTAAAACTATTGCCTGGTAGTCTGAGCTCCCTAGCCCGTACTATGTATGTGTCCTGAATTGGGTGGCCCCACGAGTCTATAAATGAGGAGAATTTAATAGAGAATAAGTCTTTATTGCTCTCTTATTTAGAGCAGGATATCCTAATATTGGCGGGAGTGCTTAGGAAAGCACAAGAGAAGTACTGGACTCGTTTTCAAATAGACATAACAAAATGCTTGACGGTGTCGTCAATGGCAATGAAGATATTTCGTACTCATTACTACCCTAAGACATATCCGATATATCGCCCAAATCCGAATAGGGAAACCTTTATTCGTAGAGGTTATTATGGAGGTCACACGGACGTATACAAACCGTATGGGAAGGATCTATTCTATTATGATGTAAACTCGTTATATCCATACGCGATGACAAAGCCAATGCCAGGTGGCTCTCCCGTCTGGAGAGACTTGAAGGGCTGCGATCTAGAGCCACTATTTGGTTTTGTGGAAGCTAGAGTAGAATGTCCAGAAAGCCTAAAGGTGCCTTTACTACCGTATAAAGACCCTAAGACGGGAACTCTGCTATTCCCTACCGGTACCTTCACAGGTGTGTACTTCACTGAGGAGCTAAAATTGGCAAAAAGACTAGGTTATAAGGTGCATCCAATACATGGATATCTCTTCGAGAAGAAGGAGAGCCCTCTCTCTGAGTTCGTGAGGGAAATTTATGAGGAGAGGAGGGAAGCGAAAACTCGTGGAGATGAGGCATTATCTTATATGAATAAGTTGATAATGAACTCTTTATATGGTAGGTTTGGTATCAAGCCTGAAGGTAACATAACAGAAATATGTGAAGAAAAAAGGGCTAATATGCTAATGTCCAATTTCGAATATACTCTAGCTGAGCCTCTCAATGAGAACTTATATATAATAAGTTATACAGGCAAGCTTCAAAGACTTGAGGACTCTCCCAACGATGAGGAGATATCATTAATAGAGCATTATTCAAAATCACGATATGCCGGTTCTTCATCTGCGGTACAGATTTCGGCTGCAGTAGCAGCATATGCTCGAATACATATGTATTCTTACATATCGTTACCGGGTTGCTACTATACAGACACAGATTCTGTGGTGTTAGATAAACCTCTTCCAGAAGAGGAAGTGTCTTCATTAGAGTTAGGGATGCTAAAACTGGAACACAAGGTAATGGAAGGGTTCTTCCTAGCCCCTAAAAGCTATGCCTTGCAGGTGTTGGAGGGTAATATCGTACGGCATAAAGGTCCAGCCAAGGGCTTGGTAAACCTGAAGTGGTTCCAGGATCAATACCGCAATTTAAATAGAGTAGAAACCCATAGTTTAACCGCCAACTTCCGGGTAGGTTGGAAAGATCTCAGCATTTCCCGCAAAGAAATATTGTTGAATCTTGGTATCGACCCTTCTACTAAGAGGGATCTCGTGTTTGATGAGAAAGGTTTATGGGTGGACACTTTACCTAAGAAGGTTTCAGAGTTGCAAGCCCTTAAACAAGAGCTAGAAAGGGCTCAACAAGAGTTAGAAAGTGCACAACAAGAGCGAGAAAGGGCTCAACAAGAGTTAGAAAGTGCACAACAAGAGATATCTCTCTATAAAAAAGAGATATACTCTCTTAAAGAGAAGATCAACCGGCCAAGCCAAACCACAGAGTATAAAAGACCTATATGGTCAAGGAAAGAAAGCCTCAAGGCCGGTACTAATAAAGGTTCCGCAAACCCAGGTGGTAAAAAGCCAAAACCAGATTCGTAAACCCGGTAGGTAGTCTTTCGCAGTAACCCGGTAGCCGCTCCTTTGTTTGACCGCTTAGCCGGCAGTTGGGTATCCAGTGTTTTTGCGGTAGCCTTTCGCTGTTACAAAGAGCCAAAGAGTACTCTGCCGAAGCCACCACTTTTCGCCTTCTCGTTCGGGCCTTTGCAGCCAGAAGAATCAACAGAGAGGCTTTATTGGGCTACGGCCCCTATTCCCCATGGAGGTCCATCCCTTTCGGACTGCTACGGTTACCCAGCTCGGGCCGCCCCAGCATAGATTATAAGCTCGAAGGCCTTCGCACTCCCACCCGGCCCACAAAACCGAAAGAGTGAGCCTACCCTTTTCTTTGTCCGGAGAACGTAGCTCTTCCTTTGAAGCATCCGGTCCCTTGCCTCCGGCCGTTCGCATTGATCATCCCTATCGCAATGGTATTAACGGCAAGGCCAGCTTTCTCACAGTCGGCGTCATTTCTTTTTTCCGAACGACTCTTCGTTTCTCGTCCCTCAGGTGACACCCTTACCGCAGAGGATAGAGGGGGAAAGAAGCATTATATTCTCATCAATTGTGTCAGCCTTATTAGGATGAGAGTGAATCTGGTTAAGTGGTACTATGCAACCAAGGGCATGAAGGATGCGGTTGTTGAAGGACAGCTAGGGTTGTTTTCAGGCGCCTTATTGACGTCTCTGCCGGCTAATTACTTGACCTTCTCTATGGCTCTATAGCCAGTGGGGCAGGGTCGATTGTTCACCTGCGCTGCCTTCTGACTTCACTTGCTCCTTCTTTCAGCCCTGGAGGAGATCCAACCTTTCCTGCCCCTATGGGGACCGCCCCCTTCAGAAGTGCCCCGGGTAAAGGGTAGGGCAAGGGCACCTGAACTAGTGAGGGAGAGGTAGTAGAATAAGCAGGTGGAAAAAAGCGTTTGCTATGCTCGAATAGGAGCGATGGCCTTACCCAACCAAAGCACGGGTCAGGCAAGCCCGGCAGGCTTCCCTAGGGTGTCCTTAGCCTGTCCAACAATCACGTATATATAAGCTTCGCTGCGCTCATGGAAGCCGGGCCGGTAACCTCTTTCTATTAGACCAGATTTTTCCATCTGTCGGCTCTTGTTTCAGCCTTCTTAGGATAGGCCGGTGGAAGAGAAAGGTGGTTGGCTACTGGAAAAAGTGGGCCGGTAACTTCGACGGCTGAAGGCTCAAATGGAAGAAGAGTAGCTAGGCTGCCTGCCGCTTTCCAGTAGCGCTAGGATGAACGCAATTGCATTCTCATTACCCAATTCTAGCAACAGCTAGGTTGGCCTAACCACTTAGGTTCGCTTGGTCTAGGGTTGTGGAACACCTCAAAAAAGATGAAATACCGATTCAGCTATCAGCTATTGGTGGAAGAAGCTACTACTTTGCTTTTTCCCTAACCTAAACCTCTGCTCCGGGATTGGAAACTATCTCAAATTGACTGAGCGTCGGACGGACGGGGCCGAGCCCGGCTACGTGCCTGCTGCTCGGGATCCGTGACAAGGCAAGTTTTAGATGCCCCTCCCCATAAAGATCTTCGGCCGGTAAGTGCTCATTCCTTCTCAGTCGCGAGAAGAAATTGCATGCGGTTCGTATTTCCAACCGGGGATCGAGAGAGTTCTTTCTATGTCATCAAACACCTCGACCGGAACCCTACCAGACGCCGAGCAGAAGGCAAGTTTGAGCTATTACCACTATAATGGTGACTCCGGCCAGCCACCGGCAGCTAAAGGAAAAAGAGGCCCTCTCCCCCTTCCGTAGATACACCGAATCCGGAGAATGACCTTGAAATCACGTAAAGCGAGGAAAAGGGAGAGGGGATACGTCTTGCCGCATGTTGTCTCTGATGAGGCGGTGGTCTACCGAGAATGTAGTGTTGCCAGACTCTCCGAGTTCAGACACGAGTATGCGAGCGCAGTTACCAGAGCGGCAGGAGGTATGCTTTATTGGTGGTGGAATCAACACATCTCCACCCGGCACTTCTGCTCATCGTACCCGGCACCTATCGCCTTCTTTCTTCTCCAACTTCGTCCTTAACTGGGTCGGGCGCTCCCGCACCCAAATACTCTGAAATGTGAAACAGTCGGCTTTCTCTTGTACAATACCTGGTATTAGAGAGAAAACCAACTTCGCTTGAGGCGGATTTGAGGGCGGGTCGAATAAGTTCCGGTGGTGGGGTAATTAATTCGTGTGATTCACCTACCTACCTCCTACCTGTCCGGTACACCCACCGATGGAGTGCCATGTTGCTTTAGTTGCTCCTATGTTCGTTAAGCCTTACTCGACTGGCTTGCCGGGGTTGGTTCGTTCTCTCATCCATCGTTACGGCTATAACCACTAGTGGGTAGCAGCCGCTAACCTGACGTAGCCCACTATTATGCCGTTGTTTAGCGAAAAGCTGGCTTCCTGGATGAAAAGGGAGACAGCATTTGTACCACCTTTAAGGATACAGGGAAGGTTCGGCAGATTCTCTGGGCTGGCTAGTTCCGGGACTGAAGGGTAGAGTAGGCGCCGCCCATCCAAGCGCCCTTCTAAAGGTGGTAGTGACCTAAAAGAGCAGGTGACTTTGGCTAGGGAATTCATTGCTTCTGGGCCGAAACCGAATCATGGAGTAAGTAGTAGGTGCGCCTAACGTGCCTTGTTAGGCTACAAATTCCTGGGGCCTTCAGAACTTAGAACTAGTAACAAATCTGTGCTCCGCCTGGGAGTGGCGGATTCGTCGTAACCCTTCCCCTGGCAGTGGCAACCTCTTTGGCTGGCTAAGCGGTGAAGCGGAAGCGGACCGCGGTCCACACTACGAGAAGAGGGCTACGGCGCTATGCGCTGTAGCGGAAGAGAGGTTGCAGGCGGGGAGAAGAAGTCTTCTTCGCGGACTAGCCACGCGCAGAAACGCGAAAGAGGCACCGCCTGAGTTCGAAATGTTTTGCTTCTTTTCCTTAATCTTATTCCACGCACGTAGCGCTTCGCCGCTACCGCCCCACCTCTTCTGAAGTTGTTGCGCGCTTCCACGCGCTAGTAGCACTCCCCTACCCGCATACCATTCCTTGGAAAAGGATTTAAGGGTGAAGAAAGCTTCTTAAATGAACTAAAGACTAAAGTCTGGGAGATACTGGCAATGAATGGGCTTATTTCCCTGATCTGGAAAGCTCCTCCAAATCTTGTCGTGCGAAGGCGCTCGACTAGGCGCGTAACAAACCATGGATACAGATTCACAGCACTTAAGTGCCTTTCGCGGTCCGAGTAAAGGGACAAAAGGGGGCCGACACTGAAACAATTCTGGTCGAAGGTAATCACATTCCTTATGCTGCAGGGTGCATGCGCGTAGACGGGCCTACCACCTTTTCTTCGGGTATGACCTTATTTAGCGAGGATTATTCAATAGAAATTCCCACGTCATTTCAGGAGAGGAGTTAATTAATCTGGGGCTTTAGTCACTTGTTGGGGTAGGGGCCCGGGGATTGGCCCCCAGCAAGGGATTTCTTTTTAGAGAGCCTCCCTCATTAGCGCTACGTACGCGCATTTTACGGTATTTATTCTTTGGCCATTTAGTCCAGCCTAGTAGCAAAAGTGAATAATCGCTTCTTTCCGTAATAGAACGGTATTTATTCTTTGGCCATTTAGTCCAGCCTAGTAGCAAAAGTGAATAATCGCTTCTTTCCGTAATAGAACGGTATTTATTCTTTGGCCATTTAGTCCAGCCTAGTAGCAAAAGTGAATAATCGCTGGGTCCCCAACAAGCCCCAACAAGGGATGATATTTCTACTTCTTATGCTTGGTGGTAGTGGCGACAGCTTGGCCCCAGCAAGGGGGCGGGAGTTGGCCTAAGGCCCCTGGTCCCTATATCTACCTGTACCAGTATCTGGGGGATCAAAGTGTCCCTAACCTGTCCTAGCTCTGACTAAAGTCAAGAGGTGCCAAGGTCCAGGAAAAGGCGGGTGTAAAAGTACTACCGCCCCAAAGGGGGCGGTACTCGTCGGGGAAAACGGGGTTCGAACCCGCGACTTCTGGCGTGACAAACCAGCACTCTAACCAACTGAGCTATTTCCCCATTCGACGAGTGCGAACACTTGGTGAAGGGGGAAGCGCCGCTGTAGCTTCCCGGCGCCACTGTGGTCGGCTTCTATATACGTGACTTTACCTCTATCCACAATAGCGATGATTTGACCCCTTTTTTCTGCCTCTTCGCGCTCCACGCTACGTCCACTTTACCCACGCCAATTATCCTGACTCGGAATTCACCCGGGGAAAAAGGCACCTCACTCCAGCAAACAACTATACAGCCTAACCTGATTCCAGGCTGCCGTAACCCAGACCACGGCAAGAATAGGGAGCGCCCTTACCTAGGATCCTAGAGGGGGAAACTCTGTTGAACCATTTTCGACTTGCGCCGTGCCGGCGCACTAGTGTCACGATCCCCCGGGGACGATAGGAGAGAGTCAATTTTCTACAGGCGAATTATTCACCTTGTTCCTTAGTAGCTCAGTGGTAGAGCGGTCGGCTGTTAACCGATCGGTCGTAGGTTCAAGTCCTACCTGATGAGGAGCTTTCCGGAAAGTACGACAAATAATTTGGGGCCTCTAGTGCCCTCCCCCGGGTCCACCACCAGCCAGACACTCGACTGAAAGGAGAGAATGATTCTGGCTGCTGCTGAAGGCCCACGGCAAGGAGTGGTGGCCTAAGACACTCGACTGAAAGCGGGCACTCCCATTCAGTAAAATCCCAGCCACTCGCATACAGCTGGCTGGGAAGTCTCATTCCCAACTGCCGGGCCGGTTTTTGATACCGACACGCAAAGGTTCGAATCCTTTTACTCCAGGATCCGCCAGGCATTCACAGCATTGCTCATTCATAGCCAAATTGTCATGGAGGACCTCGATATTCCAACTGCCGTCCGTGGCAAAAGTGATCAACCACTTTTACTACAGGGAAGGAAGGAAACACTCGAGAACGAAATCGAGTGCTCTGGTCAGCCACCAGCATCTGAGTCAGCAGAATCGCCCGCTTCTGGCGGGTGGGCAGCAGGGCAACAAAGGCATAAGAAGCAAAGACATAGGCTGTGGGCACTAGTCATATTAGCGGTGGAAGAGGTATGGGCTGCTGCATAAGAACACAGTTCACCCGCACTCTCTAGAAACAACAACAGAAATAATCCGGTCTGGGATAAGCGCTAAGTCCAATCCCAATTGCTACTTTGGAAAAACCAGCACTAATGGAAGCAGCGAAGGTAGCACCACATGTAAAGTAGACCCCCCACCTATGCAAGCATCATTTCTTCCAGTTCGTACGGTCCCAGAAGCCCACCACCTCCGCCCCCTACGGAAGCTGGCGGCACTTCAGTGCCCCGGCCTTAGCAGCAGCTGGCTAGGCCACCCTTCTCGTAGTGCATTTCTTGTGGTGGTGATGGGCCGGCCGGGGACGGGAGTTGGAATCTATCACGCAACCACCACACATTCGATCAATCCGGGCGGCTACCAGGGCAGGGTGTCCCGTAGGTGTCCCGTAGGGACACCCTGCCCTCAATCAATCGGCGTCTGCTATATGGCGTAGGACTCATAGAGGCGCGGTTGAATTGGCGTAGGACAACGCTAGTCTACAGCAGCGGGTGGACTGGAGTAGGACAGCATTCCGTCGAGGCCGTGGCCGGAGTCTCTTCCCATCCACCAGAGACGGTGGGAGATGGGCGGACCTTACAGGTGGGGCGGGGCCCAAAAACACTACGATAGATGTTTCGACTAGCGCGTAGCAGCGACGGGTAGGTGGTGGTGGGGAATTCATTCACTAACCTGCGCTACGCGCTTCACGTTCCACCACCCCCTTCAGAAGCGCTACGTGCCCCCCCCTGCCCCTAGCCCAATCTACTTTCAATCAGAAAGGGCAAAATTGAGCGCGCAGTAGGAGCGGGCTGAGTCGGTATTCGTCTACGAGCAGTAGTAAGTGTGGTAGGTATCTGTTAGTGAAGGCGTATGCCGTAGCGAGAGATTGAACTGTTGAATATCAACACGCGCTAGCGCATGCAGATGAGTAGATACGTGGTGAGTTAACGTCGCTATCGGTCATTTCATGTCACTCAGCTCGGAGGGAGGCTTACTTTTGGTGGAGTAACACCGACCGCGTGGTATTTCGGTGCATCAAACCCTATTCACTGGTGGCTTACTCGGCATCTGACTATTCAAAATCTCAGCTTATCTAGTTAGGGTCTGATTCATTGGTACTTAGGGTTCATCGCCAGCCCTGTTACTGTAGTCGAGTAGGTCCTGGTAACTTGTAACGGATTCTAACCCTTAGCAGCCGTGTGGTAGGCGTATAGGTTATATCTTCATCTCTCGTATACCTAACCCTCTAGTGTCTGCCTTAAGGTACCAAGTGGAGATATTCCATAGTTTGAGGTATTGCCGGTATCCGTGTGCACTTGGCCTATAGAAGGTTAACGGTGTGGTGTTATTCCCTCCTTACCGTGGCTAGTAGGAGTTATCCATCAATGGGCTGGGGTCTTCAATAGGTCCTAATCTCTATGCCGGGACTCTACGCTGATCCAATCGTCATGCAAGTTTAACTGTAGTCTCACGCTCACCTGTCGTTTCGGTGTCGAACCGGATTCTCGCTCCCACTACGAGCGTATTACTGGTCTAATCAGCATCATCCATAGTAAAAAGGTCCGAAGAAAGGGTCGGGAACGGCTCGGGATCTAAGCTTCGTTCTTATTCTTCTGGGGCCTAACCAACAAACCAATAGTAGCTAGCAGTGGCCTTGTCAGTGGGTAAACGAACACGGCTAGTGGCGCAATAGTGGGCACAAGCAAGAGAAAGGAGTAAGAACTTTTTTGCACACCACGTTTTGCACGATGCCGATTATTGGACCCCCTCTTCCTGATCAGGAGGCGCTGGATGATAATAGTTTTCCCACTTTTCCGGACCCTTATCCTACCCTCCGGTCGGTTGAGTGGGTAGGTGGATATGCCCAAGAGCCAAGGAAGGGGGTCCTCTCCGAACTTCGGCCGCCACAGAGGCCTTTTTCCCTAGTAAGAAATTGAACCGACTTTGAAAAAACTCTTTTCGAGGGCGGAAGAAGGCTAGGTAAGTAGGGGGACACTGGGCTAGATCTTTCAGCAGCGAACCTAGCCTAGTGGTTGACGTTTGCTGCTTTGTAGCGTATGGATCTTAGTGCACGCGCTTCCCGCCGGGTAGCTACTACCCCGGTTTATGCCCAAGGCTCAAACCTACAAACCTCATTAGCCGCACTGCAAGGTGCTCAACACACCGATATCGTGGACAAACCATCGATTTATCCGTGATGGAGCACCCGCTACGACAAACAGAGTCGAGCCACAGCATTCCATCGGTAATGGAAGTTTATCCCTTAGCGCCGCCTCGGCTCAGCTGCAGTACAGCGTTATGCCGATGCCCTCTAGCCATTGACTGTCTTTATTGCTGCTGCCACAGGGGAAAAGGCTAAGAGACTTCCCCAGTGCCAACCTAGCCTTCTCTGCCTCTTAGGAAGGGCTGCGAAAGAAGGGCCCAGCTCCGCGCCTACGCTGCTGCCCTGGCATTCTTTCTCTATCATTACTCGCCGGGGTTCACTAAATGGACCCTGTGCCCTGCCGTGAACCACCGACACCCTCACTTGCTTGACCGGAAGCTCGCTTCGTGAACAGGATCTGTTACTGATTGCACTTCACGCGGCTGATCCCATTGATCGCCACTATCCCCTATTCCATAGGCTTTAAAACTCCCGTGCTTCACAAGAGATACTTAGAAAGAAGCCTATCCACCGGGCATGAAGCCGAAGGGTGAAAAGAAGGGGAAAGTAGAGAGGATGCAAAGGGAGAACTCTGCCCTGAGGGTTAAAGGGATAGCCCTGGGCCGAACACGGACTCGGCGCTTGGCACACCACAAAGTATTAATAATGCGCCAACTCCTCAACCTCCAGTTCTGTCGGTTGAGTGTCCTAACGGGCTGGGTGGCCGAAGGCGCGCCACCCTGAAGCCAGCCCCCCGGGTGGCCGAAGGCGCGCCACCCTGAAGCCAGCCCCCCGGGTGGCCGAAGGCGCGCCACCCGGGGGGTACGGGGGATGGCTAAAGGTTAGGGAGGTTATTGAAGGGGGTCTAGAGCAGGAGGCGGGAGTCCACTCTTGTCTCTGCTTAGCGAGGCGCTAAGCGGACGACCACTCTGTGGACCTTTTCGAGCCTTTAGCCACCCGGCCCGTCTTTCGCGATTCGACGTCACGTCAACTTGGTGATCGATCGTGTGACCTCGTCTTTGAATTGGATCAGTGAGCAGCCTTACGGACTGTATACCTCGTGATTCACTAGTGAATCGTCATCCGAGTTAACCACTGATTCATTACCGAACGCACACCGAGGCTAGCCCCTAGGGTTAGGCTTAGGGCTACACGAATCGGCGAGTAGCAGTCTGCCACTCCTCACATCGGAACCATTCCATGGATCGGCACGGCTGGCACCTCACCTCACTTGCTACCGCTCCCATAAGAGACTAGAGACTGACGACTCTTCACTCCGTGTCGTCACAGCGCTGATCCGAGTATGGCGATCTACTGATTGACCTGCTGTCGCCAACAAAACTTTACTTATACCGTCACGACATTGCATCGCTACTCGCGCTCTCACTATAAAGGGCGGCGTACTCACCAGGCTTGTTTGGCTTAGGAATTCGGATTCGCCATATCTTTCTTTTTCCCCTTCCCTCTAAAGTGGAAGGACCCGTTTTTCCTTAACTGCCTTCCTCCAACCTCTCCCCTCCTGCGCTCCCTTTTTAGCCTCCTCCCCGGTATGCAGGGCGAGACAGAAAAGGTCAAAAAAGTCGCTACGGGACACGAGAGCAGCCTTTGAATTTTCCCCCTGGGGTGGAGAGGGACTGGATTCATAATGGGTGGTTGGCCTGAATAAGGTATTGGACTATCTGCACTGACGGGGGCACTCCTCCTATTCACTATCACTGTCGTAGCTATCTTTCCGCTTCGTAGTCACTCAATCCCGGGCGGTAGGAGTCCATAGAATCAGGGGAATGGTTCACACACTCACCGGATAGGTAGTCGGACATTCTGGATCTATGAATCTACCATTCACCCTGCTATCGTAGTGCTCTCATTATTGATCGGTAGAGAATCTTCTCTGGGGGAATGGGGGTGAAGCTACGCTCCTCCGCCCCTGGGGTACTACTGGGTCACTCCCAAAGTGGAGCGCGTAGCGCCCGCGGAAAACGCTACGCGTTTTCGCAGCTTGGTTCCATGGTTCTGTGAGGTCTAGAAGGTGGCGAGATTTGAGATTCGTAATTAAAGGTTGCCAGTGAGCAATAAGCAAGCAGGTATCCGGTATCTATTAGCAGCAAGCGCAACTCGTAAATTCGCCAAAAATAGAGATTTGATGGACTTAGTGTGTGGCAGTACCCATTCCTTTTTCATGAGCCAATAACATCCTTTCCTGCTCTTTGAGTAGTAGTGGTAGTACGGGCTTCTATTCTATCGCCTTTCTCCCCCTAGTAGAGGAAGTGAAGGTTGCGATGTAGGTGTTTCACCAGCTGTGAACCGGGGAGAGATCTTTTAATCACCAGCCATTCCAAATTGGGGTTGAATAAGAGTTCTTCCTTCTAGGGCTAATTTCCACTGTTAACCAAAGCGCTAATCTCTTATTTCCTGTATTGCTCGTGAAAGATAGCTATTCAAAGATCGGGAATAAAGTATTGATAAAAGACTTTCTCTCCCTTATTACAAATCCCATGCAATCAAGAAGTTTCCTCCCCTTCGCTTGTTAGTCTTTTTGTTCCAGAGGTGGTCAGTAAGTGAGTAGGTAGTGAAAGGATACGCCGTGTTTTGCAGGTTAGGACTGAGACTATGACTCTGGGCAAGGAAGAATCAACGATTGCAACCCTCGCCCCCCGGCAGGTCCGAAGTGACATATCTATCACTCTACCTACCCGGATAGAACCAAACGAAGCTGGCAGTACAACTGAAGGCAACTTGCCTCGGCCCGTCCGGCGGACTGTCCCAAAGCGCAAGGAAAGAGCATCGAGACGGACGGCGGATTACCCGCTCCTGTATCGTCTGCCCCACACTGCACGAATAACCTTACCGAATGCACTTCCCACGCAATACGAAAGGCCTAACCCTCGTAACTACTCCATGCGTTATCTACCAACTAATCATAATGAAAGGGCAGACTGGCCAACTCATATCTGGCGCACATCCCAACTCGGATCTGTGCAGCGCACGCCTCTCAGTAATGACCACTCCCGTCCAATACGGCTAGCTAACTGTATTACGTATAGTGATGCGCTAGTCCAGGGAAGTGGATCGTATTATTTGCTCAAAGGTCTGGATCTGGTCGCCCGGTAACGAGCGTTTGTTGTGATAGTCTGTCCTCGAAACCGGTAGCTGCTCTGCCAGGTTCGAACCCCGGGCAAAGATACTTGCAGAGCCGCCATATAATATCTTGTCTAGTGATCCCGATATCTATAATCCAAGGACCAGTGGGGAACGGCAAGTAAAATGGGAAAGGCATTGCTGGTGAAAGGGAAAAAAAGAGGAGGTCACGGTGCACCAGCAGTGGCAGGTGTTCACTCCTAGAAAGAGGCCTCTCCGGTCCACCTTGCAGGTGCACCTAAAAAGAAATAAGGTGGGGACTAATAAAGGGGCCACCGCGCATAGCGCTTCCAACAACGGGAGTTGGGCCTAAGGCGGGACACTTGAAACACCCAAACATCAACGCAGAGGCCTCCAGATGGGCCTGGAAGGCCAGTGAACGATCGGTGAAGGGCCTGAGAATAGGGTCAGGCCCCCCCCGAGCCGGGTCCGCAAGGACACTCAATCACCCGGGGGCCCCCCGAAGGGGGGCTTGGCTTCAGGGTGGCGCGCCTTCGGCCACCCGGGGGGCTTGGCTTCAGGGTGGCGCGCCTTCGGCCACCCGGGGGGCTGGCTTCAGGGTGGCGCGCCTTCGGCCACCCGGGGGTTTACCCACTCAATCGAATTCGTATCGTAGTGACTGTCGACCAGGTTCCCTAGGCTGTATCCATGCAATGATCTTTTATTCGCTGGATCTCACGAGATACGTCGCACGTCGTTGTCCATAACTCTTGTCACCTGATTCGTGGTCATACCGAAAAGGCTATCATCCCTACACCCCACGTAACGCAGAGTACTTCCTATGTCGTGCCGGGCCTGCCTAGTTGGAAGGCTTTCGGATTTTATCCTTCAGTTCCTCGTCATCGATACCCCGCCGCGTTGACGACTTGGCCGCCTGGCATATCTATTTCTTCGTCATTCACGTTGCCGCTGCGCGGCGCTTCGCGCCTTCGGCTTCCCTCAATCGGCTTGTTTTTTCTCTCTATCAGAAGGCCTCATCGTCAAGGCGGGGCTTCTTCGTGTGGGGCCGACGACGACGATGAATGGAGCCCCGCGATAATCGTAACAGAGCGCCGGACCAACGAATCGCTCCGCCGGCCATAGTTGCTTGGAGCAGGACACGAAATAGGGATGTGGGATCGCCTAGCGCTTTCCAGAAGTGCTAGGCCCAGCGATTCTTCAGCCACGAGTCGAAGGCAGCCTTGAGCATACAACGTAGGGAATCGTACCGGGAGCGACGAACGGAGGAAAGGAAACCTCAGTGGAAGATGACCCGGATAAACCCGGGCTGATTTGTGGCAGCCGCCGGGTCGACGACTGCCGTTTCTTCTCCAATGGTTTCCCTGATTGCTGGAAGTTCTTCAAAAGTATGAAAGGCTGGAGGACTTTGTACCATCCATTCAAGCGTGGTGTAATTATGTTCAACAGCCCAAGGACTTGGAGCACACTTGATTCCACTGGTTAAAGTCATAAAGACTACTACGAAGGAACAAACAATCCCCACTACGGAAACGTAAGAGCCGAAACTACTCAAGGCATTCCATTCAGCGTAAGCATCTGGATAATCAGGAATGCGACGTGGCATACCTGAAAGACCTAGGAAATGCATAGGAAAGAAAGTAAGATTAACCCCGAAAAAAGTAATCCAAAAATGAATTTGCCCCAGAGTCTCTGGATACTGAAGACCCGATATTTTACCTATCCAATAGTAGAAGCCTGCAAATAAAGCAAAAACGGCTCCCATAGAGAGTACATAATGGAAATGTGCAACCACATAATAAGTATCGTGTAGAGCAATGTCTAGCCCGGAATTGGCCAAGACTATCCCAGTGAGTCCTCCTATGGTGAACAAAAAGAGAAAACCCACCGCAAATAACATAGGTGTTTTGTACTGTATTGACCCCCCCCACATGGTAGCAATCCAACTAAAAATCTTTATTCCAGTAGGCACGGCGATAATCATGGTGGCCGCCGTAAAGTAAGCACGTGTATCCACATCTAAGCCTACAGTAAACATATGATGAGCCCAGACAATAAACCCAAGGACTCCGATACTGATCATGGCATACACCATGCCTAGATAACCGAAGACTGGTTTTCTTGAAAAGGTAGAGACAATACTACTAATAATACCAAATCCCGGCAGAATTAAAATATAAACCTCTGGATGGCCGAAGAACCAAAAGAGATGCTGGTATAAGATAGGGTCCCCTCCTCCGGCGGGATCAAAGAAGGTGGTATTAAAGTTTCGATCGGTTAATAACGTGGTGATTGCACCTGCCAGTACTGGAAGGGATAGTAGGAGTAAGAATGCTGTCACTAAAACAGACCACACGAAGAGGGGTAATCTATGCATGGTCATTCCAGGTCCACGCATGTTAAATATGGTAGTGATGAAATTAATAGAACCTAAAATGGATGAAACACCTGATAAGTGAAGACTAGAAATGGCTAAATCAACAGCTCCTCCAGAATGACTGGTTATACCACTCAAGGGCGGATAGACTGTCCACCCAGTGCCGCTACCCACCTCTACCAAAGCTGAGCTTAATAGAAGCAACAGCGAAGGCGGCAACAACCAAAAGGAAATATTATTTAATCGCGGAAATGCCATGTCGGGTGCACCTATAAGAATCGGAACGAACCAATTCCCAAATCCACCTATCATCGCCGGCATAACCATAAAAAATATCATTAGAAAGGCATGAGCCGTTATTAACACATTATAAAGTTGCCCACCAAGAATTTGATTGCCAGGTTGTGCTAATTCCATACGGATTAGTACCGAGAAGCATGTCCCCATTACTCCGGCCATGGCACCGAAGACTAAATATAGAGTCCCTATATCCTTGTGGTTCGTGGAAAACAGCCATCTTTGTGCCAAATTGTTCATTTCAACGGAATCGGTTTTTTCCTGGGGAATAATGCGATAGCCTCCTTCGTATTTACCGGCCACCTGTCTTGCGCCCCATTAGCGCCCCCACCCGCTTTAGAGATGGTGGTGGGGGTCTTCATGAATCCATCGTTGAGAGCCTAGAGAGGTGGGTACCTCGTCGATGGGGCCGGGCAGGCGGCTTCCGCTTCGCGGAAGAGCCACCGCAGCAGTGGTGCCCCGAAACACCAAACCCGCCCCACTTTAGAGATGGTGGTGGGAACTATTGTGCGCGTAGCGCTTCACTTCTGAGGCGCCCGGCTGGCAGCGGCCCTTTATATAGAAGGGCTGGGGGCGGCCCTAGCTAAGCGCTACGCGCCCCCTTCGGTCCCTTGCTTAACTTAACTCAGCCCACCGCCCATTCCCGTTGGGGGGGACGAGAGTTGGGCCATAGGCCAACTCCCTACCCCAGCAAGTGGTCCATTAGGGAAACCAGGTTGTAGCGCTACGCGCTACCCGGGCCCGCCTGCCCCGGGCCACCTCTCGACGTTGGCTGAGAGAAGGCCGGCCCTAGCAGAAGCAAGGCACGCTAGCACGCGTAGCTGCCGGCCGAGGCCCGCCAGTTCGATTGCGAAAACGCGTAGCTACGTGGGTGGTACGGAGGTGGCAGGGACAATAGTGCGGCCACCTACTAGGCGCTAGCGGAGCTATAGTGGGCACTGTGACCACGATAGCGAAGGCGGCGCTTTGCTTCGGGCGTTTCACTATAGTGCCCATACCCGGCAGCTAGGGCTGCCTAACGCCCTGCCTACGCCCGCTTCTAGCCCGGGAAAAAATCCACTATAGTGCGAGAACCGCATGCCCTCTCCTTTCAGTCGAGTGTCTGTCAACCTGGTGGGTCGGGGAGGTACCCTATCCTTTCAGCAGTCGAGTGCCCAAGTGGCATGGTGGTGCCGCGCGCCGCTACCTGACCCATCATCCAGATGGGGTGTCCCGTAGGGACACCGCCAGCCCCCCTCAATCCCCCTAACGGGTGATTGAGTGTCCTTGCGGACCCTATCGGGGGGCTTGGCCCTCTCCGCCTCCCCGTTCGAACGAGGACTTCGAAGTGCTCACCACTTCGAAGGCCCCCCACCATTCTGAAGAAGTGGGTGGGGGGGCTAGGCTAACAGCATTTCCGTTGTGTTGGCAAAGCCAACACTGCGGGCAAAGCTAGCCGCCCACAAGAGCCGGAGGCGTAGGCCGCTAGCGTTTTCCTGGGGCCCCTCGATCTTCGGTCCTGTTTGTGAAGGTTGCCGGTAAAACTCCGGCAATGAAGCGCGCTACGCGCGCCGAGCTAGCGCGCCCGGCGCGCGCGGGGCCGTCATCAGTGCGGCCGCTTTGCGCGTAGCGTGGCCCCACCCACGATAGCGAGGCTCCGCTTCGCTTCGCGCTCCCAGCTAGGCCTGAACTCGTTCTGGCTCTGGCTGCCGGCGCTGCCACTGGAATGTGCTTGGTTGATGAAACCGGCCATGGAAAAGATTGAGTTACCTACTACTGGATTCGAACCAATGACTTTCGCCGTATGAAAGCGATACTCTAACCCCTGAGTTAAGTAGGTTGGGCTTCCGGTCCCATAGCAGCCCGTTGTTCCAGCGAGCCTCGGAAGCCCTTCATGAATATGCCATTCTATCTACAAGATTTTCTGTCAATTCCTGCCTGTTCGAGTAAATCGTCACAACAATTTTCCTGCTGGAATAGGGGTATGGTAGAACCTAGGCTGCCGTGCGGCACTGACGAGGGTGCAAGTAGAGGATATAATGTTCTTCGAGAGTGATGGGCGACTCACCACACTCCACTGGAAAAGGAGAGGGCGCAGAAACTACAGCGAGGCGAGAGCGGCCACCAAGCATCTTCGTAGCCCATGCACCCATGCTCCTCCCACCACCACGTATCCCCATACTGGTATCAGTCAATAATTCGTTTAATTAATGAAATGAGTGATAGATATGAGAAAATGCGCTTGTACGGGTTGTCCATTGCAGTCTACAGCGTAGAGGGTTTATCCAGCCATAAAGAGCTGGATACAACCTTGATGAAGGAAAGTGTCTGGTCTGTGATGAGCAAGCATAGTCGTCTCTCTACAGAGGTTTGTACCATAATGTCTAGTGTAACGGAAGGCGCTATGAGCAGTGGAAAAGCTAGCATGACTTCAAGTGCAGCAGACTGGAAGGACGACTTCATATCTAGTATGAAACCGGATAAGAGATCTACAGGCTTCATAACAGCCGACATCGAGACGGTGTTATCAAACAATGTGCACGTGCCATATGCATTAGGCTATCGTTTCGCCGGGGAATATGGGAGTCCCATAACAGAAGGGAAGACTATAACCTATTTCAGTGAAAGCTACTCGTACTTAGGTACCTTCAAGGAAAGGAGCACCCAAATGTGTAGGGACTTCATTAAAGGATTAGTGGCCTTTGCCAAGTCATACGGCGTGAAAAGGGTGTATTTCCATAATCTATCCCGCTTTGATGGTATCCTATTATTGAATAAATTTGCTAAAGGACAATAATTGGATAGTTAAAACTATCATAAGGGAGTACCATATATACAGAATAACAGTCTACGATAGGACAAAGCCCAAAACCCCATTGCTTTACTTGCAAGATTCTCTAAAACTATTGCCTGGTAGTCTGAGCTCCCTAGCCCGTACTATGTATGTGTCCTGAATTGGGTGGCCCCACGAGTCTATAAATGAGGAGAATTTAATAGAGAATAAGTCTTTATTGCTCTCTTATTTAGAGCAGGATATCCTAATATTGGCGGGAGTGCTTAGGAAAGCACAAGAGAAGTACTGGACTCGTTTTCAAATAGACATAACAAAATGCTTGACGGTGTCGTCAATGGCAATGAAGATATTTCGTACTCATTACTACCCTAAGACATATCCGATATATCGCCCAAATCCGAATAGGGAAACCTTTATTCGTAGAGGTTATTATGGAGGTCACACGGACGTATACAAACCGTATGGGAAGGATCTATTCTATTATGATGTAAACTCGTTATATCCATACGCGATGACAAAGCCAATGCCAGGTGGCTCTCCCGTCTGGAGAGACTTGAAGGGCTGCGATCTAGAGCCACTATTTGGTTTTGTGGAAGCTAGAGTAGAATGTCCAGAAAGCCTAAAGGTGCCTTTACTACCGTATAAAGACCCTAAGACGGGAACTCTGCTATTCCCTACCGGTACCTTCACAGGTGTGTACTTCACTGAGGAGCTAAAATTGGCAAAAAGACTAGGTTATAAGGTGCATCCAATACATGGATATCTCTTCGAGAAGAAGGAGAGCCCTCTCTCTGAGTTCGTGAGGGAAATTTATGAGGAGAGGAGGGAAGCGAAAACTCGTGGAGATGAGGCATTATCTTATATGAATAAGTTGATAATGAACTCTTTATATGGTAGGTTTGGTATCAAGCCTGAAGGTAACATAACAGAAATATGTGAAGAAAAAAGGGCTAATATGCTAATGTCCAATTTCGAATATACTCTAGCTGAGCCTCTCAATGAGAACTTATATATAATAAGTTATACAGGCAAGCTTCAAAGACTTGAGGACTCTCCCAACGATGAGGAGATATCATTAATAGAGCATTATTCAAAATCACGATATGCCGGTTCTTCATCTGCGGTACAGATTTCGGCTGCAGTAGCAGCATATGCTCGAATACATATGTATTCTTACATATCGTTACCGGGTTGCTACTATACAGACACAGATTCTGTGGTGTTAGATAAACCTCTTCCAGAAGAGGAAGTGTCTTCATTAGAGTTAGGGATGCTAAAACTGGAACACAAGGTAATGGAAGGGTTCTTCCTAGCCCCTAAAAGCTATGCCTTGCAGGTGTTGGAGGGTAATATCGTACGGCATAAAGGTCCAGCCAAGGGCTTGGTAAACCTGAAGTGGTTCCAGGATCAATACCGCAATTTAAATAGAGTAGAAACCCATAGTTTAACCGCCAACTTCCGGGTAGGTTGGAAAGATCTCAGCATTTCCCGCAAAGAAATATTGTTGAATCTTGGTATCGACCCTTCTACTAAGAGGGATCTCGTGTTTGATGAGAAAGGTTTATGGGTGGACACTTTACCTAAGAAGGTTTCAGAGTTGCAAGCCCTTAAACAAGAGCTAGAAAGGGCTCAACAAGAGTTAGAAAGTGCACAACAAGAGCGAGAAAGGGCTCAACAAGAGTTAGAAAGTGCACAACAAGAGATATCTCTCTATAAAAAAGAGATATACTCTCTTAAAGAGAAGATCAACCGGCCAAGCCAAACCACAGAGTATAAAAGACCTATATGGTCAAGGAAAGAAAGCCTCAAGGCCGGTACTAATAAAGGTTCCGCAAACCCAGGTGGTAAAAAGCCAAAACCAGATTCGTAAACCCGGTAGGTAGTCTTTCGCAGTAACCCGGTAGCCGCTCCTTTGTTTGACCGCTTAGCCGGCAGTTGGGTATCCAGTGTTTTTGCGGTAGCCTTTCGCTGTTACAAAGAGCCAAAGAGTACTCTGCCGAAGCCACCACTTTTCGCCTTCTCGTTCGGGCCTTTGCAGCCAGAAGAATCAACAGAGAGGCTTTATTGGGCTACGGCCCCTATTCCCCATGGAGGTCCATCCCTTTCGGACTGCTACGGTTACCCAGCTCGGGCCGCCCCAGCATAGATTATAAGCTCGAAGGCCTTCGCACTCCCACCCGGCCCACAAAACCGAAAGAGTGAGCCTACCCTTTTCTTTGTCCGGAGAACGTAGCTCTTCCTTTGAAGCATCCGGTCCCTTGCCTCCGGCCGTTCGCATTGATCATCCCTATCGCAATGGTATTAACGGCAAGGCCAGCTTTCTCACAGTCGGCGTCATTTCTTTTTTCCGAACGACTCTTCGTTTCTCGTCCCTCAGGTGACACCCTTACCGCAGAGGATAGAGGGGGAAAGAAGCATTATATTCTCATCAATTGTGTCAGCCTTATTAGGATGAGAGTGAATCTGGTTAAGTGGTACTATGCAACCAAGGGCATGAAGGATGCGGTTGTTGAAGGACAGCTAGGGTTGTTTTCAGGCGCCTTATTGACGTCTCTGCCGGCTAATTACTTGACCTTCTCTATGGCTCTATAGCCAGTGGGGCAGGGTCGATTGTTCACCTGCGCTGCCTTCTGACTTCACTTGCTCCTTCTTTCAGCCCTGGAGGAGATCCAACCTTTCCTGCCCCTATGGGGACCGCCCCCTTCAGAAGTGCCCCGGGTAAAGGGTAGGGCAAGGGCACCTGAACTAGTGAGGGAGAGGTAGTAGAATAAGCAGGTGGAAAAAAGCGTTTGCTATGCTCGAATAGGAGCGATGGCCTTACCCAACCAAAGCACGGGTCAGGCAAGCCCGGCAGGCTTCCCTAGGGTGTCCTTAGCCTGTCCAACAATCACGTATATATAAGCTTCGCTGCGCTCATGGAAGCCGGGCCGGTAACCTCTTTCTATTAGACCAGATTTTTCCATCTGTCGGCTCTTGTTTCAGCCTTCTTAGGATAGGCCGGTGGAAGAGAAAGGTGGTTGGCTACTGGAAAAAGTGGGCCGGTAACTTCGACGGCTGAAGGCTCAAATGGAAGAAGAGTAGCTAGGCTGCCTGCCGCTTTCCAGTAGCGCTAGGATGAACGCAATTGCATTCTCATTACCCAATTCTAGCAACAGCTAGGTTGGCCTAACCACTTAGGTTCGCTTGGTCTAGGGTTGTGGAACACCTCAAAAAAGATGAAATACCGATTCAGCTATCAGCTATTGGTGGAAGAAGCTACTACTTTGCTTTTTCCCTAACCTAAACCTCTGCTCCGGGATTGGAAACTATCTCAAATTGACTGAGCGTCGGACGGACGGGGCCGAGCCCGGCTACGTGCCTGCTGCTCGGGATCCGTGACAAGGCAAGTTTTAGATGCCCCTCCCCATAAAGATCTTCGGCCGGTAAGTGCTCATTCCTTCTCAGTCGCGAGAAGAAATTGCATGCGGTTCGTATTTCCAACCGGGGATCGAGAGAGTTCTTTCTATGTCATCAAACACCTCGACCGGAACCCTACCAGACGCCGAGCAGAAGGCAAGTTTGAGCTATTACCACTATAATGGTGACTCCGGCCAGCCACCGGCAGCTAAAGGAAAAAGAGGCCCTCTCCCCCTTCCGTAGATACACCGAATCCGGAGAATGACCTTGAAATCACGTAAAGCGAGGAAAAGGGAGAGGGGATACGTCTTGCCGCATGTTGTCTCTGATGAGGCGGTGGTCTACCGAGAATGTAGTGTTGCCAGACTCTCCGAGTTCAGACACGAGTATGCGAGCGCAGTTACCAGAGCGGCAGGAGGTATGCTTTATTGGTGGTGGAATCAACACATCTCCACCCGGCACTTCTGCTCATCGTACCCGGCACCTATCGCCTTCTTTCTTCTCCAACTTCGTCCTTAACTGGGTCGGGCGCTCCCGCACCCAAATACTCTGAAATGTGAAACAGTCGGCTTTCTCTTGTACAATACCTGGTATTAGAGAGAAAACCAACTTCGCTTGAGGCGGATTTGAGGGCGGGTCGAATAAGTTCCGGTGGTGGGGTAATTAATTCGTGTGATTCACCTACCTACCTCCTACCTGTCCGGTACACCCACCGATGGAGTGCCATGTTGCTTTAGTTGCTCCTATGTTCGTTAAGCCTTACTCGACTGGCTTGCCGGGGTTGGTTCGTTCTCTCATCCATCGTTACGGCTATAACCACTAGTGGGTAGCAGCCGCTAACCTGACGTAGCCCACTATTATGCCGTTGTTTAGCGAAAAGCTGGCTTCCTGGATGAAAAGGGAGACAGCATTTGTACCACCTTTAAGGATACAGGGAAGGTTCGGCAGATTCTCTGGGCTGGCTAGTTCCGGGACTGAAGGGTAGAGTAGGCGCCGCCCATCCAAGCGCCCTTCTAAAGGTGGTAGTGACCTAAAAGAGCAGGTGACTTTGGCTAGGGAATTCATTGCTTCTGGGCCGAAACCGAATCATGGAGTAAGTAGTAGGTGCGCCTAACGTGCCTTGTTAGGCTACAAATTCCTGGGGCCTTCAGAACTTAGAACTAGTAACAAATCTGTGCTCCGCCTGGGAGTGGCGGATTCGTCGTAACCCTTCCCCTGGCAGTGGCAACCTCTTTGGCTGGCTAAGCGGTGAAGCGGAAGCGGACCGCGGTCCACACTACGAGAAGAGGGCTACGGCGCTATGCGCTGTAGCGGAAGAGAGGTTGCAGGCGGGGAGAAGAAGTCTTCTTCGCGGACTAGCCACGCGCAGAAACGCGAAAGAGGCACCGCCTGAGTTCGAAATGTTTTGCTTCTTTTCCTTAATCTTATTCCACGCACGTAGCGCTTCGCCGCTACCGCCCCACCTCTTCTGAAGTTGTTGCGCGCTTCCACGCGCTAGTAGCACTCCCCTACCCGCATACCATTCCTTGGAAAAGGATTTAAGGGTGAAGAAAGCTTCTTAAATGAACTAAAGACTAAAGTCTGGGAGATACTGGCAATGAATGGGCTTATTTCCCTGATCTGGAAAGCTCCTCCAAATCTTGTCGTGCGAAGGCGCTCGACTAGGCGCGTAACAAACCATGGATACAGATTCACAGCACTTAAGTGCCTTTCGCGGTCCGAGTAAAGGGACAAAAGGGGGCCGACACTGAAACAATTCTGGTCGAAGGTAATCACATTCCTTATGCTGCAGGGTGCATGCGCGTAGACGGGCCTACCACCTTTTCTTCGGGTATGACCTTATTTAGCGAGGATTATTCAATAGAAATTCCCACGTCATTTCAGGAGAGGAGTTAATTAATCTGGGGCTTTAGTCACTTGTTGGGGTAGGGGCCCGGGGATTGGCCCCCAGCAAGGGATTTCTTTTTAGAGAGCCTCCCTCATTAGCGCTACGTACGCGCATTTTACGGTATTTATTCTTTGGCCATTTAGTCCAGCCTAGTAGCAAAAGTGAATAATCGCTTCTTTCCGTAATAGAACGGTATTTATTCTTTGGCCATTTAGTCCAGCCTAGTAGCAAAAGTGAATAATCGCTTCTTTCCGTAATAGAACGGTATTTATTCTTTGGCCATTTAGTCCAGCCTAGTAGCAAAAGTGAATAATCGCTGGGTCCCCAACAAGCCCCAACAAGGGATGATATTTCTACTTCTTATGCTTGGTGGTAGTGGCGACAGCTTGGCCCCAGCAAGGGGGCGGGAGTTGGCCTAAGGCCCCTGGTCCCTATATCTACCTGTACCAGTATCTGGGGGATCAAAGTGTCCCTAACCTGTCCTAGCTCTGACTAAAGTCAAGAGGTGCCAAGGTCCAGGAAAAGGCGGGTGTAAAAGTACTACCGCCCCAAAGGGGGCGGTACTCGTCGGGGAAAACGGGGTTCGAACCCGCGACTTCTGGCGTGACAAACCAGCACTCTAACCAACTGAGCTATTTCCCCATTCGACGAGTGCGAACACTTGGTGAAGGGGGAAGCGCCGCTGTAGCTTCCCGGCGCCACTGTGGTCGGCTTCTATATACGTGACTTTACCTCTATCCACAATAGCGATGATTTGACCCCTTTTTTCTGCCTCTTCGCGCTCCACGCTACGTCCACTTTACCCACGCCAATTATCCTGACTCGGAATTCACCCGGGGAAAAAGGCACCTCACTCCAGCAAACAACTATACAGCCTAACCTGATTCCAGGCTGCCGTAACCCAGACCACGGCAAGAATAGGGAGCGCCCTTACCTAGGATCCTAGAGGGGGAAACTCTGTTGAACCATTTTCGACTTGCGCCGTGCCGGCGCACTAGTGTCACGATCCCCCGGGGACGATAGGAGAGAGTCAATTTTCTACAGGCGAATTATTCACCTTGTTCCTTAGTAGCTCAGTGGTAGAGCGGTCGGCTGTTAACCGATCGGTCGTAGGTTCAAGTCCTACCTGATGAGGAGCTTTCCGGAAAGTACGACAAATAATTTGGGGCCTCTAGTGCCCTCCCCCGGGTCCACCACCAGCCAGACACTCGACTGAAAGGAGAGAATGATTCTGGCTGCTGCTGAAGGCCCACGGCAAGGAGTGGTGGCCTAAGACACTCGACTGAAAGCGGGCACTCCCATTCAGTAAAATCCCAGCCACTCGCATACAGCTGGCTGGGAAGTCTCATTCCCAACTGCCGGGCCGGTTTTTGATACCGACACGCAAAGGTTCGAATCCTTTTACTCCAGGATCCGCCAGGCATTCACAGCATTGCTCATTCATAGCCAAATTGTCATGGAGGACCTCGATATTCCAACTGCCGTCCGTGGCAAAAGTGATCAACCACTTTTACTACAGGGAAGGAAGGAAACACTCGAGAACGAAATCGAGTGCTCTGGTCAGCCACCAGCATCTGAGTCAGCAGAATCGCCCGCTTCTGGCGGGTGGGCAGCAGGGCAACAAAGGCATAAGAAGCAAAGACATAGGCTGTGGGCACTAGTCATATTAGCGGTGGAAGAGGTATGGGCTGCTGCATAAGAACACAGTTCACCCGCACTCTCTAGAAACAACAACAGAAATAATCCGGTCTGGGATAAGCGCTAAGTCCAATCCCAATTGCTACTTTGGAAAAACCAGCACTAATGGAAGCAGCGAAGGTAGCACCACATGTAAAGTAGACCCCCCACCTATGCAAGCATCATTTCTTCCAGTTCGTACGGTCCCAGAAGCCCACCACCTCCGCCCCCTACGGAAGCTGGCGGCACTTCAGTGCCCCGGCCTTAGCAGCAGCTGGCTAGGCCACCCTTCTCGTAGTGCATTTCTTGTGGTGGTGATGGGCCGGCCGGGGACGGGAGTTGGAATCTATCACGCAACCACCACACATTCGATCAATCCGGGCGGCTACCAGGGCAGGGTGTCCCGTAGGTGTCCCGTAGGGACACCCTGCCCTCAATCAATCGGCGTCTGCTATATGGCGTAGGACTCATAGAGGCGCGGTTGAATTGGCGTAGGACAACGCTAGTCTACAGCAGCGGGTGGACTGGAGTAGGACAGCATTCCGTCGAGGCCGTGGCCGGAGTCTCTTCCCATCCACCAGAGACGGTGGGAGATGGGCGGACCTTACAGGTGGGGCGGGGCCCAAAAACACTACGATAGATGTTTCGACTAGCGCGTAGCAGCGACGGGTAGGTGGTGGTGGGGAATTCATTCACTAACCTGCGCTACGCGCTTCACGTTCCACCACCCCCTTCAGAAGCGCTACGTGCCCCCCCCTGCCCCTAGCCCAATCTACTTTCAATCAGAAAGGGCAAAATTGAGCGCGCAGTAGGAGCGGGCTGAGTCGGTATTCGTCTACGAGCAGTAGTAAGTGTGGTAGGTATCTGTTAGTGAAGGCGTATGCCGTAGCGAGAGATTGAACTGTTGAATATCAACACGCGCTAGCGCATGCAGATGAGTAGATACGTGGTGAGTTAACGTCGCTATCGGTCATTTCATGTCACTCAGCTCGGAGGGAGGCTTACTTTTGGTGGAGTAACACCGACCGCGTGGTATTTCGGTGCATCAAACCCTATTCACTGGTGGCTTACTCGGCATCTGACTATTCAAAATCTCAGCTTATCTAGTTAGGGTCTGATTCATTGGTACTTAGGGTTCATCGCCAGCCCTGTTACTGTAGTCGAGTAGGTCCTGGTAACTTGTAACGGATTCTAACCCTTAGCAGCCGTGTGGTAGGCGTATAGGTTATATCTTCATCTCTCGTATACCTAACCCTCTAGTGTCTGCCTTAAGGTACCAAGTGGAGATATTCCATAGTTTGAGGTATTGCCGGTATCCGTGTGCACTTGGCCTATAGAAGGTTAACGGTGTGGTGTTATTCCCTCCTTACCGTGGCTAGTAGGAGTTATCCATCAATGGGCTGGGGTCTTCAATAGGTCCTAATCTCTATGCCGGGACTCTACGCTGATCCAATCGTCATGCAAGTTTAACTGTAGTCTCACGCTCACCTGTCGTTTCGGTGTCGAACCGGATTCTCGCTCCCACTACGAGCGTATTACTGGTCTAATCAGCATCATCCATAGTAAAAAGGTCCGAAGAAAGGGTCGGGAACGGCTCGGGATCTAAGCTTCGTTCTTATTCTTCTGGGGCCTAACCAACAAACCAATAGTAGCTAGCAGTGGCCTTGTCAGTGGGTAAACGAACACGGCTAGTGGCGCAATAGTGGGCACAAGCAAGAGAAAGGAGTAAGAACTTTTTTGCACACCACGTTTTGCACGATGCCGATTATTGGACCCCCTCTTCCTGATCAGGAGGCGCTGGATGATAATAGTTTTCCCACTTTTCCGGACCCTTATCCTACCCTCCGGTCGGTTGAGTGGGTAGGTGGATATGCCCAAGAGCCAAGGAAGGGGGTCCTCTCCGAACTTCGGCCGCCACAGAGGCCTTTTTCCCTAGTAAGAAATTGAACCGACTTTGAAAAAACTCTTTTCGAGGGCGGAAGAAGGCTAGGTAAGTAGGGGGACACTGGGCTAGATCTTTCAGCAGCGAACCTAGCCTAGTGGTTGACGTTTGCTGCTTTGTAGCGTATGGATCTTAGTGCACGCGCTTCCCGCCGGGTAGCTACTACCCCGGTTTATGCCCAAGGCTCAAACCTACAAACCTCATTAGCCGCACTGCAAGGTGCTCAACACACCGATATCGTGGACAAACCATCGATTTATCCGTGATGGAGCACCCGCTACGACAAACAGAGTCGAGCCACAGCATTCCATCGGTAATGGAAGTTTATCCCTTAGCGCCGCCTCGGCTCAGCTGCAGTACAGCGTTATGCCGATGCCCTCTAGCCATTGACTGTCTTTATTGCTGCTGCCACAGGGGAAAAGGCTAAGAGACTTCCCCAGTGCCAACCTAGCCTTCTCTGCCTCTTAGGAAGGGCTGCGAAAGAAGGGCCCAGCTCCGCGCCTACGCTGCTGCCCTGGCATTCTTTCTCTATCATTACTCGCCGGGGTTCACTAAATGGACCCTGTGCCCTGCCGTGAACCACCGACACCCTCACTTGCTTGACCGGAAGCTCGCTTCGTGAACAGGATCTGTTACTGATTGCACTTCACGCGGCTGATCCCATTGATCGCCACTATCCCCTATTCCATAGGCTTTAAAACTCCCGTGCTTCACAAGAGATACTTAGAAAGAAGCCTATCCACCGGGCATGAAGCCGAAGGGTGAAAAGAAGGGGAAAGTAGAGAGGATGCAAAGGGAGAACTCTGCCCTGAGGGTTAAAGGGATAGCCCTGGGCCGAACACGGACTCGGCGCTTGGCACACCACAAAGTATTAATAATGCGCCAACTCCTCAACCTCCAGTTCTGTCGGTTGAGTGTCCTAACGGGCTGGGTGGCCGAAGGCGCGCCACCCTGAAGCCAGCCCCCCGGGTGGCCGAAGGCGCGCCACCCTGAAGCCAGCCCCCCGGGTGGCCGAAGGCGCGCCACCCGGGGGGTACGGGGGATGGCTAAAGGTTAGGGAGGTTATTGAAGGGGGTCTAGAGCAGGAGGCGGGAGTCCACTCTTGTCTCTGCTTAGCGAGGCGCTAAGCGGACGACCACTCTGTGGACCTTTTCGAGCCTTTAGCCACCCGGCCCGTCTTTCGCGATTCGACGTCACGTCAACTTGGTGATCGATCGTGTGACCTCGTCTTTGAATTGGATCAGTGAGCAGCCTTACGGACTGTATACCTCGTGATTCACTAGTGAATCGTCATCCGAGTTAACCACTGATTCATTACCGAACGCACACCGAGGCTAGCCCCTAGGGTTAGGCTTAGGGCTACACGAATCGGCGAGTAGCAGTCTGCCACTCCTCACATCGGAACCATTCCATGGATCGGCACGGCTGGCACCTCACCTCACTTGCTACCGCTCCCATAAGAGACTAGAGACTGACGACTCTTCACTCCGTGTCGTCACAGCGCTGATCCGAGTATGGCGATCTACTGATTGACCTGCTGTCGCCAACAAAACTTTACTTATACCGTCACGACATTGCATCGCTACTCGCGCTCTCACTATAAAGGGCGGCGTACTCACCAGGCTTGTTTGGCTTAGGAATTCGGATTCGCCATATCTTTCTTTTTCCCCTTCCCTCTAAAGTGGAAGGACCCGTTTTTCCTTAACTGCCTTCCTCCAACCTCTCCCCTCCTGCGCTCCCTTTTTAGCCTCCTCCCCGGTATGCAGGGCGAGACAGAAAAGGTCAAAAAAGTCGCTACGGGACACGAGAGCAGCCTTTGAATTTTCCCCCTGGGGTGGAGAGGGACTGGATTCATAATGGGTGGTTGGCCTGAATAAGGTATTGGACTATCTGCACTGACGGGGGCACTCCTCCTATTCACTATCACTGTCGTAGCTATCTTTCCGCTTCGTAGTCACTCAATCCCGGGCGGTAGGAGTCCATAGAATCAGGGGAATGGTTCACACACTCACCGGATAGGTAGTCGGACATTCTGGATCTATGAATCTACCATTCACCCTGCTATCGTAGTGCTCTCATTATTGATCGGTAGAGAATCTTCTCTGGGGGAATGGGGGTGAAGCTACGCTCCTCCGCCCCTGGGGTACTACTGGGTCACTCCCAAAGTGGAGCGCGTAGCGCCCGCGGAAAACGCTACGCGTTTTCGCAGCTTGGTTCCATGGTTCTGTGAGGTCTAGAAGGTGGCGAGATTTGAGATTCGTAATTAAAGGTTGCCAGTGAGCAATAAGCAAGCAGGTATCCGGTATCTATTAGCAGCAAGCGCAACTCGTAAATTCGCCAAAAATAGAGATTTGATGGACTTAGTGTGTGGCAGTACCCATTCCTTTTTCATGAGCCAATAACATCCTTTCCTGCTCTTTGAGTAGTAGTGGTAGTACGGGCTTCTATTCTATCGCCTTTCTCCCCCTAGTAGAGGAAGTGAAGGTTGCGATGTAGGTGTTTCACCAGCTGTGAACCGGGGAGAGATCTTTTAATCACCAGCCATTCCAAATTGGGGTTGAATAAGAGTTCTTCCTTCTAGGGCTAATTTCCACTGTTAACCAAAGCGCTAATCTCTTATTTCCTGTATTGCTCGTGAAAGATAGCTATTCAAAGATCGGGAATAAAGTATTGATAAAAGACTTTCTCTCCCTTATTACAAATCCCATGCAATCAAGAAGTTTCCTCCCCTTCGCTTGTTAGTCTTTTTGTTCCAGAGGTGGTCAGTAAGTGAGTAGGTAGTGAAAGGATACGCCGTGTTTTGCAGGTTAGGACTGAGACTATGACTCTGGGCAAGGAAGAATCAACGATTGCAACCCTCGCCCCCCGGCAGGTCCGAAGTGACATATCTATCACTCTACCTACCCGGATAGAACCAAACGAAGCTGGCAGTACAACTGAAGGCAACTTGCCTCGGCCCGTCCGGCGGACTGTCCCAAAGCGCAAGGAAAGAGCATCGAGACGGACGGCGGATTACCCGCTCCTGTATCGTCTGCCCCACACTGCACGAATAACCTTACCGAATGCACTTCCCACGCAATACGAAAGGCCTAACCCTCGTAACTACTCCATGCGTTATCTACCAACTAATCATAATGAAAGGGCAGACTGGCCAACTCATATCTGGCGCACATCCCAACTCGGATCTGTGCAGCGCACGCCTCTCAGTAATGACCACTCCCGTCCAATACGGCTAGCTAACTGTATTACGTATAGTGATGCGCTAGTCCAGGGAAGTGGATCGTATTATTTGCTCAAAGGTCTGGATCTGGTCGCCCGGTAACGAGCGTTTGTTGTGATAGTCTGTCCTCGAAACCGGTAGCTGCTCTGCCAGGTTCGAACCCCGGGCAAAGATACTTGCAGAGCCGCCATATAATATCTTGTCTAGTGATCCCGATATCTATAATCCAAGGACCAGTGGGGAACGGCAAGTAAAATGGGAAAGGCATTGCTGGTGAAAGGGAAAAAAAGAGGAGGTCACGGTGCACCAGCAGTGGCAGGTGTTCACTCCTAGAAAGAGGCCTCTCCGGTCCACCTTGCAGGTGCACCTAAAAAGAAATAAGGTGGGGACTAATAAAGGGGCCACCGCGCATAGCGCTTCCAACAACGGGAGTTGGGCCTAAGGCGGGACACTTGAAACACCCAAACATCAACGCAGAGGCCTCCAGATGGGCCTGGAAGGCCAGTGAACGATCGGTGAAGGGCCTGAGAATAGGGTCAGGCCCCCCCCGAGCCGGGTCCGCAAGGACACTCAATCACCCGGGGGCCCCCCGAAGGGGGGCTTGGCTTCAGGGTGGCGCGCCTTCGGCCACCCGGGGGGCTTGGCTTCAGGGTGGCGCGCCTTCGGCCACCCGGGGGGCTGGCTTCAGGGTGGCGCGCCTTCGGCCACCCGGGGGTTTACCCACTCAATCGAATTCGTATCGTAGTGACTGTCGACCAGGTTCCCTAGGCTGTATCCATGCAATGATCTTTTATTCGCTGGATCTCACGAGATACGTCGCACGTCGTTGTCCATAACTCTTGTCACCTGATTCGTGGTCATACCGAAAAGGCTATCATCCCTACACCCCACGTAACGCAGAGTACTTCCTATGTCGTGCCGGGCCTGCCTAGTTGGAAGGCTTTCGGATTTTATCCTTCAGTTCCTCGTCATCGATACCCCGCCGCGTTGACGACTTGGCCGCCTGGCATATCTATTTCTTCGTCATTCACGTTGCCGCTGCGCGGCGCTTCGCGCCTTCGGCTTCCCTCAATCGGCTTGTTTTTTCTCTCTATCAGAAGGCCTCATCGTCAAGGCGGGGCTTCTTCGTGTGGGGCCGACGACGACGATGAATGGAGCCCCGCGATAATCGTAACAGAGCGCCGGACCAACGAATCGCTCCGCCGGCCATAGTTGCTTGGAGCAGGACACGAAATAGGGATGTGGGATCGCCTAGCGCTTTCCAGAAGTGCTAGGCCCAGCGATTCTTCAGCCACGAGTCGAAGGCAGCCTTGAGCATACAACGTAGGGAATCGTACCGGGAGCGACGAACGGAGGAAAGGAAACCTCAGTGGAAGATGACCCGGATAAACCCGGGCTGATTTGTGGCAGCCGCCGGGTCGACGACTGCCGTTTCTTCTCCAATGGTTTCCCTGATTGCTGGAAGTTCTTCAAAAGTATGAAAGGCTGGAGGACTTTGTACCATCCATTCAAGCGTGGTGTAATTATGTTCAACAGCCCAAGGACTTGGAGCACACTTGATTCCACTGGTTAAAGTCATAAAGACTACTACGAAGGAACAAACAATCCCCACTACGGAAACGTAAGAGCCGAAACTACTCAAGGCATTCCATTCAGCGTAAGCATCTGGATAATCAGGAATGCGACGTGGCATACCTGAAAGACCTAGGAAATGCATAGGAAAGAAAGTAAGATTAACCCCGAAAAAAGTAATCCAAAAATGAATTTGCCCCAGAGTCTCTGGATACTGAAGACCCGATATTTTACCTATCCAATAGTAGAAGCCTGCAAATAAAGCAAAAACGGCTCCCATAGAGAGTACATAATGGAAATGTGCAACCACATAATAAGTATCGTGTAGAGCAATGTCTAGCCCGGAATTGGCCAAGACTATCCCAGTGAGTCCTCCTATGGTGAACAAAAAGAGAAAACCCACCGCAAATAACATAGGTGTTTTGTACTGTATTGACCCCCCCCACATGGTAGCAATCCAACTAAAAATCTTTATTCCAGTAGGCACGGCGATAATCATGGTGGCCGCCGTAAAGTAAGCACGTGTATCCACATCTAAGCCTACAGTAAACATATGATGAGCCCAGACAATAAACCCAAGGACTCCGATACTGATCATGGCATACACCATGCCTAGATAACCGAAGACTGGTTTTCTTGAAAAGGTAGAGACAATACTACTAATAATACCAAATCCCGGCAGAATTAAAATATAAACCTCTGGATGGCCGAAGAACCAAAAGAGATGCTGGTATAAGATAGGGTCCCCTCCTCCGGCGGGATCAAAGAAGGTGGTATTAAAGTTTCGATCGGTTAATAACGTGGTGATTGCACCTGCCAGTACTGGAAGGGATAGTAGGAGTAAGAATGCTGTCACTAAAACAGACCACACGAAGAGGGGTAATCTATGCATGGTCATTCCAGGTCCACGCATGTTAAATATGGTAGTGATGAAATTAATAGAACCTAAAATGGATGAAACACCTGATAAGTGAAGACTAGAAATGGCTAAATCAACAGCTCCTCCAGAATGACTGGTTATACCACTCAAGGGCGGATAGACTGTCCACCCAGTGCCGCTACCCACCTCTACCAAAGCTGAGCTTAATAGAAGCAACAGCGAAGGCGGCAACAACCAAAAGGAAATATTATTTAATCGCGGAAATGCCATGTCGGGTGCACCTATAAGAATCGGAACGAACCAATTCCCAAATCCACCTATCATCGCCGGCATAACCATAAAAAATATCATTAGAAAGGCATGAGCCGTTATTAACACATTATAAAGTTGCCCACCAAGAATTTGATTGCCAGGTTGTGCTAATTCCATACGGATTAGTACCGAGAAGCATGTCCCCATTACTCCGGCCATGGCACCGAAGACTAAATATAGAGTCCCTATATCCTTGTGGTTCGTGGAAAACAGCCATCTTTGTGCCAAATTGTTCATTTCAACGGAATCGGTTTTTTCCTGGGGAATAATGCGATAGCCTCCTTCGTATTTACCGGCCACCTGTCTTGCGCCCCATTAGCGCCCCCACCCGCTTTAGAGATGGTGGTGGGGGTCTTCATGAATCCATCGTTGAGAGCCTAGAGAGGTGGGTACCTCGTCGATGGGGCCGGGCAGGCGGCTTCCGCTTCGCGGAAGAGCCACCGCAGCAGTGGTGCCCCGAAACACCAAACCCGCCCCACTTTAGAGATGGTGGTGGGAACTATTGTGCGCGTAGCGCTTCACTTCTGAGGCGCCCGGCTGGCAGCGGCCCTTTATATAGAAGGGCTGGGGGCGGCCCTAGCTAAGCGCTACGCGCCCCCTTCGGTCCCTTGCTTAACTTAACTCAGCCCACCGCCCATTCCCGTTGGGGGGGACGAGAGTTGGGCCATAGGCCAACTCCCTACCCCAGCAAGTGGTCCATTAGGGAAACCAGGTTGTAGCGCTACGCGCTACCCGGGCCCGCCTGCCCCGGGCCACCTCTCGACGTTGGCTGAGAGAAGGCCGGCCCTAGCAGAAGCAAGGCACGCTAGCACGCGTAGCTGCCGGCCGAGGCCCGCCAGTTCGATTGCGAAAACGCGTAGCTACGTGGGTGGTACGGAGGTGGCAGGGACAATAGTGCGGCCACCTACTAGGCGCTAGCGGAGCTATAGTGGGCACTGTGACCACGATAGCGAAGGCGGCGCTTTGCTTCGGGCGTTTCACTATAGTGCCCATACCCGGCAGCTAGGGCTGCCTAACGCCCTGCCTACGCCCGCTTCTAGCCCGGGAAAAAATCCACTATAGTGCGAGAACCGCATGCCCTCTCCTTTCAGTCGAGTGTCTGTCAACCTGGTGGGTCGGGGAGGTACCCTATCCTTTCAGCAGTCGAGTGCCCAAGTGGCATGGTGGTGCCGCGCGCCGCTACCTGACCCATCATCCAGATGGGGTGTCCCGTAGGGACACCGCCAGCCCCCCTCAATCCCCCTAACGGGTGATTGAGTGTCCTTGCGGACCCTATCGGGGGGCTTGGCCCTCTCCGCCTCCCCGTTCGAACGAGGACTTCGAAGTGCTCACCACTTCGAAGGCCCCCCACCATTCTGAAGAAGTGGGTGGGGGGGCTAGGCTAACAGCATTTCCGTTGTGTTGGCAAAGCCAACACTGCGGGCAAAGCTAGCCGCCCACAAGAGCCGGAGGCGTAGGCCGCTAGCGTTTTCCTGGGGCCCCTCGATCTTCGGTCCTGTTTGTGAAGGTTGCCGGTAAAACTCCGGCAATGAAGCGCGCTACGCGCGCCGAGCTAGCGCGCCCGGCGCGCGCGGGGCCGTCATCAGTGCGGCCGCTTTGCGCGTAGCGTGGCCCCACCCACGATAGCGAGGCTCCGCTTCGCTTCGCGCTCCCAGCTAGGCCTGAACTCGTTCTGGCTCTGGCTGCCGGCGCTGCCACTGGAATGTGCTTGGTTGATGAAACCGGCCATGGAAAAGATTGAGTTACCTACTACTGGATTCGAACCAATGACTTTCGCCGTATGAAAGCGATACTCTAACCCCTGAGTTAAGTAGGTTGGGCTTCCGGTCCCATAGCAGCCCGTTGTTCCAGCGAGCCTCGGAAGCCCTTCATGAATATGCCATTCTATCTACAAGATTTTCTGTCAATTCCTGCCTGTTCGAGTAAATCGTCACAACAATTTTCCTGCTGGAATAGGGGTATGGTAGAACCTAGGCTGCCGTGCGGCACTGACGAGGGTGCAAGTAGAGGATATAATGTTCTTCGAGAGTGATGGGCGACTCACCACACTCCACTGGAAAAGGAGAGGGCGCAGAAACTACAGCGAGGCGAGAGCGGCCACCAAGCATCTTCGTAGCCCATGCACCCATGCTCCTCCCACCACCACGTATCCCCATACTGGTATCAGTCAATAATTCGTTTAATTAATGAAATGAGTGATAGATATGAGAAAATGCGCTTGTACGGGTTGTCCATTGCAGTCTACAGCGTAGAGGGTTTATCCAGCCATAAAGAGCTGGATACAACCTTGATGAAGGAAAGTGTCTGGTCTGTGATGAGCAAGCATAGTCGTCTCTCTACAGAGGTTTGTACCATAATGTCTAGTGTAACGGAAGGCGCTATGAGCAGTGGAAAAGCTAGCATGACTTCAAGTGCAGCAGACTGGAAGGACGACTTCATATCTAGTATGAAACCGGATAAGAGATCTACAGGCTTCATAACAGCCGACATCGAGACGGTGTTATCAAACAATGTGCACGTGCCATATGCATTAGGCTATCGTTTCGCCGGGGAATATGGGAGTCCCATAACAGAAGGGAAGACTATAACCTATTTCAGTGAAAGCTACTCGTACTTAGGTACCTTCAAGGAAAGGAGCACCCAAATGTGTAGGGACTTCATTAAAGGATTAGTGGCCTTTGCCAAGTCATACGGCGTGAAAAGGGTGTATTTCCATAATCTATCCCGCTTTGATGGTATCCTATTATTGAATAAATTTGCTAAAGGACAATAATTGGATAGTTAAAACTATCATAAGGGAGTACCATATATACAGAATAACAGTCTACGATAGGACAAAGCCCAAAACCCCATTGCTTTACTTGCAAGATTCTCTAAAACTATTGCCTGGTAGTCTGAGCTCCCTAGCCCGTACTATGTATGTGTCCTGAATTGGGTGGCCCCACGAGTCTATAAATGAGGAGAATTTAATAGAGAATAAGTCTTTATTGCTCTCTTATTTAGAGCAGGATATCCTAATATTGGCGGGAGTGCTTAGGAAAGCACAAGAGAAGTACTGGACTCGTTTTCAAATAGACATAACAAAATGCTTGACGGTGTCGTCAATGGCAATGAAGATATTTCGTACTCATTACTACCCTAAGACATATCCGATATATCGCCCAAATCCGAATAGGGAAACCTTTATTCGTAGAGGTTATTATGGAGGTCACACGGACGTATACAAACCGTATGGGAAGGATCTATTCTATTATGATGTAAACTCGTTATATCCATACGCGATGACAAAGCCAATGCCAGGTGGCTCTCCCGTCTGGAGAGACTTGAAGGGCTGCGATCTAGAGCCACTATTTGGTTTTGTGGAAGCTAGAGTAGAATGTCCAGAAAGCCTAAAGGTGCCTTTACTACCGTATAAAGACCCTAAGACGGGAACTCTGCTATTCCCTACCGGTACCTTCACAGGTGTGTACTTCACTGAGGAGCTAAAATTGGCAAAAAGACTAGGTTATAAGGTGCATCCAATACATGGATATCTCTTCGAGAAGAAGGAGAGCCCTCTCTCTGAGTTCGTGAGGGAAATTTATGAGGAGAGGAGGGAAGCGAAAACTCGTGGAGATGAGGCATTATCTTATATGAATAAGTTGATAATGAACTCTTTATATGGTAGGTTTGGTATCAAGCCTGAAGGTAACATAACAGAAATATGTGAAGAAAAAAGGGCTAATATGCTAATGTCCAATTTCGAATATACTCTAGCTGAGCCTCTCAATGAGAACTTATATATAATAAGTTATACAGGCAAGCTTCAAAGACTTGAGGACTCTCCCAACGATGAGGAGATATCATTAATAGAGCATTATTCAAAATCACGATATGCCGGTTCTTCATCTGCGGTACAGATTTCGGCTGCAGTAGCAGCATATGCTCGAATACATATGTATTCTTACATATCGTTACCGGGTTGCTACTATACAGACACAGATTCTGTGGTGTTAGATAAACCTCTTCCAGAAGAGGAAGTGTCTTCATTAGAGTTAGGGATGCTAAAACTGGAACACAAGGTAATGGAAGGGTTCTTCCTAGCCCCTAAAAGCTATGCCTTGCAGGTGTTGGAGGGTAATATCGTACGGCATAAAGGTCCAGCCAAGGGCTTGGTAAACCTGAAGTGGTTCCAGGATCAATACCGCAATTTAAATAGAGTAGAAACCCATAGTTTAACCGCCAACTTCCGGGTAGGTTGGAAAGATCTCAGCATTTCCCGCAAAGAAATATTGTTGAATCTTGGTATCGACCCTTCTACTAAGAGGGATCTCGTGTTTGATGAGAAAGGTTTATGGGTGGACACTTTACCTAAGAAGGTTTCAGAGTTGCAAGCCCTTAAACAAGAGCTAGAAAGGGCTCAACAAGAGTTAGAAAGTGCACAACAAGAGCGAGAAAGGGCTCAACAAGAGTTAGAAAGTGCACAACAAGAGATATCTCTCTATAAAAAAGAGATATACTCTCTTAAAGAGAAGATCAACCGGCCAAGCCAAACCACAGAGTATAAAAGACCTATATGGTCAAGGAAAGAAAGCCTCAAGGCCGGTACTAATAAAGGTTCCGCAAACCCAGGTGGTAAAAAGCCAAAACCAGATTCGTAAACCCGGTAGGTAGTCTTTCGCAGTAACCCGGTAGCCGCTCCTTTGTTTGACCGCTTAGCCGGCAGTTGGGTATCCAGTGTTTTTGCGGTAGCCTTTCGCTGTTACAAAGAGCCAAAGAGTACTCTGCCGAAGCCACCACTTTTCGCCTTCTCGTTCGGGCCTTTGCAGCCAGAAGAATCAACAGAGAGGCTTTATTGGGCTACGGCCCCTATTCCCCATGGAGGTCCATCCCTTTCGGACTGCTACGGTTACCCAGCTCGGGCCGCCCCAGCATAGATTATAAGCTCGAAGGCCTTCGCACTCCCACCCGGCCCACAAAACCGAAAGAGTGAGCCTACCCTTTTCTTTGTCCGGAGAACGTAGCTCTTCCTTTGAAGCATCCGGTCCCTTGCCTCCGGCCGTTCGCATTGATCATCCCTATCGCAATGGTATTAACGGCAAGGCCAGCTTTCTCACAGTCGGCGTCATTTCTTTTTTCCGAACGACTCTTCGTTTCTCGTCCCTCAGGTGACACCCTTACCGCAGAGGATAGAGGGGGAAAGAAGCATTATATTCTCATCAATTGTGTCAGCCTTATTAGGATGAGAGTGAATCTGGTTAAGTGGTACTATGCAACCAAGGGCATGAAGGATGCGGTTGTTGAAGGACAGCTAGGGTTGTTTTCAGGCGCCTTATTGACGTCTCTGCCGGCTAATTACTTGACCTTCTCTATGGCTCTATAGCCAGTGGGGCAGGGTCGATTGTTCACCTGCGCTGCCTTCTGACTTCACTTGCTCCTTCTTTCAGCCCTGGAGGAGATCCAACCTTTCCTGCCCCTATGGGGACCGCCCCCTTCAGAAGTGCCCCGGGTAAAGGGTAGGGCAAGGGCACCTGAACTAGTGAGGGAGAGGTAGTAGAATAAGCAGGTGGAAAAAAGCGTTTGCTATGCTCGAATAGGAGCGATGGCCTTACCCAACCAAAGCACGGGTCAGGCAAGCCCGGCAGGCTTCCCTAGGGTGTCCTTAGCCTGTCCAACAATCACGTATATATAAGCTTCGCTGCGCTCATGGAAGCCGGGCCGGTAACCTCTTTCTATTAGACCAGATTTTTCCATCTGTCGGCTCTTGTTTCAGCCTTCTTAGGATAGGCCGGTGGAAGAGAAAGGTGGTTGGCTACTGGAAAAAGTGGGCCGGTAACTTCGACGGCTGAAGGCTCAAATGGAAGAAGAGTAGCTAGGCTGCCTGCCGCTTTCCAGTAGCGCTAGGATGAACGCAATTGCATTCTCATTACCCAATTCTAGCAACAGCTAGGTTGGCCTAACCACTTAGGTTCGCTTGGTCTAGGGTTGTGGAACACCTCAAAAAAGATGAAATACCGATTCAGCTATCAGCTATTGGTGGAAGAAGCTACTACTTTGCTTTTTCCCTAACCTAAACCTCTGCTCCGGGATTGGAAACTATCTCAAATTGACTGAGCGTCGGACGGACGGGGCCGAGCCCGGCTACGTGCCTGCTGCTCGGGATCCGTGACAAGGCAAGTTTTAGATGCCCCTCCCCATAAAGATCTTCGGCCGGTAAGTGCTCATTCCTTCTCAGTCGCGAGAAGAAATTGCATGCGGTTCGTATTTCCAACCGGGGATCGAGAGAGTTCTTTCTATGTCATCAAACACCTCGACCGGAACCCTACCAGACGCCGAGCAGAAGGCAAGTTTGAGCTATTACCACTATAATGGTGACTCCGGCCAGCCACCGGCAGCTAAAGGAAAAAGAGGCCCTCTCCCCCTTCCGTAGATACACCGAATCCGGAGAATGACCTTGAAATCACGTAAAGCGAGGAAAAGGGAGAGGGGATACGTCTTGCCGCATGTTGTCTCTGATGAGGCGGTGGTCTACCGAGAATGTAGTGTTGCCAGACTCTCCGAGTTCAGACACGAGTATGCGAGCGCAGTTACCAGAGCGGCAGGAGGTATGCTTTATTGGTGGTGGAATCAACACATCTCCACCCGGCACTTCTGCTCATCGTACCCGGCACCTATCGCCTTCTTTCTTCTCCAACTTCGTCCTTAACTGGGTCGGGCGCTCCCGCACCCAAATACTCTGAAATGTGAAACAGTCGGCTTTCTCTTGTACAATACCTGGTATTAGAGAGAAAACCAACTTCGCTTGAGGCGGATTTGAGGGCGGGTCGAATAAGTTCCGGTGGTGGGGTAATTAATTCGTGTGATTCACCTACCTACCTCCTACCTGTCCGGTACACCCACCGATGGAGTGCCATGTTGCTTTAGTTGCTCCTATGTTCGTTAAGCCTTACTCGACTGGCTTGCCGGGGTTGGTTCGTTCTCTCATCCATCGTTACGGCTATAACCACTAGTGGGTAGCAGCCGCTAACCTGACGTAGCCCACTATTATGCCGTTGTTTAGCGAAAAGCTGGCTTCCTGGATGAAAAGGGAGACAGCATTTGTACCACCTTTAAGGATACAGGGAAGGTTCGGCAGATTCTCTGGGCTGGCTAGTTCCGGGACTGAAGGGTAGAGTAGGCGCCGCCCATCCAAGCGCCCTTCTAAAGGTGGTAGTGACCTAAAAGAGCAGGTGACTTTGGCTAGGGAATTCATTGCTTCTGGGCCGAAACCGAATCATGGAGTAAGTAGTAGGTGCGCCTAACGTGCCTTGTTAGGCTACAAATTCCTGGGGCCTTCAGAACTTAGAACTAGTAACAAATCTGTGCTCCGCCTGGGAGTGGCGGATTCGTCGTAACCCTTCCCCTGGCAGTGGCAACCTCTTTGGCTGGCTAAGCGGTGAAGCGGAAGCGGACCGCGGTCCACACTACGAGAAGAGGGCTACGGCGCTATGCGCTGTAGCGGAAGAGAGGTTGCAGGCGGGGAGAAGAAGTCTTCTTCGCGGACTAGCCACGCGCAGAAACGCGAAAGAGGCACCGCCTGAGTTCGAAATGTTTTGCTTCTTTTCCTTAATCTTATTCCACGCACGTAGCGCTTCGCCGCTACCGCCCCACCTCTTCTGAAGTTGTTGCGCGCTTCCACGCGCTAGTAGCACTCCCCTACCCGCATACCATTCCTTGGAAAAGGATTTAAGGGTGAAGAAAGCTTCTTAAATGAACTAAAGACTAAAGTCTGGGAGATACTGGCAATGAATGGGCTTATTTCCCTGATCTGGAAAGCTCCTCCAAATCTTGTCGTGCGAAGGCGCTCGACTAGGCGCGTAACAAACCATGGATACAGATTCACAGCACTTAAGTGCCTTTCGCGGTCCGAGTAAAGGGACAAAAGGGGGCCGACACTGAAACAATTCTGGTCGAAGGTAATCACATTCCTTATGCTGCAGGGTGCATGCGCGTAGACGGGCCTACCACCTTTTCTTCGGGTATGACCTTATTTAGCGAGGATTATTCAATAGAAATTCCCACGTCATTTCAGGAGAGGAGTTAATTAATCTGGGGCTTTAGTCACTTGTTGGGGTAGGGGCCCGGGGATTGGCCCCCAGCAAGGGATTTCTTTTTAGAGAGCCTCCCTCATTAGCGCTACGTACGCGCATTTTACGGTATTTATTCTTTGGCCATTTAGTCCAGCCTAGTAGCAAAAGTGAATAATCGCTTCTTTCCGTAATAGAACGGTATTTATTCTTTGGCCATTTAGTCCAGCCTAGTAGCAAAAGTGAATAATCGCTTCTTTCCGTAATAGAACGGTATTTATTCTTTGGCCATTTAGTCCAGCCTAGTAGCAAAAGTGAATAATCGCTGGGTCCCCAACAAGCCCCAACAAGGGATGATATTTCTACTTCTTATGCTTGGTGGTAGTGGCGACAGCTTGGCCCCAGCAAGGGGGCGGGAGTTGGCCTAAGGCCCCTGGTCCCTATATCTACCTGTACCAGTATCTGGGGGATCAAAGTGTCCCTAACCTGTCCTAGCTCTGACTAAAGTCAAGAGGTGCCAAGGTCCAGGAAAAGGCGGGTGTAAAAGTACTACCGCCCCAAAGGGGGCGGTACTCGTCGGGGAAAACGGGGTTCGAACCCGCGACTTCTGGCGTGACAAACCAGCACTCTAACCAACTGAGCTATTTCCCCATTCGACGAGTGCGAACACTTGGTGAAGGGGGAAGCGCCGCTGTAGCTTCCCGGCGCCACTGTGGTCGGCTTCTATATACGTGACTTTACCTCTATCCACAATAGCGATGATTTGACCCCTTTTTTCTGCCTCTTCGCGCTCCACGCTACGTCCACTTTACCCACGCCAATTATCCTGACTCGGAATTCACCCGGGGAAAAAGGCACCTCACTCCAGCAAACAACTATACAGCCTAACCTGATTCCAGGCTGCCGTAACCCAGACCACGGCAAGAATAGGGAGCGCCCTTACCTAGGATCCTAGAGGGGGAAACTCTGTTGAACCATTTTCGACTTGCGCCGTGCCGGCGCACTAGTGTCACGATCCCCCGGGGACGATAGGAGAGAGTCAATTTTCTACAGGCGAATTATTCACCTTGTTCCTTAGTAGCTCAGTGGTAGAGCGGTCGGCTGTTAACCGATCGGTCGTAGGTTCAAGTCCTACCTGATGAGGAGCTTTCCGGAAAGTACGACAAATAATTTGGGGCCTCTAGTGCCCTCCCCCGGGTCCACCACCAGCCAGACACTCGACTGAAAGGAGAGAATGATTCTGGCTGCTGCTGAAGGCCCACGGCAAGGAGTGGTGGCCTAAGACACTCGACTGAAAGCGGGCACTCCCATTCAGTAAAATCCCAGCCACTCGCATACAGCTGGCTGGGAAGTCTCATTCCCAACTGCCGGGCCGGTTTTTGATACCGACACGCAAAGGTTCGAATCCTTTTACTCCAGGATCCGCCAGGCATTCACAGCATTGCTCATTCATAGCCAAATTGTCATGGAGGACCTCGATATTCCAACTGCCGTCCGTGGCAAAAGTGATCAACCACTTTTACTACAGGGAAGGAAGGAAACACTCGAGAACGAAATCGAGTGCTCTGGTCAGCCACCAGCATCTGAGTCAGCAGAATCGCCCGCTTCTGGCGGGTGGGCAGCAGGGCAACAAAGGCATAAGAAGCAAAGACATAGGCTGTGGGCACTAGTCATATTAGCGGTGGAAGAGGTATGGGCTGCTGCATAAGAACACAGTTCACCCGCACTCTCTAGAAACAACAACAGAAATAATCCGGTCTGGGATAAGCGCTAAGTCCAATCCCAATTGCTACTTTGGAAAAACCAGCACTAATGGAAGCAGCGAAGGTAGCACCACATGTAAAGTAGACCCCCCACCTATGCAAGCATCATTTCTTCCAGTTCGTACGGTCCCAGAAGCCCACCACCTCCGCCCCCTACGGAAGCTGGCGGCACTTCAGTGCCCCGGCCTTAGCAGCAGCTGGCTAGGCCACCCTTCTCGTAGTGCATTTCTTGTGGTGGTGATGGGCCGGCCGGGGACGGGAGTTGGAATCTATCACGCAACCACCACACATTCGATCAATCCGGGCGGCTACCAGGGCAGGGTGTCCCGTAGGTGTCCCGTAGGGACACCCTGCCCTCAATCAATCGGCGTCTGCTATATGGCGTAGGACTCATAGAGGCGCGGTTGAATTGGCGTAGGACAACGCTAGTCTACAGCAGCGGGTGGACTGGAGTAGGACAGCATTCCGTCGAGGCCGTGGCCGGAGTCTCTTCCCATCCACCAGAGACGGTGGGAGATGGGCGGACCTTACAGGTGGGGCGGGGCCCAAAAACACTACGATAGATGTTTCGACTAGCGCGTAGCAGCGACGGGTAGGTGGTGGTGGGGAATTCATTCACTAACCTGCGCTACGCGCTTCACGTTCCACCACCCCCTTCAGAAGCGCTACGTGCCCCCCCCTGCCCCTAGCCCAATCTACTTTCAATCAGAAAGGGCAAAATTGAGCGCGCAGTAGGAGCGGGCTGAGTCGGTATTCGTCTACGAGCAGTAGTAAGTGTGGTAGGTATCTGTTAGTGAAGGCGTATGCCGTAGCGAGAGATTGAACTGTTGAATATCAACACGCGCTAGCGCATGCAGATGAGTAGATACGTGGTGAGTTAACGTCGCTATCGGTCATTTCATGTCACTCAGCTCGGAGGGAGGCTTACTTTTGGTGGAGTAACACCGACCGCGTGGTATTTCGGTGCATCAAACCCTATTCACTGGTGGCTTACTCGGCATCTGACTATTCAAAATCTCAGCTTATCTAGTTAGGGTCTGATTCATTGGTACTTAGGGTTCATCGCCAGCCCTGTTACTGTAGTCGAGTAGGTCCTGGTAACTTGTAACGGATTCTAACCCTTAGCAGCCGTGTGGTAGGCGTATAGGTTATATCTTCATCTCTCGTATACCTAACCCTCTAGTGTCTGCCTTAAGGTACCAAGTGGAGATATTCCATAGTTTGAGGTATTGCCGGTATCCGTGTGCACTTGGCCTATAGAAGGTTAACGGTGTGGTGTTATTCCCTCCTTACCGTGGCTAGTAGGAGTTATCCATCAATGGGCTGGGGTCTTCAATAGGTCCTAATCTCTATGCCGGGACTCTACGCTGATCCAATCGTCATGCAAGTTTAACTGTAGTCTCACGCTCACCTGTCGTTTCGGTGTCGAACCGGATTCTCGCTCCCACTACGAGCGTATTACTGGTCTAATCAGCATCATCCATAGTAAAAAGGTCCGAAGAAAGGGTCGGGAACGGCTCGGGATCTAAGCTTCGTTCTTATTCTTCTGGGGCCTAACCAACAAACCAATAGTAGCTAGCAGTGGCCTTGTCAGTGGGTAAACGAACACGGCTAGTGGCGCAATAGTGGGCACAAGCAAGAGAAAGGAGTAAGAACTTTTTTGCACACCACGTTTTGCACGATGCCGATTATTGGACCCCCTCTTCCTGATCAGGAGGCGCTGGATGATAATAGTTTTCCCACTTTTCCGGACCCTTATCCTACCCTCCGGTCGGTTGAGTGGGTAGGTGGATATGCCCAAGAGCCAAGGAAGGGGGTCCTCTCCGAACTTCGGCCGCCACAGAGGCCTTTTTCCCTAGTAAGAAATTGAACCGACTTTGAAAAAACTCTTTTCGAGGGCGGAAGAAGGCTAGGTAAGTAGGGGGACACTGGGCTAGATCTTTCAGCAGCGAACCTAGCCTAGTGGTTGACGTTTGCTGCTTTGTAGCGTATGGATCTTAGTGCACGCGCTTCCCGCCGGGTAGCTACTACCCCGGTTTATGCCCAAGGCTCAAACCTACAAACCTCATTAGCCGCACTGCAAGGTGCTCAACACACCGATATCGTGGACAAACCATCGATTTATCCGTGATGGAGCACCCGCTACGACAAACAGAGTCGAGCCACAGCATTCCATCGGTAATGGAAGTTTATCCCTTAGCGCCGCCTCGGCTCAGCTGCAGTACAGCGTTATGCCGATGCCCTCTAGCCATTGACTGTCTTTATTGCTGCTGCCACAGGGGAAAAGGCTAAGAGACTTCCCCAGTGCCAACCTAGCCTTCTCTGCCTCTTAGGAAGGGCTGCGAAAGAAGGGCCCAGCTCCGCGCCTACGCTGCTGCCCTGGCATTCTTTCTCTATCATTACTCGCCGGGGTTCACTAAATGGACCCTGTGCCCTGCCGTGAACCACCGACACCCTCACTTGCTTGACCGGAAGCTCGCTTCGTGAACAGGATCTGTTACTGATTGCACTTCACGCGGCTGATCCCATTGATCGCCACTATCCCCTATTCCATAGGCTTTAAAACTCCCGTGCTTCACAAGAGATACTTAGAAAGAAGCCTATCCACCGGGCATGAAGCCGAAGGGTGAAAAGAAGGGGAAAGTAGAGAGGATGCAAAGGGAGAACTCTGCCCTGAGGGTTAAAGGGATAGCCCTGGGCCGAACACGGACTCGGCGCTTGGCACACCACAAAGTATTAATAATGCGCCAACTCCTCAACCTCCAGTTCTGTCGGTTGAGTGTCCTAACGGGCTGGGTGGCCGAAGGCGCGCCACCCTGAAGCCAGCCCCCCGGGTGGCCGAAGGCGCGCCACCCTGAAGCCAGCCCCCCGGGTGGCCGAAGGCGCGCCACCCGGGGGGTACGGGGGATGGCTAAAGGTTAGGGAGGTTATTGAAGGGGGTCTAGAGCAGGAGGCGGGAGTCCACTCTTGTCTCTGCTTAGCGAGGCGCTAAGCGGACGACCACTCTGTGGACCTTTTCGAGCCTTTAGCCACCCGGCCCGTCTTTCGCGATTCGACGTCACGTCAACTTGGTGATCGATCGTGTGACCTCGTCTTTGAATTGGATCAGTGAGCAGCCTTACGGACTGTATACCTCGTGATTCACTAGTGAATCGTCATCCGAGTTAACCACTGATTCATTACCGAACGCACACCGAGGCTAGCCCCTAGGGTTAGGCTTAGGGCTACACGAATCGGCGAGTAGCAGTCTGCCACTCCTCACATCGGAACCATTCCATGGATCGGCACGGCTGGCACCTCACCTCACTTGCTACCGCTCCCATAAGAGACTAGAGACTGACGACTCTTCACTCCGTGTCGTCACAGCGCTGATCCGAGTATGGCGATCTACTGATTGACCTGCTGTCGCCAACAAAACTTTACTTATACCGTCACGACATTGCATCGCTACTCGCGCTCTCACTATAAAGGGCGGCGTACTCACCAGGCTTGTTTGGCTTAGGAATTCGGATTCGCCATATCTTTCTTTTTCCCCTTCCCTCTAAAGTGGAAGGACCCGTTTTTCCTTAACTGCCTTCCTCCAACCTCTCCCCTCCTGCGCTCCCTTTTTAGCCTCCTCCCCGGTATGCAGGGCGAGACAGAAAAGGTCAAAAAAGTCGCTACGGGACACGAGAGCAGCCTTTGAATTTTCCCCCTGGGGTGGAGAGGGACTGGATTCATAATGGGTGGTTGGCCTGAATAAGGTATTGGACTATCTGCACTGACGGGGGCACTCCTCCTATTCACTATCACTGTCGTAGCTATCTTTCCGCTTCGTAGTCACTCAATCCCGGGCGGTAGGAGTCCATAGAATCAGGGGAATGGTTCACACACTCACCGGATAGGTAGTCGGACATTCTGGATCTATGAATCTACCATTCACCCTGCTATCGTAGTGCTCTCATTATTGATCGGTAGAGAATCTTCTCTGGGGGAATGGGGGTGAAGCTACGCTCCTCCGCCCCTGGGGTACTACTGGGTCACTCCCAAAGTGGAGCGCGTAGCGCCCGCGGAAAACGCTACGCGTTTTCGCAGCTTGGTTCCATGGTTCTGTGAGGTCTAGAAGGTGGCGAGATTTGAGATTCGTAATTAAAGGTTGCCAGTGAGCAATAAGCAAGCAGGTATCCGGTATCTATTAGCAGCAAGCGCAACTCGTAAATTCGCCAAAAATAGAGATTTGATGGACTTAGTGTGTGGCAGTACCCATTCCTTTTTCATGAGCCAATAACATCCTTTCCTGCTCTTTGAGTAGTAGTGGTAGTACGGGCTTCTATTCTATCGCCTTTCTCCCCCTAGTAGAGGAAGTGAAGGTTGCGATGTAGGTGTTTCACCAGCTGTGAACCGGGGAGAGATCTTTTAATCACCAGCCATTCCAAATTGGGGTTGAATAAGAGTTCTTCCTTCTAGGGCTAATTTCCACTGTTAACCAAAGCGCTAATCTCTTATTTCCTGTATTGCTCGTGAAAGATAGCTATTCAAAGATCGGGAATAAAGTATTGATAAAAGACTTTCTCTCCCTTATTACAAATCCCATGCAATCAAGAAGTTTCCTCCCCTTCGCTTGTTAGTCTTTTTGTTCCAGAGGTGGTCAGTAAGTGAGTAGGTAGTGAAAGGATACGCCGTGTTTTGCAGGTTAGGACTGAGACTATGACTCTGGGCAAGGAAGAATCAACGATTGCAACCCTCGCCCCCCGGCAGGTCCGAAGTGACATATCTATCACTCTACCTACCCGGATAGAACCAAACGAAGCTGGCAGTACAACTGAAGGCAACTTGCCTCGGCCCGTCCGGCGGACTGTCCCAAAGCGCAAGGAAAGAGCATCGAGACGGACGGCGGATTACCCGCTCCTGTATCGTCTGCCCCACACTGCACGAATAACCTTACCGAATGCACTTCCCACGCAATACGAAAGGCCTAACCCTCGTAACTACTCCATGCGTTATCTACCAACTAATCATAATGAAAGGGCAGACTGGCCAACTCATATCTGGCGCACATCCCAACTCGGATCTGTGCAGCGCACGCCTCTCAGTAATGACCACTCCCGTCCAATACGGCTAGCTAACTGTATTACGTATAGTGATGCGCTAGTCCAGGGAAGTGGATCGTATTATTTGCTCAAAGGTCTGGATCTGGTCGCCCGGTAACGAGCGTTTGTTGTGATAGTCTGTCCTCGAAACCGGTAGCTGCTCTGCCAGGTTCGAACCCCGGGCAAAGATACTTGCAGAGCCGCCATATAATATCTTGTCTAGTGATCCCGATATCTATAATCCAAGGACCAGTGGGGAACGGCAAGTAAAATGGGAAAGGCATTGCTGGTGAAAGGGAAAAAAAGAGGAGGTCACGGTGCACCAGCAGTGGCAGGTGTTCACTCCTAGAAAGAGGCCTCTCCGGTCCACCTTGCAGGTGCACCTAAAAAGAAATAAGGTGGGGACTAATAAAGGGGCCACCGCGCATAGCGCTTCCAACAACGGGAGTTGGGCCTAAGGCGGGACACTTGAAACACCCAAACATCAACGCAGAGGCCTCCAGATGGGCCTGGAAGGCCAGTGAACGATCGGTGAAGGGCCTGAGAATAGGGTCAGGCCCCCCCCGAGCCGGGTCCGCAAGGACACTCAATCACCCGGGGGCCCCCCGAAGGGGGGCTTGGCTTCAGGGTGGCGCGCCTTCGGCCACCCGGGGGGCTTGGCTTCAGGGTGGCGCGCCTTCGGCCACCCGGGGGGCTGGCTTCAGGGTGGCGCGCCTTCGGCCACCCGGGGGTTTACCCACTCAATCGAATTCGTATCGTAGTGACTGTCGACCAGGTTCCCTAGGCTGTATCCATGCAATGATCTTTTATTCGCTGGATCTCACGAGATACGTCGCACGTCGTTGTCCATAACTCTTGTCACCTGATTCGTGGTCATACCGAAAAGGCTATCATCCCTACACCCCACGTAACGCAGAGTACTTCCTATGTCGTGCCGGGCCTGCCTAGTTGGAAGGCTTTCGGATTTTATCCTTCAGTTCCTCGTCATCGATACCCCGCCGCGTTGACGACTTGGCCGCCTGGCATATCTATTTCTTCGTCATTCACGTTGCCGCTGCGCGGCGCTTCGCGCCTTCGGCTTCCCTCAATCGGCTTGTTTTTTCTCTCTATCAGAAGGCCTCATCGTCAAGGCGGGGCTTCTTCGTGTGGGGCCGACGACGACGATGAATGGAGCCCCGCGATAATCGTAACAGAGCGCCGGACCAACGAATCGCTCCGCCGGCCATAGTTGCTTGGAGCAGGACACGAAATAGGGATGTGGGATCGCCTAGCGCTTTCCAGAAGTGCTAGGCCCAGCGATTCTTCAGCCACGAGTCGAAGGCAGCCTTGAGCATACAACGTAGGGAATCGTACCGGGAGCGACGAACGGAGGAAAGGAAACCTCAGTGGAAGATGACCCGGATAAACCCGGGCTGATTTGTGGCAGCCGCCGGGTCGACGACTGCCGTTTCTTCTCCAATGGTTTCCCTGATTGCTGGAAGTTCTTCAAAAGTATGAAAGGCTGGAGGACTTTGTACCATCCATTCAAGCGTGGTGTAATTATGTTCAACAGCCCAAGGACTTGGAGCACACTTGATTCCACTGGTTAAAGTCATAAAGACTACTACGAAGGAACAAACAATCCCCACTACGGAAACGTAAGAGCCGAAACTACTCAAGGCATTCCATTCAGCGTAAGCATCTGGATAATCAGGAATGCGACGTGGCATACCTGAAAGACCTAGGAAATGCATAGGAAAGAAAGTAAGATTAACCCCGAAAAAAGTAATCCAAAAATGAATTTGCCCCAGAGTCTCTGGATACTGAAGACCCGATATTTTACCTATCCAATAGTAGAAGCCTGCAAATAAAGCAAAAACGGCTCCCATAGAGAGTACATAATGGAAATGTGCAACCACATAATAAGTATCGTGTAGAGCAATGTCTAGCCCGGAATTGGCCAAGACTATCCCAGTGAGTCCTCCTATGGTGAACAAAAAGAGAAAACCCACCGCAAATAACATAGGTGTTTTGTACTGTATTGACCCCCCCCACATGGTAGCAATCCAACTAAAAATCTTTATTCCAGTAGGCACGGCGATAATCATGGTGGCCGCCGTAAAGTAAGCACGTGTATCCACATCTAAGCCTACAGTAAACATATGATGAGCCCAGACAATAAACCCAAGGACTCCGATACTGATCATGGCATACACCATGCCTAGATAACCGAAGACTGGTTTTCTTGAAAAGGTAGAGACAATACTACTAATAATACCAAATCCCGGCAGAATTAAAATATAAACCTCTGGATGGCCGAAGAACCAAAAGAGATGCTGGTATAAGATAGGGTCCCCTCCTCCGGCGGGATCAAAGAAGGTGGTATTAAAGTTTCGATCGGTTAATAACGTGGTGATTGCACCTGCCAGTACTGGAAGGGATAGTAGGAGTAAGAATGCTGTCACTAAAACAGACCACACGAAGAGGGGTAATCTATGCATGGTCATTCCAGGTCCACGCATGTTAAATATGGTAGTGATGAAATTAATAGAACCTAAAATGGATGAAACACCTGATAAGTGAAGACTAGAAATGGCTAAATCAACAGCTCCTCCAGAATGACTGGTTATACCACTCAAGGGCGGATAGACTGTCCACCCAGTGCCGCTACCCACCTCTACCAAAGCTGAGCTTAATAGAAGCAACAGCGAAGGCGGCAACAACCAAAAGGAAATATTATTTAATCGCGGAAATGCCATGTCGGGTGCACCTATAAGAATCGGAACGAACCAATTCCCAAATCCACCTATCATCGCCGGCATAACCATAAAAAATATCATTAGAAAGGCATGAGCCGTTATTAACACATTATAAAGTTGCCCACCAAGAATTTGATTGCCAGGTTGTGCTAATTCCATACGGATTAGTACCGAGAAGCATGTCCCCATTACTCCGGCCATGGCACCGAAGACTAAATATAGAGTCCCTATATCCTTGTGGTTCGTGGAAAACAGCCATCTTTGTGCCAAATTGTTCATTTCAACGGAATCGGTTTTTTCCTGGGGAATAATGCGATAGCCTCCTTCGTATTTACCGGCCACCTGTCTTGCGCCCCATTAGCGCCCCCACCCGCTTTAGAGATGGTGGTGGGGGTCTTCATGAATCCATCGTTGAGAGCCTAGAGAGGTGGGTACCTCGTCGATGGGGCCGGGCAGGCGGCTTCCGCTTCGCGGAAGAGCCACCGCAGCAGTGGTGCCCCGAAACACCAAACCCGCCCCACTTTAGAGATGGTGGTGGGAACTATTGTGCGCGTAGCGCTTCACTTCTGAGGCGCCCGGCTGGCAGCGGCCCTTTATATAGAAGGGCTGGGGGCGGCCCTAGCTAAGCGCTACGCGCCCCCTTCGGTCCCTTGCTTAACTTAACTCAGCCCACCGCCCATTCCCGTTGGGGGGGACGAGAGTTGGGCCATAGGCCAACTCCCTACCCCAGCAAGTGGTCCATTAGGGAAACCAGGTTGTAGCGCTACGCGCTACCCGGGCCCGCCTGCCCCGGGCCACCTCTCGACGTTGGCTGAGAGAAGGCCGGCCCTAGCAGAAGCAAGGCACGCTAGCACGCGTAGCTGCCGGCCGAGGCCCGCCAGTTCGATTGCGAAAACGCGTAGCTACGTGGGTGGTACGGAGGTGGCAGGGACAATAGTGCGGCCACCTACTAGGCGCTAGCGGAGCTATAGTGGGCACTGTGACCACGATAGCGAAGGCGGCGCTTTGCTTCGGGCGTTTCACTATAGTGCCCATACCCGGCAGCTAGGGCTGCCTAACGCCCTGCCTACGCCCGCTTCTAGCCCGGGAAAAAATCCACTATAGTGCGAGAACCGCATGCCCTCTCCTTTCAGTCGAGTGTCTGTCAACCTGGTGGGTCGGGGAGGTACCCTATCCTTTCAGCAGTCGAGTGCCCAAGTGGCATGGTGGTGCCGCGCGCCGCTACCTGACCCATCATCCAGATGGGGTGTCCCGTAGGGACACCGCCAGCCCCCCTCAATCCCCCTAACGGGTGATTGAGTGTCCTTGCGGACCCTATCGGGGGGCTTGGCCCTCTCCGCCTCCCCGTTCGAACGAGGACTTCGAAGTGCTCACCACTTCGAAGGCCCCCCACCATTCTGAAGAAGTGGGTGGGGGGGCTAGGCTAACAGCATTTCCGTTGTGTTGGCAAAGCCAACACTGCGGGCAAAGCTAGCCGCCCACAAGAGCCGGAGGCGTAGGCCGCTAGCGTTTTCCTGGGGCCCCTCGATCTTCGGTCCTGTTTGTGAAGGTTGCCGGTAAAACTCCGGCAATGAAGCGCGCTACGCGCGCCGAGCTAGCGCGCCCGGCGCGCGCGGGGCCGTCATCAGTGCGGCCGCTTTGCGCGTAGCGTGGCCCCACCCACGATAGCGAGGCTCCGCTTCGCTTCGCGCTCCCAGCTAGGCCTGAACTCGTTCTGGCTCTGGCTGCCGGCGCTGCCACTGGAATGTGCTTGGTTGATGAAACCGGCCATGGAAAAGATTGAGTTACCTACTACTGGATTCGAACCAATGACTTTCGCCGTATGAAAGCGATACTCTAACCCCTGAGTTAAGTAGGTTGGGCTTCCGGTCCCATAGCAGCCCGTTGTTCCAGCGAGCCTCGGAAGCCCTTCATGAATATGCCATTCTATCTACAAGATTTTCTGTCAATTCCTGCCTGTTCGAGTAAATCGTCACAACAATTTTCCTGCTGGAATAGGGGTATGGTAGAACCTAGGCTGCCGTGCGGCACTGACGAGGGTGCAAGTAGAGGATATAATGTTCTTCGAGAGTGATGGGCGACTCACCACACTCCACTGGAAAAGGAGAGGGCGCAGAAACTACAGCGAGGCGAGAGCGGCCACCAAGCATCTTCGTAGCCCATGCACCCATGCTCCTCCCACCACCACGTATCCCCATACTGGTATCAGTCAATAATTCGTTTAATTAATGAAATGAGTGATAGATATGAGAAAATGCGCTTGTACGGGTTGTCCATTGCAGTCTACAGCGTAGAGGGTTTATCCAGCCATAAAGAGCTGGATACAACCTTGATGAAGGAAAGTGTCTGGTCTGTGATGAGCAAGCATAGTCGTCTCTCTACAGAGGTTTGTACCATAATGTCTAGTGTAACGGAAGGCGCTATGAGCAGTGGAAAAGCTAGCATGACTTCAAGTGCAGCAGACTGGAAGGACGACTTCATATCTAGTATGAAACCGGATAAGAGATCTACAGGCTTCATAACAGCCGACATCGAGACGGTGTTATCAAACAATGTGCACGTGCCATATGCATTAGGCTATCGTTTCGCCGGGGAATATGGGAGTCCCATAACAGAAGGGAAGACTATAACCTATTTCAGTGAAAGCTACTCGTACTTAGGTACCTTCAAGGAAAGGAGCACCCAAATGTGTAGGGACTTCATTAAAGGATTAGTGGCCTTTGCCAAGTCATACGGCGTGAAAAGGGTGTATTTCCATAATCTATCCCGCTTTGATGGTATCCTATTATTGAATAAATTTGCTAAAGGACAATAATTGGATAGTTAAAACTATCATAAGGGAGTACCATATATACAGAATAACAGTCTACGATAGGACAAAGCCCAAAACCCCATTGCTTTACTTGCAAGATTCTCTAAAACTATTGCCTGGTAGTCTGAGCTCCCTAGCCCGTACTATGTATGTGTCCTGAATTGGGTGGCCCCACGAGTCTATAAATGAGGAGAATTTAATAGAGAATAAGTCTTTATTGCTCTCTTATTTAGAGCAGGATATCCTAATATTGGCGGGAGTGCTTAGGAAAGCACAAGAGAAGTACTGGACTCGTTTTCAAATAGACATAACAAAATGCTTGACGGTGTCGTCAATGGCAATGAAGATATTTCGTACTCATTACTACCCTAAGACATATCCGATATATCGCCCAAATCCGAATAGGGAAACCTTTATTCGTAGAGGTTATTATGGAGGTCACACGGACGTATACAAACCGTATGGGAAGGATCTATTCTATTATGATGTAAACTCGTTATATCCATACGCGATGACAAAGCCAATGCCAGGTGGCTCTCCCGTCTGGAGAGACTTGAAGGGCTGCGATCTAGAGCCACTATTTGGTTTTGTGGAAGCTAGAGTAGAATGTCCAGAAAGCCTAAAGGTGCCTTTACTACCGTATAAAGACCCTAAGACGGGAACTCTGCTATTCCCTACCGGTACCTTCACAGGTGTGTACTTCACTGAGGAGCTAAAATTGGCAAAAAGACTAGGTTATAAGGTGCATCCAATACATGGATATCTCTTCGAGAAGAAGGAGAGCCCTCTCTCTGAGTTCGTGAGGGAAATTTATGAGGAGAGGAGGGAAGCGAAAACTCGTGGAGATGAGGCATTATCTTATATGAATAAGTTGATAATGAACTCTTTATATGGTAGGTTTGGTATCAAGCCTGAAGGTAACATAACAGAAATATGTGAAGAAAAAAGGGCTAATATGCTAATGTCCAATTTCGAATATACTCTAGCTGAGCCTCTCAATGAGAACTTATATATAATAAGTTATACAGGCAAGCTTCAAAGACTTGAGGACTCTCCCAACGATGAGGAGATATCATTAATAGAGCATTATTCAAAATCACGATATGCCGGTTCTTCATCTGCGGTACAGATTTCGGCTGCAGTAGCAGCATATGCTCGAATACATATGTATTCTTACATATCGTTACCGGGTTGCTACTATACAGACACAGATTCTGTGGTGTTAGATAAACCTCTTCCAGAAGAGGAAGTGTCTTCATTAGAGTTAGGGATGCTAAAACTGGAACACAAGGTAATGGAAGGGTTCTTCCTAGCCCCTAAAAGCTATGCCTTGCAGGTGTTGGAGGGTAATATCGTACGGCATAAAGGTCCAGCCAAGGGCTTGGTAAACCTGAAGTGGTTCCAGGATCAATACCGCAATTTAAATAGAGTAGAAACCCATAGTTTAACCGCCAACTTCCGGGTAGGTTGGAAAGATCTCAGCATTTCCCGCAAAGAAATATTGTTGAATCTTGGTATCGACCCTTCTACTAAGAGGGATCTCGTGTTTGATGAGAAAGGTTTATGGGTGGACACTTTACCTAAGAAGGTTTCAGAGTTGCAAGCCCTTAAACAAGAGCTAGAAAGGGCTCAACAAGAGTTAGAAAGTGCACAACAAGAGCGAGAAAGGGCTCAACAAGAGTTAGAAAGTGCACAACAAGAGATATCTCTCTATAAAAAAGAGATATACTCTCTTAAAGAGAAGATCAACCGGCCAAGCCAAACCACAGAGTATAAAAGACCTATATGGTCAAGGAAAGAAAGCCTCAAGGCCGGTACTAATAAAGGTTCCGCAAACCCAGGTGGTAAAAAGCCAAAACCAGATTCGTAAACCCGGTAGGTAGTCTTTCGCAGTAACCCGGTAGCCGCTCCTTTGTTTGACCGCTTAGCCGGCAGTTGGGTATCCAGTGTTTTTGCGGTAGCCTTTCGCTGTTACAAAGAGCCAAAGAGTACTCTGCCGAAGCCACCACTTTTCGCCTTCTCGTTCGGGCCTTTGCAGCCAGAAGAATCAACAGAGAGGCTTTATTGGGCTACGGCCCCTATTCCCCATGGAGGTCCATCCCTTTCGGACTGCTACGGTTACCCAGCTCGGGCCGCCCCAGCATAGATTATAAGCTCGAAGGCCTTCGCACTCCCACCCGGCCCACAAAACCGAAAGAGTGAGCCTACCCTTTTCTTTGTCCGGAGAACGTAGCTCTTCCTTTGAAGCATCCGGTCCCTTGCCTCCGGCCGTTCGCATTGATCATCCCTATCGCAATGGTATTAACGGCAAGGCCAGCTTTCTCACAGTCGGCGTCATTTCTTTTTTCCGAACGACTCTTCGTTTCTCGTCCCTCAGGTGACACCCTTACCGCAGAGGATAGAGGGGGAAAGAAGCATTATATTCTCATCAATTGTGTCAGCCTTATTAGGATGAGAGTGAATCTGGTTAAGTGGTACTATGCAACCAAGGGCATGAAGGATGCGGTTGTTGAAGGACAGCTAGGGTTGTTTTCAGGCGCCTTATTGACGTCTCTGCCGGCTAATTACTTGACCTTCTCTATGGCTCTATAGCCAGTGGGGCAGGGTCGATTGTTCACCTGCGCTGCCTTCTGACTTCACTTGCTCCTTCTTTCAGCCCTGGAGGAGATCCAACCTTTCCTGCCCCTATGGGGACCGCCCCCTTCAGAAGTGCCCCGGGTAAAGGGTAGGGCAAGGGCACCTGAACTAGTGAGGGAGAGGTAGTAGAATAAGCAGGTGGAAAAAAGCGTTTGCTATGCTCGAATAGGAGCGATGGCCTTACCCAACCAAAGCACGGGTCAGGCAAGCCCGGCAGGCTTCCCTAGGGTGTCCTTAGCCTGTCCAACAATCACGTATATATAAGCTTCGCTGCGCTCATGGAAGCCGGGCCGGTAACCTCTTTCTATTAGACCAGATTTTTCCATCTGTCGGCTCTTGTTTCAGCCTTCTTAGGATAGGCCGGTGGAAGAGAAAGGTGGTTGGCTACTGGAAAAAGTGGGCCGGTAACTTCGACGGCTGAAGGCTCAAATGGAAGAAGAGTAGCTAGGCTGCCTGCCGCTTTCCAGTAGCGCTAGGATGAACGCAATTGCATTCTCATTACCCAATTCTAGCAACAGCTAGGTTGGCCTAACCACTTAGGTTCGCTTGGTCTAGGGTTGTGGAACACCTCAAAAAAGATGAAATACCGATTCAGCTATCAGCTATTGGTGGAAGAAGCTACTACTTTGCTTTTTCCCTAACCTAAACCTCTGCTCCGGGATTGGAAACTATCTCAAATTGACTGAGCGTCGGACGGACGGGGCCGAGCCCGGCTACGTGCCTGCTGCTCGGGATCCGTGACAAGGCAAGTTTTAGATGCCCCTCCCCATAAAGATCTTCGGCCGGTAAGTGCTCATTCCTTCTCAGTCGCGAGAAGAAATTGCATGCGGTTCGTATTTCCAACCGGGGATCGAGAGAGTTCTTTCTATGTCATCAAACACCTCGACCGGAACCCTACCAGACGCCGAGCAGAAGGCAAGTTTGAGCTATTACCACTATAATGGTGACTCCGGCCAGCCACCGGCAGCTAAAGGAAAAAGAGGCCCTCTCCCCCTTCCGTAGATACACCGAATCCGGAGAATGACCTTGAAATCACGTAAAGCGAGGAAAAGGGAGAGGGGATACGTCTTGCCGCATGTTGTCTCTGATGAGGCGGTGGTCTACCGAGAATGTAGTGTTGCCAGACTCTCCGAGTTCAGACACGAGTATGCGAGCGCAGTTACCAGAGCGGCAGGAGGTATGCTTTATTGGTGGTGGAATCAACACATCTCCACCCGGCACTTCTGCTCATCGTACCCGGCACCTATCGCCTTCTTTCTTCTCCAACTTCGTCCTTAACTGGGTCGGGCGCTCCCGCACCCAAATACTCTGAAATGTGAAACAGTCGGCTTTCTCTTGTACAATACCTGGTATTAGAGAGAAAACCAACTTCGCTTGAGGCGGATTTGAGGGCGGGTCGAATAAGTTCCGGTGGTGGGGTAATTAATTCGTGTGATTCACCTACCTACCTCCTACCTGTCCGGTACACCCACCGATGGAGTGCCATGTTGCTTTAGTTGCTCCTATGTTCGTTAAGCCTTACTCGACTGGCTTGCCGGGGTTGGTTCGTTCTCTCATCCATCGTTACGGCTATAACCACTAGTGGGTAGCAGCCGCTAACCTGACGTAGCCCACTATTATGCCGTTGTTTAGCGAAAAGCTGGCTTCCTGGATGAAAAGGGAGACAGCATTTGTACCACCTTTAAGGATACAGGGAAGGTTCGGCAGATTCTCTGGGCTGGCTAGTTCCGGGACTGAAGGGTAGAGTAGGCGCCGCCCATCCAAGCGCCCTTCTAAAGGTGGTAGTGACCTAAAAGAGCAGGTGACTTTGGCTAGGGAATTCATTGCTTCTGGGCCGAAACCGAATCATGGAGTAAGTAGTAGGTGCGCCTAACGTGCCTTGTTAGGCTACAAATTCCTGGGGCCTTCAGAACTTAGAACTAGTAACAAATCTGTGCTCCGCCTGGGAGTGGCGGATTCGTCGTAACCCTTCCCCTGGCAGTGGCAACCTCTTTGGCTGGCTAAGCGGTGAAGCGGAAGCGGACCGCGGTCCACACTACGAGAAGAGGGCTACGGCGCTATGCGCTGTAGCGGAAGAGAGGTTGCAGGCGGGGAGAAGAAGTCTTCTTCGCGGACTAGCCACGCGCAGAAACGCGAAAGAGGCACCGCCTGAGTTCGAAATGTTTTGCTTCTTTTCCTTAATCTTATTCCACGCACGTAGCGCTTCGCCGCTACCGCCCCACCTCTTCTGAAGTTGTTGCGCGCTTCCACGCGCTAGTAGCACTCCCCTACCCGCATACCATTCCTTGGAAAAGGATTTAAGGGTGAAGAAAGCTTCTTAAATGAACTAAAGACTAAAGTCTGGGAGATACTGGCAATGAATGGGCTTATTTCCCTGATCTGGAAAGCTCCTCCAAATCTTGTCGTGCGAAGGCGCTCGACTAGGCGCGTAACAAACCATGGATACAGATTCACAGCACTTAAGTGCCTTTCGCGGTCCGAGTAAAGGGACAAAAGGGGGCCGACACTGAAACAATTCTGGTCGAAGGTAATCACATTCCTTATGCTGCAGGGTGCATGCGCGTAGACGGGCCTACCACCTTTTCTTCGGGTATGACCTTATTTAGCGAGGATTATTCAATAGAAATTCCCACGTCATTTCAGGAGAGGAGTTAATTAATCTGGGGCTTTAGTCACTTGTTGGGGTAGGGGCCCGGGGATTGGCCCCCAGCAAGGGATTTCTTTTTAGAGAGCCTCCCTCATTAGCGCTACGTACGCGCATTTTACGGTATTTATTCTTTGGCCATTTAGTCCAGCCTAGTAGCAAAAGTGAATAATCGCTTCTTTCCGTAATAGAACGGTATTTATTCTTTGGCCATTTAGTCCAGCCTAGTAGCAAAAGTGAATAATCGCTTCTTTCCGTAATAGAACGGTATTTATTCTTTGGCCATTTAGTCCAGCCTAGTAGCAAAAGTGAATAATCGCTGGGTCCCCAACAAGCCCCAACAAGGGATGATATTTCTACTTCTTATGCTTGGTGGTAGTGGCGACAGCTTGGCCCCAGCAAGGGGGCGGGAGTTGGCCTAAGGCCCCTGGTCCCTATATCTACCTGTACCAGTATCTGGGGGATCAAAGTGTCCCTAACCTGTCCTAGCTCTGACTAAAGTCAAGAGGTGCCAAGGTCCAGGAAAAGGCGGGTGTAAAAGTACTACCGCCCCAAAGGGGGCGGTACTCGTCGGGGAAAACGGGGTTCGAACCCGCGACTTCTGGCGTGACAAACCAGCACTCTAACCAACTGAGCTATTTCCCCATTCGACGAGTGCGAACACTTGGTGAAGGGGGAAGCGCCGCTGTAGCTTCCCGGCGCCACTGTGGTCGGCTTCTATATACGTGACTTTACCTCTATCCACAATAGCGATGATTTGACCCCTTTTTTCTGCCTCTTCGCGCTCCACGCTACGTCCACTTTACCCACGCCAATTATCCTGACTCGGAATTCACCCGGGGAAAAAGGCACCTCACTCCAGCAAACAACTATACAGCCTAACCTGATTCCAGGCTGCCGTAACCCAGACCACGGCAAGAATAGGGAGCGCCCTTACCTAGGATCCTAGAGGGGGAAACTCTGTTGAACCATTTTCGACTTGCGCCGTGCCGGCGCACTAGTGTCACGATCCCCCGGGGACGATAGGAGAGAGTCAATTTTCTACAGGCGAATTATTCACCTTGTTCCTTAGTAGCTCAGTGGTAGAGCGGTCGGCTGTTAACCGATCGGTCGTAGGTTCAAGTCCTACCTGATGAGGAGCTTTCCGGAAAGTACGACAAATAATTTGGGGCCTCTAGTGCCCTCCCCCGGGTCCACCACCAGCCAGACACTCGACTGAAAGGAGAGAATGATTCTGGCTGCTGCTGAAGGCCCACGGCAAGGAGTGGTGGCCTAAGACACTCGACTGAAAGCGGGCACTCCCATTCAGTAAAATCCCAGCCACTCGCATACAGCTGGCTGGGAAGTCTCATTCCCAACTGCCGGGCCGGTTTTTGATACCGACACGCAAAGGTTCGAATCCTTTTACTCCAGGATCCGCCAGGCATTCACAGCATTGCTCATTCATAGCCAAATTGTCATGGAGGACCTCGATATTCCAACTGCCGTCCGTGGCAAAAGTGATCAACCACTTTTACTACAGGGAAGGAAGGAAACACTCGAGAACGAAATCGAGTGCTCTGGTCAGCCACCAGCATCTGAGTCAGCAGAATCGCCCGCTTCTGGCGGGTGGGCAGCAGGGCAACAAAGGCATAAGAAGCAAAGACATAGGCTGTGGGCACTAGTCATATTAGCGGTGGAAGAGGTATGGGCTGCTGCATAAGAACACAGTTCACCCGCACTCTCTAGAAACAACAACAGAAATAATCCGGTCTGGGATAAGCGCTAAGTCCAATCCCAATTGCTACTTTGGAAAAACCAGCACTAATGGAAGCAGCGAAGGTAGCACCACATGTAAAGTAGACCCCCCACCTATGCAAGCATCATTTCTTCCAGTTCGTACGGTCCCAGAAGCCCACCACCTCCGCCCCCTACGGAAGCTGGCGGCACTTCAGTGCCCCGGCCTTAGCAGCAGCTGGCTAGGCCACCCTTCTCGTAGTGCATTTCTTGTGGTGGTGATGGGCCGGCCGGGGACGGGAGTTGGAATCTATCACGCAACCACCACACATTCGATCAATCCGGGCGGCTACCAGGGCAGGGTGTCCCGTAGGTGTCCCGTAGGGACACCCTGCCCTCAATCAATCGGCGTCTGCTATATGGCGTAGGACTCATAGAGGCGCGGTTGAATTGGCGTAGGACAACGCTAGTCTACAGCAGCGGGTGGACTGGAGTAGGACAGCATTCCGTCGAGGCCGTGGCCGGAGTCTCTTCCCATCCACCAGAGACGGTGGGAGATGGGCGGACCTTACAGGTGGGGCGGGGCCCAAAAACACTACGATAGATGTTTCGACTAGCGCGTAGCAGCGACGGGTAGGTGGTGGTGGGGAATTCATTCACTAACCTGCGCTACGCGCTTCACGTTCCACCACCCCCTTCAGAAGCGCTACGTGCCCCCCCCTGCCCCTAGCCCAATCTACTTTCAATCAGAAAGGGCAAAATTGAGCGCGCAGTAGGAGCGGGCTGAGTCGGTATTCGTCTACGAGCAGTAGTAAGTGTGGTAGGTATCTGTTAGTGAAGGCGTATGCCGTAGCGAGAGATTGAACTGTTGAATATCAACACGCGCTAGCGCATGCAGATGAGTAGATACGTGGTGAGTTAACGTCGCTATCGGTCATTTCATGTCACTCAGCTCGGAGGGAGGCTTACTTTTGGTGGAGTAACACCGACCGCGTGGTATTTCGGTGCATCAAACCCTATTCACTGGTGGCTTACTCGGCATCTGACTATTCAAAATCTCAGCTTATCTAGTTAGGGTCTGATTCATTGGTACTTAGGGTTCATCGCCAGCCCTGTTACTGTAGTCGAGTAGGTCCTGGTAACTTGTAACGGATTCTAACCCTTAGCAGCCGTGTGGTAGGCGTATAGGTTATATCTTCATCTCTCGTATACCTAACCCTCTAGTGTCTGCCTTAAGGTACCAAGTGGAGATATTCCATAGTTTGAGGTATTGCCGGTATCCGTGTGCACTTGGCCTATAGAAGGTTAACGGTGTGGTGTTATTCCCTCCTTACCGTGGCTAGTAGGAGTTATCCATCAATGGGCTGGGGTCTTCAATAGGTCCTAATCTCTATGCCGGGACTCTACGCTGATCCAATCGTCATGCAAGTTTAACTGTAGTCTCACGCTCACCTGTCGTTTCGGTGTCGAACCGGATTCTCGCTCCCACTACGAGCGTATTACTGGTCTAATCAGCATCATCCATAGTAAAAAGGTCCGAAGAAAGGGTCGGGAACGGCTCGGGATCTAAGCTTCGTTCTTATTCTTCTGGGGCCTAACCAACAAACCAATAGTAGCTAGCAGTGGCCTTGTCAGTGGGTAAACGAACACGGCTAGTGGCGCAATAGTGGGCACAAGCAAGAGAAAGGAGTAAGAACTTTTTTGCACACCACGTTTTGCACGATGCCGATTATTGGACCCCCTCTTCCTGATCAGGAGGCGCTGGATGATAATAGTTTTCCCACTTTTCCGGACCCTTATCCTACCCTCCGGTCGGTTGAGTGGGTAGGTGGATATGCCCAAGAGCCAAGGAAGGGGGTCCTCTCCGAACTTCGGCCGCCACAGAGGCCTTTTTCCCTAGTAAGAAATTGAACCGACTTTGAAAAAACTCTTTTCGAGGGCGGAAGAAGGCTAGGTAAGTAGGGGGACACTGGGCTAGATCTTTCAGCAGCGAACCTAGCCTAGTGGTTGACGTTTGCTGCTTTGTAGCGTATGGATCTTAGTGCACGCGCTTCCCGCCGGGTAGCTACTACCCCGGTTTATGCCCAAGGCTCAAACCTACAAACCTCATTAGCCGCACTGCAAGGTGCTCAACACACCGATATCGTGGACAAACCATCGATTTATCCGTGATGGAGCACCCGCTACGACAAACAGAGTCGAGCCACAGCATTCCATCGGTAATGGAAGTTTATCCCTTAGCGCCGCCTCGGCTCAGCTGCAGTACAGCGTTATGCCGATGCCCTCTAGCCATTGACTGTCTTTATTGCTGCTGCCACAGGGGAAAAGGCTAAGAGACTTCCCCAGTGCCAACCTAGCCTTCTCTGCCTCTTAGGAAGGGCTGCGAAAGAAGGGCCCAGCTCCGCGCCTACGCTGCTGCCCTGGCATTCTTTCTCTATCATTACTCGCCGGGGTTCACTAAATGGACCCTGTGCCCTGCCGTGAACCACCGACACCCTCACTTGCTTGACCGGAAGCTCGCTTCGTGAACAGGATCTGTTACTGATTGCACTTCACGCGGCTGATCCCATTGATCGCCACTATCCCCTATTCCATAGGCTTTAAAACTCCCGTGCTTCACAAGAGATACTTAGAAAGAAGCCTATCCACCGGGCATGAAGCCGAAGGGTGAAAAGAAGGGGAAAGTAGAGAGGATGCAAAGGGAGAACTCTGCCCTGAGGGTTAAAGGGATAGCCCTGGGCCGAACACGGACTCGGCGCTTGGCACACCACAAAGTATTAATAATGCGCCAACTCCTCAACCTCCAGTTCTGTCGGTTGAGTGTCCTAACGGGCTGGGTGGCCGAAGGCGCGCCACCCTGAAGCCAGCCCCCCGGGTGGCCGAAGGCGCGCCACCCTGAAGCCAGCCCCCCGGGTGGCCGAAGGCGCGCCACCCGGGGGGTACGGGGGATGGCTAAAGGTTAGGGAGGTTATTGAAGGGGGTCTAGAGCAGGAGGCGGGAGTCCACTCTTGTCTCTGCTTAGCGAGGCGCTAAGCGGACGACCACTCTGTGGACCTTTTCGAGCCTTTAGCCACCCGGCCCGTCTTTCGCGATTCGACGTCACGTCAACTTGGTGATCGATCGTGTGACCTCGTCTTTGAATTGGATCAGTGAGCAGCCTTACGGACTGTATACCTCGTGATTCACTAGTGAATCGTCATCCGAGTTAACCACTGATTCATTACCGAACGCACACCGAGGCTAGCCCCTAGGGTTAGGCTTAGGGCTACACGAATCGGCGAGTAGCAGTCTGCCACTCCTCACATCGGAACCATTCCATGGATCGGCACGGCTGGCACCTCACCTCACTTGCTACCGCTCCCATAAGAGACTAGAGACTGACGACTCTTCACTCCGTGTCGTCACAGCGCTGATCCGAGTATGGCGATCTACTGATTGACCTGCTGTCGCCAACAAAACTTTACTTATACCGTCACGACATTGCATCGCTACTCGCGCTCTCACTATAAAGGGCGGCGTACTCACCAGGCTTGTTTGGCTTAGGAATTCGGATTCGCCATATCTTTCTTTTTCCCCTTCCCTCTAAAGTGGAAGGACCCGTTTTTCCTTAACTGCCTTCCTCCAACCTCTCCCCTCCTGCGCTCCCTTTTTAGCCTCCTCCCCGGTATGCAGGGCGAGACAGAAAAGGTCAAAAAAGTCGCTACGGGACACGAGAGCAGCCTTTGAATTTTCCCCCTGGGGTGGAGAGGGACTGGATTCATAATGGGTGGTTGGCCTGAATAAGGTATTGGACTATCTGCACTGACGGGGGCACTCCTCCTATTCACTATCACTGTCGTAGCTATCTTTCCGCTTCGTAGTCACTCAATCCCGGGCGGTAGGAGTCCATAGAATCAGGGGAATGGTTCACACACTCACCGGATAGGTAGTCGGACATTCTGGATCTATGAATCTACCATTCACCCTGCTATCGTAGTGCTCTCATTATTGATCGGTAGAGAATCTTCTCTGGGGGAATGGGGGTGAAGCTACGCTCCTCCGCCCCTGGGGTACTACTGGGTCACTCCCAAAGTGGAGCGCGTAGCGCCCGCGGAAAACGCTACGCGTTTTCGCAGCTTGGTTCCATGGTTCTGTGAGGTCTAGAAGGTGGCGAGATTTGAGATTCGTAATTAAAGGTTGCCAGTGAGCAATAAGCAAGCAGGTATCCGGTATCTATTAGCAGCAAGCGCAACTCGTAAATTCGCCAAAAATAGAGATTTGATGGACTTAGTGTGTGGCAGTACCCATTCCTTTTTCATGAGCCAATAACATCCTTTCCTGCTCTTTGAGTAGTAGTGGTAGTACGGGCTTCTATTCTATCGCCTTTCTCCCCCTAGTAGAGGAAGTGAAGGTTGCGATGTAGGTGTTTCACCAGCTGTGAACCGGGGAGAGATCTTTTAATCACCAGCCATTCCAAATTGGGGTTGAATAAGAGTTCTTCCTTCTAGGGCTAATTTCCACTGTTAACCAAAGCGCTAATCTCTTATTTCCTGTATTGCTCGTGAAAGATAGCTATTCAAAGATCGGGAATAAAGTATTGATAAAAGACTTTCTCTCCCTTATTACAAATCCCATGCAATCAAGAAGTTTCCTCCCCTTCGCTTGTTAGTCTTTTTGTTCCAGAGGTGGTCAGTAAGTGAGTAGGTAGTGAAAGGATACGCCGTGTTTTGCAGGTTAGGACTGAGACTATGACTCTGGGCAAGGAAGAATCAACGATTGCAACCCTCGCCCCCCGGCAGGTCCGAAGTGACATATCTATCACTCTACCTACCCGGATAGAACCAAACGAAGCTGGCAGTACAACTGAAGGCAACTTGCCTCGGCCCGTCCGGCGGACTGTCCCAAAGCGCAAGGAAAGAGCATCGAGACGGACGGCGGATTACCCGCTCCTGTATCGTCTGCCCCACACTGCACGAATAACCTTACCGAATGCACTTCCCACGCAATACGAAAGGCCTAACCCTCGTAACTACTCCATGCGTTATCTACCAACTAATCATAATGAAAGGGCAGACTGGCCAACTCATATCTGGCGCACATCCCAACTCGGATCTGTGCAGCGCACGCCTCTCAGTAATGACCACTCCCGTCCAATACGGCTAGCTAACTGTATTACGTATAGTGATGCGCTAGTCCAGGGAAGTGGATCGTATTATTTGCTCAAAGGTCTGGATCTGGTCGCCCGGTAACGAGCGTTTGTTGTGATAGTCTGTCCTCGAAACCGGTAGCTGCTCTGCCAGGTTCGAACCCCGGGCAAAGATACTTGCAGAGCCGCCATATAATATCTTGTCTAGTGATCCCGATATCTATAATCCAAGGACCAGTGGGGAACGGCAAGTAAAATGGGAAAGGCATTGCTGGTGAAAGGGAAAAAAAGAGGAGGTCACGGTGCACCAGCAGTGGCAGGTGTTCACTCCTAGAAAGAGGCCTCTCCGGTCCACCTTGCAGGTGCACCTAAAAAGAAATAAGGTGGGGACTAATAAAGGGGCCACCGCGCATAGCGCTTCCAACAACGGGAGTTGGGCCTAAGGCGGGACACTTGAAACACCCAAACATCAACGCAGAGGCCTCCAGATGGGCCTGGAAGGCCAGTGAACGATCGGTGAAGGGCCTGAGAATAGGGTCAGGCCCCCCCCGAGCCGGGTCCGCAAGGACACTCAATCACCCGGGGGCCCCCCGAAGGGGGGCTTGGCTTCAGGGTGGCGCGCCTTCGGCCACCCGGGGGGCTTGGCTTCAGGGTGGCGCGCCTTCGGCCACCCGGGGGGCTGGCTTCAGGGTGGCGCGCCTTCGGCCACCCGGGGGTTTACCCACTCAATCGAATTCGTATCGTAGTGACTGTCGACCAGGTTCCCTAGGCTGTATCCATGCAATGATCTTTTATTCGCTGGATCTCACGAGATACGTCGCACGTCGTTGTCCATAACTCTTGTCACCTGATTCGTGGTCATACCGAAAAGGCTATCATCCCTACACCCCACGTAACGCAGAGTACTTCCTATGTCGTGCCGGGCCTGCCTAGTTGGAAGGCTTTCGGATTTTATCCTTCAGTTCCTCGTCATCGATACCCCGCCGCGTTGACGACTTGGCCGCCTGGCATATCTATTTCTTCGTCATTCACGTTGCCGCTGCGCGGCGCTTCGCGCCTTCGGCTTCCCTCAATCGGCTTGTTTTTTCTCTCTATCAGAAGGCCTCATCGTCAAGGCGGGGCTTCTTCGTGTGGGGCCGACGACGACGATGAATGGAGCCCCGCGATAATCGTAACAGAGCGCCGGACCAACGAATCGCTCCGCCGGCCATAGTTGCTTGGAGCAGGACACGAAATAGGGATGTGGGATCGCCTAGCGCTTTCCAGAAGTGCTAGGCCCAGCGATTCTTCAGCCACGAGTCGAAGGCAGCCTTGAGCATACAACGTAGGGAATCGTACCGGGAGCGACGAACGGAGGAAAGGAAACCTCAGTGGAAGATGACCCGGATAAACCCGGGCTGATTTGTGGCAGCCGCCGGGTCGACGACTGCCGTTTCTTCTCCAATGGTTTCCCTGATTGCTGGAAGTTCTTCAAAAGTATGAAAGGCTGGAGGACTTTGTACCATCCATTCAAGCGTGGTGTAATTATGTTCAACAGCCCAAGGACTTGGAGCACACTTGATTCCACTGGTTAAAGTCATAAAGACTACTACGAAGGAACAAACAATCCCCACTACGGAAACGTAAGAGCCGAAACTACTCAAGGCATTCCATTCAGCGTAAGCATCTGGATAATCAGGAATGCGACGTGGCATACCTGAAAGACCTAGGAAATGCATAGGAAAGAAAGTAAGATTAACCCCGAAAAAAGTAATCCAAAAATGAATTTGCCCCAGAGTCTCTGGATACTGAAGACCCGATATTTTACCTATCCAATAGTAGAAGCCTGCAAATAAAGCAAAAACGGCTCCCATAGAGAGTACATAATGGAAATGTGCAACCACATAATAAGTATCGTGTAGAGCAATGTCTAGCCCGGAATTGGCCAAGACTATCCCAGTGAGTCCTCCTATGGTGAACAAAAAGAGAAAACCCACCGCAAATAACATAGGTGTTTTGTACTGTATTGACCCCCCCCACATGGTAGCAATCCAACTAAAAATCTTTATTCCAGTAGGCACGGCGATAATCATGGTGGCCGCCGTAAAGTAAGCACGTGTATCCACATCTAAGCCTACAGTAAACATATGATGAGCCCAGACAATAAACCCAAGGACTCCGATACTGATCATGGCATACACCATGCCTAGATAACCGAAGACTGGTTTTCTTGAAAAGGTAGAGACAATACTACTAATAATACCAAATCCCGGCAGAATTAAAATATAAACCTCTGGATGGCCGAAGAACCAAAAGAGATGCTGGTATAAGATAGGGTCCCCTCCTCCGGCGGGATCAAAGAAGGTGGTATTAAAGTTTCGATCGGTTAATAACGTGGTGATTGCACCTGCCAGTACTGGAAGGGATAGTAGGAGTAAGAATGCTGTCACTAAAACAGACCACACGAAGAGGGGTAATCTATGCATGGTCATTCCAGGTCCACGCATGTTAAATATGGTAGTGATGAAATTAATAGAACCTAAAATGGATGAAACACCTGATAAGTGAAGACTAGAAATGGCTAAATCAACAGCTCCTCCAGAATGACTGGTTATACCACTCAAGGGCGGATAGACTGTCCACCCAGTGCCGCTACCCACCTCTACCAAAGCTGAGCTTAATAGAAGCAACAGCGAAGGCGGCAACAACCAAAAGGAAATATTATTTAATCGCGGAAATGCCATGTCGGGTGCACCTATAAGAATCGGAACGAACCAATTCCCAAATCCACCTATCATCGCCGGCATAACCATAAAAAATATCATTAGAAAGGCATGAGCCGTTATTAACACATTATAAAGTTGCCCACCAAGAATTTGATTGCCAGGTTGTGCTAATTCCATACGGATTAGTACCGAGAAGCATGTCCCCATTACTCCGGCCATGGCACCGAAGACTAAATATAGAGTCCCTATATCCTTGTGGTTCGTGGAAAACAGCCATCTTTGTGCCAAATTGTTCATTTCAACGGAATCGGTTTTTTCCTGGGGAATAATGCGATAGCCTCCTTCGTATTTACCGGCCACCTGTCTTGCGCCCCATTAGCGCCCCCACCCGCTTTAGAGATGGTGGTGGGGGTCTTCATGAATCCATCGTTGAGAGCCTAGAGAGGTGGGTACCTCGTCGATGGGGCCGGGCAGGCGGCTTCCGCTTCGCGGAAGAGCCACCGCAGCAGTGGTGCCCCGAAACACCAAACCCGCCCCACTTTAGAGATGGTGGTGGGAACTATTGTGCGCGTAGCGCTTCACTTCTGAGGCGCCCGGCTGGCAGCGGCCCTTTATATAGAAGGGCTGGGGGCGGCCCTAGCTAAGCGCTACGCGCCCCCTTCGGTCCCTTGCTTAACTTAACTCAGCCCACCGCCCATTCCCGTTGGGGGGGACGAGAGTTGGGCCATAGGCCAACTCCCTACCCCAGCAAGTGGTCCATTAGGGAAACCAGGTTGTAGCGCTACGCGCTACCCGGGCCCGCCTGCCCCGGGCCACCTCTCGACGTTGGCTGAGAGAAGGCCGGCCCTAGCAGAAGCAAGGCACGCTAGCACGCGTAGCTGCCGGCCGAGGCCCGCCAGTTCGATTGCGAAAACGCGTAGCTACGTGGGTGGTACGGAGGTGGCAGGGACAATAGTGCGGCCACCTACTAGGCGCTAGCGGAGCTATAGTGGGCACTGTGACCACGATAGCGAAGGCGGCGCTTTGCTTCGGGCGTTTCACTATAGTGCCCATACCCGGCAGCTAGGGCTGCCTAACGCCCTGCCTACGCCCGCTTCTAGCCCGGGAAAAAATCCACTATAGTGCGAGAACCGCATGCCCTCTCCTTTCAGTCGAGTGTCTGTCAACCTGGTGGGTCGGGGAGGTACCCTATCCTTTCAGCAGTCGAGTGCCCAAGTGGCATGGTGGTGCCGCGCGCCGCTACCTGACCCATCATCCAGATGGGGTGTCCCGTAGGGACACCGCCAGCCCCCCTCAATCCCCCTAACGGGTGATTGAGTGTCCTTGCGGACCCTATCGGGGGGCTTGGCCCTCTCCGCCTCCCCGTTCGAACGAGGACTTCGAAGTGCTCACCACTTCGAAGGCCCCCCACCATTCTGAAGAAGTGGGTGGGGGGGCTAGGCTAACAGCATTTCCGTTGTGTTGGCAAAGCCAACACTGCGGGCAAAGCTAGCCGCCCACAAGAGCCGGAGGCGTAGGCCGCTAGCGTTTTCCTGGGGCCCCTCGATCTTCGGTCCTGTTTGTGAAGGTTGCCGGTAAAACTCCGGCAATGAAGCGCGCTACGCGCGCCGAGCTAGCGCGCCCGGCGCGCGCGGGGCCGTCATCAGTGCGGCCGCTTTGCGCGTAGCGTGGCCCCACCCACGATAGCGAGGCTCCGCTTCGCTTCGCGCTCCCAGCTAGGCCTGAACTCGTTCTGGCTCTGGCTGCCGGCGCTGCCACTGGAATGTGCTTGGTTGATGAAACCGGCCATGGAAAAGATTGAGTTACCTACTACTGGATTCGAACCAATGACTTTCGCCGTATGAAAGCGATACTCTAACCCCTGAGTTAAGTAGGTTGGGCTTCCGGTCCCATAGCAGCCCGTTGTTCCAGCGAGCCTCGGAAGCCCTTCATGAATATGCCATTCTATCTACAAGATTTTCTGTCAATTCCTGCCTGTTCGAGTAAATCGTCACAACAATTTTCCTGCTGGAATAGGGGTATGGTAGAACCTAGGCTGCCGTGCGGCACTGACGAGGGTGCAAGTAGAGGATATAATGTTCTTCGAGAGTGATGGGCGACTCACCACACTCCACTGGAAAAGGAGAGGGCGCAGAAACTACAGCGAGGCGAGAGCGGCCACCAAGCATCTTCGTAGCCCATGCACCCATGCTCCTCCCACCACCACGTATCCCCATACTGGTATCAGTCAATAATTCGTTTAATTAATGAAATGAGTGATAGATATGAGAAAATGCGCTTGTACGGGTTGTCCATTGCAGTCTACAGCGTAGAGGGTTTATCCAGCCATAAAGAGCTGGATACAACCTTGATGAAGGAAAGTGTCTGGTCTGTGATGAGCAAGCATAGTCGTCTCTCTACAGAGGTTTGTACCATAATGTCTAGTGTAACGGAAGGCGCTATGAGCAGTGGAAAAGCTAGCATGACTTCAAGTGCAGCAGACTGGAAGGACGACTTCATATCTAGTATGAAACCGGATAAGAGATCTACAGGCTTCATAACAGCCGACATCGAGACGGTGTTATCAAACAATGTGCACGTGCCATATGCATTAGGCTATCGTTTCGCCGGGGAATATGGGAGTCCCATAACAGAAGGGAAGACTATAACCTATTTCAGTGAAAGCTACTCGTACTTAGGTACCTTCAAGGAAAGGAGCACCCAAATGTGTAGGGACTTCATTAAAGGATTAGTGGCCTTTGCCAAGTCATACGGCGTGAAAAGGGTGTATTTCCATAATCTATCCCGCTTTGATGGTATCCTATTATTGAATAAATTTGCTAAAGGACAATAATTGGATAGTTAAAACTATCATAAGGGAGTACCATATATACAGAATAACAGTCTACGATAGGACAAAGCCCAAAACCCCATTGCTTTACTTGCAAGATTCTCTAAAACTATTGCCTGGTAGTCTGAGCTCCCTAGCCCGTACTATGTATGTGTCCTGAATTGGGTGGCCCCACGAGTCTATAAATGAGGAGAATTTAATAGAGAATAAGTCTTTATTGCTCTCTTATTTAGAGCAGGATATCCTAATATTGGCGGGAGTGCTTAGGAAAGCACAAGAGAAGTACTGGACTCGTTTTCAAATAGACATAACAAAATGCTTGACGGTGTCGTCAATGGCAATGAAGATATTTCGTACTCATTACTACCCTAAGACATATCCGATATATCGCCCAAATCCGAATAGGGAAACCTTTATTCGTAGAGGTTATTATGGAGGTCACACGGACGTATACAAACCGTATGGGAAGGATCTATTCTATTATGATGTAAACTCGTTATATCCATACGCGATGACAAAGCCAATGCCAGGTGGCTCTCCCGTCTGGAGAGACTTGAAGGGCTGCGATCTAGAGCCACTATTTGGTTTTGTGGAAGCTAGAGTAGAATGTCCAGAAAGCCTAAAGGTGCCTTTACTACCGTATAAAGACCCTAAGACGGGAACTCTGCTATTCCCTACCGGTACCTTCACAGGTGTGTACTTCACTGAGGAGCTAAAATTGGCAAAAAGACTAGGTTATAAGGTGCATCCAATACATGGATATCTCTTCGAGAAGAAGGAGAGCCCTCTCTCTGAGTTCGTGAGGGAAATTTATGAGGAGAGGAGGGAAGCGAAAACTCGTGGAGATGAGGCATTATCTTATATGAATAAGTTGATAATGAACTCTTTATATGGTAGGTTTGGTATCAAGCCTGAAGGTAACATAACAGAAATATGTGAAGAAAAAAGGGCTAATATGCTAATGTCCAATTTCGAATATACTCTAGCTGAGCCTCTCAATGAGAACTTATATATAATAAGTTATACAGGCAAGCTTCAAAGACTTGAGGACTCTCCCAACGATGAGGAGATATCATTAATAGAGCATTATTCAAAATCACGATATGCCGGTTCTTCATCTGCGGTACAGATTTCGGCTGCAGTAGCAGCATATGCTCGAATACATATGTATTCTTACATATCGTTACCGGGTTGCTACTATACAGACACAGATTCTGTGGTGTTAGATAAACCTCTTCCAGAAGAGGAAGTGTCTTCATTAGAGTTAGGGATGCTAAAACTGGAACACAAGGTAATGGAAGGGTTCTTCCTAGCCCCTAAAAGCTATGCCTTGCAGGTGTTGGAGGGTAATATCGTACGGCATAAAGGTCCAGCCAAGGGCTTGGTAAACCTGAAGTGGTTCCAGGATCAATACCGCAATTTAAATAGAGTAGAAACCCATAGTTTAACCGCCAACTTCCGGGTAGGTTGGAAAGATCTCAGCATTTCCCGCAAAGAAATATTGTTGAATCTTGGTATCGACCCTTCTACTAAGAGGGATCTCGTGTTTGATGAGAAAGGTTTATGGGTGGACACTTTACCTAAGAAGGTTTCAGAGTTGCAAGCCCTTAAACAAGAGCTAGAAAGGGCTCAACAAGAGTTAGAAAGTGCACAACAAGAGCGAGAAAGGGCTCAACAAGAGTTAGAAAGTGCACAACAAGAGATATCTCTCTATAAAAAAGAGATATACTCTCTTAAAGAGAAGATCAACCGGCCAAGCCAAACCACAGAGTATAAAAGACCTATATGGTCAAGGAAAGAAAGCCTCAAGGCCGGTACTAATAAAGGTTCCGCAAACCCAGGTGGTAAAAAGCCAAAACCAGATTCGTAAACCCGGTAGGTAGTCTTTCGCAGTAACCCGGTAGCCGCTCCTTTGTTTGACCGCTTAGCCGGCAGTTGGGTATCCAGTGTTTTTGCGGTAGCCTTTCGCTGTTACAAAGAGCCAAAGAGTACTCTGCCGAAGCCACCACTTTTCGCCTTCTCGTTCGGGCCTTTGCAGCCAGAAGAATCAACAGAGAGGCTTTATTGGGCTACGGCCCCTATTCCCCATGGAGGTCCATCCCTTTCGGACTGCTACGGTTACCCAGCTCGGGCCGCCCCAGCATAGATTATAAGCTCGAAGGCCTTCGCACTCCCACCCGGCCCACAAAACCGAAAGAGTGAGCCTACCCTTTTCTTTGTCCGGAGAACGTAGCTCTTCCTTTGAAGCATCCGGTCCCTTGCCTCCGGCCGTTCGCATTGATCATCCCTATCGCAATGGTATTAACGGCAAGGCCAGCTTTCTCACAGTCGGCGTCATTTCTTTTTTCCGAACGACTCTTCGTTTCTCGTCCCTCAGGTGACACCCTTACCGCAGAGGATAGAGGGGGAAAGAAGCATTATATTCTCATCAATTGTGTCAGCCTTATTAGGATGAGAGTGAATCTGGTTAAGTGGTACTATGCAACCAAGGGCATGAAGGATGCGGTTGTTGAAGGACAGCTAGGGTTGTTTTCAGGCGCCTTATTGACGTCTCTGCCGGCTAATTACTTGACCTTCTCTATGGCTCTATAGCCAGTGGGGCAGGGTCGATTGTTCACCTGCGCTGCCTTCTGACTTCACTTGCTCCTTCTTTCAGCCCTGGAGGAGATCCAACCTTTCCTGCCCCTATGGGGACCGCCCCCTTCAGAAGTGCCCCGGGTAAAGGGTAGGGCAAGGGCACCTGAACTAGTGAGGGAGAGGTAGTAGAATAAGCAGGTGGAAAAAAGCGTTTGCTATGCTCGAATAGGAGCGATGGCCTTACCCAACCAAAGCACGGGTCAGGCAAGCCCGGCAGGCTTCCCTAGGGTGTCCTTAGCCTGTCCAACAATCACGTATATATAAGCTTCGCTGCGCTCATGGAAGCCGGGCCGGTAACCTCTTTCTATTAGACCAGATTTTTCCATCTGTCGGCTCTTGTTTCAGCCTTCTTAGGATAGGCCGGTGGAAGAGAAAGGTGGTTGGCTACTGGAAAAAGTGGGCCGGTAACTTCGACGGCTGAAGGCTCAAATGGAAGAAGAGTAGCTAGGCTGCCTGCCGCTTTCCAGTAGCGCTAGGATGAACGCAATTGCATTCTCATTACCCAATTCTAGCAACAGCTAGGTTGGCCTAACCACTTAGGTTCGCTTGGTCTAGGGTTGTGGAACACCTCAAAAAAGATGAAATACCGATTCAGCTATCAGCTATTGGTGGAAGAAGCTACTACTTTGCTTTTTCCCTAACCTAAACCTCTGCTCCGGGATTGGAAACTATCTCAAATTGACTGAGCGTCGGACGGACGGGGCCGAGCCCGGCTACGTGCCTGCTGCTCGGGATCCGTGACAAGGCAAGTTTTAGATGCCCCTCCCCATAAAGATCTTCGGCCGGTAAGTGCTCATTCCTTCTCAGTCGCGAGAAGAAATTGCATGCGGTTCGTATTTCCAACCGGGGATCGAGAGAGTTCTTTCTATGTCATCAAACACCTCGACCGGAACCCTACCAGACGCCGAGCAGAAGGCAAGTTTGAGCTATTACCACTATAATGGTGACTCCGGCCAGCCACCGGCAGCTAAAGGAAAAAGAGGCCCTCTCCCCCTTCCGTAGATACACCGAATCCGGAGAATGACCTTGAAATCACGTAAAGCGAGGAAAAGGGAGAGGGGATACGTCTTGCCGCATGTTGTCTCTGATGAGGCGGTGGTCTACCGAGAATGTAGTGTTGCCAGACTCTCCGAGTTCAGACACGAGTATGCGAGCGCAGTTACCAGAGCGGCAGGAGGTATGCTTTATTGGTGGTGGAATCAACACATCTCCACCCGGCACTTCTGCTCATCGTACCCGGCACCTATCGCCTTCTTTCTTCTCCAACTTCGTCCTTAACTGGGTCGGGCGCTCCCGCACCCAAATACTCTGAAATGTGAAACAGTCGGCTTTCTCTTGTACAATACCTGGTATTAGAGAGAAAACCAACTTCGCTTGAGGCGGATTTGAGGGCGGGTCGAATAAGTTCCGGTGGTGGGGTAATTAATTCGTGTGATTCACCTACCTACCTCCTACCTGTCCGGTACACCCACCGATGGAGTGCCATGTTGCTTTAGTTGCTCCTATGTTCGTTAAGCCTTACTCGACTGGCTTGCCGGGGTTGGTTCGTTCTCTCATCCATCGTTACGGCTATAACCACTAGTGGGTAGCAGCCGCTAACCTGACGTAGCCCACTATTATGCCGTTGTTTAGCGAAAAGCTGGCTTCCTGGATGAAAAGGGAGACAGCATTTGTACCACCTTTAAGGATACAGGGAAGGTTCGGCAGATTCTCTGGGCTGGCTAGTTCCGGGACTGAAGGGTAGAGTAGGCGCCGCCCATCCAAGCGCCCTTCTAAAGGTGGTAGTGACCTAAAAGAGCAGGTGACTTTGGCTAGGGAATTCATTGCTTCTGGGCCGAAACCGAATCATGGAGTAAGTAGTAGGTGCGCCTAACGTGCCTTGTTAGGCTACAAATTCCTGGGGCCTTCAGAACTTAGAACTAGTAACAAATCTGTGCTCCGCCTGGGAGTGGCGGATTCGTCGTAACCCTTCCCCTGGCAGTGGCAACCTCTTTGGCTGGCTAAGCGGTGAAGCGGAAGCGGACCGCGGTCCACACTACGAGAAGAGGGCTACGGCGCTATGCGCTGTAGCGGAAGAGAGGTTGCAGGCGGGGAGAAGAAGTCTTCTTCGCGGACTAGCCACGCGCAGAAACGCGAAAGAGGCACCGCCTGAGTTCGAAATGTTTTGCTTCTTTTCCTTAATCTTATTCCACGCACGTAGCGCTTCGCCGCTACCGCCCCACCTCTTCTGAAGTTGTTGCGCGCTTCCACGCGCTAGTAGCACTCCCCTACCCGCATACCATTCCTTGGAAAAGGATTTAAGGGTGAAGAAAGCTTCTTAAATGAACTAAAGACTAAAGTCTGGGAGATACTGGCAATGAATGGGCTTATTTCCCTGATCTGGAAAGCTCCTCCAAATCTTGTCGTGCGAAGGCGCTCGACTAGGCGCGTAACAAACCATGGATACAGATTCACAGCACTTAAGTGCCTTTCGCGGTCCGAGTAAAGGGACAAAAGGGGGCCGACACTGAAACAATTCTGGTCGAAGGTAATCACATTCCTTATGCTGCAGGGTGCATGCGCGTAGACGGGCCTACCACCTTTTCTTCGGGTATGACCTTATTTAGCGAGGATTATTCAATAGAAATTCCCACGTCATTTCAGGAGAGGAGTTAATTAATCTGGGGCTTTAGTCACTTGTTGGGGTAGGGGCCCGGGGATTGGCCCCCAGCAAGGGATTTCTTTTTAGAGAGCCTCCCTCATTAGCGCTACGTACGCGCATTTTACGGTATTTATTCTTTGGCCATTTAGTCCAGCCTAGTAGCAAAAGTGAATAATCGCTTCTTTCCGTAATAGAACGGTATTTATTCTTTGGCCATTTAGTCCAGCCTAGTAGCAAAAGTGAATAATCGCTTCTTTCCGTAATAGAACGGTATTTATTCTTTGGCCATTTAGTCCAGCCTAGTAGCAAAAGTGAATAATCGCTGGGTCCCCAACAAGCCCCAACAAGGGATGATATTTCTACTTCTTATGCTTGGTGGTAGTGGCGACAGCTTGGCCCCAGCAAGGGGGCGGGAGTTGGCCTAAGGCCCCTGGTCCCTATATCTACCTGTACCAGTATCTGGGGGATCAAAGTGTCCCTAACCTGTCCTAGCTCTGACTAAAGTCAAGAGGTGCCAAGGTCCAGGAAAAGGCGGGTGTAAAAGTACTACCGCCCCAAAGGGGGCGGTACTCGTCGGGGAAAACGGGGTTCGAACCCGCGACTTCTGGCGTGACAAACCAGCACTCTAACCAACTGAGCTATTTCCCCATTCGACGAGTGCGAACACTTGGTGAAGGGGGAAGCGCCGCTGTAGCTTCCCGGCGCCACTGTGGTCGGCTTCTATATACGTGACTTTACCTCTATCCACAATAGCGATGATTTGACCCCTTTTTTCTGCCTCTTCGCGCTCCACGCTACGTCCACTTTACCCACGCCAATTATCCTGACTCGGAATTCACCCGGGGAAAAAGGCACCTCACTCCAGCAAACAACTATACAGCCTAACCTGATTCCAGGCTGCCGTAACCCAGACCACGGCAAGAATAGGGAGCGCCCTTACCTAGGATCCTAGAGGGGGAAACTCTGTTGAACCATTTTCGACTTGCGCCGTGCCGGCGCACTAGTGTCACGATCCCCCGGGGACGATAGGAGAGAGTCAATTTTCTACAGGCGAATTATTCACCTTGTTCCTTAGTAGCTCAGTGGTAGAGCGGTCGGCTGTTAACCGATCGGTCGTAGGTTCAAGTCCTACCTGATGAGGAGCTTTCCGGAAAGTACGACAAATAATTTGGGGCCTCTAGTGCCCTCCCCCGGGTCCACCACCAGCCAGACACTCGACTGAAAGGAGAGAATGATTCTGGCTGCTGCTGAAGGCCCACGGCAAGGAGTGGTGGCCTAAGACACTCGACTGAAAGCGGGCACTCCCATTCAGTAAAATCCCAGCCACTCGCATACAGCTGGCTGGGAAGTCTCATTCCCAACTGCCGGGCCGGTTTTTGATACCGACACGCAAAGGTTCGAATCCTTTTACTCCAGGATCCGCCAGGCATTCACAGCATTGCTCATTCATAGCCAAATTGTCATGGAGGACCTCGATATTCCAACTGCCGTCCGTGGCAAAAGTGATCAACCACTTTTACTACAGGGAAGGAAGGAAACACTCGAGAACGAAATCGAGTGCTCTGGTCAGCCACCAGCATCTGAGTCAGCAGAATCGCCCGCTTCTGGCGGGTGGGCAGCAGGGCAACAAAGGCATAAGAAGCAAAGACATAGGCTGTGGGCACTAGTCATATTAGCGGTGGAAGAGGTATGGGCTGCTGCATAAGAACACAGTTCACCCGCACTCTCTAGAAACAACAACAGAAATAATCCGGTCTGGGATAAGCGCTAAGTCCAATCCCAATTGCTACTTTGGAAAAACCAGCACTAATGGAAGCAGCGAAGGTAGCACCACATGTAAAGTAGACCCCCCACCTATGCAAGCATCATTTCTTCCAGTTCGTACGGTCCCAGAAGCCCACCACCTCCGCCCCCTACGGAAGCTGGCGGCACTTCAGTGCCCCGGCCTTAGCAGCAGCTGGCTAGGCCACCCTTCTCGTAGTGCATTTCTTGTGGTGGTGATGGGCCGGCCGGGGACGGGAGTTGGAATCTATCACGCAACCACCACACATTCGATCAATCCGGGCGGCTACCAGGGCAGGGTGTCCCGTAGGTGTCCCGTAGGGACACCCTGCCCTCAATCAATCGGCGTCTGCTATATGGCGTAGGACTCATAGAGGCGCGGTTGAATTGGCGTAGGACAACGCTAGTCTACAGCAGCGGGTGGACTGGAGTAGGACAGCATTCCGTCGAGGCCGTGGCCGGAGTCTCTTCCCATCCACCAGAGACGGTGGGAGATGGGCGGACCTTACAGGTGGGGCGGGGCCCAAAAACACTACGATAGATGTTTCGACTAGCGCGTAGCAGCGACGGGTAGGTGGTGGTGGGGAATTCATTCACTAACCTGCGCTACGCGCTTCACGTTCCACCACCCCCTTCAGAAGCGCTACGTGCCCCCCCCTGCCCCTAGCCCAATCTACTTTCAATCAGAAAGGGCAAAATTGAGCGCGCAGTAGGAGCGGGCTGAGTCGGTATTCGTCTACGAGCAGTAGTAAGTGTGGTAGGTATCTGTTAGTGAAGGCGTATGCCGTAGCGAGAGATTGAACTGTTGAATATCAACACGCGCTAGCGCATGCAGATGAGTAGATACGTGGTGAGTTAACGTCGCTATCGGTCATTTCATGTCACTCAGCTCGGAGGGAGGCTTACTTTTGGTGGAGTAACACCGACCGCGTGGTATTTCGGTGCATCAAACCCTATTCACTGGTGGCTTACTCGGCATCTGACTATTCAAAATCTCAGCTTATCTAGTTAGGGTCTGATTCATTGGTACTTAGGGTTCATCGCCAGCCCTGTTACTGTAGTCGAGTAGGTCCTGGTAACTTGTAACGGATTCTAACCCTTAGCAGCCGTGTGGTAGGCGTATAGGTTATATCTTCATCTCTCGTATACCTAACCCTCTAGTGTCTGCCTTAAGGTACCAAGTGGAGATATTCCATAGTTTGAGGTATTGCCGGTATCCGTGTGCACTTGGCCTATAGAAGGTTAACGGTGTGGTGTTATTCCCTCCTTACCGTGGCTAGTAGGAGTTATCCATCAATGGGCTGGGGTCTTCAATAGGTCCTAATCTCTATGCCGGGACTCTACGCTGATCCAATCGTCATGCAAGTTTAACTGTAGTCTCACGCTCACCTGTCGTTTCGGTGTCGAACCGGATTCTCGCTCCCACTACGAGCGTATTACTGGTCTAATCAGCATCATCCATAGTAAAAAGGTCCGAAGAAAGGGTCGGGAACGGCTCGGGATCTAAGCTTCGTTCTTATTCTTCTGGGGCCTAACCAACAAACCAATAGTAGCTAGCAGTGGCCTTGTCAGTGGGTAAACGAACACGGCTAGTGGCGCAATAGTGGGCACAAGCAAGAGAAAGGAGTAAGAACTTTTTTGCACACCACGTTTTGCACGATGCCGATTATTGGACCCCCTCTTCCTGATCAGGAGGCGCTGGATGATAATAGTTTTCCCACTTTTCCGGACCCTTATCCTACCCTCCGGTCGGTTGAGTGGGTAGGTGGATATGCCCAAGAGCCAAGGAAGGGGGTCCTCTCCGAACTTCGGCCGCCACAGAGGCCTTTTTCCCTAGTAAGAAATTGAACCGACTTTGAAAAAACTCTTTTCGAGGGCGGAAGAAGGCTAGGTAAGTAGGGGGACACTGGGCTAGATCTTTCAGCAGCGAACCTAGCCTAGTGGTTGACGTTTGCTGCTTTGTAGCGTATGGATCTTAGTGCACGCGCTTCCCGCCGGGTAGCTACTACCCCGGTTTATGCCCAAGGCTCAAACCTACAAACCTCATTAGCCGCACTGCAAGGTGCTCAACACACCGATATCGTGGACAAACCATCGATTTATCCGTGATGGAGCACCCGCTACGACAAACAGAGTCGAGCCACAGCATTCCATCGGTAATGGAAGTTTATCCCTTAGCGCCGCCTCGGCTCAGCTGCAGTACAGCGTTATGCCGATGCCCTCTAGCCATTGACTGTCTTTATTGCTGCTGCCACAGGGGAAAAGGCTAAGAGACTTCCCCAGTGCCAACCTAGCCTTCTCTGCCTCTTAGGAAGGGCTGCGAAAGAAGGGCCCAGCTCCGCGCCTACGCTGCTGCCCTGGCATTCTTTCTCTATCATTACTCGCCGGGGTTCACTAAATGGACCCTGTGCCCTGCCGTGAACCACCGACACCCTCACTTGCTTGACCGGAAGCTCGCTTCGTGAACAGGATCTGTTACTGATTGCACTTCACGCGGCTGATCCCATTGATCGCCACTATCCCCTATTCCATAGGCTTTAAAACTCCCGTGCTTCACAAGAGATACTTAGAAAGAAGCCTATCCACCGGGCATGAAGCCGAAGGGTGAAAAGAAGGGGAAAGTAGAGAGGATGCAAAGGGAGAACTCTGCCCTGAGGGTTAAAGGGATAGCCCTGGGCCGAACACGGACTCGGCGCTTGGCACACCACAAAGTATTAATAATGCGCCAACTCCTCAACCTCCAGTTCTGTCGGTTGAGTGTCCTAACGGGCTGGGTGGCCGAAGGCGCGCCACCCTGAAGCCAGCCCCCCGGGTGGCCGAAGGCGCGCCACCCTGAAGCCAGCCCCCCGGGTGGCCGAAGGCGCGCCACCCGGGGGGTACGGGGGATGGCTAAAGGTTAGGGAGGTTATTGAAGGGGGTCTAGAGCAGGAGGCGGGAGTCCACTCTTGTCTCTGCTTAGCGAGGCGCTAAGCGGACGACCACTCTGTGGACCTTTTCGAGCCTTTAGCCACCCGGCCCGTCTTTCGCGATTCGACGTCACGTCAACTTGGTGATCGATCGTGTGACCTCGTCTTTGAATTGGATCAGTGAGCAGCCTTACGGACTGTATACCTCGTGATTCACTAGTGAATCGTCATCCGAGTTAACCACTGATTCATTACCGAACGCACACCGAGGCTAGCCCCTAGGGTTAGGCTTAGGGCTACACGAATCGGCGAGTAGCAGTCTGCCACTCCTCACATCGGAACCATTCCATGGATCGGCACGGCTGGCACCTCACCTCACTTGCTACCGCTCCCATAAGAGACTAGAGACTGACGACTCTTCACTCCGTGTCGTCACAGCGCTGATCCGAGTATGGCGATCTACTGATTGACCTGCTGTCGCCAACAAAACTTTACTTATACCGTCACGACATTGCATCGCTACTCGCGCTCTCACTATAAAGGGCGGCGTACTCACCAGGCTTGTTTGGCTTAGGAATTCGGATTCGCCATATCTTTCTTTTTCCCCTTCCCTCTAAAGTGGAAGGACCCGTTTTTCCTTAACTGCCTTCCTCCAACCTCTCCCCTCCTGCGCTCCCTTTTTAGCCTCCTCCCCGGTATGCAGGGCGAGACAGAAAAGGTCAAAAAAGTCGCTACGGGACACGAGAGCAGCCTTTGAATTTTCCCCCTGGGGTGGAGAGGGACTGGATTCATAATGGGTGGTTGGCCTGAATAAGGTATTGGACTATCTGCACTGACGGGGGCACTCCTCCTATTCACTATCACTGTCGTAGCTATCTTTCCGCTTCGTAGTCACTCAATCCCGGGCGGTAGGAGTCCATAGAATCAGGGGAATGGTTCACACACTCACCGGATAGGTAGTCGGACATTCTGGATCTATGAATCTACCATTCACCCTGCTATCGTAGTGCTCTCATTATTGATCGGTAGAGAATCTTCTCTGGGGGAATGGGGGTGAAGCTACGCTCCTCCGCCCCTGGGGTACTACTGGGTCACTCCCAAAGTGGAGCGCGTAGCGCCCGCGGAAAACGCTACGCGTTTTCGCAGCTTGGTTCCATGGTTCTGTGAGGTCTAGAAGGTGGCGAGATTTGAGATTCGTAATTAAAGGTTGCCAGTGAGCAATAAGCAAGCAGGTATCCGGTATCTATTAGCAGCAAGCGCAACTCGTAAATTCGCCAAAAATAGAGATTTGATGGACTTAGTGTGTGGCAGTACCCATTCCTTTTTCATGAGCCAATAACATCCTTTCCTGCTCTTTGAGTAGTAGTGGTAGTACGGGCTTCTATTCTATCGCCTTTCTCCCCCTAGTAGAGGAAGTGAAGGTTGCGATGTAGGTGTTTCACCAGCTGTGAACCGGGGAGAGATCTTTTAATCACCAGCCATTCCAAATTGGGGTTGAATAAGAGTTCTTCCTTCTAGGGCTAATTTCCACTGTTAACCAAAGCGCTAATCTCTTATTTCCTGTATTGCTCGTGAAAGATAGCTATTCAAAGATCGGGAATAAAGTATTGATAAAAGACTTTCTCTCCCTTATTACAAATCCCATGCAATCAAGAAGTTTCCTCCCCTTCGCTTGTTAGTCTTTTTGTTCCAGAGGTGGTCAGTAAGTGAGTAGGTAGTGAAAGGATACGCCGTGTTTTGCAGGTTAGGACTGAGACTATGACTCTGGGCAAGGAAGAATCAACGATTGCAACCCTCGCCCCCCGGCAGGTCCGAAGTGACATATCTATCACTCTACCTACCCGGATAGAACCAAACGAAGCTGGCAGTACAACTGAAGGCAACTTGCCTCGGCCCGTCCGGCGGACTGTCCCAAAGCGCAAGGAAAGAGCATCGAGACGGACGGCGGATTACCCGCTCCTGTATCGTCTGCCCCACACTGCACGAATAACCTTACCGAATGCACTTCCCACGCAATACGAAAGGCCTAACCCTCGTAACTACTCCATGCGTTATCTACCAACTAATCATAATGAAAGGGCAGACTGGCCAACTCATATCTGGCGCACATCCCAACTCGGATCTGTGCAGCGCACGCCTCTCAGTAATGACCACTCCCGTCCAATACGGCTAGCTAACTGTATTACGTATAGTGATGCGCTAGTCCAGGGAAGTGGATCGTATTATTTGCTCAAAGGTCTGGATCTGGTCGCCCGGTAACGAGCGTTTGTTGTGATAGTCTGTCCTCGAAACCGGTAGCTGCTCTGCCAGGTTCGAACCCCGGGCAAAGATACTTGCAGAGCCGCCATATAATATCTTGTCTAGTGATCCCGATATCTATAATCCAAGGACCAGTGGGGAACGGCAAGTAAAATGGGAAAGGCATTGCTGGTGAAAGGGAAAAAAAGAGGAGGTCACGGTGCACCAGCAGTGGCAGGTGTTCACTCCTAGAAAGAGGCCTCTCCGGTCCACCTTGCAGGTGCACCTAAAAAGAAATAAGGTGGGGACTAATAAAGGGGCCACCGCGCATAGCGCTTCCAACAACGGGAGTTGGGCCTAAGGCGGGACACTTGAAACACCCAAACATCAACGCAGAGGCCTCCAGATGGGCCTGGAAGGCCAGTGAACGATCGGTGAAGGGCCTGAGAATAGGGTCAGGCCCCCCCCGAGCCGGGTCCGCAAGGACACTCAATCACCCGGGGGCCCCCCGAAGGGGGGCTTGGCTTCAGGGTGGCGCGCCTTCGGCCACCCGGGGGGCTTGGCTTCAGGGTGGCGCGCCTTCGGCCACCCGGGGGGCTGGCTTCAGGGTGGCGCGCCTTCGGCCACCCGGGGGTTTACCCACTCAATCGAATTCGTATCGTAGTGACTGTCGACCAGGTTCCCTAGGCTGTATCCATGCAATGATCTTTTATTCGCTGGATCTCACGAGATACGTCGCACGTCGTTGTCCATAACTCTTGTCACCTGATTCGTGGTCATACCGAAAAGGCTATCATCCCTACACCCCACGTAACGCAGAGTACTTCCTATGTCGTGCCGGGCCTGCCTAGTTGGAAGGCTTTCGGATTTTATCCTTCAGTTCCTCGTCATCGATACCCCGCCGCGTTGACGACTTGGCCGCCTGGCATATCTATTTCTTCGTCATTCACGTTGCCGCTGCGCGGCGCTTCGCGCCTTCGGCTTCCCTCAATCGGCTTGTTTTTTCTCTCTATCAGAAGGCCTCATCGTCAAGGCGGGGCTTCTTCGTGTGGGGCCGACGACGACGATGAATGGAGCCCCGCGATAATCGTAACAGAGCGCCGGACCAACGAATCGCTCCGCCGGCCATAGTTGCTTGGAGCAGGACACGAAATAGGGATGTGGGATCGCCTAGCGCTTTCCAGAAGTGCTAGGCCCAGCGATTCTTCAGCCACGAGTCGAAGGCAGCCTTGAGCATACAACGTAGGGAATCGTACCGGGAGCGACGAACGGAGGAAAGGAAACCTCAGTGGAAGATGACCCGGATAAACCCGGGCTGATTTGTGGCAGCCGCCGGGTCGACGACTGCCGTTTCTTCTCCAATGGTTTCCCTGATTGCTGGAAGTTCTTCAAAAGTATGAAAGGCTGGAGGACTTTGTACCATCCATTCAAGCGTGGTGTAATTATGTTCAACAGCCCAAGGACTTGGAGCACACTTGATTCCACTGGTTAAAGTCATAAAGACTACTACGAAGGAACAAACAATCCCCACTACGGAAACGTAAGAGCCGAAACTACTCAAGGCATTCCATTCAGCGTAAGCATCTGGATAATCAGGAATGCGACGTGGCATACCTGAAAGACCTAGGAAATGCATAGGAAAGAAAGTAAGATTAACCCCGAAAAAAGTAATCCAAAAATGAATTTGCCCCAGAGTCTCTGGATACTGAAGACCCGATATTTTACCTATCCAATAGTAGAAGCCTGCAAATAAAGCAAAAACGGCTCCCATAGAGAGTACATAATGGAAATGTGCAACCACATAATAAGTATCGTGTAGAGCAATGTCTAGCCCGGAATTGGCCAAGACTATCCCAGTGAGTCCTCCTATGGTGAACAAAAAGAGAAAACCCACCGCAAATAACATAGGTGTTTTGTACTGTATTGACCCCCCCCACATGGTAGCAATCCAACTAAAAATCTTTATTCCAGTAGGCACGGCGATAATCATGGTGGCCGCCGTAAAGTAAGCACGTGTATCCACATCTAAGCCTACAGTAAACATATGATGAGCCCAGACAATAAACCCAAGGACTCCGATACTGATCATGGCATACACCATGCCTAGATAACCGAAGACTGGTTTTCTTGAAAAGGTAGAGACAATACTACTAATAATACCAAATCCCGGCAGAATTAAAATATAAACCTCTGGATGGCCGAAGAACCAAAAGAGATGCTGGTATAAGATAGGGTCCCCTCCTCCGGCGGGATCAAAGAAGGTGGTATTAAAGTTTCGATCGGTTAATAACGTGGTGATTGCACCTGCCAGTACTGGAAGGGATAGTAGGAGTAAGAATGCTGTCACTAAAACAGACCACACGAAGAGGGGTAATCTATGCATGGTCATTCCAGGTCCACGCATGTTAAATATGGTAGTGATGAAATTAATAGAACCTAAAATGGATGAAACACCTGATAAGTGAAGACTAGAAATGGCTAAATCAACAGCTCCTCCAGAATGACTGGTTATACCACTCAAGGGCGGATAGACTGTCCACCCAGTGCCGCTACCCACCTCTACCAAAGCTGAGCTTAATAGAAGCAACAGCGAAGGCGGCAACAACCAAAAGGAAATATTATTTAATCGCGGAAATGCCATGTCGGGTGCACCTATAAGAATCGGAACGAACCAATTCCCAAATCCACCTATCATCGCCGGCATAACCATAAAAAATATCATTAGAAAGGCATGAGCCGTTATTAACACATTATAAAGTTGCCCACCAAGAATTTGATTGCCAGGTTGTGCTAATTCCATACGGATTAGTACCGAGAAGCATGTCCCCATTACTCCGGCCATGGCACCGAAGACTAAATATAGAGTCCCTATATCCTTGTGGTTCGTGGAAAACAGCCATCTTTGTGCCAAATTGTTCATTTCAACGGAATCGGTTTTTTCCTGGGGAATAATGCGATAGCCTCCTTCGTATTTACCGGCCACCTGTCTTGCGCCCCATTAGCGCCCCCACCCGCTTTAGAGATGGTGGTGGGGGTCTTCATGAATCCATCGTTGAGAGCCTAGAGAGGTGGGTACCTCGTCGATGGGGCCGGGCAGGCGGCTTCCGCTTCGCGGAAGAGCCACCGCAGCAGTGGTGCCCCGAAACACCAAACCCGCCCCACTTTAGAGATGGTGGTGGGAACTATTGTGCGCGTAGCGCTTCACTTCTGAGGCGCCCGGCTGGCAGCGGCCCTTTATATAGAAGGGCTGGGGGCGGCCCTAGCTAAGCGCTACGCGCCCCCTTCGGTCCCTTGCTTAACTTAACTCAGCCCACCGCCCATTCCCGTTGGGGGGGACGAGAGTTGGGCCATAGGCCAACTCCCTACCCCAGCAAGTGGTCCATTAGGGAAACCAGGTTGTAGCGCTACGCGCTACCCGGGCCCGCCTGCCCCGGGCCACCTCTCGACGTTGGCTGAGAGAAGGCCGGCCCTAGCAGAAGCAAGGCACGCTAGCACGCGTAGCTGCCGGCCGAGGCCCGCCAGTTCGATTGCGAAAACGCGTAGCTACGTGGGTGGTACGGAGGTGGCAGGGACAATAGTGCGGCCACCTACTAGGCGCTAGCGGAGCTATAGTGGGCACTGTGACCACGATAGCGAAGGCGGCGCTTTGCTTCGGGCGTTTCACTATAGTGCCCATACCCGGCAGCTAGGGCTGCCTAACGCCCTGCCTACGCCCGCTTCTAGCCCGGGAAAAAATCCACTATAGTGCGAGAACCGCATGCCCTCTCCTTTCAGTCGAGTGTCTGTCAACCTGGTGGGTCGGGGAGGTACCCTATCCTTTCAGCAGTCGAGTGCCCAAGTGGCATGGTGGTGCCGCGCGCCGCTACCTGACCCATCATCCAGATGGGGTGTCCCGTAGGGACACCGCCAGCCCCCCTCAATCCCCCTAACGGGTGATTGAGTGTCCTTGCGGACCCTATCGGGGGGCTTGGCCCTCTCCGCCTCCCCGTTCGAACGAGGACTTCGAAGTGCTCACCACTTCGAAGGCCCCCCACCATTCTGAAGAAGTGGGTGGGGGGGCTAGGCTAACAGCATTTCCGTTGTGTTGGCAAAGCCAACACTGCGGGCAAAGCTAGCCGCCCACAAGAGCCGGAGGCGTAGGCCGCTAGCGTTTTCCTGGGGCCCCTCGATCTTCGGTCCTGTTTGTGAAGGTTGCCGGTAAAACTCCGGCAATGAAGCGCGCTACGCGCGCCGAGCTAGCGCGCCCGGCGCGCGCGGGGCCGTCATCAGTGCGGCCGCTTTGCGCGTAGCGTGGCCCCACCCACGATAGCGAGGCTCCGCTTCGCTTCGCGCTCCCAGCTAGGCCTGAACTCGTTCTGGCTCTGGCTGCCGGCGCTGCCACTGGAATGTGCTTGGTTGATGAAACCGGCCATGGAAAAGATTGAGTTACCTACTACTGGATTCGAACCAATGACTTTCGCCGTATGAAAGCGATACTCTAACCCCTGAGTTAAGTAGGTTGGGCTTCCGGTCCCATAGCAGCCCGTTGTTCCAGCGAGCCTCGGAAGCCCTTCATGAATATGCCATTCTATCTACAAGATTTTCTGTCAATTCCTGCCTGTTCGAGTAAATCGTCACAACAATTTTCCTGCTGGAATAGGGGTATGGTAGAACCTAGGCTGCCGTGCGGCACTGACGAGGGTGCAAGTAGAGGATATAATGTTCTTCGAGAGTGATGGGCGACTCACCACACTCCACTGGAAAAGGAGAGGGCGCAGAAACTACAGCGAGGCGAGAGCGGCCACCAAGCATCTTCGTAGCCCATGCACCCATGCTCCTCCCACCACCACGTATCCCCATACTGGTATCAGTCAATAATTCGTTTAATTAATGAAATGAGTGATAGATATGAGAAAATGCGCTTGTACGGGTTGTCCATTGCAGTCTACAGCGTAGAGGGTTTATCCAGCCATAAAGAGCTGGATACAACCTTGATGAAGGAAAGTGTCTGGTCTGTGATGAGCAAGCATAGTCGTCTCTCTACAGAGGTTTGTACCATAATGTCTAGTGTAACGGAAGGCGCTATGAGCAGTGGAAAAGCTAGCATGACTTCAAGTGCAGCAGACTGGAAGGACGACTTCATATCTAGTATGAAACCGGATAAGAGATCTACAGGCTTCATAACAGCCGACATCGAGACGGTGTTATCAAACAATGTGCACGTGCCATATGCATTAGGCTATCGTTTCGCCGGGGAATATGGGAGTCCCATAACAGAAGGGAAGACTATAACCTATTTCAGTGAAAGCTACTCGTACTTAGGTACCTTCAAGGAAAGGAGCACCCAAATGTGTAGGGACTTCATTAAAGGATTAGTGGCCTTTGCCAAGTCATACGGCGTGAAAAGGGTGTATTTCCATAATCTATCCCGCTTTGATGGTATCCTATTATTGAATAAATTTGCTAAAGGACAATAATTGGATAGTTAAAACTATCATAAGGGAGTACCATATATACAGAATAACAGTCTACGATAGGACAAAGCCCAAAACCCCATTGCTTTACTTGCAAGATTCTCTAAAACTATTGCCTGGTAGTCTGAGCTCCCTAGCCCGTACTATGTATGTGTCCTGAATTGGGTGGCCCCACGAGTCTATAAATGAGGAGAATTTAATAGAGAATAAGTCTTTATTGCTCTCTTATTTAGAGCAGGATATCCTAATATTGGCGGGAGTGCTTAGGAAAGCACAAGAGAAGTACTGGACTCGTTTTCAAATAGACATAACAAAATGCTTGACGGTGTCGTCAATGGCAATGAAGATATTTCGTACTCATTACTACCCTAAGACATATCCGATATATCGCCCAAATCCGAATAGGGAAACCTTTATTCGTAGAGGTTATTATGGAGGTCACACGGACGTATACAAACCGTATGGGAAGGATCTATTCTATTATGATGTAAACTCGTTATATCCATACGCGATGACAAAGCCAATGCCAGGTGGCTCTCCCGTCTGGAGAGACTTGAAGGGCTGCGATCTAGAGCCACTATTTGGTTTTGTGGAAGCTAGAGTAGAATGTCCAGAAAGCCTAAAGGTGCCTTTACTACCGTATAAAGACCCTAAGACGGGAACTCTGCTATTCCCTACCGGTACCTTCACAGGTGTGTACTTCACTGAGGAGCTAAAATTGGCAAAAAGACTAGGTTATAAGGTGCATCCAATACATGGATATCTCTTCGAGAAGAAGGAGAGCCCTCTCTCTGAGTTCGTGAGGGAAATTTATGAGGAGAGGAGGGAAGCGAAAACTCGTGGAGATGAGGCATTATCTTATATGAATAAGTTGATAATGAACTCTTTATATGGTAGGTTTGGTATCAAGCCTGAAGGTAACATAACAGAAATATGTGAAGAAAAAAGGGCTAATATGCTAATGTCCAATTTCGAATATACTCTAGCTGAGCCTCTCAATGAGAACTTATATATAATAAGTTATACAGGCAAGCTTCAAAGACTTGAGGACTCTCCCAACGATGAGGAGATATCATTAATAGAGCATTATTCAAAATCACGATATGCCGGTTCTTCATCTGCGGTACAGATTTCGGCTGCAGTAGCAGCATATGCTCGAATACATATGTATTCTTACATATCGTTACCGGGTTGCTACTATACAGACACAGATTCTGTGGTGTTAGATAAACCTCTTCCAGAAGAGGAAGTGTCTTCATTAGAGTTAGGGATGCTAAAACTGGAACACAAGGTAATGGAAGGGTTCTTCCTAGCCCCTAAAAGCTATGCCTTGCAGGTGTTGGAGGGTAATATCGTACGGCATAAAGGTCCAGCCAAGGGCTTGGTAAACCTGAAGTGGTTCCAGGATCAATACCGCAATTTAAATAGAGTAGAAACCCATAGTTTAACCGCCAACTTCCGGGTAGGTTGGAAAGATCTCAGCATTTCCCGCAAAGAAATATTGTTGAATCTTGGTATCGACCCTTCTACTAAGAGGGATCTCGTGTTTGATGAGAAAGGTTTATGGGTGGACACTTTACCTAAGAAGGTTTCAGAGTTGCAAGCCCTTAAACAAGAGCTAGAAAGGGCTCAACAAGAGTTAGAAAGTGCACAACAAGAGCGAGAAAGGGCTCAACAAGAGTTAGAAAGTGCACAACAAGAGATATCTCTCTATAAAAAAGAGATATACTCTCTTAAAGAGAAGATCAACCGGCCAAGCCAAACCACAGAGTATAAAAGACCTATATGGTCAAGGAAAGAAAGCCTCAAGGCCGGTACTAATAAAGGTTCCGCAAACCCAGGTGGTAAAAAGCCAAAACCAGATTCGTAAACCCGGTAGGTAGTCTTTCGCAGTAACCCGGTAGCCGCTCCTTTGTTTGACCGCTTAGCCGGCAGTTGGGTATCCAGTGTTTTTGCGGTAGCCTTTCGCTGTTACAAAGAGCCAAAGAGTACTCTGCCGAAGCCACCACTTTTCGCCTTCTCGTTCGGGCCTTTGCAGCCAGAAGAATCAACAGAGAGGCTTTATTGGGCTACGGCCCCTATTCCCCATGGAGGTCCATCCCTTTCGGACTGCTACGGTTACCCAGCTCGGGCCGCCCCAGCATAGATTATAAGCTCGAAGGCCTTCGCACTCCCACCCGGCCCACAAAACCGAAAGAGTGAGCCTACCCTTTTCTTTGTCCGGAGAACGTAGCTCTTCCTTTGAAGCATCCGGTCCCTTGCCTCCGGCCGTTCGCATTGATCATCCCTATCGCAATGGTATTAACGGCAAGGCCAGCTTTCTCACAGTCGGCGTCATTTCTTTTTTCCGAACGACTCTTCGTTTCTCGTCCCTCAGGTGACACCCTTACCGCAGAGGATAGAGGGGGAAAGAAGCATTATATTCTCATCAATTGTGTCAGCCTTATTAGGATGAGAGTGAATCTGGTTAAGTGGTACTATGCAACCAAGGGCATGAAGGATGCGGTTGTTGAAGGACAGCTAGGGTTGTTTTCAGGCGCCTTATTGACGTCTCTGCCGGCTAATTACTTGACCTTCTCTATGGCTCTATAGCCAGTGGGGCAGGGTCGATTGTTCACCTGCGCTGCCTTCTGACTTCACTTGCTCCTTCTTTCAGCCCTGGAGGAGATCCAACCTTTCCTGCCCCTATGGGGACCGCCCCCTTCAGAAGTGCCCCGGGTAAAGGGTAGGGCAAGGGCACCTGAACTAGTGAGGGAGAGGTAGTAGAATAAGCAGGTGGAAAAAAGCGTTTGCTATGCTCGAATAGGAGCGATGGCCTTACCCAACCAAAGCACGGGTCAGGCAAGCCCGGCAGGCTTCCCTAGGGTGTCCTTAGCCTGTCCAACAATCACGTATATATAAGCTTCGCTGCGCTCATGGAAGCCGGGCCGGTAACCTCTTTCTATTAGACCAGATTTTTCCATCTGTCGGCTCTTGTTTCAGCCTTCTTAGGATAGGCCGGTGGAAGAGAAAGGTGGTTGGCTACTGGAAAAAGTGGGCCGGTAACTTCGACGGCTGAAGGCTCAAATGGAAGAAGAGTAGCTAGGCTGCCTGCCGCTTTCCAGTAGCGCTAGGATGAACGCAATTGCATTCTCATTACCCAATTCTAGCAACAGCTAGGTTGGCCTAACCACTTAGGTTCGCTTGGTCTAGGGTTGTGGAACACCTCAAAAAAGATGAAATACCGATTCAGCTATCAGCTATTGGTGGAAGAAGCTACTACTTTGCTTTTTCCCTAACCTAAACCTCTGCTCCGGGATTGGAAACTATCTCAAATTGACTGAGCGTCGGACGGACGGGGCCGAGCCCGGCTACGTGCCTGCTGCTCGGGATCCGTGACAAGGCAAGTTTTAGATGCCCCTCCCCATAAAGATCTTCGGCCGGTAAGTGCTCATTCCTTCTCAGTCGCGAGAAGAAATTGCATGCGGTTCGTATTTCCAACCGGGGATCGAGAGAGTTCTTTCTATGTCATCAAACACCTCGACCGGAACCCTACCAGACGCCGAGCAGAAGGCAAGTTTGAGCTATTACCACTATAATGGTGACTCCGGCCAGCCACCGGCAGCTAAAGGAAAAAGAGGCCCTCTCCCCCTTCCGTAGATACACCGAATCCGGAGAATGACCTTGAAATCACGTAAAGCGAGGAAAAGGGAGAGGGGATACGTCTTGCCGCATGTTGTCTCTGATGAGGCGGTGGTCTACCGAGAATGTAGTGTTGCCAGACTCTCCGAGTTCAGACACGAGTATGCGAGCGCAGTTACCAGAGCGGCAGGAGGTATGCTTTATTGGTGGTGGAATCAACACATCTCCACCCGGCACTTCTGCTCATCGTACCCGGCACCTATCGCCTTCTTTCTTCTCCAACTTCGTCCTTAACTGGGTCGGGCGCTCCCGCACCCAAATACTCTGAAATGTGAAACAGTCGGCTTTCTCTTGTACAATACCTGGTATTAGAGAGAAAACCAACTTCGCTTGAGGCGGATTTGAGGGCGGGTCGAATAAGTTCCGGTGGTGGGGTAATTAATTCGTGTGATTCACCTACCTACCTCCTACCTGTCCGGTACACCCACCGATGGAGTGCCATGTTGCTTTAGTTGCTCCTATGTTCGTTAAGCCTTACTCGACTGGCTTGCCGGGGTTGGTTCGTTCTCTCATCCATCGTTACGGCTATAACCACTAGTGGGTAGCAGCCGCTAACCTGACGTAGCCCACTATTATGCCGTTGTTTAGCGAAAAGCTGGCTTCCTGGATGAAAAGGGAGACAGCATTTGTACCACCTTTAAGGATACAGGGAAGGTTCGGCAGATTCTCTGGGCTGGCTAGTTCCGGGACTGAAGGGTAGAGTAGGCGCCGCCCATCCAAGCGCCCTTCTAAAGGTGGTAGTGACCTAAAAGAGCAGGTGACTTTGGCTAGGGAATTCATTGCTTCTGGGCCGAAACCGAATCATGGAGTAAGTAGTAGGTGCGCCTAACGTGCCTTGTTAGGCTACAAATTCCTGGGGCCTTCAGAACTTAGAACTAGTAACAAATCTGTGCTCCGCCTGGGAGTGGCGGATTCGTCGTAACCCTTCCCCTGGCAGTGGCAACCTCTTTGGCTGGCTAAGCGGTGAAGCGGAAGCGGACCGCGGTCCACACTACGAGAAGAGGGCTACGGCGCTATGCGCTGTAGCGGAAGAGAGGTTGCAGGCGGGGAGAAGAAGTCTTCTTCGCGGACTAGCCACGCGCAGAAACGCGAAAGAGGCACCGCCTGAGTTCGAAATGTTTTGCTTCTTTTCCTTAATCTTATTCCACGCACGTAGCGCTTCGCCGCTACCGCCCCACCTCTTCTGAAGTTGTTGCGCGCTTCCACGCGCTAGTAGCACTCCCCTACCCGCATACCATTCCTTGGAAAAGGATTTAAGGGTGAAGAAAGCTTCTTAAATGAACTAAAGACTAAAGTCTGGGAGATACTGGCAATGAATGGGCTTATTTCCCTGATCTGGAAAGCTCCTCCAAATCTTGTCGTGCGAAGGCGCTCGACTAGGCGCGTAACAAACCATGGATACAGATTCACAGCACTTAAGTGCCTTTCGCGGTCCGAGTAAAGGGACAAAAGGGGGCCGACACTGAAACAATTCTGGTCGAAGGTAATCACATTCCTTATGCTGCAGGGTGCATGCGCGTAGACGGGCCTACCACCTTTTCTTCGGGTATGACCTTATTTAGCGAGGATTATTCAATAGAAATTCCCACGTCATTTCAGGAGAGGAGTTAATTAATCTGGGGCTTTAGTCACTTGTTGGGGTAGGGGCCCGGGGATTGGCCCCCAGCAAGGGATTTCTTTTTAGAGAGCCTCCCTCATTAGCGCTACGTACGCGCATTTTACGGTATTTATTCTTTGGCCATTTAGTCCAGCCTAGTAGCAAAAGTGAATA
>Contig01+31433592
TTATCATTAGCTTGGGTAGTTTTCGTATCTGGTGTTCTAGTAGCCTTTGACTGGCTCCCTTAATTCTTGGCACCCATTCCCATAAAAAMAGTAGGGGGTGTGAGGGCCTGGGCAGCGCTACGCGCTGCCCGGCGGGGGYGCTCCGCACCCCCTGCCCCCCGTTAACACCACGGTCCACGCAAACGCGCTTCGTTGTTTTCCCGGAGCTTCCCGCTCCGAGTATTACTAGGTTGTGCCTCGTGGCACGACCGGCCTAACGAATCTATCAACATAAACATTTCAGCGGTAGAGAGAACGAGGAATAGAATTACNCGTGAATTGGTTCCATTTGCCATTCTAATCTTTAGTGTTTTGAGTTCAAAATCAATCTCGGTTCATAATGAAGAAATACTAGTAGCTGTTTGTTTGGTAGGTTTTGTTCCCTCTAGTCAAAAGACTCTTGGTGACACTATCAGAGCGATTTCTGAGGCGAGGGCCGGAGGCATTCAAACAGATCTACAGCATACTCCTGGTTCTCAAGAAGCTCTGTGGTCTGAGTTCAAGGAACAGCACGAATCCCTATTACTCAGCTTGCGCTCAGGTACGCAAATGATTGGAGAATCATGTCCGAATGAGACGGCGGAGCGCTCACCGTTGTGCAAACAAACGGTGCAAGCTGTGCCATGCCAACAAATAGAGATTCAGTTAGAAGCACTGAACGCTATTCGGGAGCTCCGTGGTTTTCAAGGAAAGATAGTAAGTTGTTTCCGC
>Contig02+979722
ATCAGAGCGATTTCTGAGGCGAGGGCCGGAGGCATTCAAACAGATCTACAGCATACTCCTGGTTCTCAAGAAGCTCTGTGGTCTGAGTTCAAGGAACAGCACGAATCCCTATTACTCAGCTTGCGCTCAGGTACGCAAATGATTGGAGAATCATGTCCGAATGAGACGGCGGAGCGCTCACCGTTGTGCAAACAAACGGTGCAAGCTGTGCCATGCCAACAAATAGAGATTCAGTTAGAAGCACTGAACGCTATTCGGGAGCTCCGTGGTTTTCAAGGAAAGATAGTAAGTTGTTTCCGCAAGTCGGTTGGTGACGAATGCCGTAGGGGGGTTGTCAGCGCGTTAGCGCAAAGGGGCAGGCCTGCCCTTTTCGAGTGCGCAAAAAGGCCGGCGTAGCTTCCCTAGTAGGCGGGCGCCCTTTTTTCTTTCCAAATCTGCGCCATGTTTTGGCAATGAAAAAGCCGGCACCTCAGCCAGAAAAAGCATGGTCTTCTTGAATGAGAGAGGGGGTTCTGGAATAACCCCCCMCAAAAATATGTTCCACCTGCCGGACCTTTTCCTTCAGTCCTTCATCCTTCCTGCTTGCCACTGTTGAAGTTTTGTCAGATGCTTAGTACCTTAGTCGCGAAACTAAAGCATTTCCTGCTATAGACTCATTCCGTCCATTCTTTTTTGGCATGATACTCCAGCCGCGGCCCCCAGCCCTTTAACGAGTCTTTGATTCACCTGAATTCGGTAAAGCGCTACGCGCACGGAATCAGGAACTGGTTCAGCCTTCCCC
>Contig02+979722_2
GGAATCAGGAACTGGTTCAGCCTTCCCCGCTTGAAGCGCCTTGGATCTTGATTTGGCTAAGAAGTTATGGCCACGGCAAGAGACNNNACTGGCCTGGCTAAAGAGAGACTGGCGCCGGCTAGGCGGATCCTTCTGCTGCGGGTTTCCGGTTCAGTTTCTTCAGAGGCAGTAGAGACCGCCTTCAGTTTCTGCCTTAGGAGCTTCTAGCATTTTCTTGGAAGTTGAAGGCTGGGCGCTTTTCCACTTAGCCCTTCCTTATCT
>Contig01+1674601
CTTTAGCGGGAGCTGCAGTAGGTATTGGACACGTCTCTAGTTCTTTGATCACTTTTGTGGCACGAAATCCTTCCTTGGCTAAACAATTATTTGGTTACGCCATTCTAGGATTTGCTTTAACAGAAGCTACTGCCTTGTTTGCCTCAACGATGGCCTTTTTAATCCCATTTGTATTTTGAGAAATAAGAAAGAGGTGCGCCCGCACCTCGTTCAACGAAGAGACTAGGTCGCCCTCCCTACCCTTAGCGGGTCGGCACCCCCCCCTCCCCGCAAACTCTCATGAATTTAGAGACC
>Contig01+8731621
NNGACTTTCGATTATCAAACAACCCGTCTCTTCTACGCTTAACTAGCATTTGATAGATTATCCAACCCCGAGCAATCTGAGTTATTGGTGGGGTTTTGGTTTGTTAGCTGCTATTCGTTCAGTAATTCAGACCATTACCGGCGTTTTCCCAGCCATGCATTATACACCTCATGTCGATCCAGCTTTCCACAGCGTGGAACACATTATGAGAGATGTAAAAGGAGGCTGGTTGCTTCGTTATATGCATGCCAATGGGGCTAGTATGTTCTTCA
>Contig01+75968411
AGCGATTATTCACTTTTGCTACTAGGCTGGACTAAATGGCCAAAGAATAAATACCGTTCTATTACGGAAAGAAGCGATTATTCACTTTTGCTACTAGGCTGGACTAAATGGCCAAAGAATAAATACCGTTCTATTACGGAAAGAAGCGATTATTCACTTTTGCTACTAGGCTGGACTAAATGGCCAAAGAATAAATACCGTAAAATGCGCGTACGTAGCGCTAATGAGGGAGGCTCTCTAAAAAGAAATCCCTTGCTGGGGGCCAATCCCCGGGCCCCTACCCCAACAAGTGACTAAAGCCCCAGATTAATTAACTCCTCTCCTGAAATGACGTGGGAATTTCTATTGAATAATCCTCGCTAAATAAGGTCATACCCGAAGAAAAGGTGGTAGGCCCGTCTACGCGCATGCACCCTGCAGCATAAGGAATGTGATTACCTTCGACCAGAATTGTTTCAGTGTCGGCCCCCTTTTGTCCCTTTACTCGGACCGCGAAAGGCACTTAAGTGCTGTGAATCTGTATCCATGGTTTGTTACGCGCCTAGTCGAGCGCCTTCGCACGACAAGATTTGGAGGAGCTTTCCAGATCAGGGAAATAAGCCCATTCATTGCCAGTATCTCCCAGACTTTAGTCTTTAGTTCATTTAAGAAGCTTTCTTCACCCTTAAATCCTTTTCCAAGGAATGGTATGCGGGTAGGGGAGTGCTACTAGCGCGTGGAAGCGCGCAACAACTTCAGAAGAGGTGGGGCGGTAGCGGCGAAGCGCTACGTGCGTGGAATAAGATTAAGGAAAAGAAGCAAAACATTTCGAACTCAGGCGGTGCCTCTTTCGCGTTTCTGCGCGTGGCTAGTCCGCGAAGAAGACTTCTTCTCCCCGCCTGCAACCTCTCTTCCGCTACAGCGCATAGCGCCGTAGCCCTCTTCTCGTAGTGTGGACCGCGGTCCGCTTCCGCTTCACCGCTTAGCCAGCCAAAGAGGTTGCCACTGCCAGGGGAAGGGTTACGACGAATCCGCCACTCCCAGGCGGAGCACAGATTTGTTACTAGTTCTAAGTTCTGAAGGCCCCAGGAATTTGTAGCCTAACAAGGCACGTTAGGCGCACCTACTACTTACTCCATGATTCGGTTTCGGCCCAGAAGCAATGAATTCCCTAGCCAAAGTCACCTGCTCTTTTAGGTCACTACCACCTTTAGAAGGGCGCTTGGATGGGCGGCGCCTACTCTACCCTTCAGTCCCGGAACTAGCCAGCCCAGAGAATCTGCCGAACCTTCCCTGTATCCTTAAAGGTGGTACAAATGCTGTCTCCCTTTTCATCCAGGAAGCCAGCTTTTCGCTAAACAACGGCATAATAGTGGGCTACGTCAGGTTAGCGGCTGCTACCCACTAGTGGTTATAGCCGTAACGATGGATGAGAGAACGAACCAACCCCGGCAAGCCAGTCGAGTAAGGCTTAACGAACATAGGAGCAACTAAAGCAACATGGCACTCCATCGGTGGGTGTACCGGACAGGTAGGAGGTAGGTAGGTGAATCACACGAATTAATTACCCCACCACCGGAACTTATTCGACCCGCCCTCAAATCCGCCTCAAGCGAAGTTGGTTTTCTCTCTAATACCAGGTATTGTACAAGAGAAAGCCGACTGTTTCACATTTCAGAGTATTTGGGTGCGGGAGCGCCCGACCCAGTTAAGGACGAAGTTGGAGAAGAAAGAAGGCGATAGGTGCCGGGTACGATGAGCAGAAGTGCCGGGTGGAGATGTGTTGATTCCACCACCAATAAAGCATACCTCCTGCCGCTCTGGTAACTGCGCTCGCATACTCGTGTCTGAACTCGGAGAGTCTGGCAACACTACATTCTCGGTAGACCACCGCCTCATCAGAGACAACATGCGGCAAGACGTATCCCCTCTCCCTTTTCCTCGCTTTACGTGATTTCAAGGTCATTCTCCGGATTCGGTGTATCTACGGAAGGGGGAGAGGGCCTCTTTTTCCTTTAGCTGCCGGTGGCTGGCCGGAGTCACCATTATAGTGGTAATAGCTCAAACTTGCCTTCTGCTCGGCGTCTGGTAGGGTTCCGGTCGAGGTGTTTGATGACATAGAAAGAACTCTCTCGATCCCCGGTTGGAAATACGAACCGCATGCAATTTCTTCTCGCGACTGAGAAGGAATGAGCACTTACCGGCCGAAGATCTTTATGGGGAGGGGCATCTAAAACTTGCCTTGTCACGGATCCCGAGCAGCAGGCACGTAGCCGGGCTCGGCCCCGTCCGTCCGACGCTCAGTCAATTTGAGATAGTTTCCAATCCCGGAGCAGAGGTTTAGGTTAGGGAAAAAGCAAAGTAGTAGCTTCTTCCACCAATAGCTGATAGCTGAATCGGTATTTCATCTTTTTTGAGGTGTTCCACAACCCTAGACCAAGCGAACCTAAGTGGTTAGGCCAACCTAGCTGTTGCTAGAATTGGGTAATGAGAATGCAATTGCGTTCATCCTAGCGCTACTGGAAAGCGGCAGGCAGCCTAGCTACTCTTCTTCCATTTGAGCCTTCAGCCGTCGAAGTTACCGGCCCACTTTTTCCAGTAGCCAACCACCTTTCTCTTCCACCGGCCTATCCTAAGAAGGCTGAAACAAGAGCCGACAGATGGAAAAATCTGGTCTAATAGAAAGAGGTTACCGGCCCGGCTTCCATGAGCGCAGCGAAGCTTATATATACGTGATTGTTGGACAGGCTAAGGACACCCTAGGGAAGCCTGCCGGGCTTGCCTGACCCGTGCTTTGGTTGGGTAAGGCCATCGCTCCTATTCGAGCATAGCAAACGCTTTTTTCCACCTGCTTATTCTACTACCTCTCCCTCACTAGTTCAGGTGCCCTTGCCCTACCCTTTACCCGGGGCACTTCTGAAGGGGGCGGTCCCCATAGGGGCAGGAAAGGTTGGATCTCCTCCAGGGCTGAAAGAAGGAGCAAGTGAAGTCAGAAGGCAGCGCAGGTGAACAATCGACCCTGCCCCACTGGCTATAGAGCCATAGAGAAGGTCAAGTAATTAGCCGGCAGAGACGTCAATAAGGCGCCTGAAAACAACCCTAGCTGTCCTTCAACAACCGCATCCTTCATGCCCTTGGTTGCATAGTACCACTTAACCAGATTCACTCTCATCCTAATAAGGCTGACACAATTGATGAGAATATAATGCTTCTTTCCCCCTCTATCCTCTGCGGTAAGGGTGTCACCTGAGGGACGAGAAACGAAGAGTCGTTCGGAAAAAAGAAATGACGCCGACTGTGAGAAAGCTGGCCTTGCCGTTAATACCATTGCGATAGGGATGATCAATGCGAACGGCCGGAGGCAAGGGACCGGATGCTTCAAAGGAAGAGCTACGTTCTCCGGACAAAGAAAAGGGTAGGCTCACTCTTTCGGTTTTGTGGGCCGGGTGGGAGTGCGAAGGCCTTCGAGCTTATAATCTATGCTGGGGCGGCCCGAGCTGGGTAACCGTAGCAGTCCGAAAGGGATGGACCTCCATGGGGAATAGGGGCCGTAGCCCAATAAAGCCTCTCTGTTGATTCTTCTGGCTGCAAAGGCCCGAACGAGAAGGCGAAAAGTGGTGGCTTCGGCAGAGTACTCTTTGGCTCTTTGTAACAGCGAAAGGCTACCGCAAAAACACTGGATACCCAACTGCCGGCTAAGCGGTCAAACAAAGGAGCGGCTACCGGGTTACTGCGAAAGACTACCTACCGGGTTTACGAATCTGGTTTTGGCTTTTTACCACCTGGGTTTGCGGAACCTTTATTAGTACCGGCCTTGAGGCTTTCTTTCCTTGACCATATAGGTCTTTTATACTCTGTGGTTTGGCTTGGCCGGTTGATCTTCTCTTTAAGAGAGTATATCTCTTTTTTATAGAGAGATATCTCTTGTTGTGCACTTTCTAACTCTTGTTGAGCCCTTTCTCGCTCTTGTTGTGCACTTTCTAACTCTTGTTGAGCCCTTTCTAGCTCTTGTTTAAGGGCTTGCAACTCTGAAACCTTCTTAGGTAAAGTGTCCACCCATAAACCTTTCTCATCAAACACGAGATCCCTCTTAGTAGAAGGGTCGATACCAAGATTCAACAATATTTCTTTGCGGGAAATGCTGAGATCTTTCCAACCTACCCGGAAGTTGGCGGTTAAACTATGGGTTTCTACTCTATTTAAATTGCGGTATTGATCCTGGAACCACTTCAGGTTTACCAAGCCCTTGGCTGGACCTTTATGCCGTACGATATTACCCTCCAACACCTGCAAGGCATAGCTTTTAGGGGCTAGGAAGAACCCTTCCATTACCTTGTGTTCCAGTTTTAGCATCCCTAACTCTAATGAAGACACTTCCTCTTCTGGAAGAGGTTTATCTAACACCACAGAATCTGTGTCTGTATAGTAGCAACCCGGTAACGATATGTAAGAATACATATGTATTCGAGCATATGCTGCTACTGCAGCCGAAATCTGTACCGCAGATGAAGAACCGGCATATCGTGATTTTGAATAATGCTCTATTAATGATATCTCCTCATCGTTGGGAGAGTCCTCAAGTCTTTGAAGCTTGCCTGTATAACTTATTATATATAAGTTCTCATTGAGAGGCTCAGCTAGAGTATATTCGAAATTGGACATTAGCATATTAGCCCTTTTTTCTTCACATATTTCTGTTATGTTACCTTCAGGCTTGATACCAAACCTACCATATAAAGAGTTCATTATCAACTTATTCATATAAGATAATGCCTCATCTCCACGAGTTTTCGCTTCCCTCCTCTCCTCATAAATTTCCCTCACGAACTCAGAGAGAGGGCTCTCCTTCTTCTCGAAGAGATATCCATGTATTGGATGCACCTTATAACCTAGTCTTTTTGCCAATTTTAGCTCCTCAGTGAAGTACACACCTGTGAAGGTACCGGTAGGGAATAGCAGAGTTCCCGTCTTAGGGTCTTTATACGGTAGTAAAGGCACCTTTAGGCTTTCTGGACATTCTACTCTAGCTTCCACAAAACCAAATAGTGGCTCTAGATCGCAGCCCTTCAAGTCTCTCCAGACGGGAGAGCCACCTGGCATTGGCTTTGTCATCGCGTATGGATATAACGAGTTTACATCATAATAGAATAGATCCTTCCCATACGGTTTGTATACGTCCGTGTGACCTCCATAATAACCTCTACGAATAAAGGTTTCCCTATTCGGATTTGGGCGATATATCGGATATGTCTTAGGGTAGTAATGAGTACGAAATATCTTCATTGCCATTGACGACACCGTCAAGCATTTTGTTATGTCTATTTGAAAACGAGTCCAGTACTTCTCTTGTGCTTTCCTAAGCACTCCCGCCAATATTAGGATATCCTGCTCTAAATAAGAGAGCAATAAAGACTTATTCTCTATTAAATTCTCCTCATTTATAGACTCGTGGGGCCACCCAATTCAGGACACATACATAGTACGGGCTAGGGAGCTCAGACTACCAGGCAATAGTTTTAGAGAATCTTGCAAGTAAAGCAATGGGGTTTTGGGCTTTGTCCTATCGTAGACTGTTATTCTGTATATATGGTACTCCCTTATGATAGTTTTAACTATCCAATTATTGTCCTTTAGCAAATTTATTCAATAATAGGATACCATCAAAGCGGGATAGATTATGGAAATACACCCTTTTCACGCCGTATGACTTGGCAAAGGCCACTAATCCTTTAATGAAGTCCCTACACATTTGGGTGCTCCTTTCCTTGAAGGTACCTAAGTACGAGTAGCTTTCACTGAAATAGGTTATAGTCTTCCCTTCTGTTATGGGACTCCCATATTCCCCGGCGAAACGATAGCCTAATGCATATGGCACGTGCACATTGTTTGATAACACCGTCTCGATGTCGGCTGTTATGAAGCCTGTAGATCTCTTATCCGGTTTCATACTAGATATGAAGTCGTCCTTCCAGTCTGCTGCACTTGAAGTCATGCTAGCTTTTCCACTGCTCATAGCGCCTTCCGTTACACTAGACATTATGGTACAAACCTCTGTAGAGAGACGACTATGCTTGCTCATCACAGACCAGACACTTTCCTTCATCAAGGTTGTATCCAGCTCTTTATGGCTGGATAAACCCTCTACGCTGTAGACTGCAATGGACAACCCGTACAAGCGCATTTTCTCATATCTATCACTCATTTCATTAATTAAACGAATTATTGACTGATACCAGTATGGGGATACGTGGTGGTGGGAGGAGCATGGGTGCATGGGCTACGAAGATGCTTGGTGGCCGCTCTCGCCTCGCTGTAGTTTCTGCGCCCTCTCCTTTTCCAGTGGAGTGTGGTGAGTCGCCCATCACTCTCGAAGAACATTATATCCTCTACTTGCACCCTCGTCAGTGCCGCACGGCAGCCTAGGTTCTACCATACCCCTATTCCAGCAGGAAAATTGTTGTGACGATTTACTCGAACAGGCAGGAATTGACAGAAAATCTTGTAGATAGAATGGCATATTCATGAAGGGCTTCCGAGGCTCGCTGGAACAACGGGCTGCTATGGGACCGGAAGCCCAACCTACTTAACTCAGGGGTTAGAGTATCGCTTTCATACGGCGAAAGTCATTGGTTCGAATCCAGTAGTAGGTAACTCAATCTTTTCCATGGCCGGTTTCATCAACCAAGCACATTCCAGTGGCAGCGCCGGCAGCCAGAGCCAGAACGAGTTCAGGCCTAGCTGGGAGCGCGAAGCGAAGCGGAGCCTCGCTATCGTGGGTGGGGCCACGCTACGCGCAAAGCGGCCGCACTGATGACGGCCCCGCGCGCGCCGGGCGCGCTAGCTCGGCGCGCGTAGCGCGCTTCATTGCCGGAGTTTTACCGGCAACCTTCACAAACAGGACCGAAGATCGAGGGGCCCCAGGAAAACGCTAGCGGCCTACGCCTCCGGCTCTTGTGGGCGGCTAGCTTTGCCCGCAGTGTTGGCTTTGCCAACACAACGGAAATGCTGTTAGCCTAGCCCCCCCACCCACTTCTTCAGAATGGTGGGGGGCCTTCGAAGTGGTGAGCACTTCGAAGTCCTCGTTCGAACGGGGAGGCGGAGAGGGCCAAGCCCCCCGATAGGGTCCGCAAGGACACTCAATCACCCGTTAGGGGGATTGAGGGGGGCTGGCGGTGTCCCTACGGGACACCCCATCTGGATGATGGGTCAGGTAGCGGCGCGCGGCACCACCATGCCACTTGGGCACTCGACTGCTGAAAGGATAGGGTACCTCCCCGACCCACCAGGTTGACAGACACTCGACTGAAAGGAGAGGGCATGCGGTTCTCGCACTATAGTGGATTTTTTCCCGGGCTAGAAGCGGGCGTAGGCAGGGCGTTAGGCAGCCCTAGCTGCCGGGTATGGGCACTATAGTGAAACGCCCGAAGCAAAGCGCCGCCTTCGCTATCGTGGTCACAGTGCCCACTATAGCTCCGCTAGCGCCTAGTAGGTGGCCGCACTATTGTCCCTGCCACCTCCGTACCACCCACGTAGCTACGCGTTTTCGCAATCGAACTGGCGGGCCTCGGCCGGCAGCTACGCGTGCTAGCGTGCCTTGCTTCTGCTAGGGCCGGCCTTCTCTCAGCCAACGTCGAGAGGTGGCCCGGGGCAGGCGGGCCCGGGTAGCGCGTAGCGCTACAACCTGGTTTCCCTAATGGACCACTTGCTGGGGTAGGGAGTTGGCCTATGGCCCAACTCTCGTCCCCCCCAACGGGAATGGGCGGTGGGCTGAGTTAAGTTAAGCAAGGGACCGAAGGGGGCGCGTAGCGCTTAGCTAGGGCCGCCCCCAGCCCTTCTATATAAAGGGCCGCTGCCAGCCGGGCGCCTCAGAAGTGAAGCGCTACGCGCACAATAGTTCCCACCACCATCTCTAAAGTGGGGCGGGTTTGGTGTTTCGGGGCACCACTGCTGCGGTGGCTCTTCCGCGAAGCGGAAGCCGCCTGCCCGGCCCCATCGACGAGGTACCCACCTCTCTAGGCTCTCAACGATGGATTCATGAAGACCCCCACCACCATCTCTAAAGCGGGTGGGGGCGCTAATGGGGCGCAAGACAGGTGGCCGGTAAATACGAAGGAGGCTATCGCATTATTCCCCAGGAAAAAACCGATTCCGTTGAAATGAACAATTTGGCACAAAGATGGCTGTTTTCCACGAACCACAAGGATATAGGGACTCTATATTTAGTCTTCGGTGCCATGGCCGGAGTAATGGGGACATGCTTCTCGGTACTAATCCGTATGGAATTAGCACAACCTGGCAATCAAATTCTTGGTGGGCAACTTTATAATGTGTTAATAACGGCTCATGCCTTTCTAATGATATTTTTTATGGTTATGCCGGCGATGATAGGTGGATTTGGGAATTGGTTCGTTCCGATTCTTATAGGTGCACCCGACATGGCATTTCCGCGATTAAATAATATTTCCTTTTGGTTGTTGCCGCCTTCGCTGTTGCTTCTATTAAGCTCAGCTTTGGTAGAGGTGGGTAGCGGCACTGGGTGGACAGTCTATCCGCCCTTGAGTGGTATAACCAGTCATTCTGGAGGAGCTGTTGATTTAGCCATTTCTAGTCTTCACTTATCAGGTGTTTCATCCATTTTAGGTTCTATTAATTTCATCACTACCATATTTAACATGCGTGGACCTGGAATGACCATGCATAGATTACCCCTCTTCGTGTGGTCTGTTTTAGTGACAGCATTCTTACTCCTACTATCCCTTCCAGTACTGGCAGGTGCAATCACCACGTTATTAACCGATCGAAACTTTAATACCACCTTCTTTGATCCCGCCGGAGGAGGGGACCCTATCTTATACCAGCATCTCTTTTGGTTCTTCGGCCATCCAGAGGTTTATATTTTAATTCTGCCGGGATTTGGTATTATTAGTAGTATTGTCTCTACCTTTTCAAGAAAACCAGTCTTCGGTTATCTAGGCATGGTGTATGCCATGATCAGTATCGGAGTCCTTGGGTTTATTGTCTGGGCTCATCATATGTTTACTGTAGGCTTAGATGTGGATACACGTGCTTACTTTACGGCGGCCACCATGATTATCGCCGTGCCTACTGGAATAAAGATTTTTAGTTGGATTGCTACCATGTGGGGGGGGTCAATACAGTACAAAACACCTATGTTATTTGCGGTGGGTTTTCTCTTTTTGTTCACCATAGGAGGACTCACTGGGATAGTCTTGGCCAATTCCGGGCTAGACATTGCTCTACACGATACTTATTATGTGGTTGCACATTTCCATTATGTACTCTCTATGGGAGCCGTTTTTGCTTTATTTGCAGGCTTCTACTATTGGATAGGTAAAATATCGGGTCTTCAGTATCCAGAGACTCTGGGGCAAATTCATTTTTGGATTACTTTTTTCGGGGTTAATCTTACTTTCTTTCCTATGCATTTCCTAGGTCTTTCAGGTATGCCACGTCGCATTCCTGATTATCCAGATGCTTACGCTGAATGGAATGCCTTGAGTAGTTTCGGCTCTTACGTTTCCGTAGTGGGGATTGTTTGTTCCTTCGTAGTAGTCTTTATGACTTTAACCAGTGGAATCAAGTGTGCTCCAAGTCCTTGGGCTGTTGAACATAATTACACCACGCTTGAATGGATGGTACAAAGTCCTCCAGCCTTTCATACTTTTGAAGAACTTCCAGCAATCAGGGAAACCATTGGAGAAGAAACGGCAGTCGTCGACCCGGCGGCTGCCACAAATCAGCCCGGGTTTATCCGGGTCATCTTCCACTGAGGTTTCCTTTCCTCCGTTCGTCGCTCCCGGTACGATTCCCTACGTTGTATGCTCAAGGCTGCCTTCGACTCGTGGCTGAAGAATCGCTGGGCCTAGCACTTCTGGAAAGCGCTAGGCGATCCCACATCCCTATTTCGTGTCCTGCTCCAAGCAACTATGGCCGGCGGAGCGATTCGTTGGTCCGGCGCTCTGTTACGATTATCGCGGGGCTCCATTCATCGTCGTCGTCGGCCCCACACGAAGAAGCCCCGCCTTGACGATGAGGCCTTCTGATAGAGAGAAAAAACAAGCCGATTGAGGGAAGCCGAAGGCGCGAAGCGCCGCGCAGCGGCAACGTGAATGACGAAGAAATAGATATGCCAGGCGGCCAAGTCGTCAACGCGGCGGGGTATCGATGACGAGGAACTGAAGGATAAAATCCGAAAGCCTTCCAACTAGGCAGGCCCGGCACGACATAGGAAGTACTCTGCGTTACGTGGGGTGTAGGGATGATAGCCTTTTCGGTATGACCACGAATCAGGTGACAAGAGTTATGGACAACGACGTGCGACGTATCTCGTGAGATCCAGCGAATAAAAGATCATTGCATGGATACAGCCTAGGGAACCTGGTCGACAGTCACTACGATACGAATTCGATTGAGTGGGTAAACCCCCGGGTGGCCGAAGGCGCGCCACCCTGAAGCCAGCCCCCCGGGTGGCCGAAGGCGCGCCACCCTGAAGCCAAGCCCCCCGGGTGGCCGAAGGCGCGCCACCCTGAAGCCAAGCCCCCCTTCGGGGGGCCCCCGGGTGATTGAGTGTCCTTGCGGACCCGGCTCGGGGGGGGCCTGACCCTATTCTCAGGCCCTTCACCGATCGTTCACTGGCCTTCCAGGCCCATCTGGAGGCCTCTGCGTTGATGTTTGGGTGTTTCAAGTGTCCCGCCTTAGGCCCAACTCCCGTTGTTGGAAGCGCTATGCGCGGTGGCCCCTTTATTAGTCCCCACCTTATTTCTTTTTAGGTGCACCTGCAAGGTGGACCGGAGAGGCCTCTTTCTAGGAGTGAACACCTGCCACTGCTGGTGCACCGTGACCTCCTCTTTTTTTCCCTTTCACCAGCAATGCCTTTCCCATTTTACTTGCCGTTCCCCACTGGTCCTTGGATTATAGATATCGGGATCACTAGACAAGATATTATATGGCGGCTCTGCAAGTATCTTTGCCCGGGGTTCGAACCTGGCAGAGCAGCTACCGGTTTCGAGGACAGACTATCACAACAAACGCTCGTTACCGGGCGACCAGATCCAGACCTTTGAGCAAATAATACGATCCACTTCCCTGGACTAGCGCATCACTATACGTAATACAGTTAGCTAGCCGTATTGGACGGGAGTGGTCATTACTGAGAGGCGTGCGCTGCACAGATCCGAGTTGGGATGTGCGCCAGATATGAGTTGGCCAGTCTGCCCTTTCATTATGATTAGTTGGTAGATAACGCATGGAGTAGTTACGAGGGTTAGGCCTTTCGTATTGCGTGGGAAGTGCATTCGGTAAGGTTATTCGTGCAGTGTGGGGCAGACGATACAGGAGCGGGTAATCCGCCGTCCGTCTCGATGCTCTTTCCTTGCGCTTTGGGACAGTCCGCCGGACGGGCCGAGGCAAGTTGCCTTCAGTTGTACTGCCAGCTTCGTTTGGTTCTATCCGGGTAGGTAGAGTGATAGATATGTCACTTCGGACCTGCCGGGGGGCGAGGGTTGCAATCGTTGATTCTTCCTTGCCCAGAGTCATAGTCTCAGTCCTAACCTGCAAAACACGGCGTATCCTTTCACTACCTACTCACTTACTGACCACCTCTGGAACAAAAAGACTAACAAGCGAAGGGGAGGAAACTTCTTGATTGCATGGGATTTGTAATAAGGGAGAGAAAGTCTTTTATCAATACTTTATTCCCGATCTTTGAATAGCTATCTTTCACGAGCAATACAGGAAATAAGAGATTAGCGCTTTGGTTAACAGTGGAAATTAGCCCTAGAAGGAAGAACTCTTATTCAACCCCAATTTGGAATGGCTGGTGATTAAAAGATCTCTCCCCGGTTCACAGCTGGTGAAACACCTACATCGCAACCTTCACTTCCTCTACTAGGGGGAGAAAGGCGATAGAATAGAAGCCCGTACTACCACTACTACTCAAAGAGCAGGAAAGGATGTTATTGGCTCATGAAAAAGGAATGGGTACTGCCACACACTAAGTCCATCAAATCTCTATTTTTGGCGAATTTACGAGTTGCGCTTGCTGCTAATAGATACCGGATACCTGCTTGCTTATTGCTCACTGGCAACCTTTAATTACGAATCTCAAATCTCGCCACCTTCTAGACCTCACAGAACCATGGAACCAAGCTGCGAAAACGCGTAGCGTTTTCCGCGGGCGCTACGCGCTCCACTTTGGGAGTGACCCAGTAGTACCCCAGGGGCGGAGGAGCGTAGCTTCACCCCCATTCCCCCAGAGAAGATTCTCTACCGATCAATAATGAGAGCACTACGATAGCAGGGTGAATGGTAGATTCATAGATCCAGAATGTCCGACTACCTATCCGGTGAGTGTGTGAACCATTCCCCTGATTCTATGGACTCCTACCGCCCGGGATTGAGTGACTACGAAGCGGAAAGATAGCTACGACAGTGATAGTGAATAGGAGGAGTGCCCCCGTCAGTGCAGATAGTCCAATACCTTATTCAGGCCAACCACCCATTATGAATCCAGTCCCTCTCCACCCCAGGGGGAAAATTCAAAGGCTGCTCTCGTGTCCCGTAGCGACTTTTTTGACCTTTTCTGTCTCGCCCTGCATACCGGGGAGGAGGCTAAAAAGGGAGCGCAGGAGGGGAGAGGTTGGAGGAAGGCAGTTAAGGAAAAACGGGTCCTTCCACTTTAGAGGGAAGGGGAAAAAGAAAGATATGGCGAATCCGAATTCCTAAGCCAAACAAGCCTGGTGAGTACGCCGCCCTTTATAGTGAGAGCGCGAGTAGCGATGCAATGTCGTGACGGTATAAGTAAAGTTTTGTTGGCGACAGCAGGTCAATCAGTAGATCGCCATACTCGGATCAGCGCTGTGACGACACGGAGTGAAGAGTCGTCAGTCTCTAGTCTCTTATGGGAGCGGTAGCAAGTGAGGTGAGGTGCCAGCCGTGCCGATCCATGGAATGGTTCCGATGTGAGGAGTGGCAGACTGCTACTCGCCGATTCGTGTAGCCCTAAGCCTAACCCTAGGGGCTAGCCTCGGTGTGCGTTCGGTAATGAATCAGTGGTTAACTCGGATGACGATTCACTAGTGAATCACGAGGTATACAGTCCGTAAGGCTGCTCACTGATCCAATTCAAAGACGAGGTCACACGATCGATCACCAAGTTGACGTGACGTCGAATCGCGAAAGACGGGCCGGGTGGCTAAAGGCTCGAAAAGGTCCACAGAGTGGTCGTCCGCTTAGCGCCTCGCTAAGCAGAGACAAGAGTGGACTCCCGCCTCCTGCTCTAGACCCCCTTCAATAACCTCCCTAACCTTTAGCCATCCCCCGTACCCCCCGGGTGGCGCGCCTTCGGCCACCCGGGGGGCTGGCTTCAGGGTGGCGCGCCTTCGGCCACCCGGGGGGCTGGCTTCAGGGTGGCGCGCCTTCGGCCACCCAGCCCGTTAGGACACTCAACCGACAGAACTGGAGGTTGAGGAGTTGGCGCATTATTAATACTTTGTGGTGTGCCAAGCGCCGAGTCCGTGTTCGGCCCAGGGCTATCCCTTTAACCCTCAGGGCAGAGTTCTCCCTTTGCATCCTCTCTACTTTCCCCTTCTTTTCACCCTTCGGCTTCATGCCCGGTGGATAGGCTTCTTTCTAAGTATCTCTTGTGAAGCACGGGAGTTTTAAAGCCTATGGAATAGGGGATAGTGGCGATCAATGGGATCAGCCGCGTGAAGTGCAATCAGTAACAGATCCTGTTCACGAAGCGAGCTTCCGGTCAAGCAAGTGAGGGTGTCGGTGGTTCACGGCAGGGCACAGGGTCCATTTAGTGAACCCCGGCGAGTAATGATAGAGAAAGAATGCCAGGGCAGCAGCGTAGGCGCGGAGCTGGGCCCTTCTTTCGCAGCCCTTCCTAAGAGGCAGAGAAGGCTAGGTTGGCACTGGGGAAGTCTCTTAGCCTTTTCCCCTGTGGCAGCAGCAATAAAGACAGTCAATGGCTAGAGGGCATCGGCATAACGCTGTACTGCAGCTGAGCCGAGGCGGCGCTAAGGGATAAACTTCCATTACCGATGGAATGCTGTGGCTCGACTCTGTTTGTCGTAGCGGGTGCTCCATCACGGATAAATCGATGGTTTGTCCACGATATCGGTGTGTTGAGCACCTTGCAGTGCGGCTAATGAGGTTTGTAGGTTTGAGCCTTGGGCATAAACCGGGGTAGTAGCTACCCGGCGGGAAGCGCGTGCACTAAGATCCATACGCTACAAAGCAGCAAACGTCAACCACTAGGCTAGGTTCGCTGCTGAAAGATCTAGCCCAGTGTCCCCCTACTTACCTAGCCTTCTTCCGCCCTCGAAAAGAGTTTTTTCAAAGTCGGTTCAATTTCTTACTAGGGAAAAAGGCCTCTGTGGCGGCCGAAGTTCGGAGAGGACCCCCTTCCTTGGCTCTTGGGCATATCCACCTACCCACTCAACCGACCGGAGGGTAGGATAAGGGTCCGGAAAAGTGGGAAAACTATTATCATCCAGCGCCTCCTGATCAGGAAGAGGGGGTCCAATAATCGGCATCGTGCAAAACGTGGTGTGCAAAAAAGTTCTTACTCCTTTCTCTTGCTTGTGCCCACTATTGCGCCACTAGCCGTGTTCGTTTACCCACTGACAAGGCCACTGCTAGCTACTATTGGTTTGTTGGTTAGGCCCCAGAAGAATAAGAACGAAGCTTAGATCCCGAGCCGTTCCCGACCCTTTCTTCGGACCTTTTTACTATGGATGATGCTGATTAGACCAGTAATACGCTCGTAGTGGGAGCGAGAATCCGGTTCGACACCGAAACGACAGGTGAGCGTGAGACTACAGTTAAACTTGCATGACGATTGGATCAGCGTAGAGTCCCGGCATAGAGATTAGGACCTATTGAAGACCCCAGCCCATTGATGGATAACTCCTACTAGCCACGGTAAGGAGGGAATAACACCACACCGTTAACCTTCTATAGGCCAAGTGCACACGGATACCGGCAATACCTCAAACTATGGAATATCTCCACTTGGTACCTTAAGGCAGACACTAGAGGGTTAGGTATACGAGAGATGAAGATATAACCTATACGCCTACCACACGGCTGCTAAGGGTTAGAATCCGTTACAAGTTACCAGGACCTACTCGACTACAGTAACAGGGCTGGCGATGAACCCTAAGTACCAATGAATCAGACCCTAACTAGATAAGCTGAGATTTTGAATAGTCAGATGCCGAGTAAGCCACCAGTGAATAGGGTTTGATGCACCGAAATACCACGCGGTCGGTGTTACTCCACCAAAAGTAAGCCTCCCTCCGAGCTGAGTGACATGAAATGACCGATAGCGACGTTAACTCACCACGTATCTACTCATCTGCATGCGCTAGCGCGTGTTGATATTCAACAGTTCAATCTCTCGCTACGGCATACGCCTTCACTAACAGATACCTACCACACTTACTACTGCTCGTAGACGAATACCGACTCAGCCCGCTCCTACTGCGCGCTCAATTTTGCCCTTTCTGATTGAAAGTAGATTGGGCTAGGGGCAGGGGGGGGCACGTAGCGCTTCTGAAGGGGGTGGTGGAACGTGAAGCGCGTAGCGCAGGTTAGTGAATGAATTCCCCACCACCACCTACCCGTCGCTGCTACGCGCTAGTCGAAACATCTATCGTAGTGTTTTTGGGCCCCGCCCCACCTGTAAGGTCCGCCCATCTCCCACCGTCTCTGGTGGATGGGAAGAGACTCCGGCCACGGCCTCGACGGAATGCTGTCCTACTCCAGTCCACCCGCTGCTGTAGACTAGCGTTGTCCTACGCCAATTCAACCGCGCCTCTATGAGTCCTACGCCATATAGCAGACGCCGATTGATTGAGGGCAGGGTGTCCCTACGGGACACCTACGGGACACCCTGCCCTGGTAGCCGCCCGGATTGATCGAATGTGTGGTGGTTGCGTGATAGATTCCAACTCCCGTCCCCGGCCGGCCCATCACCACCACAAGAAATGCACTACGAGAAGGGTGGCCTAGCCAGCTGCTGCTAAGGCCGGGGCACTGAAGTGCCGCCAGCTTCCGTAGGGGGCGGAGGTGGTGGGCTTCTGGGACCGTACGAACTGGAAGAAATGATGCTTGCATAGGTGGGGGGTCTACTTTACATGTGGTGCTACCTTCGCTGCTTCCATTAGTGCTGGTTTTTCCAAAGTAGCAATTGGGATTGGACTTAGCGCTTATCCCAGACCGGATTATTTCTGTTGTTGTTTCTAGAGAGTGCGGGTGAACTGTGTTCTTATGCAGCAGCCCATACCTCTTCCACCGCTAATATGACTAGTGCCCACAGCCTATGTCTTTGCTTCTTATGCCTTTGTTGCCCTGCTGCCCACCCGCCAGAAGCGGGCGATTCTGCTGACTCAGATGCTGGTGGCTGACCAGAGCACTCGATTTCGTTCTCGAGTGTTTCCTTCCTTCCCTGTAGTAAAAGTGGTTGATCACTTTTGCCACGGACGGCAGTTGGAATATCGAGGTCCTCCATGACAATTTGGCTATGAATGAGCAATGCTGTGAATGCCTGGCGGATCCTGGAGTAAAAGGATTCGAACCTTTGCGTGTCGGTATCAAAAACCGGCCCGGCAGTTGGGAATGAGACTTCCCAGCCAGCTGTATGCGAGTGGCTGGGATTTTACTGAATGGGAGTGCCCGCTTTCAGTCGAGTGTCTTAGGCCACCACTCCTTGCCGTGGGCCTTCAGCAGCAGCCAGAATCATTCTCTCCTTTCAGTCGAGTGTCTGGCTGGTGGTGGACCCGGGGGAGGGCACTAGAGGCCCCAAATTATTTGTCGTACTTTCCGGAAAGCTCCTCATCAGGTAGGACTTGAACCTACGACCGATCGGTTAACAGCCGACCGCTCTACCACTGAGCTACTAAGGAACAAGGTGAATAATTCGCCTGTAGAAAATTGACTCTCTCCTATCGTCCCCGGGGGATCGTGACACTAGTGCGCCGGCACGGCGCAAGTCGAAAATGGTTCAACAGAGTTTCCCCCTCTAGGATCCTAGGTAAGGGCGCTCCCTATTCTTGCCGTGGTCTGGGTTACGGCAGCCTGGAATCAGGTTAGGCTGTATAGTTGTTTGCTGGAGTGAGGTGCCTTTTTCCCCGGGTGAATTCCGAGTCAGGATAATTGGCGTGGGTAAAGTGGACGTAGCGTGGAGCGCGAAGAGGCAGAAAAAAGGGGTCAAATCATCGCTATTGTGGATAGAGGTAAAGTCACGTATATAGAAGCCGACCACAGTGGCGCCGGGAAGCTACAGCGGCGCTTCCCCCTTCACCAAGTGTTCGCACTCGTCGAATGGGGAAATAGCTCAGTTGGTTAGAGTGCTGGTTTGTCACGCCAGAAGTCGCGGGTTCGAACCCCGTTTTCCCCGACGAGTACCGCCCCCTTTGGGGCGGTAGTACTTTTACACCCGCCTTTTCCTGGACCTTGGCACCTCTTGACTTTAGTCAGAGCTAGGACAGGTTAGGGACACTTTGATCCCCCAGATACTGGTACAGGTAGATATAGGGACCAGGGGCCTTAGGCCAACTCCCGCCCCCTTGCTGGGGCCAAGCTGTCGCCACTACCACCAAGCATAAGAAGTAGAAATATCATCCCTTGTTGGGGCTTGTTGGGGACCCAGCGATTATTCACTTTTGCTACTAGGCTGGACTAAATGGCCAAAGAATAAATACCGTTCTATTACGGAAAGAAGCGATTATTCACTTTTGCTACTAGGCTGGACTAAATGGCCAAAGAATAAATACCGTTCTATTACGGAAAGAAGCGATTATTCACTTTTGCTACTAGGCTGGACTAAATGGCCAAAGAATAAATACCGT
>Contig02+532105652
AGCGATTATTCACTTTTGCTACTAGGCTGGACTAAATGGCCAAAGAATAAATACCGTTCTATTACGGAAAGAAGCGATTATTCACTTTTGCTACTAGGCTGGACTAAATGGCCAAAGAATAAATACCGTTCTATTACGGAAAGAAGCGATTATTCACTTTTGCTACTAGGCTGGACTAAATGGCCAAAGAATAAATACCGTAAAATGCGCGTACGTAGCGCTAATGAGGGAGGCTCTCTAAAAAGAAATCCCTTGCTGGGGGCCAATCCCCGGGCCCCTACCCCAACAAGTGACTAAAGCCCC
>Contig03+1303
ATTCACTTTTGCTACTAGGCTGGACTAAATGGCCAAAGAATAAATACCGTTCTATTACGGAAAGAAGCGATTATTCACTTTTGCTACTAGGCTGGACTAAATGGCCAAAGAATAAATACCGTAAAATGCGCGTACGTAGCGCTAATGAGGGAGGCTCTCTAAAAAGAAATCCCTTGCTGGGGGCCAATCCCCGGGCCCCTACCCCAACAAGTGACTAAAGCCCCAGATTAATTAACTCCTCTCCTGAAATGACGTGGGAATTTCTATTGAATAATCCTCGCTAAATAAGGTCATACCCGAAGAAAAGGTGGTAGGCCCGTCTACGCGCATGCACCCTGCAGCATAAGGAATGTGATTACCTTCGACCAGAATTGTTTCAGTGTCGGCCCCCTTTTGTCCCTTTACTCGGACCGCGAAAGGCACTTAAGTGCTGTGAATCTGTATCCATGGTTTGTTACGCGCCTAGTCGAGCGCCTTCGCACGACAAGATTTGGAGGAGCTTTCCAGATCAGGGAAATAAGCCCATTCATTGCCAGTATCTCCCAGACTTTAGTCTTTAGTTCATTTAAGAAGCTTTCTTCACCCTTAAATCCTTTTCCAAGGAATGGTATGCGGGTAGGGGAGTGCTACTAGCGCGTGGAAGCGCGCAACAACTTCAGAAGAGGTGGGGCGGTAGCGGCGAAGCGCTACGTGCGTGGAATAAGATTAAGGAAAAGAAGCAAAACATTTCGAACTCAGGCGGTGCCTCTTTCGCGTTTCTGCGCGTGGCTAGTCC
>Contig04+1151
TCACTTTTGCTACTAGGCTGGACTAAATGGCCAAAGAATAAATACCGTAAAATGCGCGTACGTAGCGCTAATGAGGGAGGCTCTCTAAAAAGAAATCCCTTGCTGGGGGCCAATCCCCGGGCCCCTACCCCAACAAGTGACTAAAGCCCCTACTCCAACAAGTGGCGGGCAGCCCCACCTACTACGGGCGCCTCGGACTACCCTTCTTATCGAATCAGAACGTAAAGGCGGCCGGCCTTACCCACGCATGATGCCACACCGCTCCGATTGAGACAGGTGGTAGGCGCTACTCGCTTCACACTCACTCAGGTAGGTGGTGGGCGGGCTGTACTTTTTTTCTGACTGAAACTAGCAGCACTGATTACCTTAGTAGGGGAGGAGGAGGCAGCGAGATAAGCAGTGGATTGCCTATAAGCCATGCCAAGAGGGAATAGGACAACAGCACCTGTACCAGTAGTAGAGGAAGTGATTGAAGAGCATTGGGTGAACGTCTCGAAACCCAAACATCAACGCAGAGGCCTGAGAGAGGATCGACGTTGCTGGCTGCGTGCAGGCAACCTAAGAAGCGCGTCCCTGTAGGCCCATTGCGGCTACTACCTTCTCTCTGGAGAAAAAGTGAAATCATTGGAAGCGCGTGCTCCCGCACTACGGGTGGATGGGGGGCTAGCCATAAGGAAGAGGGATAGCAGCGCCACAGGGAGTGGTCATTCGACGCGCGCTGGATGATGAGGTAGAATGCGCCCGCTAAGGCGAATAACGGGATTCGAACCCGTGTTTTCGAATTCACAATCCGACACTCTAACCTATTGAGTTATACTCGCCCTAAAGGCCCCAGACCCTCTTGTAGATCTATACACGTCATACTTAACCCGCTATCGGATCTGAACCGACCGCACAATGCAGATTTTGTTGAGTCTGTCGTGCCCAATTCCACTAAGCGAGTATGCTACCATGGGCTGCCGGTTGTGTTCACCAATTTCACGTTGTGAGCTGCGGCCGATCCGGAGGCCCACCTTACGAATTCGATTGAGTGGGCCCCCGGCGTGGTGATTTACGGGGCGTGCCTATCTATTAAGTGCGCTACGCGCTTCCACGCCGGCCTGCCGCCTCGTACCGGCCCACTGCCGATAACCTCTCGCTTCGGCGAGGCGCGTAGCGATGCACTAAAGTGCCTTCATCACTATTTCTGGCCTTGCCCAAAGGCTCGGGGATGACTACACGATGGTCTAAAGACCTAGCCTTATCGTTGGAAGGGCCCGGAAGACATCTATATACGTGATTTCAAATGTCACGGATCGGGTATACCCCGGCCTGAGAAGGCTAAAAGTATTTACTACTTTCCTAGTACCTTCGCACTAAAGCCAATCCGGGTCTGAGCGAAGCGAAGACAACTCCCCGCCACCACCCAAGGTATATTATAACTGTCCTGAGGCTCCCGTCTATCGTGCCACCCAGACACTGGTATCTCACCTTTGGTCATCATGTTCTTGATGAGTAAGTCCCTGTACTGGTATCCGGGGCACTGGCCTCTTATGCACCTCTCCGCCTCTCTGGGATAGCGGGCAGACCTTCCCCTGCCGATACGAAGTGGGGCGTTATTACTACTCCTTGGGGAGTACTGCACAGGTGGCCAGAACAGTGGTCGTGCTCCTTGCCCGGGAATACTACACTGCGCTTCCTAGTCTAGTCACCCTCACTCTCCCTGGAATGATAGAGAATCCTACTCTGGAGAGTAGAGCATCTGTACTCACTCCTGAAGGGGKGGGGGGCCKGGCCCGGAAGGGCCAGCCTCGGCCTTCTGATGGTGGTGGCGGTTTTGCGGAAGAGCCCCAAAAAGCGTCACGGTGGTTGTGAAGCACGTTTGAATTCCGTCCGTTACGTGTGTTTTGCCTCCCGCCCGCTTTGTGTAAACAAGATGCTGTCTCAGTGGTCAGGGGAGGGGCCACCACCAGTCATGAAGTGGGTGGGCCGGGCATGCCTTCGGATTGATTCGCTTCGATCTAGCGCATGGGCGCTCTCGCCTCGCTGTAGCTTCTGCGCCATACGTTCTTTTCATCCGCGGGACGCATAGCAGCAGGCTTCATTTCCGTAGATAGATTTTAGGTTCCACTCTGGGGGCAGAAGCGGGCTACGCTTCCTAGTAGCTGATAGTGGTCGTTTTCCAACGCTTTCCCGGGTAGTAGGGGCACTGAAGCGGGAAAGCTAGCCAACGTACTATCTACCATTTTTTCTCTGACGACTAAGAAGCTAGGCGCGTAGCGGCACTGGCCGTGCCTCGAGCGTGGTTGCGGTATGGAAGGCGGCAGTGTCAAGGTGAGGTGGCGTAATGATGGGGATGAGGAAGGCACACGACAGACTTCATCGGGTCCACGCCCTCCTCATTCACTATGAAACTTCCCCACCAAGGAGCTTCAAAACAAGCCTTCTTGGGCAGCCCAAGCCAACACTCACCCAACAAAGCCTGCCAGGGCCAGTAACCAGCGATCAAAGGGCAAGGGCCTGTAGAATCAGGTTTACTTTCATCGGGTTAAGCGAAGACTCCGCTATGGACTTTGCCTCCGCTGCGGTAGCGCTTCTGCTTCATTCGCACGCGCTACAGACACTGCCGCTGTACACGTAGCCCTCTCACGCCTCCGCTACTTAGGCGCCCGCGGCCATCGCTAGGACATCATGGTGCCACCGTATAGGCCGTGGTGGTGGTAAGTAACGTCAACCTCCTCGCCTACTCGTCCGCGTCCGCCCGCCATAGCAGCCACTAAGCTTCTGCAGACCCGGACCTTCCAATTCAACCTGCACCCACTGTGGAGGCTGCAACAGTTTAATCATCCGCTACAGCGGCAACGGAGGCGGCCATCGCAGCAACTGCATCCGCAGGAAGCAACGCCAGCAGCAGCGTCAGCAGCCACTGCAGCAGCGACTGAAGCAGCATAATAATAATAATATTAGAGCGTATCGAGGCGGCTGCCCGAGATGAGACCCTTCACCGATCGTTTACTGGCCTTGTTTGGGCATGAGAGTTTCTCTTTGGGCACGGTGAAAGGCCCCGCAAGAACATAAAGTTTAGCGAGGACTACGTATTAATTCCCACATTTAAGGAACGAAGTGCATTTATGTTGGTCGGTCCATTAGTACCGGTAAATGCTACTTCCATTCCTTCTAGTTTGTTTGGCGCGTAGCGCGGGCGGGGTGCCGGGGGAAAGCGCGGCTTCAAAGGCCCCACCCACCTAATGGTGGGGTAGGGGGTGGTCCCCATGCCGGGGCGGGCCCAAAACGGGGTGGGACGTATGCGGCGTAGACACCGGCATTAGGTTGTAGCCCTTCCCCTTCCTTAGTGGTGGGGGTACCTATAGCATTGATTAGACGCTTTCCTTTCTCTTAAAGGCTGGGCGGCTTCCCAAAGAGGAAAGGGCGGCTAGCGGCAAGGCGCCGGCAGCCGCTCAGAAGTTGCCACACGAAATCAGGCCAAACTAGGCTGCTGGCCTGCCAGCGCTAGGAAATTGGTACCCCTGGGTGAGCACGCCTAGGAGCCTACAGGGCGTTAGAAGAATTGAGTAATCTGAGCGAATAGAACGGGCCATGAACTCCCGTAAGGAAAGGAAGAATTAGAAACGCGAATAGAAGGCATTCGCTACTGTCAGTGAAAGAAAAATGGGCTTAAGGTGGCCCTTTCGAAGGCTTATTTTTCCGCTCGTGCAAGGAACAGAGAACTCAGGAACAGTCTGAAAAGGCCTCTGACAGAGGGAGAACAGAATACCTAATCTAGAGAGCTTTCCTCGCTACGCCCCGCTATGGGGCGAGCGTTAGCGAGCCACTCCCCCGATAGGGGGAGGCTAGCCCGGCAGGCTACCCATAGCTAGGGCTAATCCTGTAGGCTACGCCCCTAATTCTTTTTCTTGGAGGGTAAGCTTGCTCGGGCCTACCTATCCGGATAGTTGCTTCTTATAGACCGAAAGGATCGAGGCTACAAAGATGGTCAACTCTATTAAGGAATAGGGAGAGAAACGAGCGACGATTTGACACCAGATATCTGGAGGTACGAACGAAGCTGCTGTAAAAAGCAAAACCACCATCAAAATCCGACGATTTTTTGAACGGGTTCTCAAAGAAATAGCTTTTGATTTTGACGGACAGATCACCATTACAGGGACTTGAGGGCGTATTGGCGGAATGAACAAAATGCGAACGGTTAACATGATATAGTCATAAATTCTAGGTTGTGACTTGGTTATGAGCAAATTAGTTGAGGTTGTACTCGAATGGTATGAAAAATGCCGAACGTTGGGAACTACCCGAGCGAAAGTTACAAGGGAGAACAAAAAGAAGCGAGAACCACTTAAGTAAAACAACTTTTTGTCCTACTTTTTCCGTTTCCCATAGCAACTGAAGATCAAGGAGCACCGAGTTTGATGACTTGGGAAGGGTAATACAAAGTAGGAGCGTGGTGTTAAGGACGTAGTGACATATGTGCTCGAGGCCTCCGTTGATTGTGTACGAATGGGGGACGAGTCTGGATAAGGCAAAGTAATGGGGGGTTTGGCCAATAAAAATGGTAATTCTTCCGGGAACCAATAACACGAAAGCCATGTCAAACTAAAGCGAATCAAGATCCGAGAAACACGGATTCTCGATTCCTCCGTAATAGTTTTGGGGACAAAATTCGTAAGATGTCGTCGTGTGTTGAACCTGAGCCTTCAGCCGTCCCCTATCCTCCGGTACAGTGTAGTAACCCCCTCATACCCCTTCCTTTCGGACCAGGGACGCTTCGCGTCCCGGTCATGTGGTATGGCCCGGCCACCACTAACGGGCCATACCACATTGACCCCGGCACCTTCCTTCGTACCTTTCTAAGGCTGAAGTCGAAAGACTTGGCTAGAGAGGTTTTAGTGTTCATCTAATGGAGGAAACCCCGGATCTGCAGGGCGTCAATTTGTTCCCCTGATAGAGGGAGAACCCAGCTTCCAGGGAAGTTTGGCGCTTCCACAGCGTCAAGAGGTAGTGGAACCAAGCCATACAAGAAACTTTTACCCGCTCCCGAAAGGGAGCAGAGAGCAACTTCAGAAAAAGGGTTATCAGGAAGCCCTTTCTAAAGTTCGGAAATGGGCACCACCGTAACAACAAAGGGGCCTAAGGCCAACTCCCTACCCTTGCTGGGGGGGGCCCCTACCCCAACAAGTGACTAAAGCCCCTACCCCAGCAAGTGGCGCGCAGCCCCACCACCTACAGAGTGGGTGGGGACTATGCGGGGCGTAGCGTTTTCCGGATGCGGGGGCAGGGGGGTGTGGAGCACCCCCCGCCGGGTAGCGCTACGCGCTACAACCTGGGTTTCCCACTTCTGAAGGGTAAAAATAAGATGTAGCCATCTTTTACCCCTGCCCCCCCGCAAGCGAGGGAAAGGCTGTAGCGAAACACAGTACTCTCAATATGGTTATTAATTAGTTGAAAGGAACGAAAAGCACAAGAACGTCTTTGATAATGACTAACAGGAAGATTCTGAGAAGAATCAAGATCCGATTTCGTGTGACTTCATGGTGAACATGATCTGCCAGAATCTCTTTGATTCCTATATGGATATGCCGGAATAACAATATACTAAGCAGGATCAAAGTGGAAACATTGGCTATAGGAATGATTGGGACTGAAAAAGCAGCAGTAGTTCTTTGAACAAGCCAATGCCCTAGGGTTTCTCTATGAGCTTCCGTTGCTCTTCCACAAACTCTTTCTTTCTGGTCTGTTCTTGGTCTTTATTATGGCAGTTTGTCACTCTCGGGCCTTTAGTGCTTCCACAAAAAGGAGGACGTGCCTTATAGAGAAACAATCCAAACCGAATAGGGGGCCCCCTAACAAGGGGCAGGGGGGTGTGGAGCACCCCCCGCCGGGTAGCGTTACGCGCTACCCTGGCCCTAAGTGGCCGTAGGCCACCCTGCCTTGCCGGCACTCAACCCCCCCGAGCCGGGGGGGTTGAGGGCCAAGCCCCCCGAGCCGGGGGTTTACCCACTCAATCGAATTCGTAAGGTGGGCCCCCGATAGGGTCCGCAAGGACACTCAATCACCCGGCACGGGGGGGCGCCCCCCGAAGGGGGGCTTGGCTTCAGGGTGGCGCGCCTTCGGCCACCCGGGGGGCTGGTGGTGTCCCTACGGGACACCCCAGTCTGGATGGGTCAGGTAGCGCTTCCTCAAGGCTGCCTACAGGCACCACTTTTTTGGAAGGACGGGTGATTGAGTGTCCTTGCGGACCCTATGCACTCGGCGGGCACTTTATTTAAAGGGGGCACTCGAACGTAATAGTGGGAGGGGTCCGGAGGACACTCTCCCGATAGGGAGAGGACACGACCCGACTCGGGGGGGCCCTAGGTCGGACCAATAGAGGCAGGGTAAAGAAGATGGGACATCTTATTCTTACCTGCGGGTGCGCCTCAACCCAACTTCCGTCCCCTTGTTGGGGACCCCTTGTTGGGGACCCCTACCCCAACAAGTGGCTAAAGCCCCTACCCCAGCAAGTGGCGGGCAGCCCCACTACCACCCAAAAGTGGCCCTCGACAAGTGCCGTGATTCGTTGACTACTCAGCCGATTCCTAGCACGCAAAAAATAGCAGCCTACCACCGCCTGCCACTGCCAGCCTAGCGTGCCTACCTTACCTACCTGCGGAGTGAAGCCTAGCCAAACAGAGCAAGGCCACATCGACCAACGACAGATATTGATCGTGTTGAACACGCCACAAACAGGAGCCAATGCCAGCCCACCGCCGTAGCCTACCGCCTACCCATAATAGCACGTTAGTAGTGGTAATAGGCCCCTGCGTTACCTGTTGTTATGAGATAGCAGCGCGGATCAGCTCATCATCTCTGGCGAGATCCATTTTGTCCAGTCACTCACTGGCGCGCGTCTGTTACATAACAAGTACGCTTAGACCTAAGGCCTGCGCGGCTATCTACACACGCGCACACACTATTGTCAAGATATAGCCTCGGGCCTGGGTCGATTGCTGGCTGCTCTCCGTAAGGTCGGAATACCTGTCTTAGCTCCAGTGAACGTCTGGGTCAGTGGCGTGATCCTGAGAAACGATTGGTAGCGTAGCACTGTCTGTCTTCACCAACCATTTTGATTGCGAAACTACATTACTAAGGTTGAAGATCACGCTCTGTAGGATTTGAACCTACGACATCAGGTTTTGGAGACCTGCGTTCTACCGAACTGAACTAAGAGCGTTTTCTTATCACAGTAGATACGACCTACAAGAAAAAAGGATGATTTTTGTACCTCATCTTGATAGTATCATTAAAGATAAAGATTTTGTATGTCCAATTTGAATCGGCCCAGAGGATTGGATTTCAGGCTACCGTGCCCAAATCTATATACCAAAATGCCTAGTCCGCACAGAGAATCCAATACACCAAGGTTGTGGCGCCGACGGCCGAAGGCCGCACTGAGGCCTGTTTTCGCCCTGCTTAGCTGCATGGCTGATAGCATCACCTTGGTGTTCTTGGTCCCTTGTACCACAGGAACCATGCAAACGGGGTCTTCTCTTCCATAATGCATACCGAATTCATGTGTGGCATGGGCAGGTCATAATACCCCAACTCCGCAGCTGGTTCTGGCTTATCACGGCTGGTGAAGCACAAAGGCAACGAATCACACGTGACCAAAAAACCATTTAACTCAGTGACACAAATAGTTTCGGGCCAGCGCGTCTTGCTCGCCTAAGATAGTACGGTGGATCAGGAAGTCGACGACAACTCGCCGATGATGGAAACGCCAGCAACCAGCACCGATTAATCAACGACCCGGGCCTTCGCGTAGCTACTTACGAGTTGTCAACATGCCAGATCGCGGACCGGCAGCAGCGGCTAGCGGTAGACAGATCATTGAGTATCGATACTCACGATATTTCGACTCCATTTCAACAGTTCCTGACGATATCTAACCCCACCAAGGAGGTTAGTTGGGCTAGACATCACGCCTTGGTATCAAAATAAGCGATTTAGCGCTTCCATCGGTTTCCTGACACGATGCATTACGCACGGGCAGGCCAACCGTTAGACAAGCGGTCAGTCGTCATCCAGGCAGCGCCTTCTAGGATCAAACTATTGTTCCCTTACCAGTTCGCTATTCCGGCAGTCTTTCGATTAGGAACGAGCTTGACAATAGCACCAAGCCCCTGCACCTTCTGTAGGGCCGGATGAGGGGGGTTGGGCAACAGGATGCCTAGATCCAGCCTAAGACCGTTCGTCAGAGCAGAACCAGACTACATACACTGTTTGCGCTAACAATCACCATTGAGTTCATAAATCAACTCCCTGGTAAGCGGAACGGTCTGGCCTAGTTCTGACCTGAGCTACCAAGGGCTAGACACCTTCAGCCCGGCCCGAACCACTAACAAACTTATCCGTTCAATGAGGTTTTGTTGACCGGTTTCATGTTCTATTTCACTCCCCCCTCACGGTACTACTTCGCTATCGGCCACCCAGGAGTATTTAGCCTTGCAAGGTGGTCCTTGCTGATTCACACGGGATTCCACGTGCCCCATGCTACTCGGGTTAGAGCGTGAGCCAGTGATGCTTTCGGCTACTGGACTCTCACCATCTGGGGTGCGGGACTCAACCGCTTCACCTAGCAGCACAAAGCTCGTATTGCTCCCCCACAACACCGTTTTCGCGGTTTAGGCTACTCCCATTTCGCTCGCCGCTACTACGGGAATCGCTTTTGCTTTCTCTTCCTCTGGCTACTAAGATGTTTCAGTTCGCCAGGTTGTCTCTTGCCTGCCTATGGATTCAGCGGCAGTTCAAAAGGTTAACCTATTCGGGAATCTCCGGATCTATGTTTGCTTTCAGCTCCCCGAAGCATTTCGTCGATTGCTACGCCCTTCTTCGTCTCTGGGTGCCTAGGTATCCACCATAAGCCCTTCTTCGTTTGAACCTCGCCATTGAAGAGCTATGCCATCCCGAGGTGCTAAATAGGGGATCTTATCAACGTCCATAAGTACAGGATCATGGGCCACCCACTAGAAATCGAGATTGTTTAATTCCTATCCTATATCATTGTATTGAATCGGATCACGGACTGGAGACAAGCGGATTCGAACCGCTGACTTTCGCCACAGGGTAAGCTACCGTCTCTCAGGCCTCTCCGACTGATTCTGCCGTAGGGGCCGGCGATTGACGATGACTCCCCCCCGAACACAGCCTACAACTTTCATCGTACCGTGCTCTCCGAAGAGCAACTTTTCTCAAAAGGCATCGAGTTGGGATTCTTGCAGCTGGATACTCCCGAGCTGCGGGGGAACCAATAGCTAGGAACTCCTTTCCGCCCGACCCTTCGGTTCCAACAATGAGTGGTTGCCCCTCCCCGACCCTTTCTGCCAACCAGAGCAGACAGCTAATGCATTCCACTCCTTAACTCAGGTTATACGGTCGGTCTGTGACCCCGGGTGCCTTCGGCATCCCTGGGGCGATCTCGTAGTTCCTACGGGGTGGAGGGATGGGGTCGGTCCATGGCTTCTCGTTCCTTCTGCCGCATCGTGCTTTGGGGGTTGAAGAGAGATAGTGCATCAAGCTGTTTGCAAGGGCCAACTTGATCCTCTTCCCCAGGGATTCCGGATGAGGGGATCCTGGAAGAGCCGCCGACTCCAACTATCGCCCATGTACGATCCGCACTGGATCTAACCAACTACCCATCCTACCCTCTCTACATTTCCGACAGCTTGTCTCAGTAGAGTTTTTCAGTGGCATGTTCCAGTCCTTTCCCCCATTGATGAGGAAGAGTTAGCCACCGGTTTGGGTGAGAGACACTATCATTACCGCCTAGATAAGTAGGCATCCAACCCGTAAGCGCAACGACCCAATTGCAAAAGCGAAGCTCTACCGACTGAGCTATATCCCCCTGCCCAGGCCAAGTGGAGCATGCATGAACGCTTTCTACCGGGATTCTCCCTGGCGCAGCTGGGCTATCCTGGATTTGAACCAGAGACCTCGCCCGTGAAGTAAATCATCGCACCTACAACATTATCCCAATCAATGGTTTATTAGGAGCAATTCATCCTTCCCGAACGCAGCATACAACTCTCCGTTGTACTGCGCTCTCCAAGTGTGCTTGTTTCCCCTTCTCCCTCCTTGCCAATGGCAAGTCTTTGAATAGGGACTTCAATGGGAAGGAAAAAGAAGGCATTAAGAGACCCTCCTGGCCCAACCCTGGACACTCTAGGATCCTTTTCCGAACCTGCCCCCGCCGTTGAGGATAGATAAAGACATCACATTACATCGATCCGGAGGCCGTTCGCGGTGCCCGGGAGGGTCAAAGACCGAGGAACCAAGCATTCTTATTGTGGCTAGGTCCAATCCCCTGGGCCCTTCGGAGATAAATTTGGCTCCCTTCAGGTTCCCTCCGGAGGGATAATCTTGATTGCTGCTTCTTCCGGACCCCCGGAGAAGCGAAGTAAGGCTCGAATGGTATGATCCCTCCGTCACCCCCAGAATAGAAGGGTGATCTCGTAGTTCTTGGTCTGTGGGGATGCGTTATTAGGTGCTCCATATTTCAAATCTAGGCTGAACTTCAACCTGTGCTCAGAAGATAGCCAACCCATACACTGATAAGGGATGTATGGATTCTCGAGGAGGGAGGAGCCATCGAGACTGGTCCTCCCTGGACCGCCCAGATCCCACGAGTGAACAGAGAGTTGAATCCCCATAGGATCTCACCTGAATCGCCCCATCTATCCCCCTGAAGAGTAGTTTGGTCTCAGTACCTAATTGGAACAGGAGGAATACGCCATGCTAACGTTCCTTGGATGATCCGCATCTTCGGGTCAGGCGCTGATGAGCACATTGAACCCTCCATGCGGCTGGGAGCCTTCACAGCCCAAGCGCAACGACGCAATTATCAGGGGCGCGCTCTACCAACTGAGCTAATAGCCCGTCGTACATGCCTCCCAATGGGGGCATGCAGTGTCAGGAGCGAAGGAGAAACCATCCTAATCTCTCATATTTTGTTGACCATGTTGCCACCCTGGGCGGCAACATGGTCGATGAATGGGCTACTATCAGCTCGTTCCGACCTGGAATAATAAGCTCATGAACTTGGTATTGCTCCACTGTCGGGACAAAAGAATCCCATTTCCGAGCGTGTAACTCGATTGTGAAGCAGTGTGATACCGGAACGTCCAGTAAGCATTGACTCTCCCCGAAAAGGAGGTGATCCAGCCGCACCTTCCAGTACGGCTACCTTGTTACGACTTCACTCCAGTCACTAGCCCTGCCTTCGGCACCCCCCTCCTTGCGGTTGGGGCAACGACTTCGGGCATGGCCAGCTCCCATAGTGTGACGGGCGGTGTGTACAAGGCCCGGGAACGGATTCACCGCCGTATGGCTGACCGGCGATTACTAGCGATTCCGGCTTCATGCAGGCGAGTTGCAGCCTGCAATCCGAACTGAGGTCGGGTTTTTGAGGTTAGCTCGCCCTCGCGGGGTCGCGACCCTTTGTCCCGTCCATTGTAGCACGTGTGTCGCCCAGGGCGTAAGGGGCATGCTGACTTGACGTCATCCCCACCTTCCTCCGGCTTATCACCGGCAGTCTGTTTAGGGTTCCAAACTTAATAATGGCAACTAAACACGGGGGTTGCGCTCGTTGCGGGACTTAACCCAACACCTCACGGCACGAGCTGACGACAGCCATGCACCACCTGTGTCCGCGTTCCCGAGGGCACTCCCCTCTTTCAAGAGGATTCACGGCATGTCAAGCCCTGGTAAGGTTCTTCGCGTTGCATCGAATTAAACCACATGCTCCACCGCTTGTGCGGGCCCCCGTCAATTCCTTTGAGTTTCATTCTTGCGAACGTACTCCCCAGGCGGGATACTTAACGCGTTAGCTACAGCACTGCACGGGTCGATACGCACAGCGCTTAGTATCCATCGTTTACAGCTAGGACTACTGGGGTATCTAATCCCATTTGCTACCCTAGCTTTCGTCTCTCAGTGTCAGTGTCGGCCCAGCAGAGTGCTTTCGCCGTTGGTGTTCCTTCCGATCTCTACGCATTTCACCGCTCCACCGGAAATTCCCTCTGCCCCTACCGTACTCCAGCTTAGCAGTTTCCACCGCCCGTCCAGGGTTGAGCCCTGGGATTTGACGGCGGACTTGAGAAGCCACCTACAGACGCTTTACGCCCAATCATTCCGGATAACGCTTGCATCCTCTGTATTACCGCGGCTGCTGGCACAGAGTTAGCCGATGCTTATTCCCCAGATACCGTCACTGCTTCTTCTCCGGGAAAAGGAGTTTACGACCCGTGGGCCTTCTACCTCCACGCGGCATTGCTCCGTCAGGCTTTTGCCCATTGCGGAAAATTCCCCACTGCTGCCTCCCGTAGGAGTCTGGGCCGTGTCTCAGTCCCAGTGTGGCTGGTCATCCTCTCGGACCAGCTACTGATCGTCGCCTTGGTGAGCCATTGCCTCACCAACCAGCTAATCAGACGCAAGCCCCTCCTTGGGCGGATTCCTCCTTTTCGCTCCTCAGCCTATGGGGTATTAGCAGCCGTTTCCAGCTGTTGTCCCCCCCCCAAGGGCAGGTTCTTACGCGTTACTCACCCGTCCGCCACTGAAAACACCACTCGGATGCTTTCCGTCCGACTTGCATGTGTTAAGCATGCCGCCAGCGTTCATCCTGAGCCAGGATCAAACTCTCCGTGGGATTTGTAGTTACACTACCTGTAGCTTACTCATCTGCTGATGAAGCCGATTCGGGATCTTCTCCCACCCCAAGGCATGACTTGGGTACATTTGCTTCGTATCAGCCTAAGGCTCACTACCAGTATACCCATTCCTACTCTTCTATGTCAATCCCGTAAGCCTCTTCAAACTATTCGGATTACGAGGAAGCAGGCATAAACACTTGAACCGGATCTAGGGATAATCAGACTCGAACTGATGACTCACACCACGTCAAGGTGACACTCTACCGCTGAGTTATATCCCTGCCCTCATTCCGAACGGTGACTGACCGATGGGTAAGGACCTACCGATCGAAAAAGTACCTACCATACCGTGTGATCACGGTACCAGATCCCACCATCCCGATATGACCGAATAAACTCTCACACTATTCCCAAAAGATTGAGAGGGACTTCATTCTGTTATCGACTGACCACACCCTATCCGAACTAGAGATTCCTACTATTCCATATGATTTTCCAAAATTCGTGATCCTATTATACTAGTATAACCGGTTCTGCTGAGAGAAAAGGATTCAAAAGCATCATACTTTTCGGGGACATGCTCCAGGGGAAGCGGAGCCATCTGTGGTTAACTCCCCCAAAAGAATAAACCCATACAACCGTTGACTACTCCGTAGTAGTGCAGTGCCATCCCACTCAATAAATATTCGCAATTAAATTTATACCGATGGGATCCACATAATCCGTTCCTAGCAATACCAGCTTGACCTTTTTGTTCTCATATGATACAATCCTTCTACCGGGGAGGGGAATGGAATAATGGTGCCAGCAGTTAGGCACAGATCCCAACAAACCGGGATTTCTCCTTTACAAAATTCATTAGACATATCTACATTAGCAGGAACTACGCAGTCACAGAATTGTATCTAAGACAGATGCCTCTGCAGCATAAGCTGATAAAGGTACCACGGACTCGTCCCAAGCACGAGAGAGCCAAACCCTCTAATAGATTCTCATAGTGTATAATCGCATGGATAAGCTTACATCAACCCGTCAATGCTTGGAATATTGAATCATACACAATATATATATATATATATATACCAGTAAGCAATAAATAATTGTATCTAACAGATTTTTTACCCTTCCCTTTTATAGTCCCCACTTCTATATCCCTTATTATTGCTTATCTGCTATTTATCCAATCAAATGAGGAGCCGTATGGGATGGAAGTCCCATGTACGGTTCTGTAGAGCGACAATGGGGTAACCTATTTGTCGACTTCTCCACCACCACACCCAAGAAACCCAACTCTGCTTTACGCAAAGTCGCTAGGGTTCGATTAACCTCCGGATTTGAAGTCACAGCATATATACCAGGCATTGGCCATGATTTGCAAGAACATTCAGTAGTCTTAGTAAGAGGTGGAAGAGTCAAAGACTTACCTGGTGTAAGATATCATATTGTTCGTGGAACCCTGGATGCTGTGGGAGTGAGAGATCGCAAGCAGGGTCGTTCTAAGTATGGCACGAAAAAGCCAAAATAAAGATTTGCTAGAAAATAAAAATAAGAATTTGAATGATCAAAAGATTGTTTATTGTTTAAAGAAGGGATCCTTAGGCAT
>Contig05+114283
AACATTCAGTAGTCTTAGTAAGAGGTGGAAGAGTCAAAGACTTACCTGGTGTAAGATATCATATTGTTCGTGGAACCCTGGATGCTGTGGGAGTGAGAGATCGCAAGCAGGGTCGTTCTAAGTATGGCACGAAAAAGCCAAAATAAAGATTTGCTAGAAAATAAAAATAAGAATTTGAATGATCAAAAGATTGTTTATTGTTTAAAGAAGGGATCCTTAGGCATAAATGTCACGTAGAAGCAATTCGGGAATAGAAGCTCAAAAATCGGATCCAATTTATCGTAATCGTTTGGTTAACATGATGGTTAATCATATCCTGCGTAACGGTAAAAAATCGATCTCTTATGGAATTCTTTATAAAGTAATGGAACGGATTGAACGAACTACGGGAAAAAATCCATTATCCGTTCTACGACAAGCAATACGTGCAGTCGCCCCCAATGTAGTGGTGGGAGTAAGACGTATTGGTGGATCGACTTACCAGGTTCCTGTCGAAATAGAGCCTGTACAAGGAAAAGCACTTGCTACTCGATGGATATTAATAGCGTCTCGAAAACGTTCTGGCCGGGGTATGGCTTCAAAATTGAGTTCTGAATTGATAGATGCTGCCAGAAGTAGCGGTAATGCTGTACGCAAGAGGGAAGAGATACACAAAATGGCAGAAGCTAATAGAGCTTTTGCACATTTTCGTTAGTTGTAAGATTCGACTGATATACCCCTACTATAACACCCAACTGTGTTAAATAGGATTTATTAAATAATTCTAAGTAACATGAGATGAAGTGAGAAGAATAAAAAATATATATATATTTTTTATTCTTCTACATATCTATATATAGAGCTTTATTATGGAAGATTATGACTCGTTCTTTATTTGGAGCAGTCCTATACTACCGGAATTAATCCTGGTTATCGGTCTAATGATTATTCTGATAATAGATTTAATTCCCAGCAAAAAAAATGAGCATTGGTCTTATTTGGTTCCATTGGTAGCGCTAACAACAAGTATAGTAGTACTATTGCTTCAATGGAATGAAAAACCCGTATTTTATTTTTATGGAGCTTTACAAACAAACAGTTTTAACAACATATTTAGATCATTGATTTTTATAAGTGCCTTATTTTGTGTTCCACTATCTGTGGATTACGTGCGATGTGGGGGAATGGTTATAACAGAATTCTTGTCATTCATACTGACATCTACGTTAGGAGGAGCATTTTTATGTAGTGCTAACGATTTGATAAGTATTTTTGTAGCTTTGGAATGTTTAGCTCTCCCTTCCTATCTATTGTCTGGATGCATGAAGAAAGATGTACGGTCTACCGAAGCTGCAATGAAATATTCACTCATGGGTGGAGCAAGTTCTTCAATTCCGATTTATGGTTTTTCTTTGCTGTATGGTCTTTCCGGCGGAGAGACTCACCTACAAGAAATAGCAAGCAGCCTTATGAACATGCAAATGTCTAATTCTACGGGAATAACTGCTTCAGCAATATTTATTATAGTAGCAATTGGATTCAAACTCTCCTTGGTTCCGTTCCATCAATGGGCGCCCGATGTCTATGAAGGAGTGTGATTCGTTAGATGTATCCTGCCACAGATGCTTAGTCCATCTTTCCGGGGTGCTCTTTAGGCGCATGGAGTGAGGACTCCTATACCCGCTCGGAATAATAGAAAAACTCCTACTAGGATTAAAAAAAAAATGAATTTCCCAGATAGAACGGAGTTGATGAGAAAAAAAAAAATAAGAGTAAATTATAATTAAATACAGAGATATCTCGGTTTTTATTAGGGATAGTTGCTACGAAGCTCATATCAGTAACATGTAGAACATTTAGTAAGATGCTTTCTAATTGATCCTAATCCTTCGGGTATTTTAGATGAAACGGAGAAGCATCCGACTACAAGAGAATGAGCCTAAAATAAAAAAAATATATATATATATATATGTGTTCATCAGAACGAATAAATGCAGATGGTTTTAATGCTTAATCCACTCAATACTAATTATAAACTGAAGCAAAAAATCATAAATAAATTAGTGGTGCGTGGCAATATCTATATATAAACCATTGACAAGGGATTCCTCGAGAAGCTAGCAAATAGTGATCCTTTTAGGGATTCGTTTTATCCATTTCTTATTATTCTCCCTACGCACACGCGAGGAAGGTTTAAAAGGAGAATTATTTATAGTAACTTCTTAACCCAGGAGCCGTGTGAGTCAAAAGTTTCACGCACGGTTCTGAAAGAGAGGAGGCAGTTAATGCTCCCTTCGACTCTGACTCTCCCACTCCAGTCGTTGCTTTCTTATCGGTTGCTCCAAAAGTAGCTGCATTAGCTTTAGCTATTCGAATCCTCCATACCATTCTTTCACCCTTATCGATTGAATGGCAGCTTCCTCTCAAAATACTAGCCATTCCTAGCATGATTTTAGGGAATCTTATTGCTACTACTCAGACAAGTATGAAACGGATGCTTGCATATTCCTCAATAAGCCAAATTGGATATATTATTATCGGGGTAATCACTGGAGATTCAAAGAATGGATATACGAGCGTGATTGCATACATGCTAATTTACATCCTTATGAATCTAGGAGCTTTTGCTTGTATTACTTTATTTGGATTACGCACAGGGACTGATAACATCCGGGATTACGCGGGCTTATATAGAAGAGATCCCCTATTAGCTATTTCTTTGACTTTGTGCCTATTATCCTTGGGTGGCATTCCTCCATTAGCAGGTTTTTATGGTAAACTATACCCCTTTTGGTGCGGATGGAAAACAGGTTTATATCTTTTGGTTTCAATAGCGCTTATTAGCAGTGTTATTTCACTTTATTACTATTCAAGAATAATCCAGTTACTTCTTACTGGGCAAGGTGAACAACAAAATATTTATACAAAAGCATACAAATTATCTTCAAACTCCTTGATATCAAAAAACGCGCTTGAAACTACAATGGTTTTGTGCACACTAGCGTCCACGACATTGGGAATATTTTTAGATCCTATTATTTCCATCACAGAAAATGCTATTATCTGAATAAATCTGGTTAATAGGCACTTTTTTAGAGTTGGCCTCTAAGTAAAATAAGATAAATATACGTATATTTATCTTATTTTACTTTTTTTCAGTGGATGATCCCTTATAATATAATTGCCTCGTGGCACATTAATCTCTAGACCTTGAACAGCGACACCGGAATCAAAAAGACTATCTATAGGGTTTTTCTTAACACCTCCCTCTAATTAAATCTGTATTTATACGAGTAAGATTTTCTTCTTTTATTTCCTATAGATAGGGGGTGGATGGGGTGTGTTGCAAGGGGATATATGCCAATTGTTCAGGATGTACTAAAATTTAATCAAATATATTTTTGTATACTCAAACTAATTACTAGAAGATAGTTGGGTATTATCCGTATAACTGTAATCTTTTATATTTTATGATTCAGTTAATCGTCCAAGTAAAACCTCTCTTGTTAGATTAAGTCTTCTCAAACAGGTGGATTCCTTGTTAATAATCCAATAGACATCATCTACACTTTTATTTGTATGAGTAAGTAAGTAAGTTGAATGTTTGCTTGAGTTAATTAAGTAGTTTTATAAAAGAGAGTTTTTTTTTTATACTATTTTGTGGGGTGGACAGACTTTCCCTATCAACTACAGGGTTCCACGTTAGTTTTACTTTTACTATATTTTGCTTACTAGCTTGTCCAACAGTGAGGATCATAAATGTGTACGTATACATACACATTTTTTTTTATTTTTTAAATAAAAATTTTCACCTTGAAAATAACCAGAAGTCTGGTGATGGAGGAACAATGGAATAGTCATAATCATAATTTATGCAATCCAGCAATTTGTTTACAAAAAAAACTACTATAAAGATTTAAACAAGTAGAGCTTAGAATTCAAATAAAAAACCAGTTATACTCTTCCTCCATAATGAAAAGTTTATCAATTAAAAAGTAATAATATAATAAGAGTCTGATAAATAAAATGTTTGCGCATAACCAAGTTATAGATTATACTTAGTATGTATACGAAGTATTAGTTGCGTGTCACGAATTTATGAGTTATACTCAAAATAGATGCAAGAATTAAGTTACAACTTATTGCTATGTGGATTGTACCTAGTAAAAAATATACCTAGTAAAAAAATATATATATATATATATGGTTGCCTATCACTGATTGTTACACTTTGGATAAATGCAAAATATACATTGCAACTTATCCAGATGTAGGTTTGAGCATGAAGTAAAAGTTGCGCCTTCCCTAGTTTTGGGCTATACTTAGTTTGAATATGCAAAAGCAATTGCATTTTTGGCTTCAATATAATGGGATAAATACAATGGTTACTAATCGCCAAGAAATAATAAATAAAGACTAAGCCTTGATGGTGGAACGGTAAACACGCGAGATTCAAAATCTCGTGCTCACAGCTTGGAGGTTCAAATCCTCTTCAAGGCAGGAGGGATCTTCCTACCATCCCGATCCGGTCTGACTCTATCGATACTCAAAACTTGATACTGATTCCCTTTCAACTCGAGACTTTAAATCTCGAGTTTTATAATTTGGTTTTATAATCGGGACTCAAAATCTCGATTATCTCTATTTTAATCTTTATAATCGGGACTTTAAATCTTGATTTATTTTTTTTTTATTTACCAAATCGAGACTCAAAACCTCGATTTGCTTGAGCAGTTGCACCATTAGTTGCCCTGTGGTATTTATACCTTTTATAAACTTGCATTTAGAATAAAAGGAGCAAAAATTGATTCAAACTCAATCGTAAAATATATTTTCAATTTCACTTGATAAAATAAATCCATTTTTTTGTAATATACTAATTGTTCTACCCAAAGCTTCTTTATTAGCTGAAAATACACTTAATAAATATTGGTAAATTTCAAAAAGAGTGGTGTAAACAATGGAATCTCTGATTGAAGATCGATTTACTTTGATCCATCTGTGGCGTTGATCGTAAAAACCAAACTTATCATGTGTATTCTGTGTTTCTTCAAGAAACATAGCTTGATATGGATAAACAATGGGAAATAACTGTGGAGTTAACAATTGAGATTTAATCATATGATTAATCCTAGTATATTCAAAATATCGTTTATCTACACGAGGTAATTCATTCCAAGGATCGGTGAAAGATTCGATCATAGAATCAAGATTGTAGTAATTATGAAGTAAATGCTTTCTATACTTATTGATCGGAAAAGACTTGTGGTTCTCCCTTCTTGTACTGTAAGCGATATAGAGTTTTCTCACTGTTCGTTCTCCTGAAAAAAGCTCATCACGTAAAAAAGGGTAATTTTTTTCAATAGATAACGAACTTGTGGGATCCCAAACAAAGCGACCTCCCAAAAATATATTTGATTGGTTAGACAAATAATGCTGCGTCTTATACTGTGTAGACAATTCATCGGTTCCTGATTCGACAAAAAACCCATGCAAAGCATTGTTTTTTAACCGATTTTCCGGAGTTTTTATATGCTTTTCCCTCACATCTGTCAATAGCCTTCTGTAGCCAACAAAACCTTTTATTCTTTCGGATCTTCCGTCTCTTGCAAGAACCGAATGGCTCTGGGTAAAACGATCTAGGTTCCGTTGGAAAATAATAGAATCATATGATGGATCGGGTTCGGATGGTACTCTGACAAATTCATAGGTGCTGCCACGTAAAAAACTGATGTGCCATACTCGAGAAGCCCGATATAGACTGTTGGATACTCCGTCAACGAATCCATTTGCAGAGAATGAAAATGAATTATCTCCGATCGATCTGTTCAAAATTTTGCAAGAACTACAAAATTTACGAGAGATCAATTTTTTGACTGTGATGGAAAATATTCTTGGCCTAAATAAAAGAAGAGCACTTATATTTGGATTTAGTTCGTTTTCACGAAGATTAAACCGCGGAAACTCCTCTAGGAGGCTTTCCAAAATTCCACAAGCTAATTGAAAATCATTCTCGGCAATACTAGCAAGAAGAACAGAATGCTCTTGTTTGTTACCCCCTGTGAACCAAGAATCCCTAGCTGCTAGTCCGGCTAAGCATCCCAAAATATGTGTCAGCACAGTGGATTCTTTAATAGTCGATTCGACAATAGATGTTTCTAGATACCAATCGGATATGAAGTAAAACCTCTTTCTTAGTAAATGATTATTAATCAATGGAAAATCCAAACAGTTATTCTTTGTTAAGACATTACGTGTAATAGCTCTTCCTATTCTATAAAGTAGTATCCCGTATCCCATTATAGATTGAGACTTATTATTAATGGTCCAGCTTTGCCTATAAAAAGCCGATTCTATTGTATCAATTCCTACGGATGGTATTTCTTGGATGATACTGCCCAATAAAGTTTCATTAGCAAGTATTGTTAAGTCTCGTTTGCTATAACCCATAGTTTTGGAGCCAAAATCTTCGTAACGAGCGGGATCAATCTCCAAGTGAAAACCCCTTATATGCAAAAAAGCAATAAATTCTTTTACACGCTTATAAGTATTAAGCATTCGAATATTTATTAGTTGATCTAATCGATCCGGGGATATAAAAGCCGGATCTACTCGTGTGGGCACGTGAGTTGGAGCAATAATAATATTATTTCCAAGATAGTTATTAATACTCCTACTGCTTAGATGTCTCAGTAGCGAATGAAGTAGCGATCTAGAATTAACCCCTAATTCATTAATTGTGTAATCAAAATTCAAATTATGAATATCCTGGATCCATACTATACAAGGAGAAAGCTTTTTAACCAATTCAAAGGTTAGATTCAATCGATACAGACATTTCTTCGAAAGAAGAACCGCAGGTGTATTGCGAAAATCAGGTTTGTTAAATAGAAACCTTTTGATGGGTATTCGTACCAAGGGAAAAGAATAATTTGCTGCAAGGTTCTTTATTAAATAAGATCGCCCCGTTTCTGTGGGACCAATGAGTAAAATACCCTTACCTTTAAATGATCTCGATTGAAGTGAAATGGGTGTATTCAACAAAAAATGCAATTGTCCAGGAATTCTGGTAGGATTCAAATTATGTTGCAGAGCGGACAACATCGTATTTTCAAGCAAATTCAATTGGCTATTTTGGTAAGTGAAACAGCATCTTTGGCACGCTTTGATCAGAAATTGAAAATGAGTGAATCCCTGTTTCCCAATAGATCTATTAATGCTATCGTATAACGGATCAGAATCATGATTTATCGGAACTTCATAACGAGAGAGAACCGTATTTGTTACTAGATACTGAACCACAAAACTTTTTTCTTCCCGAGAAATATCAATGTTCTTTTTTCGGGATAACCTTAAACTTATATCTTTTATAAAGGGATCATACAAACTTAACCGAGTAAGCTGTTTTAAAAACCTTTTAAAAAAATTAATCAATGATATTCTTACTGACTTTTGTCTTACCAAAGAGGTATAATCCTTTGTAGACCTCTTCATGTCAAAATTCCACGGATAATTTTTCAAGCACTTAATTATCTCGGAGCGTTTCCATAAAGAAATAGAATGGAAGCCAATTAAGGTTGCTAAGTATTGTGGGGAAACGACATAGAGAAAGGAGATTAGTGTTACTAATATTAGGCATGGGATACTGTGACCTGTAATAGGTCCCACTAATAATAATGAATTTTTATCCTGACCGATGGTCTCTCTTGAGAGAGAATTACCATAATTAATAATTGGACGATTAAAAGTATAAACGTTTGATTTCGCACTCAAGTTCAACCATCGAAAAATAAAAGAACTTTCTCTAATTTTTAAACTATCAAAGAATTTATATCCTAATCGGTCAAAACCATTAAGCAAAGTTTCTGGAAATGTTTCCGAAAAAGAATTATTAACATGCTTCCACCATTCGGAAGTGAAGAACCATAAGGTGTATTTTTTTACTAGGAGCCAATTCTCGGAATATGCATACAATCTAATCTTTTCACGCAGATTAATCCTTAGCCAAGGTTTGTTAGAATTGATTGAAAGGGATAGACTATAATTTTTCATTCCCATGATATTATTAAACAAGTCTTTCTTGGAAGTGCTACAGCCATCCGAGCCTAATAGCCGCGGATTCTCCGAATTATTCCACTCGGGCTGGATATTAACAGCACCATCCCTTGGTTCTTTTGGATAGAACTTATTTTTGTAGGAACTATTTGTTATAGTCAAAACTTCCCCGTTATTCAATTCCATGAGGGGTAGACAATACTCATACATCCCAAAATTTATAATTTGTTTTATTATTGGAGAACTATTTAGAGTAATTTTTTGCAAAGGAAAAATGCTCAGTTCTTCAAAATTATAGGATTCCATTTGAATCAGTGACATAAATCTTTTTGCCAAATTAAATCTAGACAACAAAAGGAGATTTTGAAAGTAATCTAAGAATAATAGTTTATTTGCTCCATTAAAATAATGTTTTAATTGAATCTTATTTTGCACATGAAAGTTATTGGAATGATCTGTCCAATTGGTAATTCCTGCGCAAATCAAATTATAAAAGTATTTTATAGGGATATTTTCCTCGTTTAAAAAATTTAAGGTAGTTTTATTGTTTGGTATTGCACAATAACCAAAAGGTACTACTAATTCTGTGTCGAACCGGTATTTAAGGGACTCTAGCAACTTCCTATTGGAACAGTAAAATTCTCTTGAACTAAGAGAACGATTCATCAATCGTACCGGATCAGAAAGAAAGGACTTGAACAGTTCTAAGATTATATCAAGCACTCTGCCAGTAACCAAATACCTGAGAGAAAAATGTTCCCCCACTATTATATTTTCTAGCAGTCTATCTTTTATTGGTTCGTTGACACCACAGATTGCTTCTATACCTTCCATCTGGTAGGTTAGAGACTTTGAAAATAATTCTAAATGCTGAATTTTATTGATAATTCCACACATATCGGAGTAGAATCGATCGATCTGACTAGTGAACTCACCGAACAAAATATTAACCAGATTTTTCTGCCAAATGTAACAATCCTGCCCAATTGTACATTTGGGCAAGTAGTAGGAATTTCTATTACTGACCCAGATACCACTTCGTTCTTTCAATCCTGTGATACGTTCGAAAGGAATCGGATGGAAATACTTATAAACACTCCAAATATGCGCTAAACACGTAGAGAACTTATTATGTTTACAAACATCAATGGATCGAGATATCCATAAGACATTAGTGTTGCCTTTTATGCTGTTCCAGGAATTAAAAATATCAAACCAATTCAGCAGGACAAATATTTTATTGCTAGTACCCTGAATCATTGCTACATCAAGCAATGAAAAATATTCCGCAGGATCCATCAAAATATATCTTTTATAATATTTAAGATTCTCGGTTTCCGAATCTTTGGAAATTACTCTATAAGATCCCAATAAAATGTCTGGATTGGTTTCACGAACGAAATAAGAGAGTCTCGTATCAGGAGTAGATTTGGGCAAAATAACAAATGAATTGATCTGATTCATTACTTCTGTTATTAATTTACCAAATTGATAATAAGCTTGTAACAAATACGCTCGACCAATTCGTTTGAGTATGGAGCTTAACGGGTGGGTAATGCTTGAGAAATAAATAATAGGCTTATGCCGAAATAACATTTTCTTTATCAATTCTTTCATTGATAAAGAACCATACCCTATAAATTTGTCATACTTTGAGGAGAAGCAAGAGGAATTTTTGAATCTAAATGAATCAACATTAATTGCTGATGATTTGAAATCTTCGGATAGAACTAAATGTTGCGTATTCAATGGTTGGATCTTCGGTTTACAAAATAAAAACAAAAACCGCTCATCCATTGGCGACTTAGCCAAATCCGTGTAATTGGAAGATTTCAAAATATTAAAAAGTTTTAAACTATGGCTTTCCAATACACCCCTATATGCAGGCAATCCAGTTCCTGCGAGAGATTCTGCAATATTTGTTTCACTCAAAAGTTTCAACCCATCTGCAATGAGCGAAGTAATAGGAGACAAAAATAGTCCCAGATTCAAATATTGGGCATTGGCTGGTAGTCTAATCAGAATTAAAAAATTTATCCAATCCCATTTCTTGGGGTCAGATTTTGTGTAACGATTGAAAGATTGATCGGAGTCTTTCGTACTACCCGTAATATGGTTATTTGGAAAATTTAAGTTTTTATTTCCTTTTATAACAACTAAGTCTTCATCTCCCCTATAGGCTTTGCCACTCGATATTCTATAACCGATATCCTCCATTTCCTCATTGTATAATCTTTTCGCTGATTCGGACTCTACTTTAATCGAAAGGTTAAATATTGCAAAATTGTATAAAATGTCTGAGATAACATTCTGTGCAATAAGGGAATGTTTGGAAGTAGCAACTCTGTCAGAGAGAACAAATTTTTGCCCTGCAATGCATCTTAGGGTATCAGATTCAAAATCCTCATAGCCTTTGCAAATCCATTGATTTTTACACTGGTATACCCAACTATAAAATTCAACGAAATCTTGAATTAAATTCTTGCCTATTTCCCGATACTCACGTTTCACCCAAGAATCCGTTAGAGATTCTGTATAATCAGTTACAGGTTGATAGTACAAATCCGTGTGGCGGTATCGTTGGGGATAGATCCTGAATTGGGAAGGGTACCTTCTGCTAAAACAAATGCTCGATTCATAGTTTTTCTTATCAGATGGATCCTCGACTTCAAACAACAACTTTTTGCAAAAGCCAATAATTGCGGAAGATAGTAAATTATTATCCAAGAGATTCTTTTGTATATTCAAACTAGAAGATATATCTGAGTTTTGTTCTTCATCTCGTCCAAAACACAGATCGAAATCGTATCTCCAACTAGCCCATTCCCCGTTAGGCAAACCAGACATATAGAATTCAAAAAAATTTTTTAGATTTTCTTTATTCTTAGTTCTCAGTAACATTGAAACCTTATCTATAGATACTGCAGGGATTCCCCAACTGGGTAGTATAGCACTTATGATCCAATCCTTCCACCACTCTGGGACTGAAGAATTCACCGTATAAAACAAGGGTAATCCTTTCTTCGATGAATACAATGTCTCCATATTGGATTCTAGCGATATTGTGCGTTTCACAGAATTACTTTTAAAAGAATAATTTAAAAATCTTGCCAAATCTTTGGTTTCTACTTCAAAAAAAGCTCTAGTATTTAAACGGTACAATATGATGGGGATTGTAATGAAGAATAATAATTTTAATAATAAATTATTATTCTGGATACTCGGACTGCTCGGATCGCGTGGAATGGGTGAATTCAGAGCTTGAGAATCAAACAATTTTAATAAATTACCACAATTCAAGAATATTCCGGTTGAAAGTTCGGCATTAAGGTTTGCCCAAAATCTAAAATAGGATTTAATTTCGGTTATTCCTTTCAGATTCAATACCTTGGGACGCACGGAAGATACTGTTTGTACTGGTTCCCCTTTCATCTCTTCATCCCCTCAGTCTATTCTAATTTATCCGTTGTTCAAAACACTGTCTAACTAATAGAGGATTCTTTAATACATACTACTATGATATCATCATAATATCTTATAGACAACTATGAAATACGCAGTATTTTAGGCAATAAATACTCTTGTCGAGACTCCAAACTTGGACGATATTTTAAAGATCTTTATTAATCATGGGCGAACGACGGGGATTGAACCCGCGCGTGATGGATTCACAATCCATTGCCTTGATCCGCTTGGCTACGTCCGCCCCAACATTTGTTTAATTTGCTCCAACTATATTGAATTAACGGGAATCGCTTATCCTTGCATCGATTACCTATTGTGGAGGAGAACACAAACACATGCACAAATTTATTATTAAGCATAACACTCCAAAATACTATCTGCAAAACCTTACCTTAAGGGACTACACGTGAATTCTTGTTGTCAAATACCAAACCTTTAGAGAGGTTTGGTATTTGATAGATACTACAACTGGTCTGTAGATTGATTATCCATTCACAGAAGGAGCTTCCACGGAGGCTAAGTCTAGGGGGAAGTTGTGAGCATTACGTTCATGCATAACTTCCATACCCAGGTTAGCGCGGTTGATAATATCAGCCCAAGTGTTGATTACACGACCCTGACTATCCACTACAGATTGGTTGAAATTAAAACCATTTAGATTGAATGCCATGGTGCTTATACCCAAAGCAGTGAACCAGATACCTACTACAGGCCAAGAAGCTAAGAAGAAGTGTAGGGAACGAGAGTTGTTAAAGCTAGCATATTGAAAGATCAATCGACCAAAGTAACCGTGAGCGGCTACGATATTGTAGGTCTCTTCCTCTTGACCAAACTTGTAACCCGCGTTAGCAGACTCATTCTCAGTAGTCTCACGAATCAGACTGGAAGTAACCAGGGAACCATGCATAGCACTGAATAGAGAGCCGCCGAATACGCCAGCTACACCCAACATGTGGAAGGGATGCATAAGGATGTTGTGTTCGGCCTGAAATACAATCATAAAGTTGAAAGTACCAGAGATCCCCAAAGGCATACCGTCAGAGAAACTTCCTTGGCCAATGGGATAGATCAAGAACACAGCGGCAGCAGCAGCAACAGGAGCAGAATATGCAACAGCAATCCAAGGTCGCATACCCAAACGGAAGCTAAGTTCCCATTCGCGACCCATGTAGCAAGCTACACCAAGTAGGAAGTGAAGAACAATTAGTTCGTAAGGACCACCATTGTATAACCATTCATCCACGGAAGCTGCTTCCCAGATGGGATAGAAGTGTAGACCAATGGCTGCAGAAGTAGGAATGATGGCACCGGATATAATGTTATTCCCATAAAGTAGGGAACCAGAAACGGGTTCACGAATACCATCAATATCTACAGGGGGAGCTGCAATGAAAGCAATGATGAATACAGAGGTTGCGGTTAACAGGGTAGGTATCATCAAAACTCCGAACCATCCAATGTATAGACGGTTTTCGGTGCTAGTGATCCAGTCGCAGAAGCGACCCCATAAGCTTGCGCTTTCGCGTCTTTCTAAAATTGCAGTCATGATATCACTTGGTTTTTGTAATAATTGTAAGTTTCCCAAGCAGATAAGCCTGTTGTTGTGGAGTATAGCACAACCTATCTATGCATGTCAACCTATTATGGCTTAAACTTACGATTTTAAACAATTAATTTTGATTTAGCAGAAACCCAATGCTATTATTCCTGGTTTTACAACTTTTTTTTTTTTTAAGGACCAGCAAAAATTTATTAGATTATCAATCAGATAAGTTTATTAGAACCTAACTCAGACGAATCGTATAATTAAACTATCCTTCAATAGGCTTTGATAAGAACAATTGTTATAATTTTGATAAATAAGCAAAATTTTCAATTAAATTGTCGTGGGTTGCCCGGGACTCGAACCCGGAACTCGTCGGATGGAAGTGGATACTTGTATCTCCTACTAGGAAGAACAGTAAGTATCTCTTCCCAAACCGTGCTTGCTCCTTTCGAGGCACACGGCTCTCCCTATGTATCTATCTCAAATGGAAACTTAGTATTTTCATACTAACCTATTGGCTATTTAGAGTTATCATGTACTTAATCAATTAAAGGATTGGTTTGACTAACATCCAAGTACCAAAATCTCTTATTATGCAAATACTCTCCAGAACGAATCGGATAAGGCTTTACTGATAAATATCTAAGGTTGAGCCTTGAAATGAATCTCTTCCAAACTGCACGTGTTGTGCTTTTATGTTTGCAAGCCAGAGTTTTAGCGCACGAGAATCGAAGTATGTATCTTATTCTGTACAAACCGTCCAACTCCAATGATCCGCTATAATAGAGGAATAGCTTTTTCCATAAACGGTTGAACCTATTTGTAATATCGGTATCCGTTGAAGTAGCCCATGCTGATCGGCTGATAGGGAATCCGGAATTGTTGCAAAAACCTTCCCTTGCTAGGAATTGAATTAAAAGGGAAGTTTGGATTCTGGGGCAAAATACTCTGAAAGTTATATGCGTAGTGGGTACACTATCCATTATTTTGACTTTAGCTTCAACGATTTCATATATAGAACCTAAAGTGTAACCTATAAAATAAAAGGAATGTCTGTAGGATTTTCTTATACGAATCCTTTGGGGTTGAAACCAATAATGGTGATTATACTGCCATAATTTGATAATATAATGTATCCATTTCCTTGTTAAGCAATTGCTTCCCTCAGGTGCTAGAATATAAGTATTCCCATATCTCACGAAATGAATGCAAGTATTCTTGCTTGGAAGAGTTATTGGTGGTAGTACACAGGATAATCTTCTAACACGTTCCACCCTGTGATAAGAATGAATTTGATCAACCAGGGGTATACAAGGAATTGATCGCAATTGAGAAAACCTTTTCCCTATAAGAACTAATAAATCTTCGAACTCATAAAGATAGTGGTTCCATAAAATAATGAACAATCTCTTCGTTTTTACGCGAGAAGGAAGCGGATGAGTGTTTGAAAAAATGGGATCCTGAAGATTATGAAAGATTGATCTCAGTAGATGCAGGAAAGGAGCATCTTTGATCCGTCGACGAAGAAGTCGGATAAGATTCTCTGGATGAAGAGAATAAGGGATTTTCAAATCCAATACAAGGTTAGAATGTAAGCACTTATTCTCCATGAAGATAAGAATCGAGTGAAGGGTTCGGACACAGTTCCATCCACTCAGACTTTTTGATGAGATATTTGAGTTACTCGAGAGAGCAATTTTCAAAACCACTGCCATACTTTCGTAGAGATATCGATCTGTATGCAGATGATCCAGATCGCGGTTTTGAATAATTGTCCGGATAAATATTCGTCGACGCATCCTACTAATTGATCGTTTTACTGCTAATAGGCTGTACTCTCCAAATCTATTAAGATGGTCCATTGATTTCGGGCTCGATTCTTCGGAGGAACTATTACGTGCAAATGCGTAAAGATCATCGTGGAAAAGTAGGGGATATAAAAAGTATCTCTGCCCTGAAAACTTGCTTCTTCCTATTAATAAACCACCAATTCCATCTGATATTCCATTCGTTATTCTCGTAAGAGTAACCTCCTTAGTTAGGTTTTGGGATATTACATAGTGCAATCTATTTTAAGATCGACCGGATGGTTTTTTTGCAAGGTGATAAATAATCGTATGGATTCCGTACGTGAATTAATCCAAGTAACTATCAACCAAACAATTCCATAAGTATCTTCTAAGAATTGATTGCTCTCCTGACTCGTGTGAAACAAAAGTTTCATTCCACTGAATCAGCACACTAGTCAATTTGACACATTCTTTTTCAAGTATTCAGGACTCAATTTGGATAGTAGTGCCCCATACGAAGGGACAAACTTTACCCAGATTAGCTACAATTAGCTTCTAACCACTAATCATCAGGGTGAGTTCGTAGTGGTGAACCTATGCTATGAACAGAATCTCGTTCTTCTAGTTTTATCCATGATTCGGGCTATACAGCCCTATCCATTAACTCTTCGGACTCAGAATAGGAATCTTGAAATCAAATATGATTTTTTTTTGATTTACCCATCCTCAATCCATCCTGTTCTTGTAATCTATAATTAGATAAATTCTGTGATTAATTCACCAGATCTAATACTATCAAAAATCGAATGGATATGAACGACATGCTATAGTTTCCCTTTGCAAGGATTAGTCGTGGTTCCGCAAATCTTGCCAATGATACGGATGAATTTATGTCTCATCCAAATGTGCAAAATCCCTTAGTCGCACTTAAAAGCCGAGTACTCTACCATTGAGTTAGCAACCCATATAATGAGGAGTCTAAATGTGAAAGAATTCGGATGGATCAAGATCCAAAAATTAAAAAATATCTGAACTTTTAATTACTCAAGCCTTAATAGTAAAATCTCTGGCAGTATCTCGATCGAAAGATTCTGAGATTATAAAAACTACCTATTATTTTATCAAGATGATATAACTTTGTCAATCCTTAAGCACAAGTCTACAAGCAACCTATTGATGTGGAGGGATAAGCTCCTCGGATATACCGATAGCCTATTCAATCCCTCCATCACTCAGTATTGAATTAATCGAGTATATAAAACCTACTTATTTTCACTGTATATTTTAATAAATAATATAATGTTTCTTCCTACTAGGAAACGAAAGAGATTTAATAGATACTTCTTTCCATCAAAAATATTAATTAAAGGGTATAAGTAAACCGTATGAATATATATTAGAAAAAGAAAGATGGGATAGTGAAGAAGCAGTTGCAAAGAACCATAAACTGAATTCATTGGATTATCCTAAAGTTTACTCTGGATTTGTGGGGG
>Contig06+1225
TTTTCACTGTATATTTTAATAAATAATATAATGTTTCTTCCTACTAGGAAACGAAAGAGATTTAATAGATACTTCTTTCCATCAAAAATATTAATTAAAGGGTATAAGTAAACCGTATGAATATATATTAGAAAAAGAAAGATGGGATAGTGAAGAAGCAGTTGCAAAGAACCATAAACTGAATTCATTGGATTATCCTAAAGTTTACTCTGGATTTGTGGGGGTTTTGTTTGCAACTTGTTGGGTTGATAAAAGTGCATGTTTGGGTAATCTGT
>Contig07+2151
TCACTTTTGCTACTAGGCTGGACTAAATGGCCAAAGAATAAATACCGTAAAATGCGCGTACGTAGCGCTAATGAGGGAGGCTCTCTAAAAAGAAATCCCTTGCTGGGGGCCAATCCCCGGGCCCCTACCCCAACAAGTGACTAAAGCCCCTGTTCAAGATCGAGAAAAAGTGTTTTCGAAGCCCTTCGAATGTAAGCGGAGCAGTGCCTCCCGGTACCACCAGTGTGGTTCGTGTGTCTGTATGAAATATATGACAGGGTGGCAGGTATCTATCTCCCTTGGTGCTACGAATCGATCCCGTGGCCAACAAGGATTCGAGGTAAGAATGTTGTGTGAGGTGAGTTCCTTGAGTAAGATGTTTGGGCTGGAACCCGCCCTCTTGGGTGAGGGCTTCTTCACAACAGCAGGGGCAATCATTGATTGATAGAGGTAGTTGCTTGGGTTGGGTCTGGGATGTGCGTGCGTTCTCGAAGCCCGGGGTAAGCTCATGTAGGTAATGCGGATCAGCAGGGTCAGGGAAGCGCCGAAGGCGCCGACGGATGGCCGAGAAGGCGCGCCACCCTGTCCGTAGCGTAGGGCTTTCAAGCGAAGGGGGGCTAGGGCGACCCTGGGGTTTATGTCTTCATGGAGGTCGATGAGCAATCTACCACCAGACCCAAGTGTGCGGGTATGTATCTATCACGAAAGAAGAATTTACTGTGACTCATAAGTCAAGTGGGAAGAAGCTCAGTTGTTCCTGGAACAAGGTGTAATTTATGAAGCGCAATCAGCCTAGTTCCACCTGCCGTTGGGTGGGCGCTCGATTGGGTAAGGTGCGTGAAGAAGGTGGTTGGGTGGCTAAGTGTGATCCTTATGGGGTAGCGACTTCTGTGAGGTGGTAGGGGTTCTGAGGTCCAAGCACGAGGAAGTCTAAGCGAAGGGGGTCTGTCCGAAGCGGCGGGCAGCGGGTTCCGGCGGCCGGGGTCTGAAGCAGTAGGGGTGACCATATATGCACATTCCCCGTAGTGGGATAAGCACGAAGCCGGTCAAGTGCTTCTGTCAAAATGAGTCTGGTGCAAGAAGTGGTCGAAAAAGGGGTAACAGTGTGTCAGTTTTAAGGCTACACGTGCATTAAGCAGGTGTACGTCCCCATCCCCCTTTGAAAGTCTGATGGCGGCAGCTGGTAATTCAGGCCGAAGAGACATGGCGCCCGAGGGCCAAATTTCTATCTGGGAGGTGGAGGTGGATTCGTGTTTGATTCTCTTGCCTCCCCGCAGGAACCTGAGGAAATCCCTAGTATGATTGGCTGCCGGAATTGATTATCTATCAGATAAATGGAATGGCAGTGTAAAAAAGCGGGAAGCGTTTGGAAACGATGATGCCAGCCAGCTGAGGTGGCATGCTGGGTGGTGGAGACTGGGCTTCTTCCTCTGTTCCCTAGTAGCGCTCCCAATAAGGTTATTGAAGCTATTCCGGATAAAGTTACTTTGAGGGCCTGGGCAGCGCTACGCGCTGCCCGGCCTCCGCACCCCCTGCCCCAATGACTAAAATTAGAGCCTGTAAATTCAGGTGTGCTTCACTTCAAGTCCTGGACTATTAATTAGCTAATTAATTAACAGTAATTGCAGCCCCCTGGAATAAGTGCTTTAGCTAGGGCTGGAGCGTAGCGACGGATTCCTATTTGAAGGGGAGCTTTATTTAAGGAGCGAAGCGGAGAAGCGAGCCCAGCGATCTTCCTGCTTAGTTCATCTAAATAATCCAGCGAACTTCCATGAAGCTAGGATAATGCTTTAGCAGCTGAACTAGCTATGGCATATTCAATATCCCAGGGGTGAATGGGCTAAAGAATAGCTAAGGCAAGCGAGCGGGGCGTCAGCAGGGGGTGTATTTTCAGAAGCATGGTCTGTAGCAGAGGACTCCCTTAGGCAGCGAAGCCGAGCAGGTGAGGGTAGAGCTTTCACTCGAAGAAGCGGTGGCAGCGAGCCTGGCGAGCGATGATTGCAGGATTGCAGGCTGGATGGCTCTTGAGTCACATTCTCTTGAGGCTATCAGTCTTAGGTGAGTTAGGGGGCTTCAAGTGAGCGGCTGGTTCTAATGATTCAATGGCTGATTCCGCCTGCCTGCATCCTCAATTCCTCCCTGCCACCCGACCCCTTTATACCCGTCCGCGCATTCTTCCTTTTCCGATTCACTGTAACAAGCCATTCTTTCACTTGCTTCTTGCTTTGAAAGCTGTCCTCTTAGTTTCGAACTAGTCTGAGAAGAATTTCCTATTCTATCACTAGGTCCTCGGGCAAAGTGAAAGGCCGGGGCTAACCAAGGAAGGGTGGGGCCCCTTCAAAAATTACAGGGGCAACCGAAGGATCGGAAAAGGCTACTTCGGTACTTGGATCGTGTACATCCCACCTCAACCTGAATAGAGAAGCTACTACTCGGTACCTGGATCGCCCGGGTACTCTGGTGAAGCGCTACGCGCCTTCCATCTCATCTATATACCTTTTTACGTGTTTTGGTGGCACTTCAGCTGCCAAGTCAAGCTTTCCAGCAGGCGAGACAGATGCCGATTCTACCTCTGCCAACTCCCTCTCTATAGCAGGATTTTCTCCATCAATGGCAGCTCGATTGCCACGTGAAAGCTCTGAGTCAAGCCAGCAAGAAAGTCCGCTTTTAGAAGGGTTTAATCATCCTAAGCTACCTCACCGCACTAAGTCCAGTCTATGGGCAGGCCTGCCCTTAGCCCAAAGATAGAGACAGGGCTAATGCTTCGGTCGTACTAGATTATGACCCGAGGCTTACCGCCTCCCTTTAGAGAGAGAAGGCCGCTCAAGCAGAATCCGAATCCGACTTTCGCTAAACAAGAGCTCTTTACTGCTAAGCTGATCACAACTTCACATTCAACAACAGCGCCCGCTGTTGAACGCTTTTCTCGGGTTCCTAGCCCAAAGGTTCTAGGGTTCGAGAGAGAATTCCTACTATAAGAAGGGAAGAAGGTAATCAAATCGGTAGAATGCTGCTTTCCGTACTATCGGTTGTTCACATTCAAGCATGAGTTAGTTCAGAGTCTAAAGGGAAATCAGAGAAAAGGCAGGTTAGTCAACAATCATGACCATGGGAACATTTGTTCGCTTTGACTGCCGCCTAGTTATTGCATCCGGCCGGGGCCGAGGAAGGCCTGCCGTCCATACGGTGTTCGCTGTAGCCTTCCCGTGCGAACTAATGGTAGGCTCTCCTGAGTTTTCGATGGAGTCGAGCCTCAATCTCCAAATCCTGCCGACAACCGCGGAGAGGATCTAAGGACCCCGGGTGATTCGTTTACAACTCCGATTGTAGGGATCCGCTTAATCTCTGATTGTCGTAAAGAACAGTAGGTTATCTGCGCGCCTGCACCGCCCGGCCGACACTGCAGAATGGCAATTAACGTTCGGCCCGCTAGGCTAGCCCAATTGGATTTTTCGCCAGAATTTCATTCCCCTTCGGCCTAGCCACTGCATAATGGTTTTAACTTTTTCGTAAGCACTGCCTTCACTCGCCACTCGATTGAGCCTGAGTTCGACGCAACGATGCACATCGACGCCCTTTTGCCCTTTCTTTTTTTTCAACTTTGGCCAACGCGGGGCGGGCAGCGAACCAATTTGCTAAAGCAAACCAACGGAAAAGTCTCTTACTTCCCTACGTGCCTAACGCGCGGGCGGATCACCTTCTCGTCTTTTCATTCGCGCTACGCGCTGCCGCTGGGCGCCCACCCTGCCCTCAAACTGGCGGGGCATTCTATCAATCAATGTGAATAAGCACTTGAAGCTATTGAGTCTTCCTCTTATTCCAGTGAGCATAGGCTTTCCCGCGTTCCCTTCACAAGTCTAACACCGGTCCCCCCGGCTCACTCAAAGGGCTTTCTCCTTTTAAGCTCGGAGGGCGCAAACCCGGCTGGAAGAGTGACTTGTGTTGGCGATAGGCTGTAGCCCAAAAGTGTCGAAGGTAAAATTCTGTGGTACGAATACGAGTCATTCGATAAGGATTTCATATATCCTTAAAAGAGCTCAATTTGTGTTTCTCGAAATTCAAGGTCGGTCACGAGCATGAGTCTGCTCAATACCAAGATCTCCCCAGAGGGGGTTTACCCACTCAATCGAATTCGTAAGGTGGGCCCCCGAGCCGGGTCCGCAAGGACACTCAATCACCCGGGGGCCCCCCGAAGGGGGGCTTGGCTTCAGGGTGGCGCGCCTTCGGCCACCCGGGGGGCTTGGCTTCAGGGTGGCGCGCCTTCGGCCACCCGGGGGGGCTGGCTTCAGGGTGGCGCGCCTTCGGCCACCCGGGGGGGCTGGCGGTGTCCCGTAGGACACCCTGCCCCTGAACTGATCGTGAACAGGGCGGGCATTCTGAAAAAACAAGTAAATAGTAGATTGATCGAGAGCACTAGTCTTTCGCGTAGCTGGGGCGGAGCAGAACCCGGGGAAGACCGCAAAGCGGCAGCTAGCTAGGCGCCACCCGAGAGGCTAGGTAGGCCTTGGCAGGGCTGGTGGCTTTGGCTGCCTTACTACGGTTCGGTGGCCAGAACTTCCGAGGCTGCCGCGCTGGCCGGCCCAGCCGACCGCGTTGGACGCTCGTGGACGAGGTGAAACCCGAGAATAATATTCCGGGGGCCCTTACGCTGCGCTAAGGTCCTAGAGGTACTGCCAAGCGCCGATCTGGTAGTGGGCCCGGCACCTTCTGGCGCCGATAGAAGAACTGCGCTGCGTGCGGAAAGGATGGAAGGTCAGGGTGAAAGGCCCCCTCGAAAAAGCGTGCGTGGTGCGCGGACGAATCACCAAAAGTCCTCGTGGTCCATGGAGCGTTCCATCGGCTCAGGTTCCTGCTTCACCCACCTGCCGGGCCCTAGCCCGGGAGTCTTCCCCCCTCTCCTCCCATAGCCCTCTTCCTCTTTCGCTTTCGCGAAAGCGTGCGGATTCAAGCACGGAAGGACCTAGCCCCACAGCCGATTCTTCCTATCTGGAGATAGGGATTCGTCCTATTCGCGCACCGCGTGACAGGTGCATAAGCTAGGCGGCAGGCGCGAACTGGGGTTTGGGGAGTAAGGTGCTACAGGGGCAGCAGCAGAAAGCAGGCCCGGTTTTGATAATGATTATTTTGATCAGGTCGGCCGCAGGCGCAGGCAGGGCACAGGCGCCGGATGGGGAAGGCGCGGCAGCAGCAGGGGCTGCCGGTTGTGAAGGGCACCCGTACTATAGTGCCTAGCTTTCCAGCCCCTCTGATAGCTCAGGGACGGGGGAGAGGACGCACGAAAAGAGGTCTCAACACTCTTTTTCTCGGAGCCCCGCCTTTGGTTAGTTGCTCTCCCCTTTCCGGCTGTATCAATCAGTAGCGGCAGTAATTCGGATTCAGATCATAGCCCGGAAAGCCGGTTGAGACAGGAGAGAGCGAGGCAATCTAACGATTGTTGACAGAAGGGAAATGCAATACTTTCCTCGGGTAGGGAAGCAGATGAAACAGGAAAGCTACTTTGCTGCAAAAAACCAACCCGATGAAACCCTAGTAAATGGGCGGTCCCACCGCCGCCATTTCGACATACCCTTCTTGAAGGCCTTAATCCAGGTGGTATATGCGTAGTTAAAGCCCACTACTCCATGAGGAAGACAATGGCTAGGCACAGTCGTCCTGCGATAGCGTATCCTGGCACTAGGTTCCTTCGAGCAAGCGAGCAGGAGGGCATTCTCTTTTAGATTGATGGGAAGGCTTAGGCCGGACTCGAACCGCTGACTCTCTCGGTGAGGCACTCTACCGACTGAGCTAATTGCCCCCATTGCTACTTGAGCTAATCAACTTTGGAAAGGCCCACCACCACCCACTTTATGATGCTTAGGCCCCACCACTGGCAGGCCTCACCCCCTCCCCACTTCCGAAGTGGGGCCCGTACTGCGAAGCGCGGAGCGAACTAACATCTATCTACTGTTTTTTCCTTGCCTTTGCCCCCCACTTCAGAAGTTCACTTCAAAGGCAGAATTGCGTATAGAATCTAGTTTTTGGTATGCCACTCGTGTGGTGGGGGGCCGGGAGCGTAGGCGCGCGCCACACGCACAGGCAGGTGGCGTAGGAAAGCACGTAGCGCTCCTTTTGTGCCCTCCTCTATCCTTTGTTGGAAGCGCCCTCACCCCTAGCTTCAGTGGCAGGACCCACCCCCTACGGAGAGCACTCTCTCGTGAGTGCCCGCCTCGATTTTGATAACCTTTGCTTCCTAGGAAGTAGAGGCAACAAAGTCAGATACCGGATCGATACAAAAACCCAAAAGGGGCTAAAGACGCAGTGCCCGGCGTGCCAGTGTAGACGCAGTGCTGCCTACTTGGTTCTTAAGTAGGTTACTACAACGTGATACTTAGAGAGTACTCCGAAGGCGAAGCGCTTTAAGTGCGCTCCGTGCTTCCCTAGGTAGCCGTAGCTATCCCTAAGGCTATGGGAACTCGACCAATCCCACATGCACCCTGCCCCCATGCCTAGATTCTGTCGTAAGAAAAAATCCAATCTTTCAACCGGGGTCACTCGACCACTTCCCTTGTAGCTTACTGGTGCGAGCCGGCTTAGAGAAAGTTCGATCGTCCCATCTGTACGAGGTGGGTGAGGCGGGACCCTTCATGAAGGGGCGCAAAGCGCCAGGCCAGTCAACGAGAAAAAACAACTTCACTCTCGTTTTCTGTCTCCGAGTCTTGGTTCAGTTCGTTCCTCTCTCGCTAGCGGTGCCGCTTTCCTTAATGGCTACCCGCTTTCGAGTGAACTGAACTCTTGGACTGGCTGAAAGGGAAAAGGGTGTGAAACGCTTCACTCGTTTACGAAACCGCACTCTCTTGCTTGAATGAATCGACGTGTGTGGATGCCATTCAGGATTCTTCCATCTATATTTAGAACTACTGGATCAACTACTCCGGCTTTTAGCCTTTGGAACCCCGTTCAAACTCTCTCCCATACTGCTTCGAACTCTTCTGTCCATCCCATCTAAAACCCGGCACTTCAGTGAGCCGCTGCTGCCTTTCTTTAAACAGCGGCAGATAACGTCTAAGACCGTCTCTTCTTTTCCACATCCTCATTCCGACCGGATACTTTTTCTTCTAATGCTACGGAACCAGCGAAACCAATCAATCAATTAATGTGTAGGAACCGCCCCTCATCGAACTGAACTGAACGTCTAACCTTCTCGTATTTGAAGACCCTGGTGAGTCGAGGGTCCAGTTCAATCAGGCGGTAAATCACAGGTTTAGTTTTCGATCCCCCTGAGGCACGGGCCTAGGTGGCCTCTCCGATTTTGTTTTGTTCTCCCCGCCCGTTGATTTTCCGTTTCATCCACGCCGCCTCCTCTCTGACCATATAGAAACCCTTTCGAGGCTGGTACTATATCGCGTTTCTCTCCCTCCCAGGAGAAAGAGGGCCAGGCTAGCGGCTACCCGGCGGGCAGGGTGGCCTTGCCGGCCACGCGGGCAGCCCCCCCAACAAACGGGGGGCTGCCCAGCCCCCAGTTCGATATCGTTGGTGTCGCCCGCGTGAGCGCAGAGCGCAACCCTCTCGCCTATCTATCGAGTGTTTTCGCTTCGCTCCCGTTTACGATGATGCAGCTGCTGCGTATGCAGTTGGGTCCGCTGCCGCCAGCTGTAGTAGCTACTGCGGATTCAACGGTGGCAGCCAGCGTAGAGTTTTCTTTGAAGTGCAACCGTGAAAACTCGTAGATAGATATGCCTTTGATCTTGTGTGCGCCTCCACGCGCTACGTGCTTTCACTTTAGAAGTGACCCCCCGGCCAGGGCGGGAAGCAATAGTTCCCGGGGGGGCCGCTAGGCTAAGGCCTAACCTTTCACAAACAACTTTGTTGGTTGAAAGGGTTGGTTGATGGTGTGGGTCGGATCTGCCGGGCTACTTTCACAAACCACTCCCATGAATCTTTAAAACTCCATCAGAAACCACACAGAGAAATGAAATTTTTTAAAGCTAGAGCCACGGAACAACTATCTACTGTCTTAGAAAGAAGAATGACCAACTATTACACTAAATTGCAGGTAGATGAGATTGGTCGAGTGGTATCAGTTGGAGATGGAATTGCACGTGTTTATGGATTGAACAAGATTCAAGCCGGGGAAATGGTAGAATTTGCCAGCGGTGTGAAAGGAATGGCTTTGAATCCTGAGAATGAGAATGTAGGGATTGTGATATCTGGTAGTGATACTGCCATTAAAGAGGGTGATATGGTCAAGCGCACTGGATCTATTGTGGATGTTCCTGTAGGAAAGGCCATGTTAGGTCGTGTGGTTGATGCGTTAGGGGTACCTATTGATGGAAAAGGTGCTTTAGGTGCGGTAGAAAGAAAACGTGTAGAAGTGAAAGCACCCGGTATTATTGCACGTAAATCCGTCCACGAACCTATGCAAACTGGTTTAAAAGCCGTGGATAGCCTGGTTCCTATAGGTCGTGGTCAACGAGAACTGATAATCGGAGATCGACAAACAGGAAAGACTGCTATAGCTATTGATACCATATTAAACCAGAAACAAATCAACGCACTTGGCACCTCCGATAGTGAAAGATTGTTTTGTGTGTACGTAGCAATTGGACAGAAACGTTCAACTGTGGCACAATTGGTTAAGATTCTTTCAGAAGCCGATGCTTTGGAATATTCCATTATTGTGGCAGCCACGGCTTCGGATCCTGCTCCTCTGCAATTCCTGGCACCTTATTCTGGTTGTGCTATGGGAGAATACTTTCGAGATCATGGAATGCACGGATTAATCATATACGACGATCTTAGCAAGCAGTCGGTGGCGTATCGGCAAATGTCGTTATTGCTACGTCGACCACCAGGTCGTGAGGCTTTCCCTGGGGATGTCTTTTATTTACATTCCCGTTTATTAGAGAGAGCCGCTAAACGATCAGACCAGACTGGTGCGGGTAGCTTGACCGCTTTGCCCGTCATTGAAACACAAGCTGGAGACGTATCCGCTTATATCCCTACCAATGTAATTTCCATCACAGACGGACAAATTTTCTTGGAAACTGAATTATTTTACCGCGGAATTCGTCCCGCGATTAACGTGGGGTTATCTGTTAGTCGCGTGGGATCTGCAGCCCAACTTAAGCCTATGAAAGCACTGTGTGGCACCTTAAAACTGGATCTGGCACAATATCGTGAAGTGGCGGCTTTTGCTCAATTTGGCTCTGACCTGGATCCAGCAACTCAGTATTTGCTCCATCGTGGCGCTAGGCTGACTGAAGTTCTTAAACAACCATAATATTCACCACTACCGATTGAGAAGCAAATGGTGGTAATATTTGCGGCGGTAAGAGGCTATTTGGATCAACTACCTATCGAGAAGATAAGGGAATATGAGCAACAGTTGTTGCAACAGCTGGATCCGAACTTACTGAGTACATTGAAGCAACTGCAACAGCCGTTATCCCCGCCGGTGGAACAACAGATGGCAAACCTCTGTCAAAGGATTGCTCAGAGTCTTTTGACTCTCTCTTTCTTCACTGGGCCAACAACACAAAAACGAGTGGGATAACCCCCAATCCCGAGGATGACACCCACAGTAGAGTCGAAAAGATTGAGGGGGGGAATATAGAAAAGGCCCTATACTATCTTGTTAACAAGCAAACAGGTTGCTGAAGGAACAACATATGGTAAGTAGCGGAGCACCACTGAGAGGAAAAGCACGTAATCCATCGATAGAGAAAGACGAAGGGCCTCGAGCCCTTCAACAACAAATCACGTATATAGACGATTCGTTGCCCTACCTCTAGGGGGAGTTCACAGCCTGTCAGTCAGTGTCCTAACCGTCAATATACTTCCCCGCAGGGTATTAGTCTCCGCCCACTGTTTGATGAGCTAGCGGAGGGGAGGAAAGGCTTGAAGGCAGAGGCAGGTAGGTGGGAAGTGGGCCTCCGGCACCCTTTATCCTCTCATGCGTCCTTCGGCACTGCTTCAAGACGGGCCGCGCTATCGCAGGGGAGAAAACTTTACTTAATAGCTCAACTCCCACTTTAGCTAGTTATTCAGCCTATATAGGTTTTTTGCTACGCCAAGGAAGGGAGGATTCTTTTCTCTAGGGTACAGGGAAACTAGCGTTTCCCGTACGGGCCCCCCCATTATATCTTGGGGAACTGCACTTTTGCCGGGCTGCCGGGTGTCCCTACGGGACAGCCTGCCCGACCTTACTTTCTTACTTAAAGGCCGGGCTATCGCAGGGGGAGAAGACTTCTCCACTTTTGTAGGGCTTTCCATAATAGGTAATTCCAGACAACCGTATCGTATCTATATAAGATGCTACCTATGCTGGTGGTGCTACTGATCTGGTGCGCTTCCCAACGTCAATGATGGAATTGCTTGTCAGTCTCATAGTGGAATACAACGTCACCCACCTACCCATACGAGTGAGAGAAGCCGTACCTGACCGTACCGGAACCTATCCGAACCATCTCGAGCGGTAGTCGGCCGTATGACACGAGATAAGTGTCCAGCCCCATACCATCTCGAGCCTAGATATTCGTTGTGGGACAACAGGTCCTTAGCATTGACAAAGAGACTTACTTTGAAGTGGAAAGACAGATATTGAGTACGTTCGAGAATCGCCTATAGGGGTGGGTCAAATAGTTGAAGGAGCGCTGAGAACTTTGCACAAACGAAAGATCAGTTTTTTTCAACGAGAGTAATATGATTAATAGAATTGATAGCGCCCCGTGGTTTAGGTAGCTCAGTCGGTTAGAGCAAAGGACTGAAAATCCTTGGGTCAGTGGTTCGAATCCACTTCTAAACACAAACACCATGAATGTAAGTAAGCTTCTCGTTCGAAGGAGTAGGTTCGATATCAGAATATTCTATGGGGCGTGAAGTGCCGAGAGCGAAGATGCGATAGTTTGCTCTGCCGCTAGCTTTAAAGTGGGTAGTGCTCTGAGGTTCGATCAGGAACGGAAGATGCGATAACGGAAACTGAGCAGTAAAGGGAAGGTTTGAAGGAGGTTGCTAGTAGGAATGGGAGCTTGCACGCTTTGAAGGGCACAGTACTGAAGGAAGCGGGCTGCAATCAGACAGAATGGCTTGATTCACTGAAGGCAGGCGAAAGGACACAGGCGGAGTAAGAGCTGTCAGAGGATTCAACTTCCGTTGGGCACGGCTAGTGCTGCGTTCTTTACCTATAAGTAGCTCTCTCAGATCCATTCTGGACCAAGCCAGACATATTGGCCACCACTAAGTCCTCCATATAGTAGGTTGGAATAATTCTGATAGGTGGGATGAGTCCAGCGTTTCGTACTGGTGAGAACGAACACAGTACAAGGTGTCATCGCACTTAGAAAGGGGCTTGAAGTGGTGGCCCACGGAAGGAGGTGGGGCATTTCCCTATGTCCTTTGCTCCCGCCCCTTTATGAGGGAGAGACTAGCGTGAGGGTGCGCCGCCAGCCTAGGTAAGCGCGTTAGCGCTTCGCAGCACCGAAAAGAAAGAAAAAGACCGCTCGAACTGCTCGAAGCAGAGCCAAACTTCTATCGTAGTGTTCTTGAAAGAAACGACTTTCTCGGGTGGGGCTCTTTCCCTTAGTGGTGAACTGCCCTCTATCCAGAGTAGAAACTTTCTCGTTAATGACCTTTCAGAACCGCAGCTTGACGAGACGCAATGGGCACTCTCAAAACTACAGCCTTACTCATTCAAGCTACAGAGCGTGCATACGGTCTCAGATAATCCTAATAACCCATGATCAGTGAAGTCAAGATAGAATCTAACTCACTAGCATAATTCCTGTGGTTCGGGGGCTGGAGAGTGAAGTAGTGACATAGTCTGGAAATAGAGATTAAGAGACAAGGTCCTAAAGGAATACTCCTAGTCCTACGATAGCATGAACTTACTGCCTCACTACATATTCCCTATCCCATACGGGATCACTCTCCAGCCCTACTTTAGAATTACCTCATCAGGCACTAGAGTCATAACCTGTACCAGTACATCCATAGCGATACAATACCGTGCGGGTAGGAGAATATAGTATCAATGAAGCTAGATTAATTCCTTGCTGGTCCTGGTGTAGTGAATTGGGATTAGCTACGAATTTTCCCTTCGCAGCTCTCCTTATTCCCTCTTTCCAGCTTTGGGCTTAGCCCGAGAACCAAACATCGACACAGAGGCCGTTAGTCTCTGGAAGCGCGTAGCACAAAAAAACACAGGCCGAGTTAGCCTTAGCTCAGGTCATGGAATTGGGGAAGCCTAGGAATCGGTCCGGCTGAATTGGTAACACAAGTTCATAGCATCTTTCCTATTGGGGTACTAATGTTAGGGCGCCACGGGGGATAGATTGAAAGTGGGAGACGGAGTGACGCTACGCTAGTTACGACACGACGGATACCTACCAGAAGGAAAGTTACGTTAGGTTGGCTGGAAACGTTAACGAATACCTGTATGGCATCTTTAGTGTTGTTGATTACCCGTGAATACCAACTCATACAAACATTCTCACCGTATACTCTGGGGTTCCACTAGTGTTCCCAGCCAACCCATAAAAACAATTCCCGATTCATTATTTGAGACTCCAAGAAATACCGTCTACGAGTACCTTGTTAATGCTCAATGATTTCATCTGGGATTAGCGAAGCTTCTATTTGGTCTGCGGGGCCTTTACAATCCCTGTATGCCCGGCAGGGCTGGTCATTGAGGAGCTGAGCCAGCATAAGGTAAATGCCCCAAGGTATAGGAAGGCTTTGGTTCTCTTGGCACAGCACAGCAGAGAAAAATCTCTATTGGGCTCTATGATGGAACAATCTGAAGGGCTAAGGTGAGTTCACATGATAAGGTCAATATCGCTGATTCGGATTTCTTCTTTGGTCTAGCGGAGGACCCACTCAATCGAATTCGTAAGGTGGGCCCCCGAGCCGGGTCCGCTCAATCACCCGTTAGGGGGGCATAGCCCCCCGAGCCGGGTCCGCAAGGACACTCAATCACCCGTTAGGGGGATTGAGGGGGGCTTGGCTTCAGGGTGGCGCGCCTTCGGCCACCCGGGGGGCTGGCGGGTGGCCTTCGGCCTGGCGGTCCCACTCAATCGACGTGAGGAGATTGAGGCATTTCTCTCTCTAACGGAACTGACAACACACCTGAGCTGCACCTTCGTAGCGATACGCGAAGGAGCTATCTTTGTAGCTCATGCGATGTCTGCTTTTTTAAGTCCTTGTGGCAAATCGTCTGCTGCTCATTAGTAGTACGTAGCTAGCCCGGGTTCATTAGCAATGTGTCCAGTCCCCCATGCTTTGAGTGCCAAAAAAATTCATTCTAGAAGTCCGCCTCACGGTATGGTGCTAGCTCGGATTGGCAATACGTTGATGGGCTGGATGCAGGCTAGGCCTCATACTAACCAACCGATGATCTGTTACCTCTCTCTGGCTAACCGATCAACAACCCGGCTCAATCGAACCAGCTGGCTGGGTGGTACTTCTCCTTCCACGACCTCGAGGCAGCTAGTTCGATTATGGCTAGATTGCATTGGCCTGTTCAGAGCTATCTCCAGTAACGCCTGCCGGGAAGTTCTATCTACCCGGTGGAATGAGAATAACTTTCCTTAGACGGTATTGGCTGGATTTTATGCCAGAAAGACCTAGAGTGGATCGGCCTATCAAATCAAACGTGTCATTGGTCATCAACCCCTCTCCAAACAAGGCTGGACGTTCATTTCATTCTTGCCCAGGGAGAACTCGGAACCGAAACCTAAGCCTAACAAACGAGACTGATTGGATTGGATAACAGAAGTAGTTGTATCATCCACTGGTAGCTGTTAGAGGTCACTGTCTAGCCAAATCCGCCTCTAACCATTAACTACAACCAGCCCTGCTGGCGGATGCACCCTATTCCAGTTCGGTAGGGACCTTTACTTACTTCTCGACCTTCCTAACTAGACTAGAAGGAGCAAATCACTAAGGCTGATTGATAAAGGGCGCGCCCACTCAATGGCTTACTCGCACTCACCTTGGCTCGGTTGATTGATCCATGTCAGAAAAATGAGAAGAACGGCAGCTAGCCTGACACACTACTGACCTTGTCCTTTTTCCCTCATAGGTCAGAGTTATTAATGTATCCCCCTCTTCAAGGTGCCATAATGACTATGAACAGTTGCTCCTTCAGTAGCTAAATATGGCTTGGCTGATCGAATCGTAAAGGCCCTATATATTGACTATTGAAGCCCCCCATCGTGTGAATCGGGTAAGTTAAAGGTGCGATAAGAATTGTTTCTCCCGGCCAGCTGGGATATACTAAACCTAATTCACAGATTTCTTTCTCTTCCGGTCCTCCATGGGTGGGTGGAGAGAGAAGCTAGCTTTCTTCCTTGGGTGAGGGAAAAGTTTCTCTACTAGCGCTTTGCCGTGGAGGAAAGACAGCAGGCGCCAGCGCACAAAGTTCGAGACAACTTCAGTCGGCGGAAGAGAAGGGGCCGGCAGAAGCTGCTGGCAAACTAGTACATTCAAATAGTATTTGGTGGAAAGCGACACCTACACCTTAGCGGAATAGATTCGGATCCCAATGAATGTATCACTTTGTAGGTGGTGGTGGGGCTGCGCGCCACTTGCTGGGGTAGGGGCACGGGGGGCGGGGCGCTAGAAGGAATTGATGGACTGCTGTGATAATACGGGCTCTTAATCACACCAAAAGGTCCGGCAGTCTTCGTTGGCGTCCCCTTCGCTCCCCCTTAAATTCACTCGGCTTTGGCTCTTTCGCAATCAAGGCAGGGAATGCAAACAAGGTCGATGGCAGCAAGGCTAGCCACCAACCTTATCCGGTCAATCCCAACCTCCCTTCTTCCCGGCATGCCTGCTTGCGAACCAAAAAAAACGCTCGCTACCTCTGCGCTCAGTTGCCTTCGGCAAAGAAACTTCTTCACACCATCTCGGCATCCTAGCTCTGGTCCCGATACAGCTCCGGTCCCAATACGAAATCACCTCTCTCCACTAAGATGGTTTTTCCTATTGCTTTCAAACCATCCCTTCCCCCATTTGTACGCGCTTCCCGTTCCAACGTGTTTTTGCACCCCGCCATCTGAATAAGGTTCACAGCAAGCAGTACGGCGCAACAGAGGAGCTCGTTCAGTATCGTCTTTGTTTGTGAATATCAATGGACTTTGCAAAATAGGAGAACTCCCAGAGTTGCACCCGCACCCGAACATAATTCCCTTGAAGGGAAGGGAAGGCGCCGGGTTTAGTCCATCACTTTGAGGTTGACCCCCCTTGCCGGCCAATCCTAATCAGGACTTTACCCCGGCAAGTGCCACGTACGGGGGTAGGCTACCGTATTGAAGGCGGTTGATAACTAAATCCCGAGCAACTTGCTTGAAGGGTCCACCGTATTGTGCGGTTGGTTGGTGCCGCTACTGCCTGCTCTCCGTGTTCATGGCGTAATGGAGTGCATAACCACAATCGAACGACAAGGACAGGTAGTCCGACTACTGAATTGTTCCGGGATTACAGGTGTTCCGACTGGTTGGTGGCTGTCACTAGCAAGGGCCGGACGGATAGAGGTGCTCGATGCGCATAGTCATCCCAGGTCCACTTGGCTCAATATGGTAGTTACGATGGCATGCACGCATCAATAGAATACCACGTACTCTCATCCATCAGCCTCCCTCCGAAAGTACTGAAAACCCCGCCTCGGCGGGAGACTGAGATACGCATATCCCCTAGTCTCATACCAAGGATTCTCATGACAGTAGACTCCCTGTGCCTCGCGACGAAGAAGGAGACTGTGTACGGTGCAGCGTGATACTAGACCTGGAATGTAGGGGCAGGATATCCTATGTAACAAGGGCGAGGTCGGGCCCACATAAAGAGGCAGCTATCCTGTAGATTCATTTGCCTTGTGTCGAAACACGTGATTCATTCTCCTCTTCGCAAGCGAGCTTGTGAAGTAAATGAATGAATCTTTATATATACGTGTATTTAATATGGGGTTGGTTTTTGTCGTGCAAGTGGCCTAGCCTCGCTCAGAACGACCTAGCAAAGTGGCTTTGTTCCAGGCAACAGACAAGCTGGCCTAACCACGAAGTGGCTCTAGGGCACAGGAAGAACAGGAGGCGGGCCGGAAGTAAGAACCCAAAAGAAAACGCAGCAGTCATCACTTAGCCGCCACACGAGACAGCATAGTAATAGAGAGATCAGTCAGCCTGACAGGCGATGAGAGAGGACAGTGGCCTTTAGCTCACTGTCTTGGCAGAATAGCTTACTTGGCGTCTCATACAGGCCGGAATGGCAGGTAGGTGTCAAGGATGCAGAGTAATGGATGTCCTCAGTAAGACTCCCAACAAGAGCAGCAAGTCATTATACGAGGCTGCGGGCTGCCTCTGTCGTGCTGTCGGATGGCTTCGGGTTCGATACCAAAAGAGATGGGGCAGCTCATCGACCTTTGAACTCATGACTATGCACAAAAGTGACGTGAGCAATGCACTGCTAGGCCACATCAGATACTCGATGTTGTGGCCCACCTGGCATCACTAACCACTCTTACCACTTCGGAGTTGGTTTGGCACCTACCATTTCTTTCTTCTGACTGGTTGGGCCGGGAAAAGAAACCTGTGTGGTCCCGGGCAGTAATAAACACTCTACTAAGTTCTGCTCTGGGCACGGTAAAGCGCTACGCACCATGCAATTGGGTGCGGGATGCTTTTTCGCCCTTGCATGGGGTGGGGCGATGTAAGGGTGACGCGCTCTACTCGCCATGTGGGGCGTTGCGTCATGCAATTGATTGGTGGGGTGGGTGTGCGCTCTACATTCTGCCATGTGGGGCGAGGATGCGGGTAGGCAGGGTATAGTGCAGCGCTTTCTTCGAAAGTAACTAAGTGTTAGCCACTTCATACTTCGCTACGCGCCTCGCCCCCCGGCAAGTTCTTCTACTCCTCTACTACGGCGCGTAGGCAATTTTGTGCCGTAGCGCCACCGGTACCTATCGGCAAGGTGTAGCGCTACGCAAGATTCTGAAGGGCGAGAAAGCGCTACGCGCCACTACAGTGCCCCACCCCAGCAAGTGGTCTTTTCGGGATAATTCCTGAATCAGGCCACCACCACTTATAGAGGGGGGAGGGGGCGTTTTCTCTCGAGCCCGTAGCGCTACTTCTTCTTCTCGTCCCCACCGCAACCTATTATTCCTATCGCACACTTTAAAGGAAAGTGCGGCCCGTAGGCTGAGTGAGCCAAGCGTTCTGAGACACGATCCACCCCCCACCCAGTCCGTGAAATAGTACGCGAGCCTGAAATGGTCAGCCTGCTCACCAAGATTATCACTCAAACTCGAGTTCGGGAAGGCCAACCGTGAATGGACGAGGCCGAGGCTGGCCCTTTAGGCCAGCCCGGGCCCCACCCCTTCGGTGTCCCACTCTTACCGCTACTTACGAACATCTACCTTCACAATCTCGATCCGGCCATGGAGAATGAAAGGGAAGCCAAAAAGCCGATAACATACTTATCGGCGTAAAACAAGAGGGAAACCTATTAAAACTCTGGCAGCTCACTGGTCACTTCCGTAGCAACCTGGAAGCTCTAGTAGCTCACTCGACACTCCGGTGCCACTCAACTCGATGTGGAATTGAGTAAGTAGAAGAATCTCTGCCTGCAACTCCTGGCTTCCGTGGCACTCGGCTCTACTAAATGAGGTAGAACTTCCACCAGGTTTTTTTTAGGTAGGGAAACGAATTGTAGAATCTCCATAACCTACTATTCTCATCCACGCCCTCATAGGCCAATCCCGAGTTAAAGGTTTTATTGCCTGGACGAATGAAAGATAAAACAACAGCTGAAGCCTTTAGATCGATATGTCGGTAGTGAGGGAGTCTTGTTCCTTAACCAGGAATCGCTACCTCGGCTTTTCAAGCCTCCATTAATACCGACGGGTTAGGACTTATCCTGCGGGGTATAGGCCCTGAGATTGATGGTACGAGAGTGATACGGTACTAGCTAGTGCAGTTGTAAGCCTCAATTGGTAGTGAATGTTCCTAGGAGGGCTCTCAACATAAGGGCTATCATCGGCACTCTGGGGTCGGCCCAGTTAACAGAGTTGGTACATCAATTACAGCTACAACCTATCGGTACATTCACTGGGATGGAGAACAGGAAATCGCTATTCACCTGTCAACTCATTCATCTGGAAGTAGAAGTGATGTCAGTGCCTAGGAATGGATGGTATGATAGCATGCATGCAACTAGATTAGTCGTTAATCCCTCTTGGATGGGGATAGTCATAGTGTGGCAGTAATCCGTAAACTCCGCCAGTGAATATGGTATAACGATTGACCTTACCACAGCTCTTGCTCTACCCCACTAGGACATACGGCATACTTTGGGAGAATTAGCATGCCATTGGAATAAAGGTTAACCTTCATTCACTCCCCAAACTCATAATCCATATCTCTAACCCTAGGAACTGAGACAAGACCTTGTTGTTTATCCCACCCTGGACTTTACACATGGATTTACCCCGGAAGTACATGGCGGAAAGGCCGCTACCTTCGGTGAGTACGGGGTGGGTTGCAAGAGATCAATTGTGGCCGACCTCATTCAGCTATACCTCGTGATTGGGCTATGGACTTACGGAGGACGTTAACACGGCAGGGCAGGGGGCTCACGCTACGCGCCAACCCCCGCCGGGCAGCGCGTAGCGCTTTGAGCCCAGGCCCTCCGAGTGAACCTAGTGCAGCTTGATGGAATAGCGATTAAACTGGCTCAAGGCTTACTCCAGCCAAGATCGAGTCGCTGCCGGGGATCGTTTCTGGAATTAGAATTCGATTAGAAAAAGGCCGAATCAATGAGTGGGTAACCGACTTTTAGACAGAGTGTGGTATGGAGGACTTATTGATGTTACTCCACACTCACTGCAAGCAGCAAATCACTGCTGTCAGCCTACCCGTGATTGCACTATGGAAGCAGGTCCGTCGTCTTGATGCTCATCCAGGATGCTGCAAATCAAGTAGGGGCAGAACCCAAAGACTGGAGTAAGCACAGGGCGAAACTTCACTCTGCCATCGAGCGAGGACCCCGCTGGCCGGAAGTTGTTACAGTTAAGCTTACGGAAGCTAGTGAGCTCAACACTTCCATTCAGGGTGGCCGAAGGCGCGCCACCCTGAAGCCAAGCCCCCCTTCGGGGGGCCCACGGGTGATTGAGTGTCCTTTCGGACGGTGTCCCGTAGGGACACCTAGGCCCCCCCCTAACGGGGGGGCCTGACCCGGCACGGGGGGCTTGGCCTCAAGCTCCCGGCTCGGTCGCTCGAGTGTCTTAACGGACGCCTCAACTCCCTATCGGTCGTTTGAGTGGGTAAACCCCCTGCTTCTGGTGTTTGAACGTGTAGCAGTGTGAGCGATTGACTACTTTAGATGGATTCATCGCCTGCCATCGCCATTGTAGTGCGTAGTGCTATGTGTGAACACTCCCCCGTGAACCCGGGGTATCAGCAATAGCGGATTGCCGGTCATTGAACCGGTGCCTTGAACCGCTGTGAACCTGCTTACACCAGATCACGCTATCAATCGATGATTCACAGTTCGCCATCCAATGCCTGTTTCCAGGCCGTTCTGCCGTTTTATCTGCTACGCTGCTAAGTGGTTCACGCGATGCGGAGATACCGTCACATAGACAGTTATGTCCAAGCGTGCTTGCTTGACATGCTGCTACATTGCCGGTTCAAACCGATCCAGATGTCGCTATTTACGAGGTGCTCTCGTGAGCCACTGACCTGGGGCCTATCTGACGTGGAGCCGGTTATCGCTTATAACAGTCTCTCTGCTCTAGTCCCTACTCATTGATCCTTCGATAGCAATAAGTCACTATTAGTGATTCACTTTATCCTACGACTGAGATAAGACTAGAGGTCAGAAGGGGCATCGCTGAAGCCGATAGCAAGCCTACTCCTATTAGTTACTAGTTAGTGATGAACTGAAGGGTACCAGTCAGGCGACCCTAAGTACGTAACCAGATCACTCAGATCTGTATCAATCGCATCGGTCAGTGCGCAGCAACAGCACCGTTTTTCCAAGTCTCACCGGCTCTCTGTTTCACTAACTTGAATTCTCTGATACATCCGGTTCAAACTGATCCAGATGTCATTGTGACCGATCTAGGCTGCTGCTATTTACGAGGTGCTCACCGAGCACTGGCCTGGGGCCTATGGGATGACGTGGTTTAGGCCGGCGCCTATTAGGTTCTAAACTAGGTTTATCCAGAGTGCTTGGTGCCTGGGTTGATTCGCGGTTACATGCGGCAGAATTGATCTTAGCTTCTGTAGCTGCGGCAGTACCTACTTATTGAAGAACTGGTGGTGAACGGTCAGTCCCAGCATCCGGTTTATCCGTCGCTTCACTGGAACCGGCTGTAGGCGGGTTTGGTGCTTGCTTAGATGGCCTATGCCGTAACCAGATCACTCAGAAAGCGTGCTTAATTCTGCCTACTCCTATTAGTCGGTTACATGTGCTTTCACCTAGATCTCTGCCATCCATTAGTTCTGCCCTCCGCTATCGCTTGGAGGCAAATCACATTATTAGCTGACCATGTTGCCACGGAGTCCGACTTAATCCACTAGTGCAGTTAGAAAAGAGATTCCAAGGCATGCATCCGAAAAGCCCGTCTACCCAGATTGTAGTAACCATCGCCAGGTACCGACCGAAATAAAGGGCAATAGCGAGCGCTGCTTGCAGTAGTTGATCATCCGGGTTGCATTCGCACATGGCAGTAAGAAAGCGCAGGCGCAGCAATTCGTACTTTCGTAGTGGGGCGAAGACAAGGATACTGAGCAAGGGGAGAGATGCTAGGATGCAGGAGTTGAGGCTGAAGGTGGCAAAGCACTGGCGGATGGGCTTGTAGAGAACATGGCTATTGCTATGGCTACGGTGCGGCCAATGCATAATGACAACAAGAGTATTCCGACTGAAAACTACTACGACATATGCCCTACAGACAATAAGAAAATCGATTGATTACTAGGTTCCATTACACCCTTCTGTGCATTTTGCTTGTTGAGGACCTTGGAACTCTAGACCAACCACCAACTACCTCCCTTCGGTCGGCCGGCTTAGTCGGCCGTAGGACTTTTACATGCTTTGGAATGGTTCCTTTCCTTCCCGTTGCGTTGCTGTTGCCGCAATTAAACCCTTTGTAATTTCACGCGGATGGGAAAGCGCGGGAGCGGAACGATTCGCAGCGATCTGCTTGAATGAGCGGGGGAGGGCTGATGCAAATGCGATGCCGTCGTCTGCCGCGTCGCCGGAAGTACGGTCCGGCGGTACTCCGGTAATGAATATGCAAAGGCTTTGATCCGCCCAGGGAAGTGCACGCCCAGCTCAGACCCGAGTCGCCACGACTGCATATGCCTTCATCAATCTCCACCACTTGAATGTGGAGAACAATGAGTCAACGAGACACTCAATATGCGTGCAAATGGACGGGAATGCGAATACACGTAGATAAGCAGATAAACTAGGAGGCCCCGAACCCTTGGCTCACTTAGAAAGGCACTGTAGCTCGTCCAGCTTCACCTCTTCTGGCAACAACCAATACCTCCAGTCCGATTTTCTCCAATATCCCATTGTTCCAGCATGTTTACTCCGGGATGGAAGACCGGCAGATCACGTCCACTATGAGGTAACACGGTATTGGGTTTTGATTGTCTCGAGAATTTCATTGCCAGTCGTTGTGAAGGCCTTTATTAATCGATTATGTCAGCTAGCGGGGGGTAGCCCGCGACGCAATAAGCGAGGGCCACCCTGAAGCCGGGCATGTCTTGACGCTGCTGCCTTTGCGCCATCCCCACCGCTAGCGACGGTAGTCGAAGCGTTCGGACAACGTTTCGGGCAGTCTGCGCAGCTCAGTAATGCACGTACCAATCGGCTGCGGACGGCGGCAAAAGCAACAGTGAGACGCCTATGAGCGGGCATATCATAACCCTTCGGCCCGGATCCGTTGAGGCATTTAGGATGATCCTACACGGGCCTCCGGCTGCGAGGCCGGTTTTCACGTTACGTTGCGCCGCACTTCATTTCTCACTGCTCAGCACCTCCCATTGGCTGAATCGAAGTAGCAACTTGAGTCATCTCTATCAGTTCGGAAACCGCGCATTTCTCTGGATCATCATAGCGCACCTCCGCATATCCACTTGGGGGAGGATCTTTTCGCGGTGAATGGCCCTCGGACCCGTAATCAATTGATATACGTCAGGAATCATCTTTAGGCCATGCGTATCCCACACCTCTCATTCCCACCGGCCGGCCAACAGAGATATACTTGTTATCAGACCTACAAGAGTAATTTCATCTACACTAATTCGAACACGGATGCTCATCTACACGTGGACCACTCTGAGTCTCTTTCTCTAAGAAGGGTAGTCAACTCCGCGTCGATCGGGGGTTCGGAACGGTTTCGAAGACAAAAAAGTCCCAGTGCATAAATTGCTTCCTTTGCTGCTCGAAACCCACATATCCGTTTGAGAATTGATGGAATAATAGCAAATTCTTTGGGTGGGCCAGGCCCCCCCGATAGGGGGGCCGGCGGGTGGCCTTCGGCGCGCCACCCTGCCCGTTATAGATTGAAGAGCCCCATTGGGTCTCTCCGGTACAAATGGCTATTTGTCCATTCGAGGTTAGCAGGTAAGAGTTGGAACGTGGCAAAGCGTGGTGCAGCAGCAACGCCGGACTGGGCGAAGATCCAGTGACATCTCGCTGCCCGCGGGTAGCGAGTCAATGGACTTTATGGGCAAAGGCCTCGTTGTGTTGTCAGGCACCGAATTGCCTCTCCGCCGCTGCGTGAAGCTGACTACCCGCTAGTGACGAGCTACGCGTCCTCACCAGTCTCAGAGACCAACCGCCAGGCAAGACTCGGTGGATTCGACCCACGTCACGAATACGAGTTTCTTTAATGTACTCGCTTCAAGCGTTGCATTCAAAACCAGCTTTGATATAGAAGCAGCTAATGAGTAATAGCAGCAGCTTAGTTCGCACATCGAGATCAAATGACCTTATTTCATCAAGAAAACTCATATGGGCGTCTAACAAGAATGTACGAGATTAGAAACCCGCCCGCCGTTCGTTAAGACAGAGCCCTTTCTTCTCCCGGTCGGACGGCGCGGCCTGTCCACGGCGCAATAACGAAGCGAAGCGCTGGAATAATACGTAGTCTGATAAGCCGTATAAGCCGTCGAGAAATAGTCCATTTACACGGATGAGAAACTGACGCATTCCCACTGGTCGCCTTCGCTCTGTATACTGGTTATCCCGTATGCCTTGCACAGCTCCTCGCTAGCTCCAAAAGGTTGTTTGATAGGCATAAAGAAATCAAGTTGGTAGCTAAGCCGGACAACACTGTCTCTTCGTGCAAGTCTGCACCCAAAGCGTACATGGAAGCACCGGCAATGAAATGGGATCAACAGATGGAAAAGGGATTTAGCGCGGTCTGCTGCGCTTGTTTTTTGCGTCTCTGCAGCTGCTGCTATGATGCTGGCTGGACCCAGCCTTGAACTGTTCGTGCCCTGCCGCCTAGGGCTGTTGCCGAGCCCGGGCGATAGGTAATAAGGGCGAGGATGCAGCTGAAAAAACCCGTTAGTCTACCAGTAGTCTGGCAGCGGCAACGCAATAGTAGCAGTTGCATCCGCTGCCCAGAAATAGGCAAATCCGTATCGGTTCATCCACGTTTTTTCGCGTTTCCACGACGTGTATCAACTTCTCCGATGCCCGGGGTATTACGTTGTAAGCGATCACTTCGCCCCGGCGCAGGCGGAGATCAACGTGCACTATGTTGCCGAATCTGGCCCGGTATGAGAGGCGTCTAGTGGCAGTCATGCAATTGCAATGAATACCAATAGCAGACTTACTATTGTGAATGGCAAAAGTGATGGCCGTTCTTAGCTTGCCACCATGGGGCTCTTATCGTATTGACTGGTAGGAGAAATACTGCAGATCCGGAGAAATTGCCAGCTCACGACCGGAATCGAACCGACTGGAATGCTCCTATTGAGGAGCCACGTAAGCTGCCTCTGCGAGTTGCCACTGCCGAGGCATTTAAAGCACCTAACTGTCTCTCCCCGCCGGGATGGACGTACGGGATAGAAATGCCAGCACCGGTATGGATATATCCGCAGGGACGTATCACTAAGACATATTCACATGGACGGATGGTTGTGAACCTTCTCCGAATAGTGACGCTTATCCTCATCGGTTGCCGAAACGGAGCGATCATCGAGTATGCCGGCCAGTTCGTATCCAGTAAGACATAGTCGAATTGCTTGTTTTTCGCTGAAAGAACTAGCCCGCTGCACAAACTGCCCTGAACGAGCATTAAGTCATTTCCTACGTATTTACTTCCAGTATTCCCGCCCTCGCCCGGCAGCCCTGTCGCAGGTGCCTTCGGCCGTCTTTGCCGGATCCAAAGGGACGGCTGTAGTAACCACGCACGTATGTTTTACTCTCTTTCATACTCTCTCTGATCGCCTTTTATGAAGTTGCGCTGGGAGCTAGTGTTTGCTGCATAAGGACTGCTTCATGGATTTACTCAGAAATGTTTGATGCTTCCCGTTCTTTGGCGACCGCGGACTCACTGGATGACTTGTCGGACACTACTGCTTGGACGCTGCATATGTTTTGCCGTGAGACAGAGCTAGCTCACGTAGTAACCTGCCTGCCCCGTTCGAACACTATGGCATAGACTGGGAGGAGCCGGCAGCCGCTCGCCCGCTAGTCCCGATCGTGTTTCCGGCACAGAGGCAAGGCGAACTGCCGGCTGCGGCTGGCCTCGGCCAAGGCTCTCCCGCGCTTGCCCGCAAGGGCAGGGTGGCCGTAGGCCACCCGCGGGCAGCCCCCGGGGGGCTGCCCTGCCCTGGAAAGGCGACATGCCCTGCTGCGCATGCGCGGCAAGAAGGTGCGTACGTGCGAACACGGGAATGAGCGGCCCGGGGACGGCCTATGTGCCGCTAGGGTAGCAAGTACCGCCAGCCATGATCCCGATAACTCATTCACTGGAACCGGTGAACCGCGCATCCTAGCTTGCCGGGTGCGTGAGGCGGAGAGCCCTACGTACCCTAGCTGTTCGGCACTGAACCGCGATGAGCTGGCCGCTGCGGTGTTGGGTTGCGCGTTGCTTAAACGGTATTTGCATGGTCAGAGTAATGGGGTAGGCGTGTTATTAGCCGCTGCCTAGCGCGAAAAGCGGTGAGTCGGTCTAGTCCCATATGTGCTGTGCGGGAGTGCTCTGGCCCGGCTCGGCAGCCCGCGCTGCTTTGCTGCCCTTCCCCGGGGATACTCGAGTGTTCGGTTTGGGTGGTTCCGTTGTTGTGGTGAGCGATCCGTACGCGCGGCTGCCAGAAGTGAAGTGAAAACTAAGGCGGCTATGGGGCTTTGCCGCTAGTGGAGTAAAGACTAAGGCGCTTTTAGGCGAAAGAGAAGGGGTTTGCCGGGCGAAGCTGCTGGCAAACTAGTACATTCGAATAGGCTTGCCTACGAAAGCGACACCGCTTAGCGAAATAGAGTCATTGGGATCCGTCTGCTGGACATATGGTAGTGACCCCCCCACTAACCGTAATCCCAAGTTGGTGAGCCGTGCAATAGGCAACTACCCCGCTCGGTTCGGAGAGCACTTGATGACGCCATTCGAGTGGGCGGCTGCATTGCAATACAGGCAATAGACCTTGCGACAGGAAAGGCCCGGTGAACTTCGACCCGGTGTTTGCCAGTAGCTTGGTTCATACCCATCCCATTTCGCATATGCTCGAGGACCCGTAGCCGCTCTTGATCTACGCGCTATTCACTCACTCCCACTCTTTTCACGCTAGGTTACTGGGGCTGCGCGCCACTTGTTGGGGTAGGGGCTTTAGTCACTTGTTGGGGTAGGGGTCCCCAACAAGGAGACAATTCCATTTAATCGCCTTTAGGACGGCCCCGCACTCATCGACCAATTTCTGGTTCGCATGACCGCCCAGCCAATAAAGCAGCTATCAAAGTCATGCCCGTCAATTGAGTAGGCGATTCCCCCCGGCCGGTCGTTTTACTCCGCCTTAAAGTGTGGACTTTCGCACCATTTATGCTCGTGCTAGTGCCTTTCCCGAACCCAATCATTATTTTCTTGCCAGCTCTAACTGCTTGCATCCCACTTCCCACCGGTGTTATTGGTAAACCCGCCCAAATGGGATCGCATACTCGGTCACCTGATGCTTAGGAGGGTCTCACTCCAGCACTCGCCCCAACTCACGTAGCCATTACGGTGATAGCTGGTGCTTCCACGACAGTGAGGCGCTCCCCTCTATTTGAATGCTTACTCGAGGCTTTAATTGCTATTACCTCCGTGGGAGTTATGACGTTACCCTCCTAGCATTGGAATATTGTAAAACGACTTAAAGAGGGTCGTGGTTTATCCAATTCGTAGTTAATCGGGCTATATGACCCCATAAGTGGCATTCTCAACCATTTAGCCAGCGTCTTTCATCCAATGAATGTGCGTTTTTTCCAAAGGGGTTCAGTTACTCACGCGATGCCGGACGAATAGGATACGCTACGGATGGGAGGGCCAGGCCCCCCCGCGCCGGGGGGGCCTAGGGTGTCCCGTAGGGACAGCCTGCCCGTTACTCCGTTACTTTCTACGCATGCCATGATGCCCATAGGGCCAAGCCCCCCCCGATAGGGGGGCCGGCGGGTGGCCTTCGGCCACCCAGCCCGATCGGATCCCTTTTTCCAATTGGATTTTACCTCAAAGATGCGGTTTCAGAGCTTGCTCACGCCAAGCATACCATCAGTGGCTTGCCGAAAGGCTAGGAAGTGCTCCCGTCTTTTCCATTCTCCACCATCCCTTGCGTCTACCTTCTTTAACACTTCTAACACTGACTAATCCATGCAGGTAAAATAGTTTATGATGCCATGATACACCCATTCCTATGGCCATCCCATTAATCCTTCTCGCCTTCGGAAGTACTTTCGCGGGCCTCGACCTGTCAGCTTGTAAGCCAATCTTGTGACAAAGCGGCTGTCGCTCACTCAGCAGCGTGATCTAGGCAAGGCGAACAATCATTGAAGACTGGATGCGGGCGAACCGCCAATGGCCGAGATGTTCAGTTGACTCCCTTCTCTCCTACTCCGGTCTGGCAACCCCCGAGCTACAGGCAAGCAAGAAAGGGAGAGGGCCTTCCATGAATGAACATAAGCAAAGCTGCCTAAGGACATCCAGTGCTGGTTCCGCGGCGTGGTGGGCATTATAAAGGGTTACTACAAGTTGTGTCGATTTTCTCAACTGGTTTTGCACGGCAACATTCAATGGACCATGGACGGACCGCCACCGCATGAAAAAGCGAGATCGATCCTGCGCCTACAGGCCGCCATAATTACCCGATACTCGGGACTGAAAGACCCTGGCAGGGTTCCTTATTACGGCCTAGAGCCACAAGCCCTACAGGGACAGGATTCTTCTTTCAGCAGAGCCCTGAGCTAGAGATATGCAAACCCAGAGACTTAGGATTCTAGCAATTCATGAATAGAGGCATGAGTGAGTAAGTCACGGTGTTCCGCCAGGCAGTTAGGCGAGGCCTCAAAGGTCTAGATGGCAAAGCCTTGCCCTCCCAGCGGGCCATCGCAGATAATAAGAAGTGCGGAGATCAGGTCGTGACAAACTATGCGGCTGGATCCCGCGCATAGACGGCATTAGTAAATGATTGCACGCGGACAAATACCGAACGCGCCGCAGCACAAATCGATGAAACAGGAATGAGGGTAAAAGCCGAGGACCCGGCGACCCCGGACACTCCAACTCGGCCGGTTTCATTCGAATGGGTAGTATTCGCGTACGGCAATCGGCCACGGCCACGCCAAAGACACGTCACGAATTCCGCCAGATAAACTCTTATTGGGTTTAAGAGGAGCCGTATGAGGTCTGAGCTGTACGTACGGTCTTGAAGCCGAGTCTCTCCAATAGCAATGGGGCGGCTTAGGAAGCGATATGATGATCGGTTTAGGTATCAATTTCCGGGCTGGAACGAGATTCATGCTGAATCCGAGTTTGCTATTCCAACAATTATCAAATTACTTCTCATGTTGCTTAGTGCTTTAGGAGCCTTTACAGCGTATCGCGTAAATACTTCCATGAATGCCTCTTCTGTATGTAGTAGAACGAGCACTTTTGGTAATGGACTTTATTATAACGCCAATCGGTTTATCCAATGAGTTCATCGTGAGATCGTTTCCGCGTTTCGGATACGAAGTTCCATTCAAAACGTCAGATAAGAGTGTTATTGAGGCGGGCGCATACATCTGGAAAACCGGTTAAGTAAATGAGTGAAATCCAGACTGGATTTGTCTCTCACTATGCCTTTGTCATGTTGCCTGGACCAATTCTATCTGTGACCTTTTGTGGCATGTGGGATTTTCCATCTTGTCGGGCCGTTTGTAGTCCTTCTCCCTCGGTATGGATCGGGGCCTTAGGGGAAGGGGCGAACCCATCTCCGTGTTGCGGCTGAGGCATGATACGCGGCTACATAAGCTCCGAATGGTCTTCGTTACCCATCGACGATGACCTTAACGGGCCCCCATCGCGGTCTTAAATCGTTCTACGCTGCCGGCCTGGGAGATGACAAAGTCCTTCTCTCCGATTCAGTCTCTACCTGAATTACCAGAGTGTGAATAGCTTGCAGCGGTTGCGGCATGCCAAGCGAAGTAAATCTCTATTAATACTACGCATGGACTTCGCGCTAGCAGAGCTGGCAGAAGCTTATTCAAACGCTTCAGCACTCTAGCTGCAGTTTGGACCAAGGCCAACAGAACGTAAATTGATTGACTGTTACTACTCCATCTAACCATTTATGAGTCACAGCTTACCTTGATCTCGCTTATCCGTTACAGAATTTCCGGAGCTTTCCTAGCCGCTGCGCCATCAGCCGGTATTCCCTGTCCGAAAGCCGGTCATCCTAGTTTTATTCGTGTCACTATTTTGGCCTTTCATTGGGTTGTTTTAGGCCGGCGCGAATCCTACTTTCCCAGCTTCGCCTCATCATACGGGTAATGGGGTTCGCCACACACAGTGAGATTTCGGGCTCCGGATCCGTCTCAAATTCATACCTCTGAAATTACAATGCTCTTCGCTGCAGTTCTTCTGATCACCCATCAATTCCTCCACTCCTTTCTCGCTACTTCGATTTTGTCAGACGATGAGAAAGCAAGTAAACAACCGGGTCTGAAGCAGCATAGCCAGGAATAGAACGAGAGAGAGTGGTTTCGACAGCGGGCAGCAGAACGAGCAGCATGAGCTCCAGCAGCAATGCTGATGATGCCCTTGATCCCACCGACTGAGGAACTCGGTGATAAGGGCTACAGCCGAGTTGAACTGGAGGAATTAGACTCGGAAACCCTCCGTGTGGACGTCCATTATGTCTTTGATGGCCGTTATGCCATTGCCTTGATACTCGGATGTAGCCAGGAAGCCCCCTCTCGACCGCTTGTCCAATCCCATCAATTCTGTGGTCGAGCGCCCGCCGGCCGTCAAGCAGACCGGGAGTCCGGGCAAAGGCAGCAATACGGCTCGGTTGAGACTCGCTAGGGTCATGTGGGAATGCCATCACTAGGCCATGATCCACTCAGGAACCCGGCTATGGCCGCCATTCCGATGGGACCTGGCCTATAGCGATTGTGCGCCTTGTAAACAGGTGGTGAGAGCCAATGGCAGCACTTATTGTGCGCCTGCAGTGCCGCCCCGCGACACACAGCGAGATTCGAATGGGTGTCTTTCACCGGTCATCCCGCCTCATTACAATGTCTTGAAGTATATCGTCTAGTCGCATATCCCGGAACTGCCGTTGGGTCTGGCTCTCACGGCCGGCAGCTATTAGTACCCATGGCAATTGAACGACCCGCAAGGCCTAAGCCGAAGCCGCAGACGCTCCATACGCGGTCATATGCTGTCGGTTGCCTAAGTAATGCGAGGGAGGCCATCGCCAACGCCGTAGAGGCTGCCTGACAAGGCAATGGCGTGCGCTGGCTCGCGAATCCCACCGGTTTATGCTGCCCCGGCAATGGCAGCGTTGTTCTCTGCGTCGGTTGCTTCAACCGCCGATTGACGCGATGGGACATGCCCTATTCTCTCTTCTCATAGGCGGTTCACAAATTGTTCCTAGCCCCTATCCACCTCTATGAGATTAATCCTCCCTTCCTTTCTTTACATCTAGATGGCATTCTAGTGTGAATGCTAAGCAGTACCATGGTATTCATGTGCAATTAAGGAAAGCACTGGGAATGGCACCTATTGAAAGCACTTCTTGTTGCTCTGGTAAGCACTTCTAGCAATGAAAGAGCTGGGAATGGCGCCTCTTGCAAGCAATGAATGAAAAGGGAATTGCAAGCACCTCTTTCGAATGTTAGCAAGGAATTGCAAGGGAATGGTAAGTACTGGAGTGGCAAGCAAAGGAGTTATTGCTGTTCAAGGGGTACTATTTCTCGCACTGACTGTGAATGGCGAGTACTTCTAGCACCTATTGCAATGGCGAGCACCCCTGGCAATGGCCAGCGTCGCACCTATTTCGCTTTGACGCGCACTTCAAGCAATGGAAATGAATGGCACGTACTTCTCAGAATGGCTTTATCCGTGTTGCTAAGTATGAAAGGGTGAATCCACACCTTCTCTATCTGCAGTGGCGGGTGTTAGGCTATTTGGGTTGACGCTATGGCTTCATTCCGGTAATCTAGTCTAGCAATCTGGGTTCACCAGGAGAATAGTCCGGGTTCACCCTAGTTGCTATATGGTATAGTCCGGGAGAATGCGCAGGCTGGTGCAACCGGTATAATAGAGAACTCTCAACAGCAATTCCATGAAGCACTTTGTGCGGGATAGCCGTTGGAGCACATCGTTGGTAGCCCTGCCGTGGCTAGATCATTCGTGCTTAAAGCTCTGAGTAGCACGCATATCCCGGCAACTACTGTCCGATGATCACCCAATAACCAGCCATTGCGACGATGCCTGGAATGCAGCAGCTGCTAAGACTGGAGAACGGCTTCCACTCTAATGTCCCCCAAAGCCGTCTGCTTAGCAATCACCGGAGTGATGCCGCTGCAACGGTCCGATGGATGATGCCAATAGCAATGGTAGTCGGGAGGAGCTGATATGAGACGGGTGGACAAAGTGCCCAGCCTAATGGGCAAGGTTGCCAGCTGGATAATGGCCAGCTAAGCAATTATTTAAGGCTTCGCACTCCGGACTCCCCGGAGAGGGGACTCCGGACTGCTCCGCCCCTGCCGTTCTGCTCAAGAAAAAGCGCTAGACCCAGATAGACCCGAAACGCCCTGGCCGTTAAGGCCTATGTAGGCCTACGGACTGGCTACAGCCAAGGGCCCCGGAAACCTTCGGCTTCGCGCCTGCAAACAGCCCTGGGAGAAGGCCTTGCCCTCGCTCTATAGCCGGGGCTAGCTCGTAGGCCGGGGCTTGCCCTCTCCAGCTAGCTCGTAGGCTCTCGCTCTATAGCCGGGGCTCCGAGACTGGTCTACGGTGCCCGATACCGATTCAGTGCATCTGCATGGCTATCGGACAGACAGCTTCGCACTTCATCACACCAGCTGGCAGATGGACAGATACTGCTGCCGAGTTCACACGGGATATGTGAGTTGTACAGGAGCGCCCGGCATGCATACGGGGTAGATATCATTGCCTCTTCCGAGATGGGTTTGGCCCTATCAGGAGAGGCGACGGCAAGCCCTCCCGGGCGATCACAAAGGATGGTCACGGACCCCGCCGCACAGGCATTGACTTCCTAGAGACCATCAGCAGTGGAGGTGAGGTCTGCAGTGGTTGTCCAGGGTATCGCCATAATCAATCGATTTCACCATTGTCTGGAGGTTCACGTAGGTTGCTCAGTTCTGATTCCTGGTAGGTGGGTGTAACTACTTAGTAATGTAGAACTGACACCTGCATACCCACACCGGCACTGACCGCTACGAGCTATGTGATAGGCGCGTGGAGACAGACAGTTAGCTCAGCACAGGCGGAAACACACAGTAACCACTAACCATGCTTCACACACAGTCTTCATTGACACTTGCCGCCCGCTTTGCTTGATGCATCTTTGTTGATCCGCTATCACTTAGTCGCCTTTAATTTCCAACTTGTTTGACAATTACACTGACTGTTACGAATATCGAGAACAGCAGACCGCGGAGCCTGCATTTCCGCTCCGCTATCAACAAGGTTAATGGCTACGATAGAAGAGATTAAGATGCTCGACTTAATTCTATTTCAGGTCAGATAGGCTCTAGAGATAAAAGGCGGGCTAGGCCGAGGCTGGCCCTACAGGGCCCGGGCCCCACCCCTCTTTCCACAATCACAGGGGGTGGTAAAGCGCGTAGCGCACACGTGGAGTAAACGAATTCCACTCTGTCGCTTACTCCGAACCTCTAAAGGTCACTTACCCACTAGGCTACTGGGCGGGTATCTCTTCTACCCGTAGTACGGGAGCCCCGACCCCCAACAAGGCACGTAAAGTTTTACTTTGGGTGCCTCCCACCACCTTAGGAAGTGGAATCTTGCCTATGAAGTGCCTAGCGCGGAGCGCATAATAGTGAGCTGGGCTTGCCTGCCTTGAAGGGGAGCTATTTCTGGGCTATCCATCCGGCCCAAATCCACCGGTCTCACAGAGTACTAGTAAAGCCGCTCCTACGCAGTTCTCGTAACTCCAGGCTCTTTCCCCCGAACACTCTCTCTGCGCTCCTTGTCTTTCCTCGATGGAGTCCTAGTTTCATCTTGTTCAAGCGGGTGAGAAGTATGGGTTGCCCAAATCAACCTACCCACCTGAGCATGCAACTAAAGGAATTTCGTATGGTGGGTTTGCTTCCGCAAAAGGTCTGGGTGTCCCAGTTCATTCGGATTCGATCGGTGGATCATAAATAGCGTAGCCCCCGCACCGAACTCTAAGCGAGTGGCGGCAAAGGCTCCTACAAGAAATGCGCATCTCAGCGGCACTCGATCTCTTGGATGGGAAGAGCCCCGTTTCTTTCCCCCCTAACGAAAAAGACTTGCATTAGGCCTCCGGTCTTCTTTCATTTGATAGAGTCTTGTTGGTCATTTTCTGAACTCGATGTAGAGAGAGACTCGCTATATATGGAACCATATCGAGAGGCACGGCGTAATACCATACATAGTAAACAGCTATCGGCGGCTAGACTTCGAGCCCCCATGGTAATGAGTCACGGGGAGCTAGTTATATCACTTCTGCCCAACCACAGGTTGGACCATATGTCGGAACTTTTCTTTGTCCGACCTACCCCCGAATTGCAAACCGCCTCCTATCTCTCAATCTTTTAGAAAGCTCCGGTCTTTCGCATGGTCTCCTCGACAGCCAGCTCACCCACTATCTGGCGAGAACTGGTGCGAGGGGGTGCGATGCGCTTCGATCTCACTCCCGAAACCAGGGAGACTTTCGATGGAGCCCTCATCATCTTGTTCACCCCCGATTAATCAATCTCCGGCTAATAGTTCGTCCTGGTCCAGATAAAGATGAAGGAAGGATATGAAGAGCCGGAGTCGGTTTTCCGGAGCATCAACCACACCAAAGTCCAAAGTTTCTACTCCTAGTTTTTTGTACCCTGGATCGCCAATCCGAGATCCGCTACAGCCTATCTGAGAGACGCTTGACCGATCCGCCGCTTCAACCAGTTTTTCCGGTATCGAAATCGACGCTCCCGAACAAACCAAGCTACTCTTGTGCACTTCGCAACATCTATATACGTGATTCTGATGCTCGGTCAAGTACCATGATGCTCTAGAGGCCTAAGTCGAGGCCATAGAGTACTAGGTGCGATGGCGATAAAGGCCATAGTCGATGCGGTGGTTACCCTCGTCGAAGCGATAGATGCCTCATGATATAGGCCGTGAAGCGCTCATGCCAGGCGATAGCCGCTAATGATATGCGCGATATAGGCTGATGCCGCGTATGACGATGACGCACAAGGCTTCACCCGGCCTGAGCCAAGGCACCTTGGTGGTCGCGTTAGAGTACTAAGTCGAGGCAGTCAAGGCGTCTAGCTAATGGATAGGCTGGCGCGATAAAGCCTCATTAGATACTTGGTTGGCATCGTGATAGGTGGATTACCTTACCTCGCCCAATGGACAAAAACTAACGATGAAAGGGAGAAACATGGGCGGTGCCTAAGTTCTTATTCCTGGCCTCTGCGGGACACCCACGCGATCTTTCACTCCTCCTCCTGTAGAGGTAAGGCCCGTTGGAAGGGAATATGCGGCGTAGCCTCTGCGTTGATGTTTCAGAATGCAATTCTGTGGAATCGTTTTCCGCGGGCGCGTAGCGCTTCCCACGCCCTGTATCTTGTAAAGCTGGCTGGGGTCAAACCTATTAGATGCTGAGCCTAAACCAGCTCCAAGCGACTTCTCCCGGTGAAGGGCCAAGCCCCCCGTGCCGGGTCAGGCCCCCCCCCGTGCCGGGGGGGCCGAGTCCCTACGGGACACCGTTCGAAAGGACACTCAATCACCCGGGGGCCCCCCGAAGGGGGGCTTGGCTTCAGGGTGGCGCGCCTTCGGCCACCCGGGAATGAAATTACCGATAAAAGCTCCTTGGGAATTTTTTTGCACGTAAGAGATGTTAAAGGTGACGGGAGAAAGGCGCATGGCAGCTAGCGCGTAGCGCTCTGCAAACAGTTTGACCTGTATGGCCGGTTCGATGCCTTGGGTCGAAGGGGTTTATGTATCGGAAAAAAAACTAGTCGCTATGCATCGCACGGTCAGGCCCCCCCCCGAGCCGGGGGGGCCGACGGTGTCCCGTAGGGACACCCCGTCCGTTACATCCCAAAACCTTTACTTACACGTAGTAGTGCAACTACCCGGATTTCTACAACTATATCAGCCGTACCTATGCGAACGAGAATGATGGGTCTAACGAGACAAACATTGAGAAGGGTGGTCGTGACCCCAGAAAGGGAGTGGTTGAGCCTACGTTCCTTAATCTGATGGAGATTCCTCCGGTAGCTCTAGGACACAGCAGCTTCTTCAGGGCCCGCTTGATAGATTGACGGATGTTCCCTTGCCCTTAGAGACAGCTTTCCGTTAGAGGATTGTCGTTCCTCAGGTTAGCCTCTACCTTGGACTAGGTTAAGTGCCATGACAAGCCCTTTCATCAATCCTGTATACAGAACCAGCTTCATACAAATTACCCCCAGTAAAACGCTACGCGTTTTCCTAGGCTGGCCCCTGCCGGCCCTTAGAGAGGGTGAGCAAAGTCGCCCCTCTGCCCTTTGTGGAGGGCCCACAAAAAAAGCCCGCCTTCACCCGTGCCCTGTAGGGGAAGAAAGCGCCAATGGGTGGCCCAGGGCTGGCCCTTTGGGCCCGCCCCCGTAGAGATGTTTTCTATTTCCTTTCCTTTTCCTGACGTTACTATAGCCGTAGTCCTTTCAGTGCCAGTGATAGATGCAGTGCCTTTAGGTGTTACCGACTCGGTTCGTCTAAAGAAATTTCCTCACGAGTTCCAGATCTGGAGTTGCAGAGTGGGCTATTGCCTCTGAATATCAGGGCGTCTTCAAAGTTGTTTTCTGCGACTGGAGGAAGTGGAAATACTAACTAGAAATACCCTCCGTATATCCGAGTTGTGGGTTTAGCCGCTATCGAGACGGGACCACCATCGTACCCACCACAGCGTCCATGTTTACTTAGACGAAATGGCTTCGTAGTTGATCCTTAAAGTAGTCCATCTTCTCTCAAACCACAACCCTCAAACCCGAGCCATGGAACCAAGGCAAAGGAAAACGGAAACAACCCAAACCACTGCCAGTCCTGGGCCTGTGAACGATCAGTGAAGGTAATCTATCTTTATGGGCTGGGCAAAAAAAGTTCGTGTATCTTTTGATCGGGCCTCCCACCACAGGAGCTTCTGAAGCACTCGATTCTCACCGTCTACTTGATTTTGGAGTTTTCTTCGGAAAGGAAAGCACTATGGGGGGAAGTAATTATTTCCAGTTCGCTTGCACTGCGGCACCCCGCAGAAAGGAAAGCCCCGGGTGTGGGAGCGCGTAGCGCTCTTTCTTTGGTCGGAAAGAGAATGAACAGGGACAGCAGGCGGGAGTGGTAGGAAGAGATGTTGTCTCTGTAGCAAGCTCTCTCGGGCTAGGCTAGCAGTCGTTGGGTCTTTTGGTGGTATTGAGATCGACTCACTCTCTTGTAAACATCGCTGCTACCCGAGCGAAAGATTGTTTATCAACAAGGGCGGGGATTGACAGATGACTGACTTTAGTCTTTTCCATGACACCGTCTCTTTCACTTTCCATTGGAGGAACCCTAGCGCCATTAGCCCACGACGAGACAGAGAAAATTGTCTTTTTTACAGTGAGCAAAAGGAGACTCATTCTCTGGAAGGATATTTTGGGGCGTTATCAAAGAGTAGGATTCTGAAGGCTAGGAGGGTTCGCGGTGGTCCTTGTTCATTCCGGTCCGGAATTGTCTTGATTCAGTCCGATGAAAAGTTGGCCTGGTGGAAACGACAATTTCATTGCCTTCCTTCCCCAAAAGGTCTTTTGTACCACTCTGAAGGTCCACTCAGTTTCAGCCGAGATCAAGTCATGGCTAACATAGAGCAGTGGAAAGAAAGCATGGATGTTCCGTTCAACCTTCGCCAACTATTCATTGTACCGCTACACTTTGTCACAAAAGAGTGCCAGTACGGATTTAGCTAAGCTGGTCTTCTCCTCGAGTGGAATGCGAGCAAGAAGACTCGACGTTTTTTCTTCCAGGCTGCAGGTCTTCTGTCACTTCCGTTAGAGACTATTTATCCCTTTAGAGGAATGGAAGGCCAAGGAGACCGAAGAAGCTCCCAGTATCAAGTAGTGGGCGGTCCAAAAAGAATTAGTGAAATTGGCCGAAAGAATTCTCTCTTTTGGTAGTCGGCAAGCGGAAAGCATTAGATAGACTTGGTCAGGATCCCAGGCTGAGAAAGGAAGGCCTAAAGCCTAGTTCACGAAGTGGGAGAAGGTAAGCAAAGAGGAAGCAAGAGTTCATTCGGACTGGAGAGAAACACGTATATAGAAGTGAAGGCGTAGAAGCCCAGCTGTCGTCCCCACCCACTTTAGAGATGGTGGTGGTGGTGGCCGGCCGCCCCTTCTTCCCCTTCCATCATCTCCCTCTTCGGCTTATGGAGAAGTTTGCTCCGCTTCAGTTTCGCATCCATGGCGAAATGGATGAACAATAATGCTTATGCTTGTAGCTCAATTGGATAGAGCACCAAACTACGGATTTGGGGGTTGAGAGTTCGAATCTTTCCAAGCATGGGTTGAAAGGTACGGGCGCGTAGCTACGGATAAATGGATGCAGAAAACTAGCGTCGCGTCCTCCGGACCGCGCAGCCGCATACTCAGCCTTTTCTCTGCCACCGGGGCTACGCACTTCCCGTGAGAACTAGCTCCCTCCTCCCAGTAGGCAGGGCGGCGACGCCGCAAAAACGGGGGTCCAAGTACAAGTAAAGGTGTAGCGGTCCGCAGACTCATCCGGTAGGCTTAGTAGAAAGTGGTGTTCTTGTACTCCATAGGTGCCGAGTCGGTTCCTCCGAAGGTTCCTGTGTTCTGCCCAACTCCCTACCCTTGTTGGGGCTTGTTGGGGACCCAGCGATTATTCACTTTTGCTACTAGGCTGGACTAAATGGCCAAAGAATAAATACCGTTCTATTACGGAAAGAAGCGATTATTCACTTTTGCTACTAGGCTGGACTAAATGGCCAAAGAATAAATACCGTTCTATTACGGAAAGAAGCGATTATTCACTTTTGCTACTAGGCTGGACTAAATGGCCAAAGAATAAATACCGT
>Contig09+214283
[truncated: 351,360 more chars]
