# Supplementary material for: Organellar phylogenomics of Ophioglossaceae fern genera
Source: Front Plant Sci. 2024 Jan 15;14:1294716. doi: 10.3389/fpls.2023.1294716 (PMC10823028; doi:10.3389/fpls.2023.1294716)
Supplement: Supplementary file 2 [file DataSheet_2.zip › Supplementary file S1/mitogenome/gff/Cheiroglossa_Rothfels4834.gff]

##gff-version 3
##source-version geneious 2020.1.1
##sequence-region	Contig1	1	210898
Contig1	Geneious	tRNA	193642	193715	.	-	.	Name=trnD tRNA
Contig1	Geneious	tRNA	175985	176058	.	-	.	Name=trnD tRNA
Contig1	Geneious	tRNA	158328	158401	.	-	.	Name=trnD tRNA
Contig1	Geneious	tRNA	140671	140744	.	-	.	Name=trnD tRNA
Contig1	Geneious	tRNA	123014	123087	.	-	.	Name=trnD tRNA
Contig1	Geneious	tRNA	105357	105430	.	-	.	Name=trnD tRNA
Contig1	Geneious	tRNA	87700	87773	.	-	.	Name=trnD tRNA
Contig1	Geneious	tRNA	70043	70116	.	-	.	Name=trnD tRNA
Contig1	Geneious	tRNA	52386	52459	.	-	.	Name=trnD tRNA
Contig1	Geneious	tRNA	34729	34802	.	-	.	Name=trnD tRNA
Contig1	Geneious	tRNA	204420	204492	.	-	.	Name=trnM tRNA
Contig1	Geneious	tRNA	186763	186835	.	-	.	Name=trnM tRNA
Contig1	Geneious	tRNA	169106	169178	.	-	.	Name=trnM tRNA
Contig1	Geneious	tRNA	151449	151521	.	-	.	Name=trnM tRNA
Contig1	Geneious	tRNA	133792	133864	.	-	.	Name=trnM tRNA
Contig1	Geneious	tRNA	116135	116207	.	-	.	Name=trnM tRNA
Contig1	Geneious	tRNA	98478	98550	.	-	.	Name=trnM tRNA
Contig1	Geneious	tRNA	80821	80893	.	-	.	Name=trnM tRNA
Contig1	Geneious	tRNA	63164	63236	.	-	.	Name=trnM tRNA
Contig1	Geneious	tRNA	45507	45579	.	-	.	Name=trnM tRNA
Contig1	Geneious	tRNA	35223	35294	.	+	.	Name=trnN tRNA
Contig1	Geneious	tRNA	52880	52951	.	+	.	Name=trnN tRNA
Contig1	Geneious	tRNA	70537	70608	.	+	.	Name=trnN tRNA
Contig1	Geneious	tRNA	88194	88265	.	+	.	Name=trnN tRNA
Contig1	Geneious	tRNA	105851	105922	.	+	.	Name=trnN tRNA
Contig1	Geneious	tRNA	123508	123579	.	+	.	Name=trnN tRNA
Contig1	Geneious	tRNA	141165	141236	.	+	.	Name=trnN tRNA
Contig1	Geneious	tRNA	158822	158893	.	+	.	Name=trnN tRNA
Contig1	Geneious	tRNA	176479	176550	.	+	.	Name=trnN tRNA
Contig1	Geneious	tRNA	194136	194207	.	+	.	Name=trnN tRNA
Contig1	Geneious	CDS	3005	3415	.	-	0	Name=rpl16 CDS
Contig1	Geneious	CDS	201279	202913	.	-	0	Name=cox1 CDS
Contig1	Geneious	CDS	183622	185256	.	-	0	Name=cox1 CDS
Contig1	Geneious	CDS	165965	167599	.	-	0	Name=cox1 CDS
Contig1	Geneious	CDS	148308	149942	.	-	0	Name=cox1 CDS
Contig1	Geneious	CDS	130651	132285	.	-	0	Name=cox1 CDS
Contig1	Geneious	CDS	112994	114628	.	-	0	Name=cox1 CDS
Contig1	Geneious	CDS	95337	96971	.	-	0	Name=cox1 CDS
Contig1	Geneious	CDS	77680	79314	.	-	0	Name=cox1 CDS
Contig1	Geneious	CDS	60023	61657	.	-	0	Name=cox1 CDS
Contig1	Geneious	CDS	42366	44000	.	-	0	Name=cox1 CDS
Contig1	Geneious	CDS	10829	11248	.	-	0	Name=rpl2 CDS;ID=qZZmw4X/jVL4W/bVKEjtF98josU.1691035894389.29
Contig1	Geneious	CDS	9178	9843	.	-	0	Name=rpl2 CDS;ID=qZZmw4X/jVL4W/bVKEjtF98josU.1691035894389.29
Contig1	Geneious	CDS	8809	8882	.	-	0	Name=rps3 CDS;ID=qZZmw4X/jVL4W/bVKEjtF98josU.1691035894389.30
Contig1	Geneious	CDS	3432	4863	.	-	0	Name=rps3 CDS;ID=qZZmw4X/jVL4W/bVKEjtF98josU.1691035894389.30
Contig1	Geneious	CDS	27590	28243	.	-	0	Name=nad6 CDS
Contig1	Geneious	CDS	17318	17833	.	-	0	Name=atp8 CDS
Contig1	Geneious	CDS	8929	9174	.	-	0	Name=rps19 CDS
Contig1	Geneious	CDS	11730	12026	.	-	0	Name=rps10 CDS
Contig1	Geneious	exon	9178	9843	.	-	.	Name=rpl2 exon 2
Contig1	Geneious	exon	8809	8882	.	-	.	Name=rps3 exon 1
Contig1	Geneious	exon	3432	4863	.	-	.	Name=rps3 exon 2
Contig1	Geneious	exon	10829	11248	.	-	.	Name=rpl2 exon 1
Contig1	Geneious	gene	193642	193715	.	-	.	Name=trnD gene
Contig1	Geneious	gene	175985	176058	.	-	.	Name=trnD gene
Contig1	Geneious	gene	158328	158401	.	-	.	Name=trnD gene
Contig1	Geneious	gene	140671	140744	.	-	.	Name=trnD gene
Contig1	Geneious	gene	123014	123087	.	-	.	Name=trnD gene
Contig1	Geneious	gene	105357	105430	.	-	.	Name=trnD gene
Contig1	Geneious	gene	87700	87773	.	-	.	Name=trnD gene
Contig1	Geneious	gene	70043	70116	.	-	.	Name=trnD gene
Contig1	Geneious	gene	52386	52459	.	-	.	Name=trnD gene
Contig1	Geneious	gene	34729	34802	.	-	.	Name=trnD gene
Contig1	Geneious	gene	204420	204492	.	-	.	Name=trnM gene
Contig1	Geneious	gene	186763	186835	.	-	.	Name=trnM gene
Contig1	Geneious	gene	169106	169178	.	-	.	Name=trnM gene
Contig1	Geneious	gene	151449	151521	.	-	.	Name=trnM gene
Contig1	Geneious	gene	133792	133864	.	-	.	Name=trnM gene
Contig1	Geneious	gene	116135	116207	.	-	.	Name=trnM gene
Contig1	Geneious	gene	98478	98550	.	-	.	Name=trnM gene
Contig1	Geneious	gene	80821	80893	.	-	.	Name=trnM gene
Contig1	Geneious	gene	63164	63236	.	-	.	Name=trnM gene
Contig1	Geneious	gene	45507	45579	.	-	.	Name=trnM gene
Contig1	Geneious	gene	35223	35294	.	+	.	Name=trnN gene
Contig1	Geneious	gene	52880	52951	.	+	.	Name=trnN gene
Contig1	Geneious	gene	70537	70608	.	+	.	Name=trnN gene
Contig1	Geneious	gene	88194	88265	.	+	.	Name=trnN gene
Contig1	Geneious	gene	105851	105922	.	+	.	Name=trnN gene
Contig1	Geneious	gene	123508	123579	.	+	.	Name=trnN gene
Contig1	Geneious	gene	141165	141236	.	+	.	Name=trnN gene
Contig1	Geneious	gene	158822	158893	.	+	.	Name=trnN gene
Contig1	Geneious	gene	176479	176550	.	+	.	Name=trnN gene
Contig1	Geneious	gene	194136	194207	.	+	.	Name=trnN gene
Contig1	Geneious	gene	3005	3415	.	-	.	Name=rpl16 gene
Contig1	Geneious	gene	201279	202913	.	-	.	Name=cox1 gene
Contig1	Geneious	gene	183622	185256	.	-	.	Name=cox1 gene
Contig1	Geneious	gene	165965	167599	.	-	.	Name=cox1 gene
Contig1	Geneious	gene	148308	149942	.	-	.	Name=cox1 gene
Contig1	Geneious	gene	130651	132285	.	-	.	Name=cox1 gene
Contig1	Geneious	gene	112994	114628	.	-	.	Name=cox1 gene
Contig1	Geneious	gene	95337	96971	.	-	.	Name=cox1 gene
Contig1	Geneious	gene	77680	79314	.	-	.	Name=cox1 gene
Contig1	Geneious	gene	60023	61657	.	-	.	Name=cox1 gene
Contig1	Geneious	gene	42366	44000	.	-	.	Name=cox1 gene
Contig1	Geneious	gene	27590	28243	.	-	.	Name=nad6 gene
Contig1	Geneious	gene	17318	17833	.	-	.	Name=atp8 gene
Contig1	Geneious	gene	8929	9174	.	-	.	Name=rps19 gene
Contig1	Geneious	gene	11730	12026	.	-	.	Name=rps10 gene
##sequence-region	Contig01+31433592	1	750
##sequence-region	Contig02+979722	1	781
##sequence-region	Contig02+979722_2	1	261
##sequence-region	Contig01+1674601	1	294
##sequence-region	Contig01+8731621	1	272
##sequence-region	Contig01+75968411	1	17858
Contig01+75968411	Geneious	tRNA	17334	17407	.	+	.	Name=trnD tRNA
Contig01+75968411	Geneious	tRNA	6557	6629	.	+	.	Name=trnM tRNA
Contig01+75968411	Geneious	tRNA	16842	16913	.	-	.	Name=trnN tRNA
Contig01+75968411	Geneious	CDS	8136	9770	.	+	0	Name=cox1 CDS
Contig01+75968411	Geneious	gene	17334	17407	.	+	.	Name=trnD gene
Contig01+75968411	Geneious	gene	6557	6629	.	+	.	Name=trnM gene
Contig01+75968411	Geneious	gene	16842	16913	.	-	.	Name=trnN gene
Contig01+75968411	Geneious	gene	8136	9770	.	+	.	Name=cox1 gene
##sequence-region	Contig02+532105652	1	303
##sequence-region	Contig03+1303	1	775
##sequence-region	Contig04+1151	1	14283
Contig04+1151	Geneious	tRNA	749	821	.	-	.	Name=trnH tRNA
Contig04+1151	Geneious	CDS	5433	5699	.	-	0	Name=sdh4 CDS
Contig04+1151	Geneious	CDS	3921	4661	.	-	0	Name=mttB CDS
Contig04+1151	Geneious	gene	749	821	.	-	.	Name=trnH gene
Contig04+1151	Geneious	gene	5433	5699	.	-	.	Name=sdh4 gene
Contig04+1151	Geneious	gene	3921	4661	.	-	.	Name=mttB gene
##sequence-region	Contig05+114283	1	16328
##sequence-region	Contig06+1225	1	275
##sequence-region	Contig07+2151	1	37745
Contig07+2151	Geneious	tRNA	10689	10762	.	+	.	Name=trnF tRNA
Contig07+2151	Geneious	tRNA	37139	37212	.	+	.	Name=trnR tRNA
Contig07+2151	Geneious	CDS	7928	9511	.	+	0	Name=atp1 CDS
Contig07+2151	Geneious	exon	27908	27929	.	+	.	Name=nad5 exon 3
Contig07+2151	Geneious	gene	10689	10762	.	+	.	Name=trnF gene
Contig07+2151	Geneious	gene	37139	37212	.	+	.	Name=trnR gene
Contig07+2151	Geneious	gene	7928	9511	.	+	.	Name=atp1 gene
##sequence-region	Contig09+214283	1	102174
Contig09+214283	Geneious	tRNA	31242	31314	.	-	.	Name=trnM tRNA
Contig09+214283	Geneious	tRNA	99721	99792	.	-	.	Name=trnN tRNA
Contig09+214283	Geneious	tRNA	19126	19199	.	+	.	Name=trnP tRNA
Contig09+214283	Geneious	gene	31242	31314	.	-	.	Name=trnM gene
Contig09+214283	Geneious	gene	99721	99792	.	-	.	Name=trnN gene
Contig09+214283	Geneious	gene	19126	19199	.	+	.	Name=trnP gene
##sequence-region	Contig10+13577967	1	86113
Contig10+13577967	Geneious	tRNA	43079	43151	.	+	.	Name=trnM tRNA
Contig10+13577967	Geneious	tRNA	83660	83731	.	-	.	Name=trnN tRNA
Contig10+13577967	Geneious	tRNA	55194	55267	.	-	.	Name=trnP tRNA
Contig10+13577967	Geneious	gene	43079	43151	.	+	.	Name=trnM gene
Contig10+13577967	Geneious	gene	83660	83731	.	-	.	Name=trnN gene
Contig10+13577967	Geneious	gene	55194	55267	.	-	.	Name=trnP gene
##sequence-region	Contig11+1102175	1	29715
Contig11+1102175	Geneious	tRNA	20227	20298	.	+	.	Name=trnN tRNA
Contig11+1102175	Geneious	gene	20227	20298	.	+	.	Name=trnN gene
##sequence-region	Contig12+2102175	1	29641
Contig12+2102175	Geneious	tRNA	20153	20224	.	+	.	Name=trnN tRNA
Contig12+2102175	Geneious	gene	20153	20224	.	+	.	Name=trnN gene
##sequence-region	Contig01+16239241	1	1348
##sequence-region	Contig01+4542781	1	325
##sequence-region	Contig01+28537462	1	1219
Contig01+28537462	Geneious	exon	274	532	.	+	.	Name=nad1 exon 5
##sequence-region	Contig01+2150	1	1665
Contig01+2150	Geneious	exon	1	489	.	+	.	Name=nad2 exon 4
##sequence-region	Contig01+21062351	1	283
##sequence-region	Contig01+37791931	1	2461
Contig01+37791931	Geneious	exon	135	598	.	+	.	Name=nad4 exon 1
##sequence-region	Contig01+6143562	1	339
##sequence-region	Contig01+6143562_2	1	422
##sequence-region	Contig01+41220322	1	3197
Contig01+41220322	Geneious	exon	1734	2958	.	+	.	Name=nad5 exon 2
Contig01+41220322	Geneious	exon	1504	1733	.	+	.	Name=nad5 exon 1
##sequence-region	Contig01+30420052	1	703
##sequence-region	Contig01+947831	1	2204
Contig01+947831	Geneious	exon	92	223	.	+	.	Name=nad5 exon 5
##sequence-region	Contig01+947831_2	1	441
##sequence-region	Contig01+23270052	1	1737
Contig01+23270052	Geneious	exon	894	1033	.	+	.	Name=nad7 exon 1
##sequence-region	Contig01+10025582	1	955
Contig01+10025582	Geneious	exon	504	955	.	+	.	Name=nad7 exon 2
##sequence-region	Contig01+19436942	1	2182
Contig01+19436942	Geneious	exon	118	351	.	+	.	Name=nad7 exon 3
##sequence-region	Contig01+14578241	1	1907
Contig01+14578241	Geneious	exon	1597	1858	.	+	.	Name=nad7 exon 4
##sequence-region	Contig02+1524	1	2624
Contig02+1524	Geneious	exon	1	251	.	+	.	Name=nad7 exon 4
##sequence-region	Contig03+12624	1	310
##sequence-region	Contig04+22624	1	631
##sequence-region	Contig1_2	1	249
##sequence-region	Contig01+18508131	1	1911
##sequence-region	Contig01+18508131_2	1	355
##sequence-region	Contig01+34161331	1	328
##sequence-region	Contig01+20302691	1	278
##sequence-region	Contig01+26792301	1	768
Contig01+26792301	Geneious	CDS	98	433	.	+	0	Name=rps14 CDS
Contig01+26792301	Geneious	gene	98	433	.	+	.	Name=rps14 gene
##sequence-region	Contig1_3	1	167
##sequence-region	Contig01+10720562	1	749
##sequence-region	Contig1_4	1	17729
Contig1_4	Geneious	tRNA	17284	17357	.	+	.	Name=trnD tRNA
Contig1_4	Geneious	tRNA	6507	6579	.	+	.	Name=trnM tRNA
Contig1_4	Geneious	tRNA	16792	16863	.	-	.	Name=trnN tRNA
Contig1_4	Geneious	CDS	8086	9720	.	+	0	Name=cox1 CDS
Contig1_4	Geneious	gene	17284	17357	.	+	.	Name=trnD gene
Contig1_4	Geneious	gene	6507	6579	.	+	.	Name=trnM gene
Contig1_4	Geneious	gene	16792	16863	.	-	.	Name=trnN gene
Contig1_4	Geneious	gene	8086	9720	.	+	.	Name=cox1 gene
##sequence-region	Contig1_5	1	17808
Contig1_5	Geneious	CDS	8086	9720	.	+	0	Name=cox1 CDS
Contig1_5	Geneious	tRNA	17284	17357	.	+	.	Name=trnD tRNA
Contig1_5	Geneious	tRNA	6507	6579	.	+	.	Name=trnM tRNA
Contig1_5	Geneious	tRNA	16792	16863	.	-	.	Name=trnN tRNA
Contig1_5	Geneious	gene	17284	17357	.	+	.	Name=trnD gene
Contig1_5	Geneious	gene	6507	6579	.	+	.	Name=trnM gene
Contig1_5	Geneious	gene	16792	16863	.	-	.	Name=trnN gene
Contig1_5	Geneious	gene	8086	9720	.	+	.	Name=cox1 gene
##sequence-region	Contig2	1	37819
Contig2	Geneious	tRNA	10842	10915	.	+	.	Name=trnF tRNA
Contig2	Geneious	tRNA	37292	37365	.	+	.	Name=trnR tRNA
Contig2	Geneious	CDS	8081	9664	.	+	0	Name=atp1 CDS
Contig2	Geneious	exon	28061	28082	.	+	.	Name=nad5 exon 3
Contig2	Geneious	gene	10842	10915	.	+	.	Name=trnF gene
Contig2	Geneious	gene	37292	37365	.	+	.	Name=trnR gene
Contig2	Geneious	gene	8081	9664	.	+	.	Name=atp1 gene
