# Supplementary material for: Organellar phylogenomics of Ophioglossaceae fern genera
Source: Front Plant Sci. 2024 Jan 15;14:1294716. doi: 10.3389/fpls.2023.1294716 (PMC10823028; doi:10.3389/fpls.2023.1294716)
Supplement: Supplementary file 2 [file DataSheet_2.zip › Supplementary file S1/mitogenome/gff/Goswamia_Festo_et_al_2731.fasta]

>Contig01+10685365
CTTTTAAGACCCTCTCGCCTATCGGCTCGAGTGCCTAAAGGCCCTTAAAGGGGCCACCCTTAGAAGCGAAGCAAGGAATTTTAGAGGCTTACCCTTGACTCATGCCAACAAAAAAGTTCCTCTGCACTGGCCCTCGAGGCCAAGTTGGGAATGAGACTTACGGCCAGCTATGCGAGTGGCTGAGATGCTTTACTAAATGGGAGTGCCCAATAGGTACACCCAGTTCTCTAGCAAGGATTGCCCCTTCTGGCATCTCTTCACAGGTACCCGCAGTGGCGTTTAGGGACCCTTGATTTCACCCATCTCGGACTGGGATTTGAAAGTAGCTGCTTCCGCTACAAAAAGGAAACGATCACGCCAACGTAGGCCAAATAGCTTACTCGTCTTCGAATAAGGCGCAGCCCGATATGAAGAAAGCATTGAATTGAGAGGTCATCGGAAATTGCGCGATAGCACGACTGAGAAAGTAGGCATGCCGATAGACAGAGTCAGTGGTCAACTGGACTGAAGGTAGCGCAGTGGGCGTGATTACGTGGACTGAAGGGAACACTGCCCACTCGGACTGAAGGGAGCACTGCCTACGTCGGTGGGACTGGAGATAGCATAGCCTTCTTAGACTGAAGGAAGCGACTGAAAGGAGCTGCTTATGTTGGACCGAAGGGAGCTTCACTTCCTATATGTGGTTTTCCAAAATGCTGGTTTATTGGATTGAGGGAAGCGCTGCTTTGCTACTGTTAAAGAGCCTCCTTCAGTTATTGGACCGAAGGTCTGCAAAGATCAATTGGACTGAGGGAAGCTCAGCAAAGATTGATTGGACTGAAGGGAGCTCGCTATGCGGTATGGCTAATAGAAGCCTAGATAAACGTGGCTGTAGCAGCAATAGATCAACTACCCGCTGCGGATAAACCTGCAGTGGATCACCTATCCGTGTAGCGGGAGTTGGGCGACATAAAAGGGGGCGGGAGATAGCCCCTAGCAGCAAACGTTGTTGTGCTACGCTACCCAAGTCTGGCACCAGTAGCGGCCTGAAGTAACAATGGAGCAAAGTTTTTTTCCTAGGATGTGATGATGCTATCCGAAGGGTCGGGGGATAGATCGGGAGAGGTGAGATGAGGGCAGGGTGGGCGAACAGCCTTAAAGTGCGCCCGTTTAGCCCTTTAAGCCTAGGGCAGCGCGTAGCGCTGCACTATAGTGCTCCTTTTTATCGACGCGTAACGTGGAGTTTGGCTTCACACCGTGGGAACGGAAGTCCGACCCATAAGACGCTAGACTTCGCGTTCACATGGTGAACATTTTCCCATATCGGCACGGGGCCGAACCAGTCGTGATCCGGGAAAAACTCCTAGCCGTAACGGCTAGGAGAAAAGGCAAACCACGGGGAAGAATAAGCAATCCAATCAGCAGATTCTATTTACGTGATTTCTGGCCTGCCTCGTTGCCTCAGAACCAGGTTGGGGCAGCTCGCTCAATCGATCCTTTTTCCTACGCTTCTGACTCCATCCATTCATCCGACCAACACAAAATCCTTCTCGCTTTGATGGTCGTTCCTCCAACCGCCTGATGCCCGGCCTTTAGTCTTGCTTGGTGTCCGCATTCAGTCCTCCCAACTGACAATAGCAAGTGCAGCAGGTCTATCTCTCCTTGGCGGGAAAGGTGAAAGTCCTTATGTCCGGCGGATTTGACCTACGCCAAAATGGAAACAAGAATGCAGCCCCGTAGGCAGAGGAGATGTGAAATCGGACCTCCATTCACTTTTTTCTCTTACTTTAGTTATCCTCCCGCCTCTCCCTCGGAGACCCTGTTAGAGTAGTTGTATGATCGCACGGCCCCTTTTCGGTATAAGCTTCCCCTCCCAGTCCGTATCTTCCATTCTTCGGTCGGACGGAGAACAACTCCAATAGCAATGAACAGAAAGGTCTCCCATTCACTCCCTTCCAACAGCTCGCCCATAATCGATAGGACCGTACAGTCTCTTAGAAGACCTTTTGTTCTGTGAACCCGGGTCGTGGTGTATTGGTATGGGTGAGGGGTAGTAGGACTTACGCCACTGCCCATGTTCACAAGCACAACTCCCCTCCCGTCTATTGCCGCATTCGATCATAAACTTTTTAACCCTGCTGTGGGGAAGTCAACTTTCTCTTAAATCATTATCAGTGGCCTGGACTATTACTACACTGCTGTTCCCACCTCCGTGTGTATTGCGTGGTGTTTGCTTCAATCCGGGTCAACGAAGCAACTGCCTCTCCCGCCCTTTGAAGGTGCTACTTCACCCAGTAGTAGACCACCTGTTATCGCACCAACTTACCCACCACCTTCCGTGCCAGCTATGCCCCCAAGTTACTAGGCATCACACCAAGAGCGGCGCGCGCTAGAGGAATGAGCCAAAGATCACTTAGAATATTCGCACTAACTGCATCCGTCTGAAACCACTTCTTGGAAGGAGTGCTCCTCCCACAGGGAACTTGGAACATTCCACCAACTGACGAACGGATCTCATAACATCACTAGAGTTAACGAGACATACTATCATCGCGTAACGCGTTCAATTCTTACGACCAGCTATCGATCGTTAGACCCGTTGGTTCAGGAGTCGTTGCTGGACATTCCGAAGAAGATGATCCATTATATTATTGCAATCGACGATAGGTGCATACCTTCTGCTTTTGGCGATAGCGCAACCCGAGCGCTTCCATCACCTTCCGTGGTTAGCCCCAAACTCAAGGGTGTCCAGCTCCGGATACCCTTGAAGGTACCAAATTCATTATTTCTGCTTTATGAATGAGAGAGAAAATCACGTATATAGGAATAGGGGAGCGCCGATGTGCCAACCCAGCCACGCCCCCTAGTGCTGCTAGGCCGCCTTCACTTAGGAGCTTAACGTCGAAGTGCAAAAAATTCCTCGCCCTTACAGGAAGGGAGGGGTGCGGAGCGCGCTAGGGCTACGCACTTAGGTGTAGGCGGGGGTGTTACTAACGGTCGGGCGTAGCGCTCAGGCGGGGGCGCTACGCGCTTCCACCCTACCTTGCTGGGGTTGAGGCGCTATAGCCTGGCCCCGTAGAAGCGCCTACCCCTTTCCGATTGAAGGGCGCTAAGTAGCGCTTCTGAAGGGTGGTAGAACTAGCTACTTAGGAACCCGTTAAAGGGCTGGAGCCTACTACGTACGCTTCGGGCGCTTTGACGGTGTGGGTCACCCCCGTGAAGGAGCCGCCTTCGGATATCCTATGCCTACCAATGGGCCAATTCCACAAACCACTCCCATGAAGATTTCAAACCTAAATCAAGAAGAACACCACACAGAGAAATGAAATTTTTTAAAGCTAGAGCCACGGAACAACTATCTACTGTCTTAGAAAGAAGAATGACCAACTATTACACTAAATTGCAGGTGGATGAGATTGGTCGAGTGGTATCAGTTGGAGATGGAATTGCACGTGTTTATGGATCGAACAAGATTCAAGCCGGGGAAATGGTAGAATTTGCCAGCGGTGTGAAAGGAATGGCTTTGAATCTTGAGAATGAGAATGTAGGGATTGTGATATTCGGTAGTGATACTGCCATTAAAGAGGGTGATATGGTCAAGCGCACTGGATCTATTGTGGATGTTCCTGTAGGAAAGGCCATGTTAGGTCGTGTAGTTGATGCCAACGGGGTACCTATTGATGGAAAAGGTGCTTTAGGTGCGGTAGAAAGGAAACGTGTAGAAGTGAAAGCACCCGGTATTATTGCACGTAAATCCGTCCACGAACCTATGCAAACTGGTTTAAAAGCCGTGGATAGCCTGGTTCCTATAGGTCGTGGTCAACGAGAACTGATAATCGGAGACCGACAAACAGGAAAGACTGCTACAGCTACTGATACCACATCAAACCAGAAACAAATCAACGCACTTGGCACCGTAGATAGTGAAAGATTGTTTCGTGTGTACGTAGCGATTGGACAGAAACGTTCAACTGTGGCACAATTGGTTAAGATTCTTTCAGAAGCCGGTGCTTTGGAATATTCCATTGTTGTGGCAGCCACGGCTTCGGATCCTGCTCCTCTGCAATTCCTGGCACCTTATTCTGGTTGTGCTATGGGAGAATACTCTCGAGATCATGGAATGCACGCATCAATCATATACGATGATCTTAGCAAGCAGTCGGTGGCGTATCGACAAATGTCGTTATTGTTACGTCGACCACCAGGTCGTGAGGCTTTCCCTGGGGATGTCTTCTATTTACATTCCCGTTTATTAGAGAGAGCCGCTAAACGATCGGACCAGACTGGTGCGGGTAGCTTGACCGCTTTGCCCGTCATTGAAACACAAGCTGGAGACGTTTCCGCGTATATCCCTACCAATGTCACTCCCACCACAGACGGACAAATCTTCTCGGAAACTGAATTATTTTACCGCGGAATTCGTCCCGCGATTAACGTGGGGTTATCTGTTAGTCGCGTCGGATCTGCAGCCCAACTTAAGCCTATGAAAGCACCTCGTGGCACCTTAAAACTGGATCTCGCACAATATCGTGAAGTGGCCGCCTCTGCTCAATTTGGATCTGACCTGGATCCAGCTACTCAGTATCTGCTACATCGTGGCGCTAGGCTGACTGAAGCTCCTAAACAACCGTAATTTTCACCACTACCCATTGAGAAACAAATCGTGGTAATATATGCGGCGGTAAGAGGCTATTTGGATCAATCACCAATCGAGAGGATCAGTGAGTATGAGCGACAACTGTTGCAGGAGCTGGATCCCAACTTACTGAATACACTGAAGCAACTCCAACAGCCGTTATCCCCGCCGGTGGAACAACAGATGGCTAACCTCTGTCAAAGGATTGCTCAAAGTCTTTTGACTCTTTCCATCTCATCCACTGGGGGGGCTCCTACTACCTCTGGGGCCCGATCTTTTTAGGATGATTGTGCTTTTTTGTAATCTGGATCTATCGAGTGGGGACCACTAAAGGGGGTCGCAGGGAAACGCGTTAGCGTTTCCCGCATAGGGGTGCGGAGCACCACTTAAGGGGTCGCAGGGCTAAGGCGACGCGCTTAGGGGTGCGTAGCACCACTAAAGGGGCCGCCCCAAGGCGACGCTTAGCTCCGCGCTGCACTAAAGTGCCTCCTAGCCCCCAAGATGGAAAGACTAAAAGGTAGCGGGTATGGGTTCGAATCCCACTTTCCATGCAGTAATTGGTAGGAAGAGCAGGGGGCGCGTAGCGCTGCTTGCATGGGCCTAATGGTAGTGAGACCCACGAAGGCGGGTTTTTAGGTTATTTTAGGGTTACCAGGGACCTTCAAGCCAGCAGCGACTTTAGACGCTTCATGTTCAGCTATCAGCCTTCTTCTTCGATTGCCCAGTCTTCCCATGAATCCTCCATAAGGCTTGCATTCATTGCGGTAAACCACGAGAAATTCTTTGAACCGAAGGCGTATCTATGTCTAGCTCCCCTACGAGTCAGCTCTTTCCGAGTTGTGGTTATTTTCCCTTCTGTTTTGATGCCGCCAGTCGCAAGCGGACGAATGGGTGGGGGGTGCAGTGGAGTATTCGCCATCTGACCTGCGATAAAGCAGATTCGCCCTAGAGCGAGATCAGTAGAGTGGGTGGGAGTGCAATGGAATACTCTAAATCTGACCTGAATCGTGTTTTTCGACCCGCAAAAACACGTATGCTTTTAGGGCAGATAGATGGTCAGCTTAGCTATGAATTTGACATGACACGGTCCCTCCGAAGAGTACGATGTTTGGCTTGCTGCTCTCCCATCTCATTAGGGACAAAACCTACCACACGAAATTCGAAAAAGCTATTCCCACTGCTTCGTATTAAAGGTGGTGCTACTAAAAATCCTCTAGCAAAGGTCCAAAACGTTGGGATCAAATCCACGACTTGCCTGTGAAAAGCGTATAGCTATTAATTTCCTTGAATATGGGACACCAACAGTGAAGGAAGGTTCCTCGGATGATTGCTTCTATCGACCGTCCTTCTCTATGTTGACTGGGGAAGCCTCTCGATGTGCAACCTTACTCTGCTCAGCTAGTGCTACTCTTTCTCTTGGCCTGATCCCGTAAAGAAAGGAAGGCTCATGAATGACCAATCCCTGGAGGAAGACTATGATTCTGCTTCTGCCTGGTCGTACATAGAAATATCAGGTTGGGGTCGAATCAACCTGTGGACATGTTGCGCTGAACCTCTCTTCCTACCGCTAGGAGTGAAATACATTGCGTGGCTGCCCGATCATGACTACGTCCAAGATAGAAGATTGAGAAAAGCAGGGCAAGTGGGAGATGCTCCACGAGCTACTTGTTTGAAGTCTTTTTCCGTATCTAGGTACGGGGGATCTTAGCGAGGGAAGAGGATAGCCCCTCTCTCGGAGAATCCGCTGCATCTAGGCAAGGGCTCGTTAGCCTTTCCTGGAGAATCTGCCGCATCTAGGCAAGGGAAGGCTTAGCGGTCTCAACCTAAGCTTAGCGTTCTCCACCCAACAGCTTAGCGGTCTCAACCCCTTAAGCCGCTAGGGATTAATAAAATCAAATCGATTTTCCCTATGAGAGTCCGGTTGGGTGGGCTAGGTATTGGGTACTGGTTTGGAACGGGTGTATGGGTACTTGTTTCTCAGAGTCTATGTCTTCCAGTTACTGGTGTCAATGATTAACTAGCCTACCGCTRGGTGCTATGGTTAATGCTTAGCCTCAATCGTTGTCTGCGGGCGAGTAAGGGCAATGATCTACCTAAGCCACGGCTCCTCCTCACGGAGGCTGTCTAGCCCCACTCGCCAAATCTTCGATTATGAAACCATAACTGGGTGCTCCGGGAAACAGTTCTGGTGCGGTATGCATGTTGCGTGCTCTTCGAAACTATGCCTAACTAGGCGTTATTAGCTACAAGTGTGCAGAGCAGGCTCAGTGCGCCGACTGCTTGAGGTGGATACACCTTAATTAGATGGTGTTATTTCATCCGGTCAGACAAGCTATCGCTGTCACGTAACCTATAACCATTCTTCCTGAACTTCGCTCTGCAACCGATCCTTCTGCTATCGTTATCCTTAGCGAAACTACGTTACCTAAAGACCCGCCCGTTTCCGTATTCATGTAGAAGATGCCAAGTGGCTCTAAACCAGTCAAATCGTTGCGGTGGGTGCATAGCGCAAGGGATAGCAGCTTCTAGTTTTCTGTCCCACCTGTTGCTAGTGAGTTACAGAATGATAGAACCGGTTCCTTACTGCAGCACGTCCCTAGGGGGAAAAAGGAGGATTCGTCTCCCATACCGAATGGCGAGAAATCCAGGTCCCCGATAAAGCTGACTAATGCGAGACTGCCTGTGACTAACTGATCGTATTTCACTTTCGAACCGTGAGCAAGATCCGCGAGTTAGCTGTCCAATCTTACCTCGGACCAATACGAGCTGTTTCACCGATCTCCATTTCTGACCAGTAGATCCCAGTCCTACCACTATCCTAGTGCCGTATCCCAACGCCCAAGCCGGATCTATCAACCAGCCCTTCGTGACCTGCTCCTATGGTGAGAGGGCTAGTGATAAGTACGATGGTATGACTAAAAAACCCATACCATACATGACTGACGCATGTTTCAGAGACTAACACTTGTCTCCACTGTGAAAAAACGCGCCAACAGGGTGCGTGTTAAGGAAGGGAATGGCAGGGTCGGAAGAAGGTAGGAGCCCCTTTAAGGGCCTTTAGGCACTCGAGCCGATAGGCGAGAGGGTGCGGAGCCAGTCGCGGGGCTCCGCCCCGCGACGCGCGGTGGCCGTAGGCCACCCCGCCCACCAAGTCTTAACTGCTAGACGAGGGTACAGCTGAGCCCGGCTTTGGAAAGTGGATTAGTCCTTCTCCCCCTCCGTATGTACAGGTTATGATATGTTGTTACGTCTCAGTATCCTCCGGAACCTTACACGACAGTATGCTAGTTAATCCATTATCCAACACACAACATACCCGGGCACCTAGAGCTTCACCGAGACACCTTCAGACCGTATCCTACTTAACCGCTGATCAACTCTGTCCCTGTCTCGCACCGTACACTAAGCCTCATCTATCCGTGGGTGATATGGTAACTGAGAGGCATCTTAATGGAAGCTCAGGGACGGATAGGTAGTGACAGGTAAGTAACTGTGTAGTGTCCGTATTGGAGGTCATAGAGATAACAGTTAGTCCATAACATCCAAGTAGAGCCCTGGGAATACACGGATAAGATACAGCAAGAGAGATAAACGTATACGAATAGTCCATGCTAAGGTATTGGAAGGGAACTAGTTTGCAGCGCTCCGCGCTAGCGTCGCCTTAGCGACCGCTTTGAGGGGTCCCCGTAACCTAGTGACCAATCGATATGAATAGCTTTAATTCTTCCTCGGCAAAGCCGATTCTAACCCTCTACTGTAGGACCGGGACTTGGGATTCCCTTTTGGAGTGTACGAGATGTGATGAGACTATGCCTGTACGGGTGGGGCGTTACGGGCAGGTGGAGGTATAGTGACTGGTGGTATACTATCCGATGGATAAACCATATCCCCATACCCTGGCAGGGGACGGTATTATACCCCGAGGGACAGTAAAGATCTGGAGGAGGTACTAAGAAGCTATCACTAGGTACTGAGAAGACTAACTGATGTGCCTTAGGGCAGGGTCGGAAGAAGGTAGGAGCCCCTAAAGGGGTGCGGAGCCAGTCGCTAGCGTAGCCCTTTTAAGACCCTCTCGCCTATCGGCTCGAGTGCCTAAAGGCCCTTAAAGGGGCCTTTAGGCACTCAACCGACGATAGGGGGTTGAGGGTGAGGGAACTAGTTTGCAGCCACTTCTAAAGGGGCGCTTAGGCGCTAGCCTTAGGGCTAGGGCGTAAACCCCTTTAGGCTGGGCGTTAGCCCTGCGACCCTGCCTCTACGTTGATTTTTTGTCCAGCATCTACTAAAAACTCTGAATCTCCCAGGATCATGGGAAACAATTACTCCTGGGAAACTACGATGGGAACGACCGGTAGGTAACTGAATTACTTCCCTGAAATAATTTGGTATTTAGACGGCAGGTGCCGAGTCATTCTTACTTAGGTGTCGAGTCAGTCGTATTTGAGAGACAATTATGGATTTCAGAGACCCCGTTCTCTTTGGTGGAGATGCAACAACACTGGCTTCGGTGAAAGCACCAGTCTCACGAGATTTTGCCCCAAAATCTGTCCTCCAAAGTGGACATACCGGGAAGCGCTCCACTTGCTTTAGCCACCCACAATTCGAATCATTCCGAAGGGAGAAGGGCTTTAGTCAATACCCGACACCGTTAGTCAATACTCGACACCGAAGGCTCCCATATTTAGTACTCGCTAGCGCCAATAATTCTTTCCTGGGTGTCAATCAATCCTGGTAGAGTACTCGTAGAGTAATTATGACAGGCCCCCTCTCCCTAGGTAGAGAGACGACACAATTCGAATTATTGACTTGGCGCGTAGCGATGTAGCGGAAGAGAGGCGGGAAGCGCATAAATAAAAGAACCTTTGATGATGGCAGGACCATGTGATTGTCGGGGGCGAACTAGGGAAAGGGCGCGTAGCGCTTTCTTCCACTAAACGCGCGAAGCGCGTATAACATGCGGCGACAGGTTAGGTGTATCATAACAACGTGGGGTAGTGGGACGGACCCAGAAGGGGTGGTGGGGTCAGCCTAGGCCGAAGCCTACTGCGGAATCGGCTTCCGATTGCTATTTGATCGTCCGCATAGGAGATCTAGGAGCGTCCGAATAGCTTAGATGAGCGGACGATACTCTCATATTCTAAAGCTCACAAACAGGAAGAGAGGCGGGAGATGGGTTTTTCATCGATATCGATGCAAGCGGATCGATAAAAAGGAAAAGGAACTGCAATAAAATATGAGAGAACTTAGGCCGGGTTCTGTGGGGTTCGGGGACAGAATAATCGGGGCCGGATACTACTGAAGGGGCGGGGCTCCCTACGGTAGCGTTTTCCTGCACTCCTGAGCGCACTTGAAGGGGCCCAGGAGGTTGGATATCCTCGCTCAGAACGCAGAGTTTCCGCCATAGAAAATTGATGTTTTGGACGTGCTTCCCGCTAAACTCCTGGAGAAACAAATTCCATTGCAATCTCGGAGGCGTAAAACGCCACTCGACCTAACAGGAGAGGGCAGGGGTCGCTTAGGCGACGCGCGTAGCCCCCCCTAAGGGGGGGCGCCCTGCCATCACGTAGCMACTTTCACCGTCGAAGGTGCCAACCGGTTGGTTGGGTGCTGGCTGCTGGGGGGAGCCTACTAGGCACTAAAGGGGGAGTAGCTACTAAGGGCGTGAGAAAGAGGAAAGAGAAAGTACCCTAACTAGGGGCAAGGAAAGGGGGTGCAATGAATCCTGGGCTTCTAGGCGCGTATAGCGCCTTTAACGAGTGAAGGGCCACTATAGTGGCGTTAGCGCCCCAAAAATAGCTCTATATACCTGATTTGCGGATAATTATCCTCAAATCTTTTTGCAGCAAATCTTGAGGCACCAAAAGTCATTCGATCTAAAGGGGCAACTAAACGATCTGGAGGGACTCCCATTGCCTTGGCCACATACGCTGGGCTGGGCTAGAGATAAATACCCCGAAACCGGGTCCTCCTCCTTTCTCCGGGGCCTCCTTCCTTTACTGGGCTTTATCGCTTAGGGATAAAGTGGCTTTACCTTGGCGCCGAGGCTAGGCCTCCTGCCTGCTGATTGGGGGGTTGAGTGCGCCTAGCCCGCACGACGACTTCATGGACTTCACTAATCTATTTCGTATGCGGCGGAGTGTCGACTTGATGAAATCTCTTGGAAATGATCCGATTAATACCAGCGCAGCGATCAGTTGAGCTCCTCGAATTTCTTCGAAGCCCCACATCTTTATCTCGCTTCCGAACGGATGCTAGCTACGGGGTAAGCCTTCGAATATAAGGGCACGCTGAGCGAGGTGGTGAGGATGCTTGTGAGATTCAATCAACATGTGCTTTTACCATCTTGGCTCCAAAGGCTTTGCTAAGGCCTAGGTTATCCCTTTCATGAAGGGAAGGAACGCCAGAGCAATGCTGTGGAATCGCTTATATGAACCCCATACCTCTGCCTCTGTTACTGGCCCTGGACCTAGGTATCCAATGAATGAATCTGAGGCTTTATCCGTGCGAGGTGATAGCTCCAGATCTAGAGGCTCCAGAACCGCCCCTGCCCTTGTTTCTATTGGTGGTTGTCAACGGGCGGGGTAAACTCAATCAATCGCCTCTGTCTACGCCTAATAAGCCCATGCTCCTACTAGGCATCATTTATTGTGGTGCCCCTAGAGTGAAATCGTGTTTACGCCCAATTCATCTATTAAATTCGATTGGCTTCCTTTATTATGGGGCCCTCCATGTGCTCTGCTGGAGAATACATACGTTACTACCCACCTTGTTATGAAATGGACCCCGCAACGTAGGCTTGGGATGCTGCTCCTGTCCTAGCCACTATAGTGCTCCAAAGCACGTAGCGCAAAGCAGCCCAAACCTTTCCCTTCTTTTCTTCTCCCAACAACATGGATTAACAATCGATAACTTCCATCTCGAGGTAGGGAGCGGAAAGGGAACTCCGAACGAAGCAGATGGATCAGAGGGAGGGCACAGTTCCCGCCCCAGACTCCACTGAAGCGCCGGGGCGAGTGTAAAATCGAGTGAATCGAATCGGAATCGCTTTGGAGATTCAGGTAGATAGTAGAATTCGTTGGCACGTAGCGCCCTACCGGGTACGACGCGCGTAGTGGGGGTTAGTTCGATGCCCCTCGCTACGCGCTTTCCGCCAAGTCAATTCATCGATTCGAGTGAGACTAAGAAGGCACTTCAGGCAGCGCATGYCTAGTAGCGAACAGGGGGTACAGGTGGAATGTAGGCGCGTAACATGCTTACTCACCAGCGTAGCGAATAAGGAAACGATGAAGGGAAATTGCTACCTCACTACGCGCTATGTGAGCTTTCTAACTACTTTGAATCGACCACGAAGCGCATAGGGCGTACCTATGACTGCTAGCATACCAGCGTAGCGAGGGGGTACAGGTAGAGTGTAGGCGCTCTTCGACCCTAAACCAGGACCGCCTCAGCGTAACACGCTTTCTTTAACCTAGTACCCCCTCCACGAGTTGGTAGAAGGCGCGTAGGGCAGGTACACATAGCGCATAGCGACCACTAGGCGACCGTAGTGATAGTAGTGAGGGTACCTACGTAGGGGTCCTTGGAGTACCCTCTAGTGGGCAGCTCTAAGATATTGAATGACTTTGCCATTCAGTTCTTCAAAACGATTTCTCCCTTATACGTGGTTGAAACTTGAGAAACAAAAACCGATTCATCTCTATGAACGACATCCACGAATTCAAAGCCGAATCCTCACTTGCCTAGCCTTTCTTTCTGGCCCTAACCCATGAGAGAGAGGGATCGTCTGAACTCACTCTCACCCTGGCCGAAGAAAGACTGCTTGACCAAACCCAACCCTATGTTGACTCCATTTCCTGGCCCAAGTCTATGCTTGCTGCCTCTCTCCCCATACTGAATGGTGAAAGCACTACTCATGCAACCATCTGTCTATCTGTGTACACGAGGGTCACTCCACTCCTTTCTTTCCTTCTGCGACATGGCAGACAATCAGCCTGCCTCTTTCTCTCTTCCCCTTAGGTCTATGGAGATCTCCCTTCAGACAGTCCGTCCCTCCAGTATGGAAGCAGGAAGGATGAGAGATTCATTGAAGCGAACCATCGAACCGACCCCAATCGAACGATGACTATCCGGATGATTGAAATCAGAGAGGAGTGTATCAGACTTCAGGAGGGGAGATTCCCTTTCCATTCCTCAGCAGTCAGTCATCCCTCTCTTGATGCTCTGTCCGCCATCTAAAGCTGGATGGCTGCTATCTTTCTGAACAGGAGGAGGGGGAGGTGTGTCATGGGCCTTTCCTTGCCATATACCTACCCACTTCGTACCCGGTTAAAGCGCGTAGGCCCGGGTACTGGGTTAAGGCGCGTAGTAGTGGTCATACGCGCGTAGGGACTCGAATCTAGTAAAGAAAGTTAATTTCACACACTAGTAGGCTGTGCCGTGGCTCACGAGAATGATCATCCGCTCCCTTATGTAGTCGAGGTGGGGTTGGAAAAGTGGTCGAACTTGCGTAGCGCGTAGCGAGTTCGAATCTTCAACAGCGTCAAGCCAACTCCAACGGTGCAAAATGGGATGATGGACTTTCGCTCCGTAGGAAGAAACTCTACGATAGATGGTGCGTAGCGCGTATGGAGAATCCATTACGTCATACGCGCTAATGGAATCAAATCCCTTAGTGGTGGTCATATGCGCTTGTCGTACGGAATTGAATCCTTTATTACGTGGTCGGTAGCGCTGGAATCGAATCGTACGCGCTAACTAAGGGATTCGCCACGTACCTACGGTTTAGGGGACTAAGGCCCATAGCTGCAAAGCACGTAGCTAGCGGCAATGCTCCCATATACAACCTCTAGAGAAGTGGTTTCCGCAATAGTCCTATGATGTGGGCGAACAACACGGTGAGGGGGGGGGCGGGCACTTAAGACCTTCTAAAGTGGGGGANGGGGAGGACCTAACGTCCTACATACAGATTACTAGCATCTTGATCCCCAACATCACTTCTCCTGTGTGGTTATAAAGTCCCACATCCCTATGGAAGGGTATCGTAGAAGTACCTGTTGGTTAAGGAGCCATTGAGGAGCGGGGACTTAAGAGCGCTTGTCCCGGAAACTTAGAGATTCCTCTCGGTCCACAGCCAGTTTGTTTCTCACCTCCTACGCGCCCTAACTCACTCACTTACCACCAGGTAACACCTTTCATAGTTCTTAGCGTCCTACCTCCCTCTCCGCATGGAATCTACCCCGCCGCTAGAAGAGGATCTCTCCCGAAGGTGTGTCGATCTACGGTCGAAGGTACGTAGACCATGGGGAGGGAATGACTCCAACTATCTGCCACTCATCCTGATGCTGACCCGTCTAGAGTCTCAATCCGTAGAGGGTGACGTGGTGCTAATCTCCCATACGACAGATCTCCAGTGAAGGACACTACAGTTCACCCTCTGGTACCCTCCTCTCTTCAATAGTGGTAGTAGCCGGGACTTGGGCAGGGAGAAGGGGAATAGTACAGAGTAGAGTGCGGTAGGAATCATAGTGCGTAGGTACCTGGCCACGTATCCACCTACACTGGTCGCCTCTCCGAGAGATAGTGACGTAAGCTACAATTCCTACCTAGTAATTGGATCATCTGGATACGAATCCTACCCCTTCGGTCACTCCATCCTATTCTTGCTACCTCCCGTGGTTTCAAATCCCCTGTTACTTCCTACTCTCTTCTACTGTGCGTAGATTCTATGGATCAGCCACTTCGAAGAGGTGACTTCAAAGCCCCGAGGAAAATTCTGCTGCTCCCCCGGGAGAATGAGCATAACCCATTTCATAGGTTAGAGGCACCAAGAAATGGGAAAAGTTGCTACTCCCCTAGTGGTAAAAGGCATCAACCCATTTTCCCCCCGGAGACACCCAGAATAGGGAAAGCAAAATTAATAAAGGGAGACACCCAGAAATGGGGAAAGTTGGCTACTCCCTATATGGCCAAAGGTATCAACCGAATTCGGAAGAGGGAATTTGGCACTTTTGTGCACCAAAGCCCAAAGCAAGTGGGCGTAATAGGCCTAAGAAAGAACGCGTAGCGCCCGAAGCGGAGCTAGCGTGCACTGAAAATATTGAATTGCAAGAGCGGGCACAACAAGCTGTGTAGTGAGACTACACACGAGTTAGATATTTTGAAATGACTACTGATGGCGAGCGGGCGCTCCGCACCCACCACCACCCATTTATGAAGCCGCTACTTTTTTTCACTGAGGCCGCTACATTCCACTTCAGAATTGGCCAGTTGCGCGTAGCGCTGGAACCAATAAATCCCTGAATGAAAGCGCGTGTTTGCGCTTTGGCCAAAGCGAAACAGAGTCGGAATTGAATCATAGTCAATTTCAATCTGTTTCGGACTAAAGGTCGCTTAGGGAAGGCGGAATTTCAATCCGGGCATTCAATCGATGCTAGCGGGCAGATCGAGTGCGAGTGAAGGCTAGCGCGGGAAGCAGGTGCTAAAGGGCTGAAGAAGCCCAATTGTGTCGGCGGATGGAAACTAGTTCCGCCCCCCATCTCTCTTACGTAGATATGAATGAAAGGAACTAGTTTCGCCTCTTAGTCATAGTAGAGAGAGCTGGTTATCGGACGAAGGATGGAAAGGAGACGTAAGCTCTCTTCTGACTTGATTTCCCATGTCCCGCGTAGCGTGCTTTTACGCCCTGCACTTTTCCGGAATCATTACTTCTGACCCGTCCTACGCCCTTGCCGTTAGGCGGGGAGCGTAGCTTCCCTGTAGACTTGCGGCCACTCTGCTGGCCGTGGACGCTTTACAGCTTAGCTACCTTTGACGCCCAACTGCCACACAACTAGCCCACTTTTGAACCATGTTCGGCCTTCCCGGAAGCTATGCAAGAACCTAAGTGACCCAGGTGCTGGATAACCTAGGCCTAACTAGCTCAGTTATCACGTTTCCCTTGATTGCTCTTTTTTGGCGAATCGGAGCCTTCTGAAGGGGGCCGGATAATCGTCCTACGGAGTAGCGATATAGGAGCCGTCCATAACGCTCTCGTCCGTAGGAGGTGGGATATGTGACCCATAGAATCGTACGTAGCGGGAGGCAAAGGCTGCTGACTCGTATGGAACTAATTTGCTAAAGACTCGGCATAAGTCAAGTAACCAAGACGGACGCTAATATAGCTAGTAGGGTGCACGTGCTATCACAGATCATAGTAGAGGGGGGCGCACTTAGTAAGTTGCTGGTTCGGATGAGACGTAAGAGCAGCTGAAGCAACAAGTGAAGACGGTCCCCAGTTCCCTCATTAGACCAAGTAGCCGGAAGCCATCAAGTCTCGGAGGCAGATGGGCAAGGAGAGAGGGCCACTAAGGTCTGCCAGCGACAGACCCTAGTGACTTCTCGACTTCATTCAGGGACTCCAAGGCCAGGACTGTGAATCTGCCAGGCACTCTGATGGAGGCCAGGGAGTCTCTGTCTGGATCTATCAGAAGCACGACCATGGGCCTCCTTCTCCATTATGTGGGATAGTAGTAGGGTCACTAGTAGTGAAGGACGAGCACATCCCTAGTACACTCCTGCACACTCTGAGGCTTAGGGGGACTGCCCTGTCCCCCCTACTATCAAATCCCCCACTTTCCTCTCCCTTCCCTCCCCTAAGAAAGCTAGCTTCCTGTTCCTAGAAAGAAAGGCATTTCCCTTCCTAAAGAGAGGCTTCCTGGGCGGCGAAAGAGAGGCTTGTGGCTAGTTAGAAAGAGAGGCTTGTTCTTGGGAAAGAGAAAGAGAGAAAGGCGGAGTGGGGGCGAAGAGTGAGTAAGAGCGGAGTGGGAATGAGAAGGAGTGAGTTAGCTTCTTTAGTGAGAAAGAGAGAAAGGCGGAGTGGGGGCGAAGAGTGAGTAAGAGCGGAGTGGGAATGAGAAGGAGTGAGTTAGCTTCTTTAGTGAGAAAGAGAGAAAGGCGGAGTGGGGGCGAAGAGTGAGTARGAGCGGAGTGGGAATGAGRARGAGWGA
>Contig02+100006661
GAGAAAGAGAGAAAGGCGGAGTGGGGGCGAAGAGTGAGTAAGAGCGGAGTGGGAATGAGAAGGAGTGAGTTAGCTTCTTTAGTGAGAAAGAGAGAAAGGCGGAGTGGGGGCGAAGAGTGAGTAGGAGCGGAGTGGGAATGAGGAAGAGAGAAAGGCGGAGTGGGAAAGGCTTCTTCCTGGGTGGGCCTTAGAAGGAAAGGCTTCTTGGGCTTAGGATGGGAAAGAAACAAACAATACCAAAGTGAAGCGTAGCTTCTTGCGCGTAGCGCTTTGAAAAATCGAAAGGTTTAATCGAAATTTTTCGTGTTTGGAAAACGCGCGTAGCGCGTTTGCCTGCGCCTCATAGAGTGAAAATCGGTCATTTCGGGGAACTAGAATTCTCCCCAGGCAAGGCACCCCACCGTGAGGCAGTTCCAGGCAGCACCGCTCCTGATCGAGTGGCTCAAGCCGTGGCAACAAGCTCCCAACAAGTGCTTCCCTTGCGGCTGCTTCGCATAGGCATTGGAAGTGCCCCGCCTCCCCACCCACTCGTGGCCCAAGAATTCACGTATATAGATAGATCGTCGAGGGATGGATAGGCAGCCAATCTCCCGGAAGATGCCCTTCGGAAAGTCTGGAATATGGGGACAGCTATAGCATGCATGCTTCAACCATTAATTCTTGGTTAAGGGTTGCTCAAAGTCTTTTGACTCTTTCCATCTCACCCACTGGGTTTCTGCTAGATACTAGGCCCGTGATCCACTGTCTGGTTCGTTTGGTGGTTTGCCCGAGGAGGATGATGCTGGTGGGAGTGATAGTGATGATGAGAGGCTAGGCCATCTTCACCCTTAGCTCCTCCACGCGACTTATGGGAGTTATTGGATTCAGCAGAGACATTTGGTGACCAACTCAATCTAGTGTCGGAACAAAGTGTGGATCCCATACTCGTTGAAAAGAAAGAGGAAGTGGTGCTATATCCAAAACGTACTTTACTCTGTCAATATCGAAAATTGAAGGGTCGGAAAAGAGTTATTAGTCAGATGGAAAGATTTAGGGATCTGTCACTGGAGAAAGTTCTGGGAGGATCTAATAGGAAAATACGAGATCACCAACGTAGAATGCTTGCAGCTAGATATGAATTGAAACGAAGGCTTTATAAGGCCATTTGTCAAGATACAAATCTTCCTAGTCGGATACGAAACAGAACCCTGTCAAAGTTGTCTAGGTCGCCAAGAAATAGTTCCGAAACATGAGTCAGGAATCGATGTATTTACACTGGTCGCCCTCGTTCCGTATATAAGTTATTTCGCATTCTTCGTATAGTTTTTCGTGAATTAGCATCCCGAGGCTCTTTGATAGGCATAAACAAATCGTGTTGGTAGCCAACACCTTAGGCAGGGGGTGGGTTTCCCGCTCCCTCAGGATTGGAGCCAGAAAGTGGTGAGGCTTAAGGAATCATTGCTCAATGGCTCGAACCTTACATAAAGGGGGATATCAATAGAAAGACTTTGCGACAGATGGTGATTGCTGAGACTGATTGAATGAGGCTTCCTTTCCCTATAGTTAAGTCTTTGAATGAATCCCCTTGTGTCGAACTAGAGCCTTCAGCGGATTCTACCGTAGGGGAAAACTAGTCTTTTCACTACCTCTCGCTAAGTGAATGTACAACCAACCAAAGGCAAACAAAAAGCAACCAACCTCTTTGGTGGAGAAATCATGTATATAGAAGGGTAGGGCGTTCCGTAAGACCTAAGGACTTGTAGTTCTCAACCAAGAAGGTGGCTTAAACCTGGAGAACTTATCATTCTTCGTACTTGATTAGTTAAATGGACTCTTATGCTCAGATATGCCAACCCAGAGATTGACTGCACATCCGCGAATATTTACCCAAGAGTGACAGATTATTTCATGTAGAAGTGCTAACAGGTGAATATTAAGGTAAACGGTCACTTCAGGGCCTCGAGAATAAACACCTGCTGACTCGAACGTATCATCAAGCATCCCTAGGTACTATTGGACACTAGAATCCATCTATGCATCCATCATATTCCACTCGAGATCCTTCCATGATCGGAGGTATCGTCCTGGTACTTCTTGGATGTCGTATATGTTCACTGTTGGCATAGGGATAGATCGATGTGTTGGTACTGAATAAATGGAATTACAGGCTTGAATACTTGATACGGTTAATCACTACCGGCACTAGTGCCTTATGAATCACCAAATACTAACGTAGAAATATCCGTGAAGTGACTAGGTTGATTTAGCTCAAAAGGTACTGTTTGTGTTAGAGTCTATCAATGCATGGCTATGTACGTGCTGACTATAAAAGTTAAAGAAACTAATTCAGTAAGCCCAGTGAGTACTGATAATACCACGTAAGTGGCCTATAACCCTATCGTCCAAGTGATCAGATCCCGTGTCATCCACATCCTTTACTCCTTGATAGCCTATGCGGCCCTAATGTGCCTGGTGAGTAACAGAATCGAGTATCTGCTCATTAACCCTGATTCATGGGGCTAGCGAGATGGCACGTAAACCTTAACCATCACCTTGGATCATAAACTAGGGCTCATGAGGTGAGGCTGTAGGTTAGTGATGCTACAAGCCCATTATTTCCATATCTCGGATTCAATAGGCACTACTGTATCTGTAGGCATCTCTATTGATCCATTATTAAAGTATCTTAGCACTAACTGGTAACTTAATCCTAGGAATATCGCCTAGTCAACCTATGGTATCTTATTCTCTCTAGCACCTTTGACACCACCTCCCGAGTATCAGCCAAGCCTCTATCGGTACTATTCGGTAACTACGAAGGTGTAGTTCCTGGTCATACAATACTGCCTGTCTGTGTCCATGTTATCCTCCTAAGCTACACAGACACTTACCTACTGTACCGTACCGTCCTATCTCACCCTAGACACTGCCTCTCACGGACTAGGTCTTATATCGCTGTGTCTTACATATCCAATCCTTATTCCTAACCCCAGCATATCTACACTCTCTAGTCCTAAACCCTGTGGATAAGAAGTACACCTTGGCTCCGTTACCGGTGAATAAAGAGTAAGATGGTTGTCTATGTCATTAATTGCATGTCAGATATTACTGTCCAAGGAGATACCGTGTTAGTCCCGGCATTCATGGGGTATCGTGGGACTGGTGAAAGAGAAGTTAATCATACACTAGGGAGTCTCTGCTGGGACTGGTGCAAATAAGCCCACTAGAGATCTTCTACGGGTTACTGAGCATGGAATGATACCGATATGTGCCACCTCGTACCGGGGATTTACTGCCCTACTCACTACCCTATTCCCAGGTGTTGATGTGTTGATAGGCAAGAGTGAGCAAGTCCTGGCAGTAAGTATCGTATCGCTAGGAGGATAAGACGCTAGGTCTGTGATGCCCTAGCCTACTATCCAATCTCCAACTCCTAGGTAACCATACATGAGATTATTCTCGAGACAGGCATATAAAAGTCAAGCTAGTAAGCCACTAAGCTCTAGTCTGTTCATCCAACACTACCCGTATGCTACCACAGGATGGAGTAAATGCTAGGTTAATTGGATCCCATCCGTGACTACCTAAGTGATACCGCTTACGGACCTGTACTTGATTATGGATGCTAGTCCTGAAGGTTTTAATGGTAGGAGTGGACTAGGATACGGTGTTAGCCTCTTATCTCTCTAACTACCAATATCATACACACCTACTATCCGATCACTACCTGTATCCCAGAGTTTAGAGGTCCGCACAAGCCTAGCTATTCCCGTTAATCTTTTGGGAATCTATCCATACGATCTCATATTCAGTGAGCTAATTGGTGCCTAGTGTGATCATGGAATCAGTTAGCTACCGTACCTAAACATGGAGATACTCCCGAGGCATTAGGAGGTTATTCATGGTGTGATGGGTTGTAACTAGAAAGATGCTGTCGCACTATACCTCGAGAAGTCTCCCTTGCCATACAGCCCTTGGTTTGTGATCTCCATTCGGCGGTGCAGCTATTCTCGGAGCCTATATCGAGGTACCTTCATTGCATGTAGGTCTTGTACCACATTAACCAACTATGCATGTTCAATTTCGTTATATCCCTACTGGAATAAGTTTCTCTAGGCAAGGTGTCTATCACAGTACGGGAAGAGTACAGAATCCATGGACGAGATAGGACCTACTGCACCTTTAAAGGGGAAAACTGCCTCTGAACCATCCCAACAAGGACCGTAGTTTCACTACTATGATATGGCGATACTCTTTAAGCCATTCGACTAATGAGCCATGCTTGGGAGGTATTAGGCGTGGGGCTTAGCGTGAGCAATTAATGTCCAACCCGGCTAGCTCAGCTACCGTCATGCAATTCTACCTTTCCACCTCCAGAGATAATTCGCTCGATGTTACTAGCGCCCCACGCCTATGGGAACAGGTTAAGTAAGGTTATCGGGCTCTGATCTGAGGCAAAGCAGGACATCACTAGTTCTGCTTGACCGGTAAGGAACAGGTCCTAGTTTACGTTCACCATTACCCTGTGATGCTGGAAGTAGAAGTCGTTAATAAGCGCCAACAAGTATTGAGCGGTGAACCTCGTAGKAAAATAAAACCAGCATGGNACATGCTTTACCGTCGATCAACGTTAAAGACCAACCCAATCGATGCTCGACATTCCGCTTGTGATTGCTCTTAGAGAAGTAGAGGTGGCAAGGGCTGGAAGAGAATAATCCCCAGAGAGAGCGAAAGCGGAATGTACGGAGCAAGCGCAGCTGACAGCTACAGCTAGAAAGCATGCGAGTGAAAGGGCGGGATATCTTTGTGTTCATCAATAAACCCCAGAGGGAGAGGGGCGCTCGCTCCGAGTTAGGCTAAGTATCATCTCGTTGGTGTAGATTCGATCACAACGTCAAATTGCATTTCAGGCGCCTTCTGGATAGAATCTTTCCCCTCCGGAGACCCCTTTAAGGGGTCAGCAAACAAAACATAAAAAAAAGGATTACTGCGCGCTTCGCTTGGGCTCACCACCAACCCGGCAATTCCTTCGCTACGCTCTCGTTGACGTGGTAACATCAATGTCCCTAGTACTTGTACCGAATAGTAAGTACTATTATGATGTTACAGTGATTGAAGGCTTGCTAAAGAAGGAAGGAGAGTCTACTAGTAGAGACACTCTTGACGGATGGTATAGGTAGGGAAGGTTTTACCTCTGGATCGCCTTGCTTGGGATCACCACCTGGCAATAATCCCTGCGCTTCGCTCTGGAACTACTTACCACATAGGGGCTTTGAGGAGTCTAGATACTTTGAGCGTGAAAAGGCATGCCTTGCGCTTGTCGAACTATAGTGCCACGCAGAAACTTATACACTACATGCTAGCCTACCAAGTCTGGCTCTTGTCCAGGATGGACCCATTCCAGTCTCTTTTCGAGGAGCTAGCATTATCAGGAAGGACAGCTCGATGGCAGCTGTTGCTATCAGAGTTCGGCATCACTTATGTCACGCAGAAATCCTATCGAGCCCCTCCTGCATACTTCTACCCTGAAGTGGGGTAGAAAAGCTATTTTCCTGACCAACGTTTCCGTTAGTCAATGTCGATGGCCCGAGGTGGTGGAGCAAAGATCGCTTTTGGTAGAACCTGGCTGGGGAAAAGAAGGGGCGCGCTAGCGCTCTACCAATAAACAATTTTATCTCCCAAATTACCGCCCAACTGTGTCACAGTAGTCCGGTAAACAACTCGCTCTTGTCCAGTAACCGAACCATATACCTAGGCTACGAAGAAGCACATCTATATACGTGGAATTTGTGGCACTCTCGACAATGCTAGGCCGAGTTGCCGATTCAACGAAAGGAAGAGAAGGTTTTCTTTGTGGGGAAGGAATAGTTCTTCCTGGCTTACTCTAAGCTAGTAAGAAGGAGCTACGCCTTTTACGGTGGGGGGAGACTTACTAACTCCATTCTATAGCTCCTCCAGGGCCTTTACAATTTATTGCCCTGAACCTCGAATAAGGCTGCTTCTCTTTGGGCATTAAAAAAGACTTTCAGCGGGTTGGTGGCGTGGATGTCTTTGAGAGGATCTAATTCCCCTTCAGAATCAATAAATACCATCCGTCTATTGGTGGAAGCAAGGAAGAATGAGATGAAAGATCCCTCGAAGGACTCGCCTCTTCCCGCCCCATAAATCTTCTTTGCACGAGCTGAGACAAAGAGATGGGGAACTCATTGACATAGAGAATTCAATGGATGAGAAGTATGGGATTGGGGGGACGACGGTAAAATGGAATTGGAGATGGCCCCTCCCGTTTAGGAATCTAGCTGCCAGAAAGACAGAATTTCTCTTTCTGGAATAGTCCACGTAGACGATCAACGGAGAGGCACTATTGTGCAGCGCGTAGCGCTTATAGTGCAAACTAGTTCCCAGCTCCACTTTACTATGTCCACCCAAAGCTGAAAACAAAGTGGAAGGATGAGCTGTTTCTCGGGTCCCTTCTGGACTATACCCAGACGTTGTGGTTCCGAAGCGCGTACGGTTCCACACCCTATGCCTCCACTGGGTATTCATCTAACCTTACCTATGCAATGTTTGATCCACGAACTTAGGTTGGTTGCCGAACCGGCCTTGCAGAACTGGCTCACTCATGAACTCGTAGGTCGCGTTTAATTACGACCAGGTTGGCTTGTCTACCTGGTGGAATTTTCTAGGCCAGTGTCTGATGGTGAAGAGCTACGAGCCCCCTACAGGGGTGGTGGGGACTTGAGACCTTCGAGAGACGGGGCACTCTGTGCTGGGAAGCTACGCTCTGCTTCGCCAGTTCCATAAAGAGCAGCAAATACGGCCTTTATTGGGCATCCAGGTGGTGGAAGCAGTCTGTCTCTCGCGGTAGCGAAATACGTAGGCTATGAAACTGAACCTTGCGGCCCAAGAAGGAGTGAAACGTTAATTTTCGTACCCATCTTCAAACAGCCAAAACACTTGGGTTTAGGTAGGCGCGTGCTTTCCTTCTTCTTGAGCGTTTTGCACTAGGAATCCTCTTCAGTAAGGCCCAAGATCGTCTCCATAGGATCCAGATCGTCTTCATCAGATCGTCCTCAAGGCCAGGCCAGATCGTCTGCTCCAAAAGGATCGTCTGCGACTAGAAGAGCCGGGTCAGAAGGAGATTCATTCCCACCAAGCCCAAGAGGGTACACCGCAAGGCATGGGTGACTTATAAGTTCCGATAAGTAGTGGGTTCGAGTCCTATTGCCCTTAGAATTCTTTCCTTCCCTTTCTCCGGCCCAAATTTGCTTGGGCACTAGATTAGCTCTGGTAAACTAGTTCCACAGCATCTGTAGAACCTAGACCCCTTAGCGAGCAAAGAATGGATGACCATACCCGTCTTTCATACTTGGCGCTTCACGCCCCTTCCGGGAATCAGTTTCATAGGGCAACTGTGCGCGGGTCTCGCTCAAGTTCCCTTATTTGCGCTTCCATACGAGCGAGGTCTTCCAAACTTAGACTAATGACATTTGTACTCTCCTTGTTTGTCATCCCTGTCTGATTGTTTTCTCTTTTGAATAGTCGATATATATGGGAGTTTCGGCTATCCAGCCTTCATATGCTAAGGCGATAATGCTACGATAGATGGTGCTACGCGCTTTCCACGCTTTTGAAGGCCACCCGGATTCCATCCAGCCACAGGTTCCCCTACGACTACCATGTTACGACTTCACCTCAGTCACTGACCCAACCGTGGTATGCGCCAATAAGACCACCAAACCCGCCAGTGTGCCACACTCAACTAGGCGTGGAGCACTAAGAGGAATGGGTGATCCTTGGTCGATGCTTCGGGCGGAACCAATTCCCAGGGTGTGACGGGCGGTGTGTACAGGGCCCGGGTACATATTCACCGCGGCATGCTGATCCGCGATTACTAGCGATTCCAACTTCATGTTCTCGAGTTGCAGAGAACAATCCGAACTGAGGCAATCTTTCTGGATCCGCTCTGCCTTACGGCCTTGCTTCCTATTGTAATTGCCATTGTAGCACGTGTGTAGCCCAGCCCATAAGGGCCATGCGGACTTGACGTCATCCCCACCTTCCTCCATAAGTAGACTAGGCAGGCAGTCTTTTGTGAGTGCAACACCTGCAGCACTGTCATCAATCCGATTACGTCCGCAGCATGTCTTAGCAACACAAAACGAGGGTTTCGCTCGTTATAGGAGTTAACCAGAAACGTCTCACGACACGAGCTGACGACAGCCATGCAGCACCTGTATGAATGGCACGTTTCATCCTTCACAGGACAAGCACACTTGTGAACTGGCAGTTCATATGTCAAGTGTTCATATGTCAAGGGCTGGTAAGGTTTTGCGCGTTGTATCGAATTAAACCACATGCTCCACCGCTTGTGCAGGCCCCCGTCAATTCCTTTGAGTTTCAGTCTTGCGACCGTACTCCCCAGGCGGAGTGTTTGACGCTTACGCTGGGCCCCCGATCCGCTTGCAGACCAAGGACGAACACTCATCGTTTACGGCATGGACTACCAGGGTATCTAATCCTGTTTGCTCCCCATGCTTTCGCACCCCAGCGTCAGTAGAGACCCAGAAAGCTGCCTTCGCTATTTTGGCGTTCCTTCGTATATCTCCGGATTTTATCCCTACACACGAAATTCCACTCTCCTCTATCTCACTCGAGTAAATTGGTTTTGAAAGCGTTCCGCCGGTTGAGCTGGCGCCTTTCACTTTCAACCTGATTCACCGCCTACGTGCTCTTTACGCCCAGTCATTCCGAATAACACTTGCCCCCCCCGTCTTACCGCGGCTGCTGGCACGGAGTTAGCCGGGGCTTCTTCTTCGGGTCCTGTCATAATCTAAACCCGACGAAAGAGCTTTACAAGCGGCATTGCCCTTCCTCGCTTACGCTTAGTTTTTCACTCACTCACGCGATATTGCTGGATCAGGCTTTCGCCCATTGTCCAATATTCCCCACTGCTGCCTCCCGTAGGAGTCTGGGCCGTGTCTCAGTCCCAGTGTGGCTGATCGTCCGAAAAGACCAGCTAAGCATCTGCGGCTTGGTCAGCCTTTACCTAACCAACTACCTAATACTACGCAGGCTCATCAAACAGCGCTTTTTAGCTTTCCCGAAGCGGCGCTTCGTTTATTCAGGATTTGGCAGGGTGGTTATGCCCACGCCTTAAAGGGCCAAAGGGCCCGCCCAAACTGTTTGGCAGATTCCCACGCCTTACGCACCCGTTCGCCACTTTGTTTTCAACCGGAAAACAACGTTCGACTTGCATGTGTTAAGCATATCGCTAGCGTTCATTCTGAGCCAGGATCAAACTCGAGTTTTTTGGTTTAAGGTTCTGAGAAGGTCGCCACCGCTGCCGATTGCTGGTTAGCGTGTGACCTTCGACATCTATATACGTGAATTCTTGGTGAATCCACCACTTCTTCCGAATCCGTGACACTGTAGAGGCTAGGCCGAGTTGCCGATTGACATCTATATAGTGAATTCCATCGATGGAATCGAATCAATCTTTCTATATACGTGAATTCCATTACCACTACCACCAGTCACACTACTGCCACCCACCCCCACCAACTATAGTGCACCACCGAGAAAGCGCGTAGCAAACTAGTTCCGCCCTAAGTAGCAGTTTAAGCAACAGCCGTTGCCCCTTCGAAGGGGTCAGTTGCCCCACCAGCAGTTGTTTCAGTTCTACCAGCATCAGTTGAATCAGTTTCACCAGTCGCAGTGCCTTCAGCCCCAGCAGCTTCAGTGCCACCAGTACCAGTTGTTGGGTCAGTACGCGTTGAACCAGTCCCAGCAGCCA
>Contig03+11041
CTACATCAACATGCAGGTTCACAACATCAAATTGAGAGGGGGACAGGACAATTTTCTGTTGTTCACCTGTTTCTCCCAATGTCCTTTTGAGAGGGGGAATGTTGGAAGAATGTTACGAGTTTATTAAAGCAAAAGGCCATTGGAGCCTTATCTTTATGTAACATGAATGTAATGTGAAAAGAGTTAAAGTATTAAGGTTATATGTAAAAGAAATGTAGAGTAAGGGTGACTTAAAAGAAAAACCCTACTCATATATATTCTCATGTATTACTCTTTTCTAAAA
>Contig04+1283
ACATCAACATGCAGGTTCACAACATCAAATTGAGAGGGGGACAGGACAATTTTCTGTTGTTCACCTGTTTCTCCCAATGTCCTTTTGAGAGGGGGAATGTTGGAAGAATGTTACGAGTTTATTAAAGCAAAAGGCCATTGGAGCCTTATCTTTATGTAACATGAATGTAATGTGAAAAGAGTTAAAGTATTAAGGTTATATGTAAAAGAAATGTAGAGTAAGGGTGACTTAAAAGAAAAACCCTACTCATATATATTCTCATGTATTACTCTTTTCTAAAAA
>Contig05+1282
CATCAACATGCAGGTTCACAACATCAAATTGAGAGGGGGACAGGACAATTTTCTGTTGTTCACCTGTTTCTCCCAATGTCCTTTTGAGAGGGGGAATGTTGGAAGAATGTTACGAGTTTATTAAAGCAAAAGGCCATTGGAGCCTTATCTTTATGTAACATGAATGTAATGTGAAAAGAGTTAAAGTATTAAGGTTATATGTAAAAGAAATGTAGAGTAAGGGTGACTTAAAAGAAAAACCCTACTCATATATATTCTCATGTATTACTCTTTTCTAAAAAAATGCAANTTTACTCTTTTGGATCTCTATTGTGTCTCTCCCTCTCCCTCTTGCACACTCATGTAGACTCCATGCTCTCACACGATCCTTTGCTCTCATGCATGCCATAGCTATTCCTGCGCGACTCTATTCCTCACA
>Contig06+1418
TGGAGCCTTATCTTTATGTAACATGAATGTAATGTGAAAAGAGTTAAAGTATTAAGGTTATATGTAAAAGAAATGTAGAGTAAGGGTGACTTAAAAGAAAAACCCTACTCATATATATTCTCATGTATTACTCTTTTCTAAAAAAATGCAANTTTACTCTTTTGGATCTCTATTGTGTCTCTCCCTCTCCCTCTTGCACACTCATGTAGACTCCATGCTCTCACACGATCCTTTGCTCTCATGCATGCCATAGCTATTCCTGCGCGACTCTATTCCTCACAA
>Contig07+3151
AGGCCATTGGAGCCTTATCTTTATGTAACATGAATGTAATGTGAAAAGAGTTAAAGTATTAAGGTTATATGTAAAAGAAATGTAGAGTAAGGGTGACTTAAAAGAAAAACCCTACTCATATATATTCTCATGTATTACTCTTTTCTAAAAGTAATGCAAGTTTACTCTTTTGGATCTCTATTGTGTCTCTCCCTCTCCCTCTTGCACACTCATGTAGACTCCATGCTCTCACACGATCCTTTGCTCTCATGCATGCCATAGCTATTCCTGCGCGACTCTATTCCTCACAT
>Contig08+1862144
TTCCATTACCACTACCACCAGTCACACTACTGCCACCCACCCCCACCAACTATAGTGCACCACCGAGAAAGCGCGTAGCAAACTAGTTCCGCCCTAAGTAGCAGTTTAAGCAACAGCCGTTGCCCCTTCGAAGGGGTCAGTTGCCCCACCAGCAGTTGTTTCAGTTCTACCAGCATCAGTTGAATCAGTTTCACCAGTCGCAGTGCCTTCAGCCCCAGCAGCTTCAGTGCCACCAGTACCAGTTGTTGGGTCAGTACGCGTTGAACCAGTCCCAGCAGCCAAGGCTATTCCAAGCAGACCTCTCAGGATCAGAAAGAGCGGTGGAGGCACTATGTGGCCTATCCTCAGGGAGGAGACACATGTTGAAATCCCCCAGAAGGATGGTACTATCATTCATCAGAGGAGAAAGCTCCCTCCATAAACGAATTCTCTRYTGAGGATCGTTAGGAGCATAGAYGACAATAAATCTAAGAAGAGTAGAAGAAAGAATAACATCARCAACCACAAACCTACCCCCATCATCCACAACCYGATGGACAATGGACATAGTAGGAGCAATACCAAGAACGACGCCACCTCTCCCAGGGTCTCCCTTAGAAATGACCCAAGTATGGGAGCGAGCAATCGCCCTAAGAGACTGGGAAAGAGCAAAGTCATCAGCCTTCACCTCCTGAAAGCAAATGACTTGGGGAAACTCCTCCAAAGTCYRRAGCCACTGACTGATCACCACTCTCTTGTTGGGGGTGGTGATGCCCCTAACATTCCAAGAGAGAACTAACATGGAGATGCCTCCATCTCCATATCAACCCCGGAGAGAGGGGCAGCCTGAGTGGCAGGGGGGCTAGAAACAGGCTCTACGACAACTAACGAAGCATCCTGGGTGGCCTGAGCAGAGGAAGTAGAATCTAGGGGAGCGCCATGTCTCCTCTTAGATCTCTTCCTCTGAGTCCTCTTAGAGGAGGAAGAGGGAGAGGCACCAATGGTATCCCCTCCCATGAGCGTCTGTACAACACTCTCTTCCTCCTTCTGCGAGGAGTCAGCTGAGTCCAACTCCAACACTTCTTGCTCTAGAGCAGAGCGAAGGGAAGGCGAAGAAAGAATCTCAAAAGAGTTCTTCTTCTGGACAGAAACCGAAGGAGCAGGGACCCTAAATCGACCTTTTCCTTTAGGAGCAGTCCACTCCTGAAAGGAGGGCGCATGGGTCACGGAAGGCACTATGGAACTACTAGAAGGAATGTTGCCCGGTTGCTCCGATGTAGACACCGGAGGCACCACGGCGGAAGAGGCACCTACTTTAGTAGGTGCTGGAGGGTGAGAAGAGGTAGACTGGAGAGGAGTAGAGGACCTACCTTCGACCTTCCTAGGTCTCTGTGGACGAGTAGGACAATCAGAAATATGATGCCCTGACTGACAGCAATAAAAGCAATGATTAGGTAAACCCTGGTAACGGATCTGCTGAGTCCACAGGGGCCTCCCACTGGGATCAGAAAAGGTGAAAGAAGGTGGAAGGTCCTTCTTGAGATCTAGAAGAACACAAGCCCTAGGAAAAAGCTGACCATCCTGTCTAGAGACCACCTTTCCCAAATGCTGGAATGCCAGATTAGCGAAAGAATGGAACTCTAGAGGAAGAAAGGGAAGATCAACCCAAACAGGGTAAAGGAGATCTTGTGGCTCAAGAGGGTTGAATCCTTCCTTCCAAGGGACAAGAAGAACCGGAGCACCAAGAAACCACCAAGGTCCCTGAGTCAACGCATATTGCGCATGCTCCGGTAAGTCAAAGAAACAAGCAAAGAAGCCCTTACCCAGATTTCGGACACTCTGGACAGGGTGACCCCTTCTTCCCCAAACAGTATCCGTCCAGGACTTGAAATCATGTAAGGACTTTGGTGTCCTACCCATTATCTTACAGATAATGGTATGRTCAGCAAGGTGCCTTACATGAGAGTAAAAGTCCTGCGGAACAGTGACTGAGAAAGAAGAGGCGGGAGGAGGGGGGGGAGAGGTGGCCGAAGCTACCATGGAAGGGGCCTTCCCCCTCGTTCCCTTCGCAAAGGTTGTCTTGGCAGTTCCTACAGTAGGTGGAACCGTGCCAAAAGAGAAGGATAAAGGAATTGAGGGAGGGGCCGGGCCCAACACACCCACACCAATAGACCCACCCACACCACTAAAAGTAGAAGCACCCACACTATTCATGGTAGTACTAGCATTAGCAATATTGTTATTGAAAACACTTTCATGCATAACAATGGAATCCGAAGTTGAAAATAAAGGGAAAGAAGAACTAGATGAAGAAGAAGAGCAAGGGAGCATACCTTGTTCTCCCACCTTAATGCCTCCATTGTGGATAAAAGAAGTGATGAAAGCATTAGCACTATCCACAAGATTATTAGAAAGGGAGAGGGGTGGGGGGGGAGAAGAAGCATTACCTACAAGAGAAGAGGAAGGGGGAGGGGAAGAGGGAAGAGAAGTGGGGGGAGAGGAAGAGGAAGGGGACTTACCAGGATCAAATATGGGGCTGCCATGAGAACTTCTTGTGTGCACCATGTTTTCCCAAGAATAGCAAAGTCGTTTAGAAAAAAAACAGCAAACTTGTGGAAGCTCGTTCTCCCTCCACAGACCACYTCAGAAAACGTGCAAGTACTCAAAACGAAGCTCTCGAAAAGAGCTTTCCAACGAGGTATAGCACGCCAAATTCGGAGTAGAAATGCAAAAGTTATGAGCCGCTGAGTAACAGGTGGTCTAGCAGGAAAATTCAAACGGCTAGGAGAT
>Contig08+1862144_2
GACTTTTACTCTCATGTAAGGCACCTTGCTGATCATACCATTATCTGTAAGATAATGGGTAGGACACCAAAGTCCTTACATGATTTCAAGTCCTGGACGGATACTGTTTGGGGAAGAAGGGGTCACCCTGTCCAGAGTGTCCGAAATCTGGGTAAGGGCTTCTTTGCTTGTTTCTTTGACTTACCGGAGCATGCGCAATATGCGTTGACTCAGGGACCTTGGTGGTTTCTTGGTGCTCCGGTTCTTCTTGTCCCTTGGAAGGAAGGATTCAACCCTCTTGAGCCACAAGATCTCCTTTACCCTGTTTGGGTTGATCTTCCCTTTCTTCCTCTAGAGTTCCATTCTTTCGCTAATCTGGCATTCCAGCATTTGGGAAAGGTGGTCTCTAGACAGGATGGTCAGCTTTTTCCTAGGGCTTGTGTTCTTCTAGATCTCAAGAAGGACCTTCCRCCTTCTTTCACCTTTTCTGATCCCAGTGGGAGGCCCCTGTGGACTCAGCAGATCCGTTACCAGGGTTTACCTAATCATTGCTTTTATTGCTGTCAGTCAGGGCATCATATTTCTGATTGTCCTACTCGTCCACAGAGACCTAGGAAGGTCGAAGGTAGGTCCTCTACTCCTCTCCAGTCTACCTCTTCTCACCCTCCAGCACCTACTAAAGTAGGTGCCTCTTCCGCCGTGGTGCCTCCGGTGTCTACATCGGAGCAACCGGGCAACATTCCTTCTAGTAGTTCCATAGTGCCTTCCGTGACCCATGCGCCCTCCTTTCAGGAGTGGACTGCTCCTAAAGGAAAAGGTCGATTTAGGGTCCCTGCTCCTTCGGTTTCTGTCCAGAAGAAGAACTCTTTTGAGATTCTTTCTTCGCCTTCCCTTCGCTCTGCTCTAGAGCAAGAAGTGTTGGAGTTGGACTCARCTGACTCCTCGCAGAAGGAGGAAGAGAGTGTTGTACAGACGCTCATGGGAGGGGATACCATTGGTGCCTCTCCCTCTTCCTCCTCTAAGAGGACTCAGAGGAAGAGATCTAAGAGGAGACATGGCGCTCCCCTAGATTCTACTTCCTCTGCTCAGGCCACCCAGGATGCTTCGTTAGTTGTCGTAGAGCCTGTTTCTAGCCCCCCTGCCACTCAGGCTGCCCCTCTCTCCGGGGTTGATATGGAGATGGAGGCATCTCCATGTTAGTTCTCTCTTGGAATGTTAGGGGCATCACCACCCCCAACAAGAGAGTGGTGATCAGTCAGTGGCTCCRGACTTTGGAGGAGTTTCCCCAAGTCATTTGCTTTCAAGAGGTGAAGGCTGATGACTTTGCTCTTTCCCAGTCTCTTAGGGCGATTGCTCGCTCCCATACTTGGGTCATTTCTAAGGGAGACCCTGGGAGAGGTGGCGTCGTTCTTGGTATTGCTCCTACTATGTCCATTGTCCATCGGGTTGTGGATGATGGGGGTAGGTTTGTGGTTGCTGATGTTATTCTTTCTTCTACTCTTCTTAGATTTATTGTCGTCTATGCTCCTAACGATCCTCAGCAAAGAATTCGTTTATGGAGGGAGCTTTCTCCTTTGATGAATGATAGTACCATCCTTCTAGGGGATTTCAACATGTGTCTCCTCCCTGAGGATAGGCCTCATAGTGCCTCCACCACTCTTTCTGATCCTGAGAGGTTTGCTTGGAATAGCCTTGTCGATCCCTTCCAGTTGATTGATCTTGGMTATTCTCCGAGTGACCCTTACTATACTTGGGTTGGTGGTACCTCTGCTGCTCGGTTGGATCGGGTTTACGCTCCTCCAGGGTTGGTACCTATGTTGGCTACTGGCAACAAAGGTCTTCTCTCTGTTCATTTCTCCTCTGCTTCTTCTGACCATTCTCCCATCTCTTTCTCTTTCAGGAGGTCTCAAACCTCTCCTTCGGTCTTCTTGTTCAAAGCTAATGTCTCTCTTTTCCGGTACACTGCTACTAGGCAGGCTTTGGAAGCCGTGTGGAGTGAATTCCACTCCATGTCTGGCCCTGCTTTAGTCAAGTGGGATTGGTGTGTTTGTCATACTCAGGATGTTCTTCGCAGGATTGGTATTGAGGTGGCTCACATTCGAAAGAAGCACTTATCCTCCTTAAGGGATTCCTTAAGAGAGGCTTCGAATGTTTGCTTCAGGTTCCCTGACTCGCTTTCTTGTAGGTCTGAAAGGGATCGTGCCTTGTTAAACCTTAGACAAGCGGAAGCAATGGCGGCCGCTCGTCACCGTGCTTTTCTCAGGGACACTTGGGAGGATTTTGCGGATACTCCCTCTAGGCCCTTTTTCCATTTTTTCAATAATCGTCGCCAGCCTGTTGTGATCACTTCTATCCGTGATGGTGATCATACGTACACCACTACCAAAGAGATTCTCCAGATTTTTCACCGCACTTTTAGAGACATTTACTCTCCTAATCCGGAGATGTCTCCTCAGGTTAGTCAGGCTCAGCTTCTTTGCCAGAGGGTCACTCCGATCAGAGTCTCTCAAGCAATGAATGATTTGCTTTCCTTGCCCTTTTCTATTGATGAGCTTCATAATGCTGTTTTGGCCATGGGGCCCAATAAGTCCCCAGGACCTGATGGACTCCCTATGGAGTTTTACAGGGATTTTTGGGATATTGTTGGGGTTCCTTATCACCAAATGGTTCATGAAGCCTTGACTTTGGGTTCCTTCTCGGTGGATGTGAATGCTAGTATTATTAAGCTTGTTCCTAAGGGGGTTCCTAGCTCTGAGGTGAGGGATTGGAGACCTATTTCTCTTCTTAATACTTCCTATAAGATTCTAGCTAAGGCTTTGGCTCTTAGGCTTCAGCCCATGATGGACTCCCTGATCCGTAAGGATCAAAAGGGGTTTATCCGTGGCCGCCATATCCTTCAGGCCATCATTGCTACTTGGGAAGGCATTGAGTGGGCTTACGAGTCTAAGCAGCCTGTTGTCTTTTGTAAAGTTGACTTTGATAAAGCCTATGATCGGGTGAGATGGGACTTTATCTTGTCCCAGCTCCAGGCTATTGGCTTTGCTCCTCCTCTCTTGTCTATCGTTAGGGTTCTCTTTGCTAGTGCCTCTACTCAGATTTGGGTCAATGGTCAACCAGGCGATAGGTTCTCTATTTCTAGATCTATCAGACAGGGTTGTCCTTTGGCCCCCTATCTCTTTGATTTTGCGGCTGATGCCCTTGGCTACTTGCTTGATTGGGAGGAAGCTCAAGGAAATCTCGTTGGTTTGCATCTTCCCCCTCTCCCTGATGGTCGGCCTTCTACTAGAGTGTCTCTTCTTACGAGCCAGTTTGCAGATGATACTTCTATGTTCATCCGCAATACTGAGGAGTCTGTTAAGACAGCTTGGAGGTGCTTGGACACTTTTTGCCTTGCCTCGGGGTCTATGGTCAGGGATGACAAGACCTCCATTAAGGCTATTTGCTCCTCAGACCCGCCTTTCCTTCTTCGTAGGGGTTGTAAGGTTGTTAAGGATGGGGAGATTTTTCGTTTCCTTGGCATTCCGTTTGGGTTTAGGGTTTCCTTTAGACAGAGGTGGGATTGGGTTATTCAGAAGCTCCGTCACCGGTTTACTAGTTGGGCTCTTCGTGGCCTCTCTAGAGCTTCTCGAACAGTGGTTCTTAACCACATTCTTGCCCCTGCTTTTGTTTATTTTCTTGCTTGTTGGCGGCCTCCTGACTCTCATCTCAAAGAAGTGGAGAGGCTCCTTAGAGATTTTTTTTGGGGTTCCTCTCGTGCTACGGTGGCTTGGGAGGTTTTGTGCTATCCCAAGGCTATTGGTGGTCTTGGGATTAGGAACCTTAGAGAGCAAGCGGACCGCCTTGCAGTCAAGTGGATTATCAAGGCGGTTACCTACCCCCTTGACGCTTGGTCTATCTTGCTCTCTCGTCACTTCTCCTCTGCTCGGCCTTTGGGTCAGCAAGGTTGGTCTGGCATCCCTATTCAGGATGTTCTTTTTGCTCCTTTGGACTTTCGCTTCAAAGSCACAGACCTTTGGCGTAGTCTTTGGTCTGCTTGGTGCTCCTATCGTAGTAGTGCGGTTTGGAGAGGCTCCTCCTTGCGTGGTGGTTTGTCTGCCGCTTCCTCTTCTGTTTGGCTTCCTTCTTTTTTGCCGGAGACTGCTCAAGTCACTACTAGCTTTCTTTCTAGTGCTCGTTCCCTTCACAAGAAGGGAATTAGAGTTTGGAGTGATTTGCGTGATAGAGACACCGRTCAGTGGATTTCWTTGAGGGCTCTCACCAGGCAGTTTCGCCTGCAACGCTACCAGCGTGCTTTAGTTAGGGATAGGATGGATCTCTGGGATGCTCATCCGGAGCTTGTCTTTTCCTTTCGTACGGGTCGTTGGTACCGTGATTGGAGTTGGCCCAATGATGTTAAGCTTTCGTGTCCTCCTTCTCTCCTCCCTTGTAACTTTCCGGTTAACCTTAGGGAGAAGTTGAGTCGTTCTTGGGGTATTGTGGTTTCTGATGATGCCTGGATTRCTATCTTCAGGAACATTTGGAAGGCCCATCTGCCTCGAAAGATTCAAACTCTTCTTTGGTTCATTGTCCAGCGGGGGGTCTGGACGGCTACTCGCCCCCTTGCTTGGGGTATTGGTGATGGTATCTGTTGTTTGTGTGAGAGAGAGATGGATACCATCAATCATGCGTTCTTTTCTTGCTCTCAGGTTAGACATGTCTGGGGGTTGCTTTGGTACGTCTTCAGGTCTTTGCATAGTCGTATGTTTTCTTGGGAGGAGGTGCTTCTTGGGATGTGGAGAGGAGCTCCAGATTTCCAAGAGATCTGGACGCTTGCTAGAGGCTATGCTATCTGGAACATTTGGGTGGTTCGGAATAGCAAGTATCATGGCCGTCTCTCCTCCATCTACCCTGTTCTGGTCCTTTTGTCTTTGTACCGTAGACTTAGGAGGTGTCATGCCTTGAGAGATGGGAGTGCTTCTTATGTCTTGCGGTTGTCGAGGTTTGAGACGAGGATGGAGAGTGAGATTCGTAGGATTTCGCCCAGACTCCTTTCCTAGCTTTGTCTTTTGTTGGGTTTTCCTTTCTTTCTTCTCTTTTTTCTCTCCCTTTCCAGGCAGYTGGGTTTTTACTGGATCCCTATCTGGTCCTTGCCAGATCGATAGGGGGTTCTTGTCCAGGTTGTTTCCCAGCTGTTCTGAGGGCAGTTGTTTTACGGAATTAACCGAGTAACGTTAACCCTCTTGTTCTCATGAGGGGCATTTTAAGCTGACGTGTTCCTTTCCACCYTAGACTATTGTGATAGAGTTGGCTACTCTGTCTCCTGGACGACAGGTGCACTTGGTACCTTCGCTCAGAGTCTAGGGAGGCCCTGTGGCCTAATGGGGAGGATTTTTTCTGCCTAGTACTCCGCTCTCCTTGTCTTCTAGGTTAAGTTTTCCCTTTGGAAGTACTAATNAAAAAAAAAAAAAAAAAA
>Contig08+1862144_3
TTTTTCTTATTCGGTGCAAGACACCACAACTGTCAGTTATTTCAATCATCAAATCAGTTATTCRGCCAGTCAAGTTGCAAGTACAACCTCTGAACTAAAGCCTACTTATCTGTCAAGCTAAAAGCATCAAAATTTATCACTCAAGCTACAAGCAGCCACTGAACAGAACATTTTGGAGCAGTCAAGCTACAAGCCTCTGAACTAGCTCACCACATCTCAGATCATCAACAAGTATCAGTCATGAAGAACGGTCAAGCCGTCGAGCCTCTGAACCGCAGACAAACAATCAGTTAATCAAGGTCAAGCCACCGAGCCTCTGAACCACAATCAGTTATGAAGGTCAAGCTATCATGCCTCTGAACCTCAATTACAGCAGCAGATAATAGCAGTCAAGCCCAGAAGCCTCTGAACTGCATCTTCTCTTAATCAGCACTTTGGAAGTCAAGTCCATCAGATAGCCGGACCTCTGAACTATCCATCCAGATGAAGAATTATGGCGGTCAAGCATGAACCAGCCTTAGTCAAATCAGTATTCAGATATGTTATCAACGGCAGTTAAGTGCAAGGCACCTCTGAACTAGCCTAATTCTCAGTCAGTTTTCAGTCTATTGAGCTTCAATCTATGGCAGCCAAGTCGTAGAACCYCTGAGCTAGCCGAGACCTATTCAAGGGGAGACAAGTCATTGAACCTCTGAGCTCACCCTCACTCAATCAGTCTTTCAGCAAATCAGTCAGTCAGCATGGGAAGACAAGTCACGGACCTCTGAGCTTACCCAAACCAAACAAAATTCAGCAGTAATTATGGCCGTTAAGTCCAAGAGACCTCTGAACGAGCCGCACACATTTCAGAAATTGGTCGTTAAGTCCACAGAGACCTCTGAACGAACCAAAGAATTTAACAAGGGAGTTAAGTCCGAGAGACCTCTGAACTCACCTTACCAATCAGACAAGCAACGAGCCTCTGAGCTGGTTGGATTGATTGATCAGGAATAAACCAGGAGTACAACAACAAGGGACATAACAAAGAAAGAAACAGAAACAGACAGAAGCAGACAAGAAACAGAACAAGTCAGAAGCAGAAGACAGAAGCACAAGAAACAAAGAAGAAATCAAACAGCGATCGCAGCAAGAATCCCCAGGATCGAAGATTATGAAGAGAAGGAAGTGGATGCATACACAACCTTCCACCTGCCTATTTTATATTTTGGTCAGCATCAAAGATACTAGCCAGTGCACGGGCGACATATCCGAGATGATTTCTACATCAACATGCAGGTTCACAACATCAAATTGAGAGGGGGACAGGACAATTTTCTGTTGTTCACCTGTTTCTCCCAATGTCCTTTTGAGAGGGGGAATGTTGGAAGAATGTTACGAGTTTATTAAAGCAAAAGGCCATTGGAGCCTTATCTTTATGTAACATGAATGTAATGTGAAAAGAGTTAAAGTATTAAGGTTATATGTAAAAGAAATGTAGAGTAAGGGTGACTTAAAAGAAAAACCCTACTCATATATATTCTCATGTATTACTCTTTTCTAA
>Contig09+4282
CTTTTCTAAAAAAATGCAANTTTACTCTTTTGGATCTCTATTGTGTCTCTCCCTCTCCCTCTTGCACACTCATGTAGACTCCATGCTCTCACACGATCCTTTGCTCTCATGCATGCCATAGCTATTCCTGCGCGACTCTATTCCTCACAAGGAGGAAATTGAACTTTGAAGATTGGCTAGAAGTCTCTCTAGCTATATTTTGAAAAGGTATAAAAAAATTGAAGATGATGTAATTTTTAAAGCTAACTAAAGTTTAGAGAGAGAGAGAGAGAGAGATTT
>Contig10+38469372
GAGCCTTATCTTTATGTAACATGAATGTAATGTGAAAAGAGTTAAAGTATTAAGGTTATATGTAAAAGAAATGTAGAGTAAGGGTGACTTAAAAGAAAAACCCTACTCATATATATTCTCATGTATTACTCTTTTCTAAAAGTAATGCAAGTTTACTCTTTTGGATCTCTATTGTGTCTCTCCCTCTCCCTCTTGCACACTCATGTAGACTCCATGCTCTCACACGATCCTTTGCTCTCATGCATGCCATAGCTATTCCTGCGCGACTCTATTCCTCACATTTGGTATCAGAGCTACATTCTACCTTRTTGGAGAAGCCATGGTGAGAGCCATACATGTGAAAGAAGCCATAGATCTCATGCCATAGAGCTTATCTACAGCCAAAGATCATGTATGTGAAGCCTAAGTGAGAGGGGAGTGTAGATCTACAAGATTTGGAACCTTTGCCATAGTTTTTAGCTTACTTTCCTACTCCAATCCCGTCAACACAGTCATTTTCCCGCTGATTGGCATGGCTGGTGCAAAAACTAACACCGCCATTGCGTCCGGAAGGCCCCAAAACCTAGAAAACAAAAAAAAAATCGTCCAAAACGGAGCTCTCTAGCCCCCGGAATCATCATTTTTCGCCGGAGGAACCCTGACAGACCTGCCCGCGGCACTGCCACGTCATCACCCGCGGCAACCACCGCGGCGGACACACCCGCGTCAACCAAAATTTTATATCACCCGCGGCGCGTCGTACGCCCAAGTCTAAGTCTAAGTCATCATCATAGATAGGTTCTATTCTATTCTATTCTATTCTATAGCCTTCTCATGTGGGACTATTCCTTGCAAGCTCCTCATGCCACGTGTCACTATCCTCTTCAATCCTACACAAAAATGCTCATAACTTTCTTATTCCTTGGCCAAATTAAGCAAATGAGGGCACTTTTCCACCATTTTCGAACATTCCGGAGCCATCTATSACATCTAAACTATCAATTGAAGCAGACGAGGTATTTTTAATCATTTTATCAGCTTGAAATTCAAATTTGCCTTCAAGTCAAGTGCCTGCAACCTGTCAGTTTATGGGAAATTTGCTATCAAATATGCCACTATGCTACATGATGCTGTCAGAAACTTCTATCAAGTCTTTTCTACTTGCTATTGGGAAATGCTATGCTATTGCCATGAACTTTTGAGCTATTAATCAGTCAGTTTAGCCTACTTTTGAACCGTGCCTGCAAACTAGTTTTAGAAACAGCAATCATGCAAACATCTACAGAAACCTTGCTTGCCCAAGAGAAAACTATGCTTGCACACATGGATGAAATGATGACTAGTGCACATCTAGACAAGGATACTAGGTCTAGAATATACAAATTGGGACAGAAATTAGCAGACACACAGATTGTTACTCACAATGAGACCAAAGATCATAATGATGAAGCAAGATTGTTACTTAAAGGAAGTTGCATCATAGAAGCCTACAAGCAATTCTTAGATGGAGCTAAAGTGTATGAGACACTTAGCAAAAATGCTACTTTGAAGCATAGATTACATCAAGGAATTGGATGCTTTCATATGGCAGAAAGCAACAAGCTCAATGGAGCTAACTATCCACAATGGATAGATACAGTTAAATCTATCTTTGAGAATTTTCATTTATGGCACACAGTTATTGGCACACTGCCAAACCTGACTATCAGAAGCTATAATGAAATCTATGATTTACTAAATGGATTAGCAATTAAGCTATTATTCAAAACGGTATCAGATGAGATTATTGAAGCTTATTTACAATTGAATAGCACYGAAGCCTATGACTATTGGCAATGCCTAGAAGACAACTTTGGCCACTATGCACAAAAAGTCATTAAGCATGATGATACTATTAGCCAAGAACTAAGAGGGGGCACCTATGATTTGAACAAAGAGCACAGTGATGCTGATGTTAAAGCTAAGTCAAATAACAAGAAGAGCAAGAAAGCTAGAAGRAAATTACAGAAACCACATGCAGATTCAGATATGACAATTGTTAATTATCCGTTATTTTCTGGAAATCCTTTAACGGAATTGCCATTCTGCAATGAAGATTTACTCAATTTTGAGATTGATCAACAGGAGAAAGATTTATTTGAAGCCACAAATCTTGTTTATACATTGATTCTTGAACATTTAGTGGATGGAGAATATAGTTCAATCAAAGACATAGATTCTTCAAGTATGTTAGATGATTATTTTGGCCTAAGTACTACAAGTACTTCTACAAGCATTGAAGATATGGAAAGCATTCCAGAAATTTCTGAAGAGACACAGAATGACAGTATTATGCAGATGCATGCTTACAATCATGAAGAAGAAATTTCTTCTACTGAATCTTTTGAAGACGAAGATCTTCACTTGCACAATATCAAGGCTGATACAAAGGAATCTACGAAGGAGAATTTGATTGAACAGCTTTTACTTAATATCAAACAGCCAACTAAGATGGATGACAACACGTTTATTGATTTTCTTGATGAATGCATAAATGAATGGCAAGATTGTAGTGTTCTATGTGAACAAGTTTCTTTGACAGAATATGTGCGATGCAAACTTCTTGAATCAGAGAATGAAGTTGAATTTGAAAAGACGGATAAGCCTTTAGATTCTACAAACATTGGATTTCAAATGCTACAGAAGATGAAGTGGAATGGACAACCACTTGGAAAGAAATCACAGGGTATTGTTGACCCTATTTTGCCTACATTCAAGTTTGATAAAACAGGCATTGGATTTAGCTACTTTGAAGGCTTTCCTTGCAATAAGCCTATTGATACCACAGATCAGGCCGAGTCAGAGCCGATCATAACAGAAATAAAGAAGTCAGATGAAATGCATGCTACACAGGCAACAGATCATTCTTCAAATTTATTATCTAAGATTTTCTACAAGAAATTTGTACCTAGTTCAAAAGCTACTCTAATTGAAGAAATGCAAAACGACAAAGATGTTGCTATGCTAGATTTATCAAAGCCTATTGTATGTGCACATGATGCCGAAGCTTCTACAAGTAGAAGTCAAATTACAGACGAGACTACAAGTCCAAAGCCAAARGCCTACATACATAAAAAGCAGCCTAAAGTTGAAACACATTGTTGGTATTGTGGCAAAGCCAATCATGATTGGTCAGAATGCAGATTTAAGTTGTTTGATGAAGGAAGATGCTTTCATTGCAAAAGTAAAGGACACAGGCAGAATGCATGTCCCAAGAAAAGGACAAATATGTCGTCAAGGATGCAAACCACTGTTATGCCGAATTATTCATGTCAGCCTAAGCAAACCAGTTACAGACAAACAGATAATTCTTACAGGCAAGTTCATCAGAAATCTCAGCCTCAGCAAAGACAACAAGTCAAATATTGGCAACCAAGTTCTACAAGATCAACTTCTCAGAATGAATCTTTGAATCAGTCCTTCAAGCARCCTCAATCAGTACAAAGGCAATCTCATTGTCAGCCCAGTCAGAATCGCCATCAAGGCAACTACTACTTTCAGAAGCAA
>Contig11+2151
AGGCCATTGGAGCCTTATCTTTATGTAACATGAATGTAATGTGAAAAGAGTTAAAGTATTAAGGTTATATGTAAAAGAAATGTAGAGTAAGGGTGACTTAAAAGAAAAACCCTACTCATATATATTCTCATGTATTACTCTTTTCTAAAAGCKAATGCAAGTTTACTCTTTTGGATCTCTATTGTGTCTCTCCCTCTCCCTCTTGCACACTCATGTAGACTCCATGCTCTCACACGATCCTTTGCTCTCATGCATGCCATAGCTATTCCTGCGCGACTCTATTCCTCACATTTGGTATCAGAGCTACATTCTACCTTATTGGAGAAGCCATGGTGAGAGCCATACATGTGAAAGAAGCCATAGATCTCATGCCATAGAGCTTATCTACAGCCAAAGATCATGTATGTGAAGCCTAAGTGRGAGGGGAGTGTAGATCTACAAGATTTGGAACCTTTGCCATAGTTTTTAGCTTACTTTCCTACTCCAATCCCGTCAACACAGTCATTTTCCCGCTGATTGGCATGGCTGGTGCAAAAACTAACACCGCCATTGCGTCCGGAAGGCCCCAAAACCTAGAAAACAAAAAAAAAATCGTCCAAAACGGAGCTCTCTAGCCCCCGGAATCATCATTTTTCGCCGGAGGAACCCTGACAGACCTGCCCGCGGCACTGCCACGTCATCACCCGCGGCAACCACCGCGGCGGACACACCCGCGTCAACCAAAATTTTATATCACCCGCGGCGCGTCGTACGCCCAAGTCTAAGTCTAAGTCATCATCATAGATAGGTTCTATTCTATTCTATTCTATTCTATAGCCTTCTCATGTGGGACTATTCCTTGCAAGCTCCTCATGCCACGTGTCACTATCCTCTTCAATCCTACACAAAAATGCTCATAACTTTCTTATTCCTTGGCCAAATTAAGCAAATGAGGGCACTTTTCCACCATTTTCGAACATTCCGGAGCCATCTATSACATCTAAACTATCAATTGAAGCAGACGAGGTATTTTTAATCATTTTATCAGCTTGAAATTCAAATTTGCCTTCAAGTCAAGTGCCTGCAACCTGTCAGTTTATGGGAAATTTGCTATCAAATATGCCACTATGCTACATGATGCTGTCAGAAACTTCTATCAAGTCTTTTCTACTTGCTATTGGGAAATGCTATGCTATTGCCATGAACTTTTGAGCTATTAATCAGTCAGTTTAGCCTACTTTTGAACCGTGCCTGCAAACTAGTTTTAGAAACAGCAATCATGCAAACATCTACAGAAACCTTGCTTGCCCAAGAGAAAACTATGCTTGCACACATGGATGAAATGATGACTAGTGCACATCTAGACAAGGATACTAGGTCTAGAATATACAAATTGGGACAGAAATTAGCAGACACACAGATTGTTACTCACAATGAGACCAAAGATCATAATGATGAAGCAAGATTGTTACTTAAAGGAAGTTGCATCATAGAAGCCTACAAGCAATTCTTAGATGGAGCTAAAGTGTATGAGACACTTAGCAAAAATGCTACTTTGAAGCATAGATTACATCAAGGAATTGGATGCTTTCATATGGCAGAAAGCAACAAGCTCAATGGAGCTAACTATCCACAATGGATAGATACAGTTAAATCTATCTTTGAGAATTTTCATTTATGGCACACAGTTATTGGCACACTGCCAAACCTGACTATCAGAAGCTATAATGAAATCTATGATTTACTAAATGGATTAGCAATTAAGCTATTATTCAAAACGGTATCAGATGAGATTATTGAAGCTTATTTACAATTGAATAGCACYGAAGCCTATGACTATTGGCAATGCCTAGAAGACAACTTTGGCCACTATGCACAAAAAGTCATTAAGCATGATGATACTATTAGCCAAGAACTAAGAGGGGGCACCTATGATTTGAACAAAGAGCACAGTGATGCTGATGTTAAAGCTAAGTCAAATAACAAGAAGAGCAAGAAAGCTAGAAGRAAATTACAGAAACCACATGCAGATTCAGATATGACAATTGTTAATTATCCGTTATTTTCTGGAAATCCTTTAACGGAATTGCCATTCTGCAATGAAGATTTACTCAATTTTGAGATTGATCAACAGGAGAAAGATTTATTTGAAGCCACAAATCTTGTTTATACATTGATTCTTGAACATTTAGTGGATGGAGAATATAGTTCAATCAAAGACATAGATTCTTCAAGTATGTTAGATGATTATTTTGGCCTAAGTACTACAAGTACTTCTACAAGCATTGAAGATATGGAAAGCATTCCAGAAATTTCTGAAGAGACACAGAATGACAGTATTATGCAGATGCATGCTTACAATCATGAAGAAGAAATTTCTTCTACTGAATCTTTTGAAGACGAAGATCTTCACTTGCACAATATCAAGGCTGATACAAAGGAATCTACGAAGGAGAATTTGATTGAACAGCTTTTACTTAATATCAAACAGCCAACTAAGATGGATGACAACACGTTTATTGATTTTCTTGATGAATGCATAAATGAATGGCAAGATTGTAGTGTTCTATGTGAACAAGTTTCTTTGACAGAATATGTGCGATGCAAACTTCTTGAATCAGAGAATGAAGTTGAATTTGAAAAGACGGATAAGCCTTTAGATTCTACAAACATTGGATTTCAAATGCTACAGAAGATGAAGTGGAATGGACAACCACTTGGAAAGAAATCACAGGGTATTGTTGACCCTATTTTGCCTACATTCAAGTTTGATAAAACAGGCATTGGATTTAGCTACTTTGAAGGCTTTCCTTGCAATAAGCCTATTGATACCACAGATCAGGCCGAGTCAGAGCCGATCATAACAGAAATAAAGAAGTCAGATGAAATGCATGCTACACAGGCAACAGATCATTCTTCAAATTTATTATCTAAGATTTTCTACAAGAAATTTGTACCTAGTTCAAAAGCTACTCTAATTGAAGAAATGCAAAACGACAAAGATGTTGCTATGCTAGATTTATCAAAGCCTATTGTATGTGCACATGATGCCGAAGCTTCTACAAGTAGAAGTCAAATTACAGACGAGACTACAAGTCCAAAGCCAAARGCCTACATACATAAAAAGCAGCCTAAAGTTGAAACACATTGTTGGTATTGTGGCAAAGCCAATCATGATTGGTCAGAATGCAGATTTAAGTTGTTTGATGAAGGAAGATGCTTTCATTGCAAAAGTAAAGGACACAGGCAGAATGCATGTCCCAAGAAAAGGACAAATATGTCGTCAAGGATGCAAACCACTGTTATGCCGAATTATTCATGTCAGCCTAAGCAAACCAGTTACAGACAAACAGATAATTCTTACAGGCAAGTTCATCAGAAATCTCAGCCTCAGCAAAGACAACAAGTCAAATATTGGCAACCAAGTTCTACAAGATCAACTTCTCAGAATGAATCTTTGAATCAGTCCTTCAAGCARCCTCAATCAGTACAAAGGCAATCTCATTGTCAGCCCAGTCAGAATCGCCATCAAGGCAACTACTACTTTCAGAAGCAA
>Contig12+2283
AGGCCATTGGAGCCTTATCTTTATGTAACATGAATGTAATGTGAAAAGAGTTAAAGTATTAAGGTTATATGTAAAAGAAATGTAGAGTAAGGGTGACTTAAAAGAAAAACCCTACTCATATATATTCTCATGTATTACTCTTTTCTAAAATGAATGCAAGTTTACTCTTTTGGATCTCTATTGTGTCTCTCCCTCTCCCTCTTGCACACTCATGTAGACTCCATGCTCTCACACGATCCTTTGCTCTCATGCATGCCATAGCTATTCCTGCGCGACTCTATTCCTCACATTTGGTATCAGAGCTACATTCTACCTTATTGGAGAAGCCATGGTGAGAGCCATACATGTGAAAGAAGCCATAGATCTCATGCCATAGAGCTTATCTACAGCCAAAGATCATGTATGTGAAGCCTAAGTGRGAGGGGAGTGTAGATCTACAAGATTTGGAACCTTTRCCATAGTTTTTWRCTTACTTTCCTACTCCAATCCCGTCAACACAGTCATTTTCCCGCTGATTGGCATGGCTGGTGCAAAAACTAACACCGCCATTGCGTCCGGAAGGCCCCAAAACCTAGAAAACAAAAAAAAAATCGTCCAAAACGGAGCTCTCTAGCCCCCGGAATCATCATTTTTCGCCGGAGGAACCCTGACAGACCTGCCCGCGGCACTGCCACGTCATCACCCGCGGCAACCACCGCGGCGGACACACCCGCGTCAACCAAAATTTTATATCACCCGCGGCGCGTCGTACGCCCAAGTCTAAGTCTAAGTCATCATCATAGATAGGTTCTATTCTATTCTATTCTATTCTATAGCCTTCTCATGTGGGACTATTCCTTGCAAGCTCCTCATGCCACGTGTCACTATCCTCTTCAATCCTACACAAAAATGCTCATAACTTTCTTATTCCTTGGCCAAATTAAGCAAATGAGGGCACTTTTCCACCATTTTCGAACATTCCGGAGCCATCTATSACATCTAAACTATCAATTGAAGCAGACGAGGTATTTTTAATCATTTTATCAGCTTGAAATTCAAATTTGCCTTCAAGTCAAGTGCCTGCAACCTGTCAGTTTATGGGAAATTTGCTATCAAATATGCCACTATGCTACATGATGCTGTCAGAAACTTCTATCAAGTCTTTTCTACTTGCTATTGGGAAATGCTATGCTATTGCCATGAACTTTTGAGCTATTAATCAGTCAGTTTAGCCTACTTTTGAACCGTGCCTGCAAACTAGTTTTAGAAACAGCAATCATGCAAACATCTACAGAAACCTTGCTTGCCCAAGAGAAAACTATGCTTGCACACATGGATGAAATGATGACTAGTGCACATCTAGACAAGGATACTAGGTCTAGAATATACAAATTGGGACAGAAATTAGCAGACACACAGATTGTTACTCACAATGAGACCAAAGATCATAATGATGAAGCAAGATTGTTACTTAAAGGAAGTTGCATCATAGAAGCCTACAAGCAATTCTTAGATGGAGCTAAAGTGTATGAGACACTTAGCAAAAATGCTACTTTGAAGCATAGATTACATCAAGGAATTGGATGCTTTCATATGGCAGAAAGCAACAAGCTCAATGGAGCTAACTATCCACAATGGATAGATACAGTTAAATCTATCTTTGAGAATTTTCATTTATGGCACACAGTTATTGGCACACTGCCAAACCTGACTATCAGAAGCTATAATGAAATCTATGATTTACTAAATGGATTAGCAATTAAGCTATTATTCAAAACGGTATCAGATGAGATTATTGAAGCTTATTTACAATTGAATAGCACYGAAGCCTATGACTATTGGCAATGCCTAGAAGACAACTTTGGCCACTATGCACAAAAAGTCATTAAGCATGATGATACTATTAGCCAAGAACTAAGAGGGGGCACCTATGATTTGAACAAAGAGCACAGTGATGCTGATGTTAAAGCTAAGTCAAATAACAAGAAGAGCAAGAAAGCTAGAAGRAAATTACAGAAACCACATGCAGATTCAGATATGACAATTGTTAATTATCCGTTATTTTCTGGAAATCCTTTAACGGAATTGCCATTCTGCAATGAAGATTTACTCAATTTTGAGATTGATCAACAGGAGAAAGATTTATTTGAAGCCACAAATCTTGTTTATACATTGATTCTTGAACATTTAGTGGATGGAGAATATAGTTCAATCAAAGACATAGATTCTTCAAGTATGTTAGATGATTATTTTGGCCTAAGTACTACAAGTACTTCTACAAGCATTGAAGATATGGAAAGCATTCCAGAAATTTCTGAAGAGACACAGAATGACAGTATTATGCAGATGCATGCTTACAATCATGAAGAAGAAATTTCTTCTACTGAATCTTTTGAAGACGAAGATCTTCACTTGCACAATATCAAGGCTGATACAAAGGAATCTACGAAGGAGAATTTGATTGAACAGCTTTTACTTAATATCAAACAGCCAACTAAGATGGATGACAACACGTTTATTGATTTTCTTGATGAATGCATAAATGAATGGCAAGATTGTAGTGTTCTATGTGAACAAGTTTCTTTGACAGAATATGTGCGATGCAAACTTCTTGAATCAGAGAATGAAGTTGAATTTGAAAAGACGGATAAGCCTTTAGATTCTACAAACATTGGATTTCAAATGCTACAGAAGATGAAGTGGAATGGACAACCACTTGGAAAGAAATCACAGGGTATTGTTGACCCTATTTTGCCTACATTCAAGTTTGATAAAACAGGCATTGGATTTAGCTACTTTGAAGGCTTTCCTTGCAATAAGCCTATTGATACCACAGATCAGGCCGAGTCAGAGCCGATCATAACAGAAATAAAGAAGTCAGATGAAATGCATGCTACACAGGCAACAGATCATTCTTCAAATTTATTATCTAAGATTTTCTACAAGAAATTTGTACCTAGTTCAAAAGCTACTCTAATTGAAGAAATGCAAAACGACAAAGATGTTGCTATGCTAGATTTATCAAAGCCTATTGTATGTGCACATGATGCCGAAGCTTCTACAAGTAGAAGTCAAATTACAGACGAGACTACAAGTCCAAAGCCAAARGCCTACATACATAAAAAGCAGCCTAAAGTTGAAACACATTGTTGGTATTGTGGCAAAGCCAATCATGATTGGTCAGAATGCAGATTTAAGTTGTTTGATGAAGGAAGATGCTTTCATTGCAAAAGTAAAGGACACAGGCAGAATGCATGTCCCAAGAAAAGGACAAATATGTCGTCAAGGATGCAAACCACTGTTATGCCGAATTATTCATGTCAGCCTAAGCAAACCAGTTACAGACAAACAGATAATTCTTACAGGCAAGTTCATCAGAAATCTCAGCCTCAGCAAAGACAACAAGTCAAATATTGGCAACCAAGTTCTACAAGATCAACTTCTCAGAATGAATCTTTGAATCAGTCCTTCAAGCARCCTCAATCAGTACAAAGGCAATCTCATTGTCAGCCCAGTCAGAATCGCCATCAAGGCAACTACTACTTTCAGAAGCAA
>Contig13+3418
TCTTTTCTAAAAAAATGCAANTTTACTCTTTTGGATCTCTATTGTGTCTCTCCCTCTCCCTCTTGCACACTCATGTAGACTCCATGCTCTCACACGATCCTTTGCTCTCATGCATGCCATAGCTATTCCTGCGCGACTCTATTCCTCACATTTGGTATCAGAGCTACATTCTACCTTRTTGGAGAAGCCATGGTGAGAGCCATACATGTGAAAGAAGCCATAGATCTCATGCCATAGAGCTTATCTACAGCCAAAGATCATGTATGTGAAGCCTAAGTGRGAGGGGAGTGTAGATCTACAAGATTTGGAACCTTTGCCATAGTTTTTAGCTTACTTTCCTACTCCAATCCCGTCAACACAGTCATTTTCCCGCTGATTGGCATGGCTGGTGCAAAAACTAACACCGCCATTGCGTCCGGAAGGCCCCAAAACCTAGAAAACAAAAAAAAAATCGTCCAAAACGGAGCTCTCTAGCCCCCGGAATCATCATTTTTCGCCGGAGGAACCCTGACAGACCTGCCCGCGGCACTGCCACGTCATCACCCGCGGCAACCACCGCGGCGGACACACCCGCGTCAACCAAAATTTTATATCACCCGCGGCGCGTCGTACGCCCAAGTCTAAGTCTAAGTCATCATCATAGATAGGTTCTATTCTATTCTATTCTATTCTATAGCCTTCTCATGTGGGACTATTCCTTGCAAGCTCCTCATGCCACGTGTCACTATCCTCTTCAATCCTACACAAAAATGCTCATAACTTTCTTATTCCTTGGCCAAATTAAGCAAATGAGGGCACTTTTCCACCATTTTCGAACATTCCGGAGCCATCTATSACATCTAAACTATCAATTGAAGCAGACGAGGTATTTTTAATCATTTTATCAGCTTGAAATTCAAATTTGCCTTCAAGTCAAGTGCCTGCAACCTGTCAGTTTATGGGAAATTTGCTATCAAATATGCCACTATGCTACATGATGCTGTCAGAAACTTCTATCAAGTCTTTTCTACTTGCTATTGGGAAATGCTATGCTATTGCCATGAACTTTTGAGCTATTAATCAGTCAGTTTAGCCTACTTTTGAACCGTGCCTGCAAACTAGTTTTAGAAACAGCAATCATGCAAACATCTACAGAAACCTTGCTTGCCCAAGAGAAAACTATGCTTGCACACATGGATGAAATGATGACTAGTGCACATCTAGACAAGGATACTAGGTCTAGAATATACAAATTGGGACAGAAATTAGCAGACACACAGATTGTTACTCACAATGAGACCAAAGATCATAATGATGAAGCAAGATTGTTACTTAAAGGAAGTTGCATCATAGAAGCCTACAAGCAATTCTTAGATGGAGCTAAAGTGTATGAGACACTTAGCAAAAATGCTACTTTGAAGCATAGATTACATCAAGGAATTGGATGCTTTCATATGGCAGAAAGCAACAAGCTCAATGGAGCTAACTATCCACAATGGATAGATACAGTTAAATCTATCTTTGAGAATTTTCATTTATGGCACACAGTTATTGGCACACTGCCAAACCTGACTATCAGAAGCTATAATGAAATCTATGATTTACTAAATGGATTAGCAATTAAGCTATTATTCAAAACGGTATCAGATGAGATTATTGAAGCTTATTTACAATTGAATAGCACYGAAGCCTATGACTATTGGCAATGCCTAGAAGACAACTTTGGCCACTATGCACAAAAAGTCATTAAGCATGATGATACTATTAGCCAAGAACTAAGAGGGGGCACCTATGATTTGAACAAAGAGCACAGTGATGCTGATGTTAAAGCTAAGTCAAATAACAAGAAGAGCAAGAAAGCTAGAAGRAAATTACAGAAACCACATGCAGATTCAGATATGACAATTGTTAATTATCCGTTATTTTCTGGAAATCCTTTAACGGAATTGCCATTCTGCAATGAAGATTTACTCAATTTTGAGATTGATCAACAGGAGAAAGATTTATTTGAAGCCACAAATCTTGTTTATACATTGATTCTTGAACATTTAGTGGATGGAGAATATAGTTCAATCAAAGACATAGATTCTTCAAGTATGTTAGATGATTATTTTGGCCTAAGTACTACAAGTACTTCTACAAGCATTGAAGATATGGAAAGCATTCCAGAAATTTCTGAAGAGACACAGAATGACAGTATTATGCAGATGCATGCTTACAATCATGAAGAAGAAATTTCTTCTACTGAATCTTTTGAAGACGAAGATCTTCACTTGCACAATATCAAGGCTGATACAAAGGAATCTACGAAGGAGAATTTGATTGAACAGCTTTTACTTAATATCAAACAGCCAACTAAGATGGATGACAACACGTTTATTGATTTTCTTGATGAATGCATAAATGAATGGCAAGATTGTAGTGTTCTATGTGAACAAGTTTCTTTGACAGAATATGTGCGATGCAAACTTCTTGAATCAGAGAATGAAGTTGAATTTGAAAAGACGGATAAGCCTTTAGATTCTACAAACATTGGATTTCAAATGCTACAGAAGATGAAGTGGAATGGACAACCACTTGGAAAGAAATCACAGGGTATTGTTGACCCTATTTTGCCTACATTCAAGTTTGATAAAACAGGCATTGGATTTAGCTACTTTGAAGGCTTTCCTTGCAATAAGCCTATTGATACCACAGATCAGGCCGAGTCAGAGCCGATCATAACAGAAATAAAGAAGTCAGATGAAATGCATGCTACACAGGCAACAGATCATTCTTCAAATTTATTATCTAAGATTTTCTACAAGAAATTTGTACCTAGTTCAAAAGCTACTCTAATTGAAGAAATGCAAAACGACAAAGATGTTGCTATGCTAGATTTATCAAAGCCTATTGTATGTGCACATGATGCCGAAGCTTCTACAAGTAGAAGTCAAATTACAGACGAGACTACAAGTCCAAAGCCAAARGCCTACATACATAAAAAGCAGCCTAAAGTTGAAACACATTGTTGGTATTGTGGCAAAGCCAATCATGATTGGTCAGAATGCAGATTTAAGTTGTTTGATGAAGGAAGATGCTTTCATTGCAAAAGTAAAGGACACAGGCAGAATGCATGTCCCAAGAAAAGGACAAATATGTCGTCAAGGATGCAAACCACTGTTATGCCGAATTATTCATGTCAGCCTAAGCAAACCAGTTACAGACAAACAGATAATTCTTACAGGCAAGTTCATCAGAAATCTCAGCCTCAGCAAAGACAACAAGTCAAATATTGGCAACCAAGTTCTACAAGATCAACTTCTCAGAATGAATCTTTGAATCAGTCCTTCAAGCARCCTCAATCAGTACAAAGGCAATCTCATTGTCAGCCCAGTCAGAATCGCCATCAAGGCAACTACTACTTTCAGAAGCAA
>Contig14+3290
TTTTCTAAAAGTAATGCAAGTTTACTCTTTTGGATCTCTATTGTGTCTCTCCCTCTCCCTCTTGCACACTCATGTAGACTCCATGCTCTCACACGATCCTTTGCTCTCATGCATGCCATAGCTATTCCTGCGCGACTCTATTCCTCACATTTGGTATCAGAGCTACATTCTACCTTRTTGGAGAAGCCATGGTGAGAGCCATACATGTGAAAGAAGCCATAGATCTCATGCCATAGAGCTTATCTACAGCCAAAGATCATGTATGTGAAGCCTAAGTGRGAGGGGAGTGTAGATCTACAAGATTTGGAACCTTTGCCATAGTTTTTAGCTTACTTTCCTACTCCAATCCCGTCAACACAGTCATTTTCCCGCTGATTGGCATGGCTGGTGCAAAAACTAACACCGCCATTGCGTCCGGAAGGCCCCAAAACCTAGAAAACAAAAAAAAAATCGTCCAAAACGGAGCTCTCTAGCCCCCGGAATCATCATTTTTCGCCGGAGGAACCCTGACAGACCTGCCCGCGGCACTGCCACGTCATCACCCGCGGCAACCACCGCGGCGGACACACCCGCGTCAACCAAAATTTTATATCACCCGCGGCGCGTCGTACGCCCAAGTCTAAGTCTAAGTCATCATCATAGATAGGTTCTATTCTATTCTATTCTATTCTATAGCCTTCTCATGTGGGACTATTCCTTGCAAGCTCCTCATGCCACGTGTCACTATCCTCTTCAATCCTACACAAAAATGCTCATAACTTTCTTATTCCTTGGCCAAATTAAGCAAATGAGGGCACTTTTCCACCATTTTCGAACATTCCGGAGCCATCTATSACATCTAAACTATCAATTGAAGCAGACGAGGTATTTTTAATCATTTTATCAGCTTGAAATTCAAATTTGCCTTCAAGTCAAGTGCCTGCAACCTGTCAGTTTATGGGAAATTTGCTATCAAATATGCCACTATGCTACATGATGCTGTCAGAAACTTCTATCAAGTCTTTTCTACTTGCTATTGGGAAATGCTATGCTATTGCCATGAACTTTTGAGCTATTAATCAGTCAGTTTAGCCTACTTTTGAACCGTGCCTGCAAACTAGTTTTAGAAACAGCAATCATGCAAACATCTACAGAAACCTTGCTTGCCCAAGAGAAAACTATGCTTGCACACATGGATGAAATGATGACTAGTGCACATCTAGACAAGGATACTAGGTCTAGAATATACAAATTGGGACAGAAATTAGCAGACACACAGATTGTTACTCACAATGAGACCAAAGATCATAATGATGAAGCAAGATTGTTACTTAAAGGAAGTTGCATCATAGAAGCCTACAAGCAATTCTTAGATGGAGCTAAAGTGTATGAGACACTTAGCAAAAATGCTACTTTGAAGCATAGATTACATCAAGGAATTGGATGCTTTCATATGGCAGAAAGCAACAAGCTCAATGGAGCTAACTATCCACAATGGATAGATACAGTTAAATCTATCTTTGAGAATTTTCATTTATGGCACACAGTTATTGGCACACTGCCAAACCTGACTATCAGAAGCTATAATGAAATCTATGATTTACTAAATGGATTAGCAATTAAGCTATTATTCAAAACGGTATCAGATGAGATTATTGAAGCTTATTTACAATTGAATAGCACYGAAGCCTATGACTATTGGCAATGCCTAGAAGACAACTTTGGCCACTATGCACAAAAAGTCATTAAGCATGATGATACTATTAGCCAAGAACTAAGAGGGGGCACCTATGATTTGAACAAAGAGCACAGTGATGCTGATGTTAAAGCTAAGTCAAATAACAAGAAGAGCAAGAAAGCTAGAAGRAAATTACAGAAACCACATGCAGATTCAGATATGACAATTGTTAATTATCCGTTATTTTCTGGAAATCCTTTAACGGAATTGCCATTCTGCAATGAAGATTTACTCAATTTTGAGATTGATCAACAGGAGAAAGATTTATTTGAAGCCACAAATCTTGTTTATACATTGATTCTTGAACATTTAGTGGATGGAGAATATAGTTCAATCAAAGACATAGATTCTTCAAGTATGTTAGATGATTATTTTGGCCTAAGTACTACAAGTACTTCTACAAGCATTGAAGATATGGAAAGCATTCCAGAAATTTCTGAAGAGACACAGAATGACAGTATTATGCAGATGCATGCTTACAATCATGAAGAAGAAATTTCTTCTACTGAATCTTTTGAAGACGAAGATCTTCACTTGCACAATATCAAGGCTGATACAAAGGAATCTACGAAGGAGAATTTGATTGAACAGCTTTTACTTAATATCAAACAGCCAACTAAGATGGATGACAACACGTTTATTGATTTTCTTGATGAATGCATAAATGAATGGCAAGATTGTAGTGTTCTATGTGAACAAGTTTCTTTGACAGAATATGTGCGATGCAAACTTCTTGAATCAGAGAATGAAGTTGAATTTGAAAAGACGGATAAGCCTTTAGATTCTACAAACATTGGATTTCAAATGCTACAGAAGATGAAGTGGAATGGACAACCACTTGGAAAGAAATCACAGGGTATTGTTGACCCTATTTTGCCTACATTCAAGTTTGATAAAACAGGCATTGGATTTAGCTACTTTGAAGGCTTTCCTTGCAATAAGCCTATTGATACCACAGATCAGGCCGAGTCAGAGCCGATCATAACAGAAATAAAGAAGTCAGATGAAATGCATGCTACACAGGCAACAGATCATTCTTCAAATTTATTATCTAAGATTTTCTACAAGAAATTTGTACCTAGTTCAAAAGCTACTCTAATTGAAGAAATGCAAAACGACAAAGATGTTGCTATGCTAGATTTATCAAAGCCTATTGTATGTGCACATGATGCCGAAGCTTCTACAAGTAGAAGTCAAATTACAGACGAGACTACAAGTCCAAAGCCAAARGCCTACATACATAAAAAGCAGCCTAAAGTTGAAACACATTGTTGGTATTGTGGCAAAGCCAATCATGATTGGTCAGAATGCAGATTTAAGTTGTTTGATGAAGGAAGATGCTTTCATTGCAAAAGTAAAGGACACAGGCAGAATGCATGTCCCAAGAAAAGGACAAATATGTCGTCAAGGATGCAAACCACTGTTATGCCGAATTATTCATGTCAGCCTAAGCAAACCAGTTACAGACAAACAGATAATTCTTACAGGCAAGTTCATCAGAAATCTCAGCCTCAGCAAAGACAACAAGTCAAATATTGGCAACCAAGTTCTACAAGATCAACTTCTCAGAATGAATCTTTGAATCAGTCCTTCAAGCARCCTCAATCAGTACAAAGGCAATCTCATTGTCAGCCCAGTCAGAATCGCCATCAAGGCAACTACTACTTTCAGAAGCAA
>Contig15+1151
AGGCCATTGGAGCCTTATCTTTATGTAACATGAATGTAATGTGAAAAGAGTTAAAGTATTAAGGTTATATGTAAAAGAAATGTAGAGTAAGGGTGACTTAAAAGAAAAACCCTACTCATATATATTCTCATGTATTACTCTTTTCTAAAAGAATGCAAGTTTACTCTTTTGGATCTCTATTGTGTCTCTCCCTCTCCCTCTTGCACACTCATGTAGACTCCATGCTCTCACACGATCCTTTGCTCTCATGCATGCCATAGCTATTCCTGCGCGACTCTATTCCTCACATTTGGTATCAGAGCTACATTCTACCTTATTGGAGAAGCCATGGTGAGAGCCATACATGTGAAAGAAGCCATAGATCTCATGCCATAGAGCTTATCTACAGCCAAAGATCATGTATGTGAAGCCTAAGTGRGAGGGGAGTGTAGATCTACAAGATTTGGAACCTTTRCCATAGTTTTTWRCTTACTTTCCTACTCCAATCCCGTCAACACAGTCATTTTCCCGCTGATTGGCATGGCTGGTGCAAAAACTAACACCGCCATTGCGTCCGGAAGGCCCCAAAACCTAGAAAACAAAAAAAAAATCGTCCAAAACGGAGCTCTCTAGCCCCCGGAATCATCATTTTTCGCCGGAGGAACCCTGACAGACCTGCCCGCGGCACTGCCACGTCATCACCCGCGGCAACCACCGCGGCGGACACACCCGCGTCAACCAAAATTTTATATCACCCGCGGCGCGTCGTACGCCCAAGTCTAAGTCTAAGTCATCATCATAGATAGGTTCTATTCTATTCTATTCTATTCTATAGCCTTCTCATGTGGGACTATTCCTTGCAAGCTCCTCATGCCACGTGTCACTATCCTCTTCAATCCTACACAAAAATGCTCATAACTTTCTTATTCCTTGGCCAAATTAAGCAAATGAGGGCACTTTTCCACCATTTTCGAACATTCCGGAGCCATCTATSACATCTAAACTATCAATTGAAGCAGACGAGGTATTTTTAATCATTTTATCAGCTTGAAATTCAAATTTGCCTTCAAGTCAAGTGCCTGCAACCTGTCAGTTTATGGGAAATTTGCTATCAAATATGCCACTATGCTACATGATGCTGTCAGAAACTTCTATCAAGTCTTTTCTACTTGCTATTGGGAAATGCTATGCTATTGCCATGAACTTTTGAGCTATTAATCAGTCAGTTTAGCCTACTTTTGAACCGTGCCTGCAAACTAGTTTTAGAAACAGCAATCATGCAAACATCTACAGAAACCTTGCTTGCCCAAGAGAAAACTATGCTTGCACACATGGATGAAATGATGACTAGTGCACATCTAGACAAGGATACTAGGTCTAGAATATACAAATTGGGACAGAAATTAGCAGACACACAGATTGTTACTCACAATGAGACCAAAGATCATAATGATGAAGCAAGATTGTTACTTAAAGGAAGTTGCATCATAGAAGCCTACAAGCAATTCTTAGATGGAGCTAAAGTGTATGAGACACTTAGCAAAAATGCTACTTTGAAGCATAGATTACATCAAGGAATTGGATGCTTTCATATGGCAGAAAGCAACAAGCTCAATGGAGCTAACTATCCACAATGGATAGATACAGTTAAATCTATCTTTGAGAATTTTCATTTATGGCACACAGTTATTGGCACACTGCCAAACCTGACTATCAGAAGCTATAATGAAATCTATGATTTACTAAATGGATTAGCAATTAAGCTATTATTCAAAACGGTATCAGATGAGATTATTGAAGCTTATTTACAATTGAATAGCACYGAAGCCTATGACTATTGGCAATGCCTAGAAGACAACTTTGGCCACTATGCACAAAAAGTCATTAAGCATGATGATACTATTAGCCAAGAACTAAGAGGGGGCACCTATGATTTGAACAAAGAGCACAGTGATGCTGATGTTAAAGCTAAGTCAAATAACAAGAAGAGCAAGAAAGCTAGAAGRAAATTACAGAAACCACATGCAGATTCAGATATGACAATTGTTAATTATCCGTTATTTTCTGGAAATCCTTTAACGGAATTGCCATTCTGCAATGAAGATTTACTCAATTTTGAGATTGATCAACAGGAGAAAGATTTATTTGAAGCCACAAATCTTGTTTATACATTGATTCTTGAACATTTAGTGGATGGAGAATATAGTTCAATCAAAGACATAGATTCTTCAAGTATGTTAGATGATTATTTTGGCCTAAGTACTACAAGTACTTCTACAAGCATTGAAGATATGGAAAGCATTCCAGAAATTTCTGAAGAGACACAGAATGACAGTATTATGCAGATGCATGCTTACAATCATGAAGAAGAAATTTCTTCTACTGAATCTTTTGAAGACGAAGATCTTCACTTGCACAATATCAAGGCTGATACAAAGGAATCTACGAAGGAGAATTTGATTGAACAGCTTTTACTTAATATCAAACAGCCAACTAAGATGGATGACAACACGTTTATTGATTTTCTTGATGAATGCATAAATGAATGGCAAGATTGTAGTGTTCTATGTGAACAAGTTTCTTTGACAGAATATGTGCGATGCAAACTTCTTGAATCAGAGAATGAAGTTGAATTTGAAAAGACGGATAAGCCTTTAGATTCTACAAACATTGGATTTCAAATGCTACAGAAGATGAAGTGGAATGGACAACCACTTGGAAAGAAATCACAGGGTATTGTTGACCCTATTTTGCCTACATTCAAGTTTGATAAAACAGGCATTGGATTTAGCTACTTTGAAGGCTTTCCTTGCAATAAGCCTATTGATACCACAGATCAGGCCGAGTCAGAGCCGATCATAACAGAAATAAAGAAGTCAGATGAAATGCATGCTACACAGGCAACAGATCATTCTTCAAATTTATTATCTAAGATTTTCTACAAGAAATTTGTACCTAGTTCAAAAGCTACTCTAATTGAAGAAATGCAAAACGACAAAGATGTTGCTATGCTAGATTTATCAAAGCCTATTGTATGTGCACATGATGCCGAAGCTTCTACAAGTAGAAGTCAAATTACAGACGAGACTACAAGTCCAAAGCCAAARGCCTACATACATAAAAAGCAGCCTAAAGTTGAAACACATTGTTGGTATTGTGGCAAAGCCAATCATGATTGGTCAGAATGCAGATTTAAGTTGTTTGATGAAGGAAGATGCTTTCATTGCAAAAGTAAAGGACACAGGCAGAATGCATGTCCCAAGAAAAGGACAAATATGTCGTCAAGGATGCAAACCACTGTTATGCCGAATTATTCATGTCAGCCTAAGCAAACCAGTTACAGACAAACAGATAATTCTTACAGGCAAGTTCATCAGAAATCTCAGCCTCAGCAAAGACAACAAGTCAAATATTGGCAACCAAGTTCTACAAGATCAACTTCTCAGAATGAATCTTTGAATCAGTCCTTCAAGCARCCTCAATCAGTACAAAGGCAATCTCATTGTCAGCCCAGTCAGAATCGCCATCAAGGCAACTACTACTTTCAGAAGCAA
>Contig16+21041
AAAGGCCATTGGAGCCTTATCTTTATGTAACATGAATGTAATGTGAAAAGAGTTAAAGTATTAAGGTTATATGTAAAAGAAATGTAGAGTAAGGGTGACTTAAAAGAAAAACCCTACTCATATATATTCTCATGTATTACTCTTTTCTAATGCGAATGCAAGTTTACTCTTTTGGATCTCTATTGTGTCTCTCCCTCTCCCTCTTGCACACTCATGTAGACTCCATGCTCTCACACGATCCTTTGCTCTCATGCATGCCATAGCTATTCCTGCGCGACTCTATTCCTCACATTTGGTATCAGAGCTACATTCTACCTTATTGGAGAAGCCATGGTGAGAGCCATACATGTGAAAGAAGCCATAGATCTCATGCCATAGAGCTTATCTACAGCCAAAGATCATGTATGTGAAGCCTAAGTGRGAGGGGAGTGTAGATCTACAAGATTTGGAACCTTTRCCATAGTTTTTWRCTTACTTTCCTACTCCAATCCCGTCAACACAGTCATTTTCCCGCTGATTGGCATGGCTGGTGCAAAAACTAACACCGCCATTGCGTCCGGAAGGCCCCAAAACCTAGAAAACAAAAAAAAAATCGTCCAAAACGGAGCTCTCTAGCCCCCGGAATCATCATTTTTCGCCGGAGGAACCCTGACAGACCTGCCCGCGGCACTGCCACGTCATCACCCGCGGCAACCACCGCGGCGGACACACCCGCGTCAACCAAAATTTTATATCACCCGCGGCGCGTCGTACGCCCAAGTCTAAGTCTAAGTCATCATCATAGATAGGTTCTATTCTATTCTATTCTATTCTATAGCCTTCTCATGTGGGACTATTCCTTGCAAGCTCCTCATGCCACGTGTCACTATCCTCTTCAATCCTACACAAAAATGCTCATAACTTTCTTATTCCTTGGCCAAATTAAGCAAATGAGGGCACTTTTCCACCATTTTCGAACATTCCGGAGCCATCTATSACATCTAAACTATCAATTGAAGCAGACGAGGTATTTTTAATCATTTTATCAGCTTGAAATTCAAATTTGCCTTCAAGTCAAGTGCCTGCAACCTGTCAGTTTATGGGAAATTTGCTATCAAATATGCCACTATGCTACATGATGCTGTCAGAAACTTCTATCAAGTCTTTTCTACTTGCTATTGGGAAATGCTATGCTATTGCCATGAACTTTTGAGCTATTAATCAGTCAGTTTAGCCTACTTTTGAACCGTGCCTGCAAACTAGTTTTAGAAACAGCAATCATGCAAACATCTACAGAAACCTTGCTTGCCCAAGAGAAAACTATGCTTGCACACATGGATGAAATGATGACTAGTGCACATCTAGACAAGGATACTAGGTCTAGAATATACAAATTGGGACAGAAATTAGCAGACACACAGATTGTTACTCACAATGAGACCAAAGATCATAATGATGAAGCAAGATTGTTACTTAAAGGAAGTTGCATCATAGAAGCCTACAAGCAATTCTTAGATGGAGCTAAAGTGTATGAGACACTTAGCAAAAATGCTACTTTGAAGCATAGATTACATCAAGGAATTGGATGCTTTCATATGGCAGAAAGCAACAAGCTCAATGGAGCTAACTATCCACAATGGATAGATACAGTTAAATCTATCTTTGAGAATTTTCATTTATGGCACACAGTTATTGGCACACTGCCAAACCTGACTATCAGAAGCTATAATGAAATCTATGATTTACTAAATGGATTAGCAATTAAGCTATTATTCAAAACGGTATCAGATGAGATTATTGAAGCTTATTTACAATTGAATAGCACYGAAGCCTATGACTATTGGCAATGCCTAGAAGACAACTTTGGCCACTATGCACAAAAAGTCATTAAGCATGATGATACTATTAGCCAAGAACTAAGAGGGGGCACCTATGATTTGAACAAAGAGCACAGTGATGCTGATGTTAAAGCTAAGTCAAATAACAAGAAGAGCAAGAAAGCTAGAAGRAAATTACAGAAACCACATGCAGATTCAGATATGACAATTGTTAATTATCCGTTATTTTCTGGAAATCCTTTAACGGAATTGCCATTCTGCAATGAAGATTTACTCAATTTTGAGATTGATCAACAGGAGAAAGATTTATTTGAAGCCACAAATCTTGTTTATACATTGATTCTTGAACATTTAGTGGATGGAGAATATAGTTCAATCAAAGACATAGATTCTTCAAGTATGTTAGATGATTATTTTGGCCTAAGTACTACAAGTACTTCTACAAGCATTGAAGATATGGAAAGCATTCCAGAAATTTCTGAAGAGACACAGAATGACAGTATTATGCAGATGCATGCTTACAATCATGAAGAAGAAATTTCTTCTACTGAATCTTTTGAAGACGAAGATCTTCACTTGCACAATATCAAGGCTGATACAAAGGAATCTACGAAGGAGAATTTGATTGAACAGCTTTTACTTAATATCAAACAGCCAACTAAGATGGATGACAACACGTTTATTGATTTTCTTGATGAATGCATAAATGAATGGCAAGATTGTAGTGTTCTATGTGAACAAGTTTCTTTGACAGAATATGTGCGATGCAAACTTCTTGAATCAGAGAATGAAGTTGAATTTGAAAAGACGGATAAGCCTTTAGATTCTACAAACATTGGATTTCAAATGCTACAGAAGATGAAGTGGAATGGACAACCACTTGGAAAGAAATCACAGGGTATTGTTGACCCTATTTTGCCTACATTCAAGTTTGATAAAACAGGCATTGGATTTAGCTACTTTGAAGGCTTTCCTTGCAATAAGCCTATTGATACCACAGATCAGGCCGAGTCAGAGCCGATCATAACAGAAATAAAGAAGTCAGATGAAATGCATGCTACACAGGCAACAGATCATTCTTCAAATTTATTATCTAAGATTTTCTACAAGAAATTTGTACCTAGTTCAAAAGCTACTCTAATTGAAGAAATGCAAAACGACAAAGATGTTGCTATGCTAGATTTATCAAAGCCTATTGTATGTGCACATGATGCCGAAGCTTCTACAAGTAGAAGTCAAATTACAGACGAGACTACAAGTCCAAAGCCAAARGCCTACATACATAAAAAGCAGCCTAAAGTTGAAACACATTGTTGGTATTGTGGCAAAGCCAATCATGATTGGTCAGAATGCAGATTTAAGTTGTTTGATGAAGGAAGATGCTTTCATTGCAAAAGTAAAGGACACAGGCAGAATGCATGTCCCAAGAAAAGGACAAATATGTCGTCAAGGATGCAAACCACTGTTATGCCGAATTATTCATGTCAGCCTAAGCAAACCAGTTACAGACAAACAGATAATTCTTACAGGCAAGTTCATCAGAAATCTCAGCCTCAGCAAAGACAACAAGTCAAATATTGGCAACCAAGTTCTACAAGATCAACTTCTCAGAATGAATCTTTGAATCAGTCCTTCAAGCARCCTCAATCAGTACAAAGGCAATCTCATTGTCAGCCCAGTCAGAATCGCCATCAAGGCAACTACTACTTTCAGAAGCAA
>Contig17+31041
AAAGGCCATTGGAGCCTTATCTTTATGTAACATGAATGTAATGTGAAAAGAGTTAAAGTATTAAGGTTATATGTAAAAGAAATGTAGAGTAAGGGTGACTTAAAAGAAAAACCCTACTCATATATATTCTCATGTATTACTCTTTTCTAAGNNAATGCAAGTTTACTCTTTTGGATCTCTATTGTGTCTCTCCCTCTCCCTCTTGCACACTCATGTAGACTCCATGCTCTCACACGATCCTTTGCTCTCATGCATGCCATAGCTATTCCTGCGCGACTCTATTCCTCACATTTGGTATCAGAGCTACATTCTACCTTRTTGGAGAAGCCATGGTGAGAGCCATACATGTGAAAGAAGCCATAGATCTCATGCCATAGAGCTTATCTACAGCCAAAGATCATGTATGTGAAGCCTAAGTGRGAGGGGAGTGTAGATCTACAAGATTTGGAACCTTTRCCATAGTTTTTTAGCTTACTTTCCTACTCCAATCCCGTCAACACAGTCATTTTCCCGCTGATTGGCATGGCTGGTGCAAAAACTAACACCGCCATTGCGTCCGGAAGGCCCCAAAACCTAGAAAACAAAAAAAAAATCGTCCAAAACGGAGCTCTCTAGCCCCCGGAATCATCATTTTTCGCCGGAGGAACCCTGACAGACCTGCCCGCGGCACTGCCACGTCATCACCCGCGGCAACCACCGCGGCGGACACACCCGCGTCAACCAAAATTTTATATCACCCGCGGCGCGTCGTACGCYCAAGTCTAAGTCTAAGTCATCATCATAGATAGGTTCTATTCTATTCTATTCTATTCTATAGCCTTCTCATGTGGGACTATTCCTTGCAAGCTCCTCATGCCACGTGTCACTATCCTCTTCAATCCTACACAAAAATGCTCATAACTTTCTTATTCCTTGGCCAAATTAAGCAAATGAGGGCACTTTTCCACCATTTTCGAACATTCCGGAGCCATCTATSACATCTAAACTATCAATTGAAGCAGACGAGGTATTTTTAATCATTTTATCAGCTTGAAATTCAAATTTGCCTTCAAGTCAAGTGCCTGCAACCTGTCAGTTTATGGGAAATTTGCTATCAAATATGCCACTATGCTACATGATGCTGTCAGAAACTTCTATCAAGTCTTTTCTACTTGCTATTGGGAAATGCTATGCTATTGCCATGAACTTTTGAGCTATTAATCAGTCAGTTTAGCCTACTTTTGAACCGTGCCTGCAAACTAGTTTTAGAAACAGCAATCATGCAAACATCTACAGAAACCTTGCTTGCCCAAGAGAAAACTATGCTTGCACACATGGATGAAATGATGACTAGTGCACATCTAGACAAGGATACTAGGTCTAGAATATACAAATTGGGACAGAAATTAGCAGACACACAGATTGTTACTCACAATGAGACCAAAGATCATAATGATGAAGCAAGATTGTTACTTAAAGGAAGTTGCATCATAGAAGCCTACAAGCAATTCTTAGATGGAGCTAAAGTGTATGAGACACTTAGCAAAAATGCTACTTTGAAGCATAGATTACATCAAGGAATTGGATGCTTTCATATGGCAGAAAGCAACAAGCTCAATGGAGCTAACTATCCACAATGGATAGATACAGTTAAATCTATCTTTGAGAATTTTCATTTATGGCACACAGTTATTGGCACACTGCCAAACCTGACTATCAGAAGCTATAATGAAATCTATGATTTACTAAATGGATTAGCAATTAAGCTATTATTCAAAACGGTATCAGATGAGATTATTGAAGCTTATTTACAATTGAATAGCACYGAAGCCTATGACTATTGGCAATGCCTAGAAGACAACTTTGGCCACTATGCACAAAAAGTCATTAAGCATGATGATACTATTAGCCAAGAACTAAGAGGGGGCACCTATGATTTGAACAAAGAGCACAGTGATGCTGATGTTAAAGCTAAGTCAAATAACAAGAAGAGCAAGAAAGCTAGAAGRAAATTACAGAAACCACATGCAGATTCAGATATGACAATTGTTAATTATCCGTTATTTTCTGGAAATCCTTTAACGGAATTGCCATTCTGCAATGAAGATTTACTCAATTTTGAGATTGATCAACAGGAGAAAGATTTATTTGAAGCCACAAATCTTGTTTATACATTGATTCTTGAACATTTAGTGGATGGAGAATATAGTTCAATCAAAGACATAGATTCTTCAAGTATGTTAGATGATTATTTTGGCCTAAGTACTACAAGTACTTCTACAAGCATTGAAGATATGGAAAGCATTCCAGAAATTTCTGAAGAGACACAGAATGACAGTATTATGCAGATGCATGCTTACAATCATGAAGAAGAAATTTCTTCTACTGAATCTTTTGAAGACGAAGATCTTCACTTGCACAATATCAAGGCTGATACAAAGGAATCTACGAAGGAGAATTTGATTGAACAGCTTTTACTTAATATCAAACAGCCAACTAAGATGGATGACAACACGTTTATTGATTTTCTTGATGAATGCATAAATGAATGGCAAGATTGTAGTGTTCTATGTGAACAAGTTTCTTTGACAGAATATGTGCGATGCAAACTTCTTGAATCAGAGAATGAAGTTGAATTTGAAAAGACGGATAAGCCTTTAGATTCTACAAACATTGGATTTCAAATGCTACAGAAGATGAAGTGGAATGGACAACCACTTGGAAAGAAATCACAGGGTATTGTTGACCCTATTTTGCCTACATTCAAGTTTGATAAAACAGGCATTGGATTTAGCTACTTTGAAGGCTTTCCTTGCAATAAGCCTATTGATACCACAGATCAGGCCGAGTCAGAGCCGATCATAACAGAAATAAAGAAGTCAGATGAAATGCATGCTACACAGGCAACAGATCATTCTTCAAATTTATTATCTAAGATTTTCTACAAGAAATTTGTACCTAGTTCAAAAGCTACTCTAATTGAAGAAATGCAAAACGACAAAGATGTTGCTATGCTAGATTTATCAAAGCCTATTGTATGTGCACATGATGCCGAAGCTTCTACAAGTAGAAGTCAAATTACAGACGAGACTACAAGTCCAAAGCCAAARGCCTACATACATAAAAAGCAGCCTAAAGTTGAAACACATTGTTGGTATTGTGGCAAAGCCAATCATGATTGGTCAGAATGCAGATTTAAGTTGTTTGATGAAGGAAGATGCTTTCATTGCAAAAGTAAAGGACACAGGCAGAATGCATGTCCCAAGAAAAGGACAAATATGTCGTCAAGGATGCAAACCACTGTTATGCCGAATTATTCATGTCAGCCTAAGCAAACCAGTTACAGACAAACAGATAATTCTTACAGGCAAGTTCATCAGAAATCTCAGCCTCAGCAAAGACAACAAGTCAAATATTGGCAACCAAGTTCTACAAGATCAACTTCTCAGAATGAATCTTTGAATCAGTCCTTCAAGCARCCTCAATCAGTACAAAGGCAATCTCATTGTCAGCCCAGTCAGAATCGCCATCAAGGCAACTACTACTTTCAGAAGCAA
>Contig18+2282
GGCCATTGGAGCCTTATCTTTATGTAACATGAATGTAATGTGAAAAGAGTTAAAGTATTAAGGTTATATGTAAAAGAAATGTAGAGTAAGGGTGACTTAAAAGAAAAACCCTACTCATATATATTCTCATGTATTACTCTTTTCTAAAAATAATGCAAGTTTACTCTTTTGGATCTCTATTGTGTCTCTCCCTCTCCCTCTTGCACACTCATGTAGACTCCATGCTCTCACACGATCCTTTGCTCTCATGCATGCCATAGCTATTCCTGCGCGACTCTATTCCTCACATTTGGTATCAGAGCTACATTCTACCTTATTGGAGAAGCCATGGTGAGAGCCATACATGTGAAAGAAGCCATAGATCTCATGCCATAGAGCTTATCTACAGCCAAAGATCATGTATGTGAAGCCTAAGTGRGAGGGGAGTGTAGATCTACAAGATTTGGAACCTTTGCCATAGTTTTTAGCTTACTTTCCTACTCCAATCCCGTCAACACAGTCATTTTCCCGCTGATTGGCATGGCTGGTGCAAAAACTAACACCGCCATTGCGTCCGGAAGGCCCCAAAACCTAGAAAACAAAAAAAAAATCGTCCAAAACGGAGCTCTCTAGCCCCCGGAATCATCATTTTTCGCCGGAGGAACCCTGACAGACCTGCCCGCGGCACTGCCACGTCATCACCCGCGGCAACCACCGCGGCGGACACACCCGCGTCAACCAAAATTTTATATCACCCGCGGCGCGTCGTACGCCCAAGTCTAAGTCTAAGTCATCATCATAGATAGGTTCTATTCTATTCTATTCTATTCTATAGCCTTCTCATGTGGGACTATTCCTTGCAAGCTCCTCATGCCACGTGTCACTATCCTCTTCAATCCTACACAAAAATGCTCATAACTTTCTTATTCCTTGGCCAAATTAAGCAAATGAGGGCACTTTTCCACCATTTTCGAACATTCCGGAGCCATCTATSACATCTAAACTATCAATTGAAGCAGACGAGGTATTTTTAATCATTTTATCAGCTTGAAATTCAAATTTGCCTTCAAGTCAAGTGCCTGCAACCTGTCAGTTTATGGGAAATTTGCTATCAAATATGCCACTATGCTACATGATGCTGTCAGAAACTTCTATCAAGTCTTTTCTACTTGCTATTGGGAAATGCTATGCTATTGCCATGAACTTTTGAGCTATTAATCAGTCAGTTTAGCCTACTTTTGAACCGTGCCTGCAAACTAGTTTTAGAAACAGCAATCATGCAAACATCTACAGAAACCTTGCTTGCCCAAGAGAAAACTATGCTTGCACACATGGATGAAATGATGACTAGTGCACATCTAGACAAGGATACTAGGTCTAGAATATACAAATTGGGACAGAAATTAGCAGACACACAGATTGTTACTCACAATGAGACCAAAGATCATAATGATGAAGCAAGATTGTTACTTAAAGGAAGTTGCATCATAGAAGCCTACAAGCAATTCTTAGATGGAGCTAAAGTGTATGAGACACTTAGCAAAAATGCTACTTTGAAGCATAGATTACATCAAGGAATTGGATGCTTTCATATGGCAGAAAGCAACAAGCTCAATGGAGCTAACTATCCACAATGGATAGATACAGTTAAATCTATCTTTGAGAATTTTCATTTATGGCACACAGTTATTGGCACACTGCCAAACCTGACTATCAGAAGCTATAATGAAATCTATGATTTACTAAATGGATTAGCAATTAAGCTATTATTCAAAACGGTATCAGATGAGATTATTGAAGCTTATTTACAATTGAATAGCACYGAAGCCTATGACTATTGGCAATGCCTAGAAGACAACTTTGGCCACTATGCACAAAAAGTCATTAAGCATGATGATACTATTAGCCAAGAACTAAGAGGGGGCACCTATGATTTGAACAAAGAGCACAGTGATGCTGATGTTAAAGCTAAGTCAAATAACAAGAAGAGCAAGAAAGCTAGAAGRAAATTACAGAAACCACATGCAGATTCAGATATGACAATTGTTAATTATCCGTTATTTTCTGGAAATCCTTTAACGGAATTGCCATTCTGCAATGAAGATTTACTCAATTTTGAGATTGATCAACAGGAGAAAGATTTATTTGAAGCCACAAATCTTGTTTATACATTGATTCTTGAACATTTAGTGGATGGAGAATATAGTTCAATCAAAGACATAGATTCTTCAAGTATGTTAGATGATTATTTTGGCCTAAGTACTACAAGTACTTCTACAAGCATTGAAGATATGGAAAGCATTCCAGAAATTTCTGAAGAGACACAGAATGACAGTATTATGCAGATGCATGCTTACAATCATGAAGAAGAAATTTCTTCTACTGAATCTTTTGAAGACGAAGATCTTCACTTGCACAATATCAAGGCTGATACAAAGGAATCTACGAAGGAGAATTTGATTGAACAGCTTTTACTTAATATCAAACAGCCAACTAAGATGGATGACAACACGTTTATTGATTTTCTTGATGAATGCATAAATGAATGGCAAGATTGTAGTGTTCTATGTGAACAAGTTTCTTTGACAGAATATGTGCGATGCAAACTTCTTGAATCAGAGAATGAAGTTGAATTTGAAAAGACGGATAAGCCTTTAGATTCTACAAACATTGGATTTCAAATGCTACAGAAGATGAAGTGGAATGGACAACCACTTGGAAAGAAATCACAGGGTATTGTTGACCCTATTTTGCCTACATTCAAGTTTGATAAAACAGGCATTGGATTTAGCTACTTTGAAGGCTTTCCTTGCAATAAGCCTATTGATACCACAGATCAGGCCGAGTCAGAGCCGATCATAACAGAAATAAAGAAGTCAGATGAAATGCATGCTACACAGGCAACAGATCATTCTTCAAATTTATTATCTAAGATTTTCTACAAGAAATTTGTACCTAGTTCAAAAGCTACTCTAATTGAAGAAATGCAAAACGACAAAGATGTTGCTATGCTAGATTTATCAAAGCCTATTGTATGTGCACATGATGCCGAAGCTTCTACAAGTAGAAGTCAAATTACAGACGAGACTACAAGTCCAAAGCCAAARGCCTACATACATAAAAAGCAGCCTAAAGTTGAAACACATTGTTGGTATTGTGGCAAAGCCAATCATGATTGGTCAGAATGCAGATTTAAGTTGTTTGATGAAGGAAGATGCTTTCATTGCAAAAGTAAAGGACACAGGCAGAATGCATGTCCCAAGAAAAGGACAAATATGTCGTCAAGGATGCAAACCACTGTTATGCCGAATTATTCATGTCAGCCTAAGCAAACCAGTTACAGACAAACAGATAATTCTTACAGGCAAGTTCATCAGAAATCTCAGCCTCAGCAAAGACAACAAGTCAAATATTGGCAACCAAGTTCTACAAGATCAACTTCTCAGAATGAATCTTTGAATCAGTCCTTCAAGCARCCTCAATCAGTACAAAGGCAATCTCATTGTCAGCCCAGTCAGAATCGCCATCAAGGCAACTACTACTTTCAGAAGCAA
>Contig19+4151
AGGCCATTGGAGCCTTATCTTTATGTAACATGAATGTAATGTGAAAAGAGTTAAAGTATTAAGGTTATATGTAAAAGAAATGTAGAGTAAGGGTGACTTAAAAGAAAAACCCTACTCATATATATTCTCATGTATTACTCTTTTCTAAAAGGAATGCAAGTTTACTCTTTTGGATCTCTATTGTGTCTCTCCCTCTCCCTCTTGCACACTCATGTAGACTCCATGCTCTCACACGATCCTTTGCTCTCATGCATGCCATAGCTATTCCTGCGCGACTCTATTCCTCACATTTGGTATCAGAGCTACATTCTACCTTATTGGAGAAGCCATGGTGAGAGCCATACATGTGAAAGAAGCCATAGATCTCATGCCATAGAGCTTATCTACAGCCAAAGATCATGTATGTGAAGCCTAAGTGRGAGGGGAGTGTAGATCTACAAGATTTGGAACCTTTRCCATAGTTTTTWRCTTACTTTCCTACTCCAATCCCGTCAACACAGTCATTTTCCCGCTGATTGGCATGGCTGGTGCAAAAACTAACACCGCCATTGCGTCCGGAAGGCCCCAAAACCTAGAAAACAAAAAAAAAATCGTCCAAAACGGAGCTCTCTAGCCCCCGGAATCATCATTTTTCGCCGGAGGAACCCTGACAGACCTGCCCGCGGCACTGCCACGTCATCACCCGCGGCAACCACCGCGGCGGACACACCCGCGTCAACCAAAATTTTATATCACCCGCGGCGCGTCGTACGCCCAAGTCTAAGTCTAAGTCATCATCATAGATAGGTTCTATTCTATTCTATTCTATTCTATAGCCTTCTCATGTGGGACTATTCCTTGCAAGCTCCTCATGCCACGTGTCACTATCCTCTTCAATCCTACACAAAAATGCTCATAACTTTCTTATTCCTTGGCCAAATTAAGCAAATGAGGGCACTTTTCCACCATTTTCGAACATTCCGGAGCCATCTATSACATCTAAACTATCAATTGAAGCAGACGAGGTATTTTTAATCATTTTATCAGCTTGAAATTCAAATTTGCCTTCAAGTCAAGTGCCTGCAACCTGTCAGTTTATGGGAAATTTGCTATCAAATATGCCACTATGCTACATGATGCTGTCAGAAACTTCTATCAAGTCTTTTCTACTTGCTATTGGGAAATGCTATGCTATTGCCATGAACTTTTGAGCTATTAATCAGTCAGTTTAGCCTACTTTTGAACCGTGCCTGCAAACTAGTTTTAGAAACAGCAATCATGCAAACATCTACAGAAACCTTGCTTGCCCAAGAGAAAACTATGCTTGCACACATGGATGAAATGATGACTAGTGCACATCTAGACAAGGATACTAGGTCTAGAATATACAAATTGGGACAGAAATTAGCAGACACACAGATTGTTACTCACAATGAGACCAAAGATCATAATGATGAAGCAAGATTGTTACTTAAAGGAAGTTGCATCATAGAAGCCTACAAGCAATTCTTAGATGGAGCTAAAGTGTATGAGACACTTAGCAAAAATGCTACTTTGAAGCATAGATTACATCAAGGAATTGGATGCTTTCATATGGCAGAAAGCAACAAGCTCAATGGAGCTAACTATCCACAATGGATAGATACAGTTAAATCTATCTTTGAGAATTTTCATTTATGGCACACAGTTATTGGCACACTGCCAAACCTGACTATCAGAAGCTATAATGAAATCTATGATTTACTAAATGGATTAGCAATTAAGCTATTATTCAAAACGGTATCAGATGAGATTATTGAAGCTTATTTACAATTGAATAGCACYGAAGCCTATGACTATTGGCAATGCCTAGAAGACAACTTTGGCCACTATGCACAAAAAGTCATTAAGCATGATGATACTATTAGCCAAGAACTAAGAGGGGGCACCTATGATTTGAACAAAGAGCACAGTGATGCTGATGTTAAAGCTAAGTCAAATAACAAGAAGAGCAAGAAAGCTAGAAGRAAATTACAGAAACCACATGCAGATTCAGATATGACAATTGTTAATTATCCGTTATTTTCTGGAAATCCTTTAACGGAATTGCCATTCTGCAATGAAGATTTACTCAATTTTGAGATTGATCAACAGGAGAAAGATTTATTTGAAGCCACAAATCTTGTTTATACATTGATTCTTGAACATTTAGTGGATGGAGAATATAGTTCAATCAAAGACATAGATTCTTCAAGTATGTTAGATGATTATTTTGGCCTAAGTACTACAAGTACTTCTACAAGCATTGAAGATATGGAAAGCATTCCAGAAATTTCTGAAGAGACACAGAATGACAGTATTATGCAGATGCATGCTTACAATCATGAAGAAGAAATTTCTTCTACTGAATCTTTTGAAGACGAAGATCTTCACTTGCACAATATCAAGGCTGATACAAAGGAATCTACGAAGGAGAATTTGATTGAACAGCTTTTACTTAATATCAAACAGCCAACTAAGATGGATGACAACACGTTTATTGATTTTCTTGATGAATGCATAAATGAATGGCAAGATTGTAGTGTTCTATGTGAACAAGTTTCTTTGACAGAATATGTGCGATGCAAACTTCTTGAATCAGAGAATGAAGTTGAATTTGAAAAGACGGATAAGCCTTTAGATTCTACAAACATTGGATTTCAAATGCTACAGAAGATGAAGTGGAATGGACAACCACTTGGAAAGAAATCACAGGGTATTGTTGACCCTATTTTGCCTACATTCAAGTTTGATAAAACAGGCATTGGATTTAGCTACTTTGAAGGCTTTCCTTGCAATAAGCCTATTGATACCACAGATCAGGCCGAGTCAGAGCCGATCATAACAGAAATAAAGAAGTCAGATGAAATGCATGCTACACAGGCAACAGATCATTCTTCAAATTTATTATCTAAGATTTTCTACAAGAAATTTGTACCTAGTTCAAAAGCTACTCTAATTGAAGAAATGCAAAACGACAAAGATGTTGCTATGCTAGATTTATCAAAGCCTATTGTATGTGCACATGATGCCGAAGCTTCTACAAGTAGAAGTCAAATTACAGACGAGACTACAAGTCCAAAGCCAAARGCCTACATACATAAAAAGCAGCCTAAAGTTGAAACACATTGTTGGTATTGTGGCAAAGCCAATCATGATTGGTCAGAATGCAGATTTAAGTTGTTTGATGAAGGAAGATGCTTTCATTGCAAAAGTAAAGGACACAGGCAGAATGCATGTCCCAAGAAAAGGACAAATATGTCGTCAAGGATGCAAACCACTGTTATGCCGAATTATTCATGTCAGCCTAAGCAAACCAGTTACAGACAAACAGATAATTCTTACAGGCAAGTTCATCAGAAATCTCAGCCTCAGCAAAGACAACAAGTCAAATATTGGCAACCAAGTTCTACAAGATCAACTTCTCAGAATGAATCTTTGAATCAGTCCTTCAAGCARCCTCAATCAGTACAAAGGCAATCTCATTGTCAGCCCAGTCAGAATCGCCATCAAGGCAACTACTACTTTCAGAAGCAA
>Contig20+23525
GTCAAATATTGGCAACCAAGTTCTACAAGATCAACTTCTCAGAATGAATCTTTGAATCAGTCCTTCAAGCARCCTCAATCAGTACAAAGGCAATCTCATTGTCAGCCCAGTCAGAATCGCCATCAAGGCAACTACTACTTTCAGAAGCAACAATTTCAGCCAAAGCAGAATCTATATCAGAGTCAGAGATCAAATCAAAGGCAGAATCAGAATCAATACGCTTCCACAAGTTCAAACTATCAAAGGAGATATTATCAACAAGTCAATCAACAGCAAAGGCAGCGACCACAACCAAGAAATTACTATCAGAATCGATTTTCTACTCAAGGCAAGAAGCCAACTTCTTCYACAACAAACTTCAGGAGTCAATCAAGTCTTTATGCAGCAACTACAAGGCATCAAACAACTTCTCAGCAACAATCAAAAGGAGTTCAACAATACTGGAGAATCAAATCAACTTCTCAGAAGGAGAATCAAATCATTTGAACAAAGGCAACTACAGTACAAGTAAGTCATTTATTTCATGAAAATCATTTTCTTATCTTGAAAGCAAATCTTATTATGGTTAAGCTTTTTCCACAAAAGCATGTAATCTCTTTATGATAAAAGCACATATACACTCACTATATTTGGTTATGCTTCCTAATCAAAAAGCATAGTTGTAATGTCATGAATCAGGTTAAGCTTTACGCCATAAAAGCATGTAATGACACAATGACACACACATCACATCTTGATATTCGAGTTATGCTTCTCTATCAAAAGCATTGTTGTAATCACGATCACATCACATGGTTAAGCCTAAGCCAAAAAGGCACACACACACACGATCATTTGAATTCTATTTTGCAATCTTCAATCGATCTTTGTCAGGTGAAAACCAAGAAATTGGCGCCCACATTGATCAAAAATGGGTGAAAACTGGATTTCCAGCGCCCATGGTATGAGGTGAAAACTGGATTTCCGGCCCTCAACCTTCCTTTTCTTTGTCAGAATCTATTTGCACAGGATGCATGAATCYTTATGAAGCTGCTACATGTTATTTCAAGCAAACAGTTACTATTTGAAGCAAGCTACCAACTACAAATCAATCTGTTCATGTTTATGYCAGAGCCCAAGAGGCAGAATAGTTTCATTTGATCAGGAATTATGAAGTTACAGTTTAATKTTACAGTCATCAAATTTACAAATCAGTTATATGGGAGTCAAGCTTCAGAAGCCACTGAACTACCCAAATTTCTCATCAACAAGCTACCAGAACCAGACAAACTATCAGTTATAGGCCACGAGCCAGAAGATCATTAATCAGACATCAACACAGGATAAACCGATGCCCACATTGTCAATCAATCAATCAGAAAGCTACAGGAAGATCCACACAATGGGTTAATCGATGCCCAGGATCGTTTTTCTTATTCGGTGCAAGACACCAGAACTGTCAGTTATTTCAATCATCAGATCAGTTATTCAGCCAGTCAAGTTGCAAGTACAACCTCTGAACTAAAGCCTACTTATCTGTCAAGCTAAAAGCATCAAAATTTATCACTCAAGCTACAAGCAGCCACTGAACAGAACATTTTGGAGCAGTCAAGCTACAAGCCTCTGAACTAGCTCACCACATCTCAGATCATCAACAAGTATCAGTCATGAAGAACGGTCAAGCCGTCGAGCCTCTGAACCGCAGACAAACAATCAGTTAATCAAGGTCAAGCCACCGAGCCTCTGAACCACAATCAGTTATGAAGGTCAAGCTATCATGCCTCTGAACCTCAATTACAGCAGCAGATAATAGCAGTCAAGCCCAGAAGCCTCTGAACTGCATCTTCTCTTAATCARCACTTTGGAAGTCAAGTCCATCAGATAGCCGGACCTCTGAACTATCCATCCAGATGAAGAATTATGGCGGTCAAGCATGAACCAGCCTTAGTCAAATCAGTATTCAGATATGTTATCAACGGCAGTTAAGTGCAAGGCACCTCTGAACTAGCCTAATTCTCAGTCAGTTTTCAGTCTATTGAGCTTCAATCTATGGCAGCCAAGTCGTAGAACCTCTGAGCTAGCCGAGACCTATTCAAGGGGAGACAAGTCATTGAACCTCTGAGCTCACCCTCACTCAATCAGTCTTTCAGCAAATCAGTCAGTCAGCATGGGAAGACAAGTCACGGACCTCTGAGCTTACCCAAACCAAACAAAATTCAGCAGTAATTATGGCCGTTAAGTCCAAGAGACCTCTGAACGAGCCGCACACATTTCAGAAATTGGTCGTTAAGTCCACAGAGACCTCTGAACGAACCAAAGAATTTAACAAGGGAGTTAAGTCCGAGAGACCTCTGAACTCACCTTACCAATCAGACAAGCAACGAGCCTCTGAGCTGGTTGGATTGATTGATCAGGAATAAACCAGGAGTACAACAACAAGGGACATAACAAAGAAAGAAACAGAAACAGACAGAAGCAGACAAGAAACAGAACAAGTCAGAAGCAGAAGACAGAAGCACAAGAAACAAAGAAGAAATCAAACAGCGATCGCAGCAAGAATCCCCAGGATCGAAGATTATGAAGAGAAGGAASTGGATGCATACACAACCTTCCACCTGCCTATTTTATATTTTGGTCAGCATCAAAGATACTAGCCAGTGCACGGGCGACATATCCGAGATGATTTCTACATCAACATGCAGGTTCACAACATCAAATTGAGAGGGGGACAGGACAATTTTCTGTTGTTCACCTGTTTCTCCCAATGTCCTTTTGAGAGGGGGAATGTTGGAAGAATGTTACGAGTTTATTAAAGCAAAAGGCCATTGGAGCCTTATCTTTATGTAACATGAATGTAATGTGAAAAGAGTTAAAGTATTAAGGTTATATGTAAAAGAAATGTAGAGTAAGGGTGACTTAAAAGAAAAACCCTACTCATATATATTCTCATGTATTACTCTTTTCTAA
>Contig21+13525
ATATGTCGTCAAGGATGCAAACCACTGTTATGCCGAATTATTCATGTCAGCCTAAGCAAACCAGTTACAGACAAACAGATAATTCTTACAGGCAAGTTCATCAGAAATCTCAGCCTCAGCAAAGACAACAAGTCAAATATTGGCAACCAAGTTCTACAAGATCAACTTCTCAGAATGAATCTTTGAATCAGTCCTTCAAGCARCCTCAATCAGTACAAAGGCAATCTCATTGTCAGCCCAGTCAGAATCGCCATCAAGGCAACTACTACTTTCAGAAGCAAAGTCAAAGTCAACGACATTATCAGAATCAACACTACTTTCAGAAGCAACAATTTCAGCCAAAGCAGAATCTATATCAGAGTCAGAGATCAAATCAAAGGCAGAATCAGAATCAATACGCTTCCACAAGTTCAAACTATCAAAGGAGATATTATCAACAAGTCAATCAACAGCAAAGGCAGCGACCACAACCAAGAAATTACTATCAGAATCGATTTTCTACTCAAGGCAAGAAGCCAACTTCTTCTACAACAAACTTCAGGAGTCAATCAAGTCTTTATGCAGCAACTACAAGGCATCAAACAACTTCTCAGCAACAATCAAAAGGAGTTCAACAATACTGGAGAATCAAATCAACTTCTCAGAAGGAGAATCAAATCATTTGAACAAAGGCAACTACAGTACAAGTAAGTCATTTATTTCATGAAAATCATTTTCTTATCTTGAAAGCAAATCTTATTATGGTTAAGCTTTTTCCACAAAAGCATGTAATCTCTTTATGATAAAAGCACATATACACTCACTATATTTGGTTATGCTTCCTAATCAAAAAGCATAGTTGTAATGTCATGAATCAGGTTAAGCTTTACGCCATAAAAGCATGTAATGACACAATGACACACACATCACATCTTGATATTCGAGTTATGCTTCTCTATCAAAAGCATTGTTGTAATCACGATCACATCACATGGTTAAGCCTAAGCCAAAAAGGCACACACACACACGATCATTTGAATTCTATTTTGCAATCTTCAATCGATCTTTGTCAGGTGAAAACCAAGAAATTGGCGCCCACATTGATCAAAAATGGGTGAAAACTGGATTTCCAGCGCCCATGGTATGAGGTGAAAACTGGATTTCCGGCCCTCAACCTTCCTTTTCTTTGTCAGAATCTATTTGCACAGGATGCATGAATCYTTATGAAGCTGCTACATGTTATTTCAAGCAAACAGTTACTATTTGAAGCAAGCTACCAACTACAAATCAATCTGTTCATGTTTATGYCAGAGCCCAAGAGGCAGAATAGTTTCATTTGATCAGGAATTATGAAGTTACAGTTTAATKTTACAGTCATCAAATTTACAAATCAGTTATATGGGAGTCAAGCTTCAGAAGCCACTGAACTACCCAAATTTCTCATCAACAAGCTACCAGAACCAGACAAACTATCAGTTATAGGCCACGAGCCAGAAGATCATTAATCAGACATCAACACAGGATAAACCGATGCCCACATTGTCAATCAATCAATCAGAAAGCTACAGGAAGATCCACACAATGGGTTAATCGATGCCCAGGATCGTTTTTCTTATTCGGTGCAAGACACCAGAACTGTCAGTTATTTCAATCATCAGATCAGTTATTCAGCCAGTCAAGTTGCAAGTACAACCTCTGAACTAAAGCCTACTTATCTGTCAAGCTAAAAGCATCAAAATTTATCACTCAAGCTACAAGCAGCCACTGAACAGAACATTTTGGAGCAGTCAAGCTACAAGCCTCTGAACTAGCTCACCACATCTCAGATCATCAACAAGTATCAGTCATGAAGAACGGTCAAGCCGTCGAGCCTCTGAACCGCAGACAAACAATCAGTTAATCAAGGTCAAGCCACCGAGCCTCTGAACCACAATCAGTTATGAAGGTCAAGCTATCATGCCTCTGAACCTCAATTACAGCAGCAGATAATAGCAGTCAAGCCCAGAAGCCTCTGAACTGCATCTTCTCTTAATCARCACTTTGGAAGTCAAGTCCATCAGATAGCCGGACCTCTGAACTATCCATCCAGATGAAGAATTATGGCGGTCAAGCATGAACCAGCCTTAGTCAAATCAGTATTCAGATATGTTATCAACGGCAGTTAAGTGCAAGGCACCTCTGAACTAGCCTAATTCTCAGTCAGTTTTCAGTCTATTGAGCTTCAATCTATGGCAGCCAAGTCGTAGAACCTCTGAGCTAGCCGAGACCTATTCAAGGGGAGACAAGTCATTGAACCTCTGAGCTCACCCTCACTCAATCAGTCTTTCAGCAAATCAGTCAGTCAGCATGGGAAGACAAGTCACGGACCTCTGAGCTTACCCAAACCAAACAAAATTCAGCAGTAATTATGGCCGTTAAGTCCAAGAGACCTCTGAACGAGCCGCACACATTTCAGAAATTGGTCGTTAAGTCCACAGAGACCTCTGAACGAACCAAAGAATTTAACAAGGGAGTTAAGTCCGAGAGACCTCTGAACTCACCTTACCAATCAGACAAGCAACGAGCCTCTGAGCTGGTTGGATTGATTGATCAGGAATAAACCAGGAGTACAACAACAAGGGACATAACAAAGAAAGAAACAGAAACAGACAGAAGCAGACAAGAAACAGAACAAGTCAGAAGCAGAAGACAGAAGCACAAGAAACAAAGAAGAAATCAAACAGCGATCGCAGCAAGAATCCCCAGGATCGAAGATTATGAAGAGAAGGAASTGGATGCATACACAACCTTCCACCTGCCTATTTTATATTTTGGTCAGCATCAAAGATACTAGCCAGTGCACGGGCGACATATCCGAGATGATTTCTACATCAACATGCAGGTTCACAACATCAAATTGAGAGGGGGACAGGACAATTTTCTGTTGTTCACCTGTTTCTCCCAATGTCCTTTTGAGAGGGGGAATGTTGGAAGAATGTTACGAGTTTATTAAAGCAAAAGGCCATTGGAGCCTTATCTTTATGTAACATGAATGTAATGTGAAAAGAGTTAAAGTATTAAGGTTATATGTAAAAGAAATGTAGAGTAAGGGTGACTTAAAAGAAAAACCCTACTCATATATATTCTCATGTATTACTCTTTTCTAA
>Contig22+29776
AGGGGTCAGTTGCCCCACCAGCAGTTGTTTCAGTTCTACCAGCATCAGTTGAATCAGTTTCACCAGTCGCAGTGCCTTCAGCCCCAGCAGCTTCAGTGCCACCAGTACCAGTTGTTGGGTCAGTACGCGTTGAACCAGTCCCAGCAGCCATTGAATCAGTTCCACCAGTTGAAGGGATTGACGTTGAAGCAATTGAAGTTGGCTTCCAATCATGAGGTATTATTGGGCTATGCAGTGGCGCTAGGTCCTCATAGTGGAGAAGAGGGACCACACGGTTATCTCATTCACCTGCTGCAAGGTTATGACCACACGGTCTGTACTTGCTAGCTAACGAATACCAGTGGAGTAAAAGGCTTCCTGGCTAACAAAACAGAAACTCCTAGAGACCAGGCCACAGGGTTAATCTTCAGACCCCATAAGGCTATACCGTGTGGTCTCCTCACTTCATTGGCCAAGTAGACTATGGGACCGGGTGTCACTGGTCGTATAAAAACTGGTCCAAAGACACACATCTTCACCACTAGCTGATACCTTTCTGGAGAACATCCCCGTACCTTATTATGGGGTATGCGCATACGGGCATCAGTTGAAGGGTCAGTTGGGTCAGTACGCGCAGTTGAATCAGTTTACCCAGTTGAAGGGGCAGTCCAACTTAGGTTAACAGCGGATCTTGCTAGGGCAGGGTCTTAAAAGGGCTAACGCCCAGCCTAAAGGGGTTTAGCCAGTCGCTAGCTACGCCCCCTTTTAAGACCCTCTCGCCTATCGGCTCGAGTGCCTAAAGGCCCTTAAAGGGGCCACCCTTAGAAGCGAAGCAAGGAATTTTAGAGGCTTACCCTTGACTCATGCCAACAAAAAAGTTCCTCTGCACTGGCCCTCGAGGCCAAGTTGGGAATGAGACTTACGGCCAGCTATGCGAGTGGCTGAGATGCTTTACTGAATGGGAGTGCCCCCCAAATGTATTTGTTCCCTGCGGAAAGCATTAATGGCGAACCCGGACTCCTCAGGTAGGACTTGAACCTACGACCGATCGGTTAACAGCCGACCGCTCTACCACTGAGCTACTAAGGAACAAGGTGAAAATTCGATCTTATAGGCATTATAGGCGTCTGAACCCGTATAAAAATTACTCCCTCCTATCGTCCCCGGGGGATCGTGACACTAGCTGGCACACCTGGAAATTGAATGAATCTGCATCATTTACTCAATTTTCCGAATATTCACGAGGAACAAGTAGGGCTCGCCCTAAGGCGAGCCACCACCAGTCATGAAGTGGGTGGGGCGTCAAGGGGCGTAGCGTTTTCAGAAAGAAAGAACGGAACTCCAAAACCACGACCATCCGGAGACACGGGAGCATCTATATACAAAATTTATAGGCGGCAGCAGCCGCCTCTCCGCTAGCCCAACAACTGGGCTACTATGACTGAGGGGTCGTACCGAACTACGAGATGAGGGGAACTTCTGTGTTTCAGCGGATATCGGGAGAGGTATTATTGGCTTGCTTTCTGTACTCACAGAGGGAGAGAGGGTGGATTGGTTGGGATTATTCCGCGGTGTCGAAGTCTCCGGCACTCGGCGATGTCTCCAGACTAGTGCGGTACGAGGGAGTAGCTTGGTATGAGTACACTGACATGAACGGAGACAAGACAAGAGTGAGGGCAGACATAACGCGGCATCGTATAGCGTCTTCGTAGATCCATCAGTCATTGTCTCTCAGCTACTGGGCGATACTAAGAGACTCTTTGTCTTTACTGGAGTTGTCTCAAGTACAGAGCTTTCCCATCCCTACCAGTACTTCCAGAACTGGCACCGTCTCCTCCGTGTGTCGCCTAGTACTGAGACACGACTACTGATGGGTCGTAAGGTATTCTGGACGAGGCCTCGGCTATGTCCTAGCCCCGTAGGCACTGCTTGTCGCCCCTTATGTCAATGTACTTGTACCGACTGACATCCTCGTATCTCACTAGCTTGGATACCTCTCCATAACCCACTACAACACTGGCTCTCAAAAACAACAACACAGGGCCGGGTTAACTCAGAGTAGCGATTCCACTAGTCCTATATACTAAAAACTCTGTTTCTCCTTGAGCGCCTTCCCCTTTTCGCACTTCGAGGTTGCCTTCCCCTGTCGTCCGACTTTAACCCCCTGAAAGATGATCAAAACCCAACTCCCTCCCCCACCAGCTTCATGGGTGGTTAGGGGCGTTGCTGGCCCCAAGGGGGCTGAGCCAAAGCAATAGCATCATCCTCCATAGATCCAATAGAGACTATTGCTGGTTACTCTTCTTGATAGAGCTTTGGAATAAAGTCATCTCTGACCACGCTTAGTACTCCTTGCTGCTTAATTTATTGATAGGCCTCAGGTGGTCGACAGTCACTTCTCCCATAGCCTGCAGCATTGGTGCTTGGGGAATCATAGCCAATGGTGGTGGATGATGAACAGTGATGGCTTTAGACTCACCGGCTGACTTTAATCTCTTTGATGGAGGCTGGCTCTGTCTTGCCCCCCCTGCTGCACCGGATGATTTGGGTGTATGAAAGAGACCTATTCTCAATCATTTTGATACTTGCCACATGGGAAGGTGATCAAATATGCATCTTGGGCACTTTAGTGGTCCCTCCTTCATTGCTCTAGAGGCTTACAGTTTTTAGAACGCTAAGGGATGCTAGATGGCGGGTTGAAACAGGCTTATTTACCTCCAAGAAACGACACTTATTGTAATGTAAGCCCTTCCCTAGGGGAGGGTCCTCCAAACACTGGATTAGCTCTTAGACACCTTTGGGTTTGCTTCTAACCCATTCCCAGTACAGTACACTGAGGGATTGGGATTGATTCCCTCAGATAGAGGGGCTTTTACTTCTAGAGAAAAAGAAACAATGTTACCGGAGGGCACTTTAGATACAGGCCTTTAGGGACTTTTCTAGCAACTTATCAGCTTGCAGAGGAAGGGGTTATTACCTCCCTCCTTGGGCTGACTGCTCCTAGAGCACTCCCTCACGGGATACTTTCTACAGAGTCTTCTGCACCTAGAGGAACTTGCCTTAATCACACCCTCCCTCCGATTACGCACTGCCTCTAGCTTCTGATACGCCTTTAGAGCACTCCCTTTTTAGGCTACCATCTAACCTGCCATCAGACCTTTGGGAGCTTCTTCGATACCAAAGGGCTCTGGATCCATGCCTACAAGGAGGGATCCTTTCTATGGGAGTCATCGATCTTTCAAGCCATACAGCCGATCCAGTTGCTTCGACTAACGCCCACTTCTCTTATCCGTTTCACCTGAGAGGATTGGGCGTTAGTCGTAGACAGAGAGTTAGCTAAATATACTCCCTCGAGGTAGACTAGTCTACGCTCCCAGTCCTGAGCAGCAGGAGAGGCGCTAAGCGCCCCTTTAGAAGTGGCTGCACTATAGTGGGTCGCCTAAGCGAGCCCCCCATCTAGCCTAATGCCTCTTTAGGAACTCTACTATTTCCCGGGCCAGGTAAAAAGGCCTTTACCCATTAGTCCCGATGGAGTTATCGAGGCAAGTAGGCATGTCGGGTGAGTTGACTCCGAGGAGCGACGGAGAGTGGTTGACTCACTTCACTGGATCTGGATTGTTGGGAGCAAGTAGTCTCTGTTGTGGGAGGTAAACTATGGCAGAAAGCCACTAGTCATTATGCTCCCCTCCATCACGGGGCGAAGGAGATTGGGAGTAGGCTATCTCACCGGAGGAGCTGAGACTAGCTCAGACGTAATCGACCAGGGAATCTATGACGGGGATAGAGTGAGCCATTTCCCTGAAGCCAGTCTCTCCATGACAGGGGAAKGCCGTCGATACGGGTTTTGTGGTGAGGAGTATCCACTTAGTACTTTGCGACACAGAAGAAGGTTGTCCCTAGAAATGGCAAGAGTTCTGAGCAGAATTTGCTCTGGTGTGAAGTAGGAACCGGTGTAGGCTTGTTCAATATCGATACTATAGGCTGCTCAAAAACTGTTTAGTTGTGGCCAGGTTCTTTGGAAGCGCACGTATAACGGAAAAAGTTCTTCTGTAGTGCTACGCGCTTTGTCTTGGTAAACGAGGAGGGATACAAAGAAACCAGGGCAATCTGCTTCTCATCTGCACGCGGGGAGAGGGCAGATTTTCTCTCCCTGCCCTAAGGGAAGGGCACTTTTTACCCAATAGCCCCTTCCGAGCTGGTGGCTGCTGATTCCACAAGGGCGGGGAGCCCTTAGCTGATGATGCTGAAAGCTCCTGATTCATAGGTAGAGAACGCCCTTTCTGCTAAATGGTACTCCAGTAAAGTGATCTATCGTGTTTTAGAAAAAATCGCGTTATGAGCGAGGCTAGCCCCCTAGCACGTTAGGTTGTTGGTCTGGAAGGAAGGGAATGTCATTAGGCCCTAGCCGCCCTGGGTACGATCGGGCGCATAGCGGCTTGGAGCCTCTTTCTTCGGTCATTAGTATTTCCGCAGAGATATTTGCCGAGAGATGTGCAGCTACTGAAAAGTCCTCGACCCGGATCCGGAGGCAGCATACGGGGTAGTTAGGGTTGGATGCTGTGAGAAGTCGCAAACATGGATCCCGACGTAGGCTTCGAGGCAAGCTGAGAGGCCAAACTAGACTACGATTGATTGAATGAAGACTAAACTGAGACCAGGACCACTTAGCCTGTGCCCGGAAGGGGGCCTTTTCGGGCTGTCTCAGCCCGCCCCCTAGGAGGGAACTCGGGGTGGAGTTTTCCTAGGGGGCGAAAGCACCTGAAATGCTTAGGTGACCATTGCGTACGTGACACTTCCACTAAAGGGAGTGGGCGAAGGACGCTCCCCTCTGACCGTAGGATAAAGAGGCCAGTCAGTGATAAGGACCAGAGAAGCCCAGCTGAACTGGTAGGGGCGGGCACAAAAAAAGGAGAAATTGCGGGCACAACAACAGAGGAGACAAATTCAAAAAAGGGCGGGTCACTTAAGAGCGAAAAAGGGACTTCAGTGGACACTTAAGAGTGAAAAGTTGCCGGGTCAAGAAGGAGCTCTTAAGAGCTCCCCGGCCCTGAGATTAAAGCTGGTGGTAGATTATCAGTGCCCGAAGAAGACCCTTGGAGCCAGGAGAAGTGGGAAGACCATCTGAGAGCGGTGGAACGGGAAGGCCGCCAGTCCGGAAAGGCCCAGCCCCCTCTTCAGTGGAGCTGCCTGGAACACTGGACAGTGCCCCTAAAGGTGCAGGGCCATCTAAGAGGAATGGAGAAGTAGACCGCAGCACCTTTTCCCAGAAGAACAAGAATCCACCGCCAGTAAATAATGTTTCGCTAAATTCCATACGTGATTGACCCGCCTTTATATACGTGAATTCCCCGGAGACGGAGGCGCACCTTCTTCTTCCTTTTGGTGCACCTTCGAGGCTGAACTATTACCCGAGCTCCTGGGAGCCAGTATATGCTTTGGCACGTGTTCTTTAGATGAAATCGCATTCTGAGCACATTTCTGCCACATGCGACAAGAAGTATCACATCCAACCATATCTGACGTCGGAACGCAATCCGAAGGTTTTGACACTTTCCAATTTTCCTAAGGGATGACAACAGGAATGGGGTTCGCTACTCCCCTAGTGGCAAAACCAATCAAACCGATCCGAATCAGTTTCAGAAGCCCAGTAGGAATCAGTTCCGAAGCAGTACCTTCAGTAGCCGGACTTCTATCCTCTACGGGGCCGGCCTCGGAGGGACAAAAAAGACACTGATGATCATTTTTTAGACAAAAGCGTTTTTAGCCCCATTGAAAGTAGTTAGATGGTCGACACTTCACCGATCGTACCAGGTCATTCTTGGGCCTCGGGCCTTCTCGAGGGCTCAAAGGTGCGAGGGCAGCCAGTTGAAGTAGCTCTAGTTGCTCTATACGCTCTTTCAGCAGCAGAAGCAGCCTAGTGCCAATAGCACTAGAAGCGGTTCTGGGGCCACCAACAGAAGCAGTCCCGCCAGGTCCAGTCGCTACGTGCCCAGTGGCCCATACCAGTGGTGGTCGGGCGCTAAAAAGGGGATCGAATCCACGTGGGAAGCGCCTCAACCCGGGCCACTATAGTGCACCTGGGTCATACGCAGGGAATCGAATCCTTGTCTAGCGGGACCTTACGTGGTAGTGGGGGTACCTACCCAGTGGGTATGAAGACGATCAGACTTAGGGGGAAGACGATTTAAGACGATCTGAGCCTATGAAGACGATTCTGCAGACGATCTTGTCCCTTGCTTGAATACGATCTGACTAGGGGAAGACGATCTTGGGACTGAAGGGTGAAGACGATCTTGAAGAGGGAAGACGATCTTGATAGAAGACAATCCTATGAGATCGTCCGCTATGACCAAGATCGTCTCCCCTAAACTGGTTTAATGGTTCCCCTCCCCCCGGGAGTCGCTTCAGTCGTTCACTTCCTCCTTCACCCACTTCCTCCGTCGCCTCATTCAGTCGTCCCCTCCTGTCGTCGGTTACTCCTTCATTCGTCTCAGTCGTCCGTGTAGTTCAGTCTACGTTCACTCCCTCGCTCCTTCGGTATTCGCTCACTCATTCCGTTTCACTCCGCCTTCGCTACCGCTCAGTCGTCGTTCACTCCATTCGTTCGCTCACAACCCGTACTAGTGACTATAGCCCAAAACCCAAAACAACGCGGCAGGACTAGTGACTAGAGCCCCAGACCCAGAACCTACCACCACCCAGTGAGAGTGCTCGTTCGCTCCACGTAGTTCGTTCCTCACTCGTTCCTCGCTACGCTCGTCACTTCACACGTATATAGGAGCTAGTTGGTTCAGTTGACCCAAAATCAGTTATTGAATTGGTTGGGGCAGTACGCGAATCATTTGAAGGGGCAGCAGCGAATGAATAGGTTGGGGCAATTGAATTGGTTGGGCCAGTAGCTTCGGTTCCGCCAGCAGCAAGAGCAGTTGAAGTGGGTGAAGAATACCCAGTTTCAGTTTTTCCGGTTCCTTCAGAAGCAGCTTTTGCGCCAGCGGAAAGGTCCGAAGAAGCAGATCTAGTGCTAGTGCCAGTGCGTGCAGAAGCAATTAAATCAATCTCAGAATCAATTGAAGGACCAGTGCCTATTGAAGGGTCACCAGTTCCAATTGTGCCAGCAGCAAAACCTAAATCGGTTGGGCCAGTAGCTCTTTCAGAAGCAGTATTCCCACCAGTAGTAGCTGTTGGGTCAGTACGTGAATCAGTTGTTTCAGAATCAGTTAGGTCAGTACGCGAATCGATTGCAGAATCAATTGAATTTGTGCCAACAACAGCAGAAGCAGTAGCTTCTTTAGTCCCAGTGCCATCAGCCTCAAAATCAGTTGAAAGGGAAGGACCAGTGCCAGTTCCTTCATAAGCTCTTCTTAAAGCAATTGAAGATGAAAAATCAACCATTTCTTGACTTTCAAACACGTATATAGAAGCCATCAGATGAAGCCATTGAAGCAGCAGAAAAAGCAGATTCGATTGAATCGGGTGGGGTGTGAGGTGCTATTGAATTTGGGTGTGATGAGGGTGTGGGGGCCTTTGGGTCAGTACGCGAATCAATCTAAGTTTTAGTTCCAAGGCCAATGCCATAAGAAGTGCCTGTGCCAAGAATTGAAGGAGCTTCAGTTCCGGATTCGGTACCAGTGCCACCAATTCCTTCAGAAGCAGATCCACCAACAGAAGAAGGGATTGAATCATAAATTATCGATTTGTTAAAAGAAAACACGTTATAACCGGCTACGCGCCCCCTGCATGATAGATTCCCTTCATCGATAGTGCCAGCAACTCCAGCGCCACCAGTGGTTCCTTCAGCTTCGGTAGTTCTAGTTCTTCGACCAGCAGCAGCTCTTTTGGGCCTATCAAAAGCAGCTTCGTTAGTGCCAAAAGAGGAGTAATTTTTGGGTGTGAGGGGATTTTTGTCAGTACGCGAATAAGTTTCAGAATCAATTGAAGGGGCAGCAGCAGATGAATTGGTTGGGGCAATTGAATTGATTGAATTAGTTCGCGAATCAGTTGGGATTGACCCCTCTCGCCTATCGGCTCGAGTGTCCTCCGGACCTAAGATGCCTACGTCGAATCGGAAAAAAAGGAAGAAGCTCACCTTCAAAGTCGATTCTTTCTTAGAAAACTTGGCCTCTTGTGAATGTCCCCCGAATTGTGCATTCGCGTGCCACCCCCTTAGGTTTAAGTGATAGTCCAGGGTCCGTTCGTTCCTGGGAAGTTACTGACTAGTTGCGGATCACGGACGAGCTTACGGTCCTTAATCACTCTCTCGCTCTCTCGGACTGGCAGCCTAAGCCCGGAACATTTACGTTAGGCATGGGCAATTTAAGAAATTTCCGGCTCCGCTTCTTCAAGGAGAAAGGTTAGGGAAAGGAGGGAACGGAATGGCCTCTTTTTCCTAAGCAAATACTATTCTGGCCGTGCACGTGTGATGAGCTTCACACCCCCCTCACCGTGCTTTCCAAGGCCTTCCGAAGGCGTTTCCCTCTCCCTATCGGCCTTTAGGCACTCGACCGGAGGGAGAGGGTCCTTCGGACCGTGAATGTTTGAGGAAAGGGTGGTGTTGAAGCCATAGTCGTTGAAAGTGCCGTTTCCGCCGAGAAGATTCGGCGCATAGCAGAGAAAAAAAAGAAGAAGCGCATAGCAGAAAATGAGAAGGAGAGGCGAGCAGAGCCGTCATTGAAAGAAATATCCAGAGGCTATTATCCATAACTCCTGTAAATACCCGGAAAAGGGTGACCGGCTGCTCCGGAAAGTTGAATTATCCGTAAATCCTGTCAATATCCGTGAATAGCTAGGTTTAGGGGCTGCTTAGCGCTGTTCCTAGCCCCGCCAACCCTTTAAGGGGCTGCTGCTAGCCGAGGCTAAGGGTGGAACAGTGCGTGGATTCGATCGTGCCTTCGTACCTGGAACGTGAAATGATGTGGGAACCTATTCCTCAGAGTTTGAAGAAGCTGAGTGCATCGATGAAGCGAGAGAGGCTAGGCCGCTGGAAGGTGGCCAGCACCTCTTCGTAAGTGGCCCTTCACTGATCGTTCCAGGGCTCTCTAAAGGCGCGGGAAGCGCTAGCGAAATTTTACGCCACTCGAATAATTCCGATAGGCGGGTCGACACCACTAGGGAGACACTCGACCGAAGGCGGGGGCGGGGAGGCTGCTCCGCGAAGCCCAAAACCAAAGATCAACTAGAGGCCCTCTTCCTAGGCACTCAACTGTACATTAACTTACTCATGGAAGGGCTAGTGTCAGTGAGCGATAATARCCCCAGCACTACCACCTACAGGTCCAGGTACTAAGGGTCGAGATTAACTAGCGATAAGAGAGTAAAGAGGTAGCTGTGATTAAGTGGAGTTCTAGTTCGTAGGTGGAATAATGCCACTTAGTAAACCCAGGGAATCTTCAGTGACTAATAACCTATCCGTCATTGGCGGCTTACCGCCCACTAACTAAGGTCCCCTGAAGGTAGCAGAGTCGATTGGGAGGTGAGCAAATCGAAGTAGCGGCAGGGGCTGCTGCGGCCCTTCCCCTCGGTGGCATAGGCGCCATCGGTGGTGGCCCAGGTAGGCTCGGCGTAGGCGCAGCGAAGCGATCCCTTTTTAGCCATGTATTTTTCGTACAGGAAATTTCGTAGTATAAAGATGAACTGCCTTCTTTAACTGACTGGCTACCTGCTGCAAGGTGGTCTGTAAAAGTCCCCTACCCTTATAGGTTCCCAGGATGTCGCGATCAATTTGAGCTGAGGCTTCCATTCTTAGAGAAAGGCTTCCCTTTAGGGCCGGAAGAAGGCCTAAGGACCGAAACACCCGGAGAACAAATCCAACTTCYCCATCGTGCTGGGAGGAAGCTAGCTTTTCGGGAAAGGGAAAGGAAGGCCTTTCTTTGGGAAAAGGAAGGGAGGGGAAGCGCATAATTATGGAGGAAGCGCTTCGCGCCTATCATAATGGCACGCTAGCGCTTCTTTACCAGAAGAACAACTAGTCCCTAGACTAGTTCCGCAGCAGGGTCACTGTGGTACTGGCTAGCAGCAGGGTCACTGTAGTACTGGCTAGAGGGTAATCGAGTATCGGAGTAAATGCTAGCAACGTCGTCTCCACCCTAGGGGAAACGCCGGGTCRGCTTTAGTGAAAGCGCAAGCTCCCCCATCGGAGGCAATGAGCTGGGAGAGGGGCGGGGCCTTAGGGCATTAGCCCGCCTCAACTCAGTTGCTGTGACATAATGTCACTGATACCCTCGAGTGACAGTCCATGAGAGTACTCCACTCCGCTCTTCAGTGTGGTCACCCTCAGCCTTGCCTTGTCCAACTCGTGGAGCGAGTAACCATACGGCACTGTCACACCTATAAGTGAAGCGCCGTCGTACACCGCCGCCCTCCTCATAAAAGTCCCACGCCCACTCCGACTCTCACCGGACAGCCCCTTAAAGGTGTGATGAAGTGCGGTGAGACTGCTGTATGGCCAGAACCGAGGGTGCCAGAGCCACTGAGGGGCCGGCCTGAGGGTGCAAGATGTACAGTCAAGTCCCCCTCTGAGGGAGGCTAGTCAGGGAGAGCCCGTCATCACAGAGACTGAGCTGAGATTAGCCTCAGACCTAGCCACCAAACTAATGGACAGGCTCAGACTGACCCCTGAGAGGCGTGACGGGGGGCTTACTCTCCAGGCCCAGTGCACCACCGCTGAGGTTCCATGAACTTAGAGGGCAAGGGGAGGACAGCCTACGTGGCTGGAGCAGGAAGTGACGAGGGGCCTACGTACAAGAGGCAACTAGAGGCCATCCACATAGCACCAGGCATCATATTCTCGAGGGCCATTGAATTCCCTGGCCGATTCGACAAGGCTCTCTGGGCCAGGACTAGGGATTGCAACGTCGAGAGGCTGAGGGTGGTCACTAGGCCACTAGGCGCAGAGGGATTGACATTTTCGAGGATATTTTCTGTGTCTATCTACGAATTTCTCTAGCCCGCTAACTAGCTGAGGGTATTGGCTTTTCGGGGATATTCACATTCGAGGATAATCCGCCCCCTTATTCTTTCCCTTTAAGGATCTTCCTACCTTTGAAGGATCTTCCGACTTTGCCCACTTCTCTAACCCATCAAACCTACCCGGTGGGTCTAGGCGCGTAGCAAGGCAGTCCGTCACGGGCGGATAGAAAGAGCGGCTGCCAGAGGCATAGCGCGTATGACCACGTAATAAGGGAGCGGATGCGTGAGTGAGACACCCACAGCACCCACACAGCCCACTAGTGTGTGAACGAGTCGGGTTGAGGCGCGTCCGTAACTAGGTACCTCCACTAGGCCCAATAAAAGCCTAAACAATGAACGTAGAGGCATAGTTGGACATCCGGATCTTGCTGGGCGACAGAAGCAACTGCTGTTCTGGGCACTTTCGATGGGCCACTACGCGCTTAGGTTGGGCGCTAGGACTTCCGCTCGCTCTGGTAGCGCGGGCCACTACGCGCTCCGAACTAGCCCAACTGCTGTTCGACTTAGGGCAGGGTGGCCGTAGGCCACCCGCGGCCCCCCCTTAGGGGGGGCCTGCCCTCTCTGCTCCTTTGCGAAGGGCACAGAGTCATGGTGGGTGTCCAGGCGATGGGGGCACTTTTTAGTGGGGCAATGGGCGGCTAGTTACGGGGCGTAGCGCCCCAACCCGACTCGTGGGGGGTGTTAGAGAAGTGGGAATAGTAGTGGCCACTTGTATGGGTTCAGTATTGGTTGTATCGCCCTTCAACAGTATTGGTTGGATGGGTGGGTTGCCCCGCCCATGGTTGGATGGGTTGCCCCCCCCAGTATTGGTCGTATGGGTTGCCCCCACCCCAGTATTGGTTGGATCGGATTACCCAGTATTGGGGGAACGCTTCGGGATTAAGCTGATTGACCTATTGGAGCAAAAGGGATTCCTCCATTGATTAGGCAGGCGTAATACGAGTCGTAAGTAAGCTGTTAGAGAACGCCCTGTCCGGTAAGTCCCTTAGGTAGAGAACGCCCTTTCCGGGAGGCCATGTTCCAGAAGATGAAATCGAAGCTAAGCACCCTTTAGGGACACTTCACCTATGCGCAGCTTCGCTCACAGGGCCTTTTCGAAGCAAATCCTTCGATTCCCTCGAAGCCCAGCCTCCTTTCGAGACCCAGCAGCCATCCTTTCGAAGCCGCCCAGCAGCATTCCTCTCCTTGCCTTCCAGCAGCCTTCCTTCAGCCCTCCTTCGCGAGCGTAGACTCTAGCAGCTATCCTTTCCTTCCTTGCGATTCTTTCGCCAAAACCCGCTGCACGTCCTTACACATCGAATTTGGAAACAAGAGAAATTTCTGGGCATTCAGAGAGATCTCTGGGCATTCAGTGCTAGGCCTTAGCTCTCCAGTAGCCACTGTAATTTAGTCATTCTCCTAGCGAGTTACCTTCTTGGCCGGATTGACTCGGAGATGGACCGCGCCCAATCCGTAGCTTAGCATTTCCGTAAGATCACACCCGATTCTCCGCATTGGGGGCTCAGAAATACAGAATAATTCCTTTAGGGACCACTAAAGGGTAGGGGCTAAGCTCTTCCCACCCACCACCGTAGAAGTGGCGCCCCACCTACTAGCGCGTTAGGCCCTACCACCTACCCGCTTAAGCAAATAAGCGTTCTACCTTCGAACAAGCAAGTTTCACTGTTTTTTCAACCCCTTCCCGCGTTGAACCAAATTGGCCCGTTGGTTGGCCAAAGTGATGATACTTTTGCGGATTACGCTGCAGAAATTGAATCAGTTTCGGTTGCCTGTAGGCTGCCTTCGCTCTCACTCGATCTTGAACGGCAAGATTGAACTTTACTTCCTGCCTTCGCCCTCTCTGGGCTTTCCTCGCTACGCGCGTAGCACCATCTATCGTAGAGAATTTCCAGCATAATTTTACGTGACTGGGCGGGTGCTACGCTAGGTATGCGCTACCACGAAGTGCGTAGTGAGACCAGTAGTGTTTCACGCGCTGCTCCTAGTCGCTACGCGGTACACGAAGTGGGTACACGAGGTGGAGGAAAAGTGGGGGGTTGTAGCGAAGTGGGTACGCGCTTTCCTATGTTCATGCTTACTCCGAGTCTTCCCATTTTCGGGAGGTACAGGCTTCGATGCTGTTTAGCTCTCATTAACACCCGATTCTTTGGAGTATAATCGCTAGAATCAGTTGTTTAGCTCTAAGATCCGAAGGTAGAGCTCTTCTTAGCCACCGATTTTCTAGATCAGACGATGCTTAAAGAGGAAGAAAGGGGGGAGCGCTCCGCTAAGCGGGTCACTTGGGCAAGTGACCCATTTCAGTATCTAGCCAAGGTTCTATGTGCCGAAAGAGTGCCGGGACTTCGCCCAGGTTCCCATCTCCCGGGATGCTCCCGCTAGTGCTTACCAAATAATGCCCTACCTCTCAATGAATAAGGAGATGGCCTCTTGATACCTTCCGAAACAGGAGAGATTCAGTACTTGTACTCACACCTGCAGCGTGGTTCACTGGAATTCTTAGGGTCTGAGCTGGATCCAAGTACCCTGGACATTGCCACAAGACTGGGGACTGGTAGAACCGGATTTTTATGCCTCTAGTGTACGGGAGGCCCCCAGCAGCACAAGCACTACAGTGCCCCACCACTTTAAGACGTGCGGGCTTCAATCGGTCGAAGCAGCCCTTAGTTTCAGATTCGATCAATGAATCTTTGCTCCGCAGCCGATGTCGATTCAGCTTTGAGGTAGAAGAAGAGGGGTGCCCCAGGAAGAAGGCGTGATGTGCCCAACTCCCGCCCTCCCGGGGGAATAGATTCTGGATGGTACGGGGCGCTACGCGCTGAAACCCAACCAACCTTTAGGTGGTGGCTAGTTGGGCGCCCCCCCACTTGGTGTAGATCGCTCCGGCCYTTTGGACCGTCGAGACGACAGTCCTTGTTTTGGCTGATGGAGAGAGAGAAAGAGGGTCGCGCGACTCCTGATTCTTCGGATTCAGCTAGCGAATCGAGGAAGGAAAGTGCGTGCTAACGCTCGAATAAAAGGGCTGATCAGCGCAAGACAAGGAAAGAGAAGGCACCAATCGGGAGGGGCGGAGCAAACTACGCACTTTAAGGGTCACTAAATGTCACATCTATCGTAGCGTTTAATGTCCCTAGGTGGCGAAGCAGAGCACACCTTAAGTGTAGCGAGCAGTGGCTGCTTTCGCTTCTGGGAGTAAGGGCGTTTGAAGAGAGGGCGGCATATCCTAAAAATATAGGCCTATCCTTGAATCGCTGCCTTCCGCAAAACAAGGAATTGCTGCTTTCGCTCCCCCAGCTTTTTCCTGTCAACTGGAAAACTGTGTCCCCTTTTTTCAGACACTGACGGAAACGCCTCCAGATGGCCAAAAGGGGTCGCTTAGGCGACTTAGCCTCTTCTATTGATGCTTTTGCCCTAAGTAGAAACTCCTTTGGCTCATAGAGGGACGGGTTGCTTTTGCCCTAGTGTGAGTAGAAACATCTTCCGCAAAGGGGGTGTCTCCTTAGGGAGAATCGGGTTGCTTTTGCCCGTAAGCGAGTAGAAACATCTTCCGCAAAGGGGGGGCCTATCAGTTAGAAAGTGGGACCGGGAAACTAAAAAGTGCTCCCATTCTTGGGTGCTTCCTTAAATAGCTCTAACCTGATTTGCGGATAATTATCCTCCGCGGAGCGTTTCCCTGCGCCCCTGCCTCCTGTCTCGAAGCGCCGAAATCTATTTCGTTTTATGAAAGTATTCTTTTTACTAGGCCATTCTTCGAAGCACTCAAGCGGGCCACCACCTTCCTTCTCCGTTCCCCACCCACCACCAACTTCTCTCTGGTCCTACCACCTTAGCTCTGCTGCTGGCTCTAGCCTCCTAAGCCCTCCCAAGCCTCTAGTCCAGATTCTGGCAGCAGGGACAAAGGCTGGTTGGGTCTGGGGGTTAGAGTGGAAGCGCGTGGTGGAATCGTAAAGTCCAAATCCCCTAGGAGAAGGCGATGTGGGCTGTGCGCGAATCGAAGGCAAGCAGCAGAAGGGTATTATGAAAAAAAGCGCCAAATGAGSAGCTGGAACCGAAGAAAATGAGGGAAGTCCTGAAAGATCGAATCAGAGAGCTCCAAGCATCGTCCAAGATATCATCGCGAAGCGTATGAAATTGCTTCCCTGGATTTCGATCGTCCACGGATGCCCGAGCGAGACGCGGGCTGGTGGCGACACCGTGTGCCTGCTGTCCAGACTAGTATGGGCGAACCTTTTCTCTTAGCGCCGGCCCCTCAAACTGAGTAAGTTCACTGGCTGGCGCACACCTAGTTCGAGACCCGCAACTAACGCCGGGGTCTTAAGAAGGGTTCAGCCACTCTTTCATCCGATTATCTTCCTTCCCCACTTGAAATAATAGGCCCTCCCTTCTGAAGTGGGGCACTTCTTATAGAAGTCTGTCTACTTGATTCGATGAGTGAGGAATAAAACAACTTAGCTGTACGTGAAGGAAGCGGGGTGCTTCAAGAGGATGGGGTGGAATTGAA
>Contig23+115443
GGCGAACCTTTTCTCTTAGCGCCGGCCCCTCAAACTGAGTAAGTTCACTGGCTGGCGCACACCTAGTTCGAGACCCGCAACTAACGCCGGGGTCTTAAGAAGGGTTCAGCCACTCTTTCATCCGATTATCTTCCTTCCCCACTTGAAATAATAGGCCCTCCCTTCTGAAGTGGGGCACTTCTTATAGAAGTCTGTCTACTTGATTCGATGAGTGAGGAATAAAACAACTTAGCTGTACGTGAAGGAAGCGGGGTGCTTCAAGAGGATGGGGTGGAATTGAACCCAGTATGCCAATCCGAGTCGGAAGACTGAGTCTCAGATTCAGTCAAGAGTCCTTCCATACCGAGTAGGAAGGTCAGATCGATGAGATCGCTCAGTCGCAGTGGATTTGTTCTACGTTTCCTTGATGGACAATAGAGAGCCAAATCAGACTCGTGAGGTCGGGGAACTAGGTGGAAAGTGCAGGTCAGCGCTGTGGAGATAGAAAGGCTGATGGATGGATCCTTCCACTGTCTCTGAACCGAGACTAGGCAATTGAGGGGACCATAGCATAGAGAGCATGGAAAAGCCTATCTCTCCACTTTGGGCTCAATAAACAGCAGAAACTAACTGAGATATCTGGGCTGGATGTGTCACTATAGTGCCCAATCGCCTCATCTTCGTTTCCGAGGGGTACAGAAAGATACACGTCCCACGTAAGGTTCTAGCTCTGAAGGGGCAAATCTACCATAAATCAAGGCAAGCGGAGAGATCCCGTATCGCCCCCAGAAACCCTACTCACTACGGAGAAAGAGAAACTAAGAGAGGGGAGAGTGAACCACTCTCGGAGAGAGAAAGCGGAGGGCTTCCCCAGAGCTGGGGGAAGTGGAGAGTGGTGCCACCGATTGCACAGGCATGGAACTGGGTAAGGGTGAAGCGAAGCAGGTGGGCATTAGTGCCCACAAAGCTATACCCCAGAAACTTCCAAGCAGGAGCGTGCGATACGGACCCCGAAGATCCAGATGATCGATGGGTACTGGAACTCAAACATCGATTTTAAGGCTCGATTTCTGGACTGACCGAGGTTGACCACCCTTAAGTGGTTACCTATCTAATTCGGTAAATGGGGACCCCTTAAAGGGGTCGCTAAGGCGACGCGCCTTAAGCGCCCCTTTAGAAGTGGCTGCACTATAGTGCGCTTCATCTTCGGCGTTGAGAAACAGTGTTTGAAGCTCCACTCTGTCTTATTCCTGGAAACAATAGGTATTTGCCTTAGATCTCAGGAATGTGGGATAGAATGGGAGGGTAGGATGGCCGGACATACGCTGTGTCCTTAGGGTCTGATATAATAACCGGCTTCTGGGCGGTAAGCCTGGGTGCTCCACTACAAGTCTTCCCTCTTGTCCCCTACAAGTCTCAGGTTTGCTCTAATGAGTTCGATTCGCTCTCATCAGTCAAAGTGGGCTCGCCACTTCTTCCTGCTTACGTAGAAAGATCACTTTTCCGCTCCTGTATAATCTAATGTGCATGGGACTGCATCCTACGGGACTCGAACCTGTGACCTTCAACTTAGGAGGTTGTTGCTCTATCCAACTGAGCTAAGAATGCTGGTAGTTACTAACTACTTCGCGAAAGAAGAATGGGAGAGGGCGTGGGAAGCGCGTAGCTAAGCTACGCTACGCGTTTTTCCTGCGCCGCCTCCCAACCGAGTAGTGATAATACTGGCAAGGCGCAGGGCAGCGCGTAGCAAACTGATTCGCTTACTGACCCTTTGAGTGCTTCAACTTCAATAACTGATTCATACCTAAGGATCCTTCCCAATCACGTAAATAAGAACCCTGAGGTGGAAAAGTAAACGAGTACTCGTCGAACGGGGAAAACGGGGTTCGAACCCGCGACTTCTGGCGTGACGAACCAGCACTCTGACCAACTGAGCTATTTCCCCTCGTATCATTCGACGAGTAGCACCACTTGGTGAAGGGGGAAGCGCCACTGTGGTCGGCTTCTATATACGTGACTTTGCAATAGCGACGATTTGACCCCTTTCTTCTGCCTCTCCGCGCTCCACGCTACGTCCACTTTACCCACGCCAATTATCCTGACTCGAAGCCTATTCACCCGGGAAACAACCGCAGTGAAAAAGGCACCTCACTCCAGCAAACAACTATACAGCCTCTGCTCCGCGCCTAACCTGATTCCAGGCTTAGTAACCCAGACCATTAAGCCTTTTTGATTAAACGGTGTCCTAATCTCCCCCCTCCGCCCCCTAGTACGAATGTTAGCCGTGCTCGTACAACCGCTTACCGTTCTGGTTAAGGGTGCAGAGGTGTAGTGAAGATGCGATCCATTCCTTTGGCCAGCTTTCCTTGAATGCCTTTGGGAAGAAACTGCTGAAAAAGAAGAAGCCAAGGAACGGAAGATGCGATCGAAGAAGGCTTCAGATGCGATCGAAGAAGGCAAAGAGAATTCAAGACCGAGGAGGAGGAAGAGAAGCTGCCTCGAGAAGACTTTGCCAGTAGCGTACAAATGGGAGGGCAAGTGAAGTTCTATTTAGGGATTCTTTCTGATGCGAAGAAGGGAAGAAAGAGAAGGAGCAGCAACCAATTGGCAAGACAGGGGAAAAGGAGGCAGACACCTCTAGCCAGAGGTATCATCCAGCATTCAATAATGAATGGGATGAAGCAGAAAGCACAATCGATGGGTGCGCATGCGGGCGGTGCTTGGAAATGGGAATGAGCCTAGATTTGCTAGTAATGGCGTGAGCCTACCGAATGCCTAGCCCTTTGTAGGGGTCTTAGGTTCCTCCTTGAAAGGGAGGTGTCACTATAGTGCCTCTAGACGATGGGGGCTAAATCATTCCATCACCAGGCGGGATGGGCTCGTGATCCAATAACGTGAAGCCACAATTCGGATACAGCGCGCTGGGTAGGAGGGTGCTTAGTCTTGGGCAACAACGAGGCACTATAGTGACCTTAGCTCTAGTTAAAGCAAACAGTCTGAGAAGCGTACATTCCGATAGAACCGTGACCGGTCCAGTCAATATGGGGTGTCCTACAACAACCCGTAACAGGCTTGAAAGGCGTAAACGGAGACACTTCGAGCCAACCGGGAGCACAACAAGGATCCGCTGGCCGATGTGATATTAATGTCTAGTCATAAACGACACTTTCAGCTCTAGAAACAAGCTACGTCTCTACACGCGGTAACCAAGTCATCTCCGACTACTGTGGCGTAAAACCGCCCACGACCGATCAATTGGAATAGCTGCTCGAGCCCTAGTGCCACACTGCTGTATAGGCAGTGGGTTGGCCACTGCAATTGTTTGCCTTAGGGAGTGAAAGGAGAAGTTGGGTTGATAGGTAGTGCACGCTCGAAAGAAAAAGAATAGGCTAGGGACGGAATCGAACCGTCATTCCAGGATTTGCAGTCCAATACATTGCCATTATGTTACCTAGCCAGCTTCTCGTTCGAGAAAAGTTTTGCTTCCTTTTTCGAAAAGTGCTAGCGCTGCCGAAAGTAGTTGTGAACTTCTTCGACATCTATATACGTGAATTCTTGGCGAGAGTAATTTTTGTTGATACTCCTAGGCGTAACAACAAAATCCCTAGGGATTTTTCCCCACTACTGAATGACGAACTTGGCCAGTCTTCGCCTCTGACCCGACCAGGAGAGAACGCACGATAAGCCCTTACCTGAATTCATATTCCCTTCGTCCGGTCGGGAAGGGATAAAGCCCGGGGAACTGGACCGTGACTCTTCTATTACATTATGGAGAAGTCCATTCTGTCATGATCCACGTCCTACCTACGTGCCCGGTTCTCCGGGCTTTCTTAGCTTACCGAGCTAGCTTACTAAGCTAAGCGCGAAGGATTTTCGTTGATTGCACAAAACGAGAGAAGGGGCGAGGCAACCCCCTTAAGGGGGCCGCGGGTGGCCAAACTAGTTCCACCCTGCGCCTAGCCTAGCGGGTCTGTCGGTGAAATTCCGGTCTTCTGGGTAGTAGATAGAATACCCAATCGAGGTATGGGGGGCGGGGGGCAGGGTTGCCGCGCCTAAAAGGCCTATTGGGCAGCTAAGATTAGACGCTGCGAACTAGTTCCTACGGCCCCCCACTATAGTGCCCTTTGGGCTAGCACTATAGTGCCTCCGCGTTGCGGCTAGCCTAACCACTTCTGAAGTGCTGCCTACAACGTATCGAGCCCCCCCACCTRGGTAGGGGAAGCGC
>Contig24+14204
TCCACCCTGCGCCTAGCCTAGCGGGTCTGTCGGTGAAATTCCGGTCTTCTGGGTAGTAGATAGAATACCCAATCGAGGTATGGGGGGCGGGGGGCAGGGTTGCCGCGCCTAAAAGGCCTATTGGGCAGCTAAGATTAGACGCTGCGAACTAGTTCCTACGGCCCCCCACTATAGTGCCCTTTGGGCTAGCACTATAGTGCCTCCGCGTTGCGGCTAGCCTAACCACTTCTGAAGTGCTGCCTACAACGTATCGAGCCCCCCCACCTRGGTAGGGGAAGCGCCCCAAACCATTGGGTAGGGGCACACTGGCTACGCGCCGACGTACTATCCACCATTTTTATCTGACCGAGAAGATCGATATTTTGTTTTGCTTTTCTGAAGAAAAAACGTATATAGAAGATGTTTCTTTGCTTCGAGTGGGCAGAGAGGGCAGGGTCGCTTTAGGGCGAGCCCTTTAAGGCGTGGGTCGCGCGAGCCACCCTGCCCATCATATCGAGGAATTCACGTATATAGATGTCGAAGGGTGACGACCTGCAGCAGATCTAGGCCGAATCGATCAATTGAAACGTAGGCTCCCGCGAAGCGGGACGCTACCCAATCGCGGGGTAGAGTAATTGGCTAACTCGTTGGGCTCATGACCCAAGCATGCAGGTTCGAATCCTGCCTCCGCCAAAGCGCAAGGAAGAATTTCGAAGGGAAAGCAGAGAGAGGGCAGGCTCGCCCTAAAGCGACCCCTTTAAGGCGTGGGTCGCGCGAGCCACCCTGCCCTAAGCACTGCCTCCTCCTTTCTTTCTCCCCACCACCATCTCGGGCGGGCCGCCCCGACCCGTAACCTCTGGGCGCATAAACGCCGCTACAGTGGCCCCTACCCCTACGTGGTCTCGACAGACCCCGGATGGGGGAACTTCAGTGGAAAGCGCTACGCGCTTTCAACTTGAATTCCCGGGTGCTACGCACCCGGGAACTTAAGTGCGCGTAGCGCCACTATAGTACCACATTAAGATTGCATCATTCTGGCTTCAAACTGTTACTCCGACAGACAGTTTGAAATCCACATTTTGGGGGTGAATGCCGATGCGAAGGCTGGGGGAGTACATACTATCCATTCATGGAATTATTCTCTCTTCTCTATAGTGCCTGGGGGAGCTTGAAAGAAGCGCCCCTTTAAAAGTGGCCGAAGAATCATCTGGGGAACTGATCAAGCCCGTGAGTACCCAATAGCTTAGGTTTAGGTAGCTCAGTTGGTTAGAGCAAAGGACTGAAAATCCTTGGGTCAGTGGTTCGAATCCACTTCTAAACACGTCAAGCGGGCGAATGGCGATAAATGCGCTAAAACTAGCCAATTCTTTTCATGGATAGATGTATATCCCAACCTTATCTCTCCCTTCACCGATTGTGAACAGGCCTTGTTCGGGCGGCCATTTCGACCTGGAAAATCATCAAATGGTTAGAGTCGTTAGCTACTAGCTGACAGGTTTTCATACATGCCGCTCTCGCAAAAAAACCACGGAACGAGAAGATCGTTCTACTTACGTGATTCCACAAGCGAACTGAACAGCAGCATGGAAGTGCCTGGAAGTACTTCCCACGCTCAGGTGGTAATGGAAGTACGCTCATGCGGAAAATCATCAATTGGGAAGATACCAAAAGTACTTGTAGCTTACGGTAATGAGTGCGAGCCGAAAAAACCAGTGCGGATTGGAACACTATTCCCAGCAGGGGGATGACAACTAGCGAAAGCTAGAGAGAAAAAACCAGAGAGAGGGAGCGGACCACTAAAGTATGACTGATTTACTGGTTTCATTATTTACTGATTTCCCTCTTCTTTTTCTTCACCACCGATTGGGAAGTGGAGCTGCGCCTACGCCCGCGTAGAGGATACGCCAAAAGGACTTTGAGGATGAGCTGTGCAGATTCGGCAAGTGCCAGCGGTTCCGTTTTCTTTCCCAAAAGCTAGGCAGAACCAACCAAAGGCAAACAAAGAAGCATCCAACCAAAACAAGAAGCAACCAGCCAACTCGCTCGAACCATCCTCTTAGTCTAAAATCATGTATATGAAAGGGTGAGTTCTGTAGGAAATGGCCTCTACGAGGCACTATTGTGCAGCTTACTTCTAAAGGGGCAAAAAAAAAGAATTGAAAGATTCTGCGAGGCTATGTATGGTAGCATATATGAGCTGTGTAAGGTGTGAGGTTTCAGGTTTCAGAAGGTGTACGAAAGCAGCAGGGTGGGCCCTGGACAAGCAACCGGAACTCGTATTTCTCGTTTCGAATCAAGTGTTTCAACAGAAGTATATCATCAAAGCGTTTCTTTGGGACGCGCTGCCCACAGAAGGGG
>Contig25+24204
AGATTAGACGCTGCGAACTAGTTCCTACGGCCCCCCACTATAGTGCCCTTTGGGCTAGCACTATAGTGCCTCCGCGTTGCGGCTAGCCTAACCACTTCTGAAGTGCTGCCTACAACGTATCGAGCCCCCCCACCTRGGTAGGGGAAGCGCTTTTTTACCCGATGGGGTGAGGGATTTGAAGGTTCGGTAGCGCCTCGCCTAGCTGTTCCCGATTGAGTTGCCGGGGGGTACCTCCTACGAGTACCAGGTGCGTGTTCGATGGTCAAACTTCTTTCTTTTCAATCGAAAGTCTAAATCTTTTGCGCACTTTTTAAAGTTTCACGAAGCTGTTTTAGGCGAGTGGAGCGAAGGGATTCTCCGAAGAGAATTTGTTGAGAGATACGGGGCGAGAGCGACTGTATCTTACACGTGCTCCGTTGCGTTGGTGCCGTGCTCTACCTTACTTATTAGAGAGGGGAGGGAGTCTGGTATTTCTTGCTGGGTAGAAAGGAGGGAGAGCTTTAAGAGGTTTGTTTGCCTACGGTGAAGAAATAGCTCATGAATTCTTGCATGGATAGGAAAGAGACACGCCTAACAAAGGATGTCTTCCGTACCCTAAGGAACTAAAGGTACGAGAAGGAAAGGTGGTATTAGCTTTCGTGCCCTATCCGAGGGAGGGGTGAGCGCGAACCACTCGAGCCGATAGGCAAAAAACGGGGGAGCGGTAGCGCCATTCAAATGACTAGTGGTCAGGTGTTTGAGAGAGCAAAGCGAACGGGTCACTTTCAAGAAGAGGCTTCTCTTTCGGAGTTTCTAAACAGCACCTAAGACAAGATACTCACTCCGACGATCCAAGACAAACCCACACTAGTGCTATACTCTCTACGATTCCTTCCACTGTTTCGGGTAAAAGGGCAAAATCCCTTTGTTCCTTGGCTCAGGTCCTTTTCCTTCGAAGTCCCCTTCCCCTTCGAGGAGCAAGCATTAGAAGTGCTTTAGTGCAGGGAATAAAGAAGTGGTTCCAAGGGCAAGGGTGGGTTCGGTGGGAATGAAGGGCACTGGTAAGCTAGGGCTTAGTCTCTCTCCCCTGAGGTCTTCCTAACTCTCGCCTCTGTCTATCGGATGGCAGGGGCTTAAAAGGGGCGGAGCCCCGCGATACTAGTTTGCGCTCCGCGCCCCTTAGCCCTAAGGCGACGCTTAGCTCCGCGCTGCAAACTAGTTCCCCAGTCGAGACTGGAGTGGGTGTGGTGAGGTTCAGGGTGGGTGAGGGGCAACACCACTTGCTAGTGGGGTGGGATAGGGCAATGGCTATAGCCCCACGTAGGCCACCACCACCTTAACTGAAACCAAGTACGATAGAAAGTATTGGCTCTTTGAGCCTTGCAATGGATAGGGGCACCACGCACTCTTCTGGGTGGAGTTGGGCGGGGGTGGGCTAAGGCCCAGCCCTTTAAAGGGTGGGCGTTAGCCTAAAAGGCCTATTTCGCCTACCCTATCCAACTCTTACGGTGGTGGGCATAGAAATTCGAGTGGCTCGCTCGCTCTCGCCCTCCACCCGATCCATTGCCCCCACCCCCACCACAGAGTCTGAGCAGGGGGCAAGAAACTAGAATCAGAATAAGCTATTGGCTTTGACCCAGAATGAGTTCTTGGCCCAGCAGCAGCAGCGCGTTCGCTGTTCGCCCTTTTCAAAGATCCGCTGATTCATCTGTCGATTCGTATGCTGATTCATCTTAAGTTGGGCTCAGCAGGATACGCTGCGGTATCCGCGGATTCATATGCTGATTCATCTGTTGATTCATCTATTGATTTATCTGCCTCGAGCCTAACGAGATCTACTGATCTATCCACCGATCTATCCGCTGATTCATCCATTGATTTATCCGCCTCGAGCAAACCTTCACGGTTAGGCTCCAGATCGCATTGTGACGCCAGATATGGCAGGTATATCGCCTTAAAGGGGCGACCTAAGGTATCGCCTTAAAAGGGCTAAAGGGCACTATAGTGCTAGCCTAAGCGGGAAACGCTCCGCCCCTGCGACCCCTTAGTTTCTGAATCTCCCCCACCTTCCTTCTTCGATCCGCCTCCCCCGGCACACCAATGGCAACTGATTGCGCCGCACCCTTTCCTTAAGAGGCGGGGCCGGCAATACGCTCGAAGCAGAAATCAATTTCGGGATGTTGATTTCGGAATGGCTCGGTGGTTCCCCCCTTAGCTCGGAGGCGGGACACTCGATTCTAGGCGCTAGAAACATCTATATACGAAATTGACCCTCGAATTGGCTAAGCAATTGGCACTCATTCTAGGCACTAGAAGATTAATTGCGGCGCTCGATGGGCAAGGTAGTTCGGCTTCTTGCATGTTCCTGAAGAAGGGAAGCGTAGGGGCAACCACTCGAAAGTGCATCTATAGATTTTTGGAGGTATGGTAGATATGCTTAGAGGGACAGAGCAGACTGCTTAGGAGAGATTTCTCTTTCACAAAGGTATTAATCCATCCGTCTACCAACCTTAACCACCAGCTAGAACGGTAACATAGGCTATTTAACGTTAAGGTCTATCTGGGTGAATAAGCTAAGTAAGGGTAGGACTATACCATCTATGAGCTCGAGTGCCTAACTGTTCCTCCGAATATCCAGCATTCAGTTGTAGTGAGGTGTATTGAAGTAGAGCTTATCTTCAGTACTGGGAGATAAGCATGGGCAGTATTCAGGTATGGACTAGTGACTGATAACCCCCTCTAGTACCTGTATAAGCTCTAGGATCGAATCATGGTATAACGGGAAGAATATTCCATCCTGTAGTAGTCAATAGCCCAGAGTACCAGGACCGTATCATGAGTATGGACATATGCTTAACTAAACAGGTGTTGATAGCCTAGTAGTGAATATTCCTATGCAACCCGTAACCTTGATCTAATTAACTCACCCACAGATATTCACCGGAGATGCTAGGGTATAGGTTGTCGCATCAGCCGCCTTTATCGCACTGCCGACAACCAGTCGCCCGACAATGTCGCATTTTGTCGCCTTTCCGATAGGTACGGTACGGGCCTCAAACCCCAAATGCGGTAATACGGTACTAAGGTGCGGGTGAGACGAGAAAGGTAAGACCCCTTGCACCCCACTACCACCTATCCCGAATAGGTGGTTCGCCGATAGGCACCAAATGGGTCACCATAAATAGGTACCAAATAAGTGGTTCTGGAGCTATAGGCGGTGCTGCTGATCGTTGGAACTTCTCCCTGTCAGGCAGAGCTTTCCTAACCAAGTATCAAATGCGATCTGCAGTGACCCAATATGTGCTTAGGAATAAATCTAACGGAATAGGGACCGGTAAGCCAGCCGAGCTAGCGATATCGCGATAGCGTAGTAGTCTCGCCTCTCGCCAATAGCAAAGCGCGTTGGATTCTCCAATGCGCCTTTCCATTGATTTTGGTTTCTGTCCTACTTGTTGTCGGTGGGGGGAATTAGTATGCAAGGCAAGCTCAGGCAAGCTAGTTCCTCGTATCGGAACGACACGCCGGGTAAGGCTAGGGGTGGGCTAAACGCCTAGGCTGGGCCTTAGCCCACCCCCCCCACCTAAGCTAGGGACTAGAGCCAACAGAGCGTCTGCCCTCACCCTCACTTGGGCTAGGGGCTGCGGTCTCGATAGTCCTTCGGGACGAAGAAATCTGGGTGGTTTGGAGACCGAGTCAATCTTTCCCGCCCCTTCTATTCTTCGTCTTGTGGGGAGCTGGGAAAGTAAAGGCCACTATAGTTCACTTCCCAACACTAAATATTCCCCCCGCATACACTAGTTCCGAACACCCACATCGTATGGCTACCTCACTGGGAATCTATCGATGCAGTTAGCCCACAAGGAATAAGGGCTTAACGAGGGTCTTATCTCAGCCGATAATATCAGCGGAGGAGGCTAGCAGTTAATCTCCTGTTCGGAACTAGTTTCGGGTCTCTAACGGGTTAACGGGGATATGGGCCTCGCTAACGCTACCGCACCGGCTCAGCCAAGAGATAAAGCAAGTCTCGCTGGTAGGGAAGACGAGCGGTAGGGATGGAAATTAACGCTGGAAAGTTTTGGCTGGTACGGTAATAGAACCAAGGCAAGTAGCCAAACAATAAAACTCAACTCTCATTCGTCGGTATGATTCCTTGGGTAATCGGCAAGTGGAAGGTTGGATGGAATACCGGGACCAAAGGATGGAAACCTACAACTTCACCAAGATCATCACAGCCAAAACTTTTCGTCCATTCACACACACCGTTAACTAGTACTGGCCGCGGCAAAAAAAAGTCGATGAGGAGTAAGGGTCCTCAGGTATGGGATAGCGAGTAAGGAAATGCCGATCAACATTTCCTTACCACCGCTTTTTATTCAATTTCCGGACCCTTTATCGGAGAGGGAGTGGCGAAAGACGCGAAGCAAGGCATATAGCCARCGATGGCACGATTTAGCGGGCACTAGTCTTCCCTTTGTTAACAGCGGATCTTTCTGGCATCTATCCGCTGCTGAACAGCGCATCTTTGACAGAAAATGCAGCGATCTATACCCTACCCAAGCGGGAAGCGCGTATAGCGTTCTGTCTCTCTCGGAGAATGAATTGAGCCCCTACAGGGGGCACTCAACCGTAGGGAGGTTGAGTTGGAAGCGCGTAGCGCTTAGAATTTGCCTTCTTTCGGAACTAGTTTGCAGCGTCTAATCTTAGCTGCCCAATAGGCCTTTTAGGCGCAGGAAAACGTTGCGGGATTAGTTGCGCCCCCTTCGTAAGCCCACCCTGCCCAAATGGACTTGGGATGCCGCTCCTATTCCGATCGTACTGATGATTACCTTAGACTATAGATTGCGGGCATCCGACCTTTTTTCGATACAGCTTCGAGAATCAGGTGGAGGGACGGAGAGGCGCATCTCGTCCGCTCCCATAGTGGCAGCAAAAAGGAATGGCCGCTACTCTTTATTGGAAGAAATTATTTCGTATCGACCCTCATCGACATGGTCTGACCGAATTTTCCTTGGTAGTTCGCCAAGAAGAGATGCTGACACGGTTGACAGATATATTAGTAGTGGAAATGCCGCCTAGCTGAACAACTGGATACTATTGCTTCCCTGTCAGATGCGTGAGAAGAGCACAGTGATGGGCAGGGTGGCCGTAGGCCACCGCGCTAGCCTTGGGGCGCCTTAGGACCCTTTAGGCTGGGCGTTAGCCCTTTTAAGACCCTGCCCTGCTAATCCCTGTTAACCCTGTAGAGCCCACTGACGAAGATGGCTAGCTAGCTTACAGCTGTACTGTCGGGATGGGTTATTGTTTTTTGGTGGTAGCTCAACTAGTTGCTGGACTAGTGGAAGCCCATCGATGGAGTAGATCTGACTAACGAGGCTATTCCACTAGTCCAAGGGGTACAAGGGTTTGCAGGAGACTACCCAGGGCCTAACTGTGGAACTTGGGTCAGGCTGTAAGTGATGCAACCCGTTAAGCCTCTAGTCACTGATCGATTATACGATTTGTTGTGGCTGTATTGACGGGCCTCTGCGGTTATCCCCTAATCAAATCTACACCTCGAGATGTACAGCCCTTCTTCTCTTCGCTACTAGTCCCACGAGCTCACCTTAAGTTCGCCCTGGGACTATCGCCACGAACATACCGAAGGTGGAAGTGTTGAAAGGGTGAAAGGAATTTCTACGGGGAGCTTCTTCGATAATAGTTTCTACCTCCGCAGAAACCTCAGCAGAAGACCCCGAGGAGGAATCTGAAGAACCCTTTTGATCCGTGGCAGCCGGGTCGACGACTGCCGTTTCTTCTCCAATGGTTTCCCTGATTGCTGGAAGTTCTTCAAAAGTATGAAAGGCTGGAGGACTTTCTACCATCCATTCAAGCGTGGTGTAATTATGTTCAACAGCCCAAGGACTTGGAGCACACTTGATTCYACTGGTTGAAGTCATGAAGACTACTACGAAGGAACAAACAATCCCCACTACGGAAACATAAGAGCCGAAACTACTCAAGGCATTCCATCCAGCGTAAGCATCTGGATAATCAGGAATGCGACGTGGCATACCCGAAAGACCTAGGAAATGCATAGGAAAGGGAGTAAAATTAACCCCGAAGAAAGTAATCCAGAAATGAATTTGCCCCAGAGTCTCTGGATACTGAAGACCCGATATTTTACCTATCCAATAGTAAAAGCCTGCAAATGAAGCAAAAACGGCTCCCATAGAGAGTACATAGTGGAAATGTGCAACCACATAATAAGTATCGTGTGAAGCAATGTCTAGCCCGGAATTGGCCAGGACTATCCCAGTGAGTCCTCCTATGGTAAACAAAAAGATAAAACCTACCGCAAGTAACATAGGTGTTTTGTACTGTATTGATCCCCCCCACATGGTAGCAATCCAACTAGAAATCTTTATTCCAGTAGGCACGGCGATAATCATGGTGGCCGCCGTAGAGTAAGCACGTGTATCCACATCCAAGCCTACAGTAAACATATGATGAGCCCAGACAATAAACCCAAGGACTCCGATACTGATCATGGCATACACCATGCCTAGATAACCGAAGACTGGTTTTCTGGAAAAGGTAGAGACAATACTACTAATAATACCAAATCCTGGCAGAATTGAAATATAAACCTCTGGATGGCCAAAGAACCAAAAAAGATGCTGGTATGAGATAGRGTCCCCTCCTCCGGCGGGATCAAAGAAAGTGGTATTAAAGTTTCGATCGGTTGATAACATGGTGATTGCACCTGCCAGTACTGGAAGGGATAGTAAGAGTAAGAATGCTGTCACTAAAACAGACCACACGAAGGGGGGTAATCTATGCATGGTCATTCCAGGTCCACGCATGTTAAAGATGGTAGTGATAAAATTGATGGAACCTAAAATGGATGAAACACCTGATAAGTGGAGACTAAAAGTGGCTGAATCAACAGCTCCTCCAGAATGACTGGTTATACCACTCAAGGGCGGATAGACCGTCCACCCAGTGCCGCTACCCACCTCTACCAAAGCTGAGCTCAGTAGAAGCAACAGCGAAGGCGGCAACAACCAAAAGGGAATATTATTTAATCGCGGAAATGCCATGTCAGGTGCACCTATAAGAATCGGAACGAACCAATTCCCAAATCCACCTATCATCGCCGGCATAACCATGAAAAGTATCATTAGAGAGGCATGAGCCGTTATTAACACATTATAAAGTTGATGATTTCCACCAAGAATTTGATTGCCAGGTTGTGCTAATTCCATACGGATTAGTACCGAGAAGCATGTCCCCATTACTCCGGCCATGGCACCGAAGACTAAATAGAGAGTCCCTATATCCTTGTGGTTCGTGGAAAACAGCCATCTTTGTGCCAAATTGTTCATTTCAACTTATCAGTTTTTTCCTGGGGAATAATGCGATAGCCTCCTTCGTATTTACCTACGGGGGGCAACACCCCTGTCTGTACTGCGCCCTCTTTTAGCGGGCCCCGCCCCCACCTGCTCCGGAGACGGTGGTGGGGGGCTTCGCCCCCCCTTCATGGATCCATCGTTGGGAGCCTAGAGAGAGAGGTTGATACCTCGTCGATGGGGGCGGGCAGGCGGCTTCCGCAAAGCGGAAGAGCCACCACTTAGGTGGTGGACGTCACCCCCTGGACCCGTAAATGGTGGTGGAACTATTGTGCGCGGAGCGCTTCCCTAGGGCCGCGCTTTACCACCCTAAGGGGAAGGGTGGGCGCCTAAAAGGCCTATTGGGCAGCTAAGATTAGACGCTGCAAACTAGTTCCCA
>Contig26+47746
TGGACGTCACCCCCTGGACCCGTAAATGGTGGTGGAACTATTGTGCGCGGAGCGCTTCCCTAGGGCCGCGCTTTACCACCCTAAGGGGAAGGGTGGGCGCCTAAAAGGCCTATTGGGCAGCTAAGATTAGACGCTGCAAACTAGTTCCCAGTACTCAAAAAAGAAGGTAGACGAAGGAGCAGCAAAGGGGCCTTTCTGAGTCCGAGGACCCCTAGTGAGAAAGAGCTCATTATCAAGCTCTCTAGGCAGGGAATTCGAAAGCATCAAGATTGGGCAGTTCTTTTGTTTCTCAAATACCCCTAGTTTTGATCTAATCGTACCCTTTGTCCATCCAATATCATGCGGAATAATGAAGGCTCTCAGGGCCTGAAGGTTCGTCTATCAGCCAAAGGTCATATGCCTTGTTCCCGTCCGTGAAATCGTTCGGACGCCTAGGCACGAAATATACCGGAGTTCCGATAGAAGGGAAGCGAAGAAGCTCTTCCCCGAGCATGGTGGACCTATGATCAGAAATTGTGTATCATTAGCAACTTTCTCCAAGGTTCCGGATGACGCAGTCATTACCTGGTGCACTGGTCTGATCGAACAATCGTCAACTGATTTCTCTCCTCTGGTATCAGCCCCGAGCAACCTAGAACCGCTCCTACACTAGAATGAGTTGCACCCCTTGTAGCCCTCCCTCGGCAGTGAAGCAGCAGATGGTAGGTCAAGCGCGTAGCCACGAAACGGGCCTAGCCACCCCTTCAACAGACTCGAGTGAGAAGGATTTCTATGCACCTTTTAGCCTACCGCTACGCTACCCGTCCCTCAAGGGTAGGGAAAGCGCCGCTTCTTTGGGGAAGGCGAACCCGGCCCACTCGGCCTGGAACTCTGGGCAGTGGGAGGTACGATTCCCTACGGTAAGGGTCCCCCCTTAGGGTATGGTCGTTTGTTCGCGGAGACGACCATTCTGGGCTGGAACCCCTTAAGGGCCTAACGCTACTACGTCCCAACTTCCCACCAGGGCGTCGAGACGCGCTCGAGATTGGT
>Contig27+17746
GAGACGGTGGTGGGGGGCTTCGCCCCCCCTTCATGGATCCATCGTTGGGAGCCTAGAGAGAGAGGTTGATACCTCGTCGATGGGGGCGGGCAGGCGGCTTCCGCAAAGCGGAAGAGCCACCACTTAGGTGGTGGACGTCACCCCCTGGACCCGTAAATGGTGGTGGAACTATTGTGCGCGGAGCGCTTCCCTAGGGCCGCGCTTTACCACCCTAAGGGGAAGGGTGGGCGCCTAAAAGGCCTATTGGGCAGCTAAGATTAGACGCTGCAAACTAGTTCCCAAGAGTTATAGGAAGACTTTGGCTCGAACCTTCGATTGGCTACCGTCCAGTGGGCCAGGGAATCGCGTAGCGATTGCCTAAGCTGTCCCTTAGGACATCCTGCCCCTTCTATAAGGTTCGGCCGCGCAATCGCCTTCGGCTTCACCGGCCGCCTATCTTGGATTGTTTCTTTCATGATCGAGTAAAGGGTGTGTATGTTGATCGTGTTTCGCGCGGGTATCGAAGTAAATCGATTCACCATGATGAGATATAGAAATGGGTCGTCTTGAGGTTTTTTCTCAACGCCCCTTCATATAATAAAGTGCGGTCCGTGACGGCAACCTAGTTTCCCGAGAATCTAGGCTCGTGTATGATACCGAGGACCATCCCGATAGCCATTTCAACTCGTGGGCTGGCGTAAGTGAGTGGTCTCTCTCCGTCCTTCCCCTATTGGAATGATGACTCGGTGAGAAGCCTTCACGTCGAAGGGTCACTTTCCTAGCTACGCGCTTTCTCGGCCTTCTCAACTTCTTGCTAAAGCGTGAACCATGCGTCAATGCCGTCAAGAGTTTCTCTCTGTGCGTCGCCGAATCAATTTCGGGCGATGTTGTGTTGCCAGGATCTCAGAGGGGTCTCGTTGTAAGCTGCTACGAGCACTGAAGGGGGTGGAATGAACTTCTGGTTCGTTTCCCTGGGAAATTGCCCTCCAATTCCTTGCTATCATCCATCTGACCAAATATCGGTTCCATGCATTGTTCGTTCACTCGTTCTTCGACCGGGTCATCCTACTTCAAAGGTATACTGATTCTCGTTCTTCCGGTGCTGGTAAGGTCGGTACCGTGGTCTCTACGGGGTTCGTTTGCCCAATTCCTGAGATTGACCAGCCGACGTAGAGTCAGCTGCGCGAGTCACCTTCTGGGCTTCGCTGGACATGTCGACGTTCCCGTCCGACCGTCCTTGTGATGGTTCCTTAGGATCCAATCTTCCTAGGTTGACGTTGCCACTCAATACGGATATCCTGTGAGTCTGGCGTTGATGTACTGCAGGGGACAGCTCTAGGGATTCCCTTCCCGACGAATATTCTGTCGTACTCGCATAGAGCTATCTCATAATCCCTGCAGATAGTACTCCATGGGGACAGGGTCGCACCCCAATGTTGTTGGGGGCGATCGAGTTTGTCGAAGCGCAACCCAATCAAGGAAAGTTTTCCGTCCGAAGTGCTTGTCCAGGGAGGGAGTTTACTCGACCCCYTTGTTTCGGTAGGAATTAGTCCCCGCCTGAGAGATGATCCCGGGACATTGGCTTCCGCCAACAGTGAACTCTTAAGGATCGCATCCCGCGCATATTCCGCATTATAGCCCGCGACTGATTCAGCTTCTGCTTCTGGTGGATCGGACGGAGCTCGATTAGTTTCTGCTGAGCAAGAAATGGAAAACGTAATCAATACAGGAAACAAGGGAATGCCAAACCATATCTACTTTTACGCTATGACAATCTCACTGAAGTTACGAGAACCTACACAGATTAGTACAGTATACCGAGAAGAGGGGCCCCCCGGTCAGAACCACACGTGCAAGTTTCTCTGCATGTGGCTCGTCTGTGATAACTTATTCAGGTTCTACGGGCACTACAACAGTGGCGCGTAGCGCAAACGACGTTCCTAGCTACGCGCTTCACTATAGTGCCTCATGTAGGGACCCCTTAAAGGTATATCGCCTTAAAGGGGCGACCTAAGTCTTAAAAGGGCGGAGCGTTTCCCGCGACTGGCTAAACCCCTTTAGGGGCTCCTACCTTCTTCCGACCCTGCCCTTTTTTTATGCTGTGACCCGGAAATAACAGAAACTTTCTGTGGGGCCCCGTAGCGCAACACTTTTTTTGTGGCAAATTCGCGCTACGTAGCGCTTTACCCGGTCCCCCCTGCGGGGGACCACCATGGGGTAGGGGGCCGTGGGAGCGGGACTTTTATAACCCTCGCCTTGTCCGTATCTAGTTTGGGGTTTCTTGAGCAGCGCCTACCAAGTTTGCTGCTTCAGGTCACCATCCTTCGCGTTTGCCCTTTCGTAAATGGGGAGGGCCTTTAAAGGGTTGACGACGTTGGAAGTCTCTAAGTTGGGGCAAGGTATGGGTTGGGGGCTAGGCTGAAAGCAAGCCAGCCCCCAACCTATACCTTGGCATCCAGAGGTAAAACGCAGCGCTTTTGGGGTGAAACTAGCAGGCAGCGCCACGCGCTTTCTCGAGAAGAAAAGGGGTTAGGCGGGGGGACCGAGAAAGCGCTAGCGCTCGGGGATGGGGCAGGCTGGCCATAGGGCCCTAGGCAATCGCTTTAGCGATTCCCTGGCCCTAGGGGGCCGGCCCCTTCATCATGGATCCATCGCTACCCCCTCCTCCACTTGGATAAGTCTGGAGTGCCTATCGATGCATGTCCGGGGCATATGCCTAGGGTTAGGGGAAGTTTTCCAGTTCCCGGCGCCTCCTGTCATCAGTTCTTCGGCCACACCCTACGTATCCTACTACTATCGTTGTCCGGATCGGAAATATAGCTGTTGGCTAGGAGATAGTTTCCTCACACCTCACATGGGAGTCCTGCTAGACCTTAGACCCTTTTTCTACCCGTTTTGTCTCTAGGATCATCCTATCGTCATTCCCTTGGCTAGACTTTTGTTGTAGCCAGCCCTGATGAGGCTATTTGGTTCGTCCCACACGAGACTCGATCGGGCACTCATCAGCCGCCCGATCTGAATTCCATCCCCCCCTTAGCCCACAAGGAGAATCATCCCTCTATTGGCAACTCTCGGGAATTCTGAAGGAGACTTCCCCGATAGGGGAGGGGCTAGCCACTCGACCGATAGGGTCGGGCAAGCCGGCTTCTTCCCTAGGGCGGCCTAGCACTGACCGACCCACCGGGAATAATTCCGAATTATGGCGAAGCTCGGACAACCTTCAGGGGGAGTTGGGGAGGTTTCGCTTTCTCCGATTCTGCTGTGCCGCTAACTCCCCTCCCCTCCTGACATGGTTCCTACGGGGAGGCGGAGACACGGCTTCGCTTTTCGAGTGCCCCCAGTAGTAAATGGAAGTAAGTCCTGCGTGTTTCCTAATAGCGTATTATCACCTACAGCCCTTTCCTCCAAGCACTTTCAATCGGCAACAAGGGCTGCAAAGTCGTCGTATGCTCGACATTGGTTGCCCCTTAGGGCTGGTCCGGCCCTCGGAGTACGTTTATGGCTGATCTGTCACCATACATTTCTGGCCAAAGCCTCGGTCCCGGTTACCCACTTCTCTCGAAGCATGGTCCTTGTAGAGTCCATTTGTTGGGCGATCCCTCGCTTTCACGTTTGAGTGTTTGCTTGTCGTTTAGGCCAGTGAGTGGCATTCCTGCTTATTGCAGCCACCCTCGGGTTATTCGCACCTGGATAGTATTAGGACCCTTGTGCCTTCCTAGCAACTTAATCCGCCTCGGTTAATAAATTTCGAATTATGGCGAAGCTCGGACAACCTTCAAGGGGAGTTGGGATGAAAATTTTCAACTAGCTACGCGCTTTCTCGGCCTTACTTCACTCACCCTGTTGCTTGAAATTAGCCTTGCGACGAAACGCGGACATTCCCCATGCTGCGGTTCCCTTCGGTCCGTTACCGAGTCAGGTTAGAGGAACATCTGAGCGATTGTATGTAACCCTCGCGGATCCAAACGCGCTCACGAGGCGCACAATAATGATAAGACCAATAGATACTTCATAAGAAACCGTTTGAGCTGCGGATCATAATGCTCCCGAAGAAGCATGTTTAGAATAAAGAGTGAACTTCCCACCAATCAACAAGATCAGTGTGCGCCAAGTCCTCTCCGAACCGTACGAGCACGTCACCGCGCATACGGCTCTCTACCCCAACACTTGCTTTGACTCTAAAGAGGGATACCCAGAATGGTGGGCTTTTCGTTCGGGCGGCTGCTTACGACTGATGGAGAGCCTATCTTTTTCGATCGTGCTCCTTCCTCGCTGTAGCATATTGTGAAATCTTACCGGGAACTCCACTTCCTTCCCCGGTAGATCCGCATCGCGCGCAAGGAGAATCAGTACAGATACACTCCTGAAAGCGCTACATAAGATGCGATAGAGGAGAGCGAAGTACAGAAAACGCGAAGCGCGAAAAGGTTCATAACGAGAAAAGATTGGATGCATATAGAATCTCACCACGAGGCAGTTTCTGAATCTATCTGATTCTCATCCGATACTATCCATAATCTGATTCTTCTCTTTCTACTGCAGGTTAAACCCACCACCCCTTTAAAGTGCACCTTTGCCTCGCCTCTCGAAAGCGACCTAACTTTACCATTTAAGAACTGTTCTCCTACCAAACTGGTGGAGTCATTGCTCCGGGGATCGAGTGGTACCGAGAGAACAGGATCCCTTTGATGACACGAGGTCCCATTCACTTAGGGAAAGCTAAGGCCCCCTTTCCATTCGGCCTCCCACGCGGAGCGAGGCGCACCTCGTTAGCTTCGAACAGGCTAGGCACAATCAGTTGAAGTCTCTTGCGTTCGCTCTCCCCTCGATTCTCATGTTAAATACTATGGTCACAGAGTGCAGTCCTTCCAGCGAGGCCGCTAGGGTTAGAAGGGTGCGGTGTAGTAGGGGCTAGGCGGCTAGGCCCCCGCCCTCCCTGATCACAAATCCGGTCTCTTTTCGTTATGATGGGTTCGGTCGAGTGCACTCGACCTTGCGCGTTCGTTGTTTCACGCGCTTCCCTTAGCCAAGGTTACGCGGCCGCCTGCCTTAGCTTTCGGTAAGCAGATCGATCATCGCTTCGCTAGGTTCTTTCTTCGAATCCTGCTAGCGCTGATAGAAGCGCGTAGCTAGCCTAGCGGCACTCGACCGATAGGGTCGAGGGGCGGAGCAGCCACTCTCCCGCGTTAGGGAGAGGGKCYGCAAGGACGACACTCGACCAATAGGGGATTTAGTGCCACCACCAGGGCTGGCCCAAAGGGCCAGCGCTTTAAGGGGCGGCCTACTGTCCGAGCGAAGCGAGGACGGGGAGATTCGAGTTTTTCCCTTTAGGTCAAAAACTCTATCTTTCGGTCGAGGGTGAAGGAAAACGCATACGTGGCGGGCAGCGCGGCTGCCCCCCCCTGTTCCTTTCCCCCGGTCACCCCTCGTCCTTTCGGTCGGAACGCGCCATATAATCACTATTGTGGAAGAGGCGCGTAGCACCCGCAAGGGGGCGGCTAGCAAGAAAACTTAGCTAACGCGGCAGTTTTCTTGCTAGCCCCTCCAAAAATCCACAAGACGACGATCAAAAAATTCCGCCCTAACTGATGGATCTATCATCCACTTTCATCAGGGGGGATTTTAGTTCGTAGATTGCGTTGAGGCTGCCGAGAAGCTAGGCAGACATCTAGACTCTTTTCCTGCCTGCTGCTTGGAGGAAATGGAAGGCCCTCAAGAAAGGGGGAATACGTAGGTGGCCTGCCTACCTTCTCTTCGGAGCGCTAGCGCTTTCCCTTAGGAATAATTCTTGAGTGCGCCTTAGCTGCTTCCCTAGGAAAACCTCCTCAGCGCGTAGCTAAGGATCAAGGGCACTCTTAGTGGGGCAACGACCGATAGGGAGTTGGCAACCTTTTTCGTTCTCGAACGTACGCGCCCCTAAGGGGGTAACTTTCGGTAGGTACTATGAGTCCTCTGACCACCCGCCAGAAAATATCTGGCTGTGGTTCGCCGGTATCACCTATGGCTCCTATACCTTTATACTAGGATGCAGTAAATCAGGATGTCGTTCAGTCTCTTGTCCCCAGGAATATGGGGAATCTGTTTCCGTACAATGGTTGCTTCTCCA
>Contig28+12337
GAAAGGGTGAGTTCTGTAGGAAATGGCCTCTACGAGGCACTATTGTGCAGCTTACTTCTAAAGGGGCAAAAAAAAAGAATTGAAAGATTCTGCGAGGCTATGTATGGTAGCATATATGAGCTGTGTAAGGTGTGAGGTTTCAGGTTTCAGAAGGTGTACGAAAGCAGCAGGGTGGGCCCTGGACAAGCAACCGGAACTCGTATTTCTCGTTTCGAATCAAGTGTTTCAACAGAAGTATATCATCAAAGCGTTTCTTTGGGACGCGCTGCCCACAGAAGGGGTCCCTTGAACAGAGAGAACAAAGGTTACTCAGCAGGGGCTGCAAAAGACGGTTAAAAGACGGTTATAAGGCCACTTCCACTAAGGTCCCATCCTCAGATTCGAATGTGTAGGGGAATCCGTCCTCAGATGCAGTTTCTGTTAAGTCCAATAGTTTTCTTTCTCCTGAGTTAAGTGGTCTAGTTCTTTTCCTTTCCTCGCCCCGAGTAAGYTGGGCCTTTGGGAGAGTCTATTACTCTTTCTTTCAATCGACCCATAGGCGCACAAAGGGCCGCCCAGCCCCTAGTAAGGGCGGAAGCTTCGCGCTTCACGCCCATCCCTATTCTGCAGACCTCCCCACCAATAAATAGATATGAATGAAAATAACCACACCACGTCCACGGAATGCCAGTACCAAGCAGCTGCTTCGAAGCCAAAGTGATGCGAAGGGCTAAAATGCCCCAGATACTAACGAATACCGCAGATTATTGAGAAAATGGTGCCTATAATGACGTGAAACCCATGGAATCCAGTAGCTGAGGAGGGAGTCGAACCATAAATCCCATCAGAAGTAGTAAAAGGTGCTTCTACATATTCCATTCCTTGAAACCCAGTAAAGACTGGAGCCAGCCAAACGGTAGCTACTAAAGCGTAAACCGCTTGTTGTTTTGAACCTGCGAGTATAGCATGATGAGCCCAAGTCACGGCAGCTCCGGATGGGAGTAGAATAAGGGTATTTGGGAAAGGAATTCCCCAAGGATCTAAAACCTCAATTCCTTTGGGGGGCCGAATAGCTCCGATCTCTACCGTAGGTGCCAAAGAAGAATGAAAGGAAGCCCGAAAGAAAGCTGGAAGAAACATGACCTCGGAGACGGTGAACGAAGGAAAACCTACACGAGGTCCTAATTGTACCACTTTGGTATGATGTCCCTCGTGAGTGGATTCACGTAAAACATCGCGCCACCATACAAACATGGTGTATAAGATTAATCCCGAGCCTAAACCGGGAAGTGTTGCACCTCCTGTAAATGAATGCATGTACATAACACCACCAAGGGTGCTGGCCAAAGCCCCCAGTGACCCCAAAAGAGGCCATGGACTTGGATCTACTAAATGATAAGGATGCTTCTGGGAGACACTCGTTCCGATGAATCTTTTCGTTCCGCAGAGGGGGCTTCCTGAGGTAGGCCTTGGGGGAGCDTTTTCTCCCTTAATACTCATGAGAATTTGTTCGAGGCTGAGATTTGGCACTTCAGGAATTTGCGCTACGCGTGCCCTTCTAAAGAAAGGGCTGGCACAATAGTTGTGGCCACCCTGCCCCCAAGGGGGCCGGGTAAGGCTAAGTAGCGCTTTACCCGAAAGAGAAAGGGGGCTTCTCCCATCCCGCTTGGTAACTCGACCCTAAAAACTCCTCTATTTACGGGATTTTGAGGGGAATCAGGTTGTTCCACTTATATAGTTTCCAGTAGGGGCGTTCTGTACCTATGAACCAGGAGCTCTCAGCTAAGGCTCTTTCTTCCTACCCCAAGTGGTGTTTGAACCTTGGCTCCTTCTTCAAGTTCGCTACTCCCCTGGTTCGACATCGATCGATTTTCCCTAAGAAGGGCAGGGCAGCTAAGATTAGACGCTGCGTACTAGTTCCTTCCACGCGCTACGCGCACCTCAGCGCCTTTCCTCTTCTTCTTTGCGCTACGCGCTTTCCACTTTGAAGTTCCTCCCTACGTAATGGCACCATTAGGGGAACTTCTGTGGCACTTGCGCTACGCGCTTTACAAAATTGTCCCCATTAGCGTATGCGGGCTGCTAATTCATGCCCTCTCCCCTTTAGTGGGCAACGCCACAAAGTTCTCTTTGGAAGTAGTGTTGTTTTGACTTTGTGGAAGTAACAAAAGCCGCCACACCTCTGAAGTTGGGGGGAACTTCAAAGTGGAAAGCTAGCTTTCTTTCAATTTCTTCAAAATGCTGGGCGCACACATCAGTGGTCCGGTAGGACACTCGACCCTCTCCCTCCGGTCGAGTGCCTAAAGGCCTGACGGGAGAGGGGGTATACCTCGAAGGGAGGGGTACGGGGCGCGTAGCGCTTTCTTTGGAGTACCCCGCATACCTTGCCCCTAATAAAGTGGCGGCTTTCCCTCTCTCAGAGGCTAACCCTTCAAAGGTCCCTAACCACCTTATCTCTCGTCCCTGGTTCGGCGAGGGCAGGGTTCGAACCTAATGTTCGGGTCATGAGCCCTTAGAGTTAGCCGATTACTCTACCCCGCCCTTTAAAGGGGTAACCCTCTGTTTCGTTTCACCCCGGTCTGATTAAAAGGCCCGTAGACCTATACTTCGCAGGGATTGTCACTACGCGGCATTGGTTCCCAAGGACTAGAAAAATCAAAAGAACGAAATTCTTGAGTCATCTCCATCGGTTCAGAAACCACACGTTTCTCTGAATCATCATAACGTACTTCCACATATCCACTCAAAGGAAAGTCTTTTCGTAATGGATGACCCTCAAACCCATAGTCTGTTGATGTACGGCGTAAATCGGGATGATTGGAGGAAGAAACACCAAACATATCCCAGACTTCCCGCTCCCACCAGCCGGCTGATGGAAATAGACTTACTACCGAACTGGCGGAAGTGGTTTCGTCTACACTGGTCTATACACGGAGGCATGAGTTGTACTAAATACTTGATGAATTATAAACTACTTCAAATCTTCATTCTCGAGAAGGATAATCAACTCCGCGAGTATCGATCGGGACTTAAAAACACGTATTGGTATGATATTTTGAATAGCATAATAATGGGAATGGGTAGTCCGGTGTGGTATATGAGACTTTTTCATGTTTCGATGCTTCAAACTTATATATCCGTAACGGGAAAGTAGCCCCCAGAGATTTGAGAAACAATTGGTTATCCGTAAAGCGAGCGTCTCTTTTTTTCCGGGAAGTGAAACATTAAAACACAAGTGGGAAGGGACAGAGCATAATGTTGTTGTGTCGTTTCGTACCTGGGAGTGTAATCAAAGGGGTGGTGGCCAGCCCGAACTGTCGAGTAACCGAAGGGGGGGGTAAACCTCTGCTTTGTTTCACCCTACTGAAAAGTCCGACCAGGAGGTACTGTTACTATTAAAGATGGTTCAAAGGGCAGGGTCGGAAGAAGGTAGGAGCCCCTTTAAGGGTGCTACGCCAGTCGTGGCGCTACGCCCCGCGACTTAGGGCCACCCCTATAGTGGTCCCATTTTCTTCTCCTCCCTTCCTTCGGGGGGTGCTTGGTGGGGTGGGGCAGGGTGGGCTAAACGCCTAGGGTGGGCGCCTAAAAGGCCTATTTGCCCCCGTTCAGGGGGGCCCCTAAACGGGGCCAGTAGTCGAGTGCGAAGACTCGACCGGGGAAGCGCTACGCGCTTCCCCCAAACTTTCCGTGTTGCACTGAGTTACTTACGGAGGTATGCATACACTCTGGGGACACTGAAGGGTAAACACCCATCCGAATAAGTAGAGTCAGGAGTTCAGCATTTAGGCTATGACGTGGGTTAAGCAAAAGAACAAAAGAGGAGATCCTTGTGGGCGGGGGCCGGGAGCTACGCGCTTTCTCGCCTTCCAGCCTCTTAACCTTAGATGCATAGTAAAGTGCTCTCTGAACCGAGCCGGATAGTATCCTATCACTCGGCTCACCAACCTGAACTTTTCTTATTATGGTTCTAGATACCCGAACCTACATCGGATTGTTTCCAGCCGTGAGTTTTCATATGGTATAAGCGACAGAGTGGGATTCGTTTACTCCTTGCCGCAATCATTATTCGTTCGACAAAGCGACCTTGAGGCCCCTCAAGGGTCACGTGGTGCGAAATTCATGAAGGGGAGGGGGCGCGGCTTCGCCACAAGCGGCTAAGCGGCTGTTCGGCCACGATCCGGGGGGACTAAMGCGTTTTCCACCAYAATTGTGGTTCTTCCGCTTCGCGGAAGCCGCCCTAATAAGGGAAGCGCGTAGCGCCGGAACTTCTATGAAGTTGCCCCTCCACTGTAGTTTCCTCTCTGGATCTGGCACTTGCTGGGCCTATATCAGGTCCGGTACCCAGTTCCTTGACAGTGGCTTTACTTCACTAAGGTTGTGATACGTTCACAATTCGTACGAATGGAACGGCACCGATCGCTCCCACAAGATCACCGGGCCTCTGTCGCCCAATCTCGTATCTGATGGTCGGTGGTGGCTGGGCCGGAGGATTCATCCTCCCGCTGTGTAGGGGGGCGGCCACTATCGTGGAAGCGCTACGCGCTTCCCCGGCTTCGGCCCGGGTATGGGGCGGGCGCCCACCCCTTAAAGCGCTGGCCCTTTGGGCCAGCACTATAGTGCCCTAACGGGCCCCCCGGCCTCAGGATAAATCCTTCGCTTTTTAAGAGCTGGACCTTTCGGGAAGTCAATTTTCCCTAACATTCAAGTGTGCAACGTCCATCAATGATGGTTCATTAATGTCCATTGATTTAGACTCCTTCTCTGTTATGTTATACGAAGAGGATCGATTACGGTCAGGCTAGGCCGCCTCTGTTCTCCAGCCCTCCCTCAGAACCACCTACGGAAGCCTCTCGACTCGTACGGCTCAACCTCCTGGATCTAGACCCATTTCGGAAGATTAGGCTTACGTCGGGTCTTTACTTGTTACTCCGGTACCGAGAAACTACACAGGCCCAGTCTGGCTTGCGCGTGGAGTGGCGTACGGATCTGTTGAGAGAGTGTCCGTTGTCTCAGTAGGGAACAGTACAATGTTGGACTGGCGCCCCCCTTTCATATTATCAACCGCGCGGTCCGTGCTACTATGAGGCGAGGCCTCTGAACCACCCAAGGACACTGTCATGGATATGGTTGGCCCCGACTCCCCTTAAGGGGTCAGACTTGGGGACCCCTTAAAGGGGGGGCGAGCTTGCGAGCCCCCCTAGGGAAGCCTAGGGCTTGCCTGGCCCCCTAGCAGCGAGGGCGTAGCGGCACTATTGTGGTCCGATCCCTCTTCGGCAGGGTGGCCTAACCCTAAGTCGCCTTAGCGACCCCTGCTGTCCTCTAGCCCTTTTTGGGAGAGAGGGGCAGCGCGCCACTCGACCTGCCTTAGGGGGAGGGGCGGAAGCAGCCATTCAACTGATAAGAGATGGGCCGCAAAAAAACGCTCGGCCCGGGTAGGGGCAGACGCCTTAGCCACACCACTCTAACCCCTTAAGGGGTTAAAAAAGTGGTGGGGCGACACCGCAAGGGTCGTCCGGAGGACACTCCCCCCCGACCGGAGGGAGGGTCAGGGAAGCTAGACAGGCGCCGACGTTGGCCAAAAACCTTAAGTCCGACAGGACACTCAACCGACCAACGGGAAGTTGAGGGGTGACCGGAGGGAACACTCATCTTCCCGATAGGGAAGATGAGGGGGAGGGCAKGGTCGGAAGAAGGTAGGAGCCCCTAAAGGGGTTTAGCCAGTCGCTAGCGTAGCCCTTTTAAGACCCTCTCGCCTATCGGCTCGAGTGCCTAAAGGCCCTTAAAGGGGCCACCCTGCCAACTCTCGGACCCTTAGGCCAACACCACTTTAACCCCTTAAGGGGTTGGAGTGGTGGCCGACATCCAGGTCCATAGGGACCACTTGCTGGGGTTGGGGCACTCTWRKKGGGGTGCGGAGCACCCCCCCTTAAGGTATCGCCTGATCGGCGCAACAACCCTGCCCCAGCAAGGGGCGACAGCTGGCCGCTACGCCCCACTTCCTGGCCCCTTAGCCGATAGGYGATACCTTAGGGGTGGGCCCGTCAGCCCTACTATAGTGCGCCTGCCCTTTAAAGGGCTACGCGCCCCCGGGTCACTATAGTGGCGCGGAGCGCCACTTTAAGGGGACCACTGTAGGGGTGGGCGCCTAAAAGGCCTATTGGGCAGCTAAGATTAGACGCTGCAAACTAGTTCCCTTTAAGGCAAATAGGCCTTTTAGGCTAAACCCTGGCCCCAGCACGAGAGGACGAGAGTTGGGTAGAAATAGGTTACCCCACCCGGCCTTCGGCACTTTCTCTCGGCCAGGAGCCTCCTAGGTGGCCCCCTTTCTTTACAGCCCCCCTCTTTTAGTGGCCACCATTTTTTCTTGGAAGGGCTACTAATCGATCCTCCTTTATCTGCCCCACTCTCGCTGCTCTAGCCACGACATTGCTATGATAGCCCCAGCCTGCTGCACTCGGGTCGGCCGGCCCTCTGTTCAATAAAGTGCTATGAGCCAGAGTGAGCTCAGCAGCAGTCAGCCTACGGGCGCACGGGAAGGTGTTTGGCTTCTACCAGATACGGAGAGATACTACGAGTCCTCCGTCCCAGATTCCCGAATCCGCGGTTATCTGGTTCACCGGTACTACCAAAAACTCTCACGCTTACGTTACGTCAGTAAGATCTCAAACCAGTGGTTTTGGTCTGAGCGAAGGATTCGGTTGTGCTTCCAGCATCGGCTTCATATTGGGGTGGAAACTCCTTGTGCTCCGCCATGAATACGCAGGAGCCTATACCATGGTGGAGACAACGCTGCGATACTATCGATTGCTCAATAACCTGATACATATGGCGCGTTSGAATCATTGGCTCGTCCAACCCCGCATCCATAAGTAACCATTCAACTGTCCTTCGGAGACACGGTCGAAAAGTGAGTGCCGAAGCCCCGTCCTTTCMCTTCGCAACAGGCTATGTTCCCTATTGGGGTAAGTTGCACCCGTCTCATCGCGAGCACCTACAATGTTGTGATTGCATTGTTCAATCAGAAATTTCTTTGGTGGTTCAACAACGGTCGCCCTTCCGAGAATGAAAGGTAAAAGGATTAGAACCTCCCTTCTATTTGAATCAGAGAATTTATGGAGTGATTTGGTTTTTGAATTACCAAAAACTACACGATTATATGGCCAAAGAGAATACGCTGCGCCTAAAATCATCCCAAGTGCTGCTAATGTGGCCACTAAGCTATTCCTTTGGGAAGCTCCCACTAAAATGGGTAATTCACCGATAAAGCTGCTAGTACCAGGTAAACTCGTATTGGCTAGAGTGAAAAAGAATAGAATGGTAGATGGGTTTGGCATGGTGCTTACTAAACCTCCATAATATTTAACGAGTCGAGTCTTGTGTCAGTCGTATGGAGCACCAACACATGAAGAAAGGGCTGACGAAACCGGTCCATGACTTGACATGGGTAAAACGCTACCTTCAATTCCCTGTACGTTTGGTGGGGTGAAATCTTCTTACCCAATCACTAATTGGAGTACTAGATTCCTCTCCGAACCGTACGAGATAGTTACTTATCATACGGCTCTCTGACCCCTTCAAAGGTTGTTCCGCTCCCGATTGATGGTAGTATCTGAGGCCGGCTTCCCGCTAGGGACGGTTCCCACGCGCGTGTGACCCCCTGCTGTTACCGGGGCCTTCCTTCCGGGCCACCYTAGCTTACTATTCGTGGTTAGCATGCCTTCAGCTCTCTAAAATATTGAGTACTTGGATCTATTTATTGCAGACCCGGATAAAGCGCTTTCCCTTAAGTGGCCTTCGGCCACTCTTCCCGGAAGGGTTGGGGACTTCTTCTCATTCAGGAAACCGCGAAGCGCTCCCGACCAAGCATGGATCCATGAAGGGGTGGCCCTAGAGGCCATCCTCGTTAGGGGTAAGTGCCTACGGTTGGCAGGCACTTACCCTTAGCCTCCACCCGGGGTGCCTAGTAGGGAACAACTTGTGTGGAACTTGTGTGCCCTTCTTCCCCTTAAAGACCCCTCCTCCTATCGGGGGGAGTGGCTCGCGCTGGCTCGCCCCAAAAGAGCTCATGGATTCGTGAAGGGGGGAGGCTCCACCCCCCCCTTCTAAGAGAAGGGGGGGGGATACTAGTTCGCGCTACGCGCCCGGTACTTGTTACGCGCCACTAGACCCTTGGGAGAGAGGGGTAACTATAGTGGCTAAGCTTCCCGGGGACCGACCGGGAAAGTACGCGCTTTACCCGGTCCCCCAAGGGGCGGGCCACATGGATAGGGGCCGGTAAAGCTAACGCGCTTTACCGGGACCTAAAGGCCGGGTATATCGCCTTAAAGGGGCGACCTAAGTCTTAAAAGGGCTACGCTAACGACTGGCTCCGCACCCTCTCGCCTATCGGCTCGAGTGCCTAAAGGCCCTTAAAGGCCTGGGTCGCTAAAGCGAGCCACCCTGCGACCCTGCCATGCGTTTTACCAAAAGAAGTGGAAGCCTTTTCTGTTTCTTCCTTTTCCCCAAAGCCCTTCACCCAGAAAAGGGATTGGCCCGCCCTCGGTTCTCTGCCTCACTTTCACTACCTCTTTGCCGCTAGGAATTTCTTCTCTTTGCACGCACACGTGAATCTTGGCTCTTCCCCCAGTTTGGATTAACTTGATAACCCTCTTGTCTTAAATGTTTCTGTAGAATACTGTACAATACGTTACAGTTCATTGCGTTAAAGAACGGGGGGCGAAGTCACCACCTTCTACGTACCCCATTGGGGTCTGTTGCTCCTGATGATGCTAGGGCTTTACGTGGACGTACTAGTCAAGGCACGAAGTCTGGGATGCATGCAGCGACAGCGTCTCCTAAAAGCCTCTAACTTGAATAGGATTGTGCTTAGTCAGTGGCCTCTCCATCAGGAGGGTAGGGAACTAAGTGCCGATTTTTTTTACGGCAGTGATCCTACGAACCATGTGTAGTGGAAAGCCGGTGGTAATATCGTGTACTATGTTCTACCGCTGTTACGAAAGCCAGAAATCCAAAAGTTCGCACAAAGTATCAATCCCATTCTGCGTGGTGGCAGACACATCCGCTAGGGGATCCTTAAAGGGGATTGGCTTCGCGCGCGGATGGTGTAGAGGAAAATCTGCAAAGGGTCATGCAGATACATAGGCCCCTTCCCCTCTGCTGAATCGTTCAGCGCTTTCTGTTTGCACAGTCCCGGGGCAGGTACTACGGGCGCCCCTGACTCCCAGCTATGCGCTGCGCGCCTTTCGCGAAGCGAATAAAAGCTGATAAGATTTTCTTAGCTATATGATGCGTCCAAAACACCACAGCGCTCAAAGGCATTTTGTGCCTACAGCGCATAGCGTTCCAAATCCGTTAGCGCAGCGGAGTTGGGCGCTTAGACACGAGTGAAGATTCGAGAAGAACAACTTCATGAGTGAGAGAATGAATGAAGGGCGGAGCCTTAAAGGGGCGCTACGCTAGCCCCTAGGAGCGGGAGAGCAAGCAAGCGCCTTTGACGAAGATAAGTAGGCGCTAGGCTGCCCCAGCAGCCGCTTAGCTGAATCTCGCCGGTGTCATCTATGGGCTGTGACGTTTGGAGTTGCCTTAACCCTACCCAATGGAATGAGTAATCCGCTCTCCTGCCTATGGCCTAGCACTTAGTCTCGATGGCTGGCTAGGGGAGTGCAGCTTACGTTCGCGCGTTTCCGTGTGCTGAACACGTGTTAGCTTACGGAAGTATTGTTCCGAAAGGGACTTCGATTCGCCAAAAAAAGGCTCAACTCGCTTGACTAACGCGGACTTGCATGATATTATCGGGCAATCTTCTTTCTGTGTGATGGGAAGATGGCGGGAATAAATTTGAATGTGTTGAGGTGCGTTGCGAACGTTGAAGTTTTTTGCTTCTCTGAGCAGCCCAGAAAAGAAAGAGTTAGCTATGCGTCTTCATTCGAATAGGGTAGTATGCCGAGAAAGAGATAAGAACCCGGCCGCCTTYGCGGCTTTCCGCCCCGCATCCAGCGCAAGTACTTTCCGCTAAACTCGAGCTGCGACATGCTATGCTTTCTACCTCATTGCTAAGAGGTTGATGAGTCGGCAGACACAAGTTCACACATGTTTTGGCCTCGTGTGTTTATAATTATAGGTGACCGTCGGGCCGCCCGACTAAACATACCAATAGTGACAAAATTCATATGGGCTACTGGAGGGTGGGCAATAATCTTTTTTGGATCAATTTGTCTCATGGTAGTCAGGGAAGTGTATACAATAGCAATCACGCTTAGAGTATAAATGAAAGGAGTGAAATAAGGGGTCGCTTCAGGAAACATGGGGATGGAAAATCTTGAAAAACCATGGGTTCCCGATTTTGAAAGAATTCCTGCCGAAATTACAAATCCAGCCGTAGGTGCCTCTACATGAGCTTCGGGTAACCAAATATGAACTGGTACCATAGGCACTTTAACAGAGAAAGAAGCAAAAAAAGCAAGCCGTAGCAAGATTTGGCGCCGTTCACTGGATTCTGTGGTTAATGAGATATGTGAATCGGTGGTTCCTGTTTGGGGAGAAATCGATGGAGTAGCTAATAGCATGAAGACAAATCCGAGTGGAGTGTATGAGAAGGACTAATATGCTGCTTATGTTTTTCTTTGTCCAGAACCCCATACCCCTATAATAATGGGAGAGTAAGGGATAGGCCCTCTGCCCCACTGCGATTTGATGGGTCAAGGATGCGCAGTAGGGACCCAATCCCTTCCCAGAGAACCGTACATGATACTCTCGCATCATACGGCTCCGTCTCGAGATAGCGCTGAGTCGGAACTAGTTTGCAGCGCCCCTTTAGAAGTGGCTGCACTATAGTGCTCGTTGTTATTTCGTCAGAGAGAATGCTTGGCTGAAAGGGGGCTGTGAGCCCCAAGGAAGGGAAGGCAAATAGGCCTTTTAGGCTTAAAGGGGTGGGCGCCCGGGAAACGCTCCGCGTTTCTACGCCAGTTTTTTTCGCGCTAAGGAGCCCGGCTTAAAGGGCGCCCACCCCTTCGAAGCCCACCCTGCCCCCCTCAGTGTTGTGGTGTGTGTGGTCAGTACCGGATCGTGTCAGGCCACGCCCTCTAAGGCCATTATTCATCCAGCGCCCTAGGCCTTTTTTTGCTCGTGTGACTCTCAGTTGCCACTCTTTGTATCAACGAGACCTAGGAGTCGGCTGAACAGTTTGTTAAGCTATGGCGGTAATAGATTCTACGTAATAATTGCACCCACATCCGATTGAGGGTAATGGTACGTAGCCACCCATTGGCCTTTTCGCACTGCTCGAGGCTTAAAGGGCTCGCCCTAAAGCGACCCCTTGAAGGGGTGGCCGTTAGGCCACCCTCGCCAACGGAGGACACTGAGTTATACGCCAACTTTCTGACTAACCTTACGGGGGCGATGCCTAGTAGAAACTTTTTAAGTCACTTCACTCATTCATGAAGTCTGGATCATTTTCGTCCGTGGGACAGGCAATGGGTAAGCAACAACATGTCAAACACACACAGCGAGAGCCACTGTCGCCCCACCACCTTAACCCATTTATGGTGGTGGTATTGGGGCGACAGGGCGGCTTCCGTTAGGAAGCCCCAACTCCCTACCCACCCACTTTGTGGGTGCTGGTGGGGACGGGGGGGCTGCCCCTTAGCTACGCCCCAAAAACCTGCCTAGGCGTTTCCTCGTCGTCCAGCCCCAACAGTCGTAGGTTGTTCCGCTCAAAATATTCTCAACTGGCCCCTAGTGCCCTCCGACGTTGTTTCGTTCTCTAGCCAAGTATTCTCCGCTTCGCAATCTAACTTCCTTCTGTCCCTCTAGCGCCCTAACGCCCCTTCGAACTTGTATGCACTTGTAGGAGGTGCAGTGAGTACTTCCCTCTCAAATCAATCCCTTTCCTTTTTGGGGTTCCCCACCTACCTGACGGTGGGGCCGAGCCCCCTCTTCTGAGGGGTCTCCCCCAAGTCCCCCAGTAATTTCCAATTCAATCCGCCGGGTTCCGTTTGTACCGAAACTTCGCACTCCCAGTTTCGTTCCAGCGACAACTAGAATACTCGCGGAACCGACCTGCTAGCCGCCTTCTCACGGGGGGTGCTACGCCCCTTTAAGGGCTAAGAAGCGCGCCCTTAAAGTGGACCCTCGGGACCGGTACGATTATCCCTGTCAACTTATCAATCGGTGGCTGACGAGTCTACGTCCATCCCTGGGCGTCGGAGTAGTTTGACCCGCCACCCTTGTAGCCGTCCCCTGGAATTCGCGCAAGTGTGTCTGCACCCCCTTCTTGAGCGGGAAGCTACCTCGGGAGGTTTTTCACGAGACCCTCACCCGACCCGTTAGGTCGCCCTKTAGGGAGAGGGGCTTGCCGCTATTCCCCCGATAGGGCCGGACCACTCGACCCTCTCCCTCCGGTCGAGTGCCTAAAGGCCAAAGGGAGAGGGCCTTTAGGCACCCCCCGATAGGGGGGTAAGGGTCGGGTGAGTGGCTTCGCCCCTCCCCCTCAACCTCCCGTCACTCGGAATTATTCGGTTGAGTGTCCTTAGGAGTACCCTCCCTACGGCCTTTAGGCACTCGACCGGAGGGAGAGGGTCGTCCTATTCCGGAAGAATTCCCTTGCGGTGTCGCTCGCCCCACCACCCCTTTAAAGGGGTTAGGGTGGTGTGGCGACAGGCGCCCCTACTACTACCCCAGCAAGTGGTCCGTTAGGACCTGGATGTCGGCCACCACCCCGTCCCCCACCACCACCTACGAAGTGGGTGGGGACGTTCCTACGTTGGGCCTAGGTTTTCAGCCTTTAAAGTGGCCTCAACACACTATAGTGCCCCAACCTCCTCGTGATGTCGGGCGCTACTACGTACGCGCTTGCCTCGTTTCTCGCAGCCAAACCTTCTTTATCCTCCACCTGGGAGCACCTCCCCTGCATGTCCATACAGGAATTCTCGAGTAGGCGGGGTAAGTTGTTTCTGCGAGCCTCCCGTACATTCCAAATAGTCATCTGACGGGTTCGACGGCTATGCTTACACACAAGACTACCCTTCACCGAAAGCTTCGCAGGGACTACTCAAATTAACCCTAGCCCGGAGGGATTTACTGCAAAAAATTCAATGCTCCTGCAGAGGGCTTTATCCCAGCGAATATCAGAGACTCAGCTCCGCACAACATAGGAATTAACACGCTCTCGAAAAAAACATAAGGGAGTAAAGTATCCGGCGTGCGAGACACAGCAATCATAAAAGATTCACCGATTGGAAAGGCTATTATATATTCCTT
>Contig29+11029
AGACTCGAGTGAGAAGGATTTCTATGCACCTTTTAGCCTACCGCTACGCTACCCGTCCCTCAAGGGTAGGGAAAGCGCCGCTTCTTTGGGGAAGGCGAACCCGGCCCACTCGGCCTGGAACTCTGGGCAGTGGGAGGTACGATTCCCTACGGTAAGGGTCCCCCCTTAGGGTATGGTCGTTTGTTCGCGGAGACGACCATTCTGGGCTGGAACCCCTTAAGGGCCTAACGCTACTACGTCCCAACTTCCCACCAGGGCGTCGAGACGCGCTCGAGATTGGTTTAACAATGAATCTGTCCAAGAAAAACTGACAGCTGCTGTCCGCTTACGCGGGAGCCTCCCCCGAATCCAACACAGAAGTTTCGCTTCTATATACGTATATACGTGATATTACTAAAGGTGGGGGGCCGCTCCTGTGTCTAAAGGGACGGCCTAGTAGGTGCACAGCCTCTTACAGTGCCAGTGCCAGTGAGTGACTGCCGTTTTCTCTCTAGTGCCAGTGGAGTGCCTTTTTAGTGCCAGTGCCCCCGGCCGAAAGAGAGTGGGTGGGGGGCTGCTCTGTTTCCCGGTCCAGTTAATGCTGTTCCACGTTCCTGTATGCGGGTGCTTAATCGTGGAACCAGGTATAGATACAGATGGGTGGGGACTATGCGGGGCCGGTATGGTACCTTTTTGCGCCAACTCTATAGAAGGGAAAGTTGGCTAGTTTTCCTACGTGAAGCGCTCGGAGCGCTTGCTTCCCTTAGGTCCAGTTCAGGTAGCGCCGTGAAGCGCGTGCCCGGCAGTTCAGTTCAGCGCTTCCTCTGAGTTCAGTGAAGCACTACGCGCTTCCCCTAAGTGAAGCACTACGCGCTTTCCCTAAGTGAAGCGCCCGCTCGGTACTTTAGTGAAGCGCGCAGCAGCGCCATTCAACCTTCCCGGCAAAAACCCCATAGTAGCGCGTAGGGTAGCCCTTTAAGCCCATGCGGAAGTAGTCCAATGACACCTTGATGATCCCGACCTAGGCCACACCTGCTGCCTAGCTGCTGGGTATGGGCAGGGGGTGGCCTACGGCCACCGCGCTAAGCGCTCCGCGCTGCCCTTTAGTCCCATGCTGCGCCTAAACCAACCACAACCAAAGGGGCGCTCGTCTCGTCCCTTGGGTTCTCCTGGGTATGGGTGCTCCGGGTGGCTACGCCGGGATGGGTGCCGAGGTATTCTTCTTGGGTAGTCTGGGTGCCTAGGTCTTTAGGGGTGCCTAGCGCTTCAAGGGGTTTGGGTGAACCTTGAAGCGGCGGTTGTACTCGGTTTGGGTATGGCTGCTCCGGATGCCTTGGGTCGGGTCTCCTGGGTACGGGTCAGGATGCCTTGGCACATATGGGTGCCTAAGTTGCCTGGGGGGAACTAAATGCGCCTATGCCTTCTTGTTGGGTGAGGCCGCTTCGAGACGAAGGAGAGCCGGTTAGGGCACTATGGTGCAGCGCGGCTGCCCTAGGCGTTTAGCCCACCCTGCCCCCAAGAATTCTTACAGGAGTGAGGCTTTCTAACAAAGTATCATCATCACTGGAGTTGGTTTTCTAAAGTATGTAAGCCTTTAGGCACGGGAGGGACAGAAAGAACCCCAATCAGTTCGGGGGCCGGGCAACAGGAGAAAAAAGGGAAACCAATAGCACCTAAGGCGCTTTCGGACACTCGGTTGGGTAACCCGCCTCACCTACCACCTTAGTGGTCGGACATTAGATGGAGAGCCCGCCTCCTGCAAGGCTAGAGCTAAGGGGTGATCCGCCTTAAGTGTCTTGGAGGTGAAAGTCTGTCTATGCTGGTAGGCGAGGAGCTAAAGGATAGTTTAGTACCTAGGTTACGATCGGTTACTCCGCTTTGGTAATACACTCAATCAATGAACGTTTCTCCGTCTACTACTGCAGCGCTTCAGGAGCAAGAAGCAACACTTCTATGGGAACTCAAGCACTTAAAGGGCTGAGCCTTCTTTTCAGAAACGACGTGAGAGGGCATCTCATAGAAACAAAAAGGGGTGGGGGGAACTAGGTCGGCCCCCCCGGGGTTTGGGCCAGCACTATAGTGCCTCTTGAAATCAGCGCATGATAGATTACTCAACATTGTGTGGGACTTATTGAGTCTTCTGGTCAATTGGGGTAATATCTACTAACGTAATGACACTTTGATGATCCCGACTAGGCTATCTTTTTCTTTTTTTATCCACTCCCTTTACCCCATTACCTACGTCGTGAGATAGGGAATAGAGGGTGGACTTACTTACATAGGTATTATAGCTGATAGGTGTTAGCTATTACTAGGTGTTGTAGTAACAGTAGCAACTGTTATTATAACACCTAGTAATAAAGGTACCACCTGATAACTGGAATACCTACCTAGCCAAAGTAGGAGCTAAGTTAAGGGTCAACTATTAGCCCCTTCTGTCACCTAATGGCATCTAAGAGTAGGCAAGCAATAGGTCTCAAGCTCTGTCTGGAGCTARGGTTAGGGGCACCGTATGGCATCAAAGGTCATTCCCAAGCTATAGGGATCGAAGTCCGTCTCCAGGGAGGAAGATTTTGCTCCGTCCGTTGGCAAATTCATGAAGGGCCACTTAGGGCGGGTGCCTGCGCATGGTGCGCTGATCGAGGGTTTTACGGTTACCTTTTCGCTCACTTTGCGTGTATTGAATTATTTCATATACAAGTAGGGAATTCTGTTCGCTTACGCCGCGCTTCCGTGGGACCCTTAGGCACCGTGCGCTGCTAGGACTAGGGGGGCTAAGCGCTATCACAGCTCTTCAACCTTCCTCCAAGTGATTCGTGGGTTCAATTGGGTCAGCAGGAGCGAGGTCAAACCGTAGAGTCAATCCCTTAAGGTACTAACAACCAGCCACAGCACGGAATCGAATCTATCTTCATGGAAACGAGTCCTTGCTTGACTGGTGTCCGCCCGGACATACATGGAGCAGACGACCCTGTTTCTTATGCCCACTCCAGAAAGAGGCAACTAAGGGGCCCCTTCTTGGGGACCCCAGGTAAGGAGGGCACTGTGGTGCACCTAAGAAGTTGGAGGCTCCCGGCCTGGCTACCTTGGTGAGACGGGCTGTGTACGAGGGCGAATCCTTGACAGGCTCTGTCCCTAAAGGTTCAGGGCCCCGAGATAGGCTGAGAAAACTCTGCCTACGAAGGACCGCACCCCTTAGGCCCACGAATTTTAGTCTATGGAAGGAAAACTTCTGTGTCGAACCCATTGGTGGCGCAACACCGTGGTGGGTGGCGGCCCTAGAGTCTATAACTAGCTGCTCATCCCCACCACTAGGCCTCAACAACCCCTCACGCGTGTGTTCCTTCTTTAGCTGCTCGTATGTGGCTCTCACACTATGATCACTGAATCGTAAGGGACTGGCTTTGCCTAGGTTGCACTATTATTGTCCCTTACCCTCCGGTACCACCCGCGAAGCGCTACGCGCCCACACTTTTTGTGAAGGGCAGGGATCCCAGTGTGTTTGAGCGAAGCGAAAACACTCGACCCTCTCCCTCCGGTCGAGTGCCTAAAGGCCGATAGGTCGAGGGCAGCGCGTAGCGCAAAAAAATTTCGAGATTTTCCTCTCGCCTGCTGAAGTTCTCGAGTGGCTCCGCCCCTTTTTGTCGGGGTAGTTTGCAGCGCGTAGCGCTGCATACTAGTTCCTTCCTTTTAGTTCGGGCGCTACAGGAACCGTGCTTTCTTTGTTCGGACAGACAACGGAGGAATCGGACGGACAACGTCGGAACTGCGAACTAAAAAACAAGAATGGTTGGGCGAGGGTGTCCCAAAGGACAGCCCTTTAAGGGGCCTAACGGCCACCCTGCGCGGAGAGCCCAGCATTCACTGAGATGCATTCAGATGGCCTCGGAACAGGAACCTCGGCGCACCCACCCCTGATAGATCGATCGAACAGGTCTACGCCTCGCACCTAGTGTGCGCTTTTTTTTCTTCCAGTTCGAACGGAAAACAGAATTCTAGAAACCAATTAGCTTGGGCGCGGAACCTAGTTTCAACGGAACTCTAGAAACAACCTATTCGGTTGGGCGCAGGGCACTCCAGAAGAATTCCACCCAATTGGTTCGGGCGCGGCCTTCCGTGTGCTCTCTCCGTTCGGGCAACTAAGAGATTTTATCTAACGTTGCCACAGAGACTTTACCCTTGGAACGGTAAGGTTCGTCCCTAAGATGAGTGGGTCTAGTTGCCTACTTTTACTTACGTTGCAAGCTGTAGCCTAGGATTGAGAATATGTCAGCCAACTTCGACCATTATAGGGGTGAGCCTACTACTGCTGTTCCTTAAAGGACCACGAAGGTTCTCTCTAAGTTGAGTGCCCCTTTGGTTCCCTTAATGGGATGCGCTACTTTGGTTCACTTAAAGTTTGGTGCTGGTTCCCCTTCCTAAAATCAAGAGTAAGAAGCACTCCCCTCCCCTTAAAGAGAAGGGGCCACGAAGATTTGCTCTGCTTGCGGAACATCTCGAAGCAGCGGAAACAATAACCCCTTCCCGCCTTTCCCTCTTTTGCGCGTAGCGCTGCTTTCTTAGTGCCCCACCCTTGGAGGGAAGGCTGACGGGGGAGGGGGCTACCGCTGAAGCGGTTGTGCTGGGCAACTCGTTTGGGTAACTTTTTCCTTGGAGTCCTTCMAACACAAGAGGAGAACGGTCAGAGCTAAGGCTTCCGCAAGATAACTAGGGCTTCCAACACAAGAGAACGTAGGGCGGCTTCCACGAGAGAGCGTAGGGCACAAGGGAACGTAGGGCATTGAACGTAAGGCATTAGGTGGGCCTTGAATAATCGATTCGATGGCCCGGTATTCATTGATTCTCCCTCATTCAAGGCTACCCACCCTATGGATAGATTAAGGCCTCACAATGATGCCTGAGGAAACTTGTTCCCGCTACCTTGTCGGACTGGCCTATGAGCCTTCCAATGAGTGGTAGACAGAAACTTCAATAGGTAGACAGAGAGCCGGAAGCCTTAGGGCTTTAAGGCCCTGCCGGAACGATGTGAAACGCGTGATCTCGAGCAGGCGCTGCACTTCCTTCCCAAAGGCTTGCCTCTCTCTCCACGATAAACTACGATGCATAACTGCATAAATTCTCACTGGTTCTCCTGATAGTTAGTTGACGAATGAAACGAGTGCCGGCCCTCTCCATGTGCCGAAGTAGTGGGTCGCGTACCCACACCCACACCTAAAGGGAGTTTTTTCTTCCCAAACTATTTGGTCTTCTTTTTCTACCTTTGGTAGAAAAGGTAGATCGATTCTATTTACGTGAAGAGATTGAAGAAATTGACCAATAGGTAGAGTGATTGAAAGGTGCCACGCCATAACTGAGTCATGTACCGTTCGTTCTGCAACCCTGTAACCCGCCTAGCCCTTGCTTAGCATTTTCGAGACTTTGTACGTGAAGAGTATAGTGTCCGAATGGAGTTACTGCCCGAAGCTGATGCGGGAGCCGCACCTTGTAGCCTGAGATTCCATAACGAGTGAATGCAGAGAGCTGAATGGTGGGTATTGATTATTTCCTAGCAACACCTATCCTGCCCCTCAATCAGATTCTGGGCATATTCTACCGAGTAAATTTGCTTCATTCCTTCTTATTCGATTCCCAAGAGCTGATTCAGTAACTGCAGCAGGGGAGGAGGGGCATATTCCTTCCACTGATGCCGTCTTCTTCCTGATCCGATCAATAGCAGCTCCTTCTTCTCTCGCTAACAGGGCAAGGGCAAAAGAGGCAAAGCATCAGAGAACGGGAGCAAAAGCAAAGGGAAAGAGGAGGGAAAAAGAAGAAGCAGTGGAGCCAAAGCGGAGCAGCGTAGCGTTTTCCAATTGGAAACACGCTTTTCCTTCCCCAAAAAGCCAGTGAACGATCGACAGTATGGTGATTCCCTTCATCGGAATTCATTCAATGGGAAATCCTTTTTGCGTTTAGAGAATTTACTCTCCGTTGATTTGCTGCTTTTAAGCGAGGTAACCAGCTAGCTAGATGGGTGGGTGTGTTGCGGGGATGGGGTGGGCTAAAAGAGGTCTTTGGGTAGTTAGGCGGGTAGCAACCCATCACGTAGCTTCGTAAACTGAACCCTCCCTGTCTGCCATCACGTAGCTTCACGTAGCTAGCTTCGTATTTCAGCCAACCAACTACGGGGCCACCCAACCAAGCCATCACACCTAGGTAGGCGGGTAGCGTAGGCGTAGCTAACCCTTTAGCGTAACAGTGACTACTAGCTAACCTTCTAACCAACAAACGGAGGTAGGCGGAAACATTATCGCAGGATCGTCCGATTCTCTTCTCCCGCCTTGAAGGGAACCACAAAAGAAGGGAGGATTTGCGGGCTGGGTGAGGATTCGCCATTCCGCTCGCAAGGTTCCATTGTGCTCGCAAGAGGGTAGGCGCGTAGCGCTTCCACTGAAGGCAGCGCGTAGCATCGGTTAGAGGTAAATTCTAGCAATCGTTGTTGGCCCAGTACACTTCACTTGGAACTAGGCATAAAATAGCGAATTATCTGGACCTATTAGTCCATGGTTTACTACAGTCGTCGTAGTGAAATTACAGCAGTCGTTGGGAGCCTAGTACACCATCATGGGACTAGGCGAGGACCTATTTATTCGTCCATCATTGAGTCGTCGTTAAAGTGAGAGTATGGCTGAGAGTTCCATGGCCTAAACCGTACTGGACAGTTAGGCCAGAGAACACTGTACGAGCACCCACCATACGAGTGGTGCTCGAGTAGGAAATAATGGAACGAATGGCTTCATTAGCGCCTAGTGCGCCTTCATAGAGATTATCTGGATCTATTAGTCCAGAGAACAGTCGTCGTTAAAGGTAAATTACAGCATCGTTGGGCTTTAAAGGGGTGGGCGAACAGCCTTAAAGTGCGCCCGTTTAGCCCTTTAAGCCTAGGGCAGCTAAGATTAGACGCTGCAAACTAGTTCCGAACCTAGTACACCTTCATGCATGGGACTAGGCTAGGCATAGAGATTAATTTTATGGACCTTCTAATTGACCGCACCTCTAGATTCGAGCGCGTAGCAGGCATCTATCGCGGAGTTGGGACCCCTTAAAGGGGTCGCTAAGGCGACGCGCGCGTCTGGCTAGGCAGCGACCCCTGCCCTTCCCGACCGGCCGGAAAGGCAGAGAGTTCCGCAAAGTGGCCCGTTAAAGAAGGAAGGCCGGCCTTTCTCTGAAGGGGAAGGGACTCAAGAAGGTTTTCTTTCCTGGGCCATTAACTTCTTATGCCACCGATTCGGGAAGGGCGGGACGGCCACCGACCCCTTTAGGCCCAACTAGCCTGACAAAGTGGGAAAGGCACTATAGTGCTAGCGGAGCGCTGCCCTAGGCGTTTAGCCCACCCTGCCCCAAGCTTACCGAATGCCAGTTTACGACATGAAAAACGCTGTTTAGGCGCCCGAAGGGGCGTGGTAGATTCATCGACTCGGTGGATACCTTCGGGCCCTAAGGAACCTAGCCTCTAACGCAAGTTGAGCTTATGGCAGGCTTCTCTCGAGTCCCAGTCGGGTATCGAGGGTCAAAAAGGAACGGAAACTAGGCAACTAGTTCCTGCAGGTCGCTAAGCCAATCTTTGCTAAGCCCTCAATTCCCACATAACTTTGGACTCTATACACGAATATTGTTTTTGCTTTTTTAAAGAGACCTTCGTTCCCGGCTGGGAGAACTATTTCGGCACAGAATCCGAGACAGATAGCGTATGTGCTCCGTTCCTTCCGCAAAGCCCGAATTGGAGCTCTTTCAAGAAGGGCTTGTCGCACATACCGTAGATACCCGAGGTAAACTGCACCGCTAAGGGGGTGATAGTACATTGCCCTTTAGAATCATTAACGAAAACTAGCAATTTCAGCCTAAGGAAAGTAGTGGAGTTTGGTTTACTGAGCCGCATATGGGTTGTTAGACACGGCCCCATATGGGCTTCCTTTAGAATCGGTGAAGATCCGAAGCTAAGGGGAAGGAGATTGATTTTTGGGCGAGGAATATGGATCAAGCGATACCCCTCATAAGTGGTGACGACCGGGCAAGAAGCCCCGAATACGAATACCCGGCTTCAAAAGGGGGTTCGGGGGGAAAGGGGAGCACGTGATACGCCAGCGTTAATGGCTACGGATTATTCCGGAAGGAGTTTTAGTTCCTTCGAACCAACATTGGCCTACGCTTTAGCCCTCTCATTATCATGTCTTCGGACCTTAGACTATCAAGGCGCTATTGATTCCCCTGCGTAGGCTTTAGCACACGACGACGATAGGAGGAGTGGGCACTATAGTGGATTGAGCTAAAGCGCTCAATCCCTAGGATGTCCTTAGGGACAGCCTGCCCGAAGGGCACTCGAATAATTCCGAATTGGGAGAGGGCTCTAGCACTCGACCGGTTTCTTGCTGGGTGTAATGAGACATATCCGCTTCGAAGCTTCCCGTACGCGGAAGCGTTCCAGAAGTTAAGTTGAAATGGGTGTATAGATTACTGAAAGGAGAGGAAGTAAACCTCGTTCGTTCACATAGATCCGCAGGACACTTCTAGTGAGAGGCACCTGGAAACGGAAAAGTAAAACAGTAATGAGACCGCTAATTGTGCCTGAGGAAAGTCGTAACACCAGGCTGGTTGGCAGGGCAGCGCGTAGCGCTTAGCGTGTCGCCTTAGGGCTAAGGGGCGCGGAGCGCAAACTAGTATCGCGGGGCTCCGCCCCTGCGCCTAAAAGGCCTTTTGGGCAGCCACTTCTAAAGGGGCGCTGCACTAAAGTGCCCATTAGGGCCGTGTAATATCCCGCGAGTGGCTTCGCCAAGTATGACACTCACTTGTGGCTCAGGATGCAAGGGCTGCTCCGTCCCTCCCCTAAAGGACTGGGCTGCTCTGTCCCCGACAAATCTACTGGTTCGACGGATGACCGGCCATCAATGACTTGCTAGCGGCCTAGCTGCTGACCAAAAGGAAACCGGTAAATGGAGGAATTCCAGCCTTTCCCCTGTGAAGTGGTTTTGTCCGGGAGGAAAGAGACACGTACACATATGATCCCCATCCATCTTTGAGCGAGCAAGCATCCTTGACAGGAGAAGTGGACACTAAACCCGAATCACTCGGTCTAATCACTCTACCAGCTAGAAACAGAAGCAGGAGCAGTAGCCAGACCAAGAAGATAGGAATCCCGCTTCCCTCCCATCGTAGATTCCAGTTGAAGCTGGCCCGACGTTTGCTTGATCGGCAGAGACTAGGACAAAGCGCCCTTCATGAATCCTTGCAAATCGAGATTTCTTGACACGCACCTTTCCCTTCCTTGACTCTTAGGGGTGAAAGCTCTAGTTACAGCGTTTCACTAGCGTTTCTTTCATTAATGAGAGGTGTATCCCTCGCGTCCTGGTTACGGGGGCAGGAGAAAAAAGGGCGCGAGATAGGCACTCATGTCATATCTAGGCGAATCGATAGGCCTTCGCAACGCTCCCCGGAGATAAGATCCGGAGTGGCCCACGTGCATAGCGCCTGAAGGAAGGGCGTAGCCACATAGCCGGGCGCTACGCGCGTGGAGGAAGAAGCAAGCGCTAGCGCTTTAGAGGCCGGGTCGCCTTCCGCCCCATCGTTTGGGGTTTGGTTGGGCG
>Contig30+19596
ACTAGCGTTTCTTTCATTAATGAGAGGTGTATCCCTCGCGTCCTGGTTACGGGGGCAGGAGAAAAAAGGGCGCGAGATAGGCACTCATGTCATATCTAGGCGAATCGATAGGCCTTCGCAACGCTCCCCGGAGATAAGATCCGGAGTGGCCCACGTGCATAGCGCCTGAAGGAAGGGCGTAGCCACATAGCCGGGCGCTACGCGCGTGGAGGAAGAAGCAAGCGCTAGCGCTTTAGAGGCCGGGTCGCCTTCCGCCCCATCGTTTGGGGTTTGGTTGGGCGACCCGGCCT
>Contig31+29596
AGATAAGATCCGGAGTGGCCCACGTGCATAGCGCCTGAAGGAAGGGCGTAGCCACATAGCCGGGCGCTACGCGCGTGGAGGAAGAAGCAAGCGCTAGCGCTTTAGAGGCCGGGTCGCCTTCCGCCCCATCGTTTGGGGTTTGGTTGGGCGCTCTATCGACCCCATCGAAGAACTTTCATCGCCACGTAGCGCCCAACTTTGCCCTGCCTTGGAAGTGTGGCAGTTTGTGCCTTTTGGAGGTGGTGGTGGGTCGCATTAGCGACTACTATTTACTGGATTTCTGGTGTTTGAAGCGCTACGCGCTGTAGCGGAAGAGAGGTTTGCGGGCCACGTAGCGCGTAAAGGTCGGCCAACGGAAGTCAGAAACTTGGTTGGGCGCTAGGACGATGGAAGGTCCGCTCGCTCTGGTAGCTCGCTTTGGAAGCTCTTCGGGCGGACAGCGGAAGCTCTTCGGGCGGGGCGGACAATGGAACCGGGCGGACTTCGGGGCTTCGGGCCAATGGACAGAATCGTCCGGATGCGGAAAGTCCGCACCTCTCCCCCTTGAAGGGCACGAGTGCCCTTCCGCGAACACCCCTTGAATATGGGAGACTTAACAGCCCTTCAAGTGCGCCCGGGGAGCGGGGAAATGTGCCCCTTTTGAGAAGGGAATTGCGCAGCTTCTGATAGGATGGAAACTTGTGAGATGGGCTTCCTAAGCCAACGACCAATAGTACGGGAGTTGGCTACGCCCCTTCTTGAAGTGCCTCGTATGCCTTCTCGGAGGCATGCATGGGAGTAAGTGGCTCACAAGTACTATATGAGAATGGGAGCTTCTAGAGAGAAGCATTCTGAGGAAACGAAGCATTCTGGGTGGTCTTATTGAGACCGATCGRWGGGAAAAGAAAACGACCGATCGAAGGCCCTGCGTGTCACACGGGCGCTATGTGCCAATTATGATAGTACAGAGCCCATCTCCCTATCGGTCCCGTATCCTATCGGTGGTCCTATGGGAATAGTCAAACCCGATACTTATACGCCGGTTGTTCAGATGGGCAGGCGAATCAGATTGTCTATTATTCTGAATGAAGAAATATCTATCACTCACGAGTCGGTTCCCCCAAGAATCTAGGCCGGATAATCGTAATGAGAAGGAAAGGCTTCCTAGGCTTCAGAAAGAAAGGCTTCCCTTCCCTGGAAGGGAAAGGCATTTTCCCTTCCTTGAGAAAGAAAAGCTTCCCTTCCTTAAGCTGTTCCGCCGCTTCCATTCTTGGAAGGGAAAGGCATTTTCCCTTAAGTCCCAGGTTCCTAGCTTCCCATCCTTTCCGGGAAACAGAGAAAGAACTTCTTCTTGCCTCCCAAGGAAAGAGAGAAAGGCTTCTTGGCAAAGTGAGCTGACTGGGTAAGAAGTGAGCTGAGCGGGTGCTAGGCGATGAGGCGATGCTGAGAGGCAATGAGGCGATGAGGGAGGCGAAACAAAGAAACTAAATTCCTTCCCTTTCCACTTCCCTCTCATCTAGCCCGCCCGAAGACTCGGGCCCGCCCCAACCTTTCTGTTTCACTTCCACTTAGCCCTGAGACCACTTTGTCTCCCCAATCTCTTCCCACTTTGTCTCACCAAAAGAAAGGCATTTCCCTTCCTCGAGGGAACTTCCTGGTTGGGATGTACAAATTTGTCGAAACAAGATGTTCAAATGATATCAAAGCCCGCAGCTGTTTCATCGGACATTTCTCTTATTGGATGAAAGGTTCCGCACCCAAGACGAAGCGGGATTGAACGTTATTTTTCAATTCCGGCAACAGATCTCACGGGGTCTCATACCCTTCGACCAGTGAAGCGCTCTCACGGGGTGTTTGTCAATCACAGATTCTCGATCCACACGATGAAACGCTCTCATGGGTTTGTCCATACCCTTCAGAGACAGATGAAATAGGACGGGGCGGCTTCCTTGGCAGAGAGGGAGGGGMGGGTGGCCTAACCCTAAGTCGCCTTAGCGACCCCTGCCCTCCCTTCCCCTTGGTAAGCCTCTTTAGTTGATGGGTATGAAGGGATTGAAAAATTAACGTGTATAGCAGCGTTAACTCAGAATCAGTTGGCTACCCAATATCAGATGTACGTGCTGGGCAGCTGCCCCCAATGCAAGCCCGGGCATGAAGGTGGGAGTAGCTCCGCCCCCTTAGTTCAACCCTTTCCTGCTCCCCAACTATACAAGTGAATTGGTACAATGAGTATATAGATGCGTAGATATGATCTGTTAGTTTTACGCCCTTCCTCTACGCGGTAGCCCGCTAACCCATAGGCGCCAAGGGTAGAAGAAAGGGCGAGCAAGCCCTTCCACCCCGCCTCATCAGCTTGCTGACAACATAGGTTTGGAGAATAATAAGGGAGGGCAGGGGTCGCTAAGGCGACTTAGGGTTAGGCCACCCGCCCCTCCCTTTCATGCAGCTCTCACTTAGCCTGTGCCGCCCCGCAACCACAGTAAGGCAGCATTCGATCATGTCATTCAAGGCGTTGGGAGTAACGAACCCATTAACGGCAGGCAGTGCCAAAGCACTCCCCGCCCCTTACCCCAGTAAGTGTTTGATCCACCACCATTTATGGGGAGTGGTGCGAACTCGGCTTACCTGGTGGGCTAGCCTACTTCTCATGAGGCGGGAAGCGCCCCTTCAGAAGTGGGGGAGCGGCAATGGTCCTACGCAGATCATGGCTCCACACTCGAACAACCCGGAGATCCGAGAAATAATTTCCTCCCTGGGTCCGTAGGACACCCCCCCGACCAACGGGAGGGGGAGGGGCGATAGCTTATCGATCCGATCCACTCGAAGCATCTTCTGGAACATAAATCGTCCCATATACATGATTCTCCAATGATTCATTGGGCACCACCACGGCCTACGTACTCGATACGCTCGAGTAATAATAAAGGATACCACCACCGCTACCGCCACCTCTCCACCACTTCAGAGAAATGGCGAGGTCAGTCGTTCTCCACCACCACCGCTACTACCACCACCATGGCCTACGAGGTGGATACCACCACCATAGGAGGTAATCATAATAATCAGTCGCTACCACCACCTACTACCCTTCTTCCCCAAATCCTCCTCTTCGCTTTGCTTCCCTTTCTCTCTTTCCGGAAACTTTAAGGTCGGGAAAGGTGCCTTCCAGCCAGCCACGTAAGATTCCCTAGTTGACTCAGATGCATGTGTTAAAGTTTCCCACTAGCTGTACATGATACTGACGCGCTTATGTTTGCTTGCTTTCTCTCCGCGTACACACGCTCTACGGTGAATACGGAGCGCGCTTGCCACAAAAAGAATTTCGCGTTGCATGCTTTGCACGCACAGCAGTTACTGAGGGAATATGGGCAACAGCCGCCTGGCAGTGCAGCTAGCTTCGCACGTTTCTCCGGCTAAGTGCTGGCTTACTGGAATGAAATCTGGCTACTGGCTAGAGAACGAACTCGGCTAGGCAAGAGAACGGGCTCAGCTAGGCAACAGAAAGGGGCTAGAAAAACGGAATCTATGCATTTCGCAGATGCATAAAGAGGGGAGAAGGCTAGCTAGGGAAAGAGAACGGGCTCAGCCAAGGAAGAGAACGATACGCTGGAAGGGAAAGGGCTGGCTAGGAAAGAGGAATGGTCGATGCCGACTTCTTGGATCGTCGGCATCAAGGATTGATCCGGCTTCTAATTGACCAATCAGGGGCGTGACAGCGGAATACGAGGAAAACACTATCGAAGCCATTTAGCCAATAGTCACGTAAGGTGCCTCCACTGGTTGACACCCAATCCAACCTAACAGTAAGCAATCAGCCAGAAGCACCCAAAACAGTCTTTAGTGAAGGAGTTAAGAACTTGAACTACGTGCTGCAGAAGTGTTCGGAAAAGGTGAGGCCAATAGTGATGCAG
>Contig32+22337
GTGAGGTTTCAGGTTTCAGAAGGTGTACGAAAGCAGCAGGGTGGGCCCTGGACAAGCAACCGGAACTCGTATTTCTCGTTTCGAATCAAGTGTTTCAACAGAAGTATATCATCAAAGCGTTTCTTTGGGACGCGCTGCCCACAGAAGGGGGGGCGAGGAAAGATATTTTTCCCACCACCACAAGTTCCCCTGCCAGTAACCGTTCACGAGTGAACCGGTAACCGAGAATGAGTTCCCCTAAAGCAATGGGAGGCTTCGACACCTCAATCGAAGGGGGATATAACATAAAGCGAAGGATCCGGGCACAGGAACTGAACCTTGCCCCTAACAATCACAGGCAGCGAGGAGCGCTTATGGCAAGGGAACCGCTCCAAGATAGAATTGAAGTCACATACTCAAACACCTTAAACAGCAGAAAGGAGCAATAAGGAAAGGTTTGAGGGACCCCTCAAAGGGGGGGCGAGCTTGCGAGCCCCCCTTTAAGGGGTCGCAGGGAAACGCTAACGCGTTTACCATAGGGGTGCTACGCACCCCCTAGCCCTAAGGCGACCCCTTTAAGGGGTCCCCATCTGTCCCTAATTCCCTCTCCGTCATTCAAGTGAAAGTCTCCTTCCTGTCCGTTATGTCCGCTTAAGGGAAGCTAGATTCTAGGCAAGCTTTAGTCATCAAGCAGAGTAAGCAGCTAAGGATTCAGTCCATCCAAGGTCACGGAGGGAATAGTAGGTATCTAAGTCCGTTGTCTCTAAGTCCTAGTGAGCAAGCTCTGTCTGTCTCTAAGGGCGGGGAAGGTTTAGCTGGTGACGTTGCCTTTCATTCCGGCGGGATCGAGTACCGGGTTGCTAAGGATGGTTTCTGCTCAGGCAGGTCAGAAAGTCTCTGTCCTCTTGCTAATCCTAAGTGCTATTACCGAAGATTCTATTCTCCTTTCCCTTGCCCTATCCCCCCTTTGTTTGAGTTGGCGAAGGAGACTGGGGTATAAAGATACATCTGTTACCGCTCGTTCTTCGATTGAGAGGATAGCCACCCTGCGAGGGCTCTATAGTGATCGAGGAACGGTTTCAGTGGAGAGAGTATCCGTTTACCTGTTTTGATTGATGCCTCCTGGCGCTACTCCTAGGCTTTGTTCCATAGTAGGGAAGAGTAGGGTTTCATCTCTTTCAGTAGTCGAGGTGGAGCTAGGGGCAAGGACGGGGAAGGTTTATCTGATTTGCTTTACAGGAAGTAAAAAGGAAGCTCTGTCTGGAGGCAAGGGAGGGGTACGCTGACTGGGCAAATAGGCCTTTTAGGCGCCCACCCTAGGCGTTTAGCCCACCCTGCCCCCTTTCCCTGTTATTGGTGCCATAGGTACTGGGACAACACACCAACTCGAGGGAGGTGCGCGACCTAACATTCTCAACCCATATGCGACAGGGTAGCGAAAAGCCTAGATTGTTACTGATATTGAGCCTGCTAAGCCACATATGGAGGGGCCTAGCCTATCGAGGGCTGTTTTCAGATCACAGTAATGCCTGCGCCAAAGCCGGGATGTGGTGGAGGCACGTGAACACCATTGACTAGGATAGTTTCTGTATCTGCTACGATTCCAAAACCGCTTTGATTCGTTGGACCTTGGATTCTAGCAAACTCTTTCTGCTCTCTACTATGACTCGATGAGTCGAAGAGAGGGGCCTATCATAAATCTTTAGTATCATAGATTCGGCGAATAATATCTTGGGAAACCAAAGATACATTATCCGCGAGATACGTAGCCTCAACGGGCGTGATTTGGTGGGGTTCGGCGGGCTTCTTCACGCTTGATCCAGGTACTCTACTGATTCTCCAAGGGCCTGCGACCGAGTAATTTCTTCACTTGAGTCGGAAGAATAACATCGACGACTATCTGCTACAGAAAACCCAAAACTTTCGTGAAATCGACGGTGATAAGAGCCTAGAGGCTCGTCCGCCCCGAAACCGAATAAGCACGCATCGTGCTCTGGATAGTAGAAAAGACCCAATCTTTGGCGATGGTGGGAGCAGAGAGACTCGGCCATCTTTTGCCTTAAGCGCGATGTGCTCCGATTGTATAAGACGGAATGAATAGTGTATTCCTCGTTCCAAGCTAGGTAGGAGTAGTTTCACCACTCGGCCTAGTCTCTTGCTGAAACTGATGGGTAGCTCAGATCGTAGCGGATATGCGCATCAGAGACACAAAGCGACCCACGAAGCAATGCGCTAAGTTCATTCGAATTGTTGGTGGCTGACATTGTCTCTCTGCTTCTTTCTTCGTTTCATCGGATTTTCATGACGTTTGTATTGTCCCGTTAAGGGAGAGGGCCTATTCTTCCTCTCTGTGGGAATGGAAAGGGGAGCCTATGAGGAGCGCCGAGCCTTTGCCATCGAAAGGTTGGCTAAGGGAAGGTGGCTAAATGAAGCCGGCCTCAATAGGGGACTTCTCATTCGTTATCCTCGAACGAACAAAGAAAAGGAACATGGCTCCCAACAAGATGGTATCCATCAACTGCCACACCCTGTCCGGTTGGCTTGAAGAACAACCCTTCGGGGCACTATAGTGGCACTGAAAACACGGAAGGCTTCCCGATGAGGGGCGCCGACCCCTTTAAAGGGGTAGGGAGGGCGGCCTAGTTTCGTTGAACGAGGGTCGCAGGGAAACGCGTTAGCGTTTCCCGCTTAGGGTCGCTAAGGCGACCCCCTAGCCCTAAGGCGAACCTCTTTTTCATTTCTCGAAATACGAATAGGATTGAAGAGGCCATCGTTGAGGCAAACGAGGCAGTAGCTTCTGTTAAAGCAAATCCTGGAATGGCGTAACCAAATGATTGTTTAGCCGAGGAAGGATTTCGTGCCACAAAAGTGATCGAAGAACTAGAGACGTGTCCAATACCTACTGCAGCTCCCGCTAAAGCCATGGTAGCTGCTCCTGCTCCAATCGGTTTTGCACCTTCTGGCGTAACGAATTTGAAGGGGGGAGGGGAGTTGGTCGAAACCATGAACATGCCCCGGCTAATCTCTAGGCTGGCGGCTTCCGCTTCGCGGAAGGACTGGCCTAGCGCCCACGACGAACAATCAGTGGAGGTTTTTTCCTAGGGAGGAACCACCGGTCCTATGTACTGGTAGGAAACTCTCTTCCTTCTACCCCCTACGGGAATCGAACCCGTGTCTTCGACATGAAAAGACGATGTCCTAACCTCTAGACGAAAGGGACGACTTAGCGGAAGAACGAACCAAATTCTATTTACTTGATTCCACGCGACGACGCGCCCCGCAAGCAGTGCCTCAATAGGACGAACATTTTTTTTTGGAAGGTTTGCCGGCGCAGCGTCATGGGCTTAAAGGCTTGGAAGCCTTCCTGCTATACCTTTTTGGGAAACCTTTTCTTTTCCTACACGCTCGGTGTGGGAACTAGTTTACGGGTTGATGAAATTTCATCTAGGACAGGCGGATCTACAGCTAGCTCATAACCTCAGGCTCTTTCCTGTAGCGAAGCTACTAACCGTCTATCTACTACCCGTTCTGTCCCAGTACTTTTCCGGAGAGCTAACAGATAACAAGCCATACAGATACAGAGGGGAAGCCGTACAAATGGATCCGCCCTAAGGGTAGAGAATCACATAGTTTGGGAACTAACGGTCGATGTGGCAGTAGAAAAAGCTGTTAACTGAATCCGGGTTTAGCCTTCCGTACCGGTACCCTCGTTTAGGGCGTTAGGAGATAGACAGTAAAGAGAATAGAATACGTTAGGATCTTATCTGCCACATCGACCATACCCTCGATAGCTGCCCGTCTGCGAGGTTATGTAAGGCTCGTTCTCTCATTCCCCTTAGCTGGGCCTGTACAGGCCCGTATCTGAGTAGCCACCTGGAGTGGTATTAGGGTGGAGCTCAGCCAGCAGATAAATTACCCAAGTGGCAGTATAGGAAGGGAGTGGCAGATCACATGTTCAACTACTTCCTTATGGCCTTATGTGCCGATGAGATCCCCTTAATGCCGGAGCTAGCTGTCGATACAGGATTAGATGGAGTGGTCAAGTCTGGGAAGGGACAAGGACATACTCATGCGATCTGCCACCAATAGAAAATACCCATGCGATAAGGGATGGGGGAGTTCACAGCCTGTCAGTGTCCTAACCGTCAATATACTTCCCCGTTGACAGGGTATTAGTCTCCTAAACCGTTGGATGAGCTAGCGGAGGGGAGGAAAGGAACGGGATGAAGGTATTGCAGGGTAAGGGCCCTTAGCTCCTTTGGCCCTCGCCTATTTCTGGATCATTAAGAGGCAGGTTTTCTTAGCCCCAGGCACGAGAAATTCTTCACCTTTCCCGGTAAAGAAGGCCAAAGTCCTCCTTCTTTGACTCTGAGTTCTATTTACTCAATTCCCCGATTGATCGGAAACGGACAGACGGAAGGTAAAGAATCTGTCTTCACGGAACCAACCGGGTAAAAGAAACCCAGAGTTTTTGCTAGCGGCTCCCGATCTTGGCTCATAAGTTCCTAGCCTATCCCCCACTTCCCATTGTGCTGTTGATTCCACCTCTGAATCTGCCTCAGATTTCTAAATCTTTGGCACTATAGTTCGCTATGGACTACACTTCCTAGCAGGAAGAGTTAGCAAAGGTACAGACAGCCCGATCTAGCCAGTGAGCAGAAGCACTAATCACAAGAATAGCTTGTGAGTGAAGCTCTTCAGTGATGTCCCTCTCAAGACTCTGTGCTTGCCACCTTTTCACCACGGTTGGCTGACGTAGGCTTTCCAGTCTTCTCCTCTAACGCTCTGGCTCCTTACAATCCTCTTTAGAAAGAGAAAGGTCAGGCGAATCCATTAAAGAGCAATCGGTCAATCGGGCGGTTCGAGTAGTCCCTGAGAAGGGAAACGGGCAGGGTGGGCGTGAGCCCTTTAAGCCTAGGCGTGGGTCGCTAAAGCGAGCCACCGCTGAAGTTCCATCATCATTGTCTCGGCCCTGTGGAACGGGATCGAGCTGGAGAAGCTGCTGCTGGTTTCGGTGATGGAGCCAGTAAAGTGAAGACCGATGGCAGTCGGGTTTTTGCCATCTTTCTTATCACTTGACATCCTTTTCATCTGATGCGTTCCTATCCATTGAAGAAGAGGAAGAGACCCAAATCAGGAGATTCTTCCCACCCTCCTTCTGTTGTCTCTCAGACACCAGTTCTGTAATCAGAGAAAAGCATAGGAAAGGCAGGGACGCTGAAGCATAGGCAAAGAAGCTCAGTCGGATTGATCGACCGAGACTGGCGAGAGAAGACTTCTTACTCCCAAAGAGGGAGGATTCGTACGGTTTTACCTCCAAGAATCGGTACATTGGGCTTCGTCCTTAGTAAGGCCGCGTACCTTAAAAAGTCTTACGTTGCAATCTGGAATCCGGAAGCCTAACGGAGTGGGAGGGCATTTCTTACTTACAGGAGTGAGGCACTGAAGTCCCTTTTTTAACTTGGCCTTTCTTCACTTCGTACAAAGTGTGGGGCGAGGCAACAACAACACATTAAAGGGTTAATGTCAGTTTTGGCACCAAAAGAAAGAAATTCTTAAGGAAGCGGGAAGGAGTAAACGTAGAAAGATGGGGAGTTCCGCACCAGCAGCCGCCATTACTGCCCTAACCACTTTAATACGTTCCGTTTTAATGGAGGGTGGGCCTGTAGGTTTGAGTTCGAGCATTTAGTTGCCGAAGACAGTGGGCTTTAAAGGGGTCGCTAAGGCGACGGCGCGCGTCTAGCGCGCGACCCCTTTAAAGCCCTTCAGCCTTTCATCCATGATACGTTCGAAGGGTCAAGCAGAGCCTAAGTGGGAAGCGCGCCTTCGTCCACGCTAAGCAGGACGCCCTTCACAGCCTCTCATCCATGATACGTTCGAAAGGTCAGGCTTAGAACTCACTGTCAGAAAACGAAAGTCCAAAGGCTCTCTTTCTCAAGGAACTGACCGTAATCAATACGCGCGAGCGATGCAGACGCAGCAGCGTGCGAGCAAGCACAGCCGAATCTCAGGGGAGGTAACAAAATCGCACGCGGTTCAGAGGCATTGTCATTCCTTAGCTGGGACGCTTGACTTTCGAACCTTCMAGTGGAGTACGATGTTAGCGTCGCTTCCCACCTACTAAGCTCCCTAAGAGTCCTTTGGCCACTTTTAGGGGGAAAGGTTCATTCAAACAAAGGCTGTCATTCCGTCTAAGCTCCCTACAAAGTCCATCAAGGCAAGGGCTTACCTTGAAGGGGCAAAGTGAAACCTAGTTTACCTATAAGCTGCCTACAGAGTTCATGGCTTCCTTAAATGTCTGTTCCCTCGACTGGTCCCTTCACTTGCCCATTCAGGACCAAGACAGATGACCAAGGGAACTAAACCAATAAGGTATCAATTCCCCTTCAAAAGGGGCGATGTGAGCGATGCTTATTGCACATTCGCAACGTGCTGCTTCCGCCTTGCACACTTCCCCACATACACACTACCTAGCTATACATATCCCTTAACAGGCAAGCACTGCGCCCTCCCCCGCCTATAGAAAGCTCGCTCCCCTTAGGCAGGTTGGCAGCCCCACATGCCTTCCCCTGCTGCACCTTGGCACCTTTAACTCGTCGTCGTGTATGGTAACCCATTCTATTCCCTTCACTGATTGTGAACCTAAATGGGCCTAATTCCAGTCCTTCCAACGGACAAAGAGGGAAAGCCTAAGTTGGGAAGCCGCGGCCCAACCTAATTGGTTTTCAACTTCCGTTGGGCGGAAGAGACCTTCCATCCGTTGGTGCCCTAAGACATGGGCCCGGCCTCTACCTCACTCGGGCGCAAGTGGCCGAGCGAAGCGAGGCCAACAGAGTTTGATTCTTTTCTGAAATTTCCAGTGACCACGCTTCTTCGATTTCTTCTCCTGTTCTACGGATATACCAAGGAAGAGCAGGTGCGAGCTGAAAATAATTAATCCGACCATTAAACCTGGACGAGCACTTTATTAAAGCCTATTCGAGAAAGTTGCGCTCGATGCTCTCGCTTAGAAACAACGCTGCTTCTTGGCTAACATAGAGGAAGCAGGGCACGCCTAACGGAGCCCACAGAGGGAGCCAGAAGGAGCCAGCAGGAATAATTCTTTCTCCCGATTACCCTTTTTGCAGCCATCCGTCAATACTGAAAGAATGCGCGTCACCCCGCAGCAATATTGGGGGAATGCAGGCCTGCCACCCTTCAATGCGGGACAGCTTGCCAATAGGCTTTATCTCCTATTCGGCATCTATTGAATCGGCCAAATCTGCTTCACCAAGAGGCTAAATCAGCACTACTGTGCTGAATCGGATTCATTGGCTTGTAGCGCTTTATCCAAGAAACCGCGCTACACCCCATTGTGCCCTTAGGTAGAAAAATAGGGAAGGACAGTAGTAAGGCAACAAAAGGTCTCAGGGTCACGTATAGATGCCAAACGATTCAGAAGTAACCTTGAGGCGGCATCGACGACCCATCCGCCCTCACTATCGACAAGCCGGGCCTGAGAGGCAAACACCAAACTTTCGCCTTCGCTAGAACAAAACGGGCCAGGAGAGATGTGCCGGAGCTACAATAAGTATGAGGCGGGTCCACCTTCTGAATTCAGGTTCGAGAGCATAGCTGCTGGTCGGTGTGTCAGGTTCAAGGGTTAGTTCAATCACCAATTCTGAATTTTCGTACTGAATCAGGCCCCCTAGCAACTGATAGTGGCAATGGTGCCAGCCCTAGCAGCCCCGGGCAGTCGAGCTTAGCTAGCGATCGAACCCTTCTTTAGGCACTATTTCGCTACCTGCCGCTCGTTCCCAGTGCGTTTTCTGCGCTCAGCGCCGCGCTAACCCAGCCGATAGGACTTTTTCCGCCAAATCGAATGGCATCATGACCCTAGCGGCTCGGATGGCATGACCCAGTCAACTTGGACAACATGGCCCAACTAACTCGGATGGCATGACCTAGTCAGCTCGGATGGCAGTGTGACTTAGTAATCAACACTGACTTAGTCAGTAGAACCGGGCACTCTCAGCCATCAGCAAGCCGGAGGCAAGCTGTAGGTTGAGCGGTCCGCTACCGCCAAAAGTGTTTTGGTGATAACGTAAGATTCGGCGATAATTGCACTTATGGGAGTATCGCCAAAAGGACCCCCTTTAGTGGGGCCTGTCCATTGACTGGAATTTCCTTCTTTCTGGAGCATGACTCCTATGCGAGCCAACCACTTGTTCATTCCGGGGTATTACGACACGATAGATGGAGTAGTTGAATCAGAAAATGGACGCAGAGGCCATCTTTCTGTAGCAAAAATCAACGATAGGGCACCTGCGCGTGGTACCACGGGGAGGGTGGTTGTTCGCTCTCGAAAGGAGGGAGTGCTGTACACGGGGAAGCAAGCGCTACGCGAACGGCATCATCATCCCGCTACGCGCTTTGAAGAATCAATCCCACCTGCGAGGGCCAATGATGAATGCAGGAGCGCTACTTAGCCCACAAGCAAAGATTAAAGGCCAGCGATGCATGTCAATCTCCGTATTAATTATGGCATATCCGTGGCGTACAAGGTGGTGGGTAGGGAGTTGGCAGCTAGCGCTTCCCGCAGCCCACACCATGCAGAGTGACATGTTTTAAGGGATGGTGGGCTTTGAAACCTTAGCACGGGTTCCGTGGAACCCTGAGTCCATGGCGTTTTCGGGGCTCTTAATGTCAAACAAGCATACCCTTTAAGGGCTTCAATCAAAGTCAAAATTGGTGGTTCATTGGTTATAGAGTGTGTTTTGGGTGGCAGGAGAGAATTTGGTTTGACCCTTTAGCCCACCCAATGCGGATTCTTTTCACTTGAATATTCCAGCCCCTCCCACCACCACTACACCGGTAGCGTAATATTGTTGCGTCCTGGATCCTGTTCTTCAGGGCAGGACATTTGTCAGTGGGGTGCGTGACAATCACAGCGGGCATGGATGGCGGGTCGAACCACTTGGGATAGGGGGGGCTCCAGTGGTTTAACAGGCCCCCACCCCTTCAAAGGTCTCCCTCCTTTTCGCTGGCCCTACTAACACAGCCCCACCACCAAAAACAGCGCCCAACCGGGCAAGGAGCTAATTTGATTCGTTAACCCGCATCGCGGTGGCGTAGAGAGCCCCTAGCCGGATGATTATCCGATCTAGGTTCTAAAGCCCTTATTGAATCATGCATTCTCCTGGGCGGAGGATCGCTAGGAAAACTGCTTAGATTGTATCACGCCCGCTGTGAGGGGTGTAACACAGAGCACATTCATCATTGCTCAAGTTGTTAAGGAAGCCACTCTACCTGGGGGTTTTCTCGAGTAAAACGCGGGCGGGACATTCTTAATTACAGTGTCCTTCTCTTCGGGCACTTCAATTAAAGAAAACGCGTCAGCGTTTGAATGCCCATCATCATTGGCACGGGAAGGGCTACGTAGATGTTTATGCCACTCGTTGCTGCCAATTCTCGAAGCTCAAAGGCATCCCCTAGCCGCTTCGCGGAGCGAAGCTAGCTTCGCGGATGGGACAAGGCTAAAAGCCCCACCCCATACCTTTTAGGGAAAGCGCTTCCCCCCAACTATACTACCCCCTACCCCACTGGTAGGTCGAACAGGGGACTAACACGCCTAAATCGAAGCCGGCCCAAGCAGAAGAAAGTTTTTTGGAATCGACTACTGATTGGGTAGGGGGAAAAGAAAGGCAGAGCTGGGCCGGGGAAGCGACGCTAGCTGCTGGGCTGGGCTTGGCCTTTGAATCAAAGCAGTGAGGGTTGGCGAGAGCAGAAGCCGATATCGAGGGCAAACCACCCGACTCAATCTGTCCATCTCCTCAAAGGTCACTTTTCGCCCTATGGTGGCATAAAATATGGTCAAAATCTGGTGTCTCCCTCCCAAAAGGCACTGCCGCAGCAGTAGAACCAAAAGGCACTACTGCCGTAAGAACCAGAAGGCACTACTGCCGCAGCAGAACCGAAAGGCACTGCCGCAGCAGTAGAACCAGGAGGGCACTGCGCAGATTTCTTCGAATAAGAACCGAAAGGCACTACCTACGCAGAACCAGAAGGCACTGCCGCGGTAGAACCAAAAGGGCACTGCCGCAGCACGTAGGAATTGGTTCAAGTGCCTAAGAAACGGAATGGTAAATTCTTCGGGGATTGCCTAAGAACGGAAGTGTAGTAAGGTGGGGGTAGCGGGAAGAATCAGAGAATTACCTATGGAGGGAAGGGGCTAGCAAAGAAGGGAAGGGCGGTATCAGTGCACCCCTACCCCTATCCCGCGTGGGGGCTGCGCCCTAGCGACCACTTCATCCCCTTGGGCAAGTGAGGGGGCAACTCCTCCTTCAGAAGAAAAATTCTTAAAGCCCTCTTCTTGGAGTTTTTTTTCCCTTGCCCTACCGCTAAGGAAAGGTAGCTCCGCGCGCAGCGGGAGTGGTTATAGTGAGTGCTACGCGCTAACTCTTTACAGAGAGCGTTCACAGGGCCGGGAAAAGTACCCACGAATAAACTTAGATCCTTAGCCCCCTAACCTCAATTAGCGGGAACCCCCGCTGATCTCGCTGAGGGACCCCTTAAAGGTATATCGCCTTAAAGGGGCGACCGCGCTAGCCTCAGGGCGACACTTCAGTGGTGCTACGCACCACTGAAGTTCGCGGGGCGGAGCGTTTCCCTGCGACCCTGCGCCTTTCATCATCTCCTTCCAATGGGAAGGGAGAACTAACTTCGGAACTAGTTTGCGGGATAAGGAAACTGCTGGTGTTTCCCTAGTTGGCTTGTAACGAGGGCGAACAGGATATTCTCCGCCTTCATCAAGCAGATCGAACACTGCTTCGGGTGAACGGCGGTATGAAACTGGATGGGATCCTGTCCGTGGTCTGGATCATTTCCTATCGATTATCCGGCTAGTCCGTGGCTACTTCTGCATGGAGGAGCTACCCGATGAGTGCTCCCCTTCGATAACCGGCCATTCTTTGGCCAATTTGTGCATCTTCCGCAATATCTAGGTGCGGCGTCGTGTTTCCGCACTGGGTAGCATGGGGTAATCAATTCAGTAGCCCTAGCACCCGTCCCAGCTTCAGTTTTAATGCCCTCAGCAGCGGTCCCAGTTCCATTAGTTCCAGTCCCATTAGCAGCAATCCCAGTTCCTTCAGTAGCCGTTGTTGTTCCAGTAGCACCGGAAGCAGTAGCTCCGTCAGTTGCAGCAGTTGAAGGAGCGGTTCCAGTGCCAACAGCAGCAGTCCCAGCCCTACGTTCCAGCAGCAGTTGAAGGGGAATCAGTTGAGTCAGCCCCAGCAGTTCCGGTCTCACCAGCAGCAGGAGCAGTAGCAATAGTTTCAGTTGTCCCAGTGCCACCAACAGCAGTAGTCTCATCATAAAATTCACGCAGAAGGGCCCGGTAGCAAGAATCGACGGTAGGGGGGCTGTACGTGGGGGACATTGAATACGGGGTAAAAAACGATTCTACTTAGGTGTTGCCTGCTTAGGCCTCCGCTGCGAAGCTCTAACCCGAACCATCAAGGAAGCGGAACGGGAAAGGACTGGAATTAGGCCGGTTCGCTAGAGGCTTAAAGGGCTCGCGCGACCCACTATAGTGCAGCGCTCCGCGCTTAGCGCCTTTCTGTTGATCGAAACTCCGGTGCAGTGATGGGACAGACATTACGCTACGCTCCTAAGGGCACTTAGACTGGCAACAGTTGATTCCTTAGGCCCAAGCTAACACTCACCCGACAAAGCGGCCAGTAACCGGCCTAGCCTCAAAGAAAGAAGAAGGCTTTTTCGAAGCTCGCACGTCTCGGGGGAATGGAATAGTGAATGAGGAGGGCGCCCGATGAACCTAGCGAGTCTATCGTGTGCCTTCCTCATCATCCCTATCGTTACGTCACCTCACCCGTCAGCCGCCTTCCATATTTTCTGAAACATCTTATTATCCTCTTCCTCTCTCCTTGGAGTGTGGCTTCGTAGCCAAGATCGACAGAGAGGAAGAATTCTTCTCCAGAGGGTCCCCTAAGGGACAGTGAACGACCGATGAGGGGGAAGGACGACAAGGCTGATCGGTGTTATGTTGTACCGATTGACAGTAGCATTAACACCCTTCGCATATTCCGGTATCTGCCTATGGATCTATTGATGAGGTAGTAATCGGATTAAACGGGTAAAGTGTTGGTGTCAGTAAAGCCTAATCCAATACCCGCCCTTAACAAGTACCAGATCCTTCAGCATTGTGTTTGTTGTATGTTCCGCCCTCCCCTAGTAGAGCCAAGCAGGTACCACCGTGCAAGTGTCACAAACGCGCTCAGAACGCTTTGTCTAATCTTCCTTGCCGCTAGGCGTGGTCCGATACCTTATTCCAATGCTAGTCAAATCCAAAGAATGGGTTTTTGCCGTTTCAATCAAAGTTGAGTGGGAAGGATGGAAGCTAGCTGGGCTGGGGGAAGGTTAGCTAGTTTCTGCTACTGGGTTAAGATGCAGTTACCTTGAAAGTTGAGTTGAATGGGAAGGGTTAGCTAGGGGGAAAGAGGGACTGGATTTGTTCCATTAAAGAGCTGCAGAGCGGCTAATCCTGAAACCTATCCCTAAGCCCTACCCCCGCGTTGTTACCCGGCCTAAGGGAAGGAACGAAAGATAAATCTAACCTTCCGCCCGTTAGTCCTCCCTTAGTTAGCCCGCCCCAACGCCCGTCCCAACGCCCGTCAGCCCGTCCTCTCGTCCTTCCGTCCGTCAGTCCGTCCTCACATCGCCCGTCCGTCCTCGGGTGTTAATGCTACTGTCAATCGGTACAACATAACGGATTGGGGCTATCACATCACCACATAGCTTCATAGCGGATCGAATCCTGGGTAGTAATCGCATGAGAATAGGTTCCTGACTAGAGCTTCACCTACAGCTGGGCATGGATACGAGCTGTGAGGCGGGCAGCCACTTCTAAAGGGGCGCTTAGCGCCTCCATCAGAACGAAACAAACCAACCAAACCGGAATTCCATTCAGGGACGGGGATGATTCGAAGGTCCGTACACCAACCATACCACCAGTAGGGATCGATCGTTAGAGTGAGAGCACTTCGTTTCGATCGGTTTTCGATCAGTCCCGGACTGAATCGGAGCGGTTCGTTCCAGTGGACGGGTGGGCGCTGGAAGTATAGGCATTAAGGGCGGCTAGAGAAAAAAGCTACCGGGCTAAGGCTAAGATTTTCTGTCTCGAAGCGAGCAGAACTCTAAAGCTATCGGTTTTGCCTTGATTTTCAAAGCGCGTGGAAGCGCGTAGCGCCCACGGAATTTAAGGTCTGTGGCGGGGCATTATGCAAAAACGCTACGATAGATTAGGCACCCTGCTACGCGCTTCTTTTTACCTCCATTCCGTCAGTGACAGGTAACCTAGAGACACTTCTTCCTCAACCTGGTAAACACGTACCTCTGGTAGACCTATTCCCTAGGAAACCTATACTTAAGTATAGATACGCGTACAGATCCCCAGGTATAGGGGCGCACACGATTAGTATAGAGAGAGAGCAACCAGAGTCAGAGAGTGACTGAGGGGTGGGGCGGCCTCTGAAGTGCGCAACCCATCCCATAGTGGTTGGGTACCTACGGGTAGGGGGCGCTTTCTAGGCAAGGAACGGAAAATCGATGGTAGCAAACGGAGAGTTTCGGTAGATTCGGTAGGTAGAGCTCTGGAATATCACCGATAAGGCTTGCGGTAGAAGCTGGAGAATTAACCACTTTGTGTCCCGTTTGACCATGATGAATACGGGACCTTACTCTACCCATAAAGGTACCAGATCTTTCTATTCGAGTAGTTGGTAGGCCGGCTATGCCGTGTTTTCCTCCAGCCCTATATTCCACGTATGATATGCTTACCCGTCCATATCTCTCCATTACTCGATCCTGGGACTGGAGGGTTCAAACGCCTGATCTATCTAGGTGGTAGAGTTGAACACCCACTAGTTCGAGCAAGGTGTTAGCCACCTACTATTTCGGAGAGTTAGTCGGTCGACACCTAGAGATTATTAGTATATAGAACCAACATCACGTAGTGTTGCCACCTAATCTTTCAAGGCGTCTCTTAATCGCACCTAGGGCGGTGTTGACACCTAATTTATCTACATGATTCAATAGAAGAAGAGATTTCTTTCGCGCTTCCTCACACTTGAAGTGTCGAAACGTATATAGAAGGATTCATTTGCTTCGCTTCGCTCCGCACCCCTTCCCTTTCGTCTTGGGGCGGGCTCATCGCCCTACCCCTCGTTAGTCGGACGGACCCCAGAATCGTCTGTAGGACCTTCCAGAGCCTAGGAGGGAGGGCACCATGTGAATAGAAAGCTTTACTCCGATCGTGTAGCGCTACGCAGCTGCTCGGCAAAGGCAGGACTCGAACCTGCTACTGGTCACTATAGTGCTGGAACCCTTCACTCGCGGAGCGGGTGGAACATTTTTGGGGGGTTATTCCAGAACCCCCTCTCTCATTCGAGAAGACCATGCTTTGTCGAATTAGGGCTGGCTGAGGTGCCAATCGGAGGGAACCTTTTTTATTGCCAAAACGAGCGGAAAGAAAAATTGGATAGCGCCCCGCCGTAGGCGGGAAGCGGAGCTTCCCGGCCTTTTTGCGCAAATTCTCATCAAAAGGGCAGGGTTTTGTTGGCCCCTAGGCCACCCCTTCAAAGAGGTCAGCGCTAAGCTGACAAACCTGGGTTCCCTGCCTACGGCATTCGTCACCAACCGACTTGCGGAAACAACTTACTATCTTTCCTTGAAAACCACGGCGAGAATGCTCCCGAATAGCGTTCAGTGCTTCTAACTGAATCTCTATTTGTTGGCATGGCACAGCTTGCACCRTTTGTTTGCACAACGRTGAGYGCTCYGCCGTCTCATTCGGACATGATTCTCCAATCATTTGCGTACCTGAGCGCAAGCTGAGTAATAGGGATTCATGCTGTTCCTTGAACTCAGACCACGGAGCTTCTTGAGAACCGGGAGTATGCTGTAGATCTGTTTGAATGCCTCCGGCCCTCGCCTCAGAAGTCGCTCTGATAGTGTCACCAAGAGTCTTTTGACTAGAAAGAACAAAACCTACCAAACGAACAGCTACTAGTATTTCTTCATTATGAACCGAGATTGATTTTGAACTCAAAACACTAAAGATTGGAATGGCAAATGGAACCAATTCACGCGTAATTCTATTCCTCGTTCTCTCTACCGCTGAAATGTTTATGTTGATAGATTCGTTAGGCCCAAAGAACCAACCTTTAGGCCGTGCCACGACAACCTAGTAATAATACTCGGAGTCAAAAGGCGGGAAGCGTAGGGAGCGCGAAGCGCGTTTGCGTGGACCGTGTTAACAGGGGGGGGAAGCCCTCCCCCCTACTTATCTTTTATGGGAATGGGTGGTGCCAAGAATTGGGGGAGCCAGTCAAAGGCTACTAGAACACCAGATATAAAGACTACCCAAGCTAATGATAAGGGCAAGAAGACTTTCCGGCCGAGTCTCATTGGTTAATCATAACGATATCGTGAAAATGCTGCACAAACCCATATGTATACGAACGGAAAGAAAAGAACCTTAATACTGAACCGGATTGAGCCCGGAATCGCCTGTAGAAGAGGAAAATCTGGGATAGGCAGCCAACCCCCTGGAGAAAGCAATGTGCATAAACTAGGAGAGTAAGGGCGCGGCGTAGTGGCCCTTAGCCCTTATTAGGGTTGGTTATCCACACCCTTCTCAAAGAACCGTACGTGACACTCTCGCGTCATACGGCTCCGTCCCGGATTGAGTCTCCTCCCCTCTAACCAACGCAACGTCTGGGTCTTCGAACCTGGGGGAAAACGCTAGGCGCAGCCGCGTTTCCACTTGTGGGTGACCCGTACCATACCCTTGAGAAGGGGGTCACCCACAAGGGTCCGAAGGACACTCAAGCGACGATAGGAGCTTGAGGGAAAACGCTAAGCGTTTTACCACAGCAGGTGGTTCTTCCCGGCCCTTAGGGAAGCCGGCCTTTCTTGCATGAATGTCCTGGTAGTTTTCCCTGCCCAGAAGTGCGAAGGGGAGCGGGAGAAGAGGCCCGCCCCCCCTAGCTCCCGGGGTTCCGAAGTGGGGGGGACCCGGGTTGTCCCTTAGGACAAGCGCCTAAGCGCTACTTCCGACCTAGCTACGCGCTACACACTAGTTCCCGTTAGGGCCAACTCCCTACCCTCAAGCTTCTATCGTCGCTTGAGTGTCCTTCGGACCCTTGCTGGGGCCAAGCTGTCTAACCACCMCCCHTAAAGTTGGGTGGTGGTTAGACAGCTGGCCGCTTAGCCCCACCACCACCATTTCTAAAGTTGGGTGGTGGGCACTATAGTGCAGCGCGTAGCTAAGCGTCTAGGCTAAAGGGCACTATAGTGCTAGCCTAAGCGGGAAACGCTCTGCCCCTGCGACCCTCTCGCCTATCGGCTCGAGTGCCTAAAGGCCCTTAAAGGGGACCCCCCTGAAGGGGACGCTACCCCAGCAAGTGGCCATACTAGTTCCTCACCACCCCATATGAATTGGGTGGGTACCCCCAGGGACCACTTTAGGGGGGTAGGGGGTCACTACAGTGGCAGCGTGTAACGCTGCACTATAGTGACCACTAAAGCTGCGCGGAGCGCATCCTTGAAGGGGTCCCCCTAAAGGGGCGATCGATCCCCTTCGGGCAGGGACCGCGCCTATCTAGCCCGCCCAGGCTTCGCGTTGGATGCGCCCCGGCTCTGTTGCCTACTGGGAGATAGTTGAAGCTCGCTTCTTTTCCATCGTTTTCTTGGTCCTCTCGACCCGTCATCTTGAATGGAGAACCCCGATGATTCTCTTCCCTTCATCTAAAAAAAGGGGTTGAGTTAGCGAAGCTCACTCACCACCCTAAGGGGGAGAAAAAGCCACGGCCTTCGGAGTTTCGTGCTCTTGTCGGATCCTCTCTATCTCCCGATCGAGCTTGTGTGGGTAGATGTTGCATAATAGGGGTGATAGTACACTGCCCCGTAGGACTCCCCTGGGGGAAGGGCCACCCTTCTCACCTCCTGCAAGTCCGGCGGAAAACAGTTTTTGGGTTGGGTTCAAGGAATTAGGATCGTCGATCCCCTCCTCCAGGATTGGGATGAGCCGGTGTAAGTCGATGGTGTCGAAACACTTTCTGATGTTGAATCCTAAGAACCAAGAGGTTTCAGCCCACTGTGTTTTGATCTGTCTCAGGGCCGAGTGGCAGCCTCGACCCGGGCGGAATCCGTGCGATGTGTCCAGAAACTCGGGCTCGTAAATGGATTCGAGTATCGTCCCTATCGCCTCTCGAATGATCCTGTCTTTCGGTGCTACTACTGTGAGCAGTCCGGATTCGAGAACTTTGCCCGTTTTTTGCGAAAGAATCACCGGCCAGGAAAACGCGTAGCGTTTTCCGGCGGGGGCGCAAGGATTCGAAGGGTGGGTAAAGCGCTCCGCGCTTTCCCGGGCCGGGTAAGCGCTACTTACCCCTTTAACCCCCTGCCCGGAAGTAGTAGGATCTATAGAAAAGGCCGGGCCGCGAAGCGGTTTTTTAGTTCGCCCAGATGCAATTTCTAAAAACTCGTTTCCATGAATGAGCGGTATCATCACCTTCCTTGCGGGCTTGAACAAGGCGCCTGACAGGAGGCGGCGCTGCGGGGCTCTCTCCAACCATTCCAAAGGTAAACAAGTTTTCAAGAATGAGCCGGGGAAGCTATCGGCGCTTCCCGCGTAAATGCCCTCCTCTCCGCCGGGGTTTGAGTTGCCTGCTGGTTCAGACTTGATTCGCTCATGGGACGGGAAACTTGATTCCCGCTTCGCGGATGCCGCCGGTAGCAGTCTTTTGTCCGCAATAGTTATGAGTAGTACATCATGGGGGGGGGTGCGCTCCGCGCCTACCCCCCTTTTCTGAGAGGGAGGGCTGGTGTCTACCACCGCTGGTGAGTCTTTCCTCCCAGGACCAGAATGATTATACCCCTTGAAGGGGTAACCATTCATCCCTGGATGTCGGGTACTGTTTTCTTCCCCGCCACCCTTGTAGCCGTCACCTGTAATCCGCGCGGGTGTGCCCGCACCCCCTGGGGGAGACGATAAAGTCTWTCTCGGAGCAACCCCCCAACTCCCCCTATCGGGGGAGTTGTCCGAGCTTCGCCATGATTCGGAATTATTCCCTGGTTCCAGACCTAGGAGCGCACTTTCCCGTATGAGCATTCGGTACACGTATAGGATTTGGGAAGAGTTACGGGGGAACCACCTGGGATATGCCCCTAATATTAGATGGGTCGTCCGATGGGTTCGCGGTTCATTGCTGTGCTTACACACTAGGCTACCCTTCTCCGAAAGCTTCGCGGGACCTACTATTATTCGGATCGTCGCCCAGAGGGGTTTACTGCACAAGGCCCTCTCACCTATCGGTTCGAGTGTCCTCCGGACCCTTGAGGGGACGCTGGCTCCTGCAGGGGGATTCATCCCAACGAATGTCAGATGCAAAGCTCCGCACCTCATTGAGATCATATTAGCATACTCCCCCGGAAAAAAAAGAGCAAACCCCATTGAGGACGGGAGTAAGGTACGATGGCCATTTCCGTCCACCGCCCTTCTCACAGAACCGTACGTGAACGTTACCGCTCATATGGCTCCCAGCCCCCTCACAATGAAACGAGTGTCGTATTTGGTTCTTTGACAATGACGTGAGAGGGCATTTGTGCGGGAGGCTACGCTTCCCCTTCTTCGGGGAAGGGCGGTAGAAGCTACTACGCTTCCCCAGTAGGCGGGGCTAAGGAGGCCGGGTATGGGGACGGGGCGGGGCGTTAGCTAGCCCTGTCGCCCCACCACCAACACCCATAAACGGGGGGTTTTGTTGGTGGTGGGGGGGCGACAGTTAGCGTAAGCGCCCAACTCCCTACTCACCACCACCTACAAAGTGGGTGGGGCCTAACTTGTGCYGGGGTGGGGGYAGGGTGGGCGTCAGCCTAAAAGGCCTATTTGCCCCAGCGCAAGGGAGGGGGACTAGGCCAACTCTATGAAGTAACTTGTGGCTCCGCGTTTTCACTTCAGAAGTGCCCTTCCTTAACGAAGGGGCTAAGTAGCGCCCGAGTTCGGGTGGCCACCCTGCCCCATCCGTAGGGGGTACCACATACCCGCGAAGCGCGTAGCGCTAAAAGGGCTTACTTAGGCGACGCGCTAGGGGGTTGCCTCGCCCTAGAGCGTAGCGAAGACGGTCGGTTCGGGCTAAGGAACCACTGTCAAGTTCTAAGGCTTCCCTAGGGGGGCTCGCAAGCTCGCCCCCCCTTTGAGGGGTCCCCATAACTGGCCCACGATGCTCCCACAGCAGGTGGTTCTTCCCTCAGGGAAGCCGGCCTTCCCGCACCCTTCTTCTCAGTCCTTAGCACACCGCTTTTTCCTATTCGGTTGAGCGATTTGAGTCGTCCCCTCCCTCTTCCCTAAGGGTTTGGGTCATATTCATTGCTCCGCTCTTAGCAGGGATGTGAAGAGCTTTCTTGTACTCCGGGCCCTAGCTGCGTGCCTTAGCACTTGACGCTTCTCTTCGCTACGTCGATTGGGGCGAGTTGGGAGCGCTAGCTCGGCTTAGCTTCCCGCCTAGATATATGTTGGTAAGGATCGGGTAGATTATGCTCCCTTGAGGCGGGCCACCTCCTCCCTGCACTGAATCAGTGGGRCAGGGTGGGCTAAACGGGCGCACTTTAAGGCTGTTCGCCCACCCCGCGCCTAAAAGGCCTTTTGGGCAGCTAAGATTAGACGCTGCAAACTAGTTCCCAAGAGTTATAGGAAGACTTTGGCTCGAACCTTCGATTGGCTACCGTCCAGTGGGCCAGGGAATCGCGTAGCGATTGCCTAAGCTGTCCCTTAGGACATCCTGCCCCTTCTATAAGGTTCGGCCGCGCAATCGCCTTCGGCTTCACCGGCCGCCTATCTTGGATTGTTTCTTTCATGATCGAGTAAAGGGTGTGTATGTTGATCGTGTTTCGCGCGGGTATCGAAGTAAATCGATTCACCATGATGAGATATAGAAATGGGTCGTCTTGAGGTTTTTTCTCAACGCCCCTTCATATAATAAAGTGCGGTCCGTGACGGCAACCTAGTTTCCCGAGAATCTAGGCTCGTGTATGATACCGAGGACCATCCCGATAGCCATTTCAACTCGTGGGCTGGCGTAAGTGAGTGGTCTCTCTCCGTCCTTCCCCTATTGGAATGATGACTCGGTGAGAAGCCTTCACGTCGAAGGGTCACTTTCCTAGCTACGCGCTTTCTCGGCCTTCTCAACTTCTTGCTAAAGCGTGAACCATGCGTCAATGCCGTCAAGAGTTTCTCTCTGTGCGTCGCCGAATCAATTTCGGGCGATGTTGTGTTGCCAGGATCTCAGAGGGGTCTCGTTGTAAGCTGCTACGAGCACTGAAGGGGGTGGAATGAACTTCTGGTTCGTTTCCCTGGGAAATTGCCCTCCAATTCCTTGCTATCATCCATCTGACCAAATATCGGTTCCATGCATTGTTCGTTCACTCGTTCTTCGACCGGGTCATCCTACTTCAAAGGTATACTGATTCTCGTTCTTCCGGTGCTGGTAAGGTCGGTACCGTGGTCTCTACGGGGTTCGTTTGCCCAATTCCTGAGATTGACCAGCCGACGTAGAGTCAGCTGCGCGAGTCACCTTCTGGGCTTCGCTGGACATGTCGACGTTCCCGTCCGACCGTCCTTGTGATGGTTCCTTAGGATCCAATCTTCCTAGGTTGACGTTGCCACTCAATACGGATATCCTGTGAGTCTGGCGTTGATGTACTGCAGGGGACAGCTCTAGGGATTCCCTTCCCGACGAATATTCTGTCGTACTCGCATAGAGCTATCTCATAATCCCTGCAGATAGTACTCCATGGGGACAGGGTCGCACCCCAATGTTGTTGGGGGCGATCGAGTTTGTCGAAGCGCAACCCAATCAAGGAAAGTTTTCCGTCCGAAGTGCTTGTCCAGGGAGGGAGTTTACTCGACCCCYTTGTTTCGGTAGGAATTAGTCCCCGCCTGAGAGATGATCCCGGGACATTGGCTTCCGCCAACAGTGAACTCTTAAGGATCGCATCCCGCGCATATTCCGCATTATAGCCCGCGACTGATTCAGCTTCTGCTTCTGGTGGATCGGACGGAGCTCGATTAGTTTCTGCTGAGCAAGAAATGGAAAACGTAATCAATACAGGAAACAAGGGAATGCCAAACCATATCTACTTTTACGCTATGACAATCTCACTGAAGTTACGAGAACCTACACAGATTAGTACAGTATACCGAGAAGAGGGGCCCCCCGGTCAGAACCACACGTGCAAGTTTCTCTGCATGTGGCTCGTCTGTGATAACTTATTCAGGTTCTACGGGCACTACAACAGTGGCGCGTAGCGCAAACGACGTTCCTAGCTACGCGCTTCACTATAGTGCCTCATGTAGGGACCCCTTAAAGGTATATCGCCTTAAAGGGGCGACCTAAGTCTTAAAAGGGCGGAGCGTTTCCCGCGACTGGCTAAACCCCTTTAGGGGCTCCTACCTTCTTCCGACCCTGCCCTTTTTTTATGCTGTGACCCGGAAATAACAGAAACTTTCTGTGGGGCCCCGTAGCGCAACACTTTTTTTGTGGCAAATTCGCGCTACGTAGCGCTTTACCCGGTCCCCCCTGCGGGGGACCACCATGGGGTAGGGGGCCGTGGGAGCGGGACTTTTATAACCCTCGCCTTGTCCGTATCTAGTTTGGGGTTTCTTGAGCAGCGCCTACCAAGTTTGCTGCTTCAGGTCACCATCCTTCGCGTTTGCCCTTTCGTAAATGGGGAGGGCCTTTAAAGGGTTGACGACGTTGGAAGTCTCTAAGTTGGGGCAAGGTATGGGTTGGGGGCTAGGCTGAAAGCAAGCCAGCCCCCAACCTATACCTTGGCATCCAGAGGTAAAACGCAGCGCTTTTGGGGTGAAACTAGCAGGCAGCGCCACGCGCTTTCTCGAGAAGAAAAGGGGTTAGGCGGGGGGACCGAGAAAGCGCTAGCGCTCGGGGATGGGGCAGGCTGGCCATAGGGCCCTAGGCAATCGCTTTAGCGATTCCCTGGCCCTAGGGGGCCGGCCCCTTCATCATGGATCCATCGCTACCCCCTCCTCCACTTGGATAAGTCTGGAGTGCCTATCGATGCATGTCCGGGGCATATGCCTAGGGTTAGGGGAAGTTTTCCAGTTCCCGGCGCCTCCTGTCATCAGTTCTTCGGCCACACCCTACGTATCCTACTACTATCGTTGTCCGGATCGGAAATATAGCTGTTGGCTAGGAGATAGTTTCCTCACACCTCACATGGGAGTCCTGCTAGACCTTAGACCCTTTTTCTACCCGTTTTGTCTCTAGGATCATCCTATCGTCATTCCCTTGGCTAGACTTTTGTTGTAGCCAGCCCTGATGAGGCTATTTGGTTCGTCCCACACGAGACTCGATCGGGCACTCATCAGCCGCCCGATCTGAATTCCATCCCCCCCTTAGCCCACAAGGAGAATCATCCCTCTATTGGCAACTCTCGGGAATTCTGAAGGAGACTTCCCCGATAGGGGAGGGGCTAGCCACTCGACCGATAGGGTCGGGCAAGCCGGCTTCTTCCCTAGGGCGGCCTAGCACTGACCGACCCACCGGGAATAATTCCGAATTATGGCGAAGCTCGGACAACCTTCAGGGGGAGTTGGGGAGGTTTCGCTTTCTCCGATTCTGCTGTGCCGCTAACTCCCCTCCCCTCCTGACATGGTTCCTACGGGGAGGCGGAGACACGGCTTCGCTTTTCGAGTGCCCCCAGTAGTAAATGGAAGTAAGTCCTGCGTGTTTCCTAATAGCGTATTATCACCTACAGCCCTTTCCTCCAAGCACTTTCAATCGGCAACAAGGGCTGCAAAGTCGTCGTATGCTCGACATTGGTTGCCCCTTAGGGCTGGTCCGGCCCTCGGAGTACGTTTATGGCTGATCTGTCACCATACATTTCTGGCCAAAGCCTCGGTCCCGGTTACCCACTTCTCTCGAAGCATGGTCCTTGTAGAGTCCATTTGTTGGGCGATCCCTCGCTTTCACGTTTGAGTGTTTGCTTGTCGTTTAGGCCAGTGAGTGGCATTCCTGCTTATTGCAGCCACCCTCGGGTTATTCGCACCTGGATAGTATTAGGACCCTTGTGCCTTCCTAGCAACTTAATCCGCCTCGGTTAATAAATTTCGAATTATGGCGAAGCTCGGACAACCTTCAAGGGGAGTTGGGATGAAAATTTTCAACTAGCTACGCGCTTTCTCGGCCTTACTTCACTCACCCTGTTGCTTGAAATTAGCCTTGCGACGAAACGCGGACATTCCCCATGCTGCGGTTCCCTTCGGTCCGTTACCGAGTCAGGTTAGAGGAACATCTGAGCGATTGTATGTAACCCTCGCGGATCCAAACGCGCTCACGAGGCGCACAATAATGATAAGACCAATAGATACTTCATAAGAAACCGTTTGAGCTGCGGATCATAATGCTCCCGAAGAAGCATGTTTAGAATAAAGAGTGAACTTCCCACCAATCAACAAGATCAGTGTGCGCCAAGTCCTCTCCGAACCGTACGAGCACGTCACCGCGCATACGGCTCTCTACCCCAACACTTGCTTTGACTCTAAAGAGGGATACCCAGAATGGTGGGCTTTTCGTTCGGGCGGCTGCTTACGACTGATGGAGAGCCTATCTTTTTCGATCGTGCTCCTTCCTCGCTGTAGCATATTGTGAAATCTTACCGGGAACTCCACTTCCTTCCCCGGTAGATCCGCATCGCGCGCAAGGAGAATCAGTACAGATACACTCCTGAAAGCGCTACATAAGATGCGATAGAGGAGAGCGAAGTACAGAAAACGCGAAGCGCGAAAAGGTTCATAACGAGAAAAGATTGGATGCATATAGAATCTCACCACGAGGCAGTTTCTGAATCTATCTGATTCTCATCCGATACTATCCATAATCTGATTCTTCTCTTTCTACTGCAGGTTAAACCCACCACCCCTTTAAAGTGCACCTTTGCCTCGCCTCTCGAAAGCGACCTAACTTTACCATTTAAGAACTGTTCTCCTACCAAACTGGTGGAGTCATTGCTCCGGGGATCGAGTGGTACCGAGAGAACAGGATCCCTTTGATGACACGAGGTCCCATTCACTTAGGGAAAGCTAAGGCCCCCTTTCCATTCGGCCTCCCACGCGGAGCGAGGCGCACCTCGTTAGCTTCGAACAGGCTAGGCACAATCAGTTGAAGTCTCTTGCGTTCGCTCTCCCCTCGATTCTCATGTTAAATACTATGGTCACAGAGTGCAGTCCTTCCAGCGAGGCCGCTAGGGTTAGAAGGGTGCGGTGTAGTAGGGGCTAGGCGGCTAGGCCCCCGCCCTCCCTGATCACAAATCCGGTCTCTTTTCGTTATGATGGGTTCGGTCGAGTGCACTCGACCTTGCGCGTTCGTTGTTTCACGCGCTTCCCTTAGCCAAGGTTACGCGGCCGCCTGCCTTAGCTTTCGGTAAGCAGATCGATCATCGCTTCGCTAGGTTCTTTCTTCGAATCCTGCTAGCGCTGATAGAAGCGCGTAGCTAGCCTAGCGGCACTCGACCGATAGGGTCGAGGGGCGGAGCAGCCACTCTCCCGCGTTAGGGAGAGGGKCYGCAAGGACGACACTCGACCAATAGGGGATTTAGTGCCACCACCAGGGCTGGCCCAAAGGGCCAGCGCTTTAAGGGGCGGCCTACTGTCCGAGCGAAGCGAGGACGGGGAGATTCGAGTTTTTCCCTTTAGGTCAAAAACTCTATCTTTCGGTCGAGGGTGAAGGAAAACGCATACGTGGCGGGCAGCGCGGCTGCCCCCCCCTGTTCCTTTCCCCCGGTCACCCCTCGTCCTTTCGGTCGGAACGCGCCATATAATCACTATTGTGGAAGAGGCGCGTAGCACCCGCAAGGGGGCGGCTAGCAAGAAAACTTAGCTAACGCGGCAGTTTTCTTGCTAGCCCCTCCAAAAATCCACAAGACGACGATCAAAAAATTCCGCCCTAACTGATGGATCTATCATCCACTTTCATCAGGGGGGATTTTAGTTCGTAGATTGCGTTGAGGCTGCCGAGAAGCTAGGCAGACATCTAGACTCTTTTCCTGCCTGCTGCTTGGAGGAAATGGAAGGCCCTCAAGAAAGGGGGAATACGTAGGTGGCCTGCCTACCTTCTCTTCGGAGCGCTAGCGCTTTCCCTTAGGAATAATTCTTGAGTGCGCCTTAGCTGCTTCCCTAGGAAAACCTCCTCAGCGCGTAGCTAAGGATCAAGGGCACTCTTAGTGGGGCAACGACCGATAGGGAGTTGGCAACCTTTTTCGTTCTCGAACGTACGCGCCCCTAAGGGGGTAACTTTCGGTAGGTACTATGAGTCCTCTGACCACCCGCCAGAAAATATCTGGCTGTGGTTCGCCGGTATCACCTATGGCTCCTATACCTTTATACTAGGATGCAGTAAATCAGGATGTCGTTCAGTCTCTTGTCCCCAGGAATATGGGGAATCTGTTTCCGTACAATGGTTGCTTCTCCA
>Contig33+43164611
CGTAAGGTGCCTCCACTGGTTGACACCCAATCCAACCTAACAGTAAGCAATCAGCCAGAAGCACCCAAAACAGTCTTTAGTGAAGGAGTTAAGAACTTGAACTACGTGCTGCAGAAGTGTTCGGAAAAGGTGAGGCCAATAGTGATGCAGCACGTAGTCCTGTGGCAGCTACCCCTCCCAATTTGTTAGGGATACTTCGCGAAATGGCATGAATTGGTGAGAAATACCATTCTGGTACAATATGAGCCGGGGTGGGCATCGGATCAGCTGGGATATAATTGTCGGGATGTCCTGAGGCATTAGGTGCATAGAAAAGCCAGAGAGAGAAAGAGAGGGCAAAGGCTACCCGACCCACTGGATCTTTCACGTAAAAGTATGGATAAGAAGCGATTTTATCCGCAGAGGAATGAATACCCAATGGATTATTGGATCCATATTGATGTGGGGCAGCCAAATGAAGAATACTAGCGCCTGCAATGAGAAAGGGGAGTAAGTAGTKAAGGCTGAAGAAACGATTTAGGGTGGCATTGTCTACGGCGAAACCCCCCCAAAGCCAGGTGACTACAGTGTCTCCCACGTAGGGTATAGCACTGGCTAAGCTGGTAATTACTGTAGCTCCCCGAAAGCTCATTTGACCCCGAGGTGGTACGTACCCTATAAAAGCAGTCACAATCATTGATAGTGAGATGACCACTCCAAGGCACCGAACAAATTCTCTAGGACTGGTATAACTTCCGTAGTATAAACCACGGAAGAAATGGAGATAAACTACAATGAAGAACATACTAGCCCCATTGGCATGCATATAACGAAGCAACCAGCCTCCTTTTGCATCTCTCATAATGTGTTCCACGCTGTGGAAAGCTGGATCGACATGAGGTGTATAATGCATGGCTGGGAAAACGCCGGTAATGGTCTAAATTACTAAACGAATAGCAGCTAACGAACCAAAACCCCACCAATAACTCAGATTGCTCGGGGTTGGATAATCTATCAAATGCTAGTTAAGCGTAGAAGAGACGGGTTGTTTGATAATCGAAAGTCGTCTGGCACTCGTAATAGTGGAGTTTTCTGTTCGGTTTGTTTTTGTCCTTGGTATTCAATAGTGTTTTGTGCTCGTTACAGTGCTGCTTCTACTCGCCACTTTAGTGGTCCCCGTGCAAAGTGTGGAAGAAGTACGATTAACATGTTCATTTTTTCCTTTTAGACTACCCGTTAGAATCATTGAACCGATCCAATAATACTTGCCAAAAGGAGTAGTGTGGATTGGAACTGATGGAAGCGTAGTCAGAAGAGTATTTCAGAGCTTCCCTTTCTCTTTTGAGGTGGGCACTTAGAATATGATAGGGGCGCCCCTCCTGCCCAACAGCTGCTTCCTTCTCAGAAGACTACTCGCCCCTCCCCCGGGGGAGTGGCTCGCTTCGCTCGCCCCTTTTTGGCAGTTTTGTTTCTGTTTTTGTTTTTGCTTCTTCCTGCTATAACGAGACAATGGTCACCACTTCCTTCAGGCATCGGACTAGTTTCTTGTTGATCCTTCGTCTTTTTTCCTTCGCTTCAAATCTTCCCAAAGAGAATGGCTTTTAATTTGTTCGTTCGCCAATTCGACTTGTTCAGAAAGCTTTACACTGATGTAACCATGCTCAAAAGAGGTTGAGGCCTGTTTCATCCTCTACATGATCTTGTCGCTTGTTGAGGGGCACTATAGTGGGGAAAGCCTTAAGGAAGGAAGGGAAGCATATGAAAGCATCAAGGATGAAATTAGTAGGTACAGGGACATGGTTGAATGGTATGACCAGAAATTGGATATATTGAATAAGGAGAGAGCTAGGCTTTCACAAGAAAATGAACAGTTGAAAGCGGAATTGGATAAATTGAAGAAAGAGTTACAATGTCTGATAGGACGACTGGTTGCTCGTCGAAATGACGATTTGGAATTTATTAGAGAACAGGTTGCAAGAGTTCTATCTTTGAAGGATATGGTTTGTGATCATCATCCATTGCGGGACTTAATTAGGAACGTATTTGAACTAAAAGGACCACTTCTGTTACTTCAGCAAGAGATTGAGACTATTAAGGATGAGAATAGGCTTCTTGTGCAGCATATGGAAAAAATGGATCCTATGACAGCCCAAACATGAATGATTGTTCCAGGAGGTAGCGGGGTTGAAACCCGCTACCTCTATATACCTGATTGTAGGAAGGAGATTGTTAGATGGAAGAACCCTGGCACGTGGGGGAGCTTTGCAGCCACGAAAATCAACGAAAAGGCGGGTATATCGCCTCAAAGGGGCGACCTAAGGTTAGGCCACCCCCTGCCCAACGTCAGAGTGAGAAGCGCGGCTTTGAAAAATTGAGAAATTTTTCTTTCAGAAGAAAGAGAGTCAAGGGCTCCAGATGCCCCGGGGAGGACCCGCCCCTAGGGGCGAAGCCACGAACCCGACCGATACTTCCGGGTGAGGGTTTCAGCGCTACGCGCCCGCCTCATTAGCTTATCGATTTGGTTCCGATGTGTAGCCCGCCTTACTTAGCAGGGTCTCTTTTTCTTCCCCGGGAATGGGGATATGATCCAGTTCCTGTGGTAGTACCTTGGAGAGATCCTTAGGTATTTGGCTTTGAGGTGCAGAACGCACCTTATCCCTCTCCCCTTGTCTTAGATTTTTCTTTTTTTTCCGATTCAGTTTCAATCCCAGTCACAGCCGCTCTTGCCGAAGCAGCCAAGGAAGTCGATTCAGTCTCTGCCTACGCCGTGCCTGCAGGGAGGTATTGTCTCTTCCTCCCAGAGAGGGAGTGCCTCCCGTACTGCCTGCCTTTGCCTGGGCGAAAGGAGGGAGAACTGCCCTAACTGAATCCCACTCGCCACTGAATTGTCGACCAAAGGGAATGGCCAGTTCGGCGAAAATGCGATTTAAGGCACTAAAGTTCCGGGGCATAAGTGATTGATTCTGACAATTGGCACTCGATTTCGAGGAAGACGGCTTTGAGCTGCATTCGATTTCGGTAACCTACGGAGAACACTCGATGTTTGAGCTGCACTCGGACGCGTGCATTGGCACTCTATGTTTGAGGCACTCGATTCCGTTAGATGCACTCATTTAAGGGTGGGTACGAGGTGGATCACTCGATAAAGGGGACGGGAAAGTAAAGCACTCGATTCCGTTCGATGCACTCAAAGGTGGGTACGGGGTCGACCACTCGATGAGAAAGTAAAGCACTCGCTTGAGCTGCACTCGATTTCACCCATTTCCCATCAATGCAAGGCCGGCCCACAACATTCAATTGAAACCGCCCTTTTTATCCTGGGGGCGCCGCAACACCTTAAAGGGGTCCCCAGCCTGTTCGCAAATAGTGCTTCGGACCCCTCCCCCTTTGTATGTGGGGCAGCGGTGCGGTGGGCCTGTGTCAACTTCAAGGGGTTGGGTTTGGTCCCTTCTCCTAAAGTGGAAGCGCTACGCGCCCGCTAGCCCTTCAATCAGAAAGGGGCGCTTCGACGGGGGCACGCACTATGTTTCCTAAGTGGCCTAAARGGCAGTAGGGGCCAGGCTATAGCGCCTCAACCCCAGCAAGGTAGGGTGGAAGCGCGGCCTCTCCGCACTATAATAGTGCCCTAGCTGCCCTCCCTCCTTCATGCCTATAGCGCCATGCGCGCGCCCTTCAATCAGAAAGGCTATAGCGCCCCCCGGCTCTAGCCGTCACCCGGGCAATGGTAGATAGATAAGTTGGTGCTACGCGCCCGCCCAMCCCCCTACTTTTACGGGACCCCCACTAGAGGATTCGAGTCATAAAATGCTTCTCGGAACTAGTTTGCAGCGCTACGCGCTGCCCGCCCACCCTGCCCCCCGACGATAAAGAGGGAATCCAGGGATTCAGTGCTGACTGCCCTCAATAGGCAGGGGCAGACTAGGGACTGACTGCCTTCCCTCGAGAGGCAAGGGGCGGGCTGGGCGCCCACCAGCTAGCGATTCTTTCTTTGTTGTTGGAGGTGTGCTACCTTGCCAACTCTATGGATCAACGGAAAGGAACTAGTATGCAGCGCGGAGCTAAGCGTCGCCTTAGGGCGACCCCCTTTAGTGGTGCTACGCACCCCTAAGCGCGTCGCCTTAGTGACCCCTTCAGAGACCCCTTTAGTGGTCCTCATGTTTTCTCAGTCAAAATCGCAGCAGTGAGGGGGAGTGGTTCGCTATCGCTCACCCGATAGGCGGGAGGGGCGAAGCCCCGACCCAGGGCCGAGGGGGAGGGGCGAATTTTCTATTAGTGAAACATGCATTCTGAGCGACGATAATCCTATGCGCGTGTCCGATTTGTTTCGTCGAGCGCATCTAGAAGCGCAGAAGAAATTTCTTGGAATGGGTCGTAATAGGAGCGCCTTAAGTAGACATCTGTAGTTTGCATGCTAGGCGCCTAGGCGCTCCACCTATCAATTCGGAACTTAGCTTAGCTCGTTGCCGGAGGATGGACGCAGGTCTGGCTCACTTTAGGGGTGCGTTTCCGTCTTTAGCACTATAGTGCTAGTTCTTCGTATTCCCCTCTCTTTGCTCGGGAATCCTCCAACGTGGGGCGGTGGGATGCAGGTCTGAATATGGGTCCGGTTTCGTCGCATTGGGAGTTAGCACACTATTCTTCGCATTGGGACAGGGTGGCCGAAGGCGCTAAGGGGTGGGGTAAGGGTAGGGTTATTATGGGCAAGACGCGCTTCCCACCCCTGGGTAGTAGTGGATAGGGGGGCCCATAATTCTAGGTGGGCACCCCACCACCTACAAAGGTTGGAGGGGGTTATGGGCACTACGCGCTTCCCACCCCCCTGGGTAGTATGGGTTATTAGTAGGGGTAGGGATGTGGGCAGGACGCGCTTCCCACCCCCTGGGTAGTATGGGTTAGGGGGTAGGATTATGGGCACATAGCGCCCACCACCCCGCACCACGCGCGTTGCAACATGGGGGGCGGGATGCCATGGTTATGTGGGTGAGACGCCCCAACTTTTCTTTGATCTTTTCGCTCCGCGCTGCACTAAAGTTCCCTTGAAGGACCTTCCCAGGGGAAGGCCCAAAAGGGAGGCATACTGGAGAAAGAGGCCACCTCTTTGAAGGGCTACTCTTTCCCCTCGCAGGCAGGCCAGCGCCTTCTTGTGGTTGCATTCTGTACCCTATTGAGTTCGGGGGCCACCGTAGTAGCTACGCGCTTCGCGGCCTATAATAGCTTAATTGAGAATTTCCGATCGTCCGTCCTCCTGGTAATCATCTACTCGGGGAGCCTTATTCGGAAGGGAATTGGGCGTGGCACTTGTGCACCCTATCGCTTTACGCGCCTCCCTATCCCCCACGCCCAAGCCCCACACCCCCTTTCACTTTGGAATTCTACGATCGATCGGAAGCAACAAGAGTTTTTCCTTCGCTCCCGCCTGCTCCCAGCTTCTCTTTGCCTCAGCATTTTATCTCAAAGACCCTCTTTCACCTTGCAAACACGTACGATCGGAACCTACCACCTTTTTCAAAGGCAACTCACGCCTTTAAGGGGTGGGCTATTGATCGGTCAAAGCTCACCTTCTCGGCCCCCCCGCCAAAGCTCACTTAGGTGGATCTCCTTTTCCAACACGTGGGATAACCCAAACTGGGAATCTTGGAATGGCCTTCAAATGGCAGGGTGGCCTTTAGGCCACTTAAAAACGCCCCCCCGGGAAATTTCTTGGGGCTAGCCGAGCCAGAGAAAGCTCGGGTTAACCCCTCTCCCTATCGGGTGAGCGATAGCGAACCACTCCCCCGATAGGGGGAGGGCCTTTAGGCACTCACCCTTCTCCCTTCGGTCGAGTGTCGCTTACGCGACCGACGATAGGAGGGTGAGGGGCTACAGCCACTCGACCAAAGGGAGAGGGTCGAGTGGCCTCCGGCCCATCCTATGCAGCAGACAATTTGACATACTTGCTCAACAAAAGCAAACCTACTTGGAATATGAATTTGTTGTAATGAGAGCCAAAGAATACTTTAGGTATCCCCTGGATGCCTTGGATAAGAAACTAGCCCCAATCTTAAAAGAATTCGAAGACTCGCTTCCGTTGGTCCAAATTTCTGATTTGAGGAAAAAGTTTCTGAGGTAGCGGGGAATGAATAACTATTGGAGACTAAGTGCGGATAATGAATAAATGAGAGATAGAGACAAAGACGGAGAATGGCTAAATGAGGCTGATGTACTGAATCCGGGATTCAGTGCTTAGATTGTCGGATCGTCGGATATTTGGCAGGCTTTATCCGACAGAAATTTGTCGGTCGGATATTCCGTATATAGAAAAGTATTAAGTGTCCTAGGCAAAACCCTTCTTCCCGTACTGGGAGTGAACGATCACTCGATGCACTCGAATTTCATTGCACTTGCTCTGCTATGCGCTTCGCAGCTAGCAACTTCCTCGGAAGATCCTTAAATTCGGTAGCTTTAGCCGGGTAGCTAGCGGTAGCTTTGGTAGCTTTGGCCTAGCCCGGTATTGGTGTAGGTATTAGAAAGAAAATGAAGAAGAAACAAGGCCAGAGCTACTGTCCAGAGGAAAGGCAAGCCAAGCTATGGGGGGTGGTTTGCTGAATTCTGGATCGGATAGGGAGACTGCCCTTTGATTTCTTTCCGGGTGAGGCAGTATGGGGTGGTGGGCGCTTCCCACTTGGGTATGGGGTATGATAGGCCTGGGTACTGACAAAGACATAGAACTGGCACGTGGAAGCCACCCTATAGACGGTAAGACAGGGTAAGTCGATTCCAAGGTCTTGCGAGGGACAATCACAGACACCTGTGAGGGCAACATGGGCATACGCAAGGTTCTGACAACTCAACCACTTTGTGTATGGCAAGAGTATGTATACCCACCACTTGTGTGTGTGGGCTCGCCCCGGTTGGAATGCACAATTGCGGTGCCGCCTGAGGTAAGGACCAAAGGAGAAGGCATGAGGCTAGGAGAGATGGAGATGCACTCAATCACTCGAGTTGAGCTGCACTCGATCTTGCCTTTAAGGGAGGGAAAGCAGTGGAGGCCATTTCTGGGGGTGGGGTTCCGCGTCAATGTCTATGGGGGCACCTCATTGAGATCGATGTCCCACCGCCCGCACCACTGCCTTCGCCTCCCTCCATGGGAGGAGCAAAGTCCATCGGTGCGAGACTCAGATCGAAATAGCGTGACCTTGTTTATCTAGTGCCGCCCAATCGTGATTTTCCGGGCACTTAAGTTTGGTTAGTAAGGTGGTCATGAAAGAGATTTCGCTTTGCTACCCTGATTGACCTTTTTTCCGATTCTTTTGAGGATCATTCATTTATCCCAGCCCAGCCCTTCAAAAGCTCCTGCTCTTGGTCCCGCTACGCTGGCTTGTTTCAACAAGATATCTCCCTCGCTTCTTCGCGTATCCACCCCTTATTAGGAATGCAGCTTTGTGGTCAGCCTTTATCGAGGGCCTGCGCGCCCTTCTTTCTATTGGTCTGGTTATAAGCCCTTAAAGTCCCCTTGATCTAGAGGGGGCAGGAAGGGACAGAAAGGGGGTAGGGGAGCTTTACTCTGTACGATTCTCCGAAAGCTTCTCCGAGTACATGTTTTCTTTTAAAAGCAGATTAAAGTTTTGTCGCATCTTGGCACTTTGTCGCATCTTTGCCTTTCGTCGCATGGGTTTATACAATACCCGAATACCTTTATGGCAATCTTTTGAGCGCGCGAGCGGAGAATTCGTATTCGACCGTTTTCCAATCTGAAACATACCCTAGAAAGAACGTTTTCCTGCTCTCTCTGCGTCCATGATGCAGCCTGAGTCTTAGTTTCTTCCAATGCATCTCCAGTCGGAATTCAGTGCACCTAATCGGCTGAATAAGCTGCATCGGCTTCAGAAGAAGCCGGATCGGCTCCATTTGCTGAATTGGCATCGGCTGAATCGGCTAATTCCACTGAGTTCAGGCTGAATCAAAGGAATCGGCTCTAGGCGTGTGGTGGTTATCGTGCGTTCTAGTTTTTGGGACACATGAAAATAGGCTAGGATCACGGGGATAGGGGCCATTTATTATGGGTCTAGAAGGCACGTTTCAGGGGTCAGCTGTCAGTGTGGTGTCTTGCGTTTTTTTAGGGGCCTTTTAAAAAGGAGTGACCTCCGCCTCACGCCTACCTTCAGAGCAACCTACCCGCACCTTCACTCGAGTGAGTCATGGGGGACCACCCCAATGGATAGCATATCAAGCCCTGTTTATGAGGAGGTATTTATACCTCCATTCATCTCCGGGTTGGTTCCGCTACATTTGCATGTGCCTCCCCAGGCTTATTTAGCTATCTGGATATCCATATCTTTCGCTCGGCTTTGGCCTCGCTCCCGGGAAAAGGTAGATCCGAAGCCCTTTGATCTCGTGAATAATGGCTTGGACTCTCTCTTGAATACAAAGGGGATACTGTCACCTGCAACGTGAATAGAGCTGGCTGGAGAGATATGGCGACAGCATCCGATGAATCCAAAAGGGATACTGTCACCTGCAACGTAAATAGATAGACTTCTATTAGCCGGTATCACCTAACCTTAGGGAGTCGCCCCTCCCCCCCCATAGGTTCCGTATACCCACACCTTAAGGGAGGTATAGGTTTTCAAGGTCGCTTTAGCGCTAAATTGAAGCGCTACGCGCTGCCCTGCCCTCCCGATCGGTCTTATCGCTGGATCAACGGGACAACAACGAGCCCTTCAAGGGGTCAGGATCTTTAATCAGTAGTTTGACAACTAGATGCCCATCCCCCGTGTTAACCGATTCCCCTATTGAGTTCCGGGCTGCACTTATGTAGGTATTACGGAGTCTCGTGCAGAAGAGGTTGATCCACCACCGCCTACAAGGGCTCCTGAATCCTGAGTGAGATGGGCTTCTGCTGAATCCTGAGTGAATGAACGGGAGACCTTCAAGGCAATTCCCTATAGAAATAGAAGTCGACTGACCTGACTTCAGGGCCTCTATAACCGAGAGGTTAAGGTTGTTATGGGGATGGGGCGAGAAACAACCCCTTCAAGGATCCTAGGCTCTGGTGTTGGTCCAAGCCAACTCCCTATCGGTCGTTGCCTATCTAAGGGTGGCGGCCATTTTACTAGAAAAAATCAATTCTGAGCCTTGAAGGACCCATGCATGATAGATTCCCTTCATCGGTCGTGAACAGGGGAGTTAGACTGTGTGGGGAAGTGTGGTGCGCGGGTCGCTTCCTCCCTACTGGCCCAAGGTATGGGGTGGGTGCCACTAAGTTGGATAGGGTATGGGTGTACACCTACTTACGGGGGTGCCAAGTGGGGGCCGCCTTGCTGAGGTGGCGTGGGTACGTGCTAGCGCCTATCCTATTTGTGGGGGCCACCTACTGTTGTGAGGTTGGGTCGYGCTCCGCGCCTCATGCCGGCTCCACCTGCTACTGCTGGGGCCGGGTCTGGGGGGCCACCACACTATAGTGCCACACCGGTGGTACGGGGGATTTGATGATCTTGACACTTTGCAAAGATCATCAAATGCTAGACAGGAGGCTAAGCTACTCATTCAATGATTTAATGATTTAATCATCTGATGACTCCTATCGATGAGTTTTTTGGGCTGCCTCYACAGCGATTTTTTACACGCGTGAAGAAGAAGCGTTTCGCCGAGAAGAAGAGGCGGATGCTAAGCGGATTCATTCTCTCTTATTGGAATTGCTCCCTCTAAGGCGATGGATGCTAAGGTCTTCCTTATGCCATGGCATAGGAAAGTAAAAACTTCCAGGCGGGCAGCCCAGGAAATACTTTCCCTCGGAAGGCGCTGGATTGCTTTGGCTCGAGGGTGAAGGACGCGGCACAGACCCATCGATYGAGCCTACCTACGCGTCTGGGTTGAAAGAAGCGCGTAGGGTGCGAGTGCTTGGAGTCCAAGGCTTCACTTGGCAGGCTTGGTTGGGTGCAAGCAGATCTATTGGATCGAGCTTTCAGTCCCTGAATGTTCGAGTGACCCCGTTGCCTGATTCGAAGCCGTTACTCGATATGAAAGCCCAGATGGATGGATTTACCCAATTGATGTATAAGGGTCGGTCGGTCCCTTCAAGGTCGAGTGGCTAACTCCCTACTAACGGGCAGACGCCCTTCTCCTAGCGTGATTCCTCTTTTTCTTGCTCAAGAGCAGGGGTTAGGAGCAAAAGGACATTTAACCGAGGGAAGGACAAATCACGTAATCATTAATTCCGTTCGTATGCTCACCAGTAAACCACCGCTAGCCAGCCTTCGCGGAACAGCAAAAAGATTGTGCCACGACAGGACGGAGCCGAGGCCGAGGCACATTACCAGGGACGGCCTAGGCGGGTCCCAGTACTACCGGGAACTAAGTTGGCCAGTACAGAGGATTATGCGAGGGCTAAGACATTTATTCCCGGCTTTAAGGTATCCAGCCAKGTGATCGCAAACGATAAAACGCCGTATTCCTCTATAGCCAGTGATCGCTCAAGCATTTTACCACTACACGGGTATCACCCGAGAAAAAGGGGTAGTATTCCTTTTACTCTCCATCGGGGCCACTCCAACAGGGTGGCGCCAGGAGATGTCTACCTCCCCACAGCCCTCGATCCAATAACAGTGGACGATGGAGCTCCAGGTGGGTTGGTAAGTGGTGAAGGTATAAGATAGTTTGTGTCGTAAAGGTACCCTTAGGGTTTTCGGGTTCTCCATCCAAGGCAAGGTGGCTAACCTTCCACAACGAAGCTCCGAGTACTCGTCGCTTCGAGGACGAAGCGTGGCTATAACTAGTGCTAATAGCGCAAACTGGTTCCTGTTTAGGCCTAGGAGTAATCGCTCAATGGCAAGCTGCTAGCAGAGGCGATAAGATCCACTGGCAGTCATCCAGGGGTGTAAGCCATAGCCCCGTGGGTGGCTCCTATGGTGTATGGGAGATTTTTGTGCCTGCTTTGCGCCCAATAAACGGCCATTGATCGAAGTGATAGTCTACTCCCCTGTCCGCCAGCCATCAGGAAAGCACGCAATCGAAGGAAAAGGTAGCAGGGAGACCTTAGTAATGATAAACTCTTCTTTTTTTCGCTCGTTGGGCAAACTAGTTTGCAGCCACTTCTAAAGGGGCGCTGCACTATAGTGCGCGTCGCCTAAGCGACCCCGGGTCCCCGAAACACTCGCTTCTACGCTTACTTACCCAGGAGCGTCTTCACTAAGATAATTCGGGCGTCTTGCCCCGGATCTACGTGGCAGCTACCCAAACTATATACTATGATTCGGGCCAAGCACTATAGTGCTCTCTTGCCCTGGAAGCTTTTCTTTAAGCCCAACCGGGACTCTCTCTCTAAGCCCAACCGGGACTCTCTGGTGGTAGTGCCAGCAGGCCAATCCGTCTAACTAAGCCTCGTTAGCCTCTCGGAAAATCGACCGCAGGCCAGTCTGTCTAAGCCTCTCTGGTGGTAGTGCCAGGCCAGTCTGTCTGAACCCAAGGCAGCCCARGCAGAGTGCCCCCGGAAGCTCCCTCTTTAAGCCCAGGCCGAGTTGCATGTGCCTTCCACTCGATCCGCCTCAGCTTCCCGTAGGAAAATGATTGAATTCCCGTTCGAACTGAGAACCTATCGCGCACAACATTCACGCAGAGGAATTCCTTTTTCCGGGAAGGGAAACCGCCACTAGGTAACTAGGCGGAGATGATCTTTTCCGGAGGTCACTATGGCCTCGAATCGAGCATCCTTTCAGCGAGGCTGAAGCGTGGCCTACGGCCACCCCTTTAAGGGCTCGCCCTAAGGCGACCCCCACTTCTCAGGGGTAGTGGCACACATCTATCCAGAAAAGACGAACGCAGTTGGTTCGTAGATAGATAGGTTTCGATGGGCAGCACCACTGCCCAGGGAACAAGGGGAGAAGGTTTCGCTACGCGCCCCACCGCTCCACTCCACCTTGCCCACCCGCGTAGGCCGGGCAAAGTGGGGAGACTTCGCTTTCCTGCCCCGTAGTGGGTACCGGGGAAGGGCCTGGCCAGCCTAGGAAGGCGCTATAGCTGCTGGGATTTCTCTTTTTCGAAAGGTTCTAGGCTAGCCTTCCCACTCTTCTTCTTCCCGTGGGGCGGGCTGGGCCACCACCCTAGGGCGCTACCCCTTAAATCCCCCTTTGTGCATACGAAGTTACAATTGGTCCGGAACCTTCCGGTTACGTACCCTCGGTAGTCCCCGAAGGGAAATAAGGTCTTTTTCGGGGAGGAGCGCCCAGCCCAACTCCCGAAAAGGAAGACCTATCGTCGAGTTTAGACAACAGCCGCCTCTCTGTTGATTTTCTGGCTTGAGGTAAACGCGGCTCTAGATTCTTGCTCAGACAACGAGGCCTCGTAGTTGATGTTTGGGTTGGTCGATACCTTTCTGGTGGTGGGGGCCACGTCATGGGGTAGGGCCTGCTGGGGCGAAGGCACCCCTAGGAGCTACGCGCTACCTGGCCCTAGGGGGCTACTAGGGGGGCAGACGCCAACTACTCCCGGACCCCTTCCTTGCTGGGGTGAGCGAAGCGAACCACTCCCCTTCCCTACGGTCGGGGGAGTGTCCTTACGGACCTGGGTCARGAGCTRAATCRYTGCCCTCTTCCGCACCTTCCCCTCCCCAGTCCCCTAGCATCTTCCCTTCCCTCTTGCTTTCCACCCCACCACCTACTTAGTGGGTTGAGACGCGTAGCACTCTTTTGAAAGGCTTAAGAAAGGCCTTTAGCGTGTCGGGAAAAGGCGCTGTGGATGCCTAGCTCACCGTCCCCACTTCGTAGGTGGTGGGGACACCCTACCCCTTAAGGGGGGCGCGGCTATGGCCCGTAGTAGGCCACCACCACCAAACACACTGAAATCAAGTAACAAGATTCCCTTTGGTCTACGGGTTGGCTTCGCCCCTTCGATTTTCGTTAACCCAAATAGGCGGATATGCAATCGATAGGCTAGGTGGAATGTGGAAACCTTGTAGATAGATAGGTGGAATTGCGAAGCTGAAACCCAGCAGGGGAGCACTTAAGGGGACACCTACCCAAGCGGTACCTTGATCAGCCGCGGGCGCTTCTGAGTTTAGGGAGAAGCGATCCCAAAAGGATACTACCGACGTTAACAGCGTTACAAGGGGGGGCAGACTAGCCCCTTCATTGAAGGCTTCTGATCCGGTACCGGAGGCAGAGGCCGAGGCTCCTAGATTTGCATTAACATCCGTATCCGAACAGAGAGGAGAAAATTCTTTTGGTAGACGTAGACGTTGAGGGTGTTGGTCCACTTCGGGGGTGGATGCGCCCTTGGTAGTAGACCTTGGGCTTAGAAAGCTACGATAATCATGTTAGTTCTGATCGTCAGTGCCCTCATAATGAATACCCACTTGACTTACGTATTATCCCAATTGTGGTTCTGTCAATATCGGGGACGATACAAGAAGTGTCGTCCCACCCGCGCCTCATAGAGAAGGACTACTAAATGGTGTCACAAAACAAGATTCTTGTTGTTGTTGGGTTCGAATCCCACTTCTCCAACCGATCACCCCCACACCCAGAGGGGTTGAAAGCGCTTTCACTCCTATCTCACGCCCAGAATTCCATTTGTTGCCCACGTAGCTAGTAGTTTCTCCTAAGCTCTCACCCATATTCCACGTACAGAATTTGGGCTAGGTAACCACGTAGCGACCACGTAATGGCTGGGGTCGCTAAGGCGACGCTAAGTCGCCTGCTTTTAAGACCCTCTCGCCTATCGGCTCGAGTGCCTAAAGGCCCTTAAAGGGGCCACCCTTAGAAGCGAAGCAAGGAATTTTAGAGGCTTACCCTTGACTCATGCCAACAAAAAAGTTCCTCTGCACTGGCCCTCGAGGCCAAGTTGGGAATGAGACTTACGGCCAGCTATGCGAGTGGCTGAGATGCTTTACTRAATGGGAGTGCCC
>Contig34+113860
CAGAATTTGGGCTAGGTAACCACGTAGCGACCACGTAATGGCTGGGGTCGCTAAGGCGACGCTAAGTCGCCTGCTTTTAAGACCCTCTCGCCTATCGGCTCGAGTGCCTAAAGGCCCTTAAAGGGGCCACCCTTAGAAGCGAAGCAAGGAATTTTAGAGGCTTACCCTTGACTCATGCCAACAAAAAAGTTCCTCTGCACTGGCCCTCGAGGCCAAGTTGGGAATGAGACTTACGGCCAGCTATGCGAGTGGCTGAGATGCTTTACTRAATGGGAGTGCCCAATAGGTACACCCAGTTCTCTAGCAAGGATTGCCCCTTCTGGCATCTCTTCACAGGTACCCGCAGTGGCGTTTAGGGACCCTTGATTTCACCCATCTCGGACTGGGATTTGAAAGTAGCTGCTTCCGCTACAAAAAGGAAACGATCACGCCAACGTAGGCCAAATAGCTTACTCGTCTTCGAATAAGGCGCAGCCCGATATGAAGAAAGCATTGAATTGAGAGGTCATCGGAAATTGCGCGATAGCACGACTGAGAAAGTAGGCATGCCGATAGACAGAGTCAGTGGTCAACTGGACTGAAGGTAGCGCAGTGGGCGTGATTACGTGGACTGAAGGGAACACTGCCCACTCGGACTGAAGGGAGCACTGCCTACGTCGGTGGGACTGGAGATAGCATAGCCTTCTTAGACTGAAGGAAGCGACTGAAAGGAGCTGCTTATGTTGGACCGAAGGGAGCTTCACTTCCTATATGTGGTTTTCCAAAATGCTGGTTTATTGGATTGAGGGAAGCGCTGCTTTGCTACTGTTAAAGAGCCTCCTTCAGTTATTGGACCGAAGGTCTGCAAAGATCAATTGGACTGAGGGAAGCTCAGCAAAGATTGATTGGACTGAAGGGAGCTCGCTATGCGGTATGGCTAATAGAAGCCTAGATAAACGTGGCTGTAGCAGCAATAGATCAAC
>Contig35+35760392
AGTCATCTGACGGGTTCGACGGCTATGCTTACACACAAGACTACCCTTCACCGAAAGCTTCGCAGGGACTACTCAAATTAACCCTAGCCCGGAGGGATTTACTGCAAAAAATTCAATGCTCCTGCAGAGGGCTTTATCCCAGCGAATATCAGAGACTCAGCTCCGCACAACATAGGAATTAACACGCTCTCGAAAAAAACATAAGGGAGTAAAGTATCCGGCGTGCGAGACACAGCAATCATAAAAGATTCACCGATTGGAAAGGCTATTATATATTCCTTCTTATAACTCTTGATACTGGACCAACCTACTAAAATGCAGATAGGGATTGGAGACGTGGTCGAGACCACCAAAAATGAAGGGAGACCATCTATACCTATAACCAAATCGATGTTTGAATAAGGGAGCCATCCACGAGTTTCCACGAATTGAGATTTGGCAGTAGGATTATCAAATTGTATCCGAAACACCAGAGAATACGAAGAAGTAATCGAAGAGGCGCACAGACCAAGACTTCGTATCAGTCGTATTCTGGAATCGGGAATAACCAAGAGAATAATGCTTCCCAGCAAAGGACACAAAATGAGACCACTGAGATTGGTAGGTGAGAACGCTACGGATTGGGACGTCGTGGATGTATATGTAGATTTGGTTCTTCTCTTCTGTTTCTGGTCTTCACGGGAGTTTTTTCTTGGAACTTAAAGGTGTGCAGCCACTTCTAAAGGGGCGCAAAGAAAAAGAAATGGTTCTTCTGAATTCGTGTTGCCCAAAAACAAAATGCGTGTAGCGCCCACTCAATTTTGTCTTCCAAAAACACTAGATAGACGCATGGCGCGGCGCGCTTGTTGCGTGCGCCACCATCCCACCACAAAAGCACTCTCTAGATCCGGCTTGGCCAGAAGAGGAAGGGTAGGCCCCTCTGTGTGGGTAGCACCCTCCTAGCGAGCGGGGGGCGGGATGCCCCCTCCTATGAAGTGGGTGGGTGTGGTGGCCCCACTTTGCTCTCCCTACGGGGGTGCAGCGCGGAGCGCAGCACCCCTTTAGAGGTGCTCTCTGCCCCCTTAGGCAGGAAGCACAACTTCCGAAGAGGGTCCCGTGCCACTCGAAGGAGGCGTCTATCTACCCTATCTCAGGACGCATAGCTTCGATCGGAACCAGTTTGCAGCGTCTAATCTTAGCTGCCCAATAGGCCTTTTAGGCGCGGCAACCCTGCCCCCCACCCCTACTTCTCTTTGGCTCCAGCCCCTACTACAACAACGTGGAGACTAGAGCCTTTCACTTCTATTCGCCGCAGCAGTTATGAATAACCTTCACTGATGCGTGAACTGGCCTGTAAGGTCGATTGAACCAGCAACAAACCAAATACCCACGGCCGTGGTTCGTGGTTCGGGAGAAGCGGGTCTTATCCATTTCTTCTTTCTCCCTTTCTCGCTATGCGCTGCCCTTTAGAGGGCGTCCCCTTCAAGGCCCTATCCGTGAAGCGCTAGCGCTCCACTTGGTTTCTCAGGAGCCCMACGGAGCGCCCCTTCCCCCCCGACCGAGTTCGGGAGTGAGAAAGCCTTAGCATAGCGAACTAATCTGTCTGGTGCGTCAAGTGGGTGGTGCGTAGGTAGGCGCAATAGCCCGCCCACTCTTCTGTGGGTGGGGGTGGGCCTACTAGGTTAGGGAAGCTAGCCTCGACCAACTCCAGGAGGGGTGGGCAGGGCACTATAGTGCAGCGCTCCGCGCCTAGGGGCTCCTGAAGTCGCCCCCTGCCCCACCGGGGGGGCCTAAGTGGCCTAAAGGCCACCTGCCGATAGGCACTCGGCCTTAGCTTTTACTGGTTGTGTACACACTTTTGGGCTGTTTTCCTTTCCCTATAGGGGGGACCCCTTAAAGGGGTGGGGTGCCTTTTTCACATCTTCCGGTTCCATCGGAAGATGCACAAATTGAAATATTAGTTTCTCGGAACGAGTTGGCATCATATCTATATACGTGAAAGGGATGCCATCCCACGTCAGACAGTGGCAGGGGCAGAAAATCTGTGGTGACATCCCTTGGCAGAGGTTGTGGCGTGCAGTGGCATGACAGGCACCCACCATAGATGGCAAGTACGACGATTGCCAGACGCATGCATTGCACGTTTCTTCCATTGCTTCCCAATGTATCCTACGGGGATTGTTTCTCAGTCTCGACCTCCTGTACCCCTAGTAACTCCTACCGCCACCTCCAGAGCCTCAACATAGCAATTCGTCTACAGGGTGAAAGGCCCGGTCGATCCATTCGCTTCAGTCCCAGAGTATCGCATGGAACAGTTAAGGGTAGGGCCAATGAGATCGTGTGGTGGCGGTGAATCCTTGGCCCGGTAATCTAATCGTCTATCTCTTCCCCAGCAACAGCTGGTTACTTCTTGTACGGTAGGTACGGTATGGGACATAGCGAAGCGATGAGACCTTTAGGGAATAAAGTTCCGCACTAACGCTATCCTTCTACGGCACCGCCAACAGATCCCTTTAAGCCCCGATGAATACTGCTGAACGGTTAACACAGAAGCTGTCTGTCCATTGGGACCTACCGAAAGAATTAATCGCTGAAGTAGGAGCTAGTCCGAGATAGACTGGTGGTTACAGCTTGTGGTAGGGCAAGCGCTRGGCAGTTAGTTACCATGTGGAGTGAGGGACGGATCTTTTCTTCGCGCTTTAGCGCATATGATCTAGTCGTACACTTGGTTACCACTCTACGGAGCGGTCTCACTAGCCGTTAACCATTCCATTATCTAGTCCAGAAGCAAGTTAGCCAGACCAGACAGAACCCCTTTAGGGGTCGACACTCTACCCGCCCCACACTTGTACGAAGTGAGAGGGGCAGGAGCGCCTATAGAATGCATTCTTTTGACTTAGCTAGGCTCTTCACTGTGGCCAAAAGAAATATGAACACGATTCCCTACGCGCAAGTCAGTCGCAGTTCCGTGGATACCGTTTCTGGACGGACGAGGCACGGTGTGCACAATGATCAGTAGGGGTGGCTGGCGCTTGTCATAATGTACCGGAATTGGTGAAGGGGATGATGAGTCATCCGGTCCTTAATTGCAACTAACACTGTTGCAGCGCGTAGCGCTGCACTATAGTGCCCTCCCCCCTATCGGTCGGAGTGGTTCCCGTCACCCCTCCGCCACTATAGTGGCACTTCTTCTGAGGTTAAAGCGCTACGCGCTGCCCTAGGCTTAAAGGGCTTAGCCCACCCTGCCCTAAGGAGGACACTCGACCCGGGGAGGGGTTATTGCTCTGCAGCTAAGATTTGTTGTTCAGAAACGCTGTGCAAAGCACTTAGCACCTAGGAACTAGCACCTAGTAGGTGTTAGTGGTAGGATTAGGACCCAATGGTCCGAAGTCTCAAACAGGACAGGACCCAATAGAATCCGAGGTCTCAAACAGGGCTTCAAAAGGGTAGGTGTTTATGCCCAAGTCGGGAAAGTGCAATCTCCCACTAACACCTACCCCCTACCACCTACCACTAACACCTATCACCTATCACCTAACACCTTACAAAGATTCTTTTTTTTTGCGCCCCCCCTAAAGCGCTCCGCGCTGCACTATAGTGCCTCTACGATGATTTCTGGACAGGTAATACAACTTGTCTTTATTTTTCGTTACGCGCTTTCTCTGGTCCGGGGAAGCGCTACGCGCTTCCCCCCCGGTACCCCCCTTAGGGGGCCCATTTTCGGCTTCCGGTTGAAAACCTCCAGCCCTCGATAGTCTTCTGAGAATCGATAGCATTCTGTTGGAACACATCCTGCCTCTTGACCCTCGTAGTTTTATGCATAGTTGGTACTATAGCCCCAATCGTGGCTACTAATGGAATCAGACCAGACACGAGAAAAAAAAGAAAATAGTTTGTATGAAGTGAATCTCCCAAGGTTTCCGAATTGGTCCAGCTTTATATCCTTCCAGCATAAACTGTATATCTCGGGGGGGTTGTCCCCAAACCGGTTGGTAATGGGATGTAATCATTATCCAGAGTGACAGAGACCTCCGGCAAGGATATCGGTCCAATAATACCACCTACTGGTAAATAGCGCAAGACATTCTCGTGAATCTCTGCTATCTTAATATTCAACATCGTGGCTACAAATGAGGATGAAGCGGCAATAGCTCCTGTATAAACCACTGGGAAGATCATAGCAGAAGAGTCGGAACCTAACGTAAGAGGTAAACCTGGAGTATTACGAAAAACAGGGATGGGAGACGAAACGGAATGGACGGGGTTTTTGGCACGTATAACCATCGCAGCAGATACCGAAGCAATACTCGAAGGAACAGGGAAAAGGTTCAAGGGGTTTCCTTTTTCTTCTGTATTCTATACTAGTGACAGTTCGTTCGAGAATTCGATTATTTTAGAGGGATTGGCCTTAGCGAAGCTTCTAACAATTCGTAAAACCCGGAATTGAATGGAGAACAACGCTTCGCTCAGATTCGCCCCGATACGGATTTGCACAGCGCTAAGTCTAATTGCCTGATTGTCCAATCATTGGCTGGTCAAACGCATGCCGATGATGCCGTAGGCAAGAAAGCGCAGCGCAAAGGCGAAAGCGCCCCCCCTTCCGTTGAGTTGGGTGGTGGGCACTATAGTGCAGTGCGCCCAATAGGCCTTTTAGGCGCAGGAAAACGCTAAGGCTGGGCGTGGGCCCACCGCCCACCCCTAAAGTGGTCCCCAAAAAGCTAGGAGGGGCTTCCACCTAGAAAAGGAGGTTGTTCTTTTTCCCCCCATGTCAGTAGAAACCTTCCCCTTACCCGCAGCACGAGAGCCGAGCGGAGCGGGTAGGAAGAATTATTACTTCCCCTTCCCTTTTCCCGTTCTTACTACTGGTCTCCCAACTGTCACTGTAGGAGGCTTCGCTTCCTGCTGAATCAGTAAGTTAATCAATAGTGGATATATGTAATAGTTCCAGTAGTGGATAGGTAGATCTCGAGGTGTTCAATCCGGTCGGTCGTGGTGTGTCTGATGGTTGAGCTCCGCCTTGGGGGGGGCGGGATGGCCCGCCTCCCCTGCATCACTTGGCTTCGATTCTACTGGAGGAGGTGGAAGGATCGGACCCTTTGATCGGTTCTGATGGGAACTTATTCCCGAGGGAATTAATCCMAAACGTAACCATAGCCAAACGCAAAGGAGGAAACCACAGAAAAGGCAGAAGAGGGAGACGTGGTTCACCACAAGAAAGGAAAAGAAGTGCTCTTCGGAAGGGGCAGGAATCCAGATGGCGTTGAAGAAAAGCCTCCCCAGGTCGGGGTCTAGCTCATGCATCTCATTCACGATTGCCGTGACTTTCTTGAGAAAGACTCCCTTCGGTAGTCGTCCTCGCCATTCTGAGAGTATAAGGAGTTTACTTTGTACACTTTCGAGCTGTGCCCTTAGGCGAGCCGGGTCATTTACCGGAGAGCCAGGTCCGACCAATAGCTTGAGCTCGCCCAGGATGTCGCTCATTTCATCGTAAACCGCTAACCCTCGCAGCTCCGCTAGGTAAGCCCCCTCGAAAATTTCTGGTCCTGTGAGCTCCTCCTGGAGCCACTCGAGGGTTTCTTTTGCTTCCTCGAATCTAGTTTTCAATTCTGTGTTGCGTCTGCGCATGGTTTTCTTCCTTTCTCAGAAAGTTTGAAATCCACAATTTTGTTTTGAATCAGAGGAAGGCTCTCCAGTAGGAGAGGGTTCTCCGGCAGAAGTTAAGGAATAAGGGAGAATACCTTCGCTCTACCCAAGGTTTGTCCTTTGGACTCGGGCATAAACACCTACCCTGTTTGAAGCCCTGTTTGAGGCCTCGGHCCCTGTTGGGTCCACTCCGAAGCCTCGAACCCTGACTTAGGCCTAATCCTAATCCTACCGGACTTGTGAGAGTCCTTCTATATACGTGAATTCGTTCATTTCTTTTTTCTCATTTTCTTCCCATTTTGAGAAGAATTGGGTATTTTCCTTGCTGGGTGGGGAGACTTTTCCTCGCCCCAAAGGGAAAAAACCCGTAGGCCACCGCTTTCTCTCCTTTTTTCCCGGCCTCAGAGTGAGACTGAGAGATCTAGAATTAGTACGAGGAAGCGCCCATCTTCGCGGTGCTTTCACTCCTCGCCTATCGAAGTGATGTTCTTTCACCARGTAGGAGAACTTGTCTAGAGAAGGATTTCCTGCTTAGATGCTTTCAGCGGTTCTTCCCTACCAACTTAGCTACCCGGCGCTGCTATTGGCATAACAACCGGAACACTATAGGTTGATCCAACCCAGTCCTCTCGTACTAGGGTAGGCTTCTCGCAGTTCTCTAGAACCAACGGTAGATAGGAACCGAACTGTCTCACGACGTTCTAAACCCAACTCACGTACCACTTTCATCGGCGAACAACCGAACCCTTGGGACCTTATTCAACCCCAGGATGTGATGAGTCGACATCGAGGTGCCAAACGACTCCGTCGATAAGAGCTCTTGGGAATCATCAGCCTGTTATCCCCGGCGTACCTTTGATCCGTTGAGCGAGAGCCCTTCCACACGGGACTCCCGGATCACTATGGCCGACTTTCGTCTCTGTTCGACGTGTGTGCCGTCTCACAGTCAGGCAGGCTTATACCATTACGCTCACAAGCTACAGGAAGAAACGCTTGAGCCTACCTTCGCACACCTCCGTTACTCTTTAGGAGGCATCCGCCCCAGATAAACTACCCACCTTGCAGTGTCCCGCCTCGTTAGGCAGTTAGGCATCCAACGACGAAAGAGTGGTATTTCAAGATTGGTTAGCCGGGTCACCACCTCCCACCTATCCTACACATTCAATCAAGGGTGTCACTGCAAGGGTATAGTAAAGGTGCACGGGGTCTTACCGTCTAGCCGTTGGTACTCCGCATCTTCACAGAGAGTTCAATTTCACTGAGTCCATGTTGGAGACAGCGGGGCAGTCGTTACACCATTCGTGCAGGTCGCTACTTATGCGACAAGGAATTTCGCTACCTTAGGACAGTTAGAGTTACTGCCGCCGTTTACCGGGGCTTCCATTCGAAGCTTATAACACTTCTCCTTTTTACCTTCCAGCACCGGGCAGGTGTCAGACTCTATACATCGTGTTACCACTTAGCAGAGTCCTGTGTTTTTAATGAACAGTCGCTACCCCCGGGTATGTGCCGCTTTCCGTCACGAGAGCACCCCTTCTCCCGAAGTTACGGGGTCATTTTGCCGAGTTCCTTCAACCTGGTTCTCTCAAGCGCCTTAGTATACTCTACTCGTTCACCTGTGTCGGTTTGGGGTACGGTTAGTGAAGCACCCGAATCGCCCGACTAATTCCACGAAGTTTTTTCCTGGTAGTTGAAACCCTGAGACTTGTGGCTTTGTAGCCACATTAAGCTCCCGGCCCAATCATCCAATTCACGAGTTGAACAAACACGCATGGTTCAGTAGTCAAAGCAACTTCGTCACTTTCGTGTACCCATCGGACGGCAGCCCTTTCGGGGTTCCTTAGGGACCGATTCACTCTGCGTAGATTGACTGAACGCAGAAACCCTGGAACTGCCAGGCATCATGGTTTTTCGCATGATTCATCGTTACTCATGTCAGCATTCTCACTTCTGATATCTCCAGTTCTTGTCACCAACAACCTTCCTCGATTGACAGAACGTTCCGCTACTGACCTGTCGGAAATGAGCGATGATGCGGAACTCTCTCAGGTCTCGTCGCTTCGGTGAATCACTTGAGCCCCGAGACATTTTCGGTGCCATGAAGCTAGACCAGTGAGCTATTACGCTTTCTCCAAAGGATGGCTGCTTCCAAGCCCACCTCCTGGTTGTCATCGCTCGATCACTTCCTTTTCCACTAAGTGATTGCTTAAGGACCTTAGCGTACGATCTGGGCTGTTTCCCTCTCGACTTCGGATCTTAGCACCCGAAGTCTGTCTGTATAAACGATGGACGGAACCTTTAAGGTGTCTCAGCCGCCTAGAGGTGCTGACCAAAAGGCCCCCTGCCCGTCTTCGGAGTTTCCTTGGGGTTGGTCAAGCTTTGGGCCACCCGGCGCCCATTGAGTGCTCTACCTCGGGCCATAAGCATTATACGCTCTACTTCAATAGATTTCGCGGAAAACCAGCTATATCCGATCTTGGTTGGCCTTTCACCCCTAGCCACAAGTCATCCCCGTATTTTGCCACATACGCGGGTTCGGTCCTCCAAGGCCTCTGTGGAGGGCTCAATTCAACCTGCTCATGGCTAGATCAATCGGTTTCGGGTCAAATAGAAACAACTAGAGGATTCAACTTCATTGCGCCTACACCTAATGGCTTAAGCCGCTGTTTCCATTTACTCGCTGACCCATTATGCAAAAGGTACGCCGTTAGAGCTTAGCACTTAGCTAACCTTGCTGGGCACTATAGTGTTGTAGCGCCACATACGGGGTGGGAACTAGTTTGCAGCGCGTAGCGCTGCACTATAGTGCCCTTTAAGGCCCTACCCCTTGAAGTGGCCATACTAGTTCCCCACCACCACCTACTCCCGTGGGTGGGTAGTTCCTAAGGGGCGGGGTGTCCCTCCCGTCTGCCTAGGCTAGCGATTCCACAATCAACGACTAGGAGTTTGTGAAACGCAGTCGAACTTCGGTTCTATCGAACTAAGTGGCTTCGCATCCGCCCCGCTTCTCAGCCTCGCTATGCGTTCTATCGAACCTTCCGCTTCAGTCACGCTCCTTCGACTGATGGTTCGCATCGGATTTCAGGTTTTCTATTGCACTCCCTAACCGTCGGGGTCTTTTCACCCTTCCCTCACGGTACTTGTAGTACGCTATCGGTCATTGAGTAATACTTAGGCTTAGAGGRTGGTCCCCCGAGCGATCATAATTCATTCAAACACTAGCGTTTTACTTAGGGAATCAAACCTGCCGGGAAGGATCTACGGGGCTATCACCTTCTTTGGCCAGATTTTCCAACCTTTTCAGAAGCTATCCCGGGCCGCAAGTTCCCCCCTGGGTCAAAGGGGGTGGTTATTTCCCTGCCTAATCCGCTTTCGCTCGCCGCTACTAACGGAGTCTCGGTTGATTTCCTTTCCTTTGGCTACTTAGATGTTTCGGTTCGCGGGCGTTTTGGAAGAATTCCAAAGCGGAGCCGCAGCACACGGCATGCCCTAGAGCTTGGATACGGTTTCCCGATTGGAGATCCATGGATCACAGACGGTATCTCCCCATGGCCTTTCGCCTTTGAAAGCGTCCTTACTTCTCAATGCCTAGGCATCCATCCAATGCGTTCTTTCCGATACAGTAGTAATTGAACCTACTGAACACCGTACAAAATGCTCACAGAATCTCCCTGCCTCATAGGGGGCTCGGCATTCCAACTCCCATCTCTTAGTCATTGCCCTTTTGTTTCAGCCCTTTGGTGCTACGAGCACCTTTAGCCMTTTAGGGCTCCAATCCCTAAGAACCGCATTCCGAACCTAAAGGGTCAAGCCCCCGCCTCTTCCTGGTCAATACGGAACACATTGCCATACCCCTTCAGAAGGGGCCGCCTCCCCCGAGTGCTGAGACGTGCGTAGAGCCTCCGCCCCTTCCTTCCTTAAGGTGGCTTCCTTCCCTCTTCGGCCGGAAGGATGATAGGCCGGCCTAAGATGGTTGGTTGGGCGCAGGAGCGGAGCTCCGGCTTAAAGGGCTGACGCCCACCCCTTCAAGCCCTTCTAGAGGGGAATCGTATTCTTCTCCTATATACGTGATTTTCTCTCTCATTCATAAAGCAAAAAGAATGAATTTGGTTCTAGATGCCGAATCAATTTAAGCCGAAGCCGAATCAGTTAGCCTGGTAACACGTGGCGGGGACAACTTGAGTCTCTTTCCTTGATCTACCACTGGCCAATAAGCGTTACAACTGTAGCTACTGTAGGGTAAATGGACCCTAAGTAGCCTTACCTCCTTCGCTTTGGTAAGGAGGCGCGGAGCTTAGGGTCTGTTGCCATGCGCTACGCGCCCCGCCACCCCGTAACCACCCCTATAGTGCCACTTGGTGCTATGCGCCTAAGAGGCCCCAATAAGATGGATGGATGAATAAAGAAATTGAMAAATTGATTCTGCGAGACGGATTTCGTTAGGTTTCTGCGACACGAGATTGGGCCGGGTAGCGCGGTTGACCCACGAGCTAGGTACCCACGCGTATGACCACTACGCCCTTAGCGCGCCCGGGTGGTAGGAGGGTACCCACGCGCCTAGACCTAGACCTCACACCACGTAATGAATAAGGTGCCGCTAGACACGATTAGATTCGATTCCATTAGCTTCCCTTAGCGCGTACGACCAAGCGCGTATGACMMSSCCMRG
>Contig35+35760392_2
AGCGCGTATGACCACGCCCAGGCACTGGTAGGCCACTGCTGGGTAGGTACCCACCCACTACGCGCTTAGACCTAGACCTTACGCCTTTAAAGGGCTTCCCTTCGCATTAGCCTACCCTGACTACGTGGCGCGTACGACCACGTAGATTCGAGATTCGATTCCGTTAGCGCGTACGACTAGGTACCCCCCTAGCCACTAAAGTGCCTACGAACTAGGTACCCCCGCTACGCGCTTAGACCCCCGTTCCGTACGACCAAGCGCCNNNNNACCCCCCTTGACTACGTAGCGCGTATGACACTTCCATGCGCGTATGACCACTGGGGCCTTAGTAGTGCACCCACTCCGCGCGTAGCACATGGGCTAGCATTCTAGCTAGGCCCAGCCTAGCAAGGAGAAGCCGGCAGCCCTGCCCCCGCCCCCTCACCCCKAGAGGGGCCCCTCTCCCATTGGGGGGGAACTAAGTTCCCCTCCCCCTCCCCAATGGGGGGCCCCCTTGAGGGGGTCCCCTTTACCCCCTTGAGGGGGCCTCCCTGCCCCCCTCCGCCCCCTGCCCCCCGCACTGCGCTGGCCCATATGAGAATCGGTCAGGTTGGGTTAGTACGGGCCACTAGGGCATAGYGGGCTAACTAYGGACGGAGGGCTAAGAGGGCACTGGGAGAGCGGTAGTAGGGCGCTAGAAGGGTAGTACGGGCTAAAGGTGCACACAGGTAGAGGCAGGGGGCACGGAGGGCGGAAGGGCGCGGAGGGCTAAAGGAGGGCGCGTAGGGCGGGAAGCTTGGGTGGGGGGTTCCACGTGCAGGTGTCTCACGGTGGCGTCTAACGCCATCTGAGGCCTCTACGACCTTTCGATTGACCACTGGTTGGCGCGGTTCACGCTCCACCCCTGTAGCGTCTAAACTTAGTGTGCGTACGCGCGTACGTCTACTACGGGTTGGAGCGGGAAGCGCACGTAGGGCCATTGGCACTACGGGCGGCTAAAGGGGTGGGGCTAGTAGGGCACTATAGTGGCAGTACGGGCTAGAGGTGGGCACTACGGGCCTTAAYGTACGGCACTAGGGCACGGAGGGCGGTCACTATAGTGGCACGGAGGGCGGGGCGGTGCGGGCACTATGGTGGCACTACGGGAGACGCGGGGCACTATAGTGCGTCCCCCCGCGGAGCAATTTGATTTTTGTCTATATACGATTACATGTTGTAATCGTGCCCCCCCCTGCTGCCCCTACCCGCGTGCACTCGTGCACCCTGGAGAGGACCGGCTGTTGCTCGACGAATGTCTATCCCTACTACCCCTCTAGCGCCCTACTACCGCTCTCCCACCCCTCAGCCCTCCGTCCGTAGTTAGTCGATTGGACAAACGCTCAGAAACGCCATGGTAATCCACTAAGGGACACCCTCTAAGGTGCTCCGTCTCACCGATCGTTCACTGGCCCGGCCCATCTGAGGCCGTTTCAGCGGCTACTGGCCCAAACGAAGTAGGAAGGGGCCTCTAACTTTTCACTCGATCGGGATAATGGGGGGCCCCAACCCTAGAACGCGATTTCAGCCACCCTGAGGGGGACACCAGTCMCWCKCGCGAAATTCCAAATAGGTCAAGGCGTAGAAATCTAGTTCCTAGGCCGGTTGACTCTAGCACGCAGGGCCCTTACCCAGGCCTTTAAAGGCGGGAGCGCGTTCGTATCGATGGGAAGGCGAAGGGCGCCCACTGTGCCGATTCAGTCAATGAGATCCTATCTAGCAGGTGCCGATGCCAATTCAATCGATTCGGCCTTTCAGTCGATCCTGACCCAACAAACGATTCACGCCAGTTTCGTGTAGCGTCTCACGGTAGGGCCCGCACGTACGGGCAGGTTGGGGCTAACTAAGGGCCACGTGGGGCACTATAGTGACACTGGGGCGGGGGCGGTAGTAGGGCCACTATAGTGACCGCCCTTTCTAGCACCTTTCTTCAAGGTGTTAGCACCTACTACTTAAAGGTGATCTTGTTGCTGTTGACACCTAATGCTTCCAAGGTGCCTACTCCGTGGCAGGGGTAGCAACGGACCCCTCAGTTGGGGCACTACATGGCACAGGGGACTTAGAACTTACGTGCCCTAGCGGACTCTGTAAGACGAGGGGTGAGACAGAGATAGTGCTAGCATCTTCTTGCGACTGCCTATAAGGATGGCCCACAATGTTATGATACCTGGTCACAGGGTACGGCATAGCCCCAGTCGTCTCACAGTTGCCTACTCTGGTACCTCACTGAGGTCTGCAATACCGCCCTCATTTGTACAGGCTATAGAGTTCCTAAGTGTATAGGAGTCAGATGCGTAAATTTGAGGCAGGGTGGCCTCCCATGTGAATCGGTGATTTTGAGCACTAAAAGCCGAATCGGTTTTTCAGTATAGTGAATCGGTTGCTCTATCGAGCTAAACGGACGAGACGATTCTGCTACTTGATAATCGCTCCAGCACCCGTAAAAGGGAGAAAAAAACCACCGATTCTGCGAGGGCTCTATAGTATAGAATCGGTGACTCTATAGTGTAGAATCGGTGGCTCTTTTGAGAATCGGTGGCTGAATTGGTATCCGATTCTGCTTGGGCGGGGGGTTTACATCCGATTCTGCCAAGAATCCCTATCTAGTCGGGGGGATTTTACAGCACGTGAACCCCGGAAGAGCTCTCCGGTTACTGCGGAAGAGCTCTCCAGTTGCTTTCGGCCTCCGGTCACTTCTGGCCTGAAGAAGTGGCTCTTCCTTCGCTGAACGCGTGTCGGAACTAGTTTGCAGCGCCCCTTTAGAAGTGGCTGCATACTAGTTCCTTCTTTCTCTTTACCTTTTCGGGTAACCGAGTTAGCCTCAGAAGCCGATTCCGCCTATTCGGTTGTCGACTTAGGTTACCGGAGACAATTCCGTTTAGTTGCCTCTAGGACGGGAGGGAGCAAATTGGCGCACTCATCGACTAATTTCTGGTTCGCATGACCCGACAGCCAATAAAGCAGCTATCGAAGTCATGCCCGTCGATTGAGTAGGCGATTTCAGATCAGCCCCCGGATGATCCGGTCGTTCTACTTCGCCTCGAATCGTGGACTTTCGCACCATTTCTGTTCGTGCTAGTGTCTTTTCCGAACCTAATCATTATTCTATTGTCCGTAATGGTTGATTCCACGCTCTAACTGTGATTCGCATACTACTCCTTATTGGTGTTATCGGTAAACTCGCCTGAATGGGGTCGCCTCGGTGTCACCTGATGCCGCGTAGGTTCTCACTCCAGCACTCGCCCCAACTCACTACGCCATTACGGTGATAGCTGGTGCTTCCACGACAGTGAGGCGCTCCTCTATGTCCGAATGGACAATTGCTACTACCTCCGTGGGAGTTATGACGCCTCCGCGGCGGAATATTGTAGAACGACTCAAAGAGGGTCCGAAGGGCAGCCCTAGCCCCCCTCAGCTGGGATAGGGTGAAGCTTAAGGCTAATGGGCTAACTAATTCTAGGCCACAGCTGCTCCACCGACACCAACTAGGCAGCCAACTGCACCACCGACAGCAGCGGGAATAATAACTGCTGGTGGCCCAATTTCAATTGATTCGGTCCCAGGGTCCTAACGGGAACCTCAGTTGGAAGCGCTACGCGCCCACAGAATGTTGATTAGTGGTGGTGGGGGGTCCTTAATCTTTTCTGGAAAGTGGCTTCACTCTCGGTAGGCTAGCATGTAGTGTCTCGTGCTTAGTCTGGCAACTATATCTCGTTTGCCTTTCTCTACCTCGGCCACTCGATCGAGGCCCATAATCGCATTCTGAGCGCGGACCCATGCACGTGTGATTCCGGTATTTTATCCCCAATTGCATGAACAAATGATGGTGCCCCCTTTAGTGATCCTAGCCCAAAGAATCTTGTATATAGAAAGAGCTCAGATGGGTCTCTTGCTCCGCCTCTTAAGAGAAAGGGCGTACCTCTCGTAAGGATGCTAGCTTCAGCCTCTCCCCCCCTCTCATTTTCGAGGCGTGGGCTTTCTAATAAGTATCGAAGTGCGGAAGGCCGGCCTGCGAAGCGCTAGGCGTTCACCGTTTAGAAGCGAATATCGCCTCTATCTCCAGGCCCTAACGGACCACTACCATGTAGCAAGTGTATCCATTGGTTCCACTACACTATCCGATGGATTATGCGGGAGCCCATAGTCTGAAACATCTACGCCCCTATGAGCAGCGCCATGGCCTAGCAGCAAGCTTGGAGGGACAAGGGTAAGGCCTGTTAGCCCCAGCCCATAGCCTACCTTGCTTGCCCTAACGGGCCCGGGAGATATGGATGGAAGGGTTTGTTGATTTACACTGCCCGGAAGGGAAAGTGTTAAGCCCGCGGATAGGCGGGGCCAACCTACCGATTCAACTGGGTCCGATACTGAAGGGGCACCGATAGCTGATCGCTAGCATTGTACTTGGGTAGCTAGTTTCTGGAAGAAGGTATTAGCTAGTCGCACTGACATCAGTTTTTGAAAACATGAGTGGGGCTAAACTTATGCGCTGAATTCCTACGCGCACCCTTAGGCACTACCCGCGATAATCGAGCACTACGACTTGAAGGAAGGGCCGGTCCTACGACCCACACGGGACACTCCCCCGACCCTCTCCCTCCGGTCGAGTGGTAAGTTAGGCCGAAGGGAAGTTGAAGGGCCTACTTCGGTAACCCAGGAAGCCAAATTGCTACATCGCCGTAAGCAAATAGCTACGCTAAGTGCGTATAACTTTTCAAGAAGCCAGCTTCGGCATTGGAAGCGCACCACTAAAATCCGCTTCAAGCGGTAACCAAAATCACGTATAATATAGGAGAAGAAACGATTCATCCACCGACGGTAAAAGATAAGTGCAGAGCGAAAGAAGGGAGAATGGACGCGTCAACGTGTCCCGGTCGAGACCGCCTTTTCATTCTCCGAATGACCACTCCCCGGAAGAACAGTAGCCCACCTACCGGCCCCGAAAGACAGCCTGCCTGTAGTAGGAAAAGGGACTGGTAGTAGTGGAAAATGGTGTGGTAGTAAGCCATTGGCCAGTGGTAGAGCCGAGTTGATGGCAACCAGCCGCCCACTAGGAAGAGCTACGAGTAGTAGTAGCCCAGCGACAGGTAAAAGCCACCAAGGAAGATCACGTGGATCCGGGCCTTGGATCTGAAGGTGGTGGCAGCCTGCCGGTGGTGGTGGTGGCAGCCTGAGATCTGGTGGTGGTGGTGGCAGCCTGAGATCTGGTTGTCTGTTCTTGTTTGGGTCTGGGGGCGGTGGTGTTGTGGTGCGTGGCGGCGATGTAAATCGGGCCACGTGCGCGAGACTGAAAGTCGGGCGTAGTGGGCTACGCGAGCGAGCTACGCGGGCAGCGGTAGCGCGGGTGCTTCTGCGAACTGCGGATGCGGCTGGGACAGGTATGCGCAGGGCGCGGGCTCCGGGCGGGCGGAGATTCGATTTCGGGAAATTGAGCGGACGCTAGTCGGTGAGTGCTAAGTCCTTCGCTGGCAGTGGGTAAGCGGCCCAGAGGAAGGTGCCCTAATCCTCTAGGTGACTGTTAGAGTCTGCCTCAGAAAAACCTTACCTAATGGGGGAAGCCTTATTGGACTCTCAGGTAGGGCTTCTTCAGATGGTAGGGCTAGAAGGCCACGTTGACGTATGGAAATGCTCCAATTCGCTCTTGGAGAACCAAATGAAATCGGCCTGACAAGAGTTGACCACCCACTCTTGTGGGCAGCGAAGCGCGTAGCACATCAGCTGATGTGTGCACTATAGCCCCAGAGGTCGGGATGTGCGGGCAGGAGCGCTTAGCTGTTCAATCCCGGAGAGGAAATGGTCCTGCTCTGTGGTGCGGAAGTCACAATACCGACCTTTCAATAGGTAAGATAGCGACGCCTGAGCGTACCTCGGGGTAACGTGTCTGTAACATCTGAAAGTGTTGTGATATGTCCCGCGACCCAGCTACCTTACCTATGGTCATCCAGATGAGAGCGGAGCCATTGACTCTAGGAAAGGCCAGTCGAGTCCCTAATGATGCCTTCCTCACTTTTTCCCTTAGCTGTATAAGGGTTTTTCCTAGGAATGGCTCAGTTGGGGGAGGCGGTGGGCCAGTTAGGCGGCGCATCGTCACGGGTCTAAAAGGGTTGGAACCCTCTCACCCCCCGAAAGGGGATAAACAAGAAAGGAAATGGCACACGGTGACTCCAGGGGGTATCCCGAAAGGGGTACTCGAGGGGAGGTGGAAACTAGTTTGCTCCTATACTTTAGTAGCCTTCGAGGATGCTCTAGTGGACGGGGGGTTTAAACACCGCGAAATACCAATAGTCATTAACATAATAGCAAGACTGAAATGCTCTAAGGGGGCGCCCTTTCAAAGGGGCTGTCCTCTTGGGGTGGGGGGCTAACTACGCAGGGGCCCTACCCTCTAAAGGGCGTGGGTTGGTGGCTTTTGCCCTAGTGTGAGTAGAAACTACGGACAATTTTGGGTGCCTATCAGTTGGAAAGTGGTGGGTGTCAAAAAACCCCGGAGAACCATTTTTAGATCCCATTTTGGGGGGCCCATCAGTTAGAAAGTGGTGGATGTCAAACTCCGGTCGAGTGCCTAAAGGCCTAACGGGACACTCCCCCAACCCGACCCACTAGAGAGGGTTCTAGTTTTGTGGGGAATGGGCCGCGCCCCAACGTTTAAGACGCGTGGGCGTGTGGACGGCTCCCGCCCACCACACTACGTGGTTCCTACCTACCCCACACGCGTGCGTAGGTTTCCTACCCTACTTGAGAGGGGCGGGCCCAAGGAAGAGGGGCCGGGAGAGGAGGGAGGCGGCCAGGTGGGAAAGACATAAGGTGGGAAAGCGCGTAGCGCGAACCAGAGAGGGTTGCACTTTTGACACTTTCAAGACCGAATTCTGCACCAAATGAGGCAGTTTCTTGTGCAGAAAAGTGGCACTTTCAAGCAAATTGCAGGCACTTTCTGTGCAGGGCCGCCCTGGGACAACGTACCCTACGGCCCGTGTCCCGGTTCCCATTGCCCGGCTCATGCCCAGGCGTTAGGGCCAAGGCGGTAGGAGCGAGGATGTTCGAGTCAGTCCGGCCGAAGGTTGGTCTGTGCTTTTTGAGAATAATCATCCCTTCGGTCCAGAAACGGCTGCGCTCTCACCTACGAAGGCGGTGCGTCCGGCCCTTAAGGGGAAGCTCGAAATCAAATTCGTTCTAGGTTTGGAATTCAATCCTAAGGTTCGCTAGCGTCCGGCCCTATAGGGAAGTAAGAATTCCCTGTTGGTTCACTAAGGGCTCAATGAGCTCTACCTCCCTAGCTACGCGCTGCTTCCCTAAGGGGGGTACGCGCTCCGCGCTCCCACTAAGGCCTACCGCCTGTGTTTCTTGCGTGCTTTCGTCCACCTCCTTTATTGGGGGATTCGAGCACTTTAGTGACAAGAATCCAAAAGGCGGGACTGGGAGGCACCAAAGAAACAACGGGAACCTATCCCTATTCGTGGTGTGACGACGCGCGTTGCCCCTAGTGAATCATCGTGCGAGGGAGACACCACCAGAACCTTATTCAGTAGGACGCACTTCAGTTTGCGGTTTGGGGGCTTCTGGTTGGGACACATTGAAGCTCCTAGTTTAGGCCTGCCTGGCGCACTTGCTCTTACATGGAATGCCGCTATGGACGTGGACTAAAAGATCTTCGCAATAGGTTATCCAGGTTCACGAAACGCCAGCCCCTAACGAGATTCTCAGGACCTTTTCAAACTTACTGAATGGAAGTTTCTAGTGAATAACACGGAAAGGGCTACTGAAACTGAGACCACTGCTGGTGGTACTGGGATTGCCGCTAGCACCGAAACTGATGAGACTAAAAAATAGGTGCATGTGAACGTTAGTGCGGACGGGTAGCACTAGAAGAGAGGGGAGCTCCTTTGGAGGGGAAAGGCACGCGGACACTGTGGGGCTCAGGCACGCGTGAGGGCCCATAGTTACGTTCCCTTCGAATAAGTCTCTTCTCCTTTTGTCAGGGGGCCCCTATCCGTTAACCCTTCCTGCACCTTACACCCTCATTAACCCCTCTCCCTMCACCTACAAGGGTCCCGAATTTGCGTAGGGAATKAGTATCCCTCATGGCGCATAAGTGAATACGCTAAAGGCCCTCGTTTCAGGAGCCACGAATCTGAACAATTCACGAATTCATGGGGACATTATGACTAAGACCGTGCGCTTAGGTTTCTATCGAGCCTCCTTTTCTCCTTCAGACGAAGTGATAAAGCCTCGAATTGCAGCCAGCCGACCCGGCAGTTGAGGTGGCCAAGGTGGGAGAGGGGCGGGGCGATGGCCTTGCTACGTTCGAATTCGATATACCCGCCCGTGACACTTCCTTTGCGCTGCTGCTAAAATGCCATTGTTTCTGTCCTCACCCGGGAATTGTTTGCCGGTGCAGTCCAGTCTGCTGGTGGCCACCCAGTGTAGGCCCAGTGCCTTCAGTGGGTGGGTGGGCCCTCATCAGTGCAGGTACCCAGTGCCCCGCCCCAGTGTAGGTACCCAGTACCCAGTGCCCCGTACGTGTAGGGACCCAGTGCCCCCAGTGGGGTAGGTAGGAGATTACCCCCCCCCTGATGGGCACCCTAGTGTGGGCCAGCAGCGTAGTGGGGTCGCCACTATGGCCCAGTGCCCCCCGTGTTGTAGGTCCCCCAGTAGTGTGGTGGGCCCAGTGCCCCCAGTGTAGGCAGTCTGGGTTTCGAAACTACTCGTTCTTCGTCGTTGTCGAGTGCCTCCGCTGACGAATGAGAATGATTGACCCACACTGAGTAGGCGGGTTTCGAAACTACTCGTTTGTTACCCACTACTAATAGGTGGGGACGAAACACTCGTTCGTTATGCGGACTCTACTCGAGTTTTCTCGAAATCCCGGGAGTTCAGCGTAGAAGATATCCCACTACCACTGCCCTACTGTATAATTTGATATGAGCATATGGAGGACTAACAGACTAGACCGTATAAACCATTCAAGCACTCGTACCTGCTAGGTGGCCATAAGTGAGTAAGAAGATCTCCTACTACCATATTCCACCTTAACCTAGAAGTACACCAGAGTGATGAGTAGGACGTGGTAGTTAATCGTTAGGTACCGAATCTCTTACTAGGCACATACGGGGTTATTTGACTCAGGACCATGAGATCCGATTACAGGCTATCTACCTAGGTATTCCTAAGCCGTAACAGCGTATCGTGGTATTCCCGTAGCATAAGGTAGCGGATTCATCCCGCTCCAAGAAGTCCTTCGTAGGCGTATCCGCCAGAGAATAAATTTACTTGGGAGAACGCATAGCTCCAGTTCGACTAAATAGCTTAAGCCTTCTTAATTTGAAGAAAGAAGGCTAGCTAGTCGGCCTATCCGCTCTTTGCGGATAGCCGAGGCCTTCTTTAGTTCGTTTGAAAGAGAAAGCGCAGAGGAGATTATTGCTCTGTTTCATTCGCCGCATTACACTCAATTTTGCTTTTCGCAAACCCCACAATCTGCGGAATCGTACACTTCAAGGGGTAATCATGGTGGAGTGGGAATTAGGAGGTGGCTCTACTCTCTGCAGGCCTTTTCTTTGTCCCTGACTCATTCTTCCTATCCGATTCCAGCTAGGGCTAAAGCAGGGCTGCGCTTTGGTTCCTCGACCCCTCTCTGATCTGATAGCGAAGTGGGGAGTGGATCAAAGCTATCTCCTGTCCCTCTACTCCCGGCTGCTGCGGGTCGAGCAGCATCTGATAGCAAGTTGGGTGGTTCAGAGAGAGCCTCACGACCGGCCTGCCCCACTTCTGCATAAACAGTTGACCCCGACTCTACAAGCAGTAGCTATCGACCTCCTTGCCCCCCGGATCGAGTTCGTCATCATTGGCTATCGGAACGGAATATTTCCATGGGGGCCGGGAGAACGAGGGAACGTATCAACCACTGAACGGTACCTTCCCTTCTTGGAGCAGAGGGTGGCATAAAACTGTTCTTCTGTTTGTTCCGACCGCTGCTGGAGAAGGGTCGGACTTGCCGCACCGACTTCAGTRCCTGCGCAGACTTTGCTTCCCCGGATAATGATGCATCTAGAGGCCCGTAAACGAAAGTTCGTCTTGGTGGGGGCCACATAGGGGTGGGGCTTCAGTGGGCGCTACGCGCGGAAAACTACGGGTTTATCGCCTTTCACTTTACCCCATAAATGAAGGCGTTTTTGAGAGGGGGCGCCCCACGACGATCGTAGTGGAATAGAGGGTATTTTGGATTCTGTACGATCCGCTAACCGRMCATCCCTCCACGATACTGTCGGCTTTGCCTCCAACGTAGGAACGGATTGGTTCTCCATTGGTCCCGAACCCAACAAAAGCTTCAGCCTTAGCGTTCCGCTTCCGCTTCTGTTGATCGAGTGCATAGCAAAGTGGGTGAGTAGGGAGTTGGGCTGGGCGCCTGTCGCCCTACCAGCACCCTTAAAGGGGCGGGAGTTGGTGGGTAGGGAGTTAGGATCCGACACTGTGAGGACGACCTGGCACTGGCGAAGACGATTCGTACTCACTGAAGAGGGAAGTCCTCCCTATTTTTCTTTCAAAAATTCAAAGGAAACACGTAGATGGATGTGTTTCAACTAGCGCGTAGCGCTTCCCACCCTAGAAGGTGCCTACCGTACTACCCCCTCTAAAGTGGTCCCGTAGGACCTTTAACACCACCCAACTTTATGGGGCCAGAAACAACAACAACCCTCCTGGCACTCTAGCCACCCGCACGTAGGGTGCCTTACCCAAGGGGTAGGGGTAGGGCCTTAGAAAGCTTCCTCCCCCACCCTGCATCAGATCACACGGAACTCCATGATAGGAAGTGGTGGAGCGGCCCCATAATCCTGTATTATGGGTGGCACAGAAGTTCCTGACCCTAAGGGGCTCCTCMTGYAGGATGARGYGGGCCAACCCTCCCCAAATTTTCCTCTCCTTAGCAACTTAAAGGATGCCTTTTAAGGCTTACCGACAGCCAAGGGCCCCTTACCAGTAGCCAAGACCCAGACCAAGCGAACCGCTTTATAAAGGACAACCGCTTTAATAAGGGTGTGCCCACGTTTAGCCAGAGCCCCCCTAGAAGGAACCGACCCCCAAAACCCACCAGAAGCTGGGCCGGGCTTCTAGGCAACCCTAAGCCTTTAAAGCCTAGCAACCGAAAGGATCCCCTAAGAGCAAAGCCCCTTTAGAGCCCAGCCTAGCGACCAGGCAGCCTGGGAGGCCAGCCGATACTAAGGGCTAAGTGCCTGTGATAGGAAGTAACCGAACCGTTTAAGGTGTGTGTGGGCTGGCTCGGGCTAGAGACCTGATTCGAAGGGTTCTTTGAAGGTAGGACGGGGAAGCTTTAAGGTCCATCGACTACTGGAACCCCTTCGAAGGCTTCACACCTGTAGAATCGGTGGCTTTTAGAGTATTGTGGTTTAGCTCAAACAACCGCCTATAACCGATTTTACTCGATTTTATTACAAAGAATCGCTTCTGAAGGGCTTCCACCTGAGGGCGAGTTCGCTCAACCCTTAATCGTAACGTGTGCTTCGGAGAATACTCCAATTTGCACATTTTGACAGGAATCCCTCTGGGAATTATTCTTACCTCTCGGAGAATCGGTCCATGGTCTATATGGACAACCCTCCAATCCTTCCTTCTTCCAAGTAACCAGTGGGATGATATGCTCAGTTAGTGGGTAAGGAATCTATCCCGATATCTAGTTGGTCATACGATCATAATTCCGGGAATCGAACCCGAGACGAGCTGCACCAGCGACGCAAGAAGGAAGCGAAGTAAATGAATCCTTCTATATACGTGTTTCGCCACAATTCGCCTATTGATCGGGAATACTGGGTAGAATTCCTTGCCTTTCAACGTTACTTCGTGGAGGACCTGTAGATGTTAGTTCCTTTGGGCACCAGCAGTCCCGCTATTTCCCCTACAGTTACCCACCTCTAAAGTGCAAAGGAACGTAGGAAAAGGAAATGACAGGTATTGTATAGCGTGACGGGTAAAGGAATCGTAAACCTACAGAACTAACATAATCTAGAATCTTCCGTTGTTTCATTACCAGAGGATTAACTTGGGAGTTGCTAGTCCTTAGGGTTCCTTTGCCCGGCTATATTGGGGTGCTATACGAGAGGCGGATTTTGGCCCTTACGGAATCACCAAAGATAGTTCCAACTTACCTGTACAGACACACTGAATCTATCGAAGCTACGGAATCGTCTAGACAGGTTAGACAGGTAGTTACGGGTTTATAGGCCAAAATCCGGGAGCTATTAATTGGTACCCACAGGAACGGAAGAATCTATCGTAGACTAGCGGAGCATCTCAAAGGCCTAAAGAACCATTTTCTTACCCATCACGCCACTCATTGGGTTGGCAGTCATCGTAGTAGCACCCCAGTTCCAGTAGCCTCATGATGGCCCTAGACACGATAGAGGACTCCATCACCGTCCCTGCTGGCAATTCCACTTCGCCTGCCATCGTCCCAGAAGGCCTATAAGACGTCAGCCTAAGTTGCAGTCCTTCTACTCCCAGCCGTCTCCTGACTACCCAGATCTTCTCCGTACTAGAGTCTCTGGCTCTGGACCATTCGTTTGCGCCGAAGACGGCAGGGAATTCTATTGCCCTCGAGAATGTAATGCCTGGTGCCAGAGTGACGCTGTCCAATTGTCTCTTGTAAGTCGGAGCCTTGTCACTCCTAGTCCTAGCCACGTAAGCCATCATCCCCTTACCCTCGAGGTCCATGACTAAGGTGCAAACTAAGGTGCTTGGAATCTATACTTCCCATCCCCCCTCCTCGTCTCCCTTGTCAGTTTATCGAGCCCGAGACGAGGTCGGGTGCTAGTCTTGGCTCAACCTCTATGACTGCTGGCCGCCCCTCCTTATTTGTTAATAAGGCTGGGATGTCGTTAATGCACGGAACTCACTTAATGACTCAGGTATTCTCGGCTCAGGCCAGTTGAGGGTCTCTCCACACTTAATCACACCAGAAGGATCCAATCTACAAGCAAGGCATGCGGTGATGGTCTCAGGCACCTCGTCAGCCGATCTTGATTGATAGGTTATGGTTTCCATAACTGAGGAACAGAGTGGACAAAGCATGGTACCCCTTAAGGGCCCAACCACAGACGGTCGACCAAGGAGGCAAGCAGTTATGAGGAGGGCAGTTTATGATGGATCTTCTCTTGTTCTCTCTGTGAGTTAGATATGGACAAGGTGCGAATCACCGACCTCCGAAGCTTCTTCTCATCGGCGAAAAAACTGGCACTGGAACTGAAACAACCGATCTTGCAACCGATTATTGCCCGATAACAACCGATAAGCTCACGGATTGACCTTATTGGAGAGTTGAGATGGAATTAGCCGTTCTTGTTGCGACCGTGCAACCGATTCTTGTTGGGAGCAAACGATAACAACCTTATTGCAACCGATCTTGCACCCAATCCTGCACCAAGGGGGTGAGGTGGGAAGAGGAGCCCTCATTTTATTAGACAAAAACGCTCAATTCTGAGTGTGGTGGCCCCCCCATGTACGTGCGATTCCCTTCTCCTCAACCGCGCGTACTTAAAGGGCGCACCTCCTCTTCATCGGGCACCTCCTCCTCTTCTATCGGGTCTGGTTCAACGCGTACCGAGGAGTCAACATATTTAACACTGATTAGACTGGGCAGAGAGAGAGGGAACCTTTAAATTACTAACCGATAGTGGGCCACCCGTCTACCTACCACCTGCTGCCCTAGGCGGGAGGGGAGGGGCGGGCGCGTAGCGCTACGCGCTTGAAATAAATTAAGTGGGTGCCTAGCGTTCAAGCGGGCAGGGGCGAGGCTGCCCCGTAGGGGGCCGCGGGTGGCCTACGGCCACCCTGCGCTACGCACTTTCCGACTAGTCGGGTAGCAGCACTTTCGACCTTGGGGGCGTGTAGCGCTTAGGCGGAGGGGGGCGGGAGTTGGCCTTAGGCCCCTTTCTGATTGAGAGAAGATGAAGGCTCGGAGTTAGCAGCTAGGCCTCCCGTATGCGGTAGAGCCGGCCACACCTCTGAAGGGGCACTAGCGTGCCAACTGGGTGGTCGGGTACAGCAGCACTATAGTGCCCGCTAGGCGCTCCGCGCGTGGCCTGCGGCCTAATGCAGGGGTAGCGTTGACCACAGCTTCATCTGATGGCCCCTACGTTCATGTTTGGCTCAAAGACACGGCTCAAGGGGTCGCAGACGGGCGAGCAAAGGCTTGCTCAAGCTCAAGTGCTCGGCTCCAACACTGACACTCTGCCCCTGCCCTACCAGCGCGTGAATGATAGTTTAAACGTTCGATACAGGTTCAGACAGTAGGTAGCTAAAGTGTAGGCGGGTAGCCGCCTGTATTATGAGGCCACTTTCCTAAGGATTCTTAGCCATTGCCAAGGATTCCTAGCCAAAGGTCTTCAAACCAACCAACACCTTGTAACCTTATTCGATCCCGAAACACTCGGGGTGGTTGCCAAAACCTGTTCTAGGGCCTAGTTAGTTTCCGTGAATGTTCTTCGGGAGCGCTAGCAAACCCATAATACCTTATAGACCTTAGCGGGAGCCTTACCTTCGACTCGGCTCCCTCCAGCCATCGGACAGTCCAAGCATCGCCTCCGGACAGTCCCAGCATTCGAATTCCGATTGTCCACCGTCTCACTGATGAAATTTTGATCCCAATCCCTGTACGTTAAATCACGATTCTAGGCAGGGGTATCAAGTGTCCCCCACACTCACGCGCGKAGGCGTAGCAAGCGCGTCTTGCTTTGCTCCCAATCGTTCGCTTTCTCGCTTACATGCAAGCGCTTGGCGGCTGAATCTCATGTCGGCCAAGTCAGCATCAAATTTTGGTGGTTCCCCACACCGAAAATTCGTCTAGATTGCGTTAAATCGCGATTCGCCTAGCAGCACGTTAAGTGTCCCGCTTCACGCGTGCAGGCGTAGCAGGCGCGTCTTGCACGTGGTTAGAACTCTTGGGTAGCGCTTTCCCATTGCCCAATTCATGGGTCAAAGGATATGGGATTAATCCATACTCGGCCGGGACTCTCTCCCAACTTCAAGGTAGGCGCATCGCGTCACAAACAAAGGTCGGGCAAAGTGTATAAGGTTCGATCCCTTTCAGTTCGTTCCATCTGATGCGAGGTTTGTTTCCCCAAAGGCTAAAGGCCACTCTTCCCTTTCTTGGGCGTTGAGACAGACACTTGCTTGGGTGTCGAGACAGACACTTAGGTTTCGAGGCATGTGCACTTGCACTTGGGTCTGGATTATCCGATGTAAACCCCTAATAATATCCGATGAATTATCCGATGCAAGCACCTGGTGATATCCGATGCAAACACCTAATGAAACCTAATGTTTCATCGGGATACCTACCTCACTCACCAAGGCCCCCACTAGGCGTGTATGAGGCGAATAGGGGCGCTAGGCCACTAGGCGCGTAGTGCTTGAATGGGCTAAGCCCCACCTGCTCTTGCATTTCCACCCACTAAGCAGGTTCCGAAGCGCGTACTTACCACCGAAAATCCGAGGCGGAAAAGCGGATAATCTTCAAATCCAAAAGAACCATAACATTGCCTTTCCGTGGATGTTTGGTCTTTCAAGTGTCCCCTTTACCCCAAAAATGGCCTTTTCCCTTAAGGGGCCTAGGCCGGGACCGATCAAATTCCTGACCGGTAGTTACGTCCCCACCCCCAAAAATGGCTATTTCTCTTAAGGGGGCCGATTTGAATAATTCCTAACCGATAGTAGGGCACTATAGTGGCAGCGCTACCAAAATCATTGTCTGATTACCGATTTGACGTTTAAGGTGTCAGACGATTCTGCTTGACTCATCATACGATTTTGCCCACTCATCAGACGATCTCTGGCCCAAAAGAAGATAGAAGAAGGTAGAATTAAGAAGAAGCCTTGGATCTCGATCGAGTGGTAGTTGATTAGGCAAAGGCCCATAAAGGCCCAGAAAAAGCGTGTTTTAGGCACAGTGGGAGCCCTGCGAAGTATAGCCAAGTGGTACATCGGTTTTTGATACCGACATTGCGAAGGTTCGAATCCTTMTACTCCAATAGCACCCCAACAAGGCATTCAGAGCATTGCTCACTCATAACCGGCAGTGTCCATTCGCACAGAAACACAATCGGACCATACGCGATTTCGAGAATTCCGGTTGATGCCGCTGCTTCGCTTTCATCCACAGCAGCGTAGAGGGCCAATAAGGATCAATCGGATCTGGGGAGATATACAAGCAGTTGAATTAGAAACCGCCCCGTGGATTCTCCATCCAAAAGCAGCATTATAGGTCGGCTACACGCCTAAGATCCAAGTGGCCTTCGCCGTCTGCCACACGGTATTTTCCTAGTTCGAGTCTGCTGCATTGGAGAACCACACTAGCATTATGCGGATCCTTGCTGCCAGCGGTTCGATTCCGTGATTGCCTGCAAATGTGCCAATGTCCTATACCTGATGCATAGCCATATAGACACAGTGAAAGGCGCCTTAAGCAACCTTGGCAAGGTCCTTACACGTAGGGTGAGTAAGGGCCAGAACATATGCACTCATTGATGACCACGTGGTCTCACCGCTAAGGTCATTCAGGCGATAAGGAGTTGAATCGCTAGGTAGGATCAGTGGATAAGCAATGGGTAAAGCGAACAGGTAGGACTCGAAGACAGCCTGAATGCTCAGTGGCTGGCTCTGGAGGTGGTCACGGACCGCTGGTGCCATCTAGTGCATCTCTTTCAAGACCCACGCGGATAACCTCTGAAAGCCTCTCCGTGGCGATCCAGGGAGACTACCCGTCTATGACCACGACAGGTTTTGGGTAGGATTTGGGCTGAAAGGTGTTAGGCAAAGTGTGGCTTAGCATCTATGCATGGTTGCCTACGCCATGTGCCTTCATCCAATTGAATGAACCGGTGCTTTAAGACAGTGAATTGATTCACGGCTATGCCTAAGAACGTTCTACGAGTGTTGGACATTTGCATATGAATCAATTGTGGAGGTCTTCGTGTGTGTGATATGGTATTGCGGCGCATTCCACGTGTGTGACACGGTGTAGCCAGCATCGCTATAGCACCTGAGACACATATCGATATCACTCGGCGGTTCTCACTAGGTCTAGACTCCAATGCTCTAGTTCTACCTCCAATGCCAGTGCAGAGGCTCCGTAGCAAGGTGATGACACGTAGGGCCGGCAGTGGATGAGTGAGCCAGCGGACCGTACGGGGCGCATCTCGAATGGGAGACATAGAATCAGCGTTACGAGTTCCCGCCAGTCATTTCAACGGCCACTCATCCGGTTGAGGATTACCGTACGATCCCTTGTCAGTGGGTCAATCCGACAAACCCAGGACCCCTTCTGTGGGCTAGCCAACTCAATGTCTGTCATCCGCATGGGCAATGGAGTCGTATAGATTGATGGATGCTCATAGCCACCTTAGCTGCCACTAGCGGCACCAAAGCCCAAGCGAGCGATAGCCACTATTGGTCAAAGGCAACGGCTGAAGTAGCCAGAATGGTGAGTGCGTCACGGCTAAGACGACTTACGGACAAAGCGTCGGGTAGGCACGTCTGACGATAGCTGTTCCGGGAGTGCCGTACTACGCCGGTCGGATCGACGGTGGCGAGCTGTCCCCCTGAGTTCCACCGGACCCAAAGGGTAGAGCGCTTCAAGGTCGAATCCTCGTACGATAGAACCGCCGGAAAAGCGCAAATTAGGGGAAAGCGGGAGAATCGGACGTAGCCTTTCAAGGAGGGGGATCGGATAATCGGACGTCTACGCCTAATACTTGCTCTCGGGGAATCGAACTACGCTTAAGCTAGTAGCTCTCGGATAATCGGATGTAGCYTAGTAGGGCTCTCTTGTGGGCCTACAGCCTACAACCACTGTAGGCGCGCACTCTACCTTTAGCGCCTTAGCGCCACTTTGCCTCTAGCGCCCTAGCGCTTTTCCCTCACCTAGCGCACTTTCTCGCCCACAGCACCCTTCCCTCTCTAAGCGTACTCCTTCCCCCAGACCCAAGCTCACCAGACGCTTCCGGGGGCGTAATTGGGTAAATGATCGAAGGAGAATCGGACGTAGCCTGAGTGAGAGAATCGGTCCACACCTTGGGAAGGATTAGAGCTCCTTCTTAGGCTCAAACGGCTTTTTCTCAGGCTCGAACGCAAAACCTGCATGGGTGCAAGGGCTCTCACAGGCTCACGGGCATTGAAAGCGCAGAGTGCGTTGGGGCGCGCTGTAGGGCTCACAGGCTCACACAGGCTAAGGCGGGCACTGTAGGGCTGAGAAAGTGCTGTTACGGGCGTTAGGGCATTGGGGAGGGTGCGTT
>Contig35+35760392_3
GGCGTTAGGGCATTGGGGAGGGTGCGCTGGGTAAGGGGGAAGCGCTGTAGGTGAGAGAGAGAAGCAACGGGCTAAAGGGGAAAGCGCGTGCCCGGCAGTTCAGTTCAGCGCTTCCTCTGAGTTCAGTGAAGCACTACGCGCTTCCCCTAAGTGAAGCACTACGCGCTTTCCCTAAGTGAAGCGCCCGCTCGGTACTTTAGTGAAGCGCGCAGCAGCGCCATTCAACCTTCCCGGCA
>Contig36+213860
CTTAGAAGCGAAGCAAGGAATTTTAGAGGCTTACCCTTGACTCATGCCAACAAAAAAGTTCCTCTGCACTGGCCCTCGAGGCCAAGTTGGGAATGAGACTTACGGCCAGCTATGCGAGTGGCTGAGATGCTTTACTRAATGGGAGTGCCCCCCAAATGTATTTGTTCCCTGCGGAAAGCATTAATGGCGAACCCGGACTCCTCAGGTAGGACTTGAACCTACGACCGATCGGTTAACAGCCGACCGCTCTACCACTGAGCTACTAAGGAACAAGGTGAAAATTCGATCTTATAGGCATTATAGGCGTCTGAACCCGTATAAAAATTACTCCCTCCTATCGTCCCCGGGGGATCGTGACACTAGCTGGCACACCTGGAAATTGAATGAATCTGCATCATTTACTCAATTTTCCGAATATTCACGAGGAMCAAGTAGGGCTCGCCCTAAGGCGAGCCACCACCAGTCATGAAGTGGGTGGGGCGTCAAGGGGCGTAGCGTTTTCAGAAAGAAAGAACGGAACTCCAAAACCACGACCATCCGGAGACACGGGAGCATCTATATACAAAATTTATAGGCGGCAGCAGCCGCCTCTCCGCTAGCCCAACAACTGGGCTACTATGACTGAGGGGTCGTACCGAACTACGAGATGAGGGGAACTTCTGTGTTTCAGCGGATATCGGGAGAGGTATTATTGGCTTGCTTTCTGTACTCACAGAGGGAGAGAGGGTGGATTGGTTGGGATTATTCCGCGGTGTCGAAGTCTCCGGCACTCGGCGATGTCTCCAGACTAGTGCGGTACGAGGGAGTAGCTTGGTATGAGTACACTGACATGAACGGAGACAAGACAAGAGTGAGGGCAGACATAACGCGGCATCGTATAGCGTCTTCGTAGATCCATCAGTCATTGTCTCTCAGCTACTGGGCGATACTAAGAGACTCTTTGTCTTTACTGGAGTTGTCTCAAGTACAGAGCTTTCCCATCCCTACCAGTACTTCCAGAACTGGCACCGTCTCCTCCGTGTGTCGCCTAGTACTGAGACACGACTACTGATGGGTCGTAAGGTATTCTGGACGAGGCCTCGGCTATGTCCTAGCCCCGTAGGCACTGCTTGTCGCCCCTTATGTCAATGTACTTGTACCGACTGACATCCTCGTATCTCACTAGCTTGGATACCTCTCCATAACCCACTACAACACTGGCTCTCAAAAACAACAACACAGGGCCGGGTTAACTCAGAGTAGCGATTCCACTAGTCCTATATACTAAAAACTCTGTTTCTCCTTGAGCGCCTTCCCCTTTTCGCACTTCGAGGTTGCCTTCCCCTGTCGTCCGACTTTAACCCCCTGAAAGATGATCAAAACCCAACTCCCTCCCCCACCAGCTTCATGGGTGGTTAGGGGCGTTGCTGGCCCCAAGGGGGCTGAGCCAAAGCAATAGCATCATCCTCCATAGATCCAATAGAGACTATTGCTGGTTACTCTTCTTGATAGAGCTTTGGAATAAAGTCATCTCTGACCACGCTTAGTACTCCTTGCTGCTTAATTTATTGATAGGCCTCAGGTGGTCGACAGTCACTTCTCCCATAGCCTGCAGCATTGGTGCTTGGGGAATCATAGCCAATGGTGGTGGATGATGAACAGTGATGGCTTTAGACTCACCGGCTGACTTTAATCTCTTTGATGGAGGCTGGCTCTGTCTTGCCCCCCCTGCTGCACCGGATGATTTGGGTGTATGAAAGAGACCTATTCTCAATCATTTTGATACTTGCCACATGGGAAGGTGATCAAATATGCATCTTGGGCACTTTAGTGGTCCCTCCTTCATTGCTCTAGAGGCTTACAGTTTTTAGAACGCTAAGGGATGCTAGATGGCGGGTTGAAACAGGCTTATTTACCTCCAAGAAACGACACTTATTGTAATGTAAGCCCTTCCCTAGGGGAGGGTCCTCCAAACACTGGATTAGCTCTTAGACACCTTTGGGTTTGCTTCTAACCCATTCCCAGTACAGTACACTGAGGGATTGGGATTGATTCCCTCAGATAGAGGGGCTTTTACTTCTAGAGAAAAAGAAACAATGTTACCGGAGGGCACTTTAGATACAGGCCTTTAGGGACTTTTCTAGCAACTTATCAGCTTGCAGAGGAAGGGGTTATTACCTCCCTCCTTGGGCTGACTGCTCCTAGAGCACTCCCTCACGGGATACTTTCTACAGAGTCTTCTGCACCTAGAGGAACTTGCCTTAATCACACCCTCCCTCCGATTACGCACTGCCTCTAGCTTCTGATACGCCTTTAGAGCACTCCCTTTTTAGGCTACCATCTAACCTGCCATCAGACCTTTGGGAGCTTCTTCGATACCAAAGGGCTCTGGATCCATGCCTACAAGGAGGGATCCTTTCTATGGGAGTCATCGATCTTTCAAGCCATACAGCCGATCCAGTTGCTTCGACTAACGCCCACTTCTCTTATCCGTTTCACCTGAGAGGATTGGGCGTTAGTCGTAGACAGAGAGTTAGCTAAATATACTCCCTCGAGGTAGACTAGTCTACGCTCCCAGTCCTGAGCAGCAGGAGAGGCGCTAAGCGCCCCTTTAGAAGTGGCTGCACTATAGTGGGTCGCCTAAGCGAGCCCCCCATCTAGCCTAATGCCTCTTTAGGAACTCTACTATTTCCCGGGCCAGGTAAAAAGGCCTTTACCCATTAGTCCCGATGGAGTTATCGAGGCAAGTAGGCATGTCGGGTGAGTTGACTCCGAGGAGCGACGGAGAGTGGTTGACTCACTTCACTGGATCTGGATTGTTGGGAGCAAGTAGTCTCTGTTGTGGGAGGTAAACTATGGCAGAAAGCCACTAGTCATTATGCTCCCCTCCATCACGGGGCGAAGGAGATTGGGAGTAGGCTATCTCACCGGAGGAGCTGAGACTAGCTCAGACGTAATCGACCAGGGAATCTATGACGGGGATAGAGTGAGCCATTTCCCTGAAGCCAGTCTCTCCATGACAGGGGAAKGCCGTCGATACGGGTTTTGTGGTGAGGAGTATCCACTTAGTACTTTGCGACACAGAAGAAGGTTGTCCCTAGAAATGGCAAGAGTTCTGAGCAGAATTTGCTCTGGTGTGAAGTAGGAACCGGTGTAGGCTTGTTCAATATCGATACTATAGGCTGCTCAAAAACTGTTTAGTTGTGGCCAGGTTCTTTGGAAGCGCACGTATAACGGAAAAAGTTCTTCTGTAGTGCTACGCGCTTTGTCTTGGTAAACGAGGAGGGATACAAAGAAACCAGGGCAATCTGCTTCTCATCTGCACGCGGGGAGAGGGCAGATTTTCTCTCCCTGCCCTAAGGGAAGGGCACTTTTTACCCAATAGCCCCTTCCGAGCTGGTGGCTGCTGATTCCACAAGGGCGGGGAGCCCTTAGCTGATGATGCTGAAAGCTCCTGATTCATAGGTAGAGAACGCCCTTTCTGCTAAATGGTACTCCAGTAAAGTGATCTATCGTGTTTTAGAAAAAATCGCGTTATGAGCGAGGCTAGCCCCCTAGCACGTTAGGTTGTTGGTCTGGAAGGAAGGGAATGTCATTAGGCCCTAGCCGCCCTGGGTACGATCGGGCGCATAGCGGCTTGGAGCCTCTTTCTTCGGTCATTAGTATTTCCGCAGAGATATTTGCCGAGAGATGTGCAGCTACTGAAAAGTCCTCGACCCGGATCCGGAGGCAGCATACGGGGTAGTTAGGGTTGGATGCTGTGAGAAGTCGCAAACATGGATCCCGACGTAGGCTTCGAGGCAAGCTGAGAGGCCAAACTAGACTACGATTGATTGAATGAAGACTAAACTGAGACCAGGACCACTTAGCCTGTGCCCGGAAGGGGGCCTTTTCGGGCTGTCTCAGCCCGCCCCCTAGGAGGGAACTCGGGGTGGAGTTTTCCTAGGGGGCGAAAGCACCTGAAATGCTTAGGTGACCATTGCGTACGTGACACTTCCACTAAAGGGAGTGGGCGAAGGACGCTCCCCTCTGACCGTAGGATAAAGAGGCCAGTCAGTGATAAGGACCAGAGAAGCCCAGCTGAACTGGTAGGGGCGGGCACAAAAAAAGGAGAAATTGCGGGCACAACAACAGAGGAGACAAATTCAAAAAAGGGCGGGTCACTTAAGAGCGAAAAAGGGACTTCAGTGGACACTTAAGAGTGAAAAGTTGCCGGGTCAAGAAGGAGCTCTTAAGAGCTCCCCGGCCCTGAGATTAAAGCTGGTGGTAGATTATCAGTGCCCGAAGAAGACCCTTGGAGCCAGGAGAAGTGGGAAGACCATCTGAGAGCGGTGGAACGGGAAGGCCGCCAGTCCGGAAAGGCCCAGCCCCCTCTTCAGTGGAGCTGCCTGGAACACTGGACAGTGCCCCTAAAGGTGCAGGGCCATCTAAGAGGAATGGAGAAGTAGACCGCAGCACCTTTTCCCAGAAGAACAAGAATCCACCGCCAGTAAATAATGTTTCGCTAAATTCCATACGTGATTGACCCGCCTTTATATACGTGAATTCCCCGGAGACGGAGGCGCACCTTCTTCTTCCTTTTGGTGCACCTTCGAGGCTGAACTATTACCCGAGCTCCTGGGAGCCAGTATATGCTTTGGCACGTGTTCTTTAGATGAAATCGCATTCTGAGCACATTTCTGCCACATGCGACAAGAAGTATCACATCCAACCATATCTGACGTCGGAACGCAATCCGAAGGTTTTGACACTTTCCAATTTTCCTAAGGGATGACAACAGGAATGGGGTTCGCTACTCCCCTAGTGGCAAAACCAATCAAACCGATCCGAATCAGTTTCAGAAGCCCAGTAGGAATCAGTTCCGAAGCAGTACCTTCAGTAGCCGGACTTCTATCCTCTACGGGGCCGGCCTCGGAGGGACAAAAAAGACACTGATGATCATTTTTTAGACAAAAGCGTTTTTAGCCCCATTGAAAGTAGTTAGATGGTCGACACTTCACCGATCGTACCAGGTCATTCTTGGGCCTCGGGCCTTCTCGAGGGCTCAAAGGTGCGAGGGCAGCCAGTTGAAGTAGCTCTAGTTGCTCTATACGCTCTTTCAGCAGCAGAAGCAGCCTAGTGCCAATAGCACTAGAAGCGGTTCTGGGGCCACCAACAGAAGCAGTCCCGCCAGGTCCAGTCGCTACGTGCCCAGTGGCCCATACCAGTGGTGGTCGGGCGCTAAAAAGGGGATCGAATCCACGTGGGAAGCGCCTCAACCCGGGCCACTATAGTGCACCTGGGTCATACGCAGGGAATCGAATCCTTGTCTAGCGGGACCTTACGTGGTAGTGGGGGTACCTACCCAGTGGGTATGAAGACGATCAGACTTAGGGGGAAGACGATTTAAGACGATCTGAGCCTATGAAGACGATTCTGCAGACGATCTTGTCCCTTGCTTGAATACGATCTGACTAGGGGAAGACGATCTTGGGACTGAAGGGTGAAGACGATCTTGAAGAGGGAAGACGATCTTGATAGAAGACAATCCTATGAGATCGTCCGCTATGACCAAGATCGTCTCCCCTAAACTGGTTTAATGGTTCCCCTCCCCCCGGGAGTCGCTTCAGTCGTTCACTTCCTCCTTCACCCACTTCCTCCGTCGCCTCATTCAGTCGTCCCCTCCTGTCGTCGGTTACTCCTTCATTCGTCTCAGTCGTCCGTGTAGTTCAGTCTACGTTCACTCCCTCGCTCCTTCGGTATTCGCTCACTCATTCCGTTTCACTCCGCCTTCGCTACCGCTCAGTCGTCGTTCACTCCATTCGTTCGCTCACAACCCGTACTAGTGACTATAGCCCAAAACCCAAAACAACGCGGCAGGACTAGTGACTAGAGCCCCAGACCCAGAACCTACCACCACCCAGTGAGAGTGCTCGTTCGCTCCACGTAGTTCGTTCCTCACTCGTTCCTCGCTACGCTCGTCACTTCACACGTATATAGGAGCTAGTTGGTTCAGTTGACCCAAAATCAGTTATTGAATTGGTTGGGGCAGTACGCGAATCATTTGAAGGGGCAGCAGCGAATGAATAGGTTGGGGCAATTGAATTGGTTGGGCCAGTAGCTTCGGTTCCGCCAGCAGCAAGAGCAGTTGAAGTGGGTGAAGAATACCCAGTTTCAGTTTTTCCGGTTCCTTCAGAAGCAGCTTTTGCGCCAGCGGAAAGGTCCGAAGAAGCAGATCTAGTGCTAGTGCCAGTGCGTGCAGAAGCAATTAAATCAATCTCAGAATCAATTGAAGGACCAGTGCCTATTGAAGGGTCACCAGTTCCAATTGTGCCAGCAGCAAAACCTAAATCGGTTGGGCCAGTAGCTCTTTCAGAAGCAGTATTCCCACCAGTAGTAGCTGTTGGGTCAGTACGTGAATCAGTTGTTTCAGAATCAGTTAGGTCAGTACGCGAATCGATTGCAGAATCAATTGAATTTGTGCCAACAACAGCAGAAGCAGTAGCTTCTTTAGTCCCAGTGCCATCAGCCTCAAAATCAGTTGAAAGGGAAGGACCAGTGCCAGTTCCTTCATAAGCTCTTCTTAAAGCAATTGAAGATGAAAAATCAACCATTTCTTGACTTTCAAACACGTATATAGAAGCCATCAGATGAAGCCATTGAAGCAGCAGAAAAAGCAGATTCGATTGAATCGGGTGGGGTGTGAGGTGCTATTGAATTTGGGTGTGATGAGGGTGTGGGGGCCTTTGGGTCAGTACGCGAATCAATCTAAGTTTTAGTTCCAAGGCCAATGCCATAAGAAGTGCCTGTGCCAAGAATTGAAGGAGCTTCAGTTCCGGATTCGGTACCAGTGCCACCAATTCCTTCAGAAGCAGATCCACCAACAGAAGAAGGGATTGAATCATAAATTATCGATTTGTTAAAAGAAAACACGTTATAACCGGCTACGCGCCCCCTGCATGATAGATTCCCTTCATCGATAGTGCCAGCAACTCCAGCGCCACCAGTGGTTCCTTCAGCTTCGGTAGTTCTAGTTCTTCGACCAGCAGCAGCTCTTTTGGGCCTATCAAAAGCAGCTTCGTTAGTGCCAAAAGAGGAGTAATTTTTGGGTGTGAGGGGATTTTTGTCAGTACGCGAATAAGTTTCAGAATCAATTGAAGGGGCAGCAGCAGATGAATTGGTTGGGGCAATTGAATTGATTGAATTAGTTCGCGAATCAGTTGGGATTGACCCCTCTCGCCTATCGGCTCGAGTGTCCTCCGGACCTAAGATGCCTACGTCGAATCGGAAAAAAAGGAAGAAGCTCACCTTCAAAGTCGATTCTTTCTTAGAAAACTTGGCCTCTTGTGAATGTCCCCCGAATTGTGCATTCGCGTGCCACCCCCTTAGGTTTAAGTGATAGTCCAGGGTCCGTTCGTTCCTGGGAAGTTACTGACTAGTTGCGGATCACGGACGAGCTTACGGTCCTTAATCACTCTCTCGCTCTCTCGGACTGGCAGCCTAAGCCCGGAACATTTACGTTAGGCATGGGCAATTTAAGAAATTTCCGGCTCCGCTTCTTCAAGGAGAAAGGTTAGGGAAAGGAGGGAACGGAATGGCCTCTTTTTCCTAAGCAAATACTATTCTGGCCGTGCACGTGTGATGAGCTTCACACCCCCCTCACCGTGCTTTCCAAGGCCTTCCGAAGGCGTTTCCCTCTCCCTATCGGCCTTTAGGCACTCGACCGGAGGGAGAGGGTCCTTCGGACCGTGAATGTTTGAGGAAAGGGTGGTGTTGAAGCCATAGTCGTTGAAAGTGCCGTTTCCGCCGAGAAGATTCGGCGCATAGCAGAGAAAAAAAAGAAGAAGCGCATAGCAGAAAATGAGAAGGAGAGGCGAGCAGAGCCGTCATTGAAAGAAATATCCAGAGGCTATTATCCATAACTCCTGTAAATACCCGGAAAAGGGTGACCGGCTGCTCCGGAAAGTTGAATTATCCGTAAATCCTGTCAATATCCGTGAATAGCTAGGTTTAGGGGCTGCTTAGCGCTGTTCCTAGCCCCGCCAACCCTTTAAGGGGCTGCTGCTAGCCGAGGCTAAGGGTGGAACAGTGCGTGGATTCGATCGTGCCTTCGTACCTGGAACGTGAAATGATGTGGGAACCTATTCCTCAGAGTTTGAAGAAGCTGAGTGCATCGATGAAGCGAGAGAGGCTAGGCCGCTGGAAGGTGGCCAGCACCTCTTCGTAAGTGGCCCTTCACTGATCGTTCCAGGGCTCTCTAAAGGCGCGGGAAGCGCTAGCGAAATTTTACGCCACTCGAATAATTCCGATAGGCGGGTCGACACCACTAGGGAGACACTCGACCGAAGGCGGGGGCGGGGAGGCTGCTCCGCGAAGCCCAAAACCAAAGATCAACTAGAGGCCCTCTTCCTAGGCACTCAACTGTACATTAACTTACTCATGGAAGGGCTAGTGTCAGTGAGCGATAATARCCCCAGCACTACCACCTACAGGTCCAGGTACTAAGGGTCGAGATTAACTAGCGATAAGAGAGTAAAGAGGTAGCTGTGATTAAGTGGAGTTCTAGTTCGTAGGTGGAATAATGCCACTTAGTAAACCCAGGGAATCTTCAGTGACTAATAACCTATCCGTCATTGGCGGCTTACCGCCCACTAACTAAGGTCCCCTGAAGGTAGCAGAGTCGATTGGGAGGTGAGCAAATCGAAGTAGCGGCAGGGGCTGCTGCGGCCCTTCCCCTCGGTGGCATAGGCGCCATCGGTGGTGGCCCAGGTAGGCTCGGCGTAGGCGCAGCGAAGCGATCCCTTTTTAGCCATGTATTTTTCGTACAGGAAATTTCGTAGTATAAAGATGAACTGCCTTCTTTAACTGACTGGCTACCTGCTGCAAGGTGGTCTGTAAAAGTCCCCTACCCTTATAGGTTCCCAGGATGTCGCGATCAATTTGAGCTGAGGCTTCCATTCTTAGAGAAAGGCTTCCCTTTAGGGCCGGAAGAAGGCCTAAGGACCGAAACACCCGGAGAACAAATCCAACTTCYCCATCGTGCTGGGAGGAAGCTAGCTTTTCGGGAAAGGGAAAGGAAGGCCTTTCTTTGGGAAAAGGAAGGGAGGGGAAGCGCATAATTATGGAGGAAGCGCTTCGCGCCTATCATAATGGCACGCTAGCGCTTCTTTACCAGAAGAACAACTAGTCCCTAGACTAGTTCCGCAGCAGGGTCACTGTGGTACTGGCTAGCAGCAGGGTCACTGTAGTACTGGCTAGAGGGTAATCGAGTATCGGAGTAAATGCTAGCAACGTCGTCTCCACCCTAGGGGAAACGCCGGGTCRGCTTTAGTGAAAGCGCAAGCTCCCCCATCGGAGGCAATGAGCTGGGAGAGGGGCGGGGCCTTAGGGCATTAGCCCGCCTCAACTCAGTTGCTGTGACATAATGTCACTGATACCCTCGAGTGACAGTCCATGAGAGTACTCCACTCCGCTCTTCAGTGTGGTCACCCTCAGCCTTGCCTTGTCCAACTCGTGGAGCGAGTAACCATACGGCACTGTCACACCTATAAGTGAAGCGCCGTCGTACACCGCCGCCCTCCTCATAAAAGTCCCACGCCCACTCCGACTCTCACCGGACAGCCCCTTAAAGGTGTGATGAAGTGCGGTGAGACTGCTGTATGGCCAGAACCGAGGGTGCCAGAGCCACTGAGGGGCCGGCCTGAGGGTGCAAGATGTACAGTCAAGTCCCCCTCTGAGGGAGGCTAGTCAGGGAGAGCCCGTCATCACAGAGACTGAGCTGAGATTAGCCTCAGACCTAGCCACCAAACTAATGGACAGGCTCAGACTGACCCCTGAGAGGCGTGACGGGGGGCTTACTCTCCAGGCCCAGTGCACCACCGCTGAGGTTCCATGAACTTAGAGGGCAAGGGGAGGACAGCCTACGTGGCTGGAGCAGGAAGTGACGAGGGGCCTACGTACAAGAGGCAACTAGAGGCCATCCACATAGCACCAGGCATCATATTCTCGAGGGCCATTGAATTCCCTGGCCGATTCGACAAGGCTCTCTGGGCCAGGACTAGGGATTGCAACGTCGAGAGGCTGAGGGTGGTCACTAGGCCACTAGGCGCAGAGGGATTGACATTTTCGAGGATATTTTCTGTGTCTATCTACGAATTTCTCTAGCCCGCTAACTAGCTGAGGGTATTGGCTTTTCGGGGATATTCACATTCGAGGATAATCCGCCCCCTTATTCTTTCCCTTTAAGGATCTTCCTACCTTTGAAGGATCTTCCGACTTTGCCCACTTCTCTAACCCATCAAACCTACCCGGTGGGTCTAGGCGCGTAGCAAGGCAGTCCGTCACGGGCGGATAGAAAGAGCGGCTGCCAGAGGCATAGCGCGTATGACCACGTAATAAGGGAGCGGATGCGTGAGTGAGACACCCACAGCACCCACACAGCCCACTAGTGTGTGAACGAGTCGGGTTGAGGCGCGTCCGTAACTAGGTACCTCCACTAGGCCCAATAAAAGCCTAAACAATGAACGTAGAGGCATAGTTGGACATCCGGATCTTGCTGGGCGACAGAAGCAACTGCTGTTCTGGGCACTTTCGATGGGCCACTACGCGCTTAGGTTGGGCGCTAGGACTTCCGCTCGCTCTGGTAGCGCGGGCCACTACGCGCTCCGAACTAGCCCAACTGCTGTTCGACTTAGGGCAGGGTGGCCGTAGGCCACCCGCGGCCCCCCCTTAGGGGGGGCCTGCCCTCTCTGCTCCTTTGCGAAGGGCACAGAGTCATGGTGGGTGTCCAGGCGATGGGGGCACTTTTTAGTGGGGCAATGGGCGGCTAGTTACGGGGCGTAGCGCCCCAACCCGACTCGTGGGGGGTGTTAGAGAAGTGGGAATAGTAGTGGCCACTTGTATGGGTTCAGTATTGGTTGTATCGCCCTTCAACAGTATTGGTTGGATGGGTGGGTTGCCCCGCCCATGGTTGGATGGGTTGCCCCCCCCAGTATTGGTCGTATGGGTTGCCCCCACCCCAGTATTGGTTGGATCGGATTACCCAGTATTGGGGGAACGCTTCGGGATTAAGCTGATTGACCTATTGGAGCAAAAGGGATTCCTCCATTGATTAGGCAGGCGTAATACGAGTCGTAAGTAAGCTGTTAGAGAACGCCCTGTCCGGTAAGTCCCTTAGGTAGAGAACGCCCTTTCCGGGAGGCCATGTTCCAGAAGATGAAATCGAAGCTAAGCACCCTTTAGGGACACTTCACCTATGCGCAGCTTCGCTCACAGGGCCTTTTCGAAGCAAATCCTTCGATTCCCTCGAAGCCCAGCCTCCTTTCGAGACCCAGCAGCCATCCTTTCGAAGCCGCCCAGCAGCATTCCTCTCCTTGCCTTCCAGCAGCCTTCCTTCAGCCCTCCTTCGCGAGCGTAGACTCTAGCAGCTATCCTTTCCTTCCTTGCGATTCTTTCGCCAAAACCCGCTGCACGTCCTTACACATCGAATTTGGAAACAAGAGAAATTTCTGGGCATTCAGAGAGATCTCTGGGCATTCAGTGCTAGGCCTTAGCTCTCCAGTAGCCACTGTAATTTAGTCATTCTCCTAGCGAGTTACCTTCTTGGCCGGATTGACTCGGAGATGGACCGCGCCCAATCCGTAGCTTAGCATTTCCGTAAGATCACACCCGATTCTCCGCATTGGGGGCTCAGAAATACAGAATAATTCCTTTAGGGACCACTAAAGGGTAGGGGCTAAGCTCTTCCCACCCACCACCGTAGAAGTGGCGCCCCACCTACTAGCGCGTTAGGCCCTACCACCTACCCGCTTAAGCAAATAAGCGTTCTACCTTCGAACAAGCAAGTTTCACTGTTTTTTCAACCCCTTCCCGCGTTGAACCAAATTGGCCCGTTGGTTGGCCAAAGTGATGATACTTTTGCGGATTACGCTGCAGAAATTGAATCAGTTTCGGTTGCCTGTAGGCTGCCTTCGCTCTCACTCGATCTTGAACGGCAAGATTGAACTTTACTTCCTGCCTTCGCCCTCTCTGGGCTTTCCTCGCTACGCGCGTAGCACCATCTATCGTAGAGAATTTCCAGCATAATTTTACGTGACTGGGCGGGTGCTACGCTAGGTATGCGCTACCACGAAGTGCGTAGTGAGACCAGTAGTGTTTCACGCGCTGCTCCTAGTCGCTACGCGGTACACGAAGTGGGTACACGAGGTGGAGGAAAAGTGGGGGGTTGTAGCGAAGTGGGTACGCGCTTTCCTATGTTCATGCTTACTCCGAGTCTTCCCATTTTCGGGAGGTACAGGCTTCGATGCTGTTTAGCTCTCATTAACACCCGATTCTTTGGAGTATAATCGCTAGAATCAGTTGTTTAGCTCTAAGATCCGAAGGTAGAGCTCTTCTTAGCCACCGATTTTCTAGATCAGACGATGCTTAAAGAGGAAGAAAGGGGGGAGCGCTCCGCTAAGCGGGTCACTTGGGCAAGTGACCCATTTCAGTATCTAGCCAAGGTTCTATGTGCCGAAAGAGTGCCGGGACTTCGCCCAGGTTCCCATCTCCCGGGATGCTCCCGCTAGTGCTTACCAAATAATGCCCTACCTCTCAATGAATAAGGAGATGGCCTCTTGATACCTTCCGAAACAGGAGAGATTCAGTACTTGTACTCACACCTGCAGCGTGGTTCACTGGAATTCTTAGGGTCTGAGCTGGATCCAAGTACCCTGGACATTGCCACAAGACTGGGGACTGGTAGAACCGGATTTTTATGCCTCTAGTGTACGGGAGGCCCCCAGCAGCACAAGCACTACAGTGCCCCACCACTTTAAGACGTGCGGGCTTCAATCGGTCGAAGCAGCCCTTAGTTTCAGATTCGATCAATGAATCTTTGCTCCGCAGCCGATGTCGATTCAGCTTTGAGGTAGAAGAAGAGGGGTGCCCCAGGAAGAAGGCGTGATGTGCCCAACTCCCGCCCTCCCGGGGGAATAGATTCTGGATGGTACGGGGCGCTACGCGCTGAAACCCAACCAACCTTTAGGTGGTGGCTAGTTGGGCGCCCCCCCACTTGGTGTAGATCGCTCCGGCCTTTTGGACCGTCGAGACGACAGTCCTTGTTTTGGCTGATGGAGAGAGAGAAAGAGGGTCGCGCGACTCCTGATTCTTCGGATTCAGCTAGCGAATCGAGGAAGGAAAGTGCGTGCTAACGCTCGAATAAAAGGGCTGATCAGCGCAAGACAAGGAAAGAGAAGGCACCAATCGGGAGGGGCGGAGCAAACTACGCACTTTAAGGGTCACTAAATGTCACATCTATCGTAGCGTTTAATGTCCCTAGGTGGCGAAGCAGAGCACACCTTAAGTGTAGCGAGCAGTGGCTGCTTTCGCTTCTGGGAGTAAGGGCGTTTGAAGAGAGGGCGGCATATCCTAAAAATATAGGCCTATCCTTGAATCGCTGCCTTCCGCAAAACAAGGAATTGCTGCTTTCGCTCCCCCAGCTTTTTCCTGTCAACTGGAAAACTGTGTCCCCTTTTTTCAGACACTGACGGAAACGCCTCCAGATGGCCAAAAGGGGTCGCTTAGGCGACTTAGCCTCTTCTATTGATGCTTTTGCCCTAAGTAGAAACTCCTTTGGCTCATAGAGGGACGGGTTGCTTTTGCCCTAGTGTGAGTAGAAACATCTTCCGCAAAGGGGGTGTCTCCTTAGGGAGAATCGGGTTGCTTTTGCCCGTAAGCGAGTAGAAACATCTTCCGCAAAGGGGGGGCCTATCAGTTAGAAAGTGGGACCGGGAAACTAAAAAGTGCTCCCATTCTTGGGTGCTTCCTTAAATAGCTCTAACCTGATTTGCGGATAATTATCCTCCGCGGAGCGTTTCCCTGCGCCCCTGCCTCCTGTCTCGAAGCGCCGAAATCTATTTCGTTTTATGAAAGTATTCTTTTTACTAGGCCATTCTTCGAAGCACTCAAGCGGGCCACCACCTTCCTTCTCCGTTCCCCACCCACCACCAACTTCTCTCTGGTCCTACCACCTTAGCTCTGCTGCTGGCTCTAGCCTCCTAAGCCCTCCCAAGCCTCTAGTCCAGATTCTGGCAGCAGGGACAAAGGCTGGTTGGGTCTGGGGGTTAGAGTGGAAGCGCGTGGTGGAATCGTAAAGTCCAAATCCCCTAGGAGAAGGCGATGTGGGCTGTGCGCGAATCGAAGGCAAGCAGCAGAAGGGTATTATGAAAAAAAGCGCCAAATGAGSAGCTGGAACCGAAGAAAATGAGGGAAGTCCTGAAAGATCGAATCAGAGAGCTCCAAGCATCGTCCAAGATATCATCGCGAAGCGTATGAAATTGCTTCCCTGGATTTCGATCGTCCACGGATGCCCGAGCGAGACGCGGGCTGGTGGCGACACCGTGTGCCTGCTGTCCAGACTAGTATGGGCGAACCTTTTCTCTTAGCGCCGGCCCCTCAAACTGAGTAAGTTCACTGGCTGGCGCACACCTAGTTCGAGACCCGCAACTAACGCCGGGGTCTTAAGAAGGGTTCAGCCACTCTTTCATCCGATTATCTTCCTTCCCCACTTGAAATAATAGGCCCTCCCTTCTGAAGTGGGGCACTTCTTATAGAAGTCTGTCTACTTGATTCGATGAGTGAGGAATAAAACAACTTAGCTGTACGTGAAGGAAGCGGGGTGCTTCAAGAGGATGGGGTGGAATTGAA
>Contig37+3432133
TGGACGTCACCCCCTGGACCCGTAAATGGTGGTGGAACTATTGTGCGCGGAGCGCTTCCCTAGGGCCGCGCTTTACCACCCTAAGGGGAAGGGTGGGCGCCTAAAAGGCCTATTGGGCAGCTAAGATTAGACGCTGCAAACTAGTTCCCACTATGGGTGCTTTAGCCAACAACTAACTCTCGTCCCCTCGTGCTGGGGAACTAGTTTGCAGCGCTACGCGCCGCCCGCCTAGTGGGCGCCCACCCTGCCCCCCTGAAAGGGACGCTACCCCAGCAAGTGGCCAAACTAGTTCCCCACCACCGCCTACAAAGTGGGTGGGGACGGGTCACTTCCAAGGTTCAAGCGCTAGCTAGCGCTTTACCTTTTTCTAGAAGTGTGACACACTTCTAAGAAAGTTCAAGCGCTAGCGCTTCACTTCTGAGGCGGTCCCCCKTAGGGGCTGGGCGCGGCCTTTATATGTTCCGGGCTGGGGGCTAGGCCCTAGCTAAGCGCTACGCGCCTCAACCCCTGCCCTTCAAAGGTCCCTTGCTTAACTTAACTCAGGGGTGCAGCAGGGTGGGCGTTTAGCCCACTAAGTCGCCCCACCACCACCCCTTCGGAGGTDGGGACGGGAGTTGGGAAATAGGCCTTTGCCTTAGCGCCCACCCCTTCTGTGGGTCGCCTAAGCCCTTTTGGCCATCTCCTTCTAAAGGGAGGTTAGCCACCTCTCGACGTTGGCTGAGAGAAGGCCGGCTTTCCCAACAAATGTGCACTTCAGGCGCCTAGCCCCGCCCGCAGAAAACTAGCTTGCAAGGCTTAAAGGGGTCGCAGACGGGCGAGCCCTTTGAGGGGGGCGCCCCCCCCTGAACGCTAGCACTAGCGCTGCCGCAATCGAACGCTAGGTAGAAGGGCTGCCACTATAGTGCTAGGTGAGGCCCGTTCGATTGCAAAAACGCTAGCTACGCGGGCGCTACGCTAGCTTCGCGGGTGCAGAGGCGGCCACCTACTACTAGGCGCTAGCTCCGCTCAACGTGGGCACTGTGAGCACGATAGCGAAGGCGCTTTCTTCGCGCGTTCCACTACAGTGCCCATACCCCTACAGGGGTAGGCTAAGGCCTAGCCACTTAGCTTTGCTCTTCCTGGGAAGAGATGTGCCACTATAGATAGTGCCCTCGAGAAGGGGGAAGCGTAGCCTAGCATAAATGCCCTCTCCTTTCAGTCGAGTGTCTGTCAACTGGTGGGAACTAATTTCAAGCCCTAAGGCTTCCCTAAGGGGTGGGCACCTACGGGCTCGCTTTAGCGACCCACGCCTCGGGAGCTCCGCTCCTGCGCCCACCCTGTCCCCTAGGAGGGGAGGTTGACAGACCCTATCCTTTCAGCAGTCGAGTGCGTGGGCCGCTATAGTGCAGCRCTCCGCGCTGCCCTTTGAAGGGGTGGGCTAACCTAAAAGGCCTATTTCCCCCTTCTATAAAAAGTGCCTTCTAAGAGAGTGGTTAGGCAGCCCTTATATGAAAAGGGGGGAAGCGCTACGCGCTACCTGACCCATCCAGAACTATCCGCCTCCCCTAGTTCGAACGAGGACTTGAGGTGCTCACTTCGAAGGAAGCCCCCACCACCATATTCCGAATCGTGGGTGGTGGGGACTAAAGGGGCGGCTAACAGCATTTCCGTTGTGTTGGCAAAGCCAACACTGCGGGCGAAGTGGGGTGCTGCCTTAGGGCAGGGTGGCCTAACGGCCCCCTTTAGTGGGCTGCCCTGCCCTACCGCCCACAGGAGCCGTAGGCGTAGGCCGGGAGCTCCTTAGGCTGGCACCACCCGGCCCCACCCTCGATCTTCGGTCCTGTTTGTGGGAGTAACGGTAAAAATGCTCTATCTGAAGCGCGCCGAGCTAGCTAGCGCGCCCGGAATGTGCTTGGTTGATGGAACCGGCCGTGGAAAAGATTGAGTTACCTACTACTGGATTCGAACCAATGACTTTCGCCGTATGAAAGCGATACTCTAACCCCTGAGTTAAGTAGGTTGGGCTTCCGGCTCCTCATAGCAGCCCGTTGTTCCAGCGAGCCTCGGAAGCCCTTCATGAATATGCCATTCTATCTACAAGATTTTCTGTCAATTTCTTAGCCTGTTCGAGTAAATTGTCACAACAATCCTGCTTCCCGCCCGTAGAGCTGCTCCTTAGGCCAGTAGGCTAGGCTGCGCGGAGACTTGCATGAAGTGCGCTGCTGCGTAGTGGGAAGGAGTGAGGTGAAAGAGGTAGCACTGAACCCCACTGACCCGCTTCTCCCTCTTTTACGCTCGCTTTCGAGCACGCACGAACTAACTTAGCTCCCCTGCCGAGAATGAGAGGACTTTTTTGAAGTTACCACTTTACGTGAAGGAGACAAAAAGATCGAACGGGCTGCAGGAGGGGTGGACTGGTGATTTATCTCTCCCGCCTGTGCCCACTATTATTGTGCCAGTGTGCGTAGAGAGCACTATAGTGCAAGCGAACCGGAAGAACTCCCTTCCTACGGGCAAGTGCAGAGAGAGCCAGAGGCCGGGTCAAGTGCGCTTCAGAAGGGTTAGATTAGGGCAAGCAAACAAAAGGCAGTGCAGAGGGACTGGGTGTCCCCTTAGTAGTAACCTCGAGAACGGCGAATCGTAAAGGCTAGAACTTCGCAAGAAGTTCCCTAGCTCGCTGCCTGCCCTCGCTCATTCCGTAGTTTGTTCCGAACTGTTTCAACCCCCTTAAAAGTTGGAGATCCTCGGCACTTTTGTGGCCCGCAAGGGCCGGAGGACACTCCCCCGACCTACCCCMCCMCCCATATGAATTGGGTGGGGCAGGGTGGGCGAACAGAAACCCTTAAGCGCCCGTTTAGCCCTTTAAGCCTAGGGAAGCCTTAGGGCTTGACACTAGTTCCAAAGGCCACTTGTGCTGGGGTGGGGGCAGGGTTTAGCCTAAAAGGCCTATTGGCGCGTAGCGCTGCAAACTAGTTCCCCAGCACAAGGGGACGGGAGTTGGAATCGCTCCGCGATTACCTAGGGTGGCCCTATGGCCAGCCTGCCCGACTGTTCTGGGGCCTTTTGGTGGGATGCGCTCATTGCTCTACATGACACGTTGGACTGACTCTCACACCTGGAAGAACCGGAGTAGATACATACTCCCCACGACCGAATAAGATGAAGGAACTCAATGAACCGGCAGCTGACGATTCACTATAGAATTCGGAACGGACGAAAGGTTCAGCGCGACGTTGGCAGTAGAAGCTGCTAGTCTTTCTCCTAGTTCCCCCATGAATCCCGCTGTGTCCTCCAGTGGGTGGTTCAAGGTCCCTCCCCCCCTCCTGTGGTGGCTCCCATACAGGCTCCTGGGAGAAGGGCTAGTTTAATCGCTAACAGAATTTCCGGGAATAATGAGCGGTAAAAGGGACTCGAACCCTCAACCTCAGCCTTGGCAAGGCTATACTCTACCATTAAGCTATTACCGCATTGATTGGAAGAATGAAAATCACTTGGGCTTCCGCGAAGCGGAAGCAAAGCCCCAACAACTACTATTTCTCCCGAGTATGCAAGGGCTTCTGAGTAGTAAAAGGTCGAGCTTCTATTATACGTTAATCCCTCGTGTTTGTTTTTAATCCGTTCTGCGCCCCGCCGATTCAGCTGGAGGTACTTCTTGTGCCGGATCCCAATACCTATCCTACGGAACCATATTGTCATGGACTAAGGCCGGCTGTGCCTACGCGTTTTTACGGCTATTGGGTCTCACATGGACAAGGAGCTGTGGTAGGGGGCGCTTCTCACTTCGTTGAATTGTCCGAACATCAACGCAAAGGCACTATAGTGCAGCCACTTCTAAAGGGGCGCTGCCCTTTAACCCTAGTATATCGTCTGCGTACCGATCCACAAGGAAATGCTCACGCCTTCAGTAGGAAATTACGCCCTCAGGAGGTAGCTTTAGCGTCTTAAGGCCGCCTAGAGCCAGCCAACAACTAGCTTCTTACTCGACAGCTAGCAGAGATGGTGTTGGAGTGGTTCGAAGGAGTGCTCGACTCACTATAGAGGGTGGCGAGCTTGGTTGATCCGATCCGAATTCCAACATGTTGGTTCAGACGTATCAAGATACGAGGCTCCTATTCGTTCGAGTCCCGATCCCACCTCTTAGCGGAAACTTCGCTAGAGGGAAGTTTTTGGGCACTGTGGCTCCGCTTCCTCCGAGAGACCCGACCTTCATCAACAAATGAGAGGATACCAAGTACTCGTTCAGTCATACTCGGGGAGGTACCATTTCAATAAGCAACGGAAGTCGAGCTCACTTCAACCTAGCCCATACCGTAACCCTATAGTGAATCACGTACCCCCATAAGTGCAGGCACCCATAAAGCACTTACAGCCCCGCTACCCACAGCTTCATGTGCAGCTGATTCCATATGCTCACTCATGATCTCTCCTTCCCCGGACACCTTCAAAGGAAGCCAGCAGTGGTGTGCTCATTAGTCAATTGTGCTCTGTTCACCTGAGCCAGCATTCGTGGGTTGTCTGCCTTACGTTGGTTCGAGGCTTCCCTTGTAAAAGAGGCCACCCTTGGTGATGGGTTTGACTGATGACCATGAGAAGTGGTCTTCTCATAGGCCCATATAGGGCAGCACTATAGTGGCGCGGAGCGCTTTCTACCTTTTGGATGACCTACTCGAGAGTCCTAAGTGGTAGACCTTTCCTTCCGAAGAACAGGAAGAACGGGGAGGCGAAGCCGGGGGAGAGGGAAGGCGAAGCCCCTACATCCTTGCTGTCGCTCTACGCACAATCAGCGACTCTATATTCTACGTTTTCTAGTTCACTTTCCCCTTGGGTGAAAGGGCGGCTATCGAAAGGACTGAAGGCGTTTAGGCCATCCCATCGAATGAGTAGAGGATGAATTGAATTGAGCAGCATTTTCGCCACTTTCCGAAAGTGTAGCCCTAGCGGATAGTAGCCCGCAAGCAAGGGCCACTTCTCTAAGGAAACCCTGACCAGCCCCCCATCTTGAACCTGGGGTGTTCCCTCAAGGTAAGGCACCACACACCGTAGTAGCAGGCTATAAGAGGTTAGATTCGCTAAGGTGCATAGCTCCCCCAACTCCTCCCTTCGGCCGGGGGAGTGTCCTTCGGACCGAAGGGAGAGGGCCTTTAGGCACTTACCCGACCCTCTCCCTCCGGTCGAGTGCCTAAAGGCCGTAGGGAGGGTAAGGGTCGGGGGAGTGCCCTATTTCGGACCTTGCGGGCCCCTACTTGGTTCTTTCGCCACTACTCCGAAGCCGGCTTACCGACCACAATTGTGGGCTCCCCTAAGCGCGAGTACATTGGCGAATGTTGGGTGCCGGCTTCTTGCATCGTCGGCACCATTTTGAATTCCTAATCTGGCTGATATTCTCTTTTCATATTTTACTGTGATAGCTATTCCCTCGACAAAACCGGGCGTAGCGCTTTACCCGCTCCGCGCCTACAGAACCAAAGGTCCAAGGGGCCCCCTAAAAGCTAGGAGGTTGGCTCATGAAGCTAGTTCCTTCCCTGTGATATAGTAGTACTATCTATCTGCTTCTCCAGACACAATATCTTGAGTACCGGTGATGGTGACCACATCTGCTGGCATGTGATGCTTGGGCATAAAATCGGGTCCTTGTAAATGAGCAAAGCCAGGTGCTCTTATTTTGCAACGATAAGGACGATTGGTTCCATTACTGACTGGAAACACACCAAATTCTCCCTTAGGTGCTTCAACTGCGGTATAGGTACAAGAAGCTGGTACAGAAAAACCCTCTGTATAAGATTTGAAATGGTGTATTAAAGATTCCATGGATCGTTTCATTTGAGATCGTGATGGAGGAACTGAGTGCTTACGATCATCAGCTTTAATCATGCCACTAGGCATTTGATTAGGGCATTGCACAATGATTCGAAGACTTTGCCGCATCTCTTCGATGCGAATACAATAACGATCGTAGCAATCTCCTCTGGTACCTACTGGTACGTCAGAATCCGATTGGTCATGAACATCGTAAGGTGCTGCTTTCCGCGAATCCCAGCATACTCCTGGTTGGGATAGGTAGGCCCTTCCTTTCGTCGGGCTTTCCCCCCCTGATAACTGTACGTGAAAGTTTCTCTTCATACAGCTCAGATGCATTCTCAGAGGCGCTAAGCAGGCGCTTGTTGATGATGAACCTGGTTCTTCATGCGCAAACGTACCTTTTCCAGGGGGGAAGCGGGCGCCCCGCAAAGTTCAGGCTAGGCCCCACTTAAAGGGCTGCACTATAGTGCAGCCCTTTAAGGGTGGAAGCCGGCTTGCCTTGCGCCTCAAATTGATTGGCGGGCCACTCGCTGCGTGGCCCCAGGAAACAACCATAACCAATAGAGTCAAAACACGCTACATCCGCAGCAACGAAAGGGATGTAGTTCCGACAGGTTGAGGGGGCGCGCGAAGCTAGTTTTCGGTGCGCGTAGCGCTAGGAAAACGCGCTGTTTTCGGCTTAGCTTCCCGAAAACTAGATTCGCGGCTAGCAAACGGTACTAGTTCCTAGTTTGCTAGTGCCGTACTTTGAAGATCTCCATACTTCCGTACCACCACAATCTTGCAACGGACGGGCCCCAGTTTACCGCTAGCCCACTCTGTGCTGCTTAAAGAGCTGCTTAGCCTCGATCAATTTGTAGTGAAAGCCTTACCCAAGTAGGCCACCACCTTTCAGTGCAGGTCACGTACCCCTATCCGAGCCCGAAAAAGGGGTGCTAGGACAAAATTCGCTTTTTGGGTCTTCCTCCACCCACATCTCGTTACGTGCTGCCCTGTAGGACGCACCTCCATATGGATAAATATGGGTTTACCATGTTCCATTAATAGCACTTAACTTATGCCGATTCTTAGGACCGTGCTCTACCCCGGTGAACTCATGTGGTTTTGACGTGCCCAGAGGCCAGAGGCGAATCCGTTCACAGTCTGTCGGACTAGAGAAGGTGGCCTTTCCGCCTTTCTCTCCATGCTTTCCTGGGCTTATACACATTTGCTTACGCTGCCTCCCCTTCAGCTCACCCTAGCCCCATATTGAGGCTGCCCGTAGGTAATTCCCAAGGCTTCACACCAATCGGCGTGCTTGAGTAGAGTCAGGCAGAAACGCCCGGTGGGAACTTCCCCCATATTGCTATCAAGGTCTTCATGTCGCACAACCCCTTAACATTACACCACTGAATCCCCAATCCAAAGCTTGCTCTGCAGTGACAGTCCCAATATCCACTAATCATTGTTTCCAAATACGGTTGTTGGTTAACATTTCTTCCAATTCGTCAATACGAGAAGCAAATTCTTATGTAAATGAAAAGATATCTTCACTTAAGCCCAAAGGCAGATCTTGTGCCACTCCACCTGGTCATATATAACTGGCATGCATCCTGGCTCCCGATACTCTTTCATAGAATTCTGAGAGTTTTTCTCACTCCTCAAAAGCCCACGGGAACGGAGTTGATGCTCCCGCATCCGTAGCATGAGTAGTTAAAGCAAGTGAATGGTTTAAGATTCGAGTTATTTCACAGAATAACACTCGTATATACTGAGCTCGTAATGGGACCTCACAATTACAAAGTCTCTCTACAGCTGAAGAATAAGCGTGTTCTTGGGCCATCATAGGAACATAATCTAAACAATCGAAATAAGGTAAAGCTTGAAGATACGTTTTATACTCGATCAATTTCTCTGTGCCTCTAGTCGGGTAGGCTAGGTATTTCGTCGGCCCCCCTAAGAACCGTACGTGCAAGTCTCTCCGCGTACGGCTCACGCCATTTATTACAGGCGGGAAGCAGCCGCTAGGCTTCCCGCCGAGGGAAGAACCACCACCGTAAAAGCCTTGCCCAGCATTCATTCGCTGGTGAAATGTCTTCTGTTTGGTAGCTTGGAAATGCGCAGTAGAATTGGGACTGCCGCCTCTTTCTGTCACTTCACTCCAGTCGTGGCACTTCATTCAGTGGGAACTAGTTTGCAGCCACTTTTAAAGGGGCTAAGCGAAAGAAACTGGCTAAACCCCTTTAGGAAGGCAGGGAGGGAGGCAGGCAGGCAGGGGGCCCCTCCCTCCCTCCC
>Contig37+3432133_2
CAGGGGGCCCCTCCCTCCCTCCCTGCCTGCGACCCTCCCCTATCTATGGGGGAGAAAGTGAAAATTCTCCCTACAGCAGCGCTACCGCCGTAAACCTGCGGNCTCGGAAACGGGTCCAACCACAGCAGTAAGGCCTATGGCTCCCCATTCTCGCCTCTTCAGCTTGAACGAAATGGAATCGGCCTTTCCATTCCCGTCAAATGACCCGGCCTCCCTGAAGTTGCTCTTGACCGTCCTATGCTCCTTACGCTCCTAGGTTACCGTCCCCGCTGCTGGGTGGTTCTTACTCTTCCCCTTTGGCGCAGGCGCTAGGCGCGGGCCTACCACGCACGCTTCTTCGCGCCTGCGTCTTCGCTGGACAGTCCTTGCCATACGTGCCATCCTCCCTGACCTGAGGATTCGGGTTGTCCCTTGCGGTTAGCCTACCCATTCCAACATGGAACAAGTGGTTGTTGAAATAGGACCCCAGGCCGGTTACACGTTCCACTGTGCCGAGATGCGGAGGGTGCTGGTCGTGATAATCACCCCGCGGGGTATGCGCTGCCCTTGACGGGCACTCCAGGACCCGCCTAGCGTTCTCTAACCGAGAAACCCCGGTTCTGGCGCAACCAACCAAAGTGGGGGACTGAATGAGGTCCTCCGTGGGCACCCTTACCTAAAGGGGTAGCGCGTAGCACATCTTAGTGAAACGACGCCCCGTCCCCTAAGGGGACAGGGTTAACGCCCCTTCTATAGAAAGGGGAAGCTAGCAAACCTGACCCACACCGACTAGCTGCGCCCCGCCTCCGCCCACAAGAGCCCACCATTTCTCCCTTTCTCCCCAGGGGAGGAAGTAACCGGATCCAGGGGGAACTTGTGTGGGAAAAATATCTTTCCTCGCCCCCCCCTAGGGAAGCCTTAGGGCTTGACAGTAGTTCCTCCAGTGTGGATAACGGGGTCTTCAAAGTGCGCGTAGCGCACTAATAGTGCTAAGCAGAGAAAGCGCGTAGCGCTTTCTTTCTCTGGCCACCCTCACGACCTGGAACCCTTCTTTCCCTCTCGCGGTTCGCCTCAACTTCTTGAGTTGTTGCTCGACCTTTTTTTCCGGTGCTTATGACGCGGGAGTTGCCTCCATGCGCCACCCGTTAAGGGAACAAGCAGGACATAGCTAGCGGCATAGTAAGATATGCCAACTCGGCTAAGCAGCTTCGTGCCGCACTGGGGTAATCCAATATGCGGTTCCGCACGTTCTACCACTTCTCCATTCGTTTCCGATACTGATCATGAAACACCATGAGCAGCAGGGTGTTGGGGTCCGGAGTTCGAGGTAAAATTCTTGATTTGTTTGTTGAAAGCCATATCGAATCTTGTTTCTTCCACCAGCCCACGACCGGACTTGAACCGGTTCAGTTTCCCGGTCTTAGGGGAATGCTCTGCCTAAAGAGCTCAGCGGACAGTTGTCATAATAGGGGCGCTGCTTTTTGTCCCACCGGAAGGAAACGTAATTGATCTATAAACAAACATGGTAGATGCGCTTCTTAGCTTGGCTGCTTCGCACCTGAAGAAAGCTAAAGTACTACTATTACTTAGCCATACAACGAAAAAGCCACTATCGTCCCGGTTCATACGTTTTGGCGCGCTTTCAGCCTCTTCACCAACATTGTGACGACTCGGGAGATTAATGGGAAGTAGCCGGAGTAGATATTTTCGGTGGGTAGACAAAGGTATGGGTATTCACTCCTATAGTAATGATCTTCGGTGGACTAGACAACAATCGGGGTGGGTAGCTCACATTTGCGTCTATATACACGATTCTCGTACCACTGGTTTTGGGGCTTCGAGTAAAGTCTTAGGTAGGCTGCTAGCACCGCCTCCTAGCATACCCTCCCTCTTCTGTAGCGGCTAGGCTCACGTTAGTGATCGGATCAATCAATTTCATCATCGCATGCTGCTGAAGCGCAATAGTTCCCTACTCCCACCTAGTGGAAATGGCTATTCCTTTCCCTTCGTAAGTTTCCCCTTCATTGGCTTCGCCTTCACCTGCTGCCCCCTTCATGAATTTCTAGTTAGGCAAGAAAAATTCGATTACTTGCTTGGCACCAGTATTTTTGCACTGCTTCTCCGATTCGGGTTTTTGGTTCTTCAATTCCATATGGCAGGGGCGCAGGGAAACGCTCTGCCCCGCTAGGCGTCGCCTTAGCGACCCCTTAGCCCTAAGGCGACACGCTAAGCGCTACGCGCTGCCCTGCCCAAGGCTTCGAAGCTAGCTTCGTAGGGTGAAGTTACCCTAAGATGCTCATTCTCCCGGGCATCCAACGATAGGTGGAGGTCTAGCCACTGTAGTGGCCCTTAGCCCCTCAAAAAAGTATTTCCCTATTTCCCGATTTTGGGGTCTCTTCCTCCTATCCACCCACGGAAGAAGAACGTTAGCTGCCAATCGAAGGCTGATGACGGAAAGCGCGTAGCGCTTCTGAAGGGGGTGGTAGAACGTGAAGCGCGTAGCGCTACAACAACCAGAGAAAAGTTTCGAAACTTTGGCGTTCCAAGGGAGGAATTGGGCTACTCCTGCTGGGCTGCTGAAGGGAAGGACCGCAAAACCGCAAATAGCCCATATGGCAGCACATTGGCCTAATCACCCCTTTGGCTTCTCTCAATTAGCCTCCCGCGCGTAGCTTAGCTTCTCGAAAGGCGGCTTCGTTCACCGTTAGCTCTTCAACCAGGGCGGAAAAAGGCAGAGATGAATCTACGGCTTAAGGTGGACCCAATGATTTACCTAACAATCAGCGATCCATCTTTCATTTAATTCCCAAACTTTAGGATTTTACACACCTTCAAAGTGTATCCCCCTCCCACGTATATTAGAAAAGTCTTTCTTAGCTTCTCTGTGCCTTGATCCCCGGCCATGAATCAAAGATTCCTCCTGTCCAATTCGATCTGCATCTGAATCCCCATGCTGCCTCCACCATTGGTTGTTCTTAATCCCAATTCTGTAGGAATGCTCTTGGTCTTGATAAAACCAGATCGGGATCAATTGCTGCTACCACTCCCTATGCTTCAACGTCCMGTACCCCCTTAACTAATACAGAAGCTAGTTGGGGGGACTGCTCGCTTTGGCAACAGGGGGCAAAACAACCGATTTTCGAGGCAGAATTTCCTTTAAGAGTTAAACAGCTGATTCTCAATACGAGATTTCCTTGAGGGTAAAAAAGCCGATTCTCAATATGGGATTTACTTACAGAACCCTCTCTCGGGCTATCCTCCCACCTCCTTGGCTTTGGGACGAAGTCCGTTTCAAAGGGGCTGCTCCCTTCAAAAAACGTAGATATAAGAAGCTTTAGCCAAGCTTTGAAGCTCCCCCATGGAGAGGGGGTCTTGCATCGGTTTTTGGCCTCGAAAGTCCACGTCTGGACGCGTTTTTGACACTTTGAAGGTCCATTTTTTCACATCTCGTGGGTATTCTGTGTTGACACTCCCCCATATTGCCTTCTCGCTCGCTCGCGCGCTTGCTCTCAGCTTTCACTCATGATGCTTATGGGAAGCAAGTGCATTCACTCATGACGCTTATGGGAGCAGCGGAACTCAAAAAACTTGTGTTTTTGACCTCGCACAAGTGGTTGGCTCACGTAGGAGCCATGCTCCAGAAAGAAGGAAGTTCCAGTCAATGGGCAGGCCCCCTAGGAGGAATCCTTTGACAAGGCACCCTTGCGAAATCTCTATGGTCTGGTGGCGGATGGGCTCTACCTCTTAGCCTCTCGAGGAGGACCCGTCTCGACCTGACTGACCCGAGACCATTCTACGATGGTTGAGATCTCTAGGTGAGCCACTCTCTCAGTACCTCTACGGGTTAGAGGGAGTAGTGGGCCCGATTCAATTCCCCGAGCCACTTCCTCTTCCTGATCCACTGTGGATCCGACTGTATGGATCCTACACCTATGCAGTGAGACCCAACCTGTCACTGGAAGCAGGTCTCCGGGACTAGTTGGATGGGGTTACTCTTAGGCTCCTGATTCCTATTCTACGATGCAAGTACCCTATGACCTCGGAGGGAATCTAGGAATATGGTTGACTCCACCTCTGGGAAATGGAGGGGAGCGACATCTCTCAGTGCAGACCGCCCTCAGGTTAGTGAATTGGGATCGAGTTCATCTCCTCATAGTGAGACCACATCAGACCAGTACCCTATCGGATAGGGAGCCATCCTCCCCCGAGGAAGAGGGGAATGTAGTCTACCAGTCGAGATGAGTTGCTCCGAGGTAGAATATGTTAGCTTCCATCCCATCCTAGCCGGCACATCGGGAGACCTAAGTATGGCCAGTGTTGGATTCACTGAGGGTCCCCTTTAAGGGTCGCTAAGGCGACGCGCTAAGGAGCACCCCCCTGCCCTCAGCTCCTTCCTCATTCATCATTAAGGGGCTAGTGGCGTAGAGATCGATTGATGCTTTTGCCCTAAGTAGAAACTCCGATTTTGGGCATTCTGTTCTCGCAGAATCAATTTTCAATTCTTTTTTTTTTTCGCTACGCGCTGCCCTGCTCCTCCACCCACCTTGGTAGGAAACTGTGCGGAAGGCTACGGGGATGCGAAGTGGAGGTGCAGGTTCGGTCTAAGAGACGCGGGGCCGCTTCTCTCTCATAGCCCCTTGCGGGAGGGCAGGTATATCGCCTTAAAGGGGCGACCTAAGGTATCGCCTTAAAAGGGCTTTAGGGGTGCGGAGCACCACTGAAGTTCGCGCGTCGCCTTAGCCCTTTTAAGACCCTCTCGCCTATCGGCTCGAGTGCCTAAAGGCCCTTAAAGGGGACCCAATAGACTGACATTAGTGCTTCTCTCCCGCACAAAGGAGTCTAAAGACAAAGGTTTACTTAATCCTAGGATGTTAAAGCGATAGACATTCAATCAATGCTTCCGGGAAGCCTCTGAACCGCTACGCCCCTTGAAAACACCAGATTTGCGGCATATAGGATCTACACCTGAGCCGAAAGGGAGTTGGTGTTTAGCGCGCATAGCCCTTTGTCTTTAATCAATAATAAATCTCTTGCATAGGTCAACTCTCTATTAGCTACATAGACCCGGTTAACTGGGATATCTTAGAGCAAGTAAGCCAGTAGTAGTAGCAGTCCTTTTGAGGAAGGATATCGATTTTGGCAATAGGGAAAGAAGTTATTGAGTGGGCGAGGGTGAGCGCAGGCAAGCCCTAAGGCTTCCGGGGGCGAGGCAACCCCCCTATGGGGGGCCGCGGCCTACGGCCACCCTGCGCTACGCGCCCCCTGCGAACAGCCCTTTAAAGGGGTCGCTTTAGGGCGAGCCTGCGCCTAGGTAGATAGACGGTTAGTTCGCTCTCTCCACTGCCCTCTACGCTCTATTCCTTCACAAATTCTCCCTTCCCTCCCTACGCTCCAAGTGGCTGAAACGACCTTTTAAGGCCACACTATAGGGGTGCCCTTGCGCGCCCAGTGAAGGGAATCGGTCTTAAGGTGCTACGCCACGCGATGAACGCGGCCTTTCCTTTTCCTTTTTTTCTTGAAGAAGCGGTAGAGGCGGGCGCGTAGCGCTTCGCAGCTAAGGGGAGGGGAAATACGTTCCTGCTAGGTGAGGCGCCCGATGGTCGACGCCAGGTTTTGTACGCTCTGCTGGGCCGGGTACGTGTCCGTAGCTTGTTCCGTCTGCTCTGCCCTAGCCGTTAGGCATGCATTCTGTTTCTCGCTAAGCTGCCAACACTGAGCACTATCATAGGCCAAGCGTGGCTTAGCTGTCACAGCAACACCGATTCAGGGTGACGACCCCGCTAAGAGCGCCCGTCATCGGAATAGTAGTGCGTTTCCTATGAGCATGCTCCAGTGCACCCGGGGCAGGGCTTCAGTTCGGCGCCGATTCAAACCCGGCCCTGCTTAGCCAGAACTAGTGTGCCGGCTTCACCTCCCATTCAGTTCCGTAAATCGGTGATTTGAAGAAACACACGTATCTAGAGTGGTTCCCCCATTCAGGATTCGGTTCTGAATCCAGAAAAGAAGCGGCCTTCTCTTATCTTCCATTCCCTCCCGTCCTCCTGTACCCGAGTCTGAATCTCTGGATGTTTACCAAAGCCGGATCTTCCACCTCGGTGATAATAGCCTCTGTAAGTATTTCGTGGTCCAGGCTGTCGAAGCACTGGACCACATCCAGGTTTGGGAGGCTCGCCTAAGCGACCCTTCCATTTCCGGACCCTTTCTGGGTTCGGAATCCATGGGAGTAGCGCACTAGTCCCAGGGAACTAGTGTGCCTAGGCCTTCCTGAGGGCTAGAGCCAGAGATAGAGCCAAGGCTGGAAGAGCCAAGGGACAGAGCTAGACCAAGGCCTTCCTAAAGGCTAGAGAACTAGTGTGCCAAAGTGGGAACTAGTGTGCCATAAGAATAAGTGGCCCAAGCAGAGCGAGCTAGTGACGGAGCGGCATCATCTCTTCTTTGTATCGGGGCCTAGCTTTGGGCAGGTGCCTAGYGGCTAGCGCCTAGCCGAAGGCGCCTTAGCGGTCTTCTATTTCTCTGAAGGGGTGTAAGAATCGGTTCCGTCGTAAGAAATGGGGGGAAAACGCTTAGCGTATACCGGGTTCTCCCGCTTCGCGGAAGCACAATTGTGTAAAACAACGCGGAGCGTTTTCCCCCCATTGTTGTGGTTCTTCCGGCCTTCGGAACCACCAGTGTAGAGCCCCCCCTTGGCCAAGGCCTTGAGGTTATTGAACGAGCGCCAGTCCCCGGGAGGTCTCAGGTACCCTATCTATTCGTCCTTGTTTCTGCCATCGGCTCAGCAACGACTACAACGGAAGGGATTACCGGCTACATATTGTGGTGCTGCTGCCTCTAAGGTTAGGTAAACGAGCAGCCGCCCTAGCTGAGGGTGCCGCTCCCTCCCCCGYGTGGTCGAGGCAAATAGGCCTTTTAGGCGTCAGCCCACCCCTTAMAGGGGGGGCGAGGAAAGATATTTTTCCCACCACCCACTAATCCCCTTTTTCTGCATACGCTGTTTATTATCCAGTAGCTTCGCTTCTTAGGTCTGCCATATGAATTCTATTCCCGTTTCTTCCTTTCAAAGCCACTCCACAAAGTAAAAGTATCCTCTCGTGTGGTGGCTGAAGTGACAATAGTCACATCGAACCCTCGAAGATGCGCAAGAATCTCTACATTCTCTTTTATTGGCGGAAATTCCCCAGATAAAGTCGTGGCCATTGAGAAATGGAATTGGATGGAGTTTCTTTGCTTCGTGACTGGATAATGGGGGGGAATTATCAAAACAATTTTTTCCAAGAATTTATACATAACATGCCCCCGTAGAGTGCAAGTGACGTATGCTTTTCTCTTTGACTCTTGATTTGAGACAAATTGTTTGAACCGAAACGACTTTCCTGTCGAACTCCCGTTCCGTTTCTTCATGCACTTCTAACCACGAAGATTCTCTATAGCTAATTTTCCCTTTTTTGAGTGAAAACTGGAGGAGCATGCCTTTGAAACTATCATTATTTCACATAATTCAGGAACTTCCGAAACGTGGGTATGATTAAGTTTTAATAACAAATCCTGGCGCGGTACATTCTCGTAACGGAAACGGAGTATACTTGGAGTAAACATAAGTAAGCTTTTTTCTGGCTGTTTGTAAATCGGTCGTCGGATGGAATCCACATTTTGTTTCTAGCTGAATCCATACATCTTCGTTCCGCCCTTTCAACAGGAAGGGGCTGAAGCCGGCCCTAGCCCCGCTTAGTTTCCACCACCACCCACTTCATGGATGGTGGTTAGGATGCTCGGAAAGAAGGTGCTGCTTATACAGCTACCTATGGCTCTGGTATTTATCTATATTTGACCACGGAAGTCCATACAGATCTCCTGAGTCGGGATGTGGAGTGCCTTTTCGTTAGGCTAAAGCGCCTCTTCGTTAGACGCGAAGCGCATAGCTAGGCGCTTACCCTGTATTCGTCCTGCCCGCCCTACCAATCTGGGTTTTTGGTTCGGCGCACCTAAGCAGCCTACGGAACCCTTCTTGTCGTCTCTTAAGGGAGTCGGGCTGTTGTAGCCTCATTAGCCTGCTGGCCTAGCCTTCTGAGCCTTCTTTCCGGGACCTACTGGCTCTAGCGTCCCACCTCTCTTCTTACCAGCGGGGTTTCCTTCAATATTGATGGCTATGGGGCCAGCCATAAAAAGTGGTGTTCGATCTAAGGTGCGAAGGCCAGAGCTTTCCACTTACTCAGCCGAGATTGGCGGTGGGGATTCTGATGGTAATGGGGGATAAATTTGTGCCATAAATTCGAAATTTCTCTAGGAATGGAAACSACACGGAAAAGGGTATAAGGTATATCGCCTTAAAGGGGCGACCTAAGTCTTAAAAGGGCTACGCTAGCGACTGGCTAAACCCCTTTAGGGGCTCCTACCTTCTTCCGACCCTGCCCTGCTGCGGGGCACTCGACTCGAATTCTAGTGAATAGAAAACTGAATCCCTTTAACCTCTGCTTTCGTTTAAGCAGAGGGAGAGGACACTCCGTTCCTTCAACTTCCGCACCGATAGGTGAATCAGGAGAAAAGGGATTCGAACCCTTAACCTTTGGTTTTGGAGACCATTGTTCTACCATTGGAACTATTCCCCTGAAGCGGCAGGTCGAAGAATCTCCGCTTATTATTTACGCAAATCTCTGGGTAGGAGTGCGAAGCTGATACCCAATGATACAGATCGCTCTGTTTTCGGGTCATAGTACTAACACGAATGACTTCGATCCAATCTCGGAAGAATCTTAGTCCAACGGAGCGTGGGCCTCCGTAAGAGGCCTAGCCTAGCCACGCACCACCCCCATAGGGGGGGTGCTACTGCCCGCACTCTGTGCCGTGTTTTTGTGGCAAGAGGCAGCAGGATAAGCTAAGCTTACAATTCGTCACAATTCTGACGGCTAGCGCCGTCGACTTTCCCTCCCCCTACGTAGGGCGCCGCCTTCCCGCCTACACCCCTATTATGGGGCATTATAGTGGACAGGAGAACGCGCGAAGCGCGCACTATAGTTCCGGTTGCATGCCCCACCACCCCCTGAATGCAAAGGGGTTGGTTGCGGAATCGACTTTCTTTCAAAGGTTCGGTTCCAGGAAATGCAACGAGTCTCATGCCTCACCTACGGGGGCAGTACCGAAAGCGGTAGTTACTAGGGTGGCCGTAGGCCACGCCTTCGCTCAGTGTTTCTGCTTAGGGATCAAGGTGACAGGATCGAACCTATGGGCTAAAGGGGGAGTCGCACTGGCAACCCGAGACCGAAAGAGTGAGAGGCAAGCGGGCGACGGACTGATTATCCTTGCCCTAGGACTAGTAGTGCACTCACTAACTCCCTTTCGAGCTGACTAAGAAGGCTATTGCTTCACTTCCATGTCCGCAGATAGAGATCTATTTAATGAATGCTAGAAATCCGCCCTCCGACTATTTGGTTTTCAGCTAGCTCACGGGTTTAGCGTGGTTCCCAGTTTTCTCTCGAGGTTGGTTGGTTGAAAAGGAAGAAAAGATGGATTCACATATATAAAGAAAGAAGCTACTTAGTCTTGAATTCGCTACCTAGAGCAAGGTGAATTTGAGTAAATGATAAGGCTCTCCCTCGGGACTCGCAAACCAGACTTCCTTAAGACGGAGGATAAAACTAATTCTCTCTAATTATGGGCAATTCCCACTGAATGAGAGCTTTGGGGGGTATTGACATAGTGACAAACATGGCTCGATCATTGGTTCTCTAGGCTTATGATCCTGTTGATAAAAGGATGGATGTCTGAGTGGTTTAAGGTATCAGTCTTGAAAACTGACGTATTGTATTAATACCGGGGGTTCGAATCCCTCTCCATCCGTACCCAAATCGAATCAACTTTCGAAACAAATAGTTTCCATCTGACTTGACTGAGTGGATTGGAACAACTGGTGGTACTGAAACTGAAGGAACTGGAGACATTTACTCCAGCTCCGGCCTGTACCCGGGAGGGGTACGTAAGTTGAAGCGCTACGCGCCCGTGTACCCCACTCTACGGTCATCTCATTCTGACTGAACCGGGGGCAATAGTGCCAAGTGAAGGGGCCTTCGAGGGGTGGGTGCCCCTTCAAAGGGTGACACGCTAACCACCCCTCACTCTTCTATCAGTGGGGTACCCCTTTAGTAGTAGGAACTTAGTTCTTGGCTCAAAGGCGGAAGTCGAATACTCCTCGTTGTGGTGGCTAAGTTACCTACTATTGGATTCGAACTAATGACTTTCGCCGATACGTAAACGGTGACTCACACGTAGAAAGGGGTGGGTCGGTCCCGTCTATCACCTACGGATCATCAGCTTCCCCCAACCTGGACAGATCTCTGCTTACTTGATAGCTCATTCATCCCTAAGCTCGATTGGTTCTATTAATAATTGACTCCACCTGTTATCCCAATGGCCTTTTGTAGGGCCTTCTAGCGGCCCGGGTTATGATAGATTCTCCATAGAGCCAGCGATTTCTCCTTTCTGGAACATGGCCTCTCCGGCAATCTCACTTCGACAGGGGGTCAACGGGGGCGAGACGCGTGACGTGCTGCCCAGACAACGACATCCTAAGGGCTGCCAGAAAGCCAATGACTGATGAAAGCTGCGCGGGTACACACCCATCGCTGTCATGATGGGCAAGCATGCTCGGCATCGGCAACTGAAACCGATTCGGCTGAATCGGCATTGGCTTAAACTGATTCGGCATCGGCTAAAGAATCTGAAACAGGGTAGGCCTACTACGGCCCCTTCCGTAGGTCTGGATAGACACGGTCGGTCCGGGTAGGCAGACAGGTAGGGGTTTAAAGGGCAGCGCGTAGCGAAAAAAAAAGAATTGAAGATTGATTCTGCGAGGGCGACCCTGCCATCAACTGGGCCCAATCGAGGAGTATCAAGCCTATGGCGAATGGGCTCTCTGTGTATGCAGCCACTGCCACACGGATGAACGATGTGTTGCAGTATAGAACTAATGTGATATGCAAAGCACTTTGTCCCCTACAAGTGCGTGGTATCAGAGATCAGGCTTGGAACGGTGGCACGCCGCAAGGTCTATGAGAGTACCCAGATAACGGTCAAGCTGATAGAGCCACTGGTAGAAGCATGCGTACAGGCGGACACCACTGGACTGCCAGCACCTGTCCCCCTTCCCCTTAGATATATGCAACACTCGACCGACCGATAGGGAGGGAGAGGATCTGATTCCCAGTTTACTCTTTGTTAAGAAAAGAGAACTTGATAGGGTTCGACTCTCAGTCTAAATGACTCGCCTAGGCGTAAACGCCACTCGCGGGCAAGTCGAAATCGCGATAGCTGTATTTTCGGATTGGGGATTGTGGGGCAGACGCCACTTGCCATACCCCTTGGGTGGCGGTCGAGTGGCCTTGCGGCCCCATGCCAGCCAGCAGATTGTCCTGGAATCTAAGGTACGTAGGATCCAAGGTCCTAGCAGCACTTTAAAACGGATTTGGTCTTTCCCCGCCCATCTCCCTAACGAGTAATTGGCTTAGCCCCAGAGGTCGATACTCAATCAAGTACTATCTATGAGTATGAGTCAAACCGAAGAATCCTATCGGTAGTAGGAGATATGCCCTCCTTGAGACGGAGAACAACAGGCCCGCCCMCGGTAGGTCCGGGACTGTAGGTAGATCGATCCCCATACATATTGTTCCAACCTCCAACTCCCTACCACCGTTAGTGCCACACGCTTCAACCAGTTGGTGTGCCTTAGCTAACCAAGGCTAAGGCCGCCCCCTCCCTGCGGGAAGCTGCGCGTCAGCGCTTCCCCCCTGAACGATCAGTGAGTAAGGCGTCTGCCTAGGGGGGAGAACGCCGCTACTAAATGAAATTGCTCTGAATTCCCTAAAAGCAAATCGTTAAGTAAAACGCTACGCGTTTTATGAAGCCTCGAATCGTGATTTAGCCTAGTAGAATCGAAATTGGGTAAATGAAATGGCAGAACTGCTTCAACCGAAGGAACCGGATAATCGGACGCGGTCTAAGCTAGACGCTATCGTAGAATCGGAATTGGTTAAATTCAATTTGCGATAGGCGGTAAACTCTGTCGCTATGCGCCTTAGGGCCGCACTTGACCATAGCAAGAGGCCGGAAAAGGAAGGGAACCCCTAAGGTGGATGGGGTCACACCCTTCCTTTTCATTCATTCGGCACAGCGTACCCTCACCGATGTGTCTGGTCAGCACATTTAGACCTCTTGTTCGTCCCTGCTACGCGAACACTTCTTCCGGATGAAATCCTGGAAGTTTCACTGCTTGATTGGTCATTCCACTATCACTGAATGGAAGAGACTCCTTCGCAACAGGCAGTGCGGGCACGAGATGGGAAGAGGGCAGCGCTAACGCGCTGACAGTTTACCCTATCTCCCGATTGAGTAGTAACTGCATCCATCGGAAGGTGACCGCGAGTCATCTGGTTGAGAAATCATCAGTGGCCCTCACCGGGATAGGGTGACTAGGTCATTGAGGTAGAATGTAGATAGCCCCACTGAGGAGGAGCACCTCAAGAGGACTCTCTGGACCTGTCAATCCAAGATAGTGGCTCATAGGCGGCGGTCGACGTACCTCATTGATGGAGTGAAGGAGCTCACCAGGAACTAGCTATGTGGTGGTAGTCTCCTGGAAATACGGTTTGAGGTGGCTAGCTCTACGGAATGGGAGTGAGAGGTCTCATCTTGTTCGATTGGTCCCGATTTCGTCTTAGTGATTGGGAGGGAGGGAAGCCTAGGGGCTACAGCCGCGCCACTAAAGGGTCAGGTTGTCAGCGCGTAGCGCTTGAACTTTGTGACATTGGGTAGTGGTGCGGAGCCGCTACTGTCAACTCGATGCATAGGCGCCCCGCTACTGTAGGGGGAGCTAGGCCCGCATGCATGATAATCCGTAACAAATGCGATATCGAATTTTTTACTTTTCCTTGAATTTGCGGTAGAGGCGGGCGCGTAGCGCTGAAACCCACCACCACTAATCGACTTGTGGGCGCTATGCGCTTTCCCCTGGTCTTAGGTGGGAGGGGAAGCAAGCGCAGGGAGGGAGGTAGGTGGTAGGTGCTAGTAGGTGATAGGTGGTAGGTGGTAGTAGGTGATGGGTGATAGGTGGTAGGTGCTAGTAGGTGATAGGTGATGGGTGGCCCCGAAGCATAAACACCTACCCCGTTTGAAGCCCCGTTTGAGACCTCGGACCCTATTGGGTCCACTCCAGAGTCTCGGACCATTGGGTCCTACTACTAACACCTACTAGGTGCTGGTTCCTGGGTGGTAGGTGGTAGGTGCGAGGTGTAAGGGGTAGGTGTTTATGCCTCGGGGCCACCTACCACTAACACCTATCACCTAACACCTTCTGCTCACACCTATCACCTATCATCTAACACCTACCACCTTCTGCTCACACCTTACACCTCGCACCTATCACCTATCATCTACCACCTTCTGCTTACACCTACCACCTATCACCGTTCCATTAACTTTTGAAGAAATCACCTACAAGAGCATCTCATAAGAACAAAGAGACACAGTGGAAGCGCTAGCTAAAGCCCGGCCTTAGTAAGCCTAGCGGTTAATCGAGCGCTTTCAAGCGAAAGCTTCCCGGCTAAATACGCCCCTTCCTCCAGAGAGGCTCCCCCTTCTTTGCCTTCAAAGGCTCAAAGACGGGTTATTTGGAGAAAGAGGTGATCCTAGCTGCACGGTGGGTGTAGGGCAAGGTCGCAGGGCTAACGCCCARCCTAAAGGGGTGCTACGCCCCTAATTCTTCCTGGAGGGTAAGCTTGCTCGGGCCTACCTATCCGGATAGTTGCTTCTTATAGACCGAAAGGATCGAGGCTACAAAGATGGTCAACTCTATTGGGGAATAGGAGGATAAACGAGCGACGATTTGACACCAGATATCTGGAGGTGCGAACAAAGCTGCTGCGAAAAGCAAAACCACCATCAAAATCCGACGATTCTTTGGACGGGTTCTCAAAGAAGTAGCTTTTGATTTTGACGGACAGATCACCATTACAGGGACTTGAGGGCGTATTGGCGGAATGAACAAAATGCGAACGGTTAACATGATATAGTCATAAATTCTAGGTTGTGACTTGGTTATGAGCAAATTAGTTGAGGTTGTACTCGAATGGTATGAAAAATGCCGAGCGTTGGGAACTACCCGAGCAAAAGTTACAAGGGAGAACAAAAAGAAACGAGAACCACTTAAGTGAAACAACTTTTTGTCCTACTTTTTCCGTTTCCCATAGCAACTGAAGATCAAGGAGCACCGAGTTTGATGACTTGGGAAGGGTAATACAAAGTAGGAGCGTGGTGTTAAGGACGTAGTAACATATGTGCTCGAGGCCTCCGTTGATTGTGTACGAATGGGGGACGAGTCTGGATGAGGCAAAGTAATGGGGGGTTTGGCCAATAAAAATGGTGATTCTTCCGGGAACCAATAACACGGAAGCCGTGTCAAACTAAAGCGAATCAAGATCCGAGAAACACGGATTCTCGATTCCTCCATAATAGTTTTGGGGACAAAATTCGTAAGGTGTCGTCGTGTGTTGAACCTGAGCCTTCAGCCGTCCCCTATCCTCCGGTACAGTGTAACCCCCTCATCACACCCCCTCCTTTCGGAACTAGTTTGCAGCGCGTAGCGCTTAAGGCGGGGGGCTTTTAAGCCCCACTGAAGTTCCCCTAACCTTCCTTCGTACCTTCCAATCGGCTGGAGTCGAAAGACTTGGCGAGAGGTTTTAGTGTTCATCTAATGGAGGAAACCCCGGATCTGCGGGGCGTCATTTTGCTCCTCTGATAGAGGGAGAACCCAGCAAAAGGGTATAACCAGAGGCTCAGCCAGATACGGGACGAAAAGGTCGAAGGCCGAGGGCAGGTACTAGTGTTGCCACCATGCTGCTCCAATGAAGCGCTACTACGAACGAAGTGCGCTGCAGAGAAAGGGCAAAACTGACTCCGAAGCAGAAGGAGCGAATCGAAGAATTCGTGACACTTACGATGCTAGGCCGGGGCCGAGTCGACGACATCTATATACGTGAATTATTGTGAATCCACTTTCGAATCCGTGACACCAAAAACACTACGATAGATGCCTTCGATTGGCAGCGTAGCTTTGTTTCTTCCAGCGCTACGCGCACAAGAAAACATGTAGAAATTTTTTTGTAAAGGCTTATTTCGTGTAAAAACCTATCCCCCCTAAACAAAAGAAATTTTGGCACTGCTTCGAGTCAAAGGTTCTTAACCTTCGGTTACCCGACTTCGCAAAGTACCTAGGGCTTTGGTTTCTTGATTTTTATCCCCTCGAAGCAGAGCCAAATCTTCTATCGTAGTGTTTTTTGCCAGGGTTCTGGTCCACTTACTAAAGGGATGGCCAAAAGGGGTCGCTTAGGCGACTTAGGGTGGCCTACGGCCACCCCGCCCACTCACTACAAGGGATGGACCACTAGTTTGGTTCCCTTGGCCCACTCACTACAAGGGAAGGCCCACTAAAGGCCGCCTAGGCAGACATACCCACCCCTCCGGGGCCCTCGTTACGCGCTACCCGGCCAATGCACGATCGATGAAGGGAATCGTAGTAAATCTATGCCAGGTCCTGTATCTCATGTGACCAGCGGTGTGATGAAACGTTAATTGCCGAAGGCATAGAACCAGCTCATCCACCTACAGGCCTTGGTACCGTATGTGCACCTCTTAGCCTAGAGATATGCCGAATGGGATTATACGGATCTAAAGGGAAGATGTTGCCTTGGCTCACAGGATGAAAGAGGAACCAACGGTTGCTAACTCTGGAATTTGAATGCCTTGCAATGCTCTGAATCTATCGCTACAACCAGTTGCAGTTACCCTAATTCCAGCATACCGCACCATGAATCTCTAGAGCCAGGATGCAGTATCGATCCTAAGCAGGAGCTTGTTGGTACTTTGCAGCGTTAATCCTGTACTCCAAGGCATCAAAGTAACGAACTGCTCATTGTTGGACCTTAGGCAGTAGATTCGTGGTAACTTCTTGACCTTCTAGCTGTATCATTACACCTCACATGCCTTCCCAGGACTAGACTAGACCCAGCCAATACAATACAATCCCAACAGAGCTAACGTAAAGGTCTAACATAGGCCGGGGCTAAGCAAACCTTTCATGTAGCGAGGTTAGCAGCTGGATTGTATGGGAGCTAACCGAGCAGATAATCCAACGAATGCACGCCTCGAACTCCACCTAAAGAGAGATGCACCGGTCTCCACCTCTAGCTCTGGATATGGGCTTAGGTGAACTAAGCATCAACACTACAGGCCGCACCATTGGATCAGCAAGCTTAGCCCATACAGAGGATTACCCCAAGGCCTGAGTCCACACTCCTTAAGGAGTGAAATACTTAGGGAGTGAAATCCAAGGGCTTCCCGAGCTAAGTTCGGGTAGTTGGTGGTAGTGTGCTTTTTGCCAGGAAGCCTCTACTTTTTCGGGTGTGCTCCGACTCGAAGGGGAAGCTGAAACCCTTCACTTATCCTCAAGCCCAAAAAAATGACACGAGAAAAATGAATAAAACTAATCTGGCAAGTTCCTTTGTTCGTAGTCATTTTATATTATCAAGTGCATTTGTTCATAAGTATCCTTTACTATCATTACAGCATTACAGGACTTTTGCAACTGGAGGGGGATCAGATAATGAACGTGAGAATGTATCTTCAGAGCAAACGGCGGAAAAGATCTATGAAGCTTTAACTGAAACTATGGAAGGTATTAAAGTGTTGCTGCAAAGGTCTTCTCAGAAAGATCAGAGTAAGTCACAGTCATTAAAGCAAAGGCTTGAGATTTTGGAAAGGTTGCATGCCCAGTCAGAAGAGCAGCGTAAAGAAGCTTATTATACTTTTACTTCTGTACGAGCCCGATTTGACTTGGCTATTTGGAATTTCTCTAAGGACCTCAATCAAGCAGCAACTGAGCTGTTCGATATATCTGTTAGGAATCGATTAGATAACGAATCAAGAGAAGGTCGTGAATTAAGAAATGAACCTCTGTATTCTGATGAGGAAGAGAGTGTTGAAATAGTGGAGAAGAAACCACCATCCTTTGCTACTAAGCGAAGGAGACGGTTAAAAAAAACTGTGGATAAAACTGTGTCTCCGTTAGTGCATAATAATAATGTCAGAGAGCAAGAACATGAACACGAAGATAAACATGAAGAGTAGGGTATTTCCAGATTTTATCACTTTCGTTAGTAGTTTTAATGATACTTGGACAATTTTGGATAAGTATATGGAGACTGATAATTATAATGTTCCTTATTTTGGTTTACACCGTGCTATTACTAAGTTTAGGAGTCCTTATGTTATGGGAGGGGAGATATTTATTCTTGCATTGGCCGCTATTCGCTTGATTGTTTTATATGGTTATAATACGGAAACTTTTACGCGTGCAAAAGTTACTGTGGGTTATGTATTGGAAGTTGATTCAGATTTAATTTATTTCAGTTGAATCAGTTAGGCACCCTTAGTGGAATCAGTTTCATCAGTTGAATAAGTCATTGAACTAGGCTAATACCGTAGTTAAAGAGAAGTTGAACTTCAAGAGTATCTGAGGAAGGAACCTCAAGAAACAGTTTCCTCCCCTAACAAGACTCGGTCGGTTGAGTGTCCTTAGGAATACCCTCCCTCCCGTTAGGTCGGGGGAGTGGCTTCGCCACTATAGTGCCCACTTCTGAAGGGGAAGAATGAGGATGGCGTGTGTAGCCATCTTCGTCGTTTTTACCCCTTTAGGCCCCCCCCGCAAGCGAGGGAAAGGCTGTAGCGAAACACATTACTCTCAATATGGTTATTCATTAGTTGGAAGGAACGAAAAGCACAAGAACGTCTTTGATAATGACTAACAGGAAGATTCTGAAAAGAATCAAGATCCGATTTCGTGTGACTTCATGGTGAACATGATCTGCCAGAATCTCTTTGATTCCTATATGGATATGCCGGAATAACAATATACTAAGCAGGATCAAAGTGGAAACATTGGCTATAGGAATGGTTGGGACTGAAAAAGCAGCAGTAGTTCTTTGAACAAGCCAATGCCCTAGGGTTTCTCTATGAGCTTCCGTTGCTCTTCCACAAACTCTTTCTTTCTGGTCTGTTCTTGGTCTTTATTATGGCAGTTTGTCACTCTCGGGGCACTTTTGTGGGAAGCCGCCCTTTTTACAGCCCTTTAGTGCTTCCACAAAAAGGGGGACGGCCGTGTTCCCCTTATAGAGAAACAATCCAAACCAAATAGGAGAGGGTCTGCTGGATGGGTCAGGTAGCGCTTCCCCAAGGCTGCCTACAGGCACCACTTTTTTTGGAAGGGCATATACTAGAAAGTTCGGGGAGCCACTTTTTTTAGAAGGGCACTCAACACTGTGCTGACTCAGCCAGCTTCCTCCTTTCGGAAGCCCGCGACCTAGGTTATTATTTCGCCTAGCACTGAATTCGCCTGTCAGAGGACAAAAGTCTACGAATCCAGGCACAACAGCTTGTAGAACATCCGCGGATGACACACTGGTGGACTAAATTCCGAGCTTCAGCGTGACTCTCGTGTATGTGACAGCGGACGTGGCAGGGCTACTTTATTGCCCACCTCCAGGGAGGTGGACGTTCAAGTTGTCGTTGCGGATGGTTCCTTAGGACTGTCTTTTGACAGCCCGCAGGCCTCAGTCTGGCGAGCCTGCAGGCGCTTCTTCTTCCAGCGTCTGACGCTTCCAGTAGTTCAGAGCCTGCTGCAGGGCCGGCTAGCATTCTTCCAGTAGTCGCATTCTCCCAGTAGTGAATGCCCGCATTCTTCCAGTAGTGAATAATGCCTGCAGGTGTGCCAGCAGCCTAGGCAACCCAGTGCGAATGGGGCTTCTTGTTACCTTTCCCAGAAGGGTAACACGAAGAAGCCCGTGCCTCCTTTTGCATGTACCCTCCCTTTGGGGAAGGAAACGCTTCAATCCCTATCACGAAATGGGATACACACAAACTAATAAGAAATATCGAGACCCCACTACTAGTATTATATATGTACCGTCGTGGCCAACAGGGACATAGATACCCAATTACAGGAAATCCGGCAAAGGAAGCTTTATTGGCTGAACAGAGAGCTGATGGAGTGAAGTGCTAGGCCCTCTCTGTAAGGGTTAGTCTGGAGCAGTCCGAAAAGAACTAATAAAAAGTCTTCTTGAAGCCCTTTAAAGGGGTCTAGTGGTGGGAAAAATATCTTTCCTCGCCCCCCCTAGGGCAGCTAAGATTAGACGCTGCAAACTAGTTCCTCGATTCTTCTTGCACATGATGCTTTATAGGCAACGTGCTGAGGATCTATTGGCCTACTGCCAAAGTGTATAAGGCGTTAAAAAAGAAAAGGAAAGAGGGAAAGCGCGTGCGAATGCCGAAGGATCACAGGAATCGCTTCTGATCCCGCTACACGCTCCTTTCCTAAGGGCATTCTGGAACCAACCGGAAAGGCTAGGCTAAGGGTGGGCTAAACGCCTAGGTGTCGCCTTAGCGACCCTCGGCCCTAGCCCCCTCATCCGGCCGCCCGTTATTTCCCTGGCTCGCTAAAGAGTGAGGCGGATTTGGAGGATCAATTTGACGGATTCTCAGTTGCCTCTAAGTTTCCCTGTTCATAGCAACGGATGACGCGACGGCGTCATACACGGTGGGGCAGGGTGGGCTAAACGCCTAGGGCAGCCGCGCTGCACCATAGTGCCCTGCTMTTAGCACCTGCATTCGGAGGCCCTATTTCTATATACGTGTTTTGACTACGGGATGCCGCATACGATTTTCCGCGATGGGCGTAGCGCCGGGTAGTCCCTGGCCCCACCCAATTCATATGGGGTGGTGGGGCGAAGTCCAAGCAACGAACTGTGTCGTTTTCTGCACTATAGTGCCCTAAAGGCGGAATGTATCCTTTCCCACAGCAGCATCCTTACCGATTGAAAACCGCTTCAAAAAGGTCTCTATGGATGAGATAAGGGCAGACTGCCATTTGATTATTCGAGGTGCTGCTAAGCAACCCTTCTCCGCGAAGGGTACTAACTCTTAGTTCTTGCGTTTCGGTCGGGAGCAGAATCAGTCATTCTGATCCGTGCACGCGGTGGAGGCAGGGCGATGTCATTTCTAAAGCCTGGAATATCCAGGTTGTACACCTAGAATCTGTTAGTGTCAAGTCATGACCACCCGAATTTTCTCTATCTCCTCATTATCCGTAAGCCAGTGATCGGCGGGCGAACTGCCTTTCCTTTCGGAGCCTCCGTCTAGAGCTAGAGGTGAGAAGCTTCCTATCGTCTCCAGTCCCCTCTCCATCCAAACCGGAAGCTGAGTAGTATCTGGGCCCAATTACTTACTCCCACCATACTTTCTATTCCCCCTTCGCGAGCCACGGAACAACAGAGTAGGCGCTCAGCTGGTTTCTTACCCTCCACTGACCGGTAGAAGTTTTCACCCCCAGCCAACCACCGCGCAAGCGAGCGAAGCGAGCGTAGGAACAACAGAGTAGGTGTGCCTTTCTCGGGAAGGGCGCGCACAACCGAAGCGAGCGTAAGAACAACAGAGTGGGTGGTCGCACTTCCTCACACGCACACGCAGTGGCTAAGGCCTTGCTAGTGGGAAGGGGAATGAGGTGGTTGGGGACTATGGCCGAGCAACTCCGAGTACAGAGCGAACTCCCTGTGCAGGGCAGAGCAAACTCCCAGTACGAAGCGAATATAAGGGAAGACATCGACTCCCTTCTCGCCCAAACACGGAGCTCCGACTAGGAGTTATCCCGATCCAACATAGTCCAGGAGATAACACCCTACCCAGGACAGAGGAAGGTGGTTGAGTGAGTAGTGTTCACCTCCTCAGGATGTGTTGCAAATCATACGATACATTAGCTGACCCTCTACAGTACCCCCTCAGGGGTTGTTAGGTGCCCCTCTGGTCTCCCTGCCCAGCCAGTACAGAACCCGTCTCGCGCGTGTCAGGCGTACAGCTGCGGCTTCTCAAATCACTTCATCGGAGTGCTCGACTCTGCCTTTACTCAGTTGCCCTTGCCTTTGATGTGGAAGTAAAGCCCCCATCATCCTTCTGTCTGCCTTCTGCCCTGGGTGGGCCCATAGCTACGTAGGGAAGTTCGCACGTGGGCATGATTCATAAGGGGCTAGAAAATGTTGTTCGTTGCGCTCTTGCCTTCTGCCTGCTTCCTTTCATGCTCCCGAAATAAGAGGAAATTCCGTACTAGTTTCTTCGTTTGCAGACCTTCCTCTCAAAAAGCACTTCCCTTTGGTCTAGGGAAGGATTGCTTCTATATACGTGTTTCGCTGCAGGTGAGACGAAAAGCAGAGGGAGGGGTGGGGGGCCGAACTAGTTCCCCCCACTATAGTGCCCAAAGGGAACCTAGTTTCTCGGCCTACCGCACCCAGAAGAAGCAGGATGGAAGAATCCACTAGGAAGATTGACTCACACTTTAAATTGCGCGCTACGCGCTACCCACCTAATTTGGCTTCTTTTGCGCCTCGCCTCCCTTAGCAAATGGTCTCCCACCCACAACTAGGCGCTATGCGCGCCCTTCTCGCACCTGCAACGCTGGGCCTACCCTAGCACTGCCCGGGGGAGGGCTAGGCGCCTAGTTGGGTAGGAAAGCCGTACCCGCGAGAAACGGGATTTGGTAGTTAAAAGCTGCGGCGCTTTGGCTCAAAAGCACTAACTAGCGTACGCTCCGGGGCTTTGGCTCAAAAACACTAGCTAGCTCGTTGGCGCTTTGGCACCACTGGCGCTTAGCACCACTAGCTAGTTCGCTCGCGTAGGTTTGGTTCAAAGACACTAACTAGCTAGCTTCGGGGATGATTCTCCGCATCGATCGGACGATTATTCTCCGGTAGAGAGAGCAAGTGTCTCCTGCTGCTTAGTGGCTTAGCTGCGTTAGAGAGATGAAAGTTTGGGCGAGGGTGTCCCAAAGGACAGCCCTTTAAGGCGTGGGCATAAAGCCCACCCTGCGCGTAGCGCATAGCAGCTAGGGGCACCCCCACTATCATAGCCATGGTGTAGGTGGTGGGGTGGACGCTCCGCGCATGGGCACTCTAGTGGTGCCCCTACCCTGTACCTTAGCGCTTTACCCTCCGAACGGAGTGAGGGACCACCATCGTGGCCACTATCCCAGCAATTCGTACGCTCGCCCGCTGCTTCCTCCTCAGGATGTACCGCTTCTGCTTCTCWCAGAGGCGCTAAGCGCCCCTTTAGAAGTGGCTGCAAACTAGTTCCCACCCACTGCTGGTGTGGCGCGGGCCAATCACGAGTTGGGCTTGAACCAACACCTAAAGGGGCAGCCCCTAAGCAGGCAGCCACCTGGGAAGGCTGAACTTCCATTATTCGATCGTGACAATTTCCAAGGCACCACCATCCACCCGATTCCAATCGAGGGCACCCCTTAAGGGGAATGGCTCCGTGTTCGTGAGGAGCCACCCCTTCCGCTCGTATCTCTAAGGGCGGACAGGGTGCTGGCAACCCTCTCCCTGTCGAGTGTCCTCCGGACCCTGCTTTGTTCCCAAAGAGATCCGAAGCGGAGCTCGACGGCCCAGGTTAGTCCTTTTGAGGCATGTGCCCATCACTCGGACACAGCCGGAACTGGGTGCAAGATTTCTCTCACCCCCTTTAGTGGCTGGGTGGAACTGAGTTCGTTGATTTGGTCTTTCCCGCTGACTAGCGCCTTGTCCAACCAACCGATTGGGGTCCGTCGTTCTACTTCACTGCCGCAAAGTAGTCATTACCTCAAGTCTCTAGGCAGCTCGGGCGCACCTCACTAAGGGGAAATCCATGCTCCATGGTACGAAAACCCTCCACCTTTTGCGGGCTTAGAGAACCATTCTGCGGCTGTAGCCACAGAGGGGTGCACACGTTTCTCCCCACCAGGGCATGTGGTGGCTTGCCCTGCGAACTCAGTTTAGTTTTGTTTCTTGTTTAGGGAATGGTTGCCCCTAGACGCTCCTAGTTCCCTGATGGAGAGATCATCATTTCCCCTTGGACGTTTATCCCCCGAACTCTACCCCAGCGTCATAGCCAGTAGGTCCGGCTCGTGGCGGTCCACCCCGTTTGTTAACGGATGAAACTCGGTTACCCATCGGGAGGCGGGGACTTTAAAAGGCTCCTTCAGAACATTTATGCGCAAAATCGCCTTAGGTTGCTGAGCCAATGCCCGTCAGCCTAAGGCTGATTTCGCCCCATTCCAGTCTTCTCTGCTTACGCCGTCGACAGCAGATGCTTCTTCCGCTTCCCTGACACGCGCTTCCTCATTGGTGGAACTGTTTGCGGCTTCTTCCATTTATGCGGGCGCTAGCCGTTCCTTTGATGATGGGTACGTCCTGCATGGTCATTTTTATTAGACAAAAACGCGTTCTACGTGAAGAGGGTACCCCTTTATACGTGGATTCCCTTGACTGATCGCGTTTTGCCTTTTTAGGCCTTTTTGGAGGCGGCTACTGGTTGAAGCACGGCAAACAGCAATGCACTCACTTTAGAGCGCAGTGAGGGTTTGAACGGGGAATGAGCCCGAACCCCTTAGTTCCCCGCTAAAGCCCTTCGAATCGGGTCATTTTCCTATCCCCGAACTCCCAATCTGACTACCCAGTCAATGGGTGGGCTTAGCAGCTTCCAAACGGGGGGCGGGGGCATGKCCTCGCGCTACGCGCCCCTAAGGGCGGGGTGGAGGGAGGAGTAATAATGTTTTGCCCCAACCTCCTCTTCTGAAGTGGCGGGAGCATAGCGCGAAGGAATAAGGGGAACCCTAGATCGCGGCACAGTTAAAGGGACGTAATGATGGATCGGAAGGGGTAGGCTAAAGCTGGGTAGGGGTGCCCTCTCGCCTATCGGCTCGAGTGTCCTCCGGACCCTTGAAGGGGCCACCCTGCGAAGCGCGTGGCGTGTGGGTATCGAGTGCCTCCCATTCCCGTTTCCTTCTCACCCTTCATTGAGTGCGGCTCAGATCGAGTGCAATATTGTGGGGCGGAGCGGCCTGGCTATCCATTGGGAGGCTTTGTAACGAGTGAGAAGTAACGGTGAACTAAACCTGTGAGGGACGGACTGTAAGGCCAGAACGGTAACGGAAGGAAAGACATAGCGATCTTCTCGGGTCTCCAACTCAAGCAATCAGCCATACAGCCGCTCACGCGGGTTATACTTTGTCCACGGGGTTATAGCCCCCTTCAAGGGCTGCTACTAGGGATAAAAGATGGACTAGCGCCAGTTGGCTATGTCGAAGTAGGTGATTGATTAATTACTAGGAACGGACTATACTGCCTCTCAGCCCTTAACGACTAATGCACTGTCAGACTAGCTCCTAATATGATCCCGTTAACGCTTTGCGGTAGAGTAAGTCCCTAAGAGGGTAATGACCTACAGGTCGGGTAGCCAACTTAGCCACAGGAATAAAATGTAGAGCCGCGGGTGGGACGCAAGGAGAATCACCCATAAAAGCTGTAGTTCCGTTACCAGTCATCGACTCAAAGAGTCTGGAAGGACAGTGTAACCATCTCTTGCTCTCGGGCACTGGACTAAGGCTTTATCTAAACTATTGCCATAAATCATTTTATCAAACCGAAAGACTTAAGGAAAGGCCAGGCTAGGCTACTCGGCATAGAGCGTAGGGGCACTACACAACAAGTAGGACGGGCTGCCTAGCAGCAGTTCCAGTTCCTTCAGTTGATGATCGGCGAATCGGACTTTTATGACATTCAACGATTTACGAGACTATTTTCCAGGCAGACCGACTTAAAGGGGTTTGGCACGATGGATTCTAAGCCAAAGCTAGCAGCAGCACAGCGAAGCCGAGCGAAGCGAGGCTCGAGACAACTGAGCGCGGACGAAAGAAGGAGCGAGGCTCGCCTTAAAGCGACCCCTTTAAGGGGTCGCAGACGGGCGAGCCTGCGCCTAGCAGGCAATCTACTACCACTCCGAAGGATTCATTTTCTCCTTCCTGAGGTATTATTCCGCCCAGCTTAGCGGGCCAATAACCCGCATCCGCTGTAGGCTCAGCTGTCCGCACACTCTTTGTTCGGCCTTGTTGGACTTCTTCTTATTGTTGGCACACTGGTTCCTTGGTCGCCTTGGCGACGACGCTGGCCGATCATCGGCCTCCGTTCGTGGAACCGCGGGTCCCCCTGTTGTGTGGGTCAATTCCGCCCCGCGCGTACATCCTAGAATCCTAGCCTAGCGGCCTTGGCATCTGCAGATCCGCCGAATCCGGGACTTCGGTTGAACCGAAATATCAACTTATGAAGGATCAGGGCGGGATACTGCCGCGGTCTTGAAGGGCGTTGAGTAACCGCGGGGGGCCGATGGGGACGCTGATGCGTACGTGTCCGAAGCAACTTAGCATAGCGTCCGATTTCGATTCCATGAGAATCCGCTTAGCGTAGTTGAATAAACCGCATTAACGGCCCCGCAGCGGCTTCGCTGCATCGGCACGGCTGCGGAACAACCGGAAACTTAGACTTATGAGGGAAGGACTATGGGTTTCCAGTCTGTATCGCGGTAGCGCGTTTCTTCCGAGAGTCCTGCTTGGTGGGTCACGGGATCAGCTTCGAGGCTGGTCCTGGTGGTGTTAGTAGGTAAAGGTTTCTGGGGTCAAACCCAGGACTGGGGGCCCCATGTGCCTATACCAACAACTCCCGTAATGGGTTCCGCTAATGTTGGGCAGGGTGGGCGCCCACTAGGCGGGGGCTTACTTCTGAAGGGGCAAAAAAAAAGAATTGAAAGATTCTGCGAGGCTATGTATGGTAGCATATATGAGCTGTGTAAGGTGTGAGGTTTCAGGTTTCAGAAGGTGTACGAAAGCAGCAGGGTGGGCCCTGGACAAGCAACCGGAACTCGTATTTCTCGTTTCGAATCAAGTGTTTCAACAGAAGTATATCATCAAAGCGTTTCTTTGGGACGCGCTGCCCACAGAAGGGGTCCCTTGAACAGAGAGAACAAAGGTTACTCAGCAGGGGCTGCAAAAGACGGTTAAAAGACGGTTATAAGGCCACTTCCACTAAGGTCCCATCCTCAGATTCGAATGTGTAGGGGAATCCGTCCTCAGATGCAGTTTCTGTTAAGTCCAATAGTTTTCTTTCTCCTGAGTTAAGTGGTCTAGTTCTTTTCCTTTCCTCGCCCCGAGTAAGYTGGGCCTTTGGGAGAGTCTATTACTCTTTCTTTCAATCGACCCATAGGCGCACAAAGGGCCGCCCAGCCCCTAGTAAGGGCGGAAGCTTCGCGCTTCACGCCCATCCCTATTCTGCAGACCTCCCCACCAATAAATAGATATGAATGAAAATAACCACACCACGTCCACGGAATGCCAGTACCAAGCAGCTGCTTCGAAGCCAAAGTGATGCGAAGGGCTAAAATGCCCCAGATACTAACGAATACCGCAGATTATTGAGAAAATGGTGCCTATAATGACGTGAAACCCATGGAATCCAGTAGCTGAGGAGGGAGTCGAACCATAAATCCCATCAGAAGTAGTAAAAGGTGCTTCTACATATTCCATTCCTTGAAACCCAGTAAAGACTGGAGCCAGCCAAACGGTAGCTACTAAAGCGTAAACCGCTTGTTGTTTTGAACCTGCGAGTATAGCATGATGAGCCCAAGTCACGGCAGCTCCGGATGGGAGTAGAATAAGGGTATTTGGGAAAGGAATTCCCCAAGGATCTAAAACCTCAATTCCTTTGGGGGGCCGAATAGCTCCGATCTCTACCGTAGGTGCCAAAGAAGAATGAAAGGAAGCCCGAAAGAAAGCTGGAAGAAACATGACCTCGGAGACGGTGAACGAAGGAAAACCTACACGAGGTCCTAATTGTACCACTTTGGTATGATGTCCCTCGTGAGTGGATTCACGTAAAACATCGCGCCACCATACAAACATGGTGTATAAGATTAATCCCGAGCCTAAACCGGGAAGTGTTGCACCTCCTGTAAATGAATGCATGTACATAACACCACCAAGGGTGCTGGCCAAAGCCCCCAGTGACCCCAAAAGAGGCCATGGACTTGGATCTACTAAATGATAAGGATGCTTCTGGGAGACACTCGTTCCGATGAATCTTTTCGTTCCGCAGAGGGGGCTTCCTGAGGTAGGCCTTGGGGGAGCDTTTTCTCCCTTAATACTCATGAGAATTTGTTCGAGGCTGAGATTTGGCACTTCAGGAATTTGCGCTACGCGTGCCCTTCTAAAGAAAGGGCTGGCACAATAGTTGTGGCCACCCTGCCCCCAAGGGGGCCGGGTAAGGCTAAGTAGCGCTTTACCCGAAAGAGAAAGGGGGCTTCTCCCATCCCGCTTGGTAACTCGACCCTAAAAACTCCTCTATTTACGGGATTTTGAGGGGAATCAGGTTGTTCCACTTATATAGTTTCCAGTAGGGGCGTTCTGTACCTATGAACCAGGAGCTCTCAGCTAAGGCTCTTTCTTCCTACCCCAAGTGGTGTTTGAACCTTGGCTCCTTCTTCAAGTTCGCTACTCCCCTGGTTCGACATCGATCGATTTTCCCTAAGAAGGGCAGGGCAGCTAAGATTAGACGCTGCGTACTAGTTCCTTCCACGCGCTACGCGCACCTCAGCGCCTTTCCTCTTCTTCTTTGCGCTACGCGCTTTCCACTTTGAAGTTCCTCCCTACGTAATGGCACCATTAGGGGAACTTCTGTGGCACTTGCGCTACGCGCTTTACAAAATTGTCCCCATTAGCGTATGCGGGCTGCTAATTCATGCCCTCTCCCCTTTAGTGGGCAACGCCACAAAGTTCTCTTTGGAAGTAGTGTTGTTTTGACTTTGTGGAAGTAACAAAAGCCGCCACACCTCTGAAGTTGGGGGGAACTTCAAAGTGGAAAGCTAGCTTTCTTTCAATTTCTTCAAAATGCTGGGCGCACACATCAGTGGTCCGGTAGGACACTCGACCCTCTCCCTCCGGTCGAGTGCCTAAAGGCCTGACGGGAGAGGGGGTATACCTCGAAGGGAGGGGTACGGGGCGCGTAGCGCTTTCTTTGGAGTACCCCGCATACCTTGCCCCTAATAAAGTGGCGGCTTTCCCTCTCTCAGAGGCTAACCCTTCAAAGGTCCCTAACCACCTTATCTCTCGTCCCTGGTTCGGCGAGGGCAGGGTTCGAACCTAATGTTCGGGTCATGAGCCCTTAGAGTTAGCCGATTACTCTACCCCGCCCTTTAAAGGGGTAACCCTCTGTTTCGTTTCACCCCGGTCTGATTAAAAGGCCCGTAGACCTATACTTCGCAGGGATTGTCACTACGCGGCATTGGTTCCCAAGGACTAGAAAAATCAAAAGAACGAAATTCTTGAGTCATCTCCATCGGTTCAGAAACCACACGTTTCTCTGAATCATCATAACGTACTTCCACATATCCACTCAAAGGAAAGTCTTTTCGTAATGGATGACCCTCAAACCCATAGTCTGTTGATGTACGGCGTAAATCGGGATGATTGGAGGAAGAAACACCAAACATATCCCAGACTTCCCGCTCCCACCAGCCGGCTGATGGAAATAGACTTACTACCGAACTGGCGGAAGTGGTTTCGTCTACACTGGTCTATACACGGAGGCATGAGTTGTACTAAATACTTGATGAATTATAAACTACTTCAAATCTTCATTCTCGAGAAGGATAATCAACTCCGCGAGTATCGATCGGGACTTAAAAACACGTATTGGTATGATATTTTGAATAGCATAATAATGGGAATGGGTAGTCCGGTGTGGTATATGAGACTTTTTCATGTTTCGATGCTTCAAACTTATATATCCGTAACGGGAAAGTAGCCCCCAGAGATTTGAGAAACAATTGGTTATCCGTAAAGCGAGCGTCTCTTTTTTTCCGGGAAGTGAAACATTAAAACACAAGTGGGAAGGGACAGAGCATAATGTTGTTGTGTCGTTTCGTACCTGGGAGTGTAATCAAAGGGGTGGTGGCCAGCCCGAACTGTCGAGTAACCGAAGGGGGGGGTAAACCTCTGCTTTGTTTCACCCTACTGAAAAGTCCGACCAGGAGGTACTGTTACTATTAAAGATGGTTCAAAGGGCAGGGTCGGAAGAAGGTAGGAGCCCCTTTAAGGGTGCTACGCCAGTCGTGGCGCTACGCCCCGCGACTTAGGGCCACCCCTATAGTGGTCCCATTTTCTTCTCCTCCCTTCCTTCGGGGGGTGCTTGGTGGGGTGGGGCAGGGTGGGCTAAACGCCTAGGGTGGGCGCCTAAAAGGCCTATTTGCCCCCGTTCAGGGGGGCCCCTAAACGGGGCCAGTAGTCGAGTGCGAAGACTCGACCGGGGAAGCGCTACGCGCTTCCCCCAAACTTTCCGTGTTGCACTGAGTTACTTACGGAGGTATGCATACACTCTGGGGACACTGAAGGGTAAACACCCATCCGAATAAGTAGAGTCAGGAGTTCAGCATTTAGGCTATGACGTGGGTTAAGCAAAAGAACAAAAGAGGAGATCCTTGTGGGCGGGGGCCGGGAGCTACGCGCTTTCTCGCCTTCCAGCCTCTTAACCTTAGATGCATAGTAAAGTGCTCTCTGAACCGAGCCGGATAGTATCCTATCACTCGGCTCACCAACCTGAACTTTTCTTATTATGGTTCTAGATACCCGAACCTACATCGGATTGTTTCCAGCCGTGAGTTTTCATATGGTATAAGCGACAGAGTGGGATTCGTTTACTCCTTGCCGCAATCATTATTCGTTCGACAAAGCGACCTTGAGGCCCCTCAAGGGTCACGTGGTGCGAAATTCATGAAGGGGAGGGGGCGCGGCTTCGCCACAAGCGGCTAAGCGGCTGTTCGGCCACGATCCGGGGGGACTAAMGCGTTTTCCACCAYAATTGTGGTTCTTCCGCTTCGCGGAAGCCGCCCTAATAAGGGAAGCGCGTAGCGCCGGAACTTCTATGAAGTTGCCCCTCCACTGTAGTTTCCTCTCTGGATCTGGCACTTGCTGGGCCTATATCAGGTCCGGTACCCAGTTCCTTGACAGTGGCTTTACTTCACTAAGGTTGTGATACGTTCACAATTCGTACGAATGGAACGGCACCGATCGCTCCCACAAGATCACCGGGCCTCTGTCGCCCAATCTCGTATCTGATGGTCGGTGGTGGCTGGGCCGGAGGATTCATCCTCCCGCTGTGTAGGGGGGCGGCCACTATCGTGGAAGCGCTACGCGCTTCCCCGGCTTCGGCCCGGGTATGGGGCGGGCGCCCACCCCTTAAAGCGCTGGCCCTTTGGGCCAGCACTATAGTGCCCTAACGGGCCCCCCGGCCTCAGGATAAATCCTTCGCTTTTTAAGAGCTGGACCTTTCGGGAAGTCAATTTTCCCTAACATTCAAGTGTGCAACGTCCATCAATGATGGTTCATTAATGTCCATTGATTTAGACTCCTTCTCTGTTATGTTATACGAAGAGGATCGATTACGGTCAGGCTAGGCCGCCTCTGTTCTCCAGCCCTCCCTCAGAACCACCTACGGAAGCCTCTCGACTCGTACGGCTCAACCTCCTGGATCTAGACCCATTTCGGAAGATTAGGCTTACGTCGGGTCTTTACTTGTTACTCCGGTACCGAGAAACTACACAGGCCCAGTCTGGCTTGCGCGTGGAGTGGCGTACGGATCTGTTGAGAGAGTGTCCGTTGTCTCAGTAGGGAACAGTACAATGTTGGACTGGCGCCCCCCTTTCATATTATCAACCGCGCGGTCCGTGCTACTATGAGGCGAGGCCTCTGAACCACCCAAGGACACTGTCATGGATATGGTTGGCCCCGACTCCCCTTAAGGGGTCAGACTTGGGGACCCCTTAAAGGGGGGGCGAGCTTGCGAGCCCCCCTAGGGAAGCCTAGGGCTTGCCTGGCCCCCTAGCAGCGAGGGCGTAGCGGCACTATTGTGGTCCGATCCCTCTTCGGCAGGGTGGCCTAACCCTAAGTCGCCTTAGCGACCCCTGCTGTCCTCTAGCCCTTTTTGGGAGAGAGGGGCAGCGCGCCACTCGACCTGCCTTAGGGGGAGGGGCGGAAGCAGCCATTCAACTGATAAGAGATGGGCCGCAAAAAAACGCTCGGCCCGGGTAGGGGCAGACGCCTTAGCCACACCACTCTAACCCCTTAAGGGGTTAAAAAAGTGGTGGGGCGACACCGCAAGGGTCGTCCGGAGGACACTCCCCCCCGACCGGAGGGAGGGTCAGGGAAGCTAGACAGGCGCCGACGTTGGCCAAAAACCTTAAGTCCGACAGGACACTCAACCGACCAACGGGAAGTTGAGGGGTGACCGGAGGGAACACTCATCTTCCCGATAGGGAAGATGAGGGGGAGGGCAKGGTCGGAAGAAGGTAGGAGCCCCTAAAGGGGTTTAGCCAGTCGCTAGCGTAGCCCTTTTAAGACCCTCTCGCCTATCGGCTCGAGTGCCTAAAGGCCCTTAAAGGGGCCACCCTGCCAACTCTCGGACCCTTAGGCCAACACCACTTTAACCCCTTAAGGGGTTGGAGTGGTGGCCGACATCCAGGTCCATAGGGACCACTTGCTGGGGTTGGGGCACTCTWRKKGGGGTGCGGAGCACCCCCCCTTAAGGTATCGCCTGATCGGCGCAACAACCCTGCCCCAGCAAGGGGCGACAGCTGGCCGCTACGCCCCACTTCCTGGCCCCTTAGCCGATAGGYGATACCTTAGGGGTGGGCCCGTCAGCCCTACTATAGTGCGCCTGCCCTTTAAAGGGCTACGCGCCCCCGGGTCACTATAGTGGCGCGGAGCGCCACTTTAAGGGGACCACTGTAGGGGTGGGCGCCTAAAAGGCCTATTGGGCAGCTAAGATTAGACGCTGCAAACTAGTTCCCTTTAAGGCAAATAGGCCTTTTAGGCTAAACCCTGGCCCCAGCACGAGAGGACGAGAGTTGGGTAGAAATAGGTTACCCCACCCGGCCTTCGGCACTTTCTCTCGGCCAGGAGCCTCCTAGGTGGCCCCCTTTCTTTACAGCCCCCCTCTTTTAGTGGCCACCATTTTTTCTTGGAAGGGCTACTAATCGATCCTCCTTTATCTGCCCCACTCTCGCTGCTCTAGCCACGACATTGCTATGATAGCCCCAGCCTGCTGCACTCGGGTCGGCCGGCCCTCTGTTCAATAAAGTGCTATGAGCCAGAGTGAGCTCAGCAGCAGTCAGCCTACGGGCGCACGGGAAGGTGTTTGGCTTCTACCAGATACGGAGAGATACTACGAGTCCTCCGTCCCAGATTCCCGAATCCGCGGTTATCTGGTTCACCGGTACTACCAAAAACTCTCACGCTTACGTTACGTCAGTAAGATCTCAAACCAGTGGTTTTGGTCTGAGCGAAGGATTCGGTTGTGCTTCCAGCATCGGCTTCATATTGGGGTGGAAACTCCTTGTGCTCCGCCATGAATACGCAGGAGCCTATACCATGGTGGAGACAACGCTGCGATACTATCGATTGCTCAATAACCTGATACATATGGCGCGTTSGAATCATTGGCTCGTCCAACCCCGCATCCATAAGTAACCATTCAACTGTCCTTCGGAGACACGGTCGAAAAGTGAGTGCCGAAGCCCCGTCCTTTCMCTTCGCAACAGGCTATGTTCCCTATTGGGGTAAGTTGCACCCGTCTCATCGCGAGCACCTACAATGTTGTGATTGCATTGTTCAATCAGAAATTTCTTTGGTGGTTCAACAACGGTCGCCCTTCCGAGAATGAAAGGTAAAAGGATTAGAACCTCCCTTCTATTTGAATCAGAGAATTTATGGAGTGATTTGGTTTTTGAATTACCAAAAACTACACGATTATATGGCCAAAGAGAATACGCTGCGCCTAAAATCATCCCAAGTGCTGCTAATGTGGCCACTAAGCTATTCCTTTGGGAAGCTCCCACTAAAATGGGTAATTCACCGATAAAGCTGCTAGTACCAGGTAAACTCGTATTGGCTAGAGTGAAAAAGAATAGAATGGTAGATGGGTTTGGCATGGTGCTTACTAAACCTCCATAATATTTAACGAGTCGAGTCTTGTGTCAGTCGTATGGAGCACCAACACATGAAGAAAGGGCTGACGAAACCGGTCCATGACTTGACATGGGTAAAACGCTACCTTCAATTCCCTGTACGTTTGGTGGGGTGAAATCTTCTTACCCAATCACTAATTGGAGTACTAGATTCCTCTCCGAACCGTACGAGATAGTTACTTATCATACGGCTCTCTGACCCCTTCAAAGGTTGTTCCGCTCCCGATTGATGGTAGTATCTGAGGCCGGCTTCCCGCTAGGGACGGTTCCCACGCGCGTGTGACCCCCTGCTGTTACCGGGGCCTTCCTTCCGGGCCACCYTAGCTTACTATTCGTGGTTAGCATGCCTTCAGCTCTCTAAAATATTGAGTACTTGGATCTATTTATTGCAGACCCGGATAAAGCGCTTTCCCTTAAGTGGCCTTCGGCCACTCTTCCCGGAAGGGTTGGGGACTTCTTCTCATTCAGGAAACCGCGAAGCGCTCCCGACCAAGCATGGATCCATGAAGGGGTGGCCCTAGAGGCCATCCTCGTTAGGGGTAAGTGCCTACGGTTGGCAGGCACTTACCCTTAGCCTCCACCCGGGGTGCCTAGTAGGGAACAACTTGTGTGGAACTTGTGTGCCCTTCTTCCCCTTAAAGACCCCTCCTCCTATCGGGGGGAGTGGCTCGCGCTGGCTCGCCCCAAAAGAGCTCATGGATTCGTGAAGGGGGGAGGCTCCACCCCCCCCTTCTAAGAGAAGGGGGGGGGATACTAGTTCGCGCTACGCGCCCGGTACTTGTTACGCGCCACTAGACCCTTGGGAGAGAGGGGTAACTATAGTGGCTAAGCTTCCCGGGGACCGACCGGGAAAGTACGCGCTTTACCCGGTCCCCCAAGGGGCGGGCCACATGGATAGGGGCCGGTAAAGCTAACGCGCTTTACCGGGACCTAAAGGCCGGGTATATCGCCTTAAAGGGGCGACCTAAGTCTTAAAAGGGCTACGCTAACGACTGGCTCCGCACCCTCTCGCCTATCGGCTCGAGTGCCTAAAGGCCCTTAAAGGCCTGGGTCGCTAAAGCGAGCCACCCTGCGACCCTGCCATGCGTTTTACCAAAAGAAGTGGAAGCCTTTTCTGTTTCTTCCTTTTCCCCAAAGCCCTTCACCCAGAAAAGGGATTGGCCCGCCCTCGGTTCTCTGCCTCACTTTCACTACCTCTTTGCCGCTAGGAATTTCTTCTCTTTGCACGCACACGTGAATCTTGGCTCTTCCCCCAGTTTGGATTAACTTGATAACCCTCTTGTCTTAAATGTTTCTGTAGAATACTGTACAATACGTTACAGTTCATTGCGTTAAAGAACGGGGGGCGAAGTCACCACCTTCTACGTACCCCATTGGGGTCTGTTGCTCCTGATGATGCTAGGGCTTTACGTGGACGTACTAGTCAAGGCACGAAGTCTGGGATGCATGCAGCGACAGCGTCTCCTAAAAGCCTCTAACTTGAATAGGATTGTGCTTAGTCAGTGGCCTCTCCATCAGGAGGGTAGGGAACTAAGTGCCGATTTTTTTTACGGCAGTGATCCTACGAACCATGTGTAGTGGAAAGCCGGTGGTAATATCGTGTACTATGTTCTACCGCTGTTACGAAAGCCAGAAATCCAAAAGTTCGCACAAAGTATCAATCCCATTCTGCGTGGTGGCAGACACATCCGCTAGGGGATCCTTAAAGGGGATTGGCTTCGCGCGCGGATGGTGTAGAGGAAAATCTGCAAAGGGTCATGCAGATACATAGGCCCCTTCCCCTCTGCTGAATCGTTCAGCGCTTTCTGTTTGCACAGTCCCGGGGCAGGTACTACGGGCGCCCCTGACTCCCAGCTATGCGCTGCGCGCCTTTCGCGAAGCGAATAAAAGCTGATAAGATTTTCTTAGCTATATGATGCGTCCAAAACACCACAGCGCTCAAAGGCATTTTGTGCCTACAGCGCATAGCGTTCCAAATCCGTTAGCGCAGCGGAGTTGGGCGCTTAGACACGAGTGAAGATTCGAGAAGAACAACTTCATGAGTGAGAGAATGAATGAAGGGCGGAGCCTTAAAGGGGCGCTACGCTAGCCCCTAGGAGCGGGAGAGCAAGCAAGCGCCTTTGACGAAGATAAGTAGGCGCTAGGCTGCCCCAGCAGCCGCTTAGCTGAATCTCGCCGGTGTCATCTATGGGCTGTGACGTTTGGAGTTGCCTTAACCCTACCCAATGGAATGAGTAATCCGCTCTCCTGCCTATGGCCTAGCACTTAGTCTCGATGGCTGGCTAGGGGAGTGCAGCTTACGTTCGCGCGTTTCCGTGTGCTGAACACGTGTTAGCTTACGGAAGTATTGTTCCGAAAGGGACTTCGATTCGCCAAAAAAAGGCTCAACTCGCTTGACTAACGCGGACTTGCATGATATTATCGGGCAATCTTCTTTCTGTGTGATGGGAAGATGGCGGGAATAAATTTGAATGTGTTGAGGTGCGTTGCGAACGTTGAAGTTTTTTGCTTCTCTGAGCAGCCCAGAAAAGAAAGAGTTAGCTATGCGTCTTCATTCGAATAGGGTAGTATGCCGAGAAAGAGATAAGAACCCGGCCGCCTTYGCGGCTTTCCGCCCCGCATCCAGCGCAAGTACTTTCCGCTAAACTCGAGCTGCGACATGCTATGCTTTCTACCTCATTGCTAAGAGGTTGATGAGTCGGCAGACACAAGTTCACACATGTTTTGGCCTCGTGTGTTTATAATTATAGGTGACCGTCGGGCCGCCCGACTAAACATACCAATAGTGACAAAATTCATATGGGCTACTGGAGGGTGGGCAATAATCTTTTTTGGATCAATTTGTCTCATGGTAGTCAGGGAAGTGTATACAATAGCAATCACGCTTAGAGTATAAATGAAAGGAGTGAAATAAGGGGTCGCTTCAGGAAACATGGGGATGGAAAATCTTGAAAAACCATGGGTTCCCGATTTTGAAAGAATTCCTGCCGAAATTACAAATCCAGCCGTAGGTGCCTCTACATGAGCTTCGGGTAACCAAATATGAACTGGTACCATAGGCACTTTAACAGAGAAAGAAGCAAAAAAAGCAAGCCGTAGCAAGATTTGGCGCCGTTCACTGGATTCTGTGGTTAATGAGATATGTGAATCGGTGGTTCCTGTTTGGGGAGAAATCGATGGAGTAGCTAATAGCATGAAGACAAATCCGAGTGGAGTGTATGAGAAGGACTAATATGCTGCTTATGTTTTTCTTTGTCCAGAACCCCATACCCCTATAATAATGGGAGAGTAAGGGATAGGCCCTCTGCCCCACTGCGATTTGATGGGTCAAGGATGCGCAGTAGGGACCCAATCCCTTCCCAGAGAACCGTACATGATACTCTCGCATCATACGGCTCCGTCTCGAGATAGCGCTGAGTCGGAACTAGTTTGCAGCGCCCCTTTAGAAGTGGCTGCACTATAGTGCTCGTTGTTATTTCGTCAGAGAGAATGCTTGGCTGAAAGGGGGCTGTGAGCCCCAAGGAAGGGAAGGCAAATAGGCCTTTTAGGCTTAAAGGGGTGGGCGCCCGGGAAACGCTCCGCGTTTCTACGCCAGTTTTTTTCGCGCTAAGGAGCCCGGCTTAAAGGGCGCCCACCCCTTCGAAGCCCACCCTGCCCCCCTCAGTGTTGTGGTGTGTGTGGTCAGTACCGGATCGTGTCAGGCCACGCCCTCTAAGGCCATTATTCATCCAGCGCCCTAGGCCTTTTTTTGCTCGTGTGACTCTCAGTTGCCACTCTTTGTATCAACGAGACCTAGGAGTCGGCTGAACAGTTTGTTAAGCTATGGCGGTAATAGATTCTACGTAATAATTGCACCCACATCCGATTGAGGGTAATGGTACGTAGCCACCCATTGGCCTTTTCGCACTGCTCGAGGCTTAAAGGGCTCGCCCTAAAGCGACCCCTTGAAGGGGTGGCCGTTAGGCCACCCTCGCCAACGGAGGACACTGAGTTATACGCCAACTTTCTGACTAACCTTACGGGGGCGATGCCTAGTAGAAACTTTTTAAGTCACTTCACTCATTCATGAAGTCTGGATCATTTTCGTCCGTGGGACAGGCAATGGGTAAGCAACAACATGTCAAACACACACAGCGAGAGCCACTGTCGCCCCACCACCTTAACCCATTTATGGTGGTGGTATTGGGGCGACAGGGCGGCTTCCGTTAGGAAGCCCCAACTCCCTACCCACCCACTTTGTGGGTGCTGGTGGGGACGGGGGGGCTGCCCCTTAGCTACGCCCCAAAAACCTGCCTAGGCGTTTCCTCGTCGTCCAGCCCCAACAGTCGTAGGTTGTTCCGCTCAAAATATTCTCAACTGGCCCCTAGTGCCCTCCGACGTTGTTTCGTTCTCTAGCCAAGTATTCTCCGCTTCGCAATCTAACTTCCTTCTGTCCCTCTAGCGCCCTAACGCCCCTTCGAACTTGTATGCACTTGTAGGAGGTGCAGTGAGTACTTCCCTCTCAAATCAATCCCTTTCCTTTTTGGGGTTCCCCACCTACCTGACGGTGGGGCCGAGCCCCCTCTTCTGAGGGGTCTCCCCCAAGTCCCCCAGTAATTTCCAATTCAATCCGCCGGGTTCCGTTTGTACCGAAACTTCGCACTCCCAGTTTCGTTCCAGCGACAACTAGAATACTCGCGGAACCGACCTGCTAGCCGCCTTCTCACGGGGGGTGCTACGCCCCTTTAAGGGCTAAGAAGCGCGCCCTTAAAGTGGACCCTCGGGACCGGTACGATTATCCCTGTCAACTTATCAATCGGTGGCTGACGAGTCTACGTCCATCCCTGGGCGTCGGAGTAGTTTGACCCGCCACCCTTGTAGCCGTCCCCTGGAATTCGCGCAAGTGTGTCTGCACCCCCTTCTTGAGCGGGAAGCTACCTCGGGAGGTTTTTCACGAGACCCTCACCCGACCCGTTAGGTCGCCCTKTAGGGAGAGGGGCTTGCCGCTATTCCCCCGATAGGGCCGGACCACTCGACCCTCTCCCTCCGGTCGAGTGCCTAAAGGCCAAAGGGAGAGGGCCTTTAGGCACCCCCCGATAGGGGGGTAAGGGTCGGGTGAGTGGCTTCGCCCCTCCCCCTCAACCTCCCGTCACTCGGAATTATTCGGTTGAGTGTCCTTAGGAGTACCCTCCCTACGGCCTTTAGGCACTCGACCGGAGGGAGAGGGTCGTCCTATTCCGGAAGAATTCCCTTGCGGTGTCGCTCGCCCCACCACCCCTTTAAAGGGGTTAGGGTGGTGTGGCGACAGGCGCCCCTACTACTACCCCAGCAAGTGGTCCGTTAGGACCTGGATGTCGGCCACCACCCCGTCCCCCACCACCACCTACGAAGTGGGTGGGGACGTTCCTACGTTGGGCCTAGGTTTTCAGCCTTTAAAGTGGCCTCAACACACTATAGTGCCCCAACCTCCTCGTGATGTCGGGCGCTACTACGTACGCGCTTGCCTCGTTTCTCGCAGCCAAACCTTCTTTATCCTCCACCTGGGAGCACCTCCCCTGCATGTCCATACAGGAATTCTCGAGTAGGCGGGGTAAGTTGTTTCTGCGAGCCTCCCGTACATTCCAAATAGTCATCTGACGGGTTCGACGGCTATGCTTACACACAAGACTACCCTTCACCGAAAGCTTCGCAGGGACTACTCAAATTAACCCTAGCCCGGAGGGATTTACTGCAAAAAATTCAATGCTCCTGCAGAGGGCTTTATCCCAGCGAATATCAGAGACTCAGCTCCGCACAACATAGGAATTAACACGCTCTCGAAAAAAACATAAGGGAGTAAAGTATCCGGCGTGCGAGACACAGCAATCATAAAAGATTCACCGATTGGAAAGGCTATTATATATTCCTT
>Contig38+2236
GGCGTTAGGGCATTGGGGAGGGTGCGCTGGGTAAGGGGGAAGCGCTGTAGGTGAGAGAGAGAAGCAACGGGCTAAAGGGGAAAGCGCGTGCCCGGCAGTTCAGTTCAGCGCTTCCTCTGAGTTCAGTGAAGCACTACGCGCTTCCCCTAAGTGAAGCACTACGCGCTTTCCCTAAGTGAAGCGCCCGCTCGGTACTTTAGTGAAGCGCGCAGCAGCGCCATTCAACCTTCCCGGCACCTTTCCAATGAGTCAACCAGTAGAATTCAGTCAGAATTCAGAACCAGATTCTTGCGATAGGGAGAGGGGCGTAAGCCATCGACCGAGTACGGGAGTATGGGCTCTCGAGTGTCTCAGGAGCATAGACCAGAGGGATCGATCGGAGCACATGGACCTGTAGGGATCGGAGCACATAGACCAGAGGGAGAGGGGCTCGGGTATTGAAAGACCAATGGTTTTGCGCTTTACTACGGGGCGAAGCAAGCACCTATGGGAGAGGGGGCCTGCTGGGTGGGCGGCCTATCTATCTAAGGGGCGCTATCGCCATTAACACATACTCGGGAGCTAGATAGGTCCCCGCCACATCCACTCAAGGGTGGGTGCGCTGAGGTTCCTGCTCCAGCGCCATCCGGCTGCGTTTCCATGAGTGTTCGAGGTGCCGGCCACAGCTGTCCTTAGACTTCGACTTTGCAGGGATCGTCACGTAGACGGTGGAAGCTGGGCCGAGAGAAAAATCTCGCTCTCAGCTCATCGAGAGCTTCAAACTGCCCCGTATCGATCAGTGAAGGTAAAGCGGGGTAGAGAAAAATCCGCCTCGCTGGAAACACTTACGTGGTATGGAACTTCACCGATCGTAAACAGGCTTTTCTAGGGCATTTGGAGGGTGTTGCTTCTCTCATTCTGTCGTACCTGAACCCGCCGGATCGATCAGTGAAGGTAAAGCGGGCTAGCGTTCCCACCGCCATACTATCTTCACCCCTCTCCCGCGGTCAGCCCTCTTTTCAGGTTTCCAGCACTGGAGGGATTGGTTCAGCCACCCGAACTTGCGCTCTGAGCGAAGCTGGAAAACTCTGTAGTGGGATTCGATCGCGGGCGGTAAGAGATTTCTCCATATACCTGATTTGCGGATAATTATCCTATCGTATTTGCGGATAATTCTACTAAGAGATTTGCGGATAATTATCCGCAAATCATTCGATTGAACGATAAGACTGGCCTAGCAGACGATTCTTTAGTAAGTGCAGAGGGAAGAAGAAGATCCCGGAGAGTAAGACGATCAGACTGGCCTAGCAGACGATTGACAGAGGAAGAAGATCCTGGCTAGCAGACGATTGAACGATAAGACTGGCCTAGCAGACGATTGAAGGAAGAAGATCCTGGCTAGCAGACGATTCTTTCCCGCCGTGCTGGCGATGCGGTAGAAAAGTGGCAGGCAACTCCGCATAGATGAGAAAGCTTCTGACTTAAGAACTCATTCGTCCTTGAGCTTCGTCACTCACGCGATATTGCACGTTACCGCAGGACGGACAAGCGAGACGGGGGTGATCATGGTAACCGAATTGGCCTAAGAACCCTCTTCCCCCTATGAAGCCACCGTCGATAACCTTCAGTCCGGTTCACCTTCTAACATCTCTTCGCACAAAGCAGAGAGGGCCGATTGGAATGCATGAGCACTGAGTTCTGAAGAGCGAGAGCTGCAGTTTCAAAAGTCTTCTACCCTTGGTTCTTTTCTCGGCGCCATGTATGTGGCTTACCGCAGGATAAGGGTTGCATGGGCGGCCACAGTAAGGTTATTGAAGGGCTAAAATAATCTGGGGTAGCTAAACTGCTCTCCTTGCGGAGAAGGAGAGGATCTATCGTTAGCGAGAGAGGGCTATAGCCCAACCAAAGAATGTTCCACTTACAGTGCCTCTACTGAAGCAGAACTCCGCCACGTGAAGTGTTTCCAGCCTCGCTCAGCGATTTCTCGCCCTTTTTGGATTAGGAGATCCAGTTAGTGGTATTCCAACGATTCGATGATTGATAAAGGGACTGCAGGTGCGTCGACTGGATAGGGTCAGGAAAGAAAGCGCATAGCTAGCAAAGGTGCTACGCCCAGACCAGGGGAAAGGTAGGACCTACGAATTTCTCACCAATAAAGCTTATCCACTGCCTTCCCTGGCCCTCAGTCCCTGGCCCAGTCAAACGTTGGAAGACGCCAACGCCACCGAGGAGGGGGTGGCAGCAGGAGGTTTTACCCAGAGGGAAAAGGAGGAGGGTGCTGGGTGACACTCGACCTACCCGGAGGCATAAACCCTAGCCACCAGCAGAGAAGCACTTACACCACTGTAATGGGCGTAACGCGCGCTTAAGGGAATGACGTGCCACGTCCCCTTTAAGGGGTAGGGGGCTAACCGGCTAAGAACGCGATCTGAATGCGTTTCCATGAATGTTCGATTTTGGATACCTATGCCGCCTGGGGGAAGGGAACATAAGTCCCTCCTTTATTGATCACCTTTGCCGTCCGATTGGGCACCACTGAATAGAGTGGCATAGCTCCCCCTAGCTGAAGTAGCTCAACTCTAGCTGAAATGGCTGCTGGCTTGTGTGTGGCACAAGTGGAGAAGTTCGCACATACCCTAGCTGAAATCCAACATCGACTAGTCCTAGCTGAAATCCAACATCGACTAACCCTAACTGAAATCCAACATCGATTAGTACTAACTGAAATCCAACATCGACTGCTAGCTGGAATCCAACTGTTAGGCGAAGAAGCGTTCTGAGCGTGGCGTAGCATCTGTTTGACTGATTCCCTTCACACCCCTTGAACCTTAGTTCCGAGGCCATCTGAATGCGTTTCAGTGAATGCTTAGCGCCCAACCTATTTTTGGTTCCCCATTCTTCCGTTGTTTCAGTGCCAGCAGTTGCAGTAGCTTTAGTCCCAGCAGCAGTGGCCCCAGGAGCTTCAATTTCAGAGTCAGTTTCAGACTCTGTTGAACGCGAATCAGTTAAAGACGATTGCTAGAGGTGGCTAAGACGATGAGGCGGGCGACGAGGTGACTATGAGGCGGACGATGGACGATGAGGAGTCACAGGGTGTTTCTCGCACCGAGGGAAGAAAGGGATCGCATTCGCACTCTAGCGGGCCAGTAAGCAGTGCTTCCATCAGCGCATCGTGTGTTCGCACCGCAGCTTAGCGCGGGCCAGCTAGCTGAAGGAACCTTCGCAGCTACTTAGCCAGTCTTTCTCCAAAACCCGGTGTATCGTCTGTCTTCAACGTTCGTTATCGAGGGAGCAGGAGAACCGAGTGGCTAAAGAGGCTGKGCTGGCCTGGCTACTGTCAAACGATGGCCGCCTTCTGAGCGCAGGCAAGGGCGCCCTGCGATGACTAGGTCAAGCGGCTACACTGAAGCTTCTTGCRCCTAATTCCATTGAGCTGCTAGGCTTCCTTACCTAAGCCCTGACTCGGAAATTCAGTGGAAGACGCGGCAGCCTATGTTCATTGGCCTTTTTTCGATGTCAATGCGGCGGATTCTCTAATCTCTAAAGAGAAGGGTCGAAAGAAGAAAGTCTAGACTTTTCTCTGATTCATAGCGGGAGCTGTTTGGCTATTAGTCACTTTTCTCGCTCCTCAAGAAAGACGGCGCCCTCTCGCGATGTGGTCTCTGCTCTGTCAACACTTTATCGCGCCGAGAGGTAGGGGCAAGCTATGAATCTTCATCAATGGCATACTCTCTGGGATTCTGCCAGGCGGAAGAAAGAGAAAGGCTTCTAGCGCCCGCATACTCTCTGGCTTAGGGGCCGCTAGGGAGTGGAGGAGCGAGAAGGCGATCTGGTTGAATGAAGACGATCGATCAGACTTACGGGCTAGGGCGATCAGACGATCTTGTTCCCTAGAGCAGACGATGCTTTCTAGAGAAGACGATGCTTGAAGACGATCTGGTTGAAGCAGGGAAAGATTAAAGACGATGTATTCCCCCGGATAAGACGATTATACTCCTAGCAGACGATTGCTCCTCCCCTCCATCAGACGATTGAAGACGAAGACGATCTTTCCGATTCTTAGTAGGAGAATCGGTGGCTATGATCGGGTGTTTAGCTCTCATTAGCACCCGTTAAGTATGGTGGGGTAACACTTATAATCGGTGGCACCGGTTATAACGGTCTCCTCAGCAACCGCTCGTGGCCACACCGGGTACCGTAACGCCCCACCCTAGCGCTACGCACGCGCTTTCTTCAGACTACCAACACGCGCCACGCGCTTCGCAGCTAGGAATTCTTGAGTGTGCCACTAGGTTAGGGAGTACGTAGTTCAATACGCCCGCACCCCTACCCAATGAAGCGGGAAGCACTAAGGGGCTAAGCGCACTCAAGTCGAGGCGTACTCGATGGAATGGAAAGGGGCGGGGGGAGACACTCGATAACCACGCGCGGCTTTAACCGCTAGATAGGGAAGGGAAGGGAGGAAAAGTCCCTACTACGGCTGGGCGCGCCATCACCTCTKAGGAGKGGGCGCAGCGGGCCACCCACAAGAGAAGGCGCTCTTCTCTTGCGGGTTTCCTTTTCTCCAAATCTGTTTCTCTCTCACAGAGAAAATACTAAGTACTCTGTACCCGTGAAGGGAAGAAGAAGGCCCAAATCTTGGCGATAGGCTCATTGCCTCTACGTTTATTTTCGATAAACGGGTTTAGCCTTGAAGCGAACTCCAAGTGCAGACACTGAAACTGAGTCAAGGACTGCTGGAGCTGGGGCTAGTCGCTGGTGCGAAACTGCAGGCGTTTCACTAACCAGAAACGCGCACACTAGTTGCGAGGCGTAGCACCTAGTCGACTGATTCTACTTCCCACTCAAAGGTCAGGCGTTCTGARCGACGATAGGACCACCTCGCGGAAGTAACGCATAGGCAAAGGAGACACTGAGTCATTGAGCCACGCTAGGCAATGCAAGGCAAGTCAGTAGCCTTTCCCTAACCACTGAAGTTCCCACCTTCCCAGTCCATTCCTTTCCCTCATTATGCCTCACTGCCCCAATGACACCTTAGGCGGAAAAAGTTGAATACTATTATTTCTCATCACCGGGCGAACAACAAAAGCAACCGATTGCGCRGGGCGTAGCGCAGAACCTAAACAACAAAAGGAAAGAAGCGCGTAGCGCTCACCAACGATTAATGCATTGGAATTATTGGCCAGCCTTCAGAGCCGTTTAACCTTCTAAGGCCCGCCCTTGCTTCCCGATGGCTTACTGGCATTGGATGGAAGCGCGTAGCACTGCACTATAGTGCCCCTCCATAAGTGAGGATCAGGAAGACTTTTGCCACTTCCATCCGAGTGAAACTCCCGGACAAACACATTGGTGGACTTGCTCGACCCGAAAGTATGCTAAAGGATGATTCGATGCGCTTTCCCGGGGAATAATCGTCTGGTGCCCAGAATCGTCTGCTAGGCCAGTCTGATCGTCTTCCTCTCCTCTCAGTCTTCAGAATCGTCTTCAAGGCCTTTGATCGTCCGTCTGCACTGGTAAGATAATCGTCTGCCCGTCCACAATCGGCTGATACACGTAAATAGAAGATAATTTGTCTTCACAGTATCGTCTGCTTGCCAGATCGGAATGAATTCTCCGATCGGAAGCAGAATCTGGATCGTCTCCATTCAGATCTAAAGCGGCGCTCCAAGAGCGCCTGCATCGGGCATTCTCTGACTGGGGGAAAGACTAGCGCCTTATTCTCCTTAGCCTCATTCCCCGAGAGCTGCGCCTCGTTCTCCGAAGCCTTTCCCTTCGACCTTTCTCCTTTTGTGCCAACCACTTCGATGTGCCCTTCCTAGTGGGAGTGTATTCCCAAGAAGAAATTCTCGAGGTGGAATTGGTTGGGGTGACGAAACGCACTCTTGACCTTAGGGAGTGGGTAGGTCGAGAATGCAAGCAGTGCTAAATAAATATGCTAAATCTGTCTATTAATGCCCCTTTAGTGCTCCCGTGTGTGATGAGCTTCGCTCATCTAAGCTGTGGTTTGTCCTAGCACACCCCTGCAAGTGAGCTTTAGGGCCTCTGCGGGCATGTTTGCCGCAGTGAGGCGCCTTCCCTTAGGTATTGGTTGTTGAGGGCCTCCTGGAAATGGAATGCCATCTTTAGGGAAGAACCAGTGCCCATCTTCTATTGCTAATCAAATAGCGCTATCTTCTGGAGGGAAAGAAAGTGTTGTTCCTTTAAGGGGGCAAGTCCCTTCCCTTCCTGATGTTGTCCAGGGGCCAAAGCTCAATCCTGCTGGGGGGAGGCTTCGGTCCCTTCACTCTGGTATGTGGGGCCGAAGGGATGGGGTCGATCCTCTCTAATGAGTAGGAGGCAATTGGTTCATGCCCCTTTAGGATGGGCGATAATACTCCTGAACAGTAGGCAACTAGGGGATTCATTCAATCACTGTCTTTTATACTTCCCGTGAACCTTCCGGTCGATTACGAGACCTCTCGGATGCGTTCTCCCCTCGCTATCGGTGGTCGAGTGGTTGGGTCGGCAAGAGGAGAGATAAAAGGATGGGTTCCGTTCAATTCTTACCGCCCCGCTAAAGCCCTGCCCTGCCTATCGGCACACTTAAGTCCCATGCCCGTGCAAAGGCAACCTGAACCTTGCTTCTATTCCACCCCGTTATTCCCTCTCATCCACAAAGCGGGCACCAAGAAAGGATTCAAAAGGCAGAACTGGTTAAGGTCAGTGACACTCCCCCGAGGAAGGAACGAATTTGTCTGCAAACGAATCGAGGACTTCAAGACGTTCCCTCACCCAAGACCTGTGGACTGGTTTCAGAAAGGAGGGAACTAGTTCACTTTAAATGAAGATAATGGGGGGGCTGAAAACAAAGAGTAACAAACCGATTCCGAAGACCCAGAAAGCAAGCTATACTGCTTCTCCTTTGGTTCGGTAGCCTGCGGCTACCCCTCAACCTCCCTTCGGTCGGTTGAGTGGCCGTAGGCCCGTGGATTGATCCTTCAGTAGGTTGGAGACCCTAGAGGGCTTCTAATTTTCTTTTTTCGCTACGCGTTTCCCTAGGCTTAAAGGGCTTAGCCCACCCTGCACCCACCTACAGAGTTGGTGGGTAGGGAGCGAAAGCGCTCCGCGCAACTTCCAAAGTGGACCCGAAGCGCGGAGCGCAAAGAACAAGTTTTCTTCTTCCACGCGCTACGCTCCTTTGGAACTCTATCTAATGGGGGAATAAACAACTGAGTGCCTTCTGCTCTTTGCGGAACAGGCATCTTTATATGGTTGGCACAATACGAAAAGAAGCCAGAAAGATTGGATCGCAAGATGCTTACCTTGCCTGCTCAGTCTGACACGGGACCTGCTTGCTAGCTTTCCAATGGCCCTGGTCAAAGAATTCTGTTTGAAGGTAGCTATGGAATTGCTCCCGCTTCGCCCCGCCCACACGCTTCCACAACACTTTCTCGCGCTTGCTTGCTCAAAGCAATTCTTCCACGCGCTACGCGCAAGAAAGAGAAAGGTTCTTGAAAGGAGGAAGCGCTCGATCTACTATATACGAGGATTCGTTGCATCAAGTCACGTAGATAATAAAGATTTTTTTAGGCAACTTCAGAAAAGCGCGTAGCGCTTGCTTACTCGAAAGAGTAGGGACTGGATAGATCCTGTAGGGGAAACTTCCGGATTAATAATAGCTGGAAAGATTATCTCAGTTCTCTTGCCTCACAACTGAAACAGTCAATCTTTCTAGTTCAAGTCCTCACTTCCGGTACTCAGTCTGGAATCTTGTGTTAGTCTCACACTAACAATAACTTTCTTTCTTTGTTCAGTGGTCAAATGCTCGACAAGCCGATACATTAGCGTCGCATAAACCATGTTCGGAAGCCAACAACTTTGTGAAGCAAGCAAGGTGGTGAGGGACTTTGGAGGTGAGTCCGTTGCTTATTGCTAAGGGTAAGTATAGCTACGTGAGGCGATCGAAGTGAGCCAAGGCCTTCGAGGCGGGAACTTGTCCAGAATTCATAATGAAAGTGGAAAGCGCTTTAGCTAGCGTAGCGCACTTGAAGCGCTTCTTTGCCTTCCCGCTCCCTCGGCGGTGAAGCAGCAGATGGTCCGCCTTTCCTTTTAATCCAAGAGGCAAGAGGATATTCTATGGACTCTTATGCCCTGCCCTCGTCTACCACCGAGGCATAGCTCTTAGGCGCCAGAAACACTCCCTCCCTTCTGGCTTTCGCTGCGCAACTAGTTCCCTCGCAGCCCTAAGGGTCTCGTAACGAGCAGCCCTTTAAAGGGGCGGCATTCTCTACGCGACTGGCGGGAAGCAGTAGCTGCTTTTTAGCAGTGGGAGAACAGAGGGGTAAGACCCATCGATCATCGAGTAACTAATGGTCCTTAGTGCCGCCCATTCGATGGCATGAAGTCCCTTCGATGGTATTCATTCCCTTCCATAAACGACAATCCGTACGCCACCATCCATCGCCAATGCCCCCACGAAAGCATTATTGCCCACATAAGGCCCCGRCCTGAGAGAGTGAAAAGGAAGGCTAGCAAATGCCTTGATCAAGTAAATAGAAACGCGCCGCTACTGTCAGTTGACGCAGGCTCACCGAATCAGCTAAGGCGGTTCCTTCTTCTTCCCCCTGAGTTTAGGTGGTTAACCGCTTCTTCTTCTTTCTTGGTGGCCGTACTGCTCTGCATCTCCTTATCTCCGGGCGCTAGGTAGCACTATAGTGGCCTTGTTTAGAGGTTAGCATAGCGTAGGAGGTTAGGTTCTCGCGCGTAGCGCTAAAGAAAAGCGAAGCGCACAATCAGCGCGCAAAGCGCCTTCTGTGGAAGTACTACCCGCCCTTTAAAGCGCCTTCGTTTCGATACAGTACTACCCGCTTCGCTCTAAGGGGGAAGAGGGGATATTTACCTTCCCGACCGAAATACAGGTTCTTGTCGAAGGT
>Contig39+18891
TTCTTTCTTGGTGGCCGTACTGCTCTGCATCTCCTTATCTCCGGGCGCTAGGTAGCACTATAGTGGCCTTGTTTAGAGGTTAGCATAGCGTAGGAGGTTAGGTTCTCGCGCGTAGCGCTAAAGAAAAGCGAAGCGCACAATCAGCGCGCAAAGCGCCTTCTGTGGAAGTACTACCCGCCCTTTAAAGCGCCTTCGTTTCGATACAGTACTACCCGCTTCGCTCTAAGGGGGAAGAGGGGATATTTACCTTCCCGACCGAAATACAGGTTCTTGTCGAAGGTAAATATCCC
>Contig40+1236
GGCGTTAGGGCATTGGGGAGGGTGCGCTGGGTAAGGGGGAAGCGCTGTAGGTGAGAGAGAGAAGCAACGGGCTAAAGGGGAAAGCGCGTGCCCGGCAGTTCAGTTCAGCGCTTCCTCTGAGTTCAGTGAAGCACTACGCGCTTCCCCTAAGTGAAGCACTACGCGCTTTCCCTAAGTGAAGCGCCCGCTCGGTACTTTAGTGAAGCGCGCAGCAGCGCCATTCAACCTTCCCGGCAAAAACCCCATAGTAGCGCGTAGGGTAGCCCTTTAAGCCCATGCGGAAGTAGTCCAATGACACCTTGATGATCCCGACCTAGGCCACACCTGCTGCCTAGCTGCTGGGTATGGGCAGGGGGTGGCCTACGGCCACCGCGCTAAGCGCTCCGCGCTGCCCTTTAGTCCCATGCTGCGCCTAAACCAACCACAACCAAAGGGGCGCTCGTCTCGTCCCTTGGGTTCTCCTGGGTATGGGTGCTCCGGGTGGCTACGCCGGGATGGGTGCCGAGGTATTCTTCTTGGGTAGTCTGGGTGCCTAGGTCTTTAGGGGTGCCTAGCGCTTCAAGGGGTTTGGGTGAACCTTGAAGCGGCGGTTGTACTCGGTTTGGGTATGGCTGCTCCGGATGCCTTGGGTCGGGTCTCCTGGGTACGGGTCAGGATGCCTTGGCACATATGGGTGCCTAAGTTGCCTGGGGGGAACTAAATGCGCCTATGCCTTCTTGTTGGGTGAGGCCGCTTCGAGACGAAGGAGAGCCGGTTAGGGCACTATGGTGCAGCGCGGCTGCCCTAGGCGTTTAGCCCACCCTGCCCCCAAGAATTCTTACAGGAGTGAGGCTTTCTAACAAAGTATCATCATCACTGGAGTTGGTTTTCTAAAGTATGTAAGCCTTTAGGCACGGGAGGGACAGAAAGAACCCCAATCAGTTCGGGGGCCGGGCAACAGGAGAAAAAAGGGAAACCAATAGCACCTAAGGCGCTTTCGGACACTCGGTTGGGTAACCCGCCTCACCTACCACCTTAGTGGTCGGACATTAGATGGAGAGCCCGCCTCCTGCAAGGCTAGAGCTAAGGGGTGATCCGCCTTAAGTGTCTTGGAGGTGAAAGTCTGTCTATGCTGGTAGGCGAGGAGCTAAAGGATAGTTTAGTACCTAGGTTACGATCGGTTACTCCGCTTTGGTAATACACTCAATCAATGAACGTTTCTCCGTCTACTACTGCAGCGCTTCAGGAGCAAGAAGCAACACTTCTATGGGAACTCAAGCACTTAAAGGGCTGAGCCTTCTTTTCAGAAACGACGTGAGAGGGCATCTCATAGAAACAAAAAGGGGTGGGGGGAACTAGGTCGGCCCCCCCGGGGTTTGGGCCAGCACTATAGTGCCTCTTGAAATCAGCGCATGATAGATTACTCAACATTGTGTGGGACTTATTGAGTCTTCTGGTCAATTGGGGTAATATCTACTAACGTAATGACACTTTGATGATCCCGACTAGGCTATCTTTTTCTTTTTTTATCCACTCCCTTTACCCCATTACCTACGTCGTGAGATAGGGAATAGAGGGTGGACTTACTTACATAGGTATTATAGCTGATAGGTGTTAGCTATTACTAGGTGTTGTAGTAACAGTAGCAACTGTTATTATAACACCTAGTAATAAAGGTACCACCTGATAACTGGAATACCTACCTAGCCAAAGTAGGAGCTAAGTTAAGGGTCAACTATTAGCCCCTTCTGTCACCTAATGGCATCTAAGAGTAGGCAAGCAATAGGTCTCAAGCTCTGTCTGGAGCTARGGTTAGGGGCACCGTATGGCATCAAAGGTCATTCCCAAGCTATAGGGATCGAAGTCCGTCTCCAGGGAGGAAGATTTTGCTCCGTCCGTTGGCAAATTCATGAAGGGCCACTTAGGGCGGGTGCCTGCGCATGGTGCGCTGATCGAGGGTTTTACGGTTACCTTTTCGCTCACTTTGCGTGTATTGAATTATTTCATATACAAGTAGGGAATTCTGTTCGCTTACGCCGCGCTTCCGTGGGACCCTTAGGCACCGTGCGCTGCTAGGACTAGGGGGGCTAAGCGCTATCACAGCTCTTCAACCTTCCTCCAAGTGATTCGTGGGTTCAATTGGGTCAGCAGGAGCGAGGTCAAACCGTAGAGTCAATCCCTTAAGGTACTAACAACCAGCCACAGCACGGAATCGAATCTATCTTCATGGAAACGAGTCCTTGCTTGACTGGTGTCCGCCCGGACATACATGGAGCAGACGACCCTGTTTCTTATGCCCACTCCAGAAAGAGGCAACTAAGGGGCCCCTTCTTGGGGACCCCAGGTAAGGAGGGCACTGTGGTGCACCTAAGAAGTTGGAGGCTCCCGGCCTGGCTACCTTGGTGAGACGGGCTGTGTACGAGGGCGAATCCTTGACAGGCTCTGTCCCTAAAGGTTCAGGGCCCCGAGATAGGCTGAGAAAACTCTGCCTACGAAGGACCGCACCCCTTAGGCCCACGAATTTTAGTCTATGGAAGGAAAACTTCTGTGTCGAACCCATTGGTGGCGCAACACCGTGGTGGGTGGCGGCCCTAGAGTCTATAACTAGCTGCTCATCCCCACCACTAGGCCTCAACAACCCCTCACGCGTGTGTTCCTTCTTTAGCTGCTCGTATGTGGCTCTCACACTATGATCACTGAATCGTAAGGGACTGGCTTTGCCTAGGTTGCACTATTATTGTCCCTTACCCTCCGGTACCACCCGCGAAGCGCTACGCGCCCACACTTTTTGTGAAGGGCAGGGATCCCAGTGTGTTTGAGCGAAGCGAAAACACTCGACCCTCTCCCTCCGGTCGAGTGCCTAAAGGCCGATAGGTCGAGGGCAGCGCGTAGCGCAAAAAAATTTCGAGATTTTCCTCTCGCCTGCTGAAGTTCTCGAGTGGCTCCGCCCCTTTTTGTCGGGGTAGTTTGCAGCGCGTAGCGCTGCATACTAGTTCCTTCCTTTTAGTTCGGGCGCTACAGGAACCGTGCTTTCTTTGTTCGGACAGACAACGGAGGAATCGGACGGACAACGTCGGAACTGCGAACTAAAAAACAAGAATGGTTGGGCGAGGGTGTCCCAAAGGACAGCCCTTTAAGGGGCCTAACGGCCACCCTGCGCGGAGAGCCCAGCATTCACTGAGATGCATTCAGATGGCCTCGGAACAGGAACCTCGGCGCACCCACCCCTGATAGATCGATCGAACAGGTCTACGCCTCGCACCTAGTGTGCGCTTTTTTTTCTTCCAGTTCGAACGGAAAACAGAATTCTAGAAACCAATTAGCTTGGGCGCGGAACCTAGTTTCAACGGAACTCTAGAAACAACCTATTCGGTTGGGCGCAGGGCACTCCAGAAGAATTCCACCCAATTGGTTCGGGCGCGGCCTTCCGTGTGCTCTCTCCGTTCGGGCAACTAAGAGATTTTATCTAACGTTGCCACAGAGACTTTACCCTTGGAACGGTAAGGTTCGTCCCTAAGATGAGTGGGTCTAGTTGCCTACTTTTACTTACGTTGCAAGCTGTAGCCTAGGATTGAGAATATGTCAGCCAACTTCGACCATTATAGGGGTGAGCCTACTACTGCTGTTCCTTAAAGGACCACGAAGGTTCTCTCTAAGTTGAGTGCCCCTTTGGTTCCCTTAATGGGATGCGCTACTTTGGTTCACTTAAAGTTTGGTGCTGGTTCCCCTTCCTAAAATCAAGAGTAAGAAGCACTCCCCTCCCCTTAAAGAGAAGGGGCCACGAAGATTTGCTCTGCTTGCGGAACATCTCGAAGCAGCGGAAACAATAACCCCTTCCCGCCTTTCCCTCTTTTGCGCGTAGCGCTGCTTTCTTAGTGCCCCACCCTTGGAGGGAAGGCTGACGGGGGAGGGGGCTACCGCTGAAGCGGTTGTGCTGGGCAACTCGTTTGGGTAACTTTTTCCTTGGAGTCCTTCMAACACAAGAGGAGAACGGTCAGAGCTAAGGCTTCCGCAAGATAACTAGGGCTTCCAACACAAGAGAACGTAGGGCGGCTTCCACGAGAGAGCGTAGGGCACAAGGGAACGTAGGGCATTGAACGTAAGGCATTAGGTGGGCCTTGAATAATCGATTCGATGGCCCGGTATTCATTGATTCTCCCTCATTCAAGGCTACCCACCCTATGGATAGATTAAGGCCTCACAATGATGCCTGAGGAAACTTGTTCCCGCTACCTTGTCGGACTGGCCTATGAGCCTTCCAATGAGTGGTAGACAGAAACTTCAATAGGTAGACAGAGAGCCGGAAGCCTTAGGGCTTTAAGGCCCTGCCGGAACGATGTGAAACGCGTGATCTCGAGCAGGCGCTGCACTTCCTTCCCAAAGGCTTGCCTCTCTCTCCACGATAAACTACGATGCATAACTGCATAAATTCTCACTGGTTCTCCTGATAGTTAGTTGACGAATGAAACGAGTGCCGGCCCTCTCCATGTGCCGAAGTAGTGGGTCGCGTACCCACACCCACACCTAAAGGGAGTTTTTTCTTCCCAAACTATTTGGTCTTCTTTTTCTACCTTTGGTAGAAAAGGTAGATCGATTCTATTTACGTGAAGAGATTGAAGAAATTGACCAATAGGTAGAGTGATTGAAAGGTGCCACGCCATAACTGAGTCATGTACCGTTCGTTCTGCAACCCTGTAACCCGCCTAGCCCTTGCTTAGCATTTTCGAGACTTTGTACGTGAAGAGTATAGTGTCCGAATGGAGTTACTGCCCGAAGCTGATGCGGGAGCCGCACCTTGTAGCCTGAGATTCCATAACGAGTGAATGCAGAGAGCTGAATGGTGGGTATTGATTATTTCCTAGCAACACCTATCCTGCCCCTCAATCAGATTCTGGGCATATTCTACCGAGTAAATTTGCTTCATTCCTTCTTATTCGATTCCCAAGAGCTGATTCAGTAACTGCAGCAGGGGAGGAGGGGCATATTCCTTCCACTGATGCCGTCTTCTTCCTGATCCGATCAATAGCAGCTCCTTCTTCTCTCGCTAACAGGGCAAGGGCAAAAGAGGCAAAGCATCAGAGAACGGGAGCAAAAGCAAAGGGAAAGAGGAGGGAAAAAGAAGAAGCAGTGGAGCCAAAGCGGAGCAGCGTAGCGTTTTCCAATTGGAAACACGCTTTTCCTTCCCCAAAAAGCCAGTGAACGATCGACAGTATGGTGATTCCCTTCATCGGAATTCATTCAATGGGAAATCCTTTTTGCGTTTAGAGAATTTACTCTCCGTTGATTTGCTGCTTTTAAGCGAGGTAACCAGCTAGCTAGATGGGTGGGTGTGTTGCGGGGATGGGGTGGGCTAAAAGAGGTCTTTGGGTAGTTAGGCGGGTAGCAACCCATCACGTAGCTTCGTAAACTGAACCCTCCCTGTCTGCCATCACGTAGCTTCACGTAGCTAGCTTCGTATTTCAGCCAACCAACTACGGGGCCACCCAACCAAGCCATCACACCTAGGTAGGCGGGTAGCGTAGGCGTAGCTAACCCTTTAGCGTAACAGTGACTACTAGCTAACCTTCTAACCAACAAACGGAGGTAGGCGGAAACATTATCGCAGGATCGTCCGATTCTCTTCTCCCGCCTTGAAGGGAACCACAAAAGAAGGGAGGATTTGCGGGCTGGGTGAGGATTCGCCATTCCGCTCGCAAGGTTCCATTGTGCTCGCAAGAGGGTAGGCGCGTAGCGCTTCCACTGAAGGCAGCGCGTAGCATCGGTTAGAGGTAAATTCTAGCAATCGTTGTTGGCCCAGTACACTTCACTTGGAACTAGGCATAAAATAGCGAATTATCTGGACCTATTAGTCCATGGTTTACTACAGTCGTCGTAGTGAAATTACAGCAGTCGTTGGGAGCCTAGTACACCATCATGGGACTAGGCGAGGACCTATTTATTCGTCCATCATTGAGTCGTCGTTAAAGTGAGAGTATGGCTGAGAGTTCCATGGCCTAAACCGTACTGGACAGTTAGGCCAGAGAACACTGTACGAGCACCCACCATACGAGTGGTGCTCGAGTAGGAAATAATGGAACGAATGGCTTCATTAGCGCCTAGTGCGCCTTCATAGAGATTATCTGGATCTATTAGTCCAGAGAACAGTCGTCGTTAAAGGTAAATTACAGCATCGTTGGGCTTTAAAGGGGTGGGCGAACAGCCTTAAAGTGCGCCCGTTTAGCCCTTTAAGCCTAGGGCAGCTAAGATTAGACGCTGCAAACTAGTTCCGAACCTAGTACACCTTCATGCATGGGACTAGGCTAGGCATAGAGATTAATTTTATGGACCTTCTAATTGACCGCACCTCTAGATTCGAGCGCGTAGCAGGCATCTATCGCGGAGTTGGGACCCCTTAAAGGGGTCGCTAAGGCGACGCGCGCGTCTGGCTAGGCAGCGACCCCTGCCCTTCCCGACCGGCCGGAAAGGCAGAGAGTTCCGCAAAGTGGCCCGTTAAAGAAGGAAGGCCGGCCTTTCTCTGAAGGGGAAGGGACTCAAGAAGGTTTTCTTTCCTGGGCCATTAACTTCTTATGCCACCGATTCGGGAAGGGCGGGACGGCCACCGACCCCTTTAGGCCCAACTAGCCTGACAAAGTGGGAAAGGCACTATAGTGCTAGCGGAGCGCTGCCCTAGGCGTTTAGCCCACCCTGCCCCAAGCTTACCGAATGCCAGTTTACGACATGAAAAACGCTGTTTAGGCGCCCGAAGGGGCGTGGTAGATTCATCGACTCGGTGGATACCTTCGGGCCCTAAGGAACCTAGCCTCTAACGCAAGTTGAGCTTATGGCAGGCTTCTCTCGAGTCCCAGTCGGGTATCGAGGGTCAAAAAGGAACGGAAACTAGGCAACTAGTTCCTGCAGGTCGCTAAGCCAATCTTTGCTAAGCCCTCAATTCCCACATAACTTTGGACTCTATACACGAATATTGTTTTTGCTTTTTTAAAGAGACCTTCGTTCCCGGCTGGGAGAACTATTTCGGCACAGAATCCGAGACAGATAGCGTATGTGCTCCGTTCCTTCCGCAAAGCCCGAATTGGAGCTCTTTCAAGAAGGGCTTGTCGCACATACCGTAGATACCCGAGGTAAACTGCACCGCTAAGGGGGTGATAGTACATTGCCCTTTAGAATCATTAACGAAAACTAGCAATTTCAGCCTAAGGAAAGTAGTGGAGTTTGGTTTACTGAGCCGCATATGGGTTGTTAGACACGGCCCCATATGGGCTTCCTTTAGAATCGGTGAAGATCCGAAGCTAAGGGGAAGGAGATTGATTTTTGGGCGAGGAATATGGATCAAGCGATACCCCTCATAAGTGGTGACGACCGGGCAAGAAGCCCCGAATACGAATACCCGGCTTCAAAAGGGGGTTCGGGGGGAAAGGGGAGCACGTGATACGCCAGCGTTAATGGCTACGGATTATTCCGGAAGGAGTTTTAGTTCCTTCGAACCAACATTGGCCTACGCTTTAGCCCTCTCATTATCATGTCTTCGGACCTTAGACTATCAAGGCGCTATTGATTCCCCTGCGTAGGCTTTAGCACACGACGACGATAGGAGGAGTGGGCACTATAGTGGATTGAGCTAAAGCGCTCAATCCCTAGGATGTCCTTAGGGACAGCCTGCCCGAAGGGCACTCGAATAATTCCGAATTGGGAGAGGGCTCTAGCACTCGACCGGTTTCTTGCTGGGTGTAATGAGACATATCCGCTTCGAAGCTTCCCGTACGCGGAAGCGTTCCAGAAGTTAAGTTGAAATGGGTGTATAGATTACTGAAAGGAGAGGAAGTAAACCTCGTTCGTTCACATAGATCCGCAGGACACTTCTAGTGAGAGGCACCTGGAAACGGAAAAGTAAAACAGTAATGAGACCGCTAATTGTGCCTGAGGAAAGTCGTAACACCAGGCTGGTTGGCAGGGCAGCGCGTAGCGCTTAGCGTGTCGCCTTAGGGCTAAGGGGCGCGGAGCGCAAACTAGTATCGCGGGGCTCCGCCCCTGCGCCTAAAAGGCCTTTTGGGCAGCCACTTCTAAAGGGGCGCTGCACTAAAGTGCCCATTAGGGCCGTGTAATATCCCGCGAGTGGCTTCGCCAAGTATGACACTCACTTGTGGCTCAGGATGCAAGGGCTGCTCCGTCCCTCCCCTAAAGGACTGGGCTGCTCTGTCCCCGACAAATCTACTGGTTCGACGGATGACCGGCCATCAATGACTTGCTAGCGGCCTAGCTGCTGACCAAAAGGAAACCGGTAAATGGAGGAATTCCAGCCTTTCCCCTGTGAAGTGGTTTTGTCCGGGAGGAAAGAGACACGTACACATATGATCCCCATCCATCTTTGAGCGAGCAAGCATCCTTGACAGGAGAAGTGGACACTAAACCCGAATCACTCGGTCTAATCACTCTACCAGCTAGAAACAGAAGCAGGAGCAGTAGCCAGACCAAGAAGATAGGAATCCCGCTTCCCTCCCATCGTAGATTCCAGTTGAAGCTGGCCCGACGTTTGCTTGATCGGCAGAGACTAGGACAAAGCGCCCTTCATGAATCCTTGCAAATCGAGATTTCTTGACACGCACCTTTCCCTTCCTTGACTCTTAGGGGTGAAAGCTCTAGTTACAGCGTTTCACTAGCGTTTCTTTCATTAATGAGAGGTGTATCCCTCGCGTCCTGGTTACGGGGGCAGGAGAAAAAAGGGCGCGAGATAGGCACTCATGTCATATCTAGGCGAATCGATAGGCCTTCGCAACGCTCCCCGGAGATAAGATCCGGAGTGGCCCACGTGCATAGCGCCTGAAGGAAGGGCGTAGCCACATAGCCGGGCGCTACGCGCGTGGAGGAAGAAGCAAGCGCTAGCGCTTTAGAGGCCGGGTCGCCTTCCGCCCCATCGTTTGGGGTTTGGTTGGGCG
>Contig41+5378508
TCAGCGCGTAGCTAAGGATCAAGGGCACTCTTAGTGGGGCAACGACCGATAGGGAGTTGGCAACCTTTTTCGTTCTCGAACGTACGCGCCCCTAAGGGGGTAACTTTCGGTAGGTACTATGAGTCCTCTGACCACCCGCCAGAAAATATCTGGCTGTGGTTCGCCGGTATCACCTATGGCTCCTATACCTTTATACTAGGATGCAGTAAATCAGGATGTCGTTCAGTCTCTTGTCCCCAGGAATATGGGGAATCTGTTTCCGTACAATGGTTGCTTCTCCAATCTGACCTGGCTGGCAAGCAATCCCTTAAGGCAGGAAACAAGCAAGACAGCTAGTGTTGTTCGCTTCACCAACAAGCACGGAAGTGCAAGGAATAGGGGTCGTTGGCTACCTAGGGAGACTCTGATTCGAAGGATTAATCACCTCATCTCGATTTACAAGGCTCAACGGTCCGGCACTCCTCTCTTTCATTCGGGAGGGGCGGCTGCGCTGCCCCCTGGGGGGCGACGGTTAATAAGGGTTTTTGGTGGCCGCGTCTTCAGTGCCTAAGCCTATCTAGCCTACCGTGCCACTCCTAAGCACTTTTCCCCGCCCACAAGAAGAACCTGCAGGCTTTCAAGGGCGTAGCTTACCCTTTCCTAGAAATTTGGGTGAGCTTCGCTGACTCAACCACCGCCTATCGGCCTGCTGCGGCCTTGTAGGAGAAAGCGCCACTTAGCCCTTTAGAGGCGCCTTAGCAGTTAGCCCTCAACCCATCTTTTTTCGTGGCATGCTCTTCCTCCTTCTCCAGGGGCTTTATGGGTCAGCCCCGTTACACCCCTCTAAAGGGRTGGTTAAGGGCGACAGTGCCCTAAAGGGCAGGCTCGCCCTAAAGCGACCCCTTTAAGGCGTGGGCATAAAGCCCACCCTGCCAACAACTACTCCCGTCCCCACCACCTACTGCCGTGGGTGGGTAGTTGGGCTCCAGCCCTTAGCCTAACCAATACCCATTTCGAAGTTGGGTGGTAGGGCGGCCCTCTCGTCCCCACCACCCGTGAATAAGTTGGTGGGGACGAGAGTTGGGCACTATAGTGCAGCGCGTAGCGCTGCCCTAGGAGTGGGTCTAGTTGGCCCTTGGGTGGGCGCGTTAGCCTAAAAGGCCTATTTCGCCCACCCTGCCTCCTTTCTTAGCGTATTCTCACCCAACTCCTCCCTTCAGAATAATTCGGGATTATTCCTTATCCCCTATCGGGGAGTTGTCCCCCCTTTAGGTCGGACGGGGTGGCCGAAGGCCTGCTTAGGGAAGCAGCGCCTATCTAGCTTCCCTGACCCTGACCCTGAGCTTCGGCCAAAAAAAAACAACCTCTTTGCGAGTTTGGTTGAGCCTATTACTACTAGTTTTGTTGAAGAGCTCCGCCCCCCCTGTGTGAAGCAGCAGATCATTCTACACCTAGAGCACCTTCTCAAAGGGGTTAAGGAAGCCGCATGGTATTTAGTACCCACCATAGGCGACCCTAGGCCGACCTACTAGACCAACCCGCCGTAATAATCCCATAAGCTCCTGGAGAAGATATAGCAAATAAATGAAGTATACCCACATTGAGGTCTGGCAATACCATACCATAATCAAAAGGGATAACCGCCCAAGCAACCAAACTTAAATAGGGGTCAGTCAGGCTGCCCTCCGAACTGTACGTGACAGTCTCTCGTCATACAGCTCTCACTCAGAACGGCCCGCTTCGCGCTGCCCCTTGCCCTTGCCCAAGACGACAACATCTCTTTCTCACCAGGGTCCGTTCCGACTAGTCGCCTTCGCGGATTCGATATTCTGGGGGACTTAGGCTTCCGCGAAGCGGAAGCACAGTAGTTAAGCTACGCCCCCTTAGGCCCTGCTGAACAACTTCGGTCCTTGACTTCTACCCTCCTCGCTACTATGCGACCTCTGGGACCGCGCATCGTTGGCTGGACGATGTGAAGCGGTTACTTCCCGTGGTTGCTCCCTTTCCTTTCAGTCGAGTGTCTGGAAACCTGCCCTGTAGGGGCGCGGAGCGCTTTACCGGTGGTATTGTGGAAAAACATCCAGACCCTCTCCGCGTTTCCCTAGCCCTGCTAAGGGCACGCGCGTGGAGGTCCTTGCGCACTTGCTTGATTGCTCAAGTCGGGATATGAGCTCTTGTGGCTGGCTGCCCGGAGAGGGCAACCACTAAAGGGACTGCTGAAACAACAACCCAGTTGGATGGACCGCTTTATGTAGAAGTCAAATTTCGCCCAGAAAGTGCTAGCCACCACTGGCGCCACACACATACCAACGTCTTCTGTTTCGGATATGTAGCCCTTACCGTTGCAGTAAGTACTATCAAGTTGTTGACCTGACCTTTCCCACACCAGCTGAGCACTAGGGCGCGGCCCCCTGAAACTAGGCAGCTATCTCCTGCGCTCCTGCCAGCACTTTCTAAGGGGGGGCGTTCACTCCTAATGAAAAGGTTAGCTTAGCACAAGAGTGCTCTTATAGGGGAAACGCTAGCCTAGGGCTAGTTCGCCCCTAACTATAGTGCCCGCCCCACCACCTTCAAGAAAACAAAAAAAAAGGGGTAAACTTAACGGGCGGATCCTATAGTAGGCTTCTGAGCCCCTTCCGAACCAACCGCTCGCGAACCATCAGGATTCTTAGCCCATTTGGCCGCCTTGAAGTGCCTGCTGCACGTATTTCCGAGCATTTTAGTGAAACTAAAATCGCTCAATTTTAGTTCGAGCTTCCACAAAAGGCGCCGCCCTTTAGACACTCTTAGGGCTCACGGCCCTAGAGTGCCGACCTAGTAGGGAAGAGGGAGTGCACTATAGTGGCATACACTACGGAAGATGGGGATTCTTCTATGACGAAAACGAGCCTCGCACGGCGCACCATAAATGTAATTACTGGAGCCATTACGAATGGAAAGAAATTAGCACTTGGAGGTAAAATAGGTTCTTTTACAATTAATTTCGACCCATCCGCTAAAGGTTGTAACAACCCAGAAAATCCCACTACATTAGGACCCTTTCGACGTTGCATGGAAGCCATGACTTTCCGTTCGGCTAACACTAAAAAGGCTACTCCTAGTAGGAGTGGGATTATGATTCCCAAAATTTTAGCTAAAATAGAAAGTATATACAGTCTCGTTTTGTTGGCTTTTGTTCCTGGGACTAGATGAAGTTTCTGATATCCATGCGAGTTTTTTTCGGCGCCCTTCGGCTTCGTCCCATGAAAACGTTAGAGTGCCTATCGGCCCTTTGAAGTGCGGCCTTTTTTGGAGGGGCATATCTCTTCTATTCGTTAGGAACCCTTTCCGCTATAGGGGACCCCTTAAGGGGAATGAGGCTTAGGCCGCGAGGCCGGAAGAAACCTACCCAGTGGAAAACTCCCCCTATCCACGTTTCTTCATTGAGGTGCTTCGGTGGGAACTGTACCTTCTCAGAAGGGGCTCTAAACTCGGTCCAACTGTGTTTCATGGAGGGGAGGTCGATGGGCGGGAAGCGCTAGCTTCTTCCCTTAAGCAGGAAAACGCGCGGCGTTTCCCCTAGTGGGCGGGGGTGGGCGAACAGAAACCCTTTAAAGGCTCGCCCTAAAGCGACCCCTTTAAGCCTCTGCTGTTGCCCCCTATTATCTGGGCTCGGCTAGAATCCATGGGGCGAGGTCTAAGGGACGTAAAGCTTCTTCCAAGAGCAGCAGCCCTAGTTGTTTTGATGCCTTCCGTCCTCTTCCAGCGAGTACGAGCAAACCTCAACTCTGGTGGAATTTCACATTGGCAACAACCATCCAACTAACCCTCGGCAGCAACAACAAATCGCTATCGGATCTTTGTAATGCGTATCTACTCCGCCCATGGTAATTCGCGCCTTCCGAAGGGAATAATCTCGCGGCTCACGATGATGCATTAGCAATGGAATGCGCTGCAAGGACGCGAAACAATCACTTCTCTTCGGGGGTGTTCTCTGCAAAGAACTTTTTCTTGGAGGTTTGCTTCTGTATACGTGTTTCTTGGTGGAAGCGCGGAGCGCTAGCCCCTCTATAGAGTTTGGGCCTATGGCCCCCCACCTTTAAGGGCTGAGGGGGCAGAAAGGGAGGAGGCTAACCCACTGCTGAGTCGCTCCGCTCCCTTCCAATTGCTAAGTCGCTCCTAGCCCCCTTCCAATGGAGGAGGCGAGGCCACCACTAAAGGGGTCAAGATAAGCCATGATCCACTACTACGAGCTTTTGTCTAAGAAGGAATGACGATGTGGTGGGTCTTGATCCCGCAGCCACTTCCGGAGACGCCTAAACTGACCACCCAGAAGCATTTGCATCCGTTCTTTCAGGACTAACTGGGCCACAAGGTTCAGTTTCTCATCCCGAACCAGCAAATCCTGATCCCTCAACGGACTTCTAAATATCCGAGCTTGAAGCTGCAGCAGCTTTTCGTTCCATGAGGAAAAGGTCGAAACAAAACCTATTCTCATGTCCGAATCGGGAGTTTACGGGCGAATACGGGTCTCTACCTATCCATACAGACTCAAAAGAAAGGCTTTCTTTGGATGAAATATGCGATCTTCAAGAATGAACCGCTCTTCGGGGAGGCCCCCTGAGCTCTTCTTGTTGGGGGAGCGAAGCTAATAGTATTATCTGGGAATGATTCTATTCTACGATGCACCTGAATGGGTGAATGAAATGAAGTAGTCGTTTTGGATCGATGACCGCCTTGTTGACTAAATGCACATCTCGATTCGGAAACTCGACTTGTTAATGCTCGCTTCACTTGCACGTTCACTCCACTACTCGCATCTCTTGCTCTCGCTTTATTTTTGACTGTACTGTCAACTTGCGCGCTCGACTCCCGCGCATCTCGCTCACAACTGATACACCTGAATCCTGCGATTTTCAACTCGCTGACTTGCCTGCGCATCTCGATCCTTATAGCGTCAAGTTCTAAGCTGGATTTTCTGGTTGATCGAATTGTTGATGCACTCGATGTTTAACTCCGACTCGCCTCACGCACTCTCGATTATCACACTCGATCTCTCGACTTGCACGCTCGACTAGGGAGCGCACTACTTTAATGAAGGGGAAGAGCAACCAACACGAGGGCAAGATATGAGTACGGTGTATCAGTAGCGAGCAGCTCTCGCAATAGAAGCGCAACAGTGCGTGGGCATAAGAGGAAAAGACGTCTCGCTTAGTCAGGAGCGAAAGATGTTCCATATAACAGGTGCGCTTCAGGAATGATATCTAATGTGCCTCACGAGGTCACGGGTGAAGTAGAAAATCAGTACGCTATTCTGATGAGTGGCTTAACAGTCTAATCCGCTAGAGTGGTGTCGGTAAAGAACCTGTCTTCCATGGAGTACGAGACGCGCAGCGGGTGTATTGGGACAAGATAACAAGCTCGAGTCGAGCCAGGCAAACCTTCACCTCAGAGGTGACCTCCTGCTTAGTGATTGGCTTCTCCGTGTGGTTCTGATTTGCTCCTGTAGTCGCAAGGCGCATTACAAGAGTTGCTGTTCTTTTCATAAACTATATAAAACGGACTTATTTTGAGGAAGTCCTTCGCTATCGCTTGCCTCTGCTGAATTGACTTGGGTAGTGTCTGGGTCGCTGCCTAAAAAGACTGACTCGCATGTGTTGCTAGCTGCCTGTATGACTGGGGCCTACCTCTGGTCCGACTGACTGGATTGATGTACGGGCTGGTCGGGGATTTGTTCCTATGCCGTTGCTGAGATGGCATTACTGATGTGCTGACAAAATCCGCTGAGGTGGTATGTAGGACGTGTCGACTGAATGCAGTCGTACATGGAAGGCAGCCAAAATCCCAGAAGTATTGTTCCACTAGTAGTTGGGAATGGGAAATCATTCATTGGTTCGCCGTTACTACTCGAGGAAATATCTCTTGCAGCTGAAATCCTTCCAGAAGGTTGGTTGCCGGCCAAAGTCTGACCCACATGAGTCCTAAGAATCGATTTTCTTTAGGGAAACTATGGTCTCTGAGCGAGGCGAAACTCCCTGCAGTATGGGAGAACTACAGTGCACCCCCCTCAAAGCCCAGAATGCGTTTCTCTCAAGCAAGCTCTGCGAGTGCCTCCCTCTCAGTTAACTCTAGAGTTGAACGGTCGAGTGGCTATCGCCCCAAAAGACGATCATCCTGGTTCTATGAATCAAACCCTTCGATTCCCCTTTCTTTCGATGGATCACTCTAGGTTGCTCTTATGGGTATATCCTTAGTAACCTAAGTGCCCCTTTTAAATCCCAATGATGAATGTGGCTCCTCCTGAAGTGCGAATGTAAATGAATCCCTAACTGAAGGAGACTTTAGGCCATCATCGGAAACATCACATTTTAGCCTTTCTGAAGGGGACCTCTCCCAGTACCCAAGTAATCCCTAAGTGGGTGCCAGTCTCACTGCCCCAGAGGGCCGGAGGCCACTCGACCGACTAAATACACACGGGAGTTGGCCCTTCCATATCCCTCGACCGACCGGTATCCATTCCACTCACTAGTTGATAGGTAGACCATTCCCGGAATACCTAGAATTCAAGGCAAGGCTGTCTTGACCCCTTTAGTGGCGCAAACAGGAAAACGATTTCCTATTAGTGAAACCCTAGTCTCTGATCGAAGATCCCCTCCTGTACGATAGATCTATCACACAGGGGGGATCGTTGATCAGAGCGCAGGGTTCTAGAATGGAAAATTGATGTTTCGGATACCCGGGAGTGTCCTAGGACCCTAGATCCGAAACTATACCGGAAAACGCTAAACCGCGTTTTTTTAGGAAGAAATTACCAAAACATGGGTCTGGTGCCTGTTCGTTGGTTAAGGGGAATTCACGTATATAGAATTGGTTTCTTCGAGTGGAGAGAGCCACCATTACTGGCATCAGCATTGGTCCCATTAATGGAAGCTCCCTTCCCTCTTTAGCTTTCCTACGCGCTCCGCTACTCGGTAGGGTACCCCTCCCTCCTACCCTTCAGTGCCCCCACCAAAGCGCCACTTCCGTAACGAAGGGGCCACTAAAGTTGTCACAAAGTTCTGCGCGCTACGCGCTTTAACCTCGGCCCCCTACCCCGTACACTCGTAGCACAAGCGGGACACACGCAACGTAAGACTCAGATCGCTCCACTACAGATCGAGATGGATCACCTTTACGCCTGGGACGCTCTCGCATACGATGCGGTTGGATATGATGAAGCAACTGGTATTGACCCTGAACCACCATCCGGGGATGATTACGCCCCCCGTAGATCCGCCGTGCCTGGGAGCCCCTCAGAGACTGGTTCAGTTCCGGGAGAAAGGGTATCGAAGACTGGTTCAGTTTCTTCAACAGAGGCAACAGCTTTGGGGACTGCTTCAGGGGCAGCAAAGACTGGTTCGGTTTCTTTGGAAAGGGCATCAGATCCTTCGAATAAAGAGATACGTGTTTCGTCGAAATTGGCTTCCACACCTTCGACAAGAACCTGTATTTCGGTCGGGAAGGTAAATATCCCCTCTTCCCCCTTAGAGCGAAGCGGGTAGTACTGTATCGAAACGAAGGCGCTTTAAAGGGCGGGTAGTACTTCCACAGAAGGCGCTTTGCGCGCTGATTGTGCGCTTCGCTTTTCTTTAGCGCTACGCGCGAGAACCTAACCTCCTACGCTATGCTAACCTCTAAACAAGGCCACTATAGTGCTACCTAGCGCCCGGAGATAAGGAGATGCAGAGCAGTACGGCCACCAAGAAAGAAGAAGAAGCGGTTAACCACCTAAACTCAGGGGGAAGAAGAAGGAACCGCCTTAGCTGATTCGGTGAGCCTGCGTCAACTGACAGTAGCGGCGCGTTTCTATTTACTTGATCAAGGCATTTGCTAGCCTTCCTTTTCACTCTCTCAGGTCGGGGCCTTATGTGGGCAATAATGCTTTCGTGGGGGCATTGGCGATGGATGGTGGCGTACGGATTGTCGTTTATGGAAGGGAATGAATACCATCGAAGGGACTTCATGCCATCGAATGGGCGGCACTAAGGACCATTAGTTACTCGATGATCGATGGGTCTTACCCCTCTGTTCTCCCACTGCTAAAAAGYAGCTACTGCTTCCYGCCAGTCGCGTAGAGAATGCCGCCCCTTTAAAGGGCTGCTCGTTACGAGACCCTTAGGGCTGCGAGGGAACTAGTTGCGCAGCGAAAGCCAGAAGGGAGGGAGTGTTTCTGGCGCCTAAGAGCTATGCCTCGGTGGTAGACGAGGGCAGGGCATAAGAGTCCATAGAATATCCTCTTGCCTCTTGGATTAAAAGGAAAGGCGGACCATCTGCTGCTTCACCGCCGAGGGAGCGGGAAGGCAAAGAAGCGCTTCAAGTGCGCTACGCTAGCTAAAGCGCTTTCCACTTTCATTATGAATTCTGGACAAGTTCCCGCCTCGAAGGCCTTGGCTCACTTCGATCGCCTCACGTAGCTATACTTACCCTTAGCAATAAGCAACGGACTCACCTCYAAAGTCCCTCACCACCTTGCTTGCTTCACAAAGTTGTTGGCTTCCGAACATGGTTTATGCGACGCTAATGTATCGGCTTGTCGAGCATTTGACCACTGAACAAAGAAAGAAAGTTATTGTTAGTGTGAGACTAACACAAGATTCCAGACTGAGTACCGGAAGTGAGGACTTGAACTAGAAAGATTGACTGTTTCAGTTGTGAGGCAAGAGAACTGAGATAATCTTTCCAGCTATTATTAATCCGGAAGTTTCCCCTACAGGATCTATCCAGTCCCTACTCTTTCGAGTAAGCAAGCGCTACGCGCTTTTCTGAAGTTGCCTAAAAAAATCTTTATTATCTACGTGACTTGATGCAACGAATCCTCGTATATAGTAGATCGAGCGCTTCCTCCTTTCAAGAACCTTTCTCTTTCTTGCGCGTAGCGCGTGGAAGAATTGCTTTGAGCAAGCAAGCGCGAGAAAGTGTTGTGGAAGCGTGTGGGCGGGGCGAAGCGGGAGCAATTCCATAGCTACCTTCAAACAGAATTCTTTGACCAGGGCCATTGGAAAGCTAGCAAGCAGGTCCCGTGTCAGACTGAGCAGGCAAGGTAAGCATCTTGCGATCCAATCTTTCTGGCTTCTTTTCGTATTGTGCCAACCATATAAAGATGCCTGTTCCGCAAAGAGCAGAAGGCACTCAGTTGTTTATTCCCCCATTAGATAGAGTTCCAAAGGAGCGTAGCGCGTGGAAGAAGAAAACTTGTTCTTTGCGCTCCGCGCTTCGGGTCCACTTTGGAAGTTGCGCGGAGCGCTTTCGCTCCCTACCCACCAACTCTGTAGGTGGGTGCAGGGTGGGCTAAGCCCTTTAAGCCTAGGGAAACGCGTAGCGAAAAAAGAAAATTAGAAGCCCTCTAGGGTCTCCAACCTACTGAAGGATCAATCCACGGGCCTACGGCCACTCAACCGACCGAAGGGAGGTTGAGGGGTAGCCGCAGGCTACCGAACCAAAGGAGAAGCAGTATAGCTTGCTTTCTGGGTCTTCGGAATCGGTTTGTTACTCTTTGTTTTCAGCCCCCCCATTATCTTCATTTAAAGTGAACTAGTTCCCTCCTTTCTGAAACCAGTCCACAGGTCTTGGGTGAGGGAACGTCTTGAAGTCCTCGATTCGTTTGCAGACAAATTCGTTCCTTCCTCGGGGGAGTGTCACTGACCTTAACCAGTTCTGCCTTTTGAATCCTTTCTTGGTGCCCGCTTTGTGGATGAGAGGGAATAACGGGGTGGAATAGAAGCAAGGTTCAGGTTGCCTTTGCACGGGCATGGGACTTAAGTGTGCCGATAGGCAGGGCAGGGCTTTAGCGGGGCGGTAAGAATTGAACGGAACCCATCCTTTTATCTCTCCTCTTGCCGACCCAACCACTCGACCACCGATAGCGAGGGGAGAACGCATCCGAGAGGTCTCGTAATCGACCGGAAGGTTCACGGGAAGTATAAAAGACAGTGATTGAATGAATCCCCTAGTTGCCTACTGTTCAGGAGTATTATCGCCCATCCTAAAGGGGCATGAACCAATTGCCTCCTACTCATTAGAGAGGATCGACCCCATCCCTTCGGCCCCACATACCAGAGTGAAGGGACCGAAGCCTCCCCCCAGCAGGATTGAGCTTTGGCCCCTGGACAACATCAGGAAGGGAAGGGACTTGCCCCCTTAAAGGAACAACACTTTCTTTCCCTCCAGAAGATAGCGCTATTTGATTAGCAATAGAAGATGGGCACTGGTTCTTCCCTAAAGATGGCATTCCATTTCCAGGAGGCCCTCAACAACCAATACCTAAGGGAAGGCGCCTCACTGCGGCAAACATGCCCGCAGAGGCCCTAAAGCTCACTTGCAGGGGTGTGCTAGGACAAACCACAGCTTAGATGAGCGAAGCTCATCACACACGGGAGCACTAAAGGGGCATTAATAGACAGATTTAGCATATTTATTTAGCACTGCTTGCATTCTCGACCTACCCACTCCCTAAGGTCAAGAGTGCGTTTCGTCACCCCAACCAATTCCACCTCGAGAATTTCTTCTTGGGAATACACTCCCACTAGGAAGGGCACATCGAAGTGGTTGGCACAAAAGGAGAAAGGTCGAAGGGAAAGGCTTCGGAGAACGAGGCGCAGCTCTCGGGGAATGAGGCTAAGGAGAATAAGGCGCTAGTCTTTCCCCCAGTCAGAGAATGCCCGATGCAGGCGCTCTTGGAGCGCCGCTTTAGATCTGAATGGAGACGATCCAGATTCTGCTTCCGATCGGAGAATTCATTCCGATCTGGCAAGCAGACGATACTGTGAAGACAAATTATCTTCTATTTACGTGTATCAGCCGATTGTGGACGGGCAGACGATTATCTTACCAGTGCAGACGGACGATCAAAGGCCTTGAAGACGATTCTGAAGACTGAGAGGAGAGGAAGACGATCAGACTGGCCTAGCAGACGATTCTGGGCACCAGACGATTATTCCCCGGGAAAGCGCATCGAATCATCCTTTAGCATACTTTCGGGTCGAGCAAGTCCACCAATGTGTTTGTCCGGGAGTTTCACTCGGATGGAAGTGGCAAAAGTCTTCCTGATCCTCACTTATGGAGGGGCACTATAGTGCAGTGCTACGCGCTTCCATCCAATGCCAGTAAGCCATCGGGAAGCAAGGGCGGGCCTTAGAAGGTTAAACGGCTCTGAAGGCTGGCCAATAATTCCAATGCATTAATCGTTGGTGAGCGCTACGCGCTTCTTTCCTTTTGTTGTTTAGGTTCTGCGCTACGCCCCGCGCAATCGGTTGCTTTTGTTGTTCGCCCGGTGATGAGAAATAATAGTATTCAACTTTTTCCGCCTAAGGTGTCATTGGGGCAGTGAGGCATAATGAGGGAAAGGAATGGACTGGGAAGGTGGGAACTTCAGTGGTTAGGGAAAGGCTACTGACTTGCCTTGCATTGCCTAGCGTGGCTCAATGACTCAGTGTCTCCTTTGCCTATGCGTTACTTCCGCGAGGTGGTCCTATCGTCGCTCAGAACGCCTGACCTTTGAGTGGGAAGTAGAATCAGTCGACTAGGTGCTACGCCTCGCAACTAGTGTGCGCGTTTCTGGTTAGTGAAACGCCTGCAGTTTCGCACCAGCGACTAGCCCCAGCTCCAGCAGTCCTTGACTCAGTTTCAGTGTCTGCACTTGGAGTTCGCTTCAAGGCTAAACCCGTTTATCGAAAATAAACGTAGAGGCAATGAGCCTATCGCCAAGATTTGGGCCTTCTTCTTCCCTTCACGGGTACAGAGTACTKAGTATTTTCTCTGTGAGAGAGAAACAGATTTGGAGAAAAGGAAACCCGCAAGAGAAGAGCGCCTTCTCTTGTGGGTGGCCCGCTGCGCCCACTCCTCAGAGGTGATGGCGCGCCCAGCCGTAGTAGGGACTTTTCCTCCCTTCCCTTCCCTATCTAGCGGTTAAAGCCGCGCGTGGTTATCGAGTGTCTCCCCCCGCCCCTTTCCATTCCATCGAGTACGCCTCGACTTGAGTGCGCTTAGCCCCTTAGTGCTTCCCGCTTCATTGGGTAGGGGTGCGGGCGTATTGAACTACGTACTCCCTAACCTAGTGGCACACTCAAGAATTCCTAGCTGCGAAGCGCGTGGCGCGTGTTGGTAGTCTGAAGAAAGCGCGTGCGTAGCGCTAGGGTGGGGCGTTACGGTACCCGGTGTGGCCACGAGCGGTTGCTGAGGAGACCGTTATAACCGGTGCCACCGATTATAAGTGTTACCCCACCATACTTAACGGGTGCTAATGAGAGCTAAACACCCGATCATAGCCACCGATTCTCCTACTAAGAATCGGAAAGATCGTCTTCGTCTTCAATCGTCTGATGGAGGGGAGGAGCAATCGTCTGCTAGGAGTATAATCGTCTTATCCGGGGGAATACATCGTCTTTAATCTTTCCCTGCTTCAACCAGATCGTCTTCAAGCATCGTCTTCTCTAGAAAGCATCGTCTGCTCTAGGGAACAAGATCGTCTGATCGCCCTAGCCCGTAAGTCTGATCGATCGTCTTCATTCAACCAGATCGCCTTCTCGCTCCTCCACTCCCTAGCGGCCCCTAAGCCAGAGAGTATGCGGGCGCTAGAAGCCTTTCTCTTTCTTCCGCCTGGCAGAATCCCAGAGAGTATGCCATTGATGAAGATTCATAGCTTGCCCCTACCTCTCGGCGCGATAAAGTGTTGACAGAGCAGAGACCACATCGCGAGAGGGCGCCGTCTTTCTTGAGGAGCGAGAAAAGTGACTAATAGCCAAACAGCTCCCGCTATGAATCAGAGAAAAGTCTAGACTTTCTTCTTTCGACCCTTCTCTTTAGAGATTAGAGAATCCGCCGCATTGACATCGAAAAAAGGCCAATGAACATAGGCTGCCGCGTCTTCCACTGAATTTCCGAGTCAGGGCTTAGGTAAGGAAGCCTAGCAGCTCAATGGAATTAGGCGCAAGAAGCTTCAGTGTAGCCGCTTGACCTAGTCATCGCAGGGCGCCCTTGCCTGCGCTCAGAAGGCGGCCATCGTTTGACAGTAGCCAGGCCAGCCCAGCCTCTTTAGCCACTCGGTTCTCCTGCTCCCTCGATAACGAACGTTGAAGACAGACGATACACCGGGTTTTGGAGAAAGACTGGCTAAGTAGCTGCGAAGGTTCCTTCAGCTAGCTGGCCCGCGCTAAGCTGCGGTGCGAACACACGATGCGCTGATGGAAGCACTGCTTACTGGCCCGCTAGAGTGCGAATGCGATCCCTTTCTTCCMTCGGTGCGAGAAACACCCTGTGACTCCTCATCGTCCATCGTCCGCCTCATAGTCACCTCGTCGCCCGCCTCATCGTCTTAGCCACCTCTAGCAATCGTCTTTAACTGATTCGCGTTCAACAGAGTCTGAAACTGACTCTGAAATTGAAGCTCCTGGGGCCACTGCTGCTGGGACTAAAGCTACTGCAACTGCTGGCACTGAAACAACGGAAGAATGGGGAACCAAAAATAGGTTGGGCGCTAAGCATTCACTGAAACGCATTCAGATGGCCTCGGAACTAAGGTTCAAGGGGTGTGAAGGGAATCAGTCAAACAGATGCTACGCCACGCTCAGAACGCTTCTTCGCCTAACAGTTGGATTCCAGCTAGCAGTCGATGTTGGATTTCAGTTAGTACTAATCGATGTTGGATTTCAGTTAGGGTTAGTCGATGTTGGATTTCAGCTAGGACTAGTCGATGTTGGATTTCAGCTAGGGTATGTGCGAACTTCTCCACTTGTGCCACACACAAGCCAGCAGCCATTTCAGCTAGAGTTGAGCTACTTCAGCTAGGGGGAGCTATGCCACTCTATTCAGTGGTGCCCAATCGGACGGCAAAGGTGATCAATAAAGGAGGGACTTATGTTCCCTTCCCCCAGGCGGCATAGGTATCCAAAATCGAACATTCATGGAAACGCATTCAGATCGCGTTCTTAGCCGGTTAGCCCCCTACCCCTTAAAGGGGACGTGGCACGTCATTCCCTTAAGCGCGCGTTACGCCCATTACAGTGGTGTAAGTGCTTCTCTGCTGGTGGCTAGGGTTTATGCCTCCGGGTAGGTCGAGTGTCACCCAGCACCCTCCTCCTTTTCCCTCTGGGTAAAACCTCCTGCTGCCACCCCCTCCTCGGTGGCGTTGGCGTCTTCCAACGTTTGACTGGGCCAGGGACTGAGGGCCAGGGAAGGCAGTGGATAAGCTTTATTGGTGAGAAATTCGTAGGTCCTACCTTTCCCCTGGTCTGGGCGTAGCACCTTTGCTAGCTATGCGCTTTCTTTCCTGACCCTATCCAGTCGACGCACCTGCAGTCCCTTTATCAATCATCGAATCGTTGGAATACCACTAACTGGATCTCCTAATCCAAAAAGGGCGAGAAATCGCTGAGCGAGGCTGGAAACACTTCACGTGGCGGAGTTCTGCTTCAGTAGAGGCACTGTAAGTGGAACATTCTTTGGTTGGGCTATAGCCCTCTCTCGCTAACGATAGATCCTCTCCTTCTCCGCAAGGAGAGCAGTTTAGCTACCCCAGATTATTTTAGCCCTTCAATAACCTTACTGTGGCCGCCCATGCAACCCTTATCCTGCGGTAAGCCACATACATGGCGCCGAGAAAAGAACCAAGGGTAGAAGACTTTTGAAACTGCAGCTCTCRCTCTTCAGAACTCAGTGCTCATGCATTCCAATCGGCCCTCTCTGCTTTGTGCGAAGAGATGTTAGAAGGTGAACCGGACTGAAGGTTATCGACGGTGGCTTCATAGGGGGAAGAGGGTTCTTAGGCCAATTCGGTTACCATGATCACCCCCGTCTCGCTTGTCCGTCCTGCGGTAACGTGCAATATCGCGTGAGTGACGAAGCTCAAGGACGAATGAGTTCTTAAGTCAGAAGCTTTCTCATCTATGCGGAGTTGCCTGCCACTTTTCTACCGCATCGCCAGCACGGCGGGAAAGAATCGTCTGCTAGCCAGGATCTTCTTCCTTCAATCGTCTGCTAGGCCAGTCTTATCGTTCAATCGTCTGCTAGCCAGGATCTTCTTCCTCTGTCAATCGTCTGCTAGGCCAGTCTGATCGTCTTACTCTCCGGGATCTTCTTCTTCCCTCTGCACTTACTAAAGAATCGTCTGCTAGGCCAGTCTTATCGTTCAATCGAATGATTTGCGGATAATTATCCGCAAATCTCTTAGTAGAATTATCCGCAAATACGATAGGATAATTATCCGCAAATCAGGTATATGGAGAAATCTCTTACCGCCCGCGATCGAATCCCACTACAGAGTTTTCCAGCTTCGCTCAGAGCGCAAGTTCGGGTGGCTGAACCAATCCCTCCAGTGCTGGAAACCTGAAAAGAGGGCTGACCGCGGGAGAGGGGTGAAGATAGTATGGCGGTGGGAACGCTAGCCCGCTTTACCTTCACTGATCGATCCGGCGGGTTCAGGTACGACAGAATGAGAGAAGCAACACCCTCCAAATGCCCTAGAAAAGCCTGTTTACGATCGGTGAAGTTCCATACCACGTAAGTGTTTCCAGCGAGGCGGATTTTTCTCTACCCCGCTTTACCTTCACTGATCGATACGGGGCAGTTTGAAGCTCTCGATGAGCTGAGAGCGAGATTTTTCTCTCGGCCCAGCTTCCACCGTCTACGTGACGATCCCTGCAAAGTCGAAGTCTAAGGACAGCTGTGGCCGGCACCTCGAACACTCATGGAAACGCAGCCGGATGGCGCTGGAGCAGGAACCTCAGCGCACCCACCCTTGAGTGGATGTGGCGGGGACCTATCTAGCTCCCGAGTATGTGTTAATGGCGATAGCGCCCCTTAGATAGATAGGCCGCCCACCCAGCAGGCCCCCTCTCCCATAGGTGCTTGCTTCGCCCCGTAGTAAAGCGCAAAACCATTGGTCTTTCAATACCCGAGCCCCTCTCCCTCTGGTCTATGTGCTCCGATCCCTACAGGTCCATGTGCTCCGATCGATCCCTCTGGTCTATGCTCCTGAGACACTCGAGAGCCCATACTCCCGTACTCGGTCGATGGCTTACGCCCCTCTCCCTATCGCAAGAATCTGGTTCTGAATTCTGACTGAATTCTACTGGTTGACTCATTGGAAAGGTGCCGGGAAGGTTGAATGGCGCTGCTGCGCGCTTCACTAAAGTACCGAGCGGGCGCTTCACTTAGGGAAAGCGCGTAGTGCTTCACTTAGGGGAAGCGCGTAGTGCTTCACTGAACTCAGAGGAAGCGCTGAACTGAACTGCCGGGCACGCGCTTTCCCCTTTAGCCCGTTGCTTCTCTCTCTCACCTACAGCGCTTCCCCCTTACCCAGCGCACCCTCCCCAATGCCCTAACGCC
>Contig41+5378508_2
AACGCACCCTCCCCAATGCCCTAACGCCCGTAACAGCACTTTCTCAGCCCTACAGTGCCCGCCTTAGCCTGTGTGAGCCTGTGAGCCCTACAGCGCGCCCCAACGCACTCTGCGCTTTCAATGCCCGTGAGCCTGTGAGAGCCCTTGCACCCATGCAGGTTTTGCGTTCGAGCCTGAGAAAAAGCCGTTTGAGCCTAAGAAGGAGCTCTAATCCTTCCCAAGGTGTGGACCGATTCTCTCACTCAGGCTACGTCCGATTCTCCTTCGATCATTTACCCAATTACGCCCCCGGAAGCGTCTGGTGAGCTTGGGTCTGGGGGAAGGAGTACGCTTAGAGAGGGAAGGGTGCTGTGGGCGAGAAAGTGCGCTAGGTGAGGGAAAAGCGCTAGGGCGCTAGAGGCAAAGTGGCGCTAAGGCGCTAAAGGTAGAGTGCGCGCCTACAGTGGTTGTAGGCTGTAGGCCCACAAGAGAGCCCTACTAGGCTACATCCGATTATCCGAGAGCTACTAGCTTAAGCGTAGTTCGATTCCCCGAGAGCAAGTATTAGGCGTAGACGTCCGATTATCCGATCCCCCTCCTTGAAAGGCTACGTCCGATTCTCCCGCTTTCCCCTAATTTGCGCTTTTCCGGCGGTTCTATCGTACGAGGATTCGACCTTGAAGCGCTCTACCCTTTGGGTCCGGTGGAACTCAGGGGGACAGCTCGCCACCGTCGATCCGACCGGCGTAGTACGGCACTCCCGGAACAGCTATCGTCAGACGTGCCTACCCGACGCTTTGTCCGTAAGTCGTCTTAGCCGTGACGCACTCACCATTCTGGCTACTTCAGCCGTTGCCTTTGACCAATAGTGGCTATCGCTCGCTTGGGCTTTGGTGCCGCTAGTGGCAGCTAAGGTGGCTATGAGCATCCATCAATCTATACGACTCCATTGCCCATGCGGATGACAGACATTGAGTTGGCTAGCCCACAGAAGGGGTCCTGGGTTTGTCGGATTGACCCACTGACAAGGGATCGTACGGTAATCCTCAACCGGATGAGTGGCCGTTGAAATGACTGGCGGGAACTCGTAACGCTGATTCTATGTCTCCCATTCGAGATGCGCCCCGTACGGTCCGCTGGCTCACTCATCCACTGCCGGCCCTACGTGTCATCACCTTGCTACGGAGCCTCTGCACTGGCATTGGAGGTAGAACTAGAGCATTGGAGTCTAGACCTAGTGAGAACCGCCGAGTGATATCGATATGTGTCTCAGGTGCTATAGCGATGCTGGCTACACCGTGTCACACACGTGGAATGCGCCGCAATACCATATCACACACACGAAGACCTCCACAATTGATTCATATGCAAATGTCCAACACTCGTAGAACGTTCTTAGGCATAGCCGTGAATCAATTCACTGTCTTAAAGCACCGGTTCATTCAATTGGATGAAGGCACATGGCGTAGGCAACCATGCATAGATGCTAAGCCACACTTTGCCTAACACCTTTCAGCCCAAATCCTACCCAAAACCTGTCGTGGTCATAGACGGGTAGTCTCCCTGGATCGCCACGGAGAGGCTTTCAGAGGTTATCCGCGTGGGTCTTGAAAGAGATGCACTAGATGGCACCAGCGGTCCGTGACCACCTCCAGAGCCARCCACTGAGCATTCAGGCTGTCTTCGAGTCCTACCTGTTCGCTTTACCCATTGCTTATCCACTGATCCTACCTAGCGATTCAACTCCTTATCGCCTGAATGACCTTAGCGGTGAGACCACGTGGTCATCAATGAGTGCATATGTTCTGGCCCTTACTCACCCTACGTGTAAGGACCTTGCCAAGGTTGCTTAAGGCGCCTTTCACTGTGTCTATATGGCTATGCATCAGGTATAGGACATTGGCACATTTGCAGGCAATCACGGAATCGAACCGCTGGCAGCAAGGATCCGCATAATGCTAGTGTGGTTCTCCAATGCAGCAGACTCGAACTAGGAAAATACCGTGTGGCAGACGGCGAAGGCCACTTGGATCTTAGGCGTGTAGCCGACCTATAATGCTGCTTTTGGATGGAGAATCCACGGGGCGGTTTCTAATTCAACTGCTTGTATATCTCCCCAGATCCGATTGATCCTTATTGGCCCTCTACGCTGCTGTGGATGAAAGCGAAGCAGCGGCATCAACCGGAATTCTCGAAATCGCGTATGGTCCGATTGTGTTTCTGTGCGAATGGACACTGCCGGTTATGAGTGAGCAATGCTCTGAATGCCTTGTTGGGGTGCTATTGGAGTAGAAGGATTCGAACCTTCGCAATGTCGGTATCAAAAACCGATGTACCACTTGGCTATACTTCGCAGGGCTCCCACTGTGCCTAAAACACGCTTTTTCTGGGCCTTTATGGGCCTTTGCCTAATCAACTACCACTCGATCGAGATCCAAGGCTTCTTCTTAATTCTACCTTCTTCTATCTTCTTTTGGGCCAGAGATCGTCTGATGAGTGGGCAAAATCGTATGATGAGTCAAGCAGAATCGTCTGACACCTTAAACGTCAAATCGGTAATCAGACAATGATTTTGGTAGCGCTGCCACTATAGTGCCCTACTATCGGTTAGGAATTATTCAAATCGGCCCCCTTAAGAGAAATAGCCATTTTTGGGGGTGGGGACGTAACTACCGGTCAGGAATTTGATCGGTCCCGGCCTAGGCCCCTTAAGGGAAAAGGCCATTTTTGGGGTAAAGGGGACACTTGAAAGACCAAACATCCACGGAAAGGCAATGTTATGGTTCTTTTGGATTTGAAGATTATCCGCTTTTCCGCCTCGGATTTTCGGTGGTAAGTACGCGCTTCGGAACCTGCTTAGTGGGTGGAAATGCAAGAGCAGGTGGGGCTTAGCCCATTCAAGCACTACGCGCCTAGTGGCCTAGCGCCCCTATTCGCCTCATACACGCCTAGTGGGGGCCTTGGTGAGTGAGGTAGGTATCCCGATGAAACATTAGGTTTCATTAGGTGTTTGCATCGGATATCACCAGGTGCTTGCATCGGATAATTCATCGGATATTATTAGGGGTTTACATCGGATAATCCAGACCCAAGTGCAAGTGCACATGCCTCGAAACCTAAGTGTCTGTCTCGACACCCAAGCAAGTGTCTGTCTCAACGCCCAAGAAAGGGAAGAGTGGCCTTTAGCCTTTGGGGAAACAAACCTCGCATCAGATGGAACGAACTGAAAGGGATCGAACCTTATACACTTTGCCCGACCTTTGTTTGTGACGCGATGCGCCTACCTTGAAGTTGGGAGAGAGTCCCGGCCGAGTATGGATTAATCCCATATCCTTTGACCCATGAATTGGGCAATGGGAAAGCGCTACCCAAGAGTTCTAACCACGTGCAAGACGCGCCTGCTACGCCTGCACGCGTGAAGCGGGACACTTAACGTGCTGCTAGGCGAATCGCGATTTAACGCAATCTAGACGAATTTTCGGTGTGGGGAACCACCAAAATTTGATGCTGACTTGGCCGACATGAGATTCAGCCGCCAAGCGCTTGCATGTAAGCGAGAAAGCGAACGATTGGGAGCAAAGCAAGACGCGCTTGCTACGCCTACGCGCGTGAGTGTGGGGGACACTTGATACCCCTGCCTAGAATCGTGATTTAACGTACAGGGATTGGGATCAAAATTTCATCAGTGAGACGGTGGACAATCGGAATTCGAATGCTGGGACTGTCCGGAGGCGATGCTTGGACTGTCCGATGGCTGGAGGGAGCCGAGTCGAAGGTAAGGCTCCCGCTAAGGTCTATAAGGTATTATGGGTTTGCTAGCGCTCCCGAAGAACATTCACGGAAACTAACTAGGCCCTAGAACAGGTTTTGGCAACCACCCCGAGTGTTTCGGGATCGAATAAGGTTACAAGGTGTTGGTTGGTTTGAAGACCTTTGGCTAGGAATCCTTGGCAATGGCTAAGAATCCTTAGGAAAGTGGCCTCATAATACAGGCGGCTACCCGCCTACACTTTAGCTACCTACTGTCTGAACCTGTATCGAACGTTTAAACTATCATTCACGCGCTGGTAGGGCAGGGGCAGAGTGTCAGTGTTGGAGCCGAGCACTTGAGCTTGAGCAAGCCTTTGCTCGCCCGTCTGCGACCCCTTGAGCCGTGTCTTTGAGCCAAACATGAACGTAGGGGCCATCAGATGAAGCTGTGGTCAACGCTACCCCTGCATTAGGCCGCAGGCCACGCGCGGAGCGCCTAGCGGGCACTATAGTGCTGCTGTACCCGACCACCCAGTTGGCACGCTAGTGCCCCTTCAGAGGTGTGGCCGGCTCTACCGCATACGGGAGGCCTAGCTGCTAACTCCGAGCCTTCATCTTCTCTCAATCAGAAAGGGGCCTAAGGCCAACTCCCGCCCCCCTCCGCCTAAGCGCTACACGCCCCCAAGGTCGAAAGTGCTGCTACCCGACTAGTCGGAAAGTGCGTAGCGCAGGGTGGCCGTAGGCCACCCGCGGCCCCCTACGGGGCAGCCTCGCCCCTGCCCGCTTGAACGCTAGGCACCCACTTAATTTATTTCAAGCGCGTAGCGCTACGCGCCCGCCCCTCCCCTCCCGCCTAGGGCAGCAGGTGGTAGGTAGACGGGTGGCCCACTATCGGTTAGTAATTTAAAGGTTCCCTCTCTCTCTGCCCAGTCTAATCAGTGTTAAATATGTTGACTCCTCGGTACGCGTTGAACCAGACCCGATAGAAGAGGAGGAGGTGCCCGATGAAGAGGAGGTGCGCCCTTTAAGTACGCGCGGTTGAGGAGAAGGGAATCGCACGTACATGGGGGGGCCACCACACTCAGAATTGAGCGTTTTTGTCTAATAAAATGAGGGCTCCTCTTCCCACCTCACCCCCTTGGTGCAGGATTGGGTGCAAGATCGGTTGCAATAAGGTTGTTATCGTTTGCTCCCAACAAGAATCGGTTGCACGGTCGCAACAAGAACGGCTAATTCCATCTCAACTCTCCAATAAGGTCAATCCGTGAGCTTATCGGTTGTTATCGGGCAATAATCGGTTGCAAGATCGGTTGTTTCAGTTCCAGTGCCAGTTTTTTCGCCGATGAGAAGAAGCTTCGGAGGTCGGTGATTCGCACCTTGTCCATATCTAACTCACAGAGAGAACAAGAGAAGATCCATCATAAACTGCCCTCCTCATAACTGCTTGCCTCCTTGGTCGACCGTCTGTGGTTGGGCCCTTAAGGGGTACCATGCTTTGTCCACTCTGTTCCTCAGTTATGGAAACCATAACCTATCAATCAAGATCGGCTGACGAGGTGCCTGAGACCATCACCGCATGCCTTGCTTGTAGATTGGATCCTTCTGGTGTGATTAAGTGTGGAGAGACCCTCAACTGGCCTGAGCCGAGAATACCTGAGTCATTAAGTGAGTTCCGTGCATTAACGACATCCCAGCCTTATTAACAAATAAGGAGGGGCGGCCAGCAGTCATAGAGGTTGAGCCAAGACTAGCACCCGACCTCGTCTCGGGCTCGATAAACTGACAAGGGAGACGAGGAGGGGGGATGGGAAGTATAGATTCCAAGCACCTTAGTTTGCACCTTAGTCATGGACCTCGAGGGTAAGGGGATGATGGCTTACGTGGCTAGGACTAGGAGTGACAAGGCTCCGACTTACAAGAGACAATTGGACAGCGTCACTCTGGCACCAGGCATTACATTCTCGAGGGCAATAGAATTCCCTGCCGTCTTCGGCGCAAACGAATGGTCCAGAGCCAGAGACTCTAGTACGGAGAAGATCTGGGTAGTCAGGAGACGGCTGGGAGTAGAAGGACTGCAACTTAGGCTGACGTCTTATAGGCCTTCTGGGACGATGGCAGGCGAAGTGGAATTGCCAGCAGGGACGGTGATGGAGTCCTCTATCGTGTCTAGGGCCATCATGAGGCTACTGGAACTGGGGTGCTACTACGATGACTGCCAACCCAATGAGTGGCGTGATGGGTAAGAAAATGGTTCTTTAGGCCTTTGAGATGCTCCGCTAGTCTACGATAGATTCTTCCGTTCCTGTGGGTACCAATTAATAGCTCCCGGATTTTGGCCTATAAACCCGTAACTACCTGTCTAACCTGTCTAGACGATTCCGTAGCTTCGATAGATTCAGTGTGTCTGTACAGGTAAGTTGGAACTATCTTTGGTGATTCCGTAAGGGCCAAAATCCGCCTCTCGTATAGCACCCCAATATAGCCGGGCAAAGGAACCCTAAGGACTAGCAACTCCCAAGTTAATCCTCTGGTAATGAAACAACGGAAGATTCTAGATTATGTTAGTTCTGTAGGTTTACRATTCCTTTACCCGTCACGCTATACAATACCTGTCATTTCCTTTTCCTACGTTCCTTTGCACTTTAGAGGTGGGTAACTGTAGGGGAAATAGCGGGACTGCTGGTGCCCAAAGGAACTAACATCTACAGGTCCTCCACGAAGTAACGTTGAAAGGCAAGGAATTCTACCCAGTATTCCCGATCAATAGGCGAATTGTGGCGAAACACGTATATAGAAGGATTCATTTACTTCGCTTCCTTCTTGCGTCGCTGGTGCAGCTCGTCTCGGGTTCGATTCCCGGAATTATGATCGTATGACCAACTAGATATCGGGATAGATTCCTTACCCACTAACTGAGCATATCATCCCACTGGTTACTTGGAAGAAGGAAGGATTGGAGGGTTGTCCATATAGACCATGGACCGATTCTCCGAGAGGTAAGAATAATTCCCAGAGGGATTCCTGTCAAAATGTGCAAATTGGAGTATTCTCCGAAGCACACGTTACGATTAAGGGTTGAGCGAACTCGCCCTCAGGTGGAAGCCCTTCAGAAGCGATTCTTTGTAATAAAATCGAGTAAAATCGGTTATAGGCGGTTGTTTGAGCTAAACCACAATACTCTAAAAGCCACCGATTCTACAGGTGTGAAGCCTTCGAAGGGGTTCCAGTAGTCGATGGACCTTAAAGCTTCCCCGTCCTACCTTCAAAGAACCCTTCGAATCAGGTCTCTAGCCCGAGCCAGCCCACACACACCTTAAACGGTTCGGTTACTTCCTATCACAGGCACTTAGCCCTTAGTATCGGCTGGCCTCCCAGGCTGCCTGGTCGCTAGGCTGGGCTCTAAAGGGGCTTTGCTCTTAGGGGATCCTTTCGGTTGCTAGGCTTTAAAGGCTTAGGGTTGCCTAGAAGCCCGGCCCAGCTTCTGGTGGGTTTTGGGGGTCGGTTCCTTCTAGGGGGGCTCTGGCTAAACGTGGGCACACCCTTATTAAAGCGGTTGTCCTTTATAAAGCGGTTCGCTTGGTCTGGGTCTTGGCTACTGGTAAGGGGCCCTTGGCTGTCGGTAAGCCTTAAAAGGCATCCTTTAAGTTGCTAAGGAGAGGAAAATTTGGGGAGGGTTGGCCCRCCTCATCCTGCATGAGGAGCCCCTTAGGGTCAGGAACTTCTGTGCCACCCATAATACAGGATTATGGGGCCGCTCCACCACTTCCTATCATGGAGTTCCGTGTGATCTGATGCAGGGTGGGGGAGGAAGCTTTCTAAGGCCCTACCCCTACCCCTTGGGTAAGGCACCCTACGTGCGGGTGGCTAGAGTGCCAGGAGGGTTGTTGTTGTTTCTGGCCCCATAAAGTTGGGTGGTGTTAAAGGTCCTACGGGACCACTTTAGAGGGGGTAGTACGGTAGGCACCTTCTAGGGTGGGAAGCGCTACGCGCTAGTTGAAACACATCCATCTACGTGTTTCCTTTGAATTTTTGAAAGAAAAATAGGGAGGACTTCCCTCTTCAGTGAGTACGAATCGTCTTCGCCAGTGCCAGGTCGTCCTCACAGTGTCGGATCCTAACTCCCTACCCACCAACTCCCGCCCCTTTAAGGGTGCTGGTAGGGCGACAGGCGCCCAGCCCAACTCCCTACTCACCCACTTTGCTATGCACTCGATCAACAGAAGCGGAAGCGGAACGCTAAGGCTGAAGCTTTTGTTGGGTTCGGGACCAATGGAGAACCAATCCGTTCCTACGTTGGAGGCAAAGCCGACAGTATCGTGGAGGGATGGCCGGTTAGCGGATCGTACAGAATCCAAAATACCCTCTATTCCACTACGATCGTCGTGGGGCGCCCCCTCTCAAAAACGCCTTCATTTATGGGGTAAAGTGAAAGGCGATAAACCCGTAGTTTTCCGCGCGTAGCGCCCACTGAAGCCCCACCCCTATGTGGCCCCCACCAAGACGAACTTTCGTTTACGGGCCTCTAGATGCATCATTATCCGGGGAAGCAAAGTCTGCGCAGGCACTGAAGTCGGTGCGGCAAGTCCGACCCTTCTCCAGCAGCGGTCGGAACAAACAGAAGAACAGTTTTATGCCACCCTCTGCTCCAAGAAGGGAAGGTACCGTTCAGTGGTTGATACGTTCCCTCGTTCTCCCGGCCCCCATGGAAATATTCCGTTCCGATAGCCAATGATGACGAACTCGATCCGGGGGGCAAGGAGGTCGATAGCTACTGCTTGTAGAGTCGGGGTCAACTGTTTATGCAGAAGTGGGGCAGGCCGGTCGTGAGGCTCTCTCTGAACCACCCAACTTGCTATCAGATGCTGCTCGACCCGCAGCAGCCGGGAGTAGAGGGACAGGAGATAGCTTTGATCCACTCCCCACTTCGCTATCAGATCAGAGAGGGGTCGAGGAACCAAAGCGCAGCCCTGCTTTAGCCCTAGCTGGAATCGGATAGGAAGAATGAGTCAGGGACAAAGAAAAGGCCTGCAGAGAGTAGAGCCACCTCCTAATTCCCACTCCACCATGATTACCCCTTGAAGTGTACGATTCCGCAGATTGTGGGGTTTGCGAAAAGCAAAATTGAGTGTAATGCGGCGAATGAAACAGAGCAATAATCTCCTCTGCGCTTTCTCTTTCAAACGAACTAAAGAAGGCCTCGGCTATCCGCAAAGAGCGGATAGGCCGACTAGCTAGCCTTCTTTCTTCAAATTAAGAAGGCTTAAGCTATTTAGTCGAACTGGAGCTATGCGTTCTCCCAAGTAAATTTATTCTCTGGCGGATACGCCTACGAAGGACTTCTTGGAGCGGGATGAATCCGCTACCTTATGCTACGGGAATACCACGATACGCTGTTACGGCTTAGGAATACCTAGGTAGATAGCCTGTAATCGGATCTCATGGTCCTGAGTCAAATAACCCCGTATGTGCCTAGTAAGAGATTCGGTACCTAACGATTAACTACCACGTCCTACTCATCACTCTGGTGTACTTCTAGGTTAAGGTGGAATATGGTAGTAGGAGATCTTCTTACTCACTTATGGCCACCTAGCAGGTACGAGTGCTTGAATGGTTTATACGGTCTAGTCTGTTAGTCCTCCATATGCTCATATCAAATTATACAGTAGGGCAGTGGTAGTGGGATATCTTCTACGCTGAACTCCCGGGATTTCGAGAAAACTCGAGTAGAGTCCGCATAACGAACGAGTGTTTCGTCCCCACCTATTAGTAGTGGGTAACAAACGAGTAGTTTCGAAACCCGCCTACTCAGTGTGGGTCAATCATTCTCATTCGTCAGCGGAGGCACTCGACAACGACGAAGAACGAGTAGTTTCGAAACCCAGACTGCCTACACTGGGGGCACTGGGCCCACCACACTACTGGGGGACCTACAACACGGGGGGCACTGGGCCATAGTGGCGACCCCACTACGCTGCTGGCCCACACTAGGGTGCCCATCAGGGGGGGGGTAATCTCCTACCTACCCCACTGGGGGCACTGGGTCCCTACA
>Contig41+5378508_3
CCTACCCCACTGGGGGCNNNNNNTCCCTACACGTACGGGGCACTGGGTACTGGGTACCTACACTGGGGCGGGGCACTGGGTACCTGCACTGATGAGGGCCCACCCACCCACTGAAGGCACTGGGCCTACACTGGGTGGCCACCAGCAGACTGGACTGCACCGGCAAACAATTCCCGGGTGAGGACAGAAACAATGGCATTTTAGCAGCAGCGCAAAGGAAGTGTCACGGGCGGGTATATCGAATTCGAACGTAGCAAGGCCATCGCCCCGCCCCTCTCCCACCTTGGCCACCTCAACTGCCGGGTCGGCTGGCTGCAATTCGAGGCTTTATCACTTCGTCTGAAGGAGAAAAGGAGGCTCGATAGAAACCTAAGCGCACGGTCTTAGTCATAATGTCCCCATGAATTCGTGAATTGTTCAGATTCGTGGCTCCTGAAACGAGGGCCTTTAGCGTATTCACTTATGCGCCATGAGGGATACTCATTCCCTACGCAAATTCGGGACCCTTGTAGGTGGAGGGAGAGGGGTTAATGAGGGTGTAAGGTGCAGGAAGGGTTAACGGATAGGGGCCCCCTGACAAAAGGAGAAGAGACTTATTCGAAGGGAACGTAACTATGGGCCCTCACGCGTGCCTGAGCCCCACAGTGTCCGCGTGCCTTTCCCCTCCAAAGGAGCTCCCCTCTCTTCTAGTGCTACCCGTCCGCACTAACGTTCACATGCACCTATTTTTTAGTCTCATCAGTTTCGGTGCTAGCGGCAATCCCAGTACCACCAGCAGTGGTCTCAGTTTCAGTAGCCCTTTCCGTGTTATTCACTAGAAACTTCCATTCAGTAAGTTTGAAAAGGTCCTGAGAATCTCGTTAGGGGCTGGCGTTTCGTGAACCTGGATAACCTATTGCGAAGATCTTTTAGTCCACGTCCATAGCGGCATTCCATGTAAGAGCAAGTGCGCCAGGCAGGCCTAAACTAGGAGCTTCAATGTGTCCCAACCAGAAGCCCCCAAACCGCAAACTGAAGTGCGTCCTACTGAATAAGGTTCTGGTGGTGTCTCCCTCGCACGATGATTCACTAGGGGCAACGCGCGTCGTCACACCACGAATAGGGATAGGTTCCCGTTGTTTCTTTGGTGCCTCCCAGTCCCGCCTTTTGGATTCTTGTCACTAAAGTGCTCGAATCCCCCAATAAAGGAGGTGGACGAAAGCACGCAAGAAACACAGGCGGTAGGCCTTAGTGGGAGCGCGGAGCGCGTACCCCCCTTAGGGAAGCAGCGCGTAGCTAGGGAGGTAGAGCTCATTGAGCCCTTAGTGAACCAACAGGGAATTCTTACTTCCCTATAGGGCCGGACGCTAGCGAACCTTAGGATTGAATTCCAAACCTAGAACGAATTTGATTTCGAGCTTCCCCTTAAGGGCCGGACGCACCGCCTTCGTAGGTGAGAGCGCAGCCGTTTCTGGACCGAAGGGATGATTATTCTCAAAAAGCACAGACCAACCTTCGGCCGGACTGACTCGAACATCCTCGCTCCTACCGCCTTGGCCCTAACGCCTGGGCATGAGCCGGGCAATGGGAACCGGGACACGGGCCGTAGGGTACGTTGTCCCAGGGCGGCCCTGCACAGAAAGTGCCTGCAATTTGCTTGAAAGTGCCACTTTTCTGCACAAGAAACTGCCTCATTTGGTGCAGAATTCGGTCTTGAAAGTGTCAAAAGTGCAACCCTCTCTGGTTCGCGCTACGCGCTTTCCCACCTTATGTCTTTCCCACCTGGCCGCCTCCCTCCTCTCCCGGCCCCTCTTCCTTGGGCCCGCCCCTCTCAAGTAGGGTAGGAAACCTACGCACGCGTGTGGGGTAGGTAGGAACCACGTAGTGTGGTGGGCGGGAGCCGTCCACACGCCCACGCGTCTTAAACGTTGGGGCGCGGCCCATTCCCCACAAAACTAGAACCCTCTCTAGTGGGTCGGGTTGGGGGAGTGTCCCGTTAGGCCTTTAGGCACTCGACCGGAGTTTGACATCCACCACTTTCTAACTGATGGGCCCCCCAAAATGGGATCTAAAAATGGTTCTCCGGGGTTTTTTGACACCCACCACTTTCCAACTGATAGGCACCCAAAATTGTCCGTAGTTTCTACTCACACTAGGGCAAAAGCCACCAACCCACGCCCTTTAGAGGGTAGGGCCCCTGCGTAGTTAGCCCCCCACCCCAAGAGGACAGCCCCTTTGAAAGGGCGCCCCCTTAGAGCATTTCAGTCTTGCTATTATGTTAATGACTATTGGTATTTCGCGGTGTTTAAACCCCCCGTCCACTAGAGCATCCTCGAAGGCTACTAAAGTATAGGAGCAAACTAGTTTCCACCTCCCCTCGAGTACCCCTTTCGGGATACCCCCTGGAGTCACCGTGTGCCATTTCCTTTCTTGTTTATCCCCTTTCGGGGGGTGAGAGGGTTCCAACCCTTTTAGACCCGTGACGATGCGCCGCCTAACTGGCCCACCGCCTCCCCCAACTGAGCCATTCCTAGGAAAAACCCTTATACAGCTAAGGGAAAAAGTGAGGAAGGCATCATTAGGGACTCGACTGGCCTTTCCTAGAGTCAATGGCTCCGCTCTCATCTGGATGACCATAGGTAAGGTAGCTGGGTCGCGGGACATATCACAACACTTTCAGATGTTACAGACACGTTACCCCGAGGTACGCTCAGGCGTCGCTATCTTACCTATTGAAAGGTCGGTATTGTGACTTCCGCACCACAGAGCAGGACCATTTCCTCTCCGGGATTGAACAGCTAAGCGCTCCTGCCCGCACATCCCGACCTCTGGGGCTATAGTGCACACATCAGCTGATGTGCTACGCGCTTCGCTGCCCACAAGAGTGGGTGGTCAACTCTTGTCAGGCCGATTTCATTTGGTTCTCCAAGAGCGAATTGGAGCATTTCCATACGTCAACGTGGCCTTCTAGCCCTACCATCTGAAGAAGCCCTACCTGAGAGTCCAATAAGGCTTCCCCCATTAGGTAAGGTTTTTCTGAGGCAGACTCTAACAGTCACCTAGAGGATTAGGGCACCTTCCTCTGGGCCGCTTACCCACTGCCAGCGAAGGACTTAGCACTCACCGACTAGCGTCCGCTCAATTTCCCGAAATCGAATCTCCGCCCGCCCGGAGCCCGCGCCCTGCGCATACCTGTCCCAGCCGCATCCGCAGTTCGCAGAAGCACCCGCGCTACCGCTGCCCGCGTAGCTCGCTCGCGTAGCCCACTACGCCCGACTTTCAGTCTCGCGCACGTGGCCCGATTTACATCGCCGCCACGCACCACAACACCACCGCCCCCAGACCCAAACAAGAACAGACAACCAGATCTCAGGCTGCCACCACCACCACCAGATCTCAGGCTGCCACCACCACCACCGGCAGGCTGCCACCACCTTCAGATCCAAGGCCCGGATCCACGTGATCTTCCTTGGTGGCTTTTACCTGTCGCTGGGCTACTACTACTCGTAGCTCTTCCTAGTGGGCGGCTGGTTGCCATCAACTCGGCTCTACCACTGGCCAATGGCTTACTACCACACCATTTTCCACTACTACCAGTCCCTTTTCCTACTACAGGCAGGCTGTCTTTCGGGGCCGGTAGGTGGGCTACTGTTCTTCCGGGGAGTGGTCATTCGGAGAATGAAAAGGCGGTCTCGACCGGGACACGTTGACGCGTCCATTCTCCCTTCTTTCGCTCTGCACTTATCTTTTACCGTCGGTGGATGAATCGTTTCTTCTCCTATATTATACGTGATTTTGGTTACCGCTTGAAGCGGATTTTAGTGGTGCGCTTCCAATGCCGAAGCTGGCTTCTTGAAAAGTTATACGCACTTAGCGTAGCTATTTGCTTACGGCGATGTAGCAATTTGGCTTCCTGGGTTACCGAAGTAGGCCCTTCAACTTCCCTTCGGCCTAACTTACCACTCGACCGGAGGGAGAGGGTCGGGGGAGTGTCCCGTGTGGGTCGTAGGACCGGCCCTTCCTTCAAGTCGTAGTGCTCGATTATCGCGGGTAGTGCCTAAGGGTGCGCGTAGGAATTCAGCGCATAAGTTTAGCCCCACTCATGTTTTCAAAAACTGATGTCAGTGCGACTAGCTAATACCTTCTTCCAGAAACTAGCTACCCAAGTACAATGCTAGCGATCAGCTATCGGTGCCCCTTCAGTATCGGACCCAGTTGAATCGGTAGGTTGGCCCCGCCTATCCGCGGGCTTAACACTTTCCCTTCCGGGCAGTGTAAATCAACAAACCCTTCCATCCATATCTCCCGGGCCCGTTAGGGCAAGCAAGGTAGGCTATGGGCTGGGGCTAACAGGCCTTACCCTTGTCCCTCCAAGCTTGCTGCTAGGCCATGGCGCTGCTCATAGGGGCGTAGATGTTTCAGACTATGGGCTCCCGCATAATCCATCGGATAGTGTAGTGGAACCAATGGATACACTTGCTACATGGTAGTGGTCCGTTAGGGCCTGGAGATAGAGGCGATATTCGCTTCTAAACGGTGAACGCCTAGCGCTTCGCAGGCCGGCCTTCCGCACTTCGATACTTATTAGAAAGCCCACGCCTCGAAAATGAGAGGGGGGGAGAGGCTGAAGCTAGCATCCTTACGAGAGGTACGCCCTTTCTCTTAAGAGGCGGAGCAAGAGACCCATCTGAGCTCTTTCTATATACAAGATTCTTTGGGCTAGGATCACTAAAGGGGGCACCATCATTTGTTCATGCAATTGGGGATAAAATACCGGAATCACACGTGCATGGGTCCGCGCTCAGAATGCGATTATGGGCCTCGATCGAGTGGCCGAGGTAGAGAAAGGCAAACGAGATATAGTTGCCAGACTAAGCACGAGACACTACATGCTAGCCTACCGAGAGTGAAGCCACTTTCCAGAAAAGATTAAGGACCCCCCACCACCACTAATCAACATTCTGTGGGCGCGTAGCGCTTCCAACTGAGGTTCCCGTTAGGACCCTGGGACCGAATCAATTGAAATTGGGCCACCAGCAGTTATTATTCCCGCTGCTGTCGGTGGTGCAGTTGGCTGCCTAGTTGGTGTCGGTGGAGCAGCTGTGGCCTAGAATTAGTTAGCCCATTAGCCTTAAGCTTCACCCTATCCCAGCTGAGGGGGGCTAGGGCTGCCCTTCGGACCCTCTTTGAGTCGTTCTACAATATTCCGCCGCGGAGGCGTCATAACTCCCACGGAGGTAGTAGCAATTGTCCATTCGGACATAGAGGAGCGCCTCACTGTCGTGGAAGCACCAGCTATCACCGTAATGGCGTAGTGAGTTGGGGCGAGTGCTGGAGTGAGAACCTACGCGGCATCAGGTGACACCGAGGCGACCCCATTCAGGCGAGTTTACCGATAACACCAATAAGGAGTAGTATGCGAATCACAGTTAGAGCGTGGAATCAACCATTACGGACAMTAGAATAATKATTAGGTTCGGAAAAGACACTAGCACGAACAGAAATGGTGCGAAAGTCCACGATTCGAGGCGAAGTAGAACGACCGGATCATCCGGGGGCTGATCTGAAATCGCCTACTCAATCGACGGGCATGACTTCGATAGCTGCTTTATTGGCTGTCGGGTCATGCGAACCAGAAATTAGTCGATGAGTGCGCCAATTTGCTCCCTCCCGTCCTAGAGGCAACTAAACGGAATTGTCTCCGGTAACCTAAGTCGACAACCGAATAGGCGGAATCGGCTTCTGAGGCTAACTCGGTTACCCGAAAAGGTAAAGAGAAAGAAGGAACTAGTATGCAGCCACTTCTAAAGGGGCGCTGCAAACTAGTTCCGACACGCGTTCAGCGAAGGAAGAGCCACTTCTTCAGGCCAGAAGTGACCGGAGGCCGAAAGCAACTGGAGAGCTCTTCCGCAGTAACCGGAGAGCTCTTCCGGGGTTCACGTGCTGTAAAATCCCCCCGACTAGATAGGGATTCTTGGCAGAATCGGATGTAAACCCCCCGCCCAAGCAGAATCGGATACCAATTCAGCCACCGATTCTCAAAAGAGCCACCGATTCTACACTATAGAGTCACCGATTCTATACTATAGAGCCCTCGCAGAATCGGTGGTTTTTTTCTCCCTTTTACGGGTGCTGGAGCGATTATCAAGTAGCAGAATCGTCTCGTCCGTTTAGCTCGATAGAGCAACCGATTCACTATACTGAAAAACCGATTCGGCTTTTAGTGCTCAAAATCACCGATTCACATGGGAGGCCACCCTGCCTCAAATTTACGCATCTGACTCCTATACACTTAGGAACTCTATAGCCTGTACAAATGAGGGCGGTATTGCAGACCTCAGTGAGGTACCAGAGTAGGCAACTGTGAGACGACTGGGGCTATGCCGTACCCTGTGACCAGGTATCATAACATTGTGGGCCATCCTTATAGGCAGTCGCAAGAAGATGCTAGCACTATCTCTGTCTCACCCCTCGTCTTACAGAGTCCGCTAGGGCACGTAAGTTCTAAGTCCCCTGTGCCATGTAGTGCCCCAACTGAGGGGTCCGTTGCTACCCCTGCCACGGAGTAGGCACCTTGGAAGCATTAGGTGTCAACAGCAACAAGATCACCTTTAAGTAGTAGGTGCTAACACCTTGAAGAAAGGTGCTAGAAAGGGCGGTCACTATAGTGGCCCTACTACCGCCCCCGCCCCAGTGTCACTATAGTGCCCCACGTGGCCCTTAGTTAGCCCCAACCTGCCCGTACGTGCGGGCCCTACCGTGAGACGCTACACGAAACTGGCGTGAATCGTTTGTTGGGTCAGGATCGACTGAAAGGCCGAATCGATTGAATTGGCATCGGCACCTGCTAGATAGGATCTCATTGACTGAATCGGCACAGTGGGCGCCCTTCGCCTTCCCATCGATACGAACGCGCTCCCGCCTTTAAAGGCCTGGGTAAGGGCCCTGCGTGCTAGAGTCAACCGGCCTAGGAACTAGATTTCTACGCCTTGACCTATTTGGAATTTCGCGAGTGGGACTGGTGTCCCCCTCAGGGTGGCTGAAATCGCGTTCTAGGGTTGGGGCCCCCCATTATCCCGATCGAGTGAAAAGTTAGAGGCCCCTTCCTACTTCGTTTGGGCCAGTAGCCGCTGAAACGGCCTCAGATGGGCCGGGCCAGTGAACGATCGGTGAGACGGAGCACCTTAGAGGGTGTCCCTTAGTGGATTACCATGGCGTTTCTGAGCGTTTGTCCAATCGACTAACTACGGACGGAGGGCTGAGGGGTGGGAGAGCGGTAGTAGGGCGCTAGAGGGGTAGTAGGGATAGACATTCGTCGAGCAACAGCCGGTCCTCTCCAGGGTGCACGAGTGCACGCGGGTAGGGGCAGCAGGGGGGGGCACGATTACAACATGTAATCGTATATAGACAAAAATCAAATTGCTCCGCGGGGGGACGCACTATAGTGCCCCGCGTCTCCCGTAGTGCCACCATAGTGCCCGCACCGCCCCGCCCTCCGTGCCACTATAGTGACCGCCCTCCGTGCCCTAGTGCCGTACGTTAAGGCCCGTAGTGCCCACCTCTAGCCCGTACTGCCACTATAGTGCCCTACTAGCCCCACCCCTTTAGCCGCCCGTAGTGCCAATGGCCCTACGTGCGCTTCCCGCTCCAACCCGTAGTAGACGTACGCGCGTACGCACACTAAGTTTAGACGCTACAGGGGTGAAGCGTGAACCGCGCCAACCAGTGGTCAATCGAAAGGTCGTAGAGGCCTCAGATGGCGTTAGACGCCACCGTGAGACACCTGCACGTGGAACCCCCCACCCAAGCTTCCCGCCCTACGCGCCCTCCTTTAGCCCTCCGCGCCCTTCCGCCCTCCGTGCCCCCTGCCTCTACCTGTGTGCACCTTTAGCCCGTACTACCCTTCTAGCGCCCTACTACCGCTCTCCCAGTGCCCTCTTAGCCCTCCGTCCGTAGTTAGCCCGCTATGCCCTAGTGGCCCGTACTAACCCAACCTGACCGATTCTCATATGGGCCAGCGCAGTGCGGGGGGCAGGGGGCGGAGGGGGGCAGGGAGGCCCCCTCAAGGGGGTAAAGGGGACCCCCTCAAGGGGGCCCCCCATTGGGGAGGGGGAGGGGAACTTAGTTCCCCCCCAATGGGAGAGGGGCCCCTCTAGGGGTGAGGGGGCGGGGGCAGGGCTGCCGGCTTCTCCTTGCTAGGCTGGGCCTAGCTAGAATGCTAGCCCATGTGCTACGCGCGGAGTGGGTGCACTACTAAGGCCCCAGTGGTCATACGCGCATGGAAGTGTCATACGCGCTACGTAGTCAAGGGGGGTGCGAAGGCGCTTGGTCGTACGGAACGGGGGTCTAAGCGCGTAGCGGGGGTACCTAGTTCGTAGGCACTTTAGTGGCTAGGGGGGTACCTAGTCGTACGCGCTAACGGAATCGAATCTCGAATCTACGTGGTCGTACGCGCCACGTAGTCAGGGTAGGCTAATGCGAAGGGAAGCCCTTTAAAGGCGTAAGGTCTAGGTCTAAGCGCGTAGTGGGTGGGTACCTACCCAGCAGTGGCCTACCAGTGCCTGGGCGTGGTCATACGYGCTTGGTCGTACGCGCTAAGGGAAGCTAATGGAATCGAATCTAATCGTGTCTAGCGGCACCTTATTCATTACGTGGTGTGAGGTCTAGGTCTAGGCGCGTGGGTACCCTCCTACCACCCGGGCGCGCTAAGGGCGTAGTGGTCATACGCGTGGGTACCTAGCTCGTGGGTCAACCGCGCTACCCGGCCCAATCTCGTGTCGCAGAAACCTAACGAAATCCGTCTCGCAGAATCAATTTTTCAATTTCTTTATTCATCCATCCATCTTATTGGGGCCTCTTAGGCGCATAGCACCAAGTGGCACTATAGGGGTGGTTACGGGGTGGCGGGGCGCGTAGCGCATGGCAACAGACCCTAAGCTCCGCGCCTCCTTACCAAAGCGAAGGAGGTAAGGCTACTTAGGGTCCATTTACCCTACAGTAGCTACAGTTGTAACGCTTATTGGCCAGTGGTAGATCAAGGAAAGAGACTCAAGTTGTCCCCGCCACGTGTTACCAGGCTAACTGATTCGGCTTCGGCTTAAATTGATTCGGCATCTAGAACCAAATTCATTCTTTTTGCTTTATGAATGAGAGAGAAAATCACGTATATAGGAGAAGAATACGATTCCCCTCTAGAAGGGCTTGAAGGGGTGGGCGTCAGCCCTTTAAGCCGGAGCTCCGCTCCTGCGCCCAACCAACCATCTTAGGCCGGCCTATCATCCTTCCGGCCGAAGAGGGAAGGAAGCCACCTTAAGGAAGGAAGGGGCGGAGGCTCTACGCACGTCTCAGCACTCGGGGGAGGCGGCCCCTTCTGAAGGGGTATGGCAATGTGTTCCGTATTGACCAGGAAGAGGCGGGGGCTTGACCCTTTAGGTTCGGAATGCGGTTCTTAGGGATTGGAGCCCTAAAGGGCTAAAGGTGCTCGTAGCACCAAAGGGCTGAAACAAAAGGGCAATGACTAAGAGATGGGAGTTGGAATGCCGAGCCCCMTATGAGGCAGGGAGATTCTGTGAGCATTTTGTACGGTATTCAGTAGGTTCAATTACTACTGTATCGGAAAGAACGCATTGGATGGATGCCTAGGCATTGAGAAGTAAGGACGCTTTCAAAGGCGAAAGGCCATGGGGAGATACCGTCTGTGATCCATGGATCTCCAATCGGGAAACCGTATCCAAGCTCTAGGGCATGCCGTGTGCTGCGGCTCCGCTTTGGAATTCTTCCAAAACGCCCGCGAACCGAAACATCTAAGTAGCCAAAGGAAAGGAAATCAACCGAGACTCCGTTAGTAGCGGCGAGCGAAAGCGGATTAGGCAGGGAAATAACCACCCCCTTTGACCCAGGGGGGAACTTGCGGCCCGGGATAGCTTCTGAAAAGGTTGGAAAATCTGGCCAAAGAAGGTGATAGCCCCGTAGATCCTTCCCGGCAGGTTTGATTCCCTAAGTAAAACGCTAGTGTTTGAATGAATTATGATCGCTCGGGGGACCACCCTCTAAGCCTAAGTATTACTCAATGACCGATAGCGTACTACAAGTACCGTGAGGGAAGGGTGAAAAGACCCCGACGGTTAGGGAGTGCAATAGAAAACCTGAAATCCGATGCGAACCATCAGTCGAAGGAGCGTGACTGAAGCGGAAGGTTCGATAGAACGCATAGCGAGGCTGAGAAGCGGGGCGGATGCGAAGCCACTTAGTTCGATAGAACCGAAGTTCGACTGCGTTTCACAAACTCCTAGTCGTTGATTGTGGAATCGCTAGCCTAGGCAGACGGGAGGGACACCCCGCCCCTTAGGAACTACCCACCCACGGGAGTAGGTGGTGGTGGGGAACTAGTATGGCCACTTCAAGGGGTAGGGCCTTAAAGGGCACTATAGTGCAGCGCTACGCGCTGCAAACTAGTTCCCACCCCGTATGTGGCGCTACAACACTATAGTGCCCAGCAAGGTTAGCTAAGTGCTAAGCTCTAACGGCGTACCTTTTGCATAATGGGTCAGCGAGTAAATGGAAACAGCGGCTTAAGCCATTAGGTGTAGGCGCAATGAAGTTGAATCCTCTAGTTGTTTCTATTTGACCCGAAACCGATTGATCTAGCCATGAGCAGGTTGAATTGAGCCCTCCACAGAGGCCTTGGAGGACCGAACCCGCGTATGTGGCAAAATACGGGGATGACTTGTGGCTAGGGGTGAAAGGCCAACCAAGATCGGATATAGCTGGTTTTCCGCGAAATCTATTGAAGTAGAGCGTATAATGCTTATGGCCCGAGGTAGAGCACTCAATGGGCGCCGGGTGGCCCAAAGCTTGACCAACCCCAAGGAAACTCCGAAGACGGGCAGGGGGCCTTTTGGTCAGCACCTCTAGGCGGCTGAGACACCTTAAAGGTTCCGTCCATCGTTTATACAGACAGACTTCGGGTGCTAAGATCCGAAGTCGAGAGGGAAACAGCCCAGATCGTACGCTAAGGTCCTTAAGCAATCACTTAGTGGAAAAGGAAGTGATCGAGCGATGACAACCAGGAGGTGGGCTTGGAAGCAGCCATCCTTTGGAGAAAGCGTAATAGCTCACTGGTCTAGCTTCATGGCACCGAAAATGTCTCGGGGCTCAAGTGATTCACCGAAGCGACGAGACCTGAGAGAGTTCCGCATCATCGCTCATTTCCGACAGGTCAGTAGCGGAACGTTCTGTCAATCGAGGAAGGTTGTTGGTGACAAGAACTGGAGATATCAGAAGTGAGAATGCTGACATGAGTAACGATGAATCATGCGAAAAACCATGATGCCTGGCAGTTCCAGGGTTTCTGCGTTCAGTCAATCTACGCAGAGTGAATCGGTCCCTAAGGAACCCCGAAAGGGCTGCCGTCCGATGGGTACACGAAAGTGACGAAGTTGCTTTGACTACTGAACCATGCGTGTTTGTTCAACTCGTGAATTGGATGATTGGGCCGGGAGCTTAATGTGGCTACAAAGCCACAAGTCTCAGGGTTTCAACTACCAGGAAAAAACTTCGTGGAATTAGTCGGGCGATTCGGGTGCTTCACTAACCGTACCCCAAACCGACACAGGTGAACGAGTAGAGTATACTAAGGCGCTTGAGAGAACCAGGTTGAAGGAACTCGGCAAAATGACCCCGTAACTTCGGGAGAAGGGGTGCTCTCGTGACGGAAAGCGGCACATACCCGGGGGTAGCGACTGTTCATTAAAAACACAGGACTCTGCTAAGTGGTAACACGATGTATAGAGTCTGACACCTGCCCGGTGCTGGAAGGTAAAAAGGAGAAGTGTTATAAGCTTCGAATGGAAGCCCCGGTAAACGGCGGCAGTAACTCTAACTGTCCTAAGGTAGCGAAATTCCTTGTCGCATAAGTAGCGACCTGCACGAATGGTGTAACGACTGCCCCGCTGTCTCCAACATGGACTCAGTGAAATTGAACTCTCTGTGAAGATGCGGAGTACCAACGGCTAGACGGTAAGACCCCGTGCACCTTTACTATACCCTTGCAGTGACACCCTTGATTGAATGTGTAGGATAGGTGGGAGGTGGTGACCCGGCTAACCAATCTTGAAATACCACTCTTTCGTCGTTGGATGCCTAACTGCCTAACGAGGCGGGACACTGCAAGGTGGGTAGTTTATCTGGGGCGGATGCCTCCTAAAGAGTAACGGAGGTGTGCGAAGGTAGGCTCAAGCGTTTCTTCCTGTAGCTTGTGAGCGTAATGGTATAAGCCTGCCTGACTGTGAGACGGCACACACGTCGAACAGAGACGAAAGTCGGCCATAGTGATCCGGGAGTCCCGTGTGGAAGGGCTCTCGCTCAACGGATCAAAGGTACGCCGGGGATAACAGGCTGATGATTCCCAAGAGCTCTTATCGACGGAGTCGTTTGGCACCTCGATGTCGACTCATCACATCCTGGGGTTGAATAAGGTCCCAAGGGTTCGGTTGTTCGCCGATGAAAGTGGTACGTGAGTTGGGTTTAGAACGTCGTGAGACAGTTCGGTTCCTATCTACCGTTGGTTCTAGAGAACTGCGAGAAGCCTACCCTAGTACGAGAGGACTGGGTTGGATCAACCTATAGTGTTCCGGTTGTTATGCCAATAGCAGCGCCGGGTAGCTAAGTTGGTAGGGAAGAACCGCTGAAAGCATCTAAGCAGGAAATCCTTCTCTAGACAAGTTCTCCTACTTGGTGAAAGAACATCACTTCGATAGGCGAGGAGTGAAAGCACCGCGAAGATGGGCGCTTCCTCGTACTAATTCTAGATCTCTCAGTCTCACTCTGAGGCCGGGAAAAAAGGAGAGAAAGCGGTGGCCTACGGGTTTTTTCCCTTTGGGGCGAGGAAAAGTCTCCCCACCCAGCAAGGAAAATACCCAATTCTTCTCAAAATGGGAAGAAAATGAGAAAAAAGAAATGAACGAATTCACGTATATAGAAGGACTCTCACAAGTCCGGTAGGATTAGGATTAGGCCTAAGTCAGGGTTCGAGGCTTCGGAGTGGACCCAACAGGGTCCGAGGCCTCAAACAGGGCTTCAAACAGGGTAGGTGTTTATGCCCGAGTCCAAAGGACAAACCTTGGGTAGAGCGAAGGTATTCTCCCTTATTCCTTAACTTCTGCCGGAGAACCCTCTCCTACTGGAGAGCCTTCCTCTGATTCAAAACAAAATTGTGGATTTCAAACTTTCTGAGAAAGGAAGAAAACCATGCGCAGACGCAACACAGAATTGAAAACTAGATTCGAGGAAGCAAAAGAAACCCTCGAGTGGCTCCAGGAGGAGCTCACAGGACCAGAAATTTTCGAGGGGGCTTACCTAGCGGAGCTGCGAGGGTTAGCGGTTTACGATGAAATGAGCGACATCCTGGGCGAGCTCAAGCTATTGGTCGGACCTGGCTCTCCGGTAAATGACCCGGCTCGCCTAAGGGCACAGCTCGAAAGTGTACAAAGTAAACTCCTTATACTCTCAGAATGGCGAGGACGACTACCGAAGGGAGTCTTTCTCAAGAAAGTCACGGCAATCGTGAATGAGATGCATGAGCTAGACCCCGACCTGGGGAGGCTTTTCTTCAACGCCATCTGGATTCCTGCCCCTTCCGAAGAGCACTTCTTTTCCTTTCTTGTGGTGAACCACGTCTCCCTCTTCTGCCTTTTCTGTGGTTTCCTCCTTTGCGTTTGGCTATGGTTACGTTTGGGATTAATTCCCTCGGGAATAAGTTCCCATCAGAACCGATCAAAGGGTCCGATCCTTCCACCTCCTCCAGTAGAATCGAAGCCAAGTGATGCAGGGGAGGCGGGCCATCCCGCCCCCCCCAAGGCGGAGCTCAACCATCAGACACACCACGACCGACCGGATTGAACACCTCGAGATCTACCTATCCACTACTGGAACTATTACATATATCCACTATTGATTAACTTACTGATTCAGCAGGAAGCGAAGCCTCCTACAGTGACAGTTGGGAGACCAGTAGTAAGAACGGGAAAAGGGAAGGGGAAGTAATAATTCTTCCTACCCGCTCCGCTCGGCTCTCGTGCTGCGGGTAAGGGGAAGGTTTCTACTGACATGGGGGGAAAAAGAACAACCTCCTTTTCTAGGTGGAAGCCCCTCCTAGCTTTTTGGGGACCACTTTAGGGGTGGGCGGTGGGCCCACGCCCAGCCTTAGCGTTTTCCTGCGCCTAAAAGGCCTATTGGGCGCACTGCACTATAGTGCCCACCACCCAACTCAACGGAAGGGGGGGCGCTTTCGCCTTTGCGCTGCGCTTTCTTGCCTACGGCATCATCGGCATGCGTTTGACCAGCCAATGATTGGACAATCAGGCAATTAGACTTAGCGCTGTGCAAATCCGTATCGGGGCGAATCTGAGCGAAGCGTTGTTCTCCATTCAATTCCGGGTTTTACGAATTGTTAGAAGCTTCGCTAAGGCCAATCCCTCTAAAATAATCGAATTCTCGAACGAACTGTCACTAGTATAGAATACAGAAGAAAAAGGAAACCCCTTGAACCTTTTCCCTGTTCCTTCGAGTATTGCTTCGGTATCTGCTGCGATGGTTATACGTGCCAAAAACCCCGTCCATTCCGTTTCGTCTCCCATCCCTGTTTTTCGTAATACTCCAGGTTTACCTCTTACGTTAGGTTCCGACTCTTCTGCTATGATCTTCCCAGTGGTTTATACAGGAGCTATTGCCGCTTCATCCTCATTTGTAGCCACGATGTTGAATATTAAGATAGCAGAGATTCACGAGAATGTCTTGCGCTATTTACCAGTAGGTGGTATTATTGGACCGATATCCTTGCCGGAGGTCTCTGTCACTCTGGATAATGATTACATCCCATTACCAACCGGTTTGGGGACAACCCCCCCGAGATATACAGTTTATGCTGGAAGGATATAAAGCTGGACCAATTCGGAAACCTTGGGAGATTCACTTCATACAAACTATTTTCTTTTTTTTCTCGTGTCTGGTCTGATTCCATTAGTAGCCACGATTGGGGCTATAGTACCAACTATGCATAAAACTACGAGGGTCAAGAGGCAGGATGTGTTCCAACAGAATGCTATCGATTCTCAGAAGACTATCGAGGGCTGGAGGTTTTCAACCGGAAGCCGAAAATGGGCCCCCTAAGGGGGGTACCGGGGGGGAAGCGCGTAGCGCTTCCCCGGACCAGAGAAAGCGCGTAACGAAAAATAAAGACAAGTTGTATTACCTGTCCAGAAATCATCGTAGAGGCACTATAGTGCAGCGCGGAGCGCTTTAGGGGGGGCGCAAAAAAAAAGAATCTTTGTAAGGTGTTAGGTGATAGGTGATAGGTGTTAGTGGTAGGTGGTAGGGGGTAGGTGTTAGTGGGAGATTGCACTTTCCCGACTTGGGCATAAACACCTACCCTTTTGAAGCCCTGTTTGAGACCTCGGATTCTATTGGGTCCTGTCCTGTTTGAGACTTCGGACCATTGGGTCCTAATCCTACCACTAACACCTACTAGGTGCTAGTTCCTAGGTGCTAAGTGCTTTGCACAGCGTTTCTGAACAACAAATCTTAGCTGCAGAGCAATAACCCCTCCCCGGGTCGAGTGTCCTCCTTAGGGCAGGGTGGGCTAAGCCCTTTAAGCCTAGGGCAGCGCGTAGCGCTTTAACCTCAGAAGAAGTGCCACTATAGTGGCGGAGGGGTGACGGGAACCACTCCGACCGATAGGGGGGAGGGCACTATAGTGCAGCGCTACGCGCTGCAACAGTGTTAGTTGCAATTAAGGACCGGATGACTCATCATCCCCTTCACCAATTCCGGTACATTATGACAAGCGCCAGCCACCCCTACTGATCATTGTGCACACCGTGCCTCGTCCGTCCAGAAACGGTATCCACGGAACTGCGACTGACTTGCGCGTAGGGAATCGTGTTCATATTTCTTTTGGCCACAGTGAAGAGCCTAGCTAAGTCAAAAGAATGCATTCTATAGGCGCTCCTGCCCCTCTCACTTCGTACAAGTGTGGGGCGGGTAGAGTGTCGACCCCTAAAGGGGTTCTGTCTGGTCTGGCTAACTTGCTTCTGGACTAGATAATGGAATGGTTAACGGCTAGTGAGACCGCTCCGTAGAGTGGTAACCAAGTGTACGACTAGATCATATGCGCTAAAGCGCGAAGAAAAGATCCGTCCCTCACTCCACATGGTAACTAACTGCCCAGCGCTTGCCCTACCACAAGCTGTAACCACCAGTCTATCTCGGACTAGCTCCTACTTCAGCGATTAATTCTTTCGGTAGGTCCCAATGGACAGACAGCTTCTGTGTTAACCGTTCAGCAGTATTCATCGGGGCTTAAAGGGATCTGTTGGCGGTGCCGTAGAAGGATAGCGTTAGTGCGGAACTTTATTCCCTAAAGGTCTCATCGCTTCGCTATGTCCCATACCGTACCTACCGTACAAGAAGTAACCAGCTGTTGCTGGGGAAGAGATAGACGATTAGATTACCGGGCCAAGGATTCACCGCCACCACACGATCTCATTGGCCCTACCCTTAACTGTTCCATGCGATACTCTGGGACTGAAGCGAATGGATCGACCGGGCCTTTCACCCTGTAGACGAATTGCTATGTTGAGGCTCTGGAGGTGGCGGTAGGAGTTACTAGGGGTACAGGAGGTCGAGACTGAGAAACAATCCCCGTAGGATACATTGGGAAGCAATGGAAGAAACGTGCAATGCATGCGTCTGGCAATCGTCGTACTTGCCATCTATGGTGGGTGCCTGTCATGCCACTGCACGCCACAACCTCTGCCAAGGGATGTCACCACAGATTTTCTGCCCCTGCCACTGTCTGACGTGGGATGGCATCCCTTTCACGTATATAGATATGATGCCAACTCGTTCCGAGAAACTAATATTTCAATTTGTGCATCTTCCGATGGAACCGGAAGATGTGAAAAAGGCACCCCACCCCTTTAAGGGGTCCCCCCTATAGGGAAAGGAAAACAGCCCAAAAGTGTGTACACAACCAGTAAAAGCTAAGGCCGAGTGCCTATCGGCAGGTGGCCTTTAGGCCACTTAGGCCCCCCCGGTGGGGCAGGGGGCGACTTCAGGAGCCCCTAGGCGCGGAGCGCTGCACTATAGTGCCCTGCCCACCCCTCCTGGAGTTGGTCGAGGCTAGCTTCCCTAACCTAGTAGGCCCACCCCCACCCACAGAAGAGTGGGCGGGCTATTGCGCCTACCTACGCACCACCCACTTGACGCACCAGACAGATTAGTTCGCTATGCTAAGGCTTTCTCACTCCCGAACTCGGTCGGGGGGGAAGGGGCGCTCCGTGGGGCTCCTGAGAAACCAAGTGGAGCGCTAGCGCTTCACGGATAGGGCCTTGAAGGGGACGCCCTCTAAAGGGCAGCGCATAGCGAGAAAGGGAGAAAGAAGAAATGGATAAGACCCGCTTCTCCCGAACCACGAACCACGGCCGTGGGTATTTGGTTTGTTGCTGGTTCAATCGACCTTACAGGCCAGTTCACGCATCAGTGAAGGTTATTCATAACTGCTGCGGCGAATAGAAGTGAAAGGCTCTAGTCTCCACGTTGTTGTAGTAGGGGCTGGAGCCAAAGAGAAGTAGGGGTGGGGGGCAGGGTTGCCGCGCCTAAAAGGCCTATTGGGCAGCTAAGATTAGACGCTGCAAACTGGTTCCGATCGAAGCTATGCGTCCTGAGATAGGGTAGATAGACGCCTCCTTCGAGTGGCACGGGACCCTCTTCGGAAGTTGTGCTTCCTGCCTAAGGGGGCAGAGAGCACCTCTAAAGGGGTGCTGCGCTCCGCGCTGCACCCCCGTAGGGAGAGCAAAGTGGGGCCACCACACCCACCCACTTCATAGGAGGGGGCATCCCGCCCCMCGCTCGCTAGGAGGGTGCTACCCACACAGAGGGGCCTACCCTTCCTCTTCTGGCCAAGCCGGATCTAGAGAGTGCTTTTGTGGTGGGATGGTGGCGCACGCAACAAGCGCGCCGCGCCATGCGTCTATCTAGTGTTTTTGGAAGACAAAATTGAGTGGGCGCTACACGCATTTTGTTTTTGGGCAACACGAATTCAGAAGAACCATTTCTTTTTCTTTGCGCCCCTTTAGAAGTGGCTGCACACCTTTAAGTTCCAAGAAAAAACTCCCGTGAAGACCAGAAACAGAAGAGAAGAACCAAATCTACATATACATCCACGACGTCCCAATCCGTAGCGTTCTCACCTACCAATCTCAGTGGTCTCATTTTGTGTCCTTTGCTGGGAAGCATTATTCTCTTGGTTATTCCCGATTCCAGAATACGACTGATACGAAGTCTTGGTCTGTGCGCCTCTTCGATTACTTCTTCGTATTCTCTGGTGTTTCGGATACAATTTGATAATCCTACTGCCAAATCTCAATTCGTGGAAACTCGTGGATGGCTCCCTTATTCAAACATCGATTTGGTTATAGGTATAGATGGTCTCCCTTCATTTTTGGTGGTCTCGACCACGTCTCCAATCCCTATCTGCATTTTAGTAGGTTGGTCCAGTATCAAGAGTTATAAGAAGGAATATATAATAGCCTTTCCAATCGGTGAATCTTTTATGATTGCTGTGTCTCGCACGCCGGATACTTTACTCCCTTATGTTTTTTTCGAGAGCGTGTTAATTCCTATGTTGTGCGGAGCTGAGTCTCTGATATTCGCTGGGATAAAGCCCTCTGCAGGAGCATTGAATTTTTTGCAGTAAATCCCTCCGGGCTAGGGTTAATTTGAGTAGTCCCTGMGAAGCTTTCGGTGAAGGGTAGTCTTGTGTGTAAGCATAGCCGTCGAACCCGTCAGATGACTATTTGGAATGTACGGGAGGCTCGCAGAAACAACTTACCCCGCCTACTCGAGAATTCCTGTATGGACATGCAGGGGAGGTGCTCCCAGGTGGAGGATAAAGAAGGTTTGGCTGCGAGAAACGAGGCAAGCGCGTACGTAGTAGCGCCCGACATCACGAGGAGGTTGGGGCACTATAGTGTGTTGAGGCCACTTTAAAGGCTGAAAACCTAGGCCCAACGTAGGAACGTCCCCACCCACTTCGTAGGTGGTGGTGGGGGACGGGGTGGTGGCCGACATCCAGGTCCTAACGGACCACTTGCTGGGGTAGTAGTAGGGGCGCCTGTCGCCACACCACCCTAACCCCTTTAAAGGGGTGGTGGGGCGAGCGACACCGCAAGGGAATTCTTCCGGAATAGGACGACCCTCTCCCTCCGGTCGAGTGCCTAAAGGCCGTAGGGAGGGTACTCCTAAGGACACTCAACCGAATAATTCCGAGTGACGGGAGGTTGAGGGGGAGGGGCGAAGCCACTCACCCGACCCTTACCCCCCTATCGGGGGGTGCCTAAAGGCCCTCTCCCTTTGGCCTTTAGGCACTCGACCGGAGGGAGAGGGTCGAGTGGTCCGGCCCTATCGGGGGAATAGCGGCAAGCCCCTCTCCCTAAAGGGCGACCTAACGGGTCGGGTGAGGGTCTCGTGAAAAACCTCCCGAGGTAGCTTCCCGCTCAAGAAGGGGGTGCAGACACACTTGCGCGAATTCCAGGGGACGGCTACAAGGGTGGCGGGTCAAACTACTCCGACGCCCAGGGATGGACGTAGACTCGTCAGCCACCGATTGATAAGTTGACAGGGATAATCGTACCGGTCCCGAGGGTCCACTTTAAGGGCGCGCTTCTTAGCCCTTAAAGGGGCGTAGCACCCCCCGTGAGAAGGCGGCTAGCAGGTCGGTTCCGCGAGTATTCTAGTTGTCGCTGGAACGAAACTGGGAGTGCGAAGTTTCGGTACAAACGGAACCCGGCGGATTGAATTGGAAATTACTGGGGGACTTGGGGGAGACCCCTCAGAAGAGGGGGCTCGGCCCCACCGTCAGGTAGGTGGGGAACCCCAAAAAGGAAAGGGATTGATTTGAGAGGGAAGTACTCACTGCACCTCCTACAAGTGCATACAAGTTCGAAGGGGCGTTAGGGCGCTAGAGGGACAGAAGGAAGTTAGATTGCGAAGCGGAGAATACTTGGCTAGAGAACGAAACAACGTCGGAGGGCACTAGGGGCCAGTTGAGAATATTTTGAGCGGAACAACCTACGACTGTTGGGGCTGGACGACGAGGAAACGCCTAGGCAGGTTTTTGGGGCGTAGCTAAGGGGCAGCCCCCCCGTCCCCACCAGCACCCACAAAGTGGGTGGGTAGGGAGTTGGGGCTTCCTAACGGAAGCCGCCCTGTCGCCCCAATACCACCACCATAAATGGGTTAAGGTGGTGGGGCGACAGTGGCTCTCGCTGTGTGTGTTTGACATGTTGTTGCTTACCCATTGCCTGTCCCACGGACGAAAATGATCCAGACTTCATGAATGAGTGAAGTGACTTAAAAAGTTTCTACTAGGCATCGCCCCCGTAAGGTTAGTCAGAAAGTTGGCGTATAACTCAGTGTCCTCCGTTGGCGAGGGTGGCCTAACGGCCACCCCTTCAAGGGGTCGCTTTAGGGCGAGCCCTTTAAGCCTCGAGCAGTGCGAAAAGGCCAATGGGTGGCTACGTACCATTACCCTCAATCGGATGTGGGTGCAATTATTACGTAGAATCTATTACCGCCATAGCTTAACAAACTGTTCAGCCGACTCCTAGGTCTCGTTGATACAAAGAGTGGCAACTGAGAGTCACACGAGCAAAAAAAGGCCTAGGGCGCTGGATGAATAATGGCCTTAGAGGGCGTGGCCTGACACGATCCGGTACTGACCACACACACCACAACACTGAGGGGGGCAGGGTGGGCTTCGAAGGGGTGGGCGCCCTTTAAGCCGGGCTCCTTAGCGCGAAAAAAACTGGCGTAGAAACGCGGAGCGTTTCCCGGGCGCCCACCCCTTTAAGCCTAAAAGGCCTATTTGCCTTCCCTTCCTTGGGGCTCACAGCCCCCTTTCAGCCAAGCATTCTCTCTGACGAAATAACAACGAGCACTATAGTGCAGCCACTTCTAAAGGGGCGCTGCAAACTAGTTCCGACTCAGCGCTATCTCGAGACGGAGCCGTATGATGCGAGAGTATCATGTACGGTTCTCTGGGAAGGGATTGGGTCCCTACTGCGCATCCTTGACCCATCAAATCGCAGTGGGGCAGAGGGCCTATCCCTTACTCTCCCATTATTATAGGGGTATGGGGTTCTGGACAAAGAAAAACATAAGCAGCATATTAGTCCTTCTCATACACTCCACTCGGATTTGTCTTCATGCTATTAGCTACTCCATCGATTTCTCCCCAAACAGGAACCACCGATTCACATATCTCATTAACCACAGAATCCAGTGAACGGCGCCAAATCTTGCTACGGCTTGCTTTTTTTGCTTCTTTCTCTGTTAAAGTGCCTATGGTACCAGTTCATATTTGGTTACCCGAAGCTCATGTAGAGGCACCTACGGCTGGATTTGTAATTTCGGCAGGAATTCTTTCAAAATCGGGAACCCATGGTTTTTCAAGATTTTCCATCCCCATGTTTCCTGAAGCGACCCCTTATTTCACTCCTTTCATTTATACTCTAAGCGTGATTGCTATTGTATACACTTCCCTGACTACCATGAGACAAATTGATCCAAAAAAGATTATTGCCCACCCTCCAGTAGCCCATATGAATTTTGTCACTATTGGTATGTTTAGTCGGGCGGCCCGACGGTCACCTATAATTATAAACACACGAGGCCAAAACATGTGTGAACTTGTGTCTGCCGACTCATCAACCTCTTAGCAATGAGGTAGAAAGCATAGCATGTCGCAGCTCGAGTTTAGCGGAAAGTACTTGCGCTGGATGCGGGGCGGAAAGCCGCGAAGGCGGCCGGGTTCTTATCTCTTTCTCGGCATACTACCCTATTCGAATGAAGACGCATAGCTAACTCTTTCTTTTCTGGGCTGCTCAGAGAAGCAAAAAACTTCAACGTTCGCAACGCACCTCAACACATTCAAATTTATTCCCGCCATCTTCCCATCACACAGAAAGAAGATTGCCCGATAATATCATGCAAGTCCGCGTTAGTCAAGCGAGTTGAGCCTTTTTTTGGCGAATCGAAGTCCCTTTCGGAACAATACTTCCGTAAGCTAACACGTGTTCAGCACACGGAAACGCGCGAACGTAAGCTGCACTCCCCTAGCCAGCCATCGAGACTAAGTGCTAGGCCATAGGCAGGAGAGCGGATTACTCATTCCATTGGGTAGGGTTAAGGCAACTCCAAACGTCACAGCCCATAGATGACACCGGCGAGATTCAGCTAAGCGGCTGCTGGGGCAGCCTAGCGCCTACTTATCTTCGTCAAAGGCGCTTGCTTGCTCTCCCGCTCCTAGGGGCTAGCGTAGCGCCCCTTTAAGGCTCCGCCCTTCATTCATTCTCTCACTCATGAAGTTGTTCTTCTCGAATCTTCACTCGTGTCTAAGCGCCCAACTCCGCTGCGCTAACGGATTTGGAACGCTATGCGCTGTAGGCACAAAATGCCTTTGAGCGCTGTGGTGTTTTGGACGCATCATATAGCTAAGAAAATCTTATCAGCTTTTATTCGCTTCGCGAAAGGCGCGCAGCGCATAGCTGGGAGTCAGGGGCGCCCGTAGTACCTGCCCCGGGACTGTGCAAACAGAAAGCGCTGAACGATTCAGCAGAGGGGAAGGGGCCTATGTATCTGCATGACCCTTTGCAGATTTTCCTCTACACCATCCGCGCGCGAAGCCAATCCCCTTTAAGGATCCCCTAGCGGATGTGTCTGCCACCACGCAGAATGGGATTGATACTTTGTGCGAACTTTTGGATTTCTGGCTTTCGTAACAGCGGTAGAACATAGTACACGATATTACCACCGGCTTTCCACTACACATGGTTCGTAGGATCACTGCCGTAAAAAAAATCGGCACTTAGTTCCCTACCCTCCTGATGGAGAGGCCACTGACTAAGCACAATCCTATTCAAGTTAGAGGCTTTTAGGAGACGCTGTCGCTGCATGCATCCCAGACTTCGTGCCTTGACTAGTACGTCCACGTAAAGCCCTAGCATCATCAGGAGCAACAGACCCCAATGGGGTACGTAGAAGGTGGTGACTTCGCCCCCCGTTCTTTAACGCAATGAACTGTAACGTATTGTACAGTATTCTACAGAAACATTTAAGACAAGAGGGTTATCAAGTTAATCCAAACTGGGGGAAGAGCCAAGATTCACGTGTGCGTGCAAAGAGAAGAAATTCCTAGCGGCAAAGAGGTAGTGAAAGTGAGGCAGAGAACCGAGGGCGGGCCAATCCCTTTTCTGGGTGAAGGGCTTTGGGGAAAAGGAAGAAACAGAAAAGGCTTCCACTTCTTTTGGTAAAACGCATGGCAGGGTCGCAGGGTGGCTCGCTTTAGCGACCCAGGCCTTTAAGGGCCTTTAGGCACTCGAGCCGATAGGCGAGAGGGTGCGGAGCCAGTCGTTAGCGTAGCCCTTTTAAGACTTAGGTCGCCCCTTTAAGGCGATATACCCGGCCTTTAGGTCCCGGTAAAGCGCGTTAGCTTTACCGGCCCCTATCCATGTGGCCCGCCCCTTGGGGGACCGGGTAAAGCGCGTACTTTCCCGGTCGGTCCCCGGGAAGCTTAGCCACTATAGTTACCCCTCTCTCCCAAGGGTCTAGTGGCGCGTAACAAGTACCGGGCGCGTAGCGCGAACTAGTATCCCCCCCCCTTCTCTTAGAAGGGGGGGGTGGAGCCTCCCCCCTTCACGAATCCATGAGCTCTTTTGGGGCGAGCCAGCGCGAGCCACTCCCCCCGATAGGAGGAGGGGTCTTTAAGGGGAAGAAGGGCACACAAGTTCCACACAAGTTGTTCCCTACTAGGCACCCCGGGTGGAGGCTAAGGGTAAGTGCCTGCCAACCGTAGGCACTTACCCCTAACGAGGATGGCCTCTAGGGCCACCCCTTCATGGATCCATGCTTGGTCGGGAGCGCTTCGCGGTTTCCTGAATGAGAAGAAGTCCCCAACCCTTCCGGGAAGAGTGGCCGAAGGCCACTTAAGGGAAAGCGCTTTATCCGGGTCTGCAATAAATAGATCCAAGTACTCAATATTTTAGAGAGCTGAAGGCATGCTAACCACGAATAGTAAGCTAGGGTGGCCCGGAAGGAAGGCCCCGGTAACAGCAGGGGGTCACACGCGCGTGGGAACCGTCCCTAGCGGGAAGCCGGCCTCAGATACTACCATCAATCGGGAGCGGAACAACCTTTGAAGGGGTCAGAGAGCCGTATGATAAGTAACTATCTCGTACGGTTCGGAGAGGAATCTAGTACTCCAATTAGTGATTGGGTAAGAAGATTTCACCCCACCAAACGTACAGGGAATTGAAGGTAGCGTTTTACCCATGTCAAGTCATGGACCGGTTTCGTCAGCCCTTTCTTCATGTGTTGGTGCTCCATACGACTGACACAAGACTCGACTCGTTAAATATTATGGAGGTTTAGTAAGCACCATGCCAAACCCATCTACCATTCTATTCTTTTTCACTCTAGCCAATACGAGTTTACCTGGTACTAGCAGCTTTATCGGTGAATTACCCATTTTAGTGGGAGCTTCCCAAAGGAATAGCTTAGTGGCCACATTAGCAGCACTTGGGATGATTTTAGGCGCAGCGTATTCTCTTTGGCCATATAATCGTGTAGTTTTTGGTAATTCAAAAACCAAATCACTCCATAAATTCTCTGATTCAAATAGAAGGGAGGTTCTAATCCTTTTACCTTTCATTCTCGGAAGGGCGACCGTTGTTGAACCACCAAAGAAATTTCTGATTGAACAATGCAATCACAACATTGTAGGTGCTCGCGATGAGACGGGTGCAACTTACCCCAATAGGGAACATAGCCTGTTGCGAAGGGAAAGGACGGGGCTTCGGCACTCACTTTTCGACCGTGTCTCCGAAGGACAGTTGAATGGTTACTTATGGATGCGGGGTTGGACGAGCCAATGATTCGAACGCGCCATATGTATCAGGTTATTGAGCAATCGATAGTATCGCAGCGTTGTCTCCACCATGGTATAGGCTCCTGCGTATTCATGGCGGAGCACAAGGAGTTTCCACCCCAATATGAAGCCGATGCTGGAAGCACAACCGAATCCTTCGCTCAGACCAAAACCACTGGTTTGAGATCTTACTGACGTAACGTAAGCGTGAGAGTTTTTGGTAGTACCGGTGAACCAGATAACCGCGGATTCGGGAATCTGGGACGGAGGACTCGTAGTATCTCTCCGTATCTGGTAGAAGCCAAACACCTTCCCGTGCGCCCGTAGGCTGACTGCTGCTGAGCTCACTCTGGCTCATAGCACTTTATTGAACAGAGGGCCGGCCGACCCGAGTGCAGCAGGCTGGGGCTATCATAGCAATGTCGTGGCTAGAGCAGCGAGAGTGGGGCAGATAAAGGAGGATCGATTAGTAGCCCTTCCAAGAAAAAATGGTGGCCACTAAAAGAGGGGGGCTGTAAAGAAAGGGGGCCACCTAGGAGGCTCCTGGCCGAGAGAAAGTGCCGAAGGCCGGGTGGGGTAACCTATTTCTACCCAACTCTCGTCCTCTCGTGCTGGGGCCAGGGTTTAGCCTAAAAGGCCTATTTGCCTTAAAGGGAACTAGTTTGCAGCGTCTAATCTTAGCTGCCCAATAGGCCTTTTAGGCGCCCACCCCTACAGTGGTCCCCTTAAAGTGGCGCTCCGCGCCACTATAGTGACCCGGGRGCGCGTAGCCCTTTAAAGGGCAGGCGCACTATAGTAGGGCTGACGGGCCCACCCCTAAGGTATCRCCTATCGGCTAAGGGGCCAGGAAGTGGGGCGTAGCGGCCAGCTGTCGYCCCTTGCTGGGGCAGGGTTGTTGCGYCGATCAGGCGATACCTTAAGGGGGGGTGCKSMGCACCCCACTAAGAGTGCCCCAACCCCAGCAAGTGGTCCCTATGGACCTGGATGTCGKCCACCACTCCAACCCCTTAAGGGGTTAAAGTGGTGTTGGCCTAAGGGTCCGAGAGTTGGCAGGGTGGCCCCTTTAAGGGCCTTTAGGCACTCGAGCCGATAGGCGAGAGGGTCTTAAAAGGGCTACGCTAGCGACTGGCTAAACCCCTTTAGGGGCTCCTACCTTCTTCCGACCCTGCCCTCCCCCTCATCTTCCCTATCGGGAAGATGAGTGTTCCCTCCGGTCACCCCTCAACTTCCCGTTGGTCGGTTGAGTGTCCTGTCGGACTTAAGGTTTTTGGCCAACGTCGGCGCCTGTCTAGCTTCCCTGACCCTCCCTCCGGTCGGGGGGGAGTGTCCTCCGGACGACCCTTGCGGTGTCGCCCCACCACTTTTTTAACCCCTTAAGGGGTTAGAGTGGTGTGGCTAAGGCGTCTGCCCCTACCCGGGCCGAGCGTTTTTTTGCGGCCCATCTCTTATCAGTTGAATGGCTGCTTCCGCCCCTCCCCCTAAGGCAGGTCGAGTGGCGCGCTGCCCCTCTCTCCCAAAAAGGGCTAGAGGACAGCAGGGGTCGCTAAGGCGACTTAGGGTTAGGCCACCCTGCCGAAGAGGGATCGGACCACAATAGTGCCGCTACGCCCTCGCTGCTAGGGGGCCAGGCAAGCCCTAGGCTTCCCTAGGGGGGCTCGCAAGCTCGCCCCCCCTTTAAGGGGTCCCCAAGTCTGACCCCTTAAGRGGAGTCGGGGCCAACCATATCCATGACAGTGTCCTTGGGTGGTTCAGAGGCCTCGCCTCATAGTAGCACGGACCGCGCGGTTGATAATATGAAAGGGGGGCGCCAGTCCAACATTGTACTGTTCCCTACTGAGACAACGGACACTCTCTCAACAGATCCGTACGCCACTCCACGCGCAAGCCAKACTGGGCCTGTGTAGTTTCTCGGTACCGGAGTAACAAGTAAAGACCCGACGTAAGCCTAATCTTCCGAAATGGGTCTAGATCCAGGAGGTTGAGCCGTACRAGTCGAGAGGCTTCCGTAGGTGGTTCTGAGGGAGGGCTGGAGAACAGAGGCGGCCTAGCCTGACCGTAATCGATCCTCTTCGTATAACATAACAGAGAAGGAGTCTAAATCAATGGACATTAATGAACCATCATTGATGGACGTTGCACACTTGAATGTTAGGGAAAATTGACTTCCCGAAAGGTCCAGCTCTTAAAAAGCGAAGGATTTATCCTGAGGCCGGGGGGCCCGTTAGGGCACTATAGTGCTGGCCCAAAGGGCCAGCGCTTTAAGGGGTGGGCGCCCGCCCCATACCCGGGCCGAAGCCGGGGAAGCGCGTAGCGCTTCCACGATAGTGGCCGCMCCCCTACACAGCGGGAGGATGAATCCTCCGGCCCAGCCACCACCGACCATCAGATACGAGATTGGGCGACAGAGGCCCGGTGATCTTGTGGGAGCGATCGGTGCCGTTCCATTCGTACGAATTGTGAACGTATCACAACCTTAGTGAAGTAAAGCCACTGTCAAGGAACTGGGTACCGGACCTGATATAGGCCCAGCAAGTGCCAGATCCAGAGAGGAAACTACAGTGGAGGGGCAACTTCATAGAAGTTCCGGCGCTACGCGCTTCCCTTATTAGGGCGGCTTCCGCGAAGCGGAAGAACCACAATTGTGGTGGAAAACGCGTTAGTCCCCCCGGATCGTGGCCGAACAGCCGCTTAGCCGCTTGTGGCGAAGCCGCGCCCCCTCCCCTTCATGAATTTCGCACCACGTGACCCTTGAGGGGCCTCAAGGTCGCTTTGTCGAACGAATAATGATTGCGGCAAGGAGTAAACGAATCCCACTCTGTCGCTTATACCATATGAAAACTCACGGCTGGAAACAATCCGATGTAGGTTCGGGTATCTAGAACCATAATAAGAAAAGTTCAGGTTGGTGAGCCGAGTGATAGGATACTATCCGGCTCGGTTCAGAGAGCACTTTACTATGCATCTAAGGTTAAGAGGCTGGAAGGCGAGAAAGCGCGTAGCTCCCGGCCCCCGCCCACAAGGATCTCCTCTTTTGTTCTTTTGCTTAACCCACGTCATAGCCTAAATGCTGAACTCCTGACTCTACTTATTCGGATGGGTGTTTACCCTTCAGTGTCCCCAGAGTGTATGCATACCTCCGTAAGTAACTCAGTGCAACACGGAAAGTTTGGGGGAAGCGCGTAGCGCTTCCCCGGTCGAGTCTTCGCACTCGACTACTGGCCCCGTTTAGGGGCCCCCCTGAACGGGGGCAAATAGGCCTTTTAGGCGCCCACCCTAGGCGTTTAGCCCACCCTGCCCCACCCCACCAAGCACCCCCCGAAGGAAGGGAGGAGAAGAAAATGGGACCACTATAGGGGTGGCCCTAAGTCGCGGGGCGTAGCGCCACGACTGGCGTAGCACCCTTAAAGGGGCTCCTACCTTCTTCCGACCCTGCCCTTTGAACCATCTTTAATAGTAACAGTACCTCCTGGTCGGACTTTTCAGTAGGGTGAAACAAAGCAGAGGTTTACMCCCCCCTTCGGTTACTCGACAGTTCGGGCTGGCCACCACCCCTTTGATTACACTCCCAGGTACGAAACGACACAACAACATTATGCTCTGTCCCTTCCCACTTGTGTTTTAATGTTTCACTTCCCGGAAAAAAAGAGACGCTCGCTTTACGGATAACCAATTGTTTCTCAAATCTCTGGGGGCTACTTTCCCGTTACGGATATATAAGTTTGAAGCATCGAAACATGAAAAAGTCTCATATACCACACCGGACTACCCATTCCCATTATTATGCTATTCAAAATATCATACCAATACGTGTTTTTAAGTCCCGATCGATACTCGCGGAGTTGATTATCCTTCTCGAGAATGAAGATTTGAAGTAGTTTATAATTCATCAAGTATTTAGTACAACTCATGCCTCCGTGTATAGACCAGTGTAGACGAAACCACTTCCGCCAGTTCGGTAGTAAGTCTATTTCCATCAGCCGGCTGGTGGGAGCGGGAAGTCTGGGATATGTTTGGTGTTTCTTCCTCCAATCATCCCGATTTACGCCGTACATCAACAGACTATGGGTTTGAGGGTCATCCATTACGAAAAGACTTTCCTTTGAGTGGATATGTGGAAGTACGTTATGATGATTCAGAGAAACGTGTGGTTTCTGAACCGATGGAGATGACTCAAGAATTTCGTTCTTTTGATTTTTCTAGTCCTTGGGAACCAATGCCGCGTAGTGACAATCCCTGCGAAGTATAGGTCTACGGGCCTTTTAATCAGACCGGGGTGAAACGAAACAGAGGGTTACCCCTTTAAAGGGCGGGGTAGAGTAATCGGCTAACTCTAAGGGCTCATGACCCGAACATTAGGTTCGAACCCTGCCCTCGCCGAACCAGGGACGAGAGATAAGGTGGTTAGGGACCTTTGAAGGGTTAGCCTCTGAGAGAGGGAAAGCCGCCACTTTATTAGGGGCAAGGTATGCGGGGTACTCCAAAGAAAGCGCTACGCGCCCCGTACCCCTCCCTTCGAGGTATACCCCCTCTCCCGTCAGGCCTTTAGGCACTCGACCGGAGGGAGAGGGTCGAGTGTCCTACCGGACCACTGATGTGTGCGCCCAGCATTTTGAAGAAATTGAAAGAAAGCTAGCTTTCCACTTTGAAGTTCCCCCCAACTTCAGAGGTGTGGCGGCTTTTGTTACTTCCACAAAGTCAAAACAACACTACTTCCAAAGAGAACTTTGTGGCGTTGCCCACTAAAGGGGAGAGGGCATGAATTAGCAGCCCGCATACGCTAATGGGGACAATTTTGTAAAGCGCGTAGCGCAAGTGCCACAGAAGTTCCCCTAATGGTGCCATTACGTAGGGAGGAACTTCAAAGTGGAAAGCGCGTAGCGCAAAGAAGAAGAGGAAAGGCGCTGAGGTGCGCGTAGCGCGTGGAAGGAACTAGTACGCAGCGTCTAATCTTAGCTGCCCTGCCCTTCTTAGGGAAAATCGATCGATGTCGAACCAGGGGAGTAGCGAACTTGAAGAAGGAGCCAAGGTTCAAACACCACTTGGGGTAGGAAGAAAGAGCCTTAGCTGAGAGCTCCTGGTTCATAGGTACAGAACGCCCCTACTGGAAACTATATAAGTGGAACAACCTGATTCCCCTCAAAATCCCGTAAATAGAGGAGTTTTTAGGGTCGAGTTACCAAGCGGGATGGGAGAAGCCCCCTTTCTCTTTCGGGTAAAGCGCTACTTAGCCTTACCCGGCCCCCTTGGGGGCAGGGTGGCCACAACTATTGTGCCAGCCCTTTCTTTAGAAGGGCACGCGTAGCGCAAATTCCTGAAGTGCCAAATCTCAGCCTCGAACAAATTCTCATGAGTATTAAGGGAGAAAACGCTCCCCCAAGGCCTACCTCAGGAAGCCCCCTCTGCGGAACGAAAAGATTCATCGGAACGAGTGTCTCCCAGAAGCATCCTTATCATTTAGTAGATCCAAGTCCATGGCCTCTTTTGGGGTCACTGGGGGCTTTGGCCAGCACCCTTGGTGGTGTTATGTACATGCATTCATTTACAGGAGGTGCAACACTTCCCGGTTTAGGCTCGGGATTAATCTTATACACCATGTTTGTATGGTGGCGCGATGTTTTACGTGAATCCACTCACGAGGGACATCATACCAAAGTGGTACAATTAGGACCTCGTGTAGGTTTTCCTTCGTTCACCGTCTCCGAGGTCATGTTTCTTCCAGCTTTCTTTCGGGCTTCCTTTCATTCTTCTTTGGCACCTACGGTAGAGATCGGAGCTATTCGGCCCCCCAAAGGAATTGAGGTTTTAGATCCTTGGGGAATTCCTTTCCCAAATACCCTTATTCTACTCCCATCCGGAGCTGCCGTGACTTGGGCTCATCATGCTATACTCGCAGGTTCAAAACAACAAGCGGTTTACGCTTTAGTAGCTACCGTTTGGCTGGCTCCAGTCTTTACTGGGTTTCAAGGAATGGAATATGTAGAAGCACCTTTTACTACTTCTGATGGGATTTATGGTTCGACTCCCTCCTCAGCTACTGGATTCCATGGGTTTCACGTCATTATAGGCACCATTTTCTCAATAATCTGCGGTATTCGTTAGTATCTGGGGCATTTTAGCCCTTCGCATCACTTTGGCTTCGAAGCAGCTGCTTGGTACTGGCATTCCGTGGACGTGGTGTGGTTATTTTCATTCATATCTATTTATTGGTGGGGAGGTCTGCAGAATAGGGATGGGCGTGAAGCGCGAAGCTTCCGCCCTTACTAGGGGCTGGGCGGCCCTTTGTGCGCCTATGGGTCGATTGAAAGAAAGAGTAATAGACTCTCCCAAAGGCCCAACTTACTCGGGGCGAGGAAAGGAAAAGAACTAGACCACTTAACTCAGGAGAAAGAAAACTATTGGACTTAACAGAAACTGCATCTGAGGACGGATTCCCCTACACATTCGAATCTGAGGATGGGACCTTAGTGGAAGTGGCCTTATAACCGTCTTTTAACCGTCTTTTGCAGCCCCTGCTGAGTAACCTTTGTTCTCTCTGTTCAAGGGACCCCTTCTGTGGGCAGCGCGTCCCAAAGAAACGCTTTGATGATATACTTCTGTTGAAACACTTGATTCGAAACGAGAAATACGAGTTCCGGTTGCTTGTCCAGGGCCCACCCTGCTGCTTTCGTACACCTTCTGAAACCTGAAACCTCACACCTTACACAGCTCATATATGCTACCATACATAGCCTCGCAGAATCTTTCAATTCTTTTTTTTTGCCCCTTCAGAAGTAAGCCCCCGCCTAGTGGGCGCCCACCCTGCCCAACATTAGCGGAACCCATTACGGGAGTTGTTGGTATAGGCACATGGGGCCCCCAGTCCTGGGTTTGACCCCAGAAACCTTTACCTACTAACACCACCAGGACCAGCCTCGAAGCTGATCCCGTGACCCACCAAGCAGGACTCTCGGAAGAAACGCGCTACCGCGATACAGACTGGAAACCCATAGTCCTTCCCTCATAAGTCTAAGTTTCCGGTTGTTCCGCAGCCGTGCCGATGCAGCGAAGCCGCTGCGGGGCCGTTAATGCGGTTTATTCAACTACGCTAAGCGGATTCTCATGGAATCGAAATCGGACGCTATGCTAAGTTGCTTCGGACACGTACGCATCAGCGTCCCCATCGGCCCCCCGCGGTTACTCAACGCCCTTCAAGACCGCGGCAGTATCCCGCCCTGATCCTTCATAAGTTGATATTTCGGTTCAACCGAAGTCCCGGATTCGGCGGATCTGCAGATGCCAAGGCCGCTAGGCTAGGATTCTAGGATGTACGCGCGGGGCGGAATTGACCCACACAACAGGGGGACCCGCGGTTCCACGAACGGAGGCCGATGATCGGCCAGCGTCGTCGCCAAGGCGACCAAGGAACCAGTGTGCCAACAATAAGAAGAAGTCCAACAAGGCCGAACAAAGAGTGTGCGGACAGCTGAGCCTACAGCGGATGCGGGTTATTGGCCCGCTAAGCTGGGCGGAATAATACCTCAGGAAGGAGAAAATGAATCCTTCGGAGTGGTAGTAGATTGCCTGCTAGGCGCAGGCTCGCCCGTCTGCGACCCCTTAAAGGGGTCGCTTTAAGGCGAGCCTCGCTCCTTCTTTCGTCCGCGCTCAGTTGTCTCGAGCCTCGCTTCGCTCGGCTTCGCTGTGCTGCTGCTAGCTTTGGCTTAGAATCCATCGTGCCAAACCCCTTTAAGTCGGTCTGCCTGGAAAATAGTCTCGTAAATCGTTGAATGTCATAAAAGTCCGATTCGCCGATCATCAACTGAAGGAACTGGAACTGCTGCTAGGCAGCCCGTCCTACTTGTTGTGTAGTGCCCCTACGCTCTATGCCGAGTAGCCTAGCCTGGCCTTTCCTTAAGTCTTTCGGTTTGATAAAATGATTTATGGCAATAGTTTAGATAAAGCCTTAGTCCAGTGCCCGAGAGCAAGAGATGGTTACACTGTCCTTCCAGACTCTTTGAGTCGATGACTGGTAACGGAACTACAGCTTTTATGGGTGATTCTCCTTGCGTCCCACCCGCGGCTCTACATTTTATTCCTGTGGCTAAGTTGGCTACCCGACCTGTAGGTCATTACCCTCTTAGGGACTTACTCTACCGCAAAGCGTTAACGGGATCATATTAGGAGCTAGTCTGACAGTGCATTAGTCGTTAAGGGCTGAGAGGCAGTATAGTCCGTTCCTAGTAATTAATCAATCACCTACTTCGACATAGCCAACTGGCGCTAGTCCATCTTTTATCCCTAGTAGCAGCCCTTGAAGGGGGCTATAACCCCGTGGACAAAGTATAACCCGCGTGAGCGGCTGTATGGCTGATTGCTTGAGTTGGAGACCCGAGAAGATCGCTATGTCTTTCCTTCCGTTACCGTTCTGGCCTTACAGTCCGTCCCTCACAGGTTTAGTTCACCGTTACTTCTCACTCGTTACAAAGCCTCCCAATGGATAGCCAGGCCGCTCCGCCCCACAATATTGCACTCGATCTGAGCCGCACTCAATGAAGGGTGAGAAGGAAACGGGAATGGGAGGCACTCGATACCCACACGCCACGCGCTTCGCAGGGTGGCCCCTTCAAGGGTCCGGAGGACACTCGAGCCGATAGGCGAGAGGGCACCCCTACCCAGCTTTAGCCTACCCCTTCCGATCCATCATTACGTCCCTTTAACTGTGCCGCGATCTAGGGTTCCCCTTATTCCTTCGCGCTATGCTCCCGCCACTTCAGAAGAGGAGGTTGGGGCAAAACATTATTACTCCTCCCTCCACCCCGCCCTTAGGGGCGCGTAGCGCGAGGCCATGCCCCCGCCCCCCGTTTGGAAGCTGCTAAGCCCACCCATTGACTGGGTAGTCAGATTGGGAGTTCGGGGATAGGAAAATGACCCGATTCGAAGGGCTTTAGCGGGGAACTAAGGGGTTCGGGCTCATTCCCCGTTCAAACCCTCACTGCGCTCTAAAGTGAGTGCATTGCTGTTTGCCGTGCTTCAACCAGTAGCCGCCTCCAAAAAGGCCTAAAAAGGCAAAACGCGATCAGTCAAGGGAATCCACGTATAAAGGGGTACCCTCTTCACGTAGAACGCGTTTTTGTCTAATAAAAATGACCATGCAGGACGTACCCATCATCAAAGGAACGGCTAGCGCCCGCATAAATGGAAGAAGCCGCAAACAGTTCCACCAATGAGGAAGCGCGTGTCAGGGAAGCGGAAGAAGCATCTGCTGTCGACGGCGTAAGCAGAGAAGACTGGAATGGGGCGAAATCAGCCTTAGGCTGACGGGCATTGGCTCAGCAACCTAAGGCGATTTTGCGCATAAATGTTCTGAAGGAGCCTTTTAAAGTCCCCGCCTCCCGATGGGTAACCGAGTTTCATCCGTTAACAAACGGGGTGGACCGCCACGAGCCGGACCTACTGGCTATGACGCTGGGGTAGAGTTCGGGGGATAAACGTCCAAGGGGAAATGATGATCTCTCCATCAGGGAACTAGGAGCGTCTAGGGGCAACCATTCCCTAAACAAGAAACAAAACTAAACTGAGTTCGCAGGGCAAGCCACCACATGCCCTGGTGGGGAGAAACGTGTGCACCCCTCTGTGGCTACAGCCGCAGAATGGTTCTCTAAGCCCGCAAAAGGTGGAGGGTTTTCGTACCATGGAGCATGGATTTCCCCTTAGTGAGGTGCGCCCGAGCTGCCTAGAGACTTGAGGTAATGACTACTTTGCGGCAGTGAAGTAGAACGACGGACCCCAATCGGTTGGTTGGACAAGGCGCTAGTCAGCGGGAAAGACCAAATCAACGAACTCAGTTCCACCCAGCCACTAAAGGGGGTGAGAGAAATCTTGCACCCAGTTCCGGCTGTGTCCGAGTGATGGGCACATGCCTCAAAAGGACTAACCTGGGCCGTCGAGCTCCGCTTCGGATCTCTTTGGGAACAAAGCAGGGTCCGGAGGACACTCGACAGGGAGAGGGTTGCCAGCACCCTGTCCGCCCTTAGAGATACGAGCGGAAGGGGTGGCTCCTCACGAACACGGAGCCATTCCCCTTAAGGGGTGCCCTCGATTGGAATCGGGTGGATGGTGGTGCCTTGGAAATTGTCACGATCGAATAATGGAAGTTCAGCCTTCCCAGGTGGCTGCCTGCTTAGGGGCTGCCCCTTTAGGTGTTGGTTCAAGCCCAACTCGTGATTGGCCCGCGCCACACCAGCAGTGGGTGGGAACTAGTTTGCAGCCACTTCTAAAGGGGCGCTTAGCGCCTCTGAGAGAAGCAGAAGCGGTACATCCTGAGGAGGAAGCAGCGGGCGAGCGTACGAATTGCTGGGATAGTGGCCACGATGGTGGTCCCTCACTCCGTTCGGAGGGTAAAGCGCTAAGGTACAGGGTAGGGGCACCACTAGAGTGCCCATGCGCGGAGCGTCCACCCCACCACCTACACCATGGCTATGATAGTGGGGGTGCCCCTAGCTGCTATGCGCTACGCGCAGGGTGGGCTTTATGCCCACGCCTTAAAGGGCTGTCCTTTGGGACACCCTCGCCCAAACTTTCATCTCTCTAACGCAGCTAAGCCACTAAGCAGCAGGAGACACTTGCTCTCTCTACCGGAGAATAATCGTCCGATCGATGCGGAGAATCATCCCCGAAGCTAGCTAGTTAGTGTCTTTGAACCAAACCTACGCGAGCGAACTAGCTAGTGGTGCTAAGCGCCAGTGGTGCCAAAGCGCCAACGAGCTAGCTAGTGTTTTTGAGCCAAAGCCCCGGAGCGTACGCTAGTTAGTGCTTTTGAGCCAAAGCGCCGCAGCTTTTAACTACCAAATCCCGTTTCTCGCGGGTACGGCTTTCCTACCCAACTAGGCGCCTAGCCCTCCCCCGGGCAGTGCTAGGGTAGGCCCAGCGTTGCAGGTGCGAGAAGGGCGCGCATAGCGCCTAGTTGTGGGTGGGAGACCATTTGCTAAGGGAGGCGAGGCGCAAAAGAAGCCAAATTAGGTGGGTAGCGCGTAGCGCGCAATTTAAAGTGTGAGTCAATCTTCCTAGTGGATTCTTCCATCCTGCTTCTTCTGGGTGCGGTAGGCCGAGAAACTAGGTTCCCTTTGGGCACTATAGTGGGGGGAACTAGTTCGGCCCCCCACCCCTCCCTCTGCTTTTCGTCTCACCTGCAGCGAAACACGTATATAGAAGCAATCCTTCCCTAGACCAAAGGGAAGTGCTTTTTGAGAGGAAGGTCTGCAAACGAAGAAACTAGTACGGAATTTCCTCTTATTTCGGGAGCATGAAAGGAAGCAGGCAGAAGGCAAGAGCGCAACGAACAACATTTTCTAGCCCCTTATGAATCATGCCCACGTGCGAACTTCCCTACGTAGCTATGGGCCCACCCAGGGCAGAAGGCAGACAGAAGGATGATGGGGGCTTTACTTCCACATCAAAGGCAAGGGCAACTGAGTAAAGGCAGAGTCGAGCACTCCGATGAAGTGATTTGAGAAGCCGCAGCTGTACGCCTGACACGCGCGAGACGGGTTCTGTACTGGCTGGGCAGGGAGACCAGAGGGGCACCTAACAACCCCTGAGGGGGTACTGTAGAGGGTCAGCTAATGTATCGTATGATTTGCAACACATCCTGAGGAGGTGAACACTACTCACTCAACCACCTTCCTCTGTCCTGGGTAGGGTGTTATCTCCTGGACTATGTTGGATCGGGATAACTCCTAGTCGGAGCTCCGTGTTTGGGCGAGAAGGGAGTCGATGTCTTCCCTTATATTCGCTTCGTACTGGGAGTTTGCTCTGCCCTGCACAGGGAGTTCGCTCTGTACTCGGAGTTGCTCGGCCATAGTCCCCAACCACCTCATTCCCCTTCCCACTAGCAAGGCCTTAGCCACTGCGTGTGCGTGTGAGGAAGTGCGACCACCCACTCTGTTGTTCTTACGCTCGCTTCGGTTGTGCGCGCCCTTCCCGAGAAAGGCACACCTACTCTGTTGTTCCTACGCTCGCTTCGCTCGCTTGCGCGGTGGTTGGCTGGGGGTGAAAACTTCTACCGGTCAGTGGAGGGTAAGAAACCAGCTGAGCGCCTACTCTGTTGTTCCGTGGCTCGCGAAGGGGGAATAGAAAGTATGGTGGGAGTAAGTAATTGGGCCCAGATACTACTCAGCTTCCGGTTTGGATGGAGAGGGGACTGGAGACGATAGGAAGCTTCTCACCTCTAGCTCTAGACGGAGGCTCCGAAAGGAAAGGCAGTTCGCCCGCCGATCACTGGCTTACGGATAATGAGGAGATAGAGAAAATTCGGGTGGTCATGACTTGACACTAACAGATTCTAGGTGTACAACCTGGATATTCCAGGCTTTAGAAATGACATCGCCCTGCCTCCACCGCGTGCACGGATCAGAATGACTGATTCTGCTCCCGACCGAAACGCAAGAACTAAGAGTTAGTACCCTTCGCGGAGAAGGGTTGCTTAGCAGCACCTCGAATAATCAAATGGCAGTCTGCCCTTATCTCATCCATAGAGACCTTTTTGAAGCGGTTTTCAATCGGTAAGGATGCTGCTGTGGGAAAGGATACATTCCGCCTTTAGGGCACTATAGTGCAGAAAACGACACAGTTCGTTGCTTGGACTTCGCCCCACCACCCCATATGAATTGGGTGGGGCCAGGGACTACCCGGCGCTACGCCCATCGCGGAAAATCGTATGCGGCATCCCGTAGTCAAAACACGTATATAGAAATAGGGCCTCCGAATGCAGGTGCTAAGAGCAGGGCACTATGGTGCAGCGCGGCTGCCCTAGGCGTTTAGCCCACCCTGCCCCACCGTGTATGACGCCGTCGCGTCATCCGTTGCTATGAACAGGGAAACTTAGAGGCAACTGAGAATCCGTCAAATTGATCCTCCAAATCCGCCTCACTCTTTAGCGAGCCAGGGAAATAACGGGCGGCCGGATGAGGGGGCTAGGGCCGAGGGTCGCTAAGGCGACACCTAGGCGTTTAGCCCACCCTTAGCCTAGCCTTTCCGGTTGGTTCCAGAATGCCCTTAGGAAAGGAGCGTGTAGCGGGATCAGAAGCGATTCCTGTGATCCTTCGGCATTCGCACGCGCTTTCCCTCTTTCCTTTTCTTTTTTAACGCCTTATACACTTTGGCAGTAGGCCAATAGATCCTCAGCACGTTGCCTATAAAGCATCATGTGCAAGAAGAATCGAGGAACTAGTTTGCAGCGTCTAATCTTAGCTGCCCTAGGGGGGGCGAGGAAAGATATTTTTCCCACCACTAGACCCCTTTAAAGGGCTTCAAGAAGACTTTTTATTAGTTCTTTTCGGACTGCTCCAGACTAACCCTTACAGAGAGGGCCTAGCACTTCACTCCATCAGCTCTCTGTTCAGCCAATAAAGCTTCCTTTGCCGGATTTCCTGTAATTGGGTATCTATGTCCCTRTTGGCCACGACGGTACATATATAATACTAGTAGTGGGGTCTCGATATTTCTTATTAGTTTGTGTGTATCCCATTTCGTGATAGGGATTGAAGCGTTTCCTTCCCCAAAGGGAGGGTACATGCAAAAGGAGGCACGGGCTTCTTCGTGTTACCCTTCTGGGAAAGGTAACAAGAAGCCCCATTCGCACTGGGTTGCCTAGGCTGCTGGCACACCTGCAGGCATTATTCACTACTGGAAGAATGCGGGCATTCACTACTGGGAGAATGCGACTACTGGAAGAATGCTAGCCGGCCCTGCAGCAGGCTCTGAACTACTGGAAGCGTCAGACGCTGGAAGAAGAAGCGCCTGCAGGCTCGCCAGACTGAGGCCTGCGGGCTGTCAAAAGACAGTCCTAAGGAACCATCCGCAACGACAACTTGAACGTCCACCTCCCTGGAGGTGGGCAATAAAGTAGCCCTGCCACGTCCGCTGTCACATACACGAGAGTCACGCTGAAGCTCGGAATTTAGTCCACCAGTGTGTCATCCGCGGATGTTCTACAAGCTGTTGTGCCTGGATTCGTAGACTTTTGTCCTCTGACAGGCGAATTCAGTGCTAGGCGAAATAATAACCTAGGTCGCGGGCTTCCGAAAGGAGGAAGCTGGCTGAGTCAGCACAGTGTTGAGTGCCCTTCTAAAAAAAGTGGCTCCCCGAACTTTCTAGTATATGCCCTTCCAAAAAAAGTGGTGCCTGTAGGCAGCCTTGGGGAAGCGCTACCTGACCCATCCAGCAGACCCTCTCCTATTTGGTTTGGATTGTTTCTCTATAAGGGGAACACGGCCGTCCCCCTTTTTGTGGAAGCACTAAAGGGCTGTAAAAAGGGCGGCTTCCCACAAAAGTGCCCCGAGAGTGACAAACTGCCATAATAAAGACCAAGAACAGACCAGAAAGAAAGAGTTTGTGGAAGAGCAACGGAAGCTCATAGAGAAACCCTAGGGCATTGGCTTGTTCAAAGAACTACTGCTGCTTTTTCAGTCCCAACCATTCCTATAGCCAATGTTTCCACTTTGATCCTGCTTAGTATATTGTTATTCCGGCATATCCATATAGGAATCAAAGAGATTCTGGCAGATCATGTTCACCATGAAGTCACACGAAATCGGATCTTGATTCTTTTCAGAATCTTCCTGTTAGTCATTATCAAAGACGTTCTTGTGCTTTTCGTTCCTTCCAACTAATGAATAACCATATTGAGAGTAATGTGTTTCGCTACAGCCTTTCCCTCGCTTGCGGGGGGGGCCTAAAGGGGTAAAAACGACGAAGATGGCTACACACGCCATCCTCATTCTTCCCCTTCAGAAGTGGGCACTATAGTGGCGAAGCCACTCCCCCGACCTAACGGGAGGGAGGGTATTCCTAAGGACACTCAACCGACCGAGTCTTGTTAGGGGAGGAAACTGTTTCTTGAGGTTCCTTCCTCAGATACTCTTGAAGTTCAACTTCTCTTTAACTACGGTATTAGCCTAGTTCAATGACTTATTCAACTGATGAAACTGATTCCACTAAGGGTGCCTAACTGATTCAACTGAAATAAATTAAATCTGAATCAACTTCCAATACATAACCCACAGTAACTTTTGCACGCGTAAAAGTTTCCGTATTATAACCATATAAAACAATCAAGCGAATAGCGGCCAATGCAAGAATAAATATCTCCCCTCCCATAACATAAGGACTCCTAAACTTAGTAATAGCACGGTGTAAACCAAAATAAGGAACATTATAATTATCAGTCTCCATATACTTATCCAAAATTGTCCAAGTATCATTAAAACTACTAACGAAAGTGATAAAATCTGGAAATACCCTACTCTTCATGTTTATCTTCGTGTTCATGTTCTTGCTCTCTGACATTATTATTATGCACTAACGGAGACACAGTTTTATCCACAGTTTTTTTTAACCGTCTCCTTCGCTTAGTAGCAAAGGATGGTGGTTTCTTCTCCACTATTTCAACACTCTCTTCCTCATCAGAATACAGAGGTTCATTTCTTAATTCACGACCTTCTCTTGATTCGTTATCTAATCGATTCCTAACAGATATATCGAACAGCTCAGTTGCTGCTTGATTGAGGTCCTTAGAGAAATTCCAAATAGCCAAGTCAAATCGGGCTCGTACAGAAGTAAAAGTATAATAAGCTTCTTTACGCTGCTCTTCTGACTGGGCATGCAACCTTTCCAAAATCTCAAGCCTTTGCTTTAATGACTGTGACTTACTCTGATCTTTCTGAGAAGACCTTTGCAGCAACACTTTAATACCTTCCATAGTTTCAGTTAAAGCTTCATAGATCTTTTCCGCCGTTTGCTCTGAAGATACATTCTCACGTTCATTATCTGATCCCCCTCCAGTTGCAAAAGTCCTGTAATGCTGTAATGATAGTAAAGGATACTTATGAACAAATGCACTTGATAATATAAAATGACTACGAACAAAGGAACTTGCCAGATTAGTTTTATTCATTTTTCTCGTGTCATTTTTTTGGGCTTGAGGATAAGTGAAGGGTTTCAGCTTCCCCTTCGAGTCGGAGCACACCCGAAAAAGTAGAGGCTTCCTGGCAAAAAGCACACTACCACCAACTACCCGAACTTAGCTCGGGAAGCCCTTGGATTTCACTCCCTAAGTATTTCACTCCTTAAGGAGTGTGGACTCAGGCCTTGGGGTAATCCTCTGTATGGGCTAAGCTTGCTGATCCAATGGTGCGGCCTGTAGTGTTGATGCTTAGTTCACCTAAGCCCATATCCAGAGCTAGAGGTGGAGACCGGTGCATCTCTCTTTAGGTGGAGTTCGAGGCGTGCATTCGTTGGATTATCTGCTCGGTTAGCTCCCATACAATCCAGCTGCTAACCTCGCTACATGAAAGGTTTGCTTAGCCCCGGCCTATGTTAGACCTTTACGTTAGCTCTGTTGGGATTGTATTGTATTGGCTGGGTCTAGTCTAGTCCTGGGAAGGCATGTGAGGTGTAATGATACAGCTAGAAGGTCAAGAAGTTACCACGAATCTACTGCCTAAGGTCCAACAATGAGCAGTTCGTTACTTTGATGCCTTGGAGTACAGGATTAACGCTGCAAAGTACCAACAAGCTCCTGCTTAGGATCGATACTGCATCCTGGCTCTAGAGATTCATGGTGCGGTATGCTGGAATTAGGGTAACTGCAACTGGTTGTAGCGATAGATTCAGAGCATTGCAAGGCATTCAAATTCCAGAGTTAGCAACCGTTGGTTCCTCTTTCATCCTGTGAGCCAAGGCAACATCTTCCCTTTAGATCCGTATAATCCCATTCGGCATATCTCTAGGCTAAGAGGTGCACATACGGTACCAAGGCCTGTAGGTGGATGAGCTGGTTCTATGCCTTCGGCAATTAACGTTTCATCACACCGCTGGTCACATGAGATACAGGACCTGGCATAGATTTACTACGATTCCCTTCATCGATCGTGCATTGGCCGGGTAGCGCGTAACGAGGGCCCCGGAGGGGTGGGTATGTCTGCCTAGGCGGCCTTTAGTGGGCCTTCCCTTGTAGTGAGTGGGCCAAGGGAACCAAACTAGTGGTCCATCCCTTGTAGTGAGTGGGCGGGGTGGCCGTAGGCCACCCTAAGTCGCCTAAGCGACCCCTTTTGGCCATCCCTTTAGTAAGTGGACCAGAACCCTGGCAAAAAACACTACGATAGAAGATTTGGCTCTGCTTCGAGGGGATAAAAATCAAGAAACCAAAGCCCTAGGTACTTTGCGAAGTCGGGTAACCGAAGGTTAAGAACCTTTGACTCGAAGCAGTGCCAAAATTTCTTTTGTTTAGGGGGGATAGGTTTTTACACGAAATAAGCCTTTACAAAAAAATTTCTACATGTTTTCTTGTGCGCGTAGCGCTGGAAGAAACAAAGCTACGCTGCCAATCGAAGGCATCTATCGTAGTGTTTTTGGTGTCACGGATTCGAAAGTGGATTCACAATAATTCACGTATATAGATGTCGTCGACTCGGCCCCGGCCTAGCATCGTAAGTGTCACGAATTCTTCGATTCGCTCCTTCTGCTTCGGAGTCAGTTTTGCCCTTTCTCTGCAGCGCACTTCGTTCGTAGTAGCGCTTCATTGGAGCAGCATGGTGGCAACACTAGTACCTGCCCTCGGCCTTCGACCTTTTCGTCCCGTATCTGGCTGAGCCTCTGGTTATACCCTTTTGCTGGGTTCTCCCTCTATCAGAGGAGCAAAATGACGCCCCGCAGATCCGGGGTTTCCTCCATTAGATGAACACTAAAACCTCTCGCCAAGTCTTTCGACTCCAGCCGATTGGAAGGTACGAAGGAAGGTTAGGGGAACTTCAGTGGGGCTTAAAAGCCCCCCGCCTTAAGCGCTACGCGCTGCAAACTAGTTCCGAAAGGAGGGGGTGTGATGAGGGGGTTACACTGTACCGGAGGATAGGGGACGGCTGAAGGCTCAGGTTCAACACACGACGACACCTTACGAATTTTGTCCCCAAAACTATTATGGAGGAATCGAGAATCCGTGTTTCTCGGATCTTGATTCGCTTTAGTTTGACACGGCTTCCGTGTTATTGGTTCCCGGAAGAATCACCATTTTTATTGGCCAAACCCCCCATTACTTTGCCTCATCCAGACTCGTCCCCCATTCGTACACAATCAACGGAGGCCTCGAGCACATATGTTACTACGTCCTTAACACCACGCTCCTACTTTGTATTACCCTTCCCAAGTCATCAAACTCGGTGCTCCTTGATCTTCAGTTGCTATGGGAAACGGAAAAAGTAGGACAAAAAGTTGTTTCACTTAAGTGGTTCTCGTTTCTTTTTGTTCTCCCTTGTAACTTTTGCTCGGGTAGTTCCCAACGCTCGGCATTTTTCATACCATTCGAGTACAACCTCAACTAATTTGCTCATAACCAAGTCACAACCTAGAATTTATGACTATATCATGTTAACCGTTCGCATTTTGTTCATTCCGCCAATACGCCCTCAAGTCCCTGTAATGGTGATCTGTCCGTCAAAATCAAAAGCTACTTCTTTGAGAACCCGTCCAAAGAATCGTCGGATTTTGATGGTGGTTTTGCTTTTCGCAGCAGCTTTGTTCGCACCTCCAGATATCTGGTGTCAAATCGTCGCTCGTTTATCCTCCTATTCCCCAATAGAGTTGACCATCTTTGTAGCCTCGATCCTTTCGGTCTATAAGAAGCAACTATCCGGATAGGTAGGCCCGAGCAAGCTTACCCTCCAGGAAGAATTAGGGGCGTAGCACCCCTTTAGGCTGGGCGTTAGCCCTGCGACCTTGCCCTACACCCACCGTGCAGCTAGGATCACCTCTTTCTCCAAATAACCCGTCTTTGAGCCTTTGAAGGCAAAGAAGGGGGAGCCTCTCTGGAGGAAGGGGCGTATTTAGCCGGGAAGCTTTCGCTTGAAAGCGCTCGATTAACCGCTAGGCTTACTAAGGCCGGGCTTTAGCTAGCGCTTCCACTGTGTCTCTTTGTTCTTATGAGATGCTCTTGTAGGTGATTTCTTCAAAAGTTAATGGAACGGTGATAGGTGGTAGGTGTAAGCAGAAGGTGGTAGATGATAGGTGATAGGTGCGAGGTGTAAGGTGTGAGCAGAAGGTGGTAGGTGTTAGATGATAGGTGATAGGTGTGAGCAGAAGGTGTTAGGTGATAGGTGTTAGTGGTAGGTGGCCCCGAGGCATAAACACCTACCCCTTACACCTCGCACCTACCACCTACCACCCAGGAACCAGCACCTAGTAGGTGTTAGTAGTAGGACCCAATGGTCCGAGACTCTGGAGTGGACCCAATAGGGTCCGAGGTCTCAAACGGGGCTTCAAACGGGGTAGGTGTTTATGCCTCGGGGCCACTCATCACCTATCACCTACTAGCACCTACCACCTCCCTCCCTGCCTGCGACCCTGCCCTCTCTAACCGAGAATTGACTGAGTGACCTTTGCTATTGGATTCGAACGAATGATCGTCTGACTGCCTGCTATTGAATGGGAATTCGTCTGACTAGCCCAATTCACCTTAGCTGCTTATTCAGCCCGCTTGCCTGCCCCGTCCTGAGCTTGAGAAAGATTACTTGCCGGATACGTACTGAGATCAAAATTCCTTAACCGATAGGAGCCTACCTTTGCTCCAGACAGAGCTTACTCCACAGGAATAGAAACCTTTGCTCCTTAGCCCGAGAACGGCTTACCTAAGTAAAGAAACCCTGACCTCGATCCCTCTTCTTTAGGAATGACCTTTGGTGCCATACAGTGTACCTTCCTTTGACTTCTCTGTACGCTTGCAAGCCTTCCAGGAAAGGAAATTAGCTGTTTACTCCGCTTCCCACCTATAGCTTACAGGCACTCAGCAACAGAACATAAACCCAAAAAGTATTAGATCACTCCTTGACTCCAGACAGAGATGCTGACGAATGATCGTCCGACTAGCCCACCTTCACCTGAGCGTAAGACAGAGCTTCCCACCTCATGCTTCCTGGCAACCGAATGGGGCTCACTATGACTTGGGCAGGGGGTGGGTCGCGCGAGCCACGCCTTAAAGGGCTCGCCCTAAAGCGACCCTGCCCTCCCTGTCCCTTAGCTGCCTCCAGAGCTGCTTACGGAGATGCCGAGACAACCCATCCCAGTAACTGAACTGGACCTTACTTAATAAATGTGCTTAGGAATGAAACCGCTTTCCAGTAACGGTTCTTCAAGGGAACCGATCAAACCCGCTAACAGGAAAGAAAGATTAGCGAAAGGCAAGGGAGGCTATCGAATGAAATACTGAAGCTGCAGGCGCCTCCCTTCGGTCGGGTCTTAACGTTCCTGCAGGTGCTTTGAATTAGTAGATACGAGCGTAGCACGTAAGCGTGAATTCTCTGAATGAGGGTCTTCCGTTAATCATTAGGCCTTGTGAATCGTGTGCCAATGAGGAAGCCTTACCCCATGCAAAAACACGTAGATAGGGGAGGGTCGCAGGGCTAACGCCCAGCCTAAAGGCTACGCCAGTTTTTTTCGCGCACTTTAGTGAGCGCTGCACTATAGTGCCCTTCGATCGGATTTGATACCTTTTGCCCTCTCCGCGATAGCGAACCACTCCCCCGATAGGGGGAGGGCCTTTAGGCACTCGACCGGAGGGAGAGGGTCGAGTGTCCTCCGGACCCGTAAGTGAGTAGAAACAT
>Contig42+271715
CGCTGCACTATAGTGCCCTTCGATCGGATTTGATACCTTTTGCCCTCTCCGCGATAGCGAACCACTCCCCCGATAGGGGGAGGGCCTTTAGGCACTCGACCGGAGGGAGAGGGTCGAGTGTCCTCCGGACCCGTAAGTGAGTAGAAACATGGTCCTAAGCAGCAAAGTGGTGCCTTTCCTAGGGAAAAATCGATTGATGCTTTTGCCCTCTCCGCGATAGCGAACCACTCCCCCGATAGGGGGAGGGCCTTTAGGCACTC
>Contig43+28891
AGCGCACAATCAGCGCGCAAAGCGCCTTCTGTGGAAGTACTACCCGCCCTTTAAAGCGCCTTCGTTTCGATACAGTACTACCCGCTTCGCTCTAAGGGGGAAGAGGGGATATTTACCTTCCCGACCGAAATACAGGTTCTTGTCGAAGGTGTGGAAGCCAATTTCGACGAAACACGTATCTCTTTATTCGAAGGATCTGATGCCCTTTCCAAAGAAACCGAACCAGTCTTTGCTGCCCCTGAAGCAGTCCCCAAAGCTGTTGCCTCTGTTGAAGAAACTGAACCAGTCTTCGATACCCTTTCTCCCGGAACTGAACCAGTCTCTGAGGGGCTCCCAGGCACGGCGGATCTACGGGGGGCGTAATCATCCCCGGATGGTGGTTCAGGGTCAATACCAGTTGCTTCATCATATCCAACCGCATCGTATGCGAGAGCGTCCCAGGCGTAAAGGTGATCCATCTCGATCTGTAGTGGAGCGATCTGAGTCTTACGTTGCGTGTGTCCCGCTTGTGCTACGAGTGTACGGGGTAGGGGGCCGAGGTTAAAGCGCGTAGCGCGCAGAACTTTGTGACAACTTTAGTGGCCCCTTCGTTACGGAAGTGGCGCTTTGGTGGGGGCACTGAAGGGTAGGAGGGAGGGGTACCCTACCGAGTAGCGGAGCGCGTAGGAAAGCTAAAGAGGGAAGGGAGCTTCCATTAATGGGACCAATGCTGATGCCAGTAATGGTGGCTCTCTCCACTCGAAGAAACCAATTCTATATACGTGAATTCCCCTTAACCAACGAACAGGCACCAGACCCATGTTTTGGTAATTTCTTCCTAAAAAAACGCGGTTTAGCGTTTTCCGGTATAGTTTCGGATCTAGGGTCCTAGGACACTCCCGGGTATCCGAAACATCAATTTTCCATTCTAGAACCCTGCGCTCTGATCAACGATCCCCCCTGTGTGATAGATCTATCGTACAGGAGGGGATCTTCGATCAGAGACTAGGGTTTCACTAATAGGAAATCGTTTTCCTGTTTGCGCCACTAAAGGGGTCAAGACAGCCTTGCCTTGAATTCTAGGTATTCCGGGAATGGTCTACCTATCAACTAGTGAGTGGAATGGATACCGGTCGGTCGAGGGATATGGAAGGGCCAACTCCCGTGTGTATTTAGTCGGTCGAGTGGCCTCCGGCCCTCTGGGGCAGTGAGACTGGCACCCACTTAGGGATTACTTGGGTACTGGGAGAGGTCCCCTTCAGAAAGGCTAAAATGTGATGTTTCCGATGATGGCCTAAAGTCTCCTTCAGTTAGGGATTCATTTACATTCGCACTTCAGGAGGAGCCACATTCATCATTGGGATTTAAAAGGGGCACTTAGGTTACTAAGGATATACCCATAAGAGCAACCTAGAGTGATCCATCGAAAGAAAGGGGAATCGAAGGGTTTGATTCATAGAACCAGGATGATCGTCTTTTGGGGCGATAGCCACTCGACCGTTCAACTCTAGAGTTAACTGAGAGGGAGGCACTCGCAGAGCTTGCTTGAGAGAAACGCATTCTGGGCTTTGAGGGGGGTGCACTGTAGTTCTCCCATACTGCAGGGAGTTTCGCCTCGCTCAGAGACCATAGTTTCCCTAAAGAAAATCGATTCTTAGGACTCATGTGGGTCAGACTTTGGCCGGCAACCAACCTTCTGGAAGGATTTCAGCTGCAAGAGATATTTCCTCGAGTAGTAACGGCGAACCAATGAATGATTTCCCATTCCCAACTACTAGTGGAACAATACTTCTGGGATTTTGGCTGCCTTCCATGTACGACTGCATTCAGTCGACACGTCCTACATACCACCTCAGCGGATTTTGTCAGCACATCAGTAATGCCATCTCAGCAACGGCATAGGAACAAATCCCCGACCAGCCCGTACATCAATCCAGTCAGTCGGACCAGAGGTAGGCCCCAGTCATACAGGCAGCTAGCAACACATGCGAGTCAGTCTTTTTAGGCAGCGACCCAGACACTACCCAAGTCAATTCAGCAGAGGCAAGCGATAGCGAAGGACTTCCTCAAAATAAGTCCGTTTTATATAGTTTATGAAAAGAACAGCAACTCTTGTAATGCGCCTTGCGACTACAGGAGCAAATCAGAACCACACGGAGAAGCCAATCACTAAGCAGGAGGTCACCTCTGAGGTGAAGGTTTGCCTGGCTCGACTCGAGCTTGTTATCTTGTCCCAATACACCCGCTGCGCGTCTCGTACTCCATGGAAGACAGGTTCTTTACCGACACCACTCTAGCGGATTAGACTGTTAAGCCACTCATCAGAATAGCGTACTGATTTTCTACTTCACCCGTGACCTCGTGAGGCACATTAGATATCATTCCTGAAGCGCACCTGTTATATGGAACATCTTTCGCTCCTGACTAAGCGAGACGTCTTTTCCTCTTATGCCCACGCACTGTTGCGCTTCTATTGCGAGAGCTGCTCGCTACTGATACACCGTACTCATATCTTGCCCTCGTGTTGGTTGCTCTTCCCCTTCATTAAAGTAGTGCGCTCCCTAGTCGAGCGTGCAAGTCGAGAGATCGAGTGTGATAATCGAGAGTGCGTGAGGCGAGTCGGAGTTAAACATCGAGTGCATCAACAATTCGATCAACCAGAAAATCCAGCTTAGAACTTGACGCTATAAGGATCGAGATGCGCAGGCAAGTCAGCGAGTTGAAAATCGCAGGATTCAGGTGTATCAGTTGTGAGCGAGATGCGCGGGAGTCGAGCGCGCAAGTTGACAGTACAGTCAAAAATAAAGCGAGAGCAAGAGATGCGAGTAGTGGAGTGAACGTGCAAGTGAAGCGAGCATTAACAAGTCGAGTTTCCGAATCGAGATGTGCATTTAGTCAACAAGGCGGTCATCGATCCAAAACGACTACTTCATTTCATTCACCCATTCAGGTGCATCGTAGAATAGAATCATTCCCAGATAATACTATTAGCTTCGCTCCCCCAACAAGAAGAGCTCAGGGGGCCTCCCCGAAGAGCGGTTCATTCTTGAAGATCGCATATTTCATCCAAAGAAAGCCTTTCTTTTGAGTCTGTATGGATAGGTAGAGACCCGTATTCGCCCGTAAACTCCCGATTCGGACATGAGAATAGGTTTTGTTTCGACCTTTTCCTCATGGAACGAAAAGCTGCTGCAGCTTCAAGCTCGGATATTTAGAAGTCCGTTGAGGGATCAGGATTTGCTGGTTCGGGATGAGAAACTGAACCTTGTGGCCCAGTTAGTCCTGAAAGAACGGATGCAAATGCTTCTGGGTGGTCAGTTTAGGCGTCTCCGGAAGTGGCTGCGGGATCAAGACMCACCACATCGTCATTCCTTCTTAGACAAAAGCTCGTAGTAGTGGATCATGGCTTATCTTGACCCCTTTAGTGGTGGCCTCGCCTCCTCCATTGGAAGGGGGCTAGGAGCGACTTAGCAATTGGAAGGGAGCGGAGCGACTCAGCAGTGGGTTAGCCTCCTCCCTTTCTGCCCCCTCAGCCCTTAAAGGTGGGGGGCCATAGGCCCAAACTCTATAGAGGGGCTAGCGCTCCGCGCTTCCACCAAGAAACACGTATACAGAAGCAAACCTCCAAGAAAAAGTTCTTTGCAGAGAACACCCCCGAAGAGAAGTGATTGTTTCGCGTCCTTGCAGCGCATTCCATTGCTAATGCATCATCGTGAGCCGCGAGATTATTCCCTTCGGAAGGCGCGAATTACCATGGGCGGAGTAGATACGCATTACAAAGATCCGATAGCGATTTGTTGTTGCTGCCGAGGGTTAGTTGGATGGTTGTTGCCAATGTGAAATTCCACCAGAGTTGAGGTTTGCTCGTACTCGCTGGAAGAGGACGGAAGGCATCAAAACAACTAGGGCTGCTGCTCTTGGAAGAAGCTTTACGTCCCTTAGACCTCGCCCCATGGATTCTAGCCGAGCCCAGATAATAGGGGGCAACAGCAGAGGCTTAAAGGGGTCGCTTTAGGGCGAGCCTTTAAAGGGTTTCTGTTCGCCCACCCCCGCCCACTAGGGGAAACGCCGCGCGTTTTCCTGCTTAAGGGAAGAAGCTAGCGCTTCCCGCCCATCGACCTCCCCTCCATGAAACACAGTTGGACYGAGTTTAGAGCCCCTTCTGAGAAGGTACAGTTCCCACCGAAGCACCTCAATGAAGAAACGTGGATAGGGGGAGTTTTCCACTGGGTAGGTTTCTTCCGGCCTCGCGGCCTAAGCCTCATTCCCCTTAAGGGGTCCCCTATAGCGGAAAGGGTTCCTAACGAATAGAAGAGATATGCCCCTCCAAAAAAGGCCGCACTTCAAAGGGCCGATAGGCACTCTAACGTTTTCATGGGACGAAGCCGAAGGGCGCCGAAAAAAACTCGCATGGATATCAGAAACTTCATCTAGTCCCAGGAACAAAAGCCAACAAAACGAGACTGTATATACTTTCTATTTTAGCTAAAATTTTGGGAATCATAATCCCACTCCTACTAGGAGTAGCCTTTTTAGTGTTAGCCGAACGGAAAGTCATGGCTTCCATGCAACGTCGAAAGGGTCCTAATGTAGTGGGATTTTCTGGGTTGTTACAACCTTTAGCGGATGGGTCGAAATTAATTGTAAAAGAACCTATTTTACCTCCAAGTGCTAATTTCTTTCCATTCGTAATGGCTCCAGTAATTACATTTATGGTGCGCCGTGCGAGGCTCGTTTTCGTCATAGAAGAATCCCCATCTTCCGTAGTGTATGCCACTATAGTGCACTCCCTCTTCCCTACTAGGTCGGCACTCTAGGGCCGTGAGCCCTAAGAGTGTCTAAAGGGCGGCGCCTTTTGTGGAAGCTCGAACTAAAATTGAGCGATTTTAGTTTCACTAAAATGCTCGGAAATACGTGCAGCAGGCACTTCAAGGCGGCCAAATGGGCTAAGAATCCTGATGGTTCGCGAGCGGTTGGTTCGGAAGGGGCTCAGAAGCCTACTATAGGATCCGCCCGTTAAGTTTACCCCTTTTTTTTTGTTTTCTTGAAGGTGGTGGGGCGGGCACTATAGTTAGGGGCGAACTAGCCCTAGGCTAGCGTTTCCCCTATAAGAGCACTCTTGTGCTAAGCTAACCTTTTCATTAGGAGTGAACGCCCCCCCTTAGAAAGTGCTGGCAGGAGCGCAGGAGATAGCTGCCTAGTTTCAGGGGGCCGCGCCCTAGTGCTCAGCTGGTGTGGGAAAGGTCAGGTCAACAACTTGATAGTACTTACTGCAACGGTAAGGGCTACATATCCGAAACAGAAGACGTTGGTATGTGTGTGGCGCCAGTGGTGGCTAGCACTTTCTGGGCGAAATTTGACTTCTACATAAAGCGGTCCATCCAACTGGGTTGTTGTTTCAGCAGTCCCTTTAGTGGTTGCCCTCTCCGGGCAGCCAGCCACAAGAGCTCATATCCCGACTTGAGCAATCAAGCAAGTGCGCAAGGACCTCCACGCGCGTGCCCTTAGCAGGGCTAGGGAAACGCGGAGAGGGTCTGGATGTTTTTCCACAATACCACCGGTAAAGCGCTCCGCGCCCCTACAGGGCAGGTTTCCAGACACTCGACTGAAAGGAAAGGGAGCAACCACGGGAAGTAACCGCTTCACATCGTCCAGCCAACGATGCGCGGTCCCAGAGGTCGCATAGTAGCGAGGAGGGTAGAAGTCAAGGACCGAAGTTGTTCAGCAGGGCCTAAGGGGGCGTAGCTTAACTACTGTGCTTCCGCTTCGCGGAAGCCTAAGTCCCCCAGAATATCGAATCCGCGAAGGCGACTAGTCGGAACGGACCCTGGTGAGAAAGAGATGTTGTCGTCTTGGGCAAGGGCAAGGGGCAGCGCGAAGCGGGCCGTTCTGAGTGAGAGCTGTATGACGAGAGACTGTCACGTACAGTTCGGAGGGCAGCCTGACTGACCCCTATTTAAGTTTGGTTGCTTGGGCGGTTATCCCTTTTGATTATGGTATGGTATTGCCAGACCTCAATGTGGGTATACTTCATTTATTTGCTATATCTTCTCCAGGAGCTTATGGGATTATTACGGCGGGTTGGTCTAGTAGGTCGGCCTAGGGTCGCCTATGGTGGGTACTAAATACCATGCGGCTTCCTTAACCCCTTTGAGAAGGTGCTCTAGGTGTAGAATGATCTGCTGCTTCACACAGGGGGGGCGGAGCTCTTCAACAAAACTAGTAGTAATAGGCTCAACCAAACTCGCAAAGAGGTTGTTTTTTTTTGGCCGAAGCTCAGGGTCAGGGTCAGGGAAGCTAGATAGGCGCTGCTTCCCTAAGCAGGCCTTCGGCCACCCCGTCCGACCTAAAGGGGGGACAACTCCCCGATAGGGGATAAGGAATAATCCCGAATTATTCTGAAGGGAGGAGTTGGGTGAGAATACGCTAAGAAAGGAGGCAGGGTGGGCGAAATAGGCCTTTTAGGCTAACGCGCCCACCCAAGGGCCAACTAGACCCACTCCTAGGGCAGCGCTACGCGCTGCACTATAGTGCCCAACTCTCGTCCCCACCAACTTATTCACGGGTGGTGGGGACGAGAGGGCCGCCCTACCACCCAACTTCGAAATGGGTATTGGTTAGGCTAAGGGCTGGAGCCCAACTACCCACCCACGGCAGTAGGTGGTGGGGACGGGAGTAGTTGTTGGCAGGGTGGGCTTTATGCCCACGCCTTAAAGGGGTCGCTTTAGGGCGAGCCTGCCCTTTAGGGCACTGTCGCCCTTAACCACCCCTTTAGAGGGGTGTAACGGGGCTKACCCATAAAGCCCCTGGAGAAGGAGGAAGAGCATGCCACGAAAAAAGATGGGTTGAGGGCTAACTGCTAAGGCGCCTCTAAAGGGCTAAGTGGCGCTTTCTCCTACAAGGCCGCAGCAGGCCGATAGGCGGTGGTTGAGTCAGCGAAGCTCACCCAAATTTCTAGGAAAGGGTAAGCTACGCCCTTGAAAGCCTGCAGGTTCTTCTTGTGGGCGGGGAAAAGTGCTTAGGAGTGGCACGGTAGGCTAGATAGGCTTAGGCACTGAAGACGCGGCCACCAAAAACCCTTATTAACCGTCGCCCCCCAGGGGGCAGCGCAGCCGCCCCTCCCGAATGAAAGAGAGGAGTGCCGGACCGTTGAGCCTTGTAAATCGAGATGAGGTGATTAATCCTTCGAATCAGAGTCTCCCTAGGTAGCCAACGACCCCTATTCCTTGCACTTCCGTGCTTGTTGGTGAAGCGAACAACACTAGCTGTCTTGCTTGTTTCCTGCCTTAAGGGATTGCTTGCCAGCCAGGTCAGATTGGAGAAGCAACCATTGTACGGAAACAGATTCCCCATATTCCTGGGGACAAGAGACTGAACGACATCCTGATTTACTGCATCCTAGTATAAAGGTATAGGAGCCATAGGTGATACCGGCGAACCACAGCCAGATATTTTCTGGCGGGTGGTCAGAGGACTCATAGTACCTACCGAAAGTTACCCCCTTAGGGGCGCGTACGTTCGAGAACGAAAAAGGTTGCCAACTCCCTATCGGTCGTTGCCCCACTAAGAGTGCCCTTGATCCTTAGCTACGCGCTGAGGAGGTTTTCCTAGGGAAGCAGCTAAGGCGCACTCAAGAATTATTCCTAAGGGAAAGCGCTAGCGCTCCGAAGAGAAGGTAGGCAGGCCACCTACGTATTCCCCCTTTCTTGAGGGCCTTCCATTTCCTCCAAGCAGCAGGCAGGAAAAGAGTCTAGATGTCTGCCTAGCTTCTCGGCAGCCTCAACGCAATCTACGAACTAAAATCCCCCCTGATGAAAGTGGATGATAGATCCATCAGTTAGGGCGGAATTTTTTGATCGTCGTCTTGTGGATTTTTGGAGGGGCTAGCAAGAAAACTGCCGCGTTAGCTAAGTTTTCTTGCTAGCCGCCCCCTTGCGGGTGCTACGCGCCTCTTCCACAATAGTGATTATATGGCGCGTTCCGACCGAAAGGACGAGGGGTGACCGGGGGAAAGGAACAGGGGGGGGCAGCCGCGCTGCCCGCCACGTATGCGTTTTCCTTCACCCTCGACCGAAAGATAGAGTTTTTGACCTAAAGGGAAAAACTCGAATCTCCCCGTCCTCGCTTCGCTCGGACAGTAGGCCGCCCCTTAAAGCGCTGGCCCTTTGGGCCAGCCCTGGTGGTGGCACTAAATCCCCTATTGGTCGAGTGTCGTCCTTGCGGACCCTCTCCCTAACGCGGGAGAGTGGCTGCTCCGCCCCTCGACCCTATCGGTCGAGTGCCGCTAGGCTAGCTACGCGCTTCTATCAGCGCTAGCAGGATTCGAAGAAAGAACCTAGCGAAGCGATGATCGATCTGCTTACCGAAAGCTAAGGCAGGCGGCCGCGTAACCTTGGCTAAGGGAAGCGCGTGAAACAACGAACGCGCAAGGTCGAGTGCACTCGACCGAACCCATCATAACGAAAAGAGACCGGATTTGTGATCAGGGAGGGCGGGGGCCTAGCCGCCTAGCCCCTACTACACCGCACCCTTCTAACCCTAGCGGCCTCGCTGGAAGGACTGCACTCTGTGACCATAGTATTTAACATGAGAATCGAGGGGAGAGCGAACGCAAGAGACTTCAACTGATTGTGCCTAGCCTGTTCGAAGCTAACGAGGTGCGCCTCGCTCCGCGTGGGAGGCCGAATGGAAAGGGGGCCTTAGCTTTCCCTAAGTGAATGGGACCTCGTGTCATCAAAGGGATCCTGTTCTCTCGGTACCACTCGATCCCCGGAGCAATGACTCCACCAGTTTGGTAGGAGAACAGTTCTTAAATGGTAAAGTTAGGTCGCTTTCGAGAGGCGAGGCAAAGGTGCACTTTAAAGGGGTGGTGGGTTTAACCTGCAGTAGAAAGAGAAGAATCAGATTATGGATAGTATCGGATGAGAATCAGATAGATTCAGAAACTGCCTCGTGGTGAGATTCTATATGCATCCAATCTTTTCTCGTTATGAACCTTTTCGCGCTTCGCGTTTTCTGTACTTCGCTCTCCTCTATCGCATCTTATGTAGCGCTTTCAGGAGTGTATCTGTACTGATTCTCCTTGCGCGCGATGCGGATCTACCGGGGAAGGAAGTGGAGTTCCCGGTAAGATTTCACAATATGCTACAGCGAGGAAGGAGCACGATCGAAAAAGATAGGCTCTCCATCAGTCGTAAGCAGCCGCCCGAACGAAAAGCCCACCATTCTGGGTATCCCTCTTTAGAGTCAAAGCAAGTGTTGGGGTAGAGAGCCGTATGCGCGGTGACGTGCTCGTACGGTTCGGAGAGGACTTGGCGCACACTGATCTTGTTGATTGGTGGGAAGTTCACTCTTTATTCTAAACATGCTTCTTCGGGAGCATTATGATCCGCAGCTCAAACGGTTTCTTATGAAGTATCTATTGGTCTTATCATTATTGTGCGCCTCGTGAGCGCGTTTGGATCCGCGAGGGTTACATACAATCGCTCAGATGTTCCTCTAACCTGACTCGGTAACGGACCGAAGGGAACCGCAGCATGGGGAATGTCCGCGTTTCGTCGCAAGGCTAATTTCAAGCAACAGGGTGAGTGAAGTAAGGCCGAGAAAGCGCGTAGCTAGTTGAAAATTTTCATCCCAACTCCCCTTGAAGGTTGTCCGAGCTTCGCCATAATTCGAAATTTATTAACCGAGGCGGATTAAGTTGCTAGGAAGGCACAAGGGTCCTAATACTATCCAGGTGCGAATAACCCGAGGGTGGCTGCAATAAGCAGGAATGCCACTCACTGGCCTAAACGACAAGCAAACACTCAAACGTGAAAGCGAGGGATCGCCCAACAAATGGACTCTACAAGGACCATGCTTCGAGAGAAGTGGGTAACCGGGACCGAGGCTTTGGCCAGAAATGTATGGTGACAGATCAGCCATAAACGTACTCCGAGGGCCGGACCAGCCCTAAGGGGCAACCAATGTCGAGCATACGACGACTTTGCAGCCCTTGTTGCCGATTGAAAGTGCTTGGAGGAAAGGGCTGTAGGTGATAATACGCTATTAGGAAACACGCAGGACTTACTTCCATTTACTACTGGGGGCACTCGAAAAGCGAAGCCGTGTCTCCGCCTCCCCGTAGGAACCATGTCAGGAGGGGAGGGGAGTTAGCGGCACAGCAGAATCGGAGAAAGCGAAACCTCCCCAACTCCCCCTGAAGGTTGTCCGAGCTTCGCCATAATTCGGAATTATTCCCGGTGGGTCGGTCAGTGCTAGGCCGCCCTAGGGAAGAAGCCGGCTTGCCCGACCCTATCGGTCGAGTGGCTAGCCCCTCCCCTATCGGGGAAGTCTCCTTCAGAATTCCCGAGAGTTGCCAATAGAGGGATGATTCTCCTTGTGGGCTAAGGGGGGGATGGAATTCAGATCGGGCGGCTGATGAGTGCCCGATCGAGTCTCGTGTGGGACGAACCAAATAGCCTCATCAGGGCTGGCTACAACAAAAGTCTAGCCAAGGGAATGACGATAGGATGATCCTAGAGACAAAACGGGTAGAAAAAGGGTCTAAGGTCTAGCAGGACTCCCATGTGAGGTGTGAGGAAACTATCTCCTAGCCAACAGCTATATTTCCGATCCGGACAACGATAGTAGTAGGATACGTAGGGTGTGGCCGAAGAACTGATGACAGGAGGCGCCGGGAACTGGAAAACTTCCCCTAACCCTAGGCATATGCCCCGGACATGCATCGATAGGCACTCCAGACTTATCCAAGTGGAGGAGGGGGTAGCGATGGATCCATGATGAAGGGGCCGGCCCCCTAGGGCCAGGGAATCGCTAAAGCGATTGCCTAGGGCCCTATGGCCAGCCTGCCCCATCCCCGAGCGCTAGCGCTTTCTCGGTCCCCCCGCCTAACCCCTTTTCTTCTCGAGAAAGCGCGTGGCGCTGCCTGCTAGTTTCACCCCAAAAGCGCTGCGTTTTACCTCTGGATGCCAAGGTATAGGTTGGGGGCTGGCTTGCTTTCAGCCTAGCCCCCAACCCATACCTTGCCCCAACTTAGAGACTTCCAACGTCGTCAACCCTTTAAAGGCCCTCCCCATTTACGAAAGGGCAAACGCGAAGGATGGTGACCTGAAGCAGCAAACTTGGTAGGCGCTGCTCAAGAAACCCCAAACTAGATACGGACAAGGCGAGGGTTATAAAAGTCCCGCTCCCACGGCCCCCTACCCCATGGTGGTCCCCCGCAGGGGGGAYCGGGTAAAGCGCTWCGTAGCGCGAATTTGCCACAAAAAAAGTGTTGCGCTACGGGGCCCCACAGAAAGTTTCTGTTATTTCCGGGTCACAGCATAAAAAAAGGGCAGGGTCGGAAGAAGGTAGGAGCCCCTAAAGGGGTTTAGCCAGTCGCGGGAAACGCTCCGCCCTTTTAAGACTTAGGTCGCCCCTTTAAGGCGATATACCTTTAAGGGGTCCCTACATGAGGCACTATAGTGAAGCGCGTAGCTAGGAACGTCGTTTGCGCTACGCGCCACTGTTGTAGTGCCCGTAGAACCTGAATAAGTTATCACAGACGAGCCACATGCAGAGAAACTTGCACGTGTGGTTCTGACCGGGGGGCCCCTCTTCTCGGTATACTGTACTAATCTGTGTAGGTTCTCGTAACTTCAGTGAGATTGTCATAGCGTAAAAGTAGATATGGTTTGGCATTCCCTTGTTTCCTGTATTGATTACGTTTTCCATTTCTTGCTCAGCAGAAACTAATCGAGCTCCGTCCGATCCACCAGAAGCAGAAGCTGAATCAGTCGCGGGCTATAATGCGGAATATGCGCGGGATGCGATCCTTAAGAGTTCACTGTTGGCGGAAGCCAATGTCCCGGGATCATCTCTCAGGCGGGGACTAATTCCTACCGAAACAAGGGGGTCGAGTAAACTCCCTCCCTGGACAAGCACTTCGGACGGAAAACTTTCCTTGATTGGGTTGCGCTTCGACAAACTCGATCGCCCCCAACAACATTGGGGTGCGACCCTGTCCCCATGGAGTACTATCTGCAGGGATTATGAGATAGCTCTATGCGAGTACGACAGAATATTCGTCGGGAAGGGAATCCCTAGAGCTGTCCCCTGCAGTACATCAACGCCAGACTCACAGGATATCCGTATTGAGTGGCAACGTCAACCTAGGAAGATTGGATCCTAAGGAACCATCACAAGGACGGTCGGACGGGAACGTCGACATGTCCAGCGAAGCCCAGAAGGTGACTCGCGCAGCTGACTCTACGTCGGCTGGTCAATCTCAGGAATTGGGCAAACGAACCCCGTAGAGACCACGGTACCGACCTTACCAGCACCGGAAGAACGAGAATCAGTATACCTTTGAAGTAGGATGACCCGGTCGAAGAACGAGTGAACGAACAATGCATGGAACCGATATTTGGTCAGATGGATGATAGCAAGGAATTGGAGGGCAATTTCCCAGGGAAACGAACCAGAAGTTCATTCCACCCCCTTCAGTGCTCGTAGCAGCTTACAACGAGACCCCTCTGAGATCCTGGCAACACAACATCGCCCGAAATTGATTCGGCGACGCACAGAGAGAAACTCTTGACGGCATTGACGCATGGTTCACGCTTTAGCAAGAAGTTGAGAAGGCCGAGAAAGCGCGTAGCTAGGAAAGTGACCCTTCGACGTGAAGGCTTCTCACCGAGTCATCATTCCAATAGGGGAAGGACGGAGAGAGACCACTCACTTACGCCAGCCCACGAGTTGAAATGGCTATCGGGATGGTCCTCGGTATCATACACGAGCCTAGATTCTCGGGAAACTAGGTTGCCGTCACGGACCGCACTTTATTATATGAAGGGGCGTTGAGAAAAAACCTCAAGACGACCCATTTCTATATCTCATCATGGTGAATCGATTTACTTCGATACCCGCGCGAAACACGATCAACATACACACCCTTTACTCGATCATGAAAGAAACAATCCAAGATAGGCGGCCGGTGAAGCCGAAGGCGATTGCGCGGCCGAACCTTATAGAAGGGGCAGGATGTCCTAAGGGACAGCTTAGGCAATCGCTACGCGATTCCCTGGCCCACTGGACGGTAGCCAATCGAAGGTTCGAGCCAAAGTCTTCCTATAACTCTTGGGAACTAGTTTGCAGCGTCTAATCTTAGCTGCCCAAAAGGCCTTTTAGGCGCGGGGTGGGCGAACAGCCTTAAAGTGCGCCCGTTTAGCCCACCCTGYCCCACTGATTCAGTGCAGGGAGGAGGTGGCCCGCCTCAAGGGAGCATAATCTACCCGATCCTTACCAACATATATCTAGGCGGGAAGCTAAGCCGAGCTAGCGCTCCCAACTCGCYCCAATCGACGTAGCGAAGAGAAGCGTCAAGTGCTAAGGCACGCAGCTAGGGCCCGGAGTACAAGAAAGCTCTTCACATCCCTGCTAAGAGCGGAGCAATGAATATGACCCAAACCCTTAGGGAAGAGGGAGGGGACGACTCAAATCGCTCAACCGAATAGGAAAAAGCGGTGTGCTAAGGACTGAGAAGAAGGGTGCGGGAAGGCCGGCTTCCCTGAGGGAAGAACCACCTGCTGTGGGAGCATCGTGGGCCAGTTATGGGGACCCCTCAAAGGGGGGGCGAGCTTGCGAGCCCCCCTAGGGAAGCCTTAGAACTTGACAGTGGTTCCTTAGCCCGAACCGACCGTCTTCGCTACGCTCTAGGGCGAGGCAACCCCCTAGCGCGTCGCCTAAGTAAGCCCTTTTAGCGCTACGCGCTTCGCGGGTATGTGGTACCCCCTACGGATGGGGCAGGGTGGCCACCCGAACTCGGGCGCTACTTAGCCCCTTCGTTAAGGAAGGGCACTTCTGAAGTGAAAACGCGGAGCCACAAGTTACTTCATAGAGTTGGCCTAGTCCCCCTCCCTTGCGCTGGGGCAAATAGGCCTTTTAGGCTGACGCCCACCCTGCCCCCACCCCSGCMCAAGTTAGGCCCCACCCACTTTGTAGGTGGTGGTGAGTAGGGAGTTGGGCGCTTACGCTAACTGTCGCCCCCCCACCACCAACAAAACCCCCCGTKTATGGGTGTTGGTGGTGGGGCGACAGGGCTAGCTAACGCCCCGCCCCGTCCCCATACCCGGCCTCCTTAGCCCCGCCTACTGGGGAAGCGTAGTAGCTTCTACCGCCCTTCCCCGAAGAAGGGGAAGCGTAGCCTCCCGCACAAATGCCCTCTCACGTCATTGTCAAAGAACCAAATACGACACTCGTTTCATTGTGAGGGGGCTGGGAGCCATATGAGCGGTAACGTTCACGTACGGTTCTGTGAGAAGGGCGGTGGACGGAAATGGCCATCGTACCTTACTCCCGTCCTCAATGGGGTTTGCTCTTTTTTTTCCGGGGGAGTATGCTAATATGATCTCAATGAGGTGCGGAGCTTTGCATCTGACATTCGTTGGGATGAATCCCCCTGCAGGAGCCAGCGTCCCCTCAAGGGTCCGGAGGACACTCGAACCGATAGGTGAGAGGGCCTTGTGCAGTAAACCCCTCTGGGCGACGATCCGAATAATAGTAGGTCCCGCGAAGCTTTCGGAGAAGGGTAGCCTAGTGTGTAAGCACAGCAATGAACCGCGAACCCATCGGACGACCCATCTAATATTAGGGGCATATCCCAGGTGGTTCCCCCGTAACTCTTCCCAAATCCTATACGTGTACCGAATGCTCATACGGGAAAGTGCGCTCCTAGGTCTGGAACCAGGGAATAATTCCGAATCATGGCGAAGCTCGGACAACTCCCCCGATAGGGGGAGTTGGGGGGTTGCTCCGAGAAAGACTTTATCGTCTCCCCCAGGGGGTGCGGGCACACCCGCGCGGATTACAGGTGACGGCTACAAGGGTGGCGGGGAAGAAAACAGTACCCGACATCCAGGGATGAATGGTTACCCCTTCAAGGGGTATAATCATTCTGGTCCTGGGAGGAAAGACTCACCAGCGGTGGTAGACACCAGCCCTCCCTCTCAGAAAAGGGGGGTAGGCGCGGAGCGCACCCCCCCCCATGATGTACTACTCATAACTATTGCGGACAAAAGACTGCTACCGGCGGCATCCGCGAAGCGGGAATCAAGTTTCCCGTCCCATGAGCGAATCAAGTCTGAACCAGCAGGCAACTCAAACCCCGGCGGAGAGGAGGGCATTTACGCGGGAAGCGCCGATAGCTTCCCCGGCTCATTCTTGAAAACTTGTTTACCTTTGGAATGGTTGGAGAGAGCCCCGCAGCGCCGCCTMCTGTCAGGCGCCTTGTTCAAGCCCGCAAGGAAGGTGATGATACCGCTCATTCATGGAAACGAGTTTTTAGAAATTGCATCTGGGCGAACTAAAAAACCGCTTCGCGGCCCGGCCTTTTCTATAGATCCTACTACTTCCGGGCAGGGGGTTAAAGGGGTAAGTAGCGCTTACCCGGCCCGGGAAAGCGCGGAGCGCTTTACCCACCCTTCGAATCCTTGCGCCCCCGCCGGAAAACGCTACGCGTTTTCCTGGCCGGTGATTCTTTCGCAAAAAACGGGCAAAGTTCTCGAATCCGGACTGCTCACAGTAGTAGCACCGAAAGACAGGATCATTCGAGAGGCGATAGGGACGATACTCGAATCCATTTACGAGCCCGAGTTTCTGGACACATCGCACGGATTCCGCCCGGGTCGAGGCTGCCACTCGGCCCTGAGACAGATCAAAACACAGTGGGCTGAAACCTCTTGGTTCTTAGGATTCAACATCAGAAAGTGTTTCGACACCATCGACTTACACCGGCTCATCCCAATCCTGGAGGAGGGGATCGACGATCCTAATTCCTTGAACCCAACCCAAAAACTGTTTTCCGCCGGACTTGCAGGAGGTGAGAAGGGTGGCCCTTCCCCCAGGGGAGTCCTACGGGGCAGTGTACTATCACCCCTATTATGCAACATCTACCCACACAAGCTCGATCGGGAGATAGAGAGGATCCGACAAGAGCACGAAACTCCGAAGGCCGTGGCTTTTTCTCCCCCTTAGGGTGGTGAGTGAGCTTCGCTAACTCAACCCCTTTTTTTAGATGAAGGGAAGAGAATCATCGGGGTTCTCCATTCAAGATGACGGGTCGAGAGGACCAAGAAAACGATGGAAAAGAAGCGAGCTTCAACTATCTCCCAGTAGGCAACAGAGCCGGGGCGCATCCAACGCGAAGCCTGGGCGGGCTAGATAGGCGCGGTCCCTGCCCGAAGGGGATCGATCGCCCCTTTAGGGGGACCCCTTCAAGGATGCGCTCCGCGCAGCTTTAGTGGTCACTATAGTGCAGCGTTACACGCTGCCACTGTAGTGACCCCCTACCCCCCTAAAGTGGTCCCTGGGGGTACCCACCCAATTCATATGGGGTGGTGAGGAACTAGTATGGCCACTTGCTGGGGTAGCGTCCCCTTCAGGGGGGTCCCCTTTAAGGGCCTTTAGGCACTCGAGCCGATAGGCGAGAGGGTCGCAGGGGCAGAGCGTTTCCCGCTTAGGCTAGCACTATAGTGCCCTTTAGCCTAGACGCTTAGCTACGCGCTGCACTATAGTGCCCACCACCCAACTTTAGAAATGGTGGTGGTGGGGCTAAGCGGCCAGCTGTCTAACCACCACCCAACTTTATGGGTGGTGGTTAGACAGCTTGGCCCCAGCAAGGGTCCGAAGGACACTCAAGCGACGATAGAAGCTTGAGGGTAGGGAGTTGGCCCTAACGGGAACTAGTGTGTAGCGCGTAGCTAGGTCGGAAGTAGCGCTTAGGCGCTTGTCCTAAGGGACAACCCGGGTCCCCCCCACTTCGGAACCCCGGGAGCTAGGGGGGGCGGGCCTCTTCTCCCGCTCCCCTTCGCACTTCTGGGCAGGGAAAACTACCAGGACATTCATGCAAGAAAGGCCGGCTTCCCTAAGGGCCGGGAAGAACCACCTGCTGTGGTAAAACGCTTAGCGTTTTCCCTCAAGCTCCTATCGTCGCTTGAGTGTCCTTCGGACCCTTGTGGGTGACCCCCTTCTCAAGGGTATGGTACGGGTCACCCACAAGTGGAAACGCGGCTGCGCCTAGCGTTTTCCCCCAGGTTCGAAGACCCAGACGTTGCGTTGGTTAGAGGGGAGRAGACTCAATCCGGGACGGAGCCGTATGACGCGAGAGTGTCACGTACGGTTCTTTGAGAAGGGTGTGGATAACCAACCCTAATAAGGGCTAAGGGCCACTACGCCGCGCCCTTACTCTCCTAGTTTATGCACATTGCTTTCTCCAGGGGGTTGGCTGCCTATCCCAGATTTTCCTCTTCTACAGGCGATTCCGGGCTCAATCCGGTTCAGTATTAAGGTTCTTTTCTTTCCGTTCGTATACATATGGGTTTGTGCAGCATTTTCACGATATCGTTATGATTAACCAATGAGACTCGGCCGGAAAGTCTTCTTGCCCTTATCATTAGCTTGGGTAGTCTTTATATCTGGTGTTCTAGTAGCCTTTGACTGGCTCCCCCAATTCTTGGCACCACCCATTCCCATAAAAGATAAGTAGGGGGGAGGGCTTCCCCCCCCTGTTAACACGGTCCACGCAAACGCGCTTCGCGCTCCCTACGCTTCCCGCCTTTTGACTCCGAGTATTATTACTAGGTTGTCGTGGCACGGCCTAAAGGTTGGTTCTTTGGGCCTAACGAATCTATCAACATAAACATTTCAGCGGTAGAGAGAACGAGGAATAGAATTACGCGTGAATTGGTTCCATTTGCCATTCCAATCTTTAGTGTTTTGAGTTCAAAATCAATCTCGGTTCATAATGAAGAAATACTAGTAGCTGTTCGTTTGGTAGGTTTTGTTCTTTCTAGTCAAAAGACTCTTGGTGACACTATCAGAGCGACTTCTGAGGCGAGGGCCGGAGGCATTCAAACAGATCTACAGCATACTCCCGGTTCTCAAGAAGCTCCGTGGTCTGAGTTCAAGGAACAGCATGAATCCCTATTACTCAGCTTGCGCTCAGGTACGCAAATGATWGGAGAATCATGTCCGAATGAGACGGCGGAGCGCTCACCGTTGTGCAAACAAACGGTGCAAGCTGTGCCATGCCAACAAATAGAGATTCAGTTAGAAGCACTGAACGCTATTCGGGAGCATTCTCGCCGTGGTTTTCAAGGAAAGATAGTAAGTTGTTTCCGCAAGTCGGTTGGTGACGAATGCCGTAGGCAGGGAACCCAGGTTTGTCAGCTTAGCGCTGACCTCTTTGAAGGGGTGGCCTAGGGGCCAACAAAACCCTGCCCTTTTGATGAGAATTTGCGCAAAAAGGCCGGGAAGCTCCGCTTCCCGCCTACGGCGGGGCGCTATCCAATTTTTCTTTCCGCTCGTTTTGGCAATAAAAAAGGTTCCCTCCGATTGGCACCTCAGCCAGCCCTAATTCGACAAAGCATGGTCTTCTCGAATGAGAGAGGGGGTTCTGGAATAACCCCCCAAAAATGTTCCACCCGCTCCGCGAGTGAAGGGTTCCAGCACTATAGTGACCAGTAGCAGGTTCGAGTCCTGCCTTTGCCGAGCAGCTGCGTAGCGCTACACGATCGGAGTAAAGCTTTCTATTCACATGGTGCCCTCCCTCCTAGGCTCTGGAAGGTCCTACAGACGATTCTGGGGTCCGTCCGACTAACGAGGGGTAGGGCGATGAGCCCGCCCCAAGACGAAAGGGAAGGGGTGCGGAGCGAAGCGAAGCAAATGAATCCTTCTATATACGTTTCGACACTTCAAGTGTGAGGAAGCGCGAAAGAAATCTCTTCTTCTATTGAATCATGTAGATAAATTAGGTGTCAACACCGCCCTAGGTGCGATTAAGAGACGCCTTGAAAGATTAGGTGGCAACACTACGTGATGTTGGTTCTATATACTAATAATCTCTAGGTGTCGACCGACTAACTCTCCGAAATAGTAGGTGGCTAACACCTTGCTCGAACTAGTGGGTGTTCAACTCTACCACCTAGATAGATCAGGCGTTTGAACCCTCCAGTCCCAGGATCGAGTAATGGAGAGATATGGACGGGTAAGCATATCATACGTGGAATATAGGGCTGGAGGAAAACACGGCATAGCCGGCCTACCAACTACTCGAATAGAAAGATCTGGTACCTTTATGGGTAGAGTAAGGTCCCGTATTCATCATGGTCAAACGGGACACAAAGTGGTTAATTCTCCAGCTTCTACCGCAAGCCTTATCGGTGATATTCCAGAGCTCTACCTACCGAATCTACCGAAACTCTCCGTTTGCTACCATCGATTTTCCGTTCCTTGCCTAGAAAGCGCCCCCTACCCGTAGGTACCCAACCACTATGGGATGGGTTGCGCACTTCAGAGGCCGCCCCACCCCTCAGTCACTCTCTGACTCTGGTTGCTCTCTCTCTATACTAATCGTGTGCGCCCCTATACCTGGGGATCTGTACGCGTATCTATACTTAAGTATAGGTTTCCTAGGGAATAGGTCTACCAGAGGTACGTGTTTACCAGGTTGAGGAAGAAGTGTCTCTAGGTTACCTGTCACTGACGGAATGGAGGTAAAAAGAAGCGCGTAGCAGGGTGCCTAATCTATCGTAGCGTTTTTGCATAATGCCCCGCCACAGACCTTAAATTCCGTGGGCGCTACGCGCTTCCACGCGCTTTGAAAATCAAGGCAAAACCGATAGCTTTAGAGTTCTGCTCGCTTCGAGACAGAAAATCTTAGCCTTAGCCCGGTAGCTTTTTTCTCTAGCCGCCCTTAATGCCTATACTTCCAGCGCCCACCCGTCCACTGGAACGAACCGCTCCGATTCAGTCCGGGACTGATCGAAAACCGATCGAAACGAAGTGCTCTCACTCTAACGATCGATCCCTACTGGTGGTATGGTTGGTGTACGGACCTTCGAATCATCCCCGTCCCTGAATGGAATTCCGGTTTGGTTGGTTTGTTTCGTTCTGATGGAGGCGCTAAGCGCCCCTTTAGAAGTGGCTGCCCGCCTCACAGCTCGTATCCATGCCCAGCTGTAGGTGAAGCTCTAGTCAGGAACCTATTCTCATGCGATTACTACCCAGGATTCGATCCGCTATGAAGCTATGTGGTGATGTGATAGCCCCAATCCGTTATGTTGTACCGATTGACAGTAGCATTAACACCCGAGGACGGACGGGCGATGTGAGGACGGACTGACGGACGGAAGGACGAGAGGACGGGCTGACGGGCGTTGGGACGGGCGTTGGGGCGGGCTAACTAAGGGAGGACTAACGGGCGGAAGGTTAGATTTATCTTTCGTTCCTTCCCTTAGGCCGGGTAACAACGCGGGGGTAGGGCTTAGGGATAGGTTTCAGGATTAGCCGCTCTGCAGCTCTTTAATGGAACAAATCCAGTCCCTCTTTCCCCCTAGCTAACCCTTCCCATTCAACTCAACTTTCAAGGTAACTGCATCTTAACCCAGTAGCAGAAACTAGCTAACCTTCCCCCAGCCCAGCTAGCTTCCATCCTTCCCACTCAACTTTGATTGAAACGGCAAAAACCCATTCTTTGGATTTGACTAGCATTGGAATAAGGTATCGGACCACGCCTAGCGGCAAGGAAGATTAGACAAAGCGTTCTGAGCGCGTTTGTGACACTTGCACGGTGGTACCTGCTTGGCTCTACTAGGGGAGGGCGGAACATACAACAAACACAATGCTGAAGGATCTGGTACTTGTTAAGGGCGGGTATTGGATTAGGCTTTACTGACACCAACACTTTACCCGTTTAATCCGATTACTACCTCATCAATAGATCCATAGGCAGATACCGGAATATGCGAAGGGTGTTAATGCTACTGTCAATCGGTACAACATAACACCGATCAGCCTTGTCGTCCTTCCCCCTCATCGGTCGTTCACTGTCCCTTAGGGGACCCTCTGGAGAAGAATTCTTCCTCTCTGTCGATCTTGGCTACGAAGCCACACTCCAAGGAGAGAGGAAGAGGATAATAAGATGTTTCAGAAAATATGGAAGGCGGCTGACGGGTGAGGTGACGTAACGATAGGGATGATGAGGAAGGCACACGATAGACTCGCTAGGTTCATCGGGCGCCCTCCTCATTCACTATTCCATTCCCCCGAGACGTGCGAGCTTCGAAAAAGCCTTCTTCTTTCTTTGAGGCTAGGCCGGTTACTGGCCGCTTTGTCGGGTGAGTGTTAGCTTGGGCCTAAGGAATCAACTGTTGCCAGTCTAAGTGCCCTTAGGAGCGTAGCGTAATGTCTGTCCCATCACTGCACCGGAGTTTCGATCAACAGAAAGGCGCTAAGCGCGGAGCGCTGCACTATAGTGGGTCGCGCGAGCCCTTTAAGCCTCTAGCGAACCGGCCTAATTCCAGTCCTTTCCCGTTCCGCTTCCTTGATGGTTCGGGTTAGAGCTTCGCAGCGGAGGCCTAAGCAGGCAACACCTAAGTAGAATCGTTTTTTACCCCGTATTCAATGTCCCCCACGTACAGCCCCCCTACCGTCGATTCTTGCTACCGGGCCCTTCTGCGTGAATTTTATGATGAGACTACTGCTGTTGGTGGCACTGGGACAACTGAAACTATTGCTACTGCTCCTGCTGCTGGTGAGACCGGAACTGCTGGGGCTGACTCAACTGATTCCCCTTCAACTGCTGYTGGAACGTAGGGCTGGGACTGCTGCTGTTGGCACTGGAACCGCTCCTTCAACTGCTGCAACTGACGGAGCTACTGCTTCCGGTGCTACTGGAACAACAACGGCTACTGAAGGAACTGGGATTGCTGCTAATGGGACTGGAACTAATGGAACTGGGACCGCTGCTGAGGGCATTAAAACTGAAGCTGGGACGGGTGCTAGGGCTACTGAATTGATTACCCCATGCTACCCAGTGCGGAAACACGACGCCGCACCTAGATATTGCGGAAGATGCACAAATTGGCCAAAGAATGGCCGGTTATCGAAGGGGAGCACTCATCGGGTAGCTCCTCCATGCAGAAGTAGCCACGGACTAGCCGGATAATCGATAGGAAATGATCCAGACCACGGACAGGATCCCATCCAGTTTCATACCGCCGTTCACCCGAAGCAGTGTTCGATCTGCTTGATGAAGGCGGAGAATATCCTGTTCGCCCTCGTTACAAGCCAACTAGGGAAACACCAGCAGTTTCCTTATCCCGCAAACTAGTTCCGAAGTTAGTTCTCCCTTCCCATTGGAAGGAGATGATGAAAGGCGCAGGGTCGCAGGGAAACGCTCCGCCCCGCGAACTTCAGTGGTGCGTAGCACCACTGAAGTGTCGCCCTGAGGCTAGCGCGGTCGCCCCTTTAAGGCGATATACCTTTAAGGGGTCCCTCAGCGAGATCAGCGGGGGTTCCCGCTAATTGAGGTTAGGGGGCTAAGGATCTAAGTTTATTCGTGGGTACTTTTCCCGGCCCTGTGAACGCTCTCTGTAAAGAGTTAGCGCGTAGCACTCACTATAACCACTCCCGCTGCGCGCGGAGCTACCTTTCCTTAGCGGTAGGGCAAGGGAAAAAAAACTCCAAGAAGAGGGCTTTAAGAATTTTTCTTCTGAAGGAGGAGTTGCCCCCTCACTTGCCCAAGGGGATGAAGTGGTCGCTAGGGCGCAGCCCCCACGCGGGATAGGGGTAGGGGTGCACTGATACCGCCCTTCCCTTCTTTGCTAGCCCCTTCCCTCCATAGGTAATTCTCTGATTCTTCCCGCTACCCCCACCTTACTACACTTCCGTTCTTAGGCAATCCCCGAAGAATTTACCATTCCGTTTCTTAGGCACTTGAACCAATTCCTACGTGCTGCGGCAGTGCCCTTTTGGTTCTACCGCGGCAGTGCCTTCTGGTTCTGCGTAGGTAGTGCCTTTCGGTTCTTATTCGAAGAAATCTGCGCAGTGCCCTCCTGGTTCTACTGCTGCGGCAGTGCCTTTCGGTTCTGCTGCGGCAGTAGTGCCTTCTGGTTCTTACGGCAGTAGTGCCTTTTGGTTCTACTGCTGCGGCAGTGCCTTTTGGGAGGGAGACACCAGATTTTGACCATATTTTATGCCACCATAGGGCGAAAAGTGACCTTTGAGGAGATGGACAGATTGAGTCGGGTGGTTTGCCCTCGATATCGGCTTCTGCTCTCGCCAACCCTCACTGCTTTGATTCAAAGGCCAAGCCCAGCCCAGCAGCTAGCGTCGCTTCCCCGGCCCAGCTCTGCCTTTCTTTTCCCCCTACCCAATCAGTAGTCGATTCCAAAAAACTTTCTTCTGCTTGGGCCGGCTTCGATTTAGGCGTGTTAGTCCCCTGTTCGACCTACCAGTGGGGTAGGGGGTAGTATAGTTGGGGGGAAGCGCTTTCCCTAAAAGGTATGGGGTGGGGCTTTTAGCCTTGTCCCATCCGCGAAGCTAGCTTCGCTCCGCGAAGCGGCTAGGGGATGCCTTTGAGCTTCGAGAATTGGCAGCAACGAGTGGCATAAACATCTACGTAGCCCTTCCCGTGCCAATGATGATGGGCATTCAAACGCTGACGCGTTTTCTTTAATTGAAGTGCCCGAAGAGAAGGACACTGTAATTAAGAATGTCCCGCCCGCGTTTTACTCGAGAAAACCCCCAGGTAGAGTGGCTTCCTTAACAACTTGAGCAATGATGAATGTGCTCTGTGTTACACCCCTCACAGCGGGCGTGATACAATCTAAGCAGTTTTCCTAGCGATCCTCCGCCCAGGAGAATGCATGATTCAATAAGGGCTTTAGAACCTAGATCGGATAATCATCCGGCTAGGGGCTCTCTACGCCACCGCGATGCGGGTTAACGAATCAAATTAGCTCCTTGCCCGGTTGGGCGCTGTTTTTGGTGGTGGGGCTGTGTTAGTAGGGCCAGCGAAAAGGAGGGAGACCTTTGAAGGGGTGGGGGCCTGTTAAACCACTGGAGCCCCCCCTATCCCAAGTGGTTCGACCCGCCATCCATGCCCGCTGTGATTGTCACGCACCCCACTGACAAATGTCCTGCCCTGAAGAACAGGATCCAGGACGCAACAATATTACGCTACCGGTGTAGTGGTGGTGGGAGGGGCTGGAATATTCAAGTGAAAAGAATCCGCATTGGGTGGGCTAAAGGGTCAAACCAAATTCTCTCCTGCCACCCAAAACACACTCTATAACCAATGAACCACCAATTTTGACTTTGATTGAAGCCCTTAAAGGGTATGCTTGTTTGACATTAAGAGCCCCGAAAACGCCATGGACTCAGGGTTCCACGGAACCCGTGCTAAGGTTTCAAAGCCCACCATCCCTTAAAACATGTCACTCTGCATGGTGTGGGCTGCGGGAAGCGCTAGCTGCCAACTCCCTACCCACCACCTTGTACGCCACGGATATGCCATAATTAATACGGAGATTGACATGCATCGCTGGCCTTTAATCTTTGCTTGTGGGCTAAGTAGCGCTCCTGCATTCATCATTGGCCCTCGCAGGTGGGATTGATTCTTCAAAGCGCGTAGCGGGATGATGATGCCGTTCGCGTAGCGCTTGCTTCCCCGTGTACAGCACTCCCTCCTTTCGAGAGCGAACAACCACCCTCCCCGTGGTACCACGCGCAGGTGCCCTATCGTTGATTTTTGCTACAGAAAGATGGCCTCTGCGTCCATTTTCTGATTCAACTACTCCATCTATCGTGTCGTAATACCCCGGAATGAACAAGTGGTTGGCTCGCATAGGAGTCATGCTCCAGAAAGAAGGAAATTCCAGTCAATGGACAGGCCCCACTAAAGGGGGTCCTTTTGGCGATACTCCCATAAGTGCAATTATCGCCGAATCTTACGTTATCACCAAAACACTTTTGGCGGTAGCGGACCGCTCAACCTACAGCTTGCCTCCGGCTTGCTGATGGCTGAGAGTGCCCGGTTCTACTGACTAAGTCAGTGTTGATTACTAAGTCACACTGCCATCCGAGCTGACTAGGTCATGCCATCCGAGTTAGTTGGGCCATGTTGTCCAAGTTGACTGGGTCATGCCATCCGAGCCGCTAGGGTCATGATGCCATTCGATTTGGCGGAAAAAGTCCTATCGGCTGGGTTAGCGCGGCGCTGAGCGCAGAAAACGCACTGGGAACGAGCGGCAGGTAGCGAAATAGTGCCTAAAGAAGGGTTCGATCGCTAGCTAAGCTCGACTGCCCGGGGCTGCTAGGGCTGGCACCATTGCCACTATCAGTTGCTAGGGGGCCTGATTCAGTACGAAAATTCAGAATTGGTGATTGAACTAACCCTTGAACCTGACACACCGACCAGCAGCTATGCTCTCGAACCTGAATTCAGAAGGTGGACCCGCCTCATACTTATTGTAGCTCCGGCACATCTCTCCTGGCCCGTTTTGTTCTAGCGAAGGCGAAAGTTTGGTGTTTGCCTCTCAGGCCCGGCTTGTCGATAGTGAGGGCGGATGGGTCGTCGATGCCGCCTCAAGGTTACTTCTGAATCGTTTGGCATCTATACGTGACCCTGAGACCTTTTGTTGCCTTACTACTGTCCTTCCCTATTTTTCTACCTAAGGGCACAATGGGGTGTAGCGCGGTTTCTTGGATAAAGCGCTACAAGCCAATGAATCCGATTCAGCACAGTAGTGCTGATTTAGCCTCTTGGTGAAGCAGATTTGGCCGATTCAATAGATGCCGAATAGGAGATAAAGCCTATTGGCAAGCTGTCCCGCATTGAAGGGTGGCAGGCCTGCATTCCCCCAATATTGCTGCGGGGTGACGCGCATTCTTTCAGTATTGACGGATGGCTGCAAAAAGGGTAATCGGGAGAAAGAATTATTCCTGCTGGCTCCTTCTGGCTCCCTCTGTGGGCTCCGTTAGGCGTGCCCTGCTTCCTCTATGTTAGCCAAGAAGCAGCGTTGTTTCTAAGCGAGAGCATCGAGCGCAACTTTCTCGAATAGGCTTTAATAAAGTGCTCGTCCAGGTTTAATGGTCGGATTAATTATTTTCAGCTCGCACCTGCTCTTCCTTGGTATATCCGTAGAACAGGAGAAGAAATCGAAGAAGCGTGGTCACTGGAAATTTCAGAAAAGAATCAAACTCTGTTGGCCTCGCTTCGCTCGGCCACTTGCGCCCGAGTGAGGTAGAGGCCGGGCCCATGTCTTAGGGCACCAACGGATGGAAGGTCTCTTCCGCCCAACGGAAGTTGAAAACCAATTAGGTTGGGCCGCGGCTTCCCAACTTAGGCTTTCCCTCTTTGTCCGTTGGAAGGACTGGAATTAGGCCCATTTAGGTTCACAATCAGTGAAGGGAATAGAATGGGTTACCATACACGACGACGAGTTAAAGGTGCCAAGGTGCAGCAGGGGAAGGCATGTGGGGCTGCCAACCTGCCTAAGGGGAGCGAGCTTTCTATAGGCGGGGGAGGGCGCAGTGCTTGCCTGTTAAGGGATATGTATAGCTAGGTAGTGTGTATGTGGGGAAGTGTGCAAGGCGGAAGCAGCACGTTGCGAATGTGCAATAAGCATCGCTCACATCGCCCCTTTTGAAGGGGAATTGATACCTTATTGGTTTAGTTCCCTTGGTCATCTGTCTTGGTCCTGAATGGGCAAGTGAAGGGACCAGTCGAGGGAACAGACATTTAAGGAAGCCATGAACTCTGTAGGCAGCTTATAGGTAAACTAGGTTTCACTTTGCCCCTTCAAGGTAAGCCCTTGCCTTGATGGACTTTGTAGGGAGCTTAGACGGAATGACAGCCTTTGTTTGAATGAACCTTTCCCCCTAAAAGTGGCCAAAGGACTCTTAGGGAGCTTAGTAGGTGGGAAGCGACGCTAACATCGTACTCCACTGGAAGGTTCGAAAGTCAAGCGTCCCAGCTAAGGAATGACAATGCCTCTGAACCGCGTGCGATTTTGTTACCTCCCCTGAGATTCGGCTGTGCTTGCTCGCACGCTGCTGCGTCTGCATCGCTCGCGCGTATTGATTACGRTCAGTTCCTTGAGAAAGAGAGCCTTTGGACTTTCGTTTTCTGACAGTGAGTTCTAAGCCTGACCTTTCGAACGTATCATGGATKAGAGGCTGTGAAGGGCGTCCTGCTTAGCGTGGACGAAGGCGCGCTTCCCACTTAGGCTCTGCTTGACCCTTCGAACGTATCATGGATGAAAGGCTGAAGGGCTTTAAAGGGGTCGCGCGCTAGACGCGCGCCGTCGCCTTAGCGACCCCTTTAAAGCCCACTGTCTTCGGCAACTAAATGCTCGAACTCAAACCTACAGGCCCACCCTCCATTAAAACGGAACGTATTAAAGTGGTTAGGGCAGTAATGGCGGCTGCTGGTGCGGAACTCCCCATCTTTCTACGTTTACTCCTTCCCGCTTCCTTAAGAATTTCTTTCTTTTGGTGCCAAAACTGACATTAACCCTTTAATGTGTTGTTGTTGCCTCGCCCCACACTTTGTACGAAGTGAAGAAAGGCCAAGTTAAAAAAGGGACTTCAGTGCCTCACTCCTGTAAGTAAGAAATGCCCTCCCACTCCGTTAGGCTTCCGGATTCCAGATTGCAACGTAAGACTTTTTAAGGTACGCGGCCTTACTAAGGACGAAGCCCAATGTACCGATTCTTGGAGGTAAAACCGTACGAATCCTCCCTCTTTGGGAGTAAGAAGTCTTCTCTCGCCAGTCTCGGTCGATCAATCCGACTGAGCTTCTTTGCCTATGCTTCAGCGTCCCTGCCTTTCCTATGCTTTTCTCTGATTACAGAACTGGTGTCTGAGAGACAACAGAAGGAGGGTGGGAAGAATCTCCTGATTTGGGTCTCTTCCTCTTCTTCAATGGATAGGAACGCATCAGATGAAAAGGATGTCAAGTGATAAGAAAGATGGCAAAAACCCGACTGCCATCGGTCTTCACTTTACTGGCTCCATCACCGAAACCAGCAGCAGCTTCTCCAGCTCGATCCCGTTCCACAGGGCCGAGACAATGATGATGGAACTTCAGCGGTGGCTCGCTTTAGCGACCCACGCCTAGGCTTAAAGGGCTCACGCCCACCCTGCCCGTTTCCCTTCTCAGGGACTACTCGAACCGCCCGATTGACCGATTGCTCTTTAATGGATTCGCCTGACCTTTCTCTTTCTAAAGAGGATTGTAAGGAGCCAGAGCGTTAGAGGAGAAGACTGGAAAGCCTACGTCAGCCAACCGTGGTGAAAAGGTGGCAAGCACAGAGTCTTGAGAGGGACATCACTGAAGAGCTTCACTCACAAGCTATTCTTGTGATTAGTGCTTCTGCTCACTGGCTAGATCGGGCTGTCTGTACCTTTGCTAACTCTTCCTGCTAGGAAGTGTAGTCCATAGCGAACTATAGTGCCAAAGATTTAGAAATCTGAGGCAGATTCAGAGGTGGAATCAACAGCACAATGGGAAGTGGGGGATAGGCTAGGAACTTATGAGCCAAGATCGGGAGCCGCTAGCAAAAACTCTGGGTTTCTTTTACCCGGTTGGTTCCGTGAAGACAGATTCTTTACCTTCCGTCTGTCCGTTTCCGATCAATCGGGGAATTGAGTAAATAGAACTCAGAGTCAAAGAAGGAGGACTTTGGCCTTCTTTACCGGGAAAGGTGAAGAATTTCTCGTGCCTGGGGCTAAGAAAACCTGCCTCTTAATGATCCAGAAATAGGCGAGGGCCAAAGGAGCTAAGGGCCCTTACCCTGCAATACCTTCATCCCGTTCCTTTCCTCCCCTCCGCTAGCTCATCCAACGGTTTAGGAGACTAATACCCTGTCAACGGGGAAGTATATTGACGGTTAGGACACTGACAGGCTGTGAACTCCCCCATCCCTTATCGCATGGGTATTTTCTATTGGTGGCAGATCGCATGAGTATGTCCTTGTCCCTTCCCAGACTTGACCACTCCATCTAATCCTGTATCGACAGCTAGCTCCGGCATTAAGGGGATCTCATCGGCACATAAGGCCATAAGGAAGTAGTTGAACATGTGATCTGCCACTCCCTTCCTATACTGCCACTTGGRTARTTTATCTGCTGGCTGAGCTCCACCCTAATACCACTCCAGGTGGCTACTCAGATACGGGCCTGTACAGGCCCAGCTAAGGGGAATGAGAGAACGAGCCTTACATAACCTCGCAGACGGGCAGCTATCGAGGGTATGGTCGATGTGGCAGATAAGATCCTAACGTATTCTATTCTCTTTACTGTCTATCTCCTAACGCCCTAAACGAGGGTACCGGTACGGAAGGCTAAACCCGGATTCAGTTAACAGCTTTTTCTACTGCCACATCGACCGTTAGTTCCCAAACTATGTGATTCTCTACCCTTAGGGCGGATCCATTTGTACGGCTTCCCCTCTGTATCTGTATGGCTTGTTATCTGTTAGCTCTCCGGAAAAGTACTGGGACAGAACGGGTAGTAGATAGACGGTTAGTAGCTTCGCTACAGGAAAGAGCCTGAGGTTATGAGCTAGCTGTAGATCCGCCTGTCCTAGATGAAATTTCATCAACCCGTAAACTAGTTCCCACACCGAGCGTGTAGGAAAAGAAAAGGTTTCCCAAAAAGGTATAGCAGGAAGGCTTCCAAGCCTTTAAGCCCATGACGCTGCGCCGGCAAACCTTCCAAAAAAAAATGTTCGTCCTATTGAGGCACTGCTTGCGGGGCGCGTCGTCGCGTGGAATCAAGTAAATAGAATTTGGTTCGTTCTTCCGCTAAGTCGTCCCTTTCGTCTAGAGGTTAGGACATCGTCTTTTCATGTCGAAGACACGGGTTCGATTCCCGTAGGGGGTAGAAGGAAGAGAGTTTCCTACCAGTACATAGGACCGGTGGTTCCTCCCTAGGAAAAAACCTCCACTGATTGTTCGTCGTGGGCGCTAGGCCAGTCCTTCCGCGAAGCGGAAGCCGCCAGCCTAGAGATTAGCCGGGGCATGTTCATGGTTTCGACCAACTCCCCTCCCCCCTTCAAATTCGTTACGCCAGAAGGTGCAAAACCGATTGGAGCAGGAGCAGCTACCATGGCTTTAGCGGGAGCTGCAGTAGGTATTGGACACGTCTCTAGTTCTTCGATCACTTTTGTGGCACGAAATCCTTCCTCGGCTAAACAATCATTTGGTTACGCCATTCCAGGATTTGCTTTAACAGAAGCTACTGCCTCGTTTGCCTCAACGATGGCCTCTTCAATCCTATTCGTATTTCGAGAAATGAAAAAGAGGTTCGCCTTAGGGCTAGGGGGTCGCCTTAGCGACCCTAAGCGGGAAACGCTAACGCGTTTCCCTGCGACCCTCGTTCAACGAAACTAGGCCGCCCTCCCTACCCCTTTAAAGGGGTCGGCGCCCCTCATCGGGAAGCCTTCCGTGTTTTCAGTGCCACTATAGTGCCCCGAAGGGTTGTTCTTCAAGCCAACCGGACAGGGTGTGGCAGTTGATGGATACCATCTTGTTGGGAGCCATGTTCCTTTTCTTTGTTCGTTCGAGGATAACGAATGAGAAGTCCCCTATTGAGGCCGGCTTCATTTAGCCACCTTCCCTTAGCCAACCTTTCGATGGCAAAGGCTCGGCGCTCCTCATAGGCTCCCCTTTCCATTCCCACAGAGAGGAAGAATAGGCCCTCTCCCTTAACGGGACAATACAAACGTCATGAAAATCCGATGAAACGAAGAAAGAAGCAGAGAGACAATGTCAGCCACCAACAATTCGAATGAACTTAGCGCATTGCTTCGTGGGTCGCTTTGTGTCTCTGATGCGCATATCCGCTACGATCTGAGCTACCCATCAGTTTCAGCAAGAGACTAGGCCGAGTGGTGAAACTACTCCTACCTAGCTTGGAACGAGGAATACACTATTCATTCCGTCTTATACAATCGGAGCACATCGCGCTTAAGGCAAAAGATGGCCGAGTCTCTCTGCTCCCACCATCGCCAAAGATTGGGTCTTTTCTACTATCCAGAGCACGATGCGTGCTTATTCGGTTTCGGGGCGGACGAGCCTCTAGGCTCTTATCACCGTCGATTTCACGAAAGTTTTGGGTTTTCTGTAGCAGATAGTCGTCGATGTTATTCTTCCGACTCAAGTGAAGAAATTACTCGGTCGCAGGCCCTTGGAGAATCAGTAGAGTACCTGGATCAAGCGTGAAGAAGCCCGCCGAACCCCACCAAATCACGCCCGTTGAGGCTACGTATCTCGCGGATAATGTATCTTTGGTTTCCCAAGATATTATTCGCCGAATCTATGATACTAAAGATTTATGATAGGCCCCTCTCTTCGACTCATCGAGTCATAGTAGAGAGCAGAAAGAGTTTGCTAGAATCCAAGGTCCAACGAATCAAAGCGGTTTTGGAATCGTAGCAGATACAGAAACTATCCTAGTCAATGGTGTTCACGTGCCTCCACCACATCCCGGCTTTGGCGCAGGCATTACTGTGATCTGAAAACAGCCCTCGATAGGCTAGGCCCCTMCATATGTGGCTTAGCAGGCTCAATATCAGTAACAATCTAGGCTTTTCGCTACCCTGTCGCATATGGGTTGAGAATGTTAGGTCGCGCACCTCCCTCGAGTTGGTGTGTTGTCCCAGTACCTATGGCACCAATAACAGGGAAAGGGGGCAGGGTGGGCTAAACGCCTAGGGTGGGCGCCTAAAAGGCCTATTTGCCCAGTCAGCGTACCCCTCCCTTGCCTCCAGACAGAGCTTCCTTTTTACTTCCTGTAAAGCAAATCAGATAAACCTTCCCCGTCCTTGCCCCTAGCTCCACCTCGACTACTGAAAGAGATGAAACCCTACTCTTCCCTACTATGGAACAAAGCCTAGGAGTAGCGCCAGGAGGCATCAATCAAAACAGGTAAACGGATACTCTCTCCACTGAAACCGTTCCTCGATCACTATAGAGCCCTCGCAGGGTGGCTATCCTCTCAATCGAAGAACGAGCGGTAACAGATGTATCTTTATACCCCAGTCTCCTTCGCCAACTCAAACAAAGGGGGGATAGGGCAAGGGAAAGGAGAATAGAATCTTCGGTAATAGCACTTAGGATTAGCAAGAGGACAGAGACTTTCTGACCTGCCTGAGCAGAAACCATCCTTAGCAACCCGGTACTCGATCCCGCCGGAATGAAAGGCAACGTCACCAGCTAAACCTTCCCCGCCCTTAGAGACAGACAGAGCTTGCTCACTAGGACTTAGAGACAACGGACTTAGATACCTACTATTCCCTCCGTGACCTTGGATGGACTGAATCCTTAGCTGCTTACTCTGCTTGATGACTAAAGCTTGCCTAGAATCTAGCTTCCCTTAAGCGGACATAACGGACAGGAAGGAGACTTTCACTTGAATGACGGAGAGGGAATTAGGGACAGATGGGGACCCCTTAAAGGGGTCGCCTTAGGGCTAGGGGGTGCGTAGCACCCCTATGGTAAACGCGTTAGCGTTTCCCTGCGACCCCTTAAAGGGGGGCTCGCAAGCTCGCCCCCCCTTTGAGGGGTCCCTCAAACCTTTCCTTATTGCTCCTTTCTGCTGTTTAAGGTGTTTGAGTATGTGACTTCAATTCTATCTTGGAGCGGTTCCCTTGCCATAAGCGCTCCTCGCTGCCTGTGATTGTTAGGGGCAAGGTTCAGTTCCTGTGCCCGGATCCTTCGCTTTATGTTATATCCCCCTTCGATTGAGGTGTCGAAGCCTCCCATTGCTTTAGGGGAACTCATTCTCGGTTACCGGTTCACTCGTGAACGGTTACTGGCAGGGGAACTTGTGGTGGTGGGAAAAATATCTTTCCTCGCCCCCCCTTCTGTGGGCAGCGCGTCCCAAAGAAACGCTTTGATGATATACTTCTGTTGAAACACTTGATTCGAAACGAGAAATACGAGTTCCGGTTGCTTGTCCAGGGCCCACCCTGCTGCTTTCGTACACCTTCTGAAACCTGAAACCTCACACCTTACACAGCTCATATATGCTACCATACATAGCCTCGCAGAATCTTTCAATTCTTTTTTTTTGCCCCTTTAGAAGTAAGCTGCACAATAGTGCCTCGTAGAGGCCATTTCCTACAGAACTCACCCTTTCATATACATGATTTTAGACTAAGAGGATGGTTCGAGCGAGTTGGCTGGTTGCTTCTTGTTTTGGTTGGATGCTTCTTTGTTTGCCTTTGGTTGGTTCTGCCTAGCTTTTGGGAAAGAAAACGGAACCGCTGGCACTTGCCGAATCTGCACAGCTCATCCTCAAAGTCCTTTTGGCGTATCCTCTACGCGGGCGTAGGCGCAGCTCCACTTCCCAATCGGTGGTGAAGAAAAAGAAGAGGGAAATCAGTAAATAATGAAACCAGTAAATCAGTCATACTTTAGTGGTCCGCTCCCTCTCTCTGGTTTTTTCTCTCTAGCTTTCGCTAGTTGTCATCCCCCTGCTGGGAATAGTGTTCCAATCCGCACTGGTTTTTTCGGCTCGCACTCATTACCGTAAGCTACAAGTACTTTTGGTATCTTCCCAATTGATGATTTTCCGCATGAGCGTACTTCCATTACCACCTGAGCGTGGGAAGTACTTCCAGGCACTTCCATGCTGCTGTTCAGTTCGCTTGTGGAATCACGTAAGTAGAACGATCTTCTCGTTCCGTGGTTTTTTTGCGAGAGCGGCATGTATGAAAACCTGTCAGCTAGTAGCTAACGACTCTAACCATTTGATGATTTTCCAGGTCGAAATGGCCGCCCGAACAAGGCCTGTTCACAATCGGTGAAGGGAGAGATAAGGTTGGGATATACATCTATCCATGAAAAGAATTGGCTAGTTTTAGCGCATTTATCGCCATTCGCCCGCTTGACGTGTTTAGAAGTGGATTCGAACCACTGACCCAAGGATTTTCAGTCCTTTGCTCTAACCAACTGAGCTACCTAAACCTAAGCTATTGGGTACTCACGGGCTTGATCAGTTCCCCAGATGATTCTTCGGCCACTTTTAAAGGGGCGCTTCTTTCAAGCTCCCCCAGGCACTATAGAGAAGAGAGAATAATTCCATGAATGGATAGTATGTACTCCCCCAGCCTTCGCATCGGCATTCACCCCCAAAATGTGGATTTCAAACTGTCTGTCGGAGTAACAGTTTGAAGCCAGAATGATGCAATCTTAATGTGGTACTATAGTGGCGCTACGCGCACTTAAGTTCCCGGGTGCGTAGCACCCGGGAATTCAAGTTGAAAGCGCGTAGCGCTTTCCACTGAAGTTCCCCCATCCGGGGTCTGTCGAGACCACGTAGGGGTAGGGGCCACTGTAGCGGCGTTTATGCGCCCAGAGGTTACGGGTCGGGGCGGCCCGCCCGAGATGGTGGTGGGGAGAAAGAAAGGAGGAGGCAGTGCTTAGGGCAGGGTGGCTCGCGCGACCCACGCCTTAAAGGGGTCGCTTTAGGGCGAGCCTGCCCTCTCTCTGCTTTCCCTTCGAAATTCTTCCTTGCGCTTTGGCGGAGGCAGGATTCGAACCTGCATGCTTGGGTCATGAGCCCAACGAGTTAGCCAATTACTCTACCCCGCGATTGGGTAGCGTCCCGCTTCGCGGGAGCCTACGTTTCAATTGATCGATTCGGCCTAGATCTGCTGCAGGTCGTCACCCTTCGACATCTATATACGTGAATTCCTCGATATGATGGGCAGGGTGGCTCGCGCGACCCACGCCTTAAAGGGCTCGCCCTAAAGCGACCCTGCCCTCTCTGCCCACTCGAAGCAAAGAAACATCTTCTATATACGTTTTTTCTTCAGAAAAGCAAAACAAAATATCGATCTTCTCGGTCAGATAAAAATGGTGGATAGTACGTCGGCGCGTAGCSAGTGTGCCCCTACCCAATGGTTTGGGGCGCTTCCCCTACCCAGGTGGGGGGGCTCGATACGTTGTAGGCAGCACTTCAGAAGTGGTTAGGCTAGCCGCAACGCGGAGGCACTATAGTGCTAGCCCAAAGGGCACTATAGTGGGGGGCCGTAGGAACTAGTTCGCAGCGTCTAATCTTAGCTGCCCAATAGGCCTTTTAGGCGCGGCAACCCTGCCCCCCGCCCCCCATACCTCGATTGGGTATTCTATCTACTACCCAGAAGACCGGAATTTCACCGACAGACCCGCTAGGCTAGGCGCAGGGTGGAACTAGTTTGGCCACCCGCGGCCCCCTTAAGGGGGTTGCCTCGCCCC
>Contig44+54668681
[truncated: 2,796,341 more chars]
