# Supplementary material for: Organellar phylogenomics of Ophioglossaceae fern genera
Source: Front Plant Sci. 2024 Jan 15;14:1294716. doi: 10.3389/fpls.2023.1294716 (PMC10823028; doi:10.3389/fpls.2023.1294716)
Supplement: Supplementary file 2 [file DataSheet_2.zip › Supplementary file S1/mitogenome/gff/Goswamia_Festo_et_al_2731.gff]

##gff-version 3
##source-version geneious 2020.1.1
##sequence-region	Contig01+10685365	1	16596
Contig01+10685365	Geneious	CDS	3302	4878	.	+	0	Name=atp1 CDS
Contig01+10685365	Geneious	gene	3302	4878	.	+	.	Name=atp1 gene
##sequence-region	Contig02+100006661	1	9775
Contig02+100006661	Geneious	rRNA	7623	9297	.	-	.	Name=rrn18 rRNA
Contig02+100006661	Geneious	CDS	1020	1361	.	+	0	Name=rps14 CDS
Contig02+100006661	Geneious	gene	1020	1361	.	+	.	Name=rps14 gene
Contig02+100006661	Geneious	gene	7623	9297	.	-	.	Name=rrn18 gene
##sequence-region	Contig03+11041	1	283
##sequence-region	Contig04+1283	1	282
##sequence-region	Contig05+1282	1	418
##sequence-region	Contig06+1418	1	282
##sequence-region	Contig07+3151	1	290
##sequence-region	Contig08+1862144	1	2769
##sequence-region	Contig08+1862144_2	1	5431
##sequence-region	Contig08+1862144_3	1	1540
##sequence-region	Contig09+4282	1	279
##sequence-region	Contig10+38469372	1	3525
##sequence-region	Contig11+2151	1	3535
##sequence-region	Contig12+2283	1	3534
##sequence-region	Contig13+3418	1	3395
##sequence-region	Contig14+3290	1	3394
##sequence-region	Contig15+1151	1	3533
##sequence-region	Contig16+21041	1	3536
##sequence-region	Contig17+31041	1	3536
##sequence-region	Contig18+2282	1	3533
##sequence-region	Contig19+4151	1	3534
##sequence-region	Contig20+23525	1	2946
##sequence-region	Contig21+13525	1	3125
##sequence-region	Contig22+29776	1	15442
Contig22+29776	Geneious	tRNA	997	1068	.	-	.	Name=trnN-GUU tRNA
Contig22+29776	Geneious	gene	997	1068	.	-	.	Name=trnN-GUU gene
##sequence-region	Contig23+115443	1	4204
Contig23+115443	Geneious	tRNA	1851	1924	.	-	.	Name=trnD tRNA
Contig23+115443	Geneious	tRNA	1514	1587	.	-	.	Name=trnR tRNA
Contig23+115443	Geneious	tRNA	3366	3436	.	-	.	Name=trnC tRNA
Contig23+115443	Geneious	gene	1851	1924	.	-	.	Name=trnD gene
Contig23+115443	Geneious	gene	1514	1587	.	-	.	Name=trnR gene
Contig23+115443	Geneious	gene	3366	3436	.	-	.	Name=trnC gene
##sequence-region	Contig24+14204	1	2337
Contig24+14204	Geneious	tRNA	1227	1300	.	+	.	Name=trnF tRNA
Contig24+14204	Geneious	tRNA	600	672	.	+	.	Name=trnfM tRNA
Contig24+14204	Geneious	gene	1227	1300	.	+	.	Name=trnF gene
Contig24+14204	Geneious	gene	600	672	.	+	.	Name=trnfM gene
##sequence-region	Contig25+24204	1	7746
Contig25+24204	Geneious	CDS	5583	7343	.	-	0	Name=cox1 CDS
Contig25+24204	Geneious	gene	5698	7343	.	-	.	Name=cox1 gene
##sequence-region	Contig26+47746	1	1029
##sequence-region	Contig27+17746	1	6085
Contig27+17746	Geneious	exon	1602	1793	.	-	.	Name=nad1 exon 3
##sequence-region	Contig28+12337	1	13236
Contig28+12337	Geneious	exon	3643	3740	.	-	.	Name=nad4 exon 4
Contig28+12337	Geneious	exon	10118	10632	.	-	.	Name=nad4 exon 2
Contig28+12337	Geneious	exon	7034	7456	.	-	.	Name=nad4 exon 3
Contig28+12337	Geneious	CDS	2580	3167	.	-	0	Name=nad9 CDS
Contig28+12337	Geneious	CDS	604	1401	.	-	0	Name=cox3 CDS
Contig28+12337	Geneious	CDS	13124	13236	.	-	0	Name=nad4 CDS;ID=qZZmw4X/jVL4W/bVKEjtF98josU.1691036727506.40
Contig28+12337	Geneious	CDS	10118	10632	.	-	0	Name=nad4 CDS;ID=qZZmw4X/jVL4W/bVKEjtF98josU.1691036727506.40
Contig28+12337	Geneious	CDS	7034	7456	.	-	0	Name=nad4 CDS;ID=qZZmw4X/jVL4W/bVKEjtF98josU.1691036727506.40
Contig28+12337	Geneious	CDS	3643	3740	.	-	0	Name=nad4 CDS;ID=qZZmw4X/jVL4W/bVKEjtF98josU.1691036727506.40
Contig28+12337	Geneious	gene	2580	3167	.	-	.	Name=nad9 gene
Contig28+12337	Geneious	gene	604	1401	.	-	.	Name=cox3 gene
##sequence-region	Contig29+11029	1	9596
##sequence-region	Contig30+19596	1	290
##sequence-region	Contig31+29596	1	3890
##sequence-region	Contig32+22337	1	25520
Contig32+22337	Geneious	tRNA	3128	3199	.	-	.	Name=trnE tRNA
Contig32+22337	Geneious	CDS	14597	15115	.	-	0	Name=atp4 CDS
Contig32+22337	Geneious	CDS	2721	2945	.	-	0	Name=atp9 CDS
Contig32+22337	Geneious	exon	15349	15607	.	-	.	Name=nad1 exon 5
Contig32+22337	Geneious	exon	21037	21228	.	-	.	Name=nad1 exon 3
Contig32+22337	Geneious	exon	18438	18496	.	-	.	Name=nad1 exon 4
Contig32+22337	Geneious	gene	14597	15115	.	-	.	Name=atp4 gene
Contig32+22337	Geneious	gene	2721	2945	.	-	.	Name=atp9 gene
Contig32+22337	Geneious	gene	3128	3199	.	-	.	Name=trnE gene
Contig32+22337	Geneious	exon	23399	23481	.	-	.	Name=
##sequence-region	Contig33+43164611	1	13858
##sequence-region	Contig34+113860	1	962
##sequence-region	Contig35+35760392	1	10291
Contig35+35760392	Geneious	CDS	3658	4314	.	-	.	Name=nad6 CDS
Contig35+35760392	Geneious	exon	169	632	.	-	.	Name=nad4 exon 1
Contig35+35760392	Geneious	gene	3658	4314	.	-	.	Name=nad6 gene
##sequence-region	Contig35+35760392_2	1	18308
##sequence-region	Contig35+35760392_3	1	236
##sequence-region	Contig36+213860	1	14643
Contig36+213860	Geneious	tRNA	198	269	.	-	.	Name=trnN-GUU tRNA
Contig36+213860	Geneious	gene	198	269	.	-	.	Name=trnN-GUU gene
##sequence-region	Contig37+3432133	1	8052
Contig37+3432133	Geneious	gene	1927	1999	.	-	.	Name=trnM-CAU gene
Contig37+3432133	Geneious	tRNA	1927	1999	.	-	.	Name=trnM-CAU tRNA
Contig37+3432133	Geneious	exon	7137	7682	.	-	.	Name=nad7 exon 2
Contig37+3432133	Geneious	exon	5780	6016	.	-	.	Name=nad7 exon 3
Contig37+3432133	Geneious	exon	5518	5779	.	-	.	Name=nad7 exon 4
##sequence-region	Contig37+3432133_2	1	38830
Contig37+3432133_2	Geneious	exon	29237	29334	.	-	.	Name=nad4 exon 4
Contig37+3432133_2	Geneious	exon	1199	1338	.	-	.	Name=nad7 exon 1
Contig37+3432133_2	Geneious	exon	35712	36226	.	-	.	Name=nad4 exon 2
Contig37+3432133_2	Geneious	exon	32628	33050	.	-	.	Name=nad4 exon 3
Contig37+3432133_2	Geneious	CDS	28174	28761	.	-	0	Name=nad9 CDS
Contig37+3432133_2	Geneious	CDS	26198	26995	.	-	0	Name=cox3 CDS
Contig37+3432133_2	Geneious	CDS	17775	18041	.	-	0	Name=sdh4 CDS
Contig37+3432133_2	Geneious	CDS	7015	7572	.	-	0	Name=rpl5 CDS
Contig37+3432133_2	Geneious	CDS	38718	38830	.	-	0	Name=nad4 CDS;ID=qZZmw4X/jVL4W/bVKEjtF98josU.1691036727508.41
Contig37+3432133_2	Geneious	CDS	35712	36226	.	-	0	Name=nad4 CDS;ID=qZZmw4X/jVL4W/bVKEjtF98josU.1691036727508.41
Contig37+3432133_2	Geneious	CDS	32628	33050	.	-	0	Name=nad4 CDS;ID=qZZmw4X/jVL4W/bVKEjtF98josU.1691036727508.41
Contig37+3432133_2	Geneious	CDS	29237	29334	.	-	0	Name=nad4 CDS;ID=qZZmw4X/jVL4W/bVKEjtF98josU.1691036727508.41
Contig37+3432133_2	Geneious	CDS	13754	14494	.	-	0	Name=mttB CDS
Contig37+3432133_2	Geneious	tRNA	9725	9810	.	+	.	Name=trnS tRNA
Contig37+3432133_2	Geneious	tRNA	8510	8582	.	-	.	Name=trnW tRNA
Contig37+3432133_2	Geneious	gene	9725	9810	.	+	.	Name=trnS gene
Contig37+3432133_2	Geneious	gene	8510	8582	.	-	.	Name=trnW gene
Contig37+3432133_2	Geneious	gene	28174	28761	.	-	.	Name=nad9 gene
Contig37+3432133_2	Geneious	gene	26198	26995	.	-	.	Name=cox3 gene
Contig37+3432133_2	Geneious	gene	17775	18041	.	-	.	Name=sdh4 gene
Contig37+3432133_2	Geneious	gene	7015	7572	.	-	.	Name=rpl5 gene
Contig37+3432133_2	Geneious	gene	13754	14494	.	-	.	Name=mttB gene
##sequence-region	Contig38+2236	1	8891
##sequence-region	Contig39+18891	1	290
##sequence-region	Contig40+1236	1	8909
##sequence-region	Contig41+5378508	1	16317
Contig41+5378508	Geneious	exon	2883	3140	.	-	.	Name=nad1 exon 1
##sequence-region	Contig41+5378508_2	1	9778
##sequence-region	Contig41+5378508_3	1	45585
Contig41+5378508_3	Geneious	exon	28047	28144	.	+	.	Name=nad4 exon 4
Contig41+5378508_3	Geneious	exon	21155	21669	.	+	.	Name=nad4 exon 2
Contig41+5378508_3	Geneious	exon	18200	18663	.	+	.	Name=nad4 exon 1
Contig41+5378508_3	Geneious	exon	24331	24753	.	+	.	Name=nad4 exon 3
Contig41+5378508_3	Geneious	CDS	28620	29207	.	+	0	Name=nad9 CDS
Contig41+5378508_3	Geneious	CDS	30386	31183	.	+	0	Name=cox3 CDS
Contig41+5378508_3	Geneious	CDS	39340	39606	.	+	0	Name=sdh4 CDS
Contig41+5378508_3	Geneious	CDS	18200	18663	.	+	0	Name=nad4 CDS;ID=qZZmw4X/jVL4W/bVKEjtF98josU.1691036727508.42
Contig41+5378508_3	Geneious	CDS	21155	21669	.	+	0	Name=nad4 CDS;ID=qZZmw4X/jVL4W/bVKEjtF98josU.1691036727508.42
Contig41+5378508_3	Geneious	CDS	24331	24753	.	+	0	Name=nad4 CDS;ID=qZZmw4X/jVL4W/bVKEjtF98josU.1691036727508.42
Contig41+5378508_3	Geneious	CDS	28047	28144	.	+	0	Name=nad4 CDS;ID=qZZmw4X/jVL4W/bVKEjtF98josU.1691036727508.42
Contig41+5378508_3	Geneious	CDS	14518	15174	.	+	0	Name=nad6 CDS
Contig41+5378508_3	Geneious	CDS	42887	43627	.	+	0	Name=mttB CDS
Contig41+5378508_3	Geneious	gene	28620	29207	.	+	.	Name=nad9 gene
Contig41+5378508_3	Geneious	gene	30386	31183	.	+	.	Name=cox3 gene
Contig41+5378508_3	Geneious	gene	39340	39606	.	+	.	Name=sdh4 gene
Contig41+5378508_3	Geneious	gene	14518	15174	.	+	.	Name=nad6 gene
Contig41+5378508_3	Geneious	gene	42887	43627	.	+	.	Name=mttB gene
##sequence-region	Contig42+271715	1	260
##sequence-region	Contig43+28891	1	35048
Contig43+28891	Geneious	CDS	17701	18219	.	+	0	Name=atp4 CDS
Contig43+28891	Geneious	CDS	29871	30095	.	+	0	Name=atp9 CDS
Contig43+28891	Geneious	tRNA	33703	33776	.	-	.	Name=trnF tRNA
Contig43+28891	Geneious	tRNA	34331	34403	.	-	.	Name=trnfM tRNA
Contig43+28891	Geneious	tRNA	29617	29688	.	+	.	Name=trnE tRNA
Contig43+28891	Geneious	exon	17209	17467	.	+	.	Name=nad1 exon 5
Contig43+28891	Geneious	exon	4437	4694	.	+	.	Name=nad1 exon 1
Contig43+28891	Geneious	exon	11588	11779	.	+	.	Name=nad1 exon 3
Contig43+28891	Geneious	exon	14320	14378	.	+	.	Name=nad1 exon 4
Contig43+28891	Geneious	gene	17701	18219	.	+	.	Name=atp4 gene
Contig43+28891	Geneious	gene	29871	30095	.	+	.	Name=atp9 gene
Contig43+28891	Geneious	gene	33703	33776	.	-	.	Name=trnF gene
Contig43+28891	Geneious	gene	34331	34403	.	-	.	Name=trnfM gene
Contig43+28891	Geneious	gene	29617	29688	.	+	.	Name=trnE gene
Contig43+28891	Geneious	exon	5936	6071	.	+	.	Name=nad1 exon 2;ID=qZZmw4X/jVL4W/bVKEjtF98josU.1691036727508.43
Contig43+28891	Geneious	exon	9335	9417	.	+	.	Name=nad1 exon 2;ID=qZZmw4X/jVL4W/bVKEjtF98josU.1691036727508.43
##sequence-region	Contig44+54668681	1	3173
Contig44+54668681	Geneious	tRNA	516	596	.	+	.	Name=trnL tRNA
Contig44+54668681	Geneious	CDS	1232	1531	.	+	0	Name=rpl6 CDS
Contig44+54668681	Geneious	CDS	2070	2735	.	+	0	Name=rps11 CDS
Contig44+54668681	Geneious	CDS	1535	1915	.	+	0	Name=rps13 CDS
Contig44+54668681	Geneious	gene	516	596	.	+	.	Name=trnL gene
Contig44+54668681	Geneious	gene	1232	1531	.	+	.	Name=rpl6 gene
Contig44+54668681	Geneious	gene	2070	2735	.	+	.	Name=rps11 gene
Contig44+54668681	Geneious	gene	1535	1915	.	+	.	Name=rps13 gene
##sequence-region	Contig45+171715	1	3340
Contig45+171715	Geneious	CDS	1399	1698	.	+	0	Name=rpl6 CDS
Contig45+171715	Geneious	CDS	2237	2902	.	+	0	Name=rps11 CDS
Contig45+171715	Geneious	CDS	1702	2082	.	+	0	Name=rps13 CDS
Contig45+171715	Geneious	tRNA	683	763	.	+	.	Name=trnL tRNA
Contig45+171715	Geneious	gene	683	763	.	+	.	Name=trnL gene
Contig45+171715	Geneious	gene	1399	1698	.	+	.	Name=rpl6 gene
Contig45+171715	Geneious	gene	2237	2902	.	+	.	Name=rps11 gene
Contig45+171715	Geneious	gene	1702	2082	.	+	.	Name=rps13 gene
##sequence-region	Contig46+13174	1	755
##sequence-region	Contig47+135049	1	14598
Contig47+135049	Geneious	CDS	5672	6481	.	-	0	Name=rps4 CDS
Contig47+135049	Geneious	rRNA	2035	2158	.	+	.	Name=rrn5 rRNA
Contig47+135049	Geneious	gene	2035	2158	.	+	.	Name=rrn5 gene
Contig47+135049	Geneious	gene	5672	6481	.	-	.	Name=rps4 gene
##sequence-region	Contig48+114598	1	291
##sequence-region	Contig49+2756	1	18481
Contig49+2756	Geneious	tRNA	15327	15400	.	+	.	Name=trnR tRNA
Contig49+2756	Geneious	tRNA	4548	4620	.	+	.	Name=trnA
Contig49+2756	Geneious	tRNA	13024	13096	.	-	.	Name=trnV tRNA
Contig49+2756	Geneious	CDS	7876	8628	.	+	0	Name=atp6 CDS
Contig49+2756	Geneious	CDS	1287	1730	.	+	0	Name=rps7 CDS
Contig49+2756	Geneious	CDS	529	909	.	+	0	Name=rps12 CDS
Contig49+2756	Geneious	CDS	2229	2597	.	+	.	Name=nad3 CDS
Contig49+2756	Geneious	gene	7876	8628	.	+	.	Name=atp6 gene
Contig49+2756	Geneious	gene	1287	1730	.	+	.	Name=rps7 gene
Contig49+2756	Geneious	gene	529	909	.	+	.	Name=rps12 gene
Contig49+2756	Geneious	gene	2241	2597	.	+	.	Name=nad3 gene
Contig49+2756	Geneious	gene	15327	15400	.	+	.	Name=trnR gene
Contig49+2756	Geneious	gene	4548	4620	.	+	.	Name=trnA gene
Contig49+2756	Geneious	gene	13024	13096	.	-	.	Name=trnV gene
##sequence-region	Contig50+218482	1	1330
##sequence-region	Contig51+76893541	1	23080
Contig51+76893541	Geneious	tRNA	8024	8096	.	+	.	Name=trnH tRNA
Contig51+76893541	Geneious	CDS	5567	5977	.	+	0	Name=rpl16 CDS
Contig51+76893541	Geneious	CDS	18815	19624	.	+	0	Name=rps4 CDS
Contig51+76893541	Geneious	exon	4098	5550	.	+	.	Name=rps3 exon 2
Contig51+76893541	Geneious	gene	8024	8096	.	+	.	Name=trnH gene
Contig51+76893541	Geneious	gene	5567	5977	.	+	.	Name=rpl16 gene
Contig51+76893541	Geneious	gene	18815	19624	.	+	.	Name=rps4 gene
##sequence-region	Contig52+235049	1	27278
Contig52+235049	Geneious	intron	23647	24561	.	-	.	Name=trnI-GAU intron 1
Contig52+235049	Geneious	intron	22765	23513	.	-	.	Name=trnA-UGC intron 1
Contig52+235049	Geneious	repeat_region	17679	27278	.	-	.	Name=inverted repeat A repeat region
Contig52+235049	Geneious	repeat_region	17679	27278	.	+	.	Name=inverted repeat B repeat region
Contig52+235049	Geneious	exon	23514	23551	.	-	.	Name=trnA-UGC exon 1
Contig52+235049	Geneious	exon	24562	24599	.	-	.	Name=trnI-GAU exon 1
Contig52+235049	Geneious	exon	22730	22764	.	-	.	Name=trnA-UGC exon 2
Contig52+235049	Geneious	exon	23612	23646	.	-	.	Name=trnI-GAU exon 2
Contig52+235049	Geneious	rRNA	19762	22574	.	-	.	Name=rrn23 rRNA
Contig52+235049	Geneious	rRNA	24878	26374	.	-	.	Name=rrn16 rRNA
Contig52+235049	Geneious	rRNA	19270	19388	.	-	.	Name=rrn5 rRNA
Contig52+235049	Geneious	rRNA	19629	19731	.	-	.	Name=rrn4.5 rRNA
Contig52+235049	Geneious	tRNA	24562	24599	.	-	.	Name=trnI-GAU tRNA;ID=qZZmw4X/jVL4W/bVKEjtF98josU.1691036727523.44
Contig52+235049	Geneious	tRNA	23612	23646	.	-	.	Name=trnI-GAU tRNA;ID=qZZmw4X/jVL4W/bVKEjtF98josU.1691036727523.44
Contig52+235049	Geneious	tRNA	23514	23551	.	-	.	Name=trnA-UGC;ID=qZZmw4X/jVL4W/bVKEjtF98josU.1691036727523.45
Contig52+235049	Geneious	tRNA	22730	22764	.	-	.	Name=trnA-UGC;ID=qZZmw4X/jVL4W/bVKEjtF98josU.1691036727523.45
Contig52+235049	Geneious	tRNA	18577	18650	.	-	.	Name=trnR-ACG tRNA
Contig52+235049	Geneious	tRNA	26589	26660	.	-	.	Name=trnV-GAC tRNA
Contig52+235049	Geneious	tRNA	18121	18192	.	+	.	Name=trnN-GUU tRNA
Contig52+235049	Geneious	gene	19762	22574	.	-	.	Name=rrn23 gene
Contig52+235049	Geneious	gene	24878	26374	.	-	.	Name=rrn16 gene
Contig52+235049	Geneious	gene	23612	24599	.	-	.	Name=trnI-GAU gene
Contig52+235049	Geneious	gene	22730	23551	.	-	.	Name=trnA-UGC gene
Contig52+235049	Geneious	gene	19270	19388	.	-	.	Name=rrn5 gene
Contig52+235049	Geneious	gene	19629	19731	.	-	.	Name=rrn4.5 gene
Contig52+235049	Geneious	gene	18577	18650	.	-	.	Name=trnR-ACG gene
Contig52+235049	Geneious	gene	26589	26660	.	-	.	Name=trnV-GAC gene
Contig52+235049	Geneious	gene	18121	18192	.	+	.	Name=trnN-GUU gene
Contig52+235049	Geneious	tRNA	2104	2177	.	+	.	Name=trnD tRNA
Contig52+235049	Geneious	tRNA	2441	2514	.	+	.	Name=trnR tRNA
Contig52+235049	Geneious	tRNA	592	662	.	+	.	Name=trnC tRNA
Contig52+235049	Geneious	gene	2104	2177	.	+	.	Name=trnD gene
Contig52+235049	Geneious	gene	2441	2514	.	+	.	Name=trnR gene
Contig52+235049	Geneious	gene	592	662	.	+	.	Name=trnC gene
##sequence-region	Contig53+123089	1	2550
Contig53+123089	Geneious	rRNA	347	470	.	-	.	Name=rrn5 rRNA
Contig53+123089	Geneious	gene	347	470	.	-	.	Name=rrn5 gene
##sequence-region	Contig54+118482	1	7854
Contig54+118482	Geneious	tRNA	3551	3624	.	-	.	Name=trnR tRNA
Contig54+118482	Geneious	tRNA	5855	5927	.	+	.	Name=trnV tRNA
Contig54+118482	Geneious	gene	3551	3624	.	-	.	Name=trnR gene
Contig54+118482	Geneious	gene	5855	5927	.	+	.	Name=trnV gene
##sequence-region	Contig55+17854	1	282
##sequence-region	Contig56+27854	1	639
##sequence-region	Contig57+23174	1	27483
Contig57+23174	Geneious	exon	2831	2852	.	-	.	Name=nad5 exon 3
Contig57+23174	Geneious	exon	377	771	.	-	.	Name=nad5 exon 4
Contig57+23174	Geneious	exon	6833	8054	.	-	.	Name=nad5 exon 2
Contig57+23174	Geneious	exon	8055	8284	.	-	.	Name=nad5 exon 1
Contig57+23174	Geneious	CDS	25244	25546	.	-	0	Name=nad4L CDS
Contig57+23174	Geneious	tRNA	19319	19406	.	+	.	Name=trnS tRNA
Contig57+23174	Geneious	tRNA	20269	20340	.	-	.	Name=trnQ tRNA
Contig57+23174	Geneious	gene	19319	19406	.	+	.	Name=trnS gene
Contig57+23174	Geneious	gene	25244	25546	.	-	.	Name=nad4L gene
Contig57+23174	Geneious	gene	20269	20340	.	-	.	Name=trnQ gene
##sequence-region	Contig58+2639	1	14254
Contig58+2639	Geneious	tRNA	13659	13739	.	-	.	Name=trnL tRNA
Contig58+2639	Geneious	tRNA	6138	6210	.	-	.	Name=trnA
Contig58+2639	Geneious	CDS	2130	2882	.	-	0	Name=atp6 CDS
Contig58+2639	Geneious	CDS	11478	12185	.	-	0	Name=rps11 CDS
Contig58+2639	Geneious	CDS	9028	9471	.	-	0	Name=rps7 CDS
Contig58+2639	Geneious	CDS	9849	10229	.	-	0	Name=rps12 CDS
Contig58+2639	Geneious	CDS	12340	12720	.	-	0	Name=rps13 CDS
Contig58+2639	Geneious	CDS	8161	8517	.	-	0	Name=nad3 CDS
Contig58+2639	Geneious	CDS	12724	13023	.	-	0	Name=rpl6 CDS
Contig58+2639	Geneious	gene	2130	2882	.	-	.	Name=atp6 gene
Contig58+2639	Geneious	gene	11520	12185	.	-	.	Name=rps11 gene
Contig58+2639	Geneious	gene	9028	9471	.	-	.	Name=rps7 gene
Contig58+2639	Geneious	gene	9849	10229	.	-	.	Name=rps12 gene
Contig58+2639	Geneious	gene	12340	12720	.	-	.	Name=rps13 gene
Contig58+2639	Geneious	gene	8161	8517	.	-	.	Name=nad3 gene
Contig58+2639	Geneious	gene	12724	13023	.	-	.	Name=rpl6 gene
Contig58+2639	Geneious	gene	13659	13739	.	-	.	Name=trnL gene
Contig58+2639	Geneious	gene	6138	6210	.	-	.	Name=trnA gene
##sequence-region	Contig59+114254	1	444
##sequence-region	Contig60+9057118	1	14385
Contig60+9057118	Geneious	tRNA	6269	6341	.	-	.	Name=trnA
Contig60+9057118	Geneious	tRNA	13790	13870	.	-	.	Name=trnL tRNA
Contig60+9057118	Geneious	CDS	2261	3013	.	-	0	Name=atp6 CDS
Contig60+9057118	Geneious	CDS	9159	9602	.	-	0	Name=rps7 CDS
Contig60+9057118	Geneious	CDS	8292	8648	.	-	0	Name=nad3 CDS
Contig60+9057118	Geneious	CDS	12855	13154	.	-	0	Name=rpl6 CDS
Contig60+9057118	Geneious	CDS	11651	12316	.	-	0	Name=rps11 CDS
Contig60+9057118	Geneious	CDS	9980	10360	.	-	0	Name=rps12 CDS
Contig60+9057118	Geneious	CDS	12471	12851	.	-	0	Name=rps13 CDS
Contig60+9057118	Geneious	gene	6269	6341	.	-	.	Name=trnA gene
Contig60+9057118	Geneious	gene	2261	3013	.	-	.	Name=atp6 gene
Contig60+9057118	Geneious	gene	13790	13870	.	-	.	Name=trnL gene
Contig60+9057118	Geneious	gene	9159	9602	.	-	.	Name=rps7 gene
Contig60+9057118	Geneious	gene	8292	8648	.	-	.	Name=nad3 gene
Contig60+9057118	Geneious	gene	12855	13154	.	-	.	Name=rpl6 gene
Contig60+9057118	Geneious	gene	11651	12316	.	-	.	Name=rps11 gene
Contig60+9057118	Geneious	gene	9980	10360	.	-	.	Name=rps12 gene
Contig60+9057118	Geneious	gene	12471	12851	.	-	.	Name=rps13 gene
##sequence-region	Contig61+6557379	1	19729
Contig61+6557379	Geneious	tRNA	2752	2824	.	-	.	Name=trnH tRNA
Contig61+6557379	Geneious	exon	5298	6750	.	-	.	Name=rps3 exon 2
Contig61+6557379	Geneious	exon	12599	13261	.	-	.	Name=rpl2 exon 2
Contig61+6557379	Geneious	exon	14425	14859	.	-	.	Name=rpl2 exon 1
Contig61+6557379	Geneious	exon	12213	12286	.	-	.	Name=rps3 exon 1
Contig61+6557379	Geneious	gene	17497	18258	.	-	.	Name=cox2 gene
Contig61+6557379	Geneious	gene	4871	5281	.	-	.	Name=rpl16 gene
Contig61+6557379	Geneious	gene	15620	15943	.	-	.	Name=rps10 gene
Contig61+6557379	Geneious	gene	12350	12595	.	-	.	Name=rps19 gene
Contig61+6557379	Geneious	gene	2752	2824	.	-	.	Name=trnH gene
Contig61+6557379	Geneious	CDS	12213	12286	.	-	0	Name=rps3 CDS;ID=qZZmw4X/jVL4W/bVKEjtF98josU.1691036727539.46
Contig61+6557379	Geneious	CDS	5298	6750	.	-	0	Name=rps3 CDS;ID=qZZmw4X/jVL4W/bVKEjtF98josU.1691036727539.46
Contig61+6557379	Geneious	CDS	14425	14859	.	-	0	Name=rpl2 CDS;ID=qZZmw4X/jVL4W/bVKEjtF98josU.1691036727539.47
Contig61+6557379	Geneious	CDS	12599	13261	.	-	0	Name=rpl2 CDS;ID=qZZmw4X/jVL4W/bVKEjtF98josU.1691036727539.47
Contig61+6557379	Geneious	CDS	17497	18258	.	-	0	Name=cox2 CDS
Contig61+6557379	Geneious	CDS	15524	15943	.	-	.	Name=rps10 CDS
Contig61+6557379	Geneious	CDS	4871	5281	.	-	0	Name=rpl16 CDS
Contig61+6557379	Geneious	CDS	12293	12595	.	-	0	Name=rps19 CDS
##sequence-region	Contig61+6557379_2	1	12802
Contig61+6557379_2	Geneious	tRNA	5450	5522	.	+	.	Name=trnM-CAU tRNA
Contig61+6557379_2	Geneious	gene	5450	5522	.	+	.	Name=trnM-CAU gene
##sequence-region	Contig62+132546	1	283
##sequence-region	Contig63+127483	1	31211
Contig63+127483	Geneious	CDS	20555	21142	.	-	0	Name=nad9 CDS
Contig63+127483	Geneious	CDS	18579	19376	.	-	0	Name=cox3 CDS
Contig63+127483	Geneious	CDS	10156	10422	.	-	0	Name=sdh4 CDS
Contig63+127483	Geneious	CDS	31099	31211	.	-	0	Name=nad4 CDS;ID=qZZmw4X/jVL4W/bVKEjtF98josU.1691036727539.48
Contig63+127483	Geneious	CDS	28093	28607	.	-	0	Name=nad4 CDS;ID=qZZmw4X/jVL4W/bVKEjtF98josU.1691036727539.48
Contig63+127483	Geneious	CDS	25009	25431	.	-	0	Name=nad4 CDS;ID=qZZmw4X/jVL4W/bVKEjtF98josU.1691036727539.48
Contig63+127483	Geneious	CDS	21618	21715	.	-	0	Name=nad4 CDS;ID=qZZmw4X/jVL4W/bVKEjtF98josU.1691036727539.48
Contig63+127483	Geneious	CDS	6135	6875	.	-	0	Name=mttB CDS
Contig63+127483	Geneious	exon	21618	21715	.	-	.	Name=nad4 exon 4
Contig63+127483	Geneious	exon	28093	28607	.	-	.	Name=nad4 exon 2
Contig63+127483	Geneious	exon	25009	25431	.	-	.	Name=nad4 exon 3
Contig63+127483	Geneious	tRNA	2106	2191	.	+	.	Name=trnS tRNA
Contig63+127483	Geneious	tRNA	891	963	.	-	.	Name=trnW tRNA
Contig63+127483	Geneious	gene	2106	2191	.	+	.	Name=trnS gene
Contig63+127483	Geneious	gene	891	963	.	-	.	Name=trnW gene
Contig63+127483	Geneious	gene	20555	21142	.	-	.	Name=nad9 gene
Contig63+127483	Geneious	gene	18579	19376	.	-	.	Name=cox3 gene
Contig63+127483	Geneious	gene	10156	10422	.	-	.	Name=sdh4 gene
Contig63+127483	Geneious	gene	6135	6875	.	-	.	Name=mttB gene
##sequence-region	Contig64+214254	1	27071
Contig64+214254	Geneious	CDS	16415	17002	.	-	0	Name=nad9 CDS
Contig64+214254	Geneious	CDS	14439	15236	.	-	0	Name=cox3 CDS
Contig64+214254	Geneious	CDS	6016	6282	.	-	0	Name=sdh4 CDS
Contig64+214254	Geneious	CDS	26959	27071	.	-	0	Name=nad4 CDS;ID=qZZmw4X/jVL4W/bVKEjtF98josU.1691036727539.49
Contig64+214254	Geneious	CDS	23953	24467	.	-	0	Name=nad4 CDS;ID=qZZmw4X/jVL4W/bVKEjtF98josU.1691036727539.49
Contig64+214254	Geneious	CDS	20869	21291	.	-	0	Name=nad4 CDS;ID=qZZmw4X/jVL4W/bVKEjtF98josU.1691036727539.49
Contig64+214254	Geneious	CDS	17478	17575	.	-	0	Name=nad4 CDS;ID=qZZmw4X/jVL4W/bVKEjtF98josU.1691036727539.49
Contig64+214254	Geneious	CDS	1995	2735	.	-	0	Name=mttB CDS
Contig64+214254	Geneious	exon	17478	17575	.	-	.	Name=nad4 exon 4
Contig64+214254	Geneious	exon	23953	24467	.	-	.	Name=nad4 exon 2
Contig64+214254	Geneious	exon	20869	21291	.	-	.	Name=nad4 exon 3
Contig64+214254	Geneious	gene	16415	17002	.	-	.	Name=nad9 gene
Contig64+214254	Geneious	gene	14439	15236	.	-	.	Name=cox3 gene
Contig64+214254	Geneious	gene	6016	6282	.	-	.	Name=sdh4 gene
Contig64+214254	Geneious	gene	1995	2735	.	-	.	Name=mttB gene
##sequence-region	Contig65+62288492	1	27035
Contig65+62288492	Geneious	exon	23917	24431	.	-	.	Name=nad4 exon 2
Contig65+62288492	Geneious	exon	20833	21255	.	-	.	Name=nad4 exon 3
Contig65+62288492	Geneious	exon	17442	17539	.	-	.	Name=nad4 exon 4
Contig65+62288492	Geneious	gene	14403	15200	.	-	.	Name=cox3 gene
Contig65+62288492	Geneious	gene	1959	2699	.	-	.	Name=mttB gene
Contig65+62288492	Geneious	gene	16379	16966	.	-	.	Name=nad9 gene
Contig65+62288492	Geneious	gene	5980	6246	.	-	.	Name=sdh4 gene
Contig65+62288492	Geneious	CDS	26923	27035	.	-	0	Name=nad4 CDS;ID=qZZmw4X/jVL4W/bVKEjtF98josU.1691036727539.50
Contig65+62288492	Geneious	CDS	23917	24431	.	-	0	Name=nad4 CDS;ID=qZZmw4X/jVL4W/bVKEjtF98josU.1691036727539.50
Contig65+62288492	Geneious	CDS	20833	21255	.	-	0	Name=nad4 CDS;ID=qZZmw4X/jVL4W/bVKEjtF98josU.1691036727539.50
Contig65+62288492	Geneious	CDS	17442	17539	.	-	0	Name=nad4 CDS;ID=qZZmw4X/jVL4W/bVKEjtF98josU.1691036727539.50
Contig65+62288492	Geneious	CDS	14361	15200	.	-	0	Name=cox3 CDS
Contig65+62288492	Geneious	CDS	1959	2699	.	-	0	Name=mttB CDS
Contig65+62288492	Geneious	CDS	16379	16966	.	-	0	Name=nad9 CDS
Contig65+62288492	Geneious	CDS	5980	6246	.	-	0	Name=sdh4 CDS
##sequence-region	Contig66+227483	1	40146
Contig66+227483	Geneious	exon	30553	30650	.	-	.	Name=nad4 exon 4
Contig66+227483	Geneious	exon	37028	37542	.	-	.	Name=nad4 exon 2
Contig66+227483	Geneious	exon	33944	34366	.	-	.	Name=nad4 exon 3
Contig66+227483	Geneious	CDS	29490	30077	.	-	0	Name=nad9 CDS
Contig66+227483	Geneious	CDS	27514	28311	.	-	0	Name=cox3 CDS
Contig66+227483	Geneious	CDS	19091	19357	.	-	0	Name=sdh4 CDS
Contig66+227483	Geneious	CDS	40034	40146	.	-	0	Name=nad4 CDS;ID=qZZmw4X/jVL4W/bVKEjtF98josU.1691036727539.51
Contig66+227483	Geneious	CDS	37028	37542	.	-	0	Name=nad4 CDS;ID=qZZmw4X/jVL4W/bVKEjtF98josU.1691036727539.51
Contig66+227483	Geneious	CDS	33944	34366	.	-	0	Name=nad4 CDS;ID=qZZmw4X/jVL4W/bVKEjtF98josU.1691036727539.51
Contig66+227483	Geneious	CDS	30553	30650	.	-	0	Name=nad4 CDS;ID=qZZmw4X/jVL4W/bVKEjtF98josU.1691036727539.51
Contig66+227483	Geneious	CDS	15070	15810	.	-	0	Name=mttB CDS
Contig66+227483	Geneious	tRNA	14064	14146	.	-	.	Name=trnY tRNA
Contig66+227483	Geneious	gene	14064	14146	.	-	.	Name=trnY gene
Contig66+227483	Geneious	gene	29490	30077	.	-	.	Name=nad9 gene
Contig66+227483	Geneious	gene	27514	28311	.	-	.	Name=cox3 gene
Contig66+227483	Geneious	gene	19091	19357	.	-	.	Name=sdh4 gene
Contig66+227483	Geneious	gene	15070	15810	.	-	.	Name=mttB gene
##sequence-region	Contig01+35624852	1	15994
Contig01+35624852	Geneious	CDS	10892	11374	.	+	.	Name=atp8 CDS
##sequence-region	Contig02+111436	1	283
##sequence-region	Contig03+2294	1	27060
Contig03+2294	Geneious	CDS	16404	16991	.	-	0	Name=nad9 CDS
Contig03+2294	Geneious	CDS	14428	15225	.	-	0	Name=cox3 CDS
Contig03+2294	Geneious	CDS	6005	6271	.	-	0	Name=sdh4 CDS
Contig03+2294	Geneious	CDS	26948	27060	.	-	0	Name=nad4 CDS;ID=qZZmw4X/jVL4W/bVKEjtF98josU.1691036727539.52
Contig03+2294	Geneious	CDS	23942	24456	.	-	0	Name=nad4 CDS;ID=qZZmw4X/jVL4W/bVKEjtF98josU.1691036727539.52
Contig03+2294	Geneious	CDS	20858	21280	.	-	0	Name=nad4 CDS;ID=qZZmw4X/jVL4W/bVKEjtF98josU.1691036727539.52
Contig03+2294	Geneious	CDS	17467	17564	.	-	0	Name=nad4 CDS;ID=qZZmw4X/jVL4W/bVKEjtF98josU.1691036727539.52
Contig03+2294	Geneious	CDS	1984	2724	.	-	0	Name=mttB CDS
Contig03+2294	Geneious	exon	17467	17564	.	-	.	Name=nad4 exon 4
Contig03+2294	Geneious	exon	23942	24456	.	-	.	Name=nad4 exon 2
Contig03+2294	Geneious	exon	20858	21280	.	-	.	Name=nad4 exon 3
Contig03+2294	Geneious	gene	16404	16991	.	-	.	Name=nad9 gene
Contig03+2294	Geneious	gene	14428	15225	.	-	.	Name=cox3 gene
Contig03+2294	Geneious	gene	6005	6271	.	-	.	Name=sdh4 gene
Contig03+2294	Geneious	gene	1984	2724	.	-	.	Name=mttB gene
##sequence-region	Contig04+1294	1	27361
Contig04+1294	Geneious	exon	17768	17865	.	-	.	Name=nad4 exon 4
Contig04+1294	Geneious	exon	24243	24757	.	-	.	Name=nad4 exon 2
Contig04+1294	Geneious	exon	21159	21581	.	-	.	Name=nad4 exon 3
Contig04+1294	Geneious	CDS	16705	17292	.	-	0	Name=nad9 CDS
Contig04+1294	Geneious	CDS	14729	15526	.	-	0	Name=cox3 CDS
Contig04+1294	Geneious	CDS	6306	6572	.	-	0	Name=sdh4 CDS
Contig04+1294	Geneious	CDS	27249	27361	.	-	0	Name=nad4 CDS;ID=qZZmw4X/jVL4W/bVKEjtF98josU.1691036727539.53
Contig04+1294	Geneious	CDS	24243	24757	.	-	0	Name=nad4 CDS;ID=qZZmw4X/jVL4W/bVKEjtF98josU.1691036727539.53
Contig04+1294	Geneious	CDS	21159	21581	.	-	0	Name=nad4 CDS;ID=qZZmw4X/jVL4W/bVKEjtF98josU.1691036727539.53
Contig04+1294	Geneious	CDS	17768	17865	.	-	0	Name=nad4 CDS;ID=qZZmw4X/jVL4W/bVKEjtF98josU.1691036727539.53
Contig04+1294	Geneious	CDS	2285	3025	.	-	0	Name=mttB CDS
Contig04+1294	Geneious	gene	16705	17292	.	-	.	Name=nad9 gene
Contig04+1294	Geneious	gene	14729	15526	.	-	.	Name=cox3 gene
Contig04+1294	Geneious	gene	6306	6572	.	-	.	Name=sdh4 gene
Contig04+1294	Geneious	gene	2285	3025	.	-	.	Name=mttB gene
##sequence-region	Contig05+35760392	1	10298
Contig05+35760392	Geneious	exon	176	639	.	-	.	Name=nad4 exon 1
Contig05+35760392	Geneious	CDS	3665	4321	.	-	0	Name=nad6 CDS
Contig05+35760392	Geneious	gene	3665	4321	.	-	.	Name=nad6 gene
##sequence-region	Contig07+18891	1	297
##sequence-region	Contig09+18909	1	297
##sequence-region	Contig11+43164611	1	13996
Contig11+43164611	Geneious	CDS	1	1195	.	-	0	Name=cob CDS
Contig11+43164611	Geneious	gene	1	1195	.	-	.	Name=cob gene
##sequence-region	Contig15+10685365	1	16676
Contig15+10685365	Geneious	CDS	3382	4958	.	+	0	Name=atp1 CDS
Contig15+10685365	Geneious	gene	3382	4958	.	+	.	Name=atp1 gene
##sequence-region	Contig16+114644	1	4211
Contig16+114644	Geneious	tRNA	1858	1931	.	-	.	Name=trnD tRNA
Contig16+114644	Geneious	tRNA	1521	1594	.	-	.	Name=trnR tRNA
Contig16+114644	Geneious	tRNA	3373	3443	.	-	.	Name=trnC tRNA
Contig16+114644	Geneious	gene	1858	1931	.	-	.	Name=trnD gene
Contig16+114644	Geneious	gene	1521	1594	.	-	.	Name=trnR gene
Contig16+114644	Geneious	gene	3373	3443	.	-	.	Name=trnC gene
##sequence-region	Contig17+14211	1	2344
Contig17+14211	Geneious	tRNA	1234	1307	.	+	.	Name=trnF tRNA
Contig17+14211	Geneious	tRNA	607	679	.	+	.	Name=trnfM tRNA
Contig17+14211	Geneious	gene	1234	1307	.	+	.	Name=trnF gene
Contig17+14211	Geneious	gene	607	679	.	+	.	Name=trnfM gene
##sequence-region	Contig19+135049	1	14605
Contig19+135049	Geneious	CDS	5679	6488	.	-	0	Name=rps4 CDS
Contig19+135049	Geneious	rRNA	2042	2165	.	+	.	Name=rrn5 rRNA
Contig19+135049	Geneious	gene	2042	2165	.	+	.	Name=rrn5 gene
Contig19+135049	Geneious	gene	5679	6488	.	-	.	Name=rps4 gene
##sequence-region	Contig20+114605	1	298
##sequence-region	Contig23+11041	1	290
##sequence-region	Contig24+1290	1	289
##sequence-region	Contig26+1289	1	427
##sequence-region	Contig27+1427	1	289
##sequence-region	Contig28+1862144	1	2776
##sequence-region	Contig28+1862144_2	1	5431
##sequence-region	Contig28+1862144_3	1	1540
##sequence-region	Contig29+4289	1	279
##sequence-region	Contig33+3289	1	3534
##sequence-region	Contig34+2289	1	3534
##sequence-region	Contig38+3427	1	3395
##sequence-region	Contig39+13535	1	3132
##sequence-region	Contig41+17746	1	6092
Contig41+17746	Geneious	exon	1609	1800	.	-	.	Name=nad1 exon 3
##sequence-region	Contig42+12344	1	13243
Contig42+12344	Geneious	exon	3650	3747	.	-	.	Name=nad4 exon 4
Contig42+12344	Geneious	exon	10125	10639	.	-	.	Name=nad4 exon 2
Contig42+12344	Geneious	exon	7041	7463	.	-	.	Name=nad4 exon 3
Contig42+12344	Geneious	CDS	2587	3174	.	-	0	Name=nad9 CDS
Contig42+12344	Geneious	CDS	611	1408	.	-	0	Name=cox3 CDS
Contig42+12344	Geneious	CDS	13131	13243	.	-	0	Name=nad4 CDS;ID=qZZmw4X/jVL4W/bVKEjtF98josU.1691036727554.54
Contig42+12344	Geneious	CDS	10125	10639	.	-	0	Name=nad4 CDS;ID=qZZmw4X/jVL4W/bVKEjtF98josU.1691036727554.54
Contig42+12344	Geneious	CDS	7041	7463	.	-	0	Name=nad4 CDS;ID=qZZmw4X/jVL4W/bVKEjtF98josU.1691036727554.54
Contig42+12344	Geneious	CDS	3650	3747	.	-	0	Name=nad4 CDS;ID=qZZmw4X/jVL4W/bVKEjtF98josU.1691036727554.54
Contig42+12344	Geneious	gene	2587	3174	.	-	.	Name=nad9 gene
Contig42+12344	Geneious	gene	611	1408	.	-	.	Name=cox3 gene
##sequence-region	Contig44+11029	1	9603
##sequence-region	Contig45+29776	1	15442
Contig45+29776	Geneious	tRNA	997	1068	.	-	.	Name=trnN-GUU tRNA
Contig45+29776	Geneious	gene	997	1068	.	-	.	Name=trnN-GUU gene
##sequence-region	Contig48+132546	1	290
##sequence-region	Contig49+78580631_2	1	38830
Contig49+78580631_2	Geneious	exon	29237	29334	.	-	.	Name=nad4 exon 4
Contig49+78580631_2	Geneious	exon	1199	1338	.	-	.	Name=nad7 exon 1
Contig49+78580631_2	Geneious	exon	35712	36226	.	-	.	Name=nad4 exon 2
Contig49+78580631_2	Geneious	exon	32628	33050	.	-	.	Name=nad4 exon 3
Contig49+78580631_2	Geneious	CDS	28174	28761	.	-	0	Name=nad9 CDS
Contig49+78580631_2	Geneious	CDS	26198	26995	.	-	0	Name=cox3 CDS
Contig49+78580631_2	Geneious	CDS	17775	18041	.	-	0	Name=sdh4 CDS
Contig49+78580631_2	Geneious	CDS	7015	7572	.	-	0	Name=rpl5 CDS
Contig49+78580631_2	Geneious	CDS	38718	38830	.	-	0	Name=nad4 CDS;ID=qZZmw4X/jVL4W/bVKEjtF98josU.1691036727554.55
Contig49+78580631_2	Geneious	CDS	35712	36226	.	-	0	Name=nad4 CDS;ID=qZZmw4X/jVL4W/bVKEjtF98josU.1691036727554.55
Contig49+78580631_2	Geneious	CDS	32628	33050	.	-	0	Name=nad4 CDS;ID=qZZmw4X/jVL4W/bVKEjtF98josU.1691036727554.55
Contig49+78580631_2	Geneious	CDS	29237	29334	.	-	0	Name=nad4 CDS;ID=qZZmw4X/jVL4W/bVKEjtF98josU.1691036727554.55
Contig49+78580631_2	Geneious	CDS	13754	14494	.	-	0	Name=mttB CDS
Contig49+78580631_2	Geneious	tRNA	9725	9810	.	+	.	Name=trnS tRNA
Contig49+78580631_2	Geneious	tRNA	8510	8582	.	-	.	Name=trnW tRNA
Contig49+78580631_2	Geneious	gene	9725	9810	.	+	.	Name=trnS gene
Contig49+78580631_2	Geneious	gene	8510	8582	.	-	.	Name=trnW gene
Contig49+78580631_2	Geneious	gene	28174	28761	.	-	.	Name=nad9 gene
Contig49+78580631_2	Geneious	gene	26198	26995	.	-	.	Name=cox3 gene
Contig49+78580631_2	Geneious	gene	17775	18041	.	-	.	Name=sdh4 gene
Contig49+78580631_2	Geneious	gene	7015	7572	.	-	.	Name=rpl5 gene
Contig49+78580631_2	Geneious	gene	13754	14494	.	-	.	Name=mttB gene
##sequence-region	Contig52+5378508	1	16324
Contig52+5378508	Geneious	exon	2890	3147	.	-	.	Name=nad1 exon 1
##sequence-region	Contig52+5378508_3	1	37803
Contig52+5378508_3	Geneious	CDS	28620	29207	.	+	0	Name=nad9 CDS
Contig52+5378508_3	Geneious	CDS	30386	31183	.	+	0	Name=cox3 CDS
Contig52+5378508_3	Geneious	CDS	18200	18663	.	+	0	Name=nad4 CDS;ID=qZZmw4X/jVL4W/bVKEjtF98josU.1691036727554.56
Contig52+5378508_3	Geneious	CDS	21155	21669	.	+	0	Name=nad4 CDS;ID=qZZmw4X/jVL4W/bVKEjtF98josU.1691036727554.56
Contig52+5378508_3	Geneious	CDS	24331	24753	.	+	0	Name=nad4 CDS;ID=qZZmw4X/jVL4W/bVKEjtF98josU.1691036727554.56
Contig52+5378508_3	Geneious	CDS	28047	28144	.	+	0	Name=nad4 CDS;ID=qZZmw4X/jVL4W/bVKEjtF98josU.1691036727554.56
Contig52+5378508_3	Geneious	CDS	14518	15174	.	+	0	Name=nad6 CDS
Contig52+5378508_3	Geneious	exon	28047	28144	.	+	.	Name=nad4 exon 4
Contig52+5378508_3	Geneious	exon	21155	21669	.	+	.	Name=nad4 exon 2
Contig52+5378508_3	Geneious	exon	18200	18663	.	+	.	Name=nad4 exon 1
Contig52+5378508_3	Geneious	exon	24331	24753	.	+	.	Name=nad4 exon 3
Contig52+5378508_3	Geneious	gene	28620	29207	.	+	.	Name=nad9 gene
Contig52+5378508_3	Geneious	gene	30386	31183	.	+	.	Name=cox3 gene
Contig52+5378508_3	Geneious	gene	14518	15174	.	+	.	Name=nad6 gene
##sequence-region	Contig01+58342761	1	8802
Contig01+58342761	Geneious	CDS	1283	2928	.	+	0	Name=cox1 CDS
Contig01+58342761	Geneious	gene	1283	2928	.	+	.	Name=cox1 gene
##sequence-region	Contig01+65495751	1	27753
Contig01+65495751	Geneious	CDS	10382	10924	.	+	.	Name=atp4 CDS
Contig01+65495751	Geneious	CDS	22576	22800	.	+	0	Name=atp9 CDS
Contig01+65495751	Geneious	exon	9914	10172	.	+	.	Name=nad1 exon 5
Contig01+65495751	Geneious	exon	4293	4484	.	+	.	Name=nad1 exon 3
Contig01+65495751	Geneious	exon	7025	7083	.	+	.	Name=nad1 exon 4
Contig01+65495751	Geneious	tRNA	26408	26481	.	-	.	Name=trnF tRNA
Contig01+65495751	Geneious	tRNA	27036	27108	.	-	.	Name=trnfM tRNA
Contig01+65495751	Geneious	tRNA	22322	22393	.	+	.	Name=trnE tRNA
Contig01+65495751	Geneious	gene	10406	10924	.	+	.	Name=atp4 gene
Contig01+65495751	Geneious	gene	22576	22800	.	+	.	Name=atp9 gene
Contig01+65495751	Geneious	gene	26408	26481	.	-	.	Name=trnF gene
Contig01+65495751	Geneious	gene	27036	27108	.	-	.	Name=trnfM gene
Contig01+65495751	Geneious	gene	22322	22393	.	+	.	Name=trnE gene
##sequence-region	Contig02+127754	1	14611
Contig02+127754	Geneious	rRNA	2048	2171	.	+	.	Name=rrn5 rRNA
Contig02+127754	Geneious	CDS	5685	6494	.	-	0	Name=rps4 CDS
Contig02+127754	Geneious	gene	2048	2171	.	+	.	Name=rrn5 gene
Contig02+127754	Geneious	gene	5685	6494	.	-	.	Name=rps4 gene
##sequence-region	Contig05+6557379_3	1	19873
Contig05+6557379_3	Geneious	tRNA	2896	2968	.	-	.	Name=trnH tRNA
Contig05+6557379_3	Geneious	CDS	17641	18402	.	-	0	Name=cox2 CDS
Contig05+6557379_3	Geneious	CDS	14569	15003	.	-	0	Name=rpl2 CDS;ID=qZZmw4X/jVL4W/bVKEjtF98josU.1691036727554.57
Contig05+6557379_3	Geneious	CDS	12743	13405	.	-	0	Name=rpl2 CDS;ID=qZZmw4X/jVL4W/bVKEjtF98josU.1691036727554.57
Contig05+6557379_3	Geneious	CDS	12494	12739	.	-	0	Name=rps19 CDS
Contig05+6557379_3	Geneious	CDS	5015	5425	.	-	0	Name=rpl16 CDS
Contig05+6557379_3	Geneious	CDS	15764	16087	.	-	0	Name=rps10 CDS
Contig05+6557379_3	Geneious	CDS	12357	12430	.	-	0	Name=rps3 CDS;ID=qZZmw4X/jVL4W/bVKEjtF98josU.1691036727554.58
Contig05+6557379_3	Geneious	CDS	5442	6894	.	-	0	Name=rps3 CDS;ID=qZZmw4X/jVL4W/bVKEjtF98josU.1691036727554.58
Contig05+6557379_3	Geneious	exon	12743	13405	.	-	.	Name=rpl2 exon 2
Contig05+6557379_3	Geneious	exon	14569	15003	.	-	.	Name=rpl2 exon 1
Contig05+6557379_3	Geneious	exon	12357	12430	.	-	.	Name=rps3 exon 1
Contig05+6557379_3	Geneious	exon	5442	6894	.	-	.	Name=rps3 exon 2
Contig05+6557379_3	Geneious	gene	2896	2968	.	-	.	Name=trnH gene
Contig05+6557379_3	Geneious	gene	17641	18402	.	-	.	Name=cox2 gene
Contig05+6557379_3	Geneious	gene	12494	12739	.	-	.	Name=rps19 gene
Contig05+6557379_3	Geneious	gene	5015	5425	.	-	.	Name=rpl16 gene
Contig05+6557379_3	Geneious	gene	15764	16087	.	-	.	Name=rps10 gene
##sequence-region	Contig06+132690	1	296
##sequence-region	Contig01+48210441	1	8780
Contig01+48210441	Geneious	CDS	2535	2801	.	+	0	Name=sdh4 CDS
Contig01+48210441	Geneious	CDS	6082	6822	.	+	0	Name=mttB CDS
Contig01+48210441	Geneious	gene	2535	2801	.	+	.	Name=sdh4 gene
Contig01+48210441	Geneious	gene	6082	6822	.	+	.	Name=mttB gene
##sequence-region	Contig04+15371	1	3344
Contig04+15371	Geneious	tRNA	687	767	.	+	.	Name=trnL tRNA
Contig04+15371	Geneious	CDS	1403	1702	.	+	0	Name=rpl6 CDS
Contig04+15371	Geneious	CDS	2241	2906	.	+	0	Name=rps11 CDS
Contig04+15371	Geneious	CDS	1706	2086	.	+	0	Name=rps13 CDS
Contig04+15371	Geneious	gene	687	767	.	+	.	Name=trnL gene
Contig04+15371	Geneious	gene	1403	1702	.	+	.	Name=rpl6 gene
Contig04+15371	Geneious	gene	2241	2906	.	+	.	Name=rps11 gene
Contig04+15371	Geneious	gene	1706	2086	.	+	.	Name=rps13 gene
##sequence-region	Contig05+13174	1	759
##sequence-region	Contig08+106004041	1	23084
Contig08+106004041	Geneious	tRNA	8028	8100	.	+	.	Name=trnH tRNA
Contig08+106004041	Geneious	CDS	5571	5981	.	+	0	Name=rpl16 CDS
Contig08+106004041	Geneious	CDS	18819	19628	.	+	0	Name=rps4 CDS
Contig08+106004041	Geneious	exon	4102	5554	.	+	.	Name=rps3 exon 2
Contig08+106004041	Geneious	gene	8028	8100	.	+	.	Name=trnH gene
Contig08+106004041	Geneious	gene	5571	5981	.	+	.	Name=rpl16 gene
Contig08+106004041	Geneious	gene	18819	19628	.	+	.	Name=rps4 gene
##sequence-region	Contig09+123093	1	2554
Contig09+123093	Geneious	rRNA	351	474	.	-	.	Name=rrn5 rRNA
Contig09+123093	Geneious	gene	351	474	.	-	.	Name=rrn5 gene
##sequence-region	Contig10+12554	1	2341
Contig10+12554	Geneious	tRNA	1231	1304	.	+	.	Name=trnF tRNA
Contig10+12554	Geneious	tRNA	604	676	.	+	.	Name=trnfM tRNA
Contig10+12554	Geneious	gene	1231	1304	.	+	.	Name=trnF gene
Contig10+12554	Geneious	gene	604	676	.	+	.	Name=trnfM gene
##sequence-region	Contig11+118482	1	7858
Contig11+118482	Geneious	tRNA	3555	3628	.	-	.	Name=trnR tRNA
Contig11+118482	Geneious	tRNA	5859	5931	.	+	.	Name=trnV tRNA
Contig11+118482	Geneious	gene	3555	3628	.	-	.	Name=trnR gene
Contig11+118482	Geneious	gene	5859	5931	.	+	.	Name=trnV gene
##sequence-region	Contig13+11330	1	9600
##sequence-region	Contig14+19600	1	294
##sequence-region	Contig15+17858	1	774
##sequence-region	Contig20+17746	1	6089
Contig20+17746	Geneious	exon	1606	1797	.	-	.	Name=nad1 exon 3
##sequence-region	Contig21+12341	1	13240
Contig21+12341	Geneious	exon	3647	3744	.	-	.	Name=nad4 exon 4
Contig21+12341	Geneious	exon	10122	10636	.	-	.	Name=nad4 exon 2
Contig21+12341	Geneious	exon	7038	7460	.	-	.	Name=nad4 exon 3
Contig21+12341	Geneious	CDS	2584	3171	.	-	0	Name=nad9 CDS
Contig21+12341	Geneious	CDS	608	1405	.	-	0	Name=cox3 CDS
Contig21+12341	Geneious	CDS	13128	13240	.	-	0	Name=nad4 CDS;ID=qZZmw4X/jVL4W/bVKEjtF98josU.1691036727554.59
Contig21+12341	Geneious	CDS	10122	10636	.	-	0	Name=nad4 CDS;ID=qZZmw4X/jVL4W/bVKEjtF98josU.1691036727554.59
Contig21+12341	Geneious	CDS	7038	7460	.	-	0	Name=nad4 CDS;ID=qZZmw4X/jVL4W/bVKEjtF98josU.1691036727554.59
Contig21+12341	Geneious	CDS	3647	3744	.	-	0	Name=nad4 CDS;ID=qZZmw4X/jVL4W/bVKEjtF98josU.1691036727554.59
Contig21+12341	Geneious	gene	2584	3171	.	-	.	Name=nad9 gene
Contig21+12341	Geneious	gene	608	1405	.	-	.	Name=cox3 gene
##sequence-region	Contig23+114254	1	448
##sequence-region	Contig24+9057118	1	14389
Contig24+9057118	Geneious	tRNA	6273	6345	.	-	.	Name=trnA
Contig24+9057118	Geneious	tRNA	13794	13874	.	-	.	Name=trnL tRNA
Contig24+9057118	Geneious	CDS	2265	3017	.	-	0	Name=atp6 CDS
Contig24+9057118	Geneious	CDS	9163	9606	.	-	0	Name=rps7 CDS
Contig24+9057118	Geneious	CDS	8296	8652	.	-	0	Name=nad3 CDS
Contig24+9057118	Geneious	CDS	12859	13158	.	-	0	Name=rpl6 CDS
Contig24+9057118	Geneious	CDS	11655	12320	.	-	0	Name=rps11 CDS
Contig24+9057118	Geneious	CDS	9984	10364	.	-	0	Name=rps12 CDS
Contig24+9057118	Geneious	CDS	12475	12855	.	-	0	Name=rps13 CDS
Contig24+9057118	Geneious	gene	6273	6345	.	-	.	Name=trnA gene
Contig24+9057118	Geneious	gene	2265	3017	.	-	.	Name=atp6 gene
Contig24+9057118	Geneious	gene	13794	13874	.	-	.	Name=trnL gene
Contig24+9057118	Geneious	gene	9163	9606	.	-	.	Name=rps7 gene
Contig24+9057118	Geneious	gene	8296	8652	.	-	.	Name=nad3 gene
Contig24+9057118	Geneious	gene	12859	13158	.	-	.	Name=rpl6 gene
Contig24+9057118	Geneious	gene	11655	12320	.	-	.	Name=rps11 gene
Contig24+9057118	Geneious	gene	9984	10364	.	-	.	Name=rps12 gene
Contig24+9057118	Geneious	gene	12475	12855	.	-	.	Name=rps13 gene
##sequence-region	Contig25+74306122	1	13993
Contig25+74306122	Geneious	CDS	1	1192	.	-	0	Name=cob CDS
Contig25+74306122	Geneious	gene	1	1192	.	-	.	Name=cob gene
##sequence-region	Contig26+074306122	1	13858
##sequence-region	Contig29+10685365	1	16673
Contig29+10685365	Geneious	CDS	3379	4955	.	+	0	Name=atp1 CDS
Contig29+10685365	Geneious	gene	3379	4955	.	+	.	Name=atp1 gene
##sequence-region	Contig30+114644	1	4208
Contig30+114644	Geneious	tRNA	1855	1928	.	-	.	Name=trnD tRNA
Contig30+114644	Geneious	tRNA	1518	1591	.	-	.	Name=trnR tRNA
Contig30+114644	Geneious	tRNA	3370	3440	.	-	.	Name=trnC tRNA
Contig30+114644	Geneious	gene	1855	1928	.	-	.	Name=trnD gene
Contig30+114644	Geneious	gene	1518	1591	.	-	.	Name=trnR gene
Contig30+114644	Geneious	gene	3370	3440	.	-	.	Name=trnC gene
##sequence-region	Contig32+35760392	1	10295
Contig32+35760392	Geneious	exon	173	636	.	-	.	Name=nad4 exon 1
Contig32+35760392	Geneious	CDS	3662	4318	.	-	0	Name=nad6 CDS
Contig32+35760392	Geneious	gene	3662	4318	.	-	.	Name=nad6 gene
##sequence-region	Contig33+11041	1	287
##sequence-region	Contig34+1287	1	286
##sequence-region	Contig36+1286	1	422
##sequence-region	Contig37+1422	1	286
##sequence-region	Contig38+1862144	1	2773
##sequence-region	Contig40+38469372	1	3529
##sequence-region	Contig51+18891	1	294
##sequence-region	Contig52+13529	1	3129
##sequence-region	Contig56+5378508	1	16321
Contig56+5378508	Geneious	exon	2887	3144	.	-	.	Name=nad1 exon 1
##sequence-region	Contig56+5378508_2	1	9771
##sequence-region	Contig56+5378508_3	1	37668
Contig56+5378508_3	Geneious	CDS	28620	29207	.	+	0	Name=nad9 CDS
Contig56+5378508_3	Geneious	CDS	30386	31183	.	+	0	Name=cox3 CDS
Contig56+5378508_3	Geneious	CDS	18200	18663	.	+	0	Name=nad4 CDS;ID=qZZmw4X/jVL4W/bVKEjtF98josU.1691036727554.60
Contig56+5378508_3	Geneious	CDS	21155	21669	.	+	0	Name=nad4 CDS;ID=qZZmw4X/jVL4W/bVKEjtF98josU.1691036727554.60
Contig56+5378508_3	Geneious	CDS	24331	24753	.	+	0	Name=nad4 CDS;ID=qZZmw4X/jVL4W/bVKEjtF98josU.1691036727554.60
Contig56+5378508_3	Geneious	CDS	28047	28144	.	+	0	Name=nad4 CDS;ID=qZZmw4X/jVL4W/bVKEjtF98josU.1691036727554.60
Contig56+5378508_3	Geneious	CDS	14518	15174	.	+	0	Name=nad6 CDS
Contig56+5378508_3	Geneious	exon	28047	28144	.	+	.	Name=nad4 exon 4
Contig56+5378508_3	Geneious	exon	21155	21669	.	+	.	Name=nad4 exon 2
Contig56+5378508_3	Geneious	exon	18200	18663	.	+	.	Name=nad4 exon 1
Contig56+5378508_3	Geneious	exon	24331	24753	.	+	.	Name=nad4 exon 3
Contig56+5378508_3	Geneious	gene	28620	29207	.	+	.	Name=nad9 gene
Contig56+5378508_3	Geneious	gene	30386	31183	.	+	.	Name=cox3 gene
Contig56+5378508_3	Geneious	gene	14518	15174	.	+	.	Name=nad6 gene
##sequence-region	Contig58+135049	1	14602
Contig58+135049	Geneious	rRNA	2039	2162	.	+	.	Name=rrn5 rRNA
Contig58+135049	Geneious	CDS	5676	6485	.	-	0	Name=rps4 CDS
Contig58+135049	Geneious	gene	2039	2162	.	+	.	Name=rrn5 gene
Contig58+135049	Geneious	gene	5676	6485	.	-	.	Name=rps4 gene
##sequence-region	Contig59+114602	1	295
##sequence-region	Contig62+132546_2	1	287
##sequence-region	Contig01+52016242	1	29705
Contig01+52016242	Geneious	exon	6245	6436	.	+	.	Name=nad1 exon 3
Contig01+52016242	Geneious	exon	11866	12124	.	+	.	Name=nad1 exon 5
Contig01+52016242	Geneious	exon	8977	9035	.	+	.	Name=nad1 exon 4
Contig01+52016242	Geneious	tRNA	28360	28433	.	-	.	Name=trnF tRNA
Contig01+52016242	Geneious	tRNA	24274	24345	.	+	.	Name=trnE tRNA
Contig01+52016242	Geneious	tRNA	28988	29060	.	-	.	Name=trnfM tRNA
Contig01+52016242	Geneious	CDS	24528	24752	.	+	0	Name=atp9 CDS
Contig01+52016242	Geneious	CDS	12358	12876	.	+	0	Name=atp4 CDS
Contig01+52016242	Geneious	gene	28360	28433	.	-	.	Name=trnF gene
Contig01+52016242	Geneious	gene	24274	24345	.	+	.	Name=trnE gene
Contig01+52016242	Geneious	gene	28988	29060	.	-	.	Name=trnfM gene
Contig01+52016242	Geneious	gene	24528	24752	.	+	.	Name=atp9 gene
Contig01+52016242	Geneious	gene	12358	12876	.	+	.	Name=atp4 gene
##sequence-region	Contig02+129706	1	14608
Contig02+129706	Geneious	rRNA	2045	2168	.	+	.	Name=rrn5 rRNA
Contig02+129706	Geneious	CDS	5682	6491	.	-	0	Name=rps4 CDS
Contig02+129706	Geneious	gene	2045	2168	.	+	.	Name=rrn5 gene
Contig02+129706	Geneious	gene	5682	6491	.	-	.	Name=rps4 gene
##sequence-region	Contig05+6557379_5	1	19870
Contig05+6557379_5	Geneious	tRNA	2893	2965	.	-	.	Name=trnH tRNA
Contig05+6557379_5	Geneious	CDS	17638	18399	.	-	0	Name=cox2 CDS
Contig05+6557379_5	Geneious	CDS	14566	15000	.	-	0	Name=rpl2 CDS;ID=qZZmw4X/jVL4W/bVKEjtF98josU.1691036727554.61
Contig05+6557379_5	Geneious	CDS	12740	13402	.	-	0	Name=rpl2 CDS;ID=qZZmw4X/jVL4W/bVKEjtF98josU.1691036727554.61
Contig05+6557379_5	Geneious	CDS	12491	12736	.	-	0	Name=rps19 CDS
Contig05+6557379_5	Geneious	CDS	5012	5422	.	-	0	Name=rpl16 CDS
Contig05+6557379_5	Geneious	CDS	15761	16084	.	-	0	Name=rps10 CDS
Contig05+6557379_5	Geneious	CDS	12354	12427	.	-	0	Name=rps3 CDS;ID=qZZmw4X/jVL4W/bVKEjtF98josU.1691036727554.62
Contig05+6557379_5	Geneious	CDS	5439	6891	.	-	0	Name=rps3 CDS;ID=qZZmw4X/jVL4W/bVKEjtF98josU.1691036727554.62
Contig05+6557379_5	Geneious	exon	12740	13402	.	-	.	Name=rpl2 exon 2
Contig05+6557379_5	Geneious	exon	14566	15000	.	-	.	Name=rpl2 exon 1
Contig05+6557379_5	Geneious	exon	12354	12427	.	-	.	Name=rps3 exon 1
Contig05+6557379_5	Geneious	exon	5439	6891	.	-	.	Name=rps3 exon 2
Contig05+6557379_5	Geneious	gene	2893	2965	.	-	.	Name=trnH gene
Contig05+6557379_5	Geneious	gene	17638	18399	.	-	.	Name=cox2 gene
Contig05+6557379_5	Geneious	gene	12491	12736	.	-	.	Name=rps19 gene
Contig05+6557379_5	Geneious	gene	5012	5422	.	-	.	Name=rpl16 gene
Contig05+6557379_5	Geneious	gene	15761	16084	.	-	.	Name=rps10 gene
##sequence-region	Contig06+132687	1	293
##sequence-region	Contig01+31589792	1	21498
Contig01+31589792	Geneious	CDS	367	522	.	+	0	Name=nad2 CDS;ID=qZZmw4X/jVL4W/bVKEjtF98josU.1691036727554.63
Contig01+31589792	Geneious	CDS	2811	3196	.	+	0	Name=nad2 CDS;ID=qZZmw4X/jVL4W/bVKEjtF98josU.1691036727554.63
Contig01+31589792	Geneious	CDS	4591	4757	.	+	0	Name=nad2 CDS;ID=qZZmw4X/jVL4W/bVKEjtF98josU.1691036727554.63
Contig01+31589792	Geneious	CDS	6153	6725	.	+	0	Name=nad2 CDS;ID=qZZmw4X/jVL4W/bVKEjtF98josU.1691036727554.63
Contig01+31589792	Geneious	CDS	8642	8832	.	+	0	Name=nad2 CDS;ID=qZZmw4X/jVL4W/bVKEjtF98josU.1691036727554.63
Contig01+31589792	Geneious	tRNA	19053	19126	.	-	.	Name=trnP tRNA
Contig01+31589792	Geneious	exon	8642	8832	.	+	.	Name=nad2 exon 5
Contig01+31589792	Geneious	exon	367	522	.	+	.	Name=nad2 exon 1
Contig01+31589792	Geneious	exon	2811	3196	.	+	.	Name=nad2 exon 2
Contig01+31589792	Geneious	exon	6153	6725	.	+	.	Name=nad2 exon 4
Contig01+31589792	Geneious	exon	4591	4757	.	+	.	Name=nad2 exon 3
Contig01+31589792	Geneious	gene	19053	19126	.	-	.	Name=trnP gene
##sequence-region	Contig01+31589792_2	1	312
##sequence-region	Contig02+2307	1	13168
Contig02+2307	Geneious	CDS	7470	7850	.	+	0	Name=sdh3 CDS
Contig02+2307	Geneious	tRNA	3545	3618	.	-	.	Name=trnD tRNA
Contig02+2307	Geneious	tRNA	3811	3883	.	+	.	Name=trnK tRNA
Contig02+2307	Geneious	gene	3545	3618	.	-	.	Name=trnD gene
Contig02+2307	Geneious	gene	3811	3883	.	+	.	Name=trnK gene
Contig02+2307	Geneious	gene	7470	7850	.	+	.	Name=sdh3 gene
##sequence-region	Contig03+779284	1	13318
Contig03+779284	Geneious	tRNA	3695	3768	.	-	.	Name=trnD tRNA
Contig03+779284	Geneious	tRNA	3961	4033	.	+	.	Name=trnK tRNA
Contig03+779284	Geneious	CDS	7620	8000	.	+	0	Name=sdh3 CDS
Contig03+779284	Geneious	gene	3695	3768	.	-	.	Name=trnD gene
Contig03+779284	Geneious	gene	3961	4033	.	+	.	Name=trnK gene
Contig03+779284	Geneious	gene	7620	8000	.	+	.	Name=sdh3 gene
##sequence-region	Contig03+779284_2	1	3197
Contig03+779284_2	Geneious	CDS	2065	2852	.	+	0	Name=rps2 CDS
Contig03+779284_2	Geneious	gene	2065	2852	.	+	.	Name=rps2 gene
##sequence-region	Contig04+8504664	1	2988
Contig04+8504664	Geneious	tRNA	2600	2673	.	-	.	Name=trnR tRNA
Contig04+8504664	Geneious	gene	2600	2673	.	-	.	Name=trnR gene
##sequence-region	Contig04+8504664_2	1	7468
Contig04+8504664_2	Geneious	tRNA	7298	7370	.	-	.	Name=trnM-CAU tRNA
Contig04+8504664_2	Geneious	gene	7298	7370	.	-	.	Name=trnM-CAU gene
##sequence-region	Contig05+56418342	1	2838
Contig05+56418342	Geneious	tRNA	2450	2523	.	-	.	Name=trnR tRNA
Contig05+56418342	Geneious	gene	2450	2523	.	-	.	Name=trnR gene
##sequence-region	Contig05+56418342_2	1	5594
##sequence-region	Contig05+56418342_3	1	10708
##sequence-region	Contig07+10685365	1	16688
Contig07+10685365	Geneious	CDS	3394	4970	.	+	0	Name=atp1 CDS
Contig07+10685365	Geneious	gene	3394	4970	.	+	.	Name=atp1 gene
##sequence-region	Contig08+114644	1	4223
Contig08+114644	Geneious	tRNA	1870	1943	.	-	.	Name=trnD tRNA
Contig08+114644	Geneious	tRNA	1533	1606	.	-	.	Name=trnR tRNA
Contig08+114644	Geneious	tRNA	3385	3455	.	-	.	Name=trnC tRNA
Contig08+114644	Geneious	gene	1870	1943	.	-	.	Name=trnD gene
Contig08+114644	Geneious	gene	1533	1606	.	-	.	Name=trnR gene
Contig08+114644	Geneious	gene	3385	3455	.	-	.	Name=trnC gene
##sequence-region	Contig09+14223	1	2356
Contig09+14223	Geneious	tRNA	1246	1319	.	+	.	Name=trnF tRNA
Contig09+14223	Geneious	tRNA	619	691	.	+	.	Name=trnfM tRNA
Contig09+14223	Geneious	gene	1246	1319	.	+	.	Name=trnF gene
Contig09+14223	Geneious	gene	619	691	.	+	.	Name=trnfM gene
##sequence-region	Contig10+100006661	1	9775
Contig10+100006661	Geneious	CDS	1020	1361	.	+	0	Name=rps14 CDS
Contig10+100006661	Geneious	rRNA	7623	9297	.	-	.	Name=rrn18 rRNA
Contig10+100006661	Geneious	gene	1020	1361	.	+	.	Name=rps14 gene
Contig10+100006661	Geneious	gene	7623	9297	.	-	.	Name=rrn18 gene
##sequence-region	Contig100+78580631	1	8052
Contig100+78580631	Geneious	gene	1927	1999	.	-	.	Name=trnM-CAU gene
Contig100+78580631	Geneious	tRNA	1927	1999	.	-	.	Name=trnM-CAU tRNA
Contig100+78580631	Geneious	exon	7137	7682	.	-	.	Name=nad7 exon 2
Contig100+78580631	Geneious	exon	5780	6016	.	-	.	Name=nad7 exon 3
Contig100+78580631	Geneious	exon	5518	5779	.	-	.	Name=nad7 exon 4
##sequence-region	Contig100+78580631_2	1	38830
Contig100+78580631_2	Geneious	exon	29237	29334	.	-	.	Name=nad4 exon 4
Contig100+78580631_2	Geneious	exon	1199	1338	.	-	.	Name=nad7 exon 1
Contig100+78580631_2	Geneious	exon	35712	36226	.	-	.	Name=nad4 exon 2
Contig100+78580631_2	Geneious	exon	32628	33050	.	-	.	Name=nad4 exon 3
Contig100+78580631_2	Geneious	CDS	28174	28761	.	-	0	Name=nad9 CDS
Contig100+78580631_2	Geneious	CDS	26198	26995	.	-	0	Name=cox3 CDS
Contig100+78580631_2	Geneious	CDS	17775	18041	.	-	0	Name=sdh4 CDS
Contig100+78580631_2	Geneious	CDS	7015	7572	.	-	0	Name=rpl5 CDS
Contig100+78580631_2	Geneious	CDS	38718	38830	.	-	0	Name=nad4 CDS;ID=qZZmw4X/jVL4W/bVKEjtF98josU.1691036727570.64
Contig100+78580631_2	Geneious	CDS	35712	36226	.	-	0	Name=nad4 CDS;ID=qZZmw4X/jVL4W/bVKEjtF98josU.1691036727570.64
Contig100+78580631_2	Geneious	CDS	32628	33050	.	-	0	Name=nad4 CDS;ID=qZZmw4X/jVL4W/bVKEjtF98josU.1691036727570.64
Contig100+78580631_2	Geneious	CDS	29237	29334	.	-	0	Name=nad4 CDS;ID=qZZmw4X/jVL4W/bVKEjtF98josU.1691036727570.64
Contig100+78580631_2	Geneious	CDS	13754	14494	.	-	0	Name=mttB CDS
Contig100+78580631_2	Geneious	tRNA	9725	9810	.	+	.	Name=trnS tRNA
Contig100+78580631_2	Geneious	tRNA	8510	8582	.	-	.	Name=trnW tRNA
Contig100+78580631_2	Geneious	gene	9725	9810	.	+	.	Name=trnS gene
Contig100+78580631_2	Geneious	gene	8510	8582	.	-	.	Name=trnW gene
Contig100+78580631_2	Geneious	gene	28174	28761	.	-	.	Name=nad9 gene
Contig100+78580631_2	Geneious	gene	26198	26995	.	-	.	Name=cox3 gene
Contig100+78580631_2	Geneious	gene	17775	18041	.	-	.	Name=sdh4 gene
Contig100+78580631_2	Geneious	gene	7015	7572	.	-	.	Name=rpl5 gene
Contig100+78580631_2	Geneious	gene	13754	14494	.	-	.	Name=mttB gene
##sequence-region	Contig103+5378508	1	16336
Contig103+5378508	Geneious	exon	2902	3159	.	-	.	Name=nad1 exon 1
##sequence-region	Contig103+5378508_2	1	9765
##sequence-region	Contig103+5378508_3	1	45585
Contig103+5378508_3	Geneious	CDS	28620	29207	.	+	0	Name=nad9 CDS
Contig103+5378508_3	Geneious	CDS	30386	31183	.	+	0	Name=cox3 CDS
Contig103+5378508_3	Geneious	CDS	39340	39606	.	+	0	Name=sdh4 CDS
Contig103+5378508_3	Geneious	CDS	18200	18663	.	+	0	Name=nad4 CDS;ID=qZZmw4X/jVL4W/bVKEjtF98josU.1691036727570.65
Contig103+5378508_3	Geneious	CDS	21155	21669	.	+	0	Name=nad4 CDS;ID=qZZmw4X/jVL4W/bVKEjtF98josU.1691036727570.65
Contig103+5378508_3	Geneious	CDS	24331	24753	.	+	0	Name=nad4 CDS;ID=qZZmw4X/jVL4W/bVKEjtF98josU.1691036727570.65
Contig103+5378508_3	Geneious	CDS	28047	28144	.	+	0	Name=nad4 CDS;ID=qZZmw4X/jVL4W/bVKEjtF98josU.1691036727570.65
Contig103+5378508_3	Geneious	CDS	14518	15174	.	+	0	Name=nad6 CDS
Contig103+5378508_3	Geneious	CDS	42887	43627	.	+	0	Name=mttB CDS
Contig103+5378508_3	Geneious	exon	28047	28144	.	+	.	Name=nad4 exon 4
Contig103+5378508_3	Geneious	exon	21155	21669	.	+	.	Name=nad4 exon 2
Contig103+5378508_3	Geneious	exon	18200	18663	.	+	.	Name=nad4 exon 1
Contig103+5378508_3	Geneious	exon	24331	24753	.	+	.	Name=nad4 exon 3
Contig103+5378508_3	Geneious	gene	28620	29207	.	+	.	Name=nad9 gene
Contig103+5378508_3	Geneious	gene	30386	31183	.	+	.	Name=cox3 gene
Contig103+5378508_3	Geneious	gene	39340	39606	.	+	.	Name=sdh4 gene
Contig103+5378508_3	Geneious	gene	14518	15174	.	+	.	Name=nad6 gene
Contig103+5378508_3	Geneious	gene	42887	43627	.	+	.	Name=mttB gene
##sequence-region	Contig106+35007112	1	35198
Contig106+35007112	Geneious	CDS	14524	16155	.	+	.	Name=matR CDS
Contig106+35007112	Geneious	CDS	17851	18369	.	+	0	Name=atp4 CDS
Contig106+35007112	Geneious	CDS	30021	30245	.	+	0	Name=atp9 CDS
Contig106+35007112	Geneious	tRNA	33853	33926	.	-	.	Name=trnF tRNA
Contig106+35007112	Geneious	tRNA	34481	34553	.	-	.	Name=trnfM tRNA
Contig106+35007112	Geneious	tRNA	29767	29838	.	+	.	Name=trnE tRNA
Contig106+35007112	Geneious	exon	17359	17617	.	+	.	Name=nad1 exon 5
Contig106+35007112	Geneious	exon	4587	4844	.	+	.	Name=nad1 exon 1
Contig106+35007112	Geneious	exon	11738	11929	.	+	.	Name=nad1 exon 3
Contig106+35007112	Geneious	exon	14470	14528	.	+	.	Name=nad1 exon 4
Contig106+35007112	Geneious	gene	17851	18369	.	+	.	Name=atp4 gene
Contig106+35007112	Geneious	gene	30021	30245	.	+	.	Name=atp9 gene
Contig106+35007112	Geneious	gene	33853	33926	.	-	.	Name=trnF gene
Contig106+35007112	Geneious	gene	34481	34553	.	-	.	Name=trnfM gene
Contig106+35007112	Geneious	gene	29767	29838	.	+	.	Name=trnE gene
##sequence-region	Contig108+171721	1	3359
Contig108+171721	Geneious	tRNA	702	782	.	+	.	Name=trnL tRNA
Contig108+171721	Geneious	CDS	1418	1717	.	+	0	Name=rpl6 CDS
Contig108+171721	Geneious	CDS	2256	2921	.	+	0	Name=rps11 CDS
Contig108+171721	Geneious	CDS	1721	2101	.	+	0	Name=rps13 CDS
Contig108+171721	Geneious	gene	702	782	.	+	.	Name=trnL gene
Contig108+171721	Geneious	gene	1418	1717	.	+	.	Name=rpl6 gene
Contig108+171721	Geneious	gene	2256	2921	.	+	.	Name=rps11 gene
Contig108+171721	Geneious	gene	1721	2101	.	+	.	Name=rps13 gene
##sequence-region	Contig109+13174	1	774
##sequence-region	Contig11+76893541	1	5501
Contig11+76893541	Geneious	CDS	276	767	.	-	.	Name=rps1 CDS
##sequence-region	Contig11+76893541_2	1	31962
Contig11+76893541_2	Geneious	tRNA	16906	16978	.	+	.	Name=trnH tRNA
Contig11+76893541_2	Geneious	exon	12980	14432	.	+	.	Name=rps3 exon 2
Contig11+76893541_2	Geneious	exon	6469	7131	.	+	.	Name=rpl2 exon 2
Contig11+76893541_2	Geneious	exon	4871	5305	.	+	.	Name=rpl2 exon 1
Contig11+76893541_2	Geneious	exon	7444	7517	.	+	.	Name=rps3 exon 1
Contig11+76893541_2	Geneious	gene	27697	28506	.	+	.	Name=rps4 gene
Contig11+76893541_2	Geneious	gene	1472	2233	.	+	.	Name=cox2 gene
Contig11+76893541_2	Geneious	gene	14449	14859	.	+	.	Name=rpl16 gene
Contig11+76893541_2	Geneious	gene	3787	4110	.	+	.	Name=rps10 gene
Contig11+76893541_2	Geneious	gene	7135	7380	.	+	.	Name=rps19 gene
Contig11+76893541_2	Geneious	gene	16906	16978	.	+	.	Name=trnH gene
Contig11+76893541_2	Geneious	CDS	7444	7517	.	+	0	Name=rps3 CDS;ID=qZZmw4X/jVL4W/bVKEjtF98josU.1691036727570.66
Contig11+76893541_2	Geneious	CDS	12980	14432	.	+	0	Name=rps3 CDS;ID=qZZmw4X/jVL4W/bVKEjtF98josU.1691036727570.66
Contig11+76893541_2	Geneious	CDS	4871	5305	.	+	.	Name=rpl2 CDS;ID=qZZmw4X/jVL4W/bVKEjtF98josU.1691036727570.67
Contig11+76893541_2	Geneious	CDS	6469	7131	.	+	.	Name=rpl2 CDS;ID=qZZmw4X/jVL4W/bVKEjtF98josU.1691036727570.67
Contig11+76893541_2	Geneious	CDS	27697	28506	.	+	0	Name=rps4 CDS
Contig11+76893541_2	Geneious	CDS	1472	2233	.	+	0	Name=cox2 CDS
Contig11+76893541_2	Geneious	CDS	14449	14859	.	+	0	Name=rpl16 CDS
Contig11+76893541_2	Geneious	CDS	3787	4110	.	+	0	Name=rps10 CDS
Contig11+76893541_2	Geneious	CDS	7135	7380	.	+	0	Name=rps19 CDS
##sequence-region	Contig110+135049	1	14617
Contig110+135049	Geneious	CDS	5691	6500	.	-	0	Name=rps4 CDS
Contig110+135049	Geneious	rRNA	2054	2177	.	+	.	Name=rrn5 rRNA
Contig110+135049	Geneious	gene	2054	2177	.	+	.	Name=rrn5 gene
Contig110+135049	Geneious	gene	5691	6500	.	-	.	Name=rps4 gene
##sequence-region	Contig114+68457142	1	23099
Contig114+68457142	Geneious	tRNA	8043	8115	.	+	.	Name=trnH tRNA
Contig114+68457142	Geneious	CDS	5586	5996	.	+	0	Name=rpl16 CDS
Contig114+68457142	Geneious	CDS	18834	19643	.	+	0	Name=rps4 CDS
Contig114+68457142	Geneious	exon	4117	5569	.	+	.	Name=rps3 exon 2
Contig114+68457142	Geneious	gene	8043	8115	.	+	.	Name=trnH gene
Contig114+68457142	Geneious	gene	5586	5996	.	+	.	Name=rpl16 gene
Contig114+68457142	Geneious	gene	18834	19643	.	+	.	Name=rps4 gene
##sequence-region	Contig115+118482	1	7873
Contig115+118482	Geneious	tRNA	3570	3643	.	-	.	Name=trnR tRNA
Contig115+118482	Geneious	tRNA	5874	5946	.	+	.	Name=trnV tRNA
Contig115+118482	Geneious	gene	3570	3643	.	-	.	Name=trnR gene
Contig115+118482	Geneious	gene	5874	5946	.	+	.	Name=trnV gene
##sequence-region	Contig116+23174	1	23487
Contig116+23174	Geneious	exon	2831	2852	.	-	.	Name=nad5 exon 3
Contig116+23174	Geneious	exon	377	771	.	-	.	Name=nad5 exon 4
Contig116+23174	Geneious	exon	6833	8054	.	-	.	Name=nad5 exon 2
Contig116+23174	Geneious	exon	8055	8284	.	-	.	Name=nad5 exon 1
Contig116+23174	Geneious	tRNA	19319	19406	.	+	.	Name=trnS tRNA
Contig116+23174	Geneious	tRNA	20269	20340	.	-	.	Name=trnQ tRNA
Contig116+23174	Geneious	gene	19319	19406	.	+	.	Name=trnS gene
Contig116+23174	Geneious	gene	20269	20340	.	-	.	Name=trnQ gene
##sequence-region	Contig117+17873	1	301
##sequence-region	Contig119+27873	1	254
##sequence-region	Contig120+20811931	1	17355
Contig120+20811931	Geneious	tRNA	2902	2974	.	-	.	Name=trnH tRNA
Contig120+20811931	Geneious	CDS	14575	15009	.	-	0	Name=rpl2 CDS;ID=qZZmw4X/jVL4W/bVKEjtF98josU.1691036727586.68
Contig120+20811931	Geneious	CDS	12749	13411	.	-	0	Name=rpl2 CDS;ID=qZZmw4X/jVL4W/bVKEjtF98josU.1691036727586.68
Contig120+20811931	Geneious	CDS	12500	12745	.	-	0	Name=rps19 CDS
Contig120+20811931	Geneious	CDS	5021	5431	.	-	0	Name=rpl16 CDS
Contig120+20811931	Geneious	CDS	15770	16093	.	-	0	Name=rps10 CDS
Contig120+20811931	Geneious	CDS	12363	12436	.	-	0	Name=rps3 CDS;ID=qZZmw4X/jVL4W/bVKEjtF98josU.1691036727586.69
Contig120+20811931	Geneious	CDS	5448	6900	.	-	0	Name=rps3 CDS;ID=qZZmw4X/jVL4W/bVKEjtF98josU.1691036727586.69
Contig120+20811931	Geneious	exon	12749	13411	.	-	.	Name=rpl2 exon 2
Contig120+20811931	Geneious	exon	14575	15009	.	-	.	Name=rpl2 exon 1
Contig120+20811931	Geneious	exon	12363	12436	.	-	.	Name=rps3 exon 1
Contig120+20811931	Geneious	exon	5448	6900	.	-	.	Name=rps3 exon 2
Contig120+20811931	Geneious	gene	2902	2974	.	-	.	Name=trnH gene
Contig120+20811931	Geneious	gene	12500	12745	.	-	.	Name=rps19 gene
Contig120+20811931	Geneious	gene	5021	5431	.	-	.	Name=rpl16 gene
Contig120+20811931	Geneious	gene	15770	16093	.	-	.	Name=rps10 gene
##sequence-region	Contig121+214617	1	17200
Contig121+214617	Geneious	tRNA	2752	2824	.	-	.	Name=trnH tRNA
Contig121+214617	Geneious	CDS	14425	14859	.	-	0	Name=rpl2 CDS;ID=qZZmw4X/jVL4W/bVKEjtF98josU.1691036727586.70
Contig121+214617	Geneious	CDS	12599	13261	.	-	0	Name=rpl2 CDS;ID=qZZmw4X/jVL4W/bVKEjtF98josU.1691036727586.70
Contig121+214617	Geneious	CDS	12350	12595	.	-	0	Name=rps19 CDS
Contig121+214617	Geneious	CDS	4871	5281	.	-	0	Name=rpl16 CDS
Contig121+214617	Geneious	CDS	15620	15943	.	-	0	Name=rps10 CDS
Contig121+214617	Geneious	CDS	12213	12286	.	-	0	Name=rps3 CDS;ID=qZZmw4X/jVL4W/bVKEjtF98josU.1691036727586.71
Contig121+214617	Geneious	CDS	5298	6750	.	-	0	Name=rps3 CDS;ID=qZZmw4X/jVL4W/bVKEjtF98josU.1691036727586.71
Contig121+214617	Geneious	exon	12599	13261	.	-	.	Name=rpl2 exon 2
Contig121+214617	Geneious	exon	14425	14859	.	-	.	Name=rpl2 exon 1
Contig121+214617	Geneious	exon	12213	12286	.	-	.	Name=rps3 exon 1
Contig121+214617	Geneious	exon	5298	6750	.	-	.	Name=rps3 exon 2
Contig121+214617	Geneious	gene	2752	2824	.	-	.	Name=trnH gene
Contig121+214617	Geneious	gene	12350	12595	.	-	.	Name=rps19 gene
Contig121+214617	Geneious	gene	4871	5281	.	-	.	Name=rpl16 gene
Contig121+214617	Geneious	gene	15620	15943	.	-	.	Name=rps10 gene
##sequence-region	Contig122+127281	1	0
##sequence-region	Contig13+137489	1	2569
Contig13+137489	Geneious	rRNA	366	489	.	-	.	Name=rrn5 rRNA
Contig13+137489	Geneious	gene	366	489	.	-	.	Name=rrn5 gene
##sequence-region	Contig15+11041	1	302
##sequence-region	Contig16+1302	1	301
##sequence-region	Contig17+21041	1	291
##sequence-region	Contig18+31041	1	290
##sequence-region	Contig19+2151	1	290
##sequence-region	Contig20+2301	1	288
##sequence-region	Contig21+1301	1	437
##sequence-region	Contig22+1291	1	292
##sequence-region	Contig23+2302	1	289
##sequence-region	Contig24+1151	1	288
##sequence-region	Contig25+3151_2	1	289
##sequence-region	Contig26+4151	1	289
##sequence-region	Contig27+1292	1	293
##sequence-region	Contig28+1862144_4	1	2788
##sequence-region	Contig28+1862144_5	1	5431
##sequence-region	Contig29+1293	1	521
##sequence-region	Contig30+1521	1	304
##sequence-region	Contig31+2177	1	445
##sequence-region	Contig32+1445	1	301
##sequence-region	Contig33+2213	1	268
##sequence-region	Contig34+1304	1	585
##sequence-region	Contig35+1167	1	414
##sequence-region	Contig36+1585	1	306
##sequence-region	Contig37+1182	1	440
##sequence-region	Contig38+52366841	1	416
##sequence-region	Contig39+1415	1	300
##sequence-region	Contig40+2238	1	438
##sequence-region	Contig41+2188	1	445
##sequence-region	Contig42+1242	1	251
##sequence-region	Contig43+1246	1	260
##sequence-region	Contig44+2178	1	443
##sequence-region	Contig45+1249	1	285
##sequence-region	Contig46+1213	1	476
##sequence-region	Contig47+1230	1	413
##sequence-region	Contig48+1467930	1	415
##sequence-region	Contig49+2285	1	280
##sequence-region	Contig50+3249	1	413
##sequence-region	Contig51+1285	1	415
##sequence-region	Contig52+2230	1	412
##sequence-region	Contig53+2249	1	412
##sequence-region	Contig54+1412	1	301
##sequence-region	Contig56+3291	1	3395
##sequence-region	Contig57+17746	1	6104
Contig57+17746	Geneious	exon	1621	1812	.	-	.	Name=nad1 exon 3
##sequence-region	Contig58+23395	1	2946
##sequence-region	Contig59+13395	1	3144
##sequence-region	Contig60+3432133	1	6255
Contig60+3432133	Geneious	gene	130	202	.	-	.	Name=trnM-CAU gene
Contig60+3432133	Geneious	tRNA	130	202	.	-	.	Name=trnM-CAU tRNA
Contig60+3432133	Geneious	exon	5340	5885	.	-	.	Name=nad7 exon 2
Contig60+3432133	Geneious	exon	3983	4219	.	-	.	Name=nad7 exon 3
Contig60+3432133	Geneious	exon	3721	3982	.	-	.	Name=nad7 exon 4
##sequence-region	Contig60+3432133_2	1	38830
Contig60+3432133_2	Geneious	CDS	28174	28761	.	-	0	Name=nad9 CDS
Contig60+3432133_2	Geneious	CDS	26198	26995	.	-	0	Name=cox3 CDS
Contig60+3432133_2	Geneious	CDS	17775	18041	.	-	0	Name=sdh4 CDS
Contig60+3432133_2	Geneious	CDS	7015	7572	.	-	0	Name=rpl5 CDS
Contig60+3432133_2	Geneious	CDS	38718	38830	.	-	0	Name=nad4 CDS;ID=qZZmw4X/jVL4W/bVKEjtF98josU.1691036727586.72
Contig60+3432133_2	Geneious	CDS	35712	36226	.	-	0	Name=nad4 CDS;ID=qZZmw4X/jVL4W/bVKEjtF98josU.1691036727586.72
Contig60+3432133_2	Geneious	CDS	32628	33050	.	-	0	Name=nad4 CDS;ID=qZZmw4X/jVL4W/bVKEjtF98josU.1691036727586.72
Contig60+3432133_2	Geneious	CDS	29237	29334	.	-	0	Name=nad4 CDS;ID=qZZmw4X/jVL4W/bVKEjtF98josU.1691036727586.72
Contig60+3432133_2	Geneious	CDS	13754	14494	.	-	0	Name=mttB CDS
Contig60+3432133_2	Geneious	exon	29237	29334	.	-	.	Name=nad4 exon 4
Contig60+3432133_2	Geneious	exon	1199	1338	.	-	.	Name=nad7 exon 1
Contig60+3432133_2	Geneious	exon	35712	36226	.	-	.	Name=nad4 exon 2
Contig60+3432133_2	Geneious	exon	32628	33050	.	-	.	Name=nad4 exon 3
Contig60+3432133_2	Geneious	tRNA	9725	9810	.	+	.	Name=trnS tRNA
Contig60+3432133_2	Geneious	tRNA	8510	8582	.	-	.	Name=trnW tRNA
Contig60+3432133_2	Geneious	gene	9725	9810	.	+	.	Name=trnS gene
Contig60+3432133_2	Geneious	gene	8510	8582	.	-	.	Name=trnW gene
Contig60+3432133_2	Geneious	gene	28174	28761	.	-	.	Name=nad9 gene
Contig60+3432133_2	Geneious	gene	26198	26995	.	-	.	Name=cox3 gene
Contig60+3432133_2	Geneious	gene	17775	18041	.	-	.	Name=sdh4 gene
Contig60+3432133_2	Geneious	gene	7015	7572	.	-	.	Name=rpl5 gene
Contig60+3432133_2	Geneious	gene	13754	14494	.	-	.	Name=mttB gene
##sequence-region	Contig61+2304	1	5581
##sequence-region	Contig62+1238	1	5614
##sequence-region	Contig63+2415	1	5319
##sequence-region	Contig64+85741842	1	947
##sequence-region	Contig65+1952	1	296
##sequence-region	Contig66+3216	1	5586
##sequence-region	Contig68+2479	1	5319
##sequence-region	Contig69+2445	1	5320
##sequence-region	Contig71+6534608	1	334
##sequence-region	Contig71+6534608_2	1	5443
##sequence-region	Contig74+2416	1	5320
##sequence-region	Contig76+12356	1	13255
Contig76+12356	Geneious	exon	3662	3759	.	-	.	Name=nad4 exon 4
Contig76+12356	Geneious	exon	10137	10651	.	-	.	Name=nad4 exon 2
Contig76+12356	Geneious	exon	7053	7475	.	-	.	Name=nad4 exon 3
Contig76+12356	Geneious	CDS	2599	3186	.	-	0	Name=nad9 CDS
Contig76+12356	Geneious	CDS	623	1420	.	-	0	Name=cox3 CDS
Contig76+12356	Geneious	CDS	13143	13255	.	-	0	Name=nad4 CDS;ID=qZZmw4X/jVL4W/bVKEjtF98josU.1691036727586.73
Contig76+12356	Geneious	CDS	10137	10651	.	-	0	Name=nad4 CDS;ID=qZZmw4X/jVL4W/bVKEjtF98josU.1691036727586.73
Contig76+12356	Geneious	CDS	7053	7475	.	-	0	Name=nad4 CDS;ID=qZZmw4X/jVL4W/bVKEjtF98josU.1691036727586.73
Contig76+12356	Geneious	CDS	3662	3759	.	-	0	Name=nad4 CDS;ID=qZZmw4X/jVL4W/bVKEjtF98josU.1691036727586.73
Contig76+12356	Geneious	gene	2599	3186	.	-	.	Name=nad9 gene
Contig76+12356	Geneious	gene	623	1420	.	-	.	Name=cox3 gene
##sequence-region	Contig77+2237	1	302
##sequence-region	Contig79+1933	1	560
##sequence-region	Contig81+1237	1	414
##sequence-region	Contig82+51666791	1	305
##sequence-region	Contig82+51666791_2	1	266
##sequence-region	Contig83+1184	1	417
##sequence-region	Contig84+16602091	1	5470
##sequence-region	Contig85+2413	1	5320
##sequence-region	Contig87+2251	1	5481
##sequence-region	Contig89+2412	1	5320
##sequence-region	Contig91+0000085741842	1	834
##sequence-region	Contig92+11029	1	9615
##sequence-region	Contig95+2979541	1	4040
##sequence-region	Contig97+87398511	1	14008
Contig97+87398511	Geneious	CDS	1	1207	.	-	0	Name=cob CDS
Contig97+87398511	Geneious	gene	1	1207	.	-	.	Name=cob gene
##sequence-region	Contig99+35760392	1	10310
Contig99+35760392	Geneious	exon	188	651	.	-	.	Name=nad4 exon 1
Contig99+35760392	Geneious	CDS	3677	4333	.	-	0	Name=nad6 CDS
Contig99+35760392	Geneious	gene	3677	4333	.	-	.	Name=nad6 gene
##sequence-region	Contig05+43164611_3	1	10708
##sequence-region	Contig112+17873	1	789
##sequence-region	Contig114+23174	1	25671
Contig114+23174	Geneious	exon	2831	2852	.	-	.	Name=nad5 exon 3
Contig114+23174	Geneious	exon	377	771	.	-	.	Name=nad5 exon 4
Contig114+23174	Geneious	exon	6833	8054	.	-	.	Name=nad5 exon 2
Contig114+23174	Geneious	exon	8055	8284	.	-	.	Name=nad5 exon 1
Contig114+23174	Geneious	CDS	25244	25546	.	-	0	Name=nad4L CDS
Contig114+23174	Geneious	tRNA	19319	19406	.	+	.	Name=trnS tRNA
Contig114+23174	Geneious	tRNA	20269	20340	.	-	.	Name=trnQ tRNA
Contig114+23174	Geneious	gene	19319	19406	.	+	.	Name=trnS gene
Contig114+23174	Geneious	gene	25244	25546	.	-	.	Name=nad4L gene
Contig114+23174	Geneious	gene	20269	20340	.	-	.	Name=trnQ gene
##sequence-region	Contig116+9057118	1	575
##sequence-region	Contig117+2639	1	1962
##sequence-region	Contig118+6557379	1	313
##sequence-region	Contig19+1290	1	291
##sequence-region	Contig25+1291	1	292
##sequence-region	Contig29+1292	1	520
##sequence-region	Contig44+92804971_2	1	162
##sequence-region	Contig52+3290	1	3395
##sequence-region	Contig58+2443	1	5320
##sequence-region	Contig67+1199617	1	5586
##sequence-region	Contig72+2237	1	302
##sequence-region	Contig75+2162	1	5320
##sequence-region	Contig77+1237	1	414
##sequence-region	Contig82+1184	1	417
##sequence-region	Contig88+2234	1	5404
##sequence-region	Contig91+24570241	1	4040
##sequence-region	Contig93+43164611	1	12548
##sequence-region	Contig93+43164611_2	1	1297
##sequence-region	Contig95+78580631_2	1	38813
Contig95+78580631_2	Geneious	CDS	28157	28744	.	-	0	Name=nad9 CDS
Contig95+78580631_2	Geneious	CDS	26181	26978	.	-	0	Name=cox3 CDS
Contig95+78580631_2	Geneious	CDS	17758	18024	.	-	0	Name=sdh4 CDS
Contig95+78580631_2	Geneious	CDS	6998	7555	.	-	0	Name=rpl5 CDS
Contig95+78580631_2	Geneious	CDS	38701	38813	.	-	0	Name=nad4 CDS;ID=qZZmw4X/jVL4W/bVKEjtF98josU.1691036727586.74
Contig95+78580631_2	Geneious	CDS	35695	36209	.	-	0	Name=nad4 CDS;ID=qZZmw4X/jVL4W/bVKEjtF98josU.1691036727586.74
Contig95+78580631_2	Geneious	CDS	32611	33033	.	-	0	Name=nad4 CDS;ID=qZZmw4X/jVL4W/bVKEjtF98josU.1691036727586.74
Contig95+78580631_2	Geneious	CDS	29220	29317	.	-	0	Name=nad4 CDS;ID=qZZmw4X/jVL4W/bVKEjtF98josU.1691036727586.74
Contig95+78580631_2	Geneious	CDS	13737	14477	.	-	0	Name=mttB CDS
Contig95+78580631_2	Geneious	exon	29220	29317	.	-	.	Name=nad4 exon 4
Contig95+78580631_2	Geneious	exon	1182	1321	.	-	.	Name=nad7 exon 1
Contig95+78580631_2	Geneious	exon	35695	36209	.	-	.	Name=nad4 exon 2
Contig95+78580631_2	Geneious	exon	32611	33033	.	-	.	Name=nad4 exon 3
Contig95+78580631_2	Geneious	tRNA	9708	9793	.	+	.	Name=trnS tRNA
Contig95+78580631_2	Geneious	tRNA	8493	8565	.	-	.	Name=trnW tRNA
Contig95+78580631_2	Geneious	gene	9708	9793	.	+	.	Name=trnS gene
Contig95+78580631_2	Geneious	gene	8493	8565	.	-	.	Name=trnW gene
Contig95+78580631_2	Geneious	gene	28157	28744	.	-	.	Name=nad9 gene
Contig95+78580631_2	Geneious	gene	26181	26978	.	-	.	Name=cox3 gene
Contig95+78580631_2	Geneious	gene	17758	18024	.	-	.	Name=sdh4 gene
Contig95+78580631_2	Geneious	gene	6998	7555	.	-	.	Name=rpl5 gene
Contig95+78580631_2	Geneious	gene	13737	14477	.	-	.	Name=mttB gene
##sequence-region	Contig98+5378508_2	1	9768
##sequence-region	Contig04+8504664_6	1	7460
Contig04+8504664_6	Geneious	tRNA	7290	7362	.	-	.	Name=trnM-CAU tRNA
Contig04+8504664_6	Geneious	gene	7290	7362	.	-	.	Name=trnM-CAU gene
##sequence-region	Contig05+56418342_5	1	5602
##sequence-region	Contig115+23174	1	25928
Contig115+23174	Geneious	exon	2831	2852	.	-	.	Name=nad5 exon 3
Contig115+23174	Geneious	exon	377	771	.	-	.	Name=nad5 exon 4
Contig115+23174	Geneious	exon	6833	8054	.	-	.	Name=nad5 exon 2
Contig115+23174	Geneious	exon	8055	8284	.	-	.	Name=nad5 exon 1
Contig115+23174	Geneious	tRNA	19319	19406	.	+	.	Name=trnS tRNA
Contig115+23174	Geneious	tRNA	20269	20340	.	-	.	Name=trnQ tRNA
Contig115+23174	Geneious	CDS	25244	25546	.	-	0	Name=nad4L CDS
Contig115+23174	Geneious	gene	19319	19406	.	+	.	Name=trnS gene
Contig115+23174	Geneious	gene	25244	25546	.	-	.	Name=nad4L gene
Contig115+23174	Geneious	gene	20269	20340	.	-	.	Name=trnQ gene
##sequence-region	Contig116+9057118_2	1	1547
##sequence-region	Contig117+2639_2	1	2611
##sequence-region	Contig118+6557379_2	1	325
##sequence-region	Contig47+1246	1	413
##sequence-region	Contig57+2156	1	5326
##sequence-region	Contig81+53314811	1	334
##sequence-region	Contig81+53314811_2	1	5376
##sequence-region	Contig83+40495581	1	5470
##sequence-region	Contig87+2565	1	5320
##sequence-region	Contig94+9260063_2	1	38830
Contig94+9260063_2	Geneious	CDS	28174	28761	.	-	0	Name=nad9 CDS
Contig94+9260063_2	Geneious	CDS	26198	26995	.	-	0	Name=cox3 CDS
Contig94+9260063_2	Geneious	CDS	17775	18041	.	-	0	Name=sdh4 CDS
Contig94+9260063_2	Geneious	CDS	7015	7572	.	-	0	Name=rpl5 CDS
Contig94+9260063_2	Geneious	CDS	38718	38830	.	-	0	Name=nad4 CDS;ID=qZZmw4X/jVL4W/bVKEjtF98josU.1691036727586.75
Contig94+9260063_2	Geneious	CDS	35712	36226	.	-	0	Name=nad4 CDS;ID=qZZmw4X/jVL4W/bVKEjtF98josU.1691036727586.75
Contig94+9260063_2	Geneious	CDS	32628	33050	.	-	0	Name=nad4 CDS;ID=qZZmw4X/jVL4W/bVKEjtF98josU.1691036727586.75
Contig94+9260063_2	Geneious	CDS	29237	29334	.	-	0	Name=nad4 CDS;ID=qZZmw4X/jVL4W/bVKEjtF98josU.1691036727586.75
Contig94+9260063_2	Geneious	CDS	13754	14494	.	-	0	Name=mttB CDS
Contig94+9260063_2	Geneious	exon	29237	29334	.	-	.	Name=nad4 exon 4
Contig94+9260063_2	Geneious	exon	1199	1338	.	-	.	Name=nad7 exon 1
Contig94+9260063_2	Geneious	exon	35712	36226	.	-	.	Name=nad4 exon 2
Contig94+9260063_2	Geneious	exon	32628	33050	.	-	.	Name=nad4 exon 3
Contig94+9260063_2	Geneious	tRNA	9725	9810	.	+	.	Name=trnS tRNA
Contig94+9260063_2	Geneious	tRNA	8510	8582	.	-	.	Name=trnW tRNA
Contig94+9260063_2	Geneious	gene	9725	9810	.	+	.	Name=trnS gene
Contig94+9260063_2	Geneious	gene	8510	8582	.	-	.	Name=trnW gene
Contig94+9260063_2	Geneious	gene	28174	28761	.	-	.	Name=nad9 gene
Contig94+9260063_2	Geneious	gene	26198	26995	.	-	.	Name=cox3 gene
Contig94+9260063_2	Geneious	gene	17775	18041	.	-	.	Name=sdh4 gene
Contig94+9260063_2	Geneious	gene	7015	7572	.	-	.	Name=rpl5 gene
Contig94+9260063_2	Geneious	gene	13754	14494	.	-	.	Name=mttB gene
##sequence-region	Contig01+78412672	1	37036
Contig01+78412672	Geneious	exon	19498	19595	.	+	.	Name=nad4 exon 4
Contig01+78412672	Geneious	exon	12606	13120	.	+	.	Name=nad4 exon 2
Contig01+78412672	Geneious	exon	9651	10114	.	+	.	Name=nad4 exon 1
Contig01+78412672	Geneious	exon	15782	16204	.	+	.	Name=nad4 exon 3
Contig01+78412672	Geneious	CDS	20071	20658	.	+	0	Name=nad9 CDS
Contig01+78412672	Geneious	CDS	21837	22634	.	+	0	Name=cox3 CDS
Contig01+78412672	Geneious	CDS	30791	31057	.	+	0	Name=sdh4 CDS
Contig01+78412672	Geneious	CDS	9651	10114	.	+	0	Name=nad4 CDS;ID=qZZmw4X/jVL4W/bVKEjtF98josU.1691036727601.76
Contig01+78412672	Geneious	CDS	12606	13120	.	+	0	Name=nad4 CDS;ID=qZZmw4X/jVL4W/bVKEjtF98josU.1691036727601.76
Contig01+78412672	Geneious	CDS	15782	16204	.	+	0	Name=nad4 CDS;ID=qZZmw4X/jVL4W/bVKEjtF98josU.1691036727601.76
Contig01+78412672	Geneious	CDS	19498	19595	.	+	0	Name=nad4 CDS;ID=qZZmw4X/jVL4W/bVKEjtF98josU.1691036727601.76
Contig01+78412672	Geneious	CDS	5969	6625	.	+	0	Name=nad6 CDS
Contig01+78412672	Geneious	CDS	34338	35078	.	+	0	Name=mttB CDS
Contig01+78412672	Geneious	gene	20071	20658	.	+	.	Name=nad9 gene
Contig01+78412672	Geneious	gene	21837	22634	.	+	.	Name=cox3 gene
Contig01+78412672	Geneious	gene	30791	31057	.	+	.	Name=sdh4 gene
Contig01+78412672	Geneious	gene	5969	6625	.	+	.	Name=nad6 gene
Contig01+78412672	Geneious	gene	34338	35078	.	+	.	Name=mttB gene
##sequence-region	Contig04+128200	1	3353
Contig04+128200	Geneious	tRNA	696	776	.	+	.	Name=trnL tRNA
Contig04+128200	Geneious	CDS	1412	1711	.	+	0	Name=rpl6 CDS
Contig04+128200	Geneious	CDS	2250	2915	.	+	0	Name=rps11 CDS
Contig04+128200	Geneious	CDS	1715	2095	.	+	0	Name=rps13 CDS
Contig04+128200	Geneious	gene	696	776	.	+	.	Name=trnL gene
Contig04+128200	Geneious	gene	1412	1711	.	+	.	Name=rpl6 gene
Contig04+128200	Geneious	gene	2250	2915	.	+	.	Name=rps11 gene
Contig04+128200	Geneious	gene	1715	2095	.	+	.	Name=rps13 gene
##sequence-region	Contig05+13174_2	1	768
##sequence-region	Contig08+106004041_2	1	23093
Contig08+106004041_2	Geneious	tRNA	8037	8109	.	+	.	Name=trnH tRNA
Contig08+106004041_2	Geneious	CDS	5580	5990	.	+	0	Name=rpl16 CDS
Contig08+106004041_2	Geneious	CDS	18828	19637	.	+	0	Name=rps4 CDS
Contig08+106004041_2	Geneious	exon	4111	5563	.	+	.	Name=rps3 exon 2
Contig08+106004041_2	Geneious	gene	8037	8109	.	+	.	Name=trnH gene
Contig08+106004041_2	Geneious	gene	5580	5990	.	+	.	Name=rpl16 gene
Contig08+106004041_2	Geneious	gene	18828	19637	.	+	.	Name=rps4 gene
##sequence-region	Contig09+123102	1	2563
Contig09+123102	Geneious	rRNA	360	483	.	-	.	Name=rrn5 rRNA
Contig09+123102	Geneious	gene	360	483	.	-	.	Name=rrn5 gene
##sequence-region	Contig10+12563	1	2350
Contig10+12563	Geneious	tRNA	1240	1313	.	+	.	Name=trnF tRNA
Contig10+12563	Geneious	tRNA	613	685	.	+	.	Name=trnfM tRNA
Contig10+12563	Geneious	gene	1240	1313	.	+	.	Name=trnF gene
Contig10+12563	Geneious	gene	613	685	.	+	.	Name=trnfM gene
##sequence-region	Contig100+00050146791	1	765
##sequence-region	Contig105+0000085741842	1	942
##sequence-region	Contig107+1395	1	5610
##sequence-region	Contig108+2269	1	5320
##sequence-region	Contig109+00085741842	1	829
##sequence-region	Contig11+118482_2	1	7867
Contig11+118482_2	Geneious	tRNA	3564	3637	.	-	.	Name=trnR tRNA
Contig11+118482_2	Geneious	tRNA	5868	5940	.	+	.	Name=trnV tRNA
Contig11+118482_2	Geneious	gene	3564	3637	.	-	.	Name=trnR gene
Contig11+118482_2	Geneious	gene	5868	5940	.	+	.	Name=trnV gene
##sequence-region	Contig13+11330_2	1	9609
##sequence-region	Contig14+17867	1	783
##sequence-region	Contig17+16059302	1	4034
##sequence-region	Contig19+23174_2	1	27483
Contig19+23174_2	Geneious	exon	2831	2852	.	-	.	Name=nad5 exon 3
Contig19+23174_2	Geneious	exon	377	771	.	-	.	Name=nad5 exon 4
Contig19+23174_2	Geneious	exon	6833	8054	.	-	.	Name=nad5 exon 2
Contig19+23174_2	Geneious	exon	8055	8284	.	-	.	Name=nad5 exon 1
Contig19+23174_2	Geneious	CDS	25244	25546	.	-	0	Name=nad4L CDS
Contig19+23174_2	Geneious	tRNA	19319	19406	.	+	.	Name=trnS tRNA
Contig19+23174_2	Geneious	tRNA	20269	20340	.	-	.	Name=trnQ tRNA
Contig19+23174_2	Geneious	gene	19319	19406	.	+	.	Name=trnS gene
Contig19+23174_2	Geneious	gene	25244	25546	.	-	.	Name=nad4L gene
Contig19+23174_2	Geneious	gene	20269	20340	.	-	.	Name=trnQ gene
##sequence-region	Contig20+17746_2	1	6098
Contig20+17746_2	Geneious	exon	1615	1806	.	-	.	Name=nad1 exon 3
##sequence-region	Contig22+114254	1	457
##sequence-region	Contig23+9057118	1	14398
Contig23+9057118	Geneious	tRNA	6282	6354	.	-	.	Name=trnA
Contig23+9057118	Geneious	tRNA	13803	13883	.	-	.	Name=trnL tRNA
Contig23+9057118	Geneious	CDS	2274	3026	.	-	0	Name=atp6 CDS
Contig23+9057118	Geneious	CDS	9172	9615	.	-	0	Name=rps7 CDS
Contig23+9057118	Geneious	CDS	8305	8661	.	-	0	Name=nad3 CDS
Contig23+9057118	Geneious	CDS	12868	13167	.	-	0	Name=rpl6 CDS
Contig23+9057118	Geneious	CDS	11664	12329	.	-	0	Name=rps11 CDS
Contig23+9057118	Geneious	CDS	9993	10373	.	-	0	Name=rps12 CDS
Contig23+9057118	Geneious	CDS	12484	12864	.	-	0	Name=rps13 CDS
Contig23+9057118	Geneious	gene	6282	6354	.	-	.	Name=trnA gene
Contig23+9057118	Geneious	gene	2274	3026	.	-	.	Name=atp6 gene
Contig23+9057118	Geneious	gene	13803	13883	.	-	.	Name=trnL gene
Contig23+9057118	Geneious	gene	9172	9615	.	-	.	Name=rps7 gene
Contig23+9057118	Geneious	gene	8305	8661	.	-	.	Name=nad3 gene
Contig23+9057118	Geneious	gene	12868	13167	.	-	.	Name=rpl6 gene
Contig23+9057118	Geneious	gene	11664	12329	.	-	.	Name=rps11 gene
Contig23+9057118	Geneious	gene	9993	10373	.	-	.	Name=rps12 gene
Contig23+9057118	Geneious	gene	12484	12864	.	-	.	Name=rps13 gene
##sequence-region	Contig27+10685365	1	16682
Contig27+10685365	Geneious	CDS	3388	4964	.	+	0	Name=atp1 CDS
Contig27+10685365	Geneious	gene	3388	4964	.	+	.	Name=atp1 gene
##sequence-region	Contig28+114644	1	4217
Contig28+114644	Geneious	tRNA	1864	1937	.	-	.	Name=trnD tRNA
Contig28+114644	Geneious	tRNA	1527	1600	.	-	.	Name=trnR tRNA
Contig28+114644	Geneious	tRNA	3379	3449	.	-	.	Name=trnC tRNA
Contig28+114644	Geneious	gene	1864	1937	.	-	.	Name=trnD gene
Contig28+114644	Geneious	gene	1527	1600	.	-	.	Name=trnR gene
Contig28+114644	Geneious	gene	3379	3449	.	-	.	Name=trnC gene
##sequence-region	Contig30+5378508	1	16330
Contig30+5378508	Geneious	exon	2896	3153	.	-	.	Name=nad1 exon 1
##sequence-region	Contig30+5378508_3	1	9400
##sequence-region	Contig31+11041	1	296
##sequence-region	Contig34+1296	1	295
##sequence-region	Contig41+3295	1	289
##sequence-region	Contig43+1295	1	433
##sequence-region	Contig44+1862144	1	2782
##sequence-region	Contig45+2295	1	289
##sequence-region	Contig47+1520	1	298
##sequence-region	Contig50+1445	1	295
##sequence-region	Contig51+1298	1	579
##sequence-region	Contig52+1579	1	300
##sequence-region	Contig65+3158	1	256
##sequence-region	Contig71+13395	1	3138
##sequence-region	Contig80+6534608_2	1	5439
##sequence-region	Contig85+1942	1	395
##sequence-region	Contig89+3184	1	302
##sequence-region	Contig90+2395	1	314
##sequence-region	Contig92+1303	1	336
##sequence-region	Contig93+1184	1	438
##sequence-region	Contig94+2413	1	5320
##sequence-region	Contig95+2649363	1	334
##sequence-region	Contig95+2649363_2	1	5299
##sequence-region	Contig96+16602091	1	390
##sequence-region	Contig96+16602091_2	1	5355
##sequence-region	Contig97+2303	1	268
##sequence-region	Contig98+1337	1	386
##sequence-region	Contig99+2184	1	422
##sequence-region	Contig01+59451071	1	15212
Contig01+59451071	Geneious	exon	771	902	.	+	.	Name=nad5 exon 5
##sequence-region	Contig04+115212	1	3346
Contig04+115212	Geneious	tRNA	689	769	.	+	.	Name=trnL tRNA
Contig04+115212	Geneious	CDS	1405	1704	.	+	0	Name=rpl6 CDS
Contig04+115212	Geneious	CDS	2243	2908	.	+	0	Name=rps11 CDS
Contig04+115212	Geneious	CDS	1708	2088	.	+	0	Name=rps13 CDS
Contig04+115212	Geneious	gene	689	769	.	+	.	Name=trnL gene
Contig04+115212	Geneious	gene	1405	1704	.	+	.	Name=rpl6 gene
Contig04+115212	Geneious	gene	2243	2908	.	+	.	Name=rps11 gene
Contig04+115212	Geneious	gene	1708	2088	.	+	.	Name=rps13 gene
##sequence-region	Contig05+13174_3	1	761
##sequence-region	Contig08+76893541	1	23086
Contig08+76893541	Geneious	tRNA	8030	8102	.	+	.	Name=trnH tRNA
Contig08+76893541	Geneious	CDS	5573	5983	.	+	0	Name=rpl16 CDS
Contig08+76893541	Geneious	CDS	18821	19630	.	+	0	Name=rps4 CDS
Contig08+76893541	Geneious	exon	4104	5556	.	+	.	Name=rps3 exon 2
Contig08+76893541	Geneious	gene	8030	8102	.	+	.	Name=trnH gene
Contig08+76893541	Geneious	gene	5573	5983	.	+	.	Name=rpl16 gene
Contig08+76893541	Geneious	gene	18821	19630	.	+	.	Name=rps4 gene
##sequence-region	Contig09+123095	1	2556
Contig09+123095	Geneious	rRNA	353	476	.	-	.	Name=rrn5 rRNA
Contig09+123095	Geneious	gene	353	476	.	-	.	Name=rrn5 gene
##sequence-region	Contig10+12556	1	2343
Contig10+12556	Geneious	tRNA	1233	1306	.	+	.	Name=trnF tRNA
Contig10+12556	Geneious	tRNA	606	678	.	+	.	Name=trnfM tRNA
Contig10+12556	Geneious	gene	1233	1306	.	+	.	Name=trnF gene
Contig10+12556	Geneious	gene	606	678	.	+	.	Name=trnfM gene
##sequence-region	Contig11+118482_3	1	7860
Contig11+118482_3	Geneious	tRNA	3557	3630	.	-	.	Name=trnR tRNA
Contig11+118482_3	Geneious	tRNA	5861	5933	.	+	.	Name=trnV tRNA
Contig11+118482_3	Geneious	gene	3557	3630	.	-	.	Name=trnR gene
Contig11+118482_3	Geneious	gene	5861	5933	.	+	.	Name=trnV gene
##sequence-region	Contig13+11330_3	1	9602
##sequence-region	Contig14+17860	1	776
##sequence-region	Contig15+19602	1	296
##sequence-region	Contig20+17746_3	1	6091
Contig20+17746_3	Geneious	exon	1608	1799	.	-	.	Name=nad1 exon 3
##sequence-region	Contig21+12343	1	13242
Contig21+12343	Geneious	exon	3649	3746	.	-	.	Name=nad4 exon 4
Contig21+12343	Geneious	exon	10124	10638	.	-	.	Name=nad4 exon 2
Contig21+12343	Geneious	exon	7040	7462	.	-	.	Name=nad4 exon 3
Contig21+12343	Geneious	CDS	2586	3173	.	-	0	Name=nad9 CDS
Contig21+12343	Geneious	CDS	610	1407	.	-	0	Name=cox3 CDS
Contig21+12343	Geneious	CDS	13130	13242	.	-	0	Name=nad4 CDS;ID=qZZmw4X/jVL4W/bVKEjtF98josU.1691036727601.77
Contig21+12343	Geneious	CDS	10124	10638	.	-	0	Name=nad4 CDS;ID=qZZmw4X/jVL4W/bVKEjtF98josU.1691036727601.77
Contig21+12343	Geneious	CDS	7040	7462	.	-	0	Name=nad4 CDS;ID=qZZmw4X/jVL4W/bVKEjtF98josU.1691036727601.77
Contig21+12343	Geneious	CDS	3649	3746	.	-	0	Name=nad4 CDS;ID=qZZmw4X/jVL4W/bVKEjtF98josU.1691036727601.77
Contig21+12343	Geneious	gene	2586	3173	.	-	.	Name=nad9 gene
Contig21+12343	Geneious	gene	610	1407	.	-	.	Name=cox3 gene
##sequence-region	Contig23+114254_2	1	450
##sequence-region	Contig24+9057118_2	1	14391
Contig24+9057118_2	Geneious	tRNA	6275	6347	.	-	.	Name=trnA
Contig24+9057118_2	Geneious	tRNA	13796	13876	.	-	.	Name=trnL tRNA
Contig24+9057118_2	Geneious	CDS	2267	3019	.	-	0	Name=atp6 CDS
Contig24+9057118_2	Geneious	CDS	9165	9608	.	-	0	Name=rps7 CDS
Contig24+9057118_2	Geneious	CDS	8298	8654	.	-	0	Name=nad3 CDS
Contig24+9057118_2	Geneious	CDS	12861	13160	.	-	0	Name=rpl6 CDS
Contig24+9057118_2	Geneious	CDS	11657	12322	.	-	0	Name=rps11 CDS
Contig24+9057118_2	Geneious	CDS	9986	10366	.	-	0	Name=rps12 CDS
Contig24+9057118_2	Geneious	CDS	12477	12857	.	-	0	Name=rps13 CDS
Contig24+9057118_2	Geneious	gene	6275	6347	.	-	.	Name=trnA gene
Contig24+9057118_2	Geneious	gene	2267	3019	.	-	.	Name=atp6 gene
Contig24+9057118_2	Geneious	gene	13796	13876	.	-	.	Name=trnL gene
Contig24+9057118_2	Geneious	gene	9165	9608	.	-	.	Name=rps7 gene
Contig24+9057118_2	Geneious	gene	8298	8654	.	-	.	Name=nad3 gene
Contig24+9057118_2	Geneious	gene	12861	13160	.	-	.	Name=rpl6 gene
Contig24+9057118_2	Geneious	gene	11657	12322	.	-	.	Name=rps11 gene
Contig24+9057118_2	Geneious	gene	9986	10366	.	-	.	Name=rps12 gene
Contig24+9057118_2	Geneious	gene	12477	12857	.	-	.	Name=rps13 gene
##sequence-region	Contig25+43164611	1	13995
Contig25+43164611	Geneious	CDS	1	1194	.	-	0	Name=cob CDS
Contig25+43164611	Geneious	gene	1	1194	.	-	.	Name=cob gene
##sequence-region	Contig28+127483	1	31217
Contig28+127483	Geneious	CDS	20561	21148	.	-	0	Name=nad9 CDS
Contig28+127483	Geneious	CDS	18585	19382	.	-	0	Name=cox3 CDS
Contig28+127483	Geneious	CDS	10162	10428	.	-	0	Name=sdh4 CDS
Contig28+127483	Geneious	CDS	31105	31217	.	-	0	Name=nad4 CDS;ID=qZZmw4X/jVL4W/bVKEjtF98josU.1691036727617.78
Contig28+127483	Geneious	CDS	28099	28613	.	-	0	Name=nad4 CDS;ID=qZZmw4X/jVL4W/bVKEjtF98josU.1691036727617.78
Contig28+127483	Geneious	CDS	25015	25437	.	-	0	Name=nad4 CDS;ID=qZZmw4X/jVL4W/bVKEjtF98josU.1691036727617.78
Contig28+127483	Geneious	CDS	21624	21721	.	-	0	Name=nad4 CDS;ID=qZZmw4X/jVL4W/bVKEjtF98josU.1691036727617.78
Contig28+127483	Geneious	CDS	6141	6881	.	-	0	Name=mttB CDS
Contig28+127483	Geneious	exon	21624	21721	.	-	.	Name=nad4 exon 4
Contig28+127483	Geneious	exon	28099	28613	.	-	.	Name=nad4 exon 2
Contig28+127483	Geneious	exon	25015	25437	.	-	.	Name=nad4 exon 3
Contig28+127483	Geneious	tRNA	2112	2197	.	+	.	Name=trnS tRNA
Contig28+127483	Geneious	tRNA	897	969	.	-	.	Name=trnW tRNA
Contig28+127483	Geneious	gene	2112	2197	.	+	.	Name=trnS gene
Contig28+127483	Geneious	gene	897	969	.	-	.	Name=trnW gene
Contig28+127483	Geneious	gene	20561	21148	.	-	.	Name=nad9 gene
Contig28+127483	Geneious	gene	18585	19382	.	-	.	Name=cox3 gene
Contig28+127483	Geneious	gene	10162	10428	.	-	.	Name=sdh4 gene
Contig28+127483	Geneious	gene	6141	6881	.	-	.	Name=mttB gene
##sequence-region	Contig30+10685365	1	16675
Contig30+10685365	Geneious	CDS	3381	4957	.	+	0	Name=atp1 CDS
Contig30+10685365	Geneious	gene	3381	4957	.	+	.	Name=atp1 gene
##sequence-region	Contig31+114644	1	4210
Contig31+114644	Geneious	tRNA	1857	1930	.	-	.	Name=trnD tRNA
Contig31+114644	Geneious	tRNA	1520	1593	.	-	.	Name=trnR tRNA
Contig31+114644	Geneious	tRNA	3372	3442	.	-	.	Name=trnC tRNA
Contig31+114644	Geneious	gene	1857	1930	.	-	.	Name=trnD gene
Contig31+114644	Geneious	gene	1520	1593	.	-	.	Name=trnR gene
Contig31+114644	Geneious	gene	3372	3442	.	-	.	Name=trnC gene
##sequence-region	Contig32+214254	1	27071
Contig32+214254	Geneious	CDS	16415	17002	.	-	0	Name=nad9 CDS
Contig32+214254	Geneious	CDS	14439	15236	.	-	0	Name=cox3 CDS
Contig32+214254	Geneious	CDS	6016	6282	.	-	0	Name=sdh4 CDS
Contig32+214254	Geneious	CDS	26959	27071	.	-	0	Name=nad4 CDS;ID=qZZmw4X/jVL4W/bVKEjtF98josU.1691036727617.79
Contig32+214254	Geneious	CDS	23953	24467	.	-	0	Name=nad4 CDS;ID=qZZmw4X/jVL4W/bVKEjtF98josU.1691036727617.79
Contig32+214254	Geneious	CDS	20869	21291	.	-	0	Name=nad4 CDS;ID=qZZmw4X/jVL4W/bVKEjtF98josU.1691036727617.79
Contig32+214254	Geneious	CDS	17478	17575	.	-	0	Name=nad4 CDS;ID=qZZmw4X/jVL4W/bVKEjtF98josU.1691036727617.79
Contig32+214254	Geneious	CDS	1995	2735	.	-	0	Name=mttB CDS
Contig32+214254	Geneious	exon	17478	17575	.	-	.	Name=nad4 exon 4
Contig32+214254	Geneious	exon	23953	24467	.	-	.	Name=nad4 exon 2
Contig32+214254	Geneious	exon	20869	21291	.	-	.	Name=nad4 exon 3
Contig32+214254	Geneious	gene	16415	17002	.	-	.	Name=nad9 gene
Contig32+214254	Geneious	gene	14439	15236	.	-	.	Name=cox3 gene
Contig32+214254	Geneious	gene	6016	6282	.	-	.	Name=sdh4 gene
Contig32+214254	Geneious	gene	1995	2735	.	-	.	Name=mttB gene
##sequence-region	Contig34+62288492	1	27035
Contig34+62288492	Geneious	exon	17442	17539	.	-	.	Name=nad4 exon 4
Contig34+62288492	Geneious	exon	23917	24431	.	-	.	Name=nad4 exon 2
Contig34+62288492	Geneious	exon	20833	21255	.	-	.	Name=nad4 exon 3
Contig34+62288492	Geneious	CDS	16379	16966	.	-	0	Name=nad9 CDS
Contig34+62288492	Geneious	CDS	14403	15200	.	-	0	Name=cox3 CDS
Contig34+62288492	Geneious	CDS	5980	6246	.	-	0	Name=sdh4 CDS
Contig34+62288492	Geneious	CDS	26923	27035	.	-	0	Name=nad4 CDS;ID=qZZmw4X/jVL4W/bVKEjtF98josU.1691036727617.80
Contig34+62288492	Geneious	CDS	23917	24431	.	-	0	Name=nad4 CDS;ID=qZZmw4X/jVL4W/bVKEjtF98josU.1691036727617.80
Contig34+62288492	Geneious	CDS	20833	21255	.	-	0	Name=nad4 CDS;ID=qZZmw4X/jVL4W/bVKEjtF98josU.1691036727617.80
Contig34+62288492	Geneious	CDS	17442	17539	.	-	0	Name=nad4 CDS;ID=qZZmw4X/jVL4W/bVKEjtF98josU.1691036727617.80
Contig34+62288492	Geneious	CDS	1959	2699	.	-	0	Name=mttB CDS
Contig34+62288492	Geneious	gene	16379	16966	.	-	.	Name=nad9 gene
Contig34+62288492	Geneious	gene	14403	15200	.	-	.	Name=cox3 gene
Contig34+62288492	Geneious	gene	5980	6246	.	-	.	Name=sdh4 gene
Contig34+62288492	Geneious	gene	1959	2699	.	-	.	Name=mttB gene
##sequence-region	Contig35+227483	1	40146
Contig35+227483	Geneious	CDS	29490	30077	.	-	0	Name=nad9 CDS
Contig35+227483	Geneious	CDS	27514	28311	.	-	0	Name=cox3 CDS
Contig35+227483	Geneious	CDS	19091	19357	.	-	0	Name=sdh4 CDS
Contig35+227483	Geneious	CDS	40034	40146	.	-	0	Name=nad4 CDS;ID=qZZmw4X/jVL4W/bVKEjtF98josU.1691036727617.81
Contig35+227483	Geneious	CDS	37028	37542	.	-	0	Name=nad4 CDS;ID=qZZmw4X/jVL4W/bVKEjtF98josU.1691036727617.81
Contig35+227483	Geneious	CDS	33944	34366	.	-	0	Name=nad4 CDS;ID=qZZmw4X/jVL4W/bVKEjtF98josU.1691036727617.81
Contig35+227483	Geneious	CDS	30553	30650	.	-	0	Name=nad4 CDS;ID=qZZmw4X/jVL4W/bVKEjtF98josU.1691036727617.81
Contig35+227483	Geneious	CDS	15070	15810	.	-	0	Name=mttB CDS
Contig35+227483	Geneious	exon	30553	30650	.	-	.	Name=nad4 exon 4
Contig35+227483	Geneious	exon	37028	37542	.	-	.	Name=nad4 exon 2
Contig35+227483	Geneious	exon	33944	34366	.	-	.	Name=nad4 exon 3
Contig35+227483	Geneious	tRNA	14064	14146	.	-	.	Name=trnY tRNA
Contig35+227483	Geneious	gene	14064	14146	.	-	.	Name=trnY gene
Contig35+227483	Geneious	gene	29490	30077	.	-	.	Name=nad9 gene
Contig35+227483	Geneious	gene	27514	28311	.	-	.	Name=cox3 gene
Contig35+227483	Geneious	gene	19091	19357	.	-	.	Name=sdh4 gene
Contig35+227483	Geneious	gene	15070	15810	.	-	.	Name=mttB gene
##sequence-region	Contig36+35760392	1	10297
Contig36+35760392	Geneious	exon	175	638	.	-	.	Name=nad4 exon 1
Contig36+35760392	Geneious	CDS	3664	4320	.	-	0	Name=nad6 CDS
Contig36+35760392	Geneious	gene	3664	4320	.	-	.	Name=nad6 gene
##sequence-region	Contig37+11041	1	289
##sequence-region	Contig38+1289	1	288
##sequence-region	Contig40+1288	1	426
##sequence-region	Contig41+1862144	1	2775
##sequence-region	Contig42+1426	1	288
##sequence-region	Contig45+38469372	1	3531
##sequence-region	Contig57+18891	1	296
##sequence-region	Contig58+13531	1	3131
##sequence-region	Contig62+5378508	1	16323
Contig62+5378508	Geneious	exon	2889	3146	.	-	.	Name=nad1 exon 1
##sequence-region	Contig64+135049	1	14604
Contig64+135049	Geneious	rRNA	2041	2164	.	+	.	Name=rrn5 rRNA
Contig64+135049	Geneious	CDS	5678	6487	.	-	0	Name=rps4 CDS
Contig64+135049	Geneious	gene	2041	2164	.	+	.	Name=rrn5 gene
Contig64+135049	Geneious	gene	5678	6487	.	-	.	Name=rps4 gene
##sequence-region	Contig65+114604	1	297
##sequence-region	Contig69+132546	1	289
##sequence-region	Contig01+38658102	1	20575
Contig01+38658102	Geneious	exon	19238	19377	.	+	.	Name=nad7 exon 1
Contig01+38658102	Geneious	CDS	2535	2801	.	+	0	Name=sdh4 CDS
Contig01+38658102	Geneious	CDS	13004	13561	.	+	0	Name=rpl5 CDS
Contig01+38658102	Geneious	CDS	6082	6822	.	+	0	Name=mttB CDS
Contig01+38658102	Geneious	tRNA	10766	10851	.	-	.	Name=trnS tRNA
Contig01+38658102	Geneious	tRNA	11994	12066	.	+	.	Name=trnW tRNA
Contig01+38658102	Geneious	gene	10766	10851	.	-	.	Name=trnS gene
Contig01+38658102	Geneious	gene	11994	12066	.	+	.	Name=trnW gene
Contig01+38658102	Geneious	gene	2535	2801	.	+	.	Name=sdh4 gene
Contig01+38658102	Geneious	gene	13004	13561	.	+	.	Name=rpl5 gene
Contig01+38658102	Geneious	gene	6082	6822	.	+	.	Name=mttB gene
##sequence-region	Contig01+38658102_2	1	15825
Contig01+38658102_2	Geneious	gene	6054	6126	.	+	.	Name=trnM-CAU gene
Contig01+38658102_2	Geneious	tRNA	6054	6126	.	+	.	Name=trnM-CAU tRNA
Contig01+38658102_2	Geneious	exon	371	916	.	+	.	Name=nad7 exon 2
Contig01+38658102_2	Geneious	exon	2037	2273	.	+	.	Name=nad7 exon 3
Contig01+38658102_2	Geneious	exon	2274	2535	.	+	.	Name=nad7 exon 4
Contig01+38658102_2	Geneious	CDS	8306	9951	.	+	0	Name=cox1 CDS
Contig01+38658102_2	Geneious	gene	8306	9951	.	+	.	Name=cox1 gene
##sequence-region	Contig05+6557379_7	1	19879
Contig05+6557379_7	Geneious	tRNA	2902	2974	.	-	.	Name=trnH tRNA
Contig05+6557379_7	Geneious	CDS	17647	18408	.	-	0	Name=cox2 CDS
Contig05+6557379_7	Geneious	CDS	14575	15009	.	-	0	Name=rpl2 CDS;ID=qZZmw4X/jVL4W/bVKEjtF98josU.1691036727617.82
Contig05+6557379_7	Geneious	CDS	12749	13411	.	-	0	Name=rpl2 CDS;ID=qZZmw4X/jVL4W/bVKEjtF98josU.1691036727617.82
Contig05+6557379_7	Geneious	CDS	12500	12745	.	-	0	Name=rps19 CDS
Contig05+6557379_7	Geneious	CDS	5021	5431	.	-	0	Name=rpl16 CDS
Contig05+6557379_7	Geneious	CDS	15770	16093	.	-	0	Name=rps10 CDS
Contig05+6557379_7	Geneious	CDS	12363	12436	.	-	0	Name=rps3 CDS;ID=qZZmw4X/jVL4W/bVKEjtF98josU.1691036727617.83
Contig05+6557379_7	Geneious	CDS	5448	6900	.	-	0	Name=rps3 CDS;ID=qZZmw4X/jVL4W/bVKEjtF98josU.1691036727617.83
Contig05+6557379_7	Geneious	exon	12749	13411	.	-	.	Name=rpl2 exon 2
Contig05+6557379_7	Geneious	exon	14575	15009	.	-	.	Name=rpl2 exon 1
Contig05+6557379_7	Geneious	exon	12363	12436	.	-	.	Name=rps3 exon 1
Contig05+6557379_7	Geneious	exon	5448	6900	.	-	.	Name=rps3 exon 2
Contig05+6557379_7	Geneious	gene	2902	2974	.	-	.	Name=trnH gene
Contig05+6557379_7	Geneious	gene	17647	18408	.	-	.	Name=cox2 gene
Contig05+6557379_7	Geneious	gene	12500	12745	.	-	.	Name=rps19 gene
Contig05+6557379_7	Geneious	gene	5021	5431	.	-	.	Name=rpl16 gene
Contig05+6557379_7	Geneious	gene	15770	16093	.	-	.	Name=rps10 gene
##sequence-region	Contig08+1333701	1	302
##sequence-region	Contig08+1333701_2	1	5888
Contig08+1333701_2	Geneious	CDS	3034	3821	.	-	0	Name=rps2 CDS
Contig08+1333701_2	Geneious	tRNA	316	389	.	+	.	Name=trnR tRNA
Contig08+1333701_2	Geneious	gene	3034	3821	.	-	.	Name=rps2 gene
Contig08+1333701_2	Geneious	gene	316	389	.	+	.	Name=trnR gene
##sequence-region	Contig08+1333701_3	1	13310
Contig08+1333701_3	Geneious	CDS	5299	5679	.	-	0	Name=sdh3 CDS
Contig08+1333701_3	Geneious	tRNA	9531	9604	.	+	.	Name=trnD tRNA
Contig08+1333701_3	Geneious	tRNA	9266	9338	.	-	.	Name=trnK tRNA
Contig08+1333701_3	Geneious	gene	9531	9604	.	+	.	Name=trnD gene
Contig08+1333701_3	Geneious	gene	9266	9338	.	-	.	Name=trnK gene
Contig08+1333701_3	Geneious	gene	5299	5679	.	-	.	Name=sdh3 gene
##sequence-region	Contig08+1333701_4	1	20082
Contig08+1333701_4	Geneious	exon	12663	12853	.	-	.	Name=nad2 exon 5
Contig08+1333701_4	Geneious	exon	18299	18684	.	-	.	Name=nad2 exon 2
Contig08+1333701_4	Geneious	exon	14770	15342	.	-	.	Name=nad2 exon 4
Contig08+1333701_4	Geneious	exon	16738	16904	.	-	.	Name=nad2 exon 3
Contig08+1333701_4	Geneious	tRNA	2369	2442	.	+	.	Name=trnP tRNA
Contig08+1333701_4	Geneious	gene	2369	2442	.	+	.	Name=trnP gene
##sequence-region	Contig09+139627	1	1712
Contig09+139627	Geneious	exon	1191	1346	.	-	.	Name=nad2 exon 1
##sequence-region	Contig10+2203	1	313
##sequence-region	Contig106+114254	1	463
##sequence-region	Contig107+9057118	1	14404
Contig107+9057118	Geneious	tRNA	6288	6360	.	-	.	Name=trnA
Contig107+9057118	Geneious	tRNA	13809	13889	.	-	.	Name=trnL tRNA
Contig107+9057118	Geneious	CDS	2280	3032	.	-	0	Name=atp6 CDS
Contig107+9057118	Geneious	CDS	9178	9621	.	-	0	Name=rps7 CDS
Contig107+9057118	Geneious	CDS	8311	8667	.	-	0	Name=nad3 CDS
Contig107+9057118	Geneious	CDS	12874	13173	.	-	0	Name=rpl6 CDS
Contig107+9057118	Geneious	CDS	11670	12335	.	-	0	Name=rps11 CDS
Contig107+9057118	Geneious	CDS	9999	10379	.	-	0	Name=rps12 CDS
Contig107+9057118	Geneious	CDS	12490	12870	.	-	0	Name=rps13 CDS
Contig107+9057118	Geneious	gene	6288	6360	.	-	.	Name=trnA gene
Contig107+9057118	Geneious	gene	2280	3032	.	-	.	Name=atp6 gene
Contig107+9057118	Geneious	gene	13809	13889	.	-	.	Name=trnL gene
Contig107+9057118	Geneious	gene	9178	9621	.	-	.	Name=rps7 gene
Contig107+9057118	Geneious	gene	8311	8667	.	-	.	Name=nad3 gene
Contig107+9057118	Geneious	gene	12874	13173	.	-	.	Name=rpl6 gene
Contig107+9057118	Geneious	gene	11670	12335	.	-	.	Name=rps11 gene
Contig107+9057118	Geneious	gene	9999	10379	.	-	.	Name=rps12 gene
Contig107+9057118	Geneious	gene	12490	12870	.	-	.	Name=rps13 gene
##sequence-region	Contig108+22356	1	18943
Contig108+22356	Geneious	exon	15349	15607	.	-	.	Name=nad1 exon 5
Contig108+22356	Geneious	exon	18438	18496	.	-	.	Name=nad1 exon 4
Contig108+22356	Geneious	tRNA	3128	3199	.	-	.	Name=trnE tRNA
Contig108+22356	Geneious	CDS	2721	2945	.	-	0	Name=atp9 CDS
Contig108+22356	Geneious	CDS	14597	15115	.	-	0	Name=atp4 CDS
Contig108+22356	Geneious	gene	3128	3199	.	-	.	Name=trnE gene
Contig108+22356	Geneious	gene	2721	2945	.	-	.	Name=atp9 gene
Contig108+22356	Geneious	gene	14597	15115	.	-	.	Name=atp4 gene
##sequence-region	Contig109+127483	1	15379
Contig109+127483	Geneious	tRNA	2125	2210	.	+	.	Name=trnS tRNA
Contig109+127483	Geneious	tRNA	910	982	.	-	.	Name=trnW tRNA
Contig109+127483	Geneious	CDS	10175	10441	.	-	0	Name=sdh4 CDS
Contig109+127483	Geneious	CDS	6154	6894	.	-	0	Name=mttB CDS
Contig109+127483	Geneious	gene	2125	2210	.	+	.	Name=trnS gene
Contig109+127483	Geneious	gene	910	982	.	-	.	Name=trnW gene
Contig109+127483	Geneious	gene	10175	10441	.	-	.	Name=sdh4 gene
Contig109+127483	Geneious	gene	6154	6894	.	-	.	Name=mttB gene
##sequence-region	Contig11+1203	1	3262
Contig11+1203	Geneious	tRNA	605	685	.	+	.	Name=trnL tRNA
Contig11+1203	Geneious	CDS	1321	1620	.	+	0	Name=rpl6 CDS
Contig11+1203	Geneious	CDS	2159	2824	.	+	0	Name=rps11 CDS
Contig11+1203	Geneious	CDS	1624	2004	.	+	0	Name=rps13 CDS
Contig11+1203	Geneious	gene	605	685	.	+	.	Name=trnL gene
Contig11+1203	Geneious	gene	1321	1620	.	+	.	Name=rpl6 gene
Contig11+1203	Geneious	gene	2159	2824	.	+	.	Name=rps11 gene
Contig11+1203	Geneious	gene	1624	2004	.	+	.	Name=rps13 gene
##sequence-region	Contig110+23890	1	11732
##sequence-region	Contig111+214254	1	1511
##sequence-region	Contig112+13890	1	11980
Contig112+13890	Geneious	CDS	1	1207	.	-	0	Name=cob CDS
Contig112+13890	Geneious	gene	1	1207	.	-	.	Name=cob gene
##sequence-region	Contig113+227483	1	12711
##sequence-region	Contig114+16104	1	8055
Contig114+16104	Geneious	exon	2902	3159	.	-	.	Name=nad1 exon 1
##sequence-region	Contig115+62288492	1	1217
##sequence-region	Contig116+113255	1	4869
Contig116+113255	Geneious	exon	188	651	.	-	.	Name=nad4 exon 1
Contig116+113255	Geneious	CDS	3677	4333	.	-	0	Name=nad6 CDS
Contig116+113255	Geneious	gene	3677	4333	.	-	.	Name=nad6 gene
##sequence-region	Contig14+56418342	1	8377
##sequence-region	Contig81+2307	1	261
##sequence-region	Contig84+1307	1	406
##sequence-region	Contig112+127483	1	14877
Contig112+127483	Geneious	tRNA	2125	2210	.	+	.	Name=trnS tRNA
Contig112+127483	Geneious	tRNA	910	982	.	-	.	Name=trnW tRNA
Contig112+127483	Geneious	CDS	10175	10441	.	-	0	Name=sdh4 CDS
Contig112+127483	Geneious	CDS	6154	6894	.	-	0	Name=mttB CDS
Contig112+127483	Geneious	gene	2125	2210	.	+	.	Name=trnS gene
Contig112+127483	Geneious	gene	910	982	.	-	.	Name=trnW gene
Contig112+127483	Geneious	gene	10175	10441	.	-	.	Name=sdh4 gene
Contig112+127483	Geneious	gene	6154	6894	.	-	.	Name=mttB gene
##sequence-region	Contig113+23890	1	11531
##sequence-region	Contig114+13890	1	11894
Contig114+13890	Geneious	CDS	1	1207	.	-	0	Name=cob CDS
Contig114+13890	Geneious	gene	1	1207	.	-	.	Name=cob gene
##sequence-region	Contig115+227483	1	12626
##sequence-region	Contig116+62288492	1	704
##sequence-region	Contig117+113255	1	4720
Contig117+113255	Geneious	exon	188	651	.	-	.	Name=nad4 exon 1
Contig117+113255	Geneious	CDS	3677	4333	.	-	0	Name=nad6 CDS
Contig117+113255	Geneious	gene	3677	4333	.	-	.	Name=nad6 gene
##sequence-region	Contig118+214254	1	1160
##sequence-region	Contig119+16104	1	7609
Contig119+16104	Geneious	exon	2902	3159	.	-	.	Name=nad1 exon 1
##sequence-region	Contig01+16535321	1	3197
Contig01+16535321	Geneious	CDS	2065	2852	.	+	0	Name=rps2 CDS
Contig01+16535321	Geneious	gene	2065	2852	.	+	.	Name=rps2 gene
##sequence-region	Contig117+6557379_2	1	2924
##sequence-region	Contig118+2639	1	4343
Contig118+2639	Geneious	CDS	2130	2882	.	-	0	Name=atp6 CDS
Contig118+2639	Geneious	gene	2130	2882	.	-	.	Name=atp6 gene
##sequence-region	Contig119+127483	1	372
##sequence-region	Contig120+9057118	1	4040
Contig120+9057118	Geneious	CDS	2280	3032	.	-	0	Name=atp6 CDS
Contig120+9057118	Geneious	gene	2280	3032	.	-	.	Name=atp6 gene
##sequence-region	Contig122+127281_2	1	0
##sequence-region	Contig94+43164611	1	12698
Contig94+43164611	Geneious	CDS	1	1207	.	-	0	Name=cob CDS
Contig94+43164611	Geneious	gene	1	1207	.	-	.	Name=cob gene
##sequence-region	Contig01+59019692	1	13330
Contig01+59019692	Geneious	CDS	7632	8012	.	+	0	Name=sdh3 CDS
Contig01+59019692	Geneious	tRNA	3707	3780	.	-	.	Name=trnD tRNA
Contig01+59019692	Geneious	tRNA	3973	4045	.	+	.	Name=trnK tRNA
Contig01+59019692	Geneious	gene	3707	3780	.	-	.	Name=trnD gene
Contig01+59019692	Geneious	gene	3973	4045	.	+	.	Name=trnK gene
Contig01+59019692	Geneious	gene	7632	8012	.	+	.	Name=sdh3 gene
##sequence-region	Contig1	1	16546
Contig1	Geneious	CDS	3252	4847	.	+	0	Name=atp1 CDS
Contig1	Geneious	gene	3252	4828	.	+	.	Name=atp1 gene
##sequence-region	Contig2	1	28991
Contig2	Geneious	gene	10622	10693	.	-	.	Name=trnN-GUU gene
Contig2	Geneious	tRNA	10622	10693	.	-	.	Name=trnN-GUU tRNA
Contig2	Geneious	tRNA	26637	26710	.	-	.	Name=trnD tRNA
Contig2	Geneious	tRNA	26300	26373	.	-	.	Name=trnR tRNA
Contig2	Geneious	tRNA	28152	28222	.	-	.	Name=trnC tRNA
Contig2	Geneious	rRNA	7623	9297	.	-	.	Name=rrn18 rRNA
Contig2	Geneious	CDS	1020	1361	.	+	0	Name=rps14 CDS
Contig2	Geneious	gene	26637	26710	.	-	.	Name=trnD gene
Contig2	Geneious	gene	26300	26373	.	-	.	Name=trnR gene
Contig2	Geneious	gene	28152	28222	.	-	.	Name=trnC gene
Contig2	Geneious	gene	1020	1361	.	+	.	Name=rps14 gene
Contig2	Geneious	gene	7623	9297	.	-	.	Name=rrn18 gene
##sequence-region	Contig3	1	27634
Contig3	Geneious	CDS	13756	14991	.	-	0	Name=cob CDS
Contig3	Geneious	gene	13780	14991	.	-	.	Name=cob gene
