# Supplementary material for: Organellar phylogenomics of Ophioglossaceae fern genera
Source: Front Plant Sci. 2024 Jan 15;14:1294716. doi: 10.3389/fpls.2023.1294716 (PMC10823028; doi:10.3389/fpls.2023.1294716)
Supplement: Supplementary file 2 [file DataSheet_2.zip › Supplementary file S1/mitogenome/gff/Haukia_Gruhn147.fasta]

>Contig01+36316051
TGGCCTAAAGGCCAGCCAGCCCCTACTGCCGACCTTCGATGGCTGAACTACGTGCCGATTGGGGAAAGCGGGAAGAGGGAGCCTAACTCTCGCTCTGTCGGAAACGGACCCGCGCTACGGTGGCATGGACAATCCCAGGCCTTCTCCAGTTGGGATCCAACTTGCTGCCGCCTGGCAGCCTAACGCGCGCGTACACAAAGGCGCTTACAGGCAAGTAAGCATAGCAAGCGCTGCCTGCGACCGCATGGTTCGGCCTAACGCCTACAGGGCTGGCTACTTTCACAAACCACTCCCATGAAGATTTCAAACTCAATCAGAAACAACACAGAGAAATGAAATTTTTTAAAGCTAGAGCAACGGAACAACTATCTACTGTCTTAGAAAGAAGAATGACCAACTATTACACGTTATTGCAGGTGGATGAGATTGGTCGAGTGGTATCAGTTGGAGATGGAATTGCACGTGTTTATGGATTGAACAAGATTCAAGCCGGGGAAATGGTAGAATTTGCCAGCGGTGTGAAAGGAATGGCTTTGAATCTTGAGAATGAGAATGTAGGGATTGTGATATTCGGTAGTGATACTGCCATTAAAGAGGGTGATATGGTCAAGCGCACTGGATCTATTGTGGATGTTCCTGTAGGAAAGGCCATGTTAGGTCGTGTGGTTGATGCGTTAGGGGTACCTATTGATGGAAAAGGTGCTTTAGGTGCGGTGGAAAGAAAACGTGTAGAAGTGAAAGCACCCGGTATTATTGCACGTAAATCCGTCCACGAACCTATGCAAACTGGTTTAAAAGCCGTGGATAGCCTGGTTCCTATAGGTCGTGGTCAACGAGAACTGATAATCGGAGACCGACAAACAGGAAAGACTGCTATAGCTATTGATACTATATTAAACCAGAAACAAATCAACGCACTTGGCACCTCCGATAGTGAAAGATTGTTTTGTGTGTACGTAGCGATTGGACAGAAACGTTCAACTGTGGCACAATTGGTTAAGATTCTTTCAGAAGCCGGTGCTTTGGAATATTCMATTGTTGTGGCAGCCACGGCTTCGGATCCTGCTCCTCTGCAATTCCTGGCACCTTATTCTGGTTGTGCTATGGGAGAATACTTTCGAGATCATGGAATGCACGGATTAATCATATACGATGATCTTAGCAAGCAGTCGGTGGCGTATCGACAAATGTCGTTATTGTTACGTCGACCACCAGGTCGTGAGGCTTTCCCTGGGGATGTCTTCTATCTACATTCCCGTTTATTAGAGAGAGCCGCTAAACGATCAGACCAGACTGGTGCKGGTAGCTTGACCGCTTTGCCCGTCATTGAAACACAAGCTGGAGACGTTTCCGCTTATATCCCTACCAATGTCATTTCCATCACAGACGGACAAATCTTCTTGGAAACTGAATTATTTTACCGCGGAATTCGTCCCGCTATTAACGTGGGGTTATCTGTTAGTCGCGTCGGATCTGCTGCCCAACTTAAGCCTATGAAAGCACTTTGTGGCACCTTAAAACTGGATCTCGCACAATATCGTGAAGTGGCCGCCTTTGCTCAATTTGGATCTGACCTTGATCCTGCTACTCAGTATTTGCTACATCGTGGCGCTAGGCTTACTGAAGTCCTTAAACAACCACAATTTTCACCACTACCCATTGAACAACAAATCGTGGTCATTTTTGCGGCGGTCAGAGGCTTCTTGGATCAATTACCTATCGAGAAGATCTCGCAGTATGAACAACTACTTTTGCAACAGATGGATCCGAACTTACTGAATACTTTGAAGCAACTCCAACAGCCGTTAGCCCCGCCGGTGGAACAACAGATGGCTAACCTCTGTCAAAGGATTGCGCAGTCTCTATTGACTCTTTCTCTCTTAACCTCTGGGGGCGGCTACCAGAAATAACTCTATGCTCCTGGCACGCCTACGGTTCAGTTCTGGGCGACCTCCAACCCTCCCGACTCCGCTAACCTTTGGGCCTGGATAACCTTCCCAACTCGAGCTGTTGGTAGAAAGAAAAAACTCCCAAAAGCAAGAACGGCAACACATTGATGAACTTGCACCAAGAACGCACGAACAAGAACCTCCAACGAACCGCCGAAAAGGATAGTTTTGAGAGTGCACGGCATTCCGTTACGGGACGCGACCTCCCAAAGCCAAGCCCACTACAACCTTATGAATTGGGAGGAAGACGAACCGGTCCCCACCGGTACGCCGGACCTTCTGCAAGCGCTTCGGCACAATGATGCCATTATGTTAGGGTTTACGGAAAACAATTACGTGTCTMGAGAAGTCCACCTAGAGACTATGGTTTCTTCCCAACAGGACGAAACTCCGGAGGTAGGGGATGATCCTGCTTCCGGGGGGCGGCTCTTCTTCCTCAGGCTTTGTTTCTGGAGACAGGTCCTTGGCTATGCCCCTAGTACCGCCCAGCTGAGCCTTCTTTTATCCAGAATATTCGCAAATTACTGACTTTGGGCATTACTTGCTTGACCTCTGGGAATAGAATTTTACTGGAACGATAGGGAAAGGAAATCCGNNCAGGTTGGGTAGCTCAAAGGTGACAGGATAAATATCATTCGAATTGAAGGAAGGTTATGTGTGTCAACMGAGTCTGTTCAGTGGTCGTAATTAGTACTAACGAAAGAAGAACGCAGAAACGCTTCGCGAAGAGAGCGGGGGGC
>Contig02+2206
TCCGNNCAGGTTGGGTAGCTCAAAGGTGACAGGATAAATATCATTCGAATTGAAGGAAGGTTATGTGTGTCAACMGAGTCTGTTCAGTGGTCGTAATTAGTACTAACGAAAGAAGAACGCAGAAACGCTTCGCGAAGAGAGCGGGGGGCTAAGTGGATTTTTACACCACTGCCGCCCCCCAACGGAATTTCAATAGCACCCACCCTGATGCTATGTAACGGCTGCCTTGGCAAACCCTTGAGGTTTGGAACACCTGTTGACGCCTTCTATACCTCTTCCTCTCCGTTACTCTCGGCATGGTCATATGTATCGACAGAATCAAAAGCAATTAGCCRCCGAGAAAAACCAAGTCGAAACTAGCCAGCCAGCAAGAGGTCTATAGAAAACAATTTACTATTGGTTGGGGCGCCCTTACAATAGGCATCATGCATGTGGGCGCGCCCCCCCTACAGTACCCCGCCCCACCGTATTTGGAAGTTGCGCTTACCCCGCTTGCCATACCCCTCCCCTGCTGCCGGGCCAGGGCGCGTAGCGCTACCCGCCCCCGGTWGRGTCTCATACGTCACTATGAACGGTTGCTGCGCTTCACTATGAATGGCAAGGCCTCCGCGAGTTGCTACGCTCCACTCGGCAGGCAAGGCCAATGCGAAACAACGACAATGCGATGCGGTGGCAGAATGCAGAATGCGATGTTGTGGTGCAATCAGTTGTGATTGTGATGCAAGTGGTTGTGATGGTTTTGGTTCTGCCCCGGTTGGTTGGTTTCTGCCCCCCCTGCCCGTCCGTGCCGGGTGCCTCCCTGCAGCAGGTGGGATCTTCGAAGGATTCCCTTGCTGTCACTGAAACCTGCATTGCCGTTGCCAATGCGATGCGGTGCTGTCACGGAATCTGGTTGTGGTGCCCGAGGGGGAAGGTGGTGGGGCGTAGCGCTAGGTGGGGCAGGGGCGGCAGCAAACCACTCACCGATAGGGAGAGGCTCCGACCGTTAGGGGGGAGACTCGATCGACCGATAGGG
>Contig03+11020
GGTGCCTCCCTGCAGCAGGTGGGATCTTCGAAGGATTCCCTTGCTGTCACTGAAACCTGCATTGCCGTTGCCAATGCGATGCGGTGCTGTCACGGAATCTGGTTGTGGTGCCCGAGGGGGAAGGTGGTGGGGCGTAGCGCTAGGTGGGGCAGGGGCGGCAGCAAACCACTCACCGATAGGGAGAGGCTCCGACCGTTAGGGGGGAGACTCGATCGACCGATAGGGAGAGGGGGTGCCTGCCGCACCACTGACGGGAAGCCGTTAGGCTTGCCTGGCCGTACATTGTTTGAAAAGTAGTCATTCCTTTTGCCGCGCTAGGCAAAGATTGGATTGCCGGCTCACGTAGGTACAAAATAGACAAATGCACGGATCTCATGCGTAAATRAATCCCGGACCCCGTGGCTGGGGCAGCAGCAGCCCTGCCCCAGTGCTAASKTTGATCGATCAATCAACGAAAGCGAATGGCTGGGCGCCCGGGTTAGCGGGTCATAATGGGGGGCAGCGGTTGGCAGCTGCCGGATCGGGGCGRCCACCCCTGGCATACGTACACGGCTGGTGTGTGGTCGTGGAGGTGAAAACACGGCTGGCTTTCGGCTTTCCTCCAGGTGAGGCGTTGGGCAGCCACCGTGCGTGGTCCAAGGCACGGGCTGCTGCTGCCGCCCAAAGCAAGCCAGCCAGCCCCTTCAGATTCCGAAGTTGAAGCGCGCGCCAGTTGAGCGCGTAGCGCTTCGCAGCTACGGGGCGGCAGCCTATCGGGTGTAGGCGTGTGTGGGAAAATTGCACGCAGGCGGCCCTACCCTGGTGTTCTACTCGGTAGGGCCACGCCGGGGTGGGTGGCCTGGGATTTCGGCCAGCCACCCGGCCCCCCCAAATCCATCAAAAACAAATAAGAMGGTTCGAATCTCTGACCAGAGACTGGAATGCCACTAGACGTGCTAGTCTAGACTATTACTTCTTTACCTAATCATC
>Contig04+1206
TCCGNNCAGGTTGGGTAGCTCAAAGGTGACAGGATAAATATCATTCGAATTGAAGGAAGGTTATGTGTGTCAACMGAGTCTGTTCAGTGGTCGTAATTAGTACTAACGAAAGAAGAACGCAGAAACGCTTCGCGAAGAGAGCGGGGGGCTAAGTGGATTTTTACACCACTGCCGCCCCCCAACGGAATTTCAATAGCACCCACCCACCCTGACGGTCGTTCCGCTTGAGGCCCTGTAGGCGCAAATCATAGTCGTAGCTCTAGAGGTATTCTGTTTCTGGGGGAACCCTACCTATTGCGTTCCTTCCACGTGAACACTTCCGTGCCATTTCGGGGTCGATTAGGCCAAGGACCTGCCAAACGCGAGGTCGCCCTTTCCGGGAGTGTCAATTCGCCTCCTGGGCACTCGACGTTGGTMGAATCGGTATAATACCAGCCGAGGCCCTTTACTCGTTCTTTCRCCCGCGGTGAGCCAGCCAGCCCTTTTTCGGCTCCTGCTGAAGGAGTCAGGGGGGGTCGGTCGTCGAAGAGGTATGCTTCGGCAGCCAACCCCTCTCGTGTCTCCGTTCGCCCACCGAGTGTAAGAATCAACAGGTCAACAGGTTTAAAAGAGTGGATTTTCTATGGAGAGGATAAAAGTAGAATGGAGTTATTTTGGGATTAGAGAAAGGATCGGAGGCCTACCAACTTTCCCTAGGGAGAGAGAGCAAGGCTTGACTGAAAAGGATCTGAGATAAATGCTGATGCTGATTGCCGACTGGCAATCCTAAATTTTATCCACTTCTAGAGTCCTAATCCCCAAGCCTAATAAGCCGACCGGCCCAACTCTCGTCCCCACCACCGCCTACAAAGTGGGTGGGGACGTTCCGTTGGGATATCCGCATGCCCCACCACCCAACTTCAGAAATGGGGGTATTGGTGGGGTCGTCCGTGCCGGACCACTTGCTGKGGTAGGGGCCTACMACCACCCAACTCCGGAAATGGTTAAAAACTTCGGAAATGGGTGGTGGTGGGGCGGCCCCAGCAAGGGGACGGGAGTTGGGCTTCAGCGTAGCCGCGCCCCCTAACTTCTGAAGGGGTGGGGGTATGGCCTCCGGCCCCCCCCGGGCTGGCTGGCCCAAAGGGCCAGYCTCGGCCTCCCCTATCCATCTGAGTAAATTGTAGGAATTGGTAATATAGTGAAGGGAAGGCTTTTGGAAGCGCAGTTTGCGATTCCATCGTAAGTGGTGGAGTATCTGATGGGATGTTGTTGAAAGCCGCCTTGCTCCTTCATCCCTGAGAAGCGCTGCGTGGGGTGTTTGACTGCCAAGCAAGGTTCAGCCCTGCTGTTGCGTCTGAGTGAGTAAGCTTCGGGTGCCGGGTGCGCATAGTTCTTCTCCGAAGAAATGCGTTCGTAGCGCGCAAGCGTTGTTGGGAATGTGTTCGATTTTGAGTTGTTTTTTGAACTACTTCGGATTTGTCAGAATCCTAAAACGAGGATGATTCCAAGGACGATTCCGAGATTTACTATTTCTATTCGGCAGCCCTTCCTATTAAAAGGGGACATGCCTATTTATGAGCCCATTGGGGCGCTCTTCGTTCCCATGTTAAACAGTCACCTTCCCCGTGGCTGGAAAAGCGCTGAGCGCGGGCTGCTTCGCGAGAAGGCATACGGAGGTGGCTCGACGGCACGTCTCCAGAAGCTAGGAGAGGCATGCCTCTAAATCAGGTTTGACGCAGGAGGAGGTGGACGTTTGTTGCCGCTTAGCCTTCCCGCCTCTGTCTGCCGTACCCCTGATTAACTTTTGCTTAAGCGCTCCAAACTGTTGTTGGTGCCATAGCGATAAACCCATCACAAGGCGTCAACGGAAATGCGATAGTAAATCGTAGCTACGTACATACAGCAGAGCGGTAGCCGGAGCGGAGCCTTTCATTAATGAGAGTAGGAGACCTACTAATTGTCGCGTTCCCCATGCGTGGGGCTACATTCTTCCTATTGAGGGACTGCAACGCATAGCCTACGTTCCTGGCAAGGGAACTAGAAAGCAGCAAGAATGCCTAAGATAACTTTCATAATGAGGGACCTACTGCCATTGTAGCCGTTGTTTCTCCAGGTTGAACGTGAGCTACATTCAAACTAACGTAGGGCTGCAGACTCACAAACGAGGTGGGGGATGGCTTGGCAATACCCGCATCCCTGAGGGCTACATCTCCTACCGAAGGCCTACGTTCCTTTGCCGGGACATAAGGACTGCGAAGCAACGACTAGTTCCATAGTAGATGCATAGCGTACGTGCATAAAAGAGAGACCTACAAATTGTGGTGCCTACGTTCCCCAATCTGAGCGGTGGTGGGACTAAGAATCTTTTCCCGTGCGTGGGCGGGATTCTACGCCTATGTTGTTCCGGGCTAGACAGCAAGATTACCTAGGCTACGCGTACGTACTTAATGAGCGTGGGGACTACGTTCGAACTGACGTAGGACTACAAAAAGAGCATTTCCTTGCCGGGAGAGGGACGTAGAAGCAAGAACTAGGCTCCCGTTCCTGGCAAGGGGACTAGACAGCAAGATTGCCTAAGGCTACTAGTTCGTAGCTTACGTTCAGACTGCTGAGCGTGGAGCAACATTCGAACGATCGTCCGGCAATCAATTTGCCGACAGAAAGCTGCATAGATCGATCTGCCGCTGAACCGATCAACCTGGAAAAAGATTGAAGGGCTGCAACAGAGCAGTACAGATAGCTTTTTCCAGTACATTCTTTTCCCTCCTCACTTTCGAGATGCTTTTCATAGCCCTATAGCAATGCAAACCAGACTGACTTCCATTCCCACAGTAGGGGAGAGCAATTGTTTTATCTTCCGTTAACAGACTGAGAAAGCAGCCAAAGATCTTGAATCATATCCCGGCGTCTGCCGAGCGGCGGAGGCTGGCAGCTGGCAATCAATTCCATTCCTTGTCAGTTAAGCGAGAGTGACTTTCGGTTACGGGAAGCAGCACAAGCGAAGTACTCTCGTGAAGTTTGAAGGGGAGACGGAGATAACTTCTAACAGAAAGCAGTCTACTAAATCGACTAGGAGTCACATTCAACAACCTTTCCCTTCACCCACACGACCGGATTTGGCATGCCTCTGATTGAAGGAGTGAAAGAACCCCAAAGAACGAGTGAATACGGCCAAAGCAGCTTTACGTTGAGAATCTTATGCCTTAACGGAAAGGAGAGGTATTTATGGTAGCGCGTAGCGCTAGCCCGGCCCCCTGCAAACAAGCAAACATTCAATTTCCCCTACCCCGGCCCACTATCCCCGGCCCTTGGCCACTAAAGGGGTAGTAGGGGCCTACCTTTTCTTGGCCAGAAAAGCAGCCCGGGTCTGGCAGTTCTTTCATGGACCGAATGAGTTGATTTTCTATCGGCTGTTAGGTGGTTTCCAGTCAGCATGTGCCACCGTGAATCAATCCATTCCGTAGCGTTGTTGACTCATAAAAAAACTATCGCTATTTGGGCCTTCGCCCTTCGTGGAGAGAGAACAATAAAGAGGGAGTTCCGCTTCCCTAGTAGGCGGGGCTAGCCCACAATAGCGCCTACCTTATCTCTGGCAGGGGTGGCGGATCTTTGCCGGGGTGGCACCGAATCAGCCAGCCCGGCGGTGGGGTTTTCTTCTTTCGCTTGCGCGCTTCCGGAAGACGGATTCGGATTACTACGGGACATGCTGCCGTGCTTTCACACCCTACAGCTTACGTACTTGATGGATCTTATACGTAATACGTCATGACATATCTGGTGTCATGCATTGGTAACGTGCGTTGGAATGAATTCCGCACTACTATGAAAAGGCCACTCTCTCCC
>Contig05+2974
CCACGCCGGGGTGGGTGGCCTGGGATTTCGGCCAGCCACCCGGCCCCCCCAAATCCATCAAAAACAAATAAGAMGGTTCGAATCTCTGACCAGAGACTGGAATGCCACTAGACGTGCTAGTCTAGACTATTACTTCTTTACCTAATCATCGGCAACCCCTTCTTCTTCTTCCGCTTTATTCTTGGGAGGATGTTGCGCCATAGGCTGCTGCTGCTGCTTTGACTCAGCAGGTTGTGCTGGGCGCTTGCCACCGTAGTAACCCCGCCCCAGCCGGGGCGTAGCGCCAGCTTCTTCGAAATTTGGTTAAAAACCCCAGCGCTACGCGCAGCGTATCGAGTGCTTTCCTTTCTCCCTCTGGGAGAGCCCCAGACAATAACGGAGAAACATTGGGGTTTTGGGCATAAACCCATTTTCCCTAAGGGAATGACCACAAATTGGAGAAACTGGCTACTCACATAGTGGGAAAAGGCATCAAATCGTCCTTTCTACTTGCTATGCGGCAAGCTGCTCCGCGGTGCCGACTTCTTGTATCGTCGGCACCGCCGCTGAGTGGTGTGCAAGTACGTGGCGCCCAGCCTGCCCCACCCCACWTCACGGGCAGGGAAGGCAGCACCTTCAAAGGTAGGTCCCATCACAGGCAGGCGGGGGAGGCAGGAGAAGCAGACAACGCCCCACCACCGCATTCTGTCCACACGGAATTCCGAACGGAACGGAAAGCAGCAGCAGCAGCAGCCCACCACAGGGAGTGGCACCCCCATCAAAAACAAGTTAGAGGCACGCTACCCAACAAGCAAGCCTCTGCGTGCGGTMCTCACCCAGGAAAGGCAGGGAGTGGCGCTACGCGCTACCCTGGCATACCCTTTACTCTCTGGTTCTCTTGTCCACTKGACCAACTCACTCATAAACTGTCACGGCAAGCGCTCACTCAGTGAAAGCGCTTAACCCACCTCCAACTGGTACTGAAGAATCACTCAGTTACATGGTGAGAAGCGGTTGGCGGCCCTGCAACCCACTTATGGTTTGGGAAGGTTGGCGGCACCCTACCCACCCTGGGCAAGAAGCCAAGACGTGCGGTTCTCCCTCACCCGGGGATCCGGCACACAACCTTGGAACAAAGAGGAGCTCGGCAGGCAAGGGCAGTTCTCTCAAGAGCCTGCTGCCAGGCTTGGCGTCAGTCGTCTCTCGCAAACAAATCACGGCAGCAGGCCGCTCTCCCAACGCTTCGCCGCTCCATCCCCAGCGTCAGTCAGCCAGCGCTCTCCCGTGTGCGAAACTGTGTGCGTGCTTTTGGCCTCGGCCTGCTGCCAGGGCTTGCGTGC
>Contig06+1974
GGCGGCAGCCTATCGGGTGTAGGCGTGTGTGGGAAAATTGCACGCAGGCGGCCCTACCCTGGTGTTCTACTCGGTAGGGCCACGCCGGGGTGGGTGGCCTGGGATTTCGGCCAGCCACCCGGCCCCCCCAAATCCATCAAAAACAAATAAGAMGGTTCGAATCTCTGACCAGAGACTGGAATGCCACTAGACGTGCTAGTCTAGACTATTACTTCTTTACCTAATCATCTAAACCCCTTCTTCTTCTTCCGCTTTATTCTTGGGAGGATGTTGCGCCATAGGCTGCTGCTGCTGCTTTGACTCAGCARGTTGTGCTGGGCGCTTGCCACCGTAGTAACCCCGCCCCAGCCGGGGCGTAGCGCCAGCTTCTTCGAAATTTGGTTAAAAACCCCAGCGCTACGCGCAGCGTATCGAGTGCTTTCCTTTCTCCCTCTGGGAGAGCCCCAGACAATAACGGAGAAACATTGGGGTTTTGGGCATAAACCCATTTTCCCTAAGGGAATGACCACAAATTGGAGAAACTGGCTACTCACATAGTGGGAAAAGGCATCAAATCGTCCTTTCTACTTGCTATGCGGCAAGCTGCTCCGCGGTGCCGACTTCTTGTATCGTCGGCACCGCCGCTGAGTGGTGTGCAAGTACGTGGCGCCCAGCCTGCCCCACCCCACWTCACGGGCAGGGAAGGCAGCACCTTCAAAGGTAGGTCCCATCACAGGCAGGCGGGGGAGGCAGGAGAAGCAGACAACGCCCCACCACCGCATTCTGTCCACACGGAATTCCGAACGGAACGGAAAGCAGCAGCAGCAGCAGCCCACCACAGGGAGTGGCACCCCCATCAAAAACAAGTTAGAGGCACGCTACCCAACAAGCAAGCCTCTGCGTGCGGTMCTCACCCAGGAAAGGCAGGGAGTGGCGCTACGCGCTACCCTGGCATACCCTTTACTCTCTGGTTCTCTTGTCCACTKGACCAACTCACTCATAAACTGTCACGGCAAGCGCTCACTCAGTGAAAGCGCTTAACCCACCTCCAACTGGTACTGAAGAATCACTCAGTTACATGGTGAGAAGCGGTTGGCGGCCCTGCAACCCACTTATGGTTTGGGAAGGTTGGCGGCACCCTACCCACCCTGGGCAAGAAGCCAAGACGTGCGGTTCTCCCTCACCCGGGGATCCGGCACACAACCTTGGAACAAAGAGGAGCTCGGCAGGCAAGGGCAGTTCTCTCAAGAGCCTGCTGCCAGGCTTGGCGTCAGTCGTCTCTCGCAAACAAATCACGGCAGCAGGCCGCTCTCCCAACGCTTCGCCGCTCCATCCCCAGCGTCAGTCAGCCAGCGCTCTCCCGTGTGCGAAACTGTGTGCGTGCTTTTGGCCTCGGCCTGCTGCCAGGGCTTGCGTGC
>Contig07+23827
ACTACGGGACATGCTGCCGTGCTTTCACACCCTACAGCTTACGTACTTGATGGATCTTATACGTAATACGTCATGACATATCTGGTGTCATGCATTGGTAACGTGCGTTGGAATGAATTCCGCACTACTATGAAAAGGCCACTCTCTCCCGGCAGTAAAAACCTTCTGTTAGTCTACATTTTAGTATTCTATGGGCTATGTTGTTAGGGAGCCCGTGATTCTCTGGTGTATTGCCTACGTTACGGCAACTGGATTGTGCGATAGGGCCTGCGTAAGGCTGATGGTTGCGGAATGAGAAACGAGTGATTTCCCTTCATCCCTGCCAGTGCCAAGAATCAGCCCCGGCTGCCGGCAAAGCCGCTGAAGCTGCCGTGGCTTCGCCCCACTTCAACTTTGAAGTGTGAAGGGCTATGCACGGCCATCGAATCCAAGTAAATAGTAGAATGCACTATGTGACCCACCCCTCGGCGCAAGCAAGCAAGCAAGCCCTTCTCCATGGAACACGCCCCTTCAGAAGTGTGACGGATTAAGAGAGAAGGCTTATTGATGGGAAGCCTAAGAAGAAGGAGGGCCCGAGAGAGAAGGAAAGCCAGCCTCTGCTCCCCTGCCAGGACAGACGGACCTACTACCAACCAAAGAGGTTGGGGAATGCGGGCTCACAAGCCCAAGCACGGAAGGCTGAGGGAGAAGCCCAAGAAACAAAGGCTTGCCAGAGAGACAGCCTCTCTCTCAGCTCTCTCCCCTTGCCAGGACACTCGACCAGCGCCCGCTGCCGCAGTGCTACAGTATACCATGTACCCCTCTACGCTGGGAAAGTCGGGACCTAGCTGCCGCTTTCCTTGGGAAAGCGAACCAATCTCTGGCTTTTTTGGAAAAGGCGGGGGCGCGCAGAGGCAGAGGCCACCTTTGTTTGAAGGGGGGCGGGACGAAGGTAAAAAGGGAAGGGGCTGCCCTGCCGTGCCTATTCGTGAAAGGMTTTATGCAGAAAAGGCACGGGAGCGGGTAAGGAGTGGATAGTATCTGGAGAATATGCTGGCAAACTACTACCACCCTAGAAGGGCTACTGTCACTCTCTACTCTACCTAGCTACTGGAAGCATACTCTCTGGATCAGGCTCGGACAGTAGAATCACTCATCCTGGATACCCACTCCCCCCTGCCGTCTACGAGTAGCCCTCTCTGCCGTGAGTACTGCCATTCCGGGTAGGATTACCATGGAAGCAGTGGAGGGAGGATGTGGACGATAGACTATGACTAGCCAGGGTAGCAGGATAAGAGGATGTGGTCAGAGTGATCCCTACTACGTCAGAGTAACTCTACTAGTTCAGGTAGCCCCTCTGGAGTGGTAGGGTGAATCGGCCGATAGGGGAATGCGGGAGTCATTAGGAGGAGAGTAGCGGACGTATCTCCACCCCTTCACCCGATTAGTAGMTCCCATTCTGCTGGAGTACTCAACCACTCTTGAAGGGGGGCAACAGGCCATCATATTCTGGATCGTATCGAATCACCCCACTCTATGGATCTACCACCCATCGTTCACTCCTATTACCCTTGAGCTCAGTGTCCTACTTCAATGGGGATCGTCAGAAGGGAGTAGAGATCTCCCACGAGTCTACTGAGGTAGCCTGGTGGATTGAGGGAGTACTCCTGATTCATCATTGATAAGATCTAGCTAGCCATCACAGTGGGAATCATGATGCCCTCCTGAACCCTACGTACCCATCGAGGAGTACTGGATCCACCCTCTAGCTATCATAGCCTATCGTATGATTCMATCMCTCTGAAACTAMCCCAGTCCTATTCCCCTATCTCCTGCTATCGTAGTCCAACACCCTGGATAAGTAGCTATCCTCTACCCCAACCTCACTATCTACCCAGTACTCCTCCCTCTGTATCCTGGTTAGAGCCATAGATCTGCAGAGGAAGGGATAAGGGGACACGAGGAAGAGATTAACTACCTACTACATTGGCCCCTCCGTATCCCTACGGCTGGTTGAGGGCTCAGTCGACACACACCCTGGTAGGGATGATCTGGCTACCTTCCGTAGATTCCTGCCTCTTCATTAGCTACTCCCATTCCCCTCCTGTCGCTACAGATATCCACTCTGGAGAGTCATCAGAGAATCTAGCTCGTAGATCTGGTAGCACTCATAGCCACAATCTATTGACCCCTGTTCTGGATCTCTCAGGGCCGAAGAGGGCGTAGGTCATTCGTGTTTTTGTGTGAAAAAGGGTGTGTGTTTTTGGCTGAAAGAAGCAGTTTGGCGAAAGGTTCCCTTTTACCCCAAAGTTACTAAACCTTCTAACCCCTTTGACCAGGGCCGCCTTTGTAGGGACCGCACCGGTATGCCCTTTTCTTCCCTCAATCGATCGAACTCGGGTTTGGGCCTCTTATTTGGATAGGGAACCCATAACCGGCTCATTCTCATGAACGTGCTGTACCCGGCATCTTTGTACCAAAGACACCTCAGATCAAACAGGCCGTAGCAGGGGGATGGACAATTCGTCGTAGGCTCCATCACGGCAGCCTTGGTTACGCTCGAGCGTCATTTCCAGAAGTACTTTCTAAGCAAGTGCTTAGCAAACCCCAATCGAGGCTGTTTGGGGAGACCGGACACCCAGGTGTTGGGGTTTTGGGGCTGCCAGGGAAAGGGATGGGCTGCCAGCCTAGGCAACCGGCATTGACCCCTTCGCGACGGCATACCTTGGATGGTATGGAAAAAGTATCCTTACAGCTGAACTATGGTTGGATGGTCCCAGGTGTTGGAGACTTTGGAGCTGCCGGTACTTGGGGGTTCCCTTTTCCGTTTTCCTTTACCCTACTAACCCCTTTCACCAGGGCCTTCCGGTTGGGCCTTTTCCTTGCTCATAAGCCCGGGCGCCCTTCGAATCCTTGATCTTGGGTTCCTCTAGCAAGGATCGAGGAGGAACGACGAGGGAAAACTAACTGCCAATTACAGGGTCCAGGAGCGATAGAAATGCCGATGAGCCAGGGACGAGACAGAGGAAACAACAACCAACCCCCCTTCGAAACTCAGTGGCCGAGAGACGAGGTAGAATCAATGGCTAAGGAATGACCATGAGAGCAAAAAGAGAGGCTTGGACGTAGTTCATACTGACTAGCAGACAAGAAATTGAGCTACGTTCACTTTGGAACTACGGAGACAACATGGCATAGGCGCCAACCGGGGAAAGGGAACTGCCAGTGACAGAAGAAACCCAGGTAGGTAGAAGCCGAATCTGTGACCAAGAGGAAAAGGTACTATGTAGGTATAGTGCATCGACTGAATCAAAGGAATAATCGGCTTCGACTAACTCTGAATCGGCTGGATTGGCTGYGACTGGGTCCTGGCGATAGTCCCCTACAAGTACTGGTGTACCCCCTTTTGTGATTTCAAGTAATAGGAAATGCCTCGTAGTGGATTCTGCCATACGTGAATCGAATTGGAAAGGAAGGGCAAGAGGGGAGCGGGAGGAGAGAGGCGGGCAGGAGCAAAGGAGAGGAGTGTATCGTAGGGTATTTCTTTCACTCGTGCCTAGAAAGTGGGTTTGACAGACCTGATAATTAGTCCAACCCGATACACTCCTATCCGTGTTTCCCTCCTTCCACCTGTCCGTCCCTATTCCTCTTCCTTCCAGGTAGCTATGACATTATGCGTAGAGGTAGGCCTCTGCCGGGATTAGAGGTGAATGGGGTCTACCTCCCAGGAGTAACCCGACTACACTATGTTCCAGCTACCAGATCTCTACCATGTTGCATGAGCTAAGTGTGCAAGAGGATAGGACCCATCCGCCAACCCCGAGTCAGGACCTGATTCCCCTCACCTCCACAGTGACTACTCCTCT
>Contig08+13827
GGGGTGGCACCGAATCAGCCAGCCCGGCGGTGGGGTTTTCTTCTTTCGCTTGCGCGCTTCCGGAAGACGGATTCGGATTACTACGGGACATGCTGCCGTGCTTTCACACCCTACAGCTTACGTACTTGATGGATCTTATACGTAATACGTCATGACATATCTGGTGTCATGCATTGGTAACGTGCGTTGGAATGAATTCCGCACTACTATGAAAAGGCCACTCTCTCCCTAAGTAAAAACCTTCTGTTAGTCTACATTTTAGTATTCTATGGGCTATGTTGTTAGGGAGCCCGTGATTCTCTGGTGTATTGCCTACGTTACGGCAACTGGATTGTGCGATAGGGCCTGCGTAAGGCTGATGGTTGCGGAATGAGAAACGAGTGATTTCCCTTCATCCCTGCCAGTGCCAAGAATCAGCCCCGGCTGCCGGCAAAGCCGCTGAAGCTGCCGTGGCTTCGCCCCACTTCAACTTTGAAGTGTGAAGGGCTATGCACGGCCATCGAATCCAAGTAAATAGTAGAATGCACTATGTGACCCACCCCTCGGCGCAAGCAAGCAAGCAAGCCCTTCTCCATGGAACACGCCCCTTCAGAAGTGTGACGGATTAAGAGAGAAGGCTTATTGATGGGAAGCCTAAGAAGAAGGAGGGCCCGAGAGAGAAGGAAAGCCAGCCTCTGCTCCCCTGCCAGGACAGACGGACCTACTACCAACCAAAGAGGTTGGGGAATGCGGGCTCACAAGCCCAAGCACGGAAGGCTGAGGGAGAAGCCCAAGAAACAAAGGCTTGCCAGAGAGACAGCCTCTCTCTCAGCTCTCTCCCCTTGCCAGGACACTCGACCAGCGCCCGCTGCCGCAGTGCTACAGTATACCATGTACCCCTCTACGCTGGGAAAGTCGGGACCTAGCTGCCGCTTTCCTTGGGAAAGCGAACCAATCTCTGGCTTTTTTGGAAAAGGCGGGGGCGCGCAGAGGCAGAGGCCACCTTTGTTTGAAGGGGGGCGGGACGAAGGTAAAAAGGGAAGGGGCTGCCCTGCCGTGCCTATTCGTGAAAGGMTTTATGCAGAAAAGGCACGGGAGCGGGTAAGGAGTGGATAGTATCTGGAGAATATGCTGGCAAACTACTACCACCCTAGAAGGGCTACTGTCACTCTCTACTCTACCTAGCTACTGGAAGCATACTCTCTGGATCAGGCTCGGACAGTAGAATCACTCATCCTGGATACCCACTCCCCCCTGCCGTCTACGAGTAGCCCTCTCTGCCGTGAGTACTGCCATTCCGGGTAGGATTACCATGGAAGCAGTGGAGGGAGGATGTGGACGATAGACTATGACTAGCCAGGGTAGCAGGATAAGAGGATGTGGTCAGAGTGATCCCTACTACGTCAGAGTAACTCTACTAGTTCAGGTAGCCCCTCTGGAGTGGTAGGGTGAATCGGCCGATAGGGGAATGCGGGAGTCATTAGGAGGAGAGTAGCGGACGTATCTCCACCCCTTCACCCGATTAGTAGMTCCCATTCTGCTGGAGTACTCAACCACTCTTGAAGGGGGGCAACAGGCCATCATATTCTGGATCGTATCGAATCACCCCACTCTATGGATCTACCACCCATCGTTCACTCCTATTACCCTTGAGCTCAGTGTCCTACTTCAATGGGGATCGTCAGAAGGGAGTAGAGATCTCCCACGAGTCTACTGAGGTAGCCTGGTGGATTGAGGGAGTACTCCTGATTCATCATTGATAAGATCTAGCTAGCCATCACAGTGGGAATCATGATGCCCTCCTGAACCCTACGTACCCATCGAGGAGTACTGGATCCACCCTCTAGCTATCATAGCCTATCGTATGATTCMATCMCTCTGAAACTAMCCCAGTCCTATTCCCCTATCTCCTGCTATCGTAGTCCAACACCCTGGATAAGTAGCTATCCTCTACCCCAACCTCACTATCTACCCAGTACTCCTCCCTCTGTATCCTGGTTAGAGCCATAGATCTGCAGAGGAAGGGATAAGGGGACACGAGGAAGAGATTAACTACCTACTACATTGGCCCCTCCGTATCCCTACGGCTGGTTGAGGGCTCAGTCGACACACACCCTGGTAGGGATGATCTGGCTACCTTCCGTAGATTCCTGCCTCTTCATTAGCTACTCCCATTCCCCTCCTGTCGCTACAGATATCCACTCTGGAGAGTCATCAGAGAATCTAGCTCGTAGATCTGGTAGCACTCATAGCCACAATCTATTGACCCCTGTTCTGGATCTCTCAGGGCCGAAGAGGGCGTAGGTCATTCGTGTTTTTGTGTGAAAAAGGGTGTGTGTTTTTGGCTGAAAGAAGCAGTTTGGCGAAAGGTTCCCTTTTACCCCAAAGTTACTAAACCTTCTAACCCCTTTGACCAGGGCCGCCTTTGTAGGGACCGCACCGGTATGCCCTTTTCTTCCCTCAATCGATCGAACTCGGGTTTGGGCCTCTTATTTGGATAGGGAACCCATAACCGGCTCATTCTCATGAACGTGCTGTACCCGGCATCTTTGTACCAAAGACACCTCAGATCAAACAGGCCGTAGCAGGGGGATGGACAATTCGTCGTAGGCTCCATCACGGCAGCCTTGGTTACGCTCGAGCGTCATTTCCAGAAGTACTTTCTAAGCAAGTGCTTAGCAAACCCCAATCGAGGCTGTTTGGGGAGACCGGACACCCAGGTGTTGGGGTTTTGGGGCTGCCAGGGAAAGGGATGGGCTGCCAGCCTAGGCAACCGGCATTGACCCCTTCGCGACGGCATACCTTGGATGGTATGGAAAAAGTATCCTTACAGCTGAACTATGGTTGGATGGTCCCAGGTGTTGGAGACTTTGGAGCTGCCGGTACTTGGGGGTTCCCTTTTCCGTTTTCCTTTACCCTACTAACCCCTTTCACCAGGGCCTTCCGGTTGGGCCTTTTCCTTGCTCATAAGCCCGGGCGCCCTTCGAATCCTTGATCTTGGGTTCCTCTAGCAAGGATCGAGGAGGAACGACGAGGGAAAACTAACTGCCAATTACAGGGTCCAGGAGCGATAGAAATGCCGATGAGCCAGGGACGAGACAGAGGAAACAACAACCAACCCCCCTTCGAAACTCAGTGGCCGAGAGACGAGGTAGAATCAATGGCTAAGGAATGACCATGAGAGCAAAAAGAGAGGCTTGGACGTAGTTCATACTGACTAGCAGACAAGAAATTGAGCTACGTTCACTTTGGAACTACGGAGACAACATGGCATAGGCGCCAACCGGGGAAAGGGAACTGCCAGTGACAGAAGAAACCCAGGTAGGTAGAAGCCGAATCTGTGACCAAGAGGAAAAGGTACTATGTAGGTATAGTGCATCGACTGAATCAAAGGAATAATCGGCTTCGACTAACTCTGAATCGGCTGGATTGGCTGYGACTGGGTCCTGGCGATAGTCCCCTACAAGTACTGGTGTACCCCCTTTTGTGATTTCAAGTAATAGGAAATGCCTCGTAGTGGATTCTGCCATACGTGAATCGAATTGGAAAGGAAGGGCAAGAGGGGAGCGGGAGGAGAGAGGCGGGCAGGAGCAAAGGAGAGGAGTGTATCGTAGGGTATTTCTTTCACTCGTGCCTAGAAAGTGGGTTTGACAGACCTGATAATTAGTCCAACCCGATACACTCCTATCCGTGTTTCCCTCCTTCCACCTGTCCGTCCCTATTCCTCTTCCTTCCAGGTAGCTATGACATTATGCGTAGAGGTAGGCCTCTGCCGGGATTAGAGGTGAATGGGGTCTACCTCCCAGGAGTAACCCGACTACACTATGTTCCAGCTACCAGATCTCTACCATGTTGCATGAGCTAAGTGTGCAAGAGGATAGGACCCATCCGCCAACCCCGAGTCAGGACCTGATTCCCCTCACCTCCACAGTGACTACTCCTCT
>Contig09+23849
TCTACCTCCCAGGAGTAACCCGACTACACTATGTTCCAGCTACCAGATCTCTACCATGTTGCATGAGCTAAGTGTGCAAGAGGATAGGACCCATCCGCCAACCCCGAGTCAGGACCTGATTCCCCTCACCTCCACAGTGACTACTCCTCTGCCGAGATCTGCCATGACCCGCTAGTCCTAGTCTGCCGGCACCCTTCACCTTCCTCTGTAGGGAACTRGGGGATCTACTCRTAACTACTAGTCCTGCTCATATGGGGTCTCGAGAGAGGCAACCTACCACTGAMTCCTCATTCTACTTGGGTCACTCCGGTACCCTCCATTCCGGGACTGAGGAAAAAGGGATCACTCCTTCTAGAATATCCTATCACTTGCGTCTAGCTCAATGTCATAGTCTATTCCTAGGACCCATCCTGGCAGGAGCCGAACACCTCTATCCCAGTTCTGTTGCATTGACTGGACGACCAATTAGAGAGGATTCATTGAACCAGCTCCACACCACTCCAACAGTAAGACATCATCACCCAGAGGTCCGGCAGCCCTCTAACCTGTCTCCCTCAGAGGGATCGTAGCTAATGGATAGTTCTACTCTATCAGTCTAACTTCCATCGGTGAAGAGGTATGGCCAGAGTTCACTAGATGACTTGTCTCGATTCACTTACTGAGCGGCACACCTCCTCTTGATGAACCAGATGACTCTATCCMGTTGACTGGCTCTACTCCAGTGCCATATCCTCTTTATCGGTGACCATGTCTCCTCGGTTCACTATGAGCTATTGCTTACCAGGTCATTGAGATCGAGTCATGACTGTTACCTCCTCTGACGACCCCTGCCAGTCCTACCCCTGTTGTACTTCTACTGAGCGCGCGCGCGTGTGTTACATGCATGGAACACGCTACCTACGCGCTACCGGGTAAAACGGGGTTGGCATGTTGGGCCTGCCGCCCAGAAGAAAGGATAACCCTGGCCTACTAAAGGTCTTTGGGAGTGCCCCGCTAGTTAGAACTGCCGGCATTTGGCGTTTAACCCTTTTCCCCAAACGGTAGGTGGTACCGTGCGAAAGTGGCCTTTGACGTGCCCCCAAAAATGCGAAGAAAGTTCGGCTTGCTACGTGGTAGATCCCTCCCAGGCTTGCTTGCCCGGGAGGGGTCTACCACTACTAGGACTGCGACTGCTGGGGGCTTGCACTGGCAGGGATCCACGGAGGGGCCATGGTTGTTAAAGGGAGAATCGAATGCGGGGGATAGACCTATCACTTCGATAAAGGCCCCCGTGTTCGGCCTTTCCGTGGCCCTTTCACGGAGGATTGGCTCGGGCGCGTCTTTTTATCCTTCACCCGCTGCCGGTGAGGCCATGGTGTAGGAGAGGGGACTACAAGGACGCCAGGTGGCTAGACTCAATGGTGGCTCTGTCCTACTCCATTATCATCGATACCCCGCCAGGCCAAGTTGGAGGGGGCCTTCTCTATAGCCACCTTTAATGAGTGTGGGATCTTTGCTGCTTCGCGCCGGCTCTAAAAGACATCTACAGGATGGGACACGTCTATGGGCATAGCCACCTGCCGTAGCCACAAAGAGCCAGCCTCTGTACATCCCCAAGCAGCTGAGACACTACGTGCTGAGGGATCTACGGGGTTGACTTTGTCTGAGACTCGCCGTGCCGTCTGCTCTGACTCTCTGCCTCTCGCCCTGCCGTGTCAGTGTACTCATACCAGCTTGCCCCCTCTAACTAACAAGCTTGGAGACGTCACCAAGTGGTGTAGATAAAGAACAGAGGATCACAACTAGCTGAAGACACGTAGCTTATGGAAGAGAAAGCACTGGACATCAGAGACGAGATCGAGAACGATCACTAATAAAGGTGATTTGCTGCCAGACCACCGACTTCACTCAAATTAATTGGACTCAGCGTAGTACGTTCCTCTATCTCTTGCTGTTGTTCACTATCTATCTTTTGTTAGAGATGGGAGGTCTGGTTGTATTCCGAGTTGATAAGACGGCACTATCTTCCAATTTGTCTAAGGTTGAGCTAGGATAGCATTTGCCATCTATTCCCGCTATCCCCACTTTATCTATTTCCACCCGGCTGGCAGCCCTCGTTCTGTTCCCTCCACTCGTTCCCTGGAACAAGACTGTGAAACACCCACCGTTTTCCCTTTCCCTTCAATCTAGGGAGGAGCCCGGCTGGCTGCTGCTGCTTCCAAAGGTCGCCTCACTCCGCTCGCCTTCCTTACCCACCTTACCCGGACCACCCCAACCGGGGGGTGAAGCGGAGTGAAAGGCGCCAGCAAACATGCCCCTTGCTGGTCACACCCCCTATATATATAGACCCAAATAATTGTCTTACATGTTCATGTTTGTTTTAAGTTTTAGAATACAAAGGTGTAGACTACCTTGAACTAGGTGCTATAGATTATTTGAAAGAGTCTCCCCTGAAGAAAAGTTCTTCCCTGGGAAAGAGGAGGGAGTCAGAGCGAGCCCTTCATCATGTAACTCGCTGAGTCGTCAATGCCTGCAATCGAGGTACGAACCTCATGGCAGGAACCTCAGCCTTCGCACTCAAATGAATTTTCCTCCTACCAGCAGCCTTTATGCTGATATGAGGTTTCGCCAACCACCGATCCTTTGTGCCGATACGGGGTGAGCCAACCTCATTCACGGTCCAACTCTGCCGGCGTGCTCTTGGCGGGTACTTCGACCAATCTTTCAGAGGGATAGCGTTTTCTGTGATCAAATAGTCATTTCGAAGTTATTTCCAACTCCCTATCGGGAGTTGCCTCCGGTAAGCCCTTAGAGATTCTGATGTTAGGTCGATTCCTTCCCGCTGCTTTTTGCCGATGCCTGAATCTAACGTATTGATGCTGGCTGGTGGCGGAAGGCGGGCCGGCAACGGCATGATTCTGGTAACTAGTCTCGTTCATTCCATTGATGCAATGCAAGTTGAACGAAGCGCCCACCCACCACTGCGCTCCCTGGATTCCGAGCTGAGCTATGCATTCGCATAATGGAAATTCTCGTCTCTAGTAGCACGTTCTAAAAGACTGAGTTCCGTAGCTGCAGCTAGCCCGCGACCGCTGTTCCAGACCGCTGGTTCAGCTAGACCACTAGACCGCTATGCCAGCCAGACCGGAGCAGCTAGGCTCTAATAAAGTTGGGAGAACTACGCTAAGGAAGAAGGGGCATTGAAGTGAACCGAGGGTGGTGGGTGGGCTTGGAGTGGAAGGTGAAGAACGAGCYGAAGCGGAAAAGACTGTTTTTAGTCTCGGTCAATGGAATCTAACGAGAAAGGAGGGATGGATTTACCAAAACCGGACAGGGCACGGTACGGATTGAAAACGCTTCGACGAGTGCTTCTTTCACTTGACTTGGCAAAGTCGAAATCAAGGACCGAAAGAACTGCTGCCCTAGTTAGTGGATACAAGAAGTTTTCGAACTACTGCACCCATTCGCTAACTCTCTCTTTAAGAGCCTCGAAGAACAACACTAGTGTCCAGAAAACATTTGATTAACTCCTTTCCMGGAACGGCACATCGCACCCCTAGTAGCTGTCTCTTCGGGTGCGGAGAAGCACGCACACGATGTGCGAAAGCAGCCAGCCGCGAAGAAGGGCTAGCTGGCCTGCTATGACGGGTGCGAATGGCAATCGGTTCAGTAGGGGAAGATGCCACTGTGGTTCTATAGACCCAAAAATAGGGAGGGAAAGCASYCRMTSGWWSSTACCTTTAGCAAACCAACTTCTTATTAGATTTCAACTCCGAAGGAGACTTAGGAACCAAGGTGTCTGACGACACGGAAGCCCGWAGCCCTTTACTCYGGTACGCTGGATGTCTGCTCCACCACCCTTGCCCGTGAATAAAGTKTCCCGTAGGACTAGTGAAGGAAGCTCCTTTATAGGCGGGAGCCTACGAYGAMAAGTCTCRTCCCCAAGCAGGAAAGGCGGTTAGGGGGTTTAAAGCCACTTTCTTTATAGGCACGACCACCCCCAATTCATCTATCTTATCATACACCTCGATGTTCAGAGTGAAAATGCGATGATTTCCTTATTGAAAAGCAGCTGCAATGGAAGCCGCTACGCGTTGTTTTCTTTGATCCCGCGGTTGGTTTTCACACCCAGCTACTCGGTGACGGGAGTATGATTTCTTCACAATCTTCGGGAAAGAGAAATCCTGCAAGCAAGCCCTTCAACAGAAGACGAAAGTAAAGACTACTTTCTACCTGACTAATCATCGGCAGATGGTCAAGCAAGCCCTTCTTCTTACTTGGCAGCAAGGCTCTCCGTTGTTAATATGTACCTCTGAGGGAGGAAAGGCGGGGCAGGCACCCTCACAACAGGTGCCCGTAGGGTGGCCGATAGGGGGTTTTCTTTCACCTTCCCTTCAGGGCTGGCTGCTGCTTCTCTTTTCCCGCACGAAAGCTACCGGGTTGGTTCTTCATCGCCCCCGTACCTCGGTAAGGTCTATTTAAAGTGCATTTCGCGTCATCAACTGCAAACGCGGCTATTTCTTCTTTCTTCTGATGATGACGCGCTTTCCTAACTAGGAATGCAGCAAATAGTACGGTTTGGTTTTCTCACCAAACCGTTCCCTAATGAAGGTTTATAGCATCATTCAAGTGAATACAGATCAAAATAGTGGAAACATAAGCTTGTGAAATAGCCACCCCCGATTCCGAACCAGTTGATGCGAAGACTATCGAAAGAGGAGCGAGATGCGCTAGGAACAGAAGACCCCTCATAGATAGCATGGTCCAAGCAAAGCCGCTTAAAATCAACACTAAACTATGACCAGCCATCATATTGGCGAATAACCGTATTCCTAAGCTTAAGGCGCGAAAACCATAAGGTATTAACTCCAACAGGACTGGAAAAGGTGCTAACGGCAAGGGTACTCCTGGCGGTGGGAAGAAACTGAAAGAAGGAAGCCCATTCGTTCGAAAACCCACTATAGTAATTCCGAGGGAAAGAGAGGGGGAAAGACCCAGAGTAATGATAAAATGACTTGTCACTGTAAAGCTATAAAGGATCATACCTTGCGGATTGCGAAAAAGTGGGAAGGTAAAAGTCACGAATATCGGGGGAAAACACTTTTCTTTCGAAACACCACTGATCTATTCGTTCACCGAGTTAGGCACAAAATCATGAATCATTTCCACCAAGGATTGCCGAGCATTTGGTACTAAGTGTCCTCCATTCAGRGTCACCAAAGAAACTGAAAGCAGTACTAAACTGATAGTTGGTGGCATGAACAAAGAGGAATTGGTAAATGAAAGATACGAGTCTCCCATACGAATAGGAATTAATGGGATAATGGCAAATTGTTCCGGTGGACTGTGAGCCGTGAGGAATTGAAAGGGGTTTGGTACGTCGATACTAATGGGGCGTTTGTCATTCTTGGGTGAAACCGCACAAAGCAGCAGCGAAGATTCAGTTCGCTTAACGCGCCCCGACTTGCCGCGCGTGTTCCGTCTCGGGTTAGCGCTTTTGATGCAATTGAGGGTCCGGGGGACACTCGACCGATAGGGAGAGGGAACCTACCTACCTCTGGCAGCAGGTTGAATCGCTAGGTTCCCGCTGGGCGTAAGCCCACCCTGCTGCC
>Contig10+13849
TCCCTATTCCTCTTCCTTCCAGGTAGCTATGACATTATGCGTAGAGGTAGGCCTCTGCCGGGATTAGAGGTGAATGGGGTCTACCTCCCAGGAGTAACCCGACTACACTATGTTCCAGCTACCAGATCTCTACCATGTTGCATGAGCTAAGTGTGCAAGAGGATAGGACCCATCCGCCAACCCCGAGTCAGGACCTGATTCCCCTCACCTCCACAGTGACTACTCCTCTTAGAGATCTGCCATGACCCGCTAGTCCTAGTCTGCCGGCACCCTTCACCTTCCTCTGTAGGGAACTGGGRGATCTACTCGTAACTACTAGTCCTGCTCATATGGGGTCTCGAGAGAGGCAACCTACCACTGAMTCCTCATTCTACTTGGGTCACTCCGGTACCCTCCATTCCGGGACTGAGGAAAAAGGGATCACTCCTTCTAGAATATCCTATCACTTGCGTCTAGCTCAATGTCATAGTCTATTCCTAGGACCCATCCTGGCAGGAGCCGAACACCTCTATCCCAGTTCTGTTGCATTGACTGGACGACCAATTAGAGAGGATTCATTGAACCAGCTCCACACCACTCCAACAGTAAGACATCATCACCCAGAGGTCCGGCAGCCCTCTAACCTGTCTCCCTCAGAGGGATCGTAGCTAATGGATAGTTCTACTCTATCAGTCTAACTTCCATCGGTGAAGAGGTATGGCCAGAGTTCACTAGATGACTTGTCTCGATTCACTTACTGAGCGGCACACCTCCTCTTGATGAACCAGATGACTCTATCCMGTTGACTGGCTCTACTCCAGTGCCATATCCTCTTTATCGGTGACCATGTCTCCTCGGTTCACTATGAGCTATTGCTTACCAGGTCATTGAGATCGAGTCATGACTGTTACCTCCTCTGACGACCCCTGCCAGTCCTACCCCTGTTGTACTTCTACTGAGCGCGCGCGCGTGTGTTACATGCATGGAACACGCTACCTACGCGCTACCGGGTAAAACGGGGTTGGCATGTTGGGCCTGCCGCCCAGAAGAAAGGATAACCCTGGCCTACTAAAGGTCTTTGGGAGTGCCCCGCTAGTTAGAACTGCCGGCATTTGGCGTTTAACCCTTTTCCCCAAACGGTAGGTGGTACCGTGCGAAAGTGGCCTTTGACGTGCCCCCAAAAATGCGAAGAAAGTTCGGCTTGCTACGTGGTAGATCCCTCCCAGGCTTGCTTGCCCGGGAGGGGTCTACCACTACTAGGACTGCGACTGCTGGGGGCTTGCACTGGCAGGGATCCACGGAGGGGCCATGGTTGTTAAAGGGAGAATCGAATGCGGGGGATAGACCTATCACTTCGATAAAGGCCCCCGTGTTCGGCCTTTCCGTGGCCCTTTCACGGAGGATTGGCTCGGGCGCGTCTTTTTATCCTTCACCCGCTGCCGGTGAGGCCATGGTGTAGGAGAGGGGACTACAAGGACGCCAGGTGGCTAGACTCAATGGTGGCTCTGTCCTACTCCATTATCATCGATACCCCGCCAGGCCAAGTTGGAGGGGGCCTTCTCTATAGCCACCTTTAATGAGTGTGGGATCTTTGCTGCTTCGCGCCGGCTCTAAAAGACATCTACAGGATGGGACACGTCTATGGGCATAGCCACCTGCCGTAGCCACAAAGAGCCAGCCTCTGTACATCCCCAAGCAGCTGAGACACTACGTGCTGAGGGATCTACGGGGTTGACTTTGTCTGAGACTCGCCGTGCCGTCTGCTCTGACTCTCTGCCTCTCGCCCTGCCGTGTCAGTGTACTCATACCAGCTTGCCCCCTCTAACTAACAAGCTTGGAGACGTCACCAAGTGGTGTAGATAAAGAACAGAGGATCACAACTAGCTGAAGACACGTAGCTTATGGAAGAGAAAGCACTGGACATCAGAGACGAGATCGAGAACGATCACTAATAAAGGTGATTTGCTGCCAGACCACCGACTTCACTCAAATTAATTGGACTCAGCGTAGTACGTTCCTCTATCTCTTGCTGTTGTTCACTATCTATCTTTTGTTAGAGATGGGAGGTCTGGTTGTATTCCGAGTTGATAAGACGGCACTATCTTCCAATTTGTCTAAGGTTGAGCTAGGATAGCATTTGCCATCTATTCCCGCTATCCCCACTTTATCTATTTCCACCCGGCTGGCAGCCCTCGTTCTGTTCCCTCCACTCGTTCCCTGGAACAAGACTGTGAAACACCCACCGTTTTCCCTTTCCCTTCAATCTAGGGAGGAGCCCGGCTGGCTGCTGCTGCTTCCAAAGGTCGCCTCACTCCGCTCGCCTTCCTTACCCACCTTACCCGGACCACCCCAACCGGGGGGTGAAGCGGAGTGAAAGGCGCCAGCAAACATGCCCCTTGCTGGTCACACCCCCTATATATATAGACCCAAATAATTGTCTTACATGTTCATGTTTGTTTTAAGTTTTAGAATACAAAGGTGTAGACTACCTTGAACTAGGTGCTATAGATTATTTGAAAGAGTCTCCCCTGAAGAAAAGTTCTTCCCTGGGAAAGAGGAGGGAGTCAGAGCGAGCCCTTCATCATGTAACTCGCTGAGTCGTCAATGCCTGCAATCGAGGTACGAACCTCATGGCAGGAACCTCAGCCTTCGCACTCAAATGAATTTTCCTCCTACCAGCAGCCTTTATGCTGATATGAGGTTTCGCCAACCACCGATCCTTTGTGCCGATACGGGGTGAGCCAACCTCATTCACGGTCCAACTCTGCCGGCGTGCTCTTGGCGGGTACTTCGACCAATCTTTCAGAGGGATAGCGTTTTCTGTGATCAAATAGTCATTTCGAAGTTATTTCCAACTCCCTATCGGGAGTTGCCTCCGGTAAGCCCTTAGAGATTCTGATGTTAGGTCGATTCCTTCCCGCTGCTTTTTGCCGATGCCTGAATCTAACGTATTGATGCTGGCTGGTGGCGGAAGGCGGGCCGGCAACGGCATGATTCTGGTAACTAGTCTCGTTCATTCCATTGATGCAATGCAAGTTGAACGAAGCGCCCACCCACCACTGCGCTCCCTGGATTCCGAGCTGAGCTATGCATTCGCATAATGGAAATTCTCGTCTCTAGTAGCACGTTCTAAAAGACTGAGTTCCGTAGCTGCAGCTAGCCCGCGACCGCTGTTCCAGACCGCTGGTTCAGCTAGACCACTAGACCGCTATGCCAGCCAGACCGGAGCAGCTAGGCTCTAATAAAGTTGGGAGAACTACGCTAAGGAAGAAGGGGCATTGAAGTGAACCGAGGGTGGTGGGTGGGCTTGGAGTGGAAGGTGAAGAACGAGCYGAAGCGGAAAAGACTGTTTTTAGTCTCGGTCAATGGAATCTAACGAGAAAGGAGGGATGGATTTACCAAAACCGGACAGGGCACGGTACGGATTGAAAACGCTTCGACGAGTGCTTCTTTCACTTGACTTGGCAAAGTCGAAATCAAGGACCGAAAGAACTGCTGCCCTAGTTAGTGGATACAAGAAGTTTTCGAACTACTGCACCCATTCGCTAACTCTCTCTTTAAGAGCCTCGAAGAACAACACTAGTGTCCAGAAAACATTTGATTAACTCCTTTCCMGGAACGGCACATCGCACCCCTAGTAGCTGTCTCTTCGGGTGCGGAGAAGCACGCACACGATGTGCGAAAGCAGCCAGCCGCGAAGAAGGGCTAGCTGGCCTGCTATGACGGGTGCGAATGGCAATCGGTTCAGTAGGGGAAGATGCCACTGTGGTTCTATAGACCCAAAAATAGGGAGGGAAAGCASYCRMTSGWWSSTACCTTTAGCAAACCAACTTCTTATTAGATTTCAACTCCGAAGGAGACTTAGGAACCAAGGTGTCTGACGACACGGAAGCCCGWAGCCCTTTACTCYGGTACGCTGGATGTCTGCTCCACCACCCTTGCCCGTGAATAAAGTKTCCCGTAGGACTAGTGAAGGAAGCTCCTTTATAGGCGGGAGCCTACGAYGAMAAGTCTCRTCCCCAAGCAGGAAAGGCGGTTAGGGGGTTTAAAGCCACTTTCTTTATAGGCACGACCACCCCCAATTCATCTATCTTATCATACACCTCGATGTTCAGAGTGAAAATGCGATGATTTCCTTATTGAAAAGCAGCTGCAATGGAAGCCGCTACGCGTTGTTTTCTTTGATCCCGCGGTTGGTTTTCACACCCAGCTACTCGGTGACGGGAGTATGATTTCTTCACAATCTTCGGGAAAGAGAAATCCTGCAAGCAAGCCCTTCAACAGAAGACGAAAGTAAAGACTACTTTCTACCTGACTAATCATCGGCAGATGGTCAAGCAAGCCCTTCTTCTTACTTGGCAGCAAGGCTCTCCGTTGTTAATATGTACCTCTGAGGGAGGAAAGGCGGGGCAGGCACCCTCACAACAGGTGCCCGTAGGGTGGCCGATAGGGGGTTTTCTTTCACCTTCCCTTCAGGGCTGGCTGCTGCTTCTCTTTTCCCGCACGAAAGCTACCGGGTTGGTTCTTCATCGCCCCCGTACCTCGGTAAGGTCTATTTAAAGTGCATTTCGCGTCATCAACTGCAAACGCGGCTATTTCTTCTTTCTTCTGATGATGACGCGCTTTCCTAACTAGGAATGCAGCAAATAGTACGGTTTGGTTTTCTCACCAAACCGTTCCCTAATGAAGGTTTATAGCATCATTCAAGTGAATACAGATCAAAATAGTGGAAACATAAGCTTGTGAAATAGCCACCCCCGATTCCGAACCAGTTGATGCGAAGACTATCGAAAGAGGAGCGAGATGCGCTAGGAACAGAAGACCCCTCATAGATAGCATGGTCCAAGCAAAGCCGCTTAAAATCAACACTAAACTATGACCAGCCATCATATTGGCGAATAACCGTATTCCTAAGCTTAAGGCGCGAAAACCATAAGGTATTAACTCCAACAGGACTGGAAAAGGTGCTAACGGCAAGGGTACTCCTGGCGGTGGGAAGAAACTGAAAGAAGGAAGCCCATTCGTTCGAAAACCCACTATAGTAATTCCGAGGGAAAGAGAGGGGGAAAGACCCAGAGTAATGATAAAATGACTTGTCACTGTAAAGCTATAAAGGATCATACCTTGCGGATTGCGAAAAAGTGGGAAGGTAAAAGTCACGAATATCGGGGGAAAACACTTTTCTTTCGAAACACCACTGATCTATTCGTTCACCGAGTTAGGCACAAAATCATGAATCATTTCCACCAAGGATTGCCGAGCATTTGGTACTAAGTGTCCTCCATTCAGRGTCACCAAAGAAACTGAAAGCAGTACTAAACTGATAGTTGGTGGCATGAACAAAGAGGAATTGGTAAATGAAAGATACGAGTCTCCCATACGAATAGGAATTAATGGGATAATGGCAAATTGTTCCGGTGGACTGTGAGCCGTGAGGAATTGAAAGGGGTTTGGTACGTCGATACTAATGGGGCGTTTGTCATTCTTGGGTGAAACCGCACAAAGCAGCAGCGAAGATTCAGTTCGCTTAACGCGCCCCGACTTGCCGCGCGTGTTCCGTCTCGGGTTAGCGCTTTTGATGCAATTGAGGGTCCGGGGGACACTCGACCGATAGGGAGAGGGAACCTACCTACCTCTGGCAGCAGGTTGAATCGCTAGGTTCCCGCTGGGCGTAAGCCCACCCTGCTGCC
>Contig01+6402531
CCCACCCACTTTGTAGGTGGTGGTGGGTAGGGAGTTGGCGGCAAGCACTGTCGCAAACCCCGTTACACCCATTCATGGGTGGTGGTGGTTAGGGGTTGGCGACTTGGTTGGCCCAGTGCCGCAAGGCCCTTTGTTACGGAAGTAGCGCTGCCGGCGCTTGTCCGACGACCCGGGTCCCCACTTCGAAGCCCCGGGAGCTAGGGGGGCCTCTTCCCCCGCTCCCCTTCGCACCTTTGGGCAGGGAAAACAAACTACCGAGACATTCGTGCGAGAAAGGCCGGCTTCCCGGCAGGGCCGGGAAGAACCACCTGCTGTGGTAAAACGCTAACGCGTTTTCCCTTGTGGGGACCCCCTTCTCAAGGGTATGGTATGGGTCACCCACAAGTGAAAACGCGCTGAAGCCTAGCTCCCCCAGGTTCGAAGACCTAGACGTTGCGTTGGTGGCGAGGGGAGGAGACTCAATCCGGGACGGAGCCGTATGACGCGAGAGTGTCACGTACGGTTCTTTGGGAAGGGTGTGGATACACCCGTAATAAGGGCGGCAGGGCCACGGAGCTGCGCAAGCCCTTACTCTCCTAGTCTATGCACATTGCTTTCTCCAGGGGGTTGGCTGCCTATCAACGATTTTCCTCTTCTACAGGCGATTCCGGGCTCAATCTGGTTTAGTATTAAGGTTCTTTTCTTTTCGTTTGTATATATACGGGTTTGTGCAGCATTTTCACGATACCGTTATGATTAACTAATGAGACTCGGCTGGAAAGTCTTCTTGCCTTTATCATTAGCTTGGGTAGTCTTTGTATCTGGTGTTCCAGTAGCCTTTGACTGGCTCCCTTAATTCTGGGCACCCATTCCCAGAAAAAAAGTAGGGGGTATGAGGCCCCCCGTTAACACGGTCCACGCAAACGCGTTTTCCCTAGCTTCCCGATAACCTTTTGACTCCGAGTATGTAGTAGGGTTGTGCCTCGTTAACGGCCGGCAAGGTTCTTTGGGCCTAACGAATCTATCAACATAAACATTTCAGCGGTAGAGAGAACGAGGAATAGAATTATGCGTGAATTGGTTTTATTTGCCATTCTAATCCTTAGTGTTCTGAGTCCAAAATCAATCTTGGTTTATAATGAAGAAATACTAGTAGCTGTTTGTTTGGTAGGTTTTGTTCTTTTTAGTCAAAAGACTCTTGGTGACACTATCAGAGCGACTTTTGAGGCGAGGGCCGGAGGCATTCAAACAGATCCACAGCATACTCTTGGTTCTCAAGAAGCTCTGTGGTCTGAGTTCAAGGAACAGCATGAATCCCTATTACTCAGCTTGCGCTCAGGTACGCAAATGATTGGAGAATCATGTCTGAATGAGATGGCGGAGCGCTCACCGTTGTGCGAACAAACGGTGCAAGCTGTGCTATGCCAACAAATAGAGATTCAGTTAGAAGCACTGAACGCTATTCGGGAGCATTCTCGCCGTGGTTTTCAAGGAAAGATAGTAAGTTGTTTCCGCAAGTCGGTTGGTGACGAATGCCGTAGGCAGGGAACCCAGGGTTGTCAGCGCGGCACGCGCTGACCCCGGGTGGCCTAAAGGCCAACAAAACCCWGCCCTTTTTGAGTTGAGAATTTGC
>Contig02+36925801
GTTTTCAAGGAAAGATAGTAAGTTGTTTCCGCAAGTCGGTTGGTGACGAATGCCGTAGGCAGGGAACCCAGGGTTGTCAGCGCGGCACGCGCTGACCCCGGGTGGCCTAAAGGCCAACAAAACCCWGCCCTTTTTGAGTTGAGAATTTGCTTGCGCAAAAAGGAGCTTAGCTTCCGGGAAGCTACGCTTCCCTAGTAGGCGGGGTAAGCTTTAGCTAGCGCCCTTTGAATTTCCAAGCTTTCCTCCGATTGGCACCTCAGCCAGCCCTAATTCAACAAAGCATGGTATTTATAGGGGGTTCTGGAATAACCCCCCAAAAATATGTTACACCCGCTAGGGCGTCCCTTTTCCTTCAGTCCCTCATCCTTCCTGCTTGCCAATTATCCGTTGAAGTAAAGTCAGATTAGCAAATCATCCGTACCTTAGTCGCGAAACTAAAGATTTCCTGTTATAGACTCATTCCGTCCATTCTTTTTTGGCATGATACTTCAGGGCAGGGAAGCGCTTCCCGCCCGCGGGGGCCCCCAGCCCTTGCCACGATTCTTTGATTCACCTTGCCAGTTGGGAAAGCGCGTAGCGCACGGAATCAGGAACTAGGCCTTCCCTTTCTCGTTGTCGGGACGGTCAAATCGTAATGGGTTGTGGTCTCTCACTCGGTTGGTATTCCGAGCTTCAGTTGTTCGTCAGGAGTACTACTTTAAAGAACAYGGGCTTTGGTCTTATATACTAGAATTGTCCTGGTCGCCTTTCAAAGACCCTTTTCATAGCTTCAAGGGGAACGATATGGGGCCGCCCGTAGTGCTTGGGTAAGTCGACTGTGAAGCGCGGGCTGCCTTAGGCCGCACCCTCACCGAATTTTGGAGGCGTTTGTTTGTTTTTCCTGGCACGTCAAAGCAAAACAACGACGTGCTACACGCACAATCCAGCACCTGAAATTCAAGACAAGAACTGAGAATTCAAGTTGGCCTTGCGGCACTGGGCGTCGCCCCGTTACACCCATTCATGGGTGGTTAGGAGTTGGCGACAGTGCTTGCCGCCTGGCGAAACAACTTTGACGCAAGCCCATACCACCACCATCTATGAATGAAGTTGGGTGGTATGGGCTTGCATCAAGGGCTTACCGGAGGCAACTCCCGATAGGGAGTTGGCTTGTTTCTTTCTTTATGCCAGGCGGTAAGTCCAGGAACTGATTGATCGGAGAATTAGGGTATGCTGTCTTACTAGCACCCAAGATGTCAGANNNNNCTGCTAGAAGGGCTAGTTTGCAAGTGAATCAGGCAAGTTTCGGAATCGAAGTGTTTGAAAATAATCGGTTGTTACAGAATGCGCTGTTCTCGCTGTGAACGAATCCCATGCTTCCTGGAAGGAAGGCCGAAGGGTAGAGGTAATCTGGGTTAACTCTGAGAAGCACTTACCCCTTGTACCGGTTTCTATCCCGGCAAGAGTGTACCCGGCAATGGGTTGGGGATTTTCAAACAAAGGGTCGGGGGAGTGTCCTCCGGGTTAACCCGGTCCAACTCCCGTTGGCCCCCACCTGCCAACTGGCAGTGGGTGGGGGTGGGTNGGGAGTAGGCTGTAGCCCAGCCCCTA
>Contig03+3491
TACCCGGCAATGGGTTGGGGATTTTCAAACAAAGGGTCGGGGGAGTGTCCTCCGGGTTAACCCGGTCCAACTCCCGTTGGCCCCCACCTGCCAACTGGCAGTGGGTGGGGGTGGGTNGGGAGTAGGCTGTAGCCCAGCCCCTAGCCCAGGGAAAGCGCGTAGCTGCCAATCGAAGGCATCTATCTACGTGTTTTTCCAAATTAGAAACGAGCACCAGTTTTGATGCCTTTTGCCATATAGTAGTAGGAACTAGCGTCGAATTTTCGTGCCTCCCAGAGATAAAATCGGGCCTTTTGCCCTATAGTGAGTAGAAAGTTTCTCCCGTGTTTTGATCTCATCCGGCCGGAAATAGAACTGGATGTCAAAGAACCCGGGTATGGAGTAGAAACTTTGGACATTGATTTTGGGGAGCGGAGAATCGGTGGATGCTGAAACGGGGTGTGAGTAGCAACGTCGATCGTTTTTGGGGAGTGAAGGGAAGCAGAGAGCATCTGATACACAACCTAGACTTGGTGTATGGATGATGCAGCTGRAAGCGAACAAGCCTTGACTTGGCAGGTCTTTCATGCCGTAGCCTAGGGAGAGCCAAAGTAGTCGCGAATTATGGAAAGTGATACCAACACGTGCCTGATCTCGCAATCCACCCTACGGAACGAACCAGTGTCCTGAGCTGAGCTCGTGAGCCAAGGTGACACGGATCTCATGGTGAACCAACAAATTCTTCTTAGGAACCTGGAGGAGGAGGATCTGTGTATGAATCGAAGGCATCTCCAACCCTTTCCCGTAAACCTCCCCGTACACCATTCCGTATTCCTATAGATCAATAGTGAAGGGAACCCGTCTCCATGGGAACTGAGTGGCCTGTGAGTAGAGGAGGCATGATGGGGCATGCATGCCCGGTGCCTCGATT
>Contig04+1491
GTTTGAAAATAATCGGTTGTTACAGAATGCGCTGTTCTCGCTGTGAACGAATCCCATGCTTCCTGGAAGGAAGGCCGAAGGGTAGAGGTAATCTGGGTTAACTCTGAGAAGCACTTACCCCTTGTACCGGTTTCTATCCCGGCAAGAGTGTACCCGGCAATGGGTTGGGGATTTTCAAACAAAGGGTCGGGGGAGTGTCCTCCGGGTTAACCCGGTCCAACTCCCGTTGGCCCCCACCTGCCAACTGGCAGTGGGTGGGGGTGGGTNGGGAGTAGGCTGTAGCCCAGCCCCTACTTGGTTCTCTTGCCACTACTCCAAAGCCGGCTTACCGACCACAATTGTGGGCGTGCGTTTTTCCCCTAAGCGCGAGTACATTGGCGAATGTTGGGTGCCAACTTCTTGCATCGTCGGCACCATTTTGTCCTAATCTGGCTGATATTTTCTTTGAATATTTTACTGTGATAGCTATTCCCTCGACAAAACCGGGCGTAGCGCTTTACCCGCGTAGCGCCTACAGAACCTTCGGTCCAAAGGGCACCCGGCTCCCGCGCCGGGGGGGTTGGCTCATAAAGCTAGTTCCTTCCCCGTGATATAGTAGTACTATCTATCTGCTTCTCCAGACACAATATCTTGAGTACCGGTGGTGGTGACCACATCTGCTGGCATGTGATGCTTGGGCATAAAATCGAGTCCTTGTAAATGAGCAAAGCCAGGTGCTCTTATTTTACAACGATAAGGACGATTGGTTCCATTACTGACTGGAAACACACCAAATTCTCCCTTAGGTGCTTCAACTGCGGTATAGGTACAAGAAGCTGGTACAGAAAAACCTTCTGTATAAGGTTTGGAATGGTGTATTGAAGTAGAGTAGACATCTGATCTGGACCGTAGTTCTTGCCGTTAGTCCTACAGCTTGCTCCTGCTCTCCCTCAGAATCAGATTCCTCTCTCCGAACCTTACGTGACAGTTTCCTATCATAAGGCTCTCTATCTATAGATTAAGCCATTTCACCAGTTGGGCAAGAAGCTAATCCGTTCATAACTCGGTCGACCATTGTGCCAGTCCCGACGATGCTTAGCACATAGCAGGATCTTTTTTCAGAATAAGGCTCCCCTCTCTTTGCTAGTTCTCATTCCGGCTACCATGCCTCGCCGCTGTAGTAACGGCATGCATCTCCGGATCCGCCGCCCCGGTAGCCAGAGAGAAGGGGTCTGCTGGCTGGCTTTCCCTAGACCGGAACGCGTGCCGTTAGGGTTATCAATATGACCTCCCAGGTGGTATTTCCGTCGCTCCCGTAGGGGTTTCTCCAACCTTTTTCGGTGGAAAGCCAGCCCAACCTTCTGATTGAGAAACGGCTAACGCTTTTACGAATCCCTTAAAACCTAGCTAAGTTTCTTACTTTATACTTCTTTGCTAGTGTTCGCTCACATATTCTTTGAGTAGCCGGTTCGCATGGTCATGGAGAAGTATCCCGGCTGTGCCGTATGTATTCCCAGACAGAGTATACTCTCTCCATGAGTTTTTATCGAACCAGGCAAGGCAAAGATTCGATCAATAGGTGCAAAGAAAAGAAGGTTGGGCCCAGCTAGGAAAACTTAGAAGCTCCGGTAAAGGTTAATTCTGTTAGCGTATGTATACGCGACCAGAACTCGGGGTTAAGCGTAGCGCTTCCCCGGCACCTGAGGTCTTCTACCCTGCCCCCTTCGAAACCTGGATGGCTAGTGTTCTTCGAACCTTGATTGGTTGAAAGAAAGATCGTTCGTTCTGCGTCTTTGGTTGGGGCAATAGAACGGCACGTTGTTGTTTCCCTTAAGAGTTCCAGCCGGGGAGACCCACCCACCCCGGCAGGCCAACTCCCTACCCACCACCACCCATGAAGTGGGTGGGGTTGCCAAGGAGCTTGGCGCTAGCTGAGCCGAACGGCAAATGCGCTACGCG
>Contig05+2491
TACCCGGCAATGGGTTGGGGATTTTCAAACAAAGGGTCGGGGGAGTGTCCTCCGGGTTAACCCGGTCCAACTCCCGTTGGCCCCCACCTGCCAACTGGCAGTGGGTGGGGGTGGGTNGGGAGTAGGCTGTAGCCCAGCCCCTATCCTCCCCTATAGTGACCCATTATCCTCTCTATTATAATCGGTCCGATCAGATCAGAATGGTATGGTTCGCTCTTCCCCACAAACACGGGGCTCAATAAAAGAGTTCAAAAGGCTATCCGCCTTTCTGTCTGTATACCCTTCACTGGCTCCCAATAAGAGTTGTTGGGCTTGCCGGCAACTCCTGGCCGGGTTCCGGATGGCGGCCACCACCGCTAAGGGCCTCGCTCGTAGGCGGCAGATGCGCTTCCCCTTCCAGCCGGGGAGGGGAAGCCTGCCTACGAGGCCCTGATGCAAGTGGATAGGAAGAAGCGGGATTCGAACCCTGGCCCCGCCGGGCGAGTGCRAAGCACGAGACTTACCCCGACCTACGGCCTTTCCAAAACGCTGGCCAGTTTGTTTGGGAAAGCCTGTAAATGATCGGTGAAGGAAATCTATCGTGCAGCATACCCAGCGGTATGCAGGTTTTCTCCTGGAAAAAAGGCTGGCTGCTTTCCTCTGCGTCTTCCCCTCTCCTCGATAATACTGCCGTATTCCCCGGGTGGGAGCGGCAAGGGCTCTTGCGAAAGGAGCCTGGTGGAGGAGTAGGTGGGAGCGAGTCCCAACTGACCTACCGGTAGGGACAAGCGCTTCCCGGGCCCTGTACGCCCGGATCCACCACAGCCGCTCCAGATCCACAAGTTTCTCACCCATTGCCTACTCCCTTGCAGCCCATGGCGGCGGAGTCCCTGCAATATCTCCGGGATGGGAGGGAGTGGGTCTCGCTCCATATCCGCCAATCAATCCCCCCGGTTCACGCATCGAGTGGCCAATGGAGCAGCTATCAAAGCAATGCCCGTCAATCGAGTGGGTGATCCCGGATCAGCTCTMGGGATGTAGGCTCGTTTCGCTACCCCGGCAAACAGTCGTATACTCCCCCACGATTCTCGCTCGTGCGGACATCTTGGCTAAATCCCCTACGATTACCCTCTACCCGGCACTTCTCCCACCCTCCCCTCCCAGATGCTCGCTCGCTCTGGCAGCGCCTATTCTGATTAATGTTCGAGTGCTTGCTTGCTGTTCAGCGCCATCGAGCAAGCATCACAATCAGTATCCATAAAGATATGAGGTGTCCTACTACAGACACGTGGTCCGGCGCTMATCAAATGCCCGACGACATCGAAGCCGTACCAGCCTAAGGACAAATCAATAATTTAGCTAGTTTGGTTGCAAATWTAGTTGCAACGGAAACGAAATGATTGCTTTTTAGCAGCCTTTTCCCAGTAGGGCACTTCAGGGTGAAGCGTAGCTTCCCAACTGGGAAAAGATTTCTGCTGTTACGCGCTTTCCCCTACCCCGGCAAAAGACTGAGGCTGGATCGAGATAACATTGTCCATAAAGGGAGAGAAGGGGGCTACAGCTAGTCGTAGGTTTGCCGGCTAAGCAAACAAACCCCTGGGCTAGCTTTTGAACACGCCTTTGAATAAAGGGAACGAGTCATCCAGGAACGAAAGTAAGAGAAAGTGAATCACTTTATGAGCTCAAGTCAAGCCCTCCCCCTTTGGGCAGTTAGGGAACGAGTCGAAAAAACCCATCTGCAGTTGGGAAGTGAATAAAATAATGCCTTTCTTCTCGAGTCAATGCCTTCCTTCTCGTTCGATGAGCCGATTGGTTCACGAGTTGAACAAAACCCACCAAGGTGGGGARGAGCAGGCTGGGCTACAGCCCACCTGCCGGGCGCGTAGCGCATAGCGGAGGGAGAGGAAGAACACGGAGGCAAAGGCTCCCTACCTACGCACGGGGTTGATACCGGCACGCCACAGGGTCAGTAGAAACTGGTTCGCTCCCACCGCTGTAGGTAGAAACTAACTCGAATGGGCTTCCACCCAGTGCCAGTGGTTGATGCCAAAAAACTAGTGGTGGACCGGGCGCACTTCAGCCCCCCCGATCAACTAGAGGCCATCAGAGAGCCGGCACAGTAATAGGGGTGCGCAGTTGGAAGGGTACGTGCCCCTGAGCCAGTCCGGCAGGTCATTTTTCCCTATGGCGTGTGGACAAAACTGTATCTAATTTGGGGACCTTAAGCGGGAATGAGGGCGAATGTTGCTGTTGCGCCGTGGCAGAGGCTRCTGGTAGTGCGTGAATAGGCTGTTGCTGGTGACGGAGGCGTACATTGATGCAATGGAGGCAGTTGGTTAGACTTCCGGTGGTACGATTGCTGCTGGTGCTTAGAAGGCGTACTGCTGCCGCCCCCCTTTAAACGCTGCCGTCTAGTGGTGCTTGAGCACGAGGCTGCATAGGCTGTTGTTTGTGCTTTTTCCTCTTCGAAAAGGTTGGCGCAGCACAAATCGCTTCTACCACGATATTCCAGTCMTTCGGGTTCATGTTCAGAATCTTGAATTTTATCCAACCATTCCTGCTGAATCTTTTCCTGCCGACGAATCCTCTACCTCCGTCGAATCTTAGACCCTTGAATACGAATCTTCTGCTTCTGTTGAATCTACCATTTCCGCTGAATCCCCGACGCCTGCGGAAAAGACTCCTGGGAGGAGGAGCTACGGGCCCTGCGACAGCTACAGCATACCCACCTTTCATTGAATTAGGAAGAAAACCTTTGACCCTTTTTTCACGGTCACGCCAAATCAACCTGGTTGGTTCAATCCAAACTCTTTTTTTGTTTAATCGTTCCGGTGAAAAAAGGGTGTTCGGTTTACATGGTTCTGGCCAAACGATTCTTGGTGAACGAAGCCCTTCCGCTTCTTCCGAGTCTTGGATTCCAACAAGATTCAAAACCCATGGCACTCTTGCTGTCGGGGGGAAAACTAACGCGTTTTCCCCCAAAACGCTAACGCGTTTTGCCTCATCCTGAGAAAACATGACAGGAGTTTTCAGTCCCGTATCCACCAGGACCATGTTCTGTGGGTGTAATAGTTTCATAATCCCCTTGTTCCCACATGAAAATGGTTTCACTGAATATTTCAAAGCGCTTTCACGTAATGAAATAAAACTAGAATTGTGTGTGGGAAATAATTGACTAAAGCTCGTTCTGCTTCCCTTTCTCCTTGTTCAGTCTCCCGCAACAACTTCTGAAGTTGGGGCATGTCTGTTTCGAATATTTATGAGAGTTTTTAACCAATAAGAGAGAACTTTCAAAGCGTGAGTATTGTGCCCGTGCCAGTCTTTCGGTCCGATACCTGTGGGGGCGCTACGCGTTGGCCCCCCGCTGACCGATGACGGGACTTCAAACTTGTGGGATGTCAGCCAGCGCGTAGCCCCCTTTGTTACGGAAGGGCCGGCTGGCAGCTTGTCCTGAAGGACAACCCTACCCCCCGTATAGTACCAGTGCCGCTACATAAATGAATTCAACCCGGTGAAGGGTGGGGGCAAAAGCAGTACGCCTTCTTCGCCGATAGGGGCGCAGCGGATCATCGACCTACGCCGCATCGTGCTACACAACCATACTTTTGGTTACTCTCCCACTCATTCCGGTCGAGCGTCCCCCGCGTTATTATCTCCCCGTACACGAAGTAGGGTCCTTTTGCTGCCGAGCCCTCCTCTCTCTGCCGGGGGTGCGGACGACCCTTCTCTCTCAACACGGGGAGAGCCGGGGATGGGGGCCCGGAAACCCGGGGCCCCGGCCTCTCCAAAGAAGAAACACGGGACCTTCGCCTTTTCCCCTCTCTCTCCCAAAAAGGCCTACTGGGGCTTMAGTGGAAGCGCTAGCTAAGCCGGCCTAGCGTAGCGTTTTCCTTTAAGGGAAAGCGTAGCTTCCCGGTAAGCCTTCGGAACTGGCAGTGAAACAACGAAGCAAAGCTATAGTTTTCGCTATCGCGGGCCAGGGCAGCCCGGCAGGCTGGCCGCCGGTGGTGCGGCAGGCACCCCCTCTCCCTATCGGTCGAGTCTCCTCCCGGCACGGTCGGAGCCTCTCCC
>Contig06+1225
CTTCGGAACTGGCAGTGAAACAACGAAGCAAAGCTATAGTTTTCGCTATCGCGGGCCAGGGCAGCCCGGCAGGCTGGCCGCCGGTGGTGCGGCAGGCACCCCCTCTCCCTATCGGTCGAGTCTCCTCCCGGCACGGTCGGAGCCTCTCCCGGCTCGGTCGAGTCTCCTCCCTAACGGTCGGAGCCTCTCCCTATCGGTGAGTGGTTTGCTGCCGCCCCTGCCCCCACCACCGATCATAAAGTGGGTGGTTGGAGCGGGGCTGGGCGCCCACAGAGCCCCCACCACCTCTGAAGTGGGTGGGGGGCGGGGCCTAACAACAAAACACTACTCGGGCGAGCGAGAG
>Contig07+39867632
CTTCGGAACTGGCAGTGAAACAACGAAGCAAAGCTATAGTTTTCGCTATCGCGGGCCAGGGCAGCCCGGCAGGCTGGCCGCCGGTGGTGCGGCAGGCACCCCCTCTCCCTATCGGTCGAGTCTCCTCCCGGCACGGTCGGAGCCTCTCCCGGCTCGGTCGAGTCTCCTCCCTAACGGTCGGAGCCTCTCCCTATCGGTGAGTGGTTTGCTGCCGCCCCTGCCCCCGCCCCCTTCATGAATCGAATCCCTATAGTGCCCACTGCGGAAAACTTAGAAGCCTAGGTGGCCCTTTTTTTACAGCACTTGCCGTGACCACCACTTTTTCGGGCAGGGGTCCCCACGGCAAAGGGACCACAAATGGGGATTAAGGGGGACAATGCTATATGGCCCACCACCATCTTTAAAGTGGGTGGGATTGATGCGGCTACCGGCCCACCACCATCTATAAAGTGGGTGGGCCAAACGGTAGCCGATCCGGATGCAGGCCACCACCACCCGGGTGGGGGCCTGCCGGGCCATAGCCGCATGACCCGCCGGATGGCGGCCACCACCACCCACTTTATGACTGGTGGTGGTGGCCTACTCCGGGTCCCCATTTGGGCATGTTGAGGCTAAGCTGAAACCCGCGGGCTACGCGCCCCCAGCCCATACCCGGGGTAGCGGTTGGATCGTTCGCCGGGTCAACCTTCGGAGGGAGCGCGGAGGAAAGAAAGTTGCCGTTCGGCTCAGCTAGCGCCAAGCTCCTTGGCAACCCCACCCACTTTATGGGTGGTGGTGGGTAGGGAGTTGGCCCGGGTATGCCCAACTCCCGTCCCCACCCACGGCAGTGGGTGGKGRBGGGTAGGGAGTTGGCCCYCCCCWCCCGGKGGKTCKGGGGAGTKTMCTCC
>Contig07+39867632_2
GGGGTTTGCGACAGGCCCTCCCCCTCCCGTGGGTCGGGGGAGTGTCCTCCGGGTTAACCCGGTCCAACTCCCGTTGGCCCCCACCTGCCAACTGGCAGTGGGTGGGGGTGGGTAGGGAGTAGGCTGTAGCCCAGCCCCTACTTGGTTCTCTTGCCACTACTCCAAAGCCGGCTTACCGACCACAATTGTGGGCGTGCGTTTTTCCCCTAAGCGCGAGTACATTGGCGAATGTTGGGTGCCAACTTCTTGCATCGTCGGCACCATTTTGTCCTAATCTGGCTGATATTTTCTTTGAATATTTTACTGTGATAGCTATTCCCTCGACAAAACCGGGCGTAGCGCTTTACCCGCGTAGCGCCTACAGAACCTTCGGTCCAAAGGGCACCCGGCTCCCGCGCCGGGGGGGTTGGCTCATAAAGCTAGTTCCTTCCCCGTGATATAGTAGTACTATCTATCTGCTTCTCCAGACACAATATCTTGAGTACCGGTGGTGGTGACCACATCTGCTGGCATGTGATGCTTGGGCATAAAATCGAGTCCTTGTAAATGAGCAAAGCCAGGTGCTCTTATTTTACAACGATAAGGACGATTGGTTCCATTACTGACTGGAAACACACCAAATTCTCCCTTAGGTGCTTCAACTGCGGTATAGGTACAAGAAGCTGGTACAGAAAAACCTTCTGTATAAGGTTTGGAATGGTGTATTGAAGTAGAGTAGACATCTGATCTGGACCGTAGTTCTTGCCGTTAGTCCTACAGCTTGCTCCTGCTCTCCCTCAGAATCAGATTCCTCTCTCCGAACCTTACGTGACAGTTTCCTATCATAAGGCTCTCTATCTATAGATTAAGCCATTTCACCAGTTGGGCAAGAAGCTAATCCGTTCATAACTCGGTCGACCATTGTGCCAGTCCCGACGATGCTTAGCACATAGCAGGATCTTTTTTCAGAATAAGGCTCCCCTCTCTTTGCTAGTTCTCATTCCGGCTACCATGCCTCGCCGCTGTAGTAACGGCATGCATCTCCGGATCCGCCGCCCCGGTAGCCAGAGAGAAGGGGTCTGCTGGCTGGCTTTCCCTAGACCGGAACGCGTGCCGTTAGGGTTATCAATATGACCTCCCAGGTGGTATTTCCGTCGCTCCCGTAGGGGTTTCTCCAACCTTTTTCGGTGGAAAGCCAGCCCAACCTTCTGATTGAGAAACGGCTAACGCTTTTACGAATCCCTTAAAACCTAGCTAAGTTTCTTACTTTATACTTCTTTGCTAGTGTTCGCTCACATATTCTTTGAGTAGCCGGTTCGCATGGTCATGGAGAAGTATCCCGGCTGTGCCGTATGTATTCCCAGACAGAGTATACTCTCTCCATGAGTTTTTATCGAACCAGGCAAGGCAAAGATTCGATCAATAGGTGCAAAGAAAAGAAGGTTGGGCCCAGCTAGGAAAACTTAGAAGCTCCGGTAAAGGTTAATTCTGTTAGCGTATGTATACGCGACCAGAACTCGGGGTTAAGCGTAGCGCTTCCCCGGCACCTGAGGTCTTCTACCCTGCCCCCTTCGAAACCTGGATGGCTAGTGTTCTTCGAACCTTGATTGGTTGAAAGAAAGATCGTTCGTTCTGCGTCTTTGGTTGGGGCAATAGAACGGCACGTTGTTGTTTCCCTTAAGAGTTCCAGCCGGGGAGACCCACCCACCCCGGCAGGCCAACTCCCTACCCACCACCACCCATGAAGTGGGTGGGGTTGCCAAGGAGCTTGGCGCTAGCTGAGCCGAACGGCAAATGCGCTACGCG
>Contig08+2971608
GGCCCCGGCCTCTCCAAAGAAGAAACACGGGACCTTCGCCTTTTCCCCTCTCTCTCCCAAAAAGGCCTACTGGGGCTTMAGTGGAAGCGCTAGCTAAGCCGGCCTAGCGTAGCGTTTTCCTTTAAGGGAAAGCGTAGCTTCCCGGTAAGCCTTCGGAACTGGCAGTGAAACAACGAAGCAAAGCTATAGTTTTCGCTATCGCGGGCCAGGGCAGCCCGGCAGGCTGGCCGCCGGTGGTGCGGCAGGCACCCCCTCTCCCTATCGGTCGAGTCTCCTCCCGGCACGGTCGGAGCCTCTCCCTATCGGTGAGTGGTTTGCTGCCGCCCCTGCCCTCATTGATTTCTGCGCCTTTTTTTGCGCCCGTGTTTTGTTTGCAAAGCGCTACGTAGGGTTGGGGGGGGGAGCGGTGGGTGTAGGGGKGGGATTACCGTGCTACGGGGG
>Contig08+2971608_2
GGGAGGGGGATGGGCTATGATAGGGAGTGTCGAGCATACGCCTCGACGAAANNNNNNNNNNNCTTACAGGGAGCCTTGATCCTTCCTGCGTGCTTGGCGTGCCTTCTTTTGAATCCGCTTTGCAAAAAGACCTATTAATTTGTCCTGGCATACACGGTCGTCCACTCCTCATCGTCGCACTGTGGCAGGGGGACGACCAGAAGTTGCTTTGCTTCCTGCCTTCCGCCCAACCTTTGCCCCGCACCCCCGCACGTATCTGGGTACCGGATCCGGAACCCTGCCGGTCCCTTGACAGACCCCCTAACTTCCATTCCCCAACAGAAACCTGGCAGGGCCGGCTCCAACGCGCTGCTTTGGGTGTGCCTTCGGCAGCATACCTCTGTAGAGTACTTGCAGTTATCCTGGTTTGCCCACGCAGGCGAACCCTAGCTAGTCTGCCGGTCCCATCCAAGACAGCGCGCTCTCAACCCACTGCCAGGCGGCCCCACCACAAGGCAAAGGCTTTCCCCCCGACGAATCTAGTAGGGAAGGCGGAAGGGCTCTCCAAAAGGGTAGTGCCACCCCTAGGTAAAGCTACGCTTTACCGGATATGCGTTAATGATGACAATTCTTCTATGGTAGCCTTCCCAGCAGCCTATCGTTCAATCAGGGCCAGCTTCTTTGTGGCCCTTCTCCCAAAGCACGTGCCTCGATCCCAGTGCTGCCGTATTTCTTCTACAGTGAGCGTTTTGTGGCTAGCAGAGAAAGAAGCCCCGGTAGCCAGAGAGAAGGGTAGGTGGTGGTCTATTTCCTTTCCCTGGCTTTGACAAGTGGCCCAAGCGATATAGTCAGTGAGGGGTCCGGGGCTAGCTACGGGCGCATTAGCCCGCACTGCGCCACAGAGGTTCCAAAACCCACCCCCGTGTTCAGAGAAGGGGCATGTTGCCGGTCAAGCAGACTCTTTCTTGCCGCCATTGATTTGTGTAGATGGAAGGTTAGACTCCCTAGCGGAAGGGCGGTAAAAGTTTTCCACTGTGGTACAATTGCCGACTGACGTCGGATACAATTGTGTGCGCGCTGAGCCGCAAGGCATAAAATGCGATTGTATGCGGGACGCGTAGCGCTTACCCTGCCAAGGTAGGCGACCTCAGGCTGATGGCGGTCCCCTTGTGAACTTTGCCCCCTATCCGCCCGGTCCCGGCAGGCGGAGAGGAGGTCCCGGCAGGTTCCGTTCCCGGCAGGCTTCCGCAGAAGCCGTTGCGCCCGTCTATTCAACCGAAACAAGGCTGGCTGGCTTTCGCGCCCATTGCCCCCACTGCAMCTCAACCAGCCTCGCTGGCCGCTTCAACCCCCCTGCCGGATACTCGGCGACCCCGGAACTGGTCGAGTGTCGTCGTAAAGGGATCTGCCTGCTCTTGTGGCAGCTGATACTAATCAATCAGCTTCAATACTGTTCCTGCTGACTGGGGTCTGCGGTGGCAGTCTTCGGATTCCTAGCCGTCAGTCACCGCGATTCTTCAGTAGCGTCTTTTCGGCCTCCTGCCGGGGTGGTGTGACCCCCCAGCGCGCACGTATTCTCATACTTTCGAATTATTCGTCAAAGCATAAGGCAACTTCCCCCTTGGATATGTTGGTTTGGATTTCATTTCCTACCCCACCTTTTCTTTCTTTCCTTGTTAGAAGCTGAAGGCGCCCGCCTTTGATTGGGCCTCAAAACCAGAAGTAGCGGGGGGCGCCCATGGCAAACAACTATCTACGTGTTTTTCGACTCGCACCGGACCTCCCCCTTACCGTGCCCTGCCCCTCCCTGGCAGGGCCGGGGAAGCGCGTGCCCTCCTTTACTTCGCACCGAAGAAGCCTTTGTTCCWWWACTGGGTCTACGTATTTACCGGTTAGGTTCAGGTACCCGTGTCCCGGCGGCAGCAAGAAAACGAATGCTGCCGCTGCCGGCGCGCTAGGCGCTCATCCGTTGCTTGTTTGCTCCTCCAAGTGCTGATGCTGTGCTTACTTACCATTTACAGAAGCCAGCCCTCAACACAAGGAAACACGCGGCTGGCGTGAATGCCTTGAAGTATTGGTCGAAGAACGGCAAAGGCAAAACAACCACCCTCTTTCACCTTGCTTACCACCGGGGCAAGCAAGTTGTTTCCCAGATTGAGCGCGGTAGCCCTTCTCAGAAGCTAATGAGGGTAGCCCGGTAGTGAACGGGGAGGGTAGTTCGGTAGGGAGGGGGAGCTAACAGTGGTTTCCACTCGCATAGAACAATTTGCTTCGTTCCTCATCGAATTCCCCCCTGCCATTGTCCCGGCCAGTTCTACAGAAAGCGCGTATACAGAAGAAGCGCTTTCTCCCCGGTCCGGTTCCAGTCGGCTTGTATAAAAACTAATGACTACTTCTAGTCGAGCGCGTAACCAAAGCGAGTCTAAGCTACAGGAGAACCGTTAGTAAGGGTTCTTCCCCTTTATCTTTCCCTTCTTTCCTTCCCCAACCAARTAAGGGGAACCCCAACGTAAGGGGAACCCATAGTAAGGTTATCATCCCCTACCCAGTGGAAAAGAAGCAGCAGCCTTTTCTTTCTTTCCTTCCCCGAACAGTCTTGGTTCGAGTGAATCCCTCAGAGTTTGGAAGCCCCGCCCCCCAAAGAGCTAGGAAGCAGTGCTCATACGGGAAGAGAAGGAAGAATACATTAGCGTACGGTAGCCAAATGGAAGCATATGGTGGTGAAAGATGAAAGCAGCAGCCGGGGCGCGCATTCGGTAGGGGGTGGTGCCGACATCCCCGATTTACCACCAAGCCAGCGCTTGCGCTTTTTCTTGATTGGAATCGGAACCGAGTACCGAAGCGGAGGTCTTTCTGTTATCTCGGCAAGGCAGCGGCAGGGGAACTAGGTTAGTTGTTTACGCAACGAGTGATGATCTAGACCATTGGAGATAGGGGATCGAAGAATCTGCTGCTTGGAGATAACCCATCATCGAGCCCCTCTTTGAAGTTCCAGGGGCAAACCCGAACGGATGACTTGTTAGAGCTACGCCCCCGCTGATAGTGGAGGGTGCGCGAGCACTCGTCTTTGATGAAAAGCTTTATCCGAGAGATTGGAAGTTGGGTGTAGAGAACCACCATCAGCGCTAAAGGCAGCTGTCCGATAGAAGAGGTGCGGGCACATTAGCATTTTTCCGTTCCTTCGTTCGCCACGTGGTCGGAAAAAGCGACCCTTTAGGTGGAGAGGGAGGTAGTAGTCCGACCCCCTCTCTCTCTCTCGGCTGCCGGGGTTAGAGGCGCCGGTGTGTGTTCTTCCGTCTCTATCCGGGAAAGAAGCAGCAGCAGCAGCAGCCCTTCCTATCTTTCCCCTTCAACGGTTGTCACTTGACCTGGTAGGGCCCACGTAGTTGTTTGGGGGGGGTTTCTAGTTATCGGGCTATAGTGTTCCGTCACTCTGGGCTGGCTACACTCTGGTTACAGGTTCCAGCACTATGGTCCATAGTGCAGTAGCTCCATCACCTTGKGAGTAACTGCCAACAACAGAGCCGAGAGAGAAACTGGCAACGGAACCGGGAAGGAATAACTTCCGGGGGGGCGGGCATCGGCAGTGAAAGCGCTTCTCCTTCTATCCCTATAGTGGCGGACGATTCTCCGTCAAAGACGTAAGGACGGATTCTCCGACTCTACCCTCAAGCTTCTATTTTCCGACTCTATATAGTGCACTGTGCGATTGAAGAGTGAATCGCCNTCGGCTTGGTGGGAAATTCTCAAATTGGACTTGCTGTTCACTATACCCTGAAAAACACGTATATAGAACCACGCTTCACAAACCAGTGTCTCACCATTGGTTTCAATAAGAAACACGAGCTGGCCGGCTTTAGCCAGCCATAACCAGTCAGTGCGAGAAGTGGTCAACTTCTGAAGCGGATTAGCAGTCTGTGCGAGAAGGCCACTTCGTAGTGGTTCTTCAGTGGTCCACCACCTAGGCAGTCAGTGGTACCGGGACCTGGGTGGTTTCTTCCTACACTGMTTACTCGCTGCGGGTTGGCGCTGGCTGCTGCTGCTGCTTTCCTCCAATACGCTGCTGCTTCGGCGCCGCGCTATCTCCGCTCGCTCCTTCTAGCTCTAGCGCTACGCGCGGGAGTGATATGCCTTTCGATGGCTTTGGTTCGGCTTCTGCCGGCTCCTTGTGGCAAGCTTTCCCAGTTATTCCCACGGAAAGGAAGAATAGGGCATGCCCCCCCCGGCACGGCCTGCCGGTGATGAGGGAAGCTAGCAACCCACTATTMTGCCGGAGCTTAGCTATGTTTTCCTAGCTAGGAGCCGGCAGGTAAGCGCTAGCCCAAGTCTAACGACACTCGACTAGACGGAGGAGGCACTATAGTGAAGCGCGTAGCGCTTCCCCAGTCCAGAATAAGGATTGCAACCTGCTAAACGGTTGGAGCCTCCAACGGCCCATGCCTACTGGGCTACTTTCACAAACCACTCCCATGAAGATTTCAAACTCAATCAGAAACAACACAGAGAAACGAAATTTGCTGCCGAGCTAGAGCAACGGAACAACTATCTACTGCCTCTGGACAAGAACCATACGTTGGGGAAAAAACCAGGTAAAAACTAGAGATTCTAGCAGAGATTCGACGAAATATGTCAAGCGATAAAGAAGTTGCTGGTCCTAGAGCCCTGGTAAAACCCCAATTATAAGGGTGATAATTATATCCCGGATTACAACTGGAATTACGAAATACATGTAGATATAGAGACTGATGTATCCGTTGGAGAGGACGGAAAATCTACCATGTAGATTCGTTCTAAACTACGGGAAGTCCCCTACGATTAGTGAAGGGCAGCCCGGCAGGCTGGCCGGCAGCTGGGAGATCCGGCAGCCCACCCTGCCCCCCCTCCGGCAGCTGGGAGCCAGCATACCCTGGCATTTACCAAAAAAGGTGGGTTTCAAACCCAAAGAAGAAGAATAGTGAGCGAGACACGCTTGCATCAGGATCCAAAATTTGTCGTCAAATGGAGGAAAACGTTCGGCATAAGAGACTGAATCCAAGAAAAAGAGCCCTCACTTGGGGGTTTCCCTTTCGGAAGCGACTCAGAAAAAAACCATTTCAAAGACGAAAATCTGAGAGTTTCTCTGAAAAATTACAAACTACACGAAAGTTGTCCCTTTTCTACGGATTACCCATGAGAAAGAAGCTCCGGAAAGTGAAACCATTATTAGGAACTATTAAAAGAAACGTTTACCAGTTTTCTACCCTTTTCAGAAAAAAGATTGGACGTTATTCTAGTTCGTATTTCTTTTCGTAAACATATTTCTGAGGCAAGGCAGCTAGTGAGACATAAACATGTTTCTGTAAATTCTGAGATAGTCGATGCTCCTGGTTTTATAGTATCTTGTGGTGATCTTATACCCATTGAAGAGGCTTCTAAGGATCTTGTTAAATCGAACATAACGGAGTGTGGAAAGAGAATTTACTCGATTAGAGAATCGATAAAACGACTAAACAAAGTGAAACGAAAGCAGTTTTTGAGACCTTTATTCTACCCTTCCATTCATAGAATATCTATTACTCGTTCTCGGGACCTTTTTCTTGAAAAATTATCGACTCATATTGATGGGAAGGGAGGGAAAGTCGAGGGAAGTTCTGGGGGAGAAGGAAAAAGAAGCAGCTTTAATGTGCTTTATTATTATCTATACTTTTATTATCCACACTATTTAGAGGTCGAGTATGAAAAACAACATGTTGTTGTATTTGCCGAACCTCCGTATAAATGTATCAGATACCCTTATAGAAGTATGGAAAGGACCCACTTTGTCTGAAGCGAAGCAGCCCAAGTTGGCATCGTGAATGATTGGCGGAGCAGTGAAGTGGCTAACTCTTCTAGGTGTATAGTATTGCATTATCCATAGAGACATTTGCCAATCGAATGTGCCAGAGTCGTCTCATAGAGGAATGGGCAAGCACGTGTAAGCACTGCGAGGTCCGAGCAGGGTGGCCACACTTCTGAAGGGCGGGGCCAMCCGGTTCCAGCGCTACGCGCMTCAAYYACTAGCYGTSACCCTACACGCTTAGCTAGCGCCTTTCCGCCCTACCTATCTATAGCCGTGATTCTCGAGCTAAAAATGCTGCTTTTTCTTAGCAGCCCGTGAGCACATTGTGAGGCAACAGGCATGCCACTACCTAGGCGCATAG
>Contig09+16627
TATTGCATTATCCATAGAGACATTTGCCAATCGAATGTGCCAGAGTCGTCTCATAGAGGAATGGGCAAGCACGTGTAAGCACTGCGAGGTCCGAGCAGGGTGGCCACACTTCTGAAGGGCGGGGCCAMCCGGTTCCAGCGCTACGCGCMTCAAYYACTAGCYGTSACCCTACACGCTTAGCTAGCGCCTTTCCGCCCTACCTATCTATAGCCGTGATTCTCGAGCTAAAAATGCTGCTTTTTCTTAGCAGCCCGTGAGCACATTGTGAGGCAACAGGCATGCCACTACCTAGGCGCATAGCGCCGGCGTATCCGCTTTGCAGGAATGAAGGATTGAAAGAGGGATTTATCAACCTGGATTTGGCTTTCCTCCGCGAGCCCCAAAGGTGCCGGGTGGGACTAGGTTGGCTGCCGCTAGCGCCTGGCCCGCAAGGCCACCACCCACTTGCCGAGHTGGTGGKGGKGGCCTTGCGGCCGTAGGCAGGGTGGCCTGGGCGGCCACCCGCGAGCAGCCAGCCCCCCTGCCGGGGGGCTGCTCTGCCCTGCCTTCAGCCCTGCCAGTGTTTTCATCCGGCTGGCGCCTACGTTCGCATAACATAATGAAATTCTTTAATGGACAGTCCAGTGTTATTCCGTTTTGCCAGTTTGAAAAAGTTGGGGTTGAGGCGGGGTGATTCTATTGCAGTAACCGAAGCACACTGCCGGTAGGCGCTATGTGCGCTCTCCAATGTGTRTAGCGAGAAGGAAACGAGGTGAGAGAGAGCCTAGCTTGTTGCGCTTGGGAGGGCCTTTAGGTACTTCCGCCCCTACTCCCCCGCCCCCCCCATCGGAAATTTCGGGCTGCTTTCAGATGAAGCGCGGGGTAGTAGCGGCAGCGAAGCCCTTCACAAAAAAGGTTAATTACCGTCCACCCACCCGCGCATGAACCCATACAAAAAGCTCCAAAAAACAACTGAGATTTACTGAAGCAGCGACTATCAAGCTGACTTGTTCGGCGGAAGGTCAATATGATGGCTTGTCAAGAGTGGCGGATATCGTAGCTGCTACCGTCCGGCAGATAAAGAGCAGGCTTGCCGTAGGCAAACCCGTTGAAGCAAGCAAGCCTTTCGTGCTGAAGATGACCATGCCACTACTCGTGGCTAGCTAGGAGCTGCTCTGTTTTATTAGAGGAGGGCTTGCTTACAGGTAGGATTGATTCACTGGGGGATAGGCAATGTTCAGTGCACTTTCGAAGACATCCGATAGTGAGGTGAGGAGAGATGATGGTAGGATGAGAAGCAAGCACGAGACGATACGAGCTTTCTCTCTTTCTAGCGGTACAGGGCTCGGCGCTATACTCTATTCGCGAGTGAAGTAGCAGCTGCAAAAACCAAAAATCATTGGAGAGGGMCAGTGGTCAGACATTCAATGGACGGGTCGAGTAGTTAACTCCGTAGCGGGGAGAATGGGACTGACTGACTTCTTTTTCTCCTGACCAGGCTTCCCAGGAGGAGGAAGCAGCTACAGATGGGTGGGMCAAAGAGACGAAGAAAACTGCCTTTCAAACTGTCAGTCCTCCGGCAATAGCTCCACAGAACGCTTCTCTTCCCCGGTCGCTAGCCCTGAGAGAGTCCCTCGCACAGCAGCCAGCCAGCCACGTTCGGCCTTATCAGCTGCCTTTGGGAGCAAGGAATGGGGGAGGTGAGTGTGGCAATCACTAACAAGGAGCTTCAAGGATAGATTCGAGTAGCCATAGGCCCGCCGGCAGCCTAGCACCTACGGTCTTACCTTCGGGGCTGCCGCTGGCTTCCCATGAGTGAGGTAAGGTACTCCCTTTCACCCACCTTGTCCATCCTTCACCGTTTTCTTTTGCTTCAAACTAGCGTTCATGTCCTGGCAGGGCCCCTGTTGGGAAGGGAAGGTAAAGCAGTTCCAGGGCGTGGGAAGCGCTACGCTCCTGCTGAAGCCTTCCTTTCCTCCCTTGCGGGGTTGGCAAAGCGATATCCCAAACCGATTCGGGAAGGAAAGCCCCCGTGCTAGAATTCACGGGTGAGGGTGGGGTGTTTGTCCCTGGACCGGCCGCCATCGTTACCCG
>Contig10+1224
CTTCGGAACTGGCAGTGAAACAACGAAGCAAAGCTATAGTTTTCGCTATCGCGGGCCAGGGCAGCCCGGCAGGCTGGCCGCCGGTGGTGCGGCAGGCACCCCCTCTCCCTATCGGTCGAGTCTCCTCCCGGCACGGTCGGAGCCTCTCCCGGCTCGGTCGAGTCTCCTCCCTAACGGTCGGAGCCTCTCCCTATCGGTGAGTGGTTTGCTGCCGCCCCTGCCCCACTCTTAGTATCCATCTTCTGGTCCGCCCATCTCCCACCGTCTCTGGTAGATGGGGAGCCTGGCGATCTACAGACTCCGGCCACGGGGCACCTCTAGGAATGCTGTCAACTGTTGCCGCACAGTCCAAGCTCGGAGTCCTGCGATCCACCTGCTGCTGTAGACTAGCGTTGTCCTACGGCAAGCCGATTCAGCCAATTCAACCGATTGAGCCGAGTCTGATAAGCTAATTTAGCCTCGGCTGAGTCCTACGCCTACGCCGCTTTAGCCGATTGATTGAGGGCCGACCGTGCAGACGTACTTGACCATCCCACCTCGAGGGCATAACCGGTTAATAAAGTCGGGGGTATGCTGCACTGATTATTCGTCCCTTGTATCGTGCTCTGCTGCTTCATAAACTGCTGGAGGCCGGCCGGCAATGTAACACAGAAGTGGGGAGAAAGGGGGTGGTTCCTTCCAGTATCCGTAGTCGATTCCCWTCCCGCGGAAAGGAAAGTCATTTTGATCACTCGATCAGCAGCTCCCCCCGCCCTTGCCTTACGCCCGCACTGCAGAAAACGAATCTAATTTGGAACGGGCACCCACGGCAAGCCGGGGTGGGTGGCCTGGGATTTCGGCCAGCCACCCGCGAGCAGCCCCCCTGCCGGGTGCTCTGCCCGGCACTTCGGGTTCCCTTCGCCGGGGCCTTGCCGGCCACCCTTAAGCGGGCAGCCCCCCCTGTAGGGGGGCTGGCTGCTGCCCTGCCCTCCCTATCCCTCCTTCTTGGACACACACCTAGATAGCCTGATTGTCTCTTACAACGTAAGGCATCGAAGCCGGCATCGAAGGGATAAGGGTAAGGTAMGCACAGGAATCAAAAGAAATGGCAAGGTCTGCCCCTGGTAGGGGGACCCAGGGAAGCGCTAGCGGCAGCCAGGTCCACTTTGGAAGTTGCGCTAGCGGCAGCTTTCCCGGGACCCCCTACCCCCAGGGGTCCCCCTTGCCGGGCCCCTCCCTTCCCTTTCTCTCAGGTACCCCCTTGCTTTTGGGCCTTACCCAATCGGATTCATTTGATCAATGTGCTTTGTTTGAAACGAATCAAATCAACGTATCGGAGATTCCCTGAATCGAAGTGTGGAGACTGCTACTACTCCCTTCGACTTGCATGTGTTAGGCATATAGCCATCAGATCCAGAATGTGTAATAACACGAGATAAAGAAAGAGAGATCGAGATGTGGAAATCTTTTCTCCGGCGCCTAGCCAAGATGTTTTCTCAGCTAAAAAGCGATTTGAGAAAAGTAATTAGCGGTTAGTGGTTGAAGTAGAGGAGAGCTAGAATGAGTCAATGCGCATTGCCAGTAAGCAATAAGCTATCCTTCCCGAATCTCGTGCAAATGATGGGCAATTGACTGTTTAAAGGAAGTCATAGGGTAAGACTAAACAATTAGTGAGGTATGGGCATGCTACGTAAGACGGTTGGTTTTGCTTACGGTCTGTCTTTATAACTTTCCTTTGATGTGGCATCACGGCACTGCTATTAGTTAACCCTACCGGGGCGTAGCGTTCGTAAGGCCTCATTCATCAGTAAAAGTAGCAGCCAGCCAGCCTCCCACGTACGTTCACGCTCGCCCGGCACGGCAGCCGGGGCTGCTGCTTTTGTGGCAAGCCTGTCTTCCATCTGTCTCATTCCCAATAATGAATGAGCGGAATCTTTCCTGCTTCAGAGCTATTGGGCAAGGGAGTGGCTGCCACCTGCCATAACCAAAGAAAGAGGTATGCCGGAAAGTAATATTTCGATAGAAAGAATTCATGCTTGGTGGAGCGGTAGCCCCCCTKCACCGCTGGAGCCCAACCTGCGCTATGCCTCGAAGCAGCTCTGTATCTGGCAATTCAACCCAAGGCCGGCAGACCTACTCTTCTCTTTCTAGCATGGGGCGTGGGCTCTAGAAGCGTGATCTCTTTTATATCCATTGGGTGGCAGTGAGAAAGACTCTTCTCCTCGTAGCGTTCTTTGCCTACCCCCCTGCCGTTCTTGTTCTACCCTTCGTGCCTGGAAGTCACTTCACTCCCTAAAGATATGGTAAAAGAGCTAGCCACGTTGGAAGAGCTATAAGGGAGATCTTGCTTTGGTAGGGATGGCACTCAATAGCTCTACTATGCTCCCTCACCCCTACGCGGCTACGGGCTGAGTGGCTAGAGAGCTCTTGAGCACCCTCCATAGAGGAAGAGCAGCAGCGGAATGCCGATTCGTGGCATAAAGGCAGGGACTGATTATATCGCTCGTCCCCATCCCACGGAGGTGACTTCGCTCCCGGCACGAGGTCAAGAATCAAGGCTAATCTTGCCTGCTGTTCTCTCTCTTTGCTATTGCTGCTTGAAACGGCAGCAGACTGGCAAGGGGGCAGAAGCAGCATTTCCTTCTCATGGCCGCTCTCTGGGCGGGCGAGAATTGAGTTAGTTCACTTTCCCCCCTGTTGAGGAGGCAGGGGATTGCCCTTCTACTTTGTCTTCTCCTACCCAACCACATTATTGCTTTGTTTTGCCTGTGCTATCGAGAATAAGGAATAGCCTTGTATCTACATCAGTTAAAGGATTGCCTGGTATGGAAGTAGCGGCAGGAGGGAGGAGAGATATGGAAAGTCATGCTAACMTCTCAAGGCTCTCGTTACAGGGACGGGACTAGGAGGAATGAAAGAAGGAGCGCCARCTTACCACTGRATGCACTTTTATCGATTCGGCGATGATGCGCGTCATAGGTTTACGATGTTATCAACAAAGCAAGTAGTCCTAGCACGCCGGTCCGTCAAAGATAAGAGAGAGATTTGATTGCCTGCCGTCAGCTTCCCTTCTCTTTCTTCTAGGCTTTCGGTAAAGCGAATAAATCCTATGGATAAATTCGCTACGTGAAAGCTAGTAAGTAGAACTAGCTCCTTACTTATTGTTACACCGCTTTCACGGTTTAACAAAAACGTTAAGCAGGTGGCAGGTAGAGCTATTAGGGAAAGCATTATTGGGTAGGGATGGCACTCAATAGCTCTACTAGATAGCGAGAAAGCAAGTAGGGATTTTATCCTGGTCCCTATCGCCAGCCCCGAAGGGACTTCGCGTCAGTCAAGAGGTGACTAAGAAGGCTATTGCTTCTGTCCTATAGGGATATGTCTTCTAGGGAAGGTATTGACATTAGAACATTTCCACGTGAAAGCTTTGTACAGAAAGGAGGTAAAGCAGAAATGCATCAAGAGCTTTCAAGCAACGATTCGATTCTGGGCAACGGACGATTCGATTCTCTGCATCGAGCTTGTCCCGGCTGGCAGTTTCATGCCTCTTCAATCGATCGAATAAGGTCGAGGGAATGAATTGATACTACCACACACTCATCCAATTCCTTCTTTCATGATGTAGTTGCTTATCCTTGGTAGGACGTATTGCGATAGGGCTGCTTTCTTGCCTACGCAGTGGAGGAACTGCACTRTGGAAGAAGGGATAAAAAGTCCTAATGGTGAGAGTATGTGCCGTTATATCGGATCTATGCCGAAGCATATTATCATCGGGATTGGCTTGGTCAAGAGGAGTGAARCTGCCTGTTTCTCTCTTGCCGCGAGAAAGTCTTACCTATTTCGAAAGAGTTCCACATCAAGGCCTCTATCAATGAATTTTGAAAAGTATTATTGAGTTCCAAATGCTATGGCGTAGTCCGGATCTAACTCTCATCTTGCATCTACACTTTCGAAGCTCGTGCAATGATAAATCACCTTCCTTACTTACGACTGTTCTCATTTTGCCGCCTGGCTGCTTTGACGATTCTCTCTATCGTACTACCTTCCTTTGGAACGGCAGGCTCTTCGCGAGAATCTATGAAAGTCTCACTCAGATGCGGCTACACGACTGTTTCTCGGCGTGTAGACTGTTACATCGAACTGGCCGCGAATTGCTAATGAAAGTCTTCCTTTCCGTGCCTGGCTTCCTTGTTCAAGTAGTTGCTTTCTTGCGTTATCAAATGATTATGCGGTTTCCGTATCCTTTTTTTCGATCCTCGCAGAAGGAAAAAGGCATGTAGGACTTGTAGGTGTTTTCTAAAGTTGCACGATGTCAATGTCCTTCTATGAAGGAAAAAGTCCTACAAAATCACGGTCTTTCCTCGAAAGGAGTGATAGAGAGAAGGCTACTCCTAGATCGGGTAATCGTGGCAATCGTTTATTGTAACATAACGCTAATTCCGGGTTAGTCCTTTTCGGCAACTAGAAGGAGGTTGCCAGGCGCTAGGCACCTTCTATTCCAAATGTATGCTGCTGCCGCTCATCTGCTAGCTCTCCTTCTTCTTGCCAGGAGGTGATTGAGGCAGTACGGTAATAACCTCTCCTTGCCGAGCTACCTGAGACTTTGAAAGGGGGTGAAAGCTAGTACATGAGTAGACTGCCCTATTTATGTTAGAAGAGGGGCGTAGCGGCCAGAAAGAGAGAAGACTTCCGTTTTTACTGGAGGAGCAGGAGAGAAGACAGAACCATACTTCTCGTTGAAGATCTTTTCTAATCGTAGATCGTGGAATATTAATAGATCTTATTAGGTAACTACTTGCCGCTGCTCGAAGCTGAACCATCGTGAATAGAACTAGCGCTGCCAGGAAGAGTAGGATCAGTTGGCAAGTCATATTCAATCACCCGGTCTTCTCCTTCCTAGCTTTGAGATAGCCGGCATGAAGGCTTTGCGCCTTTGTTTGCCAGGGCACATGTTTACGTAGCTCTTCGCATCGAGAAGGATTTGGAGTAGGATAACGACGGTTGAATGCATTGGACTGAAAGCTGACAGMAAGCATTCCAAAATGAAGTAATCCCTTCTTGAGGGGATAATCCTAGGACCGGATAATGCGCATCCACCGGAGCGCTTGCCAGGATAGCGCTAGGCACCTTGGTCTTATATAGTGCGTGCCCCCCACACGAGAGTCACTCGCTGCCGGAGGAGCAAGAATCGCTTCGCACCTTCCTTCTTTCCTGCTCTCCTAGATGCAACCATAGGAGAAAGGATCAAACAGCTCTACTCCTTCTCTTCCGTCTTGCGTGCCATAGACTTCAGCAGATCTTTCTTCTCTTTGTCGCTGCCGCTTTCTTAGTTATCAAATTATGGGGGGCCTCCGGAAAGCCCCCCCGCACTTTCTCTCCTCGGAACCCTGGCAGTAGGGGATTCCTTCCTCAGAAAGAGTCTCCGATCGCCTCCTGCCTGAACGGAGGCTTGCTACAAGTGATTCTTTCTCTCACCCTCAGAAATAGCTGCATTCCCTTATCGCCTTCGGGCTTGCTATTGAGCGTTGGACTTATACCACTGCCGGACTCCTTCGCTTCGCCCCTTTCATCTTTCTATCCTTATTGAGGTCTCTAGGCGGCCGGGAAAGCAGCCCGGGACGCATTTCCACGCATCGAAGTAGAGGAGATGATGCCTTATCCCTTACTCTCCGCTAGGAGAAGTACATCCCTAGCGGTTGGTTGGCTTCTCGTCGCACGCAGTTCCCACCCTTGAATCAGGCATTCGCTACGTACGAGCGCCCGCATCTCCTCTCAAGGGAGAGGTATGCACGGATCCTTCTCTGCAGGTTTCGTACATTCGCGTTGTTGCGATAGTACCGACCGACAGCGGGCCGCCGCTTTCTCGCGTAAGACACCAATTGGCTATAGGCGTTTTTTAGAAAGGGCTCCGTTCCCTGCCCACTGTACCGGGCGGCGTCTTCGTTGCTGCTTTCATGCCGTGGAATGGCTTTCTGCATAGGAGCTTGAACGGAGGCGAAAGCACCACCCAGGGTGAACAACTACCCGATTGGCTCTCTCTGCCCATTGCTTTGCGACGGCAAGGTTCTCCTGTGGACTCAAGGGGAACAACTGGCAGTGGGCGGCGCCAACGGCACTGAAGTGCGGGAAGCGCTACGCGCAAAGAATGAAGGGTGGGTGTGGTGGGGTAGTTCCCCTACCCGCTGGTGGGTGGCCGGCCATTGCGGGGCGTAGCCACTCGACCGAAAGGAGAGGGAACCGGAAGGCTGTGCCCGGCGTGGCCTATCACAGGATTGGCACATAGCGCTTGCGCCGGGCTGCCAGGGGAGGTGTGACTCCGACTCACGCCGCATCCAGTATACCTTCGGGAGAAAGAGGGAGTCGGTCTTTACTTATCCAGTGGCCTCCTATGACGAGACGGSTGGATTCCGGGTAAAGCATCACTGGCCCTTGGTAGAAGCAGGATAGGTGGCTGGTGTATAGCCAGAAGACTCGGAGGGCCGGCAACAGTGATCCGCCACAAGGACGGCAATGCCTGGCAGTGTCCCGGTTCCCTCCCCTTCGGACAACTGCCATACCCAGGGCAGCCGTAAAGCCGATTTTTTTGGGTATCGACCGTACATCCAAAGGTGCTAGTTTGACCAAACACAGAATCGTGCATAGACGCGGGAGTTTCTCAGAAATCTAGGCCGGACCTGATGTATCGAAGCTGAGTTGGGGACGGATTCCTGAGACCCAGAATACGGTAAATCGCTCCCCCTCCTGTACAGATCTGGTAGGGTAGTAGGTCTACGCGGTCCGGTTAGATTATTGGGGCTCCGCCTTTTCGGCGCTTCCCCCTTCCGAGAGAAAAGGTAAAAAGGAGGAAGGAGGCAATCGGTTGTTCGGTTGTGTGGGATCGGTTGCCAGGTAAGGCGAAAACTTAGTAGGGCGGACTATGATTATCCGCTGCATGCGGAGCACGAAGCCAGGTCTCCTCGTCCTAGAAGCCCGCTTCTTTCGMACCCTCGCCATTCCGTTGGGAAGGGTGAAAAGGGGAAGCGCGGGAAAGCTTGCGCGCCCCTACGGCCCGGCACCGAGTTATACGTTCACTTGCTCCCGTTTGACGGCAGTTACTCGTCGAGTAGTCAATTGGCCAGCCTTTGCCGGCAGTAACTAGTCAAGCAGAAAGCAAGAACGCTCGGGGAGTCTCGTTGAGTAACAGTCCTGCTAGATTCGCACCTCATTGGTTGCCGGTGTGCTCGACCTAATTGGCCTATTTGCCGGCTGGCAGTATCGTTCACGGGGTACAAAGGCTCGGACTGACACCGGAAGTTGTTGACATACGAGAGGGTGCCGGTAATAAAGTGGTGGATGGCATTTATTTGCCAAAAGAGAAACTCGGCCAGCCAGTTTTTGGAAACTAGGTTTAAGAAAAGACAAAATCAAACGAGATAGCTTACGATGTGCCAGTAGCAGTTACTTACTGAAGAGCATCGATGCTGCTTCTATAGGCTGGCTGGCTGGCTGGCTGGCTGGCTGGCATAGATTTGTCCCTCCCCGCTTTCGCATCATATACTTCTTGCTCGGATCAGCTAAAAGATCTATCATTAGGTTCTATGGTTCGGGGCATTGGAGCAACCTATAGACGGAAGAAGGCTGCTGCTTTCCGGGTTACGTAGAAACTAGGGAAGCGCTACGCGCTCCTGAACCTAATCGCACGCATTCTATCGGCCTTCTTTTTGTTTTGAGAGGCGAGAGAATGACTTATCCCTTGCCGAGGGTGCCGCCCTCTCCTGCTCGAGAGAGAACACGGGTAAGGACGTGCTCAGGATGGCTGACTTGGTATGTATCAATTCCAAGAAGTTCCGATTGGTGGCGGCGGGGACTAACTTCCTTCGAAATATCGATCTTTGGTACTTCTAGTCCTCGTATTTTAGAGATACTAGCTTCTTGACAGGAAGCTTCGGGCCCCCTATTTGACTAGAGAAGGGAGCCAAGTAATCAATTTCGTTAGCAATTGATTCAATGTCAAGACCCGACCTGGTTGGCAGCAGCCCTATTCATAGAAAGCGCCCTATTCATGTGCCAGGGGCTGGCACGAAGTCCTGGGCTTTTGAGATCTTGAGGTACCTCGGCAGAAGACCGGTACAAAGAGAGTCTTAAAGAGTCCCATTGCCGAAGTCCGACCATCTCTAGTTGGGAATACGGGCTGCTTGTTGGGTACATTTCGGTCACAAGTCAGGGCCGGGACTAGGCGCGCGCGCGCGCGCGCCACCATCGAGAGGGACTTGGTAATGGTGGCGCTAAACGAAGCATACATTTCAAGTATGGGAACCATGGGTGGGGGTATTAGTTCAGGCTGAACGGGCGTGAATGGGGCCTGCCGGCGCCGTCAGCACGTCAATTCGCGTCTTTCCTTTTCGCTACGTGATCGGAGAAGACVTATTAATTATTCCATAGGTTCTTTGGTAGGGCCGCCCTGCCCCCACGGCACGTTCGCAAAGCTGCTGGCTGCTGCTTTGGCGTATCGAATGGTATTTGAGGGTGGGGTACCACCTTCAGAGTGTAGGGTTTGTGGCCGCGCTTTATGCAAACTCTGATAAGGGTAGCT
>Contig11+28568
TTCTTTGGTAGGGCCGCCCTGCCCCCACGGCACGTTCGCAAAGCTGCTGGCTGCTGCTTTGGCGTATCGAATGGTATTTGAGGGTGGGGTACCACCTTCAGAGTGTAGGGTTTGTGGCCGCGCTTTATGCAAACTCTGATAAGGGTAGCTGCCGGGGTATTGGACCATAAGAGGTCGGGGACCTTTCTTGATATGTAGATCCATCCGTGTTTTGCTTATGTCTTTTGATAGTCCTACTCCGCTCTGCCCCGCAACGCTCATTTTGCTTTGTTTCGCAGAGCTCAGGGTATATAGTTCTTTCTAAAGCGGTGAAGGGCTAAGGATCCTAGCGCTTAGCCTATCCGCAGGTGGGGGGGGGSSGCAGCTGGGTGGCCCATTCCCCATCCTTCCTGGACCTCTTGCCCCAAGAATCGTAGCGTACGCGTACGC
>Contig12+1429
CAAACTCTGATAAGGGTAGCTGCCGGGGTATTGGACCATAAGAGGTCGGGGACCTTTCTTGATATGTAGATCCATCCGTGTTTTGCTTATGTCTTTTGATAGTCCTACTCCGCTCTGCCCCGCAACGCTCATTTTGCTTTGTTTCGCAGAGCTCAGGGTATATAGTTCTTTCTAAAGCGGTGAAGGGCTAAGGATCCTAGCGCTTAGCCTATCCGCAGGTGGGGGGGGGSSGCAGCTGGGTGGCCCATTCCCCATCCTTCCTGGACCTCTTGCCCCAAGAATCGTAGCGTACGCGTACGCTA
>Contig13+18568
AGCATACATTTCAAGTATGGGAACCATGGGTGGGGGTATTAGTTCAGGCTGAACGGGCGTGAATGGGGCCTGCCGGCGCCGTCAGCACGTCAATTCGCGTCTTTCCTTTTCGCTACGTGATCGGAGAAGACVTATTAATTATTCCATAGGTTCTTTGGTAGGGCCGCCCTGCCCCCACGGCACGTTCGCAAAGCTGCTGGCTGCTGCTTTGGCGTATCGAATGGTATTTGAGGGTGGGGTACCACCTTCAGAGTGTAGGGTTTGTGGCCGCGCTTTATGCAAACTCTGATAAGGGTAGCTTAGGGGTATTGGACCATAAGAGGTCGGGGACCTTTCTTGATATGTAGATCCATCCGTGTTTTGCTTATGTCTTTTGATAGTCCTACTCYGCTCTGCCCCGCAACGCTCATTTTGCTTTGTTTCGCAGAGCTCAGGGTATATAGTTCTTTCTAAAGCGGTGAAGGGCTAAGGATCCTAGCGCTTAGCCTATCCGCAGGTGGGGGGGGGCGGCAGCTGGGTGGCCCATTCCCCATCCTTCCTGGACCTCTTGCCCCAAGAATCGTAGCGTACGCGTACGC
>Contig14+2429
GCTCAGGGTATATAGTTCTTTCTAAAGCGGTGAAGGGCTAAGGATCCTAGCGCTTAGCCTATCCGCAGGTGGGGGGGGGSSGCAGCTGGGTGGCCCATTCCCCATCCTTCCTGGACCTCTTGCCCCAAGAATCGTAGCGTACGCGTACGCGAANAGAGTTTCCGGATTATTTGCCAGGAAGGGGTATGCCGGCAAAGGCGCCCTATCGAACGGCAAGTGGCAGGCAACTGCCAAACTGGGGAAGCGCGTAGCGCTTACCACTCCCACTTCCCTTCGAGGAAAGGGCGCCCGCAAAGGAGATGAAATTGAAGGAAAACGCTTCGAAAACATACATTCTGGGGTATGCTGGCTACTGAAACTGAAAGATGCCGCCATATAGCGAGTAGAAACTTTGGACGTTGGGCGACTTTCGGGGCTAGCTCGGGCCAACTGGGGTGTCTCCTGNNGCGAAAATCGGGATG
>Contig15+1462
CGGATTATTTGCCAGGAAGGGGTATGCCGGCAAAGGCGCCCTATCGAACGGCAAGTGGCAGGCAACTGCCAAACTGGGGAAGCGCGTAGCGCTTACCACTCCCACTTCCCTTCGAGGAAAGGGCGCCCGCAAAGGAGATGAAATTGAAGGAAAACGCTTCGAAAACATACATTCTGGGGTATGCTGGCTACTGAAACTGAAAGATGCCGCCATATAGCGAGTAGAAACTTTGGACGTTGGGCGACTTTCGGGGCTAGCTCGGGCCAACTGGGGTGTCTCCTGTAGCGAAAATCGGGATGCCTTTCGCCATATAGTGAGCTCAAGTTTCTCCATTTCTTGGGTGACCCATGGCGG
>Contig16+2462
AAAACGCTTCGAAAACATACATTCTGGGGTATGCTGGCTACTGAAACTGAAAGATGCCGCCATATAGCGAGTAGAAACTTTGGACGTTGGGCGACTTTCGGGGCTAGCTCGGGCCAACTGGGGTGTCTCCTGTAGCGAAAATCGGGATGTCCTGAGTTACCGGTCCCATCCAGTGACTTTATCCCAGTTTCCCTTTTCCGCCTGCCGTGTTTCGAAGCTATTTTTCGCTACGCGTTTTCCTTAGGGGGCAAACGCGTAGCGAATTTCGAAAAGAAAAAGAAGAAGGTCTTCTTTTTTTGCCTACGGCCACCCTGCCCACTCAATGTTTGTGTGCACTCGATTACCTCTCCCCTCTCCCGTCAGGTCGAGTGTCTAAAGACCCTCGATCACTCTCCTGCACTCGAAGGATGTGGGCCAAGCACTCGATTCCCTCTACTCGATTTTGCCACCAAAGGGCGGCATGTTTGACGGCACCCACTCGAGTCGTGATATCACGGCAGGGCGGCTAGGCAGCCCCCTTTCTCCACCACCCGGATACCGAGTAGGAGGATCCGGAATAGACGGAAGATAGGCACGAAGGGCTATACGAGAGCATACCAGCACCAGCAGCAGCAGATAGAGGCGCAAGCGTATTGATTGCCAACCCAAGTAATTGAAGAAGTTTGATGGTGTGCGATCCGCCACTATGAGACCAAACCTACTCGAGGGTGGGGACGACCTCACCTTCTTCTAACCCTGCCGCCCACACTCTTTCTATTTTACGGCATGCTCTTATTTATTCCAGCACAGGCCCCTCAGAACCACACAACCGCTTCTATTGATAGATTCACTTCTAGTAGTAGCGCTCCCAGAGAAAGAGAGAGAGAGCCTTTACTACCATTCAGAGAGGCACCATAGAGGCTCCAGACAGAGGTGGACCGCATACCTCGGCAAACGGAAGCGTAGCTTCCCGCCTCCGGCCCGGCAGCCMACTAAAGGAGGGGCCGGGCGTATTGTCCTCTCAGTAAGGGGGAGGTACGCTACAGTCTCTCCCGAGTAAAGATCCACGCCTTACACTTTTCGCTCTGGATCTGCGATGTCGGGGATTCGGAACTATCCTCGAACTAGCGCCGAAGGCGGAAGAATCTTTATTGTTTTAGTTTTTTTAGTTACGCGTTTTCCGGAAAGCCTGCCGGCCGGACTTGTTGCCGTGCCTTCGACATGAATGCGAAWCGATTACGCGATATTCGAATCGATGGATCATTCTATAGAGACCGGGAAGGAGCGAGGCTACCGTAGGCTTCTTACCCAACACTAGCTGGTGAAAGGCGGCATCCTATCAATAGGACTGCTCCTTGGGCTTGCCGGAATCGGCCGTATCGGCCATTCAATCAAGTCATTTTACCGAATAAACAGGAGTCATATGGCCCGGTGGGGCGGCGGTCGGAGGAACCTKGAAGAGGGCGACTTTCGTTCGGGGCTCGACCTCTTTTCTGGTTCCGGAGCGGTCGGAGGGGAGGGCTGGCAGGAGGTGGTGGGGCTGCTTGGGGTTTGCGGCAGGTGGGGCCACCTTCCGGGCTACCTGTGTGGGACCACGGCATACGGTGGAGGGCTGTAGTAGTTTAAAGCGCT
>Contig17+12077
CCGCTGGCTTCCCATGAGTGAGGTAAGGTACTCCCTTTCACCCACCTTGTCCATCCTTCACCGTTTTCTTTTGCTTCAAACTAGCGTTCATGTCCTGGCAGGGCCCCTGTTGGGAAGGGAAGGTAAAGCAGTTCCAGGGCGTGGGAAGCGCTACGCTCCTGCTGAAGCCTTCCTTTCCTCCCTTGCGGGGTTGGCAAAGCGATATCCCAAACCGATTCGGGAAGGAAAGCCCCCGTGCTAGAATTCACGGGTGAGGGTGGGGTGTTTGTCCCTGGACCGGCCGCCATCGTTACCCGCGCGGTGCCCGCCCTCGAGAGCGATCAAGAGAATTCACACCTTGCCGAAAGCCTACTTCAGTGCTTCTCCATGTAGCGGTTCCTTCTGGCGTGCGGCTGTGGAGAAGAAGTATTCATTTGTGCCAGCCAGCCCCCCGGTCGATCCCTCGAAAGACGGGACCGTTATCGTATATGTAATATGGCGAAAAAGACTTTCCATCTCCATAACTGCACTCAACTCGGAAAGGCTATCTTATTTTATTGTAAATCTGACTCACACACTTTATTTGATCTTACCGAATTCATATCATTGGATCCGGAGCAGTAGATAAATTTGCATGGGGTCTTGGGAGCAGAGGCGGCATTAGAAAACTGAATGAACTAAACCGCAGAAAACGCGTAGATAGAGGCTAAGCCCTTGCCAGCAATTCTGGGAAAAGTGCCAATGAGGTCAGGCTGGTGATGGAGATTGAATTGTGGATTTTAATGACTAGGAATGGCGTGAGTGAGATGAAGGAACGGCAAGAAATGAAGGCATGTTCGATGGATCGCTTGAGATTCTAGTTTACGAGGCAAAGCTGGGGGCGAGGTTGGGTATCTGTCTATCAGTCCGGGGAGAAAGAATGGGATAAAAAAACAACTCTTTCTTTACCCATCCCTTTCCCTCCATCTGTCATGGATCCGTCAGAACCGGAGGATAGGGCTTGCTTGCGGAAACTGGAGCGTTGTTTTTAGGTTTTCAAACTCCAGAAAAGAAGATTTGCCCGTGCTTTTTATCTCCCCTTCCCCTACCCCACCCCATCAAGGGCACCCCCCTCCCTCATAAGATGTGCACAGAGGCGCTTATCGCTATAACGGAACGGGAAGGGGTATGCTGGTCCAATGTCAAAGCCAGGGTGGTAACTTCGTCTGGACGCCACGGCCTTCCCTGGCAAGAGGAAGGGCGTCTCGTTAACCTGCCCCGCGAACTACAATCGCTTTCAGGCCTCGCAGTTGTTTCTCTAGATCCAGCCCAACCGCTAGCCCAGGATTAAAGAATTCGAGTGAATAGGCATAGGGGGTGATAAAATCGATCGCGGGATGCCTAAGTTTCCATCTGTACTCCGGCCGTTCTCGAAAGGGGCTGAAGTGTGTGCGTTTTGAAGCGCGCATGAGAAAGTCACACCGGGCGAAGAGAAACGGGAAGCGCTACGCGTAGCAGAAGACGCAAGTTTGACGGTTGTTGGTCACACACACAATGGGCCTCGAAGGTGTGGCGCGGCTGGTAGCAAAGCCCACTACAGTTCCCTTGGTTCTCAATCCGGGAGGGAGCACTACAGGTTCGTGAAGCTGCCTTCCCCTTCAACGCTCGGTGCTTCGCACCTTTGTTCGTTTCCCCAACCAAGCAGTGGGCCGGCACAGCTTTGCTCCCCGATTCCCTCCACCGACTGTTCACAGGCTTTGTTTTGGAGGCCTCTGAGCTAACGTCCGAAGTAAGTACTTGGCAGCTCACTTCGAAGCTAGTGTTGCCAGCCACCGAAGCAAGCGGCAGCCCGTGGTGCCAGCCAAGGTTTCGKCAAATCCTACCTAGAAACTGGGGGCCAGGGCAGCCCTAAGGCTGGCCTAGGTGGGCCGGCAGTAGGCCCCCCTGCCCAACTTGTGCCCTTCCTCTTGGGTGCACCTTTGCCCTTCCCCTTGGCCCAACCTGTGTAAAAAGTGGGCGC
>Contig18+2194
GCCGCCATATAGCGAGTAGAAACTTTGGACGTTGGGCGACTTTCGGGGCTAGCTCGGGCCAACTGGGGTGTCTCCTGTAGCGAAAATCGGGATGCCTTTCGCCATATAGTGAGCTCAAGTTTCTCCATTTCTTGGGTGACCCATGGCGGGGAAACTTTCCGTTCCGAACTTCCAGGTAAGAACCTTTCCATACGGCAGGGTAAGAGAGAGACCGTCCTTCCTTCCGGGCAGGTAAGAATATCTCTTTTCCTTCCGAAACTTTTCGTGTTGGTGAAGAAAAAGTAGTCTTTTCCCCCACCCCTCCAAAGCAGACGATTCCCTCGAGCAGACGGCTCGGGGAAGACTCGCCCTTATGCAGACGATTACGCCCAAATCCCCGGCTCGGGGAGTTGTCCTCGCGGTAGCTCGGACCCTAGAGCAGACGATCTTTCATCCGAAGCAAACGCCCAGAGCAGACGATCCCAGACGATATTGGCCTAGAGCAGACCCCCGTAAGGACCAGAGCAGACGATTCTGAATCCGAACTACTCGTTTCCCAATTCAGTTTCATCTTTTGAATAAGAGTAACTTGGTCTTTTCGTCGATACGATTCCCAAGCCTCGCTATTAATGGTTAAAATTCCTGATGACAAAGATAGACGGTACCGCTTCGAGGGATGGGGTGGTGGCGCTGAGTAGAGAGGGTGCCAAAGATACCTGCGAAGGAAATCAAAGTTGGAGAGCTTTCTCCCTAAAGATCCCTATCCAAATCCTGTAAACCATAAAGAGATAGCCTAGGCGGAATTACTCCTACTAGTGTTCCCGATCCACTACAGTCGGTCAGAAACTCCCGTCAACCTACAGGATTCTCTGTTTTCCATCACGGGTGTCTGGGCTAGAGAGAGGCACCGCCTGGCTGTATCGGATTGGTTGGTCCAAAGAGGACTAACTTTCCGGTCTTCGTTCGCTAGTTCGCGACCCGGCAAGTTTCACAGARGGCTGGGAGCGACGCTAGCAACTATGGTTGGATTCGAAGCGAGCTAGCGATTCTCGCATACCTCTTGGCATACCGGACTTCTCTGACAGGCCCGCCGTCCTATGAGATTACTTTAACACGCCCTGAGGCAGAATGTGTACCCCCTGATAGCGTTCAGGCAGACAAAGAACGCTATAGCAGAAATGATTCCCCGAGATATAGTGGTGGGGTGGGGAACCTTATTGTTTCTTGCGAGCACCCCAACAAGGATATATGCCTTCTGCCCGGGTGGGCGGACAGGGAGTGTGCGTAACCTAACAAACGTGCGTGTATGCGCATATCCACAACAAGCGGTGTGGAGGAAGAAGCGCACGTATTGCGCATATCGCCCACCTGCCAGGCCAGGGTGGAGGAAAAGGTTTTGCGCCCCCCGGGTGGTGGGAGGGAGAGGTGCACATATTGCCACAAGGATGATACACGCCGCCCACAAACACGGAAGTGCGCACAGGTAGAAGGGATAGGACGCGCATAGTCCACAAAGCAGCAAGCAAAATGTGCATCTCTACGATTGGGAGGGGACACGCCTACAGGTGAGTGGAGGGAAGGAGGACGCGCATATGGACCACAAAACTCACTCCGCAAGAGGCAAACTAGGCCGAATTGATAGGGAACACACGCACATATCGCCCACAAGCGAAAGGGGAAATGCGCGTATCACAAGCTACCGTCCCTCGCTTTCGAGAACAAGGTCCTATATACAAGATTATTGGTTGTAAAGTACCTTGAACACGAATTAGAGTTCAAGCGCCCTCTTTATCCCAGAAGAAGAGAACTATACGACCCGCTTAGCGCATATCGACAAGTGGGTGATTGAGAGACCATGCACTTTTGATTGGAACAACACCCACAGAATTCGTATAGAGAAATCAATTCAATACGAGTTTTGCCAACCGGGTTTCATAAGGCCTTCAAGTAGGCGCGTATTTCTGAAGTGTCAACAAAGGCTGACCTCCAAAGGCATGCATGCAGGCTTCTTCAGAACTCCGAAAGGCATAGCCAATAACTCGTTGAGTCATTGCATCTTTAGTTCTCGGAAAGCCCTCGGAAACCGGGGCGTGGTAGTGAAGCCGGCTGCCAGGAAGGCAACCTTAGTTTGGGCATACTCTGAGTCAAAGTGGTAGAGAAGCCATACCTCGCTTTTGATAGAAGCGGACCACTACCCGGCAAACCCAAACATTGTTAGTTCTCTAGCCACCACGGATAAAAGGTTTCTTTCCTTGGTCGGGAATCAGATCCTATTGCGTTGCCAGGGAAGGAAGGCTAACCGGCGTCTCTTGAGGTAGGACCTTCGAGGAAAGGAAGGCGTCCTAGGTTACCTGGAGGTAAAAAAGGCACGTCCTTCGTTCAAAGGGAAGTAAAGTCCACCAGACAGGAGGCTTCAAAGAGAAGCCTAGCGTCACACCCCTTCAGAAGTGGAGGGGGAGGGGGCGCAAGGAAAGGGTTTCGGCCGTGTAGTMCTGGACAGAGGTTAAGGTTCAGTGGGCGCGTAGCGAAAAAACAAAATGGAAAGAGTTTGGCGGCAGATTCAGAAGAGGGCAGGGTCCTATGTGGGCAGCAGGGAAGGAAACTGCTGCTTCTTCGGAAGGGGGCAGGGAAACTGCTGCTGTTTGCTCGCTCACTCATCGAGGAGAGGATCCAAGAGATGTTGGGCGCTGCCGCTAGCTCTTGACCACTGACGGACGTAGAACGAGCCTTTCATCCTTCCGCCCCCTCTTCCTATGCCGATGAGTCAGCGGTCCATTCCTACCTTGTCCACGGATTCAGTGGTTCCTGGTAGGAGTGCCCTTGAGAGATTCGGT
>Contig19+11612
CATCCTATCAATAGGACTGCTCCTTGGGCTTGCCGGAATCGGCCGTATCGGCCATTCAATCAAGTCATTTTACCGAATAAACAGGAGTCATATGGCCCGGTGGGGCGGCGGTCGGAGGAACCTKGAAGAGGGCGACTTTCGTTCGGGGCTCGACCTCTTTTCTGGTTCCGGAGCGGTCGGAGGGGAGGGCTGGCAGGAGGTGGTGGGGCTGCTTGGGGTTTGCGGCAGGTGGGGCCACCTTCCGGGCTACCTGTGTGGGACCACGGCATACGGTGGAGGGCTGTAGTAGTTTAAAGCGCTTTAGCGATGTGCCCACTCAGGGCTGAAAAGTGGTGGTACACTAGGTAGGGGTGGGTACTGCC
>Contig20+1194
GCCGCCATATAGCGAGTAGAAACTTTGGACGTTGGGCGACTTTCGGGGCTAGCTCGGGCCAACTGGGGTGTCTCCTGTAGCGAAAATCGGGATGCCTTTCGCCATATAGTGAGCTCAAGTTTCTCCATTTCTTGGGTGACCCATGGCGGGGAAACTTTCCGTTCCGAACTTCCAGGTAAGAACCTTTCCATACTAAGGGTAAGAGAGAGACCGTCCTTCCTTCCGGGCAGGTAAGAATATCTCTTTTCCTTCCGAAACTTTTCGTGTTGGTGAAGAAAAAGTAGTCTTTTCCCCCACCCCTCCAAAGCAGACGATTCCCTCGAGCAGACGGCTCGGGGAAGACTCGCCCTTATGCAGACGATTACGCCCAAATCCCCGGCTCGGGGAGTTGTCCTCGCSGTAGCTCGGACCCTAGAGCAGACGATCTTTCATCCGAAGCAAACGCCCAGAGCAGACGATCCCAGACGATATTGGCCTAGAGCAGACCCCCGTAAGGACCAGAGCAGACGATTCTGAATCCGAACTACTCGTTTCCCAATTCAGTTTCATCTTTTGAATAAGAGTAACTTGGTCTTTTCGTCGATACGATTCCCAAGCCTCGCTATTAATGGTTAAAATTCCTGATGACAAAGATAGACGGTACCGCTTCGAGGGATGGGGTGGTGGCGCTGAGTAGAGAGGGTGCCAAAGATACCTGCGAAGGAAATCAAAGTTGGAGAGCTTTCTCCCTAAAGATCCCTATCCAAATCCTGTAAACCATAAAGAGATAGCCTAGGCGGAATTACTCCTACTAGTGTTCCCGATCCACTACAGTCGGTCAGAAACTCCCGTCAACCTACAGGATTCTCTGTTTTCCATCACGGGTGTCTGGGCTAGAGAGAGGCACCGCCTGGCTGTATCGGATTGGTTGGTCCAAAGAGGACTAACTTTCCGGTCTTCGTTCGCTAGTTCGCGACCCGGCAAGTTTCACAGARGGCTGGGAGCGACGCTAGCAACTATGGTTGGATTCGAAGCGAGCTAGCGATTCTCGCATACCTCTTGGCATACCGGACTTCTCTGACAGGCCCGCCGTCCTATGAGATTACTTTAACACGCCCTGAGGCAGAATGTGTACCCCCTGATAGCGTTCAGGCAGACAAAGAACGCTATAGCAGAAATGATTCCCCGAGATATAGTGGTGGGGTGGGGAACCTTATTGTTTCTTGCGAGCACCCCAACAAGGATATATGCCTTCTGCCCGGGTGGGCGGACAGGGAGTGTGCGTAACCTAACAAACGTGCGTGTATGCGCATATCCACAACAAGCGGTGTGGAGGAAGAAGCGCACGTATTGCGCATATCGCCCACCTGCCAGGCCAGGGTGGAGGAAAAGGTTTTGCGCCCCCCGGGTGGTGGGAGGGAGAGGTGCACATATTGCCACAAGGATGATACACGCCGCCCACAAACACGGAAGTGCGCACAGGTAGAAGGGATAGGACGCGCATAGTCCACAAAGCAGCAAGCAAAATGTGCATCTCTACGATTGGGAGGGGACACGCCTACAGGTGAGTGGAGGGAAGGAGGACGCGCATATGGACCACAAAACTCACTCCGCAAGAGGCAAACTAGGCCGAATTGATAGGGAACACACGCACATATCGCCCACAAGCGAAAGGGGAAATGCGCGTATCACAAGCTACCGTCCCTCGCTTTCGAGAACAAGGTCCTATATACAAGATTATTGGTTGTAAAGTACCTTGAACACGAATTAGAGTTCAAGCGCCCTCTTTATCCCAGAAGAAGAGAACTATACGACCCGCTTAGCGCATATCGACAAGTGGGTGATTGAGAGACCATGCACTTTTGATTGGAACAACACCCACAGAATTCGTATAGAGAAATCAATTCAATACGAGTTTTGCCAACCGGGTTTCATAAGGCCTTCAAGTAGGCGCGTATTTCTGAAGTGTCAACAAAGGCTGACCTCCAAAGGCATGCATGCAGGCTTCTTCAGAACTCCGAAAGGCATAGCCAATAACTCGTTGAGTCATTGCATCTTTAGTTCTCGGAAAGCCCTCGGAAACCGGGGCGTGGTAGTGAAGCCGGCTGCCAGGAAGGCAACCTTAGTTTGGGCATACTCTGAGTCAAAGTGGTAGAGAAGCCATACCTCGCTTTTGATAGAAGCGGACCACTACCCGGCAAACCCAAACATTGTTAGTTCTCTAGCCACCACGGATAAAAGGTTTCTTTCCTTGGTCGGGAATCAGATCCTATTGCGTTGCCAGGGAAGGAAGGCTAACCGGCGTCTCTTGAGGTAGGACCTTCGAGGAAAGGAAGGCGTCCTAGGTTACCTGGAGGTAAAAAAGGCACGTCCTTCGTTCAAAGGGAAGTAAAGTCCACCAGACAGGAGGCTTCAAAGAGAAGCCTAGCGTCACACCCCTTCAGAAGTGGAGGGGGAGGGGGCGCAAGGAAAGGGTTTCGGCCGTGTAGTMCTGGACAGAGGTTAAGGTTCAGTGGGCGCGTAGCGAAAAAACAAAATGGAAAGAGTTTGGCGGCAGATTCAGAAGAGGGCAGGGTCCTATGTGGGCAGCAGGGAAGGAAACTGCTGCTTCTTCGGAAGGGGGCAGGGAAACTGCTGCTGTTTGCTCGCTCACTCATCGAGGAGAGGATCCAAGAGATGTTGGGCGCTGCCGCTAGCTCTTGACCACTGACGGACGTAGAACGAGCCTTTCATCCTTCCGCCCCCTCTTCCTATGCCGATGAGTCAGCGGTCCATTCCTACCTTGTCCACGGATTCAGTGGTTCCTGGTAGGAGTGCCCTTGAGAGATTCGGT
>Contig21+12818
AAAATGGAAAGAGTTTGGCGGCAGATTCAGAAGAGGGCAGGGTCCTATGTGGGCAGCAGGGAAGGAAACTGCTGCTTCTTCGGAAGGGGGCAGGGAAACTGCTGCTGTTTGCTCGCTCACTCATCGAGGAGAGGATCCAAGAGATGTTGGGCGCTGCCGCTAGCTCTTGACCACTGACGGACGTAGAACGAGCCTTTCATCCTTCCGCCCCCTCTTCCTATGCCGATGAGTCAGCGGTCCATTCCTACCTTGTCCACGGATTCAGTGGTTCCTGGTAGGAGTGCCCTTGAGAGATTCGGTTAGGGGTTCTGATTCGCCCAATGAGGCGGCAAATGCTCAACAGCTCATAATCCCATATTGTGTAAAAACCTAATTGCGGCGCTTGATGTGTGCCCGGTCATTTTATGACAATAGTATGGCGGCTGCAGTCCCTTCGGGACCCAACAAAGGCCTTCGGGCCTTTGGATGTACC
>Contig22+1355
TGGCAGGCAACTGCCAAACTGGGGAAGCGCGTAGCGCTTACCACTCCCACTTCCCTTCGAGGAAAGGGCGCCCGCAAAGGAGATGAAATTGAAGGAAAACGCTTCGAAAACATACATTCTGGGGTATGCTGGCTACTGAAACTGAAAGATGCCGCCATATAGCGAGTAGAAACTTTGGACGTTGGGCGACTTTCGGGGCTAGCTCGGGCCAACTGGGGTGTCTCCTGTAGCGAAAATCGGGATGCCTTTCGCCATATAGTGAGCTCAAGTTTCTCCATTTCTTGGGTGACCCATGGCGGACTTGGTTGATGCCTTTMGCCATATAGTGAGCTCAAAGTTTCTCCATTCTGGGTCCCCGGGGAAGGAGCCTTAGCCTCTTGCCGGATTGCCAGGACCCTGCTGAGAGCTAGCAGGTTCCGGCGTGCTGCCGGGACCCGGGTTCATTACGTGCCTCACGTCCCACCCGCAGAATGCTGCTGCTGCTGCCTGCTGCTGCTGCTGCTATTCCAGGCTGGCTGCTGCTGCTTCCTCTTMTGCCGGGCTCAGCCTACGTGCAGTAGGGTAGCAGAGTAGCAGGATAGCAAGTGACAGGGTAGCAGACAACAGGCAACATGACTCGGGGTACCTCAGCTGGGACTGGGTGGCCTAATGATAAGGGTAGGGGGAGTCTGAACAACAGAGACACTTGGTTCATCGGGTACCACGCCCCTCACCATCCACCTACTCCTCCCCACCCTTTTCGTCGTATATCCTGCATACCTCAGAGTAGTAATGCTCTAGACACTGCCAGGTCGACATCATTCATGTCTTTCCCGGCATGACTTCCTCAGGTCCCTTATAGCCCTCAGACGACACACTTCTATCCAAGCTTCCTTCATCACATTCGGGTCACCCTCCGGTTGGCTGGCTCCTCGGGTCCTTCGTCTCCGTCCCCCATTGCAAGCTCCCTCGCGACATGGCCAGCCTCTTCATCDGTGCCCAGCTCCCTCAGTATGAGTCTTGAGTCGAGGGAGTGTGGTAGGAGGGGTGAAGTAGCCTTGGTCTTGCTGGGGATCCGCATGCCTCCTTGCGTTGCACATTCGGTGGGGGCTGGACTGCAATCAAGTCTAAATCAATCATGTGCCGGRGGCACCCAYCCTGAAGTCAATATTACTAGTGAGTGGCCCACGGTGAGATGTGAACATACTGCCAAATGAACTACTAGGAGGTACGAAGGCGGTGACAGGCTTCTCAGGAGGGACAGGAAGGGTGACCGAAGTGCTAGGCAATTGGGAAGGGGAGACTGCATCACGTAGGTATGGGCTAATTGACAACACCCTGCCAGACTTTCACTGGCCAGCATGTGCCTCAATTCCTCGGAAGCATGGCGGCGGGGGGGCAGTGATGCAGGGTCTTCCTCCAGCCATGCTAGTGGTGTCCATGAGGTAGACTTCCTGCATTGTAACCCCCAACCCAAGGCACCGTATCAAAGCTGGGTGAACAAACTGCTGCTGCTTCTTGAGCCGGAGAGTGACCTTCATTCTGGTTATCAGGCTGCACTTGAGCCTCTCGAACAGCGTACTCATATTAGACACTCGGCTGGCATAGCCTTGACATAACGCCTACTGGTCCTAGAACAGTATACAACCTTGAAGATAGAGGCATCCTGGCTGGCAAATGCCGTCTC
>Contig23+5298728
GGAAGAAAAGGTATGAGAAGAAGAAGAAGAAAGAGAATAATAAGAGGAAAAATAGGAAGNAGAAAAATAAACGGAAGAAGAACAGGAAAAAGATGAGGAAAAGGAGGAAGAAGAAGAAGAAGCATAAGAAGAGAAAAAGGAAGAAGAAGAAGAAGATGAAGAAGAAGAAAAAAAGAAGAAGAAGAAAGGTACTTACAAGAAGAAGAGGAATAAGAAGAAAAATAAGAGGAAGAGGTAAAGAAATTAGGATGAGAAGAAGAAAAACAGTAATAACAAGACAAAAATGAATAAGAAGGAGAAGAACTAGAAAAGGGAGAAGAAGAAGAAGAAAGAAAGAAAGAAAGAAGAAGAAAATGAATAAGAAGAAGAAGAAGAGGAAGAAGAAGAAGTAAAAGAAAGAATAAGAGAAGGAGGAAGAAGAAAGAAGAAGATGAGAAGGAAGAAGGAATACAGGAAGAGGAAGAAGWAGAAGRRRAGGGCGAAGAAGARRAGGAAKRAGAAGARGRRGAAGAAGAAGAAWRRTAATAAGAAAAGTAGGAAGAAGACAAATAGACGGAAAGAAGAAGAAGAAGAAGAAGAAGAAGAAGAGGAAGAAGAAGAGGAAACAT
>Contig24+43908792
AAGAAGAAGAAGAAGAAGAAGAAGAAGAAGAAGAAGAAGAAGAAGAAGAAGAAGAAGAAGAAGAAGAAGAAGAAGAAGAAGAAGAAGAAGAAGAAGAAGAAGAAGAAGAAGAAGAAGAAGAAGAAGAAGAAGAAGAAGAAGAAGAAGAAGAAGAAGAAGAAGAAGAAGAAGAAGAAGAAGAAGAAGAAGAAGAAGAAGAAGAAGAAGAAGAAGAAGAGGAAAAAGAAGAAGAGGAAGAAGAAAGAAGATGAAAATATGAGAAATAAAGGAGAAGGAGAGGAAGAAGCAAGAAGAAGAAATATGAAAAGAAAAAAGAAGAAAAATAAAGAAGAAGAGGAAGAAAGATGAGTAGAAGANGAAGAATGAAAGAAAAAGAAACAATATGAAAAGAGAAAGAAAGAAGAAGAAGAAGAAGAATATGAAGAAGAGAAAGAAAATTTAATTGATTTTACATGTTCTATATTGCATTATAAGTTTTTTTTAGGCTTTGCGTATCTAAATTGTGTTCAACCATTGCGTTAGGCTTTGATTTATTTGTCAATCTTACTTCATGTTCATTNAATTCCACCACTRTGTGTTCTTTTTTTTAGTCTTAAATGAGGAGGAAGAAATTTCTATTTAAAAAAAGATACTGKGAGAAATAAAAGGAAAGAAGATTTTCATCTACCATACTATATGTGTCTACATTGTTTTAGGCTTCGAAAAGAAATATGAAAAGAACATGAAAGAAGAAGGAGAATAAAGAAGAAAGATGAGAAGAAGAAGAAAAAGAAGAAAGAAGAAGAAAAAGAGGAAGAAAAAGAAGAAAGATGAGAAGAAGAAGGAGAAGAAGAAAAAGAAGAGGAAGTAGAGGAAGGAGAAAGAAGAAGAAATATGAATAGAAAAAGAAAAGAATAAGGAGAAAGAAGAAGAAAGATGAGAAGAAGAAGAAAAAGAAGATGGAAAAAAAGAGAGGAAGGAGAGGAAGGAGAAAGAAGAAGAAATATGAATAGAAAAAGAAAGAAGAAGGAGAGAGAAGAAGAAAGATGAGAACAAGAAGAAGAATAAGAGGAAGAAGAAAAAAAAGAAGAAGAGGAAGAAGAAAGAAGATRAAAATATGAGAAATAAAGGAGAAGGAGAGGAAGAAGCAAGAAGAAGAAATATGAAAAGAAAAAAGAAGAAAAATAAAGAAGAAGAGGAAGAAAGATGAGTAGAAGAHGAAGAATGAAAGAAAAAGAAACAATATGAAAAGAGAAAGAAAGAAGAAGAAGAAGAAGAA
>Contig24+43908792_2
AAAAAAAAGAAGAAAAAAAAGAGGAAGGAGAGGAAGGAGAAAGAAGAAGAAATATGAATAGAAAAAGAAAGAAGAAGGAGAGAGAAGAAGAAAGATGAGAACAAGAAGAAGAATAAGAGGAAGAAGAAAAAAAAGAAGAAGAGGAAGAA
>Contig25+1149
AAAAAAAAGAAGAAAAAAAAGAGGAAGGAGAGGAAGGAGAAAGAAGAAGAAATATGAATAGAAAAAGAAAGAAGAAGGAGAGAGAAGAAGAAAGATGAGAACAAGAAGAAGAATAAGAGGAAGAAGAAAAAAAAGAAGAAGAGGAAGAAAAAGAAGAAAGACAAGAAGAAGAAGAAGAAGAAGAAGAAGAAGAAGAAGAAGAAGAAGAAGAAGAAGAAGAAGAAGAAGAAGAAGAAGAAGAAGAAGAAGAAGAAGAAGAAGAAGAAGAAGAAGAAGAAGAAGAA
>Contig26+3149
AAAAAAAAGAAGAAAAAAAAGAGGAAGGAGAGGAAGGAGAAAGAAGAAGAAATATGAATAGAAAAAGAAAGAAGAAGGAGAGAGAAGAAGAAAGATGAGAACAAGAAGAAGAATAAGAGGAAGAAGAAAAAAAAGAAGAAGAGGAAGAAGAAAGAAGATRAAAATATGAGAAATAAAGGAGAAGGAGAGGAAGAAGCAAGAAGAAGAAATATGAAAAGAAAAAAGAAGAAAAATAAAGAAGAAGAGGAAGAAAGATGAGTAGAAGAYGAAGAATGAAAGAAAAAGAAACAATATGAAAAGAGAAAGAAAGAAGAAGAAGAAGAAGAATATGAAGAAGAGAAAGAAAATTTAATTGATTTTACATGTTCTATATTGCATTATAAGTTTTTTTTAGGCTTTGCGTATCTAAATTGTGTTCAACCATTGCRTTAGGCTTTGATTTATTTGTCAATCTTACTTCATGTTCATTVAATTCCACCACTDTGTGTTCTTTTTTTTAGTCTTAAATGAGGAGGAAGAAATTTCTATTTAAAAAAAGATACTGKGAGAAATAAAAGGAAAGAAGATTTTMATCTACCATACTATATGTGTCTACATTGTTTTAGGCTTCGAAAAGAAATATGAAAAGAACATGAAAGAAGAAGGAGAATAAAGAAGAAAGATGAGAAGAAGAANAAGAAGAA
>Contig27+2702
TACTGKGAGAAATAAAAGGAAAGAAGATTTTMATCTACCATACTATATGTGTCTACATTGTTTTAGGCTTCGAAAAGAAATATGAAAAGAACATGAAAGAAGAAGGAGAATAAAGAAGAAAGATGAGAAGAAGAAGAAGAAGAAGAAGAAGAAGAAGAAGAAGAAGAAGAAGAAGAAGAAGAAGAAGAAGAAGAAGAAGAAGAAGAAGAAGAAGAAGAAGAAGAAGAAGAAGAAGAAGAAGAAGAAGAAGAAGAAGAAGAAGAAGAAGAAGAAGAAGAAGAAGAAGAA
>Contig28+43908792
AAAAAAAAGAAGAAAAAAAAGAGGAAGGAGAGGAAGGAGAAAGAAGAAGAAATATGAATAGAAAAAGAAAGAAGAAGGAGAGAGAAGAAGAAAGATGAGAACAAGAAGAAGAATAAGAGGAAGAAGAAAAAAAAGAAGAAGAGGAAGAACAAAGAAGATGAAAATATGAGAAATAAAGGAGAAGGAGAGGAAGAAGCAAGAAGAAGAAATATGAAAAGAAAAAAGAAGAAAAATAAAGAAGAAGAGGAAGAAAGATGAGTAGAAGAHGAAGAATGAAAGAAAAAGAAACAATATGAAAAGAGAAAGAAAGAAGAAGAAGAAGAAGAATATGAAGAAGAGAAAGAAAATTTAATTGATTTTACATGTTCTATATTGCATTATAAGTTTTTTTTAGGCTTTGCGTATCTAAATTGTGTTCAACCATTGCGTTAGGCTTTGATTTATTTGTCAATCTTACTTCATGTTCATTNAATTCCACCACTRTGTGTTCTTTTTTTTAGTCTTAAATGAGGAGGAAGAAATTTCTATTTAAAAAAAGATACTGKGAGAAATAAAAGGAAAGAAGATTTTCATCTACCATACTATATGTGTCTACATTGTTTTAGGCTTCGAAAAGAAATATGAAAAGAACATGAAAGAAGAAGGAGAATAAAGAAGAAAGATGAGAAGAAGAAGAAAAAGAAGAAAGAAGAAGAAAAAGAGGAAGAAAAAGAAGAAAGATGAGAAGAAGAAGGAGAAGAAGAAAAAGAAGAGGAAGTAGAGGAAGGAGAAAGAAGAAGAAATATGAATAGAAAAAGAAAAGAATAAGGAGAAAGAAGAAGAAAGATGAGAAGAAGAAGAAAAAGAAGATGGAAAAAAAGAGAGGAAGGAGAGGAAGGAGAAAGAAGAAGAAATATGAATAGAAAAAGAAAGAAGAAGGAGAGAGAAGAAGAAAGATGAGAACAAGAAGAAGAATAAGAGGAAGAAGAAAAAAAAGAAGAAGAGGAAGAAGAAAGAAGATGAAAATATGAGAAATAAAGGAGAAGGAGAGGAAGAAGCAAGAAGAAGAAATATGAAAAGAAAAAAGAAGAAAAATAAAGAAGAAGAGGAAGAAAGATGAGTAGAAGAYGAAGAATGAAAGAAAAAGAARCAATATGAAAAGAGAAAGAAAGAAGAAGAAGAAGAAGAA
>Contig28+43908792_2
AAAANAAGAAGAAAAAAAAGAGGAAGGAGAGGAAGGAGAAAGAAGAAGAAATATGAATAGAAAAAGAAAGAAGAAGGAGAGAGAAGAAGAAAGATGAGAACAAGAAGAAGAATAAGAGGAAGAAGAAAAAAAAGAAGAAGAGGAAGAA
>Contig29+1148
AAAANAAGAAGAAAAAAAAGAGGAAGGAGAGGAAGGAGAAAGAAGAAGAAATATGAATAGAAAAAGAAAGAAGAAGGAGAGAGAAGAAGAAAGATGAGAACAAGAAGAAGAATAAGAGGAAGAAGAAAAAAAAGAAGAAGAGGAAGAAAAAGAAGAAAGACAAGAAGAAGAAGAAGAAGAAGAAGAAGAAGAAGAAGAAGAAGAAGAAGAAGAAGAAGAAGAAGAAGAAGAAGAAGAAGAAGAAGAAGAAGAAGAAGAAGAAGAAGAAGAAGAAGAAGAAGAAGAAGAAGAAGAAGAAGAAGAAGAAGA
>Contig30+3397362
TTTAGGCTTTGCGTATCTAAATTGTGTTCAACCATTGCRTTAGGCTTTGATTTATTTGTCAATCTTACTTCATGTTCATTVAATTCCACCACTDTGTGTTCTTTTTTTTAGTCTTAAATGAGGAGGAAGAAATTTCTATTTAAAAAAAGATACTGKGAGAAATAAAAGGAAAGAAGATTTTMATCTACCATACTATATGTGTCTACATTGTTTTAGGCTTCGAAAAGAAATATGAAAAGAACATGAAAGAAGAAGGAGAATAAAGAAGAAAGATGAGAAGAAGAAAAAGAAGAAAGAAGAAGAAAAAGAGGAAGAAAAAGAAGAAAGATGAGAAGAAGAAGGAGAAGAAGAAAAAGAAGAGGAAGTAGAGGAAGGAGAAAGAAGAAGAAATATGAATAGAAAAAGAAAAGAATAAGGAGAAAGAAGAAGAAAGATGAGAAGAAGATGAAAAAAAAAAACAAAAAAAAGAAGAAAAAAAAGAGGAAGGAGAGGAAGGAGAAAGAAGAAGAAATATGAATAGAAAAAGAAAGAAGAAGGAGAGAGAAGAAGAAAGATGAGAACAAGAAGAAGAATAAGAGGAAGAAGAAAAAAAAGAAGAAGAGGAAGAAGAAAGAAGATGAAAATATGAGAAATAAAGGAGAAGGAGAGGAAGAAGCAAGAAGAAGAAATATGAAAAGAAAAAAGAAGAAAAATAAAGAAGAAGAGGAAGAAAGATGAGTAGAAGAHGAAGAATGAAAGAAAAAGAAACAATATGAAAAGAGAAAGAAAGAAGAAGAAGAAGAAGAATATGAAGAAGAGAAAGAAAATTTAATTGATTTTACATGTTCTATATTGCATTATAAGTTTTTTTTAGGCTTTGCGTATCTAAATTGTGTTCAACCATTGCGTTAGGCTTTGATTTATTTGTCAATCTTACTTCATGTTCATTAAATTCCACMACTGTGTGTTCTTTTTTTTAGTCTTAAATGAGGAGGAAGAAATTTCTATTTAAAAAAAGATACTGGGAGAAATAAAAGGAAAGAAGATTTTCATCTACCATACTATATGTGTCTACATTGTTTTAGGCTTCGAAAAGAAATATGAAAAGAACATGAAAGAAGAAGGAGAATAAAGAAGAAGAAGAAGAAAAAGAAGAAAGAAGAAGAAAAAGAGGAAGAAAAAGAAGAAAGATGAGAAGAAGAAGGAGAAGAAGAAAAAGAAGAGGAAGTAGAGGAAGGAGAAAGAAGAAGAAATATGAATAGAAAAAGAAAAGAATAAGGAGAAAGAAGAAGAAAGATGAGAAGAAGAAGAAAAAGAAGATGGAAAAAAAAGAGGAAGGAGARGAAGGAGAAAGAAGAAGAAA
>Contig31+14791701
AGAAGAAGAAGAAGAAGAAGAAAAAGAAGAGGAAGTACAGGAAGGAGAAAGAAGAAGAAATATGAATAGAAAAAGAAAAGAATAAGGAGAAAGAAGAAGAAAGATGAGAAGAAGATGAAAAAAAAAAAAACAAAAAAAAGAAGAAAAAAAAGAGGAAGGAGAGGAAGGAGAAAGAAGAAGAAATATGAATAGAAAAAGAAAGAAGAAGGAGAGAGAAGAAGAAAGATGAGAACAAGAAGAAGAATAAGAGGAAGAAGAAAAAAAGAAGAAGAGGAAGAAGAAAGAAGATGAAAATATGAGAAATAAAGGAGAAGGAGAGGAAGAAGCAAGAAGAAGAAATATGAAAAGAAAAAAGAAGAAAAATAAAGAAGAAGAGGAAGAAAGATGAGTAGAAGATGAAGAATGAAAGAAAAAGAAACAATATGAAAAGAGAAAGAAAGAAGAAGAAGAAGAAGAATATGAAGAAGAGAAAGAAAATTTAATTGATTTTACATGTTCTATATTGCATTATAAGTTTTTTTTAGGCTTTGCGTATCTAAATTGTGTTCAACCATTGCVTTAGGCTTTGATTTATTTGTCAATCTTACTTCATGTTCATTVAATTCCACCACTDTGTGTTCTTTTTTTTAGTCTTAAATGAGGAGGAAGAAATTTCTATTTAAAAAAAGATACTGKGAGAAATAAAAGGAAAGAAGATTTTMATCTACCATACTATATGTGTCTACATTGTTTTAGGCTTCGAAAAGAAATATGAAAAGAACATGAAAGAAGAAGGAGAATAAAGAAGAAAGATGAGAAGAAGAANAAGAAGAA
>Contig01+53973791
AGGTGGTGGAGGCGGAGGGGGCTTTCGAACAGAATAATGAAGATCCAGAAAGGCATGCCCTACATAGACAAAGAAACGAAAGATTCCTTAATACATGCCTCAACTGGATCGATTCACGTATTTGACGCAATTTGTTTGGTTATGTGTTTTATATAGCGCTTTCTACGTGTTCCTGTACCATGATGGATCACCCAAAACAAGTCGAATTCTCAAATTATGAAAACACCTGGTTTCGTTAGGTGCTACGCAGGGCCTGGGCAGCGCTACGCGCCGCCCGGCGGGGG
>Contig01+2351402
TCATGGTTTTGACCAACTCCCCTCCCCCCTTCAAATTCGTTACGCTAGAAGGTGCAAAACCGATTGGAGCAGGAGCAGCTACCATGGCTTCAGCGGGAGCTGCAGCAGGTATTGGACACGTCTCTAGTTCTTCGATCACTCTTGTGGCACGAAATCCTTCCTTGGCTAAACAATTATTTGGTTACGCCATTCTAGGATCTGCTTTAACAGAAGCTATTGCCTCGTTTGCCTCAACGATGGCCTTTTTAATCCCATTTGTATTTCGAGAAAGAAAAAAGAGGTGCTGGCC
>Contig01+55124661
GTGGAAACAACCCTGCCGGCACGTAGCGGCCTAGAGGCGGTCGCCCCTCACCCCTCCCCAGGTCGTCGGGGTGAGTGGCTTCKGGGCCCAATCCACCCACCCGGGTTGGAGCCTCCTTTCGACGTTTCTCCAGTTGGCAGCGTTAGCTTTAGCGGCAAGCCTTCCTTCGCGTCAGCTTCTGCTGAAGCCTTCTCTTGCCTTCGCTTCTGCTTCTGCCTTCGCGCCTTCTCCCTTCGCCTACGCGCTTTACGCTTTCCTGATACGCCCATTCTCTCTTCTGCCTCTTGTTTCAGAAACACCAAAATCGCCCTTTTACCCACCTCGGGGACATGGGTCCACCACCCTCTTCTGTGGGGTGTGTTGGGCTACAGGGGGTACCCCATCCATACCCTCTATTTCTAAAAGTCAGGTGCATAGGACAGCAAGAGTCTTCCCCTTACTTACTTGGGGAAGCGCGTAGCGCTTCACCTGGAATTCCCGATAGGGCTTCGCTCGACCCATCAAAAATGCTGCTTTGTTTGCCACCAATTCGTTTTTTGTTTGTATTGCTTTTTCTACCACCAGGGTAAGGGGGAGGAAGGAGGATAAAGTGGAGCGCCCATTCTCTTTGAGTTGAAAGGGCACACCCACTTCCGAGCGCTCGATGGGCAGAAAAAAGCCTTACGAACTCCTCGCGTTGCCAAGGATTCCAAGGTTGGTTGGTCCTAGATTGCCGGCCGAACTCTTGGCGCCGCGTAGCGAAACCTCTATACACTGTCCCAGTTTCCATAGCATTTTATTTACCCGGCTCAAGTCAAGGGGGAGCCCCTCCCTGGGCTAGCCCAATGAGGAGTCCGCTGTGACGTCGTTCCCGACTAGATGGAGTCTGCTGTACCGGCGGGCAGATGAAGTCATTACCGAAAGGGGAGGATGCAAAGCTGATATTGGCTCTGTGTGAGTGGCTGCTGGAAAGCATTATTCCAGGGCTGGCAKAGTGGTGGGTGGGCAGCAAATGTCTGCCATCCTAGACCTTTCCTAGCAGGATGGTTAGCTAGTAAGACTATCGCTCGCAGTCGCGAGCTTCCGTAAAGTGGGTGCCTTGGGCATTGCCCAAGGTGGCCGATTGAGCATACTTCTATGAATCAAAGAGCCTTCTTTCCCTTGCCAGGAATAATAGCGCAGAGTCTTCTTCCTTCACATCGTATTCTTTCTTGTTGATTCATTTTTTGCTTAGCAATCCGGCAGAAGGGAAGGAGGCGCGAAAAGAGAAAGGGGCTGGCACTTGGGTTATCGCCTCCGTAGCAGACTCTAGACATGCTAACATCGTATTCTATCCCCCACATGGATCGATGAATCCTTGCCAGTGAGTTTGTATCTCTGCCGTGGAGGTTGGGTAGGGCAAGTGCCGTATCTCACCCGTTGGGGTAGTTTGCCAGGTGTGTGTTGAGCCGGAGCAGGGAAAGCAGCCTCGCCGGCTAAAGGCGTCCCTTGGTAGTGTAAGTAGGGAATCCCCCCTATCGTGGCCTCACCATTCCATAAGTCACACACTTTGTCAGCTGCGAGATACGCAGTGGGCACTGCAATCCAAGGCCACAGATGAAGGTAAACTTCGGATGCCTGCCACATAACTGCTTCCACTTCGATTTCCGCAACTCAATCGAATTGGACGGGACTTCGACATTCATATAGGGATAGATGTTTAAAAAAGCCTATTGTTTGCCCATCCATTTCCCAACCTGTTTCGATAGGGAAAACAAGAATGGTTCCGGCTAGAAAATGATTCATTCTCTGTGCATCACTAAGCAAAAAAGCCAAGAAACCCTACGTGCGCGCGTCACACGCGTCTTGGGCGGCGCAACGGGTCAATAAAATCGCACGATAGATGGTGGGGGGCGTTTTGAATTGGCGATTCATCCCGTAGGCAAGTAAGTGACCCAGGCACTACGTGCCCCAAGTAGGCACCCGCCCTATTTACGGCAGGTCGAGTGCACACGCGTAAGGAGCGGAAGAAAGGAGTACGCAGAAAGAGCTAGAAGCAGCCGCGCTTCCCGCATCCCTCGGCTGGGGCCTACACTTGAATCGATAGCTTCCCCTCTTTTATTCTCGCTTTGGGTGAAACAAACATAATTTGGCAAGCAAGCAAGCAAGCCTTTACCACTTATTAGAAAAACCCTATTTTGCGGCGTCCCTTCCAAGGACCTTTCGCTTTCACTAAAGGGGGAATTCTAGGAGGAAGAAGGGTAACCATAGTTAGCTTTATAACAACCTTCTAATTTGTAGCGCTTTCCCTATTTGACACGTCATTACCAGATTCCAAGCCTAACGGCTAGCACCTAACTGCCGTTAGGCAGCACAGGCACAGCCTACCGAACCGGGTAACTTACCTTTTGARGTGGCGTCCTGCCCGGGCGCTCGTTCCGAGAAGGTGCGATAAAAAGCAGCTAGGCYGGCATAGCGAAGCTAMATATTTTCTGTGGACGTTAGCCCCGGTTCCGGTTTGCTTGCCCCGGCTCCCGCAGCACACTGGCACAATAGTGGGCACAGGCGGGAGAGATAAATAGGGTGGTAACCTTCTTCCACCACCGGCAAGGGCGGCCTATCAGGCACAAGATAAGCGTCTGATCGCGCATCGGAATGGAGTCAGTAAGGAGGGCCACTAAGACTTAGTCCAGAAGGAGTAGGAAGGTAGGCTACTGACCTGGAAGTAGACCTTTGAAGGGGGCAGTGGTAAGGTTTGTATGCCCTTGCCGTGACTGGGTGGCCTATTCCCCTCTCCTCCAGATGGGCAAGAGGTTATATAGAGCTTGCTTGCTTTCTTCCTTGATCGCCACGGAGCAGGTGGGCTGCCAGTCGGTGGGCTACGTCAGAGCCTTCCTGCCGGTGGGCTGCGTGCAACGTAAGACATGCCAGCGACTAACGCACTTCAGTAATAGGGGGGTGAAGGGCTACAGCCTGCCGGGGTGGGCTACGTCAGCTCCTGCCAGTCCACCCCCCTGCCAGTGAAAACAGTCCGGACCCCGTTGCTTTTTGTCTCCTTCACATAAAGTGGTAACTTCAAAGTCCTCTCATTCTCGGCAGGGGAGCGTTGTTAGTTTGTGCGTGCTCGAAAGCGAGCGTAAAAGAGGGAGAAGCGGGTGGGAGGCGTGGGAACTGAAGTGGAGGGCGTCCAGTGTGAGCCTCTTTCACCTTATTCTTCTCATTCCTTCCCGGGCAGCAGCACTTCATGCAAGTCTCCGCAGCCTAGCCTACTGGCCTAAGGAGCAGCTCTACGGGCATTTGATGGAAAGCAGGAAAACCTATTGCCAGAATTTACTCGAACAGGCAGAAATTGACATAAAATCTTGTAGATAGAATGGCATATTCATGAAGGGCTTCCGAGGCTCGCTGGAACAACGGGCTGCTATGGGACCGGAAGCCCAACCTACTTAACTCAGGGGTTAGAGTATCGCTTTCATACGGCGAAAGTCATTGGTTCGAATCCAGTAGTAGGTAACTCAATCTTTTCCATGGCCGGTTTCATCAACCAAGCACATTTCGGCAAAAAGCGCCTAAGCCAGAGCCAGAACGAGGTTCTTCAGGCTGGCTGCTGCTGCTTTCCGCTGGGAGCGCGAAGCGAAGCGGAGCCTCGCTATCGTGGGTGGGGCCACGATAGCGGAAAACGCTAGCGCGAAGCTAGGGTTGTTGTCAGCGCGTAACGGAAACTGATAGGCCCCCCCGGGGGCCGGGCGCGCTAGCTCGGCGCCTAAGCTTCATTGCCGGCAAGAGTTTTACCGGCAACTTTCACAAACAGGACCGAAGATCGAGGGCGGGGCCGGGGTCGCCCCAGGAAGCGGCGCCCGGCCTACGCCTCCGGCTCTTGTGGGCGGGGAATTGCTGCCCGGCAGGCAGGCACCCCCCCCGCTTTGCCCGCACGCAGTGTTGGCTTCGCCAACACAACGGAGCTGTGGCGGCAAGCCTTTAGCCCCCACCCGCTTCAGAATGGTGGTGGGGGGCTTGCTTGCTTGCTTGCTTGCGGCAATTCGCCCCGTGCGAAGTGAGCACTTCGAAGTCCTCGTTCGAACGGGGAGGCGGAGAGGTTCTGGATGGGTCAGGTAGCGCTACGCGCTTCCCCCTTTTCATGGAAGGGCTGCCCACGCATTTCAGAAGGGCTTGCTTGCTTGCCACTTTTTCTAGAAGGGGTGTGAGCGGCACTCGACTGCTGAAAGGATAGGGTCTGTCAACCTCCAACCCCGTGCTTACCGGGGACAGGGGGCGCTATGCGCCCCCTGCCGGCTGCCGCTAGCGCTTCCCTGGACCCACCAGGTTGACAGACACTCGACTTACAGGAGAGGGCATTTATGCGGCTACGCTTCCCCCTTCTCGAGGGCACGGCTAGTGATCTTTTTTCCACAGGAAGGGCGAAGCGGGCGTGGCTAGGCCGGCAGCCTACCCTCTAGAAGGCGCCCTAAGGTATGGGCACTATAGTGAAACTTAGAAGCAGCAAAGCGCCTTCGCTATCGTGGGCACTCACAGTGCCCGCTATAGCGGAGCTAGCGCTGCCGTAGGTGGCCGCACGGCATGTTGTCCCTGCCACCCCCGCACCCGCGAAGCTAGCTACGCTACGCTTCGCAGGGCCTCACCGGCTGGGGCCGGCAGCAGGCCACCCTTCTACCTAGCGTTCGATTGCGGCAAAACGCTACGCGTGCTAGCGTGAAGGCCTTGCGCTAGTTTGTTTGTTTGTTTTCTGCGGGCGCTACGCCCCGGCCTCCGGCCGGATACGTCGAGAGGTGGCGCGCCTCCCTCTGGAAGGGGCCCCTGCACCCCTGAGTCAAGTGGCAGCAAGGGACCGAAGGTTGGGGGTTGAGGCTTCAGCGTAGCGCTGCCGCTAGCCATGCCGCGCTGCCGCCCCGTAGGGGGACCGCCTCAGAAGTGAAGCGCGTAGCGCACATGCCGTTCCCACCACCATCTCGGCAAGTGGGGGGCGGGAAAGGTGTTTCAATCCAGGGGCCACCACTGCTGTGGTGGCTCTTCCGCGAAGCGGAAGCCAAAAGCTTCAAACACACCTTGCCGCCCCCCATCGACGAGGTACCAACCGGAACGTCGGCTCTCAACGATGGATTCATGAAGGCCCCCACCACCCTGCGGGGGGCGGGTGCTCCCGCTTCAGNAGAGAGGGCGCAGTACAGACAGGGGTGTTGCCCACCACCCGGTAAATACGAAGGAGGCTATCGCATTATTCCCCAGGAAAAAACTGATTTCGTTGAAATGAACAATTTGGCACAAAGATGGCTGTTTTCCACGAACCACAAGGATATAGGGACTCTATATTTAGTCTTCGGTGCCATGGCCGGAGTAATGGGGACATGCTTCTCGGTACTAATCCGTATGGAATTAGCACAACCTGGCAATCAAATTCTTGGTGGAAATCATCAACTTTATAATGTGTTAATAACGGCTCATGCCTTTCTAATGATATTTTTTATGGTTATGCCGGCGATGATAGGTGGATTTGGGAATTGGTTCGTTCCGATTCTTATAGGTGCACCTGACATGGCATTTCCGCGATTAAATAATATTTCCTTTTGGTTGTTGCCGCCTTCGCTGTTGCTTCTACTAAGCTCAGCTTTGGTAGAGGTGGGTAGCGGCACTGGGTGGACGGTCTATCCGCCCTTGAGTGGTATAACCAGTCATTCTGGAGGAGCTGTTGATTTAGCCATTTTTAGTCTTCACTTATCAGGTGTTTCATCCATTTTAGGTTCTATCAATTTTATCACTACCATCTTTAACATGCGTGGACCTGGAATGACCATGCATAGATTACCCCTCTTCGTGTGGTCTGTTTTAGTGACAGCATTCTTACTCTTACTATCCCTTCCAGTACTGGCAGGTGCAATCACCATGTTATTAACCGATCGAAACTTTAATACCACCTTCTTTGATCCCGCCGGAGGAGGGGACCCTATCTTATACCAGCATCTTTTTTGGTTCTTTGGCCATCCAGAGGTTTATATTTCAATTCTGCCAGGATTTGGTATTATTAGTAGTATTGTCTCTACCTTTTCAAGAAAACCAGTCTTCGGTTATCTAGGCATGGTGTATGCCATGATCAGTATTGGAGTCCTTGGGTTTATTGTCTGGGCTCATCATATGTTTACTGTAGGCTTAGATGTGGATACACGTGCTTACTTTACGGCGGCCACCATRATTATCGCCGTGCCTACTGGAATAAAGATTTTTAGTTGGATTGCTACCATGTGGGGGGGGTCAATACAGTACAAAACACCTATGTTATTTGCGGTAGGTTTTCTATTTTTGTTCACCATAGGAGGACTCACTGGGATAATCTTGGCCAAKTCCGGGCTAGACATTGCTCTACACGATACTTATTATGTGGTTGCACATTTCCATTATGTACTCTCTATGGGAGCCGTTTTTGCTTTATTTGCAGGCTTCTACTACTGGATAGGTAAAATATCGGGTCTTCAGTATCCAGAGACTCTGGGGCAAATTCATTTTTGGATTACTTTCTTCGGGGTTAATTTTACTTTCTTTCCTATGCATTTCCTAGGTCTTTCAGGTATGCCACGTCGCATTCCTDATTATCCAGATGCTTACGCTGGATGGAATGCCTTGAGTAGTTTCGGCTCTTACGTTTCCGTAGTGGGGATTGTTTGTTTTTTCGTAGTAGTCTTTATGACTTTAACTAGTGGAATCAAGTGTGCTCCAAGTCCTTGGGCTGTTGAACATAATTACACCACGCTTGAATGGATGGTACAAAGTCCCCCAGCCTTTCATACTTTTGAAGAACTTCCAGCAATCAGGGAAACCATTGGAGAAGAAACGGCAGTCGTCGACCCGGCTGCCACAAATCAAAAGGGTTCTTCAGATTATTCCTCCTTGGGTTCCTCTTCCGAGGGCCAGGTAAGCCGTTAGGCTTCCCAGTGCCGCAGGTGGGCTGCCAGCCCAGCCTGCCCTCCAGGTCGTTTCTAAAAGCTATCCTCTCTTTCATAGCTTCTGGTGCTTCCAAACTATGGAAAACACATCCGCAGCTATCTTACCAAACATTGGTTCGCCCTGGCTGGTGGCAACATCCACTMGTTGTCGCCTTCGCCCGGGTGTTCGTTATTAATTGAACGAACGAGTGCTTGAGGGRTCCTAGTCTCTGGTGACTGTACCAAGGAKTCTATTAATACTTGTTGTGCCAACGAGTCTCCCAATAATACGGCAAAGTGCGGCAGGGGGAAGTGAATCGGTATGGCTGGGGATCGATGAGCTCGATGGCCTGCCATACCCTTCTCTCTGGCAAGGGGGAAGCACTAGCTAACAAACGACAGCTTCCCGCTCATCCGGTCTGTAGCAGGAAGGGACCGGATAGTAAATTTACGGCGAAAAGCATACGCGAATAAAAGGAAATTCACGTATATGAGAATGCGAGGCCGGAACTACCCACCCGCTTCATGGGTGGTGGGGCTTGCCGCCACTTGCTGGGGTAGGGGCTTGCTTGCTTGCTTGCTTGCCGCCTACTCCCGCCCACCCACTGCCAGTTGGCAGGTGGGGGCCAACGGGAGTTGGACCGCTGGCTAGGGCCAGGGTAGCCCGNNAGGCTAACCTAGGGGCATACACTTTTAGATGGTATAGTGGTATGGGGCTAGCCCTTGATGGGCCGCTGTCGC
>Contig02+23046
TCCCGCCCACCCACTGCCAGTTGGCAGGTGGGGGCCAACGGGAGTTGGACCGCTGGCTAGGGCCAGGGTAGCCCGNNAGGCTAACCTAGGGGCATACACTTTTAGATGGTATAGTGGTATGGGGCTAGCCCTTGATGGGCCGCTGTCGCCACCACCCATGTTTCATGAAGTTGGGTGGTGGGGCAGGGTGGGCTTACGCCCAGCTGCGGCACTGGGAAGCCTAACGGCCAGGCCCACCACCCTTGGGTGGTGTGCTAAGCTGGCC
>Contig03+1266
GCTAGGGCCAGGGTAGCCCGNNAGGCTAACCTAGGGGCATACACTTTTAGATGGTATAGTGGTATGGGGCTAGCCCTTGATGGGCCGCTGTCGCCACCACCCATGTTTCATGAAGTTGGGTGGTGGGGCAGGGTGGGCTTACGCCCAGCTGCGGCACTGGGAAGCCTAACGGCCAGGCCCACCACCCTTGGGTGGTGTGCTAAGCTGGCCAACCCCAGCAAGGGGGCGGAAAACAAGCTAGCGCGGGTTGAGGCG
>Contig04+13046
GGTGGGGCTTGCCGCCACTTGCTGGGGTAGGGGCTTGCTTGCTTGCTTGCTTGCCGCCTACTCCCGCCCACCCACTGCCAGTTGGCAGGTGGGGGCCAACGGGAGTTGGACCGCTGGCTAGGGCCAGGGTAGCCCGNNAGGCTAACCTAGGGGCATACACTTTTAGATGGTATAGTGGTATGGGGCTAGCCCTTGATGGGCCGCTGTCGCAAACCCCACCACCCAACTTCAGACATGGTGGTGGTGGGGCTAAGCGGCCAGCTGCTGCTGCTTCTTGATGCAAGCCCATACCACACTTTGTTTTATAGATGGTGGTGGTATGGGCTTGCATCAAAGGCTGGCTATGACAGCTGGCCAACCCCAGCAAGGGCCAAGGAGTTGGCTATCGCCCCTTGTCCCTACTCCCTCTTTTACCCGAACCGCTAGGTGAGGGGCAATCCGGTAAACCGGCNGAACACACGGGAGGTGGAGGGCTCTCATGTGCGCCGCTTCATCATGGGCACAACGGCTTGGAAGTCGTCCTGCGAAACTATTATGGAAACTCTCTGCCTGTAACACACTTTCTTGTATATAGAAGGTTATTTCATGTGCTCGCCCGCAGCAAGGGTGTGTTGACGCCTACGTTCCCAGTCCTTCCAGCCTGGGGCGTAGCGGTATAGGGGCCTGATGTGCGTCTTCGATGGTAGAGTGTCCCAGGTGGCTTGACGTGCTTCCCTGATCCTTGGTGATGCGGTTCGATGGCAAACGCCACTTCCAGACTCCTTCGACCGCTCGCCAAACTGCGTGGGTTCGGACGTTTTGGTTCTGGATTGGCACACCCGTTCTTCCCGCTAGCATTTGAACGATTCGGTTCAGCCGCTAGCGCCGGACTAGTTTCTGCGTGCCCGGGTCGCCCGACCTTCCAGGGGCCTGCMGGGCCGGGCTTTATGGCAGGGTGGTTTCCATTTCAGGCCTACCGTTTTGTGCGTGCTGCTAGGCCCGGCAGCTCAGTAGGATGTCACTGTTTCTGGGCCCMGCCTTACCTGCCGTAGCTGAAGCAGTAGGACTACTTCGAGTAAAGACTTTTGATCCCGGAAGGGACTGACTTTGTTCCCATCTCTGTCAAAGTGCCGGGGTTGGGTCATAGTCTCGACCGGCACTGCACCAGTTTGTGATTTTGTCTCTGGACGCTGGTGTTCAGCAGAAGTCGGACTGAGCACAGAGAACATCTCAGAACTCTTTTCCGGCCGGAAAATGCGATTGATTCAGCCAGGAGTTTCTCTATCTGGCACTCTAGGTGTCCCCTGAAGATGGATGAAGCGAAAGTGCGCGCAGTGGCGGAAAGAGTTTCCCTCGACCCAGCGATAAATGACCTCGACCACCTGAGCGATCATTTCATTCCCATACCAAGAGATTCTGTCATTCATCTGTGAGGTCTTACTGCCAAGAAGAGCCGCATGAAGAAGAGGAATAGCCCTGCATTCCAATACCGGCACTATTTGATTCGAGGCCTAGACTCCATATTCCGGGAGGAACCCCAACATTTCGGGAGTCAAATCGAGAGAATGCTACTGAATATGAAAGGTTAGAAGTCGAGAGGTTGTTAGTCAAATAAGCGAGAATCGCTTATCCGGGCTAATCATGGTGGTGTAAAAAATGATTATTTCCGTTTCATATGAAGCTTGAATAATGACTGAGTTTTCCGGTCTCAGAGCTACGAGCAGGCTGCCGCTCCGGCAGTGTCGCGAAAGAAGCAATGGGTTGYGGCTTCGTGTTCTCCTTTCGCGAGAGAGGCAGCATTCCCTCTTCGGATATGGKGAGGTGGAAGTCTGTTTCTTGTATGAATTTCCGATACTGCCGGACCTTCTTCACCTGCCGCAACCAACCGGTCGCTAACGCTCCCTTGCCTTACTGCCTCAAGCACCGTCCGGATATGAACGCCCCCTACCCGTGCCGGGGGGAGAGGCAGCACTCCATCAACGTAACCTGTTGCCGAGTTTGCTGCGCAATAGGCAGAGGAACGCCGAAGGTTAGCTGACGGGTAGGAGAAGCTGCCGCAGCAACCAGCTAGCTAAGCGACAGAGGGAAAGAAAGCATGATGCTCGTGCTTCTTTCGAGGAAGCACTCGCTACCRCACAAGAGTGGCGGCATGGCTGGCAGCGGATCAGTCGTTCACTCTTGCCGTATGCTCCCCCACTTCGTTTTTGGCGTGCGTGGGGCCCGACTGACCTACTGGAACAGACGTAAGCCGACAATTCCTGACCTGCCACAAGTCTTGTAGGGATGTTCTCAATGCCGAGACTTGAACCAACCATTTACCATTCTAGCATAATGGGCGAAGCATGGCAGGGAGAAGAGAAGCTTTATACAACCATAGCCGAAAGACGCCCGGACATCTTCTCAATCAGAGACTTGAACCAGGCATTTCCGTCGTCTTGCGGAATAGGCGAAGCGCAGGGAGACAGTTTCTCATAACAACGCTACAAGCCTGTAGTGCCCGGCCATGGAAATCTAGGCGAAGCGCTACCAAAAGGTAGCTACTTCTATCTATATACCGCATTTCCGGTTTGTGCGAAACCGCGAAGCTTCGCGCAAATGCAAAGCGCAAGAAGCAAATCGAAACAGCGTTCTAATCTTTTCTATAGAAAGCAACCCTAGCGCGGATGATTCTCCTATACTAGCGAAGCATATGATTGCTCCACATACGTACGCCAAGACATTGATTCCCCGAATCATACTAGCCCTGGCACCCTCCCTCTCCTCCCCTCTCCTGGCACACCTCAAAGGGATACTGCTTGTTCTTGCTACAGCGCGCAAAGCTCATATTAGCAAGGATGATTCTCTACGGGGATTGGCACCCTCCTCTCTCCCTGGCCGTGAGGACGATTCTCCAATGCTGTCTCACCATGGCCTATGACCTTGTGGTGTATGCTCCGCAAAGGAAATGCGGTGCAAGGGCATGACAAAGATAGCTTCCAATGCCGGCAGAAAGAGAATAATCCAATTGACGGCAAGTCATAGATACACCGGAAAGCGCAAGCCCGTCTACCTAATACCTTTCATTTGAGAACTGAATGCCCTACATTGAATAACCAGGGGCATAGAACTGGCAACTACAACTACCGGGCAAGCTCTTTCTTCTAGCCACTGCGGCATAATTTCAGACTGACTTTGCCCGGATCTGTTAGCCTCTTTAACCGGAAGCCTTAGCGCTGTATTGATAATACGTGGTTGCCCCTCAAGACCAATGATCCGGCAGGGCACGCTAGTTCGCTTAGCGAATCGAAGAATCGAGGCGATGAGCGTTAGCAAATCGAAGC
>Contig05+23305
TTTGCCCGGATCTGTTAGCCTCTTTAACCGGAAGCCTTAGCGCTGTATTGATAATACGTGGTTGCCCCTCAAGACCAATGATCCGGCAGGGCACGCTAGTTCGCTTAGCGAATCGAAGAATCGAGGCGATGAGCGTTAGCAAATCGAAGCGGGCGCTAGTTCGAGTAGATACTTGCGCGAATAACAAGAAAATCCGATTTCCAAATAAAATGCGTAAAGAACGCAAGCAAGCCCTGGCACTTGCGGATGGCAGAGCAAAAGGACATTGAATCGAGGGAAGACAAATCACTACACCATTAATTCCGTTCGTATGCTCACCAGTAAACCACCGCTAGCCAGCCCTCGCGGAACAGCAAAAGGCATTGGACTACGCCGAGGTATGCCGAGACACATTACCAAGGATGGGTCCCAGTACGGCAAGGTCCGGCACGAAGAAGGGGTGGCAAAAGCCAGCCAGGTTGTTGGGGGGCTGACAGTATCGCGGGCCCAGTACGTTAGAGGACCAGGACGTGGCTATTACAGTCTTGATCTTTTTCTTCCAGCCAAACATTCGATCTACTAGTTAAAGAACCAAATGCACCTGAGGGAATGCAGAGAGAAAGGCTGACCCCGAAAGAACGCGCAACAAGGAATATCACGTGATTCAACGGCACAAACATCGGAGCACGAATGAGCCGAAAGCCTATCGGCTCTTTCAAATTCATTCGGCACTTGCCGTAAGGTGATTCGGTGAATCGTCCGCACTAGAGTAGTGCGGATGATTCTCCACGTAGGTGTTTGGTATATATAAATTGGGCACTTGCGCCCGACCCAACGAACCACGCATGAAGATCAGGAACCCGATTGAAAGGAACAGAACAAAAGAGAGTACCATGATGGCATCTAGTACCTTACGCAAATACGTATCTCCAGTACCCCAACCCGAGCTATAACTACTTACCCTGAACCGGCAGGCMTAACGGCTGTTGTAGCCTACCCTGCAAGGAGGGAGACCTTCTGTGGATAGGCCATGTAAGTGAGGTCCCAATCTCTAGTCTCCAACTAACACATGTATCAAGGGGAGTGGCTAACACTACTCTTTCGTAGGGGACAGGTGCCCCCTACCGGGGCTCYCGCCAGCATAATATGGGTGCCGTTGACGGCAGATCCATTGATGCAGACCTCTGCCGTTAGGATCATCGGCAGGRTGGCCGTAGGAAAACAAAATAAGAAGGATGGCAGGGGGTGCGGCACGCACCCACCCCCTGCGAGACGATAAAAAAGCCGAGGCGAGGAACGAGCAACGACCTCGACGAGAGGTCTTGCGAGTAATGCCATGCGAGCGAGCCAAAGCAGCAGCAGCAGCCCCAGCTGCCAGMTGTTCTGCCGAGGAACGGAGCGAGGGAGCCAGTCAGATAGTATCTCAACGGATATGCGCCCGCTGCCAGCCAGCGTAGCGGAAACAAACTAGCGAGTAAGGAAGTCAGCGCTGCGCCCTTCAAAGAAAGGAGAGCGGATACGAGTCCGCTCGCTCCACTCCCATACCTTTCTTTGTGTTGTCAAAGACTTACTGCGTGAAAGAAATGTCGAAGCTGTATAGGATAAGATGTGTCGGTGCCAAAGAGTCCGGAAAGGGCTGGGCTAATATGCGTCTGTTCGACACCAACCAACCCCGTTCGCTCGAGACTTGAGAGCGAAGGCTGGAGAGCWATGCTAAGCATACCTACGGCACTCCGGTCCGGCGCGGAGCGGCAGGGCAGGTAAGAGACGCTAGCGCCCCCGGAAAGCAATTGTGTATATAGAAACGGGATTCATAGTCGCGTTCTCCGGGTCTAATAAGGCAGCCTTTCCTCCTCCTCTTACTCCCACCAAAGGCAAAGCCCATGCTTCCTAGGGGAAAATGAGCCCTTTCACGATTGTGCACAATCGTGGACTCGGCAGAAAGTACTAATAAAGTGTCCGAAGCAGCCCGGAGGGCTAATAGGGAAGCCTAGCGGTTCCGCTCAATGAAAAGTCGGTAGGGTGGCCGCTTTAAGTTCTCATAAAGTGTCCACCACTATCAGCGGGAAAAGTGACCTAACTTCCCCCGCCTAAGGTGTTGTGGRGTCTAACGGACCAAATCCTCCCGACTCGTATGGAACACGGGTACCGGCAAGGGGGCCATCTAGAGCCCTGCACCTCAACCATTTCCAGGCCAGTACGAGTCCCTATTGCAGGGCATAGACCCTTGAATTCGCGCTACTCGAGACATTTTCGTAGTGAATACGGCTGCTTTCTCTGGCCCGTAAGGGAGGGAAGTGGATTGAGTATGGGCAAGAACGAGCGAGACATGCATAAGTGGTCTTGACGGACAAACGAAGAAGCTTTTGCTTTATCCCTTTACAGTCAAACATCAATTTGATTATTATCTCAGTAAGTGAGTCATCGGGGAGAACGAGAGACTGTAAGTCCTCCCAGTCCCGGGAAGATGTAGTGTAGGGGTGGGGGTGAACGAGAAGAAGCAGCAGCAGCCGGAGAGCGAGTGGGTGGCTGTCAAGCCTTTGGGACACCCTGGTCCTACCACTGCAATGGGTGAAACGATAGGCTTTCGGGGTTCAGTACAGATCGTCGAGAGGGGATGGGTTCCGAAAGAAAGTCAAAAGAAGAGGGATTGTACAGTCGAGGTGAGGCTATTCCGGTCTCGAAGGGGAGGAGGAAACCAAACCTGGTTAGAGCCGTCTTTCCACTTGCCAGTTTTTATAGCGCAGAACCGAGCTACGCTTCCCTTTTCCGGATCATTCACTCGAGAGTGGTCTACTGCCGGGATCCATGCTTCGATTGAACTTCCGGCAACATTCTGGATACCTGGCGCCCAGCACGGGATTTATGAGATTCGATCAAGGGGTGGGTTTTTTAGGAAGATACTGTGCCTGGACCGGATCGGACAGCAGGGAGGCATGGAAGAGAAGGATAGTCTAAGCGTCCAACATACAAGGATGCATTCGGGATCTAGACTAGCTAGCTTTGATTGATGCATCAATGGAAGAGCCAGCACAATTGTGGTGCTATAGAAGTTAAACCCGAGCAGAAAGCAGGCGCGTTTTGGAAGGCAATGGTTGATTAAAGAGGTTTATACCTACAAGAACAAATAGATGCCTTTTCTATCCCAAAAGTTATTATACGTGCCCTTTATCCATTGCTTTCACCTTCTGGAGAGCCGAGTATTTTCTTCCTGTGGTTTTGCTTTAGCTTTTCCACTGCTGTCCAAACTCGAGTGTTTTTTTGTTTTTCACCTGCGGGTCATAACTTCAAGCGCCCGAGTAGAGCAATTGAAACTTCAAAGCAGTCACCCACTGCCGTGGTGGCTAATCTTTTTGGAACCACCACATCAGGGCCGCAGTTGTTGAAAACTAGAAACGTGGGCCTAGCTGGGAGAGAACCGAGAATCAAGAAAAAAGCTGAGGAACAACTTGCCGCAAGAGGTTTCGTTTCTTCTCTGCAAACCTCCCATTGCAGTCCAGTATAGTGACCCGACCATCAAGTATTCCCGAAAGAAGATCAATGCTCAGTTCTTTTACATGGCGCCAAATCCATTACCCAGAGGTCGTAGAACAAGTTCCCCAAGGGGGCCCCCACGGAACGCAA
>Contig06+13607
GAGAACCGAGAATCAAGAAAAAAGCTGAGGAACAACTTGCCGCAAGAGGTTTCGTTTCTTCTCTGCAAACCTCCCATTGCAGTCCAGTATAGTGACCCGACCATCAAGTATTCCCGAAAGAAGATCAATGCTCAGTTCTTTTACATGGCGCCAAATCCATTACCCAGAGGTCGTAGAACAAGTTCCCCAAGGGGGCCCCCACGGAACGCAACGACACTAGGGTGAGCCACGAGCTCACCTCTAAGTGTGCAATCCTACTAATGAT
>Contig07+13305
GCAACTACAACTACCGGGCAAGCTCTTTCTTCTAGCCACTGCGGCATAATTTCAGACTGACTTTGCCCGGATCTGTTAGCCTCTTTAACCGGAAGCCTTAGCGCTGTATTGATAATACGTGGTTGCCCCTCAAGACCAATGATCCGGCAGGGCACGCTAGTTCGCTTAGCGAATCGAAGAATCGAGGCGATGAGCGTTAGCAAATCGAAGCTTAGCTAGTTAGAGTAGATACTTGCGCGAATAACAAGAAAATCCGATTTCCAAATAAAATGCGTAAAGAACGCAAGCAAGCCCTGGCACTTGCGGATGGCAGAGCAAAAGGACATTGAATCGAGGGAAGACAAATCACTACACCATTAATTCCGTTCGTATGCTCACCAGTAAACCACCGCTAGCCAGCCCTCGCGGAACAGCAAAAGGCATTGGACTACGCCGAGGTATGCCGAGACACATTACCAAGGATGGGTCCCAGTACGGCAAGGTCCGGCACGAAGAAGGGGTGGCAAAAGCCAGCCAGGTTGTTGGGGGGCTGACAGTATCGCGGGCCCAGTACGTTAGAGGACCAGGACGTGGCTATTACAGTCTTGATCTTTTTCTTCCAGCCAAACATTCGATCTACTAGTTAAAGAACCAAATGCACCTGAGGGAATGCAGAGAGAAAGGCTGACCCCGAAAGAACGCGCAACAAGGAATATCACGTGATTCAACGGCACAAACATCGGAGCACGAATGAGCCGAAAGCCTATCGGCTCTTTCAAATTCATTCGGCACTTGCCGTAAGGTGATTCGGTGAATCGTCCGCACTAGAGTAGTGCGGATGATTCTCCACGTAGGTGTTTGGTATATATAAATTGGGCACTTGCGCCCGACCCAACGAACCACGCATGAAGATCAGGAACCCGATTGAAAGGAACAGAACAAAAGAGAGTACCATGATGGCATCTAGTACCTTACGCAAATACGTATCTCCAGTACCCCAACCCGAGCTATAACTACTTACCCTGAACCGGCAGGCMTAACGGCTGTTGTAGCCTACCCTGCAAGGAGGGAGACCTTCTGTGGATAGGCCATGTAAGTGAGGTCCCAATCTCTAGTCTCCAACTAACACATGTATCAAGGGGAGTGGCTAACACTACTCTTTCGTAGGGGACAGGTGCCCCCTACCGGGGCTCYCGCCAGCATAATATGGGTGCCGTTGACGGCAGATCCATTGATGCAGACCTCTGCCGTTAGGATCATCGGCAGGRTGGCCGTAGGAAAACAAAATAAGAAGGATGGCAGGGGGTGCGGCACGCACCCACCCCCTGCGAGACGATAAAAAAGCCGAGGCGAGGAACGAGCAACGACCTCGACGAGAGGTCTTGCGAGTAATGCCATGCGAGCGAGCCAAAGCAGCAGCAGCAGCCCCAGCTGCCAGMTGTTCTGCCGAGGAACGGAGCGAGGGAGCCAGTCAGATAGTATCTCAACGGATATGCGCCCGCTGCCAGCCAGCGTAGCGGAAACAAACTAGCGAGTAAGGAAGTCAGCGCTGCGCCCTTCAAAGAAAGGAGAGCGGATACGAGTCCGCTCGCTCCACTCCCATACCTTTCTTTGTGTTGTCAAAGACTTACTGCGTGAAAGAAATGTCGAAGCTGTATAGGATAAGATGTGTCGGTGCCAAAGAGTCCGGAAAGGGCTGGGCTAATATGCGTCTGTTCGACACCAACCAACCCCGTTCGCTCGAGACTTGAGAGCGAAGGCTGGAGAGCWATGCTAAGCATACCTACGGCACTCCGGTCCGGCGCGGAGCGGCAGGGCAGGTAAGAGACGCTAGCGCCCCCGGAAAGCAATTGTGTATATAGAAACGGGATTCATAGTCGCGTTCTCCGGGTCTAATAAGGCAGCCTTTCCTCCTCCTCTTACTCCCACCAAAGGCAAAGCCCATGCTTCCTAGGGGAAAATGAGCCCTTTCACGATTGTGCACAATCGTGGACTCGGCAGAAAGTACTAATAAAGTGTCCGAAGCAGCCCGGAGGGCTAATAGGGAAGCCTAGCGGTTCCGCTCAATGAAAAGTCGGTAGGGTGGCCGCTTTAAGTTCTCATAAAGTGTCCACCACTATCAGCGGGAAAAGTGACCTAACTTCCCCCGCCTAAGGTGTTGTGGRGTCTAACGGACCAAATCCTCCCGACTCGTATGGAACACGGGTACCGGCAAGGGGGCCATCTAGAGCCCTGCACCTCAACCATTTCCAGGCCAGTACGAGTCCCTATTGCAGGGCATAGACCCTTGAATTCGCGCTACTCGAGACATTTTCGTAGTGAATACGGCTGCTTTCTCTGGCCCGTAAGGGAGGGAAGTGGATTGAGTATGGGCAAGAACGAGCGAGACATGCATAAGTGGTCTTGACGGACAAACGAAGAAGCTTTTGCTTTATCCCTTTACAGTCAAACATCAATTTGATTATTATCTCAGTAAGTGAGTCATCGGGGAGAACGAGAGACTGTAAGTCCTCCCAGTCCCGGGAAGATGTAGTGTAGGGGTGGGGGTGAACGAGAAGAAGCAGCAGCAGCCGGAGAGCGAGTGGGTGGCTGTCAAGCCTTTGGGACACCCTGGTCCTACCACTGCAATGGGTGAAACGATAGGCTTTCGGGGTTCAGTACAGATCGTCGAGAGGGGATGGGTTCCGAAAGAAAGTCAAAAGAAGAGGGATTGTACAGTCGAGGTGAGGCTATTCCGGTCTCGAAGGGGAGGAGGAAACCAAACCTGGTTAGAGCCGTCTTTCCACTTGCCAGTTTTTATAGCGCAGAACCGAGCTACGCTTCCCTTTTCCGGATCATTCACTCGAGAGTGGTCTACTGCCGGGATCCATGCTTCGATTGAACTTCCGGCAACATTCTGGATACCTGGCGCCCAGCACGGGATTTATGAGATTCGATCAAGGGGTGGGTTTTTTAGGAAGATACTGTGCCTGGACCGGATCGGACAGCAGGGAGGCATGGAAGAGAAGGATAGTCTAAGCGTCCAACATACAAGGATGCATTCGGGATCTAGACTAGCTAGCTTTGATTGATGCATCAATGGAAGAGCCAGCACAATTGTGGTGCTATAGAAGTTAAACCCGAGCAGAAAGCAGGCGCGTTTTGGAAGGCAATGGTTGATTAAAGAGGTTTATACCTACAAGAACAAATAGATGCCTTTTCTATCCCAAAAGTTATTATACGTGCCCTTTATCCATTGCTTTCACCTTCTGGAGAGCCGAGTATTTTCTTCCTGTGGTTTTGCTTTAGCTTTTCCACTGCTGTCCAAACTCGAGTGTTTTTTTGTTTTTCACCTGCGGGTCATAACTTCAAGCGCCCGAGTAGAGCAATTGAAACTTCAAAGCAGTCACCCACTGCCGTGGTGGCTAATCTTTTTGGAACCACCACATCAGGGCCGCAGTTGTTGAAAACTAGAAACGTGGGCCTAGCTGGGAGAGAACCGAGAATCAAGAAAAAAGCTGAGGAACAACTTGCCGCAAGAGGTTTCGTTTCTTCTCTGCAAACCTCCCATTGCAGTCCAGTATAGTGACCCGACCATCAAGTATTCCCGAAAGAAGATCAATGCTCAGTTCTTTTACATGGCGCCAAATCCATTACCCAGAGGTCGTAGAACAAGTTCCCCAAGGGGGCCCCCACGGAACGCAA
>Contig08+23607
TCTGCAAACCTCCCATTGCAGTCCAGTATAGTGACCCGACCATCAAGTATTCCCGAAAGAAGATCAATGCTCAGTTCTTTTACATGGCGCCAAATCCATTACCCAGAGGTCGTAGAACAAGTTCCCCAAGGGGGCCCCCACGGAACGCAATACACCCGCAGAAATTGGCTAAGGGCAGTGACGAACATATTCTTCCCAGTACCACGCCTTCGTTTCAAGGTTTGCCAAAGCAGCCAATTGCCAAAGGGTCAGGGAAGCGCTAGCGGCAGCCTCCCGACGGGCTGCCAGCCCAGTCCGAACGAAGTGAGGACTGCCAGGGGAGTTGGGGGAAACGGTTTTTGAAAGTGTAAATAAATACTATTTTTCAGGCCAATCCCGGGAGTTGGGCTAAAATAGGTGGATGTCAAAAGACTCGGGTTTATACAGAGAGATCACGACCCGGAAAATCGAGTAGATACGAATCAGACCTCCAGCCCGNNAGGCACTGAATGGGGCCTCGGGTTTCTCCTAGATCTGTCTCGGGTTCATACTCCCATTGGGGTCTACCCCTTCTCTCATTCCCACTAGAAAGTCATCCGCATAGCTACCATAGTGCACCTCCTCCATTCTGGCCACGTATTGTTGCGATGCCCTTGTTCCTTTCGTGTTCCCTACCACTCATGGCGGGTCCATTTCTGGTTGCGAGGAAGGGATCACTCTGGGGCAGTTATTCGTTTCTCGACCTTCGGCCTTCAATCAAGGCCTTCCCCCGGGGGCACCAGGTTCGAGTTGATTGAACCCTCGACCCGGGGCTAGGGCACGTGGCGCCTGGCAAACCTGTAGGGGGGCTCCTGTTCAGAGAGAGACGCCCCTTTCTGGAGAGGAGGAAGGACAACGGAGAGGTCTTCCGCAAGGAAACCGGAAAACGCGCGTCCCGCTGAAGCCCAGGCGATGGGGGACCACCACCACTATAGGATGATCCCTTCCGGTAGCGGAAGCGGACACCCCCTTCCGGAAAGGATGAGAAGGATGCC
>Contig09+31014
AGGAAGGACAACGGAGAGGTCTTCCGCAAGGAAACCGGAAAACGCGCGTCCCGCTGAAGCCCAGGCGATGGGGGACCACCACCACTATAGGATGATCCCTTCCGGTAGCGGAAGCGGACACCCCCTTCCGGAAAGGATGAGAAGGATGCCGGATCACCCTACGCCCGGCAGGCCCTAGAGTTCCTAAAAAAGGGCTTGCTTGCTTGCTTGCTTGCTGTCCCCYTACGCTCTAACAAAAGAATACTCGGCTGAATCAGAATTGGCGGCAATTGACTTCACCCCTGTAATGAGGGGGGGCGGGAAGCTACGCCCTAAAGGCTACTTTGCCCGGGGATTCTATCTGCATTTTTCAGGCGTAAAACGAAGAATCGCTATATAGAAGCTTGCCGCCCCCCGCAATCGAGCCCGGCACCTCATAGTGGCCGAAGCAGCCGATATCGCAGCGTCGCCCGCAAACGAGCCTTTATGCACTGTGCACTTTTATTGGTTTGCGCAAGGGCCCGCACGGCATGTGTAGCCCCGGGCTTGCGGCAGCTTGCCGGCTTCGGCCACTGCCAGGCTGTTAGGTCAACACTATCTATGAATTGGCCTACGGTAGGTGGCTTGRCTAATTCAGAAACGGTATCGGCTTMAGAGGGCTGAAATGCGCCCTTCGTGCCATGATGGACATAATGTGGGCATCGGCTTCACAAGCTGAATTGGCATCGTTTATGGCACTGATCGAAACAATCATGTAGGCAAAGGGCATCGGCTACTAGAGACTGAATTGATTAATTYGGGTTCYAGTGTGTGGCGTGCGTTTGCCGTATTATTTTTGCCAATTCGGTTTTACCCAAGATGTCCCGGAGGTACGAATCCTCCATCCACAACACGTTAGAAGCTGGGCTTCGCTTGCCACAAGGCCCCGCCCTTGCCGGGCTTCTATTCTACGCACAAAGAACAAGACCGATTCTAGAATCTTTCTGGCGGTTTGTCGTACATCTGATTATCCGCACCCGGCACTACTAGGGCACAATAGAATTCTTCGCTTTCTCCCTTTCCGCTTTATTCGCCCAGCTACGGGTAGTGCAAGGGGGAAGGGTGATTCTGTATATGCATCGTACACAACCCATTCCGCTTTTGCTCGGGCAATAGGGTCAATTGCCTGGGATCATTATTAACAGGTTATGGGGCAGGGTGGCCGAACTATAGTCCACCGCTTCAGCTGCCAGTGCGCTACGCGCTTCACTATAGTGCCCTTTCACCTGGTCAATTGGCAACATCTGGAATCGGATATCGGACTGTCGCTGGGCTTCAGTAGGTCAACAACTGGTTCTGGGGTATGCTGGATCAATCAAATCAACTACTCGGCCGCCYAACAGGCACCGGAATTGGACGGGATAGTAGCTCTCGAATGGGCTATACATCTGAATTTCAGGGRGCTATGAAACTGGATCCACCGGTAAACGGGCATCCTTGCTTCCGTCCTCAAGCCTCTAATAGCTATGCCCGCCTCTGTTTCTGTCTCTGTCACTTTTCTCTGCTTCCGGGGTTCGATCCGGGTCTCTGTATCGATATGTGTCCCGTCCACGCCGCTCTGGAACTTGCCGCAACAATCTCCAACAATGGGTAAGGATGCGCAAAGTGATGGTGAATAAGCTGCCGGCTATGAGACTGCTGGGGGCCGCTGGTTATGGTTCAATGGATGGAACTGAAGGGCTGGCTGGCAGCTCTCGACTTTCCCCAACTCCCTAGGCTGGCTTCCGAACTGCCTTCACCCCCGGCAGCCTGGATGCCCCTTAGCCTCCTTCGCCATGGATCTTTGGGTTCCGGGCTGCTTTTCAATAGGGGAACTTTGTGACGCGTAGCGCAAACAAGAAGGTTCTTTTGTGCTAGCCCCGCAAGCAAGCCCGGAACTGGGGAGGGACTTGGGCACAATCTGTATCTGGATCATCCGCTGATGGCTGCTGCGATGCTAGGCGGGCGTGCCGTGCCGTGAGACTCGGCTTGCTTGGTTTCGGTCTACTTTTTGCTCTGTTGTCTCCATCCCTGTCATTGGCTTTMGAACCGCAACGGCACTATTCGAATGAGTGAACAACAATCAGTTATGCCTCTCTTCCCCGTAGCCTCTATAGCCTATCCACTAGGAGAAGCCTGCCGGTTCGCCGGATGCCTTTCCTTCCAGAAGTGCTGCTTCCTCCAATGCCTCCGCTCGGTCAACTGTCTTTGGTACTGCTGCCCCTTCTGGCTCCGCTTCCATTCCGCCCTCAAGTGGATCTTCACCTGCCGTGGGATTCTGACTCTCTCTAGGAGGAACGAATCGCAACCTGGCCGTGTTGAAACGAAATATCAGGCTGCTGCTTTTGGTATCCTTCCGGGGGAGAAGGACGCTGGTATCAAACATGCCTTGGAACAGAAACCCCCCTCTTGAGGCAGGCGCCAAAGCGGTTGGCAAAATCGGATCAAAACCGAAACAAAATGGGTTTTGGTACACTAGCCGTGCCCCTTCACACCCTTCCCTTTCATTCGTGTCGGAAGGAAATTGCCGTCTTGCGCTTTCCTTCGGCTTTGTTTTGCACTAAAACCCGAGCAGCTATCGGAGTAGTGATAAGGGTCTCCGATAGATAGAATCCATGCCAAGCATCCGCGCTTTCCCTGCTGCCCCGTAGTAGTTTTTTCTCAAAGTATTCCTGGTAGGAGGTGAATGGGAATGAGAGCATAGTGACGGGGACCTACGATTCCTTTTGTTTCGTTCGTCACAAACCGGGTAGGTCATATGGAATGAATTCTCTAAGCCTGGAATTCATTTCCTTCCCGCTTCGCTCCGAAACTTGGATGTGGTGAAGGTTCGCGTGCCTGCCCAGGCACTCACGGCAGAATCCCACACTTCTGAAGAAGGGGTGGGAAGCTAGCCGCCTGGAAGGTTATTACCTCCGGACCGTACTTGAGGCCCGCCATAAGACGCTTACTGCGAAATTAGTATATGGAATAAGCTGCGGAACATACATACCACGGAACGTTTTCATAGTGACTGCGTTCTGTGTACCTTTCTGTGGGATTGAGAGCAAGCCTCCGGCGGCCTCACTTGCCTGTGCTGTGCGGAGAAACCTTGAAGGCAACAACCTTCGCCAAACGAAGYAKCAGCCAGCGCGGGGTGATTTGATGTGGATTGACCTTCTAACTAAATCACGCGTAGCAACGGCAATTGCTCGGTTACTAGTTTTGTTCGAATCAAAAATAGTTCAGCCCTTCGCGGGTGCGCAGTACAAGGCTATTATTGTTAGCAACCGAAAACTCCCTTCACACCTCCGAGAACAGATACCAATACGAGGCTGCACTGTACCGCCACTAGGCGCCACTGCCCTAGAGGGGGGCTGGAACGGCAAGTAACGGAATCTCCAGATCATCAATTGAATAATGGGCTTGCTTGCTTGCTTGCGCCGGGCTCCGAACCTTTCTAGCTACCATAGGCCATTCCGTCGAAGAGTAGTTKGMCAGCAGGCTAATAGCCYTTCGGAATGTATTCCCCAAACTGGCGCTACGGCCTTCTCTGCCAGGAGGTGGACGGCTCCCCCCCCCCATTGAAGTGCTTGCGTGCGTGCGTCAATTCGACTTTGGAATGATTCAAAGAATGAAAACTTCTCGTAAAGTAATTTCTTTCCCGAAATTCAATTGCTTTGGGTTTCCCCGGCAACCACTACCGACTGACAAGAGACAAAACTATTCGGAAAATCGTCATTCAGAATTCAGAAGGGATCATGCCTTAGTCGCTCCTGCGCTCCCAACCCCGTATGGGTAAATTGAGGTAGGTCCACCAAGCCTCCTCTCACTTGCCGGGTGCCCACTCCATTTACGGGGTGGAGTGCTCCTCAGTCGCGCTTCACCGCACTCGATTCCCGTATATCCCGGGAGCCGGAAAAGTACTATAGTGGAAGCGCTAGCTAAGCGTGGCGGCAGTGGGTATTCAGTGGATGGTCTTTGTGCAGTAGACTTTTCACTGCACCACGGCCCGTAGAATGTTTTGACAAAACTGCGAACTCTCTCTTCGGAATGGCCGTGTTATCTTCGTCCCCGTAAGCCCAGTGGACCGAACTGACCGACAGTTCGATTTTGTAGCGGCAAGGGCTGCGGAGCGAAGAGAAGGCTGCTTTCGACGGCAGGAGGGACGAAAAGGAGCGTCTCTTTCCGCTCACTTGACTGATTTTTTTAGAATACTTATCTTAGCGAATCGCTAACGAATCGTCGTTTCGTCTTGTCACCCTTCTTTTGGTATGGATGGAGTCGCCCGAGTCGCCTCCCGCACTGACAAAGTCGTCCTGTCGTCTACCCCTTGAGTCTAGTAGGCATTCACTGAGCCCGAAATCTCTTTCATACCAAGGTTAATGACTTCACCCAAGGTCATCGCCTCGGTCTTCCGCTAGTCGCAAGAAGAAAAGAGACGAGACGCTGTTGGTTGGTTTCTCCCAAAAATAGCAGCTCAGAACCGAAGTGGAAAGCGCGTAGCRGCAGCCTCCCGAGAATAATCTATATAGGAGATTGGCCTGCCGCGCGTAGCGCTTTCCCAGCCAGCAGCAGCCACTATAGTGCGCTACGCACGCGGCAAGCCGGGGCTTGCTCCTCCTCAACGAGGTCCACCTCAATGGTAGGTGCCGCCTCTCCTCCCTTTCCGAGTAACGGGCAGGGTCACGGTAGCAAACCGCTTGGGATAGGGGCAAAAGCGGTAGCGCGTGCAGGCTGGCAGCACGTCCTGGCATGTGGGAGGGGGAGCATAATAAGCTATTCTTACGAGCATCATACAATACGAATCCGATTTGTCGATCAGATTCGTATTGTATGTTGTCAGGTCCCTCCTCTCTGAAACACGGGGGTTCGTGGATCGCCCCTTTCTCCAGTTGGCAAAGGGGCTCCTTGATGGTGGAGGCAGCGAACCTACGCCCGTACCGGCTGCTTCGTTTAGTCCTCCTGGAACCGAGGGACAGTCATTTTTCAGTCATATGCCAGATCAGGTTCCTGCGATGCCTCTTTGGGCTCTTGTTGTGTATTGCTCCCCCTACCCGGCCACCTACTACCCCGTGCCGTACCTACCCGCCCCMACGCGGGAAAGCGCTACGCAGCTGCCAGCCAGCCGGGGGGCTACGTTCGCAGCAGCTGCTTTAGCAAGCDAAGCAGGCCGACGAAGGTGGAGCGCAGAGCAGCGGATGAAGCGCGGGCTGGCTGCTGCTTCTTTTGCGCCCCCTTTTGTTTTGCGGAAGCGCTACGCGTTTGCTTCCCGGCTCCGCCCCTGCTTCGCGGTGCGGGTCGAGTGCCAGAAATGAGTAAATTGCGTCAAAAGTGCTTGCCAAAAACAACCACTTCGATAGTGAAACACCGAACGGCAAGAAGGCGGCCMGCATACCCATTCAATAGCGGCAAATTAAATTGGCGCGGGCCGGCTGCCGCCTTTGCCAATACCCGCGGCAATTGGGTATCCCATTCAACCGACTTATCGGGAGCGTAGGTTACTTTGCCACGGTAGATTATTGGCTAGCTGCACAGACCAGCGTTGGTAACAACCCCCACACCCATGTAATGTGTCACCCACACACATGGAAACGTTACCGAAGGTTGAATCACCCCCCGGCTGGCTGCCGACCATGGCCTCCTAGAGGGAAGCGATTCAACGGAAGCAGTTGCCAGGGGTCGAAACAAATGTAGAAGCCATCCTCTCATTTTGGGTCGCAGGCGGTTTTATTGGGCCGAGCCACGAAGTGACCTATAAGGCTCCGTTATAGCCTCCAACTATTCAGTCATTAGGCTCCCCGGCTATGGGGCATAGCAAACTGGCGACGACCTAAAAAACAAAAGTAATTATGAACAAGAAACGACACATACGTCCCTTCCTTTTGATAACTCTACAGGCCTTTTCTACTTCTACTCTGAATCAGGAAATGATGCTACATTATTGCTGCGCTATTTTTGGCCAATCAGATAGCAGCTATTTGATTGGAGTGTGGGCAGATAACTGCCAGCTGGTATCGGGTAGTCACGGTCCCCAACCTTCCTGCCGGAGATCTTCATGACAAAAGTTCGGTTCGGAGAGAGGGGTCGAAGACCCTCCTTTTCCCCCAGGGAGGACGACTGCTTGATCTTCGGAAGCAGCGAGCGGGTCATCAGCAAGTCCAAATGAAGGGAAACCCGNNAGAGTGGGAATAGACTGACCACCGATTCATTCAATTCCAGCTGCTGATTGCGATGCTGATTCAACAAGTTCGGACGGTAGAGTAGGGTACGGCTTGGACTAATGCAGCTTCGGCTGTTAACTCCAAAGAATCGACTACTAGCCACTCTCTTCTGGTCGAGAGCCTCGATCGACCCCTATACCCCATTGGGAGGTAAGATCGAAGCAGCCACGAGGAGCTACGGCACTTGATAGTACCCCTGTCCACTCACGGGATAGATAGAGGCAGGAAGCCGTACCCTGCCTATCATACTTCGATACTTATCTAAGTAATACTGTGTTCCAAGAGGAACCTATTGGCAAGGTTGCCGAGATTGGGGAAGCTGCGAGACAGTGTTCACCACGCTCGCCATAGCGAGGGAGTGAGTTGTACCAGAGAAGGCATTCGGGGCAGGCTATTGGATAAACATGCCATCGCTACCTTCTCTTTCACTTGAATATCCTCACTATTGGAACCTAATTAGGAATATCCACACGCTAGGCTGGCACGCCGTTACGTCAGCTTTACGGCAGCCTTCAGTAACCAACCCTCACTCGAAATGGGGAACACACTGTGAGAGAAACGACCAGGCTATGGAACATGGGTACGAATAGGGGAGAGGCAGAGCGCAAAACACCTTCCACTGCCATTAGATTACCGCCTATTACTATAACGCGCCTATCGGCATACTGGACACATTTTAACGTACTAGTTGAGTTGCCTCTCAGCTTCTCAACTCGATTCGCTCTAGCTATCAGAAGAGTAGATCTTAGTACTTCTATTTTTTAGTGTTTCACGCGCTCCCACTGCCGTCCTCTACCGGAGCCTATGGCAGTGCGTGCGCGTGCTGTGAATTCAGGTGGATGAGATGGCTCGTAAGAGCCATATCATAGTCTGCCTAGGCTACATACCTACAACCATACATGCTTCTGAGCAACATACTGGTTGCTACATTTACCAAAAGGCTGTCCTTTGGGACACCCTTCTCTTTGTTCGGCATGGCCAACGTAATCATCATTTGTGGATCCGTTCATTGAAGGGAAAGAGAGAAGAGAGCCTTCTTCCTCCTCGGGGTGGGGGTAGTAGTTATAGGCGAGCGCTTCCCGCACTAGGCACGTATGAAGGTGGGTGACGGGGGTAGGGGTAGTATAGGTGGGGTGTGGCGCGC
>Contig10+21014
AGGAAGGACAACGGAGAGGTCTTCCGCAAGGAAACCGGAAAACGCGCGTCCCGCTGAAGCCCAGGCGATGGGGGACCACCACCACTATAGGATGATCCCTTCCGGTAGCGGAAGCGGACACCCCCTTCCGGAAAGGATGAGAAGGATGCCTGATCACCCTACGCCCGGCAGGCCCTAGAGTTCCTAAAAAAGGGCTTGCTTGCTTGCTTGCTTGCTGTCCCCYTACGCTCTAACAAAAGAATACTCGGCTGAATCAGAATTGGCGGCAATTGACTTCACCCCTGTAATGAGGGGGGGCGGGAAGCTACGCCCTAAAGGCTACTTTGCCCGGGGATTCTATCTGCATTTTTCAGGCGTAAAACGAAGAATCGCTATATAGAAGCTTGCCGCCCCCCGCAATCGAGCCCGGCACCTCATAGTGGCCGAAGCAGCCGATATCGCAGCGTCGCCCGCAAACGAGCCTTTATGCACTGTGCACTTTTATTGGTTTGCGCAAGGGCCCGCACGGCATGTGTAGCCCCGGGCTTGCGGCAGCTTGCCGGCTTCGGCCACTGCCAGGCTGTTAGGTCAACACTATCTATGAATTGGCCTACGGTAGGTGGCTTGRCTAATTCAGAAACGGTATCGGCTTMAGAGGGCTGAAATGCGCCCTTCGTGCCATGATGGACATAATGTGGGCATCGGCTTCACAAGCTGAATTGGCATCGTTTATGGCACTGATCGAAACAATCATGTAGGCAAAGGGCATCGGCTACTAGAGACTGAATTGATTAATTYGGGTTCYAGTGTGTGGCGTGCGTTTGCCGTATTATTTTTGCCAATTCGGTTTTACCCAAGATGTCCCGGAGGTACGAATCCTCCATCCACAACACGTTAGAAGCTGGGCTTCGCTTGCCACAAGGCCCCGCCCTTGCCGGGCTTCTATTCTACGCACAAAGAACAAGACCGATTCTAGAATCTTTCTGGCGGTTTGTCGTACATCTGATTATCCGCACCCGGCACTACTAGGGCACAATAGAATTCTTCGCTTTCTCCCTTTCCGCTTTATTCGCCCAGCTACGGGTAGTGCAAGGGGGAAGGGTGATTCTGTATATGCATCGTACACAACCCATTCCGCTTTTGCTCGGGCAATAGGGTCAATTGCCTGGGATCATTATTAACAGGTTATGGGGCAGGGTGGCCGAACTATAGTCCACCGCTTCAGCTGCCAGTGCGCTACGCGCTTCACTATAGTGCCCTTTCACCTGGTCAATTGGCAACATCTGGAATCGGATATCGGACTGTCGCTGGGCTTCAGTAGGTCAACAACTGGTTCTGGGGTATGCTGGATCAATCAAATCAACTACTCGGCCGCCYAACAGGCACCGGAATTGGACGGGATAGTAGCTCTCGAATGGGCTATACATCTGAATTTCAGGGRGCTATGAAACTGGATCCACCGGTAAACGGGCATCCTTGCTTCCGTCCTCAAGCCTCTAATAGCTATGCCCGCCTCTGTTTCTGTCTCTGTCACTTTTCTCTGCTTCCGGGGTTCGATCCGGGTCTCTGTATCGATATGTGTCCCGTCCACGCCGCTCTGGAACTTGCCGCAACAATCTCCAACAATGGGTAAGGATGCGCAAAGTGATGGTGAATAAGCTGCCGGCTATGAGACTGCTGGGGGCCGCTGGTTATGGTTCAATGGATGGAACTGAAGGGCTGGCTGGCAGCTCTCGACTTTCCCCAACTCCCTAGGCTGGCTTCCGAACTGCCTTCACCCCCGGCAGCCTGGATGCCCCTTAGCCTCCTTCGCCATGGATCTTTGGGTTCCGGGCTGCTTTTCAATAGGGGAACTTTGTGACGCGTAGCGCAAACAAGAAGGTTCTTTTGTGCTAGCCCCGCAAGCAAGCCCGGAACTGGGGAGGGACTTGGGCACAATCTGTATCTGGATCATCCGCTGATGGCTGCTGCGATGCTAGGCGGGCGTGCCGTGCCGTGAGACTCGGCTTGCTTGGTTTCGGTCTACTTTTTGCTCTGTTGTCTCCATCCCTGTCATTGGCTTTMGAACCGCAACGGCACTATTCGAATGAGTGAACAACAATCAGTTATGCCTCTCTTCCCCGTAGCCTCTATAGCCTATCCACTAGGAGAAGCCTGCCGGTTCGCCGGATGCCTTTCCTTCCAGAAGTGCTGCTTCCTCCAATGCCTCCGCTCGGTCAACTGTCTTTGGTACTGCTGCCCCTTCTGGCTCCGCTTCCATTCCGCCCTCAAGTGGATCTTCACCTGCCGTGGGATTCTGACTCTCTCTAGGAGGAACGAATCGCAACCTGGCCGTGTTGAAACGAAATATCAGGCTGCTGCTTTTGGTATCCTTCCGGGGGAGAAGGACGCTGGTATCAAACATGCCTTGGAACAGAAACCCCCCTCTTGAGGCAGGCGCCAAAGCGGTTGGCAAAATCGGATCAAAACCGAAACAAAATGGGTTTTGGTACACTAGCCGTGCCCCTTCACACCCTTCCCTTTCATTCGTGTCGGAAGGAAATTGCCGTCTTGCGCTTTCCTTCGGCTTTGTTTTGCACTAAAACCCGAGCAGCTATCGGAGTAGTGATAAGGGTCTCCGATAGATAGAATCCATGCCAAGCATCCGCGCTTTCCCTGCTGCCCCGTAGTAGTTTTTTCTCAAAGTATTCCTGGTAGGAGGTGAATGGGAATGAGAGCATAGTGACGGGGACCTACGATTCCTTTTGTTTCGTTCGTCACAAACCGGGTAGGTCATATGGAATGAATTCTCTAAGCCTGGAATTCATTTCCTTCCCGCTTCGCTCCGAAACTTGGATGTGGTGAAGGTTCGCGTGCCTGCCCAGGCACTCACGGCAGAATCCCACACTTCTGAAGAAGGGGTGGGAAGCTAGCCGCCTGGAAGGTTATTACCTCCGGACCGTACTTGAGGCCCGCCATAAGACGCTTACTGCGAAATTAGTATATGGAATAAGCTGCGGAACATACATACCACGGAACGTTTTCATAGTGACTGCGTTCTGTGTACCTTTCTGTGGGATTGAGAGCAAGCCTCCGGCGGCCTCACTTGCCTGTGCTGTGCGGAGAAACCTTGAAGGCAACAACCTTCGCCAAACGAAGYAKCAGCCAGCGCGGGGTGATTTGATGTGGATTGACCTTCTAACTAAATCACGCGTAGCAACGGCAATTGCTCGGTTACTAGTTTTGTTCGAATCAAAAATAGTTCAGCCCTTCGCGGGTGCGCAGTACAAGGCTATTATTGTTAGCAACCGAAAACTCCCTTCACACCTCCGAGAACAGATACCAATACGAGGCTGCACTGTACCGCCACTAGGCGCCACTGCCCTAGAGGGGGGCTGGAACGGCAAGTAACGGAATCTCCAGATCATCAATTGAATAATGGGCTTGCTTGCTTGCTTGCGCCGGGCTCCGAACCTTTCTAGCTACCATAGGCCATTCCGTCGAAGAGTAGTTKGMCAGCAGGCTAATAGCCYTTCGGAATGTATTCCCCAAACTGGCGCTACGGCCTTCTCTGCCAGGAGGTGGACGGCTCCCCCCCCCCATTGAAGTGCTTGCGTGCGTGCGTCAATTCGACTTTGGAATGATTCAAAGAATGAAAACTTCTCGTAAAGTAATTTCTTTCCCGAAATTCAATTGCTTTGGGTTTCCCCGGCAACCACTACCGACTGACAAGAGACAAAACTATTCGGAAAATCGTCATTCAGAATTCAGAAGGGATCATGCCTTAGTCGCTCCTGCGCTCCCAACCCCGTATGGGTAAATTGAGGTAGGTCCACCAAGCCTCCTCTCACTTGCCGGGTGCCCACTCCATTTACGGGGTGGAGTGCTCCTCAGTCGCGCTTCACCGCACTCGATTCCCGTATATCCCGGGAGCCGGAAAAGTACTATAGTGGAAGCGCTAGCTAAGCGTGGCGGCAGTGGGTATTCAGTGGATGGTCTTTGTGCAGTAGACTTTTCACTGCACCACGGCCCGTAGAATGTTTTGACAAAACTGCGAACTCTCTCTTCGGAATGGCCGTGTTATCTTCGTCCCCGTAAGCCCAGTGGACCGAACTGACCGACAGTTCGATTTTGTAGCGGCAAGGGCTGCGGAGCGAAGAGAAGGCTGCTTTCGACGGCAGGAGGGACGAAAAGGAGCGTCTCTTTCCGCTCACTTGACTGATTTTTTTAGAATACTTATCTTAGCGAATCGCTAACGAATCGTCGTTTCGTCTTGTCACCCTTCTTTTGGTATGGATGGAGTCGCCCGAGTCGCCTCCCGCACTGACAAAGTCGTCCTGTCGTCTACCCCTTGAGTCTAGTAGGCATTCACTGAGCCCGAAATCTCTTTCATACCAAGGTTAATGACTTCACCCAAGGTCATCGCCTCGGTCTTCCGCTAGTCGCAAGAAGAAAAGAGACGAGACGCTGTTGGTTGGTTTCTCCCAAAAATAGCAGCTCAGAACCGAAGTGGAAAGCGCGTAGCRGCAGCCTCCCGAGAATAATCTATATAGGAGATTGGCCTGCCGCGCGTAGCGCTTTCCCAGCCAGCAGCAGCCACTATAGTGCGCTACGCACGCGGCAAGCCGGGGCTTGCTCCTCCTCAACGAGGTCCACCTCAATGGTAGGTGCCGCCTCTCCTCCCTTTCCGAGTAACGGGCAGGGTCACGGTAGCAAACCGCTTGGGATAGGGGCAAAAGCGGTAGCGCGTGCAGGCTGGCAGCACGTCCTGGCATGTGGGAGGGGGAGCATAATAAGCTATTCTTACGAGCATCATACAATACGAATCCGATTTGTCGATCAGATTCGTATTGTATGTTGTCAGGTCCCTCCTCTCTGAAACACGGGGGTTCGTGGATCGCCCCTTTCTCCAGTTGGCAAAGGGGCTCCTTGATGGTGGAGGCAGCGAACCTACGCCCGTACCGGCTGCTTCGTTTAGTCCTCCTGGAACCGAGGGACAGTCATTTTTCAGTCATATGCCAGATCAGGTTCCTGCGATGCCTCTTTGGGCTCTTGTTGTGTATTGCTCCCCCTACCCGGCCACCTACTACCCCGTGCCGTACCTACCCGCCCCMACGCGGGAAAGCGCTACGCAGCTGCCAGCCAGCCGGGGGGCTACGTTCGCAGCAGCTGCTTTAGCAAGCDAAGCAGGCCGACGAAGGTGGAGCGCAGAGCAGCGGATGAAGCGCGGGCTGGCTGCTGCTTCTTTTGCGCCCCCTTTTGTTTTGCGGAAGCGCTACGCGTTTGCTTCCCGGCTCCGCCCCTGCTTCGCGGTGCGGGTCGAGTGCCAGAAATGAGTAAATTGCGTCAAAAGTGCTTGCCAAAAACAACCACTTCGATAGTGAAACACCGAACGGCAAGAAGGCGGCCMGCATACCCATTCAATAGCGGCAAATTAAATTGGCGCGGGCCGGCTGCCGCCTTTGCCAATACCCGCGGCAATTGGGTATCCCATTCAACCGACTTATCGGGAGCGTAGGTTACTTTGCCACGGTAGATTATTGGCTAGCTGCACAGACCAGCGTTGGTAACAACCCCCACACCCATGTAATGTGTCACCCACACACATGGAAACGTTACCGAAGGTTGAATCACCCCCCGGCTGGCTGCCGACCATGGCCTCCTAGAGGGAAGCGATTCAACGGAAGCAGTTGCCAGGGGTCGAAACAAATGTAGAAGCCATCCTCTCATTTTGGGTCGCAGGCGGTTTTATTGGGCCGAGCCACGAAGTGACCTATAAGGCTCCGTTATAGCCTCCAACTATTCAGTCATTAGGCTCCCCGGCTATGGGGCATAGCAAACTGGCGACGACCTAAAAAACAAAAGTAATTATGAACAAGAAACGACACATACGTCCCTTCCTTTTGATAACTCTACAGGCCTTTTCTACTTCTACTCTGAATCAGGAAATGATGCTACATTATTGCTGCGCTATTTTTGGCCAATCAGATAGCAGCTATTTGATTGGAGTGTGGGCAGATAACTGCCAGCTGGTATCGGGTAGTCACGGTCCCCAACCTTCCTGCCGGAGATCTTCATGACAAAAGTTCGGTTCGGAGAGAGGGGTCGAAGACCCTCCTTTTCCCCCAGGGAGGACGACTGCTTGATCTTCGGAAGCAGCGAGCGGGTCATCAGCAAGTCCAAATGAAGGGAAACCCGNNAGAGTGGGAATAGACTGACCACCGATTCATTCAATTCCAGCTGCTGATTGCGATGCTGATTCAACAAGTTCGGACGGTAGAGTAGGGTACGGCTTGGACTAATGCAGCTTCGGCTGTTAACTCCAAAGAATCGACTACTAGCCACTCTCTTCTGGTCGAGAGCCTCGATCGACCCCTATACCCCATTGGGAGGTAAGATCGAAGCAGCCACGAGGAGCTACGGCACTTGATAGTACCCCTGTCCACTCACGGGATAGATAGAGGCAGGAAGCCGTACCCTGCCTATCATACTTCGATACTTATCTAAGTAATACTGTGTTCCAAGAGGAACCTATTGGCAAGGTTGCCGAGATTGGGGAAGCTGCGAGACAGTGTTCACCACGCTCGCCATAGCGAGGGAGTGAGTTGTACCAGAGAAGGCATTCGGGGCAGGCTATTGGATAAACATGCCATCGCTACCTTCTCTTTCACTTGAATATCCTCACTATTGGAACCTAATTAGGAATATCCACACGCTAGGCTGGCACGCCGTTACGTCAGCTTTACGGCAGCCTTCAGTAACCAACCCTCACTCGAAATGGGGAACACACTGTGAGAGAAACGACCAGGCTATGGAACATGGGTACGAATAGGGGAGAGGCAGAGCGCAAAACACCTTCCACTGCCATTAGATTACCGCCTATTACTATAACGCGCCTATCGGCATACTGGACACATTTTAACGTACTAGTTGAGTTGCCTCTCAGCTTCTCAACTCGATTCGCTCTAGCTATCAGAAGAGTAGATCTTAGTACTTCTATTTTTTAGTGTTTCACGCGCTCCCACTGCCGTCCTCTACCGGAGCCTATGGCAGTGCGTGCGCGTGCTGTGAATTCAGGTGGATGAGATGGCTCGTAAGAGCCATATCATAGTCTGCCTAGGCTACATACCTACAACCATACATGCTTCTGAGCAACATACTGGTTGCTACATTTACCAAAAGGCTGTCCTTTGGGACACCCTTCTCTTTGTTCGGCATGGCCAACGTAATCATCATTTGTGGATCCGTTCATTGAAGGGAAAGAGAGAAGAGAGCCTTCTTCCTCCTCGGGGTGGGGGTAGTAGTTATAGGCGAGCGCTTCCCGCACTAGGCACGTATGAAGGTGGGTGACGGGGGTAGGGGTAGTATAGGTGGGGTGTGGCGCGC
>Contig11+11014
GGCGCCTGGCAAACCTGTAGGGGGGCTCCTGTTCAGAGAGAGACGCCCCTTTCTGGAGAGGAGGAAGGACAACGGAGAGGTCTTCCGCAAGGAAACCGGAAAACGCGCGTCCCGCTGAAGCCCAGGCGATGGGGGACCACCACCACTATAGGATGATCCCTTCCGGTAGCGGAAGCGGACACCCCCTTCCGGAAAGGATGAGAAGGATGCCAACCGGATCACCMTACGCCCGGCAGGCCCTAGAGTTCCTAAAAAAGGGCTTGCTTGCTTGCTTGCTTGCTGTCCCCCTACGCTCTAACAAAAGAATACTCGGCTGAATCAGAATTGGCGGCAATTGACTTCACCCCTGTAATGAGGGGGGGCGGGAAGCTACGCCCTAAAGGCTACTTTGCCCGGGGATTCTATCTGCATTTTTCAGGCGTAAAACGAAGAATCGCTATATAGAAGCTTGCCGCCCCCCGCAATCGAGCCCGGCACCTCATAGTGGCCGAAGCAGCCGATATCGCAGCGTCGCCCGCAAACGAGCCTTTATGCACTGTGCACTTTTATTGGTTTGCGCAAGGGCCCGCACGGCATGTGTAGCCCCGGGCTTGCGGCAGCTTGCCGGCTTCGGCCACTGCCAGGCTGTTAGGTCAACACTATCTATGAATTGGCCTACGGTAGGTGGCTTGRCTAATTCAGAAACGGTATCGGCTTMAGAGGGCTGAAATGCGCCCTTCGTGCCATGATGGACATAATGTGGGCATCGGCTTCACAAGCTGAATTGGCATCGTTTATGGCACTGATCGAAACAATCATGTAGGCAAAGGGCATCGGCTACTAGAGACTGAATTGATTAATTYGGGTTCYAGTGTGTGGCGTGCGTTTGCCGTATTATTTTTGCCAATTCGGTTTTACCCAAGATGTCCCGGAGGTACGAATCCTCCATCCACAACACGTTAGAAGCTGGGCTTCGCTTGCCACAAGGCCCCGCCCTTGCCGGGCTTCTATTCTACGCACAAAGAACAAGACCGATTCTAGAATCTTTCTGGCGGTTTGTCGTACATCTGATTATCCGCACCCGGCACTACTAGGGCACAATAGAATTCTTCGCTTTCTCCCTTTCCGCTTTATTCGCCCAGCTACGGGTAGTGCAAGGGGGAAGGGTGATTCTGTATATGCATCGTACACAACCCATTCCGCTTTTGCTCGGGCAATAGGGTCAATTGCCTGGGATCATTATTAACAGGTTATGGGGCAGGGTGGCCGAACTATAGTCCACCGCTTCAGCTGCCAGTGCGCTACGCGCTTCACTATAGTGCCCTTTCACCTGGTCAATTGGCAACATCTGGAATCGGATATCGGACTGTCGCTGGGCTTCAGTAGGTCAACAACTGGTTCTGGGGTATGCTGGATCAATCAAATCAACTACTCGGCCGCCYAACAGGCACCGGAATTGGACGGGATAGTAGCTCTCGAATGGGCTATACATCTGAATTTCAGGGRGCTATGAAACTGGATCCACCGGTAAACGGGCATCCTTGCTTCCGTCCTCAAGCCTCTAATAGCTATGCCCGCCTCTGTTTCTGTCTCTGTCACTTTTCTCTGCTTCCGGGGTTCGATCCGGGTCTCTGTATCGATATGTGTCCCGTCCACGCCGCTCTGGAACTTGCCGCAACAATCTCCAACAATGGGTAAGGATGCGCAAAGTGATGGTGAATAAGCTGCCGGCTATGAGACTGCTGGGGGCCGCTGGTTATGGTTCAATGGATGGAACTGAAGGGCTGGCTGGCAGCTCTCGACTTTCCCCAACTCCCTAGGCTGGCTTCCGAACTGCCTTCACCCCCGGCAGCCTGGATGCCCCTTAGCCTCCTTCGCCATGGATCTTTGGGTTCCGGGCTGCTTTTCAATAGGGGAACTTTGTGACGCGTAGCGCAAACAAGAAGGTTCTTTTGTGCTAGCCCCGCAAGCAAGCCCGGAACTGGGGAGGGACTTGGGCACAATCTGTATCTGGATCATCCGCTGATGGCTGCTGCGATGCTAGGCGGGCGTGCCGTGCCGTGAGACTCGGCTTGCTTGGTTTCGGTCTACTTTTTGCTCTGTTGTCTCCATCCCTGTCATTGGCTTTMGAACCGCAACGGCACTATTCGAATGAGTGAACAACAATCAGTTATGCCTCTCTTCCCCGTAGCCTCTATAGCCTATCCACTAGGAGAAGCCTGCCGGTTCGCCGGATGCCTTTCCTTCCAGAAGTGCTGCTTCCTCCAATGCCTCCGCTCGGTCAACTGTCTTTGGTACTGCTGCCCCTTCTGGCTCCGCTTCCATTCCGCCCTCAAGTGGATCTTCACCTGCCGTGGGATTCTGACTCTCTCTAGGAGGAACGAATCGCAACCTGGCCGTGTTGAAACGAAATATCAGGCTGCTGCTTTTGGTATCCTTCCGGGGGAGAAGGACGCTGGTATCAAACATGCCTTGGAACAGAAACCCCCCTCTTGAGGCAGGCGCCAAAGCGGTTGGCAAAATCGGATCAAAACCGAAACAAAATGGGTTTTGGTACACTAGCCGTGCCCCTTCACACCCTTCCCTTTCATTCGTGTCGGAAGGAAATTGCCGTCTTGCGCTTTCCTTCGGCTTTGTTTTGCACTAAAACCCGAGCAGCTATCGGAGTAGTGATAAGGGTCTCCGATAGATAGAATCCATGCCAAGCATCCGCGCTTTCCCTGCTGCCCCGTAGTAGTTTTTTCTCAAAGTATTCCTGGTAGGAGGTGAATGGGAATGAGAGCATAGTGACGGGGACCTACGATTCCTTTTGTTTCGTTCGTCACAAACCGGGTAGGTCATATGGAATGAATTCTCTAAGCCTGGAATTCATTTCCTTCCCGCTTCGCTCCGAAACTTGGATGTGGTGAAGGTTCGCGTGCCTGCCCAGGCACTCACGGCAGAATCCCACACTTCTGAAGAAGGGGTGGGAAGCTAGCCGCCTGGAAGGTTATTACCTCCGGACCGTACTTGAGGCCCGCCATAAGACGCTTACTGCGAAATTAGTATATGGAATAAGCTGCGGAACATACATACCACGGAACGTTTTCATAGTGACTGCGTTCTGTGTACCTTTCTGTGGGATTGAGAGCAAGCCTCCGGCGGCCTCACTTGCCTGTGCTGTGCGGAGAAACCTTGAAGGCAACAACCTTCGCCAAACGAAGYAKCAGCCAGCGCGGGGTGATTTGATGTGGATTGACCTTCTAACTAAATCACGCGTAGCAACGGCAATTGCTCGGTTACTAGTTTTGTTCGAATCAAAAATAGTTCAGCCCTTCGCGGGTGCGCAGTACAAGGCTATTATTGTTAGCAACCGAAAACTCCCTTCACACCTCCGAGAACAGATACCAATACGAGGCTGCACTGTACCGCCACTAGGCGCCACTGCCCTAGAGGGGGGCTGGAACGGCAAGTAACGGAATCTCCAGATCATCAATTGAATAATGGGCTTGCTTGCTTGCTTGCGCCGGGCTCCGAACCTTTCTAGCTACCATAGGCCATTCCGTCGAAGAGTAGTTKGMCAGCAGGCTAATAGCCYTTCGGAATGTATTCCCCAAACTGGCGCTACGGCCTTCTCTGCCAGGAGGTGGACGGCTCCCCCCCCCCATTGAAGTGCTTGCGTGCGTGCGTCAATTCGACTTTGGAATGATTCAAAGAATGAAAACTTCTCGTAAAGTAATTTCTTTCCCGAAATTCAATTGCTTTGGGTTTCCCCGGCAACCACTACCGACTGACAAGAGACAAAACTATTCGGAAAATCGTCATTCAGAATTCAGAAGGGATCATGCCTTAGTCGCTCCTGCGCTCCCAACCCCGTATGGGTAAATTGAGGTAGGTCCACCAAGCCTCCTCTCACTTGCCGGGTGCCCACTCCATTTACGGGGTGGAGTGCTCCTCAGTCGCGCTTCACCGCACTCGATTCCCGTATATCCCGGGAGCCGGAAAAGTACTATAGTGGAAGCGCTAGCTAAGCGTGGCGGCAGTGGGTATTCAGTGGATGGTCTTTGTGCAGTAGACTTTTCACTGCACCACGGCCCGTAGAATGTTTTGACAAAACTGCGAACTCTCTCTTCGGAATGGCCGTGTTATCTTCGTCCCCGTAAGCCCAGTGGACCGAACTGACCGACAGTTCGATTTTGTAGCGGCAAGGGCTGCGGAGCGAAGAGAAGGCTGCTTTCGACGGCAGGAGGGACGAAAAGGAGCGTCTCTTTCCGCTCACTTGACTGATTTTTTTAGAATACTTATCTTAGCGAATCGCTAACGAATCGTCGTTTCGTCTTGTCACCCTTCTTTTGGTATGGATGGAGTCGCCCGAGTCGCCTCCCGCACTGACAAAGTCGTCCTGTCGTCTACCCCTTGAGTCTAGTAGGCATTCACTGAGCCCGAAATCTCTTTCATACCAAGGTTAATGACTTCACCCAAGGTCATCGCCTCGGTCTTCCGCTAGTCGCAAGAAGAAAAGAGACGAGACGCTGTTGGTTGGTTTCTCCCAAAAATAGCAGCTCAGAACCGAAGTGGAAAGCGCGTAGCRGCAGCCTCCCGAGAATAATCTATATAGGAGATTGGCCTGCCGCGCGTAGCGCTTTCCCAGCCAGCAGCAGCCACTATAGTGCGCTACGCACGCGGCAAGCCGGGGCTTGCTCCTCCTCAACGAGGTCCACCTCAATGGTAGGTGCCGCCTCTCCTCCCTTTCCGAGTAACGGGCAGGGTCACGGTAGCAAACCGCTTGGGATAGGGGCAAAAGCGGTAGCGCGTGCAGGCTGGCAGCACGTCCTGGCATGTGGGAGGGGGAGCATAATAAGCTATTCTTACGAGCATCATACAATACGAATCCGATTTGTCGATCAGATTCGTATTGTATGTTGTCAGGTCCCTCCTCTCTGAAACACGGGGGTTCGTGGATCGCCCCTTTCTCCAGTTGGCAAAGGGGCTCCTTGATGGTGGAGGCAGCGAACCTACGCCCGTACCGGCTGCTTCGTTTAGTCCTCCTGGAACCGAGGGACAGTCATTTTTCAGTCATATGCCAGATCAGGTTCCTGCGATGCCTCTTTGGGCTCTTGTTGTGTATTGCTCCCCCTACCCGGCCACCTACTACCCCGTGCCGTACCTACCCGCCCCMACGCGGGAAAGCGCTACGCAGCTGCCAGCCAGCCGGGGGGCTACGTTCGCAGCAGCTGCTTTAGCAAGCDAAGCAGGCCGACGAAGGTGGAGCGCAGAGCAGCGGATGAAGCGCGGGCTGGCTGCTGCTTCTTTTGCGCCCCCTTTTGTTTTGCGGAAGCGCTACGCGTTTGCTTCCCGGCTCCGCCCCTGCTTCGCGGTGCGGGTCGAGTGCCAGAAATGAGTAAATTGCGTCAAAAGTGCTTGCCAAAAACAACCACTTCGATAGTGAAACACCGAACGGCAAGAAGGCGGCCMGCATACCCATTCAATAGCGGCAAATTAAATTGGCGCGGGCCGGCTGCCGCCTTTGCCAATACCCGCGGCAATTGGGTATCCCATTCAACCGACTTATCGGGAGCGTAGGTTACTTTGCCACGGTAGATTATTGGCTAGCTGCACAGACCAGCGTTGGTAACAACCCCCACACCCATGTAATGTGTCACCCACACACATGGAAACGTTACCGAAGGTTGAATCACCCCCCGGCTGGCTGCCGACCATGGCCTCCTAGAGGGAAGCGATTCAACGGAAGCAGTTGCCAGGGGTCGAAACAAATGTAGAAGCCATCCTCTCATTTTGGGTCGCAGGCGGTTTTATTGGGCCGAGCCACGAAGTGACCTATAAGGCTCCGTTATAGCCTCCAACTATTCAGTCATTAGGCTCCCCGGCTATGGGGCATAGCAAACTGGCGACGACCTAAAAAACAAAAGTAATTATGAACAAGAAACGACACATACGTCCCTTCCTTTTGATAACTCTACAGGCCTTTTCTACTTCTACTCTGAATCAGGAAATGATGCTACATTATTGCTGCGCTATTTTTGGCCAATCAGATAGCAGCTATTTGATTGGAGTGTGGGCAGATAACTGCCAGCTGGTATCGGGTAGTCACGGTCCCCAACCTTCCTGCCGGAGATCTTCATGACAAAAGTTCGGTTCGGAGAGAGGGGTCGAAGACCCTCCTTTTCCCCCAGGGAGGACGACTGCTTGATCTTCGGAAGCAGCGAGCGGGTCATCAGCAAGTCCAAATGAAGGGAAACCCGNNAGAGTGGGAATAGACTGACCACCGATTCATTCAATTCCAGCTGCTGATTGCGATGCTGATTCAACAAGTTCGGACGGTAGAGTAGGGTACGGCTTGGACTAATGCAGCTTCGGCTGTTAACTCCAAAGAATCGACTACTAGCCACTCTCTTCTGGTCGAGAGCCTCGATCGACCCCTATACCCCATTGGGAGGTAAGATCGAAGCAGCCACGAGGAGCTACGGCACTTGATAGTACCCCTGTCCACTCACGGGATAGATAGAGGCAGGAAGCCGTACCCTGCCTATCATACTTCGATACTTATCTAAGTAATACTGTGTTCCAAGAGGAACCTATTGGCAAGGTTGCCGAGATTGGGGAAGCTGCGAGACAGTGTTCACCACGCTCGCCATAGCGAGGGAGTGAGTTGTACCAGAGAAGGCATTCGGGGCAGGCTATTGGATAAACATGCCATCGCTACCTTCTCTTTCACTTGAATATCCTCACTATTGGAACCTAATTAGGAATATCCACACGCTAGGCTGGCACGCCGTTACGTCAGCTTTACGGCAGCCTTCAGTAACCAACCCTCACTCGAAATGGGGAACACACTGTGAGAGAAACGACCAGGCTATGGAACATGGGTACGAATAGGGGAGAGGCAGAGCGCAAAACACCTTCCACTGCCATTAGATTACCGCCTATTACTATAACGCGCCTATCGGCATACTGGACACATTTTAACGTACTAGTTGAGTTGCCTCTCAGCTTCTCAACTCGATTCGCTCTAGCTATCAGAAGAGTAGATCTTAGTACTTCTATTTTTTAGTGTTTCACGCGCTCCCACTGCCGTCCTCTACCGGAGCCTATGGCAGTGCGTGCGCGTGCTGTGAATTCAGGTGGATGAGATGGCTCGTAAGAGCCATATCATAGTCTGCCTAGGCTACATACCTACAACCATACATGCTTCTGAGCAACATACTGGTTGCTACATTTACCAAAAGGCTGTCCTTTGGGACACCCTTCTCTTTGTTCGGCATGGCCAACGTAATCATCATTTGTGGATCCGTTCATTGAAGGGAAAGAGAGAAGAGAGCCTTCTTCCTCCTCGGGGTGGGGGTAGTAGTTATAGGCGAGCGCTTCCCGCACTAGGCACGTATGAAGGTGGGTGACGGGGGTAGGGGTAGTATAGGTGGGGTGTGGCGCGC
>Contig01+15436031
TACCCCTCCCCCCTGCCCCTTGCTTCAGTTTCATTGCTCGGCCACCCTCCTATCAGTTTCCTTCGTATTCTCATCGGCTCTTCACGTAACCCTCCTCACTGCTCAGCTTCCTTTGCTACTGCATTTCCTTCAAAGGCCTTTCAGCTCTGTTGCTTCCTTCTTTCCCAAGAACAAGTAACGATTACCTCGAATCGGCCGAAGAAGGCCTACTGCTTCTATAAAGTTTCGGCGCTTCCGCTGCTCACTCGATTCCTGTTCCCGCTTCCGCTGCTCGATCGAAGATTCTTCTTTCTCTTTTACTCTCTAGCCCAAACAATGCCACCGCTTCTTCCCTTTTTCTTTGTAGGTTTTTGGTCCAAGGAACCAAAAAAGGGGGGGAATGGGAGCCGCGCTCCACGCAGTGACGCGGAAGCCGAAAGTCAGTCATTCGAAATTCTAGTTGATCCTCCATCCGAATCCTTGTATCGAGCCCGGGTCGAGTATCCTTTGGAACAACCTGCCCAGTTTCAAAATCCCGTAAATAGAAGAGTTTTGCCAACCGGGTCAAGTTACCAAGCGGGATGGGAGAAGCCCCTGCGGCACTGGGGCGCTGCCGGGGTGGCCACAACGGCATGTGCCAGCCATGCACGCGTAGCGCAAATTCCTTCAGTGCCAAATCTTGCTGCTTCTCAGCCTCGAACAAATTCTCATGAGTATGGCAGGGAGAAACCCTCCCCTACGGCCTACCGGTTGCCCGGAAGCCCCCTCTGCGGAACGAAAAGATTCATCGGAATGAGTGTCTCCCAGAAGCATCCTTATCATTTAGTAGATCCAAGTCCATGGCCTCTTTTGGGGTCACTGGGAGCTTTGGCCAGCACCCTTGGTGGTGTTATGTACATGCATTCATTTACAGGAGGTGCAACACTTCTTGGTTTAGGCTTGGGATTAATCTTATATACCATGTTTGTATGGTGGCGCGATGTTTTACGTGAATCCACTTACGAGGGACATCATACCAAAGTGGTACAATTAGGACCTCGTGTAGGTTCTCCTTCGTTTACCGTCCCCGAGGCCATGTTTTTTTTAGCTTTCTTTCGGGCTTCCTTTCATTCTTCTTTGGCACCTACGGTAGAGATCGGAGCTATTCGGCCCCCCAAAGGAATTGAGGTTTTAGATCCTTGGGGAATTCCTTTCCCAAATACCCTTATTCTACTCCCATCCGGAGCTGCCGTGACTTGGGCTCATCATGCTATACTCGCAGGTTCAAAAAAACAAGCGGTTGTAGCTTTAATAGCTACCGTTTGGCTGGCTCCAGTCTTTACTGGGTTTCAAGGAATGGAATATTACGAAGCACCTTTTACTACTTCTGATGGGATTTATGGTTCGACTTTCTCCCCAGCTACTGGA
>Contig02+1763190
GCAGGTTCAAAAAAACAAGCGGTTGTAGCTTTAATAGCTACCGTTTGGCTGGCTCCAGTCTTTACTGGGTTTCAAGGAATGGAATATTACGAAGCACCTTTTACTACTTCTGATGGGATTTATGGTTCGACTTTCTCCCCAGCTACTGGATCCCATGGGTTTCACGTCATTACAGGCACCATTTTCTCAATAATCCGCGGTATTCGTTAATATCTGGGGCATTTTAGCCCTTCGCATCACTTTGGCTTCGAAGCAGCTGCTTGGTACTGGCATTCCGTGGACGTGGTGTGGTTATTTTCATTCGTATCTATTTATTGGTGGRGAGGTCTGTAGAATAGGGATGGGCGTGAAGCGCGAAGGCGCTTCCGCCCCCCTGCCGGGGTATGAAAGGCTATGGCAGCCTACTACCTGGGGGCTACGGGGGAAGCTAAAGCGCTTGCACTTGAATTGAAGAACACGGTAATAGAAACGGGGTGGGTGGGTGCCCCCTGCCGAGGGAACCCTCCCCGCGCAAGCAAGCCGTTTACGTGTTCTTCCTTCCGTTTCTATCCCGGCAAGAGGAAATCCGCCAATGGGTTGGGTATTTTCTTTCTTTCCCCACCTGCCTACGTGGAAAGCGCTTCGCGCCAGAATACGGTACGGTAACGGCTTAAAGTTTAATCAATCGAGACTAAGGGATTGAGTGCAACGGTAAGGGTACGAGTACAGTTCAATTGTGTATATAGACTGGCTAGGTTGTGCTCTCCTCCCCCGTAGGCGGATCATTGGTTMACAATCCAGATTGAACCGGGACGTGCTAGGGCAACGCTCCGAAACCAAGAAGTAATAGCTCTGGTCCGGACTGCTGCTTTTGGTTCGTTCTCGGGAATCGTTCCGACGGACGGGGGGGAGGCGTGTCATTTCTGAAAGCACCGATAGCTCAATCGGATAGAGTACCTGGCTTCGAACCAGGTGGTTAGAGGTTCGAGTCCTCTTCGGTGTACACTCACTCCAGTAATGTTCCCTTCCCCTTTGAGGCATTTCCAGTTTGCCCAATCCTTGATCGCCCCAATAGATGCATGTGTAGAATAATATTGAGTAGAAGCACGGCGTAAGCCCGGGAAAGCTGCCGCTAGCTTTACCCTGGCAGTGCCCCCGGMACGGCAAGTGCGAACTCATTTTCAATGTCTCACGAGGGAAGAAGGCCGGCACATGGAGGATTTCGACCTTATATACCAACAAAAATGCCGCAGTACACTGAAAAATCTTAGCTTATTTGTGGAAACAAAGTTTCTACGAAGATTAAGAGACCACTAACTAGAGGAACAACCGAAGAGTCGTCTAGCCGATCAGCAGATCAGTCAATCTCTCCATAAATTTCGAAAGGACTAGCCAGTGCCAGAAAGAAACCCAACTCCCCGGTTAGCTCGGGGAGTTGTCCTCGCGCTCGGACCCTTCGGTCGGAGTTGGCCTCGCTTCGCTCGGCCCCTGCTGGGTCAATTGAATATTCGACCTGAACGCGAGGACCACGGCGAGGCGAGGAACAACAACCAGCGATCGAACGAATGCTCCGGCCAGAGAGCTGCTGGAAGCCGAGCTACGGCACGTGAGCCCTTCGAAAGGGGAGCGTCCGGACGGAGATAGCCGAGTACTCAAGGGAAGGTAGCCGAGCACAACAAGTACCTCTCTCTAGTTTGAAAAAAGGGGGGTATGCTGGCTGGGCTGCTGCGGCCTTTTCCTTCGGAAAAGCATACCCTGCCCTCGGCTTCGCTCCCGCTTCCACCCGGCCTTGGAAAAGCAGCAGCGCATAGCGCTTCCCGCAAGGTTGCCTTCCCGCCTCTCTTCCGCTACAGCGCTACGCGCCTCCGCCCCTTCTTCCACGTTTTCTCTTTGGGAACTTCTGCGTTTTGCCGGCAAGAAGGAAAAGGGTGGGGTGTGACCGGCAATTGGTGGCTTGCACTATTTGCTTGCCCAGAATTAGAGTTCGCTTTGGCCTATCTCCATAGAAGGCTGCCGGCATACCCCAGAGTAGGGGGTGCGCAGGGAGAGGGAGACAAGCGGCAGGTGGTGTAGTCCGGCAGGGGTGGTGAGCTACCGGATAGTAGCCATGATTCCAGATCTCTTGGATAGCTCCCTCCTCCCTTCCACTCCGTCGTGACGTAGAATGCGGCACGGCACACTACCTGAGGACCTGCTGGCTCTACCGCCATGATTGAGGCACTCACTCACTCACTCTGGAGAGATGGTTAAAGAATCAGGGCATCCGATAGGTAGGTGCCGGTAGGTGGCTTGCCCATCATCGGGGAAGATTCACCACTCTGCCCGCAGAGTTTTTGTTCCATTCTAAGGGACCGGGTACTGAAACCCCCTTACTGGTGGGAAACTCGGTTTGGCTGCGGGCACAGAACGAGTTGTTTGCCGGCAGCAGTTCAGTTACTTCGATATCATCGCGTGCAGTGCCACCATCGAACTGGTTCTTTTTCGTCAAGACTTGCCGAACTTCTTGGGTCAGGGAAATACAAAGCAGCCGGTATGCCCAAACGTMGATTCTTGAGCGCACTGGCACCTACTTCTTTCGGACCAAGTATCGAATTAGCGTTTCTCGGATATCAATACCCAAGCCGCCCCTGCCGGGCTTCCCATAGACTAGCGGCATAAAACAATTTACGTGTCAGTAGTTTCATGGTGGTAATGTATCGGTCGGATCTAGCCTAGGCTTCCGGAACTCTTGCAGCTCTTGGTGCAGGTACGAATAGAAGTCCGCTTCAGTTTTGGATGGAATCAAAGTAGTCAATTTGGCCATTTCACCATTCATTAGAAGGTACGACATGATTTGGTAGGCACTGGCCGATTATGGACTTGGTCAAAATCCACTCTTTCGTTACACAACACCT
>Contig03+22877
AGGTACGAATAGAAGTCCGCTTCAGTTTTGGATGGAATCAAAGTAGTCAATTTGGCCATTTCACCATTCATTAGAAGGTACGACATGATTTGGTAGGCACTGGCCGATTATGGACTTGGTCAAAATCCACTCTTTCGTTACACAACACCTGCCGCAAGATACTGAAACGCACTCGCTGAAGCCAACCATGGACTCAATCTTTGGAACGTTTGATACTTGATCACGGAGATCCTTACACCAAGGCTGCTGGGTTTTGTACCAATCAAGTGCTTTCTCTAGCGATGGGGGGAAGAGAGTAGGCTTTAGGTTGTTTTCAGATAAAGATTCTCCTTTTCGTACGCTCCAAGGTAGGTTCGGTACTAGCGGATCATAAGGATAGGCCAGGTCAGCTGCTAATRGCTTCCAGTACCGGGACAACAATGGGGTTGGGGATCAGAGAGAGGAAGTAGGCTTGCCGATAATGCCGTACCTCTTGTGCCGTACGTAGAGAAAGCATAGAGATAGAGAGAGCAGTTCTCTCGGTCAAGTGGCTGCCGATAACCTTTTTCTCTCGTTCACGTTGATCAGTTAAGCTGCTTTGCTGCCGAGACGGGATCGTGACTTTGAATCAAATCTC
>Contig04+12877
AGCGTTTCTCGGATATCAATACCCAAGCCGCCCCTGCCGGGCTTCCCATAGACTAGCGGCATAAAACAATTTACGTGTCAGTAGTTTCATGGTGGTAATGTATCGGTCGGATCTAGCCTAGGCTTCCGGAACTCTTGCAGCTCTTGGTGCAGGTACGAATAGAAGTCCGCTTCAGTTTTGGATGGAATCAAAGTAGTCAATTTGGCCATTTCACCATTCATTAGAAGGTACGACATGATTTGGTAGGCACTGGCCGATTATGGACTTGGTCAAAATCCACTCTTTCGTTACACAACACCTTAGCAAGATACTGAAACGCACTCGCTGAAGCCAACCATGGACTCAATCTTTGGAACGTTTGATACTTGATCACGGAGATCCTTACACCAAGGCTGCTGGGTTTTGTACCAATCAAGTGCTTTCTCTAGCGATGGGGGGAAGAGAGTAGGCTTTAGGTTGTTTTCAGATAAAGATTCTCCTTTTCGTACGCTCCAAGGTAGGTTCGGTACTAGCGGATCATAAGGATAGGCCAGGTCAGCTGCTAATGGCTTCCAGTACCGGGACAACAATGGGGTTGGGGATCAGAGAGAGGAAGTAGGCTTGCCGATAATGCCGTACCTCTTGTGCCGTACGTAGAGAAAGCATAGAGATAGAGAGAGCAGTTCTCTCGGTCAAGTGGCTGCCGATAACCTTTTTCTCTCGTTCACGTTGATCAGTTAAGCTGCTTTGCTGCCGAGACGGGATCGTGACTTTGAATCAAATCTC
>Contig05+2616
TACCTCTTGTGCCGTACGTAGAGAAAGCATAGAGATAGAGAGAGCAGTTCTCTCGGTCAAGTGGCTGCCGATAACCTTTTTCTCTCGTTCACGTTGATCAGTTAAGCTGCTTTGCTGCCGAGACGGGATCGTGACTTTGAATCAAATCTCGGCACGGCACCGGCACGTTTCCAGCTTCGGATAGAAAAAAACAAGAGCGGAAGGGGGGCTACAGGGAGAGTAGAAAGCTCGGCAAGGATAGGGTGTGGCAAGGCCGGCTTCAGGCAACTGGGTGGTGAGGAACCAAAGCCAGCAGCAGCCCCATGGCTGGAGTTCAGGGGGATCCAATCGACTTCAAAGGTCTGCGATTGAAGGAGTGGTTCGAGGACTGGAGTCAATTATGCCGGGTGCGAGGGAAGCATACCTACCGATAGAAGGAACTGATCTCTCTGGAAGCCAATCAACTGGTCCCCCTCTCCTGCCGTTGGCATCATTCCTATCAACCAATCCCTACCGGTTTGGAAGAGGCATGAGCGAGCACAAGACCGGGCTGGCTGGCACTCGATGAGCAAGGGAAAGCGACTGCTGCTTTGTTTGGAACTCTATGAACAACTGACCGAGGGGGAATCTTTCTTTCATTTATGTCCGGTCCTACCTAGTCGAGATTGAAGGAGGGACCTACGCTGGTAGTACCAATAGAGATGTGGGCCACTCTAGCCTTGCCGCCACCGCTGAATCCAACACAGAAGTTTCTTATATATACGCAACATCCGTTGCCCGTCCCCTTTCCCTTTCCCTGATACCTCTGAGGATTCCTTGCCTTGGCCCTCCCAAGTCTTTTCGCGTGTCAGCGCGATATGCCTAGCCGGAGAATCAAAGTAGTCTGCATGCCTTCATTGCTACGAATCCTCCAACGCCGCTCCATTCGAGTGAGGTCTACGAAACACAATTGTGGTCCCCTCCCTCCCCCCCTGCCCAACTCCCTATCCACCCACTTTGTAGAAAGAAAGAATGCTTTGGTTGGTTCTTACGTGTTCCAAAAACACTACGATAGATGCAGTTTCGATTGGCTGCCCTGTAGGGCACTATAGTGTGTGCCGGCCACCACCCACTTCTTCATGGGTAGTGGTGGGTAGGGAGTTGGTCAGCTGCCAGCCGCCCACAAAATGATTAGTGGTGGTGGTGGGTAGGGGTTGAAGCGCTACGCGCAACAATTTCTGAAGGGGTGGAAGTGAAGCGCTACGCGTTCACCCTGGCCCTACCCCGCCCCCTACCCTATTTGATCCAACCATAGC
>Contig06+1616
GATAAAGATTCTCCTTTTCGTACGCTCCAAGGTAGGTTCGGTACTAGCGGATCATAAGGATAGGCCAGGTCAGCTGCTAATRGCTTCCAGTACCGGGACAACAATGGGGTTGGGGATCAGAGAGAGGAAGTAGGCTTGCCGATAATGCCGTACCTCTTGTGCCGTACGTAGAGAAAGCATAGAGATAGAGAGAGCAGTTCTCTCGGTCAAGTGGCTGCCGATAACCTTTTTCTCTCGTTCACGTTGATCAGTTAAGCTGCTTTGCTGCCGAGACGGGATCGTGACTTTGAATCAAATCTCTAACGGCACCGGCACGTTTCCAGCTTCGGATAGAAAAAAACAAGAGCGGAAGGGGGGCTACAGGGAGAGTAGAAAGCTCGGCAAGGATAGGGTGTGGCAAGGCCGGCTTCAGGCAACTGGGTGGTGAGGAACCAAAGCCAGCAGCAGCCCCATGGCTGGAGTTCAGRGGGATCMAATCGACTTCAAAGGTCTGCGATTGAAGGAGTGGTTCGAGGACTGGAGTCAATTATGCCGGGTGCGAGGGAAGCATACCTACCGATAGAAGGAACTGATCTCTCTGGAAGCCAATCAACTGGTCCCCCTCTCCTGCCGTTGGCATCATTCCTATCAACCAATCCCTACCGGTTTGGAAGAGGCATGAGCGAGCACAAGACCGGGCTGGCTGGCACTCGATGAGCAAGGGAAAGCGACTGCTGCTTTGTTTGGAACTCTATGAACAACTGACCGAGGGGGAATCTTTCTTTCATTTATGTCCGGTCCTACCTAGTCGAGATTGAAGGAGGGACCTACGCTGGTAGTACCAATAGAGATGTGGGCCACTCTAGCCTTGCCGCCACCGCTGAATCCAACACAGAAGTTTCTTATATATACGCAACATCCGTTGCCCGTCCCCTTTCCCTTTCCCTGATACCTCTGAGGATTCCTTGCCTTGGCCCTCCCAAGTCTTTTCGCGTGTCAGCGCGATATGCCTAGCCGGAGAATCAAAGTAGTCTGCATGCCTTCATTGCTACGAATCCTCCAACGCCGCTCCATTCGAGTGAGGTCTACGAAACACAATTGTGGTCCCCTCCCTCCCCCCCTGCCCAACTCCCTATCCACCCACTTTGTAGAAAGAAAGAATGCTTTGGTTGGTTCTTACGTGTTCCAAAAACACTACGATAGATGCAGTTTCGATTGGCTGCCCTGTAGGGCACTATAGTGTGTGCCGGCCACCACCCACTTCTTCATGGGTAGTGGTGGGTAGGGAGTTGGTCAGCTGCCAGCCGCCCACAAAATGATTAGTGGTGGTGGTGGGTAGGGGTTGAAGCGCTACGCGCAACAATTTCTGAAGGGGTGGAAGTGAAGCGCTACGCGTTCACCCTGGCCCTACCCCGCCCCCTACCCTATTTGATCCAACCATAGC
>Contig07+21276
GCTGCCAGCCGCCCACAAAATGATTAGTGGTGGTGGTGGGTAGGGGTTGAAGCGCTACGCGCAACAATTTCTGAAGGGGTGGAAGTGAAGCGCTACGCGTTCACCCTGGCCCTACCCCGCCCCCTACCCTATTTGATCCAACCATAGCTTTTATGGCTATGGTCGAGAAGCAGTTCGGTGGTCGGGATGCATGTCCGACCTCATATCCCGGCGGAGCTAATGAAATGATTCCTTCTCGTTCCCACCCCAAACACGGGCTGATTCGCGCTTCCGCGAGGAGGTTGTTGAGAAAGCAGCAAGCAAACAACCCTTCTCTCTCAGAAGGGGCGCGAGCTACGCCGATTGTTTTCAAAGATTCATTGCTCCAAACCGCGTTTGGCAAGAAAACGCTTCCCTAAAGAGAACGCTACGCCCCTCGCAAAGCGACTGAAATGTTTCAACTGCCATTTGCGTGCGATGCCGGGGTGGGMCGGAGCGCTAGCGGCAGCCACTATAGTGCCCTTATAAGGTAGRTAGTAGGGTAGTGGCCCCCGAACGGTACGGGGGTAGGTTACCCTATTGGAGCTGGCAGGCTATCCGTTTCGTTTTCTCGCAGGCTTTCTTTCTTTCTTTCTTTCTTTCTTTCTTTCTTTCCTCGGCCACCCATTTATTCTCGCTGGCTGGCCCAAGTGACCCTTGGCTACGCTCCGCCAACCTGACCCGCAACAATGGGAAGGAAGCGCGCACTTGCAAACTAGGGAAGCGCTACGCTGAAGCCTGCGGCACACCGACGAGTGTTCCCTAGAAACGTCGAATCCGATGGGAACAACGGGATTCAAACATTCCTCTGATACAGGATAATCAGCCCAGTGCGGCAGGAGCAAAAGGGTGTTGTTCTGCTAGGTCCAGGTTAGGCTTCTCGGGAATGAATTCCGGCTAACGCGCTGCCGGCGGTTGGGGTAGTAGCCTAGGGACGAAAAAGTACTCTCYAGTTACGGCRTWGCCAGCCAGGTCTTACTCTTGCCAGGTCCCACTCTCCAAGGTAACCTATCTAGAGGTGAATCACTGATCTTGGTCCTTCTGGTTACTCTCTCCCTATCAACTAGGACCAATAGAAAATAGAAATAATTATCCGCGTGGGTGCTGGAACGAAGCCATTTCGAATTCTTCGCGTGCTGGAACTATACTGTAGTAAAAAGAGGTTACGGATCTGTCATATACGTACACGCTAGAAAGGTGACTTTCAGGACAGTMGCGAGAAGTGGCTAGCCGGAACGAAGCCATTCGTGCGGAACATGGCACACTTGGTATCCTAGACGGTGTCTTGTTCGGATAAGAAACTACAGTTCTTATTTATCCTACTAACGAGGCGGTAGGAGGTATGGATGGGGGGGTACGGGAAAAGCGCTACRGATTCGAACCACCCTTTTTCAAAGCTTCGCTTTTCGCTTCGCCCAAAAACGGCAGAAGGGAACTGCCAGTGCGCGTGGCACAGAAGGAAAAGAGGGTGCGGCAGTGGGGCAGGGAAAGGGTGGCGGCTGCTGCTGCTTTCCTTCCCCACTTTGGAAGTTGCGCTACGCGCCACTAGCCGTGCCACTTCTCCCGTTGGAGAGTAAACGTCGTTTTATGGTTCCGGGTTGTTTTTGTCACACTATGGCGGCAAAGGACTTCCGGTAAAGGGAAGCTTGCTTATTGACTAGGGGAGGGAGCGCTGGCCGACGACATGGTAAAAGGGGTMGGGCCGGCCACGCGTGGCAAAGGGGGTCATCGGCGATGACACGTTGGAAGGGGGAGCCAACGCTGGTCGACGTTGGTTGGGGGGAGGTAGCGCTCGCTGGTTGATTGACCGAGAGAGCGAAGCGGAGCGAAAGCGAAGGCCGACTGAGGTTGGGAGAGAGTGACGACTGATAAAGGGGGACGAAGGTGAGAGTGAAGCACCAACCAACCAACCAACGCCTTGCTGCTTCTGAGAGATGCACGACGGGGCGCACGCACGCACGCACGTCGACCGACTTTGAGAGAGGCATGCCATGCTGCCCTCAAGCCTTGCTGCCTCTGAGAGAGAAGTACGATGTCGACAGATATGGCCTCGACAAAGGGAGAGGCCTCGACAAAGGGGAAGAGGCACGATATCGACAAAGGGTGAGGCACACCATTGATAGAAACTATGCTTTGCCATTTGCTGCCTTTGAGAGAGGCACTGTCTTCGACTTTGGGAGAGGCACGGACTTTCCTCGGTCTTGGGTGAGGCGCGCAAGCAAGCCCTGCTGCTTCGAGATAGGCACGCCGCCCTGCTGCCTCTSAGAGAGCGTTGGCTGACTGACGCTGGGAGGGAGCAGCTGGCAGTTGACTTGGATACGAAAATAATCTGAGAGGGAAGGTGGGTGGTGATGAGAAGGAAGGGTCACTGCAAAGGGAAAAGGGCATACCCGGCCTGGTGTGTGGGTATGGCAGTGTCCCACATTACTTAGGGTTCTTRTGTCTGTTCCCCGGAAGTAATAAGTTTTTCTAAGATGATAACACTTGGGTGGGATCTTACCGCTGTCGAAGGTGTTAGGGTCCTGATTCCTCCGCAGAGAGAGCTAGTCAGTCATTCCTTATCAGGTCAMTCTTTCCATGGCAGTCTCTCTTAGTCTCTAGCTGGTCAGGCCCTGCCCCTACCGTTAGCAGAGAAGGGAGGTAGCATTGCCATGGAGGGCGGGGGAAGCGCATACTGCCGTGGGGGATGGGTACTGGTAAGGGGCGTAACCGTAGGCAGGGAAGCGCTACCGAGTGGGACCGGGAAGCGCTACCCACTGCC
>Contig08+11276
TGTAGAAAGAAAGAATGCTTTGGTTGGTTCTTACGTGTTCCAAAAACACTACGATAGATGCAGTTTCGATTGGCTGCCCTGTAGGGCACTATAGTGTGTGCCGGCCACCACCCACTTCTTCATGGGTAGTGGTGGGTAGGGAGTTGGTCAGCTGCCAGCCGCCCACAAAATGATTAGTGGTGGTGGTGGGTAGGGGTTGAAGCGCTACGCGCAACAATTTCTGAAGGGGTGGAAGTGAAGCGCTACGCGTTCACCCTGGCCCTACCCCGCCCCCTACCCTATTTGATCCAACCATAGCCGCTTTTATGGCTATGGTCGAGAAGCAGTTCGGTGGTCGGGATGCATGTCCGACCTCATATCCCGGCGGAGCTAATGAAATGATTCCTTCTCGTTCCCACCCCAAACACGGGCTGATTCGCGCTTCCGCGAGGAGGTTGTTGAGAAAGCAGCAAGCAAACAACCCTTCTCTCTCAGAAGGGGCGCGAGCTACGCCGATTGTTTTCAAAGATTCATTGCTCCAAACCGCGTTTGGCAAGAAAACGCTTCCCTAAAGAGAACGCTACGCCCCTCGCAAAGCGACTGAAATGTTTCAACTGCCATTTGCGTGCGATGCCGGGGTGGGMCGGAGCGCTAGCGGCAGCCACTATAGTGCCCTTATAAGGTAGRTAGTAGGGTAGTGGCCCCCGAACGGTACGGGGGTAGGTTACCCTATTGGAGCTGGCAGGCTATCCGTTTCGTTTTCTCGCAGGCTTTCTTTCTTTCTTTCTTTCTTTCTTTCTTTCTTTCCTCGGCCACCCATTTATTCTCGCTGGCTGGCCCAAGTGACCCTTGGCTACGCTCCGCCAACCTGACCCGCAACAATGGGAAGGAAGCGCGCACTTGCAAACTAGGGAAGCGCTACGCTGAAGCCTGCGGCACACCGACGAGTGTTCCCTAGAAACGTCGAATCCGATGGGAACAACGGGATTCAAACATTCCTCTGATACAGGATAATCAGCCCAGTGCGGCAGGAGCAAAAGGGTGTTGTTCTGCTAGGTCCAGGTTAGGCTTCTCGGGAATGAATTCCGGCTAACGCGCTGCCGGCGGTTGGGGTAGTAGCCTAGGGACGAAAAAGTACTCTCYAGTTACGGCRTWGCCAGCCAGGTCTTACTCTTGCCAGGTCCCACTCTCCAAGGTAACCTATCTAGAGGTGAATCACTGATCTTGGTCCTTCTGGTTACTCTCTCCCTATCAACTAGGACCAATAGAAAATAGAAATAATTATCCGCGTGGGTGCTGGAACGAAGCCATTTCGAATTCTTCGCGTGCTGGAACTATACTGTAGTAAAAAGAGGTTACGGATCTGTCATATACGTACACGCTAGAAAGGTGACTTTCAGGACAGTMGCGAGAAGTGGCTAGCCGGAACGAAGCCATTCGTGCGGAACATGGCACACTTGGTATCCTAGACGGTGTCTTGTTCGGATAAGAAACTACAGTTCTTATTTATCCTACTAACGAGGCGGTAGGAGGTATGGATGGGGGGGTACGGGAAAAGCGCTACRGATTCGAACCACCCTTTTTCAAAGCTTCGCTTTTCGCTTCGCCCAAAAACGGCAGAAGGGAACTGCCAGTGCGCGTGGCACAGAAGGAAAAGAGGGTGCGGCAGTGGGGCAGGGAAAGGGTGGCGGCTGCTGCTGCTTTCCTTCCCCACTTTGGAAGTTGCGCTACGCGCCACTAGCCGTGCCACTTCTCCCGTTGGAGAGTAAACGTCGTTTTATGGTTCCGGGTTGTTTTTGTCACACTATGGCGGCAAAGGACTTCCGGTAAAGGGAAGCTTGCTTATTGACTAGGGGAGGGAGCGCTGGCCGACGACATGGTAAAAGGGGTMGGGCCGGCCACGCGTGGCAAAGGGGGTCATCGGCGATGACACGTTGGAAGGGGGAGCCAACGCTGGTCGACGTTGGTTGGGGGGAGGTAGCGCTCGCTGGTTGATTGACCGAGAGAGCGAAGCGGAGCGAAAGCGAAGGCCGACTGAGGTTGGGAGAGAGTGACGACTGATAAAGGGGGACGAAGGTGAGAGTGAAGCACCAACCAACCAACCAACGCCTTGCTGCTTCTGAGAGATGCACGACGGGGCGCACGCACGCACGCACGTCGACCGACTTTGAGAGAGGCATGCCATGCTGCCCTCAAGCCTTGCTGCCTCTGAGAGAGAAGTACGATGTCGACAGATATGGCCTCGACAAAGGGAGAGGCCTCGACAAAGGGGAAGAGGCACGATATCGACAAAGGGTGAGGCACACCATTGATAGAAACTATGCTTTGCCATTTGCTGCCTTTGAGAGAGGCACTGTCTTCGACTTTGGGAGAGGCACGGACTTTCCTCGGTCTTGGGTGAGGCGCGCAAGCAAGCCCTGCTGCTTCGAGATAGGCACGCCGCCCTGCTGCCTCTSAGAGAGCGTTGGCTGACTGACGCTGGGAGGGAGCAGCTGGCAGTTGACTTGGATACGAAAATAATCTGAGAGGGAAGGTGGGTGGTGATGAGAAGGAAGGGTCACTGCAAAGGGAAAAGGGCATACCCGGCCTGGTGTGTGGGTATGGCAGTGTCCCACATTACTTAGGGTTCTTRTGTCTGTTCCCCGGAAGTAATAAGTTTTTCTAAGATGATAACACTTGGGTGGGATCTTACCGCTGTCGAAGGTGTTAGGGTCCTGATTCCTCCGCAGAGAGAGCTAGTCAGTCATTCCTTATCAGGTCAMTCTTTCCATGGCAGTCTCTCTTAGTCTCTAGCTGGTCAGGCCCTGCCCCTACCGTTAGCAGAGAAGGGAGGTAGCATTGCCATGGAGGGCGGGGGAAGCGCATACTGCCGTGGGGGATGGGTACTGGTAAGGGGCGTAACCGTAGGCAGGGAAGCGCTACCGAGTGGGACCGGGAAGCGCTACCCACTGCC
>Contig09+47206282
CAGGAGCTTTATGTCTTCTTCCATTGAAGACATGCTATCTCTCAATATTGTTGATCCAACCAAATTGAATTCTTACATTTCTTCTTTAGTAACAAGACTTGTGTTTGCCTTAYGTGCRCTATTACTACTCTCTATTTGTTCTCCAATTCTTCGGCACCTTCCAGGAGCTTTATGTCTTCTTCCATTGAAGACATGCTATCTCTCAATATTGTTGATCCAACCAAATTGAATTCTTACATTTCTTCTTTAGTAACAAGACTTGTGTTTGCCTTAYGTGCRCTATTACTACTCTCTATTTGTTCTCCAATTCTTCGGCACCTTCCAGGAGCTTTATGTCTTCTTCCATTGAAGACATGCTATCTCTCAATATTGTTGATCCAACCAAATTGAATTCTTACATTTCTTCTTTAGTAACAAGACTTGTGTTTGCCTTACGTGCRCTATTACTACTCTCTATTTGTTCTCCAATTCTTCGGCACCTTCCAGGAGCTTTATGTCTTCTTCCATTGAAGACATGCTATCTCTCAATATTGTTGATCCAACCAAATTGAATTCTTACATTTCTTCTTTAGTAACAAGACTTGTGTTTGCCTTACGTGCGCTATTACTACTCTCTATTTGTTCTCCAATTCTTCGGCACCTTCCAGGAGCTTTATGTCTTCTTCCATTGAAGACATGCTATCTCTCAATATTGTTGATCCAACCAAATTGAATTCTTACATTTCTTCTTTAGTAACAAGACTTGTGTTTGCCTTACGTGCGYTATTACTACTCTCTATTTGTTCTCCAATTCTTYGGCACCTTCCAGGAGCTTTATGTCTTMTTCCATTGAAGACATGCTATCTCTCAATATTGTTGATCCAACCAAATTGAATTCKTACATTTCTTCTTTAGTAACAAGACTTGTGTTTGCCTTACGTGCGYTATTACTACTCTCTATTTGTTCTCCAATTCTTYGGCACCTTCCARGAGCTTTATGTCTTCTTCCATTGAAGACATGCTATCTCTCAATATTGTTGATCCAACCAAATTGAATTCKTACATTTCTTCTTTAGTAACAAGACTTGTGTTTGCCTTACGTGCGYTATTACTACTCTCTATTTGTTCTCCAATTCTTYGGCACCTTCCARGAGCTTTATGTCTTCTTCCATTGAAGACATGCTATCTCTCAATATTGTTGATCCAACCAAATTGAATTCKTACATTTCTTCTTTAGTAACAAGACTTGTGTTTGCCTTACGTGCGYTATTACTACTCTCTATTTGTTCTCCAATTCTTYGGCACCTTCCARGAGCTTTATGTCTTCTTCCATTGAAGACATGCTATCTCTCAATATTGTTGATCCAAMCAAATTGAATTCKTACATTTCTTCTTTAGTAACAAGACTTGTGTTTGCCTTACGTGCGYTATTACTACTCTCTATTTGTTCTCCAATTCTTYGGCACCTTCCARGAGCTTTATGTCTTVTTCCATTRAAGACATGCTATCTCTCAATATTKTTGATCCAACCAAATTGAATTCKTACATTTCTTCTTTAGTAACAAGACTTGTGTTTGCCTTACGTGCGYTATTACTACTCTCTATTTGTTCTCCAATTCTTYSGCACCTTCCARGAGC
>Contig10+22142311
TAACAAGACTTGTATTTGCCTTACGTGCACTATTACTACTCTCTATTTTCTCTCCAATTCTTCGGCACCTTCCAGGAGCTTTCTGTCTTCTTCCATTGAAGACATGCTATCACTCAATGTTGTTGATTGAACCAACTTAAATMTTTCATATCTTTTTCAATAACAAGACTTGTGTTTGCCTTACGTGCACTATTACTACTCTCTATTTTCTCTCCAATTCTTCGGCACCTTCCAGGAGCTTTCTGTCTTCTTCCATTGAAGACATGCTATCACTCAATGTTGTTGATTGAACCAACTTAAATMTTTCATATCTTTTTCAATAACAAGACTTGTGTTTGCCTTACGTGCACTATTACTACTCTCTATTTKCTCTCCAATTCTTCGGCACCTTCCAGGAGCTTTCTKTCTTYTTCCATTGAAGRCATGCTATCACTCAATGTTGTTGATTGAACCAACTTAAATCTTTAATATCTTTTTCAATAACAATACTTGTGTTTGCCTTACGTGCACTATTACTACTCTCTATTTGCTCTCCAATTCNTCGGCACCTTCCAGGAGCTTTCTTTCTTTTTCCATTGAAGGCATGCTATCACTCAATGTTGTTGATTGAACCAACTTAAATCTTTAATATCTTTTTCAATAACAAGACTTGTGTTTGCCTTACGTGCACTATTACTACTCTCTATTTTCTCTCCAATTCTTCGGCACCTTCCAGGAGCTTTCTKTCTTYTTCCATTGAAGACATGCTATCACTCAATGTTGTTGATTGAACCAACTTAAATCTTTAATATCTTTTTCAATAACAAGACTTGTGTTT
>Contig100+986762
TTGAAGACATGCTATCACTCAATGTTGTTGATTGAACCAACTTAAATCTTTNATATCTTTTTCAATAACAAGACTTGTGTTTGCCTTACGTGCACTATTACTACTCTCTATTTTCTCTCCAATTCTTCGGCACCTTCCAGGAGCTTTCTGTCTTCTTCCATTGAAGACATGCTATCACTCAATGTTGTTGATTGAACCAACTTAAATCTTTMATATCTTTTTCAATAACAAGACTTGTGTTTGCCTTACGTGCACTATTACTACTCTCTATTTKCTCTCCAATTCTTCGGCACCTTCCAGGAGCTTTCTGTCTTCTTCCATTGAAGACATGCTATCACTCAATGTTGTTGATTGAACCAACTTAAATCTTTMATATCTTTTTCAATAACAAGACTTGTGTTTGCCTTACGKGCACTATTACTACTCTCTATTTDCTCTCCAATTCTTCGGCACCTTCCAGGAGCTTTCTGTCTTCTTCCATTGAAGACATGCTATCACTCAATGTTGTTGATTGAACCAACTTAAATCTTTMATATCTTTTTCAATAACAAGACTTGTGTTTGCCTTACGKGCACTATTACTACTCTCTATTTDCTCTCCAATTCTTCGGCACCTTCCAGGAGCTTTCTGTCTTCTTCCATTGAAGACATGCTATCACTCAATGTTGTTGATTGAACCAACTTAAATCTTTMATATCTTTTTCAATAACAAGACTTGTGTTTGCCTTACGKGCACTATTACTACTCTCTATTTDCTCTCCAATTCTTCGGCACCTTCCAGGAGCTTTCTGTCTTCTTCCATTGAAGACATGCTATCACTCAATGTTGTTGATTGAACCAACTTAAATCTTTMATATCTTTTTCAATAACAAGACTTGTGTTT
>Contig899+986762
TTGAAGACATGCTATCACTCAATGTTGTTGATTGAACCAACTTAAATCTTTNATATCTTTTTCAATAACAAGACTTGTGTTTGCCTTACGTGCACTATTACTACTCTCTATTTTCTCTCCAATTCTTCGGCACCTTCCAGGAGCTTTCTGTCTTCTTCCATTGAAGACATGCTATCACTCAATGTTGTTGATTGAACCAACTTAAATCTTTMATATCTTTTTCAATAACAAGACTTGTGTTTGCCTTACGTGCACTATTACTACTCTCTATTTKCTCTCCAATTCTTCGGCA
>Contig09+4455888
ACTCTCTATTTGCTCTCCAATTCNTCGGCACCTTCCAGGAGCTTTCTTTCTTTTTCCATTGAAGGCATGCTATCACTCAATGTTGTTGATTGAACCAACTTAAATCTTTAATATCTTTTTCAATAACAAGACTTGTGTTTGCCTTACGTGCACTATTACTACTCTCTATTTTCTCTCCAATTCTTCGGCACCTTCCAGGAGCTTTCTKTCTTYTTCCATTGAAGACATGCTATCACTCAATGTTGTTGATTGAACCAACTTAAATCTTTAATATCTTTTTCAATAACAAGACTTGTGTTTGCCTTACGTGCACTATTACTACTCTCTATTTKCTCTCCAATTCTTCGGCACCTTCCAGGAGCTTTCTGTCTTCTTCCATTGAAGACATGCTATCACTCAATGTTGTTGATTGAACCAACTTAAATCTTTAATATCTTTTTCAATAACAAGACTTGTGTTT
>Contig10+4095022
GTAACACATATTTAGATGTTTTGCTGCTATAAATAGTCCCTTAAAATGATATGAAAAAGGGAGAAATATCCTTCAAGAACAACCATGAACTAAGGCAAAGAGAAGCGTAACACATATTTAGATGTTTTGCTGCTATAAATAGTCCCTTAAAATGATATGAAAAAGGGAGAAATATCCTTCAAGAACAACCATGAACTAAGTAAGGCAAAGAGAAGCGTAACACATATTTAGATGTTTTGCTGCTATAAATAGTCCCTTAAAATGATATGAAAAAGGGAGAAATATCCTTCAAGAACAACCATGAACTAAGAAAAAGAGAAGAGTAACACATATTTAGATGTTTTGCTGCTATAAATAGTCCCTTAAAATGATATGAAAAAGGGAGAAATATCCTTCAAGAACAACCATGAACTAAG
>Contig10+4095022_2
TTTTGCTGCTATAAATAGTCCCTTAAAATGATATGAAAAAGGGAGAAATATCCTTCAAGAACAACCATGAACTAAGTAAGGCAAAGAGAAGCGTAACACATATTTAGATGTTTTGCTGCTATAAATAGTCCCTTAAAATGATATGAAAAAGGGAGAAATATCCTTCAAGAACAACCATGAACTAAG
>Contig11+2190
GGGAGAAATATCCTTCAAGAACAACCATGAACTAAGTAAGGCAAAGAGAAGCGTAACACATATTTAGATGTTTTGCTGCTATAAATAGTCCCTTAAAATGATATGAAAAAGGGAGAAATATCCTTCAAGAACAACCATGAACTAAGGCAAAGAGAAGCGTAACACATATTTAGATGTTTTGCTGCTATAAATAGTCCCTTAAAATGATATGAAAAAGGGAGAAATATCCTTCAAGAACAACCATGAACTAAG
>Contig12+1190
TTTTGCTGCTATAAATAGTCCCTTAAAATGATATGAAAAAGGGAGAAATATCCTTCAAGAACAACCATGAACTAAGTAAGGCAAAGAGAAGCGTAACACATATTTAGATGTTTTGCTGCTATAAATAGTCCCTTAAAATGATATGAAAAAGGGAGAAATATCCTTCAAGAACAACCATGAACTAAGTAAGGCAAAGAGAAGCVTAACACATATTTAGATGTTTTGCTGCTATAAATAGWCCCTTAAAATGATATGAAAAAGGGAGAAATATCCTTCAAGAACAACCATGAACTAAGTAAGGCAAAGAGAAGCRTAACACATATTTAGATGTTTTGCTGCTATAAATAGTCCCTTAAAATGATATGAAAAAGGGAGAAATATCCTTCAAGAACAACCATGAACTAAGAAAAAGAGAA
>Contig13+22142311
ATTCTTCGGCACCTTCCAGGAGCTTTCTGTCTTCTTCCATTGAAGACATGCTATCACTCAATGTTGTTGATTGAACCAACTTAAATCTTTMATATCTTTTTCAATAACAAGACTTGTVTTTGCCTTACGTGCACTATTACTACTCTCTATTTTCTCTCCAATTCTTCGGCACCTTCCAGGAGCTTTCTGTCTTCTTCCATTGAAGACATGCTATCACTCAATGTTGTTGATTGAACCAACTTAAATCTTTMATATCTTTTTCAATAACAAGACTTGTVTTTGCCTTACGTGCACTATTACTACTCTCTATTTTCTCTCCAATTCTTCGGCACCTTCCAGGAGCTTTCTGTCTTCTTCCATTGAAGACATGCTATCACTCAATGTTGTTGATTGAACCAACTTAAATCTTTMATATCTTTTTCAATAACAAGACTTGTMTTTGCCTTACGTGCACTATTACTACTCTCTATTTTCTCTCCAATTCTTCGGCACCTTCCAGGAGCTTTCTGTCTTCTTCCATTGAAGACATGCTATCACTCAATGTTGTTGATTGAACCAACTTAAATCTTTAATATCTTTTTCAATAACAAGACTTGTATTTGCCTTACGTGCACTATTACTACTCTCTATTTTCTCTCCAATTCTTCGGCACCTTCCAGGAGCTTTCTGTCTTCTTCCATTGAAGACATGCTATCACTCAATGTTGTTGATTGAACCAACTTAAATMTTTCATATCTTTTTCAATAACAAGACTTGTGTTTGCCTTACGTGCACTATTACTACTCTCTATTTTCTCTCCAATTCTTCGGCACCTTCCAGGAGCTTTCTGTCTTCTTCCATTGAAGACATGCTATCACTCAATGTTGTTGATTGAACCAACTTAAATMTTTCATATCTTTTTCAATAACAAGACTTGTGTTTGCCTTACGTGCACTATTACTACTCTCTATTTTCTCTCCAATTCTTCGGCACCTTCCAGGAGCTTTCTGTCTTCTTCCATTGAAGACATGCTATCACTCAATGTTGTTGATTGAACCAACTTAAATMTTTCATATCTTTTTCAATAACAAGACTTGTGTTTGCCTTACGTGCACTATTACTACTCTCTATTTKCTCTCCAATTCTTCGGCACCTTCCAGGAGCTTTCTKTCTTYTTCCATTGAAGRCATGCTATCACTCAATGTTGTTGATTGAACCAACTTAAATCTTTAATATCTTTTTCAATAACAATACTTGTGTTTGCCTTACGTGCACTATTACTACTCTCTATTTGCTCTCCAATTCNTCGGCACCTTCCAGGAGCTTTCTTTCTTTTTCCATTGAAGGCATGCTATCACTCAATGTTGTTGATTGAACCAACTTAAATCTTTAATATCTTTTTCAATAACAAGACTTGTGTTTGCCTTACGTGCACTATTACTACTCTCTATTTTCTCTCCAATTCTTCGGCACCTTCCAGGAGCTTTCTKTCTTYTTCCATTGAAGACATGCTATCACTCAATGTTGTTGATTGAACCAACTTAAATCTTTAATATCTTTTTCAATAACAAGACTTGTGTTT
>Contig14+986762_2
CACTATTACTACTCTCTATTTTCTCTCCAATTCTTCGGCACCTTCCAGGAGCTTTCTKTCTTYTTCCATTGAAGACATGCTATCACTCAATGTTGTTGATTGAACCAACTTAAATCTTTAATATCTTTTTCAATAACAAGACTTGTGTTTGCCTTACGTGCACTATTACTACTCTCTATTTGCTCTCCAATTCTTCGGCACCTTCCAGGAGCTTTCTKTCTTYTTCCATTGAAGRCATGCTATCACTCAATGTTGTTGATTGAACCAACTTAAATCTTTMATATCTTTTTCAATAACAAGACTTGTGTTTGCCTTACGKGCACTATTACTACTCTCTATTTDCTCTCCAATTCTTCGGCACCTTCCAGGAGCTTTCTGTCTTCTTCCATTGAAGACATGCTATCACTCAATGTTGTTGATTGAACCAACTTAAATCTTTMATATCTTTTTCAATAACAAGACTTGTGTTTGCCTTACGKGCACTATTACTACTCTCTATTTDCTCTCCAATTCTTCGGCACCTTCCAGGAGCTTTCTGTCTTCTTCCATTGAAGACATGCTATCACTCAATGTTGTTGATTGAACCAACTTAAATCTTTMATATCTTTTTCAATAACAAGACTTGTGTTTGCCTTACGKGCACTATTACTACTCTCTATTTDCTCTCCAATTCTTCGGCACCTTCCAGGAGCTTTCTGTCTTCTTCCATTGAAGACATGCTATCACTCAATGTTGTTGATTGAACCAACTTAAATCTTTMATATCTTTTTCAATAACAAGACTTGTGTTTGCCTTACGKGCACTATTACTACTCTCTATTTDCTCTCCAATTCTTCGGCACCTTCCAGGAGCTTTCTGTCTTCTTCCATTGAAGACATGCTATCACTCAATGTTGTTGATTGAACCAACTTAAATCTTTMATATCTTTTTCAATAACAAGACTTGTGTTTGCCTTACGKGCACTATTACTACTCTCTATTTDCTCTCCAATTCTTCGGCACCTTCCAGGAGCTTTCTGTCTTCTTCCATTGAAGACATGCTATCACTCAATGTTGTTGATTGAACCAACTTAAATCTTTMATATCTTTTTCAATAACAAGACTTGTGTTT
>Contig901+986762
TTGAAGACATGCTATCACTCAATGTTGTTGATTGAACCAACTTAAATCTTTNATATCTTTTTCAATAACAAGACTTGTGTTTGCCTTACGTGCACTATTACTACTCTCTATTTNCTCTCCAATTCTTCGGCACCTTCCAG
>Contig10+22142311_2
MTTTCATATCTTTTTCAATAACAAGACTTGTGTTTGCCTTACGTGCACTATTACTACTCTCTATTTTCTCTCCAATTCTTCGGCACCTTCCAGGAGCTTTCTGTCTTCTTCCATTGAAGACATGCTATCACTCAATGTTGTTGATTGAACCAACTTAAATMTTTCATATCTTTTTCAATAACAAGACTTGTGTTTGCCTTACGTGCACTATTACTACTCTCTATTTTCTCTCCAATTCTTCGGCACCTTCCAGGAGCTTTCTGTCTTCTTCCATTGAAGACATGCTATCACTCAATGTTGTTGATTGAACCAACTTAAATMTTTCATATCTTTTTCAATAACAAGACTTGTGTTTGCCTTACGTGCACTATTACTACTCTCTATTTTCTCTCCAATTCTTCGGCACCTTCCAGGAGCTTTCTGTCTTCTTCCATTGAAGACATGCTATCACTCAATGTTGTTGATTGAACCAACTTAAATMTTTCATATCTTTTTCAATAACAAGACTTGTGTTTGCCTTACGTGCACTATTACTACTCTCTATTTTCTCTCCAATTCTTCGGCACCTTCCAGGAGCTTTCTGTCTTCTTCCATTGAAGACATGCTATCACTCAATGTTGTTGATTGAACCAACTTAAATMTTTCATATCTTTTTCAATAACAAGACTTGTGTTTGCCTTACGTGCACTATTACTACTCTCTATTTKCTCTCCAATTCTTCGGCACCTTCCAGGAGCTTTCTKTCTTYTTCCATTGAAGRCATGCTATCACTCAATGTTGTTGATTGAACCAACTTAAATCTTTAATATCTTTTTCAATAACAATACTTGTGTTTGCCTTACGTGCACTATTACTACTCTCTATTTGCTCTCCAATTCNTCGGCACCTTCCAGGAGCTTTCTTTCTTTTTCCATTGAAGGCATGCTATCACTCAATGTTGTTGATTGAACCAACTTAAATCTTTAATATCTTTTTCAATAACAAGACTTGTGTTTGCCTTACGTGCACTATTACTACTCTCTATTTTCTCTCCAATTCTTCGGCACCTTCCAGGAGCTTTCTKTCTTYTTCCATTGAAGACATGCTATCACTCAATGTTGTTGATTGAACCAACTTAAATCTTTAATATCTTTTTCAATAACAAGACTTGTGTTT
>Contig901+986762_2
TTGAAGACATGCTATCACTCAATGTTGTTGATTGAACCAACTTAAATCTTTNATATCTTTTTCAATAACAAGACTTGTGTTTGCCTTACGTGCACTATTACTACTCTCTATTTTCTCTCCAATTCTTCGGCACCTTCCAGGAGCTTTCTGTCTTCTTCCATTGAAGACATGCTATCACTCAATGTTGTTGATTGAACCAACTTAAATCTTTMATATCTTTTTCAATAACAAGACTTGTGTTTGCCTTACGTGCACTATTACTACTCTCTATTTKCTCTCCAATTCTTCGGCACCTTCCAGGAGCTTTCTGTCTTCTTCCATTGAAGACATGCTATCACTCAATGTTGTTGATTGAACCAACTTAAATCTTTMATATCTTTTTCAATAACAAGACTTGTGTTTGCCTTACGKGCACTATTACTACTCTCTATTTDCTCTCCAATTCTTCGGCACCTTCCAGGAGCTTTCTGTCTTCTTCCA
>Contig01+49561292
ACAGGGCAGGGGGGCGCTACGTGCCCCCCGCGGGCAGCGCTAGCGGCAGCTGCCCTGCCCTGCAAACAACCCCCGTCCCCATACCCGGCCTTCGGCCCACGCCCTGCCTACGCCGGGAAGCTACKCCAAACCGAAGGTTGGCTGGCTGCTTCGCCCTTCCTCGAAACACGGGGAAGCGTAGCCGCATAAATGCCCTCTCACGTCATTGTCAAGGAACCTTTTATTCATTCACTCGTTTTATTGGCAGGGGTGTGGCTGGGAGCCGTATGAGCGGTAACGTTCACGTACGGTTCTGTGAGAAGGGCGGTGGACGGAAATGGCCATCGTACCTTACTCCCGTCCTCAATGGGGTTTGCTCTTTTTTTTCCGGGGGAGTATGCTAATATGATCTTAATGAGGTGCGGAGCTTTGCATCTGACATTCGTTGGGATGAATCCCCCTGCAGGAGCCAGCGTCCTCTCAAGGGCCTTGTGCAGTAAACCCCTCTGGGCGACGATCCGAATAATAGTAGGTCCCGCGAAGCTGCTTTCGGAGAAGGGTAGCCTAGTGTGTAAGCACAGCAATGAACCGCGAACCCATCGGACGACCCATCTAATATTAGGGGCATATCCCAGGTGGTTCMCCCTACACTATTCCCCAGACCTATACGTGTACCGAATGCTCATACGGGAAAGTGCGCTCCTAGGTCTGGAACCAGGGAGGGTTGCTCCGAGAAAGACTTTATCGTCTCYCCCAGGGGGTGCGGACACACCMGCGCGGATTACAGGTGACGGCTACAAGGGTGGCGGGGAAGAAAACAGTACCCGACATCCAGGGATGAATGGTTACCCATCAGATGGGTATAATCATTCTGGTCCTGGGAGGAAAGACTCACCAGCGGTGGTAGACACCAGCCCTCCCTCTCGAAAAAGGGGGGTAGGCGCGAAGCGCACCCCCCATGATGTACTACTCATAACTATTGCGGACAAAAGACTGCTACCGGCGGCATCCGCGAAGCGGGAATCAAGTTTCCCGTCCTATGAGCGAATCGAGTCTGAACCAGCAGGCAACTCAAACCCCGGCGGAGAGGAGGGCATTTACGCGGGAAGCGCAGGCGCCCGGCTCATTTTTGAAAACTTGTTCACCTTTGGAATGGTTGGAGAGAGCCCCGCAGCGCCGCCTCCTGTCAGGCGCCTTGTTCAAGCCCGCAAGGAAGGTGATGATACCGCTCATTCATGGAAACGAGTTTCTAGGAATTGCATTTGGGGCGGAGCTGGGCGCTTCGCGGTKTCCCACCCGGCCTTTTCTATAGATCCTACTACTTCCGAGCAGGGGGCCGGGGTAAGTAGCGCTTACCCGGCGTACCCGGGAAAGCGCTACGCGCTTTACCCGGGCCCCTTCGAATCCTTGCGCCCCCGCAAGCCGGAAAACGATACGCGTTTTCCAAACCTGGCCGATGATTCTTTCGCAAAAAACGGGCTTTGTTCTCGAATCTGGACCGCTCACAGTAGTAGMACCGAAAGACAGGATCATTCGAGAGGCGATAGGGACGATACTCGAATCTATTTACGAGCCCGAGTTTCTGGACACATCGCACGGATTCCGCCCGGGTCGAGGCTGCCACTCGGCCCTGAGACAGATCAAAACACAGTGGGCTGAAACCTCTTGGTTTTTAGGATTCAACATCAGAAAGTGTTTCGACACCATCGACTTACACCGACTCATCCCAATCCTGAAGGAGGGGATCGACGATCCTAATTTCCTTCACCTAACCCACTTTCTGTTTCCCGCCGGACTTGCGGGAGGTGAGAAGGGTGGCCCTTCCTCCAGGGGGGTCCTACAGGGCAGTGTAYTATCACCCCTATTATGCAACATCTACCTACACAAGCCCGATCAGGAGATAGAGAGGATCCGACAAGAGCACGAAACTCCGGCRTGGTGGCCCCCCAACGGGGCAGCTTCGCGGTTGGCACTCAACCCCTTTTTTTAGATAAAGGGAAGAGAATCATCGGCTCCATTCAAGGTGACGGGTCGAGGGGACCAAGAAAACGATGGAAAAGAAGCGAGCTTCAACTATCCCCCAGTAGGCAACGAAGCCGGGGAAAACGCATCCAACGTGAAGCCTGGGCGGGCGTCAATAGGCTTTCGCGGTCTCTGCCCAAAGGGGATTGCGGGCGCAATAGGCKTTCGCGGTCTTTCATACGGGGGGCCTGGCTACCGGGGGGGAAGCGCAAGCACTGCTTTCCCCCCTTTTGAGGCCGCATCAGGGGATGGGCACTTCTGAAGTGAAAACGCGTAGCAATAATTCAACCGGTTCACTTCTTTTTTTGGCGCTACGCGCCCCGCATGGGGGGCCCGCCCCCTGCGGGCTTCCTGACGGAAGCCCAACTTCACTCCTTGGCAACCCCACCTACGGCATACGGTGGTGGTGGGGGGCAAAAGCGCCAGCCCAGCCCAGCCCAGCCCAGCCCACCCACTTCAAGGATGGTGTGGTGGGATTGATGCGGCTACCGTTTGGCCCACCACCATCTATAGAGTGGGTGGGCTGCCGCATCAACCCGGATGCAGGCCACCCGGGTGGTGGCCTGCCGGGCCATAGCCGCATGACMCAGGCCTAACCCACGGCAAGAGACGGTGGTTAGGCCGGGGTCCG
>Contig01+4097031
CCCCCTGCCCGAGCCGGCCTTGTGGGCCGGGGATGGGGGCCAACCCCGTGCCCATCCCCGAGCGCGTAGCGCTTTCTCGGTCCCCACCCCGAGTTAGTTTGCCGTTGGCAAACCAACAACCTTTTCTCGAGAAAGCTGCYGGCCTCTGCCGATTCGACGGGGACCGCTGCCTGCTAGTTTCACCCCTGCCAGGCTTCGCGCGTTTTACCTCTGGATGCCAAGGTATAGGTTGGGGGCTGGCTTGCTTTCAGCCTAGCCCCCAACGGGAACCTTGCCCCAACACCAACGAGACTTCCAACGTCGTCAACCCGTTGGCGGTTGGCCCTCCCCGGGTCTGCCGAAAGGGCAAACGCGAAGGATGGTGACCTGAAGCAACTTGGTAGGCGCTGCTCAAGAAACCCCTTTCTAGATATGGACAATATGGCGAAGGCTATGGTAAAAATGGTTGTCCCGCTCCCACGGCCCCCTACCCATGGTGGTCCCCCGCAGGGGGGACCGGGTAAAGCGCTACGTAGCGCTTTCCACGAAAAAGAATATTTGCCTCACATAAAGTATTTCCGGCAGCATAAAAAAAGGGACCGTACATGAGGCACTATAGTGAAGCGCTACGCGCCGGTCGTTTGCGCTACGCGCCACTATTGTAGTGCCCTACGAACCTGAATAAGTTATCACGGACGAGCCACATGCAGAGAAACTTGCACGTGTGGTTCTGACCGGGGGGCATACCCCTCTCGGTATACTGTACTAATCTGTGTAGGTTCTCGTAACTTCAGTGAGATTGTCATAGCGTAAAAGTAGATATGGTTTGGCATTCCCTTGTTTCCTGTATCGATTATGTTCCCCATTTCTTGCTCAGCAGAAACTAATCGAGCTCCGTCCGATCCACCAGAAGCAGAAGCTGAATCAGTCGCGGGCTATAATGCGGAATATGCGCGGGATGCGATCCTTAAGAGTTCACTGTTGGCGGAAGCCAATGTCCCGGGATCATCTCTCGGGTGGCAAACGCGGGGACTAATTCCTACCGAAACAAGGGGGTCGAGTAAACTMCCTCCCTGGACAAGCACTTCGGACGGAAAACTTTCCTTGATTGGGTTGCGCTTTGACTCGATCGCCCCCAACAACATTGGGGTGCGATAAACCCCATGGAGTACTATCTGCAGGGATTATGAGATAGCTCTATGCGAGTACGACAGAATATTCGTCGGAAAGGGAATCCCTAGAGCTGTCCCCTGCAGTACATCAACGCCAGACTCACAGGCCGGTCAATATCGTTAAACGTCAACCTAGGAAGATTGGATCC
>Contig02+2767
CTATCTGCAGGGATTATGAGATAGCTCTATGCGAGTACGACAGAATATTCGTCGGAAAGGGAATCCCTAGAGCTGTCCCCTGCAGTACATCAACGCCAGACTCACAGGCCGGTCAATATCGTTAAACGTCAACCTAGGAAGATTGGATCCGGCAGGAACCATMACAAGGACGGTCGGACGGGAACGTCGACATGTCCAGCGAAGCCCAGAAGGTTACTCGCGCTGCTGACTCGTAGTCGGCTGGTCAATCTCAGAAATTGGGCAAACGAACTTGCCCCTACAAGACCACGGTACCGACCTTACCAGCACCGGAAGAACGATTTAAAGTATACCAAGACGGATGACCCGGTCGAAGAACGAGTGAACGAACAATGCATGGAACCGATATAACGTCGGATAGGTGATAGCAAGGGTGGTAAAGCCCGGCAGCAAGGGCAATTTACTAACTAAGACGGGAAACGCGTTCATTCCACCCCCGTGCAGTGCTCGTAGCAGCTTGCAACGAGACCCCGAATCAACCTGGCAACACGCCAATCGCGTCGCCCGAAATTGATTCGGCGACGCACAGAGAGAAACGGCACTCTTGCCGGCATTGACGCATGGTTCACGCTTGGCGCAAGAAAGCAGCAGCGTTGGGAAGGCCGAGAAAGCAGCAAACGCGTAGCGGCTAATGAAAGTGACCTTCGACGACGTGAAGGCTGGCTGGACGAGTCATCATTCCAATAGGGGAAGGACGGAGAGAGACCACTCACGGTAGCCAGCCCACGAGTCGAAATGGCTGGGATGGTCATACCTCGGTATCATATACGAGGCTCCCGTCAATTCTCGGGCCGGCAGCCGTCACGGACTGCACTTTATATGAAGGGGCGTTGAGAAAAAACCTCAAGACCCATTTCTATATCTCATCATGGTGAATCGATTTCGATACCCTTCAACACGATAAACATACACACCCTTTACTCGATCATGAAAGAAACGATCCGAGATATAGGATATCCGGTAAAGCCAGCCGAAGGCTTGCCATATTTTGTTAGGCGCTACGCTAGAACGGCAATAGCACGGGGCTCATCACTGGACTTTCCTCGCCAATCGAAGGGGGGTTCGAGCTAGCTTTCGCGCGCCTTCTACGTATAACTGGGGGCCGCCCCACTGATTCGGTGCAGGGAGGGGGTGGCCCTACCAAGGGAGCATAATCTACCCAATCCTTATCAACATATATCTAGGCGGAAAGCTAAGCCGAGCTAGCGCTCCCAACTCGCCCCAATCGAATCCGCGAAGAGAAGCATAGTCAAGTGCTAGGGCACGCAGCGGCAGGCCCGGAGTACAAGTGCCGCTCTTCACATCCCTGCTAAGAGCGGAGCAATGAATCCCAAACCCAACGGGGAGATGGAGAGGACGACTCAAATCGCTCAACCGGATACATAAAAAGCAGCAGCGGGGAGTGTGCGTGCGGACTAATAGAGGCGGGAAGGTTTGCTTCCCTGAGGGAAGAACCACCTGCTGTGGGAACATCGTGGGCCGGTTATGGGGGGCCTACCTTTGAAGAATCCTTCGCTACGCTCTAGGGCGCTACGCGCTTCGCGGGTATGTGGTACCCCCGCCGGATGGGGCAGGGTGGCCTGCCACCCGAACCCGGACGCGGCACGCCCCTTCGTTAAGGAAGGGCACTTCACGATCAAAGTTGGCTGGCCAAACGGGATGCAAGCGGCACTGTCATAGCCAGCCTCTGATGCCCATACCACCACCATCTATAAATAAAGTTGGGTGGTATGGGCTTGCATCAAGGGCTGGCTA
>Contig03+1767
AAACGCGGGGACTAATTCCTACCGAAACAAGGGGGTCGAGTAAACTMCCTCCCTGGACAAGCACTTCGGACGGAAAACTTTCCTTGATTGGGTTGCGCTTTGACTCGATCGCCCCCAACAACATTGGGGTGCGATAAACCCCATGGAGTACTATCTGCAGGGATTATGAGATAGCTCTATGCGAGTACGACAGAATATTCGTCGGAAAGGGAATCCCTAGAGCTGTCCCCTGCAGTACATCAACGCCAGACTCACAGGCCGGTCAATATCGTTAAACGTCAACCTAGGAAGATTGGATCCTAGGGAACCATCACAAGGACGGTCGGACGGGAACGTCGACATGTCCAGCGAAGCCCAGAAGGTTACTCGCGCTGCTGACTCGTAGTCGGCTGGTCAATCTCAGAAATTGGGCAAACGAACTTGCCCCTACAAGACCACGGTACCGACCTTACCAGCACCGGAAGAACGATTTAAAGTATACCAAGACGGATGACCCGGTCGAAGAACGAGTGAACGAACAATGCATGGAACCGATATAACGTCGGATAGGTGATAGCAAGGGTGGTAAAGCCCGGCAGCAAGGGCAATTTACTAACTAAGACGGGAAACGCGTTCATTCCACCCCCGTGCAGTGCTCGTAGCAGCTTGCAACGAGACCCCGAATCAACCTGGCAACACGCCAATCGCGTCGCCCGAAATTGATTCGGCGACGCACAGAGAGAAACGGCACTCTTGCCGGCATTGACGCATGGTTCACGCTTGGCGCAAGAAAGCAGCAGCGTTGGGAAGGCCGAGAAAGCAGCAAACGCGTAGCGGCTAATGAAAGTGACCTTCGACGACGTGAAGGCTGGCTGGACGAGTCATCATTCCAATAGGGGAAGGACGGAGAGAGACCACTCACGGTAGCCAGCCCACGAGTCGAAATGGCTGGGATGGTCATACCTCGGTATCATATACGAGGCTCCCGTCAATTCTCGGGCCGGCAGCCGTCACGGACTGCACTTTATATGAAGGGGCGTTGAGAAAAAACCTCAAGACCCATTTCTATATCTCATCATGGTGAATCGATTTCGATACCCTTCAACACGATAAACATACACACCCTTTACTCGATCATGAAAGAAACGATCCGAGATATAGGATATCCGGTAAAGCCAGCCGAAGGCTTGCCATATTTTGTTAGGCGCTACGCTAGAACGGCAATAGCACGGGGCTCATCACTGGACTTTCCTCGCCAATCGAAGGGGGGTTCGAGCTAGCTTTCGCGCGCCTTCTACGTATAACTGGGGGCCGCCCCACTGATTCGGTGCAGGGAGGGGGTGGCCCTACCAAGGGAGCATAATCTACCCAATCCTTATCAACATATATCTAGGCGGAAAGCTAAGCCGAGCTAGCGCTCCCAACTCGCCCCAATCGAATCCGCGAAGAGAAGCATAGTCAAGTGCTAGGGCACGCAGCGGCAGGCCCGGAGTACAAGTGCCGCTCTTCACATCCCTGCTAAGAGCGGAGCAATGAATCCCAAACCCAACGGGGAGATGGAGAGGACGACTCAAATCGCTCAACCGGATACATAAAAAGCAGCAGCGGGGAGTGTGCGTGCGGACTAATAGAGGCGGGAAGGTTTGCTTCCCTGAGGGAAGAACCACCTGCTGTGGGAACATCGTGGGCCGGTTATGGGGGGCCTACCTTTGAAGAATCCTTCGCTACGCTCTAGGGCGCTACGCGCTTCGCGGGTATGTGGTACCCCCGCCGGATGGGGCAGGGTGGCCTGCCACCCGAACCCGGACGCGGCACGCCCCTTCGTTAAGGAAGGGCACTTCACGATCAAAGTTGGCTGGCCAAACGGGATGCAAGCGGCACTGTCATAGCCAGCCTCTGATGCCCATACCACCACCATCTATAAATAAAGTTGGGTGGTATGGGCTTGCATCAAGGGCTGGCTA
>Contig01+11024712
AGGGAGAGGCTCCGACAAGCCGTTTACCGGGAGGAGGCTCGACCGATAGGGAGAGGGGCTTGCTTGCTTGCTTGCGCGGGCGGCGCCACTCGACCGAKAGGGAGAGGCTCCGACAAGCCGTTTACCGGGAGGAGGCTCGACCGATAGGGAGAGGGTCAGGGAAGCGCTAGCGGCAGCCGGCAGGCGGCCGAAGGCCTACAGTCCGACAAGCCGTTTACCGGGAGGACACTCGACCGATAGGGAGAGGGGACGGGGACCACCATGGGGTGGTAGGGCCCCCAATGTGGGGGGGCGATGGCCTGCTAGCGCTTCCCCTAGAATTCTAGGCGCGTAGCGCACAATGGTTCCGCCCTTCATGAATCCTTCGCGCCCCGCTGCCAGCGAGGTACGAGCTAATCTGCAACGCGAAGCGCGTTTTCAGAAACAAAAAACTCCCATGTTGATTGATAAATAATAAATCCTTTTGAAATGTTTGAGCATGATTTTTTAGCGCTTTTCCCAGAGATCTTTCTTATCAACGCAACCATCGTTTTGCTCATTCATGGAGTTTTCAAAAGTACTTCTAAAGAGGATGATTATCCACATGCTAAAGTACTACATGCGGGGTGGCTTGGTTTACTTAGTGTTGTGCGCCTAGGAGGGCACGTTCTGGGAGGCGAGGGTTGAAAGCCATCGCTCGGATGGACTCCCTAACCGGCAGGGGGATCAGACCGCGGGAACCATAGCATGGGTACTATCCGGCAGCAACTCGCCGCAAGGCTAATCGTACGCAACAGGAGCAAGGTAGTCCCCTTCCAGGGGGTTTACGGAAGGCACTTGGGTCCGAACRCTATTATTCATGCGTCCCCTCCAGAAGTAACTGTAACGAACAGGTTTTACGTACACGGTACTAAACGGTAAGTCAACTACCAAACGTGCAACCTAGGGATCCCCTTGCCAGTAAGTGATCGACTAATCGATAGTTGTGGGAGCCTAGCATCATTTCCCCAACTGGAGACCGAGRCTTTGTTGGCCGGGGGGGAAAGATCCTGCCATAATGTACTCCGGCGCGGCGCCCCTGAGGCTGTCTGCCCCGGGGCTAGCGCGTATGCTTTTTTCACTATTGTGCTGCTTGCCGC
>Contig01+6304552
CCGGTTTGCGCCCCCGCCCCCATGCGGGGCGCGTAGCTACCTGCCGGAGCGGCAGCCTGGCCCACTTTGGCAAGCGGGAAAGCTACCGCGCAAGCAAGCAAGCAAGCAAGCCCTCCTTGTTGTATCCCACATTGGTGCCCCGCCCCTGCGAAAAGGGCGTAGCGGGGTATGACGAAAGAGAGTCCTCAAAAATGAGACAGAAATGGGGATTTCTGTGAAGTGGGCGCTGAGAAAGCGGCGCTATAGYTCTCTTGCTTCGCTCTTCCGTTCATAAAGCAGCCCGAACAATTCAGAACTAACATTCGAAGCAAGTCGAGTTGGTGAKCCGTATGATGGGCGACTGTCTTCTGCGGTTCGGAGAGGACTCAGTACCCCGAATTTTCGAAGGGGTTTACTNNNTTCTATTATATACGCTTGGTGAAAGTAATGTATCCCGATACACCTAAGAAATGGATTCTCTATAAACCGATGGAGCCTGAGAAGTCGTTCCTACCAGCCATTAGTTTTTTGTTGATTAGTCCATTCCTTCCATATCCTTCTCCGCTGTTTTTAGTGACTCATGGAATGGCACTAAGTCTATGTTGTATCTGAGTTAGCGGGGCGCTACGCGCCCCTTGCCAGGCTCAGCTGAAGCCTGCCGTGACTTCCACTATTCAATTGTCCCACTTACTTTGGGGCGTGGAAGAACCACAATTGTGGTGGACTTCAGAACGCCAATTTTGCCAGTTGGGAATCAATCCCAGTCGTCAAAGGATTTCATGCCTCAAATAACGAAATGAATTGAGTCAAAAGTCCATGATGCCTACCATCAATCTTCGGCTTTGTCCGAGATGGCAAAGGCCATGCCGCTGGCAGCTTCCGAAAGGAGGATTCCMTCCAAACACACCMACTGCTTTTTGGACTCCTTGGGAAGCATTGAACACCAACTGCCTGGATTGGAGGAGAGATTTGCCTCCTGCCAGGCGAACCATTAGCAGAAAACCTTTATTTACCGCTCCCCGGAGCCCTCCAACGGCAGGGAAAGCTCCGAACAATTGGACAATATTTTGGATCTACAGCATTGGATTTTCGAATGGCGGCAAAGCGGGCCATCGAACACCAAAGGGAGCTGCTGATTCAGGAGGAGAGTAACCTACATGACGACATATCAGTCGAAGTCATTATGGACTGTAGTAGGGAAAACAAGGGTGAGATAGTGCCGGTCATGGGCATTACTGGGCCGTGTACTTACCGATCTCGAAAATACCACGCCCGGGCTTGGAAAGTTTAGTCAGCCCCCAATGGTGGAGGTCCTCTTCCTCAGTGGTTTCTTTATCGGAAATGGCAGGGCATCGCCCAGCCCTATGAGCCTATGAGATTTTGGGCATTATCTGCTTTCAATCCTCGGCAGAGTTACTGGAACGAAAAAGGAAAGGAAATCCGCCCAGGTTGGGTGGCTCATGTGGTGACAGGACTTTTTTTGCTTCGAAATGGATGGTGTGGGTTTGTCTTTAGTCCAAGAAGCTGCTACATTAGCAGCGCATAGACTATGTGTGTCAACCAAGGCTTTTGTTCAGTGGTCGTAATTAGTACGTGAGGAAGCAGAACCTATGCAGAAACACGGTATTGGGTTCAGAAAGACACATTATAAAACGTGCTAGAGTAAGGCGAAACGTGTGGATCCCATACTCATTGAAAAGAAAGAGGAAGGGGGAAGTGGTGCTATATCCAAAACGTACTTTACTCCGTCAATATCGAAAGAAGGGTCGGAAAATAGTTAGTCAGATGGAAAGATT
>Contig02+21775
TATAAAACGTGCTAGAGTAAGGCGAAACGTGTGGATCCCATACTCATTGAAAAGAAAGAGGAAGGGGGAAGTGGTGCTATATCCAAAACGTACTTTACTCCGTCAATATCGAAAGAAGGGTCGGAAAATAGTTAGTCAGATGGAAAGATTTAGGGATCTGTCACTGAAGAAAGTTCTGGGAGGGTCTAATAGGAAAATACGAGATCACCAACGTAGAATGCTTGCAGCTAGATATGAATTGAAACGAAGGCTTTATAAGGCCATTTTTCAAGATATCAATCTTCCCAGTCGGATACGAAACAAAACTATGTCAAAGTTGTCTAGGTCGCCAAGAAATAGTTCCGAAACATGAGTCAGGAACCGATGTATTTACACTGGTCGCTTTCGTTCTGTATACAAGTTATTTCGCATTCTTCGTATAGTTTTTCGTGAATTAGCATCTCAAGGCTCTTTGATAGGCATAAACAAATCGTGTTGGTAGCCAACACCGGCAGGCAGGGCCCGCTCCCTGCCGGACCCTCTTAGCCAACCCTTTCAGGTGAAACGGGCACAGAGAATCTTTTATTTCGTCCCTGGGTTGTGGGCGCTACAACGGAGAGTCAAGTCAGGGAGGGGGGCGCTGTACTTTCCTTCGAAGGATGGAAAGAAAAGAGGGCACTTCACGGCGCCCAGTAGCACCCGGAATGCCAGCTTCGCTCCAGAATGAAGAGGGAACCTCAGGGCTGAATTTACCGGCTGGCACTTTCGTTTCAAAGGGCTTGCTTGCTTGCTTGCTTNCGGGGGCCTAGCGGCAGGAGTGCTGCACGTAAATCGAGGCCTTCTGGTTGGGCTGCCGATTGAGAACTCACCACCTTACTCCCTAGTAATAGGGAACGTAAGCMTAATAGACGTGCTTTACTTCCTCTTCGAGGAGGGAGCCGGGCATCCATACGTGCGCAGGTGCACGGCTGAGCAATGAGGGCATTGTCATGCACAGGGGATGTGAACAGTAACCAGTAGGCGTGGCAGGGGTCTAGTAAGTATATCTGCTGTGCCGCATGAAGCCCTGCCACCCGGTTTGCACTTTTCGGGAAGGCTTGTAGGCACTGCCTAGTTTCTGACAGGGAAAGTAGAATCCGCGATGAGAAAGTACCGGAAAGCAAGAAGCAACCCCTTCTTTCAGCTCCAACTCAAAGATTTGTCAGCTTCCAAGCCGATGCGTACGCTACGGCTAGTCAACTTCTTCCGTCAGATGCTAATTATTCGACATGCGAATAAAAGCATGTTGTTTTTGGAATCAACGAATAAGTAGTAAAGAGGGGAGATATAGAGAGATTTGGGCAAGGGAGCCGGAAGGCTAGAGGAACAAGGGTTTGGGAGAGGAAGGCGCAAAGAAAGGAACGGAAACTACAGAAGAAGGTTACGGGGCCGGAAGCGCCTTCCGTTCCCGTCTCGCCACTCTCGTCCCTTCTCCTCTTTCGTTTCCGCGGCTGCTTTTAGCCTTCTGYAGTTTTTATCTTCTCGCTCACTGCCAGTGCACCCTGTAGCCTTTCACTCCTGCTTACGCGCTTTCCCCCTTTCCGTGCCTTCCGCGCGCCTTCTCTTCTCGCTTCCGCTCCTGCTGAAGCCTTCCCTTGGTAGTGTTAGCGCAAAACACCAACGGGGCGTCGCTCATTTTTGGGCTAACGCGTAGGTGGAAGCGGTATTACACTATCAGAATTGGATTATCTTTATCAATTTCTAATAAGCTACAGGGCAATGGCACGGGACCTCTTCCCCCTGCCGGAAGTGCCAGTAGGGGGGTGCCGAGAAGCAAACGCTGCTGCTGCTTTTCACTATGCAATTGAGTGAGTCTTGCCTTACAGTTTGTGAGTGGGGTAGGGGTGGGAGGTCTACAAAAGCTATGCTTTCTTACCCCACCCTTTGGAGGGGGAGGGAATAGTGCCCATGTAGGTCACGATTTCCTTTTATCTCATGGGTGTCTGATAGATTAATGCTGCCGGCTGCTTTTTGTGGCTCGACTGCATTCCTTCCTGGGTAAGGGAGATCAATTCTGAAACAACGTTGTTTTTGTATCAATAAAAATCGCAGTGAGGGTTGCGTGATAGTAGGTCGATCGGTTGCCAACCGCTGTGGGTTCGATTTCCACTCTCTATCCGCGTCCGAATGTCTTTTGCAAATGCAGCTACGTCTCACAATCGAGTGGCGAGTGCTAGAGAGCAAAATCGAGTGGATCGAGTGCTTGCTTGCCCGAGTGATTCCTTCACTGCGGCAGGCTTGCCGCGGGCGGCTGCTGCTTTCGCCAGTCCCCCAAATGGCGCTTTCGCGGCAAGGGCTAATAATGCCTAGCGCGCGGTCAAGTTCGGATTTCGTTGCGCGTATTGGCTAGTCTCGGATMGCCTGAGCGCTGCTGATGATTCTTGCCGCGCCTGCTGACCGCGGCAAGCMTGCGCATAMTATGGTGGTGGTGCGAAGCCACAGCAGCTTCAGAGCCAGTGGTGGCCCGGTCCGCC
>Contig03+31775
TATAAAACGTGCTAGAGTAAGGCGAAACGTGTGGATCCCATACTCATTGAAAAGAAAGAGGAAGGGGGAAGTGGTGCTATATCCAAAACGTACTTTACTCCGTCAATATCGAAAGAAGGGTCGGAAAATAGTTAGTCAGATGGAAAGATTGGCGGGATCTGTCACTGAAGAAAGTTCTGGGAGGGTCTAATAGGAAAATACGAGATCACCAACGTAGAATGCTTGCAGCTAGATATGAATTGAAACGAAGGCTTTATAAGGCCATTTTTCAAGATATCAATCTTCCCAGTCGGATACGAAACAAAACTATGTCAAAGTTGTCTAGGTCGCCAAGAAATAGTTCCGAAACATGAGTCAGGAACCGATGTATTTACACTGGTCGCTTTCGTTCTGTATACAAGTTATTTCGCATTCTTCGTATAGTTTTTCGTGAATTAGCATCTCAAGGCTCTTTGATAGGCATAAACAAATCGTGTTGGTAGCCAACACCGGCAGGCAGGGCCCGCTCCCTGCCGGACCCTCTTAGCCAACCCTTTCAGGTGAAACGGGCACAGAGAATCTTTTATTTCGTCCCTGGGTTGTGGGCGCTACAACGGAGAGTCAAGTCAGGGAGGGGGGCGCTGTACTTTCCTTCGAAGGATGGAAAGAAAAGAGGGCACTTCACGGCGCCCAGTAGCACCCGGAATGCCAGCTTCGCTCCAGAATGAAGAGGGAACCTCAGGGCTGAATTTACCGGCTGGCACTTTCGTTTCAAAGGGCTTGCTTGCTTGCTTGCTTNCGGGGGCCTAGCGGCAGGAGTGCTGCACGTAAATCGAGGCCTTCTGGTTGGGCTGCCGATTGAGAACTCACCACCTTACTCCCTAGTAATAGGGAACGTAAGCMTAATAGACGTGCTTTACTTCCTCTTCGAGGAGGGAGCCGGGCATCCATACGTGCGCAGGTGCACGGCTGAGCAATGAGGGCATTGTCATGCACAGGGGATGTGAACAGTAACCAGTAGGCGTGGCAGGGGTCTAGTAAGTATATCTGCTGTGCCGCATGAAGCCCTGCCACCCGGTTTGCACTTTTCGGGAAGGCTTGTAGGCACTGCCTAGTTTCTGACAGGGAAAGTAGAATCCGCGATGAGAAAGTACCGGAAAGCAAGAAGCAACCCCTTCTTTCAGCTCCAACTCAAAGATTTGTCAGCTTCCAAGCCGATGCGTACGCTACGGCTAGTCAACTTCTTCCGTCAGATGCTAATTATTCGACATGCGAATAAAAGCATGTTGTTTTTGGAATCAACGAATAAGTAGTAAAGAGGGGAGATATAGAGAGATTTGGGCAAGGGAGCCGGAAGGCTAGAGGAACAAGGGTTTGGGAGAGGAAGGCGCAAAGAAAGGAACGGAAACTACAGAAGAAGGTTACGGGGCCGGAAGCGCCTTCCGTTCCCGTCTCGCCACTCTCGTCCCTTCTCCTCTTTCGTTTCCGCGGCTGCTTTTAGCCTTCTGYAGTTTTTATCTTCTCGCTCACTGCCAGTGCACCCTGTAGCCTTTCACTCCTGCTTACGCGCTTTCCCCCTTTCCGTGCCTTCCGCGCGCCTTCTCTTCTCGCTTCCGCTCCTGCTGAAGCCTTCCCTTGGTAGTGTTAGCGCAAAACACCAACGGGGCGTCGCTCATTTTTGGGCTAACGCGTAGGTGGAAGCGGTATTACACTATCAGAATTGGATTATCTTTATCAATTTCTAATAAGCTACAGGGCAATGGCACGGGACCTCTTCCCCCTGCCGGAAGTGCCAGTAGGGGGGTGCCGAGAAGCAAACGCTGCTGCTGCTTTTCACTATGCAATTGAGTGAGTCTTGCCTTACAGTTTGTGAGTGGGGTAGGGGTGGGAGGTCTACAAAAGCTATGCTTTCTTACCCCACCCTTTGGAGGGGGAGGGAATAGTGCCCATGTAGGTCACGATTTCCTTTTATCTCATGGGTGTCTGATAGATTAATGCTGCCGGCTGCTTTTTGTGGCTCGACTGCATTCCTTCCTGGGTAAGGGAGATCAATTCTGAAACAACGTTGTTTTTGTATCAATAAAAATCGCAGTGAGGGTTGCGTGATAGTAGGTCGATCGGTTGCCAACCGCTGTGGGTTCGATTTCCACTCTCTATCCGCGTCCGAATGTCTTTTGCAAATGCAGCTACGTCTCACAATCGAGTGGCGAGTGCTAGAGAGCAAAATCGAGTGGATCGAGTGCTTGCTTGCCCGAGTGATTCCTTCACTGCGGCAGGCTTGCCGCGGGCGGCTGCTGCTTTCGCCAGTCCCCCAAATGGCGCTTTCGCGGCAAGGGCTAATAATGCCTAGCGCGCGGTCAAGTTCGGATTTCGTTGCGCGTATTGGCTAGTCTCGGATMGCCTGAGCGCTGCTGATGATTCTTGCCGCGCCTGCTGACCGCGGCAAGCMTGCGCATAMTATGGTGGTGGTGCGAAGCCACAGCAGCTTCAGAGCCAGTGGTGGCCCGGTCCGCC
>Contig04+47161971
GGTGTGGGTTTGTCTTTAGTCCAAGAAGCTGCTACATTAGCAGCGCATAGACTATGTGTGTCAACCAAGGCTTTTGTTCAGTGGTCGTAATTAGTACGTGAGGAAGCAGAACCTATGCAGAAACACGGTATTGGGTTCAGAAAGACACATTATAAAACGTGCTAGAGTAAGGCGAAACGTGTGGATCCCATACTCATTGAAAAGAAAGAGGAAGGGGGAAGTGGTGCTATATCCAAAACGTACTTTACTCCGTCAATATCGAAAGAAGGGTCGGAAAATAGTTAGTCAGATGGAAAGATTGGCGGGATCTGTCACTGAAGAAAGTTCTGGGAGGGTCTAATAGGAAAATACGAGATCACCAACGTAGAATGCTTGCAGCTAGATATGAATTGAAACGAAGGCTTTATAAGGCCATTTTTCAAGATATCAATCTTCCCAGTCGGATACGAAACAAAACTATGTCAAAGTTGTCTAGGTCGCCAAGAAATAGTTCCGAAACATGAGTCAGGAACCGATGTATTTACACTGGTCGCTTTCGTTCTGTATACAAGTTATTTCGCATTCTTCGTATAGTTTTTCGTGAATTAGCATCTCAAGGCTCTTTGATAGGCATAAACAAATCGTGTTGGTAGCCAACACCGGCAGGCAGGGCCCGCTCCCTGCCGGACCCTCTTAGCCAACCCTTTCAGGTGAAACGGGCACAGAGAATCTTTTATTTCGTCCCTGGGTTGTGGGCGCTACAACGGAGAGTCAAGTCAGGGAGGGGGGCGCTGTACTTTCCTTCGAAGGATGGAAAGAAAAGAGGGCACTTCACGGCGCCCAGTAGCACCCGGAATGCCAGCTTCGCTCCAGAATGAAGAGGGAACCTCAGGGCTGAATTTACCGGCTGGCACTTTCGTTTCAAAGGGCTTGCTTGCTTGCTTGCTTNCGGGGGCCTAGCGGCAGGAGTGCTGCACGTAAATCGAGGCCTTCTGGTTGGGCTGCCGATTGAGAACTCACCACCTTACTCCCTAGTAATAGGGAACGTAAGCMTAATAGACGTGCTTTACTTCCTCTTCGAGGAGGGAGCCGGGCATCCATACGTGCGCAGGTGCACGGCTGAGCAATGAGGGCATTGTCATGCACAGGGGATGTGAACAGTAACCAGTAGGCGTGGCAGGGGTCTAGTAAGTATATCTGCTGTGCCGCATGAAGCCCTGCCACCCGGTTTGCACTTTTCGGGAAGGCTTGTAGGCACTGCCTAGTTTCTGACAGGGAAAGTAGAATCCGCGATGAGAAAGTACCGGAAAGCAAGAAGCAACCCCTTCTTTCAGCTCCAACTCAAAGATTTGTCAGCTTCCAAGCCGATGCGTACGCTACGGCTAGTCAACTTCTTCCGTCAGATGCTAATTATTCGACATGCGAATAAAAGCATGTTGTTTTTGGAATCAACGAATAAGTAGTAAAGAGGGGAGATATAGAGAGATTTGGGCAAGGGAGCCGGAAGGCTAGAGGAACAAGGGTTTGGGAGAGGAAGGCGCAAAGAAAGGAACGGAAACTACAGAAGAAGGTTACGGGGCCGGAAGCGCCTTCCGTTCCCGTCTCGCCACTCTCGTCCCTTCTCCTCTTTCGTTTCCGCGGCTGCTTTTAGCCTTCTGYAGTTTTTATCTTCTCGCTCACTGCCAGTGCACCCTGTAGCCTTTCACTCCTGCTTACGCGCTTTCCCCCTTTCCGTGCCTTCCGCGCGCCTTCTCTTCTCGCTTCCGCTCCTGCTGAAGCCTTCCCTTGGTAGTGTTAGCGCAAAACACCAACGGGGCGTCGCTCATTTTTGGGCTAACGCGTAGGTGGAAGCGGTATTACACTATCAGAATTGGATTATCTTTATCAATTTCTAATAAGCTACAGGGCAATGGCACGGGACCTCTTCCCCCTGCCGGAAGTGCCAGTAGGGGGGTGCCGAGAAGCAAACGCTGCTGCTGCTTTTCACTATGCAATTGAGTGAGTCTTGCCTTACAGTTTGTGAGTGGGGTAGGGGTGGGAGGTCTACAAAAGCTATGCTTTCTTACCCCACCCTTTGGAGGGGGAGGGAATAGTGCCCATGTAGGTCACGATTTCCTTTTATCTCATGGGTGTCTGATAGATTAATGCTGCCGGCTGCTTTTTGTGGCTCGACTGCATTCCTTCCTGGGTAAGGGAGATCAATTCTGAAACAACGTTGTTTTTGTATCAATAAAAATCGCAGTGAGGGTTGCGTGATAGTAGGTCGATCGGTTGCCAACCGCTGTGGGTTCGATTTCCACTCTCTATCCGCGTCCGAATGTCTTTTGCAAATGCAGCTACGTCTCACAATCGAGTGGCGAGTGCTAGAGAGCAAAATCGAGTGGATCGAGTGCTTGCTTGCCCGAGTGATTCCTTCACTGCGGCAGGCTTGCCGCGGGCGGCTGCTGCTTTCGCCAGTCCCCCAAATGGCGCTTTCGCGGCAAGGGCTAATAATGCCTAGCGCGCGGTCAAGTTCGGATTTCGTTGCGCGTATTGGCTAGTCTCGGATMGCCTGAGCGCTGCTGATGATTCTTGCCGCGCCTGCTGACCGCGGCAAGCMTGCGCATAMTATGGTGGTGGTGCGAAGCCACAGCAGCTTCAGAGCCAGTGGTGGCCCGGTCCGCC
>Contig01+44636142
AAAGCTACCGGCAGGCGCGCTTCTCCCTCCCCCCTTGCAAAGCCGGCAACACAAACACTTTGGCTCATGCGTATCAATGACCGTTGGGAAAGAAGAACAAGCAAACTTAKGACCTATGTTCGAATTTGCACCTATTCGTATCTATTCAGTCATCAGTTTGCTACTTTCTTTGATTCTAATTGGTGCTTCTTTCGTTTCTGCCCCTTCCGGGCTTTCGGCTTATCCAGAGAAATTGTCAGCTCACGAATGTGGTTCTGATCTTTCTGATGATGCCAGAAGTTGTTTCGATATATGATTCTATCCGGTTTCTATTCCATCCATTATTTCCGATTTGGAAGTAACTTTTTCATTTCCCCGGGCAGTCTCTCCGAACAGGATTGGTTGGTTTGGATTCTGGTCTATGATGGTATTTCCATGGATTTCAACCATTGGATTTATCCATGAATGGAAAAAAGGCGCTTCAGATTGGGAGTAACCGACGTGCTAGAGGTAAAAGCCAAGCTGGCAGATGCATGGTTCACGCTTGGCTTAGGGGCTGCCGAACAAAGATTGGAGGAATCACCAAAGTCAGCAACGTGCCGGAGCGGAGCCAACGAAACAACGTTTTGCCGGGATAGATTTCTAATCTTATAGAACCTGAGAACCGGAGAGTGAAAGGGTTGCTATATCCGAAACATACAAGACTTCCACGGAAATATCCGGTCCATCCTCTCTTACTTTTGGCTCGACTCTCCAAACTGGGAACACGGGACGTGGTTCGTATGGTTTTTTGAATGTGCTGTGTGGGAAGTTTCGGGGTATGCGTTTCTAGTCCGATTTTGCGCTTGTGGTGAGACGCGGCGCAAGCAAGCCCGTGCCTCTTTATTTCTTGGGTAGTATTGCTGTGTACTATTCCATTCCCATCCATTCCCTGCCTATGGGTTTTGATATCCCTCTATTATGGTACGGTCTTGCCAGGTTCGGATTCGAGAGTAGTATGTCGGCAGTGATTCCCATCACTATATGTTTGAAAGTCTGAGAGCTTTCCTTTCTATTACGTGYCATTGGGAATCGTTTCTACCTTTCATGCGCAAGCACTGAGAATCTGTGAGTTATTCTCTTAGAGGGGAGCCAAACCAGGAAAGTCCTAATTGAGTTGGAGGGTAAGAGGGTGGAGGGCGGAAAAGAGCAGCCAACTCGCCAGCCTTGGGTACTATTTTGCTACGACAACGGCATGAACTACGTGCCGCGTGAACCACAGCGAATTCAGTGGTTCACTGCCAAACCGCGAATAGCAGTAATTGAACCCCAGATTTATTGCCTAGTCTCTGTTTGGTGAATACGTTGAGGGACGAGGCCCGCATGTAGGTGGTTGTTCTGGTGTCTAGCCTTGCTCTCGAGATCGCTAGTGCAGAGTTGACCGGCAGGCCCAGTGCAAGCTGCTGCACACAGTGTAAGCTAGAGAGAGTGAAGAAGAAGCGGGAATTGCATATCTAGGGGAATGCAAATATGGAGTGATCTTTGATGGCAGGAGAGTTAGAGGTAGCGGTAGATGCGACATAATCGGAGAATGCCTATTGTTATTGATTCTTTGAAGCGCACCCACTTATTCATTCCCCATCGAATCCTGGGCTGCCGGCTTCTGCCAGTTGGCAACTATGCTTCAGTGGCTGCCGGCTTCTGCCAGTTGGCAACTATACTTCAACAGCAACTAACGGCAACGGCTCAAACTCCCGGCTTTGAACCAGGCTGCCGGCTGGCAACGGTTCAAGCTAGRCGCTCCAACGGATTTCCGGTGAGCTCAAATGGCTTGCTTCTTCTGCCGGCAATGGCTTCTTCAGCGGCAATGGCGGCTTCTGCCAGTTGGCAACGGCTCCTTCAATATCAACTATTTGCCACGGCTGGCAATGGCATCAATGGCTGCCGGCTTCTGCCAGTTGGCATCAACAGCGCTTCAATGGCATCAACAGCAATGGCATCAACCGCTGMTGCTTCTTAGGCTGCTCTTTCGGCTCAAACCATTTCTTAGGCTTATCGCCTCTTCCCCTACCGGTTCTCCCGGGGTTTCATCGTCGGTCCTTGCCCCGACAAGATGGCCTCGTAGTTGATCTTGGGTTTGGGCCTTGATCGATTGGCTCCTAATGCGCTGTGAGCACCAAGAATCGCGAAGAAAGAAAGAAGGCTGGCGCKWMGCGCTAGACAGAAGAAATTGGGCTGAATGGCCTAGCGCCGCCCTACGCTTTCGCTTTTGCGCTAGTTAGTTAGCTTCCAACGCTTATGCTTCTACGCTCCCGCCCCGCCTGCTGTAGCTCTCGCGCCTCTTCTCCCGCCTCCGCCCCCCCCATTCCTGGTCGGCTTCGCCTCCCCTTTTCCCGACCTTTCTTCTCGGCCCTTCTGCTCGTGTTTGCTTCCGGATACGGATGAGAAATAAAGGCGAAGAAATTTATGCATCTGCGTGGCAATTTGCCTTTGAATTTATGCATCTCTAAGAAAAAATCTAAATTATGTCTTCCCGGCTGAGCGCCTAGCGAACCAACTATCAATTTACCCAACGGGCGCCTTCTTCTTTCTAGCGGTAAATAAGGAGAATGCTCCCCTCTTTCACTACTCTTATGACCGATTCTCAGGTAAATGCAGAAATTATGGTAAGACTTCTATAGACTTCGGGGAATTAATAAATCCAAAGAGAAGAGGCGGGCCCATGCAGAGCTAAGCGAAGCACAGCGAAGCGTAGCAAAGCTACCGGCTACCGCATAGCGAAGRCGAGCTAAGCGAAGCGTAGCAAGGCGAAGCAAGCTAGCAAGAGTGAATTTGTGTAGCGAGTCAAGGCTGCTTTCGCCGGCACGCCTTCTTTACGTAGGGATTTTCACATCCGCTACTCCAAACGGTACTGGAGGCCTCCAAATGGCCCATTGCCGGAAAGAAAGCAAGCCTGTGAACGATCGGTGGAAGGGGTGCCGGCTTGTGCCGCGGCGCGTGTGCCGCATGTGGGTGCCGCATGTTAGCTTGTTATCCGGATAGGGGCGCGTGMCGCAAGCAAGCCCGAATCACACATGCAAGTGGTTCACCATAGGCCCCTGCCGGCAAGAAGATGGCAAGCCCTTGGTTGGGGCGGGGGGGGCCCGCCCGGCCCCCTGCCGGGCAGCTTAGCTAGCGCCGCCCTGGCCTTGATCGATCAGCTTCTGGGGCAAGAGGAACGACCAGGCAAAGCATTTTGGTAGATTGGTAACTAGTATGTTAGGTCCGGGCATCTCGCTCTAGTCTCGGTGGGAGAGCCCCGAGTTAGTCTTCGGAAGCCCCCCCTTTTTTTATCATCAGTCTAGAAGTAATGGGAAGTCCAACCAAATTGGGAATACATAAATTGGGAAATACAACGAATTGTTAAATGCATGAATCAGGACGTAATAAGGAAACAAAACTGCTAACCGGGGATACATAAAGCGGGGAATAACTACTATGGGTAATGCATGAAGTATAGTGCTAGGGGAATACCTAAACGGGGAACCCATAAATAGTTATTTGATCGAAGCAGAGGAAACGATGCAACCGGGGAATCCATAAGTCTAGAAGGGGGAATACATAAGTATAGGAGATGGTCGGGTAATAACGGCAACCCAAACATAAGAACTAGTCGCCAGCCAACCGGGGATGGCCGGTAAATAACGGCAACCAAGCAAATAAGGGCTATGAGTAGTAGAAGCCGGGAAATCCATGAATCGGGACATCAAACATTCAGGGAGCCGTTACAGAAACACCCAAAGAGCCGGCAGACTTACGAACATGGGGGTATGGCTGGCTACAGTCGACCCAAGGGCTTACCGGAGGCAACTCCCGATAGGGAGTTGGAACATCGTGTCGAAGGACATATCCTTATCACAAGAATAAAATGAAAGGGTATCCTTTGCCGCACTGCATAAATGGTCCCCTGTGATACTCGTCCTTCCGGTTTCCCTCGCAGCACRCACCTCCAGAGCATTAGCGTCAATTTTGAACCTGGTCTAGGGTGTAAGCTGCTGAAGGGAGGGGGCTTGCGGATAATTGTTTTAATAGTTCCCTGCTCCTCGAGCGRTAGCTCAATCCGTGAGAAAAGCATCAAACAATGCAAATGGGCCAGCCACCCAAATGCTTGAAGCGAGCCTTTGCCGGATCCAGAAGCAGGTGGTCCATTATGTGCAGAATAGCACACTCGGTTCAATAGCTCTTCCCTATTCAAATGATCGGCTTTTGTTCTGCAAGAAGCTGGCTAGAAAAAAGCATTAAAGTGGACAGTTCCATCTCATAATCTGCTAGATCATCAACCAGGATACAAATATCGGTTTGCGTGGTTCCCTCCCAACCTTTAGTAAATTCGCCTAACGCACGGAATAGACTTGAAACAATACCTTTATTCGTTCTATCAACGGCAGTTTTTTACCAGAATGTTGTTTCCGTGCCGAAAGCGCTAAAAAAGAAAACCCTACATCGGTAAACAAAAAGGCTATAAATCGTACCAGATAAAGGGCCTCCCGGCAGCTGGTAGCGCCAATATAGGGCCTGGGAAGCTTTATACTGTTTCATACGTTAAAAAAATCAAAGCATCAACCCGCGAGTTCTGTTCCATCTCTGGCGAGTCTTGGCGCACCTCACGCAAAGMAGGCGTTTCCGATCCATTAAGCACATGTAGCTCCGCCAACTTCATGGGTAGCGAATCCACGTGCGTGCGTGCTGGGGGCGAACATTCCACAGGGGTTTCATGTAGCTCCGCCAACTTCATGGGTAGCGAATCCACGTGCGTGCTGGGGGCGAACATTCCACAGGGGTTTTCCGTGATAATAAGGCCTTCTTTTTTTTCGAGGCTCGTGTAAGCCTTAGAACGAGAAGCGACGGTGACTGGTATGCGTTTGTGACGTTTCTGTGCGTCCACGCGCAATGAAGATTATCACCTCGGACGGAGTTGTGTCTACATCGATAATTTTTCGGCGGCCCTGCCGGAGTGAAACCACATTCCGCTGCTCCAATTTCGGGAAACAATTGAAGGTTTTCTTCGCACGGTACCTAGTAAAACCGCATGCCAAATACCAACCAAAAAACGATTGACCCAAGATTAGGACTGTACAGCTGCCGCTCATTAGAAATGCGCGTTCATAATAATGGAATTAAAGGGAACAGTGATAATAAAATAAGGGCGGTCAAAGAATTCTTCTTTCTGTTCTGATCTCTTCCCATGGTCGTTTCTACTTCTTGTTCTGTGTATAGAATCTTCATTGGAGGGTTTGTGCTTGGGGGATCGGGGAGTGAGTRCCTCAAAGGCTACTTACTGAGTAGCTTGGCATTGATTCCCGCTGCCAACTGGCGGTGGGTGCCCCACCTGCCGGGCTCACTCTCCAGATGAGTAAATCTCTCTATTCTATAGACTTTTTTATGAATTTTATTTCATGCCTTTTCCGGTTCTGAATTATGTACTCTCCGCCCCAGCTTATGCATTCCCTATTTATGTATTTCCCCCACTCTAGAGGCATTCTCCGACACCTTGCTTTCCTCGAAGCGTGCCGCGYYAAATGGAAGGCCTTCTATTTCCAGTTTAAATCCTTTAGCCTTCCGTATCCTTTAAATTAGGCATTCTCCAAGGTGGCAATGGCGGCATCGGCAAATTGTTGTTATGCATTCTCCGTATATCCCGGCTACCTATATTCTTGTTTTATGCCCCAAGCTCTTGCTTTATGCATTCTCCTTGACTCTACTTAGTACTGCTTTATGCATTCCCCTACGTATCTCCCCCTTCCCCCCAAAAGAAAGAAGCAGGCGGCAAATGCATAAATGCGTGGAATGCATAGATGCCAGCCACCCAGGAGGAAATAAAAAAGAGGAACGGTATGCMCTATACTTCTACGGAAGTCGTACCAATGGTGGGTCAAATCGGCGGCCCTCTGAGGAAGCTCTACTAGATACGGTGACATGCTCTGCGGCTGCTTTCAAGTACAAGCGCCATAAGTCACTGGATGAAGCGCGTGATTGGGCCCTCCTGCCGGCACGGGGGTAAGAGGCGCGCGCACGCACGCACACGGGATGGACCTTGATGGCAGGGGTAGTAGCGCTAGTATGAATCTAGGAAGCAGCCCTTCCCTGGGGGGAACCTACCGCCTAGCCGAAGCTACTGGGCGATAGGCGGG
>Contig01+6865372
TTTCGAAGCTATTTGTAACTCAAAAACACGTATATAGAAGATGTTCTGCTTCTTCGAGTGGGTTGGATCGATAAACCTTCGCCCCACAGCGCTTTTACGAAAGCCGGGTCACCGAAGGGCTAAGAAACTCCTGTCTCGAAGTTAGTGCCGAACGCTTTTTTGTAGGTAGGGAATCTTTGCTTTTCGGTTACCTACTGAAATATCTATTTGGTGTTTATAATCTTCACTTCTCCTTGCCATGGGTGGTGGTGGCCGTAGGCAAAAAAAGAAGCACCCACACCTTCCTTGGAAAGGGTACCTAAAGAAGAACAACGTTGGTTCCCCTGCTGCAGTCGGCAGGTTCCATTGCTCCCCAAGCTAGTAGGGGTGGGCGGGGCACGATTGGAAATAGCCCGGCATGTTTTGGTTGTAAGGATCAGCTCATTGTAGCAAGATAAGAAGAGCAGTGATTAGTGGATTCGAAACACGGCACCAGAGCACGGAAAAATGAGAACCAAAGGAAGAGAACATAGGGCAGGTCACACAGTAGCTAGCCATTTTGCTAGCAAAGAAAGACATCACATGGGCAAGGGCTTGGATCGGGGCTTGTTCGGCAAAGATACTCTATAATGGCATGGCGCAAACAAAGCAGCAGCGTTATCATGCCTTTCAGTGGGCCTATTCGACCGATCAAACAAAGTAGTAGTCAGATTCTGTGCAGGAAACAGGCTATTTGACCAATGGTGCTTGACAATGGACTTCTTTCGTTGGCAGTGGTGGGTGGGACATTGATACAAAGCTCGGGTACGGAGAAGCAAGCGCCTTTTTCTTCTCTACCAGGAAAGAACCGCTCACTAGCGGCTGGGACTGGATCCGGAATGTCAGCGAAGCAGTTTAACGTGATGATAAGTCCCACCTATAGGATTTATACCTAGTCCCATTCTACTATGTCCCATCTGGAGGCCAGCACGATTCCTCTTACTGCCGGAGCCCGAGTAACCCGCCCCTTCTCTAATCGGCCCAGTAAGTGAGAGTAGATGTGTCCTAGCATTCCAGTGAAGATGGTTCCCGTCTCTTCCTCCGTGCGTATACCCAAGATCTTTATCCTGTGGAGGTGAAGAGCACGTCTCCGTGTTAGCCAGGTACTCCGTAAGCAAGCAGGCCTCTGCCAAAGCAGCAGCCAAACCCCACCGACCTATCTGATGGCCAGGTGAGAGATATTAGCTCACTATTATAGCCTCTCATCTAGTCTTCCCCATACGGATGAAGGCAGGTCTCCTGGAATCGTCCCTCCCTGAACCAGACCCCATCGGTGCATAGAGATCATAGCCTTCCGATCGAGACAGATCGGAGACATCTACCTGCCGCTCCATCGAGATCCACTCTCTGGCGTACGCCGGATGGTGATGGTCCCTGGCTAGTTGGCTCCTCGAAGCAGCAGCAAGATCACCTCCTATTTCTCTAACCTCCCGAGTCAGACCATGACTACTAGTCCTCCTCGGATAATGGCACGTCCATTGCCATTGGGTGGTAGCAGTAACTGTTCGAGTCAGTTGTAAGAATGGTCTCTCCAAATAACTCTACCTATTTGAGACCCATTGGTGAGAGGTTACAGTCCTCCTACGACCCCTGACTCTTCATGAKCCTACTCCTCCGAATCTCCATCCTCTCCTGATAATGTCTAGGTGAGCCGGAGGTAGAGCTCGGAGACCTCCTCGTAAGAGTAGAGGGATTGAGCTAATCCCCGCATCCAGGACCCACTTGGGACACCACCCGACTCCTACACACACCACCGTCACGCGACGACGACTCCCAAATAAGGACCTGACACACACGGGACCAATGCAGAGATACCAAGTGTAGGACAGGCACGAATTACCACCAGAATCGGTAGATTCTGATGAATACCCCTCTCCGAATGCTTGATGGCCAACCGGGGAAGTCAACTATTTCATAGCTTTTTGAATGTTGCAGAGGGGCAGTTTCGAGAGGAAAGAGCCTGCCATCACACCATAAGTCGTGAGTTTCGGGTCGTAAAGCGATACCTACCACAATTGGGGACATTCATAGGTCCCCAAGGACGGCACGTCGGTTCCACTTCGCAGTTTCCACATGCAGTTTCGGTAGGGAGAGAGAGTCGGCCATGGATTTTCGAACAGACCAHCCCTATACCGGCAAAAAGGAGGAAACGCTAGGTATTGAGATGAGGGCTAGAAGCTTGGCGAGGAGCTTCTTTCGAGGCTGGCTACCGGCAGTGGCAGCTAACCAGTAGCACTCAAGCTCTGCGAATAGGTGGGGTAAGGGTAATGTTGGCGATAGTTTTCGACATCCTCGACCACTCGAAGCAAGCAGAAATCTCGGTGTCTTCTTCTATCGTAGTGTTTTTGAAACTGGTGCAAAAACACTACGATAGATGCCCCCACCACCACTTTGGGACCACCACGGCTGGGGGAATCGAATCCTCAAAGGGAAGGAAAGCCAACCCCGGGAAGGGATATCCGCATGCCCCACCACCCACGGAAGCACCACCCCCGCTACGCGCCCGACCCAAAATGAATGCGGCAGCGCCGGGCCAGGTAACGGTCGCTATTCTGAAGCGTGCACTCTTGAAAAGGGGAAGCTAGGAGCGTAGGTGGGGCGGCTAGGCATCTAGCGGTCCGCACCCGCTTTGGCCACTCCGAATCAAACCCCCGACCCGGCAGCAGGGGAAAGCTCAGCGTGGTACGGCAAGGGTGGCACCGCACAATTCTTCGCTAGGCCCCGCACGGCAAGTGACCCTGCCTAGTTAGTAAGGGGTGGTGGGGCAGGGGCTGCCGGCCCAGCTGCCGGGCAGCGCGTAGCGCTGCACACCTTGGCAGTTCCAAGAACAAACTCCCGTGAGGATCAGAAACAGAAGAGAAGAACCAAACCAAATNNNNNNATACATCCATGACGTCCCAATCTGTAGCGTTCTTACCCACCAATCTAAGTGGTCCTATTCTGTGTCCTTTGCTGGGAAGCATTATTCTCTTGGTTATTCCCGATTCCAGAATACGACTGATACGAAGTCTTGGTCTGTGCGCCTCTTTGATTACTTCTCCGTATCCTCTGGTGTTTCGGATACAATTTGATAATCCTACTGCCAAATCTCAATTCGTGGAAACTCGTGGATGGCTTCCTTATTCAAACATCGATTTGGTTATAGGTATAGATGGTCTCCCTTCATTTTCGGTGGTCTCGACCACGTTTCTAATCCCTATCCGCATTCTAGTAGGTTGGTCCAGTATCAAGAGTTATAAGAAGGAATATATAATAGCCTTTCCAATCGGTGAATCTTTTATGATTGCTGTGTCTCGCACGCCGGATACTTTACTCCCTTATGTTTCTTCCGAGAGCGTGTCAATTCCTATGTTGTGCGGAGCTGAGTCTCTGATATTCGCTGGGATAAAGCCCTCTGCAGGAGCATTAATTTGCAGTAAACCCCTAAAGGGCTAGGGAATTTGAGTAGTCCCTGCGAAGCTTTCGGTGAAGGGTAGTCTTGTGTGTAAGCATAGCCGTCGAACCCTAACGATGACTATTTGGAATGGTAGGGGGGCTCGCTTGGCAAACTTCACCCCGCCTACTCGAGTCCTGTATGGACATGCAGGAGAGGTGCTCCTAGGTGGAGGATAAAGCAGCACGCACGGTTTGGCTGCGAGAAACAGGGCAAGCGCGTACGGTAGCGCCCGACATCACGAGGAGGTTGGGGCACGGCTAGTGGTTGAGGCGCTACGCGCTGAAAACCGG
>Contig01+2124939
CTGGTTCAGCAGCAATGTTTGATTGCTACCGTTGGATAAGGAACGTTTCCCTTTCTAATAGAGAAGGCTGGCACGATTGTGCGGCTGCTACCCTCTCTCCCAAACAGCGCGCTTCCCCGGCAAAGATAAAGCCCGCTTGCTTGCCAAGGGGGGCAGTTGTCATAGGGGGCCGACTCATCAGCGCTATCTCGAGACGGAGCCGTATGATGCGAGAGTATCATGTACGGTTCTCTGAGAAGGGATTGGGTCCCTACTTACGCCTTTCCCTGACCCACCAAACCTTGTGGGGCAGAGGTATGGCCTATCCCTTACTCCCCCATTATTATAGGGGTATGGGGTTCTGGACAAAGAAAAACATAAGCAGCATATTAGTCCTTCCTATACACTCCACTCGGATTTGTCTTCATGCTATTAGCTATTCTATTGATTTCTTCCCAAACAGGAACCACCGATTCACATATCTCATTAACCACAGAATCCAGTGAACGGCGCCAAATCTTGCTACGGCTTGCTTTTTTTGCTTCTTTCCCTGTTAAAGTGCCTATGGTACCAGTTCATATTCGGTTACCCGAAGCTCATGTAGAGGCACCTACGGCTGGATTTGTAATTTTGGCAGGAACTCCTTCAAAATTGGGAACCTATGGTTCTTCAAGATTCTCCATCCCCATGTTTCCTGAAGCGACCCTTTATTTCACTCCTTTCATTCATACCCTAAGCGTGATTGCTATTATATACACTTCCCTGACTACCATGAGACAAATTGATCCGAAAAAGATTATTGCCTACTCTTCAGTAGCCCATATGAATTTTGTCACTATTGGTATGTTTAGTCGGGCGGCCTTAGGTCACCTATAATTAGAAACACACGAGGCCAAAAATGTGTTAGGGCTGGCAACTCATCAACCTCTTAGCAATGAGGTAGAAAGCATAGCATGTCGCAGCTCGAGTTGCCGCAGAAAGTACTTGCGCTGGATGSGGGGCGGGAAGCMAACCGCGAAGGCTTGCTGCCAAACAAAGGGTGGGTTCTTATCTCTTTCTCGGCCCTATTCGAATGAAAACGCATAGCGTTCTCTTTCTTTTCTGGGCTGCTCAGAGAAGCAAAACAACTTCGACGCAACGCGCCTCAACGCATTCTCTTTTATTCCCGCCATCTTCCCATCACACAGAAAGAAGATTGCCCGATAATATCATGCAAGTCCGCTAACGTCAAGCGAGTTGAGCCTTTTTTTGGCGAATCGAAGTACCTTTCGGAACAATACTTCCGTAAGCTAACACGTGTTCAGCACACGGAAACAACGAACTACAGCTGCACTCCCCGGCGCCAGCCATCGAGACTAAGTGCTAGGCCATAGGCAGGAGAGCGGATTACTCATTTCATTGGGTAGGGTGCACGGCRACTCCAAACGTCACAGCCCATAGATGACACYGGCGAKATTCAGCGGCAGCGGCTGCCGGGGCGCTAC
>Contig01+2124939_2
GCTTCTTGCGTGCCGCTTGCTCCCCCGCTCCGGCAGGGCGCTAGTAGCGCCCCGCGGCTCCGCCCTTCATGAATTCTCTCACGAATGAAGTTCTTCTCTTTTCTTCACTCGTGTCGCCAACCCGGCCCGCGCCCAACTCCGCTGCGCTAACGGATTTGGAACGCTATGCGTTTACGGCAAGCACTTTATTAGCGCTTGCCGGTAAGTTTTGGTAAAAATGCGAAGGTATCAATCTAATCAAAAGATATATATCCCAAGATTTCATTATATCCCTTCGGCCCCACCGGGCTAGCCCCAAAATGAAAGTCGTTTTGGACGCATCATATAGCGAAAATTGCTTTTATTCGCTTCGCGAAAGGCGCGCAGCGCATAGCTGGGAGTCAGGGGCGCCCGTAGTACCTGCCCAACCCGGGACTGTGCAAACAGAAAGCGCTGAACGATTCGGCAGAGGGGAAGGGGCCTATGTATCTGCATGACCGCAGATTTTACTCTACACCATCCGCTTAGGAGCCAATCCCCACGGATCCCCTAGCGGATGTGTCTGCCACCACGCAGAATGGGATTGATACTTCTTGTGCGAACTCTTGGATTTCTGGCTTTCGTAACAGCGGTAGAACATAGTAACAATATTCCGGCTTTCCACTACACATGGTTCTACGGATCACTGCCGTACAAAAAAATCGTTCTTAGTTCCCTACCCTCCTGATGGAGAGGCCATTGACGGCAGCACAATCCTATTCAAGTTAGAGGGCCAACTGGAGACGCTGTCATTGCATGCATCCCAGACTTCGTACCTTGACGTGCGTAAGTCCACTACAAGCCCGCCGCATCATCAGGAGCAACAGACCCGGGTACGTWGWRGGTGAGCCCACACCCGTTCTCTAACGCAATGAACTGTAACTACTTGTACAGTATTCTACAAAAACCATTTGAGACAAGAGGGTTATCGAGTTAATCCAAACTGGGGGAAGAGCCAAGCGCGTGTGCAGGAAATTCCTAGCTAAGAGARGTAAAAGTGAGGCGGAGAACTGAGGGAGTGAGTGCCAATCCCTTTTTTGGATGAAGCCCCCTCTCAACACCATGTTCCAATTCGATGATGAGTTCACCCACCCCGAAGGCTGCCGGCGGCAGGGCGTGGGAAGCGCTACGCGTGGCGCCCGCGACGGCGCTCCTGCTGCCAGCCGGCAGTAAGCAGAAAACGCTAGCCGCTTTCCCTGGCATTGGGCACTACAGGCGCGGCCTCCCCCCTTCATGAATCCATGACTACTTTTGGGGCGAGCTAACGCGAGCCACTCCCCCCGATGGGAGGAGGGGTCTTGCCAGCCAGGGGAAGAAGGCCATACCCGGCCACACAAGTTGTTCCCTACTAGGGGACCACCCCCGATTCCCGGGTGGAGGCTTCCGCGAGGGTAAGTGCCTGCCTTACGGCACTTACCCCGTAGAGGGGCGGGCCGCCTCCCCTTCATGAATCCATGCTTGGTCGGGAGCGCTTCGCGGTTTCCCGAATGAGAAGTCCCCAACCCTTCCGAGAGTGGCCGAAGGCCACTGCCAGGGAAAGCGCTTTATCCGGGCAATAAATAGATCCAAGTACTCAATATTTGCCGAGAGCTGAAGGCATGCTAACCACGAATAGTAAGCAATGTTTGGCGGGTGGCTTTATGTTCAAAACAAAGTCACCCAAGGCTGGCTGGCTTTTGCCACCCCGGTAACAGCAGGGGGTCACACGCGCCAACAAGCCAGTGGGAACCGTCCCGTGCTAACCGGGAAGCCGTCCCAACGGAACACCCCTCAGATACTACCATCAATCGGGAGCGGAACAACCAAATAGTGGGGTTAGAGAGCCGTATGATAAGTAACTATCTCGTACGGTTCGGAGAGGAATCTAGTACTCCGATTAGTGATTGGGTAAGAAGATTTTACTCCATCAAACGTACAGGGAATTGAAGGTAGCGTTTTACCTATGTCAAGTCACKGACCGGTTTCGTCAGCCCTTTCTTCACGTGTTGGTGCTCCATACGACTGACATAAGACTCGACTCGTTAAATATTATGGAGGTTTAGTAAGCACCATGCCAAACCCATCTACCATTCCATTCTTTTTCACTTTAGCCAATATGAGTTTACCTGGTACTAGCAGCTTTATCGGTGAATTACCCATTTTAGTGGGAGCTTCCCAAAGGAATAGCTTAGTGGCCACATTAGCAGCACTTGGGATGATTTTAGGCGCAGCGTATTCTCTTTGGCTATATAATCGTGTAGTTTTTGGTAATTCAAAAACCAAATCACTCCATAAATTCTCTGATTTAAATAGAAGGGAGGTTCTACTATTTCTACCTTTCATTTTCGGAAGGGCGACCTGAACCACCAAATAAATTTATGATTGAACGATGCAATCACAACATTGTAGGTGCTCGCGATGAGACGGGTGCAACTTACCCCAATAGGGAACATAGCCTGTTGCGAAGGGAAAGGACGGGGTATGCTTCGGCACTCACTTTTCGACCGTGTCTCCGAAGGACAGTTGAATGGTTACTTATGAATGCGGGGACGAGCCAATGACTCGAACGCGCCATATGTATCAGGTTATTGAGCAATCGATAATATCACAGCGTTATCTCCACCATGGTATAGGCTCCAAGTATTTATGGCGGAGCACAAGGAGTTTCCAACCCAATATGAAGCCGATGCTGGAAGCACAACTGAATCCTTCGCTCAGACMAAAACCACTGGTTTGAGATCTTACTGACGTAACGTAAGCGTGAGAGTTTTTGGTAGTACCGGTGAACCAGATAACCGCGGATTCGGGAATCTGGGACGGAGGACTCGTAGTATCTTTCTGTATCTGATAGAAGCCAAAACCTTCCCTGCCCTACGGCTGACTGCTGCTGAGTTCACTCTGGCTCAGCCGCGGCAAACCTTATTGAACAGAGGGCCGACCCGAGTGCAGCAGGCTGGGGCTATCATAGCAATGTTATGGCTGGAGCAGCGATAGTGGGGCGGATAAAGGA
>Contig01+55086592
TCTTGCGTGCCGCTTGCTCCCCCGCTCCGGCAGGGCGCTAGTAGCGCCAGCCCCGCGGCTCCGCCCTTCATGAATTCTCTCACGAATGAAGTTCTTCTCTTTTCTTCACTCGTGTCGCCAACCCGGCCCGCGCCCAACTCCGCTGCGCTAACGGATTTGGAACGCTATGCGTTTACGGCAAGCACTTTATTAGCGCTTGCCGGTAAGTTTTGGTAAAAATGCGAAGGTATCAATCTAATCAAAAGATATATATCCCAAGATTTCATTATATCCCTTCGGCCCCACCGGGCTAGCCCCAAAATGAAAGTCGTTTTGGACGCATCATATAGCGAAAATTGCTTTTATTCGCTTCGCGAAAGGCGCGCAGCGCATAGCTGGGAGTCAGGGGCGCCCGTAGTACCTGCCCAACCCGGGACTGTGCAAACAGAAAGCGCTGAACGATTCGGCAGAGGGGAAGGGGCCTATGTATCTGCATGACCGCAGATTTTACTCTACACCATCCGCTTAGGAGCCAATCCCCACGGATCCCCTAGCGGATGTGTCTGCCACCACGCAGAATGGGATTGATACTTCTTGTGCGAACTCTTGGATTTCTGGCTTTCGTAACAGCGGTAGAACATAGTAACAATATTCCGGCTTTCCACTACACATGGTTCTACGGATCACTGCCGTACAAAAAAATCGTTCTTAGTTCCCTACCCTCCTGATGGAGAGGCCATTGACGGCAGCACAATCCTATTCAAGTTAGAGGGCCAACTGGAGACGCTGTCATTGCATGCATCCCAGACTTCGTACCTTGACGTGCGTAAGTCCACTACAAGCCCGCCGCATCATCAGGAGCAACAGACCCGGGTACGTAGAAGGTGAGCCCACACCCGTTCTCTAACGCAATGAACTGTAACTACTTGTACAGTATTCTACAAAAACCATTTGAGACAAGAGGGTTATCGAGTTAATCCAAACTGGGGGAAGAGCCAAGCGCGTGTGCAGGAAATTCCTAGCTAAGAGAGGTAAAAGTGAGGCGGAGAACTGAGGGAGTGAGTGCCAATCCCTTTTTTGGATGAAGCCCCCTCTCAACACCATGTTCCAATTCGATGATGAGTTCACCCACCCCGAAGGCTGCCGGCGGCAGGGCGTGGGAAGCGCTACGCGTGGCGCCCGCGACGGCGCTCCTGCTGCCAGCCGGCAGTAAGCAGAAAACGCTAGCCGCTTTCCCTGGCATTGGGCACTACAGGCGCGGCCTCCCCCCTTCATGAATCCATGACTACTTTTGGGGCGAGCTAACGCGAGCCACTCCCCCCGATGGGAGGAGGGGTCTTGCCAGCCAGGGGAAGAAGGCCATACCCGGCCACACAAGTTGTTCCCTACTAGGGGACCACCCCCGATTCCCGGGTGGAGGCTTCCGCGAGGGTAAGTGCCTGCCTTACGGCACTTACCCCGTAGAGGGGCGGGCCGCCTCCCCTTCATGAATCCATGCTTGGTCGGGAGCGCTTCGCGGTTTCCCGAATGAGAAGTCCCCAACCCTTCCGAGAGTGGCCGAAGGCCACTGCCAGGGAAAGCGCTTTATCCGGGCAATAAATAGATCCAAGTACTCAATATTTGCCGAGAGCTGAAGGCATGCTAACCACGAATAGTAAGCAATGTTTGGCGGGTGGCTTTATGTTCAAAACAAAGTCACCCAAGGCTGGCTGGCTTTTGCCACCCCGGTAACAGCAGGGGGTCACACGCGCCAACAAGCCAGTGGGAACCGTCCCGTGCTAACCGGGAAGCCGTCCCAACGGAACACCCCTCAGATACTACCATCAATCGGGAGCGGAACAACCAAATAGTGGGRTTAGAGAGCCGTATGATAAGTAACTATCTCGTACGGTTCGGAGAGGAATCTAGTACTCCGATTAGTGATTGGGTAAGAAGATTTTACTNNNTCAAACGTACAGGGAATTGAAGGTAGCGTTTTACCTATGTCAAGTCACGGACCGGTTTCGTCAGCCCTTTCTTCACGTGTTGGTGCTCCATACGACTGACATAAGACTCGACTCGTTAAATATTATGGAGGTTTAGTAAGCACCATGCCAAACCCATCTACCATTCCATTCTTTTTCACTTTAGCCAATATGAGTTTACCTGGTACTAGCAGCTTTATCGGTGAATTACCCATTTTAGTGGGAGCTTCCCAAAGGAATAGCTTAGTGGCCACATTAGCAGCACTTGGGATGATTTTAGGCGCAGCGTATTCTCTTTGGCTATATAATCGTGTAGTTTTTGGTAATTCAAAAACCAAATCACTCCATAAATTCTCTGATTTAAATAGAAGGGAGGTTCTACTATTTCTACCTTTCATTTTCGGAAGGGCGACCTGAACCACCAAATAAATTTATGATTGAACGATGCAATCACAACATTGTAGGTGCTCGCGATGAGACGGGTGCAACTTACCCCAATAGGGAACATAGCCTGTTGCGAAGGGAAAGGACGGGGTATGCTTCGGCACTCACTTTTCGACCGTGTCTCCGAAGGACAGTTGAATGGTTACTTATGAATGCGGGGACGAGCCAATGACTCGAACGCGCCATATGTATCAGGTTATTGAGCAATCGATAATATCACAGCGTTATCTCCACCATGGTATAGGCTCCAAGTATTTATGGCGGAGCACAAGGAGTTTCCAACCCAATATGAAGCCGATGCTGGAAGCACAACTGAATCCTTCGCTCAGACMAAAACCACTGGTTTGAGATCTTACTGACGTAACGTAAGCGTGAGAGTTTTTGGTAGTACCGGTGAACCAGATAACCGCGGATTCGGGAATCTGGGACGGAGGACTCGTAGTATCTTTCTGTATCTGATAGAAGCCAAAACCTTCCCTGCCCTACGGCTGACTGCTGCTGAGTTCACTCTGGCTCAGCCGCGGCAAACCTTATTGAACAGAGGGCCGACCCGAGTGCAGCAGGCTGGGGCTATCATAGCAATGTTATGGCTGGAGCAGCGATAGTGGGGCGGATAAAGGA
>Contig01+13827422
AGGATTTCCCAGCCACCACCGACCATCAGGATTGGGCGACAGAGGCCCGGTGATCTTGTAGGAGCGATCGGTGCCAGATGTTCCATTCTATAATTGTGAACGTATCACAACCGACTACAAGTAAAGCCACTGTCAAGGAACTGGGTACCGGACCTGATATAGGCCCAGCAAGTGCCAGATCCAGAAAGAAAACGGGGAGGGGCAACGGGAATATAAGTTCCGGCTGCCGCTAGCGCTTCCCTGCYGGGCGGCTTCCGCTTCGCGGAAGAACCACGTGTTGGGTCCCCCCAGATCGTGGCCGAACAGCCGCTAGCTTGTGGCGAAGCGCCCCCTTCATGAATTTCGCACCACGTGACCGCACTTGACCTCAAGGTCGCTTTGTCGAACGAATGATGATTGCGGCAAGGAGTAAACGCGGCTGCTTTCGCCCACTCTGTCGCTTATACCGTATGAAAACTCACTATGGAAACAATCCGATGTAGGTTCGGGTATCTAGAACCATAATAAGAAAAGTTCAGGTTGGTGAGCCGAGTGATAKGATACTATCCAGCTCGGTTCAGAGAGCACTTTACTATGCATTTAAGGTGAACGAGGCTGGAAGGCGAGAAAGCTGCCGCTAGCTCCCGGCCCTCGCTCATCTCCTCTTTTGTTCTTTTGCTCAACTCATGTCACAGCCTAAACGCTGAACTCTCGACTCTACTTATTCGGATGGGTGTTTACCCTTCAGTGTCCCCAGAGTGTATGCATACCTCCGTAAGTAACTCAGTGCAACACGGAAAGTTTGGGGGAAGCGCGTAGCGCTTCCCCGGTCGAGTCTTCGCACTCGACGTGCCCCTACKGGGCCCCCCGGCAACGGGGGGGCCCCACCCCACCAAGCACCCCCCCCGAGGGAMGGGAGGATTTKCAAAAATGCTTTGAACCATCTTTAATAGTAACAGTACCTCCCGGTCGGACTTGTAAGTGGGGTGAAACAAAACAGAGGTTTACCCCCTCATCAAATGCACGTCATCTATGAATCGGCGTACTCAAGTGGGGAGCCTCACCGCGAGGAACCCCAGGATAGAAGCATTTTGCCGTTTCAAGTGTGGATCTCATACTACCTCAAACCCAAGGTGATTTCTAGTTAGGTATGTGCTAACTGGGGAATGGATTGGTAAAAGAGCGATGCCTACCATAAATCAGCTGATAGTGGTTTTTGTTCCGGGGCCCCACAGCCTCCCATCTATCAAATGGAATTATTTCGGGTATGGAGCAGCCAGCTCTTTGGCAAATGCCCAAAGCCAGTTGCAGGGTTTGGAAGAAAGAATGAGATCCTACGGGGATAACGTGGTTAGATTAAGGGACGATTCGGAAAAACAAAACCTCCGTGAATCGAACCGCATCACCGAGGCAACAGGGAAAGATGCCAGCAATATACGTCAGGCCACCAGGGCCACTCCAGTATCGAAAGCGCACGTCAGGCCCATAAAAAGTCGCGGCAGGTTGGCAAAACGGAAGACACACTGAGAACTGTTCACCCTTGCGCTTTTTCTTTGCGCTACGCGCCCGCCTTGCGAGTACTCCAAAACTGCACTTTCCAGTGGCATGGCATAGAGCTTAGACGCATCTAGCTTCTCGAGGGCATATCCAGTAGGCACTGACACGCCAACAAGAGATGATCCTTCTACGACAGCCCTTCTCATAAAAGTTAACCCGTTAGTGCCCATTCCACTTCGGTTAGTGCCGTCCATGGAAGGCGTCTATTGTCCTTTGTGCTATAGTCTTATGGAGACWATAACTTACCAGTCCAGATCCGCGAGGCACCTGAGACGTTGAATGTTTGCCT
>Contig02+21825
TTCTCATAAAAGTTAACCCGTTAGTGCCCATTCCACTTCGGTTAGTGCCGTCCATGGAAGGCGTCTATTGTCCTTTGTGCTATAGTCTTATGGAGACWATAACTTACCAGTCCAGATCCGCGAGGCACCTGAGACGTTGAATGTTTGCCTGCCACTGCCGTCTAGACCCAGCGAGTGTTGTATCGGATGTGGCGGAGAGGCGGTATGGCCTGAGACGGCAGGTACCCCAACATTGGAACTAGCCTACCTCCATTGCCCCCTCCCTGGAGTGACAACAAGACTGGCCATAGCCCCGGCACAAGGAAGTGGAACGTAGCTTGTCTTCTGGCCTGGCGCCAGCCGGAGAGTGCTAGCCTCCTGGCTATGACTCCCTGCTTGTTAGCTACGAGAGGGGGACCACACACCAAGTCCAGTGCACATGCCGTGCTAGACTTGGAAGGCAAGGGTAAGATGCCAGCCCGTAGTGGCCGGGGCAGGAACAAAGGAAGAGCCTACTTGCAAGAGGCAGTTATCCTCACTGCTCTTGGCCCCTGGTATCAGCCTAACAGAGGCATTAGAAATGCCAGCAGTCTTTGACTCCCCTCTGTGGTCTAAGTCAAGAGGCTATAATGTATAGAGAGGCTATGCCGAGGTGACCACAGTAAGCTAGGAATAGGAGACTCCCCTCTGAGACTAACAGTCCACGAGCCTTCAGGAGTCGTATCAGGGGAAGTCGAACCCCCCGACGGTACCAATATCGATTCTCGGTTAGTCCCCGCAGTACTCTCCAGGCTACTAGAGATTGGGTGCTACTACACGGACCTGTTCAGTACCATGGGCTCAGAGCTCATGGCACGATCTTGTGACACTCTCAATGCCCGCTACTGACACAGAGTCGATTAACAGGCGTAGGCAAGTTCACAAGGTAAGCCAGATGGCGAAAGGCTATGGGCGGTACTGTGTGGCAGTGTGTGGTACGTACGTATGTACGCGTTCAGCTTCTTTATCTAGCACGGGGTGGGATAGTTGAGCAAGGTGCTCATTGGTGAAGGCAAGCTGGGCAAGCAAGCAAGCAAGCACCAATGGTTTATACACGAGGGCGGAGGAACAGTAGGCAATACTTCCCCCTCTTACGGGTCATAMTTTTATCCCCCCGGGCAGGCGAGGGAATCAATTCCAATAGTGGGTAGCTGGGGGAATTGATAGATAGGGGCGATAAATGAGATACGCATCGGGAGGAAGGAACCGCTATAGAAGAGACCTCGGAGACCTGGAAAAACCAACATGCAAACATGCGGCACCCCTTATCCACCAACCTTGACTATCATGCCGGAGCCTTGGCAACAGTTACTGATCCCTTTACCCACTTTCTCATTAAAAACCAACCCCTACTATCGAACCAGATTCTGTATAAGGGGTGRATGGATAGAGGCATAAGGGGACAAATTAACAACCTTTCTCAATTCATCCACGAGATGGCACGGCATGTCTACTACTTAACAACATTTGAAATTAGCCAACTATTTCGGCAGCTTTAGTCATATATTTATCACACTTACCGAGAGGCCGAGACTAGGGAATCAATGAATCAATTCCGGCGTGGTGGAGCAGGTAGAGACAGAGGAAGAGTCGACATCACTCATTTCTGGCCTGCTTTAGAAGAACCCAAAAGGAACCATCTAAAAACTATCTTTACACCTATTAACAAAGAACATCACTCCTTCCTATACACCTCGAAACAAACCACAGGAACAGAGATTCATACTTTCCACCATAGATTGGAAGGTAGCTATATTCTATCAGTGAATCCTTCCATTTTGAGAGCGAGCATCACAGTCAGAATTTGGCAGAAGCACCACCCATTGAATAAGCGATTGACCGACTTTGAATTGGTTTGCCGTGCTACGTGATTAGGTAACTGCTGCTTTAACTCATTACCTCTAGCTTTCGAACTGCCTCTGGCACTGCCGGTCAACTGTCCTTGCTTCTGGAACAGGGTATGAATCCACCCGGGTCATTGGATAACGCCCGGGTATGCCGGCAACTCATTCACACGCGACAAGTGGATGTCGTGAAGCCAACTTCACATTGGTGAGCGTCATGCTTTTGATTATCCGATGGTTGTGGGTGATAAAAGGCCTACGGGTGATGCTTTTGCTCAGTCAACTGGATCAAATGCAACTGCTAATTCAACTGAAGAAGAGTAAACAACTGGCACTGCACCTTAGGATGCATATCTAGATCCAGGCTGGGTGGCTAAGAGGTGTGCAATTGACAGGTTTTGTGTTTTCGTGACAATAGAGATCCAGGACCAATAGCAGAGGTGCGCACAAAGATAGAGGCAGCAGAGTCCTAATAGCAGTTTATCCTATTGATTCTATTGATAGGGGCTGGCACAAAACCTTCATCAGTCAAGCAATAGGGGAGTGCGGGGGCCTCTCCGGTAGAGGAAGGAACAAGGGAAAGATAGCAACAATACGGACGGTCGGGGGAAAGCAAGCAAGCAAGCAAGCAAGCACCGAGGGAGAGCTAAGCGTGGACGGTAACCTGCCTTTGTAATAAAGGTAGCTCGCAGTAGTACAATGAAGATTGGGTCCGCTTCATGAGCTATTCGTAGCCCCAGGTAAGGAACGGGATATAGCTTGCACCAGTATGGGACCATCAACGTGCCATATACAACAGCTCGTGGTAAACGCCAGCAAACCCCTTGGTCACTTCCGGTCATCACTTGGCGTGCCGTGGATMGGCAAATCTCCACTTAGACCTCCCCATTCATGCCCCTGATGTGAAATTCTCTGTCGTTGTCTGAATAAAGTCTCAGTGAAAATCGCGGTGAGTAGTGCATGATAGATTCACAGCTTAACCGAAAGTGATCAATTCCCAAACTGGAGGCTGATCAKGCGGGTTCCGAAACAGGAGGAACTGCTTCGAAAGGTCAGCACGTCTCGGCCTTCCTTTCTCGCTAGAAGCTCCTCCTCCTCCTTTTCGAACCCACTTCCGCTCTTCTCCCCCTTACCCCCTACATTCATACGAAGGTCCCCTGGCATACCCCAGCAAGGGGGCGGAGCGTAGCGCTTTCCACTTCCAGGCAAAAAACAAAGCTCCCCGTTGAACCCTAAGAGTGCGAAGCACGAGACTTACCCCGACCCAGTCCCCATGATCGGACGCACCACATCCAACACCCAGGTACAAACGACGGGATGCACACGTACACACTCGGCAGGTGCGAAACACAGGTATTCTAGGTTTTTTCCAGGGCAGGGTGGCCGTAGGCAAAAAAAGAAGAAGGAGTTGAGCAGCGTTCTTTATACGATGGCAGTAGGGCTTATGTGCGTGGTGTGCGGGCTGGGCGTGGAGCAAACAAAGCCAGCCAGCGCTTGCGATCTTTTTATCAACAACTCTCTGTTGTGGAAACGCTCGTTAAGAGGTTGAACAAAACGTTGCATGCATCGTCGGTGGCAGGGACATGAGACTTATTCTTCTTTAGTGCTAAGAACGAGCGGATAAGTGACCTTCAAATGGTTCGACCCATGAAGGTCGAGTGCTGCTTCTTGGCTATAGAAAATCGGCCATTCATTCATAGGTTGTTGAGCACCAGCCTGAGGCCGGGTCGGCATCGATGAAGATGCAGGCCTTCGGCAGGGACTGCCCTTCCATGGGGGCGCTTTGCTCACTGAAGTGTTGGAACTGGAGAAGAACCCGAGTCCAGACTTCTTCGAACTATCAATCGAGTCTCCTTAGCAGTATAGTTGACAATCACTATCGATCGCCTCAGTCCTAAGTACTTCTTTGTCTCAATCGTTCCTTCCCTTCGCACCTCCTGGCACTGGCACTTTTCCGCGTAGCGCATATTGAAATAAATTCTGAAGTGGAAAGCGCGTAGCGCTTTACCCGGGTCCCCAGCCGGGGCACGGCATGCTGGGTGTTATGGAAGTATCGATTATCCACTCGCCTTAGAAAGGTTGGTTGCTCATTGGCCGATTCCATCTCAGAAAGAGGAGAGGATTTGGAAAGATACGAGCATCATTAGCCAGGTTCTATCCTTCGACAAAAGTGGTGAGTGGAAGGGATCTTCATTTCGTGCTAAAGGTGGTTAATCCGAATTCGAGTCAATTCTCGCGATGCTGCTATCCGTTCGACGATCCTACTTCTGATGTCACCCCACCTCTCCCTCCCAGTTGAATGTCCCAACTATTATCTATCCAATTCCGGCACTGGAGAAAGGCATGAAAGATTTTGTCTCGAGATGCCGATAAGGAATAGCCAGTTGTAGAAGCGGGTGNNAGGGAATGAAAGCACTCCTGTGATAGCAAAGTAGAGAGATTATTTGGAGCGGCAGGGCAGGCCATCTATTCCTGCTTTACTTTCTTCATTAGCCTGCCGGGCCTCTTCCTCGTTCGAGGTGGGAGTAGGAGTCAACATCCAGTGTGTTGATCAAGGCTGGGAAGGCGCCAGCTACTAGTCGAGCAAGGGCATATGATCCCAATACGAGTTCATGCGGGCATGGCAGTGACTATAGCTGGGGTGGCACTTCTCCCTCCTCTTAGAGGTGGTGGGGGGGGTACCCGGCAGTGGGCAAGTGGGCCCCCCCTACCTGCTGGTGGGTGGCTGTCYCTTGGGGGACACCCTCTCCCTCGGCGCCCCGGGCGCTACGCRCAGGCCACTTTGAAGTGSSCCCCCSCGSGGGCGGCAAGCCTGGCCAAAAGCACCTTCGACGCATGGAAGTTGGCTCGCTCCCCGCTGCCKGGAAAAGGAAARGCAACCGGTTGGTTGGCCCCCCTCTATCGTTCAAGAAKACCATGCTTTGTTGACGCCCGGGAAAGCTGACTGAGGGTGGTTTTGCCAATCGGGGGGCGGACTGACTGACTGCAGGGGGGCCTCTTATGGGTTATCCCGTGGTACCGCATTGCCATTACTTACTCTTCCTTACTAATACCATTAGTCCTCGTGTACTTTCCGATTCCGAAGARGTATTCCCTTCTTCTGAACTAGCAGGGTCCAGAGCATTAGGGTGATTCATAGCAGTTTTTATGTCTCCAGCGTGCGTCTCCCGCGCACTGTCGGATAAGAAAGTGGACAAACGTACCTTTCCCTGTGAATCCAGTTTCTCCGGAACACTAGTGGTAGTAGTATACGCACACAAATCCTCTTGAATTTCGACAGATTTGAGGCTTCTGGATCGCTACAGCTATGAATAAAGTTGGAAACGCACGCACGCACCCTTGGAGGAATTACTCCATGGAGCAGTGTTCCGGTGACACAAAAAGCTCCCTCCAAAATGATAGCATTGATGGTGTCTCCATCAGTACCGGCGGGGATAATAAGAGGAGGTACCTGCGTGCGGTGGCCTCTTCTTCCTCCCCAACTCTAGCTCCCCATTCATTTTCTGCAAAGGATTCTTTTAAATCAAGCGGTTGGTTGTTTTTCCCCTTCCTCACCATCCTCTCCTTCCTGACCTAGCAGAAAGCCACAACAGGCCTTGTGACAACAGTGACGACCATCCCAGTTACGAGAACTTTAAACAGAAGATTGAACAGTGGTGTCAAGTCATAGGTATAAATACAGCTACATAGAGCCATTAATATATGATACCAATTCTTCCGGCAGGTAGTGGCTTTGACCGAGGTAAAAAATGGCAGAAAGCGCTAAATAATTACCTATACTGACACGATTTGATCGGAATGGAGGAGATGCTTTGTTTTTTGGTTCAAGTATGGAGCTTAGTGAGCAATTCACAAGAGTTTATTTTTGAATACGTTTGACCTCGAAATGCAATAATAACATGGAGCATTTTGTTTCTAGCTGAGTCTATACATATTCTTTGTTCTGCCCTTCCAACAGGAAGGGGCTTCAGCCTAGCGTAGCGCTTCCCCGGAAATTGAAGGGGTGTGAGGCCAAACGCAAGGACTCCGCCTCTTCCTGTTGCCTGAGCGATTCATATATACATGAATCCTTGCAATCATACACGCAGCCCTTCCTCCTTTTCTCGAAGCGCATGTAGTCCGGCTTCGTCGCGGCAATCAACCTGGTCGATCCAAGATAGAGCAAAGCCAACGGCAATTGCCCGATTGATTAAGTGAAGCAGATTGGCTCCGGATAACGCGAACACCAAAAGCCGTAGCTTGACCMACTTGAAAATTACTTTTCACTTAGAACTAGAAATCCTTCAGCGCCTTCTGGATATCCGAGCTTATACTTCCTAGGGTCTTCCCACAAACTAGGGGCATAGAGATAGATGTAACGGGTTGTTTCCGTTACATTGCGTCTTCCAGCAACTATTGGAAGCTCTGGATCTAGCTTTTCCCGAAGGTACTCACACAGACCTACCTTCAAGTCAGCGTAAATGTCCTTAACCTGTTGCCAGATTCCAAAAGTGTTTGGTCGGGCCAAAAGCGGATTCATCAGTATGTACGACATGATCTGATAGGCGCTCGCAGACGCATCCTGAGGAATGGGGATCGAACAGAAATC
>Contig03+11825
TTTTTCTTTGCGCTACGCGCCCGCCTTGCGAGTACTCCAAAACTGCACTTTCCAGTGGCATGGCATAGAGCTTAGACGCATCTAGCTTCTCGAGGGCATATCCAGTAGGCACTGACACGCCAACAAGAGATGATCCTTCTACGACAGCCCTTCTCATAAAAGTTAACCCGTTAGTGCCCATTCCACTTCGGTTAGTGCCGTCCATGGAAGGCGTCTATTGTCCTTTGTGCTATAGTCTTATGGAGACWATAACTTACCAGTCCAGATCCGCGAGGCACCTGAGACGTTGAATGTTTGCCTTAACTGCCGTCTAGACCCAGCGAGTGTTGTATCGGATGTGGCGGAGAGGCGGTATGGCCTGAGACGGCAGGTACCCCAACATTGGAACTAGCCTACCTCCATTGCCCCCTCCCTGGAGTGACAACAAGACTGGCCATAGCCCCGGCACAAGGAAGTGGAACGTAGCTTGTCTTCTGGCCTGGCGCCRGCCGGAGAGTGCTAGCCTCCTGGCTATGACTCCCTGCTTGTTAGCTACGAGAGGGGGACCACACACCAAGTCCAGTGCACATGCCGTGCTAGACTTGGAAGGCAAGGGTAAGATGCCAGCCCGTAGTGGCCGGGGCAGGAACAAAGGAAGAGCCTACTTGCAAGAGGCAGTTATCCTCACTGCTCTTGGCCCCTGGTATCAGCCTAACAGAGGCATTAGAAATGCCAGCAGTCTTTGACTCCCCTCTGTGGTCTAAGTCAAGAGGCTATAATGTATAGAGAGGCTATGCCGAGGTGACCACAGTAAGCTAGGAATAGGAGACTCCCCTCTGAGACTAACAGTCCACGAGCCTTCAGGAGTCGTATCAGGGGAAGTCGAACCCCCCGACGGTACCAATATCGATTCTCGGTTAGTCCCCGCAGTACTCTCCAGGCTACTAGAGATTGGGTGCTACTACACGGACCTGTTCAGTACCATGGGCTCAGAGCTCATGGCACGATCTTGTGACACTCTCAATGCCCGCTACTGACACAGAGTCGATTAACAGGCGTAGGCAAGTTCACAAGGTAAGCCAGATGGCGAAAGGCTATGGGCGGTACTGTGTGGCAGTGTGTGGTACGTACGTATGTACGCGTTCAGCTTCTTTATCTAGCACGGGGTGGGATAGTTGAGCAAGGTGCTCATTGGTGAAGGCAAGCTGGGCAAGCAAGCAAGCAAGCACCAATGGTTTATACACGAGGGCGGAGGAACAGTAGGCAATACTTCCCCCTCTTACGGGTCATAMTTTTATCCCCCCGGGCAGGCGAGGGAATCAATTCCAATAGTGGGTAGCTGGGGGAATTGATAGATAGGGGCGATAAATGAGATACGCATCGGGAGGAAGGAACCGCTATAGAAGAGACCTCGGAGACCTGGAAAAACCAACATGCAAACATGCGGCACCCCTTATCCACCAACCTTGACTATCATGCCGGAGCCTTGGCAACAGTTACTGATCCCTTTACCCACTTTCTCATTAAAAACCAACCCCTACTATCGAACCAGATTCTGTATAAGGGGTGRATGGATAGAGGCATAAGGGGACAAATTAACAACCTTTCTCAATTCATCCACGAGATGGCACGGCATGTCTACTACTTAACAACATTTGAAATTAGCCAACTATTTCGGCAGCTTTAGTCATATATTTATCACACTTACCGAGAGGCCGAGACTAGGGAATCAATGAATCAATTCCGGCGTGGTGGAGCAGGTAGAGACAGAGGAAGAGTCGACATCACTCATTTCTGGCCTGCTTTAGAAGAACCCAAAAGGAACCATCTAAAAACTATCTTTACACCTATTAACAAAGAACATCACTCCTTCCTATACACCTCGAAACAAACCACAGGAACAGAGATTCATACTTTCCACCATAGATTGGAAGGTAGCTATATTCTATCAGTGAATCCTTCCATTTTGAGAGCGAGCATCACAGTCAGAATTTGGCAGAAGCACCACCCATTGAATAAGCGATTGACCGACTTTGAATTGGTTTGCCGTGCTACGTGATTAGGTAACTGCTGCTTTAACTCATTACCTCTAGCTTTCGAACTGCCTCTGGCACTGCCGGTCAACTGTCCTTGCTTCTGGAACAGGGTATGAATCCACCCGGGTCATTGGATAACGCCCGGGTATGCCGGCAACTCATTCACACGCGACAAGTGGATGTCGTGAAGCCAACTTCACATTGGTGAGCGTCATGCTTTTGATTATCCGATGGTTGTGGGTGATAAAAGGCCTACGGGTGATGCTTTTGCTCAGTCAACTGGATCAAATGCAACTGCTAATTCAACTGAAGAAGAGTAAACAACTGGCACTGCACCTTAGGATGCATATCTAGATCCAGGCTGGGTGGCTAAGAGGTGTGCAATTGACAGGTTTTGTGTTTTCGTGACAATAGAGATCCAGGACCAATAGCAGAGGTGCGCACAAAGATAGAGGCAGCAGAGTCCTAATAGCAGTTTATCCTATTGATTCTATTGATAGGGGCTGGCACAAAACCTTCATCAGTCAAGCAATAGGGGAGTGCGGGGGCCTCTCCGGTAGAGGAAGGAACAAGGGAAAGATAGCAACAATACGGACGGTCGGGGGAAAGCAAGCAAGCAAGCAAGCAAGCACCGAGGGAGAGCTAAGCGTGGACGGTAACCTGCCTTTGTAATAAAGGTAGCTCGCAGTAGTACAATGAAGATTGGGTCCGCTTCATGAGCTATTCGTAGCCCCAGGTAAGGAACGGGATATAGCTTGCACCAGTATGGGACCATCAACGTGCCATATACAACAGCTCGTGGTAAACGCCAGCAAACCCCTTGGTCACTTCCGGTCATCACTTGGCGTGCCGTGGATMGGCAAATCTCCACTTAGACCTCCCCATTCATGCCCCTGATGTGAAATTCTCTGTCGTTGTCTGAATAAAGTCTCAGTGAAAATCGCGGTGAGTAGTGCATGATAGATTCACAGCTTAACCGAAAGTGATCAATTCCCAAACTGGAGGCTGATCAKGCGGGTTCCGAAACAGGAGGAACTGCTTCGAAAGGTCAGCACGTCTCGGCCTTCCTTTCTCGCTAGAAGCTCCTCCTCCTCCTTTTCGAACCCACTTCCGCTCTTCTCCCCCTTACCCCCTACATTCATACGAAGGTCCCCTGGCATACCCCAGCAAGGGGGCGGAGCGTAGCGCTTTCCACTTCCAGGCAAAAAACAAAGCTCCCCGTTGAACCCTAAGAGTGCGAAGCACGAGACTTACCCCGACCCAGTCCCCATGATCGGACGCACCACATCCAACACCCAGGTACAAACGACGGGATGCACACGTACACACTCGGCAGGTGCGAAACACAGGTATTCTAGGTTTTTTCCAGGGCAGGGTGGCCGTAGGCAAAAAAAGAAGAAGGAGTTGAGCAGCGTTCTTTATACGATGGCAGTAGGGCTTATGTGCGTGGTGTGCGGGCTGGGCGTGGAGCAAACAAAGCCAGCCAGCGCTTGCGATCTTTTTATCAACAACTCTCTGTTGTGGAAACGCTCGTTAAGAGGTTGAACAAAACGTTGCATGCATCGTCGGTGGCAGGGACATGAGACTTATTCTTCTTTAGTGCTAAGAACGAGCGGATAAGTGACCTTCAAATGGTTCGACCCATGAAGGTCGAGTGCTGCTTCTTGGCTATAGAAAATCGGCCATTCATTCATAGGTTGTTGAGCACCAGCCTGAGGCCGGGTCGGCATCGATGAAGATGCAGGCCTTCGGCAGGGACTGCCCTTCCATGGGGGCGCTTTGCTCACTGAAGTGTTGGAACTGGAGAAGAACCCGAGTCCAGACTTCTTCGAACTATCAATCGAGTCTCCTTAGCAGTATAGTTGACAATCACTATCGATCGCCTCAGTCCTAAGTACTTCTTTGTCTCAATCGTTCCTTCCCTTCGCACCTCCTGGCACTGGCACTTTTCCGCGTAGCGCATATTGAAATAAATTCTGAAGTGGAAAGCGCGTAGCGCTTTACCCGGGTCCCCAGCCGGGGCACGGCATGCTGGGTGTTATGGAAGTATCGATTATCCACTCGCCTTAGAAAGGTTGGTTGCTCATTGGCCGATTCCATCTCAGAAAGAGGAGAGGATTTGGAAAGATACGAGCATCATTAGCCAGGTTCTATCCTTCGACAAAAGTGGTGAGTGGAAGGGATCTTCATTTCGTGCTAAAGGTGGTTAATCCGAATTCGAGTCAATTCTCGCGATGCTGCTATCCGTTCGACGATCCTACTTCTGATGTCACCCCACCTCTCCCTCCCAGTTGAATGTCCCAACTATTATCTATCCAATTCCGGCACTGGAGAAAGGCATGAAAGATTTTGTCTCGAGATGCCGATAAGGAATAGCCAGTTGTAGAAGCGGGTGNNAGGGAATGAAAGCACTCCTGTGATAGCAAAGTAGAGAGATTATTTGGAGCGGCAGGGCAGGCCATCTATTCCTGCTTTACTTTCTTCATTAGCCTGCCGGGCCTCTTCCTCGTTCGAGGTGGGAGTAGGAGTCAACATCCAGTGTGTTGATCAAGGCTGGGAAGGCGCCAGCTACTAGTCGAGCAAGGGCATATGATCCCAATACGAGTTCATGCGGGCATGGCAGTGACTATAGCTGGGGTGGCACTTCTCCCTCCTCTTAGAGGTGGTGGGGGGGGTACCCGGCAGTGGGCAAGTGGGCCCCCCCTACCTGCTGGTGGGTGGCTGTCYCTTGGGGGACACCCTCTCCCTCGGCGCCCCGGGCGCTACGCRCAGGCCACTTTGAAGTGSSCCCCCSCGSGGGCGGCAAGCCTGGCCAAAAGCACCTTCGACGCATGGAAGTTGGCTCGCTCCCCGCTGCCKGGAAAAGGAAARGCAACCGGTTGGTTGGCCCCCCTCTATCGTTCAAGAAKACCATGCTTTGTTGACGCCCGGGAAAGCTGACTGAGGGTGGTTTTGCCAATCGGGGGGCGGACTGACTGACTGCAGGGGGGCCTCTTATGGGTTATCCCGTGGTACCGCATTGCCATTACTTACTCTTCCTTACTAATACCATTAGTCCTCGTGTACTTTCCGATTCCGAAGARGTATTCCCTTCTTCTGAACTAGCAGGGTCCAGAGCATTAGGGTGATTCATAGCAGTTTTTATGTCTCCAGCGTGCGTCTCCCGCGCACTGTCGGATAAGAAAGTGGACAAACGTACCTTTCCCTGTGAATCCAGTTTCTCCGGAACACTAGTGGTAGTAGTATACGCACACAAATCCTCTTGAATTTCGACAGATTTGAGGCTTCTGGATCGCTACAGCTATGAATAAAGTTGGAAACGCACGCACGCACCCTTGGAGGAATTACTCCATGGAGCAGTGTTCCGGTGACACAAAAAGCTCCCTCCAAAATGATAGCATTGATGGTGTCTCCATCAGTACCGGCGGGGATAATAAGAGGAGGTACCTGCGTGCGGTGGCCTCTTCTTCCTCCCCAACTCTAGCTCCCCATTCATTTTCTGCAAAGGATTCTTTTAAATCAAGCGGTTGGTTGTTTTTCCCCTTCCTCACCATCCTCTCCTTCCTGACCTAGCAGAAAGCCACAACAGGCCTTGTGACAACAGTGACGACCATCCCAGTTACGAGAACTTTAAACAGAAGATTGAACAGTGGTGTCAAGTCATAGGTATAAATACAGCTACATAGAGCCATTAATATATGATACCAATTCTTCCGGCAGGTAGTGGCTTTGACCGAGGTAAAAAATGGCAGAAAGCGCTAAATAATTACCTATACTGACACGATTTGATCGGAATGGAGGAGATGCTTTGTTTTTTGGTTCAAGTATGGAGCTTAGTGAGCAATTCACAAGAGTTTATTTTTGAATACGTTTGACCTCGAAATGCAATAATAACATGGAGCATTTTGTTTCTAGCTGAGTCTATACATATTCTTTGTTCTGCCCTTCCAACAGGAAGGGGCTTCAGCCTAGCGTAGCGCTTCCCCGGAAATTGAAGGGGTGTGAGGCCAAACGCAAGGACTCCGCCTCTTCCTGTTGCCTGAGCGATTCATATATACATGAATCCTTGCAATCATACACGCAGCCCTTCCTCCTTTTCTCGAAGCGCATGTAGTCCGGCTTCGTCGCGGCAATCAACCTGGTCGATCCAAGATAGAGCAAAGCCAACGGCAATTGCCCGATTGATTAAGTGAAGCAGATTGGCTCCGGATAACGCGAACACCAAAAGCCGTAGCTTGACCMACTTGAAAATTACTTTTCACTTAGAACTAGAAATCCTTCAGCGCCTTCTGGATATCCGAGCTTATACTTCCTAGGGTCTTCCCACAAACTAGGGGCATAGAGATAGATGTAACGGGTTGTTTCCGTTACATTGCGTCTTCCAGCAACTATTGGAAGCTCTGGATCTAGCTTTTCCCGAAGGTACTCACACAGACCTACCTTCAAGTCAGCGTAAATGTCCTTAACCTGTTGCCAGATTCCAAAAGTGTTTGGTCGGGCCAAAAGCGGATTCATCAGTATGTACGACATGATCTGATAGGCGCTCGCAGACGCATCCTGAGGAATGGGGATCGAACAGAAATC
>Contig04+28866391
TCTGGATATCCGAGCTTATACTTCCTAGGGTCTTCCCACAAACTAGGGGCATAGAGATAGATGTAACGGGTTGTTTCCGTTACATTGCGTCTTCCAGCAACTATTGGAAGCTCTGGATCTAGCTTTTCCCGAAGGTACTCACACAGACCTACCTTCAAGTCAGCGTAAATGTCCTTAACCTGTTGCCAGATTCCAAAAGTGTTTGGTCGGGCCAAAAGCGGATTCATCAGTATGTACGACATGATCTGATAGGCGCTCGCAGACGCATCCTGAGGAATGGGGATCGAACAGAAATCAATGCTTGATCACAAACTCTCCTTGGCCAAGTATTGAAATGGCTCGCTGGCATGCACCATGGCCTTGATCAGGTATTTTTGCCCTGGAACACAGCAAGCATCCAAGGCTGATCTAGTTTGTACCATGCATAGGCATTACCCAAGGTAGAGTGTCGCCCATACTTGGAAGCGCCCGCGGCAGCCAAAGAAGCATACCTTGGTTCGCAAATCTACCAGTGGACCGTGATTTATCTACGCCTAGTACCCAGGCTAGATACCGTGCCGGGCGCATCAGGGGCCGAGCGAAGCGAGGCCAACTCCGACCGAAGGGAGGATTGGGTTTCTGAGGAAGCCAGCAGTTTTGAACCCTCAGTATGGCAGGGTAAGGGCTAATAACGCCTCTGGCTAGATCCCGCTCGTCTATAGCCCTATAGATTCTGCCCCGGAAATCCGGAAAGGCAGGTGCCGTATAACGTCGAATCCCGAGTAGGCTTCCGCCAGTTGGAAGATGAAGGTTTCGGAGAGCGCCCGAGCTGCTTCAAACTGAGTCGTAGCAACCCTAACCAAGAGTATTTGACTAGTATTGTGCCTCATAGCTCTTCCGGTTACCCATCCCTTACAACCTTAACAAGCCGAGCAACATGGCACGTGGGCAAACTCTTCAGGTGCTAGCAAATCGTTCTTTGCCAAGTCCTTTCGATTTTCCCYGATAAACTGGAGAAGATCCCGATTGATTTGGACCTTTTTGCCATAGCAAATACAGTTATGCTTTCTTAGGATTTAATTCAATATAGAATTGGTTTGGATTGTGCGTGGTCGGGTTTGTTAGAAATCTATAAATGTTTCCTACGGGATTGACTAGGTACCCCCAATCACATCATTCGGGGTAATAGTATCAGAAGTATTATTTTTTTCCACTATCCTAGAGCTAAGGCTGGCATACCATGGGTAGGTTGAGTCTCACGGCAATAGGCTCATATCGAAATTGCACACCGCATAGCAGGCATCTTGTAAACCCTTTTCCTGAGACTGAAATTGCTTTCTGTAAGGGCGGAATCACTGAATAGTTTCAAGACACCAACCGCGTTCTACCATAAAACTAACCAGCAACCTACCCATTGTGTAAGGGGCACCGGCTACCCAACTAGACGTAGGATCCCCAATGTYCCGGCAGCAACGTAGGGACAYCGCCCAACGGGCTTACGCCGGCTACAGGTAACCAATGTCCCTGGGCTACGGGTAACCGACGTGACTAGGCAACAGCCAGCCGGGACATCGGCTACCCGACTAGGCTGCCTACGGGTGACCTGCCGTACCGGCAGCAGCATCATGGGTACACCARCCTCGCAACGGCAGCTGCCGTGACACCTGCCTGGCTGGCGGCAGCAACATAGGATCACCAACTAGCCTGCAAGGMTACGTGGCACCAACGTACC
>Contig05+028866391
ACCTTCAAGTCAGCGTAAATGTCCTTAACCTGTTGCCAGATTCCAAAAGTGTTTGGTCGGGCCAAAAGCGGATTCATCAGTATGTACGACATGATCTGATAGGCGCTCGCAGACGCATCCTGAGGAATGGGGATCGAACAGAAATCGCTTGATCACAAACTCTCCTTGGCCAAGTATTGAAATGGCTCGCTGGCATGCACCATGGCCTTGATCAGGTATTTTTGCCCTGGAACACAGCAAGCATCCAAGGCTGATCTAGTTTGTACCATGCATAGGCATTACCCAAGGTAGAGTGTCGCCCATACTTGGAAGCGCCCGCGGCAGCCAAAGAAGCATACCTTGGTTCGCAAATCTACCAGTGGACCGTGATTTATCTACGCCTAGTACCCAGGCTAGATACCGTGCCGGGCGCATCAGGGGCCGAGCGAAGCGAGGCCAACTCCGACCGAAGGGAGGATTGGGTTTCTGAGGAAGCCAGCAGTTTTGAACCCTCAGTATGGCAGGGTAAGGGCTAATAACGCCTCTGGCTAGATCCCGCTCGTCTATAGCCCTATAGATTCTGCCCCGGAAATCCGGAAAGGCAGGTGCCGTATAACGTCGAATCCCGAGTAGGCTTCCGCCAGTTGGAAGATGAAGGTTTCGGAGAGCGCCCGAGCTGCTTCAAACTGAGTCGTAGCAACCCTAACCAAGAGTATTTGACTAGTATTGTGCCTCATAGCTCTTCCGGTTACCCATCCCTTACAACCTTAACAAGCCGAGCAACATGGCACGTGGGCAAACTCTTCAGGTGCTAGCAAATCGTTCTTTGCCAAGTCCTTTCGATTTTCCCYGATAAACTGGAGAAGATCCCGATTGATTTGGACCTTTTTGCCATAGCAAATACAGTTATGCTTTCTTAGGATTTAATTCAATATAGAATTGGTTTGGATTGTGCGTGGTCGGGTTTGTTAGAAATCTATAAATGTTTCCTACGGGATTGACTAGGTACCCCCAATCACATCATTCGGGGTAATAGTATCAGAAGTATTATTTTTTTCCACTATCCTAGAGCTAAGGCTGGCATACCATGGGTAGGTTGAGTCTCACGGCAATAGGCTCATATCGAAATTGCACACCGCATAGCAGGCATCTTGTAAACCCTTTTCCTGAGACTGAAATTGCTTTCTGTAAGGGCGGAATCACTGAATAGTTTCAAGACACCAACCGCGTTCTACCATAAAACTAACCAGCAACCTACCCATTGTGTAAGGGGCACCGGCTACCCAACTAGACGTAGGATCCCCAATGTYCCGGCAGCAACGTAGGGACAYCGCCCAACGGGCTTACGCCGGCTACAGGTAACCAATGTCCCTGGGCTACGGGTAACCGACGTGACTAGGCAACAGCCAGCCGGGACATCGGCTACCCGACTAGGCTGCCTACGGGTGACCTGCCGTACCGGCAGCAGCATCATGGGTACACCARCCTCGCAACGGCAGCTGCCGTGACACCTGCCTGGCTGGCGGCAGCAACATAGGATCACCAACTAGCCTGCAAGGMTACGTGGCACCAACGTACC
>Contig01+3906387
GCTTGCTTGCTTGCTCGCTCCTTGCCGGCTCCCGCCTCCCCCTTTAACAATCAACGCCCATGCATATCAGAAACGGGAGAAAAAGGATTCATTGAGTACGTATTCACNAATAGTCTCGTTGCCTTTGCTTGGGAGCTTCTACGCAGGTGTTTTCGGTCGTTTTCCGGGGTCAAAAGGAACCGCTATAGTAACCACCATGTGCGTTCCATTCTCTTTTACTTTATCCCTGATTGCTTCTTATGAAGTCGCGCTGGGAGCCAGTGCTTGCTATATAAAGATTGCTCCATGGATTTTCTCGGAGATGTTTGATGCTTCTCGGGGCTTCTTTGGCGACCGTAGAGTCACCGGAGTAATTGCCGGATGAATAGATTATCCGAACGCTGCTGCTGTTGCTTCGCGGCGAGACGGACCCGACTCCCTCTATGGGACCACCACTCCCCTGGAGCCCCAGAGCATGTCGGGAAACGTGCTAACCGGGCGAAGAAGCTGCCAAACGCGCTTCCCCGCCCAGGCTATGACGGGCGGCAGGCTGAGCCTAGCCACTYGCTCCCCCCAAAACTAACTCGGGRAGGAATAGCKAGGGCGGAGCGGGCGCTTACTGAAGTCCTGGGCCCGGGTCCCCATTGCGGGGCGACTGGCAGGGTTAATGGCAGCAAGCAAGCCCTGTCTTCCGGCCAAGCCGAGAACAACAATAATTCTTCCCGACCGTGTCTTCGAGACACAGGTGAGGCTGCCGGATCACGAACGTAAGGTGGAAAAGGCTGCCGGCCGGCTTGCCCGGGTTAGCCCAGGGCAGCGCGTAGCGGCGCCCGGCTTGCCGCGGGGRGCGCTACGGTAGCGTCAGCCCCCCTGCCAACCCCCTAGCGGTTGTTCCAGCTACGCTTTCCGCCTACTAGGCGGTCTAACGACACTCTTAGGCGCCAGCCGGGAGAGGGTGGTCCGGATGGGTCAGGTAGCTGCCGCTAGCGCTCTCGCCACTTTTTTATCCTAGAAGGGCGAGGCGCTACGCTTAGCTTGCCGTTTTGTAAATTATGTGAGCCACGCACTCGACCGAAGTTGGACACTCGACGTAGGGTCAGTCCTTTGGACACGAGACCGGAGGGCACCATTGTGGAAGCCGGGGAAGCTTAGCTAGCGCTGGAACTAGGGTGCACGCACTTCCCTGCACTTTCTTAGTGACAACCTGCCGTGCCGCGTAGCGCTTTCCCGCTCCAGTGGGAAGCAAACGCCGCTCCCCAYTTCAGTTCCCCCGCTTGCCGTGGTCCCCTTGCCGGGGGGACCGGGTAAAGCGCTACGCGTTTGCTTTCCACAATTCAGAGTATTTGCCAAGTGGCCCGCATAGGCCACGGCAAGTGGCACTTCAGAAGTGGAAGCGCGTAGCGCTTCAACCCGACACTATAGTGCGCGTAGCGCTTTCCACTTCGAAGTGCCCAACATTGGAACTACCCACCCACGGCATACGGTGGTGGCGCCACTTGCTGGGGTAGGGGCTTGCTTGCCGCCTACTCCACGCCCACCCACTGCCAGTTGGCAGGTGGGGGCCAACGGGAGTTGGACCG
>Contig01+3906387_2
CACCGGCGCTCCCGAAAACTAGATTCGCGGCTAGCGGTACGTTCCTAGTTTGCTAGAAAGTACGGCAGAAGATCTCCATACTTCCGTACCACCACAATCTTACAACGGACGGGCCCCAGTTTACCGCGGCTGGGCTGGCAGCCCACTCTGTGCTGGCAAGAGCTGCTGCCGCCTCGATCAATTCGTAGTGAAAGCCACGGGAACCCAAGTAGGCCACCACCTTTCAGTGCAGGTCACGTACCCCTATCATCCGAGCTCCTCTCTCCCAAGGTCGGTAGCTCGGACAAAGCAGCTTTTTGGGTCTTCCTCCACCCACATCTCGTTACGTGCTGCCCTTGCGGACGCACCTCCATATGGATAAATATGGGTTTACCATGTTCCATTAATAGCACTTAACTTATGCCGAAAAATAGGACCGTGCTCTACCCCGGTGAACTCATGTGGTTTTGACGTGCCCAGAGGCCAGAGGCGAATCCGTTCACAGTCTGTCGGACGGCAAGTCGAAGTGGCGTGGGTGGGTTTGGCCGGGTGTGGCCTTTCCGCCTTTCCCTCCATGCTTTCCTGGGCTTATACACATTTGCTGTAGCTGCCTCCCCTTCAGCTCACCCGTCGCCCCATATTGAGGCTGCCCGTAGGTCCCAAGGCTTCACACCGKCAGGCGTGCTTGAGTAGGGTCAGGCAGAAACGCCCGATGGGAACTTCCCCCATATTGCTATCAAGGTCTTCATGTCGCACAACCTCTTAACATTACACCACTGAATCCCCAATCCAAAGCTTGCTCTGCAGTGACAGTCCCAATATCCACTAATCATTGTTTCCGAATACGGTTGTTGGTTAACATTTCTTCCAATTCGTCAATACGAGAAGCGAATTCTTATGTAAATGAAAAGATATCTTCACTTAAGCCCAAAGGCAGATCTTGTGCCACTCCACCTGGTCATATATAACTGGCATGCATCCTGGCTCCCGATACTCTTTCATAGAATTCTAAAAGTTTTTCTCACTCCTCAGAAGCCCACGGGAACGGAGTTGATGCTCCCGCATCCATAGCATGAGTAGTTAAAGCAAGTGAATGGTTTAAGATTCGAGTTATTTCACAAAATAACACTCGTATATACTGAGCTCGTAATGGGACCTCACAATTACAAAGTCTCTCTACAGCTAAAGAATAAGCGTGTTCTTAGGCCATCATAGGAACATGATCTAAACAATCAAAATAAGGTAAAGCTTGAAGATACGTTTTATACTCGATCAATTTCTCTGTGCCTCTAGTCGGGTAGGCTAGGTTTTCTAGGCCCCCCTAAGAACCGTACGTGCAAGTCTCTCCGCGTACGGCTCACGCCATTTATTACAGGCGGGAAGGGTTTGCGGCAGCTTCCTGCCGAGGGAAGAACCACCACCGTCCGTGGGTGGGTAGGGAGTTGGGCCTGCCTGCGGTTAGCCCAACTTGCTGCCGTGCCTACCCACCCACGGCATACGGTGGTGGTGGGGTTTGTTGCCAAGGAGTTGGCCTCCGGCCCCGTAGGCAGGCACCCGCGAAGCGTACGCAGCGCGCCTTCGGCACGGCATGTGGAGCACTAGGTTTATTCCCNNCAAGGGAAGCAGCCTCMCACGGACGACCCCCGCCGGAGCCGGGAAGCGCTTGGATAAGTAAACCCCTGGCAAAACCACCCTTGGGGTTCCCCCGGGGCCTCTCCCAATGACCACTGAATACCGCAAGGCGCGCTAGAGCTGCTGCTGCTTTTAACCTTCTCTCTCGGCAGGGGGAGATCCGGAACTGAAGGGACCTTCAAAGTGGCGCGTAGCGAACTGGGTTCGGGGGAAAAAGGAAGATGGTTACCCATCTGAATAAAACCCTGCCCCCCATCCACATGCCGTGCCGAAGGCCGGGTAGGTAATTCCTAACTAGGAAAACGCCTCCGGTTGTGTCTCCTGCTATGCCTACCCTTTTTTCGCAATAAAACGCTACGCGCGCTCCCCCCCCTTGCCCAGCATTCATTCGCTGGTGAAATGTCTTCTGTTTGGTAGCTTGGAAATGGCAAGTAAAATTGCCAGCCTCTTTCTGTCACTTTGTTCCAGTCGTTAACTTCATAAAGTGGGCCGGAAAGCCAGCTGGGGGAGAAAGTTAAACATATTCTCCCGTAGGCAGCGCTACCGCCGTAAACCTGCGGCTTTGGAAACGGGATCGGGTCCAACCACAGCAGTAAGGCCGGCTGGCTCCCCATTCTCGCCTCTTCAGCTTGAACGAAATGGGTTAATCGGCCTTTCCATTCCCGTCAAATGACCCGGCCTCCCTGAAGTTGCTCTTGACCGTCCTATGCTCCTGTAGCTCCGCCGGTTACCGTCCCCGCTGCTGGGTGGTTTTTACGCCACCCTATCTTTCGGCGCAGGCTTCAGCGGCTTCAGCGGGCCTACCACGCTTCTTCGCTGAAGCCTGCGTCTTCGCTGGACAGTCCTTGCCAGTAGTGCCATCCTCCCTGACCTGAGGATTTGGGTTGTCCCTTGCGTAACGCCTACCCATTCCAACATGGAACAAGTGTGAGTTGAAATAGGACCCCAGGCCGGTTACACGTTCCACTGTGCCGAGATGCGGAGGGTGCTGGTCGTGATAATCACCCCGCGGGGTATGCGCTGCCCTTGACGGGCACTCCAGGACCCGCCGACGCTTCGTTTCCGATAGGTTCTGGCGCAACCAACCAGAGTGGGGGACTGAATAAGGTCCGTAGTGGGCACCCACCCCGTACGGCAAGGGGTAGCGCGTAGCGCATTTGCCGTGAAACAACGCAAGCCCTTGGCAAGCAAACCCCAGTGCGTGCCGCAGGGGATGGCAAAGGGCCTACTAACTAGGGAAGCGCATAGCGCAAACCTGACCCACACCGACTAGCTGCGCGTTTCCCGCCTCCGCCCACAAGAGCCCACCATTTCTCCCCGGGGGAGGAAGTAACCNNCGGGGGGACCTGCGGCACTGGGCCTCCAGTGTGGATAACGGGGTCTTCAACAAAGTGCGCGTAGCGCACTAATAGTGCTAAGAGAAAGCAGCAGCGCGTAGCGCTTTCTCTGGCCACCCTCACGACCTGGAACCCTTCTTTCCCTCTTAGGTTCGCCTCACTTGAGTTGCTCGACGTGCTTTTTTTTTACCGGTGCTTATGACGCGGGAGTTGCCTCCATGCGCCACCCGTTAAGGGAACAAGCAGGGCGTAGCTAGCGGCATAGTAGGATATGCCAACTCGGCGGCAGCAGCTTCGTGCCGCACTGGAGTAATCCAATATGCGGTTCCGCACGTTCTACCACTTCTCCATTCGTTTCCGATACTGATCATGAAACACCATGAGCAGCAGGGTGTTGGGGTCCGGAGTTCGAGGTAAAATTCTTGATTTGTTTGTTGAAAGCCATATCGAATCTTGTTTTTTCCACCAGCCCACGACCGGACTTGAACCGGTGAAGTTTCCCRGTACATCATGGGAATGCTCTGCCGGCAAGAGCTCAGCGGACAGTTGTCATAATAGGTAGCTTTTTGTCTCACCGGAAGAAAACGCAAGCACATTCTTAACCAAAAGTCTAGAAACAAACATGGTAGATGCGCACTATCTCTGCTTCGCACCTGGAGAAAGCGKCAAGGGCTACTACTGCCGCCATACTARAAGAAGCCACTATCGTCCCGGGTCAGTAGGTTTTGGCGGCCTCTTCACCAACATTGTGACGACTCGGGGGATTAATGGGAAGTAGCCGGAGTAGATATTTTCGGTGGGTAGACAGAGGTATGGGTATTCACTCCGGCTAGTAATGATTCTCGGTGGACTAGACAACAATCGGGGTGGGTAGCTCACATTTGCGTCTATATACACGATTCTCCACTGGTTTTGGGGCCTCGACCCAAAGTCGAACGGACTTTGGTTTGCCAACCTTTGGCTGCTAGCCCCGCCTCCGCCGCATACCCTCCCCTCTTCTGTAGCGGCGCCGGCTCACGTGCCGTGATCGGATCAATCAATTTCATCATCGCATGCTGCTAAAGCGCAATAGTTCCCTACTCCCACTGCCGTGGAAATGGCTATTCCTTTCCCTTCGTTGTTCCCCCGTGCATTGGCTCCGCCTTCACCTGCTGCCCCCTCCATGAATTTGCTAGTAACGGCAATGGAAATTCGATTACTTGTTGATTTTTGCACTGCTTCTCCGAAGAGGTTTGAAGGTTCTTCAATTCCATATGGCCCTATTCCCGCTATTTCTAGCCTCTTATTCCAGGCGGAAAAGAGATAGCAAAAACCGGACCGGTGAAATCAATGGAGGAAACAAAGTGTGTCCACCCACTGCCAGCGCACAAGCAAGCACCAGAAAGGAAGATTAGCAGCCTCGTACTGTTCTAGCTAGGCTATGATTGAGTGGAAGGAAAGGAGCTCTTCAGCTATCTCTATCGAAGGATAAAATGCTGCTTCTAAATACAGGTTTGGAAGGGTATGCCGCAAGCCCATTCACGTATATAGTAGATCTTCTTGCCCCTACCCAAGTCCGGGAAAGCGCGCTCCGTGGCCGGCCACCCGGCCTGCCGGGCGTAAGCCGCTAACGGCAAGTGGCACTTCAGAAGTGGAAGCGCGTAGCGACTGAAGCGGGAAAGCGCTACGCGAAGAAACTAAGTGCCAGTGCCAGGAGAATTTCTTGTCCAAATCAATGCTTTTAGTCTGCAAAGTCTCCTGTTTTGCAATGTATGGACGAGGGTCAGGAATGACTAACCTATAAAGGAAAAACAACCCGGAACACAAAGACTTCCGGAATCGTAAGCAATGTTCTGAGCGAGAAAACCGCGTGCGTCTAGATGTCTAGGTGCCTACGAGTGTTCGTAAGCGAAATGTCGAATGGAAGTGGGGGAAAGCCGATCTTTCTTGAAGAATCGATTCTTTATGTCTCCCCCAAAAACATTCCATCGACTTATTCCACGTTCTAATCAGAAGCTTTAGCGAAAAGCGAAGCGAGAAGGCTGCTTTCGTTAAGCATCCAACCATTCGAACTAGTACATGCGGATTGATTGATTTCGCCCCTTCCTTTTTACCTTTCCCCGTCGAATGTCTCCCTCCCCGCTAGCACGGATTTGCCACCACTCGACCCTCTATCTACCACCTTCCTCCACGTGCGAAACTAGTGCCCATCACCTTCYGGCCGGTGACATTGTGACCAAGGAACGAAGATACTTTACACTTCCCAAAACATGACACGGCTTCACGCTGGCATTGATACGAGGACAAAGCAGCAGCAGCCCGAGAAATGGCAAGGATTTGCCGAAGGGGACCAGAGACGAGGGGAATGTGAGTGACAAGTAAAAGGCAAGGGCAAAGCAAAGTGAGACCGGGGAAACTAACTGGGGGCGGGCGCCAGTTGGGAACGGACGG
>Contig01+38100352
CGTTATGTGTAGTGGTGGTGGTKGTGGGGCGGCAGCTGGCCAACCCCAGCAAGGGTGGCCTTTGGGCTAGCGCCACAAAGTAGTCGCCAACCCCGGCACCACCACCACCCATTCATGGGTGTAACGGGGTGGGTTTGCGACAGTGTCGGGAGTTGGCTAAAAAAGAAAAAACCTGCCCTCGAATGACTGCCCTTTTTTGTTGGGAGAGAAGGGCTTGCTTGCATAAGTTGTAACGCTTTTACTACTAACCAGAATCTCAAGTCGGTGAGCCGTGTGATGGGCGACCATCCTGCACGGTTCGGAGAGCACTTGATTATGCCACTCGGGCTGGCACATCGCCTACGAGGGCTGCCGGTTGCCGTCGCAGAAGGAAGGGCTAGCCCGGTGAAGTAACTTTCGACTCGGTGTCCGATAGTCTGACTGTGGTTATGTTAATTGTGGTTACACCTGTAAGTAGCTCAGTCCATACTTACTCCATTTCATACATGTCTGAGGATCCGCATAGCCCTTGATTCATGCGTTATTTATCCATTTCTACCTTCTTTATGCCAATGCTGGTGACTGGAGATAACTTTATTGAATTATTCTCGGGACGGGAGGGTGTAGGTCTCGCTTCATATTTGTTAATTAATTTCTGGTTTGCACGACTCTAGGCTAATAGAGCAGCTATCAAAGCTATGCTTGTCAATAGAGTGGGTGATTTTGGATTAGCTCTCGGTATTATTGGTTGTTTCACTCTTTTCTAAACAGTAGACTTTTCTATTCTTTTCGCTCGTGTTAGTGCCTTTTCTTCACCTAATTATTATTTCACTTTTTGCAACCTCCACGCCATAACTGTTATTTGTATTTTACCATTCACTGGCGCTGTTGGAAAATCCGCACAAATAGGATTGCATACTTGGTTACCCGATGCAACGGAGGGTCCCACTCCAGTATCCGCTTTGATTCATGCAGCTACTATGGTAACAGCCGGCGTTTTTATGATAGCAAGGTGCTCTCCTTTATTCGAATACTCACCCAATGCTTTGATTGTTATTACTTTCGTGGGAGCTATGACGTCCTTCTTCGCGGCAACCACTGGAATATTGCAGAACGATTTAAAGAGGGTCATAGCTTATTCAACTTGTAGTCAGTTAGGCTATATGATCTTTGCTTGCGGCGTTTCCAACTATTCGGTTAGCATATTTCATTTAATGAATCACGCTTTTTTTAAAGCATTACTTCTCCCGAGCGCAGGTTCAGTAATTCATGCCATGTCGGATGAGCAAGATATGCGTAAGATGGGAGGGCTTGCTTCCTCGTTACCTTTCACCTATGCCACGATGCTTATAGGCAGCTTATCCTTGATTGGATTCCCTTTCTTAGCTGGATTTTATTCCAAAGATGCGATTTTAGAGCCTGCTTACACTAAATATACCATTAGTGGTAACTTCGCTTTCTGGTTGGGAAGTGTCTCTGTCTTCTTTACTTCCTATTATTCTTTTCGCTCACTCTTCCCAACATTCTTAGCACCAACTAATTCATTCAAGCGAGACATCTGTAGATGTCACGATGCGCCCATTCTTATGGCCATCCCTCTAATCCTTTTGGCTTTTGGTAGTATTTTTGTGGGATACTTGGCCAAAGTGTGACCTGTGGCGCCTATAAGTCAGTCCCGTGACGAAGCGGCTGTTGCTCACCCAACATGATCCGGGTGAACAATAATTGAGGATTGGATGCGGGCGAAACTCCCGCCAATGGCTGAGATGTTCAGTCGACTCTCTTCCCTTTGTAGGAGGTATGGCAACCTCTGAGTTACGAGTAAGCAAAAAAGGGAGGAGGAAAGAGGCCCCGGCGAACCTCCATAAGTGAACAAGTGTAAGCTTTGCTGCCCGACAGTATCCAGTACTGACCACACTGAGGGACAGGCTTTCTTTCCCGGCGTTCCGGCAAGAACGAGGGGTACAAGTGTCAATTTCTGGCCCTGCACCGAACATCCAATGGACCATGGACTAATAATAAACGGCCACTGTATTATGAGAAGACGTGCCATGTCCAGGAGACCGCCCCACAAGGTACATCTTGCGCCTATGGGCCGCTATAACTATCCAATACACTCGAAACTGGAACACCACTGAATGTAGGGCTCAGGAGCTAGTTTCCCTTTGTTACGGAAGGGCCAGCCGGGGGCTAGCTACGGCAAGCGGCGGCAAGCCGCCCCCTGCTCCCTTGCAGTGGGYKSCCAAGCTACAAGCCCTATCTGTGGCGGGATTCTCTAAAAAGCAAAGGCCCTGGCGAATAAAGACCAGGGATATGCCCACCTGGAGACTTAGGATCTCGGCAGTGAATGGAAAGGATAATAAGTTCTAAGTCGGTTCTGCATAGATAATACTCGAACGAGGAGGGAAAGCAGCTAATTTTCCAAACGGCTGCCGGCCCCCACTTTACGGTGGGAACAAATCCAACTCCTCCCGGTTTCGGTCGGAGTTGCCTCGCTACGCTCGGCCCTTGGCCGGCAGGTCGAGACGGTTTACGACTCCAACACGCCAGTATTTACCAACAAGCTTCTCGCTCCAACGAACGATATGGACCAATCGGCTACGACTCGTACGAAATATACACGCGAGACTCGGCGTGAGACGAGTCACACGGGATGATGACCGAAAGTGTGCCAGGCATTGACAATGAGTTAGTTGGTTCCCTCAGGGCCACAAATAAGAGAGACTAATACGGAGGTCCTTATTAGGAAAGCGCTACGCGTTTGCTTCCCAGGTCCCCTGTTGGATGGATGGGACGTAAACCACACCACCACCACCCTTCCTCCCCCATTTGTCGAATATGATGGATACCGTTGCAACCCTGGTAAAGAGGAAAGCGCCTTCAAACGGCTTTTGTTCGTTCCGCCAACCACTAACAAGTGGGAAAGGGTGAGGCGGAACCTACAGAGTTGGCCACACGAATGAAGGGGGTGGGTGCTGCTGCTTTTCGATAAGAACTTCATTCGCGGAGAATTCAGGGCTTGCTTGCGAAGCTCTTGCCGGGAGCCCGCCCTCGCTCCCTCCCCCCAAATACGGGGAGCGAGTGGGTCCGGGGCGGCAGGCTGCCGCTTTCCTGGTCGTTTCCTTGTTTGGCCCTCTTTCGCCGAAGCCGGGCGGGTATGGGGCCRGTAGGGGGGCCCCATACCCGGGGGAACCCCTTCCATCTTCGGGGAAAGCGCTACGCGTGGCGCCCGCAAGGGGGCCGGGTAAAGCAAACGCGTAGCGCTTTACCTAACGGGCGCTAGCGCCACTATAGTGCCCCTTGCCCAAAAGGCCCGGCCGTCTGCCCACTGAATTCGTGGGATTGGGTAAAGACTCCTGGGTACCGGTCCGTAGGACTCCGGCGCCGGGGTCTTGCGTGCGGGCGGGGATCGGGTCAAGCGGGGCTAGCTTCGAAGTCAAAAAAGGATACTTGAAGGCTTGCTTTCGCAGCTCCCACACCTAGCTTTACCCCTTCAGGAGTGTCCCCCAACCACCTGTCACGAAAGGGGTCAAATTCCAGGTGCGGCGCAGCGGAGAAGAAGAAAGGGGGCTTTGCGCGGGAAACAAAGCCAAGAAGGCATTATTGGGGAGCTTTCGCCCACCGACAATAGAAAGGCTGACCCGACCCAACTCTGTTCGCTTTGCGAACTTTGTTCTATCGGGTTCTGTGGAAGCGCTAGCGGCAGCCACTGCCAGTTCCGAGCCCCTAACGGGCATACCGTGGTACTACCCCATATGCGGGCTAATCCTGTAGGCTGCTGCTGCTTCGTTCGCCCCATTTCCGTCACCGAAGACAGAGCCCAGCAGGCTCTGGCCAGGATGGCCCTGGAACCGAAAAGGGAAGCCGCCCGAGATCTTGAACCCAAMCCGGCTGGATCCAGACCCGGACGGAACTGGCAGGATGGATGCCATCGAAATCTTATCAGCCATCCGAGCCGAGCCAAAGTGTGTTTTGGACTTMAGCGGACATTTCTTCTAAATGTTTCTAAGCATCATCAACACTCATTCTTAACCTGCCCAGTCCAGCCTTAGGGGCCGACTCGACATCATAACCGTTAGTGAGAATAATACCCACCAGTCCGTAGAGACTAGTGGGATGGGCACCCTACGCCCCACTGCTGCTAGCCAACCTTGCTCCCTCTAAAAAAAGCACGGGGATGAGGCGCTTCGACAGCTCTCTCTTCCAAGGAAGTGGTCACTGAAAGCACACCCCAGGGAGAACCAACTACTCCGATACTAGTTAGATACGCCGACCACTCCGTTGTTRTACTCCACGAATCCGGGGAGGGCAAGGCCAAAACTAGTGAAAGGCCCACCAACTTCAGAAAAGGGGTTTTGGCTAGCCTCGCCTACGGCCGGGGGGCAGGGGGCGCCAAAGCAGCAGCAGCAGCTTTGCGCCCCCGCCGGCAGCGCGTAGCGCCTCAACCACGGTTGGTTGGCAAGTGCCGGCACATCCCGCGGGAACGCGCGAAGCGAAGCGGAGCCTAGTAAACGGACGGTGTGGGCCGGATTTGCCCTTCTATAAAAAGTGCCGCACCACCCTGCCCGGCAAGAAGGCCTCACACCGTAGCTGAAGCCAGCTTCGGCGCGTTCCCGCCACGGAACAGGCGGCCTAGCGGGGTGGGTTTTTAGTGCTGAAATTGCACAATTCGGGCTGTGCCCAGACAGTCAAGGGATAGATTTGACAATTCGGTTCCCAATCAATCATATCCGGCGAGGCTTTTGTCAAAAATTAAATAACTCCGTCTCGTGAGTCTCCAGGATATTTCTCRAAGAGACTCGACAGGCCATCCAAATCTCAGCAGAAAAAGAAGAGCGGCCCACCAACAACTCGCAAACCTGGTACCCACCAGAATAGTGGGATGGGGCGACTACTTAAAAGACTCTGAATGCTAAGCATATTTCGGAAAAAAGAATACCATGACGACATTCCTCAGAAGCTCCGAGCATGAGTGTACCGACGGCATCCAACAGGCAGGGGGTCACGATAAAATCGAACTCAAGTACTACTTACCTGGCACGGAGAAGCTGGAGAAGGAAGGACCAGGAGAACRGCAGCAAAACGCGCGAAGCGCGTGGCAGGGGCTGGGCTACAGCCTACTCCCGCCCACCCACTGCCAGTTGGCAGGTGGGGGCCAACGGGAGTTGGACCGGGTTAACCCGGAGGACACTCCCCCGACCCACGGGAGGGGGAGGGCCTGTCGCAAACCCC
>Contig02+2207
ACGCGCGAAGCGCGTGGCAGGGGCTGGGCTACAGCCTACTCCCGCCCACCCACTGCCAGTTGGCAGGTGGGGGCCAACGGGAGTTGGACCGGGTTAACCCGGAGGACACTCCCCCGACCCACGGGAGGGGGAGGGCCTGTCGCAAACCCCGGCACCACCACCACCCATTCATGGGTGTAACGGAGTTGGCGACAGTGCTTGCCGCCATACTCCCGCCCCCACACCACCCATGAAGTGGTGGGGGCCAACGGGAGTTGGGCAGGCTGG
>Contig03+1207
ACGCGCGAAGCGCGTGGCAGGGGCTGGGCTACAGCCTACTCCCGCCCACCCACTGCCAGTTGGCAGGTGGGGGCCAACGGGAGTTGGACCGGGTTAACCCGGAGGACACTCCCCCGACCCACGGGAGGGGGAGGGCCTGTCGCAAACCCCGGCACCACCACCACCCATTCATGGGTGTAACGGAGTTGGCGACAGTGCTTGCCGCCAACTCCCKRMCCCACCACCACCGTATGCCGTGGGTGGGTAGGGAGTTGGG
>Contig04+1198
ACGCGCGAAGCGCGTGGCAGGGGCTGGGCTACAGCCTACTCCCGCCCACCCACTGCCAGTTGGCAGGTGGGGGCCAACGGGAGTTGGACCGGGTTAACCCGGAGGACACTCCCCCGACCCACGGGAGGGGGAGGGCCTGTCGCAAACCCCGGCACCACCACCACCCATTCATGGGTGTAACGGAGTTGGCGACAGTGCCGGCAGGCCAACTCCCGTCCCCACCACCCCTTTCGAAGTTGGTGGGTAGGCTGGGAGATCMGGCAGCCTACCCCGTCCCCACCACCACCTACGAAGTGGGTGGGTAGGGAGTTGGG
>Contig05+3206
ACGCGCGAAGCGCGTGGCAGGGGCTGGGCTACAGCCTACTCCCGCCCACCCACTGCCAGTTGGCAGGTGGGGGCCAACGGGAGTTGGACCGGGTTAACCCGGAGGACACTCCCCCGACCCACGGGAGGGGGAGGGCCTGTCGCAAACCCCGGCACCACCACCACCCATTCATGGGTGTAACGGAGTTGGCGACAGTGCTTGCCGCCGTTACTCCCGCCCCCCCACTGCCAGTTGGCAGGTGGGGGCCAACGGGAGTTGGACCG
>Contig06+2263
CCGACCCACGGGAGGGGGAGGGCCTGTCGCAAACCCCGGCACCACCACCACCCATTCATGGGTGTAACGGAGTTGGCGACAGTGCTTGCCGCCGTTACTCCCGCCCCCCCACTGCCAGTTGGCAGGTGGGGGCCAACGGGAGTTGGACCGGGTTAACCCGGAGGACACTCCCCCGACCCACGGGAGGGGGAGGGCCTGTCGCAAACCCCTAACCACCACCACCCATTCATGGGTGTAACGGAGTTGGCGACAGTGC
>Contig07+1314
CTCCCCCGACCCACGGGAGGGGGAGGGCCTGTCGCAAACCCCGGCACCACCACCACCCATTCATGGGTGTAACGGAGTTGGCGACAGTGCCGGCAGGCCAACTCCCGTCCCCACCACCCCTTTCGAAGTTGGTGGGTAGGCTGGGAGATCMGGCAGCCTACCCCGTCCCCACCACCACCTACGAAGTGGGTGGGTAGGGAGTTGGGATATCCGGCAGGCCCTTGCCGTYCCCACCACCACCTACGAAGTGGGTGGGGACGGCAGCGGGGCGTAGCGTTTTCCAGTTAGCAGGGGCAGGRGCGGCACGCCARCCACTCGACCGATAGGGCCCCGGGGGTAAGCCCCCCGCGTAGCGCTGCCCTGGGCCCACKTCTGGTAAAAATAAGGTGAGGGGTACCCATCTTATTTTTACCCTGCCCCCCCGCAAGCGAGGGAAAGGCTGTAGCGAAACACATTACTCTCAATATGGTTATTAATTGGTTGGAAGGAACGAAAAGCACAAGAACGTCTTTGATAATGACTAACAGGAAGATTCTGAGAAGAATCAAGATCCGATTTCGTGTGACTTCATGGTGAACATGATCTGCCAGAATCTCTTTGATTCCTATATGGATGTGCCGAAATAGCAATATACTAAGCAGGATCAAAGTGGAAACATTGGCTATAGGAATGGTTGGGACTGAAAAAGCAGCAGTAGTTCTTTGAACAAGCCAATGCCCTAGGGTTTCTCTATGAGCTTCCGTTGCTCTTCCACAAACTCTTTCTTTCTGGTCCGTTCTTGGTCTTTATTATGGCAGTTTGTCACTCTMGGGTTTTGTGGACACTGGCAGTGGGAAGCTGCTTGCTGCCAGCATACCCTTTTTTACAGCCCTTGCCGTGCTTCCACATGCCAGGAGGACGCTCCCCAGAAACGATCCAAACATGCTGCAAATGGGAGAGGGTCTGGATGGGTCAGGTAGCGCTTCCCGGCAGGCTGCCTACAGGCACCACTTTTTTTGGAAGGGCATATACTAGAAAGGCTTTCTTTCGGGGAGCCACGTTTTTTTAGAAGGGCACTCGACTGAAAGCGGGCACTTTATTTTGCCGGGGGCACTCGAACTACGTGAGAGGGGACCTGGGGTCCGGAGGACACTCTCCCGATAGGGAGAGGACACGAGCCTAT
>Contig08+15219
CTACTTACCTGGCACGGAGAAGCTGGAGAAGGAAGGACCAGGAGAACRGCAGCAAAACGCGCGAAGCGCGTGGCAGGGGCTGGGCTACAGCCTACTCCCGCCCACCCACTGCCAGTTGGCAGGTGGGGGCCAACGGGAGTTGGACCGGGTTAACCCGGAGGACACTCCCCCGACCCACGGGAGGGGGAGGGCCTGTCGCAAACCCCTAACCACCACCACCCATTCATGGGTGTAACGGAGTTGGCGACAGTGCTTGCCGCCAACTCCCGGACCCACCACCACCGTATGCCGTAGGTGGGTAGGGAGTTGGGCTGGGCTACAGCCTGTCCAGCACCACCAACACCCATTTCTGGGTGTTGGTGGTGGGGCGACAGTGCCCGCAAGGGTGGCAACCGGAGGACACTCCCCCGACCCAGGGAGGGGGAGGGCCAACTCCCTACCCACCACCACCAGTGGGTGGGTAGGGAGTTGGGTAGGTCTTCCATCTTTAAGAGTAACCATTACCTCCTGGAAGGGATTTCGGAMWYSTTGKAAGTGGGGDGVAACGAAACAGAGGCCCGCCGTTACTCATAAATGCACTGAGTCATATATGGATCCGAGTGGGGGAGCCTCAGCCCCGGCTGGGGTGACTGAAAGGAACCACTCCCCCCGAGTTCCGCGGGGGGAGGGGGACAATTCTGAAGTGGAAGCGCGTAGCGCGAGGGTGTCACACTTCTATAAAAAGGGGAAAGCGCGTAGCGCTAAGACCCAGCCAGCCCCACCCACTTTATGGTGGTGGGGGGCGGCCCACCCACTTGCCAGGATGGGGTGGTGGGATTGATGCGGCTAGCGTTTGGCCCACCACCATCTGTAAAGTGGGTGGGCCGGTAGCCGCATCAACAACCCGGATGCAGGCCCCCGGGTGGTGGC
>Contig09+2256
CACTCCCCCGACCCACGGGAGGGGGAGGGCCTGTCGCAAACCCCGGCACCACCACCACCCATTCATGGGTGTAACGGAGTTGGCGACAGTGCTTGCCGCCAACTCCCKRMCCCACCACCACCGTATGCCGTGGGTGGGTAGGGAGTTGGGTTTGCCGTAGTTGTTTTCCACACAGCAGGTGGTGGTTATTACCTCAGGTAAGCCGGCCTGCTGGTTTCACCGTAGTACCGATGAAGGCTTTCCGGCATGTTGGTTGTCCGTCTTTCGAACCAAAGGCGGCCGGTTGGACGACTATTTGACGTGCGTAAGTCTCGTTGGCATGAATAACTCCGTTTGGCTAGAGTTTGGGAACTGAAACCAGATTATTTTGGGAAACTTCCTATTTCGCTACGCGCTTCCCCGTCCTCTGGAAGGTAGTTATGCGCTGCCGTGTTGCTTCATCCTTACCAGGCTAGAGCACCGCAACACTTGCTACTCGAGGACTRTAAGGGAGTGTCGTAAGAGGATTCAACAACCGCAATGCATCCTGCTCAGCAAGTCAAGCGTAGCCATCCACTTGATGAAATCAAGGCCTATGGTTGCATGTCCAGGGCCTATTATGCTGCCGGGCAATCCCTACTAGATAGGGGCGCGTGAGCTGAGCAGGAAAACAAAGCGTAGCGTTTGATTGCGGGGTATGCCCCCCCGGCCTATCCTGTTCGCGGTTCTATCGCCAGTTCCTTGGCTGCAGTAGTAGCCAGCCCCGGCAGTTTATTCGAGTTGTCTCGCATGATATTCAGTCGGTCGATTCCCCAGTCTGTCAACCTCTATTGGCTTTGTTTCTTCTTCCTCTGCCCATCCATCAACCMCGGGCGCAGCACAAGCCCCTTCAGAAGGGCTTGCTTCTGCGTGTTCGTTCATCATTATCACCTACCGCCCTTTCCTCAGAGCCATTCATGCGTAATTCTGTGCATCGTCGTATGCTCGACTTGTTGGGTCGTTGCCCTGCCGGCGCTAGCGCTTTCCCGCAAGCAAGCCCTTTCTCTCAAGAGAAGTTTGCGTTTTCCTTACTGGCACCAGGCATACGCTAAGCGGCAAGCAGCACAATAGTGAAAAAAGCATACGCGCTAGCCCCGGGGCAGACAGCCTCASSRSCRC
>Contig10+4320148
AGTTGGCAGGTGGGGGCCAACGGGAGTTGGACCGGGTTAACCCGGAGGACACTCCCCCGACCCACGGGAGGGGGAGGGCCTGTCGCAAACCCCGGCACCACCACCACCCATTCATGGGTGTAACGGAGTTGGCGACAGTGCTTGCCGCCGTTACTCCCGTCCCCACCCACTGCCGTTGGTGGGGACGGGAGTTGGCCTGCTGCCGTTAGGCCCTNNNTCCAATATCATTCCTCCTGGGGAGAGCTGGCGGTTGTNGTGATCGGGGCGGCCGAAGGCCGGCTTCCCGGCAAGGGTGCCCGGCCCCCTGAGTCGTTTAGTAGATTTGGTCGGGTGTACTCCGGAGCGCTCCGTGGATGATGTACAAAAGKTCCCACCACGACCGAGTGTTCCTAGCCCCTGTGAACATTTTGGTGAATGTTTTAAAGAGGGCCTCTCTAACCGGTAAAGTGGGTGTCCACTCACTTCGGCCATTCCTGGCTTGTCTTCGATAACGCCTATTCCGGGAGAAGYCGAGATAAGGGCACTTGAGGGATCCCCTAGCCGGGACCCAGGAGAACGTGTGGCGCTGGGTTGGGGTTTGGTGGACCAACCGGGGTCGCTCCTTTAGTTGAAGTATCGGGCTTCTTTGCACCCTCCCGTTGCCCCTGTTGTTGGGTTACACCTTCGGAAACCCCCTCCAAGTAGAAGATTTCTTTCGTTCTACTCTTCTCGATCCCAACTTTACGCCGAGGACTTTTTCATCGTGGAATGAGACCAAGGGAATCTCCATCTCAACTAGGTTTTGGCTCCCCCCTAGCAAGGGGGGCCGGGGCGCTACGCGCTTTCCCCGAGGTGTCGCACATGGGAGATTAAGACCGCCATCGCTGCTGAGGTTTGGCGAGGTGTGTCCAATACGTATAGATATGTCTATCAATACGTAATAGGTAGTTGGCCGGTCGTACCCAAACGATAATATTCCGGAGGGGAATGCACCTGGAATGGAATATTTCGAGCCGGCTTCTGTGGAAAATTCAGAGTCTCTTTTTGATGCTGCGATCACATGAAAACGTAAACTTTAGGGTTCAATAGCTAGATACATGGCAATTGAATCATAAGCCGAGATCATGAAAAGCATACTGCGAGTAGGAAGTGGGATTGGGACAATAGATTCAAAAGCGTGATACCCCGCGCAATCCGAACACGTAAGAAGAGTACTGGTCGTACTTAGTAATGGAAAGATTTGGCAAAAATAGGTCAAATTGTCTCTTATCAAATTGTTGCGGAATAGATTAGCAAACGTTACAGGTGCGCCAGCGGCAACCAGTATAATGGTTACTAGAACCCGAGGAGAAGGTGGTACTACCCCCCAGTCAGAACCACACKTGCAAGTTTCTCCGCATGTGGCTCGTCCGTGATAACTTCGGATTGACTATGCCTATGCCGGTAAGGGCTTGAACCTACTAGTGTCCCGCATGAGCCTTTCGAACACTGATTTGTGTGTCCGGAGTCTATTATCGTGCCATATCTCCTATAGCCCGGATTTAGTTTCTATTGACTATGCCTGGACGTATTCAGGTTCGCTTTGTAATTTCCCGTTGCACTTCGTCCCTCATTCAGCAGGGCCGAATCAGATCCGGTAATTGCCAAAAAAACAAATAACCACTTCGGTTCACTTTCGAAGTGGAGTTGGCTATGATTGGGGGCTGGCGCTCCGGACAAAAAGTGGCCCCTGCTAACTGGGGCCTAAGGCCAACTCCCGTACCCACCACCACCCATGAAGTTGGTGGG
>Contig11+21771
GCCAAAAAAACAAATAACCACTTCGGTTCACTTTCGAAGTGGAGTTGGCTATGATTGGGGGCTGGCGCTCCGGACAAAAAGTGGCCCCTGCTAACTGGGGCCTAAGGCCAACTCCCGTACCCACCACCACCCATGAAGTTGGTGGGGGAGGGATTCGTTGGGATATCCGGCAGCAGGCCTCCCGACCCCACCACCACYGTATGCCGTGGGTGGGTCCGGCAATTGGATCGTTGTTAATTCCGTGCCGGCCTTCCAACGAATGGAACGGAAGAATCGACTGTTGCTGAACCACACTGAATGGTTTGTGAAGCTTCTTCTATATACGTGTTTTTAGGCAGTGAAAGCTGGCATAGGTATGCGTGCACTAAAATACGCCACCGGACCAACCTCTTGGCCCTTGATAATACCAGTCCTCCCAAGGCGGTCGGTCGGCAATTGTGGTACTGTATCGAAACGAAGGCTTACGCGTGGGCTGCCTTAGCTAGCGCTTCCACAGAAGGCGCTGATTGTGCGATCGATTGCTGCTTCGCGGCAAGCTGCTGCTTTGCGCCCCACCCTACCAACCAGGGTTGTCCTATCCAGCAGCCCTTACCCGCTCCGCTCTAAGAGGGAAAAGGGGGATAAAGTAATAAAGATTCGCCGCCACTGCAGTGGTTGCACGATGGGTACCTTCTTCGCCAGAATCAACGGAGAGGCCATTTTATAGCAGTGAACACCCGGGGGAGAGAGTAAGGTGCCAGTAAGTAAACCAGGAGAGGGAGATAGGAGTGCCGGCCTTTGATTCGCGTCCCTCTCCCCTGACTTTCCCCGGTCCTCGTTATTAGCTTGTAGATAAGGTCCCGGAAAGCCAGCCAGCCGTGAGAGCTTATCCTTTCTTCGATAGCCATCAGTAGTATCTGGTGCATCCAAGCTATCTTTGATTTGGTCACGTCGCAGTGAATTAGTTTCTCCACTCCACTCCACCTTCTTATTTCCCGGCAGGCTGATTGACAGCCTCTGCGGGTCCTGAATCCATGGGAGCTATCGTTCAATTCCACGTCCACCTCCGTAATCTATTCTCTTCATTAGCGCCCTTTGCACTATTTTATCTGTGGGATTGGGAATTGTTGGGGCCGGTGTGGGTGTAATCCCTTGCAGGGGCGAGAACGGCAGTCCTGTTTGACCAGTTCTGTCACTTCCCCTTTGGAAAGTTATACCTTGCGATCGTTCAAGGCGAAGCGTGGGATGATACGCACCTAGCAATTTCACCAGTTCCCGCATCATTATCGCCCTTCCCCGGTTAGCACTCGAGTCCCACAC
>Contig12+11771
AATTTCCCGTTGCACTTCGTCCCTCATTCAGCAGGGCCGAATCAGATCCGGTAATTGCCAAAAAAACAAATAACCACTTCGGTTCACTTTCGAAGTGGAGTTGGCTATGATTGGGGGCTGGCGCTCCGGACAAAAAGTGGCCCCTGCTAACTGGGGCCTAAGGCCAACTCCCGTACCCACCACCACCCATGAAGTTGGTGGGTAGGGAGTTGGGCATACCCGCAGCAAGGGCCAACTCCCGTACCCACCACCACCGTATGCCGTGGGTGGGTAGGGAGTTGGGTTTGCCGTAGTTGTTTTCCACACAGCAGGTGGTGGTTATTACCTCAGGTAAGCCGGCCTGCTGGTTTCACCGTAGTACMGATGAAGGCTTTCCGGCATGTTGGTTGTCCGTCTTTCGAACCAAAGGCGGCCGGTTGGACGACTATTTGACGTGCGTAAGTCTCGTTGGCATGAATAACTCCGTTTGGCTAGAGTTTGGGAACTGAAACCAGATTATTTTGGGAAACTTCCTATTTCGCTACGCGCTTCCCCGTCCTCTGGAAGGTAGTTATGCGCTGCCGTGTTGCTTCATCCTTACCAGGCTAGAGCACCGCAACACTTGCTACTCGAGGACTRTAAGGGAGTGTCGTAAGAGGATTCAACAACCGCAATGCATCCTGCTCAGCAAGTCAAGCGTAGCCATCCACTTGATGAAATCAAGGCCTATGGTTGCATGTCCAGGGCCTATTATGCTGCCGGGCAATCCCTACTAGATAGGGGCGCGTGAGCTGAGCAGGAAAACAAAGCGTAGCGTTTGATTGCGGGGTATGCCCCCCCGGCCTATCCTGTTCGCGGTTCTATCGCCAGTTCCTTGGCTGCAGTAGTAGCCAGCCCCGGCAGTTTATTCGAGTTGTCTCGCATGATATTCAGTCGGTCGATTCCCCAGTCTGTCAACCTCTATTGGCTTTGTTTCTTCTTCCTCTGCCCATCCATCAACCMCGGGCGCAGCACAAGCCCCTTCAGAAGGGCTTGCTTCTGCGTGTTCGTTCATCATTATCACCTACCGCCCTTTCCTCAGAGCCATTCATGCGTAATTCTGTGCATCGTCGTATGCTCGACTTGTTGGGTCGTTGCCCTGCCGGCGCTAGCGCTTTCCCGCAAGCAAGCCCTTTCTCTCAAGAGAAGTTTGCGTTTTCCTTACTGGCACCAGGCATACGCTAAGCGGCAAGCAGCACAATAGTGAAAAAAGCATACGCGCTAGCCCCGGGGCAGACAGCCTCASSRSCRC
>Contig13+21307
CAGTCCTGTTTGACCAGTTCTGTCACTTCCCCTTTGGAAAGTTATACCTTGCGATCGTTCAAGGCGAAGCGTGGGATGATACGCACCTAGCAATTTCACCAGTTCCCGCATCATTATCGCCCTTCCCCGGTTAGCACTCGAGTCCCACACGGCAGGTTATTCCTTCACCGCGCACTATAGTGCCTTTTAGCCTCCGACCGCTACTCTAGGACTAGGCACGCCTTCGGGCCGCATACACGCACTGGCGTACGCGCCCGCTAGATCAGTCGCAGACGCAGTATAGTAGGGTGGCCGCAGTAGCCGCTATAGCCGGCGGCAAGCCGGAGCGGCAGCTGGAGACTAGCTTACGCCGCAGTCGTTGCCGCTGTAGCTGTCCCCCCAGCCGCTGGAGCTAGCMGCTGCTAGGTCGCAGCGCAGTTCTGGAGCCTAGTGGCGCAGTAGCCTAGGAGCCGGCGGTGGCACTGGCACCCCTGAGTAAAAGCCAGCAGTCCTAGCTTCACCCACGTAGCGGCAACCCAACCCAATTGGAAGCAGCTTCCGACTACGGAAGAAGGAAGAAATGCATGCCCTCTTACGCACTCACTGGCAAACCCCCTTTTCGGCAAGCTAAAGCCGCTGACTACCTGCCGCGATAGCGCGCCGAACTGCCGCATTCAGAAGGGTGGTTTTGGACGCCGCGTCTCCAGAATAGTATGCCGAAAAGGTCAATTTGGTCGGTCCACCACCGGGCCCCTCGCACGGCACCTCAGAGAGAGAAGAGGGCACCACCTCCAGTTAGCACGGATATTGCCGTGATCGGGGCGCGTACAAAAGAGAACCATAGAGGCACGTGTTTGGGGCACCTCCGAGAGTCTTTGTAGTCCAATCCGAATCTAGCCCTATGATCAGGAATAGTCAAAGAAACCTCATCCGGGCCACTGCCGGTGCGCGCGAGCCTAATCAGGAAACGAACTAGTGTCACCGCTAGGAGAAGTGGGTGGGGGCAGGGGTTGGCTAAGCCAGCCACTCGACCGAGCCGGGAGAGGCTCCGACC
>Contig14+41988391
ACGCGCGAAGCGCGTGGCAGGGGCTGGGCTACAGCCTACTCCCGCCCACCCACTGCCAGTTGGCAGGTGGGGGCCAACGGGAGTTGGACCGGGTTAACCCGGAGGACACTCCCCCGACCCACGGGAGGGGGAGGGCCTGTCGCAAACCCCGGCACCACCACCACCCATTCATGGGTGTAACGGAGTTGGCGACAGTGCTTGCCGCCTACTCCCGCCCCCCCACTGCCGTTGGTGGGGGCGGGAGTTGGACCGGGTTAACCCGGAGGACACTCCCCCGACCCACGGGAGGGGGAGGGCCTGTCCAAGCAAGCCCCTAACCACCACCACCCATAAATGGGTGTAACGGAGTTGGCGACAGTGCTTGCCGCCATACTCCCGCCCCCACACCACCCATGAAGTGGTGGGGGCCAACGGGAGTTGGGCAGGCTGGCCTACGGGCCACCCCGGCAAGGGAAGCATCAAGGCTTGTAGTTTCCAACCATGAAAAAAATAAAATAGCATTAGGCAACAGTTTCATACTGATCCGAATCGATCCATATCCTACCATTGTTTCACAATATTCCAGCTAGCAACACAGATTACTATACGTGCTTCTCCATGAGTGGTGTCCGGCAACCAAGTATGGAAGGGAAAGAGGAGAGCTAAGAAATACTCTACTCCAGCCCGATGTCTACTCAATGACCACTGCCACCAATCTCTCCTCGGGGCAGGTCCCCGAGTGGATTACCGATAGACTGGGTCTACTCCAGTCAGGGAAATGGAGGAGGTGAGTGGCTAATTACCAGAGCCATCCTCCCGCTCCATCGGGGAAGAATAGTCTATGCTTCCACCCTCCAGGTAGAGCTAGATGGTTACAGCCCATCGGGAGCAGGGCCTCTCCGGCATGCCGGTCATAGTGACTATGGGCCAATGTGTTACCTCTCTTCTCTACCGATCCCCCCCATTCTACTCTCCCTAGGTCTGTGAGTGAGACAGAGGGTCGGGATTACTACGACGACATCGAAGGAGACCCTCTCTTCCTCCCAGCTCCTCCATGGTAGGGTAATGTGCAATGTCAGTGCCGGAATAGTCTCTTCCTCCTAACCCTAGAGGGAACAGGGCCCAACTCCTTGGCAACCCCACCACCACCCACTGCCGTGGGTGGGTAGTTCCAATGTTGGGGCGCTACAGCGTAGGCCCAACTCCTTGGCAACAAACCCCAMCACMACCGTATGCCGTGGGTGGGTAGTTCCAATGTTGGGGCGCTACGCGCCAAAAAAAGAA
>Contig14+41988391_2
AAAACGCCGTTTTCCCGGCACCTCCATATGGATTCCGGATAAATCCCGGAAACACTACCACGTAGAGCCCCCAACAAAAAGAAAAGGGAGAAAGAAACTGCCATGGTGGGTCGCAACACCCAACTAGCAGAATTCAAAATAGCGAAAGAATCCCGGAAGCACTAGCGTCATAGTACCCAATGGTGCCGTCCAATAAACACAAGCATCATTGGTTATTGACCGCTGGATACCCAGGAGAGATAATCATCCAAAGAAACAGCTTCTACGACAATAGGCATAAACGCATGATTGGTTCCGCAGAGTTCACTGCACTGACCATAGTAAACCCCTTCTCGTTTAAGAAAAAGGGAAGTCTGATTTAAACGACCAGGGACAGCATCGCATTTTACCCCTAAGGAAGGTACAGCCCAACTATGAAGTACATCAGCAGATGTTATAATCACACGTAGATGAGTTTTGGCTGGTACAACCACTCGATTGTCCACTTCCAGTAACCGTAATTGACCCAATTCCAAATCCTCCTCCGGAATCATATAACTGTCAAAAGTTAGTGACTGCTCATCAGAACCATTATAGTCTGAATACTCGTAAGTCCAAAACCATTGATGTCCAATAGCTTTGATAGTAATGGCTGGATCTACTATCTCGTCCATTGAATGTAATAAAGCAAAGGGAGGTATAGCAATAAACATCAGAATGATACTGGGGGGAATGGTCCAAATAATCTCTATAGTAGTTCCATGAACTATTCTTTCAGGAATGGGATTTCTTTCATGGTTAAAATGCCATAAAGTGCGAACCAGCATCCATAGGACGAGAATCAGAATAATGATTAGAAAGACCAAAGTATCATGATGCAAGTCAATTATTCCTTGCATCATAGGGGTGGCTGCGTCTTGAAATCCCAAGACCCAAGATTCCGCAGCATCACAATAAGCAATTGGAAMAAATAGCCAAGTTCTCGAAATCATTAGGTAGATTTTACTGTGCTCATAAAGCAATAATGCTTACGCCTTATTCGTTCCACCGGGTGGGCTGCCCGGGGTTTGCCCGCCAATCAAATGCTACGGTTTCCGGGCCCGGGCGGTGAAAACGCGCTCGCTGCTGTTTCCCTGGCACAAGGGGGCACGGGGGCAGGGTAGGCCTCAGTCAGGGTGGTGTTGAGCGAGCACTATAGTGGAAGCGCTACGCGCCAGTTGGYAGGGGCGCGTGAACTCCCTTTATTACCRGAAAACAAAGCCTAGTTTTCCTTAATACCCTACTCAGGGGGCTAACGCACTATAGTGAAGCCGGCCTTGCTGGGCCTTCGGCACCGGAAGTGCCTCCACTTCAATCMTCAGGATAAATCCGGTAGCCAGAGAGAAGGGCTTGTGGTGGGACTGACTGAAGTTGAAGCGCCTTTGCCATCGCTTCCTGCCGGGTGGCCGCCCTTGCCGTTCCACCCTGTCCCTTCGGAGGCTGGCCCTTCTGTGAAAAAGGGGCCACCACGTGGGCGGCAGGGCGGGGCGCGTAGCACTTACCCGGTATATTACTACAGTGGGTAATTCAGGTTGTCAGCGCGTAGCGCGCTAAACTCGGATTCAGTGCGCTACGCGCTTTCAACTGAGCCGAAAGGCTTGCTTGCCACTTGCTGGGGTAGGKGCAGCACGGCAAGTGGAGGCGCGTAGCGCACCCGGTCAGGTGAGCGCGAAGCAGCCAGCCAACGGAAGGCGAACCACTCACCCCGTAGGGAGGGTTGAGGCTGCCTACAGGCTTGCCACCCACCACCGCCTACTGCCGTGGGTGGTKGTGGGGTTGCCAAGGAGCTAGCTCGTTGGGCTTCCTGCCTACAGCCCAACCTCCTTGGCCCACTCACTTTGTAGGTGGTGGGTAGTTCCAATGTTGGGCGACGCCCTGCCCCACCACCACCCCGGCAAGTGGGTGGGGACTGAAGGGGTTGGCAAACCTGACCCCGGTAGGTCGAGTGTCCTCCCTACGTCGGAACCTCCCCCGGGGGGAGTGTCCTCCTGCCGGGAGGACCCACGATAGCGAAGGCTCCGCTTCGCCAACTTCACTTTGGGGCGTTTTCCTTAATTCAGGAAAGAAGCCAAGAGCTTCCCGGCTGCCAGCCTCCGGCAGGGGGGTGCTAGCGGGTAGCGCTAGCGGCAGCTACCCTGCCCACCCCATCATCATTGTGGC
>Contig15+11307
GGATTGGGAATTGTTGGGGCCGGTGTGGGTGTAATCCCTTGCAGGGGCGAGAACGGCAGTCCTGTTTGACCAGTTCTGTCACTTCCCCTTTGGAAAGTTATACCTTGCGATCGTTCAAGGCGAAGCGTGGGATGATACGCACCTAGCAATTTCACCAGTTCCCGCATCATTATCGCCCTTCCCCGGTTAGCACTCGAGTCCCACACTAAGGTTATTCCTTCACCGCGCACTATAGTGCCTTTTAGCCTCCGACCGCTACTCTAGGACTAGGCACGCCTTCGGGCCGCATACACGCACTGGCGTACGCGCCCGCTAGATCAGTCGCAGACGCAGTATAGTAGGGTGGCCGCAGTAGCCGCTATAGCCGGCGGCAAGCCGGAGCGGCAGCTGGAGACTAGCTTACGCCGCAGTCGTTGCCGCTGTAGCTGTCCCCCCAGCCGCTGGAGCTAGCMGCTGCTAGGTCGCAGCGCAGTTCTGGAGCCTAGTGGCGCAGTAGCCTAGGAGCCGGCGGTGGCACTGGCACCCCTGAGTAAAAGCCAGCAGTCCTAGCTTCACCCACGTAGCGGCAACCCAACCCAATTGGAAGCAGCTTCCGACTACGGAAGAAGGAAGAAATGCATGCCCTCTTACGCACTCACTGGCAAACCCCCTTTTCGGCAAGCTAAAGCCGCTGACTACCTGCCGCGATAGCGCGCCGAACTGCCGCATTCAGAAGGGTGGTTTTGGACGCCGCGTCTCCAGAATAGTATGCCGAAAAGGTCAATTTGGTCGGTCCACCACCGGGCCCCTCGCACGGCACCTCAGAGAGAGAAGAGGGCACCACCTCCAGTTAGCACGGATATTGCCGTGATCGGGGCGCGTACAAAAGAGAACCATAGAGGCACGTGTTTGGGGCACCTCCGAGAGTCTTTGTAGTCCAATCCGAATCTAGCCCTATGATCAGGAATAGTCAAAGAAACCTCATCCGGGCCACTGCCGGTGCGCGCGAGCCTAATCAGGAAACGAACTAGTGTCACCGCTAGGAGAAGTGGGTGGGGGCAGGGGTTGGCTAAGCCAGCCACTCGACCGAGCCGGGAGAGGCTCCGACC
>Contig16+2227
ACGTGTTTGGGGCACCTCCGAGAGTCTTTGTAGTCCAATCCGAATCTAGCCCTATGATCAGGAATAGTCAAAGAAACCTCATCCGGGCCACTGCCGGTGCGCGCGAGCCTAATCAGGAAACGAACTAGTGTCACCGCTAGGAGAAGTGGGTGGGGGCAGGGGTTGGCTAAGCCAGCCACTCGACCGAGCCGGGAGAGGCTCCGACCTACGGGAGGAGACTCGACCGAGCCGGGAGAGGCTCCGACCGTKMSGGRRGAGACTCGACCGAGCCGGGAGAGG
>Contig17+1227
ACGTGTTTGGGGCACCTCCGAGAGTCTTTGTAGTCCAATCCGAATCTAGCCCTATGATCAGGAATAGTCAAAGAAACCTCATCCGGGCCACTGCCGGTGCGCGCGAGCCTAATCAGGAAACGAACTAGTGTCACCGCTAGGAGAAGTGGGTGGGGGCAGGGGTTGGCTAAGCCAGCCACTCGACCGAGCCGGGAGAGGCTCCGACCTACGGGAGGAGACTCGACCGATAGGGAGAGGGGGTGCCGCACCACTGACGTGAAGCCTAACGGCTTGCCTGGCCAACTAGCTTCATAGGTGGGATTTGAGGTTACCCAAGCACCGATAAGCCCAAGTAACGGTTACCCAAGAAACTGTACTCGGAGCGGGAGCAAGTGCCAAAATCGGCTCAGGATCGGTTAAGCACTGTACTTGGAGCGAGAGCAAGTGCCCGGATCGGGTGTAAGATCGAGTGCACCTGATTCCAGAGGGGACACACAAAACATTATCTTTGTATATAGATTGGCATCAAATCGCCAGTTGGGAAGGGCACTTGCGCCCTAGAACTTACGGGCACTCGCGTTTTTGGTCAACCACCCGACTCGCCCTTCGCTAAGGCAAAGAAACGGGTTKTTTTTGATCCGAATCTTGCTAGCCCACCAAAAAAGGAGAAAGGGTAGGGGGTCAATGTGGTATGGCCCGGCCACCACCACCCATGAAGAAGTGGGTGGTGGCCGGGMMAHAMYAYADKRCC
>Contig18+2267
CCCACGGGAGGGGGAGGGCCTGTCGCAAACCCCGGCACCACCACCACCCATTCATGGGTGTAACGGAGTTGGCGACAGTGCTTGCCGCCATACTCCCGCCCCCACACCACCCATGAAGTGGTGGGGGCCAACGGGAGTTGGGCAGGCTGGGCTGGCAGCCCGCCCACCCGGCGGGAAGCCTAACGGCTTGCCTGGCCCGGCAGGGTCCTCCGGACACTCCCCCGACCCAGGGAGGGKGAGGGCCAACTCCCGGGGCCAGGGCAGCGCTAGCTAAGGCGTTAGCCCGGCTGCCAGGCAAGCTTGTCCTGACGGACAACCCTGCCCCACCACCACCCATGAAGTGGGTGGGGACGGGAGTTGGGTGAAGTCGGTACTCCTTGAGGAACCGGGGGCGCTAAATTATGATTTATTACTTTAAGAGCGGCAATAAAGAGTCATTTGGACTGGCAARGAATCAACTCAGAATTTGCCGCTCCCAATGTCCACCCTTCCTGCAGCTGTTCGCTCGTAGATCGAAAGCAGCAGCAGCAGCCCAATCCAGATGGGAATCAAGTAAATAGTAGATCGTGCGTCCAATCGTCGGTTGGAAACAACCCAGTAGATTGCGGTCCGATCGATCGGATAGCAGCAGCATAACAAGCTACAAATTCTCACGATCAACCCGCGAAAGATAACTCGGGATTGCAACTTCTTCGTCCAATACTGCAAACTCACAGGCTCTTTCTTTTAATTTCGGCAGAGAACACCCCCGAGAGGGAAGTGACTCCCTACCTTTCGCGTCCTTGCAGMGCATTCCATTGCATTAGCATCATCGTGAGCCAACCGCGAGCAGGCGGTAGGAAGGCGCGAACCATGGGCGTGCTACGATACGCATCTACAAAGATCCTTCGCTCCGAGGGTTGGATGTTGCCAATGCCGTGTGAAATTCCACCAGAGTTGAGGTTTGCTCGTACTTGCTGRAAGAGGACGGAAGACATCAAAACCAGGTTGGAATAAGCTAGCACGTCCCGACGACCTCGCCCCATGGATTCGGCTTAGCCAAGCCCAGATAATAGGGGGCAGCAGGCTACTCAAGCTGGGCGCCCACGCCGGAAAACTAGCGTTTCCTGCTGCCAGGGAAGCRTGCCGAAAGCAGCTTCCCGCAAGCAAGCCCATCGACCCCCCCTCCATAAACAACAGTTGGACCGAGTGTACTGCCGAGCCCCAACTAGAAGGTACAGTTTCCACCGAAGCACTTCAATGAATAAACGTGGATAGGGGGGAGTTTTCCACTAGGTAGGTTTCTTCCGGCCTAAGATTTCCTGCCCCGGCTAGTGGAAAGGGTTCCGGCACGAGTAAAAGATATATGCCCCTCCTTTACTCCCGGCCGAAGGCCGGTGCGGAAAGCAGCAGCGATAGGCGTGAGTTTTCATGGGACTCTGGTTCCCCAAAGGGAACCTAGAAAAAACAACTCGCATGGATATCAGAAACATATTGTCCCAGGAACAAAAGCMAACAAAATGAGACTGTATATACTTTCTATTTTAGCTAAAATTTTGGGAATCATAATCCCACTCTTACTAGGAGTAGCCTTTTTAGTGTTAGCCGAACGGAAAGTCATGGCTTCCATGCAACGTCGAAAGGGTCCTAATGTAGTGGGATTTAAAGGGTTGTTACAACCTTTAGCGGATGGGTTGAAATTAATTATAAAAGAACCTATTTTACCTTCAAGTGCTAATTTCTTTCTATCTGTAATGGCTCCAGTAATTACATTTATGGTGCGCCGTGCGAGGCTCGTTTTCGTCATAGAAGAATCCCCATCTTCCTACGTGTATGCCACTATTATAGTGCACTCCCGGCCTACTAGGTCGGCACTTGCCGGGGGCGCTACAGCCTGCCAGAGTGTCGGCAAGGCMTGGCAGTGGAAGCCCTGGCGGAAAGAAAGTTGGCAAATGCGATTTGCCGTTCACGGYWRRTGCTCGGAAATACGTGCAGCAGGCCAATGCGGCCTTCAGGGCTAAGAATCCTGATGGTTCGCGAGCGGTTGGTTCAGAAGGGGCGAAGAAGCAGCAGCAGCAGCAGCCTACTACAGGATTCGCCCTTACAGTCCCGCATTTTGAAGGTGGTGGGGCGGGCACTATAGTGGCGGGGCGAAGCCGCCCTAGCTAGCGCTTCCCCCAGCCAGATCACTCTTGTGCTAAKCGCGCCCTTTTCATTAAGAGTGAACTAGTTTGCTAGCTTCCCCCCCTGGCAAGTGCTGGCAGGAGCTTGGAGAGAGCTGCTGCCGTTTCAGGGGGCCGCTAGCGGAACGCCCGGCGTGCTCAGCTGGTGTGGGAAAGTATGTCAGGTCAACAACCTTGATACGTACTTACTGCTTAGGTAAGGGCTACATATCCGAAACAGAAGACGTCGGTATGTGTGTGGCGAAACCCAGTGGTGGCTAGCACTTTCTGGGCGAAAAAAGACTTCTACATAAAGCGGTCCATCCAACTGGGTTGTTATTTCAGCAGTCCCTGGTCGTGGTTGCCCTCTCCGGGCAGCCAGCCACAAGTCATATCCCTATTGAGCAATCAAGCAAGTGCGCAAGGACTTTCCTCCACGCGCGTGCCCTGCCGCAGGGCGGGCGGAGCGGAGAGGGTCTGGATGGGCTTACACGGCAGCATGTGGTAAGCTAAGCTTCCACAATACCACCGGTAAAGCGCTACGCGCCAACCCCTGCGGCACTGGGCAGGTTTCCAGACACTCGACTGAAAGGAAAGGGAGCAACCACGGGAAGTAACCGCTTCACATCGTCCAGCCAACGATGCGCGGTCCCAGAGGTCGCATAGTAGCGAGGAGGGGGCGAAGTCAGGGACCGAAGGTTGTTCAGCAGGGCCGGGGGCCCTGAACCGGGGGCTACGCGCTTCACTATTGTGCTTCCGCTTCGCGGAAGCCTWAGTCCCCCAGAWTCGAATCCGCGAAGGCGACTAGTCGGAACGGACCTTGGTGAGAAAGAGATGTTGTCGTCTTGGGCAAGGGCAGCGCGAAGCGGCAGCCCGTTCTGAGTGAGAGCTGTATGACGAGAGACTGTCACGTACGGTTCGGAGGGCAGCCTGACTGACCCCTATTCAAGTTTGGTTGCTTGGGCGGTTACCCCTTCTGATTATGGTATGGTATTGTCAGACCTCAATGTGGGTATACTTCATTTATTTGCTATATCTTCTCTAGGAGTTTATGGGATTATTATGGCGGGTTGGTCTAGTAATTCTAAATATGCTTTTTTGGGAGCATTATGATCCGCAGCTCAAATGGTTTCTTATGAAGTATCTATTGGTCCTATCATTATTGTGCGCCTCGTGAGCGCGTTTGGGCATGCGAGGGTTACATAYAATCGCTCAGATGTTCCTCTAACCCGACTCGGTAACGGACCGAAGGRAACCGCAGCATGGGGAATGTCCGCGTTTCGTCGCAAGGCTAATTTCAAGCAACAGGGTGAGTGAAGTAAGGCCGAGAAAGCGCTACGCTAGTTTCAAATTTTATCCCCTTTTATTAGCCGAGGCGGATGGCAGTTGCGGCGGAAGGCACAAGGGTCCTAATACTATCCAGGTGCTAGAGGGTGGCTGCAATAAGCAGGAATGCCACTCACTGGCCTAAACGACGAGCAAACACTCAAACGTGGAAGCGAGGGATCGCCCGACTCTACAAGGACCATGCTTCGAGAGAAGTGGGGAACCGGGACCGAGGCGCCAGCCAAAAATGTATGGTGACAGATCAGCCATAAACGTACTCCGAGGGATTTCCGGCCTACCAGCCTTTTGGGCAACAAATGTCGAGCATACTAGAAGCCAGCCCTTGTTGCCGATTGAAAGTGCTTGGAGGAAAGGGCTGTAGGTGATAATACGCTATGCCGGAAACACGCAGGACTTACTTCCATTTATTTACTGGGGCCGAAAAGCGAAGCCGTGTCTCCGCCTCCCCTACGGAACGGCTGGATGGAGGGGAGTTTGGGGRCGCCCAGGAAGGCACAGCAAAATCAGAGAAAGCGAAACCTCCCCAACTCCCAACCGGGGAGTTGTCCTCGCTTTGCCCGGACCCGGTGGGTCGGACGGGGCGGCAGCCTGCCAGCCCGGCAGGTGGCCCGTAGGCCAACCTGACCTTATCGGTCGAGTCCCCTCCCCGGTTAGCTCGGGGGAGTCTMCTTCGGACCGAGAGTTGCCAATAGAGGGATTCTCCTTGTGGGCCGGGGGGATGKTCAGATTGGGCTTGCGCCGGCTGATGAGTGCCCGATCGAGTCTCGTGKGGGACGAACCAAATAGCCTCGGGCAACAAAAAAAGTATAGCCAAGGGAGTGACGATAGGATATCCGCCGAGACGAAACGGGTAGAAACACGGGTCGGCAGGTCGCAGGACTCCCATGTGAGGTGTGAGGAAACGGCACTCTTAGCCAACAGCTATATTTCCGATCCGGGCAACGATAGTAGTAGGATACGTAGGTGTGGCCGAAGAACTGATGACAGGAGGCTGGCTATAGCCGGGAACTGGAAAACTTCCCACCCGTTCCCGGCAGCATATGYCCTGGACATGCATCGATAGGCACTCCAGACTTATCCAAGTTACGGGGGGATTCATGCACGGGGTTCATCCCGGGGTTCAGCCCGGCGCAAGCCTTTGTGGGCCAGGAAAACGCTAGTAGCTCCGCCAGCCCTTTATTCTAGAGTTGGCATCGCTACGCGCCCAACCTCCTTGGCAACCCCACCCACGGCATACGGTGGTGGTGGGGCGGCAGCGGCCAGCTGTCKCCAVCCTTGATGCCCATACCACACGGTGGTGGTATGGGCATCAAAGGCRGCAGCTGGCCCCTCACCCTCCCCAACGGTCGGGTGAGTRGTTC
>Contig19+2971608
AGTTGGCAGGTGGGGGCCAACGGGAGTTGGACCGGGTTAACCCGGAGGACACTCCCCCGACCCACGGGAGGGGGAGGGCCTGTCGCAAACCCCGGCACCACCACCACCCATTCATGGGTGTAACGGAGTTGGCGACAGTGCTTGCCGCCGTTACTCCCGCCCCCCCACTGCCAGTTGGCAGGTGGGGGCCAACGGGAGTTGGACCGCTGCTGCCAACTGGAGCGCTACGCGCTGCCCGGGCTTGCGCCCCCCTCTCCCTATCGGTTGAGTCTCCTCCCGGCNNGGTCGGAGCCTCTCCCTATCGGTGAGTGGTTTGCTGCCGCCCCTGCCCTCATTGATTTCTGCGCCTTTTTTTGCGCCCGTGTTTTGTTTGCAAAGCGCTACGTAGGGTTGGGGGGGGGAGCGGTGGGTGTAGGGGTGGGATTACCGTGCTACGGGGG
>Contig19+2971608_2
GGGAGGGGGATGGGCTATGATAGGGAGTGTCGAGCATACGCCTCGACGAAANNNNNNNNNNNCTTACAGGGAGCCTTGATCCTTCCTGCGTGCTTGGCGTGCCTTCTTTTGAATCCGCTTTGCAAAAAGACCTATTAATTTGTCCTGGCATACACGGTCGTCCACTCCTCATCGTCGCACTGTGGCAGGGGGACGACCAGAAGTTGCTTTGCTTCCTGCCTTCCGCCCAACCTTTGCCCCGCACCCCCGCACGTATCTGGGTACCGGATCCGGAACCCTGCCGGTCCCTTGACAGACCCCCTAACTTCCATTCCCCAACMGAAACCTGGCAGGGCCGGCTCCAACGCGCTGCTTTGGGTGTGCCTTCGGCAGCATACCTCTGTAGAGTACTTGCAGTTATCCTGGTTTGCCCACGCAGGCGAACCCTAGCTAGTCTGCCGGTCCCATCCAAGACAGCGCGCTCTCAACCCACTGCCAGGCGGCCCCACCACAAGGCAAAGGCTTTCCCCCCGACGAATCTAGTAGGGAAGGCGGAAGGGCTCTCCAAAAGGGTAGTGCCACCCCTAGGTAAAGCTACGCTTTACCGGATATGCGTTAATGATGACAATTCTTCTATGGTAGCCTTCCCAGCAGCCTATCGTTCAATCAGGGCCAGCTTCTTTGTGGCCCTTCTCCCAAAGCACGTGCCTCGATCCCAGTGCTGCCGTATTTCTTCTACAGTGAGCGTTTTGTGGCTAGCAGAGAAAGAAGCCCCGGTAGCCAGAGAGAAGGGTAGGTGGTGGTCTATTTCCTTTCCCTGGCTTTGACAAGTGGCCCAAGCGATATAGTCAGTGAGGGGTCCGGGGCTAGCTACGGGCGCATTAGCCCGCACTGCGCCACAGAGGTTCCAAAACCCACCCCCGTGTTCAGAGAAGGGGCATGTTGCCGGTCAAGCAGACTCTTTCTTGCCGCCATTGATTTGTGTAGATGGAAGGTTAGACTCCCTAGCGGAAGGGCGGTAAAAGTTTTCCACTGTGGTACAATTGCCGACTGACGTCGGATACAATTGTGTGCGCGCTGAGCCGCAAGGCATAAAATGCGATTGTATGCGGGACGCGTAGCGCTTACCCTGCCAAGGTAGGCGACCTCAGGCTGATGGCGGTCCCCTTGTGAACTTTGCCCCCTATCCGCCCGGTCCCGGCAGGCGGAGAGGAGGTCCCGGCAGGTTCCGTTCCCGGCAGGCTTCCGCAGAAGCCGTTGCGCCCGTCTATTCAACCGAAACAAGGCTGGCTGGCTTTCGCGCCCATTGCCCCCACTGCAMCTCAACCAGCCTCGCTGGCCGCTTCAACCCCCCTGCCGGATACTCGGCGACCCCGGAACTGGTCGAGTGTCGTCGTAAAGGGATCTGCCTGCTCTTGTGGCAGCTGATACTAATCAATCAGCTTCAATACTGTTCCTGCTGACTGGGGTCTGCGGTGGCAGTCTTCGGATTCCTAGCCGTCAGTCACCGCGATTCTTCAGTAGCGTCTTTTCGGCCTCCTGCCGGGGTGGTGTGACCCCCCAGCGCGCACGTATTCTCATACTTTCGAATTATTCGTCAAAGCATAAGGCAACTTCCCCCTTGGATATGTTGGTTTGGATTTCATTTCCTACCCCACCTTTTCTTTCTTTCCTTGTTAGAAGCTGAAGGCGCCCGCCTTTGATTGGGCCTCAAAACCAGAAGTAGCGGGGGGCGCCCATGGCAAACAACTATCTACGTGTTTTTCGACTCGCACCGGACCTCCCCCTTACCGTGCCCTGCCCCTCCCTGGCAGGGCCGGGGAAGCGCGTGCCCTCCTTTACTTCGCACCGAAGAAGCCTTTGTTCCWWWACTGGGTCTACGTATTTACCGGTTAGGTTCAGGTACCCGTGTCCCGGCGGCAGCAAGAAAACGAATGCTGCCGCTGCCGGCGCGCTAGGCGCTCATCCGTTGCTTGTTTGCTCCTCCAAGTGCTGATGCTGTGCTTACTTACCATTTACAGAAGCCAGCCCTCAACACAAGGAAACACGCGGCTGGCGTGAATGCCTTGAAGTATTGGTCGAAGAACGGCAAAGGCAAAACAACCACCCTCTTTCACCTTGCTTACCACCGGGGCAAGCAAGTTGTTTCCCAGATTGAGCGCGGTAGCCCTTCTCAGAAGCTAATGAGGGTAGCCCGGTAGTGAACGGGGAGGGTAGTTCGGTAGGGAGGGGGAGCTAACAGTGGTTTCCACTCGCATAGAACAATTTGCTTCGTTCCTCATCGAATTCCCCCCTGCCATTGTCCCGGCCAGTTCTACAGAAAGCGCGTATACAGAAGAAGCGCTTTCTCCCCGGTCCGGTTCCAGTCGGCTTGTATAAAAACTAATGACTACTTCTAGTCGAGCGCGTAACCAAAGCGAGTCTAAGCTACAGGAGAACCGTTAGTAAGGGTTCTTCCCCTTTATCTTTCCCTTCTTTCCTTCCCCAACCAAGTAAGGGGAACCCCAACGTAAGGGGAACCCATAGTAAGGTTATCATCCCCTACCCAGTGGAAAAGAAGCAGCAGCCTTTTCTTTCTTTCCTTCCCCGAACAGTCTTGGTTCGAGTGAATCCCTCAGAGTTTGGAAGCCCCGCCCCCCAAAGAGCTAGGAAGCAGTGCTCATACGGGAAGAGAAGGAAGAATACATTAGCGTACGGTAGCCAAATGGAAGCATATGGTGGTGAAAGATGAAAGCAGCAGCCGGGGCGCGCATTCGGTAGGGGGTGGTGCCGACATCCCCGATTTACCACCAAGCCAGCGCTTGCGCTTTTTCTTGATTGGAATCGGAACCGAGTACCGAAGCGGAGGTCTTTCTGTTATCTCGGCAAGGCAGCGGCAGGGGAACTAGGTTAGTTGTTTACGCAACGAGTGATGATCTAGACCATTGGAGATAGGGGATCGAAGAATCTGCTGCTTGGAGATAACCCATCATCGAGCCCCTCTTTGAAGTTCCAGGGGCAAACCCGAACGGATGACTTGTTAGAGCTACGCCCCCGCTGATAGTGGAGGGTGCGCGAGCACTCGTCTTTGATGAAAAGCTTTATCCGAGAGATTGGAAGTTGGGTGTAGAGAACCACCATCAGCGCTAAAGGCAGCTGTCCGATAGAAGAGGTGCGGGCACATTAGCATTTTTCCGTTCCTTCGTTCGCCACGTGGTCGGAAAAAGCGACCCTTTAGGTGGAGAGGGAGGTAGTAGTCCGACCCCCTCTCTCTCTCTCGGCTGCCGGGGTTAGAGGCGCCGGTGTGTGTTCTTCCGTCTCTATCCGGGAAAGAAGCAGCAGCAGCAGCAGCCCTTCCTATCTTTCCCCTTCAACGGTTGTCACTTGACCTGGTAGGGCCCACGTAGTTGTTTGGGGGGGGTTTCTAGTTATCGGGCTATAGTGTTCCGTCACTCTGGGCTGGCTACACTCTGGTTACAGGTTCCAGCACTATGGTCCATAGTGCAGTAGCTCCATCACCTTGKGAGTAACTGCCAACAACAGAGCCGAGAGAGAAACTGGCAACGGAACCGGGAAGGAATAACTTCCGGGGGGGCGGGCATCGGCAGTGAAAGCGCTTCTCCTTCTATCCCTATAGTGGCGGACGATTCTCCGTCAAAGACGTAAGGACGGATTCTCCGACTCTACCCTCAAGCTTCTATTTTCCGACTCTATATAGTGCACTGTGCGATTGAAGAGTGAATCGCCNTCGGCTTGGTGGGAAATTCTCAAATTGGACTTGCTGTTCACTATACCCTGAAAAACACGTATATAGAACCACGCTTCACAAACCAGTGTCTCACCATTGGTTTCAATAAGAAACACGAGCTGGCCGGCTTTAGCCAGCCATAACCAGTCAGTGCGAGAAGTGGTCAACTTCTGAAGCGGATTAGCAGTCTGTGCGAGAAGGCCACTTCGTAGTGGTTCTTCAGTGGTCCACCACCTAGGCAGTCAGTGGTACCGGGACCTGGGTGGTTTCTTCCTACACTGMTTACTCGCTGCGGGTTGGCGCTGGCTGCTGCTGCTGCTTTCCTCCAATACGCTGCTGCTTCGGCGCCGCGCTATCTCCGCTCGCTCCTTCTAGCTCTAGCGCTACGCGCGGGAGTGATATGCCTTTCGATGGCTTTGGTTCGGCTTCTGCCGGCTCCTTGTGGCAAGCTTTCCCAGTTATTCCCACGGAAAGGAAGAATAGGGCATGCCCCCCCCGGCACGGCCTGCCGGTGATGAGGGAAGCTAGCAACCCACTATTMTGCCGGAGCTTAGCTATGTTTTCCTAGCTAGGAGCCGGCAGGTAAGCGCTAGCCCAAGTCTAACGACACTCGACTAGACGGAGGAGGCACTATAGTGAAGCGCGTAGCGCTTCCCCAGTCCAGAATAAGGATTGCAACCTGCTAAACGGTTGGAGCCTCCAACGGCCCATGCCTACTGGGCTACTTTCACAAACCACTCCCATGAAGATTTCAAACTCAATCAGAAACAACACAGAGAAACGAAATTTGCTGCCGAGCTAGAGCAACGGAACAACTATCTACTGCCTCTGGACAAGAACCATACGTTGGGGAAAAAACCAGGTAAAAACTAGAGATTCTAGCAGAGATTCGACGAAATATGTCAAGCGATAAAGAAGTTGCTGGTCCTAGAGCCCTGGTAAAACCCCAATTATAAGGGTGATAATTATATCCCGGATTACAACTGGAATTACGAAATACATGTAGATATAGAGACTGATGTATCCGTTGGAGAGGACGGAAAATCTACCATGTAGATTCGTTCTAAACTACGGGAAGTCCCCTACGATTAGTGAAGGGCAGCCCGGCAGGCTGGCCGGCAGCTGGGAGATCCGGCAGCCCACCCTGCCCCCCCTCCGGCAGCTGGGAGCCAGCATACCCTGGCATTTACCAAAAAAGGTGGGTTTCAAACCCAAAGAAGAAGAATAGTGAGCGAGACACGCTTGCATCAGGATCCAAAATTTGTCGTCAAATGGAGGAAAACGTTCGGCATAAGAGACTGAATCCAAGAAAAAGAGCCCTCACTTGGGGGTTTCCCTTTCGGAAGCGACTCAGAAAAAAACCATTTCAAAGACGAAAATCTGAGAGTTTCTCTGAAAAATTACAAACTACACGAAAGTTGTCCCTTTTCTACGGATTACCCATGAGAAAGAAGCTCCGGAAAGTGAAACCATTATTAGGAACTATTAAAAGAAACGTTTACCAGTTTTCTACCCTTTTCAGAAAAAAGATTGGACGTTATTCTAGTTCGTATTTCTTTTCGTAAACATATTTCTGAGGCAAGGCAGCTAGTGAGACATAAACATGTTTCTGTAAATTCTGAGATAGTCGATGCTCCTGGTTTTATAGTATCTTGTGGTGATCTTATACCCATTGAAGAGGCTTCTAAGGATCTTGTTAAATCGAACATAACGGAGTGTGGAAAGAGAATTTACTCGATTAGAGAATCGATAAAACGACTAAACAAAGTGAAACGAAAGCAGTTTTTGAGACCTTTATTCTACCCTTCCATTCATAGAATATCTATTACTCGTTCTCGGGACCTTTTTCTTGAAAAATTATCGACTCATATTGATGGGAAGGGAGGGAAAGTCGAGGGAAGTTCTGGGGGAGAAGGAAAAAGAAGCAGCTTTAATGTGCTTTATTATTATCTATACTTTTATTATCCACACTATTTAGAGGTCGAGTATGAAAAACAACATGTTGTTGTATTTGCCGAACCTCCGTATAAATGTATCAGATACCCTTATAGAAGTATGGAAAGGACCCACTTTGTCTGAAGCGAAGCAGCCCAAGTTGGCATCGTGAATGATTGGCGGAGCAGTGAAGTGGCTAACTCTTCTAGGTGTATAGTATTGCATTATCCATAGAGACATTTGCCAATCGAATGTGCCAGAGTCGTCTCATAGAGGAATGGGCAAGCACGTGTAAGCACTGCGAGGTCCGAGCAGGGTGGCCACACTTCTGAAGGGCGGGGCCAMCCGGTTCCAGCGCTACGCGCMTCAAYYACTAGCYGTSACCCTACACGCTTAGCTAGCGCCTTTCCGCCCTACCTATCTATAGCCGTGATTCTCGAGCTAAAAATGCTGCTTTTTCTTAGCAGCCCGTGAGCACATTGTGAGGCAACAGGCATGCCACTACCTAGGCGCATAGCGCCGGCGTATCCGCTTTGCAGGAATGAAGGATTGAAAGAGGGATTTATCAACCTGGATTTGGCTTTCCTCCGCGAGCCCCAAAGGTGCCGGGTGGGACTAGGTTGGCTGCCGCTAGCGCCTGGCCCGCAAGGCCACCACCCACTTGCCGAGHTGGTGGKGGKGGCCTTGCGGCCGTAGGCAGGGTGGCCTGGGCGGCCACCCGCGAGCAGCCAGCCCCCCTGCCGGGGGGCTGCTCTGCCCTGCCTTCAGCCCTGCCAGTGTTTTCATCCGGCTGGCGCCTACGTTCGCATAACATAATGAAATTCTTTAATGGACAGTCCAGTGTTATTCCGTTTTGCCAGTTTGAAAAAGTTGGGGTTGAGGCGGGGTGATTCTATTGCAGTAACCGAAGCACACTGCCGGTAGGCGCTATGTGCGCTCTCCAATGTGTRTAGCGAGAAGGAAACGAGGTGAGAGAGAGCCTAGCTTGTTGCGCTTGGGAGGGCCTTTAGGTACTTCCGCCCCTACTCCCCCGCCCCCCCCATCGGAAATTTCGGGCTGCTTTCAGATGAAGCGCGGGGTAGTAGCGGCAGCGAAGCCCTTCACAAAAAAGGTTAATTACCGTCCACCCACCCGCGCATGAACCCATACAAAAAGCTCCAAAAAACAACTGAGATTTACTGAAGCAGCGACTATCAAGCTGACTTGTTCGGCGGAAGGTCAATATGATGGCTTGTCAAGAGTGGCGGATATCGTAGCTGCTACCGTCCGGCAGATAAAGAGCAGGCTTGCCGTAGGCAAACCCGTTGAAGCAAGCAAGCCTTTCGTGCTGAAGATGACCATGCCACTACTCGTGGCTAGCTAGGAGCTGCTCTGTTTTATTAGAGGAGGGCTTGCTTACAGGTAGGATTGATTCACTGGGGGATAGGCAATGTTCAGTGCACTTTCGAAGACATCCGATAGTGAGGTGAGGAGAGATGATGGTAGGATGAGAAGCAAGCACGAGACGATACGAGCTTTCTCTCTTTCTAGCGGTACAGGGCTCGGCGCTATACTCTATTCGCGAGTGAAGTAGCAGCTGCAAAAACCAAAAATCATTGGAGAGGGMCAGTGGTCAGACATTCAATGGACGGGTCGAGTAGTTAACTCCGTAGCGGGGAGAATGGGACTGACTGACTTCTTTTTCTCCTGACCAGGCTTCCCAGGAGGAGGAAGCAGCTACAGATGGGTGGGMCAAAGAGACGAAGAAAACTGCCTTTCAAACTGTCAGTCCTCCGGCAATAGCTCCACAGAACGCTTCTCTTCCCCGGTCGCTAGCCCTGAGAGAGTCCCTCGCACAGCAGCCAGCCAGCCACGTTCGGCCTTATCAGCTGCCTTTGGGAGCAAGGAATGGGGGAGGTGAGTGTGGCAATCACTAACAAGGAGCTTCAAGGATAGATTCGAGTAGCCATAGGCCCGCCGGCAGCCTAGCACCTACGGTCTTACCTTCGGGGCTGCCGCTGGCTTCCCATGAGTGAGGTAAGGTACTCCCTTTCACCCACCTTGTCCATCCTTCACCGTTTTCTTTTGCTTCAAACTAGCGTTCATGTCCTGGCAGGGCCCCTGTTGGGAAGGGAAGGTAAAGCAGTTCCAGGGCGTGGGAAGCGCTACGCTCCTGCTGAAGCCTTCCTTTCCTCCCTTGCGGGGTTGGCAAAGCGATATCCCAAACCGATTCGGGAAGGAAAGCCCCCGTGCTAGAATTCACGGGTGAGGGTGGGGTGTTTGTCCCTGGACCGGCCGCCATCGTTACCCG
>Contig20+21033
ATCAGGAATAGTCAAAGAAACCTCATCCGGGCCACTGCCGGTGCGCGCGAGCCTAATCAGGAAACGAACTAGTGTCACCGCTAGGAGAAGTGGGTGGGGGCAGGGGTTGGCTAAGCCAGCCACTCGACCGAGCCGGGAGAGGCTCCGACCGTGCCGGGAGGAGACTCGACCGAGCCGGGAGAGGGGGGCGCCCCCCTGCCCCCACAAAGGGCACCCATCACTAGTGGTTGTTTACTAATAAAAAAGGGATTGCCAGTCTTGGGTCAAATCAATCGAACGTTCTATTGACTGATGGCCGCTACCCGCCCCTTGAAGGGGAAGGGCTAGCTGTGGTATGGCTGATTGTGGCTAGTCAATTTCTAGAAGAGTTGGCCCTACTCCCCTTGCTGGGGTATGCCCCTACCCCAAGTGTCCCGTCGCCCCTGTGGGGGCGGGAGTCGGACCGCAAGGGTGGTCCGTAGGACACTCCCCCGACCCACGGGAGGGGGAGGGGTTCGAATCCCGCTTCCCGGCACTCAAAGGCTCCTACCTCCAATTTGCTTCTAGTGCGGAGGAGGAGGTTTCTATGGAGACCTCTCGAAGCAAGCCAAATCTTCTAATTACGTGTTTTTGCCGAAAAGTAGCATGGGGCGAAAGCCCACCACCTATAGGCTGGGCATTCCTGGGCAGAAAKAAAACTCTCCGTCCGTCCTGGGTTAGGCTTTTTCAGGGGCCCCCCACCACCTAGGCTAGGCCGTTCCTGGGCAGAAAACAACACAGTTTGTTTTTGGATTTCGCCCCACCTAGCGGGGGCCCCCAACGGCGGGGGCTTTTCGAAGGTGAAAAGGAAGCAAAAAGAATGCATGCGTTTTCGGGGGCTTCTGGGGGCTCCCAGAGGTGGATACGTGAAAGTGGTCCAGCCTCTAGCGATTTCATCGTTTAAAGAAATGGCTTTATTGATTGAGTGGTGTTTTGCGTGGATTCTGGCGAAACCATGRCCTCGTAMGGGCATTGGTTTGAAACGCTACGCGAGCGAACTGGCAGCTGGCGATTCCATCGGGMGTAGGCTTCAGCGTGCCATAGGGCGTATGGCATGAGCCATCGGGCGGCATGTGCCATTGGGTCTACATCCCTTGCTTCCGGGGGCGGGGGCAGAAGAAAGAGAAGAAGCGCTAGGCGGGAAACGGAAAGGCAAGAAAGCATTTGGGGGAAAGGCTTACAAAGCCAGCCAGCCCCCCACCCGTGCGGGGGCAGAGAGAATGGGAGAGAAGGCCAGGCAAGCCTAACGGCTTCCCGGGCTGGCTGGCACCCCCTCGAYCTATCGGCTTGGACGTAGTTCAGCCCTGCCCCTCGCCCATCAAGGGCGGCACTGGCCCCAGCAATGGTAGTTGAGGGAGTTGGCCCCATGGGCACGCACGTTGGGGGGGGCGCCGGGAGTTGGCTGGGGTAGCTGAGGCGCTAGCTAAGCGTGTGACCCCAGCCCTTACCCAGCAGGGACCGGGTAGGGAATTGGAAGCGCGTAGCGCCCTTTGCCATCCCCGGCAGAAGTGAAGTGGCCATCATCCCCTCATCATGGGGTGGGCCACTTGCTAGGATAGAGGCGTAGCCCTACCACCTACGGAATTGGTAGTTCGTAGGGGGGGTCGACTTTTGACCCTTCCCGCCGGACCTTGGTGATTCGTAGGGGGGGGTCGACTGCCGGGGCGGAAGACCCTTCCCTGGGACGTAGTTCGTAGGGGGGCCCCTTCCTGYCGGACTTTGACTGATTCGGCCCATAAGGCCCCAATCCCTTCACTTACCCCGAGCCGGGGTAAGGCCCCTTCCCCCGGGCTGGCACCTTTCTCTTTGCTCCAATCCCTTCCAATGCCCGGCACCCTTCCCCTTGGCTTCAATGCCCCTTCCTGGCACTTCGCCCCAAACTCCAATCCCTTCCTCATCCTTTCTGACAAGGAACAGATGTTGTTGTTTGCCGAATGGCGCCAATCGATCGAGACATTGAACAGGTGTGGTATATCCCTCCCATCTCTGGGAGCTCCGAGCCCACCTCTCCCTCCCCCTTTCCGGGGCCAACCGGAACTTCAATTCGCCCCGCACTGGCCCCTACCCCTTCGAAAAAAGCATTTTGGCGAAAGGCTAATCATCAGTGATAGGGAATCAGATTGAGGKCCACCGGAGCGGGAGGGATAGATTAGGTTAGGCAGGAGAACTCTCCAAAATCGTCCAAAGTTTCTACTCACACGGGATTTTGACGGTTCTTCCGGCAAGAAGCMCGCCCCCAAAAATGGATTCTAAAAATGCCCGCATCAACCCGATTCCCCCGCCAGCCGGGAAGCCCCCCAAATCAATGTCCAAAGTTTCTACTTGCTATGTGGCAAAAGGCATCAAATCCGACTGGGAGTTCTCTCTCTCTCTGGTTTCCCCCCCCTCAGGTTCCTCCCTGCGGGTATCATCCGATCCTTCCGAAGCCTCAATAATCTTACGGGAACGAGAGCCAAAGGCCTGCCGTTGCAGCAGACGGAAAAGGCTAGTGGGTAACAAACGATGGGACCTTGGAATAGGACCCGGGGGGGAATAGCTATCATCAAACGAAGGGTTCGGCACATGAACATCTATCGAGGGCTGGCTTCTTTTGCCATAACCTTATCAAACAGAATCGCAGAAACGCGTTAGCCAAAAGCAGCAGCGGGCTGGCTGGCAGCCCTCATCGACATATTGCCGGAGGTTTATCGTATGATAGTAAGACTCCTGCAAGCGTTCTTCTTGCCAGGGCTTGCTTTTTCACGCTCTGACTCCTCTAATCGTTCACGCAGAGTCAAATTATTTGGCTTTTTTTGAAGCAAGCACTTACGGCACTTTTGATCTTTTCGATCCGAGGTCATACTTACTTGCTTGTTTATTTGGGATCTTCAATGTTGTTTGTCTAATGGGTTAGCCGCCTAACCCTTGGAGAAGGCGCCTACGTGGTAGATCCCTCCCCCCTGGGAGCTTCGAGCCCCACCTCCACTCTCAGAGTGGTTAACTAATAATCACCCCTCGAAGCCACCACTCCGCCACTGCTATCGGCAGGCTTATTGTTGCTTCCGGCTGGTCCACGTAACCAGTGACATAGAAATCACGAAGCTCTTTCCACGTGAATTGATGTACCAATTCCGCCCTTTTCCCATGCACTAAGTGATTGGACAAAAAGTAGTTCACTTTATGCCCAGAATCATTCAGTTCTGTCCATTTTAGAACAAATCGGAAGCTCCGGCAGTAATCTTGTGGGTACGCGAGTGGTCAGTGTACATACACCCTCTGGACTATTATGAAGCGAGAAATCATCCATGGAATCAAGTCCTACCTTAATTGCCGACCTTTTATCCTCCAGTGAGATAGAGGGGGATAAGCGGTTGGTTGTTCTTCTGGCGTTAACTCATTGCCAGGGCTCGCCAGTAAACAGATTACCCAAGACCTCCTTAATGGAGTTGGTTTTTCTTTAGGTTCTGAATCCCCTGTTCCCAACTCTTTCTTGGGGTTCTTCTCTTTTTCCAAACTGTTCCCCTTTCCCGAACTGGAACTACTGAAATAACGAGTATTTGAGAGATAAAGCTGGAATAAAGGTKGCAGCTTTTGAATTAAATTCTGTACTTTCTTTAACCCAATCCCAATATTTATGAGTAACAAAAAAGTGAAAGGCCTGCCGGCCAAGGGCCGAGCGTAGCGAGGCAACTCCGACCGAAACCGGGAGGAGGTTTTATAATAGGTTTAGCCACCGCCACCCTGAAAGACTAGTAGTGATAGATCCCTCCCGGGTGGCGGACCCGTTGGAGGAGCTAGCTTCGAGCCCACGTTAGTTTTGGCCGGGTCCGAAGCCGAAGCGCCCCTGCCCGGCAGGCCCCCTKCCCCACAGACGGGATCATAATTATCAAAAGGGCTAACACGGAAAGGACTCTCAGAAATAATAGCTCCCTCAAAGGTAGGTCCCTACAGGCAGGACGAAAGAGAGGTGGGCMACTGATGAACAGAAGAAGGAAATGCCCCTGCCGCTAGCTTCGACTTTCCATGACAGGGACCAGGTTATTAATCACAGGACAGGAGTGCTGCTTCGATTCGCTTCCTTTGACTCGGCCTAAGAGTGAAGAGAGGAGGTCATAGTGGTTGGGGGAGTCAAAAAGACGTGGCGGCAATCTGTCAAAGAGCTACGAAGCAGCAAAGTGCGCCGTTTCTTGCTCTACACTGAAGAAAGAGAACTCGCGGGAAGCGAACAGTTCAACGATGGAAGTGGTTCGATGAACGAAGGGTCACTGAAGGGACGGCAGCAGAAGAAGGTGGTCGGTCTCCTTTTATGTGCTCGTGTAGCCGCATCGGCTTGAAGTAATAGGATTCCATCCCTGTTTTAGCCTATGCGAGAGTGGCGGAGTTGAGGCCAACGACTGGAGATCCACTAGTTCTTCCTTCCCGACCCGCAAAGCCTTTCACTAAGGTTGTTTTTTATCCCCACCCTCCGAAAGATAATAATAGCTGCCTCACCCAAGGTCTCACGGCCGAGGAATAGAGGGACCACCATTACTGGGGGGAGACCTATAACCCGTTGATTCTCACAACGACAACATGGCCTCGTAGTTGATTTTGTAAACCTTGATTCCAGTGTGTTTGGTGGTGGTGGCCTAATCCGGGCCTACGATCGATCCCGCCACTGGCCAGTACCGTGCCAAGACCCATAACTTGTAGCGTAAAAACGCGATGATTGCCGGGCCTACTGAACGTAAAAATCTCCCGTTTGGCAGCTAGATCCCCCAAAGAAGTTGTTGCTGGTGCCACACGCGTGGTTATATACACGTTGTTTTTTCTCTGCACCTAAGAAAACATTAATTCGGTTTCATTAAGGAGAAGTGAAGATTATAAACACCAAATAGATATTTCAGTAGGTAACCGAAAAGCAAAGATTCCCTACCTACAAAAAAGCGTTCGGCACTAACTTCGAGACAGGAGTTTCTTAGCCCTTCGGTGACCCGGCTTTCGTAAAAGCGCTGTGGGGCGAAGGTTTATCGATCCAACCCACTCGAAGAAGCAGAACATCTTCTATATACGTGTTTTTGAGTTACAAATAGCTTCGAAA
>Contig21+15084
ATATTTCAGTAGGTAACCGAAAAGCAAAGATTCCCTACCTACAAAAAAGCGTTCGGCACTAACTTCGAGACAGGAGTTTCTTAGCCCTTCGGTGACCCGGCTTTCGTAAAAGCGCTGTGGGGCGAAGGTTTATCGATCCAACCCACTCGAAGAAGCAGAACATCTTCTATATACGTGTTTTTGAGTTACAAATAGCTTCGAAAACATACATTCTGGGGTATGCTGGCTACTGAAACTGAAAGATGCCTTTTGCCATATAGCGAGTAGAAACTTTGGACGTTGGGCGACTTTCGGGGCTAGCTCGGGCCAACTGGGGTGTCTCCT
>Contig22+25084
CACTAACTTCGAGACAGGAGTTTCTTAGCCCTTCGGTGACCCGGCTTTCGTAAAAGCGCTGTGGGGCGAAGGTTTATCGATCCAACCCACTCGAAGAAGCAGAACATCTTCTATATACGTGTTTTTGAGTTACAAATAGCTTCGAAACACGGCAGGCGGAAAAGGGAAACTGGGATAAAGTCACTGGATGGGACCAACCACTTTGCCGTTTCCCAACTGGCAAGAGCATCAACCCGGGTTGCGCCCAACGTCCAAAGTTTCTACTCGCTATATGGCAAAAGGCATCTTTC
>Contig23+1327
GCGAAGGTTTATCGATCCAACCCACTCGAAGAAGCAGAACATCTTCTATATACGTGTTTTTGAGTTACAAATAGCTTCGAAAACATACATTCTGGGGTATGCTGGCTACTGAAACTGAAAGATGCCTTTTGCCATATAGCGAGTAGAAACTTTGGACGTTGGGCGACTTTCGGGGCTAGCTCGGGCCAACTGGGGTGTCTCCTTAGCGAAAATCGGGATGCCTTTCGCCATATAGTGAGCTCAAGTTTCTCCATTTCTTGGGTGACCCATGGCGG
>Contig24+2168
TTTTTGAGTTACAAATAGCTTCGAAAACATACATTCTGGGGTATGCTGGCTACTGAAACTGAAAGATGCCTTTTGCCATATAGCGAGTAGAAACTTTGGACGTTGGGCGACTTTCGGGGCTAGCTCGGGCCAACTGGGGTGTCTCCTGCCGCGAAAATCGGGATGTCCTGAGTTACCGGTCCCATCCAACGGTTTTGGTTGATGCCTTTCGCCATATAGTGAGCTCAAGTTTCTCCATTTCTTGGGTGACCCATGGCGGACTTGGTTGATGCCTTTCCTTCGTGTGGGCACGGAAAGACCCGTTGGTGCATCAGACCRGCAGCAAGATCGTCTGC
>Contig25+2223
TTTTTGAGTTACAAATAGCTTCGAAAACATACATTCTGGGGTATGCTGGCTACTGAAACTGAAAGATGCCTTTTGCCATATAGCGAGTAGAAACTTTGGACGTTGGGCGACTTTCGGGGCTAGCTCGGGCCAACTGGGGTGTCTCCTGCCGCGAAAATCGGGATGCCTTTCGCCATATAGTGAGCTCAAGTTTCTCCATTTCTTGGGTGACCCATGGCGGGGAAACTTTCCGTTCCGAACTTCCAGGTAAGAACCTTTCCATACGGCAGGGTAAG
>Contig26+2201
CCAACGGTTTTGGTTGATGCCTTTCGCCATATAGTGAGCTCAAGTTTCTCCATTTCTTGGGTGACCCATGGCGGACTTGGTTGATGCCTTTCCTTCGTGTGGGCACGGAAAGACCCGTTGGTGCATCAGACCRGCAGCAAGATCGTCTGCTCCAGGGCCAAGCATCGTCTGCACAAGGCCCAAACATYGTCTGCTTCRGATTCAAAATTGGGTCAAGCTGTAAGTGCAATTCCCTAACAAAAGTCACCTCACAGTAAGGCGGTTACCTCCTTAGTTGCCATGCCCAC
>Contig27+1293
CACTCGAAGAAGCAGAACATCTTCTATATACGTGTTTTTGAGTTACAAATAGCTTCGAAACACGGCAGGCGGAAAAGGGAAACTGGGATAAAGTCACTGGATGGGACCAACCACTTTGCCGTTTCCCAACTGGCAAGAGCATCAACCCGGGTTGCGCCCAACGTCCAAAGTTTCTACTCGCTATATGGCAAAAGGCATCTTTCAGTTTCAGTAGCCCCAGCAGAGTCCGCATACCCCAGCAGCAGTTGTTTGCCGCGGTTCCGATTTCAGCCCTTGAGCCATGCCCGCAACGTGCAGGCCCCGAGCCATGATCTTGGAACAGGACAAACCCCATAATGAAAATCCAGAACAGAAAGAAGTTGAGAAATACCATGAGAAAGACTCGAAACTGTAGACCTTTTTTTCTTATTACTGCTCGGAAGAGCAGCGTTTTAACCCTTACGCGAGACGTCGACAACTGCCGTTAATCGCTTGCAATGTACCTCCCGTGTTGTGCCGGTGAGACAAACTAGAATATCTAGTTGGATTGTGGATAGATGGAATTTCCGGCTATCGTGCTCATAAGGTGGTTAGTCAAGTGTTCCCCGAGGTAGCTCAGGGGGACGATATTGAACTGAAATTGAAAAAGGCTTTGTGCGCTGAAATCCTTGCAGTAGATCAGAATCCCATAGTTCGAGGCAAGGACTGGGGATATGGCAAGCCTGCGCAGTC
>Contig28+18405
CTGGCAGGGCCCCTGTTGGGAAGGGAAGGTAAAGCAGTTCCAGGGCGTGGGAAGCGCTACGCTCCTGCTGAAGCCTTCCTTTCCTCCCTTGCGGGGTTGGCAAAGCGATATCCCAAACCGATTCGGGAAGGAAAGCCCCCGTGCTAGAATTCACGGGTGAGGGTGGGGTGTTTGTCCCTGGACCGGCCGCCATCGTTACCCGCGCGGTGCCCGCCCTCGAGAGCGATCAAGAGAATTCACACCTTGCCGAAAGCCTACTTCAGTGCTTCTCCATGTAGCGGTTCCTTCTGGCGTGCGGCTGTGGAGAAGAAGTATTCATTTGTGCCAGCCAGCCCCCCGGTCGATCCCTCGAAAGACGGGACCGTTATCGTATATGTAATATGGCGAAAAAGACTTTCCATCTCCATAACTGCACTCAACTCGGAAAGGCTATCTTATTTTATTGTAAATCTGACTCACACACTTTATTTGATCTTACCGAATTCATATCATTGGATCCGGAGCAGTAGATAAATTTGCATGGGGTCTTGGGAGCAGAGGCGGCATTAGAAAACTGAATGAACTAAACCGCAGAAAACGCGTAGATAGAGGCTAAGCCCTTGCCAGCAATTCTGGGAAAAGTGCCAATGAGGTCAGGCTGGTGATGGAGATTGAATTGTGGATTTTAATGACTAGGAATGGCGTGAGTGAGATGAAGGAACGGCAAGAAATGAAGGCATGTTCGATGGATCGCTTGAGATTCTAGTTTACGAGGCAAAGCTGGGGGCGAGGTTGGGTATCTGTCTATCAGTCCGGGGAGAAAGAATGGGATAAAAAAACAACTCTTTCTTTACCCATCCCTTTCCCTCCATCTGTCATGGATCCGTCAGAACCGGAGGATAGGGCTTGCTTGCGGAAACTGGAGCGTTGTTTTTAGGTTTTCAAACTCCAGAAAAGAAGATTTGCCCGTGCTTTTTATCTCCCCTTCCCCTACCCCACCCCATCAAGGGCACCCCCCTCCCTCATAAGATGTGCACAGAGGCGCTTATCGCTATAACGGAACGGGAAGGGGTATGCTGGTCCAATGTCAAAGCCAGGGTGGTAACTTCGTCTGGACGCCACGGCCTTCCCTGGCAAGAGGAAGGGCGTCTCGTTAACCTGCCCCGCGAACTACAATCGCTTTCAGGCCTCGCAGTTGTTTCTCTAGATCCAGCCCAACCGCTAGCCCAGGATTAAAGAATTCGAGTGAATAGGCATAGGGGGTGATAAAATCGATCGCGGGATGCCTAAGTTTCCATCTGTACTCCGGCCGTTCTCGAAAGGGGCTGAAGTGTGTGCGTTTTGAAGCGCGCATGAGAAAGTCACACCGGGCGAAGAGAAACGGGAAGCGCTACGCGTAGCAGAAGACGCAAGTTTGACGGTTGTTGGTCACACACACAATGGGCCTCGAAGGTGTGGCGCGGCTGGTAGCAAAGCCCACTACAGTTCCCTTGGTTCTCAATCCGGGAGGGAGCACTACAGGTTCGTGAAGCTGCCTTCCCCTTCAACGCTCGGTGCTTCGCACCTTTGTTCGTTTCCCCAACCAAGCAGTGGGCCGGCACAGCTTTGCTCCCCGATTCCCTCCACCGACTGTTCACAGGCTTTGTTTTGGAGGCCTCTGAGCTAACGTCCGAAGTAAGTACTTGGCAGCTCACTTCGAAGCTAGTGTTGCCAGCCACCGAAGCAAGCGGCAGCCCGTGGTGCCAGCCAAGGTTTCGGCAAATCCTACCTAGAAACTGGGGGCCAGGGCAGCCCTAAGGCTGGCCTAGGTGGGCCGGCAGTAGGCCCCCCTGCCCAACTTGTGCCCTTCCTCTTGGGTGCACCTTTGCCCTTCCCCTTGGCCCAACCTGTGTAAAAAGTGGGCGC
>Contig29+2278
CTTTTGCCATATAGCGAGTAGAAACTTTGGACGTTGGGCGACTTTCGGGGCTAGCTCGGGCCAACTGGGGTGTCTCCTTAGCGAAAATCGGGATGCCTTTCGCCATATAGTGAGCTCAAGTTTCTCCATTTCTTGGGTGACCCATGGCGGGGAAACTTTCCGTTCCGAACTTCCAGGTAAGAACCTTTCCATACGNNAGGGTAAGAGAGAGACCGTCCTTCCTTCCGGGCAGGTAAGAATATCTCTTTTCCTTCCGAAACTTTTCGTGTTGGTGAAGAAAAAGTAGTCTTTTCCCCCACCCCTCCAAAGCAGACGATTCCCTCGAGCAGACGGCTCGGGGAAGACTCGCCCTTATGCAGACGATTACGCCCAAATCCCCGGCTCGGGGAGTTGTCCTCGCSGTAGCTCGGACCCTAGAGCAGACGATCTTTCATCCGAAGCAAACGCCCAGAGCAGACGATCCCAGACGATATTGGCCTAGAGCAGACCCCCGTAAGGACCAGAGCAGACGATTCTGAATCCGAACTACTCGTTTCCCAATTCAGTTTCATCTTTTGAATAAGAGTAACTTGGTCTTTTCGTCGATACGATTCCCAAGCCTCGCTATTAATGGTTAAAATTCCTGATGACAAAGATAGACGGTACCGCTTCGAGGGATGGGGTGGTGGCGCTGAGTAGAGAGGGTGCCAAAGATACCTGCGAAGGAAATCAAAGTTGGAGAGCTTTCTCCCTAAAGATCCCTATCCAAATCCTGTAAACCATAAAGAGATAGCCTAGGCGGAATTACTCCTACTAGTGTTCCCGATCCACTACAGTCGGTCAGAAACTCCCGTCAACCTACAGGATTCTCTGTTTTCCATCACGGGTGTCTGGGCTAGAGAGAGGCACCGCCTGGCTGTATCGGATTGGTTGGTCCAAAGAGGACTAACTTTCCGGTCTTCGTTCGCTAGTTCGCGACCCGGCAAGTTTCACAGARGGCTGGGAGCGACGCTAGCAACTATGGTTGGATTCGAAGCGAGCTAGCGATTCTCGCATACCTCTTGGCATACCGGACTTCTCTGACAGGCCCGCCGTCCTATGAGATTACTTTAACACGCCCTGAGGCAGAATGTGTACCCCCTGATAGCGTTCAGGCAGACAAAGAACGCTATAGCAGAAATGATTCCCCGAGATATAGTGGTGGGGTGGGGAACCTTATTGTTTCTTGCGAGCACCCCAACAAGGATATATGCCTTCTGCCCGGGTGGGCGGACAGGGAGTGTGCGTAACCTAACAAACGTGCGTGTATGCGCATATCCACAACAAGCGGTGTGGAGGAAGAAGCGCACGTATTGCGCATATCGCCCACCTGCCAGGCCAGGGTGGAGGAAAAGGTTTTGCGCCCCCCGGGTGGTGGGAGGGAGAGGTGCACATATTGCCACAAGGATGATACACGCCGCCCACAAACACGGAAGTGCGCACAGGTAGAAGGGATAGGACGCGCATAGTCCACAAAGCAGCAAGCAAAATGTGCATCTCTACGATTGGGAGGGGACACGCCTACAGGTGAGTGGAGGGAAGGAGGACGCGCATATGGACCACAAAACTCACTCCGCAAGAGGCAAACTAGGCCGAATTGATAGGGAACACACGCACATATCGCCCACAAGCGAAAGGGGAAATGCGCGTATCACAAGCTACCGTCCCTCGCTTTCGAGAACAAGGTCCTATATACAAGATTATTGGTTGTAAAGTACCTTGAACACGAATTAGAGTTCAAGCGCCCTCTTTATCCCAGAAGAAGAGAACTATACGACCCGCTTAGCGCATATCGACAAGTGGGTGATTGAGAGACCATGCACTTTTGATTGGAACAACACCCACAGAATTCGTATAGAGAAATCAATTCAATACGAGTTTTGCCAACCGGGTTTCATAAGGCCTTCAAGTAGGCGCGTATTTCTGAAGTGTCAACAAAGGCTGACCTCCAAAGGCATGCATGCAGGCTTCTTCAGAACTCCGAAAGGCATAGCCAATAACTCGTTGAGTCATTGCATCTTTAGTTCTCGGAAAGCCCTCGGAAACCGGGGCGTGGTAGTGAAGCCGGCTGCCAGGAAGGCAACCTTAGTTTGGGCATACTCTGAGTCAAAGTGGTAGAGAAGCCATACCTCGCTTTTGATAGAAGCGGACCACTACCCGGCAAACCCAAACATTGTTAGTTCTCTAGCCACCACGGATAAAAGGTTTCTTTCCTTGGTCGGGAATCAGATCCTATTGCGTTGCCAGGGAAGGAAGGCTAACCGGCGTCTCTTGAGGTAGGACCTTCGAGGAAAGGAAGGCGTCCTAGGTTACCTGGAGGTAAAAAAGGCACGTCCTTCGTTCAAAGGGAAGTAAAGTCCACCAGACAGGAGGCTTCAAAGAGAAGCCTAGCGTCACACCCCTTCAGAAGTGGAGGGGGAGGGGGCGCAAGGAAAGGGTTTCGGCCGTGTAGTMCTGGACAGAGGTTAAGGTTCAGTGGGCGCGTAGCGAAAAAACAAAATGGAAAGAGTTTGGCGGCAGATTCAGAAGAGGGCAGGGTCCTATGTGGGCAGCAGGGAAGGAAACTGCTGCTTCTTCGGAAGGGGGCAGGGAAACTGCTGCTGTTTGCTCGCTCACTCATCGAGGAGAGGATCCAAGAGATGTTGGGCGCTGCCGCTAGCTCTTGACCACTGACGGACGTAGAACGAGCCTTTCATCCTTCCGCCCCCTCTTCCTATGCCGATGAGTCAGCGGTCCATTCCTACCTTGTCCACGGATTCAGTGGTTCCTGGTAGGAGTGCCCTTGAGAGATTCGGT
>Contig30+2285
ACTGGGGTGTCTCCTGCCGCGAAAATCGGGATGCCTTTCGCCATATAGTGAGCTCAAGTTTCTCCATTTCTTGGGTGACCCATGGCGGGGAAACTTTCCGTTCCGAACTTCCAGGTAAGAACCTTTCCATACGGCAGGGTAAGGGTAAGAGAGAGACCGTCCTTCCTTCCGGGCAGGTAAGAATATCTCTTTTCCTTCCGAAACTTTTCGTGTTGGTGAAGAAAAAGTAGTCTTTTCCCCCACCCCTCCAAAGCAGACGATTCCCTCGAGCAGACGGCTCGGGGAAGACTCGCCCTTATGCAGACGATTACGCCCAAATCCCCGGCTCGGGGAGTTGTCCTCGCSGTAGCTCGGACCCTAGAGCAGACGATCTTTCATCCGAAGCAAACGCCCAGAGCAGACGATCCCAGACGATATTGGCCTAGAGCAGACCCCCGTAAGGACCAGAGCAGACGATTCTGAATCCGAACTACTCGTTTCCCAATTCAGTTTCATCTTTTGAATAAGAGTAACTTGGTCTTTTCGTCGATACGATTCCCAAGCCTCGCTATTAATGGTTAAAATTCCTGATGACAAAGATAGACGGTACCGCTTCGAGGGATGGGGTGGTGGCGCTGAGTAGAGAGGGTGCCAAAGATACCTGCGAAGGAAATCAAAGTTGGAGAGCTTTCTCCCTAAAGATCCCTATCCAAATCCTGTAAACCATAAAGAGATAGCCTAGGCGGAATTACTCCTACTAGTGTTCCCGATCCACTACAGTCGGTCAGAAACTCCCGTCAACCTACAGGATTCTCTGTTTTCCATCACGGGTGTCTGGGCTAGAGAGAGGCACCGCCTGGCTGTATCGGATTGGTTGGTCCAAAGAGGACTAACTTTCCGGTCTTCGTTCGCTAGTTCGCGACCCGGCAAGTTTCACAGARGGCTGGGAGCGACGCTAGCAACTATGGTTGGATTCGAAGCGAGCTAGCGATTCTCGCATACCTCTTGGCATACCGGACTTCTCTGACAGGCCCGCCGTCCTATGAGATTACTTTAACACGCCCTGAGGCAGAATGTGTACCCCCTGATAGCGTTCAGGCAGACAAAGAACGCTATAGCAGAAATGATTCCCCGAGATATAGTGGTGGGGTGGGGAACCTTATTGTTTCTTGCGAGCACCCCAACAAGGATATATGCCTTCTGCCCGGGTGGGCGGACAGGGAGTGTGCGTAACCTAACAAACGTGCGTGTATGCGCATATCCACAACAAGCGGTGTGGAGGAAGAAGCGCACGTATTGCGCATATCGCCCACCTGCCAGGCCAGGGTGGAGGAAAAGGTTTTGCGCCCCCCGGGTGGTGGGAGGGAGAGGTGCACATATTGCCACAAGGATGATACACGCCGCCCACAAACACGGAAGTGCGCACAGGTAGAAGGGATAGGACGCGCATAGTCCACAAAGCAGCAAGCAAAATGTGCATCTCTACGATTGGGAGGGGACACGCCTACAGGTGAGTGGAGGGAAGGAGGACGCGCATATGGACCACAAAACTCACTCCGCAAGAGGCAAACTAGGCCGAATTGATAGGGAACACACGCACATATCGCCCACAAGCGAAAGGGGAAATGCGCGTATCACAAGCTACCGTCCCTCGCTTTCGAGAACAAGGTCCTATATACAAGATTATTGGTTGTAAAGTACCTTGAACACGAATTAGAGTTCAAGCGCCCTCTTTATCCCAGAAGAAGAGAACTATACGACCCGCTTAGCGCATATCGACAAGTGGGTGATTGAGAGACCATGCACTTTTGATTGGAACAACACCCACAGAATTCGTATAGAGAAATCAATTCAATACGAGTTTTGCCAACCGGGTTTCATAAGGCCTTCAAGTAGGCGCGTATTTCTGAAGTGTCAACAAAGGCTGACCTCCAAAGGCATGCATGCAGGCTTCTTCAGAACTCCGAAAGGCATAGCCAATAACTCGTTGAGTCATTGCATCTTTAGTTCTCGGAAAGCCCTCGGAAACCGGGGCGTGGTAGTGAAGCCGGCTGCCAGGAAGGCAACCTTAGTTTGGGCATACTCTGAGTCAAAGTGGTAGAGAAGCCATACCTCGCTTTTGATAGAAGCGGACCACTACCCGGCAAACCCAAACATTGTTAGTTCTCTAGCCACCACGGATAAAAGGTTTCTTTCCTTGGTCGGGAATCAGATCCTATTGCGTTGCCAGGGAAGGAAGGCTAACCGGCGTCTCTTGAGGTAGGACCTTCGAGGAAAGGAAGGCGTCCTAGGTTACCTGGAGGTAAAAAAGGCACGTCCTTCGTTCAAAGGGAAGTAAAGTCCACCAGACAGGAGGCTTCAAAGAGAAGCCTAGCGTCACACCCCTTCAGAAGTGGAGGGGGAGGGGGCGCAAGGAAAGGGTTTCGGCCGTGTAGTMCTGGACAGAGGTTAAGGTTCAGTGGGCGCGTAGCGAAAAAACAAAATGGAAAGAGTTTGGCGGCAGATTCAGAAGAGGGCAGGGTCCTATGTGGGCAGCAGGGAAGGAAACTGCTGCTTCTTCGGAAGGGGGCAGGGAAACTGCTGCTGTTTGCTCGCTCACTCATCGAGGAGAGGATCCAAGAGATGTTGGGCGCTGCCGCTAGCTCTTGACCACTGACGGACGTAGAACGAGCCTTTCATCCTTCCGCCCCCTCTTCCTATGCCGATGAGTCAGCGGTCCATTCCTACCTTGTCCACGGATTCAGTGGTTCCTGGTAGGAGTGCCCTTGAGAGATTCGGT
>Contig31+1285
CATATAGCGAGTAGAAACTTTGGACGTTGGGCGACTTTCGGGGCTAGCTCGGGCCAACTGGGGTGTCTCCTGCCGCGAAAATCGGGATGCCTTTCGCCATATAGTGAGCTCAAGTTTCTCCATTTCTTGGGTGACCCATGGCGGGGAAACTTTCCGTTCCGAACTTCCAGGTAAGAACCTTTCCATACGGCAGGGTAAGAGAGAGACCGTCCTTCCTTCCGGGCAGGTAAGAATATCTCTTTTCCTTCCGAAACTTTTCGTGTTGGTGAAGAAAAAGTAGTCTTTTCCCCCACCCCTCCAAAGCAGACGATTCCCTCGAGCAGACGGCTCGGGGAAGACTCGCCCTTATGCAGACGATTACGCCCAAATCCCCGGCTCGGGGAGTTGTCCTCGCSGTAGCTCGGACCCTAGAGCAGACGATCTTTCATCCGAAGCAAACGCCCAGAGCAGACGATCCCAGACGATATTGGCCTAGAGCAGACCCCCGTAAGGACCAGAGCAGACGATTCTGAATCCGAACTACTCGTTTCCCAATTCAGTTTCATCTTTTGAATAAGAGTAACTTGGTCTTTTCGTCGATACGATTCCCAAGCCTCGCTATTAATGGTTAAAATTCCTGATGACAAAGATAGACGGTACCGCTTCGAGGGATGGGGTGGTGGCGCTGAGTAGAGAGGGTGCCAAAGATACCTGCGAAGGAAATCAAAGTTGGAGAGCTTTCTCCCTAAAGATCCCTATCCAAATCCTGTAAACCATAAAGAGATAGCCTAGGCGGAATTACTCCTACTAGTGTTCCCGATCCACTACAGTCGGTCAGAAACTCCCGTCAACCTACAGGATTCTCTGTTTTCCATCACGGGTGTCTGGGCTAGAGAGAGGCACCGCCTGGCTGTATCGGATTGGTTGGTCCAAAGAGGACTAACTTTCCGGTCTTCGTTCGCTAGTTCGCGACCCGGCAAGTTTCACAGARGGCTGGGAGCGACGCTAGCAACTATGGTTGGATTCGAAGCGAGCTAGCGATTCTCGCATACCTCTTGGCATACCGGACTTCTCTGACAGGCCCGCCGTCCTATGAGATTACTTTAACACGCCCTGAGGCAGAATGTGTACCCCCTGATAGCGTTCAGGCAGACAAAGAACGCTATAGCAGAAATGATTCCCCGAGATATAGTGGTGGGGTGGGGAACCTTATTGTTTCTTGCGAGCACCCCAACAAGGATATATGCCTTCTGCCCGGGTGGGCGGACAGGGAGTGTGCGTAACCTAACAAACGTGCGTGTATGCGCATATCCACAACAAGCGGTGTGGAGGAAGAAGCGCACGTATTGCGCATATCGCCCACCTGCCAGGCCAGGGTGGAGGAAAAGGTTTTGCGCCCCCCGGGTGGTGGGAGGGAGAGGTGCACATATTGCCACAAGGATGATACACGCCGCCCACAAACACGGAAGTGCGCACAGGTAGAAGGGATAGGACGCGCATAGTCCACAAAGCAGCAAGCAAAATGTGCATCTCTACGATTGGGAGGGGACACGCCTACAGGTGAGTGGAGGGAAGGAGGACGCGCATATGGACCACAAAACTCACTCCGCAAGAGGCAAACTAGGCCGAATTGATAGGGAACACACGCACATATCGCCCACAAGCGAAAGGGGAAATGCGCGTATCACAAGCTACCGTCCCTCGCTTTCGAGAACAAGGTCCTATATACAAGATTATTGGTTGTAAAGTACCTTGAACACGAATTAGAGTTCAAGCGCCCTCTTTATCCCAGAAGAAGAGAACTATACGACCCGCTTAGCGCATATCGACAAGTGGGTGATTGAGAGACCATGCACTTTTGATTGGAACAACACCCACAGAATTCGTATAGAGAAATCAATTCAATACGAGTTTTGCCAACCGGGTTTCATAAGGCCTTCAAGTAGGCGCGTATTTCTGAAGTGTCAACAAAGGCTGACCTCCAAAGGCATGCATGCAGGCTTCTTCAGAACTCCGAAAGGCATAGCCAATAACTCGTTGAGTCATTGCATCTTTAGTTCTCGGAAAGCCCTCGGAAACCGGGGCGTGGTAGTGAAGCCGGCTGCCAGGAAGGCAACCTTAGTTTGGGCATACTCTGAGTCAAAGTGGTAGAGAAGCCATACCTCGCTTTTGATAGAAGCGGACCACTACCCGGCAAACCCAAACATTGTTAGTTCTCTAGCCACCACGGATAAAAGGTTTCTTTCCTTGGTCGGGAATCAGATCCTATTGCGTTGCCAGGGAAGGAAGGCTAACCGGCGTCTCTTGAGGTAGGACCTTCGAGGAAAGGAAGGCGTCCTAGGTTACCTGGAGGTAAAAAAGGCACGTCCTTCGTTCAAAGGGAAGTAAAGTCCACCAGACAGGAGGCTTCAAAGAGAAGCCTAGCGTCACACCCCTTCAGAAGTGGAGGGGGAGGGGGCGCAAGGAAAGGGTTTCGGCCGTGTAGTMCTGGACAGAGGTTAAGGTTCAGTGGGCGCGTAGCGAAAAAACAAAATGGAAAGAGTTTGGCGGCAGATTCAGAAGAGGGCAGGGTCCTATGTGGGCAGCAGGGAAGGAAACTGCTGCTTCTTCGGAAGGGGGCAGGGAAACTGCTGCTGTTTGCTCGCTCACTCATCGAGGAGAGGATCCAAGAGATGTTGGGCGCTGCCGCTAGCTCTTGACCACTGACGGACGTAGAACGAGCCTTTCATCCTTCCGCCCCCTCTTCCTATGCCGATGAGTCAGCGGTCCATTCCTACCTTGTCCACGGATTCAGTGGTTCCTGGTAGGAGTGCCCTTGAGAGATTCGGT
>Contig32+12820
GAAACTGCTGCTGTTTGCTCGCTCACTCATCGAGGAGAGGATCCAAGAGATGTTGGGCGCTGCCGCTAGCTCTTGACCACTGACGGACGTAGAACGAGCCTTTCATCCTTCCGCCCCCTCTTCCTATGCCGATGAGTCAGCGGTCCATTCCTACCTTGTCCACGGATTCAGTGGTTCCTGGTAGGAGTGCCCTTGAGAGATTCGGTTAGGGGTTCTGATTCGCCCAATGAGGCGGCAAATGCTCAACAGCTCATAATCCCATATTGTGTAAAAACCTAATTGCGGCGCTTGATGTGTGCCCGGTCATTTTATGACAATAGTATGGCGGCTGCAGTCCCTTCGGGACCCAACAAAGGCCTTCGGGCCTTTGGATGTACC
>Contig33+1278
AATAGCTTCGAAAACATACATTCTGGGGTATGCTGGCTACTGAAACTGAAAGATGCCTTTTGCCATATAGCGAGTAGAAACTTTGGACGTTGGGCGACTTTCGGGGCTAGCTCGGGCCAACTGGGGTGTCTCCTTAGCGAAAATCGGGATGCCTTTCGCCATATAGTGAGCTCAAGTTTCTCCATTTCTTGGGTGACCCATGGCGGACTTGGTTGATGCCTTTMGCCATATAGTGAGCTCAAAGTTTCTCCATTCTGGGTCCCCGGGGAAGGAGCCTTAGCCTCTTGCCGGATTGCCAGGACCCTGCTGAGAGCTAGCAGGTTCCGGCGTGCTGCCGGGACCCGGGTTCATTACGTGCCTCACGTCCCACCCGCAGAATGCTGCTGCTGCTGCCTGCTGCTGCTGCTGCTATTCCAGGCTGGCTGCTGCTGCTTCCTCTTMTGCCGGGCTCAGCCTACGTGCAGTAGGGTAGCAGAGTAGCAGGATAGCAAGTGACAGGGTAGCAGACAACAGGCAACATGACTCGGGGTACCTCAGCTGGGACTGGGTGGCCTAATGATAAGGGTAGGGGGAGTCTGAACAACAGAGACACTTGGTTCATCGGGTACCACGCCCCTCACCATCCACCTACTCCTCCCCACCCTTTTCGTCGTATATCCTGCATACCTCAGAGTAGTAATGCTCTAGACACTGCCAGGTCGACATCATTCATGTCTTTCCCGGCATGACTTCCTCAGGTCCCTTATAGCCCTCAGACGACACACTTCTATCCAAGCTTCCTTCATCACATTCGGGTCACCCTCCGGTTGGCTGGCTCCTCGGGTCCTTCGTCTCCGTCCCCCATTGCAAGCTCCCTCGCGACATGGCCAGCCTCTTCATCDGTGCCCAGCTCCCTCAGTATGAGTCTTGAGTCGAGGGAGTGTGGTAGGAGGGGTGAAGTAGCCTTGGTCTTGCTGGGGATCCGCATGCCTCCTTGCGTTGCACATTCGGTGGGGGCTGGACTGCAATCAAGTCTAAATCAATCATGTGCCGGRGGCACCCAYCCTGAAGTCAATATTACTAGTGAGTGGCCCACGGTGAGATGTGAACATACTGCCAAATGAACTACTAGGAGGTACGAAGGCGGTGACAGGCTTCTCAGGAGGGACAGGAAGGGTGACCGAAGTGCTAGGCAATTGGGAAGGGGAGACTGCATCACGTAGGTATGGGCTAATTGACAACACCCTGCCAGACTTTCACTGGCCAGCATGTGCCTCAATTCCTCGGAAGCATGGCGGCGGGGGGGCAGTGATGCAGGGTCTTCCTCCAGCCATGCTAGTGGTGTCCATGAGGTAGACTTCCTGCATTGTAACCCCCAACCCAAGGCACCGTATCAAAGCTGGGTGAACAAACTGCTGCTGCTTCTTGAGCCGGAGAGTGACCTTCATTCTGGTTATCAGGCTGCACTTGAGCCTCTCGAACAGCGTACTCATATTAGACACTCGGCTGGCATAGCCTTGACATAACGCCTACTGGTCCTAGAACAGTATACAACCTTGAAGATAGAGGCATCCTGGCTGGCAAATGCCGTCTC
>Contig34+2293
TTCGAAACACGGCAGGCGGAAAAGGGAAACTGGGATAAAGTCACTGGATGGGACCAACCACTTTGCCGTTTCCCAACTGGCAAGAGCATCAACCCGGGTTGCGCCCAACGTCCAAAGTTTCTACTCGCTATATGGCAAAAGGCATCTTTCTTATCATTCGACATCCTTTTCATTCGATGCGTTCCCATCCATGGCAAGAAGAGGAAGAGACCCAAATCAGGAGATTCTTCCCAATACCCTCCTTCTGTTGTCTCTCAGACACCAGTTCTATGATCAGAGAGAAGCATAGGAAGGGCAAGGACGCTGAAGCATAGGCAAAGAAGCTCAGTCGGATTAATTGACCGAGACTTAGAGAGAAGACTTCTTACGTAGGCAAGAGGGAGGATTCAGTAGGTTTTACCTTCAAGAATCGGTAATTGGGCTTCGTCCAACCGGCCCGGCCGCACACTTGATCAAATGAACGGCTTCGCCCCGCCTTTTCGGATTCTTAACAAATATCAGGCCCAAAGCAGAATGAGTGCCAGGGTGAAAATGGAACTACCCATAGCGAACACTGCGCTAGCGAACGCTACGCTTCTTTTACGGTATATCCTTCCCTTCTTTGAACGTCTAGCTTTTTGGCATCTCCTGCCGTTGGGAAGAAGCTAGCCGGCGCTACGTGCTTTACCGCACGCCGGAGGCTCTTGCTCACATTGGCATTGGCTCGGCTTGCCTTGGAAGGATCCCAGAAGGAACCTTTCTTTCAACGGTTCGACTCTCAGCTTTTTGAAGAAACAGAGCCATGGGTCCGTATTCTTGCAGGGAGTAGCTGCATTGCCTTCTAGTCCATGGCCTACCGACAATGTTTTAAACGAGGGCAGGAGTTGAGGCGCTACGCGCTGCCGCGGCCTGAAGTCGCCCCCTGCCGCCCTGATACTGGCCACAAAGAGACTGCCTCCGGCAGCAGAGTACTGCATTCCTATTGACGTAAGATAGCAATGAAGAGATGGTCAGAGGGTCGACAGACAGACTGAGATTCACTCTCTATTGGCATCTACTCCCTCCCTCTCGTTAGCCCTCTTGTCTACTACTATGATGCTTCCGGATTGCCACTCGTTCTATGTCAAAGGCTGGCGAGTGTCAGTAGCAGCGACCTAGTGCTTATAGGCGGTCTGGTATTGTCCATCCTCACCCCGACACAGGACATCAGCCAACTGAGTCTGCAGAGGCTGAAAGTCGTTCTTCCGCTAACGTAGTGGAAGAACAACGTCGCAAGCCCTCCTTCGTTGAGCCTAACCTCGAAGCCGCATGCGTGCCGCATGCCTATATGCCTCATCAGTGGGGAGAAGCAAAATAGGATCCGCTGCGTATGGATTTCTAGTTCACTGTTTGGGGATTATGGTCGGTAGGGAAGCGTTGGAACCCCTTCATCCGTAGAGACTTTGTTGGGCCAAGATCCTGCTGCCCTGCGGCTATCCACGACTCGTAGATTCCCAGAGGCTGCTTTACTAGGCATGCAAAGAAAATGTTACCTTCCCGATCACTAACTTTATAGAATCTGCTGGGATGGTGAGCCTCCGGGAGCTGGGGATGAGATTGCCAAAGACGCCCTTCCGGCTCCCCAGATTCCCAAATGCACTGCACATAGCAGGTATCGTATATGAAGTCCAATTCGGGAGGCTGAAAGGAAAGCAGCAGAACGGAGTCTTGGGCTCTACAGGTTTCATGCTCATGCTATCTGCCTATCAAAGATAGACCACCCGAGCTGCTGGCCGCGAGGTTCTATTTCGAGGTGGCACATAGAGTCGCTACGATAACCTGGGCTTCGCTATGCCATAAAATTTACCATCCCAGAGTTCGGGGCGTTAACTTTTGTATTAGCTGACGAGAATTTACTCCGGTGACGTTGAGGTCTCATGCTTTACGGTATGGGAGAATAAGAGACAGCTTCAGAAGTCTATTAGCGATCAAGTGCGGCTGGCTGCCACACCGAAGCAAACTTCCTTATCGCCTCTCACGCACGCCCAATCCGCTGTATTCCCAGGGAATACAGGGCATTTAACTAGGAATTCGCGTTACGCGAATCATGTTAGCCCATACGACCCATTGGGTCATGCGTTCTATCGGTGGGGAGGGAATGGACTTCACCCTCTTGGCATTTTCATCCTATGTGCGAACCGGGAATGGAAAGTATTAGGTGGCAGATAACGGATTGGAAGACGGCAACCCTCGCTGTATTGGCATCCTCCATTCCCGCTGCTGAAATCAAAATGTTTCAGTTAGCGCCAATCTATATACAATGATTTTCGTGAGGCTGCGCGTAGCGCTTACCACTGAAGTCGGGAAATCAATGCCTTCCTACCGGGGTACCACACCTAGGTAGGAGGGAAGCGCTTTCCTTGAAAGGGGTACCCCCCGCTGCCGGTAGGGGGAAAGCTTTTCTCGAGAGTTTTTGGTTCGGGTACCCGGACCTGGGGATACCACCCATTCAGGTAGGKGGAAGCGTTTTTCTTGAAAAGGTAGGGTGGGTACAGGGTACGCTTTCCTTGTGCCGGGGTGGGGTACCACCACCTGGGTAGGGGAAGCGCCTTTCTTGGAATGGGATGGGCTGGCAGGTACCGCTTTACTTTGAAAGGTGGGGTGGGGATATCCGGGTACTCACCTAGGTAGGGAGAGGGCCGGGGGTGGTAGAGCTAGCGATAGGGGGATCGCGCATGCGCTTCCCTTTCAGGGTTGGGT
>Contig35+46838082
TAAGGTGGTTAGTCAAGTGTTCCCCGAGGTAGCTCAGGGGGACGATATTGAACTGAAATTGAAAAAGGCTTTGTGCGCTGAAATCCTTGCAGTAGATCAGAATCCCATAGTTCGAGGCAAGGACTGGGGATATGGCAAGCCTGCGCAGTCGGAAGATAAAGATGGCTGTCGGCATCTATCGTAGTGTTTTTGAAGTGCAAAAACACCCTCTATCTACGTGTTTTTGAGGGGCCACTATAGTGCGCTCCCCTCTTGCCGGGCACACCCCCCTCCCTACCACACTACYCGTTGGGGGCCCCCCCGCACACCACTCCCTCTTGCCGGACCAGGGTAGCCCGGCAGGCTAACCGTAGGCCGGGGGTGCCTGCCGCACCACCTGCCCCWCCCCCSCKKGCCGGGCCCMCCGCCCCBCCCCGCMKCAGGGCACMCCCYCKCCCCCGCACACT
>Contig35+46838082_2
CCCCCGCACACTTCCTGTTNNCNGGGTACACCCCCCTCCCTCTTGCCGGGCACACCCACTTCCCCCCTCTCTTCTTCCCTTCCTCTTTCGTTCCTCTCTTCCTTGTATCTTTTGCTCCTCTCCTGGCGTACACAAAAAGTACACGTAACTATTGGCACTCTCTCTTCTTCCCTTCCTCTCCGGGAAGCCAGCCTTTCTATCTCTCCTGGCACCCGTGTATCCTCCCATCAACGAGGACTGGCCTTGGAACCTCTAGTGCGTCGTTCTGAACGAATACCTATTGTTGGTTTTCACAACGACAACAAGTTGTGCCTCTAGTTGAATTTTGCTGGTTGCTAGCCACACTTCAACACGTGCAGGGTTGCCATCGAAGGTTGTTGCTCATAACAGCCTCTCTGTGAATGGGAAAAGATGCACACTCTACCACCACACCTGGCCACCTCTTAGAGGAATTCCCCCAACGGCAATAACGGAACCGTACCTCCATGCGTTTGACAGATTTATGGTTGGCTTGGCCGGTAACTTTCTCTTGGGAATCAAGAGCACGCACGGGGGGCTCGCTCGGGTTTGTTCCTTGCCCCGGAAAGCGTGCCCGGCAGGAAGAGCTGGGATGGCGAGATCAAGGGCTATACCAAGCACGAGGTTTTTGTTTCTAGGGTACGTTCTCTCGCTCAGAGCAGGAAGGGCTGCTTGTCGGATACTTCCCGTTCAGTGTGCTTCCGCCGACCCCTGTAGATGCCTTGTAGTGAATCCGCCTACACGTGCGTTCACCCGCATCAATTTCATGTTCTTCGTGGAACTGTCTGCATAGAGAGGCCATGGATAGATAGGAAGCACGGAGAGGCCAGCCATTTACGCGCCCGGAGAAGTTTCGTTCGGGGTCTAATAATAATGTGGGGGAGGCACGCGGCATTGAAGCCCATTTCCTTCCGTGGGTGCCCGCTCGTTCGAGGTGTAGCCGGCAGATGCGTGCTCTGCCGGGCAGGGTAGCGCGTAGCGCTTTAACCCGGACCAGGTGAAGGAAAAACGCGTAGCGCTGCCCTGCCCTTTGAGGGCTAAAAATGGTTAAGCTTGCGGCAAGGGCACTACTTGGCGTGNNGGGGTTCGGTCCACCCATCGTGTCCAGCCACCTCGAGTGCACTCCCTGTCCCACAGGCGCACTATCATAGGCTCACAACTGCCTTGCCATAGGTGGCGGAGGCCTGTTGACTATGAAAGCCGGAGTAAACGGGTTGGCGGCTTTCTCTTTCGAACAAACGGAAGTGTTTCTACTACATTATTTGTGGAAGAACCACCTGTGCTTTCTTTTATTTGGACGCTGTTCCTGCGAAGGCTTGTGCTCCTGCGCTACGATGCAAGCAAGACTCAATCAAATAAAAAAAGAGTCTGATCTTGGAAAGGAGGCACGTGGAGACAAGAGCTTGGGTAGATGAGTCGAAGTTCAGTCCGGGGGTCAAGTCACAACAATCCATCTTTGTAGCCCCCCTTTCTGCTAACTCCCCGGAGTAGGCGGCTCGATACAGGGGGAGGACGAAGACGATGGCCTTTCTCTTAGGGCCTTTTTGGTTGGTTGAGGGGAGGACCTCTTCCGTCCTGCCCACCAGACGAAGGTTTCATTGGTGCTTCGTTTGGGTAGCGAGCGTATGCCCGGCAGGGCCTGCACCTMCTATGGATCCCGACGAGGACACGACTCAGCAGTTCCCAGTTTCTAGGAGGAGCCAGCCTCGACCCCATCCTCCCGCGAGAGGACTACGTGAACTCTTATCCGATCAGGAGGAAGACGGCGTCAATCCGATAGGGAGAGAGAGTCCTCCTCAGCTGCCGAGAAAGTTCCCCTAACCCAGTTGTTGGGCGAAAGCCGCGGAGAGGCGGCTGCTGTCGCCTATAAATAAAGTATATAGATGCTGAACACTCCGGATGATCGTGGGAAGTTCCGTTCTTTCTTTTTGAAGCTAGCACCCCACCCACTTCATGACTGGTGGTGGGGCGTATGCTAGTTAGCCCTTACTTGTTCCTTGTGAATATTCGGAAAATTGAGTAAATGATGCAGATTCATGCAATTCATTCAATTTCCAGGCCTAGCACTAGTGTCACGATCCCCCGGGGACGATAGGAGAGAGTGAATTTTCTACAGGTTCAAACGCCTATAATGTCTATAGGATCGAATTATTACCTTGTTCCTTAGTAGCTCAGTGGTAGAGCGGTCGGCTGTTAACCGATCGGTCGTAGGTTCAAGTCCTACCTGAGGAGTCCGGTGCCATGTTTAGATCCTTCCTTCTTATTTTGTTTTGTAGGCCATACCCCCACCCCTTCTTCCAGTTCCCCTCACGCAGCGAAGAAGGAGAAGGAATAGGCTGCTGCTGCTGCTGCTTCGGTCCTCCCGAATAGGGCTCTTGCCTTTAACCGGCATCATTAGAAGTAAAGCGTGCGTTTGCGC
>Contig36+22722
TTTCTTGGAATGGGATGGGCTGGCAGGTACCGCTTTACTTTGAAAGGTGGGGTGGGGATATCCGGGTACTCACCTAGGTAGGGAGAGGGCCGGGGGTGGTAGAGCTAGCGATAGGGGGATCGCGCATGCGCTTCCCTTTCAGGGTTGGGTTATGGGGTAGGGTATATGGGGTATAGGRGTCCCAAATACCGGCTCCCCGTGGGTGGGCAGTCGACAGTCTCTCCCTAATATACTGGACGTTGCAGATGCCCAGCTCAGCGAAACTGGGCACCCCCTGGGCTGGCCGCTCCGAGAGCTGAAATCCTGCACGATCCGATCATGATGGTATCATAATGTACCGTCCACCATCGTATCCTATCATTGTTTTTTCGTTGTTTCATGGACACGTTGGGCATTTGTGTCGGGACACGAAGAAGATATKCCCGGCAAGCTAGAAAACCTAATCCGATACTACGTGCCTCTTCCACCATAGGTATCTAGTTAATAGGAGAGGTGCCAATGACAGCATATTCGACTTTCCTCCTGTCTCATCGTTGAAATCTGCATCCGAGATACTCGAAGCCTTCGTGGATGATTAGTGGCTAAGGTGACAGATTGAAGACCCCGTATACAGATTGCCAGCCGCGATGAAAGCTGAGAGGGTGCGTGCGTGCTCCGAAGGCCTTTTTCGCTAATAATAATTGGTTAAAATTGCATAGTAGTGTGAAGGGTGCGCTCTTTGAATAAAGTGGATTTTGCTTAAGGAGTAGTAATGTCATTGGGTAAAAACATTCCCTTTCAAGGTAGCCGGGTACGATGGTGCCGCTGCTGCAAAGTGAATGCATCCCGGCTCACTTCCTCTATGGCAGCCGTATGGCGCCAAAAAGGAATGTTCTATTCTGTATATGATGGGGCGGCACTAGAGGAATAGAATCAATACTGTAGTTTTGTACATAGATTGATCAGATTTCAAACCAATGTCAGAAAAAGCCGCTTCCCTTTCGCCCGTAGGTGTTTTGGGGAGGCTGCCGCGCGAGAGAGAAAGCAGAGGAAGGCAGGGGAAGGAAAGGAAAAGCACAGAGGGGGAGGGAAAGGTTGAGGATGGCGAGTATCGTATCCGGCGTGCCCCGGCAAACTAAAGGGAAGTCCTTCCTGGCAATGGGCTTATTTCCCAGACCCGGCAAGCCTCAGGCGCGAAGGGATGGCAGGTTCTAGGTAGCGTTACGGCAAACTGAAGTGACCAATCGGCAGACCTTATTGCTCCTACTGTGCCCACTGCCAAACTTAGTAGAAAGATAAAATTTATGGTGGCTGACACTGAAACAATTCTAGTTGATGGCACTCACATTCCTGTAGCTGTGGCCCGTGTAAAAGGGCGCTTAGCCTAATATCCTGTAGGAAAATATCTTATTTAGCGAGGATTATTCCATTTTATTACCCTCATTGCCAGGAGAGAAGTGAACTTATGCTGGATAAATTCCTGGGTGAATTAGCGCTAGCCGGAAGTGTACCGGTAAATGCTGCTATTTCCACAACTTGTCTTGCTTTGATGGATTCCTTATGCCATAACCGCTTCAAACCAATTTGCCAGGAACCATAAAATGCGGTCGCGTGCCGAAGGAGGGCGAAAAGGAGAATGATTACCTGCTGGGCAATCGCGTACAGCATTATCGGTAGCATCAGCGCGAGCATCAACATGTGTAGCGGTTCCACGGCCCAATTTTGAATTGCCAAGGTATCCCAATTGGCTGGCTTTCGCCCCCCAGCTTCTGCGGGCGCGCGATCGCATGGCCGCCGGACCTGCTGGCTTCCATCCAAGTCCCAGAGGGCTKGCTGGCACGTTTGCCCTATCACTCGGAACCCACCTGTAAGCGCAGGTAGTAGGCCGAACCACTAGAAGGGGCGGAGGACCTATCGACGGTAAGAGAAAGCAGCCGCTATGCCACCTTCGCTTCCACTGATAAGGCAGGGTGG
>Contig37+35084
CACTAACTTCGAGACAGGAGTTTCTTAGCCCTTCGGTGACCCGGCTTTCGTAAAAGCGCTGTGGGGCGAAGGTTTATCGATCCAACCCACTCGAAGAAGCAGAACATCTTCTATATACGTGTTTTTGAGTTACAAATAGCTTCGAAATTCGCTACGCTTTGTTTTCCCGCTTCCACGCGTTACGCGCTTTCCACGATAAACGAAGCGACGCTTTCCCGAAGCTAGCTTCGTTTTGGAGATAGGCTCGAGGGGCGATAGCGAACCACTCGACGACGGGAGAGGCTGGGCTACAGCCCACCCGATTGGTTTCAGCGCTACGCTGAAGCCTCAACCCCTGGCCCAATCACGTTGTGGGACGGCAATACTGAAGTTGTGGTGCCCCGCAACCTCAGAGAAAGCGCGTAGCGCCACCATTCCGAAGTTGGACACTCGAATTCCGATAGGGAGAGGGGCGGAGCCACTCGAGCCGATAGGCGAGAGGGCGCATTCGAAAGAAGGTAAAGTCTCCCAAACTGCTTTCCGGCGGGGGGTGCACCTCGGTCTCGCTGCTCTGGAGACCCACTTCTCCGTTGATGTTTGTTTGCCATCGATCCAGACTTGAAAGATTTGCCACCTGCCACAAGGGTCCGTAGGACATCGACCTATAGGGAGATGGGAATTTGGGTCATAATCGGGAATTATTCGTTAACCGTGACACCTTGACGATGCTAGGCTTCGTTGCCGAGTCGACGGTATCCGCGGGGTATTGTTCAATCCGAGGCCTAGGCGTTCTATTCTTCCCATCTCGAAGGGCTTTCATAGCAGGAAGGATCATTAGCCTTTTTCCCTCTCCCTATCGGTCGAGTGGCTGACGCCAGCCCCTTCGAGAAGCCCCCGCTGAAGCCAGCCGKGGGATGGGCTGGGGAAGCGCTACGCGTGGCGCCCGCGGGTGGCCTAACCCTGCCAATACGTAGATTCCAAGGAAAGGCCACTTGCTCCCAGTGCAGACGATGGCTGGGGTTGGAGCAGAGGAATGTCTAGAGCCCCTCGAGCAGACGATCTCACGATCGGCAGACGATTCTATTACACATGCAGACGATCCTGACCGTAGAGCTTCCCCGAAGGCATGAAAACATTTTCGAATTGGAGAAAATGAATAAATCTGCTCTTTTTCATTAAAACACCTTCTCTCCCATTTGGGAAGGTACCTTGCTAGTCCTTTTTCCGCGAGGGCTATTGTGGAAGCGCTAACTTCTATRGGAGGGAGGGGCTGGTAAGCGCGTAGCACAGAAAAAACMTTWAATCAATTTCCCSCTMGCGCTTCACAGCTATCCCCCGATAGGGGGAGGGGCCGGGTAGGAGAGCGCGTAGCCGCTTACAGCGCCGGCAGGTTCTGTCACAGAAACACGGTAGTGGGAACAACCAAACTTCAGTACTTACCCGAGGCTACTAGGAACCGAATCTACCCACCCCTGCCGTTGGTGGTGCAGGTCGTCCGTTGAGAGAGGTTCCAGAAAATAATCTTGTAGATAGAATGGCATTTTTTACCTTCACACCCTAGTGGTGCTCAGCGCTACGCGCTTCACCGGAAACCGAGAGGGCCTGGCCCCGTAGTAGCGGCTCAGCGCTTAGCGCTTTACTTCGCATAAAAAGTTTTCGTTCCCGGCACCTACGCGTTAGCCCGTAGCTGTAGCTTTCGCTCACCCTGAGTGCCTTCTCTTTCTTTTCCCGTTCACGCCGCCCGCCCCCCCCACTGAAGTGCTCGCTTGCTTGCTTGATTGCGGGCCGTGGTTATTGGCTGCGAACTTTGAAAGGCCAGGTACTGCGGGCATAAACAGTGTGGAYTTGGGCTTCGGCCACACACAAAAGGTCTGGCAAAGGGCTCGATTTACAGGGCCGGGTAAGACTAGCTGTAGGCGTAGGCTTCCCGCCCCCGGTACAAGAGGAACACTCGTTGTTTCGACTTTCACCCCCTTTCGAAGCTATGCCGCCTGGAGGATAAGCCGGGTTCGCAAGTTCCGGCTTCCGCTTCGCKGCCGGGACGCTAGGTTTCCCCCCATACCGCAGCAGCTACAGTTTCCGTTNGATCCCGCATACCCGGTTCATCGACGATTCCATGGGATCTCACTGCGCCCCACTCCGGGGCGAGGACGCCTCTTTCTGGGCGGAGCAGCACATGGTCCTTCTGATCGGATTTCTTCAGGAAGGGTGAACAAAACGTGAAGCTAAGACGTCTCTCCAGTTAGGAGCGGAATAAACGGAGGGACATACACACACATATATAGATCTATGTGTGTAGGATACTTGGTCGGGGACGAAGAAACCTGCCATGAATGGTATAAAGAACACCCCCGTATTGGGGGGAAGGAACAAAAAGAGACGTTCCATGTATCTAGTCGAATATTTCACCCTTTCTATGATTCTTCCCCTCTTAGGTATTCGGGGAATCTTCTCGAATAGAAGGAACATTATTATCATGTCAATGCCAATCGAGTCAATGTTACCGGCTGTTAATTCGAACTTTTCGGTTTTTTCTGTGTATCTGGATGATATGATGGGTTAATCATTCGCTTCATTGGTGTCAACGGTGGCAGCTGCGGAATCCGCGATTGGGCCGGCCATTCTGGTGATTACTTTTTGGATTCGCGGGACTATTGCAGTAGAATCTACTAATTGCATGAAGGGGTAAGTTGCTTGCAACTTGTTGCATGCAACTTACCTTATCGCTTCTCTTTCCAGGGGCGGATGGGCAGTCAACGGAATATAGATCCGGCATAGCTGAGCTGCCTGCATCGAAAGCAGCAGCAGCAGCTTGATTCCTTCCTCTACCGCCCGAGGAAATAAAAGTCTAATCCGCCTCCCGTCTGCAGATTCCCAGCCAGTTGAATCCGTTAGACTTCCATAGCTGGCTGTGTAACAAGGACATATCCTCCGGGGAGACAGAGTCATTGGGGCATGTGGGTGGTTTCAGCTTTCTCAAACCAGGAGCCGAGCTTGCCATGAGATAGATGTAGGCCATCTCATCTGTTTACTCCCCTCCCTCACAAAGGCACCTCCCGAGATTCGGTATGTATTCCGATCCGATCAACTATAGATAGAAATGGTAGCTCACCGAAGAGAGGATTTGGTGGAAACAACAAACGTGGCTCGTTCGACCCGGTGGATTCAAGCTCCTGTGATCCCGCCAATCGACTTTTTAGTGGGCCCTTTTGTTTTGTTTCTTGGCTTTGTTGTTTCAGCAGTTGATTCTAATTACGTATCAAAGAGGTGCTTTTTGGTTGTTGTCTAGGTTGATTCATTGATGGTTCCACAGCAAGGGCATCGTAGCGAGGCCGGAGATAGCCCGACTTCAATAGCTGGCTGCACTGCAGAAGTTCGGTCCCACCTCCCTCAAGCCTTCCATCGATCAGATCATAAGGAGCGGGTCATATGAGTTCGTGTCTTCGGCGTTCAATATCAGTCCCGGCTGCATCAGCATCGATGGGGGTTTTTTTTCTAATGATTCATTTCCCGTTCCCACCTGTTGTTCTCTTCTGACCAAGCTTCTCAGCTTCCACGATCGATAAGCCCCTACGGGAAATGAACGTCGCTGCCGAAGCATAGGATGGATTCATTCGGATGGGACGAAAACGAGATAGGTTGGGAACGATAAATCTTCGTGACCATGGATCTCCTTATCTCAATAGCGAGAGCCTTGAAATTCATTAGAATGAAGCCCTTCACCGTTCACTGGCCTTGTTTGGGCATGCCTTTTTCCCAGCACGGCAAGCGAAGGTGACCTAACCACGGGTGGGGGTAGCATCATAAAGTGGGTGGTGGTGGCCGGCAGCAGGTCCTACGGGACCACTAGAGGGGTAGGCTGGGCAACATTTGGACTTCCGGCCTAAGAAAAAACACTTTTGGCAGAAAAAACAGGWTAGGCCCCGCAGCCCCACCCCCTACTTCGGGGGCCCAACCTCCTAGCMACTACAGTGCCTCCCATCGGAGTTATCCCGGCAGTATCTGAAAGGTCATTTTATTAGAAAAATCGTTCTGAGCGCGTTGGTGACACTGGCACTGCCGACCTTGCAAACCATCGTTGATTTTTGCTTAGACAACAGGGACGATTTGAATTTCATCCAAACCCCTCCAGGCTCGGACGCTCCAGCCTCGAGAGGAGGAGCCAGGCCAGCCTTAGGGCTGCCCGGCAGGTGCCGGCAGCACCGGGCAAGCGGAAGCAAAAGAAGGCACGAGAACGAAAGCTACAGCACGGGGGCGAGGCTCCCGGGAGGGCGAAAGTTTTATCTTTTACGTAGCGGAAGCTACAGCACGGAGGCGAGGCCAAGTGAGGGCGCACCCCACCTCTTCTTCATGGGAGGCGAGGCTCCCGCCCCCTTGGTAGGTGGGGTTTAGAGTTGTACAGACCTG
>Contig38+1201
CCAACGGTTTTGGTTGATGCCTTTCGCCATATAGTGAGCTCAAGTTTCTCCATTTCTTGGGTGACCCATGGCGGACTTGGTTGATGCCTTTCCTTCGTGTGGGCACGGAAAGACCCGTTGGTGCATCAGACCRGCAGCAAGATCGTCTGCTCCAGGGCCAAGCATCGTCTGCACAAGGCCCAAACATYGTCTGCTTCRGATAACTMAGAATCGGGTCAAGCGGTTTGGAAGTGCAATTCCCTAACAAAAGTCACCTCACAGTAAGGCGGTTACCTCCTTGGCTGCCATGCCCACCACCCAATTCGAGCCCACCTTGTTGGGCATTTCCGTGCGTTCTAGCGCCATTCCAATGAGCATTTGTACGGGCGGGAGGAGAAGGTTCTTTCACTTCCAGGGCTATGATTGGATGCATGCTTTTTGCAAACATGCCCCTTCGAGGGGCGAAAGAGAACGGTCCACTAGGTCTTTTGGCATCCACCCGATTCACTGAATTGGATCCAACTTCAGCACGGGGTCATCAAATGGTTCAATTGACCAAAATAACTACGAGGCCATCAGATAGCCCGCCCTGGAACAACGATCAGTGAAGGAAATCTATCGTAGCACCCTCCCTCCATGGCGCATGCGCGATTTTACGCAACCAGAAGTTATGGTCTTGGCTTCCTGGTTGCTCGCGCACCGTTGCCCCTTTCCTCTTTCAAGGGAAGGAAAGCAGCCGGAAGGGAAGGTTTGGAAGTTTCAGGCTGCYYWSCYWCTCACTTTTTGCTGCCCAGCTACTTCTCCCAATCCATGACCTCCTATTCACCACACGCCCCTTTCCACTAGGTATCCGAAGAGGATTCCAATCTACCACGTAAATTCCACTACTGACCTACTATTCCACTGCACCCTCCTACCCAGATCGGAGATCGACCACACTATCTCTCCACTATGCGACGCTCCCTTTACCACTGTACTATTCCATACCTGCATCYACTATGATTCACCATCCCCAGAGTAGAGGACGGRATTAGAGATCCAGCTACCATGGCAGAGTGAGAAGGAGGTCTACTGATTCACCACAAGAGGGCGCCCGTACTGATCMAGATGCTCTCCCTAATCAAAGTAGGATTGCCAACCACCCTCTATTCACTAGTCCGACAGATTCTACCAAGGATGGAGTATGATTCGTCAGACAGTAGACCTAGCCATCGATCTTGCACCTCTTATCACTCCTTACCCTTCCAGAGTAGATTACTCAGACTGTATTGGAATTATTACGTTTTCACTTGAACCTCAGGGGCGGCGAAGGCCGAAGGATGGATTCATGAAGGGGCAGGGGGGCGACCTTCCGTTAGGGAGCCCCGGCTGCCAGGCCAGCCTGCCGGGCTGCCCAGGCCCCCCATCCCCTTGCCGAAGKCGTAGCTTCAATTCGAAACGGGAAACAGAAGAGAACTCACACTTTATTGAGTAAATGAGAAGCGGCGCAAGCAAGCAAGCCCGGGGAAGCAAACGCTACGCGCTCACTTACCCGGCGGCAACCCTACCCATCCACAATTGTGAGAGAATGGCTAGGTTTGCGTTCCTTGTCGCGTATGGAATCTAGATTGAAGTAGTCTCTCTCACAGCGCAATCTTCTTTTTTCTAGCCTTAAACCCAAAACCTGCCTTCTAGTGGAATCGACGTTGTTTGAATCGAAACCCCCCTGCCCGATCGAAGCGATGCATGTCAATCTCCATATGGCATACCCGGCTGCAATTTCCTTATGGTATTTGGCTGATACTGGTCAACGGGTCCATTATCAATGGAATAAAAGTATCCCATAGTTTGAAATAAGTATATAGATGTCTTCTGGTACTGATTCCTTCCGACCGAGAAAGACTTCCTACTCATCACAAGGTCGCGGCAGTCTTTATACCATCATGCAGTCATCCCGCCAAACAACAAAGCGAAGGCCCGTAGGCTGGTGGCCGCCGGCAGGGGAGGGAATCATAGTGGAAGCGCGTAGCGCACTGGCAGTGCAGGCAGAACCGTCAATCAAATCGGATCGACTAATTGTTGAAACGATACCAGATGGCTGGCTGCCGCCCAACTTATTAGTTAATTGGGAGGAAACACGACAGAGTCTCAGGGCGGTTCAAATCCGATGGGTAGCATCATACTCGCTTGGTGAAATTGGGAAACACTAAGACTCAAAATCTGTTCCATTGTGCCAACCGGGTTATCGGTTCRAATCCGATAGCGAGTATGGACGTGTATAGATATCTACATGTTTCTTTCTAGCACGAGGGGGCCCGGCCCGTAAGGTTGCCAAGTGGGCCTGCCTGTCTACCGGGCGAGTATAACTTAATAGGTTAGAGTGTCAGATTGTGAATTCGAAAACAAGTTAGCGGAGTTTCCCGTTATTCGCCACGCTTAGCTTCCCCCAAAACGCTGCCAGCCAGCTAGCGTTTTGCCTCATCATCCATGTAGAATGACTCCCTTTGCGCTATCCCTCTCCCTTATGGCGATGGTGGAAAGGGATAAGAACGCTTCATCCTATTCTATTTTCTGTTACCGTTTATAGGATAATTCCTTGACTCTGAAAGCAGCCTCCAAGCAAGCAAGGAAATCACTTAATAAGCGTGCGCAGGGTTGTTGGGCCGAGTGCCAGGCTAGGCGCTGTAGCCGCCAGCGTGCCAAAGCCAGCAGCCTGCTGCGGCAGACGGCAGGGGGCGCCGCTATCACCCTTCAACTTCCTCCAAGTGATTCGTGAGTTCAATTGGGTTGTTGCCGAGGTCAAACCAATCCGAGTCAATCTCTTAGGTACTAACAACCAGCCACAGTCTGAATGGAAACGAGTCCTTGCTCGACTGGTGTCCGCTGCACATACGTATCCGGGAGCAGACGACCTTCTCGTCCGCATTGCCGAGAAAGCGCTTTCTCGGCAGGGGAAGCGCKACGCAGCTCCGGACCCCCCTCGAACGCTGGCCGCCAGGGGTTGGTGATTTGACTGCTGGGTGGGAAAGAGGGGGAGGTGGCCCCTTATTACGAGTAGTACACCGTCAAGAGGTTAGTCTGTCTTTTACACCTTGATTCTACGTTTCAGGATTCCCTAATCTACAAAGCGACAAGGCGCAAGGGATTGATTCCCTTTCCCCCCTTGCAGGTAAGCGTAGCTTCCCCAACGAAAAATAACAAGAAACAAGAGCTCAGCTGCTGCCTCAACCTAAATTTACTATTCGACGCGCGTTTCAGTGTCCAATGGCTGGGTAACATAATGGCAATGTATTGGACTGCAATAAGTAGCTACCCAAGACAACTTGGCTTCATATCTAGCTAGAACTTGATATCCGGATGATTCGCATTTTTCTCCACCACTATTCACAGGCGGAGCAGAGGGGTGGGGTACGAGATCTATCAGTAGGCTGCCCGAAGATGGTAGGGCGACAGATGTCCTGGATTATTCGTGTTCTTTTCGATCAACCTACAAATTCTTTTGCGAGGCGAAAGCCACAGACAAGCAGCTCGTCTCTATACCTTCTGTTGGAGGTGACCCCCAATCAAAGGGGTAGCCTGTTGAGCTAGAAAAGAGCAAGAGACCTACGCCCAAGAGTCCACTTCCATTTCAGCCAACAAAAAAGGGATTTGCTCGATCAGTGAGGTTGAAGCCGCAAAGACGGAGCCGGGTGGAAAGAGAGGATCGGTCAGGTCAGGGAAGATTTGGAAAGAAGGAAGCTGATCTTGTATATCTGGTAGAAGATCCTCGTAGTTTTGGCTCCTCCTTTTCCTCTGATCCTCCGCTGCACGGCCCGGGAAACGAAGTTATGGATAGGACAAAAGACGCCAGCCGCACTCTTTCTGATTTGGCTACCACTCCAAGAGACAAAAGAGTCACTGACACAAAAGCGGATCAAGAGATGTGACCAACGGAAGGAGATAAACCGAATCCGTACAGAGTTCACAGTGATCTTGGCTTGTCCTTTTGAATTCCGCTAACCCGCGAAAAGCACATAGGGCTACCAGCAAATGGGATATTATGTACTGGCACATCCGTCACGGCAAGCCACTCGCACACTTGTAGCTTCCCCTGCCGTACTAGTGACTCCTTATTGCCGCGAGTGATTCACCCTTTCACCTGGCTGGGGTTGCTTTTTTCATTTCTCGATACCTTCGTAAAGACTTGAGGATGGCAACACGGGGTCGATGGGACCGTGTCCTAGTCTGTGTAGGAATTCCCCTTGATCCCGGCCTGGGGCTGCTGCTTTTAGATCGTTTTTGGGATGCCTTTGGCCATATAGTGAGTAGYAACTTAGGACGATTCTCCGACAAGCAAGCTCTATCCGGCGTACGATTCTCCAATGTCAAGGACGACGCTAGATTATAGCACGTCCGCGGGTMCATCGTATCGAAGAGAAGTGGGCCAGCATATGGAACTATAACTGAGGGTCATGCGAATACCCAGACTACTTTGGAAGGGTCTCCCCCCGCCCCTGTTGCTGGTGACTGGGACGCTTCCATTCGAGGCTTGGCCCCCATTACTGGCACGTGCCTCGGTTATGAATCTGCATATAAAACTGCTGCTGGTTCACGGGGGAGACTCTCACTCTCGAAATGGGATTGGTGCCTTTGCAGGCTGGGGTAAACTGCCCGCATAATATGGATCTCGATCTGCTGCTTCTCTCGCCAACTTTCCCCGCGCCAGCCGGGTGCTTCTGGATCTCGATCTCGATACCGAAAGTCTGGGTGAGCTACTACTGACTCAACGCTCCAGTTGAGCCCCTGACTATGTCATTGGTGCCGNNTGCTTTCGCTACCTCTGCACCTGGTACTGCTGGTTGAAGCAAAACTGTAGAGATGGGCTCGCATGCACCTTACTGCAATGCTGCCGGGATTTACTGTGAGTAGGGCTCTGTTGCTGCCAATGATGAGTCAGCGGGCTACCATGGAATAGACTCTGTTGCCCCTATTGGTGATGGTGCCTCTACCCCTGCTGGTAGTGCCTGCCCCCACGGGTACTTTCCTGCTGCTTCAATCGAGCGGTCATGGATCACTGGGTTCTTCGACTGCACCTGCCTCTGCCCCGGATCATAGGTAAACCCTCTGCTTCCTCTGGCTATAATGGGAGAAGGGTTGGTCGTTTGTCCCGCCATGGGCGGGCGGGCGGGCGGGCGGGCGGGCGGGCGGGCG
>Contig39+8815122
AAGAAGAAGAAGAAAGAGAATAATAAGAGGAAAAATAGGAAGNAGAAAAATAAACGGAAGAAGAACAGGAAAAAGATGAGGAAAAGGAGGAAGAAGAAGAAGAAGCATAAGAAGAGAAAAAGGAAGAAGAAGAAGAAGATGAAGAAGAAGAAAAAAAGAAGAAGAAGAAAGGTACTTACAAGAAGAAGAGGAATAAGAAGAAAAATAAGAGGAAGAGGTAAAGAAATTAGGATGAGAAGAAGAAAAACAGTAATAACAAGACAAAAATGAATAAGAAGGAGAAGAACTAGAAAAGGGAGAAGAAGAAGAAGAAAGAAAGAAAGAAAGAAGAAGAAAATGAATAAGAAGAAGAAGAAGAGGAAGAAGAAGAAGTAAAAGAAAGAATAAGAGAAGGAGGAAGAAGAAAGAAGAAGATGAGAAGGAAGAAGGAATACAGGAAGAGGAAGAAGWAGAAGRRRAGGGCGAAGAAGARRAGGAAKRAGAAGARGRRGAAGAAGAAGAAWRRTAATAAGAAAAGTAGGAAGAAGACAAATAGACGGAAAGAAGAAGAAGAAGAAGAAGAAGAAGAAGAGGAAGAAGAAGAGGAAACAT
>Contig40+8815122
GGAAGAGGAAGAGGAAGAGGAAGAGGAAGAGGAAGAGGAAGAGGAAGAGGAAGAGGAAGAGGAAGAGGAAGAGGAAGAGGAAGAGGAAGAGGAAGAGGAAGAGGAAGAGGAAGAGGAAGAGGAAGAGGAAGAGGAAGAGGAAGAGGAAGAGGAAGAGGAAGAGGAAGAGGAAGAGGAAGAGGAAGAGGAAGAGGAAGAGGAAGAGGAAGAGGAAGAGGAAGAGGAAGAGGAAGAGGAAGAGGAAGAGGAAGAGGAAGAGGAAGAGGAAGAGGAAGAGGAAGAGGAAGAGGAAGAGGAAGARGAAGARGAAGA
>Contig41+12899
TCAAGTCCTACCTGAGGAGTCCGGTGCCATGTTTAGATCCTTCCTTCTTATTTTGTTTTGTAGGCCATACCCCCACCCCTTCTTCCAGTTCCCCTCACGCAGCGAAGAAGGAGAAGGAATAGGCTGCTGCTGCTGCTGCTTCGGTCCTCCCGAATAGGGCTCTTGCCTTTAACCGGCATCATTAGAAGTAAAGCGTGCGTTTGCGCTAAGTTCGATCAAACGCAAAGCGCCCGGTTTGCGTTTGATGGAACGCACAAACGCAAACGAAAAAAACAACCTTTAGGCAAATCGAGTGGTGGCCACTGAAGTTCCCAAAGGGCAAACTAGGCAAGGTTCTTGAGTGGTTGCCTCATGTGATTGAAAACGAGCGTAGGTCGATACGATATTTTGGCTGCTTTTCAATTCTTGGCTCTTGTTCCATGACTAATGCAATCTCTTGTCCATGACTAGTGCAATCGGTGGTTCACTCTTCGCTCTTTGAATTCTCTATGCATACATCACTCACTGGCTGACTTGCTTCACTGATTAGCCAGCATAGGCTGGCCAGAATCACTCTTCGAATGGCCAGCAGCCTGGATCTATCACTCAATCGGCCACTCTTCTGCATTCACTTTGCCAACTGGCAGGTGGCCTGTTCGCTTTTCACCTTTCCTTCTTTCGAGAAGGATGCCGTCTTTCACCCTCTCGAGAAGAATTATTTCACCMTCCACTCTCTAGCCTTGGGCTGCTGCTGCTTTAAAGAGCCTTGCCGGGCCGCTCCAGCCTTGCCGGCCGGGTGGCAGCGGGGGCCTTAAAATAAAAGCTTGGCTGCCGGCCAACAAGAGAGAGCCTTTCCGGGCTATGATAGGGCCTTGAAAGAGATTGCAATGTGTATTGAACTCCCAGCTTGCTTGGGCCTATCCAAAAGAGCTTGGCTTGGCGGTATACCACAGCACGTTTGGGGGGATACCGGAAAGCGCCGTTGATTCTCACAACGACAACATGGCCTCGTAGTTGATGTTTTGGATTCACTAGGACTCGTTGATGGGGCTGCCTGCCGTGGTGCGAAAGATTCACGTAAATACGTGCCGCATCAAGCAAGCAAGCAAGCCCTTCTATTCGAAGAAAGGAGTACAATCCGTCTTCGAACCTCTATTGCTGCTGATTGGGAGCCGACGATACAAGAAGTCGGCTCCCAATCCTAACTAGAAGCTTTGGGCTTGTTCTTTCGTATTTACTTGATTCCAGTGAACCTGATACCTTTTGCCATATAGTAGTAGGAACGGCACGTCAATTTTCGTGCCTCCCAGAGATAAAATCGGAAAGATGCCAACCCGGTGTGAGAACATTCGATGACTCCGGCTCCATCCGGCCGGGAAATAATGGATGCCAAAACGGTTTTAATCGGAATGAGGGAGGGAGCAAAAGGAGGGAAGGGAGAAGTCCTGCGGCGCCTTCGGAATGAGAAAGGGAGAGGGAAAAGGAAGGAATGAGGGGAGGGGAGAGGTTTGGAAGGAGGAACTGGTACCTCGGAATGAGGGAAGGGAGAAGGCGCCTTATGAAGGTGCGCTCGCTAGAAGAAGAAGAGGCAGTTGAGCCAAAGAATCAATGGAGAGGCGCTTTGTCTAAGCAAGAATCGACTACGGTATTCCCCGGCGCCCCACGCAGAAATCTATCAAGATTGGAGTCAGTTAGGAACGGGATGGCTAAGAACGAATGTGATCTGGTCGTCAATTTTACCAGTCCCGTCACTGAGTCGGAATCGGCTGCTTGTGGAGATGAGACCTCCATTGCCGCTGCGCTACGCGCTTTCCCGTCCTAACCCCCTCCCCTGCCGCTGCGCATAGCGCACTATAGTGGCCCCTCCCCCAAACGCACTGGGAGCAATCAAGTAAATAGAAAGAGCTTGCGCAAGCTGCTCTTTTTCTCACAGTAAACCTACCAAAGAACCCACCCGATCCTTCAGAATGAACGCTAGCGTTACGTAAGTCTGCCGTTGTTTTCCATCCCCCMTTCACGGGCGAGCGATAGCGAGCCACTCCCCCTCAGGGTTCCACAAGTACTTTTTCCCCGACATCGGTCTTTGGCATCCGTCTATGGTATAGAAAGATATCCCCATTTYTATGACTMCACTTCTATCTTCGAGAAGTGTATCCGAATTCTTTTTTGAAAAGAAGCGGGAAAGTCTGCCCGTGACGGGGACAATATTTGGAGTCAGTCGTCTCMCAAAAGCAGCATTCTTGGATAAACCTTGTGTATCCGTTGAGTCTAACGATTGAAAGCCCCCTTCAACTCTTACCTTCCATTTCTTCCTTTAACCTTTCAAGTCGTCCTGAGCAAGACCGTTCAATACGGCACTGAATAAGGTTGAAAGGTTTATCACTTTCGACGATTGAACTGCTGCCCGGCAACACTAGATTCTTTCACTCCAACACTTATTTCTATCTCGCTGAGAGATTCTCTAAAGCGCGTGAAGTGAGACCACTCGACCGATTAAAGCAGGTACTAGAGCCAGGAGAGTTAGTCGATGTCGGTCGATGGATTCGACTGTGCGCTCGGTTCTCACTGAGCGATGTCACTTCGCTTTCAGATGGATAGAGGCGGTCGTTCAAGCCGCCCAGTCTCGTAGGTGGACGCTACAAAAATCGATGATCTTTCAAATCCTTCCCTCCCAAAGAAGGCACCCCCCGAGCTGTACTTGGTAGCCGATCGCTCACTGCACCGAGGGCTTCCTGAGAAAATAAGTTTTGGTTCTAAAATTGTGTCTCTGGTTGGGAGAAAGGGAATTAACGAATAGCTATAGCCCACGTCGATTCTCCATAACCTTTCTCGGTGGTGCTATACTCAACCTAGATCTTTCTAAGATGGAAATGGAAGCTGGGCTGCCGGTCGGCCGATAGATTGCCGGGTTCAAAGAAGGCACGTGCGATTTTCTTCTAAGCAGCAATTGCCTGCCGGGTTGGGACGCAAGTAGGGGGCGCTTACTCACAACAGAGAATCCCACCTGTGGGGGGGGGGGATGCAGCAAGCTAAGGAAGTATTATTCGCTACGGGCAGCACCACCCAAGCCAGTAGGGGCAGGTCCTCACCCCTCACCCGGATCCGAGGGCAGGCAACCTCTCACCCACGAAGCAGGGGCCACAACCTGCGCAGCACTTGAAGGCGGCACCCAGGAAATCTGAAGGGTGGGGGTCGGTGAAAGCAAGCAAGMCCTTCAATGCCGGCCCCCACCCACCGACCCGGCACTAGGTGCCCTCGTAATAAAGGCCCTGCCCTCTCTGATGCGGAGCAGACTTTGATGCGCAAGCCCGGCACAGCAGCAAGATTTTGGAGGAGTCCGGAATCTATGAATCTAGACAGCCTAACGCCAGGTACTACAGGTACCGGATAAGCCCGCGAAGCGGACTGTAGGGTCCTCTCTGATGCGGAGCAGACTTTGATGCGCAAGCCCGGCACAGCAGCACGCACGCAAAGGCCGCCTTGCCGGGGGCCAGGGAAGCGGAGCTTCACGTTGCCTGGCTAGCTCCCCGGCAAGTGATAGCCCTTATCTCGAGTGGCAAGATGGAGTTGCCAACCAAGAGGCGCTCTTCGCATCCAAGATCAACTACGAGGCCATTTTGTCGCAAGCCCTGCCAGTTTGGGAAATCGACACCGTATGCAAGTGAGCTTCTTCCAACGGGAACATGGCCTCTACGTGAACCCGAGAAAGTGTGCTCTGGTGGAAGTAACTTCTTCCTGAAGCTTCCACCTTTGATTCGTGGAACGGGCCAACAGGCGGTCGGGAGAGTGCTATCGCCCCCCCCTTTCATGCGCATGTCGGACTACGTTCTTGCCTACCGGGTRCGCTACGCGCCTCACTTCTGAGGTGGTCCTCTCGACTGGGTAAATTGCTCGGGTGTCGGAATGAGATACGCTCCAGTTGGGGGCACTATAGTTCGCTACGCGGCACGCCCGGAACCCGGCACACGTGCAGGGTTGTTGTTTTTGTCTAATAAAATAACCCTGTAGCCTTCCCAGGCAAACAATACTCTTCTTCAGGCCCCACCAGTCCAGGCAAACCAAAACCAAATTACTCCGCCACTATAGTGAAGGTCATTGTCGCCAGACGAAATGGCGTTCTGAGCGCGTTTGTGCCACATGCACTAGTACGGACTGGGGTGGGGGGTAGCTCGTGTCTCAGAACGCTTGGCTCAAGCGCTACGGGCTCGAGAGAAAACGAATCACTCCCCTTTATGAGTGGTGGTGGTGGCCGACATCMAGCCAGGTGTACCGAAACACTTGGGTAGGGGMCCGGGGCAATGCGGCTATTAGGCCCGGGGCCTACCACCGGCAGCTGGGCTGCCAGCCGGCCGTTCCTGGGCAGAAAACTAACAGTATGGATGGGACACGCACGCACGCACGCACGCCTTTTCCGCCATAATGAAGGTACTTACGATGGGCGCCGGGCCTGTGGTGGTGAGAAGAAGTCAGTCCCCACCGCGCAGAAACACGAAAGCATGGGCGAGGGAAGTACCGGCCTGGCAGGCTTGCCAGYGCCACCTGCCAGGACCAACCCCGCCCCGCTATGCCCCGTAGATCTTTCTTTATACCCGCTTCAGTTCTCGTCAAAGGGCTGGCTGGCTTTGTGGGCGGTTCTTGCCCGTCAAAGGGAAGGGCGCGTGCTTGGTTGGTTGGTGCCCCCTTCCCGCTACGCGCTGCCCACCATAGCAGCCTTGGCTTCAGCCAGTTCACCCTGTTTCGCATACGATCACCAGGTATGCTGAGGCGCTTCTTATTATGCCTCCGCTACTAGCCACTTTACCTTTTCGCACGCCCAGACACCGGATCGTAAGGCACCGCGCAACTAGCGGAGCCTACTTCTTCCTTTCCTCATTGGCGACACCCCTTTTACTGCCAGAAAGTCGAAACTCCTGATTAATTTCAGGTTGGACCTATGCGATCCGGAACAAACCGCAAGAGCKGAGGCTGAAACTCCGCCGCATACGACAACTGGATCTAGCATCAACCGCGTAGCGAAAAGAGAAAAACACACACAAGGCGTGCGTCCGGGCGGGCTGGCTGCTCGTAAGGTAGGGTGGCCGCCCTACGTGCCCTTCTAATACTTGAATACGAAGAAGCGCGGTGGAAGGGAATGTAGCCAAAAGCAGCTGCGGTCTCTCCTTCCTCCTCGGCAACCTTGCTGCCGTAGCCTGCACCCTCTTTTGCTAAATCCTCCCACCACACACCCCTTTTAAATCTATTATTACGGCACTGAACAACTCCCCTTCGTCCGGCTTTTCGGGGTTGCTAGACGACAACGACGACGAAGACCCCAGACACGGCAGGCCCCCCCACTGGGTCTACAGCCTTTTTTTACGGGCCGATGGAGAAAGGGATAATGCTGCGTCCAATTCCGATCACTCCGGACGCCGGCCCGAATGATACAACGGTGGGTGGTGGTGGGGCTTGCCGCCACTTGCTGGGGGCGGGAGTTGGGTTRGGTATAGCAGGACTCGAACCTGCGACCATTAGGTTAAAAGCCCAATGCTCTACCAACTGAGCTATACACCCTGGCTGGATCATTATTTACCCCATTTCACTCGGATGGGTTTCCCTTCCTCATTTGTTAACGTTCCAGAATGTGGTTTGCCGTGCGCTACRCGCTTCAAAGAAGTCCGGGCACACTTGCMGGCAAACGGCAAGCGTGCCGTGCCGCATAGCCAGTTGTCACACGCGCTTCGCAGCTACGGGGCCACTTCAGAATCTGTGGKGGTGGGTGCCCTTCTGCTGAAGGGTGACACACGGCAGCCGTCCCCCCAACCCATTGACTTCCCCTTCTCTTTGTTGTTGGCTAGCCCACAACAGGCGGGACAGGATTTGAACCTGTATCGTATGGGTCTAGAACTGCCTCCAATGGATTTCCGATTACCCGCCTGCCGTGGCGAGCAGGCATTGATTTCTGGCCAACTCCAGCGAGGGTCGACCTATAGGGGGCACGGGGACCCCTAGAATAATTGACCTGGTCGCCAACCGGGAATGTGAATTATGCATTCAACTAGTTCGGCAGGGCTGCTGCTTTCGCCCTCCTCATCCTTCCGCTTATCGACTGCATGGTCGCTTGGGTTGTTTCCCGGCTGCTGCTTTCCGTTGCGCCCTGCCGGGCTTACGGCAACCGAAATGCTAGAATAACTACTAGTACCGGGCCCCCGGCTGCTGGGATGGTTAGCGGACACAGGACCATATTGGTTTGGTTGTATAAAATAGGGTTATGGTGGCAACCCATCGGCCCCATTGGGCCTACCACARGCCCCATGGGTCCCATCGGCCCCAGCCGGAGCATAAGGCTGCTGATACAACACGTCATTTGGATTGAAAGAACCAAGTGAATATCCAACGGGATCAACAGGGCAGTTACCATTACCAGAGGTGGAGTAGCCAGATGAAGAGCACGTCTGCATGATTATTCCAATGATGACCATTACTTTCATTACCATTACTTCCATTACTTCCGTTATCCAGGTCACGTTTTCGGCGACGCTTACCTTCCAAGGCAGGGCGGCGTTCCTCCACCCCAGAACGATGCGCGGCTGGCTACCATTTCCTAACCCATGTTCTTCTCATGGCACTATTGAACAAATTCCTAGCTAGAGACGTGCCAGAAAGAATTCTCTATGTACTGGCGAAAGAGCATGAGGTGATAATAGCAATCTCTAAGACGTTCTTCGAGAATAGCCTTCTCTTGTTCCGCTCTTTCGAAATTGGCGAACACTGGGTTTTTTCGACTCTCTTTCCCCTGCCGGTTGGCAGCTCATTGACCAATTCGCCCAAGGCTCGATTTGGGCTTGCCAGTTTGGACTTGAGATCTAAAACAGTTTCCAACTCTTTAACTTTATGTATACCCAATTCCACTGGCTCCCAATTCAATGGTTTGATACCTTTTGCCACGTAGGTTGAGTGAAACTTGGATAAAGGTGATAGGGAAGCATAAAAATTGGCAAGTCGAAGTCTCCTTAGGTAGAATCGATTTGATGCCAAAAACCCTGGGAAGTACAAACTTTCGTCGAATTCTGGTTCCTCCTGCCAGTTGGCGTTTTCCATTAAACGGGTGGAATAAAACTCGACACAGGGGTGTCTCCTGCCAGTTGGGAGAATCGATTTGATGCCAAAAAGTAAATTATTGGGTCGGGGTTTGATAGCTTTTTCCCGGCTGGTGAGTGAAACTTTGCAGGGGCAGGGGCGGGATGATGGGTCAATCCTGAGCTGGAGGTATGTCCCCTTCCTCCAAGGATTCATTCTATAGCCAGCCCCACCTGCCGCCGATTCCGATTACGGAAGTCAAGAAGGCGTCGTCGACTTGCCGCCACCTGCCAGGCCCAAAAAGGCCAGTGAACGATCGATGGCGCTGGTAGGCGGGGGGTCCATCGTCTTTACGACGACAACATGGCTAACCTCTGCGTTGATGTTTCAGGATGCAAAGCCGCTAGAGCGGATGGGTCCAGGGAAGCGCGTAGCTAGGTTTTGCCAGGGGCGCGTAGAAAAAATAAGAAGGTTCGAATCTCTGACCTGCCCCATCGGCCCTTCTCGTGTTGGCTAATTAAAAGCCATTTTTCTATCTATCTTCACTCCTTCTTCTTCTTTAAAGAAGTAATAGTCTAGACTATTGAATTCCCGCTACGCGCCTCGCTGCGCTCGGCAAAGGGAAGAGCCACCTGTATGCACTTCCCGCTACAGGCACACTTGCCGTCTGTTCATTCCTCTATCGATGCTGAGGAGTTCTCTTCGTATCCATACCTGCCAGCCTCTATCGATGTTAAAGAGTTCTTTTCGTAYCCATACTACCAAATAATCGCTAGAAGGATTTGCCGAACCTACTAGAGCCCAGTTCGCGTAAAGGGCTTGCCGAAAGCAGCGACTTTATTCCATGCATTGATTGGTCCGAAAGGATTCATTTTGCATATTGATTGATTGTGTATCGATTGGTCCAAATAAGCCGGAGCGAATGGAAATAATTGTACAATTGCCAGGACATGAGGTGGATCGAAGCATATAAGAAGAAGAGCTGGAAGTGGCTCAGACTTGCGGTACGCCCCCGTGCMGGCGTAATTTCCGGTTCCAAGTACTAAAGGAACTCTAAAGCAGCCGGTCGGAGATGTGCCGGATTCGATGAGCTGCCAACTGGCAGATGGTGACAGCATCAGTTCTGTGCTTATTTGAGTTCGCGGAGAGACTCCCTCTTGGGTGGGTGAAAAGCACACACGAATGGACCTGCGAAAGGCCGCATGTTTGCATGTTGGCACGTACGGCGTCCAGTCCAGTCCATGTTGTGAGGTGGTCGTGTGTCAGCGGAACCGCATATCTCATAGTGCCTTGGCATGTATCTGGGGGGCTGTATCGTGAGGGTGATAATGGCGGCTACACTGAAGCTGTACCTGAGAGGTGTCCTGCTACACCACTTACTCAAGGGAATGCGCGAGTGTGTGTCTCAGGCCTCAACGATGGGTGGTGACCGCAGACGAGGTGTGGATCCATCCTGGGAAGAGTTGAAAGAGGGGAAAGGCTAAGCCGACCTGAGTACCTTCCAACAATGGCTACAAAAGCGCATATGTATATTAGGAAAATAGGAATTGGTAATAATCTGTGAAGGTATTGATCTCTCATCTGAGCACGTACGAACTACACTAGCAGTGAAACAAAGGGGCCTGCTGCGGGCTAGAAGGGCTTGCTTGCTTGCTTGCTTGCTTGCGTGTGTTTCGGAGGAGGGTTTCCGAATTAGTAGAGTATGCGCGTGAATATACGGCCAGACTACGAGTACTTCAGTCCCGCGTGTACGRCAAGCAAGCCCTTCTCTCCCTTTCTATTTCGGGATTCTATTCCCGAAATCTCCCTATTCCAACCGATTGGTACGCCCGAGGGTGACCGTGTTTATCAGTTTGGGATTGATCAACCAATTAGAAGACCTTTTATGTAGGGAGTAATTCGTACCCTCCGTTCTGCGTCCCCTTATACGGTGCAGCAAAGGAGTACCCCCTTCTGCAAATGACCCGCAATCTGCATCTGCCAAGGAGTACCCCCTATACGTGCATGCAAAGGAGTAGTCCCTTCGGCAAGGAGTCACCCGGTCACCTAGTGGCTCCGAATTAATTGATAGGCCATCCCCGTTCACGGGAATAGGCCTCTTCATAATGTTTGACTCACCCGAAGTTGTTACTCTTTCAGTGCGTTTTTCCTCTCGAGACCCCTGAAAGAGCCAGCCACGGAAAGGTAAAATGTCGTGGTATTTGTCAACAAAGGGGGGCACCCCGTGTATTATTTCCGCCTTTATCAGTCAACTGGCGCGCCAAAGCAAACCCCAGTCTGAAGTCTTTCCATCTATCTACAATTGATCCTATTGACTTCTATTTGAGTTTCTCAGTGAAGAGGAAGCACTGGCAAGGGAAAGCGCGTATAGGAATTTTGTATATAGACACGGGATTTGTAAAACAACCGCTCCCCCTTCTGTAAAAAAGTGGCAAGCCCTTCAAGAACAAGAAGGGCTGATAGGCTTCAGCCTATCGCCGGGGGAAGGTTCAACGCGCTCACCTCTTGTGGCCGGCTCTTACCCTTAAAGTATTTTTGGCTTTCCCGGCAGGTCAGTAGAAACTTTGAATCCCTTCTCAAGGGTGCATACCAGCAGAAAAAGAGTGGTTGATGCGCACCCCTTCACATAAGGGAAGTATCAACTTTACCTTTTCCCTGAAGGGTGGTTTTTGGCCGAAAGTAGCTGTTGATGCTTCTTTTTGTCATACGTAAGTAGTGACTCTCTCGAAAAAAGGATGGCGTAGGGTTTTTTGATCCTTTTCCCAGTAGTGAGTAGTAACTTTCTCGAATCCAGGATGGGGGAAATAACTCTAAAAATTGAGGACATCTTTTTTACAAAGCGAGAACACTGCCGAAGCTGAGCGTTTTCTTGCCCTCTAGAAGGGGGATAATGAATCTCCAATATTAGCCTACTTTAGCCCCTGCCGGGGAACACACACCCTTGTTAAATCCTGTTATATCTTGTACCAGTAAGCCCTGCTGTTGGACCCATGCTTGGTTACGGGGGGAAAACTAGCCCGCGAAGCGCTCCAGTTGGGACCATAGTGTCGAACCTTTAGTTAGTGCTCCAGGAGCGTAGGAGCACGCCGTGGTGGCAAGAACTTCAGTGATTGAATCCCTCCTCCTGATTCCTTCAATTCTGGTAGTAAGTTGAGCTGGGTTCAATACTAGTGGCCGGCCCTAGTGGCTGAGGGGGGGGGGAGATAAAGAGAAGGGGAAGGTCACGGGGGAGGGTCAGAATGGCCGAGCATTTGGTACTCACTCCGTGTCCTCCATTCAGGGTCACCAGATGGAAMCAAAGCRAAACTAAACTGATAGTTGGTAGCACGAACAGAGAGTAATTAAGCTCTGCGGTCCAACCCACAACCTTATTCACCCCGTGCGGCTGTGGGGCGCTTTGCCGGGTGGCGTGGCGTGGCGTTAGCCCAGGGCAGCGCTAGCTAAGCTGCCCTGGGTCCGGCTAAGCGGCCGCTGTCGCAAACCCCACCACCACCCACKKTATATGTAGTGGTGGTGGTGGTGGGGCGACAGCTGGCCCCCCACCCGGCACATTACTTAGCGAGCTTTATAGGCGCTAAAGGAGAAAGTCGACGAATCTATGAAATCCGCAACCCGGGTGCTAGGCTGCATGACTCGTGGGCGAGCAGCCTTGCTTCAACAAGCGGAAGTCTCGAGAATGTCTTCTGGAATACTATGAAGAATAAGCCTCTTTCTCGTGTAGCCTGAAGAAACCCACCCCGGCATGTTGGGCTGCTGGTCTTTCGAACCACCGTCCACCCATAAGAGMGACGTTCCTGCATGTTGGATTCCTATGATTGATGCCGATTTCTCTTTCGGAGAGGATGGCCCAGGCATGCCCGGAAGGCTAATCATAAACCTCATCCTCTTCGGATCTGTAATCAAACGCTACGGTAGAATCCGGATTCTAGTTCAAACTAAGGCCCGCGAAAATGCCAAAGCATTTCAGCAGTAGGGGCACCCCTATTATAGGGTTTTGGGCCACGCCCACCGAAGAAGGTGGGGAACCGAACTTGTATTTATAGCGCCGGAACATGAAGATCTCCCCACCGAAGAGTATATCGGCGTTGGGGGGAAAACAAAGCTGTAGCGTTCCGGCTTCCCTGCCGGTAAGCCGGCCTGCCAACTTGAGTAGGCGCCTTCTTCGAGTAGCTCGTCCCTTCCCCTTTCGAGCAGGCGACCGGAGGTTTGAGAATCAAACATGCTCTTCGGATGATTAGTGGCGGAACCTCAATGTGTGGCAGGGGGCATCGCAGCGCCAACTTTAGTTGGGGATTGCGGGAAGCTAGCTTCCCTGGCCAAACATTGGAGAAACAACCAACCAACCCGAGCTTCACCTGTAACAAACTCCCATTAGTATCAGAAACTGGGGCGGGGGAAGCGGCAAGCGCCCGCCGGAAAACTAGCGTTTTACCGGCCCACCGATAGGTGGGCCCCGG
>Contig42+22899
TTTGTAGGCCATACCCCCACCCCTTCTTCCAGTTCCCCTCACGCAGCGAAGAAGGAGAAGGAATAGGCTGCTGCTGCTGCTGCTTCGGTCCTCCCGAATAGGGCTCTTGCCTTTAACCGGCATCATTAGAAGTAAAGCGTGCGTTTGCGCGAGCGTTCGATCAAACGCAAAGCGCCCGGTTTGCGTTTGATGGAACGCACAAACGCAAACGAAAAAAACAACCTTTAGGCAAATCGAGTGGTGGCCACTGAAGTTCCCAAAGGGCAAACTAGGCAAGGTTCTTGAGTGGTTGCCTCATGTGATTGAAAACGAGCGTAGGTCGATACGATATTTTGGCTGCTTTTCAATTCTTGGCTCTTGTTCCATGACTAATGCAATCTCTTGTCCATGACTAGTGCAATCGGTGGTTCACTCTTCGCTCTTTGAATTCTCTATGCATACATCACTCACTGGCTGACTTGCTTCACTGATTAGCCAGCATAGGCTGGCCAGAATCACTCTTCGAATGGCCAGCAGCCTGGATCTATCACTCAATCGGCCACTCTTCTGCATTCACTTTGCCAACTGGCAGGTGGCCTGTTCGCTTTTCACCTTTCCTTCTTTCGAGAAGGATGCCGTCTTTCACCCTCTCGAGAAGAATTATTTCACCMTCCACTCTCTAGCCTTGGGCTGCTGCTGCTTTAAAGAGCCTTGCCGGGCCGCTCCAGCCTTGCCGGCCGGGTGGCAGCGGGGGCCTTAAAATAAAAGCTTGGCTGCCGGCCAACAAGAGAGAGCCTTTCCGGGCTATGATAGGGCCTTGAAAGAGATTGCAATGTGTATTGAACTCCCAGCTTGCTTGGGCCTATCCAAAAGAGCTTGGCTTGGCGGTATACCACAGCACGTTTGGGGGGATACCGGAAAGCGCCGTTGATTCTCACAACGACAACATGGCCTCGTAGTTGATGTTTTGGATTCACTAGGACTCGTTGATGGGGCTGCCTGCCGTGGTGCGAAAGATTCACGTAAATACGTGCCGCATCAAGCAAGCAAGCAAGCCCTTCTATTCGAAGAAAGGAGTACAATCCGTCTTCGAACCTCTATTGCTGCTGATTGGGAGCCGACGATACAAGAAGTCGGCTCCCAATCCTAACTAGAAGCTTTGGGCTTGTTCTTTCGTATTTACTTGATTCCAGTGAACCTGATACCTTTTGCCATATAGTAGTAGGAACGGCACGTCAATTTTCGTGCCTCCCAGAGATAAAATCGGAAAGATGCCAACCCGGTGTGAGAACATTCGATGACTCCGGCTCCATCCGGCCGGGAAATAATGGATGCCAAAACGGTTTTAATCGGAATGAGGGAGGGAGCAAAAGGAGGGAAGGGAGAAGTCCTGCGGCGCCTTCGGAATGAGAAAGGGAGAGGGAAAAGGAAGGAATGAGGGGAGGGGAGAGGTTTGGAAGGAGGAACTGGTACCTCGGAATGAGGGAAGGGAGAAGGCGCCTTATGAAGGTGCGCTCGCTAGAAGAAGAAGAGGCAGTTGAGCCAAAGAATCAATGGAGAGGCGCTTTGTCTAAGCAAGAATCGACTACGGTATTCCCCGGCGCCCCACGCAGAAATCTATCAAGATTGGAGTCAGTTAGGAACGGGATGGCTAAGAACGAATGTGATCTGGTCGTCAATTTTACCAGTCCCGTCACTGAGTCGGAATCGGCTGCTTGTGGAGATGAGACCTCCATTGCCGCTGCGCTACGCGCTTTCCCGTCCTAACCCCCTCCCCTGCCGCTGCGCATAGCGCACTATAGTGGCCCCTCCCCCAAACGCACTGGGAGCAATCAAGTAAATAGAAAGAGCTTGCGCAAGCTGCTCTTTTTCTCACAGTAAACCTACCAAAGAACCCACCCGATCCTTCAGAATGAACGCTAGCGTTACGTAAGTCTGCCGTTGTTTTCCATCCCCCMTTCACGGGCGAGCGATAGCGAGCCACTCCCCCTCAGGGTTCCACAAGTACTTTTTCCCCGACATCGGTCTTTGGCATCCGTCTATGGTATAGAAAGATATCCCCATTTYTATGACTMCACTTCTATCTTCGAGAAGTGTATCCGAATTCTTTTTTGAAAAGAAGCGGGAAAGTCTGCCCGTGACGGGGACAATATTTGGAGTCAGTCGTCTCMCAAAAGCAGCATTCTTGGATAAACCTTGTGTATCCGTTGAGTCTAACGATTGAAAGCCCCCTTCAACTCTTACCTTCCATTTCTTCCTTTAACCTTTCAAGTCGTCCTGAGCAAGACCGTTCAATACGGCACTGAATAAGGTTGAAAGGTTTATCACTTTCGACGATTGAACTGCTGCCCGGCAACACTAGATTCTTTCACTCCAACACTTATTTCTATCTCGCTGAGAGATTCTCTAAAGCGCGTGAAGTGAGACCACTCGACCGATTAAAGCAGGTACTAGAGCCAGGAGAGTTAGTCGATGTCGGTCGATGGATTCGACTGTGCGCTCGGTTCTCACTGAGCGATGTCACTTCGCTTTCAGATGGATAGAGGCGGTCGTTCAAGCCGCCCAGTCTCGTAGGTGGACGCTACAAAAATCGATGATCTTTCAAATCCTTCCCTCCCAAAGAAGGCACCCCCCGAGCTGTACTTGGTAGCCGATCGCTCACTGCACCGAGGGCTTCCTGAGAAAATAAGTTTTGGTTCTAAAATTGTGTCTCTGGTTGGGAGAAAGGGAATTAACGAATAGCTATAGCCCACGTCGATTCTCCATAACCTTTCTCGGTGGTGCTATACTCAACCTAGATCTTTCTAAGATGGAAATGGAAGCTGGGCTGCCGGTCGGCCGATAGATTGCCGGGTTCAAAGAAGGCACGTGCGATTTTCTTCTAAGCAGCAATTGCCTGCCGGGTTGGGACGCAAGTAGGGGGCGCTTACTCACAACAGAGAATCCCACCTGTGGGGGGGGGGGATGCAGCAAGCTAAGGAAGTATTATTCGCTACGGGCAGCACCACCCAAGCCAGTAGGGGCAGGTCCTCACCCCTCACCCGGATCCGAGGGCAGGCAACCTCTCACCCACGAAGCAGGGGCCACAACCTGCGCAGCACTTGAAGGCGGCACCCAGGAAATCTGAAGGGTGGGGGTCGGTGAAAGCAAGCAAGMCCTTCAATGCCGGCCCCCACCCACCGACCCGGCACTAGGTGCCCTCGTAATAAAGGCCCTGCCCTCTCTGATGCGGAGCAGACTTTGATGCGCAAGCCCGGCACAGCAGCAAGATTTTGGAGGAGTCCGGAATCTATGAATCTAGACAGCCTAACGCCAGGTACTACAGGTACCGGATAAGCCCGCGAAGCGGACTGTAGGGTCCTCTCTGATGCGGAGCAGACTTTGATGCGCAAGCCCGGCACAGCAGCACGCACGCAAAGGCCGCCTTGCCGGGGGCCAGGGAAGCGGAGCTTCACGTTGCCTGGCTAGCTCCCCGGCAAGTGATAGCCCTTATCTCGAGTGGCAAGATGGAGTTGCCAACCAAGAGGCGCTCTTCGCATCCAAGATCAACTACGAGGCCATTTTGTCGCAAGCCCTGCCAGTTTGGGAAATCGACACCGTATGCAAGTGAGCTTCTTCCAACGGGAACATGGCCTCTACGTGAACCCGAGAAAGTGTGCTCTGGTGGAAGTAACTTCTTCCTGAAGCTTCCACCTTTGATTCGTGGAACGGGCCAACAGGCGGTCGGGAGAGTGCTATCGCCCCCCCCTTTCATGCGCATGTCGGACTACGTTCTTGCCTACCGGGTRCGCTACGCGCCTCACTTCTGAGGTGGTCCTCTCGACTGGGTAAATTGCTCGGGTGTCGGAATGAGATACGCTCCAGTTGGGGGCACTATAGTTCGCTACGCGGCACGCCCGGAACCCGGCACACGTGCAGGGTTGTTGTTTTTGTCTAATAAAATAACCCTGTAGCCTTCCCAGGCAAACAATACTCTTCTTCAGGCCCCACCAGTCCAGGCAAACCAAAACCAAATTACTCCGCCACTATAGTGAAGGTCATTGTCGCCAGACGAAATGGCGTTCTGAGCGCGTTTGTGCCACATGCACTAGTACGGACTGGGGTGGGGGGTAGCTCGTGTCTCAGAACGCTTGGCTCAAGCGCTACGGGCTCGAGAGAAAACGAATCACTCCCCTTTATGAGTGGTGGTGGTGGCCGACATCMAGCCAGGTGTACCGAAACACTTGGGTAGGGGMCCGGGGCAATGCGGCTATTAGGCCCGGGGCCTACCACCGGCAGCTGGGCTGCCAGCCGGCCGTTCCTGGGCAGAAAACTAACAGTATGGATGGGACACGCACGCACGCACGCACGCCTTTTCCGCCATAATGAAGGTACTTACGATGGGCGCCGGGCCTGTGGTGGTGAGAAGAAGTCAGTCCCCACCGCGCAGAAACACGAAAGCATGGGCGAGGGAAGTACCGGCCTGGCAGGCTTGCCAGYGCCACCTGCCAGGACCAACCCCGCCCCGCTATGCCCCGTAGATCTTTCTTTATACCCGCTTCAGTTCTCGTCAAAGGGCTGGCTGGCTTTGTGGGCGGTTCTTGCCCGTCAAAGGGAAGGGCGCGTGCTTGGTTGGTTGGTGCCCCCTTCCCGCTACGCGCTGCCCACCATAGCAGCCTTGGCTTCAGCCAGTTCACCCTGTTTCGCATACGATCACCAGGTATGCTGAGGCGCTTCTTATTATGCCTCCGCTACTAGCCACTTTACCTTTTCGCACGCCCAGACACCGGATCGTAAGGCACCGCGCAACTAGCGGAGCCTACTTCTTCCTTTCCTCATTGGCGACACCCCTTTTACTGCCAGAAAGTCGAAACTCCTGATTAATTTCAGGTTGGACCTATGCGATCCGGAACAAACCGCAAGAGCKGAGGCTGAAACTCCGCCGCATACGACAACTGGATCTAGCATCAACCGCGTAGCGAAAAGAGAAAAACACACACAAGGCGTGCGTCCGGGCGGGCTGGCTGCTCGTAAGGTAGGGTGGCCGCCCTACGTGCCCTTCTAATACTTGAATACGAAGAAGCGCGGTGGAAGGGAATGTAGCCAAAAGCAGCTGCGGTCTCTCCTTCCTCCTCGGCAACCTTGCTGCCGTAGCCTGCACCCTCTTTTGCTAAATCCTCCCACCACACACCCCTTTTAAATCTATTATTACGGCACTGAACAACTCCCCTTCGTCCGGCTTTTCGGGGTTGCTAGACGACAACGACGACGAAGACCCCAGACACGGCAGGCCCCCCCACTGGGTCTACAGCCTTTTTTTACGGGCCGATGGAGAAAGGGATAATGCTGCGTCCAATTCCGATCACTCCGGACGCCGGCCCGAATGATACAACGGTGGGTGGTGGTGGGGCTTGCCGCCACTTGCTGGGGGCGGGAGTTGGGTTRGGTATAGCAGGACTCGAACCTGCGACCATTAGGTTAAAAGCCCAATGCTCTACCAACTGAGCTATACACCCTGGCTGGATCATTATTTACCCCATTTCACTCGGATGGGTTTCCCTTCCTCATTTGTTAACGTTCCAGAATGTGGTTTGCCGTGCGCTACRCGCTTCAAAGAAGTCCGGGCACACTTGCMGGCAAACGGCAAGCGTGCCGTGCCGCATAGCCAGTTGTCACACGCGCTTCGCAGCTACGGGGCCACTTCAGAATCTGTGGKGGTGGGTGCCCTTCTGCTGAAGGGTGACACACGGCAGCCGTCCCCCCAACCCATTGACTTCCCCTTCTCTTTGTTGTTGGCTAGCCCACAACAGGCGGGACAGGATTTGAACCTGTATCGTATGGGTCTAGAACTGCCTCCAATGGATTTCCGATTACCCGCCTGCCGTGGCGAGCAGGCATTGATTTCTGGCCAACTCCAGCGAGGGTCGACCTATAGGGGGCACGGGGACCCCTAGAATAATTGACCTGGTCGCCAACCGGGAATGTGAATTATGCATTCAACTAGTTCGGCAGGGCTGCTGCTTTCGCCCTCCTCATCCTTCCGCTTATCGACTGCATGGTCGCTTGGGTTGTTTCCCGGCTGCTGCTTTCCGTTGCGCCCTGCCGGGCTTACGGCAACCGAAATGCTAGAATAACTACTAGTACCGGGCCCCCGGCTGCTGGGATGGTTAGCGGACACAGGACCATATTGGTTTGGTTGTATAAAATAGGGTTATGGTGGCAACCCATCGGCCCCATTGGGCCTACCACARGCCCCATGGGTCCCATCGGCCCCAGCCGGAGCATAAGGCTGCTGATACAACACGTCATTTGGATTGAAAGAACCAAGTGAATATCCAACGGGATCAACAGGGCAGTTACCATTACCAGAGGTGGAGTAGCCAGATGAAGAGCACGTCTGCATGATTATTCCAATGATGACCATTACTTTCATTACCATTACTTCCATTACTTCCGTTATCCAGGTCACGTTTTCGGCGACGCTTACCTTCCAAGGCAGGGCGGCGTTCCTCCACCCCAGAACGATGCGCGGCTGGCTACCATTTCCTAACCCATGTTCTTCTCATGGCACTATTGAACAAATTCCTAGCTAGAGACGTGCCAGAAAGAATTCTCTATGTACTGGCGAAAGAGCATGAGGTGATAATAGCAATCTCTAAGACGTTCTTCGAGAATAGCCTTCTCTTGTTCCGCTCTTTCGAAATTGGCGAACACTGGGTTTTTTCGACTCTCTTTCCCCTGCCGGTTGGCAGCTCATTGACCAATTCGCCCAAGGCTCGATTTGGGCTTGCCAGTTTGGACTTGAGATCTAAAACAGTTTCCAACTCTTTAACTTTATGTATACCCAATTCCACTGGCTCCCAATTCAATGGTTTGATACCTTTTGCCACGTAGGTTGAGTGAAACTTGGATAAAGGTGATAGGGAAGCATAAAAATTGGCAAGTCGAAGTCTCCTTAGGTAGAATCGATTTGATGCCAAAAACCCTGGGAAGTACAAACTTTCGTCGAATTCTGGTTCCTCCTGCCAGTTGGCGTTTTCCATTAAACGGGTGGAATAAAACTCGACACAGGGGTGTCTCCTGCCAGTTGGGAGAATCGATTTGATGCCAAAAAGTAAATTATTGGGTCGGGGTTTGATAGCTTTTTCCCGGCTGGTGAGTGAAACTTTGCAGGGGCAGGGGCGGGATGATGGGTCAATCCTGAGCTGGAGGTATGTCCCCTTCCTCCAAGGATTCATTCTATAGCCAGCCCCACCTGCCGCCGATTCCGATTACGGAAGTCAAGAAGGCGTCGTCGACTTGCCGCCACCTGCCAGGCCCAAAAAGGCCAGTGAACGATCGATGGCGCTGGTAGGCGGGGGGTCCATCGTCTTTACGACGACAACATGGCTAACCTCTGCGTTGATGTTTCAGGATGCAAAGCCGCTAGAGCGGATGGGTCCAGGGAAGCGCGTAGCTAGGTTTTGCCAGGGGCGCGTAGAAAAAATAAGAAGGTTCGAATCTCTGACCTGCCCCATCGGCCCTTCTCGTGTTGGCTAATTAAAAGCCATTTTTCTATCTATCTTCACTCCTTCTTCTTCTTTAAAGAAGTAATAGTCTAGACTATTGAATTCCCGCTACGCGCCTCGCTGCGCTCGGCAAAGGGAAGAGCCACCTGTATGCACTTCCCGCTACAGGCACACTTGCCGTCTGTTCATTCCTCTATCGATGCTGAGGAGTTCTCTTCGTATCCATACCTGCCAGCCTCTATCGATGTTAAAGAGTTCTTTTCGTAYCCATACTACCAAATAATCGCTAGAAGGATTTGCCGAACCTACTAGAGCCCAGTTCGCGTAAAGGGCTTGCCGAAAGCAGCGACTTTATTCCATGCATTGATTGGTCCGAAAGGATTCATTTTGCATATTGATTGATTGTGTATCGATTGGTCCAAATAAGCCGGAGCGAATGGAAATAATTGTACAATTGCCAGGACATGAGGTGGATCGAAGCATATAAGAAGAAGAGCTGGAAGTGGCTCAGACTTGCGGTACGCCCCCGTGCMGGCGTAATTTCCGGTTCCAAGTACTAAAGGAACTCTAAAGCAGCCGGTCGGAGATGTGCCGGATTCGATGAGCTGCCAACTGGCAGATGGTGACAGCATCAGTTCTGTGCTTATTTGAGTTCGCGGAGAGACTCCCTCTTGGGTGGGTGAAAAGCACACACGAATGGACCTGCGAAAGGCCGCATGTTTGCATGTTGGCACGTACGGCGTCCAGTCCAGTCCATGTTGTGAGGTGGTCGTGTGTCAGCGGAACCGCATATCTCATAGTGCCTTGGCATGTATCTGGGGGGCTGTATCGTGAGGGTGATAATGGCGGCTACACTGAAGCTGTACCTGAGAGGTGTCCTGCTACACCACTTACTCAAGGGAATGCGCGAGTGTGTGTCTCAGGCCTCAACGATGGGTGGTGACCGCAGACGAGGTGTGGATCCATCCTGGGAAGAGTTGAAAGAGGGGAAAGGCTAAGCCGACCTGAGTACCTTCCAACAATGGCTACAAAAGCGCATATGTATATTAGGAAAATAGGAATTGGTAATAATCTGTGAAGGTATTGATCTCTCATCTGAGCACGTACGAACTACACTAGCAGTGAAACAAAGGGGCCTGCTGCGGGCTAGAAGGGCTTGCTTGCTTGCTTGCTTGCTTGCGTGTGTTTCGGAGGAGGGTTTCCGAATTAGTAGAGTATGCGCGTGAATATACGGCCAGACTACGAGTACTTCAGTCCCGCGTGTACGRCAAGCAAGCCCTTCTCTCCCTTTCTATTTCGGGATTCTATTCCCGAAATCTCCCTATTCCAACCGATTGGTACGCCCGAGGGTGACCGTGTTTATCAGTTTGGGATTGATCAACCAATTAGAAGACCTTTTATGTAGGGAGTAATTCGTACCCTCCGTTCTGCGTCCCCTTATACGGTGCAGCAAAGGAGTACCCCCTTCTGCAAATGACCCGCAATCTGCATCTGCCAAGGAGTACCCCCTATACGTGCATGCAAAGGAGTAGTCCCTTCGGCAAGGAGTCACCCGGTCACCTAGTGGCTCCGAATTAATTGATAGGCCATCCCCGTTCACGGGAATAGGCCTCTTCATAATGTTTGACTCACCCGAAGTTGTTACTCTTTCAGTGCGTTTTTCCTCTCGAGACCCCTGAAAGAGCCAGCCACGGAAAGGTAAAATGTCGTGGTATTTGTCAACAAAGGGGGGCACCCCGTGTATTATTTCCGCCTTTATCAGTCAACTGGCGCGCCAAAGCAAACCCCAGTCTGAAGTCTTTCCATCTATCTACAATTGATCCTATTGACTTCTATTTGAGTTTCTCAGTGAAGAGGAAGCACTGGCAAGGGAAAGCGCGTATAGGAATTTTGTATATAGACACGGGATTTGTAAAACAACCGCTCCCCCTTCTGTAAAAAAGTGGCAAGCCCTTCAAGAACAAGAAGGGCTGATAGGCTTCAGCCTATCGCCGGGGGAAGGTTCAACGCGCTCACCTCTTGTGGCCGGCTCTTACCCTTAAAGTATTTTTGGCTTTCCCGGCAGGTCAGTAGAAACTTTGAATCCCTTCTCAAGGGTGCATACCAGCAGAAAAAGAGTGGTTGATGCGCACCCCTTCACATAAGGGAAGTATCAACTTTACCTTTTCCCTGAAGGGTGGTTTTTGGCCGAAAGTAGCTGTTGATGCTTCTTTTTGTCATACGTAAGTAGTGACTCTCTCGAAAAAAGGATGGCGTAGGGTTTTTTGATCCTTTTCCCAGTAGTGAGTAGTAACTTTCTCGAATCCAGGATGGGGGAAATAACTCTAAAAATTGAGGACATCTTTTTTACAAAGCGAGAACACTGCCGAAGCTGAGCGTTTTCTTGCCCTCTAGAAGGGGGATAATGAATCTCCAATATTAGCCTACTTTAGCCCCTGCCGGGGAACACACACCCTTGTTAAATCCTGTTATATCTTGTACCAGTAAGCCCTGCTGTTGGACCCATGCTTGGTTACGGGGGGAAAACTAGCCCGCGAAGCGCTCCAGTTGGGACCATAGTGTCGAACCTTTAGTTAGTGCTCCAGGAGCGTAGGAGCACGCCGTGGTGGCAAGAACTTCAGTGATTGAATCCCTCCTCCTGATTCCTTCAATTCTGGTAGTAAGTTGAGCTGGGTTCAATACTAGTGGCCGGCCCTAGTGGCTGAGGGGGGGGGGAGATAAAGAGAAGGGGAAGGTCACGGGGGAGGGTCAGAATGGCCGAGCATTTGGTACTCACTCCGTGTCCTCCATTCAGGGTCACCAGATGGAAMCAAAGCRAAACTAAACTGATAGTTGGTAGCACGAACAGAGAGTAATTAAGCTCTGCGGTCCAACCCACAACCTTATTCACCCCGTGCGGCTGTGGGGCGCTTTGCCGGGTGGCGTGGCGTGGCGTTAGCCCAGGGCAGCGCTAGCTAAGCTGCCCTGGGTCCGGCTAAGCGGCCGCTGTCGCAAACCCCACCACCACCCACKKTATATGTAGTGGTGGTGGTGGTGGGGCGACAGCTGGCCCCCCACCCGGCACATTACTTAGCGAGCTTTATAGGCGCTAAAGGAGAAAGTCGACGAATCTATGAAATCCGCAACCCGGGTGCTAGGCTGCATGACTCGTGGGCGAGCAGCCTTGCTTCAACAAGCGGAAGTCTCGAGAATGTCTTCTGGAATACTATGAAGAATAAGCCTCTTTCTCGTGTAGCCTGAAGAAACCCACCCCGGCATGTTGGGCTGCTGGTCTTTCGAACCACCGTCCACCCATAAGAGMGACGTTCCTGCATGTTGGATTCCTATGATTGATGCCGATTTCTCTTTCGGAGAGGATGGCCCAGGCATGCCCGGAAGGCTAATCATAAACCTCATCCTCTTCGGATCTGTAATCAAACGCTACGGTAGAATCCGGATTCTAGTTCAAACTAAGGCCCGCGAAAATGCCAAAGCATTTCAGCAGTAGGGGCACCCCTATTATAGGGTTTTGGGCCACGCCCACCGAAGAAGGTGGGGAACCGAACTTGTATTTATAGCGCCGGAACATGAAGATCTCCCCACCGAAGAGTATATCGGCGTTGGGGGGAAAACAAAGCTGTAGCGTTCCGGCTTCCCTGCCGGTAAGCCGGCCTGCCAACTTGAGTAGGCGCCTTCTTCGAGTAGCTCGTCCCTTCCCCTTTCGAGCAGGCGACCGGAGGTTTGAGAATCAAACATGCTCTTCGGATGATTAGTGGCGGAACCTCAATGTGTGGCAGGGGGCATCGCAGCGCCAACTTTAGTTGGGGATTGCGGGAAGCTAGCTTCCCTGGCCAAACATTGGAGAAACAACCAACCAACCCGAGCTTCACCTGTAACAAACTCCCATTAGTATCAGAAACTGGGGCGGGGGAAGCGGCAAGCGCCCGCCGGAAAACTAGCGTTTTACCGGCCCACCGATAGGTGGGCCCCGG
>Contig01+28808192
CVGGGGGGGGGGGSAAAGCTAAGCTTTCCCCCCGCAATCAAACGCGTAGGTAGAATCCGGCCTGCCGGTAAATCGGATTTGCAAACCGGTGAAAACGCACGCCCTTCCACCCGCAGCGCTTCGCGCGTGAAGGCCTTGCCCCAGAAACAGAAACGCGGTGAAACTGCGCAATTTCATTGCCAAGAGGTACACGAACCCAGAGCAAGCAGGGTTAGTGAGCCGTGTAATAGGCGACTATTTCGCGCGGTTCGGAGGGCACTTCAGTAAGCCTGAAATGGGCTTACGTCTTGACCCCTTGTGACCCAATTTCTGGGCTAATTCCCTTCTAATACTCCCCAAAAATGAGATTATTGCCGAATCTGNATCTGCTACTCCAATCATTACCAAACTAATACCTATTTCGTTTAGTACTTTAGGGGCTCCTGTGGCGTATAATGCCAATTCTCTCGCTAATTCCTTCCCTTTCGCTTTCAAAACCAGTACCTTTGGTAATTGACTCTATTGCTTTTTAAACAAGCGCTGGTTTTTCGATCAAGTTCTTAATGACTTTATAGTGAGATCGTTCCTGCGTTTTGGGTATGAAGTATCATTCAAAGCTTCAGACAAGGGTGCTATCGAGATCTTGGGTCCTTATGGAATTTCGTACATATTTTGACGATTAGCCAAGCAAATAAGTCAACCTCAAAGTGGATTTGTTGTGCGAAGAGTACGTTATAACCCGTTGGCCTTGCTCCGTTGTGGGTAAACGGTAAACCCGACTCTACGAACMCAAAGGGCGGCCGGCAGTAGGGGCCTTAGGATATCCCAACTCCTCCCCCCCCCCCCACCAACTTCA
>Contig01+28808192_2
GGATATCCCAACTCCCCCCCCCCCCCACCAACTTCATGGGTGGTGGTGGGGCAGGCTGGCCGTGGGGCCACCCGCCGGGAAGCCGTAAGGCTTGCCTGGCCAAAGGCCACTTGTTGGGGTAGGGGCCAGGACCGCTGCTGCCGGGCCCAGGGCAGCTTAGCTAGCGCTGCCCGGGCTTGCTTGCGCCCCCCTCA
>Contig01+29241812
CCCCCATACCACTAACCAATCTAAAAGTGTATGGGGGCCCGGCAGCAGCGCTGCCGCCTTTGATGGGCAGGGCAGCCCCCCDRBWGGGGGGCTGCCCTGCCCATCAAAGGCTACAGCTGGCCCGGGCCAAGGAGTTGGGCGTGAAGACCGGAGTCGGTGCAGTGCTAGCCAGAACGCAAGTGAATGAGTCCCGGTATAGGTTCCCTTCCGTCCACGAGGCGTGTCAAAATAGGGAAAGGCATGGTGGGCGTATCTAACGGAGGTCTTCTTGCGGTATGCCTTTTTTCGCCAAAACAAGGGGAATCGCAGCCCTCTACCCCCCTCAGAAGTCCATAGCTACGCCGCCTAACCACATGCACGGTTAAGAATCTAGGGAGCGGAATGGCTAGAGCACGGGGAAAGAACGATCTCAGCAAGAGCCATACATAAGGACGTGCTAGTGTCCCGGCTCGGGGATCTCCTGTAAACTCCCATGCGGTACATGGCGGGTATTAGGGGAAGCAGTGATCAAAAGTGCGTGCTGCAGAGAGCCGGATGAGGGGAGACCTTCACGTCCGGTTCGGAGGGCGGTTATATCCCGACCCTACTATCATTATGCCTTTGCTATGTCACTTGGATCCACTATATTCGTGACCTTCTTTGGTAGGTGGGACTTCCTCTCTTTCTGGGTGGATAATCGATTGTATTTCCTTCTTATAGTGAGTAGTTTMTTCCTATAGAATTCACTCTTTGGTATGAATCAACCACGTAAGTGGAGGTCCGACMCCTCCCTTCTTCGGGCCTTTTTGTTGTTGGGCCAGGCAAGCCGTTAGGCTTCCCGTCAGTGGTGCGGCACCCCCTCTCCCTATCGGTCGAGTGGCTGGCGTGCCGCCCCTGCCCYTGGGGATCGAAGCAACGGAGACTCTTCAATCACGAGGGCCGGGGTGGGTGGGCTTCTGCCCTGCGAAGCAAGCGATGTCTTAAAAGCACGAACGCAAGCTTCTGCGAGGTTGTTGAACCTTGCTCGTCGTGGAACGAAGCCAAGCTATGCTGAGAAGTGACACGATGCCCTGCTCTTTCTGAAAATTAATTCTTTATTTCTTTAGGTGGTTTCGAGGGTAAAGATTATCGGGGTTATCCCGCCAGCCCCCCCAGCTTCATTCGATCTGATCCCGTCTCGGTCATTACCAATAAGATTTTGAAGATTCTTCTTAGCTACTGCTATTAATGAAATTGCTTTCTTCAGCGATTGTCTCTTTTTCTCCTAGAGGCCTCCTAGGTAAGTAGGGAACTGCCCATCGCCACCCCCTTCATTCCATCTTCGTAAAGAGGAAAGATCCGACATACCACGGGGACGAAACGAAGATCGTGCCGTTGCCGGCTGCCTCCCAACGCTGCTGCTTTGGCTCTTTTCATTATCTCTCCGACCGTTCATTCGTTAGCTCTTCGACCCAGGTTCAGTTATCGGAGGCGCTTCGCTTCACTCAGTTACCGAAACACGGTGTTGTTGTATTCCTTCTCAAGGGAACGTGGGAACAAAGCGCAAGGCGCTGAACTGAAACATAGTACTCCTTCTCGGGTAGGGTTGTTGGCCAGATTCCCGTCCAATCCCCGGGCAAACATGATGAGTGAGCGGGAGAAGCGGGGGTACCTAGAGCGAGCAGTAGATCCAGTCGAAGAAACTCACTCCAGGTGTAGCAGTTTTTTTATTGGCATCTCCAGTTGGAGAAATAGAAAGATCCAGGTTATGAAATATCTAGGCTGTCAGGTATAGGACCAGCATAACCTATTGGGACGACAATCGGGAAGAAAGGGGATTGCTGGCTGGCTCTTTCTGCTTTTATTCTTCTTCCCTTTTATATCACAGAGAATGTTTTGACAAAGTCTTTGAAATACTTCAGCTTCACTAGAATTAACTACATGGCGGACGTTCTCCACCATCCGATTCCGAAGCTTCTTCTTCAATCGACGGTTCTCCACCATCCGATCCCGAAGTTTCCTCATCAATTTTTTCAGGGTAGTCAGTCACGGGTAACACAGATAGAGACTGGCTTGCCTTACATAGAACCACAGCGCCCGGCAGGGAACAAGTAGGCTGTAGGAGACACGAGGTAAATTGCTGCTTTCTCACATGTCGAGTGGTCCAGATCGCTCGGGTGAGGTGTCCCCAGTGTTCAAGGAGATAGTTGGCTGGGGCAGGGCAGCTTAAACCGGCAGGTCCGGTGATCGGTCCACTCCACTCCCTCAACAGTGAATGAATCCCCAGTCAGTGCTGAACAGATGAAGGAGGATGAAGCTTCCATCGCCTCGTGTTCTTTCTTGGACATTTCATGTCTATCYGCCCAAGAAAGAAACGATGTCACTTGATCCATATCCCCCTCGACACAACATGGAAAGAAGCGAAGCGGCAAAAACAAGCCCTTTTTCTTTAATGGAATAATGATGTTGAATGAGAGGCCTAACGGTTCATAGTTTCTTTCTTTCTCTCTCTCGTGCCGCTGATGTTCATTATGTTTGCAAAATCCCCTGATTTGACGGTTGAACCGCAACTAGGTGGAGAACGGGATGAGGTATTGCCGGAATATGGCAGGTGGCCCCTATACCCACACGCCTACAGAGTTTTTCAGGACAACGGGAACTGAACGGCTACACTTCTAGTTTCTGGTTTGGCTCGTGTCATGGGTAGGAATCCAAGCCTGACAGTGATAGCATGAAGGTCTCTGAGTTAGCTCACCCTGTAAGTTACAGAAGTTGGGTCTGTAGTAGCCGATTATAGGAGAGACATCACCTAATGAGGAAATAAGTCTTATTCGATTTGGGAACACGAGCAGGGGAGAGCTACAAATCATCGCTGTCGGCCTGAAGTCGTATGTGTAGGTCTCGCAGCCCGGATTCTTGCAGTCTGCTGCCGGTGGGGCTGGTACCGTACCTATGCTATCAGGTCAGGTTTCACTCAGTTCAGTAGCTACCAGGTCAGGCTTCACTCATCACACCTAGTGAAACCAGCTGCCGCTCGTACGTCAGGATTTCGGAAGAAGGGTAACTCGCTAGCGGGGGCTGGMTGAACGGAAACTGCCTTTGCGGCACCAAGGGCCACGCCTCCGCCTTTGCACCTCTTGCTTCCACMTCTGTCTCTGGTGCTGGGGGATCCATTGCCTCCCTTTCTGTTGCTTCCACTGGGTAGTAAACCGGCAAGCTGCCTTTGCCTTTGTTGCTATCGGCAGCTGTTCGCTCGGATACTCCCATTGACGTTGCTACTGGTCAGGATGGTGGTAAGGAAGCTGGGACTAGCGGAGATCTGGCTATATGGTGCTTTTCCTTCCGTCTGCGTGTCCCCCAACGCTCGACTGAAAGGCAGGGAGGGTTTTTTTACGTCGAGGAAGAAGAAGCGGCAATCGCCAACCGCTGCACCCCGACCATTAGTAGGGGAGAAGCGGCCCGCCACCCCTGTATCATTTATTCAAGCAGCAGCCCCTCCACCCGGCACGGACGTGAGTGGAATTTAACCTACTCTCGGATTGAATACCATAATAAGTTTCATCCTTCCTTCTAGAGAAGAGGTTAGCGAACAGAGGACTACAACAACTTCGATAAAGACTCGAATCCCAACTCCAATCCCCGGTTGGCACCTCATTCCCTTGGCATTGAAGGTATCGAATCTTTCACAAGAAACACGTATATAGACAAGAAAACGTCCACCTGCTCGCTGCTTAGCCACTGGAAGGGGAAGACAGCACCCGGCATGTACAAGGTGCTTGCTGCGTGCCAGCCCTCGGCTACTACCTCCCCAACCTTCAGAAACATCCAATGACCCCGGCAGAACGAGAAGGGAACAAGCCGAGAGAGGCTTCCTCCGTCAGGTGGCTATGGAGAAGTCGGAGCAGCAGCGAACACCAACCCCGAGTTAGGAGGGTCTTTTGCGAACTACTCGCGGACACTTTGCAAAAGACACCCCCAATGCCACTGTTGCATCCGGTGCGGTAGAATGCACATCCAGTCATGCCAATCTTGTGCCCACCGTGCCAACGAAAGGTTGAAAGTCTCCAGGCACTTCAGCAGGAGAGAGATCCACTGGCAATGGATGATAGGGTATTTTAAAGAAATACCTCTTCAATGGGTGTGTACAAAGGAGTATCGTAGCATATTTGGGCTTGCTTGCGCCCAAATAACAAGCGGAAGCTTGCCGCATCGCCAGCCAGCAAGCACGGGGTTTTTTTAAAACCTCCTCCACTACGAGCTACATTTGGTGCGTTCGATTCTCGAACAACCTTACACTAGCGCTTCAGACTATCCAACAAACCTGAGCAATCTGGGTTAGTGGTGGTGGTTTCCGCATTCCCGTTGCTTCTACACGAAAAACCTCATGAGCAGGAAGAGGCAAGGTCAAGATGGAAGCCCAATTCGTTTGTTTCTTGCAAGTAATTGGATACAAAGCCAGTACTAACCCACAAGGCTCTGTTTTGGATTTCAGGTTAGGATTCAGTCACGAGATTCGACCCTTTGTTACGCCTTCGGTTCGCGTTTATTGCTTAAAGCATAATATCATTTGCCGCATGGGAATGGATCTTGATAAAGTCACTCAATTTGCTGCCAGCGTCAAAAGTTGTAAACCCCCCGAAGTTTATAAAGGGAGAGGTATACGATATCAGAACGAAGTTATACAAAAGAAACCGGGAAAGAAGAAGTAAATCATGTCCTATATTTTAGGAACCAGATTGGTTTCCGGTAAACAAGTCAGAATTGCCTTAATTTCAATCTTTGGGATTGGACCCAAAAGAGCCTCACAGGTTTGTGATCAATTGGGTATCAGTGATAGCATTAAGGTGAATGAGTTAACTAAGCATGAAATTGACTTTGTTCTCGGAATAATACGTAGAAATAATAACAAGGTTGATTCAGAATTGAAAAGAGAGATCGAGCTAAATATTAAACGATTGATTAGTATTAGTTGTTACCGCGGATTCCGTCACAAAGCAGGATTGCCGTTACGCGGTCAACGAACTCATACTAATGCTAAAACTTGTCGCGTCGCGCTTGGGCGGAGCGGGATGATTCGATTTTTCATGAGCCATAATGGAGGGAAGCGAAGCGCCAAGAGATAGAGTTTCAGCCAAAGCTTTTCCCTTCAGTGTTTCCTGCCTTCTTTTTTGGTCCTGGTCAATGGATACAATAAATCATAAACCAACGGATCGATGATAGCCAACGATCCGAAGAAGAAGAGGGAAAAAGAAAACCATGATACGGGATTCGCCCTTTAACCACCAAAAGCAACCCAACTACCAACAGCAGCCTCAAACTTCGCACCACCAGACTGAGCATTTGGAAGGGCTGAGGCAGCAGCCTTCTAAGCACCAGCAGCAGCCGCACCACCGGAAGTCTACCTGCCAGCCTCTTAACCAGCAGCCTCCTATCAAACAGCAGCCTCGCTGCTAGCAGGAATKGAATAATAAAAAGCACCAGCAGCCTAAAGTTGGACACAGCGAGAAGCAGCCACGCCACCTTAGGCAATGGAGGAAGCACCACCAAAAGCTTTATAGGCACCACCACCAGAAGCAGCAGCCCTCTAAGCAACACAGTATTGCCTGTATTAACCCAACTCTTAGTAATACTTTTATCACTGCAACAGATTCCAGGGGAAAGAGAAAAACAGGGTACTCCAACGGTTGTTTGAAGGGGTTTAAAGGTTCTCGTCGCTCAACCAAGTATGCAGCTCACGCAACCGGAGAACATGTCGCGCGAGCTGCCATTCGGCTAAAAATTGAGTCAGTTGAAGCGAGAATAAAAGGAATTGGTCTTGGAAGAAAGAAATGTTCGCCGAAAGGTTCGAAAGAAGGAGGTCCTATTACTACCAAGACACGCGATGTAACCCCAATGCCACATAATGGATGCCGACCCCCTAAAAAGCGTCGTGTTTAAGTCCATCATAAAATCCATTTTCCATTACTCGAMTGCACTATGTGAAACTCTAGGCTCTTGATTGCCTTCACTCATGGTTGGAAATAAGGCTGCTGCTTTCCTTCTGGTGTTGGTCCCCCAAGAAAGCCTAGCGGGTCATGGGAGGCGGTGGCTAACAAATACATAAAGCCAATCAACAAGGAAAGAGTCTCTTGAGGAGAGGCGGGAAGTGTAAGCACTGCAAGAGGGCGGCAAGGGCAAGAAGCCAGCCAGCCCCTATCTCCCAAAAGGGAACATATTTACCCMTACCCCCGCAAGCCCCTCGGCACTTTCTCCCGGCCCCGGCCTTTGTTACGGAAGTGYCGCCCCGCAAGYTCTTTTTGGAAGGGCAAACGCAACGCTCCGCTATCGTGGCCACTAATCAGTGTACCCACGRTAGCRRA
>Contig02+16325
GTGTAAGCACTGCAAGAGGGCGGCAAGGGCAAGAAGCCAGCCAGCCCCTATCTCCCAAAAGGGAACATATTTACCCMTACCCCCGCAAGCCCCTCGGCACTTTCTCCCGGCCCCGGCCTTTGTTACGGAAGTGYCGCCCCGCAAGYTCTTTTTGGAAGGGCAAACGCAACGCTCCGCTATCGTGGCCACTAATCAGTGTACCCACGRTAGCRRAAACGGCTACGCTTCGCCGACTCCACGAAGAGGCGGCAAAAACCAAAAAGGTTAGAAACGCGGGGGCAGGGGTTTGCGCCAGCCACTCGACCGATAGRGCTTGCTTGCCCGCCCCCGTACCGGGCAGCTTAGCTAGCGCTGCCCTGGGCTATGCCACCCTTTGGAGAGAAGGGGCTCAAGATAAAGAATGGCAGGAGGGCAGGGCAGCCCGCCCCCGGGGGGGGGGCTGCTGCCCGCGGGTGGCTGCCGGCCACCCTGCCGAAGGCACGGAGTGCCTGCTGAGGCCTAGCGGACCTACTCGCTCCCC
>Contig01+58860731
AGGGCCAATCCCTCTAAAACACATCGAATTCTCTCACTATGAGAACGAACTGTCACTAGTATAGGATACGAAGGAGAAAGGCAAACCCATGATAAGCCTTTTCCCTGTTCTTTCGAGTATTGCTTTGGTATCTGCTGCGATGGTTATACGTGCCAAAAACCCCGTCCATTCCGTTTTGTTTTCCATCCCTGTTTTTCGTAACACTCCAGGTTTACCTCTTACGTTAGGTTTCGACTTCTTCGCTATGATCTCCCCAGTGGTTTATACAGGAGCTATTGCCGTTTCATCCTTATTCGTAGCCATGATGTCGAATATTAAGATAGCAGAGATTCACGAGAATGTCTTGCGCTATTTACCAGTAGGTGGTATTATTGGACCGATATCTTTGCCGGAGGTCTTTGTCACTCTGGATAATGATTACATCCCATTACCAACCAGTTTGGGGACAACCCCCCCGAGATATACAGTTTATGCTGGAAGGATATAAAGCTGGACCAATTCGGAAACCTTGGGAGATTCACTTCATACAAACTATTTTCTTTTTTTTCCCGTGTCTGGTCTGATTCCATTAGTAGCCATGATTGGGGCTACAGTACCAACTATGCATAAAACTACGAGGGTCAAAAGGCAGGATGTGTTCCAACAGAATGCTATCGATTCTCAGAAGACTATCGAGGGCTGGAGGTTTTCAACCGGAAGCCGAAAATGCCCGGCAGGGGGCGGGGGGGAAGCGCTACGCGCTTCCCCGGACCAGAGAAAGCGCGTAGCGAAAAACAAAGCCAACACCACCCCGTCCCCACCCACTTCATGACTGGTGGTGGGGCGGCAGCGGCTCGCCCATCGGTTCGAGATGTGCAGTGGCTCGGTGTGTCTAGCCTACCTTTTGCTTCCGTAAGCCTCCGCATTCGCTTCGCATCTTCAGTTATTTGTGCTTGGCACGGCAGTGCCTGTGTTTCTGTGCACACCCTCGATTTCACTCGAGTCGGAGGCGGTCTACTAGTAGTTTCGAAGGCTGAGGCCCTCCCAGGAAGGAGACTTATGTCTCGGAAGTTTAAACCACCACCACTCACTAAGACCGTTTCCCATTAATTGAGTAGACTGCGTCACGCCACTCGTTCTTTTGATAAGAAGTGTCTTTCTTCCACCCACGGGTACCACCGACATACGCGGCAGTTCCCCCGGGTGGTCGGGAAGGATGTATGTGAGGCCAACTACTTCCCATACACCAGAGACGAGTGCGGCTGCTTTCCAATATGATGAGAAGGAAGTCGTAGACTGGTACCAAAAAAGCCATGTATGAATMGATACCTTTTATTTCGGCGCTTCCCATGCGCGTTAGAAAGAATTCTCATATCATAAGGGAGCTACTCACCATAGAGTAAGCCTACTAAGAGCAGATCATGGACCCAAGAGGATAGATACGATTCAGGGTCCGGGCCCGATCCTACTCGATAAGGCGATGGACCGCGCGCGAGATTGACGATGCTATGGCTGCCCATCCCGCTGAAGAAAGCGAGGCAATGTATATTGCGTTGAGAGGTTCCTGGCAAACTATTTCGGGCGAGACGGTTATTTTTACGGATATGACAGGGCAGGGTTCTACTAGAGTAGAAAGCATAGCTGGCAAGATTAAAAGCAAAAACAACCTTGTTGATCAAGTGTCAAGGCCGGGAGAACATACTTCTGTAAAAGGCATACGCTAGACTGAAAGGGCATGCATGCCCAGTGGCGTGGCTCATTCCTTCCACTTGCAGCAACACGGTGCAGCTAGGGAGAGGCACTCATGTCACCTCGGCAACCATGCATGCMTTTCGTCGTAAAGATAATCCAACACTTTACGATTTAAGACGTTGACACTTACGATTTCCTTCACTGATCRTTCGCCGGACGATCTGAAGGCGCGCGCCTCTCTGGATCGATCTCTGCCTCGCCCATACGTCAATTGACCTCTTATCTCACCGTGTCTTCGTTTTCCCAAGATCATGGACGCGGCTCAATGCTCTGAGGCAGCGATCCAGCTAATTTGATATTTTATGAAACACGTAGTAAAGACCGGGGCGTCGCTTGCCGTGGGCGGATCACGGTCTTTTACCAGACCAGNTA
>Contig02+12107
CTGAAGGCGCGCGCCTCTCTGGATCGATCTCTGCCTCGCCCATACGTCAATTGACCTCTTATCTCACCGTGTCTTCGTTTTCCCAAGATCATGGACGCGGCTCAATGCTCTGAGGCAGCGATCCAGCTAATTTGATATTTTATGAAACACGTAGTAAAGACCGGGGCGTCGCTTGCCGTGGGCGGATCACGGTCTTTTACCAGACCAGNTATAGTTAGTTTCCGCCGCTCTAAGATCGGGAAAGGGAAGGTCAGATACTGGGTACGAAGTACCGTGTAAACGATCCGGTACGAAGTACCGCTTTACTGGAGTAGCTGCTACATGGGAATATTGACCAGAGTGATTCCCACACACCACCGAAGGCTTATCGTACTGGCACGAACAGGCACGTAGCAGCTTTACCCAACACACCCTTACAGCAGACAGCTACTTACACACGATACTTAGAATTCTAGCTCTGGAGGGCATGCCTTTATGGCATGTCTCCCGGTGGCGGCTTACACTCCCACGGAGACCTCGTTACTGCCCATTACTTTCTCGGCAGCACGCCACACGCTCCAGGGYMKG
>Contig01+9678761
TCAAAAACACGTATATAGAAGATGTTCTGCTTCTTCGAGTGGGTTGGATCGATAAACCTTCGCCCCACAGCGCTTTTACGAAAGCCGGGTCACCGAAGGGCTAAGAAACTCCTGTCTCGAAGTTAGTGCCGAACGCTTTTTTGTAGGTAGGGAATCTTTGCTTTTCGGTTACCTACTGAAATATCTATTTGGTGTTTATAATCTTCACTTCTCCTTGCCATGGGTGGTGGTGGCCGACATCCGGTTGCCGTAAGCCGGCTGTGGGGCTGCTTTCCCGTAGGGAAAGCTACCGCTGCTCGGGTCAGCAGGGGTGGGTGGGTTTTGGCTCCCGCAGTTCGGGCTGGCCACCACCCCCTTTGATTACACTCTCAGGTACGAAACGACACAACAACATGTAGCTCCGTCCCCTTCCCACTTGTGTTTCAATGTTTCACTTCCCAGAAAAAAAGAGACGCTCGCTTTACGGATAACCAATTCTTTCTCAAATCTCTGAGGGCTACTTTCCCGTTACGGATATATAAGTTTGAAGCATCGAAACATGAAAAAATCTCATATACCACACCGGACTACCCATTCCCATTATTATGCTATTCAAAATATCATACCAATACGTGTTTTTAAGTCCCGATCGATACTCGCGGAGTTGATTATCCTTCTCGAGAATGAAGATTTGAAGTAGTTTATAATTCATCAAGTATTTAGTACAACTCATGCCCTCGTGTATAGACCGGTTACGACGAAACCACTTCCGCCAGTTCGGTAGTAAGTCTATTTCCATCAGCCGGCTGGTGGGAGCGGGAAGTCTGGGATATGTTTGGTGTTTCTTCCTCCAATCATCCCGATTCACGCCGTACATCAACAGACTATGGGTTTGAGGGTCATCCATTACGAAAAGACTTTCCTTTGAGTGGATATGTGGAAGTACGTTATGATGATTCAGAAAAACGTGTGGTTTCTGAACCGATGGAGATGACTCAAGAATTTCGTTCTTTTGATTCTTCTAGTCCTTGGGAACCAATGCCGCTACGTGACAATCCCTGTAAAGTCTAGGTTGCCGGGCCTTTGCCGTGGGGTAAAACAAAACAGAGGGTTACCCCAGTAGCGGGGTAGAGTAATCGGCTAACTCGTTGGGCTCATGACCCAAGGCAGGTTCGAACCCTGCCTCCGCCAAACCAGTTGCCGCCAACTCCCGACCCCACCACCACCCACTGCCGGCAGGTGGGGGAGGGAGTTGGGATATCCTAAGGCCTCCCGACCCCACCACCACCCATGAAGTTGGTGGGGGAGGGAGTTGGGCGGGCTGGGCTACAGCCCACCTGCCGGGTAGCCGGCTAGCCTGGCCCAAAGAGGTAGGGAAGCTATTGCGGGCTGGCGCTTCTTCCCCGGCACCTGAGGTCGCCCGCCTACCCCTACTAGCCCCGGCAGAGTGTTCAGTAGCACTATAGTGCTACTGGAGTAAGACTTCATATGGCAATATGTGCCATCGGAGTTTTTTTAGCGCGTAGCGCAAGCAATTTTGCATGGATTCATGAAGGGGCGAGGTGGTGGAGGCGGAGGGGGCTTTCGAACAGAATAATGAAGATCCAGAAAGGCATGCCCTACATAGACAAAGAAACGAAAGATTCCTTAATACATGCCTCAACTGGATCGATTCACGTATTTGACGCAATTTGTTTGGTTATGTGTTTTATATAGCGCTTTCTACGTGTTCCTGTACCATGATGGATCACCCAAAACAAGTCGAATTCTCAAATTATGAAAACACCTGGTTTCGTTAGGTGCTACGCAGGGCCTGGGCAGCGCTACGCGCCGCCCGGCGGGGGCGCTACGCGCCCCCTGCCCCAGTATTGTGGAACAGGATGTGGTTTTTAAAGAAGGCTTTAACACTAGTGTCTCTTATCTGTACCCTAGGATTTCGGGAGCTCTTTCCTGGTGTAATCGAATGGTCAAGAGCCTGAAGATGAAGCAATTGCTACGAATGAATAATTTTTATGTGTGTTCCTTGGGAGAGATTCATTTATCGGAAGTGCTCGAAGAACACGCACTTGACTTAGTAGAAGGGAGTCCTTCATATTATCATAGCACTTCCCTAGCTTCATCTTGGCACACCGTTGACGCTATTAATAAAATCATAGTGTTACGCGGACAGGAGGGAATATAGTTCATATCAGGTTGTTATTCCCTTGAAGGTAAGGAGCAACGGACTCGGTCAATAAAGAGCTCGCTAAACCTAGATTTCTTAGGAATTCCATTTGGGGTGACCGAAGGGAACCACTCCCCCCCGATAGGGGGAGGGGTTGGTTCCCCCACCACTGAAAATACCGAACCCCCAGAGCCGAACCTATATCACACCTACATCCACGCTTACAAGCAGCAAGATCTCTTCACTTGACCTTGGGTTCATTAAGAGGAAGGGCTATTACAGAGATMCAATCAGACACTCTCTCTAGAATGAACGGACAAAACTCAGTGGAAGAAGACAAGGAATAAGAACCTTACAAGCTAACTTCTTAGATTTCCTAAGGTCCTTCAAGAAGAGAGGCTAGCAACAGAGACAGCATAGACTATAAATAAAGAATCTGAGATCGAAGAGGCAGAGTAAGGCACATTCCAGATCCAACCTTCTTCTTACCTTACTCTCAGCAAGTTAACGAAGAAAGAGGAAAAAGGAAAAGACTTATGAGCAGAACTTCCAACTCCCTATCGGGAGTTGCCTCCGGCCCTACAGCTTGGTAGCTTACTTGAAGAGCATTAACCACAAAGAAAGGGAATTAGGAGGGATAGGAATATGAAACCAGTTTCATTTACCTATAGGACAGCGAATAAGGAATACCCGACTTTCCCCAGGGATAGGCTCCATAGGAATAAGTGACAGAAGCAAAGAATCCTTACAAGCAAACGTTGTGCAGCCAGCCAAGGGGTCACTAAGATTAGTTGCTATAACAGTGTTGAGAAAGAGTTTAATTAGCCGGCAGCAAGGATAGAGAAACTGAACCAATACCTACTCATCACATATTCTCTAGAGAGAGGAAAGAGAAAGCACAGCTTACAAGCAACAACTTCACGGGCAGTTCACGAGGAATAGCTTGTCAATAGTACTACGATAGAACGGCAACCAAGATTTCAACCAAACCTAACGGTACATTAAGAACAGGGGCTATATCAGTTAACAGAGGGAGTTTCATTTGCCTAACAGATAGAGAGAGACAGGGACTGACTACCATGTGTGTGGCAGTTGCTGAAAGTGTTGTTGTAACAAGGGAAGAAGTGATGTGGGTGGGCTCGGTGGGGCTGCTTTTTTCGTTGTACCTTTTCCCAGTGCGTGCCTTTGTTAGCGTCTTTTCTTTCCCTCCCCAGAAAACATTGATCAGTTTACCAGCGTGACACGCGTATTCATCGTCTTTGACAGGATTCGAGTATTGCTCCCCATTGCTTGTTAGTGGCAGTGGGGAGAGAGAACTAGCCCCATCTCTTGATTACGAAGATCACTTAACAGCAAGCACGAATTCGCTACATTGTAAATTGACACGACCCGTTTTTTAGGGAATGCCCGGTACATTCCTCGTCCTTGCCATGGGCCGGAATCCACACCCGCGGGTTCAGCTGGGCCGAAGCAGCGGAACCACCTGCGCAGCAGGTGGAATCAACTCACTCGTTCATTCCTCGATCCTCGATATCGCCCTAGGCGCCGGGGCCAGGAGTCAGGTTACCCTATCAGACTTGCMTACACCCTGCAGCGAGTTTCAACACCGGATCACTGATAGGTTCAGTCTACCAAACACGCGCCCATGTATGCGGGATAAGAAGAAAACGCTTCTCCTTCTCGGGCTGAAGCGCCTTGCCGCGGAGAAGGCTGATCCTAACATAGCCAGTGGGGGACTAAGGGACTGGCTGGCCTCCCGGGCAAGAGGGGTTGAAGGGCTGCCGGCCAGGGTGAGTTTCCCATCGAATTCAGTTAAGACCCGCCCCCGGCAAGAATGCGTTAAGGATTGAAGCACTAATAGGCGGCGGCATTCTTCCTCTTTGCCCGGGTACGGCACTCGACAGCGGAATACGTAGCAAGGCTGCTTTATTTTATTACTCCTGCGGAAGGGGAACAAAGCAGCTGTAAAGCTGATTGAAGGAACTGATCCCGGATGGAAAAGGAAGGGGCTATGCGGTTGGGCTTGCCCACCCTCGTTCGAGCATTCGGATGGAGGTAGGGGATGGGATATATAGGATGCCTAGGAGGGAGATGCCTTCCTCAATCAGAAACGTCATTCGAATTGCGTTGCACTATAGTGGGCTTGCCGGCCCCGCCAGGCGGCAAGTCCAACTYCCTACCCACCGATTTTTGTGTGCTTTAAAAGAGGTATGCGGAAGAGATGGGGAGTTCACGTATATAGAAAGGATCACTCGCTACTGTAAGAATGCGGGCCTACAGTGGCCACACCCGGAACAACCATTCTGCCAACTGGCTTAGCCAGCGCTTTCCCTWMCCTGCCGGTTGGATGCTTTTGGAACTGAATAAAGGGGCCGGCAGGCCAACACTCCCTACCCACCACCACCTACAAAGTGGGTGGGACGGCAGCGGGGCGGGCCGGCTTCAGCCCCTTCCTGTTGAAAGGGCAGAACGAAGAGATTCAGCTAGAAACAAAATGTGGATTCCATCCTAGACCGATTCACAAACAGTTGAAAAAAGCCTACTTATGTTTACTCCAAGTATACTCCGTTTTCATTACGAGAATGTACTGCGCCAGGATTTGTTACTAAAACAACATCATACCCACATTTCGGAAGTTCCTGAATTATGTTCAATAATGATAGTTTCGGCCTCCAGTTTGAACTCAAAAAAGGGAAAATTAGCTATAGAGAATCTTTGTGGTTAGAAGTGCATGAAGAAACGGAACGGGAGTTCGACAGGGTTAAAGTCGTTTCGGTTCAAACAATTTTGCAACAATCAAGAGTCAAAGAGAAAAGCATACGTCACTTGCACTCTACGGGGGCATGTTATGTATAAATTCTTGGAAAAACTTGTAAAGATAATGAACACCCCCCATTATCCAGTCATAAAGCAAAGAAACTCCATCCAATTCCATTTCTCAATGGCCACGACTTTATCTGGGGAATTTCCGCCAATAAAAGATAATTTCGAGTCTATTTTTGCGCATCTTCGAGGGTTCGATGTGACTATTGTCACTTCAGCCACCACACGAGAGGATACTTTTACTTTGTGGAGTGGCTTTGAAAGGAAGAAACGGGAATAGTCATATGGCAGACCTAAGAAGCGAAGCTACTGAATAATAAACAGCGTATGCAGAAAAAGGGGTCTCAACCACACGAGGGAGGGAGCGGCACCCTCAGCGGCTGCCGGCTCGTTTACCGCCACCGTACGAGKCAGCAGCACCACAATATGTAGCCGATAATCCCTTCCGTTGTAGTCGTTGCTGAGYCGGTGACAAGAACAAGGACGAATAGATAGGGTACCTGAGACCTCCCTCCCGAGGACTGGCGCTCGTTCAATAACCTCAAGGATTCGCCARYCCCGCCTGATCCATCCGAGTATTAGGTAGATTGGCCAAGGGGGGGGCTCTACACTGGTGGTGGTTCCGAAGGCCGGAAGAACCACAATGGGGCGTTGTTTTTTACACAATTGTGCGCGCGGGAGAACCACCCGATGATTTTCGCTAAGCTCCCCCCAAGATCGTTTCTTACTAGGAACCGATTCCTACACCCCCTTTATCTGGAGAGAAAGGGGGGGGGTAGCGAGTCATCTGACTCGAAAGAGTAGGGGTCCGGACGACTCGACCTTATGAGTGGTATTGCCAGGGATACCCGTTTTTAGTTCTGACTAGTGGGAAGTGAAAGAAGAAGCTTTGAACCTCTTTCCGAAACTACTTTTGCATCAATAGATTCCCCAATTCGATTCATCCACACGCCATGACGCCCCTTTTCTCCATCTTCTAGTCCATCGTAGCCACGCCCTGCCATGATAGGCTTTTATATAGACTTCTCCTGGTTAGCAATTTCCAGCTTGGGTTTGATAGCCCTTCTTGTTCCCATTCGCTTCGGCAGCCACCGAATCAAGAGGGAACAGGAAACGCTCCTTCGAGGGAGCTTTGCTCGACCTCATCGTGCATCCCCTCACCTCTATCTGAGGAAACCACTCGTCTTTGGCTGCCGGGTCAGGCTGTTGCTCTTTGCTCTCTGCTCTCTTATTATGTATTTATCTGACTGATCTGCTCTTTCCTCTCTGGATTACATCAGCTAGTGCTTCAATCCTCCACGCATTCTAACAGACGAAAGCTTCCCGACCTGGAAAGCTAGCCCCCAGGAATTCATGCATATGGAAGGTAATAAAGGGGATTGCTTCGATTACCCAATCAAGCCGGGCACTGCCGGGTGCGTCACGCGAAAGGGCGGCAAATCAACTGAGAATCAACTACGAAGCCATATGGCCTCTCCGTTTCCAGGTGCACCCAATGACATAATACCTGACACCCAGAGTAGTTGGAGGTGCGCAAGCCCGGGTAGGGGCCTACGGAAAGAAGGACGTGCCGCCAGCCCACTCGAGTCTTATTGGTGGTGGGGCTTTGCGAACTGAAGTTGCGCTTCGCACTGAATTCGGGTCTGCTGCCGGGTGCCGTTTAGCCGGGTARGGGGTAAAGCGCTACGCGCACTATAGTGCAGGGGGAGGGTGTCCCAAGGGACAGCCAAGGAAAGAAGGACAGCTACACTCGATCTTGACCACTCGATGCGGAAAGACTCCGAGGAAGGACGGCAGGGCACGCACGTACCCTTGAGTAAGTACCTACAGAGAGAGGTTGGATTCAGTCTTTAACAAGGAGTTTAAAGGGGTCATGAGTTCTTGATCGAGAACAACTTCAACGGTTGGCGGGGCGTTTCTCGAGAGTTTGCTCGAGGTCGAAATAATCATTATTAGAGGGACATAATGTGGGCCGTTCAACAAGGATTCTTATTTTCGTGACCWAGTGGAACATTTTAGGATTACTTTCCCACCGTAGGAGGGACCTACACTACTTTCCTTTCCCTTCAAGCACAAGGGCCCGGGACTTAGTGGTGGGGCGAAGCCAACTTTACTGCGCGCTKTGCCGCAACATCAGTGGCTTCGAAGGGGTTTGCGGGKGTCTTTATGTCGGCCGAACTGGGGGGGCTCACCTTTCTACCCCGGCACGTGGGTAGCACAAGAACAACCGTATGTACCGCAGTGTGCGGCAGGCCAGCAGACACCTTATTTGGCCCCCCTCCTCGGCGTAAGGCCCCTCCTGGATTCGAACCGGTCACCCACGAACAGGCGCTCTCCCAGCAGAGTTGGTTGGTGCGGGTGGGGCGAAGCCAACTCTGCGCGGCTGCTTTGCCGCAACATCAGTGGCTTCCCCTATCATAGGGGAAGCGCTTCCCCGGCTCGGAGAGAATCATCGATCATAGCCTACGTTATTCGCCCTCCGACCGTCTCTCCTACCCTACAGGGGGTACCGGGAAAGAAAGCGCKWMGCGCCAACTACTATCTACCATTAGTTGGTCAAAACAACCACAAAATCGATCTGGCCCTAACGGGTTTTCCAGGGGAACAACTTCTGCCGGGGCTAGCTTCCCACGCGCTACGCGCCACGGCAAGTTGTCCTTGTTAGAAAATAATCGTTATAGGGGTTCTTCCGGCAAAGCCGACCGTACKTGGCTTCGCCCCATTAGTGGTCCCCATTAGGTAGGGGTCACTTCTAAAGTGAGAGCTAGCCACAAACAAGTTATTTTGTCCCATCCTTTTGCACAAACGGCCCCTCTAGACAGAAAGAAAGCACAGTCACTAACGAGCAGAATTGCCGCCTAGGCATGCCCCCCCGCTTGTGCGCCTTGCTAGGGGGACCGCGCTAGATTGGAAGGTTTGCACTATTCTAGTTCCAGCATACTGGCCCGTACCGGGGGTACTTCCACCCCCTACGGKTACCCAGGGTACCKGCCGGTACCGGGGGCCTGGGTACCCAGGGTACCGGGGCCGGCGTGCCGGGGGGTACCTGCCGGT
>Contig01+10633541
GCATAATCAGAAGGCACGGGGTTACCCGGAGGCCAACTCCCTACCCACCACCACCTACAAAGAAGTGGGTGGGGTTGCCAAGGAGTTGTTGGGCTGCTGCTTTAATGCTCAACGCATTTTTGCTTGCCGTGTTGGGGCAAAGGAAAGTCTCCCCACCCAGCAGGCATGGGGGGGGGACGGCTCTTCCGCTTCGCGGAAGCTGGGAATAAAAACTTGAAGAATGACTGCCAAAATATGCATTGTGATGAAATCCTTCGGGAAACCACCAACGAGACATCCGCATAACACACGCCAGATCGGATTGCCTAATAAAGAAACCTTATACACAGTGTTACGATCACCTCATATTGATAAAAAGTCTAGGGAACAATTTGGAATGAGAATACAGAAAAAATTACTGGTCATAGAAACGGAAACGCAAAAATTGCGCGAAAAGTTGCTTTGGTTAAAATTCCACCATCCGCTTGGAGTTCAATTGAAAATTCTTTTGAATTATCAAACCAGTCTGGATTTTGTTCAACCCTGGATGAGTTGAATTGCTTCGAAGTCCTTATCTACAGAAGTGCGGAATCACACACACTGTGTTTGCACGAATCCAAGGCAGGCCCGGCCCAGTGCCGCAGGTGGGACTTGCTGCTTGCCGCCCGCGCATTGTGGAAGCACGGCTTCAGCGGTTGGCAGCCGGCTACGCYCCACCAAAGGYCGTTTGTTTGCCGGATGAAAATGCTGCTGCTTCGAACAGGCATGCCCCTCTTCCGTTTACCGTTGTTCGTTGTGGCCGGCTTCCCGGGTATACCTATGGCAGTTTCCCCCCTATAGAATAGTGGCTGCATACAACTCTAGTGATGCAGTGTGCGGGCGCTTCCTACTGAGGCACTTCCGTTTTAGCCGGGCCTTGCCGGCCAGCACGGCAAGTGGGGCAGGGGGTGCCTGCCTGCCGCACCACCGCCGGGCAGCTTAGCTAGCGCTGCCCTGGCCCCCGCCTACCGTGAATAAGTGCTAGCACCTATGCAGTTGATTGGAAGGAATAGGAAGAAACCTATCTCTGTATTCGTAGCCAACCACGGGCCGAAGGCCCACTTAACCTAGCTTAACCGGCCGAAGGAAGGCGGCCCACTCATCATGGGTAGCATCAGCTACGTGATATATCTTATGGCGGCAGTGCGGAGCAATCAATCCTCTAGTACATAGATTGATGACGTTGGCGGCTTCCGCGAAGCGGAAGAACCACCTGCTGTGTGGACGTCGTCACACCCCCAGTTTGAAAAGCGGTGTACCTATTCCCGGATTTGGGTGGTCCCGTGATTTTCAGGGTCATTGATGCTTCTTCGAAGAAAGTAAAAAACCCCGTGTTCAATGATAAGTGGCCGAGAAGCACTGAAAAGATTAACTAATAGTTTAAGGAGGTCTGCTGGGAGAAATTCATCAGGGCGGATTACTGTTTTTCACCGAGGGGGTGGATCAAAGCGATTGCAGCGAAGAATTGATTTGAAACGAAGCACTTCGTCCTTGGGCGTTGTAGAAAGAATCGAATATGACCCAAACCGTTCTTCTTGGATTGCTTTGGTATAATGGATCGAAGGGGTGCTACGTCCTGTTCGGCGCAAAGCGCTTCCTAAAACGAAGGCGCCGCGAAGGTGGAGAACGCATAGCGTTCTCTGGGCGCAGAGAATCCGGGCGCGGGAGCGAAACAAGAAACTAATTTTAACCTTCGAACCCAAGCATAGCGGGGATGCCGGAGGCGAAAAAAGGCCTTTGGATGAAGCATGCAAAGCAGATCGTACACCTTTCGTGTGACCCGTTGGTCTCAAGCAATGTCTTTTGCGAAGCGACCCACGTTGCTCCCATAGGCAACGGGAACTTCGATCGGAGGCGGGGAAAGAAGCAAGCAAGCAAGCAAGCAAGCAAGCCCGCCAATAGCTGAGATGTCCAGCTGACTCCTGGGCCTTGATGAAAGAATGGCCACCTTTCGACGTTGCAGGAGCAAAAGGCCCAGGCCGTAGCAGCAGGATGAAACAAAGTGAATGAGTGTAAGCTTCGTGGCCCGAACACGGTCGGTGCTGACCACRMWGSTWRCCAGGGCCTGCTACCGTGGTAGCAAGAGAGGCATACCGAGGCGGTGACAATTGAGAGGTTGTCATTGAGCAGCATTCCTAGTCACACGAGAAGAGAGGCCGGCCCGGTTGTTCCAGCAGCCTATGAATAACGCGCTCCAATTGGCAAGGCCATAGCTCGTGGGGCTCCTCGCGGAGTATAGCTCACATCCAAACATCTGATTGAGGAACGGGACAACGCCACTCATGAAGTTGCTCCGGAAACGGAAGGCCCGCCAGGCCATATGCCCATGGGTGCGGTGCTAAGGATTCTCCAAAAAAGCCAATAGGCTGACCTGGAGACTTAGGACCTGGCTAACGAATGGCCCAGAAGGGATGAGCATAATAGTGGGAAGAAGAATCGCTATTCTTCCTGGTAAGAGAAGGGGTTGGCTGCTCAGGTGCCTCGACCGAATTGGCCGGGCGTCCAGGTATGCTCTCCAATCAGGGATTGCAGAGAACGGCAGCAGTGCGCTACCGCTGAGCCCCCCTTCGGCAGGGTGGCCGTAGTATGAAAGGGTGAACCGCGGGCGGGCCCCCTACGGCACGGGGGGCAGGGGGTGCCAKCCAGCCCGCTTGGGGCAACAGGCGATCGCCAAACCACCACCCCGGCGGCCAGCCTGCCGGGCTGCCCAGGTAAGCCCTGCCGATAGCCAGCCAGCCCCCAATTCCCCGCAAGGCCGCCTTCACGCGCGTTTTGGCGCAGAACGGGGGTRGGCGGTCCMGTTCGATTGCGGGGGTTTCGAAGGAGGCAGGGGGTAGTTAGTAGCGCCCCACTTCAAAGTGGAAGCCTTTTTTACAGCACGGGGCTTGTATTTTGTTCCCTCGGATTCGACGTTCTTAAGAAGAGCCGTATGAGGCCTACAGCTCACGTACGGTTCGGAAGCCGAGCCCCAGCRGTAATGGTGCGGCTTAGGTAACACTTACATATTGGCCAGTCATCAATTGGAAGCAGGCAAGATGGTGATAAATTATGATTGGTCCAACAAACCCTCGACCTCATTCAACACAGCGAATAAAGGAGGCCTACAGTGGTTGGAAGAGAAGCTCCCGTGGGGGAGCCGTCAGGGTGGTTCTTGGCTACGCCCCGGAAGAGACTACGCTGACCCCTATAGTAATAAGAAATACATACTTGATTCGTATTTTCAAATGGTAGGGAATTGCATACCATTAGCCCATATAGCTAGAGGCGCCTGGGTACATAATATCGAATGGAATCCAGGCGAAGGCGCAAAGTTGGCTCGAGCTGCAGGAACCAAAGCTAAAATAGTCGATAAACTTGAGAATACATCACAATGTATTGTGCGGTTACCCTCGGGGGTTCACAAACTCTTAGATTCCCGATGCCGAGCTACTATTGGTATAGTTTCCAATCCGTTACATGGTACGCGTAAGCAACACAAAGCAGGAGAAAGCCGGTGGTTAGGCAGACGCCCCATTGTTCGGGGTGTTGCTATGAATCCAGTTGATCATCCTCATGGAGGAGGTGAAGGACGCACTTCCGGAGGTAGACCTTCGGTGTCACCTTGGGGAAAGCCCAMCAAAAGTGGATTCAAAACAGTGGTTAGAAAACAAAGCCTTTATTAGTTCATGGCACGATCTGTATGGAAAGGCCCTTTTTTCGAGGCAAAAATAATGTCAAAAAACAAAAGGATCAAGTGGAAAATTTGGTCACGTAGATCTTCTATCTTGCCCGAATTTGTTGGTTGCTATGCACAAATCTATACCGGAAAAGTCTTCGTTCGTTCGAGGATAACGAACGAAAAGGTTGGTCATAAATTCGGAGAGTTTGCTTCTACACGAAAAACCTCAAAAACCAGGTTAGGCCAGCTTCCCTAACAGGAAGAACCCTAGGGGCGCTAACGTCCCCCCCAAACCAATAAATAAGGTACGATAGTAAGATATGGCACAAAAAGTAAATCCGATTTCGGTCAGACTTAATCTGAATCGTAGTTCAGATTCAAGTTGGTTTAGTGAGGGCGACCGCGAATAAAAAGTCACCGAATGAATTGCCCTAGCATCATGTCGGTCGGGACGTTGCAGATGTCCGCGACGAGACGGACACCACTTATTAATAATACCACAGCGACATTGGAAGGCACCTCGAGGAACGAAGGGAGACCAGAGCATGTCGTGAAAGGAGCACACTGGGCCGGCACCAATAATCCTTGGGCGTGCGTGCGTGCTTCAATCGTGTCTCCGAAGCACAGTTAATGTAGATATCATGAATGCGAGGTGCAGGAGGGCAAGCCGCCTGGCTGGCTTTTCAGAGAATAATAAGGCAACACCACGGACGCCTCCCCTGTACATGCGGGGATCGCTAGCGCATGTATCCGGACTTTGGGGCAAAAGCCTGCCTGCTGAGCCCCCCCCGCCATGGAAGCATGGATTCATGCACGGGGGCGGCAGGCGGCCTAAAGCGCACTGTGCTTCGACAATTGAGAGTATTCGGTGGAACCGGTGAACTACGCATCTACTGCGCGGGCGGATGCGTGGGGCAGAGGGCTCGTAGTACCTGCTTAGCC
>Contig01+5517765
GCCGGGATATACTATTTTGCCAGTTGGGAAGGTGTCGAAGTGTGGATCTCATATCTCAAGTAACGAAATGAATTGGGTCAAGAGTCAGCGATGCCTACCATAAATCAATCGCTTCGTCATTGCAGAGAGGCAAAACGGCACAAAACACGTACTCGAGCTTTAAATCAATGTCCTCAAAAGTTTGGAGTATGCCTGCGTGTTTCGACAAGAACACCGAAAAAACCTAATTCAGCTTTACGCAAGATAGCCAAAGTACGTTTAAGCAATCGAAGGAATATAATGGCTTACATTCCTGGCGAGGGTCACAATTTGCAAGAGCATTCTGCGGTTATGGTTAGAGGAGGTAGGGTTAAAGATTTGCCGGGTGTGAATTACCACTGTGTTCGAGGAATCAAAGATTTGCAGGGAGTACCGGGTCGAAGGAGAGGCAGATCCAGATATGGTACAAAAAAACCCAAGGATTCGATATGAATAACAGATTTGTAAAATACTCTTGTGTGGGAACTATCGGGACGGAAAGCCATCCGCTTCGGAAACCAGGAAATAAGTTTTCCGCCAATGGCGCGCGATGCCCCACTTTGGATATAGGGGCAGGGGGGCTGGCGTCTAGCCCCCGCGGGCAGCGCTACGCGCTGCCCTGCCCA
>Contig01+5517765_2
TCAAACGCGNNNNNNNNNNNGGCTTCCCGTCAGGGAAGCCGGCCTTTCTGCGCCGCCCATCCAGCAGGGCTGTCATCCAGACGACCCAGGGGAGGCCGTAGGGCAGGCACCTACAATCGCTCAGATCGATTCAGCTATACCTGGTACGACCACTTGGACGGTGGAAAGAAACGATTGATCAACAAATTGGTCCACTCTTGCATGATTGGTGGTGAAAAAACTACATCTCGTGCTACTGTCTCTAAAACTTTCTCTCGTCTCTCTCAAACCACACCCGATGTTATCACACTTCTGGCTCACGCCATAGAAAATGTCAAGCCTACTCGTGAAGTCAAAAAAGTCAGAATTGCAGGAACGTATCATTTAGTACCCAAGATTCTAGCCAAAAAACGTCAAGAAACCTTAGCTTTTCGTTGGATCGTGGAAGCAGCTGTCAAACGACGTATTATGAGCCAAAGGAACGAAAGCTTCGATCAATGCTTATCCGCCGAAATACTGGAAGCTTCTCAAAAAAGGGGAAGTACTCGTAAAAGAAGGGATGATCTTCATAAATTGGCGGAAGCCAATAGGAGTTTTGCGCATTATAGATGGTGGTGAACTATTTGACATGTGATAACCCTAGAGGGGGTAGCTGTTAGACACTGTAGCAGCACACGTAACCCCCTGAATTTGAATTTACCAAGCTACTTAGGGCTTAGCTTCTTTAACGTAACCCCCGTTTCTCGCTCACGAACCGGGAAGCTTGCTTCGAAGCAAGCTTCGTATCTCTCCGCCTCTCGCGAAAAGGCGCGAAGCGGGAGTCAAGCAAGCACTTATTTCAAAACTTTCAAGGGCGCTTCTTCCGGKGTCGCCCGGGCTGCTTTTGTTTTGGCCCCCCCGCAAGCAAGGGTGACAACGGCACGAAGCGTGGCCAAAGCAGCAGCGTGGGATGACGACMGGAGGGCTACAGCACCACCTAGCAAAATTCGGAGCTACAGCAACCTCTTTGGGGGGTCTGAGGGCCGGCTGTGKGCCGGGAGCCTTGGCCAAACCCCCAGAAAACATCGACGCGACGGGGCGTATAGTAAGCTAGGCGCTTACCACCCTACTACGGTAGCAGGGTGACCCTATCGAAACGTGGGGCGCCAGAGCAGCGTGGTGGGGCGTAAGCACCRCCAAAGCTTGAAGGGGTGACAGTCGAAAAAGCTAAGACTGCTTACCGCTAGCCCCCTATAGTGCGGCTTTCTCCTACCCGGCCCTGGAGTCCCGGGGAAGCGGTGACGAGGAGGTGTCACCAYCTGCCCTTCCATAAAAAGTGGCCCGCTTGCCGTGTGCACGCTTAGCTAGCGCTTCCCTGCCGGGGGCGCCTACTTCAGCGATCCTGACCCAGGTTTACCCACCCACTCAAGCGTGTTCCTTCGAACCGGCTTCCAGGGACCAGTAACCACCCCTGTGGGTACGCTGCTCTAGTTGGGGGGAAAGCTACCGGCAGGCGCGCTTCCCCCCCCCCCTTGCAAAGCCGGCAACACAAACACTTTGGCTCA
>Contig01+54330551
GCCATCGAACACCAAAGGGAGCTGCTGATTCAGGAGGAGAGTAACCTACATGACGACATATCAGTCGAAGTCATTATGGACTGTAGTAGGGAAAACAAGGGTGAGATAGTGCCGGTCATGGGCATTACTGGGCCGTGTACTTACCGATCTCGAAAATACCACGCCCGGGCTTGGAAAGTTTAGTCAGCCCCCAATGGTGGAGGTCCTCTTCCTCAGTGGTTTCTTTATCGGAAATGGCAGGGCATCGCCCAGCCCTATGAGCCTATGAGATTTTGGGCATTATCTGCTTTCAATCCTCGGCAGAGTTACTGGAACGAAAAAGGAAAGGAAATCCGCCCAGGTTGGGTGGCTCATGTGGTGACAGGACTTTTTTTGCTTCGAAATGGATGGTGTGGGTTTGTCTTTAGTCCAAGAAGCTGCTACATTAGCAGCGCATAGACTATGTGTGTCAACCAAGGCTTTTGTTCAGTGGTCGTAATTAGTACGTGAGGAAGCAGAACCTATGCAGAAACACGGTATTGGGTTCAGAAAGACACATTATAAAACGTGCTAGAGTAAGGCGAAACGTGTGGATCCCATACTCATTGAAAAGAAAGAGGAAGGGGGAAGTGGTGCTATATCCAAAACGTACTTTACTCCGTCAATATCGAAAGAAGGGTCGGAAAATAGTTAGTCAGATGGANNGATTGGCGGGATCTGTCACTGAAGAAAGTTCTGGGAGGGTCTAATAGGAAAATACGAGATCACCAACGTAGAATGCTTGCAGCTAGATATGAATTGAAACGAAGGCTTTATAAGGCCATTTTTCAAGATATCAATCTTCCCAGTCGGATACGAAACAAAACTATGTCAAAGTTGTCTAGGTCGCCAAGAAATAGTTCCGAAACATGAGTCAGGAACCGATGTATTTACACTGGTCGCTTTCGTTCTGTATACAAGTTATTTCGCATTCTTCGTATAGTTTTTCGTGAATTAGCATCTCAAGGCTCTTTGATAGGCATAAACAAATCGTGTTGGTAGCCAACACCGGCAGGCAGGGCCCGCTCCCTGCCGGACCCTCTTAGCCAACCCTTTCAGGTGAAACGGGCACAGAGAATCTTTTATTTCGTCCCTGGGTTGTGGGCGCTACAACGGAGAGTCAAGTCAGGGAGGGGGGCGCTGTACTTTCCTTCGAAGGATGGAAAGAAAAGAGGGCACTTCACGGCGCCCAGTAGCACCCGGAATGCCAGCTTCGCTCCAGAATGAAGAGGGAACCTCAGGGCTGAATTTACCGGCTGGCACTTTCGTTTCAAAGGGCTTGCTTGCTTGCTTGCTTNCGGGGGCCTAGCGGCAGGAGTGCTGCACGTAAATCGAGGCCTTCTGGTTGGGCTGCCGATTGAGAACTCACCACCTTACTCCCTAGTAATAGGGAACGTAAGCMTAATAGACGTGCTTTACTTCCTCTTCGAGGAGGGAGCCGGGCATCCATACGTGCGCAGGTGCACGGCTGAGCAATGAGGGCATTGTCATGCACAGGGGATGTGAACAGTAACCAGTAGGCGTGGCAGGGGTCTAGTAAGTATATCTGCTGTGCCGCATGAAGCCCTGCCACCCGGTTTGCACTTTTCGGGAAGGCTTGTAGGCACTGCCTAGTTTCTGACAGGGAAAGTAGAATCCGCGATGAGAAAGTACCGGAAAGCAAGAAGCAACCCCTTCTTTCAGCTCCAACTCAAAGATTTGTCAGCTTCCAAGCCGATGCGTACGCTACGGCTAGTCAACTTCTTCCGTCAGATGCTAATTATTCGACATGCGAATAAAAGCATGTTGTTTTTGGAATCAACGAATAAGTAGTAAAGAGGGGAGATATAGAGAGATTTGGGCAAGGGAGCCGGAAGGCTAGAGGAACAAGGGTTTGGGAGAGGAAGGCGCAAAGAAAGGAACGGAAACTACAGAAGAAGGTTACGGGGCCGGAAGCGCCTTCCGTTCCCGTCTCGCCACTCTCGTCCCTTCTCCTCTTTCGTTTCCGCGGCTGCTTTTAGCCTTCTGYAGTTTTTATCTTCTCGCTCACTGCCAGTGCACCCTGTAGCCTTTCACTCCTGCTTACGCGCTTTCCCCCTTTCCGTGCCTTCCGCGCGCCTTCTCTTCTCGCTTCCGCTCCTGCTGAAGCCTTCCCTTGGTAGTGTTAGCGCAAAACACCAACGGGGCGTCGCTCATTTTTGGGCTAACGCGTAGGTGGAAGCGGTATTACACTATCAGAATTGGATTATCTTTATCAATTTCTAATAAGCTACAGGGCAATGGCACGGGACCTCTTCCCCCTGCCGGAAGTGCCAGTAGGGGGGTGCCGAGAAGCAAACGCTGCTGCTGCTTTTCACTATGCAATTGAGTGAGTCTTGCCTTACAGTTTGTGAGTGGGGTAGGGGTGGGAGGTCTACAAAAGCTATGCTTTCTTACCCCACCCTTTGGAGGGGGAGGGAATAGTGCCCATGTAGGTCACGATTTCCTTTTATCTCATGGGTGTCTGATAGATTAATGCTGCCGGCTGCTTTTTGTGGCTCGACTGCATTCCTTCCTGGGTAAGGGAGATCAATTCTGAAACAACGTTGTTTTTGTATCAATAAAAATCGCAGTGAGGGTTGCGTGATAGTAGGTCGATCGGTTGCCAACCGCTGTGGGTTCGATTTCCACTCTCTATCCGCGTCCGAATGTCTTTTGCAAATGCAGCTACGTCTCACAATCGAGTGGCGAGTGCTAGAGAGCAAAATCGAGTGGATCGAGTGCTTGCTTGCCCGAGTGATTCCTTCACTGCGGCAGGCTTGCCGCGGGCGGCTGCTGCTTTCGCCAGTCCCCCAAATGGCGCTTTCGCGGCAAGGGCTAATAATGCCTAGCGCGCGGTCAAGTTCGGATTTCGTTGCGCGTATTGGCTAGTCTCGGATMGCCTGAGCGCTGCTGATGATTCTTGCCGCGCCTGCTGACCGCGGCAAGCMTGCGCATAMTATGGTGGTGGTGCGAAGCCACAGCAGCTTCAGAGCCAGTGGTGGCCCGGTCCGCC
>Contig01+31305791
TGGCTAACGAATGGCCCAGAAGGGATGAGCATAATAGTGGGAAGAAGAATCGCTATTCTTCCTGGTAAGAGAAGGGGTTGGCTGCTCAGGTGCCTCGACCGAATTGGCCGGGCGTCCAGGTATGCTCTCCAATCAGGGATTGCAGAGAACGGCAGCAGTGCGCTACCGCTGAGCCCCCCTTCGGCAGGGTGGCCGTAGTATGAAAGGGTGAACCGCGGGCGGGCCCCCTACGGCACGGGGGGCAGGGGGTGCCAKCCAGCCCGCTTGGGGCAACAGGCGATCGCCAAACCACCACCCCGGCGGCCAGCCTGCCGGGCTGCCCAGGTAAGCCCTGCCGATAGCCAGCCAGCCCCCAATTCCCCGCAAGGCCGCCTTCACGCGCGTTTTGGCGCAGAACGGGGGTGGGCGGTCCCGTTCGATTGCGGGGGTTTCGAAGGAGGCAGGGGGTAGTTAGTAGCGCCCCACTTCAAAGTGGAAGCCTTTTTTACAGCACGGGGCTTGTATTTTGTTCCCTCGGATTCGACGTTCTTAAGAAGAGCCGTATGAGGCCTACAGCTCACGTACGGTTCGGAAGCCGAGCCCCAGCGGTAATGGTGCGGCTTAGGTAACACTTACATATTGGCCAGTCATCAATTGGAAGCAGGCAAGATGGTGATAAATTATGATTGGTCCAACAAACCCTCGACCTCATTCAACACAGCGAATAAAGGAGGCCTACAGTGGTTGGAAGAGAAGCTCCCGTGGGGGAGCCGTCAGGGTGGTTCTTGGCTACGCCCCGGAAGAGACTACGCTGACCCCTATAGTAATAAGAAATACATACTTGATTCGTATTTTCAAATGGTAGGGAATTGCATACCATTAGCCCATATAGCTAGAGGCGCCTGGGTACATAATATCGAATGGAATCCAGGCGAAGGCGCAAAGTTGGCTCGAGCTGCAGGAACCAAAGCTAAAATAGTCGATAAACTTGAGAATACATCACAATGTATTGTGCGGTTACCCTCGGGGGTTCACAAACTCTTAGATTCCCGATGCCGAGCTACTATTGGTATAGTTTCCAATCCGTTACATGGTACGCGTAAGCAACACAAAGCAGGAGAAAGCCGGTGGTTAGGCAGACGCCCCATTGTTCGGGGTGTTGCTATGAATCCAGTTGATCATCCTCATGGAGGAGGTGAAGGACGCACTTCCGGAGGTAGACCTTCGGTGTCACCTTGGGGAAAGCCCACCAAAAGTGGATTCAAAACAGTGGTTAGAAAACAAAGCCTTTATTAGTTCATGGCACGATCTGTATGGAAAGGCCCTTTTTTCGAGGCAAAAATAATGTCAAAAAACAAAAGGATCAAGTGGAAAATTTGGTCACGTAGATCTTCTATCTTGCCCGAATTTGTTGGTTGCTATGCACAAATCTATACCGGAAAAGTCTTCGTTCGTTCGAGGATAACGAACGAAAAGGTTGGTCATAAATTCGGAGAGTTTGCTTCTACACGAAAAACCTCAAAAACCAGGTTAGGCCAGCTTCCCTAACAGGAAGAACCCTAGGGGCGCTAACGTCCCCCCCAAACCAATAAATAAGGTACGATAGTAAGATATGGCACAAAAAGTAAATCCGATTTCGGTCAGACTTAATCTGAATCGTAGTTCAGATTCAAGTTGGTTTAGTGAGGGCGACCGCGAATAAAAAGTCACCGAATGAATTGCCCTAGCATCATGTCGGTCGGGACGTTGCAGATGTCCGCGACGAGACGGACACCACTTATTAATAATACCACAGCGACATTGGAAGGCACCTCGAGGAACGAAGGGAGACCAGAGCATGTCGTGAAAGGAGCACACTGGGCCGGCACCAATAATCCTTGGGCGTGCGTGCGTGCTTCAATCGTGTCTCCGAAGCACAGTTAATGTAGATATCATGAATGCGAGGTGCAGGAGGGCAAGCCGCCTGGCTGGCTTTTCAGAGAATAATAAGGCAACACCACGGACGCCTCCCCTGTACATGCGGGGATCGCTAGCGCATGTATCCGGACTTTGGGGCAAAAGCCTGCCTGCTGAGCCCCCCCCGCCATGGAAGCATGGATTCATGCACGGGGGCGGCAGGCGGCCTAAAGCGCACTGTGCTTCGACAATTGAGAGTATTCGGTGGAACCGGTGAACTACGCATCTACTGCGCGGGCGGATGCGTGGGGCAGAGGGCTCGTAGTACCTGCTTAGCC
>Contig01+25776451
CCGGGAATCCGTCATAATTGTCTCACTGGCAGCTGTGTAGCTCTTTCCCGTTTTTGTCCATGGATAGCTCCACTTCCCGGCCTTTCCACCGAAGAGTGATAGCACTATCCTCYCTACTAGTGGTCTTTCCTTCCTTGATGGTAGTGTCGTCCGGAAGGGTGCTCTTGCACGGAAATCAGCACATCAGTAAATCGGTGAATCAGTAAATGATAGGCTACGGAAGCGACCGTAAGCCAGTCATTCCGTCCTTCCGGAATCAAATTATATCCTCGGTCGCTAGAGCACGCATCTGGAGAGAGGCTATCTCGAAACAGAAGTACCTTCATGCACCGCACAAGCCAGGACGAGGCGGCCGGCAAGGGACGCCCGTTCCCTTACTTAGCGTAAAGTGCTTCCACTCTCGCCTATCCTCCGCCCACCTGGCAGGCAGGCGCCGGGCACCTTCTTGAAGCCTTTCCCTTGCCCAACTACCGGCATAGGGCACCCCGTTCCCTCTTCTCTCGCCCACCCAAAGGCCTCCCAGGCAAACACGGCAGGCGGTTCTCCGTATCAAACAATTGCGTATCATAGAATCGGCAGTTCTCTTAGCCTCTCGCCCAGGAAGGGAAGGTTCTCTCTCCTCTCACCCAGCAGGCGGGCAGTTCTTCCAGAGAAGCACGCGCCCTCGGCCGGATCGTTCAATCAGTAAATGGGCTTTTTCCAATAAAGGCGTTCAATCTTGATTTTTGCGATTTATCCTACCCGGATTAAAGATCAGTTCGATTGACTGATTTACTGATCGATTTACTTCTTTTCTATTGACCGATTTAATGATTCACCAATCATTTATTGGTTTCATGATTTACCGCGCCCCCCTTCCCACACGGCACTTTGCTTCTGATCTGCTGCAACCGATCCGTGATCCGCAATTGGACTTTACCATTACTGATTCCATTGACGGATTCACCGATTTAACAATAAGTAGTTTTTAAAGTGAAGCGCAAACAGTCATTAATACAAGGAACGTATAAGGGAAGGAGTAACTATGCGCGAAAAAGTCACTATATGCAGAAATAAGAAGGTTTATCTCAGAAAGGGAAAACCATACTCGGCTAGGGAATTATCCACCAAAGAACCATTCTATAGATACAGATTTCCGGAACATTCCAATATCCCTTCAGAGTTCTACGAAGACGTTCTGGTTATTGCTAGGAGATTGAGTAGGAATATTACAGTTAAGAAGGATTCTTTTGGTAGGGAAAAAAAGAACGTGATTTTTTAGAGATTATTGGGTACAAGCGCACATCTAGGCTATCGGGGACCTCCCACTCCATATGGTTGTCAATACTTCCACGGATTCAGGAACGAAAGGGTTATTATTGATTTGGAAAGAACACTTTCATTGACAAGAATTGCTTGTAATGCGATAGGATCTATCATTCGTGAGAAAGGCCATTTATTGTTAGTAAATACCAATCCTTTCTTGAATCACATAATTGAGAGAACGGCAAAGAGAACCAATCAAAGCTATGTCAATTCCAAATGGATTGGTGGTTTTTTGACCAATTGGAAGCATATGAAACATCAGAAACGCTTCAAGGATTTCTCCGCGCAGCAGGGAAGTCCACGTTTTCTGGAGATGCAAAAAGCAGCGAAAGGACTCGTGACACGCCAAATTCCGGATCGTTTGATTGTCCTGAATGCACGCAAAGATTCCGTAGCTATAATTGAAGCTGATCGATTAGAAATACCTATCGTATCTCTGGTGGATTCCACTCTTCCGAAGGAATGGTTGGAATTAATAACTTATCCCATTCCAGTCAATAATGATTCCATACAGTTCGCAGATCTGTTCTGTAAATTGGTTACGAAAACAGTCATTTATTCAAAAAAGGTTCGGAAACTACCCTTTAAAGCTCGGGTACTCGCCGAAAGGGTGGAAGCTGAACACACAATCGTGGCCAGTGGTGGAAGCCGCCCCGCTGCGCGTAAGAAATGGCAGGGTGGGTGATCAGCGGGCTGGCTGGCTGCTGCTCCCCAGCGGAAAGAGAGCTGAGCATGAACCGAAAAACTGGCTGGGTGCCCTTGTATGATGGCAGGCACTTTCCAAGGTTCTATTCCGCCATGAAAAGACTATTATGGACGATCGGAGTGTAGTTCTCCCTGGATGTTTCGGAATAACCAATTCCGAATAATGCTTTCCAGCAAGAAGAGAGAATTGGAGTCCTCCGCATTCGAAAGAATAGTCTCATTCAGAAGGAGAGTAAATCGTTTACTAGCCATGATTATTTCTCAGTCCCTAGTGACTTCGTTCGATAGACTCTGTTTGGGGGAGCCTTTGGTTGAATGTCTCCGAGTTTTCTTCATGGTATTCATCCAATTGCATAACTTCGGTCTCCGCTTCGCGGAACTCAAAAGACTGATGAAAGAAAAAAGAAGGAAGGCCGTGGAAAGCTTTTTTCCCCCTGCCGGGGAAAAAACCTAGGMCTCGAACACTTTGAGCATGTAGCGAACTAATCGGTCGTGACGCGCAAACAAACTTTCAAACCCGGTTGGCTCTCCCAAATTACCCTTCGCTCCTTCTTCCCTCGCTGTAGCTCTTGCGCCTCCTTCCTACGCGTTAGCTTGCCGGGAAAGAAGCAAGCAAGCAAGCAAGCCCGGCACTTCTTTCTCTTTTGCTGTAGTTTCCGCTGCAGCGCTTGCCGTGCCCTGCTTCTGCTTTCCTTTCCCGCCCGTGCCGGAAATATTCTCTCTTCCTGGAACCTGGGCTTTCTCCCCTGCCGCCATCTCCATTGATTTGATAGAACCTAGTAAGGGCCGCAAATTATTCTCGAATGATTTGCGCTCCCGGCGCCCAGCCCGGCCGGGTACAATTGGCTATCGACTCGAACAGGTCGATACGTTAGTGCTGCCTTCCATGCCTCGAGGGAGAGCCTACACTTCAAGGCCCATTCTCGCGGCTGCCCTCTCTATGGTTCGGCAGGGTGGTTTTCTGCTTCTTTCCCTTTCAGTAAATCCGGTCAATAGTTTTCACAGAGATTCCACTTTAAACTTCTTCACTCTCAACTTATTTTCCTTCCCTCCAACCCATCAATCATTCCTCTCCAATCAGAGTAAATTCCCTTTATTTCCATCCATCCAGTCTTGGGAGAAACAGGGGAATTGTGAGGTGGAGTTTTCTTTACGAATCATTCCTTCGATCGAGGCCTTTTAATGCGCCAATCTTTCGAATAAGGAGTTGGGAATGGATCACGAACCGGTAAGCATTGAACAGGTGGTTGTTTCCGGGGAGGAGGAAACGTATGCATCGAGGTTGCGGAATTGATAGTAATGGGTGGAGAGGTAAATGGATCCGTGTTGAAAGGTGGTTGTTCATCCCTTCTGGAGGGGTTTGGGGATCGTGGGTGAGCAAACGAGGAGTGACGAGGTGAATGCATTCACTGATCCGGGGGAGTCATGGATGGGGAATCAAACCAAAGAATCGAGCTTGTAGTCCCGTGTGCCCCTCTCCTACGGCTGTCTGTTGGAACCCTCCCTCTACAGATAGATTCTTCCATCAATTGGCTGATCGTTCCCTTTGACGCATGCCCCAACTCCCCTCTATTCTTTCCCACCCTACCTATAACCCACCACCTATTGGTAAGTGGTGCTGCCTGGTGGTTGCCAGGAGTGCTCGACAAGCTATGGAAGGAGTAGGGGAGTGNACGGCTAGTGATGCCCCTCGGAATGGAGGAATACTCTTTCCTGCTGAAGCAGTTGGGTGAACAGAATTACNTGGCAATCGGTTGGGAGGGACCAATATCCTACCGAGATTGCGGAAAGCAGACTCCGAAATGGAAGCGATCAGAGCCGAAAGGGTGGTTAGGCGCTTGTGCTGGAAGAAACCGCCTGCCAGGTAACAAAGAAATGTTGATGGCTACCCATCAAGCACACGTTCGTGGCGAAGAAGCTAGCGGGAGCGAAGTTCCTGTATTGTCGTCCTCCCCGAAGAGGTTGGCCGGGCTACCTCGAGTGAAGCAACGTGTGACGCGTCCGGCGGGAGCCTTGAGGGCGCTGCGGGGAGAGGGGAGTGTCCCTTCAAGTGGGATAGTGAGCCCGGGCGATGGAGCGGGAACGTGTGACGCCACGGCGGCAAGCCCCCTATGCACGTCTCGCTCCCCACCTTCTTGGGAAGGAAACCCTGAAAGACTGAGGGCGCGGGGTGAGAGCCGGAAATGTGGTGACTGGAAAAGAAAGGAGAGCCGAAGCCACGTCCTCTTTCACCGGAGTCGATAGACGAAGGTCCGGGACCGGAGCGTGCGGAGGCGGAGGGCCTTCAAGCGCTAGCTTCGGCAGGGGGATAACGACCGAAGTCGTCCTGCGAAGCAAGAATGGAAAGTAGATCGCCATACATGCTACAAACACGTATATAGATGTGCGCTATGCGTCCGTTGCATGTAGGGTGTCAGGACCGGCATGTTGGCAATGACCTTCACAGCCCAGCACAAAAGCGCAAACCCCTTCCAGCACCATGGCAGGGGCTACTGCCGTAGGACACTCCCCCGACCTACGGGAGGGGAGGGGACAGAAGGGAGGGAGGTACCCGGCAGRGGGTACCCGTACGTGAAGGTAGGGAGGTACCCGGCAGGTACCCAGGCGGGGCCTACTAGTGTACCCGGGGTACGCCGGCTACCGGGTACCCAGGAGGGGGTGGGGCGGAAAACGCTACGCTACGCTTTGGGCGCTACGCGCTGCCTGGGCTGGGCCGGCAGCCCACCCTGCCCCATTYCCTTGCTCCGTTAGAGGAGCGCCCGCTGAAGCCCAGGCCCACCCCACCACCCCGC
>Contig02+24809
GGGTACCCAGGAGGGGGTGGGGCGGAAAACGCTACGCTACGCTTTGGGCGCTACGCGCTGCCTGGGCTGGGCCGGCAGCCCACCCTGCCCCATTYCCTTGCTCCGTTAGAGGAGCGCCCGCTGAAGCCCAGGCCCACCCCACCACCCCGCTGNTGCTTTTTCTCCCTTTGCCCCGCGCTTCAGAAGTGGTTGAGGCCGCGCCAACCCCTTTGAAGTTGGCCCCTACCGCCGCCACGCCGGAGTGGGGTACCTGGTAGAGGCCAGGTAGGGTGTACGGGGCCAAGGAAGCAAACGCGCAGGTAAGCAGAAACACGCCATGCGCTCGCTGGCAGCCCGGCCGGCGGCAACCTGGCAGGGTGGTGGTGGGCCCGGCACGACGCGCTACGCGCGCTCACTAGACAATGTGAAGCGCCGTGCTGCGTGGTTACCTCACCTCTCTGAAAGTCCCTATTTCTCCGTGATGGGTGCCTTGAAGGGCTTGCTTGCGGCAGCGCATCGTTCGGCAGGACCGTACCGTATCGTACCGGTATTTAACGCGTGGAAACCAACCAACCACTCCCATGTAGTTCTCGGTGCCCTGTCTCAAAGCCGGCAGGCCTTGACACGCCTCTTTCCCTGGCARCCAGCCCTGTGAGGGAGAGTCGGTGCAGGGGCAGCCAGCCAGGTCGTTTTCCTTCCCTTCAAGGGCCCCCGCAGTTAGTTTTCCAAACTGGCCAAACGCCA
>Contig03+2723
TGCCCTGTCTCAAAGCCGGCAGGCCTTGACACGCCTCTTTCCCTGGCARCCAGCCCTGTGAGGGAGAGTCGGTGCAGGGGCAGCCAGCCAGGTCGTTTTCCTTCCCTTCAAGGGCCCCCGCAGTTAGTTTTCCAAACTGGCCAAACGCCAGCCATGGTTTCCTTCCCAACTCTTCCGTGCCCGGTACATAGTTTCCCTCCTRGGCCACCGGGTCGTGCCGGAGGAAAGTGGGGCACGCCTCACCCATAAGACGGCTTACGCTTTCGCGTAATTGGAAAGCGCGCGCAGATTTGTTTCGCAAGACGTTGAAATATCCAACGTACCGATTCCACTTCTTCCAACACGCCGTGAGAAAGAGCCTCCCTCTACCGCTGCAGTTTTGTAATTCTTCCGGGTTAGTAGCCACTAAAAGAGGTCGTCTCGTGTCCTCTCCGGACTCGTTGTTCGCCATAGACGTGAGTGGCATGGCTGAAGGGGCGGATGCCGGCAGCCGNNAGAATCTTCTCTCTCCCTTGAATCGCCTCCCTAGCTTCCCCGGCACGCTTACGCCTACGCGGCATGGCATACGAAGCAGCAGCCTTCCTCCCTTCTTCCCCTTCGCTTCCGCGGTAGCCTGGCATAGCCTTCGCCCACTTCGCTTTCGTCTTCGCTTACGCGCCAACCTTCCCCGTGCGTGCTCTTCAAGCACCTGTCATAGCGCTGAAGCGGGCATGGTACTCGTCGATCCCTGGCGGCAGTTCGATAACCATTTCCTCTCGAAATATGTTGACACGCCACCTACACAAAATGTATCTTTTTGATAAAGAGTTATTTCTTTCTTTGGGCCGGCAGCTGGGCCTCGATAAGGCTGCCGGSCGGCCACTTGCAGGAGGGGCCGCTGACCCGCAGGGAAGACTTGGGGCTCCTGGGCCAGGGCTTGGGGTGGGTGGACATGAACGGGCGAGGCCTCCAGATTGCGCTGTGGTCAACGATGGGGGTCGGTTAGTGGGACGGTGGGCTATCGTCGGTTCTTGCTGCCGACATGCCGGTCCTATTTACTTGATTCCAGTGTGTTTGGTGGTGGCCGCCCGGGCCGCCAGCAGCAGGTCCTACGGGACCACGGCACGAGGGGGGGCGGCACCTTCTTCGAAGTGGGAAGCGCTACGCTGAAGCCTAGGCGGGCTTGGCGTCCAGGGTAGAGTGAATTATCTCCGGCAGGGCTACAGGGGGTCCGGCGCAGGGATGGAAACAAGCTAAGGCACCCACCGAGTCGTAGTGAAACGGGGGGCCTATTAGCCCTAGCACGTCACCCGCTGATATTCACAATAGTGAAATCGGAAGCAACAGGTAGAGTACAGAGGAAGCAGCCTTCTAACTTGAGTCACGGGGGGTGGCGCTCCGCGCCCTACGTTCGTTCCCCTGCCGAAGCGCACCTAACGGTGGGGGAGAAAGGGCTGGCTGCCTAGGGTAGGCTCTCCTCTAACCACGGGGTTTGGCCTCCCTCTTGCCGGTGGGGGCCTTCCCACTTCACTCTTCCCGGGGCCAAAACAAAACCTAGGCAAACAAACCCGGCCCTCTTTGTTTGGGGGCCTCCCTCTTGCCRGTGGGTCCTTCCCACTCCCCTCTCTTTCCAGGGCCAGGGTAGCGCTTTCACGGCAGCTGGGGCCAGGGTAGCGCTACGCTAGGCGCCGAAGAATCCCGTGTTGTTAGAGGAAATAAACAACTTTGATGTCCTTCCTTCTTAGTTTTTTGCCTACGGCCACCCTGCTCCTGCCGGCAACTTCAGCACGGGGATATTGTCTAGAAAGGAGACGATGTGCCGGACCTTAGGGCTAGTTGAGAACGAAAACATGGGCTCACCAAGTACGTTCTGATCCCCACCCATATCGTGGGTGATGGGAAATAAACCATTCCCGGGTGACTATGGTAGCGCCTTCCTCGGGAAAAGGGTCAGGCAAGCCCGGCAGGCTTCCCGGTTGGCTGCCGTAGGGGCATGTCCATCGCCAATCACTCTCACGTTACGATTCCCGCGGTGCTGCCCCTCAGTGAAGGGAACAAGAAGGTTTCGTCGATAATTATGTATATAGGAAGAGGGTATGCCTTCGGCACTTTCTCTCGGCCAGTCCCGGCCACCACTTTTTATAGAAGGGCCGTCTGTGCCCAAACCCAGAGAAGACGTGCTAGCGGCAGCCACTACTTAGACACGTAAAGAAAACCAGCCACTCCGAGAAGTGAGTCCCGCGCCACTACATTACTCGTGGGGTGGCATTTCTTCTAATTTCTCGGCAGGCCTGCACTTGCATWAGCAATTCACGTATATAGGAGGTATGGCCTACCACCTTGGTTCAGGGCGGGTGCTAGCCTCAACTTTCCCCCGGCAGCCCTACCTAGCCCTTATTCACGGGAACCTCAGTTCAGCCCTCATTCCCTGAATGWTGGGCAAGAAGCCMSCC
>Contig01+45720802
CCGGAGCCCTTCCCAGTGCCGGGATGTAGCCGGAAAGCAAGCCTGCGGCCCTCAATAAAGGGAAGCGTAGCCGCATAAATGCCCTTCACACGGCTGGCTGGCTCTTTTACCACAGCCAGACGGAGGAACCTATTNACTCTATTTATTACTACGGAAAATTGCTGCACCAAGATGTCAATTTTATCTATTTTTTCAGTTCAATCTTTCCCAGTCTTTTCTCTACCGGAGAGAGAAAGAAAACGTTGGAGGGAAAGGGAACTGAAGTGAGGAAGAGAACTAGGGGGAAGAATCACAAATTTGACCCCCGTCTCGGTAGGTGTATCATTCATCACTTTCCCAAAATGACATTCATCCATGTATTCTTCCTTATGGTTGAATGGCGCCCATCATTATTCTTCGGTCGACGACATCGTCGACGACGCCAATCAAGGCCTACAGGCCTTAGCCGCCTCGGGTTTGTTAGAAAATTCGGGGCTTACGGTACGGACGATACAGAAATAAAGGGTATAGGTTGTACATACGACGGAGAAGCGAGAGAGTTGCAATGGGCGAAAGGAAGTAAACGCGTAGGGAAAAAACACTACTCCGGATACCCTAATAAATCACCATCGATACAAAAGATTCAGAATAGATTCCTTAAAGTCAGCGGTTGGAAGGGGTGGGGGGCCGGAGGCCCCCCCCGGGGGGGCCGAAARGGCCMSCCSCSGCCHCCSMACAAWMTACWTTTMGCAGCAACHGCGC
>Contig01+45720802_2
CCCCCCCCGGGCTGGCCTAAAGGGCCAGCCTCGGCCTCCGAACAATCTACTTTTCGCAGCAACTGCGCATACTATGCCCTTGATTGTGGAATTCTTTTTTGGAATGAAAAACAAAATGAATTTTGACCCTACTACAGTTAACATATCTGACGACAATTCTGTGACAGCGTTTTGTTCTAAGCCCGGCGGCGGGAACGCCGGGCCTAGGTTCACGAAGAGGAAGAGGAAGAAGAATACGCTCTGTACGTGTATGAAAAAGAGGCTCTGTACGTATATGGGAAATACGGAATGTACATATATGGAAAGGGATCCGGAAAAGGAATGTATGTTTATAGATAAGGCTCTATGTACGGGAGTTAGAGGTTTGTGTTGCCGGAATTACTCCCATGAGAGAGATGCCCAATGTGAATGTACAATCCCTGGGAAAAGAGACCCGTGCCGCAGTTCCTCTTCCTTCATAGATGCTCGCGGGCGCCTGTCTATGGGGAATGATGCCCGATTCATGGAAGGAAAAAGAAGAATGTGCAGTCATTGTTGCTGGAAAGAGATTAGACCCTGGTGGCCCAGAATGCAATCTTTCTCGTCCGATCGAACAAACACGTCTATATTGATCAAGCCGGTAAGAGCGAATTTTTCTTATCAAAGTGCTTCTCTAATAGCTCAAGAAATCTCTTGGAAATCAAAAGAAAGAGAATCATTTGTACAAATCTGTACATCCATATTTGAAGAGATTCAGAAGTGCAAACATGTGAAGGGAATCCGTATCTGTCGTTCAGGTAGATCAAACGGGGCAGAAATAGCTCAGACTGAATGCATGAAAGAGGGTGAAACATCTTTACATGTATCTTCCGATTGTCTTGATTACGCGAAAGCAGAAACATCTACTCGTTATGGAATCTCAGGGATCAAAGTGTGGATCTCATACTATCCGGACCGAAATACAGAAGGGAAGAATGAGGCTATATCCGAAACGTACAAAGTTTAGGAAGTATCAAAGAGTCGGAGGTGAAGGTTACAAAACGGACGGTACACAACTTGGTTCTGGAAAATATGGCCCTAAAAGTTGTGAAGCTGGTCGTATTTCTTCCGAAACCATTGAAGCAGCACGTCGTGCTACAAGCAGACGTTTTCGAAGAAATGGTCGAATATGGGTAAGAGTTTTCGCAGATACTCCTATTACCAGTAAACCCACAGAAGTGAGAATGGGAAAAGGAAAAGGAAATCCTACAGGTTGGGTGGCTCATGCGGTGACAGGACAAATCTCATTCGAAACGGATGGTGTGGGTTTGTCTTTAGTCCAAGAAGCTGCTACATTAGCAGCGCATAGACTATGTGTGTCAACCAAGTCTGTTCAGTGGTCGTAATTAGTACTAACGAAAGAAGAACGCAGAAACGCTTCGCGAAGAGAGCGGGGGGCTAAGTGGATTTTTACACCACTGCCGCCCCCCAACGGAATTTCAATAGCACCCACCC
>Contig02+22229
ATAGACTATGTGTGTCAACCAAGTCTGTTCAGTGGTCGTAATTAGTACTAACGAAAGAAGAACGCAGAAACGCTTCGCGAAGAGAGCGGGGGGCTAAGTGGATTTTTACACCACTGCCGCCCCCCAACGGAATTTCAATAGCACCCACCCTGATGCTATGTAACGGCTGCCTTGGCAAACCCTTGAGGTTTGGAACACCTGTTGACGCCTTCTATACCTCTTCCTCTCCGTTACTCTCGGCATGGTCATATGTATCGACAGAATCAAAAGCAATTAGCCRCCGAGAAAAACCAAGTCGAAACTAGCCAGCCAGCAAGAGGTCTATAGAAAACAATTTACTATTGGTTGGGGCGCCCTTACAATAGGCATCATGCATGTGGGCGCGCCCCCCCTACAGTACCCCGCCCCACCGTATTTGGAAGTTGCGCTTACCCCGCTTGCCATACCCCTCCCCTGCTGCCGGGCCAGGGCGCGTAGCGCTACCCGCCCCCGGTWGRGTCTCATACGTCACTATGAACGGTTGCTGCGCTTCACTATGAATGGCAAGGCCTCCGCGAGTTGCTACGCTCCACTCGGCAGGCAAGGCCAATGCGAAACAACGACAATGCGATGCGGTGGCAGAATGCAGAATGCGATGTTGTGGTGCAATCAGTTGTGATTGTGATGCAAGTGGTTGTGATGGTTTTGGTTCTGCCCCGGTTGGTTGGTTTCTGCCCCCCCTGCCCGTCCGTGCCGGGTGCCTCCCTGCAGCAGGTGGGATCTTCGAAGGATTCCCTTGCTGTCACTGAAACCTGCATTGCCGTTGCCAATGCGATGCGGTGCTGTCACGGAATCTGGTTGTGGTGCCCGAGGGGGAAGGTGGTGGGGCGTAGCGCTAGGTGGGGCAGGGGCGGCAGCAAACCACTCACCGATAGGGAGAGGCTCCGACCGTTAGGGGGGAGACTCGATCGACCGATAGGG
>Contig03+1964
TGCAAGTGGTTGTGATGGTTTTGGTTCTGCCCCGGTTGGTTGGTTTCTGCCCCCCCTGCCCGTCCGTGCCGGGTGCCTCCCTGCAGCAGGTGGGATCTTCGAAGGATTCCCTTGCTGTCACTGAAACCTGCATTGCCGTTGCCAATGCGATGCGGTGCTGTCACGGAATCTGGTTGTGGTGCCCGAGGGGGAAGGTGGTGGGGCGTAGCGCTAGGTGGGGCAGGGGCGGCAGCAAACCACTCACCGATAGGGAGAGGCTCCGACCGTTAGGGGGGAGACTCGATCGACCGATAGGGAGAGGGGGTGCCTGCCGCACCACTGACGGGAAGCCGTTAGGCTTGCCTGGCCGTACATTGTTTGAAAAGTAGTCATTCCTTTTGCCGCGCTAGGCAAAGATTGGATTGCCGGCTCACGTAGGTACAAAATAGACAAATGCACGGATCTCATGCGTAAATRAATCCCGGACCCCGTGGCTGGGGCAGCAGCAGCCCTGCCCCAGTGCTAASKTTGATCGATCAATCAACGAAAGCGAATGGCTGGGCGCCCGGGTTAGCGGGTCATAATGGGGGGCAGCGGTTGGCAGCTGCCGGATCGGGGCGRCCACCCCTGGCATACGTACACGGCTGGTGTGTGGTCGTGGAGGTGAAAACACGGCTGGCTTTCGGCTTTCCTCCAGGTGAGGCGTTGGGCAGCCACCGTGCGTGGTCCAAGGCACGGGCTGCTGCTGCCGCCCAAAGCAAGCCAGCCAGCCCCTTCAGATTCCGAAGTTGAAGCGCGCGCCAGTTGAGCGCGTAGCGCTTCGCAGCTACGGGGCGGCAGCCTATCGGGTGTAGGCGTGTGTGGGAAAATTGCACGCAGGCGGCCCTACCCTGGTGTTCTACTCGGTAGGGCCACGCCGGGGTGGGTGGCCTGGGATTTCGGCCAGCCACCCGGCCCCCCCAAATCCATCAAAAACAAATAAGAMGGTTCGAATCTCTGACCAGAGACTGGAATGCCACTAGACGTGCTAGTCTAGACTATTACTTCTTTACCTAATCATC
>Contig05+12229
CTATTACCAGTAAACCCACAGAAGTGAGAATGGGAAAAGGAAAAGGAAATCCTACAGGTTGGGTGGCTCATGCGGTGACAGGACAAATCTCATTCGAAACGGATGGTGTGGGTTTGTCTTTAGTCCAAGAAGCTGCTACATTAGCAGCGCATAGACTATGTGTGTCAACCAAGTCTGTTCAGTGGTCGTAATTAGTACTAACGAAAGAAGAACGCAGAAACGCTTCGCGAAGAGAGCGGGGGGCTAAGTGGATTTTTACACCACTGCCGCCCCCCAACGGAATTTCAATAGCACCCACCCACCCTGACGGTCGTTCCGCTTGAGGCCCTGTAGGCGCAAATCATAGTCGTAGCTCTAGAGGTATTCTGTTTCTGGGGGAACCCTACCTATTGCGTTCCTTCCACGTGAACACTTCCGTGCCATTTCGGGGTCGATTAGGCCAAGGACCTGCCAAACGCGAGGTCGCCCTTTCCGGGAGTGTCAATTCGCCTCCTGGGCACTCGACGTTGGTMGAATCGGTATAATACCAGCCGAGGCCCTTTACTCGTTCTTTCRCCCGCGGTGAGCCAGCCAGCCCTTTTTCGGCTCCTGCTGAAGGAGTCAGGGGGGGTCGGTCGTCGAAGAGGTATGCTTCGGCAGCCAACCCCTCTCGTGTCTCCGTTCGCCCACCGAGTGTAAGAATCAACAGGTCAACAGGTTTAAAAGAGTGGATTTTCTATGGAGAGGATAAAAGTAGAATGGAGTTATTTTGGGATTAGAGAAAGGATCGGAGGCCTACCAACTTTCCCTAGGGAGAGAGAGCAAGGCTTGACTGAAAAGGATCTGAGATAAATGCTGATGCTGATTGCCGACTGGCAATCCTAAATTTTATCCACTTCTAGAGTCCTAATCCCCAAGCCTAATAAGCCGACCGGCCCAACTCTCGTCCCCACCACCGCCTACAAAGTGGGTGGGGACGTTCCGTTGGGATATCCGCATGCCCCACCACCCAACTTCAGAAATGGGGGTATTGGTGGGGTCGTCCGTGCCGGACCACTTGCTGKGGTAGGGGCCTACMACCACCCAACTCCGGAAATGGTTAAAAACTTCGGAAATGGGTGGTGGTGGGGCGGCCCCAGCAAGGGGACGGGAGTTGGGCTTCAGCGTAGCCGCGCCCCCTAACTTCTGAAGGGGTGGGGGTATGGCCTCCGGCCCCCCCCGGGCTGGCTGGCCCAAAGGGCCAGYCTCGGCCTCCCCTATCCATCTGAGTAAATTGTAGGAATTGGTAATATAGTGAAGGGAAGGCTTTTGGAAGCGCAGTTTGCGATTCCATCGTAAGTGGTGGAGTATCTGATGGGATGTTGTTGAAAGCCGCCTTGCTCCTTCATCCCTGAGAAGCGCTGCGTGGGGTGTTTGACTGCCAAGCAAGGTTCAGCCCTGCTGTTGCGTCTGAGTGAGTAAGCTTCGGGTGCCGGGTGCGCATAGTTCTTCTCCGAAGAAATGCGTTCGTAGCGCGCAAGCGTTGTTGGGAATGTGTTCGATTTTGAGTTGTTTTTTGAACTACTTYGGATTTGTCAGAATCCTAAAACGAGGATGATTCCAAGGACGATTCCGAGATTTACTATTTCTATTCGGCAGCCCTTCCTATTAAAAGGGGACATGCCTATTTATGAGCCCATTGGGGCGCTCTTCGTTCCCATGTTAAACAGTCACCTTCCCCGTGGCTGGAAAAGCGCTGAGCGCGGGCTGCTTCGCGAGAAGGCATACGGAGGTGGCTCGACGGCACGTCTCCAGAAGCTAGGAGAGGCATGCCTCTAAATCAGGTTTGACGCAGGAGGAGGTGGACGTTTGTTGCCGCTTAGCCTTCCCGCCTCTGTCTGCCGTACCCCTGATTAACTTTTGCTTAAGCGCTCCAAACTGTTGTTGGTGCCATAGCGATAAACCCATCACAAGGCGTCAACGGAAATGCGATAGTAAATCGTAGCTACGTACATACAGCAGAGCGGTAGCCGGAGCGGAGCCTTTCATTAATGAGAGTAGGAGACCTACTAATTGTCGCGTTCCCCATGCGTGGGGCTACATTCTTCCTATTGAGGGACTGCAACGCATAGCCTACGTTCCTGGCAAGGGAACTAGAAAGCAGCAAGAATGCCTAAGATAACTTTCATAATGAGGGACCTACTGCCATTGTAGCCGTTGTTTCTCCAGGTTGAACGTGAGCTACATTCAAACTAACGTAGGGCTGCAGACTCACAAACGAGGTGGGGGATGGCTTGGCAATACCCGCATCCCTGAGGGCTACATCTCCTACCGAAGGCCTACGTTCCTTTGCCGGGACATAAGGACTGCGAAGCAACGACTAGTTCCATAGTAGATGCATAGCGTACGTGCATAAAAGAGAGACCTACAAATTGTGGTGCCTACGTTCCCCAATCTGAGCGGTGGTGGGACTAAGAATCTTTTCCCGTGCGTGGGCGGGATTCTACGCCTATGTTGTTCCGGGCTAGACAGCAAGATTACCTAGGCTACGCGTACGTACTTAATGAGCGTGGGGACTACGTTCGAACTGACGTAGGACTACAAAAAGAGCATTTCCTTGCCGGGAGAGGGACGTAGAAGCAAGAACTAGGCTCCCGTTCCTGGCAAGGGGACTAGACAGCAAGATTGCCTAAGGCTACTAGTTCGTAGCTTACGTTCAGACTGCTGAGCGTGGAGCAACATTCGAACGATCGTCCGGCAATCAATTTGCCGACAGAAAGCTGCATAGATCGATCTGCCGCTGAACCGATCAACCTGGAAAAAGATTGAAGGGCTGCAACAGAGCAGTACAGATAGCTTTTTCCAGTACATTCTTTTCCCTCCTCACTTTCGAGATGCTTTTCATAGCCCTATAGCAATGCAAACCAGACTGACTTCCATTCCCACAGTAGGGGAGAGCAATTGTTTTATCTTCCGTTAACAGACTGAGAAAGCAGCCAAAGATCTTGAATCATATCCCGGCGTCTGCCGAGCGGCGGAGGCTGGCAGCTGGCAATCAATTCCATTCCTTGTCAGTTAAGCGAGAGTGACTTTCGGTTACGGGAAGCAGCACAAGCGAAGTACTCTCGTGAAGTTTGAAGGGGAGACGGAGATAACTTCTAACAGAAAGCAGTCTACTAAATCGACTAGGAGTCACATTCAACAACCTTTCCCTTCACCCACACGACCGGATTTGGCATGCCTCTGATTGAAGGAGTGAAAGAACCCCAAAGAACGAGTGAATACGGCCAAAGCAGCTTTACGTTGAGAATCTTATGCCTTAACGGAAAGGAGAGGTATTTATGGTAGCGCGTAGCGCTAGCCCGGCCCCCTGCAAACAAGCAAACATTCAATTTCCCCTACCCCGGCCCACTATCCCCGGCCCTTGGCCACTAAAGGGGTAGTAGGGGCCTACCTTTTCTTGGCCAGAAAAGCAGCCCGGGTCTGGCAGTTCTTTCATGGACCGAATGAGTTGATTTTCTATCGGCTGTTAGGTGGTTTCCAGTCAGCATGTGCCACCGTGAATCAATCCATTCCGTAGCGTTGTTGACTCATAAAAAAACTATCGCTATTTGGGCCTTCGCCCTTCGTGGAGAGAGAACAATAAAGAGGGAGTTCCGCTTCCCTAGTAGGCGGGGCTAGCCCACAATAGCGCCTACCTTATCTCTGGCAGGGGTGGCGGATCTTTGCCGGGGTGGCACCGAATCAGCCAGCCCGGCGGTGGGGTTTTCTTCTTTCGCTTGCGCGCTTCCGGAAGACGGATTCGGATTACTACGGGACATGCTGCCGTGCTTTCACACCCTACAGCTTACGTACTTGATGGATCTTATACGTAATACGTCATGACATATCTGGTGTCATGCATTGGTAACGTGCGTTGGAATGAATTCCGCACTACTATGAAAAGGCCACTCTCTCCC
>Contig06+11045
GCCAGCCAGCCCCTTCAGATTCCGAAGTTGAAGCGCGCGCCAGTTGAGCGCGTAGCGCTTCGCAGCTACGGGGCGGCAGCCTATCGGGTGTAGGCGTGTGTGGGAAAATTGCACGCAGGCGGCCCTACCCTGGTGTTCTACTCGGTAGGGCCACGCCGGGGTGGGTGGCCTGGGATTTCGGCCAGCCACCCGGCCCCCCCAAATCCATCAAAAACAAATAAGAMGGTTCGAATCTCTGACCAGAGACTGGAATGCCACTAGACGTGCTAGTCTAGACTATTACTTCTTTACCTAATCATCTAAACCCCTTCTTCTTCTTCCGCTTTATTCTTGGGAGGATGTTGCGCCATAGGCTGCTGCTGCTGCTTTGACTCAGCARGTTGTGCTGGGCGCTTGCCACCGTAGTAACCCCGCCCCAGCCGGGGCGTAGCGCCAGCTTCTTCGAAATTTGGTTAAAAACCCCAGCGCTACGCGCAGCGTATCGAGTGCTTTCCTTTCTCCCTCTGGGAGAGCCCCAGACAATAACGGAGAAACATTGGGGTTTTGGGCATAAACCCATTTTCCCTAAGGGAATGACCACAAATTGGAGAAACTGGCTACTCACATAGTGGGAAAAGGCATCAAATCGTCCTTTCTACTTGCTATGCGGCAAGCTGCTCCGCGGTGCCGACTTCTTGTATCGTCGGCACCGCCGCTGAGTGGTGTGCAAGTACGTGGCGCCCAGCCTGCCCCACCCCACWTCACGGGCAGGGAAGGCAGCACCTTCAAAGGTAGGTCCCATCACAGGCAGGCGGGGGAGGCAGGAGAAGCAGACAACGCCCCACCACCGCATTCTGTCCACACGGAATTCCGAACGGAACGGAAAGCAGCAGCAGCAGCAGCCCACCACAGGGAGTGGCACCCCCATCAAAAACAAGTTAGAGGCACGCTACCCAACAAGCAAGCCTCTGCGTGCGGTMCTCACCCAGGAAAGGCAGGGAGTGGCGCTACGCGCTACCCTGGCATACCCTTTACTCTCTGGTTCTCTTGTCCACTKGACCAACTCACTCATAAACTGTCACGGCAAGCGCTCACTCAGTGAAAGCGCTTAACCCACCTCCAACTGGTACTGAAGAATCACTCAGTTACATGGTGAGAAGCGGTTGGCGGCCCTGCAACCCACTTATGGTTTGGGAAGGTTGGCGGCACCCTACCCACCCTGGGCAAGAAGCCAAGACGTGCGGTTCTCCCTCACCCGGGGATCCGGCACACAACCTTGGAACAAAGAGGAGCTCGGCAGGCAAGGGCAGTTCTCTCAAGAGCCTGCTGCCAGGCTTGGCGTCAGTCGTCTCTCGCAAACAAATCACGGCAGCAGGCCGCTCTCCCAACGCTTCGCCGCTCCATCCCCAGCGTCAGTCAGCCAGCGCTCTCCCGTGTGCGAAACTGTGTGCGTGCTTTTGGCCTCGGCCTGCTGCCAGGGCTTGCGTGC
>Contig08+13924
CTTCCCTAGTAGGCGGGGCTAGCCCACAATAGCGCCTACCTTATCTCTGGCAGGGGTGGCGGATCTTTGCCGGGGTGGCACCGAATCAGCCAGCCCGGCGGTGGGGTTTTCTTCTTTCGCTTGCGCGCTTCCGGAAGACGGATTCGGATTACTACGGGACATGCTGCCGTGCTTTCACACCCTACAGCTTACGTACTTGATGGATCTTATACGTAATACGTCATGACATATCTGGTGTCATGCATTGGTAACGTGCGTTGGAATGAATTCCGCACTACTATGAAAAGGCCACTCTCTCCCTAAGTAAAAACCTTCTGTTAGTCTACATTTTAGTATTCTATGGGCTATGTTGTTAGGGAGCCCGTGATTCTCTGGTGTATTGCCTACGTTACGGCAACTGGATTGTGCGATAGGGCCTGCGTAAGGCTGATGGTTGCGGAATGAGAAACGAGTGATTTCCCTTCATCCCTGCCAGTGCCAAGAATCAGCCCCGGCTGCCGGCAAAGCCGCTGAAGCTGCCGTGGCTTCGCCCCACTTCAACTTTGAAGTGTGAAGGGCTATGCACGGCCATCGAATCCAAGTAAATAGTAGAATGCACTATGTGACCCACCCCTCGGCGCAAGCAAGCAAGCAAGCCCTTCTCCATGGAACACGCCCCTTCAGAAGTGTGACGGATTAAGAGAGAAGGCTTATTGATGGGAAGCCTAAGAAGAAGGAGGGCCCGAGAGAGAAGGAAAGCCAGCCTCTGCTCCCCTGCCAGGACAGACGGACCTACTACCAACCAAAGAGGTTGGGGAATGCGGGCTCACAAGCCCAAGCACGGAAGGCTGAGGGAGAAGCCCAAGAAACAAAGGCTTGCCAGAGAGACAGCCTCTCTCTCAGCTCTCTCCCCTTGCCAGGACACTCGACCAGCGCCCGCTGCCGCAGTGCTACAGTATACCATGTACCCCTCTACGCTGGGAAAGTCGGGACCTAGCTGCCGCTTTCCTTGGGAAAGCGAACCAATCTCTGGCTTTTTTGGAAAAGGCGGGGGCGCGCAGAGGCAGAGGCCACCTTTGTTTGAAGGGGGGCGGGACGAAGGTAAAAAGGGAAGGGGCTGCCCTGCCGTGCCTATTCGTGAAAGGMTTTATGCAGAAAAGGCACGGGAGCGGGTAAGGAGTGGATAGTATCTGGAGAATATGCTGGCAAACTACTACCACCCTAGAAGGGCTACTGTCACTCTCTACTCTACCTAGCTACTGGAAGCATACTCTCTGGATCAGGCTCGGACAGTAGAATCACTCATCCTGGATACCCACTCCCCCCTGCCGTCTACGAGTAGCCCTCTCTGCCGTGAGTACTGCCATTCCGGGTAGGATTACCATGGAAGCAGTGGAGGGAGGATGTGGACGATAGACTATGACTAGCCAGGGTAGCAGGATAAGAGGATGTGGTCAGAGTGATCCCTACTACGTCAGAGTAACTCTACTAGTTCAGGTAGCCCCTCTGGAGTGGTAGGGTGAATCGGCCGATAGGGGAATGCGGGAGTCATTAGGAGGAGAGTAGCGGACGTATCTCCACCCCTTCACCCGATTAGTAGMTCCCATTCTGCTGGAGTACTCAACCACTCTTGAAGGGGGGCAACAGGCCATCATATTCTGGATCGTATCGAATCACCCCACTCTATGGATCTACCACCCATCGTTCACTCCTATTACCCTTGAGCTCAGTGTCCTACTTCAATGGGGATCGTCAGAAGGGAGTAGAGATCTCCCACGAGTCTACTGAGGTAGCCTGGTGGATTGAGGGAGTACTCCTGATTCATCATTGATAAGATCTAGCTAGCCATCACAGTGGGAATCATGATGCCCTCCTGAACCCTACGTACCCATCGAGGAGTACTGGATCCACCCTCTAGCTATCATAGCCTATCGTATGATTCMATCMCTCTGAAACTAMCCCAGTCCTATTCCCCTATCTCCTGCTATCGTAGTCCAACACCCTGGATAAGTAGCTATCCTCTACCCCAACCTCACTATCTACCCAGTACTCCTCCCTCTGTATCCTGGTTAGAGCCATAGATCTGCAGAGGAAGGGATAAGGGGACACGAGGAAGAGATTAACTACCTACTACATTGGCCCCTCCGTATCCCTACGGCTGGTTGAGGGCTCAGTCGACACACACCCTGGTAGGGATGATCTGGCTACCTTCCGTAGATTCCTGCCTCTTCATTAGCTACTCCCATTCCCCTCCTGTCGCTACAGATATCCACTCTGGAGAGTCATCAGAGAATCTAGCTCGTAGATCTGGTAGCACTCATAGCCACAATCTATTGACCCCTGTTCTGGATCTCTCAGGGCCGAAGAGGGCGTAGGTCATTCGTGTTTTTGTGTGAAAAAGGGTGTGTGTTTTTGGCTGAAAGAAGCAGTTTGGCGAAAGGTTCCCTTTTACCCCAAAGTTACTAAACCTTCTAACCCCTTTGACCAGGGCCGCCTTTGTAGGGACCGCACCGGTATGCCCTTTTCTTCCCTCAATCGATCGAACTCGGGTTTGGGCCTCTTATTTGGATAGGGAACCCATAACCGGCTCATTCTCATGAACGTGCTGTACCCGGCATCTTTGTACCAAAGACACCTCAGATCAAACAGGCCGTAGCAGGGGGATGGACAATTCGTCGTAGGCTCCATCACGGCAGCCTTGGTTACGCTCGAGCGTCATTTCCAGAAGTACTTTCTAAGCAAGTGCTTAGCAAACCCCAATCGAGGCTGTTTGGGGAGACCGGACACCCAGGTGTTGGGGTTTTGGGGCTGCCAGGGAAAGGGATGGGCTGCCAGCCTAGGCAACCGGCATTGACCCCTTCGCGACGGCATACCTTGGATGGTATGGAAAAAGTATCCTTACAGCTGAACTATGGTTGGATGGTCCCAGGTGTTGGAGACTTTGGAGCTGCCGGTACTTGGGGGTTCCCTTTTCCGTTTTCCTTTACCCTACTAACCCCTTTCACCAGGGCCTTCCGGTTGGGCCTTTTCCTTGCTCATAAGCCCGGGCGCCCTTCGAATCCTTGATCTTGGGTTCCTCTAGCAAGGATCGAGGAGGAACGACGAGGGAAAACTAACTGCCAATTACAGGGTCCAGGAGCGATAGAAATGCCGATGAGCCAGGGACGAGACAGAGGAAACAACAACCAACCCCCCTTCGAAACTCAGTGGCCGAGAGACGAGGTAGAATCAATGGCTAAGGAATGACCATGAGAGCAAAAAGAGAGGCTTGGACGTAGTTCATACTGACTAGCAGACAAGAAATTGAGCTACGTTCACTTTGGAACTACGGAGACAACATGGCATAGGCGCCAACCGGGGAAAGGGAACTGCCAGTGACAGAAGAAACCCAGGTAGGTAGAAGCCGAATCTGTGACCAAGAGGAAAAGGTACTATGTAGGTATAGTGCATCGACTGAATCAAAGGAATAATCGGCTTCGACTAACTCTGAATCGGCTGGATTGGCTGYGACTGGGTCCTGGCGATAGTCCCCTACAAGTACTGGTGTACCCCCTTTTGTGATTTCAAGTAATAGGAAATGCCTCGTAGTGGATTCTGCCATACGTGAATCGAATTGGAAAGGAAGGGCAAGAGGGGAGCGGGAGGAGAGAGGCGGGCAGGAGCAAAGGAGAGGAGTGTATCGTAGGGTATTTCTTTCACTCGTGCCTAGAAAGTGGGTTTGACAGACCTGATAATTAGTCCAACCCGATACACTCCTATCCGTGTTTCCCTCCTTCCACCTGTCCGTCCCTATTCCTCTTCCTTCCAGGTAGCTATGACATTATGCGTAGAGGTAGGCCTCTGCCGGGATTAGAGGTGAATGGGGTCTACCTCCCAGGAGTAACCCGACTACACTATGTTCCAGCTACCAGATCTCTACCATGTTGCATGAGCTAAGTGTGCAAGAGGATAGGACCCATCCGCCAACCCCGAGTCAGGACCTGATTCCCCTCACCTCCACAGTGACTACTCCTCT
>Contig09+23849_2
TCTACCTCCCAGGAGTAACCCGACTACACTATGTTCCAGCTACCAGATCTCTACCATGTTGCATGAGCTAAGTGTGCAAGAGGATAGGACCCATCCGCCAACCCCGAGTCAGGACCTGATTCCCCTCACCTCCACAGTGACTACTCCTCTGCCGAGATCTGCCATGACCCGCTAGTCCTAGTCTGCCGGCACCCTTCACCTTCCTCTGTAGGGAACTRGGGGATCTACTCRTAACTACTAGTCCTGCTCATATGGGGTCTCGAGAGAGGCAACCTACCACTGACTCCTCATTCTACTTGGGTCACTCCGGTACCCTCCATTCCGGGACTGAGGAAAAAGGGATCACTCCTTCTAGAATATCCTATCACTTGCGTCTAGCTCAATGTCATAGTCTATTCCTAGGACCCATCCTGGCAGGAGCCGAACACCTCTATCCCAGTTCTGTTGCATTGACTGGACGACCAATTAGAGAGGATTCATTGAACCAGCTCCACACCACTCCAACAGTAAGACATCATCACCCAGAGGTCCGGCAGCCCTCTAACCTGTCTCCCTCAGAGGGATCGTAGCTAATGGATAGTTCTACTCTATCAGTCTAACTTCCATCGGTGAAGAGGTATGGCCAGAGTTCACTAGATGACTTGTCTCGATTCACTTACTGAGCGGCACACCTCCTCTTGATGAACCAGATGACTCTATCCMGTTGACTGGCTCTACTCCAGTGCCATATCCTCTTTATCGGTGACCATGTCTCCTCGGTTCACTATGAGCTATTGCTTACCAGGTCATTGAGATCGAGTCATGACTGTTACCTCCTCTGACGACCCCTGCCAGTCCTACCCCTGTTGTACTTCTACTGAGCGCGCGCGCGTGTGTTACATGCATGGAACACGCTACCTACGCGCTACCGGGTAAAACGGGGTTGGCATGTTGGGCCTGCCGCCCAGAAGAAAGGATAACCCTGGCCTACTAAAGGTCTTTGGGAGTGCCCCGCTAGTTAGAACTGCCGGCATTTGGCGTTTAACCCTTTTCCCCAAACGGTAGGTGGTACCGTGCGAAAGTGGCCTTTGACGTGCCCCCAAAAATGCGAAGAAAGTTCGGCTTGCTACGTGGTAGATCCCTCCCAGGCTTGCTTGCCCGGGAGGGGTCTACCACTACTAGGACTGCGACTGCTGGGGGCTTGCACTGGCAGGGATCCACGGAGGGGCCATGGTTGTTAAAGGGAGAATCGAATGCGGGGGATAGACCTATCACTTCGATAAAGGCCCCCGTGTTCGGCCTTTCCGTGGCCCTTTCACGGAGGATTGGCTCGGGCGCGTCTTTTTATCCTTCACCCGCTGCCGGTGAGGCCATGGTGTAGGAGAGGGGACTACAAGGACGCCAGGTGGCTAGACTCAATGGTGGCTCTGTCCTACTCCATTATCATCGATACCCCGCCAGGCCAAGTTGGAGGGGGCCTTCTCTATAGCCACCTTTAATGAGTGTGGGATCTTTGCTGCTTCGCGCCGGCTCTAAAAGACATCTACAGGATGGGACACGTCTATGGGCATAGCCACCTGCCGTAGCCACAAAGAGCCAGCCTCTGTACATCCCCAAGCAGCTGAGACACTACGTGCTGAGGGATCTACGGGGTTGACTTTGTCTGAGACTCGCCGTGCCGTCTGCTCTGACTCTCTGCCTCTCGCCCTGCCGTGTCAGTGTACTCATACCAGCTTGCCCCCTCTAACTAACAAGCTTGGAGACGTCACCAAGTGGTGTAGATAAAGAACAGAGGATCACAACTAGCTGAAGACACGTAGCTTATGGAAGAGAAAGCACTGGACATCAGAGACGAGATCGAGAACGATCACTAATAAAGGTGATTTGCTGCCAGACCACCGACTTCACTCAAATTAATTGGACTCAGCGTAGTACGTTCCTCTATCTCTTGCTGTTGTTCACTATCTATCTTTTGTTAGAGATGGGAGGTCTGGTTGTATTCCGAGTTGATAAGACGGCACTATCTTCCAATTTGTCTAAGGTTGAGCTAGGATAGCATTTGCCATCTATTCCCGCTATCCCCACTTTATCTATTTCCACCCGGCTGGCAGCCCTCGTTCTGTTCCCTCCACTCGTTCCCTGGAACAAGACTGTGAAACACCCACCGTTTTCCCTTTCCCTTCAATCTAGGGAGGAGCCCGGCTGGCTGCTGCTGCTTCCAAAGGTCGCCTCACTCCGCTCGCCTTCCTTACCCACCTTACCCGGACCACCCCAACCGGGGGGTGAAGCGGAGTGAAAGGCGCCAGCAAACATGCCCCTTGCTGGTCACACCCCCTATATATATAGACCCAAATAATTGTCTTACATGTTCATGTTTGTTTTAAGTTTTAGAATACAAAGGTGTAGACTACCTTGAACTAGGTGCTATAGATTATTTGAAAGAGTCTCCCCTGAAGAAAAGTTCTTCCCTGGGAAAGAGGAGGGAGTCAGAGCGAGCCCTTCATCATGTAACTCGCTGAGTCGTCAATGCCTGCAATCGAGGTACGAACCTCATGGCAGGAACCTCAGCCTTCGCACTCAAATGAATTTTCCTCCTACCAGCAGCCTTTATGCTGATATGAGGTTTCGCCAACCACCGATCCTTTGTGCCGATACGGGGTGAGCCAACCTCATTCACGGTCCAACTCTGCCGGCGTGCTCTTGGCGGGTACTTCGACCAATCTTTCAGAGGGATAGCGTTTTCTGTGATCAAATAGTCATTTCGAAGTTATTTCCAACTCCCTATCGGGAGTTGCCTCCGGTAAGCCCTTAGAGATTCTGATGTTAGGTCGATTCCTTCCCGCTGCTTTTTGCCGATGCCTGAATCTAACGTATTGATGCTGGCTGGTGGCGGAAGGCGGGCCGGCAACGGCATGATTCTGGTAACTAGTCTCGTTCATTCCATTGATGCAATGCAAGTTGAACGAAGCGCCCACCCACCACTGCGCTCCCTGGATTCCGAGCTGAGCTATGCATTCGCATAATGGAAATTCTCGTCTCTAGTAGCACGTTCTAAAAGACTGAGTTCCGTAGCTGCAGCTAGCCCGCGACCGCTGTTCCAGACCGCTGGTTCAGCTAGACCACTAGACCGCTATGCCAGCCAGACCGGAGCAGCTAGGCTCTAATAAAGTTGGGAGAACTACGCTAAGGAAGAAGGGGCATTGAAGTGAACCGAGGGTGGTGGGTGGGCTTGGAGTGGAAGGTGAAGAACGAGCYGAAGCGGAAAAGACTGTTTTTAGTCTCGGTCAATGGAATCTAACGAGAAAGGAGGGATGGATTTACCAAAACCGGACAGGGCACGGTACGGATTGAAAACGCTTCGACGAGTGCTTCTTTCACTTGACTTGGCAAAGTCGAAATCAAGGACCGAAAGAACTGCTGCCCTAGTTAGTGGATACAAGAAGTTTTCGAACTACTGCACCCATTCGCTAACTCTCTCTTTAAGAGCCTCGAAGAACAACACTAGTGTCCAGAAAACATTTGATTAACTCCTTTCCMGGAACGGCACATCGCACCCCTAGTAGCTGTCTCTTCGGGTGCGGAGAAGCACGCACACGATGTGCGAAAGCAGCCAGCCGCGAAGAAGGGCTAGCTGGCCTGCTATGACGGGTGCGAATGGCAATCGGTTCAGTAGGGGAAGATGCCACTGTGGTTCTATAGACCCAAAAATAGGGAGGGAAAGCASYCRMTSGWWSSTACCTTTAGCAAACCAACTTCTTATTAGATTTCAACTCCGAAGGAGACTTAGGAACCAAGGTGTCTGACGACACGGAAGCCCGWAGCCCTTTACTCYGGTACGCTGGATGTCTGCTCCACCACCCTTGCCCGTGAATAAAGTKTCCCGTAGGACTAGTGAAGGAAGCTCCTTTATAGGCGGGAGCCTACGAYGAMAAGTCTCRTCCCCAAGCAGGAAAGGCGGTTAGGGGGTTTAAAGCCACTTTCTTTATAGGCACGACCACCCCCAATTCATCTATCTTATCATACACCTCGATGTTCAGAGTGAAAATGCGATGATTTCCTTATTGAAAAGCAGCTGCAATGGAAGCCGCTACGCGTTGTTTTCTTTGATCCCGCGGTTGGTTTTCACACCCAGCTACTCGGTGACGGGAGTATGATTTCTTCACAATCTTCGGGAAAGAGAAATCCTGCAAGCAAGCCCTTCAACAGAAGACGAAAGTAAAGACTACTTTCTACCTGACTAATCATCGGCAGATGGTCAAGCAAGCCCTTCTTCTTACTTGGCAGCAAGGCTCTCCGTTGTTAATATGTACCTCTGAGGGAGGAAAGGCGGGGCAGGCACCCTCACAACAGGTGCCCGTAGGGTGGCCGATAGGGGGTTTTCTTTCACCTTCCCTTCAGGGCTGGCTGCTGCTTCTCTTTTCCCGCACGAAAGCTACCGGGTTGGTTCTTCATCGCCCCCGTACCTCGGTAAGGTCTATTTAAAGTGCATTTCGCGTCATCAACTGCAAACGCGGCTATTTCTTCTTTCTTCTGATGATGACGCGCTTTCCTAACTAGGAATGCAGCAAATAGTACGGTTTGGTTTTCTCACCAAACCGTTCCCTAATGAAGGTTTATAGCATCATTCAAGTGAATACAGATCAAAATAGTGGAAACATAAGCTTGTGAAATAGCCACCCCCGATTCCGAACCAGTTGATGCGAAGACTATCGAAAGAGGAGCGAGATGCGCTAGGAACAGAAGACCCCTCATAGATAGCATGGTCCAAGCAAAGCCGCTTAAAATCAACACTAAACTATGACCAGCCATCATATTGGCGAATAACCGTATTCCTAAGCTTAAGGCGCGAAAACCATAAGGTATTAACTCCAACAGGACTGGAAAAGGTGCTAACGGCAAGGGTACTCCTGGCGGTGGGAAGAAACTGAAAGAAGGAAGCCCATTCGTTCGAAAACCCACTATAGTAATTCCGAGGGAAAGAGAGGGGGAAAGACCCAGAGTAATGATAAAATGACTTGTCACTGTAAAGCTATAAAGGATCATACCTTGCGGATTGCGAAAAAGTGGGAAGGTAAAAGTCACGAATATCGGGGGAAAACACTTTTCTTTCGAAACACCACTGATCTATTCGTTCACCGAGTTAGGCACAAAATCATGAATCATTTCCACCAAGGATTGCCGAGCATTTGGTACTAAGTGTCCTCCATTCAGRGTCACCAAAGAAACTGAAAGCAGTACTAAACTGATAGTTGGTGGCATGAACAAAGAGGAATTGGTAAATGAAAGATACGAGTCTCCCATACGAATAGGAATTAATGGGATAATGGCAAATTGTTCCGGTGGACTGTGAGCCGTGAGGAATTGAAAGGGGTTTGGTACGTCGATACTAATGGGGCGTTTGTCATTCTTGGGTGAAACCGCACAAAGCAGCAGCGAAGATTCAGTTCGCTTAACGCGCCCCGACTTGCCGCGCGTGTTCCGTCTCGGGTTAGCGCTTTTGATGCAATTGAGGGTCCGGGGGACACTCGACCGATAGGGAGAGGGAACCTACCTACCTCTGGCAGCAGGTTGAATCGCTAGGTTCCCGCTGGGCGTAAGCCCACCCTGCTGCC
>Contig10+13849_2
GGTTTGACAGACCTGATAATTAGTCCAACCCGATACACTCCTATCCGTGTTTCCCTCCTTCCACCTGTCCGTCCCTATTCCTCTTCCTTCCAGGTAGCTATGACATTATGCGTAGAGGTAGGCCTCTGCCGGGATTAGAGGTGAATGGGGTCTACCTCCCAGGAGTAACCCGACTACACTATGTTCCAGCTACCAGATCTCTACCATGTTGCATGAGCTAAGTGTGCAAGAGGATAGGACCCATCCGCCAACCCCGAGTCAGGACCTGATTCCCCTCACCTCCACAGTGACTACTCCTCTTAGAGATCTGCCATGACCCGCTAGTCCTAGTCTGCCGGCACCCTTCACCTTCCTCTGTAGGGAACTGGGRGATCTACTCGTAACTACTAGTCCTGCTCATATGGGGTCTCGAGAGAGGCAACCTACCACTGAMTCCTCATTCTACTTGGGTCACTCCGGTACCCTCCATTCCGGGACTGAGGAAAAAGGGATCACTCCTTCTAGAATATCCTATCACTTGCGTCTAGCTCAATGTCATAGTCTATTCCTAGGACCCATCCTGGCAGGAGCCGAACACCTCTATCCCAGTTCTGTTGCATTGACTGGACGACCAATTAGAGAGGATTCATTGAACCAGCTCCACACCACTCCAACAGTAAGACATCATCACCCAGAGGTCCGGCAGCCCTCTAACCTGTCTCCCTCAGAGGGATCGTAGCTAATGGATAGTTCTACTCTATCAGTCTAACTTCCATCGGTGAAGAGGTATGGCCAGAGTTCACTAGATGACTTGTCTCGATTCACTTACTGAGCGGCACACCTCCTCTTGATGAACCAGATGACTCTATCCMGTTGACTGGCTCTACTCCAGTGCCATATCCTCTTTATCGGTGACCATGTCTCCTCGGTTCACTATGAGCTATTGCTTACCAGGTCATTGAGATCGAGTCATGACTGTTACCTCCTCTGACGACCCCTGCCAGTCCTACCCCTGTTGTACTTCTACTGAGCGCGCGCGCGTGTGTTACATGCATGGAACACGCTACCTACGCGCTACCGGGTAAAACGGGGTTGGCATGTTGGGCCTGCCGCCCAGAAGAAAGGATAACCCTGGCCTACTAAAGGTCTTTGGGAGTGCCCCGCTAGTTAGAACTGCCGGCATTTGGCGTTTAACCCTTTTCCCCAAACGGTAGGTGGTACCGTGCGAAAGTGGCCTTTGACGTGCCCCCAAAAATGCGAAGAAAGTTCGGCTTGCTACGTGGTAGATCCCTCCCAGGCTTGCTTGCCCGGGAGGGGTCTACCACTACTAGGACTGCGACTGCTGGGGGCTTGCACTGGCAGGGATCCACGGAGGGGCCATGGTTGTTAAAGGGAGAATCGAATGCGGGGGATAGACCTATCACTTCGATAAAGGCCCCCGTGTTCGGCCTTTCCGTGGCCCTTTCACGGAGGATTGGCTCGGGCGCGTCTTTTTATCCTTCACCCGCTGCCGGTGAGGCCATGGTGTAGGAGAGGGGACTACAAGGACGCCAGGTGGCTAGACTCAATGGTGGCTCTGTCCTACTCCATTATCATCGATACCCCGCCAGGCCAAGTTGGAGGGGGCCTTCTCTATAGCCACCTTTAATGAGTGTGGGATCTTTGCTGCTTCGCGCCGGCTCTAAAAGACATCTACAGGATGGGACACGTCTATGGGCATAGCCACCTGCCGTAGCCACAAAGAGCCAGCCTCTGTACATCCCCAAGCAGCTGAGACACTACGTGCTGAGGGATCTACGGGGTTGACTTTGTCTGAGACTCGCCGTGCCGTCTGCTCTGACTCTCTGCCTCTCGCCCTGCCGTGTCAGTGTACTCATACCAGCTTGCCCCCTCTAACTAACAAGCTTGGAGACGTCACCAAGTGGTGTAGATAAAGAACAGAGGATCACAACTAGCTGAAGACACGTAGCTTATGGAAGAGAAAGCACTGGACATCAGAGACGAGATCGAGAACGATCACTAATAAAGGTGATTTGCTGCCAGACCACCGACTTCACTCAAATTAATTGGACTCAGCGTAGTACGTTCCTCTATCTCTTGCTGTTGTTCACTATCTATCTTTTGTTAGAGATGGGAGGTCTGGTTGTATTCCGAGTTGATAAGACGGCACTATCTTCCAATTTGTCTAAGGTTGAGCTAGGATAGCATTTGCCATCTATTCCCGCTATCCCCACTTTATCTATTTCCACCCGGCTGGCAGCCCTCGTTCTGTTCCCTCCACTCGTTCCCTGGAACAAGACTGTGAAACACCCACCGTTTTCCCTTTCCCTTCAATCTAGGGAGGAGCCCGGCTGGCTGCTGCTGCTTCCAAAGGTCGCCTCACTCCGCTCGCCTTCCTTACCCACCTTACCCGGACCACCCCAACCGGGGGGTGAAGCGGAGTGAAAGGCGCCAGCAAACATGCCCCTTGCTGGTCACACCCCCTATATATATAGACCCAAATAATTGTCTTACATGTTCATGTTTGTTTTAAGTTTTAGAATACAAAGGTGTAGACTACCTTGAACTAGGTGCTATAGATTATTTGAAAGAGTCTCCCCTGAAGAAAAGTTCTTCCCTGGGAAAGAGGAGGGAGTCAGAGCGAGCCCTTCATCATGTAACTCGCTGAGTCGTCAATGCCTGCAATCGAGGTACGAACCTCATGGCAGGAACCTCAGCCTTCGCACTCAAATGAATTTTCCTCCTACCAGCAGCCTTTATGCTGATATGAGGTTTCGCCAACCACCGATCCTTTGTGCCGATACGGGGTGAGCCAACCTCATTCACGGTCCAACTCTGCCGGCGTGCTCTTGGCGGGTACTTCGACCAATCTTTCAGAGGGATAGCGTTTTCTGTGATCAAATAGTCATTTCGAAGTTATTTCCAACTCCCTATCGGGAGTTGCCTCCGGTAAGCCCTTAGAGATTCTGATGTTAGGTCGATTCCTTCCCGCTGCTTTTTGCCGATGCCTGAATCTAACGTATTGATGCTGGCTGGTGGCGGAAGGCGGGCCGGCAACGGCATGATTCTGGTAACTAGTCTCGTTCATTCCATTGATGCAATGCAAGTTGAACGAAGCGCCCACCCACCACTGCGCTCCCTGGATTCCGAGCTGAGCTATGCATTCGCATAATGGAAATTCTCGTCTCTAGTAGCACGTTCTAAAAGACTGAGTTCCGTAGCTGCAGCTAGCCCGCGACCGCTGTTCCAGACCGCTGGTTCAGCTAGACCACTAGACCGCTATGCCAGCCAGACCGGAGCAGCTAGGCTCTAATAAAGTTGGGAGAACTACGCTAAGGAAGAAGGGGCATTGAAGTGAACCGAGGGTGGTGGGTGGGCTTGGAGTGGAAGGTGAAGAACGAGCYGAAGCGGAAAAGACTGTTTTTAGTCTCGGTCAATGGAATCTAACGAGAAAGGAGGGATGGATTTACCAAAACCGGACAGGGCACGGTACGGATTGAAAACGCTTCGACGAGTGCTTCTTTCACTTGACTTGGCAAAGTCGAAATCAAGGACCGAAAGAACTGCTGCCCTAGTTAGTGGATACAAGAAGTTTTCGAACTACTGCACCCATTCGCTAACTCTCTCTTTAAGAGCCTCGAAGAACAACACTAGTGTCCAGAAAACATTTGATTAACTCCTTTCCMGGAACGGCACATCGCACCCCTAGTAGCTGTCTCTTCGGGTGCGGAGAAGCACGCACACGATGTGCGAAAGCAGCCAGCCGCGAAGAAGGGCTAGCTGGCCTGCTATGACGGGTGCGAATGGCAATCGGTTCAGTAGGGGAAGATGCCACTGTGGTTCTATAGACCCAAAAATAGGGAGGGAAAGCASYCRMTSGWWSSTACCTTTAGCAAACCAACTTCTTATTAGATTTCAACTCCGAAGGAGACTTAGGAACCAAGGTGTCTGACGACACGGAAGCCCGWAGCCCTTTACTCYGGTACGCTGGATGTCTGCTCCACCACCCTTGCCCGTGAATAAAGTKTCCCGTAGGACTAGTGAAGGAAGCTCCTTTATAGGCGGGAGCCTACGAYGAMAAGTCTCRTCCCCAAGCAGGAAAGGCGGTTAGGGGGTTTAAAGCCACTTTCTTTATAGGCACGACCACCCCCAATTCATCTATCTTATCATACACCTCGATGTTCAGAGTGAAAATGCGATGATTTCCTTATTGAAAAGCAGCTGCAATGGAAGCCGCTACGCGTTGTTTTCTTTGATCCCGCGGTTGGTTTTCACACCCAGCTACTCGGTGACGGGAGTATGATTTCTTCACAATCTTCGGGAAAGAGAAATCCTGCAAGCAAGCCCTTCAACAGAAGACGAAAGTAAAGACTACTTTCTACCTGACTAATCATCGGCAGATGGTCAAGCAAGCCCTTCTTCTTACTTGGCAGCAAGGCTCTCCGTTGTTAATATGTACCTCTGAGGGAGGAAAGGCGGGGCAGGCACCCTCACAACAGGTGCCCGTAGGGTGGCCGATAGGGGGTTTTCTTTCACCTTCCCTTCAGGGCTGGCTGCTGCTTCTCTTTTCCCGCACGAAAGCTACCGGGTTGGTTCTTCATCGCCCCCGTACCTCGGTAAGGTCTATTTAAAGTGCATTTCGCGTCATCAACTGCAAACGCGGCTATTTCTTCTTTCTTCTGATGATGACGCGCTTTCCTAACTAGGAATGCAGCAAATAGTACGGTTTGGTTTTCTCACCAAACCGTTCCCTAATGAAGGTTTATAGCATCATTCAAGTGAATACAGATCAAAATAGTGGAAACATAAGCTTGTGAAATAGCCACCCCCGATTCCGAACCAGTTGATGCGAAGACTATCGAAAGAGGAGCGAGATGCGCTAGGAACAGAAGACCCCTCATAGATAGCATGGTCCAAGCAAAGCCGCTTAAAATCAACACTAAACTATGACCAGCCATCATATTGGCGAATAACCGTATTCCTAAGCTTAAGGCGCGAAAACCATAAGGTATTAACTCCAACAGGACTGGAAAAGGTGCTAACGGCAAGGGTACTCCTGGCGGTGGGAAGAAACTGAAAGAAGGAAGCCCATTCGTTCGAAAACCCACTATAGTAATTCCGAGGGAAAGAGAGGGGGAAAGACCCAGAGTAATGATAAAATGACTTGTCACTGTAAAGCTATAAAGGATCATACCTTGCGGATTGCGAAAAAGTGGGAAGGTAAAAGTCACGAATATCGGGGGAAAACACTTTTCTTTCGAAACACCACTGATCTATTCGTTCACCGAGTTAGGCACAAAATCATGAATCATTTCCACCAAGGATTGCCGAGCATTTGGTACTAAGTGTCCTCCATTCAGRGTCACCAAAGAAACTGAAAGCAGTACTAAACTGATAGTTGGTGGCATGAACAAAGAGGAATTGGTAAATGAAAGATACGAGTCTCCCATACGAATAGGAATTAATGGGATAATGGCAAATTGTTCCGGTGGACTGTGAGCCGTGAGGAATTGAAAGGGGTTTGGTACGTCGATACTAATGGGGCGTTTGTCATTCTTGGGTGAAACCGCACAAAGCAGCAGCGAAGATTCAGTTCGCTTAACGCGCCCCGACTTGCCGCGCGTGTTCCGTCTCGGGTTAGCGCTTTTGATGCAATTGAGGGTCCGGGGGACACTCGACCGATAGGGAGAGGGAACCTACCTACCTCTGGCAGCAGGTTGAATCGCTAGGTTCCCGCTGGGCGTAAGCCCACCCTGCTGCC
>Contig01+5562051
TCAAACGCGGCGTGGTGGGAGGCTTCCCGTCAGGGAAGCCGGCCTTTCTGCGCCGCCCATCCAGCAGGGCTGTCATCCAGACGACCCAGGGGAGGCCGTAGGGCAGGCACCTACAATCGCTCAGATCGATTCAGCTATACCTGGTACGACCACTTGGACGGTGGAAAGAAACGATTGATCAACAAATTGGTCCACTCTTGCATGATTGGTGGTGAAAAAACTACATCTCGTGCTACTGTCTCTAAAACTTTCTCTCGTCTCTCTCAAACCACACCCGATGTTATCACACTTCTGGCTCACGCCATAGAAAATGTCAAGCCTACTCGTGAAGTCAAAAAAGTCAGAATTGCAGGAACGTATCATTTAGTACCCAAGATTCTAGCCAAAAAACGTCAAGAAACCTTAGCTTTTCGTTGGATCGTGGAAGCAGCTGTCAAACGACGTATTATGAGCCAAAGGAACGAAAGCTTCGATCAATGCTTATCCGCCGAAATACTGGAAGCTTCTCAAAAAAGGGGAAGTACTCGTAAAAGAAGGGATGATCTTCATAAATTGGCGGAAGCCAATAGGAGTTTTGCGCATTATAGATGGTGGTGAACTATTTGACATGTGATAACCCTAGAGGGGGTAGCTGTTAGACACTGTAGCAGCACACGTAACCCCCTGAATTTGAATTTACCAAGCTACTTAGGGCTTAGCTTCTTTAACGTAACCCCCGTTTCTCGCTCACGAACCGGGAAGCTTGCTTCGAAGCAAGCTTCGTATCTCTCCGCCTCTCGCGAAAAGGCGCGAAGCGGGAGTCAAGCAAGCACTTATTTCAAAACTTTCAAGGGCGCTTCTTCCGGKGTCGCCCGGGCTGCTTTTGTTTTGGCCCCCCCGCAAGCAAGGGTGACAACGGCACGAAGCGTGGCCAAAGCAGCAGCGTGGGATGACGACMGGAGGGCTACAGCACCACCTAGCAAAATTCGGAGCTACAGCAACCTCTTTGGGGGGTCTGAGGGCCGGCTGTGKGCCGGGAGCCTTGGCCAAACCCCCAGAAAACATCGACGCGACGGGGCGTATAGTAAGCTAGGCGCTTACCACCCTACTACGGTAGCAGGGTGACCCTATCGAAACGTGGGGCGCCAGAGCAGCGTGGTGGGGCGTAAGCACCRCCAAAGCTTGAAGGGGTGACAGTCGAAAAAGCTAAGACTGCTTACCGCTAGCCCCCTATAGTGCGGCTTTCTCCTACCCGGCCCTGGAGTCCCGGGGAAGCGGTGACGAGGAGGTGTCACCAYCTGCCCTTCCATAAAAAGTGGCCCGCTTGCCGTGTGCACGCTTAGCTAGCGCTTCCCTGCCGGGGGCGCCTACTTCAGCGATCCTGACCCAGGTTTACCCACCCACTCAAGCGTGTTCCTTCGAACCGGCTTCCAGGGACCAGTAACCACCCCTGTGGGTACGCTGCTCTAGTTGGGGGGAAAGCTACCGGCAGGCGCGCTTCCCCCCCCCCCTTGCAAAGCCGGCAACACAAACACTTTGGCTCA
>Contig01+32366271
AATTGAAAATCAATCGACCGTTACCACCCCATCTTACCATTCATAAGCCACAGCTTACTTCGACCTTATCGATTTTCCNNNNNNNNNNNNGGGCGTCCTTAGCCACTATGTTGTTGGTTAGTCTTTCCCTCCCGAAAGTGGGTCATCTTAGCCTTACTTTTGAGAATCATGTAGTTGATGTACCCAATTCTCATTGGTTAGTCCTAAGCTTAGTAAATGTAGCTTTTTTAGCCTTGTGCTATCATCTAAGTAATGGAGTTCGTCATTCATGGTGGGATTCAGGTTTTATTTTAGATCTATCTCAAGTGTATACTCCCGGAATTCTGATGCTATTCTGTGCAGCTCGTTTAGCTTCATCGAACCTTCTCTGATTCTCTTTCTCGTAGGCGCGGGGAGCGAGCCAACCCCCCGTGTTCCTCTGAAGTATCGCAAGGAAAATCGAAACTGGGGCTTGCTTGCGCAGCTCGGGCTCCCGGTTGGTTTTGATTAGATGGAATCTTTTTCCATAAAGGGATGGCTGGTTCTATGTGTAATTCTGGTCMGTACAGCACAGTCGTTCGGCGAGGCTAGCGGCCAAACCGGGCAAGCAAAAAGGAGTCAGGCTGCTTTGTGTTACCTTTCTGGAGGGAAAACCGTACTAGAGGAGACCATAGACTTACCCAACTAGAGGGACCCCCGG
>Contig02+3674
GTAATTCTGGTCNGTACAGCACAGTCGTTCGGCGAGGCTAGCGGCCAAACCGGGCAAGCAAAAAGGAGTCAGGCTGCTTTGTGTTACCTTTCTGGAGGGAAAACCGTACTAGAGGAGACCATAGACTTACCCAACTAGAGGGACCCCCGGGTCTCCAGACTTGTTCACTCTTCTGGAGGAAAGACCCAATACTGAGTTGGCACAGTATGGCCAACCATTGTTCCACTGTGTMAATGGGTGAAACCGAGCCATATGAGAAAACAACCCGACTCAGCCAGCTTGGGCCTCTCCGTTGAGACTGAAAAGAAGCTGCTTTTGCGTGGGGATCGCCTGCTGTGCTTTAGAACGGATCATTGCTTGAAGTGGTTCTCCTTCTAGCAAAAGCAGCAGCTTTACTCTCCCGAACCTGCCAGGCCCGGCGCAAGCCCCTTTTGAGTCCGTTGCGACCCCTATTGAAGGTTATCCCCCCCTAAAGGACAAAGTTAACTCGGTGCAGTAGGAGTATTTGAACTGCAAACGTCGAAAGACAGGCGTTTGGCTTTGAAGTCTTGCTGAAGCTTCTGCGTGTGGGGTGTTTCTACCGGACATGGTCCGATCCGTTCCACGATTCAAAAAGGTCCTTTTTTTTCCGACTCCCCGAGGTTGGTTGCTAACCGGGGAGTTGGAGGAAACGGTTGTTTTTGAAAGGTAAATTACTAGCCATTCTTCGAAGCGCTCTGCCGGGCCACCACCACCACCTGCTTGCTGCTGTGGTTAGACTTCTTGTATCGTCGGCACGCCCTACATCCGTAGCCTGGCAGTACGCAGTTTCTTTCAAAGATGCCGGAGGGGGAGGTGCGACGGGTAGGGAGCTCTGCTGCTACGACCGGCCCTTTCAAGTCTTCCCCTCCACTCTACCAAGTTGCCTAGTAATCCACTGACTACACACGGAGTACGGCGTGTCATACTCCACTACACTACCACCCACTACCACACTGACCTGCCGTATCGTACCACCAGACTCTGCCCTCCCTTTCATTAATCCCTGCTCGGCGTGAGGGACATCGTGTCTGGGGACAAGTGACAGTTGGCCATCAGAGTAGGGTACATTGAAGTTCAGTCCAGTACCAGGACGTCTCTGTGGAGGCCTGTATCTGGCTTCATGACCTTGCCTCCCTCTATCACGGCACCTGGGCCAGTCCATCAACTTGMCTTCAGCTAAACAGTATRACGACAGTGCACAAGCGGCCATAGTGCCAGTGGAATTCTTAATCACGTCTACCACTGGGCACCTGAATGAGCATGCCATAGAGGATATCTTGTCGGCCATGTCCTGGCTAGTCCAGAGTGCCAGGGTGAGAAGGCAGTCGTTACTGCAGCACGTCCATTAGCGCCGGGCTTGCTTGCGGCACGCCTCTAGCTCGTCTGACCAAGGTGTGATTGCCGTGGCATGTCATACTTGCGTCCCAGCCTGCCGTTCGATCGAGAGTGAGGCTGCTTTTGCCAGCCAGGAGAGTGACTCGAAGCGATGTCTGGATGTGCTGTCCAAGTAGAGATAGGTGTCCGCGTTATTAACTCCTGGTATGTCTAGTACAAAGCAGAACAACGAGTCGTAGCTCTTGACTAGTCTCACTGGCCTCACGCACTCACTCCTCGGCTATGTCCAAAGGGAGATGGTAAGCGAAGAATTGATTATCGAAGGTGACACAATGGCTGGCCGACTAACMACACTGGTCCATGTCTCCTTATAGACCCGACTACACCGGCCAGCATCGAGGAGGTTGTCTCGRAGTAGTTACCCTCCTTGCAATGAGGCATGGTGTGCCAAGAAAAGCTATGACCACAGCTACACACAATCGAGCAGCACACTACTCTGGAGGAGGGCAACGGCATGCACCCTGACCCTCCTAGTCCCGGTACTCCAATGTCCACCTCGGCAGTCATAGGCCAGCCGTGCATATGCCGCTGGGCATGGGACAATACTCAGACGGTCCTGGTATTGGACTAGAGC
>Contig03+2674
GTAATTCTGGTCMGTACAGCACAGTCGTTCGGCGAGGCTAGCGGCCAAACCGGGCAAGCAAAAAGGAGTCAGGCTGCTTTGTGTTACCTTTCTGGAGGGAAAACCGTACTAGAGGAGACCATAGACTTACCCAACTAGAGGGACCCCCGGCCAGACTTGTTCACTCTTCTGGAGGAWAGACCCAATACTGAGTTGGCACAGTATGGCCAACCATTGTTCCACTGTGTCAATGGGTGAAACCGAGCCATATGAGAAAACAACCCGACTCAGCCAGCTTGGGCCTCTCCGTTGAGACTGAAAAGAAGCTGCTTTTGCGTGGGGATCGCCTGCTGTGCTTTAGAACGGATCATTGCTTGAAGTGGTTCTCCTTCTAGCAAAAGCAGCAGCTTTACTCTCCCGAACCTGCCAGGCCCGGCGCAAGCCCCTTTTGAGTCCGTTGCGACCCCTATTGAAGGTTATCCCCCCCTAAAGGACAAAGTTAACTCGGTGCAGTAGGAGTATTTGAACTGCAAACGTCGAAAGACAGGCGTTTGGCTTTGAAGTCTTGCTGAAGCTTCTGCGTGTGGGGTGTTTCTACCGGACATGGTCCGATCCGTTCCACGATTCAAAAAGGTCCTTTTTTTTCCGACTCCCCGAGGTTGGTTGCTAACCGGGGAGTTGGAGGAAACGGTTGTTTTTGAAAGGTAAATTACTAGCCATTCTTCGAAGCGCTCTGCCGGGCCACCACCACCACCTGCTTGCTGCTGTGGTTAGACTTCTTGTATCGTCGGCACGCCCTACATCCGTAGCCTGGCAGTACGCAGTTTCTTTCAAAGATGCCGGAGGGGGAGGTGCGACGGGTAGGGAGCTCTGCTGCTACGACCGGCCCTTTCAAGTCTTCCCCTCCACTCTACCAAGTTGCCTAGTAATCCACTGACTACACACGGAGTACGGCGTGTCATACTCCACTACACTACCACCCACTACCACACTGACCTGCCGTATCGTACCACCAGACTCTGCCCTCCCTTTCATTAATCCCTGCTCGGCGTGAGGGACATCGTGTCTGGGGACAAGTGACAGTTGGCCATCAGAGTAGGGTACATTGAAGTTCAGTCCAGTACCAGGACGTCTCTGTGGAGGCCTGTATCTGGCTTCATGACCTTGCCTCCCTCTATCACGGCACCTGGGCCAGTCCATCAACTTGMCTTCAGCTAAACAGTATRACGACAGTGCACAAGCGGCCATAGTGCCAGTGGAATTCTTAATCACGTCTACCACTGGGCACCTGAATGAGCATGCCATAGAGGATATCTTGTCGGCCATGTCCTGGCTAGTCCAGAGTGCCAGGGTGAGAAGGCAGTCGTTACTGCAGCACGTCCATTAGCGCCGGGCTTGCTTGCGGCACGCCTCTAGCTCGTCTGACCAAGGTGTGATTGCCGTGGCATGTCATACTTGCGTCCCAGCCTGCCGTTCGATCGAGAGTGAGGCTGCTTTTGCCAGCCAGGAGAGTGACTCGAAGCGATGTCTGGATGTGCTGTCCAAGTAGAGATAGGTGTCCGCGTTATTAACTCCTGGTATGTCTAGTACAAAGCAGAACAACGAGTCGTAGCTCTTGACTAGTCTCACTGGCCTCACGCACTCACTCCTCGGCTATGTCCAAAGGGAGATGGTAAGCGAAGAATTGATTATCGAAGGTGACACAATGGCTGGCCGACTAACMACACTGGTCCATGTCTCCTTATAGACCCGACTACACCGGCCAGCATCGAGGAGGTTGTCTCGRAGTAGTTACCCTCCTTGCAATGAGGCATGGTGTGCCAAGAAAAGCTATGACCACAGCTACACACAATCGAGCAGCACACTACTCTGGAGGAGGGCAACGGCATGCACCCTGACCCTCCTAGTCCCGGTACTCCAATGTCCACCTCGGCAGTCATAGGCCAGCCGTGCATATGCCGCTGGGCATGGGACAATACTCAGACGGTCCTGGTATTGGACTAGAGC
>Contig04+11990
GGCTGGCCGACTAACMACACTGGTCCATGTCTCCTTATAGACCCGACTACACCGGCCAGCATCGAGGAGGTTGTCTCGRAGTAGTTACCCTCCTTGCAATGAGGCATGGTGTGCCAAGAAAAGCTATGACCACAGCTACACACAATCGAGCAGCACACTACTCTGGAGGAGGGCAACGGCATGCACCCTGACCCTCCTAGTCCCGGTACTCCAATGTCCACCTCGGCAGTCATAGGCCAGCCGTGCATATGCCGCTGGGCATGGGACAATACTCAGACGGTCCTGGTATTGGACTAGAGCTTAGGTCATCCCTAGCTAGCACTGAGGCCGACCTGAGTCCCTCAAGCCAATGGGAGGCTGGCCACATAC
>Contig05+1674
CTCGTAGGCGCGGGGAGCGAGCCAACCCCCCGTGTTCCTCTGAAGTATCGCAAGGAAAATCGAAACTGGGGCTTGCTTGCGCAGCTCGGGCTCCCGGTTGGTTTTGATTAGATGGAATCTTTTTCCATAAAGGGATGGCTGGTTCTATGTGTAATTCTGGTCMGTACAGCACAGTCGTTCGGCGAGGCTAGCGGCCAAACCGGGCAAGCAAAAAGGAGTCAGGCTGCTTTGTGTTACCTTTCTGGAGGGAAAACCGTACTAGAGGAGACCATAGACTTACCCAACTAGAGGGACCCCCGGACAGACTTGTTCACTCTTCTGGAGGAAAGACCCAATACTGAGTTGGCACAGTATGGCCAACCATTGTTCCACTGTGTCAATGGGTGAAACCGAGCCATATGAGAAAACAACCCGACTCAGCCAGCTTGGGCCTCTCCGTTGAGACTGAAAAGAAGCTGCTTTTGCGTGGGGATCGCCTGCTGTGCTTTAGAACGGATCATTGCTTGAAGTGGTTCTCCTTCTAGCAAAAGCAGCAGCTTTACTCTCCCGAACCTGCCAGGCCCGGCGCAAGCCCCTTTTGAGTCCGTTGCGACCCCTATTGAAGGTTATCCCCCCCTAAAGGACAAAGTTAACTCGGTGCAGTAGGAGTATTTGAACTGCAAACGTCGAAAGACAGGCGTTTGGCTTTGAAGTCTTGCTGAAGCTTCTGCGTGTGGGGTGTTTCTACCGGACATGGTCCGATCCGTTCCACGATTCAAAAAGGTCCTTTTTTTTCCGACTCCCCGAGGTTGGTTGCTAACCGGGGAGTTGGAGGAAACGGTTGTTTTTGAAAGGTAAATTACTAGCCATTCTTCGAAGCGCTCTGCCGGGCCACCACCACCACCTGCTTGCTGCTGTGGTTAGACTTCTTGTATCGTCGGCACGCCCTACATCCGTAGCCTGGCAGTACGCAGTTTCTTTCAAAGATGCCGGAGGGGGAGGTGCGACGGGTAGGGAGCTCTGCTGCTACGACCGGCCCTTTCAAGTCTTCCCCTCCACTCTACCAAGTTGCCTAGTAATCCACTGACTACACACGGAGTACGGCGTGTCATACTCCACTACACTACCACCCACTACCACACTGACCTGCCGTATCGTACCACCAGACTCTGCCCTCCCTTTCATTAATCCCTGCTCGGCGTGAGGGACATCGTGTCTGGGGACAAGTGACAGTTGGCCATCAGAGTAGGGTACATTGAAGTTCAGTCCAGTACCAGGACGTCTCTGTGGAGGCCTGTATCTGGCTTCATGACCTTGCCTCCCTCTATCACGGCACCTGGGCCAGTCCATCAACTTGMCTTCAGCTAAACAGTATRACGACAGTGCACAAGCGGCCATAGTGCCAGTGGAATTCTTAATCACGTCTACCACTGGGCACCTGAATGAGCATGCCATAGAGGATATCTTGTCGGCCATGTCCTGGCTAGTCCAGAGTGCCAGGGTGAGAAGGCAGTCGTTACTGCAGCACGTCCATTAGCGCCGGGCTTGCTTGCGGCACGCCTCTAGCTCGTCTGACCAAGGTGTGATTGCCGTGGCATGTCATACTTGCGTCCCAGCCTGCCGTTCGATCGAGAGTGAGGCTGCTTTTGCCAGCCAGGAGAGTGACTCGAAGCGATGTCTGGATGTGCTGTCCAAGTAGAGATAGGTGTCCGCGTTATTAACTCCTGGTATGTCTAGTACAAAGCAGAACAACGAGTCGTAGCTCTTGACTAGTCTCACTGGCCTCACGCACTCACTCCTCGGCTATGTCCAAAGGGAGATGGTAAGCGAAGAATTGATTATCGAAGGTGACACAATGGCTGGCCGACTAACMACACTGGTCCATGTCTCCTTATAGACCCGACTACACCGGCCAGCATCGAGGAGGTTGTCTCGRAGTAGTTACCCTCCTTGCAATGAGGCATGGTGTGCCAAGAAAAGCTATGACCACAGCTACACACAATCGAGCAGCACACTACTCTGGAGGAGGGCAACGGCATGCACCCTGACCCTCCTAGTCCCGGTACTCCAATGTCCACCTCGGCAGTCATAGGCCAGCCGTGCATATGCCGCTGGGCATGGGACAATACTCAGACGGTCCTGGTATTGGACTAGAGC
>Contig01+28678852
ATAGGCTCGTGTCCTCTCCCTATCGGGAGAGTGTCCTCCGGACCCCAGGTCCCCTCTCACGTAGTTCGAGTGCCCCCGGCAAAATAAAGTGCCCGCTTTCAGTCGAGTGCCCTTCTAAAAAAACGTGGCTCCCCGAAAGAAAGCCTTTCTAGTATATGCCCTTCCAAAAAAAGTGGTGCCTGTAGGCAGCCTGCCGGGAAGCGCTACCTGACCCATCCAGACCCTCTCCCATTTGCAGCATGTTTGGATCGTTTCTGGGGAGCGTCCTCCTGGCATGTGGAAGCACGGCAAGGGCTGTAAAAAAGGGTATGCTGGCAGCAAGCAGCTTCCCACTGCCAGTGTCCACAAAACCCGAGAGTGACAAACTGCCATAATAAAGACCAAGAACGGACCAGAAAGAAAGAGTTTGTGGAAGAGCAACGGAAGCTCATAGAGAAACCCTAGGGCATTGGCTTGTTCAAAGAACTACTGCTGCTTTTTCAGTCCCAACCATTCCTATAGCCAATGTTTCCACTTTGATCCTGCTTAGTATATTGCTATTTCGGCACATCCATATAGGAATCAAAGAGATTCTGGCAGATCATGTTCACCATGAAGTCACACGAAATCGGATCTTGATTCTTCTCAGAATCTTCCTGTTAGTCATTATCAAAGACGTTCTTGTGCTTTTCGTTCCTTCCAACCAATTAATAACCATATTGAGAGTAATGTGTTTCGCTACAGCCTTTCCCTCGCTTGCGGGGGGGCAGGGTAAAAATAAGATGGGTACCCCTCACCTTATTTTTAYCAGAAGTGGGCCCAGGGCAGCGCTACGCRGGGGGCTTACCCCCGGGGCCCTATCGGTCGAGTGGCTGGCGTGCCGCCCCTGCCCCTGCTAACTGGAAAACGCTACGCCCCGCTGCCGTCCCCACCCACTTCGTAGGTGGTGGTGGGGACGGCAAGGGCCTGCCGGATATCCCAACTCCCTACCCACCCACTTCGTAGGTGGTGGTGGGGACGGGGTAGGCTGCCGGATCTCCCAGCCTACCCACCAACTTCGAAAGGGGTGGTGGGGACGGGAGTTGGCCTGCCGGCACTGTCGCCAACTCCGTTACACCCATGAATGGGTGGTGGTGGT
>Contig02+2226
ACCCACCCACTTCGTAGGTGGTGGTGGGGACGGGGTAGGCTGCCGGATCTCCCAGCCTACCCACCAACTTCGAAAGGGGTGGTGGGGACGGGAGTTGGCCTGCCGGCACTGTCGCCAACTCCGTTACACCCATGAATGGGTGGTGGTGGTGCCGGGGTTKGCGACWKGCCCTCCCCCTCCCGTGGGTCGGGGGAGTGTCCTCCGGGTTAACCCGGTCCAACTCCCGTTGGCCCCCACCTGCCAACTGGCAGTGGGTGGGNGNGNGTAGGC
>Contig03+1278
ACCCACCCACTTCGTAGGTGGTGGTGGGGACGGGGTAGGCTGCCGGATCTCCCAGCCTACCCACCAACTTCGAAAGGGGTGGTGGGGACGGGAGTTGGCCTGCCGGCACTGTCGCCAACTCCGTTACACCCATGAATGGGTGGTGGTGGTGCCGGGGTTKGCGACWKGCCCTCCCCCTCCCGTGGGTCGGGGGAGTGTCCTCCGGGTTAACCCGGTCCAACTCCCGTTGGCCCCCACCTGCCAACTGGCAGTGGGTGGGNGNGNGTAGGCTGTAGCCCAGCCCCT
>Contig04+11117
GGGGCTTACCCCCGGGGCCCTATCGGTCGAGTGGCTGGCGTGCCGCCCCTGCCCCTGCTAACTGGAAAACGCTACGCCCCGCTGCCGTCCCCACCCACTTCGTAGGTGGTGGTGGGGACGGCAAGGGCCTGCCGGATATCCCAACTCCCTACCCACCCACTTCGTAGGTGGTGGTGGGGACGGGGTAGGCTGCCGGATCTCCCAGCCTACCCACCAACTTCGAAAGGGGTGGTGGGGACGGGAGTTGGCCTGCCGGCACTGTCGCCAACTCCGTTACACCCATGAATGGGTGGTGGTGGTTAGGGGTTTGCGACAGGCCCTCCCCCTCCCGTGGGTCGGGGGAGTGTCCTCCGGGCCCGGTCCAACTCCCGTTGGCCCCCACCTGCCAACTGGCAGTGGGTGGGCGGGAGTAGGCTGTAGCCCAGCCCCT
>Contig05+2224
TGGTGGTGCCGGGGTTKGCGACWKGCCCTCCCCCTCCCGTGGGTCGGGGGAGTGTCCTCCGGGTTAACCCGGTCCAACTCCCGTTGGCCCCCACCTGCCAACTGGCAGTGGGTGGGNGNGNGTAGGCTGTAGCCCAGCCCCTGGCCCAGGGAAAGCGCGTAGCTGCCAATCGAAGGCATCTATCTACGTGTTTTTCCAAATTAGAAACGAGCACCAGTTTTGATGCCTTTTGCCATATAGTAGTAGGAACTAGCGTCGAATTTTCGTGCCTCCCAGAGATAAAATCGGGCCTTTTGCCCTATAGTGAGTAGAAAGTTTCTCCCGTGTTTTGATCTCATCCGGCCGGAAATAGAACTGGATGTCAAAGAACCCGGGTATGGAGTAGAAACTTTGGACATTGATTTTGGGGAGCGGAGAATCGGTGGATGCTGAAACGGGGTGTGAGTAGCAACGTCGATCGTTTTTGGGGAGTGAAGGGAAGCAGAGAGCATCTGATACACAACCTAGACTTGGTGTATGGATGATGCAGCTGRAAGCGAACAAGCCTTGACTTGGCAGGTCTTTCATGCCGTAGCCTAGGGAGAGCCAAAGTAGTCGCGAATTATGGAAAGTGATACCAACACGTGCCTGATCTCGCAATCCACCCTACGGAACGAACCAGTGTCCTGAGCTGAGCTCGTGAGCCAAGGTGACACGGATCTCATGGTGAACCAACAAATTCTTCTTAGGAACCTGGAGGAGGAGGATCTGTGTATGAATCGAAGGCATCTCCAACCCTTTCCCGTAAACCTCCCCGTACACCATTCCGTATTCCTATAGATCAATAGTGAAGGGAACCCGTCTCCATGGGAACTGAGTGGCCTGTGAGTAGAGGAGGCATGATGGGGCATGCATGCCCGGTGCCTCGATT
>Contig06+2152
CCCATGAATGGGTGGTGGTGGTGCCGGGGTTKGCGACWKGCCCTCCCCCTCCCGTGGGTCGGGGGAGTGTCCTCCGGGTTAACCCGGTCCAACTCCCGTTGGCCCCCACCTGCCAACTGGCAGTGGGTGGGNGNGNGTAGGCGGGAGTAGGCTGTAGCCCAGCCCCTTTGTTACGGTGGCGCTTCCACTTCAGAATCTCCGAACTACTTTGTAGAAGGGGTGTGAAGCTCACGCTTGCCTGCCCTTTTTCCGAAGCTGCTCCTGAAGTCGCTCCCTTTCGGGAGCTGACTGGGTAAGCACAGTTTCTTGTATGGCTTGGTTCCACTACCTCTCGACGCTGTGGGAGCAAGAGTCGGCCAAACTGCGCTAACCCCTGGCAGCTGGGTTCTCCCTCTATCAGAGGAACAAATTGACGCCCACCTCCATTGGATGAACACGGCAAACCTCTTGCCAAGTCTTTCGACTTCAGCCGATTAGTGGAGAAGCCGAAGGTACGAAGGAAGGTTAGGGGTCCGAAAGGAGGGGGTATGAGGGGTTACACTGTACCGGAGGATAGGGGACGGCTGAAGGCTCAGGTTCAACACACGACGACATCTTATGAATTTTGTCCCCAAAACTATTATGGAGGAATTGAGAATCCGTGTTTCTTGGATCTTGATTCGCTTCAGTTTGACACGGCTTTCGTGTCATTGGTTCCCGGAAGAATTACTCTTTTTATTGGCCAAACCCTTTATTACTTTGCCTTATCCAGACTCGTCCTTCATTTGTACACAATTAACGGAGGCCTTGAGCACATATGTTACTACGTCCTTAATATTATGCTTCTACTTCGTATCACCCTTCTCAAGTTACCAAATTTGGTGCTTTTTGATCCCCAGTTGCTATGGGAAACGGAAAAAGCAGGACAAAAAGTTGTGTTATTTAAGTGGTTCTTGTTTATTCTTGTTCCCTCCTGCAACTTTTGCTTGGGTAGTTCCCAACGTTTGGCATTTTTTCTACCATTTGAGTAYAACCTCAACTAATTTGCTCATAATCAAGTTACAACCTAGAATTTATGACTATATCATGTTAACTGTTCGTATTTTGTTCATTTCGTCAATATGCTCTCAAGTCCCTTACATGGTGATCTGTCTGTTAAAATCAAAAGTTCTTTCTTTGAGAACCTGTCTAAAAAATCGTCGGATTTTGATGGTGGTTTTGCTTTTTATAGCAGCTTTGTTTGCACCTCCAGATATCTGGTGTCAAATTGTTGTTTGTTTCTCTCTATACTTCCCAATAGAGTTGACCATCTTTGTAGCCTTGATCCTTTCGGTCTATAAGAAGCAACTATCCGGATGGGTAGGCCCAAGCAAGCTTACCCTCCAAGCACGAAGAATGCCGGGGCGTAGCCTACAGGATTAGCCCTAGCGTCAGGGGTACCCMCGGTTAGCAGGGCCCCTCCCCCTATCGGGGGAGTGGCTCGCGTTAGCTCGCCCCATAGCGGGGCGGAAAGGGTTTTAATTCCATTTCTCTTTAGGTTAGGTATTCTGTTTTCCCTCTGTCAGAGGAACAGAAAGCAGCAGCAGCAGCAGCCTTTCCTCCTTTTCAGACTGTTCCTGAGGTTAAGCGGCAGCCTTCTCTGTTCCTTGCACGGCCTCCTAAGCGGAAAAAGAAGGAACCGCATACCCGGGAGAGATAAGGAGCCGCCTGGCAGGAACAACCACCTGCCGGCCCATTTTTTCACTGACAGTAGCGAATGCCTTCTATTCGCGTTTCTAATTCTTCCTTTCCTCACAGGAGTGAATGGCCTGTTCTCTTTCTCAAAAACCTCAATTCTTCTAACGCCCTTACGGCTCCTAGGCTTTCGCGCCCCTTCTTTCCAGGGGTACCGATTCCCTAGCGCTGGCAGGCCAGCAGCCTAGTTTGGCCTGATTTCGTGTGGCAACTTCTGAGCCGGCTGCCTAGCCTTGCCGCTAGCCGCCCTTTCCTCTTTGGGAAGCCCAGCCTTTGAGAGAAAGGAAAGCGTCTAATCAATGCTATAGGTACCCCCACYACGGCAGGAAAGGGAAGGGCTACGACCGGCATTAGGTRTCTACGCCGCATACGTCCCACCCCGGTTAGCTCGGGGGCTCCCGAAGGTCGCCCCGGCATGGGGAC
>Contig07+1224
TGGTGGTGCCGGGGTTKGCGACWKGCCCTCCCCCTCCCGTGGGTCGGGGGAGTGTCCTCCGGGTTAACCCGGTCCAACTCCCGTTGGCCCCCACCTGCCAACTGGCAGTGGGTGGGNGNGNGTAGGCTGTAGCCCAGCCCCTGGCCCAGGGAAAGCGCGTAGCTGCCAATCGAAGGCATCTATCTACGTGTTTTTCCAAATTAGAAACGAGCACCAACCAGTTTTGATGCCTTTTGCCATATAGTAGTAGGAACTAGCGTCGAATTTTCGTGCCTCCCAGAGATAAAATCGGGCCTTTTGCCCTATAGTGAGTAGAAAGTTTCTCCCGTGTTTTGATCTCATCCGGCCGGAAATAGAACTGGATGTCAAAGAACCCGGGTATGGAGTAGAAACTTTGGACATTGATTTTGGGGAGCGGAGAATCGGTGGATGCTGAAACGGGGTGTGAGTAGCAACGTCGATCGTTTTTGGGGAGTGAAGGGAAGCAGAGAGCATCTGATACACAACCTAGACTTGGTGTATGGATGATGCAGCTGRAAGCGAACAAGCCTTGACTTGGCAGGTCTTTCATGCCGTAGCCTAGGGAGAGCCAAAGTAGTCGCGAATTATGGAAAGTGATACCAACACGTGCCTGATCTCGCAATCCACCCTACGGAACGAACCAGTGTCCTGAGCTGAGCTCGTGAGCCAAGGTGACACGGATCTCATGGTGAACCAACAAATTCTTCTTAGGAACCTGGAGGAGGAGGATCTGTGTATGAATCGAAGGCATCTCCAACCCTTTCCCGTAAACCTCCCCGTACACCATTCCGTATTCCTATAGATCAATAGTGAAGGGAACCCGTCTCCATGGGAACTGAGTGGCCTGTGAGTAGAGGAGGCATGATGGGGCATGCATGCCCGGTGCCTCGATT
>Contig08+1226
ACCCACCCACTTCGTAGGTGGTGGTGGGGACGGGGTAGGCTGCCGGATCTCCCAGCCTACCCACCAACTTCGAAAGGGGTGGTGGGGACGGGAGTTGGCCTGCCGGCACTGTCGCCAACTCCGTTACACCCATGAATGGGTGGTGGTGGTGCCGGGGTTKGCGACWKGCCCTCCCCCTCCCGTGGGTCGGGGGAGTGTCCTCCGGGTTAACCCGGTCCAACTCCCGCCCCCACCAACGGCAGTGGGGGGGCGGGAGTAGGCGGCAAGCACTGTCGCCAACTCCGTTACACCCATGAATGGGTGGTGGTTGTGGTGNNGGGGCTTGCTTGGACAGGCCCTCCCCCTCCCGTGGGTCGGGGGAGTGTCCTCCGGGTTAGCCCTTGCGGGTATGCCCAACTCCCKCCCCCACCAACTTCATGGGTGGTGGTGGGGTCGGGAGTTGGCCTGCCGGCACTGTMGCCAACTCCGTTACACCCATTCATGGGTGGTGGTGGTGGCAGGGCGACAGGCTTGCCGCCCCTGCCACCATCCTTGCCCTGRCAACCTACGGTAGAGAATTATTCCACCAAGCCTTTCTGCCGAGAAAGAGGGCAATGGCTAGCGAAGTGGCTGCTTCGTTGCCCTTTCTCGAGTTGTTTACTTTCCTTGTTGCCCGCATCAAGCTTGAATTATCTACTAATAAGAATCAATCAGAGTTCTTTCGATTTTCCCGTGTTTGCTAAAAAAGGGTGAGCCGAGGCTCGAATGTACGAATACACCACTCGTCAGTGAGGACATAAAATCTACTAAAATTCTATAGGTGAAGTAATAGAATTCTAGTAGCTGTAACGCATCTGACAATAGGTAAACTAGCVTATTGGTGCCATGTTTTTGTACACAGATATCGCACACAAGTTGGAACCGGATATAACATCACGAAATAGAATATTGTGGGCCAACGGTACATCCGCAATAGAGGGGATGGAGGCGGGCGGCAAGCGGGCCCGTGAGAACGCCTTCAACCCGACGTTGTTGGGTTGCCAAGGTAGGTGGTACCTTTGGGTRAAGGGGGAGAGGTGTAGGTAAGTGGCCCTTGAGATCAGAAGGAGAATATTGCACYGACCCTGAATCGAAGGTGAGAAAACTACCACGTCCAATCTCGATCGAAAGATAGAGCTAGTTTAGTTGCCGGCCGGCAGACTGCAGGGACATAATAAGGCGTGCCGGCAAATGGCAGGGCAGCTGCMGCTAGCGCTGCCCGCGGGGGGCCTGGGTTGTATCTTTCCATAACCTTCAATTTTCCTTGTTGAATTGTTAGCCATTCTAACAACATTTCCTGGTCCTTGTGGTTTGTTCAAGGTAAGGAATAATTCCTTTCTTGCTGTGATGTGTGAAGTTGCWCCAGAATCTACATACCAATCATTACTTTTKYYRTCATTTGTGGCAACATTTACTTGATGCTTGTCATGTATGTTCAACAACTCTGCATCCACATGACCATTGTCATCCAAAAGATCATGGTGTTCTAAAGAACTTTCAAATTGCAAATCCTGAATCCCTTCATCATAGTAGAATCCTTCATATACAGGTGAGCTATAATCTTGACAATCCTCAATGACAATGCAACTGATCTGATCATTTTCTGCAGCATAGTTTGCATTTCTATCTCCATACTGATTACTTGAATTCTGATAATTATTTCTTCCTCTTCCTCCTCTTGAAGTAGAAAAGGTGAATGATGAGGAAGATGATGGTGCATCTTGTGGTTTGTAATAGCAGTCATTATCCCAATGACCCATTTTTCCACAATGTCTGCATGCTCTGCTAGGTCTTGCTGCATTATAGTTGCCTTGATTCTGRTTCTGAAAATTATTTCCTCTTCCTTGGTTGTTATTGTAACTGCCTCTTGGATTGTAATTGCCTCTATAGTTGGCATTTCCTCTGCCTRTGAAATTATTGTTGCTTCCTCTACTCCCTCTGAAATTAGAATTGCCTCCTCTGTTTGATTGATTTGAATCATAATTTTGCCTCTGATTTGTGAAAGAACTGCTCCTTCCTCCTCTGAAGGAACCTCTTCCTCTATTTGAGGATCTTCCACCCCTGGTGGAATATAGTTGCTCACTTGATGAAGTATTGGTGTTGACATTGGTTTGTTCTTTCTCAGATTCTCTACGAATTTGTTCTGCCAATAGAGTCTCTTTGAGCTCTCTGAACTTAGGTGGGTGTCTTTGAATTACCAGATTGTCTCTGAGTGTCTTGTAATCTGCTGACATCTTTTCAATTGCCAATTCCACTTTCCTTTCATCTTTGAMTTTCTCTCCAATAGCTTCCAATTCATCACATACTGCTTCTATTCTTTGTATAAACTTCTCCAAAGATTCTCCTTTCTGHTGTTTAATAGCATATAGCTTATTGTCCAATGCAATTTTCCTGGACATGTAKGTAGATTGGTATCTCTTCTTGAGATATCTCCATATATCAGAAGCTGCATCATACTTCTGTATGMTTGAMTGTAGTGACAATGAGACTGTTTTCCTTAGAAAAATACTTGCCATATCATTCAACTCTTTCCATGCTAATCTTTCCTTATTGTCTGTAGGCTTTGGAATCATGCCTAGGATGATTGGGGTGAGCTTGAAGAAATTCATCTGGCTTTTAACATGACTTTTCCACTGTGTATAATTCCTGTCTGTGAGCTTCAAGGATTCTTCACATCTGAATGCATTGATCATCTTTCTGATCTCCATCATATTGTGACTTTCAAAGTCAAATTCGGTTAGCAATTCCTTTTCATCACTACCAATGTCAGAATTGCCCTCTGATTCCGAATGACTATTAGATTCCTCTGATTCTGAAGAGGGTGAACTATCATCTGAAGTATCTCTATACTTCTTTTTCTTGCCCTTTGATTTGGACTTCGATACATTTCTTCTTCTGCTATGAGACTTTGAMTTTCTACTTTTTGATTTGCTCTTGCTTCTTGATTTGTGCGATGAACTTGGCTTCTCATTTCCATCTTTTCTGTTGATTTGCTCTTTCAATTGATTGATTTCCATCATCATACTACTTAACATTTCTGTTAATTGAGCTGTGGCATTTCCAATTGCTYGTTCTGTGCTTTCTTGCACAAATTTTCCAATGGCAGATTCTTCAGAAGTTTCCCCCATAGCTGAAATATTGTTGAAAAATCAGGTGAAAAACTTCTGAGTCAATTTTGGGGGCTTAAATGAAGGAATTTCGAGATTTTGAGACACC
>Contig09+2156
GCTYGTTCTGTGCTTTCTTGCACAAATTTTCCAATGGCAGATTCTTCAGAAGTTTCCCCCATAGCTGAAATATTGTTGAAAAATCAGGTGAAAAACTTCTGAGTCAATTTTGGGGGCTTAAATGAAGGAATTTCGAGATTTTGAGACACCGAGGCAGTAAAGDACATAAATARGTGTTCACRACATCAAAMTTTTTGAGAGCTTCGAAACGAGCTATCAAAAAMTGCAATCGGACATCGTATGCAAAAGTTGTGGTTGTTTCAAGTTGGCTGCTAATTTTTCAGAAAATTGATTTTTTCTTCAAATGAAGATATGGCGAGAAGGCGAGAAGGATGCTGCTTCTCGACTATTGGCGAGAAGGCGAGATCAAGGACATATCTCGAATTGGCGAGATGGCGAGAAAGGTGTT
>Contig10+1199
TTCAAGTTGGCTGCTAATTTTTCAGAAAATTGATTTTTTCTTCAAATGAAGATATGGCGAGAAGGCGAGAAGGATGCTGCTTCTCGACTATTGGCGAGAAGGCGAGATCAAGGACATATCTCGAATTGGCGAGATGGCGAGAAAGGTGTTGCATTTCGAATAGGCGAGAAGGGTATGTGTCCTCGAATAGGCGAGAAGGATCTATCTATCGCCTATGGGCGAGAAGTGGTGGCTTTTCGCCAATTTGCTGAGGGTCTTTTCGCCTCGTTTTGAGACATTTCAAAAAAGAGGTCATCTTTCGCCTATGGGCGAGAAACAATTCGCCTCTATGGGHGAGAAGGACTTCATCTTTCGCCAATTGGCGAGAAGTGGCGAGAAGGGGCTTTTCGCCAAATA
>Contig100+1813
CCAACTTTTGTTTGTTTCTGGAAAGTAGCCTATGGTGGGRCCCTTGGCAATCAGAAGATCTAACCATTCTCTGAGGCACCTTAGATTAGATTTGCATCCTGAATCATCTGCATACCAACATTGCATCCATCTAGAAGGATCTTTTAACTCTCTGACCAAAGGCAAAGTTGCAATAGCATACATTAGCATGGCTAAGGGGTCACCTTGGGAAGTTCCATCCTTACTAAGAATAATCTCTTCRCTGTTCTGAATGATGAYAACGGCATAGCCCCTATAACAATTGAACAAGAAACGAGAGCACCTNGGCCAAAAAATCCTTGCATTCCAAAGAGCAATTACTCTGCTGATTTCATTGAAAGCATTTTTAGCRTCCATGAGTAGGATCCCCTCATTCTCACTTTCATCAAAGGCCGATGACATAGCATKAGCGGCAGCMTCAACTCTAGCTTTGGTACCTGCGCAGACTTGATCAGCCCCACATTGCAACTGAACATCTTGDCCAGTTATAAAARCCATGGCTTTAGCCATAATCCTTTGYAAGAGCTCTCCTACTCCTATTGGRCGCACTCCTGGGCACTTATCTAAGGCTATTCCTCTTCTTGTYARAAYTGCTCTTATAGAGTCCCAATCCAAGATTGAATTGGCAAACACTCTAGTTAGGGAAGCGAYTGATTCTCGWAGATTWGCACTGTGAGCTCCATATCTCAAAAGCCAVCATTGCCACTGATGGGAATCTGAACCACTTGGACCTGCTCCHCCATGAAGTYTTCTGGCTACCTTTTCTATTA
>Contig101+1225
AGCTCAGAGGTGTAGGAATTATCCTTCTACACTTGTCTGTCATATAGACTRCTTTGTTGGATTGATTTCAGAGGTCTTCTTGGACTTATATACCCTCTTGTTTTGATTTTGCTACCTTTGATATGATTGCTGAATAAGAGGTGTAAGGGCTAGAAATCTGGTTTTCACCTTACCCTTTGTAAGCGCTAGCAATGCTAGTTTTCACTTACTTTAGTCTATGTAGGCACCADAAATYTRGTTTTCACCTAACAAAGACCATAGATGAGCTCTATGGCTCATGACATAATGAT
>Contig102+2225
AGCTCAGAGGTGTAGGAATTATCCTTCTACACTTGTCTGTCATATAGACTRCTTTGTTGGATTGATTTCAGAGGTCTTCTTGGACTTATATACCCTCTTGTTTTGATTTTGCTACCTTTGATATGATTGCTGAATAAGAGGTGTAAGGGCTAGAAATCTGGTTTTCACCTTACCCTTTGTAAGCGCTAGCAATGCTAGTTTTCACTTACTTTAGTCTATGTAGGCGCCARAAATCTGGTTTTCACCTAACAAAGACCATAGATGAGCTCTATGGCTCATGACATAATGATCT
>Contig103+1290
AGCTCAGAGGTGTAGGAATTATCCTTCTACACTTGTCTGTCATATAGACTRCTTTGTTGGATTGATTTCAGAGGTCTTCTTGGACTTATATACCCTCTTGTTTTGATTTTGCTACCTTTGATATGATTGCTGAATAAGAGGTGTAAGGGCTAGAAATCTGGTTTTCACCTTACCCTTTGTAAGCGCTAGCAATGCTAGTTTTCACTTACTTTAGTCTATGTAGGCACCADAAATYTRGTTTTCACCTAACAAAGACCATAGATGAGCTCTATGGCTCATGACATAATGATAT
>Contig104+2187
ACGAGCTATCACACTCTGAAATCGGACATCRTATGCAAAATHTGTGGYTGTTTCAAGTTGGCTGCTAATTTTTHAGAAAATTGAATTTTTCTTCAAAGGCTGATAGGGCGAGAAGGCCTTGGCTTTTCGACAATGGCGAGAAGGCGAGATCAATGTTGTATCTCGAATGAGCGAGAAGGCGAGATCATGTTRCTTTTCGAATAGGCGAGAAGTCTATGTGTTCTCGAATAGGCGAGAAGGSYATGTGTTCTCGAATAGGCGAGAAGG
>Contig105+2305
ATACTTTTTTTGTCTTGTTTGTGTTCTACTTCACATCTTCCCATGGGTGATTTTGCTRGTTTTCTCTGGTTGTTGTTTTCCTTGTGGCATCTGGBTVTAATTGCCTTTGGCTCCCAGATCTGATTCTGTCTTCTTTTTCTTTGTTGTGATTGTNGTTGNTTGGCTCGTTCAGAGGTCTTTCTRAGACATAACGACCATAATTTGATAGCTTTGAGTGAGTCCAGAGGTCCCTTBGGGTTAGACTTGACTCCTCATAAATTTGYTGGATGACTAGCTCAGAGGTGTAGGTATTATCCTTCTACACDTRTCTGTCATATAAAHTGATCTKCTTGAGTGATTACARABGTCTCCTTGGAMTTGTATATCCTCTTGTTTTGATTTTGATGTTGCTTTTG
>Contig106+2139
NNNNNNNNCTCGAATAGGCGAGATGCTGTCCTTTCTCGAATAGGCGAGAAGGTTGTTTATCGCCTATGGGCGAGAAGTGGTGGCTTTTCGCCAATTTGCTGAGGGTCTTTTCGCCTCRTTTTGAGAAATTTCGAAAAATGAGATCATCTTTCGCCTATGGGCGAGAAACAATTCGCCTCTATGGGCGAGAAGGACTTCATCTTTCGCCAATTGGCGAGAAGTGGCGAGAAGGGGCTTTTCGCCAAATATTGGGCTTTTCGCCAAAAACTGTGCGGCAGCGCCGAAACGGCTACGGGGCC
>Contig107+1449
GGTAGTCTTCAGTAACCTTTCTTTCTGCTAGATAATCTTCCGGGTCAAATTTGGGGGCTTAGATGAAGGAATTTTGCAATTCTGAGAGCRCCRGAGCAGMBAAGGCCATBAAATTGCCTTCACGATATYAAACTTTTYKWGRGCTTCGAAACGAGCTATCACACTCTGAAATCGGACATCRTATGCAAAATHTGTGGYTGTTTCAAGTTGGCTGCTAATTTTTHAGAAARTTGAATTTTTCTTCAAAGGCTGATAGGGCGAGAAGGCCTTGGCTTTTCGACWATGGCGAGAAGGCGAGATARRTGWTGTATCTCGAATKRSCGAGAAGGCGAGATCARTGWTGYATCT
>Contig108+1223
AGAGGTCTTTCTGAGACATAACGACCATAATTTGATAGCTTTGAGTGAGTCCAGAGGTCCCTTGGGGTTAGACTTGACTCCTCATAAATTTGHTGGATGACTAGCTCAGAGGTGTAGGTATTATCCTTCTACACTTATCTGTCATATAAACTGATTTKCTTGAGTGATTAYAGAGGTCTCCTTGGACTTGTATATCCTCTTGTTTTGATTTTATGCTGCTTTTTTGTTGCTGATGTTGATAATGCCTTAAGGCTATATGGGTGCAGTTCA
>Contig109+3139
NNNNNNNNCTCGAATAGGCGAGATGCTGTCCTTTCTCGAATAGGCGAGAAGGTTGTTTATCGCCTATGGGCGAGAAGTGGTGGCTTTTCGCCAATTTGCTGAGGGTCTTTTCGCCTCTTTTTGAGAAATTTCGAAAAAGAGGTCATCTTTCGCCTATGGGCGAGAAACAATTCGCCTCTATGGGCGAGAAGGACTTCATCTTTCGCCAATTGGCGAGAAGTGGCGAGAAGGGGCTTTTCGCCAAATACTG
>Contig11+2199
TTCAAGTTGGCTGCTAATTTTTCAGAAAATTGATTTTTTCTTCAAATGAAGATATGGCGAGAAGGCGAGAAGGATGCTGCTTCTCGACTATTGGCGAGAAGGCGAGATCAAGGACATATCTCGAATTGGCGAGATGGCGAGAAAGGTGTTGCATTTCGAATAGGCGAGAAGGGTATGTGTCCTCGAATAGGCGAGAAGGCTATGTGTCYTCGAATAGGCGAGAAGGCTATGTGTCCTCGAATAGGCGAGAAGGCTATGTGTCCTCRAATAGGCGAGAAGG
>Contig110+1187
ACGAGCTATCACACTCTGAAATCGGACATCRTATGCAAAATHTGTGGYTGTTTCAAGTTGGCTGCTAATTTTTHAGAAAATTGAATTTTTCTTCAAAGGCTGATAGGGCGAGAAGGCCTTGGCTTTTCGACAATGGCGAGAAGGCGAGATCAATGTTGTATCTCGAATGAGCGAGAAGGCGAGATCAATGTTGCATCTCGAATCTGGCTAGAAGGCGAGAACATGTTGCTTTTCGAATAGGCGAGATGCTATTCTTTCTCGAATAGGCGAGATGTTGTTGTGTCTCGAATAGGCGAGATGCTATYCTTTCTCRAATAGGCGAGA
>Contig111+1337
TTCTGTCTTCTTTTCCTTTGCTTTGATTGTTGCTGCTTTGCTCATTCAGAGGTCTTTTTGAGACATAATGACCAGAATGTGATAAAGTTGAGCGAGTCCAGAGGTACCTTGSRATTATACTTGACTCCTCATAAATTTKYTRGAATGACTAGCTCAGAGGTGTAGGAATTATCCTTCTACACTTGTCTGTCATATAGACTRCTTTGTTGGATTGATTTCAGAGGTCTTCTTGGACTTATATACCCTCTTGTTTTGATTTTGCTACCTTTGATATGATTGCTGAATAAGAGGTGTAAGGGCCARAAATCTGGTTTTCACCTTACCCTTTGTAAGCGCTAGCAATGCTAGTTTTCACTTACTTTAGTCTATGTAGGCGCCAGAAATCTGGTTTTCACCTAACAAAGACCATAGATGAGCTCTATGGCTCATGACATAATGATCT
>Contig112+1169
CTTGGCTTTTCGACAATGGCGAGAAGGCGAGATCAATGTTGTATCTCGAATGAGCGAGAAGGCGAGATCATGTTRCTTTTCGAATAGGCGAGAAGTCTATGTGTTCTCGAATAGGCGAGAAGGSTATGTGTTCTCGAATAGGCGAGAAGGGTATGTGTNCTCGAATAGGAAAAAATGGTATGTGTCCTCGAATAGGTGAGAAGGTATGTGTTCTTGAATGGGCAAGAAGGGTCTATCTATCACCTATGGGCGAGAAGGGGTGGCTTTT
>Contig113+1412044
AGCTCAGAGGTGTAGGAATTATCCTTCTACACTTGTCTGTCATATAGACTRCTTTGTTGGATTGATTTCAGAGGTCTTCTTGGACTTATATACCCTCTTGTTTTGATTTTGCTACCTTTGATATGATTGCTGAATAAGAGGTGTAAGGGCTAGAAATCTGGTTTTCACCTTACCCTTTGTAAGCGCTAGCAATGCTAGTTTTCACTTACTTTAGTCTATGTAGGCACCADAAATYTRGTTTTCACCTAACAAAGACCATAGATGAGCTCTATGGCTCATGACATAATGATATATGGTTATTGGGGCAAAAACGCTAAACCTGTTACATGTGCTTTTAGGCATAAAGCTTAATATGATAACATAAATTTGCCTTTGTGAAACTTTTTTGTC
>Contig113+1412044_2
TGGCTCATGACATAATGATCTGTGATGTATNNNNNNNAAGTNNAAACCTATTACATGTGCTTTTAGGCATAAAGCTTAACCTGATAACATCAATTTGCCTTTGTGAAACTTTGTTGTCGTGTTTGCTGAATTATCTCATGATCTTGTTGYAGTAATGCTTTTGTGG
>Contig114+3582
TTNATTNAAAGCATTTTTAGCATCCATGAGTAGGATCCCCTCATTCTCACTTTCATCAAAGNNCGATGACATAGCATGAGCGGCNGCCTCAACTCCNGCTTTGGTACCTGCGCAGACTTGATCAGCCCCACATTGCAACTGAACATCTTGGCCAGTTATAAAAGCCATGGCTTTAGCCATAATCCTTTGCAAGAKCTCTCCTACTCCTATTGGRCGCACTCCTGGGCACTTATCTAAGGCTATTCCTCTTCTTGTTAGMACTGCTCTTATAGAGTCCCAATCCAAGACTGAATTRGCAAACACTCTAGTTARGGAAGCGACYGATTCTCGTAGATTAGCACTATGAGCTCCATATCTCAAAAGCCARCATTGCCACTGATGGGAATCTGAACCACTTGGACCTGCTCCACCATGAAGTCTTCTGGCTACCTTTTCTATTACACTTGCTGAGATGTCAACATCTTCTAAAAGAGGCAAGACTTCGCAATTAAGAAAAGAAGAATSAGAAGGCAACATTTGCATAGGATGCTTATCTTGAAGAATTTGGAAAACTGTTTTGTCGCCTATTAGGGTAGAAGGATTTAGGACTCCTCCGCTTGCTCGGTCAGTGATAAATCTTGTAGCTTCCCTTACCTTTCCTCTTAGCATCAATCTCGTGAAAACTCDRATCGCATGATTGGGATCA
>Contig115+2202
NNNNNNNNCTCGAATAGGCGAGATGCTGTCCTTTCTCGAATAGGCGAGAAGGTTGTTTATCGCCTATGGGCGAGAAGTGGTGGCTTTTCGCCAATTTGCTGAGGGTCTTTTCGCCTCRTTTTGAGAAATTTCGAAAATGAGATCATTGAATCGGTTGACGCTATAGTTTTCATATGTTGGYWGGGMAAAATAGATGAATCGGTTGAYGCTATAGTTTTCATATGTTGGCTGGGAAAAATAGATGAATCGGTTGACGCTATAGTTTTCATATGTTGGCTRGGCAAAATAGATGAATCG
>Contig116+2212
AGAGGTCTTTCTGAGACATAACGACCATAATTTGATAGCTTTGAGTGAGTCCAGAGGTCCCTTGGGGTTAGACTTGACTCCTCATAAATTTGHTGGATGACTAGCTCAGAGGTGTAGGTATTATCCTTCTACACTTATCTGTCATATAAACTGATTTKCTTGAGTGATTAYAGAGGTCTCCTTRGACTTGTATATCCTCTTGTTTTGATTTTTDTGTTKNTTTTGTTGTTGYTGATGWTSGTAATGCCTTAAGGCTGATATGGGTGCAGTTCATGCTTGACTGCCCTGATTTT
>Contig117+1348
ATTTGGGGGCTTAGATGAAGGAATTTTGCAATTCTGAGAGCRCCRGAGCAGMBAAGGCCATBAAATTGCCTTCACGATATYAAACTTTTYKWGRGCTTCGAAACGAGCTATCACACTCTGAAATCGGACATCRTATGCAAAATHTGTGGYTGTTTCAAGTTGGCTGCTAATTTTTHAGAAARTTGAATTTTTCTTCAAAGGCTGATAGGGCGAGAAGGCCTTGGCTTTTCGACWATGGCGAGAAGGCGAGATARRTGWTGTATCTCGAATKRSCGAGAAGGCGAGATCARTGWTGYATCTCAAATGAGCGAGAAGGTGAGATCAG
>Contig118+1570
ATGCTATTGTACTGCTANTTTTCTTTGATTGTTGGCTTTCTCTCTGATTGTTGTTTGCCTTGTGGCATCCGGGTGTAATTGCCTTTGGCTCCCRGATTHTRTCTTCTTTTTCTTTGTTGTGATTGTTGTTGCTTGGCTTGTTCAGAGGTYTTTCTRAGAYATAACRACCATAATGTGATAGCTTTGAGTGAGTCCAGAGGTCCCTTGGGGTTAGACTTGACTCCTTATAAATTTGTTGGATGATTAGCTCAGAGGTGTAGGTATTATCCTTCTACACTTATCTGTCATATAAAHTGATCTTCTTGAGTGATTACAGAGGTCTCCTTGGACTTGTATATCCTCTTGTTTTGATTTTGATGTTGCTTTTG
>Contig119+2223
AGAGGTCTTTCTGAGACATAACGACCATAATTTGATAGCTTTGAGTGAGTCCAGAGGTCCCTTGGGGTTAGACTTGACTCCTCATAAATTTGHTGGATGACTAGCTCAGAGGTGTAGGTATTATCCTTCTACACTTATCTGTCATATAAACTGATTTKCTTGAGTGATTAYAGAGGTCTCCTTGGACTTGTATATCCTCTTGTTTTGATTTTATGCTGCTTTTGHTGYTGCTGATGTTGATAATGCCTTAAGGCTGATATGGGTGCAGTTCATGCTTGACTGCCCTGATTTTGTGCTAGCTTGACTGGTCCAGTTTGTGCTCTCGACTGTCCAGATCTTTGGCTGGTTCATGATTGA
>Contig12+1396
AGAAGGCGAGATCAAGGACATATCTCGAATTGGCGAGATGGCGAGAAAGGTGTTGCATTTCGAATAGGCGAGAAGGGTATGTGTCCTCGAATAGGCGAGAAGGATCTATCTATCGCCTATGGGCGAGAAGTGGTGGCTTTTCGCCAATTTGCTGAGGGTCTTTTCGCCTCGTTTTGAGACATTTCAAAAAAGAGGTCATCTTTCGCCTATGGGCGAGAAACAATTCGCCTCTATGGGHGAGAAGGACTTCATCTTTCGCCAATTGGCGAGAAGTGGCGAGAAGGGGCTTTTCGCCAAATACTG
>Contig120+2375
TTTTTGTGATTTCTTGCCTCTAGAGYYGCTTAGTGAGCGTGATTTATGCTGTGATTTTTCAGATTTCTTACTTCTGTCAGTGTGATGCTCTTCACTTCGTTGACTTTCCTTTTCTTCAGGTCGACTGTTTTTCTGAGTGACTAACATTTTGACCATTTTTATCAACTCTTCTAATGAATTTTCCAATTTTTCTTGTCTCTTTGTAAGGGATTCTGCAGTCTGTGGATTGATGGACCCTTCTGTTGTGCCCATGATGACTTGATTCTTTGAAATGTACTTTCAAATAATGAGGACAAATTTAGATTGAGAAAATGTTTTTGCTGCGTAGGCGCCGACGAGGCGATTCCAACGCATCAAAAATCTCGCAAATCTGATACCGTGGCGAAAAGTTATGGCCTTTAGAAATATATGCCCAAAAGTTTTTTTTTTTTTTTTTTTTTTYWHMA
>Contig121+3733917
GGTTGTGAAYCTGCAATAAGGATTGGTAAATCTTCTGGGATATGTCGCYCGTGCACTGGCTARATATCTTTGATGAATACCATAGAAATGHTGGCAGGTGGAAGATAGTGYTTGCAATCACTTCTTCTCTTAATGGTATTGTACTTCTGAATACTTTTTTTGTCTTGTTTGTGTTCTACTTCACATCTTCCCATGGGTGATTTTGCTRGTTTTCTCTGGTTGTTGTTTTCCTTGTGGCATCTGGBTVTAATTGCCTTTGGCTCCCAGATCTGATTCTGTCTTCTTTTTNTTTNTTGTGACT
>Contig121+3733917_2
AGAGGTTTCAGAGGTCCAAAATAGGTCTATGGACTTGTACATAGCCGGATTGTTGGGAAGAACTGAAGATTGTATTGTCCCCCTCTCAATCTGAATGTTGTGAACCTGCAATAAGRATTGGTAAATCTTCTDGGATATGTCGCCCGTGCACTGGCTAAATATCTTTGATGAATACCATAGAAATGCTGGCAGGTGGAAGATAGTGTTTGCAANCACTTCTTCTNTTAATGCTATTGTACTGCTNCTTTTCTTGCTTGGTGATTGTTGGCTTTCCCTGATTGTTGTTTGCCTTGTGGCATCTGGCTGTAANTGCCTTTGGCTCCCAGATCTGATTHTGTCTTCTTTTTCTTTGTTGTGATTGTTGTTGMTTGGCTCGTTCAGAGGTCTTYCTGAGACATAACGACCATAATTTGATAGCTTTGAGTGAGTCCAGAGGTCCCTTGGGGTTAGACTTGACTCCTCATAAATTTGHTGGATGACTAGCTCAGAGGTGTAGGTATTATCCTTCTACACTTATCTGTCATATAAA
>Contig122+1722
GAACATCTTGDCCAGTWATAAAAGCCATGGCTTTAGCCATAATCCTTTGYAAGAGCTCTCCTACTCCTATTGGGCGCACTCCTGGGCACTTATCTAAGGCTATTCCTCTTCTTGTYARAAYTGCTCTTATAGAGTCCCAATCCAAGATTGAATTGGCAAACACTCTAGTTAGGGAAGCGAYTGATTCTCGWAGATTWGCACTGTGAGCTCCATATCTCAAAAGCCAVCATTGCCACTGATGGGAATCTGAACCACTTGGACCTGCTCCHCCATGAAGTCTTCTGGCTACCTTTTCTATTACACNTGCTGAGATGTCAACATCTTCTAAAAGAGGCAAGACTTCGCAATTAAGAAAAGAAGAATCAGAAGGCAACATTTGCATAGGATGCTTATCTTGAAGAATTTGGAAAACTGTTTTGTCGCCTATTAGGGTAGAAGGATTTAGGACTCCTCCGCTTGCTCGGTCAGTGATAAATCTTGTAGCTTCCCTTACCTTTCCTCTTAGCATCAATCTCGTGAAAACTCDRATCGCATGATTGGGATCA
>Contig123+20730172
AATGGTATTGTACTGCTGNNTNCTTGGHTTGTTVKCTTTGTCTCTRATTGYTGWTTGCCTTGTGGCATCTGGGTATAATTGCCTTTGGCTCCCAGATCTGATTCTGTCTTCTTTTTNNTTGTTGTGAYTGTYRTTKMTTGGCTCRTTCAGAGGTCTTTCTGAGACATAACGACCATAATTTGATAGCTTTGAGTGAGTCCAGAGGTCCCTTGGGGTTAGACTTGACTCCTCATAAATTTGTTGGATGACTAGCTCAGAGGTGTAGGTATTATCCTTCTACACTTATCTGTCATATAAAACTNNTTTNCTTGAGTGATTACAGAGGTCTCCTTCGACTTGTATATTTACTTGTTTTGATTTTGTTGTTGTTTTTGTTGTTGCTGATGTTGATGTTGATAATGCCTTAAGGCTGATA
>Contig123+20730172_2
NGACTCCTCATAAATTTGTTGGATGACTAGCTCAGAGGTGTAGGTATTATCCTTCTACACTTATCTGTCATATAAANTGATCTGCTTGAGTGATTACAGAGGTCTCCTTGGACTTGTATATCCTCTTGTTTTGATTTTGATGTTG
>Contig124+1573
[truncated: 154,601 more chars]
