# Supplementary material for: Organellar phylogenomics of Ophioglossaceae fern genera
Source: Front Plant Sci. 2024 Jan 15;14:1294716. doi: 10.3389/fpls.2023.1294716 (PMC10823028; doi:10.3389/fpls.2023.1294716)
Supplement: Supplementary file 2 [file DataSheet_2.zip › Supplementary file S1/mitogenome/gff/Haukia_Gruhn147.gff]

##gff-version 3
##source-version geneious 2020.1.1
##sequence-region	Contig01+36316051	1	2689
Contig01+36316051	Geneious	CDS	333	1910	.	+	0	Name=atp1 CDS
Contig01+36316051	Geneious	gene	333	1910	.	+	.	Name=atp1 gene
##sequence-region	Contig02+2206	1	1015
##sequence-region	Contig03+11020	1	969
##sequence-region	Contig04+1206	1	3822
##sequence-region	Contig05+2974	1	1319
##sequence-region	Contig06+1974	1	1397
##sequence-region	Contig07+23827	1	3845
##sequence-region	Contig08+13827	1	3923
##sequence-region	Contig09+23849	1	5591
Contig09+23849	Geneious	CDS	4582	5334	.	-	0	Name=atp6 CDS
Contig09+23849	Geneious	gene	4582	5334	.	-	.	Name=atp6 gene
##sequence-region	Contig10+13849	1	5669
Contig10+13849	Geneious	CDS	4660	5412	.	-	0	Name=atp6 CDS
Contig10+13849	Geneious	gene	4660	5412	.	-	.	Name=atp6 gene
##sequence-region	Contig01+6402531	1	1612
Contig01+6402531	Geneious	CDS	1033	1557	.	+	.	Name=atp4 CDS
Contig01+6402531	Geneious	exon	577	835	.	+	.	Name=nad1 exon 5
Contig01+6402531	Geneious	gene	1048	1557	.	+	.	Name=atp4 gene
##sequence-region	Contig02+36925801	1	1590
##sequence-region	Contig03+3491	1	910
##sequence-region	Contig04+1491	1	1938
Contig04+1491	Geneious	exon	601	862	.	-	.	Name=nad7 exon 4
##sequence-region	Contig05+2491	1	4050
Contig05+2491	Geneious	CDS	2377	3033	.	-	.	Name=rps1 CDS
##sequence-region	Contig06+1225	1	343
##sequence-region	Contig07+39867632	1	887
##sequence-region	Contig07+39867632_2	1	1785
Contig07+39867632_2	Geneious	exon	448	709	.	-	.	Name=nad7 exon 4
##sequence-region	Contig08+2971608	1	441
##sequence-region	Contig08+2971608_2	1	6158
Contig08+2971608_2	Geneious	CDS	4945	5785	.	+	0	Name=rps4 CDS
Contig08+2971608_2	Geneious	gene	4945	5785	.	+	.	Name=rps4 gene
##sequence-region	Contig09+16627	1	2073
##sequence-region	Contig10+1224	1	8551
##sequence-region	Contig11+28568	1	429
##sequence-region	Contig12+1429	1	302
##sequence-region	Contig13+18568	1	578
##sequence-region	Contig14+2429	1	461
##sequence-region	Contig15+1462	1	354
##sequence-region	Contig16+2462	1	1611
##sequence-region	Contig17+12077	1	1978
##sequence-region	Contig18+2194	1	2813
##sequence-region	Contig19+11612	1	362
##sequence-region	Contig20+1194	1	2812
##sequence-region	Contig21+12818	1	472
##sequence-region	Contig22+1355	1	1666
##sequence-region	Contig23+5298728	1	608
##sequence-region	Contig24+43908792	1	1258
##sequence-region	Contig24+43908792_2	1	149
##sequence-region	Contig25+1149	1	284
##sequence-region	Contig26+3149	1	683
##sequence-region	Contig27+2702	1	288
##sequence-region	Contig28+43908792	1	1168
##sequence-region	Contig28+43908792_2	1	148
##sequence-region	Contig29+1148	1	309
##sequence-region	Contig30+3397362	1	1342
##sequence-region	Contig31+14791701	1	813
##sequence-region	Contig01+53973791	1	284
##sequence-region	Contig01+2351402	1	289
Contig01+2351402	Geneious	CDS	42	266	.	+	0	Name=atp9 CDS
Contig01+2351402	Geneious	gene	42	266	.	+	.	Name=atp9 gene
##sequence-region	Contig01+55124661	1	7631
Contig01+55124661	Geneious	CDS	5224	6891	.	+	0	Name=cox1 CDS
Contig01+55124661	Geneious	tRNA	3399	3471	.	+	.	Name=trnM-CAU tRNA
Contig01+55124661	Geneious	gene	5224	6891	.	+	.	Name=cox1 gene
Contig01+55124661	Geneious	gene	3399	3471	.	+	.	Name=trnM-CAU gene
##sequence-region	Contig02+23046	1	265
##sequence-region	Contig03+1266	1	255
##sequence-region	Contig04+13046	1	3299
##sequence-region	Contig05+23305	1	3603
##sequence-region	Contig06+13607	1	265
##sequence-region	Contig07+13305	1	3663
##sequence-region	Contig08+23607	1	1013
##sequence-region	Contig09+31014	1	7344
##sequence-region	Contig10+21014	1	7344
##sequence-region	Contig11+11014	1	7409
##sequence-region	Contig01+15436031	1	1386
Contig01+15436031	Geneious	CDS	772	1386	.	+	.	Name=cox3 CDS
##sequence-region	Contig02+1763190	1	2873
Contig02+1763190	Geneious	CDS	1	333	.	+	.	Name=cox3 CDS
Contig02+1763190	Geneious	gene	909	982	.	+	.	Name=trnR gene
Contig02+1763190	Geneious	tRNA	909	982	.	+	.	Name=trnR tRNA
##sequence-region	Contig03+22877	1	616
##sequence-region	Contig04+12877	1	765
##sequence-region	Contig05+2616	1	1274
##sequence-region	Contig06+1616	1	1423
##sequence-region	Contig07+21276	1	2779
##sequence-region	Contig08+11276	1	2932
##sequence-region	Contig09+47206282	1	1617
##sequence-region	Contig10+22142311	1	817
##sequence-region	Contig100+986762	1	882
##sequence-region	Contig899+986762	1	292
##sequence-region	Contig09+4455888	1	460
##sequence-region	Contig10+4095022	1	416
##sequence-region	Contig10+4095022_2	1	186
##sequence-region	Contig11+2190	1	252
##sequence-region	Contig12+1190	1	416
##sequence-region	Contig13+22142311	1	1561
##sequence-region	Contig14+986762_2	1	1110
##sequence-region	Contig901+986762	1	140
##sequence-region	Contig10+22142311_2	1	1155
##sequence-region	Contig901+986762_2	1	480
##sequence-region	Contig01+49561292	1	2632
Contig01+49561292	Geneious	CDS	400	1950	.	+	0	Name=matR CDS
Contig01+49561292	Geneious	exon	340	398	.	+	.	Name=nad1 exon 4
Contig01+49561292	Geneious	gene	400	1950	.	+	.	Name=matR gene
##sequence-region	Contig01+4097031	1	1300
Contig01+4097031	Geneious	exon	739	930	.	+	.	Name=nad1 exon 3
##sequence-region	Contig02+2767	1	1794
##sequence-region	Contig03+1767	1	1943
##sequence-region	Contig01+11024712	1	1118
Contig01+11024712	Geneious	exon	469	627	.	+	.	Name=nad2 exon 1
##sequence-region	Contig01+6304552	1	1775
Contig01+6304552	Geneious	exon	401	591	.	+	.	Name=nad2 exon 5
##sequence-region	Contig02+21775	1	2492
Contig02+21775	Geneious	CDS	140	481	.	+	0	Name=rps14 CDS
Contig02+21775	Geneious	gene	140	481	.	+	.	Name=rps14 gene
##sequence-region	Contig03+31775	1	2493
Contig03+31775	Geneious	CDS	140	482	.	+	0	Name=rps14 CDS
Contig03+31775	Geneious	gene	140	482	.	+	.	Name=rps14 gene
##sequence-region	Contig04+47161971	1	2643
Contig04+47161971	Geneious	CDS	290	632	.	+	0	Name=rps14 CDS
Contig04+47161971	Geneious	gene	290	632	.	+	.	Name=rps14 gene
##sequence-region	Contig01+44636142	1	6128
Contig01+44636142	Geneious	CDS	116	475	.	+	0	Name=nad3 CDS
Contig01+44636142	Geneious	gene	116	475	.	+	.	Name=nad3 gene
##sequence-region	Contig01+6865372	1	3744
Contig01+6865372	Geneious	exon	2908	3371	.	+	.	Name=nad4 exon 1
##sequence-region	Contig01+2124939	1	1463
Contig01+2124939	Geneious	exon	318	832	.	+	.	Name=nad4 exon 2
##sequence-region	Contig01+2124939_2	1	3007
Contig01+2124939_2	Geneious	exon	1926	2348	.	+	.	Name=nad4 exon 3
##sequence-region	Contig01+55086592	1	3008
Contig01+55086592	Geneious	exon	1927	2349	.	+	.	Name=nad4 exon 3
##sequence-region	Contig01+13827422	1	1825
Contig01+13827422	Geneious	exon	701	798	.	+	.	Name=nad4 exon 4
##sequence-region	Contig02+21825	1	6450
##sequence-region	Contig03+11825	1	6599
##sequence-region	Contig04+28866391	1	1711
##sequence-region	Contig05+028866391	1	1558
##sequence-region	Contig01+3906387	1	1559
Contig01+3906387	Geneious	exon	98	327	.	+	.	Name=nad5 exon 1
##sequence-region	Contig01+3906387_2	1	5378
Contig01+3906387_2	Geneious	exon	726	1271	.	-	.	Name=nad7 exon 2
Contig01+3906387_2	Geneious	exon	3254	3393	.	-	.	Name=nad7 exon 1
##sequence-region	Contig01+38100352	1	5211
Contig01+38100352	Geneious	exon	407	1625	.	+	.	Name=nad5 exon 2
##sequence-region	Contig02+2207	1	267
##sequence-region	Contig03+1207	1	256
##sequence-region	Contig04+1198	1	314
##sequence-region	Contig05+3206	1	263
##sequence-region	Contig06+2263	1	256
##sequence-region	Contig07+1314	1	1162
Contig07+1314	Geneious	CDS	477	743	.	-	0	Name=sdh4 CDS
Contig07+1314	Geneious	gene	477	743	.	-	.	Name=sdh4 gene
##sequence-region	Contig08+15219	1	909
##sequence-region	Contig09+2256	1	1137
##sequence-region	Contig10+4320148	1	1767
Contig10+4320148	Geneious	exon	942	1318	.	-	.	Name=nad2 exon 2
##sequence-region	Contig11+21771	1	1299
##sequence-region	Contig12+11771	1	1270
##sequence-region	Contig13+21307	1	1033
##sequence-region	Contig14+41988391	1	1263
##sequence-region	Contig14+41988391_2	1	2178
Contig14+41988391_2	Geneious	CDS	213	971	.	-	0	Name=cox2 CDS
Contig14+41988391_2	Geneious	gene	213	971	.	-	.	Name=cox2 gene
##sequence-region	Contig15+11307	1	1088
##sequence-region	Contig16+2227	1	279
##sequence-region	Contig17+1227	1	730
##sequence-region	Contig18+2267	1	4849
Contig18+2267	Geneious	exon	1500	1757	.	+	.	Name=nad1 exon 1
Contig18+2267	Geneious	exon	3087	3305	.	+	.	Name=nad1 exon 2
##sequence-region	Contig19+2971608	1	440
##sequence-region	Contig19+2971608_2	1	7931
Contig19+2971608_2	Geneious	CDS	4945	5785	.	+	0	Name=rps4 CDS
Contig19+2971608_2	Geneious	gene	4945	5785	.	+	.	Name=rps4 gene
##sequence-region	Contig20+21033	1	5077
##sequence-region	Contig21+15084	1	324
##sequence-region	Contig22+25084	1	290
##sequence-region	Contig23+1327	1	275
##sequence-region	Contig24+2168	1	335
##sequence-region	Contig25+2223	1	275
##sequence-region	Contig26+2201	1	287
##sequence-region	Contig27+1293	1	711
##sequence-region	Contig28+18405	1	1884
##sequence-region	Contig29+2278	1	2814
##sequence-region	Contig30+2285	1	2758
##sequence-region	Contig31+1285	1	2808
##sequence-region	Contig32+12820	1	378
##sequence-region	Contig33+1278	1	1573
##sequence-region	Contig34+2293	1	2718
##sequence-region	Contig35+46838082	1	446
##sequence-region	Contig35+46838082_2	1	2437
Contig35+46838082_2	Geneious	gene	2179	2250	.	+	.	Name=trnN-GUU gene
Contig35+46838082_2	Geneious	tRNA	2179	2250	.	+	.	Name=trnN-GUU tRNA
##sequence-region	Contig36+22722	1	1953
##sequence-region	Contig37+35084	1	4386
Contig37+35084	Geneious	CDS	2366	2668	.	+	0	Name=nad4L CDS
Contig37+35084	Geneious	gene	2366	2668	.	+	.	Name=nad4L gene
##sequence-region	Contig38+1201	1	5148
Contig38+1201	Geneious	gene	2315	2390	.	+	.	Name=trnH gene
Contig38+1201	Geneious	tRNA	2315	2390	.	+	.	Name=trnH tRNA
##sequence-region	Contig39+8815122	1	591
##sequence-region	Contig40+8815122	1	312
##sequence-region	Contig41+12899	1	11492
Contig41+12899	Geneious	gene	5457	5529	.	-	.	Name=trnK gene
Contig41+12899	Geneious	tRNA	5457	5529	.	-	.	Name=trnK tRNA
##sequence-region	Contig42+22899	1	11437
Contig42+22899	Geneious	gene	5402	5474	.	-	.	Name=trnK gene
Contig42+22899	Geneious	tRNA	5402	5474	.	-	.	Name=trnK tRNA
##sequence-region	Contig01+28808192	1	835
Contig01+28808192	Geneious	exon	303	697	.	+	.	Name=nad5 exon 4
##sequence-region	Contig01+28808192_2	1	194
##sequence-region	Contig01+29241812	1	6317
Contig01+29241812	Geneious	exon	588	719	.	+	.	Name=nad5 exon 5
Contig01+29241812	Geneious	CDS	5215	5895	.	+	0	Name=rps11 CDS
Contig01+29241812	Geneious	CDS	4671	5081	.	+	0	Name=rps13 CDS
Contig01+29241812	Geneious	CDS	4368	4667	.	+	0	Name=rpl6 CDS
Contig01+29241812	Geneious	gene	5215	5895	.	+	.	Name=rps11 gene
Contig01+29241812	Geneious	gene	4671	5053	.	+	.	Name=rps13 gene
Contig01+29241812	Geneious	gene	4368	4667	.	+	.	Name=rpl6 gene
##sequence-region	Contig02+16325	1	520
##sequence-region	Contig01+58860731	1	2103
Contig01+58860731	Geneious	CDS	89	811	.	+	0	Name=nad6 CDS
Contig01+58860731	Geneious	gene	89	738	.	+	.	Name=nad6 gene
##sequence-region	Contig02+12107	1	567
##sequence-region	Contig01+9678761	1	8020
Contig01+9678761	Geneious	tRNA	1101	1170	.	+	.	Name=trnfM tRNA
Contig01+9678761	Geneious	CDS	463	1050	.	+	0	Name=nad9 CDS
Contig01+9678761	Geneious	CDS	4689	5246	.	+	0	Name=rpl5 CDS
Contig01+9678761	Geneious	CDS	1634	2161	.	+	0	Name=atp8 CDS
Contig01+9678761	Geneious	gene	463	1050	.	+	.	Name=nad9 gene
Contig01+9678761	Geneious	gene	4689	5246	.	+	.	Name=rpl5 gene
Contig01+9678761	Geneious	gene	1634	2161	.	+	.	Name=atp8 gene
Contig01+9678761	Geneious	gene	1101	1170	.	+	.	Name=trnfM gene
##sequence-region	Contig01+10633541	1	4618
Contig01+10633541	Geneious	gene	221	535	.	+	.	Name=rps10 gene
Contig01+10633541	Geneious	gene	3684	3932	.	+	.	Name=rps19 gene
Contig01+10633541	Geneious	CDS	1357	1791	.	+	0	Name=rpl2 CDS;ID=qZZmw4X/jVL4W/bVKEjtF98josU.1691036699431.39
Contig01+10633541	Geneious	CDS	3015	3677	.	+	0	Name=rpl2 CDS;ID=qZZmw4X/jVL4W/bVKEjtF98josU.1691036699431.39
Contig01+10633541	Geneious	CDS	221	535	.	+	0	Name=rps10 CDS
Contig01+10633541	Geneious	CDS	3684	3932	.	+	0	Name=rps19 CDS
Contig01+10633541	Geneious	exon	3015	3677	.	+	.	Name=rpl2 exon 2
Contig01+10633541	Geneious	exon	1357	1791	.	+	.	Name=rpl2 exon 1
Contig01+10633541	Geneious	exon	3997	4070	.	+	.	Name=rps3 exon 1
##sequence-region	Contig01+5517765	1	644
Contig01+5517765	Geneious	CDS	91	471	.	+	0	Name=rps12 CDS
Contig01+5517765	Geneious	gene	91	471	.	+	.	Name=rps12 gene
##sequence-region	Contig01+5517765_2	1	1523
Contig01+5517765_2	Geneious	CDS	154	597	.	+	0	Name=rps7 CDS
Contig01+5517765_2	Geneious	gene	154	597	.	+	.	Name=rps7 gene
##sequence-region	Contig01+54330551	1	3031
Contig01+54330551	Geneious	CDS	678	1020	.	+	0	Name=rps14 CDS
Contig01+54330551	Geneious	gene	678	1020	.	+	.	Name=rps14 gene
##sequence-region	Contig01+31305791	1	2213
Contig01+31305791	Geneious	CDS	1279	1527	.	+	0	Name=rps19 CDS
Contig01+31305791	Geneious	gene	1279	1527	.	+	.	Name=rps19 gene
Contig01+31305791	Geneious	exon	610	1275	.	+	.	Name=rpl2 exon 2
Contig01+31305791	Geneious	exon	1592	1665	.	+	.	Name=rps3 exon 1
##sequence-region	Contig01+25776451	1	4802
Contig01+25776451	Geneious	CDS	1208	1999	.	+	.	Name=rps2 CDS
Contig01+25776451	Geneious	gene	1208	1999	.	+	.	Name=rps2 gene
##sequence-region	Contig02+24809	1	723
##sequence-region	Contig03+2723	1	2432
##sequence-region	Contig01+45720802	1	741
Contig01+45720802	Geneious	exon	143	741	.	+	.	Name=rps3 exon 2
##sequence-region	Contig01+45720802_2	1	1473
Contig01+45720802_2	Geneious	CDS	954	1364	.	+	0	Name=rpl16 CDS
Contig01+45720802_2	Geneious	exon	1	938	.	+	.	Name=rps3 exon 2
Contig01+45720802_2	Geneious	gene	954	1364	.	+	.	Name=rpl16 gene
##sequence-region	Contig02+22229	1	960
##sequence-region	Contig03+1964	1	1040
##sequence-region	Contig05+12229	1	3917
##sequence-region	Contig06+11045	1	1468
##sequence-region	Contig08+13924	1	3994
##sequence-region	Contig09+23849_2	1	5591
Contig09+23849_2	Geneious	CDS	4582	5334	.	-	0	Name=atp6 CDS
Contig09+23849_2	Geneious	gene	4582	5334	.	-	.	Name=atp6 gene
##sequence-region	Contig10+13849_2	1	5740
Contig10+13849_2	Geneious	CDS	4731	5483	.	-	0	Name=atp6 CDS
Contig10+13849_2	Geneious	gene	4731	5483	.	-	.	Name=atp6 gene
##sequence-region	Contig01+5562051	1	1523
Contig01+5562051	Geneious	CDS	154	597	.	+	0	Name=rps7 CDS
Contig01+5562051	Geneious	gene	154	597	.	+	.	Name=rps7 gene
##sequence-region	Contig01+32366271	1	679
Contig01+32366271	Geneious	CDS	3	371	.	+	0	Name=sdh3 CDS
Contig01+32366271	Geneious	gene	3	371	.	+	.	Name=sdh3 gene
##sequence-region	Contig02+3674	1	1990
##sequence-region	Contig03+2674	1	1986
##sequence-region	Contig04+11990	1	369
##sequence-region	Contig05+1674	1	2136
##sequence-region	Contig01+28678852	1	1117
Contig01+28678852	Geneious	CDS	420	686	.	+	0	Name=sdh4 CDS
Contig01+28678852	Geneious	gene	420	686	.	+	.	Name=sdh4 gene
##sequence-region	Contig02+2226	1	270
##sequence-region	Contig03+1278	1	285
##sequence-region	Contig04+11117	1	430
##sequence-region	Contig05+2224	1	910
##sequence-region	Contig06+2152	1	2136
Contig06+2152	Geneious	CDS	598	1401	.	+	0	Name=mttB CDS
Contig06+2152	Geneious	gene	598	1338	.	+	.	Name=mttB gene
Contig06+2152	Geneious	Editing History Insertion	983	986	.	.	.	Name=
##sequence-region	Contig07+1224	1	914
##sequence-region	Contig08+1226	1	3234
##sequence-region	Contig09+2156	1	409
##sequence-region	Contig10+1199	1	396
##sequence-region	Contig100+1813	1	788
##sequence-region	Contig101+1225	1	290
##sequence-region	Contig102+2225	1	292
##sequence-region	Contig103+1290	1	292
##sequence-region	Contig104+2187	1	267
##sequence-region	Contig105+2305	1	395
##sequence-region	Contig106+2139	1	299
##sequence-region	Contig107+1449	1	348
##sequence-region	Contig108+1223	1	270
##sequence-region	Contig109+3139	1	250
##sequence-region	Contig11+2199	1	280
##sequence-region	Contig110+1187	1	324
##sequence-region	Contig111+1337	1	442
##sequence-region	Contig112+1169	1	268
##sequence-region	Contig113+1412044	1	390
##sequence-region	Contig113+1412044_2	1	166
##sequence-region	Contig114+3582	1	685
##sequence-region	Contig115+2202	1	297
##sequence-region	Contig116+2212	1	293
##sequence-region	Contig117+1348	1	325
##sequence-region	Contig118+1570	1	368
##sequence-region	Contig119+2223	1	357
##sequence-region	Contig12+1396	1	303
##sequence-region	Contig120+2375	1	446
##sequence-region	Contig121+3733917	1	301
##sequence-region	Contig121+3733917_2	1	529
##sequence-region	Contig122+1722	1	545
##sequence-region	Contig123+20730172	1	415
##sequence-region	Contig123+20730172_2	1	145
##sequence-region	Contig124+1573	1	546
##sequence-region	Contig125+1147	1	403
##sequence-region	Contig126+2685	1	258
##sequence-region	Contig127+1357	1	308
##sequence-region	Contig128+2249	1	288
##sequence-region	Contig129+1375	1	563
##sequence-region	Contig13+1979718	1	559
##sequence-region	Contig13+1979718_2	1	283
##sequence-region	Contig130+80618	1	313
##sequence-region	Contig130+80618_2	1	228
##sequence-region	Contig131+678465	1	216
##sequence-region	Contig131+678465_2	1	183
##sequence-region	Contig132+3166	1	424
##sequence-region	Contig133+3187	1	381
##sequence-region	Contig134+1324	1	651
##sequence-region	Contig135+46598621	1	673
##sequence-region	Contig136+3573815	1	293
##sequence-region	Contig137+1329	1	703
##sequence-region	Contig138+1368	1	482
##sequence-region	Contig139+2308	1	457
##sequence-region	Contig14+1229	1	302
##sequence-region	Contig140+2166	1	546
##sequence-region	Contig141+3229	1	547
##sequence-region	Contig142+2424	1	370
##sequence-region	Contig143+1308	1	574
##sequence-region	Contig144+1546	1	305
##sequence-region	Contig145+1424	1	520
##sequence-region	Contig146+2231	1	279
##sequence-region	Contig147+4234	1	265
##sequence-region	Contig148+1266	1	270
##sequence-region	Contig149+1280	1	283
##sequence-region	Contig15+1302	1	302
##sequence-region	Contig150+3482	1	388
##sequence-region	Contig151+2234	1	274
##sequence-region	Contig152+1161	1	7618
Contig152+1161	Geneious	CDS	728	2395	.	-	0	Name=cox1 CDS
Contig152+1161	Geneious	tRNA	4148	4220	.	-	.	Name=trnM-CAU tRNA
Contig152+1161	Geneious	gene	728	2395	.	-	.	Name=cox1 gene
Contig152+1161	Geneious	gene	4148	4220	.	-	.	Name=trnM-CAU gene
##sequence-region	Contig153+1216	1	680
##sequence-region	Contig154+1231	1	421
##sequence-region	Contig155+1548	1	380
##sequence-region	Contig156+1422	1	300
##sequence-region	Contig157+2422	1	255
##sequence-region	Contig158+1255	1	262
##sequence-region	Contig159+1218	1	328
##sequence-region	Contig16+1409	1	408
##sequence-region	Contig160+4378292	1	422
##sequence-region	Contig161+2580	1	414
##sequence-region	Contig162+3191851	1	327
##sequence-region	Contig162+3191851_2	1	178
##sequence-region	Contig163+1423	1	302
##sequence-region	Contig164+1249	1	749
##sequence-region	Contig165+2217	1	260
##sequence-region	Contig166+1750	1	300
##sequence-region	Contig167+2183	1	326
##sequence-region	Contig168+2215	1	261
##sequence-region	Contig169+1260	1	281
##sequence-region	Contig17+40394522	1	430
##sequence-region	Contig170+21293	1	489
##sequence-region	Contig171+1281	1	291
##sequence-region	Contig172+3968027	1	572
##sequence-region	Contig172+3968027_2	1	272
##sequence-region	Contig173+2232	1	555
##sequence-region	Contig174+2201	1	417
##sequence-region	Contig175+1284	1	533
##sequence-region	Contig176+1421	1	375
##sequence-region	Contig177+1182	1	457
##sequence-region	Contig178+948833	1	361
##sequence-region	Contig178+948833_2	1	150
##sequence-region	Contig179+1206	1	251
##sequence-region	Contig18+3167	1	266
##sequence-region	Contig180+1557	1	302
##sequence-region	Contig181+1671745	1	350
##sequence-region	Contig181+1671745_2	1	268
##sequence-region	Contig182+1537144	1	152
##sequence-region	Contig182+1537144_2	1	174
##sequence-region	Contig183+3206	1	299
##sequence-region	Contig184+3241	1	489
##sequence-region	Contig185+292542	1	396
##sequence-region	Contig185+292542_2	1	168
##sequence-region	Contig186+5844542	1	302
##sequence-region	Contig186+5844542_2	1	236
##sequence-region	Contig187+2582	1	1941
##sequence-region	Contig188+988252	1	947
##sequence-region	Contig189+1378566	1	410
##sequence-region	Contig19+1168	1	268
##sequence-region	Contig190+1222	1	334
##sequence-region	Contig191+2281	1	369
##sequence-region	Contig192+1582	1	2091
##sequence-region	Contig193+1165	1	282
##sequence-region	Contig194+3685	1	1406
##sequence-region	Contig195+2334	1	385
##sequence-region	Contig196+4913741	1	492
##sequence-region	Contig197+1282	1	308
##sequence-region	Contig198+1369	1	321
##sequence-region	Contig199+1322	1	311
##sequence-region	Contig20+2167	1	267
##sequence-region	Contig200+1498	1	305
##sequence-region	Contig201+1385	1	335
##sequence-region	Contig202+2195	1	270
##sequence-region	Contig203+5570695	1	1182
##sequence-region	Contig204+1520	1	745
##sequence-region	Contig205+11183	1	309
##sequence-region	Contig206+1154	1	710
##sequence-region	Contig207+2673	1	1033
##sequence-region	Contig208+21183	1	279
##sequence-region	Contig209+40433202	1	568
##sequence-region	Contig21+1180	1	3832
##sequence-region	Contig210+1194	1	257
##sequence-region	Contig211+1745	1	351
##sequence-region	Contig212+2194	1	257
##sequence-region	Contig213+1257	1	267
##sequence-region	Contig214+2214	1	368
##sequence-region	Contig215+1213	1	308
##sequence-region	Contig216+1203	1	758
##sequence-region	Contig217+3569	1	293
##sequence-region	Contig218+2569	1	293
##sequence-region	Contig219+2322	1	441
##sequence-region	Contig22+1430	1	302
##sequence-region	Contig220+1442	1	362
##sequence-region	Contig221+1351	1	373
##sequence-region	Contig222+21193	1	4673
##sequence-region	Contig223+1363	1	309
##sequence-region	Contig225+3310	1	263
##sequence-region	Contig226+1063094	1	311
##sequence-region	Contig226+1063094_2	1	161
##sequence-region	Contig227+2310	1	283
##sequence-region	Contig228+11193	1	4823
##sequence-region	Contig229+2213	1	932
##sequence-region	Contig23+2396	1	549
##sequence-region	Contig230+1932	1	310
##sequence-region	Contig231+1334	1	1592
##sequence-region	Contig232+2385	1	1482
##sequence-region	Contig233+11483	1	330
##sequence-region	Contig234+21595	1	363
##sequence-region	Contig235+31595	1	360
##sequence-region	Contig236+1569	1	1322
##sequence-region	Contig237+11595	1	450
##sequence-region	Contig239+1453	1	298
##sequence-region	Contig24+2180	1	3850
Contig24+2180	Geneious	exon	1812	2384	.	+	.	Name=nad2 exon 4
Contig24+2180	Geneious	exon	414	580	.	+	.	Name=nad2 exon 3
##sequence-region	Contig240+21483	1	400
##sequence-region	Contig241+2157	1	281
##sequence-region	Contig242+1157	1	298
##sequence-region	Contig243+2298	1	253
##sequence-region	Contig244+2177	1	673
##sequence-region	Contig245+1330	1	528
##sequence-region	Contig246+2453	1	424
##sequence-region	Contig247+1298	1	761
##sequence-region	Contig248+18418532	1	304
##sequence-region	Contig248+18418532_2	1	1085
##sequence-region	Contig249+11407	1	313
##sequence-region	Contig25+2229	1	472
##sequence-region	Contig250+3761	1	339
##sequence-region	Contig251+1313	1	547
##sequence-region	Contig252+1339	1	475
##sequence-region	Contig253+1177	1	1857
##sequence-region	Contig254+1475	1	318
##sequence-region	Contig255+11860	1	399
##sequence-region	Contig256+1196	1	3123
##sequence-region	Contig257+43775851	1	606
##sequence-region	Contig258+1547	1	403
##sequence-region	Contig259+043775851	1	577
##sequence-region	Contig26+1293	1	4193
##sequence-region	Contig260+3475	1	432
##sequence-region	Contig261+1271	1	288
##sequence-region	Contig262+1373	1	2664
##sequence-region	Contig264+1761	1	738
##sequence-region	Contig265+1318	1	386
##sequence-region	Contig266+2366	1	1183
##sequence-region	Contig267+2738	1	257
##sequence-region	Contig268+4104072	1	242
##sequence-region	Contig269+16000842	1	368
##sequence-region	Contig27+1162	1	299
##sequence-region	Contig270+2271	1	664
##sequence-region	Contig271+1738	1	407
##sequence-region	Contig272+1407	1	448
##sequence-region	Contig273+13161102	1	1308
##sequence-region	Contig273+13161102_2	1	257
##sequence-region	Contig28+1172	1	288
##sequence-region	Contig29+4162	1	309
##sequence-region	Contig30+1288	1	300
##sequence-region	Contig31+1209099	1	401
##sequence-region	Contig31+1209099_2	1	184
##sequence-region	Contig32+2172	1	319
##sequence-region	Contig33+1300	1	311
##sequence-region	Contig34+2209	1	528
##sequence-region	Contig35+1311	1	310
##sequence-region	Contig36+2299	1	401
##sequence-region	Contig37+1413	1	434
##sequence-region	Contig38+2528	1	425
##sequence-region	Contig39+2311	1	500
##sequence-region	Contig40+1151	1	5625
Contig40+1151	Geneious	exon	3597	4815	.	-	.	Name=nad5 exon 2
##sequence-region	Contig41+1299	1	669
##sequence-region	Contig42+1669	1	314
##sequence-region	Contig43+2108024	1	151
##sequence-region	Contig43+2108024_2	1	614
##sequence-region	Contig44+2239	1	247
##sequence-region	Contig45+2425	1	579
##sequence-region	Contig46+3239	1	264
##sequence-region	Contig47+1239	1	270
##sequence-region	Contig48+1425	1	813
##sequence-region	Contig49+1209	1	1232
##sequence-region	Contig50+3528	1	854
##sequence-region	Contig51+1274	1	357
##sequence-region	Contig52+3251	1	269
##sequence-region	Contig53+1401	1	1181
##sequence-region	Contig54+2200	1	269
##sequence-region	Contig55+38477801	1	375
##sequence-region	Contig55+38477801_2	1	323
##sequence-region	Contig56+3250	1	251
##sequence-region	Contig57+1250	1	254
##sequence-region	Contig58+1273	1	282
##sequence-region	Contig59+1200	1	282
##sequence-region	Contig60+1170	1	400
##sequence-region	Contig61+4286	1	265
##sequence-region	Contig62+1472	1	1191
##sequence-region	Contig63+2669	1	386
##sequence-region	Contig64+1268	1	380
##sequence-region	Contig65+1245	1	287
##sequence-region	Contig66+1549	1	1191
##sequence-region	Contig67+2401	1	705
##sequence-region	Contig68+1384	1	355
##sequence-region	Contig69+2250	1	398
##sequence-region	Contig70+1579	1	582
##sequence-region	Contig71+2237	1	255
##sequence-region	Contig72+1251	1	368
##sequence-region	Contig73+2245	1	287
##sequence-region	Contig74+1528	1	1004
##sequence-region	Contig75+1291	1	332
##sequence-region	Contig76+1294	1	291
##sequence-region	Contig77+1372	1	306
##sequence-region	Contig78+11181	1	386
##sequence-region	Contig79+2236	1	482
##sequence-region	Contig80+1336	1	311
##sequence-region	Contig81+2372	1	268
##sequence-region	Contig82+2294	1	281
##sequence-region	Contig83+2268	1	488
##sequence-region	Contig84+2241	1	304
##sequence-region	Contig85+1705	1	573
##sequence-region	Contig86+2482	1	259
##sequence-region	Contig87+1242	1	375
##sequence-region	Contig88+1492	1	337
##sequence-region	Contig89+1998503	1	357
##sequence-region	Contig89+1998503_2	1	77
##sequence-region	Contig90+3161	1	434
##sequence-region	Contig91+3286	1	436
##sequence-region	Contig92+1286	1	566
##sequence-region	Contig93+2153	1	329
##sequence-region	Contig94+3236	1	449
##sequence-region	Contig95+1435	1	300
##sequence-region	Contig96+2242	1	556
##sequence-region	Contig97+2579	1	722
##sequence-region	Contig98+1436	1	301
##sequence-region	Contig99+12058972	1	310
##sequence-region	Contig99+12058972_2	1	131
