# Supplementary material for: Organellar phylogenomics of Ophioglossaceae fern genera
Source: Front Plant Sci. 2024 Jan 15;14:1294716. doi: 10.3389/fpls.2023.1294716 (PMC10823028; doi:10.3389/fpls.2023.1294716)
Supplement: Supplementary file 2 [file DataSheet_2.zip › Supplementary file S1/mitogenome/gff/Helminthostachys_K.-J._Jo_et_al.fasta]

>Contig01+58317301
GGTGGGCACAATTTGTGGCGCGTAGCGCTTTCCGCCCAGCGTCGGGGCTAAGGTAAAGGTCCGGCCGGCCCCCCTCTCCTCGAAAAGGGGGGCCCGGGAAAGCGCGTACGTAGTACGCGCTTTCCCCTTTTTGTGAGAAGGGCCACAATTGTGGAAGCGCTACGCGCACTTAAGTGGGGCCCTTTCTCTCTTAAAAGGGGCCCCGCGAAGCGCGGGAAAGCGCAAGCGCCTTTTTAAGAGAAAGGGGCTTCGAGGTAAAGCGCTTCGCGCTTTCCCCCCGGTAAAGCGCTAACGCGCACTTAAGGGGTTCAGCGCCCTTTTGGGAGAGAATGGGCCTACGCTTTCCCCCCTTCGCCACAATTGTGGGCCACAAAAAAAGGAAAACGGGTGAAAACGCGCGAAGCGCGTTTTCACCCTCCCGCCCCTTTCTCTTACTTGAAAGGGCATCACTTTCAATCTATCTATCTATAGATAGATAGATACATGTATATATGAATCGAGTTACTAAGGCGAAACAAAGGGTGGATTCCATACAATTTACAAACAGCCAGAAAAACACAGCCTACTTCTTATGTTCACTCCAAGTATACTCCGTTTTCATTACGAAAATGTATTGCGTTAAGATTTGTTATTAAAACCCAATCATACCCACATTTTGGAAGTTCCTGAATTCTCTGAAATAAGAATAGTTTCAAAGGGACGCTTCAGTTTTCACTCAAAAAAGGTCAAATTAGCTATAGAGAATCCTCGTGGTTAGAAATGCATGAAGAAATGAAGCGGAAGTTCGACGGGAAAGTCGTTTCGGTTCAAACAATTTGTCTTAAATCAAGAGTCAAAGAGAAAAGCATACGTCACTTATTTAGCATGAAGCACTCTACGGGGGCATGTTATGTATAAATTATTGGAAAAACCTGTTTTGATAATTCCTCCTCATTATCCAGTCATAAAGCAAAGAAACTCCATCCAATTTCATTTCTCAATGACCACGACTTTTCTGTTCAGGGAATTTCCGCCAATAAAAGAGAATTTCGAGATTTTTGCGCATCTTTGAGGGTTCGATGTGACTATTGTAACTTCAGCCACCACACAAGAGGAGACTTTTCTTTTGTGGAGTGGCTTCTTCCTTTCGGAAGAAGCCCTGAATAATAGTCATATGGCAAATAGTAATATACGAGACCACCAACGTAGAATGCTTGCAGCTAGATATGAATCAAGAGGAAACTAAAGCATTTCTTTCGTCCACAAGATAGAATGGAAGGTAGTCGCTTATAGGCGGCTTCATTTCTTCCACTTTCGAACATTATGTTCGGTAGGACGGACTTGTTTCCGAATTGATCGGCAGACGACAGCTTTTATAGGCTCTTAAGAGCCTATAAAAGCTGTCTGCTACATGCTACCCGCAGGGATGGAGCGTCATTATATACCTACACAGTAGGTAAGTAATATACTTAGGAGGCGAAGCTCCTGAATAAGAAACAGCGGCAGAAAAGGGGGGTCAGTCATATCTAGCACCTCAACCACACGAGGGAGCCGCTGGACCTAGCTCGTTTGCCCAACCATACAAGGCAGCAGCAACTTCGGAGCCGATAATCTTTTACGTTTACGTCGTCGCTAAGCCGATGACAAGAACAAGGACGAATATATAGGGTATACACCTGATACCTCCCGAGTACTGGCGTTCGTTCAATACCCTCAATCAAGGATTCGCCCCGCCTGATTCATCTGAGTATTAGGTAGATTGGCCAAGGCCAGGATCCATTTACGACGGAACTGATTCCTCCCCCTTCTCAAGAGAAAGGGCGAGTCATCTGACTCAAAAGAGTAGGAGTCCGGACTCGACCTTATAAGTAGTCTAAAAGGGGCGGGTTTTTAGTTCTGACTAGTGGGAAGTGAAAGAATAAGCTTTGAACCTATTTCTGAAACTTTTGTATCAACAGATTCTACTCGATCTATCTACACTAATGACGACTTCTTCTCCATCCTTGCCGTCCATCGTAGTCACGCCCTTAATGATAGGCTTTTCTAGAGACTTCTTATGTCATTTCCATTTGGGTTCAATTCGGATTCGTTTATTGTTTCTACTTATTTCGGAACGTTTCCTTCAAAATGATTTTGAAGATGGTACACTCGACTTGTATTGTTCAAGCGGTTATTGCTTGTAAAAAATACTACTTCCATAATTGGTAGGTCACTGGGTTATTAAAATAATGGGGGTTTTCCGTAGTTTTCCAGTGTTACAACTTTTGTACCAATTTGATCAATCCAAAATGAATTGGTTCGCCTTTCCTATAGGAAGCCTGGTCCTTACTCCTATGCGCGGTATTCATTCTCGTTCAGCTCCTGGAATCACCTTCAATGGTTGGAACAGCTTGCAACATCTTACCACCTTACCCACTTTATTGCCATTAATTGTTTTTCGTACTTCTACTGAAACAGAATGGTTTCACGTTATCTTCTTAATGGGTTATTTCCTTTTGTTCCCCTTTATCTATATTCTCTCGGTCTCAATCACTTTGCGAAAGTTAATAGCCAAGTGATTTTGGAGAACCCGAAACGCGGGGGAGGGAGGTAAACCCTGGATTTTCATGAAAGAAAGGGATGGCCACTATTGTGGCGCGTAGCGCCCCTTTAAGGTTCAGCGGCGTAGCGCTTCACCCCTTCAGAAACCTGCGGAAGCCAAAAAGAGTTTCGCACATTATATAAGGTGGTGAATGAAAATATGAAATAAAAAGACTCGGGGGTGGGTGGACTTCGGTCGCCTGCCCTCCGCCAAGCAGGATGTAAGTAAATGGAAACTTGGCTAAAAAGACGAGGGTTGACGGCATACGGCGGGAAGCTTACGCTTCCCGGTTCGAATCCGTATCCCGTAAACGTGGCCTAAAGCGAAGCGAGTCTCGTTTGGCGGCGGATTGGCCACAAAAGTGGCAAGGGCGAGGGGGCCCCGGCGGCCGGCCTCCTCGGTACCGGGGAAGCCTTCAGGCCCGGGTAAGCTAACTTTCTCTCGGGGCAAGCCGAAGGCCCCCTTGCGGGGGGCTTTGATGCATTTGATGAGGCCGGGTAAGCGCTACGCGCGGAAAGGTTTCTCAAGGAAAGGGAAAGGCAAGGAAGGGGAAGGTGAGGAACCGGTTACTCCGGCTGATGATTCAGCGATTCGTAGTATTATTTATCATATGATTGACCCTATGTCTATTCCTTACGAAGCTCGGGTTTCCAACGGAAGGACTATGAAGCCTCCAGTTCAACGAAAGGGTCGCTCTGCTCCCCCGTCGAACGCGAAGCCAACTTGACTGAAGAAGGTGAATCAATCACTTTACCGAAAATCATGTGGATAGAATACAGTGGGGCGAAGCCGGGAAAGCGCTTTACCCCTTTTAAGAGAGAAAGGGCCCCCCCCTCTCCTTGAATTGGGGGGGGGCCGTAGCCCTTCTCAGAAAAGGGGGCGTGGGAAAACGCTACGCGTTTTCCCCGCCCCCGGAAAGCGCGTAGCGCTTTCCGGGGGCGGCCTACCGCCTCCAGCCCTTTCTCTCTTAAAAGGGGGGAAAGCACTTTCCCCCCTACGCCCCTTCTCTCCCAAAAGGGCGCCCGGGCGAAGTCTTTATCCTGAGGCCAGGTAGGTAAAGAAAACGCCAATTTTTGGGGCGCCACTCGACCTTTTGTGGCTGGCTTTAGGCCGCCGGCCGGCCCCCTTCTCAAAAAAGGGGGGGAAGCGCGTTTTTTTTGAAAAAGATCAATTGATTAGACAGAATCAACTTCGGTCCCTCAAATTTAGCTGGTTACCGGCACCCTGCCCTTGGTAGGTGAGTTATAGGTCTTCCTTACAGTGCGGGCCTTTGTGCGGTGAGCTCGGCTGGTTTGTACGGCCGCTCTCGCCCTGCCCTGTAGGCCTTTCGCTGGTCTGGCTCCGCCGCGACGGGACCGCTTGCAAAGAGCAATAAGAGAGCTCCGAGATAAGACCCGGATCATCGGCCCGTTGATGAGATTCACGCTMGBATGGAAAACGTCGAGGATAAGGAGTATCCGGAAGTAATAGCTAGATCCCTTTAAGGCATTGGCTAGCGATATATTTATGTCGCTCTTAGGCATGTATTCGATGTGGAACAAGAAACCGAGGCTTCAAGGACTACTGGGGATTGTTTGAACCGGTACAACAACATTGTAGTAAACACAGATATTTCAGGTTTCACAACTTAAAGGGTGCGGAAAGAATGAAGGAGGGCCTTTCCAGAAGTCTTGGCAGTAACGGACCGGAATCCTACCAACAGGAACGGCGAACTCATCAAATACATTCCCGGATAGAACATATTTGGCCTTCCTTCCTGTTCCTCGCGGACTCATCGGCCCAGCGAATTCTTCTTATTCTTTCTTTTCTTTCAGACGTCTCGCCCTATCTATCTCACGCATCTCAATTTCGACTAGAAAATCTAAATCTTCTTAATGGTGCCTTAAGGTTGGGTGGCACAATGGGGCGATCATGCACAATTGCGCGGCCCCTAGGCCTACACACCAGGGACTCTTAGGTGGATGCGAGCCGCTGATTGTGGCAGTGTTTCTCTTGAGCTTTCTTCATGCTCTAGCTACGCGTTTTCCTTATTCTAAGGCGCCTTCTTCTTTCCTGTTCCTTGCGGACTCATCGCCGGCTGAACCTGGGCCTTTTTGAGATAAGGGGGTGAATTCTGATTATTCAACCCGTCCCGCTCTATCCTATCACGCGTCTAAATTGGGACTAGAAAATCTAACTCTTAATGGTGGCTGAAATCATTCTGGGTGGCACAATTGTGCGATCATGCGCGGTCGGCGTCGTCGTCGTACCTACCGTGGTTAAAACAGACGCGTAGGACTTTTAGTGGGTAAAACAGACGATCCGTAGAACAGACGATGCTTCCGGGCGGCGGCCTAGAGGACGCCGAGCAGCCCTTTACCCCTTTTTATAGAAAGGACAAAAGGAGCCCTCTCTAAAAAGGGCGTTTTTTGTCCGCACCCGACCGCTGATAGTGGCCTAGCATTAGCACCCGATGCCACAGCTGATGCCGCCAATGCAGCTTATGCAGCCTTCGCCTTGCTTCGCGAGCCCGCGAGCTGCGCTTCGAGGCGAATCTTAGCTTCGACCCCCTCTCTAAAAAAAGGGCTTGCTTCGCCGGGTAAGCGTTAGCTTACCCGCTTACCGGGTAAGCGCTACGCGCCCGCTTCGCCTCACAATCAGCGCAAACGAATTCGTCGCCGCAACCACAATCAGCGGAGATATTTATCCAAGATACTGGAATTTTGATTCCGTGCACGATCTAACTCTTGTGACCGAAAGCGTGCTCATGTCAACGAGACGGGTGCGCCGCCTACCGCCCTAGTCAAAGTCACTGGAGGAGTAGCGGAGGGGCACTATAGTGGATCCCCCTTCGATTGATGGGAGCGAATCAAACCACAATCAGCCGAGCGAACCTAGGACTTGTAGGGGACGAGAGGGGAGACTTGTAGTGGAGCACCACGATTGTGCTTACCTAGGCGAAGCCGGTTCATTATATCAGACCCGGCGAAGCACAATCGTGCACAGCATATCAGAATCCGGAGTCATCCCCCCCGCCAATCTATTGAGGAGGTAATAAGAATCGCAAGAGAAACCCCTTCTGGCAGATCCGCTCGAGTTAACCTTTAAGAGATCGACGCTCTTAGATCGTCCCTTCAGTCGCAAACTGAAGCCAAAAAAAAGTGGAGAACTAGAATGGAAATCGACGTGTTGAACGATGAACAGGCTAAATAAGGTGCAAGGAAAGATGGAGCCAAACCACATAGCCCGCGTAAAAAGAGAAACCCTGAGGGTAGAGCGCTGATAGTGAACCTCCGTAAAGCAAAAGGAAAGCAAGGCGGACTACATATTGACTCAATTCACGTTCCCGTCACCTGTTCTTCGGAGTCGATAGCCAATTCTGCACAATTGTGGACAACCCAACTATTTCACCCGCAAACCAATGCAAAGGGGCGGCGGCGGATGATATCTTACCTCAAGTTTTGTTGGGCCAGAATGTGGCCGGCCTTGACTTGACTTTTCCATAGCAATTCAATGGTGCCCCGCCTTCCAAATACCGTTTTCCAAATTCCGGTGATGTTCTGACTTTCCGACTCGGTAGCTACCGCCGCTTCCCCCGCCTTTACCAGAATTTATCTCAGTCCCTTAAGGGTAAAAAACCTTTCGGATGGGTCGTGACATTCCAGCATCGTACGGCGTAGCTTCGGGGAATGGTCTTGAGTATCCGTATCATGCAACGAAACCCCTTCAATCCCCGGATGAGTTTTCTGCTGCTATCCCTCGCCCTTCCTGGAGAGAAAGGGGACGTGTCATTATTTCTTAGGGCTGGGGGCGGGCGCGTAGCGCCCCCGGCATCAGAGAGGCCCTATTTGAAGGGAAATCTCGGTTTCGGGATAGTAGTGTACCCCCCTACCCTTTTACTAGCGTGCCCCCTATCCCCTTGACGGGCTAGGCTCCCCCCTTTTCCAGGCCCCCTAGGATTCCCCGATTTCTCCATACATAAAAGGGGGTTTTAGGGCGTATTTGGGTCTCCCCCTCTGAATCTGCTGATGAAGCCTTGAACCAATATGAATACTTAAAAAAACGCAAATAGACCTTGTGATGGGGAATCCCCCYCYCAAACCATGAACGAGCGTTCTAGGCATACYCGTAAACCCCYYATCTCGGGCATAACTGGGGTCCACCCCCCTCTCCCACCCCACCTCCCTACCCTGGTGGCCTAAATTGGGCCAGCCGCCCTCCTCCCTTTGGCTGGCAAGCCAGCCCTCTCCTTGACCTGTGGCTGGCAAGCCAGCCCGCCCTAGTGTCCTTTACCTTTTGGCTGGCAAGCCAGCGGAGGCAGGGAAGGCTTTTTAAGTGCCCCTTTAGGGCATAACCGGGAAAGCGCGTACCGAAATGAAAATGAATATATAAGGCAAATTTCAACTCGCGGCACTCAAACCCTCTCCTTTCAGTCGAGTGTCTATCGACCCTGCCCCTTTCCGACTTTCCGAAAAAGGGGGATGCCAAAAGGTAAAACCTCAACTTCCGGGGGATAATTAGAACTTTCCCGACCGAAAAAAGGGGAGATACGAAAAAACCAGGGGGAAAGCCCACCCTAGCAGGTGGGGCAAGGGAAGACAAAGGTAAGCAGCTGGGGAGGAGCGGAGTGCAACGAGCTAGCCCACCGCAGGTGCACCGCAGGTGCTCCCTWTTTTTACCTATCACTCGCCTTGGTCCTTAGGCCCCTCGGCTTCGCCCAAAGCGTAGTGGGCCAGCCCCTTTTGGGAGAGAATGGGCGCTCCCTTTTTAATAGAAAGGGCTCGGCTTCGGCTAATCATTGTGCTCGGCCTCAAATTTGCCGAAATCAGTGGCTTTGGAAAGGAGGGAGCTGGAATCCAATTTTCTTAAAGCTAAAGGGCTCCCAGGGGGAAATAGAGAGCCAGCGTGGCCGAAACCTTTGAAAGCTGGAACCCGCTCTCGCTTTGGCTTCCCCTTCAAAAGCACTTCCAAAGCAAAGCTCCCAGGCTTACGCTCCCGGCTTCCTAGCCAACAGCCGCCCAGCGATGTGGCCTAGGCAGGGTGCCCTAAGGCACTGCCTAGGCCACATACGCTCGCTCCGCACTAAAATATAGCAGCCACCGGCAGCCAAACAGTATGCGATATCACTGCCATTCACGGGCGAACACGCCTTCAGTGGAACACAGCCGTCCCGTGCTATGCTTCTTTCCCACTAGTAAGGACAGCCACAATGGCAGAGGTAGTTAACGAGTCGCTAGAGACTGAAGTAGGAGGAGGAGTAGAGTGGTCCATACCAGGGATAGACTTGACCATCTGCATCGCCAACTTGAACGACAACTACGAGGATGGGCCTTTATGGTCTCTAAAGCATTGGCAGATAGAGGATGCTTCATGACATCATCCTGCTGCACTAGCCACAAGAGAAGTGACCCCTCTCTAAAAAAGGGGGTGATACCAGAAGCCCTTCAGTGGATCCAAGGCTACCACCCCTGTAAACAGATGGTGGAAGGCGGACACACAGGGCACAGTACTCTCTGTGTCATTGGCCTCGGGGGGCGAGAGGCAAAACCTTCGCGCGTTTTGTTGGAAAGAAAACGCTACCCGGAAGGGGCTACAGGGTAACTCCTGAGGGAGAGGGTGAAAACGGAAAACGCTTTAGCGTTTTCGGCGCGCTAACGCGCGATCACYGGAAAACGCACGCGCGTTTTCGGGAAGCGCCCTTTTGGGAGAGAATGGGCGCTTCCCGCTACGCGTTTCCCCTTTTTGGAGAGAAGGGGCTACGCGCTTCCCCTTTTAAGAGAAATTTTAAGAGAAAGGGCGTAAACGGCCGCCTTTCACCCTTTCACCAAGAGATAGTGAGTAAACGCGGCAAGCGCAATGGTTAAGTTTTCATAGAACACCGCGCCCCATAGCGATGGGCTGGGTGGGCGTATTGATACCTCTAGGGTGGTAAGTAGAAGGTAGGTGCTCCACTGTATGGACATCGACGAATCGACCCACCCCACGCGGTCACACCCGCCTAGTGTCTGGCTAAGCCCTTCTATCTCCGTGTTTTTACCTGGCCGAAAGCCGAGTCGAAGACCTAGTTCAAAGACGGCATGCCATACCTATATCTTGAAGCGATATCGTTCTATGAGCTGCGCTCTCAGGTTTGCATTATATTGATTGCCATATTTGGATCGAGCTACCGCTATATCTGTCCCAGCCAGGCAGACGCACTGGTCTCCTCGATTTCCTGCTTAGCCAGAGAAGAGGAGGGCTTTGACTGTTTAATGTCGGCTCCTCTTAGCATACCAGTTAACCCGTAAATGCTTATATACCAGGAAGAAACACGGACTACTCCCTTCGCGCCCCGGCGCTAGGGCTACCTAGCTGCTTCAACTATTGACTATCAGGCGGGCGTCCCCTTGTTCTTTCCTTCAATTGCCGGTTCCAAGGAACCTTGGTGGCACAATTGACTTAATCGAAAGTGCAGGCGCAGGCTTTAGCGTTGTTGCGGGTGTATCGACCACGATTTGTGCTCGTAAGCAAGCGTTTTCGTCTCTATGTTTGGTTGCGTTTGGATAAAGCTCGGTTCTTTACTTGTATCTGAAAGGCCACTTTGGCATGATGGGTGGATCGGCCCTGGGAGGCTCAGAGAAAGTTTCAGCTGTAAAGCATAGAATTTCTCAGCTGGAGAGTAGTCTTCTCTATCATAAGGCCATAGATCAATGGGATATGCAGCTTTCTATTCTTCACTACTGGCAAAATCACTCCTCGAAGGAGCCGGGGGCGCTACGCGTTATGAAAATGAACGTAATATATAAGGCAACTAGGGCTGGAGGTACCATCCGTAGCGTGCAGAGGAGGGGGTACCCCGGGAAGCGCTACGCGCTTCCACGGGTACCCCCCTACCCCTCCCCCCTACCCCTCTGCTTCATTGAGGCTAAAATGCCGGCATTTTAGCTCGTTCCCCGCCGTTTACTAGGGGAACCGAGGATGGTACCGTATGCCCTATTTGACTTCTATATTCCTCTTAATTTAGCTTGGCGTTTGCCACTATTCTAGTCGCTACACTAGATGCGATATGGCTGTCAATGAAGAGGGCCAATGTGGGACGACTACCAAGCTGTCTGGCCGAGGTGCTGAGGAGGCTCTCTGTCCCCTTCTTATAGATGGAGCACTGAACTGTGACCTGTTAGAGAAAGTTCTGTTTTCCCGGGTTTTTTGGCATCCATCTGATTTTCCCTAACAAGGCGGTGAAAAAACAAGTACTTTTATGTTTTCCCGGGTTTTTTGGCATCCACCACTTTTCCAGGSGGGATGGCTGGGGGCGCGTAGCGCCAAAGAAAATCTCCTTTTTTTGATCAAGTGACTACTTACTATATGGCCAAAAGCATCAAACCCTGGCCTCCTTGCCTTTCAGGCCTTGGCCCGGTCAAACTGTGGTGGCCAACGCAGGTCGCCTTGCGCGGAAGTAATAAATTCGTAGATAGAATAGCCCCCCTGTTGTTCGGGTATGGCCTTGGTCAGCTACGCGTGTAGCCGCTTATAAAGTGGTCTTGAATTTAGGCTGCTTCGTGGAAGTCGCTACAATCCCTTCTAGCCAGGTCCGTTGCCTGTGACGGGTAGGGGGTACGTGAGTGTGCGAGCGGGCATGCGGTTAAATCAGTTGTGTGTGGGCAAGCTAGTCTCTAAAAAGGTAGTGGTTTTGTTGGCCGGCGGCGCCTCTGCACGCGTGGTAAGGGGGATGGTAAGGGTGCCTGGGCTACGAAGACGCTCCTGCGCCTTTCGCTCTCGCCTCGCTTACGCCGTTTCTGCGCCTTCCCCTTCAGACGCTTCCGCTTACGTGCCTGTAGTTTTCGTTTTCGCTTCGCCTCGCCCTTCTTCTCTAAAATGGCATCACGTTCACCCGCACAGGCGGAAGAAGAAAGGCCATTTGCGGCAACCCTCGAAGTCGAAGAACAAGTCATTTTATGTTGACTGGGTATTTTTCACATCTCCCCTATTTACGCTCAGGAAGAAACTGAGGAACGAGTCATTCTGTGTTGAGCCATCAGCGTATTTTTCACATCTCCTTATTTTACCTCGGGAATCCACTAAGAAACGAGAAATTCTGTGTTGACCGGCACAAACCACCACTTCCTTTTTCTTTTCGAAAAAACCCCACCTTGCAGCGACTGTGATGCTGGTACACAAAAACTTGTTTGGCCTATTCTCAAGCAAGTGTGACCGCCCAGCGTATGTGGCCTAGGCAATTGGTTTGGGTAACAAAAAGCGAAGCGGCTAGCCGCTCCTGGGAATTACCTTATTTTGGGAAAGGGCGCCTAAAGTGCTGCCGATAGAGGGGCGCGTAGCGCCGTGCCGATAGGCACGCGTTTAGCGGGGCGAGGAACGCGTGCCGATAGGCACTTTCAAGGTTTAGCGGGCCTGCCTACCGCGTCAAGCCCTCATGGAGTTCGCATTGTGTTTTCTCGATTGGGCAGTTGCCAATCGGGGGGAAATCTCCGTATCTCCTGCGGCCCCGAAGGCCCCGCTTGCTGCTGATCCGGAACGGCCGGCCCCTTATCCTGGCACGTGCGCTTACCCCACCCAGACGTTGTCGCTTCTGCGAGCATTCCTCTGCCCCCCCCTTTTCGAGGAGAGGGGGGACGATGGATTTTCTATTGACCGAGCCCTCCCCGGCATATAGTGGGACTGATTCTCCACAGAGAAGAAATCTATTTAACGCTACTTTGCCCCCCCTCTCTTCCAAAAGGGGGCAAGTGGGCCAATATTTTGTATGATAAAGGGGTAATATACTCCTTCGGAAGCTGCTTACATACCAGCTGTCGGGATTCTTACTCTGGGTTGGGGACTGCCCTTCAAGGGGGTCGAGATCAGATTTACCTCTGTTATGTCTTGTTGGTGTGGGGATTCTTACTCTGGTTTTGGGGCTGCCTCGGGGGGTTCGGGATCGGTTTTACCTCTGTTAGGGTGCACGGGCTGTCTTCTTCCTTTTCCACCTCCAGTCGGCTGAGGAGTAGAGTTAGGGCATTCCTCCTCGAGTTAGAATGTCCTTCGAAACGCGAGCAGCAAGTAGATTCAAAACCCGACACTTTGTCCCGGAACCTAAGGTAACAGTAAAACCGCGAGGCATGGCTTCACCAAGAATATCGTGCAGGAAGCCGCTCGAATTGCTTTGGAGAGTGTGGAAACTCGCCCCTCTGATCGTTCGAAGAGGTTCAGGCTAGACGGGAGATGTCACATAGGATTGGAGTCCATAAAGGGGAATGGACAGACATCTCTCGGTGGTTAGAGCTCGACCTTGACAGCAACATTACTGACTCTCCCCTCGAAGAAGAGATGGAGGACCCCGACTTTATGCTCCTGTTGGATTGTACTCCAAAGACGGATCTAACGGGCGGGGGATAGGCGAGTGAGGCCTAACCCGAAGGAAGAAGTTGCACATAAAAATAGGGTTTCCCCCTTCTGTGCAACACCCACCCGCACAGGGCTAGACGTGTTCGTTAATTTATCAAGCAAACGATGCGACAGCACTTGAATCCATGGATTGTACGATACAGATATGACCCTTTACAACTCCCCAGCCAGTGGATGCAATGTAACACCCCTTTTTCACTAAAAGGTAAATGCCGGTCGCCAAGCTGCAGACAAAACGGGTGGTTTGGGAGCGGTTACTTTACCGCCTAAGGAGGACCTTACACCCATTTGGTTGAGATGCATTCGTTACGCGGACAACTCATTGCCAGGAATTGCTGGTGACGCGACTTTGATGGGAGGGATTTGGCACAGTGTAATGGGATTCCTGTTCAATTAGCTGTAGTTGGGGATGGGCATAGCAGCTGGAGCGAAGCACATCGCCTTTGAAGTCATCTTTCCGGGTCTTGAAGTGCCCTCGGCCAGCGGTCTTGAATCCCTTCGAAAAAGCGCGAGTGGCGAAACGAGTGCTAATCTTTTCATCGAAAGGCGGACAGCGCGTAGCGCTCCACAAATKGCCACAATTGTGGAAAACGCGCGTTTCCCCGCCCCTTCCAGATATCTATTCTTGATCCTTTAGCGGTTCCACGGTCTCGGCATAACATCCAGGCTAAAGTGTTAGAGAAAACGGTGGCTTGGTTGTTTCGGCAAGCCTTGTAGTACTCGGCTAGCCCGGCTTTCCGGGCTTCCTAGCCCAGTTTTTCTTCGGATGATCGCCTCGATTGGGGCTAAATATTTGATCCTCCCCGACTCGAGGGAGAGAACGTACCCGGCAGAACAAAAACCTCTTCTTGGTACAAACCCTGATTTCTAATCTGAGTCTCGACCTAAGGAAGCTGGTGATTTCTGCGATGAAACGGGACCCATGCTTTCCCTGATTCCTAACAGAATGTTATCGGCATAGCGAAGATAGCGAAAAGAACCTCCTTCGAAGGAGCTGAACCATGAACCTGTCAAGCGTATGGAGGTACACGTTCATTAAAGAGCGGCAAGATTGCAACTACTTTGGCTAAAGTGTACGGTTGCCGTCTGCGTTCCCTGATCTGAGTCTTATGAATCAGTTGGTGAAACAGGTCAAGGAGCCCCGGATCTTTCACTTGCTCGCGGAGCGAATCGAGAAGGATACGGTGATCGAGATTGTCAAAACACTTGACGATATCCAAAGTGACGAGCCGCTTCACGTCCCCCCAGCTCTCGATTTACCTAAACGCGGTGCTAGGCGCGGTTCGGGTTTGAAGCGCGTGGAAGCGCGTCCATAGTATAGGAGGGATATAGGGCATACCGGGTTCAAAGGAAGGGCAATCCCTTCGGAACCCGAGCTCTTTGAGTATATTATGGGAAGAAGGCGGGCTTCCCCTCCATTCTTTAGGCTTCCCCTTCATTCCCGGCAGTGCTTCTTGTCTTTTCGGGGTCCAGTGCTTCCCACAGGCGGCAAGTCACCGATTATTCCAGTGCTTCCCTTGGGCAAGCCACCAAATCTATTTATTACCAATTTCTTGAGAAAATTACCGGGTTCAAACAAAGGGGGACCAGAGGAGGAAGGCCGTGTTATCTTATAGAGAGAAAACCAAACCAGATAGGGAGCTGAATTAGCTTAATCGGCTAAATCGGGATTGGCTTAATCGGCTGGCTCGGCCTCGGCTTCATCGAATCGGAAAAAGAATAGGCATCGGCTTCGGCACCATCGACAAAGGCTAAATCAACATCGGAATTGACTAAATTGGCTAAATCAACTGAATTGGAATCGCCCTTCTCGAAAAAGGGCTCGGCTTCCGGACTCGGCGATTGCGAAATCGACAACATCGAAATTGGCTGGAATTGAATTTATGCTCTGGCTGCAAAGGCTACGAAATCGGCATCGGCTGCTACGGCTGCTGACTCGGCAGAATCTTCGTCGGCTGCTGCGAAATCAAATTGGCGCCCTTCTCAAAAAAGGGGGAATCGGAATCGGCTGCTGCGGAATCGACTAAATCGGCATCGCCCTTTCCCAAAAAAAGGGGGCATCTGCGGAATCGGCATTGGCTGCGCCCTTCTCAAAAAAGGGCTTGGCTTCGTCGACTGGGAAGGAAACGGCTGCAAAATCGACTGAATTGGCCTCGAAATTGGCCTCGGCATTTGACTTGGCTTATCGGCTCTTTGGCCTGCTGCGAAGGCTACGAAATTGGAATTTGCTACGACGAAGGCTACGAAATTGGCATCGGATGAAATGGCTGCTACAGACTCGGCATCGGTGGAATCGACAAAGGCTGAAATGGCTGATAAGACTTCTTCATGGGCTGAATCATCAGCATCGCCCTTCTCAAAAAAGGGGGAAAGGGCAAGGAAAACGACGGGAAGGAAAACTGYCAGTCAGGCAGGCTGCCCAGCCCATTGGTAAGGCAGGCTGCCCAGCCCTTTGGTAAGCTACGGACGACTTACCTCTCCCGGCAGGTCTCGTGTCCTCTCCCTCTCCCTACGGTCGAGTGTCCTTCGGACCCTATCGGTCGAGTTTTTTACCTTCGATCAAAACCTCTCCCTATCGGAATTCGAGTGACTTCGTCCCTCCCGTGCGGTCGGACCCCCTCTCTTCCAAAAGGGGCAAAATGCATCAACCACTTTTCCGGTTTTGTTCCGACCGGCAATTCGAGTGCCGTGACTACTCAATATATGGCCTGCCGGCATCCACCATTTTTCTAGGCAGATGGCTAGGCAAGCCCTTTATGGTAGTCGTAAGCACACTCCACTAGTCATCTAGGTAGGAGGGCAAAGCCAAAACTAGTTTTGGCCTGCTGCGGGCGCGTAGCGCTTACCTTCCCTTTGAAGGGGGAAGCGCGCAGCTACGATGGCTGTGTCCTTGTTTTAACCTCCCTCCTTTCCGGGCACTATAGTGAAGCGCGTAGCGCCCGGGTGCCCCTTCTCTCAAAAAAGGGGCGGCTTCATTCCAAGGCTAGCCACAATATGGCCATACACTTCGTTCCATGGGTAAGGAAGGGGGGCTAGAACAACCCGACGTTTGCCATACACCTCGTTCCTTCAAAGGTGGGACTCGGGAGCAGGCCAAATCGACGTCCCTTGTCCTTTGAAGGGGTCTAGCCAGCACACGGACAGCCGCCACCTCTTCCTCTTTTGGACTATGTTCTAGGGTAGAATGTTTGGGGGGAAAACGCGATAGCGTGGGACATTGAAATCTTCCGCTTCCCCTTTTTCGAGGTAAGGGAGCCGCCTTTCATTTTGTGCGGGTCATCTGCCAGCCACCGCTTCATCTTTGATTCTTGGGCCCTGCCTCTTCTTAAATCCTGCATAGAATTTTGGGGGGAAAACGCGATAGCGTTTTCCACAAATTGTGCTTCCCTAACGGGAAGCCGGCCTTTCACTCTGTGCCTTCCTTAGTACTACCAGTCGTCCGCACGCATTTGGGCAAAAAAGGTCGTCTGTGTGGGCGTCTGCTGGCCTTTATCTCCAGCCCCGCTCGCACGTGTGTACCAACCCATTCCTCAGACTGTAGTATCATCGCAAGCTTGTGAGTATTCAAGGTTAGGCTAGAGAATTGATGGATACCCTGTTGTTTCAGTTTATCCTTCCGCCGGGGGTTGTTGGTTCGGAGGGTGAAGGAACAAGCGAAATAGCCAAACTTCTTTACCAATATTCAATCCCTTTAGAAACTAATATTCAATTGGGCCCGCAGGAACGTAAGCTAATCCGAGCTTTCCAATAAAGCAAAGTCCCCCCTTTATCAATATGAAGCGTTCTTTAACCCCTTAAGGGCTAGCTTCACTAGTATCTATGGCAGATATGCTGACCAAAGAGTGTCTATCTCCGGTATGGGGTAGATAGGGATGGTTATTCCTAAATTGGATAGATACTCTGTTTCAATTGATGGATAGGTTGCAATGCGAGGCGAAGTGGCCCAGGGGCTTAGGCTTAGGTAATATTGAATTATTCAAGATTGGGTGTCGAGGGCCGAAGGCGGAAACCGCCTTCGCGGTTTCCCGCCCTTAGGTTCACTGGAGTGTGCTAGTCATTCTTATTCAAGAATACCTTGAAGCGCCCCAGATCGATTCTGTTCAACATTTATATTCTCTATCCAGCTTGCCGCTATCAATCACATTCATTAAAGTGTCTATTATCGATATTATGGTAATCAGGTATATAATACATCATTCGACTCAGACTTTCTATCGGTTCAGTTCCAAGCGTTTAATCGCTCACCTCACCATTAGGTTCTTACAAATATTTACCTCAAATGTTTCAGAGAAGGAATTCAATAAAGGGGTTCTTCGCTCGCTCTATATATGTATCAATTACTTGGAGAAGGAGATCGCATAGAGGGTCCTACCCATACCGTAAAGCGCTCTCCTCTACCACAAGGTCGGGGTAAGTATTCCGGTGGTCGAGTCCTCAACCTCCTGTCCTCTCTCATTTGATCAATAGGTTACGGGGCGAGCTAACGCGATAGTTCATTCACTCACACTCCACTCATTACATAGAAAGCCGAACCGATGGAGCGGGGAGCAGCAGGAGAGTGGAATGGAATAGCGGGCTGTCGATCACTGGGGAGGCAACCCCTCTCCCTATCTCAAGGTCGAGCGCGATCAATGACCTGATCTCTCGGGTGGCCACTCGGCATTTGGCAGGTTTGTCAACTGGATGATGCAGGTTCGAATCCTTGGCTGGTTTTACCTTTGCCTGGTTGGCAAAGCCAACCAAGGTGGGCTCCGAAGGACTGACCTCAGTTGAAACTGGTTTGATCGCCCCTCTCTCCAAAAAGGGGGGAGAGGGATCCACAATACTTAGGGCGTGAACTCGGCAAAGGGCCATATCACCTCGGAAATGAGCGTCCGGATTAACCAACTCCGGGAGCATGAAAAACCATACAATTCAAGGAAACTAAGAGCTAGCCTTTACTTAGTCTTTCGTTTTGGAAAAAACATCTCGAAAAGCTGTTTCATTTCGTTTAGAACCTTATTATCAGGATGGTGAGATAAATGACGACAGCGTTTATTGTTAGCCTCATTTTTACGACAGCTGGTTAGTGAGGCAAATAACCTGCCTGCTGGGGAGGGAGCACTGATCGGAGCCTACATTCGATTCAACGAATTACGGGCGATCGAACGATGTGAGCGCTTAGCTGCTTAATATAGTTGTCTAGGCAGCGAACCAAATCACATCTGAAGGAAGCAAAACATCATCATACATAGGGTTTTCATCGCCCAATAATACTACGTTATTTTGTGTACGAAGATTTTTCACGGAAGTAACCACGTAGTGGTTTGGCTATACCCTTGGGTTCTGCCTCTCCGTACGGTCGTCTGGCTAGGAGGGGAATATTTTCTTTCTCAGACTTCTCCAGTTAAGGCGATGCCTACCAAACCAGGCAAGCCATCTATTCCGTATTTCAGGAGAGTTACCAGCTCACTCAATCTCTTTCGACTGACTCAATCGCTACAATTATGTTCCCGAGGTAACACAACCGTAGCTTGACACTTCGGGTTACATTGTGGTTGGATAAAACCTTGACGGCCCGGATCGCTCACGCTTGACCAAGCCTATCTGCTATATATATCATAATGAATCTCTGCCGAGAAGCGGCTTTCTGGGTAAAGGCCCCTGCGGAGGCACGAATCGAAGCATACCTATAAACCCGATTCGAATTATTCGGAGTTGTAATATTTGTAATATAAAGAATTACTAATGGCGTCACCACTTGAGTCCGATGTAAGGCTCAAAGCCATAATCTGATTTATGCATGGCCTTCGGCATTTCTAATCCAACCATGATATTTCCTGCATGCGTATCTGAATTCAATTATTTGAAATGCCAGCTTGGAATGTAAAATACCTGATAAATCGGTGCCTTCGCGGCGTTGCCCCCTTTCTCTTAAAAGGGCTCGATCAAACGAGATGCCCGAAATATTGCATAAAGGCCAAAACGAAGGGAAAGGTTAATCGATAAATACCTGCTGAAAAATACGAACAATTGAGTCTAGAATTTTGCATCCAGTCTGCCTACGAGAACAACTAACTCTTTCTCAGAGAATTGAGCGGAAGACAAAAATGCTTTCTCCTCATGGCAATTCCGGTTTCCAATTTCGGGGAAAATTCATACAATTCACGGATGGAACCAAAATATTGAGATTTGGTCATGGTTTTCATCCCTTTCGTCTAGAGGTTAGTACATCGTCACAAAACATGTCGAAGACACGGGGGTTCGATTCCTGTAGGTGATAACCCTGAGTTGGCTACTGCATCCTAAGCTTTGCGTTTTCCGGATCACTCTATTCTATGTTAATAAGCATCTATATACAAAGAGTTGGTTTTCGAAAAGTCAAAAAGGAATGCGAAGCATTCACTAAAGTTAGGTGTTGGCTTTGCCAACACCGCAAGGGAGTTGCACTCGACCTGCTTACAGAGTTTCCTGCCGGAACGATAACCTTGAAGCACCCACCACTGTGTCGGCGCTAGCCAACTGAGGTTCCTATCGAACTTGACCAAATGCCCCGGGAACGAAAACGCTGCCTGCATGGAGGGTCATAGGAATAAGGCTATATGACAGACGACTGGCATGTACGGTTTTCGGAGGGCGGAGTCCGATTTGCCCCCGGAACCAATGATTTGCTACGAACCAGCACAAGCTATTATCAAGCCTCCAGCCAGTAACTCGTACCTAAAGTCCTTAAAACTATCCTTGCACTCCGAGTAACCCTGGCAAGGTTATCCACTTGCCTTGCCATAAAAGTAACCCATGCATACAGCCCCACAGCCTGAGTAAGAGCGCATGAAATAGATTTGTTCCCCAGGGAGTAAGGAGTACCACACAAACAATCATTGTACCCGATTGAATTCAAGGATAAGAGGAGTTCGATAGCAGATCCAGGTCTGCTGAATTACTAGAATTGTTGGATAGAGTCCCGGTGGAGTACCCGGCTGAAAGATGCTGTTTGTTCAATGACGAAAATAGATTGGTCCAGTCAGATGCTTGGACCTTTATCTATTGGTCGCCGATCGGCTTGGCTTCGTATTTAGAAATGCCAGAGTTAGTTTGTTCAATGAATGCCTTTGCTATTGGTGGTTTGTTCCTATAGGTCGAATAGCTATTGATTGGCTCTTTTAATAGGTCCCTTTCTAAGAGATACCCAATTGACCATACATATTGGATAGCATTGAGGACTATTCATTATTAGTAATATTGCCGATACTGAGTCCCTTAATTCGAATGGCTGGAAAATACCTTCGATTATTGTTAAGTTGTCCCGTGCGGCTATTCATATGAGAAGGCAAAATTGGATATCGTATATTTCATTTGTTTGTTCGCCAGCTGCAGATAAAAAAATGCATCGAAAACGCGTTTTCTTGCCTCGCTCCCTCTCTTACAAAAAGGGGCTTTCAAAGCGCGTAGCGCTCCCCCGCGTTTTCTAATAACCCTTTATTCGATTTCATTTTCCGTGATGAATCCGTCGATTTCTTCTCTGTTTTCTTCGTTACTGCAGCCGTTGATGGCGTTGATAAGCGGTGAACCGTCCCAACCTTGATATCCGATGGCGTTGATTGTTAGCGTGCCCAATAGGATTCTCATGTAAGGGTTCCCATCTTGGAAAGGCCCAAATGAAGACAAGCTCAGAAATCAAGTCATTTTAGATTCTTCCGTAAGTGCTTTTCCCGCCTTAAAGGGTATGAATGATGTAAACGAGCACTATAGTGGCCGGGGTGCGGCCTTCATTCTATTGGTTACGCATAGACTGTCGCCCTTAGCGGGTCGCTCGGGAGACCGCCCCCTTTTAAGAGAGAAAGGGCCAGGCCCTTTCTCTCTTAAAAGGGGGCGGAAAAGGCCGGCTTCCGCAAAGCTTAAGGGTAAAMCCGTTTTACACCCATTCAATCTGGAAATTAAGTCGAGCACCTGCACTCCTTGCTCGATGTACTCTCTTATCGTACCACATGACAGGTATTTCATTCCTTTAGGGGACCCTTCGGAAGTAAGACTTTACTGGCAGAGTGCCAGAAAAAGGCTTCATTTTCGAAGGGTCCCCTCCCCCCCCTGGGCTGCACTGGGACACTCGACCGATAAGGAAAGATTCAATTAAACAGTCAAGAAACGACATCGAATATATWCTTTTCGMTCTGRAAGTATTTAGCTAATGAGTACCGACCCAACCTTGACTTCGGATGAATTCAGATGGATGCTCCCTTGCGGGTCCAACAGAAGCGCTTTCAAGGTCGATAGAACATCAGCAGATTCCATACCACCTTTACCAAGGGGCTGAAGCACCTTCAGCCAGGAAATGCGGCTAAGTTCCTGGAAGTGCCAGGTGTGGTGGGTGCAGTGTTGGGAGCTTGCTTCCTGGATTAGGGTTGCCTAATTGTTAGGAATGGTGTCCATCTGGGATGGCTGCTTTGTTACCTAAGGTTGTATTAAATGGGTGCACCTAGAACAGAACCTTATGATATGAGTCAAGGTCGTCGATGACTGAACCCCTGAAGCGTGGTTGTGGATACGACTAAAAACAAAAGGTAAATGAAAACGAAGGGTCAATAGGTAAAACAAACGGAGCCATTTCGTTCGTTCGAATGACTTGCTGTTCCGACACTTTGCTTGTGTGCTGGTTGCTTGCTCGCTAGTTGGTTGTTCCCTTGTTTTCCCGTTCGCTTGTTCGGTCGTTCGCTCGTTTGCTTGGCTTATTTTTGGGTACCTGACTCGTAAACAGGTCAAGGGTAGGCTCGCATGCCCTTATTAAAAAAAAGGGGCTAGACGTTTTCTTTTAAGGTGTTCGCGGACTTGTCCCAGCATGAAAAGGTGTTGCATGGCTCGGGTGAGCAAGGGTCAACTTGTTGGCGTTGCGCGGGTAAGAATAAATAAAGGATAGCGGGTTCCTCGGCTTAAAGGAAGGGTAGCTTAATGGCGCCCAGGTAATCAAGGGGGTCTTCGCTCGGCTGAATTGTAGGAAAAAATTCGGGTAGCTCGGGAGTCAGGTAGGTAGGTATGCGGTAGTAACCTTGGTTTGTCCCTGTCTGAGTAGTAACCTTGGGTTGTCTCTGTCTGAGTAGGAACCTTGGTTTGTCCGAGCTCGAAATAGAGAGGAGTTTCCTTTGCCTTGCAGAGGTAAAAGGTAGATGTGTTCCCATAAAAGGTCGGCTTGTCAAAGCTGAGCGGGTGAAGAAAAGGAGGTTGGCTCTGCTCCTGAGCAGGTTGGTGACAAGCTGGGGTGTAGCTTGGCTTGGCTAGGGTTAAAAAGCGCTTCCTAAGCCCGAGTTTTGAGTTGGCATTGGTGAAAAGGGTGAGGTAGCATGTGCTGTCCCAAAGCTTGTCTTGTGTTAAAGGTGTCCTTTGGCCTGGGTGAGTGAGCTAGAGGAATCAGGTTAGCGTTGTCCGGGCAAAGTTGAAAGGCTAGCAGGTTTCTTCGCTTAGTGAGGTAAGGTAGCTCCGGGATGGGCCCGAGAGGAGTGAGATGGGATTAGCAAAAGGCTTCAAAATGAAGCCCGTTGTTGAAGCATTCCTTTATGGCGAAGCATATGGATGGGTAAAGAGCAATAGCGATATGGATCGCTGAATCGGAATCAGGTAATGCTGGAGAAGGGGGCAAGCGTTGATTGGCAGCGATGATTTGGAGCGAAGRCGAGATGTATAGAGCTTAGAGTAGTGGGTCCCGACGGAGCAATCCCTTTGGCCTTCCCCGGTTCGAGGTTAAAAGTGATTGATCGGAGGGCGCTTGCGCGGAAGCGCTCGTACCTCGCGCTTCCCCTTAAGAGAAAAGGGCAAAGGCCGCGGAAGGCGCCCCCTTAGGGGCTCCTTCCGGCCTAAAGGCCTAGCAGGCGGCGAAGCCGCGCGGGCGGCTTGCCGACTGAAGGCGCCCCTGGGGGGCGCCTTCAGGCGCCGAAGGCGGAAGCGCACTTAAGTGCGAAGGTTTTTGACCTGAGCACCTTCTCACAAAAAAGGGGGGGGATGGGCCCCCTAAAGGGGGGGCCCATCCCCGGGCTCAGGCCCTATCGGGCCCCCTTTTTTGAGAGAAGGGCCCCTTCTCACAAAAAAGGGGATGGGGGRCCACTATAGDGGAAAGCGCGTAGCGCTTTCCACTATAGGGGGCGGAGCGAAAAAAAATCAATTTTTTGCGAAATCAAAATTTCTCAATTTTTCGCTTCGCTTTGCGTAGCACAAAAAACTCGTAGATAGATGCGGTTCGCTTTGAAACCAAAATTCTCGATCATTTTTCACCTTAAAACGGGGGAAACCGCGCGAAGCGCGTTTTCCCCCATTCTAGAGATAGGGGAAATCGGGTTGATGCCTTTTGCCATATAGCGAGTAGCMAGTTKMTCYCATTTTTGGKMACTCCCTTAGGCAAAATCAGGTTATGCCAAAAAT
>Contig02+2428
TTTTGGGCAATCCCGGAGCGGAGAATTGGTGCCGCCCAAGAGTGGTGGTGGTGGTGAGTGCGTGTCAAAAATCCCGACGCCTTTTTGGGCCCCTTCTGGGAGATAAGGTAGAAGGGGGGAAAGCGCTACGCGCTTTCCCGGGCGACCGATAGGGAGCGCTACGCGGTTTCCCCGCTCCTGAATCTCGAATTCTTTCTATCTACGGGTTTTTGACTCACTCCTGGACTCTTTGAGTCCTCGAGTCCTCTTCGAGGACTCGTCCCCGACTCGTCCCGAAGCAAAAAATTGATTTTTTTTGCGCTTTCCCCGAAAGGTTTTTTCAAAAAAAATCAATTCTTTGCGGGTAAAAAGCG
>Contig03+1428
TCTTGCCCGGAAAATCGGTTTATGCTCAAAATACCGGGGAGTAGCAAAAAGGAGTCCGATTTTGGGAGTTCTTGCCCGGAAAATCGGTTTATGCTCAAAATACCGGGGAGTAGCAAAATGTCGTCCGATTTTGGGCAATCCCGGAGCGGAGAATTGGTGCCGCCCAAGAGTGGTGGTGGTGGTGAGTGCGTGTCAAAAATCCCGACGCCTTTTTGGGCCCCTTCTGGGAGATAAGGTAGAAGGGGGGAAAGCGCTACGCGCTTTCCCGGGCGACCGATAGGGAGCGCTACGCGGTTTCCCCGCTCCTGAATCTCGAATTCTTTCTATCTACGGGTTTTTGACTCACTCCTGGACTCTTTGAGTCCTCGAGTCCTCTTCGAGGACTCGTCCCCGACTCGTCCCGAAGCAAAAAATTGATTTTTTTTGCGAAAAATTGATCAATTTTGATTTCGCAAAAAATT
>Contig04+222306
CGTAGCGCTTTCCACTATAGGGGGCGGAGCGAAAAAAAATCAATTTTTTGCGAAATCAAAATTTCTCAATTTTTCGCTTCGCTTTGCGTAGCACAAAAAACTCGTAGATAGATGCGGTTCGCTTTGAAACCAAAATTCTCGATCATTTTTCACCTTAAAACGGGGGAAACCGCGCGAAGCGCGTTTTCCCCCATTCTAGAGATAGGGGAAATCGGGTTGATGCCTTTTGCCATATAGCGAGTAGCAAGTTGATCTCATTTTTGGGAACTCCCTTAGGCAAAATCAGGTTATGCCAAAAATCCCAGATGGGGGAGTAGCAAAAAGGAGTCCGATTTTGGGAGTTCTTGCACTCCCGGARAATCGGTTTATGCTCAAAATACCGGGGAGTAGCAAAAAGGAGTCCGATTTTGGGAGTTCTTGCCCGGAAAATCGGTTTATGCTCAAAATACCGGGGAGTAGCAAAAWGKMGTCCGATTTTGGG
>Contig05+30373961
GGGGAGTAGCAAAAAGGAGTCCGATTTTGGGAGTTCTTGCCCGGAAAATCGGTTTATGCTCAAAATACCGGGGAGTAGCAAAAAGGAGTCCGATTTTGGGAGTTCTTGCCCGGAAAATCGGTTTATGCTCAAAATACCGGGGAGTAGCAAAAAGGAGTCCGATTTTGGGAGTTCTTGCCCGGAAAATCGGTTTATGCTCAAAATACCGGGGAGTAGCAAAATGTCGTCCGATTTTGGGCAATCCCGGAGCGGAGAATTGGTGCCGCCCAAGAGTGGTGGTGGTGGTGAGTGCGTGTCAAAAATCCCGACGCCTTTTTGGGCCCCTTCTGGGAGATAAGGTAGAAGGGGGGAAAGCGCTACGCGCTTTCCCGGGCGACCGATAGGGAGCGCTACGCGGTTTCCCCGCTCCTGAATCTCGAATTCTTTCTATCTACGGGTTTTTGACTCACTCCTGGACTCTTTGAGTCCTCGAGTCCTCTTCGAGGACTCGTCCCCGACTCGTCCCGAAGCAAAAAATTGATTTTTTTTGCG
>Contig06+1353
TTTTGGGCAATCCCGGAGCGGAGAATTGGTGCCGCCCAAGAGTGGTGGTGGTGGTGAGTGCGTGTCAAAAATCCCGACGCCTTTTTGGGCCCCTTCTGGGAGATAAGGTAGAAGGGGGGAAAGCGCTACGCGCTTTCCCGGGCGACCGATAGGGAGCGCTACGCGGTTTCCCCGCTCCTGAATCTCGAATTCTTTCTATCTACGGGTTTTTGACTCACTCCTGGACTCTTTGAGTCCTCGAGTCCTCTTCGAGGACTCGTCCCCGACTCGTCCCGAAGCAAAAAATTGATTTTTTTTGCGCTTTCCCCGAAAGGTTTTTTCAAAAAAAATCAATTCTTTGCGGGTAAAAAGCGCTACGCGCTTTTTCCCGCTCCCTATCGGTCGCCCATTCTCTCCAAAAAGGGAGTTTTCCCTCCGAAAGGAGGGAAAACGCGCG
>Contig07+2353
GTGAGTGCGTGTCAAAAATCCCGACGCCTTTTTGGGCCCCTTCTGGGAGATAAGGTAGAAGGGGGGAAAGCGCTACGCGCTTTCCCGGGCGACCGATAGGGAGCGCTACGCGGTTTCCCCGCTCCTGAATCTCGAATTCTTTCTATCTACGGGTTTTTGACTCACTCCTGGACTCTTTGAGTCCTCGAGTCCTCTTCGAGGACTCGTCCCCGACTCGTCCCGAAGCAAAAAATTGATTTTTTTTGCGCTTTCCCCGAAAGGTTTTTTCAAAAAAAATCAATTCTTTGCGGGTAAAAAGCGGAACCCCATTCTCTCCCAAAAGGGTCTACGCTTTTTACCTTTCAAAAGAGAAGGGGTTTTCCGGTGATCCGGGAAGCGCCCATTCTCTCCCAAAAGGGCGCTTCCCCGGCCCCATCCCCTTCACTTAAGGCCTTAAGGATGGGGCGGGCGAAGCCCGCGAAGGCGGGGCTTCCCCGCCTTCGGCGGGCCTGTGATTGACACTATTAATTGGGTATATGGGGAGGGTTTAGCCACGAACGGCGACTTAAACAGGCGCGACATAATGCGTGGGTCGATTAATCGATGTCCATCCAGTGAAGCGTCTACCTCCCACCCTAACTACGAAGGTAGTGGGTACGAATAGGTTCACTTTTGTGCGAAGCGAAGGGTCCCTTACATTTTCGGGCTAAGGGCAAGTAGTTTATTTCTTCTTCTTCCTTCTTTCCTTACCTCGACTCATCTTATGCATCTGCTCGGACGTGAAGGTGACCGGCTGCTTCATAGGTGGAGATGGCGGGGAGCCGCCATCCTTTTCATCTTTTGATTCCACTGGTTCAAACTCTGGTTTAAACGGAGACTGTTTCTCCTTGAGGAGTGCCCGTTCTTTCTCTGTCCGCTCCTCTATCTCCTGAGATTCCCTGATCCAAGGGGAGCGTTCCGCTGGAGCCTCTTCCATTGGGTTTGGTGCCTCTGCAGGGGCGGGAAGAGAGGGCTGTGACTCAAAACTAGGAATTGGTAGCTCGGTCTGTGGAACTTGGCTGAGAGTGATATCTTCAAGCCTTTTCCGAAGCCTTTCGTTTTCCTGCCTTAGCCTTTCAAGTTCCTGTAGAAGGAACGCGTTATCCGCCTTTTGCTTGACCTGCGTTTTTTTTGGTTCCTGGACCCTTTTCGGTTGTGTAGAGACCCCCTTTTGGAGGAGAAAGGGCCCTTTCTCGTCATATACGTTGTCCCGCTTGCTATTGATCTTGAGACCCAGGTTGACAAAGGGGTGGGGGCCGTAGGCCCCCCCGGGCTGGCCCAAAGGGCCAGCCTCGGCCTCTTTCTGAGCAATATTTAAAGTCTTCCAATCTACTTTGAAATTGGCTTACGTGCCTAACGTCTTGGTTCGTGCTGGATCCGAGTATTGCGCGGGAAACCAATCGAAATCCACAAGATCCTTAGCGGGGCCTTTGTGCCTTATAATAGTGCCCTCTTCGATTTCCAAGGCATAGCTCTTGGGTGCGAGGAAGACCCCTGTTTTCACCTTACACTCTAGCTTCAGTTTGCCAAGCTCAGTTGACGAGGTCTCCTCCTCCGGAAGGGGATTAGCTAGGATGGCCGAATCGGTATCAGTGTAAAGGCAATCAGGCCGGGAGATATAGGGATACATATGGATGCGCGCGCAGGCAGTAATTGCTGCGGACATTTGAACCGCAGAGATTGAGATCCTGGTTCCGGACTCCTCGAACAAACCGAAGGGACTATCAACGAGGCTCGGAATTGCTTGGGGCTTGTTAGTGTAGCTCACAATGAAGGTTTTGTCATTGAGCTGTGAAGAGCCAGACTATATTGATTGAAAGTTGCTGGTAATATAGCCAAATCTTTCGGCGTCACAGACCTCACTAATGGTGAAATTGGGATTGATACCAAACTGCCCATAGAGTGAATTCATAAGGATCTTATAAATGTAGGACACTTAGTGCTTCATTTTTCGTTTCCTTGGCTTGTTTCCGGCAGTTATAAAGGTCTGTTATGAAGTCTTGAAATGGGCTTTCCTTCCGCTCGAAAAGGAACCCATTATGCACCGAAATACGATAACCCAGCGAGTTATCGGGCAAACTTCAATTCCTCCGTGAAGTACACACCTGAGAATCGACCCTACGGGAAGAGCAACGTGCCCGTTTTCGGGTCTTTGTAAGGCAAGTACGGCCTATCCAGTGTGGCAGGACACTCGTAGGAGGCTCTGACGAAACCGAACAAGGTCGATAGATCGGCGCTACTCAAGTCCCTATGCCATTTAGCCTCACCGCCAGGCATTGGTTTGGTCATCACATACGGGTATAGGTAATTCACGTCGTAATAGTCAAGGTTCTCCCCGTAGGGCTTGTACACGTCGGAATGGCCTCCATAATAAACCWCCCTTATGAATTGGTCCTGAKTGTTCTTCAGTTGGTATATGGGCCAAACCCTAGGGTAGTATCTCACGCGATAAATCTTCAGGGCCAGCGAAGATAGGGTCCTATTAGTCATTATTTAGGAGGTAAACTTCGAGTTCTTTCGTTTCTTTCTCCTTATTATCCTATGGCACTTCACGCACCTTTGAAAAACTTTATTGATCCTTACGGAATACGTAAGGAACCTTTCCGAAATTCTTCGATTCTATTCGGGCACTTTGATTAATACTGTTAGTACCTTATTAGTTTTATCGAGATAAAGTTGGGATCGAAGATATCTCGACCTACCAAAACAAGATTTTAGAAGTGAAAAGATTTTAGAAGTTCAAATTAGGTAAGTAGAAGCTTTGTTCTATTTCGAGCATGTTAGCGAAATGAACTATCAATTAATTCACGTATATGGAATAGATGCATAACATAGACTTTGATTGAATCGTACACTTAACGCATGATCAAAGGATGCGGGAGATGGATGAAAAGGTAGTAATTATTGGTGTTGCAATTGAAGGAATCGCAACTTAAATTGGAGTTTAAAAGGGTGGTTCCTAGATAGGTGTGCCGCAGTCAGCGCAGCCTTTCATTTCATTTCATTTCATTTCATAGGTGCGTCACACCTCTTAGGGGTATTCCGCGCCTTACGCGGTGGGAACGCCAGCGCCTTCCGCGGTTTTTGCGTCAGCGCCTTCTTACGCGGTGGAGTTTACTTTTAGCGTTGGTGTGTGTGTGGTGTTCGTGCGTGCCAGCGCCATCTTACGGTGTGGTAGTTTTGCGCCAGCGCCTACGMGTTTGGGTATTKGGGGCGGGCGCTGTGGCAGTGGTAGTAGCGGGKTATGGTAGTGGCGGTTGYGGMSGTTTCTGCGCCWAAGCCGCGGKHTTAGTMGTKGAAMTTMTCSCGCCMGCGCMTTACGCGGKGTTAWGGTTHGSTMAGVYCSAKMAASACSSCGCCATCCGC
>Contig08+43842151
TCTTGCCCGGAAAATCGGTTTATGCTCAAAATACCGGGGAGTAGCAAAAAGGAGTCCGATTTTGGGAGTTCTTGCCCGGAAAATCGGTTTATGCTCAAAATACCGGGGAGTAGCAAAATGTCGTCCGATTTTGGGCAATCCCGGAGCGGAGAATTGGTGCCGCCCAAGAGTGGTGGTGGTGGTGGTGGTGGTGGTGAGTGCGTGTCAAAAATCCCGACGCCTTTTTGGGCCCCTTCTGGGAGATAAGGTAGAAGGGGGGAAAGCGCTACGCGCTTTCCCGGGCGACCGATAGGGAGCGCTACGCGGGTTCCCCGCTCCTGAATCTCGAATTCTTTCTATCTACGGGTTTTTGACTCACTCCTGGACTCTTTGAGTCCTCGAGTCCTCTTCGAGGACTCGNNNNNNNNNNNNNNNNNNNCAAAAAATTGATTTTTTTTTGCGCTTTCCCCGAAAGATTGTTCTCGAATTGAAAAAATAGGGGGTTTGGCAAAACAACCTCAAAAACTTAAGTGTGCCGTAGGACGGCACACTTAAGAAGTCCTTCGGCCCTCGAAAATTTGAGGGGAGGACGCCCAGTTGTCAAGAGCCTCTGGATTATTGGATCAGAGAACCAGATCATTCTGTCCCAGCCAGCTCAGATAGAACCTCCTGCTGACCATAACCCTTCAAATACAAAGACTAATTCGAGTCAAGTTGACTGGGCAGCGAAGCGAGATAGGGGTTTATTCGCTGCTGCCGAAGGGCGAAGCAAGAGATCGGCGTCCCCTTATCCATCGCAGGTCGATTCCCTATCCGGAAAAGCCAAGTATGCTGTATCCAACCCCTATTTTAGGGAGATTTTAAACCAACTATTACGAGCCAAGCGAGATAAACTTTCCGGCCATGCGAGGGAGAATTCTTACTACTAGCCAATGACCTGAAGTGCGAGGGGGACTTCCTAATATATRTCCAACCAATGATCGGATCTATACGAGCAGCTGTATAAAGGACAAATCGCTATCCCTAACTAACGCCTTTTCCTATCGTTCCGCTTCCTATTGCTCACGCTTGCCCAACAATGCATCCAAAAATGCTTCTTCCAGTGAAACGTCTAGCAGCTAACATTCTGATGGTGCTTACCGTTCATGTATGACAACTTGATTTCTCTCGCTCCCGGGGATTAGATGGAACTTTCCATATAGTGATTCCGTTACTAGAAGTACATGGATAAGATAAGCTCTATCCGGTACATGGACAAAAAGATGGATAAGCTTTATCGTGTACACATACAAGYTTTCCCTGGTACATAGTCTCGTACGTAGTATATTATGGTGCCTACACGGAGGGTAGAGGGGGTTCCGATAGGTCGGGAAATTGCCAACTCCACCCAAGATCTGTGGATCCTGGTGGGAGTTGGCAATTGAAAATGCGGTAAGCGCTAACGCTATGTTTGTTTCCCTTACTGTTTACCCTCTGGTTGGGCCTTTTTGGGAGAGAGGGGCAGACGCAGAGTGTCAAAATCTAGTTTACGTTGGTTTACCTGACTGTTTTCCTACTGGTTGGTACAGGCAGGGTGTCCAAATCTAGTTCTCTGTTACCTGACTGTTTCCCTACTGGTTGGTACAGGCAGGGTGTCCAAATCTAGGTTTTTCCTGGGTTTGGTACAGGAATCGTTACCAAAGATTCGTAGATAGAATAAAATAGAATGACATATGCCACGACGGCATGGTGTGGAATGAAAGGCCTTTCTTATTTAGATTTCGAATATCTCGGTGTACRTAGAGATACCTCTGCCACTGTGGGGATGATCCCGGGGGGCCCGGGGATAGATAACCCAAGAATGAATCTAGGACGTGTTAGGCCTTCGGCCCCTCGGCCTATCGCCCTTCTCAAAAAAGGGGTGCGGGAAAACCCCTTCTCTTTTGAAAGGGAAAAAGCGCGTTAGCGCTTTTTCCCGCTCCCTATCGGTCGCCCTATCTCTCCAAAAGGGGCGTTTTCCCCACCTTTAAAGGTCAAGCGCTACGCGCTTGACCTTTAAAGGGTGCCTTTAAACGGAAAAACGTATCATTGGTAAGTATTTCAAGTACGACCGGGTATCAATGGGAGGAGTTGCCTGAATAATGAGATTGGAATACCCAAAAAAAGGACAAATCTCCGAAAATATATCTATCATTTTGCAATCAAATACTGGGCTAAAGAGCAAGTGCCTCGTCTCTAGGCGCTGACGCGCCCCTTACTTTAAGTAGTCATGCTTTTAAGCAATATAGATAGGATCGTTCGGGTAGCCCGTGAAGAACGAGGAGACACGCGGTCAAGCGTGAGCGATCGGGTGGGCATAGGCGGCTACTAGGCCCCTTTTTTGATAAAGGGCTCCTGCCTTCATCTAAGCTCTGTTTCCCGGGATACTTCAAGGTCGGATTCGGCTGAGTCAAAAATTTCTTCGATAGCGTAACCCAAGGATCGGATTAAACGCATAATTGAAAGAAGGCCCGAACAATCTCCTTGCCTAGCTTCGGTCGTCTAAGGTACTTACTCCGCTTCCATCGGCTAAACGCCTTCGGTCAGCKCAGCACTAGCTTCCGACAGGCTTACTGTCGGCTGCTGCTGAAATCTTTGTTGTGGCTACGCCCTACAGTCAGCCTCCGTTTACAGCCCTGTGGTGGAGGATATGGCTTCGGTCCTGTGATCCCCACTAAGGGCCACGTGGTTAGGGAGTAGGATTCGAACCAACTCACATCATTCGGCTTTTTTTTGGGCCGATCGATCTACCAATTAATTCACTCGCCCATCTAGGTAGCCCTCGCTTGCCAACTTATTGCCGGGTCGGCTCCCTTGGGGGTAAAACGCGCTTTTTCCCCGGCTTCCGCGAGTTTTTSAGGTCCCATAGCGTAAGCGCTACGCGCCACATTAGTGCCCCTCTCAAATTTATTGACTCAATTTCCTCTTTAAAACGCTCCGGTTAAAGGTCAGCGCTACGCGTTTTTTGAAAGACCGGGTGACGCCGTGTCCCAGGCCACACGCCCTGAAGTGGACGCCGGATGCACCCCTAGTAAGCAGGCCCTACACTTCGTAGCCTAGACTGCACCGACCGTGGCAGTCGGAGCCCTTATTATTCACCTCGCCCCTTTCTTCTTCTTCAAAGCCCAGGACCGTGGCTTCACACCTTTTTTGTTGTACCACGCCCAGACCCCGATTCTACAGACACCGCGCTTGCTCCTAGTATTCCTTCTAGCCCCTAAGGGGCAGCTGCGACCCTGACCCCCCCGGAAAAACTGCTTCAACTAAGGGCGCGACCACACCCCTAGGGGACCCAGACTCCCGATCTTCTGGAGCAGACGCGGACCCTGAAACAACCGGATCGTCATCCGCCCCCGCAGAGGCGGACCCAGACGTAGGATCTGGAGCAGAGGCGGACCCAGGAACGGGATCTTCTTCGGCAGATAGGCCCCTTCACCCGGTTATACGGGTACCGCACTCCTCTTATACTACGTAGGACTACGTCTAGTGTAGCGTGAGCGTGGTTGCGATGACGGAGGCTGCGGTTTCCGACCGGAAGCAGCAGCCCTTTAAACCTGCGTAAACAACGGCTACGTGGGCTAGGTTGGGTTAGTAGCGGCTACCCAAGCCTAGCTTCATACCTAGCCTTTAGTCTGCAGATTCTTCTTTTGCTCCTTACCAGAAAAACTAAGCTGAAGTTCCGCTCTAACGGGCAAAAATTGGGAATCCTTTTCTTCTCGTCCTACAAATAGAATTATGCGGCGAATCCCACCCAATGACTGGCACTGACTTCGTACTACGTACTTACCTTGTACCCTTGTACTAAGAGATTCGTGAAGTGCTTACGCGGAAAAAAACACTAGGTATTTCTACTCCCTTTCACGGGGTAAGGGGAGGGGGGAGGCGCAGCCGACCCGCTAGAAGTACGGGGGGTACCCTCCTCCCGCCTTGCCCCAAGGTTCCGTGGGTGCGGGAGGGGAGGAAGAAGAGGGAAGCGCCGCCGATGGGAGGCGCGGGTTGAAAGGGGTGCCGGACGGAGGTGAAGGCGCTAGAAGGCGCTGCGTAAACAACGATTTGGAAGGTAAGCCAAAACAACTCACAGAAGCACCATTGTGGAAAACGTTCGTTTCTCCCCCCCGTAGGGCACGGGGCTAGGCTAGCCCCATGGGGTTGTAGAACTTTTTTGGGGCCCCCACCCAAGAGCACTTATAAACGATAACGGCGCCATCAAGCTGACAGAAAGGGGCGCGACCTCCTCCCCTAGGTCTGGGGGGCCTCACCCCTTTATCCCTAGGGGACCATCAAAGTGCGAAGTTTTTCGATCCACTTCATTAGGTCAAATTGGATGGATGCCTTTCGAATTCCTAGGGGACCTTCAAAGTTGAAGTTTTTCGATCCTCTTCATTAGGTCAAATTGGTCAAGGGCTAAAAGACCTTTTTGCCTGCCTTCAAAGTTGAAGTTTTTCGATCCACTCCATTAGGTAAAATCAAGCCGAGGCCAAAATACCTTTTTGCCTGCCTTCAAAGTTGAAGTTTTTCGATCTTACTCATTAGGTCAAATCGGTCCAGGGCTAAAAGACCTAGGGGACCTTCAACAAAGTGCTCAGTCTTTCGTCCCTTTGACCTCTGTTTACTAGATCTAGCACGGGGAGCACGCGAGTTTCTTTTTTCTTTAAAACGCTACGCGCTTCCCACTACTCGGACCCTCTAGCGCGCTTCTTGCTTGATGGCTTACCACCTACTAGCTTCTCGCTTGATGGCCTACCACCTAGCAAGAAGCTTGAGTCGCCCGAACTCTTGAAGGCGCGCTTCGCGCATCTATCTAGTGTTTTTGTTCGGCATTGATACTCTGGCTAGCTGTGGTGAGTCACCCGCAGAAAACCGCTTCTGAGTTTTCCCCGCGCGTTTCCCCGTGAATTGGCTTCCGGTTTGAGTTCTCCCTTTGAAGCGGGAAAGCGCGAAGCGCGGCTTGCCTTGACAAAGAGGGAAAGGGCGCAGGGAAGGGTTCAAATAAGCACGGGGAGATAACATTCCGACCATTTCCAGGCCATTTGAAACAGCCCTGGAGTAAGGAGTAAGGGGTAGCGTTTTCCTAGGTGGCCGCACTATTGTGCCACCCAGGGTAGAGGGTAGAAGCTATGCTCGGTAAAGCGCTTTCAGAGTCACTTTTACCGGCGCTAGTTAGCTCGAGACCTTCCGGCCGGGAAGGCGCGGCTACGCGCTTTCTAGGGCGAGCAGTTACGCGACCTTCAAAGGAGGGAGGGCACTCGCGTGGGTACTAGTAATGCGAGCTTTGCGAGCTACGCCTGAAGCTGGGAAGCTATGGTTTATTGAGTAAGCACAAGGTAATTCACGTGTATTATAGAGCAGCAAGGCACATCAAGGTGCATCTGCAAGGGCAAAGCGTGCTCTCTAAGGCACGACTTGAGGATTATGCGAACAGAATCCAGCGCTTTACCACAATTGTTGTGCCGGATAAGGCGGGAGATAAGGTAGGGTACGCGCTTTTCAAGCGCCCCGGCGATTCTCGGGGGAGGGAGAAGCACGGAGGGAAGGCGTTCCAACTATCAGCGCCGCTTCAAGTGTCGGAGGCCAACAACGCGCATCGCTTCGGGAACCACGTGCGAAGCGCGGGGACTACGCGCGCTAGCGCGCTTACCCCCTGCTGGCGCTCTCTCTTCCTTTCGGTCGAGTGCCCTAAAGGCCTACCGAGAGAAGGTCGAGTGTCTAAAGTAAAGCGCTTTAGTGGAAGCGCGTTTTTTCATTTTGGAGCAAAATAATATTGGTAGATAGATGCGCTCTATGCTTCGCCTTTCAAAACAATGGTGAATCCATCGAAATGTGGGTCGTAAGCCGGGCCAAAGACGGGAAAGAGTGTTAACTAGGCGGGAAGCGCGTGAAACGAATGAATTTGCTAGCCTGGCGCCCTCTAAGCCTAGGCTTAGCCCACCGCAGAAAACTAGTTTTCTTGCCCGCGTAGCGAGGATGAGCGGAAATGAAAGGTCGTTCCGTTCGAACGATTTGGGTTCGGGGGCGCTACTACTACTACCCCTAAGGGAAAGCGCATAGCGAAAAAAGAAAAAAGGAAAACCTCCCCATTTATCCTTCCTTGGTCGGGCGCGTAGCGCTTTTTCCCGCGCTTTCCCGGCTAAAGCCGGGCGCCCTTTTGGGAGAGAATGGGCGCTTTACCCTTTTTGTGAGAAGGGGAAAACGCTAACGCGTTTTCACCCCATTCTAGAGATAGGGGAAAGCGCGAAGCGCTTTCCCTTTGGGGAAGTTTTGCTTTTGATAATAAAGGGGTGTGGGGGCCTTTTGCCTTTTGGCCTTTTGGGTGTGGGGCCTTTTCCGGCTTGGATGAAACAACCACCTTGACTTCTATCCTATCATTAGTGCTCCTATGGCGCAGAGCATCATTGCTTTCCCGCTACACCCGCACTAACTCACGTTAGTGCTTAAAGTATTAACGAATAGTCACCGCCAGTGAGTGTGGGACTTCGATTCTAGGAACTCGTCTTTAAGTTTCTGTGCAGGTGAGTAGGAGAATTGGGCGCGTAGCTTTTGTAGTTTCACTATTGTCGTGTGGGTTTACATCTATGTATTAAACTTCGTAATTTAGGGCGACCCAGCTACCTTGATTGCTACCACGCCAGCGGGTTGGCCTTGCCGAACCGCACTATGGAAGGAAGGTTCCAACGCGGAGGGGTAGTTTATAACCGGGAAGTGCCGCCGATGGGCCGGGTTTAAAACAGAGCAAATCAGCCATTAATGCAATTCCCCGGCCTCCGGCCCCACCCAGTACGAAGAAGGCTTAGCCTTATTCCGGGGGAAGCGCTATGCGCTTACCCGGTTCTTCGACTCCATCTCCCGTTAACAACGTTGCCCAAAGCTATTTTCTTTCCGGATACCCAATGGATAGAGTCAAGAGTTACCTTAGCCCAGCCCAGGCCCGCGAACCGATCATCAGGCGGCTTGCTCTCCGAAGCGTGCGACGGGGCGCCCATCACACTTCAGCCAACTATATTCCCGTGGGACTGAATCTGCATCTTATTGCCGTGTGTGGCGAGGTGGCCCCTGCGAAAGCGCGTTGTCATTATATATATAGTGGAAAGTTCCGGTTTTAATGGTTCTCAACCATTTAGATCTTGATTGGCCAGCTAACATCATTTCCTTCCTCGAGGTGTCCTCTTTTAAGTAGGATGTGGGATCCTTGGACGCTGACAACGTAGCGAAACGGTGGATTCACATTCACTATTGAGTTGATGTGAAAACACGTATATAAAGGTAGCATCTATATACGCAAATTTTCGTAATATCACTCACTTATGGATATTCCGATGTCGGAATATCACTAACTGTCGGAATATCACTAACTGCCAAAGACAAAAGAAAGAAAGCTCGCCTTTGAGAGAAAAGCAAGACTAGGTAAAAGCTACGGGGAAGCTCGGGCGAAGGCGGAATTCAGTGGTCTCTCGGGAAGGACGAAACGGAGCCTCTTTCTTCTAAGGCGCCTCCAACACAGTACCTCTTGGAATTAATTCCTTCTCAGTGGGGTGAAACAAAGCTGAAGCCTAAGCCGATTCTGTCGATTTAGCCCCAGCAGATGCCAATGCCGATTCAGTCTAAGCCGATGTCGATGAAGCATACACTGAATTCGCCGATTCAGCCTCAAAAGCAAATGCCTTGTAAGCCAATCCAGCCGAGTCCGATTTCCCCGATTTAGCCATTTATTGTGCACGCGTAAATCCGCAGCAACAGGGCCGCATGCGTAGGCTACTGAGGCAGGTGAGGGAGCAACGGTGGCAGAAGCTGCTGAGTCAGCGGCCACGGGGCGCGTACCCCTCTAAGTGCATGTTGGGGCCCCGCTTTTTTAACCTAGTAGCTAAACTAAGAATGACGGAAAGGGTAGGCGATAATGAAAGGGGTCCGGGTGAAAGGAAAAGCGCGTAGCGCTACCCTACCCGGCGGGCGCCCTCTACCCCCAAGAATTCCGACTCAGAAGCCGAGGGGGGCAAAGCGGATAAGCGCTACGCTAACCAGCAGCAGGTCGGAGCCGGTGCGGAGAGCGTAGTAGGTGCTGCGGAACTGCCCCAAGGGGAGAAATAAAGTTCTCTAGGACTCCCGTTCTGCCTGGGCCAATCTGGCAGGGTTTGATTTGGCAGGTAAGCGCGCCTGTGTGTGTGTCGGGCGGTCCGGTCGGGTAGGAGATAGAAGCCCTTTTTTGGAGGGGGTGCTGGGCGCTATTGTACCTAAAGGGTCAGGTTTGCGCTATGCGCAAAATCAACCTTGGGAAGCGCTCGTCCCTTTTACCCCGGCCCCAAAGGGTAAGAAAGTGACTGGATTGTGGTGCGGGTGAGGGCCCGCACTTGAATCCTTAGGCGGTCGCTCTCCCGAATTCGGGAAGATATCGATGCGGATGGTCTAGCTAAGGTAGGGTGAAGGGGCAGCGTTGCTAAAGCTTTCTCTTTAAGACTTTTCACTCCGATTATCGTTATTCAAGCGGTATCACAGAGAATCTTTCCTTTCGTCCTTCTGGCAAGGGTTTGAAGAGGGGCTTGGTAGCTAGGAAAGTAAAGTCAGGGAGGAAGGCGCTGTACTATTGGGCAAGTAGCGGTTGTAGTCTCGGCTTTCTCGTAGCTTTGGGGAGTTTTTAATGCTACTTTAGGATTAAAAAAAAAAGGAGGCAGTTTAGTGTGACCCTTCTCTGGTGAGTAACTCCCTATCAAGATCTACCCTCTCAGTGGATGCTAGGAGGGGGAAGCGCGTAGCGATGAACTTTGTGACAAGGCGCGTAGCGCAAAAAAATTGAGACGGATCAAAGCCGAACATCCATTGATCGTCCACCTCTCCCATCAATTACTTTCTCGATTCAATCACCTCCCCTCTTGAACCCGGGTTGGCCGTTCGATTGATTGCTAATCCAGATGAGAAGGAGTGCTCGACCGCTTTACTATCCGGCATGTGGGGATTCATTCTCTTCCCTCTACTGCCTGATCTTTTCCCTGCCTCATAGTTCATTGTCCTGGCCTAATGACTCCTTTATCCCCGGCCTGGGCCGATCCAGAGGCCGAACCAGAGGGGACTTCTGTCTCAGTCCTTACCTCTCCCCTACCTCTTACTTCTTATACTGATCAGTCGAGCCAATAAGAGATATAAAGGATTGGATTAGGAGGTCGATCCCTCTACTGGCCAAAGCGATTCAATAGTAGTTCCGAGAACTCACTAAAGAGTTAAGGGGGTAGCAGTTCAGGTTCTTTCCTCGCCGCCTCCTACATTTCCTTTACTCCCTTTCGCTTCAATCGATTCATAAGCCTTTCCAATCAGTCGCGGCGACGCCATTAGTAGTGAATTCCTTTCCTTCCCTTGCGGCTCTGTATCAATTAGTTATTCCCTATTCATGTTACCCATGATAGTTTTTTACTCTTAAGCGCTTTCCTTCCTTCCCTGCGGGGCCCGGCCCGAGCTCATGCTTCTTTGGTGGTCCAGTAGATTACCTTTAGGCTAAGGAGATATTATCTCTGTATACAGCCTTTCCGGACAGACAGTCTATCTATCTCCCCTCTATCTCTCTGGCGAAATGGCATTATTTCCTTCAGTTCCGATAGGCAGGGATGGGATGAAATACAAGGAGAGAGTCTGAAATATACCCGGTTGAGAGGGTATCTTTTATCTATTCCCTATCCGAAGCATTCAATACGAATCTAGCTCTTCCTTCTTTATGTATGGATAGCCTATCCGAAAAGCTCTAGTTATCAGTTAGGTATATAGGTGCTGGCGAACAATCAATAGATAGGATCAAGCCTTAGTGAGTAGCCGCTCACAAAGGGAGTGGTCTTCCATACTATCTCTCCATTCCTGACCTCGAACTAAGGAATGACTACTCTACCCATGCCTTCCGATGAGGCAATCATCCATTCTCTCTCCCCCTCCTCAGAGGTAAAGGATTAACTCTTCTATCTCATCTCCCCTATCCGATCAATAGTAGTAGGAGAATACCTCATACTCCTTCCTTTATCATACAGATAGATGGGCCAGCCAGTGATCCTATTCCTCCCCCACCTCCGCTGATCTATCCCACCTAAAGACCTGCCTAGGGTTCTCCTCACTCGCCTAAGATACCTCCCAACCCTTCTTTAGACTATATCATTAGTGATTGGCGAAAGGGGAACAATCATCTGTATTAACTAGTCCATGGAGGCAACTGGAAGGGGAGGGCGAGGAGAGTAACTTGATCACCATTGATTGCTATCCGGATCAGAGGTTTAGGAGTAGATCATGGGCAGTACTAGACAGCTATACTGAGATTAGTTGGTTCCCGTGCTTGCTATAGTTAGTGTCATTACTTCCTTCGCGGCCTCCTTCCGAATCAATCTTTTGAGGTACTTTCCTCTTCGGAAACACTTGAATGAGAGAGATAGACGCCCATGCCCTGACAAACCTCTTACCTCTGATGATTTGTATTGAATGAGGTACCTTCGAACGGGGATTGGGTTTACCACTCGACTGACAAGGAACTGCTGACAAGGAGAGGGGAGAGGAGATGAAAGCTTCGATTCGAAGGCCTTCCCCTCATTCTTACCTTTCTGGAGGCTACCCGAACCATACTTTGGAGGAACCACTGATTGATTAGTCGAGTGTTCAAATCCCAGGGAAAGGAGATTCAATAGAAGAAGTTGTTCGGGTAGAGGAGCGGAAGCCACTCGACCTAAGGTAAGAGTAGAGGCGGAGGTGGGCATACCATATGACAAGAAAATCAAGAGGAATCGACTCAGACTAAAGTTGATTTAATTACCTTTTGGAACCGCCTATTTGAGAGAACCGGATAATAGGAGAATAGCCTATCATTCATTGGTTGACCCTAAGGGATAGTAAACTCAAGAACCTGCCTCCTGCCCGACCCGGACTTAACAGCCCATCTGTTTACCCTGCCTTCCGCTCTTCCGTCCTGCCTTCCTCAAGATTCGAAAAGTATTTCACGCCTCGAATCCCCTACCTTGAAAAAGATGGCATGAGTTTAAGACTGCCGAATATCAACCAGTTATTCCTTTCATACCCTAGCTAGCTTTCTCTTCCTTTGAATTACCTAGCCTTTCTTCCCCAACTGCCTTACCAGGGAAAGGAGATTCAAGCGGAACCACCCTTTCAATGAGGAGTATAATGAGGTGGGCGTGGGAGAAGGAGACTAAACCAGATGCCCGGAGATTCACCTGATGCAGATAGATGTTTGACCTGCCCCTCCAACTCTTCTATATTTATTGTCGTCCTGGCCCGTACTTCATGCCCGGTTTGAGGAGCTCTTCCTGAAGTTCTACCTGCCCCCCCCTAGCCTTTCTTCTTCTCTTCCACCGGAACCAGGAACTGGACTTGAAACAGATCTTGGAACAGATGAATAAACTGCCTTTGAGAATGAATGAATGGAATGGAGGCTCCTAGGACCAGTCCCCTCCTTTCAAGAGCTCTCGACTTGGAGAAGACTCCCGGATACTTCATAACCTCCGAACACCGATCAATCAATCATAGTTCAATATTTTGCCTTCAAGCCTCCCTCGGACGCTCGACCTGCCGAATCAATAACTCAATCTGTTTCTGCCTCGCCCTCAACCGGGATTGCGAGATATTTCAAAAACCCGAATGAATCCCCTAGCGGATCCGAGGAATTCCTTCTTGACTCCTTTGGTCGATCAATTGAGGGACTTGGATACATTCGCAGATGCTCAAGCCTCCCCTCTTCCTCTTACTCTGATGTTGGTCGAAACCCCTACTTACTACCTTGCCGGGTAGACATGGAGGGATAGAAGACTCCTATGGATGAAACCTCCTGCGGAATCAAGAGCGGAATCAAGAGAGGAATAGCTTGAAACCGGAGAAGCTGCCTTTGATAGATCTGATCCGCCTTCCCTGCCGAGAGATGAACCCTACCTGTCTGATTCGCCCTACCTTGCCGCCAATCAAAGTAGCGATGGAGTGCTCCACTAGACTCACTAATCATTGAAGATCTGCCTTCAGAAGCTGATGCGATATCCGGGTCAACGAGCTATAAACCCTACTACCATATAATCCGGGGACAAGTGAAGTGGCTAGCCTGTCAATCTGGTTCATTCCGCTCCTCCCCTCCCCACCAGCCTTGAAATCCGGAGATGGAAGCTTCGCCAGATACTATTAATCTCCTCCAACAAAGAGAGATGAAGCCGAATGCTTCCAGTGCCGTAGGCGCTGCCTGCTTCCGCCATCCCAGTGGGAGAGGCAGAGCCCTAAGTGTCCTCGTCCTCAGAAGGAGCTGAAGCAGCAGCTGCTTAAAACGGCGTGAGATTTCTATAGAGAGATTTCCTTCATTGAAGCACTCTCATTATATACGTGAATTCTTCTTTGCGAGCGCACTATATATATACGTGAATTCCGTGCTCTTTCGAAAAGCGAATTCACCTTTCGACGCCGAGTTGCCGATTCGACATCTATATACGTGATTTCGTGCCACTTTCGGTGTTGCATTACCCACTTCTTATAGAAAGCGCCCCTTCATAGTTGGCGCAAGGTTACGACGGGGGCAGGTACCCACCACCCCTTGAGAGCGCTCACCCACCGCTCAGTTTCACGACTGATACCCGGCAAGAGGAGTATACCCCGGGTCRGTCAGCCTAACCTGCGTTCGTTTTGATTGAATCATCTGGTCAAGCAAGCAAAGACCACACTTGCACCTTGAAGATGCTAGAGGCTCCGCCACGCAGAGGATATCATTAATTAGGAATTCCCCTTTCGGCGTTCGCCCCCATAGGCGAGGTAAGCGCTACGCGCGGGCCGCTATGCTAAAGGCCTTGCCCTTCAAGGATTGAAATACTTCGATAAGCGGGCCTAACCCGCCCTCACACTAGCGCTCCTTTGCAACGCAGCGGATTCACGAGTAGAAGATCGGGGTGATACGCTGTACAGCGGATTGACTTATCCCCTAAAGGTATCCGGTGATACGCTGTGGATGTTTTTAGTTATCCCCGTGCACTCTCTTGGCTATCCGTCGAGCCTCTAGCGTTTTAAGGCACGTAAGGGTAGCGAAGCTCCCCGGCTAAGCGCCGCTATGCGCTTACTGGCCCTTCGATATAAAGGGGGCGTAATGATATTGTTCCTTCGTGGAGGTCCTATCGAGCTCTAAGGTCAAAATTAACGCCCCTGCGAGTGAGCAAGAGCAAAGGCCCCGATACCGAGCTTCTCCGCGTGGCGAAGAGCGAAGGCCCGGCGGTGCTAAAGCAGCTGCTGCAGACTCGACCTTTGCTACGTGCTTACGCTCTGTCGCCTGCTTCCTTCTGGGGGCTAGGCTGGGCACCCGCGCTTACGCTTTGTGGCCTGCTCACTTTGGTTCTTCACTCGAACAAGCACACTTTTACCTTTTTTAATCAGGTTTTGAACGGTTCATGCTTTTGGGCTGATTGGTAATTTTGGGGAATGGAAGGGCTTCTTGATGAAGCACGAACTGTTTAAGATAGGTGAGTTGCAAGCATTTGATCAACGAAACGGGAACAGTAGCCAACATATTCGATGCAAGCGAATAAGCGAAGCGCTTGAAAAGCGGAGCGAAGAGCGAGGGGGGAAACGGGTAAGGAGTTATAACCAAGCCTTCTTCTCCCTAGTTGCCCCGGCACGGCCTTACTTGACCCCTTTCCTTCGAATGGCACGGCACGGGTGGGGGAGTCTTTGGAAGTTGCGGCGCCGGCAGCGCTAGCGTCCACTTTGAAGCCACTAATGTGGACCACTAAGTGTGGAAAGCTAGCTTCCACGCGCTAGTAGCACTCCCCTACCCGATGATACCCTATCAGTGGTTCCCTACGCTGTGAAGCGCTACGCGCTTTCCCCTTTTTGGTGTAGAGATTGTCCCTCCCTATTTCTGCCGGTAGGGCGGGGCGCTACGCGCCCCTACCCACGTGAAAGTTATCTGAGTACGGGATAAAGTGCTACGCGCTTTTTCCCCTTGGGAGAGAATGGGGGCGAAGGCCCGATAGGGCCCTTTTTTGAGAGAAGGGGCACCTTCTCACAAAAAAGGGGATGGGGTACCCCCCTTAGGKGGGCCCATCCACAATTGTGGCGAAGGCCCTCCCCCCTATCGGGGGGAGTGGCTCGCTAACGCTCGCCCGAAGGCCTGAGCCCGGGGAAGGGGGCCGGTAGGCCCCCTCCCCGGGGCTTTCCCGGCTTCGCGGGGAAGCGCTACGCGCTTCCCCGGCCGGCGAAGCCT
>Contig09+25516832
GTGCGAAGGTTTTTGACCTGAGCACCTTCTCACAAAAAAGGGGGGGGATGGGCCCCCTAAAGGGGGGGCCCATCCCCGGGCTCAGGCCCTATCGGGCCCCCTTTTTTGAGAGAAGGGCCCCTTCTCACAAAAAAGGGGATGGGGGRCCACTATAGDGGAAAGCGCGTAGCGCTTTCCACTATAGGGGGCGGAGCGAAAAAAAATCAATTTTTTGCGAAATCAAAATTTCTCAATTTTTCGCTTCGCTTTGCGTAGCACAAAAAACTCGTAGATAGATGCGGTTCGCTTTGAAACCAAAATTCTCGATCATTTTTCACCTTAAAACGGGGGAAACCGCGCGAAGCGCGTTTTCCCCCATTCTAGAGATAGGGGAAATCGGGTTGATGCCTTTTGCCATATAGCGAGTAGCMAGTTKMTCYCATTTTTGGKMACTCCCTTAGGCAAAATCAGGTTATGCCAAAAATACCGGGGAGTAGCAAAATGTCGTCCGATTTTGGGAGTTCTTGCCCGGAAAATCGGTTGATGCTCAAAATACCGGGGAGTAGCAAAATGTCGTCCGATTTTGGGCAATCCCGGAGCGGAGAATTGGTGCCGCCCAAGAGTGGTGGTGGTGGTGGTGGTGGTGGTGAGTGCGTGTCAAAAATCCCGACGCCTTTTTGGGCCCCTTCTGGGAGATAAGGTAGAAGGGGGGAAAGCGCTACGCGCTTTCCCGGGCGACCGATAGGGAGCGCTACGCGGGTTCCCCGCTCCTGAATCTCGAATTCTTTCTATCTACGGGTNNNNNNNNNNNNNNNNNNNNNNNNNNGTCCTCGAGTCCTCTTCGAGGACTCGTCCCCTTCGAGGACTCGTCCCGAAGCAAAAAATTTCAATTTTTTGCGAAATCAAAATTTCGAAATTTTTCGGTAAAGCGCGTAGCGCTTTTTCCCCGCGCTTTCACTATTGTGGCCCGGCGCGTAGCGCTTCCCGACCCCTCTCTTCCAAAAAGGGGGTAGGGGCGCGTAGCGCCCCGCCCTACCGGCAGAAATAGGGAGGGACAATCTCTACACCAAAAAGGGGAAAGCGCGTAGCGCTTTCCCGGGTCCCCCATCCCCTTTTTTGTGAGAAGGGGCGACCGAAAGGGAGCCGGGAAAGCGCTACGCGCTTTCCACTTTAAAGCAAGGTGCCTACCTACCCTCTAGTGGTCCCGTAGGACCTTTAGGCTCGGATTAGGCCACCACCACTCGATTCTGTGTGCACTCGATTTTGGGTAGGGAAAGCGCGAGAAGGTAAAGCGCGGGCGCGTAGCGCTGTCAACACTCGATTTTAGGGGCACTCGATCTTGACCACTCGATTTTACTTGCACTCGATGCCAGCTCACCACGTAGGACTATTGTGCGCTACGCGCCCCTACCCCGTTAGTGGGACTTTAGTGCCCTACCCTAAGCTCAAAGCACTTTCCCCTCCCCCGATACTTGGGCAGGCAACAGGCAAACCATGCCCGCAGAGGCCTCCAGATCGCGTTCTGACGCTCGTTGGACCACCCGCGTGCTGTGTGTTGACTGATCACTAAATAGATACAAATAGGTGCAAATTCTGACATTACCACAACCCACTTGGTTCTTTCGTTTCGCTCCTTTCTCGCGGAGCGGCATACCGGAAAAAAAAAGTCTCATCCCGTGCTTTCGGGCTTAGTTCAAATAGGATTCGTTCAAAGAGAACCCTTCCAGACAACAACGATCACTCACTGACCCCTTTCCCAATCGGAAATGCGGACCAATAATTCAATATGGAGTCTGTAATTCCTATTCCTAAGGCTTTCATCCGATAAAAGATGGTCCAGAATTTGAACGATCTGCCGCTGCTTTTGCGGAGAAGCCGTTTCCAGCCTAAGATCGTCAAAAAGTTTCTGGAGCACGTCCTCCCGGGATTTCCTTCCTTTGATTTGAAAGAAAACTTTCCCAATGTGGTTTTTCAACCACATCGGATCAGGGGCTTCCGGCCCCATGACATCGGCTGGTTGATCCACCTCCCCCTGCGGTTGTTGACCATCGCCCGGGGCCGAGGAAGTGTCCCCCGGATTTAACCACTTTTCAATCCAGGAGCCACTCCACCCGGATGAGTTTGAGGTTTCGGGAGCGTTCACCGAATCCAGTCGTCCCCTTACTGAAGAAGGCCCGACGTCCTCTCTGGGATCAGTGCTCCCTCTTTTTCGAGAAGCGGGCTCGGCTTCGCTATTTTCCGGACCCTGACCCTGACCTTCTGAATCAGACGACAGGTTGAGATACTTTTGCCAACCCCCCGAGCCACTGTTACCCGAATCTGACCCAGTGGGCATCATCCGAAGACCCACTATTTCGGAGACTTCCTCCGTAATGAGGACCCTTGCAAAACAACCTATGGCCAAGGCAAGTCCCCCCGGTAGGCCCAAAAAACAGAAAGTACAGGCGAGGGCTCGACCCCCCAGAGCTAGCCCTATCTTCAAAAGGAGGGTGCCCATACAATCAAAGAGTAGGCCAAATAAACAGGTGAGTCCAATCAGAGCTATTGTCATCAAAAAGGATAAACAAACCCTATGTAAAAATGTGACAAAATTCTTTTTTAGAGTGTTATAGCTATATCTACAAATAGGTGCAAATTCGGACATAACCACAGACCACTTTGTTGGATCGCTCCTTGCTCGCGGAGCGGCATACCGGAAAAAAAGGTTTTGGAAGAAAAATGAAATCAATCAATCCATGATGAACCCCATTAGACTATACAGATGATAAGACAGAGCTAACACGACAAAGAAGCCTTTTTTAGAGCTTTCCCCTTTTCCATGGTGGCTATAAGAGAGGCATTCTCTCTTTCTAGAGCCGCAATCTTGCGGTCCAACTCTATCGATTCCCGAAGGAGGGCGTCGCTATGTTGCCGCTCTAGCGCGTTTTTTTCTTTTATTTTAAGGCTAAAAAGGCCCTAAAATTTCGTGATGCATCTGGACCTCTGAGTAAAACGGGGCCTTATGCCCTTCGAGGCAAAGACTCCGCAATATCTCAGAGAGAGCAGCGTGGTCAAATTCAAGTGGTTCGAGATGAACATGGAGAATTAATTCCAGGTCGATCGGATCAATATGGAATTTTGGATTTTCTCTACCATAAAAAATTAGTTGATAGAGAGAGCAAATCCTTTCCCGAGTCGAAAAACAAAACTCGGTATTGAGGAAGTCGCGCACCATGACCTCGTACTCCCTCGGTGAAAGTCTTTGGGTTTGTAGCCGCTGGTGTACAAATTCAACCCATTCGGGATCCTGGTGCGGTTGATTCAGATAGAAATGGAGAAGGTCCATCTCTGATGGTTCACTATTTACGCTTCTCCTCAACCGGTGCGGCCACCCGCCCTCTTCCTTCTTCCATCGTTTTTCTCATCCGACATCGATCTCGGCTTCCTTGACAAAGCAATGTGAGCAACGTGCTGAGATAGATCTAGAGGTTTGCCGTGCCAGGGCAGCACTCCCAATGTGAGGAAAGAACACAAGACCATACAGATGGCATCGCGAATCCCGTACCAATGTAGACTAGACTGGACACCACATCTTGATCAGTTTGTTACTGCGGAGCGAACAAAATCCTCTTTATTTGGAGTGAAATCTTGTCCTGGAGTTTGGATATTAGGTTGGTGATTCGATTCCGAGTTCCCCTATTTTGATCAGCATTCCCATAACGATAAGCCGCCCTCTTTCTCATTGAAGTAGAAAGAGATAGGGCATCAACAAACACATCTTTAGAATCTTATACATAATCAACAAGAGAATGAGCTAAAGCAAAAGCTGAGGCTAGAATAGGGGATGGTGGAAAGGTTACTCTTTCGCAATTCAGAAAGCTGTTCTAAGCCCCTTCCAACCCCACCACCGGATCAAGGGACTACTTGCCCGAGGAGTCTAGCTTAACCCAGCCCAACCACTCCTGTAAGTGCTACATCGAAGAAAGGAGCTCTCGGTACTTAATCATGAGCGAAACATCATACATGTGAGAAGCTTTATTCAAATCAATTTTGTGTTCAGTTGACCCTACCATTAATGAGATATACTCGAAAAGGAAGACTCTATCCCTTGCCCGGCCAGTGAAGAATGCATCTCGAAAGAAGCAGTTGGGAAAGGAGATTGGGGCTGGACCGGATAGAGCTTTGCAATTCAAAAGGTTGCCTTCCTCTATCTCATAGTACGGAGTAGAAGGTAGGTTAAAATTCCCGCGGAAGTGATGCTTTAATTTAAGAAAAGAAGGAGAATGGAATGCTCATTGGTGTTTAGGGATCACCCATACTTCCTTTGGTCTACGTACGAGCAGAGATCGCTAGGTTCGGGTCCTCCCCTTCTCTAGTTCATCATAGCCGCTCTCCATCCCAATTGGTCATAGGTCCCATTACTGCCATGAAGCCTCAAGGAAAGATGTACTTCTGGTTCTTGTCCGAGAGAAGCATACGTTCGGTTCATCGCATACACCACTTTAGGTAGGCGCACACCAGGGATCGGTTCCGGTCGAGAGAAGAACTTGTGAGAAAGAGGCAAGGCCACCCGCTCCTTACCTTTAGTTCTTTACCCAAAGACTGACCAAAAGAAATGGTAGCTGGCTGGATGTTTAGCAATAGCCCCCTCTAGCACTCTGTCCCCCAGGCTTGTGCTTGTGAGCCCGATGCCGGATCGCTAGGCAAGGATCGAATCCGAAACAAAATGAAAGGAGGCTGAAAAGAGAATGACTTCGAACAGGGCGAGCCAAGTGAGAACTCAAGTCGAGATGGTCCTTACGATTCCGGCACTTTTGAATAGCATTCTGGTCTGGAAGATGTATAATAGGTATCGACCTCTATTGCTGCTGGATTCTCTTTGTCATAGTAAAAGAATGAATGGGGATTGGTAGGGATGTCCACAACGAGAATGGTATTGAAAGAAGTCTCTGAATGTGACCTTCCTCATTACGGAATCGACTCCCATTGCTATTGATTCTGGATTCTCTTTGTCAATGGATGGACTTTCTATCGAATTCCATTGTTGTTGCTGGCAGAGGTTCAAAATAAGAGGGTCAGAGGTGAGGAGCTAGATTCCCTTACCGCTGCTACGTTCATTTAAGGTATGAAATCGCTTAGTTCTTCGAACTAAGTAAACTCCTCAGGATTCTTCTTCTTGACCTTGATGTTGATGCCCGACCTCTTCCAAAGACGCAATCTCGCCCTTTTCTTTTGATTTCTCATGACCAACGAAGAGAATTGACAAAACGAGAATGAGACCAACTTACTAGAATTCCTCATTCCTCTCGTGCATCTCTGCTCGCTATCCCCATGTTGGTTACAACTCGCAATGGAGATCACTTCTCTCGCTTTTGATGGATGGCCGGATCGCGTTCGGATGTGGCTGCGAGGAAGGCTGCAAATCTCTCTGGATTCCCCCTGTCCCTCCCGATTCCTATACTACTGGCGAAGAGGGGTACTTCGTTCGAAGATTGATTTCGTGATAAGATTGAGTGACCGAGATGACCGATTGACAATGAGAACTTTCATTCATCTTAGGTATCCAGCTGCACTCGAGAGATTGGCATGCTTTGCTCGAGTCTCGGGTCTGGTATAGAGTCCTGTCTTCATTGCTTGTTCCCTTCTGAGAAAGCGTCAATGACTTCTCGTCCCTAGCGGCCATGGTCTAAAGGGAGGCTCACTTCTTCTCTCATGCTTCTGATGGATCTAGCAAAGACGCATCCACCTCTTATAGGCATCTGGTCACTCATTCGGATTGAGATTCATCCAAGTCTACCGTAACGGCTGCTAATCCCTCCCTATTTCACTTTGACTCTTTTCAGGGCGGAAAAAAGACCGGCTCTCTAGTTCTGTCATGGAAGGGGGCAAGGTGCTGACCGATGTCGATTAGGAAGCTGCTCCTGTTGTAAAGAAGTGAGGCAGCGAAGAAGAAGCATTTTAGCATTCACCTGTCCGTCCTTCTTTATGGAATGCTCAAGCCTAGTGAGAACTCAAGTCGATTCGAATGACTGGATCCGCTGGAACTAAGGCTATTTCCAATGCCCGAAAGTAAGGTGCTTAAGCTGAAAGAGTGGTCAGTGAGGCTCAATTCTTTGTATTGATTCCAAGACCCAGAGCATAAGGAATTCACTAAGTAGAATAAGATTCTCCTTTTGATTCAATAGAAGGGGATGCCCCCAATGCGGTAATAGCCGGTAGAGACCTACGTTATTCACAATAGGTGAACTTGCTAGAATGCTGTTTAATAAACTTATATCGGTAACTGGCTTAAAAGCTCTATAAAAATACCCAAGCTCTCAAGAAGCTAGTCAAGAGGAATGAATTCTTACCTGATAGAGCTTGCTTTGTCTTCTAGGTAATTTTCTGCTCGCTACACCCCTGTGAAACTGCCCCAAGTCAAAATTCTTCAATAGCTTGATCTGACCGTCTAATGGAAGAATTGAATTCTATTAATAGAATATGGAATTGACTGGTATGAGCTTAAAAAGCATTCCCCTGGAGCCTGAACCCCGTCAAAGCTAGCCTTCCTCAATCCCAGTCGCATTCGATCTAGAATTCTTCTTCTTCCCCGGCGGAACTACCTTAATTTCATTTCGGCTTCGCTAAAAACACCTTTTAGGGCTATGCCTCAAACTCTCTTAACTGGCCCAGGGGTTAACTAATCTCCGCATCAAGGAGAAGAGCAGAGAGATTTGTTGAAGACAGCACGGCAATGCGCAATCGCTAAACAAGACCACAAAAGCTATATCACAAAGATCAGTCTAACTAATCGGCCTAAGGCTTCTAGAGACAATTCCTGGCTCGCCAAACTAAAGGCTGTTTAAGAAGAGCCTATTCCATTTCGATTCCGAAAGATCGGATTCTATACCACTAAGCCATTCGAACTTCCTGGCTAACACGAGGAATGGAAGAAGACCCGAAGCGGATAGTCAAAACTCCTTGAGTTAAGCATAAATAAGTACCCCAGAGGCTACGAGAAAGATCTTAGGGCGATCTCGCATTGCTGCCTCACAACGTTAACAAACTCCATCCAGGGATTCAGAAAGAACGGTCCTTTGGCCCAGAAGGAAGACAAGAACGAGACAGATACAACTAGGAACCAGAATGCATAAAGTTAAGTAGGACTCGGGCATGAAAGACCTCCCTCTATGGAGTTGGATAGAAGGTAACAAGCCCCTCTGCATAAGGAAGGAGAGAGAACCAGACATGCACAACAAGTGCTAAGCCAAAGAACTAGGACTCCACGAGTCGATCGTAATCCGAGGCTTCTCGGTTAGAATGAGTGGATGCACTCCATTGGGATCGTTGTAATGGCATACCTTTTCTTTAGATAGGAAGGCTGTTTAAGTTGATGTCCAAAGGATATCTGGAAGGAAGATGGTACACAGAAGAGCAGGGTCCCAAAGCAAATGCATTCCCATCTGGGCAAGAGCAAAGAAAGAAAGAAAGGGCAGGGGAAGTTGTGAGGCAGGGAGTAGAATGGTAAATGTCCCTGTTTGAGGTCTTTTATCCGACTCCGGTCTAGCATAAAGGGTGGAATGAATCGGGTTTTCTCCCTTCACCTAGAGACTCCATTAAGAAGGTTCGAAAACAGGTCATAAGAGACACAATCTCGGCAACCCTTTAACATCCGCAAAGGCGCCTCTTGATTAAAAGTGCCATCACATGGCAAACGCCTCAACAGCCCTGCAAACCAGTCATGAACTGGCTTGAGGAGCCGCTGATTAATGGAATTGCCGATAGCAAATATTCTACGCTTACCTGCTCCTTCCAAAGAACAAAACTGTCGGCCAGTCAGTGGTGGAATACCAAGCTGATCAGGGGAGGGCAACATTGGACCAATCTTCGATTCAAAATTGTCCAAATTGGGGCCCAACCACTAATTAACTTGTTTCCCTTATCAAAAGCATACCTGACGAAATGAGGCCAGAGCATGCCCTGAGACCACTGTTCACCCCTAGCGTGGACAAATTGCATAAGCCATTGCCAACACGCAAACTCATACGAAAACGAGACAAAACTAGAGTTAATACGCTTCGCTCTAGACTGCTCAATCTTGAGTTTACGAGTCAGCACTTGTTTCGTTATGCCCAGGGTAGGGATTGCCTTCTCATTCATTAAGCACTGGGCTTTCGCTGATAGCACCGACATCTAATTGAATGGATTCGGGATTTATCTCAGCATAGATTCACATTTGATCATCGGGATCAGAGTTCCTTTGAGGCCAAGAGCGAACCCTCTTTCTTTTAAGGAAGAGTTCCAGCAAGGACTGCCAAAAGCAGGCTCAGACAGAGAATCAGAGCTCACCTCTTACTCGAAAACTCGCTTTTATTCAATTAGAAAGATCTGGTTTATCCACCCACCCCCTATGATAAGGTAAAGATTCCTCGGGGAAGTAAAAGAGAGCTGGGGAAGGATCATTCCATAGGCTTGTTCTCTCAGGCTCAGTGGTGGGTAGAGTGTTCTGACAATGACTTCTTTTAATGCTCTTTCTGATTGACATTAAGCTTTCGAAAAAGCTTTTCAGTTATTAGGCTTGGGAAGAAGTCAGGTTGGCTTTTCACTGCGCTTTATTTGAAGCAGTGTGCCTCCTCTCTTCAGACCGCGTATGGTGAGGTTCCTCAACCCCACGGCCTATTACCTGTTCCGCTATCTTTAACTCGGTCAGGGTACCCGAGAATCAGACCTTCCTTCCATCGTCGAATAATGTATCGAAAGGATGACAAGGCAGATAGTCTTGTTCAGATTTACCTGTCGTTATTTTCACTTATTCAGCGGTTTCTAAAGGGATTTCTTTTTGAATCGATTATCTCGCCCTGGAAGGATCCGGAGGCGGTGTGTAATCAGGTTGGTGAAATTAAACAAAACTTTCGACCTTTACTTGATCGGTACATGCCCTGGTTTCCCACCATCCCTCTTCACCAAGGGTTAACGTGGGACCCAACTTGGAAGGCCCTTCCTAAGCACCGCCTCACATGGTCAGTGTGGGTGAACCGTCTAAAACGTAAGTGGAAAGAGATGTTGGGACTTCGGTCCTCATTTACCTACGAAGACGCGGCTTTTCATTTCCTCATGACCTTGACTCACAGTCAGGGTGAGCTGTGGTCGCAAGGCTTTCTCTGGGCCCCTCGGGTACGGTATGCGTTAGATCCTCATAATAAGATCTTTACGCCTACGGATCTCGATTGGTTTGAGACTAGGATTGGCAAGTACTTACCATCATGTTATGATTTGGGGGTACCTCCAATCACGGGTCGACTAAGTCAGGTAGTGTAGGGCGGTGGCAAAAGACGATTATTCGCTATAGTCAACTATGTCAATCAACGGCTATTAAAACCTGTCCATGATTGGCTTGCACAGGTCTTGAGGTGGATCCCTGAAGATGGGACCTTCCACCAGACACGTTCGTTAGATCGGCTAGTTGGCGAGAGTGAGTCTTATTCCTTTGACCTCAAGTCGGCTACAGATAGATGGCCGCTGCTCTTCTTGTTCGAGGTTATGCAGTCCCTGTTTGACCGCGCATTTGCTTCTAGTGTGGTTAATTCTACACTAGGCACAAATGTGTTCGACGTCTCATTCGTTAGAAAACAATCTAACGTATGTTTCGTCGTAGGTCAACCTTTAGGATACCTCCCCTCATGGCCCTTGTTCGCATTATCACACCATACTTTGGTATGGTATGGTATGCGGCAGAACAGTGCTATCCAGGAACTCGGTTCTACAGGTACTCGATCCTCGGTGACGATATCGTCATCGCGGACGAGCGCGTAGCTAAAGCGTACTTACCTCCGTACTCATTCCCAGTCCTACACCTAGAATAGAGAGATGACCTGACTAGGATAGAATGAGAGACTGCTTAGCCCCTCTCCGGCCCGAAAGTCGCGTTTTCGGTACCAAAAGGGCCAGTGCCCGGCTTGCCTACGGGGAAACGACCTTTTTGGGTAGAAGGGGCGTAGGGGGTAAAGCGCTTTCCCCTATCTCTAAAATGGGGGGAAAACGCGCTTCGCGCGGTTTCACCCGCCCTTTAAGAAGGTGAAAAATGATCGAGAATTTTTCAAAGCGAACCGCATCTATCTACGTGTTTTTGTGCTACGCAAAGCGAAGCGAAAAGGTAAAAAGCGCGTAGCGCTTTTTACCTTTTTGGTGTAGAGATTGTCCCTCCCTATTTCTGCCGGTAGGGCGGGGCGCTACGCGCCCCTACCCCCTTTTTGGAAGAGAGGGGTCGGGAAGCGCGTAGCGCGTGCCCTGACCCATAATATCTATGGGTAAGCTACACGAACCCGGTCTGAGCGTGACCTAAGCCAACGCCACTAGGACGAACAAAACCATAGGGTTTGCAAATCCTTAGCCTCGTGCAAATGCCGAAAAAGTGGTTTAGGAAGCAAATCTTGGGTTTGGGCAAAAAGCAAATGCCGAAAAAGTGGTTTAGGGAGCAAATGCCTTTCTACCTAGAGTATCCGGCTACAGAGAGTACAGGAAGCTGCTGCCTTAATAAGATCCGGCCGAATCCTTGAACGTCGACTTGTTCTCCGTATCAGGCACTTCGCCTCCTTCTCCGACTCTTTGTGGGCGTCTATAAGCAGCAGCACGATAATCCTCCTGGCGACCTCATCGAGGTGCTGCTCTTAAGGCCATCAAAGGCTGGCAGCAGGCCTGCCTCCCTAAGGCAGTCCATCCATTTTTTTGTTTTCTCGCTGGCAGACCAACTGGCCCATTTTGGGGCGGCCTACAATTTAAAGAGAAGTAACCTCCCCCACCACTCACTACGGACCCCCCTACCCCTACGTATCGTGCTCCACCCCCTCTCTTTACGATTGCCCCTTTGTTACTTTTACCTAATAACGTTCTCAAAAAACTGGATTTTCTGGAAATTCTAACCCGGGATTTTTTGATACCCATTACTTTTACCTAATAACGGTTCCAAAAAATTGAATTGTCTGGAAATTCTAACCCGGGATTTTTTGCCGCCGCCCCTCTCTCATGAAAAGAGGTTTTGAGCCGGACATCTCCTTCAGCTGATGAAGCCTTAAAAAATTCTGATTCAGCTGAACCAAGGCATATTTTTTCGAGTCCATAGCTTCAGAGAAGGAGTTTTTTGAGCTCTTTCTTCGGAGTTCATCGAAAATACCGAGCTAGTCTTTTTAACAATGGACTGTAAGACTGTGAGTCGAAATCCTACTCCAAAAAGGGCTAATATTATGCTCCAAGGGGTCATGCAGGCCCCTTAGGTTCCGCCTGCGTAGCCGTCTTCTGTTGTGCTCAGCCGTGTACCTGCCATAGGCCATGTCCAACCACTTTTGCTGTCTCCCAGTTCAGGTTCATCGAGCCGAAGGGTTCATGAGTTACCTTCGAACTTTATAAGGGCATAAATCTCCACCAGCACGAGGCAGCGGTTCATAACTTACCTTTTTTAGCGGTCAAACCTCTTTCTCAAAGATCTTTGAAGAAAGAGCCTTAGCACTACACATCTCAAGCTCTAATGCGCTGAGCACTTGACCCGCGGTGCGGGCCCATCAAAGTTGAGTCAGGAACTGCGAAGGAAACCATTTATGACGAAGTGTCAGGGAGGCTAGGGGTTCGTGAGCAGTGGGTTTGTTCCGAGAGAGATAGGGGAAAAAGCACGTTACACGTTTGCTCCGTCTTATAGAGGATGGAGCAACCGTGTAACGTGCTTTTTGGGTCATTGCGGGGCGAAGCCGAAGGCTGAGCCGGCCCCCGGGCCATTGCGGGTCAGCGCTACGCGCTTACCTAGGCGCTACGCGCCCCCTGTCTGAAGGGGGATTCCGGGACTTGTGTGGCTACGCCACTCGACCCGGGGAAGCGCGTAGCGCTTCCCCGGCTCCCTGCCCTTTTTAGAGAGAAGGGGGCGAAGCCCGCCCCGGGAAAGCGCTACGCGCAGAAAACCACCCCTTTTGGTTGTTGACGAGAAGGGGCGGCCCCCCGGAGGCAGGGGAAGCGCGTTAGCGCTTCCTAGGAGCCGCCCTTTCTCTTCCAAAGGGTCCGTTCTAGGAGGCAAGGGTAGCGTTAGCGCTTGCCTAGTAGGCCCTTTTTTAGGGCTACGCTTCCCCGCTACGCGCTTCCCTGCACCAGTCTTGCTGCGGCAGGGTGGATCCGCTAGGCCGGAAGAGGGAGGGGCGGCCGGCTCTAAGTATCCCTTCTAAAGACCAAATATGGATACTCCACTATAGGCCAAGAGGTATCAACCGGCCCTCCGAGCTTCAGTTCAAAGGACCAGAAGTCGATACTCACTATAGGCAAAAAGTGATCAACCACCTGATTTTCCCCCCTTTCGAAGAGGGTACTCGAAATTCGAGAATGGGTGGAAAAGTGAACAACCTGATTTTACCTCTTTCGAAGGGGGACTCGAAATTCGAGAATAGGTGGGAAAGTGAACAACCTGCCTGATTTTACCTCTTTCGAAGAGGGTACTCGAAATTCGAGAATGTCGATACTCATAGGGTGGAAGAGTGAACCACCCTTGACTTCCACGCCATCCTAAAAATGGCCTCATGTCGGTCGATCCCGGGGAAAAGTGAACAATTCGATGCTCTTTAGGCCTAAGAGAAGGCCACCTTGGCTTCTTCACTAAGTCAGGCTATCTGACCACCAATGAGACCTTTTTAAAGAAAGCTAAAGCTTTATTATACCCGGCCCCCGTTTTTTCGCGCCCCCTCTTGGGCCGCTTAGCGAGCGCTACGCGCTTCCCTGGCCGCGTAAGCTAGGCTTGACCGTAGTCTCTTTGATCTTAGACAGCTCTTACATACGCATTTTTGGGTAAGAAAGGGCTACTAGGCTTCGCCCCTTATCTACTAAAAAAAGGGGTAAGCTAACGCTTTCCTTTTAGTAGATAAGGGGCGAAGCCTAGTAGCTTCCCCGGTTTTATTGCCCCCCTATCCACTATAGTGCAGGTTAACCCCCGGTTAAAACCTCCGGCGGGCGTTAGCCCCACCAAGATCCCTTTTAAAAGAAAGGCATAAAACCCCATTGCCACGCCTACGGCGCGCCCGTCTAGGCACTCTAGTGCGACGCCTGAACGGCTAGCGGAAGCTGGCTTCCACTTTAGTGCGTAAAACGCCCACTCCATTTTAGGTAGGAGAGAAGGGGCGTTTTCTGGCGGGCCTTCCTCTGCCCTCTTAGGGGGCCTGCTCCTTGCCCTCGTGCGAGAATTGCAAACTCTGACCATCGACCCTTATGACTTTTCCAAGTCACGCGATAGCGAGAGTAGGACTCGAACCTACAACCTTTGACTAAAGGAAAAGCCAATCGAGTTTCCATTTACTCGCATCCCGTCTTTGGATAGAAGGTTTAGACCTCCCTTAGAAACACAACTTAGAATAACCACACCACGTCTACGGAGGAATGCCAGTACCAAGCAGCTGCTTCGAAGCCAAAGTGAGGCGAAGGCACCTTGAGGTGCGGGCTAGGCCAGCACCTCTTTTTTTTTTCTTTCTCGGAATACAAATAATAAAATTAAAAAGGCCATCATTGAGGCAAACAAGGCAATAGCTTCTGTTAAAAAAGCAAAGACTGAAACGGCATGACCAAATGATTGTTTAACCAAGAAAGGATTTCATTATACTACAAGAGTGATCAAAAAACTAAATGCATGTCCAATACCTGCTGCAGCTCCCGCTAAAGCCCCCCTATCTTACAAAGGGGTAGCTGCTCTTGCTCCAATTGATTCTATATTTACATTCTAGCATAATGAATTCGAAGAAAAAAGGGGAGTTAACTCGCTCCCCGCTTGCAGAATAAATAGGAAAAAGTAAGAAGGGTCCTTCGCAAATCAAAGGGATCAATCAGAAGGAAGTAAGTTTCGAAAACACCATTAAAAAGAATTTACTTACTCACTAACTCTTGCTTTAAGGATCCACTGGCAGTTTGGGTGGTTGCGTATCAGTAGGGTATCCAGTTTTTCGCGCAAAATAATCCCCGGCTCTCGCTATGGGAGAGCGAGAGCCCCCCCTTCTCTCCAAAAAGGTGAAAACGCGCTTCGCGCGTTTTCCCCTCCAGGAAACTTGAAGATAGGGAATGGATTGATTTGTTCAGAGGTTAGGTATGGATGCCCCTTTTCAGGGACATCCGGGACTTTTTGGTTGGATTGTTCATCTGCAGATTTTCCTTATTGATTTCAGTCATTCGATGTTTCAATGATAAACTTGAAAAATAGAAAGGAAATTGACGCGTTTCCGAAGTAAACAAAATACGAGTGAATAATAGGAAGCTAGCAAAGATTAACGAGATTGGAATGAGCATGGAAAGATGGATTGAACTACCGGATTGGCTAATGCTTGAAGGTTGATGCAATGTATTCCACCAGTTGACGGGAAACTTAATTATCGGTATATTGATTGGTCCTATACATATAGAAATCGAAGCAACGTCTGCGGAAAACTCTTGAAAACGCAATGCACCCATATAAAGAAAGAACAAGATGAATACAGAAGTTAAACGAGCATCCCACACCCAAAAGGTGCCCCACATCGGTTTTCCCCGAAAACCTCCAGTTACTAAGGTGAACAAAGTGAACGAAGCACCTATTTTGGCACCGGTTTGGGAAAAGCACCGAAGAATAGGATGTTTCGTTAGCAAAAAGAGAACACTGCTACTAGCTATTACAATATAGATGGGTAAACTCATCCAAGCTGCAGGAACATACGCATATGAAATTCGAGGATTTTCACCTTGTTGAAAATCTGAGGGAGCCACCCAAAGACAACAATAAATAGCCATCGCTGTTGAGAACCGACTAAATGCCATGAGAATTTCCGCATAGCGGAAGGAGCAGAACATAAAGAAAGAGGGTCGTAAGAACAAGACACACGTAGTAATCTATGAACTATTTCTTTCTTCTTATCAAGGCTAAAATCCAAAATTACTCGAGCGCCAACCGAGATGTATTTCGGTCTTCTAATTCTTATTTGGGCGGAAGCCCATACTGACGTACGGTTTCTTTGACCTGCGCCCACAGATCAGGTAAATTCGTTTCAAAGTATCGAATCATCCATTTAAGAGGATTCTCCTCCCGCTGGAGCTCGAGATTGAAACTAATCCGGGTTCTACAGGATTGACACAGAATAAGTCTGCTCGGCTGACCACATCGAAGGCAAGTGCCTGGAGGTGTTCTCCTCAAAGCCTCACTGGGCTGCCTAAGACCCCTAACGATCTGCTGCCCTGGTTTATTATCCATAGGATGAAGTATTAGATTCTTCTTGTGATAACTTATGAGACCGAACCAAACTACTAGAATGCAAATAGATATTAAAAACATAGTCGAGACCACCAAAAATGAAGGAGGACCATCTATACCTAGAACCAAATTGATGTTTGAATAAGGAAGCCATCTGCAAGTTTCCACAAAGTAATATTTGGCAATAAGATTATCAAATTGGACCCGAGATACCAGAAAATACGAGAAAGTAATCGAAGAGGCACACAAACCAGGACTTCGTATCAGTCGGATTCTAGAATCGGGAATAACAAAAATAATAAGGCTTCCCAGCAAGGAACACAAAAGAATACCACTGAGATTAGTAGGTGGTAAGAATTCTGCTACGAATTGGAACATCATGGATGTATATGTATATTTGGTTTGTTTCTTCTCTTCTTTATTGATCCTCATGGGAGTTTGTTATCGGGCGGGGGCCCCCCCTCTCCTCCAAAAGGGGCTGGGCTGGCCGCGGGCCCTAAGCCTTTTCATTTTCGTAAGAATTGACTGACTGTTGCTGAACGGAACTTCTTCTTGGTAAAGCTCATTCTATATATGTCTTTTCTCGCACTCAATAAAAGAAATCAGGGCACCCCCCTTACTAACTAAAGGGATGCCCGCCCCTTATTATTTAGGGCGGGCACCCTGGGGGGGGCCGGCCTGGAAGGAGGCGCAAAAGTGGCCACAAAAGGATACCTTTAGGGCGGGCGCGCGCACAATTGTGCCCCCTCTCTCAAAAAAGGGGCGGGAAGCTTACGCTTCCTTCGCCTAAAGGCCGGGTCGGGGGATTGATCCGGCCGGAGGCTTAGGGGAAGCACTACGGCTTACCGCGCCTTTTAGGCTAGCCCTTACTTAAATGCCCTCTCCTCCAAAAAAGGGGGAGAAAGGGTTTTTTTGCTTACCCCGAAAATGCGCCCGCCCCCTTCATAAGACCTTTCCGCGTTTTCCCATCCTTGACACTGACGCCCCTCGACCCAATCCTGGCAGTCTGATCCATCTGTGGTCGAATGCAACAAGTAGTAGAGGAGAGTGAAAGCGGTGAAGAGATGGATGTGACAGATATACTTGATTGCATGGGGGAAGCCCCTTTGAAAAAGGCGCTTCCCCCATGCAGTGGCACACAAGGTGGCATAGTCGACGACTTTTATGGACCCTATTGCACATGCATTCCAGGTGAGGTGTCCCTGACTGCATTCCAATCCCCGGGGCTGTCTTTAGGGGTGTGGTGGACCAACCTTCATTGCTTGGGCAGCCCTTTCTCTTAAAAGGGGGAAAGCCTTACTCATTGCCTGTTTGCTTCACTTGGGGAAGCAGCCTTCCCTCTTCATTGCGCCTTCCTCATTGCTCCTTCCTCATTGCCTGTGGGAAGCAGCCTGTGGGAAGCCTTCCCAACTCGATCAACATCAGGCCAAATCTATCAACCTCGGGCTCTAGAAACATCAAGCCGAATCTATCAACCTCGGGCTCTAGAAACATCAGGGAACCCAACTAACTCTAGAAACATCAGGGAACCTAACGGTCACGCTTCGTTGTATTCCTTCCCCCGCTTTGAGCCTTTTCGAATCGTGGGATATTTTAGCCTTTTCGGGGGCGGGAGGGGACCGTTAGCCTATTTTACGCCTTGTCTCAACAAAGGCCTTCGGCCTCGGCCGTTTTCAGGGGTCTCTGGCGTGGTTCAGGTCCGTCCCCGAACCGATTGCACTCGTGTGAAATCTTCAGTCTTCCGCGCCCCCCTTTTTGAGAAGGGCGCTTTAAGGCGCCCAATTTATTTCAGGCGCTTCCCCGTTAGGGGAAGCGGAAGCGCTTCCCCTACCGGGAAGCGCTTCGCGCTTCCCTTTCAAATAGAAGGGCCGGAGGCCCCCTTTTGGAGAGAATGGGGGGCCGACGGCCGGGTAGGTTGGCCCTAAAGGGCCAACCTACCCCGGGACCTTTCTCTCTTAAAAGGGGGCCCGAGAGGGCGGGGCGCCCGGGAAAGCGCTTTCCCCCCTTTTAGAGATAGGGGCCCTTTTGAGAGAGAAGGGGCACAAAAGGGTGCGTAGCGCTTTCCCGGGACTATTGTGGAAGCGCTACGCGCTTCCCCCGGGACCGACCCCCTTTAGGGGGTGGGGGTCCCCAAAAGGGGGACCCCGGAAAGCGCGTAGCGCTTTCCCAACCCCCACCCAACCTTTAAGGTTGCGCTTTCGCCAAGGATTACCTTCCCAGGGCTGGCTCCCAGCTGCCGGAACCACCCCCCCCACCTTCTCAGAAAGAGGGGGGGGGAGAGCCTACCCTGTAAAAAATCTACTTTTGTTGGCCCTCGAGGCGCCAGAAAATGCTTAGTTTTCTTGCGGGCGCGTTAGCGCTTCCCCCCTTGTCGCTTCCTTCATCGGTCAAGAGGAGAACGGGGCGAATCGCCCATGTCCTCTGAGGAGGAGGTGGCGCTAGATGGAAGGTCGTCTTCCACATCTCTACAGGTATGTTCTCGTAGTCGGAACTACGTTGAACATCCCACGAGTTTTGGGAATCGTGGTCGGATGCAGCTTCTTCATCAGGAGCTGTTCCACCGACCTCCTCCGGAGATAACTCCTTCTCTGCTGGGGATATCTCCTTATCCGGGTGGTCTTTACCAGCGCCGGGTGGTTTATTATCTTCTCTCTTGTGAGGATCTTGCCTTTCGGACTTGACTTTTTTTTGAGTCTCTTCGAACTCCTCGATTTCGTCAAGAGCAAAATCCTCATTATAGGCAGGCATTTAGCCATTATACAGACTTGCGCTCTACCTTCAGGCATAGCCCTCCCTGGAAGCTTCTATATCCCTTTATTCATTTCCCATGCACTCGACCCTGATGAAGCCTAAGACCGTTAGGGAAAAGGCGATAAATACCTTTGGGGGTGAAGGTCAAGAACGGCGGAGAACTCGGAAAACTTCATGAATGTTTCGTTTTTTTTTCAAGAAAAGCTCTCGATACACTCTTTGAGGTGTGTATAGCCGTAGAACCAAAGGTTCAAGATGAATTCGGATCTTTGTGGTCCCCCGCCCCTTAGAGGAGGGGATGAAGGGTGAGAACTGGCGTGTTAGCATTAACGATCATGCTCTCATCTTTCGAATCAGTCGTTACGGGGTCAATGAGCTCCTAGCTATGAGAGGGAGAGGGTAAAGCGCGTAGCCCGCTTGGGCCTTTGGCATCCCTTTTGAGGTCCTTTCAATAAGGTCGACCCCCTCTCTCCAAAAAGGGGGAGAGGAGCGCTTTCACGACTTCCCACGGTATTGCCCTCCTAAAAACAGCTTTAGGTTTCACCGTTATGAGCCAGTTATTTAAAAAGCGTTCGCACGCTTATGGGGCAAAAGGCCGAAGGAGGGCGGAGCGCTCCCCTTTTTAAGAGAAAGGGGGGCCTTAGCTTCCCGAAGTGTGCCGATAGGCACACTCTTGTGCAGACCCCCTTTCAAGGAGGCCGGGTGCCGATAGGCACCCGGGCAGACGCGGGGCAGCCCCTAGCCGGCCGTACTCCTTTGACTGTATTTGTGTTCGGACTCCTTCGACTGTATTTGTGTTCGGACTCCCAAAATCGTCTTTTTTTTTTGTTTGAAGTCTACGCGACTTTCTTTACCCCTAGCCACAAGTCATCCCCGTATTTTGCCACATACGCGGGTTCGGTCCTCCAAGGCCTCTGTGGAGAGCTCAATTCAACCTGCTCATGGCTAGATCAATCGGTTTCGGGTCGAATAGAAACAACTAGAAGATTCAACTTCATTGCGCCTACACCTAATGGCTTAAGCCGCTGTTTCCATTTACTCGCTGACCCATTATGCAAAAGGTACGCCGTTAGAGTGGAAAGTGCGCACTTAAGGGTCGAAAGCCGACCACGCCCTTAAATCAAGGTCGAAGCTCAAAGGTTCTATCGAACATTAGTGGCTTCGCTGGAGAAAGCTAGAGCGCTTTCTCAGCTTCGCGTATGCGTTCTATCGAACATTAGTGGCTTCGCTGGAGAAAGCAGCTATAGCGCTTTCTCAGTAAGCTCCTTCGACTGATGGTTTGCATCGGATTTCAGGTTTTCTATTGCACTCCCTAACTTAGGGGTCTTTTCACCCTTCCCTCACGGTACTTGTAGTACGCTATCGGTCATTGAGTAATACTTAGGCAACGAGGGTGGTCCCCCTTGATCACGCAAGAGCGATCATAATTCAAACACGGTATCCGCGTTTTACTTAGGTAATCAAACCTGCCAGGAAATATCTACAGGGCTATCACCTTCTTTGGCCAGATTTTCCAAACTTTTCAGAATTCCGCAGGGGGGGCCGGCCCGGCCCCCCCGCAAGTTCCCCCCCTTAGGGGGCAGGGGGCGACCTTAGGAGCCCCTAAGGCAAACCGCGTTTTCGCGGTTTTCCTGTTAGGGCTTTTTGTGGCGCGTAGCGCCCCGCCCTTGAACCTTTTCTTGCCTAATCCGCTTTCGCTCGCCGCTACTAACGGAGTCTCGGTTGATTTCCTTTCCTTTAGCTACAACGATGTTTCAGTTCGCTAAGTTTTGAAAGTCCAAGGCGGAGCCGCAGCACACGGCATGCCCTAAAGCTTGGATACGGTTTCCCGATTGGAGATCCATGGATCACAGACGGTATCTCCCCATGGCCTTTCGCCTTCGAAAGCGTCCTTCCTTCTCAATGCCTAGGCATCCATCCAATGCATTCTTTTCGATACAGTAGGAATTGAACCTACTGAACACCGTACAAAATCTTAGGCAATGAGGCCGGCTTTCTTTAAAGCCCTTCGGCCCTAGCTTTAAACGCGCTTTGTTGGTTGTCAAACCCGGCCCAAACCCCGGCCCCCTTTGAAGAGGGAAGGGCCGACAAAGTAAGGTTGGTTGGGCTTCTAGGGGAAGCGCTACGCGCTTCCCCGCTAGGGCGCGCGCTTTACCTAGCCCCTAGGCCCCCTTTGAAGAGGGAAGGGCCGACAAAGCTTTTAAAAGCTGACCTTTGAACGGTTGACTTTACCAACGTTAGTACAGTTCATGGAAGGACGAAGATTTTTCGCCTTCCTTTAGGATTCCATCCAGCCACAGGTTCCCCTACGACTACCATGTTACGACTTCACCTCAGTCACTGACCCAACCGTGGTATGCGCCAAGAAGACCACCAAAACCAAAGTGGGCCACACTCAACTAGGCGTGGAGCACTTGAGGAATGGGTGATCCTTGGTCGATGCTTCGGGCGGAACCAATTCCCAGGGTGTGACGGGCGGTGTGTACAGGGCCCGGGTACATATTCACCGCGGCATGCTGATCCGCGATTACTAGCGATTCCAACTTCATGTTCTCGAGTTGCAGAGAACAATCCGAACTGAGGCAATCTTTCTGGATTCGCTCCGCCTTACGGCCTTGCTTCCTATTGTAATTGCCATTGTAGCACGTGTGTAGCCCAGCCCATAAGGGCCATGCGGACTTGACGTCATCCCCACCTTCCTCCATAAGTAGACTAGGCAGGCAGTCTTTTGTGAGTGCAACACCCTTAAAAAGGCACTGTCATCAATCCTGGTTCCGGCCTAAGACTGAAAGATTCAGGGTTTTGGGGGGAGGCGCAAGAAGCTTAGCTTCCCGCGTTTTCTTGCGGGCGCGTTTCACGCGCCTCGCGGGGCCCCTTTTGGAGAGAAGGGGCGGCTACCGGGGTAGCCCACCGGCCCCCCCTCTCCTCGGGCCCGCGCTTTACCTTAGTTTTCGCCAAAAGTGCCTTGCCTCTAGAAGGCGAGAAAGCGCAAGCGCTTTACCTCGCCCCGGTTCAGGGCCCCCCTAACGGGGGGCCCCTGAACCGGGCGGGCTCAGGCCCTATCGGGCCCTCGCCCGGGAAAGCGCTTTCCCCCGGGTAACCCCCTTTTGGGGGGGCCGGTGGGAAAGCGCTTTCCCCCCTACGCCCCTCTCCCCTAAATTCTCTGTTTCTCAGGGGGTAAATGATGACATTGATCCTTTGAAAGCAGCATGTCTTAGCAACACAAAACGAGGGTTTCGCTCGTTATAGGAGTTAACCAAAAACGTCTCACGACACGAGCTGACGACAGCCATGCAGCACCTGTATGAATTTTCGTTTCATCCTGTTAAGGACAAGCACACTTGTGAACTTTTGTTCATATGTCAAGTGTTCATATGTCAAGGGCTGGTAAGGTTTTGCGCGTTGTATCGAATTAAACCACATGCTCCACCGCTTGTGCAGGCCCCCGTCAATTCCTTTGAGTTTCAGTCTTGCGACCGTACTCCCCAGGCGGAGTGTTTAACGCGTTAGCTKGGCCCCCGATCCGCTTGCAGACCAAGGACGAACACTCATCGTTTACGGCATGGACTACCAGGGTATCTAATCCTGTTTGCTCCCCATGCTTTCGCACCCCAGCGTCAGTAGAGACCCAGAAAGCTGCCTTCGCTATTTTGGCGTTCCTTCGTATATCTCCGGATTTTATCCCTACACACGAAATTCCACTCTCCTCTATCTCACTCAAGTGAATTGGTTTTGAAAGCATTCCGCCAGTTGAGCTGGCGCCTTGAACTTTCAACCTGATTCACCGCCTACGTGCTCTTTACGCCCAGTCATTCCGAATAACACTTGCCCCCCCCGTCTTACCGCGGCTGCTGGCACGGAGTTAGCCGGGGCTTCTTCTTCGAGTCTTGTCATAATCGCCAACCCGACGAAAGAGCTTTACAAGCGGCATTGCCCTTCCTCGCTAACGCGACGTTTTTCACTCACTCACGCGATATTGCTGGATCAGGCTTTCGCCCATTGTCCAATATTCCCCACTGCTGCCTCCCGTAGGAGTCTGGGCCGTGTCTCAGTCCCAGTGTGGCTGATCGTCCGAAAAGACCAGCTAAGCATCTGCGGCTTGGTCAGCCTTTACCTAACCAACTACCTAATACTACGCAGGCTCATCAAACAGCGCTTTTTAGCTTTCTCGAAGCGAAGCCGCGCTTTCGTTTATTCAGGATTTGGCCCAAACTGTTTGGCAGATTCCCACGCCTTACGCACCCGTTCGCCACTTTGTTTTCAACTGTTCTCAACTTTTTTTGAAGTCAAGGGGGGAAAACAACGTTCGACTTGCATGTGTTAAGCATATCGCTAGCGTTCATTCTGAGCCAGGATCAAACTCGGTTTTTTGGGGAAATTTTACTGCTCTCCTTTCTGGCTACCCGGATGGCAATAGTTTTCACTCCTACCCGGCCATTTACCCCAGTCATAGGGGAGCCCCCTATCCCCAAAGGCCGACGACGCTCGTTTCAGCCGGGGGCGCGAGCGCTGGGAGTCTCTGCTACAACTGAAGGCCCGCCCCTGCTAGGGGGCTCTCACCCAGCATAACCTGGGTGGTAAGCACTGGCAGGGTGGAAATGTCAAGGAACAGTAGGAGGTGACCTACCTAAAATGGTAGCTTTGCAGACCGAACCGGAACGCCTTTCAATTGACTTTTGGTCAGAAGAAAAAGGATTTTGAGAGTCCGGGGGCACCGGTAGATCAGCCTAAAGGTTTCCTCCAACCGTGACTTTGAAGGATCAACTGCCACCGAGGCTAAATCATGAGCAATTGCAGGTAATTCGCAAAAGATTTGAAACATTCAATAGTGAGCCGCGATCGCTATGTACGCGACCAAGTAGACCTGTGAAGAAGTCACGGTTTTGCGCTGAAAAAAGAGGGGGGGGAAACACTTAGAATCAGGAAAACCCGGCAACCCCCAACCGCCTTAAACGGCCGGAGGCGGGGCGCGTAGCGCCTTTCTTAAAGGTCTCTGATTCTGGAAAGAAAAATCCTAGGTTGACTTCTCCATAGGTAGGTGACCAAACAAACACTTCAAAGGTTGGTTTTTTTTGGTTTTTGGGGGGCCTTTCTCGAGTTTGTCCTCGGTGACCTGCTGGCCTATGAAAAGCTACGCCCCTCGGCCTATCGGCCGAGTGCCTTCGGCACCGGCTCCAGAATTTCCTGTTGTTGAACGTAACTTCTTCTTTGTGAAGCTTCTCCTATCTACGTGTTTTTGGAAAAGGCACTCGACACTAATTAATGTGCGCTACGCGCTTTCACATTTGTGTCCCCAGAGAAAGGGCAAACAAACGAAGGGAATGGAATCGAAGGAACGACGATTTGCGAATGTCGTTGTAGAACCCTTCAGTGTAAGGGGAGACAACATTATGGGGTTAGTGTTAAAGCCGAAGTTTGCTCCTCCGCCGGGGGGCGGGTGAAACCTATATCAGATCATGGCGCCCCCGGCGCACCCAGTTTGCGGCTGAACCGAGAACTCGCGGGGAAACAATAAGAGGTAGGGATCGAGCCTCGTAGAAGAAGAGTTTTCTTAGCACGTGAGTGCGAGCCGGTACGAAGAAACCAGGTTCTGTGTCCCCCGACTTGGCTATGAGAGAGAAGCCTATGTATGGGTCCGGAGTGAATAAGGTAAGATTCAAAGGAGTCGTAAGATCCATATGGACGTTTTCCTTCAAACCTGTTTATTGTCGTTTAGTAGCCAGTGAAGTAGGGCCCTACAAGAAAAGGACCTCGCAAACTTCGTGAATGGGCGGCCACAATAGTGAAAGCGCTACGCGCTTACCGGTAGGGTAAGCGCTAGCGCTTACCCTACCGGGCGCCCTTTTGGGAGAGAATGGGCGCACACACAATTGTGCCCTTCCTCACAAAAAGGTGATTTCGATCAATGGATCTTGGCTTACAAGGCGGCAAGATAATACCTCCTTGAATCGATCAATGGATCAATACTTGCTGGCTTGCTCGGTTGGTTGCTTGCCGTCCCTCCCATCAATCGAGCCATGCTGGCATCCATGAATCTATCAGTCGGTGAATCAATCCCTCCTGGCATCAATCCTTGCATCGAAGGATCAATCCCCGCAAGCTGTCCAGGCAAGATGTCATGGCTGAGAGAAAGCATGCTATTTGTTCGATCGAGGTGGCCCTGCTGATTAAAGCATTCCGCTGGTAGGGTTTAGCCAATGATGTTCACGTTCTTTCCATTGAATCTTTCAGATTCCTTAAAAGGTCAAAACGTGCTTAAAAGAGCATTTTAGAGGCGGTTGAGTGCCGCGAAGCGGCACTCACACAATTGTGGAAGCTTCCCCCCTCTCTTCCAAAAGGGGCAAACGCGCCTCTTCTTTGAGTTGTAAGTTCCAGTTTCGTTAGGTTTCTCGCGACTTACTCGAAAGGGCGAACCATGCTCAACGCGTTCACGCGTGTCCAATTGGGTGCACGCGTGTCCAAGCAAGTAGGTTTCGCACGAATAGTTTAGATGACTCAAGGTAATGTGTTAGCGCGTAGAACACACGAACGACTTTGTCAGGTTCATCGCGACTTACTCAAGAGTGTTCACTTAACCCAGTTTTGTTAGCTCGCGACTTACTCGAAAAAGCGATTCAGGGAACGCGTGTTCGATTTAGTTCCGCATGCATGAATGCGTGTGCGTGAGCGCGTGGGTAATGTGTCAGCATATGAAACAAAACGTGTCATTCTGAAGTGTTCACAGTTTTGCCCTTTTTGTGAGAAGGCTCGTGACTTACTCGAAAAAGCGATGAAGAGAACTTCACGCGTGTTCGATTCAGTAAAGGCGGATAATATTCGTGGGTCAGTTTGTATGCCGTTCGGCCTCATGCCTGGCTGGGTTTCGTTTCCGTGCCGGCCTTCGGCTGGGTAAGCGCGCGCTCCCACCTTAGTGCGCTACGTGGCTGGGCGCGTAGCACCCGGGAAACGGAAACGCTTCTTCTACGCAATTTCGCAGACTACATTTGCCTATAGTTAGCTGGTTTGACTAAGGTAGACTGGCTTCTTTGCTCGCTACGGGGCCGCCCCCTTCAGCGTGGGAACTAGTATGCGAGCGAAGCGAGCTACGGGGCACTACAGTGGCGGGGGGAAACAATCCTTTCCAAAGGCCAGGTAAACGGGTGAAAACGCGTTAGCTAGAATCCGGGCTTTAGCCACAACGGATTCCCCTATCTCTAAAATGGGGGGTGAAAACGGGTGAAAACGCCGGGAAAAAGCGCATAGCGCTTTTTCCCCTTTAAGTTTTCCCGGACTTTAGGACGCGTCAGGTAAAACGCCAGCGTTTTACCCGACCGGAAAACGCTTGCGCGTTTTCCCCCCTTGAAAGCTACGCGTTTCACTTCCTTTGCATTGGTGAGGGCTCGGTCGAAAAAGAAGAGTATTCTTCAGGGCTGCTTCGTTTTTGAGACAAAATCGAGGGGGATAAGGAGCGTCCTTTTGGCTCCTTGACTCGTAATGGCATACTTTACTACCCCTTGACTCGTAATGGCCTACTCATAATGGGCCGAAGAAATGGCCCTTTTTGGAAGAAATGGCCTACTCATAATGGGCCGAAGAAATGGCCCCTTTTGGAAGAAATGGCCCTTTATGGAAGAAATGGCCCCTTCTTGAAGGGGCGTGGGGCCCCAGAAAACGGTGGGTGAGCCGATCGGGAGCACTATTGTTCCTTTTGCTTCAAAGGTTATGAATACCTCTAGAGGGGTTTGCCGTGCCACCAAACAAAAAGAGGTGCTCCCTTTTCCTCAGCCCATGAACCGGATTTGTTCAATGAAGTCGCTTTCGTATGAACACCCAAATCATCTGTTCTCTAACTCCGTGTTTTCGTGTGAAAACACGTGTTTCTGTGCGCAAACCAATTTCGAGCTCTATCTACGTGTTTTCGTGTGAAAATKAAAGGAKTTCTCTCCGTGTTTTCGTTCACGAAGATTTGTCAGGCTCTCCGCGACTTAGGGCTCAGAGAGGAAAGGGTTCAAGGAACTCGCAATAAACCCGAAGGTTTTACCTTTCTTGGAGCAGTTACGTACGGCCGGCCACGCGCTGATAGTGGAAAACTAAGTTCTGCGCGCCCACACTTCCATTCCAGTGCGAGCGTTAGCGAGCCCGCTAAAGCCCTCCCCACTGCCAATAAGCCGGACATAAAAATGTCCATGAGGAGCGCTGAACGATCGATCGGCAAGACAATGTGAAAGCCAAGGCCTTTGTGCCGATAGGCACTTATAAGCAGCGCCTCCTATAGGACAGCTACGCGGGGCGGCGGGGGTCGGTCGTCCCCCGAAGAGTCCTTGCGTGTCTATTGGCACTTTCCTGCCCGACGCTCTCGTGTCTATTGGCACTTCTTTATACCCTTCCCTGAGGTGCCCTTAATGGGTGACGTTCGGACTCAATATTTTGGGAATTGTTGGGGAACATTTTGTGAAGGAGGTAAAATACGGAGATAAAGCCCTTCTCTCTTAGAAGGGGTCCAAGCATCAAAGGACCAACTACAGTACCGTGGAGGTCACCTGGGTCGTCTCACAGAGTAAGCGATCCCTTAAAGGTATTTCAATCAGTTAGCCAACAGCCTTTCCTGACAAGCCCTCCCTCATAATGATGCTCGTAGCCGAACTCACTGGCAAAGGCGCGTAGCTTCGCTTCCAGCCCTTACCCTCCGTCTACTTCCTGGGGAGGCCTTTTCGGTCTTCAAATTGGTTTGGTGTGTGCGGGCTTGCGTGCGCTTCCACTGAAGGTAGGGGAAGCGGAAGCGCTTCTTCTTTCGCGCACGCTTCCGCTTTCTCCTCCATCTATTCGATTAAGGAACCCTTGAATGCCCACCTTGAAGGACACACACGAGAAAAAAGGAGGAGTTTCTATGTCTCGTTACCGGGGGCCTCGTTTGAAAATAATACGTCGCTTGGGAAATTGACCGGGACTTACTAGTAAAACGCCGAAATCAAGAAAGATTGGCAGTGATCAACAGAGTCACACTGGGCCAATACGACGAACTGAGGGAGGCCATGCATGCTCTTGGTTGGCCCAGCCACGCCACTTCAAGGCCTTAAATGGCCGCCTTCGCCGTTAGCTCTCTTCGATCAATATTTGCCACTTACTTTCCTTGACCGGAGGTAAAAAAAGGAAGATTCAACGAAGGAGGAGGAAACGGTTCCGATTAAAGATGGAGTACGTTGGACCACAATCGTGGCGAGAGCGGCATACGCAGACTTGCGCTGATAGTGGCAGAGCTTTTGAGGTAAGATGGGTGAGGATGGGTGCCCAAGAGTAAGAGGTTACGGAAGGAGTCATGCCCTCTACATTAGAGGCGTAGCGGATTACAAGGCTCCATGCCAGTGTTCTCTGACAGCACTTTGAAAACTACTTGATGGTGGAGGTTGTTTCACCAACAAGAACAGTAGCCCGAACTCATCTAATGGCTAACGCCAGAGGAAGTTAGTCAACCACGGAAAGTAAAGGGTAAAACGCCCATTCTCTCCAAAAGGGCGTTTTCCGGTTTTGAGGTAAAACGCCCATTCTCTCCAAAAAGGGCGTTTTACCTATTTTCCGGGAAAACGCTTCCGTTTTACCTCCGAAAGGAGGGAAAACTACCTATCTCTCCAAAAGGGCCCCTTCTCTCAAAAATGGGGCCCGATAGGGCCCTTCTCTCAAAAAAGGGGGCCGGGTATGGGCCCCCCTAAGGGGGCCCATACCCTTTTGTGCCCCTTCTCTCAAAAAAGGGGGGGGTAAAGCGGAACCCCATTCTCTCCCAAAAGGGCGCTGAACCCGGGAAAGCGCTAACGCGCTTTCCCGGGGGGAAAGCGCTTTCACTATTGTGCGCTTCTTAACCCAAGGAGAAGTACGCAGGAAGCTATCGCTGAAAAAATCGCCAAGTTAGCTCGCTTCCTTCCCACCCCTTTCGTAGTGCAAGAGCCGGTAGGCACCGGATTGCTTTTGGTTGCTATTGGCCTTCGAAGCACTCCTGCCCATACGTTAGTTCGTGCACTTTCTCCTAAAGTGCCGCTAGTTCCTTCCTTCGGCTATCTGGCTTGCCACCAAAGCACTCCTTTCTAGTTTTTCGGCTAGCTGACTCGAAATTCTCCGATGCGATTTTGTGTCGATTCCTTGCTGCACAGCTCTCTATTTCACCGTCGCTTTCGCACCCTTGCCATTCCGTTGGGAAGTAAGGTCCACTATCAGCTAGGGTGCCAAGGTACCTGGGCAAGTGGTGCGAGCGATCTGCTCCGCAGTCTGCAGTCTCAAGTGCGAGGCACAACCGGTTCAGTGAATTCGCGCTGGCTGCAACCCGCTTATTCCGAAAATCCGCCAACTCCTCCAATTTATTGAGACCAGAGCAACCCTTACTTATTACTTCCCCTTTTCCTTCTGCAGCACCTGCGCGTGTAGGCGGGGCGCGCGCTTCCCCGCAGGTCAAGAAAACGCTAGCGTTTTCTTGCGGGGAAGCGTAGCTTCCCGCCTACTAGGGGGAAGCGCAGCTTACCGCAGAAAACGCTAACGCGTTTTACTGAGTGCAGGGAAGCGTAGCTTCCCGCCTTCTAGAGGTAAGCGCTACGCGCCCGCGTACGGGTCTTTAGACACTCTCCCGGAAGGGAGAGGGAGAAAACGCTACGCGTTTTCTGCAAAATAAGATTTCTTTTGGAAAGCCTGCCTCTTCCTTCCTCTCAATCCGAACGCACTTTCTGGGCGTTCCCAGACTACTATGTCTACGTTCTCGAAACTCGCAGCAGTTTCGAATTATTCCTCAAATAGGAAGCAAGCAAGAAAGCCCCCTAACGTGGGTTCCGAATGGTAAGTGCCGTTAGGCACGGGTTACCTAACGGTAACCCCCATAGCCGCCCGCCCCCTTCTCGGGGTCCACTCTCGAAAGGGGGCGGGGCCATCAGAGCCAAGCCTCATTCCACCACACTTTGTTTTACCGCTAGGAATAGCAGTAACTCCCAATATCTTGCGGGGTTCCAGACTCTATTTTACTCTCTGGGGAGTGTCAAGAATCTGTAACAAATGCAGATTCGTCCAAAGCTCTCCCAAAACTTGATGGTCTGAGATGGAAAGAGGCCACCAGACCGTGCATTTATGATCGCTGCACCCCTTCTCTAAAAACTGGGTCGTGCGCACTTTGCTTGCTATYGATTCATTGGTTGCCTCATCGAAGTGTTTCCGAGAAGTTTTTACCTACTTTATTAGGGGGTAGTAGCCTCTTCGATGAATTCAATAGAACCTTGTTTTAAGGGCATCGTTAAATAAGAATAACCGAGTAAGCTTCCATCAATCGACCCAGCATGAATAACATGAAGAAAGCTTCTATCGCATGCTTGGCTAATAACGAGCTGCTAACAAGCTGCTTACGAGGACCTTTTTGTATGCGATGAATCCTTGATTCGTTCATTCCCGTCTTTTTTGTAAGAGAGAGGGGCGGAGGGGGGAAAGCGCCCACCGGCCCCCCAAAAAAGGGGGGCCGGGCGGGGGAAAGCGCACTTAAGTGCGAACCAAGCTAGCTTGTTGGCTCGTGTAGAATAATACCACTCCCTTTTGCGTAGTCGATATTATACCCACTTTTTTTATTACATAAGGTAAATGAAGTCTGATTCGACGAACTTTTGGCCCCCCCCCGCAACAAGGGGGGGCCGGGTAAAGCGCGTAGCGCTTTACCCTTCAAAAAAAGGGAACGATTGCAAAGGAAGTGAGGCGCTCCGCTTTCAAGGACTTGAGAAGCTGCTTGAAAGGACGACGTACGTTTGCTTGAAAGTACTAAAGTTTAAAACTACGTATTGTATAAGAGTGCTTTAGCCCGAAGCTTAGACTTTCCCCTTGAAAGCGAGCTTCTAAGGTTCAAGTGGCGTGCCTCCGGAAAATCGAGTAAAAAAGGGGAAATTTACGTGCTTCCGTATTTTGCTAAAATGCCCCGGTAAAAAGCACTATTACGTATACGTCATTTTCGTAAATAATCGAGTTTAGGTATGGTAAAGGTAGGGGGAAGGAGGCCTAAAGGGGGTAGGTAGCGCTTCCCCCTTTTAAGAGAGAAGGGCATTTTATTACCTAGCGCCTTCCATTTCGCCCAGGAGTCCTTACTTATTAAGTGTGCCGATAGGCGGTATTTTGGTGGGACTTACTTACTTAATTAATTAAGTGTGCCGATAGGGTTTCCTCTTATTTTTAGCATACCCTCGATTTCCGCCTTAACTGGAAGACCCCGGAGAGTCATTTAAGGGTTTACCGGGATTTTTGAACCAACTCCATTTTCCAAGCGGAATGCCACCGAAAAAGTGGGGGGAAGCGCGTTAGCGCATACCCGGTCGAGTGCTTCGCACTCGACCGCCAATCGGTGTTTTACCGGGATTTTTAGCATCTCCCCTATCTTCGCCCTCTCCCTTCGGTCGAGTGTCTAAAGACCCTGGAAGGCACCTGAAACCGAGTCATTTCATGGTTTCCCGTTTTTTTGAGCACCCGATTCCCGCTCGGAAAGTCACTCAAAACTGAGTCATTGAGGACAGCCCAGAGGTCTTCTAAGCTGCCTTCCCACTAGACTGAAAAAGCTTGCTTGAGGACACGGTTCCAGCCAAGAGTTGGGGTACTCCCTTTCCCGCATGCCGGTGTAAAAAGCTAGCTATTCTTTTTACAACGTGTGATTAATCGGTTTTTTCTTCGAGTCAGCTGCCTAAACTCAACCAAACCTACTCCTACYGRGTTGGCGGAAGCGTACGCTATAAAAACTTCCCGTAGCGGAAGCGGAAGCGGTAGCAGCTAAACCACCACACCATACTACTTACACCAACACCCATCCTCACCAAACCCCCCTGAAGGCCCAAACTTAAAAAGGTAAAATGGGAAGAAAATTGACTTAATTAATTACTTTACATCTCCCTCCGGTCGAGTGTCTAAAGGCGGGGCGCGTAGCGCCCCTTTAAGGGTAAGCGCGAAGCGCTTCCCCCCAATTCACCAGTGTCGATCATACGCCAATCCGGGGCTCGACCCCGGCCGGAAGGAATCCCGTCAGCACCCATGTTGATCATGCTCCGGGGGGATCTTGGCGGTCTGATCCGGTCTCCCCAAAGATGTGCTCCGGTGGCGATGATCCACTAGGGTCGTCTTTAGAGCGAGATGCGGAGGCATGCAGAGTGGGGGAACCCGGGCGCCATCATTCCTATACGGGTAGGAGGGGCGCATGCCGGGGGCTACGACGGGAGAGGTATACCACCCGAGGAAGCTCGAGATACTTTACAGAAAGCCCAGACTGGTCTGGCTCAGGCGAAGGGAAAGAAAGAAACTATTGAAGCTAATTTATCCTTCAAAAGAGCCAAAGCAAGGTTAGAGGCAATAAAGGCCGATTGAAATGTTACGAATGTTCCTCGAGAGTAGGTTTCGCATCAACTCGGTTATCATTCAGAAACGAAGTATGACGGAATAGAGAACGTTTTATACATGCTCGAGAGTTACCGCCTTTTTTCCTCCCCCTTTCTTTCCTTCTTTCCCTTTTTACCCTCCCTTTCTCCCTCCCCCTTACCTTTCCCCATGTAAAGCTTATTGGATATTCTTTCAACTTCACGGTATCCAATCAGTTTTACCTACTATTGGATTTGAACCAATGACTCCCGCCGTATGAAAGCGATACTCTAACCGCTGAGTTAAGTAGGTTGGGCTTCCAGTCGTCTCGTAGCAGCCCGTTCCATTGAGCCTCGAAAGTAAAGGCCATTCTATCTACGAGATTTTATGTCAATTCCTGCCTGTTCCCCTTCTACCAAAAAAGGGGCGGAAATTGTCCCGTTCCTGCTTTACCTCAAATGCCCTATGAGCTGCTCTTTACGGCCCTTTCTTCATTTATTCATTAAAGTACCTGCGTGCGTGCCCCGTTTCTTTTGATTGTAAAGGTTCGAGGCGCCTTTCTGACATTTTCAAACGAAAAGGCAGCCCCAATCTTAGCTCTATAGGAGGTTACTTTGAGGGAGGGGGCGGAAAAGCAAGCCAGCTTTCCCCCCCCTTTTTGTGAGAGGGGGCCGGCCCCTTTTTTGTGAGAGGGGGTCGGTTCGGCGAGCGCGCTTTCGAATGGATGATGTCGAGGCTACAGGTGGGTGCAAGGGGCAACTTAACTGTACAGCCTAGCCACTATAGGTGGCCCCTTCAACACAACCGGGCCGAAGCAGAGTGATCTTTCTTTTAAGTACACTTTTTTTTGTCATCATGTAATTACTATAAGTCTAAAGTCTGGGTGTAGCAGGACTTGAACCTGCGACCATTAGATTAAAAGCCCAATGCTCTACCAACTGAGCTATACACCCAATGTTATTGTATTACTATGACCAATTCCAAGATAGATTTCTAGGTGGTAATTTCACGAAAAATAACAACTTTTACCCTTTCCGGGTATACCGGGCATATCGCAATTGCGTTATAGTAGTATACATGAATGAATGTTATCTAGGTCACTATCCTTTGATTCAGACGTTTCATTTGCTTCATGTCAACCATTAATACCCCTCTCCGCTTTTCCATGGGCTATTTCCAAAATAGACCTCTGTCTTAGGCAGGCTACGCGATGATTCACATTCCATTTGAGTTCTGATAATTGAAAGATTGCATTCTCGAGTTGGAAGGGAAGGTTTTCTGGATTCAAGCGATTGCCCGACTTGGTACATCACACTCTCCCATGGAGGCCTGCCTGGTACTGCAAAGCCTTGCCCTTTCGTGCCGAAAACCCCATGATTTCCATGCCGAGCCTGCTTGGATAAGAGTACGTGACCCGCACCTTTTGAATTGAATTGAATTTCAAGGTGGCCGGCACAAATCGATTAAAGCAAAGAGGGAGGCATAAAGGCTTTAAGCACAGAGTTTAATCGGGCGAAGAATGAGCCAACCGCGGGGCCACCCCTCTCCTCGAAAAGGGGGCCGGAGGCGTTAAGCCGCCTCGGCTTAACAGCCCCTCTCTCAAAAAGGGGTGACCTAGACTAATTATTGAACACGTAGCTAAACGGGGTCCTACCCCCGCTTCCGCTTGCGTAAGTGTGGTAGGTACTAGGTTGAACCTAGTATGCGTACATCGAGAGATCGAGTGCGTACCCGTCTGGCCTTTTGTCCGGCAGCCTTAGAGATAAGGCTGTAAGGTCAAGATTCCCAGGAATGGTTCGCAGGAAACTGTGATCCAAACCCGGGGCGCGAAGCGCGAAGGCGGAAGTCCTCCTAGCGAAGCGCCTTAATAATCTCGCTTTGCGCCTTCGGCGCCCTCCCTCCAAGGACTTCGTTCTTGGAATTAGGAGAGTTGGTCGCATTCACCAAAAGGGATGCCTGGGTCGGCTGACGTCCCTGGCTATCTCGAATGTGCACCATGGTGTGGGACTTTTAACGTCCCGTCGGCAGGAAGAGGGCAACCTCAACCAAACCGACACCCTCGGCCAATCTGTAGAGTTAACCACTCACAGTGTAAGCTTTCCTCATTAGAGGATGTCTTAACATATGACCTTTTCACCGTTGGTTGCGCACTCGAGCGCGACCTCGAATCACAGTGTATAGACCCTTGCGTCAGGTCTCCCTGAAGCCAGTCGTCTATACACGGGGGCCCGCGAACGCGGGTTCTGGTCATAGGGCGCCTTAGATATAAGGCTTGTAGGACACGAATGGTTAAAACCAATCGTTGTGTTCTTACTGACACTGCGGGAAGCGTGCAGTAAGGAGGTCTTTTTCTGACGCAATCCTGAGGAATCAGCAACGATAGCACTACCTGATCCGGTCGCCCGCTCCAGTGGCTAGGAGACTAGCCTACGCTGGTAGGTAGGCGCAAGCCACAACCGCTAGGGACTTGCATTGGAGTGGGAGGACAAACTTACGAAACCGAAAGGTCACGGTTGATGCTGTAATTTCCCGTTACAGTGGCCGTTACTTCGTATTCGTAAGTTTGCAGGTACCCATTCGTGCCTGTGTAACTTCTAAGGATGAAGAAGGTTTACACATGTGGTCAAACACACGGTAGATTCCTTCATTCAAGGTAAGGACGATGGTCCTTCCTTGACGAAGTGGCAGTAAGTCTGTTGGGTGATAGAACTTCGGTTTTATTGCTCTAGACTCAGACCTTGCGAGAGCAAGGGCGACTCCACTTGACTTCAACTTACCTAAGTTGAAGTAACGTGCGGCCGTACGTAAGAACACGTAGCTAAACGATGAAAGGCATAGCGAAGTAAAAAGGGTAGAGACTTACAAGGTTTTTCCGCTACATGCTCTACCCCCTTCTCTCTAAAAAGGGGGCAGGGGTGGTCGGGCTTCTTTTCCATAAATCTAATCAAACCCCCTTTTTAGAGAGAAGGGGCGTAGCCACTCGACCAAAGGGAGAGGG
>Contig10+234248
GGGTGATAGAACTTCGGTTTTATTGCTCTAGACTCAGACCTTGCGAGAGCAAGGGCGACTCCACTTGACTTCAACTTACCTAAGTTGAAGTAACGTGCGGCCGTACGTAAGAACACGTAGCTAAACGATGAAAGGCATAGCGAAGTAAAAAGGGTAGAGACTTACAAGGTTTTTCCGCTACATGCTCTACCCCCTTCTCTCTAAAAAGGGGGCAGGGGTGGTCGGGCTTCTTTTCCATAAATCTAATCAAACCCCCTTTTTAGAGAGAAGGGGCGTAGCCACTCGACCAAAGGGAGAGGGTCCGAAGGACACTCGACCAAAGGGAGAGGGTCCGAAGGACACTCGACCAAAGGGAGAGGGCTTGGGAAAACTTGGCATGATGCTAACGGGGAAAACGGGGCCCCTTTCAGAAAAGAGGGCCCGCGACTTCTGGCGTGACAGACCAGCACTCTAACCAACTGAGCTATTTACCCCGGCTCTACCTTTCAGTAACTTATTACGTTACCCTCCAGACTGTTTGCTTCCAGTTCTGTTACGCTGGTACTCGTTTCGCTTCCAGTCAGTAACTTATTACGTTACCCTCCAGTCAGTAACTTATACTCATTTACCTCGTTCTGCTTCCTGTTTGCTTCCAGTGTTTGCAATGGAAAGAATGGCTTAAAGTTACCTGGGTTTAATTGATAACGGTACTGTGGGCAATCTGCCGTCAGGGATTCCGGCCTATGGGATAGGATGCCTTCGATCAGGCCGATGCCAATTTGATTGATAGCAAAGCCGGCGGAATCCGGGTTATAATTCCATGCATTATTCTGCTTTATTGCCGATTATTCCTATGAATGCTGATAGATTGGGTGGCCATTACTTGCACTAGGGAACAGGCCATGCATCATTCATAAGGGCCAATGGTTTGATTGATAGCAAAGCTACTTAAAAAGGAGCGTTTAATTGATGACTCAGATGTGGTAGGAACGTTCGAGAGCTTAAGAACACTCTCTACTAGAACATTCACTCCTAACCCCCTGTCCCGCCCTTCTCTCTAAAAAAGGGCACAGTATTGGCCACCATTTCCAGTGTTTCCACAAGAAACGGTGCAATTGGTGCCGCAACTACTGCCTGAAAGGGAGTCGGGAAGAATGGCCGCGTACCGTCTTCCAGCACGCTACCTTACTTTAGATGATCTTAAGATAAGAACAGCCAGGCTGGGAGTAGTCTTCCCACGGGGTCGACCCTCCCATTGCAAGCGTCCTATCAAAAGTACCTCGTTCTGGCTGGTCTACAACTAAGGCCAGTTAACCCCACGTAGAAGGAAAGGAGCCCCGCTCCCATCTTCTACATGACGTTCTCACACAGTCCTGATCGACCGACCACCTTTCGATGGCCAATTTCACGGAACCGGTAACCGAAGAGTGGTAACCGAACAAAGAACATCCCGAAGGTATTCGTTGAAATAGAAATTTAGGTTTCGGTATCACGATCAATTCCTTTTTACCGGCTGCAGCTGCACGAGCCCTTCCCGCGTGCCATAGGTGGCCCACGAAGAAAAAGAATCCTAGAACGAAATGATAAGTAGCCAACCAACCCCTTTTGGAGAGAAGGGGGAGATACATAGTTCACGGCATTGATCTCGGTAGCTACTCCACCCACGGAGTTTAGAGAGCCCAAGGGTGCATGAGTCATATACTCCGCGGATCGTCGCTCCTGCCACGGTTGTATATCTTCTCTCTTTAGCTTATTAAGATCCAAACTGGACCTCCAATGAAAGCTAAGAGCAGTTATGCTCTTGGTTTCTGTGGTTAGTGCCAGGTAATAGTGCCAGGTTGGTCGAAGGCCTTGATATTCGTGCTGTCATTGATACCTTCGCTGGCTCTATTTGATGGCTTTATAGAGAGAGATGCTTGCAGGACCTAAGTGTTAGCTGATGTGGCTTTTTCTCCCCTCTTTTTTGAGAGAGGGGCGAATTAACTAACGGGTGAAAACGCAAAGCGCGTTTTCTGTAGCGTAGCGTTTTTGTAGCTTCTTCCAGAGAAGGGAAGCGCTTCCGCTTCCCCTACCGGGGAAGCGCGTTAGCGCTTTCAAACTGGGTGCCGAAAACGCTAACGCGTTTTCTCCGGTTTCCTACCACAAGCCGCATTGGTCAGGGCGGATTGCCTCGATATGATACGGATTGTCACATGGACGCGATAAGCGCTTTGACGATCTCGTTCCAGGGCACAAAAGCACTCCATACGATACAGACAATACACGTTTAATCCTATGCGGATTAGCGCATTAGGGCAAAGCCTCGATTACCACAGCTGCAGCTTTGAGGATACGATACGATCAGCGATAATCCAGGCCTCCCTGCGGCCGGCGGATCGCCTCGCTCGCAATCCTGAAGTGAGAAGGTTCTTAGTGTTGACACAGGTTTACCTCTTGCAGACACGGATCTACTTCTTAATACTGAATCTTCTCTGCATCAAATCCATCAGTGCCTCGCGCAATTCGATCGCTCGCTCCCATCCTCGGAATATCGCTAAGATCCGGGCAAGATCCAGTCCTGGACAAGCTGCCCTTATAATAACAGCTAGCTGGTATTGTAACCATGAAGATGGTTTTTGACTTCTGGGTATTCATACCTATGAGCGCCCATAAGTATATGCTGGGCTGCCTTTCGTGACAATAGCACGCTAGTATCGGCCGGGGTATAAAGAGTGTTACTTCAGGGCAGGGGAAGCGCTACGCGCTTCCCCCTTTTTAAGAGAAAGGGGGGGCCCCCCTCTCCTCGGGGGCCCTTTCTCTCGGGGTAAAGCGCTAACGCGCTTTCCCCCCTTCGCCACAATTGTGGATGGGCAATCAATCACCCTTTTTGAGAGAAGGGGCCCATTCTCTCCAAAAGGGCTCCGGTGATGCGGGCGCGCGCTTCCCCCTAAAGGAAAACGCGTAGCTAGAATCCTTTAGCCACAACGGATTCCCCTATCTCTAAAATGGGTTTTCTCCCACAGAAAAGACGGGAAGCGTAGCTTCCCTATACGGACCTCAGTGCTAGTTAGGCGCGGGGAAAACGGCTACGCCGTTTGCCTAGAACCATTGTGAAGCGTAGCCTCCCCAGTAGGCGGGGTAAGCGCTAACGCGCTTACCCGGGCAAGAAAACGCTAGCTTCGTTAACGCGGAACGACGCTTATTTATGAACGCATTCACGCAGCGAGCGCTTCTTCATGAACGCAAACACACTAATTTGTTCTCCTCATGAAGCACCTCGAGCACCCACACAATTCTTTATCTCATCGTKCGGACTTACKCAKCGTACAGCAGTCAAGGAACAACAGACGAACACGCGCCTATTCGATGGGTTTTGAGACGTAACAACAGACGAACGCGCGCCTCTTCGAGGGGTTCGGGTTCGATAGGATCCTCGTTACTCAAACGCAGCCAGAAAGAGGTAAAGGTTTGAGGAAACGGAACACCCGGGGATTTCTTAAGAAGAGGGTAACAAACTTGTTGAACGCTTCTTCGCGCACGCAGCAGCAGCAGTCGAGCGCTTCTTCACACGCACACGCATTCACACGCACGCGCAGCGGCAGGCCCTTCTCCTGAGGAACCGGCTTCTTCCTTCACGTTTACGCGCGCAGCAGCAGCACAGGTCCTTGAACGCTTCACGAACGCACTCACGCAGCGAACGCACCTATTCTTCATGAACGCATTTTCACGCAGCAGCTGGTTCGTTGTTTGTCAGGCTCTTCGCACCGTATAACTCGAGCACACCTCTCGTTCGTGCAGCAGGCAGGACGAACAGACGAACGCGCGACAGCCTGGGTTCAAAACGGAGCAACAACAGACGAATGCGCCTCATTTCGACGAACGCGTCTCTTCGTTTTTGCAAACACACTAGGTTGTTCTCTCCGCTTATTCTCTACAAACGAAGGCGCCCCCGGGAAAGCCGAAGGCWTTCCCGGGGCGGGGCMAAMGCGCCCCMKTTTTGAGAAGGGGGCCTACGCGTTTYCCGATAGGA
>Contig11+134248
ACAGTGGCCGTTACTTCGTATTCGTAAGTTTGCAGGTACCCATTCGTGCCTGTGTAACTTCTAAGGATGAAGAAGGTTTACACATGTGGTCAAACACACGGTAGATTCCTTCATTCAAGGTAAGGACGATGGTCCTTCCTTGACGAAGTGGCAGTAAGTCTGTTGGGTGATAGAACTTCGGTTTTATTGCTCTAGACTCAGACCTTGCGAGAGCAAGGGCGACTCCACTTGACTTCAACTTACCTAAGTTGAAGTAACGTGCGGCCGTACGTAAGAACACGTAGCTAAACGATGAAAGGCATAGCGAAGTAAAAAGGGTAGAGACTTACAAGGTTTTTCCGCTACATGCTCTACCCCCTTCTCTCTAAAAAGGGGGCAGGGGTGGTCGGGCTTCTTTTCCATAAATCTAATCAAACCCCCTTTTTAGAGAGAAGGGGCGTAGCCACTCGACCAAAGGGAGAGGGCTTGGGAAAACTTGGCATGATGCTAACGGGGAAAACGGGGCCCCTTTCAGAAAAGAGGGCCCGCGACTTCTGGCGTGACAGACCAGCACTCTAACCAACTGAGCTATTTACCCCGGCTCTACCTTTCAGTAACTTATTACGTTACCCTCCAGACTGTTTGCTTCCAGTTCTGTTACGCTGGTACTCGTTTCGCTTCCAGTCAGTAACTTATTACGTTACCCTCCAGTCAGTAACTTATACTCATTTACCTCGTTCTGCTTCCTGTTTGCTTCCAGTGTTTGCAATGGAAAGAATGGCTTAAAGTTACCTGGGTTTAATTGATAACGGTACTGTGGGCAATCTGCCGTCAGGGATTCCGGCCTATGGGATAGGATGCCTTCGATCAGGCCGATGCCAATTTGATTGATAGCAAAGCCGGCGGAATCCGGGTTATAATTCCATGCATTATTCTGCTTTATTGCCGATTATTCCTATGAATGCTGATAGATTGGGTGGCCATTACTTGCACTAGGGAACAGGCCATGCATCATTCATAAGGGCCAATGGTTTGATTGATAGCAAAGCTACTTAAAAAGGAGCGTTTAATTGATGACTCAGATGTGGTAGGAACGTTCGAGAGCTTAAGAACACTCTCTACTAGAACATTCACTCCTAACCCCCTGTCCCGCCCTTCTCTCTAAAAAAGGGCACAGTATTGGCCACCATTTCCAGTGTTTCCACAAGAAACGGTGCAATTGGTGCCGCAACTACTGCCTGAAAGGGAGTCGGGAAGAATGGCCGCGTACCGTCTTCCAGCACGCTACCTTACTTTAGATGATCTTAAGATAAGAACAGCCAGGCTGGGAGTAGTCTTCCCACGGGGTCGACCCTCCCATTGCAAGCGTCCTATCAAAAGTACCTCGTTCTGGCTGGTCTACAACTAAGGCCAGTTAACCCCACGTAGAAGGAAAGGAGCCCCGCTCCCATCTTCTACATGACGTTCTCACACAGTCCTGATCGACCGACCACCTTTCGATGGCCAATTTCACGGAACCGGTAACCGAAGAGTGGTAACCGAACAAAGAACATCCCGAAGGTATTCGTTGAAATAGAAATTTAGGTTTCGGTATCACGATCAATTCCTTTTTACCGGCTGCAGCTGCACGAGCCCTTCCCGCGTGCCATAGGTGGCCCACGAAGAAAAAGAATCCTAGAACGAAATGATAAGTAGCCAACCAACCCCTTTTGGAGAGAAGGGGGAGATACATAGTTCACGGCATTGATCTCGGTAGCTACTCCACCCACGGAGTTTAGAGAGCCCAAGGGTGCATGAGTCATATACTCCGCGGATCGTCGCTCCTGCCACGGTTGTATATCTTCTCTCTTTAGCTTATTAAGATCCAAACTGGACCTCCAATGAAAGCTAAGAGCAGTTATGCTCTTGGTTTCTGTGGTTAGTGCCAGGTAATAGTGCCAGGTTGGTCGAAGGCCTTGATATTCGTGCTGTCATTGATACCTTCGCTGGCTCTATTTGATGGCTTTATAGAGAGAGATGCTTGCAGGACCTAAGTGTTAGCTGATGTGGCTTTTTCTCCCCTCTTTTTTGAGAGAGGGGCGAATTAACTAACGGGTGAAAACGCAAAGCGCGTTTTCTGTAGCGTAGCGTTTTTGTAGCTTCTTCCAGAGAAGGGAAGCGCTTCCGCTTCCCCTACCGGGGAAGCGCGTTAGCGCTTTCAAACTGGGTGCCGAAAACGCTAACGCGTTTTCTCCGGTTTCCTACCACAAGCCGCATTGGTCAGGGCGGATTGCCTCGATATGATACGGATTGTCACATGGACGCGATAAGCGCTTTGACGATCTCGTTCCAGGGCACAAAAGCACTCCATACGATACAGACAATACACGTTTAATCCTATGCGGATTAGCGCATTAGGGCAAAGCCTCGATTACCACAGCTGCAGCTTTGAGGATACGATACGATCAGCGATAATCCAGGCCTCCCTGCGGCCGGCGGATCGCCTCGCTCGCAATCCTGAAGTGAGAAGGTTCTTAGTGTTGACACAGGTTTACCTCTTGCAGACACGGATCTACTTCTTAATACTGAATCTTCTCTGCATCAAATCCATCAGTGCCTCGCGCAATTCGATCGCTCGCTCCCATCCTCGGAATATCGCTAAGATCCGGGCAAGATCCAGTCCTGGACAAGCTGCCCTTATAATAACAGCTAGCTGGTATTGTAACCATGAAGATGGTTTTTGACTTCTGGGTATTCATACCTATGAGCGCCCATAAGTATATGCTGGGCTGCCTTTCGTGACAATAGCACGCTAGTATCGGCCGGGGTATAAAGAGTGTTACTTCAGGGCAGGGGAAGCGCTACGCGCTTCCCCCTTTTTAAGAGAAAGGGGGGGCCCCCCTCTCCTCGGGGGCCCTTTCTCTCGGGGTAAAGCGCTAACGCGCTTTCCCCCCTTCGCCACAATTGTGGATGGGCAATCAATCACCCTTTTTGAGAGAAGGGGCCCATTCTCTCCAAAAGGGCTCCGGTGATGCGGGCGCGCGCTTCCCCCTAAAGGAAAACGCGTAGCTAGAATCCTTTAGCCACAACGGATTCCCCTATCTCTAAAATGGGTTTTCTCCCACAGAAAAGACGGGAAGCGTAGCTTCCCTATACGGACCTCAGTGCTAGTTAGGCGCGGGGAAAACGGCTACGCCGTTTGCCTAGAACCATTGTGAAGCGTAGCCTCCCCAGTAGGCGGGGTAAGCGCTAACGCGCTTACCCGGGCAAGAAAACGCTAGCTTCGTTAACGCGGAACGACGCTTATTTATGAACGCATTCACGCAGCGAGCGCTTCTTCATGAACGCAAACACACTAATTTGTTCTCCTCATGAAGCACCTCGAGCACCCACACAATTCTTTATCTCATCGTKCGGACTTACKCAKCGTACAGCAGTCAAGGAACAACAGACGAACACGCGCCTATTCGATGGGTTTTGAGACGTAACAACAGACGAACGCGCGCCTCTTCGAGGGGTTCGGGTTCGATAGGATCCTCGTTACTCAAACGCAGCCAGAAAGAGGTAAAGGTTTGAGGAAACGGAACACCCGGGGATTTCTTAAGAAGAGGGTAACAAACTTGTTGAACGCTTCTTCGCGCACGCAGCAGCAGCAGTCGAGCGCTTCTTCACACGCACACGCATTCACACGCACGCGCAGCGGCAGGCCCTTCTCCTGAGGAACCGGCTTCTTCCTTCACGTTTACGCGCGCAGCAGCAGCACAGGTCCTTGAACGCTTCACGAACGCACTCACGCAGCGAACGCACCTATTCTTCATGAACGCATTTTCACGCAGCAGCTGGTTCGTTGTTTGTCAGGCTCTTCGCACCGTATAACTCGAGCACACCTCTCGTTCGTGCAGCAGGCAGGACGAACAGACGAACGCGCGACAGCCTGGGTTCAAAACGGAGCAACAACAGACGAATGCGCCTCATTTCGACGAACGCGTCTCTTCGTTTTTGCAAACACACTAGGTTGTTCTCTCCGCTTATTCTCTACAAACGAAGGCGCCCCCGGGAAAGCCGAAGGCWTTCCCGGGGCGGGGCMAAMGCGCCCCMKTTTTGAGAAGGGGGCCTACGCGTTTYCCGATAGGA
>Contig12+6380318
GCCCAAGAGTGGTGGTGGTGGTGAGTGCGTGTCAAAAATCCCGACGCCTTTTTGGGCCCCTTCTGGGAGATAAGGTAGAAGGGGGGAAAGCGCTACGCGCTTTCCCGGGCGACCGATAGGGAGCGCTACGCGGTTTCCCCGCTCCTGAATCTCGAATTCTTTCTATCTACGGGTTTTTGACTCACTCCTGGACTCTTTGAGTCCTCGAGTCCTCTTCGAGGACTCGTCCCCGACTCGTCCCGAAGCAAAAAATTGATTTTTTTTGCGAAAAATTGATCAATTTTGATTTCGCAAAAAATTGNTTTTTTTTGAAAACGGGTGAAAACGCGCGAAGCGCGCCTAAGGTGGTAGGAGTTCCCCCACGCCTCGGCTTCGCCCTTTGAAGGGCCAGGGTAGCGCTACGCGCTTCGCAGCTACGCCCCACCCCCCCTACATACCGGTCCATTCTCTCTGATCCAAAGAACGGCCAAAGCAGTGCACGCCTCTTAGTCTTGTACTGAGGGCTCCTAAGTATGAACGTAGCCCACGCTTTGTCGGGGGCTTTGGTACACTAGTGCCCCACTGAATGTAGCCCACGACTCTTAGTTCTGTACTGAGAGTTCGCTTTGCTACGAACGTAGCCCACGCTTTGGTACATTAGTGGGGCACTGAGAGTTCGCTTTGCTACGAACGTAGCCCACGTTTTGTCGTGTGCAAATCGACGTTTTCCTCTTCTTAGTTTGCTCTGCCTCCCAGTATTGGGAGTTTGCCCTGTAATCAGAGTCCCCCCGCCCACCATTAGTAGGGAGTGCCCGGCAAGGGCTACCCAAGAGCGATTCCTCTCCTCGCACGCGCCTTTTTGAAAAAAACAATTCCGGGTTGGGGCAAGGCAAGGACCCTTCCTTTCCTTTCCTTTCATTCCATTCGATTCAAGGGGTGAACGAGACGGGTCAGAAAGGGCAGTCCGACGAGTCAGTCAGTGGAAAGGCGAACTTTAGCCGATAGGTGCTTTTCTGTTATGAGTGAATCCCTCTCTATGGCCTTATTGGATTTAATCCCGTATGGCCGATTTGATTGCCTTGCGTATTAAATGGCTTTCATGGGGTGTAACAACGATCGAGCAAATCATGAAAGAATTACCTATATTTAAAAACTCTAGTTAATTAATTACCTCTTGCATCGGATACGGCGTATCGATCATTTCTCCTCCGGTCCAATCAGTTCAATTGAGACCCTCTCATATCAGCATGCCTCCTTGGCCGAGATCTAATGTGATTATCTCCCACAACTGATCTTCCCCGACCCTACCTACCATTCCTGTGTTTCAATAAAGAAGTGGGCGAAGCTGCTGATAACTGCCATCCCTGGGGGATATTCAATCCTATCAATTCACTTGCCCTTGCGTAATAGACAAAAACACCGAAAGAGGCGTATCGGTTATGGAATCCCTATCCCGGGTGCTCAAAACCTGTCGGTGCCCCTCAGCTTTAAGGATTAGTAATGCATCATGAAGAGGAAGAGTCTTTGTCTTTCCTTCCTTTATCTATGAACTCGAACTCAAAAAAGAATTCTTCGAGCCATCTCCGACTCATCCATTATGTCTGGCCATAATGACTGGTGGCATTCAATGCTGACTGGCTATCCATTTTTGGGGTAATCGACAAAAAGTGGGACTGATTCCGATCTGATCCTGCCTGTCACTCCGGGCAATCAGTGACCTCTTCCGAGCAGCTTTTGATCTCTGGTCGAACAAGCCTGCTTTTCCTGGATCTCATCAGATGGGTGGGCGGTAACTTCAGTCTCAGTCTTCAGGATCGATAAGCATTCCTTTCCTTTCCTCTTTCTCCTGTTATCGATTCCACGGGGGATAATAGATCTGATAGGTGTCATTCAAGGGGATTCGATTGAACTGATTCTGATCCGAGCACCGATTAGAAGGCCTTCATCGCTCCTGTCACTGGTAACCGATACCTCTGGAAGGGTAATCTGATCTCTTGTCCGCGGGAGAGTTAGAGCAGCAGAGAATTCCTCCTATCCTCAGTAGTGCCCTCTAGCTGGATCAGGAGTGGAATGTGAGCGGACTTTCAAGGTGGTGCATGAATCAGTGATTTGCTCCCTCCTCCTATCCCGGGTCCGGATTTTGTATCAACTTAAGATACTTCAGTTGGGTGCACCAGACATAATGGATGAGTCGGATTCCCCAGCGGATACCAGTGAAGAAGATCCCCATGAATCAGTCCGAGACCCCTGAGCGTGAACCTCTGGAATCGGCGTTTATTGGACCCGCCTGACCTCCTATCCTCCCATGCGACTCAGTCTTGGGAGTTCCATCTTCCCTAGGCTTGGCCGCTATTTACTACTGGATCGGCGGTTGAATCCATTTTTCAAAGCCTATAATCCTAGGGGAGGAACCCCCAACCCACCCTGGGCTTATTCAGATACTTCCGTGCGAACGGAGCCCCAGTTCAATTTGTTGGCCCGGAAGGAACCCACCCCATTGAGTGGATTGAGCCCCCTAKATAGCAAGATAATCGATTCAGTTCGAGTTCGTTCTCCAGGTTGAGATGGAGACCCCGTGAGCAGGAGAACGGACTACACCCAAACTGAGAGGTCCTTAACCCATTCAACCAGGATCAAGAAGCCAAGGATCAACGGAAATGGCTCCAAATCGCATTCTGACTAGGTTGGACCCATTGCACGTGGGATTCCCTTCATCGATCGTGCAAGCGATTCTTTGTTTTGCGGAAGCCGGGACACCTGATGCCGCCGAAACGCATAGGGGCGGAAGAGAAGCGTAGGCTATGGCCTTCTAAGGTCCTCTCCTAAGGAAAAGGGCGCGTAGCGCACCACTTCTGAAGTGCTGCCCCACTTAGTGATTGGGCCCCCACCTAGGTAGGGGGAGGCGCTTTCCCTAAACATTGGGTAGGGGGCTTATAAAATTGATGTTTGACCTCGATTGGGGGCAAGCGCCACCAGCAGCCGTCGATGGGGCCAACCGTCCAAGGGCTAGGCAAGCGCCACCAACCGTCCCTGGCCCATCCTGTCTTCTCGGCCGTGCACGCTACTCTTTCACTCACTACTCTTCCCTTACTGGAAGCAAACGCTCTTTCCTTGCTGCTTCTCGGGCATAACTGCTGCCCTCACTCTTTCAAAGGCAAACCCCGTATTCTGTAATCCCTTATTCTTGAAAGCAAAAGCCGGGATCTTGCAAAGGCAAAGCCCTTCTTCTTGCATCCGTAGCTAAGTACTGCTTTACAGCTCTGTAACCCCTTATTCTTGCAATGCGCGGAATCGACAAATAATGCCCCGAGCAGAGGAAGCTGAAGATCCAATTGCAGATCCTCTTGTTAAGGTAGAACCAGCTCCACCGATAGCGAAGGCTATTCCTGATCAGGGAAGGTATTGACTGATATCCCATTCCCACGTTTTAGAGGTTGCTCCCCGCCTCTCGTTTTGGTGCCTARAGAAGAGAAGGAAAAGCAGTCAGGCTATCTGGCTGATGTGTAACTCTTTTCTCCGGTTAAATTCATTTGCACGAGATTCGGTCTTATTCAATAAGCAGGTGGTAGAGATGTTATTAGCTTATTCAAAAGGAATTGATATCTGCCAAAGAGCCTATTTTTGCAAACAGCCTATTTTCTTCCGATGCCGCCTTACCTGAAGAAAGATTCCCGGGCAGGAAGATCCATTTAGAGAAAAGAATTGATTACGACAGACCGATTGACTTAAGACCGATTTAGCTTATGAAAAATGATTCCCGCTAAACAGGGTTCGCTTGCTTTATTTATAAAGTAATTTACAGAGGCAATCTCGATCTTGTTACCCCAAAAGGGTGGGGGGCACAGGCAGGATCTTTTTCTTTGGTGGTCTAATTCGCCAGCGATGATAGAGTTCGCCCAGTCAATTGCAGTCTTAGAGCGTCGAGATGAAAGGCAGCTGGTGACAGAATTCAGCAATGTACCGACGAGATGAAGTACCGAAGCGGGGTGGAATGAAGAGAAAGCCATCCGCCCAGGGCAAGCTGACTAAGCCTAGCTAGCTGGGTGAAGGAAGAAAGACGGTCTATCATGGGAGGGAAAGTACGAGGGACATCGCAAGGTGTCAAAGAGGTCTTAACCTACAAAGAGCCTATTCCATTATACGATACCACCAATGATAGAAGCAGGGGCTAATCATTATACGGATTAAGCGATAAAGTTTGCGAACAGATCTTAACTCCTATATAATGGGATAATCACTACTCTACGAGTTAAGCGAGACAAGGCCAATTTAAAGAGCCCTAGGCGTCCCTTTACCACAAGAGGTAGGTAGGCACCTTCTAAGTGGAAAGCGCTACGCGCTTTCACTTTGTGACCCCCGTCCCACACTTCTTCAAGGTGGGGTGCCCCTAGCTGCTATGCGTGTAGCGCCTCAACCCGGGCCCCCGCCTGCCCCTACCCCAGCAAGTGGTCCTTAGGCGGACCCCACCACCTACAACCTTTCCGGTAAATAGTCCTTAGTCCCGGGCGGTAAAGAACGCCCTTTCCGGTAAATAGTCCTTAGTCCCGGGCGGTAAAGAACGCCCTTTCCATATTCCCGCTTATCAAAAGGCCCCCAATGCGGATTTGACTAGCGCGTAGAGCCTTACTCAATGGCAAGGTTCGGATATCCGGGTGCCTGCTCTTAGGCACTCCGAAAGGGTATTATTGAGCAATGTTAATAAGCTAGGGTCGTCGGACCAAACTAAATACTTGGGTACTTGGTTCAAGGGAAGAAGGCCTGCGTGTATGCGTGTGTACCGAAAGTAATGTGTTCTATGGCCTCGGAAAGGGCTGAAGCAACAACGCTTTATCTTACGATATGAAGGGGAAGCGGAAGCAGAAGCTGTGGGCCACAGCCGCTTCCCGCCAAAAGGTAATGTGTTTCCGGGGCCCTCCGGAATTCTTTGGTTGTTTACTATCGGCGGGACTCAGTGAAGCGCGAAGCGAACTGAAACCTATATGATACCATTTTACCTGTGGTATTTCGAAAAACGCATAGCGTTATTAGTTTGAAAACGATAACGTTTGGAAGAATTTATCAATTGGCATTCTCCGTCGAACCAGCACACCGAACCGTTTCTTCTTCGTTTTCAAACTAATAACGCCAAATGTGGGTGGGACGCTTCATGTATCACCCAGGCCAGCAGGCTGGAACCCTATTGATCAAGCCGTAAAATATCGATCAAAAACTCATGAACCCTGGCACTTTTTACCGTAGAAGGAAGAACAGCTATTCGCGAACAGCTCGTCGCCTCCGTGCCCTATTAGGGTGTGGGCTTGCGCCCCCTTCCCGGTTCCGGTTGAGTTAGCAAACACCAGCGCTGCCATCGACCACCCAGCAGGCTAGGGATCGAACCTCGAGCTTGGCCTGCATTAGCCAGCATCGATTAGTCAGATCATCGTAAACATTTCGTCCTTGGAAACACCGAAGCTGCGGGGCTGGATCTACTCCATTACGCAGAGTCGCGGCGTTCTCCGCCTCGCCCGAACGAGGTTGGRGCGCCGATATCGGAGTTTTGCTCAAAAGCACGCTACTTCAGGTAATGTTACGTACTTGACTTAAAGGAAAGCGATGTTTCTAATACTTTAGCGCTCATAGCTCACAAGTTGAAAACGTGTGTAAGGGGACTTGACCGCACTCGATGACTCCACCACTGCCTTACCTTGGTTCTTGCACTGAGCCGTAACGTTGATACGGATGCTATGGGGGAGCCCGTACTATTAAGCCACCGTATGCGGCTAGGTTTGCGCATGCTGACTCTCTTCTCCGAACTGCCAATCAGTAATTTCTTTCGATGAAATGAACAATTGCCTTCTATCGCTTGCTTCGAAGCAAGCTTCCATACTGGAGGGGGAGTAACTGGAATTCTTTGCCTAATAAACATGGCCTCGTAGTTGATGTTTGGGCCCTGCTGGTTCTGGCAAAACAAATTTTCGGGTTCTGGCCAAACAATTCTTGGTTCACGAAGCTCTTCCACTTCTTCCGAATCTTGGATTCCAACAAAATTCAACCTKGCTTGCTTGGTGATTGGCACTCTTGCTGTCGTGTGGGCCTCATCTTGAAAAAAAAAAAATAAGGAGTAGAAAACGCTTTAGCGTTTTCCCCGCCCCGGGAAAGCGCTAACGCGCTTTCCCCCCTTCGCCCCTTCTCACAAAAAAGGGGATGGGGGACCCTTCCCCTTTTTGCGCTTTCCCCTATCTCTAGAATGGGGGAAAACGCCCCTTTTGGAGAGATAGGGCGTTTTCCGATAGGAAAACGCGGGAAAAAGCGGAACCCCATTCTCTCCCAAAAGGGCGCTTTTTACCTTTCCGGAGAGAAGGGGTTTTCACCCGGGAAAGCGCGTAGCGCTTTCCCGGTGCCCGGTAAGCGCGTAGCGCTTACCGGGGCACCCCTTCACAGGCAGTACTATAGTGCACCACCACACTTCACAGGCAGGATTCAGTGCACCGTATTGCATTAAGCAGTCCCGTGCCATTTCTTTTGTCGTKGTTGCCCTCTKGCCTTTCGTGCGGACTCACTGAACGGACAGCAACGCGCAACAACGTGATTGGCACCACCACACTTCACGGGGAGGGCAGCACAACACCTAGGCAGGGAGGCACCAACTTCTCGGGCACCACCATCTTTGGATTTCAATTTGCCCCTAGCCGCGCGCTCCTACGCGTAACTGAAGGAGGAGGAATTCGATGGCCTAAGGAGGCCACTACCCACCCCACCCATTCTCACACGCGCTAGTATCGGGCCCCTTTTGAAAGTGGTCCCTTCATAGTATGAACGATACGCCAAAGCTTGAAGGAACGAACACTTTAAAGTGCCACTTTGAAGTGAAGGGAATGTGGGATGCGGTCTCGTGTCTAAAGACCCGTTAGCCTATCTATCGAGTGTCCAACTTCGGCCAGGGTAGCGCTTTCAAAAAAAATTTCGAAATTTTTCCCAACCAAATTAAAATTTCTTTTTTTTAGCGCTTCCCGGCAGGTAGCTACTTCCGTACTGCTTTAATTGATACTCCTTTTTCCTCCTTCGATCGATACCGATCGGGTGGTTTAGGCACCTCCCCAGAAGAGTAGTGGATCGAATCTGACTACATGTCTTACTTACTTACCTACTGGGCCCTTACTGGGACTTACTTACTGGGACTGACTTGCCCTTGCGGGAAGGGCTGGTGGGACTGGACTGGGAACCACCCTTACTGGGACTGACTGACTGAGTGACTGGACCTTACTGGACTGGGTTGTTTAGAGGTCAAACCCTGAAAGTGGGGGCGTACGCGGGCCTTTAAAGAGGGGGGGTCCGGATTGATGTGGGAACACTAAACCCCCCTTCCTCTTGATTCTAGTGCCCTGTTCTAGGACAAAATTTCGATGTGCGGGGAAAGGAAGGAAGAGTTTAGGCGCCCCGTAGAGGCCTCTTCCTTCCTTTCCCCTCCATCGTCGATTCTAGTGCCAACGAGCCACCCTCGCYCACCTAGGCCATAAAGGCGTGGAAAGCGCGTAGCGCAATCATAAAGAGAGGTTTGGGGGGCAGGTGGGGTGGGGTAGTTACCCCAAAAGTGGGGTACCCTGTAATGGGGCACTATAGTGCGCGGGCCGGCTGAATCCGCAGCGGAAGTGGCTGAATCGGAAACCAGGTTTGAAGCGCTACGCGCTTCCTGGTTTCCCACCTTTGACTTTTTTTCTTTTTTCGCTACGTGTTTTCTTAGGGTCATCCATCCCAACCTCCATCTCTATCGGCGTACGTGAAAGAGAGTTGACGGAGATCCGTCTTCTATTCGATTGCCTTACATAGGGGGAATCCACTGGAGCAGGTCCAGAAACCGAATTACCTCTATGATATGCTTGATCGCTGCACTACAGTGATTGTTGAGTCAACAGCTATATGGGATGGGAGTCAATTTCAATGTTCGATCTAGTTTCGAGCATCGTCTCCCTCTCTGATTTTATGGGGATCGGTAACCTCCCGCACGAGGGGCCCCAGACGATATAGGGAACCACACCTTAAAAAAGGATTTATTTCCCCATAATTCCCAAGGGGATGTTCGATAGATTTGCCAGGTGTAGTCCAACGAGAACGTTGGCCTTAAAGGAAAGCGCTTTCTGGCTTTGGAGGCAGTGGAAGGCTGCTTAGGCTACACCCGCCTAGCCTAATAATTCTGAGCCTAAGCCTAAGCCGCCTTCTTTGGCACCTATCCGGCCCCTAGCCTGCTAAGTTCCAGGCTTGTAGACTGGTCTTACTTCTGGGTCAAAGGTTTCGGCCACCTACGGCACTATCGCGATAGCGGATGGAAAAAGCCGGTAAGGGGGGATAATCGAGAGTGGCGATCTGCTGTTCGTGATGGCGCGCGTCATCCTGATCGGGAAGGATGGTATTGCCGAACGAAGGTACTAGAGATGAATGCGGGGGCGGGCCCACCCTTCAAAAAAAAGGTCGTCTGCCTATCGCTAAGGCGCTTGGAAGCGGAGCTCAGGTACCTAGTTAGGCCTAAGAGCCGGCCTAAGATGTCATAGTCCGCTGACGTCGCGGGGGGGTCCCCTTTAGGCACGGGGCACGCCTAGCGACGAGGAGATCAAATTGGGTCTAGCTTCCACTATTGTGTCAAATCAGCGGGTGACTATGCGCTTTGTCGGGTTCGATTCCCCACGAAACGCATTACGGAATCGTCTATTCGAGAGAATAAATACACTGGATTGATTTGCCGACCCGCCTACAACGGTGGTTATTCGCGGTGAATTGTGGAAATCTTTAGAGCTTGGCCGAGTCCGGGGGCTCATTCGGACTTTGCGGGCCGGGGTGGGTGCGAGGTGGTGGGGCCTTCAGGGGCAGAATAAGCAACTAGCCCTGTCGCACCTGTTCACCGCGGGTACGCAATGTTGAAAACGAGCTATTCGTAGGCAGGCAGTTTGCCCAAAGTGCATTGATCCACTTGCAAGAAGGGCCTATTTCAAGTGGGTAAGGGAATCGGAATTTGATGTTTTACCGCCCTTTCGAGCCGATTGATGGCTTGCTTCCCTTTGTGATCTCTGCTTTGATACTGGGAACTCTCGAATTTGATCCGCGCATGAATTATTCCTAGGCACATAGCCTCACCGGGAGATCGATTGGTCGATGCTTTGTTGATCGAATAAACATGGAGTTATGTATTCCCAATACCCAGATCGTCTGTGGGCCTATCCGCATATCTACAGCGGTATACCCTCCCATCGTCTGGGTTAGGGATTCGTCTGTAGAGTGACCCTAAGCGTCATTTGATGTCGCCTTTGCCGCTCTGACACATGTAAAAGTCTTCAAGTACAATTTCTTAACGCTAGGCTTACCCGTTAGGCCGGGCCATGGATCTCCCCGTAAGCGGGCTATGCCCCTTTAGGCTACGCCCTTCGAAGAGGCCTGGCGTCGTACCTGAAAACATAGCTTCCGAGCGCTGACGCGCGAAGGCAGACCTATGGTGAATCGGCCCCGCTAACCATTAGAACTCGTTTTACCCTGGCACGTCCGGGCCATCCCGACATCAAGGATGACGCGCCCCTATATCTCACACGTTGCCATTCCCAGTTGGTCCTCCTTCGCCCCTATACTCAGAAAGAGGTGATAAATCAAGAAATAGGACAGGGTAAGGCGAGGCAGAAAGGGAGTTTGGCCTTGGAGGCCGAAAGGACGCTCCGATTCCACTGGGATCCAAGAGAAGGGGCGCCTATAGGGCCTACTACTCAAGTCCCCTCAACGCAGGCACCCCTGAAGCTTTCCTTTTCTCCCTGGGGGAAAAGGATCTTCTGGATTATCTGCCCTATTCTCGAAACTGATCACGCAAACAAGGGTAAGGTAAAGGTAATGAATTACGGGATGGATTTCTGCATGAAAAACACGTATATAGAACTGCCGCTTCACCATTAAGTTTCGCCAAACTCAATGGAAAATAAGTAAGTGGAAGCGGGAAGGTGCCCACTAGTTGGGGGTTCTTCCAGGTTTCCACCACCCTCTTCAGTCAGTGGGACCGGGAAGCAATTCGGGGAGGTTGTCTTCTTCCGTGTTTCCACTCTCTGGCCTCGCTGCGCTCGGCTTCCTCGGCCTAAAGGAGGTGCAGTCGATCGGTGCATGGGAATACTTCGGATCAAACATAGGCCGGTTSGGACATAGATTGACSGAGTTCCGTGCATGCTACGTTCCGGCGCCTGTCATGGAATCTCTGTGGAGCCTTTGAAATTGGACAAAGTAAGTGTGACACGAATCGAGTCGGTCTTATTACGTATAGAATCTATGCTGATAGGATGGGGGGGAATCAAAGCAGATATCCTGCTACGTCATTCCAGTGCTCCTCCCTGGGTGCGAGAATCAACATAGGTCCCGACCAGGAAGCGGGAGCCCCTTCGAATCTGCCTTTGCGAATGAAAAGCGGAACCCACCCGTCTTTTTAGCCTGAACTAACAGGTAGGAGAAGGGGCAAAGGATCCGACCTAAGGCGAGGCTAACGGGCCAGCAAGCAGTATTCAAGGGCTGAGCGCGGCCACCATTCAAAGCGCGAGTAGGTAGGCTTAACCACTCACTTTCAAAGCGCGAGGCTTTTGCCTACAGCCACCGCTAGGCACCTTAGGTAGTAGTGAGCTCGCCTACTGCATGACAGCCCGGAGTTACGCTTACGAGGGCTAGAGGGGGAGGGAGAGCACAGGGCACGTAAGGATGGCCTCTCGTGACGACGCTTAGCGTAGCCGAGGGGGAAAGTAGGCCAGCACTCATTTGCGCAGGTGGGAGGCCCCAACCTATTCTCTATGGAGGCTCGACTCATCAATACCTTCACACAGTAGGTACCTAGGTTCCAAAACCTGCCAGTCAGGCCGGAAGATCGTCTGTTCTGGTTGCCCGCCCCGTAAGATCGTCTGTTTACCCCTCCCTTACATATCGTCTGTTTTCCATCGAGGCGTAGGTTTTGTAAGTTGTATGTTCCACCTAAGTAAGATCTCCCGTTTTACCCACTACTGTTTCGTTTCAGTTGATTCCACAGCCCCTTCTCTTCCAAAAAGKGGCCAATTTCGTAGCCTTTGTAGCCTTCGCAGCGATTCTGCCGTGCCTCCGCAGCCTCTGCCAAGTCCTAGACGCATCTCGCTGTCTGAGAATCCTATCTCTTCGCAATATTTGTGGTTGTCTCATGCACGAAGAGGGCCACACGTCTCTGATCATAAAAAGCAAGAACTCTGCTTTTGTGGTCCGAAGCCCTCTCTGAATAGGCAGTGGAATCTACCTCTGATCCTGTAATACACCCTTTTAGCACTTCAAGATATAGCGCTCCACCCCCAAGAAGGTCGCATACCCTACAGATCCTCTGGTGCCGTGCCCATCCATGCGTTCTGCCTCAATCTCCAACCTGTGAGAGGCCCGAGCTGACCGAGTGAGATCCTGAGTGCATGTGACAAGTGGATGCTCGTATAGCCTAGTTAAATAAAAAAGACCTCATCAGATATCCTCAGGAAGTGGTCACGATATGTTGTGGCCATCTTCACAGGAGGATCGGGTGGAGCGAGCCAGGCCCTACCTCGCGCGGATGACCTGGTTGTTCGCCTTATGTCTGGATAAGGGGAAGTCCGGTGCATCAAGGCTATACTGGAATGATGGGAGCCTGTCTATCTCCAAGCCAATACTCCTGAACCATTTAGCCACTCGTGCATACCAGCATCCTGTGTCCCTGAAGTCTGCCAGTGCTCTGGATGGAGAAAGTGCCAACAAGGGTAGCCGGGATCTGCCTGCCGCTGTATCCCCATACCTTAGCTCTGTAGGTATGTGACTGTGGTGGAAGGCTGCATCCACCATCAACGGGGAGGCACCGAACTCTGTTGGTCCTAAGGGTGAAAGATCTTGCCATATAATGTACTTTCGCTTTTGCCTACGTGCCCGGCACTGATCAATTCTATACATGCGGAGAATCGTCCGTTAGAGTGAGGGAGCTACACAAGCATTTTGTGGATAGGCCGAATTTCTGGGGAAGTGCCTGCAGCCTTTAGTACCCGATAGTGCCTTAGAGGTCCCCCTCTCCCTTGCGGTCGAGTGGTTCCCTTCGGTCACCCCTCGGCCTATGGCCTCGTGCCCTCTCCCTTAGGTCTCGTGTCCGGATTCGGAATCCCCCTACCTTCGGTCGGACCCTGGCCCTCCTCGAATACGGTTGCCATGCAGACGGATAACAGAGAGCTTGTTACACAGTGCAACAGTCAGCTGTAGTTGCAAACTACCATTACCATGGCAAGACACTACTATCAAGGCAGGAGTTGTCTGTTCTGGTCGAGAATGGGCCAGTCGTCTGCTGGGAATAGCCCAAGGAGTCCCCTTATCCCCCTTGTTAATGAACATTTATCTAACGGAGTTTGACCGTTTTATGATGTCTCTCCAACGAGAAAGGGCAGACCATTTACCTTTTTACTATATTCGGTATGCAGACAACTTTCTGATAGGTCTAAAAGCGGCGCCTTCAAAGGAAGCTAAAGAAAACCTCCTTACAGCAATAAAGAACTTTCTTCGAAATAACCTCCATTTAGAAGTAAAAGGAGGAAGTGCAGAAAAAACGACCATGTTTCTAGGCTACATAGCCAACATTGACCGTAAATCAAATAAAGTCATTTGGCCCCTATTCGTAAATTGAGCAGGAAAATTACTAAATGTAAAATAGAGAGTAAACAGAATAAGGGATCTCCGCAAAGGCTTTGTAAGAAGACCCAAGGATTAATGAGGTATTACAAAATATGTAATAACAAGTCCGAGATAAAGCTCCTTGCACGGGCAGCAGCTAAATCAAAGTCGGGAAAAGAATAAGAAAGTAGAAAATCGAAGCCCTTACAGGGAAGGTAAGTTTACTTACTCACTTTCTTTCTTCCATTCCTTCGTTGCTTCTTGTTTCTCTTAAAATGAATAAATAAATAAATGTACGCGCTCTCTTACTTCTCTTACTTTTCACTTAAAGAAAGAAAGAACTATATTTGGACTACCCAGAGGGATAATTTACTAACTACGCACGTTTTGCCCGACTCTATGCCCTACTTTACCTTTAACGAGTTATATATTGAAATGGAAGTTATTTAACTTTACCTAAATTTAAGGATTTTCCAAGCTTAAACATAGTATTTTCCCCCACATCTAGTAACGATTCTAGAGATGGGTATATGAGAAGTAAGTTAAGTAGGTGTCTATCTTCTAGAGCTCTCTCTCTTTCTTTCTCTCTTTCTCTCTCTTTCTTTCTTTCTTTCTCTCTTTCTTTCTTTCTTTCTTTTCTTTCTCTTACTATTTAATAGTTTCGCGGGGATGTCAAGGTAGTARGGTATAATAGGTCTGCAGAATCAAAATACTCWTCATCTCGCTTCCCTTGAAGGGCGCGAAGCGGCACTCACTGGGGAAGCGCGTAGCGCTTCCCCGCCACGGTTGTTGCGCTCTCCGGGGTTTATTGGATATCTCTCTCCCTATTGCAYAGASAGCCTAGCAAGGGGGAAGTGGGCCARGGGATGGMYCAAGCGYGCTTYCGGCWCTGGACGACCCGTTACTGACGGCGTTAAGCCAGCCAATTCGACGAGTAACTCAGGCTAGGCTGGGAGCATGTTAGGTTTCATTGCTGGTCGAGTGCTTGTATTGTAAGTACCCCAGCATGCTCTAGTTTCAGCGGTCTCAGCGATGGGGAATGGGCCGGCAATCCTGCAGCTTCTTAGAGGCAAGTCCGGGAATAGTGTCCGATATAATAAGCGGCAAGCAAGAGACGAAGCGAAGTGCCAACTCTGCATAGCGACCCTGGAATTCACCGGGAAAGAATTTTACCCCAATTCGCCACTAGGGTCACGGTTCAGAGGTAGCGCATTGCCAGCTCCAAAACGTGTCGAAGTGATCTGCCACTAATTGGGACCCACGCGTGTCAAGTGATCCGCGAACCTACACATAGAAACCTCTGAATTCTTCGAATTTCCGACCCTTATTTTCTAACAGCAGGCAGCCCTAGCCTCTGGTGGCTCACTCTCAGGTTAATGATGAATCAGCAGCTCACACAACGCATCGGGGGGGCCCAACAACGTTAGTCACGTCCATCGATTGGCTCGTAGTTCTTGTAGTTTCTCCGAAGTAGCAATGGTACGAGCAGGTCGTAGCGTTCTGGCCACTATTTTCGTGCTCTCTAACATGTTTCTTCACATAAAGTACTAGAGCAGCGATAGAACATCTGTATCTACACCCTACTTTTTGCTGGGTACTCTTAAGGCTTCTTTTGCTGGGCACACCTCTTGCGAAAGCGCACCACTCCAAACCTTCAAACAAGTGAGGGACATTGCGGCGGAGCGGCCCCACCTTGACCTTCTGGATAATTATTTCTACTTACTCTGCCCCTAAAGGTGTCAAGTGCTCGGATTACCTGGCTGGATATGCCTAGGCGCCGGAACATATTTTCATTCTTTTCGTTGTAGCGCCGTGATAACAAGTAGAGCTCTGGTGTGTTCCACGGTTTCGTCATTATCCCTTTGAAGTGCGCGGTCCTCAGTTCGGTTTTTGAACCGGTTCCGGACACCCAGCAGCTCACTCTCGGACGGAACCCCCTATTTCGTCCGGAGGACAAACAAAAGGACAAGGGCTAGGAGGAATGGCCTACGCCATTCCGAGCCTTAGCAACCTAAAGGGCAAACTCATTAGCGCTAAGAGTAAGGGGGCCCCGCCCCGGGTTAAGAGCTTCTTGCCCTTAAGCCGTCACCCTTACCCTGCTTCGCTGAACAAAAGGCTCGTACGCGCGTACGTCAAAGACTCTACGGGGTACCCCCCMCCCCG
>Contig12+6380318_2
TGTGCCTACCCAACTCCCTTCCCNNNNNNNNNNNNNNNNNACATAGGTTTGCACCGACACCAACACCAATACCAACACCTGGCCTCTCCGAAACTTCGTGCCATAACCCACGACGATTGGCAATCACAGGAACGAGCGGAGCGATTTTCACTTGACCCGAGCTTTTACCTATGATTTATCTCAGCCGAGCACTTGCTGAGATTTCCACCTTTGAAAGAAAGGTCGAAAGCCAGCACTCCAAGCTTTGGTTTTCCTTCCACCAATTGATCTTTCGCCCACTCGATAGGGCTCCAAGAAACTCTTGCTAGCGGGCCAATTCCTCAGCTTGGCTCGAGTTAGCTGGCAAGTCTCGCTCTGTAACTAGTTCGGCCCCCCTTCTCCAAAAAAGGGGGCATCTGTGAATTATTGCGTTAGATAACTTTCTGAACGGAGTGGAGAAAGTAACTAAAACTAGGGCGGTAGGAAACTTAGGCGACTACCATTCGCCAATATTGAACCGTCACACATAGGTCAGTCCGCGCTTCTGTGATTTTTCGTGTTCGTTTCCTTCAGGGTTCGGGGGGAGACCACATGTAGGTGGTCTCCGACTCTGCTAGAGGTGTGAGGCGGCTGGGTAAAATCTCTGTAGGTGCCATGTGGCGCTGAGGGAACCTGCGAAGATGTTCTACCTCCAGAATGAATTGGGGGGTTTCCAGCCAGTTCTGGACGCCAAAGGAAGATGTTATTCCTTCAGAAGGAATCGTGGGGTTTACAGTTCCGGACGCCAAGGTAACCTGGAGGGAGATGGTTGGTGCATCTGAGCAGTGTTGGTGCTGGTGAGTAAAATTGTTGGTCTATCTCAGCAGGGAGATTTTACTGCGGAGATTAGTGAAGGTCGAAGGCGGAAGCCGGGGGTTTGAACCACGACGGTCCCCCGTCTCAAAAGGGGTCTCAAAAGGGAAAGCGCACTTAATTAAGTGCGCCCTCTTTTGGGGCTTTAGCCACTCGACCTTTTGTGGCTGGCTTTAGGCCGCCGGCCGTTAGGCCGGAAGCCGGGGGAAGCGCTACGCGCTCYCCCCYYCCBCCCSCCYVCCCMYCMCYCCCCCCCC
>Contig01+54602931
CCCAAAATCGGACKMCWTTTTGCTACTCCCCGGTATTTTGAGCATAAACCGATTTTCCGGGCAAGAACTCCCAAAATCGGACTCCTTTTTGCTACTCCCCGGTATTTTGAGCATAAACCGATTYTCCGGGAGTGCAAGAACTCCCAAAATCGGACTCCTTTTTGCTACTCCCCCATCTGGGATTTTTGGCATAACCTGATTTTGCCTAAGGGAGTTCCCAAAAATGAGATCAACTTGCTACTCGCTATATGGCAAAAGGCATCAACCCGATTTCCCCTATCTCTAGAATGGGGGAAAACGCGCTTCGCGCGGTTTCCCCCGTTTTAAGGTGAAAAATGATCGAGAATTTTGGTTTCAAAGCGAACCGCATCTATCTACGAGTTTTTTGTGCTACGCAAAGCGAAGCGAAAAATTGAGAAATTTTTCGGTAAAGCGCGTAGCGCTTTCCCGCCCTAAACTCAAGTTGGAAAAAGCCAGATTGGAAGCCGCGCCTCCAGCCCTTTGAGATTTTTGGGTTTTGATCGAAAGGATTTTAGTCACAACTCGAAAACTTAAGGGTTGCCTTTTCACCAACTTCTTCGTTGGTTGGAAAGTCGAGAAAACGGCTCGGCCTAAGGGCTACTTTCACAAACCAAACTCCCATGAAAATTGAGAAGCCTCAATCAGAGAAACAGAAAAATGAAATTCTTTAAAGCTAGAGCAACGGAACAACCATCTATTATCTCAGAAAGAAAAATGACCAACTATTACACTAAATTGCAGGTGGATGAGATCGGTCGAGTGGTCTCAGTTGGAGATGGAATTGCACGTGTTTATGGATCGAACAAGATTTAAGCTGGGGAAATGGTAGAATCTGCCAGCGGTGTGAAAGGAATGGCTTTGAATCTTGAGAATGAGAATGTAGGGATTGTGATATCCGGCAGTGATACTGCCATTAAAGAGGGGGATATGGTCAAGCGCACTGGATCTATTGTGGATGTTCCTGTAGGAAAGGCCATGTCAGGTTGTGTGGTTGATGCGTTAGGGGTACCTATTGATGGAAAAGGTGCTTTAAGCGCGGTAGAAAGAAAACGTGTAGAAGTTAAAGCACCTGGGATTATTGCACGTAAATCCGTCCACGAACCTATGCAAACCGGGTTAAAAGCCGTGGATAGCCTGGTTCCTATAGGTCGTGGTCAACGAGAACTGATAATCGGAGACCGACAAACAGGAAAGACTGCTATAGCTATTGATACCATATCAAACCAGAAACCAATCAACGCACTTTCTTCTGGCACCTCTGATAGTGAAAGATTGTTTCGTGTGTATGTAGCAATTGGACAGAAACGTTCAACCGTGGCACAATTAGTTAAGATTCTTTCAGAAGCCGGTGCTTTAGAATATTCCATTATTGTGGCAGCCACGGCTCCGGATCCTGCTCCTCCGCAATTCCCGGCACCTTATTCTGGTCGTGCTACGGGAGAATTCTCTTGAGATCATGGAATGTACGGATTAATCATCTATGATGATCCTAGTAAGCAATCAGTGGCGTATCGACAAATGCCGTTATTGTTACGTCGACCACCAGGTCGTGAGGCTTTCCCCGGAGATGTCTCCTATTTACATTCTTGGTTATCAGAGAGAGCCGCTAAACGATCAGACCAGACTGGTGCGGGTAGCTCGACCGCTTCGCCCGTCATTGAAACACAAGCTGGAGACGTTTCCGCTTATATTCCTACCAATGTCATTCTCATTACAGATGGACAAATCTTCTCGGAAACTGAACTCTTTTATCGCGGAATTCGTCCTGCTATTAACGTGGGGTTATCCGTTAGTCGTGTCGGATCTGCTGCCCAACTTAAGCCTATGAAAGCACTTCGTGGCACCTTAAAACTGGATCTCGCACAATATCGTGAAGTGGCCGCCTCTGCTCAATCTGGATCTGACCTCGATCCTGCTACTCAGTATTTGCTACATTGTGGCGCTAGGCCTACTGAAGTACTTAAATAACCATAATTTCCATCACCACCCATTGAACAACAAATCGTGGTCATTTCTGCGGCGGTCAGAGGCTTCTTGGATCAATTACCCATCGAAAAGATATCGCAATATGAACAACTACTCTTGTAACAGATGGATCCAAACCTACTGAATACTCTCAAGCAACTCCAACAGCCATTAGCCCCACCTGTGGAACAACAGATGGCTAACTTCTGTCAAAGAATTGCGCAGTCTCTACTGGCTCTATCTTTCTTCGCTTCTAAAGCGGCAWWWWTGAAATTGACTCATGGGAACCCTGTGTAACCACCATACTCTATGTTGGCTAGGACGAAAGCATTAATTTCGGTAGTTTGGACTAACAAATCCCAATTTGTTCCAAACCCCCCATTATTGCTTTTGAGGTATACAGATAATTCTTAAACTTATTCAGCGTCAACTCCAAGCTTCTGTCATTCCTCTTAGGAATAGTAGTTATCTTCGTCGCCACGGGCAATCCATGCAGTTGATTCTCACAACTTTCCACTAGATTGTGATTTATGGTAACTTCATCAACTCGACGAAGGGAAGGCCATTCCTATTAAAAATGGGCAATCTAGGCTGGTTTATTGGAATAACTGTCCTCTCGATTGTTACGATTTGTACTGAGAACTCGGTAGTCTCGACGATGGATAATAATACATCTGAAGAGGAGGAGATTTTTTATGTCTATTATCGGTCGTCGGAAGATGGCCACATTAAAGGTCGTCGGGTTTATCCTGACGAACAACTCAAAGACTATTACAGGATTATAAGGCTACTACAAATACTGCTGGGACAGAGTCCTCGGAGGACGAAATCGAGTCTCAACAGGGGGACGCCACTCAGGAACCCAGACTAGAGTCTGGATCCCGGAACCTACCTAAAAACCCATCCGACTCCTGAAAGAGAATACGCAGGTGAAGGGCTTTTTGTGGCGCTACGCGCCCCGCGGGGAAGCGCGTAGCGCGCTTACCCCGCCTTCATCTCCTGCTGACTCTTTGATTCCGGAGAAAAATAGGTACAATTAAATAGTCTAGACGCTATACAGCGTCTAGACTATTTAATTGCGCTGCGGTCAGAGAACCTAACTAAACCAACTGTTCAACCACTTTAGGCCGAGAAGTAAAAGAGGCCGGACGGTAGTACTTTAGAGGACCTGATCGAAACACTCAGGGATTTCTTTTAGAGTCTGCAGGGCCGAATTACTCTAATCGGGCTGCTGATTGGCCCAGATCGTACGCTAAGGTACCTAAGCAATCACTTAGGTAAAAAGTGGGGGAATGAAATCGATTTCCTTCGGAGCGTGATTCACCGAAGGAAGCCAGCCACGAGGGGCCTCGAGTGTTCAGTAGCCAAAAGTAGATTTTTTCCAGGGTGGGTTGGTTCTCCGGAGGTTGGTTCCGGCAGCTGGGAGCCAGCCCTGGGAAGGTAATCCTGAAAGGCGAAAGCGCAACCAGCAGGTTGGGCGTAGGGTTGGGGCAGGCTGCTAAAAGAAAAAAGAGTGGCCGGGGTTTTGGGAGATAAGGTAGAAGGGGGGAAAGCGCTAACGCGCTTKCCCGCGCTTCGCGGGGCGCCCACCGCCCCCTTTTCGAGGAGAGGGGGGGCCGGGCGGGGGAAAGCGCCCGGCCGGCTCCCCGCGCGAAGCGCGTTTTCACCCCCATTCTAGAGATAGGTAATCCGGTAGTCCGGATTCTAGCTACGCGTTCCCCTTGCCCCGCCAGTTTCCGACGGGGGCAGGCAGACTAAAGCCCTCTCCCTTCGGAAAAACGCCCCCTCTCTTCCAAAAGGGGGAGAAAAGGGGGAAACCGGTTTCCGCGTTAGCGGAAACCGGCCGGATGGCACTCGACCGGGTGCATTACCCCGGGTGTCCCAAAGTTCCTCCACCAACTTGTAATGCGGAATCATCCTCGAAGATCTCAGTTAGAGCAGGCATATGCCAAACGTGAATGCCTCCTGAAGCTACAGGCATTACACCCGGCATAGATACCCAATCCTGGGTGAAATAGATGCCGCGGCTTCGATCTTTCTCGATATAATCGTCACGAAGTAGATCAACAAAGCCTAAAGTTATGTCACGTTCCCCCTCGAGTTTACCCACTACAGTACCAGCATGAATATGATCCCCACCGGACATACGCAATGCTTTGGCCAATACACGGAAGTGCATACCATGATTTTTTTGTCTATCAATAACAGCATGCATTGCACGGTGAATGTGAAGGAGTAGACCATTATCCCGACAGTAGTAGGCTAAACTAGTATTTGCAGTAAATCCTCCTGTCAGATAATCGTGCATGACAATGGGGGCTCCCAATTCTCGAGCAAATACTGCCCTTTTTAACATTTCCTCGCAAGTACCTGCGGTAGCATTTAAGTAATGTCCCTTAATCTCACCCGTTTCGGCTTGAGATTTAAAAAGAGCTTCTGCCACGAATAGGAAACGATCCCTCCAACGCATAAATGGTTGGGAATTCACGTTTTCGTCATCCTTGGTGAAATCAAGCCCACCGCGTAAACATTCATAAACGGCTCTACCATAATTTTTGGCAGATAATCCCAATTTGGGTTTGATGGTGCATCCTAATAAGGGACGTCCATACTTGTTTAATTTATCCCTCTCGACTTGAATACCGTGAGGCGGACCTATGAAAGTCTTGGAATAAGCAGGAGGAATTCTTAAATCTTCCAACCGTAAAGCCCTCAATGCCTTGAATCCGAATACGTTACCCACGATGGAGGTAAACATGTTGGTAACAGAACCTTCTTCAAAAAGATCTAGGGGATACGCTACATAAGCAATGAATTGATTTTCTTCTCCGGGAACGGGTTCGATTTCATAGCATCGACCTTTATAACGATCAAGGCTAGTAAGTCCATCGGTCCATACAGTGGTCCACGTACCGGTGGAAGATTCAGCAGCTACTGCAGCTCCTGCTTCCTCAGCCGGCACTCCGGGCTGGGGAGTCATTCGAAAAGCTGCTAGGATATCAGTACTCTTAGTTTCATAATCGGGAGTGTAATAAGTCAATCGATAATCTTTAACACCAGCTTTGAATCCAGTACCTGCTTTAGTCTCCGTTTGTGGTGACATAGGTCCCTCCTTACGACTCAATCAATTACTCTTGCAAGGATGAGGTCTGCTCGACACGGATGGAGTATCCCACTACGAAACATCAAACCGGTTTTAATAGACTTGTTCAATATTCGCGCAGAAGCTTCCCCTGAAGGGGAAACATTAACATTTTATATTGTACGTGATGCATAATGCAACCCGTATTTCATACCCATTGCCTGATCCAATTAAGAATGAAGTACTTCCTTGAGTTCCTCCATATATTGACTCGGTAATGTTCTCGCTGTTAGACTGACCGATGGGGAGGGGGGGGGGGGGG
>Contig01+54602931_2
GGGGGGGGGGGGATGGAAAGGAAGAAAGGGAGGGAAAAAGTAGGAGGGGAAGATAGGGAAGGAGAGGGAAAAAGGGAGTGGAAGAGGAAAGGTAAAAGAGGGGGAAGGAAGTAAAGGGACTGACTTGATCGGGGGAGTAACAAAAAATGGAGGATCGATGAATGGAATGCTCTTTCTCCGTATAATGCATATGCATATGCATGTGCATGCACTAGATTCTTCCATTAGGGAGTGGATAATTCCCGGCCCCATTGCATATGTATATGGAAAGAACTCATTCCAAGGACTCTTCCCAAATTGCATCATATGTTACAGTAAATCGATGAAGAAGTAAATTTCACTTTGGATTTTCCAACATTATCGATAACTTGGTGCCGAACATTTCGTTGATATAGCAATCGAATGAAATTAATCTAATGAATCTCTATGAAAGAAAATCCCCTTGCTTTTAGAGCTTCCGCATCGGTAGAACAGGGTGTAGGTTATATTACTCAAATTATTGGTCCAGTGCTGGATGCAGCTTTTCCCCCGGGTAGAATGCCTAATATTTATAATTCCCTGGTAATCAGGGGACAAAATCCGGCGGGTCAGCAAATTAGTGTTACTTGTGAGGTACAGCAATTATTGGGAAATAATAAGGTTAGAGCCATCGCTATGAGTGCCACAGATGGTCTAACGAGAGGAATGAGAGTCACTGACACGGGAGCTCCTCTCAGTATTCCTGTTGGTGAAGCTACTCCCGGACGAATCTTTAATGTTCTCGGAGAACCAGTTGATGATCTGGGTCCTGTAGACGCTAGCGAAACATCTCCTATTCACAAACCTGCTCCTGCTTTCACACGGCTGGATACCAAACTATCCATATTTGAAACCGGAATTAAAGTGGTAGATCTCCTAGCTCCTTACCGTCGCGGAGGAAAAATTGGATTATTCGGAGGAGCCGGAGTCGGAAAGACAGTTCTTATCATGGAATCGATCAATAACATTGCTAAAGCCCATGGGGGTGTATCCGTATTCGGTGGAGTAGGAGAACGTACGCGTGAGGGAAATGATCTCTACATGGAAATGAAAGAATCAAAAGTTATTAATGAACAGAATATATCAGAATCGAAAGTAGCTCTAGTATATGGTCAGATGAATGAATCGCCAGGAGCTCGTATGAGGGTTGGTTTAACCGCTTTAACGATGGCCGAATACTTCCGGGACATTAATAAACAAGATGTACTCTTATTTATTGATAATATCTTCCGTTTCGTACAAGCAGGATCCGAGGTTTCTGCCTTATTGGGTAGAATGCCCTCTGCCGTGGGTTATCAACCGACCCTTAGCACAGAGATGGGTTCCTTACAAGAAAGGATCACTTCTACCAAAGAAGGCTCCATAACTTCCATTCAAGCGGTTTACGTACCTGCTGATGATTTGACCGACCCGGCTCCTGCTACAACATTTGCGCATCCAGATGCTACTACTGTTCTTTCAAGAGGATTAGCTGCAAAGGGTATTTACCCGGCCGTGGATCCCCTAGATTCAACTTCAACCATGTTACAACCCTCAATTGTGGGTGAAGAGCATTATGAAACTGCGCAGGGAGTTAAACAAACTCTGCAACGTTATAAGGAACTCCAAGACATTATAGCTATTCTTGGATTGGATGAATTATCGGAGGAGGACCGTTTAACGGTAGCTAGGGCACGAAAAATTGAACGTTTCTTATCACAACCTTTCTTCGTAGCAGAAGTTTTTACAGGTTCTCCAGGCAAATATGTTAGTCTCATAGAAACAATTAAGGGTTTTCAAATGATTCTTTCGGGGGAATTGGATAACCTTCCCGAACAAGCTTTTTATTCAGTGGGAAATATCGATGAAGCGACTGCAAAAGCTGCAATTTTACAAGCGGGGGGTTGATCAAAAAGATGATGCTGAATCTTCGTGTAATGGCCCCGAATCGGATTGTTTGGGATTCCGAGGTTCAAGAAATAATTCTATCCACGAATAGTGGTCAAATCGGCATCTTGCCCAACCATGCTCCGCTTCTCACAGCTTTAGATATTGGAGTGATGAGAATACGTGTCAATGAACAATGGTCTAATATGGCTTTGATGGGTGGTTTCGCCACGATAGATAACAATCAAATAACTGTATTGGTGAACGAAGCAGAAAGAGCTATTGATACTAATTCCGAGGAAGCTCGAGATACTTTCCAGAAAGCCCAAACTAGTCTAGCTCAGGCAAGGGGAAAGAAAGAGACTATTGAAGCTAATTTATCCTTCAAAAGAGCCAAGGCAAGGTTAGAGGCGGTAAAGGCCGATTAAAAGATTACGAATGCTACTCGAGAGTAGGTTTCGCATCAACGCAGTTATCATTCAGAAACGAAGTATGACGGAATAGAGAACGTTTTATATATGCTCGAGGGTTACTATCTTCTTCCTCCTTCTCTTCCCCTTCCCCCCCCTCCCCTCTCCCCCTTTTTTTCCCCCCTCCCTTTCCCCTTCTCTCCCCTTACCCTTCTCCATGTAAAGCTTATTGGATATTCTCTCAACCCCATGATATCCAATAAGTTTTACCTACTATTGGATTTGAACCAATGACTCCCGCCGTATGAAAGCGATACTCTAACCGCTGAGTTAAGTAGGCCATTCCTTAATTGGAATTGAATTTATTCTAGCGGATACACGAAATTGTAAACAATACAGTCTCGGAAAGATTCGGATTGAAACGTTTCCTACAGTGCAACACCCAACTTGACAAGTACTTATGGGTATGGATAATATATTGTGGGGTCAATAGTAGTAAGGGCTATGGCTCAGCGGTAGAGCGCCTCGTTTACACGTGCGCCAATGCTTTTCAGGAATAGTTAGTTTATCGATTCTCCCGATTCACTAAAAGTGAAAGATTTGTGTTTTACTCTATCCATAACTTTTTGGGAACGGTAGCATAACAAAAGATTCAATCCTTCAGTAATGAAAGGGAATTGATGATCCAGTTGATATGGTAAATTCGAGTTCATTCAATGCTAGGGATGACAGGGGTAAATACGAGGACCTCGAGATACTCTCTCCCTCGCTCCGTGAGCTTTAAGGTGTATGAAGTTCCTCCAAGTGATAGAGGCTCTTTTTGAGTGAATCCGGGCCCGGAAAAGCAAACCTGTGTCAACATTTAGAAACTTCTTGAAAGACTTTGGGATTGGCTCGAAGGAATTACTCGAGCACACGGAATCATCTTATTATTCCACTAATGGGAGAAGGATGATGAATCGACTAATATATTCTTTAGTTGATGAACGAGCCCAATGCGGAAAAGATATGCATGTTGGGTTCCCGAAACAGTTCGGATCTATCATTCCGTTGATTCCGATCTGTCTCACCGAGAAGGTCTACGGTTCGAATCCGTATAGCCCTAATCCCCGAAAGAATTCTACACGATTGTGCATAGATCCTTCAAACAGTAGACTCTTTGGAATCACTGTTAGGGTAAATTCCTGTGTGGGTAGCGTATTCATAATCAAACAGAATCTTTCCGGATATTCGGAATCGATTTGATTCTTTCCTGGGTAATAATGAGATGGAAAAAGACTCGTATTATCCCATTCTCGTAACAGGAATATGCTCTATGTTTTCACTTCCCAAATACGAATCCTTCCGGATACTCCTATTGATATCTGGCTCTATTCCTGTATTAGCATTTTCGATCCCAGGACTCTTAGCACCCGTTGGTAAAAGATCGGAAAAGCTTACTAGCTATGAATCGGGTATAGAGCCAATGGGAGATGCTTGGATCCAATTCCAGATCCGTTACTACATGTTTGCGTTAGTTTTTGTAATTTTTGATGTCGAAACAGTCTTCCCTTATCCATGGGCTACGAGTTTCAATGAATTAGGCGTCCCCGCTTTCGTTGAAGTCCCAATCTTTGTATCTATTCTAATCGTTGGTTTAGTCTATGCATGGCGAAAAGGAGCATTGGAATGGTCTCAACTGCGGAATCCACGGATTATAATAAGAATTTCGATCATTTCATGAATCTATCAATTCATTCTGCGGAGTTTTCCCCTCCCGATCGGGATACACCGAATTCAATTTTTTCAACCAACCTTAACGATTTCGCGAATTGGGCTAGACTTTCCAGCTTATGGCCACTTCTCTACGGTACTAGTTGCTGTTTCATCGAATTCGCCTCATTAATCGGTTCAAGATTTGATTTCGATCGTTACGGTCTAGTACCACGTTCTAGCCCCAGACAGGCCGATCTCATAATAACAGCTGGTACTGTCACCATGAAAATGGCACCTTCTTTGGTGAGGTTGTATGAGCAAATGCCTGAACCAAAATATGTGATTGCCATGGGAGCATGTACTATCACAGGGGGTATGTTCAGTACCGATTCCTACAGTACCGTCCGTGGAGTGGATAAATTGATTCCTGTAGATATTTACTTACCAGGTTGTCCACCTAAGCCCGAGGCTGTTATAGATGCTGTAACAAAACTTCGTAAGAGAGTAGCTCAAGAAATGTATAGGGATCCCGATAAATTACCAGGAAAAGATCGATTTTTCACTCTAAAGCATCGATTTAGTACCGCATCCAGCACTCGTACTGAACAATATAGTCAACAATTACTTGATCAATCTCCAAAAACTCTATCAGATACTCCTTCAGGGACGAATTCGGATAGGTTGGAGATAAGTGCTGAATCGAATAATGAGGGATTCCTATCAAATAACGAAGGAATGGAGATATCCTTGGAGAAATAGAGGAATGGTAGCCAATTGCGTTAGTATTACCAATCATGATTCGAAAATCGATACGCAGGGACGATTATCTGCCTGGCTGACTGAGCATAAACTGGCCCATAGACCCTTGGGTTTTGATTATCAAGGAGTTGAGATTTTACAAACCAAACCCGAAGATTGGCCTTCTGTAGCTGTTGCTTCATACATTTACGGTTTCAATCATCTCCGTTCCCAGTGTGCCTATGATGTGATGCCAGGGGGACTTTTGGCTAGTGTGTATCATCCAACGAAAGTACACGATAATGCAGATCAACCGGAAGAAATCTGTATCAAAATCCTTGTCTCGAGAAGAGATCCTAGAATTCCATCTGTCTTTTGGATTCGGAAGAGTGCTGATTTTCAAGAGCGAGAATCCTATGATATGTTAGGAATTATTTATGAGAGTCATCCGCGTCTTAAACGTATACTAATGCCTGAGAGTTGGATTGGTTGGCCCCTACGTAAGGATTATATCGTACCCAATTTTTACGAATCACAAGATGCTTACTGAACAGAACGAGATTGGACTATGCTTATTCTGACACTGATTTGATTCCCACATTCTCGTAATTCATTTAGCCGCAATGCAATGGGAGGGAAAGATTCCTGCTGATTGCCCAGTATCATTTAAGGGGTATTTTGTCGAATCTGTCTATAGGCATAAGCCATCTCCTTAAATCTATTCCTGATTCTTTAGGGGGGTACTCATTATGTTGATTGTACCTTTCACACCAAATACTCATCATCTTTTTCATTCTTAACTTCTTCGTTCCCCCACGTAGAATTTTTGATAATGATGAAGAATCTGCATGGAGTTGGAAAAATCGTCGGATCGTCAGAATGGGATAATACTCCATCTATCGTGACATTGTGACAATTCCCTCAAATCCTTCATAATTTACTAGTACTTCCATTTTTTATCCCCCCCGCAACCGTCCCAACAATTGTTCACCCTCATTCAAGAATTGCTCGTTCATCCCGCTGCATGGAGTCGGAGAAATCGTCAGAATAGAATAATCTTCTTTCTATCGTAGCGATTTCCCCGAATCCTTCATCATTTATTCGTACTTCCGTTTTTACACCCGTCCTAACAATTAGTCATTCTCATCCTCATTCAGGAATTGCTCGTTCATCCCGAAAAAAAATACGTACGTTCTCATGCCCTTCTATCCTTATAGAAGCCTTCCCGTGGATCACTTCAAAGGGTCTGGGCCCGAGATAGTTAGGGTACGAATGCACAATAAGAGGGCCTTTCAAAATTTTCTTTTCAGGAAACGGACACCCAGTTTTGAATTGAAGGGGATTCAGATAGTAAAGCGTTTGAGGGGGAAACCGATGGTTCTGACCCAATTAGGCAGGAGCGAACTGGAATGAGCCGTATACTATCATCTAACCTTCCCCTTGCGAGCGGAAGGGTTAGATTAATCTGTGACATTGGGTACGTGTGTAGCACTATAGTCTACAAAGGAGGGGGCCTATGCCTGATGAAGGATGGGGACGGTAAAAAAGGTTTTGAAGGAAGCAAAGGGTCTAGCTACTGTAAAGTGCCTCTTAATAGATTAGAGTATACTGTGCTTCATGAAATCCTTGCCAGGAGCTGCCTATTATTTTATCAGAGAGGTAGGAAAAGGTCCATCCGGAAAATGGAACCCTTGAAATTATCCGATCTAGATAAAGAATACTTAACTATGCCCAAGGACTGTGATTCTCTGGGATTAGACCCGTTTAGCCTCCCTGAAGGTGTATTATAGACATTGATAAACCCACTATAGCATCAGTTCTCGAAAGGGCGCTATCAGAATTGTCTAGTCAATTTATTGTGGAACAAACGCCCTCATGGGGGTTCCATATCTGGGGGCAGCTTGCGTCTCCAACAACCGAGGCAACACACTTAGCATACGGAGTCCCTATCGAGTTCTTCCCCGCTTTTTCAAAGCGCCGAATAACTATTTGGGGTCCAGGAAGAAAAATCTTAAATTGGGTAACTATATCTGAGTTAGGATCGTTATCAGGTGCGTTCAAATTCGTTGCTGGTTTGAAGCAAATTGAAATCGTAGAGCCTATACCTGAGGGAAATAGGTGGAACACCCTTTACAAGCATGTCGTAGGCAACCCATTTTTAGACGAAGATACCTTGCATGTGCAGGCAACATACCTCTGTGAACCTCCCTTCGATGGACCCCAGCTGACGGACCTTACTAATATTCTCCAGAAAAGGGAACTAAAAATGACCGGAAAGAGCCGGCATAAAGCTTTAGAGGTCTTAGTTAGTGCGCCCTTGTCCGAAAAATTGAGAGAAAGATGGGTATTTCGCATGCCCTGGGAGCGATGGTATAAGTACAAGAAGGAAGGATACTGGACGTTTGAGGACGGCTCTACGCTCGAGTTAATAAATGATACGAGGAGCTAGATAGCCTTGGTACAGCATACTCCCAGGAGGATAGTAGGAAGATGTCCACTCTGAGTTTTCGCAAGCTAATTGAGGAAAACCTGAGGGAGCGCTTATACCGTAAACCCAAACCGACAAAGGGCCTCCATTTTGTCAACGGCTTGTTAGATTACAAAGAGGACCATTACTCCGTTATACCACCTCTACCCGGCTTTTGGCTCTTTTCTCGGTGCAACATTTCTCTCAATAAAGAAACCAAATTAACCCCCGTACAGAAGAAGTTTTTGTATGAATCGATGGATGGCGATATACTCAAGATCAATGTTCTCAGAGCGTTTCTAAAGCTACTATTTCCCCAAAATACCCGTGAACAGATCTGTCTCTACCTTTGGGGACCTGGGGCGACGGGGAAGTCAACACTTATGCAACTTCTGCAGTATATACTGGGCGATTCTTGCTGCACGTTGGATTTGATACGCATAACCAATCGCTTTGAAATGCGGGTTGTTCAGGATAAAAGCCTTATTCTTATGCCTGATATACCCCCATACGCTAATCAAATGCAGTGCGCTATTCTAAAGAAACTGATACCGGGCGACCGAATAGTGGGGGAGATCAAAAACGGGGCAATATTTGAGATAGAGCCACATGGCCTAATGCTAATAACGGCTAACTCCCTTTGGGAAGTGCACGACAAAACTAGTGGCTTTAGCCGACGTTTCTGCTACCTCCTAACCCCACGGGTTGCTCAAAGGCGAAACGCCCGCTTATTGGATGAGTTAAAGGTTGATGCGGACGGTCTTATTAATTGGGCTCTTTCCATGCCTAGTGTGAATACGAATAAATCGTGGAGAATTCAACATAAACGTACAAATGGCATAATCTTGTGATCACACGCATCCAACCCAGCATCCATACTAACAATTATTCATCTTCACTCTCCTTCAGTAATTGCTTATTCGTCACGAAAAAATCCCTACGCTTCCATGCCTGTATATCCTTATGAAAGTCCTCCCGGGGCTCGCTCTTAATTAAGAAATCAATCAAGTAAGGGTTCACCACACTCTTGGAAATAGGCTCTCCCTTGTCTAGGCTCAACCCAATCACTACTCTTCCCTCAGATTTTCTCTCCGTAATCACATCATTATATCCCTTGAAACGAATGCAATCATACAGTGCGCTCCCAAATGAACGGAAGGAAATCGGGATCATCCCGTTGGATTCTGCATACTCCATATAAGCCTCATACAAGGATCCGGGCTTGGGAACCTTGCACGGCACGCACCCAGGGGTATTTCGTTCCCCGAACTATATCTTAACCTATCCGATACCCATTCAAACATTCCGTGAATGCCCTTAACACCTCCATCCATTTGTTCATTAAGGGCATCCACATATTGTCCCAAATGGGTATATTGCTCCGGCATGGATAAGGCCCAGTTAACTAATCCACTTGCATGTTCTTTGAGCTTATCCAGAAGATAAAAATCCCTTGGTTAACCACTGCGGGGGTCATAATGTAGAGGAATCGCCGTCTAAACCCACTAGTTTTGTCTTGAGCTTCCCACATTGAGTTGGCAGTAATAATCAAAAGTCTCTTTGATTCTATTGTATATATTGGGCCATTCCCTACCTCACAGACGACCTTATCCCCGGAGATTCTTTTTTTAAGGAGGGAGCAGTGTGAATCAGCTACTTGGGAAGGAATATCTTGCAATGTTATTAAATATTTGTCCTGTATCGCTCCCATCTCGAAGCGATTAGTTAATCGGAGTATATCCAGTGTGCAGCTAGAATCCCCCACGATATAGTCCAGAAGCTGAACCATGGTTGATTTCCCCGTGCCGCCTGGGCCCCAAAGGTACAAACTAATCTGTTGTTTATTGTTCCGTGTGAACAAGAAATGGAGAAAGGCTCTGAAAACGTTCAATTTCAAGACGTTACCTGCGAATAAAGTCAGTAGAAATTGTTTCTGGTAGCGAGTCAATGGTGTTGACAGATCCAATGAGATACCACAACGGTTAAGGGACCATAGGAATGGGTCGGGAGGTAACAAAGCGTACTCATTCTCTCCCTCCTCGACCAGGAATCCGTTAAGGAAATGCAAACCTTCCGGGGGTTTAGGCACTGCGTAAAGACGTCATTTCTTCCAGAATCTTGCAAAACTTGGATCTACTCATTTTTACCCCCCGGGTTCCCGCGTGGCTGCCCTGCAATCTATCCAATTCGTTCCCGATATCGTGCATGAGCTCAAAGTAGGAACTTTCGTGATTGACCCAGGAATCACTCTCATATTTGTACCAAACCTTCTGGGGCAATCAGAATATCCAAGTTCCCCGGAGTTTTTACGAAAGAATTTCACACAAGCTTTCCCCAAGTGAGTCCTGCTCAATATTACTCTCCTTACGTACCTTCCCCGGGGCTACCAACAGCTCCAGTATACTATCTCTATCGAGGGGGGAGGGGGGTTCGCAGGGGTAAAGAGCTTGAAAATGAAGTATCTCCTCGTTTATCATCTCGTTCCTCAGTACCTGCTCGTATAGAGTCCTCCGCCTCCTCTCCAACGGAATGGGAGCTTTTACCTCCGGGACAATTTCATTACCGGCGGGTGGTAAAAAATCTGGAAGGATTTGTAAATGGACCAGAGGCAACCAGTATTGCAGAATGATACCCCTCCCCCACACGAGGATTCTTCCCTCAGTTAGAAATTCTGGGGAGAGACCAGCTGCACATAAACCCTCTTTCTTGGTATGCTTCGGAAAACCCGTTCCCCATATATATATATACTATTGGATGGGGTTTCCCGGGGGTAGAGAATGATTCGGACACATTCCTTTTCCCCAATAAGATCCCAGATAAATTCCTGGAGTTCATAATGTTATACAACGAATCAGTCCATTAGAGGCTGTGCCAGGAACCAGATTTGAACTGGTGACACGAGGATTTTCAGTCCTCTGCTCTACCAACTGAGCTATCCCGGCCAATTCTTTTTGATGCACATCCTACGAAATCGTATTCACCGTCAATCGAGTGGTATGAAGGAGAAGGTTCTGGTAGTACTTACCATACTGCGAGTACCGAATAAGCATTTCGACGATGAGAAATGAGTATTTTCAAATCAAAGAATTTATAAGTTTTTTGATGACTTCATAATCTATTCGAGATAGAATGGGATGACTCATTCCGCCTCCTTTGGGGGGGACAAAGAATAGGATCCATTTCGGTAACCCCATATCCAAATTGAGGATATGCTATTGTTATCTAATACAGGAACGTAGTCCCCCCAGACTTGATCTTTAGAATAGTATTGCAATTAATGGGGGTAGAGGGACTTGAACCCTCACGATCTGCAAGGACCAACGGATTTTCTTTCTACCACAATTCGCATTGTCGTTAACACTAACAGTGTGGAGATGGACTCTATCTTTATTCCCGCTAATCATTGATTGAAAGGTACCATCTACAAAGAATCCTTCTCCCTCCTTTTCCGACTGGTCGGTACGATACTAGGAAACTTAGTCTTATAATCTTTAGTTAAACTCGGTGTAATTGCCCGAATTAGGTAATGAAATATTTACTACTGCTACTACTTATTCAGGCATTCCCTACTTTGCATACCCAACACCATAATGCATCTCTAGCAGGGATTATTTAATCCATTAACTCATGGATGATACCTCAGTAATTTGATAATCCGTTGGAATAGCTTCCATCGAGTCTCTGCACCTACCTCGTCCTAGAAACAAGATTTGGCTCAGGATTGCCTGCCCAGAAAGTCCCAGGTTTCCCTGAATTTGAAAGCTGCCATTCAGTGGGTTTCCAAACTGAAGCTCAATCTATTTAAGTCCGTAGCGTCTACCATTTCGCCATACCCCCATTCTTCGACTTCTGCTACTTATCAAAAAAGGGATCCATCGAGAATTAGGTATTACCTCATTGTATGTCCCATTCAATCAGTCATTGACTTATTGCGAGTAATAGATAGATCCTTTCCAATCTTTTACCCTTCCATATTTCTACTACTCCTACCTTCCCAATTGATTCGGATGGGAGTGATACTACCCACACCCCATTACCCTTCTGAATCACGTCCCGGATCTGTGGATCAAGGGATTTATTCCCGTGTAACGATTGAATACTATTCCTTCTCTCCCTCCAAAGAAGTATATTAATCCAGTGGGGAATGAATTGCAATATTAGAATATTATTTTCCAATCCAATAGCTACGATTGTCGAGTCTGTGGAAGTTGCAGAACCAATATCAGTAGGGATGGATCAAAGAATCTAGATTAATTCGCATTTCTCGGGGAGTAATGGATTACCCCAGGGGTTATAGCATTGCACTGATAATGCGATGGTCATCGGTTCGACTCCGATAGGCGGCTCCTCTGCCTTCTTGTTCCTATCCCCTCTTCTTCCAAAAAGAGTTTTTGAGGATCCTGATACTGATAGATTCACATTTTGATCCTATTACCTCCTCCCACAATCGATATGTTATTATTCTCTAAAACACTTGCATAGGGGTAGGATCCTTAAATAAAATTAAGAATTTTACTCGAATCTCGAAGTTTTGAGATCCTTCCAAAATGATAATGAGGAGTGGATGAAATCTGGATGGAAAGGGAAAGAGAGAGAAGGAGGGAGAGGGAGGGGGAGGGGAAGGGAAGGTAGGGGAAAGGGGAGGGGGAAGGAAAGGGTGAAAAAGAAAAAAAAAAAAGGAGTTTCTATGTCTCGTTACCGAGGGCCTCGCTTGAAAATAATACGTCGCTTGGGAAATTCGCCGGGACTTACTAATAAGACACCGAAATCAAAAAAGATTGGCAGTGATCAATCCATTTCAAGAAAAATCTCTCAATATTGTATTCGTTTAGAAGCTAAGCAAAAATTGCGTTTCAATCATGGATTGACAGAACGGCAGTTGCTCAAGTATGTTCGTACCGCCAGGAGAGCTAGCGGGTCGACAGGTCAAGTCTCATTACAATTACTTGAAATGCGCTTGGATAACATTATTTTCCGATTGGGTATATCCCCCACCATTCCGGGAGCCAGACAATTAGTCAACCATAGACACATTCTAGTTAACGATCGTATAGTGGATATACCGAGCTATCATTGTAAAGCTAACGATGTTATTACTGTGAGAGATCAGAATAATTCTCGAAATCTAATTGGAAAGGATGTAGGATCTTCTGCCGAGGGGAGAATACCGAATCATTTAAGTCTCTCTCTTTCGGAGGATGATAAGCTTAAAGGATTTGTTAATCGAATGATTGATCGCGAATCCATAGGTTTGAAGGTGAATGAATTGCTAATTGTAGAATACTATTCCCGTCAAGCTTGAATTGGTAAATACCCCTTCAGTCAACCCCAAATCATGCTTCGGTGTGAGTGAAAGAAACTACGAACGAGTCTTTTTCTATCTATCCATTCTCTATGTTATACTACGAATCGATCTTGTATCGAACCTTACTCGTTCGCATTACTCATTGATTCCCAAATGTGAAAATAGTGTTTCTAACGGTGCTGACGCGTACTACCAAACCGTGTTCGTGTATACCACAAATCTCTATTCCAATTCCTAATACTCTCTCGAATGGAGATACAGTGGTGGCTTCGGGAGGGGGAGGGGGAAGGAAACAATTGTGAATCAAATTCTCAAACCTTCGTATACAGTGTCAGATCCTTTCTCACAGCGTAATCAACAATTTCGTAATGAGATACGGAAAGAGAGGGATTCGAACCCTCGGTAAACAGTAAGCTTACATAGCATTTCCAGTGCTACACCTTAAACCGCTCGGCCATCCTTCCCAAGACATCTTGTTACTCATTCTAGGTAATAGGGGATGGAGTAACTATTCCCTCCCGATGAGATTAGTTCATGGAGATTCAATCAGTCTCACCTTCGGCGCGCACGAGAAAAATTTAGAGAATCTTTGAATTGACCGGGGAATCTTCAGATTCTCGGAAGAAATTCTTACCAACTATTATTATACTAACCCCGGGTATTGAATGGAGGTATCTCATGTAGGTGTATATGATGCTTACGGAACGTACACGTGTATGTACGTGTATGCACACACATATGCGGATACATACCCGTTACCATTACTGAGATAATTACTTTGTTACATCACTTTATTGATCCGAAAGGATTGAATACATCTTCCTCGAATTCCCGATCAGAGAATGGTCTTGGAGATATGCTTACACCACATCCTGTATCCCTTACGTAGGGATTTATTTAGGAAACGAGGGGAGGGGGGGGGGAGGGGGGAGGAGAGAGGATGAAAAAAGGAGAGGAAAAAGAAAAGGAAGAGAATGGATTTCCAATCGATCATGCCTAGATCCCAGAAGAATGATAACTTTATCGATAAGACCTTCGCAATTGTAGCGGATATATTACTGCGAATTATACCTACAACTCAGGGAGAGAAGGAAGCATCTATTTACTATAGGGATGGTGCGATCTGAGTAATGGAATCAACCCAATCCTAAGTAAATTGGGACGATGCGTGATCACGTAAGACTCACGCTCGGTGAAGGTGCGTTTTGAGAATGAAACAATTCCTTCCGTCGTGTATCCTCGATTGATGCAGCCCCAGATGCTTGAATCTTCCAAAGATTCTAGTGTTGAGCAAAAGGTTAAACCTGAAGAGTATTGCCTTCGACCATGGGTAGGCACGGGGGGAAAGCGCTACGTGTAGAAATCGACAACACAAAGGCTTCGTTAGAATTCGTATTAGCAAGTAGTACTTATGCTTATGCGATGACCAGTAACAGTGATTAGGACAACAAACTTCCATCCCGTTCGTTTTTTGGATACCCATAGAATCATCGGAGATTGTCGGAGTAGCTGATCCCCAGAGAGACAGAGCGTCGGGAATGAAGAAATTGTTGAATCTTCCATTTTTTATGCAATATCCGTATCGAAAACGGAAGATTAACGGGAAGGATGGCTAGAGATTAATTACTCAAGAAACACTAGCCCCTGCCAGTTCGTAGTGGTGGAGTAAGAATCCTATGAGATTCTAAAGATCATTTCTCTATCTGCATATTCTACAGGAGTAGCCGCATGAGGTGAGAATCTCACGTACGGTTTTGAAACGGAGGTTTAGTGACCGACCGTAACGAATGTCAGCTCAATCTGAAGGAGAATACGCGGAAGCTTCACAGAATTACTATAAGGCTATGCGCCTAGAGATCGATCCTTATGATCGAAGTTATATACTCTATAACATAGGTCTTATTCATACAAGTAATGGGGAACATGCCAAGGCTTCGGAATATCACTCCCAAGCATTGGAACGAAACCCTTCTTTACCACAAGCTTTCAATAACATGGCCGTGATCTGTCATTACGTGCGACTATCTATACTATGGGATTCATCGGTTCAGTACCACCAAAAAGAGGGGCTTTCTACACATGCACCGTCGCGAGATGGAACAGTTTCGATTAGCCGTGGGGAATAACCTTTCATTGGAATCCAAACATGGAAGGGAAATCAAAGCCTATGTATCCCATGGATAAGATGATTGAATTGGAAGGGGAAGCACCGTAAGGATCCTTTACTGAAGTTTGGGTTGATACAATGGTATTTGCCTGATGAAGAATCGATTCGTGTAGTAGAATCGATTCCGGGATAGAGCATTAAGCAACGGTGTAGTATCAAATCCTAAAGGGTAAGTAAGATCAAGAGAATTTCCATACGAAAGTAAGATAGTTACCTCTTCCCCCCCATAATTTGGAGGGGTACCATAAGGATAAGATCCTGCATTTCAAGAGGTAGGGGGATAGACAATGTTTCATCCGATTCCGGATGGGATTAGAAAACTATGTCACTAACTATTTCTAGTACTTCAGCCAATTCGAGTAATACGAATCTATTGGTGGGAGAAGAGAAAGATAGAAAAAAGGGAATTCTCACTGATAGTGATAAACTTGGGTGAATGGAGGAATTTACCAATAGTTATTCGAGCCGTATGAGGTGGGAAACTCTCAAGTACGGTTCCGAGGGAAGGTCATTTTTGGGATTGACCTATTCCGACCGGGGGGAACAGGCCATTCAGCAAGGGAATCCCGAGACTTCAGAAGCATGGTTCGACCAAGCTGCTGAGTATTGGAGACAAGCAATAGCACTTGCCCCTAGCAATTACATCGAAGCACAGAATTGGTTGAGAATCACGGGACGTTCCAAGGAGTGAGAATGGAATAGCGGAACATACGTTTCGATCGGATCAAATCTTTGTCGAGTATCGGAAATAGAACCAGGTAGGATTGATGAACATTAATCAGAAGGATTGGAATAAACTCATCCCGTCGATCCAAAAGCGGGATCCGTAATGGGTCCATCAAGCACTTCTAAGTTGTGCAATAATAAGTTTGAATGCCTGCCCTAGATAACTCCTCTATCATAGTCGCCCCAGTTATAAACTGATGGAAGGATGGAATATTACCGAAAGATCCCTCAGAAGTTTCTTATTCATTGTTGGTAGGTTATTGTTATTTCCCGTTCCGAGAGAGGAGAATCTCGATGACTATTCGTTCACCGGAACCAGAAGTTAAGATTGTGGTGGAAAGGGATCCTGTAAAAACTTCCTTCGAAAAATGGGCTCAACCCGGACATTTTTCAAGAACTTTAGCAAAAGGTCCTAATACTACCACCTGGATTTGGAATTTACATGCTGATGCTCATGATTTTGATAGTCATACTAACGATTTGGAAGAGATCTCTCGTAAAGTATTCAGCGCTCACTTCGGGCAACTAAGTATTATTCTTATTTGGCTGAGCGGTATGTATTTCCACGGAGCTCGTTTCTCTAACTATGAGGCATGGCTAAGTGATCCCACTCATGTAAAACCTAGTGCTCAAGTAGTTTGGCCTATAGTGGGTCAAGAAATTCTAAACGGAGATGTAGGCGGGGGTTTCCAAGGTGTACAAATAACTTCAGGTTTTTTCCAACTCTGGCGAGCATCCGGAATAACTAATGAATTGCAGCTCTATTGTACCGCAATTGGTGCATTAATCCTTGCGGCACTAATGCTTTTTGCCGGTTGGTTTCACTACCACAAAGCTGCTCCAAAATTGGCTTGGTTCCAGGATGTGGAATCTATGCTGAATCACCACTTGGCGGGTTTACTAGGCCTGGGGTCCCTAGGCTGGGCGGGGCATCAAGTGCATGTTTCCCTGCCTATTAACCAACTTTTAGATGCCGGGGTCGATCCCAGGGAAATTCCTCTCCCTCATGAATTCATTTTGAATCGTGATCTACTTGCTCAATTGTATCCTAGTTTCGCTAAAGGATTAATACCATTCTTTACATTGGATTGGTCAGAATATTCCGATTTTTTAACCTTTCGCGGGGGACTCAATCCTGTCACGGGGGGTTTGTGGCTAACTGATACTGCACACCACCATTTAGCTATTGCAGTTCTTTCTTTGATAGCCGGTCATATGTATAGAACCAATTGGGGCATCGGGCACAGTATGAAAGAGATTTTGGAAGCTCATAAAGGTCCATTTACAGGCGAAGGTCACAGAGGCCTCTATGAGATTCTAACCACTTCATGGCATGCTCAATTATCCATTAACTTAGCCATGTTGGGTTCCCTAACTATCGTAGTGGCTCATCATATGTATTCGATGCCTCCCTATCCATATTTAGCGATTGATTATGGTACGCAGCTATCCCTATTCACGCATCACATGTGGATCGGTGGTTTCCTCGTAGTTGGGGCTGCTGCACATGCGGCTATCTTCATGGTGAGGGATTACGATCCAACTACTCAGTATGATAATCTGTTGGACCGTGTTATTCGGCATCGTGATGCGATCATCTCGCACCTAAACTGGGTGTGTATCTTCTTGGGCTTCCACAGCTTCGGTTTATACATCCACAACGATACTATGAGTGCTTTGGGACGTCCCCAAGATATGTTTTCGGATACTGCTATACAATTACAACCTATATTTGCCCAATGGGTGCAAAATATTCACGCTTTCGCTCCCAGTTCAACGGCTCCCAATGCAGCAGCAAGTACTAGTCTAACCTGGGGGGGTGGCGATTTGGTAGCAGTGGGCGGCAAAGTGGCTCTGTTACCGATTCCATTGGGAACGGCGGATTTCTTGGTACACCATATTCATGCATTCACCATCCATGTGACTGTATTAATATTATTGAAAGGGGTTCTATTCGCACGTAGCTCGCGCTTGATACCTGATAAAGCCAATCTTGGTTTTCGTTTCCCATGCGATGGACCCGGCAGGGGAGGAACATGCCAAGTATCAGCCTGGGATCATGTTTTCCTGGGATTGTTCTGGATGTATAATTCCATCTCGGTAGTGATATTCCATTTTAGTTGGAAAATGCAGTCTGATGTTTGGGGCAACGTAAGTGATCAAGGAATAGTAAGCCACATTACTGGGGGAAACTTTGCCCAAAGTTCAACAACTATTAATGGATGGCTTCGTGATTTCCTATGGGCGCAGGCTTCTCAAGTAATTCAATCCTATGGTTCCTCATCGTCTGCGTACGGTCTCTTATTCCTGGGTGCTCACTTCGTTTGGGCCTTCAGTCTGATGTTTTTATTCAGTGGTCGTGGATACTGGCAAGAACTCATTGAATCTATTGTTTGGGCTCATAACAAATTAAGAGTCGCTCCCGCTATCCAGCCTAGAGCCTTGAGTATTATACAGGGACGTGCTGTGGGAGTAGCTCATTACCTTCTAGGTGGGATTGCCACGACATGGGCATTCTTCTTAGCAAGAATCATTGCAGTGGGATAATGGCTAGGAGGATTTGAAAAGCATTACGGCATCAAGATTTCCAAAGTTCAGCCAGGGTCTAGCTCAAGACCCAACTACTCGTCGTATTTGGTTCGGTATTGCTACCGCGCACGACTTCGAAAGTCACGATGGTATTACTGAGGAGCGTCTCTATCAGAAAATTTTTGCTTCTCATTTCGGTCAGTTAGCCATAATATTCCTTCGGACCTCCGGCAATTTGTTCCATGTAGCCTGGCAGGGTAATTTCGAAGCATGGGTACAGGATCCTCTACATATAAGACCTATTGCTCATGCGATCTGGGATCCCCACTTTGGTCAACCAGCTGTGGAAGCTTATACCAGAGGAGGCGCTCCAGGCCCAGTCAATATTGCTTATTCCGGTGTTTACCAATGGTGGTATACAATTGGTTTACGCACGAATCAGGATCTTTATAATGGTTCTATTTTCTTGTTAATTCTTTCCGCTCTGTTCCTAATAGCGGGTTGGCTGCATCTACAACCTAAATGGAAACCGGGCCTCTCTTGGTTCAAAAATGCGGAATCTCGCCTAAATCATCACTTATCAGGACTTTTTGGAGTAAGTTCCTTAGCCTGGACGGGACATTTAGTTCATGTTGCCATCCCTGAATCGAGGGGCGAACACGTAGGGTGGGACAATTTATTGACTGCATTACCGCATCCCCAAGGGTTAGGACCATTCTTTTCGGGCCAATGGGGTGTTTACGCGCAAAATCCGGACTCAATCAATCACTCGTTTGGTACTGCTCAAGGAGCAGGTACTGCTATCTTAACCTTCCTTGGAGGATTCCATCCACAAACTCAGAGTTTGTGGCTGACTGATATTGCGCATCATCATTTAGCTATTGCGGTTGCTTTTATTATTGCTGGTCATATGTATAGGACCAACTTTGGAATCGGGCATAGTATGAAAGAGATTCTAGAAGCACATACTCCTCCAGGAGGTAGATTGGGACGCGGACATAAAGGACTCTACGATACAGTTAACAATTCTCTACACTTCCAATTAGGTCTTGCTCTAGCTGCTCTGGGAGTAACCACTTCCCTGGTAGCTCAACATATGTATTCCTTACCTGCTTATGCATTCATAGCACAAGATTTTACTACCCAGGCTGCGTTATACACTCACCACCAATACATTGCTGGATTTCTTATGACAGGCGCCTTCGCTCATGGAGCCATTTTTTTCATTAGGGATTACGATCCGGAACAGAATAAAGATAATGTATTGGCCAGAGTACTAGAACATAAAGAAACTATAATATCCCATTTAAGTTGGGCTAGTTTATTCTTAGGTTTTCACACCTTAGGACTTTATGTTCATAATGATGTTGTATTAGCCTTTGGCACTCCGGAGAAACAGATCCTAATTGAGCCAGTATTTGCTCAATGGATACAATCCGCCCACGGGAAGACTTCGTATGGTTTCGATGCACTTCTATCCTCAGCCAATAGTCCAGCATTCAGTGCTGGTCAGAGTCTATGGTTGCCCGGTTGGTTAGAGGCTATTAATAATAGTAGCAACTCATTATTCCTAACAATAGGCCCTGGGGATTTCTTGGTTCACCATGCTATTGCCTTGGGTTTACACACAACTACGCTAATCTTAGTGAAAGGTGCATTGGATGCGCGTGGGTCCAAACTAATGCCAGATAAGAAAGAATTCGGTTATAGTTTTCCCTGCGATGGTCCGGGTCGAGGCGGTACTTGCGATATCTCGGCATGGGATGCCTTTTATTTGGCAGTATTTTGGATGTTAAATACTATCGGTTGGGTCACGTTCTATTGGCATTGGAAGCATATCACCCTGTGGCAGGGGAATGTGGCGCAATTTAATGAGTCTTCCACTTATTTAATGGGATGGCTGAGAGATTATTTGTGGTTAAACTCTTCGCAACTCATTAATGGATATAATCCCTTTGGTATGAATAGTCTATCTGTATGGGCATGGATGTTTCTATTCGGACATCTTGTTTGGGCCACTGGATTCATGTTCCTCATTTCCTGGCGCGGATACTGGCAAGAACCAATTGAAACTTTAGCATGGGCTCATGAACGTACACCTTTAGCTAATTTGGTACGTTGGAAAGATAAACCGGTAGCTCTTTCTATTGTTCAAGCACGATTAGTAGGATTAGCTCACTTTTCCGTCGGTTACGTGTTCACCTACGCAGCTTTTCTAATCGCTTCCACATCGGGAAAATTTGGCTAATATTTCTCGCAATGATGACAGCGGGCAGAGGGAATGGATTAAGCCTATCATTAACTAGGATTTAACGGTAGGCTCAATCTATTCCTCATTCATAAAATTTGAATGGATGGGTATGAGTGAAAGAATAAGGAGGAGGAGGTGAATAAAGGAGAGGAAAACTTCGCACTTTGTGGGTAAACCATTACCTAAACATTGACTCAAAGCATTATTTAAATATTCCCGAACGTAACATTACGGCTAAGAAGAGTCTTATTGAAAGGGAAAGGAAGAGGCAAAGATTGGTATGGAAATATCACTCTATTCGCCAATCGTTGAAGGAGGAAATGAATAAGGCTTCATCATCGGATGAGAAATGGAAGATTCATGAGAAACTGCAATCGTTACCGCGTGACAGCGCACCCACGCGCCTCCATCGTCGTTGTTTACCGACAGGAAGACCTAGATCCAACTATCGGGATTTCGGTCTATCCAGACATGTACTTCGCGGAATGGCACACACTTGTTTATTACCCGGAGTAACAAAATCGAGTTGGTGAAACTATTGCTCATACAAAGGATCCACCTGCCAATGGAATAGATACCACCGGATTCTCCGATATTCGATGTAATTATTGAACCCCGTATAATAATTGCATCGAATTAATCAGTAGCGGGTAACGCGGGGTAGAGCAGCTTGGTAGCTCGCAAGGCTCATAACCTTGAGGTCATGGGTTCAAATCCCATCCCCGCAAAGATAGGGAATACGCAATGGGTAGTGGGAACGGATACTAACCCATATTATTAAGTCACTCCCATTCTTTTTTCCGATTCACCAATCGGTCGACCAAACAATTCTTGGTAAATTATTCGTCTGGTTTTTGTTACACAAACTATTCCCTACCCCAAGGATAGAGTGTTGGCCCGATATTCAAGAGATTCGTCGAGCTCTGTGGGTATGAACGAAAAGGTCCGTACTACCGGTCCGGGCAAAACCTTAGTATGAGATATGGATGGATTGAATGATATGCTGACAACACTGATGATATTCCCCATGTCGATTATTCCATTCATTCGTTTCACTGTTTGGTGACGCTTCATCCCAATCTCTCGGATTTTGCATGGAAGGCTCCCGTGGAATAGATGGGGATACTACGGATCTCCCTTCTTTTACTCCTCCCCCTCAATCAGTTTTGTTAACGGATAGAAGACTCCTTATGGAACTAAAGGGTGAGATATACACATTCGTACCTTCCCCCTCACTGGAGGGAATGACACCAGATCTCTATCAAAATATTTTGTATGATCTTCAAAGGGGATTACCTCGGTTGGCATGATCGAATAGTTCATAGGACTTGGCGACTTTTTGCAATCAAAAGTTTTCTCCTCTTTCACTTCCATAGAATTTCCAGTCCAATCAAAAATAGACTAATTCGGTCCCTATATGGAATTGGTAATTTATTGAACCAATACTCGTACAAACCGCTAGACGCGAATGGGTAATGAGAGATTCAAATTAGTGCAAGTTTGCTTTGGTGTACCCGTCGCTTAAAACGATGAAGCAAGAAGGTATTTTAAATCTATCTATCCCTTGGCATTACATTAACGAAGGAATCGTTTTCGGCTTCTTCAGAATACACGAATGCGTGCGCGCATACGTGTATGTACATGCATCCAGCATATGCATATGAATACATACGTGCATATTGATTACTAAGATATTGTTATGGGCGGGATCTTTACACGACCGATTCGGGGGAATGGCGGGAGCGGTATGGGAGAAACAAATTCTTGAGTTTCGGCCAATACTGATCCTTCACCATTTCTGAACCCCTCAAATATTCTCTCTATTATTCCTGCACCCAAGTTTGATTATGGGGCGTATCGGTATCAGTAACGGCGGGGGAAGGAGGGAAAAGAAGGAAAAGGGGGGGAAGGGGGGAGAAGGGGGAGAAGGAAGGAAGGGATGGGGGGGAGGGTAAGCGGAAGAGGAAGGTGGAGGAGGAAAAAATCGTAGGTAAGGATTTGTAGATACAATATACTCATGATGTAATGATTCCACAGATGAGGGAGCCCCTTTAACTCAGCGGTAGAGTAACGCCATGGTAAGGCGTAAGTCATCGGTTCAAATCCGATAAGGGGCTACTCGAATGATATTTACTACAAAAGATTGAATCCGAGCCATATTCGGTAGGAGTACTCATAAGTTTGAGCAATTACTGTGCCAAATAGACGTATCCACTACTCAATTCAGAATTGGTAGGGGGAGTAAACTAGAACGGAAGAAGGAGAGGATTGGGAAGGATAAAAATAGATAAATATAACTCATACTGAGTTCTATGAGTTAGCTATTCTAATAGCTGAATCTACTAGATACTAGAAACCCTAATTGCTCCATTCCACTCCCCGATAATCGAACTGGATTCCCATATACCAAACCCTCATTCATCTCCTTTTTCCTTTTCCCCTTCCCCCCCACCCTTCCCTTTCCAACCATACCATCAAGGATCAATATTGGATTATTGACGCCTGGTAAGGTTCATTGATCGAATCCTATGAAATAAATACTCATTATCCTCCTATCCCTATTCTGGGTTCAGTCTAATCGGGAAAAGATACTATCAGGATCCGGAATTGAATAAAATAATTACGGTCCAATAACTTTCAATATTGATTGGAGATTGGTAAAATAGATGTATAGGGATGCGAAAAAACCGGAGAAATAAAGATTTAGAGTCTCTTTCCCAATGGAATTCGAATCTATTCATGCCCCCTCCGCATCGTTCTCATCAAACGAGATATTTAGAATCGGATTCTCGTACTGTACCCCAATGAATAGAGAGAGTTCTATCGGTATCCAATAACGGAGAATTAGATTGGAATATGGGTAGTAATAACTATTTGATAATTAACGGGGAACGCTTATAGTTCCGCACTTTCCTGATTGATATTACCATGGGGATATTTCCAAATACGGACAGTACTATTGATGGACAAATCCCTGGAAAAGATGGGAGGATTATCTATAAGAAGTTTTTATCCACACCCCTGGTAATTAAAACAGGCATTTATAAATGGTTAAAATAGTTGAATGGGAGAATTATTATGACTATAGCCATCGGAAAGTCTTCCAAAGAACCGAAAGATTTATTTGATACTATAGATGACTGGCTAAGAAGAGACCGTTTTGTATTTGTAGGTTGGTCCGGCTTATTGCTTTTTCCATGCGCCTATTTCGCACTAGGCGGTTGGTTTACAGGTACAACTTTCGTTACCTCATGGTATACCCATGGATTAGCTAGTTCTTATTCGGAAGGTTGCAATTTCTTGACTGCCGCAGTATCTACCCCCGCTAATAGTCTGGCACATTCTTTACTCCTATTATGGGGTCCTGAGGCACAAGGAGATTTTACTCGTTGGTGTCAATTGGGTGGTTTATGGACATTTGTTGCTTTCCACGGTTCCTTTGGTTTAATAGGCTTCATGTTACGTCAATTCGAACTTGCTCGATCCGTGCAATTGCGCCCCTATAATGCGATTGCATTTTCTGGTCCAATCGCAGTCTTTGTCTCAGTATTCTTGATTTACCCCTTAGGTCAATCCGGTTGGTTCTTTGCGCCGAGCTTCGGCGTGGCAGCCATCTTTCGATTCATCCCCTTCTTCCAAGGTTTCCACAACTGGACTCTGAACCCATTTCATATGATGGGAGTTGCTGGAGTGTTAGGTGCTGCTCTTTTATGTGCCATTCACGGTGCTACGGTCGAAAATACTTTGTTTGAGGATGGTGATGGTGCTAATACATTCCGTGCCTTCAACCCAACCCAATCCGAAGAGACTTATTCGATGGTAACCGCCAACCGCTTCTGGTCCCAAATCTTTGGTGTTGCTTTTTCCAACAAGCGTTGGTTACATTTCTTCATGCTATTCGTGCCAGTGACTGGTCTATGGATGAGTGCTATTGGTGTAATCGGTCTAGCCTCGAACCTACGTGCATATGACTTTGTTTCTCAAGAAATTCGTGCAGCAGAGGATCCTGAATTTGAGACTTTCTACACCAAGAATATTCTCCTGAATGAGGGTATCCGTGCTTGGATGGCGGCTCAGGATCAGCCTCATGAAAACCTTGTATTCCCTGAGGAGGTTCTACCCCGTGGAAACGCTCTTTAATGGAACTTTATCCCTGGGCGGCCGTGATCAAGAAACCACGGGTTTTGCTTGGTGGGCCGGCAATGCTCGACTTATTAATTTGTCTGGTAAATTACTCGGTGCCCATGTAGCGCATGCTGGGTTGATTGTATTCTGGGCTGGAGCAATGAACTTATTCGAAGTAGCTCATTTTGTTCCGGAGAAGCCTATGTACGAACAAGGATTGATTCTACTCCCCCATCTAGCTACTCTGGGTTGGGGAGTAGGTCCCGGTGGAGAGGTCATAGATACCTTTCCATACTTCGTATCCGGAGTACTCCACTTAATATCTTCTGCAGTCTTAGGTTTTGGCGGTATCTACCACGCACTCATTGGCCCAGAGACTTTGGAGGAATCCTTTCCATTCTTTGGTTATGTATGGAAGGATAAGAACAAAATGACTACTATTCTGGGTATTCACTTAATCCTGCTAGGTGCTGGTGCTTTTCTCCTAGTATTCAAAGCCTTGTATTTCGGGGGTGTCTACGATACGTGGGCACCCGGAGGTGGGGATGTAAGAAGAATCACAAACCTCACTCTTAGTCCAAGCGTTATTTTTGGCTATCTGCTCAAATCCCCGTTTGGTGGAGAAGGATGGATCGTTAGCGTGGACAATTTGGAAGATATAATTGGAGGCCATGCTTGGTTGGGATCCATTTGTATCTTCGGCGGAATATGGCACATTCTAACCAAACCCTTTGCCTGGGCTCGACGTGCTTTTGTGTGGTCCGGAGAAGCTTATCCATCCTACAGTTTGGCAGCTCTTTCCATCTTTGGTTTCACCGCCTGCTGTTTCGCATGGTTCAACAATACGGCCTATCCCAGTGAATTCTATGGTCCCACTGGTCCGGAAGCTTCGCAAGCGCAAGCATTTACTTTCTTGATTAGGGACCAACGTCTTGGGGCTAACATAGGTTCTGCCCAAGGACCCACAGGGTTGGGTAAATATCTCATGCGTTCCCCCACGGGGGAAATAATCTTCGGAGGAGAAACAATGCGTTTCTGGGATCTCCGTGCTCCATGGCTGGAACCCCTAAGAGGCCCTAATGGTTTGGATCTGAGCAAATTGAAAAGGGATATCCAACCCTGGCAGGAGCGCCGTTCGGCAGAATATATGACTCATGCTCCTTTGGGTTCTTTGAATTCTGTAGGCGGAGTAGCTACTGAGATAAATGCTGTGAACTATGTATCTCCCCGAAGTTGGTTAGCTACTTCTCACTTCGTTCTAGGTTTCTTCTTCTTCGTGGGTCACTTGTGGCATGCAGGAAGAGCTCGCGCGGCTGCGGCTGGATTCGAAAAAGGAATCGACCGTGATACCGAACCTGTTCTTTCTATGACACCCCTTAACTAAGGTAATGAATCGGAAGGGAGTACAAACAAAAATTATGCATTCCCGCAAATCCTCTTTATAAGCTCGGCCTACCAGCCGAGCTAACGGAATGTTGTTTGGCCGGAATGAAGGGGAATTGACTAAGAGGGAGAGAGAGGGATTCGAACCCTCGATAGTAATGAAAAACTATGCCAGTTTTCAAGACTGGAGCCATAAACCGCTCGGCCATCTCTCCGGAAAATACCTTCATCCAGGATACAGAATGAGAGTTTGATAGTGTGAGTATACGAACATTAAATTAACCCTATACTATAAGTATATACCTGTAGGGTACGGAATGTGTAATAATATTCAATACTATGTGATGTTCTCCATTCCGATTCATAAGTGGGCGATCACTCGAGGGAGCGGAGACTACTTCTGTCCGGGTGAAACATGAATATCACAGACTGCGAGTATGGAATAACAGTAAGTAGATTTCTTTGGTATTCCCTACAATATTCGATCCGGTGAGGACCTTACTGGATAGGAATCGGATGGTACAATCCCCTCATTCTAAAATCTCGGAGAGTCACAACCATGACTATTGCTTTTCAACTATCCGTATTTGCATTAATTGCTACTTCATTCCCCTTGGTGATTGGTGTTCCTGCTGCACTTGCTTCCCCGGATGGTTGGTCGAGTAACAAAAATATTGTCTTTTCGGGTGCTTCATTATGGATTGGCTTAGTCTTCCTGGTAGGTATACTCAATTCATTCGTATCCTAATAAGGATCTGCCGTACTGAATACTGTAGTTTTCCCTCCCTCGTTTCACCGTCCCGAGTCTTGGGGTCAGGATGCATCCCATGCAAATTCTAAGGCATGGGATTCATCCATTGGAAGGGTGGAATATTTAATAACCTATGGAATGAATCCTGAGATTGATTCTCCACAATTTACCCCTACCAGGGAGATTGACTAAATGCGGTATTGCCCCATTATAGTAAAATAGAGATGAAAAGGAATTGCGGGTATGGTTGAATGGTAAAATATCTCCTTGCCAAGGAGAAGCCGCGGGTTCGATTCCCGCTATCCGCCAATCTGTGAAATTGATGGATTCGAACTTATCAATATTTCTCATGAGCGGGTGAAATACTACCTCTTCCAATAGTACCATATTGAGTAGATATTTGCTACTCGAGAACCCTCTGCCGCCCATAGGGTATTTATGTCTCATAAATTATTACTATTGACGGTTCGATTTCGATCGGGTATCATTAAGAATGATAATTGGCCCCCATCGTCTAGCGGCTCAGGACATCTCCCTTTCACGGAGGTGACGGGGATTCGAATTCCCCTGGGGGTACTTCTTCATAAAAATCTATAATTTGTGGGGATTCCAATTGATATTTTATTGACCCTATACGGAGGGTTTCGAAATTTGAGTTTACTCGGAATCTCCCTCCTACCCGCGCGGGTCGATGCTCGAGTGGTTAATGGGGACGGACTGTAAATCCGCTGGCACTGCCTACGCTGGTTCGAATCCAGCTCGACCCAATACAGATGGAAAGATCACGCGTAATAAGAGAAAGCGCATGAATCGGGATTGACGGGTCTCGAACCCGCAACTTCCGCCTTGACAGGGCGGCGCTCTAACCGATTGAGCTACAATCCCGGTGGATAAAGTCTATGCAATGGACATTTTGTTGTCAATATGACAAATTGATGTTCCAATCTTACTCTCGTTTTAACCTCAGCTGGTAAAAAATCCATTCTGTCCCTCATGAGGAAATATCTGGTCATTATAGAATAGATTGTTTGTCATTACTACCGCTTCCTGGAAAGGATCTATGCTATTCATAAGGTACAGCCAATACTACCCCAAGGATTCGAATTCTCCCTTCCGATTGAATTCCTTACTCATCAATAGATCCGATAGGTTCTGGGAATCCGGGAAGGAGTGAGATCTCCCCAATCTCGTCCTTATTCGGATGCGTAGCATGGGGAAAATTCCAATCCTTAGAGAATGGTAGGGAACCACCGGGAATTATTCCGGAGATTTTTCCAGGGGTGGGATAATCATTCACTACTAACTACTCATTGTTATTCTGTATAGTGAGGGATTGAATAGTACTATCTCAATAGAATCCTTCGAATGAGGTATTTTTGGTGATTCATCCCGTGTTATACTATTCAATTGATATTGAAGAATCGTTTGGATCCGGTCAATTCTCTTCTTTCCGATGGAGCGCTGATCGAATACCGAGGGATCTATTAATCAATCCTATACATCAATCCATCGAAAGTTCGATAATTTAACCCTTCAAATGAATTCTCTTCAATTTATTCTTCTCAATCAAATCGGAATAATGAGATTATGGAAGTAAATATTCTTGCATTCATTGCTACTGCACTTCCCACTCCAATACCTACCGCTTTTCTACTTATTCTCCATGTACAAACAGCTACTCAAAACAATTGATCCGATTCATCACATTCTATCTTCTCAATAGAATGAGCAGGAAGTAGTATTCATTGAAGTAATAAAATTGTGAGGGATACGGAATCTCCGTCTCGGTTAATGGGATATCTACGGAAGAAGGAGGAGTTCCCTCAGATAGCTCTCCTTCTTCCAAAATGGACGATATGTGTATATGTATTCCCCCCCATACGATTCACATGGAATTGAGTCCTAGTACCATTATGGGAGTAGGACCATAATAGGTGTACTTCCATATGCCCTTATGGAAGTGGAATTTGATGTATCTAGAGGTGTGGTTTCAAATATATTCGCACAATTCATCATTCTCAACATATTCATTATCAGATAAACATGAAACTTGAAATGAGTTTGTAATTTAGTGATTTCTGAAAAGGAAGAGTCTGTGGCTGGAGGTACTTCAGCGTGATCATTACGATTCTTAGAACCAATCCATGGGAAAGTAAGGGAAGTATAGGGGTGAATTAGATTGAATCTCTCTCGATTCAGTTGTACGATACTCCATAATCTTTTAGTTGTGCATTATTTCCTCCAGAGAATAATCTATCCATCCATCTGTATGAGTAGATATAGATGTATCAACCAACGTGGTTGAGCGTGAGCCTAAGGAAATGATCCTCCAAGGGGAATTCAACGAGTATATGGAAAAGAACCGAATTCACGAAAGATCAATGAATCTTTTGTCAATGCCAATGGGGCGGGGGACAATCCGGGAAGTTATGCAAAACCAATTTGGACTTAGAGTGAGAAAGATTGAAAATAGTGACGTAGGCCCTGGGGCATCTCTCGCTTAAGCCATACCAAGATGAACGTATCACATATGATTTTTAGGGGAATACAATAGATGAGGTCTCAACCTATCTCAATCTTATGACTTCTTTTCCATCGTATTATTGTGTGGAGGGATCCTTTCGCATGGTTGGCGTTTGGATACCACTCTTCCGCTATCCCAAATACTGTTAAGCGTTATCCCAAATACTGTTAAGCGGAATGACAATCTTTCTTACAGCAGGAAATCCATACTCGCGTAAGGAAATAATTAATGGAATAGATTTGGGTAATGTAGGGAATGAGGAATTATTACACTCCTTCAATAAAATATTGGTTTACAAAAAGATACGATTGAAGGTGGAGGAGACGTTTCGCGATAAATAATCAATAATTGATTATACTTTCCATACTACTTACAGGATGAGAACAAAATAGTATGGTTAGAACCTTGCAATGTTAGGGATAATCTGAGCATTGCAAGGTTATTAAAATGATGTTGAATGATTCTGAACGAATAGATTCCGCATTTGATTCATCACAATCCGCTTCTTCCCCACACTACGAGTGAAAGAGAAAATGTAGAAACCACCATTGGAGCAGCCCAAGCGATATTCACTATATCCGTAATAACTGTTCCTAGTATTTACAAAAATGGGAATAGATTGAGTGGATGTAAAGTAATTGAAAATGCAGGTTGTTTTTATACACGAATGCCTCGTACCGTACAATGTTTGCAGAGAATAAGCAATGGGAAATCTACTTTCCGAACATACTCACTCCTCTATTTCCTTCTACTTCCATTCCCTCCTCTTTCACATACCATTCCTTCCTTTCCTATTTATTCCCCTTCATTCATTTTCTAATGATACTGGTACTCACCTCGTGAAAGTAGCTGAATCCACTCCATTTATCACCAATTTGATATAACCTATAATGGGTTGTCTATTCGTGGCAGATCCAGATACATTTAATGCGACAGGTTATAGTATAATATAGAGCATCCCAATTTGTATTTGGGGCTGACACGATAGTCAACCCAAAGAATTTGACATTCCGATCAGGCGATACCCAGATTCGAACTGGGGAATGAAGGATTTGCAGTCCTCTGTCTTACCACTTGACTATATCGCCTCCAAATTCAATTTGAAGAAGCGTTTGGAGGAAATCCTGGTATGAATGGAGTTAGCATAAGTATAACACCCAATAGAAATCCCATCAAGTGCTTCTATTCTTCCTTTCCACCCAATTCCATAACATAACTTTATCAGAATTTCAGAATTCCTTCTCTATCCCTTTCCTTCCCCGTGGGAGTAGTGGTAGTAACGGTAGCAACGGTAGTAGTGACAGTAACAGCGATAGCTGCAGCAACAACAGTAATAACAGAATAAGAGTCTCCTTCTTTTTCTTCTTTTTTAACAATCACTAAGTACACGAATGGATAGCGAATATTTGATACAGACTCCTCATCGTGGTAATGGATTCTTAACTGATACAGAAGGAGAGTAAGGGGATGTTTGTACTGCCGGAATTCGGAAGAATTCAGTTTGAAGGATTTCAGCGTTTTCTTCATCAGGGATTAATCGAAGAACTTACTAAATTTCCCAAGATTGAAGACACGGATGAAGAGGTTGAATTTCGATTACTCAGTGAACAATATCGATTGACGGAACCTCCAATGAACGAGAGAGATGCTGCATACCAATGCGTTACGTATTCGTCCGAATTATATGTACCAGCCCGATTGATTCAGAGGAGTAATAGGCAGGTGCGGAAACAAACTGTATTTCTAGGCAGTATTCCCTTGATGAATCCTCAGGGAACATTCATAGTGAATGGGATCGCTCGGGTTGTGATTAATCAAATACTAAGAAGTCCCGGTATTTATTACAATCGCGAACTGGACCACGATGGGATTCCCATATACACCGGCACTATAATTTCAGATTGGGGGGGAAGATTTAAATTGGAAATTGATAGTGGGAAAAGAGTATGGGTCCGTATCAGCAAGAAACGGAAAGTCTCTGTTCTAATCCTATTATTAGCCATGGGTCTAGATATGAGAGAAATTCTGAACAATGTTTGTTATCCCAAGATCTTTTCGGACCTATTAAAAAGGCAGAATGATAGTATCCAGTCATCGGAAGACGCTATAGTCGAGCTTTATAGGAATCTCTATTGCGTAAGTGGAGATATAGTATTTTCAGAATCCATATATAGGGAATTACAAAGGGGATTTCTTCAACAAAGGTGTGAATCGGGACAAATTGGGCGGCGGAATTTAAACAACAAGCTTAATCTTAATGTACCTGAAAATGAATCCTTTTTATTGCCCCAGGATTTACTAGCTGCTGTGGATTATTCAATAAAAATAGGTTATGGGGCTGGCACACTCGATGATATGGATCACTTGAAGAATCGGCGCGTTCGGTCCGTGGCGGATTTGTTGCAAGATCAGTTAAGATTAGCTTTGAGCCGTTCAGAGAATTTGGTTCGGCAAACCATGCATGGAGCGGTTAAACGTAAACGTTTATTAACTCCCGAGGGATTAGTGGCACCAGCTCCATTAACAACAACTTCCAGAGAATTCTTTGGTTCGCATCCCCTGTCCCAGTTTTTGGATCAGACCAATCCACTAGCAGAGATAGCTCATAAACGAAGATTGAGTGCTTTAGGTCCCGGGGGATTAACACGGCGAACTGCTAGTTCTCAAGCACGGGATACTCATTTTAGTCACTATGGGCGAATCTGTCCCATTGAGACATCTGAAGGTATGAATGCTGGACTTATTGCATCATTAGCTACTCATGCGCGAGTAAGTAATTGCGGATATTTACAAAGCCCCTTCTATAATCTATTCGATGAATCCGGAAAGGATCATATGGTTTATCTATCACCGGAGGAGGATGAATATTCCCGAATAGCAACCGGTAATTTTTTAGCGTTGAATCGGGGGACTTGGGAGGAACAAGTTACTCCGGCGCGATACCGACAGGAATTCCTAACCGTTGCATGGGGACAAGTACATTTCCGGAGTATTTTTCCTCTGCAGTATTTTTCTATCGGAACCTCACTGATTCCTTCTCTTGAACACAATGATGCAAACCGTGCTTTAATGGGCTCCAATATGCAACGCCAGGCGGTTCCACTACCCCATCCCGAGAAATGCATCGTAGGAACTGGTTTGGAGGGTCAGGCAGCTCTTGATTCAGGAAGCGCAACCAGATCCATGCGGGAGGGACGGATTACGTACGTCGATGGTGGAGAAATTATTCTATCGCTAGATGATGGAAAGACTGTAGGTACTAAATCAATAACCTATGAACGTTCCAATAACGGTACCTGTATAAATCAAAAACCCGTGGTTCTTCAGGGGGAATATTTGAAGGAGGGACAAGTATTGGCTGACGGAACAGCAACGGTTGGGGGTGAACTAGCTTTGGGAAGAAATATTTTGGTAGCTTATATGCCTTGGGAAGGGTACAATTTCGAAGATGCAATACTTATGAGTGAACGTCTGATACATGAAGATATTTTTACTTCTTTCCATATTGAAAGATACGAGGTTGAGGTTCGTGTGACAGACCAAGGATCGGAAAGAATAACTAGGGAAATCCCTCATTTGGATAGTTATGTGCTTCGTCACTTGGACAGCAATGGACTCGTAATACCGGGATCTTGGGTAGAAGCAGGAGATGTTCCAGTGGGGAAATTAACACCCCGAGAAGCGGAGGATTCATTGTGCGCCCCGGAAGGTAAGTTATTACAAGCCATTTTTGGTATTCAAGTGGCTAATACAAAGGAGAGTTGTCTCAAAGTACCTATAGGTGGTGGAGGGCGGGTTATTGATGCGAGATGGATTTATCAGGAGGATGCATCTGTTAATAATGCAGGAACTATTCATACGTATATATTGCAGAAACGTAGGATACAAGTGGGTGATAAAGTGGCTGGGAGGCACGGAAATAAAGGGATTATTTCAAAGATCTTATCCAGGCAGGATATGCCTTATCTGCAGGACGGCACACCAGTGGATATGATATTGAGCCCCTTGGGAGTACCCTCACGGATGAATGTAGGACAGATTTTCGAGTGTTTGCTTGGTTTAGCAGGAGACTTTTCGCGACGGCATTATAGAATAACCCCCTTCGATGAGAGATACGAACGAGAAGCTTCTAGAAAACTAGTTCTTTCCGAACTTTGTGAAGCCAGTAGAAGAACAGCCAATCCGTGGTTATTCGAACCAGATCATCCGGGTAAGAGCCAATTAATCGATGGACGAACCGGCAATGTATTCGAACAACCCGTTACGGTGGGAAAGGCTTATACGATGAAGTTAATTCATCAGGTTGATGATAAAATCCATGCACGTTCTAGTGGACCTTATGCACTTGTTACGCAACAACCTCTTAGAGGAAGGTCTAGGCGGGGGGGACAACGGGTGGGGGAAATGGAGGTTTGGGCTCTAGAAGGCTTTGGTGTTGCTTATACTTTGCGAGAAATGCTTACTCCAAAATCCGATCATATTCAAGCTCGTTATGAAGTACTTGGTGCTATCGTAACCGGGAAACCAATACCCGAGCCTAATACTGTTCCAGAATCTTTTCGATTACTCGTCCGAGAATTACGATCTTTAGCTCTGAATTTAAATTATCACCTCATATCCGAGGAAGATTTAGGAAAGGAAGCAAAAGATGTTTGATAAAGATTGATTGGAAATTTTCTCTTATGATCCACCAGAAGAACCATCAACAGCTTCGGATTCAGTTAGCCCCTCCCGAACAAATTCGTTCTTGGGCCGAAAGAACATTGCCTAATGGAGAAATTGTTGGGGAAGTAACCCAGCCTCATACCATTCATTATAAGACTCACAAACCAGAGAGGGATGGTCTGTTTTGTGAAAGGATATTCGGACCCATAAAAAGCGGAGTTTGTGCTTGCGGTAACTACCAATCGGTCGAGGACGAAAAAGAATCTCCAAAAGTTTGTGAACAGTGCGGAGTCGAATCCACCGAATCCCGAGTTCGGAGATACCGAATGGGATATATCAAATTAGCATGTCCGGTAACTCATGTATGGTATTTAAAAAGACTTCCTAGTTGTATTGCGAATCTTCTAGCTAAACCTCCCAAAGAATTGGAAAGTCCAGTATATTGTGATGTGTGACTCGATCCACGTTTCGATCGTAACAAATTGGCATAGCAACTGTCATCCCGCTCGATATCATAGGGATGTCCCTAACTCTGACATGTCCCTCCCAAAGGGGAGCGTGAAGCTCGGAATCAGAAGTAATCTCAGAAAGATGCTGGAAAGGGTTCGGTCTAGGGTTAGTACAGATTTCTCAATTCACTGATTAGGCTTCGTAAAGAGGAGGGTGGAGCTTCTTCCACCAGTTCCAGCGTAAAGGATTTGAAAGATGCTGATCGATTTGAAAATATCTCCTTTCAGAATCTTCAAAAATATCTTTCTACGAGCTATGGCTATGGAAACCTATTCATCACATATATGTTTCGGGGAGCGCAATAACCATCGAAGTAGAGTGAAAACCCAAGGGATCGATAGAGAAGGATCAAACTATGGATAAAGAGAACCCCTTTTTTTTTTTTTTTCCCTTTCCTCCCCCCCCCCCCCCCCCCCCCCCC
>Contig01+54602931_3
CCCCTTTTTTTTTTTTTTTCCCTTCCCCCCCCCCCCCCCCCCCCCTCTTTCCCCCTCCCCTCCCCTTCCTTCCCCTTCCTCCCTTCCCCTCCACCACCCCTTCCCTTTCTCCCCTCTCCCTCTTCTCCACGGCCGAGTCAATCGGAGGTCTTTTCGCAAAGGGATTTTTATCACCAAAAGGGAATGAGACTACTCAGGAATTTAATTAGTAATAGGTAATACGGTTTGATGGAAGGGATCGTAATAGGTCAGAATCAATCCACTCATAACTTGAGTAACGGGTAACTGTTCCGTTTCCGGTAGAGTCAGAAACTCAAATTATTTTGTAAGGGTTTCCATCCCGTAGTAGTTACTCGAGCCGGATGAAGGGAAACTTTCACGTCCGATTCTTAGGGGGGGATAACCTATCCCAATCTATTTCTTGCTAGGCCTATAGCTAATAAACCTACTCTATTACGATTGCGGGGTTTATTCAATTATGAGGATCAATCATGGAAAGATATTCTTCCTAGTTTTCTTTCCATTGGAGGATTTGAAGCATTCCAGGGCAGGGAAGTAGCTACTGGAGGAGATGCTGTAGGAAAGCAATTGGCTAGTCCGAATCCACAAGCCGTTATAGATCGTGCATACTTGGAATGGAAGGGGTTGGCAGAGCAGGAATCTACCGGAAATGAATGGGAAGATAGAAGGATTCGAAGGAGGCGGGATTTTCTGGTGAGACGCATAAAACTGGCTAAACATTTCCTTCATACGGATGTAAAACCAGAATGGATGGTTCTGCCTCTCCTACCGGTTCTTCCTCCCGAATTAAGACCAATGATCGAATCCTTTGGGGGTGAATTAATCACTTCAGATCTGAATGAACTTTATCGGAGAGTCATTTATCGCAATAACACTTCAATCGATTTCTTGTTAAGGAGTGAATTCACACCGGAAGGGTTGATTGTTTGTCAGAAGAGGCTGATTCAAGAAGCCGTAGATACACTCATTGATAATGGTATTCGTGGACAACCAATGAGGGATAGTCGTAATAGGCCTTACAAATCCTTTTCCGATGTAATTGAAGGTAAGGAAGGACGATCTCGTGAGAATCTACTTGGAAAACGCGTTGATTATTCAGGCCGTTCCGTTATTATTGTGGGTCCGTCCTTACCATTGCATCAGTGTGGGTTACCTCGAGAAATGGCGCTAGAGCTTTTCCAAGCTTTTGTCATTCGTGGTTTAATCGGACGTCACCTCGCCCGTAATTTACGAGCTGCTAAGAGTATGATTCATAATGAGGAACCTATTATATGGAAGGTGCTTCAAGAAGTAATGCATGGACATCCTGTACTGCTTAATAGGGCACCAACACTGCACAGGTTGGGTATGCAAGCATTCCAACCTATTCTAGTAGAGGGACGCGCTATTCGTTTACATCCATTAGTTCGTGTAGGATTTAATGCAGATTTTGATGGAGATCAAATGGCTGTTCATGTACCGTTATCTCCGGAAGCTCAAACAGAAGCTCGTTTCCCCATGTTTTCCCATACGAATTTATTGTCGCCTGCTACTGGAGAGCCCATCGCTGTACCAACCCAGGATATGCTTCTCGGGCTCTATATACTAACGATTGAGAAATCACGGGGCATTTATGGAACAAGATATTATCCATGCAAAAGAAGGAATCGCGGTTTCTCCCCTGAAATACCCTATTTCAGTAATTACAGCGGCATATTAAGGGCCAGGGAACAGTGCAAAATTCACCCATATAGTCCTTTATGGCTCCGATGGCAGGGAGATTTACGGACAATCACTTCCATGAACCGGGAATTTCCCATTGAGATTCAATATGAATCTTCGGGGACTTCTCTACAAATTTATGAGAATTATCAGATCAGAAAAGATAGGGAAGAATACATACTCAGTGTGTATATACTAACAACCGCCGGACGCGTTTTATTCAACCAACAAATGGAGGAAGCTATACAGGGTACTTTGAAGTATCATCCTCAGCATCAGAATCAACCATTGCTAATTGCAAGGGGATAGGTATCATTCCACAGTAATTCATTCTCATAGAATTGAGGGAGTCTATCGAATATCCAACGAAAAACTTGAATCCATTAATCATTTTGCTTACAGGAATGAATATTGAGGCTCCTACGATGGCAGACCGGGCTAAATTACTTTTCTACAATAAAATTATGGATAGGACTGCCATAAAGCGACTCATTGGCAGATTAATAACTCACTTCGGGATTACGTACACAACGAATATTCTGGATCAACTTAAAACCCTGGGTTTTCAACGAGCTACCAACGCATCCATTTCGTTAGGCATTGACGATCTCTTAACAGCACCTTCCAAAGCATGGCTTGCCCGAGATGCAGAAAGACAGGGTTCCATTTCAGAACAGCATCATCGTTATGGTAGTGTACATGCTGTAGAGAGATTACGCCAATCTATTGAAACATGGTATGCTACAAGTGAGTATCTGAAACAAGAGATGAATCCTAATTTTGGGGTAACCGATCCCCTGAATCCAGTCCATGCGATGTCTTTCTCAGGAGCTCGAGGAAGTATATCCCAGGTTCACCAATTAGTAGGTATGAGGGGATTGATGTCGGATCCCCAAGGACAAATCATTGATCTACCCATTCAGAGTAATCTTCGTGAGGGACTTTCCCTAACGGAATATATTATATCCTGTTATGGTGCTCGCAAGGGAGTTGTGGATACCGCGGTACGAACATCAGATGCTGGATACCCCACACGTAGACTTGTTGAAGTGGTTCAACATATTATTGTGCGTAAAACAGATTGTGGCACTATTGGGGGCATTCCCGTGAAAACTTCCCAAGATAAGGATGGATCTATACGGAATACACCCCAACAAAAACTGATTGGACGTGTTTTAGCAGACAATGTCTGTGTAGATACGAGATGTATCGCTATTCGGAACCAGGATATCGATAATGAACTTGCCGATCGATTGGCATCGCTTCGAGTACAATCAATACATATAAGGTCTCCCCTGACCTGTAGAAGTATTTCTTGGATTTGCCAGTTATGCTATGGTTGGAGTCTTACCCACCATAACCTGGTAGAATTGGGAGAAGCAGTAGGTATTATTGCGGGCCAATCGATCGGGGAGCCCGGGACTCAACTTACATTAAGAACTTTTCACACGGGTGGAGTATTTACGGGTGATATCGCGGAACATGCACGAGCTCCATTTAATGGAACTATTGGTTTAGATGAAGATTCGGTCCACCTCGCACGTACGCGTCATGGGCATCCTGCTTGGATATGCCAAGATAATTTATCCGTTACTATCAGGGGTAGGGATGGAATATACAATTTTGTCGCTCCACCCCAGAGTTTAATTCTGGTTCGTAACAATCAATATGTTGAAGCAGAGCAAGTTATTGTAGAGGTACGTGCTGATAAATCCCCCCCTAAAGAGGAGGTGAAAAAACATATTTATTCCGATTCAGAAGGGGAGATGCATTGGGGTACGATCGTGCATCATTCATCCGAACATGCAAACAATAATGTTTATCCCGTACTTAATGCAGGTCATATATGGGTATTATCGGGAGGTCTTTATGATGCTGGGGAAGCATCATCATTGTTTTATAAGGATCAGGATAGGATTGATTCCCAACCGTTCCCTACCAAACATGAATCATTGCCATATTCCTACGAGGGGAACGATGGGAAGGAAGTCCAACCGACTGATCCCCACGGGGAAAAACAAGAATTTAATCACTCGGAATTTGATTCCTGCATAGCCAGTAAGATTCTCGATTCTATACATTCTCTGAAGACTCTCCAGAATTGTAGTATGAAGAGGAACAGAGTAAGTGGTAGGGTTATTCTCCCAATGAGAGCAAGGGGAAGGATAGAGTATTATAAGAAAGCCCTTCACGTCGGTTTTGTTCCCCGAATACCCAACAATGGAATTTTGAACCGGGGGGACATCCTAGCCGTTTTCGAGAATCCTAAGTATCGGATTAATACTTCAGGGATTATTAAATACGGTACCGTAGAAGTAGATTCAACCGCTGGTAAAAAGTGTATTCCCGAAGATGGAGGAGCGGCAAGTTTCATACCGAGATACAGAGTTCTCGAGGGAGGCAATTTCTTCTTTCTTCCCGAAGAGATATATACCATCCATCAATCTCCTCCTTTTTTGTTAGTCTCGAACAATGATATCATTCAAGCGGGTGAACGAATTACTACTAATATTTCTAGCAAATCGGGCGGATTGGTTCAGATTGGAAAAATACAAAACAGTCTTGAAATACGAGTATTGCCTGGGAATCTATATCCTTCGGGTAAAGTATCGGGCGTATCCAAACAGAATAACACGTTAATTCCACCGGGTAATTCAGTATTTAATCATTCTAAATCCGATAATTGGATCTATCTCCAATGGATCACACCTCGTAAAAGGAAGACTTTTGCCATGGCTAGACCCGTTGCGGAATACGTTATTCCCAATGAATATTCCCCGGATATTACTATCCTGGATCTCCCGGAGGAACAAAATCCTTCACAAATTCGAGTTCAAACTATTGAATACATGCTTTACGAGGATGGTGGGGAGATTCGAGTGATTAATGACGCAAATATTCAATTGGTTCAAACCTGTCTGGTATTGGATTGGGAGGAGGAATCCGTTACAGGGCCCGCTCATGCTTCTATCCTCGAACTGAGGGTAGGAAACACTTCTAGAACTTTCTTATATATTGACTTACCCAGTCATTCTGATTCATATATTGGGAAAGAGAGGGATGGATCTTTCCCAAAGCATACCTGTAATAACAAGTTTTTATGCACTAATTCTTTCGCAGGGAATCCTAAGGGTCAATCACTAATTGAATGCCAGGGTTTTATTCGTTTGGTACCCGACTGGGGTACATCTTTATTGATTTTATCATCCCAAAATTTTATCCAAAGTTATTTACACACTGATCTAGGATATTCCAATAAAGTTAACCGGTCTGGTAAGAATCTTCAATTGGGAAAGGAGAATTCTGTTTGCACGAAATCCCTTTCCAAAATTTCAGGAAATCCTTTTCCATATGGTACGGGAGCTCCTGGTAAGGAATCCCCGAATCCGGAAGCGGCATCGACAGGTTCCGTCCCATCCGTCAATCACATTCATATGGCACGGGGAACGAATGAATTGGGTCTATTAGGGAATTCACACAACATTGCTAATTGTTCATTATATCCCCGTGGGACATCCAGTAGCAGAATATTCTTCCGTAAAGTATCATTCACTGGTAATTTGAGATGCATTCCACGAGTTCCCAATCGGTATCTCCTGGATGAAGATAGAGGAATCTATAAATTCGGTTCAGTATACTCCATAGGGAGAAATCATTTCTATCGTACCTTTCACTCATCCGATTCGCACGATGAGGGGGCTTCACTAGTCAATCTCGGACAATCTATTCTTGGAAATACATGTTTATCCGAAGGTAAAATATCCTCCCAATCTGGTCAAATTATATCTATTCATAGGGAATCCTTGACAATTCGATTAGCCAATCCATATTTAGCTACTGAAGGAGCAACTGTTCATAGTCATTATGGAGATATCCTTGGGGAAGGGGACACATTAATAACTCTGATATATGAGAGATTAAAATCTGGGGATATTATTCAGGGTCTCCCAAAGATTGAGCAATTGCTAGAGGCTCGTTCAACCAATTCGGTCTCGAGGAATTTGGAAAATGGTTTTGAGGATTGGAACAAGGGTATGACAAAATTGATTGGGAATTCTTGGGGCTGTTTCCTCGGTGCTAGAATCAGTATAGAACAAAGTCGGACAGATTTGGTTGATCAGATTCAGAGGGTTTATTGATCCCAAGGAGTACGTATCTCCGATAAACACATAGAGATTATTGTACGACAAATGACATCCAAAGTACTAACTTTGGAAGATGGAATAGCCGATGCGTTTCTACCGGGGGAACTTATTGAATCATCACGAGCACAAAGGATGAATCGTGCTTTGGGGAGGTCAATACTTCACAAACCTGTCGTACTGGGAGTAACGAAAGCATCTCTTAATACTACCGGGTTCATATCAGAAGCGAGTTTTCAAGAGACTACTCGGGTATTAGCCCGAGCTGCTATACGGGGTCGAATTGACTGGTTGAAAGGTTTGAAAGAGAATGTGATTCTTGGCAGTATAGTTCCTGCTGGTACTGGGAATGGGGAGGTTATTCGTCAAATGACCCTAGTAAAACAGGAAAGGATCGTCCCAACAGTAGGGAGTACTACCCCCTCCAATAATGAAATGAAGAATGTTCTATCCTATCATGCGGAAGCGTTTATTCCTCCCACCAAGAAAGATATTCGTAAGGGATTGAAAAAGAAAAGCTATACGGGATAGATAGTGATCAATATAATTCAGGTGTTTATTTCGTAATCGAGTAGAAAATGATGGGGTTAATACCATTTCCAACTGGGGAATTCTAGGAAGTTCCTGGTACCTCTGCGGGGGAGAGGAAGAATAAAATGCAGCAAAGAAATTGGAATATCGATTCAGAAGAGATGATGGAAGCAGGAGTTCATTCTGGTCATCAGGCTCAGAAATGGAATCCCAAAATGGCGCCTTATATTTTTACGGAACGAAAGGGGATTCATATTTTAGATTTGACTCAAACTGCTCGTTTTTTATCCGAAGCCTGTGATTTAGTCTCCGATGCCGCGAATGGGGGTAAACAATTCCTGATAGTGGGTACAAAACATCAAACAGCTGATTTAGTAGCCTCAGCCGCTACGAGGGCCCGGTGCCATTACGTGAACCAAAAATGGCTCGGCGGTACGTTAACCAATTGGTCCACTATAGAGACACGTCTGCAAGAATTCAGAGACTTAGAAGAAAGAAAAAGGACGGGGAGGTTTCATCGTCTTCCTAGGAAGGAGGCAGCAATCCTAGAAAGACAACTATCCCAATTACATAAATATTTGAGTGGGATTAAATACATGACGGATTTACCAGATATTGTAATAATTGTTGATCAACATAAGGAATATACTGCCATCAGAGAATGTATCACTCTAGGTATTCCTACAGTTTGTGTTGTTGATACAGATTGTGATCCCGACCTCACGGATATTCCAATTCCAGCTAATGATGATGCACGATCTTCGATCCGATGGATCTTGAATGAATTAACGCTAGCAATTCGTGAGGGTCGTTCAAACTATACGTTATCCGAAAGATTGAGGGACTGAGGCATTATCGAATCACTAACTACCCCCGGTCCGCGGAATGGGTTAAAATATTCCGAGATAATCCCCCCTCCATATGTGTCATACGATAATGCTATAGAAAATGACTCTCCGTATCCCTTTCCATGTCTAGAAGTTTATGCTGGGGTAATCGCTTATTTCATGGCAATTCCTTTCCCATCCGGGTCAATCCCCAACGGGGGTTATATGGAGACCAAACAATCTTTTACTAATACAATGAACAATTCATACCAAATATCCGGTGTGGAAGTAGGTCAACATTTTTATTGGCAAATTGGAGGTTTCCAAATTCATGCACAAGTTCTTACAACTTCTTGGGTAGTAATTGCTGCATTATCAGGTTTAGCCATTGCAGCTGCTCGGGATTTCCAAACCATTCCAAACAGCAGTCAGAATTTCGTCGAATATGTTCTCGAATTTATTCGAGACTTGACCAGAACCCAGATTGGGGAGGATGAATATCGCCCCTGGGTCCCTTTCATCGGAACTCTATTCCTACTCATTTTTGTTTCTAACTGGTCGGGAGCTCTCTTTCCTTGGAGAATCATTCAATTACCCCGTGGGGAATTAGCAGCACCTACGAATGATATTAATACCACCGTTGCTTTAGCCTTACTCACATCAGTTGCTTATTTTTACGCGGGTTTACGCAAAAAGGGTTTGAGCTATTTCGGTAGGTATATCCAGCCAACCCCAGTACTTTTACCGATCAATATTCTGGAGGATTTCACGAAACCCTTATCACTTAGTTTCCGACTCTTCGGAAACATACTAGCCGATGAATTGGTAGTATCCGTTCTGGTTTCGTTAGTACCTCTGGTAGTTCCCATACCCATGATGCTTCTGGGATCATTCACGAGTGCTATCCAAGCCTTGATCTTTGCAACTTTGGCTGCAGCTTATACAGGGGAATCCATGGAGGGTCATCACTGAATAATCCTTCCGATCATCCTATCCGCATTATCGGGTTGGGAGGAATCTATTCATTGGAGTAATAAATAACGATTCCATGGTATAATAGGATGACACTGCTTCTTCATGCTCCTCCGGGAATTCTATCATCTTTTTGAGGAGGGGTAAATAATGCAAGTTTGCGTAGGGGTGGGAAACAAGGTTCTGAATCTAGTTCAACTCCTTCCCCCTTACTTTCCCTCTTCCCTTACGGATTCGTGCTAGTGGTGGGGTGTGTACTATCACCCTACCGGAAAGAAAGGAGGAGGTAGTATTTATGGCGTAGCATATTCCCGTGCGGATACCGCAAACATCGGAATCTCACACGTAATTCGAAACCCCTTTCGATCCAATATTTATTTCTTCCCGATTGGTCTAATCGAAGAATTAATCCTATCTAGGATCAGTATTCTTCTACAGTGATATTATCACTCCAAAAGAGACATTTCAATTTATTAATTGTTTCGATTAGACCATTCCCCCGGGGTAGGTCCTGGTAGGCAATTAAGAATTGATTGGAACACGAGAATTTATCAGCCTCAGTAAAAGGAGATTACTATGAACCCTTTGATTCCCGCTGCTTCTGTTATTGCTGCTGGATTAGCCGTGGGCCCTGCTTCTATTGGACCTGGTGTTGGTCAAGGTACTGCTGCAGGTCAAGCTGTGGAGGGTATTGCGAGACAACCGGAAGCGGAGGGTAAGATTCGAGGTACGTTATTGTTGAGTCTAGCTTTTATGGAAGCTTTAACAATCTATGGGTTAGTTGTAGCCCCAGCACTTCTATTTGCAAATCCTTTCGTTTAATCGGCGTGATCTAAGAGCATTGTCCATTGTACCCCCCGTATTGGGAAACCTCCTCTAATCATTCATCCGATTAGTTCTCCTACTGGGGGGTCGGGCAGAATCAGGTAAGTCCCAATCCAATATTCTCCCCCAATTGGGTGGTGGACCCCATGGTAGGGAGTGGGGCAAACGAATCGTTCGTCCAATACTATTGCTGGGTAAGTTCGACTGAATACTTATGGATTTCCCAGTCAAATGTATGACTCTGAGTAGGATTTCATGAAGAAGAGACTCTTTTCTATTCAGATAGCCCATTATGGGGGAGAGTTTACGAAAAACGTGACTGATTCTATCATTTACCCAAGTTATCGGCCTCTTGCAGGAGGTTTCGGATTGAATACCAATATTCTGGAAACAAATGTAATCAATCCAGGTGTAGTAATAGGTGTATTAATCTATTTTGGAAAGGGAGTGTGTGCGAGTCATCTTTTCGAATAAGATAGCTGGATTTACCTGGCCGCATCCTGAATGGAACAAGATGCAGAATCCCGACGAATGACTTATAGGTAACGGATGTTTACGCATAGGAACCATAGCATTTCGTAAACTCAGTAATATTTTGTTTCCCACCGACTGAGAAGGGAATATTAGCGATATGGTTAAGGCTGAATTGCTTGAAGTCCAAGCAATGAATGGGTTTCTTCCCCTCATGGTTTTGATACCGAAATGCGTGATCGGAGACTTTCCCGGTATATAACACTCATACCGGGAATATTCTTATTCATCATCTAATGGGCATTAAGGATCTCCAAAGAAGGACCAGAATTGGTTTGTATTGCCGAATCGACGACCTGTACGGAGTGATAATTATTCGAAAAGAATGACTTTGCCGACCATTCCGGTCGGAAGAGTCCTCAAAAATACCTAGCAGTTTATTCGTTTTGATCCTATCAAAATATCAGGTATTAATAGGGAGGGCAGGCTCGTCGTAATGAAAAGAATCCCCCCATGGTAGGGGTGCGGGCAAGAAAGCCGAATGAATTGAGAGATTCACGTTCGGTTTGGGAAGGGATTACGAATCCTTGAAGGTCTTGGATATACAATCTACTTTCATTAACCAATTTATTGGACAATCGTAAAAATACAATCCTAAGTACCATCCGTGATGCGGAAGAGCGGTACGGGGAAGCTACCGATAGGCTTAAACAAGCACGGACTCGCTTGCAACAAGCGGAGGTTAAAGCAGATGAGATCCGCTCAAACGGGCTTGTGCGGATGGAGAGGGAGAAACAAGATTTGATCAATGCTGCTGATGAGGATTTGAAACGATTGGAAGAGTCTAAGAATTCGACTATTCGTTTCGAGGAACAGCGAGCGATTGAGCAGGTTCGACAACAAGTTTCTCGTCTAGCATTGGAAAGAGCTCTGGAGAGTCTGAACAGTCGTTCAGGTAGTGAATCATACTCGCGCATAATCGATTATCATATCAGTTTGCTTGGGGCTATGGAAAGTACGATTGATTAGCTCTTATAGGTATTACCTCTCAAAGGAGAATCGATAAACGCTAATGGTAAACACAAACATTCGACCCGACGAGATTGGCAGTATTATACGTAAACAGATTGAAGAGTATATTCAAGAAGTCAAAGTTGTTAATATCGGAACCGTACTCCAAGTGGGAGATGGAATTGCTCGTGCTTACGGTCTCGACGAAGTAATGGCGGGTGAATTATTGGAATTCGAGGATGGTACAGTAGGCATAGCTCCGAATCTAGAGTCTGACAATGTTGGGATCGTACTGATGGGCGATGGATCGACTATACAGGAGGGAAGTTCCGTAAGAGCAACGGGTAAGATTGCTCAAATACCAGTTAGTGATGCTTATTTGGGTCGTGTCGTGAATGCCCTAGCTCAACCGATCGATGGGAAAGGTCAAGTTACAGCTTCTGAGTTTAGACTTATCGAATCCCCTGCTCCAGGTATTATTTCACGACGTTCCGTGTATGAACCCTCGCAAACAGGACTTATTGCTATTGATTCCATGATTCCCATAGGGCGCGGTCAACGGGAACTTATTATTGGGGACAGACAAACGGGTAAAACAGCAGTAGCTACAGATACTACCTTGAACCAGAAGGGTCAGGATGTTGTATGTGTTTATGTAGCCATTGGTCAAAAAGCATCCTCCGTAGCTCAAGTAGTGAATACATTCCAGGAACGTGGCGCAATGGAATATACAATTGTGGTAGCGGAAACAGCAGATTCTCCCGCTACATTACAATATCTTGCCCCTTATACAGGAGCATCTTTGGCTGAATATTTTATGTATCGCAAGAAGCATACTCTGATTGTTTACGATGATCTTTCCAAACAGGCACAGGCTTATCGGCAAATGTCTCTATTGCTGAGAAGACCACCTGGGCGTGAGGCATATCCGGGGGATGTTTTCTATCTGCACTCTCGTCTTCTAGAAAGAGCGGCAAAATTAGGTTCCCTATTGGGTGAAGGAAGTATGACTGCTTTACCTATAGTTGAAACTCAGGCCGGGGATGTATCAGCTTATATTCCCACTAATGTAATCTCCATAACCGATGGACAAATATTTCTATCGGCAGATCTATTCAATGCTGGGATTCGACCTGCAATTAATGTGGGTATTTCCGTATCGAGGGTAGGATCTGCTGCCCAGATTAAAGCTATGAAACAAGTCGCTGGCAAATTGAAATTGGAATTAGCTCAATTCGCAGAATTAGAGGCTTTCGCACAATTTGCTTCCGATCTTGATAAGGCTACTCAGAATCAGTTAGCCAGGGGTCAGCGATTGCGCGAATTACTCAAGCAATCCCAATCGGCCCCTTTATCGGTAGAGGAACAAGTAGCTACCATTTATACCGGAGTGAGTGGATACCTGGATTTACTCGGGGTTGAACAAGTGAAGAGATTCTTGGTTCAGTTACGTGAATATTTAGTAACTAATAAACCTCAATTTGGGGAAATTATACGTTCTACGAAGATGTTTACAGAGGAAGCGGAAAATTTTTCAAAGGAGGCTATTAGAGAACATACTGAACTTTACCTACTTCGGGAGAAGTGATATCCATCCATGGATGGGTATGGATAGTAAGTATGCGTAATTATTGCGAAGGAAGGGGTGATGAACCGGGAAGAATAATATGTTGAGTCTATCCTAACAAGAATCCGAATGTTGATTCATGGAACCACGCCCAATAGGATTTGAACCTATATTGAAGGTTTAGAAGACCTCTGTCCTATCCATTAGACGATGGACGCTTTCCCCCCAGTATCTTAAATTGGGGGGTATCACCCAGATTGGGAACGGACCGGGAAGAACTGTTTCGTCAAAATCATTCTGATTGAGTTATTCCATATAGAAATCTTAGCGGGTAGCGGGAATCGAACCCGCATCATTAGCTTGGAAGGCTAGGGGTTATAGTCGATGCTGAGAGGTATCCCCAACATCTCTAATTCAGAACCGAACGTGAAGATCTCTCTTCATTCGGCTCCTTCAAGGTATGCGGAATCTTGGGAGAGGAATCCTTGGAGTAAATGATTCTCAAATTACCATTGGTTCTTTCGCTCACTCCCATTCAATCCATTTATTATTAGTAAATGACACTGACTGATCCGTATCCGTAATACCTATGTTAGTCTTATACCCCAATTTTGGGATAAATACTTCCTAGATGATCCTTCAGAAAGAGCAATATCGGTATTTTATGATAGATTAATGAAACTCTTTCTAGTTACTTCGTTCTCTACTTTCACCGATTCCGATCCTTGGGAAAATATCTTTCACCGAGTTGAGAGATAGTATCGAAAAACCTAAGTAAACCGAGATTATTCCTACTATAACTATTCAGCCCCAGTATGATAAGATACTGAGGATTCAGTTGCGATGAAATGAATATTTTGGTTGGCTGTCCATGGATCATTAACGAATGGATTCGATAATACTCCGAATTACGAGGACATTCCGCTTTATTACTCCAGCCCCCGAATAGGTTGTCTGAATGGAATAGACAGGAATGTTTTCATCACCACTTGCAATACCCATGGGGAAGAATTACTACTTCTATGAAAATAAAGTTTTCAACTGATACATGGATCAGGTTGAAATCCTTTTCAACCATTTGGTTGATGGTGGGACGAATCGCACTTTTACCACTAAACTATACCCGCTACACATTATTGTAGCATAATTTACTGGATCCTGTCCAGTAATGGATTAAAACAAGGGAATAAATGGGGACTTTATTACCAAATAACCATCCCCGGGGATTGACTGTTCGATGGGGAGTTCCGGGGATGGCATGATAGAATCACAAATTACCCCTCCGAGCTGCTGATAGAGCAATGACTAATGGTCCCGATACGACTACTAGAGCCAGAATGGTGAGTTGCGCGATAAGTTCTAGATTCACCATAAGATTACCTATTCATTTTACTTATTCTTCCTTTTCCTCCCTTTCCTTTTCCCCAGTACAGACTAGGATGAAATAATTAAATCTATCTTTTGGAGTTCCACCCTATTGCTTATCCATCTGTACAATAGGGAGTTTTACGGATCTCACAAAATGAATTTGATGGATTGGTAATGCATATAGCTATGATGAGCCAATATTGGTACAATGAAGAAGGACTCACTGACCCATTGGGTTAATGTAAGATTAGGGATAAATTAATATTCTGATCGAATCGAACCAGTCCAGAATTTACAGAAAGAATTGGGAGAGAATCAGGGGATGACATCGATCTCGGACGGTCAAATAATTTTAGCCCTTACAGTTGCTTTTGTAACGAGTGTATTAGCTGCAGGATTGGGATCTGAATCGTATCGATGATTCGACCTTCATTCCGTCCACGCACGAGACAGCCCAGCCTTTCTATTCGGCTGGGCTGGTGTATGGGGGGACTTCGAGAATGAAAGGATGAAACGTATTCTGGATCAGAGATGTTATACCCTATTGGGAATATTGTATACACACACGCACGCATATCTGTGTCGTTTATGATACGAATCCCGACGTCAGATTCATGCTGGAATCCAACCGATTCCTACCCTTCCTGGAGGGATGGCCGAGAGGATTAAAGCGTCGGATTGCTAATCCGTTGTACAATCCATTTGTACCGAGGGTTCGAATCCCTCTCTCTCCTTCCGATCAATAGTCTGCTTTTAATGGGAATAACGATCAAATTATTCCTTACGTCCGGGATTACGTCCAGGATCGTTTGGTAAAAATCCGAATACAAAGAGGGAAACGAAGAAGATAACTACTGTATAAACAAACAGCTTAAGAGTGAGCATGACCTAATCTCCAGAATCATTACTAGGAGTGGGATGGAATGGATCCTAACTATTTATACCACACATTCCTCCCACTTAGGAAGAATGAAAAGGAATTCTTACCGGATGGAATTGGGTTGTGAAGAATGGGAAAGAATTGTTGCAAGTCATAATTTCATACTTTCGTAGAGGACAATGAGAGTGAATATTCCCATTCCTTTCGAAAATAATCAACTACCAATCCTGGTCAACGGAGAAAGAGGGATTCGAACCCTCGTTGACTAGGGCTAAAACGATTTTCGGGATCGTCGCAATCAACCACTCTGCCATTTCTCCGAATACTTATAATTCAATTCATCGAATCGATGGGCGAATTCTCGGGAATATGCAGAAGAGATCGAATCTTCTGATTAGTGGGGGTACATTTCCAACAAATCAAGATTTCATGTTTTATCTCCGCGCGCCGATAGTTGGTAAAGTTTATTATGAATATTTCATTCCAATCACTTGGGCGGGAGTTAAAATTACTTCCGCCCTACGGGGAATGGTAATGAAATGATTAGAAAACATTTTAATCGATAGAATCGTCCAATCAATAATATCGAATAATTACGTACTGTTTCAGTATCAGCCTGCACTGAATACATGCATCATGCTAAAATTGGGGATGGAATAGGATGGAAGAACTTCGGAAGGGGCGGTTTTCAAGTATTAGCGAAAACTCACAGCAGCTTGCCATACGAACGCTAAAAGGAAGAAGAATACCGGTATGACTGGCATTACATCCACGATTGGATCGAAAATAGCATAAGCTTCGGGTAGTTTGGCAAAGTGTATATCAATCAAGTGAACGTGACTTTCCGAATGGGCATTAATCATAACTAGCATTTTTTCTTCTCCAGTAGCAAAAGATTCTATTCCAGGATAATGTATCGATCCATTGATTGTGGCTCCAATATCCCTTGGATGCATCCCAATCCAAAGGTTATTGGTTCGATGCATACAATAGATTCCTACAACATTCTACCGACTCCGATGAACAAATAGCTAATGAATCATTCGTTCAATCACCATTATCTGGAACTTTCCATCATTACTTTTCTTATTGAATCCATTCGATCGATTCGGCCAAAAATACATGGGTTGGCAGTAGTAGGAATTTCAGTATATTGAGTATTATCCAGGTTTCGTATACTTGGGGCGTAGCCAAGCGGTAAGGCAACGGGTTTTGATCCCGCTATTCGGAGGTTCGAATCCTTCCGTCCCAGATTATTCCATCCAGGTTTAGTATTTCATACTATTCCATGAGATCCGAATGGGGTATAGTGTGATTGTAACAGAGATACAGTAAGCCCCCCGTACGTAGCCCCAGGATGGATACTCTGATCCGTTCCTTTTCTCCCTTCCCTCCCCTTCCTCCCCTTTCTTCCTTTTTATCCCTTCTTTTTTTCATTCCCCCTTACCCTCCCGATAATAAGCCAGGTATGGCGAGAGAATTCTTTTTCCCAATGCGTAGTAGTGAAACCATACCGTTAACAATCCATGAAATTAGCATATTGGATGTATGCCGGCCCTGCCCATATTGGTACTTTACGGGTAGCTAGTTCTTTCAAGAATGTTCATGCCGTAATGCACGCTCCTCTGGGGGATGATTATCTTAACGTAATGCGCTCCATGCTAGAGAGGGAGAGAGATTTCACACCAGTAACTGCTAGCATGGTGGATCGTCATGTATTAGCGCGTGGATCCCAAGAAAGAGTTATTAACAATATTAACCGGAAGGATAAGGAACAACGTCCCGATTTGATCGTATCAACACCTACATGTACTTCCAGTATTCTGCAAGAGGATTTACAAAATTTTGTGGATCGAGCATCCCTTTCCTCCAATTCCGATGTAATCCTCGCAGATGTTAATCATTATCGGGTTAATGAGCTTGAAGCAGCGGATAGAACTTTAGAACAAATAGTTAGGTATTATTCAAATAAGGCTCGTGGGCAGGGAGCATTGAATCAGTGTCTAACAGATAAGCCTTCTGCAAATATAATCGGTATTTCCACGTTGGGCTTTCACAATCAACACGATTGCCGTGAATTGAAACGTCTATTACGGGATTTAGGTATTGGGATCAATCAAGTGATTCCAGAGGGAGGATTTGTCGGGGATATTCGGAATTTACCAAAAGCTTGGTTTAATATAGTCCCGTATCGTGAAATAGGTTTAATGACTGCAATGTATTTGGAGAAGGAATTTGGGATGCCTTATGTATCTGTAACTCCCATGGGAATCGTAGATACAGCCGAATTTATTAGGCAGGTACAGAAGCATATCAATGCATGGGCTCCTGCATCATTAGGGGAGAAAGTCGATTATGAATCCTATATTGATAATCAAACCGAATCTGTTTCTCAAGCTGCTTGGTTTTCGAGATCAATAGATTGTCAGAATTTGACGGGGAAGAAAGCAGTAGTCTTCGGCGATACAACCCATGCTGCTTCGATTACGAAAGTACTCGCCCAAGAGATGGGAATTCGCGTTGGTTGTGCAGGTACTTATTGCAAACACGATGCGGAGTGGTTTAATGAACAACTTCAAGGTTTTTGTGATGAAATACTCATTACGGAGGATCATACTGAAGTGGGGGATATGATAGCTCGTACGGAACCATCTGCTATATTCGGAACTCAAATGGAACGTCATATTGGTAAACGCCTTGCTATTCCTTGTGGAGTAATTTCCGCACCGGTTCATATTCAAAATTTTCCTTTAGGTTATCGACCCTTTCTAGGTTACGAAGGGACCAATCAAATAGCCGATCTGGTTTATAATTCATTCACTCTGGGTATGGAAGATCATCTCCTAGATCTTTTCGGAGGTCATGATACCAAAGAGGTAATCACCGAATCATTGTCTACGGGTGAAGATCTTACTTGGAACCCTGATAGTAAATCAGAATTGAATAAGATTCCCGGTTTTGTCCGGGGTAGGATCAAGAGAAACACTGAGAAATTCGCGCGACAGAAAGGCGTTACGAATATTACAATCGATGTACTGTATGCGGCTAAGGAAGCATTGAATACCTAGGATCGTCAGAAACATAGAATTACGGTAGTCTGCAATCGTGGGGATACACGATGCACCATTGTGATGGAATTAAACGAGAAACTTTTTTGCCATATTTCGCGAAGGATTCGTAGTATTGGGAAATGAATCAATCGAATCCTGGAAAAACCCATCCTATCCGAAACGATATGATAAGAGGTAACTGCAATATTGTGATCATCTTCATGGGATGCAGCATCCGTCACTTCCCACTCGAACGAAAACTTTTCTATCGCAATACTCGCTTGGTTGGTTTCATCCAATAAAGTCTATAAGCTGGATTGGATCTATCACGATGCATTATCGATTCGAAAACGTAATCTATGGTTGATTCGCATCGAAAAATCATTCCAATTCTGTTAATCCACAATTGCTGGGTAGGAACAGTAAATTCTATCGGGAATTAGAGGTGAATCCCCCGAAGTGGGAGATTCACTAATCTATTCTTGATTTCATGATAGTCACCGATGAGGGATAATGAGCAAGAATTATTACATACTCTACGGTAGTGATTGGGGAGTATTTCCGTTGTCTCCGTCCCTTCAGGGTAAAACACTACCGATGCAGGGCCCAGACCTAGCAATTCCCGGAAGCAATCCAGGAATGGGTAGACCCTGAAAGGATAGGTCGGAATAGGAGATGCATATATTCCTATCACTCCTCGTTACGTAAGAATCGAACTTAGAAGTTGGGGAACAACTCTAGTGACAAATGGAAATGGCCCGATGGAATGGATTAGGCAGTGCGTGCATTATCCCCTTGGATGGTACAGATACAGGTGGGAAAACTCTTTCATCGAGGTCATCGACCGAGCCGTACGAAAGGAAATTTCATCCATTCTATGAAAAGAGGACACTTTATGTCTACCTTGTTCCGAAAGGTTATCTACGAACAATCAAATCAATGTTCATTCCCGAAGGTATGGCATAATTTTACTAACTAGAAGTTGGTTCTGCAACCCGGGTGAGGATCAAACTGAATCGGATGCTTTTGCAACTATTCCTACCCGGGGGAGACTCAAATCATAGCAATTGTTGGAATACCCCGGGAGAATAAAGGGAAGAGGAAAGAGGGAATGGAGTTTTTTGAATAAATTAATAGTAATCTCCGGGATAATTCAATGAATTCAGTTTATGGTTCTTCGCAATTGTTCTTCCATTATCCCCTCCTTCTCATTTTACTCTATATTCATACAGTCTCCCTATTCTCTTTAAAAAATCTTTTCGGTGGTAATAAATATTTACCACACCTATTTCGTTTCTTCGGGGGGAAAAGTCTCCTACCCTTTATTGAAATGGATGATAAGGAGGGACAGGCTTAATAAAATGATGAATACTCAGCAATGGAGGGATAGAATAAGCTCCCACCCAGGCCGGTGGAGGAGCTTACTCCTCCTTCTACAACGAGAGGGCCATACCCTAATTGGTATTTCAGAATTGACAACACCATCCTATCTTGATACAATAGGGGTAGTGTATACTACCCCCAATCCACCAATATACTGCTAATTCTTCCCCTTACACTCCCATTATTTAGAAGGGACAGAGATTGTCGGAATCTCGTCAGTATTGGATCCTATTTCAATTTCCTACTCTTCATTCCCATACTTCCTTTCCTTTCCAATATGGGTTGCTAACTCAATGGTAGAGTACTCGGCTTTTAAGTGCGACTAAGAGATTTTACACATTCGGATGAGATGGGGATTCATCCATACTATTGGCAAGGTTTGCGGAACTACGACTAATCCCTGCAAGAGGAAAATACAGCATGTCGTTCCGATCCATTCAAAATTTTGAGGTATTGAATCCGGTGGCTCGATCACGAAATTTCTATATTACGAGAACGGAATGGATTGGGGATGGGTAAGTATCAACGAGATCAGGTTTGATAGCAAGATTCCTATCCTTAGTCGGAAGAGTCAATGGATAGGGCTGTATGGCCCGAATCGGAGGTAGAACCAGAAGAACGAGCTTCTGTTCATAGATTTGCTATTCCGAACTTTCCCTACCGATTAGTAGTTAAAAGCTAATCGATAGCCAATCCGGGGAAGGTTTGTCCCCACTTGAATATGGGACACTGTTACCTAGGATGAGTCCTAAATACTTTAAGAATAATGTGTAAAATTTACTAGTGTGCTGACTCAGTAGAACCCTCCCCTTCAAGAGTCAGGAGAGCAATCGATCCTTGAAACAGATTAATGGAACTGTGCATTCGATAGATACTGGGAGTTATTCGCATAGGAATCTCCAGAGGAATGTTTCGCATCATACGCATAGTCATCCATTTGATCGATTTTCGAATAGATTGCACTGTGTAATACCCCTAAACTTAAGGAGTTACTCTTACGAGAACCACGAGTAGAATCTCAAATAGGATTGATGAGTTACAAATAGGAGGAAGCCCTATTTCATGGCAGCGACGCTTCTCATACCCTCTCCCCCTTCATGATGATATTTATGCAATTGCCCGTAATCACTTCTTCGAGAAGTCAAGCCTGAAATCAATGGACCATCCGAATCTATTCAAGAGGTATAGTCTATTGGCAGTGAAACGATCGATTAGAGGGATACGTCGGCAAACCATTCTAAGTCCAATCCTTCGAAATCACGATCAAGATTCTTTCAACATAGATTGGTATTTGTCCGAAAGCCTGGCAGTGGTCTTAGAAATTACTCCTTCGATTAAACCACAACCTTTACCAAAAGATATGAGTGGATGGAACGGTACTCGATCCATTCATTCGATTCCTCTCTTTATGGAGGACAAGTTCCTCCATTCTAATCACATACTGGATTTGAAAGTCCCTTATTATCTTCATCCAGAAATCCTTATTCGACTTCTTCGTCGACGGATAAGAGATGCTCCTTTCCTGCATTTATTGAGACTAATTTCTCACAATCGGCAGAATACTGTTGTTTCAAATATCCCTTCGTCCTCTACCTCTGGGGGAAAGAATAGTTTGTTTATTGTTTTGTGGAATTTTTACTCCCACGATTTCGAGGACCAATTAATTCTTCTGGGGAAACGATTTTCTAAGTTGCGATCAATTCCTTACACGCCCTTGGTTGATCAACCTCATTTTTTTTGCGAAAGGGGACGCGTAATAAGATTTTCCCGGTTATTACCTTCAAGAAATTCTCCGATTAGGAATTCCTGCATTCATTATGCGAGATATGGAAATCACTGTATTCTAGCTTCTGAGGGAACCATTCTCTCCACAAGGAAATGGATACATTATATTATGAGATTATGGCAATATAATTACCATTTCTGGGTTCAACCTCGAGGAATACGTCTCAGAAAATCTTCCAAACATTGCTCTTATTTCTTAGGCTATGCCCTGGGCCTCCGATCTGAAATGGTTGAGGTTAAAGCCAGAATGATAGATTATTCACCCATTACCCGTCTCACTTTCAGAGTGTTTTGCCCCATAATTCCAGCCTCCCCTTTAACTAAATCCTTAGCAAAGGAAGGTTTTTGCGATGGTTCAGGACGTCCCATCAGTCGATCAGCCTGGACTACTTCAACAGATGATGATATTACAAATAGATTTAATCATGTATGGAGAAGTTTATCCCTCTATTACAGTGGCTCGTTCGGTGTAAGCGGTTTATACAAAATAAGATATATACTCCGATTCTCATGTGCTAAGACTCTAGCTTGTAAACACAAAAGTACAATACGTGCAATCTGGAAGAGATTCGGCTCAAGGTTTATCCTTAGATCTTTCCCAGTAAAACCTAGTCTGACTCGTTCCGGGGAATATTCACATAGGGAAAGATTCTGGCGTTTAGATGTTATTAAAACTAATCCACTGATTGATTCGATGCAAGAGAGCTATGAGTAGTCCCTAGGTGAATTAACTGATAGGAAACTCACCAAGCAATTGATAGAATAATCAATTCATGAAAAAGGTTAAGGTTCATTTTGGGATAGATACACAGGGAGAGCCGTGTGCTATGAAAGTAGCAAGCACGGTTTGGGAAGAGATATTCTTTCCCCTCACTACCAGGGGAATGAATCATCCACTTTCATCCGACGAGTTCCGGGTTCGAGCCCCGGGCAACCCAAATGAATTTCACCGAATCTTACGAATCCTTATTAACAATGGAAGAATAGGTTTTCTCGAAAGAGAGTGGAATACAGTTTTCACGTAAGACTCACCCGAGTCTGAGTCTAAAAAGATTTCTTGACCTTGATTAGAAATCATATTATGAGGAATATTTCCCTATTACCGAAGGAGTATCGGGAGAATATCGGGAATGAATAATAATGGGCATCCGTCAAATTGAGACTGCTTATAATCTCAAATGTTCATTCGGAATGGGTTGACACGTATATATAGGTTGTGCTATACTCCGAAGCAACAGGCTTATTAGCTTGGGGAACTTACAATTACTGCGAAAACCGAGTGATATCATGACCGCAATTTTAGAAAGACGCGAAAGCGCAAGCTTATGGGGTCGCTTCTGCGACTGGATCACCAGCACCGAAAACCGTCTCTACATTGGATGGTTCGGGGTTTTGATGATTCCCACCCTATTAACCGCAACCTCTGTATTCATCATTGCTTTCATCGCAGCTCCCCCCGTAGATATTGATGGTATTCGTGAGCCTGTTTCCGGTTCCCTTCTTTACGGGAATAACATCATCTCCGGTGCCATTGTTCCTACCTCCGCAGCTATCGGTTTGCACTTCTACCCCATCTGGGAAGCAGCTTCCGTAGATGAATGGCTATACAACGGTGGTCCCTACGAACTAATCGTTCTTCACTTCCTACTTGGTGTAGCTTGCTATATGGGTCGTGAGTGGGAACTTAGCTTCCGTCTGGGTATGCGTCCTTGGATTGCTGTTGCATATTCGGCTCCCGTCGCAGCTGCTGCCGCTGTCTTCTTGATCTATCCCATCGGTCAAGGAAGTTTCTCTGACGGTATGCCATTAGGAATCTCTGGGACTTTCAATTTCATGATTGTCTTCCAGGCTGAGCACAACATCCTTATGCATCCTTTCCATATGCTGGGTGTAGCTGGCGTATTCGGCGGCTCCCTATTCAGTGCCATGCATGGTTCCCTGGTTACTTCCAGTTTGATTCGTGAGACTACCGAGAACGAGTCTGCTAACGCAGGTTACAAGTTTGGCCAGGAAGAGGAGACCTACAATATTGTAGCTGCTCACGGTTATTTCGGCCGATTAATCTTCCAATACGCTAGCTTTAACAACTCTCGCTCCCTACACTTTTTCCTAGCTGCTTGGCCCGTAGCGGGTATCTGGTTCACTGCTTTAGGTATCAGCACCATGGCTTTCAACCTAAACGGTTTCAACTTCAACCAATCCGTAGTCGACAGTCAAGGTCGTGTGATCAACACTTGGGCTGACATTATCAACCGTGCTAACCTGGGTATGGAAGTTATGCATGAACGTAATGCTCACAACTTCCCCCTAGACTTAGCTTCTGTTGAAGCTCCTTCTGTGAACGGGTAATAACCCTACGGACTCATAGTAGTATTTATCAAACACCAAACCTGTCCTAAGGTTTGGTGTTTGGCGACAGAAATATATCCTGATTCTTCGTTAATCGCTTCCTACTAATCTGCAAAGAGAAAACATTGGGATGTTCTTATCAAGAAGAAATCAATATCTTTGTCCATATCTATATGAAAAGGGTATAGTGTGAATGTCTGAATAGTTCCTATCCCTTAATCCAATCATTGATTATCCCTTCTTCGCATCCTATGCATCCCTTGCCCTTTCCGATCTATTTCCTTCACACAAAGGAATTCATTGGATTTCATAGTTAAGAGATGATACTCCCAATCTCTGGTACAAGATGAATATACAGTTAGTATATTCCCATGCCCTCGATAGGGTTGGAGCATTCTAAACCATGTATTGAAATGACAGAAGGAATTGGGGAATGTTCCCTCGGATGGGGGGAGGTAAAATACCATATTCCCCTGGTTGTGTTAAACTCAATACCATATTTGGGGCGGACGTAGCCAAGTGGATCAAGGCAGTGGATTGTGAATCCATCACGCGCGGGTTCAATCCCCGTCGTTCGCCCATGATGTATATATATGCACGTATGTGCTCATACACGTACACATACGCGTTCCGGATATTACAGTCCCGAATTCCCATAAAAGTTATTTATTGCCCATCATCCCTAGTATTTTCTGGTTGCTCGGGCAAAATTTTCATGATACCATAGCATTATTACTGAGAAATACTCTGCGAATGATGCAGTATCTCGGGCAGAGAAATTAGAATGGACTAGGGGAATAAATAGATGAAAGGAGAACCAGTGCAAACAACATATTCTGCGCCTTCCAAGATCCCAAACATAGGGGGGGTTACTAATATCTGTTCCTACCACAGGTTCTGGGCATACCTCAATGTAACAAGATTCTCGAACGAAATATCTTCGGATTATGGTAATATCCCCAAATTGTTCGGTTTTCAACTCCTGGATTCACTCATTCCATGTGGTACGCGTAACTTAAAGAAACATAATACTCTCCCGTTGAAATGTTTATTTCTCACTATAATACTCACTCTCCTCTATCGATTAAATACTGGAACTTTAATTGAAGCAGGAAACTCAGATTCAGTAGGATTAATAAAATATTCCACAGGAAGAAGCGTTGCGAGACGCAAAATAGTGGGGGAATCCAGTATTGATCCATCATACTTATCGGAGAGAGTATTACCCACACATAATACAGTTGATTCTTCGATTCCGGAATGGTGGAAGGATTGGATCGTGAGGGATATACTACCAAGTTGGAGGATACCTTCGGAGTTAGTTGATAAAGTTACGGTATTATTAAGAACTAAGAGTACGGAGAATCTAAAAAATTTTTTTGAATTCTACATAGACGGGATACCCAATGGTAAAGATGCTACTTGGGGATATGATTCTGATCCATGCTCTATACGTACCGAAAGGCAAAATCTGAGAAGGCACCGGAGTTTGGAGGGACAGAAAAAAATCTTGGAAAATAATCTATTCTCTTCCGCAATGATTGGATTTTGCGAGAAGCTATTGTTTGAAGCTGAGGATCTGTTCAACGACCAGGGGTCTGAATCGAATACTGATTCTATCGAAACATACCCTTACCAGCTTTGGCTCCATCTCAGGCGATACCATAACACAGATTTACCCTATCAACCAATAGTATCTTATACGAGATATATAACCAATTCCTGGGTGAAGCATGAATATCGGGAAAGATGTTGGAATCTGATCCAGGACTTTGTTGGGTTTTATAACTGGGCATACTATTCCAAAAATAACTGGGTTTGGCAAGGCTACAAAGAAGAACTTGATATTGGAAGATACATTGCGAGACAAGGATTCAGTGAATTCGGCAATTCCGAACACTCGGTTACTGTACAGAGTTTTCTATCGGAAATTCTGTACAATCTTTCAATCCATCTTCTTCTGAGAGTGAAAACGTCTGAATCATTAGAAAGTTCCTATGCTGGGGGAATGGAGAGTATTGATCCCCGAATCAAAAATGATGGTATGTATGGAGGATATAGCGTCGGAAGAACTCCAAAAGATGAGGACGAAGAGTTTTCTTCCCCAATAGATTTTCCCTCGAGTAATACCAGGAGTTATTCCTGGGGTTCCAACCACTATGGAGGATCTTCCATCAGGGAATGGGATTGGAAGCAGTTCCTGATTCCTACTAAGCTACCAACCAGTATTGAATATCTAAATTCGGGATTATACCTTTTTCATACCCTCCCCTCCACTGAGGGTAGGAAAGAATTCATGGGGAAAGGAGGGATTGTAAAATCTCTCGCAGAAACCCTATTTCCAATGGATAGGGGAGTATCCAAGAGCGGGGATTCGGAACCATTCGTTCCTGAAATTATGAAACCATTTACCGACTACAATCATTCGGATACATCGTCGATGTATGAGCAGTTTTCTCTTGATGGATCCGGGAAGCAATCGTTTAAGAAGCAGCAATACATTCCTCCCAAGGATTCCAAATTATCAGAGATTGATAGAGTAATTGATCCGTACAGAATAAAGAGATATTCTTATTATCCCTCCCCAAAATTCTACAAATCAATAGGGGATGGTTTCCTACCAGTGAAAGGGGTGAAGGGTAATAATTTATTCGTGCACAAACTTTTGCTTGCAAACATTACACATCCATTCCGTTCTGTGTTTGAAAAAATTGGGACAATATTCTCCTCTCGGAATTCTCTTCAATTCAAGGAACTACTAGCGACAGGAACAGAACGAATCATTTCATTCATTACAGTGTCTAATTATGCCCCTAATGAGATAATTACTAATTCTATTTGTGAGAGTAACCAAGCCGTTCCATCGGGATATAGTGGAATAATATCCAGCAGTTTGGGGATCGGTGGGATGGAGTCCTCCAAAAAGGAGATTTTGCTGAATCCTGCGAAGCATCATTCCGGAGTTAATACAGCAACGGGTTGGGACAGTAAGATCAGAAAATTCACTCTATGGTACACTGTTCGAGACGATATATTAACTCTGTGGAATAATTTGGGAATCAAGAACAATATTTCCTCAATATACCGATTAATCAGGGTTTGTAAACACGATGGATTGGTTTCTCTGTATTCGATACACACGACACATGTGCGTAAGTATCTCTATTCAATTACTGTCGAATCTATTTCGAAATCAAAACATTGGATTGATCCTTGGGTTGGTAATGGGGATTGCGATTATTTAGCGAAGTATGCAATCCATCGGAATCATTCAATTTGGAGGAATAATTTGGATAACCAGTTTGATGAGTTCATTATTCGAACCGATCAATTTCACTCGGATGTACGTGAAATTATTAATCGAATCCGGAATTTGGAAAGATTTCCAAAACTTGTTCCCTATCAGAGAGAATATGCGGGGATAGTCTATAATTCTAACAGACTAATCAATAATCCGCTATTGTGGTGGAAAATGTTGGAGAAACACTATTTCCACGAATTTTTAATTGCTGATAGAGCATTCGAAAAGATTGTAGAAACGTTTAAACCCTTTGTTACCAATTCAGTAAGTACGGTAAACCGTTTCATGAGTCTGATCGGTATCCTCTCGGGGGAACTATCCTGTTATAAGATCAATCCATTGAAAGATCCTAAATCTCGGTCGGATGATGGACTAATGGTACCATTTGACCATTATGCAATACTAGCTAATAATGCTGCCTTCAAATTCCTGCACAATGAGAATATTTTCACGGAATCTTCCTATAATTCGATTTCTACGAGGATAGACAACTGGAATGATCAATTTAATCAATTTAATATATGGAATAATATTCCATTGAAATATTCTTTTAATGAAGCGAATACATTATCATTTTTGGATTATTTCCACAATCCCCAATTTGACTGCGGTGGAGGATTATCCTTTATCAAAGGAATCATTCCCATCAGGGATTATAACCAGGCATACATAGGTATTATTTCGAATGATACATCCAAGGGTAGTAATAAATTTTTCTCGCTCACCCGAATGAAAACCTTCTTGAAAAATTCTAATATTTCACGCGCTGAATCGCGATCGTCTAACAGGATACTACCTGGAATTCCAGATCCCATTCCTCGTAAAACGGAAAATTCTTCGTATGAACCCTACCCAGCAAAGGAATTTATTCAACTGACTCGGGCGGAATCCCGTTATTACGGAGAAACAAATATGTTTCCCTTTCGAGGAATCTTCATGAATTGTTTCCCAGTAATGAAACGACTAGTCAATGTAGGAATATCTGATTATTGGCAACCCTTCCTGGAACCAAATCAGGATAAATTCTTAACTATGGTAAATAGTTCCTCCAGGGATCAGTTCCAACAAAATGAACCAGGGAATGGTACCATCAGTCCCCGATGTAATCGGAATGATTCGGATAATTCACGAATGATAGGCTCAGGTAAGCATAGAAACTCCAATAAGAAGTTGTTCAATCTTGTCATTGGGAGAGAAGAATCTATTTGCCCGTCCCTTCCAATCAATTGTAATGAGCTATGGGGAGGGATTAATCCACATCAAAGAATCAAGAAGGATTTTTCTCTCACTGGGTGGATCCCAATCGAAAAATATACATTATGGTTTTTTACCCCCGAGTGGTGGAAGTATGTTAACAATTCACTCCTGGAAGCATTTTCGGAAACACTATCAAATATCAATGATCAATTGAGGTCTAATGTACCCGATACTTTTGGGGGTATAGACAAATCCTTTATCAATTCATGGTCGAATTTTTGGAATAGGGTGAAAGCTTATCTTCTAAACAATCCAATTCCTAAATTTGACTCTTTCCCCTCGGGAAGTCTTATCCGTCGGGAAAGGTATTCACTATCAAAATGGTTATTATTGGGATTTATAAATGATCACAGTTTTCCGTATTTAATGCTTATAATAGTATTTATTAATGTTCACGGCATTTCCCAGCAATACTCAGCCACCTTGGTAGGTCTCAATTCTATCTCCCTATGGAACCGCTCCGAGATTATCAAATATCTGATGGATTTCCCGCAGATGATTAATACAGAAAGGTTGATATATTCTCTCCCTCCGGTGGGACAAAATCTAGCAAGAAATTCATTGGTTAATTATTCGAGAAGGCTCCTCAATCACCTCATTCATGTAAGTTTTTACTATCCCTTGAGAAGAGGGATCAATACATTGCTATCCCGAAAGAAAAACTTGGATCTTTCTCGGGAGGATAAGAATTTGGTAGTTCAGTATTTGACAACGAGCAAGACTCTTTCCCGATACAGATTCCACCTGAACCACAGTTTTGACCTGTTAAGCGACAAGATTAATGGCTCCGTCGGGAAACAAGGATTCAATCATTTGCAATACTTGACCAATACCTGCCAAAAGAATCTTTTGAATTACCAAACTCGTCAATACGATCCCGTGGAAAATTTGATACTATCTGCTTTTCGACACGATTCGGATCCTCCAAAAATTTTTACACGGTCCAGTTCCCCGGTGAATATGCCAATTCCACTTCAATTAGGATCATTTCCCAGTAGAGGTATTTTACTGGTAGGTCCCATAGAAACGGGACGATCTTATTTGGTCAAGAACTTAGCAGCAAATTCCCGTTTTCCCTCGGTACGAATACCTATAAACAAGTTTTTATACAGTAAACCCGATTTTAGAAATACACCCGTGACTCTTATTTTGAAGAAATGTTTGCAACGACTGAATTTTACCTTTGAATTGGCGAAAAGAATGTCTCCCTGCATGGTATGGATCCAGGACATTCATGAATTGAGTCTTGATTATGCAATTAACGAATTAGAGGTTGATCCTAAATTCTTGCTTCACTCGCTTCTAGTACAACCCAGTAGTAAGGGTCTAAATTATTGTCTCGAAAAAGATATTGTCATCGCTTCAACCCATGCACCTGCACGAGTAGATCCAGCTATTACATCTCCAGATCGATTGGATCAATTAATAAATATTCGAATGCTTGATACTCATCAACGCGGGAAAGAATTTACTGCCCTTTTACATGCCAAGGGTTTTCACTTGGGAATTGATCCATTCCGTTTCGAAGAATTGAAATCCGGAACTATGGGTTACAGCAAGCGAGACTTAGCGGTACTTGCTAATGAGACTCTACTGGTTAGTATTACCCGAAAAAACCCATTCGTATGCACTGATACAATCAAATTTGCTTCTTACAAACAAGGTTGGGCCCTGGATAATAGGTCCCAATCCGTGCCGGGATACGAGATGTTACTTTACAGGGTGGGTAAAGTCATTATACGGAATAGCTTTACAAACATTTCCTACACAGATTTTTCATTCGTTAATAATAGTTTATTAAAGAAAAGGTTTTACTTCCTATCCAATTGGTACCTAGAACCACCTATCGCCGAATCGACTCTGAAGGAATTGACTCTGCTTCCTTATATTTTAGGATGCCTAGCCGGAACAGCAGCCCGAGATTCTTGGTTTGTACTGGAGAACGAACAAGAAGAAAATGTTTTTATCAACAGGATTGTGGAGAATGATCTTCAACTAGCTTGTGGAATTTCGGAGAGTTTACTAGTGGAATTTACACGGTTGGTAATGTGTAGAAATGAACTCAATAAAAGTGCCCTTCAATTTAGTACGAGGAGTTGCTTGGATACAATACAAAAACGTATCCATCCCAGGTTCAGCGGTCATGATAGGGTATCGGACGAAAGGCTTGGAAATGAAAATAGATTACCACTCCCTGCGAATGGACCCTTTTCCGAATTTTCGTGCAATTTATCCCGGACTCCTAGAGTTTGGCGTATCAATTTCCTGCGCGGTAGCACCCACGGGCTCGTGAGAGTACCATCCGAACCCGATCCTTCGTATAATTTCATGATTCTTCACCAAAATCAAGATCATCCCACCCGGGGTTGTTCCGGTTTTAACAGAATCGGGCGCGTTCAAAACGTAATATCCGAAAGAAGGGAAAAGTTTGTTGGTTACAGAAGGATTTTGGAGAATACGAGGGAGAAACATACACAAACCCAGGAAAGTCAGTTGGTTAATCTACTGCTTCGGGAACGGTTTACTAAGCTAGGGAGTGATGAATCGTCTATACAGTACGAAACGCAACATGATTTATCTAATCAATCAATTACGTTTCGGGGAGGGCGTTTCATTTGGGATCCCACAAGTTTGTCGTTTTTCGAAACTGATAACGTTTCCCCACGCGATAAGCTATTCTCGGGAGAAGAAACAGTGAGAAGACTTTATGTTACTTATAGCATAAGAAGGGGTGGGGGAATACACTCCTCGAGCAATAAGTATAAAAAGCATCTCCTTTATTGTGGCTATAATCGCGATTCAATAACCGAATCGTTTGCCGATCCATGGAACGAATCAACTCCCGCGGATAAACGACACTTTGAGTGTGTGAAGATTAATCAGATGGTGAAGTCTCATCTGTTGACTCCGCAGTTACTACCTGTTGTTTATCCGTATCAGAATATATTCATTGAGAATGCACGGAATAGATATGATCATTTCAAGTTCTCTAATCACCGTCACAGATGGATTGAAATAAATCGGTCTCTACCCAGGGATTCCATTATTTACACTATGCTTTTCGAAAGTTATCAATATTTACTAAATTTCTTTCTGTCCAATAGAATAGTGTTGAGTGGAATGACGAATGTATTGTCGAAGAAGGAATCGATTCTACCGAGTGATACTGAATGTTTATTCTCCAATCCAGGGGGAGCCCAGTGACCCTACAACAATAATGTATCTTATGTATCATTCGCTAAGTATTGGACAGAAACGAATCCATTCCCCACTGGCATTGATGCTAATGCTTCATTTGAATCCATATCCGAAACATCGGCGATGTTCCCCCATAATGAATGGAATGAGCAAGCCGAATCATAGGTTAAAATCCCAGCTTGTACAAGTATCAAATTGAAGAGTTTAAAAAAGAAGTCTTTTCCATTTTTCCAATCCCTACTACTAATTCATCCCCATCCTTTCCACTCCGGAAAAGGAAACAGGCAGATTTTCCATCTGGATCTACTGGATCCCACACATTGTGCACACACACACGAGGAATAACGATTGAATGCTGGATCATTCCCATTCTCCCCCTCGAGGAGGCTTGGATAATTCCTCATACTGAAAACGATACCTAATAAATTGATTCAGCAATTTTTTAGGTGAACGCATCACTGAGTAATGGATGAATGCATTAGGAATGTATAGAGGGTATAGTATTTTCTTACCATGTAGGAATACAGGGAAAGTGGGAAGAAGGGGAAAGGAACAGAGTTTAGGGTCTTAGAATTTCGAATTTTGATTCGCAAAAATTGCAAGAATCTATTCGACAGATGAGATTTCAAGTCTCGGTTTGCAAGAACAATCTATTGACGAATGAGGTTTCAAGTCCTGGTTGTACAAGAATAATTTATTAGACAAACCGAGATTTTGGGTCTCGGTTTGCGTAAGAGGCGACCCATCCAAGGAATGGGATTTGGAGTACTTGCTGTGTAGGAAGAGCCTATTCAGCGAATAAAATTTCAAACTGACAGTTGGAATTTTAAATCTCAGTTTTACAGTGAAACCAATTCCATGAATGGGATTCAAAGCACCAGTTATTAGAAACTATTCGAGGAATGGTATTTAAAGTCCCAGTTACTAAGAAGTTGCTTAACAATTGGTATTTCAAGCCCCGACTGTTAGAGGTTTTTTAACGGGTGGGATTTAAAGCCCCAGTTTTTAAAAAACTCTTTAGCAAGTGAGATTTAGAGTCCCAGTCGTTAAGAAGTTGCTTAACAATTGGAATTCAGAGTCCCAGTCCTTTAACATATGGGGTTTAAAGTCCCAGTTGTTAAGGGTTTATTCGGCAAGTAGGATTTCAAGTCCCAGTTGTTAAGGGTTTATTCGGCAAGTAGTATTTCAAGTCCCAGTTGTTAAGAAATTCTTTAGCGGGTGGAATTTACAGTCCCAGTTGCTAGAAAGTTTTTAACAATTGGGATTTGAAGTCCCAATTGTTAGAGGTTCTTTAACAGATGGGATTTGAAGTCCCAGCTGTTAAAAAATTATCTAGCGAGTGGGATTTACAGTCCCAGTTGCTAGAAAGTTTTTAACAATTGGGATTTGAAGTCCCAATTGTTAGAGGTTCTTTAACAGATGGGATTTGAAGTCCCAGCTGTTAAAAAATTATCTAGCGAGTGGGATTTATAGTCCCAGTTGCTAGAAGGTTTCTAACAATTGGGATTTGAAGTCCCAATTGTTAAAGGTTCTTTAACAGATGGGATTTGAAGTCCCAGCTGTTAAAAAACTATCTAGCGCGTGGGATTTACAGTCCCAGTTGCTAGAAAATTTTCAACAATTGGGATTTGAAGTCCCAATTGTTAAAGGTTTTTTAAGAGATGGGATTTGAAGTCCCAGCTGTTAAAAAACTATCTAGCGCGTGGGATTTACAGTCCCAGTTGCTAGAAGGTTTCTAACAATTGGGATTTACAGTCCCAATTGCTAGAAGTTTTCTAACAATTGGGATTTCCAGTCCCAGTTGCTAGAAGGAGAAGGTTTCTAACAATTGGGATTTACAGTCCCAGTTGCTAGAAGGTTTCTAACAATTGGGATTTCCAGTCCCAGTTGCTAGAAGTTTTCTAACAATTGGGATTTCCAGTCCCAGTTGCTAGAAGTTTTCTAACAATTGGGATTTACAGTCCCAATTGCTAGAAGGAGAAGTTTTCTAACAATTGGGATTTACAGTCCCAGTTGCTAGAAGTTTTCCAACAATTGGGATTTACAGTCCCAATTGCTAGAAGTTTTCTAACAATTGGGATTTCCAGTCCCAATTGCTAGAAGGAGAAGTTTTCTAACAATTGGGATTTACAGTCCCAGTTGCTAGAAGTTTTCTAACAATTGGGATTTACAGTCCCAGTTGCTAGAAGTTTTCCAACAATTGGTATTTACAGTCCCAATTGCTAGAAGTTTTCTAACAATTGGGATTTCCAGTCCCAATTGCTAGAAGGAGAAGTTTTCTAACAATTGGGATTTACAGTCCCAGTTGCTAGAAGTTTTCTAACAATTGGGATTTACAGTCCCAGTTGCTAGAAGTTTTCYAACAATTGGKATTTMCAGTCCCAATTGCTAGAAG
>Contig02+6160851
AAGTTTTCTAACAATTGGGATTTACAGTCCCAGTTGCTAGAAGTTTTCTAACAATTGGGATTTCCAGTCCCAATTGCTAGAAGTTTTCTAACAATTGGGATTTCCAGTCCCAATTGCTAGAAGGAGAAGTTTTCTAACAATTGGGATTTCCAGTCCCAGTTGCTAGAAGTTTTCTAACAATTGGGATTTACAGTCCCAGTTGCTAGAAGTTTTCTAACAATTGGGATTTCCAGTCCCAATTGTTAGAAGTTTTCTAACAATTGGGATTTCCAGTCCCAATTGCTAGAAGGAGAAGTTTTCTAACAATTGGGATTTACAGTCCCAGTTGCTAGAAAGTTTTTAACGATTGGTATTAGGATTCATATTCTCGATCGTACAAAAAGGATTTACAGTCCCGATTGTATCGGTACAAAATCGACCCCTCCACCCTATGGGGGTGGATTGGGAATCAGAGCTATTTAAATCAAGATTTTGCGTCTTGATCCGCATAGCGATCTTTCGAACCCTTGGCTCCGCAAGAATCTCTTCATGCCTACCAAATCGAAAAGGAGGGAAAATCCCTCCTGCCTTGAAGAGGATTCGAACCTCTAGGCTGTATAGCACAAGATTTTGAATCTCGCGTGTTTACCGTTTCACCATCAAGGCATTAGTCTCTTGTCCCTGCTCGGTTTCTGTAATGTAGCATGTGGAAGGATAAAAAGCAACTGGGCCTACTCGGCGTGGAGAATCTAATACACGGAGCAATGACATATAGTATCTATTGTATCTGATATACCCGGTGCAGGATCAAAAATTAAAACTTTTTGTTTGTATCCATCGCAAGCAATGAAATGGCGAAAGTCAATCAGTATTTGTTGGTCGTATTCATTATACATGATGGAGCATCAAGAGTCAAGACTTGTTAGTCATATTCATTATACACGATGGAGCATCAAAGGTCAAGACTTATTGTCGTATTCATTAAACATAATGGAACATCAAAGGTCAGGACTTGTTAGTCGTATTCATTAGACATGATGGAACATCAAGGGTCAAGACTTGTTGGTCGTATCCGTTGTACACGATGGAGCATCAAGGATCAGGACCTGTTGGTCATATCATTATATATGATAGAATATCAAAAGTCAAGGTTGGTTGGTCGTACCCATTCTGTGTAATGAATATCGAGAATGGATAGTATTTATTGGTTCATCAAACATAGTAGGAGCGTCAAGAGTTAGGATTTGCTGTCGCATCTATTGTATACGATTAGGCTCCAAAAGTCAAGATTCATCACCACATCCATTGCAAACGATTAAGCCTCAAGAATCAAGATTTGTTACCGCATCCATTGCAAACAATTAAGCCCCAAGAGTCAAGATTTGTTATCACATCTATTGTATACGATTAAGCCTTAAAAGTCAAGATTTGTTACCACATCCATTGCAAACAATTAAGCCCCAAGAGTCAAGATTTGTTATCACATCTATTGTATACGATTAAGCCTTAAAAGTCAAGATTTGTTACCACATCCATTGCATACGATTAAGCCTCAAGAATCAAGATTTGTTATCACATCTATTGTATACGATTAAACCTCAAAAGTCAAGATTTGTTACCACATCCATTGCAAACGATTAAGCCCCAAGAGTCAAGATTTGTTATCACATCTATTGTATACGATTAAGCCTTAAAAGTCAAGATTTGTTACCACATCCATTGCATACGATTAAGCCTCAAGAATCAAGATTTGTTATCACATCTATTGTATACGATTAAGCCCCAAGAGTCAAGATTTGTTATCACATCTATTGTATATGATTAAGCCCCAAGAGTCAAGATTTGTTATCACATCTATTGTATATGATTAAGCCCCAAAAGTCAAGATTTGTTATCACATCTATTGTATACGATTAAGCCTCAAGAGTCAAGATTTGTTATCACATCTATTATATACGATTAAGCCTCAAGAGTCAAGATTTGTTATTGCATCTATTCCATACGATGAAGCTTCAAGAGCCAGGATTTGTCATCACATTCATTGCATATTATTAAGTCCTAAGAGTCAAGATTTGTCATCGCATCCATTGTATACGATGGAGTTCCAGGAGTCGGTATTTGTTGCCGTATCCATTAATTGTATACTATGGATTACCAAAAAAGTCTTATTTTACGCTGTTTTCCCTGCTCCCCCTCCTCCCCTCCCCTATTTCTCCCTCTCCCTTCCCCCCTTTCTACCCCTTTCTCTCTCCTATCGTACCACTTCAAACTCTCCCTTTCATTACCTCCATACCCTTACTCCTACCTTTTATTCATCCTCCAATTAGAATCGCTCCGATCTTTTTGGTTCCGCCCAAACCAAGAATTGAAAATCTCTTGCTACATTTGGTACGAATCCCTAGATTCGTCTGGCGGTAACTCAAACTAGGATTTGCTCAACCTTTATGATAATGCCGTAACCTCCATAGTTGTTTGTCCCACCACCGTTACTAGTACATCAATGAAGCCGCTATTGGGAGCGATGGGAATATTTAGAATTCGAATCAATTATTTTCACAATCACAGCGAGGACTCACACCTTTAGCTGTGAGAAGGTATGAGTCCTTGCCGCGGAGAAAAATACCTTTTTTTTTCTTCCCTCCTTCTTCCCCCCCCCCCTCCATCAATGATTTCTCCCTACAGTAAATTACCACGAAGGCACTGTTGATGAGCAGGAAACGATTGGGAAGCAATCATTGAATGAGCCAATAAATCTAGGGAGTAGTATTCTGTACGATTGAAATAATAGGATCCGCCAATATTCCTAACACAGTGGATGCTACTGTGCATGAGATCATTACAGCTTCAATCGAATTTTTCAATACTGGGGAATACGAATAAACCTCGTACTCTTGTGTATAAACAGTTCTACGTTCATCCCGATCAGTAAACAATAACTGGATTATTCTTGAATAGTAATAGATGGAAATGACACTAGTGGGAAGTGCTACTAGAACTAATGAATACAAACCCGCCCTCCAGCCGCACCAGAATAAATAGAGTTTACCGGAAAAACCTGCTAACGGAGGTATACCGCCCAGGGATAATAAGCATAAAGCCAAAGAAATAGCTAGGGGAGGATCCTTTTCATACAATCCTGCATAATCTCGGATGTTATCGGTACCTGTGCGCAATCCGAACAATATGATACAAGCGAAAGTCCCTAGATTCATAAGAATGTGAATCAGCATGTATATTATCGCGCTTGTATACCCAGTACTAGAATCTCCAGCAATTACTCCAACAAAAATGTATCCGATTTGACTTATTGAGGAATATGCAAGCATACGTTTCATACTTGTCTGGGCAACAGCGATTAGATTCCCCGAAATCATGCTAAGAGTAGCCAATAGTTCAAATGAGAGATGCCATTCGTTCGATAATGGGGAAAAAATAAGAGGGAAGATTCGAATAACTGGGGCTAAAACGGCTACTTTTGAAGCAACGGATAAAAAAGCAACAACTGGAGTGGGAGAGTTAGAGTCGGAAAAGGGATTAATACCCTCCCCTCTTACAAAACCGTGCGTGAAACTTTCATTTCACACGGCTCCTGGGTGAAGGAGTTCCTACAATCGTTTCTTCCTTCTACAACCTTCCTCGCGTGTGCACAAATGAAATATTTCGAATCCCCAGAGGAATCACAATCTATAGCTTTTCGAGGAATCCCTTACCAGCAGTTTTCCATGGGATAGTTACTAATTATTACTCAATTTTTCGAGAAGGAAGGGGAAGGAGGAGAGGGGGGGATGAAAGGAAGAGGGGGGAGGGGGAGGGAAAAAGAGAGTAAAAAAAGAGGGAGGATTAGTAATGGGTGAATCAAGTGGGAAAAACAGCTGGATTTATTCGTTTCCGATGGACATTCATTATTTCGGGGCGATTTTTTGCGACCGGATGCTTCTTACCGTATTCGTAACCCCTGAAGGATTGGGACTACTATACAACATTCTAATAGATTTTGCTGTTCTGCACGTCGCTTATATGATCTTCGTTGCATCAACTACCCTTCATAACTAATCCCGAGAAGTATTTGAATCTAATTGGAATTGATTCCTACCCTTCCCCTCACTCCGTTCTACCGCGATTATCGATTCATTCAGTATTTCGAAATCCCGGTAGGAGTTTTCATTACAAGTGGGGATAGTTGCATATTCTTCTATCCCATTACCCATCAAGCACTTTAGAAAGATGAACTGAGTATCTATCACAGTATTTACCGAACGAATCACACTCCTTCATAAACATCGGGCGCCCATTGATGGAAAGGGACTAAGGATGGTTTGAATCCGGTTCCTACAGTAATGAATATCGTTGAAATGGCTACCCCTATAGAGTCATACATTCGTGTGTTTATAAGTCCACTCGCGATGCCTTGGAGTCTAATTTCCCCCCCGGAAAGACCGTACAATAGGGAAAAACCATAGATTGAAGTGGAAGAACTTGCTCCACCCACGAGTAAATACTTCATTGCAGCCTCATTGGATCGTACATCCTTCTTCATGCATCCGGATAACAAATAGGAAGGTAGGGCTAAACATTCCAAAGCCACGAAAATACTCACCAGATTATTAGCATTGCATGGGAATACTCCCCCCGAAGTAGCTGCTAGTACGAATGATAAGAATTCTGTCGTAGCCATTCCCCCACATCGCATATAGTCCACAGATAATGGAATGCACAACAGTGTACATATCAAAATGAATGATCTGAATAGATTATTGAAACTATTTACTCGCAAAGTTCCGGGGAAAGTCAGTATGGATTTATCATCCCATTGAAGTAATAGTACCACTATGCCCATTACTAGGGTTATCACTGAAATCGAATAGGACCAGGATCTATTTCCCTTATTAGGGAATAAATCTAGAATGAGGGTAGCTATCAGACCAGAGACTAGAACTAATTCCAATAGAATGGGATTATTATAGACGGGGAACAGATTAGAATCTTCCATGAAAGGATTCAATATATATATATATTTGGGGAGAGCATAATCACCACGTTTCTCATTCGTATAGAGGCGGACGATCCCTCAGAATTACTAATTGCTACCACTCCATTTCCGTTACCCCGAATCCGTCCATCCCATTCCGTATGAGTGGTTAGACACGTACGGGTTGAAGTACTTCAGATTTGCATACCCCATTGCATAGAGTAATTCCAGAGGCCTTGGAAACTCATATTGTCTATACACGTATTCGTATCCCTCCTCCATACACGTACTTTATCGATTCAACCGAGGAGACCTTATAGGACATTCCTCAGTCGAATCTAGTAATTAACGGAAATGTGCAAAAGCTCTATTAGCTTCGGCCATTTTGTGAGTTTCCATCCTCTTGCGCACGGCACTACCATTATTTCCGGCAGCATCTACTAATTCATAACCTAATTTTGAAGCCATATCCCGTCCGGAACGTTTTCGAGATGCTCCTAATATCCATCGAACAGCAGGTGCTTTTCCTTGCGCAGGCACAATTTCCACAGGGACCTGGTAGGTTGATCCACCGATACGTCTCGACCTAACCGCTACATTGGGAGTCACTCCACGTATTGCTTGTCGTAGAACGTACAATGGATTCTTCCCCGTCGTTTGCTTAATTCGTTTCATGGCTTGGTAAAGAATACCATAAGCCAATGATTTCTTTCCGTCCCTCAGGATACGGTTTACCAACATATTAACCAAACGGTTACGATAAATTGGATCTGACTTTGAAGTTCTCACTCCTGCATTGCTTCGGCGCGACATTGATTCGTAAGAATCCCTCCCTTTATACCTTGATTGATTACTGACTTTCCCTCTTCCCCCTCCCAAGTTTAGTCAGTACAATTCATTTCTGCTTCTTCGCACCATACTTGGAACGACCCTGTCTACGATCCTTTACTCCTACAGCATCTGGAGCTCCCCGAACAATATGGTACCTCACACCGGGTAAATCCTTGACCCTTCCGCCCCTTACTGAGACTACTGAATGTTCCTGTAAATTATGGCCAATACCCGGGATGTAAGCCGTGATTTCGAATCCAGAAGTTAAACGGACCCTAGCGACTTTGCGTAAGGCGGAGTTGGGTTTTTTGGGTGTTGTAGTGGTAAGTCGACGAACGAGTCACCCCATCGTCGCTCTACGGAACCGTACATGGTACTTCCATCCCATACGGCTCCTCGTTCAATTGGAGTAGAAGGAATAGTACTATTATCAAATAGATTGAATCATTATTAATACCTTCTAATCAATAGGAATCAATGGAGAATGGAATCTGACCGAAGTGGTTGTCTATCACTCTCAACAATAATTTAATACTCACTCTGCTATGTGATCGAATCCTCAAATGATGATTGACGGGTTGGTGTAAGCTTATCCACGCAATTATGCGCTATCCGGATAGGAATCAATCCTAGGATTTGGCTATCGTACTTGGGATCAGTCTGTCTGGGATATCTCCAACAACCTATGCTGGAGAGGAATCTATATCAGATACGACCTCATGACCGCATGGATCCCGCTAATGGAAGTATAGCCAAGGGATTATACGGAAGAGACATCCCCGGTGATCTCGGCTTGTTGAGATCCGTGCCGAACCGCTGGCATCATTCTCCCGTCCTCTTCCTTTGAGGGAAAAATTGTATCATAAGAAAACAAGGAGGTCAAGCCGTTGCTGCTAGAAATGGATAACGCGGATCTCGCCGGTGAAGCTGTACTCTGATGCCAATACGGATCAACGAGTCGAAGGCGAGCCTTTTCCTGATACATCAGGGTGTAGTAATGCTAGTTGCAAATTCTTTCCCAGTAGGATGGCAATGTACTACTACGGAGTAGTCAACGGTTGCATGGGTTTATTCTTGGGATAGGGGTGTTGACCACAGGTAGCTTCCCACGGAGCATTCTCCGAAAAGTCTGAGACTTTCGAATCTCTTCCTTCTCTCAGCAAAACTGGCTATACTAGTCTAACTAAACGTACTTTCATTTCCCTAAGATCCATACGTTCAATGGGGAATATCTCCGAGACAGGAGAAACAAATTTATCTGTATCTTATTCCCCCAATTCCGCCCGTTCCTCACAATATTGAAATTCCCGTATTAGTGTCGGATCGAGCAGGGCATGCATGCTAAGGAAGCACCTTTGTCTCCGGTGCAGAACCTTACAAGATTAGGTTGAGGAATAAGATTTCGAATCCTAGGAAGCCATACGTGATAGTAGAAATCTCTAGTTTTGATAGGGCGTAGTCAGTTGATAACAGAAGGAAGTCTCTCTCACTCTTTTGGGAATAGTGTGAGAGAAAGGTTATTCAGTCGTATCGGGATAGTGGGATCTGGTACCTCGACCATACGATACGGCAGGTCCTTTTTTTATCGGTAGGTTTTTACTTATACTTATCGGTGAGTCATCACTTGGGATGGTAGTAGGGATATAACTCAGTAGTAGGGATATAACTCAGCGGTAGAGTGTCACCTTGACGTGGTGTGAGTCATCAGTTCGAGTCTGATTATCCCTAAACCTGGTTCAAGCGTTTATATCTGCTTTCTTGTAATCCGAAAACTTCTAAGAGGCTTATGGGATTGACACGGAAGAGTAGGGATGGTTATACTGGGAGTGAGCCTTAGGCTAATATGAAGCAAATGGACCCAAGTTATGCCTTGGGGTGGGAGACGATTCCGAATCGGCTTCATCAACGAATGAGTAAGCTATAAGTGGTGTAACTACGAATCCCACGGAGAGTTTGATCCTGGCTCAGGATGAACGCTGGCGGCATGCTTAACACATGCAAGTCGGACGGAAAGCATCCCAGTGGTGTTTTCAGTGGCGGACGGGTGAGTAACGCGTAAGAACCTGCCCTTGGGAGGGGGACAACAGCTGGAAACGGCTGCTAATACCCCATAGGCTGAGGAGCGAAAAGGAGGAATCCGCCCAAGGAGGGGCTTGCGTCTGATTAGCTGGTTGGTGAGGCAATGGCTCACCAAGGCGACGATCAGTAGCTGGTCCGAGAGGATGATCAGCCACACTGGGACTGAGACACGGCCCAGACTCCTACGGGAGGCAGCAGTGGGGAATTTTCCGCAATGGGCGAAAGCCTGACGGAGCAATGCCGCGTGGAGGTAGAAGGCCCACGGGTCGTAAACTCCTTTTCCCGGAGAAGAAGCAATGACGGTATCTGGGGAATAAGCATCGGCTAACTCTGTGCCAGCAGCCGCGGTAAGACAGAGGATGCAAGCGTTATCCGGAATGATTGGGCGTAAAGCGTCTGTAGGTGGCTTCTCAAGTCCGCCGTCAAATCCCAGGGCTCAACCCTGGACGGGCGGTGGAAACTACTAAGCTGGAGTACGGTAGGGGCAGAGGGAATTTCCGGTGGAGCGGTGAAATGCGTAGAGATCGGAAGGAACACCAACGGCGAAAGCACTCTGCTGGGCCGACACTGACACTGAGAGACGAAAGCTAGGGGAGCGAATGGGATTAGATACCCCAGTAGTCCTAGCTGTAAACGATGGATACTAAGCGCTGTGCGTATCGACCCGTGCAGTGCTGTAGCTAACGCGTTAAGTATCCCGCCTGGGGAGTACGTTCGCAAGAATGAAACTCAAAGGAATTGACGGGGGCCCGCACAAGCGGTGGAGCATGTGGTTTAATTCGATGCAACGCGAAGAACCTTACCAGGGCTTGACATGCCGTGAATCCTCTTGAAAGAGGGGAGTGCCCTCGGGAACGCGGACACAGGTGGTGCATGGCTGTCGTCAGCTCGTGCCGTGAGGTGTTGGGTTAAGTCCCGCAACGAGCGCAACCCCCGTGTTTAGTTGCCATTATTCGGTTTGGAACCCTAAACAGACTGCCGGTGATAAGCCGGAGGAAGGTGGGGATGACGTCAAGTCAGCATGCCCCTTACGCCCTGGGCGACACACGTGCTACAATGGACGGGACAAAGGGTCGCGACCCCGCGAGGGCAAGCTAACCTCAAAAACCCGACCTCAGTTCGGATTGCAGGCTGCAACTCGCCTGCATGAAGCCGGAATCGCTAGTAATCGCCGGTCAGCCATACGGCGGTGAATCCGTTCCCGGGCCTTGTACACACCGCCCGTCACACTATGGGAGCTGGCCATGCCCGAAGTCGTTACCTCAACCGCAAGGAGGGGGGTGCCGAAGGCAGGGCTAGTGACTGGAGTGAAGTCGTAACAAGGTAGCCGTACTGGAAGGTGCGGCTGGATCACCTCCTTTTCGGGGAGAGTCAATGCTTATTGGACGTTTTGGTCCCATACCGCTTCACACCCGAGTTACACGCTCGGAGATGGGATTCTTTTGTCCCGACAGTGGAGTAATACCAAGTTCATGAGCTTATTATCCCAGGTCGGAACGAGCTGATAGTAGCCCATTCATCGACTATGTCGCCACCCCGATAGGGTGGCAACATGGTCAAGGAAATATGAGAGATGGGGATAGTTTCTCTTTCGCCCCCGATACTGCAGGCCTCCCATTGGGGAGGCATGCACGACGGGCTATTAGCTCAGTTGGTAGAGCGCGCCCCTGATAATTGCGTCGTTGCGCTTGGGCTGTGAAGGCTTCCAGCCACATGGATAGTTCAATGTGCTCATCAGCGCCTGACCTGAAGATGCGGATAATCTAAGGAACGTTAGCATGGCGTATTCCTCCTGTTTCAATTAGGTACTGAGACCAAACTACCCTTCAGGAGGATAGATGGGGCGATTCAGGTGAGATCCTATGGGATTCAACTCCCTGTTCACTCGTGGGATCTGGGCGGTCCAGGGAGGACCAGTCTCGATGGCTCCTCTCTTCTCGAGAATCCATGCATCCCTTATCAGTGTATGGGTTAGCTACCTTCTGAGCACAGGTTGAAGTTCAGCCTGGATGTGAAAAATGGAGCACCTAATAACGCATCTCCACAGACCAAGAACTACGAGATCACCCTTCTATTCTGGGGGTGACGGAGGGATCATACCATTCGAACCTTCTCTCGCTTCTCCTGGGGGTCCGTAAGAAGCAGCAATCAATACTACCCCTCCGGAGCTGAAGGAAGCCAAATTCCTCTCCGAAGGTCCCGGGGGATTGGACCTAGCCATAATAAGAATGCTTGGTTCCTCGGTATTCGACCCTCCCGGGCACCACGAACGGCCTCCGGATCGAGGCAATGTGATGTCTTTATCTATCTCCCAACGGCGGGGGCAGGTTCGAAAAAGGATCTTAGAGTGTCCAGGGTTGGGCCAGGAGGGTCTCTTAACGCCTTCTTTCCCCTTCCCATTGAAGTCCTTCTCCAAAGACTTGCCATTGGCGAGAAAGGAGGAGGGGGAACAAGCACACTTGGAGAGCGCAGTACAACGGAGAGTTGTATGCTGCGTTCGGGAAGGATGAATCGCTCCTAAGGAAGAAACTATTGATTCTCCATCCCAATGGGATAATGTTGTAGGTGCGATGATTTACTTCACGGGCGAGGTCTCTGGTTCAAATCCAGGATAGCCCAGCTGCGCCAAGGGGAATCCCGAGAGAAAGCGTTCATGCTCCACTTGGCCTGGGCAGGGGGATATAGCTCAGTCGGTAGAGCTTCGCTTTTGCAATTGGGTCGTTGCGCTTACGGGTTGGATGCCTAATTGTCTAGGCGGTAATGATAGTATCTCTCACCTAAACCGGTGGCTAACTCTTCCTCAGGAATGAGGGGAAGGACTGGAACATGCCACTGAAAAACTCTACTGAGACAGGGATGGGCTGTCGGAAATGTAGAGAAGGTAGGATGGGTAGTTGGTTAGATCCAGTGCGGATCGTACATGGGCGATAGTTGGAGTCGGCGGCTCTTCCAGGGTTACCTTATCCAGAATCCCTGGGGAAGAGGATCGAGTTGGCCCTTGCGAACAGCTTGATGCACTATCTCTCTTCAACCCCTAAAGCACGATATGGCAGAAGGAACGAGAAGCCATGGACCGACCCCATCCCCTCCACCCCGTAGGAACTACGAGATCGCCCCAGGAATGCCGAAGGCACCCGGGGGTCACAGACCGACCATAGAAACTGATTCAAGGAGTGGAATGCATTAGCTGTCCGCTCTGGTTGGCAGAAAGGGTCGGAGAAGGGCAACCACTCATTGTTAAGACCGAAGGGTCGGGCGGAAAGGAGGAAGATTTCTTAGCTATTGGTTCTCCCGCGGCTCGGGAGTATCCAGCTGCAAGAATCCTAACTCGGTGCCTTTTGATAAGAGTTGCTCCTCGGAGAGCACGGTACGATGAAAGTTGTAGGCTGTGTTCGGGGGGGAGTTATCGTCCATCGCCGGCCTCTACGGCAGAATCAGTCAGAGAGGCCTGAGAGACGGTGGCTTACCCTGTGGCGAAAGTCAGCGGTTCGAATCCGCTTGTCTCCAGCCCGTGATCTGATTCAATACAATGGCATAGATAGGGATGAACTAATCTCGATTTCTAGTGGGCAAGCTGGCCCATGATCTTGTATTTATGGACGTTGATAAGATCCCCTATTTAGCACCTCGGGATGGCATAGCCCCTCAATGGCGAGGTTCAAACGAAGAAGGGCTTATGGTGGATACCTAGGCACCCAGAGACGAAGAAGGGCGTAGCAATCGACGAAATGCTTCGGGGAGCTGAAAACAAGCATAGATCCGGAGATTCCCGAATAGGTTAACCTTTTGAACTGCTGCTGAATCCATAGGCAGGCAAGAGACAACCTGGCGGACTGAAACATCTTAGTAGCCAGAGGAAAAGAAAGCAAAAGCGATTCCCGTAGTAGCGGCGAGCGAAATGGGAGTAGCCTAAACCGCGAAAACGGTGTTGTGGGGGAGCGATACAAGCTTTGTGCTGCTAGGTGAAGCGGTTGAGTCCCGCACCCCAGATGGTGAGAGTCCAGTAGCCGAAAGCATCACTGGCTCACGCTCTAACCCGAGTAGCATGGGGCACGTGGAATCCCGTGTGAATCAGCAAGGACCACCTTGCAAGGCTAAATACTCCTGGGTGACCGATAGCGGAGTAGTACCGTGAGGGAAAGGTGAAAAGAACCCCCATCGGGGAGTGAAATAGAACATGAAACCGTAAGCTCCCAAGCAGTGGGAGGAGAATAGGATCTCTGACCGCGTGCCTGTTGAAGAATGAGCCGGCGACTTATAGGCAGTGGCCTGGTTAAGGGAACCCACCGGAGCCGTAGCGAAAGCGAGTCTTCCCAGGGCAATTGTCACTGCTTATGGACCCGAACCTGGGTGATCTATCCATGACCAGGATGAAGCTTGGGTGAAACTAAGTGGAGGTCCGAACTGACTGATGTTGAAAAATCAGCGGATGAGTTGTGGTTAGGGGTGAAATGCCACTCGAACCCAGAGCTAGCTGGTTCTCCCCGAAATGCGTTGAGGCGCAGCAGTTGACTGGACTATCTAGGGGTAAAGCACTGTTTCGGTGCGGGCCGCGAAAGCGGTACCAAATCGAGGCAAACTCTGAATACTAGGTATGACCCCCAAATAACAGGGGGAAAGGGTCAACCAGTGAGACGATGGGGGATAAGCTTCATCGTCGAGAGGGGAACAGCCCAGATCACCAGCTAAGGCCCCTAAATGACCGCTCAGTGGTAAAGGAGGTAGGAGTGCAAAGACAGCCAGGAGGTTTGCCTAGAAGCAGCCACCCTTGAAAGAGTGCGTAATAGCTCACTGATCAAGCGCTCTTGCGCCGAAGATGAACGGGACTAAGCGGTCTGCCGAAGCTGTGGGATGTCAAAATACATCGGTAGGGGAGCGTTCCGTATTAGGGAGAAGCACCAGCGTGAGCAGGTGTGGACGAAGCGGAAGCGAGAATGTCGGCTTGAGTAACGCAAACATTGGTGAGAATCCAATGCCCCGAAAACCTAAGGGTTCCTCCGCAAGGTTCGTCCACGGAGGGTGAGTCAGGGCCTAAGATCAGGCCGAAAGGCGTAGTCGATGGACAACAGGTGAATATTCCTGTACTACCCCTTGTTGGTCCCGAGGGACGGAGGAGGCTAGGTTAGCCGAAAGATGGTTATCGGTTCAAGGACGCAAGGTTAGTGAACCTTCCCAGGGGAATTAAGGGGTAGAGAAAATGCCTCGAGCCAACGTCCGAGCACTAGGCGCTACGGCGCTGAAGTAACCCATGCCACACTCCCAAGAAAAGCTCGAACGACCTTCAACGAGTGGGTACCTGTACCCGAAACCGACACAGGTGGGTAGGTAGAGAATACCTAGGGGCGCGAGACAACTCTCTCTAAGGAACTCGGCAAAATAGCCCCGTAACTTCGGGAGAAGGGGTGCCTCCTCACAAGGGAGGTCGCAGTGACCAGGCCCAGGCGACTGTTTACCAAAAACACAGGTCTCCGCAAAGTCGTAAGACCATGTATGGGGGCTGACGCCTGCCCAGTGCCGGAAGGTTAAGGAAGTCGGTGACCCGATGACGGGTAAGCCGGCGACCGAAGCCCCGGTGAACGGCGGCCGTAACTATAACGGTCCTAAGGTAGCGAAATTCCTTGTCGGGTAAGTTCCGACCCGCACGAAAGGCGTAACGATCTGGGCACTGTCTCGGAGAGAGACTCGGTGAAATAGACATGTCTGTGAAGATGCGGACTACCCGCACCTGGACAGAAAGACCCTATGAAGCTTTACTGTTCCCTGGGATTGGCTTTGGGCTCCTCTTGCGTAGCTTAGGTGGGAGGCGAAGAAGGCCCCTTTCCGGGGGGGCCTGAGCCATCAGTGAAATACCACTCTAGAAGAGCTAAAATTCTAACCTTGTGTCAAGACTTACGGGCCAAGGGACAGTCTCAGGTAGACAGTTTCTATGGGGCGTAGGCCTCCCAAAAGGTAACGGAGGCGTGCAAAGGTTTCCTCAGGCTGGACGGAAATCAGCCTTCGAGTGCAAAGGCAGAAGGGAGCTTGACTGCAAGACCCACCGGTCGAGCAGGGACGAAAGTCGGCCTTAGTGATCCGACGGTGCCAAGTGGAAGGGCCGTCGCTCAACGGATAAAAGTTACTCTAGGGATAACAGGCTGATCTTCCCCAAGAGTTCACATCGACGGGAAGGTTTGGCACCTCGATGTCGGCTCTTCGCCACCTGGGGCGGTAGTACGTTCCAAGGGTTGGGCTGTTCGCCCATCAAAGCGGTACGTGAGCTGGGTTCAGAACGTCGTGAGACAGTTCGGTCCATATCCGGTGCGGGCGTTGGAGCATTGAGAGGATCTTTCCCTAGTACGAGAGGACCGGGAAGGACGCACCTCTGGTGTACCAGTTATCGTGCCCACGGTAAACGCTGGGTAGCCAAGTGCGGAGCGGATAACTGCTGAAAGCATCTAAGTAGGAAGCCCACCCCAAGATGAGTGCTCCCCTATTCTTTCTTAATAGTATTGAGAATCCAAGATAAGGTCACGGCAAGACGAGCCGTTTATCACCACGATAGGTGCCAAGTGGAAGTGCAGTAATGTATGCAGCTGAGGCATCCTAACAGACCGAGAGATTTGAACCTCGTTCCTACATGAACTGATTAATTCGATCAGACACTAGCCACCCAGTTGTTCGATTGTTCGACAACATCAACCTAAGAGCTCCGCCCTGCCTCTCCGTTCATCTAAGGGATGGAAGGCCGGGTCGGGGGAAGGTTCTCCGTCCGGAAGGTGCATCAAACGAAGGTGCACCCTCCAGAACCGGAGCCTCGAAATCACTAGTCAATATGCTTCTTTCTCATGCTTCTCCCTCATTCACGGGTTGATATTCTGGTGTCTCAGGCGTGGGGGAACCACACCAATCCATCCCGAACTTGGTGGTGAAACTCTACCGCGGTGACGATACTGTAGGGGAAGCCCTGCGGAAAAATAGCTCGATGCCAGGATCACATCCACTCCTATGGAGAATACGGGGGCACTCCGAGACGCTTCCCATCGATCAGATGGGACGGGTACACTCTTGGAGCCCCTTTCATGCGCTCCTTGCCCCTCTGGGGGTACACAGATGGCACTCCATTACGAGTAAGTCGCTTATCCTGATAGAATCCATCCTAGAAAGAAATATTGTTTCTCTGGATACCTGCAAATTCGCCTCTTGCCAAGGTGTCATCTTTTTCCTCCCTTTCGATTTTCACGGTGAAATGAATGGGGGTCAGTTACCTGAACTCTACGCAGAAAGCCGCCGTAGATTGAGTTGCAGACAATTTCGGCTTCTCGGATCCTGTGAAAGGGCCTGGGCCCAATTTCACGTAGCGCGGGAGAGATCCTCCTATGCATTCGCCGTCGTAGCAAGGTAAAAGGGGGATACGAGTGAGTGCCTTTTCCAAGGCATGCGTATTCGCGAGGAGGGCCGATCGAACGACTCGTAAGCATCTGCCACTCCTCCCCAACCAAAGATCCGTCACGGAGTAAGCGAAATCCCTCAGGGTCATCCTGGTAGGCATAGAGACGTAATACCCTCCCTTGGAAATTACGCATCCTCCTAAAACTGGAATGGCTAGAAGGGGGAAGGAAAAAGAAAAGGTTGCTCCCGGAGGGAGCTCCTGGGACAAATCTAGTGGAGACGGGGCCTGTAGCTCAGAGGATCAGAGCACGTGGCTACGAACCACGGTGTCGGGGGTTCGAATCCCTCCTTGCCCGCAATCAGCCCCGAAGGGACTTGATAGGAAAGAGGCAATAATAATTTTGATTGGAAGCGCGGACACGAAGAATTATTTCCGGCCGTCGCCCGGGGTCCCAGTCACAATAGAAGTCCCATTCATTCTCAATCATTTTCAAGAAAAGAATTGACAGTCTTACCGGCTAGTAACAGGTTGAGCGAGTAGAAGCTCTCATTCTATTCATAATCTGGCAATGAAAGAATGATAGATTTGCCCACCCCAGCTTCTCAGTACTCCGGAGAGACCGTTATTTCCACCTTGATATATGGTTAGGGGTTATTAAGTAACGGTTCCGTCTCTGACGATCCAGGAGCAATGACAAGGAACTACCACTGAGAGTCAAAGCGAGCCTCCAGAAATATGTAAATCGGGTCTCCCCGGATAGGATTCGAACCTACGACCCATCGGTTAACAGCCGACTGCTCTACCGCTGAGCTACCGAGGAAAAATGCAGAGAGTTTCATCCCATATGCATTTGAAGAACGGGATTCTTTGAACCGCGCCACAACCACTGTTCGAAAAAAGATTCAAAGTATTCTTCGAAACCCCATGAACTTCGCGTACACCCCATCCTTTATTATAGGGTAAAGGGGTAGCGATGGCAATCTTCTCCACGTTCCCGGGGAGAGCCCCGGGGATCGACCATCACCACGATCCCACTCACTGGTCCCCCCGAGGTTCACATTGATCAATCATCAATCATCGGTTTCCATTTCTCTCCCGAGTAAGGGTGGGGAGACTTCACTTATGCAATGTATTCGGAAGTGCCAGTACCATGCACTGCAGAGATTGATAACAATGCAAGACCAATAATCAATCCGGTTAAATAAAAGGGTATTCGACCCCCTCCAATGTATCTCGCACCTTCTCCTCCGGAAAGACTTGAAGTACCTATTGCATTAACAATTCCATCAACGATCCATTGGTCGAATAGATATATGAGTTTAGCTAGGATACGCGTACCATTGACAAAAATTAAGTCGTAGAAACCGTCTATGTAACCTCGATGGTACGACCAATCATGGATGAAGTTTGGCAATAAATCTGGAATTTCGGTTGCCCCGGGATTAATTACTTCCCGCGATCCCCGCGATAAGGGTCCGTACAAGATAGAAGAGATTGTTATTCCCAATGATGCCACAGCAATTGAAGGAATTGAATCTGCGACGAGATCTAACCAGTCCTCGGAACTGGTTCTGATGGGAGAATCTGGAAGTGGATTGAGCCGATCGGACAGTAAATCATAACCGCTTTCCCCCCGATAGAAAGGGGATCCTACGAATCCAGCGAACAAAGTTGGTATTGCTAATAGAATCAGAGGCAATAACATAGGAGAGTCTGATTCCTTTGGTAATGCAAAATCACTCCTGGACGAATAGGGCGCATTAGAATTTTCTGTATCACCAAATGATTCATTCGGGACAACCTTATCCAATACGGGTTGCGGAGCGATGTCTATCGTATTACCATTAACCGAAACTATGTCGGGGATCGAATTAGAGGATGAAGGGAAAGCATCTGTACCAGCATCTACGGATGCGACAGCACGGAAATCTCCCTCGAAGGTGAGGAAATAGATACGAAACATGTAAAACGCGGTCGATCCTGCTGTAAACCATGCTATTAATCCAAGGGTGAAAGAATATGACCAACTATCTGCAAGAATCTCATCTTTGGACCAGTAACAAGCAAACGGCGGAATACCACAAAGGGAAAGTGTACCCAGTAGGAAGGTAATTCCGGTAATCGGCATATATGCCCGTAGACCACCCATAAGAGTCATATTTTGGCATTTATCGGGTGAGTATCCAACA
>Contig03+117416
AATAGGGCGCATTAGAATTTTCTGTATCACCAAATGATTCATTCGGGACAACCTTATCCAATACGGGTTGCGGAGCGATGTCTATCGTATTACCATTAACCGAAACTATGTCGGGGATCGAATTAGAGGATGAAGGGAAAGCATCTGTACCAGCATCTACGGATGCGACAGCACGGAAATCTCCCTCGAAGGTGAGGAAATAGATACGAAACATGTAAAACGCGGTCGATCCTGCTGTAAACCATGCTATTAATCCAAGGGTGAAAGAATATGACCAACTATCTGCAAGAATCTCATCTTTGGACCAGTAACAAGCAAACGGCGGAATACCACAAAGGGAAAGTGTACCCAGTAGGAAGGTAATTCCGGTAATCGGCATATATGCCCGTAGACCACCCATAAGAGTCATATTTTGGCATTTATCGGGTGAGTATCCAACAATAGATTCCATCGAGTGAATCACCGAACCGGATCCAGGAAACAATAAAGCTTTAGAAAAAGCATGTGTAACGGGGTGGAATAAAGCGGATCGGTAGGAACCAATGCCTAAAGCTAACATCATATATCCCAATTGGGACATAGTAGAGTAAGCTAAACCCTTTTTAAGATCCTTTTGAGCAATAGCTGTAGTAGCCCCTAGAAGAGCCGTTATTGCGCCTACCCAGGAAATCAAATCCATCGTGAGGGGTAAAGCTTCAAAGAAATGAAACATCCTAGCTACTGAAAAAATACCTGCTGCTACCATAGTGGCGGCATGGATGAGAGCCGAGACGGGAGTAGGCCCCTCCATTGCATCGGGCAACCAAACATGAAGTGGAAATTGCGCGGATTTAGCTATTGGTCCCAAAAATGACAAAATAGCGCATGTATTAGCAAAGAATAAGTTAATCTCATTTTTGGTGATTAATTCATTGAATCGTTCGGATAGACCATAAATTTCGAAACTACCCGTTATCCGATAAATACCCAGTATACCTAGTAATAATCCGAAATCTCCTATACGATTTGTTACGAAAGCTTTCTGACAGGCATTAGCTGCACCGGGGCGAGTGAACCAGAAACCTATCAATAAATAAGAACACATTCCCACCAATTCCCAGAAGATGTATATCTGTACCAGATTGGGACTAGGAACTAGTCCTAGCATGGAAGCGGTGAAGAGACTTAGGTAGGCAAAGAATCTCGCGTAACCCTGGTCGTGGGACATGTAACTATAACTGTAAATCATAACCGAAACTCCCACAGTAGTTACTAGTAGCAACATAATGGAAGTAAGCGGATCAGTCGAAAAACCCACTCCCAGGGAGAGATCCCCGTAAGAAATCCAAGACCATGAGCTTTGATGAATGGGATTACCATTGATTAATTGCCAAAAAAGATTGGAAGAGATAACCATGGATATACTCAATGAGGGAATACTAGAAATAGCACATGCATGACGAAGATTCTTGGTAGCTCCTGGGAAGAAGAATGAGCTTGATCCGATTGAAGTAGAAGCTGTAAATGGACATAGAGGAACAATCCGAACGTATTTGTATAATGATTCCATAAAAACATTGAAGTAAAGGTTTGTCGAATGTAAATACTCATTCGATAATACGGGATGATAACCAGTCAAATTCTATATCTTCGATGTGGGACGAACCAATCATGAGTGATCAGTACGAATTACCACTGAACGAATCCATTGCGCATCGTGTGAATAAATGAAATTTTCTGTTTCATTATCGTGAGTACCAGATAGTACTCTAGCATAACTTGACAGGGATGGAACCTATCTGGGATACTTATCAGAATCCAATTTTCAGACTAGGATTGATTCGATTGAGAGAAGACTAGGCAATATTCCAACCCGAAGGGATTTAAGAATGGGTACATACGCAGTAATTGAAATAGGGGGTGAGCAACTCCGAGTGGAACCTGGTAGGTTCTATGATGTTCGTCATTTCGCATCGCTGAAATCCAAGGAATCGGATCCAAACACTAAAATATCAATCCATCGAGTCCTTTTGGTTCGTCACAAATTCGTTACTAATTCCGGGCATCCTTGGTTAGAAAGTGCAATTGTCAGGGGTAGGATTTTACAACCTTGTCGTGGGGAAAAAATAACAATTTTCAGAATGCATTCCAAGAAGAAAATGCGACGTAAGTTGGGATATGGACAGAATCTAGTTCGATTTGTAGTCGATTCAATTTGTTTGGATGGGGAGAAATTCTATCAGTAAGGGATCGAATCCGGTTTTTGAGCCGAAAATTTCCAAAGTTTTTACCATGTTAACATCCCCATACTCCTACCCATGCTGCCCCCTCCCCCCCACCATTCCCTAAATTATGAAACTGTATCAGTTTGAGTATTAGCACAAATATGTACCATCTCATCAATAGGATCGGAGGACTTATTGGGTATGGCGGTTCCGAAGAAGCGTACCTCCAGATCGAAAAAGAAAATTCGTAGGAATGTTTGGAAAAAGAAAACCGATGGGGTTGCATCAAAAGCTTTTTCCCTCGCTCAATCCATCTTGACCGGGCGGTCCAAAAGTTTTTACTATGCAGCAAGCGATGAACCTTTCAACCCATCCAAATAAAGAATTCTAGTTATACGGATGATTCCCCCTTTTTAATAGAATACGAGCAAATACGCTATTTCTTTCTCCTTTTCTCTCCCCCCCACTGGGAGTGTCAGTGTAATCAATAAAATCGGCTTAATCAAAGGTTTCAATTCCCACTCCATTTCGATCATTCTGTCAATTATCAATACGAACGATGGGAATGGATCAATTCTGTTTTCTCTACCAATTCTATCCTTTGCTCTCTCAAAGAATTCGATCGATACGGTGCATCTGGAATTCGATCATCCCATTGTCAACGGAATAGATTCATTCCTCATCCATTCGATATACGTGGCATGAGTGGGAATGAGATAGTTTTAATACCAGGGAATCAGTAGGAACGTGAACATTTTAATGTCTTATTATTCTTCCCCCTTCTCCCTTCTTCTCCCTTTCTCCCTTTCCCTTCCTTTTCCTTTTCTTTCCCCCCTCCCCCCCCCTCTCTCCCTACCCTTTCCCCTTTATCCCCCCCTTTACTCATTCTCTCCCTCTTTCTCCCAGGCACTGAACCGTACGGTTCAGTACTTGGTGAGAGAATTTCAGTCAAATTCCAATTGAGATTTATCCCCCCGATTCCTGTTCGGTAATACTAGAATTATGTAATCAGATAGTTTCTCATTCATTGACTCAACCGACCCGAATGGCACAATTACTTTCGGAATAGCAGGATTTGAACCTGCGGCCTCCACCACCCCAAGATGGCACGCTACCGAACTGCGCTATATTCCGTTCTGGGAGAAATCTTTCCCAAAACCTTTTATTTTCCGGGCAATACCACCCGATACACACGTCATACTGCTCCGAGAAAGGGGGAAGAATAGATTGACGATCTACTATGAACTATGCTATCATTACCTCCGATGCGATGAGCCGCTATGGTGAAACTGGTAGACACGCTGTTCTTAGGAAGCAGTGCTATCGCATCTCGGTTCGAATCCGAGTAGCGGCATTTTATTCATGGTATTATACTCAAATATTGATACTTCGAACTCCAGGTGGAAGGAGTATTCTTATCTATTCATGAAAAAACGCGATCTTTTTTCTCCTGATAGGTTTCTTCCAATATTCATACGATCGTCTCAACGCAGTGAATCGATGCATTATGATATATATTACCATAGAACATATACTCGTTCATACCTCTTTCTTACTCCTTTTACTAGGTACTCTACTCCATTGGGGAGATTTGGTACGTAGGAGCAGAACCCTGAGGAATTTGGGCGAGGGAAGTGTGGCAATTGCTCTTGCTTGTACAACAACATATTCGACAATCCGCTGGTTCCATTCCAAACACTTACCCTTGAGTAATTTATACGAGTCTTCCATGTTCCTTTCCTGGAGTCTATCCCTGATGAATCTATTACTAAATCGCAGAGATCGTAATGATTGGTTAGGCGCAATTACCGCACCAAGTGCTGCGCTGACTCTTGGTTTTGCTATTCTGGGTCTTCCCAAGGAGATGCAACAATCTACAATGCTAGTACCTGCCCTGCAATCCCATTGGTTGATGATGCATGTAAGTATGATGCTATTAAGTCATGCAACTATTCTATGTGGATCTTTATTAGCTACAGCCTTATCAGTCACTGCATCCGAGACATTTCCGGATCCTTCTGCCTCTAGCAATTTCTTCGTCCGATCTTTTACATCCGATAGAAATTGTTACTCGTATACGCGACTAAGTAATTGTTCGAGAAACTTGTTCTATTTGTTACCCATAAATCCTCGCAAAAAAGATTCAATTCAACAATTAGATCACTGGAGTCATCGCATTATTGGTTTGGGTTTCCCCTCACTAACCATCGGCATTCTCTCCGGGGCAGTATGGGCTAATGAAGCATGGGGATCTTACTGGAGTTGGGATCCCAAAGAGACTTGGGCATTTATTACATGGCTCACATATGCAATTTATTCGCATACTAGGATGACCAAGGGTTGGCATGGAGAAAGATCTGCAATTGTAGCTGCTACGGGATTCTTCCCAGTCTGGATTTGTTACTTAGGAGTCAACTCGTTGGGAATGGGTTTGCATAGTTACGGTTGGTTAATATGAATCAGTCGCTCAATTGGTACCATAAACTTCACCTTCATGGAGTGGTGTGAAATCAGTTTCAACGAATCGAATAGTATGATCTCATGAGTGGAGTTCATACAAGACGATTCCCAGGATAGGGATTATTCATTATTGTTACTATCACTTTATTTCCGAAAAGGGGTATCCTCTATATCCTTGCAATGAGCGAATCTACACGAAAGATATGAATCAGTATAGGGTCGTATAGTTCATTCACGCAGTACTAGAAAATGATACTATATCTACCTCAATAGTATTGGAATAGAATAGATTCCACTATGCTACTCCATAGGGATAACGCTAAACCGGGGTAAAGACCAATACCAATTATTGGTAGTAGGAGACAAACCAAAAGAAATATTTCCCGTGGTCCAGAATCTATTAAATGTGGCCCCAAAACGTTGGGGATTCTATACCCATAAAACATTTGGCGGAGCATAGATAACAGATAGATAGGGGTTGATATTATTCCAATCGCTCCCACTATTACAACCATTACTTTAAAAATGGAGGAGTAATCTCGATTGGTAATTACTCCCAAGAATACCATTAATTCTGCCACGAAACCACTCGTGCCTGGTAATGCAAGAGATGCCAGTGAAAAGGCACTAAACATAGTGAATAGTTTAGGCATCGGTGTAGCCATTCCCCCCAGTCGATCAAGGAGGAGAGTATGTGTTCTATCATAACTTATTCCTGCTGAGAAGAATAGTGCAGCACCAATCAGTCCGTGAGAAATCATTTGCAGTATGGCCCCGTTGAGACCCATAACTGTTATGGAACCAATCCCTATTACAACAAAACCCATATGGGAGATTGACGAATAGGCTATTCTTCTTTTCAGATTGCGTTGACTAGAAGAGATTGAAGATGCATAAACAATCTGAATTGCCCCTATCGCTACCAACCATGGAGAAAAGATGGAATGAGCGTGGGGTAACAATTCCATATTGATTCGGATCAAACCATATCCTCCCATTTTTGAAAGAATTCCAGCTAAAAGCATACATGTACTATAATGCGCCTCTCCATGCGTATCTGGTAACCAGGTATGAAAAGGGAGTATTGGCAATTTCACAGCATAAGCTATCAGGAAACCTGAGTATAGTATTATCTCCAATGTTATGGGATACGATTTATTAGTCAATGCATGAAGATCAAATGATGGCCCATTGGATCCATAGAGACCCATTGTCAGGGATCCCAACAAGAGGAATATGGAACCACCCGCGGTGTACAAAACAAACTTTGTGGCTGAGTAGATACGTTTCTTACCACCCCACGTAAATATGAGTAGATAAACGGGAATTAATTCCAATTCCCACATGGAAGAAAAGGGTGAAAGATCCCGAGAAGCAAATAATCCTATCTGACCACTATACATTGCTAGCATCGGGAAGTGGAATAAGCGCATATTTCGTGTAATCGGCCAGGCTGCTAGAATTGCTGGAGTAGTAACAAATCCTGTAAGTAGAATGAGACCCATGGATAGTCCATCAACTCCCAATCTCCGGTGTAAATCGATAATGCTGATCCAATCATAATCCTCCCCCAATTGAATGGATTTATCGCTGATGTTAAATCGGCAGTGGAGGATATAGTTTATTAGGAGAAATTCCAATATGCAGACACCCAAGGTATACCATCGAACGATTCTATTGCCTCCATATGGAAGCCATGGTATTAATAAGCCTGCGGAAATAGGTGGAAGAACAATTATTGTCAACCAGGGTAAATTATTCGTGATGGGTATGGGTATACTCTCAATAAAGAACCCATACTCAATTCATTAAGTATGGGTCTTTCCAGTCGATACAGGACGAAATTTACCTAATAACTTTTTCAATTGGTAGCGACTAGTAAGCCAGACCCATACTACGAGTTGTTTCGGGTCCCAGATAGACACGTACACTTGAAAAGTCCGTTGGGCAAGCGGATTCGCATCTTTTACAACCTACACAGTCTTCTGTTCTAGGAGCAGAAGCAATTTGATTAGCTTTACATCCATCCCATGGTATCATTTCTAAGACATCCGTGGGGCAGGCTCTTACGCATTGGGTGCAACCAATGCATGTATCATAAATCTTTACTGAATGTGCCATTGGTTCATTTGCTCCAATTGATTCTGTATATCACAATACTAATTGGGTGAAAACGTTTCCAATTCTAAAACAATGCATGGAATTCGGAATGGATTATTCACTAAACAGCAATGGAAATGAATATCCGGTACGAACTGGGATACAAGTGGATTGCTCTCACCCCACTCCACTATTAGGGATGAAGCAAGGCTTTGATGGAAACTAATACGGACGAAGTGAATGTATAACTCCACGGTTATCCATTCGGGGTCGAACCACTACTAATCACCATTTTAACAAATTAAATTGATCAATACGAATTGATCCTCGATTACGATGTGTGGCTAGAACAATACCTAATCCAATCGCTGCTTCCGCGGCTGCAACGGCTATCACGAAAATGGAAAAGATCTCTCCTTTTATCTGTTGGGTATCGAAGTAATTGGAGAATGTTACGAGATTGGTATTAACTGCATTGAGGATTAATTCGAGACACATAAGTGCCCTAACCATGTTTCGGCTTGTGATTAATCCGTAAAATCCAACACGAAATAGATAAGCACCTAGGATAAGTACATGTTCGAGCATAAGGAATTAACTCCTTGGAAACCCAATGTATTGAATCCTACCCAAACGGATGGAGTTTCGTACCACTCAGGATAAAGCAGAATCCTCTTCGGATCGTAAAGCCCCATCATCTGGTACTCCAACCATTTCATCTCGACGGGCTATATCGATAGCTCCTACTAAAGCAATTAGAAGAAGTATGGAAAGAAGCTCAAACGGGAGTGAAAAATCGGTTAATAATTGGGATCCAATACGTTGAACACTGTTCGTAAAAGGTTGTTCCACAATCTCATTCGATTGTTTGGTTAGAGAAATACTGGACCATGGTGTATTCAGAATCATTACGATTAATAGTAAGAAGAGACTTGTACAGACTGATAAGGCAGTACCGTTCCCCGCATCTCGGGGTGAAGAAATATTTTCATCCTGTGATTTATCGATTGGCATCACGGCGAAGGCGATCGAAGTATTTGCAGCTCCTACATAAACTAGCATTTGCGCAGCAGCTACGAAATCCGCATTCAGTGCAAAATATGGTAAAGATACACAAACAAGGACAAGTCCTAACAGGAAAGCAGAATGAACTGTATTGGTGGGTGATACCATTCCCGAACTTCCTGATACGATACCTGATTCTACAACAACCAGAACTACTTTATGGATTGATTCGGAGGAATCCATTATTCGCAATGATTCAAACATTTTCTCCCATATCATAATCTTATTGGTCAGAATAGATTCCCTATCACTCTTTGCTATTCCTTCCAGCAGATGGAAATACTTCTACCGAATGAAAATATCCTCATTGACAGAACCTATTCCTTCCCAATCAATAATTGATTTTATTGGGAAGTAGATCGAGAAATCGTTTCATTCCCAAGTATGTACTAATTCGTGGAACTAGTAACATTTCTCGAATCAGGATGACCTTCCGCGGAACCTTTGGGCAAAGAAACTAAATTCGAAATAGGTTGAATTGTTAGATCCCGAACCACTGGTATGGGTAAACGTCCCGGAGCAGTTTGATCATGATTTAATTCGTGACGATCATGAGTCGAAAGTTCATACTCTTCTGTCATGGACAAGCAATTCGTAGGGCAATATTCGACACAGTTTCCGCAGAATATACAGACTCCGAAATCGATACTATAATTTCTTAATCGTTTCCTCCTTACGTTTTTCCTCAGCTCCCAATCCACGACTGGTAGATTGATCGGACACACGCGGACGCATACTTCGCAAGCGATGCATTTATCAAATTCAAAGTGGATCCGTCCACGAAATCGTTCCGATGGAATCAGTTTCTCGTAAGGGTACTGAACAGTCGTGGGTAAACGATTCATGTGATCCAGGGTAACTGTAAAACCTTGACCAATGTATCTCGCAGCTTGTATTGCTTGTTGACTGTAATTTTGGAGTCCATCCATCATGGGGAACATATGACAATATCCTCGTAACTAGTTTCGGTTCTTTCTTCGATACGGGCAGTGTGTAATCGAATAATTTGGAACGAAACTAGGAATAAATCATTCTAGTGATAAAAGTTGAAACGAAGCCGTCAACAGTAAATTACCCAGAGCAACGGGTAGAAGGAATTTCCAACCGAGATCTAGTAATTGATCCATCCGCACTCTGGGTAAGGTCCACCTCGCCATAATGGAAATGGATGGGAAGGAAAAGGCTTTGGCTGATGTAACAGTAACACCTATTAGAATATTGAGTACTTCGAAAGCCCCAGTATGAAAATACCGAGTAATATGATCGGGTACTGGCGGCAATGGAAGTGAGAGATCCCACCCACCTAAGTAAAGAACTGTTGCAAATAATGAAGAAACTAATAGATTTGAGTAGGAACCTACGTAGAATAAGCCAAACTTTATCCCCGAATATTCGGTTTGATAACCTGCTACCAATTCTTCCTCCGCTTCGGGTAGATCGAAAGGCAATCTTTCGCATTCTGCTAGGGAAGAGATAAGAAAAGCTATGAAACCTATGGGTTGGCGCCACGAATTCCATCCTAGAACACCATATTTGGATTGTGCCTCAACTATATCAACTGTACTTAAACTATTAGACAAGTATAGTCGATGGGAACTGTGCCGTTCCTACCTCTACTTCAAAACCGTACATGAAACTTTGGCTTCATACGGCTCCTCGATGGTTACTGAAGAATGAAAGAAGTAATTTCATATTATTAAATGTATGTGTATGTGTATGCATATGCGTACACGCACGGAAATGATTGTAGAAGTATATTCTGATTAACCAACGAGATTCCGTCGGCTATAGGGAGTAGAAAAAGCTTCCGAATCTATCTCAACCTTTTTTCCGGTTACTTATTAGATGCAGTTCAGATTGATCCAGAAGTAGGATCTCTATCGCGTACTGGGAGGGTTCTGTAGCATCTTAATCTCTACCGAGAATAATATTCATTAGTCTACCACCCGAGCATCGAGAACTGTTAAAAGGATTGCTTCGTTCCAGATAGTCATTGTTCTAGTGGATAGGGGCATACTCAAGATCGGGGTTCTAGGGAAGTACTACTCAGTCACCTCTACTAGTGCTAAGTCCCTATCCAATTCTTGAAAAAACTATAGTAAGATATTTGTGCATATTTTCACTGATCTTTCGTGTATCTTCGTGTTCCTAACCATCCACTGTTGCTAAATTTCAGATATGGGATCGATGGATCCATACCTATACTTTGCACCCGCTGTCAGGCGTTGATGGATAGTACCTTATACTCAGAGTACATAGCCACTGCCAATTGTGCATGCTTTCACTCCCGTACGCGGGGGATGGGACTTGATCCTATTACTGCAGTCAGCTGTTTGGTCTCACCCATATGACTATCAAGTTATTCAGTTGGGGAGGGATAGAGGGAACAAAATACTTCTCCCGGGTCTATTTACCCTTTCCCAATGAATAGCTTTTCTCGTAAGAAAGAAAAGCTTTCTTCTAACGAATCGCACGCAGAGATATAGATAATACGCATAGAGCTAGGGGGATTTCGTAACTGATAGATTGAGCAGCGGCTCGAAGACCGCCCAAGAAGGAATATTTATTATTCGATCCATATCCTGCCATAAGAAGACCGAGGGGAGCAATACTTGAGACAGCAATCCAAGGAAAAATGCCTATACCCAAATCGGATAAAATGGTATGTTCCCCAAATGGTATTACCAAAAGACTCATAAAAATGGGTGTAACTACCACAGCTGGCCCAATATTGAATAACCAAATATCTCCCCCAGCTGGAACGATATCTTCTTTCAACAAGAGTTTAACCCCATCCGCTAAAGCCTGAAGAATTCCCAAAGGACCGGCATATTCGGGTCCGATACGCTGCTGTATCCCTGCCGATATCTTCCGCTCGAGCCACACAATCACTAATACTCCTATTGTAACTCCTAGTAAAAGAGTCAGAATGGATATTATGATCCAAAAGGAATCAGTCGAATGTTTTGGAAATTCAAATGAATGATTCAAATCGACAATTCGTTTTTCAAAATCTGTTGCATAAATTCTCGTTTCAACGATCGACCTCTCCCATAATAATATCTATACTACCTAATATTGGCATAATATCTGCTAATTTCATACCCTTTACTAATCGGGGAAGTATTTGCAAATTGATAAAACCAGGCGGACGTATTTTCCATCTCCAGGGAAAAACGCTATCGTCGCCAATTAGAAAGATTCCTAATTCTCCCTTGGGAGCTTCCACTCTTACATAATATTCCTGTCTGGGTAATTTGAAAGTAGGAGAAGATTTCTTACCAATGGATTGATAATCAAAATCATTCCATTCCGAATCTTTCCCTTGATTGAGTCGTCGAGCCTCTGAATTTTCGTATGGACCCCCCGGAATAACTTCTAAAGCTTGTTGAACAATCTTAACGGATTCCCTCATTTCTCCGATCCGTACCGAATAACGAGCTAATGAATCTCCTTCCTCCTGCCATTGGATCTGCCAATCCAATTCGTCGTAACATTCATAATGATCCACTCTACGAAGATCCCATTGAACTCCTGAAGCTCGCAACATAGGTCCTGATAAACCCCAATTTATTGCTTCTCTCCTACCAATCACACCCACCCCTTCCACTCGTTCTAGGAATATTGGATTATTTGTGATAAGTCTCTCGTATTCACCAATCTTTGGCAGGAAATAATCACAGAAATCTAGGCATTTATCGACCCAGCCATAGGGTAGGTCTGCAGCCACTCCTCCGATGCGAAAATAATTATGCATCATTCGCATACCCGTAGCAGCTTCGAATAGATCATACACCATCTCCCTTTCCCTGAATGTGTAAAAAAAGGGAGTTTGTGCACCAATATCAGCCATGAAGGGTCCGAGCCATAACAAATGGGAAGCTATACGACTTAATTCTAGCATGATGACTCTTATATAACTGGCTCTTCTAGGTATTCGAATATTGGCCAATCTTTCCGGTGCGTTTACTGTTATTGCTTCCGTAAACATAGTAGCCAGGTAGTCCCACCGTGTTACATAAGGGAGATATTGTACAATCGTTCTATTCTCAGCAATCTTTTCCATTCCTCTATGCAAATAACCCAATACGGGTTCGCAATCAATAACATTTTCACCATCTAAGGTAACAATAAGTCTAAGAACACCGTGCATTGATGGGTGATGGGGACCCATACTGACTATCATGGGATCTTTCTTCGTAGCAGTCACAGTCATACGTTATTATCTTTCCCTTGGTACTTTACAAACCCATACGTGGCAACCCTTATTGGGATCAATGGAAAGGCTTGGTGGGTAATCGTATACCCAAACATCTACGGATCAATAGATTCCTGATTTACGAATACCTAATCGATTAATCAAATTTTCATAACGAATTGTATCGTTCCTAGCTAAATGAACCAAGAGGCGCTTGCGTTTTCCCAATATTTTTTGCAATCCCCTCTGAGACGAATAATCTCTGGAATGTTGTTTCAGATGGAGTGTAAGCCTCAAAACCCGATTCGTTAAATGATATATTTGAAACTCAACGGATCCTTTCTCGGAAATGAACGACGAATAGGAGGTTCTGTCTCCACCCATAGAAATAATTCCTCCTGGGTTAGATAATGTGAGATTTTATTATTGGTACGGTTATAAGAAATTCCTAGGAATGATTCGCGTTAATGTCCGAGAATTGATGAACTATTCTTTCCTCCGATTAATCGGAACGGGAATGGTTCATCAATTTCGATCAAACAGTTCCTATATTCTCGTCTTCATTCCCTTTTTCTTCTTTCCCTTCCCCTTCCCCTCCCTTCCCCCCCCCCTTTCAATCCAGGGGATACATGCGAATCCTCAGCATAGTGGATCGACTTCCATTGTTTGCATCGAACCAAAACCTATTCGTGCAAGCTAAATCTTCTAATCGGTGGATAGGCCATAGGAAACGTTTAAAAATACGGGTTTGATCCGAGGAATTGAATTCTCGATACTCCCCCGTTTCTTTAACCCACTGATCAATATCTGCATACTGCTCTTTCGGTACCAGAGATCCCAGAACCCGTAATTCCCGACGGCGTCTCGGAAGTAAAATATCTTCGAGATCGTACAGATCAGGGAAAGTTCTCTCTTTGTTATTAATAGTCATTAAGCTTGGTATGCATTGACTGGATACATCCGCATCTATTCTCCCTTCGAACCTATACCTAAATTTAAGCAAAGTACTAACCATTCTGTGCATTAGCATCTGGTCATCCAACACTCGTGGCAAACGATGTGCCGAAACGGTTAGGAATTGGTCAAGGAATTCGTGCTTAGCCTTGGTGAAGAACCGATTCGATAAATCTGCGTCTATACCCATTTCAACACAAAACGCAGTAATATTCTCTTCATTTTCCATTATACTCAAAATAGATGCCAGATTCTTTACCCGTTGCATCCCCCTCTCCAATGCTTTAGATTTCCATCCCCATTGGAAAATATGGTAATGACTCTCTCTCTCTTTCAGAAGTGGTTCTTCCGATTTCATTACCTGGTCCTCATACCGGGAATTTAGACTCAATCTCCCTCTCCCTTTAATAGAAGGACGATTTTTACCTTGTGGAATAGAAATTTTAGGTGTGAGTATAGATTCAGTTGCATACGTGCCTTCCGTTTCCATGAGATCCGGAACTAGCCATAGCATTAGATCAAAATCAATACTATCATCCGATCGGGACTGCAAACTATTAAAACTTTTACCGCTGGAAGTACAGTATTTACGTATTTTTCGAATGTGGTTGTTCGAGTAACTCCCTTCTCCTCCATCATATTGTCGCACCGTCGATTTCTTCATGCCCAAACTCTCCGCAGAATCAATGGAATCATATGCTAGATCGTTAAACCGATAGCGTTTATTTCTATTCCCTACCCGTTGTTTCAATACAGGATTCTCCGGATATATGGAATACTCCCATTTCTCCCTAAATAGGGTATGTTCCCTATGCTCATTTGCATTATCCCATTCCGAATTCCAATGTTCATTGACTTTAACCCTCCATCTTCGTGGCGCTATCCTAGACCAGACCCTTGGGGGTGGATTATACCCATTGAAACAATGCAGCCATTCGTTCCAATTTCTACTACTGAAAGTTTTTGGTGCTTCAATAAGTACTTGTTGCGCCTCCGGAGAGTCCTTAATGTGGCTGTGAAAGGAGCTGAACCCACTGCATTCACAATCTACCAATTCTTGTACTTCCCGCTTAACTTTCCCCAATAATTCCCAACTCTCTTCTTTTGAGTATCGCACCGAGGAATGGAAATCCAACCCGATTTTTCTTCCCGTGTGCCACAACCTATGAAGTACATACGCTTGAGAGATCAATGGTATATCTTGATCATGATCGGTCCGAGGATCCTGTCCATACTTAATAGTAATATTCGAAGATTGATGCTTCTCACTAAGTATTACGGAAAGATCTTTCATTAATCCTACTATCAGTTGTGCATCAGACCGAATGGGGGGAACGAAGCGTCGAATCAAATTCCGGTCCATCTTATTATAGGAATTCCCTACTGAGTGGGACCATCTCTGAATCAACCTTGTGACTATTCTACGAAATCGTAGTAATAGTTGCCGAGTTTGAATCAATCGTTTCTTCCATACCAATCCTGTGTTAATAGAATATTTACGATCCCTCCTTCCCAGTATCAGGTGCTTCTCCATTCTATTAAGGTAAGACCGTTCAATCGTTTGTTCGGTCTTATTAGTTACCGAAGCTACAATGTCATCACCAAAATCTCGGATATTCTCAATATGGTTAAGCCCAATTCCTATTGGTATTAAACCTTCCATGGAATTATACGCTTCACTATTCTCTGAATATTGATTATAAATTTGGGTATTATTGGATATACCCCATCCCGGTTTGGTGGATTGGATACCTATTTCCGAGATACTACCCGACTCGTTGGTAATAGTGGAATCTTTTTCTGTCGAAATAGCTTTGGTAGATGCATCAGTCACCCGTGCGATCCTTGATAAGAAACTATCTCTCAATCTTTCTTTCAATTCTCTTCCAATAGGTTCCCAAAAAGAGGGTTGTTTTATCACATCACCAAAGGGTAGATTGGTTTGATATCCCCAGATTGTTAAATAACCGAAGCTTACCTTTCTTCGCCTTTTAAAGGTCGAGTAATCTCTTTGGATCTCTCCTTCCCCTCTGGAAGAATCAATACATCTTACTCCATGAGCATGCCAGGGTTTTAAATGAAAAGGATACAGAATCTTTATCTGTAGACCCTCCCTGAACCAGCGACCGGGTAAGTGTGTGTCAGAGAATTCAGTACCGTCATAAGTACATTTTATATGTATCTCCTGATTCCATTTGGCCCAATCCTCATTCCATTCGGGAGACTGGAATAATAATATACGACCAATATTCTTACCTATTATTAGTATGGGTAATATGACATATTTCCTAAGGTTTGATTGGATAATCAATAGAATACTTCTTCCACTTTGGACGAATGAAGAATCCAATCTAGCTGCTATTGCTGAACGATCAGCCTCCGATCCCTTCCTTCTCGAAGGGGTAGGGATTGATTCCTTTTCAATACCTGTGGCATTCCCTTCACCTTTGATTGTATCTGCTACACCGGAATAGGATTGAAAGGTAATGGGAATTTCCATTATCCTCAGAAAGAAAGGGGAATGCGTTCCGGATTGTAGCATCTTCCACACCATAGTCTTACGCCTCCTAGCACGCATGGAACCTTTCACTAGTCTACGACGAAAATCTGACTGTTTCGAGAACCGCTTCACAATCCGTCTCGTCCTTACCTTCGCTTTCGTGAGGCTAAACCCCAAATTTTTCATTTTCCTATGACGAATATCAGTATTCGTATTTACGGCATCAATCCTATTGAATCCCAATATTGAATTATATCGAGGCAGTCTTTTCCGCATCTCTTCAATCCGAGGTATTGGAGACACTGCCTTCTCCGCGGGGGAGAATGCATCCCCTGATTCGGTGGAAGCAATTGATTCGGCGGAGTTATTCGCAGATACACCCTGAGAATTGGGGGGAATCAAATCTCCAGCCATTTGTTCTGAATGACTGAAAAATAGAATTCGTTCTAAAGGGGGGAGTTTGAATACATGTTCCCAAGTGATACGGGATTCCTGACTTCCTGTTCCAATGGAATCGGGATCATTCAATACTTCTTTAATTCTCGGATCCTCGGATTTACTAATAATAGACATAAATCTTTGATGGGCACTCGTAGGTATTGGATCCCAAGGTAGTGGAAATTTTTCACGTTCCAATCCTTGGTACTTAGTGGACATCCAATCTCTGATCCTACTTTTGATACGTTTTGTACCTCCTCCTGCATAATCGTTCACATATTTCTTACTCGGATCCATCAGATCAGGCAAGAGCCAGGGTGATTTTAAATTTGGTATTTTCGTACGGGATAACCCATTCAGGAAAGGATCATAGACTTTGACTAGTATTTTCCTTTCATTATGATACAATCCAGTCCTTTTCTCCACCGCTCCTTGAAGAATAGTTCCATCCCCCACAAATTTGATTCGGTCTTCGAATTCATTATTCAAAGCATTCCCCTTCTCTCTTTTGGTATCGATCCATTTCTCCAAATAATCATCCCCCAATGCGGGTGTCTTTGAGGCATCAATAGAATTCTCCAACTGTTTCTCGAATATGGACAAACTCGGTAGGGATGTAAAGGATAATCTCCATTCGCCATTGGTTAAGCACTTGTCGAAAAAATATTCGGATACTCGCTCTTTCACGAAACTGTTGCGACTGAACCTACTATTACCGATATACCGTAATGGTCGGTTCCATCTATACTGGTCAAAAAATGGAGTGGGCCATGGTTTATGAAGCCATAACAATTCATCCTGCAAATTCTTAAGGGGCTGATTATGCGGAGTAATCTCATCAGTGAATTTCCTAGTAGAAATAGGTACTGGAAATCTACCCAGATACATGAATAGGATTATTGAGATGATAATACTAAAAGTTCAATATAGAATACGCTTTATCAATATATAGAGTATGGGTGAGTCACGTTCTATCCGAACCAGGAGCATTTTAGTCATATTGATGAATAAGATGTGACCTCCCGCCCAACCCAGGAGACTACTTATCGGAAAAAATACATTGTTACTATAGCGGAAACAAAAAGGATTCACCATTCTTGCCGATACGGGACTCGGTAGAAGAATAGGATTCAACATTTGAAGTAGGAAGCTATTGATGAATATGCTGCGAATCCTAGCATCAGTTACTGAATAAATGGGACGAAAAATTTTCGATTTGTAAGGATCCTTGGTTCGATACCAAAGAAATAGCATATATAGCGGAACTGAAGGAGTTATTGCATGAGGTTTAAGCAACACCATATACAATGGCGAACAGTATATTGATAGAAAGATTATCATTTGTCCGGTCATTGAACCAATTATAGATACTGTACCACCGAAACTTCCCTCAAAGAGGAAGGATCTTATGGACAATATCTGAGAAAGGCCAATGGGTAATGTAGTGGGAAATCCATAATAGAATCCAAATGGTATGAACGGACCCGCTGTACTTATCCATGCTAGTATTGGAACCTGTAATGGGGTAAAGAGCAATCTCAAGCTTTCGAGTATTATCATAACCCACCTGGAATCATCGATTCGGTTCAATTGAATTCAATTCTGCTTCTTAGACAGCTCTACGAACAGAGTCACATTTCCTGTGAGATTTCCCGATGATCCTCCCTAATCATAACGAGAATATCCTCTGATTAGGAACGTAATATTTTTATGCTTCGTTTCAATCGAGGGATTCATTCTAATACATTGGAACAAACTAAACGTTTTGTCTATACAGACAAGTTGGTCCAACCCAAATTTTTCAAACTATCGTTGCGCCGCAAAGGGCGGGTAACAAGTTCGAGTAAATCTCTCGCATTAGTAAACCCATGAATCTGAGCAAAAGTAAATTCGACCGACCATTTTGTATTAATTCCTCTCGCTTCCGACGGATTAGCGTGGGCCATTCCAGTAATGGCTAAATCGGGTTCTAGTTCACGCACACGTTGCATTTGATTATAATTGTCCGGTTTCTCCACAATACGTGGCATGGGTATACGCATCTTACTGCATGTACTTCGCAAAAGTGCCAATTCACCAGCCTGGTATCGTTCATCCATGTATGGAATGCCTATCTCATAAACAATCATTCCACATCTTATCAAAAATCTCGATAGAGATATTTCTAATAAATTATCCCCCATGAAGAAAACGGATTTTCCGCGCAATAAATCAAGATAATCTCTCAGATTATTCCATACTTGGTTTTCCCTCTCTTCCAAACCCTCGGGTTTAATGCCAAAAACAGAGCAAATTTTCTCGATCCAAGCACGTGTTCCATCAGGTCCAATAGGAAAGGGTGCTCCGATCAATTCGCATCTCCTACGCCGCATCAAAGTCGTTGCTGTACGACTCAAGAATGGATTAACACCACAAACATAAACCCCCTCGCCTAGTGAGGGAAGTTCAGTATATCTCTGAGCGGGAAGCCATCCTGATACTCGAATGGACTGACGCTTCAATTCCAGGTTAAGTTGAGAAGCTGCGGTTGAAGGTAACGATCCAAAAAGAACTAAGGGAGGGTGATTGTTTAATCCGCCTTCCCAAGAATTGACTCCCGTTTGACCCGTCGGGAGATTAGGGAATAATTTCTGTTCGGTCTTGCACTGTTTGCCACTCGGAATTCGATGTTCCGGGCAACGGTGTGTCACAGCCGCTAGTACAGTGTCTTCCCCCTGGGTAAAGGCATAATCCAATCCATTCGCTCTTGCTACCACGATCGGTATTCCGATTTCCGTCTCGAGTTTCGGTGCCATACCCTCCAAATCCATTTTGATTATTTCTGTGGTACATGTACCGATCCATACAATAACACTAGGGTTCCTATCTTTTCTTATTCGGAGGCAAAGTCTTCTCAATTCTTCGTAGTCGTTCAATTTAGCCGAGATATCACCCTCCTCCAATTCGGCCATTGCATAACGGGGTTCTGCAAAAATCATAACTCCAAGGGCATTCTGCAAGAAATAACCACATGTTTTCGTACCTATTACTAGGAAAAAACTATCCTCAATCTTCTGATACAACCAGGCCACGCAACTGATAGGACAAAAAGTATGGTAATTCCCGGTTTCGCATTCGAAAATGGGAGTTTCAATTGTCTTTATCGACATATACATAAGTATTTCCTTGATCGAGAAGAATTAGTATCAAAGGTCGCAACTCAATATTTGGAACCGGCATTTTGGTTCTAAATCATAGTAAAATCAAATGAAGGATCTTGAATATTGGTTTGTTCCTCCCCCTTGTTGGGGTTCAAGTAAAAATCCGAGAGTAAACTGAATAATTCACGGTCCGGAATCTCTTTCGGGACTATACCCTCCGGTTGGGATAATATCTGATCTGCAATGTTCAAGTAGAAATCACAAACATAATTAAGAGCAGGTTGGGATTCAGCCATTTCAAACAAAGTTTTACCCTTCACTCTAGATACTCGTATATCTTCAATTAGAGGTAATACCTCCAGCACAGGCATCGGGCAGGCTTCCACGTATTTGTCAATAAGATCCCTTTTGGATGTTCGATTTCCTACCAGGCCTGCCAATCGTAATGGATGTGTATGCGCCTTCTCCCTGACCGAAGCGGCGATACGATTAGCTGCGAATGAAGCATCGAAGCCATTGTCCGTTATTACGATGCAATAATCTGCATAATTCAATGGGGCAGCGAAACCTCCACATACTACGTCTCCTAGTACATCGAATAGAATAATATCATACTCATGAAAAGCATTTAATTCTTTCAACAATTTAACGGTTTCTCCTACTACATACCCCCCACACCCAGCTCCCGCGGGTGGTCCCCCCGCTTCTACGCAATCGACTCCTCCGTAACCTTTGTAAATTACATCTTCGGGCCAGACATTTTCGTAATGATAATCCTTCGCCTGTAGCGTATCTATTATAGTAGGTATTAGGAATCCAGTGAGAGTGAATGTACTATCGTGTTTGGGATCACACCCGATCTGTAATACTCGTTTTCCACGCCTTGCTAAAGCGATCGAAATATTGCAACTGGTTGTCGATTTGCCAATCCCGCCCTTCCCATAAATCGCTATTCTCACGTTGTAGAGCTCCCTAAATGATTATTGAAATTATTTCGTTGTTGTAATAACCTCGAAAGCCTATTTTAACATACTTCGTTGCAATGAACCTATGCGTGATCGGTCAATCAATCCATTGGTAGAGTTTTCAATTTATGCATATGCCTCAGCTCTCCTCCCCCGCGACATGAAGGGATAAATTCTCTAGGGGTTTCGCCGCCTTTTTTTTGTCCCTCCCCCCTCCCCTCTCCCCCCTTCCCTCCCCTCCCCCTCCCCCTCCCTCTCCCGTTCCTCTCCCTCGGACAAGGTCCACAAGATATTTATTCTTGGATGTGAAAGAAACTCTCCCATTATTTTCGAGATTATGGCTACTAGCATCTATTACCTCCACTGTGTTGGATACTCACCCGATAAATGCCAAAATATGACTCTTATGGGTGGTCTACGGGCATATATGCCGATTACCGGAATTACCTTCCTACTGGGTACACTTTCCCTTTGTGGTATTCCGCCGTTTGCTTGTTACTGGTCCAAAGATGAGATTCTTGCAGATAGTTGGTCATATTCTTTCACCCTTGGATTAATAGCATGGTTTACAGCAGGATCGACCGCGTTTTACATGTTTCGTATCTATTTCCTCACCTTCGAGGGAGATTTCCGTGCTGTCGCATCCGTAGATGCTGGTACAGATGCTTTCCCTTCATCCTCTAATTCGATCCCCGACATAGTTTCGGTTAATGGTAATACGATAGACATCGCTCCGCAACCCGTATTGGATAAGGTTGTCCCGAATGAATCATTTGGTGATACAGAAAATTCTAATGCGCCCTATTCGTCCAGGAGTGATTTTGCATTACCAAAGGAATCAGACTCTCCTATGTTATTGCCTCTGATTCTATTAGCAATACCAACTTTGTTCGCTGGATTCGTAGGATCCCCTTTCTATCGGGGGGAAAGCGGTTATGATTTACTGTCCGATCGGCTCAATCCACTTCCAGATTCTCCCATCAGAACCAGTTCCGAGGACTGGTTAGATCTCGTCGCAGATTCAATTCCTTCAATTGCTGTGGCATCATTGGGAATAACAATCTCTTCTATCTTGTACGGACCCTTATCGCGGGGATCGCGGGAAGTAATTAATCCCGGGGCAACCGAAATTCCAGATTTATTGCCAAACTTCATCCATGATTGGTCGTACCATCGAGGTTACATAGACGGTTTCTACGACTTAATTTTTGTCAATGGTACGCGTATCCTAGCTAAACTCATATATCTATTCGACCAATGGATCGTTGATGGAATTGTTAATGCAATAGGTACTTCAAGTCTTTCCGGAGGAGAAGGTGCGAGATACATTGGAGGGGGTCGAATACCCTTTTATTTAACCGGATTGATTATTGGTCTTGCATTGTTATCAATCTCTGCAGTGCATGGTACTGGCACTTCCGAATACATTGCATAAGTGAAGTCTCCCCACCCTTACTCGGGAGAGAAATGGAAACCGATGATTGATGATTGATCAATGTGAACCTCGGGGGGACCAGTGAGTGGGATCGTGGTGATGGTCGATCCCCGGGGCTCTCCCCGGGAACGTGGAGAAGATTGCCATCGCTACCCCTTTACCCTATAATAAAGGATGGGGTGTACGCGAAGTTCATGGGGTTTCGAAGAATACTTTGAATCTTTTTTCGAACAGTGGTTGTGGCGCGGTTCAAAGAATCCCGTTCTTCAAATGCATATGGGATGAAACTCTCTGCATTTTTCCTCGGTAGCTCAGCGGTAGAGCAGTCGGCTGTTAACCGATGGGTCGTAGGTTCGAATCCTATCCGGGGAGACCCGATTTACATATTTCTGGAGGCTCGCTTTGACTCTCAGTGGTAGTTCCTTGTCATTGCTCCTGGATCGTCAGAGACGGAACCGTTACTTAATAACCCCTAACCATATATCAAGGTGGAAATAACGGTCTCTCCGGAGTACTGAGAAGCTGGGGTGGGCAAATCTATCATTCTTTCATTGCCAGATTATGAATAGAATGAGAGCTTCTACTCGCTCAACCTGTTACTAGCCGGTAAGACTGTCAATTCTTTTCTTGAAAATGATTGAGAATGAATGGGACTTCTATTGTGACTGGGACCCCGGGCGACGGCCGGAAATAATTCTTCGTGTCCGCGCTTCCAATCAAAATTATTATTGCCTCTTTCCTATCAAGTCCCTTCGGGGCTGATTGCGGGCAAGGAGGGATTCGAACCCCCGACACCGTGGTTCGTAGCCACGTGCTCTGATCCTCTGAGCTACAGGCCCCGTCTCCACTAGATTTGTCCCAGGAGCTCCCTCCGGGAGCAACCTTTTCTTTTTCCTTCCCCCTTCTAGCCATTCCAGTTTTAGGAGGATGCGTAATTTCCAAGGGAGGGTATTACGTCTCTATGCCTACCAGGATGACCCTGAGGGATTTCGCTTACTCCGTGACGGATCTTTGGTTGGGGAGGAGTGGCAGATGCTTACGAGTCGTTCGATCGGCCCTCCTCGCGAATACGCATGCCTTGGAAAAGGCACTCACTCGTATCCCCCTTTTACCTTGCTACGACGGCGAATGCATAGGAGGATCTCTCCCGCGCTACGTGAAATTGGGCCCAGGCCCTTTCACAGGATCCGAGAAGCCGAAATTGTCTGCAACTCAATCTACGGCGGCTTTCTGCGTAGAGTTCAGGTAACTGACCCCCATTCATTTCACCGTGAAAATCGAAAGGGAGGAAAAAGATGACACCTTGGCAAGAGGCGAATTTGCAGGTATCCAGAGAAACAATATTTCTTTCTAGGATGGATTCTATCAGGATAAGCGACTTACTCGTAATGGAGTGCCATCTGTGTACCCCCAGAGGGGCAAGGAGCGCATGAAAGGGGCTCCAAGAGTGTACCCGTCCCATCTGATCGATGGGAAGCGTCTCGGAGTGCCCCCGTATTCTCCATAGGAGTGGATGTGATCCTGGCATCGAGCTATTTTTCCGCAGGGCTTCCCCTACAGTATCGTCACCGCGGTAGAGTTTCACCACCAAGTTCGGGATGGATTGGTGTGGTTCCCCCACGCCTGAGACACCAGAATATCAACCCGTGAATGAGGGAGAAGCATGAGAAAGAAGCATATTGACTAGTGATTTCGAGGCTCCGGTTCTGGAGGGTGCACCTTCGTTTGATGCACCTTCCGGACGGAGAACCTTCCCCCGACCCGGCCTTCCATCCCTTAGATGAACGGAGAGGCAGGGCGGAGCTCTTAGGTTGATGTTGTCGAACAATCGAACAACTGGGTGGCTAGTGTCTGATCGAATTAATCAGTTCATGTAGGAACGAGGTTCAAATCTCTCGGTCTGTTAGGATGCCTCAGCTGCATACATTACTGCACTTCCACTTGGCACCTATCGTGGTGATAAACGGCTCGTCTTGCCGTGACCTTATCTTGGATTCTCAATACTATTAAGAAAGAATAGGGGAGCACTCATCTTGGGGTGGGCTTCCTACTTAGATGCTTTCAGCAGTTATCCGCTCCGCACTTGGCTACCCAGCGTTTACCGTGGGCACGATAACTGGTACACCAGAGGTGCGTCCTTCCCGGTCCTCTCGTACTAGGGAAAGATCCTCTCAATGCTCCAACGCCCGCACCGGATATGGACCGAACTGTCTCACGACGTTCTGAACCCAGCTCACGTACCGCTTTGATGGGCGAACAGCCCAACCCTTGGAACGTACTACCGCCCCAGGTGGCGAAGAGCCGACATCGAGGTGCCAAACCTTCCCGTCGATGTGAACTCTTGGGGAAGATCAGCCTGTTATCCCTAGAGTAACTTTTATCCGTTGAGCGACGGCCCTTCCACTTGGCACCGTCGGATCACTAAGGCCGACTTTCGTCCCTGCTCGACCGGTGGGTCTTGCAGTCAAGCTCCCTTCTGCCTTTGCACTCGAAGGCTGATTTCCGTCCAGCCTGAGGAAACCTTTGCACGCCTCCGTTACCTTTTGGGAGGCCTACGCCCCATAGAAACTGTCTACCTGAGACTGTCCCTTGGCCCGTAAGTCTTGACACAAGGTTAGAATTTTAGCTCTTCTAGAGTGGTATTTCACTGATGGCTCAGGCCCCCCCGGAAAGGGGCCTTCTTCGCCTCCCACCTAAGCTACGCAAGAGGAGCCCAAAGCCAATCCCAGGGAACAGTAAAGCTTCATAGGGTCTTTCTGTCCAGGTGCGGGTAGTCCGCATCTTCACAGACATGTCTATTTCACCGAGTCTCTCTCCGAGACAGTGCCCAGATCGTTACGCCTTTCGTGCGGGTCGGAACTTACCCGACAAGGAATTTCGCTACCTTAGGACCGTTATAGTTACGGCCGCCGTTCACCGGGGCTTCGGTCGCCGGCTTACCCGTCATCGGGTCACCGACTTCCTTAACCTTCCGGCACTGGGCAGGCGTCAGCCCCCATACATGGTCTTACGACTTTGCGGAGACCTGTGTTTTTGGTAAACAGTCGCCTGGGCCTGGTCACTGCGACCTCCCTTGTGAGGAGGCACCCCTTCTCCCGAAGTTACGGGGCTATTTTGCCGAGTTCCTTAGAGAGAGTTGTCTCGCGCCCCTAGGTATTCTCTACCTACCCACCTGTGTCGGTTTCGGGTACAGGTACCCACTCGTTGAAGGTCGTTCGAGCTTTTCTTGGGAGTGTGGCATGGGTTACTTCAGCGCCGTAGCGCCTAGTGCTCGGACGTTGGCTCGAGGCATTTTCTCTACCCCTTAATTCCCCTGGGAAGGTTCACTAACCTTGCGTCCTTGAACCGATAACCATCTTTCGGCTAACCTAGCCTCCTCCGTCCCTCGGGACCAACAAGGGGTAGTACAGGAATATTCACCTGTTGTCCATCGACTACGCCTTTCGGCCTGATCTTAGGCCCTGACTCACCCTCCGTGGACGAACCTTGCGGAGGAACCCTTAGGTTTTCGGGGCATTGGATTCTCACCAATGTTTGCGTTACTCAAGCCGACATTCTCGCTTCCGCTTCGTCCACACCTGCTCACGCTGGTGCTTCTCCCTAATACGGAACGCTCCCCTACCGATGTATTTTGACATCCCACAGCTTCGGCAGACCGCTTAGTCCCGTTCATCTTCGGCGCAAGAGCGCTTGATCAGTGAGCTATTACGCACTCTTTCAAGGGTGGCTGCTTCTAGGCAAACCTCCTGGCTGTCTTTGCACTCCTACCTCCTTTACCACTGAGCGGTCATTTAGGGGCCTTAGCTGGTGATCTGGGCTGTTCCCCTCTCGACGATGAAGCTTATCCCCCATCGTCTCACTGGTTGACCCTTTCCCCCTGTTATTTGGGGGTCATACCTAGTATTCAGAGTTTGCCTCGATTTGGTACCGCTTTCGCGGCCCGCACCGAAACAGTGCTTTACCCCTAGATAGTCCAGTCAACTGCTGCGCCTCAACGCATTTCGGGGAGAACCAGCTAGCTCTGGGTTCGAGTGGCATTTCACCCCTAACCACAACTCATCCGCTGATTTTTCAACATCAGTCAGTTCGGACCTCCACTTAGTTTCACCCAAGCTTCATCCTGGTCATGGATAGATCACCCAGGTTCGGGTCCATAAGCAGTGACAATTGCCCTGGGAAGACTCGCTTTCGCTACGGCTCCGGTGGGTTCCCTTAACCAGGCCACTGCCTATAAGTCGCCGGCTCATTCTTCAACAGGCACGCGGTCAGAGATCCTATTCTCCTCCCACTGCTTGGGAGCTTACGGTTTCATGTTCTATTTCACTCCCCGATGGGGGTTCTTTTCACCTTTCCCTCACGGTACTACTCCGCTATCGGTCACCCAGGAGTATTTAGCCTTGCAAGGTGGTCCTTGCTGATTCACACGGGATTCCACGTGCCCCATGCTACTCGGGTTAGAGCGTGAGCCAGTGATGCTTTCGGCTACTGGACTCTCACCATCTGGGGTGCGGGACTCAACCGCTTCACCTAGCAGCACAAAGCTTGTATCGCTCCCCCACAACACCGTTTTCGCGGTTTAGGCTACTCCCATTTCGCTCGCCGCTACTACGGGAATCGCTTTTGCTTTCTTTTCCTCTGGCTACTAAGATGTTTCAGTCCGCCAGGTTGTCTCTTGCCTGCCTATGGATTCAGCAGCAGTTCAAAAGGTTAACCTATTCGGGAATCTCCGGATCTATGCTTGTTTTCAGCTCCCCGAAGCATTTCGTCGATTGCTACGCCCTTCTTCGTCTCTGGGTGCCTAGGTATCCACCATAAGCCCTTCTTCGTTTGAACCTCGCCATTGAGGGGCTATGCCATCCCGAGGTGCTAAATAGGGGATCTTATCAACGTCCATAAATACAAGATCATGGGCCAGCTTGCCCACTAGAAATCGAGATTAGTTCATCCCTATCTATGCCATTGTATTGAATCAGATCACGGGCTGGAGACAAGCGGATTCGAACCGCTGACTTTCGCCACAGGGTAAGCCACCGTCTCTCAGGCCTCTCTGACTGATTCTGCCGTAGAGGCCGGCGATGGACGATAACTCCCCCCCGAACACAGCCTACAACTTTCATCGTACCGTGCTCTCCGAGGAGCAACTCTTATCAAAAGGCACCGAGTTAGGATTCTTGCAGCTGGATACTCCCGAGCCGCGGGAGAACCAATAGCTAAGAAATCTTCCTCCTTTCCGCCCGACCCTTCGGTCTTAACAATGAGTGGTTGCCCTTCTCCGACCCTTTCTGCCAACCAGAGCGGACAGCTAATGCATTCCACTCCTTGAATCAGTTTCTATGGTCGGTCTGTGACCCCCGGGTGCCTTCGGCATTCCTGGGGCGATCTCGTAGTTCCTACGGGGTGGAGGGGATGGGGTCGGTCCATGGCTTCTCGTTCCTTCTGCCATATCGTGCTTTAGGGGTTGAAGAGAGATAGTGCATCAAGCTGTTCGCAAGGGCCAACTCGATCCTCTTCCCCAGGGATTCTGGATAAGGTAACCCTGGAAGAGCCGCCGACTCCAACTATCGCCCATGTACGATCCGCACTGGATCTAACCAACTACCCATCCTACCTTCTCTACATTTCCGACAGCCCATCCCTGTCTCAGTAGAGTTTTTCAGTGGCATGTTCCAGTCCTTCCCCTCATTCCTGAGGAAGAGTTAGCCACCGGTTTAGGTGAGAGATACTATCATTACCGCCTAGACAATTAGGCATCCAACCCGTAAGCGCAACGACCCAATTGCAAAAGCGAAGCTCTACCGACTGAGCTATATCCCCCTGCCCAGGCCAAGTGGAGCATGAACGCTTTCTCTCGGGATTCCCCTTGGCGCAGCTGGGCTATCCTGGATTTGAACCAGAGACCTCGCCCGTGAAGTAAATCATCGCACCTACAACATTATCCCATTGGGATGGAGAATCAATAGTTTCTTCCTTAGGAGCGATTCATCCTTCCCGAACGCAGCATACAACTCTCCGTTGTACTGCGCTCTCCAAGTGTGCTTGTTCCCCCTCCTCCTTTCTCGCCAATGGCAAGTCTTTGGAGAAGGACTTCAATGGGAAGGGGAAAGAAGGCGTTAAGAGACCCTCCTGGCCCAACCCTGGACACTCTAAGATCCTTTTTCGAACCTGCCCCCGCCGTTGGGAGATAGATAAAGACATCACATTGCCTCGATCCGGAGGCCGTTCGTGGTGCCCGGGAGGGTCGAATACCGAGGAACCAAGCATTCTTATTATGGCTAGGTCCAATCCCCCGGGACCTTCGGAGAGGAATTTGGCTTCCTTCAGCTCCGGAGGGGTAGTATTGATTGCTGCTTCTTACGGACCCCCAGGAGAAGCGAGAGAAGGTTCGAATGGTATGATCCCTCCGTCACCCCCAGAATAGAAGGGTGATCTCGTAGTTCTTGGTCTGTGGAGATGCGTTATTAGGTGCTCCATTTTTCACATCCAGGCTGAACTTCAACCTGTGCTCAGAAGGTAGCTAACCCATACACTGATAAGGGATGCATGGATTCTCGAGAAGAGAGGAGCCATCGAGACTGGTCCTCCCTGGACCGCCCAGATCCCACGAGTGAACAGGGAGTTGAATCCCATAGGATCTCACCTGAATCGCCCCATCTATCCTCCTGAAGGGTAGTTTGGTCTCAGTACCTAATTGAAACAGGAGGAATACGCCATGCTAACGTTCCTTAGATTATCCGCATCTTCAGGTCAGGCGCTGATGAGCACATTGAACTATCCATGTGGCTGGAAGCCTTCACAGCCCAAGCGCAACGACGCAATTATCAGGGGCGCGCTCTACCAACTGAGCTAATAGCCCGTCGTGCATGCCTCCCCAATGGGAGGCCTGCAGTATCGGGGGCGAAAGAGAAACTATCCCCATCTCTCATATTTCCTTGACCATGTTGCCACCCTATCGGGGTGGCGACATAGTCGATGAATGGGCTACTATCAGCTCGTTCCGACCTGGGATAATAAGCTCATGAACTTGGTATTACTCCACTGTCGGGACAAAAGAATCCCATCTCCGAGCGTGTAACTCGGGTGTGAAGCGGTATGGGACCAAAACGTCCAATAAGCATTGACTCTCCCCGAAAAGGAGGTGATCCAGCCGCACCTTCCAGTACGGCTACCTTGTTACGACTTCACTCCAGTCACTAGCCCTGCCTTCGGCACCCCCCTCCTTGCGGTTGAGGTAACGACTTCGGGCATGGCCAGCTCCCATAGTGTGACGGGCGGTGTGTACAAGGCCCGGGAACGGATTCACCGCCGTATGGCTGACCGGCGATTACTAGCGATTCCGGCTTCATGCAGGCGAGTTGCAGCCTGCAATCCGAACTGAGGTCGGGTTTTTGAGGTTAGCTTGCCCTCGCGGGGTCGCGACCCTTTGTCCCGTCCATTGTAGCACGTGTGTCGCCCAGGGCGTAAGGGGCATGCTGACTTGACGTCATCCCCACCTTCCTCCGGCTTATCACCGGCAGTCTGTTTAGGGTTCCAAACCGAATAATGGCAACTAAACACGGGGGTTGCGCTCGTTGCGGGACTTAACCCAACACCTCACGGCACGAGCTGACGACAGCCATGCACCACCTGTGTCCGCGTTCCCGAGGGCACTCCCCTCTTTCAAGAGGATTCACGGCATGTCAAGCCCTGGTAAGGTTCTTCGCGTTGCATCGAATTAAACCACATGCTCCACCGCTTGTGCGGGCCCCCGTCAATTCCTTTGAGTTTCATTCTTGCGAACGTACTCCCCAGGCGGGATACTTAACGCGTTAGCTACAGCACTGCACGGGTCGATACGCACAGCGCTTAGTATCCATCGTTTACAGCTAGGACTACTGGGGTATCTAATCCCATTCGCTCCCCTAGCTTTCGTCTCTCAGTGTCAGTGTCGGCCCAGCAGAGTGCTTTCGCCGTTGGTGTTCCTTCCGATCTCTACGCATTTCACCGCTCCACCGGAAATTCCCTCTGCCCCTACCGTACTCCAGCTTAGTAGTTTCCACCGCCCGTCCAGGGTTGAGCCCTGGGATTTGACGGCGGACTTGAGAAGCCACCTACAGACGCTTTACGCCCAATCATTCCGGATAACGCTTGCATCCTCTGTCTTACCGCGGCTGCTGGCACAGAGTTAGCCGATGCTTATTCCCCAGATACCGTCATTGCTTCTTCTCCGGGAAAAGGAGTTTACGACCCGTGGGCCTTCTACCTCCACGCGGCATTGCTCCGTCAGGCTTTCGCCCATTGCGGAAAATTCCCCACTGCTGCCTCCCGTAGGAGTCTGGGCCGTGTCTCAGTCCCAGTGTGGCTGATCATCCTCTCGGACCAGCTACTGATCGTCGCCTTGGTGAGCCATTGCCTCACCAACCAGCTAATCAGACGCAAGCCCCTCCTTGGGCGGATTCCTCCTTTTCGCTCCTCAGCCTATGGGGTATTAGCAGCCGTTTCCAGCTGTTGTCCCCCTCCCAAGGGCAGGTTCTTACGCGTTACTCACCCGTCCGCCACTGAAAACACCACTGGGATGCTTTCCGTCCGACTTGCATGTGTTAAGCATGCCGCCAGCGTTCATCCTGAGCCAGGATCAAACTCTCCGTGGGATTCGTAGTTACACCACTTATAGCTTACTCATTCGTTGATGAAGCCGATTCGGAATCGTCTCCCACCCCAAGGCATAACTTGGGTCCATTTGCTTCATATTAGCCTAAGGCTCACTCCCAGTATAACCATCCCTACTCTTCCGTGTCAATCCCATAAGCCTCTTAGAAGTTTTCGGATTACAAGAAAGCAGATATAAACGCTTGAACCAGGTTTAGGGATAATCAGACTCGAACTGATGACTCACACCACGTCAAGGTGACACTCTACCGCTGAGTTATATCCCTACTACTGAGTTATATCCCTACTACCATCCCAAGTGATGACTCACCGATAAGTATAAGTAAAAACCTACCGATAAAAAAAGGACCTGCCGTATCGTATGGTCGAGGTACCAGATCCCACTATCCCGATACGACTGAATAACCTTTCTCTCACACTATTCCCAAAAGAGTGAGAGAGACTTCCTTCTGTTATCAACTGACTACGCCCTATCAAAACTAGAGATTTCTACTATCACGTATGGCTTCCTAGGATTCGAAATCTTATTCCTCAACCTAATCTTGTAAGGTTCTGCACCGGAGACAAAGGTGCTTCCTTAGCATGCATGCCCTGCTCGATCCGACACTAATACGGGAATTTCAATATTGTGAGGAACGGGCGGAATTGGGGGAATAAGATACAGATAAATTTGTTTCTCCTGTCTCGGAGATATTCCCCATTGAACGTATGGATCTTAGGGAAATGAAAGTACGTTTAGTTAGACTAGTATAGCCAGTTTTGCTGAGAGAAGGAAGAGATTCGAAAGTCTCAGACTTTTCGGAGAATGCTCCGTGGGAAGCTACCTGTGGTCAACACCCCTATCCCAAGAATAAACCCATGCAACCGTTGACTACTCCGTAGTAGTACATTGCCATCCTACTGGGAAAGAATTTGCAACTAGCATTACTACACCCTGATGTATCAGGAAAAGGCTCGCCTTCGACTCGTTGATCCGTATTGGCATCAGAGTACAGCTTCACCGGCGAGATCCGCGTTATCCATTTCTAGCAGCAACGGCTTGACCTCCTTGTTTTCTTATGATACAATTTTTCCCTCAAAGGAAGAGGACGGGAGAATGATGCCAGCGGTTCGGCACGGATCTCAACAAGCCGAGATCACCGGGGATGTCTCTTCCGTATAATCCCTTGGCTATACTTCCATTAGCGGGATCCATGCGGTCATGAGGTCGTATCTGATATAGATTCCTCTCCAGCATAGGTTGTTGGAGATATCCCAGACAGACTGATCCCAAGTACGATAGCCAAATCCTAGGATTGATTCCTATCCGGATAGCGCATAATTGCG
>Contig04+217416
GCATCTGTACCAGCATCTACGGATGCGACAGCACGGAAATCTCCCTCGAAGGTGAGGAAATAGATACGAAACATGTAAAACGCGGTCGATCCTGCTGTAAACCATGCTATTAATCCAAGGGTGAAAGAATATGACCAACTATCTGCAAGAATCTCATCTTTGGACCAGTAACAAGCAAACGGCGGAATACCACAAAGGGAAAGTGTACCCAGTAGGAAGGTAATTCCGGTAATCGGCATATATGCCCGTAGACCACCCATAAGAGTCATATTTTGGCATTTATCGGGTGAGTATCCAACACAGTGGAGGTAATAGATGCTAGTAGCCATAATCTCGAAAATAATGGGAGAGTTTCTTTCACATCCAAGAATAAATATCTTGTGGACCTTGTCCGAGGGAGAGGAACGGGAGAGGGAGGGGGAGGGGGAGGGGAGGGAAGGGGGGAGAGGGGAGGGGGGAGGGACAAAAAAAAGGCGGCGAAACCCCTAGAGAATTTATCCCTTCATGTCGCGGGGGAGGAGAGCTGAGGCATATGCATAAATTGAAAACTCTACCAATGGATTGATTGACCGATCACGCATAGGTTCATTGCAACGAAGTATGTTAAAATAGGCTTTCGAGGTTATTACAACAACGAAATAATTTCAATAATCATTTAGGGAGCTCTACAACGTGAGAATAGCGATTTATGGGAAGGGCGGGATTGGCAAATCGACAACCAGTTGCAATATTTCGATCGCTTTAGCAAGGCGTGGAAAACGAGTATTACAGATCGGGTGTGATCCCAAACACGATAGTACATTCACTCTCACTGGATTCCTAATACCTACTATAATAGATACGCTACAGGCGAAGGATTATCATTACGAAAATGTCTGGCCCGAAGATGTAATTTACAAAGGTTACGGAGGAGTCGATTGCGTAGAAGCGGGGGGACCACCCGCGGGAGCTGGGTGTGGGGGGTATGTAGTAGGAGAAACCGTTAAATTGTTGAAAGAATTAAATGCTTTTCATGAGTATGATATTATTCTATTCGATGTACTAGGAGACGTAGTATGTGGAGGTTTCGCTGCCCCATTGAATTATGCAGATTATTGCATCGTAATAACGGACAATGGCTTCGATGCTTCATTCGCAGCTAATCGTATCGCCGCTTCGGTCAGGGAGAAGGCGCATACACATCCATTACGATTGGCAGGCCTGGTAGGAAATCGAACATCCAAAAGGGATCTTATTGACAAATACGTGGAAGCCTGCCCGATGCCTGTGCTGGAGGTATTACCTCTAATTGAAGATATACGAGTATCTAGAGTGAAGGGTAAAACTTTGTTTGAAATGGCTGAATCCCAACCTGCTCTTAATTATGTTTGTGATTTCTACTTGAACATTGCAGATCAGATATTATCCCAACCGGAGGGTATAGTCCCGAAAGAGATTCCGGACCGTGAATTATTCAGTTTACTCTCGGATTTTTACTTGAACCCCAACAAGGGGGAGGAACAAACCAATATTCAAGATCCTTCATTTGATTTTACTATGATTTAGAACCAAAATGCCGGTTCCAAATATTGAGTTGCGACCTTTGATACTAATTCTTCTCGATCAAGGAAATACTTATGTATATGTCGATAAAGACAATTGAAACTCCCATTTTCGAATGCGAAACCGGGAATTACCATACTTTTTGTCCTATCAGTTGCGTGGCCTGGTTGTATCAGAAGATTGAGGATAGTTTTTTCCTAGTAATAGGTACGAAAACATGTGGTTATTTCTTGCAGAATGCCCTTGGAGTTATGATTTTTGCAGAACCCCGTTATGCAATGGCCGAATTGGAGGAGGGTGATATCTCGGCTAAATTGAACGACTACGAAGAATTGAGAAGACTTTGCCTCCGAATAAGAAAAGATAGGAACCCTAGTGTTATTGTATGGATCGGTACATGTACCACAGAAATAATCAAAATGGATTTGGAGGGTATGGCACCGAAACTCGAGACGGAAATCGGAATACCGATCGTGGTAGCAAGAGCGAATGGATTGGATTATGCCTTTACCCAGGGGGAAGACACTGTACTAGCGGCTGTGACACACCGTTGCCCGGAACATCGAATTCCGAGTGGCAAACAGTGCAAGACCGAACAGAAATTATTCCCTAATCTCCCGACGGGTCAAACGGGAGTCAATTCTTGGGAAGGCGGATTAAACAATCACCCTCCCTTAGTTCTTTTTGGATCGTTACCTTCAACCGCAGCTTCTCAACTTAACCTGGAATTGAAGCGTCAGTCCATTCGAGTATCAGGATGGCTTCCCGCTCAGAGATATACTGAACTTCCCTCACTAGGCGAGGGGGTTTATGTTTGTGGTGTTAATCCATTCTTGAGTCGTACAGCAACGACTTTGATGCGGCGTAGGAGATGCGAATTGATCGGAGCACCCTTTCCTATTGGACCTGATGGAACACGTGCTTGGATCGAGAAAATTTGCTCTGTTTTTGGCATTAAACCCGAGGGTTTGGAAGAGAGGGAAAACCAAGTATGGAATAATCTGAGAGATTATCTTGATTTATTGCGCGGAAAATCCGTTTTCTTCATGGGGGATAATTTATTAGAAATATCTCTATCGAGATTTTTGATAAGATGTGGAATGATTGTTTATGAGATAGGCATTCCATACATGGATGAACGATACCAGGCTGGTGAATTGGCACTTTTGCGAAGTACATGCAGTAAGATGCGTATACCCATGCCACGTATTGTGGAGAAACCGGACAATTATAATCAAATGCAACGTGTGCGTGAACTAGAACCCGATTTAGCCATTACTGGAATGGCCCACGCTAATCCGTCGGAAGCGAGAGGAATTAATACAAAATGGTCGGTCGAATTTACTTTTGCTCAGATTCATGGGTTTACTAATGCGAGAGATTTACTCGAACTTGTTACCCGCCCTTTGCGGCGCAACGATAGTTTGAAAAATTTGGGTTGGACCAACTTGTCTGTATAGACAAAACGTTTAGTTTGTTCCAATGTATTAGAATGAATCCCTCGATTGAAACGAAGCATAAAAATATTACGTTCCTAATCAGAGGATATTCTCGTTATGATTAGGGAGGATCATCGGGAAATCTCACAGGAAATGTGACTCTGTTCGTAGAGCTGTCTAAGAAGCAGAATTGAATTCAATTGAACCGAATCGATGATTCCAGGTGGGTTATGATAATACTCGAAAGCTTGAGATTGCTCTTTACCCCATTACAGGTTCCAATACTAGCATGGATAAGTACAGCGGGTCCGTTCATACCATTTGGATTCTATTATGGATTTCCCACTACATTACCCATTGGCCTTTCTCAGATATTGTCCATAAGATCCTTCCTCTTTGAGGGAAGTTTCGGTGGTACAGTATCTATAATTGGTTCAATGACCGGACAAATGATAATCTTTCTATCAATATACTGTTCGCCATTGTATATGGTGTTGCTTAAACCTCATGCAATAACTCCTTCAGTTCCGCTATATATGCTATTTCTTTGGTATCGAACCAAGGATCCTTACAAATCGAAAATTTTTCGTCCCATTTATTCAGTAACTGATGCTAGGATTCGCAGCATATTCATCAATAGCTTCCTACTTCAAATGTTGAATCCTATTCTTCTACCGAGTCCCGTATCGGCAAGAATGGTGAATCCTTTTTGTTTCCGCTATAGTAACAATGTATTTTTTCCGATAAGTAGTCTCCTGGGTTGGGCGGGAGGTCACATCTTATTCATCAATATGACTAAAATGCTCCTGGTTCGGATAGAACGTGACTCACCCATACTCTATATATTGATAAAGCGTATTCTATATTGAACTTTTAGTATTATCATCTCAATAATCCTATTCATGTATCTGGGTAGATTTCCAGTACCTATTTCTACTAGGAAATTCACTGATGAGATTACTCCGCATAATCAGCCCCTTAAGAATTTGCAGGATGAATTGTTATGGCTTCATAAACCATGGCCCACTCCATTTTTTGACCAGTATAGATGGAACCGACCATTACGGTATATCGGTAATAGTAGGTTCAGTCGCAACAGTTTCGTGAAAGAGCGAGTATCCGAATATTTTTTCGACAAGTGCTTAACCAATGGCGAATGGAGATTATCCTTTACATCCCTACCGAGTTTGTCCATATTCGAGAAACAGTTGGAGAATTCTATTGATGCCTCAAAGACACCCGCATTGGGGGATGATTATTTGGAGAAATGGATCGATACCAAAAGAGAGAAGGGGAATGCTTTGAATAATGAATTCGAAGACCGAATCAAATTTGTGGGGGATGGAACTATTCTTCAAGGAGCGGTGGAGAAAAGGACTGGATTGTATCATAATGAAAGGAAAATACTAGTCAAAGTCTATGATCCTTTCCTGAATGGGTTATCCCGTACGAAAATACCAAATTTAAAATCACCCTGGCTCTTGCCTGATCTGATGGATCCGAGTAAGAAATATGTGAACGATTATGCAGGAGGAGGTACAAAACGTATCAAAAGTAGGATCAGAGATTGGATGTCCACTAAGTACCAAGGATTGGAACGTGAAAAATTTCCACTACCTTGGGATCCAATACCTACGAGTGCCCATCAAAGATTTATGTCTATTATTAGTAAATCCGAGGATCCGAGAATTAAAGAAGTATTGAATGATCCCGATTCCATTGGAACAGGAAGTCAGGAATCCCGTATCACTTGGGAACATGTATTCAAACTCCCCCCTTTAGAACGAATTCTATTTTTCAGTCATTCAGAACAAATGGCTGGAGATTTGATTCCCCCCAATTCTCAGGGTGTATCTGCGAATAACTCCGCCGAATCAATTGCTTCCACCGAATCAGGGGATGCATTCTCCCCCGCGGAGAAGGCAGTGTCTCCAATACCTCGGATTGAAGAGATGCGGAAAAGACTGCCTCGATATAATTCAATATTGGGATTCAATAGGATTGATGCCGTAAATACGAATACTGATATTCGTCATAGGAAAATGAAAAATTTGGGGTTTAGCCTCACGAAAGCGAAGGTAAGGACGAGACGGATTGTGAAGCGGTTCTCGAAACAGTCAGATTTTCGTCGTAGACTAGTGAAAGGTTCCATGCGTGCTAGGAGGCGTAAGACTATGGTGTGGAAGATGCTACAATCCGGAACGCATTCCCCTTTCTTTCTGAGGATAATGGAAATTCCCATTACCTTTCAATCCTATTCCGGTGTAGCAGATACAATCAAAGGTGAAGGGAATGCCACAGGTATTGAAAAGGAATCAATCCCTACCCCTTCGAGAAGGAAGGGATCGGAGGCTGATCGTTCAGCAATAGCAGCTAGATTGGATTCTTCATTCGTCCAAAGTGGAAGAAGTATTCTATTGATTATCCAATCAAACCTTAGGAAATATGTCATATTACCCATACTAATAATAGGTAAGAATATTGGTCGTATATTATTATTCCAGTCTCCCGAATGGAATGAGGATTGGGCCAAATGGAATCAGGAGATACATATAAAATGTACTTATGACGGTACTGAATTCTCTGACACACACTTACCCGGTCGCTGGTTCAGGGAGGGTCTACAGATAAAGATTCTGTATCCTTTTCATTTAAAACCCTGGCATGCTCATGGAGTAAGATGTATTGATTCTTCCAGAGGGGAAGGAGAGATCCAAAGAGATTACTCGACCTTTAAAAGGCGAAGAAAGGTAAGCTTCGGTTATTTAACAATCTGGGGATATCAAACCAATCTACCCTTTGGTGATGTGATAAAACAACCCTCTTTTTGGGAACCTATTGGAAGAGAATTGAAAGAAAGATTGAGAGATAGTTTCTTATCAAGGATCGCACGGGTGACTGATGCATCTACCAAAGCTATTTCGACAGAAAAAGATTCCACTATTACCAACGAGTCGGGTAGTATCTCGGAAATAGGTATCCAATCCACCAAACCGGGATGGGGTATATCCAATAATACCCAAATTTATAATCAATATTCAGAGAATAGTGAAGCGTATAATTCCATGGAAGGTTTAATACCAATAGGAATTGGGCTTAACCATATTGAGAATATCCGAGATTTTGGTGATGACATTGTAGCTTCGGTAACTAATAAGACCGAACAAACGATTGAACGGTCTTACCTTAATAGAATGGAGAAGCACCTGATACTGGGAAGGAGGGATCGTAAATATTCTATTAACACAGGATTGGTATGGAAGAAACGATTGATTCAAACTCGGCAACTATTACTACGATTTCGTAGAATAGTCACAAGGTTGATTCAGAGATGGTCCCACTCAGTAGGGAATTCCTATAATAAGATGGACCGGAATTTGATTCGACGCTTCGTTCCCCCCATTCGGTCTGATGCACAACTGATAGTAGGATTAATGAAAGATCTTTCCGTAATACTTAGTGAGAAGCATCAATCTTCGAATATTACTATTAAGTATGGACAGGATCCTCGGACCGATCATGATCAAGATATACCATTGATCTCTCAAGCGTATGTACTTCATAGGTTGTGGCACACGGGAAGAAAAATCGGGTTGGATTTCCATTCCTCGGTGCGATACTCAAAAGAAGAGAGTTGGGAATTATTGGGGAAAGTTAAGCGGGAAGTACAAGAATTGGTAGATTGTGAATGCAGTGGGTTCAGCTCCTTTCACAGCCACATTAAGGACTCTCCGGAGGCGCAACAAGTACTTATTGAAGCACCAAAAACTTTCAGTAGTAGAAATTGGAACGAATGGCTGCATTGTTTCAATGGGTATAATCCACCCCCAAGGGTCTGGTCTAGGATAGCGCCACGAAGATGGAGGGTTAAAGTCAATGAACATTGGAATTCGGAATGGGATAATGCAAATGAGCATAGGGAACATACCCTATTTAGGGAGAAATGGGAGTATTCCATATATCCGGAGAATCCTGTATTGAAACAACGGGTAGGGAATAGAAATAAACGCTATCGGTTTAACGATCTAGCATATGATTCCATTGATTCTGCGGAGAGTTTGGGCATGAAGAAATCGACGGTGCGACAATATGATGGAGGAGAAGGGAGTTACTCGAACAACCACATTCGAAAAATACGTAAATACTGTACTTCCAGCGGTAAAAGTTTTAATAGTTTGCAGTCCCGATCGGATGATAGTATTGATTTTGATCTAATGCTATGGCTAGTTCCGGATCTCATGGAAACGGAAGGCACGTATGCAACTGAATCTATACTCACACCTAAAATTTCTATTCCACAAGGTAAAAATCGTCCTTCTATTAAAGGGAGAGGGAGATTGAGTCTAAATTCCCGGTATGAGGACCAGGTAATGAAATCGGAAGAACCACTTCTGAAAGAGAGAGAGAGTCATTACCATATTTTCCAATGGGGATGGAAATCTAAAGCATTGGAGAGGGGGATGCAACGGGTAAAGAATCTGGCATCTATTTTGAGTATAATGGAAAATGAAGAGAATATTACTGCGTTTTGTGTTGAAATGGGTATAGACGCAGATTTATCGAATCGGTTCTTCACCAAGGCTAAGCACGAATTCCTTGACCAATTCCTAACCGTTTCGGCACATCGTTTGCCACGAGTGTTGGATGACCAGATGCTAATGCACAGAATGGTTAGTACTTTGCTTAAATTTAGGTATAGGTTCGAAGGGAGAATAGATGCGGATGTATCCAGTCAATGCATACCAAGCTTAATGACTATTAATAACAAAGAGAGAACTTTCCCTGATCTGTACGATCTCGAAGATATTTTACTTCCGAGACGCCGTCGGGAATTACGGGTTCTGGGATCTCTGGTACCGAAAGAGCAGTATGCAGATATTGATCAGTGGGTTAAAGAAACGGGGGAGTATCGAGAATTCAATTCCTCGGATCAAACCCGTATTTTTAAACGTTTCCTATGGCCTATCCACCGATTAGAAGATTTAGCTTGCACGAATAGGTTTTGGTTCGATGCAAACAATGGAAGTCGATCCACTATGCTGAGGATTCGCATGTATCCCCTGGATTGAAAGGGGGGGGGRARGGRRGGGAAGGGGAAGGGAAAGAAGAAAAAGGGAATGAAGACGAGAATATAGGAACTGTTTGATCGAAATTGATGAACCATTCCCGTTCCGATTAATCGGAGGAAAGAATAGTTCATCAATTCTCGGACATTAACGCGAATCATTCCTAGGAATTTCTTATAACCGTACCAATAATAAAATCTCACATTATCTAACCCAGGAGGAATTATTTCTATGGGTGGAGACAGAACCTCCTATTCGTCGTTCATTTCCGAGAAAGGATCCGTTGAGTTTCAAATATATCATTTAACGAATCGGGTTTTGAGGCTTACACTCCATCTGAAACAACATTCCAGAGATTATTCGTCTCAGAGGGGATTGCAAAAAATATTGGGAAAACGCAAGCGCCTCTTGGTTCATTTAGCTAGGAACGATACAATTCGTTATGAAAATTTGATTAATCGATTAGGTATTCGTAAATCAGGAATCTATTGATCCGTAGATGTTTGGGTATACGATTACCCACCAAGCCTTTCCATTGATCCCAATAAGGGTTGCCACGTATGGGTTTGTAAAGTACCAAGGGAAAGATAATAACGTATGACTGTGACTGCTACGAAGAAAGATCCCATGATAGTCAGTATGGGTCCCCATCACCCATCAATGCACGGTGTTCTTAGACTTATTGTTACCTTAGATGGTGAAAATGTTATTGATTGCGAACCCGTATTGGGTTATTTGCATAGAGGAATGGAAAAGATTGCTGAGAATAGAACGATTGTACAATATCTCCCTTATGTAACACGGTGGGACTACCTGGCTACTATGTTTACGGAAGCAATAACAGTAAACGCACCGGAAAGATTGGCCAATATTCGAATACCTAGAAGAGCCAGTTATATAAGAGTCATCATGCTAGAATTAAGTCGTATAGCTTCCCATTTGTTATGGCTCGGACCCTTCATGGCTGATATTGGTGCACAAACTCCCTTTTTTTACACATTCAGGGAAAGGGAGATGGTGTATGATCTATTCGAAGCTGCTACGGGTATGCGAATGATGCATAATTATTTTCGCATCGGAGGAGTGGCTGCAGACCTACCCTATGGCTGGGTCGATAAATGCCTAGATTTCTGTGATTATTTCCTGCCAAAGATTGGTGAATACGAGAGACTTATCACAAATAATCCAATATTCCTAGAACGAGTGGAAGGGGTGGGTGTGATTGGTAGGAGAGAAGCAATAAATTGGGGTTTATCAGGACCTATGTTGCGAGCTTCAGGAGTTCAATGGGATCTTCGTAGAGTGGATCATTATGAATGTTACGACGAATTGGATTGGCAGATCCAATGGCAGGAGGAAGGAGATTCATTAGCTCGTTATTCGGTACGGATCGGAGAAATGAGGGAATCCGTTAAGATTGTTCAACAAGCTTTAGAAGTTATTCCGGGGGGTCCATACGAAAATTCAGAGGCTCGACGACTCAATCAAGGGAAAGATTCGGAATGGAATGATTTTGATTATCAATCCATTGGTAAGAAATCTTCTCCTACTTTCAAATTACCCAGACAGGAATATTATGTAAGAGTGGAAGCTCCCAAGGGAGAATTAGGAATCTTTCTAATTGGCGACGATAGCGTTTTTCCCTGGAGATGGAAAATACGTCCGCCTGGTTTTATCAATTTGCAAATACTTCCCCGATTAGTAAAGGGTATGAAATTAGCAGATATTATGCCAATATTAGGTAGTATAGATATTATTATGGGAGAGGTCGATCGTTGAAACGAGAATTTATGCAACAGATTTTGAAAAACGAATTGTCGATTTGAATCATTCATTTGAATTTCCAAAACATTCGACTGATTCCTTTTGGATCATAATATCCATTCTGACTCTTTTACTAGGAGTTACAATAGGAGTATTAGTGATTGTGTGGCTCGAGCGGAAGATATCGGCAGGGATACAGCAGCGTATCGGACCCGAATATGCCGGTCCTTTGGGAATTCTTCAGGCTTTAGCGGATGGGGTTAAACTCTTGTTGAAAGAAGATATCGTTCCAGCTGGGGGAGATATTTGGTTATTCAATATTGGGCCAGCTGTGGTAGTTACACCCATTTTTATGAGTCTTTTGGTAATACCATTTGGGGAACATACCATTTTATCCGATTTGGGTATAGGCATTTTTCCTTGGATTGCTGTCTCAAGTATTGCTCCCCTCGGTCTTCTTATGGCAGGATATGGATCGAATAATAAATATTCCTTCTTGGGCGGTCTTCGAGCCGCTGCTCAATCTATCAGTTACGAAATCCCCCTAGCTCTATGCGTATTATCTATATCTCTGCGTGCGATTCGTTAGAAGAAAGCTTTTCTTTCTTACGAGAAAAGCTATTCATTGGGAAAGGGTAAATAGACCCGGGAGAAGTATTTTGTTCCCTCTATCCCTCCCCAACTGAATAACTTGATAGTCATATGGGTGAGACCAAACAGCTGACTGCAGTAATAGGATCAAGTCCCATCCCCCGCGTACGGGAGTGAAAGCATGCACAATTGGCAGTGGCTATGTACTCTGAGTATAAGGTACTATCCATCAACGCCTGACAGCGGGTGCAAAGTATAGGTATGGATCCATCGATCCCATATCTGAAATTTAGCAACAGTGGATGGTTAGGAACACGAAGATACACGAAAGATCAGTGAAAATATGCACAAATATCTTACTATAGTTTTTTCAAGAATTGGATAGGGACTTAGCACTAGTAGAGGTGACTGAGTAGTACTTCCCTAGAACCCCGATCTTGAGTATGCCCCTATCCACTAGAACAATGACTATCTGGAACGAAGCAATCCTTTTAACAGTTCTCGATGCTCGGGTGGTAGACTAATGAATATTATTCTCGGTAGAGATTAAGATGCTACAGAACCCTCCCAGTACGCGATAGAGATCCTACTTCTGGATCAATCTGAACTGCATCTAATAAGTAACCGGAAAAAAGGTTGAGATAGATTCGGAAGCTTTTTCTACTCCCTATAGCCGACGGAATCTCGTTGGTTAATCAGAATATACTTCTACAATCATTTCCGTGCGTGTACGCATATGCATACACATACACATACATTTAATAATATGAAATTACTTCTTTCATTCTTCAGTAACCATCGAGGAGCCGTATGAAGCCAAAGTTTCATGTACGGTTTTGAAGTAGAGGTAGGAACGGCACAGTTCCCATCGACTATACTTGTCTAATAGTTTAAGTACAGTTGATATAGTTGAGGCACAATCCAAATATGGTGTTCTAGGATGGAATTCGTGGCGCCAACCCATAGGTTTCATAGCTTTTCTTATCTCTTCCCTAGCAGAATGCGAAAGATTGCCTTTCGATCTACCCGAAGCGGAGGAAGAATTGGTAGCAGGTTATCAAACCGAATATTCGGGGATAAAGTTTGGCTTATTCTACGTAGGTTCCTACTCAAATCTATTAGTTTCTTCATTATTTGCAACAGTTCTTTACTTAGGTGGGTGGGATCTCTCACTTCCATTGCCGCCAGTACCCGATCATATTACTCGGTATTTTCATACTGGGGCTTTCGAAGTACTCAATATTCTAATAGGTGTTACTGTTACATCAGCCAAAGCCTTTTCCTTCCCATCCATTTCCATTATGGCGAGGTGGACCTTACCCAGAGTGCGGATGGATCAATTACTAGATCTCGGTTGGAAATTCCTTCTACCCGTTGCTCTGGGTAATTTACTGTTGACGGCTTCGTTTCAACTTTTATCACTAGAATGATTTATTCCTAGTTTCGTTCCAAATTATTCGATTACACACTGCCCGTATCGAAGAAAGAACCGAAACTAGTTACGAGGATATTGTCATATGTTCCCCATGATGGATGGACTCCAAAATTACAGTCAACAAGCAATACAAGCTGCGAGATACATTGGTCAAGGTTTTACAGTTACCCTGGATCACATGAATCGTTTACCCACGACTGTTCAGTACCCTTACGAGAAACTGATTCCATCGGAACGATTTCGTGGACGGATCCACTTTGAATTTGATAAATGCATCGCTTGCGAAGTATGCGTCCGCGTGTGTCCGATCAATCTACCAGTCGTGGATTGGGAGCTGAGGAAAAACGTAAGGAGGAAACGATTAAGAAATTATAGTATCGATTTCGGAGTCTGTATATTCTGCGGAAACTGTGTCGAATATTGCCCTACGAATTGCTTGTCCATGACAGAAGAGTATGAACTTTCGACTCATGATCGTCACGAATTAAATCATGATCAAACTGCTCCGGGACGTTTACCCATACCAGTGGTTCGGGATCTAACAATTCAACCTATTTCGAATTTAGTTTCTTTGCCCAAAGGTTCCGCGGAAGGTCATCCTGATTCGAGAAATGTTACTAGTTCCACGAATTAGTACATACTTGGGAATGAAACGATTTCTCGATCTACTTCCCAATAAAATCAATTATTGATTGGGAAGGAATAGGTTCTGTCAATGAGGATATTTTCATTCGGTAGAAGTATTTCCATCTGCTGGAAGGAATAGCAAAGAGTGATAGGGAATCTATTCTGACCAATAAGATTATGATATGGGAGAAAATGTTTGAATCATTGCGAATAATGGATTCCTCCGAATCAATCCATAAAGTAGTTCTGGTTGTTGTAGAATCAGGTATCGTATCAGGAAGTTCGGGAATGGTATCACCCACCAATACAGTTCATTCTGCTTTCCTGTTAGGACTTGTCCTTGTTTGTGTATCTTTACCATATTTTGCACTGAATGCGGATTTCGTAGCTGCTGCGCAAATGCTAGTTTATGTAGGAGCTGCAAATACTTCGATCGCCTTCGCCGTGATGCCAATCGATAAATCACAGGATGAAAATATTTCTTCACCCCGAGATGCGGGGAACGGTACTGCCTTATCAGTCTGTACAAGTCTCTTCTTACTATTAATCGTAATGATTCTGAATACACCATGGTCCAGTATTTCTCTAACCAAACAATCGAATGAGATTGTGGAACAACCTTTTACGAACAGTGTTCAACGTATTGGATCCCAATTATTAACCGATTTTTCACTCCCGTTTGAGCTTCTTTCCATACTTCTTCTAATTGCTTTAGTAGGAGCTATCGATATAGCCCGTCGAGATGAAATGGTTGGAGTACCAGATGATGGGGCTTTACGATCCGAAGAGGATTCTGCTTTATCCTGAGTGGTACGAAACTCCATCCGTTTGGGTAGGATTCAATACATTGGGTTTCCAAGGAGTTAATTCCTTATGCTCGAACATGTACTTATCCTAGGTGCTTATCTATTTCGTGTTGGATTTTACGGATTAATCACAAGCCGAAACATGGTTAGGGCACTTATGTGTCTCGAATTAATCCTCAATGCAGTTAATACCAATCTCGTAACATTCTCCAATTACTTCGATACCCAACAGATAAAAGGAGAGATCTTTTCCATTTTCGTGATAGCCGTTGCAGCCGCGGAAGCAGCGATTGGATTAGGTATTGTTCTAGCCACACATCGTAATCGAGGATCAATTCGTATTGATCAATTTAATTTGTTAAAATGGTGATTAGTAGTGGTTCGACCCCGAATGGATAACCGTGGAGTTATACATTCACTTCGTCCGTATTAGTTTCCATCAAAGCCTTGCTTCATCCCTAATAGTGGAGTGGGGTGAGAGCAATCCACTTGTATCCCAGTTCGTACCGGATATTCATTTCCATTGCTGTTTAGTGAATAATCCATTCCGAATTCCATGCATTGTTTTAGAATTGGAAACGTTTTCACCCAATTAGTATTGTGATATACAGAATCAATTGGAGCAAATGAACCAATGGCACATTCAGTAAAGATTTATGATACATGCATTGGTTGCACCCAATGCGTAAGAGCCTGCCCCACGGATGTCTTAGAAATGATACCATGGGATGGATGTAAAGCTAATCAAATTGCTTCTGCTCCTAGAACAGAAGACTGTGTAGGTTGTAAAAGATGCGAATCCGCTTGCCCAACGGACTTTTCAAGTGTACGTGTCTATCTGGGACCCGAAACAACTCGTAGTATGGGTCTGGCTTACTAGTCGCTACCAATTGAAAAAGTTATTAGGTAAATTTCGTCCTGTATCGACTGGAAAGACCCATACTTAATGAATTGAGTATGGGTTCTTTATTGAGAGTATACCCATACCCATCACGAATAATTTACCCTGGTTGACAATAATTGTTCTTCCACCTATTTCCGCAGGCTTATTAATACCATGGCTTCCATATGGAGGCAATAGAATCGTTCGATGGTATACCTTGGGTGTCTGCATATTGGAATTTCTCCTAATAAACTATATCCTCCACTGCCGATTTAACATCAGCGATAAATCCATTCAATTGGGGGAGGATTATGATTGGATCAGCATTATCGATTTACACCGGAGATTGGGAGTTGATGGACTATCCATGGGTCTCATTCTACTTACAGGATTTGTTACTACTCCAGCAATTCTAGCAGCCTGGCCGATTACACGAAATATGCGCTTATTCCACTTCCCGATGCTAGCAATGTATAGTGGTCAGATAGGATTATTTGCTTCTCGGGATCTTTCACCCTTTTCTTCCATGTGGGAATTGGAATTAATTCCCGTTTATCTACTCATATTTACGTGGGGTGGTAAGAAACGTATCTACTCAGCCACAAAGTTTGTTTTGTACACCGCGGGTGGTTCCATATTCCTCTTGTTGGGATCCCTGACAATGGGTCTCTATGGATCCAATGGGCCATCATTTGATCTTCATGCATTGACTAATAAATCGTATCCCATAACATTGGAGATAATACTATACTCAGGTTTCCTGATAGCTTATGCTGTGAAATTGCCAATACTCCCTTTTCATACCTGGTTACCAGATACGCATGGAGAGGCGCATTATAGTACATGTATGCTTTTAGCTGGAATTCTTTCAAAAATGGGAGGATATGGTTTGATCCGAATCAATATGGAATTGTTACCCCACGCTCATTCCATCTTTTCTCCATGGTTGGTAGCGATAGGGGCAATTCAGATTGTTTATGCATCTTCAATCTCTTCTAGTCAACGCAATCTGAAAAGAAGAATAGCCTATTCGTCAATCTCCCATATGGGTTTTGTTGTAATAGGGATTGGTTCCATAACAGTTATGGGTCTCAACGGGGCCATACTGCAAATGATTTCTCACGGACTGATTGGTGCTGCACTATTCTTCTCAGCAGGAATAAGTTATGATAGAACACATACTCTCCTCCTTGATCGACTGGGGGGAATGGCTACACCGATGCCTAAACTATTCACTATGTTTAGTGCCTTTTCACTGGCATCTCTTGCATTACCAGGCACGAGTGGTTTCGTGGCAGAATTAATGGTATTCTTGGGAGTAATTACCAATCGAGATTACTCCTCCATTTTTAAAGTAATGGTTGTAATAGTGGGAGCGATTGGAATAATATCAACCCCTATCTATCTGTTATCTATGCTCCGCCAAATGTTTTATGGGTATAGAATCCCCAACGTTTTGGGGCCACATTTAATAGATTCTGGACCACGGGAAATATTTCTTTTGGTTTGTCTCCTACTACCAATAATTGGTATTGGTCTTTACCCCGGTTTAGCGTTATCCCTATGGAGTAGCATAGTGGAATCTATTCTATTCCAATACTATTGAGGTAGATATAGTATCATTTTCTAGTACTGCGTGAATGAACTATACGACCCTATACTGATTCATATCTTTCGTGTAGATTCGCTCATTGCAAGGATATAGAGGATACCCCTTTTCGGAAATAAAGTGATAGTAACAATAATGAATAATCCCTATCCTGGGAATCGTCTTGTATGAACTCCACTCATGAGATCATACTATTCGATTCGTTGAAACTGATTTCACACCACTCCATGAAGGTGAAGTTTATGGTACCAATTGAGCGACTGATTCATATTAACCAACCGTAACTATGCAAACCCATTCCCAACGAGTTGACTCCTAAGTAACAAATCCAGACTGGGAAGAATCCCGTAGCAGCTACAATTGCAGATCTTTCTCCATGCCAACCCTTGGTCATCCTAGTATGCGAATAAATTGCATATGTGAGCCATGTAATAAATGCCCAAGTCTCTTTGGGATCCCAACTCCAGTAAGATCCCCATGCTTCATTAGCCCATACTGCCCCGGAGAGAATGCCGATGGTTAGTGAGGGGAAACCCAAACCAATAATGCGATGACTCCAGTGATCTAATTGTTGAATTGAATCTTTTTTGCGAGGATTTATGGGTAACAAATAGAACAAGTTTCTCGAACAATTACTTAGTCGCGTATACGAGTAACAATTTCTATCGGATGTAAAAGATCGGACGAAGAAATTGCTAGAGGCAGAAGGATCCGGAAATGTCTCGGATGCAGTGACTGATAAGGCTGTAGCTAATAAAGATCCACATAGAATAGTTGCATGACTTAATAGCATCATACTTACATGCATCATCAACCAATGGGATTGCAGGGCAGGTACTAGCATTGTAGATTGTTGCATCTCCTTGGGAAGACCCAGAATAGCAAAACCAAGAGTCAGCGCAGCACTTGGTGCGGTAATTGCGCCTAACCAATCATTACGATCTCTGCGATTTAGTAATAGATTCATCAGGGATAGACTCCAGGAAAGGAACATGGAAGACTCGTATAAATTACTCAAGGGTAAGTGTTTGGAATGGAACCAGCGGATTGTCGAATATGTTGTTGTACAAGCAAGAGCAATTGCCACACTTCCCTCGCCCAAATTCCTCAGGGTTCTGCTCCTACGTACCAAATCTCCCCAATGGAGTAGAGTACCTAGTAAAAGGAGTAAGAAAGAGGTATGAACGAGTATATGTTCTATGGTAATATATATCATAATGCATCGATTCACTGCGTTGAGACGATCGTATGAATATTGGAAGAAACCTATCAGGAGAAAAAAGATCGCGTTTTTTCATGAATAGATAAGAATACTCCTTCCACCTGGAGTTCGAAGTATCAATATTTGAGTATAATACCATGAATAAAATGCCGCTACTCGGATTCGAACCGAGATGCGATAGCACTGCTTCCTAAGAACAGCGTGTCTACCAGTTTCACCATAGCGGCTCATCGCATCGGAGGTAATGATAGCATAGTTCATAGTAGATCGTCAATCTATTCTTCCCCCTTTCTCGGAGCAGTATGACGTGTGTATCGGGTGGTATTGCCCGGAAAATAAAAGGTTTTGGGAAAGATTTCTCCCAGAACGGAATATAGCGCAGTTCGGTAGCGTGCCATCTTGGGGTGGTGGAGGCCGCAGGTTCAAATCCTGCTATTCCGAAAGTAATTGTGCCATTCGGGTCGGTTGAGTCAATGAATGAGAAACTATCTGATTACATAATTCTAGTATTACCGAACAGGAATCGGGGGGATAAATCTCAATTGGAATTTGACTGAAATTCTCTCACCAAGTACTGAACCGTACGGTTCAGTGCCTGGGAGAAAGAGGGAGAGAATGAGTAAAGGGGGGGATAAAGGGGAAAGGGTAGGGAGAGAGGGGGGGGGAGGGGGGAAAGAAAAGGAAAAGGAAGGGAAAGGGAGAAAGGGAGAAGAAGGGAGAAGGGGGAAGAATAATAAGACATTAAAATGTTCACGTTCCTACTGATTCCCTGGTATTAAAACTATCTCATTCCCACTCATGCCACGTATATCGAATGGATGAGGAATGAATCTATTCCGTTGACAATGGGATGATCGAATTCCAGATGCACCGTATCGATCGAATTCTTTGAGAGAGCAAAGGATAGAATTGGTAGAGAAAACAGAATTGATCCATTCCCATCGTTCGTATTGATAATTGACAGAATGATCGAAATGGAGTGGGAATTGAAACCTTTGATTAAGCCGATTTTATTGATTACACTGACACTCCCAGTGGGGGGGAGAGAAAAGGAGAAAGAAATAGCGTATTTGCTCGTATTCTATTAAAAAGGGGGAATCATCCGTATAACTAGAATTCTTTATTTGGATGGGTTGAAAGGTTCATCGCTTGCTGCATAGTAAAAACTTTTGGACCGCCCGGTCAAGATGGATTGAGCGAGGGAAAAAGCTTTTGATGCAACCCCATCGGTTTTCTTTTTCCAAACATTCCTACGAATTTTCTTTTTCGATCTGGAGGTACGCTTCTTCGGAACCGCCATACCCAATAAGTCCTCCGATCCTATTGATGAGATGGTACATATTTGTGCTAATACTCAAACTGATACAGTTTCATAATTTAGGGAATGGTGGGGGGGAGGGGGCAGCATGGGTAGGAGTATGGGGATGTTAACATGGTAAAAACTTTGGAAATTTTCGGCTCAAAAACCGGATTCGATCCCTTACTGATAGAATTTCTCCCCATCCAAACAAATTGAATCGACTACAAATCGAACTAGATTCTGTCCATATCCCAACTTACGTCGCATTTTCTTCTTGGAATGCATTCTGAAAATTGTTATTTTTTCCCCACGACAAGGTTGTAAAATCCTACCCCTGACAATTGCACTTTCTAACCAAGGATGCCCGGAATTAGTAACGAATTTGTGACGAACCAAAAGGACTCGATGGATTGATATTTTAGTGTTTGGATCCGATTCCTTGGATTTCAGCGATGCGAAATGACGAACATCATAGAACCTACCAGGTTCCACTCGGAGTTGCTCACCCCCTATTTCAATTACTGCGTATGTACCCATTCTTAAATCCCTTCGGGTTGGAATATTGCCTAGTCTTCTCTCAATCGAATCAATCCTAGTCTGAAAATTGGATTCTGATAAGTATCCCAGATAGGTTCCATCCCTGTCAAGTTATGCTAGAGTACTATCTGGTACTCACGATAATGAAACAGAAAATTTCATTTATTCACACGATGCGCAATGGATTCGTTCAGTGGTAATTCGTACTGATCACTCATGATTGGTTCGTCCCACATCGAAGATATAGAATTTGACTGGTTATCATCCCGTATTATCGAATGAGTATTTACATTCGACAAACCTTTACTTCAATGTTTTTATGGAATCATTATACAAATACGTTCGGATTGTTCCTCTATGTCCATTTACAGCTTCTACTTCAATCGGATCAAGCTCATTCTTCTTCCCAGGAGCTACCAAGAATCTTCGTCATGCATGTGCTATTTCTAGTATTCCCTCATTGAGTATATCCATGGTTATCTCTTCCAATCTTTTTTGGCAATTAATCAATGGTAATCCCATTCATCAAAGCTCATGGTCTTGGATTTCTTACGGGGATCTCTCCCTGGGAGTGGGTTTTTCGACTGATCCGCTTACTTCCATTATGTTGCTACTAGTAACTACTGTGGGAGTTTCGGTTATGATTTACAGTTATAGTTACATGTCCCACGACCAGGGTTACGCGAGATTCTTTGCCTACCTAAGTCTCTTCACCGCTTCCATGCTAGGACTAGTTCCTAGTCCCAATCTGGTACAGATATACATCTTCTGGGAATTGGTGGGAATGTGTTCTTATTTATTGATAGGTTTCTGGTTCACTCGCCCCGGTGCAGCTAATGCCTGTCAGAAAGCTTTCGTAACAAATCGTATAGGAGATTTCGGATTATTACTAGGTATACTGGGTATTTATCGGATAACGGGTAGTTTCGAAATTTATGGTCTATCCGAACGATTCAATGAATTAATCACCAAAAATGAGATTAACTTATTCTTTGCTAATACATGCGCTATTTTGTCATTTTTGGGACCAATAGCTAAATCCGCGCAATTTCCACTTCATGTTTGGTTGCCCGATGCAATGGAGGGGCCTACTCCCGTCTCGGCTCTCATCCATGCCGCCACTATGGTAGCAGCAGGTATTTTTTCAGTAGCTAGGATGTTTCATTTCTTTGAAGCTTTACCCCTCACGATGGATTTGATTTCCTGGGTAGGCGCAATAACGGCTCTTCTAGGGGCTACTACAGCTATTGCTCAAAAGGATCTTAAAAAGGGTTTAGCTTACTCTACTATGTCCCAATTGGGATATATGATGTTAGCTTTAGGCATTGGTTCCTACCGATCCGCTTTATTCCACCCCGTTACACATGCTTTTTCTAAAGCTTTATTGTTTCCTGGATCCGGTTCGGTGATTCACTCGATGGAATCTATTGTTGGATACTCACCCGATAAATGCCAAAATATGACTCTTATGGGTGGTCTACGGGCATATATGCCGATTACCGGAATTACCTTCCTACTGGGTACACTTTCCCTTTGTGGTATTCCGCCGTTTGCTTGTTACTGGTCCAAAGATGAGATTCTTGCAGATAGTTGGTCATATTCTTTCACCCTTGGATTAATAGCATGGTTTACAGCAGGATCGACCGCGTTTTACATGTTTCGTATCTATTTCCTCACCTTCGAGGGAGATTTCCGTGCTGTCGCATCCGTAGATGCTGGTACAGATGCTTTCCCTTCATCCTCTAATTCGATCCCCGACATAGTTTCGGTTAATGGTAATACGATAGACATCGCTCCGCAACCCGTATTGGATAAGGTTGTCCCGAATGAATCATTTGGTGATACAGAAAATTCTAATGCGCCCTATTCGTCCAGGAGTGATTTTGCATTACCAAAGGAATCAGACTCTCCTATGTTATTGCCTCTGATTCTATTAGCAATACCAACTTTGTTCGCTGGATTCGTAGGATCCCCTTTCTATCGGGGGGAAAGCGGTTATGATTTACTGTCCGATCGGCTCAATCCACTTCCAGATTCTCCCATCAGAACCAGTTCCGAGGACTGGTTAGATCTCGTCGCAGATTCAATTCCTTCAATTGCTGTGGCATCATTGGGAATAACAATCTCTTCTATCTTGTACGGACCCTTATCGCGGGGATCGCGGGAAGTAATTAATCCCGGGGCAACCGAAATTCCAGATTTATTGCCAAACTTCATCCATGATTGGTCGTACCATCGAGGTTACATAGACGGTTTCTACGACTTAATTTTTGTCAATGGTACGCGTATCCTAGCTAAACTCATATATCTATTCGACCAATGGATCGTTGATGGAATTGTTAATGCAATAGGTACTTCAAGTCTTTCCGGAGGAGAAGGTGCGAGATACATTGGAGGGGGTCGAATACCCTTTTATTTAACCGGATTGATTATTGGTCTTGCATTGTTATCAATCTCTGCAGTGCATGGTACTGGCACTTCCGAATACATTGCATAAGTGAAGTCTCCCCACCCTTACTCGGGAGAGAAATGGAAACCGATGATTGATGATTGATCAATGTGAACCTCGGGGGGACCAGTGAGTGGGATCGTGGTGATGGTCGATCCCCGGGGCTCTCCCCGGGAACGTGGAGAAGATTGCCATCGCTACCCCTTTACCCTATAATAAAGGATGGGGTGTACGCGAAGTTCATGGGGTTTCGAAGAATACTTTGAATCTTTTTTCGAACAGTGGTTGTGGCGCGGTTCAAAGAATCCCGTTCTTCAAATGCATATGGGATGAAACTCTCTGCATTTTTCCTCGGTAGCTCAGCGGTAGAGCAGTCGGCTGTTAACCGATGGGTCGTAGGTTCGAATCCTATCCGGGGAGACCCGATTTACATATTTCTGGAGGCTCGCTTTGACTCTCAGTGGTAGTTCCTTGTCATTGCTCCTGGATCGTCAGAGACGGAACCGTTACTTAATAACCCCTAACCATATATCAAGGTGGAAATAACGGTCTCTCCGGAGTACTGAGAAGCTGGGGTGGGCAAATCTATCATTCTTTCATTGCCAGATTATGAATAGAATGAGAGCTTCTACTCGCTCAACCTGTTACTAGCCGGTAAGACTGTCAATTCTTTTCTTGAAAATGATTGAGAATGAATGGGACTTCTATTGTGACTGGGACCCCGGGCGACGGCCGGAAATAATTCTTCGTGTCCGCGCTTCCAATCAAAATTATTATTGCCTCTTTCCTATCAAGTCCCTTCGGGGCTGATTGCGGGCAAGGAGGGATTCGAACCCCCGACACCGTGGTTCGTAGCCACGTGCTCTGATCCTCTGAGCTACAGGCCCCGTCTCCACTAGATTTGTCCCAGGAGCTCCCTCCGGGAGCAACCTTTTCTTTTTCCTTCCCCCTTCTAGCCATTCCAGTTTTAGGAGGATGCGTAATTTCCAAGGGAGGGTATTACGTCTCTATGCCTACCAGGATGACCCTGAGGGATTTCGCTTACTCCGTGACGGATCTTTGGTTGGGGAGGAGTGGCAGATGCTTACGAGTCGTTCGATCGGCCCTCCTCGCGAATACGCATGCCTTGGAAAAGGCACTCACTCGTATCCCCCTTTTACCTTGCTACGACGGCGAATGCATAGGAGGATCTCTCCCGCGCTACGTGAAATTGGGCCCAGGCCCTTTCACAGGATCCGAGAAGCCGAAATTGTCTGCAACTCAATCTACGGCGGCTTTCTGCGTAGAGTTCAGGTAACTGACCCCCATTCATTTCACCGTGAAAATCGAAAGGGAGGAAAAAGATGACACCTTGGCAAGAGGCGAATTTGCAGGTATCCAGAGAAACAATATTTCTTTCTAGGATGGATTCTATCAGGATAAGCGACTTACTCGTAATGGAGTGCCATCTGTGTACCCCCAGAGGGGCAAGGAGCGCATGAAAGGGGCTCCAAGAGTGTACCCGTCCCATCTGATCGATGGGAAGCGTCTCGGAGTGCCCCCGTATTCTCCATAGGAGTGGATGTGATCCTGGCATCGAGCTATTTTTCCGCAGGGCTTCCCCTACAGTATCGTCACCGCGGTAGAGTTTCACCACCAAGTTCGGGATGGATTGGTGTGGTTCCCCCACGCCTGAGACACCAGAATATCAACCCGTGAATGAGGGAGAAGCATGAGAAAGAAGCATATTGACTAGTGATTTCGAGGCTCCGGTTCTGGAGGGTGCACCTTCGTTTGATGCACCTTCCGGACGGAGAACCTTCCCCCGACCCGGCCTTCCATCCCTTAGATGAACGGAGAGGCAGGGCGGAGCTCTTAGGTTGATGTTGTCGAACAATCGAACAACTGGGTGGCTAGTGTCTGATCGAATTAATCAGTTCATGTAGGAACGAGGTTCAAATCTCTCGGTCTGTTAGGATGCCTCAGCTGCATACATTACTGCACTTCCACTTGGCACCTATCGTGGTGATAAACGGCTCGTCTTGCCGTGACCTTATCTTGGATTCTCAATACTATTAAGAAAGAATAGGGGAGCACTCATCTTGGGGTGGGCTTCCTACTTAGATGCTTTCAGCAGTTATCCGCTCCGCACTTGGCTACCCAGCGTTTACCGTGGGCACGATAACTGGTACACCAGAGGTGCGTCCTTCCCGGTCCTCTCGTACTAGGGAAAGATCCTCTCAATGCTCCAACGCCCGCACCGGATATGGACCGAACTGTCTCACGACGTTCTGAACCCAGCTCACGTACCGCTTTGATGGGCGAACAGCCCAACCCTTGGAACGTACTACCGCCCCAGGTGGCGAAGAGCCGACATCGAGGTGCCAAACCTTCCCGTCGATGTGAACTCTTGGGGAAGATCAGCCTGTTATCCCTAGAGTAACTTTTATCCGTTGAGCGACGGCCCTTCCACTTGGCACCGTCGGATCACTAAGGCCGACTTTCGTCCCTGCTCGACCGGTGGGTCTTGCAGTCAAGCTCCCTTCTGCCTTTGCACTCGAAGGCTGATTTCCGTCCAGCCTGAGGAAACCTTTGCACGCCTCCGTTACCTTTTGGGAGGCCTACGCCCCATAGAAACTGTCTACCTGAGACTGTCCCTTGGCCCGTAAGTCTTGACACAAGGTTAGAATTTTAGCTCTTCTAGAGTGGTATTTCACTGATGGCTCAGGCCCCCCCGGAAAGGGGCCTTCTTCGCCTCCCACCTAAGCTACGCAAGAGGAGCCCAAAGCCAATCCCAGGGAACAGTAAAGCTTCATAGGGTCTTTCTGTCCAGGTGCGGGTAGTCCGCATCTTCACAGACATGTCTATTTCACCGAGTCTCTCTCCGAGACAGTGCCCAGATCGTTACGCCTTTCGTGCGGGTCGGAACTTACCCGACAAGGAATTTCGCTACCTTAGGACCGTTATAGTTACGGCCGCCGTTCACCGGGGCTTCGGTCGCCGGCTTACCCGTCATCGGGTCACCGACTTCCTTAACCTTCCGGCACTGGGCAGGCGTCAGCCCCCATACATGGTCTTACGACTTTGCGGAGACCTGTGTTTTTGGTAAACAGTCGCCTGGGCCTGGTCACTGCGACCTCCCTTGTGAGGAGGCACCCCTTCTCCCGAAGTTACGGGGCTATTTTGCCGAGTTCCTTAGAGAGAGTTGTCTCGCGCCCCTAGGTATTCTCTACCTACCCACCTGTGTCGGTTTCGGGTACAGGTACCCACTCGTTGAAGGTCGTTCGAGCTTTTCTTGGGAGTGTGGCATGGGTTACTTCAGCGCCGTAGCGCCTAGTGCTCGGACGTTGGCTCGAGGCATTTTCTCTACCCCTTAATTCCCCTGGGAAGGTTCACTAACCTTGCGTCCTTGAACCGATAACCATCTTTCGGCTAACCTAGCCTCCTCCGTCCCTCGGGACCAACAAGGGGTAGTACAGGAATATTCACCTGTTGTCCATCGACTACGCCTTTCGGCCTGATCTTAGGCCCTGACTCACCCTCCGTGGACGAACCTTGCGGAGGAACCCTTAGGTTTTCGGGGCATTGGATTCTCACCAATGTTTGCGTTACTCAAGCCGACATTCTCGCTTCCGCTTCGTCCACACCTGCTCACGCTGGTGCTTCTCCCTAATACGGAACGCTCCCCTACCGATGTATTTTGACATCCCACAGCTTCGGCAGACCGCTTAGTCCCGTTCATCTTCGGCGCAAGAGCGCTTGATCAGTGAGCTATTACGCACTCTTTCAAGGGTGGCTGCTTCTAGGCAAACCTCCTGGCTGTCTTTGCACTCCTACCTCCTTTACCACTGAGCGGTCATTTAGGGGCCTTAGCTGGTGATCTGGGCTGTTCCCCTCTCGACGATGAAGCTTATCCCCCATCGTCTCACTGGTTGACCCTTTCCCCCTGTTATTTGGGGGTCATACCTAGTATTCAGAGTTTGCCTCGATTTGGTACCGCTTTCGCGGCCCGCACCGAAACAGTGCTTTACCCCTAGATAGTCCAGTCAACTGCTGCGCCTCAACGCATTTCGGGGAGAACCAGCTAGCTCTGGGTTCGAGTGGCATTTCACCCCTAACCACAACTCATCCGCTGATTTTTCAACATCAGTCAGTTCGGACCTCCACTTAGTTTCACCCAAGCTTCATCCTGGTCATGGATAGATCACCCAGGTTCGGGTCCATAAGCAGTGACAATTGCCCTGGGAAGACTCGCTTTCGCTACGGCTCCGGTGGGTTCCCTTAACCAGGCCACTGCCTATAAGTCGCCGGCTCATTCTTCAACAGGCACGCGGTCAGAGATCCTATTCTCCTCCCACTGCTTGGGAGCTTACGGTTTCATGTTCTATTTCACTCCCCGATGGGGGTTCTTTTCACCTTTCCCTCACGGTACTACTCCGCTATCGGTCACCCAGGAGTATTTAGCCTTGCAAGGTGGTCCTTGCTGATTCACACGGGATTCCACGTGCCCCATGCTACTCGGGTTAGAGCGTGAGCCAGTGATGCTTTCGGCTACTGGACTCTCACCATCTGGGGTGCGGGACTCAACCGCTTCACCTAGCAGCACAAAGCTTGTATCGCTCCCCCACAACACCGTTTTCGCGGTTTAGGCTACTCCCATTTCGCTCGCCGCTACTACGGGAATCGCTTTTGCTTTCTTTTCCTCTGGCTACTAAGATGTTTCAGTCCGCCAGGTTGTCTCTTGCCTGCCTATGGATTCAGCAGCAGTTCAAAAGGTTAACCTATTCGGGAATCTCCGGATCTATGCTTGTTTTCAGCTCCCCGAAGCATTTCGTCGATTGCTACGCCCTTCTTCGTCTCTGGGTGCCTAGGTATCCACCATAAGCCCTTCTTCGTTTGAACCTCGCCATTGAGGGGCTATGCCATCCCGAGGTGCTAAATAGGGGATCTTATCAACGTCCATAAATACAAGATCATGGGCCAGCTTGCCCACTAGAAATCGAGATTAGTTCATCCCTATCTATGCCATTGTATTGAATCAGATCACGGGCTGGAGACAAGCGGATTCGAACCGCTGACTTTCGCCACAGGGTAAGCCACCGTCTCTCAGGCCTCTCTGACTGATTCTGCCGTAGAGGCCGGCGATGGACGATAACTCCCCCCCGAACACAGCCTACAACTTTCATCGTACCGTGCTCTCCGAGGAGCAACTCTTATCAAAAGGCACCGAGTTAGGATTCTTGCAGCTGGATACTCCCGAGCCGCGGGAGAACCAATAGCTAAGAAATCTTCCTCCTTTCCGCCCGACCCTTCGGTCTTAACAATGAGTGGTTGCCCTTCTCCGACCCTTTCTGCCAACCAGAGCGGACAGCTAATGCATTCCACTCCTTGAATCAGTTTCTATGGTCGGTCTGTGACCCCCGGGTGCCTTCGGCATTCCTGGGGCGATCTCGTAGTTCCTACGGGGTGGAGGGGATGGGGTCGGTCCATGGCTTCTCGTTCCTTCTGCCATATCGTGCTTTAGGGGTTGAAGAGAGATAGTGCATCAAGCTGTTCGCAAGGGCCAACTCGATCCTCTTCCCCAGGGATTCTGGATAAGGTAACCCTGGAAGAGCCGCCGACTCCAACTATCGCCCATGTACGATCCGCACTGGATCTAACCAACTACCCATCCTACCTTCTCTACATTTCCGACAGCCCATCCCTGTCTCAGTAGAGTTTTTCAGTGGCATGTTCCAGTCCTTCCCCTCATTCCTGAGGAAGAGTTAGCCACCGGTTTAGGTGAGAGATACTATCATTACCGCCTAGACAATTAGGCATCCAACCCGTAAGCGCAACGACCCAATTGCAAAAGCGAAGCTCTACCGACTGAGCTATATCCCCCTGCCCAGGCCAAGTGGAGCATGAACGCTTTCTCTCGGGATTCCCCTTGGCGCAGCTGGGCTATCCTGGATTTGAACCAGAGACCTCGCCCGTGAAGTAAATCATCGCACCTACAACATTATCCCATTGGGATGGAGAATCAATAGTTTCTTCCTTAGGAGCGATTCATCCTTCCCGAACGCAGCATACAACTCTCCGTTGTACTGCGCTCTCCAAGTGTGCTTGTTCCCCCTCCTCCTTTCTCGCCAATGGCAAGTCTTTGGAGAAGGACTTCAATGGGAAGGGGAAAGAAGGCGTTAAGAGACCCTCCTGGCCCAACCCTGGACACTCTAAGATCCTTTTTCGAACCTGCCCCCGCCGTTGGGAGATAGATAAAGACATCACATTGCCTCGATCCGGAGGCCGTTCGTGGTGCCCGGGAGGGTCGAATACCGAGGAACCAAGCATTCTTATTATGGCTAGGTCCAATCCCCCGGGACCTTCGGAGAGGAATTTGGCTTCCTTCAGCTCCGGAGGGGTAGTATTGATTGCTGCTTCTTACGGACCCCCAGGAGAAGCGAGAGAAGGTTCGAATGGTATGATCCCTCCGTCACCCCCAGAATAGAAGGGTGATCTCGTAGTTCTTGGTCTGTGGAGATGCGTTATTAGGTGCTCCATTTTTCACATCCAGGCTGAACTTCAACCTGTGCTCAGAAGGTAGCTAACCCATACACTGATAAGGGATGCATGGATTCTCGAGAAGAGAGGAGCCATCGAGACTGGTCCTCCCTGGACCGCCCAGATCCCACGAGTGAACAGGGAGTTGAATCCCATAGGATCTCACCTGAATCGCCCCATCTATCCTCCTGAAGGGTAGTTTGGTCTCAGTACCTAATTGAAACAGGAGGAATACGCCATGCTAACGTTCCTTAGATTATCCGCATCTTCAGGTCAGGCGCTGATGAGCACATTGAACTATCCATGTGGCTGGAAGCCTTCACAGCCCAAGCGCAACGACGCAATTATCAGGGGCGCGCTCTACCAACTGAGCTAATAGCCCGTCGTGCATGCCTCCCCAATGGGAGGCCTGCAGTATCGGGGGCGAAAGAGAAACTATCCCCATCTCTCATATTTCCTTGACCATGTTGCCACCCTATCGGGGTGGCGACATAGTCGATGAATGGGCTACTATCAGCTCGTTCCGACCTGGGATAATAAGCTCATGAACTTGGTATTACTCCACTGTCGGGACAAAAGAATCCCATCTCCGAGCGTGTAACTCGGGTGTGAAGCGGTATGGGACCAAAACGTCCAATAAGCATTGACTCTCCCCGAAAAGGAGGTGATCCAGCCGCACCTTCCAGTACGGCTACCTTGTTACGACTTCACTCCAGTCACTAGCCCTGCCTTCGGCACCCCCCTCCTTGCGGTTGAGGTAACGACTTCGGGCATGGCCAGCTCCCATAGTGTGACGGGCGGTGTGTACAAGGCCCGGGAACGGATTCACCGCCGTATGGCTGACCGGCGATTACTAGCGATTCCGGCTTCATGCAGGCGAGTTGCAGCCTGCAATCCGAACTGAGGTCGGGTTTTTGAGGTTAGCTTGCCCTCGCGGGGTCGCGACCCTTTGTCCCGTCCATTGTAGCACGTGTGTCGCCCAGGGCGTAAGGGGCATGCTGACTTGACGTCATCCCCACCTTCCTCCGGCTTATCACCGGCAGTCTGTTTAGGGTTCCAAACCGAATAATGGCAACTAAACACGGGGGTTGCGCTCGTTGCGGGACTTAACCCAACACCTCACGGCACGAGCTGACGACAGCCATGCACCACCTGTGTCCGCGTTCCCGAGGGCACTCCCCTCTTTCAAGAGGATTCACGGCATGTCAAGCCCTGGTAAGGTTCTTCGCGTTGCATCGAATTAAACCACATGCTCCACCGCTTGTGCGGGCCCCCGTCAATTCCTTTGAGTTTCATTCTTGCGAACGTACTCCCCAGGCGGGATACTTAACGCGTTAGCTACAGCACTGCACGGGTCGATACGCACAGCGCTTAGTATCCATCGTTTACAGCTAGGACTACTGGGGTATCTAATCCCATTCGCTCCCCTAGCTTTCGTCTCTCAGTGTCAGTGTCGGCCCAGCAGAGTGCTTTCGCCGTTGGTGTTCCTTCCGATCTCTACGCATTTCACCGCTCCACCGGAAATTCCCTCTGCCCCTACCGTACTCCAGCTTAGTAGTTTCCACCGCCCGTCCAGGGTTGAGCCCTGGGATTTGACGGCGGACTTGAGAAGCCACCTACAGACGCTTTACGCCCAATCATTCCGGATAACGCTTGCATCCTCTGTCTTACCGCGGCTGCTGGCACAGAGTTAGCCGATGCTTATTCCCCAGATACCGTCATTGCTTCTTCTCCGGGAAAAGGAGTTTACGACCCGTGGGCCTTCTACCTCCACGCGGCATTGCTCCGTCAGGCTTTCGCCCATTGCGGAAAATTCCCCACTGCTGCCTCCCGTAGGAGTCTGGGCCGTGTCTCAGTCCCAGTGTGGCTGATCATCCTCTCGGACCAGCTACTGATCGTCGCCTTGGTGAGCCATTGCCTCACCAACCAGCTAATCAGACGCAAGCCCCTCCTTGGGCGGATTCCTCCTTTTCGCTCCTCAGCCTATGGGGTATTAGCAGCCGTTTCCAGCTGTTGTCCCCCTCCCAAGGGCAGGTTCTTACGCGTTACTCACCCGTCCGCCACTGAAAACACCACTGGGATGCTTTCCGTCCGACTTGCATGTGTTAAGCATGCCGCCAGCGTTCATCCTGAGCCAGGATCAAACTCTCCGTGGGATTCGTAGTTACACCACTTATAGCTTACTCATTCGTTGATGAAGCCGATTCGGAATCGTCTCCCACCCCAAGGCATAACTTGGGTCCATTTGCTTCATATTAGCCTAAGGCTCACTCCCAGTATAACCATCCCTACTCTTCCGTGTCAATCCCATAAGCCTCTTAGAAGTTTTCGGATTACAAGAAAGCAGATATAAACGCTTGAACCAGGTTTAGGGATAATCAGACTCGAACTGATGACTCACACCACGTCAAGGTGACACTCTACCGCTGAGTTATATCCCTACTACTGAGTTATATCCCTACTACCATCCCAAGTGATGACTCACCGATAAGTATAAGTAAAAACCTACCGATAAAAAAAGGACCTGCCGTATCGTATGGTCGAGGTACCAGATCCCACTATCCCGATACGACTGAATAACCTTTCTCTCACACTATTCCCAAAAGAGTGAGAGAGACTTCCTTCTGTTATCAACTGACTACGCCCTATCAAAACTAGAGATTTCTACTATCACGTATGGCTTCCTAGGATTCGAAATCTTATTCCTCAACCTAATCTTGTAAGGTTCTGCACCGGAGACAAAGGTGCTTCCTTAGCATGCATGCCCTGCTCGATCCGACACTAATACGGGAATTTCAATATTGTGAGGAACGGGCGGAATTGGGGGAATAAGATACAGATAAATTTGTTTCTCCTGTCTCGGAGATATTCCCCATTGAACGTATGGATCTTAGGGAAATGAAAGTACGTTTAGTTAGACTAGTATAGCCAGTTTTGCTGAGAGAAGGAAGAGATTCGAAAGTCTCAGACTTTTCGGAGAATGCTCCGTGGGAAGCTACCTGTGGTCAACACCCCTATCCCAAGAATAAACCCATGCAACCGTTGACTACTCCGTAGTAGTACATTGCCATCCTACTGGGAAAGAATTTGCAACTAGCATTACTACACCCTGATGTATCAGGAAAAGGCTCGCCTTCGACTCGTTGATCCGTATTGGCATCAGAGTACAGCTTCACCGGCGAGATCCGCGTTATCCATTTCTAGCAGCAACGGCTTGACCTCCTTGTTTTCTTATGATACAATTTTTCCCTCAAAGGAAGAGGACGGGAGAATGATGCCAGCGGTTCGGCACGGATCTCAACAAGCCGAGATCACCGGGGATGTCTCTTCCGTATAATCCCTTGGCTATACTTCCATTAGCGGGATCCATGCGGTCATGAGGTCGTATCTGATATAGATTCCTCTCCAGCATAGGTTGTTGGAGATATCCCAGACAGACTGATCCCAAGTACGATAGCCAAATCCTAGGATTGATTCCTATCCGGATAGCGCATAATTGCG
>Contig05+131431
ACATTGCCATCCTACTGGGAAAGAATTTGCAACTAGCATTACTACACCCTGATGTATCAGGAAAAGGCTCGCCTTCGACTCGTTGATCCGTATTGGCATCAGAGTACAGCTTCACCGGCGAGATCCGCGTTATCCATTTCTAGCAGCAACGGCTTGACCTCCTTGTTTTCTTATGATACAATTTTTCCCTCAAAGGAAGAGGACGGGAGAATGATGCCAGCGGTTCGGCACGGATCTCAACAAGCCGAGATCACCGGGGATGTCTCTTCCGTATAATCCCTTGGCTATACTTCCATTAGCGGGATCCATGCGGTCATGAGGTCGTATCTGATATAGATTCCTCTCCAGCATAGGTTGTTGGAGATATCCCAGACAGACTGATCCCAAGTACGATAGCCAAATCCTAGGATTGATTCCTATCCGGATAGCGCATAATTGCGTGGATAAGCTTACACCAACCCGTCAATCATCATTTGAGGATTCGATCACATAGCAGAGTGAGTATTAAATTATTGTTGAGAGTGATAGACAACCACTTCGGTCAGATTCCATTCTCCATTGATTCCTATTGATTAGAAGGTATTAATAATGATTCAATCTATTTGATAATAGTACTATTCCTTCTACTCCAATTGAACGAGGAGCCGTATGGGATGGAAGTACCATGTACGGTTCCGTAGAGCGACGATGGGGTGACTCGTTCGTCGACTTACCACTACAACACCCAAAAAACCCAACTCCGCCTTACGCAAAGTCGCTAGGGTCCGTTTAACTTCTGGATTCGAAATCACGGCTTACATCCCGGGTATTGGCCATAATTTACAGGAACATTCAGTAGTCTCAGTAAGGGGCGGAAGGGTCAAGGATTTACCCGGTGTGAGGTACCATATTGTTCGGGGAGCTCCAGATGCTGTAGGAGTAAAGGATCGTAGACAGGGTCGTTCCAAGTATGGTGCGAAGAAGCAGAAATGAATTGTACTGACTAAACTTGGGAGGGGGAAGAGGGAAAGTCAGTAATCAATCAAGGTATAAAGGGAGGGATTCTTACGAATCAATGTCGCGCCGAAGCAATGCAGGAGTGAGAACTTCAAAGTCAGATCCAATTTATCGTAACCGTTTGGTTAATATGTTGGTAAACCGTATCCTGAGGGACGGAAAGAAATCATTGGCTTATGGTATTCTTTACCAAGCCATGAAACGAATTAAGCAAACGACGGGGAAGAATCCATTGTACGTTCTACGACAAGCAATACGTGGAGTGACTCCCAATGTAGCGGTTAGGTCGAGACGTATCGGTGGATCAACCTACCAGGTCCCTGTGGAAATTGTGCCTGCGCAAGGAAAAGCACCTGCTGTTCGATGGATATTAGGAGCATCTCGAAAACGTTCCGGACGGGATATGGCTTCAAAATTAGGTTATGAATTAGTAGATGCTGCCGGAAATAATGGTAGTGCCGTGCGCAAGAGGATGGAAACTCACAAAATGGCCGAAGCTAATAGAGCTTTTGCACATTTCCGTTAATTACTAGATTCGACTGAGGAATGTCCTATAAGGTCTCCTCGGTTGAATCGATAAAGTACGTGTATGGAGGAGGGATACGAATACGTGTATAGACAATATGAGTTTCCAAGGCCTCTGGAATTACTCTATGCAATGGGGTATGCAAATCTGAAGTACTTCAACCCGTACGTGTCTAACCACTCATACGGAATGGGATGGACGGATTCGGGGTAACGGAAATGGAGTGGTAGCAATTAGTAATTCTGAGGGATCGTCCGCCTCTATACGAATGAGAAACGTGGTGATTATGCTCTCCCCAAATATATATATATATTGAATCCTTTCATGGAAGATTCTAATCTGTTCCCCGTCTATAATAATCCCATTCTATTGGAATTAGTTCTAGTCTCTGGTCTGATAGCTACCCTCATTCTAGATTTATTCCCTAATAAGGGAAATAGATCCTGGTCCTATTCGATTTCAGTGATAACCCTAGTAATGGGCATAGTGGTACTATTACTTCAATGGGATGATAAATCCATACTGACTTTCCCCGGAACTTTGCGAGTAAATAGTTTCAATAATCTATTCAGATCATTCATTTTGATATGTACACTGTTGTGCATTCCATTATCTGTGGACTATATGCGATGTGGGGGAATGGCTACGACAGAATTCTTATCATTCGTACTAGCAGCTACTTCGGGGGGAGTATTCCCATGCAATGCTAATAATCTGGTGAGTATTTTCGTGGCTTTGGAATGTTTAGCCCTACCTTCCTATTTGTTATCCGGATGCATGAAGAAGGATGTACGATCCAATGAGGCTGCAATGAAGTATTTACTCGTGGGTGGAGCAAGTTCTTCCACTTCAATCTATGGTTTTTCCCTATTGTACGGTCTTTCCGGGGGGGAAATTAGACTCCAAGGCATCGCGAGTGGACTTATAAACACACGAATGTATGACTCTATAGGGGTAGCCATTTCAACGATATTCATTACTGTAGGAACCGGATTCAAACCATCCTTAGTCCCTTTCCATCAATGGGCGCCCGATGTTTATGAAGGAGTGTGATTCGTTCGGTAAATACTGTGATAGATACTCAGTTCATCTTTCTAAAGTGCTTGATGGGTAATGGGATAGAAGAATATGCAACTATCCCCACTTGTAATGAAAACTCCTACCGGGATTTCGAAATACTGAATGAATCGATAATCGCGGTAGAACGGAGTGAGGGGAAGGGTAGGAATCAATTCCAATTAGATTCAAATACTTCTCGGGATTAGTTATGAAGGGTAGTTGATGCAACGAAGATCATATAAGCGACGTGCAGAACAGCAAAATCTATTAGAATGTTGTATAGTAGTCCCAATCCTTCAGGGGTTACGAATACGGTAAGAAGCATCCGGTCGCAAAAAATCGCCCCGAAATAATGAATGTCCATCGGAAACGAATAAATCCAGCTGTTTTTCCCACTTGATTCACCCATTACTAATCCTCCCTCTTTTTTTACTCTCTTTTTCCCTCCCCCTCCCCCCTCTTCCTTTCATCCCCCCCTCTCCTCCTTCCCCTTCCTTCTCGAAAAATTGAGTAATAATTAGTAACTATCCCATGGAAAACTGCTGGTAAGGGATTCCTCGAAAAGCTATAGATTGTGATTCCTCTGGGGATTCGAAATATTTCATTTGTGCACACGCGAGGAAGGTTGTAGAAGGAAGAAACGATTGTAGGAACTCCTTCACCCAGGAGCCGTGTGAAATGAAAGTTTCACGCACGGTTTTGTAAGAGGGGAGGGTATTAATCCCTTTTCCGACTCTAACTCTCCCACTCCAGTTGTTGCTTTTTTATCCGTTGCTTCAAAAGTAGCCGTTTTAGCCCCAGTTATTCGAATCTTCCCTCTTATTTTTTCCCCATTATCGAACGAATGGCATCTCTCATTTGAACTATTGGCTACTCTTAGCATGATTTCGGGGAATCTAATCGCTGTTGCCCAGACAAGTATGAAACGTATGCTTGCATATTCCTCAATAAGTCAAATCGGATACATTTTTGTTGGAGTAATTGCTGGAGATTCTAGTACTGGGTATACAAGCGCGATAATATACATGCTGATTCACATTCTTATGAATCTAGGGACTTTCGCTTGTATCATATTGTTCGGATTGCGCACAGGTACCGATAACATCCGAGATTATGCAGGATTGTATGAAAAGGATCCTCCCCTAGCTATTTCTTTGGCTTTATGCTTATTATCCCTGGGCGGTATACCTCCGTTAGCAGGTTTTTCCGGTAAACTCTATTTATTCTGGTGCGGCTGGAGGGCGGGTTTGTATTCATTAGTTCTAGTAGCACTTCCCACTAGTGTCATTTCCATCTATTACTATTCAAGAATAATCCAGTTATTGTTTACTGATCGGGATGAACGTAGAACTGTTTATACACAAGAGTACGAGGTTTATTCGTATTCCCCAGTATTGAAAAATTCGATTGAAGCTGTAATGATCTCATGCACAGTAGCATCCACTGTGTTAGGAATATTGGCGGATCCTATTATTTCAATCGTACAGAATACTACTCCCTAGATTTATTGGCTCATTCAATGATTGCTTCCCAATCGTTTCCTGCTCATCAACAGTGCCTTCGTGGTAATTTACTGTAGGGAGAAATCATTGATGGAGGGGGGGGGGGAAGAAGGAGGGAAGAAAAAAAAAGGTATTTTTCTCCGCGGCAAGGACTCATACCTTCTCACAGCTAAAGGTGTGAGTCCTCGCTGTGATTGTGAAAATAATTGATTCGAATTCTAAATATTCCCATCGCTCCCAATAGCGGCTTCATTGATGTACTAGTAACGGTGGTGGGACAAACAACTATGGAGGTTACGGCATTATCATAAAGGTTGAGCAAATCCTAGTTTGAGTTACCGCCAGACGAATCTAGGGATTCGTACCAAATGTAGCAAGAGATTTTCAATTCTTGGTTTGGGCGGAACCAAAAAGATCGGAGCGATTCTAATTGGAGGATGAATAAAAGGTAGGAGTAAGGGTATGGAGGTAATGAAAGGGAGAGTTTGAAGTGGTACGATAGGAGAGAGAAAGGGGTAGAAAGGGGGGAAGGGAGAGGGAGAAATAGGGGAGGGGAGGAGGGGGAGCAGGGAAAACAGCGTAAAATAAGACTTTTTTGGTAATCCATAGTATACAATTAATGGATACGGCAACAAATACCGACTCCTGGAACTCCATCGTATACAATGGATGCGATGACAAATCTTGACTCTTAGGACTTAATAATATGCAATGAATGTGATGACAAATCCTGGCTCTTGAAGCTTCATCGTATGGAATAGATGCAATAACAAATCTTGACTCTTGAGGCTTAATCGTATATAATAGATGTGATAACAAATCTTGACTCTTGAGGCTTAATCGTATACAATAGATGTGATAACAAATCTTGACTTTTGGGGCTTAATCATATACAATAGATGTGATAACAAATCTTGACTCTTGGGGCTTAATCATATACAATAGATGTGATAACAAATCTTGACTCTTGGGGCTTAATCGTATACAATAGATGTGATAACAAATCTTGATTCTTGAGGCTTAATCGTATGCAATGGATGTGGTAACAAATCTTGACTTTTAAGGCTTAATCGTATACAATAGATGTGATAACAAATCTTGACTCTTGGGGCTTAATCGTTTGCAATGGATGTGGTAACAAATCTTGACTTTTGAGGTTTAATCGTATACAATAGATGTGATAACAAATCTTGATTCTTGAGGCTTAATCGTATGCAATGGATGTGGTAACAAATCTTGACTTTTAAGGCTTAATCGTATACAATAGATGTGATAACAAATCTTGACTCTTGGGGCTTAATTGTTTGCAATGGATGTGGTAACAAATCTTGACTTTTAAGGCTTAATCGTATACAATAGATGTGATAACAAATCTTGACTCTTGGGGCTTAATTGTTTGCAATGGATGCGGTAACAAATCTTGATTCTTGAGGCTTAATCGTTTGCAATGGATGTGGTGATGAATCTTGACTTTTGGAGCCTAATCGTATACAATAGATGCGACAGCAAATCCTAACTCTTGACGCTCCTACTATGTTTGATGAACCAATAAATACTATCCATTCTCGATATTCATTACACAGAATGGGTACGACCAACCAACCTTGACTTTTGATATTCTATCATATATAATGATATGACCAACAGGTCCTGATCCTTGATGCTCCATCGTGTACAACGGATACGACCAACAAGTCTTGACCCTTGATGTTCCATCATGTCTAATGAATACGACTAACAAGTCCTGACCTTTGATGTTCCATTATGTTTAATGAATACGACAATAAGTCTTGACCTTTGATGCTCCATCGTGTATAATGAATATGACTAACAAGTCTTGACTCTTGATGCTCCATCATGTATAATGAATACGACCAACAAATACTGATTGACTTTCGCCATTTCATTGCTTGCGATGGATACAAACAAAAAGTTTTAATTTTTGATCCTGCACCGGGTATATCAGATACAATAGATACTATATGTCATTGCTCCGTGTATTAGATTCTCCACGCCGAGTAGGCCCAGTTGCTTTTTATCCTTCCACATGCTACATTACAGAAACCGAGCAGGGACAAGAGACTAATGCCTTGATGGTGAAACGGTAAACACGCGAGATTCAAAATCTTGTGCTATACAGCCTAGAGGTTCGAATCCTCTTCAAGGCAGGAGGGATTTTCCCTCCTTTTCGATTTGGTAGGCATGAAGAGATTCTTGCGGAGCCAAGGGTTCGAAAGATCGCTATGCGGATCAAGACGCAAAATCTTGATTTAAATAGCTCTGATTCCCAATCCACCCCCATAGGGTGGAGGGGTCGATTTTGTACCGATACAATCGGGACTGTAAATCCTTTTTGTACGATCGAGAATATGAATCCTAATACCAATCGTTAAAAACTTTCTAGCAACTGGGACTGTAAATCCCAATTGTTAGAAAACTTCTCCTTCTAGCAATTGGGACTGGAAATCCCAATTGTTAGAAAACTTCTAACAATTGGGACTGGAAATCCCAATTGTTAGAAAACTTCTAGCAACTGGGACTGTAAATCCCAATTGTTAGAAAACTTCTAGCAACTGGGACTGGAAATCCCAATTGTTAGAAAACTTCTCCTTCTAGCAATTGGGACTGGAAATCCCAATTGTTAGAAAACTTCTAGCAATTGGGACTGGAAATCCCAATTGTTAGAAAACTTCTAGCAACTGGGACTGTAAATCCCAATTGTTAGAAAACTTCTCCTTCTAGCAATTGGGACTGGAAATCCCAATTGTTAGAAAACTTCTAACAATTGGGACTGGAAATCCCAATTGTTAAAAACTTTCTAGCAACTGGGACTGGAAATCCCAATTGTTAGAAAACTTCTCCTTCTAGCAATTGGGACTGGAAATCCCAATTGTTAGAAAACTTCTAACAATTGGGACTGGAAATCCCAATTGTTAGAAAACTTCTTCTTCTAGCAATTGGGACTGGAAATCCCAATTGTTAGAAAACTTCTAACAATTGGGACTGGAAATCCCAATTGTTAGAAAACTTCTAACAATTGGGACTGGAAATCCCAATTGTTAGAAAACTTCTTCTTCTAGCAATTGGGACTGGAAATCCCAATTGTTAGAAAACTTCTAACAATTGGGACTGGAAATCCCAATTGTTAGAAAACTTCTAACAATTGGGACTGGAAATCCCAATTGTTAGAAAACTTCTAACAATTGGGACTGGAAATCCCAATTGTTAGAAAACTTCTAGCAACTGGGACTGGAAATCCCAATTGTTAGAAAACTTCTCCTTCTAGCAATTGGGACTGGAAATCCCAATTGTTAGAAAACTTCTAACAATTGGGACTGGAAATCCCAATTGTTAGAAAACTTCTAACAATTGGGACTGGAAATCCCAATTGTTAGAAAACTTCTAGCAACTGGGACTGGAAATCCCAATTGTTAGAAAACTTCTCCTTCTAGCAATTGGGACTGGAAATCCCAATTGTTAGAAAACTTCTAGCAACTGGGACTGGAAATCCCAATTGTTAGAAAACTTCTCCTTCTAGCAATTGGGACTGGAAATCCCAATTGTTAGAAAACTTCTAACAATTGGGACTGGAAATCCCAATTGTTAGAAAACTTCTTCTTCTAGCAATTGGGACTGGAAATCCCAATTGTTAGAAAACTTCTAACAATTGGGACTGGAAATCCCAATTGTTAGAAAACTTCTAACAATTGGGACTGGAAATCCCAATTGTTAGAAAACTTCTAGCAACTGGGACTGGAAATCCCAATTGTTAGAAAACTTCTCCTTCTAGCAATTGGGACTGGAAATCCCAATTGTTAGAAAACTTCTAACAATTGGGACTGGAAATCCCAATTGTTAGAAAACTTCTAACAATTGGGACTGGAAATCCCAATTGTTAGAAAACTTCTAGCAACTGGGACTGGAAATCCCAATTGTTAGAAAACTTCTCCTTCTAGCAATTGGGACTGGAAATCCCAATTGTTAGAAAACTTCTAACAATTGGGACTGGAAATCCCAATTGTTAGAAAACTTCTAACAATTGGGACTGGAAATCCCAATTGTTAGAAAACTTCTARCAAYTGGGACTGGAAATCCCAATTGTTAGAAAACTTCTCCTTCTAGCAANTGGGACTGGAAATCCCAATTGTTAGAAAACTTCTAGCAAYTGGGACTGGAAATCCCAATTGTTAGAAAACTTCT
>Contig06+54602931
TAGCAGCAACGGCTTGACCTCCTTGTTTTCTTATGATACAATTTTTCCCTCAAAGGAAGAGGACGGGAGAATGATGCCAGCGGTTCGGCACGGATCTCAACAAGCCGAGATCACCGGGGATGTCTCTTCCGTATAATCCCTTGGCTATACTTCCATTAGCGGGATCCATGCGGTCATGAGGTCGTATCTGATATAGATTCCTCTCCAGCATAGGTTGTTGGAGATATCCCAGACAGACTGATCCCAAGTACGATAGCCAAATCCTAGGATTGATTCCTATCCGGATAGCGCATAATTGCGGTTTCACTCCCCCCCCCAATGGTTAAAGATACAATATCCTGCGCGGGATTGAAATATTTCCAGATTCTACAGCATCCATGGCTGAACGGTTAAAGCACCCGACTCATAATCGGCGAATTCGCAGGTTCAACTCCTGCTGGATGCACAAAGAATGGGGGGAATAAAATTCGGGGGAATGGATAATGGGATCGATCTGTAAATCCAAGGATTCGAATCCAGTATGGGAACTATACGGAACCTAATGGACCTGTTAGTATTTCTTGGGATAGGATCACTTACAACTCTTAAGGGGGAAGTTCATGGATGGGGTGAAGAATCAGGTTCTTACGGAAAAAACAATTCGATCATTGCGGAATAATCAATATACATTCAATGTAGATTTGGGAACGAATAAGATTGTAGTAAAAAATTGGATTGAAAGATTCTTCAATGTCAGAGTGAAGTCCGTGAATAGTCATCGATTATCGAAGAGGGGACGGGGGGGACGATTAGCAGAAACTGCATCGAATTATAAGAGAATGATTATTACACTTCAACCTGGCTATTCTATTCCACTATTTCCGGGTGAGTAAATACTACCAAATATTTCTGATAAGAATATGGCCATCCGTTTATATGGGGCTTACACCCCGGGTACTCGCAATCGATCTGTATTGAGTTTTGATGAGATTGTTAGATCCAAACCCCAGAAGGGATTAACTTCGGGTAGACATTCCGGAAGGGGACGCAACAATAGAGGGATTATCACCAGTAGACACAGAGGGGGGGGTCACAAACGTCCATATCGTCGGATCGATTTTCGACGGAATAGAGAAAATGTTCCCGGAAAGATTGTAACCACCGAATGCGACCCGAATCGTAATTCATATATATGTCTCGTGAATTACATGGATGGGGGAAAAAGATACATATTACAGCCCAGGGGAGTAAATATTGGGGATACCATCGTTTCCGGTTCTGGAGCACCCATTTCGAGTGGGAATGCCCTACCTTTGAGTGCGATTTGAATCATTAATTTACGGGATCGGGAGGAACCGATTGGGCTTGAAGCAGAGCCTGTAAATCCGTCACTAATCTAATTTCAATAGATTCCACCTTGGAGGGAAACTGAGGAGGGACAGTAGCGGGTGATTGGGCCAAGTAATATTCATTGGCTCTAGGGATACGATAATATGGGGAAGACTGAATTGTCTTAAGCATAAACATTCTTAAGTAGGGTCATTCATTACTCAACGAATAATGAAACGCAGATTATTCACATTCGATTCGGTGGTCAGGGACGAATTCGGAGCTGGACTGTGATAATTCACCCATTGGAGGGGGATAAAATGTTGAATATGCCTCCTAAGTTATCCAAAACATAATGAAGTGTTAGCGTAAATTGATGAAGTCATTGAATCTGTTGCTAAATGTAAAGAACATAAGACAGATGCCGGCATAAAAACCTAGGATATCGGTTGTAGGCGTCGGGTGATTGAGAAATAAGCTCTTAGATCTCAATCTAAATCCTCACAAGTGGTCCCTAACATAGGTACCACTCCACATATCCGGAAAGCTGTATGCCCTGAGAAAGGCTTGTACAGTTTGAGAAGGGGCTTTTCCCACCCATGTATGAGGGGAAGGGTCCACTTCAACCAACATACCTTTGGGAACGTCTGTGCATAACATAGAACTAACACCCGGGAAGGGTGGACAATTAGTTAGAGCAGCTGGTGCTGTGGCGAGAATTACTGCAAAGGAGGGTCGATCGGCTACGGTAAGATTACCGTCTGGAGAAATTCGTTTAATACCTCAGGATTGCCTAGCAACGATTGGACAAGTGGGAAACGTTGATGCCAATAATCGAACTTCAGGAAAAGCTGGATCTAAACGCTGGCTGGGCGAACGTCCCCATGTAAGGGGTGTGGCTATGAATCCCGTGGATCATCCTCATGGAGGTGGGGAAGGCAGGGCCCCAATTGGTGGGAAAAAACCATTGACTCCCTGGGGTCGTGCTGCACTCGGTGTTAGGAGCCGAAAAAGCACCAGATACAGCAATATATTCATCCTTCGCCGTCGTAGAAAAAACTGAATCAAAGGAATTAACAAATAGGGGGTGATTCACTGTGCCACGTTCATTAGGAAAAGGTCCTTTCGTAGCCGATCATTCATTAAGAAAAATTGGAAATCTTAATACGGAGGGAGAGAGAGAGGTAATAGTAACTTGGTCTCGCGCTTCCGCGATAGTTCCAACAATGATCGGTCATACAATTGCTGTTTATAACGGGCAGGAACATTTACCCATTTATATAACGGATCGTATGGTGGGACACAAATTGGGAGAATTCGCGCCTACTCGTAATTTTCGAGGACACACAAAAAGTGATAGAAAATCTCGTCGTTAACCAACCGGGAAGAGATATTCAATGAAAGCTAATGAGAATTCAGATAAAGAAGTACGAGCTTTGGCTAGATATGTCAACGCATCAGCCCGCAAAGCACGCAGAGTGATCGATCAAATTCGTGGTCGTTCGTACGAGGAGGCACTTATATTACTGGAATTCATGCCCTATCGGGCATGTTATCCGGTATTACAATTAGTATCTTCCGCAGCTGCAAATGCTAGTCACAATTCGGGATTGGGTAAAGCTGATCTCTTTATCAGCGAAGCCAAAGTGGATGAAGGTCCCGCATCCGGTAGATTTCGACCTAGAGCTCGGGGACGTGCTTATCCGATACGCAAACCTACCTGTCATATAACAATCGCAATGAGAGCGAAATCTAAATAGCGGTACTTCCAGGGAATCCGGTGATTGAATGGTAGTCTATTAAAAAGGAAGGGATGTATGGGACAGAAAATCCATCCACTTGGTTTTCGACTTGGTACAACTCAGAATCATTACTCCCACTGGTTTGCGCGACCAAGGGATTATTCGAAGTATCTTGGGGAGGATAGGATAATACGTGATTGTATTGATGAGTACATACGAGGGAATATAAGAAATTCCTTCGGTTACGGGGGAATCGGACGCATCGAAATCCAAAGAAAAACGGATTTGATTCGGGTCGAAATACATACTGGCTTTCCGGATTTATTCATGGAAGATCAAGGTTTGGGGATTGAGCAATTGAAGGCAAATATGCAGAATGCATTGAATTGTAAGGATCAGAAACTTCATTTGACTCTCAAAGAGATTGAGAAACCTTATGGGGAACCAAAAATACTGGCAGAACATATTGCACTACAATTGGAGGATCGAGTGGCTTTTCGTAGAGCAATGAGGAAGGCTATTGAACTGGCTGAAAAGGGAAGTAATAAGGGGATTAAAATTCAAATATCGGGACGTCTTGATGGAAATGAAATAGCTCGTGCTGAATGGGCTAGAGAAGGTAGGGTTCCCTCACAAACAATTAGAGCTCGCATTAATTATTGCTGTTACCCAGCCCGGACCATCTACGGAGTCTTGGGGATAAAAGTTTGGATTTTCCAAGATGACGAATGAATCAGTTTCATGTTCATGAGGAAACAATAGAATATTTCAATTATGGCCAAATTAACAACTTATTACCATTCCATCCTTATATAGAAGTATGATCTTAATAATCCAATGAATAAATGCTATGCTTGGTGTGCGACCCGTTCGAATGGAGTCTTGTATAAATACTAAGGGGAAATAATCCTTCCCACTGGTCCGTAACAAGGCAGTAAAACTCATTGCTCCGTATGAATAGGATCCAATAAGGTGGCTGCAGGAATAGTAGCATCAGATTGAACAACCTTCCCACGATGGGAATGAAAATTTTCCTCAGTGGAGCGGAAGTGTATCGGTAAACACTAATAGGGATCAATTTATTCTCACAGGAACGTATGGTTAGGAATCTAATCCTCTGGAAGCAGTGTAATAAGCAAGAGATAACCCGAGTCAAGGGATTCGACGGAAAGGAGCTATGGGTCAGGGAATACCGATGGTAGTGACCCACGAGCAAGGAGAAAGCCCCGCCGCAGAGGGGATACCTAAACGTTCAAATAGGAGCTATGGGAACGAGGGAATCTATGAATTGATAGGCTTCTCATCGATCCCTATGATTCAATAGACAGGATGGCGAAATAAACCCATGATTAATCTGACAAGGATGTATCAGAAGAGAAGAGTTAATATTCGCCCGTGAATCCTCCATTGCATAGTCCGATCAAGTGGAAATGGTAAAACCATTCGATATGATAACCAATGATTGGTTCTTCCTGCAGGAGGGAGAGGAAATAGGAGCTCTCAATAATGTCTTTAATCGGGATACGATTCACAAGAAGCCGGATGAAAGAAGACTTTCACGTCCGGTTTTGTATTGGAGGTGGTATAGGGAACTGTTACCGACCATAACCCAAAAAAAACCAAATTTCGTAAACAACATAGGGGGAGAATGAAAGGAATATCTACTCGAGGGAATTCTATCTGTTTCGGGAGATTTGCCCTACAGGCACTCGAACCTGCTTGGATTACGGCTGGACAAATAGAAGCGGGACGAAGAGCTATTACTCGTTATGCTCGTCGTGGTGGGAAGGTATGGATACGTGTATTCCCTGATAAACCAATTACTATGAGACCTGCAGAAACACGTATGGGATCAGGAAAGGGATCTCCAGAATATTGGGTAGCTGTGACTAAGCCAGGTCGGATACTTTATGAAATAAGTGGAGTATCGGAGGGTATCGCTCGAGCAGCTATGGGAATAGCTGCGTACAAAATGCCTGTACGCACTCAATTTATTACTGCCGCGAGATCAATGGATGCGTAGTCATGAATTGGGGGGATCAAATAATATCTTGGTAAAAATCTTTTTCTATCTATTCCTTTTCACACTTTTTCAAATACTCACTGGACCCGAGAAGAATATTCCTATTGAATATTCGGGAATATTCCCCCCATACTTGGGGGTAGAGGTGTACGTATATGTATATGTTCGGAGAAGAATGATTCAACCCCAAAGTTATTTGAATGTAGCGGACAACAGTGGAGCTCGAAAATTAATGTGTATTCGAGTCTTAGGGACTAGTAATCAGAAATACGCAGATGCTAGTGACACTATTATTGCTGTAGTCGGGGAAGCAGTACCTAATACGTCTTTGGAAAAATCGGAAATAGTTAGAGCAGTAGTTGTACGTACTCGCAGGGGAGTGAGACGTAGCAACGGAATAATGGTACGATTCGATGATAATGCAGCAGTTGTTATCAATCGAGAAGGGAATCCCAGAGGGACTAGAGTATTTGGTCCAGTTGCTCGAGAATTAAGAGGCAGTAACTTTACCAAAATAGTCTCATTAGCTCCCGAAGTATTATGAAGGGAAGAGGAGGGATAGGAAGGTTAGGGATGGTAATGTGATACTGTAACGGATATTGCTTCGTCTACAATCGGTTACAATCCCGGATTAAGTATCAATTTACCTCTTAATCACAGCCAATCCCTTCATTAAACTTCCCTTACCTAATGGAAGGGTAGGGAGGATATTTTTCCTTTACGATTAATCCGAATAGAATTTCCCGGATGTATCTACACATCCATAAGTTTCGAGATGAGTCTATCGGATTGATGGATGAACCATGGACGGGTGAATAAATAGCATAGGAATCCTATAGAAATATTCTCTGATCTAACGCAATCGATCCATACTCATAAATAGTAATTAATTCCCATGGGTAACGATACCGTCGCCGATATGATAACCTCTATAAGAAACGCTAACATGCAAAAAGCCGCAACGGTTCGAGTGCCCGCAACTAATACTACTAAAAGCATCGGAAGGATTCTTCTGCAAGAGGGATTTATCGAAAGTCTTGGGGAACATAGGGAGAGTAATAAGTCTTTCCTGACTTTGACCCCGAAATACCGAGGAAGGAAGAGGGAGCCATACATAAAAGCTCTAAAGCGTATCAGTAAACCCGGATTGAGAATGTACTCTAATCATCGGGAGATTCCCGAAGTATTGGGTGGAATGGGAATTGTAATTATCTCAACATCCTCTGGAATTACGACAAATTGGGAAGCTCGACAGAAACGAATTGGGGGAGAAATCCTATGTTATATATGGTAATTCATTGGGAGATTCCTTCCCTGGACTCACCGCTTTTTTACTCTTCTTTTCCCCCCCCGGAATCTCCGCAAATAGCAATTCAGTAAGTGCTATTTCCAGCAACGTTGGTCAGTAAGAGGGAAATTTTCCCTTAGTAATGAAAAAACAAGATTTGATTGATGTGGAAGGTATAGTTACAGAATCACTTCCTAATGCTACGTTTCGGGTTTGCCCAGATAATGGATGCCAGGTACTGGCCCGTGTCTCAGGTAGGATTCGACGCAATTACATACGAATACTGACCGGGGATAGAGCAAAAGTGGAATTAAGTCCCTACGATTTAACTAAGGGACGTATTATTTATCGTCTTAGAAACGGATCACCGAATGATACTTTGCAATAACTGTTTGGGATTACTAGGAGAATCAAGAGTTTGATAAGGATCGGTATTGAATCTCAATAGTAGAAAAACCTTTCTATTGACTGAGTATTATGCGGTATTGGGTATACGAAGAAAATGAAGATTCGTGCTTCCGTCCGTAGGATTTGTGAAAAATGTCGACTAATTCGTAGGCGGGGGCGAATCATGATGATTTGTTCCAATCCAAAGCACAAACAAAGGCAGGGATAATCTCTATTTGCATCAGGGGCGGAGACTAGTGGGAAGGCTCGGTATTACTGGTAAATCCACTCGTTCATAGGAATAGATTGAATACGCCAAAACCTATAAGAAGAATTGGTTCACGTAAGGCGGGACGCGAAATAACCAAAGGAATTATTCATATCCGGGCAAGTTCTAATAATACTATTGTTACTGTCACAGATACTCGGGGACAGGTAGTTTCTTGGTCTTCCGCAGGTACTTGTGGATTCAGAGGCACGGGAAAAAGTACACCATTTGCTGCTCAAATTGCAACAGAGAATGCTATTCGTGCATCAATCGATCAGGGTGTAAAACAAGCGGAAGTCATGGTAAGTGGTCCCGGTCCGGGAAGAGACACAGCATTACGCGCTATTCGTAGAAGTGGTGTAATCTTGGGTTTCGTACGTGATGTAACTCCTATGCCGCATAATGGATGTAGACCCCCCAAAAAGAAACGTGTATAACTATTCAATACACTGTATAGAGATCCTATTATGATTCAAGACGAAATACCAGTCCCCGCTCGAATATTACAATGGAGGTGTATCGAATCCAAAGTCGAGAGTAAACGTCTCCATTACGGGCGTTTCGCTGCATCGCCTTTCAGGAAGGGTCAGGCCAATACAGTAGGGGTTGCTATGCGGAGAGCCTTACCTGGGGAAGTGGAAGGAGCAGGTATAACATACGCAAAATTCAAGAATGTGATACATGAGTATTCTACACTAATTGGCGTTCGAGAATCGATTCACGATATTTTGATTAATTCAGAAGAGATTGTATTTAGAAGCGATTCCTACGAGACCCAAACAGCATATATTTCCGTTACCGGTCCCAGGAATGTAACCGCCGAGGACACTTTGCTACCAGACCCCGTTCGGGTAATTGATGCTTCGCAACACACAGCTACTGTTACTAAAGCAACTCCCTCAGATATCGAATCGAGAATTGGGAAGGATCGTGGATATCGCATGCAGAATTCGAGAGAATCCAAGAATGGAGAATTCTTCGTAGATGCCGTATTCACGCCTGTTCGAAATGCAAATTACAGTGTTCATTCCTTCGAAGATGACAACGAAGTACGAGAAATTCTATTTATTGAGATCTGGACTAACGGAGGTTTGACTCCCAAAGAAGCACTCTATGAAGCTTCTCGAAATCTGATTGACTTATTCATCCCTTTCCTACACATGGAGGGGAAAGAATTGATTGATGGAACGGATGATGAATATGAATCCAATGGAAAGGATTTTCCTTCCACCCCTATTTCAGTCAATATAGGCGAAATGGCGAAAAAACTTACTTATAGACATACCTCTATTGACCAGTTAGAATTACCCGCTAGAGCTTACAATTGTCTCAAAGAGGTGAATGTACATACAGTATCAGATCCTTTAAACTATAGCCAGGATGATTTGGGTAAAATTAAGAATTTGGGGAAGAAATCTGTGGAACAAATTGTGAAAGCTTTGAAGGAGCATTTTGCAATCCAGTTACCCAGAGAGAAATTCCCTATCAATTGATTCGGCGGAATGAGGGGACTTTACATTTAGAAACATTTCTTCCTACTTCCGTCCAGTCCTTCCGGTAATCGGTTGGCTGGATGATCGTGTAATAAATGGAGGCTGGAGCTCCTACGCCAGCTGAAGTATTGGATCCAAGAGAGGGAAAGATTGTAATCCATCCGGATACACCTAGGGAGATCCGTCCCAAAACGATTCCTCCCTAGGTGTGGAAAGGGAATCAACAGATATGAATCCTATCCGATAGAATATTATTAAGAAAGTCCTAAAGTTAGAGATCTATCGATGGGTAGAGTTGCCCCAATACCCAACCAAATAGCCACTGCAGTACCGGTTAAGAATATAGTTGTAGCTACTGGACGACGAAAGGGATTCTGGAATTTATTAACATTTTCCAGAAAAGGTACTATTAACAATCCTGCCGGTACTGAAGCCATTAAAAGTACACCTAATAATTTATTAGGTACCGTGCGGAGGATTTGAAATACCGGATAGAAATACCATTCGGGCAATATTTCCAAGGGAGTCGCGAATGGATTTGCAGGTTCACCAACCATCGATGGTTCCAAAACTGCCAATCCGACGGTACAAGCAATAGTTCCCAGGATCACTACTGGAAATACATATAAAAGATCATTAGGCCAAGCGGGCTCTCCGTAATAATTATGCCCCATACCTTTGGCTGATTTAGCTCTCAATACAGGATCATTCAAATCAGGTTTTTTCGTTATTAAGATAGGTACTTCATTCCCCCCAAGAGAAACGGACGTGAGAATTTTTTTCTCATCCGGCTCAAGCAATCACTGAGATTACTATTCCATCCTGGTAATCCCTCCATGAGAATGGTGAAGAGATGCATTTACTGTATCCTCCGTTGCATACGACGGGAAGTGGCTTCTCCTTCGGGAGATGGATAAGTGGTAAAAGTACCAACTTAGTGAAATGCTTATTATCCGAGTTAGCCAAAACGTTGTTCGAGATGCTTTTTGGATTATCTCATGGCCCAAACGTTGTTATCAAGAAAGAGATAATCCTTTGGAATATTGAAACGTACTAGGTTTTAACTCATCGAAACTTCAGCTCATCCCTCATTTCCTCAGACCTTTCTACTGCTCCGATGGTAATATCCCCTTCCTGAAACACAGGGGGAATGAATGTGTTTCCCAACCATACACTCCAACTCATCTGCAGAAAATCTGAATCGATTGGATTTCACGAAGCCCTTTCATGGATTCGGTCATGGAAGAGAATTCTCTATGGAGCGGAGAGGGGGTGTAAAAATATTATCCAAGTTCTAATCCTTTAGGAATGAAAGGAAAATTGGAGTAGAGACACGTTCGTTGATGTGGCAGATATTACTGATATATCTGCATAGCCTAGTTCCTCATCCGAGTCACACACTCCCATAATCCATCTTTCCCTCGAGGGCAAAAAACTTAAAGTCTTTCGGTAAATGACTCCAAGATTGATAATAGAACCGAAGAAATCTCTTACTATTTCTCGTAAGAGATATCAATGGCAGTGTAATCATGTTCGGAAATTCCGATGCCCCGATAGCTGGAGAAATATCCCCCGGTTTTTCATACTGTAGAGGACCTGAAATACCTTGTTTACGGATCATTGGAAAATGCATTGACATAAACACAGCAGTGGGAGGGGGTAATACAAAAGTGTGTAAACTATAGAATCGAGTCAATGTGGATTGACCTACACTAACACTTCCGCGTAATGATTCTACTGAAGAAGATCCTATTACGGGAATAGCCTCGGGTACACCGGTTACGATTTTAACCGCCCAATAACCGATTTGATCCCAGGGCAGGGAGTAACCGGTTACGCCAAAAGATACAGTTAATACAGCTAGAATTACACCTGTAACCCAAGTTAATTCACGAGGTTTCTTGAAACCTCCCGTAAGATAAACACGAAATACATGCAGAATCATCATCAAAACCATCATACTCGCCGACCATCGATGAACTGATCGGATTAACCAACCGAAATTAACTTCAGTCATTATGTATTGAACGGAAGAGAAAGCTTCCGTAACGGTCGGACGGTAGTAAAAAGTCGTAGCAAAACCAGTGGCTACTTGGACTAGGAAACAAGTTGGTGTGATTCCCCCTAAGCAATAGAAGATATTGACGTGGGGAGGGACGTATTTACTGGTAATATCATCGGCAATCGCCTGAATTTCGAGACGCTCCTCGAACCAATCATACACTTTATTGAGATAGGTAAGTCTTCGGAACCTCCCCCTCGAGAAACTGTACGTGGAAATTTCTTCTCATACAGCTTGAGCAAAAACATTCAAACGTTGCTTGAGTATCCGAATGACTATTCAATAGTCCTTAGTTCTTTCTCGTAGAGTAACGGGTCAGTAGAGTGACGAATCTACCTTGAAATATGTTTCGCTTTGATCTCGCGTTAGCTCATACATTACAATCGGGGAGGGTAATCTATTGCTGGCTTTTCGAGCAATCTCTTTTCCTACCGAATCTAATCATGGATAAACCAATGGAGGGATTCATAGGATTTATCTCGTTTCAATCTCTCTGTATGGATACATCCGAACATTAGATTTCCACTGCACTCCGATGATACTTCTATCAGTAGGTGGAGGTAATGATGGGCGAACACTCCTTCTTCGAAATCATTAGAGTAAATAAATTCAACCTTGGAGGATAGGAGGATCTATTATTCGATCCCACTGCTGAACCGATGTTAGAAACCGTTGTATCAAGAGTGTATGAAACAACTCCTGAGGTTTTTGCGAACAACTCGGTGACGGAGCATAAATAGCAGATCGTGGAACTAATCATGGTTCAAATATTCATTGATTAACTCTATAAACCCCGCGCTCTGGATGCTATTAGAATCCAGCGGGACAGACTTATCCCTCCGTAGGAATAGTAGCTCCTTATCCATCGAATAAGAATGATTCTGGCGATTCACACACCCATATTACGAAAACCCTTGGATACGAATATTTACGCGATTTAACTACCTCCCGGGTTCAGGGTGATACTTTACTAAATCCCCCAGCCATTCCTTCACTGGGGGATACAGAACGACCCCATTATATTGATCTGTTACCAACTCATCGAAAGCCCATCTAATGAAACGGAAGAATTGTAAATTTCTGGGATAATAACTGAAAATACTGCAAATAATGCCATGAAAAGACCCATAAGAGGTGTAGTCCCCCATCCAGGAGCGACTTTACCATATTCCGAATTGAGTGGTTTCAGGAAAACTCCCAAACCACTCTGTTTCGGTTTAGCTCTGAGAGTATCGTCGGTAACCTTCGCAGCCATAGAACTCACCGAATTAGTTGAGATTCATTAACTTTGTGTACTACCATATTAGAAATGAACCATTATTCTGGAATTACCCATCAATGGAAACTGCAACCTTGGTCGCCATCTTCATATCCTGTTTACCCGTGGGCTTCACTGGTTATGCTTTGTATACTGCTTCCGGTCAACCCTCTGAAGAACTCAGAGATCCCTTCGAAGAACACGAAGACTGATTATTGATTGGGGGAAGGACCTTCCTTATAAAATGAAGGAAGGTCTTTCACCATTTCCTATGCGTTACGAGCCGAGAGTACGCCGGTATAGAGTGAGTAAATTATCTCTTTCCCTTACTCGGAACTTTGGGTGGGTCTCGGAAGAAGATAGCAAAAAAGATTATACCTAGAGTGGCCACCAACAAGAATGTATAAACCAAGGCTTCCATAGGTTTGATCGTAAGTGATGATTGCGGGAATAACTATTGCACTAATTAATGGGTTCTTTCCAATTCTATGGGAGTCATTCCCAACCCTCCATTATGTATGTATATACGTATGCGTTCGTATCCATGAGAATGAAAATACTCTCTCGAATACAGATTGAATAGTGAGTTTCTATTCTCGGAAATGTTTAATCTGTATTATCAATATTCTCCCACTGGTCGGCTTCATTAACATCGAAACTCAATTCTGAGAATGGAATAGAACAAGGCTATACTGTTCGTCTTTCGGTAGTTGGATCCCCTAGTTTTTGGAAGGCTCCGAATTCAATCTGAGTATCCAAATCGGGATCGATACCGGCAAAAACATCTCTGAATAGAGTTCTAGCACCATGCCGAATATGTCCGAAGAAGAAGGGAAGAGCGAATGTAGCGTGACCGAAGGTGAACCAACCTCTTGGACTGCTGCGAAAAACACCATCTGACTTCAAGGTTGCACGATCGAATTCAAAAATCTCACCCAATTGAGCACGTCTAGCATATTTCTTCACTGTAGCGGGATCACTGAAGTTAGCACCGTTGAGTTCACCACCATAAAACTCAACAGTTACACCTACCTGTTCGACACTATACTTTGATTCCGCCCGTCGGAATGGGACGTCGGCTCTTACAATTCCTTCCTCATCCACTGGAACTACTGGGAATGTTTCGAAGAAAGTAGGCATGCGACGCACAAATAACTCATGTCCTTCCTTATCCTTGAAGACAGCATGACCTAACCAACCGACAGCTATTCCATCTCCATTGTCCATTGAACCTGCTCTGAATAATCCGCCCTTGGCTGGATTATTGCCAATATAATCATAAAAAGCTAATTTTTCAGGTATTTTAGACCAAGCCTCTGACAGACTCAGACCCTCGGCCCTACTAGCACGGATTCGTCGATCTATCTCCTGTTGGAAATATCCTTGATCCCATTGATAACGAGTAGGACCGAATGATTCGATTGGGGTGGTAGCGGAACCGTACCACATGGTTCCGGAAACTACGAAAGCTGCGAAGAAAACGGCGGCGATACTGCTGGATAAAACAGTTTCAACATTCCCCATACGTAAAGCTTTGTATAAACGTTGGGGAGGGCGAACACTCAAATGGAATAATCCAGCCAATATACCCAATATACCTGCCGCAATATGGTGAGAAGCTATTCCTCCCGGAATGAAGGGATCAAAACCTTCGGCTCCCCATGCCGGGTCCACAGGTTGTACTTTCCCGGTCAACCCGTAGGGGTCAGATACCCATATTCCGGGACCGAATAAACCTGTTACGTGGAATGCCCCGAATCCAAAACAAAGGACTCCTGACGGGAATGAATGAATTCCAAAAATCTTAGGCAAGTCCAGGGATGGTTTTCCCGTACGTTCGTCACGGAACAGGTCTAAATCCCAGTATACCCAATGCCAGATAGCCGACAGGAATAATAAACCGGATAATATAATATGCGCTGCAGCCACACCTTCATAGCTCCAAATACCTGCATCAGTTACGGTGTCTCCGGTGATGCTCCAGCCCCCCCATGATTTTGTTATTCCTATACGGGTCATGAAAGGTATAACAAACATACCTTGCCTCCACATCGGATCAAGAACAGGATCAGATGGATCAAAAACTGCCAATTCGTACAGAGCCATTGAACCGGCCCAACCAGAGACTAAAGCTGTATGCATTAAATGTACAGCAATTAAACGACCAGGATCATTCAATACGACGGTATGAACGCGGTACCAGGGCAACCCCATTTAAATACCCCTTTCTCAGAGAAGAGTAAATATTACGTAACTTTCTTGCATTGGAATGTCTTGCTACTGGATGAAATTCTGGTCGGATAGTAATCCAAGGTTCAACTTCGAGTTATACGTTCTACTCCGAATCACATACCCATTGTAGGAGTGAAGGGAATCGGTACCATTTACGGAAACAGAGATAGACATAGATATTCTAGCATCTGTGTATTATGCATAACAATAATTGTATTGGTACCACTGCGTAATGCGCACCATACACATTTGTTACTGATCGGGATGCGTGCTCAATCGCTAATGCATACCGTATTTGCCCAATTCGGGTATGTTATAATATTTCATAAATTTACCCTGCTATTGAAGATTACGCTTCCGAATTAGAGGTCAATCCAGATTTTTACCTTTTGTATGCCCATTGGTGTTCCGAAAGTGCCTTTTCGCCTCCCCGGAGAAGAAGATGCAGTTTGGGTTGATGTATAGTGCGACTCGTTACGCATTTCGGGTTACATGGAATTTGTTCCCATCATCTCGTCCGATTCGAGATGCTCCTGCCTCACTTGGAATTGGCTAAATAGCAACGGTCGAACGCGTAAGGTAATACCAAAGGATTGGATGGAGATCCATCAATTATGCGAATCCATGGTTAGTTCAAACTAATAGAGTATCCAGGCTTCGTTTGGCAAAACCCAATGATTATGAAGAACAAACTTTTGCGATTATTATTCCCGATCCTACAACTGTTACATAAGGACTGGGAAGAATCTATGAGAGGGTTCAATGGAATGGATAGTATTCTCGATACAAACGGTAATAGTTTCACTTGTTCCATACGCACGAGTGGGTACCGGACAGTAATTACCCCGAAGTAGAGCATAAACCCAAAGATTCTTTCGGAGTGACCCATTCGTGAACAAGATAATTCTGGTGTAGCGGGATAATTACTAGATAGTACACCGATTGAGGGATGGTTCGATAGGTTCGGCTTAAGGTGGAAAACAAACTCGAACTGGGAATAGTAAGAGTAGAATGGAGGAGAATGGAGTATCCACGATGAATACGATGGAATAACCAAGGATTTTCGGCGGAAAAAGAGATTTTAACTAAAATATTTTTCTACTCATTAAAATTCCTAGAGCCGTATGCTTCTAAAAGTGCTTGTGCGGTTCCGGGGGAAGATAGTGGGAAATCTATCCCAATCAACCGACTTCATCGAGAGAGATTGCTTTTCCTGGGTCAACAAGTGGATGACGAAATCGCAAACCAACCCATTGGTATCATGATGTACTTGAATGGAGAGGATGAGAATAAGAATATGTATTTATACATTAACTCTCCGGGTGGAGCAGTATTGCCGGGAATATCTGTTTATGATGCTATGCAATTTGTAGTACCAGATGCACATACCATTTGCATGGGATTAGCCGCTTCAATGGGATCCTCTATATTAACCGGAGGAGAGATTACTAAACGTATAGCACTGCCTCACGCTTGGCGCCAATGAACCATTGGGGGAAAAGTAAAACTATGCCTTCGCCAGATTCAATTGAGGCAATAATAGCATGGCATATGAAACCTGATGTAAATATTGCTGGAACATCCGGAAGTATCAAGATGGTGAACCAGAATCGGAATTCTTCCTCACCCTACGCAAATTCGAATTCATGACTTATGAGTTTATTCCAGCGTCATAAACTATCCCATGCATTGTACCAAGTGGAATTTCAATCAATACTATAAATTGGAGAATTCTGATTAACTTCAGGTAAGGGGAAGGGTTGGAGAGGGGAGGGAAAGAAGGGAGAAAGGTAAAAACTTTGGGATTGCTATCCGAAAACGGGAGCAACGGAACCATCGCAGTATCTTTCGAGGAAAAGGATGGTGCACAGATTCAATAAGTATTGGATTCGGGAATTGGTACGAAACCGGGTATCTGCTACCCTCTATCAAATCCCACAACGAGCCGTATGCACGAAAATGCCCGTACGGTTCAGTCAAATCTCGGAAAGAAAAAATGACCACAGGAGCAGGGTTATGATTCATCAACCTGCTAGTTCTTACTATGATGGACAAGCAGGGGAATGTATTATGGAAGCGGAAGAGGTATTGAAACTTCGTGATTGTATTACCAAGGTTTATGCACAAAGAACGGGCAAACCTTTATGGATAATTTCTGAAGATATGGAAAGGGATGCTTTTATGTCAGCGGAGGAAGCTAAAGATTATGGCATTGTTGATCTCGTAACTTCGGAAACTTCTTCAGGTTCAGCAACCAATTGAACTGTTTCAGTCCCCGGGGAATTCTATACTCATGAATAATGAATTTTTGATTCCACGTTTTATGGGTGGGGGATTCTAATACCGCGAAGCTGTTAATCCTGTAATGATTGGGTATGGTTAGGATTAATCCGAACCAATCATTTCTGCATATAATTGGAAATGCCAACTATTCAACAACTTATTAGAAATGTGAGACAACCAATAGAGAGTGGAGCAAAATCTCCCGCTCTTCGGGGATGTCCTCAACGTAGAGGTGTATGTACTAGGGTGTATGCGCGACTCGTTTAGATCGGAAACTGAACGGGAGGAAGAGATCGATATTGCGGGAGAACTCTTCTACCGGGGAAGTCGAGGATCTATCATCTACTTATTCAAAGGATGAAATTTATGGTCCTCATTGGTGCGAATCCGATCATCTCATTACAGAATGAGAGCAATTCCTCAATGGTGATAAATAGTAATTGATTCATTAAGCGAGGGAGGAATGGGAAAGGGAAACATAATCATTATCCCAATACCGAAGCAATGACAGATTTATAGGGTCAGTTACCCAACCAACTCTCGGAATTACATGCCGTTACTATACGAATAATTCACCCCTTCTTACTCCTCTATAAAAGGGATTATTACCCAATAATTTGGGTGGAGCTAGGAATTGGGAATTGTACAACTTTCCAATGACATTTTCATTCCATTCATCGCGGGATTGAGAGCTCCGGCGTATAGAGAGGACCCCACTGTTGGGGAGGAACCATAAAGACTAGGGAACCCCTGATTTTCTCTCGGTTCAAGGTTTGATTCCTCGATTACCGAGAAAGTACCCAACTCGAAGAATTCATGGCTAGGAAGGTTATAGTAGCAAAAGCCATTGGAATCTCTACCTCCATTCTAGAAAGATCAGGTCCTATATTCAAAAGAATCAATTCCAATGTATCGCATTTCCCTGAGGACTCACTATTAGTGCGAGTGAATACTACGTATACGCATACATTCATGTACATGCAGCGTGGATGTTCGAGTATGATGTTTGAAATAGATATTTAGGTCCATTCGTAAAGGTTTTGTGAACGATGAGGAAATAGAAAAGGAAGTAGAGTCATTTGGTAACGGATCAATAGATGGAATATTCAATATTGATTGAATTCTACCAAACCAGGATGTAGTAATTCGCGAGATCAAGTAGTAATGACTAGAGTGAAACGTGGATGTGTAGCTCGGAGACGTCGGAATAATATTCTCACACTCACATCGGGATTTCGGGGAGCTCATTCAAAACTTTACCGAATCGCTAATCAGCAAGGAATGAAGGCTTTAGTTTACGCTTATCAGAATAGGGTGAATAGAAAGAGAGAGATTCGACGTTTATGGATTACTAGGATTAATGCGGCAGCCCGAGATAATGGAACCACTCATAACAGTATGATTCATTCTCTATACAAAAATAGGGTCCGTTTAAATCGCAAGATACTTGCACAGATGGCTATTCCGGATCAAGATTGTTTCCTCGAGGTATTAGGAAGAGTCAGTGGATGATTCTGCCGGTGAAACAAGAGGTCACTCTGAATGATTATAACCGGAAGGGATATGATTAACGAAAAAGTTATCATTGTCAGTTTGAAACACAGATAGATTACTTTATGCATAGGGGAAGAGTGTACTGCAACACTGTAGCAAACGTCAATCAATAAGGGGAAGGGAAAGGCATGGTAAAATCATAGTACTGGATATGTGGTTGTGTTCGTTATCCATAGGGGATACCCTATGGATATTTATGGCGAATGGAAGGAAGGGGGAGGAAAGGTGAGATGAGGGGATGGAAATACTGCATGCCTACGCATCAGATTATTCGCAGAAACAGAGTTCGTTGAATAAAGGTATGTAGGCGACCAAATTCTATTCTTAAGTATTCGAAACTATTGATTCCACGCGAGCAAAGAGTATTTACTCCACCAATAATTAATTCTATAGTTCCATGATGGAACCCAATCCAATTCTCATCGATACTAACTACCACTGCTTAGGAAGGGTAACAAAGCTAAGGTACGGGCTCGTTTAATAGCAATAGTCATTGAGCGCTGTTGTTTGGAGGTCAATCCATTCGTTCGCCTAGGTAAAATCTTTCCCTGTTCACTGATAAATCTGCGCAATAGGTTTATATTCTTATAGTCAATAACCTCGCTGGATCCTATTGGTGGCAAACGTCTACGAGAGTATTGTTTGAACTTGTTCGTAATCAATCCCAACAAAATTCCAATGAATTATCAATTTTGAGGATTCACGCGGGAATACTATCACTTCATTTTTTTCAATTCCTTGTGAATAATATGTTTGCGACGGAAGGGACAGAATTTCTTCAATTCCAACCGTCCGGGTGTATTGCGACGATTCTTTCGGGTCGTGTATCTAGAAATACCCGATAATCCTATACTGTTACTGCCCCGGTTACAACCAGTGCATTCTGAAGTAATTGTTGCTCTTATATCTCTACCCTTTGCCATGGAATTACTCCGAATATTTGTTTCAACCCATCAAGCCTTGGTTGAAGGGGAGGGGGTAGGGAAAGAATTAGAATATTTAGCGGTACGAGAAGTCTTATTCAAGATCTTTATCTCAATCCACCCAAGGTTATTCCGATCAATCCGGTCTTGTTTCTTATTTATTCCCATTCGTCCCTCCTCCCCCCCCCCCCCCAAACCAATGGGAATATTCCCTAGAAGAAGGGAAAAGCTAAAGCATCTGGAAAGAAACGATTAATTTCGATCAATAAACCAGCTGATGAACCAAACCATAATGTAGCTAATACAGGGGCTGTGGAAAGATACGATTTCACGTTTTGCATTGGAGGTTCCCCCTTCGAACAATCAGATAGATATGAATAAACGGGTGCATGTATGGATGAGTATGTATATATATATATATATATATATATATATATATATATATATACGCATACACACATGCATGTGTATATGCATTGGCTGCAAGTACTACTGAAACAATTGCATATTCTGGGGATTAGTAGGGGTCGCTAATATTGCGTGCGAAACATTTGCATCGCCCAACTCTCCATTATTCTTTTCCCCATCCACAGAAGGTTATCGAAAGGGGGGAGAAGTTTAAGGAATGGAAAATACTTGAAGCAAAACCATTTAGTGAAATATGGTCGAGTATTAGTAAAACTCACTACAATTCATTATGAAAATATTGGGAGGAGAGGGATGTAGCGCAGTCCGGTAGCGCTTTTGTTTTGGGTACAAAATGCCGCAGGTTCAAATCCTGCCATCCCTACCCCCACTATGACTCAGGCGTCAGTATATTCGGTACCCTGCGGATTTATGAAATAGGGGAGCGGTATGGGTAGGAGGGGGCGGCATGAGAAGGGGAAGTAGGAAGCGCCCTTAGTTCAGCTCGGTAGAACGCAGGTCTCCAAAACCTGATGCCGTGGGTTCAAATCCTACAGGGCGTGATACTTAAAAGAAAGGAGTGAATTTGACCCTCTTCCACTTTCCCCTTATTCCTTGCTGATTGAACATTCCCGTAGATACGACCCCTCCCTTCATTCGAGGGGTCTATTAGAAACAACAATGGACTGTACCAAAATGATTGGGATCTTCAATCAAAGATCTAATCGATCACCACGTCGGTACTGCAGGTATGCAGTTACGAATAAGCCAGCTGGAGTTATTGGGATTAGACCCAAAACGATTCCGGAAAGCAAAGCTTCAACCATTTTTATATCGAGTGGGCAAAAGCAGTATCTAACCCATGTATCCCCCGGGATTGATGGAAGTATCGCTCACTAGGAAACATTGGGAAATGCAGTGGGATTTGCGAAACCTGGGAATAAGCCCTCCCCCATTCTCATGTCAAATCAGCTGTATCTTGTTTAAACCGATGAATAATGCTGAAGTAAAGACTAGTGCAACCGATAAAAATCCGAAATAACTTAATAGAGTAAGCATAAAGTAATATACCCGTTTGCATCAACAAGTGTAGTATACAACCCCGTGAGGGAATTCCCTAAGATTTTATCCATGAACGGAAGAGTGGTTTGATACATTCAATGGAATATCCTCCCACCACTTCTCCATGGTTGAAACATAATAATGAGAATCGAACTTTGGTTTTATTAGAATGATCGGGGAATTCCAATGCATAGGGGATCAATGGTCTACTCCTCCGAAAAATATCCCTCGGATTCTTTAACAGATAATACTGCATTGGGTCCCAAGGCAGTTTTGTCAGATAAAGTCTTAGATTTTTCTCGAGAATTCGGTACTGATCCCATTAACACTCCAATCAAATTTTTACTATATTCACCAAAATCACTATGAATTCTATCTGGAAATAAGTCATTGATGTTTTGGATTTCAACACGCACGGGATGGTATGAATGAATAATCGGAATTTTTATATACGAACTCTATCCCCCACCCCGAAGTTTTATTGCCTCGTTGGGAGAAGGCTGACTATACTGATCCAGTATGTTCTAAAGATACCCCTGGTATAATGTTGACAACCTAATGAGGAATTATGGAATGTATTGGTGGATCCTGCACTTCCAGCTACTACGCGTTCCAGTAATAAATTCCTTTCGTACCGCACGAATATACGGAGCTAATCATGTCTGGTAATACGGGAGAGCGCCCCTTTGCTGATATTATTACCAGTATTCGATACTGGGTAATCCATAGCATTACTATACCTTCCCTGTTCATTGCAGGTTGGTTATTCGTTAGTACGGGTTTGGCCTACGATGTGTTCGGGAGTCCCCGCCCAAATGAATATTTCACGGAAAGCCGGCAGGAAGTTCCATTAATAACTGGTCGTTTCGATTCACTAGAACAGGTCGATGAATTTACTAGATCCCTTTAGGAGGTATCAATGACTCTAGATAGAACCTATCCAATCTTCACAGTTAGATGGTTGGCCGTTCATGCATTAGCCGTACCTACGGTTTCTTTCTTGGGATCCATATCAGCAATGCAATTCATTCAGCGATAATTTAAACAATTATGGAATTATGACACAACCGAACCCGAATAAACAAAGTGTAGAATCGAACCGTACAAGTCTCTATTGGGGATTATTATTGATTTTCGTACTTGCCGTTCTATTTTCCAATTATTTCTTCAATTAGAAATAGCAGTAATTTCTTAGACTCATTCCTACACTTAGAAAAATCCAAAGTCCCAATTATCCGTGTAATTATCTGTGACTGTGTATGCTTCAAGTCACAACCACCTGATGGAATGGAAAGGGAGTAATAGAAATGGCGAATACCACTGGAAGAATCCCTCTGTGGCTAGTTGGTACTGTAACTGGTACACTCGTGATTGGTTTATTGGGAATATTCTTTCACGGAGCATATTCGGGATTAGGATCATCTCTATAGCGATGATGGAAGGGATCACTCATTCCGTATCTATCCAAGGGGATTAATAATCCCTTGAGTTGGAGAGACTTTACCCATCTAGATTTTTATTGGGAGATAAAGTCTTTCCAACCCCATTATTGAGAATTTTTATTCCCCATTACCCGGATTGGTGGTAAAGTGTCGAAATGAGTTACTCCGGGTAATCCGAGAAGAATATTTCATCTATCACTACAATGAGCAGTATGATCTATATTCGGATAGCATTCCCATCCTTCTATTCATCATGGATTGGGGAATCAAAGATAACGAGATGAATTCTCTCGAATCGATCGACTAAGCTAAATAATTACTAGTTTGCCTTGTACCAGTACGAGGGGAATCTATTCCCACTGAGTTAGGGATGGGTATTAAAGGGGAAAGAAGTTTGTATTCCTAACCTCCCTAGAGTATCCCACTAAAGGTATTCCAAGAATTGTTTTTCCCGTGCGAGTCATAAAAGTATTACTAGATCCTTATCGTCGGAAGGGGGGGGGGGGGGGGGGGG
>Contig06+54602931_2
GKGGGGGGGGGTGGGGGGGGGGGGGGGGGGGGGGGGGGGGGGGGGGGGGGGGGGGGGGGGGAGGTATACCAATTTATGACGTGCATTCAATCCCTAACTTGTCCCATCCCGTTAGGATTAATAGGAGAATAAAGTGAAAGTTCAGTAATCAATGGGTGGATTCAAGCCCTTTCGGTGAATCGGGATATCCCACCCAATACTTATTGAATTCTTATCATCGAGGGAGGAAGAAGAGTTTCATTTCTACTGCGCACCCTCAATAATTTGGAGTATATACCAATAGGGTAAGGGTGTAATGATACTCAGAACATTCAATCTATGTAGAGACTCTTATCATATTGAATGAATATTTGGAACTTGAATTCGATCCCGCTATTGATTATCAGTAAACTGCAAAAATTGCATGAATTGAACACTCCATTTCGAATTATTCCAAATTGTTGGGTATACATACCTAGAAATTCATTTCAGCCAATTGCACTTTTTCAAACTGTTTCTTCTTAAGCACCGGGAATATTTGTGCCAAAATGACTGATGCGAAGAATAGTAAAAGACCTTGAACGCGTAAGGGGTCTTGGAGTACTATTTCCGCGTCTCCTTGACCAAATCCACCAACATTGGGGTTACTGGTTAATGGTTGATCAACTTCGATAGATTCACCTTCCGAAATAATAGGTTCTGGTCCTGGAGGTACAGTATCAACTACTTGACGACCATCCGATGCTCTTTCAATAGTTATTTCATACCCACCCCTATCTTTGCGTAATATTTTCGTTACTTTTCCTGCCGCTGAAGCGCCGTAAACCGTATTATTGCTTTTACTCCCATCGGGGTAGATCTGCCCCCTCCCTCTATTTCCCCCTACATGGATGGGATATTTCAAGAAATGCGCTTCTTTATCAATAGCAGGATCTGGTGAGAGAATGGGGAAAACAATTTCACTATATGCCTTACCGGGGACGGGTCCTATTACAATAATATTCTTCTTATCAGGACGATAATTCTGAAATAATGCAAGATCTCCTATTTTTTCCTTCGTTTCGGATGGAATACGATCGGGAGGAGCTAATTCAAACCTTTCGGGAAGGATAAGAACAGCTCCTACGTTTAAACCTCCCTTTTTTCCATTACCAAGTACTTGCTTTACTTGCTTATCGTAAGGGATTCTAACAACTGCTTCAAATACAGTATTTGGAAGTACAGACTGTGGAACCTCAATATCTACAGGTTTCTTAGCCAGGTGACAATTAGCGCAGACAATACGTCCAGTTGCTTCTCGGGGATTTTCGTAACCCTGCTGCGCGTAAATGGGGTAGGCGTGTGATATGGATGGACAAATTATTACGCACAAAATGATTGGAATCAAAATCGATTGAGTCGCCCACTCCCTCATACAGTTATTATGATTCCTGTTCCGCGTAGTTTGATTATTAGTATCAAATATTCATTAGGATGGGTTGCCGCCGGACTTCCCGATTGTAAACTGTTTTATTCTATAAGAAAATTGCACCACTCTGATAACTATAGGGATGGTCTATTCCACCCATTCCCCCGAAACAATTATTTCTCGTTCATTCATTCATTGTATGATAAGTCGCTACAATCGAGGGGGATATACGATTCGAGTGACGGAAGATCCAATATTTAAAGACTGTATCTAAGATGACTGGAAAGGTTGAAACGAAGCAGGATATTACGTATTTGTCATGAGCAAATCCTAGATGTTCTGGGGAAGAACCAATCACTATTTCCCAACCGTGGGGTGAATGAAATCCAATGCATGAATCAGTTAATAGGAGGATGGTAAAGGCTTTCGTCGTATCGCTCAAACTATAAAACAATTCCTGTGTCCAAGGATTTAGAACAGCAAGTCTTTCCCGACCTGTAGCAAGCAAAAATCCTAGAGTAGCGAAATTAATTATATCCTTTAATAGGTGTGAAATAATCTGAATACTCTCTCCATTATATAGTGTTACTAGTTGTATTGTCTCTCCACGAATCTCCATATTGAGATCCTGCGTATGAATTTCCCCGGAATCTGCCATTGTTTCGTCCAACCAGAGTAATTCCTCCAATTCACGGAGTTTCTCCAACGCTTCCTCTTCCCGCAGGGGATTGATAAATATTTGCGACTGTGACGCATTCCACCAATATTTAAGACAAGGTTCTAGAATCCATCCATTCAGGATGGAAGAAATTATGAGCGGAGAGAATAGTAAACATCCGATATATTGCAAAGAAGCCAGGGCTTGATATTTAGCCAATCGAGACTCCTGGAATATTAAGGAACCTGATCGTCCTGTTAATTCTGTTTGAAATCTGGATAAAGTGCGAGTTATAGACCGGGGTACAATACTTATGGATTCATAGGCTACGGAAGGAACAGGAATCTCTTCTGACTTCGAGAAGGATAATTTACCGTCCAGCCCGTTACCCCGCCTAACTCTGAACAGGGAAGGAAAAGGGTATCGTTTCCAAATTTCCAAATCATTCAGAGTTGCTTCGATCCAAGCCAATTTCCTATTCATTCTTTCCGTTCTGCCCAATCCCTGTGATGTAGATCCTTTCGGAGGAACGGGAGAATTCCTCCTCGATCCGTCACTAGAGGTATCAACAACTTCATTCTGTCCCGATTCCTCAATACGTATGGGTTTACCCGGACGAAACATTATGGGGAAAGCCAGAGTGGAAGGTGGAGTTTTTGGAGAATGGAGCAAGATATCTCGATAATCTCTTTGTGATGGGATCCTATTCGCACTGGGAGGAATAGAGGGGTGGTGATGAATGGGAGATAGAATAGAGAGTTTATTTAGTAGGATCCGTTTCCATCTATTCCAAATATTGAGTATGGAGATGCTAAATTTATACTCTAGAAGACTCCAATAAATCACAAATATGGAATTACTGAATTCCGTATTCACATAGAATACCATGGCTCGCCAGGAGTATCTAGGAGACAATGCTTCATCCATATGGGGTAAAGAATCCTTCCTGATATGCCGTATCCGTTTACTAGTTCTATAAGCTCTTCCCAAGGAACGGTATGGAGTATTGGAAAACCACTGAAGAAGTTTCCGCCAGTATGATCTCGTAAGTATCAATCACGTAATAATATTGAAATATTCATGGAAGGATTTGCATAATTAGGTTATTACGATCCGAATCTAATTCTTCCGATTCCGAAGGGAACTAGTTATTCACTCCTGTCCCGGTGGTAGAAATAGGAGTTGCTACTGAAACTTCTAGAGTCCTTCGATCGATACGCATAGAAAACGGGCTAATTCAGCAGCTTTTTCTTCCATTTCTCCCAACGTTAAATCTTCACCAGTACGGGTTAGAGGAATATCTTGCTGACCCCTCAATTTAATACGGAGAACGCGACGGGAGGGAATGCCTTCCCGAATTTCCAACCGTATTGCTTGGATATCGCTCGTGGGAAATTGAATACGAATGCGACGATTTTCCCCCGGAAATCCCCAGCGAAAGATACGAACAATTCCTTCTCGTTTATCGAATTGGTTATACCCGCTACCTACGTCCCATGAGATAGCGCACCATAGATAGAATCCAGGGAAAAGACCTGCAATTCCGTAGAAACACATCACAATTCCTTGCGGAATGAAAACGATTTGTTGAGGTGGTAGAAACGGTACCAAATCCCTTCCTGAATAACTGGAAAATCCAACCAGAAGGAAACCTAGTGCACCGAGGACGAGGATTAAGGCCCAGCAGAAATTACTGATTCTACGAGCCCCTCCCACGGATTCCACTCGAACCCATTCGGATTGCCAGTCCATAGCAGTGTCTCCTAGATATTACTCCGTTTTGGTTGATTGTACAGTTGTAGCATTCAAATCCTAAAAGTTCTCCCTTTTACTTTCTTTCTGAAGTTTCCATTACCGGATACTCGGGGGAGAGAGTAAGAGAGGGACGAATTATTTCTCCTCAATTCGATCCGAAGTCCAGCCTAATTTTCGTATTCGACTGCTGAATGATAAGAGGTCGATTCTGCGAGGGGGGGATCTATGTTTCACTCCCCATAAAAGAGAATGAAACATAGATTTGGGAAAGAGGTTAATATTATCGAGCAGATCCTCAGTGGCTAAAGACTCGCATAAGAACTTATTACCTTAACTAGGAGTCCGTAATGAATGATATTCACTGTATACCGTATGGATCCATCCATACGTCGAAATAGCTACTCTTTCTAGGTATTACTCAAATGCCAATCTTCATACAATTTCATCTTGTTCGATATACACGAACAGGGAAGCCATTGTAATTGCTGGAAACACCAAGCCTACTAGGGGTACGAAAGTGGAGGGTGGATGGGAAGCTGTCATAAGGAATTACCCCGAATAGTACTGTATCAGTGAATAAATAATTTTTCGTGGGACCAAACGAATGGAATTGTTGGAGCTCATATATATATATATGTGTATACGCATATCATTATACTGCGTTCCCTACGAATACATGGAAAAGCTCTGTTGCCTATTGCTCGGATTTATTAATAAGTTTTTGATAAATTGAAATATTTGGAATTCTTGGGAGTTAGAGAATTCGATAAAGTACCGTATCTTCTTGCACCAGAAATTAATTGCTGCAAAAGAACCCTCTGCACCAACAGAATGCATCATATCAGAACCTTTGCCCAATAGAGATTGGCCCATCGGATGGAATTTCAATAATTAATTAGACTCGTGTTTTACATGGGGCTGAAGCATAAGGTTCGAATACTTCGCTTAGAACACCCTTTGAAAGATTACGTGGTACTATCAAATCAAGTAAACCGTGATCGAATGAAGATTCAGCTACTTGAAAACCATCAGGTATTTTCTGACGCGATGTCTGTTCAATCACTCTCTTCCCAGCAAATGCAATGTATGCTCTAGGTTCAGCAATGATAATATCCCCTAACATGCCGAAACTGGCAGTTACACCACCGGTAGTGGGGTAGGTAAGAACTGCTATGTAAAGTAACCCTTTCTGTACCTGATGAATCTGTAAAACAGATGGGATCTTCGCCATTTGCATCAAACTCAGTGTTCCCTCTTGCATACGTGCTCCACCGGAAGAACAAACAAGAATTAATGGCATAGATTCTTGAGTAGCGTGTTCGATCAAACGGGTAATCTTTTCACCCACTACGGAACCCATACTACCACCCATGGATTGAAAATCCATAACGCCTAGTGCAACGGAAACCCCGTTTAAATTTCCTATACCCGTCTGAATAGCGTCAGTCAAACCTGTTCGTTTCTGGGAAAAAGTGATACGATCTTTATGAGACTCCTCATCATGGAATTCGAGAACATCTCGTGCAACCATGTCTTCATCCATGGGAATCCAAGTGCCACGATCAATTAGAGGTTCAATCCTTTCCGTACTATCCATTTGAAGATGGTAACCACATTCTTCACAAATACGTTTATTCTGTTTCAGAAATTTCACGTACAACATGTTCTCACAATTGTCGCATCGAGTCCATAATCCTTTATTGGTATCAATATTTACAGATCTATCCTTTTCCCTTTCACTAGGAACATATCCTTTAGTAGCTTTTTCAATAAGAGCTCCGATCAATCCACCGAATTTACGTTTGTCTTCAAACCAATCAGCTAGAGACGTAATAACTCCCTCATCTATCTTTTCCTCTTAGGACGAAACAATTCATGATGCATACTCTTCAAACTCCCTCTCCCAAACTACCATACAATTACAAGCACAGGAGGTTCCTTTTTCTATTCTGGGGAAAGAATCCGGATTGGAACGGTTCAATAACTAGTCGTTAATCAATCCTTTGGTATGATTAATGGTATGCTAGAACTTATTGTTCGATTATCCAATAATCCCGAAAATTGATTATGGGGATCCAAGGGAATGGGTGTATTTTATAGTTCCTCGTGATAGGTCACTCCGTATGGAATAGGATAGAGAAGGAATATCCGATGGGCTAGGAGGGATTCGAACCCTCGACCTCATGGTTCGGAACCATAAACTCTGATCCGCTGAGTTACCAACCCTGTTTCGTTCCGTATAGCCGAAATATTGAGAGGGAAGAAATAGGATATGCATCTATTTCTCCCTCTTAATATTCCTCCAATCAATCCAATGTGTCAACCGCAGCGAATTCGAACTTAATCTCCTTCCATACCTCACAAGCAGCAGCTAATTCGGGACTCCACTTAGCGGCGTCGCGAATAATTTCATTACCCTCACGGGCAAGATCACGCCCTTCGTTACGAGCCTGTACACAAGCTTCCAAAGCAACTCGATTAGCCACTGCACCGGGTGCATTACCCCAAGGGTGTCCCAGAGTTCCTCCACCAAATTGTAATACGGAATCATCCCCGAAGATCTCAGTTAGAGCAGGCATATGCCAAACGTGAATTCCTCCCGAAGCTACGGGCAATACACCCGGCATAGATACCCAGTCTTGGGTGAAATAGATGCCACGGCTTCGATCTTTCTCGATATAATCGTCACGAAGTAGATCAACAAAGCCTAAAGTTATGTCACGTTCCCCCTCGAGTTTACCCACTACAGTACCAGCATGAATATGATCCCCACCGGACATACGCAATGCTTTGGCCAATACACGGAAGTGCATACCATGATTTTTTTGTCTATCAATAACAGCATGCATTGCACGGTGAATGTGAAGGAGTAGACCATTATCCCGACAGTAGTAGGCTAAACTAGTATTTGCAGTAAATCCTCCTGTCAGATAATCGTGCATGACAATGGGGGCTCCCAATTCTCGAGCAAATACTGCCCTTTTTAACATTTCCTCGCAAGTACCTGCGGTAGCATTTAAGTAATGTCCCTTAATCTCACCCGTTTCGGCTTGAGATTTAAAAAGAGCTTCTGCCACGAATAGGAAACGATCCCTCCAACGCATAAATGGTTGGGAATTCACGTTTTCGTCATCCTTGGTGAAATCAAGCCCACCGCGTAAACATTCATAAACGGCTCTACCATAATTTTTGGCAGATAATCCCAATTTGGGTTTGATGGTGCATCCTAATAAGGGACGTCCATACTTGTTTAATTTATCCCTCTCGACTTGAATACCGTGAGGCGGACCTATGAAAGTCTTGGAATAAGCAGGAGGAATTCTTAAATCTTCCAACCGTAAAGCCCTCAATGCCTTGAATCCGAATACGTTACCCACGATGGAGGTAAACATGTTGGTAACAGAACCTTCTTCAAAAAGATCTAGGGGATACGCTACATAAGCAATGAATTGATTTTCTTCTCCGGGAACGGGTTCGATTTCATAGCATCGACCTTTATAACGATCAAGGCTAGTAAGTCCATCGGTCCATACAGTGGTCCACGTACCGGTGGAAGATTCAGCAGCTACTGCAGCTCCTGCTTCCTCAGCCGGCACTCCGGGCTGGGGAGTCATTCGAAAAGCTGCTAGGATATCAGTACTCTTAGTTTCATAATCGGGAGTGTAATAAGTCAATCGATAATCTTTAACACCAGCTTTGAATCCAGTACCTGCTTTAGTCTCCGTTTGTGGTGACATAGGTCCCTCCTTACGACTCAATCAATTACTCTTGCAAGGATGAGGTCTGCTCGACACGGATGGAGTATCCCACTACGAAACATCAAACCGGTTTTAATAGACTTGTTCAATATTCGCGCAGAAGCTTCCCCTGAAGGGGAAACATTAACATTTTATATTGTACGTGATGCATAATGCAACCCGTATTTCATACCCATTGCCTGATCCAATTAAGAATGAAGTACTTCCTTGAGTTCCTCCATATATTGACTCGGTAATGTTCTCGCTGTTAGACTGACCGATGGGGAGGGGGGGGGGGGGG
>Contig06+54602931_3
AAAAGGGAGTGGAAGAGGAAAGGTAAAAGAGGGGGAAGGAAGTAAAGGGACTGACTTGATCGGGGGAGTAACAAAAAATGGAGGATCGATGAATGGAATGCTCTTTCTCCGTATAATGCATATGCATATGCATGTGCATGCACTAGATTCTTCCATTAGGGAGTGGATAATTCCCGGCCCCATTGCATATGTATATGGAAAGAACTCATTCCAAGGACTCTTCCCAAATTGCATCATATGTTACAGTAAATCGATGAAGAAGTAAATTTCACTTTGGATTTTCCAACATTATCGATAACTTGGTGCCGAACATTTCGTTGATATAGCAATCGAATGAAATTAATCTAATGAATCTCTATGAAAGAAAATCCCCTTGCTTTTAGAGCTTCCGCATCGGTAGAACAGGGTGTAGGTTATATTACTCAAATTATTGGTCCAGTGCTGGATGCAGCTTTTCCCCCGGGTAGAATGCCTAATATTTATAATTCCCTGGTAATCAGGGGACAAAATCCGGCGGGTCAGCAAATTAGTGTTACTTGTGAGGTACAGCAATTATTGGGAAATAATAAGGTTAGAGCCATCGCTATGAGTGCCACAGATGGTCTAACGAGAGGAATGAGAGTCACTGACACGGGAGCTCCTCTCAGTATTCCTGTTGGTGAAGCTACTCCCGGACGAATCTTTAATGTTCTCGGAGAACCAGTTGATGATCTGGGTCCTGTAGACGCTAGCGAAACATCTCCTATTCACAAACCTGCTCCTGCTTTCACACGGCTGGATACCAAACTATCCATATTTGAAACCGGAATTAAAGTGGTAGATCTCCTAGCTCCTTACCGTCGCGGAGGAAAAATTGGATTATTCGGAGGAGCCGGAGTCGGAAAGACAGTTCTTATCATGGAATCGATCAATAACATTGCTAAAGCCCATGGGGGTGTATCCGTATTCGGTGGAGTAGGAGAACGTACGCGTGAGGGAAATGATCTCTACATGGAAATGAAAGAATCAAAAGTTATTAATGAACAGAATATATCAGAATCGAAAGTAGCTCTAGTATATGGTCAGATGAATGAATCGCCAGGAGCTCGTATGAGGGTTGGTTTAACCGCTTTAACGATGGCCGAATACTTCCGGGACATTAATAAACAAGATGTACTCTTATTTATTGATAATATCTTCCGTTTCGTACAAGCAGGATCCGAGGTTTCTGCCTTATTGGGTAGAATGCCCTCTGCCGTGGGTTATCAACCGACCCTTAGCACAGAGATGGGTTCCTTACAAGAAAGGATCACTTCTACCAAAGAAGGCTCCATAACTTCCATTCAAGCGGTTTACGTACCTGCTGATGATTTGACCGACCCGGCTCCTGCTACAACATTTGCGCATCCAGATGCTACTACTGTTCTTTCAAGAGGATTAGCTGCAAAGGGTATTTACCCGGCCGTGGATCCCCTAGATTCAACTTCAACCATGTTACAACCCTCAATTGTGGGTGAAGAGCATTATGAAACTGCGCAGGGAGTTAAACAAACTCTGCAACGTTATAAGGAACTCCAAGACATTATAGCTATTCTTGGATTGGATGAATTATCGGAGGAGGACCGTTTAACGGTAGCTAGGGCACGAAAAATTGAACGTTTCTTATCACAACCTTTCTTCGTAGCAGAAGTTTTTACAGGTTCTCCAGGCAAATATGTTAGTCTCATAGAAACAATTAAGGGTTTTCAAATGATTCTTTCGGGGGAATTGGATAACCTTCCCGAACAAGCTTTTTATTCAGTGGGAAATATCGATGAAGCGACTGCAAAAGCTGCAATTTTACAAGCGGGGGGTTGATCAAAAAGATGATGCTGAATCTTCGTGTAATGGCCCCGAATCGGATTGTTTGGGATTCCGAGGTTCAAGAAATAATTCTATCCACGAATAGTGGTCAAATCGGCATCTTGCCCAACCATGCTCCGCTTCTCACAGCTTTAGATATTGGAGTGATGAGAATACGTGTCAATGAACAATGGTCTAATATGGCTTTGATGGGTGGTTTCGCCACGATAGATAACAATCAAATAACTGTATTGGTGAACGAAGCAGAAAGAGCTATTGATACTAATTCCGAGGAAGCTCGAGATACTTTCCAGAAAGCCCAAACTAGTCTAGCTCAGGCAAGGGGAAAGAAAGAGACTATTGAAGCTAATTTATCCTTCAAAAGAGCCAAGGCAAGGTTAGAGGCGGTAAAGGCCGATTAAAAGATTACGAATGCTACTCGAGAGTAGGTTTCGCATCAACGCAGTTATCATTCAGAAACGAAGTATGACGGAATAGAGAACGTTTTATATATGCTCGAGGGTTACTATCTTCTTCCTCCTTCTCTTCCCCTTCCCCCCCCTCCCCTCTCCCCCTTTTTTTCCCCCCTCCCTTTCCCCTTCTCTCCCCTTACCCTTCTCCATGTAAAGCTTATTGGATATTCTCTCAACCCCATGATATCCAATAAGTTTTACCTACTATTGGATTTGAACCAATGACTCCCGCCGTATGAAAGCGATACTCTAACCGCTGAGTTAAGTAGGCCATTCCTTAATTGGAATTGAATTTATTCTAGCGGATACACGAAATTGTAAACAATACAGTCTCGGAAAGATTCGGATTGAAACGTTTCCTACAGTGCAACACCCAACTTGACAAGTACTTATGGGTATGGATAATATATTGTGGGGTCAATAGTAGTAAGGGCTATGGCTCAGCGGTAGAGCGCCTCGTTTACACGTGCGCCAATGCTTTTCAGGAATAGTTAGTTTATCGATTCTCCCGATTCACTAAAAGTGAAAGATTTGTGTTTTACTCTATCCATAACTTTTTGGGAACGGTAGCATAACAAAAGATTCAATCCTTCAGTAATGAAAGGGAATTGATGATCCAGTTGATATGGTAAATTCGAGTTCATTCAATGCTAGGGATGACAGGGGTAAATACGAGGACCTCGAGATACTCTCTCCCTCGCTCCGTGAGCTTTAAGGTGTATGAAGTTCCTCCAAGTGATAGAGGCTCTTTTTGAGTGAATCCGGGCCCGGAAAAGCAAACCTGTGTCAACATTTAGAAACTTCTTGAAAGACTTTGGGATTGGCTCGAAGGAATTACTCGAGCACACGGAATCATCTTATTATTCCACTAATGGGAGAAGGATGATGAATCGACTAATATATTCTTTAGTTGATGAACGAGCCCAATGCGGAAAAGATATGCATGTTGGGTTCCCGAAACAGTTCGGATCTATCATTCCGTTGATTCCGATCTGTCTCACCGAGAAGGTCTACGGTTCGAATCCGTATAGCCCTAATCCCCGAAAGAATTCTACACGATTGTGCATAGATCCTTCAAACAGTAGACTCTTTGGAATCACTGTTAGGGTAAATTCCTGTGTGGGTAGCGTATTCATAATCAAACAGAATCTTTCCGGATATTCGGAATCGATTTGATTCTTTCCTGGGTAATAATGAGATGGAAAAAGACTCGTATTATCCCATTCTCGTAACAGGAATATGCTCTATGTTTTCACTTCCCAAATACGAATCCTTCCGGATACTCCTATTGATATCTGGCTCTATTCCTGTATTAGCATTTTCGATCCCAGGACTCTTAGCACCCGTTGGTAAAAGATCGGAAAAGCTTACTAGCTATGAATCGGGTATAGAGCCAATGGGAGATGCTTGGATCCAATTCCAGATCCGTTACTACATGTTTGCGTTAGTTTTTGTAATTTTTGATGTCGAAACAGTCTTCCCTTATCCATGGGCTACGAGTTTCAATGAATTAGGCGTCCCCGCTTTCGTTGAAGTCCCAATCTTTGTATCTATTCTAATCGTTGGTTTAGTCTATGCATGGCGAAAAGGAGCATTGGAATGGTCTCAACTGCGGAATCCACGGATTATAATAAGAATTTCGATCATTTCATGAATCTATCAATTCATTCTGCGGAGTTTTCCCCTCCCGATCGGGATACACCGAATTCAATTTTTTCAACCAACCTTAACGATTTCGCGAATTGGGCTAGACTTTCCAGCTTATGGCCACTTCTCTACGGTACTAGTTGCTGTTTCATCGAATTCGCCTCATTAATCGGTTCAAGATTTGATTTCGATCGTTACGGTCTAGTACCACGTTCTAGCCCCAGACAGGCCGATCTCATAATAACAGCTGGTACTGTCACCATGAAAATGGCACCTTCTTTGGTGAGGTTGTATGAGCAAATGCCTGAACCAAAATATGTGATTGCCATGGGAGCATGTACTATCACAGGGGGTATGTTCAGTACCGATTCCTACAGTACCGTCCGTGGAGTGGATAAATTGATTCCTGTAGATATTTACTTACCAGGTTGTCCACCTAAGCCCGAGGCTGTTATAGATGCTGTAACAAAACTTCGTAAGAGAGTAGCTCAAGAAATGTATAGGGATCCCGATAAATTACCAGGAAAAGATCGATTTTTCACTCTAAAGCATCGATTTAGTACCGCATCCAGCACTCGTACTGAACAATATAGTCAACAATTACTTGATCAATCTCCAAAAACTCTATCAGATACTCCTTCAGGGACGAATTCGGATAGGTTGGAGATAAGTGCTGAATCGAATAATGAGGGATTCCTATCAAATAACGAAGGAATGGAGATATCCTTGGAGAAATAGAGGAATGGTAGCCAATTGCGTTAGTATTACCAATCATGATTCGAAAATCGATACGCAGGGACGATTATCTGCCTGGCTGACTGAGCATAAACTGGCCCATAGACCCTTGGGTTTTGATTATCAAGGAGTTGAGATTTTACAAACCAAACCCGAAGATTGGCCTTCTGTAGCTGTTGCTTCATACATTTACGGTTTCAATCATCTCCGTTCCCAGTGTGCCTATGATGTGATGCCAGGGGGACTTTTGGCTAGTGTGTATCATCCAACGAAAGTACACGATAATGCAGATCAACCGGAAGAAATCTGTATCAAAATCCTTGTCTCGAGAAGAGATCCTAGAATTCCATCTGTCTTTTGGATTCGGAAGAGTGCTGATTTTCAAGAGCGAGAATCCTATGATATGTTAGGAATTATTTATGAGAGTCATCCGCGTCTTAAACGTATACTAATGCCTGAGAGTTGGATTGGTTGGCCCCTACGTAAGGATTATATCGTACCCAATTTTTACGAATCACAAGATGCTTACTGAACAGAACGAGATTGGACTATGCTTATTCTGACACTGATTTGATTCCCACATTCTCGTAATTCATTTAGCCGCAATGCAATGGGAGGGAAAGATTCCTGCTGATTGCCCAGTATCATTTAAGGGGTATTTTGTCGAATCTGTCTATAGGCATAAGCCATCTCCTTAAATCTATTCCTGATTCTTTAGGGGGGTACTCATTATGTTGATTGTACCTTTCACACCAAATACTCATCATCTTTTTCATTCTTAACTTCTTCGTTCCCCCACGTAGAATTTTTGATAATGATGAAGAATCTGCATGGAGTTGGAAAAATCGTCGGATCGTCAGAATGGGATAATACTCCATCTATCGTGACATTGTGACAATTCCCTCAAATCCTTCATAATTTACTAGTACTTCCATTTTTTATCCCCCCCGCAACCGTCCCAACAATTGTTCACCCTCATTCAAGAATTGCTCGTTCATCCCGCTGCATGGAGTCGGAGAAATCGTCAGAATAGAATAATCTTCTTTCTATCGTAGCGATTTCCCCGAATCCTTCATCATTTATTCGTACTTCCGTTTTTACACCCGTCCTAACAATTAGTCATTCTCATCCTCATTCAGGAATTGCTCGTTCATCCCGAAAAAAAATACGTACGTTCTCATGCCCTTCTATCCTTATAGAAGCCTTCCCGTGGATCACTTCAAAGGGTCTGGGCCCGAGATAGTTAGGGTACGAATGCACAATAAGAGGGCCTTTCAAAATTTTCTTTTCAGGAAACGGACACCCAGTTTTGAATTGAAGGGGATTCAGATAGTAAAGCGTTTGAGGGGGAAACCGATGGTTCTGACCCAATTAGGCAGGAGCGAACTGGAATGAGCCGTATACTATCATCTAACCTTCCCCTTGCGAGCGGAAGGGTTAGATTAATCTGTGACATTGGGTACGTGTGTAGCACTATAGTCTACAAAGGAGGGGGCCTATGCCTGATGAAGGATGGGGACGGTAAAAAAGGTTTTGAAGGAAGCAAAGGGTCTAGCTACTGTAAAGTGCCTCTTAATAGATTAGAGTATACTGTGCTTCATGAAATCCTTGCCAGGAGCTGCCTATTATTTTATCAGAGAGGTAGGAAAAGGTCCATCCGGAAAATGGAACCCTTGAAATTATCCGATCTAGATAAAGAATACTTAACTATGCCCAAGGACTGTGATTCTCTGGGATTAGACCCGTTTAGCCTCCCTGAAGGTGTATTATAGACATTGATAAACCCACTATAGCATCAGTTCTCGAAAGGGCGCTATCAGAATTGTCTAGTCAATTTATTGTGGAACAAACGCCCTCATGGGGGTTCCATATCTGGGGGCAGCTTGCGTCTCCAACAACCGAGGCAACACACTTAGCATACGGAGTCCCTATCGAGTTCTTCCCCGCTTTTTCAAAGCGCCGAATAACTATTTGGGGTCCAGGAAGAAAAATCTTAAATTGGGTAACTATATCTGAGTTAGGATCGTTATCAGGTGCGTTCAAATTCGTTGCTGGTTTGAAGCAAATTGAAATCGTAGAGCCTATACCTGAGGGAAATAGGTGGAACACCCTTTACAAGCATGTCGTAGGCAACCCATTTTTAGACGAAGATACCTTGCATGTGCAGGCAACATACCTCTGTGAACCTCCCTTCGATGGACCCCAGCTGACGGACCTTACTAATATTCTCCAGAAAAGGGAACTAAAAATGACCGGAAAGAGCCGGCATAAAGCTTTAGAGGTCTTAGTTAGTGCGCCCTTGTCCGAAAAATTGAGAGAAAGATGGGTATTTCGCATGCCCTGGGAGCGATGGTATAAGTACAAGAAGGAAGGATACTGGACGTTTGAGGACGGCTCTACGCTCGAGTTAATAAATGATACGAGGAGCTAGATAGCCTTGGTACAGCATACTCCCAGGAGGATAGTAGGAAGATGTCCACTCTGAGTTTTCGCAAGCTAATTGAGGAAAACCTGAGGGAGCGCTTATACCGTAAACCCAAACCGACAAAGGGCCTCCATTTTGTCAACGGCTTGTTAGATTACAAAGAGGACCATTACTCCGTTATACCACCTCTACCCGGCTTTTGGCTCTTTTCTCGGTGCAACATTTCTCTCAATAAAGAAACCAAATTAACCCCCGTACAGAAGAAGTTTTTGTATGAATCGATGGATGGCGATATACTCAAGATCAATGTTCTCAGAGCGTTTCTAAAGCTACTATTTCCCCAAAATACCCGTGAACAGATCTGTCTCTACCTTTGGGGACCTGGGGCGACGGGGAAGTCAACACTTATGCAACTTCTGCAGTATATACTGGGCGATTCTTGCTGCACGTTGGATTTGATACGCATAACCAATCGCTTTGAAATGCGGGTTGTTCAGGATAAAAGCCTTATTCTTATGCCTGATATACCCCCATACGCTAATCAAATGCAGTGCGCTATTCTAAAGAAACTGATACCGGGCGACCGAATAGTGGGGGAGATCAAAAACGGGGCAATATTTGAGATAGAGCCACATGGCCTAATGCTAATAACGGCTAACTCCCTTTGGGAAGTGCACGACAAAACTAGTGGCTTTAGCCGACGTTTCTGCTACCTCCTAACCCCACGGGTTGCTCAAAGGCGAAACGCCCGCTTATTGGATGAGTTAAAGGTTGATGCGGACGGTCTTATTAATTGGGCTCTTTCCATGCCTAGTGTGAATACGAATAAATCGTGGAGAATTCAACATAAACGTACAAATGGCATAATCTTGTGATCACACGCATCCAACCCAGCATCCATACTAACAATTATTCATCTTCACTCTCCTTCAGTAATTGCTTATTCGTCACGAAAAAATCCCTACGCTTCCATGCCTGTATATCCTTATGAAAGTCCTCCCGGGGCTCGCTCTTAATTAAGAAATCAATCAAGTAAGGGTTCACCACACTCTTGGAAATAGGCTCTCCCTTGTCTAGGCTCAACCCAATCACTACTCTTCCCTCAGATTTTCTCTCCGTAATCACATCATTATATCCCTTGAAACGAATGCAATCATACAGTGCGCTCCCAAATGAACGGAAGGAAATCGGGATCATCCCGTTGGATTCTGCATACTCCATATAAGCCTCATACAAGGATCCGGGCTTGGGAACCTTGCACGGCACGCACCCAGGGGTATTTCGTTCCCCGAACTATATCTTAACCTATCCGATACCCATTCAAACATTCCGTGAATGCCCTTAACACCTCCATCCATTTGTTCATTAAGGGCATCCACATATTGTCCCAAATGGGTATATTGCTCCGGCATGGATAAGGCCCAGTTAACTAATCCACTTGCATGTTCTTTGAGCTTATCCAGAAGATAAAAATCCCTTGGTTAACCACTGCGGGGGTCATAATGTAGAGGAATCGCCGTCTAAACCCACTAGTTTTGTCTTGAGCTTCCCACATTGAGTTGGCAGTAATAATCAAAAGTCTCTTTGATTCTATTGTATATATTGGGCCATTCCCTACCTCACAGACGACCTTATCCCCGGAGATTCTTTTTTTAAGGAGGGAGCAGTGTGAATCAGCTACTTGGGAAGGAATATCTTGCAATGTTATTAAATATTTGTCCTGTATCGCTCCCATCTCGAAGCGATTAGTTAATCGGAGTATATCCAGTGTGCAGCTAGAATCCCCCACGATATAGTCCAGAAGCTGAACCATGGTTGATTTCCCCGTGCCGCCTGGGCCCCAAAGGTACAAACTAATCTGTTGTTTATTGTTCCGTGTGAACAAGAAATGGAGAAAGGCTCTGAAAACGTTCAATTTCAAGACGTTACCTGCGAATAAAGTCAGTAGAAATTGTTTCTGGTAGCGAGTCAATGGTGTTGACAGATCCAATGAGATACCACAACGGTTAAGGGACCATAGGAATGGGTCGGGAGGTAACAAAGCGTACTCATTCTCTCCCTCCTCGACCAGGAATCCGTTAAGGAAATGCAAACCTTCCGGGGGTTTAGGCACTGCGTAAAGACGTCATTTCTTCCAGAATCTTGCAAAACTTGGATCTACTCATTTTTACCCCCCGGGTTCCCGCGTGGCTGCCCTGCAATCTATCCAATTCGTTCCCGATATCGTGCATGAGCTCAAAGTAGGAACTTTCGTGATTGACCCAGGAATCACTCTCATATTTGTACCAAACCTTCTGGGGCAATCAGAATATCCAAGTTCCCCGGAGTTTTTACGAAAGAATTTCACACAAGCTTTCCCCAAGTGAGTCCTGCTCAATATTACTCTCCTTACGTACCTTCCCCGGGGCTACCAACAGCTCCAGTATACTATCTCTATCGAGGGGGGAGGGGGGTTCGCAGGGGTAAAGAGCTTGAAAATGAAGTATCTCCTCGTTTATCATCTCGTTCCTCAGTACCTGCTCGTATAGAGTCCTCCGCCTCCTCTCCAACGGAATGGGAGCTTTTACCTCCGGGACAATTTCATTACCGGCGGGTGGTAAAAAATCTGGAAGGATTTGTAAATGGACCAGAGGCAACCAGTATTGCAGAATGATACCCCTCCCCCACACGAGGATTCTTCCCTCAGTTAGAAATTCTGGGGAGAGACCAGCTGCACATAAACCCTCTTTCTTGGTATGCTTCGGAAAACCCGTTCCCCATATATATATATACTATTGGATGGGGTTTCCCGGGGGTAGAGAATGATTCGGACACATTCCTTTTCCCCAATAAGATCCCAGATAAATTCCTGGAGTTCATAATGTTATACAACGAATCAGTCCATTAGAGGCTGTGCCAGGAACCAGATTTGAACTGGTGACACGAGGATTTTCAGTCCTCTGCTCTACCAACTGAGCTATCCCGGCCAATTCTTTTTGATGCACATCCTACGAAATCGTATTCACCGTCAATCGAGTGGTATGAAGGAGAAGGTTCTGGTAGTACTTACCATACTGCGAGTACCGAATAAGCATTTCGACGATGAGAAATGAGTATTTTCAAATCAAAGAATTTATAAGTTTTTTGATGACTTCATAATCTATTCGAGATAGAATGGGATGACTCATTCCGCCTCCTTTGGGGGGGACAAAGAATAGGATCCATTTCGGTAACCCCATATCCAAATTGAGGATATGCTATTGTTATCTAATACAGGAACGTAGTCCCCCCAGACTTGATCTTTAGAATAGTATTGCAATTAATGGGGGTAGAGGGACTTGAACCCTCACGATCTGCAAGGACCAACGGATTTTCTTTCTACCACAATTCGCATTGTCGTTAACACTAACAGTGTGGAGATGGACTCTATCTTTATTCCCGCTAATCATTGATTGAAAGGTACCATCTACAAAGAATCCTTCTCCCTCCTTTTCCGACTGGTCGGTACGATACTAGGAAACTTAGTCTTATAATCTTTAGTTAAACTCGGTGTAATTGCCCGAATTAGGTAATGAAATATTTACTACTGCTACTACTTATTCAGGCATTCCCTACTTTGCATACCCAACACCATAATGCATCTCTAGCAGGGATTATTTAATCCATTAACTCATGGATGATACCTCAGTAATTTGATAATCCGTTGGAATAGCTTCCATCGAGTCTCTGCACCTACCTCGTCCTAGAAACAAGATTTGGCTCAGGATTGCCTGCCCAGAAAGTCCCAGGTTTCCCTGAATTTGAAAGCTGCCATTCAGTGGGTTTCCAAACTGAAGCTCAATCTATTTAAGTCCGTAGCGTCTACCATTTCGCCATACCCCCATTCTTCGACTTCTGCTACTTATCAAAAAAGGGATCCATCGAGAATTAGGTATTACCTCATTGTATGTCCCATTCAATCAGTCATTGACTTATTGCGAGTAATAGATAGATCCTTTCCAATCTTTTACCCTTCCATATTTCTACTACTCCTACCTTCCCAATTGATTCGGATGGGAGTGATACTACCCACACCCCATTACCCTTCTGAATCACGTCCCGGATCTGTGGATCAAGGGATTTATTCCCGTGTAACGATTGAATACTATTCCTTCTCTCCCTCCAAAGAAGTATATTAATCCAGTGGGGAATGAATTGCAATATTAGAATATTATTTTCCAATCCAATAGCTACGATTGTCGAGTCTGTGGAAGTTGCAGAACCAATATCAGTAGGGATGGATCAAAGAATCTAGATTAATTCGCATTTCTCGGGGAGTAATGGATTACCCCAGGGGTTATAGCATTGCACTGATAATGCGATGGTCATCGGTTCGACTCCGATAGGCGGCTCCTCTGCCTTCTTGTTCCTATCCCCTCTTCTTCCAAAAAGAGTTTTTGAGGATCCTGATACTGATAGATTCACATTTTGATCCTATTACCTCCTCCCACAATCGATATGTTATTATTCTCTAAAACACTTGCATAGGGGTAGGATCCTTAAATAAAATTAAGAATTTTACTCGAATCTCGAAGTTTTGAGATCCTTCCAAAATGATAATGAGGAGTGGATGAAATCTGGATGGAAAGGGAAAGAGAGAGAAGGAGGGAGAGGGAGGGGGAGGGGAAGGGAAGGTAGGGGAAAGGGGAGGGGGAAGGAAAGGGTGAAAAAGAAAAAAAAAAAAGGAGTTTCTATGTCTCGTTACCGAGGGCCTCGCTTGAAAATAATACGTCGCTTGGGAAATTCGCCGGGACTTACTAATAAGACACCGAAATCAAAAAAGATTGGCAGTGATCAATCCATTTCAAGAAAAATCTCTCAATATTGTATTCGTTTAGAAGCTAAGCAAAAATTGCGTTTCAATCATGGATTGACAGAACGGCAGTTGCTCAAGTATGTTCGTACCGCCAGGAGAGCTAGCGGGTCGACAGGTCAAGTCTCATTACAATTACTTGAAATGCGCTTGGATAACATTATTTTCCGATTGGGTATATCCCCCACCATTCCGGGAGCCAGACAATTAGTCAACCATAGACACATTCTAGTTAACGATCGTATAGTGGATATACCGAGCTATCATTGTAAAGCTAACGATGTTATTACTGTGAGAGATCAGAATAATTCTCGAAATCTAATTGGAAAGGATGTAGGATCTTCTGCCGAGGGGAGAATACCGAATCATTTAAGTCTCTCTCTTTCGGAGGATGATAAGCTTAAAGGATTTGTTAATCGAATGATTGATCGCGAATCCATAGGTTTGAAGGTGAATGAATTGCTAATTGTAGAATACTATTCCCGTCAAGCTTGAATTGGTAAATACCCCTTCAGTCAACCCCAAATCATGCTTCGGTGTGAGTGAAAGAAACTACGAACGAGTCTTTTTCTATCTATCCATTCTCTATGTTATACTACGAATCGATCTTGTATCGAACCTTACTCGTTCGCATTACTCATTGATTCCCAAATGTGAAAATAGTGTTTCTAACGGTGCTGACGCGTACTACCAAACCGTGTTCGTGTATACCACAAATCTCTATTCCAATTCCTAATACTCTCTCGAATGGAGATACAGTGGTGGCTTCGGGAGGGGGAGGGGGAAGGAAACAATTGTGAATCAAATTCTCAAACCTTCGTATACAGTGTCAGATCCTTTCTCACAGCGTAATCAACAATTTCGTAATGAGATACGGAAAGAGAGGGATTCGAACCCTCGGTAAACAGTAAGCTTACATAGCATTTCCAGTGCTACACCTTAAACCGCTCGGCCATCCTTCCCAAGACATCTTGTTACTCATTCTAGGTAATAGGGGATGGAGTAACTATTCCCTCCCGATGAGATTAGTTCATGGAGATTCAATCAGTCTCACCTTCGGCGCGCACGAGAAAAATTTAGAGAATCTTTGAATTGACCGGGGAATCTTCAGATTCTCGGAAGAAATTCTTACCAACTATTATTATACTAACCCCGGGTATTGAATGGAGGTATCTCATGTAGGTGTATATGATGCTTACGGAACGTACACGTGTATGTACGTGTATGCACACACATATGCGGATACATACCCGTTACCATTACTGAGATAATTACTTTGTTACATCACTTTATTGATCCGAAAGGATTGAATACATCTTCCTCGAATTCCCGATCAGAGAATGGTCTTGGAGATATGCTTACACCACATCCTGTATCCCTTACGTAGGGATTTATTTAGGAAACGAGGGGAGGGGGGGGGGAGGGGGGAGGAGAGAGGATGAAAAAAGGAGAGGAAAAAGAAAAGGAAGAGAATGGATTTCCAATCGATCATGCCTAGATCCCAGAAGAATGATAACTTTATCGATAAGACCTTCGCAATTGTAGCGGATATATTACTGCGAATTATACCTACAACTCAGGGAGAGAAGGAAGCATCTATTTACTATAGGGATGGTGCGATCTGAGTAATGGAATCAACCCAATCCTAAGTAAATTGGGACGATGCGTGATCACGTAAGACTCACGCTCGGTGAAGGTGCGTTTTGAGAATGAAACAATTCCTTCCGTCGTGTATCCTCGATTGATGCAGCCCCAGATGCTTGAATCTTCCAAAGATTCTAGTGTTGAGCAAAAGGTTAAACCTGAAGAGTATTGCCTTCGACCATGGGTAGGCACGGGGGGAAAGCGCTACGTGTAGAAATCGACAACACAAAGGCTTCGTTAGAATTCGTATTAGCAAGTAGTACTTATGCTTATGCGATGACCAGTAACAGTGATTAGGACAACAAACTTCCATCCCGTTCGTTTTTTGGATACCCATAGAATCATCGGAGATTGTCGGAGTAGCTGATCCCCAGAGAGACAGAGCGTCGGGAATGAAGAAATTGTTGAATCTTCCATTTTTTATGCAATATCCGTATCGAAAACGGAAGATTAACGGGAAGGATGGCTAGAGATTAATTACTCAAGAAACACTAGCCCCTGCCAGTTCGTAGTGGTGGAGTAAGAATCCTATGAGATTCTAAAGATCATTTCTCTATCTGCATATTCTACAGGAGTAGCCGCATGAGGTGAGAATCTCACGTACGGTTTTGAAACGGAGGTTTAGTGACCGACCGTAACGAATGTCAGCTCAATCTGAAGGAGAATACGCGGAAGCTTCACAGAATTACTATAAGGCTATGCGCCTAGAGATCGATCCTTATGATCGAAGTTATATACTCTATAACATAGGTCTTATTCATACAAGTAATGGGGAACATGCCAAGGCTTCGGAATATCACTCCCAAGCATTGGAACGAAACCCTTCTTTACCACAAGCTTTCAATAACATGGCCGTGATCTGTCATTACGTGCGACTATCTATACTATGGGATTCATCGGTTCAGTACCACCAAAAAGAGGGGCTTTCTACACATGCACCGTCGCGAGATGGAACAGTTTCGATTAGCCGTGGGGAATAACCTTTCATTGGAATCCAAACATGGAAGGGAAATCAAAGCCTATGTATCCCATGGATAAGATGATTGAATTGGAAGGGGAAGCACCGTAAGGATCCTTTACTGAAGTTTGGGTTGATACAATGGTATTTGCCTGATGAAGAATCGATTCGTGTAGTAGAATCGATTCCGGGATAGAGCATTAAGCAACGGTGTAGTATCAAATCCTAAAGGGTAAGTAAGATCAAGAGAATTTCCATACGAAAGTAAGATAGTTACCTCTTCCCCCCCATAATTTGGAGGGGTACCATAAGGATAAGATCCTGCATTTCAAGAGGTAGGGGGATAGACAATGTTTCATCCGATTCCGGATGGGATTAGAAAACTATGTCACTAACTATTTCTAGTACTTCAGCCAATTCGAGTAATACGAATCTATTGGTGGGAGAAGAGAAAGATAGAAAAAAGGGAATTCTCACTGATAGTGATAAACTTGGGTGAATGGAGGAATTTACCAATAGTTATTCGAGCCGTATGAGGTGGGAAACTCTCAAGTACGGTTCCGAGGGAAGGTCATTTTTGGGATTGACCTATTCCGACCGGGGGGAACAGGCCATTCAGCAAGGGAATCCCGAGACTTCAGAAGCATGGTTCGACCAAGCTGCTGAGTATTGGAGACAAGCAATAGCACTTGCCCCTAGCAATTACATCGAAGCACAGAATTGGTTGAGAATCACGGGACGTTCCAAGGAGTGAGAATGGAATAGCGGAACATACGTTTCGATCGGATCAAATCTTTGTCGAGTATCGGAAATAGAACCAGGTAGGATTGATGAACATTAATCAGAAGGATTGGAATAAACTCATCCCGTCGATCCAAAAGCGGGATCCGTAATGGGTCCATCAAGCACTTCTAAGTTGTGCAATAATAAGTTTGAATGCCTGCCCTAGATAACTCCTCTATCATAGTCGCCCCAGTTATAAACTGATGGAAGGATGGAATATTACCGAAAGATCCCTCAGAAGTTTCTTATTCATTGTTGGTAGGTTATTGTTATTTCCCGTTCCGAGAGAGGAGAATCTCGATGACTATTCGTTCACCGGAACCAGAAGTTAAGATTGTGGTGGAAAGGGATCCTGTAAAAACTTCCTTCGAAAAATGGGCTCAACCCGGACATTTTTCAAGAACTTTAGCAAAAGGTCCTAATACTACCACCTGGATTTGGAATTTACATGCTGATGCTCATGATTTTGATAGTCATACTAACGATTTGGAAGAGATCTCTCGTAAAGTATTCAGCGCTCACTTCGGGCAACTAAGTATTATTCTTATTTGGCTGAGCGGTATGTATTTCCACGGAGCTCGTTTCTCTAACTATGAGGCATGGCTAAGTGATCCCACTCATGTAAAACCTAGTGCTCAAGTAGTTTGGCCTATAGTGGGTCAAGAAATTCTAAACGGAGATGTAGGCGGGGGTTTCCAAGGTGTACAAATAACTTCAGGTTTTTTCCAACTCTGGCGAGCATCCGGAATAACTAATGAATTGCAGCTCTATTGTACCGCAATTGGTGCATTAATCCTTGCGGCACTAATGCTTTTTGCCGGTTGGTTTCACTACCACAAAGCTGCTCCAAAATTGGCTTGGTTCCAGGATGTGGAATCTATGCTGAATCACCACTTGGCGGGTTTACTAGGCCTGGGGTCCCTAGGCTGGGCGGGGCATCAAGTGCATGTTTCCCTGCCTATTAACCAACTTTTAGATGCCGGGGTCGATCCCAGGGAAATTCCTCTCCCTCATGAATTCATTTTGAATCGTGATCTACTTGCTCAATTGTATCCTAGTTTCGCTAAAGGATTAATACCATTCTTTACATTGGATTGGTCAGAATATTCCGATTTTTTAACCTTTCGCGGGGGACTCAATCCTGTCACGGGGGGTTTGTGGCTAACTGATACTGCACACCACCATTTAGCTATTGCAGTTCTTTCTTTGATAGCCGGTCATATGTATAGAACCAATTGGGGCATCGGGCACAGTATGAAAGAGATTTTGGAAGCTCATAAAGGTCCATTTACAGGCGAAGGTCACAGAGGCCTCTATGAGATTCTAACCACTTCATGGCATGCTCAATTATCCATTAACTTAGCCATGTTGGGTTCCCTAACTATCGTAGTGGCTCATCATATGTATTCGATGCCTCCCTATCCATATTTAGCGATTGATTATGGTACGCAGCTATCCCTATTCACGCATCACATGTGGATCGGTGGTTTCCTCGTAGTTGGGGCTGCTGCACATGCGGCTATCTTCATGGTGAGGGATTACGATCCAACTACTCAGTATGATAATCTGTTGGACCGTGTTATTCGGCATCGTGATGCGATCATCTCGCACCTAAACTGGGTGTGTATCTTCTTGGGCTTCCACAGCTTCGGTTTATACATCCACAACGATACTATGAGTGCTTTGGGACGTCCCCAAGATATGTTTTCGGATACTGCTATACAATTACAACCTATATTTGCCCAATGGGTGCAAAATATTCACGCTTTCGCTCCCAGTTCAACGGCTCCCAATGCAGCAGCAAGTACTAGTCTAACCTGGGGGGGTGGCGATTTGGTAGCAGTGGGCGGCAAAGTGGCTCTGTTACCGATTCCATTGGGAACGGCGGATTTCTTGGTACACCATATTCATGCATTCACCATCCATGTGACTGTATTAATATTATTGAAAGGGGTTCTATTCGCACGTAGCTCGCGCTTGATACCTGATAAAGCCAATCTTGGTTTTCGTTTCCCATGCGATGGACCCGGCAGGGGAGGAACATGCCAAGTATCAGCCTGGGATCATGTTTTCCTGGGATTGTTCTGGATGTATAATTCCATCTCGGTAGTGATATTCCATTTTAGTTGGAAAATGCAGTCTGATGTTTGGGGCAACGTAAGTGATCAAGGAATAGTAAGCCACATTACTGGGGGAAACTTTGCCCAAAGTTCAACAACTATTAATGGATGGCTTCGTGATTTCCTATGGGCGCAGGCTTCTCAAGTAATTCAATCCTATGGTTCCTCATCGTCTGCGTACGGTCTCTTATTCCTGGGTGCTCACTTCGTTTGGGCCTTCAGTCTGATGTTTTTATTCAGTGGTCGTGGATACTGGCAAGAACTCATTGAATCTATTGTTTGGGCTCATAACAAATTAAGAGTCGCTCCCGCTATCCAGCCTAGAGCCTTGAGTATTATACAGGGACGTGCTGTGGGAGTAGCTCATTACCTTCTAGGTGGGATTGCCACGACATGGGCATTCTTCTTAGCAAGAATCATTGCAGTGGGATAATGGCTAGGAGGATTTGAAAAGCATTACGGCATCAAGATTTCCAAAGTTCAGCCAGGGTCTAGCTCAAGACCCAACTACTCGTCGTATTTGGTTCGGTATTGCTACCGCGCACGACTTCGAAAGTCACGATGGTATTACTGAGGAGCGTCTCTATCAGAAAATTTTTGCTTCTCATTTCGGTCAGTTAGCCATAATATTCCTTCGGACCTCCGGCAATTTGTTCCATGTAGCCTGGCAGGGTAATTTCGAAGCATGGGTACAGGATCCTCTACATATAAGACCTATTGCTCATGCGATCTGGGATCCCCACTTTGGTCAACCAGCTGTGGAAGCTTATACCAGAGGAGGCGCTCCAGGCCCAGTCAATATTGCTTATTCCGGTGTTTACCAATGGTGGTATACAATTGGTTTACGCACGAATCAGGATCTTTATAATGGTTCTATTTTCTTGTTAATTCTTTCCGCTCTGTTCCTAATAGCGGGTTGGCTGCATCTACAACCTAAATGGAAACCGGGCCTCTCTTGGTTCAAAAATGCGGAATCTCGCCTAAATCATCACTTATCAGGACTTTTTGGAGTAAGTTCCTTAGCCTGGACGGGACATTTAGTTCATGTTGCCATCCCTGAATCGAGGGGCGAACACGTAGGGTGGGACAATTTATTGACTGCATTACCGCATCCCCAAGGGTTAGGACCATTCTTTTCGGGCCAATGGGGTGTTTACGCGCAAAATCCGGACTCAATCAATCACTCGTTTGGTACTGCTCAAGGAGCAGGTACTGCTATCTTAACCTTCCTTGGAGGATTCCATCCACAAACTCAGAGTTTGTGGCTGACTGATATTGCGCATCATCATTTAGCTATTGCGGTTGCTTTTATTATTGCTGGTCATATGTATAGGACCAACTTTGGAATCGGGCATAGTATGAAAGAGATTCTAGAAGCACATACTCCTCCAGGAGGTAGATTGGGACGCGGACATAAAGGACTCTACGATACAGTTAACAATTCTCTACACTTCCAATTAGGTCTTGCTCTAGCTGCTCTGGGAGTAACCACTTCCCTGGTAGCTCAACATATGTATTCCTTACCTGCTTATGCATTCATAGCACAAGATTTTACTACCCAGGCTGCGTTATACACTCACCACCAATACATTGCTGGATTTCTTATGACAGGCGCCTTCGCTCATGGAGCCATTTTTTTCATTAGGGATTACGATCCGGAACAGAATAAAGATAATGTATTGGCCAGAGTACTAGAACATAAAGAAACTATAATATCCCATTTAAGTTGGGCTAGTTTATTCTTAGGTTTTCACACCTTAGGACTTTATGTTCATAATGATGTTGTATTAGCCTTTGGCACTCCGGAGAAACAGATCCTAATTGAGCCAGTATTTGCTCAATGGATACAATCCGCCCACGGGAAGACTTCGTATGGTTTCGATGCACTTCTATCCTCAGCCAATAGTCCAGCATTCAGTGCTGGTCAGAGTCTATGGTTGCCCGGTTGGTTAGAGGCTATTAATAATAGTAGCAACTCATTATTCCTAACAATAGGCCCTGGGGATTTCTTGGTTCACCATGCTATTGCCTTGGGTTTACACACAACTACGCTAATCTTAGTGAAAGGTGCATTGGATGCGCGTGGGTCCAAACTAATGCCAGATAAGAAAGAATTCGGTTATAGTTTTCCCTGCGATGGTCCGGGTCGAGGCGGTACTTGCGATATCTCGGCATGGGATGCCTTTTATTTGGCAGTATTTTGGATGTTAAATACTATCGGTTGGGTCACGTTCTATTGGCATTGGAAGCATATCACCCTGTGGCAGGGGAATGTGGCGCAATTTAATGAGTCTTCCACTTATTTAATGGGATGGCTGAGAGATTATTTGTGGTTAAACTCTTCGCAACTCATTAATGGATATAATCCCTTTGGTATGAATAGTCTATCTGTATGGGCATGGATGTTTCTATTCGGACATCTTGTTTGGGCCACTGGATTCATGTTCCTCATTTCCTGGCGCGGATACTGGCAAGAACCAATTGAAACTTTAGCATGGGCTCATGAACGTACACCTTTAGCTAATTTGGTACGTTGGAAAGATAAACCGGTAGCTCTTTCTATTGTTCAAGCACGATTAGTAGGATTAGCTCACTTTTCCGTCGGTTACGTGTTCACCTACGCAGCTTTTCTAATCGCTTCCACATCGGGAAAATTTGGCTAATATTTCTCGCAATGATGACAGCGGGCAGAGGGAATGGATTAAGCCTATCATTAACTAGGATTTAACGGTAGGCTCAATCTATTCCTCATTCATAAAATTTGAATGGATGGGTATGAGTGAAAGAATAAGGAGGAGGAGGTGAATAAAGGAGAGGAAAACTTCGCACTTTGTGGGTAAACCATTACCTAAACATTGACTCAAAGCATTATTTAAATATTCCCGAACGTAACATTACGGCTAAGAAGAGTCTTATTGAAAGGGAAAGGAAGAGGCAAAGATTGGTATGGAAATATCACTCTATTCGCCAATCGTTGAAGGAGGAAATGAATAAGGCTTCATCATCGGATGAGAAATGGAAGATTCATGAGAAACTGCAATCGTTACCGCGTGACAGCGCACCCACGCGCCTCCATCGTCGTTGTTTACCGACAGGAAGACCTAGATCCAACTATCGGGATTTCGGTCTATCCAGACATGTACTTCGCGGAATGGCACACACTTGTTTATTACCCGGAGTAACAAAATCGAGTTGGTGAAACTATTGCTCATACAAAGGATCCACCTGCCAATGGAATAGATACCACCGGATTCTCCGATATTCGATGTAATTATTGAACCCCGTATAATAATTGCATCGAATTAATCAGTAGCGGGTAACGCGGGGTAGAGCAGCTTGGTAGCTCGCAAGGCTCATAACCTTGAGGTCATGGGTTCAAATCCCATCCCCGCAAAGATAGGGAATACGCAATGGGTAGTGGGAACGGATACTAACCCATATTATTAAGTCACTCCCATTCTTTTTTCCGATTCACCAATCGGTCGACCAAACAATTCTTGGTAAATTATTCGTCTGGTTTTTGTTACACAAACTATTCCCTACCCCAAGGATAGAGTGTTGGCCCGATATTCAAGAGATTCGTCGAGCTCTGTGGGTATGAACGAAAAGGTCCGTACTACCGGTCCGGGCAAAACCTTAGTATGAGATATGGATGGATTGAATGATATGCTGACAACACTGATGATATTCCCCATGTCGATTATTCCATTCATTCGTTTCACTGTTTGGTGACGCTTCATCCCAATCTCTCGGATTTTGCATGGAAGGCTCCCGTGGAATAGATGGGGATACTACGGATCTCCCTTCTTTTACTCCTCCCCCTCAATCAGTTTTGTTAACGGATAGAAGACTCCTTATGGAACTAAAGGGTGAGATATACACATTCGTACCTTCCCCCTCACTGGAGGGAATGACACCAGATCTCTATCAAAATATTTTGTATGATCTTCAAAGGGGATTACCTCGGTTGGCATGATCGAATAGTTCATAGGACTTGGCGACTTTTTGCAATCAAAAGTTTTCTCCTCTTTCACTTCCATAGAATTTCCAGTCCAATCAAAAATAGACTAATTCGGTCCCTATATGGAATTGGTAATTTATTGAACCAATACTCGTACAAACCGCTAGACGCGAATGGGTAATGAGAGATTCAAATTAGTGCAAGTTTGCTTTGGTGTACCCGTCGCTTAAAACGATGAAGCAAGAAGGTATTTTAAATCTATCTATCCCTTGGCATTACATTAACGAAGGAATCGTTTTCGGCTTCTTCAGAATACACGAATGCGTGCGCGCATACGTGTATGTACATGCATCCAGCATATGCATATGAATACATACGTGCATATTGATTACTAAGATATTGTTATGGGCGGGATCTTTACACGACCGATTCGGGGGAATGGCGGGAGCGGTATGGGAGAAACAAATTCTTGAGTTTCGGCCAATACTGATCCTTCACCATTTCTGAACCCCTCAAATATTCTCTCTATTATTCCTGCACCCAAGTTTGATTATGGGGCGTATCGGTATCAGTAACGGCGGGGGAAGGAGGGAAAAGAAGGAAAAGGGGGGGAAGGGGGGAGAAGGGGGAGAAGGAAGGAAGGGATGGGGGGGAGGGTAAGCGGAAGAGGAAGGTGGAGGAGGAAAAAATCGTAGGTAAGGATTTGTAGATACAATATACTCATGATGTAATGATTCCACAGATGAGGGAGCCCCTTTAACTCAGCGGTAGAGTAACGCCATGGTAAGGCGTAAGTCATCGGTTCAAATCCGATAAGGGGCTACTCGAATGATATTTACTACAAAAGATTGAATCCGAGCCATATTCGGTAGGAGTACTCATAAGTTTGAGCAATTACTGTGCCAAATAGACGTATCCACTACTCAATTCAGAATTGGTAGGGGGAGTAAACTAGAACGGAAGAAGGAGAGGATTGGGAAGGATAAAAATAGATAAATATAACTCATACTGAGTTCTATGAGTTAGCTATTCTAATAGCTGAATCTACTAGATACTAGAAACCCTAATTGCTCCATTCCACTCCCCGATAATCGAACTGGATTCCCATATACCAAACCCTCATTCATCTCCTTTTTCCTTTTCCCCTTCCCCCCCACCCTTCCCTTTCCAACCATACCATCAAGGATCAATATTGGATTATTGACGCCTGGTAAGGTTCATTGATCGAATCCTATGAAATAAATACTCATTATCCTCCTATCCCTATTCTGGGTTCAGTCTAATCGGGAAAAGATACTATCAGGATCCGGAATTGAATAAAATAATTACGGTCCAATAACTTTCAATATTGATTGGAGATTGGTAAAATAGATGTATAGGGATGCGAAAAAACCGGAGAAATAAAGATTTAGAGTCTCTTTCCCAATGGAATTCGAATCTATTCATGCCCCCTCCGCATCGTTCTCATCAAACGAGATATTTAGAATCGGATTCTCGTACTGTACCCCAATGAATAGAGAGAGTTCTATCGGTATCCAATAACGGAGAATTAGATTGGAATATGGGTAGTAATAACTATTTGATAATTAACGGGGAACGCTTATAGTTCCGCACTTTCCTGATTGATATTACCATGGGGATATTTCCAAATACGGACAGTACTATTGATGGACAAATCCCTGGAAAAGATGGGAGGATTATCTATAAGAAGTTTTTATCCACACCCCTGGTAATTAAAACAGGCATTTATAAATGGTTAAAATAGTTGAATGGGAGAATTATTATGACTATAGCCATCGGAAAGTCTTCCAAAGAACCGAAAGATTTATTTGATACTATAGATGACTGGCTAAGAAGAGACCGTTTTGTATTTGTAGGTTGGTCCGGCTTATTGCTTTTTCCATGCGCCTATTTCGCACTAGGCGGTTGGTTTACAGGTACAACTTTCGTTACCTCATGGTATACCCATGGATTAGCTAGTTCTTATTCGGAAGGTTGCAATTTCTTGACTGCCGCAGTATCTACCCCCGCTAATAGTCTGGCACATTCTTTACTCCTATTATGGGGTCCTGAGGCACAAGGAGATTTTACTCGTTGGTGTCAATTGGGTGGTTTATGGACATTTGTTGCTTTCCACGGTTCCTTTGGTTTAATAGGCTTCATGTTACGTCAATTCGAACTTGCTCGATCCGTGCAATTGCGCCCCTATAATGCGATTGCATTTTCTGGTCCAATCGCAGTCTTTGTCTCAGTATTCTTGATTTACCCCTTAGGTCAATCCGGTTGGTTCTTTGCGCCGAGCTTCGGCGTGGCAGCCATCTTTCGATTCATCCCCTTCTTCCAAGGTTTCCACAACTGGACTCTGAACCCATTTCATATGATGGGAGTTGCTGGAGTGTTAGGTGCTGCTCTTTTATGTGCCATTCACGGTGCTACGGTCGAAAATACTTTGTTTGAGGATGGTGATGGTGCTAATACATTCCGTGCCTTCAACCCAACCCAATCCGAAGAGACTTATTCGATGGTAACCGCCAACCGCTTCTGGTCCCAAATCTTTGGTGTTGCTTTTTCCAACAAGCGTTGGTTACATTTCTTCATGCTATTCGTGCCAGTGACTGGTCTATGGATGAGTGCTATTGGTGTAATCGGTCTAGCCTCGAACCTACGTGCATATGACTTTGTTTCTCAAGAAATTCGTGCAGCAGAGGATCCTGAATTTGAGACTTTCTACACCAAGAATATTCTCCTGAATGAGGGTATCCGTGCTTGGATGGCGGCTCAGGATCAGCCTCATGAAAACCTTGTATTCCCTGAGGAGGTTCTACCCCGTGGAAACGCTCTTTAATGGAACTTTATCCCTGGGCGGCCGTGATCAAGAAACCACGGGTTTTGCTTGGTGGGCCGGCAATGCTCGACTTATTAATTTGTCTGGTAAATTACTCGGTGCCCATGTAGCGCATGCTGGGTTGATTGTATTCTGGGCTGGAGCAATGAACTTATTCGAAGTAGCTCATTTTGTTCCGGAGAAGCCTATGTACGAACAAGGATTGATTCTACTCCCCCATCTAGCTACTCTGGGTTGGGGAGTAGGTCCCGGTGGAGAGGTCATAGATACCTTTCCATACTTCGTATCCGGAGTACTCCACTTAATATCTTCTGCAGTCTTAGGTTTTGGCGGTATCTACCACGCACTCATTGGCCCAGAGACTTTGGAGGAATCCTTTCCATTCTTTGGTTATGTATGGAAGGATAAGAACAAAATGACTACTATTCTGGGTATTCACTTAATCCTGCTAGGTGCTGGTGCTTTTCTCCTAGTATTCAAAGCCTTGTATTTCGGGGGTGTCTACGATACGTGGGCACCCGGAGGTGGGGATGTAAGAAGAATCACAAACCTCACTCTTAGTCCAAGCGTTATTTTTGGCTATCTGCTCAAATCCCCGTTTGGTGGAGAAGGATGGATCGTTAGCGTGGACAATTTGGAAGATATAATTGGAGGCCATGCTTGGTTGGGATCCATTTGTATCTTCGGCGGAATATGGCACATTCTAACCAAACCCTTTGCCTGGGCTCGACGTGCTTTTGTGTGGTCCGGAGAAGCTTATCCATCCTACAGTTTGGCAGCTCTTTCCATCTTTGGTTTCACCGCCTGCTGTTTCGCATGGTTCAACAATACGGCCTATCCCAGTGAATTCTATGGTCCCACTGGTCCGGAAGCTTCGCAAGCGCAAGCATTTACTTTCTTGATTAGGGACCAACGTCTTGGGGCTAACATAGGTTCTGCCCAAGGACCCACAGGGTTGGGTAAATATCTCATGCGTTCCCCCACGGGGGAAATAATCTTCGGAGGAGAAACAATGCGTTTCTGGGATCTCCGTGCTCCATGGCTGGAACCCCTAAGAGGCCCTAATGGTTTGGATCTGAGCAAATTGAAAAGGGATATCCAACCCTGGCAGGAGCGCCGTTCGGCAGAATATATGACTCATGCTCCTTTGGGTTCTTTGAATTCTGTAGGCGGAGTAGCTACTGAGATAAATGCTGTGAACTATGTATCTCCCCGAAGTTGGTTAGCTACTTCTCACTTCGTTCTAGGTTTCTTCTTCTTCGTGGGTCACTTGTGGCATGCAGGAAGAGCTCGCGCGGCTGCGGCTGGATTCGAAAAAGGAATCGACCGTGATACCGAACCTGTTCTTTCTATGACACCCCTTAACTAAGGTAATGAATCGGAAGGGAGTACAAACAAAAATTATGCATTCCCGCAAATCCTCTTTATAAGCTCGGCCTACCAGCCGAGCTAACGGAATGTTGTTTGGCCGGAATGAAGGGGAATTGACTAAGAGGGAGAGAGAGGGATTCGAACCCTCGATAGTAATGAAAAACTATGCCAGTTTTCAAGACTGGAGCCATAAACCGCTCGGCCATCTCTCCGGAAAATACCTTCATCCAGGATACAGAATGAGAGTTTGATAGTGTGAGTATACGAACATTAAATTAACCCTATACTATAAGTATATACCTGTAGGGTACGGAATGTGTAATAATATTCAATACTATGTGATGTTCTCCATTCCGATTCATAAGTGGGCGATCACTCGAGGGAGCGGAGACTACTTCTGTCCGGGTGAAACATGAATATCACAGACTGCGAGTATGGAATAACAGTAAGTAGATTTCTTTGGTATTCCCTACAATATTCGATCCGGTGAGGACCTTACTGGATAGGAATCGGATGGTACAATCCCCTCATTCTAAAATCTCGGAGAGTCACAACCATGACTATTGCTTTTCAACTATCCGTATTTGCATTAATTGCTACTTCATTCCCCTTGGTGATTGGTGTTCCTGCTGCACTTGCTTCCCCGGATGGTTGGTCGAGTAACAAAAATATTGTCTTTTCGGGTGCTTCATTATGGATTGGCTTAGTCTTCCTGGTAGGTATACTCAATTCATTCGTATCCTAATAAGGATCTGCCGTACTGAATACTGTAGTTTTCCCTCCCTCGTTTCACCGTCCCGAGTCTTGGGGTCAGGATGCATCCCATGCAAATTCTAAGGCATGGGATTCATCCATTGGAAGGGTGGAATATTTAATAACCTATGGAATGAATCCTGAGATTGATTCTCCACAATTTACCCCTACCAGGGAGATTGACTAAATGCGGTATTGCCCCATTATAGTAAAATAGAGATGAAAAGGAATTGCGGGTATGGTTGAATGGTAAAATATCTCCTTGCCAAGGAGAAGCCGCGGGTTCGATTCCCGCTATCCGCCAATCTGTGAAATTGATGGATTCGAACTTATCAATATTTCTCATGAGCGGGTGAAATACTACCTCTTCCAATAGTACCATATTGAGTAGATATTTGCTACTCGAGAACCCTCTGCCGCCCATAGGGTATTTATGTCTCATAAATTATTACTATTGACGGTTCGATTTCGATCGGGTATCATTAAGAATGATAATTGGCCCCCATCGTCTAGCGGCTCAGGACATCTCCCTTTCACGGAGGTGACGGGGATTCGAATTCCCCTGGGGGTACTTCTTCATAAAAATCTATAATTTGTGGGGATTCCAATTGATATTTTATTGACCCTATACGGAGGGTTTCGAAATTTGAGTTTACTCGGAATCTCCCTCCTACCCGCGCGGGTCGATGCTCGAGTGGTTAATGGGGACGGACTGTAAATCCGCTGGCACTGCCTACGCTGGTTCGAATCCAGCTCGACCCAATACAGATGGAAAGATCACGCGTAATAAGAGAAAGCGCATGAATCGGGATTGACGGGTCTCGAACCCGCAACTTCCGCCTTGACAGGGCGGCGCTCTAACCGATTGAGCTACAATCCCGGTGGATAAAGTCTATGCAATGGACATTTTGTTGTCAATATGACAAATTGATGTTCCAATCTTACTCTCGTTTTAACCTCAGCTGGTAAAAAATCCATTCTGTCCCTCATGAGGAAATATCTGGTCATTATAGAATAGATTGTTTGTCATTACTACCGCTTCCTGGAAAGGATCTATGCTATTCATAAGGTACAGCCAATACTACCCCAAGGATTCGAATTCTCCCTTCCGATTGAATTCCTTACTCATCAATAGATCCGATAGGTTCTGGGAATCCGGGAAGGAGTGAGATCTCCCCAATCTCGTCCTTATTCGGATGCGTAGCATGGGGAAAATTCCAATCCTTAGAGAATGGTAGGGAACCACCGGGAATTATTCCGGAGATTTTTCCAGGGGTGGGATAATCATTCACTACTAACTACTCATTGTTATTCTGTATAGTGAGGGATTGAATAGTACTATCTCAATAGAATCCTTCGAATGAGGTATTTTTGGTGATTCATCCCGTGTTATACTATTCAATTGATATTGAAGAATCGTTTGGATCCGGTCAATTCTCTTCTTTCCGATGGAGCGCTGATCGAATACCGAGGGATCTATTAATCAATCCTATACATCAATCCATCGAAAGTTCGATAATTTAACCCTTCAAATGAATTCTCTTCAATTTATTCTTCTCAATCAAATCGGAATAATGAGATTATGGAAGTAAATATTCTTGCATTCATTGCTACTGCACTTCCCACTCCAATACCTACCGCTTTTCTACTTATTCTCCATGTACAAACAGCTACTCAAAACAATTGATCCGATTCATCACATTCTATCTTCTCAATAGAATGAGCAGGAAGTAGTATTCATTGAAGTAATAAAATTGTGAGGGATACGGAATCTCCGTCTCGGTTAATGGGATATCTACGGAAGAAGGAGGAGTTCCCTCAGATAGCTCTCCTTCTTCCAAAATGGACGATATGTGTATATGTATTCCCCCCCATACGATTCACATGGAATTGAGTCCTAGTACCATTATGGGAGTAGGACCATAATAGGTGTACTTCCATATGCCCTTATGGAAGTGGAATTTGATGTATCTAGAGGTGTGGTTTCAAATATATTCGCACAATTCATCATTCTCAACATATTCATTATCAGATAAACATGAAACTTGAAATGAGTTTGTAATTTAGTGATTTCTGAAAAGGAAGAGTCTGTGGCTGGAGGTACTTCAGCGTGATCATTACGATTCTTAGAACCAATCCATGGGAAAGTAAGGGAAGTATAGGGGTGAATTAGATTGAATCTCTCTCGATTCAGTTGTACGATACTCCATAATCTTTTAGTTGTGCATTATTTCCTCCAGAGAATAATCTATCCATCCATCTGTATGAGTAGATATAGATGTATCAACCAACGTGGTTGAGCGTGAGCCTAAGGAAATGATCCTCCAAGGGGAATTCAACGAGTATATGGAAAAGAACCGAATTCACGAAAGATCAATGAATCTTTTGTCAATGCCAATGGGGCGGGGGACAATCCGGGAAGTTATGCAAAACCAATTTGGACTTAGAGTGAGAAAGATTGAAAATAGTGACGTAGGCCCTGGGGCATCTCTCGCTTAAGCCATACCAAGATGAACGTATCACATATGATTTTTAGGGGAATACAATAGATGAGGTCTCAACCTATCTCAATCTTATGACTTCTTTTCCATCGTATTATTGTGTGGAGGGATCCTTTCGCATGGTTGGCGTTTGGATACCACTCTTCCGCTATCCCAAATACTGTTAAGCGTTATCCCAAATACTGTTAAGCGGAATGACAATCTTTCTTACAGCAGGAAATCCATACTCGCGTAAGGAAATAATTAATGGAATAGATTTGGGTAATGTAGGGAATGAGGAATTATTACACTCCTTCAATAAAATATTGGTTTACAAAAAGATACGATTGAAGGTGGAGGAGACGTTTCGCGATAAATAATCAATAATTGATTATACTTTCCATACTACTTACAGGATGAGAACAAAATAGTATGGTTAGAACCTTGCAATGTTAGGGATAATCTGAGCATTGCAAGGTTATTAAAATGATGTTGAATGATTCTGAACGAATAGATTCCGCATTTGATTCATCACAATCCGCTTCTTCCCCACACTACGAGTGAAAGAGAAAATGTAGAAACCACCATTGGAGCAGCCCAAGCGATATTCACTATATCCGTAATAACTGTTCCTAGTATTTACAAAAATGGGAATAGATTGAGTGGATGTAAAGTAATTGAAAATGCAGGTTGTTTTTATACACGAATGCCTCGTACCGTACAATGTTTGCAGAGAATAAGCAATGGGAAATCTACTTTCCGAACATACTCACTCCTCTATTTCCTTCTACTTCCATTCCCTCCTCTTTCACATACCATTCCTTCCTTTCCTATTTATTCCCCTTCATTCATTTTCTAATGATACTGGTACTCACCTCGTGAAAGTAGCTGAATCCACTCCATTTATCACCAATTTGATATAACCTATAATGGGTTGTCTATTCGTGGCAGATCCAGATACATTTAATGCGACAGGTTATAGTATAATATAGAGCATCCCAATTTGTATTTGGGGCTGACACGATAGTCAACCCAAAGAATTTGACATTCCGATCAGGCGATACCCAGATTCGAACTGGGGAATGAAGGATTTGCAGTCCTCTGTCTTACCACTTGACTATATCGCCTCCAAATTCAATTTGAAGAAGCGTTTGGAGGAAATCCTGGTATGAATGGAGTTAGCATAAGTATAACACCCAATAGAAATCCCATCAAGTGCTTCTATTCTTCCTTTCCACCCAATTCCATAACATAACTTTATCAGAATTTCAGAATTCCTTCTCTATCCCTTTCCTTCCCCGTGGGAGTAGTGGTAGTAACGGTAGCAACGGTAGTAGTGACAGTAACAGCGATAGCTGCAGCAACAACAGTAATAACAGAATAAGAGTCTCCTTCTTTTTCTTCTTTTTTAACAATCACTAAGTACACGAATGGATAGCGAATATTTGATACAGACTCCTCATCGTGGTAATGGATTCTTAACTGATACAGAAGGAGAGTAAGGGGATGTTTGTACTGCCGGAATTCGGAAGAATTCAGTTTGAAGGATTTCAGCGTTTTCTTCATCAGGGATTAATCGAAGAACTTACTAAATTTCCCAAGATTGAAGACACGGATGAAGAGGTTGAATTTCGATTACTCAGTGAACAATATCGATTGACGGAACCTCCAATGAACGAGAGAGATGCTGCATACCAATGCGTTACGTATTCGTCCGAATTATATGTACCAGCCCGATTGATTCAGAGGAGTAATAGGCAGGTGCGGAAACAAACTGTATTTCTAGGCAGTATTCCCTTGATGAATCCTCAGGGAACATTCATAGTGAATGGGATCGCTCGGGTTGTGATTAATCAAATACTAAGAAGTCCCGGTATTTATTACAATCGCGAACTGGACCACGATGGGATTCCCATATACACCGGCACTATAATTTCAGATTGGGGGGGAAGATTTAAATTGGAAATTGATAGTGGGAAAAGAGTATGGGTCCGTATCAGCAAGAAACGGAAAGTCTCTGTTCTAATCCTATTATTAGCCATGGGTCTAGATATGAGAGAAATTCTGAACAATGTTTGTTATCCCAAGATCTTTTCGGACCTATTAAAAAGGCAGAATGATAGTATCCAGTCATCGGAAGACGCTATAGTCGAGCTTTATAGGAATCTCTATTGCGTAAGTGGAGATATAGTATTTTCAGAATCCATATATAGGGAATTACAAAGGGGATTTCTTCAACAAAGGTGTGAATCGGGACAAATTGGGCGGCGGAATTTAAACAACAAGCTTAATCTTAATGTACCTGAAAATGAATCCTTTTTATTGCCCCAGGATTTACTAGCTGCTGTGGATTATTCAATAAAAATAGGTTATGGGGCTGGCACACTCGATGATATGGATCACTTGAAGAATCGGCGCGTTCGGTCCGTGGCGGATTTGTTGCAAGATCAGTTAAGATTAGCTTTGAGCCGTTCAGAGAATTTGGTTCGGCAAACCATGCATGGAGCGGTTAAACGTAAACGTTTATTAACTCCCGAGGGATTAGTGGCACCAGCTCCATTAACAACAACTTCCAGAGAATTCTTTGGTTCGCATCCCCTGTCCCAGTTTTTGGATCAGACCAATCCACTAGCAGAGATAGCTCATAAACGAAGATTGAGTGCTTTAGGTCCCGGGGGATTAACACGGCGAACTGCTAGTTCTCAAGCACGGGATACTCATTTTAGTCACTATGGGCGAATCTGTCCCATTGAGACATCTGAAGGTATGAATGCTGGACTTATTGCATCATTAGCTACTCATGCGCGAGTAAGTAATTGCGGATATTTACAAAGCCCCTTCTATAATCTATTCGATGAATCCGGAAAGGATCATATGGTTTATCTATCACCGGAGGAGGATGAATATTCCCGAATAGCAACCGGTAATTTTTTAGCGTTGAATCGGGGGACTTGGGAGGAACAAGTTACTCCGGCGCGATACCGACAGGAATTCCTAACCGTTGCATGGGGACAAGTACATTTCCGGAGTATTTTTCCTCTGCAGTATTTTTCTATCGGAACCTCACTGATTCCTTCTCTTGAACACAATGATGCAAACCGTGCTTTAATGGGCTCCAATATGCAACGCCAGGCGGTTCCACTACCCCATCCCGAGAAATGCATCGTAGGAACTGGTTTGGAGGGTCAGGCAGCTCTTGATTCAGGAAGCGCAACCAGATCCATGCGGGAGGGACGGATTACGTACGTCGATGGTGGAGAAATTATTCTATCGCTAGATGATGGAAAGACTGTAGGTACTAAATCAATAACCTATGAACGTTCCAATAACGGTACCTGTATAAATCAAAAACCCGTGGTTCTTCAGGGGGAATATTTGAAGGAGGGACAAGTATTGGCTGACGGAACAGCAACGGTTGGGGGTGAACTAGCTTTGGGAAGAAATATTTTGGTAGCTTATATGCCTTGGGAAGGGTACAATTTCGAAGATGCAATACTTATGAGTGAACGTCTGATACATGAAGATATTTTTACTTCTTTCCATATTGAAAGATACGAGGTTGAGGTTCGTGTGACAGACCAAGGATCGGAAAGAATAACTAGGGAAATCCCTCATTTGGATAGTTATGTGCTTCGTCACTTGGACAGCAATGGACTCGTAATACCGGGATCTTGGGTAGAAGCAGGAGATGTTCCAGTGGGGAAATTAACACCCCGAGAAGCGGAGGATTCATTGTGCGCCCCGGAAGGTAAGTTATTACAAGCCATTTTTGGTATTCAAGTGGCTAATACAAAGGAGAGTTGTCTCAAAGTACCTATAGGTGGTGGAGGGCGGGTTATTGATGCGAGATGGATTTATCAGGAGGATGCATCTGTTAATAATGCAGGAACTATTCATACGTATATATTGCAGAAACGTAGGATACAAGTGGGTGATAAAGTGGCTGGGAGGCACGGAAATAAAGGGATTATTTCAAAGATCTTATCCAGGCAGGATATGCCTTATCTGCAGGACGGCACACCAGTGGATATGATATTGAGCCCCTTGGGAGTACCCTCACGGATGAATGTAGGACAGATTTTCGAGTGTTTGCTTGGTTTAGCAGGAGACTTTTCGCGACGGCATTATAGAATAACCCCCTTCGATGAGAGATACGAACGAGAAGCTTCTAGAAAACTAGTTCTTTCCGAACTTTGTGAAGCCAGTAGAAGAACAGCCAATCCGTGGTTATTCGAACCAGATCATCCGGGTAAGAGCCAATTAATCGATGGACGAACCGGCAATGTATTCGAACAACCCGTTACGGTGGGAAAGGCTTATACGATGAAGTTAATTCATCAGGTTGATGATAAAATCCATGCACGTTCTAGTGGACCTTATGCACTTGTTACGCAACAACCTCTTAGAGGAAGGTCTAGGCGGGGGGGACAACGGGTGGGGGAAATGGAGGTTTGGGCTCTAGAAGGCTTTGGTGTTGCTTATACTTTGCGAGAAATGCTTACTCCAAAATCCGATCATATTCAAGCTCGTTATGAAGTACTTGGTGCTATCGTAACCGGGAAACCAATACCCGAGCCTAATACTGTTCCAGAATCTTTTCGATTACTCGTCCGAGAATTACGATCTTTAGCTCTGAATTTAAATTATCACCTCATATCCGAGGAAGATTTAGGAAAGGAAGCAAAAGATGTTTGATAAAGATTGATTGGAAATTTTCTCTTATGATCCACCAGAAGAACCATCAACAGCTTCGGATTCAGTTAGCCCCTCCCGAACAAATTCGTTCTTGGGCCGAAAGAACATTGCCTAATGGAGAAATTGTTGGGGAAGTAACCCAGCCTCATACCATTCATTATAAGACTCACAAACCAGAGAGGGATGGTCTGTTTTGTGAAAGGATATTCGGACCCATAAAAAGCGGAGTTTGTGCTTGCGGTAACTACCAATCGGTCGAGGACGAAAAAGAATCTCCAAAAGTTTGTGAACAGTGCGGAGTCGAATCCACCGAATCCCGAGTTCGGAGATACCGAATGGGATATATCAAATTAGCATGTCCGGTAACTCATGTATGGTATTTAAAAAGACTTCCTAGTTGTATTGCGAATCTTCTAGCTAAACCTCCCAAAGAATTGGAAAGTCCAGTATATTGTGATGTGTGACTCGATCCACGTTTCGATCGTAACAAATTGGCATAGCAACTGTCATCCCGCTCGATATCATAGGGATGTCCCTAACTCTGACATGTCCCTCCCAAAGGGGAGCGTGAAGCTCGGAATCAGAAGTAATCTCAGAAAGATGCTGGAAAGGGTTCGGTCTAGGGTTAGTACAGATTTCTCAATTCACTGATTAGGCTTCGTAAAGAGGAGGGTGGAGCTTCTTCCACCAGTTCCAGCGTAAAGGATTTGAAAGATGCTGATCGATTTGAAAATATCTCCTTTCAGAATCTTCAAAAATATCTTTCTACGAGCTATGGCTATGGAAACCTATTCATCACATATATGTTTCGGGGAGCGCAATAACCATCGAAGTAGAGTGAAAACCCAAGGGATCGATAGAGAAGGATCAAACTATGGATAAAGAGAACCCCTTTTTTTTTTTTTTTCCCTTTCCTCCCCCCCCCCCCCCCCCCCCCCCC
>Contig06+54602931_4
TTCCCCTCCACCACCCCTTCCCTTTCTCCCCTCTCCCTCTTCTCCACGGCCGAGTCAATCGGAGGTCTTTTCGCAAAGGGATTTTTATCACCAAAAGGGAATGAGACTACTCAGGAATTTAATTAGTAATAGGTAATACGGTTTGATGGAAGGGATCGTAATAGGTCAGAATCAATCCACTCATAACTTGAGTAACGGGTAACTGTTCCGTTTCCGGTAGAGTCAGAAACTCAAATTATTTTGTAAGGGTTTCCATCCCGTAGTAGTTACTCGAGCCGGATGAAGGGAAACTTTCACGTCCGATTCTTAGGGGGGGATAACCTATCCCAATCTATTTCTTGCTAGGCCTATAGCTAATAAACCTACTCTATTACGATTGCGGGGTTTATTCAATTATGAGGATCAATCATGGAAAGATATTCTTCCTAGTTTTCTTTCCATTGGAGGATTTGAAGCATTCCAGGGCAGGGAAGTAGCTACTGGAGGAGATGCTGTAGGAAAGCAATTGGCTAGTCCGAATCCACAAGCCGTTATAGATCGTGCATACTTGGAATGGAAGGGGTTGGCAGAGCAGGAATCTACCGGAAATGAATGGGAAGATAGAAGGATTCGAAGGAGGCGGGATTTTCTGGTGAGACGCATAAAACTGGCTAAACATTTCCTTCATACGGATGTAAAACCAGAATGGATGGTTCTGCCTCTCCTACCGGTTCTTCCTCCCGAATTAAGACCAATGATCGAATCCTTTGGGGGTGAATTAATCACTTCAGATCTGAATGAACTTTATCGGAGAGTCATTTATCGCAATAACACTTCAATCGATTTCTTGTTAAGGAGTGAATTCACACCGGAAGGGTTGATTGTTTGTCAGAAGAGGCTGATTCAAGAAGCCGTAGATACACTCATTGATAATGGTATTCGTGGACAACCAATGAGGGATAGTCGTAATAGGCCTTACAAATCCTTTTCCGATGTAATTGAAGGTAAGGAAGGACGATCTCGTGAGAATCTACTTGGAAAACGCGTTGATTATTCAGGCCGTTCCGTTATTATTGTGGGTCCGTCCTTACCATTGCATCAGTGTGGGTTACCTCGAGAAATGGCGCTAGAGCTTTTCCAAGCTTTTGTCATTCGTGGTTTAATCGGACGTCACCTCGCCCGTAATTTACGAGCTGCTAAGAGTATGATTCATAATGAGGAACCTATTATATGGAAGGTGCTTCAAGAAGTAATGCATGGACATCCTGTACTGCTTAATAGGGCACCAACACTGCACAGGTTGGGTATGCAAGCATTCCAACCTATTCTAGTAGAGGGACGCGCTATTCGTTTACATCCATTAGTTCGTGTAGGATTTAATGCAGATTTTGATGGAGATCAAATGGCTGTTCATGTACCGTTATCTCCGGAAGCTCAAACAGAAGCTCGTTTCCCCATGTTTTCCCATACGAATTTATTGTCGCCTGCTACTGGAGAGCCCATCGCTGTACCAACCCAGGATATGCTTCTCGGGCTCTATATACTAACGATTGAGAAATCACGGGGCATTTATGGAACAAGATATTATCCATGCAAAAGAAGGAATCGCGGTTTCTCCCCTGAAATACCCTATTTCAGTAATTACAGCGGCATATTAAGGGCCAGGGAACAGTGCAAAATTCACCCATATAGTCCTTTATGGCTCCGATGGCAGGGAGATTTACGGACAATCACTTCCATGAACCGGGAATTTCCCATTGAGATTCAATATGAATCTTCGGGGACTTCTCTACAAATTTATGAGAATTATCAGATCAGAAAAGATAGGGAAGAATACATACTCAGTGTGTATATACTAACAACCGCCGGACGCGTTTTATTCAACCAACAAATGGAGGAAGCTATACAGGGTACTTTGAAGTATCATCCTCAGCATCAGAATCAACCATTGCTAATTGCAAGGGGATAGGTATCATTCCACAGTAATTCATTCTCATAGAATTGAGGGAGTCTATCGAATATCCAACGAAAAACTTGAATCCATTAATCATTTTGCTTACAGGAATGAATATTGAGGCTCCTACGATGGCAGACCGGGCTAAATTACTTTTCTACAATAAAATTATGGATAGGACTGCCATAAAGCGACTCATTGGCAGATTAATAACTCACTTCGGGATTACGTACACAACGAATATTCTGGATCAACTTAAAACCCTGGGTTTTCAACGAGCTACCAACGCATCCATTTCGTTAGGCATTGACGATCTCTTAACAGCACCTTCCAAAGCATGGCTTGCCCGAGATGCAGAAAGACAGGGTTCCATTTCAGAACAGCATCATCGTTATGGTAGTGTACATGCTGTAGAGAGATTACGCCAATCTATTGAAACATGGTATGCTACAAGTGAGTATCTGAAACAAGAGATGAATCCTAATTTTGGGGTAACCGATCCCCTGAATCCAGTCCATGCGATGTCTTTCTCAGGAGCTCGAGGAAGTATATCCCAGGTTCACCAATTAGTAGGTATGAGGGGATTGATGTCGGATCCCCAAGGACAAATCATTGATCTACCCATTCAGAGTAATCTTCGTGAGGGACTTTCCCTAACGGAATATATTATATCCTGTTATGGTGCTCGCAAGGGAGTTGTGGATACCGCGGTACGAACATCAGATGCTGGATACCCCACACGTAGACTTGTTGAAGTGGTTCAACATATTATTGTGCGTAAAACAGATTGTGGCACTATTGGGGGCATTCCCGTGAAAACTTCCCAAGATAAGGATGGATCTATACGGAATACACCCCAACAAAAACTGATTGGACGTGTTTTAGCAGACAATGTCTGTGTAGATACGAGATGTATCGCTATTCGGAACCAGGATATCGATAATGAACTTGCCGATCGATTGGCATCGCTTCGAGTACAATCAATACATATAAGGTCTCCCCTGACCTGTAGAAGTATTTCTTGGATTTGCCAGTTATGCTATGGTTGGAGTCTTACCCACCATAACCTGGTAGAATTGGGAGAAGCAGTAGGTATTATTGCGGGCCAATCGATCGGGGAGCCCGGGACTCAACTTACATTAAGAACTTTTCACACGGGTGGAGTATTTACGGGTGATATCGCGGAACATGCACGAGCTCCATTTAATGGAACTATTGGTTTAGATGAAGATTCGGTCCACCTCGCACGTACGCGTCATGGGCATCCTGCTTGGATATGCCAAGATAATTTATCCGTTACTATCAGGGGTAGGGATGGAATATACAATTTTGTCGCTCCACCCCAGAGTTTAATTCTGGTTCGTAACAATCAATATGTTGAAGCAGAGCAAGTTATTGTAGAGGTACGTGCTGATAAATCCCCCCCTAAAGAGGAGGTGAAAAAACATATTTATTCCGATTCAGAAGGGGAGATGCATTGGGGTACGATCGTGCATCATTCATCCGAACATGCAAACAATAATGTTTATCCCGTACTTAATGCAGGTCATATATGGGTATTATCGGGAGGTCTTTATGATGCTGGGGAAGCATCATCATTGTTTTATAAGGATCAGGATAGGATTGATTCCCAACCGTTCCCTACCAAACATGAATCATTGCCATATTCCTACGAGGGGAACGATGGGAAGGAAGTCCAACCGACTGATCCCCACGGGGAAAAACAAGAATTTAATCACTCGGAATTTGATTCCTGCATAGCCAGTAAGATTCTCGATTCTATACATTCTCTGAAGACTCTCCAGAATTGTAGTATGAAGAGGAACAGAGTAAGTGGTAGGGTTATTCTCCCAATGAGAGCAAGGGGAAGGATAGAGTATTATAAGAAAGCCCTTCACGTCGGTTTTGTTCCCCGAATACCCAACAATGGAATTTTGAACCGGGGGGACATCCTAGCCGTTTTCGAGAATCCTAAGTATCGGATTAATACTTCAGGGATTATTAAATACGGTACCGTAGAAGTAGATTCAACCGCTGGTAAAAAGTGTATTCCCGAAGATGGAGGAGCGGCAAGTTTCATACCGAGATACAGAGTTCTCGAGGGAGGCAATTTCTTCTTTCTTCCCGAAGAGATATATACCATCCATCAATCTCCTCCTTTTTTGTTAGTCTCGAACAATGATATCATTCAAGCGGGTGAACGAATTACTACTAATATTTCTAGCAAATCGGGCGGATTGGTTCAGATTGGAAAAATACAAAACAGTCTTGAAATACGAGTATTGCCTGGGAATCTATATCCTTCGGGTAAAGTATCGGGCGTATCCAAACAGAATAACACGTTAATTCCACCGGGTAATTCAGTATTTAATCATTCTAAATCCGATAATTGGATCTATCTCCAATGGATCACACCTCGTAAAAGGAAGACTTTTGCCATGGCTAGACCCGTTGCGGAATACGTTATTCCCAATGAATATTCCCCGGATATTACTATCCTGGATCTCCCGGAGGAACAAAATCCTTCACAAATTCGAGTTCAAACTATTGAATACATGCTTTACGAGGATGGTGGGGAGATTCGAGTGATTAATGACGCAAATATTCAATTGGTTCAAACCTGTCTGGTATTGGATTGGGAGGAGGAATCCGTTACAGGGCCCGCTCATGCTTCTATCCTCGAACTGAGGGTAGGAAACACTTCTAGAACTTTCTTATATATTGACTTACCCAGTCATTCTGATTCATATATTGGGAAAGAGAGGGATGGATCTTTCCCAAAGCATACCTGTAATAACAAGTTTTTATGCACTAATTCTTTCGCAGGGAATCCTAAGGGTCAATCACTAATTGAATGCCAGGGTTTTATTCGTTTGGTACCCGACTGGGGTACATCTTTATTGATTTTATCATCCCAAAATTTTATCCAAAGTTATTTACACACTGATCTAGGATATTCCAATAAAGTTAACCGGTCTGGTAAGAATCTTCAATTGGGAAAGGAGAATTCTGTTTGCACGAAATCCCTTTCCAAAATTTCAGGAAATCCTTTTCCATATGGTACGGGAGCTCCTGGTAAGGAATCCCCGAATCCGGAAGCGGCATCGACAGGTTCCGTCCCATCCGTCAATCACATTCATATGGCACGGGGAACGAATGAATTGGGTCTATTAGGGAATTCACACAACATTGCTAATTGTTCATTATATCCCCGTGGGACATCCAGTAGCAGAATATTCTTCCGTAAAGTATCATTCACTGGTAATTTGAGATGCATTCCACGAGTTCCCAATCGGTATCTCCTGGATGAAGATAGAGGAATCTATAAATTCGGTTCAGTATACTCCATAGGGAGAAATCATTTCTATCGTACCTTTCACTCATCCGATTCGCACGATGAGGGGGCTTCACTAGTCAATCTCGGACAATCTATTCTTGGAAATACATGTTTATCCGAAGGTAAAATATCCTCCCAATCTGGTCAAATTATATCTATTCATAGGGAATCCTTGACAATTCGATTAGCCAATCCATATTTAGCTACTGAAGGAGCAACTGTTCATAGTCATTATGGAGATATCCTTGGGGAAGGGGACACATTAATAACTCTGATATATGAGAGATTAAAATCTGGGGATATTATTCAGGGTCTCCCAAAGATTGAGCAATTGCTAGAGGCTCGTTCAACCAATTCGGTCTCGAGGAATTTGGAAAATGGTTTTGAGGATTGGAACAAGGGTATGACAAAATTGATTGGGAATTCTTGGGGCTGTTTCCTCGGTGCTAGAATCAGTATAGAACAAAGTCGGACAGATTTGGTTGATCAGATTCAGAGGGTTTATTGATCCCAAGGAGTACGTATCTCCGATAAACACATAGAGATTATTGTACGACAAATGACATCCAAAGTACTAACTTTGGAAGATGGAATAGCCGATGCGTTTCTACCGGGGGAACTTATTGAATCATCACGAGCACAAAGGATGAATCGTGCTTTGGGGAGGTCAATACTTCACAAACCTGTCGTACTGGGAGTAACGAAAGCATCTCTTAATACTACCGGGTTCATATCAGAAGCGAGTTTTCAAGAGACTACTCGGGTATTAGCCCGAGCTGCTATACGGGGTCGAATTGACTGGTTGAAAGGTTTGAAAGAGAATGTGATTCTTGGCAGTATAGTTCCTGCTGGTACTGGGAATGGGGAGGTTATTCGTCAAATGACCCTAGTAAAACAGGAAAGGATCGTCCCAACAGTAGGGAGTACTACCCCCTCCAATAATGAAATGAAGAATGTTCTATCCTATCATGCGGAAGCGTTTATTCCTCCCACCAAGAAAGATATTCGTAAGGGATTGAAAAAGAAAAGCTATACGGGATAGATAGTGATCAATATAATTCAGGTGTTTATTTCGTAATCGAGTAGAAAATGATGGGGTTAATACCATTTCCAACTGGGGAATTCTAGGAAGTTCCTGGTACCTCTGCGGGGGAGAGGAAGAATAAAATGCAGCAAAGAAATTGGAATATCGATTCAGAAGAGATGATGGAAGCAGGAGTTCATTCTGGTCATCAGGCTCAGAAATGGAATCCCAAAATGGCGCCTTATATTTTTACGGAACGAAAGGGGATTCATATTTTAGATTTGACTCAAACTGCTCGTTTTTTATCCGAAGCCTGTGATTTAGTCTCCGATGCCGCGAATGGGGGTAAACAATTCCTGATAGTGGGTACAAAACATCAAACAGCTGATTTAGTAGCCTCAGCCGCTACGAGGGCCCGGTGCCATTACGTGAACCAAAAATGGCTCGGCGGTACGTTAACCAATTGGTCCACTATAGAGACACGTCTGCAAGAATTCAGAGACTTAGAAGAAAGAAAAAGGACGGGGAGGTTTCATCGTCTTCCTAGGAAGGAGGCAGCAATCCTAGAAAGACAACTATCCCAATTACATAAATATTTGAGTGGGATTAAATACATGACGGATTTACCAGATATTGTAATAATTGTTGATCAACATAAGGAATATACTGCCATCAGAGAATGTATCACTCTAGGTATTCCTACAGTTTGTGTTGTTGATACAGATTGTGATCCCGACCTCACGGATATTCCAATTCCAGCTAATGATGATGCACGATCTTCGATCCGATGGATCTTGAATGAATTAACGCTAGCAATTCGTGAGGGTCGTTCAAACTATACGTTATCCGAAAGATTGAGGGACTGAGGCATTATCGAATCACTAACTACCCCCGGTCCGCGGAATGGGTTAAAATATTCCGAGATAATCCCCCCTCCATATGTGTCATACGATAATGCTATAGAAAATGACTCTCCGTATCCCTTTCCATGTCTAGAAGTTTATGCTGGGGTAATCGCTTATTTCATGGCAATTCCTTTCCCATCCGGGTCAATCCCCAACGGGGGTTATATGGAGACCAAACAATCTTTTACTAATACAATGAACAATTCATACCAAATATCCGGTGTGGAAGTAGGTCAACATTTTTATTGGCAAATTGGAGGTTTCCAAATTCATGCACAAGTTCTTACAACTTCTTGGGTAGTAATTGCTGCATTATCAGGTTTAGCCATTGCAGCTGCTCGGGATTTCCAAACCATTCCAAACAGCAGTCAGAATTTCGTCGAATATGTTCTCGAATTTATTCGAGACTTGACCAGAACCCAGATTGGGGAGGATGAATATCGCCCCTGGGTCCCTTTCATCGGAACTCTATTCCTACTCATTTTTGTTTCTAACTGGTCGGGAGCTCTCTTTCCTTGGAGAATCATTCAATTACCCCGTGGGGAATTAGCAGCACCTACGAATGATATTAATACCACCGTTGCTTTAGCCTTACTCACATCAGTTGCTTATTTTTACGCGGGTTTACGCAAAAAGGGTTTGAGCTATTTCGGTAGGTATATCCAGCCAACCCCAGTACTTTTACCGATCAATATTCTGGAGGATTTCACGAAACCCTTATCACTTAGTTTCCGACTCTTCGGAAACATACTAGCCGATGAATTGGTAGTATCCGTTCTGGTTTCGTTAGTACCTCTGGTAGTTCCCATACCCATGATGCTTCTGGGATCATTCACGAGTGCTATCCAAGCCTTGATCTTTGCAACTTTGGCTGCAGCTTATACAGGGGAATCCATGGAGGGTCATCACTGAATAATCCTTCCGATCATCCTATCCGCATTATCGGGTTGGGAGGAATCTATTCATTGGAGTAATAAATAACGATTCCATGGTATAATAGGATGACACTGCTTCTTCATGCTCCTCCGGGAATTCTATCATCTTTTTGAGGAGGGGTAAATAATGCAAGTTTGCGTAGGGGTGGGAAACAAGGTTCTGAATCTAGTTCAACTCCTTCCCCCTTACTTTCCCTCTTCCCTTACGGATTCGTGCTAGTGGTGGGGTGTGTACTATCACCCTACCGGAAAGAAAGGAGGAGGTAGTATTTATGGCGTAGCATATTCCCGTGCGGATACCGCAAACATCGGAATCTCACACGTAATTCGAAACCCCTTTCGATCCAATATTTATTTCTTCCCGATTGGTCTAATCGAAGAATTAATCCTATCTAGGATCAGTATTCTTCTACAGTGATATTATCACTCCAAAAGAGACATTTCAATTTATTAATTGTTTCGATTAGACCATTCCCCCGGGGTAGGTCCTGGTAGGCAATTAAGAATTGATTGGAACACGAGAATTTATCAGCCTCAGTAAAAGGAGATTACTATGAACCCTTTGATTCCCGCTGCTTCTGTTATTGCTGCTGGATTAGCCGTGGGCCCTGCTTCTATTGGACCTGGTGTTGGTCAAGGTACTGCTGCAGGTCAAGCTGTGGAGGGTATTGCGAGACAACCGGAAGCGGAGGGTAAGATTCGAGGTACGTTATTGTTGAGTCTAGCTTTTATGGAAGCTTTAACAATCTATGGGTTAGTTGTAGCCCCAGCACTTCTATTTGCAAATCCTTTCGTTTAATCGGCGTGATCTAAGAGCATTGTCCATTGTACCCCCCGTATTGGGAAACCTCCTCTAATCATTCATCCGATTAGTTCTCCTACTGGGGGGTCGGGCAGAATCAGGTAAGTCCCAATCCAATATTCTCCCCCAATTGGGTGGTGGACCCCATGGTAGGGAGTGGGGCAAACGAATCGTTCGTCCAATACTATTGCTGGGTAAGTTCGACTGAATACTTATGGATTTCCCAGTCAAATGTATGACTCTGAGTAGGATTTCATGAAGAAGAGACTCTTTTCTATTCAGATAGCCCATTATGGGGGAGAGTTTACGAAAAACGTGACTGATTCTATCATTTACCCAAGTTATCGGCCTCTTGCAGGAGGTTTCGGATTGAATACCAATATTCTGGAAACAAATGTAATCAATCCAGGTGTAGTAATAGGTGTATTAATCTATTTTGGAAAGGGAGTGTGTGCGAGTCATCTTTTCGAATAAGATAGCTGGATTTACCTGGCCGCATCCTGAATGGAACAAGATGCAGAATCCCGACGAATGACTTATAGGTAACGGATGTTTACGCATAGGAACCATAGCATTTCGTAAACTCAGTAATATTTTGTTTCCCACCGACTGAGAAGGGAATATTAGCGATATGGTTAAGGCTGAATTGCTTGAAGTCCAAGCAATGAATGGGTTTCTTCCCCTCATGGTTTTGATACCGAAATGCGTGATCGGAGACTTTCCCGGTATATAACACTCATACCGGGAATATTCTTATTCATCATCTAATGGGCATTAAGGATCTCCAAAGAAGGACCAGAATTGGTTTGTATTGCCGAATCGACGACCTGTACGGAGTGATAATTATTCGAAAAGAATGACTTTGCCGACCATTCCGGTCGGAAGAGTCCTCAAAAATACCTAGCAGTTTATTCGTTTTGATCCTATCAAAATATCAGGTATTAATAGGGAGGGCAGGCTCGTCGTAATGAAAAGAATCCCCCCATGGTAGGGGTGCGGGCAAGAAAGCCGAATGAATTGAGAGATTCACGTTCGGTTTGGGAAGGGATTACGAATCCTTGAAGGTCTTGGATATACAATCTACTTTCATTAACCAATTTATTGGACAATCGTAAAAATACAATCCTAAGTACCATCCGTGATGCGGAAGAGCGGTACGGGGAAGCTACCGATAGGCTTAAACAAGCACGGACTCGCTTGCAACAAGCGGAGGTTAAAGCAGATGAGATCCGCTCAAACGGGCTTGTGCGGATGGAGAGGGAGAAACAAGATTTGATCAATGCTGCTGATGAGGATTTGAAACGATTGGAAGAGTCTAAGAATTCGACTATTCGTTTCGAGGAACAGCGAGCGATTGAGCAGGTTCGACAACAAGTTTCTCGTCTAGCATTGGAAAGAGCTCTGGAGAGTCTGAACAGTCGTTCAGGTAGTGAATCATACTCGCGCATAATCGATTATCATATCAGTTTGCTTGGGGCTATGGAAAGTACGATTGATTAGCTCTTATAGGTATTACCTCTCAAAGGAGAATCGATAAACGCTAATGGTAAACACAAACATTCGACCCGACGAGATTGGCAGTATTATACGTAAACAGATTGAAGAGTATATTCAAGAAGTCAAAGTTGTTAATATCGGAACCGTACTCCAAGTGGGAGATGGAATTGCTCGTGCTTACGGTCTCGACGAAGTAATGGCGGGTGAATTATTGGAATTCGAGGATGGTACAGTAGGCATAGCTCCGAATCTAGAGTCTGACAATGTTGGGATCGTACTGATGGGCGATGGATCGACTATACAGGAGGGAAGTTCCGTAAGAGCAACGGGTAAGATTGCTCAAATACCAGTTAGTGATGCTTATTTGGGTCGTGTCGTGAATGCCCTAGCTCAACCGATCGATGGGAAAGGTCAAGTTACAGCTTCTGAGTTTAGACTTATCGAATCCCCTGCTCCAGGTATTATTTCACGACGTTCCGTGTATGAACCCTCGCAAACAGGACTTATTGCTATTGATTCCATGATTCCCATAGGGCGCGGTCAACGGGAACTTATTATTGGGGACAGACAAACGGGTAAAACAGCAGTAGCTACAGATACTACCTTGAACCAGAAGGGTCAGGATGTTGTATGTGTTTATGTAGCCATTGGTCAAAAAGCATCCTCCGTAGCTCAAGTAGTGAATACATTCCAGGAACGTGGCGCAATGGAATATACAATTGTGGTAGCGGAAACAGCAGATTCTCCCGCTACATTACAATATCTTGCCCCTTATACAGGAGCATCTTTGGCTGAATATTTTATGTATCGCAAGAAGCATACTCTGATTGTTTACGATGATCTTTCCAAACAGGCACAGGCTTATCGGCAAATGTCTCTATTGCTGAGAAGACCACCTGGGCGTGAGGCATATCCGGGGGATGTTTTCTATCTGCACTCTCGTCTTCTAGAAAGAGCGGCAAAATTAGGTTCCCTATTGGGTGAAGGAAGTATGACTGCTTTACCTATAGTTGAAACTCAGGCCGGGGATGTATCAGCTTATATTCCCACTAATGTAATCTCCATAACCGATGGACAAATATTTCTATCGGCAGATCTATTCAATGCTGGGATTCGACCTGCAATTAATGTGGGTATTTCCGTATCGAGGGTAGGATCTGCTGCCCAGATTAAAGCTATGAAACAAGTCGCTGGCAAATTGAAATTGGAATTAGCTCAATTCGCAGAATTAGAGGCTTTCGCACAATTTGCTTCCGATCTTGATAAGGCTACTCAGAATCAGTTAGCCAGGGGTCAGCGATTGCGCGAATTACTCAAGCAATCCCAATCGGCCCCTTTATCGGTAGAGGAACAAGTAGCTACCATTTATACCGGAGTGAGTGGATACCTGGATTTACTCGGGGTTGAACAAGTGAAGAGATTCTTGGTTCAGTTACGTGAATATTTAGTAACTAATAAACCTCAATTTGGGGAAATTATACGTTCTACGAAGATGTTTACAGAGGAAGCGGAAAATTTTTCAAAGGAGGCTATTAGAGAACATACTGAACTTTACCTACTTCGGGAGAAGTGATATCCATCCATGGATGGGTATGGATAGTAAGTATGCGTAATTATTGCGAAGGAAGGGGTGATGAACCGGGAAGAATAATATGTTGAGTCTATCCTAACAAGAATCCGAATGTTGATTCATGGAACCACGCCCAATAGGATTTGAACCTATATTGAAGGTTTAGAAGACCTCTGTCCTATCCATTAGACGATGGACGCTTTCCCCCCAGTATCTTAAATTGGGGGGTATCACCCAGATTGGGAACGGACCGGGAAGAACTGTTTCGTCAAAATCATTCTGATTGAGTTATTCCATATAGAAATCTTAGCGGGTAGCGGGAATCGAACCCGCATCATTAGCTTGGAAGGCTAGGGGTTATAGTCGATGCTGAGAGGTATCCCCAACATCTCTAATTCAGAACCGAACGTGAAGATCTCTCTTCATTCGGCTCCTTCAAGGTATGCGGAATCTTGGGAGAGGAATCCTTGGAGTAAATGATTCTCAAATTACCATTGGTTCTTTCGCTCACTCCCATTCAATCCATTTATTATTAGTAAATGACACTGACTGATCCGTATCCGTAATACCTATGTTAGTCTTATACCCCAATTTTGGGATAAATACTTCCTAGATGATCCTTCAGAAAGAGCAATATCGGTATTTTATGATAGATTAATGAAACTCTTTCTAGTTACTTCGTTCTCTACTTTCACCGATTCCGATCCTTGGGAAAATATCTTTCACCGAGTTGAGAGATAGTATCGAAAAACCTAAGTAAACCGAGATTATTCCTACTATAACTATTCAGCCCCAGTATGATAAGATACTGAGGATTCAGTTGCGATGAAATGAATATTTTGGTTGGCTGTCCATGGATCATTAACGAATGGATTCGATAATACTCCGAATTACGAGGACATTCCGCTTTATTACTCCAGCCCCCGAATAGGTTGTCTGAATGGAATAGACAGGAATGTTTTCATCACCACTTGCAATACCCATGGGGAAGAATTACTACTTCTATGAAAATAAAGTTTTCAACTGATACATGGATCAGGTTGAAATCCTTTTCAACCATTTGGTTGATGGTGGGACGAATCGCACTTTTACCACTAAACTATACCCGCTACACATTATTGTAGCATAATTTACTGGATCCTGTCCAGTAATGGATTAAAACAAGGGAATAAATGGGGACTTTATTACCAAATAACCATCCCCGGGGATTGACTGTTCGATGGGGAGTTCCGGGGATGGCATGATAGAATCACAAATTACCCCTCCGAGCTGCTGATAGAGCAATGACTAATGGTCCCGATACGACTACTAGAGCCAGAATGGTGAGTTGCGCGATAAGTTCTAGATTCACCATAAGATTACCTATTCATTTTACTTATTCTTCCTTTTCCTCCCTTTCCTTTTCCCCAGTACAGACTAGGATGAAATAATTAAATCTATCTTTTGGAGTTCCACCCTATTGCTTATCCATCTGTACAATAGGGAGTTTTACGGATCTCACAAAATGAATTTGATGGATTGGTAATGCATATAGCTATGATGAGCCAATATTGGTACAATGAAGAAGGACTCACTGACCCATTGGGTTAATGTAAGATTAGGGATAAATTAATATTCTGATCGAATCGAACCAGTCCAGAATTTACAGAAAGAATTGGGAGAGAATCAGGGGATGACATCGATCTCGGACGGTCAAATAATTTTAGCCCTTACAGTTGCTTTTGTAACGAGTGTATTAGCTGCAGGATTGGGATCTGAATCGTATCGATGATTCGACCTTCATTCCGTCCACGCACGAGACAGCCCAGCCTTTCTATTCGGCTGGGCTGGTGTATGGGGGGACTTCGAGAATGAAAGGATGAAACGTATTCTGGATCAGAGATGTTATACCCTATTGGGAATATTGTATACACACACGCACGCATATCTGTGTCGTTTATGATACGAATCCCGACGTCAGATTCATGCTGGAATCCAACCGATTCCTACCCTTCCTGGAGGGATGGCCGAGAGGATTAAAGCGTCGGATTGCTAATCCGTTGTACAATCCATTTGTACCGAGGGTTCGAATCCCTCTCTCTCCTTCCGATCAATAGTCTGCTTTTAATGGGAATAACGATCAAATTATTCCTTACGTCCGGGATTACGTCCAGGATCGTTTGGTAAAAATCCGAATACAAAGAGGGAAACGAAGAAGATAACTACTGTATAAACAAACAGCTTAAGAGTGAGCATGACCTAATCTCCAGAATCATTACTAGGAGTGGGATGGAATGGATCCTAACTATTTATACCACACATTCCTCCCACTTAGGAAGAATGAAAAGGAATTCTTACCGGATGGAATTGGGTTGTGAAGAATGGGAAAGAATTGTTGCAAGTCATAATTTCATACTTTCGTAGAGGACAATGAGAGTGAATATTCCCATTCCTTTCGAAAATAATCAACTACCAATCCTGGTCAACGGAGAAAGAGGGATTCGAACCCTCGTTGACTAGGGCTAAAACGATTTTCGGGATCGTCGCAATCAACCACTCTGCCATTTCTCCGAATACTTATAATTCAATTCATCGAATCGATGGGCGAATTCTCGGGAATATGCAGAAGAGATCGAATCTTCTGATTAGTGGGGGTACATTTCCAACAAATCAAGATTTCATGTTTTATCTCCGCGCGCCGATAGTTGGTAAAGTTTATTATGAATATTTCATTCCAATCACTTGGGCGGGAGTTAAAATTACTTCCGCCCTACGGGGAATGGTAATGAAATGATTAGAAAACATTTTAATCGATAGAATCGTCCAATCAATAATATCGAATAATTACGTACTGTTTCAGTATCAGCCTGCACTGAATACATGCATCATGCTAAAATTGGGGATGGAATAGGATGGAAGAACTTCGGAAGGGGCGGTTTTCAAGTATTAGCGAAAACTCACAGCAGCTTGCCATACGAACGCTAAAAGGAAGAAGAATACCGGTATGACTGGCATTACATCCACGATTGGATCGAAAATAGCATAAGCTTCGGGTAGTTTGGCAAAGTGTATATCAATCAAGTGAACGTGACTTTCCGAATGGGCATTAATCATAACTAGCATTTTTTCTTCTCCAGTAGCAAAAGATTCTATTCCAGGATAATGTATCGATCCATTGATTGTGGCTCCAATATCCCTTGGATGCATCCCAATCCAAAGGTTATTGGTTCGATGCATACAATAGATTCCTACAACATTCTACCGACTCCGATGAACAAATAGCTAATGAATCATTCGTTCAATCACCATTATCTGGAACTTTCCATCATTACTTTTCTTATTGAATCCATTCGATCGATTCGGCCAAAAATACATGGGTTGGCAGTAGTAGGAATTTCAGTATATTGAGTATTATCCAGGTTTCGTATACTTGGGGCGTAGCCAAGCGGTAAGGCAACGGGTTTTGATCCCGCTATTCGGAGGTTCGAATCCTTCCGTCCCAGATTATTCCATCCAGGTTTAGTATTTCATACTATTCCATGAGATCCGAATGGGGTATAGTGTGATTGTAACAGAGATACAGTAAGCCCCCCGTACGTAGCCCCAGGATGGATACTCTGATCCGTTCCTTTTCTCCCTTCCCTCCCCTTCCTCCCCTTTCTTCCTTTTTATCCCTTCTTTTTTTCATTCCCCCTTACCCTCCCGATAATAAGCCAGGTATGGCGAGAGAATTCTTTTTCCCAATGCGTAGTAGTGAAACCATACCGTTAACAATCCATGAAATTAGCATATTGGATGTATGCCGGCCCTGCCCATATTGGTACTTTACGGGTAGCTAGTTCTTTCAAGAATGTTCATGCCGTAATGCACGCTCCTCTGGGGGATGATTATCTTAACGTAATGCGCTCCATGCTAGAGAGGGAGAGAGATTTCACACCAGTAACTGCTAGCATGGTGGATCGTCATGTATTAGCGCGTGGATCCCAAGAAAGAGTTATTAACAATATTAACCGGAAGGATAAGGAACAACGTCCCGATTTGATCGTATCAACACCTACATGTACTTCCAGTATTCTGCAAGAGGATTTACAAAATTTTGTGGATCGAGCATCCCTTTCCTCCAATTCCGATGTAATCCTCGCAGATGTTAATCATTATCGGGTTAATGAGCTTGAAGCAGCGGATAGAACTTTAGAACAAATAGTTAGGTATTATTCAAATAAGGCTCGTGGGCAGGGAGCATTGAATCAGTGTCTAACAGATAAGCCTTCTGCAAATATAATCGGTATTTCCACGTTGGGCTTTCACAATCAACACGATTGCCGTGAATTGAAACGTCTATTACGGGATTTAGGTATTGGGATCAATCAAGTGATTCCAGAGGGAGGATTTGTCGGGGATATTCGGAATTTACCAAAAGCTTGGTTTAATATAGTCCCGTATCGTGAAATAGGTTTAATGACTGCAATGTATTTGGAGAAGGAATTTGGGATGCCTTATGTATCTGTAACTCCCATGGGAATCGTAGATACAGCCGAATTTATTAGGCAGGTACAGAAGCATATCAATGCATGGGCTCCTGCATCATTAGGGGAGAAAGTCGATTATGAATCCTATATTGATAATCAAACCGAATCTGTTTCTCAAGCTGCTTGGTTTTCGAGATCAATAGATTGTCAGAATTTGACGGGGAAGAAAGCAGTAGTCTTCGGCGATACAACCCATGCTGCTTCGATTACGAAAGTACTCGCCCAAGAGATGGGAATTCGCGTTGGTTGTGCAGGTACTTATTGCAAACACGATGCGGAGTGGTTTAATGAACAACTTCAAGGTTTTTGTGATGAAATACTCATTACGGAGGATCATACTGAAGTGGGGGATATGATAGCTCGTACGGAACCATCTGCTATATTCGGAACTCAAATGGAACGTCATATTGGTAAACGCCTTGCTATTCCTTGTGGAGTAATTTCCGCACCGGTTCATATTCAAAATTTTCCTTTAGGTTATCGACCCTTTCTAGGTTACGAAGGGACCAATCAAATAGCCGATCTGGTTTATAATTCATTCACTCTGGGTATGGAAGATCATCTCCTAGATCTTTTCGGAGGTCATGATACCAAAGAGGTAATCACCGAATCATTGTCTACGGGTGAAGATCTTACTTGGAACCCTGATAGTAAATCAGAATTGAATAAGATTCCCGGTTTTGTCCGGGGTAGGATCAAGAGAAACACTGAGAAATTCGCGCGACAGAAAGGCGTTACGAATATTACAATCGATGTACTGTATGCGGCTAAGGAAGCATTGAATACCTAGGATCGTCAGAAACATAGAATTACGGTAGTCTGCAATCGTGGGGATACACGATGCACCATTGTGATGGAATTAAACGAGAAACTTTTTTGCCATATTTCGCGAAGGATTCGTAGTATTGGGAAATGAATCAATCGAATCCTGGAAAAACCCATCCTATCCGAAACGATATGATAAGAGGTAACTGCAATATTGTGATCATCTTCATGGGATGCAGCATCCGTCACTTCCCACTCGAACGAAAACTTTTCTATCGCAATACTCGCTTGGTTGGTTTCATCCAATAAAGTCTATAAGCTGGATTGGATCTATCACGATGCATTATCGATTCGAAAACGTAATCTATGGTTGATTCGCATCGAAAAATCATTCCAATTCTGTTAATCCACAATTGCTGGGTAGGAACAGTAAATTCTATCGGGAATTAGAGGTGAATCCCCCGAAGTGGGAGATTCACTAATCTATTCTTGATTTCATGATAGTCACCGATGAGGGATAATGAGCAAGAATTATTACATACTCTACGGTAGTGATTGGGGAGTATTTCCGTTGTCTCCGTCCCTTCAGGGTAAAACACTACCGATGCAGGGCCCAGACCTAGCAATTCCCGGAAGCAATCCAGGAATGGGTAGACCCTGAAAGGATAGGTCGGAATAGGAGATGCATATATTCCTATCACTCCTCGTTACGTAAGAATCGAACTTAGAAGTTGGGGAACAACTCTAGTGACAAATGGAAATGGCCCGATGGAATGGATTAGGCAGTGCGTGCATTATCCCCTTGGATGGTACAGATACAGGTGGGAAAACTCTTTCATCGAGGTCATCGACCGAGCCGTACGAAAGGAAATTTCATCCATTCTATGAAAAGAGGACACTTTATGTCTACCTTGTTCCGAAAGGTTATCTACGAACAATCAAATCAATGTTCATTCCCGAAGGTATGGCATAATTTTACTAACTAGAAGTTGGTTCTGCAACCCGGGTGAGGATCAAACTGAATCGGATGCTTTTGCAACTATTCCTACCCGGGGGAGACTCAAATCATAGCAATTGTTGGAATACCCCGGGAGAATAAAGGGAAGAGGAAAGAGGGAATGGAGTTTTTTGAATAAATTAATAGTAATCTCCGGGATAATTCAATGAATTCAGTTTATGGTTCTTCGCAATTGTTCTTCCATTATCCCCTCCTTCTCATTTTACTCTATATTCATACAGTCTCCCTATTCTCTTTAAAAAATCTTTTCGGTGGTAATAAATATTTACCACACCTATTTCGTTTCTTCGGGGGGAAAAGTCTCCTACCCTTTATTGAAATGGATGATAAGGAGGGACAGGCTTAATAAAATGATGAATACTCAGCAATGGAGGGATAGAATAAGCTCCCACCCAGGCCGGTGGAGGAGCTTACTCCTCCTTCTACAACGAGAGGGCCATACCCTAATTGGTATTTCAGAATTGACAACACCATCCTATCTTGATACAATAGGGGTAGTGTATACTACCCCCAATCCACCAATATACTGCTAATTCTTCCCCTTACACTCCCATTATTTAGAAGGGACAGAGATTGTCGGAATCTCGTCAGTATTGGATCCTATTTCAATTTCCTACTCTTCATTCCCATACTTCCTTTCCTTTCCAATATGGGTTGCTAACTCAATGGTAGAGTACTCGGCTTTTAAGTGCGACTAAGAGATTTTACACATTCGGATGAGATGGGGATTCATCCATACTATTGGCAAGGTTTGCGGAACTACGACTAATCCCTGCAAGAGGAAAATACAGCATGTCGTTCCGATCCATTCAAAATTTTGAGGTATTGAATCCGGTGGCTCGATCACGAAATTTCTATATTACGAGAACGGAATGGATTGGGGATGGGTAAGTATCAACGAGATCAGGTTTGATAGCAAGATTCCTATCCTTAGTCGGAAGAGTCAATGGATAGGGCTGTATGGCCCGAATCGGAGGTAGAACCAGAAGAACGAGCTTCTGTTCATAGATTTGCTATTCCGAACTTTCCCTACCGATTAGTAGTTAAAAGCTAATCGATAGCCAATCCGGGGAAGGTTTGTCCCCACTTGAATATGGGACACTGTTACCTAGGATGAGTCCTAAATACTTTAAGAATAATGTGTAAAATTTACTAGTGTGCTGACTCAGTAGAACCCTCCCCTTCAAGAGTCAGGAGAGCAATCGATCCTTGAAACAGATTAATGGAACTGTGCATTCGATAGATACTGGGAGTTATTCGCATAGGAATCTCCAGAGGAATGTTTCGCATCATACGCATAGTCATCCATTTGATCGATTTTCGAATAGATTGCACTGTGTAATACCCCTAAACTTAAGGAGTTACTCTTACGAGAACCACGAGTAGAATCTCAAATAGGATTGATGAGTTACAAATAGGAGGAAGCCCTATTTCATGGCAGCGACGCTTCTCATACCCTCTCCCCCTTCATGATGATATTTATGCAATTGCCCGTAATCACTTCTTCGAGAAGTCAAGCCTGAAATCAATGGACCATCCGAATCTATTCAAGAGGTATAGTCTATTGGCAGTGAAACGATCGATTAGAGGGATACGTCGGCAAACCATTCTAAGTCCAATCCTTCGAAATCACGATCAAGATTCTTTCAACATAGATTGGTATTTGTCCGAAAGCCTGGCAGTGGTCTTAGAAATTACTCCTTCGATTAAACCACAACCTTTACCAAAAGATATGAGTGGATGGAACGGTACTCGATCCATTCATTCGATTCCTCTCTTTATGGAGGACAAGTTCCTCCATTCTAATCACATACTGGATTTGAAAGTCCCTTATTATCTTCATCCAGAAATCCTTATTCGACTTCTTCGTCGACGGATAAGAGATGCTCCTTTCCTGCATTTATTGAGACTAATTTCTCACAATCGGCAGAATACTGTTGTTTCAAATATCCCTTCGTCCTCTACCTCTGGGGGAAAGAATAGTTTGTTTATTGTTTTGTGGAATTTTTACTCCCACGATTTCGAGGACCAATTAATTCTTCTGGGGAAACGATTTTCTAAGTTGCGATCAATTCCTTACACGCCCTTGGTTGATCAACCTCATTTTTTTTGCGAAAGGGGACGCGTAATAAGATTTTCCCGGTTATTACCTTCAAGAAATTCTCCGATTAGGAATTCCTGCATTCATTATGCGAGATATGGAAATCACTGTATTCTAGCTTCTGAGGGAACCATTCTCTCCACAAGGAAATGGATACATTATATTATGAGATTATGGCAATATAATTACCATTTCTGGGTTCAACCTCGAGGAATACGTCTCAGAAAATCTTCCAAACATTGCTCTTATTTCTTAGGCTATGCCCTGGGCCTCCGATCTGAAATGGTTGAGGTTAAAGCCAGAATGATAGATTATTCACCCATTACCCGTCTCACTTTCAGAGTGTTTTGCCCCATAATTCCAGCCTCCCCTTTAACTAAATCCTTAGCAAAGGAAGGTTTTTGCGATGGTTCAGGACGTCCCATCAGTCGATCAGCCTGGACTACTTCAACAGATGATGATATTACAAATAGATTTAATCATGTATGGAGAAGTTTATCCCTCTATTACAGTGGCTCGTTCGGTGTAAGCGGTTTATACAAAATAAGATATATACTCCGATTCTCATGTGCTAAGACTCTAGCTTGTAAACACAAAAGTACAATACGTGCAATCTGGAAGAGATTCGGCTCAAGGTTTATCCTTAGATCTTTCCCAGTAAAACCTAGTCTGACTCGTTCCGGGGAATATTCACATAGGGAAAGATTCTGGCGTTTAGATGTTATTAAAACTAATCCACTGATTGATTCGATGCAAGAGAGCTATGAGTAGTCCCTAGGTGAATTAACTGATAGGAAACTCACCAAGCAATTGATAGAATAATCAATTCATGAAAAAGGTTAAGGTTCATTTTGGGATAGATACACAGGGAGAGCCGTGTGCTATGAAAGTAGCAAGCACGGTTTGGGAAGAGATATTCTTTCCCCTCACTACCAGGGGAATGAATCATCCACTTTCATCCGACGAGTTCCGGGTTCGAGCCCCGGGCAACCCAAATGAATTTCACCGAATCTTACGAATCCTTATTAACAATGGAAGAATAGGTTTTCTCGAAAGAGAGTGGAATACAGTTTTCACGTAAGACTCACCCGAGTCTGAGTCTAAAAAGATTTCTTGACCTTGATTAGAAATCATATTATGAGGAATATTTCCCTATTACCGAAGGAGTATCGGGAGAATATCGGGAATGAATAATAATGGGCATCCGTCAAATTGAGACTGCTTATAATCTCAAATGTTCATTCGGAATGGGTTGACACGTATATATAGGTTGTGCTATACTCCGAAGCAACAGGCTTATTAGCTTGGGGAACTTACAATTACTGCGAAAACCGAGTGATATCATGACCGCAATTTTAGAAAGACGCGAAAGCGCAAGCTTATGGGGTCGCTTCTGCGACTGGATCACCAGCACCGAAAACCGTCTCTACATTGGATGGTTCGGGGTTTTGATGATTCCCACCCTATTAACCGCAACCTCTGTATTCATCATTGCTTTCATCGCAGCTCCCCCCGTAGATATTGATGGTATTCGTGAGCCTGTTTCCGGTTCCCTTCTTTACGGGAATAACATCATCTCCGGTGCCATTGTTCCTACCTCCGCAGCTATCGGTTTGCACTTCTACCCCATCTGGGAAGCAGCTTCCGTAGATGAATGGCTATACAACGGTGGTCCCTACGAACTAATCGTTCTTCACTTCCTACTTGGTGTAGCTTGCTATATGGGTCGTGAGTGGGAACTTAGCTTCCGTCTGGGTATGCGTCCTTGGATTGCTGTTGCATATTCGGCTCCCGTCGCAGCTGCTGCCGCTGTCTTCTTGATCTATCCCATCGGTCAAGGAAGTTTCTCTGACGGTATGCCATTAGGAATCTCTGGGACTTTCAATTTCATGATTGTCTTCCAGGCTGAGCACAACATCCTTATGCATCCTTTCCATATGCTGGGTGTAGCTGGCGTATTCGGCGGCTCCCTATTCAGTGCCATGCATGGTTCCCTGGTTACTTCCAGTTTGATTCGTGAGACTACCGAGAACGAGTCTGCTAACGCAGGTTACAAGTTTGGCCAGGAAGAGGAGACCTACAATATTGTAGCTGCTCACGGTTATTTCGGCCGATTAATCTTCCAATACGCTAGCTTTAACAACTCTCGCTCCCTACACTTTTTCCTAGCTGCTTGGCCCGTAGCGGGTATCTGGTTCACTGCTTTAGGTATCAGCACCATGGCTTTCAACCTAAACGGTTTCAACTTCAACCAATCCGTAGTCGACAGTCAAGGTCGTGTGATCAACACTTGGGCTGACATTATCAACCGTGCTAACCTGGGTATGGAAGTTATGCATGAACGTAATGCTCACAACTTCCCCCTAGACTTAGCTTCTGTTGAAGCTCCTTCTGTGAACGGGTAATAACCCTACGGACTCATAGTAGTATTTATCAAACACCAAACCTGTCCTAAGGTTTGGTGTTTGGCGACAGAAATATATCCTGATTCTTCGTTAATCGCTTCCTACTAATCTGCAAAGAGAAAACATTGGGATGTTCTTATCAAGAAGAAATCAATATCTTTGTCCATATCTATATGAAAAGGGTATAGTGTGAATGTCTGAATAGTTCCTATCCCTTAATCCAATCATTGATTATCCCTTCTTCGCATCCTATGCATCCCTTGCCCTTTCCGATCTATTTCCTTCACACAAAGGAATTCATTGGATTTCATAGTTAAGAGATGATACTCCCAATCTCTGGTACAAGATGAATATACAGTTAGTATATTCCCATGCCCTCGATAGGGTTGGAGCATTCTAAACCATGTATTGAAATGACAGAAGGAATTGGGGAATGTTCCCTCGGATGGGGGGAGGTAAAATACCATATTCCCCTGGTTGTGTTAAACTCAATACCATATTTGGGGCGGACGTAGCCAAGTGGATCAAGGCAGTGGATTGTGAATCCATCACGCGCGGGTTCAATCCCCGTCGTTCGCCCATGATGTATATATATGCACGTATGTGCTCATACACGTACACATACGCGTTCCGGATATTACAGTCCCGAATTCCCATAAAAGTTATTTATTGCCCATCATCCCTAGTATTTTCTGGTTGCTCGGGCAAAATTTTCATGATACCATAGCATTATTACTGAGAAATACTCTGCGAATGATGCAGTATCTCGGGCAGAGAAATTAGAATGGACTAGGGGAATAAATAGATGAAAGGAGAACCAGTGCAAACAACATATTCTGCGCCTTCCAAGATCCCAAACATAGGGGGGGTTACTAATATCTGTTCCTACCACAGGTTCTGGGCATACCTCAATGTAACAAGATTCTCGAACGAAATATCTTCGGATTATGGTAATATCCCCAAATTGTTCGGTTTTCAACTCCTGGATTCACTCATTCCATGTGGTACGCGTAACTTAAAGAAACATAATACTCTCCCGTTGAAATGTTTATTTCTCACTATAATACTCACTCTCCTCTATCGATTAAATACTGGAACTTTAATTGAAGCAGGAAACTCAGATTCAGTAGGATTAATAAAATATTCCACAGGAAGAAGCGTTGCGAGACGCAAAATAGTGGGGGAATCCAGTATTGATCCATCATACTTATCGGAGAGAGTATTACCCACACATAATACAGTTGATTCTTCGATTCCGGAATGGTGGAAGGATTGGATCGTGAGGGATATACTACCAAGTTGGAGGATACCTTCGGAGTTAGTTGATAAAGTTACGGTATTATTAAGAACTAAGAGTACGGAGAATCTAAAAAATTTTTTTGAATTCTACATAGACGGGATACCCAATGGTAAAGATGCTACTTGGGGATATGATTCTGATCCATGCTCTATACGTACCGAAAGGCAAAATCTGAGAAGGCACCGGAGTTTGGAGGGACAGAAAAAAATCTTGGAAAATAATCTATTCTCTTCCGCAATGATTGGATTTTGCGAGAAGCTATTGTTTGAAGCTGAGGATCTGTTCAACGACCAGGGGTCTGAATCGAATACTGATTCTATCGAAACATACCCTTACCAGCTTTGGCTCCATCTCAGGCGATACCATAACACAGATTTACCCTATCAACCAATAGTATCTTATACGAGATATATAACCAATTCCTGGGTGAAGCATGAATATCGGGAAAGATGTTGGAATCTGATCCAGGACTTTGTTGGGTTTTATAACTGGGCATACTATTCCAAAAATAACTGGGTTTGGCAAGGCTACAAAGAAGAACTTGATATTGGAAGATACATTGCGAGACAAGGATTCAGTGAATTCGGCAATTCCGAACACTCGGTTACTGTACAGAGTTTTCTATCGGAAATTCTGTACAATCTTTCAATCCATCTTCTTCTGAGAGTGAAAACGTCTGAATCATTAGAAAGTTCCTATGCTGGGGGAATGGAGAGTATTGATCCCCGAATCAAAAATGATGGTATGTATGGAGGATATAGCGTCGGAAGAACTCCAAAAGATGAGGACGAAGAGTTTTCTTCCCCAATAGATTTTCCCTCGAGTAATACCAGGAGTTATTCCTGGGGTTCCAACCACTATGGAGGATCTTCCATCAGGGAATGGGATTGGAAGCAGTTCCTGATTCCTACTAAGCTACCAACCAGTATTGAATATCTAAATTCGGGATTATACCTTTTTCATACCCTCCCCTCCACTGAGGGTAGGAAAGAATTCATGGGGAAAGGAGGGATTGTAAAATCTCTCGCAGAAACCCTATTTCCAATGGATAGGGGAGTATCCAAGAGCGGGGATTCGGAACCATTCGTTCCTGAAATTATGAAACCATTTACCGACTACAATCATTCGGATACATCGTCGATGTATGAGCAGTTTTCTCTTGATGGATCCGGGAAGCAATCGTTTAAGAAGCAGCAATACATTCCTCCCAAGGATTCCAAATTATCAGAGATTGATAGAGTAATTGATCCGTACAGAATAAAGAGATATTCTTATTATCCCTCCCCAAAATTCTACAAATCAATAGGGGATGGTTTCCTACCAGTGAAAGGGGTGAAGGGTAATAATTTATTCGTGCACAAACTTTTGCTTGCAAACATTACACATCCATTCCGTTCTGTGTTTGAAAAAATTGGGACAATATTCTCCTCTCGGAATTCTCTTCAATTCAAGGAACTACTAGCGACAGGAACAGAACGAATCATTTCATTCATTACAGTGTCTAATTATGCCCCTAATGAGATAATTACTAATTCTATTTGTGAGAGTAACCAAGCCGTTCCATCGGGATATAGTGGAATAATATCCAGCAGTTTGGGGATCGGTGGGATGGAGTCCTCCAAAAAGGAGATTTTGCTGAATCCTGCGAAGCATCATTCCGGAGTTAATACAGCAACGGGTTGGGACAGTAAGATCAGAAAATTCACTCTATGGTACACTGTTCGAGACGATATATTAACTCTGTGGAATAATTTGGGAATCAAGAACAATATTTCCTCAATATACCGATTAATCAGGGTTTGTAAACACGATGGATTGGTTTCTCTGTATTCGATACACACGACACATGTGCGTAAGTATCTCTATTCAATTACTGTCGAATCTATTTCGAAATCAAAACATTGGATTGATCCTTGGGTTGGTAATGGGGATTGCGATTATTTAGCGAAGTATGCAATCCATCGGAATCATTCAATTTGGAGGAATAATTTGGATAACCAGTTTGATGAGTTCATTATTCGAACCGATCAATTTCACTCGGATGTACGTGAAATTATTAATCGAATCCGGAATTTGGAAAGATTTCCAAAACTTGTTCCCTATCAGAGAGAATATGCGGGGATAGTCTATAATTCTAACAGACTAATCAATAATCCGCTATTGTGGTGGAAAATGTTGGAGAAACACTATTTCCACGAATTTTTAATTGCTGATAGAGCATTCGAAAAGATTGTAGAAACGTTTAAACCCTTTGTTACCAATTCAGTAAGTACGGTAAACCGTTTCATGAGTCTGATCGGTATCCTCTCGGGGGAACTATCCTGTTATAAGATCAATCCATTGAAAGATCCTAAATCTCGGTCGGATGATGGACTAATGGTACCATTTGACCATTATGCAATACTAGCTAATAATGCTGCCTTCAAATTCCTGCACAATGAGAATATTTTCACGGAATCTTCCTATAATTCGATTTCTACGAGGATAGACAACTGGAATGATCAATTTAATCAATTTAATATATGGAATAATATTCCATTGAAATATTCTTTTAATGAAGCGAATACATTATCATTTTTGGATTATTTCCACAATCCCCAATTTGACTGCGGTGGAGGATTATCCTTTATCAAAGGAATCATTCCCATCAGGGATTATAACCAGGCATACATAGGTATTATTTCGAATGATACATCCAAGGGTAGTAATAAATTTTTCTCGCTCACCCGAATGAAAACCTTCTTGAAAAATTCTAATATTTCACGCGCTGAATCGCGATCGTCTAACAGGATACTACCTGGAATTCCAGATCCCATTCCTCGTAAAACGGAAAATTCTTCGTATGAACCCTACCCAGCAAAGGAATTTATTCAACTGACTCGGGCGGAATCCCGTTATTACGGAGAAACAAATATGTTTCCCTTTCGAGGAATCTTCATGAATTGTTTCCCAGTAATGAAACGACTAGTCAATGTAGGAATATCTGATTATTGGCAACCCTTCCTGGAACCAAATCAGGATAAATTCTTAACTATGGTAAATAGTTCCTCCAGGGATCAGTTCCAACAAAATGAACCAGGGAATGGTACCATCAGTCCCCGATGTAATCGGAATGATTCGGATAATTCACGAATGATAGGCTCAGGTAAGCATAGAAACTCCAATAAGAAGTTGTTCAATCTTGTCATTGGGAGAGAAGAATCTATTTGCCCGTCCCTTCCAATCAATTGTAATGAGCTATGGGGAGGGATTAATCCACATCAAAGAATCAAGAAGGATTTTTCTCTCACTGGGTGGATCCCAATCGAAAAATATACATTATGGTTTTTTACCCCCGAGTGGTGGAAGTATGTTAACAATTCACTCCTGGAAGCATTTTCGGAAACACTATCAAATATCAATGATCAATTGAGGTCTAATGTACCCGATACTTTTGGGGGTATAGACAAATCCTTTATCAATTCATGGTCGAATTTTTGGAATAGGGTGAAAGCTTATCTTCTAAACAATCCAATTCCTAAATTTGACTCTTTCCCCTCGGGAAGTCTTATCCGTCGGGAAAGGTATTCACTATCAAAATGGTTATTATTGGGATTTATAAATGATCACAGTTTTCCGTATTTAATGCTTATAATAGTATTTATTAATGTTCACGGCATTTCCCAGCAATACTCAGCCACCTTGGTAGGTCTCAATTCTATCTCCCTATGGAACCGCTCCGAGATTATCAAATATCTGATGGATTTCCCGCAGATGATTAATACAGAAAGGTTGATATATTCTCTCCCTCCGGTGGGACAAAATCTAGCAAGAAATTCATTGGTTAATTATTCGAGAAGGCTCCTCAATCACCTCATTCATGTAAGTTTTTACTATCCCTTGAGAAGAGGGATCAATACATTGCTATCCCGAAAGAAAAACTTGGATCTTTCTCGGGAGGATAAGAATTTGGTAGTTCAGTATTTGACAACGAGCAAGACTCTTTCCCGATACAGATTCCACCTGAACCACAGTTTTGACCTGTTAAGCGACAAGATTAATGGCTCCGTCGGGAAACAAGGATTCAATCATTTGCAATACTTGACCAATACCTGCCAAAAGAATCTTTTGAATTACCAAACTCGTCAATACGATCCCGTGGAAAATTTGATACTATCTGCTTTTCGACACGATTCGGATCCTCCAAAAATTTTTACACGGTCCAGTTCCCCGGTGAATATGCCAATTCCACTTCAATTAGGATCATTTCCCAGTAGAGGTATTTTACTGGTAGGTCCCATAGAAACGGGACGATCTTATTTGGTCAAGAACTTAGCAGCAAATTCCCGTTTTCCCTCGGTACGAATACCTATAAACAAGTTTTTATACAGTAAACCCGATTTTAGAAATACACCCGTGACTCTTATTTTGAAGAAATGTTTGCAACGACTGAATTTTACCTTTGAATTGGCGAAAAGAATGTCTCCCTGCATGGTATGGATCCAGGACATTCATGAATTGAGTCTTGATTATGCAATTAACGAATTAGAGGTTGATCCTAAATTCTTGCTTCACTCGCTTCTAGTACAACCCAGTAGTAAGGGTCTAAATTATTGTCTCGAAAAAGATATTGTCATCGCTTCAACCCATGCACCTGCACGAGTAGATCCAGCTATTACATCTCCAGATCGATTGGATCAATTAATAAATATTCGAATGCTTGATACTCATCAACGCGGGAAAGAATTTACTGCCCTTTTACATGCCAAGGGTTTTCACTTGGGAATTGATCCATTCCGTTTCGAAGAATTGAAATCCGGAACTATGGGTTACAGCAAGCGAGACTTAGCGGTACTTGCTAATGAGACTCTACTGGTTAGTATTACCCGAAAAAACCCATTCGTATGCACTGATACAATCAAATTTGCTTCTTACAAACAAGGTTGGGCCCTGGATAATAGGTCCCAATCCGTGCCGGGATACGAGATGTTACTTTACAGGGTGGGTAAAGTCATTATACGGAATAGCTTTACAAACATTTCCTACACAGATTTTTCATTCGTTAATAATAGTTTATTAAAGAAAAGGTTTTACTTCCTATCCAATTGGTACCTAGAACCACCTATCGCCGAATCGACTCTGAAGGAATTGACTCTGCTTCCTTATATTTTAGGATGCCTAGCCGGAACAGCAGCCCGAGATTCTTGGTTTGTACTGGAGAACGAACAAGAAGAAAATGTTTTTATCAACAGGATTGTGGAGAATGATCTTCAACTAGCTTGTGGAATTTCGGAGAGTTTACTAGTGGAATTTACACGGTTGGTAATGTGTAGAAATGAACTCAATAAAAGTGCCCTTCAATTTAGTACGAGGAGTTGCTTGGATACAATACAAAAACGTATCCATCCCAGGTTCAGCGGTCATGATAGGGTATCGGACGAAAGGCTTGGAAATGAAAATAGATTACCACTCCCTGCGAATGGACCCTTTTCCGAATTTTCGTGCAATTTATCCCGGACTCCTAGAGTTTGGCGTATCAATTTCCTGCGCGGTAGCACCCACGGGCTCGTGAGAGTACCATCCGAACCCGATCCTTCGTATAATTTCATGATTCTTCACCAAAATCAAGATCATCCCACCCGGGGTTGTTCCGGTTTTAACAGAATCGGGCGCGTTCAAAACGTAATATCCGAAAGAAGGGAAAAGTTTGTTGGTTACAGAAGGATTTTGGAGAATACGAGGGAGAAACATACACAAACCCAGGAAAGTCAGTTGGTTAATCTACTGCTTCGGGAACGGTTTACTAAGCTAGGGAGTGATGAATCGTCTATACAGTACGAAACGCAACATGATTTATCTAATCAATCAATTACGTTTCGGGGAGGGCGTTTCATTTGGGATCCCACAAGTTTGTCGTTTTTCGAAACTGATAACGTTTCCCCACGCGATAAGCTATTCTCGGGAGAAGAAACAGTGAGAAGACTTTATGTTACTTATAGCATAAGAAGGGGTGGGGGAATACACTCCTCGAGCAATAAGTATAAAAAGCATCTCCTTTATTGTGGCTATAATCGCGATTCAATAACCGAATCGTTTGCCGATCCATGGAACGAATCAACTCCCGCGGATAAACGACACTTTGAGTGTGTGAAGATTAATCAGATGGTGAAGTCTCATCTGTTGACTCCGCAGTTACTACCTGTTGTTTATCCGTATCAGAATATATTCATTGAGAATGCACGGAATAGATATGATCATTTCAAGTTCTCTAATCACCGTCACAGATGGATTGAAATAAATCGGTCTCTACCCAGGGATTCCATTATTTACACTATGCTTTTCGAAAGTTATCAATATTTACTAAATTTCTTTCTGTCCAATAGAATAGTGTTGAGTGGAATGACGAATGTATTGTCGAAGAAGGAATCGATTCTACCGAGTGATACTGAATGTTTATTCTCCAATCCAGGGGGAGCCCAGTGACCCTACAACAATAATGTATCTTATGTATCATTCGCTAAGTATTGGACAGAAACGAATCCATTCCCCACTGGCATTGATGCTAATGCTTCATTTGAATCCATATCCGAAACATCGGCGATGTTCCCCCATAATGAATGGAATGAGCAAGCCGAATCATAGGTTAAAATCCCAGCTTGTACAAGTATCAAATTGAAGAGTTTAAAAAAGAAGTCTTTTCCATTTTTCCAATCCCTACTACTAATTCATCCCCATCCTTTCCACTCCGGAAAAGGAAACAGGCAGATTTTCCATCTGGATCTACTGGATCCCACACATTGTGCACACACACACGAGGAATAACGATTGAATGCTGGATCATTCCCATTCTCCCCCTCGAGGAGGCTTGGATAATTCCTCATACTGAAAACGATACCTAATAAATTGATTCAGCAATTTTTTAGGTGAACGCATCACTGAGTAATGGATGAATGCATTAGGAATGTATAGAGGGTATAGTATTTTCTTACCATGTAGGAATACAGGGAAAGTGGGAAGAAGGGGAAAGGAACAGAGTTTAGGGTCTTAGAATTTCGAATTTTGATTCGCAAAAATTGCAAGAATCTATTCGACAGATGAGATTTCAAGTCTCGGTTTGCAAGAACAATCTATTGACGAATGAGGTTTCAAGTCCTGGTTGTACAAGAATAATTTATTAGACAAACCGAGATTTTGGGTCTCGGTTTGCGTAAGAGGCGACCCATCCAAGGAATGGGATTTGGAGTACTTGCTGTGTAGGAAGAGCCTATTCAGCGAATAAAATTTCAAACTGACAGTTGGAATTTTAAATCTCAGTTTTACAGTGAAACCAATTCCATGAATGGGATTCAAAGCACCAGTTATTAGAAACTATTCGAGGAATGGTATTTAAAGTCCCAGTTACTAAGAAGTTGCTTAACAATTGGTATTTCAAGCCCCGACTGTTAGAGGTTTTTTAACGGGTGGGATTTAAAGCCCCAGTTTTTAAAAAACTCTTTAGCAAGTGAGATTTAGAGTCCCAGTCGTTAAGAAGTTGCTTAACAATTGGAATTCAGAGTCCCAGTCCTTTAACATATGGGGTTTAAAGTCCCAGTTGTTAAGGGTTTATTCGGCAAGTAGGATTTCAAGTCCCAGTTGTTAAGGGTTTATTCGGCAAGTAGTATTTCAAGTCCCAGTTGTTAAGAAATTCTTTAGCGGGTGGAATTTACAGTCCCAGTTGCTAGAAAGTTTTTAACAATTGGGATTTGAAGTCCCAATTGTTAGAGGTTCTTTAACAGATGGGATTTGAAGTCCCAGCTGTTAAAAAATTATCTAGCGAGTGGGATTTACAGTCCCAGTTGCTAGAAAGTTTTTAACAATTGGGATTTGAAGTCCCAATTGTTAGAGGTTCTTTAACAGATGGGATTTGAAGTCCCAGCTGTTAAAAAATTATCTAGCGAGTGGGATTTATAGTCCCAGTTGCTAGAAGGTTTCTAACAATTGGGATTTGAAGTCCCAATTGTTAAAGGTTCTTTAACAGATGGGATTTGAAGTCCCAGCTGTTAAAAAACTATCTAGCGCGTGGGATTTACAGTCCCAGTTGCTAGAAAATTTTCAACAATTGGGATTTGAAGTCCCAATTGTTAAAGGTTTTTTAAGAGATGGGATTTGAAGTCCCAGCTGTTAAAAAACTATCTAGCGCGTGGGATTTACAGTCCCAGTTGCTAGAAGGTTTCTAACAATTGGGATTTACAGTCCCAATTGCTAGAAGTTTTCTAACAATTGGGATTTCCAGTCCCAGTTGCTAGAAGGAGAAGGTTTCTAACAATTGGGATTTACAGTCCCAGTTGCTAGAAGGTTTCTAACAATTGGGATTTCCAGTCCCAGTTGCTAGAAGTTTTCTAACAATTGGGATTTCCAGTCCCAGTTGCTAGAAGTTTTCTAACAATTGGGATTTACAGTCCCAATTGCTAGAAGGAGAAGTTTTCTAACAATTGGGATTTACAGTCCCAGTTGCTAGAAGTTTTCCAACAATTGGGATTTACAGTCCCAATTGCTAGAAGTTTTCTAACAATTGGGATTTCCAGTCCCAATTGCTAGAAGGAGAAGTTTTCTAACAATTGGGATTTACAGTCCCAGTTGCTAGAAGTTTTCTAACAATTGGGATTTACAGTCCCAGTTGCTAGAAGTTTTCCAACAATTGGTATTTACAGTCCCAATTGCTAGAAGTTTTCTAACAATTGGGATTTCCAGTCCCAATTGCTAGAAGGAGAAGTTTTCTAACAATTGGGATTTACAGTCCCAGTTGCTAGAAGTTTTCTAACAATTGGGATTTACAGTCCCAGTTGCTAGAAGTTTTCYAACAATTGGKATTTMCAGTCCCAATTGCTAGAAG
>Contig08+37142721
ATTGTTAGAAAACTTCTAGCAATTGGGACTGTAAATCCCAATTGTTAGAAACCTTCTAGCAACTGGGACTGTAAATCCCACGCGCTAGATAGTTTTTTAACAGCTGGGACTTCAAATCCCATCTCTTAAAAAACCTTTAACAATTGGGACTTCAAATCCCAATTGTTGAAAATTTTCTAGCAACTGGGACTGTAAATCCCACGCGCTAGATAGTTTTTTAACAGCTGGGACTTCAAATCCCATCTGTTAAAGAACCTTTAACAATTGGGACTTCAAATCCCAATTGTTAGAAACCTTCTAGCAACTGGGACTATAAATCCCACTCGCTAGATAATTTTTTAACAGCTGGGACTTCAAATCCCATCTGTTAAAGAACCTCTAACAATTGGGACTTCAAATCCCAATTGTTAAAAACTTTCTAGCAACTGGGACTGTAAATCCCACTCGCTAGATAATTTTTTAACAGCTGGGACTTCAAATCCCATCTGTTAAAGAACCTCTAACAATTGGGACTTCAAATCCCAATTGTTAAAAACTTTCTAGCAACTGGGACTGTAAATTCCACCCGCTAAAGAATTTCTTAACAACTGGGACTTGAAATACTACTTGCCGAATAAACCCTTAACAACTGGGACTTGAAATCCTACTTGCCGAATAAACCCTTAACAACTGGGACTTTAAACCCCATATGTTAAAGGACTGGGACTCTGAATTCCAATTGTTAAGCAACTTCTTAACGACTGGGACTCTAAATCTCACTTGCTAAAGAGTTTTTTAAAAACTGGGGCTTTAAATCCCACCCGTTAAAAAACCTCTAACAGTCGGGGCTTGAAATACCAATTGTTAAGCAACTTCTTAGTAACTGGGACTTTAAATACCATTCCTCGAATAGTTTCTAATAACTGGTGCTTTGAATCCCATTCATGGAATTGGTTTCACTGTAAAACTGAGATTTAAAATTCCAACTGTCAGTTTGAAATTTTATTCGCTGAATAGGCTCTTCCTACACAGCAAGTACTCCAAATCCCATTCCTTGGATGGGTCGCCTCTTACGCAAACCGAGACCCAAAATCTCGGTTTGTCTAATAAATTATTCTTGTACAACCAGGACTTGAAACCTCATTCGTCAATAGATTGTTCTTGCAAACCGAGACTTGAAATCTCATCTGTCGAATAGATTCTTGCAATTTTTGCGAATCAAAATTCGAAATTCTAAGACCCTAAACTCTGTTCCTTTCCCCTTCTTCCCACTTTCCCTGTATTCCTACATGGTAAGAAAATACTATACCCTCTATACATTCCTAATGCATTCATCCATTACTCAGTGATGCGTTCACCTAAAAAATTGCTGAATCAATTTATTAGGTATCGTTTTCAGTATGAGGAATTATCCAAGCCTCCTCGAGGGGGAGAATGGGAATGATCCAGCATTCAATCGTTATTCCTCGTGTGTGTGTGCACAATGTGTGGGATCCAGTAGATCCAGATGGAAAATCTGCCTGTTTCCTTTTCCGGAGTGGAAAGGATGGGGATGAATTAGTAGTAGGGATTGGAAAAATGGAAAAGACTTCTTTTTTAAACTCTTCAATTTGATACTTGTACAAGCTGGGATTTTAACCTATGATTCGGCTTGCTCATTCCATTCATTATGGGGGAACATCGCCGATGTTTCGGATATGGATTCAAATGAAGCATTAGCATCAATGCCAGTGGGGAATGGATTCGTTTCTGTCCAATACTTAGCGAATGATACATAAGATACATTATTGTTGTAGGGTCACTGGGCTCCCCCTGGATTGGAGAATAAACATTCAGTATCACTCGGTAGAATCGATTCCTTCTTCGACAATACATTCGTCATTCCACTCAACACTATTCTATTGGACAGAAAGAAATTTAGTAAATATTGATAACTTTCGAAAAGCATAGTGTAAATAATGGAATCCCTGGGTAGAGACCGATTTATTTCAATCCATCTGTGACGGTGATTAGAGAACTTGAAATGATCATATCTATTCCGTGCATTCTCAATGAATATATTCTGATACGGATAAACAACAGGTAGTAACTGCGGAGTCAACAGATGAGACTTCACCATCTGATTAATCTTCACACACTCAAAGTGTCGTTTATCCGCGGGAGTTGATTCGTTCCATGGATCGGCAAACGATTCGGTTATTGAATCGCGATTATAGCCACAATAAAGGAGATGCTTTTTATACTTATTGCTCGAGGAGTGTATTCCCCCACCCCTTCTTATGCTATAAGTAACATAAAGTCTTCTCACTGTTTCTTCTCCCGAGAATAGCTTATCGCGTGGGGAAACGTTATCAGTTTCGAAAAACGACAAACTTGTGGGATCCCAAATGAAACGCCCTCCCCGAAACGTAATTGATTGATTAGATAAATCATGTTGCGTTTCGTACTGTATAGACGATTCATCACTCCCTAGCTTAGTAAACCGTTCCCGAAGCAGTAGATTAACCAACTGACTTTCCTGGGTTTGTGTATGTTTCTCCCTCGTATTCTCCAAAATCCTTCTGTAACCAACAAACTTTTCCCTTCTTTCGGATATTACGTTTTGAACGCGCCCGATTCTGTTAAAACCGGAACAACCCCGGGTGGGATGATCTTGATTTTGGTGAAGAATCATGAAATTATACGAAGGATCGGGTTCGGATGGTACTCTCACGAGCCCGTGGGTGCTACCGCGCAGGAAATTGATACGCCAAACTCTAGGAGTCCGGGATAAATTGCACGAAAATTCGGAAAAGGGTCCATTCGCAGGGAGTGGTAATCTATTTTCATTTCCAAGCCTTTCGTCCGATACCCTATCATGACCGCTGAACCTGGGATGGATACGTTTTTGTATTGTATCCAAGCAACTCCTCGTACTAAATTGAAGGGCACTTTTATTGAGTTCATTTCTACACATTACCAACCGTGTAAATTCCACTAGTAAACTCTCCGAAATTCCACAAGCTAGTTGAAGATCATTCTCCACAATCCTGTTGATAAAAACATTTTCTTCTTGTTCGTTCTCCAGTACAAACCAAGAATCTCGGGCTGCTGTTCCGGCTAGGCATCCTAAAATATAAGGAAGCAGAGTCAATTCCTTCAGAGTCGATTCGGCGATAGGTGGTTCTAGGTACCAATTGGATAGGAAGTAAAACCTTTTCTTTAATAAACTATTATTAACGAATGAAAAATCTGTGTAGGAAATGTTTGTAAAGCTATTCCGTATAATGACTTTACCCACCCTGTAAAGTAACATCTCGTATCCCGGCACGGATTGGGACCTATTATCCAGGGCCCAACCTTGTTTGTAAGAAGCAAATTTGATTGTATCAGTGCATACGAATGGGTTTTTTCGGGTAATACTAACCAGTAGAGTCTCATTAGCAAGTACCGCTAAGTCTCGCTTGCTGTAACCCATAGTTCCGGATTTCAATTCTTCGAAACGGAATGGATCAATTCCCAAGTGAAAACCCTTGGCATGTAAAAGGGCAGTAAATTCTTTCCCGCGTTGATGAGTATCAAGCATTCGAATATTTATTAATTGATCCAATCGATCTGGAGATGTAATAGCTGGATCTACTCGTGCAGGTGCATGGGTTGAAGCGATGACAATATCTTTTTCGAGACAATAATTTAGACCCTTACTACTGGGTTGTACTAGAAGCGAGTGAAGCAAGAATTTAGGATCAACCTCTAATTCGTTAATTGCATAATCAAGACTCAATTCATGAATGTCCTGGATCCATACCATGCAGGGAGACATTCTTTTCGCCAATTCAAAGGTAAAATTCAGTCGTTGCAAACATTTCTTCAAAATAAGAGTCACGGGTGTATTTCTAAAATCGGGTTTACTGTATAAAAACTTGTTTATAGGTATTCGTACCGAGGGAAAACGGGAATTTGCTGCTAAGTTCTTGACCAAATAAGATCGTCCCGTTTCTATGGGACCTACCAGTAAAATACCTCTACTGGGAAATGATCCTAATTGAAGTGGAATTGGCATATTCACCGGGGAACTGGACCGTGTAAAAATTTTTGGAGGATCCGAATCGTGTCGAAAAGCAGATAGTATCAAATTTTCCACGGGATCGTATTGACGAGTTTGGTAATTCAAAAGATTCTTTTGGCAGGTATTGGTCAAGTATTGCAAATGATTGAATCCTTGTTTCCCGACGGAGCCATTAATCTTGTCGCTTAACAGGTCAAAACTGTGGTTCAGGTGGAATCTGTATCGGGAAAGAGTCTTGCTCGTTGTCAAATACTGAACTACCAAATTCTTATCCTCCCGAGAAAGATCCAAGTTTTTCTTTCGGGATAGCAATGTATTGATCCCTCTTCTCAAGGGATAGTAAAAACTTACATGAATGAGGTGATTGAGGAGCCTTCTCGAATAATTAACCAATGAATTTCTTGCTAGATTTTGTCCCACCGGAGGGAGAGAATATATCAACCTTTCTGTATTAATCATCTGCGGGAAATCCATCAGATATTTGATAATCTCGGAGCGGTTCCATAGGGAGATAGAATTGAGACCTACCAAGGTGGCTGAGTATTGCTGGGAAATGCCGTGAACATTAATAAATACTATTATAAGCATTAAATACGGAAAACTGTGATCATTTATAAATCCCAATAATAACCATTTTGATAGTGAATACCTTTCCCGACGGATAAGACTTCCCGAGGGGAAAGAGTCAAATTTAGGAATTGGATTGTTTAGAAGATAAGCTTTCACCCTATTCCAAAAATTCGACCATGAATTGATAAAGGATTTGTCTATACCCCCAAAAGTATCGGGTACATTAGACCTCAATTGATCATTGATATTTGATAGTGTTTCCGAAAATGCTTCCAGGAGTGAATTGTTAACATACTTCCACCACTCGGGGGTAAAAAACCATAATGTATATTTTTCGATTGGGATCCACCCAGTGAGAGAAAAATCCTTCTTGATTCTTTGATGTGGATTAATCCCTCCCCATAGCTCATTACAATTGATTGGAAGGGACGGGCAAATAGATTCTTCTCTCCCAATGACAAGATTGAACAACTTCTTATTGGAGTTTCTATGCTTACCTGAGCCTATCATTCGTGAATTATCCGAATCATTCCGATTACATCGGGGACTGATGGTACCATTCCCTGGTTCATTTTGTTGGAACTGATCCCTGGAGGAACTATTTACCATAGTTAAGAATTTATCCTGATTTGGTTCCAGGAAGGGTTGCCAATAATCAGATATTCCTACATTGACTAGTCGTTTCATTACTGGGAAACAATTCATGAAGATTCCTCGAAAGGGAAACATATTTGTTTCTCCGTAATAACGGGATTCCGCCCGAGTCAGTTGAATAAATTCCTTTGCTGGGTAGGGTTCATACGAAGAATTTTCCGTTTTACGAGGAATGGGATCTGGAATTCCAGGTAGTATCCTGTTAGACGATCGCGATTCAGCGCGTGAAATATTAGAATTTTTCAAGAAGGTTTTCATTCGGGTGAGCGAGAAAAATTTATTACTACCCTTGGATGTATCATTCGAAATAATACCTATGTATGCCTGGTTATAATCCCTGATGGGAATGATTCCTTTGATAAAGGATAATCCTCCACCGCAGTCAAATTGGGGATTGTGGAAATAATCCAAAAATGATAATGTATTCGCTTCATTAAAAGAATATTTCAATGGAATATTATTCCATATATTAAATTGATTAAATTGATCATTCCAGTTGTCTATCCTCGTAGAAATCGAATTATAGGAAGATTCCGTGAAAATATTCTCATTGTGCAGGAATTTGAAGGCAGCATTATTAGCTAGTATTGCATAATGGTCAAATGGTACCATTAGTCCATCATCCGACCGAGATTTAGGATCTTTCAATGGATTGATCTTATAACAGGATAGTTCCCCCGAGAGGATACCGATCAGACTCATGAAACGGTTTACCGTACTTACTGAATTGGTAACAAAGGGTTTAAACGTTTCTACAATCTTTTCGAATGCTCTATCAGCAATTAAAAATTCGTGGAAATAGTGTTTCTCCAACATTTTCCACCACAATAGCGGATTATTGATTAGTCTGTTAGAATTATAGACTATCCCCGCATATTCTCTCTGATAGGGAACAAGTTTTGGAAATCTTTCCAAATTCCGGATTCGATTAATAATTTCACGTACATCCGAGTGAAATTGATCGGTTCGAATAATGAACTCATCAAACTGGTTATCCAAATTATTCCTCCAAATTGAATGATTCCGATGGATTGCATACTTCGCTAAATAATCGCAATCCCCATTACCAACCCAAGGATCAATCCAATGTTTTGATTTCGAAATAGATTCGACAGTAATTGAATAGAGATACTTACGCACATGTGTCGTGTGTATCGAATACAGAGAAACCAATCCATCGTGTTTACAAACCCTGATTAATCGGTATATTGAGGAAATATTGTTCTTGATTCCCAAATTATTCCACAGAGTTAATATATCGTCTCGAACAGTGTACCATAGAGTGAATTTTCTGATCTTACTGTCCCAACCCGTTGCTGTATTAACTCCGGAATGATGCTTCGCAGGATTCAGCAAAATCTCCTTTTTGGAGGACTCCATCCCACCGATCCCCAAACTGCTGGATATTATTCCACTATATCCCGATGGAACGGCTTGGTTACTCTCACAAATAGAATTAGTAATTATCTCATTAGGGGCATAATTAGACACTGTAATGAATGAAATGATTCGTTCTGTTCCTGTCGCTAGTAGTTCCTTGAATTGAAGAGAATTCCGAGAGGAGAATATTGTCCCAATTTTTTCAAACACAGAACGGAATGGATGTGTAATGTTTGCAAGCAAAAGTTTGTGCACGAATAAATTATTACCCTTCACCCCTTTCACTGGTAGGAAACCATCCCCTATTGATTTGTAGAATTTTGGGGAGGGATAATAAGAATATCTCTTTATTCTGTACGGATCAATTACTCTATCAATCTCTGATAATTTGGAATCCTTGGGAGGAATGTATTGCTGCTTCTTAAACGATTGCTTCCCGGATCCATCAAGAGAAAACTGCTCATACATCGACGATGTATCCGAATGATTGTAGTCGGTAAATGGTTTCATAATTTCAGGAACGAATGGTTCCGAATCCCCGCTCTTGGATACTCCCCTATCCATTGGAAATAGGGTTTCTGCGAGAGATTTTACAATCCCTCCTTTCCCCATGAATTCTTTCCTACCCTCAGTGGAGGGGAGGGTATGAAAAAGGTATAATCCCGAATTTAGATATTCAATACTGGTTGGTAGCTTAGTAGGAATCAGGAACTGCTTCCAATCCCATTCCCTGATGGAAGATCCTCCATAGTGGTTGGAACCCCAGGAATAACTCCTGGTATTACTCGAGGGAAAATCTATTGGGGAAGAAAACTCTTCGTCCTCATCTTTTGGAGTTCTTCCGACGCTATATCCTCCATACATACCATCATTTTTGATTCGGGGATCAATACTCTCCATTCCCCCAGCATAGGAACTTTCTAATGATTCAGACGTTTTCACTCTCAGAAGAAGATGGATTGAAAGATTGTACAGAATTTCCGATAGAAAACTCTGTACAGTAACCGAGTGTTCGGAATTGCCGAATTCACTGAATCCTTGTCTCGCAATGTATCTTCCAATATCAAGTTCTTCTTTGTAGCCTTGCCAAACCCAGTTATTTTTGGAATAGTATGCCCAGTTATAAAACCCAACAAAGTCCTGGATCAGATTCCAACATCTTTCCCGATATTCATGCTTCACCCAGGAATTGGTTATATATCTCGTATAAGATACTATTGGTTGATAGGGTAAATCTGTGTTATGGTATCGCCTGAGATGGAGCCAAAGCTGGTAAGGGTATGTTTCGATAGAATCAGTATTCGATTCAGACCCCTGGTCGTTGAACAGATCCTCAGCTTCAAACAATAGCTTCTCGCAAAATCCAATCATTGCGGAAGAGAATAGATTATTTTCCAAGATTTTTTTCTGTCCCTCCAAACTCCGGTGCCTTCTCAGATTTTGCCTTTCGGTACGTATAGAGCATGGATCAGAATCATATCCCCAAGTAGCATCTTTACCATTGGGTATCCCGTCTATGTAGAATTCAAAAAAATTTTTTAGATTCTCCGTACTCTTAGTTCTTAATAATACCGTAACTTTATCAACTAACTCCGAAGGTATCCTCCAACTTGGTAGTATATCCCTCACGATCCAATCCTTCCACCATTCCGGAATCGAAGAATCAACTGTATTATGTGTGGGTAATACTCTCTCCGATAAGTATGATGGATCAATACTGGATTCCCCCACTATTTTGCGTCTCGCAACGCTTCTTCCTGTGGAATATTTTATTAATCCTACTGAATCTGAGTTTCCTGCTTCAATTAAAGTTCCAGTATTTAATCGATAGAGGAGAGTGAGTATTATAGTGAGAAATAAACATTTCAACGGGAGAGTATTATGTTTCTTTAAGTTACGCGTACCACATGGAATGAGTGAATCCAGGAGTTGAAAACCGAACAATTTGGGGATATTACCATAATCCGAAGATATTTCGTTCGAGAATCTTGTTACATTGAGGTATGCCCAGAACCTGTGGTAGGAACAGATATTAGTAACCCCCCCTATGTTTGGGATCTTGGAAGGCGCAGAATATGTTGTTTGCACTGGTTCTCCTTTCATCTATTTATTCCCCTAGTCCATTCTAATTTCTCTGCCCGAGATACTGCATCATTCGCAGAGTATTTCTCAGTAATAATGCTATGGTATCATGAAAATTTTGCCCGAGCAACCAGAAAATACTAGGGATGATGGGCAATAAATAACTTTTATGGGAATTCGGGACTGTAATATCCGGAACGCGTATGTGTACGTGTATGAGCACATACGTGCATATATATACATCATGGGCGAACGACGGGGATTGAACCCGCGCGTGATGGATTCACAATCCACTGCCTTGATCCACTTGGCTACGTCCGCCCCAAATATGGTATTGAGTTTAACACAACCAGGGGAATATGGTATTTTACCTCCCCCCATCCGAGGGAACATTCCCCAATTCCTTCTGTCATTTCAATACATGGTTTAGAATGCTCCAACCCTATCGAGGGCATGGGAATATACTAACTGTATATTCATCTTGTACCAGAGATTGGGAGTATCATCTCTTAACTATGAAATCCAATGAATTCCTTTGTGTGAAGGAAATAGATCGGAAAGGGCAAGGGATGCATAGGATGCGAAGAAGGGATAATCAATGATTGGATTAAGGGATAGGAACTATTCAGACATTCACACTATACCCTTTTCATATAGATATGGACAAAGATATTGATTTCTTCTTGATAAGAACATCCCAATGTTTTCTCTTTGCAGATTAGTAGGAAGCGATTAACGAAGAATCAGGATATATTTCTGTCGCCAAACACCAAACCTTAGGACAGGTTTGGTGTTTGATAAATACTACTATGAGTCCGTAGGGTTATTACCCGTTCACAGAAGGAGCTTCAACAGAAGCTAAGTCTAGGGGGAAGTTGTGAGCATTACGTTCATGCATAACTTCCATACCCAGGTTAGCACGGTTGATAATGTCAGCCCAAGTGTTGATCACACGACCTTGACTGTCGACTACGGATTGGTTGAAGTTGAAACCGTTTAGGTTGAAAGCCATGGTGCTGATACCTAAAGCAGTGAACCAGATACCCGCTACGGGCCAAGCAGCTAGGAAAAAGTGTAGGGAGCGAGAGTTGTTAAAGCTAGCGTATTGGAAGATTAATCGGCCGAAATAACCGTGAGCAGCTACAATATTGTAGGTCTCCTCTTCCTGGCCAAACTTGTAACCTGCGTTAGCAGACTCGTTCTCGGTAGTCTCACGAATCAAACTGGAAGTAACCAGGGAACCATGCATGGCACTGAATAGGGAGCCGCCGAATACGCCAGCTACACCCAGCATATGGAAAGGATGCATAAGGATGTTGTGCTCAGCCTGGAAGACAATCATGAAATTGAAAGTCCCAGAGATTCCTAATGGCATACCGTCAGAGAAACTTCCTTGACCGATGGGATAGATCAAGAAGACAGCGGCAGCAGCTGCGACGGGAGCCGAATATGCAACAGCAATCCAAGGACGCATACCCAGACGGAAGCTAAGTTCCCACTCACGACCCATATAGCAAGCTACACCAAGTAGGAAGTGAAGAACGATTAGTTCGTAGGGACCACCGTTGTATAGCCATTCATCTACGGAAGCTGCTTCCCAGATGGGGTAGAAGTGCAAACCGATAGCTGCGGAGGTAGGAACAATGGCACCGGAGATGATGTTATTCCCGTAAAGAAGGGAACCGGAAACAGGCTCACGAATACCATCAATATCTACGGGGGGAGCTGCGATGAAAGCAATGATGAATACAGAGGTTGCGGTTAATAGGGTGGGAATCATCAAAACCCCGAACCATCCAATGTAGAGACGGTTTTCGGTGCTGGTGATCCAGTCGCAGAAGCGACCCCATAAGCTTGCGCTTTCGCGTCTTTCTAAAATTGCGGTCATGATATCACTCGGTTTTCGCAGTAATTGTAAGTTCCCCAAGCTAATAAGCCTGTTGCTTCGGAGTATAGCACAACCTATATATACGTGTCAACCCATTCCGAATGAACATTTGAGATTATAAGCAGTCTCAATTTGACGGATGCCCATTATTATTCATTCCCGATATTCTCCCGATACTCCTTCGGTAATAGGGAAATATTCCTCATAATATGATTTCTAATCAAGGTCAAGAAATCTTTTTAGACTCAGACTCGGGTGAGTCTTACGTGAAAACTGTATTCCACTCTCTTTCGAGAAAACCTATTCTTCCATTGTTAATAAGGATTCGTAAGATTCGGTGAAATTCATTTGGGTTGCCCGGGGCTCGAACCCGGAACTCGTCGGATGAAAGTGGATGATTCATTCCCCTGGTAGTGAGGGGAAAGAATATCTCTTCCCAAACCGTGCTTGCTACTTTCATAGCACACGGCTCTCCCTGTGTATCTATCCCAAAATGAACCTTAACCTTTTTCATGAATTGATTATTCTATCAATTGCTTGGTGAGTTTCCTATCAGTTAATTCACCTAGGGACTACTCATAGCTCTCTTGCATCGAATCAATCAGTGGATTAGTTTTAATAACATCTAAACGCCAGAATCTTTCCCTATGTGAATATTCCCCGGAACGAGTCAGACTAGGTTTTACTGGGAAAGATCTAAGGATAAACCTTGAGCCGAATCTCTTCCAGATTGCACGTATTGTACTTTTGTGTTTACAAGCTAGAGTCTTAGCACATGAGAATCGGAGTATATATCTTATTTTGTATAAACCGCTTACACCGAACGAGCCACTGTAATAGAGGGATAAACTTCTCCATACATGATTAAATCTATTTGTAATATCATCATCTGTTGAAGTAGTCCAGGCTGATCGACTGATGGGACGTCCTGAACCATCGCAAAAACCTTCCTTTGCTAAGGATTTAGTTAAAGGGGAGGCTGGAATTATGGGGCAAAACACTCTGAAAGTGAGACGGGTAATGGGTGAATAATCTATCATTCTGGCTTTAACCTCAACCATTTCAGATCGGAGGCCCAGGGCATAGCCTAAGAAATAAGAGCAATGTTTGGAAGATTTTCTGAGACGTATTCCTCGAGGTTGAACCCAGAAATGGTAATTATATTGCCATAATCTCATAATATAATGTATCCATTTCCTTGTGGAGAGAATGGTTCCCTCAGAAGCTAGAATACAGTGATTTCCATATCTCGCATAATGAATGCAGGAATTCCTAATCGGAGAATTTCTTGAAGGTAATAACCGGGAAAATCTTATTACGCGTCCCCTTTCGCAAAAAAAATGAGGTTGATCAACCAAGGGCGTGTAAGGAATTGATCGCAACTTAGAAAATCGTTTCCCCAGAAGAATTAATTGGTCCTCGAAATCGTGGGAGTAAAAATTCCACAAAACAATAAACAAACTATTCTTTCCCCCAGAGGTAGAGGACGAAGGGATATTTGAAACAACAGTATTCTGCCGATTGTGAGAAATTAGTCTCAATAAATGCAGGAAAGGAGCATCTCTTATCCGTCGACGAAGAAGTCGAATAAGGATTTCTGGATGAAGATAATAAGGGACTTTCAAATCCAGTATGTGATTAGAATGGAGGAACTTGTCCTCCATAAAGAGAGGAATCGAATGAATGGATCGAGTACCGTTCCATCCACTCATATCTTTTGGTAAAGGTTGTGGTTTAATCGAAGGAGTAATTTCTAAGACCACTGCCAGGCTTTCGGACAAATACCAATCTATGTTGAAAGAATCTTGATCGTGATTTCGAAGGATTGGACTTAGAATGGTTTGCCGACGTATCCCTCTAATCGATCGTTTCACTGCCAATAGACTATACCTCTTGAATAGATTCGGATGGTCCATTGATTTCAGGCTTGACTTCTCGAAGAAGTGATTACGGGCAATTGCATAAATATCATCATGAAGGGGGAGAGGGTATGAGAAGCGTCGCTGCCATGAAATAGGGCTTCCTCCTATTTGTAACTCATCAATCCTATTTGAGATTCTACTCGTGGTTCTCGTAAGAGTAACTCCTTAAGTTTAGGGGTATTACACAGTGCAATCTATTCGAAAATCGATCAAATGGATGACTATGCGTATGATGCGAAACATTCCTCTGGAGATTCCTATGCGAATAACTCCCAGTATCTATCGAATGCACAGTTCCATTAATCTGTTTCAAGGATCGATTGCTCTCCTGACTCTTGAAGGGGAGGGTTCTACTGAGTCAGCACACTAGTAAATTTTACACATTATTCTTAAAGTATTTAGGACTCATCCTAGGTAACAGTGTCCCATATTCAAGTGGGGACAAACCTTCCCCGGATTGGCTATCGATTAGCTTTTAACTACTAATCGGTAGGGAAAGTTCGGAATAGCAAATCTATGAACAGAAGCTCGTTCTTCTGGTTCTACCTCCGATTCGGGCCATACAGCCCTATCCATTGACTCTTCCGACTAAGGATAGGAATCTTGCTATCAAACCTGATCTCGTTGATACTTACCCATCCCCAATCCATTCCGTTCTCGTAATATAGAAATTTCGTGATCGAGCCACCGGATTCAATACCTCAAAATTTTGAATGGATCGGAACGACATGCTGTATTTTCCTCTTGCAGGGATTAGTCGTAGTTCCGCAAACCTTGCCAATAGTATGGATGAATCCCCATCTCATCCGAATGTGTAAAATCTCTTAGTCGCACTTAAAAGCCGAGTACTCTACCATTGAGTTAGCAACCCATATTGGAAAGGAAAGGAAGTATGGGAATGAAGAGTAGGAAATTGAAATAGGATCCAATACTGACGAGATTCCGACAATCTCTGTCCCTTCTAAATAATGGGAGTGTAAGGGGAAGAATTAGCAGTATATTGGTGGATTGGGGGTAGTATACACTACCCCTATTGTATCAAGATAGGATGGTGTTGTCAATTCTGAAATACCAATTAGGGTATGGCCCTCTCGTTGTAGAAGGAGGAGTAAGCTCCTCCACCGGCCTGGGTGGGAGCTTATTCTATCCCTCCATTGCTGAGTATTCATCATTTTATTAAGCCTGTCCCTCCTTATCATCCATTTCAATAAAGGGTAGGAGACTTTTCCCCCCGAAGAAACGAAATAGGTGTGGTAAATATTTATTACCACCGAAAAGATTTTTTAAAGAGAATAGGGAGACTGTATGAATATAGAGTAAAATGAGAAGGAGGGGATAATGGAAGAACAATTGCGAAGAACCATAAACTGAATTCATTGAATTATCCCGGAGATTACTATTAATTTATTCAAAAAACTCCATTCCCTCTTTCCTCTTCCCTTTATTCTCCCGGGGTATTCCAACAATTGCTATGATTTGAGTCTCCCCCGGGTAGGAATAGTTGCAAAAGCATCCGATTCAGTTTGATCCTCACCCGGGTTGCAGAACCAACTTCTAGTTAGTAAAATTATGCCATACCTTCGGGAATGAACATTGATTTGATTGTTCGTAGATAACCTTTCGGAACAAGGTAGACATAAAGTGTCCTCTTTTCATAGAATGGATGAAATTTCCTTTCGTACGGCTCGGTCGATGACCTCGATGAAAGAGTTTTCCCACCTGTATCTGTACCATCCAAGGGGATAATGCACGCACTGCCTAATCCATTCCATCGGGCCATTTCCATTTGTCACTAGAGTTGTTCCCCAACTTCTAAGTTCGATTCTTACGTAACGAGGAGTGATAGGAATATATGCATCTCCTATTCCGACCTATCCTTTCAGGGTCTACCCATTCCTGGATTGCTTCCGGGAATTGCTAGGTCTGGGCCCTGCATCGGTAGTGTTTTACCCTGAAGGGACGGAGACAACGGAAATACTCCCCAATCACTACCGTAGAGTATGTAATAATTCTTGCTCATTATCCCTCATCGGTGACTATCATGAAATCAAGAATAGATTAGTGAATCTCCCACTTCGGGGGATTCACCTCTAATTCCCGATAGAATTTACTGTTCCTACCCAGCAATTGTGGATTAACAGAATTGGAATGATTTTTCGATGCGAATCAACCATAGATTACGTTTTCGAATCGATAATGCATCGTGATAGATCCAATCCAGCTTATAGACTTTATTGGATGAAACCAACCAAGCGAGTATTGCGATAGAAAAGTTTTCGTTCGAGTGGGAAGTGACGGATGCTGCATCCCATGAAGATGATCACAATATTGCAGTTACCTCTTATCATATCGTTTCGGATAGGATGGGTTTTTCCAGGATTCGATTGATTCATTTCCCAATACTACGAATCCTTCGCGAAATATGGCAAAAAAGTTTCTCGTTTAATTCCATCACAATGGTGCATCGTGTATCCCCACGATTGCAGACTACCGTAATTCTATGTTTCTGACGATCCTAGGTATTCAATGCTTCCTTAGCCGCATACAGTACATCGATTGTAATATTCGTAACGCCTTTCTGTCGCGCGAATTTCTCAGTGTTTCTCTTGATCCTACCCCGGACAAAACCGGGAATCTTATTCAATTCTGATTTACTATCAGGGTTCCAAGTAAGATCTTCACCCGTAGACAATGATTCGGTGATTACCTCTTTGGTATCATGACCTCCGAAAAGATCTAGGAGATGATCTTCCATACCCAGAGTGAATGAATTATAAACCAGATCGGCTATTTGATTGGTCCCTTCGTAACCTAGAAAGGGTCGATAACCTAAAGGAAAATTTTGAATATGAACCGGTGCGGAAATTACTCCACAAGGAATAGCAAGGCGTTTACCAATATGACGTTCCATTTGAGTTCCGAATATAGCAGATGGTTCCGTACGAGCTATCATATCCCCCACTTCAGTATGATCCTCCGTAATGAGTATTTCATCACAAAAACCTTGAAGTTGTTCATTAAACCACTCCGCATCGTGTTTGCAATAAGTACCTGCACAACCAACGCGAATTCCCATCTCTTGGGCGAGTACTTTCGTAATCGAAGCAGCATGGGTTGTATCGCCGAAGACTACTGCTTTCTTCCCCGTCAAATTCTGACAATCTATTGATCTCGAAAACCAAGCAGCTTGAGAAACAGATTCGGTTTGATTATCAATATAGGATTCATAATCGACTTTCTCCCCTAATGATGCAGGAGCCCATGCATTGATATGCTTCTGTACCTGCCTAATAAATTCGGCTGTATCTACGATTCCCATGGGAGTTACAGATACATAAGGCATCCCAAATTCCTTCTCCAAATACATTGCAGTCATTAAACCTATTTCACGATACGGGACTATATTAAACCAAGCTTTTGGTAAATTCCGAATATCCCCGACAAATCCTCCCTCTGGAATCACTTGATTGATCCCAATACCTAAATCCCGTAATAGACGTTTCAATTCACGGCAATCGTGTTGATTGTGAAAGCCCAACGTGGAAATACCGATTATATTTGCAGAAGGCTTATCTGTTAGACACTGATTCAATGCTCCCTGCCCACGAGCCTTATTTGAATAATACCTAACTATTTGTTCTAAAGTTCTATCCGCTGCTTCAAGCTCATTAACCCGATAATGATTAACATCTGCGAGGATTACATCGGAATTGGAGGAAAGGGATGCTCGATCCACAAAATTTTGTAAATCCTCTTGCAGAATACTGGAAGTACATGTAGGTGTTGATACGATCAAATCGGGACGTTGTTCCTTATCCTTCCGGTTAATATTGTTAATAACTCTTTCTTGGGATCCACGCGCTAATACATGACGATCCACCATGCTAGCAGTTACTGGTGTGAAATCTCTCTCCCTCTCTAGCATGGAGCGCATTACGTTAAGATAATCATCCCCCAGAGGAGCGTGCATTACGGCATGAACATTCTTGAAAGAACTAGCTACCCGTAAAGTACCAATATGGGCAGGGCCGGCATACATCCAATATGCTAATTTCATGGATTGTTAACGGTATGGTTTCACTACTACGCATTGGGAAAAAGAATTCTCTCGCCATACCTGGCTTATTATCGGGAGGGTAAGGGGGAATGAAAAAAAGAAGGGATAAAAAGGAAGAAAGGGGAGGAAGGGGAGGGAAGGGAGAAAAGGAACGGATCAGAGTATCCATCCTGGGGCTACGTACGGGGGGCTTACTGTATCTCTGTTACAATCACACTATACCCCATTCGGATCTCATGGAATAGTATGAAATACTAAACCTGGATGGAATAATCTGGGACGGAAGGATTCGAACCTCCGAATAGCGGGATCAAAACCCGTTGCCTTACCGCTTGGCTACGCCCCAAGTATACGAAACCTGGATAATACTCAATATACTGAAATTCCTACTACTGCCAACCCATGTATTTTTGGCCGAATCGATCGAATGGATTCAATAAGAAAAGTAATGATGGAAAGTTCCAGATAATGGTGATTGAACGAATGATTCATTAGCTATTTGTTCATCGGAGTCGGTAGAATGTTGTAGGAATCTATTGTATGCATCGAACCAATAACCTTTGGATTGGGATGCATCCAAGGGATATTGGAGCCACAATCAATGGATCGATACATTATCCTGGAATAGAATCTTTTGCTACTGGAGAAGAAAAAATGCTAGTTATGATTAATGCCCATTCGGAAAGTCACGTTCACTTGATTGATATACACTTTGCCAAACTACCCGAAGCTTATGCTATTTTCGATCCAATCGTGGATGTAATGCCAGTCATACCGGTATTCTTCTTCCTTTTAGCGTTCGTATGGCAAGCTGCTGTGAGTTTTCGCTAATACTTGAAAACCGCCCCTTCCGAAGTTCTTCCATCCTATTCCATCCCCAATTTTAGCATGATGCATGTATTCAGTGCAGGCTGATACTGAAACAGTACGTAATTATTCGATATTATTGATTGGACGATTCTATCGATTAAAATGTTTTCTAATCATTTCATTACCATTCCCCGTAGGGCGGAAGTAATTTTAACTCCCGCCCAAGTGATTGGAATGAAATATTCATAATAAACTTTACCAACTATCGGCGCGCGGAGATAAAACATGAAATCTTGATTTGTTGGAAATGTACCCCCACTAATCAGAAGATTCGATCTCTTCTGCATATTCCCGAGAATTCGCCCATCGATTCGATGAATTGAATTATAAGTATTCGGAGAAATGGCAGAGTGGTTGATTGCGACGATCCCGAAAATCGTTTTAGCCCTAGTCAACGAGGGTTCGAATCCCTCTTTCTCCGTTGACCAGGATTGGTAGTTGATTATTTTCGAAAGGAATGGGAATATTCACTCTCATTGTCCTCTACGAAAGTATGAAATTATGACTTGCAACAATTCTTTCCCATTCTTCACAACCCAATTCCATCCGGTAAGAATTCCTTTTCATTCTTCCTAAGTGGGAGGAATGTGTGGTATAAATAGTTAGGATCCATTCCATCCCACTCCTAGTAATGATTCTGGAGATTAGGTCATGCTCACTCTTAAGCTGTTTGTTTATACAGTAGTTATCTTCTTCGTTTCCCTCTTTGTATTCGGATTTTTACCAAACGATCCTGGACGTAATCCCGGACGTAAGGAATAATTTGATCGTTATTCCCATTAAAAGCAGACTATTGATCGGAAGGAGAGAGAGGGATTCGAACCCTCGGTACAAATGGATTGTACAACGGATTAGCAATCCGACGCTTTAATCCTCTCGGCCATCCCTCCAGGAAGGGTAGGAATCGGTTGGATTCCAGCATGAATCTGACGTCGGGATTCGTATCATAAACGACACAGATATGCGTGCGTGTGTGTATACAATATTCCCAATAGGGTATAACATCTCTGATCCAGAATACGTTTCATCCTTTCATTCTCGAAGTCCCCCCATACACCAGCCCAGCCGAATAGAAAGGCTGGGCTGTCTCGTGCGTGGACGGAATGAAGGTCGAATCATCGATACGATTCAGATCCCAATCCTGCAGCTAATACACTCGTTACAAAAGCAACTGTAAGGGCTAAAATTATTTGACCGTCCGAGATCGATGTCATCCCCTGATTCTCTCCCAATTCTTTCTGTAAATTCTGGACTGGTTCGATTCGATCAGAATATTAATTTATCCCTAATCTTACATTAACCCAATGGGTCAGTGAGTCCTTCTTCATTGTACCAATATTGGCTCATCATAGCTATATGCATTACCAATCCATCAAATTCATTTTGTGAGATCCGTAAAACTCCCTATTGTACAGATGGATAAGCAATAGGGTGGAACTCCAAAAGATAGATTTAATTATTTCATCCTAGTCTGTACTGGGGAAAAGGAAAGGGAGGAAAAGGAAGAATAAGTAAAATGAATAGGTAATCTTATGGTGAATCTAGAACTTATCGCGCAACTCACCATTCTGGCTCTAGTAGTCGTATCGGGACCATTAGTCATTGCTCTATCAGCAGCTCGGAGGGGTAATTTGTGATTCTATCATGCCATCCCCGGAACTCCCCATCGAACAGTCAATCCCCGGGGATGGTTATTTGGTAATAAAGTCCCCATTTATTCCCTTGTTTTAATCCATTACTGGACAGGATCCAGTAAATTATGCTACAATAATGTGTAGCGGGTATAGTTTAGTGGTAAAAGTGCGATTCGTCCCACCATCAACCAAATGGTTGAAAAGGATTTCAACCTGATCCATGTATCAGTTGAAAACTTTATTTTCATAGAAGTAGTAATTCTTCCCCATGGGTATTGCAAGTGGTGATGAAAACATTCCTGTCTATTCCATTCAGACAACCTATTCGGGGGCTGGAGTAATAAAGCGGAATGTCCTCGTAATTCGGAGTATTATCGAATCCATTCGTTAATGATCCATGGACAGCCAACCAAAATATTCATTTCATCGCAACTGAATCCTCAGTATCTTATCATACTGGGGCTGAATAGTTATAGTAGGAATAATCTCGGTTTACTTAGGTTTTTCGATACTATCTCTCAACTCGGTGAAAGATATTTTCCCAAGGATCGGAATCGGTGAAAGTAGAGAACGAAGTAACTAGAAAGAGTTTCATTAATCTATCATAAAATACCGATATTGCTCTTTCTGAAGGATCATCTAGGAAGTATTTATCCCAAAATTGGGGTATAAGACTAACATAGGTATTACGGATACGGATCAGTCAGTGTCATTTACTAATAATAAATGGATTGAATGGGAGTGAGCGAAAGAACCAATGGTAATTTGAGAATCATTTACTCCAAGGATTCCTCTCCCAAGATTCCGCATACCTTGAAGGAGCCGAATGAAGAGAGATCTTCACGTTCGGTTCTGAATTAGAGATGTTGGGGATACCTCTCAGCATCGACTATAACCCCTAGCCTTCCAAGCTAATGATGCGGGTTCGATTCCCGCTACCCGCTAAGATTTCTATATGGAATAACTCAATCAGAATGATTTTGACGAAACAGTTCTTCCCGGTCCGTTCCCAATCTGGGTGATACCCCCCAATTTAAGATACTGGGGGGAAAGCGTCCATCGTCTAATGGATAGGACAGAGGTCTTCTAAACCTTCAATATAGGTTCAAATCCTATTGGGCGTGGTTCCATGAATCAACATTCGGATTCTTGTTAGGATAGACTCAACATATTATTCTTCCCGGTTCATCACCCCTTCCTTCGCAATAATTACGCATACTTACTATCCATACCCATCCATGGATGGATATCACTTCTCCCGAAGTAGGTAAAGTTCAGTATGTTCTCTAATAGCCTCCTTTGAAAAATTTTCCGCTTCCTCTGTAAACATCTTCGTAGAACGTATAATTTCCCCAAATTGAGGTTTATTAGTTACTAAATATTCACGTAACTGAACCAAGAATCTCTTCACTTGTTCAACCCCGAGTAAATCCAGGTATCCACTCACTCCGGTATAAATGGTAGCTACTTGTTCCTCTACCGATAAAGGGGCCGATTGGGATTGCTTGAGTAATTCGCGCAATCGCTGACCCCTGGCTAACTGATTCTGAGTAGCCTTATCAAGATCGGAAGCAAATTGTGCGAAAGCCTCTAATTCTGCGAATTGAGCTAATTCCAATTTCAATTTGCCAGCGACTTGTTTCATAGCTTTAATCTGGGCAGCAGATCCTACCCTCGATACGGAAATACCCACATTAATTGCAGGTCGAATCCCAGCATTGAATAGATCTGCCGATAGAAATATTTGTCCATCGGTTATGGAGATTACATTAGTGGGAATATAAGCTGATACATCCCCGGCCTGAGTTTCAACTATAGGTAAAGCAGTCATACTTCCTTCACCCAATAGGGAACCTAATTTTGCCGCTCTTTCTAGAAGACGAGAGTGCAGATAGAAAACATCCCCCGGATATGCCTCACGCCCAGGTGGTCTTCTCAGCAATAGAGACATTTGCCGATAAGCCTGTGCCTGTTTGGAAAGATCATCGTAAACAATCAGAGTATGCTTCTTGCGATACATAAAATATTCAGCCAAAGATGCTCCTGTATAAGGGGCAAGATATTGTAATGTAGCGGGAGAATCTGCTGTTTCCGCTACCACAATTGTATATTCCATTGCGCCACGTTCCTGGAATGTATTCACTACTTGAGCTACGGAGGATGCTTTTTGACCAATGGCTACATAAACACATACAACATCCTGACCCTTCTGGTTCAAGGTAGTATCTGTAGCTACTGCTGTTTTACCCGTTTGTCTGTCCCCAATAATAAGTTCCCGTTGACCGCGCCCTATGGGAATCATGGAATCAATAGCAATAAGTCCTGTTTGCGAGGGTTCATACACGGAACGTCGTGAAATAATACCTGGAGCAGGGGATTCGATAAGTCTAAACTCAGAAGCTGTAACTTGACCTTTCCCATCGATCGGTTGAGCTAGGGCATTCACGACACGACCCAAATAAGCATCACTAACTGGTATTTGAGCAATCTTACCCGTTGCTCTTACGGAACTTCCCTCCTGTATAGTCGATCCATCGCCCATCAGTACGATCCCAACATTGTCAGACTCTAGATTCGGAGCTATGCCTACTGTACCATCCTCGAATTCCAATAATTCACCCGCCATTACTTCGTCGAGACCGTAAGCACGAGCAATTCCATCTCCCACTTGGAGTACGGTTCCGATATTAACAACTTTGACTTCTTGAATATACTCTTCAATCTGTTTACGTATAATACTGCCAATCTCGTCGGGTCGAATGTTTGTGTTTACCATTAGCGTTTATCGATTCTCCTTTGAGAGGTAATACCTATAAGAGCTAATCAATCGTACTTTCCATAGCCCCAAGCAAACTGATATGATAATCGATTATGCGCGAGTATGATTCACTACCTGAACGACTGTTCAGACTCTCCAGAGCTCTTTCCAATGCTAGACGAGAAACTTGTTGTCGAACCTGCTCAATCGCTCGCTGTTCCTCGAAACGAATAGTCGAATTCTTAGACTCTTCCAATCGTTTCAAATCCTCATCAGCAGCATTGATCAAATCTTGTTTCTCCCTCTCCATCCGCACAAGCCCGTTTGAGCGGATCTCATCTGCTTTAACCTCCGCTTGTTGCAAGCGAGTCCGTGCTTGTTTAAGCCTATCGGTAGCTTCCCCGTACCGCTCTTCCGCATCACGGATGGTACTTAGGATTGTATTTTTACGATTGTCCAATAAATTGGTTAATGAAAGTAGATTGTATATCCAAGACCTTCAAGGATTCGTAATCCCTTCCCAAACCGAACGTGAATCTCTCAATTCATTCGGCTTTCTTGCCCGCACCCCTACCATGGGGGGATTCTTTTCATTACGACGAGCCTGCCCTCCCTATTAATACCTGATATTTTGATAGGATCAAAACGAATAAACTGCTAGGTATTTTTGAGGACTCTTCCGACCGGAATGGTCGGCAAAGTCATTCTTTTCGAATAATTATCACTCCGTACAGGTCGTCGATTCGGCAATACAAACCAATTCTGGTCCTTCTTTGGAGATCCTTAATGCCCATTAGATGATGAATAAGAATATTCCCGGTATGAGTGTTATATACCGGGAAAGTCTCCGATCACGCATTTCGGTATCAAAACCATGAGGGGAAGAAACCCATTCATTGCTTGGACTTCAAGCAATTCAGCCTTAACCATATCGCTAATATTCCCTTCTCAGTCGGTGGGAAACAAAATATTACTGAGTTTACGAAATGCTATGGTTCCTATGCGTAAACATCCGTTACCTATAAGTCATTCGTCGGGATTCTGCATCTTGTTCCATTCAGGATGCGGCCAGGTAAATCCAGCTATCTTATTCGAAAAGATGACTCGCACACACTCCCTTTCCAAAATAGATTAATACACCTATTACTACACCTGGATTGATTACATTTGTTTCCAGAATATTGGTATTCAATCCGAAACCTCCTGCAAGAGGCCGATAACTTGGGTAAATGATAGAATCAGTCACGTTTTTCGTAAACTCTCCCCCATAATGGGCTATCTGAATAGAAAAGAGTCTCTTCTTCATGAAATCCTACTCAGAGTCATACATTTGACTGGGAAATCCATAAGTATTCAGTCGAACTTACCCAGCAATAGTATTGGACGAACGATTCGTTTGCCCCACTCCCTACCATGGGGTCCACCACCCAATTGGGGGAGAATATTGGATTGGGACTTACCTGATTCTGCCCGACCCCCCAGTAGGAGAACTAATCGGATGAATGATTAGAGGAGGTTTCCCAATACGGGGGGTACAATGGACAATGCTCTTAGATCACGCCGATTAAACGAAAGGATTTGCAAATAGAAGTGCTGGGGCTACAACTAACCCATAGATTGTTAAAGCTTCCATAAAAGCTAGACTCAACAATAACGTACCTCGAATCTTACCCTCCGCTTCCGGTTGTCTCGCAATACCCTCCACAGCTTGACCTGCAGCAGTACCTTGACCAACACCAGGTCCAATAGAAGCAGGGCCCACGGCTAATCCAGCAGCAATAACAGAAGCAGCGGGAATCAAAGGGTTCATAGTAATCTCCTTTTACTGAGGCTGATAAATTCTCGTGTTCCAATCAATTCTTAATTGCCTACCAGGACCTACCCCGGGGGAATGGTCTAATCGAAACAATTAATAAATTGAAATGTCTCTTTTGGAGTGATAATATCACTGTAGAAGAATACTGATCCTAGATAGGATTAATTCTTCGATTAGACCAATCGGGAAGAAATAAATATTGGATCGAAAGGGGTTTCGAATTACGTGTGAGATTCCGATGTTTGCGGTATCCGCACGGGAATATGCTACGCCATAAATACTACCTCCTCCTTTCTTTCCGGTAGGGTGATAGTACACACCCCACCACTAGCACGAATCCGTAAGGGAAGAGGGAAAGTAAGGGGGAAGGAGTTGAACTAGATTCAGAACCTTGTTTCCCACCCCTACGCAAACTTGCATTATTTACCCCTCCTCAAAAAGATGATAGAATTCCCGGAGGAGCATGAAGAAGCAGTGTCATCCTATTATACCATGGAATCGTTATTTATTACTCCAATGAATAGATTCCTCCCAACCCGATAATGCGGATAGGATGATCGGAAGGATTATTCAGTGATGACCCTCCATGGATTCCCCTGTATAAGCTGCAGCCAAAGTTGCAAAGATCAAGGCTTGGATAGCACTCGTGAATGATCCCAGAAGCATCATGGGTATGGGAACTACCAGAGGTACTAACGAAACCAGAACGGATACTACCAATTCATCGGCTAGTATGTTTCCGAAGAGTCGGAAACTAAGTGATAAGGGTTTCGTGAAATCCTCCAGAATATTGATCGGTAAAAGTACTGGGGTTGGCTGGATATACCTACCGAAATAGCTCAAACCCTTTTTGCGTAAACCCGCGTAAAAATAAGCAACTGATGTGAGTAAGGCTAAAGCAACGGTGGTATTAATATCATTCGTAGGTGCTGCTAATTCCCCACGGGGTAATTGAATGATTCTCCAAGGAAAGAGAGCTCCCGACCAGTTAGAAACAAAAATGAGTAGGAATAGAGTTCCGATGAAAGGGACCCAGGGGCGATATTCATCCTCCCCAATCTGGGTTCTGGTCAAGTCTCGAATAAATTCGAGAACATATTCGACGAAATTCTGACTGCTGTTTGGAATGGTTTGGAAATCCCGAGCAGCTGCAATGGCTAAACCTGATAATGCAGCAATTACTACCCAAGAAGTTGTAAGAACTTGTGCATGAATTTGGAAACCTCCAATTTGCCAATAAAAATGTTGACCTACTTCCACACCGGATATTTGGTATGAATTGTTCATTGTATTAGTAAAAGATTGTTTGGTCTCCATATAACCCCCGTTGGGGATTGACCCGGATGGGAAAGGAATTGCCATGAAATAAGCGATTACCCCAGCATAAACTTCTAGACATGGAAAGGGATACGGAGAGTCATTTTCTATAGCATTATCGTATGACACATATGGAGGGGGGATTATCTCGGAATATTTTAACCCATTCCGCGGACCGGGGGTAGTTAGTGATTCGATAATGCCTCAGTCCCTCAATCTTTCGGATAACGTATAGTTTGAACGACCCTCACGAATTGCTAGCGTTAATTCATTCAAGATCCATCGGATCGAAGATCGTGCATCATCATTAGCTGGAATTGGAATATCCGTGAGGTCGGGATCACAATCTGTATCAACAACACAAACTGTAGGAATACCTAGAGTGATACATTCTCTGATGGCAGTATATTCCTTATGTTGATCAACAATTATTACAATATCTGGTAAATCCGTCATGTATTTAATCCCACTCAAATATTTATGTAATTGGGATAGTTGTCTTTCTAGGATTGCTGCCTCCTTCCTAGGAAGACGATGAAACCTCCCCGTCCTTTTTCTTTCTTCTAAGTCTCTGAATTCTTGCAGACGTGTCTCTATAGTGGACCAATTGGTTAACGTACCGCCGAGCCATTTTTGGTTCACGTAATGGCACCGGGCCCTCGTAGCGGCTGAGGCTACTAAATCAGCTGTTTGATGTTTTGTACCCACTATCAGGAATTGTTTACCCCCATTCGCGGCATCGGAGACTAAATCACAGGCTTCGGATAAAAAACGAGCAGTTTGAGTCAAATCTAAAATATGAATCCCCTTTCGTTCCGTAAAAATATAAGGCGCCATTTTGGGATTCCATTTCTGAGCCTGATGACCAGAATGAACTCCTGCTTCCATCATCTCTTCTGAATCGATATTCCAATTTCTTTGCTGCATTTTATTCTTCCTCTCCCCCGCAGAGGTACCAGGAACTTCCTAGAATTCCCCAGTTGGAAATGGTATTAACCCCATCATTTTCTACTCGATTACGAAATAAACACCTGAATTATATTGATCACTATCTATCCCGTATAGCTTTTCTTTTTCAATCCCTTACGAATATCTTTCTTGGTGGGAGGAATAAACGCTTCCGCATGATAGGATAGAACATTCTTCATTTCATTATTGGAGGGGGTAGTACTCCCTACTGTTGGGACGATCCTTTCCTGTTTTACTAGGGTCATTTGACGAATAACCTCCCCATTCCCAGTACCAGCAGGAACTATACTGCCAAGAATCACATTCTCTTTCAAACCTTTCAACCAGTCAATTCGACCCCGTATAGCAGCTCGGGCTAATACCCGAGTAGTCTCTTGAAAACTCGCTTCTGATATGAACCCGGTAGTATTAAGAGATGCTTTCGTTACTCCCAGTACGACAGGTTTGTGAAGTATTGACCTCCCCAAAGCACGATTCATCCTTTGTGCTCGTGATGATTCAATAAGTTCCCCCGGTAGAAACGCATCGGCTATTCCATCTTCCAAAGTTAGTACTTTGGATGTCATTTGTCGTACAATAATCTCTATGTGTTTATCGGAGATACGTACTCCTTGGGATCAATAAACCCTCTGAATCTGATCAACCAAATCTGTCCGACTTTGTTCTATACTGATTCTAGCACCGAGGAAACAGCCCCAAGAATTCCCAATCAATTTTGTCATACCCTTGTTCCAATCCTCAAAACCATTTTCCAAATTCCTCGAGACCGAATTGGTTGAACGAGCCTCTAGCAATTGCTCAATCTTTGGGAGACCCTGAATAATATCCCCAGATTTTAATCTCTCATATATCAGAGTTATTAATGTGTCCCCTTCCCCAAGGATATCTCCATAATGACTATGAACAGTTGCTCCTTCAGTAGCTAAATATGGATTGGCTAATCGAATTGTCAAGGATTCCCTATGAATAGATATAATTTGACCAGATTGGGAGGATATTTTACCTTCGGATAAACATGTATTTCCAAGAATAGATTGTCCGAGATTGACTAGTGAAGCCCCCTCATCGTGCGAATCGGATGAGTGAAAGGTACGATAGAAATGATTTCTCCCTATGGAGTATACTGAACCGAATTTATAGATTCCTCTATCTTCATCCAGGAGATACCGATTGGGAACTCGTGGAATGCATCTCAAATTACCAGTGAATGATACTTTACGGAAGAATATTCTGCTACTGGATGTCCCACGGGGATATAATGAACAATTAGCAATGTTGTGTGAATTCCCTAATAGACCCAATTCATTCGTTCCCCGTGCCATATGAATGTGATTGACGGATGGGACGGAACCTGTCGATGCCGCTTCCGGATTCGGGGATTCCTTACCAGGAGCTCCCGTACCATATGGAAAAGGATTTCCTGAAATTTTGGAAAGGGATTTCGTGCAAACAGAATTCTCCTTTCCCAATTGAAGATTCTTACCAGACCGGTTAACTTTATTGGAATATCCTAGATCAGTGTGTAAATAACTTTGGATAAAATTTTGGGATGATAAAATCAATAAAGATGTACCCCAGTCGGGTACCAAACGAATAAAACCCTGGCATTCAATTAGTGATTGACCCTTAGGATTCCCTGCGAAAGAATTAGTGCATAAAAACTTGTTATTACAGGTATGCTTTGGGAAAGATCCATCCCTCTCTTTCCCAATATATGAATCAGAATGACTGGGTAAGTCAATATATAAGAAAGTTCTAGAAGTGTTTCCTACCCTCAGTTCGAGGATAGAAGCATGAGCGGGCCCTGTAACGGATTCCTCCTCCCAATCCAATACCAGACAGGTTTGAACCAATTGAATATTTGCGTCATTAATCACTCGAATCTCCCCACCATCCTCGTAAAGCATGTATTCAATAGTTTGAACTCGAATTTGTGAAGGATTTTGTTCCTCCGGGAGATCCAGGATAGTAATATCCGGGGAATATTCATTGGGAATAACGTATTCCGCAACGGGTCTAGCCATGGCAAAAGTCTTCCTTTTACGAGGTGTGATCCATTGGAGATAGATCCAATTATCGGATTTAGAATGATTAAATACTGAATTACCCGGTGGAATTAACGTGTTATTCTGTTTGGATACGCCCGATACTTTACCCGAAGGATATAGATTCCCAGGCAATACTCGTATTTCAAGACTGTTTTGTATTTTTCCAATCTGAACCAATCCGCCCGATTTGCTAGAAATATTAGTAGTAATTCGTTCACCCGCTTGAATGATATCATTGTTCGAGACTAACAAAAAAGGAGGAGATTGATGGATGGTATATATCTCTTCGGGAAGAAAGAAGAAATTGCCTCCCTCGAGAACTCTGTATCTCGGTATGAAACTTGCCGCTCCTCCATCTTCGGGAATACACTTTTTACCAGCGGTTGAATCTACTTCTACGGTACCGTATTTAATAATCCCTGAAGTATTAATCCGATACTTAGGATTCTCGAAAACGGCTAGGATGTCCCCCCGGTTCAAAATTCCATTGTTGGGTATTCGGGGAACAAAACCGACGTGAAGGGCTTTCTTATAATACTCTATCCTTCCCCTTGCTCTCATTGGGAGAATAACCCTACCACTTACTCTGTTCCTCTTCATACTACAATTCTGGAGAGTCTTCAGAGAATGTATAGAATCGAGAATCTTACTGGCTATGCAGGAATCAAATTCCGAGTGATTAAATTCTTGTTTTTCCCCGTGGGGATCAGTCGGTTGGACTTCCTTCCCATCGTTCCCCTCGTAGGAATATGGCAATGATTCATGTTTGGTAGGGAACGGTTGGGAATCAATCCTATCCTGATCCTTATAAAACAATGATGATGCTTCCCCAGCATCATAAAGACCTCCCGATAATACCCATATATGACCTGCATTAAGTACGGGATAAACATTATTGTTTGCATGTTCGGATGAATGATGCACGATCGTACCCCAATGCATCTCCCCTTCTGAATCGGAATAAATATGTTTTTTCACCTCCTCTTTAGGGGGGGATTTATCAGCACGTACCTCTACAATAACTTGCTCTGCTTCAACATATTGATTGTTACGAACCAGAATTAAACTCTGGGGTGGAGCGACAAAATTGTATATTCCATCCCTACCCCTGATAGTAACGGATAAATTATCTTGGCATATCCAAGCAGGATGCCCATGACGCGTACGTGCGAGGTGGACCGAATCTTCATCTAAACCAATAGTTCCATTAAATGGAGCTCGTGCATGTTCCGCGATATCACCCGTAAATACTCCACCCGTGTGAAAAGTTCTTAATGTAAGTTGAGTCCCGGGCTCCCCGATCGATTGGCCCGCAATAATACCTACTGCTTCTCCCAATTCTACCAGGTTATGGTGGGTAAGACTCCAACCATAGCATAACTGGCAAATCCAAGAAATACTTCTACAGGTCAGGGGAGACCTTATATGTATTGATTGTACTCGAAGCGATGCCAATCGATCGGCAAGTTCATTATCGATATCCTGGTTCCGAATAGCGATACATCTCGTATCTACACAGACATTGTCTGCTAAAACACGTCCAATCAGTTTTTGTTGGGGTGTATTCCGTATAGATCCATCCTTATCTTGGGAAGTTTTCACGGGAATGCCCCCAATAGTGCCACAATCTGTTTTACGCACAATAATATGTTGAACCACTTCAACAAGTCTACGTGTGGGGTATCCAGCATCTGATGTTCGTACCGCGGTATCCACAACTCCCTTGCGAGCACCATAACAGGATATAATATATTCCGTTAGGGAAAGTCCCTCACGAAGATTACTCTGAATGGGTAGATCAATGATTTGTCCTTGGGGATCCGACATCAATCCCCTCATACCTACTAATTGGTGAACCTGGGATATACTTCCTCGAGCTCCTGAGAAAGACATCGCATGGACTGGATTCAGGGGATCGGTTACCCCAAAATTAGGATTCATCTCTTGTTTCAGATACTCACTTGTAGCATACCATGTTTCAATAGATTGGCGTAATCTCTCTACAGCATGTACACTACCATAACGATGATGCTGTTCTGAAATGGAACCCTGTCTTTCTGCATCTCGGGCAAGCCATGCTTTGGAAGGTGCTGTTAAGAGATCGTCAATGCCTAACGAAATGGATGCGTTGGTAGCTCGTTGAAAACCCAGGGTTTTAAGTTGATCCAGAATATTCGTTGTGTACGTAATCCCGAAGTGAGTTATTAATCTGCCAATGAGTCGCTTTATGGCAGTCCTATCCATAATTTTATTGTAGAAAAGTAATTTAGCCCGGTCTGCCATCGTAGGAGCCTCAATATTCATTCCTGTAAGCAAAATGATTAATGGATTCAAGTTTTTCGTTGGATATTCGATAGACTCCCTCAATTCTATGAGAATGAATTACTGTGGAATGATACCTATCCCCTTGCAATTAGCAATGGTTGATTCTGATGCTGAGGATGATACTTCAAAGTACCCTGTATAGCTTCCTCCATTTGTTGGTTGAATAAAACGCGTCCGGCGGTTGTTAGTATATACACACTGAGTATGTATTCTTCCCTATCTTTTCTGATCTGATAATTCTCATAAATTTGTAGAGAAGTCCCCGAAGATTCATATTGAATCTCAATGGGAAATTCCCGGTTCATGGAAGTGATTGTCCGTAAATCTCCCTGCCATCGGAGCCATAAAGGACTATATGGGTGAATTTTGCACTGTTCCCTGGCCCTTAATATGCCGCTGTAATTACTGAAATAGGGTATTTCAGGGGAGAAACCGCGATTCCTTCTTTTGCATGGATAATATCTTGTTCCATAAATGCCCCGTGATTTCTCAATCGTTAGTATATAGAGCCCGAGAAGCATATCCTGGGTTGGTACAGCGATGGGCTCTCCAGTAGCAGGCGACAATAAATTCGTATGGGAAAACATGGGGAAACGAGCTTCTGTTTGAGCTTCCGGAGATAACGGTACATGAACAGCCATTTGATCTCCATCAAAATCTGCATTAAATCCTACACGAACTAATGGATGTAAACGAATAGCGCGTCCCTCTACTAGAATAGGTTGGAATGCTTGCATACCCAACCTGTGCAGTGTTGGTGCCCTATTAAGCAGTACAGGATGTCCATGCATTACTTCTTGAAGCACCTTCCATATAATAGGTTCCTCATTATGAATCATACTCTTAGCAGCTCGTAAATTACGGGCGAGGTGACGTCCGATTAAACCACGAATGACAAAAGCTTGGAAAAGCTCTAGCGCCATTTCTCGAGGTAACCCACACTGATGCAATGGTAAGGACGGACCCACAATAATAACGGAACGGCCTGAATAATCAACGCGTTTTCCAAGTAGATTCTCACGAGATCGTCCTTCCTTACCTTCAATTACATCGGAAAAGGATTTGTAAGGCCTATTACGACTATCCCTCATTGGTTGTCCACGAATACCATTATCAATGAGTGTATCTACGGCTTCTTGAATCAGCCTCTTCTGACAAACAATCAACCCTTCCGGTGTGAATTCACTCCTTAACAAGAAATCGATTGAAGTGTTATTGCGATAAATGACTCTCCGATAAAGTTCATTCAGATCTGAAGTGATTAATTCACCCCCAAAGGATTCGATCATTGGTCTTAATTCGGGAGGAAGAACCGGTAGGAGAGGCAGAACCATCCATTCTGGTTTTACATCCGTATGAAGGAAATGTTTAGCCAGTTTTATGCGTCTCACCAGAAAATCCCGCCTCCTTCGAATCCTTCTATCTTCCCATTCATTTCCGGTAGATTCCTGCTCTGCCAACCCCTTCCATTCCAAGTATGCACGATCTATAACGGCTTGTGGATTCGGACTAGCCAATTGCTTTCCTACAGCATCTCCTCCAGTAGCTACTTCCCTGCCCTGGAATGCTTCAAATCCTCCAATGGAAAGAAAACTAGGAAGAATATCTTTCCATGATTGATCCTCATAATTGAATAAACCCCGCAATCGTAATAGAGTAGGTTTATTAGCTATAGGCCTAGCAAGAAATAGATTGGGATAGGTTATCCCCCCCTAAGAATCGGACGTGAAAGTTTCCCTTCATCCGGCTCGAGTAACTACTACGGGATGGAAACCCTTACAAAATAATTTGAGTTTCTGACTCTACCGGAAACGGAACAGTTACCCGTTACTCAAGTTATGAGTGGATTGATTCTGACCTATTACGATCCCTTCCATCAAACCGTATTACCTATTACTAATTAAATTCCTGAGTAGTCTCATTCCCTTTTGGTGATAAAAATCCCTTTGCGAAAAGACCTCCGATTGACTCGGCCGTGGAGAAGAGGGAGAGGGGAGAAAGGGAAGGGGTGGTGGAGGGGAAGGGAGGAAGGGGAAGGAAGGGGAGGGGAGGGGGAAAGAGGGGGGGGGGGGGGGGGGGGGNNNGGNAAAAAAAAAAAAAAAGGGG
>Contig08+37142721_2
[truncated: 2,377,411 more chars]
