# Supplementary material for: Organellar phylogenomics of Ophioglossaceae fern genera
Source: Front Plant Sci. 2024 Jan 15;14:1294716. doi: 10.3389/fpls.2023.1294716 (PMC10823028; doi:10.3389/fpls.2023.1294716)
Supplement: Supplementary file 2 [file DataSheet_2.zip › Supplementary file S1/mitogenome/gff/Helminthostachys_K.-J._Jo_et_al.gff]

##gff-version 3
##source-version geneious 2020.1.1
##sequence-region	Contig01+58317301	1	22306
Contig01+58317301	Geneious	tRNA	18107	18182	.	+	.	Name=trnE tRNA
Contig01+58317301	Geneious	CDS	1890	2537	.	+	0	Name=ccmB CDS
Contig01+58317301	Geneious	CDS	572	1132	.	+	0	Name=rpl5 CDS
Contig01+58317301	Geneious	gene	18107	18182	.	+	.	Name=trnE gene
Contig01+58317301	Geneious	gene	1890	2537	.	+	.	Name=ccmB gene
Contig01+58317301	Geneious	gene	572	1132	.	+	.	Name=rpl5 gene
##sequence-region	Contig02+2428	1	353
##sequence-region	Contig03+1428	1	461
##sequence-region	Contig04+222306	1	481
##sequence-region	Contig05+30373961	1	531
##sequence-region	Contig06+1353	1	436
##sequence-region	Contig07+2353	1	3384
##sequence-region	Contig08+43842151	1	14191
##sequence-region	Contig09+25516832	1	34244
Contig09+25516832	Geneious	exon	15081	15547	.	-	.	Name=nad4 exon 1
Contig09+25516832	Geneious	CDS	14098	14805	.	-	0	Name=ccmC CDS
Contig09+25516832	Geneious	CDS	13430	13682	.	-	0	Name=atp9 CDS
Contig09+25516832	Geneious	tRNA	31486	31558	.	-	.	Name=trnM tRNA
Contig09+25516832	Geneious	tRNA	32127	32199	.	-	.	Name=trnK tRNA
Contig09+25516832	Geneious	tRNA	31486	31558	.	-	.	Name=trnM tRNA
Contig09+25516832	Geneious	tRNA	32127	32199	.	-	.	Name=trnN tRNA
Contig09+25516832	Geneious	gene	31486	31558	.	-	.	Name=trnM gene
Contig09+25516832	Geneious	gene	32127	32199	.	-	.	Name=trnK gene
Contig09+25516832	Geneious	gene	31486	31558	.	-	.	Name=trnM gene
Contig09+25516832	Geneious	gene	14098	14805	.	-	.	Name=ccmC gene
Contig09+25516832	Geneious	gene	13430	13682	.	-	.	Name=atp9 gene
Contig09+25516832	Geneious	gene	32127	32199	.	-	.	Name=trnN gene
##sequence-region	Contig10+234248	1	3988
Contig10+234248	Geneious	tRNA	387	473	.	-	.	Name=trnD tRNA
Contig10+234248	Geneious	gene	387	473	.	-	.	Name=trnD gene
##sequence-region	Contig11+134248	1	4092
Contig11+134248	Geneious	tRNA	491	577	.	-	.	Name=trnD tRNA
Contig11+134248	Geneious	gene	491	577	.	-	.	Name=trnD gene
##sequence-region	Contig12+6380318	1	14766
##sequence-region	Contig12+6380318_2	1	1088
##sequence-region	Contig01+54602931	1	5390
Contig01+54602931	Geneious	CDS	679	2268	.	+	0	Name=atp1 CDS
Contig01+54602931	Geneious	gene	679	2268	.	+	.	Name=atp1 gene
##sequence-region	Contig01+54602931_2	1	34551
Contig01+54602931_2	Geneious	gene	25807	25895	.	-	.	Name=trnS gene
Contig01+54602931_2	Geneious	gene	27243	27316	.	-	.	Name=trnD gene
Contig01+54602931_2	Geneious	gene	2562	2634	.	-	.	Name=trnM gene
Contig01+54602931_2	Geneious	gene	10064	10136	.	-	.	Name=trnF gene
Contig01+54602931_2	Geneious	gene	26669	26739	.	+	.	Name=trnG gene
Contig01+54602931_2	Geneious	tRNA	25807	25895	.	-	.	Name=trnS tRNA
Contig01+54602931_2	Geneious	tRNA	27243	27316	.	-	.	Name=trnD tRNA
Contig01+54602931_2	Geneious	tRNA	2562	2634	.	-	.	Name=trnM tRNA
Contig01+54602931_2	Geneious	tRNA	10064	10136	.	-	.	Name=trnF tRNA
Contig01+54602931_2	Geneious	tRNA	26669	26739	.	+	.	Name=trnG tRNA
##sequence-region	Contig01+54602931_3	1	33034
Contig01+54602931_3	Geneious	gene	14083	14170	.	+	.	Name=trnS gene
Contig01+54602931_3	Geneious	gene	15497	15568	.	+	.	Name=trnQ gene
Contig01+54602931_3	Geneious	tRNA	14083	14170	.	+	.	Name=trnS tRNA
Contig01+54602931_3	Geneious	tRNA	15497	15568	.	+	.	Name=trnQ tRNA
##sequence-region	Contig02+6160851	1	17416
Contig02+6160851	Geneious	gene	15976	16047	.	-	.	Name=trnN gene
Contig02+6160851	Geneious	tRNA	15976	16047	.	-	.	Name=trnN tRNA
##sequence-region	Contig03+117416	1	31431
Contig03+117416	Geneious	gene	21760	21831	.	+	.	Name=trnN gene
Contig03+117416	Geneious	tRNA	21760	21831	.	+	.	Name=trnN tRNA
##sequence-region	Contig04+217416	1	31290
Contig04+217416	Geneious	gene	21619	21690	.	+	.	Name=trnN gene
Contig04+217416	Geneious	tRNA	21619	21690	.	+	.	Name=trnN tRNA
##sequence-region	Contig05+131431	1	8283
##sequence-region	Contig06+54602931	1	22244
Contig06+54602931	Geneious	gene	19536	19611	.	+	.	Name=trnP gene
Contig06+54602931	Geneious	tRNA	19536	19611	.	+	.	Name=trnP tRNA
##sequence-region	Contig06+54602931_2	1	7838
##sequence-region	Contig06+54602931_3	1	34482
Contig06+54602931_3	Geneious	gene	25738	25826	.	-	.	Name=trnS gene
Contig06+54602931_3	Geneious	gene	27174	27247	.	-	.	Name=trnD gene
Contig06+54602931_3	Geneious	gene	2493	2565	.	-	.	Name=trnM gene
Contig06+54602931_3	Geneious	gene	9995	10067	.	-	.	Name=trnF gene
Contig06+54602931_3	Geneious	gene	26600	26670	.	+	.	Name=trnG gene
Contig06+54602931_3	Geneious	tRNA	25738	25826	.	-	.	Name=trnS tRNA
Contig06+54602931_3	Geneious	tRNA	27174	27247	.	-	.	Name=trnD tRNA
Contig06+54602931_3	Geneious	tRNA	2493	2565	.	-	.	Name=trnM tRNA
Contig06+54602931_3	Geneious	tRNA	9995	10067	.	-	.	Name=trnF tRNA
Contig06+54602931_3	Geneious	tRNA	26600	26670	.	+	.	Name=trnG tRNA
##sequence-region	Contig06+54602931_4	1	32951
Contig06+54602931_4	Geneious	gene	14000	14087	.	+	.	Name=trnS gene
Contig06+54602931_4	Geneious	gene	15414	15485	.	+	.	Name=trnQ gene
Contig06+54602931_4	Geneious	tRNA	14000	14087	.	+	.	Name=trnS tRNA
Contig06+54602931_4	Geneious	tRNA	15414	15485	.	+	.	Name=trnQ tRNA
##sequence-region	Contig08+37142721	1	32423
Contig08+37142721	Geneious	gene	18253	18340	.	-	.	Name=trnS gene
Contig08+37142721	Geneious	gene	16855	16926	.	-	.	Name=trnQ gene
Contig08+37142721	Geneious	tRNA	18253	18340	.	-	.	Name=trnS tRNA
Contig08+37142721	Geneious	tRNA	16855	16926	.	-	.	Name=trnQ tRNA
##sequence-region	Contig08+37142721_2	1	42362
Contig08+37142721_2	Geneious	gene	8655	8743	.	+	.	Name=trnS gene
Contig08+37142721_2	Geneious	gene	7234	7307	.	+	.	Name=trnD gene
Contig08+37142721_2	Geneious	gene	31916	31988	.	+	.	Name=trnM gene
Contig08+37142721_2	Geneious	gene	24414	24486	.	+	.	Name=trnF gene
Contig08+37142721_2	Geneious	gene	7811	7881	.	-	.	Name=trnG gene
Contig08+37142721_2	Geneious	tRNA	8655	8743	.	+	.	Name=trnS tRNA
Contig08+37142721_2	Geneious	tRNA	7234	7307	.	+	.	Name=trnD tRNA
Contig08+37142721_2	Geneious	tRNA	31916	31988	.	+	.	Name=trnM tRNA
Contig08+37142721_2	Geneious	tRNA	24414	24486	.	+	.	Name=trnF tRNA
Contig08+37142721_2	Geneious	tRNA	7811	7881	.	-	.	Name=trnG tRNA
##sequence-region	Contig08+37142721_3	1	32988
Contig08+37142721_3	Geneious	gene	2636	2711	.	-	.	Name=trnP gene
Contig08+37142721_3	Geneious	gene	31548	31619	.	-	.	Name=trnN gene
Contig08+37142721_3	Geneious	tRNA	2636	2711	.	-	.	Name=trnP tRNA
Contig08+37142721_3	Geneious	tRNA	31548	31619	.	-	.	Name=trnN tRNA
##sequence-region	Contig01+16956202	1	7511
Contig01+16956202	Geneious	CDS	4990	5524	.	+	0	Name=atp4 CDS
Contig01+16956202	Geneious	CDS	1123	1566	.	+	0	Name=rps7 CDS
Contig01+16956202	Geneious	CDS	440	820	.	+	0	Name=rps12 CDS
Contig01+16956202	Geneious	gene	4990	5524	.	+	.	Name=atp4 gene
Contig01+16956202	Geneious	gene	1123	1566	.	+	.	Name=rps7 gene
Contig01+16956202	Geneious	gene	440	820	.	+	.	Name=rps12 gene
##sequence-region	Contig01+64429911	1	1991
Contig01+64429911	Geneious	CDS	1016	1492	.	+	0	Name=atp8 CDS
Contig01+64429911	Geneious	gene	1016	1492	.	+	.	Name=atp8 gene
##sequence-region	Contig01+21805822	1	3468
Contig01+21805822	Geneious	CDS	271	1032	.	+	0	Name=cox2 CDS
Contig01+21805822	Geneious	gene	271	1032	.	+	.	Name=cox2 gene
##sequence-region	Contig01+42540671	1	10340
Contig01+42540671	Geneious	CDS	9322	10119	.	+	0	Name=cox3 CDS
Contig01+42540671	Geneious	gene	9322	10119	.	+	.	Name=cox3 gene
##sequence-region	Contig02+21371	1	342
##sequence-region	Contig03+2342	1	309
##sequence-region	Contig04+1342	1	356
##sequence-region	Contig05+11371	1	13256
Contig05+11371	Geneious	CDS	4478	5065	.	+	0	Name=nad9 CDS
Contig05+11371	Geneious	tRNA	6005	6078	.	+	.	Name=trnfM tRNA
Contig05+11371	Geneious	gene	4478	5065	.	+	.	Name=nad9 gene
Contig05+11371	Geneious	gene	6005	6078	.	+	.	Name=trnfM gene
##sequence-region	Contig01+26841351	1	1415
##sequence-region	Contig02+14179201	1	8165
Contig02+14179201	Geneious	exon	6112	6132	.	+	.	Name=nad5 exon 3
##sequence-region	Contig01+72222971	1	13931
Contig01+72222971	Geneious	CDS	12091	12831	.	+	0	Name=mttB CDS
Contig01+72222971	Geneious	tRNA	6130	6202	.	-	.	Name=trnE tRNA
Contig01+72222971	Geneious	tRNA	1314	1386	.	+	.	Name=trnfM tRNA
Contig01+72222971	Geneious	gene	12091	12831	.	+	.	Name=mttB gene
Contig01+72222971	Geneious	gene	6130	6202	.	-	.	Name=trnE gene
Contig01+72222971	Geneious	gene	1314	1386	.	+	.	Name=trnfM gene
##sequence-region	Contig01+19003092	1	16303
Contig01+19003092	Geneious	exon	14979	15236	.	+	.	Name=nad1 exon 1
##sequence-region	Contig02+21516	1	6008
Contig02+21516	Geneious	exon	3719	3739	.	-	.	Name=nad5 exon 3
Contig02+21516	Geneious	gene	651	736	.	+	.	Name=trnS gene
Contig02+21516	Geneious	tRNA	651	736	.	+	.	Name=trnS tRNA
##sequence-region	Contig03+2840215	1	4030
Contig03+2840215	Geneious	CDS	2721	3551	.	+	0	Name=rps4 CDS
Contig03+2840215	Geneious	gene	2721	3551	.	+	.	Name=rps4 gene
##sequence-region	Contig04+16008	1	4442
##sequence-region	Contig05+14442	1	703
##sequence-region	Contig06+24442	1	631
##sequence-region	Contig07+1632	1	815
##sequence-region	Contig08+1826	1	673
##sequence-region	Contig09+2684	1	343
##sequence-region	Contig10+2826	1	389
##sequence-region	Contig100+22180	1	14416
Contig100+22180	Geneious	gene	10788	10863	.	-	.	Name=trnfM gene
Contig100+22180	Geneious	tRNA	10788	10863	.	-	.	Name=trnfM tRNA
##sequence-region	Contig101+114416	1	601
##sequence-region	Contig102+2588	1	3691
##sequence-region	Contig103+23691	1	301
##sequence-region	Contig104+3311	1	1928
##sequence-region	Contig105+2930	1	11796
Contig105+2930	Geneious	gene	1941	2012	.	+	.	Name=trnM gene
Contig105+2930	Geneious	tRNA	1941	2012	.	+	.	Name=trnM tRNA
##sequence-region	Contig106+211796	1	301
##sequence-region	Contig107+40921752	1	1393
##sequence-region	Contig107+40921752_2	1	1241
##sequence-region	Contig108+3345	1	3777
Contig108+3345	Geneious	CDS	2450	3103	.	+	0	Name=nad6 CDS
Contig108+3345	Geneious	gene	2450	3103	.	+	.	Name=nad6 gene
##sequence-region	Contig109+23781	1	302
##sequence-region	Contig11+1399	1	441
##sequence-region	Contig110+13781	1	601
##sequence-region	Contig111+1588	1	14292
##sequence-region	Contig112+1376	1	3800
##sequence-region	Contig113+23804	1	318
##sequence-region	Contig114+13804	1	687
##sequence-region	Contig115+1407	1	4313
Contig115+1407	Geneious	exon	2024	2044	.	-	.	Name=nad5 exon 3
##sequence-region	Contig116+2687	1	480
##sequence-region	Contig117+1687	1	637
##sequence-region	Contig118+2644	1	391
##sequence-region	Contig119+1398	1	401
##sequence-region	Contig12+1353	1	386
##sequence-region	Contig120+2398	1	303
##sequence-region	Contig121+1408	1	403
##sequence-region	Contig122+2408	1	298
##sequence-region	Contig123+3410	1	294
##sequence-region	Contig124+1513	1	558
##sequence-region	Contig125+23485611	1	5971
##sequence-region	Contig126+1271082	1	30893
Contig126+1271082	Geneious	gene	29453	29524	.	-	.	Name=trnN gene
Contig126+1271082	Geneious	tRNA	29453	29524	.	-	.	Name=trnN tRNA
##sequence-region	Contig127+983535	1	30892
Contig127+983535	Geneious	gene	29452	29523	.	-	.	Name=trnN gene
Contig127+983535	Geneious	tRNA	29452	29523	.	-	.	Name=trnN tRNA
##sequence-region	Contig128+1613	1	2800
##sequence-region	Contig129+1314	1	4158
##sequence-region	Contig13+2396	1	300
##sequence-region	Contig130+1330	1	6387
##sequence-region	Contig131+1313	1	12879
Contig131+1313	Geneious	exon	1354	1820	.	-	.	Name=nad4 exon 1
##sequence-region	Contig132+214416	1	2684
##sequence-region	Contig133+1442	1	446
##sequence-region	Contig134+2442	1	302
##sequence-region	Contig135+11516	1	26882
Contig135+11516	Geneious	rRNA	2356	2479	.	+	.	Name=rrn5 rRNA
Contig135+11516	Geneious	tRNA	13306	13378	.	-	.	Name=trnK tRNA
Contig135+11516	Geneious	tRNA	13306	13378	.	-	.	Name=trnV tRNA
Contig135+11516	Geneious	gene	2356	2479	.	+	.	Name=rrn5 gene
Contig135+11516	Geneious	gene	13306	13378	.	-	.	Name=trnK gene
Contig135+11516	Geneious	gene	13306	13378	.	-	.	Name=trnV gene
##sequence-region	Contig136+19494691	1	622
##sequence-region	Contig137+69556602	1	32536
##sequence-region	Contig138+2319	1	5791
Contig138+2319	Geneious	CDS	4816	5292	.	+	0	Name=atp8 CDS
Contig138+2319	Geneious	gene	4816	5292	.	+	.	Name=atp8 gene
##sequence-region	Contig139+21729	1	13372
##sequence-region	Contig14+2632	1	600
##sequence-region	Contig140+11729	1	13621
##sequence-region	Contig141+130897	1	31591
Contig141+130897	Geneious	gene	21920	21991	.	+	.	Name=trnN gene
Contig141+130897	Geneious	tRNA	21920	21991	.	+	.	Name=trnN tRNA
##sequence-region	Contig142+2326	1	28457
Contig142+2326	Geneious	CDS	7892	8116	.	+	0	Name=atp9 CDS
Contig142+2326	Geneious	tRNA	11842	11928	.	-	.	Name=trnS tRNA
Contig142+2326	Geneious	exon	8662	8891	.	+	.	Name=nad5 exon 1
Contig142+2326	Geneious	exon	19022	19043	.	-	.	Name=nad5 exon 3
Contig142+2326	Geneious	gene	7892	8116	.	+	.	Name=atp9 gene
Contig142+2326	Geneious	gene	11842	11928	.	-	.	Name=trnS gene
##sequence-region	Contig144+1930	1	33312
Contig144+1930	Geneious	CDS	12498	12746	.	-	0	Name=atp9 CDS
Contig144+1930	Geneious	rRNA	19697	21364	.	-	.	Name=rrn18 rRNA
Contig144+1930	Geneious	rRNA	19697	21363	.	-	.	Name=rrn18 rRNA
Contig144+1930	Geneious	tRNA	31195	31267	.	-	.	Name=trnK tRNA
Contig144+1930	Geneious	tRNA	30554	30626	.	-	.	Name=trnM tRNA
Contig144+1930	Geneious	tRNA	31195	31267	.	-	.	Name=trnV tRNA
Contig144+1930	Geneious	gene	19697	21364	.	-	.	Name=rrn18 gene
Contig144+1930	Geneious	gene	19697	21363	.	-	.	Name=rrn18 gene
Contig144+1930	Geneious	gene	12498	12746	.	-	.	Name=atp9 gene
Contig144+1930	Geneious	gene	31195	31267	.	-	.	Name=trnK gene
Contig144+1930	Geneious	gene	30554	30626	.	-	.	Name=trnM gene
Contig144+1930	Geneious	gene	31195	31267	.	-	.	Name=trnV gene
##sequence-region	Contig145+114531	1	40785
Contig145+114531	Geneious	gene	10433	10508	.	-	.	Name=trnP gene
Contig145+114531	Geneious	gene	39345	39416	.	-	.	Name=trnN gene
Contig145+114531	Geneious	tRNA	10433	10508	.	-	.	Name=trnP tRNA
Contig145+114531	Geneious	tRNA	39345	39416	.	-	.	Name=trnN tRNA
##sequence-region	Contig146+16387	1	3855
Contig146+16387	Geneious	gene	3479	3552	.	-	.	Name=trnR gene
Contig146+16387	Geneious	tRNA	3479	3552	.	-	.	Name=trnR tRNA
##sequence-region	Contig147+1319	1	9198
##sequence-region	Contig148+228457	1	2536
##sequence-region	Contig149+131591	1	8404
##sequence-region	Contig15+1396	1	436
##sequence-region	Contig150+132536	1	10958
Contig150+132536	Geneious	CDS	4336	4773	.	-	0	Name=rps7 CDS
Contig150+132536	Geneious	gene	4336	4773	.	-	.	Name=rps7 gene
##sequence-region	Contig151+110962	1	597
##sequence-region	Contig152+210962	1	362
##sequence-region	Contig153+4601	1	306
##sequence-region	Contig154+1366	1	474
##sequence-region	Contig155+2366	1	298
##sequence-region	Contig156+1478	1	523
##sequence-region	Contig157+1527	1	536
##sequence-region	Contig158+2527	1	414
##sequence-region	Contig159+1424	1	420
##sequence-region	Contig16+2310	1	301
##sequence-region	Contig160+2424	1	330
##sequence-region	Contig161+2430	1	326
##sequence-region	Contig162+2540	1	1420
##sequence-region	Contig163+1430	1	999
##sequence-region	Contig164+13452421	1	27577
##sequence-region	Contig165+192467	1	28157
Contig165+192467	Geneious	gene	20891	20964	.	+	.	Name=trnfM gene
Contig165+192467	Geneious	tRNA	20891	20964	.	+	.	Name=trnfM tRNA
##sequence-region	Contig166+233316	1	3988
Contig166+233316	Geneious	gene	387	473	.	-	.	Name=trnD gene
Contig166+233316	Geneious	tRNA	387	473	.	-	.	Name=trnD tRNA
##sequence-region	Contig167+213372	1	5626
##sequence-region	Contig168+4736437	1	11058
##sequence-region	Contig169+4736437	1	689
##sequence-region	Contig17+1310	1	303
##sequence-region	Contig170+3613	1	9993
##sequence-region	Contig171+133316	1	4228
Contig171+133316	Geneious	gene	627	713	.	-	.	Name=trnD gene
Contig171+133316	Geneious	tRNA	627	713	.	-	.	Name=trnD tRNA
##sequence-region	Contig172+113372	1	5926
##sequence-region	Contig173+54602931_3	1	7415
##sequence-region	Contig174+29997	1	2365
##sequence-region	Contig175+13691	1	11732
Contig175+13691	Geneious	gene	10940	11027	.	-	.	Name=trnS gene
Contig175+13691	Geneious	tRNA	10940	11027	.	-	.	Name=trnS tRNA
##sequence-region	Contig176+3540	1	4790
##sequence-region	Contig177+1410	1	10376
##sequence-region	Contig178+232536	1	13327
##sequence-region	Contig179+74970212_3	1	19135
Contig179+74970212_3	Geneious	gene	2562	2634	.	-	.	Name=trnM gene
Contig179+74970212_3	Geneious	gene	10064	10136	.	-	.	Name=trnF gene
Contig179+74970212_3	Geneious	tRNA	2562	2634	.	-	.	Name=trnM tRNA
Contig179+74970212_3	Geneious	tRNA	10064	10136	.	-	.	Name=trnF tRNA
##sequence-region	Contig18+1601	1	623
##sequence-region	Contig180+1515682	1	1455
##sequence-region	Contig181+7336815	1	1813
##sequence-region	Contig181+7336815_2	1	8702
##sequence-region	Contig182+1540	1	5539
##sequence-region	Contig183+57927721	1	7742
Contig183+57927721	Geneious	gene	2424	2506	.	+	.	Name=trnfM gene
Contig183+57927721	Geneious	gene	4318	4389	.	-	.	Name=trnE gene
Contig183+57927721	Geneious	tRNA	2424	2506	.	+	.	Name=trnfM tRNA
Contig183+57927721	Geneious	tRNA	4318	4389	.	-	.	Name=trnE tRNA
##sequence-region	Contig184+2478	1	3876
##sequence-region	Contig185+1333	1	12897
Contig185+1333	Geneious	gene	4507	4594	.	+	.	Name=trnS gene
Contig185+1333	Geneious	tRNA	4507	4594	.	+	.	Name=trnS tRNA
##sequence-region	Contig186+1644	1	16652
Contig186+1644	Geneious	CDS	6561	6998	.	+	0	Name=rps7 CDS
Contig186+1644	Geneious	gene	6561	6998	.	+	.	Name=rps7 gene
##sequence-region	Contig187+128457	1	9777
##sequence-region	Contig188+19997	1	1705
##sequence-region	Contig189+111796	1	10721
##sequence-region	Contig19+2313	1	295
##sequence-region	Contig20+2601	1	300
##sequence-region	Contig21+2305	1	305
##sequence-region	Contig22+2315	1	291
##sequence-region	Contig23+1624	1	600
##sequence-region	Contig24+1315	1	307
##sequence-region	Contig25+1684	1	894
##sequence-region	Contig26+2624	1	929
##sequence-region	Contig27+1301	1	865
##sequence-region	Contig28+1866	1	620
##sequence-region	Contig29+2866	1	441
##sequence-region	Contig30+1620	1	682
##sequence-region	Contig31+2620	1	326
##sequence-region	Contig32+39788312	1	774
##sequence-region	Contig33+1326	1	512
##sequence-region	Contig34+2774	1	353
##sequence-region	Contig35+2512	1	743
##sequence-region	Contig36+1441	1	2180
##sequence-region	Contig37+2451	1	1719
##sequence-region	Contig38+2446	1	5712
##sequence-region	Contig39+15718	1	1527
##sequence-region	Contig40+2353	1	4181
##sequence-region	Contig41+24417	1	1031
##sequence-region	Contig42+58291352	1	1318
##sequence-region	Contig43+2513	1	445
##sequence-region	Contig44+1682	1	4326
##sequence-region	Contig45+39384142	1	4417
##sequence-region	Contig46+2682	1	8103
Contig46+2682	Geneious	exon	6007	6028	.	-	.	Name=nad5 exon 3
##sequence-region	Contig47+729879	1	8388
Contig47+729879	Geneious	gene	1137	1210	.	+	.	Name=trnfM gene
Contig47+729879	Geneious	tRNA	1137	1210	.	+	.	Name=trnfM tRNA
##sequence-region	Contig48+2311	1	8286
Contig48+2311	Geneious	gene	1020	1093	.	+	.	Name=trnfM gene
Contig48+2311	Geneious	tRNA	1020	1093	.	+	.	Name=trnfM tRNA
##sequence-region	Contig49+2399	1	7550
##sequence-region	Contig50+43452772	1	7299
Contig50+43452772	Geneious	gene	2354	2448	.	-	.	Name=trnL gene
Contig50+43452772	Geneious	tRNA	2354	2448	.	-	.	Name=trnL tRNA
##sequence-region	Contig51+2429	1	330
##sequence-region	Contig52+2330	1	309
##sequence-region	Contig53+1429	1	470
##sequence-region	Contig54+12180	1	9727
##sequence-region	Contig55+31781392	1	576
##sequence-region	Contig56+2480	1	305
##sequence-region	Contig57+1309	1	748
##sequence-region	Contig58+20087162	1	744
##sequence-region	Contig59+1305	1	8849
Contig59+1305	Geneious	gene	5535	5608	.	+	.	Name=trnR gene
Contig59+1305	Geneious	tRNA	5535	5608	.	+	.	Name=trnR tRNA
##sequence-region	Contig60+1311	1	5472
##sequence-region	Contig61+25482	1	322
##sequence-region	Contig62+1512	1	14531
##sequence-region	Contig63+214531	1	303
##sequence-region	Contig64+15482	1	617
##sequence-region	Contig65+2621	1	298
##sequence-region	Contig66+1621	1	598
##sequence-region	Contig67+2302	1	297
##sequence-region	Contig68+2602	1	311
##sequence-region	Contig69+1602	1	609
##sequence-region	Contig70+2613	1	297
##sequence-region	Contig71+3301	1	297
##sequence-region	Contig72+1302	1	357
##sequence-region	Contig73+2361	1	328
##sequence-region	Contig74+1361	1	415
##sequence-region	Contig75+2332	1	307
##sequence-region	Contig76+1332	1	338
##sequence-region	Contig77+3332	1	341
##sequence-region	Contig78+2345	1	315
##sequence-region	Contig79+1345	1	381
##sequence-region	Contig80+1385	1	402
##sequence-region	Contig81+2385	1	19118
Contig81+2385	Geneious	exon	6257	6278	.	+	.	Name=nad5 exon 3
Contig81+2385	Geneious	exon	14920	14940	.	-	.	Name=rps1 exon 1
Contig81+2385	Geneious	exon	16313	16378	.	+	.	Name=rps3 exon 1
Contig81+2385	Geneious	tRNA	14776	14848	.	-	.	Name=trnW tRNA
Contig81+2385	Geneious	tRNA	4785	4865	.	-	.	Name=trnS tRNA
Contig81+2385	Geneious	tRNA	5149	5233	.	-	.	Name=trnP tRNA
Contig81+2385	Geneious	tRNA	18229	18302	.	+	.	Name=trnG tRNA
Contig81+2385	Geneious	gene	14776	14848	.	-	.	Name=trnW gene
Contig81+2385	Geneious	gene	4785	4865	.	-	.	Name=trnS gene
Contig81+2385	Geneious	gene	5149	5233	.	-	.	Name=trnP gene
Contig81+2385	Geneious	gene	18229	18302	.	+	.	Name=trnG gene
##sequence-region	Contig82+2406	1	316
##sequence-region	Contig83+2309	1	321
##sequence-region	Contig84+2320	1	298
##sequence-region	Contig85+1320	1	327
##sequence-region	Contig86+3406	1	301
##sequence-region	Contig87+2331	1	297
##sequence-region	Contig88+1325	1	371
##sequence-region	Contig89+2325	1	329
##sequence-region	Contig90+10554421	1	5368
##sequence-region	Contig91+1375	1	384
##sequence-region	Contig92+2333	1	310
##sequence-region	Contig93+1388	1	403
##sequence-region	Contig94+1331	1	372
##sequence-region	Contig95+2407	1	305
##sequence-region	Contig96+3314	1	306
##sequence-region	Contig97+2376	1	297
##sequence-region	Contig98+3601	1	13201
##sequence-region	Contig99+1480	1	3381
##sequence-region	Contig01+19031251	1	8127
Contig01+19031251	Geneious	exon	2330	2715	.	+	.	Name=nad2 exon 2
Contig01+19031251	Geneious	exon	6550	6716	.	+	.	Name=nad2 exon 3
Contig01+19031251	Geneious	exon	331	486	.	+	.	Name=nad2 exon 1
##sequence-region	Contig01+19031251_2	1	1016
##sequence-region	Contig01+4293411	1	16241
Contig01+4293411	Geneious	exon	1413	1603	.	+	.	Name=nad2 exon 5
##sequence-region	Contig01+56905411	1	61943
Contig01+56905411	Geneious	intron	827	1465	.	+	.	Name=nad5 intron 4
Contig01+56905411	Geneious	CDS	50244	50681	.	+	0	Name=rpl16 CDS
Contig01+56905411	Geneious	CDS	23076	23432	.	+	0	Name=nad3 CDS
Contig01+56905411	Geneious	gene	50244	50681	.	+	.	Name=rpl16 gene
Contig01+56905411	Geneious	gene	23076	23432	.	+	.	Name=nad3 gene
Contig01+56905411	Geneious	exon	520	914	.	+	.	Name=nad5 exon 4
Contig01+56905411	Geneious	exon	1466	1597	.	+	.	Name=nad5 exon 5
Contig01+56905411	Geneious	exon	46843	46916	.	+	.	Name=rps3 exon 1
##sequence-region	Contig02+260132	1	26619
Contig02+260132	Geneious	tRNA	15474	15547	.	-	.	Name=trnfM tRNA
Contig02+260132	Geneious	CDS	21173	21970	.	-	0	Name=cox3 CDS
Contig02+260132	Geneious	CDS	16487	17074	.	-	0	Name=nad9 CDS
Contig02+260132	Geneious	gene	21173	21970	.	-	.	Name=cox3 gene
Contig02+260132	Geneious	gene	16487	17074	.	-	.	Name=nad9 gene
Contig02+260132	Geneious	gene	15474	15547	.	-	.	Name=trnfM gene
##sequence-region	Contig03+30230892	1	4377
##sequence-region	Contig04+160132	1	26759
Contig04+160132	Geneious	tRNA	15614	15687	.	-	.	Name=trnfM tRNA
Contig04+160132	Geneious	CDS	21313	22110	.	-	0	Name=cox3 CDS
Contig04+160132	Geneious	CDS	16627	17214	.	-	0	Name=nad9 CDS
Contig04+160132	Geneious	gene	21313	22110	.	-	.	Name=cox3 gene
Contig04+160132	Geneious	gene	16627	17214	.	-	.	Name=nad9 gene
Contig04+160132	Geneious	gene	15614	15687	.	-	.	Name=trnfM gene
##sequence-region	Contig06+23440	1	2948
Contig06+23440	Geneious	CDS	1930	2727	.	+	0	Name=cox3 CDS
Contig06+23440	Geneious	gene	1930	2727	.	+	.	Name=cox3 gene
##sequence-region	Contig10+13440	1	3117
##sequence-region	Contig11+12948	1	13160
Contig11+12948	Geneious	CDS	4367	4954	.	+	0	Name=nad9 CDS
Contig11+12948	Geneious	tRNA	5894	5967	.	+	.	Name=trnfM tRNA
Contig11+12948	Geneious	gene	4367	4954	.	+	.	Name=nad9 gene
Contig11+12948	Geneious	gene	5894	5967	.	+	.	Name=trnfM gene
##sequence-region	Contig01+28261471	1	7410
Contig01+28261471	Geneious	exon	3411	4423	.	+	.	Name=nad5 exon 2
Contig01+28261471	Geneious	exon	1666	1895	.	+	.	Name=nad5 exon 1
##sequence-region	Contig01+34226882	1	36979
Contig01+34226882	Geneious	tRNA	22995	23068	.	-	.	Name=trnR tRNA
Contig01+34226882	Geneious	gene	758	1525	.	-	.	Name=atp6 gene
Contig01+34226882	Geneious	gene	22995	23068	.	-	.	Name=trnR gene
Contig01+34226882	Geneious	CDS	16172	17206	.	+	.	Name=rps4 CDS HGT-like
Contig01+34226882	Geneious	CDS	545	1525	.	-	0	Name=atp6 CDS HGT-like
Contig01+34226882	Geneious	CDS	17875	18475	.	+	.	Name=nad6 HGT-like
##sequence-region	Contig01+23773441	1	1563
Contig01+23773441	Geneious	exon	376	813	.	+	.	Name=rpl2 exon 1
##sequence-region	Contig01+3084851	1	5211
Contig01+3084851	Geneious	CDS	3875	4216	.	+	0	Name=rps14 CDS
Contig01+3084851	Geneious	gene	3875	4216	.	+	.	Name=rps14 gene
##sequence-region	Contig01+21652671	1	3677
##sequence-region	Contig02+12840	1	602
##sequence-region	Contig03+1602	1	607
##sequence-region	Contig04+22840	1	449
##sequence-region	Contig05+1607	1	605
##sequence-region	Contig06+2607	1	3296
##sequence-region	Contig07+2602	1	5217
Contig07+2602	Geneious	CDS	3646	3867	.	-	0	Name=atp9 CDS
Contig07+2602	Geneious	gene	3646	3867	.	-	.	Name=atp9 gene
##sequence-region	Contig08+25217	1	316
##sequence-region	Contig09+2316	1	416
##sequence-region	Contig10+1316	1	342
##sequence-region	Contig102+12126	1	3463
##sequence-region	Contig103+15862	1	1061
##sequence-region	Contig104+1385	1	11636
##sequence-region	Contig11+2346	1	308
##sequence-region	Contig114+11318	1	18255
##sequence-region	Contig12+1346	1	373
##sequence-region	Contig13+1377	1	387
##sequence-region	Contig130+2435	1	9980
##sequence-region	Contig134+1349	1	11853
##sequence-region	Contig135+211857	1	305
##sequence-region	Contig137+111857	1	602
##sequence-region	Contig14+1312	1	341
##sequence-region	Contig15+2345	1	318
##sequence-region	Contig150+2312	1	13886
##sequence-region	Contig151+113890	1	601
##sequence-region	Contig153+213890	1	669
##sequence-region	Contig154+1669	1	702
##sequence-region	Contig155+2702	1	435
##sequence-region	Contig156+2669	1	561
##sequence-region	Contig157+2562	1	324
##sequence-region	Contig158+2506	1	16775
##sequence-region	Contig159+2385	1	16482
##sequence-region	Contig16+1345	1	344
##sequence-region	Contig160+116779	1	743
##sequence-region	Contig161+54602931	1	3690
Contig161+54602931	Geneious	gene	982	1057	.	+	.	Name=trnP gene
Contig161+54602931	Geneious	tRNA	982	1057	.	+	.	Name=trnP tRNA
##sequence-region	Contig164+6160851	1	17579
Contig164+6160851	Geneious	gene	16139	16210	.	-	.	Name=trnN gene
Contig164+6160851	Geneious	tRNA	16139	16210	.	-	.	Name=trnN tRNA
##sequence-region	Contig17+2377	1	321
##sequence-region	Contig172+1527	1	532
##sequence-region	Contig177+2336	1	325
##sequence-region	Contig178+2331	1	296
##sequence-region	Contig179+1331	1	385
##sequence-region	Contig18+2391	1	316
##sequence-region	Contig182+1702	1	4686
##sequence-region	Contig183+192467	1	28142
Contig183+192467	Geneious	gene	20891	20964	.	+	.	Name=trnfM gene
Contig183+192467	Geneious	tRNA	20891	20964	.	+	.	Name=trnfM tRNA
##sequence-region	Contig184+37142721_3	1	24609
Contig184+37142721_3	Geneious	gene	2636	2711	.	-	.	Name=trnP gene
Contig184+37142721_3	Geneious	tRNA	2636	2711	.	-	.	Name=trnP tRNA
##sequence-region	Contig185+133316	1	3965
Contig185+133316	Geneious	gene	627	713	.	-	.	Name=trnD gene
Contig185+133316	Geneious	tRNA	627	713	.	-	.	Name=trnD tRNA
##sequence-region	Contig186+7336815_2	1	6024
##sequence-region	Contig187+1750	1	4630
##sequence-region	Contig188+2478	1	2735
##sequence-region	Contig189+233316	1	3978
Contig189+233316	Geneious	gene	387	473	.	-	.	Name=trnD gene
Contig189+233316	Geneious	tRNA	387	473	.	-	.	Name=trnD tRNA
##sequence-region	Contig19+2348	1	301
##sequence-region	Contig190+216779	1	5380
##sequence-region	Contig191+232536	1	11139
##sequence-region	Contig192+213372	1	5504
##sequence-region	Contig193+217579	1	20225
##sequence-region	Contig194+1847221	1	5015
##sequence-region	Contig195+7639034	1	4324
##sequence-region	Contig196+06160851	1	14194
##sequence-region	Contig197+117579	1	21891
##sequence-region	Contig198+2929031_2	1	25781
Contig198+2929031_2	Geneious	gene	2493	2565	.	-	.	Name=trnM gene
Contig198+2929031_2	Geneious	gene	9995	10067	.	-	.	Name=trnF gene
Contig198+2929031_2	Geneious	tRNA	2493	2565	.	-	.	Name=trnM tRNA
Contig198+2929031_2	Geneious	tRNA	9995	10067	.	-	.	Name=trnF tRNA
##sequence-region	Contig199+111796	1	8329
##sequence-region	Contig20+1348	1	351
##sequence-region	Contig200+113372	1	4392
##sequence-region	Contig201+13691	1	10877
##sequence-region	Contig21+1325	1	322
##sequence-region	Contig22+2322	1	314
##sequence-region	Contig23+3345	1	324
##sequence-region	Contig24+2326	1	297
##sequence-region	Contig25+1322	1	345
##sequence-region	Contig26+1318	1	318
##sequence-region	Contig27+2318	1	303
##sequence-region	Contig28+1328	1	334
##sequence-region	Contig29+1326	1	324
##sequence-region	Contig30+2349	1	313
##sequence-region	Contig31+1320	1	502
##sequence-region	Contig32+1506	1	505
##sequence-region	Contig33+1509	1	519
##sequence-region	Contig34+2523	1	298
##sequence-region	Contig35+2509	1	381
##sequence-region	Contig36+2325	1	779
##sequence-region	Contig37+1391	1	1314
##sequence-region	Contig38+21318	1	1701
##sequence-region	Contig39+21701	1	313
##sequence-region	Contig40+11701	1	1082
##sequence-region	Contig41+21082	1	325
##sequence-region	Contig42+2314	1	618
##sequence-region	Contig43+1619	1	815
##sequence-region	Contig44+11082	1	1527
##sequence-region	Contig45+1826	1	673
##sequence-region	Contig46+1314	1	631
##sequence-region	Contig72+2328	1	4502
##sequence-region	Contig73+3328	1	2121
##sequence-region	Contig74+22126	1	300
##sequence-region	Contig76+1523	1	3635
Contig76+1523	Geneious	exon	2785	3299	.	+	.	Name=nad4 exon 2
##sequence-region	Contig78+15217	1	5404
Contig78+15217	Geneious	gene	4173	4246	.	+	.	Name=trnM gene
Contig78+15217	Geneious	gene	2343	2415	.	+	.	Name=trnN gene
Contig78+15217	Geneious	tRNA	4173	4246	.	+	.	Name=trnM tRNA
Contig78+15217	Geneious	tRNA	2343	2415	.	+	.	Name=trnN tRNA
##sequence-region	Contig86+28103	1	631
##sequence-region	Contig87+2320	1	5858
Contig87+2320	Geneious	CDS	4573	4793	.	+	0	Name=atp9 CDS
Contig87+2320	Geneious	gene	4573	4793	.	+	.	Name=atp9 gene
##sequence-region	Contig88+729879	1	8353
Contig88+729879	Geneious	gene	1137	1210	.	+	.	Name=trnfM gene
Contig88+729879	Geneious	tRNA	1137	1210	.	+	.	Name=trnfM tRNA
##sequence-region	Contig89+25862	1	324
##sequence-region	Contig91+1324	1	338
##sequence-region	Contig92+2324	1	335
##sequence-region	Contig93+2338	1	435
##sequence-region	Contig94+2335	1	318
##sequence-region	Contig95+1435	1	451
##sequence-region	Contig96+3451	1	450
##sequence-region	Contig97+1335	1	433
##sequence-region	Contig98+2434	1	345
##sequence-region	Contig99+1434	1	452
##sequence-region	Contig01+61796952	1	13084
Contig01+61796952	Geneious	gene	8425	8835	.	+	.	Name=rpl16 gene
Contig01+61796952	Geneious	gene	968	1231	.	+	.	Name=rps19 gene
Contig01+61796952	Geneious	CDS	1238	1311	.	+	0	Name=rps3 CDS;ID=qZZmw4X/jVL4W/bVKEjtF98josU.1691036138680.31
Contig01+61796952	Geneious	CDS	6962	8408	.	+	0	Name=rps3 CDS;ID=qZZmw4X/jVL4W/bVKEjtF98josU.1691036138680.31
Contig01+61796952	Geneious	CDS	8425	8835	.	+	0	Name=rpl16 CDS
Contig01+61796952	Geneious	CDS	968	1231	.	+	0	Name=rps19 CDS
Contig01+61796952	Geneious	exon	6962	8408	.	+	.	Name=rps3 exon 2
Contig01+61796952	Geneious	exon	269	964	.	+	.	Name=rpl2 exon 2
Contig01+61796952	Geneious	exon	1238	1311	.	+	.	Name=rps3 exon 1
##sequence-region	Contig01+4120101	1	3841
Contig01+4120101	Geneious	CDS	2532	3362	.	+	0	Name=rps4 CDS
Contig01+4120101	Geneious	gene	2532	3362	.	+	.	Name=rps4 gene
##sequence-region	Contig1	1	3628
##sequence-region	Contig2	1	5520
Contig2	Geneious	CDS	3948	4169	.	-	0	Name=atp9 CDS
Contig2	Geneious	gene	3948	4169	.	-	.	Name=atp9 gene
##sequence-region	Contig3	1	4592
Contig3	Geneious	gene	4173	4246	.	+	.	Name=trnM gene
Contig3	Geneious	gene	2343	2415	.	+	.	Name=trnN gene
Contig3	Geneious	tRNA	4173	4246	.	+	.	Name=trnM tRNA
Contig3	Geneious	tRNA	2343	2415	.	+	.	Name=trnN tRNA
##sequence-region	Contig01+3848702	1	37749
Contig01+3848702	Geneious	rRNA	15601	17268	.	+	.	Name=rrn18 rRNA
Contig01+3848702	Geneious	CDS	23092	23865	.	+	0	Name=ccmC CDS
Contig01+3848702	Geneious	CDS	24215	24467	.	+	0	Name=atp9 CDS
Contig01+3848702	Geneious	exon	22347	22816	.	+	.	Name=nad4 exon 1
Contig01+3848702	Geneious	exon	14618	14715	.	-	.	Name=nad4 exon 4
Contig01+3848702	Geneious	exon	6528	6596	.	+	.	Name=nad7 exon 2
Contig01+3848702	Geneious	exon	24927	24987	.	+	.	Name=nad1 exon 5
Contig01+3848702	Geneious	exon	24660	24684	.	+	.	Name=rps1 exon 1
Contig01+3848702	Geneious	exon	22162	22186	.	+	.	Name=rps1 exon 1
Contig01+3848702	Geneious	tRNA	3480	3566	.	+	.	Name=trnD tRNA
Contig01+3848702	Geneious	tRNA	8165	8249	.	-	.	Name=trnS tRNA
Contig01+3848702	Geneious	tRNA	23802	23883	.	-	.	Name=trnE tRNA
Contig01+3848702	Geneious	tRNA	33852	33930	.	+	.	Name=trnG tRNA
Contig01+3848702	Geneious	tRNA	33710	33783	.	-	.	Name=trnR tRNA
Contig01+3848702	Geneious	tRNA	22636	22709	.	-	.	Name=trnR tRNA
Contig01+3848702	Geneious	tRNA	5698	5770	.	+	.	Name=trnK tRNA
Contig01+3848702	Geneious	tRNA	6339	6411	.	+	.	Name=trnM tRNA
Contig01+3848702	Geneious	tRNA	24175	24247	.	-	.	Name=trnH tRNA
Contig01+3848702	Geneious	tRNA	24633	24704	.	+	.	Name=trnG tRNA
Contig01+3848702	Geneious	tRNA	4633	4704	.	-	.	Name=trnR tRNA
Contig01+3848702	Geneious	tRNA	35503	35562	.	+	.	Name=trnA
Contig01+3848702	Geneious	gene	15601	17268	.	+	.	Name=rrn18 gene
Contig01+3848702	Geneious	gene	23092	23799	.	+	.	Name=ccmC gene
Contig01+3848702	Geneious	gene	24215	24467	.	+	.	Name=atp9 gene
Contig01+3848702	Geneious	gene	3480	3566	.	+	.	Name=trnD gene
Contig01+3848702	Geneious	gene	8165	8249	.	-	.	Name=trnS gene
Contig01+3848702	Geneious	gene	23802	23883	.	-	.	Name=trnE gene
Contig01+3848702	Geneious	gene	33852	33930	.	+	.	Name=trnG gene
Contig01+3848702	Geneious	gene	33710	33783	.	-	.	Name=trnR gene
Contig01+3848702	Geneious	gene	22636	22709	.	-	.	Name=trnR gene
Contig01+3848702	Geneious	gene	5698	5770	.	+	.	Name=trnK gene
Contig01+3848702	Geneious	gene	6339	6411	.	+	.	Name=trnM gene
Contig01+3848702	Geneious	gene	24175	24247	.	-	.	Name=trnH gene
Contig01+3848702	Geneious	gene	24633	24704	.	+	.	Name=trnG gene
Contig01+3848702	Geneious	gene	4633	4704	.	-	.	Name=trnR gene
Contig01+3848702	Geneious	gene	35503	35562	.	+	.	Name=trnA gene
##sequence-region	Contig02+120007	1	520
##sequence-region	Contig03+2520	1	311
##sequence-region	Contig04+220007	1	382
##sequence-region	Contig05+1383	1	384
##sequence-region	Contig06+1520	1	1060
##sequence-region	Contig07+11060	1	515
##sequence-region	Contig08+21060	1	441
Contig08+21060	Geneious	exon	247	318	.	-	.	Name=nad7 exon 2
##sequence-region	Contig09+2515	1	312
##sequence-region	Contig10+1312	1	326
##sequence-region	Contig100+12238	1	14473
Contig100+12238	Geneious	exon	4444	4465	.	-	.	Name=nad5 exon 3
Contig100+12238	Geneious	exon	7214	7272	.	+	.	Name=nad1 exon 5
Contig100+12238	Geneious	rRNA	6059	6226	.	-	.	Name=rrn5 rRNA
Contig100+12238	Geneious	tRNA	3330	3401	.	-	.	Name=trnfM tRNA
Contig100+12238	Geneious	tRNA	1427	1492	.	-	.	Name=trnM tRNA
Contig100+12238	Geneious	CDS	9027	9824	.	-	0	Name=cox3 CDS
Contig100+12238	Geneious	CDS	4341	4928	.	-	0	Name=nad9 CDS
Contig100+12238	Geneious	gene	9027	9824	.	-	.	Name=cox3 gene
Contig100+12238	Geneious	gene	4341	4928	.	-	.	Name=nad9 gene
Contig100+12238	Geneious	gene	3330	3401	.	-	.	Name=trnfM gene
Contig100+12238	Geneious	gene	1427	1492	.	-	.	Name=trnM gene
Contig100+12238	Geneious	gene	6059	6226	.	-	.	Name=rrn5 gene
##sequence-region	Contig101+22238	1	15831
Contig101+22238	Geneious	tRNA	12218	12296	.	-	.	Name=trnL tRNA
Contig101+22238	Geneious	tRNA	3184	3256	.	+	.	Name=trnA
Contig101+22238	Geneious	tRNA	15347	15430	.	-	.	Name=trnS tRNA
Contig101+22238	Geneious	tRNA	4891	4964	.	-	.	Name=trnP tRNA
Contig101+22238	Geneious	tRNA	9883	9965	.	-	.	Name=trnH tRNA
Contig101+22238	Geneious	gene	12218	12296	.	-	.	Name=trnL gene
Contig101+22238	Geneious	gene	3184	3256	.	+	.	Name=trnA gene
Contig101+22238	Geneious	gene	15347	15430	.	-	.	Name=trnS gene
Contig101+22238	Geneious	gene	4891	4964	.	-	.	Name=trnP gene
Contig101+22238	Geneious	gene	9883	9965	.	-	.	Name=trnH gene
##sequence-region	Contig102+14177711	1	441
##sequence-region	Contig103+128457	1	31990
Contig103+128457	Geneious	exon	8993	9055	.	+	.	Name=nad1 exon 5
Contig103+128457	Geneious	exon	10474	10532	.	+	.	Name=nad1 exon 5
Contig103+128457	Geneious	exon	27795	27853	.	-	.	Name=nad1 exon 5
Contig103+128457	Geneious	exon	20751	20809	.	-	.	Name=nad1 exon 5
Contig103+128457	Geneious	tRNA	26226	26288	.	+	.	Name=trnM tRNA
Contig103+128457	Geneious	tRNA	19331	19404	.	+	.	Name=trnM tRNA
Contig103+128457	Geneious	gene	26226	26288	.	+	.	Name=trnM gene
Contig103+128457	Geneious	gene	19331	19404	.	+	.	Name=trnM gene
##sequence-region	Contig104+231572	1	28449
Contig104+231572	Geneious	exon	19224	19453	.	-	.	Name=nad5 exon 1
Contig104+231572	Geneious	exon	9072	9093	.	+	.	Name=nad5 exon 3
Contig104+231572	Geneious	exon	9320	9378	.	-	.	Name=nad1 exon 5
Contig104+231572	Geneious	tRNA	16187	16273	.	+	.	Name=trnS tRNA
Contig104+231572	Geneious	tRNA	13708	13781	.	+	.	Name=trnR tRNA
Contig104+231572	Geneious	tRNA	3752	3817	.	+	.	Name=trnN tRNA
Contig104+231572	Geneious	tRNA	15490	15562	.	-	.	Name=trnW tRNA
Contig104+231572	Geneious	CDS	19963	20223	.	-	0	Name=atp9 CDS
Contig104+231572	Geneious	CDS	8810	9034	.	+	0	Name=atp9 CDS
Contig104+231572	Geneious	gene	19963	20223	.	-	.	Name=atp9 gene
Contig104+231572	Geneious	gene	16187	16273	.	+	.	Name=trnS gene
Contig104+231572	Geneious	gene	13708	13781	.	+	.	Name=trnR gene
Contig104+231572	Geneious	gene	3752	3817	.	+	.	Name=trnN gene
Contig104+231572	Geneious	gene	15490	15562	.	-	.	Name=trnW gene
Contig104+231572	Geneious	gene	8810	9034	.	+	.	Name=atp9 gene
##sequence-region	Contig105+228449	1	1031
##sequence-region	Contig106+58285212	1	1213
##sequence-region	Contig107+2525	1	445
##sequence-region	Contig108+63170331	1	6121
Contig108+63170331	Geneious	exon	1331	1352	.	+	.	Name=nad5 exon 3
##sequence-region	Contig109+10553391	1	5651
Contig109+10553391	Geneious	exon	861	882	.	+	.	Name=nad5 exon 3
##sequence-region	Contig11+1326	1	512
##sequence-region	Contig110+1324	1	49683
Contig110+1324	Geneious	CDS	47034	47851	.	-	0	Name=ccmFC CDS;ID=qZZmw4X/jVL4W/bVKEjtF98josU.1691036138691.32
Contig110+1324	Geneious	CDS	44365	45079	.	-	0	Name=ccmFC CDS;ID=qZZmw4X/jVL4W/bVKEjtF98josU.1691036138691.32
Contig110+1324	Geneious	exon	47034	47851	.	-	.	Name=ccmFC exon 1
Contig110+1324	Geneious	exon	44365	45079	.	-	.	Name=ccmFC exon 2
Contig110+1324	Geneious	exon	49019	49111	.	-	.	Name=nad4 exon 4
Contig110+1324	Geneious	exon	16752	16834	.	-	.	Name=nad1 exon 3
Contig110+1324	Geneious	exon	22131	22204	.	+	.	Name=rps3 exon 1
Contig110+1324	Geneious	exon	43201	43269	.	+	.	Name=nad7 exon 2
Contig110+1324	Geneious	exon	18196	18254	.	-	.	Name=nad1 exon 4
Contig110+1324	Geneious	exon	21973	22031	.	-	.	Name=nad1 exon 5
Contig110+1324	Geneious	gene	5138	5220	.	+	.	Name=trnH gene
Contig110+1324	Geneious	gene	2807	2885	.	+	.	Name=trnL gene
Contig110+1324	Geneious	gene	28527	28604	.	-	.	Name=trnR gene
Contig110+1324	Geneious	gene	19539	19612	.	-	.	Name=trnM gene
Contig110+1324	Geneious	gene	10139	10212	.	+	.	Name=trnP gene
Contig110+1324	Geneious	gene	11847	11919	.	-	.	Name=trnA gene
Contig110+1324	Geneious	gene	16228	16296	.	+	.	Name=trnQ gene
Contig110+1324	Geneious	gene	23987	24053	.	-	.	Name=trnM gene
Contig110+1324	Geneious	gene	37985	38051	.	+	.	Name=trnD gene
Contig110+1324	Geneious	gene	31610	31674	.	-	.	Name=trnN gene
Contig110+1324	Geneious	tRNA	5138	5220	.	+	.	Name=trnH tRNA
Contig110+1324	Geneious	tRNA	2807	2885	.	+	.	Name=trnL tRNA
Contig110+1324	Geneious	tRNA	28527	28604	.	-	.	Name=trnR tRNA
Contig110+1324	Geneious	tRNA	19539	19612	.	-	.	Name=trnM tRNA
Contig110+1324	Geneious	tRNA	10139	10212	.	+	.	Name=trnP tRNA
Contig110+1324	Geneious	tRNA	11847	11919	.	-	.	Name=trnA
Contig110+1324	Geneious	tRNA	16228	16296	.	+	.	Name=trnQ tRNA
Contig110+1324	Geneious	tRNA	23987	24053	.	-	.	Name=trnM tRNA
Contig110+1324	Geneious	tRNA	37985	38051	.	+	.	Name=trnD tRNA
Contig110+1324	Geneious	tRNA	31610	31674	.	-	.	Name=trnN tRNA
##sequence-region	Contig111+3756828	1	14758
Contig111+3756828	Geneious	exon	2417	2475	.	-	.	Name=nad1 exon 4
Contig111+3756828	Geneious	tRNA	4255	4328	.	+	.	Name=trnR tRNA
Contig111+3756828	Geneious	gene	4255	4328	.	+	.	Name=trnR gene
##sequence-region	Contig111+3756828_2	1	4963
Contig111+3756828_2	Geneious	exon	2742	2761	.	-	.	Name=nad5 exon 3
Contig111+3756828_2	Geneious	exon	1206	1230	.	-	.	Name=rps1 exon 1
Contig111+3756828_2	Geneious	exon	3709	3788	.	+	.	Name=nad7 exon 2
##sequence-region	Contig12+1311	1	9413
Contig12+1311	Geneious	exon	7127	7185	.	+	.	Name=nad1 exon 5
Contig12+1311	Geneious	exon	3801	3822	.	+	.	Name=nad5 exon 3
Contig12+1311	Geneious	tRNA	1798	1873	.	+	.	Name=trnG tRNA
Contig12+1311	Geneious	gene	1798	1873	.	+	.	Name=trnG gene
##sequence-region	Contig13+29415	1	323
##sequence-region	Contig14+19415	1	614
##sequence-region	Contig15+2616	1	378
##sequence-region	Contig16+1616	1	519
##sequence-region	Contig17+2521	1	322
##sequence-region	Contig18+1521	1	498
##sequence-region	Contig19+1515	1	8380
Contig19+1515	Geneious	exon	6284	6305	.	-	.	Name=nad5 exon 3
Contig19+1515	Geneious	exon	3641	4305	.	+	.	Name=rpl2 exon 2
Contig19+1515	Geneious	gene	2426	4305	.	+	.	Name=rpl2 gene
##sequence-region	Contig20+28380	1	349
##sequence-region	Contig21+2350	1	508
Contig21+2350	Geneious	tRNA	406	489	.	+	.	Name=trnS tRNA
Contig21+2350	Geneious	gene	406	489	.	+	.	Name=trnS gene
##sequence-region	Contig22+2509	1	337
Contig22+2509	Geneious	tRNA	197	280	.	+	.	Name=trnS tRNA
Contig22+2509	Geneious	gene	197	280	.	+	.	Name=trnS gene
##sequence-region	Contig23+7123727	1	768
##sequence-region	Contig24+1509	1	710
Contig24+1509	Geneious	tRNA	392	475	.	+	.	Name=trnS tRNA
Contig24+1509	Geneious	gene	392	475	.	+	.	Name=trnS gene
##sequence-region	Contig25+2338	1	314
Contig25+2338	Geneious	tRNA	159	242	.	+	.	Name=trnS tRNA
Contig25+2338	Geneious	gene	159	242	.	+	.	Name=trnS gene
##sequence-region	Contig26+1337	1	337
##sequence-region	Contig27+2315	1	305
Contig27+2315	Geneious	tRNA	144	227	.	+	.	Name=trnS tRNA
Contig27+2315	Geneious	gene	144	227	.	+	.	Name=trnS gene
##sequence-region	Contig28+1343	1	349
##sequence-region	Contig29+1338	1	581
Contig29+1338	Geneious	tRNA	197	280	.	+	.	Name=trnS tRNA
Contig29+1338	Geneious	gene	197	280	.	+	.	Name=trnS gene
##sequence-region	Contig30+2337	1	320
##sequence-region	Contig31+2343	1	307
##sequence-region	Contig32+2306	1	310
Contig32+2306	Geneious	tRNA	139	222	.	+	.	Name=trnS tRNA
Contig32+2306	Geneious	gene	139	222	.	+	.	Name=trnS gene
##sequence-region	Contig33+2721	1	389
##sequence-region	Contig34+1399	1	441
##sequence-region	Contig35+2313	1	295
##sequence-region	Contig36+23242031	1	5428
##sequence-region	Contig37+1582	1	528
Contig37+1582	Geneious	tRNA	111	194	.	+	.	Name=trnS tRNA
Contig37+1582	Geneious	gene	111	194	.	+	.	Name=trnS gene
##sequence-region	Contig38+1721	1	555
Contig38+1721	Geneious	tRNA	166	249	.	+	.	Name=trnS tRNA
Contig38+1721	Geneious	gene	166	249	.	+	.	Name=trnS gene
##sequence-region	Contig39+2355	1	295
##sequence-region	Contig40+1301	1	347
##sequence-region	Contig41+2399	1	319
##sequence-region	Contig42+3306	1	511
Contig42+3306	Geneious	tRNA	139	222	.	+	.	Name=trnS tRNA
Contig42+3306	Geneious	gene	139	222	.	+	.	Name=trnS gene
##sequence-region	Contig43+1353	1	370
##sequence-region	Contig44+2511	1	336
##sequence-region	Contig45+1355	1	1276
##sequence-region	Contig46+2383	1	5345
##sequence-region	Contig47+2441	1	13966
Contig47+2441	Geneious	tRNA	8169	8244	.	+	.	Name=trnN tRNA
Contig47+2441	Geneious	tRNA	11353	11426	.	+	.	Name=trnR tRNA
Contig47+2441	Geneious	exon	12747	12771	.	+	.	Name=rps1 exon 1
Contig47+2441	Geneious	exon	11588	11612	.	-	.	Name=rps1 exon 1
Contig47+2441	Geneious	exon	106	177	.	-	.	Name=nad7 exon 2
Contig47+2441	Geneious	gene	8169	8244	.	+	.	Name=trnN gene
Contig47+2441	Geneious	gene	11353	11426	.	+	.	Name=trnR gene
##sequence-region	Contig48+2329	1	603
##sequence-region	Contig49+1511	1	1463
Contig49+1511	Geneious	tRNA	123	206	.	+	.	Name=trnS tRNA
Contig49+1511	Geneious	gene	123	206	.	+	.	Name=trnS gene
##sequence-region	Contig50+2311	1	14604
Contig50+2311	Geneious	exon	4494	4557	.	-	.	Name=nad1 exon 5
Contig50+2311	Geneious	tRNA	1765	1840	.	-	.	Name=trnG tRNA
Contig50+2311	Geneious	tRNA	4544	4618	.	+	.	Name=trnM tRNA
Contig50+2311	Geneious	tRNA	14508	14591	.	-	.	Name=trnS tRNA
Contig50+2311	Geneious	gene	1765	1840	.	-	.	Name=trnG gene
Contig50+2311	Geneious	gene	4544	4618	.	+	.	Name=trnM gene
Contig50+2311	Geneious	gene	14508	14591	.	-	.	Name=trnS gene
##sequence-region	Contig51+214628	1	512
Contig51+214628	Geneious	tRNA	180	263	.	-	.	Name=trnS tRNA
Contig51+214628	Geneious	gene	180	263	.	-	.	Name=trnS gene
##sequence-region	Contig52+114628	1	535
Contig52+114628	Geneious	tRNA	375	458	.	-	.	Name=trnS tRNA
Contig52+114628	Geneious	gene	375	458	.	-	.	Name=trnS gene
##sequence-region	Contig53+1536	1	481
Contig53+1536	Geneious	tRNA	139	222	.	-	.	Name=trnS tRNA
Contig53+1536	Geneious	gene	139	222	.	-	.	Name=trnS gene
##sequence-region	Contig54+2536	1	312
##sequence-region	Contig55+1505	1	472
Contig55+1505	Geneious	tRNA	129	212	.	-	.	Name=trnS tRNA
Contig55+1505	Geneious	gene	129	212	.	-	.	Name=trnS gene
##sequence-region	Contig56+1559	1	712
Contig56+1559	Geneious	tRNA	311	394	.	-	.	Name=trnS tRNA
Contig56+1559	Geneious	gene	311	394	.	-	.	Name=trnS gene
##sequence-region	Contig57+2505	1	305
##sequence-region	Contig58+2559	1	345
Contig58+2559	Geneious	tRNA	116	199	.	-	.	Name=trnS tRNA
Contig58+2559	Geneious	gene	116	199	.	-	.	Name=trnS gene
##sequence-region	Contig59+2496	1	302
##sequence-region	Contig60+1496	1	475
Contig60+1496	Geneious	tRNA	128	211	.	-	.	Name=trnS tRNA
Contig60+1496	Geneious	gene	128	211	.	-	.	Name=trnS gene
##sequence-region	Contig61+2302	1	686
##sequence-region	Contig62+2451	1	1719
Contig62+2451	Geneious	exon	354	451	.	-	.	Name=nad4 exon 4
##sequence-region	Contig63+39415	1	7509
Contig63+39415	Geneious	tRNA	4424	4496	.	+	.	Name=trnA
Contig63+39415	Geneious	tRNA	1081	1153	.	+	.	Name=trnK tRNA
Contig63+39415	Geneious	gene	4424	4496	.	+	.	Name=trnA gene
Contig63+39415	Geneious	gene	1081	1153	.	+	.	Name=trnK gene
##sequence-region	Contig64+1325	1	7511
Contig64+1325	Geneious	tRNA	4426	4498	.	+	.	Name=trnA
Contig64+1325	Geneious	tRNA	1083	1155	.	+	.	Name=trnK tRNA
Contig64+1325	Geneious	gene	4426	4498	.	+	.	Name=trnA gene
Contig64+1325	Geneious	gene	1083	1155	.	+	.	Name=trnK gene
##sequence-region	Contig65+1499	1	1551
Contig65+1499	Geneious	tRNA	124	207	.	-	.	Name=trnS tRNA
Contig65+1499	Geneious	gene	124	207	.	-	.	Name=trnS gene
##sequence-region	Contig66+2325	1	9056
Contig66+2325	Geneious	exon	6770	6828	.	+	.	Name=nad1 exon 5
Contig66+2325	Geneious	exon	3444	3465	.	+	.	Name=nad5 exon 3
Contig66+2325	Geneious	tRNA	1441	1516	.	+	.	Name=trnG tRNA
Contig66+2325	Geneious	gene	1441	1516	.	+	.	Name=trnG gene
##sequence-region	Contig67+1512	1	14481
Contig67+1512	Geneious	exon	732	756	.	+	.	Name=rps1 exon 1
Contig67+1512	Geneious	exon	11429	11453	.	-	.	Name=rps1 exon 1
##sequence-region	Contig68+2353	1	3378
##sequence-region	Contig69+2582	1	3437
##sequence-region	Contig70+1441	1	16034
Contig70+1441	Geneious	exon	2219	2292	.	+	.	Name=rps3 exon 1
Contig70+1441	Geneious	exon	247	318	.	-	.	Name=nad7 exon 2
Contig70+1441	Geneious	tRNA	12668	12743	.	-	.	Name=trnfM tRNA
Contig70+1441	Geneious	tRNA	11749	11822	.	-	.	Name=trnR tRNA
Contig70+1441	Geneious	gene	12668	12743	.	-	.	Name=trnfM gene
Contig70+1441	Geneious	gene	11749	11822	.	-	.	Name=trnR gene
##sequence-region	Contig71+1329	1	7550
Contig71+1329	Geneious	exon	4401	4459	.	-	.	Name=nad1 exon 5
Contig71+1329	Geneious	exon	354	436	.	-	.	Name=nad1 exon 3
Contig71+1329	Geneious	tRNA	5673	5745	.	+	.	Name=trnK tRNA
Contig71+1329	Geneious	gene	5673	5745	.	+	.	Name=trnK gene
##sequence-region	Contig72+2312	1	15901
Contig72+2312	Geneious	exon	2086	2159	.	+	.	Name=rps3 exon 1
Contig72+2312	Geneious	tRNA	12535	12610	.	-	.	Name=trnfM tRNA
Contig72+2312	Geneious	tRNA	11616	11689	.	-	.	Name=trnR tRNA
Contig72+2312	Geneious	gene	12535	12610	.	-	.	Name=trnfM gene
Contig72+2312	Geneious	gene	11616	11689	.	-	.	Name=trnR gene
##sequence-region	Contig73+43448202	1	7299
Contig73+43448202	Geneious	tRNA	2354	2448	.	-	.	Name=trnL tRNA
Contig73+43448202	Geneious	tRNA	2255	2352	.	-	.	Name=trnL tRNA
Contig73+43448202	Geneious	gene	2354	2448	.	-	.	Name=trnL gene
Contig73+43448202	Geneious	gene	2255	2352	.	-	.	Name=trnL gene
##sequence-region	Contig74+23570351	1	6481
Contig74+23570351	Geneious	CDS	5260	5566	.	-	.	Name=nad4L CDS
Contig74+23570351	Geneious	exon	6193	6251	.	-	.	Name=nad1 exon 5
Contig74+23570351	Geneious	gene	5276	5566	.	-	.	Name=nad4L gene
##sequence-region	Contig75+2301	1	6515
Contig75+2301	Geneious	exon	6227	6285	.	-	.	Name=nad1 exon 5
Contig75+2301	Geneious	CDS	5294	5600	.	-	0	Name=nad4L CDS
Contig75+2301	Geneious	gene	5294	5600	.	-	.	Name=nad4L gene
##sequence-region	Contig76+30767352	1	17079
Contig76+30767352	Geneious	exon	9440	9498	.	-	.	Name=nad1 exon 5
Contig76+30767352	Geneious	exon	12803	12824	.	-	.	Name=nad5 exon 3
Contig76+30767352	Geneious	tRNA	14752	14827	.	-	.	Name=trnG tRNA
Contig76+30767352	Geneious	tRNA	3014	3086	.	-	.	Name=trnA
Contig76+30767352	Geneious	tRNA	6357	6429	.	-	.	Name=trnK tRNA
Contig76+30767352	Geneious	gene	14752	14827	.	-	.	Name=trnG gene
Contig76+30767352	Geneious	gene	3014	3086	.	-	.	Name=trnA gene
Contig76+30767352	Geneious	gene	6357	6429	.	-	.	Name=trnK gene
##sequence-region	Contig78+2499	1	9413
##sequence-region	Contig79+2324	1	13386
Contig79+2324	Geneious	exon	8802	8823	.	+	.	Name=nad5 exon 3
Contig79+2324	Geneious	exon	1720	1778	.	-	.	Name=nad1 exon 5
Contig79+2324	Geneious	exon	9955	10022	.	-	.	Name=nad1 exon 4
Contig79+2324	Geneious	tRNA	5487	5555	.	+	.	Name=trnfM tRNA
Contig79+2324	Geneious	gene	5487	5555	.	+	.	Name=trnfM gene
##sequence-region	Contig80+2326	1	28457
Contig80+2326	Geneious	CDS	7892	8152	.	+	0	Name=atp9 CDS
Contig80+2326	Geneious	CDS	19081	19305	.	-	0	Name=atp9 CDS
Contig80+2326	Geneious	exon	8662	8891	.	+	.	Name=nad5 exon 1 HGT-like
Contig80+2326	Geneious	exon	18737	18795	.	+	.	Name=nad1 exon 5
Contig80+2326	Geneious	exon	19022	19043	.	-	.	Name=nad5 exon 3
Contig80+2326	Geneious	tRNA	11842	11928	.	-	.	Name=trnS tRNA
Contig80+2326	Geneious	tRNA	14334	14407	.	-	.	Name=trnR tRNA
Contig80+2326	Geneious	tRNA	12553	12625	.	+	.	Name=trnW tRNA
Contig80+2326	Geneious	tRNA	24298	24363	.	-	.	Name=trnN tRNA
Contig80+2326	Geneious	gene	7892	8152	.	+	.	Name=atp9 gene
Contig80+2326	Geneious	gene	19081	19305	.	-	.	Name=atp9 gene
Contig80+2326	Geneious	gene	11842	11928	.	-	.	Name=trnS gene
Contig80+2326	Geneious	gene	14334	14407	.	-	.	Name=trnR gene
Contig80+2326	Geneious	gene	12553	12625	.	+	.	Name=trnW gene
Contig80+2326	Geneious	gene	24298	24363	.	-	.	Name=trnN gene
##sequence-region	Contig82+219119	1	335
##sequence-region	Contig83+119119	1	505
##sequence-region	Contig84+11729	1	13516
Contig84+11729	Geneious	exon	6190	6248	.	-	.	Name=nad1 exon 5
Contig84+11729	Geneious	tRNA	11693	11764	.	-	.	Name=trnE tRNA
Contig84+11729	Geneious	tRNA	2217	2288	.	+	.	Name=trnG tRNA
Contig84+11729	Geneious	tRNA	1054	1125	.	-	.	Name=trnG tRNA
Contig84+11729	Geneious	gene	11693	11764	.	-	.	Name=trnE gene
Contig84+11729	Geneious	gene	2217	2288	.	+	.	Name=trnG gene
Contig84+11729	Geneious	gene	1054	1125	.	-	.	Name=trnG gene
##sequence-region	Contig85+228457	1	2536
Contig85+228457	Geneious	exon	801	826	.	-	.	Name=rps1 exon 1
##sequence-region	Contig86+2491535	1	14382
Contig86+2491535	Geneious	exon	1184	1205	.	+	.	Name=nad5 exon 3
Contig86+2491535	Geneious	exon	10266	10324	.	+	.	Name=nad1 exon 5
Contig86+2491535	Geneious	exon	7136	7233	.	-	.	Name=nad4 exon 4
Contig86+2491535	Geneious	exon	14289	14371	.	+	.	Name=nad1 exon 3
Contig86+2491535	Geneious	tRNA	2168	2241	.	+	.	Name=trnM tRNA
Contig86+2491535	Geneious	tRNA	8980	9052	.	-	.	Name=trnK tRNA
Contig86+2491535	Geneious	gene	2168	2241	.	+	.	Name=trnM gene
Contig86+2491535	Geneious	gene	8980	9052	.	-	.	Name=trnK gene
##sequence-region	Contig87+21729	1	13372
Contig87+21729	Geneious	exon	6046	6104	.	-	.	Name=nad1 exon 5
Contig87+21729	Geneious	tRNA	11549	11620	.	-	.	Name=trnE tRNA
Contig87+21729	Geneious	tRNA	2073	2144	.	+	.	Name=trnG tRNA
Contig87+21729	Geneious	tRNA	910	981	.	-	.	Name=trnG tRNA
Contig87+21729	Geneious	gene	11549	11620	.	-	.	Name=trnE gene
Contig87+21729	Geneious	gene	2073	2144	.	+	.	Name=trnG gene
Contig87+21729	Geneious	gene	910	981	.	-	.	Name=trnG gene
##sequence-region	Contig88+66454112	1	1437
Contig88+66454112	Geneious	exon	402	484	.	+	.	Name=nad1 exon 3
Contig88+66454112	Geneious	tRNA	882	965	.	-	.	Name=trnS tRNA
Contig88+66454112	Geneious	gene	882	965	.	-	.	Name=trnS gene
##sequence-region	Contig89+1686	1	27260
Contig89+1686	Geneious	exon	13919	13941	.	+	.	Name=rps1 exon 1
Contig89+1686	Geneious	exon	11814	11830	.	+	.	Name=rps1 exon 1
Contig89+1686	Geneious	exon	9377	9435	.	-	.	Name=nad1 exon 4
Contig89+1686	Geneious	exon	3882	3906	.	+	.	Name=rps1 exon 1
Contig89+1686	Geneious	exon	11736	11809	.	+	.	Name=rps3 exon 1
Contig89+1686	Geneious	exon	7630	7711	.	-	.	Name=rps3 exon 1
Contig89+1686	Geneious	exon	26889	26957	.	+	.	Name=nad7 exon 2
Contig89+1686	Geneious	tRNA	9276	9350	.	-	.	Name=trnW tRNA
Contig89+1686	Geneious	tRNA	4840	4930	.	-	.	Name=trnS tRNA
Contig89+1686	Geneious	tRNA	15601	15674	.	+	.	Name=trnM tRNA
Contig89+1686	Geneious	tRNA	6181	6252	.	+	.	Name=trnE tRNA
Contig89+1686	Geneious	tRNA	7230	7317	.	+	.	Name=trnS tRNA
Contig89+1686	Geneious	tRNA	10810	10882	.	+	.	Name=trnV tRNA
Contig89+1686	Geneious	tRNA	13980	14053	.	-	.	Name=trnM tRNA
Contig89+1686	Geneious	gene	9276	9350	.	-	.	Name=trnW gene
Contig89+1686	Geneious	gene	4840	4930	.	-	.	Name=trnS gene
Contig89+1686	Geneious	gene	15601	15674	.	+	.	Name=trnM gene
Contig89+1686	Geneious	gene	6181	6252	.	+	.	Name=trnE gene
Contig89+1686	Geneious	gene	7230	7317	.	+	.	Name=trnS gene
Contig89+1686	Geneious	gene	10810	10882	.	+	.	Name=trnV gene
Contig89+1686	Geneious	gene	13980	14053	.	-	.	Name=trnM gene
##sequence-region	Contig90+227260	1	345
##sequence-region	Contig91+214382	1	2238
Contig91+214382	Geneious	exon	207	289	.	+	.	Name=nad1 exon 3
Contig91+214382	Geneious	tRNA	745	813	.	-	.	Name=trnQ tRNA
Contig91+214382	Geneious	gene	745	813	.	-	.	Name=trnQ gene
##sequence-region	Contig92+43842151	1	14225
Contig92+43842151	Geneious	tRNA	78	161	.	+	.	Name=trnS tRNA
Contig92+43842151	Geneious	tRNA	1675	1745	.	+	.	Name=trnC tRNA
Contig92+43842151	Geneious	tRNA	2722	2792	.	-	.	Name=trnfM tRNA
Contig92+43842151	Geneious	tRNA	11357	11432	.	-	.	Name=trnL tRNA
Contig92+43842151	Geneious	gene	78	161	.	+	.	Name=trnS gene
Contig92+43842151	Geneious	gene	1675	1745	.	+	.	Name=trnC gene
Contig92+43842151	Geneious	gene	2722	2792	.	-	.	Name=trnfM gene
Contig92+43842151	Geneious	gene	11357	11432	.	-	.	Name=trnL gene
##sequence-region	Contig93+3302	1	12822
Contig93+3302	Geneious	exon	1151	1282	.	+	.	Name=nad7 exon 1
Contig93+3302	Geneious	tRNA	4318	4389	.	-	.	Name=trnE tRNA
Contig93+3302	Geneious	tRNA	2424	2495	.	+	.	Name=trnfM tRNA
Contig93+3302	Geneious	tRNA	543	615	.	-	.	Name=trnM tRNA
Contig93+3302	Geneious	tRNA	5253	5317	.	-	.	Name=trnR tRNA
Contig93+3302	Geneious	gene	4318	4389	.	-	.	Name=trnE gene
Contig93+3302	Geneious	gene	2424	2495	.	+	.	Name=trnfM gene
Contig93+3302	Geneious	gene	543	615	.	-	.	Name=trnM gene
Contig93+3302	Geneious	gene	5253	5317	.	-	.	Name=trnR gene
##sequence-region	Contig94+213516	1	5626
Contig94+213516	Geneious	tRNA	1698	1776	.	-	.	Name=trnR tRNA
Contig94+213516	Geneious	gene	1698	1776	.	-	.	Name=trnR gene
##sequence-region	Contig95+113516	1	5821
Contig95+113516	Geneious	tRNA	1893	1971	.	-	.	Name=trnR tRNA
Contig95+113516	Geneious	gene	1893	1971	.	-	.	Name=trnR gene
##sequence-region	Contig96+2686	1	31572
Contig96+2686	Geneious	exon	22370	22432	.	-	.	Name=nad1 exon 5
Contig96+2686	Geneious	exon	3572	3630	.	+	.	Name=nad1 exon 5
Contig96+2686	Geneious	exon	10616	10674	.	+	.	Name=nad1 exon 5
Contig96+2686	Geneious	exon	20893	20951	.	-	.	Name=nad1 exon 5
Contig96+2686	Geneious	tRNA	5137	5199	.	-	.	Name=trnM tRNA
Contig96+2686	Geneious	tRNA	12021	12094	.	-	.	Name=trnM tRNA
Contig96+2686	Geneious	gene	5137	5199	.	-	.	Name=trnM gene
Contig96+2686	Geneious	gene	12021	12094	.	-	.	Name=trnM gene
##sequence-region	Contig97+6380318	1	14766
Contig97+6380318	Geneious	exon	2425	2483	.	-	.	Name=nad1 exon 4
Contig97+6380318	Geneious	tRNA	4263	4336	.	+	.	Name=trnR tRNA
Contig97+6380318	Geneious	gene	4263	4336	.	+	.	Name=trnR gene
##sequence-region	Contig97+6380318_2	1	1088
##sequence-region	Contig98+131572	1	1282
##sequence-region	Contig99+127260	1	6783
Contig99+127260	Geneious	exon	124	192	.	+	.	Name=nad7 exon 2
##sequence-region	Contig01+33587371	1	7818
Contig01+33587371	Geneious	exon	4675	4936	.	+	.	Name=nad7 exon 4
Contig01+33587371	Geneious	exon	2213	2446	.	+	.	Name=nad7 exon 3
Contig01+33587371	Geneious	exon	311	787	.	+	.	Name=nad7 exon 3
Contig01+33587371	Geneious	intron	788	1895	.	+	.	Name=nad7 intron 2
Contig01+33587371	Geneious	tRNA	3873	3947	.	+	.	Name=trnR tRNA
Contig01+33587371	Geneious	tRNA	7256	7326	.	+	.	Name=trnC tRNA
Contig01+33587371	Geneious	gene	3873	3947	.	+	.	Name=trnR gene
Contig01+33587371	Geneious	gene	7256	7326	.	+	.	Name=trnC gene
##sequence-region	Contig02+17818	1	11099
Contig02+17818	Geneious	exon	10467	10854	.	+	.	Name=nad2 exon 2
Contig02+17818	Geneious	exon	10311	10466	.	+	.	Name=nad2 exon 1
Contig02+17818	Geneious	exon	7228	7252	.	+	.	Name=rps1 exon 1
Contig02+17818	Geneious	exon	9620	9644	.	+	.	Name=rps1 exon 1
Contig02+17818	Geneious	exon	5555	5583	.	-	.	Name=nad5 exon 3
##sequence-region	Contig03+211099	1	1530
##sequence-region	Contig04+111099	1	1785
Contig04+111099	Geneious	exon	1	252	.	+	.	Name=nad2 exon 2
##sequence-region	Contig05+27818	1	17055
Contig05+27818	Geneious	exon	14119	14140	.	-	.	Name=nad5 exon 3
Contig05+27818	Geneious	exon	13836	13860	.	+	.	Name=rps1 exon 1
Contig05+27818	Geneious	exon	13783	13871	.	-	.	Name=nad4 exon 4
Contig05+27818	Geneious	tRNA	9640	9714	.	+	.	Name=trnR tRNA
Contig05+27818	Geneious	tRNA	12923	12994	.	-	.	Name=trnM tRNA
Contig05+27818	Geneious	tRNA	3231	3296	.	-	.	Name=trnA
Contig05+27818	Geneious	tRNA	5347	5419	.	+	.	Name=trnW tRNA
Contig05+27818	Geneious	gene	9640	9714	.	+	.	Name=trnR gene
Contig05+27818	Geneious	gene	12923	12994	.	-	.	Name=trnM gene
Contig05+27818	Geneious	gene	3231	3296	.	-	.	Name=trnA gene
Contig05+27818	Geneious	gene	5347	5419	.	+	.	Name=trnW gene
