# Supplementary material for: Organellar phylogenomics of Ophioglossaceae fern genera
Source: Front Plant Sci. 2024 Jan 15;14:1294716. doi: 10.3389/fpls.2023.1294716 (PMC10823028; doi:10.3389/fpls.2023.1294716)
Supplement: Supplementary file 2 [file DataSheet_2.zip › Supplementary file S1/mitogenome/gff/Holubiella_Wagner83199.fasta]

>Contig1
AAGGAGATATGGTCAAGCGCACTGGATCTATTGTGGATGTTCCTGGCCATGCCAGGTTGTGTAGTTGATGCGT
>Contig01+2234
NNNAATCATGTCCGAATGAGATGGCGGAGCGCTCACCGTTGTGCAAACAAACGGTGCAAGCTGTGTTATGCCAACAAATAGAGATTTAGTTAGAAGCACCGAACGCTATTCGGGAGCATTCTCGCCGTGGTTTTCAAGGAAAGATAGTAAGTTGTTTTCGCAAGTCGGTTGGTGACGAATGCCTACGGCCCTCCGATTGGCAAAACCCTCAGCCAGCCCTRATTCWACAAAGCAGCATTCTAGTCCATTCCTTTCACAGCCTTTCTGGCCATTCCCATTCGTTAAACGATGGTGGCAGGTGCCGCCCTACGCCGCATCGGTGGCCCGCTGCATGCAGACTAGTGCCCTTTAGGTCTCGTCGGAGAGACGACTTAACGGAGCCTATGGCCTTGACGGAGTATGGGGAATGGGCCAGATCTTTGGATAGAATCCAAAGACAGGTCGAACGGAATGAAGAAAGATTTGACAGCKYMATGGAGGAGGTGGAAGAGGTAAAGATGACCTATGAAGGTGTCATCCAAACCTTGTTGAATAGACTAAATTTCTCGGAGAGTTTTCGAAAAAGTTTGCGAACTTTTGAGAAGTACCTGGAATTTGCATGCTCGAAGAGGGAGGGCTTTGAGACCTTTCAGAATAGGCTGCTCTCACACATAGAGGGGCAAACAGAAGCCCTCGAGAGACGAACCTAAAGGAAATGGGGGTTAAACCASAGCGGATGTACCACGAGGCCACTCTAGAGGGGGCCAAACGCGTTAGCGTTTGACCCCCAAGGCGGGGCTATCGCTTGTTTCATGTTTTCCTTCTCGCCGAGTCAATTAT
>Contig02+16252164
NNNAATCATGTCCGAATGAGATGGCGGAGCGCTCACCGTTGTGCAAACAAACGGTGCAAGCTGTGTTATGCCAACAAATAGAGATTTAGTTAGAAGCACCGAACGCTATTCGGGAGCATTCTCGCCGTGGTTTTCAAGGAAAGATAGTAAGTTGTTTTCGCAAGTCGGTTGGTGACGAATGCCTACGGCCCTCCGATTGGCAAAACCCTCAGCCAGCCCTRATTCWACAAAGCATGGTCTTCTTGAATGAGAGAGGGGGTTCTGAAACAACCCCCAAAAAATCTCGGCTTTTTCCACGAACCACAAGGATATAAAGTTCCACCACGTTTGGTTATGTCTTCAGGTTATTGTATGGTTTTGTCTGTGTCATTAGTTATTTTGCAGGGCGCGTAGCGCGGGCCCCCGTTCAATTTGATGGGTTTCCTTCGATGTGTCTTCCCGAGAAAAAGCGTAAACAAAGGAAAGGGTTGTTTTA
>Contig02+16252164_2
CACCTTGCTCATTTTAGCTCGTTTTTCTATCTAAGATCTTGTGTATCAGAAAGAGGATTGCGAGAGCTTYGTAACGCACTAAAAATYGCTCAAATYGGAGTTCTACAGCTCAAGTTATGGCTCTCTGAAGTTCAGGGTTTTTGGAGACTGCACGGTTTCGCTTTCGCCTCTTTGCTTTTTCTCYTCTTCTTTCCTCTTGAGCTCTCATCTCTTCTTTCCTTAAGTGGTGCTGTGGTGACTGTGGAGATCCTTCTTTATTTGGTGTTGATCGTGCTTCAGAGATCTTGCTCTCTTCTGAGTTGGGATGGAGTGTTCCTCTCAGCCCATTGGAGATACAAGTGCAGGATAGAGGGACCCAGCTTCTGCTGATGTCGCCTCACCCCCCAGAGCTGATGCCCCGGTTGACACTGAGTTCTCTGCAGATGAGCTGGCTATGCTCTCTGGAGCAGCTGATCGMCTTGCTAGGGTGGCCTTGATTGGTCAGGTTCCAGGACGNTTTCCCTCCCNCCTTGATTTTCTCCCTTGTTCTTGGAAGTTATCAGATGTAACTTTACAAGTATGTTCTTGGTGCCACAACGCACCTTTTTGACCCCTTCCCTCCAGCTAAGATCCAATTTTTGGATTTTTTCACTTTTTTACACAKTGACVGCCGCGRCACAACACTTTGGCCAAAAAATGCAAATGTGGGTCAATATTTCACTGATTTTTTATCTAATTTTTTTGTTGAATGTCATCGTCTTTACTCCTCCTTTTCTSCCACCTCWAAAWACWAYARWKYATMRMKCATTAATCTCAA
>Contig01+33363331
ATGGAGGACAGTTAGTCCCAAATGCTCGGCAATCCTTGGTGGAGATGATTCATGATTTTGTGCCGTGAACGAAGGAATCAGTGGAAAGACGAAGCAACAGTTTTCTCCCCTGATCTTAGTTACTTCTACTTCCCCACCATTCCGTAACCTGCAAGGTATGATACCCTATAGTTATACGGTAACCAATTTTTTCTCATTACTTTGGGTTCTTGTGGGCTTTAGCGGGCCCCCGCGGGGAAAGCGTTTTTCATTCTCTCC
>Contig1_2
GTTTCGGGAGCTCTTTCTTGGTGTAATTGAATGGTCAAGAGCCTGAAGATTCATCNATTGCTACGAATGAATAATCCTTATGCGTGTTCCTTGGGAGAGATTAATTTATCAGAAGTGCCCAAAGAACA
>Contig01+195673461
CTAATGAAATCCTAAACAATCATTTGGTCATGCCATTTCAGGATTTGCTTCAACAGAAGCTACTGCCTCGTTTGCCTCAATGATGGCCTTTTTAATCCTATTTGTATTCTGAGAAAGAAAAAAAGAGGTGCTGGCGGCCTAGCCCGCACCTCAAGGTGCCTTCGCATCACTTTGGCTTCGAAGCAGCTGCTTGGTACTGGCATTCCGTGGACGTGGTGTGGTTATTTCCATTCGTACCCATTTATTGGTGGG
>Contig1_3
GTGAAAGAAGAAGCTTTGAACCTCTTTCCGAAACTTTTGTATCAACAGATTCTCCTCGATTTATCCACACTAATGACGACTTTTTCTC
>Contig1_4
TATGTTCTGCCCCTTCCGCTATGTGCAAATTCTCATGGCATTTGGTCGGCTTCCAACAGCGATGGCTATTTATCGTTGTCTTTGGGTAGCACCATCAGATTTTCAACAAGGT
>Contig1_5
TGATCAATTACATGGACCCACTCTTCATCCCATTTGTGGTAATCCGATTCCTTATAAACCGTTCCCAACAACCCGAGGGTACCTACTAAAAGAGGTCCGGGAAATTAACCCCAAAGGGTCCCCTCTAGGGGGACCCTTCGAAAGCCCCCTTTTCAGGAGGGACCCCT
>Contig1_6
TCATTACCGGCGTTTTCCCAGCCATGCATCATACACCTCATGTCGATCCAGCTTTCCACAGCGTAGAACACATTATGAGAGATGTAAAAGGAGGCYGGTTGCTCCGTTATATGCACGCCAATGGGGCTAGTACGTTCTCCAT
>Contig1_7
AGGTGGGTAGCGGCACTGGGTGGACGGTCTATCCGCCCTTGAGTGGTATAACCAGTCATTCTGGAGGAGCTGTTGATTCAGCCATTTCTAGTCCTCATTTATCAGGTGTTTCATCTATTTCAGGTTCTATCAATTTTATCACTACTATATTCAACATGCGCGGACCTGGAATGACCATGCATAGATTACCCCTATTTGTACGGTCTGTTTTAGTGAC
>Contig1_8
TNTGTTCCAATTGCTTATCGTGATGCTGCGGAATCTTGGCAATTGGGATTTCAAGACGCAGCCACCCCTATGATGCAAGGAATAATTGAC
>Contig1_9
GCTAATATCCGGGTTAATCAATTTTAGCCCCTCGCATCACTTTGGCTTCGAAGCAGCTGCTTGGTACTGGCATTCYGTGGACGWSGTGTGGTTATTTMYMYTYGTWCCYATTKATYGGTGGGKAGGTMTRTAKAARAGGGATGGGCKMSGCCSYC
>Contig1_10
GCCAGCGCCCTCTCAAGGGCCTTGTGCAGTAAACCCCTCTGGGCGACGATCTGAAGACTATACGGTCCCGCG
>Contig1_11
TATTCCCCAATAGAGTTGACCATCTTTGTAGCCTTGATTATTTCAGTTTATAAGAAGCAACTACCC
>Contig1_12
ACTTGGCCGGAAAGTATTCTTGCCTTTACCATTAGCTTGGGTAGTCTTTGTATCCGGTGTTCCAGTAGCCTTTGACTGGCTCCCTCAATTTTTAGCCATTCCCATCGCTTATGGTGTTAAATATCAGAATGGGGTTTCGGTCGGGAAAAAAGACCGGACCCCCTACCCCCAATTAGCCGTGTCCTCGGGACCCACCCC
>Contig01+214439181
ACAAGAGGGGTTTAATGCTTTTGAATTCATTGTCCTAACCCTACTCTCCACTCGCAGTATGCTTTTCATGATCTCGGCTTATGACTTAATCTCCATGTACTTAGCTATTGAGCTTCAAATTTTCCGTTTTCACGTGATCGCGGCCCGAAAAGGAACTCTGAGTTTTCCACGGAAGCCGGCTTGAAATATCTGATTCTAGGCGCATTTTACTCAGGAATATTACTGTTTGGGTATGACTGGACAACCACCGACCGATGTTCTTTCCAAAATCCCGATCRATCTGATATTAGGGGGATTTTCAATAGAAGACTTGCCTGGGTGGGCCGRCCCATCCACCCATTTATTGCTCGTATTTTCGATTTCGGGTGGGRMCKGMSRKTYSRAKTCT
>Contig01+40652081
GTGGATTTAGGCGCTTTGGCCAAAACTAATCCTATTTTAGCTATTACTTTGTCTATTACTATGTTTCCATACGCAGGAATACCCCCGTTAGCCGGCTTTCGTAGCAAATTTTATTTGTTTTCTGCTGCTCTAGGCTGTGGGGCTTACTTACTAGCCTTAATAGGAGTAGTTACTAGCGTTATCAGTTGTTGGGCGGCCGGAAGGAAGGGGTTGCCCAAAGTCAGTGTGGGAGACCTCGGTCGGCACGAGGTCGTGCACCGGACACGTAGCTTACCGAAACGTCGCAAGACAGATGGGAAGAACGCATCTACGAAAGTACAAGTGGGGGGATATCGCTAGGATCTCATGAACCTACCCAAGATCCTTGTACGAGTCCTAACTATCACTACACGAGATGAACCGGGGTGGACGTGAATCGAAGTTCCCTTCAGTGTAATAAGA
>Contig01+90226202
ATGGAGCCTGAGAAGTCGTTCCTACTAGCCATTAGTTTTTTGTTGATTAGTCTCTCCTTTCTATATCCTTCTCCGCTGTTTTTAGTTACTCATGAAATGGCACTAAGTCTATGTTGTATCCAAGTGGTCTTATTAAATTGTCTCACTTTGGGGGCTGGGCTTTACAGGCCCCCCTGACGTAGAAATGTCAACTAGCATTTGATAGATTCTCCAACCTTGAGCAATATGAATCTATTTTTCTAGTTCTCTTTCCTCTTTCAAAGTCGCTTCTACATGAAAAACCTCAGGAAGAATAAA
>Contig01+90087992
GAAGCGGGCAAGATGGTGATAAATTATGATTGGTCTAAACCCTCGACCTCGTTCAACACAGCGAATAAAGGCCGGAAGTGGTTGGAAGAGAAGCTCCCGTGGGGGAGCCGTCAGGGTGGTTCTTGGCTACGCCCCGGAAGAGACTACGCTGACCCTTATAGTAATAAGAAATACATACTCGATTCGTATTTTCAAATGGTAGGAAATTGCATACCATCAGCCCATATAGCTAGAGGCGCCTGGGTACATAATAC
>Contig01+2219
TGGTCTTGGAAGAAAGAAATGTTCGCCGAAAGGTTCGAAAGAAGGAGGTCCTATTATTACCAAGACCCGCGATGTAACCCCAATGCCACATAATGGATGCCGACCCCCTAAAAAACGTCGTGTTTAAATCTCTCATAAAGTTCTCCATTTTCCATTACTTGACCACACTATGCGAAACTCCAGTATCTTGATCGCCTTCACTAATAGGCTGCTTTGTAACCTATCAAGTTTTTGACTTTGTCGTGATGATCTTCGGAGATTGCCACTTGAAGTCTCTCCTTCTTCCTGATGTATGGTGATTGGCTGCTGACTATGCACAATTTGCTTGCCGTGTGGTCTAGTATTGATGGAYGTAGATCCACTAGAAGCTGGCWGTTGAGTCGTTATGGTTGACTCTGTTGAAGTAGGTGCAGGAGGATATGACACTGGTGTTGGAAGTGTGTCTGGGGTGGTTTTGGGAGGGTCGTAGAAGCTTGCCGATTCATCCACTACAACATCTCTGGAAGTGATGATGCTTCTGGTAGCTGGATTGAACAAGCGGTAGGCTTTTTGTTGTTCTGCGTATCCGACGAATATACATTTGGTAGACACTTTGTCTAGCTTTTTCCTTATTTCAGAAGGAATCTGGGCATATGCAATAGAGCCAAAAACTCTAAGATGACCAACGTTAGGCTTGTTGCCAGTAAAAGCTTCCTCTGGAGTGATGTGGTTCTTCAGCGAGCTGGTGGGACTGCGGTTCATAAGGTATACAGCGGTTGCACAAGCTTCTGCCCAAAAGTTGTTTGGCATTTGCTTCTCCTGAAGCATGCATCTGGCAGCGCTTACAATGACCCTGTTCTTCCTTTCGGCAACTCCATTCTGCTGAGGAGTGTAACGACAAGTAAATTGACGTTTAATGCCATTGGACTCGCAATACTCCTTGAATTGATTGTTCTGGTATTCTCCACCATTGTCGGCTCTCAATAGCTTGATTGTCCTTCCTGTTTCATTTTCCACTTCTTCCTTGAAGATTTGAAAACATTTGAAGGCTTCCGACTTATGCTGCATGAAGTAGATCCACGTTTTCTTACTGAAGTCATCAGTGAAGGTAATATAATATGTGGAACCTCCATTGGATTTCGTCTGTGCTGGACCCCAAACATCTGTGTGTACGATTTGTAACACCGATTTGGTCCGCGTATCAGACTTATGAAAGGGTGGTCTTGTTTGCTTACCCAATTGACAGGATTCACAAACATCCTGTGATTGATGAAGTGGCGGTAGGCCATTGACCATGTTGTTCTGCTGCAACGAGATCATATACCTGAAGTTGAGATGACCGTACCTTTTGTGCCACAAYTTGCTTGTTACATCGATAGATGTGCAGGAAATATTCACATGAGTAGGAGGGGGATTTGAACCCTTGAAATCACCTTTTTGTTTAAAAAGTTCCACGACTCGATGGCCTGCTACAGCGGAAATGAGCCTGAACATGGTGCCAACCTTGATTCCAGTACCAACAATTGCATAAGGGGGATGTTCTTCCCTTATAACAAACCCGAGCTTGGCCAGAAGAATGATGAAACCATTCTCAACKATACATCCTGCTGAGAGTAGGTTCTGTGCTAGGCCTTTTATCAACAACACATTRTGAAGAACTATGTCATCACACTCAAGTGCTCCTTTCAAGGGAATAGTGCCAATAGCATCGACGGAATGTGGAGTGTCATCTCCCATGACGACCCGCTTACTGTCTTTCGAAGTCGGTTCATGAAGTTCGGAGAACCAATCTTCATGRTAGGTCATGTGAGCTGAGCATCCTGAATCCAAGTACCAGCTGTCCTTTTCACTACCCTTATTGCACTGATGTGAATGAGAAGCAATTAGAGCTAAGTCTTCTTGTGGATCAATAGTCAGGTCTTTGGGCTCAATTTCTGTGATGGCCACAAAGTTTCGATGTGATCCTGAACTATTGTTGTTGTTGTTGTTGTTGTTGTTGTT
>Contig02+11980
AATAGCATCGACGGAATGTGGAGTGTCATCTCCCATGACGACCCGCTTACTGTCTTTCGAAGTCGGTTCATGAAGTTCGGAGAACCAATCTTCATGRTAGGTCATGTGAGCTGAGCATCCTGAATCCAAGTACCAGCTGTCCTTTTCACTACCCTTATTGCACTGATGTGAATGAGAAGCAATTAGAGCTAAGTCTTCTTGTGGATCAATAGTCAGGTCTTTGGGCTCAATTTCTGTGATGGCCACAAAGTTTCGATGTGATCCTGAACTATTGTTGTTGTTGTTGTTGTTGTTGTTGTTCTCGTTTTGGTTGTTACTCCGATTTTGATTTCCACGGTTTCGRTTGCCGCGGTTATCAGAGTTATTGTGGTTGGARTTGTTGTTGCGGTTTTGGCTTTTATTTCTGCACTCTGAATCCCAATGTCCTTGGATTTTGCAGTGGGTGCAGTAAGAACCTGTGTTTCTTGAACCTTGATTACGATTCTGGTTCTGGTGACCTCCTCTCTGTGTTTGATTTTGTCGATTTGAATTCGACGTGCTAGATGAACTAGCTTGATTTTCTGTGTTTTTCCATGCATTCCCCCTCTGGTTGCCAGAATTCCAGTTGCGATTTTGCGATCCTGAAGAATCCTGTGAACCGGTGTTGCCTTGATTGCGGTTTCCTCCTCTGTTAGGCTGGAAACGACCTCTTCCTCTTCCTCTACTGGCTGCAAAAGCTTGATCCTGGGTGCTTGTTGATGCKGCCATGTCTCCCATCCTTAGTTGCTCTTGCATTAAAACATCDGAGAGTTGCTGGAATGACCATGCTGTCTCTCGATATAAGCCCTGTGAGCGGATGTACTCATACTGTGATTGAAGTCCGTTGAGTGCTAGGTTGTATAACCGAGCATCGGTGACCGGTGTAGTTGTCACGGCGGATAGGTCATTGGCAATTGTCTTGAGTCGGACTAAGAAGTCTGTGGCCAACTCATTGGACTGTTGTTTTGCCGAATTTAACCRCGATTCCAGCATTATCTGTCTAGAGAGGTAGTTAGCCTCATACCTGTTGTGTAACAGTGTCCAGATTTCTGCTGCAGTGTCCTTATCCTGAATGAGCGGCTGCATCTCATCTTTTACTGACATGTTTAAGATGTAGAGAGCAGTGTTCGCTTTGTCATCCCATGCGGATTGATCCGCTGCATCTGTAGGTCGGGTGGAAGTGCCAATGACAATTTCCCAAACCTTGTAAAGTTTCAAGGTAGCCTTWAGCTTGAATTTCCAAGAGACATAATTAGTGTCATCGAGCTTGGATTGATGGTCCATATGAAACTGTGCTGCATTAGGGGTAGACATGATGAGGATGAAGGTGGACTTTCAAAGAGTTAAGGAGAAATGTGAGGTGAAATGARGTGCAAATGATARAGAA
>Contig03+11406
CATCTTTTACTGACATGTTTAAGATGTAGAGAGCAGTGTTCGCTTTGTCATCCCATGCGGATTGATCCGCTGCATCTGTAGGTCGGGTGGAAGTGCCAATGACAATTTCCCAAACCTTGTAAAGTTTCAAGGTAGCCTTWAGCTTGAATTTCCAAGAGACATAATTAGTGTCATCGAGCTTGGATTGATGGTCCATATGAAACTGTGCTGCATTAGGGGTAGACATGATGAGGATGAAGGTGGACTTTCAAAGAGTTAAGGAGAAATGTGAGGTGAAATGARGTGCAAATGATARAGAAA
>Contig04+1153
ACCCTTATTGCACTGATGTGAATGAGAAGCAATTAGAGCTAAGTCTTCTTGTGGATCAATAGTCAGGTCTTTGGGCTCAATTTCTGTGATGGCCACAAAGTTTCGATGTGATCCTGAACTATTGTTGTTGTTGTTGTTGTTGTTGTTGTTGTTCTCGTTTTGGTTGTTACTCCGATTTTGATTTCCACGGTTTCGGTTGCCGCGGTTATCAGAGTTATTGTGGTTGGAGTTGTTGTTGCGGTTTTGGCTTTTATTTCTGCACTCTGAATCCCAATGTCCTTGGATTTTGCAGTGGGTGCAGTAAGAACCTGTGTTTCTTGAACCTTGATTACGATTCTGGTTCTGGTGACCTCCTCTCTGTGTTTGATTTTGTCGATTTGAATTCGACGTGCTAGATGAACTAGCTTGATTTTCTGTGTTTTTCCATGCATTCCCCCTCTGGTTGCCAGAATTCCAGTTGCGATTTTGCGATCCTGAAGAATCCTGTGAACCGGTGTTGCCTTGATTGCGGTTTCCTCCTCTGTTAGGCTGGAAACGACCTCTTCCTCTTCCTCTACTGGCTGCAAAAGCTTGATCCTGGGTGCTTGTTGATGCKGCCATGTCTCCCATCCTTAGTTGCTCTTGCATTAAAACATCDGAGAGTTGCTGGAATGACCATGCTGTCTCTCGATATAAGCCCTGTGAGCGGATGTACTCATACTGTGATTGAAGTCCGTTGAGTGCTAGGTTGTATAACCGAGCATCGGTGACCGGTGTAGTTGTCACGGCGGATAGGTCATTGGCAATTGTCTTGAGTCGGACTAAGAAGTCTGTGGCCAACTCATTGGACTGTTGTTTTGCCGAATTTAACCRCGATTCCAGCATTATCTGTCTAGAGAGGTAGTTAGCCTCATACCTGTTGTGTAACAGTGTCCAGATTTCTGCTGCAGTGTCCTTATCCTGAATGAGCGGCTGCATCTCATCTTTTACTGACATGTTTAAGATGTAGAGAGCAGTGTTCGCTTTGTCATCCCATGCGGATTGATCCGCTGCATCTGTAGGTCGGGTGGAAGTGCCAATGACAATTTCCCAAACCTTGTAAAGTTTCAAGGTAGCCTTWAGCTTGAATTTCCAAGAGACATAATTAGTGTCATCGAGCTTGGATTGATGGTCCATATGAAACTGTGCTGCATTAGGGGTAGACATGATGAGGATGAAGGTGGACTTTCAAAGAGTTAAGGAGAAATGTGAGGTGAAATGARGTGCAAATGATARAGAA
>Contig05+1301
ATCTTTTACTGACATGTTTAAGATGTAGAGAGCAGTGTTCGCTTTGTCATCCCATGCGGATTGATCCGCTGCATCTGTAGGTCGGGTGGAAGTGCCAATGACAATTTCCCAAACCTTGTAAAGTTTCAAGGTAGCCTTWAGCTTGAATTTCCAAGAGACATAATTAGTGTCATCGAGCTTGGATTGATGGTCCATATGAAACTGTGCTGCATTAGGGGTAGACATGATGAGGATGAAGGTGGACTTTCAAAGAGTTAAGGAGAAATGTGAGGTGAAATGARGTGCAAATGATARAGAAAAAGGCTT
>Contig06+1307
ACTGACATGTTTAAGATGTAGAGAGCAGTGTTCGCTTTGTCATCCCATGCGGATTGATCCGCTGCATCTGTAGGTCGGGTGGAAGTGCCAATGACAATTTCCCAAACCTTGTAAAGTTTCAAGGTAGCCTTWAGCTTGAATTTCCAAGAGACATAATTAGTGTCATCGAGCTTGGATTGATGGTCCATATGAAACTGTGCTGCATTAGGGGTAGACATGATGAGGATGAAGGTGGACTTTCAAAGAGTTAAGGAGAAATGTGAGGTGAAATGARGTGCAAATGATARAGAAAAAGGCTTAAAA
>Contig07+2241
CCAAGAGACATAATTAGTGTCATCGAGCTTGGATTGATGGTCCATATGAAACTGTGCTGCATTAGGGGTAGACATGATGAGGATGAAGGTGGACTTTCAAAGAGTTAAGGAGAAATGTGAGGTGAAATGAGGTGCAAATGATAAAGAAAGGCTTTAAAAAATGAGGTAGTAGGAATTATGAAGGAAAATGTAGAAATAGTACTCAGCAATAAAAAACAGGTTTGGAAGTAAATTCCTATCTGGCTGTCTATCTAGATGGATAGAGGACTCCGAGAGGTTTCTAATGAGCCTAAGAACACCTAAAACGGATGTCGTATGACAAAGTTATAAGGTTTAGAGTGTGGAGGCTATGTGTAGAAAATGGAGTATTTTTGCWAAGGTTATGAGAGTGAAGGAGAGGGCTTGAATTCAAATTTTTGAATGTGCAAATTATCCCATATTCCTTCTTTTGGAGGGAAAGGAGGGAATATAAGCCTTTTCACTCCTATASTCTTATGTGAAAGGAARGGGGAAGAAAGGGTTAGGAAATAACCACTTTCAAATGVTCCTGTTCACACAYGCACGCAGCGAGCAACGCTAGCGTTTTGCCTTTGCCTGAGG
>Contig08+1241
CCAAGAGACATAATTAGTGTCATCGAGCTTGGATTGATGGTCCATATGAAACTGTGCTGCATTAGGGGTAGACATGATGAGGATGAAGGTGGACTTTCAAAGAGTTAAGGAGAAATGTGAGGTGAAATGAGGTGCAAATGATAAAGAAAGGCTTTAAAAAATGAGGTAGTAGGAATTATGAAGGAAAATGTAGAAATAGTACTCAGCAATAAAAAACAGGTTTGGAAGTAAATTCCTATCCTGGCTGTCTATCTAGATGGATAGAGGACTCCGAGAGGTTTCTAATGAGCCTAAGAACACCTAAAACGGATGTCGTATGACAAAGTTATAAGGTTTAGAGTGTGGAGGCTATGTGTAGAAAATGGAGTATTTTTGCWAAGGTTATGAGAGTGAAGGAGAGGGCTTGAATTCAAATTTTTGAATGTGCAAATTATCCCATATTCCTTCTTTTGGAGGGAAAGGAGGGAATATAAGCCTTTTCACTCCTATASTCTTATGTGAAAGGAARGGGGAAGAAAGGGTTAGGAAATAACCACTTTCAAATGVTCCTGTTCACACAYGCACGCAGCGAGCAACGCTAGCGTTTTGCCTTTGCCTGAGG
>Contig09+21406
TCCAAGAGACATAATTAGTGTCATCGAGCTTGGATTGATGGTCCATATGAAACTGTGCTGCATTAGGGGTAGACATGATGAGGATGAAGGTGGACTTTCAAAGAGTTAAGGAGAAATGTGAGGTGAAATGAAGTGCAAATGATAAAGAAGGCTTTAAAAAATGAGGTAGTAGGAATTATGAAAGAAAATGTAGAAATAACACTCAGCAATAAAAAACAGGTTTGGAAGTAAATTCCTATCCTGGYTGTCTATCTAGATGGATAGAGGACTCCGAGAGGTTTCTAAYGAGCCTAAGAACACCTAAAACGGATGTCGTATGACAAAGTTATAAGGTTTAGAGTGTGGAGGCTATGTGTAGAAAATGGAGTATTTTTGCWAAGGTTATGAGAGTGAAGGAGAGGGCTTGAATTCAAATTTTTGAATGTGCAAATTATCCCATATTCCTTCTTTTGGAGGGAAAGGAGGGAATATAAGCCTTTTCACTCCTATASTCTTATGTGAAAGGAARGGGGAAGAAAGGGTTAGGAAATAACCACTTTCAAATGVTCCTGTTCACACAYGCACGCAGCGAGCAACGCTAGCGTTTTGCCTTTGCCTGAGG
>Contig10+1601
TAAAACGGATGTCGTATGACAAAGTTATAAGGTTTAGAGTGTGGAGGCTATGTGTAGAAAATGGAGTATTTTTGCWAAGGTTATGAGAGTGAAGGAGAGGGCTTGAATTCAAATTTTTGAATGTGCAAATTATCCCATATTCCTTCTTTTGGAGGGAAAGGAGGGAATATAAGCCTTTTCACTCCTATASTCTTATGTGAAAGGAARGGGGAAGAAAGGGTTAGGAAATAACCACTTTCAAATGVTCCTGTTCACACAYGCACGCAGCGAGCAACGCTAGCGTTTTGCCTTTGCCTGAGGCCTGAGGTGCCTGAGGTCTGAGTATCTGAGTAAATCTGAGATCTGAGATAACTGAGTTGAGTTCAGTGAAGTGTAGTTAGTTCGTTC
>Contig100+3360
TTTCGAACCTTAGGCAAAACTGATTTTGGAACTTTTTACCATCTTTCACCGCTTTTGCCTGATTTTCCTCCTTTTGCCTTTGCTTTTTCTACTTTTCNGNATCTTCATCATGCCTTTCTCTTTGATTTTCCGCCTCTAAGGATCTTCTCAGGTCCGTGCCTTTGTGCATTTCCTTGGTCTCCAAATGTCTGCTTTTGTAGATTTCCCTTTGAAATCTTTTTGCTCCATTGTCCGTCTCTGCTTRTATRTGTCAYTCTCAA
>Contig101+1395
CTGTTTTCGCGTGAGCGCGAAAACACGGTTTTAATGCTAAGTTTAATTAATGCTTAAGTGGGTTTGTGAATAGTAAAAAAGCCCTAATTTTTTGGCTTTTTATACTCCATGCTTTTTGCCTCTTTTGATAATTTAATTTTACCTCTTTTGAACCTTAGGCAAAACTGATTTTGGAGCTTTTTACBATCTTTCACCGCTTTTGCCTAATTTTCCGTCTTTTGCCTTTGCTTTTYCTRCTTTTTCCGGATCTTCATCATGCCTTTCTCCTTGATTTTCYGCCTCTAAGGATATTCTCATGTCAGTTTCTTTGTGCATTTCCTTGGTCTCCAATTGTCCGCTTTTGTAGATTTCTCCTTGAAATCTTTTGCTYCATWTGTCCRTCTCTGCTTGTATGTGACATTCTCAATTAGCA
>Contig102+2377
TTGTCCGTCTCTGCTTGTATGTGACATTCTCAATTAGCAGAATGTATCTTTAATGCTTTTCGTACTTCACTCTCTCCTTAGTGTGTTTCTAGATCACTCAGAATATGTGCAATGAATGTGTGTGTCTAGATTCGAGCATCCTCTTTCTTTGACTGACTTCTCAGTGTGAGCCTATCAAGGGTGTGTGCATCTAATCACCTAAGAAGGACTAACAGGCCCACATTCTATAGTCCTACCTTACCTTTCAATTCTACCTTTACACTTCTAACTACCTATTCCCRGTGTTYCCWAGTGABAAGTGGGTGTAYTGTTYGTCCATAGCTTYC
>Contig103+2412
TCTCCTTGATTTTCYGCCTCTAAGGATATTCTCATGTCAGTTTCTTTGTGCATTTCCTTGGTCTCCAATTGTCCGCTTTTGTAGATTTCTCCTTGAAATCTTTTGCTCCATTTGTCCGTCTCTGCTTGTATGTGACATTCTCAATTAGCAGAATGTATCTTTAATGCTTTTCGTACTTCACTCTCTCCTTAGTGTGTTTCTAGATCACTCAGAATATGTGCAATGAATGTGTGTGTCTAGATTCGAGCATCCTCTTTCTTT
>Contig104+1360
GGGCTGTTTTCGCGTGAGCGCGAAAACACGATTTNAATGCTAAGTTTAATTAATGCTTAAGTGGGTTTGTGAATAGTAAAAAAGCCCTAATTTTTTGGCTTTTTATACTCCATGCTTTTTGCCTCTTTTGATAATTTTAATTTTACCTCTTTCGAACCTTAGGCAAAACTGATTTTGGAACTTTTTACCATCTTTCACCGCTTTTGCCTGATTTTCCTCCTTTTGCCTTTGCTTTTTCTACTTTTCNGNATCTTCATCATGCCTTTCTCYTTGATTTTCCRCCTCTAAGGATCTTCTCAAGTNCGTGCCTTTGTGCATTTCCTTGGTCTCCAAATGTCTGTTYTTGTAGATTTCCCTTTGAAATCTTTTTGCTCCATTGTCCGTCTCTG
>Contig105+2347
TTTTTTGGCTTTTTATACTCCATGCTTTTTGCCTCTTTTGATAATTTTAATTTTACCTCTTTCGAACCTTAGGCAAAACTGATTTTGGAACTTTTTACCATCTTTCACCGCTTTTGCCTGATTTTCCTCCTTTTGCCTTTGCTTTTTCTGCTTTTCCGGATCTTCATCATGCCTTTCTCCTTGATTTTCCGCCTCTAAGGATATTCTCATGTCCGTTCCTTGTGTATTTCCTTGGTCTCCAATTGTCCGCTTTTGTAGATTTCTCCCTGAAATCTTTTGCTCCATTTGTCCRTCTCTGCTTGTATGTGACATTCTCAATTAGCAGAATGTATCTTTAATGCTTTTCDTACTTCACTCTCTCCTTAGTGTGTTTCTAGATCACTCAGAATATGTGCAATGAATGTGTGTGTCTAGATTCGAGCATCCTCTTTCTTTTAACTGACTTCTCAGTGTGAGCCTATCAAGGGTGTGTGCATCTAATCACCTAAGAAGGACTAACAGGCCCACATTCTATAGTCCTACCTTACCTTTCAATTCTACCTTTACACTTCTAACTACCTATTCCCRGTGTTCCCTAGTGAKAAGTGGGTGTAYTGTTTGTCCATAGCTT
>Contig106+1390
TTTTTTGGCTTTTTATACTCCATGCTTTTTGCCTCTTTTGATAATTTTAATTTTACCTCTTTCGAACCTTAGGCAAAACTGATTTTGGAACTTTTTACCATCTTTCACCGCTTTTGCCTGATTTTCCTCCTTTTGCCTTTGCTTTTTCTACTTTTCNGNATCTTCATCATGCCTTTCTCYTTGATTTTCCRCCTCTAAGGATCTTCTCAAGTNCGTGCCTTTGTGCATTTCCTTGGTCTCCAAATGTCTGTTYTTGTAGATTTCCCTTTGAAATCTTTTTGCTCCATTGTCCGTCTCTGCTTGTATATGACACTCTCAAAAGCGGGATGTATCCTTGCTTTTCATATTTCACTCTCTCCTTAATGTGTTTCTAGATCACTCARAAGATGTGTARTGAATGTGTGTGTCTAGATTCGAGCATCCTCTTTCTTTGATTGACTTTCTCAGTGTGAGCCTATTAACGGTGTGTGCATCTAATCACCTAAARAAGGACTAACAGGCCCACCTTCTATATTCCTACCTTACTTTTTAATTCTA
>Contig107+1539
TCCAAATGTCTGTTYTTGTAGATTTCCCTTTGAAATCTTTTTGCTCCATTGTCCGTCTCTGCTTGTATATGACACTCTCAAAAGCGGGATGTATCCTTGCTTTTCATATTTCACTCTCTCCTTAATGTGTTTCTAGATCACTCARAAGATGTGTARTGAATGTGTGTGTCTAGATTCGAGCATCCTCTTTCTTTGATTGACTTTCTCAGTGTGAGCCTATTAACGGTGTGTGCATCTAATCACCTAAARAAGGACTAACAGGCCCACCTTCTATATTCCTACCTTACTTTTTAATTCTACCTTTACAA
>Contig108+1377
TTGCTTTTCCTGCTTTTTCCGGATCTTCATCATGCCTTTCTCCTTGATTTTCCGCCTCTAAGGATATTCTCATGTCCGTTCCTTTGTGTATTTCCTTGGTCTCCAATTGTCCGCTTTTGTAGATTTCTCCYTGAAATCTTTTGCTCCATTTGTCCGTCTCTGCTTGTATGTGACATTCTCAATTAGCAGAATGTATCTTTAATGCTTTTCGTACTTCACTCTCTCCTTAGTGTGTTTCTAGATCACTCAGAATATGTGCAAKGAATGTGTGTGTCTAGATTCGAGCATCCTCTTTCTTTTAACTGACTTCTCAGTGTGAGCCTATCAAGGGTGTGTGCATCTAATCACCTAAGAAGGACTAACAGGCCCACATTCTATAGTCCTACCTTACCTTTCAATTCTACCTTTACAATTCTAACTATCTATTCCCRGTGTTCCCTAGTGAGAAGTGGGTGTACTGTTTGTCCATAGCTTCCAGATCATCATTTTCTCCTTATAAGAGCCCCAGCACCACAGTGTTACCCGTGTCGGAGTGCGGTAGCTCATTCCAAGCCTTATTCAATTYTCCTTGTTGCTCGTACACCTTCTTCTTGTGCAGAAGTTAGGCAGCTTCAGGCTTAGTGAGWGGATTTGCAATGATTACATGATTTGGTGGCTAAGTTCCTATAGTTCACCTTTCACTTAAGACCCTAGGAATGCATTTAAGTATGCTTCTAATTATGCATCTAAGTTGCTAGGCTCCGCCACTTCAGTGACTAATCTTAAGCCAGCAATTATTTCATGCTTCTAAGGTATTTACAAAGTTATGTAGGGGTTACCTACTTTCACTAARGTTCGGCACACTCTTGTGATTACATTATTTCAGTAATCACCACACCGGTCCGCCTTTTGGGAGGGTTCACCCTTTTAGGGACCAGATTTTCAATCATGGGTCTCTTTCCAGGATTCCTCGGRATTTCTAGAGTAGCGRCCGATACGGTAGTTTTCTCTAGACTAGGAGTTTCCCTTGGCCTTTGTTGCCAAATCTTCTT
>Contig109+1612
TTCTCAATTAGCAGAATGTATCTTTAATGCTTTTCDTACTTCACTCTCTCCTTAGTGTGTTTCTAGATCACTCAGAATATGTGCAATGAATGTGTGTGTCTAGATTCGAGCATCCTCTTTCTTTTAACTGACTTCTCAGTGTGAGCCTATCAAGGGTGTGTGCATCTAATCACCTAAGAAGGACTAACAGGCCCACATTCTATAGTCCTACCTTACCTTTCAATTCTACCTTTACACTTCTAACTACCTATTCCCRGTGTTCCCTAGTGAKAAGTGGGTGTAYTGTTTGTCCATAGCTTCCAGATCATTTTTTTCTCCTTATAAGAGCCCCAGCACCACAGTGTTACCCGTGTCGGAGTGCGGTAGCTCATTCCAAGCCTTATTCAATTCTCCTTGTTGCTCGTACACCTTCTTCTTGTGCAGAAGTTAGGCAGCTTCAGGCTTAGTGAGWGGATTTGCAATGATTACATGATTTGGTGGCTAAGTTCCTATAGTTCACCTTTCACTTAAGACCCTAGGAATGCATTTAAGTATGCTTCTAATTATGCATCTAAGTTGCTAGGCTCCGCCACTTCAGTGACTAATCTTAAGCCAGCAATTATTTCATGCTTCTAAGGTATTTACAAAGTTATGTAGGGGTTACCTACTTTCACTAARGTTCGGCACACTCTTGTGATTACATTATTTCAGTAATCACCACACCGGTCCGCCTTTTGGGAGGGTTCACCCTTTTAGGGACCAGATTTTCAATCATGGGTCTCTTTCCAGGATTCCTCGGRATTTCTAGAGTAGCGRCCGATACGGTAGTTTTCTCTAGACTAGGAGTTTCCCTTGGCCTTTGTTGCCAAATCTTCTT
>Contig11+3304
AATTAGTGTCATCGAGCTTGGATTGATGGTCCATATGAAACTGTGCTGCATTAGGGGTAGACATGATGAGGATGAAGGTGGACTTTCAAAGAGTTAAGGAGAAATGTGAGGTGAAATGANGTGCAAATGATANAGAAAAAGGCTTAAAAGCGAGGTAGTAGGAACTATGAAAGAAAATGTAAGAATAACACTCAGCAATAAAAAACAGGTTTGGAAGTAAATTCCTATCCTGGCTGTCTATCTAGATGGATAGAGGACTCCGAGAGGTTTCTAAYGAGCCTAAGAACACHTAAAACGGATGTCGTATGACAAAGTTATAAGGTTTAGAGTGTGGAGGCTATGTGTAGAAAATGGAGTATTTTTGCWAAGGTTATGAGAGTGAAGGAGAGGGCTTGAATTCAAATTTTTGAATGTGCAAATTATCCCATATTCCTTCTTTTGGAGGGAAAGGAGGGAATATAAGCCTTTTCACTCCTATASTCTTATGTGAAAGGAARGGGGAAGAAAGGGTTAGGAAATAACCACTTTCAAATGVTCCTGTTCACACAYGCACGCAGCGAGCAACGCTAGCGTTTTGCCTTTGCCTGAGG
>Contig110+79158162
TTGCCGGAACTGACTTGCCGGAACTGCGCCGRAAAACTGCGTTYGGAAAACTTGCAGTGCRAACACAGGYGCGAAAACAGGGAGCGCGAATACAGTAGTCGCGTGCGCCGAATTGGCAGTGCGAAAACAGGCGCGAAAACATGCTACTAGATTTCTCTTCAGAGCCTAACTAGAACCTATGAATTTTTTGCTAGATACTGGAGCTCAGTGAGGGCAGTGATAGCATGTGCATTAATGGCAGGCTTCAGGGGGCATTAATTAGCAATTCTGGTGTTTTCGCGCAGGNGCGAAAACACGGAC
>Contig110+79158162_2
GTGGGGGGAATGGGGAGGGGAAATGGTGCGATAGTCGGGRCGAKGTGGGGTGAGGGAAGATGGGGGGAAGATGGGCCGCTGCCGTCGTCTGATGGAGCATACTGTTGTAAGGCAGCGAGGGGTTGCGGAGATGTAGTGGTGGGAGGAGATGAAGTAGCTATGGGGGGWGGTATGGGAGCAGTGGTAGAGGGTGCAGRTGGTGCAGCTTGTGATGCAGTKGCAGGGGGAGCTCGCACCCTGAGAGTGACAGGGGGTAGTGCACTTCTAGTGGCAATCGGGGCACTTGTTCTTGAAGGAGCCCTAGTTGATGCTGTAGCTGCACTAGCAGGTGGTCTTGTAGATGCAGTCCTTGTTCTTRCAACAGATACTGGCGGGGCAGGRGCTGCACTAGTCCTAATGACTGGAGGTGGCGGRGGAGCTTCAGCRGGTAAGGGATGGGGGGAGGGGCTTCTCAAGTGGGGTCCTAGACCTGGGGACTCAGGACCAGCAGCAGGGGGAGCAACAAATTGAAAATGAAAATAGATGATACGCGTTAAKAGTTGCTCACACCTGATTCTTAGTTTGCCTGTCCCGGGCTTCAGTTGCTTCTGGAAGCCTCTTTCKATGTAGCCGCCCCAGTCTGGTAATACTAACTGCCCTCCGTTCAGGTGAATGTGCTGCGTAAGAAAATAAAATGCTGTTGCAGGCAGCAGCTTCATCCTGATCCCGTGYAAGTCCAGTGTTAGCTTCACAAACATGGCTGCATCCCGTAGTACTGGATCRACAATCTTCTCTATGTAATARCCATCATTCGTCTTGATGCTCTTGATGGGTAGTCTTGGGAAGAACGGGAGTAGCAGACTTTCAATCTTCCTAGTGGCAGGTGGCACATATGTGCCCGGTGTGATCCCCAGTGCTCTTGTGATTAGGTCACTGTTGAGTGTAAATGTCGCGGGAACCCCTGCTCCATCYGACACTCTGACATTGTGAGTGACTGGGTCGTATGTCCTGCTTGCCTCCGAGCATCTTTGTTCGTCCACATAATGCGGCATGAATGTCAGTAGATTGCCWAGTCCTGCATGATTCAGCACAACTGCTGATCTYGGTGTTATGTATCTCTGGACTGTGGCTGCCGTAGGTCCATCCATTATGACAGGGCGCATATGTGCTAGTACCTTGCCAGGTAGAGGATGCTGCTCTCTTCTCTGGCGCACCCTCCGATTATGGGCTCTGATYCTGCTAGAGGCACTGCCTCCCGCTGCACTTGCTGGTGATACCTCACCAGATTCCTGGCTTGCAGCAATGTCTGGGCCCTCGCTTTCGGATGTACTGGAGCTTGACTGGGGCCTTTGTCTCCTCATGATGGCAGCTGACTGACACTTTGAGAATGCACTTTTTTCAGKGTGCTACTGGATCTCTTCAGAGCCTAACTGGAACCTATGAATTTTTGCTAGATACTGGAGCTCAGTGAGGGTAATGATAGCATGTGCATTAATTGCAGGCAGCAGGGGGCATTAATTAGCATTTATGGTGTTTT
>Contig111+31035
CGCCTTTTGGGAGGGTTCACCCTTTTAGGGACCAGATTTTCAATCATGGGTCTCTTTCCAGGATTCCTCGGNATTTCTAGAGTAGCGNCCGATACGGTAGTTTTCTCTAGACTAGGAGTTTCCCTTGGCCTTTGTTGCCAAATCTTCTTTCTGTGAATGTTTTTTAGGGGGTTCTGGTTTTTGAGGCATCACTAGTGTTGCACTAGTGCTAGCTTTTTCTTTAAGCTCTTCCTTCCTTGGAGGTGGTTTGRCAGGTTGGACTTTAACAGTCCATGCCCACTGTCGATCATAGGAGGGAACTTTACTGCCAKGCAYGCABGWGTGTAGCTCTTTCTTTGGTACCCACTTGTGGGTTTGCCCTTGTGGCTGCTGAGCTA
>Contig112+21035
CGCCTTTTGGGAGGGTTCACCCTTTTAGGGACCAGATTTTCAATCATGGGTCTCTTTCCAGGATTCCTCGGRATTTCTAGAGTAGCGRCCGATACGGTAGTTTTCTCTAGACTAGGAGTTTCCCTTGGCCTTTGTTGCCAAATCTTCTTCTGTGAATGTTTTTTAGGGGGTTCTGGTTTTTGAGGCATCACTAGTGTTGCACTAGTGCTAGCTTTTTCTTTAAGCTCTTCCTTCCTTGGAGGTGGTTTGACAGGTTGGACTTTAACAGTCCATGCCCACTGTCGATCATAGGAGGGAACTTTACTGCCAGGCACGCAYGAGTGTAGCTCTTTCTTTGGTACCCACTTGTGGGTTTGCCCTTGTGGCTGCTGAGCTAGCTTATCCTTTCTTGGGTGCTTAGGCTGAT
>Contig113+148883722
GCTAGGCTCCGCCACTTCAGTGACTAATCTTAAGCCAGCAATTATTTCATGCTTCTAAGGTATTTACAAAGTTATGTAGGGGTTACCTACTTTCACTAARGTTCGGCACACTCTTGTGATTACATTATTTCAGTAATCACCACACCGGTCCGCCTTTTGGGAGGGTTCACCCTTTTAGGGACCAGATTTTCAATCATGGGTCTCTTTCCAGGATTCCTCGGGATTTCTAGAGTAGCGGCCGATACGGTAGTTTTCTCTAGACTAGGAGTTTCCCTTGGCCTTTGTTGCCAAATCTTCTTCTGTGAATGTTTTTTAGGGGKTTCTGGTTTTTGAGGCATCACTAGTGTTGCACTAGTGCTAGCTTTTTCTTTAAGCTCTTCCTTCCTTGGAGGTGGTTTGGCAGGTTGGACTTTAACAGTCCATGCCCACTGTCGATCATAGGAGGGAACTTTACTGCCAKGCAYGCASGWGTGTAGCTCTTTCTTTGGTACCCACTTGTGGGTTTGCCCTTGTGGCTGCTGAGCTA
>Contig114+2378
CTTCCTTCCTTGGAGGTGGTTTGRCAGGTTGGACTTTAACAGTCCATGCCCACTGTCGATCATAGGAGGGAACTTTACTGCCAKGCACGCACGAGTGTAGCTCTTTCTTTGGTACCCACTTGTGGGTTTGCCCTTGTGGCTGCTGAGCTAGCTTATCCTTTTTAGGGTGCTTAGGCTGATGAATCGGTTCCATCCTCTTTTGTGATAACCTCTTCATTTTCTGTGGCAYAGTGTTTTTCAACTGTGCACTTGCTTGCATTTCYTTCAGGCTATCTTGTCCTATGATAAGCCGATCGATCTTAATTAGGGCATCTCCCAGTTGTGCCCTTAGTAAAGAGACTTCTCGTTGAAGGCTCTTGAGTACTTCCTTATCTTCTGAAGCTGATGTGTGTTCTTCTAGCCGACACTTGGTCAGAAGTTCCACATTCAATTTTTCTTGCCTCAAGGCTTCTTCGAGTATTTCAATCTTAGTGTCTCTTTCCAGACTGGCTTGAACACCCCTCTCTTCTGTGTGAAGAGATGCTATCRGTGATAGAGGGTTRTGTTCTTCTATGTGCTCT
>Contig115+2407
GGACTTTAACAGTCCATGCCCACTGTCGATCATAGGAGGGAACTTTACTGCCAGGCACGCAYGAGTGTAGCTCTTTCTTTGGTACCCACTTGTGGGTTTGCCCTTGTGGCTGCTGAGCTAGCTTATCCTTTCTTGGGTGCTTAGGCTGATGAATCGGTTCCATCCTCTTTTGTGATAACCTCTTCATTTTCTGTGGCACAGTGTTTTTCAACTGTGCACTTGCTTGCATTTCTTTCAGGCTATCTTGTCCTATGATAAGCCGATCGATCTTAATTAGGGCATCTCCCAGTTGTGCCCTTAGTAAAGAGACTTCTCGTTGAAGGCTCTTGAGTACTTCCTTATCTTCTGAAGCTGATGTGTGTTCTTCTAGCCGACACTTGGTCAGAAGTTCCACATTCAATTTTTCTTGCCTCAAGGCTTCTTCGAGTATTTCAATCTTAGTGTCTCTTTCCAGACTGGCTTGAACACCCCTCTCTTCTGTGTGAAGAGATGCTATCRGTGATAGAGGGTTRTGTTCTTCTATGTGCTCT
>Contig116+1378
AGAGTAGCGNCCGATACGGTAGTTTTCTCTAGACTAGGAGTTTCCCTTGGCCTTTGTTGCCAAATCTTCTTTCTGTGAATGTTTTTTAGGGGGTTCTGGTTTTTGAGGCATCACTAGTGTTGCACTAGTGCTAGCTTTTTCTTTAAGCTCTTCCTTCCTTGGAGGTGGTTTGRCAGGTTGGACTTTAACAGTCCATGCCCACTGTCGATCATAGGAGGGAACTTTACTGCCAKGCAYGCABGTGTGTAGCTCTTTCTTTGGTACCCACTTGTGGGTTTGCCCTTGTGGCTGCTGAGCTAACTTGTCCTTTCTTAGGTGCTTAGGCTGATGAATCGGTTCCATCCTCTTTTGTRATAACCTCTTCATTYTCTGTGGCACAGTGTTTTTCAACTGTGCACTTGCTTGCATTTCTTTCAGGCTATCTTGTCCTATGATAAGCCGATCGATCTTAATTAGGGCATCTCCCAGTTGTGCCCTTAGTAAAGAGACTTCTCGTTGAAGGCTCTTGAGTACTTCCTTATCTTCTGAAGCTGATGTGTGTTCTTCTAGCCGACACTTGGTCAGAAGTTCCACATTCAATTTTTCTTGCCTCAAGGCTTCTTCGAGTATTTCAATCTTAGTGTCTCTTTCCAGACTGGCTTGAACACCCCTCTCTTCTGTGTGAAGAGATGCTATCRGTGATAGAGGGTTRTGTTCTTCTATGTGCTCT
>Contig117+1407
TAGACTAGGAGTTTCCCTTGGCCTTTGTTGCCAAATCTTCTTCTGTGAATGTTTTTTAGGGGGTTCTGGTTTTTGAGGCATCACTAGTGTTGCACTAGTGCTAGCTTTTTCTTTAAGCTCTTCCTTCCTTGGAGGTGGTTTGACAGGTTGGACTTTAACAGTCCATGCCCACTGTCGATCATAGGAGGGAACTTTACTGCCAGGCACGCAYGAGTGTAGCTCTTTCTTTGGTACCCACTTGTGGGTTTGCCCTTGTGGCTGCTGAGCTAGCTTATCCTTTCTTGGGTGCTTAGGCTGATAAGTCAGTTCCATCCTCTGTTGCGATAACCTCTTCATCTTCTGTGGCACAGTRTTTTTCAACTRYGYRCTTGCTTGCATTTCTTTYAGGCTATCTTGTCCTATGATAAGCCGATCGATCTTAATTAGGGCATCTCCCAGTTGTGCCCTTAGTAAAGAGACTTCTCGTTGAAGGCTCTTGAGTACTTCCTTATCTTCTGAAGCTGATGTGTGTTCTTCTAGCCGACACTTGGTCAGAAGTTCCACATTCAATTTTTCTTGCCTCAAGGCTTCTTCGAGTATTTCAATCTTAGTGTCTCTTTCCAGACTGGCTTGAACACCCCTCTCTTCTGTGTGAAGAGATGCTATCRGTGATAGAGGGTTRTGTTCTTCTATGTGCTCT
>Contig118+2560
GTCAGAAGTTCCACATTCAATTTTTCTTGCCTCAAGGCTTCTTCGAGTATTTCAATCTTAGTGTCTCTTTCCAGACTGGCTTGAACACCCCTCTCTTCTGTGTGAAGAGATGCTATCRGTGATAGAGGGTTGTGTTCTTCTATGTGCTCTTGCGGAATAGTAATTACATCTGGTTTCCTAGGTGCCGGCTCCTCTGCCTCTACTAGGGGGAGATCATCAGGGGAGGCAGGAGTAGTCTCAACTGCTATCTCGACCTTGGTGATTGTCTCAACCTTACTAGGTGGCGGATCCGCCTCGCATCCAGACTCATCAAGATGCATTTTACTCATCCGAGCATCTTTCTTTGTTTTAAGCCGTCTTCTTTGGCGTTTYGTCTGATGCTGCACCAGTTGTGCYCTTAAYTCAGTCTCAGAGACTGTTGCACTACTTGGTGTGAAGTCATCCAGTAATATCTGGGGGGTTGCCTCTCCATCCTTAGGGAGGGTGGTCTCTATGCTCAGGAYCAARGGTGTTGGATGTTCTTTTGACACTGCCTTGTCMTDTTGTAYAAGACCTTGTTCTT
>Contig119+1412
TTTTTGCCTCTTTTGATAATTTAATTTTACCTCTTTTGAACCTTAGGCAAAACTGATTTTGGAGCTTTTTACBATCTTTCACCGCTTTTGCCTAATTTTCCGTCTTTTGCCTTTGCTTTTYCTRCTTTTTCCGGATCTTCATCATGCCTTTCTCCTTGATTTTCYGCCTCTAAGGATATTCTCATGTCAGTTTCTTTGTGCATTTCCTTGGTCTCCAATTGTCCGCTTTTGTAGATTTCTCCTTGAAATCTTTTGCTYCATWTGTCCRTCTCTGCTTGTATGTGACATTCTCAATTAGCAAAAATGTATCTTTAATGCTTTTCGTACTTCGCTCTCTCCTTAGTGTGTTTCTAGATCACTCRAAGATATGTATAATGAATGTGTGTGTCTAGATTYGAGCATCCTCTTTCTTTTAACTGGCTTCTCAGCGTGAGCCTATCARGGGTGTGTGYATCTAATCACCTAAGAAGGACTAACAGGCCCACATTCTATGGTCCTACCTTACCTTTTAATTCTACCTTTACAATTCTAACTACCTATTCCCGGTGTTCCCTAGTGACAAGTGGGTGTACTGTTTGTCATAGCTTCCAGATCATCATTTTCTCCTTATAAGAGCCCCAGCACCACAGTGTTACCCGTGTCGGAGTGCGGTAGCTCTTTCCAAGCCTTATTGAATTCTCCTTGTCGCTCATACTCCTTCTTCTTGTGCAGAAGTTAGGCAGTTTCAGGCTTAGTGAGTGGATTTRCAGTGAGTACATGATTTGGTGGCTAAGTTCCTATAGTTCACCTTTCACTCAAGATCCTAGGAATGCATTTAAGTATGCTTTTACTTATGCAGCTAAGTTGCTAGGCTTCGCCACTTCAGTGACTAATCTTAAGCCAGCAATTATTTGATGCTTCTAAGGTATTTACAAGGTCATGTAGGGGTTACCTACTTTCGCTAAAGTTTGGCACACTCCTGTGATTACATGACTTCAGTAATCACCACACCGATCCGCTTTTTGGGAGGATTCACCCTTTTAGGGACCAGATTTTCAGTCATAGGTCTTTTTCCAGGATTCCTCRGAATTTCTAGAGTAGCGGTCGACGCGGTAATTTTCTCTAGACTAGGGGTCTCCCTTGGCCTTTGTTGCCAAATTTTTCTTTGTGAATGTTTCTTARGGGGTTCTGGTTTTTGAGGCATCACTAGTGTCGCACTAGTGCTAGCTTTTTCTTTACGCTCTTCCTTCCTCGGAGGTGTTTTGGTAGGTTGGACCTTAATAGTCCATGCCCACYGTCGATCATAAGAGGGAACTTTACTGCCRTGCACGCAARTGTGTAGCTCTTTCCTTGGTACCCACTTGTGGGTTTGCCCYTGAGGCTGCTGAGCTAGCTTATCCTTTTTTGGGTGCTTAGGCTGTTGAATCGGTTCCATCCTCTTTTGTGATAACCTTTTCATTTTCAGTGGCACAGTATTTYTCAACTGTGCACTTGCTTGCATTTCCTTTAGGYTATCTTGTCCTGTGATAAGCCGATCGATCTTAATTAGGGCATCTCCCAGTTGTGCCCTAAGTAAAGAGACTTCTCGTTGAAGGCTCTTGAGTACTTCCTTATCTTCAGAAGTTGATATGTGTTCCTCTATCCGGCACTTGGTTAGAAGCTCCACATTCAATTTTTCTTGCCTCAAGGCTTCTTCGAGCATTTCGATCTTAGTGTCTCTTTCCAGACTGGCTTGAACACCCCTCTCTTCTGTGTGAAGAGATGCTATCGGTGATAGAGGGTTGTGTTCTTCTATGTGCTCTAGCGGAATAGTAGTTACATCTGGTTTCCTAGGYGCCGGCTCCTCTGCCTCAACTAGGGGGAGATCATCAGGGGAGGCAGGAGTAGTCTCAACTGCTATCTCGACCTTGGTGATTGTCTCAACCTTACTAGGTGGCGGATCCGCCTCGCATCCAGACTCATCAAGATGCATCTTACTCATCCGAGCATCCTTCTTTGTTTTAAGCCGTCTTTTTTGGCGTTTTGTCTGATGCTGCACCAGTTGTGCTCTTAACTCAGTCTCAGAGACTGTTGCACTACTCGGTGTGAAGTCATCCAGTATTATCTGGGGGGTTGCCTCTCCRTYCTTAGGGAGGGTGGTCTCTATWCTCAAGATCAAGGGTGTTGGTTGTTCTTTTRACMCTGCCTTGTTATGTTGTATAAGACCTTGTTCTTCGCTAATCGCTAGAACTGTTGCTGGCCTTTGTGCTGGCTCAGGTTCTTCCTCAGGTAGCTCATCACCTAGACAACTCTCTGAGAGGCTGATGATGGCAATGCAGAATTCATTCAGAGGGTAAGATTTGAGGTATGTTTCCTCCTCAATGAATATTCTGACATGTCTAAGGAATCCCTTCTTGAGCCACRCTAATGCCTCGGTGTCTTCGACTTTAAAGTCAAAGTTCTGTAACATCTGCCTAGCTCTGGCAATGTATTGGCGAGATGTTTCAGACTTTCTTTGTTTGAGGAGGGGTAGAGGTGAAGTAGCCTCTACTTTGGATTTTCTCTYTGTTTCCTCCTTGTGAGCGGTAATCTTAAGATTATCCTCRATCTTTTGTGCAGCTAGATACGTAGTTTGGAATGTATCTCCCATGAGAGCTCGGGTCATCCTTCTTTGTATCTCATGAGTTAGTCCTTTGACATAAGTCACACTCGTTCTTTTGTGTTCAAAGGGTATGCCAGGCCCTAAGAAGATTTCAATGAATCGAGTAGTGTACTCCGCTATACTTTCATCATCCTCTTGGAGGAGATATTCCGGTAACTCAATCTGATGGTAGCCAGATGATTGCCCTACGTCTCTGGGTATCTCATTCCTATCAGAGTCTATCGGTTCTTCGATAAATTTAACTCGAAGATAGTGCTTAACCATCTCCCAGCATTCCCTTTCTATTGGATTGCCCTTAGTATACCAATGGTATGGCTCTCCTCTTAGGGTTTGAGAGGCTAGCTCCATCCTCTGAGTGTCTGTATAGACTCGGCTCTCAACCCAGTCTATATATTCATTAAGTCTGAGCCCACCCGCATAAGTCTTTATGGTAGGGTCTGTGGCTCTATCTTCTGGGTGATGCGCTGCATGTATGCCCATGGCCCAGCAATCTATGATAGGCATATTGTCCATAGTGCAGTCATGCTTGTTTCTCGGCATCTTAGCTGTTTCTGATTTATGAGGATAGACCTGTTCTATGCTCATTGTATTCACAGGGACATCGAGGGGTTCAGGGATCTCAACATAGAAGCGCCTAAGTCTGCTGCCATTGATCCTAGTAGGGAATTGCACCCCTTCCAGTGTCTCAAGCAGGACAGCACCATTTGCTCCTACGTCTAGGACCTTGTAAGGCCCTTCACCTCTGAGYTTCAATTTGCCCTTGAATTTTCTTGCAGTATAGCAAAGAACTARGTCATCTTTCCTTATTTCCTTGCTCTTCAGGTTGCTGTCATGCCATGCTTTTCTTCTGGATTTTTCAACCATCATAGCATGTGCAGCAGTCCTCCTAGTCTCGTTTAACTGTTCCAGTGCAACGTACCGCTCTTCCAAAGAATGTTGAGTGTCTATTCTTTCTGTAACTGCGATACGTAGGCTAGGCACTAAGTACTCGAGTGGCATTACTGCTTCAAGTCCATAGGCTAGTTGRAAAGGGGTTTGGCCGTTTGCTACCTTATAGGCAGTTCTATATGCCCACAATGCTGCATTCAGCTTGTGCTCCCAATCTGATCTTCCTACATCACAGGTACGAGTCAAAATAGTACTCAAGACCTTGTTGGTGGACTCAGCTTGTCCATTGCACCTGGGATAGTAGGGTGTGCTTTTACGGTGAATGACTGTRTAGCCTGATAACAGATGCTTGATAGTGTCGTTCAAAAAATGAGTTCCTCGATCACTCACTATCTCTATGGGGCATCCGAATCGGCATATGATATTTTCGTATAAGAATTTAGCAGTGGAGATTGCATCTGCGTGTTTCACTGCTTTCGCTTCAGCCCACTTCGTTAAATAGTCCGTGGCTGTGATTATGTAGCGCGCTTGTGAGCCTCGAGCTGCCGGCTTGATCGGTCCCACAAAATCGATCCCCCATTTCTCGAATGGTTGTTCTGCTAAAATAGGGTTAAGCGGCATRTGCTCTGCGTCTCTTGGGATCGTGTCACGTTGACATACATCACAACATTTRACATAGTCATTGACATCCTTAAAGAGACTTGGCCACCACAGGCCTGCTTGGAGGACTTTCCTTGATGTGATTTCAGTTGAGAAGTGGCCCCCAGCTACACCTTCGTGTGCTTCTCTTACCATTAAAGGGACTTCGTGTGGCGAGACACATCTTCTCATAATCCCATCCTTGCCAAGCTTATAGAGTTGGCCTGCGATTATTTGGTATTGAGCAGCCTTTATGATGAGTTTCCTCCCTTCCRCTTTCGTTAGAAAGGGATGAGGTCTCCCCGTCGTTAGATATGCTGCTATATCAGCGTACCAATCTGCTACCATGTCAATCTTAAACAGAGCCATATCAGGTAATTCATCATCCACTCCTGTAGGAGCTTCTCCTGACTGAATACGGGATAGGTGATCTGCCAAGAAGTGCTGCTTCCCCTTCCGAACCACCACCTCAAAGTCGAACTCTTGCARTAAGAGCAACCAACGGGTGATTCTTCCAGTTGAGCATGGCTTGTTGACAAGGTACAGCAATGCTTGGTGATCGACAAAGAATTTAAATTTGTTTGCCAGTAGATAATGCCGATACTTTTTGATGCTATATACCATCGCAAGGCCTTCCCTTTCTGTGGTGGTGTAATTCACTTCGGCATCATCAAGCTGCCTGCTGGAGAAATATATAGGATAGTCTTTCTTATGTTCTCCAGGTTGGGTCAGTATACTACTCAATGCGAATTGTGACGCATCAGTATGCACATGGAAAGGCAAGTCCCAATTGGGTGGTCTTAATACCGGAGCAGTTACAAGTAACTGCTTGAGCCTTTCCCAAGAGGTCTCGCAGTCGGGAGTCCATTTGAAGTTACTTAACAGGCCGTAAATAGGCTTTGCCACACGGGCATAGTCCTTCATGAATCGCCTGTAGTAGTTGTAGTGTCCCATTGCAACTTGTACATCTTTAACCGTCTTTGGTGGCTTTAGATTCAAGATGCACTCGACTTTTCCCATATCAGTRGAAATACCGTGTCGTGAGACAATATGGCCAAGGATAACTCCGTGTGTGACCATAAATTGGCATTTCATGGGATTCAAGGATATTTGATAGAGGCGACATTGTATAAACATCTCCTCAAGGCATGCTAGATGCGTATCTCTTTTCGAGTGGACACAAAGGTCATCCATGAAAACTTCCAAGAATTTTCTAAGTTGATCTCTGAAGGCATGACACATGACTCTTTGAAATGTGGCCGGCGCATTGCATAGCCCGAATGGCATTACYTTGTAGGCATAAATGCCCCATTCTGTAGCAAAGGCCGTCTTATGTTGGTCTTCCTCAGCGATCAGAACTTGATTATATCCGCTGAATCCGTCTAAGAAGCTGTAGACTTCAGATCCAGCTACTCTTTCCAGKACACTCTCTGTGAATGGCAAAGGGTAGTGGTCTCTTTTAGTCACCGCATTGACGTTTTTGAGATTCACACAGATTCGAATGTTTCCGTTCTTCTTGGGAACAATCACTATGGGCGAAACCCAATCTGTGTGTTCGATTTCATATATGAACCCAACTTCAATCAGTTTGTTGAGCTCCTCTGTGATTTGCTTTGCATACTTTGGATTTGTTCTGTATGCCGGGACATGCTTTGGTTTGGCTCCATCAACCATCGGGATAGTGTGGACTACCACTTCAGGTGAGATGCCCTTCATATCATCATATGTCCAAGCAAAACAATCCTTGTACATGATGAGTAGYTTCCTGAGGTCCAGTTCTTCTTGGAAACTTAAATTGTCTCCAATAAAAATAGGCTTCTCCCCCTCCTTGCCATTTGATATGTCTATCATCTTTGTCTTGGCAGGGCCTTCATAGACTTCACTTGTAGAGTTTTTAGGCTCTCTCTGAGGTTGAGGCATGACAATCATTACCTCGTCGATTGCATAGTCCTTGAAGTACTGGGGGACATCCCTAAGTGGAACTGTCTCAGGTTGACCACTAGCTTCCTCATTTAAGCGTGYCTGAAGCTCTRWTTCAGTCATCACTTCRGTTTTGGCTTTTAATCTTTCATTTTTTGCCTTTTGGCTAGCGCCCTCTGATTTGTCTTTCGAGGTCTTGGCTTTGCTAGCTCTTCTAGACTTCTTGTCTTTTCTTTTAAGCTCATTGTGGAGCCTGCCTGCATCTGGGTTAGTAGCTGTCTCTACTATATTGTTGCAAGCTCCTTCAAGTCCTTCTTGTGTCCATTTGAGAGGCAGTTTGGGGTTGCCAGTCAGAGGGACAACTATAGGATCTTGAATTGGCAGTTCTTCCATATGTGTGGAGGTGGTCTTTTGTGAAGAACGCCTGGGGGTATATACATAGCTTAGCGTAGTATCACTGGGTAGCGGCCTGCCCTTGAAGTCCTTTATCTTAGTCTTCGTAGGCGCATCCATCCAGCGAAGCGTAGTCTCATCGTCAGAGTCGGTAGATTCTTCTGAGCTTCCAGATCCATCGACTGGAACTGATTTACAGGGAGAATTGGTTCTCGCAACCTTTCCCACTCCACTAATCCCTAGGGGTTGYGAAACCGCACCTATCATTAGTAGGGGTACTTGGGGAATCGGAGTAACTTGCGCTTCTCCTTCCAACTCTACTCCCGTATCATTCACGGTCAATTCCTCTGGTTCAAAACAATCTAGAAGGGCGAGAGTATGGATCCAGTTGACCATCTGCTCATCCTCTTCCAGGTTTTTCAGAATTGGTTTTCTTTTTCTCAATATCTCTTCGTAATCTTCCAATTCCTGGCTCATCTGTGTTGTCTGAGATGATCCCTCTAGGTTCCGAATGTTGATAGGCACCACTTTTTTAGAGCTTAAGTCTACTTTGACAGCTCTTTCTCTATTCTGTAATGAGAGCCTATTCAATCCCCAGTCATGRATCACATTGGCYGCTCTTAGCCATGGTCTTCCTAGGAGTACTCTGAGAGAACACGAATGCTCAGGCATTTCCATCACCACGAAGGCTATCGCAAAGTGCAACCCTGCTACCTTGACTGGCACATTCTCGACTATGCCTAGAGGTTTGACTTTAGATTGGTCTACCAGTCTGATAAGAAAGGGTACAGGTTGTAATGCTGGTAACTTCCATTCCTTATAGACGGCATAAGATAGAACATTGACTCCTGAACCTCCATCCAGGATTCCTTGTTCTTTCTCAAATAGTTTGTGATGCACAGGCAATACTGTGTTCTGTGCGTCACTTTCCCAAGACAAGGCTATTGCGTTTATATCYACCTCAGGTTCCTTCCAGTCACATGTGAGGGTTCCTTTAGCAGGGGACACCTTTATATCTCCCTTGATCCAGGCTTGTAGTGTGTCACCCATTGTGGGTACAGACCTTAGAATTAGACCCARGGGTATGTTGACTGTCTGCCCGATGATATAAGACAGCAACTCCTTAGGATGAGTTGTCTGTGTTGGTATGGCATCAGCCAYTGCATCATCCAAAGGGAYGTCAGGGGTGTGTTGGGGCATTGGATTTTGTTCTGCATCCCACTGACTCTGCTGTCGCCTTATCCAGCTTTTCAGCTTTTCHACCCTATGTTGCTCTACCTCGGGGTTGGGATATTCCCCTGGGCTTGTCCTCGAAGTABTGGCATTGCCTTGTACTTTGTCCTCTTCAGGGAGTACTTGGTTTGCCACTTTTCTCTGTGCTCGGGTTGCAACAAATAGGGGCACATGAGATACATTAATAAGATGTTCAGGTTGGGTGTTTGTAATCTCACGCACTCGAGTAGCTTGCCCAGCCAGGGTTCGTGAGTTAGCATCCCATTGCTTCTCATTTATGTCATCTGGCTGTTCAGCGGGGTCGATCACTGTTATGATGTTGATCGGGGAGACACCTTCTCTAGGTTTGAGCAGGTGATTAGGTTGTGTCTCCGTATTGTTGACAGTGAATCTTAGTGGACAGGCATTACTCGGATGTCCTGACCCACATTCTCTRCACAGGGGGATGTATTCTCCAGGTTTTAARTTTGGACAATCCCTGCGGAAGTGATTTCCTCCACAAGCAAAACACTTGATTGGAGGTCGCTCACCAGTGCCTCTCACTTGATATGCATATATAGGCACTAGCTGCTCTGGGTTTATCGAATTCTCGATGTAGTAGAGGGGCAGCTCTGATGATAGCATGGTTTGTTCCATRGGATAATCTACCCACTCTCCTTCATCGTTAATGAATCCGTTGGCCATGTAGTCAATACTGGCACTTGCAATTGGCACATTTGCAGGTCTTTGTGGCCGGTATTGAGGTTGTGCATTTGCCAATGTTCTGGGATCTCTTACTACCAACTGCTGCTGTTGGGTAGAGATTTGCTGAGGTCTTGYCAAYAAGCCTCTGCGCTGTTGTATCAGCTTAGGGTCAGTTACTCTGGCATTATAGAAACATGTTTCTGTGCCATGAGAGTTGGTTTTGCATATAGCACAGTAAGTTTGCTGTGCCGCACCTCTATCTGTTAGTAACCTCCTTCGAATGATGGGACATTCGTTTGTCGGATGGTTACCAGTGCACTCACCACACCACACACCATCCCTTCTTGGATATGATGGTTGCATTTGAAGCTCTGGTGGTGTGACCCTGAGCTTGTGCTCTATAGCTTGCAATATATCAGTTTGCATTTTAGTACTGATTTTTTGGGTCTGCTCAGCCATTTGYCTGACCGCATTTTGTAACTCGTCTTTAGTAGCCAATCCTGATATATCKGTTGCTTGGCTATGCGTGTCAAACTTATTATCATGCTTATCAGAAGCTTTGTCAGAGTGTCTATGTCTCCTAGGTTTCTCTTCTTGTTCAGAGTTACTTTCTAGGTCAGACATATTGTCCTCGTAAGACATGGCCAGTTCTATTGCCTCTCTGACATTTGCAATGGCTTGTCTTACGGGAGCCTTAGTGAGTTCTTTGCGTATCTCTCTTCTGAGWCCGCCTATAAACCAGGTCACTAAGTACTCCTCCTCAGGCCTATTGGCGCATTTGCCCATCAATCCTCTAGTTCTAGAGGCATATTCTCTGACTGTCTCTTTCTTGCCCTGCTTCAACTTACCTAGCAAGAATCTGGGATCCTCGCTTATCCGGTCAACTTGGAAGTTTTTCAGGAACAAGGTCCTTAAATCCTCCCAGGTAGCCCTTTCAGTTGCATCCAGGTCAAGATACCAGTCAAAGGCACTATCTGCCAGGCATACTCCAAACAACTTGAGTCTGGAGGCGTCATTATCATCTCCGGTAGCCCTTAATGCTGCATCATATGCTTTKAGAAATTTATCGGCACTACCGCGTCCATGGTATCTCGGGAAATCTACCTTAGGTGAATGCCCGTGTCGACCCCCTCCACCACCAGCAGTTGCTGGGAGGACAGGGGGATACGGAGCAGCACCAAGTCCGCTTCCTCCGATACCACTTGTAGAAGACATTTTGGKCTGAGTGGGGTTACTCTGCTCTTGGTGAATCTGTAAGCTGGGCTGTGAAGAAGGTAGAGTATCYACTGGCTCTCCTTCTGTAGCAGAATCTGCACTTAAGGTCTGTATAGCCTCTTGCACTTGCTTTAGCCTTTCAAAGTATGTAGGGTGTAATCTCCTACCTGAGCGCAAGTGCATATAGGGTTGCAGATTTGCCAAATCCAAGGGTTTTCTTATGCTGATGTGCTGCCTTTCTTGCAGCTGTACTTCCTGGAAATCAGTCYBTGAGGGTAAAATTGCTAGCTCAGAGGGTAATTAGGTCTTTTTCTCTTTGGCGATTTTTCAGCTCCGGATTACTAGGACTGCTTTACTGCTTCAGCTCAGTTTTTTGCAACTGTTTCTTTTGCCAGCTGAATGCTCAACTTTTTGTGCACCCAGTAATCACTRATTTTCARAAAAWTTTGAAAAATTTTCAATTTTGCAAAAAATTTTSCATTTTGCCAAATCTGATGTTTTCGCGTTCGCGCGAAAACACTCCACTCCTATTTTCGCGTTCGCGCGAAAACACTGGTGTTTTYGCGGCGTCGCGAAAATGCAGTTYCGTGTTTTCGCGGCTAGCGCGAAAACATGATTTTGCTAG
>Contig12+2151
ACATAATTAGTGTCATCGAGCTTGGATTGATGGTCCATATGAAACTGTGCTGCATTAGGGGTAGACATGATGAGGATGAAGGTGGACTTTCAAAGAGTTAAGGAGAAATGTGAGGTGAAATGARGTGCAAATGATARAGAAAAAGGCTTTGAAAATGAGGTAGTAGGAACTATGAAAGAAAATGTAAGAATAACACTCAGCAATAAAAAACAGGTTTGGAAGTAAATTCCTATCCTGGCTGTCTATCTAGATGGATAGAGGACTCCGAGAGGTTTCTAAYGAGCCTAAGAACACHTAAAACGGATGTCGTATGACAAAGTTATAAGGTTTAGAGTGTGGAGGCTATGTGTAGAAAATGGAGTATTTTTGCWAAGGTTATGAGAGTGAAGGAGAGGGCTTGAATTCAAATTTTTGAATGTGCAAATTATCCCATATTCCTTCTTTTGGAGGGAAAGGAGGGAATATAAGCCTTTTCACTCCTATASTCTTATGTGAAAGGAARGGGGAAGAAAGGGTTAGGAAATAACCACTTTCAAATGVTCCTGTTCACACAYGCACGCAGCGAGCAACGCTAGCGTTTTGCCTTTGCCTGAGG
>Contig120+2612
TCAAGGGTGTGTGCATCTAATCACCTAAGAAGGACTAACAGGCCCACATTCTATAGTCCTACCTTACCTTTCAATTCTACCTTTACACTTCTAACTACCTATTCCCRGTGTTCCCTAGTGAKAAGTGGGTGTACTGTTTGTCCATAGCTTTCGGATCATCATTTTCTCCTTATAAGAGCCCCAGCACCACAGTGTTACCCGTGTCGGAGTGCGGTAGCTCTTTCCAAGCCTTATTGAATTCTCCTTGTCGCTCGTACTCCTTCTTCTTGTGCAGAAGTTAGGCAGTTTCAGGCTTAGTGAGTGGATTTGCAATGATTACATGATTTGGTGGCTAAGTTCCTATAGTTCACCTTTCACTCAAGACCCTAGGAATGCATTTAAGTATGCTTCTACTTATGCAGCTAAGTTGCTAGGCTTCGCCACTTCAGTGACTAATCTTAAGCCAGCAATTATTTGATGCTTCTAAGGTATTTACAAGGTCATGTAGGGGTTACCTACTTTCGCTAAAGTTTGGCACACTCCTGTGATTACATGACTTCAGTAATCACCACACCGATCCGCTTTTTGGGAGGATTCACCCTTTTAGGGACCAGATTTTCAGTCATAGGTCTTTTTCCAGGATTCCTCRGAATTTCTAGAGTAGCGGTCGACGCGGTAATTTTCTCTAGACTAGGGGTCTCCCTTGGCCTTTGTTGCCAAATTTTTCTTTGTGAATGTTTCTTARGGGGTTCTGGTTTTTGAGGCATCACTAGTGTCGCACTAGTGCTAGCTTTTTCTTTACGCTCTTCCTTCCTCGGAGGTGTTTTGGTAGGTTGGACCTTAATAGTCCATGCCCACYGTCGATCATAAGAGGGAACTTTACTGCCRTGCACGCAARTGTGTAGCTCTTTCCTTGGTACCCACTTGTGGGTTTGCCCYTGAGGCTGCTGAGCTAGCTTATCCTTTTTTGGGTGCTTAGGCTGTTGAATCGGTTCCATCCTCTTTTGTGATAACCTTTTCATTTTCAGTGGCACAGTATTTYTCAACTGTGCACTTGCTTGCATTTCCTTTAGGYTATCTTGTCCTGTGATAAGCCGATCGATCTTAATTAGGGCATCTCCCAGTTGTGCCCTAAGTAAAGAGACTTCTCGTTGAAGGCTCTTGAGTACTTCCTTATCTTCAGAAGTTGATATGTGTTCCTCTATCCGGCACTTGGTTAGAAGCTCCACATTCAATTTTTCTTGCCTCAAGGCTTCTTCGAGCATTTCGATCTTAGTGTCTCTTTCCAGACTGGCTTGAACACCCCTCTCTTCTGTGTGAAGAGATGCTATCGGTGATAGAGGGTTGTGTTCTTCTATGTGCTCTAGCGGAATAGTAGTTACATCTGGTTTCCTAGGYGCCGGCTCCTCTGCCTCAACTAGGGGGAGATCATCAGGGGAGGCAGGAGTAGTCTCAACTGCTATCTCGACCTTGGTGATTGTCTCAACCTTACTAGGTGGCGGATCCGCCTCGCATCCAGACTCATCAAGATGCATCTTACTCATCCGAGCATCCTTCTTTGTTTTAAGCCGTCTTTTTTGGCGTTTTGTCTGATGCTGCACCAGTTGTGCTCTTAACTCAGTCTCAGAGACTGTTGCACTACTCGGTGTGAAGTCATCCAGTATTATCTGGGGGGTTGCCTCTCCRTYCTTAGGGAGGGTGGTCTCTATWCTCAAGATCAAGGGTGTTGGTTGTTCTTTTRACMCTGCCTTGTTATGTTGTATAAGACCTTGTTCTTCGCTAATCGCTAGAACTGTTGCTGGCCTTTGTGCTGGCTCAGGTTCTTCCTCAGGTAGCTCATCACCTAGACAACTCTCTGAGAGGCTGATGATGGCAATGCAGAATTCATTCAGAGGGTAAGATTTGAGGTATGTTTCCTCCTCAATGAATATTCTGACATGTCTAAGGAATCCCTTCTTGAGCCACRCTAATGCCTCGGTGTCTTCGACTTTAAAGTCAAAGTTCTGTAACATCTGCCTAGCTCTGGCAATGTATTGGCGAGATGTTTCAGACTTTCTTTGTTTGAGGAGGGGTAGAGKTGAAGTAGCCTCTACTTTGGATTTTCTCTTTGTTTCCTCCTTGTGAGCGGTAATCTTAAGATTATCCTCAATCTTTTGTGCAGCTAGATATGCAGTTTGGAATGTATCTCCCATGAGAGCTCGGGTCATYCTTCTCTGTATCTCATGAGTTAGTCCTTTGACATAAGTCACACTCGTTCTTTTGTGTTCAAAGGGTATGCCAGGCCCTAAGAAGATTTCAATGAATCGAGTAGTGTACTCCGCTATACTTTCATCATCCTCTTGGAGGAGATATTCCGGTAACTCAATCTGATGGTAGCCAGATGATTGCCCTACGTCTCTGGGTATCTCATTCCTATCAGAGTCTATCGGTTCTTCGATAAATTTAACTCGAAGATAGTGCTTAACCATCTCCCAGCATTCCCTTTCTATTGGATTGCCCTTAGTATACCAATGGTATGGCTCTCCTCTTAGGGTTTGAGAGGCTAGCTCCATCCTCTGAGTGTCTGTATAGACTCGGCTCTCAACCCAGTCTATATATTCATTAAGTCTGAGCCCACCCGCATAAGTCTTTATGGTAGGGTCTGTGGCTCTATCTTCTGGGTGATGCGCTGCATGTATGCCCATGGCCCAGCAATCTATGATAGGCATATTGTCCATAGTGCAGTCATGCTTGTTTCTCGGCATCTTAGCTGTTTCTGATTTATGAGGATAGACCTGTTCTATGCTCATTGTATTCACAGGGACATCGAGGGGTTCAGGGATCTCAACATAGAAGCGCCTAAGTCTGCTGCCATTGATCCTAGTAGGGAATTGCACCCCTTCCAGTGTCTCAAGCAGGACAGCACCATTTGCTCCTACGTCTAGGACCTTGTAAGGCCCTTCACCTCTGAGYTTCAATTTGCCCTTGAATTTTCTTGCAGTATAGCAAAGAACTARGTCATCTTTCCTTATTTCCTTGCTCTTCAGGTTGCTGTCATGCCATGCTTTTCTTCTGGATTTTTCAACCATCATAGCATGTGCAGCAGTCCTCCTAGTCTCGTTTAACTGTTCCAGTGCAACGTACCGCTCTTCCAAAGAATGTTGAGTGTCTATTCTTTCTGTAACTGCGATACGTAGGCTAGGCACTAAGTACTCGAGTGGCATTACTGCTTCAAGTCCATAGGCTAGTTGRAAAGGGGTTTGGCCGTTTGCTACCTTATAGGCAGTTCTATATGCCCACAATGCTGCATTCAGCTTGTGCTCCCAATCTGATCTTCCTACATCACAGGTACGAGTCAAAATAGTACTCAAGACCTTGTTGGTGGACTCAGCTTGTCCATTGCACCTGGGATAGTAGGGTGTGCTTTTACGGTGAATGACTGTRTAGCCTGATAACAGATGCTTGATAGTGTCGTTCAAAAAATGAGTTCCTCGATCACTCACTATCTCTATGGGGCATCCGAATCGGCATATGATATTTTCGTATAAGAATTTAGCAGTGGAGATTGCATCTGCGTGTTTCACTGCTTTCGCTTCAGCCCACTTCGTTAAATAGTCCGTGGCTGTGATTATGTAGCGCGCTTGTGAGCCTCGAGCTGCCGGCTTGATCGGTCCCACAAAATCGATCCCCCATTTCTCGAATGGTTGTTCTGCTAAAATAGGGTTAAGCGGCATRTGCTCTGCGTCTCTTGGGATCGTGTCACGTTGACATACATCACAACATTTRACATAGTCATTGACATCCTTAAAGAGACTTGGCCACCACAGGCCTGCTTGGAGGACTTTCCTTGATGTGATTTCAGTTGAGAAGTGGCCCCCAGCTACACCTTCGTGTGCTTCTCTTACCATTAAAGGGACTTCGTGTGGCGAGACACATCTTCTCATAATCCCATCCTTGCCAAGCTTATAGAGTTGGCCTGCGATTATTTGGTATTGAGCAGCCTTTATGATGAGTTTCCTCCCTTCCRCTTTCGTTAGAAAGGGATGAGGTCTCCCCGTCGTTAGATATGCTGCTATATCAGCGTACCAATCTGCTACCATGTCAATCTTAAACAGAGCCATATCAGGTAATTCATCATCCACTCCTGTAGGAGCTTCTCCTGACTGAATACGGGATAGGTGATCTGCCAAGAAGTGCTGCTTCCCCTTCCGAACCACCACCTCAAAGTCGAACTCTTGCARTAAGAGCAACCAACGGGTGATTCTTCCAGTTGAGCATGGCTTGTTGACAAGGTACAGCAATGCTTGGTGATCGACAAAGAATTTAAATTTGTTTGCCAGTAGATAATGCCGATACTTTTTGATGCTATATACCATCGCAAGGCCTTCCCTTTCTGTGGTGGTGTAATTCACTTCGGCATCATCAAGCTGCCTGCTGGAGAAATATATAGGATAGTCTTTCTTATGTTCTCCAGGTTGGGTCAGTATACTACTCAATGCGAATTGTGACGCATCAGTATGCACATGGAAAGGCAAGTCCCAATTGGGTGGTCTTAATACCGGAGCAGTTACAAGTAACTGCTTGAGCCTTTCCCAAGAGGTCTCGCAGTCGGGAGTCCATTTGAAGTTACTTAACAGGCCGTAAATAGGCTTTGCCACACGGGCATAGTCCTTCATGAATCGCCTGTAGTAGTTGTAGTGTCCCATTGCAACTTGTACATCTTTAACCGTCTTTGGTGGCTTTAGATTCAAGATGCACTCGACTTTTCCCATATCAGTRGAAATACCGTGTCGTGAGACAATATGGCCAAGGATAACTCCGTGTGTGACCATAAATTGGCATTTCATGGGATTCAAGGATATTTGATAGAGGCGACATTGTATAAACATCTCCTCAAGGCATGCTAGATGCGTATCTCTTTTCGAGTGGACACAAAGGTCATCCATGAAAACTTCCAAGAATTTTCTAAGTTGATCTCTGAAGGCATGACACATGACTCTTTGAAATGTGGCCGGCGCATTGCATAGCCCGAATGGCATTACYTTGTAGGCATAAATGCCCCATTCTGTAGCAAAGGCCGTCTTATGTTGGTCTTCCTCAGCGATCAGAACTTGATTATATCCGCTGAATCCGTCTAAGAAGCTGTAGACTTCAGATCCAGCTACTCTTTCCAGKACACTCTCTGTGAATGGCAAAGGGTAGTGGTCTCTTTTAGTCACCGCATTGACGTTTTTGAGATTCACACAGATTCGAATGTTTCCGTTCTTCTTGGGAACAATCACTATGGGCGAAACCCAATCTGTGTGTTCGATTTCATATATGAACCCAACTTCAATCAGTTTGTTGAGCTCCTCTGTGATTTGCTTTGCATACTTTGGATTTGTTCTGTATGCCGGGACATGCTTTGGTTTGGCTCCATCAACCATCGGGATAGTGTGGACTACCACTTCAGGTGAGATGCCCTTCATATCATCATATGTCCAAGCAAAACAATCCTTGTACATGATGAGTAGYTTCCTGAGGTCCAGTTCTTCTTGGAAACTTAAATTGTCTCCAATAAAAATAGGCTTCTCCCCCTCCTTGCCATTTGATATGTCTATCATCTTTGTCTTGGCAGGGCCTTCATAGACTTCACTTGTAGAGTTTTTAGGCTCTCTCTGAGGTTGAGGCATGACAATCATTACCTCGTCGATTGCATAGTCCTTGAAGTACTGGGGGACATCCCTAAGTGGAACTGTCTCAGGTTGACCACTAGCTTCCTCATTTAAGCGTGYCTGAAGCTCTRWTTCAGTCATCACTTCRGTTTTGGCTTTTAATCTTTCATTTTTTGCCTTTTGGCTAGCGCCCTCTGATTTGTCTTTCGAGGTCTTGGCTTTGCTAGCTCTTCTAGACTTCTTGTCTTTTCTTTTAAGCTCATTGTGGAGCCTGCCTGCATCTGGGTTAGTAGCTGTCTCTACTATATTGTTGCAAGCTCCTTCAAGTCCTTCTTGTGTCCATTTGAGAGGCAGTTTGGGGTTGCCAGTCAGAGGGACAACTATAGGATCTTGAATTGGCAGTTCTTCCATATGTGTGGAGGTGGTCTTTTGTGAAGAACGCCTGGGGGTATATACATAGCTTAGCGTAGTATCACTGGGTAGCGGCCTGCCCTTGAAGTCCTTTATCTTAGTCTTCGTAGGCGCATCCATCCAGCGAAGCGTAGTCTCATCGTCAGAGTCGGTAGATTCTTCTGAGCTTCCAGATCCATCGACTGGAACTGATTTACAGGGAGAATTGGTTCTCGCAACCTTTCCCACTCCACTAATCCCTAGGGGTTGYGAAACCGCACCTATCATTAGTAGGGGTACTTGGGGAATCGGAGTAACTTGCGCTTCTCCTTCCAACTCTACTCCCGTATCATTCACGGTCAATTCCTCTGGTTCAAAACAATCTAGAAGGGCGAGAGTATGGATCCAGTTGACCATCTGCTCATCCTCTTCCAGGTTTTTCAGAATTGGTTTTCTTTTTCTCAATATCTCTTCGTAATCTTCCAATTCCTGGCTCATCTGTGTTGTCTGAGATGATCCCTCTAGGTTCCGAATGTTGATAGGCACCACTTTTTTAGAGCTTAAGTCTACTTTGACAGCTCTTTCTCTATTCTGTAATGAGAGCCTATTCAATCCCCAGTCATGRATCACATTGGCYGCTCTTAGCCATGGTCTTCCTAGGAGTACTCTGAGAGAACACGAATGCTCAGGCATTTCCATCACCACGAAGGCTATCGCAAAGTGCAACCCTGCTACCTTGACTGGCACATTCTCGACTATGCCTAGAGGTTTGACTTTAGATTGGTCTACCAGTCTGATAAGAAAGGGTACAGGTTGTAATGCTGGTAACTTCCATTCCTTATAGACGGCATAAGATAGAACATTGACTCCTGAACCTCCATCCAGGATTCCTTGTTCTTTCTCAAATAGTTTGTGATGCACAGGCAATACTGTGTTCTGTGCGTCACTTTCCCAAGACAAGGCTATTGCGTTTATATCYACCTCAGGTTCCTTCCAGTCACATGTGAGGGTTCCTTTAGCAGGGGACACCTTTATATCTCCCTTGATCCAGGCTTGTAGTGTGTCACCCATTGTGGGTACAGACCTTAGAATTAGACCCARGGGTATGTTGACTGTCTGCCCGATGATATAAGACAGCAACTCCTTAGGATGAGTTGTCTGTGTTGGTATGGCATCAGCCAYTGCATCATCCAAAGGGAYGTCAGGGGTGTGTTGGGGCATTGGATTTTGTTCTGCATCCCACTGACTCTGCTGTCGCCTTATCCAGCTTTTCAGCTTTTCHACCCTATGTTGCTCTACCTCGGGGTTGGGATATTCCCCTGGGCTTGTCCTCGAAGTABTGGCATTGCCTTGTACTTTGTCCTCTTCAGGGAGTACTTGGTTTGCCACTTTTCTCTGTGCTCGGGTTGCAACAAATAGGGGCACATGAGATACATTAATAAGATGTTCAGGTTGGGTGTTTGTAATCTCACGCACTCGAGTAGCTTGCCCAGCCAGGGTTCGTGAGTTAGCATCCCATTGCTTCTCATTTATGTCATCTGGCTGTTCAGCGGGGTCGATCACTGTTATGATGTTGATCGGGGAGACACCTTCTCTAGGTTTGAGCAGGTGATTAGGTTGTGTCTCCGTATTGTTGACAGTGAATCTTAGTGGACAGGCATTACTCGGATGTCCTGACCCACATTCTCTRCACAGGGGGATGTATTCTCCAGGTTTTAARTTTGGACAATCCCTGCGGAAGTGATTTCCTCCACAAGCAAAACACTTGATTGGAGGTCGCTCACCAGTGCCTCTCACTTGATATGCATATATAGGCACTAGCTGCTCTGGGTTTATCGAATTCTCGATGTAGTAGAGGGGCAGCTCTGATGATAGCATGGTTTGTTCCATRGGATAATCTACCCACTCTCCTTCATCGTTAATGAATCCGTTGGCCATGTAGTCAATACTGGCACTTGCAATTGGCACATTTGCAGGTCTTTGTGGCCGGTATTGAGGTTGTGCATTTGCCAATGTTCTGGGATCTCTTACTACCAACTGCTGCTGTTGGGTAGAGATTTGCTGAGGTCTTGYCAAYAAGCCTCTGCGCTGTTGTATCAGCTTAGGGTCAGTTACTCTGGCATTATAGAAACATGTTTCTGTGCCATGAGAGTTGGTTTTGCATATAGCACAGTAAGTTTGCTGTGCCGCACCTCTATCTGTTAGTAACCTCCTTCGAATGATGGGACATTCGTTTGTCGGATGGTTACCAGTGCACTCACCACACCACACACCATCCCTTCTTGGATATGATGGTTGCATTTGAAGCTCTGGTGGTGTGACCCTGAGCTTGTGCTCTATAGCTTGCAATATATCAGTTTGCATTTTAGTACTGATTTTTTGGGTCTGCTCAGCCATTTGYCTGACCGCATTTTGTAACTCGTCTTTAGTAGCCAATCCTGATATATCKGTTGCTTGGCTATGCGTGTCAAACTTATTATCATGCTTATCAGAAGCTTTGTCAGAGTGTCTATGTCTCCTAGGTTTCTCTTCTTGTTCAGAGTTACTTTCTAGGTCAGACATATTGTCCTCGTAAGACATGGCCAGTTCTATTGCCTCTCTGACATTTGCAATGGCTTGTCTTACGGGAGCCTTAGTGAGTTCTTTGCGTATCTCTCTTCTGAGWCCGCCTATAAACCAGGTCACTAAGTACTCCTCCTCAGGCCTATTGGCGCATTTGCCCATCAATCCTCTAGTTCTAGAGGCATATTCTCTGACTGTCTCTTTCTTGCCCTGCTTCAACTTACCTAGCAAGAATCTGGGATCCTCGCTTATCCGGTCAACTTGGAAGTTTTTCAGGAACAAGGTCCTTAAATCCTCCCAGGTAGCCCTTTCAGTTGCATCCAGGTCAAGATACCAGTCAAAGGCACTATCTGCCAGGCATACTCCAAACAACTTGAGTCTGGAGGCGTCATTATCATCTCCGGTAGCCCTTAATGCTGCATCATATGCTTTKAGAAATTTATCGGCACTACCGCGTCCATGGTATCTCGGGAAATCTACCTTAGGTGAATGCCCGTGTCGACCCCCTCCACCACCAGCAGTTGCTGGGAGGACAGGGGGATACGGAGCAGCACCAAGTCCGCTTCCTCCGATACCACTTGTAGAAGACATTTTGGKCTGAGTGGGGTTACTCTGCTCTTGGTGAATCTGTAAGCTGGGCTGTGAAGAAGGTAGAGTATCYACTGGCTCTCCTTCTGTAGCAGAATCTGCACTTAAGGTCTGTATAGCCTCTTGCACTTGCTTTAGCCTTTCAAAGTATGTAGGGTGTAATCTCCTACCTGAGCGCAAGTGCATATAGGGTTGCAGATTTGCCAAATCCAAGGGTTTTCTTATGCTGATGTGCTGCCTTTCTTGCAGCTGTACTTCCTGGAAATCAGTCYBTGAGGGTAAAATTGCTAGCTCAGAGGGTAATTAGGTCTTTTTCTCTTTGGCGATTTTTCAGCTCCGGATTACTAGGACTGCTTTACTGCTTCAGCTCAGTTTTTTGCAACTGTTTCTTTTGCCAGCTGAATGCTCAACTTTTTGTGCACCCAGTAATCACTRATTTTCARAAAAWTTTGAAAAATTTTCAATTTTGCAAAAAATTTTSCATTTTGCCAAATCTGATGTTTTCGCGTTCGCGCGAAAACACTCCACTCCTATTTTCGCGTTCGCGCGAAAACACTGGTGTTTTYGCGGCGTCGCGAAAATGCAGTTYCGTGTTTTCGCGGCTAGCGCGAAAACATGATTTTGCTAG
>Contig121+1560
TCYTTCAGGCTATCTTGTCCTATGATAAGCCGATCGATCTTAATTAGGGCATCTCCCAGTTGTGCCCTTAGTAAAGAGACTTCTCGTTGAAGGCTCTTGAGTACTTCCTTATCTTCTGAAGCTGATGTGTGTTCTTCTAGCCGACACTTGGTCAGAAGTTCCACATTCAATTTTTCTTGCCTCAAGGCTTCTTCGAGTATTTCAATCTTAGTGTCTCTTTCCAGACTGGCTTGAACACCCCTCTCTTCTGTGTGAAGAGATGCTATCRGTGATAGAGGGTTRTGTTCTTCTATGTGCTCTAGCGGAATAGTAGTTACATCTGGTTTCCTAGGCGCCGGCTCCTCTGCCTCAACTAGGGGGAGATCATCAGGGGAGGCAGGAGTAGTCTCAACTGCTATCTCGACCTTGGTGATTGTCTCAACCTTACTAGGTGGCGGATCCGCCTCGCATCCAGACTCATCAAGATGCATCTTACTCATCCGAGCATCCTTCTTTGTTTTAAGCCGTCTTTTTTGGCGTTTTGTCTGATGCTGCACCAGTTGTGCTCTTAACTCAGTCTCAGAGACTGTTGCACTACTCGGTGTGAAGTCATCCAGTATTATCTGGGGGGTTGCCTCTCCRTYCTTAGGGAGGGTGGTCTCTATWCTCAAGATCAAGGGTGTTGGTTGTTCTTTTRACMCTGCCTTGTTATGTTGTATAAGACCTTGTTCTTCGCTAATCGCTAGAACTGTTGCTGGCCTTTGTGCTGGCTCAGGTTCTTCCTCAGGTAGCTCATCACCTAGACAACTCTCTGAGAGGCTGATGATGGCAATGCAGAATTCATTCAGAGGGTAAGATTTGAGGTATGTTTCCTCCTCAATGAATATTCTGACATGTCTAAGGAATCCCTTCTTGAGCCACRCTAATGCCTCGGTGTCTTCGACTTTAAAGTCAAAGTTCTGTAACATCTGCCTAGCTCTGGCAATGTATTGGCGAGATGTTTCAGACTTTCTTTGTTTGAGGAGGGGTAGAGKTGAAGTAGCCTCTACTTTGGATTTTCTCTTTGTTTCCTCCTTGTGAGCGGTAATCTTAAGATTATCCTCAATCTTTTGTGCAGCTAGATATGCAGTTTGGAATGTATCTCCCATGAGAGCTCGGGTCATYCTTCTCTGTATCTCATGAGTTAGTCCTTTGACATAAGTCACACTCGTTCTTTTGTGTTCAAAGGGTATGCCAGGCCCTAAGAAGATTTCAATGAATCGAGTAGTGTACTCCGCTATACTTTCATCATCCTCTTGGAGGAGATATTCCGGTAACTCAATCTGATGGTAGCCAGATGATTGCCCTACGTCTCTGGGTATCTCATTCCTATCAGAGTCTATCGGTTCTTCGATAAATTTAACTCGAAGATAGTGCTTAACCATCTCCCAGCATTCCCTTTCTATTGGATTGCCCTTAGTATACCAATGGTATGGCTCTCCTCTTAGGGTTTGAGAGGCTAGCTCCATCCTCTGAGTGTCTGTATAGACTCGGCTCTCAACCCAGTCTATATATTCATTAAGTCTGAGCCCACCCGCATAAGTCTTTATGGTAGGGTCTGTGGCTCTATCTTCTGGGTGATGCGCTGCATGTATGCCCATGGCCCAGCAATCTATGATAGGCATATTGTCCATAGTGCAGTCATGCTTGTTTCTCGGCATCTTAGCTGTTTCTGATTTATGAGGATAGACCTGTTCTATGCTCATTGTATTCACAGGGACATCGAGGGGTTCAGGGATCTCAACATAGAAGCGCCTAAGTCTGCTGCCATTGATCCTAGTAGGGAATTGCACCCCTTCCAGTGTCTCAAGCAGGACAGCACCATTTGCTCCTACGTCTAGGACCTTGTAAGGCCCTTCACCTCTGAGYTTCAATTTGCCCTTGAATTTTCTTGCAGTATAGCAAAGAACTARGTCATCTTTCCTTATTTCCTTGCTCTTCAGGTTGCTGTCATGCCATGCTTTTCTTCTGGATTTTTCAACCATCATAGCATGTGCAGCAGTCCTCCTAGTCTCGTTTAACTGTTCCAGTGCAACGTACCGCTCTTCCAAAGAATGTTGAGTGTCTATTCTTTCTGTAACTGCGATACGTAGGCTAGGCACTAAGTACTCGAGTGGCATTACTGCTTCAAGTCCATAGGCTAGTTGRAAAGGGGTTTGGCCGTTTGCTACCTTATAGGCAGTTCTATATGCCCACAATGCTGCATTCAGCTTGTGCTCCCAATCTGATCTTCCTACATCACAGGTACGAGTCAAAATAGTACTCAAGACCTTGTTGGTGGACTCAGCTTGTCCATTGCACCTGGGATAGTAGGGTGTGCTTTTACGGTGAATGACTGTRTAGCCTGATAACAGATGCTTGATAGTGTCGTTCAAAAAATGAGTTCCTCGATCACTCACTATCTCTATGGGGCATCCGAATCGGCATATGATATTTTCGTATAAGAATTTAGCAGTGGAGATTGCATCTGCGTGTTTCACTGCTTTCGCTTCAGCCCACTTCGTTAAATAGTCCGTGGCTGTGATTATGTAGCGCGCTTGTGAGCCTCGAGCTGCCGGCTTGATCGGTCCCACAAAATCGATCCCCCATTTCTCGAATGGTTGTTCTGCTAAAATAGGGTTAAGCGGCATRTGCTCTGCGTCTCTTGGGATCGTGTCACGTTGACATACATCACAACATTTRACATAGTCATTGACATCCTTAAAGAGACTTGGCCACCACAGGCCTGCTTGGAGGACTTTCCTTGATGTGATTTCAGTTGAGAAGTGGCCCCCAGCTACACCTTCGTGTGCTTCTCTTACCATTAAAGGGACTTCGTGTGGCGAGACACATCTTCTCATAATCCCATCCTTGCCAAGCTTATAGAGTTGGCCTGCGATTATTTGGTATTGAGCAGCCTTTATGATGAGTTTCCTCCCTTCCRCTTTCGTTAGAAAGGGATGAGGTCTCCCCGTCGTTAGATATGCTGCTATATCAGCGTACCAATCTGCTACCATGTCAATCTTAAACAGAGCCATATCAGGTAATTCATCATCCACTCCTGTAGGAGCTTCTCCTGACTGAATACGGGATAGGTGATCTGCCAAGAAGTGCTGCTTCCCCTTCCGAACCACCACCTCAAAGTCGAACTCTTGCARTAAGAGCAACCAACGGGTGATTCTTCCAGTTGAGCATGGCTTGTTGACAAGGTACAGCAATGCTTGGTGATCGACAAAGAATTTAAATTTGTTTGCCAGTAGATAATGCCGATACTTTTTGATGCTATATACCATCGCAAGGCCTTCCCTTTCTGTGGTGGTGTAATTCACTTCGGCATCATCAAGCTGCCTGCTGGAGAAATATATAGGATAGTCTTTCTTATGTTCTCCAGGTTGGGTCAGTATACTACTCAATGCGAATTGTGACGCATCAGTATGCACATGGAAAGGCAAGTCCCAATTGGGTGGTCTTAATACCGGAGCAGTTACAAGTAACTGCTTGAGCCTTTCCCAAGAGGTCTCGCAGTCGGGAGTCCATTTGAAGTTACTTAACAGGCCGTAAATAGGCTTTGCCACACGGGCATAGTCCTTCATGAATCGCCTGTAGTAGTTGTAGTGTCCCATTGCAACTTGTACATCTTTAACCGTCTTTGGTGGCTTTAGATTCAAGATGCACTCGACTTTTCCCATATCAGTRGAAATACCGTGTCGTGAGACAATATGGCCAAGGATAACTCCGTGTGTGACCATAAATTGGCATTTCATGGGATTCAAGGATATTTGATAGAGGCGACATTGTATAAACATCTCCTCAAGGCATGCTAGATGCGTATCTCTTTTCGAGTGGACACAAAGGTCATCCATGAAAACTTCCAAGAATTTTCTAAGTTGATCTCTGAAGGCATGACACATGACTCTTTGAAATGTGGCCGGCGCATTGCATAGCCCGAATGGCATTACYTTGTAGGCATAAATGCCCCATTCTGTAGCAAAGGCCGTCTTATGTTGGTCTTCCTCAGCGATCAGAACTTGATTATATCCGCTGAATCCGTCTAAGAAGCTGTAGACTTCAGATCCAGCTACTCTTTCCAGKACACTCTCTGTGAATGGCAAAGGGTAGTGGTCTCTTTTAGTCACCGCATTGACGTTTTTGAGATTCACACAGATTCGAATGTTTCCGTTCTTCTTGGGAACAATCACTATGGGCGAAACCCAATCTGTGTGTTCGATTTCATATATGAACCCAACTTCAATCAGTTTGTTGAGCTCCTCTGTGATTTGCTTTGCATACTTTGGATTTGTTCTGTATGCCGGGACATGCTTTGGTTTGGCTCCATCAACCATCGGGATAGTGTGGACTACCACTTCAGGTGAGATGCCCTTCATATCATCATATGTCCAAGCAAAACAATCCTTGTACATGATGAGTAGYTTCCTGAGGTCCAGTTCTTCTTGGAAACTTAAATTGTCTCCAATAAAAATAGGCTTCTCCCCCTCCTTGCCATTTGATATGTCTATCATCTTTGTCTTGGCAGGGCCTTCATAGACTTCACTTGTAGAGTTTTTAGGCTCTCTCTGAGGTTGAGGCATGACAATCATTACCTCGTCGATTGCATAGTCCTTGAAGTACTGGGGGACATCCCTAAGTGGAACTGTCTCAGGTTGACCACTAGCTTCCTCATTTAAGCGTGYCTGAAGCTCTRWTTCAGTCATCACTTCRGTTTTGGCTTTTAATCTTTCATTTTTTGCCTTTTGGCTAGCGCCCTCTGATTTGTCTTTCGAGGTCTTGGCTTTGCTAGCTCTTCTAGACTTCTTGTCTTTTCTTTTAAGCTCATTGTGGAGCCTGCCTGCATCTGGGTTAGTAGCTGTCTCTACTATATTGTTGCAAGCTCCTTCAAGTCCTTCTTGTGTCCATTTGAGAGGCAGTTTGGGGTTGCCAGTCAGAGGGACAACTATAGGATCTTGAATTGGCAGTTCTTCCATATGTGTGGAGGTGGTCTTTTGTGAAGAACGCCTGGGGGTATATACATAGCTTAGCGTAGTATCACTGGGTAGCGGCCTGCCCTTGAAGTCCTTTATCTTAGTCTTCGTAGGCGCATCCATCCAGCGAAGCGTAGTCTCATCGTCAGAGTCGGTAGATTCTTCTGAGCTTCCAGATCCATCGACTGGAACTGATTTACAGGGAGAATTGGTTCTCGCAACCTTTCCCACTCCACTAATCCCTAGGGGTTGYGAAACCGCACCTATCATTAGTAGGGGTACTTGGGGAATCGGAGTAACTTGCGCTTCTCCTTCCAACTCTACTCCCGTATCATTCACGGTCAATTCCTCTGGTTCAAAACAATCTAGAAGGGCGAGAGTATGGATCCAGTTGACCATCTGCTCATCCTCTTCCAGGTTTTTCAGAATTGGTTTTCTTTTTCTCAATATCTCTTCGTAATCTTCCAATTCCTGGCTCATCTGTGTTGTCTGAGATGATCCCTCTAGGTTCCGAATGTTGATAGGCACCACTTTTTTAGAGCTTAAGTCTACTTTGACAGCTCTTTCTCTATTCTGTAATGAGAGCCTATTCAATCCCCAGTCATGRATCACATTGGCYGCTCTTAGCCATGGTCTTCCTAGGAGTACTCTGAGAGAACACGAATGCTCAGGCATTTCCATCACCACGAAGGCTATCGCAAAGTGCAACCCTGCTACCTTGACTGGCACATTCTCGACTATGCCTAGAGGTTTGACTTTAGATTGGTCTACCAGTCTGATAAGAAAGGGTACAGGTTGTAATGCTGGTAACTTCCATTCCTTATAGACGGCATAAGATAGAACATTGACTCCTGAACCTCCATCCAGGATTCCTTGTTCTTTCTCAAATAGTTTGTGATGCACAGGCAATACTGTGTTCTGTGCGTCACTTTCCCAAGACAAGGCTATTGCGTTTATATCYACCTCAGGTTCCTTCCAGTCACATGTGAGGGTTCCTTTAGCAGGGGACACCTTTATATCTCCCTTGATCCAGGCTTGTAGTGTGTCACCCATTGTGGGTACAGACCTTAGAATTAGACCCARGGGTATGTTGACTGTCTGCCCGATGATATAAGACAGCAACTCCTTAGGATGAGTTGTCTGTGTTGGTATGGCATCAGCCAYTGCATCATCCAAAGGGAYGTCAGGGGTGTGTTGGGGCATTGGATTTTGTTCTGCATCCCACTGACTCTGCTGTCGCCTTATCCAGCTTTTCAGCTTTTCHACCCTATGTTGCTCTACCTCGGGGTTGGGATATTCCCCTGGGCTTGTCCTCGAAGTABTGGCATTGCCTTGTACTTTGTCCTCTTCAGGGAGTACTTGGTTTGCCACTTTTCTCTGTGCTCGGGTTGCAACAAATAGGGGCACATGAGATACATTAATAAGATGTTCAGGTTGGGTGTTTGTAATCTCACGCACTCGAGTAGCTTGCCCAGCCAGGGTTCGTGAGTTAGCATCCCATTGCTTCTCATTTATGTCATCTGGCTGTTCAGCGGGGTCGATCACTGTTATGATGTTGATCGGGGAGACACCTTCTCTAGGTTTGAGCAGGTGATTAGGTTGTGTCTCCGTATTGTTGACAGTGAATCTTAGTGGACAGGCATTACTCGGATGTCCTGACCCACATTCTCTRCACAGGGGGATGTATTCTCCAGGTTTTAARTTTGGACAATCCCTGCGGAAGTGATTTCCTCCACAAGCAAAACACTTGATTGGAGGTCGCTCACCAGTGCCTCTCACTTGATATGCATATATAGGCACTAGCTGCTCTGGGTTTATCGAATTCTCGATGTAGTAGAGGGGCAGCTCTGATGATAGCATGGTTTGTTCCATRGGATAATCTACCCACTCTCCTTCATCGTTAATGAATCCGTTGGCCATGTAGTCAATACTGGCACTTGCAATTGGCACATTTGCAGGTCTTTGTGGCCGGTATTGAGGTTGTGCATTTGCCAATGTTCTGGGATCTCTTACTACCAACTGCTGCTGTTGGGTAGAGATTTGCTGAGGTCTTGYCAAYAAGCCTCTGCGCTGTTGTATCAGCTTAGGGTCAGTTACTCTGGCATTATAGAAACATGTTTCTGTGCCATGAGAGTTGGTTTTGCATATAGCACAGTAAGTTTGCTGTGCCGCACCTCTATCTGTTAGTAACCTCCTTCGAATGATGGGACATTCGTTTGTCGGATGGTTACCAGTGCACTCACCACACCACACACCATCCCTTCTTGGATATGATGGTTGCATTTGAAGCTCTGGTGGTGTGACCCTGAGCTTGTGCTCTATAGCTTGCAATATATCAGTTTGCATTTTAGTACTGATTTTTTGGGTCTGCTCAGCCATTTGYCTGACCGCATTTTGTAACTCGTCTTTAGTAGCCAATCCTGATATATCKGTTGCTTGGCTATGCGTGTCAAACTTATTATCATGCTTATCAGAAGCTTTGTCAGAGTGTCTATGTCTCCTAGGTTTCTCTTCTTGTTCAGAGTTACTTTCTAGGTCAGACATATTGTCCTCGTAAGACATGGCCAGTTCTATTGCCTCTCTGACATTTGCAATGGCTTGTCTTACGGGAGCCTTAGTGAGTTCTTTGCGTATCTCTCTTCTGAGWCCGCCTATAAACCAGGTCACTAAGTACTCCTCCTCAGGCCTATTGGCGCATTTGCCCATCAATCCTCTAGTTCTAGAGGCATATTCTCTGACTGTCTCTTTCTTGCCCTGCTTCAACTTACCTAGCAAGAATCTGGGATCCTCGCTTATCCGGTCAACTTGGAAGTTTTTCAGGAACAAGGTCCTTAAATCCTCCCAGGTAGCCCTTTCAGTTGCATCCAGGTCAAGATACCAGTCAAAGGCACTATCTGCCAGGCATACTCCAAACAACTTGAGTCTGGAGGCGTCATTATCATCTCCGGTAGCCCTTAATGCTGCATCATATGCTTTKAGAAATTTATCGGCACTACCGCGTCCATGGTATCTCGGGAAATCTACCTTAGGTGAATGCCCGTGTCGACCCCCTCCACCACCAGCAGTTGCTGGGAGGACAGGGGGATACGGAGCAGCACCAAGTCCGCTTCCTCCGATACCACTTGTAGAAGACATTTTGGKCTGAGTGGGGTTACTCTGCTCTTGGTGAATCTGTAAGCTGGGCTGTGAAGAAGGTAGAGTATCYACTGGCTCTCCTTCTGTAGCAGAATCTGCACTTAAGGTCTGTATAGCCTCTTGCACTTGCTTTAGCCTTTCAAAGTATGTAGGGTGTAATCTCCTACCTGAGCGCAAGTGCATATAGGGTTGCAGATTTGCCAAATCCAAGGGTTTTCTTATGCTGATGTGCTGCCTTTCTTGCAGCTGTACTTCCTGGAAATCAGTCYBTGAGGGTAAAATTGCTAGCTCAGAGGGTAATTAGGTCTTTTTCTCTTTGGCGATTTTTCAGCTCCGGATTACTAGGACTGCTTTACTGCTTCAGCTCAGTTTTTTGCAACTGTTTCTTTTGCCAGCTGAATGCTCAACTTTTTGTGCACCCAGTAATCACTRATTTTCARAAAAWTTTGAAAAATTTTCAATTTTGCAAAAAATTTTSCATTTTGCCAAATCTGATGTTTTCGCGTTCGCGCGAAAACACTCCACTCCTATTTTCGCGTTCGCGCGAAAACACTGGTGTTTTYGCGGCGTCGCGAAAATGCAGTTYCGTGTTTTCGCGGCTAGCGCGAAAACATGATTTTGCTAG
>Contig122+3241
ACTTTTCNGNATCTTCATCATGCCTTTCTCYTTGATTTTCCRCCTCTAAGGATCTTCTCAAGTNCGTGCCTTTGTGCATTTCCTTGGTCTCCAAATGTCTGTTYTTGTAGATTTCCCTTTGAAATCTTTTTGCTCCATTGTCCGTCTCTGTGTGTATGTGACATTCTCAATTAGCRGAATGTATCTTTAATGCTTTTCACACTTCACTCTCTCCTTAATGTGTTTCTAGATCACTCAGAAGATATGTATAATGAATGTGTGTGTCTAGATTCGAGCATCCTCTTTCTTTTAACTGGCTTCTCAGYGTGAGCCTATCAAGGGTGTGTGCATCTAATCACCTAAGAAGGACTAACAGGCCCACATTCTATGGTCCTACCTTACCTTTTAATTCTAYCTTTACAATTCTAACTACCTATTCCCGGTGTTCCCTAGTGACAAGTGRGTGTAYTGTTTGTCATAGCTTCCAGATCATCATTTTCTCCTTATAAGAGCCCCAGCACCACAGTGTTACCCGTGTCGGAGTGCGGTAGCTCTTTCCAAGCCTTATTGAATTCTCCTTGTCGCTCATACTCCTTCTTCTTGTGCAGAAGTTAGGCAGTTTCAGGCTTAGTGAGTGGATTTRCAGTGAGTACATGATTTGGTGGCTAAGTTCCTATAGTTCACCTTTCACTCAAGATCCTAGGAATGCATTTAAGTATGCTTTTACTTATGCAGCTAAGTTGCTAGGCTTCGCCACTTCAGTGACTAATCTTAAGCCAGCAATTATTTGATGCTTCTAAGGTATTTACAAGGTCATGTAGGGGTTACCTACTTTCGCTAAAGTTTGGCACACTCCTGTGATTACATGACTTCAGTAATCACCACACCGATCCGCTTTTTGGGAGGATTCACCCTTTTAGGGACCAGATTTTCAGTCATAGGTCTTTTTCCAGGATTCCTCRGAATTTCTAGAGTAGCGGTCGACGCGGTAATTTTCTCTAGACTAGGGGTCTCCCTTGGCCTTTGTTGCCAAATTTTTCTTTGTGAATGTTTCTTARGGGGTTCTGGTTTTTGAGGCATCACTAGTGTCGCACTAGTGCTAGCTTTTTCTTTACGCTCTTCCTTCCTCGGAGGTGTTTTGGTAGGTTGGACCTTAATAGTCCATGCCCACYGTCGATCATAAGAGGGAACTTTACTGCCRTGCACGCAARTGTGTAGCTCTTTCCTTGGTACCCACTTGTGGGTTTGCCCYTGAGGCTGCTGAGCTAGCTTATCCTTTTTTGGGTGCTTAGGCTGTTGAATCGGTTCCATCCTCTTTTGTGATAACCTTTTCATTTTCAGTGGCACAGTATTTYTCAACTGTGCACTTGCTTGCATTTCCTTTAGGYTATCTTGTCCTGTGATAAGCCGATCGATCTTAATTAGGGCATCTCCCAGTTGTGCCCTAAGTAAAGAGACTTCTCGTTGAAGGCTCTTGAGTACTTCCTTATCTTCAGAAGTTGATATGTGTTCCTCTATCCGGCACTTGGTTAGAAGCTCCACATTCAATTTTTCTTGCCTCAAGGCTTCTTCGAGCATTTCGATCTTAGTGTCTCTTTCCAGACTGGCTTGAACACCCCTCTCTTCTGTGTGAAGAGATGCTATCGGTGATAGAGGGTTGTGTTCTTCTATGTGCTCTAGCGGAATAGTAGTTACATCTGGTTTCCTAGGYGCCGGCTCCTCTGCCTCAACTAGGGGGAGATCATCAGGGGAGGCAGGAGTAGTCTCAACTGCTATCTCGACCTTGGTGATTGTCTCAACCTTACTAGGTGGCGGATCCGCCTCGCATCCAGACTCATCAAGATGCATCTTACTCATCCGAGCATCCTTCTTTGTTTTAAGCCGTCTTTTTTGGCGTTTTGTCTGATGCTGCACCAGTTGTGCTCTTAACTCAGTCTCAGAGACTGTTGCACTACTCGGTGTGAAGTCATCCAGTATTATCTGGGGGGTTGCCTCTCCRTYCTTAGGGAGGGTGGTCTCTATWCTCAAGATCAAGGGTGTTGGTTGTTCTTTTRACMCTGCCTTGTTATGTTGTATAAGACCTTGTTCTTCGCTAATCGCTAGAACTGTTGCTGGCCTTTGTGCTGGCTCAGGTTCTTCCTCAGGTAGCTCATCACCTAGACAACTCTCTGAGAGGCTGATGATGGCAATGCAGAATTCATTCAGAGGGTAAGATTTGAGGTATGTTTCCTCCTCAATGAATATTCTGACATGTCTAAGGAATCCCTTCTTGAGCCACRCTAATGCCTCGGTGTCTTCGACTTTAAAGTCAAAGTTCTGTAACATCTGCCTAGCTCTGGCAATGTATTGGCGAGATGTTTCAGACTTTCTTTGTTTGAGGAGGGGTAGAGGTGAAGTAGCCTCTACTTTGGATTTTCTCTYTGTTTCCTCCTTGTGAGCGGTAATCTTAAGATTATCCTCRATCTTTTGTGCAGCTAGATACGTAGTTTGGAATGTATCTCCCATGAGAGCTCGGGTCATCCTTCTTTGTATCTCATGAGTTAGTCCTTTGACATAAGTCACACTCGTTCTTTTGTGTTCAAAGGGTATGCCAGGCCCTAAGAAGATTTCAATGAATCGAGTAGTGTACTCCGCTATACTTTCATCATCCTCTTGGAGGAGATATTCCGGTAACTCAATCTGATGGTAGCCAGATGATTGCCCTACGTCTCTGGGTATCTCATTCCTATCAGAGTCTATCGGTTCTTCGATAAATTTAACTCGAAGATAGTGCTTAACCATCTCCCAGCATTCCCTTTCTATTGGATTGCCCTTAGTATACCAATGGTATGGCTCTCCTCTTAGGGTTTGAGAGGCTAGCTCCATCCTCTGAGTGTCTGTATAGACTCGGCTCTCAACCCAGTCTATATATTCATTAAGTCTGAGCCCACCCGCATAAGTCTTTATGGTAGGGTCTGTGGCTCTATCTTCTGGGTGATGCGCTGCATGTATGCCCATGGCCCAGCAATCTATGATAGGCATATTGTCCATAGTGCAGTCATGCTTGTTTCTCGGCATCTTAGCTGTTTCTGATTTATGAGGATAGACCTGTTCTATGCTCATTGTATTCACAGGGACATCGAGGGGTTCAGGGATCTCAACATAGAAGCGCCTAAGTCTGCTGCCATTGATCCTAGTAGGGAATTGCACCCCTTCCAGTGTCTCAAGCAGGACAGCACCATTTGCTCCTACGTCTAGGACCTTGTAAGGCCCTTCACCTCTGAGYTTCAATTTGCCCTTGAATTTTCTTGCAGTATAGCAAAGAACTARGTCATCTTTCCTTATTTCCTTGCTCTTCAGGTTGCTGTCATGCCATGCTTTTCTTCTGGATTTTTCAACCATCATAGCATGTGCAGCAGTCCTCCTAGTCTCGTTTAACTGTTCCAGTGCAACGTACCGCTCTTCCAAAGAATGTTGAGTGTCTATTCTTTCTGTAACTGCGATACGTAGGCTAGGCACTAAGTACTCGAGTGGCATTACTGCTTCAAGTCCATAGGCTAGTTGRAAAGGGGTTTGGCCGTTTGCTACCTTATAGGCAGTTCTATATGCCCACAATGCTGCATTCAGCTTGTGCTCCCAATCTGATCTTCCTACATCACAGGTACGAGTCAAAATAGTACTCAAGACCTTGTTGGTGGACTCAGCTTGTCCATTGCACCTGGGATAGTAGGGTGTGCTTTTACGGTGAATGACTGTRTAGCCTGATAACAGATGCTTGATAGTGTCGTTCAAAAAATGAGTTCCTCGATCACTCACTATCTCTATGGGGCATCCGAATCGGCATATGATATTTTCGTATAAGAATTTAGCAGTGGAGATTGCATCTGCGTGTTTCACTGCTTTCGCTTCAGCCCACTTCGTTAAATAGTCCGTGGCTGTGATTATGTAGCGCGCTTGTGAGCCTCGAGCTGCCGGCTTGATCGGTCCCACAAAATCGATCCCCCATTTCTCGAATGGTTGTTCTGCTAAAATAGGGTTAAGCGGCATRTGCTCTGCGTCTCTTGGGATCGTGTCACGTTGACATACATCACAACATTTRACATAGTCATTGACATCCTTAAAGAGACTTGGCCACCACAGGCCTGCTTGGAGGACTTTCCTTGATGTGATTTCAGTTGAGAAGTGGCCCCCAGCTACACCTTCGTGTGCTTCTCTTACCATTAAAGGGACTTCGTGTGGCGAGACACATCTTCTCATAATCCCATCCTTGCCAAGCTTATAGAGTTGGCCTGCGATTATTTGGTATTGAGCAGCCTTTATGATGAGTTTCCTCCCTTCCRCTTTCGTTAGAAAGGGATGAGGTCTCCCCGTCGTTAGATATGCTGCTATATCAGCGTACCAATCTGCTACCATGTCAATCTTAAACAGAGCCATATCAGGTAATTCATCATCCACTCCTGTAGGAGCTTCTCCTGACTGAATACGGGATAGGTGATCTGCCAAGAAGTGCTGCTTCCCCTTCCGAACCACCACCTCAAAGTCGAACTCTTGCARTAAGAGCAACCAACGGGTGATTCTTCCAGTTGAGCATGGCTTGTTGACAAGGTACAGCAATGCTTGGTGATCGACAAAGAATTTAAATTTGTTTGCCAGTAGATAATGCCGATACTTTTTGATGCTATATACCATCGCAAGGCCTTCCCTTTCTGTGGTGGTGTAATTCACTTCGGCATCATCAAGCTGCCTGCTGGAGAAATATATAGGATAGTCTTTCTTATGTTCTCCAGGTTGGGTCAGTATACTACTCAATGCGAATTGTGACGCATCAGTATGCACATGGAAAGGCAAGTCCCAATTGGGTGGTCTTAATACCGGAGCAGTTACAAGTAACTGCTTGAGCCTTTCCCAAGAGGTCTCGCAGTCGGGAGTCCATTTGAAGTTACTTAACAGGCCGTAAATAGGCTTTGCCACACGGGCATAGTCCTTCATGAATCGCCTGTAGTAGTTGTAGTGTCCCATTGCAACTTGTACATCTTTAACCGTCTTTGGTGGCTTTAGATTCAAGATGCACTCGACTTTTCCCATATCAGTRGAAATACCGTGTCGTGAGACAATATGGCCAAGGATAACTCCGTGTGTGACCATAAATTGGCATTTCATGGGATTCAAGGATATTTGATAGAGGCGACATTGTATAAACATCTCCTCAAGGCATGCTAGATGCGTATCTCTTTTCGAGTGGACACAAAGGTCATCCATGAAAACTTCCAAGAATTTTCTAAGTTGATCTCTGAAGGCATGACACATGACTCTTTGAAATGTGGCCGGCGCATTGCATAGCCCGAATGGCATTACYTTGTAGGCATAAATGCCCCATTCTGTAGCAAAGGCCGTCTTATGTTGGTCTTCCTCAGCGATCAGAACTTGATTATATCCGCTGAATCCGTCTAAGAAGCTGTAGACTTCAGATCCAGCTACTCTTTCCAGKACACTCTCTGTGAATGGCAAAGGGTAGTGGTCTCTTTTAGTCACCGCATTGACGTTTTTGAGATTCACACAGATTCGAATGTTTCCGTTCTTCTTGGGAACAATCACTATGGGCGAAACCCAATCTGTGTGTTCGATTTCATATATGAACCCAACTTCAATCAGTTTGTTGAGCTCCTCTGTGATTTGCTTTGCATACTTTGGATTTGTTCTGTATGCCGGGACATGCTTTGGTTTGGCTCCATCAACCATCGGGATAGTGTGGACTACCACTTCAGGTGAGATGCCCTTCATATCATCATATGTCCAAGCAAAACAATCCTTGTACATGATGAGTAGYTTCCTGAGGTCCAGTTCTTCTTGGAAACTTAAATTGTCTCCAATAAAAATAGGCTTCTCCCCCTCCTTGCCATTTGATATGTCTATCATCTTTGTCTTGGCAGGGCCTTCATAGACTTCACTTGTAGAGTTTTTAGGCTCTCTCTGAGGTTGAGGCATGACAATCATTACCTCGTCGATTGCATAGTCCTTGAAGTACTGGGGGACATCCCTAAGTGGAACTGTCTCAGGTTGACCACTAGCTTCCTCATTTAAGCGTGYCTGAAGCTCTRWTTCAGTCATCACTTCRGTTTTGGCTTTTAATCTTTCATTTTTTGCCTTTTGGCTAGCGCCCTCTGATTTGTCTTTCGAGGTCTTGGCTTTGCTAGCTCTTCTAGACTTCTTGTCTTTTCTTTTAAGCTCATTGTGGAGCCTGCCTGCATCTGGGTTAGTAGCTGTCTCTACTATATTGTTGCAAGCTCCTTCAAGTCCTTCTTGTGTCCATTTGAGAGGCAGTTTGGGGTTGCCAGTCAGAGGGACAACTATAGGATCTTGAATTGGCAGTTCTTCCATATGTGTGGAGGTGGTCTTTTGTGAAGAACGCCTGGGGGTATATACATAGCTTAGCGTAGTATCACTGGGTAGCGGCCTGCCCTTGAAGTCCTTTATCTTAGTCTTCGTAGGCGCATCCATCCAGCGAAGCGTAGTCTCATCGTCAGAGTCGGTAGATTCTTCTGAGCTTCCAGATCCATCGACTGGAACTGATTTACAGGGAGAATTGGTTCTCGCAACCTTTCCCACTCCACTAATCCCTAGGGGTTGYGAAACCGCACCTATCATTAGTAGGGGTACTTGGGGAATCGGAGTAACTTGCGCTTCTCCTTCCAACTCTACTCCCGTATCATTCACGGTCAATTCCTCTGGTTCAAAACAATCTAGAAGGGCGAGAGTATGGATCCAGTTGACCATCTGCTCATCCTCTTCCAGGTTTTTCAGAATTGGTTTTCTTTTTCTCAATATCTCTTCGTAATCTTCCAATTCCTGGCTCATCTGTGTTGTCTGAGATGATCCCTCTAGGTTCCGAATGTTGATAGGCACCACTTTTTTAGAGCTTAAGTCTACTTTGACAGCTCTTTCTCTATTCTGTAATGAGAGCCTATTCAATCCCCAGTCATGRATCACATTGGCYGCTCTTAGCCATGGTCTTCCTAGGAGTACTCTGAGAGAACACGAATGCTCAGGCATTTCCATCACCACGAAGGCTATCGCAAAGTGCAACCCTGCTACCTTGACTGGCACATTCTCGACTATGCCTAGAGGTTTGACTTTAGATTGGTCTACCAGTCTGATAAGAAAGGGTACAGGTTGTAATGCTGGTAACTTCCATTCCTTATAGACGGCATAAGATAGAACATTGACTCCTGAACCTCCATCCAGGATTCCTTGTTCTTTCTCAAATAGTTTGTGATGCACAGGCAATACTGTGTTCTGTGCGTCACTTTCCCAAGACAAGGCTATTGCGTTTATATCYACCTCAGGTTCCTTCCAGTCACATGTGAGGGTTCCTTTAGCAGGGGACACCTTTATATCTCCCTTGATCCAGGCTTGTAGTGTGTCACCCATTGTGGGTACAGACCTTAGAATTAGACCCARGGGTATGTTGACTGTCTGCCCGATGATATAAGACAGCAACTCCTTAGGATGAGTTGTCTGTGTTGGTATGGCATCAGCCAYTGCATCATCCAAAGGGAYGTCAGGGGTGTGTTGGGGCATTGGATTTTGTTCTGCATCCCACTGACTCTGCTGTCGCCTTATCCAGCTTTTCAGCTTTTCHACCCTATGTTGCTCTACCTCGGGGTTGGGATATTCCCCTGGGCTTGTCCTCGAAGTABTGGCATTGCCTTGTACTTTGTCCTCTTCAGGGAGTACTTGGTTTGCCACTTTTCTCTGTGCTCGGGTTGCAACAAATAGGGGCACATGAGATACATTAATAAGATGTTCAGGTTGGGTGTTTGTAATCTCACGCACTCGAGTAGCTTGCCCAGCCAGGGTTCGTGAGTTAGCATCCCATTGCTTCTCATTTATGTCATCTGGCTGTTCAGCGGGGTCGATCACTGTTATGATGTTGATCGGGGAGACACCTTCTCTAGGTTTGAGCAGGTGATTAGGTTGTGTCTCCGTATTGTTGACAGTGAATCTTAGTGGACAGGCATTACTCGGATGTCCTGACCCACATTCTCTRCACAGGGGGATGTATTCTCCAGGTTTTAARTTTGGACAATCCCTGCGGAAGTGATTTCCTCCACAAGCAAAACACTTGATTGGAGGTCGCTCACCAGTGCCTCTCACTTGATATGCATATATAGGCACTAGCTGCTCTGGGTTTATCGAATTCTCGATGTAGTAGAGGGGCAGCTCTGATGATAGCATGGTTTGTTCCATRGGATAATCTACCCACTCTCCTTCATCGTTAATGAATCCGTTGGCCATGTAGTCAATACTGGCACTTGCAATTGGCACATTTGCAGGTCTTTGTGGCCGGTATTGAGGTTGTGCATTTGCCAATGTTCTGGGATCTCTTACTACCAACTGCTGCTGTTGGGTAGAGATTTGCTGAGGTCTTGYCAAYAAGCCTCTGCGCTGTTGTATCAGCTTAGGGTCAGTTACTCTGGCATTATAGAAACATGTTTCTGTGCCATGAGAGTTGGTTTTGCATATAGCACAGTAAGTTTGCTGTGCCGCACCTCTATCTGTTAGTAACCTCCTTCGAATGATGGGACATTCGTTTGTCGGATGGTTACCAGTGCACTCACCACACCACACACCATCCCTTCTTGGATATGATGGTTGCATTTGAAGCTCTGGTGGTGTGACCCTGAGCTTGTGCTCTATAGCTTGCAATATATCAGTTTGCATTTTAGTACTGATTTTTTGGGTCTGCTCAGCCATTTGYCTGACCGCATTTTGTAACTCGTCTTTAGTAGCCAATCCTGATATATCKGTTGCTTGGCTATGCGTGTCAAACTTATTATCATGCTTATCAGAAGCTTTGTCAGAGTGTCTATGTCTCCTAGGTTTCTCTTCTTGTTCAGAGTTACTTTCTAGGTCAGACATATTGTCCTCGTAAGACATGGCCAGTTCTATTGCCTCTCTGACATTTGCAATGGCTTGTCTTACGGGAGCCTTAGTGAGTTCTTTGCGTATCTCTCTTCTGAGWCCGCCTATAAACCAGGTCACTAAGTACTCCTCCTCAGGCCTATTGGCGCATTTGCCCATCAATCCTCTAGTTCTAGAGGCATATTCTCTGACTGTCTCTTTCTTGCCCTGCTTCAACTTACCTAGCAAGAATCTGGGATCCTCGCTTATCCGGTCAACTTGGAAGTTTTTCAGGAACAAGGTCCTTAAATCCTCCCAGGTAGCCCTTTCAGTTGCATCCAGGTCAAGATACCAGTCAAAGGCACTATCTGCCAGGCATACTCCAAACAACTTGAGTCTGGAGGCGTCATTATCATCTCCGGTAGCCCTTAATGCTGCATCATATGCTTTKAGAAATTTATCGGCACTACCGCGTCCATGGTATCTCGGGAAATCTACCTTAGGTGAATGCCCGTGTCGACCCCCTCCACCACCAGCAGTTGCTGGGAGGACAGGGGGATACGGAGCAGCACCAAGTCCGCTTCCTCCGATACCACTTGTAGAAGACATTTTGGKCTGAGTGGGGTTACTCTGCTCTTGGTGAATCTGTAAGCTGGGCTGTGAAGAAGGTAGAGTATCYACTGGCTCTCCTTCTGTAGCAGAATCTGCACTTAAGGTCTGTATAGCCTCTTGCACTTGCTTTAGCCTTTCAAAGTATGTAGGGTGTAATCTCCTACCTGAGCGCAAGTGCATATAGGGTTGCAGATTTGCCAAATCCAAGGGTTTTCTTATGCTGATGTGCTGCCTTTCTTGCAGCTGTACTTCCTGGAAATCAGTCYBTGAGGGTAAAATTGCTAGCTCAGAGGGTAATTAGGTCTTTTTCTCTTTGGCGATTTTTCAGCTCCGGATTACTAGGACTGCTTTACTGCTTCAGCTCAGTTTTTTGCAACTGTTTCTTTTGCCAGCTGAATGCTCAACTTTTTGTGCACCCAGTAATCACTRATTTTCARAAAAWTTTGAAAAATTTTCAATTTTGCAAAAAATTTTSCATTTTGCCAAATCTGATGTTTTCGCGTTCGCGCGAAAACACTCCACTCCTATTTTCGCGTTCGCGCGAAAACACTGGTGTTTTYGCGGCGTCGCGAAAATGCAGTTYCGTGTTTTCGCGGCTAGCGCGAAAACATGATTTTGCTAG
>Contig123+2562
AGACTGTTGCACTACTTGGTGTGAAGTCATCCAGTAATATCTGGGGGGTTGCCTCTCCATCCTTAGGGAGGGTGGTCTCTATGCTCAGGACCAAAGGTGTTGGATGTTCTTTTGACACTGCCTTGTCCTDTTGTACAAGACCTTGTTCTTTGTTAACAGCTAGAACTGTTGCTGGTCTTTGTGCTGGCTCAGGTTCTTCCTCAGGTAGCTCATCACCTAGACAACTCTCTGAGAGGCTGATGATGGCAATGCAGAATTCATTCAGAGGGTAAGATTTGAGGTATGTTTCCTCCTCAATGAATATTCTGACATGTCTAAGGAATCCCTTYTTGAGCCACRCTAATGCCTCGGTGTCTTCGACTTTAAAGTCAAAGTTCTGTAACATCTGCCTAGCTCTGGCAATGTATTGGCGAGATGTTTCAGACTTTCTTTGTTTGAGGAGGGGTAGAGGTGAAGTAGCCTCTACTTTGGATTTTCTCTYTGTTTCCTCCTTGTGAGCGGTAATCTTAAGATTATCCTCRATCTTTTGTGCAGCTAGATACGTAGTTTGGAATGTATCTCCCATGAGAGCTCGGGTCATCCTTCTTTGTATCTCATGAGTTAGTCCTTTGACATAAGTCACACTCGTTCTTTTGTGTTCAAAGGGTATGCCAGGCCCTAAGAAGATTTCAATGAATCGAGTAGTGTACTCCGCTATACTTTCATCATCCTCTTGGAGGAGATATTCCGGTAACTCAATCTGATGGTAGCCAGATGATTGCCCTACGTCTCTGGGTATCTCATTCCTATCAGAGTCTATCGGTTCTTCGATAAATTTAACTCGAAGATAGTGCTTAACCATCTCCCAGCATTCCCTTTCTATTGGATTGCCCTTAGTATACCAATGGTATGGCTCTCCTCTTAGGGTTTGAGAGGCTAGCTCCATCCTCTGAGTGTCTGTATAGACTCGGCTCTCAACCCAGTCTATATATTCATTAAGTCTGAGCCCACCCGCATAAGTCTTTATGGTAGGGTCTGTGGCTCTATCTTCTGGGTGATGCGCTGCATGTATGCCCATGGCCCAGCAATCTATGATAGGCATATTGTCCATAGTGCAGTCATGCTTGTTTCTCGGCATCTTAGCTGTTTCTGATTTATGAGGATAGACCTGTTCTATGCTCATTGTATTCACAGGGACATCGAGGGGTTCAGGGATCTCAACATAGAAGCGCCTAAGTCTGCTGCCATTGATCCTAGTAGGGAATTGCACCCCTTCCAGTGTCTCAAGCAGGACAGCACCATTTGCTCCTACGTCTAGGACCTTGTAAGGCCCTTCACCTCTGAGYTTCAATTTGCCCTTGAATTTTCTTGCAGTATAGCAAAGAACTARGTCATCTTTCCTTATTTCCTTGCTCTTCAGGTTGCTGTCATGCCATGCTTTTCTTCTGGATTTTTCAACCATCATAGCATGTGCAGCAGTCCTCCTAGTCTCGTTTAACTGTTCCAGTGCAACGTACCGCTCTTCCAAAGAATGTTGAGTGTCTATTCTTTCTGTAACTGCGATACGTAGGCTAGGCACTAAGTACTCGAGTGGCATTACTGCTTCAAGTCCATAGGCTAGTTGRAAAGGGGTTTGGCCGTTTGCTACCTTATAGGCAGTTCTATATGCCCACAATGCTGCATTCAGCTTGTGCTCCCAATCTGATCTTCCTACATCACAGGTACGAGTCAAAATAGTACTCAAGACCTTGTTGGTGGACTCAGCTTGTCCATTGCACCTGGGATAGTAGGGTGTGCTTTTACGGTGAATGACTGTRTAGCCTGATAACAGATGCTTGATAGTGTCGTTCAAAAAATGAGTTCCTCGATCACTCACTATCTCTATGGGGCATCCGAATCGGCATATGATATTTTCGTATAAGAATTTAGCAGTGGAGATTGCATCTGCGTGTTTCACTGCTTTCGCTTCAGCCCACTTCGTTAAATAGTCCGTGGCTGTGATTATGTAGCGCGCTTGTGAGCCTCGAGCTGCCGGCTTGATCGGTCCCACAAAATCGATCCCCCATTTCTCGAATGGTTGTTCTGCTAAAATAGGGTTAAGCGGCATRTGCTCTGCGTCTCTTGGGATCGTGTCACGTTGACATACATCACAACATTTRACATAGTCATTGACATCCTTAAAGAGACTTGGCCACCACAGGCCTGCTTGGAGGACTTTCCTTGATGTGATTTCAGTTGAGAAGTGGCCCCCAGCTACACCTTCGTGTGCTTCTCTTACCATTAAAGGGACTTCGTGTGGCGAGACACATCTTCTCATAATCCCATCCTTGCCAAGCTTATAGAGTTGGCCTGCGATTATTTGGTATTGAGCAGCCTTTATGATGAGTTTCCTCCCTTCCRCTTTCGTTAGAAAGGGATGAGGTCTCCCCGTCGTTAGATATGCTGCTATATCAGCGTACCAATCTGCTACCATGTCAATCTTAAACAGAGCCATATCAGGTAATTCATCATCCACTCCTGTAGGAGCTTCTCCTGACTGAATACGGGATAGGTGATCTGCCAAGAAGTGCTGCTTCCCCTTCCGAACCACCACCTCAAAGTCGAACTCTTGCARTAAGAGCAACCAACGGGTGATTCTTCCAGTTGAGCATGGCTTGTTGACAAGGTACAGCAATGCTTGGTGATCGACAAAGAATTTAAATTTGTTTGCCAGTAGATAATGCCGATACTTTTTGATGCTATATACCATCGCAAGGCCTTCCCTTTCTGTGGTGGTGTAATTCACTTCGGCATCATCAAGCTGCCTGCTGGAGAAATATATAGGATAGTCTTTCTTATGTTCTCCAGGTTGGGTCAGTATACTACTCAATGCGAATTGTGACGCATCAGTATGCACATGGAAAGGCAAGTCCCAATTGGGTGGTCTTAATACCGGAGCAGTTACAAGTAACTGCTTGAGCCTTTCCCAAGAGGTCTCGCAGTCGGGAGTCCATTTGAAGTTACTTAACAGGCCGTAAATAGGCTTTGCCACACGGGCATAGTCCTTCATGAATCGCCTGTAGTAGTTGTAGTGTCCCATTGCAACTTGTACATCTTTAACCGTCTTTGGTGGCTTTAGATTCAAGATGCACTCGACTTTTCCCATATCAGTRGAAATACCGTGTCGTGAGACAATATGGCCAAGGATAACTCCGTGTGTGACCATAAATTGGCATTTCATGGGATTCAAGGATATTTGATAGAGGCGACATTGTATAAACATCTCCTCAAGGCATGCTAGATGCGTATCTCTTTTCGAGTGGACACAAAGGTCATCCATGAAAACTTCCAAGAATTTTCTAAGTTGATCTCTGAAGGCATGACACATGACTCTTTGAAATGTGGCCGGCGCATTGCATAGCCCGAATGGCATTACYTTGTAGGCATAAATGCCCCATTCTGTAGCAAAGGCCGTCTTATGTTGGTCTTCCTCAGCGATCAGAACTTGATTATATCCGCTGAATCCGTCTAAGAAGCTGTAGACTTCAGATCCAGCTACTCTTTCCAGKACACTCTCTGTGAATGGCAAAGGGTAGTGGTCTCTTTTAGTCACCGCATTGACGTTTTTGAGATTCACACAGATTCGAATGTTTCCGTTCTTCTTGGGAACAATCACTATGGGCGAAACCCAATCTGTGTGTTCGATTTCATATATGAACCCAACTTCAATCAGTTTGTTGAGCTCCTCTGTGATTTGCTTTGCATACTTTGGATTTGTTCTGTATGCCGGGACATGCTTTGGTTTGGCTCCATCAACCATCGGGATAGTGTGGACTACCACTTCAGGTGAGATGCCCTTCATATCATCATATGTCCAAGCAAAACAATCCTTGTACATGATGAGTAGYTTCCTGAGGTCCAGTTCTTCTTGGAAACTTAAATTGTCTCCAATAAAAATAGGCTTCTCCCCCTCCTTGCCATTTGATATGTCTATCATCTTTGTCTTGGCAGGGCCTTCATAGACTTCACTTGTAGAGTTTTTAGGCTCTCTCTGAGGTTGAGGCATGACAATCATTACCTCGTCGATTGCATAGTCCTTGAAGTACTGGGGGACATCCCTAAGTGGAACTGTCTCAGGTTGACCACTAGCTTCCTCATTTAAGCGTGYCTGAAGCTCTRWTTCAGTCATCACTTCRGTTTTGGCTTTTAATCTTTCATTTTTTGCCTTTTGGCTAGCGCCCTCTGATTTGTCTTTCGAGGTCTTGGCTTTGCTAGCTCTTCTAGACTTCTTGTCTTTTCTTTTAAGCTCATTGTGGAGCCTGCCTGCATCTGGGTTAGTAGCTGTCTCTACTATATTGTTGCAAGCTCCTTCAAGTCCTTCTTGTGTCCATTTGAGAGGCAGTTTGGGGTTGCCAGTCAGAGGGACAACTATAGGATCTTGAATTGGCAGTTCTTCCATATGTGTGGAGGTGGTCTTTTGTGAAGAACGCCTGGGGGTATATACATAGCTTAGCGTAGTATCACTGGGTAGCGGCCTGCCCTTGAAGTCCTTTATCTTAGTCTTCGTAGGCGCATCCATCCAGCGAAGCGTAGTCTCATCGTCAGAGTCGGTAGATTCTTCTGAGCTTCCAGATCCATCGACTGGAACTGATTTACAGGGAGAATTGGTTCTCGCAACCTTTCCCACTCCACTAATCCCTAGGGGTTGYGAAACCGCACCTATCATTAGTAGGGGTACTTGGGGAATCGGAGTAACTTGCGCTTCTCCTTCCAACTCTACTCCCGTATCATTCACGGTCAATTCCTCTGGTTCAAAACAATCTAGAAGGGCGAGAGTATGGATCCAGTTGACCATCTGCTCATCCTCTTCCAGGTTTTTCAGAATTGGTTTTCTTTTTCTCAATATCTCTTCGTAATCTTCCAATTCCTGGCTCATCTGTGTTGTCTGAGATGATCCCTCTAGGTTCCGAATGTTGATAGGCACCACTTTTTTAGAGCTTAAGTCTACTTTGACAGCTCTTTCTCTATTCTGTAATGAGAGCCTATTCAATCCCCAGTCATGRATCACATTGGCYGCTCTTAGCCATGGTCTTCCTAGGAGTACTCTGAGAGAACACGAATGCTCAGGCATTTCCATCACCACGAAGGCTATCGCAAAGTGCAACCCTGCTACCTTGACTGGCACATTCTCGACTATGCCTAGAGGTTTGACTTTAGATTGGTCTACCAGTCTGATAAGAAAGGGTACAGGTTGTAATGCTGGTAACTTCCATTCCTTATAGACGGCATAAGATAGAACATTGACTCCTGAACCTCCATCCAGGATTCCTTGTTCTTTCTCAAATAGTTTGTGATGCACAGGCAATACTGTGTTCTGTGCGTCACTTTCCCAAGACAAGGCTATTGCGTTTATATCYACCTCAGGTTCCTTCCAGTCACATGTGAGGGTTCCTTTAGCAGGGGACACCTTTATATCTCCCTTGATCCAGGCTTGTAGTGTGTCACCCATTGTGGGTACAGACCTTAGAATTAGACCCARGGGTATGTTGACTGTCTGCCCGATGATATAAGACAGCAACTCCTTAGGATGAGTTGTCTGTGTTGGTATGGCATCAGCCAYTGCATCATCCAAAGGGAYGTCAGGGGTGTGTTGGGGCATTGGATTTTGTTCTGCATCCCACTGACTCTGCTGTCGCCTTATCCAGCTTTTCAGCTTTTCHACCCTATGTTGCTCTACCTCGGGGTTGGGATATTCCCCTGGGCTTGTCCTCGAAGTABTGGCATTGCCTTGTACTTTGTCCTCTTCAGGGAGTACTTGGTTTGCCACTTTTCTCTGTGCTCGGGTTGCAACAAATAGGGGCACATGAGATACATTAATAAGATGTTCAGGTTGGGTGTTTGTAATCTCACGCACTCGAGTAGCTTGCCCAGCCAGGGTTCGTGAGTTAGCATCCCATTGCTTCTCATTTATGTCATCTGGCTGTTCAGCGGGGTCGATCACTGTTATGATGTTGATCGGGGAGACACCTTCTCTAGGTTTGAGCAGGTGATTAGGTTGTGTCTCCGTATTGTTGACAGTGAATCTTAGTGGACAGGCATTACTCGGATGTCCTGACCCACATTCTCTRCACAGGGGGATGTATTCTCCAGGTTTTAARTTTGGACAATCCCTGCGGAAGTGATTTCCTCCACAAGCAAAACACTTGATTGGAGGTCGCTCACCAGTGCCTCTCACTTGATATGCATATATAGGCACTAGCTGCTCTGGGTTTATCGAATTCTCGATGTAGTAGAGGGGCAGCTCTGATGATAGCATGGTTTGTTCCATRGGATAATCTACCCACTCTCCTTCATCGTTAATGAATCCGTTGGCCATGTAGTCAATACTGGCACTTGCAATTGGCACATTTGCAGGTCTTTGTGGCCGGTATTGAGGTTGTGCATTTGCCAATGTTCTGGGATCTCTTACTACCAACTGCTGCTGTTGGGTAGAGATTTGCTGAGGTCTTGYCAAYAAGCCTCTGCGCTGTTGTATCAGCTTAGGGTCAGTTACTCTGGCATTATAGAAACATGTTTCTGTGCCATGAGAGTTGGTTTTGCATATAGCACAGTAAGTTTGCTGTGCCGCACCTCTATCTGTTAGTAACCTCCTTCGAATGATGGGACATTCGTTTGTCGGATGGTTACCAGTGCACTCACCACACCACACACCATCCCTTCTTGGATATGATGGTTGCATTTGAAGCTCTGGTGGTGTGACCCTGAGCTTGTGCTCTATAGCTTGCAATATATCAGTTTGCATTTTAGTACTGATTTTTTGGGTCTGCTCAGCCATTTGYCTGACCGCATTTTGTAACTCGTCTTTAGTAGCCAATCCTGATATATCKGTTGCTTGGCTATGCGTGTCAAACTTATTATCATGCTTATCAGAAGCTTTGTCAGAGTGTCTATGTCTCCTAGGTTTCTCTTCTTGTTCAGAGTTACTTTCTAGGTCAGACATATTGTCCTCGTAAGACATGGCCAGTTCTATTGCCTCTCTGACATTTGCAATGGCTTGTCTTACGGGAGCCTTAGTGAGTTCTTTGCGTATCTCTCTTCTGAGWCCGCCTATAAACCAGGTCACTAAGTACTCCTCCTCAGGCCTATTGGCGCATTTGCCCATCAATCCTCTAGTTCTAGAGGCATATTCTCTGACTGTCTCTTTCTTGCCCTGCTTCAACTTACCTAGCAAGAATCTGGGATCCTCGCTTATCCGGTCAACTTGGAAGTTTTTCAGGAACAAGGTCCTTAAATCCTCCCAGGTAGCCCTTTCAGTTGCATCCAGGTCAAGATACCAGTCAAAGGCACTATCTGCCAGGCATACTCCAAACAACTTGAGTCTGGAGGCGTCATTATCATCTCCGGTAGCCCTTAATGCTGCATCATATGCTTTKAGAAATTTATCGGCACTACCGCGTCCATGGTATCTCGGGAAATCTACCTTAGGTGAATGCCCGTGTCGACCCCCTCCACCACCAGCAGTTGCTGGGAGGACAGGGGGATACGGAGCAGCACCAAGTCCGCTTCCTCCGATACCACTTGTAGAAGACATTTTGGKCTGAGTGGGGTTACTCTGCTCTTGGTGAATCTGTAAGCTGGGCTGTGAAGAAGGTAGAGTATCYACTGGCTCTCCTTCTGTAGCAGAATCTGCACTTAAGGTCTGTATAGCCTCTTGCACTTGCTTTAGCCTTTCAAAGTATGTAGGGTGTAATCTCCTACCTGAGCGCAAGTGCATATAGGGTTGCAGATTTGCCAAATCCAAGGGTTTTCTTATGCTGATGTGCTGCCTTTCTTGCAGCTGTACTTCCTGGAAATCAGTCYBTGAGGGTAAAATTGCTAGCTCAGAGGGTAATTAGGTCTTTTTCTCTTTGGCGATTTTTCAGCTCCGGATTACTAGGACTGCTTTACTGCTTCAGCTCAGTTTTTTGCAACTGTTTCTTTTGCCAGCTGAATGCTCAACTTTTTGTGCACCCAGTAATCACTRATTTTCARAAAAWTTTGAAAAATTTTCAATTTTGCAAAAAATTTTSCATTTTGCCAAATCTGATGTTTTCGCGTTCGCGCGAAAACACTCCACTCCTATTTTCGCGTTCGCGCGAAAACACTGGTGTTTTYGCGGCGTCGCGAAAATGCAGTTYCGTGTTTTCGCGGCTAGCGCGAAAACATGATTTTGCTAG
>Contig124+1562
TTGTCTCAACCTTACTAGGTGGCGGATCCGCCTCGCATCCAGACTCATCAAGATGCATTTTACTCATCCGAGCATCTTTCTTTGTTTTAAGCCGTCTTCTTTGGCGTTTYGTCTGATGCTGCACCAGTTGTGCYCTTAAYTCAGTCTCAGAGACTGTTGCACTACTTGGTGTGAAGTCATCCAGTAATATCTGGGGGGTTGCCTCTCCATCCTTAGGGAGGGTGGTCTCTATGCTCAGGAYCAARGGTGTTGGATGTTCTTTTGACACTGCCTTGTCMTDTTGTAYAAGACCTTGTTCTTCGNTAACNGCTAGAACTGTTGCTGGCCTTTGTGCTGGCTCAGGTTCTTCCTCAGGTAGCTCATCACCTAGACAACTCTCTGAGAGGCTGATGATGGCAATGCAGAATTCATTCAGAGGGTAAGATTTGAGGTATGTTTCCTCCTCAATGAATATTCTGACATGTCTAAGGAATCCCTTCTTGAGCCACRCTAATGCCTCGGTGTCTTCGACTTTAAAGTCAAAGTTCTGTAACATCTGCCTAGCTCTGGCAATGTATTGGCGAGATGTTTCAGACTTTCTTTGTTTGAGGAGGGGTAGAGKTGAAGTAGCCTCTACTTTGGATTTTCTCTTTGTTTCCTCCTTGTGAGCGGTAATCTTAAGATTATCCTCAATCTTTTGTGCAGCTAGATATGCAGTTTGGAATGTATCTCCCATGAGAGCTCGGGTCATYCTTCTCTGTATCTCATGAGTTAGTCCTTTGACATAAGTCACACTCGTTCTTTTGTGTTCAAAGGGTATGCCAGGCCCTAAGAAGATTTCAATGAATCGAGTAGTGTACTCCGCTATACTTTCATCATCCTCTTGGAGGAGATATTCCGGTAACTCAATCTGATGGTAGCCAGATGATTGCCCTACGTCTCTGGGTATCTCATTCCTATCAGAGTCTATCGGTTCTTCGATAAATTTAACTCGAAGATAGTGCTTAACCATCTCCCAGCATTCCCTTTCTATTGGATTGCCCTTAGTATACCAATGGTATGGCTCTCCTCTTAGGGTTTGAGAGGCTAGCTCCATCCTCTGAGTGTCTGTATAGACTCGGCTCTCAACCCAGTCTATATATTCATTAAGTCTGAGCCCACCCGCATAAGTCTTTATGGTAGGGTCTGTGGCTCTATCTTCTGGGTGATGCGCTGCATGTATGCCCATGGCCCAGCAATCTATGATAGGCATATTGTCCATAGTGCAGTCATGCTTGTTTCTCGGCATCTTAGCTGTTTCTGATTTATGAGGATAGACCTGTTCTATGCTCATTGTATTCACAGGGACATCGAGGGGTTCAGGGATCTCAACATAGAAGCGCCTAAGTCTGCTGCCATTGATCCTAGTAGGGAATTGCACCCCTTCCAGTGTCTCAAGCAGGACAGCACCATTTGCTCCTACGTCTAGGACCTTGTAAGGCCCTTCACCTCTGAGYTTCAATTTGCCCTTGAATTTTCTTGCAGTATAGCAAAGAACTARGTCATCTTTCCTTATTTCCTTGCTCTTCAGGTTGCTGTCATGCCATGCTTTTCTTCTGGATTTTTCAACCATCATAGCATGTGCAGCAGTCCTCCTAGTCTCGTTTAACTGTTCCAGTGCAACGTACCGCTCTTCCAAAGAATGTTGAGTGTCTATTCTTTCTGTAACTGCGATACGTAGGCTAGGCACTAAGTACTCGAGTGGCATTACTGCTTCAAGTCCATAGGCTAGTTGRAAAGGGGTTTGGCCGTTTGCTACCTTATAGGCAGTTCTATATGCCCACAATGCTGCATTCAGCTTGTGCTCCCAATCTGATCTTCCTACATCACAGGTACGAGTCAAAATAGTACTCAAGACCTTGTTGGTGGACTCAGCTTGTCCATTGCACCTGGGATAGTAGGGTGTGCTTTTACGGTGAATGACTGTRTAGCCTGATAACAGATGCTTGATAGTGTCGTTCAAAAAATGAGTTCCTCGATCACTCACTATCTCTATGGGGCATCCGAATCGGCATATGATATTTTCGTATAAGAATTTAGCAGTGGAGATTGCATCTGCGTGTTTCACTGCTTTCGCTTCAGCCCACTTCGTTAAATAGTCCGTGGCTGTGATTATGTAGCGCGCTTGTGAGCCTCGAGCTGCCGGCTTGATCGGTCCCACAAAATCGATCCCCCATTTCTCGAATGGTTGTTCTGCTAAAATAGGGTTAAGCGGCATRTGCTCTGCGTCTCTTGGGATCGTGTCACGTTGACATACATCACAACATTTRACATAGTCATTGACATCCTTAAAGAGACTTGGCCACCACAGGCCTGCTTGGAGGACTTTCCTTGATGTGATTTCAGTTGAGAAGTGGCCCCCAGCTACACCTTCGTGTGCTTCTCTTACCATTAAAGGGACTTCGTGTGGCGAGACACATCTTCTCATAATCCCATCCTTGCCAAGCTTATAGAGTTGGCCTGCGATTATTTGGTATTGAGCAGCCTTTATGATGAGTTTCCTCCCTTCCRCTTTCGTTAGAAAGGGATGAGGTCTCCCCGTCGTTAGATATGCTGCTATATCAGCGTACCAATCTGCTACCATGTCAATCTTAAACAGAGCCATATCAGGTAATTCATCATCCACTCCTGTAGGAGCTTCTCCTGACTGAATACGGGATAGGTGATCTGCCAAGAAGTGCTGCTTCCCCTTCCGAACCACCACCTCAAAGTCGAACTCTTGCARTAAGAGCAACCAACGGGTGATTCTTCCAGTTGAGCATGGCTTGTTGACAAGGTACAGCAATGCTTGGTGATCGACAAAGAATTTAAATTTGTTTGCCAGTAGATAATGCCGATACTTTTTGATGCTATATACCATCGCAAGGCCTTCCCTTTCTGTGGTGGTGTAATTCACTTCGGCATCATCAAGCTGCCTGCTGGAGAAATATATAGGATAGTCTTTCTTATGTTCTCCAGGTTGGGTCAGTATACTACTCAATGCGAATTGTGACGCATCAGTATGCACATGGAAAGGCAAGTCCCAATTGGGTGGTCTTAATACCGGAGCAGTTACAAGTAACTGCTTGAGCCTTTCCCAAGAGGTCTCGCAGTCGGGAGTCCATTTGAAGTTACTTAACAGGCCGTAAATAGGCTTTGCCACACGGGCATAGTCCTTCATGAATCGCCTGTAGTAGTTGTAGTGTCCCATTGCAACTTGTACATCTTTAACCGTCTTTGGTGGCTTTAGATTCAAGATGCACTCGACTTTTCCCATATCAGTRGAAATACCGTGTCGTGAGACAATATGGCCAAGGATAACTCCGTGTGTGACCATAAATTGGCATTTCATGGGATTCAAGGATATTTGATAGAGGCGACATTGTATAAACATCTCCTCAAGGCATGCTAGATGCGTATCTCTTTTCGAGTGGACACAAAGGTCATCCATGAAAACTTCCAAGAATTTTCTAAGTTGATCTCTGAAGGCATGACACATGACTCTTTGAAATGTGGCCGGCGCATTGCATAGCCCGAATGGCATTACYTTGTAGGCATAAATGCCCCATTCTGTAGCAAAGGCCGTCTTATGTTGGTCTTCCTCAGCGATCAGAACTTGATTATATCCGCTGAATCCGTCTAAGAAGCTGTAGACTTCAGATCCAGCTACTCTTTCCAGKACACTCTCTGTGAATGGCAAAGGGTAGTGGTCTCTTTTAGTCACCGCATTGACGTTTTTGAGATTCACACAGATTCGAATGTTTCCGTTCTTCTTGGGAACAATCACTATGGGCGAAACCCAATCTGTGTGTTCGATTTCATATATGAACCCAACTTCAATCAGTTTGTTGAGCTCCTCTGTGATTTGCTTTGCATACTTTGGATTTGTTCTGTATGCCGGGACATGCTTTGGTTTGGCTCCATCAACCATCGGGATAGTGTGGACTACCACTTCAGGTGAGATGCCCTTCATATCATCATATGTCCAAGCAAAACAATCCTTGTACATGATGAGTAGYTTCCTGAGGTCCAGTTCTTCTTGGAAACTTAAATTGTCTCCAATAAAAATAGGCTTCTCCCCCTCCTTGCCATTTGATATGTCTATCATCTTTGTCTTGGCAGGGCCTTCATAGACTTCACTTGTAGAGTTTTTAGGCTCTCTCTGAGGTTGAGGCATGACAATCATTACCTCGTCGATTGCATAGTCCTTGAAGTACTGGGGGACATCCCTAAGTGGAACTGTCTCAGGTTGACCACTAGCTTCCTCATTTAAGCGTGYCTGAAGCTCTRWTTCAGTCATCACTTCRGTTTTGGCTTTTAATCTTTCATTTTTTGCCTTTTGGCTAGCGCCCTCTGATTTGTCTTTCGAGGTCTTGGCTTTGCTAGCTCTTCTAGACTTCTTGTCTTTTCTTTTAAGCTCATTGTGGAGCCTGCCTGCATCTGGGTTAGTAGCTGTCTCTACTATATTGTTGCAAGCTCCTTCAAGTCCTTCTTGTGTCCATTTGAGAGGCAGTTTGGGGTTGCCAGTCAGAGGGACAACTATAGGATCTTGAATTGGCAGTTCTTCCATATGTGTGGAGGTGGTCTTTTGTGAAGAACGCCTGGGGGTATATACATAGCTTAGCGTAGTATCACTGGGTAGCGGCCTGCCCTTGAAGTCCTTTATCTTAGTCTTCGTAGGCGCATCCATCCAGCGAAGCGTAGTCTCATCGTCAGAGTCGGTAGATTCTTCTGAGCTTCCAGATCCATCGACTGGAACTGATTTACAGGGAGAATTGGTTCTCGCAACCTTTCCCACTCCACTAATCCCTAGGGGTTGYGAAACCGCACCTATCATTAGTAGGGGTACTTGGGGAATCGGAGTAACTTGCGCTTCTCCTTCCAACTCTACTCCCGTATCATTCACGGTCAATTCCTCTGGTTCAAAACAATCTAGAAGGGCGAGAGTATGGATCCAGTTGACCATCTGCTCATCCTCTTCCAGGTTTTTCAGAATTGGTTTTCTTTTTCTCAATATCTCTTCGTAATCTTCCAATTCCTGGCTCATCTGTGTTGTCTGAGATGATCCCTCTAGGTTCCGAATGTTGATAGGCACCACTTTTTTAGAGCTTAAGTCTACTTTGACAGCTCTTTCTCTATTCTGTAATGAGAGCCTATTCAATCCCCAGTCATGRATCACATTGGCYGCTCTTAGCCATGGTCTTCCTAGGAGTACTCTGAGAGAACACGAATGCTCAGGCATTTCCATCACCACGAAGGCTATCGCAAAGTGCAACCCTGCTACCTTGACTGGCACATTCTCGACTATGCCTAGAGGTTTGACTTTAGATTGGTCTACCAGTCTGATAAGAAAGGGTACAGGTTGTAATGCTGGTAACTTCCATTCCTTATAGACGGCATAAGATAGAACATTGACTCCTGAACCTCCATCCAGGATTCCTTGTTCTTTCTCAAATAGTTTGTGATGCACAGGCAATACTGTGTTCTGTGCGTCACTTTCCCAAGACAAGGCTATTGCGTTTATATCYACCTCAGGTTCCTTCCAGTCACATGTGAGGGTTCCTTTAGCAGGGGACACCTTTATATCTCCCTTGATCCAGGCTTGTAGTGTGTCACCCATTGTGGGTACAGACCTTAGAATTAGACCCARGGGTATGTTGACTGTCTGCCCGATGATATAAGACAGCAACTCCTTAGGATGAGTTGTCTGTGTTGGTATGGCATCAGCCAYTGCATCATCCAAAGGGAYGTCAGGGGTGTGTTGGGGCATTGGATTTTGTTCTGCATCCCACTGACTCTGCTGTCGCCTTATCCAGCTTTTCAGCTTTTCHACCCTATGTTGCTCTACCTCGGGGTTGGGATATTCCCCTGGGCTTGTCCTCGAAGTABTGGCATTGCCTTGTACTTTGTCCTCTTCAGGGAGTACTTGGTTTGCCACTTTTCTCTGTGCTCGGGTTGCAACAAATAGGGGCACATGAGATACATTAATAAGATGTTCAGGTTGGGTGTTTGTAATCTCACGCACTCGAGTAGCTTGCCCAGCCAGGGTTCGTGAGTTAGCATCCCATTGCTTCTCATTTATGTCATCTGGCTGTTCAGCGGGGTCGATCACTGTTATGATGTTGATCGGGGAGACACCTTCTCTAGGTTTGAGCAGGTGATTAGGTTGTGTCTCCGTATTGTTGACAGTGAATCTTAGTGGACAGGCATTACTCGGATGTCCTGACCCACATTCTCTRCACAGGGGGATGTATTCTCCAGGTTTTAARTTTGGACAATCCCTGCGGAAGTGATTTCCTCCACAAGCAAAACACTTGATTGGAGGTCGCTCACCAGTGCCTCTCACTTGATATGCATATATAGGCACTAGCTGCTCTGGGTTTATCGAATTCTCGATGTAGTAGAGGGGCAGCTCTGATGATAGCATGGTTTGTTCCATRGGATAATCTACCCACTCTCCTTCATCGTTAATGAATCCGTTGGCCATGTAGTCAATACTGGCACTTGCAATTGGCACATTTGCAGGTCTTTGTGGCCGGTATTGAGGTTGTGCATTTGCCAATGTTCTGGGATCTCTTACTACCAACTGCTGCTGTTGGGTAGAGATTTGCTGAGGTCTTGYCAAYAAGCCTCTGCGCTGTTGTATCAGCTTAGGGTCAGTTACTCTGGCATTATAGAAACATGTTTCTGTGCCATGAGAGTTGGTTTTGCATATAGCACAGTAAGTTTGCTGTGCCGCACCTCTATCTGTTAGTAACCTCCTTCGAATGATGGGACATTCGTTTGTCGGATGGTTACCAGTGCACTCACCACACCACACACCATCCCTTCTTGGATATGATGGTTGCATTTGAAGCTCTGGTGGTGTGACCCTGAGCTTGTGCTCTATAGCTTGCAATATATCAGTTTGCATTTTAGTACTGATTTTTTGGGTCTGCTCAGCCATTTGYCTGACCGCATTTTGTAACTCGTCTTTAGTAGCCAATCCTGATATATCKGTTGCTTGGCTATGCGTGTCAAACTTATTATCATGCTTATCAGAAGCTTTGTCAGAGTGTCTATGTCTCCTAGGTTTCTCTTCTTGTTCAGAGTTACTTTCTAGGTCAGACATATTGTCCTCGTAAGACATGGCCAGTTCTATTGCCTCTCTGACATTTGCAATGGCTTGTCTTACGGGAGCCTTAGTGAGTTCTTTGCGTATCTCTCTTCTGAGWCCGCCTATAAACCAGGTCACTAAGTACTCCTCCTCAGGCCTATTGGCGCATTTGCCCATCAATCCTCTAGTTCTAGAGGCATATTCTCTGACTGTCTCTTTCTTGCCCTGCTTCAACTTACCTAGCAAGAATCTGGGATCCTCGCTTATCCGGTCAACTTGGAAGTTTTTCAGGAACAAGGTCCTTAAATCCTCCCAGGTAGCCCTTTCAGTTGCATCCAGGTCAAGATACCAGTCAAAGGCACTATCTGCCAGGCATACTCCAAACAACTTGAGTCTGGAGGCGTCATTATCATCTCCGGTAGCCCTTAATGCTGCATCATATGCTTTKAGAAATTTATCGGCACTACCGCGTCCATGGTATCTCGGGAAATCTACCTTAGGTGAATGCCCGTGTCGACCCCCTCCACCACCAGCAGTTGCTGGGAGGACAGGGGGATACGGAGCAGCACCAAGTCCGCTTCCTCCGATACCACTTGTAGAAGACATTTTGGKCTGAGTGGGGTTACTCTGCTCTTGGTGAATCTGTAAGCTGGGCTGTGAAGAAGGTAGAGTATCYACTGGCTCTCCTTCTGTAGCAGAATCTGCACTTAAGGTCTGTATAGCCTCTTGCACTTGCTTTAGCCTTTCAAAGTATGTAGGGTGTAATCTCCTACCTGAGCGCAAGTGCATATAGGGTTGCAGATTTGCCAAATCCAAGGGTTTTCTTATGCTGATGTGCTGCCTTTCTTGCAGCTGTACTTCCTGGAAATCAGTCYBTGAGGGTAAAATTGCTAGCTCAGAGGGTAATTAGGTCTTTTTCTCTTTGGCGATTTTTCAGCTCCGGATTACTAGGACTGCTTTACTGCTTCAGCTCAGTTTTTTGCAACTGTTTCTTTTGCCAGCTGAATGCTCAACTTTTTGTGCACCCAGTAATCACTRATTTTCARAAAAWTTTGAAAAATTTTCAATTTTGCAAAAAATTTTSCATTTTGCCAAATCTGATGTTTTCGCGTTCGCGCGAAAACACTCCACTCCTATTTTCGCGTTCGCGCGAAAACACTGGTGTTTTYGCGGCGTCGCGAAAATGCAGTTYCGTGTTTTCGCGGCTAGCGCGAAAACATGATTTTGCTAG
>Contig125+110218
TTTCAGCTCCGGATTACTAGGACTGCTTTACTGCTTCAGCTCAGTTTTTTGCAACTGTTTCTTTTGCCAGCTGAATGCTCAACTTTTTGTGCACCCAGTAATCACTRATTTTCARAAAAWTTTGAAAAATTTTCAATTTTGCAAAAAATTTTSCATTTTGCCAAATCTGATGTTTTCGCGTTCGCGCGAAAACACTCCACTCCTATTTTCGCGTTCGCGCGAAAACACTGGTGTTTTYGCGGCGTCGCGAAAATGCAGTTYCGTGTTTTCGCGGCTAGCGCGAAAACATGATTTTGCTAGAAAAAANTGAGTTTTTGGGGCTGAAATTTTTGGTGTGTATAGGGCGCCTAATTTCGCACCTATTGGACACTTTAGTTGCAGGTTTTGGCCACTTTGGATTTTATGAGTTCGGACGGGCTCTTCTGAGAAAACATGTTTTCTCGCGACAAATCTTGAAGTTTTTGAGATTTCAAGTTTGTAGATGCTAGATCTTAAGTTTTAGCACACTCTCAGCCTAAAAGTGGATGGGCTTTCCTACTACACGTCATGGAGCTCACCTCACGAGCTTAAGTGGGAGAACCGCTTCAAGGTTTTGTTTTTGGCTTGCCTCCCCGGCAACGGCGCCAGAAAGGGGACTCAAAAAATGTTAAACGGGTTTTGAACGGTCTTTGAAAGACAGGAGCTTATGGTCCCTATTCGTTGTAATGTATTCCTATATCGTTCTTTCCCATGGGAGGCGAAGCTATCGGCTTGAAGCTATCTCAACCAAGTACTCAGCTTGGGAGCTCAACGGACAATGTGTGTACTCACGCGCGAGGAATTAAGGAAGGGAGGGAGAAAATCACATATGGAAGTGTTTTCTCACCGCGAGGCAAGAAAACACAAGATGGGTGGAAGAGGCGAGAAAACAAGAGGGAGGAGAAAACACTWCCTACYCTACYGAGAGGGGRAGAGWAGRRCCTAGGAGAGCCTCACGCTCACGAGTACTGAGTCTACAAGATGGAGTGGGTGAGAAAGCAAGCAGGAGAGGGTTGAAGGTGGGGAAGGTAGACGGTGAAATGGGATGAGAAGTGACTCAAAGCTACTCAAGGCAAGAGAGGAAGAAGTGAGAAAACATGGGAGCCAAGAATAAGCAAAGAGTGGGGGTTTCCTTTATTCCATGCATTATATACAAAGTGAGAACCGCTAGATTAATGCCACATGTCGCTCTGTGACTTAATCTCACTCTTTAGGGCACCTTTTAATTATTTCTAACTAAACTACCCTAATTCTAAGGTTCTAACTTAATATAATACAATGTAGGCCCATTARCCCTTCTAATGGCCTATTCTTACACAACCGGTGCAGAGGTGCTTTATCAGCCACAGCACTTACACTTACAATAATGCTCATACACTGGCAACCTCATTCCTGTTAGTTGCCATCCTTTAGTCCTTACATTGCCATGTTAATCCATTTAGTGAGAGGTAGAGAGTGGTAGTGCATATGGATTAACA
>Contig126+11496
CCACATGTCGCTCTGTGACTTAATCTCACTCTTTAGGGCACCTTTTAATTATTTCTAACTAAACTACCCTAATTCTAAGGTTCTAACTTAATATAATACAATGTAGGCCCATTARCCCTTCTAATGGCCTATTCTTACACAACCGGTGCAGAGGTGCTTTATCAGCCACAGCACTTACACTTACAATAATGCTCATACACTGGCAACCTCATTCCTGTTAGTTGCCATCCTTTAGTCCTTACATTGCCATGTTAATCCATTTAGTGAGAGGTAGAGAGTGGTAGTGCATATGGATTAACAA
>Contig127+210218
TTSCATTTTGCCAAATCTGATGTTTTCGCGTTCGCGCGAAAACACTCCACTCCTATTTTCGCGTTCGCGCGAAAACACTGGTGTTTTCGCGGCGTCGCGAAAATGCAGTTCCGTGTTTTCGCGGCTAGCGCGAAAACATGATTTTGCTAGGAAAAATTAAGTTTTTGGGGCTGAAATTTTTGGTGTGTATAGGGCGCCTAATTTCGCACCTATTGGACACTTTAGTTGCAGGTTTTGGCCACTTTGAATTTTCTGAGTTCGGACGGGCTCTTCTGAGAAAACATGTTTTCTCGCGACAAAACTTGAAATTTTTGAGATTTCAAGATTGTAGATGCTAGATCTTATGTTTTAGCGCACTCTCAGCCTAAAAGTGGATGGGCTTTCCTACTACACGTCATGGAGCTCACCTCACGAGCTTAAGTGGGAGAACTGCTTCAAGATTTTGTTTTTGGCTTGCCTCCCCGGCAACGGCGCCAGAAAGGGGACTCAAAAAATGTTAAACGGGTTTTGAACGGTCTTTGTAAGACAGGAGCTTATGGTCCCTATTCGTTGTAATGTATTCCTATATCGTTCTTTCCCATGGGAGGCGAAGCTATCGGCTTGAAGCTATCTCAACCAAGTACTCAGCTTGGGAGCTCAACGGACAATGTAGGTACTCACGCGCGAGGAATCTAAGGAAGGGGGGGAGAAAATCACATATGGAAGTGTTTTCTCACCGCGAGGCAAGAAAACACAAGATRGGTGGATGGGGCGAGAAAACAAGGGGAGGAGAAAACACTACCTACCCTACTGAGAGGGGAAGAGTAGAACCTAGGAGAGCCTCACGCTCACGAGTACTGAGTCTACAAGACGGAGTGGGTGAGAAAGCAAGCAGGAGAGGGTTGAAGGTGGGGAAGGTAGACGGTGAAATGGGGTGAGAAGTGACTCAAAGCTACTCAAGGCAAGAGAGGAAGAATGAGAAAACATGGGAGCCAAGAATAAGCAAAGAGTGAGGGTTTCCTTTATTCCATGCATTATATACAAAGTGAGAACCCTTAGATTATCGCCACATGTCGCTCTGTGACTTAATCTCACTCTTTAGGGCACCTTTTAATTATTTCTAACTAAACTACCCTAATTCTAAGGTTCTAACTTAATATAATACAATGCAGGCCCATTAGCCCTTCTAATGGCCTATTCATACACAACCGGTGCAGAGGTGCTTTATCAGCCACAGCACTTACACTTACAATAATGCTCATACACTGGCAACCTCATTCCTGTTAGTTGCCATCCTTTAGTCCTTAYATTGCCATGTTAATCCATTTAGTGAGAGGTAGAGAGTGGTAGTGCATATGGATTAACACAGCCCCAGCACTTACATATTGCCAGTCCCTTGGCAATTACATCCAGTGCTTGCCCTTATGCTTTCTATTGTGTAGCTCTGTCTCCCAGTGCCACTGTCTATGTATCTCATGTCTTGCAGTGCTCCAGCGGTGTATGGGCCCAAAGTGCTTGTTCATGCCAATRAGCCATTGTGTGGCCTGCCATCTTTCGAATTGTGTTATGTTGAGTGCTGGCGTGTGGCATACTCTGAAATACAACCGCTGTACTATCTGTGGTGACACTGGTTTATTCGGATTGAATACAAGGGGCCCCAGGTTCTGCTCGAACTGAATCTGCCTCTTCATYAAGAAMGAGAGCAGCTCACAATGTGCGGTGGCTTCCCTTATATGAGGGTCTGGGCTRTAGTAACAATCTCTGCGAAATGCCTCCATTGCCCTCTGGATATCCAACTCTGTATCCCATCCTTGTTTTTGAAAGTCGGGGATCAGTGGCCAGTTGATTGCGCCTCTTTCAAGACTGATATGATCCACTGTCCAGGACTGGCGTCGGGGGATCGGGTGGTATCTCGGATCAATCCTRTATCCCTGAGGAGCAGTATAGTACTCCTGCCTCATTGACCTGTGTTCCTGGAATAGTTTTTGYCTCCAAGCAGGTTGCGGTGCAAAATATTCACCATTAAAGTCCTTCTTGTCAATGTCCCTGCTCGTTACTGTGTATCCTCCCCGTGTTGTCACATCCGGGTAATCCTTAGTGAATTGCTCTGCCTCAGCCTTCATTGTGGAGTATGATACTGTTGGTCTTCTGGGCATTCGAGCGTATGATTTCAACCCGATGGTAGCTGGATCTGGAGGTACAACAGCCTTTAGGGCTTCTGGGACTTCCCTGGGCGAAGACGGTGGTCTAGGCGGGGATGGTAAATTATCTTGCAGAGGGGGCTGCTGAGGAGGGCTATTGCCAGTAACCGGGTCGCTCTGGTAACCCTGCAGTTCTTCGATGGATAGTTTGAAGACTGTGAGAGCTGCATTAAGTTCCAGGGGAGAGGGTTCTGGGGGGATGGTAAAATGAGCCTGAGTATAAACAATGGGGGCAGACACTTGGCTATGGGAAGCGTGGAGCTGCAAGGCATTGTTCAGGAATACTAGCAATCCRTGTGGMGARATRAAAGAAGACTCAGGAAGTCTCTTTAACTGTTGGATTGCAGTAAGGAGGCTCTGCTTGTCGTGAGGTATCTGGTTGCTTAAGTGGCTATGATGCACTATCTGGGTAGCAACCAGAGTTGAAGCCGTGTCATCGGATATTTGAGGGGGAGAGGAGGAAGCAAGGTGGTGTAGAGTGATGTTCTTGTTCAGAGCAGCTATGGCTGATTGGACTGTGAGAGGAGATTCTTGMGTTAGGTGAAGAAGGGAGATGATGGCAAGTCCTGTTCTCAGGGGTGGGGAGGCAAAAGTATGCGAGAAATGYGTTATGTCCTTCACTCCCTGGTACCCATAAGCCACGGCCARTGTCAGGATGTTCTTATCTTCATCCTCCATGGTCTGGTAGAGATGCTCCACCATCGACCTTGTCAGTGTTTTTGGCCATGTGAATGTAGTTGAAGAGTACTGAATCTTCAACTGCGTCCACCTGATGAGGAAAGTGGTGACGAGTGACTCTGGATAGAGTATGTATTCTTCTATATCTTCCATCCATCCTTGCACTTTCTCACGGGCTTTGTTRGCTTTTGTTGCCTCATCTTGCGCATCTTCTATCAATTCTCTCAGTTCCTGTATCTGCTCTTCAGCCTTAGTTTCCACYTGTTTCCTTTTATTTCTCTCTTGCTCGTACGCTGCATGTAATGTTTTGTATTGTTGTTGGTAGTGCTGCGTCGTTCTCATGAGAGAGCCAGGAGAGGGCGGTCCGCTAGGTCCCGCTGCAGATACATCTGCGGCTAATAGACTACTCAGTTGTTGCTTGAGTGAGTCTCTTTCACTAGTGACTGCCGCTGCGTCRTTCTCAGCCTTCATTCTGGCTGTCCTTTCGTCATTCAACTGTTTCTGGAGCTCAGATATGCGTTTTGCGGCCTTGTGTGCTTCATGCTCCAGCTTGGCTGCCTCAGCCTTTTCCTTTGTTATCTGCTGTTTATAGGTTAGCGCCTGTTCTGCGTTATTCGCTGCTTCHGTGATTAGTTGCGCTAACCTTTCTTGTGCTACCGTGAAATCTTCCTTCAAGATTTCCCACTTAGATTGCAGTTCAGTTCTCTCCGTTCTGGCCGCTGCTAATTTAACCTTTTTCCTGGCCATTTTCTGTTGTAGCACTTCCAGTCTTTTTGTCAAATCAGCAGATGCTGTAGCCTGCTGCTGTGACTGTGTAGTACTCTGYGTGACTTGRGTCGTTAATGCCAGTATCTGGCCTTGGAGAGTTCCAATCTGGTTCTGCAAAGTGGTAATCTGTGCCGTTTGCCCTACAATTTGTGCTTGGAATGTAGCCACTTGCTGTTGAGCAGTAGCCARTTGTTGCTGCAGGGCAATGATTTGCTGTGCGGAAGGTGCTGAGTCATCAGCCACCTTGAGAGCATGRAGTGCTCCCCTCAGGAATCCTTCCAGGACATTGTGCTCTTGAGTRCGCATCGAGGTCGGTAAATCCATCATACTTTGGATTACCGCCTGAGTTTGTCCTGCCGGTGTCACCATTGGAACCACTGATGCWGACACAAAGAATCCTGAGGGCCCCATGGAAGATGGYGCTGACGGYCCTGCTACGTGCATRGCTGCTGTGTGTGCAATGGTGGCGGCGGTGGGTGGCGTTAGGGTGGATGCCGTGTAAATGGAGTGAAGTGGTAACGGTGCTGTGACAGTGCTTAATGGAGTGAGTGTAAGAGGTTGGGTGGTGATTGTGATGGGGTGWGTGAGTGGGGGGAGTGTTGTTACGGTGATAGTGGGGGGAATGGGGAGGGGAAATGGTGCTATAGTAGGGRCGAKGTGGGGTGAGGGAAGATGGGGGGAAGATGGGCCGCTGCCGTCGTCTGATGGAGCATACTGTTGTAAGGCAGCGAGGGGTTGCGGAGATGTAGTGGTGGGAGGAGATGAAGTAGCTATGGGGGGAGGTATGGGAGCAGTGGTAGAGGGTGCAGGTGGTGCAGCTTGTGATGCAGTKGCAGGGGGAGYTCGCACCCTGAGAGTGACAGGGGGTAGTGCACTTCTAGTGGCAATCGGGGCACTTGTTCTTGAAGGAGCCCTAGTTGATGCTGTAGCTGCACTAGCAGGTGGTCTTGTAGATGCAGTCCTTGTTCTTACAACAGATRYTGGCGGGGCAGGAGCTGCACTAGTCCTAATGACTGGAGGTGGCGGGGGAGCTTCAGCRGGTAAGGGATGTGGGGAGGGGCTTCTCAAGTGGGGTCCTAGACCTGGGGACTCAGGACCAGCAGCAGGGGGAGCAACAAATTGAAAATGRAAATAGATGATACGCGTTARTAGTTGCTCACACCTGATTCTTAGTTTGCCTGTCCCGGGCTTCAGTTGCTTCTGGAAGCCTCTTTCGATGTAGCCGCCCCAGTCTGGTAATACTAACTGCCCTCCGTTCAGGTGAATGTGCTGCGTAAGAAAATAAAATGCTGTTGCAGGCAGCAGCTTCATCCTGATCCCGTGCAAGTCCAGTGTYAGCTTCACAAACATGGCTGCATCCCGTAGTACTGGATCGACAATCTTCTCTATGTAATAGCCATCATTCGTCTTGATGCTCTTGATGGGTAGTCTTGGGAAGAACGGGAGTAGCAGACTTTCAATCTTCCTAGTGGCAGGTGGCACATATGTGCCCGGTGTGATCCCCAGTGCTCTTGTGATTAGGTCACTGTTGAGTGTAAATGTCGCGGGAACCCCTGCTCCATCCGACACTCTGACATTGTGAGTGACTGGGTCGTATGTCCTGCTTGCCTCCGAGCATCTTTGTTCGTCCACATAATGCGGCATGAATGTCAGTAGATTGCCWAGTCCTGCATGATTCAGCACAACTGCTGATCTCGGTGTTATGTATCTCTGGACTGTGGCTGCCGTAGGTCCATCCATTATGACAGGGCGCATTTGTGCTAGTACCTTGCCAGGTAGAGGATGCTGTTCTCTTCTCTGGCGCACCCTCCGATTATGGGCTCTGATYCTGCTCGAGGCACTGCCTCCYGCTGCACTTGCTGGTGATACCTCACCAGATTCCTGGCTTGCAGCAATGTCTGGGCCCTCGCTCTCGGATGTACTGGAGCTTGACTGAGGCCTTTGTCTCCTCATGATGGCAGTTGAACTGACACTCTGAGAATGCCCTTTTATCACTGTGCTACTGGAATTCTYGTCTGAGCCTAACTGGAACCTATGAATTTTTGCTAGATACTGGAGCTCAGTGAGGGTAATGATAGCATGTGCATTAATTGCAGGCWKCAGGGGGCATTAATTAGCATTTATGGTGTTTTCGCGCAGGCGCGAAAACACGGAAATCTGTTTTCGCGTCGCCGCGAAAACACGGGATGTTTTCGCGTTCGCGCGAAAACACGT
>Contig128+15841
GATGTACTGGAGCTTGACTGAGGCCTTTGTCTCCTCATGATGGCAGTTGAACTGACACTCTGAGAATGCCCTTTTATCACTGTGCTACTGGAATTCTYGTCTGAGCCTAACTGGAACCTATGAATTTTTGCTAGATACTGGAGCTCAGTGAGGGTAATGATAGCATGTGCATTAATTGCAGGCWKCAGGGGGCATTAATTAGCATTTATGGTGTTTTCGCGCAGGCGCGAAAACACGGAAATCTGTTTTCGCGTCGCCGCGAAAACACGGGATGTTTTCGCGTTCGCGCGAAAACACGTTTGGCTGTTTTCGCGTGAGCG
>Contig129+1321
GGCCTTTGTCTCCTCATGATGGCAGTTGAACTGACACTCTGAGAATGCCCTTTTATCACTGTGCTACTGGAATTCTYGTCTGAGCCTAACTGGAACCTATGAATTTTTGCTAGATACTGGAGCTCAGTGAGGGTAATGATAGCATGTGCATTAATTGCAGGCWKCAGGGGGCATTAATTAGCATTTATGGTGTTTTCGCGCAGGCGCGAAAACACGGAAATCTGTTTTCGCGTCGCCGCGAAAACACGGGATGTTTTCGCGTTCGCGCGAAAACACGTTTGGCTGTTTTCGCGTGAGCGCNAAAACANGNTTTTAATGCT
>Contig13+1387
AGTGAAGGAGAGGGCTTGAATTCAAATTTTTGAATGTGCAAATTATCCCATATTCCTTCTTTTGGAGGGAAAGGAGGGAATATAAGCCTTTTCACTCCTATASTCTTATGTGAAAGGAARGGGGAAGAAAGGGTTAGGAAATAACCACTTTCAAATGVTCCTGTTCACACAYGCACGCAGCGAGCAACGCTAGCGTTTTGCCTTTGCCTGAGGCCTGAGGTGCCTGAGGTCTGAGTATCTGAGTAAATCTGAGATCTGAGATAACTGAGTTGAGTTCAGTGAAGTGTAGTTAGTTCGTTCATGTTCC
>Contig130+21496
GAGGTGCTTTATCAGCCACAGCACTTACACTTACAATAATGCTCATACACTGGCAACCTCATTCCTGTTAGTTGCCATCCTTTAGTCCTTACATTGCCATGTTAATCCATTTAGTGAGAGGTAGAGAGTGGTAGTGCATATGGATTAACACAGCCCCAGCACTTACATATTGCCAGTCCCTTGGCAATTACATCCAGTGCTTGCCCTTATGCTTTCTATTGTGTAGCTCTGTCTCCCAGTGCCACTGTCTATGTATCTCATGTCTTGCAGTGCTCCAGCGGTGTATGGGCCCAAAGTGCTTGTTCATGCCAATRAGCCATTGTGTGGCCTGCCATCTTTCGAATTGTGTTATGTTGAGTGCTGGCGTGTGGCATACTCTGAAATACAACCGCTGTACTATCTGTGGTGACACTGGTTTATTCGGATTGAATACAAGGGGCCCCAGGTTCTGCTCGAACTGAATCTGCCTCTTCATYAAGAAMGAGAGCAGCTCACAATGTGCGGTGGCTTCCCTTATATGAGGGTCTGGGCTRTAGTAACAATCTCTGCGAAATGCCTCCATTGCCCTCTGGATATCCAACTCTGTATCCCATCCTTGTTTTTGAAAGTCGGGGATCAGTGGCCAGTTGATTGCGCCTCTTTCAAGACTGATATGATCCACTGTCCAGGACTGGCGTCGGGGGATCGGGTGGTATCTCGGATCAATCCTRTATCCCTGAGGAGCAGTATAGTACTCCTGCCTCATTGACCTGTGTTCCTGGAATAGTTTTTGYCTCCAAGCAGGTTGCGGTGCAAAATATTCACCATTAAAGTCCTTCTTGTCAATGTCCCTGCTCGTTACTGTGTATCCTCCCCGTGTTGTCACATCCGGGTAATCCTTAGTGAATTGCTCTGCCTCAGCCTTCATTGTGGAGTATGATACTGTTGGTCTTCTGGGCATTCGAGCGTATGATTTCAACCCGATGGTAGCTGGATCTGGAGGTACAACAGCCTTTAGGGCTTCTGGGACTTCCCTGGGCGAAGACGGTGGTCTAGGCGGGGATGGTAAATTATCTTGCAGAGGGGGCTGCTGAGGAGGGCTATTGCCAGTAACCGGGTCGCTCTGGTAACCCTGCAGTTCTTCGATGGATAGTTTGAAGACTGTGAGAGCTGCATTAAGTTCCAGGGGAGAGGGTTCTGGGGGGATGGTAAAATGAGCCTGAGTATAAACAATGGGGGCAGACACTTGGCTATGGGAAGCGTGGAGCTGCAAGGCATTGTTCAGGAATACTAGCAATCCRTGTGGMGARATRAAAGAAGACTCAGGAAGTCTCTTTAACTGTTGGATTGCAGTAAGGAGGCTCTGCTTGTCGTGAGGTATCTGGTTGCTTAAGTGGCTATGATGCACTATCTGGGTAGCAACCAGAGTTGAAGCCGTGTCATCGGATATTTGAGGGGGAGAGGAGGAAGCAAGGTGGTGTAGAGTGATGTTCTTGTTCAGAGCAGCTATGGCTGATTGGACTGTGAGAGGAGATTCTTGMGTTAGGTGAAGAAGGGAGATGATGGCAAGTCCTGTTCTCAGGGGTGGGGAGGCAAAAGTATGCGAGAAATGYGTTATGTCCTTCACTCCCTGGTACCCATAAGCCACGGCCARTGTCAGGATGTTCTTATCTTCATCCTCCATGGTCTGGTAGAGATGCTCCACCATCGACCTTGTCAGTGTTTTTGGCCATGTGAATGTAGTTGAAGAGTACTGAATCTTCAACTGCGTCCACCTGATGAGGAAAGTGGTGACGAGTGACTCTGGATAGAGTATGTATTCTTCTATATCTTCCATCCATCCTTGCACTTTCTCACGGGCTTTGTTRGCTTTTGTTGCCTCATCTTGCGCATCTTCTATCAATTCTCTCAGTTCCTGTATCTGCTCTTCAGCCTTAGTTTCCACYTGTTTCCTTTTATTTCTCTCTTGCTCGTACGCTGCATGTAATGTTTTGTATTGTTGTTGGTAGTGCTGCGTCGTTCTCATGAGAGAGCCAGGAGAGGGCGGTCCGCTAGGTCCCGCTGCAGATACATCTGCGGCTAATAGACTACTCAGTTGTTGCTTGAGTGAGTCTCTTTCACTAGTGACTGCCGCTGCGTCRTTCTCAGCCTTCATTCTGGCTGTCCTTTCGTCATTCAACTGTTTCTGGAGCTCAGATATGCGTTTTGCGGCCTTGTGTGCTTCATGCTCCAGCTTGGCTGCCTCAGCCTTTTCCTTTGTTATCTGCTGTTTATAGGTTAGCGCCTGTTCTGCGTTATTCGCTGCTTCHGTGATTAGTTGCGCTAACCTTTCTTGTGCTACCGTGAAATCTTCCTTCAAGATTTCCCACTTAGATTGCAGTTCAGTTCTCTCCGTTCTGGCCGCTGCTAATTTAACCTTTTTCCTGGCCATTTTCTGTTGTAGCACTTCCAGTCTTTTTGTCAAATCAGCAGATGCTGTAGCCTGCTGCTGTGACTGTGTAGTACTCTGYGTGACTTGRGTCGTTAATGCCAGTATCTGGCCTTGGAGAGTTCCAATCTGGTTCTGCAAAGTGGTAATCTGTGCCGTTTGCCCTACAATTTGTGCTTGGAATGTAGCCACTTGCTGTTGAGCAGTAGCCARTTGTTGCTGCAGGGCAATGATTTGCTGTGCGGAAGGTGCTGAGTCATCAGCCACCTTGAGAGCATGRAGTGCTCCCCTCAGGAATCCTTCCAGGACATTGTGCTCTTGAGTRCGCATCGAGGTCGGTAAATCCATCATACTTTGGATTACCGCCTGAGTTTGTCCTGCCGGTGTCACCATTGGAACCACTGATGCWGACACAAAGAATCCTGAGGGCCCCATGGAAGATGGYGCTGACGGYCCTGCTACGTGCATRGCTGCTGTGTGTGCAATGGTGGCGGCGGTGGGTGGCGTTAGGGTGGATGCCGTGTAAATGGAGTGAAGTGGTAACGGTGCTGTGACAGTGCTTAATGGAGTGAGTGTAAGAGGTTGGGTGGTGATTGTGATGGGGTGWGTGAGTGGGGGGAGTGTTGTTACGGTGATAGTGGGGGGAATGGGGAGGGGAAATGGTGCTATAGTAGGGRCGAKGTGGGGTGAGGGAAGATGGGGGGAAGATGGGCCGCTGCCGTCGTCTGATGGAGCATACTGTTGTAAGGCAGCGAGGGGTTGCGGAGATGTAGTGGTGGGAGGAGATGAAGTAGCTATGGGGGGAGGTATGGGAGCAGTGGTAGAGGGTGCAGGTGGTGCAGCTTGTGATGCAGTKGCAGGGGGAGYTCGCACCCTGAGAGTGACAGGGGGTAGTGCACTTCTAGTGGCAATCGGGGCACTTGTTCTTGAAGGAGCCCTAGTTGATGCTGTAGCTGCACTAGCAGGTGGTCTTGTAGATGCAGTCCTTGTTCTTACAACAGATRYTGGCGGGGCAGGAGCTGCACTAGTCCTAATGACTGGAGGTGGCGGGGGAGCTTCAGCRGGTAAGGGATGTGGGGAGGGGCTTCTCAAGTGGGGTCCTAGACCTGGGGACTCAGGACCAGCAGCAGGGGGAGCAACAAATTGAAAATGRAAATAGATGATACGCGTTARTAGTTGCTCACACCTGATTCTTAGTTTGCCTGTCCCGGGCTTCAGTTGCTTCTGGAAGCCTCTTTCGATGTAGCCGCCCCAGTCTGGTAATACTAACTGCCCTCCGTTCAGGTGAATGTGCTGCGTAAGAAAATAAAATGCTGTTGCAGGCAGCAGCTTCATCCTGATCCCGTGCAAGTCCAGTGTYAGCTTCACAAACATGGCTGCATCCCGTAGTACTGGATCGACAATCTTCTCTATGTAATAGCCATCATTCGTCTTGATGCTCTTGATGGGTAGTCTTGGGAAGAACGGGAGTAGCAGACTTTCAATCTTCCTAGTGGCAGGTGGCACATATGTGCCCGGTGTGATCCCCAGTGCTCTTGTGATTAGGTCACTGTTGAGTGTAAATGTCGCGGGAACCCCTGCTCCATCCGACACTCTGACATTGTGAGTGACTGGGTCGTATGTCCTGCTTGCCTCCGAGCATCTTTGTTCGTCCACATAATGCGGCATGAATGTCAGTAGATTGCCWAGTCCTGCATGATTCAGCACAACTGCTGATCTCGGTGTTATGTATCTCTGGACTGTGGCTGCCGTAGGTCCATCCATTATGACAGGGCGCATTTGTGCTAGTACCTTGCCAGGTAGAGGATGCTGTTCTCTTCTCTGGCGCACCCTCCGATTATGGGCTCTGATYCTGCTCGAGGCACTGCCTCCYGCTGCACTTGCTGGTGATACCTCACCAGATTCCTGGCTTGCAGCAATGTCTGGGCCCTCGCTCTCGGATGTACTGGAGCTTGACTGAGGCCTTTGTCTCCTCATGATGGCAGTTGAACTGACACTCTGAGAATGCCCTTTTATCACTGTGCTACTGGAATTCTYGTCTGAGCCTAACTGGAACCTATGAATTTTTGCTAGATACTGGAGCTCAGTGAGGGTAATGATAGCATGTGCATTAATTGCAGGCWKCAGGGGGCATTAATTAGCATTTATGGTGTTTTCGCGCAGGCGCGAAAACACGGAAATCTGTTTTCGCGTCGCCGCGAAAACACGGGATGTTTTCGCGTTCGCGCGAAAACACGT
>Contig131+2185
ATTAATTGCAGGCWKCAGGGGGCATTAATTAGCATTTATGGTGTTTTCGCGCAGGCGCGAAAACACGGAAATCTGTTTTCGCGTCGCCGCGAAAACACGGGATGTTTTCGCGTTCGCGCGAAAACACGTTTGGCTGTTTTCGCGTGAGCGTGAAAACACGGCTADAGTGCTAATCTTAATTAATTTTTAAGTGGATTTGTGAATAGTAAAAAGCCCTAATTTTTTGGCTTTTTATACTCCATGCTTTTTGCCTCTTTTGATAATTTAATTTTACCTCTTT
>Contig132+1280
ATTAATTGCAGGCWKCAGGGGGCATTAATTAGCATTTATGGTGTTTTCGCGCAGGCGCGAAAACACGGAAATCTGTTTTCGCGTCGCCGCGAAAACACGGGATGTTTTCGCGTTCGCGCGAAAACACGTTTGGCTGTTTTCGCGTGAGCGTGAAAACACGGCTADAGTGCTAATCTTAATTAATTTTTAAGTGGATTTGTGAATAGTAAAAAGCCCTAATTTTTTGGCTTTTTATACTCCATGCTTTTTGCCTCTTTTGATAATTTAATTTTACCTCTTTCGAACCTTAGGCAAAAC
>Contig133+1214
ATTAATTGCAGGCWKCAGGGGGCATTAATTAGCATTTATGGTGTTTTCGCGCAGGCGCGAAAACACGGAAATCTGTTTTCGCGTCGCCGCGAAAACACGGGATGTTTTCGCGTTCGCGCGAAAACACGTTTGGCTGTTTTCGCGTGAGCGTGAAAACACGGCTADAGTGCTAATCTTAATTAATTAGTAAAAAGCCCTAATTTTTTGGCTTTTTATACTCCATGCTTTTTGCCTYTTTTGATAWTTTAATTTTACCTCTTT
>Contig134+2214
ATTAATTGCAGGCWKCAGGGGGCATTAATTAGCATTTATGGTGTTTTCGCGCAGGCGCGAAAACACGGAAATCTGTTTTCGCGTCGCCGCGAAAACACGGGATGTTTTCGCGTTCGCGCGAAAACACGTTTGGCTGTTTTCGCGTGAGCGTGAAAACACGGCTADAGTGCTAATCTTAATTAATTAGTAAAAAGCCCTAATTTTTTGGCTTTTTTATACTTCATGCTTTTTGCCTTTTTTGATATTTYAATTTTACCTCTTTCAAACCTTAGGCAAAACTAGTTT
>Contig135+1297
ATTAATTGCAGGCWKCAGGGGGCATTAATTAGCATTTATGGTGTTTTCGCGCAGGCGCGAAAACACGGAAATCTGTTTTCGCGTCGCCGCGAAAACACGGGATGTTTTCGCGTTCGCGCGAAAACACGTTTGGCTGTTTTCGCGTGAGCGTGAAAACACGGCTADAGTGCTAATCTTAATTAATTTTTAAGTGGATTTGTGAATAGTAAAAAGCCCTAATTTTTTGGCTTTTTATACTCCATGCTTTTTGCCTCTTTTGATAATTTAATTTTACCTCTTTCGAACCTTAGGCAAAACCAGT
>Contig136+3280
TGGCTGTTTTCGCGTGAGCGTGAAAACACGGCTANAGTGCTAATCTTAATTAATTTTTAAGTGGATTTGTGAATAGTAAAAAGCCCTAATTTTTTGGCTTTTTATACTCCATGCTTTTTGCCTCTTTTGATAATTTAATTTTACCTCTTTGAACCTTAGGCAAAACTGATTTTGGAGCTTTTTACTATCTTTCACCGCTTTTGCCTAATTTTCCGTCTTTTGCCTTTGCTTTTCCTGCTTTTTCCGGATCTTCATCATGCCTTTCTCCTTGATTTTCCGCCTCTAAGGATATTCTCAT
>Contig14+2221
GGAGGGAAAGGAGGGAATATAAGCCTTTTCACTCCTATASTCTTATGTGAAAGGAARGGGGAAGAAAGGGTTAGGAAATAACCACTTTCAAATGCTCCTGTTCACACACGCACGCAGCGAGCAACGCTAGCGTTTTGCCTTTGCCTGAGGTGCCTGAGGTCTGAGTATCTGAGTAAATCTGAGATCTGAGATAACTGAGTTGAGTTSAGTGAAGTGTAGTTCGTTCGTTCCTGTTCCGCCTTCACGCCGAACTATTAGAACTTGCCG
>Contig15+1221
GGAGGGAAAGGAGGGAATATAAGCCTTTTCACTCCTATASTCTTATGTGAAAGGAARGGGGAAGAAAGGGTTAGGAAATAACCACTTTCAAATGCTCCTGTTCACACACGCACGCAGCGAGCAACGCTAGCGTTTTGCCTTTGCCTGAGGTGCCTGAGGTCTGAGTATCTGAGTAAATCTGAGATCTGAGATAACTGAGTTGAGTTCAGTGAAGTGTAGTTAGTTCGTTCCTGTTCCGCCTTCACGCCGAACTATTAGAACTTGCCGGAACTG
>Contig16+1268
GGAGGGAAAGGAGGGAATATAAGCCTTTTCACTCCTATASTCTTATGTGAAAGGAARGGGGAAGAAAGGGTTAGGAAATAACCACTTTCAAATGCTCCTGTTCACACACGCACGCAGCGAGCAACGCTAGCGTTTTGCCTTTGCCTGAGGTGCCTGAGGTCTGAGTATCTGAGTAAATCTGAGATCTGAGATAACTGAGTTGAGTTSAGTGAAGTGTAGTTCGTTCGTTCCTGTTCCGCCTTCACGCCGAACTATTAGAACTTGCCGAACTGNCTTGCCG
>Contig17+1309
GAGGGCTTGAATTCAAATTTTTGAATGTGCAAATTATCCCATATTCCTTCTTTTGGAGGGAAAGGAGGGAATATAAGCCTTTTCACTCCTATASTCTTATGTGAAAGGAARGGGGAAGAAAGGGTTAGGAAATAACCACTTTCAAATGVTCCTGTTCACACAYGCACGCAGCGAGCAACGCTAGCGTTTTGCCTTTGCCTGAGGCCTGAGGTGCCTGAGGTCTGAGTATCTGAGTAAATCTGAGATCTGAGATAACTGAGTTGAGTTCAGTGAAGTGTAGTTAGTTCGTTCATGTTCCACCTTCACNCNGAACTATAGAACTTG
>Contig18+1281
GGAGGGAAAGGAGGGAATATAAGCCTTTTCACTCCTATASTCTTATGTGAAAGGAARGGGGAAGAAAGGGTTAGGAAATAACCACTTTCAAATGCTCCTGTTCACACACGCACGCAGCGAGCAACGCTAGCGTTTTGCCTTTGCCTGAGGTGCCTGAGGTCTGAGTATCTGAGTAAATCTGAGATCTGAGATAACTGAGTTGAGTTSAGTGAAGTGTAGTTCGTTCGTTCCTGTTCCGCCTTCACGCCGAACTATTAGAACTTGCCGAACTGNCTTGCCGAAA
>Contig19+1326
GTGCAAATTATCCCATATTCCTTCTTTTGGAGGGAAAGGAGGGAATATAAGCCTTTTCACTCCTATASTCTTATGTGAAAGGAARGGGGAAGAAAGGGTTAGGAAATAACCACTTTCAAATGVTCCTGTTCACACAYGCACGCAGCGAGCAACGCTAGCGTTTTGCCTTTGCCTGAGGCCTGAGGTGCCTGAGGTCTGAGTATCTGAGTAAATCTGAGATCTGAGATAACTGAGTTGAGTTCAGTGAAGTGTAGTTAGTTCGTTCATGTTCCACCTTCACNCNGAACTATAGAACTTGCC
>Contig20+1284
GGAGGGAAAGGAGGGAATATAAGCCTTTTCACTCCTATASTCTTATGTGAAAGGAARGGGGAAGAAAGGGTTAGGAAATAACCACTTTCAAATGCTCCTGTTCACACACGCACGCAGCGAGCAACGCTAGCGTTTTGCCTTTGCCTGAGGTGCCTGAGGTCTGAGTATCTGAGTAAATCTGAGATCTGAGATAACTGAGTTGAGTTSAGTGAAGTGTAGTTCGTTCGTTCCTGTTCCGCCTTCACGCCGAACTATTAGAACTTGCCGAACTGNCTTGCCGAAAA
>Contig21+1285
GGAGGGAAAGGAGGGAATATAAGCCTTTTCACTCCTATASTCTTATGTGAAAGGAARGGGGAAGAAAGGGTTAGGAAATAACCACTTTCAAATGCTCCTGTTCACACACGCACGCAGCGAGCAACGCTAGCGTTTTGCCTTTGCCTGAGGTGCCTGAGGTCTGAGTATCTGAGTAAATCTGAGATCTGAGATAACTGAGTTGAGTTSAGTGAAGTGTAGTTCGTTCGTTCCTGTTCCGCCTTCACGCCGAACTATTAGAACTTGCCGAACTGNCTTGCCGAAAAACT
>Contig22+1220
TCAAATGVTCCTGTTCACACAYGCACGCAGCGAGCAACGCTAGCGTTTTGCCTTTGCCTGAGGCCTGAGGTGCCTGAGGTCTGAGTATCTGAGTAAATCTGAGATCTGAGATAACTGAGTTGAGTTCAGTGAAGTGTAGTTAGTTCGTTCCTGTTCCGCCTTCACGCCGAACTATTAGAACTTGCCGGAACTGCGCCGGAAAACTGCGTTTGGAAAACTTGCAGTGCGAACACAGGCGCGAAAACAGGGAGCGCGAATACAGTAGTCGCGTGCGCCGAATTGGCAGTGCGAAAACAGG
>Contig23+1288
GGAGGGAAAGGAGGGAATATAAGCCTTTTCACTCCTATASTCTTATGTGAAAGGAARGGGGAAGAAAGGGTTAGGAAATAACCACTTTCAAATGCTCCTGTTCACACACGCACGCAGCGAGCAACGCTAGCGTTTTGCCTTTGCCTGAGGTGCCTGAGGTCTGAGTATCTGAGTAAATCTGAGATCTGAGATAACTGAGTTGAGTTSAGTGAAGTGTAGTTCGTTCGTTCCTGTTCCGCCTTCACGCCGAACTATTAGAACTTGCCGAACTGNCTTGCCGAAAAACTACGNTNGGAAAACT
>Contig24+1249
CCTGTTCACACANGCACGCAGCGAGCAACGCTAGCGTTTTGCCTTTGCCTGAGGCCTGAGGTGCCTGAGGTCTGAGTATCTGAGTAAATCTGAGATCTGAGATAACTGAGTTGAGTTCAGTGAAGTGTAGTTAGTTCGTTCATGTTCCGCCTTCANGCCAAATTATTAGAACTTGCCGAACTGACTTGCCGAAACTGCGTTTGGAAAACTGCAGTGCGAATACAGGCGCRAAAACAGGGAGCGCGAACACAGAAATCGCGTGCGCCGAATTGGGCAGCGCGAAAACAGGCGGTGCGAATACACAAATCGCGTGCGCCGAATTYCGGTCGCGTCCGGGGTCGAA
>Contig25+2245
TCAAATGVTCCTGTTCACACAYGCACGCAGCGAGCAACGCTAGCGTTTTGCCTTTGCCTGAGGCCTGAGGTGCCTGAGGTCTGAGTATCTGAGTAAATCTGAGATCTGAGATAACTGAGTTGAGTTCAGTGAAGTGTAGTTAGTTCGTTCCTGTTCCGCCTTCACGCCGAACTATTAGAACTTGCCGGAACTGACTTGCCGGAACTGCGCCGGAAAACTGCGTTTGGAAAACTTGCAGTGCGAATACAGG
>Contig26+2234
TCAAATGVTCCTGTTCACACAYGCACGCAGCGAGCAACGCTAGCGTTTTGCCTTTGCCTGAGGCCTGAGGTGCCTGAGGTCTGAGTATCTGAGTAAATCTGAGATCTGAGATAACTGAGTTGAGTTCAGTGAAGTGTAGTTAGTTCGTTCCTGTTCCGCCTTCACGCCGAACTATTAGAACTTGCCGGAACTGACTTGCCGGAACTGCGCCGGAAAACTGCGTTCGGAAAACTGCGTTTGGAAAACTTGCAGTGCGAACACAGGCGCGAAAACAGGGAGCGCGAATACAGTAGTCGCGTGCGCCGAATTGGCAG
>Contig27+1304
ACATGTTTAAGATGTAGAGAGCAGTGTTCGCTTTGTCATCCCATGCGGATTGATCCGCTGCATCTGTAGGTCGGGTGGAAGTGCCAATGACAATTTCCCAAACCTTGTAAAGTTTCAAGGTAGCCTTWAGCTTGAATTTCCAAGAGACATAATTAGTGTCATCGAGCTTGGATTGATGGTCCATATGAAACTGTGCTGCATTAGGGGTAGACATGATGAGGATGAAGGTGGACTTTCAAAGAGTTAAGGAGAAATGTGAGGTGAAATGARGTGCAAATGATARAGAAAAAGGCTTAAAAAGCGAGGTAGTAGGAACTATGAAAGAAAATGTAAGAATAACACTCAGCAATAAAAAACAGGTTTGGAAGTAAATTCCTATCCTRGCTGTCTATCTAGATGGATAGAGGACTCYRAGAGGTTTCTAACGAGCCTAAGAACACCTAAAACGGATGTCGTATGACAAAGTTATAAGGTTTAGAGTGTGGAGGCTATGTGTAGAAAATGGAGTATTTTTGCWAAGGTTATGAGAGTGAAGGAGAGGGCTTGAATTCAAATTTTTGAATGTGCAAATTATCCCATATTCCTTCTTTTGGAGGGAAAGGAGGGAATATAAGCCTTTTCACTCCTATASTCTTATGTGAAAGGAARGGGGAAGAAAGGGTTAGGAAATAACCACTTTCAAATGVTCCTGTTCACACAYGCACGCAGCGAGCAACGCTAGCGTTTTGCCTTTGCCTGAGG
>Contig28+1245
TCAAATGVTCCTGTTCACACAYGCACGCAGCGAGCAACGCTAGCGTTTTGCCTTTGCCTGAGGCCTGAGGTGCCTGAGGTCTGAGTATCTGAGTAAATCTGAGATCTGAGATAACTGAGTTGAGTTCAGTGAAGTGTAGTTAGTTCGTTCCTGTTCCGCCTTCACGCCGAACTATTAGAACTTGCCGGAACTGACTTGCCGGAACTGCGCCGRAAAACTGCGTTYGGAAAACTTGCAGTGCRAACACAGGYGCGAAAACAGGGAGCGCGAATACAGTAGTCGCGTGCGCCGAATTGGCAGTGCGAAAACAGG
>Contig29+2246
TCAAATGVTCCTGTTCACACAYGCACGCAGCGAGCAACGCTAGCGTTTTGCCTTTGCCTGAGGCCTGAGGTGCCTGAGGTCTGAGTATCTGAGTAAATCTGAGATCTGAGATAACTGAGTTGAGTTCAGTGAAGTGTAGTTAGTTCGTTCCTGTTCCGCCTTCACGCCGAACTATTAGAACTTGCCGGAACTGCGYCSGAAAACTGCATTCRGAAAACTDCGTTTGGAAAACTTGCAGTGCGAATGCAGGTG
>Contig30+3182
GTTTTGCCTTTGCCTGAGGTGCCTGAGGTCTGAGTATCTGAGTAAATCTGAGATCTGAGATAACTGAGTTGAGTTSAGTGAAGTGTAGTTCGTTCGTTCCTGTTCCGCCTTCACGCCGAACTATTAGAACTTGCCGAACTGACTTGCCGGAACTGCGCCGGAAAACTGCGTTCGGAAAACTGCGTTTGGAAAACTTGCAGTGCGAACACAGGCGCGAAAACAGGGAGCGCGAATACAGTAGTCGCGTGCGCCGAATTGGCAGTGCGAAAACAGG
>Contig31+1251
TCAAATGVTCCTGTTCACACAYGCACGCAGCGAGCAACGCTAGCGTTTTGCCTTTGCCTGAGGCCTGAGGTGCCTGAGGTCTGAGTATCTGAGTAAATCTGAGATCTGAGATAACTGAGTTGAGTTCAGTGAAGTGTAGTTAGTTCGTTCCTGTTCCGCCTTCACGCCGAACTATTAGAACTTGCCGGAACTGACTTGCCGGAACTGCGCCGGAAAACTGCGTTTGGAAAACTTGCAGTGCGAATACAGGCGCGAAAACAGGGAGCGCGAA
>Contig32+2182
CCTGTTCACACANGCACGCAGCGAGCAACGCTAGCGTTTTGCCTTTGCCTGAGGCCTGAGGTGCCTGAGGTCTGAGTATCTGAGTAAATCTGAGATCTGAGATAACTGAGTTGAGTTCAGTGAAGTGTAGTTAGTTCGTTCATGTTCCGCCTTCACGCCGAACTATTAGAACTTGCCGAACTGACTTGCCGGAACTGCGCCGGAAAACTGCGTTCGGAAAACTGCGTTTGGAAAACTTGCAGTGCGAACACAGGCGCGAAAACAGGGAGCGCGAATACAGTAGTCGCGTGCGCCGAATTGGCAG
>Contig33+1246
TCAAATGVTCCTGTTCACACAYGCACGCAGCGAGCAACGCTAGCGTTTTGCCTTTGCCTGAGGCCTGAGGTGCCTGAGGTCTGAGTATCTGAGTAAATCTGAGATCTGAGATAACTGAGTTGAGTTCAGTGAAGTGTAGTTAGTTCGTTCCTGTTCCGCCTTCACGCCGAACTATTAGAACTTGCCGGAACTGCGYCSGAAAACTGCATTCGGAAAACTGCRTTTGGAAAACTTGCAGTGCGAATACAGGYGCGAAAACAGGSAG
>Contig34+1313
TTCACACAYGCACGCAGCGAGCAACGCTAGCGTTTTGCCTTTGCCTGAGGCCTGAGGTGCCTGAGGTCTGAGTATCTGAGTAAATCTGAGATCTGAGATAACTGAGTTGAGTTCAGTGAAGTGTAGTTAGTTCGTTCCTGTTCCGCCTTCACGCCGAACTATTAGAACTTGCCGGAACTGACTTGCCGGAACTGCGCCGRAAAACTGCGTTYGGAAAACTTGCAGTGCRAACACAGGYGCGAAAACAGGGAGCGCGAATACAGTAGTCGCGTGCGCCGAATTGGCAGTGCGAAAACAGGCGCGAAAACA
>Contig35+1315
CACACAYGCACGCAGCGAGCAACGCTAGCGTTTTGCCTTTGCCTGAGGCCTGAGGTGCCTGAGGTCTGAGTATCTGAGTAAATCTGAGATCTGAGATAACTGAGTTGAGTTCAGTGAAGTGTAGTTAGTTCGTTCCTGTTCCGCCTTCACGCCGAACTATTAGAACTTGCCGGAACTGACTTGCCGGAACTGCGCCGGAAAACTGCGTTCGGAAAACTGCGTTTGGAAAACTTGCAGTGCGAACACAGGCGCGAAAACAGGGAGCGCGAATACAGTAGTCGCGTGCGCCGAATTGGCAGCG
>Contig36+2173
GAGCAACGCTAGCGTTTTGCCTTTGCCTGAGGTGCCTGAGGTCTGAGTATCTGAGTAAATCTGAGATCTGAGATAACTGAGTTGAGTTSAGTGAAGTGTAGTTCGTTCGTTCCTGTTCCGCCTTCACGCCGAACTATTAGAACTTGCCGGAACTGCGCCGGAAAACTGCGTTTGGAAAACTTGCAGTGCGAACACAGGCGCGAAAACAGGGAGCGCGAATACAGTAGTCGCGTGCGCCGAATTGGCAGTGCGAAAACAGG
>Contig37+1266
TCAAATGVTCCTGTTCACACAYGCACGCAGCGAGCAACGCTAGCGTTTTGCCTTTGCCTGAGGCCTGAGGTGCCTGAGGTCTGAGTATCTGAGTAAATCTGAGATCTGAGATAACTGAGTTGAGTTCAGTGAAGTGTAGTTAGTTCGTTCCTGTTCCGCCTTCACGCCGAACTATTAGAACTTGCCGGAACTGCGYCSGAAAACTGCATTCGGAAAACTGCRTTTGGAAAACTTGCAGTGCGAATACAGGYGCGAAAACAGGGAGC
>Contig38+1299
TCAAATGVTCCTGTTCACACAYGCACGCAGCGAGCAACGCTAGCGTTTTGCCTTTGCCTGAGGCCTGAGGTGCCTGAGGTCTGAGTATCTGAGTAAATCTGAGATCTGAGATAACTGAGTTGAGTTCAGTGAAGTGTAGTTAGTTCGTTCCTGTTCCGCCTTCACGCCGAACTATTAGAACTTGCCGGAACTGCGCCGGAAAACTGCGTTTGGAAAACTTGCAGTGCGAACACAGGCGCGAAAACAGGGAGCGCGAATACAGTAGTCGCGTGCGCCGAATTGGCAGTGCGAAAACAGGCGCGAAAACAGAGAGCGCGAACACAGAAATCGCGTGCGCCGAATTGGGCAGCGCGAAAACAGGCGGTGCGAATACACAAATCGCGTGCGCCGAATTC
>Contig39+1267
TCAAATGVTCCTGTTCACACAYGCACGCAGCGAGCAACGCTAGCGTTTTGCCTTTGCCTGAGGCCTGAGGTGCCTGAGGTCTGAGTATCTGAGTAAATCTGAGATCTGAGATAACTGAGTTGAGTTCAGTGAAGTGTAGTTAGTTCGTTCCTGTTCCGCCTTCACGCCGAACTATTAGAACTTGCCGGAACTGCGYCSGAAAACTGCATTCGGAAAACTGCRTTTGGAAAACTTGCAGTGCGAATACAGGYGCGAAAACAGGGAGCA
>Contig40+2176
CCTGTTCCGCCTTCACGCCGAACTATTAGAACTTGCCGGAACTGCGCCGGAAAACTGCGTTTGGAAAACTTGCAGTGCGAACACAGGCGCGAAAACAGGGAGCGCGAATACAGTAGTCGCGTGCGCCGAATTGGCAGTGCGAAAACAGGTGCGAAAAYARGGAGCGYGAACACAGGAATCGCGTGCGCCGAATTGGGCAGCGCGAAAACAGGCGGTGCGAATACACAAATCGCGTGCGCCGAATTCYGSTCGCRTC
>Contig41+2220
TCAAATGVTCCTGTTCACACAYGCACGCAGCGAGCAACGCTAGCGTTTTGCCTTTGCCTGAGGCCTGAGGTGCCTGAGGTCTGAGTATCTGAGTAAATCTGAGATCTGAGATAACTGAGTTGAGTTCAGTGAAGTGTAGTTAGTTCGTTCCTGTTCCGCCTTCACGCCGAACTATTAGAACTTGCCGGAACTGCGCCGGAAAACTGCGTTCGGAAAACTGCGTTTGGAAAACTTGCAGTGCGAACACAGGYGCGAAAACAGGGAGCGCGAATACAGTAGTCGCGTGYGCCGAATTGGCAGTGCGAAAACAGGCGCGAAAACAGDGAGCGCGAACACAGAAATCGCGTGCGCCGAATTGGGCAGCGCGAAAACAGGCGGTGCGAATACACAAATCGCGTRYGCCGAATTYCGGTCGCGTCCGGGGTCGAA
>Contig42+1248
TCAAATGVTCCTGTTCACACAYGCACGCAGCGAGCAACGCTAGCGTTTTGCCTTTGCCTGAGGCCTGAGGTGCCTGAGGTCTGAGTATCTGAGTAAATCTGAGATCTGAGATAACTGAGTTGAGTTCAGTGAAGTGTAGTTAGTTCGTTCCTGTTCCGCCTTCACGCCGAACTATTAGAACTTGCCGGAACTGACTTGCCGGAAAACTGCGTTCGGAAAACTGCGTTTGGAAAACTTGCAGTGCGAACACAGGCGCGAAAACAGGGAGCGCGAATACAGTAGTCGCGTGCGCCGAATTGGCAGTGCGAAAACAGGCGCGAAAACAGAGAGCGCGAACACAGAAATCGCGTGCGCCGAATTGGGCAGCGCGAAAACAGGCGGTGCGAATACACAAATCGCGTGCGCCGAATTC
>Contig43+1253
TCAAATGVTCCTGTTCACACAYGCACGCAGCGAGCAACGCTAGCGTTTTGCCTTTGCCTGAGGCCTGAGGTGCCTGAGGTCTGAGTATCTGAGTAAATCTGAGATCTGAGATAACTGAGTTGAGTTCAGTGAAGTGTAGTTAGTTCGTTCCTGTTCCGCCTTCACGCCGAACTATTAGAACTTGCCGGAACTGCGYCSGAAAACTGCATTCRGAAAACTDCGTTTGGAAAACTTGCAGTGCGAATGCAGGTGCGAAAATAGGGAGTGCGAATACAGGAATCGCGTGCRYCRAATTGG
>Contig44+1298
TCAAATGVTCCTGTTCACACAYGCACGCAGCGAGCAACGCTAGCGTTTTGCCTTTGCCTGAGGCCTGAGGTGCCTGAGGTCTGAGTATCTGAGTAAATCTGAGATCTGAGATAACTGAGTTGAGTTCAGTGAAGTGTAGTTAGTTCGTTCCTGTTCCGCCTTCACGCCGAACTATTAGAACTTGCCGGAACTGCGYCSGAAAACTGCATTCRGAAAACTDCGTTTGGAAAACTTGCAGTGCGAATGCAGGTGCGAAAATAGGGAGTGCGAATACAGGAATCGCGTGCRCCRAATTGGCAGTGCGAAAA
>Contig45+2249
CCTGTTCACACANGCACGCAGCGAGCAACGCTAGCGTTTTGCCTTTGCCTGAGGCCTGAGGTGCCTGAGGTCTGAGTATCTGAGTAAATCTGAGATCTGAGATAACTGAGTTGAGTTCAGTGAAGTGTAGTTAGTTCGTTCATGTTCCGCCTTCANGCCAAATTATTAGAACTTGCCGAACTGACTTGCCGAAACTGCGTTTGGAAAACTGCAGTGCGAATACAGGCGCRAAAACAGGGAGCGCGAATACAGTAGTCRCGTGCGCCGAATTGGCAGTGCRAAAAYAGGCGCGAAAACAGAGAGCGCGAACACAGAAATCGCGTGCGCCGAATTGGGCAGCGCGAAAACAGGCGGTGCGAATACACAAATCGCGTGCGCCGAATTCCGGTCGCGTCCGGGGTCGAAAA
>Contig46+3187
GTTTTGCCTTTGCCTGAGGTGCCTGAGGTCTGAGTATCTGAGTAAATCTGAGATCTGAGATAACTGAGTTGAGTTSAGTGAAGTGTAGTTCGTTCGTTCCTGTTCCGCCTTCACGCCGAACTATTAGAACTTGCCGAACTGACTTGCCGGAACTGCGCCGGAAAACTGCGCTCGGAAAACTGCGTTTGGAAAACTTGCAGTGCGAACACAGGCGCGAAAACAGGGAGCGCGAATACAGTAGTCGCGTGCGCCGAATTGGCAGTGCGAAAACAGGCGCGAAAACAGRGAGCGCGAACACAGAAATCGCGTGSGCCGAATTGGGCAGCGCGAAAACAGGCGGTGCGAATACACAAATCGCGTRYGCCGAATTYCGGTCGCGTCCGGGGTCGAA
>Contig47+1413
ACTGAGTTGAGTTCAGTGAAGTGTAGTTAGTTCGTTCCTGTTCCGCCTTCACGCCGAACTATTAGAACTTGCCGGAACTGACTTGCCGGAAAACTGCGTTCGGAAAACTGCGTTTGGAAAACTTGCAGTGCGAACACAGGCGCGAAAACAGGGAGCGCGAATACAGTAGTCGCGTGCGCCGAATTGGCAGTGCGAAAACAGGCGCGAAAACAGAGAGCGCGAACACAGAAATCGCGTGCGCCGAATTGGGCAGCGCGAAAACAGGCGGTGCGAATACACAAATCGCGTGCGCCGAATTCCGGTCGCGTCCGGGGTCGAAAA
>Contig48+1237
CCTGTTCACACANGCACGCAGCGAGCAACGCTAGCGTTTTGCCTTTGCCTGAGGCCTGAGGTGCCTGAGGTCTGAGTATCTGAGTAAATCTGAGATCTGAGATAACTGAGTTGAGTTCAGTGAAGTGTAGTTAGTTCGTTCATGTTCCGCCTTCACGCCGAACTATTAGAACTTGCCGGAACTGCAYCGRAAAACTGCGTTCGGAAAACTGCGTTTGGAAAACTTGCAGTGCGAACACAGGCGCGAAAACAGGGAGCGCGAATACAGTAGTCGCGTGCGCCGAATTGGCAGTGCGAAAACAGGCGCGAAAACAGAGAGCGCGAACACAGAAATCGCGTGCGCCGAATTGGGCAGCGCGAAAACAGGCGGTGCGAATACACAAATCGCGTGCGCCGAATTC
>Contig49+2345
ACTGCGTTTGGAAAACTGCAGTGCGAATACAGGCGCRAAAACAGGGAGCGCGAACACAGAAATCGCGTGCGCCGAATTGGGCAGCGCGAAAACAGGCGGTGCGAATACACAAATCGCGTGCGCCGAATTTCGGTCGCGTCCGGGGTCGAATTTTTTTTTTCGCTGTTTTCGTGAAAAATGTGCGCCTTGCCGAGCTGATGCTGGGCGAATCGACGGAACGCGAAAATACGTCCCGGTTAGTGASTTRTCGCGTTTTTCGTTTCACGCGCGCGCGAGGCGAAAAGGCCTTGCAAAACGCGARAAMGGGCGTAACTTTGTGTCACRAACTCSGATTCGGGYGATTCAAAGTGCGTTT
>Contig50+1396
ATCTGAGATCTGAGATAACTGAGTTGAGTTCAGTGAAGTGTAGTTAGTTCGTTCCTGTTCCGCCTTCACGCCGAACTATTAGAACTTGCCGGAACTGCGCCGGAAAACTGCGTTTGGAAAACTTGCAGTGCGAACACAGGCGCGAAAACAGGGAGCGCGAATACAGTAGTCGCGTGCGCCGAATTGGCAGTGCGAAAACAGGCGCGAAAACAGAGAGCGCGAACACAGAAATCGCGTGCGCCGAATTGGGCAGCGCGAAAACAGGCGGTGCGAATACACAAATCGCGTGCGCCGAATTCCGGTCGCGTCCGGGGTCGAAAAAAAAATTTC
>Contig51+2310
ATTAGAACTTGCCGGAACTGACTTGCCGGAACTGCGCCGRAAAACTGCGTTYGGAAAACTTGCAGTGCRAACACAGGYGCGAAAACAGGGAGCGCGAATACAGTAGTCGCGTGCGCCGAATTGGCAGTGCGAAAACAGGCGCGAAAACATGCTACTAGATTTCTCTTCAGAGCCTAACTAGAACCTATGAATTTTTTGCTAGATACTGGAGCTCAGTGAGGGCAGTGATAGCATGTGCATTAATGGCAGGCTTCAGGGGGCATTAATTAGCAATTCTGGTGTTTTCGCGC
>Contig52+2213
GAGTTGAGTTCAGTGAAGTGTAGTTAGTTCGTTCCTGTTCCGCCTTCACGCCGAACTATTAGAACTTGCCGGAACTGCGYCSGAAAACTGCATTCGGAAAACTGCRTTTGGAAAACTTGCAGTGCGAATACAGGTGCGAAAACAGGSAGTGCAAATACAGGAATCACGTSCVYCGAATTGGCAGTGCRAAAACAGGCGGTGCGAATACAGGAGTCGCGTGCATCGAATTTGGCAGTGCGAAAACAGGCGGTGGAATA
>Contig53+1292
ATTAGAACTTGCCGGAACTGACTTGCCGGAACTGCGCCGRAAAACTGCGTTYGGAAAACTTGCAGTGCRAACACAGGYGCGAAAACAGGGAGCGCGAATACAGTAGTCGCGTGCGCCGAATTGGCAGTGCGAAAACAGGCGCGAAAACATGCTACTAGATTTCTCTTCAGAGCCTAACTAGAACCTATGAATTTTTTGCTAGATACTGGAGCTCAGTGAGGGCAGTGATAGCATGTGCATTAATGGCAGGCTTCAGGGGGCATTAATTAGCAATTCTGGTGTTTTCGCGCAGGNGCGAAAACA
>Contig54+1305
AACTTGCCGGAACTGACTTGCCGGAACTGCGCCGRAAAACTGCGTTYGGAAAACTTGCAGTGCRAACACAGGYGCGAAAACAGGGAGCGCGAATACAGTAGTCGCGTGCGCCGAATTGGCAGTGCGAAAACAGGCGCGAAAACATGCTACTAGATTTCTCTTCAGAGCCTAACTAGAACCTATGAATTTTTTGCTAGATACTGGAGCTCAGTGAGGGCAGTGATAGCATGTGCATTAATGGCAGGCTTCAGGGGGCATTAATTAGCAATTCTGGTGTTTTCGCGCAGGNGCGAAAACACGG
>Contig55+2331
GAATTGGCAGTGCGAAAACAGGCGCGAAAACAGAGAGCGCGAACACAGAAATCGCGTGCGCCGAATTGGGCAGCGCGAAAACAGGCGGTGCGAATACACAAATCGCGTGCGCCGAATTCCGGTCGCGTCCGGGGTCGAAAAAAAAATTTCCGCTATTTTCGTGAAAATGTGCGCCTTGCCAAGCTGATGCTAGGCGAGTCGACGGAACGCGAAAATATGTCCTGGTTAGTGAGTTATCGCGTTTTTCGTTTC
>Contig56+2222
GAGTTGAGTTCAGTGAAGTGTAGTTAGTTCGTTCCTGTTCCGCCTTCACGCCGAACTATTAGAACTTGCCGGAACTGCGYCSGAAAACTGCATTCGGAAAACTGCRTTTGGAAAACTTGCAGTGCGAATACAGGTGCGAAAACAGGSAGTGCAAATACAGGAATCACGTSCVYCGAATTGGCAGTGCGAAAACAGGCGGTGCGAATACAGGAATCGCGTGCGCYRAATTTGGCAGTGCGAAAACAGGCGGTGCGAAWVCACAAATCGCGTG
>Contig57+1252
GAATTGGCAGTGCGAAAACAGGCGCGAAAACAGAGAGCGCGAACACAGAAATCGCGTGCGCCGAATTGGGCAGCGCGAAAACAGGCGGTGCGAATACACAAATCGCGTGCGCCGAATTCCGGTCGCGTCCGGGGTCGAAAAAAAAATTTCCGCTATTTTCGTGAAAATGTGCGCCTTGCCAAGCTGATGCTAGGCGAGTCGACGGAACGCGAAAATATGTCCTGGTTAGTGAGTTATCGCGTTTTTCGTTTCACGCGC
>Contig58+1258
GAATTGGCAGTGCGAAAACAGGCGCGAAAACAGAGAGCGCGAACACAGAAATCGCGTGCGCCGAATTGGGCAGCGCGAAAACAGGCGGTGCGAATACACAAATCGCGTGCGCCGAATTCCGGTCGCGTCCGGGGTCGAAAAAAAAATTTCCGCTATTTTCGTGAAAATGTGCGCCTTGCCAAGCTGATGCTAGGCGAGTCGACGGAACGCGAAAATATGTCCTGGTTAGTGAGTTATCGCGTTTTTCGTTTCACGCGCA
>Contig59+203550632
GCAAATTATCCCATATTCCTTCTTTTGGAGGGAAAGGAGGGAATATAAGCCTTTTCACTCCTATASTCTTATGTGAAAGGAARGGGGAAGAAAGGGTTAGGAAATAACCACTTTCAAATGVTCCTGTTCACACAYGCACGCAGCGAGCAACGCTAGCGTTTTGCCTTTGCCTGAGGCCTGAGGTGCCTGAGGTCTGAGTATCTGAGTAAATCTGAGATCTGAGATAACTGAGTTGAGTTCAGTGAAGTGTAGTTAGTTCGTTCATGTTCCACCTTCACNCNGAACTATAGAACTTGCCAAANNNACTTGTCGGAACTGCGTCGAAAAACTACGTTCAGAAAACT
>Contig59+203550632_2
GCCTGAGGTGCCTGAGGTCTGAGTATCTGAGTAAATCTGAGATCTGAGATAACTGAGTTGAGTTCAGTGAAGTGTAGTTCGTTCCTGTTCCGCCTTCACGCCGAACTATTAGAACTTGCCGAACTGACTTGCCGGAACTGCGCCGGAAAACTGCGTTCGGAAAACTGCGTTTGGAAAACTTGCAGTGCGAACACAGGCGCGAAAACAGGGAGCGCGAATACAGTAGTCGCGTGCGCCGAATTGGCAGTGCGAAAACAGG
>Contig60+1272
GAGTTGAGTTCAGTGAAGTGTAGTTAGTTCGTTCCTGTTCCGCCTTCACGCCGAACTATTAGAACTTGCCGGAACTGCGYCSGAAAACTGCATTCGGAAAACTGCRTTTGGAAAACTTGCAGTGCGAATACAGGTGCGAAAACAGGSAGTGCAAATACAGGAATCACGTSCVYCGAATTGGCAGTGCGAAAACAGGCGGTGCGAATACAGGAATCGCGTGCGCYRAATTTGGCAGTGCGAAAACAGGCGGTGCGAATACACAAATCGCGTGCGCCNAATTNCGGTCGCGTCCG
>Contig61+1239
GAGTTGAGTTCAGTGAAGTGTAGTTAGTTCGTTCCTGTTCCGCCTTCACGCCGAACTATTAGAACTTGCCGGAACTGCGYCSGAAAACTGCATTCGGAAAACTGCRTTTGGAAAACTTGCAGTGCGAATACAGGTGCGAAAACAGGSAGTGCAAATACAGGAATCACGTSCVYCGAATTGGCAGTGCGAAAACAGGCGGTGCGAAAGCACAAATCGCGTGCGCCGAATTCCRGTCGCGAAMATGGTCGAAAAAATAAATTTCGCTGTTTTCGTGAAAAATATGCGCC
>Contig62+3409
NCGTGCGCCGAATTGGCAGTGCNAAAANAGGCGCGAAAACAGAGAGCGCGAACACAGAAATCGCGTGCGCCGAATTGGGCAGCGCGAAAACAGGCGGTGCGAATACACAAATCGCGTGCGCCGAATTCCGGTCGCGTCCGGGGTCGAAAAGAATTTTTTCGTTGTTTTTGTGAAAAATGTGCGCCTTGCCGAGCTGATGCTGGGCGARTCGACGGAACGCGAAAATACGTCCCGGTTAGTGASTTRTCGCGTTTTTCGTTTCACGCGCGCGCGAGGCGAAAAGGCCTTGCAAAACGCGARAAMGGGCGTAACTTTGTGTCACRAACTCSGATTCGGGYGATTCAAAGTGCGTTT
>Contig63+1294
GAGTTGAGTTCAGTGAAGTGTAGTTAGTTCGTTCCTGTTCCGCCTTCACGCCGAACTATTAGAACTTGCCGGAACTGCGYCSGAAAACTGCATTCGGAAAACTGCRTTTGGAAAACTTGCAGTGCGAATACAGGTGCGAAAACAGGSAGTGCAAATACAGGAATCACGTSCVYCGAATTGGCAGTGCGAAAACAGGCGGTGCGAATACAGGAATCGCGTGCGCYRAATTTGGCAGTGCGAAAACAGGCGGTGCGAATACACAAATCGCGTGCGCCGAATTNCGGTCGCGTCCGAGGTCGAAA
>Contig64+1331
AGTGAAGTGTAGTTAGTTCGTTCCTGTTCCGCCTTCACGCCGAACTATTAGAACTTGCCGGAACTGCGCCGGAAAACTGCGTTTGGAAAACTTGCAGTGCGAACACAGGCGCGAAAACAGGGAGCGCGAATACAGTAGTCGCGTGCGCCGAATTGGCAGTGCGAAAACAGGCGCGAAAACAGAGAGCGCGAACACAGAAATCGCGTGCGCCGAATTGGGCAGCGCGAAAACAGGCGGTGCGAATACACAAATCGCGTGCGCCGAATTCCGGTCGCGTCCGGGGTCGAAAAAAAAATTTCANTGTTTTCNTGAAAAATGTGCSYCTTGCCGAGCTGATGCTGGGCGAATCGACGGAACGCGAAAATACGTCCCGGTTAGTGASTTRTCGCGTTTTTCGTTTCACGCGCGCGCGAGGCGAAAAGGCCTTGCAAAACGCGARAAMGGGCGTAACTTTGTGTCACGAACTCSGATTCGGGYGATTCAAAGTGCGTTT
>Contig65+1355
ACAGAAATCGCGTGCGCCGAATTGGGCAGCGCGAAAACAGGCGGTGCGAATACACAAATCGCGTGCGCCGAATTTCGGTCGCGTCCGGGGTCGAATTTTTTTTTTCGCTGTTTTCGTGAAAAATGTGCGCCTTGCCGAGCTGATGCTGGGCGAATCGACGGAACGCGAAAATACGTCCCGGTTAGTGASTTRTCGCGTTTTTCGTTTCACGCGCGCGCGAGGCGAAAAGGCCTTGCAAAACGCGAAAACGGGCGTAACTTTGTGTCACGAACTCSGATTCGGGYGATTCAAAGTGCGTTTCTGGGTATTTCRAGCACTACRAATCTTTTGACGYGAACRGAATTGGATTCYGAGATYGTCTTATGCTCCGAAATGAGTTCGCAGGTATTTGCGTTGTAGGGAAAAGAGAGGCGATGTGTTCGCACACTCTAGATGTACAACGTCTTCTCTTCCTTGCTATGCCACAAGCTGTAAAGGTACAGCAATGTGTTCTCACTCGAGGACTCTCGCAACCTAGCGCTCTGATACCATGAAAGTGGAGAAGGTTGCAGGTGTGGAAGCGTGAGAGAGGATCTTGTCTCAAGAGTGCAAACGATGGGTGAGCAAGAAAACAATGAGAAGACACAAGGGCTCCTACAATGTACAAGCTTGTATTAGAATAGAAAACCCAAGTTACCCAAATGAGGGGAACATGAAGTATTTATACAAAGAGTTTAGGGTTTAGTCCCTTAACTCCAGTGTGAAGTCACCCTTAGGACCTTTAGGACCTTTAGACTAATAAAGTCCTATTATATGCTTAAACCATGCAATTTAAATCTCAACA
>Contig66+2258
GCGCCGAATTCCGGTCGCGTCCGGGGTCGAAAAAAAAATTTCCGCTATTTTCGTGAAAATGTGCGCCTTGCCAAGCTGATGCTAGGCGAGTCGACGGAACGCGAAAATATGTCCTGGTTAGTGAGTTATCGCGTTTTTCGTTTCACGCGCGCGCGAGGCGAAAAGGCCTTGCAAAACGCGAAAACGGGCGTAACTTTGTGTCACGAACTCGGATTCGGGTGATTCAAAGTGCGTTTCTGGGTATTTCGAGCACTACRAATCTTTTGAC
>Contig67+2259
CGCCGAATTCCGGTCGCGTCCGGGGTCGAAAAAAAAATTTCCGCTATTTTCGTGAAAATGTGCGCCTTGCCAAGCTGATGCTAGGCGAGTCGACGGAACGCGAAAATATGTCCTGGTTAGTGAGTTATCGCGTTTTTCGTTTCACGCGCATGCGAGACGCAAAGGCCTTGCAAAACGCGAAAACGGGCGTAACTTTGTGTCACGAACTCCGATTCGGGCGATTCAAAGTGCGTTTCTGGGTATTTCAAGCACTACRAATCTTTTGA
>Contig68+1823
GATACCATGAAAGTGGAGAAGGTTGCAGGTGTGGAAGCGTGAGAGAGGATCTTGTCTCAAGAGTGCAAACGATGGGTGAGCAAGAAAACAATGAGAAGACACAAGGGCTCCTACAATGTACAAGCTTGTATTAGAATAGAAAACCCAAGTTACCCAAATGAGGGGAACATGAAGTATTTATACAAAGAGTTTAGGGTTTAGTCCCTTAACTCCAGTGTGAAGTCACCCTTAGGACCTTTAGGACCTTTAGACTAATAAAGTCCTATTATATGCTTAAACCATGCAATTTAAATCTCAACAA
>Contig69+2355
CGAATCGACGGAACGCGAAAATACGTCCCGGTTAGTGASTTRTCGCGTTTTTCGTTTCACGCGCGCGCGAGGCGAAAAGGCCTTGCAAAACGCGAGAAAGGGCGTAACTTTGTGTCACGAACTCGGATTCGGGTGATTCAAAGTGCGTTTTTGGGTATTTCGAGCACTACGAATCTTTTGACGCGAACGGAATTGGATTCCGAGATCGTCTTATGCTCCGAAATGAGTTCGCAGGTATTTGCGTTGTAGGGAAAAGAGAGGCGATGTGTTCGCACACTCTAGATGTACAACGTCTTCTCTTCCTTGCTATGCCACAAGCTGTAAAGGTACAGCAATGTGTTCTCACTCGAGGACTCTCGCAACCTAGCGCTCTGATACCATGAAAGTGGAGAAGGTTGCAGGTGTGGAAGCGTGAGAGAGGATCTTGTCTCAAGAGTGCAAACGATGGGTGAGCAAGAAAACAATGAGAAGACACAAGGGCTCCTACAATGTACAAGCTTGTATTAGAATAGAAAACCCAAGTTACCCAAATGAGGGGAACATGAAGTATTTATACAAAGAGTTTAGGGTTTAGTCCCTTAACTCCAGTGTGAAGTCACCCTTAGGACCTTTAGGACCTTTAGACTAATAAAGTCCTATTATATGCTTAAACCATGCAATTTAAATCTCAACA
>Contig70+2396
AGGGAGCGCGAATACAGTAGTCGCGTGCGCCGAATTGGCAGTGCGAAAACAGGCGCGAAAACAGAGAGCGCGAACACAGAAATCGCGTGCGCCGAATTGGGCAGCGCGAAAACAGGCGGTGCGAATACACAAATCGCGTGCGCCGAATTCTGGTCGCGTCCGGGGTCGAAATTTTTTTTTTTCGCTGTTTTCGTGAAAAATGTGCGCCTTGCCGAGCTGATGCTGGGCGAATCGACGGAACGCGAAAATACGTCCCGGTTAGTGAGTTATCGCGTTTTTCRTTTCACGCGCGCGCGAGGCGAAAAGGCCTTGCAAAACGCGAAAACGGGCGTAACTTTGTGTCACGAACTCSGATTCGGGYGATTCAAAGTGCGTTTCTGGGTATTTCRAGCACTACRAATCTTTTGACGYGAACRGAATTGGATTCYGAGATYGTCTTATGCTCCGAAATGAGTTCGCAGGTATTTGCGTTGTAGGGAAAAGAGAGGCGATGTGTTCGCACACTCTAGATGTACAACGTCTTCTCTTCCTTGCTATGCCACAAGCTGTAAAGGTACAGCAATGTGTTCTCACTCGAGGACTCTCGCAACCTAGCGCTCTGATACCATGAAAGTGGAGAAGGTTGCAGGTGTGGAAGCGTGAGAGAGGATCTTGTCTCAAGAGTGCAAACGATGGGTGAGCAAGAAAACAATGAGAAGACACAAGGGCTCCTACAATGTACAAGCTTGTATTAGAATAGAAAACCCAAGTTACCCAAATGAGGGGAACATGAAGTATTTATACAAAGAGTTTAGGGTTTAGTCCCTTAACTCCAGTGTGAAGTCACCCTTAGGACCTTTAGGACCTTTAGACTAATAAAGTCCTATTATATGCTTAAACCATGCAATTTAAATCTCAACA
>Contig71+1247
GAATTGGCAGTGCGAAAACAGGCGCGAAAACAGAGAGCGCGAACACAGAAATCGCGTGCGCCGAATTGGGCAGCGCGAAAACAGGCGGTGCGAATACACAAATCGCGTGCGCCGAATTCCGGTCGCGTCCGGGGTCGAAAAAAAAATTTCGYTRTTTTCDTGAAAAATGTGCGCCTTGCCGAGCTGATGCTGGGCGAATCGACGGAACGCGAAAATACGTCCCGGTTAGTGAGTTATCGCGTTTTTCATTTCACGCGCGCGYGAGGCGAAAAGGCCTTGCAAAACGCGAAAAMGGGCGTAACTTTGTGTCACGAACTCSGATTCGGGYGATTCAAAGTGCGTTTCTGGGTATTTCGAGCACTAHRAATCTTTTGA
>Contig72+15655728
AATACAGTAGTCGCGTGCGCCGAATTGGCAGTGCGAAAACAGGTGCGAAAAYARGGAGCGYGAACACAGGAATCGCGTGCGCCGAATTGGGCAGCGCGAAAACAGGCGGTGCGAATACACAAATCGCGTGCGCCGAATTCCGGTCGCGTCTGGGGGCGAAAAAAAAATTTCGCTGTTTTCGTGAAAAATGTGCGCCTTACCGAGCTAATGCTGGGCGAATCGACGGAACGCGAAAATACGTCCCGGTTAGTGAGTTATCGTGTTTTTCGTTTCACGCGTGCGCGAAGCGAAAAGGCCTTGCAAAACGCGAAAACGGGCGTAACTTTGTGTCACGAACTC
>Contig72+15655728_2
NNNNNNTTTTTTCGCTGTTTTCATGAAAAATGTGCGCCTTGCCGAGCTGATGCTGGGCGAATCGACGGAACGCGAAAATACGTCCCGGTTAGTGAGTTATCGCGTTTTTCGTTTCACGCGCGCGCGAGGCGAAAAGGCCTTGCAAAACGCGAAAACGGGCGTAACTTTGTGTCACGAACTCGGATTCGGGTGATTCAAAGTGCGTTTCTGGGTATTTCGAGCACTACRAATCTTTTGAC
>Contig73+1345
TGCCTGAGGCCTGAGGTGCCTGAGGTCTGAGTATCTGAGTAAATCTGAGATCTGAGATAACTGAGTTGAGTTCAGTGAAGTGTAGTTAGTTCGTTCATGTTCCGCCTTCANGCCAAATTATTAGAACTTGCCGAACTGACTTGCCGAAACTGCGTTTGGAAAACTGCAGTGCGAATACAGGCGCRAAAACAGGGAGCGCGAACACAGAAATCGCGTGCGCCGAATTGGGCAGCGCGAAAACAGGCGGTGCGAATACACAAATCGCGTGCGCCGAATTCCGGTCGCGTCCGGGGTCGAAAAAAAAATTTCGCTRTTTTCGTGAAAAATGTGCGCCTTGCCGAGCTGATGCTGGGCGAATCGACGGAACGCGAAAATACGTCCCGGTTAGTGASTTRTCGCGTTTTTCGTTTCACRCGCRCGCRAGGCGAAAAGGCCTTGCAAAACGCGARAAMGGGCGTAACTTTGTGTCACGAACTCGGATTCGGGTGATTCAAAGTGCGTTTYTGGGTATTTCGAGCACTACGAATCTTTTGACGYGAACGGAATTGGATTCCGAGATYGTCTTATGCTCCGAAATGAGTTCGCAGGTATTTGCGTTGTAGGGAAAAGAGAGGCGATGTGTTCGCACACTCTAGATGTACAACGTCTTCTCTTCCTTGCTATGCCACAAGCTGTAAAGGTACAGCAATGTGTTCTCACTCGAGGACTCTCGCAACCTAGCGCTCTGATACCATGAAAGTGGAGAAGGTTGCAGGTGTGGAAGCGTGAGAGAGGATCTTGTCTCAAGAGTGCAAACGATGGGTGAGCAAGAAAACAATGAGAAGACACAAGGGCTCCTACAATGTACAAGCTTGTATTAGAATAGAAAACCCAAGTTACCCAAATGAGGGGAACATGAAGTATTTATACAAAGAGTTTAGGGTTTAGTCCCTTAACTCCAGTGTGAAGTCACCCTTAGGACCTTTAGGACCTTTAGACTAATAAAGTCCTATTATATGCTTAAACCATGCAATTTAAATCTCAACA
>Contig74+2409
RCGTGCGCCGAATTGGCAGTGCRAAAAYAGGCGCGAAAACAGAGAGCGCGAACACAGAAATCGCGTGCGCCGAATTGGGCAGCGCGAAAACAGGCGGTGCGAATACACAAATCGCGTGCGCCGAATTCCGGTCGCGTCCGGGGTCGAAAATTTTTTTTTCGCTGTTTTCGTGAAAAATGTGCGCCTTGCCGAGCTGATGCTGGGCGAATCGACGGAACGCGAAAATACGTCCCGGTTAGTGACTTGTCGCGTTTTTCGTTTCACGCGCGCGCGAGGCGAAAAGGCCTTGCAAAACGCGAGAAAGGGCGTAACTTTGTGTCACGAACTCGGATTCGGGTGATTCAAAGTGCGTTTTTGGGTATTTCGAGCACTACGAATCTTTTGACGCGAACGGAATTGGATTYCGAGATCGTCTTATGCTCCGAAATGAGTTCGCAGGTATTTGCGTTGTAGGGAAAAGAGAGGCGATGTGTTCGCACACTCTAGATGTACAACGTCTTCTCTTCCTTGCTATGCCACAAGCTGTAAAGGTACAGCAATGTGTTCTCACTCGAGGACTCTCGCAACCTAGCGCTCTGATACCATGAAAGTGGAGAAGGTTGCAGGTGTGGAAGCGTGAGAGAGGATCTTGTCTCAAGAGTGCAAACGATGGGTGAGCAAGAAAACAATGAGAAGACACAAGGGCTCCTACAATGTACAAGCTTGTATTAGAATAGAAAACCCAAGTTACCCAAATGAGGGGAACATGAAGTATTTATACAAAGAGTTTAGGGTTTAGTCCCTTAACTCCAGTGTGAAGTCACCCTTAGGACCTTTAGGACCTTTAGACTAATAAAGTCCTATTATATGCTTAAACCATGCAATTTAAATCTCAACA
>Contig75+2148
GCACTTTTTTCAGKGTGCTACTGGATCTCTTCAGAGCCTAACTGGAACCTATGAATTTTTGCTAGATACTGGAGCTCAGTGAGGGTAATGATAGCATGTGCATTAATTGCAGGCAGCAGGGGGCATTAATTAGCATTTATGGTGTTTTTGCRCAGGCGCGAAAACACGGAAATCTGTTTTCGCGTCGCCGCGAAAACACGGGATGTTTTCGCGTTCGCGCGAAAACACGTGGGGCTGTTTTCGCGTGAGCGCGAAAACACG
>Contig76+1261
GCACTTTTTTCAGKGTGCTACTGGATCTCTTCAGAGCCTAACTGGAACCTATGAATTTTTGCTAGATACTGGAGCTCAGTGAGGGTAATGATAGCATGTGCATTAATTGCAGGCAGCAGGGGGCATTAATTAGCATTTATGGTGTTTTTGCRCAGGCGCGAAAACACGGAAATCTGTTTTCGCGTCGCCGCGAAAACACGGGATGTTTTCGCGTTCGCGCGAAAACACGTGGGGCTGTTTTCGCGTGAGCGCGAAAACACGATTTNAATGCTAA
>Contig77+1274
GCACTTTTTTCAGKGTGCTACTGGATCTCTTCAGAGCCTAACTGGAACCTATGAATTTTTGCTAGATACTGGAGCTCAGTGAGGGTAATGATAGCATGTGCATTAATTGCAGGCAGCAGGGGGCATTAATTAGCATTTATGGTGTTTTTGCRCAGGCGCGAAAACACGGAAATCTGTTTTCGCGTCGCCGCGAAAACACGGGATGTTTTCGCGTTCGCGCGAAAACACGTGGGGCTGTTTTCGCGTGAGCGCGAAAACACGATTTNAATGCTAATCTTAATTAAT
>Contig78+3310
ATTAGAACTTGCCGGAACTGACTTGCCGGAACTGCGCCGNAAAACTGCGTTNGGAAAACTTGCAGTGCNAACACAGGNGCGAAAACAGGGAGCGCGAATACAGTAGTCGCGTGCGCCGAATTGGCAGTGCGAAAACAGGCGCGAAAACAGAGAGCGCGAACACAGAAATCGCGTGCGCCGAATTGGGCAGCGCGAAAACAGGCGGTGCGAATACACAAATCGCGTGCGCCGAATTCCGGTCGCGTCCGGGGTCGAAAAAAAAATTTCGYTRTTTTYDTGAAAAATGTGCGCCTTGCCGAGCTGATGCTGGGCGAATCGACGGAACGCGAAAATACGTCCCGGTTAGTGASTTRTCGCGTTTTTCGTTTCACRCGCRCGCRAGGCGAAAAGGCCTTGCAAAACGCGARAAMGGGCGTAACTTTGTGTCACGAACTCGGATTCGGGTGATTCAAAGTGCGTTTYTGGGTATTTCGAGCACTACGAATCTTTTGACGYGAACGGAATTGGATTCCGAGATYGTCTTATGCTCCGAAATGAGTTCGCAGGTATTTGCGTTGTAGGGAAAAGAGAGGCGATGTGTTCGCACACTCTAGATGTACAACGTCTTCTCTTCCTTGCTATGCCACAAGCTGTAAAGGTACAGCAATGTGTTCTCACTCGAGGACTCTCGCAACCTAGCGCTCTGATACCATGAAAGTGGAGAAGGTTGCAGGTGTGGAAGCGTGAGAGAGGATCTTGTCTCAAGAGTGCAAACGATGGGTGAGCAAGAAAACAATGAGAAGACACAAGGGCTCCTACAATGTACAAGCTTGTATTAGAATAGAAAACCCAAGTTACCCAAATGAGGGGAACATGAAGTATTTATACAAAGAGTTTAGGGTTTAGTCCCTTAACTCCAGTGTGAAGTCACCCTTAGGACCTTTAGGACCTTTAGACTAATAAAGTCCTATTATATGCTTAAACCATGCAATTTAAATCTCAACA
>Contig79+2247
GAATTGGCAGTGCGAAAACAGGCGCGAAAACAGAGAGCGCGAACACAGAAATCGCGTGCGCCGAATTGGGCAGCGCGAAAACAGGCGGTGCGAATACACAAATCGCGTGCGCCGAATTCCGGTCGCGTCCGGGGTCGAAAAAAAAATTTCGYTRTTTTCDTGAAAAATGTGCGCCTTGCCGAGCTGATGCTGGGCGAATCGACGGAACGCGAAAATACGTCCCGGTTAGTGACTTGTCGCGTTTTTCGTTTCACGCGCGCGCGAGGCGAAAAGGCCTTGCAAAACGCGAGAAAGGGCGTAACTTTGTGTCACGAACTCGGATTCGGGTGATTCAAAGTGCGTTTTTGGGTATTTCGAGCACTACGAATCTTTTGACGCGAACGGAATTGGATTYCGAGATCGTCTTATGCTCCGAAATGAGTTCGCAGGTATTTGCGTTGTAGGGAAAAGAGAGGCGATGTGTTCGCACACTCTAGATGTACAACGTCTTCTCTTCCTTGCTATGCCACAAGCTGTAAAGGTACAGCAATGTGTTCTCACTCGAGGACTCTCGCAACCTAGCGCTCTGATACCATGAAAGTGGAGAAGGTTGCAGGTGTGGAAGCGTGAGAGAGGATCTTGTCTCAAGAGTGCAAACGATGGGTGAGCAAGAAAACAATGAGAAGACACAAGGGCTCCTACAATGTACAAGCTTGTATTAGAATAGAAAACCCAAGTTACCCAAATGAGGGGAACATGAAGTATTTATACAAAGAGTTTAGGGTTTAGTCCCTTAACTCCAGTGTGAAGTCACCCTTAGGACCTTTAGGACCTTTAGACTAATAAAGTCCTATTATATGCTTAAACCATGCAATTTAAATCTCAACA
>Contig80+1148
GCACTTTTTTCAGKGTGCTACTGGATCTCTTCAGAGCCTAACTGGAACCTATGAATTTTTGCTAGATACTGGAGCTCAGTGAGGGTAATGATAGCATGTGCATTAATTGCAGGCAGCAGGGGGCATTAATTAGCATTTATGGTGTTTTCGCGCAGGCGCGAAAACACGGAAATCTGTTTTCGCGTCGCCGCGAAAACACGGGATGTTTTCGCGTTCGCGCGAAAACACGTGGGGCTGTTTTCGCGTGAGCGCGAAAACACG
>Contig81+1257
CCTGTTCCGCCTTCACGCCGAACTATTAGAACTTGCCGGAACTGCGCCGGAAAACTGCGTTTGGAAAACTTGCAGTGCGAACACAGGCGCGAAAACAGGGAGCGCGAATACAGTAGTCGCGTGCGCCGAATTGGCAGTGCGAAAACAGGTGCGAAAAYARGGAGCGYGAACACAGGAATCGCGTGCGCCGAATTGGGCAGCGCGAAAACAGGCGGTGCGAATACACAAATCGCGTGCGCCGAATTCCGGTCGCGTCCGGGGTCGAAAAAAAAATTTCRYTGTTTTCGTGAAAAATGTGCGCCTTGCCGAGCTGATGCTGGGCGAATCGACGGAACGCGAAAATACGTCCCGGTTAGTGASTTRTCGCGTTTTTCGTTTCACRCGCRCGCRAGGCGAAAAGGCCTTGCAAAACGCGARAAMGGGCGTAACTTTGTGTCACGAACTCGGATTCGGGTGATTCAAAGTGCGTTTYTGGGTATTTCGAGCACTACGAATCTTTTGACGYGAACGGAATTGGATTCCGAGATYGTCTTATGCTCCGAAATGAGTTCGCAGGTATTTGCGTTGTAGGGAAAAGAGAGGCGATGTGTTCGCACACTCTAGATGTACAACGTCTTCTCTTCCTTGCTATGCCACAAGCTGTAAAGGTACAGCAATGTGTTCTCACTCGAGGACTCTCGCAACCTAGCGCTCTGATACCATGAAAGTGGAGAAGGTTGCAGGTGTGGAAGCGTGAGAGAGGATCTTGTCTCAAGAGTGCAAACGATGGGTGAGCAAGAAAACAATGAGAAGACACAAGGGCTCCTACAATGTACAAGCTTGTATTAGAATAGAAAACCCAAGTTACCCAAATGAGGGGAACATGAAGTATTTATACAAAGAGTTTAGGGTTTAGTCCCTTAACTCCAGTGTGAAGTCACCCTTAGGACCTTTAGGACCTTTAGACTAATAAAGTCCTATTATATGCTTAAACCATGCAATTTAAATCTCAACA
>Contig82+1154
AATACAGTAGTCGCGTGCGCCGAATTGGCAGTGCGAAAACAGGTGCGAAAAYARGGAGCGYGAACACAGGAATCGCGTGCGCCGAATTGGGCAGCGCGAAAACAGGCGGTGCGAATACACAAATCGCGTGCGCCGAATTCCGGTCGCRTCTGGGTTTGAAATTTTTTTTTTCGCTGTTTTCATGAAAAATGTGCGCCTTGCAGAGCTGATGCTGGGCGAATCGACGGAACGCGAAAATACGTCCCGGTTAGTGAGTTATCGCGTTTTTCGTTTCACGCGCGCGCGAGGCGAAAAGGCCTTGCAAAACGCGAAAACGGGCGTAACTTTGTGTCACGAACTCSGATTCGGGYGATTCAAAGTGCGTTTCTGGGTATTTCRAGCACTACRAATCTTTTGACGYGAACRGAATTGGATTCYGAGATYGTCTTATGCTCCGAAATGAGTTCGCAGGTATTTGCGTTGTAGGGAAAAGAGAGGCGATGTGTTCGCACACTCTAGATGTACAACGTCTTCTCTTCCTTGCTATGCCACAAGCTGTAAAGGTACAGCAATGTGTTCTCACTCGAGGACTCTCGCAACCTAGCGCTCTGATACCATGAAAGTGGAGAAGGTTGCAGGTGTGGAAGCGTGAGAGAGGATCTTGTCTCAAGAGTGCAAACGATGGGTGAGCAAGAAAACAATGAGAAGACACAAGGGCTCCTACAATGTACAAGCTTGTATTAGAATAGAAAACCCAAGTTACCCAAATGAGGGGAACATGAAGTATTTATACAAAGAGTTTAGGGTTTAGTCCCTTAACTCCAGTGTGAAGTCACCCTTAGGACCTTTAGGACCTTTAGACTAATAAAGTCCTATTATATGCTTAAACCATGCAATTTAAATCTCAACA
>Contig83+2261
GGCAGCAGGGGGCATTAATTAGCATTTATGGTGTTTTTGCRCAGGCGCGAAAACACGGAAATCTGTTTTCGCGTCGCCGCGAAAACACGGGATGTTTTCGCGTTCGCGCGAAAACACGTGGGGCTGTTTTCGCGTGAGCGCGAAAACACGCTTTAATGCTAGGKTTAATTAATGCTTAAGTGGGTTTTGTGAATAGTAAAAAAGCCCTAATTTTTTGGCTTTTTATACTCCATGCTTTTTGCCTCTTTTGATAATTTNANTTTACCTCTTT
>Contig84+2274
ATTAATTAGCATTTATGGTGTTTTTGCRCAGGCGCGAAAACACGGAAATCTGTTTTCGCGTCGCCGCGAAAACACGGGATGTTTTCGCGTTCGCGCGAAAACACGTGGGGCTGTTTTCGCGTGAGCGCGAAAACACGATTTNAATGCTAAGTTTAATTAATGCTTAAGTGGGTTTGTGAATAGTAAAAAAGCCCTAATTTTTTGGCTTTTTATACTCCATGCTTTTTGCCTCTTTTGATAATTTTAATTTTACCTCTTT
>Contig85+4261
GGCAGCAGGGGGCATTAATTAGCATTTATGGTGTTTTTGCNCAGGCGCGAAAACACGGAAATCTGTTTTCGCGTCGCCGCGAAAACACGGGATGTTTTCGCGTTCGCGCGAAAACACGTGGGGCTGTTTTCGCGTGAGCGCGAAAACACGGTTTTAATGCTAAGTTTAATTAATGCTTAAGTGGGTTTGTGAATAGTAAAAAAGCCCTAATTTTTTGGCTTTTTATACTCCATGCTTTTTGCCTCTTTTGATAATTTAATTTTACCTCTTTTGAACCTTAGGCAAAACTGATTTTGGAGCTTTTTACBATCTTTBACCGCTTTTGCCT
>Contig86+2375
TTAGTGAGTTATCGCGTTTTTCATTTCACGCGCGCGYGAGGCGAAAAGGCCTTGCAAAACGCGAAAAMGGGCGTAACTTTGTGTCACGAACTCSGATTCGGGYGATTCAAAGTGCGTTTCTGGGTATTTCGAGCACTAHRAATCTTTTGATGCAAACGAAATTGGATTCTGAGATCGTATTGAGCTCCGAAATGTGTTCGTAGATATTTGCATTGTAGGGAAAAGAGAGGCGATGTGTTCGCACACTCTAGATGTACAACGTCTTCTCTTCCTTGCTATGCCACAAGCTGTAAAGGTACAGCAATGTGTTCTCACTCGAGGACTCTCGCAACCTAGCGCTCTGATACCATGAAAGTGGAGAAGGTTGCAGGTGTGGAAGCGTGAGAGAGGATCTTGTCTCAAGAGTGCAAACGATGGGTGAGCAAGAAAACAATGAGAAGACACAAGGGCTCCTACAATGTACAAGCTTGTATTAGAATAGAAAACCCAAGTTACCCAAATGAGGGGAACATGAAGTATTTATACAAAGAGTTTAGGGTTTAGTCCCTTAACTCCAGTGTGAAGTCACCCTTAGGACCTTTAGGACCTTTAGACTAATAAAGTCCTATTATATGCTTAAACCATGCAATTTAAATCTCAACA
>Contig87+1375
CGAAAACAGGCGGTGCGAATACACAAATCGCGTGCGCCGAATTCCGGTCGCGTCCGGGGTCGAAAAAAAAATTTCGYTRTTTTCDTGAAAAATGTGCGCCTTGCCGAGCTGATGCTGGGCGAATCGACGGAACGCGAAAATACGTCCCGGTTAGTGAGTTATCGCGTTTTTCATTTCACGCGCGCGYGAGGCGAAAAGGCCTTGCAAAACGCGAAAAMGGGCGTAACTTTGTGTCACGAACTCSGATTCGGGYGATTCAAAGTGCGTTTCTGGGTATTTCGAGCACTACRAATCTTTTGACNNNAACGGAATTGGATTCCGAGATYGTCTTATGCTCCGAAATGAGTTCGCAGGTATTTGCGTTGTAGGGAAAAGAGAGGCGATGTGTTCGCACACTCTAGATGTACAACGTCTTCTCTTCCTTGCTATGCCACAAGCTGTAAAGGTACAGCAATGTGTTCTCACTCGAGGACTCTCGCAACCTAGCGCTCTGATACCATGAAAGTGGAGAAGGTTGCAGGTGTGGAAGCGTGAGAGAGGATCTTGTCTCAAGAGTGCAAACGATGGGTGAGCAAGAAAACAATGAGAAGACACAAGGGCTCCTACAATGTACAAGCTTGTATTAGAATAGAAAACCCAAGTTACCCAAATGAGGGGAACATGAAGTATTTATACAAAGAGTTTAGGGTTTAGTCCCTTAACTCCAGTGTGAAGTCACCCTTAGGACCTTTAGGACCTTTAGACTAATAAAGTCCTATTATATGCTTAAACCATGCAATTTAAATCTCAACA
>Contig88+1259
GAATTGGCAGTGCGAAAACAGGCGCGAAAACAGAGAGCGCGAACACAGAAATCGCGTGCGCCGAATTGGGCAGCGCGAAAACAGGCGGTGCGAATACACAAATCGCGTGCGCCGAATTCCGGTCGCGTCCGGGGTCGAAAAAAAAATTTCCGCTATTTTCGTGAAAATGTGCGCCTTGCCAAGCTGATGCTAGGCGAGTCGACGGAACGCGAAAATATGTCCTGGTTAGTGAGTTATCGCGTTTTTCGTTTCACGCGCACGCGAGGCNAAAAGGCCTTGCAAAACGCGAAAACGGGCGTAACTTTGTGTCACGAACTCSGATTCGGGYGATTCAAAGTGCGTTTCTGGGTATTTCDAGCACTACRAATCTTTTGACGYGAACRGAATTGGATTCYGAGATYGTCTTATGCTCCGAAATGAGTTCGCAGGTATTTGCGTTGTAGGGAAAAGAGAGGCGATGTGTTCGCACACTCTAGATGTACAACGTCTTCTCTTCCTTGCTATGCCACAAGCTGTAAAGGTACAGCAATGTGTTCTCACTCGAGGACTCTCGCAACCTAGCGCTCTGATACCATGAAAGTGGAGAAGGTTGCAGGTGTGGAAGCGTGAGAGAGGATCTTGTCTCAAGAGTGCAAACGATGGGTGAGCAAGAAAACAATGAGAAGACACAAGGGCTCCTACAATGTACAAGCTTGTATTAGAATAGAAAACCCAAGTTACCCAAATGAGGGGAACATGAAGTATTTATACAAAGAGTTTAGGGTTTAGTCCCTTAACTCCAGTGTGAAGTCACCCTTAGGACCTTTAGGACCTTTAGACTAATAAAGTCCTATTATATGCTTAAACCATGCAATTTAAATCTCAACA
>Contig89+3216
TCGCGTGCGCCGAATTCCGGTCGCGTCCGGGGTCGAAAAAAAAATTTCCGCTATTTTCGTGAAAATGTGCGCCTTGCCAAGCTGATGCTAGGCGAGTCGACGGAACGCGAAAATATGTCCTGGTTAGTGAGTTATCGCGTTTTTCGTTTCGNGCNNGCGCGAGGCGAAAAGGCCTTGCAAAACGCGAAAACGGGCGTAACTTTGTGTCACGAACTCGGATTCGGGTGATTCAAAGTGCGTTTCTGGGTATTTCGAGCACTACAAATCTTTTGACGTGAACGGAATTGGATTCCGAGATCGTCTTATGCTCCGAAATGAGTTCGCAGGTATTTGCGTTGTAGGGAAAAGAGAGGCGATGTGTTCGCACACTCTAGATGTACAACGTCTTCTCTTCCTTGCTATGCCACAAGCTGTAAAGGTACAGCAATGTGTTCTCACTCGAGGACTCTCGCAACCTAGCGCTCTGATACCATGAAAGTGGAGAAGGTTGCAGGTGTGGAAGCGTGAGAGAGGATCTTGTCTCAAGAGTGCAAACGATGGGTGAGCAAGAAAACAATGAGAAGACACAAGGGCTCCTACAATGTACAAGCTTGTATTAGAATAGAAAACCCAAGTTACCCAAATGAGGGGAACATGAAGTATTTATACAAAGAGTTTAGGGTTTAGTCCCTTAACTCCAGTGTGAAGTCACCCTTAGGACCTTTAGGACCTTTAGACTAATAAAGTCCTATTATATGCTTAAACCATGCAATTTAAATCTCAACA
>Contig90+3272
GCTGTTTTCGCGTGAGCGCGAAAACACGCTTTAATGCTAGGNTTAATTAATGCTTAAGTGGGTTTTGTGAATAGTAAAAAAGCCCTAATTTTTTGGCTTTTTATACTCCATGCTTTTTGCCTCTTTTGATAATTTAATTTTACCTCTTTGAACCTTAGGCAAAACTGATTTTGGAGCTTTTTACTATCTTTCACCGCTTTTGCCTAATTTTCCGTCTTTTGCCTTTGCTTTTCCTGCTTTTTCCGGATCTTCATCATGCCTTTCTCCTTGATTTTCCGCCTCTAAGGATATTCTCAT
>Contig91+1409
GTTGAGTTCAGTGAAGTGTAGTTAGTTCGTTCATGTTCCGCCTTCANGCCAAATTATTAGAACTTGCCGAACTGACTTGCCGAAACTGCGTTTGGAAAACTGCAGTGCGAATACAGGCGCRAAAACAGGGAGCGCGAATACAGTAGTCRCGTGCGCCGAATTGGCAGTGCRAAAAYAGGCGCGAAAACAGAGAGCGCGAACACAGAAATCGCGTGCGCCGAATTGGGCAGCGCGAAAACAGGCGGTGCGAATACACAAATCGCGTGCGCCGAATTCCGGTCGCGTCCGGGGTCGAAAAAAAAATTTCGCTRTTTTCGTGAAAAATGTGCGCCTTGCCGAGCTGATGCTGGGCGAATCGACGGAACGCGAAAATACGTCCCGGTTAGTGASTTRTCGCGTTTTTCGTTTCACRCGCRCGCRAGGCGAAAAGGCCTTGCAAAACGCGARAAMGGGCGTAACTTTGTGTCACGAACTCGGATTCGGGTGATTCAAAGTGCGTTTYTGGGTATTTCGAGCACTACGAATCTTTTGACGYGAACGGAATTGGATTCCGAGATYGTCTTATGCTCCGAAATGAGTTCGCAGGTATTTGCGTTGTAGGGAAAAGAGAGGCGATGTGTTCGCACACTCTAGATGTACAACGTCTTCTCTTCCTTGCTATGCCACAAGCTGTAAAGGTACAGCAATGTGTTCTCACTCGAGGACTCTCGCAACCTAGCGCTCTGATACCATGAAAGTGGAGAAGGTTGCAGGTGTGGAAGCGTGAGAGAGGATCTTGTCTCAAGAGTGCAAACGATGGGTGAGCAAGAAAACAATGAGAAGACACAAGGGCTCCTACAATGTACAAGCTTGTATTAGAATAGAAAACCCAAGTTACCCAAATGAGGGGAACATGAAGTATTTATACAAAGAGTTTAGGGTTTAGTCCCTTAACTCCAGTGTGAAGTCACCCTTAGGACCTTTAGGACCTTTAGACTAATAAAGTCCTATTATATGCTTAAACCATGCAATTTAAATCTCAACA
>Contig92+1260
ATTAATTAGCATTTATGGTGTTTTTGCRCAGGCGCGAAAACACGGAAATCTGTTTTCGCGTCGCCGCGAAAACACGGGATGTTTTCGCGTTCGCGCGAAAACACGTGGGGCTGTTTTCGCGTGAGCGCGAAAACACGATTTNAATGCTAAGTTTAATTAATGCTTAAGTGGGTTTGTGAATAGTAAAAAAGCCCTAATTTTTTGGCTTTTTATACTCCATGCTTTTTGCCTCTTTTGATAATTTTAATTTTACCTCTTTCGAACCTTAGGCAAAACTGATTTTGGAACTTTTTACCATCTTTCACCGCTTTTGCCTGATTTTCCTCCTTTTGCCTTTGCTTTTTCT
>Contig93+1196
GAGTTGAGTTCAGTGAAGTGTAGTTAGTTCGTTCCTGTTCCGCCTTCACGCCGAACTATTAGAACTTGCCGGAACTGCGYCSGAAAACTGCATTCGGAAAACTGCRTTTGGAAAACTTGCAGTGCGAATACAGGTGCGAAAACAGGGAGTGCAAATACAGGAATCGCGTGCRCCGAATTGGCAGTGCGAAAACAGAGAGCGCGAACACAGAAATCGCGTGCGCCGAATTGGGCAGCGCGAAAACAGGCGGTGCGAATACACAAATCGCGTGCGCCGAATTCCGGTCGCGTCCGGGGTCGAAAAAAAAATTTCGCTGTTTTCGTGAAAAATGTGCGCCTTGCCGAGCTGATGCTGGGCGAATCGACGGAACGCGAAAATACGTCCCGGTTAGTGAGTTATCGCGTTTTTCGTTTCACGCGCGCGCGAGGCGAAAAGGCCTTGCAAAACGCGAAAACGGGCGTAACTTTGTGTCACGAACTCSGATTCGGGYGATTCAAAGTGCGTTTCTGGGTATTTCRAGCACTACRAATCTTTTGACGYGAACRGAATTGGATTCYGAGATYGTCTTATGCTCCGAAATGAGTTCGCAGGTATTTGCGTTGTAGGGAAAAGAGAGGCGATGTGTTCGCACACTCTAGATGTACAACGTCTTCTCTTCCTTGCTATGCCACAAGCTGTAAAGGTACAGCAATGTGTTCTCACTCGAGGACTCTCGCAACCTAGCGCTCTGATACCATGAAAGTGGAGAAGGTTGCAGGTGTGGAAGCGTGAGAGAGGATCTTGTCTCAAGAGTGCAAACGATGGGTGAGCAAGAAAACAATGAGAAGACACAAGGGCTCCTACAATGTACAAGCTTGTATTAGAATAGAAAACCCAAGTTACCCAAATGAGGGGAACATGAAGTATTTATACAAAGAGTTTAGGGTTTAGTCCCTTAACTCCAGTGTGAAGTCACCCTTAGGACCTTTAGGACCTTTAGACTAATAAAGTCCTATTATATGCTTAAACCATGCAATTTAAATCTCAACA
>Contig94+1328
TGGTGTTTTTGCNCAGGCGCGAAAACACGGAAATCTGTTTTCGCGTCGCCGCGAAAACACGGGATGTTTTCGCGTTCGCGCGAAAACACGTGGGGCTGTTTTCGCGTGAGCGCGAAAACACGGTTTTAATGCTAAGTTTAATTAATGCTTAAGTGGGTTTGTGAATAGTAAAAAAGCCCTAATTTTTTGGCTTTTTATACTCCATGCTTTTTGCCTCTTTTGATAATTTAATTTTACCTCTTTTGAACCTTAGGCAAAACTGATTTTGGAGCTTTTTACBATCTTTCACCGCTTTTGCCTAATTTTCCGTCTTTTGCCTTTGCTTTTYCTRCTTTTTCCGGATCTTCATCATGCCTTTCTCCTTGATTTTCYGCCTCTAAGGATATTCTCATGTC
>Contig95+1207
CTGTTTTCGCGTGAGCGCGAAAACACGATTTNAATGCTAAGTTTAATTAATGCTTAAGTGGGTTTGTGAATAGTAAAAAAGCCCTAATTTTTTGGCTTTTTATACTCCATGCTTTTTGCCTCTTTTGATAATTTTAATTTTACCTCTTTTGAACCTTAGGCAAAACTGATTTTGGAGCTTTTCACTATCTTTCACCGCTTTTGCCTAATTTTCTGTCCTTTGCCTTTGCTTTTCCTGCTTTTTCCGGATCTTCATCATGCCTTTCTCCTTGATTTTCCGCCTCTAAGGATATTCTCAT
>Contig96+3260
CTGTTTTCGCGTGAGCGCGAAAACACGATTTNAATGCTAAGTTTAATTAATGCTTAAGTGGGTTTGTGAATAGTAAAAAAGCCCTAATTTTTTGGCTTTTTATACTCCATGCTTTTTGCCTCTTTTGATAATTTTAATTTTACCTCTTTGAACCTTAGGCAAAACTGATTTTGGAGCTTTTTACTATCTTTCACCGCTTTTGCCTAATTTTCCGTCTTTTGCCTTTGCTTTTCCTGCTTTTTCCGGATCTTCATCATGCCTTTCTCCTTGATTTTCCGCCTCTAAGGATATTCTCAT
>Contig97+1347
ATCTGTTTTCGCGTCGCCGCGAAAACACGGGATGTTTTCGCGTTCGCGCGAAAACACGTGGGGCTGTTTTCGCGTGAGCGCGAAAACACGATTTNAATGCTAAGTTTAATTAATGCTTAAGTGGGTTTGTGAATAGTAAAAAAGCCCTAATTTTTTGGCTTTTTATACTCCATGCTTTTTGCCTCTTTTGATAATTTTAATTTTACCTCTTTCGAACCTTAGGCAAAACTGATTTTGGAACTTTTTACCATCTTTCACCGCTTTTGCCTGATTTTCCTCCTTTTGCCTTTGCTTTTTCTACTTTTCNGNATCTTCATCATGCCTTTCTCYTTGATTTTCCRCCTCTAAGGATCTTCTCA
>Contig98+111414651
CACGCAGCGAGCAACGCTAGCGTTTTGCCTTTGCCTGAGGCCTGAGGTGCCTGAGGTCTGAGTATCTGAGTAAATCTGAGATCTGAGATAACTGAGTTGAGTTCAGTGAAGTGTAGTTAGTTCGTTCCTGTTCCGCCTTCACGCCGAACTATTAGAACTTGCCGGAACTGACTTGCCGGAACTGCGCCGRAAAACTGCGTTYGGAAAACTTGCAGTGCRAACACAGGYGCGAAAACAGGGAGCGCGAATACAGTAGTCGCGTGCGCCGAATTGGCAGTGCGAAAACAGGCGCGAAAACACTTGCAGTGCGAACACAGGCACGAAAACAGGGMGCRYGAATACAGTAGTCGCGTGCGCCGAATTGGCAGTGCGAAAACAGGCGCGAAAACA
>Contig98+111414651_2
CCGGAAAACTGCGTTCGGAAAACTGCGTTTGGAAAACTTGCAGTGCGAACACAGGCGCGAAAACAGGGAGCGCGAATACAGTAGTCGCGTGCGCCGAATTGGCAGTGCGAAAACAGGCGCGAAAACAGAGAGCGCGAACACAGAAATCGCGTGCGCCGAATTGGGCAGCGCGAAAACAGGCGGTGCGAATACACAAATCGCGTGCGCCGAATTCCGGTCGCGTCCGGGGTCGAAAAAAAAATTTCGYTRTTTTCDTGAAAAATGTGCGCCTTGCCGAGCTGATGCTGGGCGAATCGACGGAACGCGAAAATACGTCCCGGTTAGTGASTTRTCGCGTTTTTCGTTTCACRCGCRCGCRAGGCGAAAAGGCCTTGCAAAACGCGARAAMGGGCGTAACTTTGTGTCACGAACTCGGATTCGGGTGATTCAAAGTGCGTTTYTGGGTATTTCGAGCACTACGAATCTTTTGACGYGAACGGAATTGGATTCCGAGATYGTCTTATGCTCCGAAATGAGTTCGCAGGTATTTGCGTTGTAGGGAAAAGAGAGGCGATGTGTTCGCACACTCTAGATGTACAACGTCTTCTCTTCCTTGCTATGCCACAAGCTGTAAAGGTACAGCAATGTGTTCTCACTCGAGGACTCTCGCAACCTAGCGCTCTGATACCATGAAAGTGGAGAAGGTTGCAGGTGTGGAAGCGTGAGAGAGGATCTTGTCTCAAGAGTGCAAACGATGGGTGAGCAAGAAAACAATGAGAAGACACAAGGGCTCCTACAATGTACAAGCTTGTATTAGAATAGAAAACCCAAGTTACCCAAATGAGGGGAACATGAAGTATTTATACAAAGAGTTTAGGGTTTAGTCCCTTAACTCCAGTGTGAAGTCACCCTTAGGACCTTTAGGACCTTTAGACTAATAAAGTCCTATTATATGCTTAAACCATGCAATTTAAATCTCAACA
>Contig99+3298
TTGAACCTTAGGCAAAACTGATTTTGGAGCTTTTTACTATCTTTCACCGCTTTTGCCTAATTTTCCGTCTTTTGCCTTTGCTTTTCCTGCTTTTTCCGGATCTTCATCATGCCTTTCTCCTTGATTTTCCGCCTCTAAGGATATTCTCATGTCCGTTCCTTTGTGTATTTCCTTGGTCTCCAATTGTCCGCTTTTGTAGATTTCTCCYTGAAATCTTTTGCTCCATTTGTCCGTCTCTGCTTGTATGTGACATTCTCAATTAGCAGAATGTATCTTTAATGCTTTTCGTACTTCACTCTCTCCTTAGTGTGTTTCTAGATCACTCAGAATATGTGCAAKGAATGTGTGTGTCTAGATTCGAGCATCCTCTTTCTTT
>Contig1_13
AAGCGATGCCTACCATAAATCAATTGCTTCGTCATTGCAGAGAGGCAAAACGGCACAAAACACGTACTCGAGC
>Contig1_14
GGTCACGTAGATCTTCCATCTTGCCCGAATTTGTTGGTTGCTCTGCAGAAATTTATAACGGAAAAGTTTTCGTTCGTTCGAAGATAACGAACGAAAAGG
>Contig01+215911181
CCATTGTAGTGTGAGAACAAGGGTCTTATCAAACTATTACACCCACATAACATGGTCCTGGTGAATACGGGACTGAAAACTCCTGTAATTTTTTCTAAAGATGAGGTGACAGCAAAAGTGCCAATCACTAAGCAAGCAAGGTTGAATTTTGTTGGAATCTAAGATTCGGAAGAAGTGGAAGAGCTTCGTGAACCAAGAATTGTTTGGCCAGAACCATGTAAACCGAAACTTTTTTTGCCAGAACCATTAAACAAAAAAATAGTTTGGATTGAACCAACCAAGATTTGGCGTGACCGTGAAAAAAGGGTCAAAGGTTTTATTTCTAATTCAATGAAGGGTGGGTATGCTGTAGCTATCGCAGGGCCTGTAGCTCCTCCTCCCAGGAGTCTTTTTCGCAGAAGTCGGAAATTCGGCAGAAGTAGGAAATTTGGCATAAGTATAAAATTCGGCAGAAGTCTAAGATTTAGCAGAAGTGTAAGATTTGACAGAAGAAGATTCAGCAGGAATGGTTGGATGAAATTCAAAATTCTGAGCATGAACCCGAGAAACTGGAATATCGTGGTAAAAGCGATTTTTGCTGCGCCAACTTTTTCKAAAAAGAAAAAGCACCAACAACAAGCAGCAGCCTTTTCTTAAGCACCACTAGACTAAGCGTTTAAAAGGACGTCAGCAGCCTTCTAAGCACCAGCAGCCGCACCACCGGAAGTAGTCTAACCAGCAGCCTTCACTGCACCAACAGCCTTCTAACCAGCARCAGCCTATTAAGCACTACCAGAAGTCTAACCAGCCTTTTAACCAGCAACAGCAGCCTTCTAAGCATCAGCCGCCTTTTAAGCAGCACCACCAGCCTCCAGCCACCGCTAATGCAGCCTAACCAACAGCCTATTAAGCACCACCAGAGAGAGAACCAGCAGCCGCGCACCCCCAGAAGCAGCAGCCGCACCACCAAAAGCCTTTTAACCAGCAGCCTTCTATTAAGCAGCAGCCTCTTATTAACCAGCAGTCAAATCAGCGCCGCCGCCCCAGGCCGAATAGACACCTTAAGCAGCCCCCGAGTCAACAGCGGCTAAGTCAGCATCAGCCCCCTTTCCAGCATCAGCAGTGGGCCGCCCCTTACCAAGCAGCCTTTTCTTAAACTTTTTAAGGCAGCCGCCTTCCATTAAGCAGCAGCCTCTTATTAACCTTCTG
>Contig1_15
GATAAATAAAACTAAGGAGGGAAAGATAACTGGGGTAAAAAAGAAAACTAGGGTTGGTAAAAATCACAAATTTGACCCCCGTCTCGGTAGGTGTATTATTCATCATTTTCCTAAAATGACATTCATCCATGTCTTTTTCCTTATGGTTGAATGGCGCCCACCATTACTCTTCGG
>Contig1_16
GCTCGCATCGGGACCTAAAATTTGTCGTCAAATGAAGGAAAACGTTCGGCATAAAAGACTGAATCCAAGAAAAAGAGCCCTCAKTTGGGGGTTTCCCTTTCGGAAGCAGCTTCGAAAAAAACCATTTAAAAAGCGAAAATCTGAGGGTTTTTCCGAAAAATCACAAACTACACGAAAGTTGTCCCCTTTCTATGG
>Contig1_17
CATGATTGGTGGTAAAAAAACGAAATCTCGTGCTATTGTCTCTAAAACTATTTCTCGTCCTTCTCAAACTGCACCCGATGCTATCACACTTTCGGCGTTAGCCATAGAAAATGTCAAGCCTACTCGTGAAGTCAAAAAAGTCAGAATCGCAGGAACTACTCATAATGT
>Contig01+2220
NNGAGAACGTCGAGCTTCACCTGTCACAAACTCCCATTAGTATCAAACACCTGTATTTACCAAAAAACAAAAGCCTTTGAATTGAAAATCAATCGACCGTTACCACCCCATCCTACCATTCATAAGCCACAGCTTACTTCGACCTTCCTTATTTTACATAGAATCCCTTTTGAAAAGGCGTCCTTAGCCACTATATTGTTGGTTAGTCTTTCCTTTTTGGCACCCTTGTCATGAGCCAAACCAAGTGTAGGTGAGCCAGCC
>Contig01+2128
NGCATATCCANGTAGGAATCGAAGAGATTCTGGCAGATCATGTTCACCATGAAGTCACACGAAATTGGATCTTGATTCTTCTCAGAATCTTCTTGTTAGTTATTRTCAAAGATGTTTYTGTGTTTTTTGTTCCTTCCAACCGATTAATAACCATATTGAGGGTTCAGTTGTTTTGCTACAGCCTTTCCCTCGCTTGCGGGGGGGAGGTCTTTTCTTTCAAAGGGCCGCTAGGCTAACTTCGTGCCTAGACACTAACTTCCCAGCAGG
>Contig02+1128
NGCATATCCANGTAGGAATCGAAGAGATTCTGGCAGATCATGTTCACCATGAAGTCACACGAAATTGGATCTTGATTCTTCTCAGAATCTTCTTGTTAGTTATTRTCAAAGATGTTTYTGTGTTTTTTACTGCTTGTACATCAGGTGCACTTTCTACTACCAACGTCACCCATAAGGACCTAATTCAACCAAGCGTCCATTCTTTTCACGGCTTTTCCGGCCATTCCCTAAGCACTTCCTCCCCCTTTTTCCGTATTAATCAGAACTACTATGGCTCTTCCCACAAGAGCTCATTGTTACGACATTACAATACAGGCAGTTCCGGGAATGGTACTAGTGAAACGACGTAGAAGGCAAAAGCGAAGAAAATAATCCTTCTAGCTTCTCAATTTTGCCATTCCATCTTGAAGGTAATAATTCTACTGGATCTGAAAGGAATTTCTTTTTTCGTAATAAATCGGTTTGGTAGCTCGATGTACGCTATCATGTTCTTATTCGTATTTACCACGCGGCATAGAGTCGAAACTTTTGGTTCTATTGGATCAATCTTTTGGCTCAGTTCCTTGTTCCTCGTT
