# Supplementary material for: Organellar phylogenomics of Ophioglossaceae fern genera
Source: Front Plant Sci. 2024 Jan 15;14:1294716. doi: 10.3389/fpls.2023.1294716 (PMC10823028; doi:10.3389/fpls.2023.1294716)
Supplement: Supplementary file 2 [file DataSheet_2.zip › Supplementary file S1/mitogenome/gff/Holubiella_Wagner83199.gff]

##gff-version 3
##source-version geneious 2020.1.1
##sequence-region	Contig1	1	73
##sequence-region	Contig01+2234	1	819
##sequence-region	Contig02+16252164	1	475
##sequence-region	Contig02+16252164_2	1	796
##sequence-region	Contig01+33363331	1	258
##sequence-region	Contig1_2	1	128
##sequence-region	Contig01+195673461	1	252
##sequence-region	Contig1_3	1	88
##sequence-region	Contig1_4	1	112
##sequence-region	Contig1_5	1	167
##sequence-region	Contig1_6	1	142
##sequence-region	Contig1_7	1	217
##sequence-region	Contig1_8	1	90
##sequence-region	Contig1_9	1	155
##sequence-region	Contig1_10	1	72
##sequence-region	Contig1_11	1	66
##sequence-region	Contig1_12	1	198
##sequence-region	Contig01+214439181	1	388
Contig01+214439181	Geneious	exon	1	230	.	+	.	Name=nad2 exon 2
##sequence-region	Contig01+40652081	1	441
##sequence-region	Contig01+90226202	1	297
Contig01+90226202	Geneious	exon	1	123	.	+	.	Name=nad2 exon 5
##sequence-region	Contig01+90087992	1	254
##sequence-region	Contig01+2219	1	1980
Contig01+2219	Geneious	tRNA	1384	1452	.	-	.	Name=trnA
Contig01+2219	Geneious	gene	1384	1452	.	-	.	Name=trnA gene
##sequence-region	Contig02+11980	1	1405
##sequence-region	Contig03+11406	1	300
##sequence-region	Contig04+1153	1	1258
##sequence-region	Contig05+1301	1	306
##sequence-region	Contig06+1307	1	303
##sequence-region	Contig07+2241	1	600
Contig07+2241	Geneious	exon	424	482	.	+	.	Name=nad1 exon 4
##sequence-region	Contig08+1241	1	601
Contig08+1241	Geneious	exon	425	483	.	+	.	Name=nad1 exon 4
##sequence-region	Contig09+21406	1	601
Contig09+21406	Geneious	exon	425	483	.	+	.	Name=nad1 exon 4
##sequence-region	Contig10+1601	1	387
Contig10+1601	Geneious	exon	124	182	.	+	.	Name=nad1 exon 4
##sequence-region	Contig100+3360	1	260
##sequence-region	Contig101+1395	1	412
##sequence-region	Contig102+2377	1	326
##sequence-region	Contig103+2412	1	261
##sequence-region	Contig104+1360	1	389
##sequence-region	Contig105+2347	1	610
##sequence-region	Contig106+1390	1	537
##sequence-region	Contig107+1539	1	308
##sequence-region	Contig108+1377	1	1031
##sequence-region	Contig109+1612	1	856
##sequence-region	Contig11+3304	1	590
Contig11+3304	Geneious	exon	414	472	.	+	.	Name=nad1 exon 4
##sequence-region	Contig110+79158162	1	300
##sequence-region	Contig110+79158162_2	1	1516
##sequence-region	Contig111+31035	1	377
##sequence-region	Contig112+21035	1	406
##sequence-region	Contig113+148883722	1	526
##sequence-region	Contig114+2378	1	560
##sequence-region	Contig115+2407	1	530
##sequence-region	Contig116+1378	1	709
##sequence-region	Contig117+1407	1	679
##sequence-region	Contig118+2560	1	562
##sequence-region	Contig119+1412	1	10217
Contig119+1412	Geneious	exon	5853	5874	.	-	.	Name=nad5 exon 4
Contig119+1412	Geneious	tRNA	3310	3382	.	-	.	Name=trnV tRNA
Contig119+1412	Geneious	tRNA	3506	3583	.	+	.	Name=trnM tRNA
Contig119+1412	Geneious	gene	3310	3382	.	-	.	Name=trnV gene
Contig119+1412	Geneious	gene	3506	3583	.	+	.	Name=trnM gene
##sequence-region	Contig12+2151	1	595
Contig12+2151	Geneious	exon	419	477	.	+	.	Name=nad1 exon 4
##sequence-region	Contig120+2612	1	9780
Contig120+2612	Geneious	exon	5416	5437	.	-	.	Name=nad5 exon 4
Contig120+2612	Geneious	tRNA	2873	2945	.	-	.	Name=trnV tRNA
Contig120+2612	Geneious	tRNA	3069	3146	.	+	.	Name=trnM tRNA
Contig120+2612	Geneious	gene	2873	2945	.	-	.	Name=trnV gene
Contig120+2612	Geneious	gene	3069	3146	.	+	.	Name=trnM gene
##sequence-region	Contig121+1560	1	8736
Contig121+1560	Geneious	exon	4372	4393	.	-	.	Name=nad5 exon 4
Contig121+1560	Geneious	tRNA	1829	1901	.	-	.	Name=trnV tRNA
Contig121+1560	Geneious	tRNA	2025	2102	.	+	.	Name=trnM tRNA
Contig121+1560	Geneious	gene	1829	1901	.	-	.	Name=trnV gene
Contig121+1560	Geneious	gene	2025	2102	.	+	.	Name=trnM gene
##sequence-region	Contig122+3241	1	10093
Contig122+3241	Geneious	exon	5729	5750	.	-	.	Name=nad5 exon 4
Contig122+3241	Geneious	tRNA	3186	3258	.	-	.	Name=trnV tRNA
Contig122+3241	Geneious	tRNA	3382	3459	.	+	.	Name=trnM tRNA
Contig122+3241	Geneious	gene	3186	3258	.	-	.	Name=trnV gene
Contig122+3241	Geneious	gene	3382	3459	.	+	.	Name=trnM gene
##sequence-region	Contig123+2562	1	8174
Contig123+2562	Geneious	exon	3810	3831	.	-	.	Name=nad5 exon 4
Contig123+2562	Geneious	tRNA	1267	1339	.	-	.	Name=trnV tRNA
Contig123+2562	Geneious	tRNA	1463	1540	.	+	.	Name=trnM tRNA
Contig123+2562	Geneious	gene	1267	1339	.	-	.	Name=trnV gene
Contig123+2562	Geneious	gene	1463	1540	.	+	.	Name=trnM gene
##sequence-region	Contig124+1562	1	8324
Contig124+1562	Geneious	exon	3960	3981	.	-	.	Name=nad5 exon 4
Contig124+1562	Geneious	tRNA	1417	1489	.	-	.	Name=trnV tRNA
Contig124+1562	Geneious	tRNA	1613	1690	.	+	.	Name=trnM tRNA
Contig124+1562	Geneious	gene	1417	1489	.	-	.	Name=trnV gene
Contig124+1562	Geneious	gene	1613	1690	.	+	.	Name=trnM gene
##sequence-region	Contig125+110218	1	1496
##sequence-region	Contig126+11496	1	301
##sequence-region	Contig127+210218	1	5840
Contig127+210218	Geneious	tRNA	5760	5829	.	+	.	Name=trnH tRNA
Contig127+210218	Geneious	tRNA	5157	5219	.	-	.	Name=trnH tRNA
Contig127+210218	Geneious	gene	5760	5829	.	+	.	Name=trnH gene
Contig127+210218	Geneious	gene	5157	5219	.	-	.	Name=trnH gene
##sequence-region	Contig128+15841	1	320
Contig128+15841	Geneious	tRNA	219	288	.	+	.	Name=trnH tRNA
Contig128+15841	Geneious	gene	219	288	.	+	.	Name=trnH gene
##sequence-region	Contig129+1321	1	320
Contig129+1321	Geneious	tRNA	198	267	.	+	.	Name=trnH tRNA
Contig129+1321	Geneious	gene	198	267	.	+	.	Name=trnH gene
##sequence-region	Contig13+1387	1	307
Contig13+1387	Geneious	exon	37	95	.	+	.	Name=nad1 exon 4
##sequence-region	Contig130+21496	1	4645
Contig130+21496	Geneious	tRNA	4565	4634	.	+	.	Name=trnH tRNA
Contig130+21496	Geneious	tRNA	3962	4024	.	-	.	Name=trnH tRNA
Contig130+21496	Geneious	gene	4565	4634	.	+	.	Name=trnH gene
Contig130+21496	Geneious	gene	3962	4024	.	-	.	Name=trnH gene
##sequence-region	Contig131+2185	1	280
Contig131+2185	Geneious	tRNA	49	118	.	+	.	Name=trnH tRNA
Contig131+2185	Geneious	gene	49	118	.	+	.	Name=trnH gene
##sequence-region	Contig132+1280	1	297
Contig132+1280	Geneious	tRNA	49	118	.	+	.	Name=trnH tRNA
Contig132+1280	Geneious	gene	49	118	.	+	.	Name=trnH gene
##sequence-region	Contig133+1214	1	261
Contig133+1214	Geneious	tRNA	49	118	.	+	.	Name=trnH tRNA
Contig133+1214	Geneious	gene	49	118	.	+	.	Name=trnH gene
##sequence-region	Contig134+2214	1	285
Contig134+2214	Geneious	tRNA	49	118	.	+	.	Name=trnH tRNA
Contig134+2214	Geneious	gene	49	118	.	+	.	Name=trnH gene
##sequence-region	Contig135+1297	1	301
Contig135+1297	Geneious	tRNA	49	118	.	+	.	Name=trnH tRNA
Contig135+1297	Geneious	gene	49	118	.	+	.	Name=trnH gene
##sequence-region	Contig136+3280	1	298
##sequence-region	Contig14+2221	1	267
##sequence-region	Contig15+1221	1	273
##sequence-region	Contig16+1268	1	280
##sequence-region	Contig17+1309	1	324
Contig17+1309	Geneious	exon	28	86	.	+	.	Name=nad1 exon 4
##sequence-region	Contig18+1281	1	283
##sequence-region	Contig19+1326	1	300
Contig19+1326	Geneious	exon	2	60	.	+	.	Name=nad1 exon 4
##sequence-region	Contig20+1284	1	284
##sequence-region	Contig21+1285	1	287
##sequence-region	Contig22+1220	1	298
##sequence-region	Contig23+1288	1	301
##sequence-region	Contig24+1249	1	343
##sequence-region	Contig25+2245	1	250
##sequence-region	Contig26+2234	1	314
##sequence-region	Contig27+1304	1	741
Contig27+1304	Geneious	exon	565	623	.	+	.	Name=nad1 exon 4
##sequence-region	Contig28+1245	1	312
##sequence-region	Contig29+2246	1	252
##sequence-region	Contig30+3182	1	274
##sequence-region	Contig31+1251	1	271
##sequence-region	Contig32+2182	1	304
##sequence-region	Contig33+1246	1	265
##sequence-region	Contig34+1313	1	309
##sequence-region	Contig35+1315	1	301
##sequence-region	Contig36+2173	1	260
##sequence-region	Contig37+1266	1	266
##sequence-region	Contig38+1299	1	395
##sequence-region	Contig39+1267	1	267
##sequence-region	Contig40+2176	1	256
##sequence-region	Contig41+2220	1	429
##sequence-region	Contig42+1248	1	412
##sequence-region	Contig43+1253	1	297
##sequence-region	Contig44+1298	1	308
##sequence-region	Contig45+2249	1	407
##sequence-region	Contig46+3187	1	391
##sequence-region	Contig47+1413	1	321
##sequence-region	Contig48+1237	1	400
##sequence-region	Contig49+2345	1	355
##sequence-region	Contig50+1396	1	330
##sequence-region	Contig51+2310	1	290
##sequence-region	Contig52+2213	1	257
##sequence-region	Contig53+1292	1	303
##sequence-region	Contig54+1305	1	301
##sequence-region	Contig55+2331	1	252
##sequence-region	Contig56+2222	1	271
##sequence-region	Contig57+1252	1	258
##sequence-region	Contig58+1258	1	259
##sequence-region	Contig59+203550632	1	344
Contig59+203550632	Geneious	exon	1	58	.	+	.	Name=nad1 exon 4
##sequence-region	Contig59+203550632_2	1	259
##sequence-region	Contig60+1272	1	293
##sequence-region	Contig61+1239	1	287
##sequence-region	Contig62+3409	1	354
##sequence-region	Contig63+1294	1	302
##sequence-region	Contig64+1331	1	493
##sequence-region	Contig65+1355	1	823
##sequence-region	Contig66+2258	1	268
##sequence-region	Contig67+2259	1	266
##sequence-region	Contig68+1823	1	301
##sequence-region	Contig69+2355	1	673
##sequence-region	Contig70+2396	1	900
##sequence-region	Contig71+1247	1	375
##sequence-region	Contig72+15655728	1	339
##sequence-region	Contig72+15655728_2	1	239
##sequence-region	Contig73+1345	1	1026
##sequence-region	Contig74+2409	1	877
##sequence-region	Contig75+2148	1	261
Contig75+2148	Geneious	tRNA	150	219	.	+	.	Name=trnH tRNA
Contig75+2148	Geneious	gene	150	219	.	+	.	Name=trnH gene
##sequence-region	Contig76+1261	1	274
Contig76+1261	Geneious	tRNA	150	219	.	+	.	Name=trnH tRNA
Contig76+1261	Geneious	gene	150	219	.	+	.	Name=trnH gene
##sequence-region	Contig77+1274	1	285
Contig77+1274	Geneious	tRNA	150	219	.	+	.	Name=trnH tRNA
Contig77+1274	Geneious	gene	150	219	.	+	.	Name=trnH gene
##sequence-region	Contig78+3310	1	984
##sequence-region	Contig79+2247	1	867
##sequence-region	Contig80+1148	1	261
Contig80+1148	Geneious	tRNA	150	219	.	+	.	Name=trnH tRNA
Contig80+1148	Geneious	gene	150	219	.	+	.	Name=trnH gene
##sequence-region	Contig81+1257	1	994
##sequence-region	Contig82+1154	1	889
##sequence-region	Contig83+2261	1	271
Contig83+2261	Geneious	tRNA	39	108	.	+	.	Name=trnH tRNA
Contig83+2261	Geneious	gene	39	108	.	+	.	Name=trnH gene
##sequence-region	Contig84+2274	1	259
Contig84+2274	Geneious	tRNA	26	95	.	+	.	Name=trnH tRNA
Contig84+2274	Geneious	gene	26	95	.	+	.	Name=trnH gene
##sequence-region	Contig85+4261	1	328
Contig85+4261	Geneious	tRNA	39	108	.	+	.	Name=trnH tRNA
Contig85+4261	Geneious	gene	39	108	.	+	.	Name=trnH gene
##sequence-region	Contig86+2375	1	642
##sequence-region	Contig87+1375	1	792
##sequence-region	Contig88+1259	1	867
##sequence-region	Contig89+3216	1	765
##sequence-region	Contig90+3272	1	297
##sequence-region	Contig91+1409	1	1024
##sequence-region	Contig92+1260	1	346
Contig92+1260	Geneious	tRNA	26	95	.	+	.	Name=trnH tRNA
Contig92+1260	Geneious	gene	26	95	.	+	.	Name=trnH gene
##sequence-region	Contig93+1196	1	1029
##sequence-region	Contig94+1328	1	395
Contig94+1328	Geneious	tRNA	11	80	.	+	.	Name=trnH tRNA
Contig94+1328	Geneious	gene	11	80	.	+	.	Name=trnH gene
##sequence-region	Contig95+1207	1	298
##sequence-region	Contig96+3260	1	297
##sequence-region	Contig97+1347	1	359
##sequence-region	Contig98+111414651	1	390
##sequence-region	Contig98+111414651_2	1	962
##sequence-region	Contig99+3298	1	376
##sequence-region	Contig1_13	1	73
##sequence-region	Contig1_14	1	99
##sequence-region	Contig01+215911181	1	1188
Contig01+215911181	Geneious	CDS	1	621	.	+	.	Name=rps1 CDS
Contig01+215911181	Geneious	gene	52	621	.	+	.	Name=rps1 gene
##sequence-region	Contig1_15	1	174
##sequence-region	Contig1_16	1	195
##sequence-region	Contig1_17	1	168
##sequence-region	Contig01+2220	1	261
##sequence-region	Contig01+2128	1	267
Contig01+2128	Geneious	CDS	1	147	.	+	0	Name=sdh4 CDS
Contig01+2128	Geneious	gene	1	147	.	+	.	Name=sdh4 gene
##sequence-region	Contig02+1128	1	575
Contig02+1128	Geneious	CDS	1	143	.	+	0	Name=sdh4 CDS
Contig02+1128	Geneious	gene	1	143	.	+	.	Name=sdh4 gene
