# Supplementary material for: Organellar phylogenomics of Ophioglossaceae fern genera
Source: Front Plant Sci. 2024 Jan 15;14:1294716. doi: 10.3389/fpls.2023.1294716 (PMC10823028; doi:10.3389/fpls.2023.1294716)
Supplement: Supplementary file 2 [file DataSheet_2.zip › Supplementary file S1/mitogenome/gff/Japanobotrychium_Kuo4419.gff]

##gff-version 3
##source-version geneious 2020.1.1
##sequence-region	Contig01+192340391	1	30765
Contig01+192340391	Geneious	CDS	11917	12684	.	+	0	Name=cox2 CDS
Contig01+192340391	Geneious	rRNA	3056	3183	.	-	.	Name=rrn5 rRNA
Contig01+192340391	Geneious	rRNA	24208	24331	.	+	.	Name=rrn5 rRNA
Contig01+192340391	Geneious	tRNA	24129	24204	.	+	.	Name=trnfM tRNA
Contig01+192340391	Geneious	tRNA	29856	29929	.	+	.	Name=trnR tRNA
Contig01+192340391	Geneious	gene	11917	12684	.	+	.	Name=cox2 gene
Contig01+192340391	Geneious	gene	3056	3183	.	-	.	Name=rrn5 gene
Contig01+192340391	Geneious	gene	24208	24331	.	+	.	Name=rrn5 gene
Contig01+192340391	Geneious	gene	24129	24204	.	+	.	Name=trnfM gene
Contig01+192340391	Geneious	gene	29856	29929	.	+	.	Name=trnR gene
##sequence-region	Contig02+130765	1	276
##sequence-region	Contig03+230765	1	252
##sequence-region	Contig04+13618641	1	24196
Contig04+13618641	Geneious	CDS	15830	16059	.	-	0	Name=nad5 CDS;ID=qZZmw4X/jVL4W/bVKEjtF98josU.1691035802424.17
Contig04+13618641	Geneious	CDS	13339	14563	.	-	0	Name=nad5 CDS;ID=qZZmw4X/jVL4W/bVKEjtF98josU.1691035802424.17
Contig04+13618641	Geneious	CDS	7711	7732	.	-	0	Name=nad5 CDS;ID=qZZmw4X/jVL4W/bVKEjtF98josU.1691035802424.17
Contig04+13618641	Geneious	CDS	2877	3271	.	-	0	Name=nad5 CDS;ID=qZZmw4X/jVL4W/bVKEjtF98josU.1691035802424.17
Contig04+13618641	Geneious	CDS	2076	2213	.	-	0	Name=nad5 CDS;ID=qZZmw4X/jVL4W/bVKEjtF98josU.1691035802424.17
Contig04+13618641	Geneious	gene	18444	18514	.	-	.	Name=trnG gene
Contig04+13618641	Geneious	tRNA	18444	18514	.	-	.	Name=trnG tRNA
Contig04+13618641	Geneious	exon	13339	14563	.	-	.	Name=nad5 exon 2
Contig04+13618641	Geneious	exon	2877	3271	.	-	.	Name=nad5 exon 4
Contig04+13618641	Geneious	exon	15830	16059	.	-	.	Name=nad5 exon 1
Contig04+13618641	Geneious	exon	2076	2213	.	-	.	Name=nad5 exon 5
Contig04+13618641	Geneious	exon	7711	7732	.	-	.	Name=nad5 exon 3
##sequence-region	Contig06+224196	1	9904
Contig06+224196	Geneious	gene	8116	8188	.	-	.	Name=trnV gene
Contig06+224196	Geneious	gene	8116	8188	.	-	.	Name=trnA gene
Contig06+224196	Geneious	gene	8116	8188	.	-	.	Name=trnR gene
Contig06+224196	Geneious	tRNA	8116	8188	.	-	.	Name=trnV tRNA
Contig06+224196	Geneious	tRNA	8116	8188	.	-	.	Name=trnA
Contig06+224196	Geneious	tRNA	8116	8188	.	-	.	Name=trnR tRNA
##sequence-region	Contig07+19904	1	14111
Contig07+19904	Geneious	gene	9353	9435	.	-	.	Name=trnY gene
Contig07+19904	Geneious	gene	9353	9435	.	-	.	Name=trnY gene
Contig07+19904	Geneious	gene	9590	9663	.	-	.	Name=trnR gene
Contig07+19904	Geneious	gene	9590	9663	.	-	.	Name=trnR gene
Contig07+19904	Geneious	tRNA	9353	9435	.	-	.	Name=trnY tRNA
Contig07+19904	Geneious	tRNA	9353	9435	.	-	.	Name=trnY tRNA
Contig07+19904	Geneious	tRNA	9590	9663	.	-	.	Name=trnR tRNA
Contig07+19904	Geneious	tRNA	9590	9663	.	-	.	Name=trnR tRNA
##sequence-region	Contig08+114111	1	1506
##sequence-region	Contig09+29904	1	28752
Contig09+29904	Geneious	gene	1512	1587	.	-	.	Name=trnfM gene
Contig09+29904	Geneious	tRNA	1512	1587	.	-	.	Name=trnfM tRNA
##sequence-region	Contig10+11506	1	19869
Contig10+11506	Geneious	tRNA	15157	15226	.	+	.	Name=trnG tRNA
Contig10+11506	Geneious	CDS	9272	10105	.	-	0	Name=rps4 CDS
Contig10+11506	Geneious	CDS	16804	17391	.	-	0	Name=nad9 CDS
Contig10+11506	Geneious	gene	9272	10105	.	-	.	Name=rps4 gene
Contig10+11506	Geneious	gene	16804	17391	.	-	.	Name=nad9 gene
Contig10+11506	Geneious	gene	15157	15226	.	+	.	Name=trnG gene
##sequence-region	Contig11+219869	1	15449
Contig11+219869	Geneious	exon	9836	10093	.	+	.	Name=nad1 exon 1
##sequence-region	Contig12+220164431	1	28853
##sequence-region	Contig13+128853	1	15108
Contig13+128853	Geneious	gene	5282	5354	.	-	.	Name=trnfM gene
Contig13+128853	Geneious	tRNA	5282	5354	.	-	.	Name=trnfM tRNA
##sequence-region	Contig14+215449	1	34923
Contig14+215449	Geneious	CDS	6341	7828	.	+	.	Name=matR CDS
Contig14+215449	Geneious	gene	6347	7828	.	+	.	Name=matR gene
Contig14+215449	Geneious	exon	10935	11193	.	+	.	Name=nad1 exon 5
Contig14+215449	Geneious	exon	2782	2973	.	+	.	Name=nad1 exon 3
Contig14+215449	Geneious	exon	6287	6345	.	+	.	Name=nad1 exon 4
##sequence-region	Contig15+155777112	1	41362
Contig15+155777112	Geneious	CDS	3974	4714	.	+	0	Name=mttB CDS
Contig15+155777112	Geneious	exon	16972	16992	.	+	.	Name=nad5 exon 3
Contig15+155777112	Geneious	tRNA	13108	13190	.	-	.	Name=trnM tRNA
Contig15+155777112	Geneious	gene	3974	4714	.	+	.	Name=mttB gene
Contig15+155777112	Geneious	gene	13108	13190	.	-	.	Name=trnM gene
##sequence-region	Contig15+155777112_2	1	17494
Contig15+155777112_2	Geneious	CDS	3786	4400	.	+	0	Name=atp4 CDS
Contig15+155777112_2	Geneious	gene	3786	4400	.	+	.	Name=atp4 gene
##sequence-region	Contig16+172164592	1	11321
##sequence-region	Contig16+172164592_2	1	36112
Contig16+172164592_2	Geneious	CDS	22972	23805	.	+	0	Name=rps4 CDS
Contig16+172164592_2	Geneious	gene	22972	23805	.	+	.	Name=rps4 gene
##sequence-region	Contig17+147448	1	339
##sequence-region	Contig18+139627671	1	9240
Contig18+139627671	Geneious	rRNA	6435	6558	.	-	.	Name=rrn5 rRNA
Contig18+139627671	Geneious	tRNA	6562	6637	.	-	.	Name=trnfM tRNA
Contig18+139627671	Geneious	tRNA	837	910	.	-	.	Name=trnR tRNA
Contig18+139627671	Geneious	gene	6435	6558	.	-	.	Name=rrn5 gene
Contig18+139627671	Geneious	gene	6562	6637	.	-	.	Name=trnfM gene
Contig18+139627671	Geneious	gene	837	910	.	-	.	Name=trnR gene
##sequence-region	Contig19+247448	1	3886
Contig19+247448	Geneious	exon	2901	3554	.	+	.	Name=rpl2 exon 2
Contig19+247448	Geneious	exon	1683	2120	.	+	.	Name=rpl2 exon 1
Contig19+247448	Geneious	gene	752	1075	.	+	.	Name=rps10 gene
Contig19+247448	Geneious	gene	3686	3886	.	+	.	Name=rps19 gene
Contig19+247448	Geneious	CDS	1683	2120	.	+	0	Name=rpl2 CDS;ID=qZZmw4X/jVL4W/bVKEjtF98josU.1691035802424.18
Contig19+247448	Geneious	CDS	2901	3554	.	+	0	Name=rpl2 CDS;ID=qZZmw4X/jVL4W/bVKEjtF98josU.1691035802424.18
Contig19+247448	Geneious	CDS	752	1075	.	+	0	Name=rps10 CDS
Contig19+247448	Geneious	CDS	3686	3886	.	+	0	Name=rps19 CDS
##sequence-region	Contig20+158871	1	8741
##sequence-region	Contig21+13886	1	1265
Contig21+13886	Geneious	CDS	935	1205	.	+	0	Name=sdh4 CDS
Contig21+13886	Geneious	CDS	19	264	.	+	0	Name=rps19 CDS
Contig21+13886	Geneious	gene	935	1205	.	+	.	Name=sdh4 gene
Contig21+13886	Geneious	gene	19	264	.	+	.	Name=rps19 gene
##sequence-region	Contig22+6609752	1	5388
##sequence-region	Contig22+6609752_2	1	62312
Contig22+6609752_2	Geneious	CDS	717	1073	.	+	0	Name=nad3 CDS
Contig22+6609752_2	Geneious	tRNA	57742	57815	.	+	.	Name=trnM tRNA
Contig22+6609752_2	Geneious	tRNA	20553	20625	.	+	.	Name=trnM tRNA
Contig22+6609752_2	Geneious	tRNA	15180	15249	.	-	.	Name=trnG tRNA
Contig22+6609752_2	Geneious	gene	717	1073	.	+	.	Name=nad3 gene
Contig22+6609752_2	Geneious	gene	57742	57815	.	+	.	Name=trnM gene
Contig22+6609752_2	Geneious	gene	20553	20625	.	+	.	Name=trnM gene
Contig22+6609752_2	Geneious	gene	15180	15249	.	-	.	Name=trnG gene
##sequence-region	Contig23+6609751	1	62176
Contig23+6609751	Geneious	CDS	61104	61460	.	-	0	Name=nad3 CDS
Contig23+6609751	Geneious	tRNA	4362	4435	.	-	.	Name=trnM tRNA
Contig23+6609751	Geneious	tRNA	41552	41624	.	-	.	Name=trnM tRNA
Contig23+6609751	Geneious	tRNA	46928	46997	.	+	.	Name=trnG tRNA
Contig23+6609751	Geneious	gene	61104	61460	.	-	.	Name=nad3 gene
Contig23+6609751	Geneious	gene	4362	4435	.	-	.	Name=trnM gene
Contig23+6609751	Geneious	gene	41552	41624	.	-	.	Name=trnM gene
Contig23+6609751	Geneious	gene	46928	46997	.	+	.	Name=trnG gene
##sequence-region	Contig23+6609751_2	1	53332
Contig23+6609751_2	Geneious	CDS	16703	17005	.	-	0	Name=nad4L CDS
Contig23+6609751_2	Geneious	tRNA	50301	50373	.	+	.	Name=trnfM tRNA
Contig23+6609751_2	Geneious	tRNA	7344	7416	.	+	.	Name=trnK tRNA
Contig23+6609751_2	Geneious	tRNA	7344	7416	.	+	.	Name=trnV tRNA
Contig23+6609751_2	Geneious	gene	16703	17005	.	-	.	Name=nad4L gene
Contig23+6609751_2	Geneious	gene	50301	50373	.	+	.	Name=trnfM gene
Contig23+6609751_2	Geneious	gene	7344	7416	.	+	.	Name=trnK gene
Contig23+6609751_2	Geneious	gene	7344	7416	.	+	.	Name=trnV gene
##sequence-region	Contig24+21265	1	4427
##sequence-region	Contig25+14427	1	269
##sequence-region	Contig26+1115523	1	5268
##sequence-region	Contig27+24427	1	4271
##sequence-region	Contig28+215108	1	35795
Contig28+215108	Geneious	gene	20643	20718	.	+	.	Name=trnE gene
Contig28+215108	Geneious	tRNA	20643	20718	.	+	.	Name=trnE tRNA
##sequence-region	Contig29+40494681	1	56873
Contig29+40494681	Geneious	CDS	46743	48332	.	-	0	Name=atp1 CDS
Contig29+40494681	Geneious	exon	8106	8557	.	+	.	Name=nad4 exon 1
Contig29+40494681	Geneious	tRNA	11311	11398	.	+	.	Name=trnS tRNA
Contig29+40494681	Geneious	tRNA	18338	18413	.	-	.	Name=trnfM tRNA
Contig29+40494681	Geneious	tRNA	49927	49997	.	-	.	Name=trnC tRNA
Contig29+40494681	Geneious	gene	46743	48332	.	-	.	Name=atp1 gene
Contig29+40494681	Geneious	gene	11311	11398	.	+	.	Name=trnS gene
Contig29+40494681	Geneious	gene	18338	18413	.	-	.	Name=trnfM gene
Contig29+40494681	Geneious	gene	49927	49997	.	-	.	Name=trnC gene
##sequence-region	Contig30+14271	1	4953
##sequence-region	Contig31+14953	1	267
##sequence-region	Contig32+2115523	1	8585
##sequence-region	Contig33+15268	1	9178
Contig33+15268	Geneious	gene	1347	1418	.	+	.	Name=trnE gene
Contig33+15268	Geneious	tRNA	1347	1418	.	+	.	Name=trnE tRNA
##sequence-region	Contig34+217132591	1	165
##sequence-region	Contig35+267715	1	21670
##sequence-region	Contig36+2487058	1	8744
Contig36+2487058	Geneious	gene	8400	8472	.	+	.	Name=trnM gene
Contig36+2487058	Geneious	tRNA	8400	8472	.	+	.	Name=trnM tRNA
##sequence-region	Contig36+2487058_2	1	36096
Contig36+2487058_2	Geneious	gene	15525	15604	.	+	.	Name=trnE gene
Contig36+2487058_2	Geneious	tRNA	15525	15604	.	+	.	Name=trnE tRNA
##sequence-region	Contig36+2487058_3	1	16976
Contig36+2487058_3	Geneious	exon	8106	8557	.	+	.	Name=nad4 exon 1
Contig36+2487058_3	Geneious	gene	11311	11398	.	+	.	Name=trnS gene
Contig36+2487058_3	Geneious	tRNA	11311	11398	.	+	.	Name=trnS tRNA
##sequence-region	Contig37+258871	1	31360
Contig37+258871	Geneious	CDS	3787	4011	.	-	0	Name=atp9 CDS
Contig37+258871	Geneious	tRNA	22256	22334	.	+	.	Name=trnR tRNA
Contig37+258871	Geneious	gene	3787	4011	.	-	.	Name=atp9 gene
Contig37+258871	Geneious	gene	22256	22334	.	+	.	Name=trnR gene
##sequence-region	Contig38+25268	1	13808
Contig38+25268	Geneious	CDS	6344	7096	.	+	0	Name=atp6 CDS
Contig38+25268	Geneious	tRNA	8391	8460	.	+	.	Name=trnP tRNA
Contig38+25268	Geneious	gene	6344	7096	.	+	.	Name=atp6 gene
Contig38+25268	Geneious	gene	8391	8460	.	+	.	Name=trnP gene
##sequence-region	Contig39+24953	1	8333
##sequence-region	Contig40+235795	1	11575
Contig40+235795	Geneious	CDS	10983	11456	.	+	0	Name=atp8 CDS
Contig40+235795	Geneious	CDS	10359	10573	.	+	0	Name=atp9 CDS
Contig40+235795	Geneious	gene	10983	11456	.	+	.	Name=atp8 gene
Contig40+235795	Geneious	gene	10359	10573	.	+	.	Name=atp9 gene
##sequence-region	Contig41+97551821	1	5141
##sequence-region	Contig42+121670	1	4473
##sequence-region	Contig43+19178	1	4905
Contig43+19178	Geneious	exon	3173	4397	.	-	.	Name=nad5 exon 2
##sequence-region	Contig44+6609752	1	40789
Contig44+6609752	Geneious	CDS	23761	24063	.	+	0	Name=nad4L CDS
Contig44+6609752	Geneious	tRNA	33350	33422	.	-	.	Name=trnK tRNA
Contig44+6609752	Geneious	tRNA	33350	33422	.	-	.	Name=trnV tRNA
Contig44+6609752	Geneious	gene	23761	24063	.	+	.	Name=nad4L gene
Contig44+6609752	Geneious	gene	33350	33422	.	-	.	Name=trnK gene
Contig44+6609752	Geneious	gene	33350	33422	.	-	.	Name=trnV gene
##sequence-region	Contig44+6609752_2	1	4069
Contig44+6609752_2	Geneious	CDS	625	981	.	+	0	Name=nad3 CDS
Contig44+6609752_2	Geneious	gene	625	981	.	+	.	Name=nad3 gene
##sequence-region	Contig45+1339	1	33712
Contig45+1339	Geneious	CDS	199	1405	.	+	0	Name=cob CDS
Contig45+1339	Geneious	tRNA	24170	24241	.	-	.	Name=trnE tRNA
Contig45+1339	Geneious	gene	199	1405	.	+	.	Name=cob gene
Contig45+1339	Geneious	gene	24170	24241	.	-	.	Name=trnE gene
##sequence-region	Contig46+23886	1	25055
Contig46+23886	Geneious	gene	6737	7147	.	+	.	Name=rpl16 gene
Contig46+23886	Geneious	CDS	217	290	.	+	0	Name=rps3 CDS;ID=qZZmw4X/jVL4W/bVKEjtF98josU.1691035802440.19
Contig46+23886	Geneious	CDS	5266	6720	.	+	0	Name=rps3 CDS;ID=qZZmw4X/jVL4W/bVKEjtF98josU.1691035802440.19
Contig46+23886	Geneious	CDS	6737	7147	.	+	0	Name=rpl16 CDS
Contig46+23886	Geneious	exon	5266	6720	.	+	.	Name=rps3 exon 2
Contig46+23886	Geneious	exon	217	290	.	+	.	Name=rps3 exon 1
##sequence-region	Contig47+1518641	1	28121
Contig47+1518641	Geneious	gene	25757	25832	.	-	.	Name=trnP gene
Contig47+1518641	Geneious	gene	12543	12615	.	+	.	Name=trnM gene
Contig47+1518641	Geneious	gene	9381	9453	.	+	.	Name=trnF gene
Contig47+1518641	Geneious	tRNA	25757	25832	.	-	.	Name=trnP tRNA
Contig47+1518641	Geneious	tRNA	12543	12615	.	+	.	Name=trnM tRNA
Contig47+1518641	Geneious	tRNA	9381	9453	.	+	.	Name=trnF tRNA
##sequence-region	Contig47+1518641_2	1	4777
##sequence-region	Contig48+29178	1	4538
Contig48+29178	Geneious	gene	2249	2334	.	-	.	Name=trnS gene
Contig48+29178	Geneious	tRNA	2249	2334	.	-	.	Name=trnS tRNA
##sequence-region	Contig49+24271	1	12860
##sequence-region	Contig50+2339	1	25768
Contig50+2339	Geneious	CDS	1551	2210	.	+	0	Name=rps11 CDS
Contig50+2339	Geneious	CDS	3580	4023	.	+	0	Name=rps7 CDS
Contig50+2339	Geneious	CDS	942	1331	.	+	0	Name=rps13 CDS
Contig50+2339	Geneious	CDS	2960	3340	.	+	0	Name=rps12 CDS
Contig50+2339	Geneious	CDS	639	938	.	+	0	Name=rpl6 CDS
Contig50+2339	Geneious	gene	1551	2210	.	+	.	Name=rps11 gene
Contig50+2339	Geneious	gene	3580	4023	.	+	.	Name=rps7 gene
Contig50+2339	Geneious	gene	942	1331	.	+	.	Name=rps13 gene
Contig50+2339	Geneious	gene	2960	3340	.	+	.	Name=rps12 gene
Contig50+2339	Geneious	gene	639	938	.	+	.	Name=rpl6 gene
##sequence-region	Contig51+167757792	1	5829
##sequence-region	Contig52+130928252	1	20559
Contig52+130928252	Geneious	exon	9624	9874	.	+	.	Name=nad1 exon 5
##sequence-region	Contig52+130928252_2	1	1639
##sequence-region	Contig53+167715	1	19391
Contig53+167715	Geneious	gene	5547	5617	.	+	.	Name=trnG gene
Contig53+167715	Geneious	tRNA	5547	5617	.	+	.	Name=trnG tRNA
Contig53+167715	Geneious	exon	9498	10722	.	+	.	Name=nad5 exon 2
Contig53+167715	Geneious	exon	8002	8231	.	+	.	Name=nad5 exon 1
Contig53+167715	Geneious	exon	16329	16350	.	+	.	Name=nad5 exon 3
##sequence-region	Contig54+135795	1	12911
Contig54+135795	Geneious	CDS	5036	5851	.	-	0	Name=rps2 CDS
Contig54+135795	Geneious	gene	5036	5851	.	-	.	Name=rps2 gene
##sequence-region	Contig55+18741	1	23607
Contig55+18741	Geneious	gene	10444	10519	.	-	.	Name=trnE gene
Contig55+18741	Geneious	tRNA	10444	10519	.	-	.	Name=trnE tRNA
##sequence-region	Contig01+14773718	1	56934
Contig01+14773718	Geneious	CDS	8596	10185	.	+	0	Name=atp1 CDS
Contig01+14773718	Geneious	exon	48371	48822	.	-	.	Name=nad4 exon 1
Contig01+14773718	Geneious	tRNA	45530	45617	.	-	.	Name=trnS tRNA
Contig01+14773718	Geneious	tRNA	38515	38590	.	+	.	Name=trnfM tRNA
Contig01+14773718	Geneious	tRNA	6931	7001	.	+	.	Name=trnC tRNA
Contig01+14773718	Geneious	gene	8596	10185	.	+	.	Name=atp1 gene
Contig01+14773718	Geneious	gene	45530	45617	.	-	.	Name=trnS gene
Contig01+14773718	Geneious	gene	38515	38590	.	+	.	Name=trnfM gene
Contig01+14773718	Geneious	gene	6931	7001	.	+	.	Name=trnC gene
##sequence-region	Contig01+14773718_2	1	4627
##sequence-region	Contig01+10030712	1	60996
Contig01+10030712	Geneious	CDS	1588	2385	.	+	0	Name=cox3 CDS
Contig01+10030712	Geneious	exon	23371	23910	.	+	.	Name=nad7 exon 2
Contig01+10030712	Geneious	tRNA	38452	38540	.	-	.	Name=trnS tRNA
Contig01+10030712	Geneious	tRNA	10862	10935	.	+	.	Name=trnR tRNA
Contig01+10030712	Geneious	tRNA	39944	40017	.	-	.	Name=trnD tRNA
Contig01+10030712	Geneious	tRNA	39322	39392	.	+	.	Name=trnG tRNA
Contig01+10030712	Geneious	tRNA	7757	7824	.	+	.	Name=trnP tRNA
Contig01+10030712	Geneious	gene	1588	2385	.	+	.	Name=cox3 gene
Contig01+10030712	Geneious	gene	38452	38540	.	-	.	Name=trnS gene
Contig01+10030712	Geneious	gene	10862	10935	.	+	.	Name=trnR gene
Contig01+10030712	Geneious	gene	39944	40017	.	-	.	Name=trnD gene
Contig01+10030712	Geneious	gene	39322	39392	.	+	.	Name=trnG gene
Contig01+10030712	Geneious	gene	7757	7824	.	+	.	Name=trnP gene
##sequence-region	Contig01+80471642	1	284
##sequence-region	Contig01+10030712_2	1	8759
##sequence-region	Contig01+10030712_3	1	45484
Contig01+10030712_3	Geneious	gene	22940	23028	.	-	.	Name=trnS gene
Contig01+10030712_3	Geneious	gene	24432	24505	.	-	.	Name=trnD gene
Contig01+10030712_3	Geneious	gene	3842	3914	.	-	.	Name=trnM gene
Contig01+10030712_3	Geneious	gene	7004	7076	.	-	.	Name=trnF gene
Contig01+10030712_3	Geneious	gene	23810	23880	.	+	.	Name=trnG gene
Contig01+10030712_3	Geneious	tRNA	22940	23028	.	-	.	Name=trnS tRNA
Contig01+10030712_3	Geneious	tRNA	24432	24505	.	-	.	Name=trnD tRNA
Contig01+10030712_3	Geneious	tRNA	3842	3914	.	-	.	Name=trnM tRNA
Contig01+10030712_3	Geneious	tRNA	7004	7076	.	-	.	Name=trnF tRNA
Contig01+10030712_3	Geneious	tRNA	23810	23880	.	+	.	Name=trnG tRNA
##sequence-region	Contig01+204632642	1	56884
Contig01+204632642	Geneious	CDS	8545	10134	.	+	0	Name=atp1 CDS
Contig01+204632642	Geneious	exon	48320	48771	.	-	.	Name=nad4 exon 1
Contig01+204632642	Geneious	tRNA	45479	45566	.	-	.	Name=trnS tRNA
Contig01+204632642	Geneious	tRNA	38464	38539	.	+	.	Name=trnfM tRNA
Contig01+204632642	Geneious	tRNA	6880	6950	.	+	.	Name=trnC tRNA
Contig01+204632642	Geneious	gene	8545	10134	.	+	.	Name=atp1 gene
Contig01+204632642	Geneious	gene	45479	45566	.	-	.	Name=trnS gene
Contig01+204632642	Geneious	gene	38464	38539	.	+	.	Name=trnfM gene
Contig01+204632642	Geneious	gene	6880	6950	.	+	.	Name=trnC gene
##sequence-region	Contig01+85845872	1	56878
Contig01+85845872	Geneious	CDS	8540	10129	.	+	0	Name=atp1 CDS
Contig01+85845872	Geneious	exon	48315	48766	.	-	.	Name=nad4 exon 1
Contig01+85845872	Geneious	tRNA	45474	45561	.	-	.	Name=trnS tRNA
Contig01+85845872	Geneious	tRNA	38459	38534	.	+	.	Name=trnfM tRNA
Contig01+85845872	Geneious	tRNA	6875	6945	.	+	.	Name=trnC tRNA
Contig01+85845872	Geneious	gene	8540	10129	.	+	.	Name=atp1 gene
Contig01+85845872	Geneious	gene	45474	45561	.	-	.	Name=trnS gene
Contig01+85845872	Geneious	gene	38459	38534	.	+	.	Name=trnfM gene
Contig01+85845872	Geneious	gene	6875	6945	.	+	.	Name=trnC gene
##sequence-region	Contig01+218586301	1	43530
Contig01+218586301	Geneious	CDS	12969	13784	.	-	0	Name=rps2 CDS
Contig01+218586301	Geneious	gene	12969	13784	.	-	.	Name=rps2 gene
##sequence-region	Contig01+218174741	1	43530
Contig01+218174741	Geneious	CDS	12969	13784	.	-	0	Name=rps2 CDS
Contig01+218174741	Geneious	gene	12969	13784	.	-	.	Name=rps2 gene
##sequence-region	Contig01+183779742	1	25521
Contig01+183779742	Geneious	CDS	12969	13784	.	-	0	Name=rps2 CDS
Contig01+183779742	Geneious	gene	12969	13784	.	-	.	Name=rps2 gene
##sequence-region	Contig02+111375	1	254
##sequence-region	Contig03+217366641	1	18159
##sequence-region	Contig01+8747132	1	51024
Contig01+8747132	Geneious	tRNA	30736	30811	.	-	.	Name=trnG tRNA
Contig01+8747132	Geneious	tRNA	42508	42581	.	+	.	Name=trnE tRNA
Contig01+8747132	Geneious	tRNA	39536	39613	.	+	.	Name=trnR tRNA
Contig01+8747132	Geneious	tRNA	22867	22938	.	+	.	Name=trnfM tRNA
Contig01+8747132	Geneious	tRNA	33938	34008	.	-	.	Name=trnfM tRNA
Contig01+8747132	Geneious	tRNA	22060	22131	.	-	.	Name=trnR tRNA
Contig01+8747132	Geneious	tRNA	30839	30915	.	-	.	Name=trnF tRNA
Contig01+8747132	Geneious	tRNA	6604	6675	.	-	.	Name=trnE tRNA
Contig01+8747132	Geneious	tRNA	15532	15603	.	-	.	Name=trnG tRNA
Contig01+8747132	Geneious	tRNA	30000	30070	.	-	.	Name=trnfM tRNA
Contig01+8747132	Geneious	exon	10849	10872	.	+	.	Name=nad5 exon 4
Contig01+8747132	Geneious	exon	17115	17139	.	+	.	Name=rps1 exon 1
Contig01+8747132	Geneious	exon	47782	47806	.	+	.	Name=rps1 exon 1
Contig01+8747132	Geneious	exon	33159	33183	.	-	.	Name=rps1 exon 1
Contig01+8747132	Geneious	exon	20062	20214	.	+	.	Name=nad2 exon 1
Contig01+8747132	Geneious	rRNA	10025	10173	.	+	.	Name=rrn5 rRNA
Contig01+8747132	Geneious	CDS	22058	22705	.	+	0	Name=ccmB CDS
Contig01+8747132	Geneious	CDS	20758	21318	.	+	0	Name=rpl5 CDS
Contig01+8747132	Geneious	gene	22058	22705	.	+	.	Name=ccmB gene
Contig01+8747132	Geneious	gene	30736	30811	.	-	.	Name=trnG gene
Contig01+8747132	Geneious	gene	20758	21318	.	+	.	Name=rpl5 gene
Contig01+8747132	Geneious	gene	42508	42581	.	+	.	Name=trnE gene
Contig01+8747132	Geneious	gene	39536	39613	.	+	.	Name=trnR gene
Contig01+8747132	Geneious	gene	22867	22938	.	+	.	Name=trnfM gene
Contig01+8747132	Geneious	gene	33938	34008	.	-	.	Name=trnfM gene
Contig01+8747132	Geneious	gene	22060	22131	.	-	.	Name=trnR gene
Contig01+8747132	Geneious	gene	10025	10173	.	+	.	Name=rrn5 gene
Contig01+8747132	Geneious	gene	30839	30915	.	-	.	Name=trnF gene
Contig01+8747132	Geneious	gene	6604	6675	.	-	.	Name=trnE gene
Contig01+8747132	Geneious	gene	15532	15603	.	-	.	Name=trnG gene
Contig01+8747132	Geneious	gene	30000	30070	.	-	.	Name=trnfM gene
##sequence-region	Contig02+148153	1	442
##sequence-region	Contig03+248153	1	8689
Contig03+248153	Geneious	CDS	8450	8689	.	-	0	Name=sdh4 CDS
Contig03+248153	Geneious	tRNA	2279	2341	.	+	.	Name=trnG tRNA
Contig03+248153	Geneious	gene	8450	8689	.	-	.	Name=sdh4 gene
Contig03+248153	Geneious	gene	2279	2341	.	+	.	Name=trnG gene
##sequence-region	Contig04+28689	1	1209
Contig04+28689	Geneious	CDS	837	1097	.	-	0	Name=rps19 CDS
Contig04+28689	Geneious	CDS	1	184	.	-	0	Name=sdh4 CDS
Contig04+28689	Geneious	gene	837	1097	.	-	.	Name=rps19 gene
Contig04+28689	Geneious	gene	1	184	.	-	.	Name=sdh4 gene
##sequence-region	Contig05+11212	1	6898
Contig05+11212	Geneious	intron	894	1673	.	-	.	Name=rpl2 intron 1
Contig05+11212	Geneious	CDS	1674	2111	.	-	0	Name=rpl2 CDS;ID=qZZmw4X/jVL4W/bVKEjtF98josU.1691035802456.20
Contig05+11212	Geneious	CDS	240	893	.	-	0	Name=rpl2 CDS;ID=qZZmw4X/jVL4W/bVKEjtF98josU.1691035802456.20
Contig05+11212	Geneious	CDS	2744	3042	.	-	0	Name=rps10 CDS
Contig05+11212	Geneious	exon	240	893	.	-	.	Name=rpl2 exon 2
Contig05+11212	Geneious	exon	1674	2111	.	-	.	Name=rpl2 exon 1
Contig05+11212	Geneious	gene	2744	3042	.	-	.	Name=rps10 gene
Contig05+11212	Geneious	gene	240	2111	.	-	.	Name=rpl2 gene
##sequence-region	Contig06+21212	1	8265
Contig06+21212	Geneious	tRNA	4241	4309	.	+	.	Name=trnA
Contig06+21212	Geneious	tRNA	6431	6501	.	+	.	Name=trnfM tRNA
Contig06+21212	Geneious	gene	4241	4309	.	+	.	Name=trnA gene
Contig06+21212	Geneious	gene	6431	6501	.	+	.	Name=trnfM gene
##sequence-region	Contig07+18268	1	6987
Contig07+18268	Geneious	tRNA	895	982	.	-	.	Name=trnS tRNA
Contig07+18268	Geneious	gene	895	982	.	-	.	Name=trnS gene
##sequence-region	Contig08+16988	1	439
##sequence-region	Contig09+26988	1	366
##sequence-region	Contig10+4439	1	355
##sequence-region	Contig100+2743	1	2715
##sequence-region	Contig101+1479	1	3393
##sequence-region	Contig103+3262	1	3231
##sequence-region	Contig104+219873	1	15449
Contig104+219873	Geneious	exon	11055	11190	.	+	.	Name=nad1 exon 2
Contig104+219873	Geneious	exon	9836	10093	.	+	.	Name=nad1 exon 1
Contig104+219873	Geneious	exon	13254	13275	.	-	.	Name=nad5 exon 4
##sequence-region	Contig105+1442	1	46557
Contig105+1442	Geneious	tRNA	16388	16460	.	-	.	Name=trnA
Contig105+1442	Geneious	tRNA	42421	42493	.	+	.	Name=trnW tRNA
Contig105+1442	Geneious	tRNA	43189	43275	.	-	.	Name=trnY tRNA
Contig105+1442	Geneious	tRNA	44979	45052	.	-	.	Name=trnA
Contig105+1442	Geneious	tRNA	43548	43619	.	+	.	Name=trnE tRNA
Contig105+1442	Geneious	tRNA	33421	33491	.	+	.	Name=trnfM tRNA
Contig105+1442	Geneious	tRNA	46153	46226	.	+	.	Name=trnM tRNA
Contig105+1442	Geneious	tRNA	36439	36511	.	+	.	Name=trnK tRNA
Contig105+1442	Geneious	CDS	7752	8486	.	+	0	Name=mttB CDS
Contig105+1442	Geneious	CDS	8945	9690	.	+	0	Name=atp6 CDS
Contig105+1442	Geneious	exon	6204	6450	.	+	.	Name=nad1 exon 6
Contig105+1442	Geneious	exon	278	299	.	+	.	Name=nad5 exon 4
Contig105+1442	Geneious	exon	19182	19203	.	+	.	Name=nad5 exon 4
Contig105+1442	Geneious	exon	19544	19565	.	-	.	Name=nad5 exon 4
Contig105+1442	Geneious	rRNA	17788	17931	.	+	.	Name=rrn5 rRNA
Contig105+1442	Geneious	gene	16388	16460	.	-	.	Name=trnA gene
Contig105+1442	Geneious	gene	42421	42493	.	+	.	Name=trnW gene
Contig105+1442	Geneious	gene	7752	8486	.	+	.	Name=mttB gene
Contig105+1442	Geneious	gene	43189	43275	.	-	.	Name=trnY gene
Contig105+1442	Geneious	gene	17788	17931	.	+	.	Name=rrn5 gene
Contig105+1442	Geneious	gene	8945	9690	.	+	.	Name=atp6 gene
Contig105+1442	Geneious	gene	44979	45052	.	-	.	Name=trnA gene
Contig105+1442	Geneious	gene	43548	43619	.	+	.	Name=trnE gene
Contig105+1442	Geneious	gene	33421	33491	.	+	.	Name=trnfM gene
Contig105+1442	Geneious	gene	46153	46226	.	+	.	Name=trnM gene
Contig105+1442	Geneious	gene	36439	36511	.	+	.	Name=trnK gene
##sequence-region	Contig106+1743	1	3129
##sequence-region	Contig107+21090	1	2769
##sequence-region	Contig108+11090	1	2843
##sequence-region	Contig109+1421	1	7240
Contig109+1421	Geneious	tRNA	1148	1235	.	-	.	Name=trnS tRNA
Contig109+1421	Geneious	gene	1148	1235	.	-	.	Name=trnS gene
##sequence-region	Contig11+1154	1	257
##sequence-region	Contig110+4217	1	6938
Contig110+4217	Geneious	tRNA	846	933	.	-	.	Name=trnS tRNA
Contig110+4217	Geneious	gene	846	933	.	-	.	Name=trnS gene
##sequence-region	Contig111+1409	1	6989
Contig111+1409	Geneious	tRNA	897	984	.	-	.	Name=trnS tRNA
Contig111+1409	Geneious	gene	897	984	.	-	.	Name=trnS gene
##sequence-region	Contig112+12715	1	2371
##sequence-region	Contig113+22715	1	2298
##sequence-region	Contig114+13131	1	2030
##sequence-region	Contig115+4471	1	6871
Contig115+4471	Geneious	tRNA	779	866	.	-	.	Name=trnS tRNA
Contig115+4471	Geneious	gene	779	866	.	-	.	Name=trnS gene
##sequence-region	Contig116+22371	1	497
##sequence-region	Contig117+146558	1	4137
##sequence-region	Contig118+12371	1	421
##sequence-region	Contig119+2182	1	7192
Contig119+2182	Geneious	tRNA	1100	1187	.	-	.	Name=trnS tRNA
Contig119+2182	Geneious	gene	1100	1187	.	-	.	Name=trnS gene
##sequence-region	Contig12+2154	1	268
##sequence-region	Contig120+23131	1	1964
##sequence-region	Contig121+11964	1	409
##sequence-region	Contig122+21964	1	407
##sequence-region	Contig123+1407	1	283
##sequence-region	Contig124+1497	1	1234
##sequence-region	Contig125+2497	1	1160
##sequence-region	Contig126+1204	1	331
##sequence-region	Contig127+11236	1	277
##sequence-region	Contig128+2204	1	337
##sequence-region	Contig129+55939642	1	178
##sequence-region	Contig129+55939642_2	1	271
##sequence-region	Contig13+3225	1	267
##sequence-region	Contig130+2278	1	270
##sequence-region	Contig131+3407	1	1124
##sequence-region	Contig132+3204	1	401
##sequence-region	Contig133+1337	1	287
##sequence-region	Contig134+1278	1	411
##sequence-region	Contig135+4162	1	337
##sequence-region	Contig136+2196	1	371
##sequence-region	Contig137+21126	1	384
##sequence-region	Contig138+1245	1	549
##sequence-region	Contig139+2245	1	546
##sequence-region	Contig14+2227	1	259
##sequence-region	Contig140+31126	1	384
##sequence-region	Contig141+2164	1	339
##sequence-region	Contig142+1163	1	337
##sequence-region	Contig143+2162	1	446
##sequence-region	Contig144+1402	1	516
##sequence-region	Contig145+1338	1	329
##sequence-region	Contig146+2338	1	257
##sequence-region	Contig147+2195	1	479
##sequence-region	Contig148+1197	1	370
##sequence-region	Contig149+4202	1	377
##sequence-region	Contig15+16901	1	19873
Contig15+16901	Geneious	rRNA	12349	15631	.	-	.	Name=rrn26 rRNA
Contig15+16901	Geneious	tRNA	15161	15230	.	+	.	Name=trnG tRNA
Contig15+16901	Geneious	tRNA	6247	6319	.	-	.	Name=trnP tRNA
Contig15+16901	Geneious	tRNA	18015	18086	.	+	.	Name=trnE tRNA
Contig15+16901	Geneious	tRNA	7345	7415	.	-	.	Name=trnfM tRNA
Contig15+16901	Geneious	CDS	16832	17395	.	-	0	Name=nad9 CDS
Contig15+16901	Geneious	CDS	9276	10109	.	-	0	Name=rps4 CDS
Contig15+16901	Geneious	exon	1148	1172	.	+	.	Name=rps1 exon 1
Contig15+16901	Geneious	exon	16911	16932	.	-	.	Name=nad5 exon 4
Contig15+16901	Geneious	exon	17500	17524	.	-	.	Name=rps1 exon 1
Contig15+16901	Geneious	gene	16832	17395	.	-	.	Name=nad9 gene
Contig15+16901	Geneious	gene	9276	10109	.	-	.	Name=rps4 gene
Contig15+16901	Geneious	gene	15161	15230	.	+	.	Name=trnG gene
Contig15+16901	Geneious	gene	12349	15631	.	-	.	Name=rrn26 gene
Contig15+16901	Geneious	gene	6247	6319	.	-	.	Name=trnP gene
Contig15+16901	Geneious	gene	18015	18086	.	+	.	Name=trnE gene
Contig15+16901	Geneious	gene	7345	7415	.	-	.	Name=trnfM gene
##sequence-region	Contig150+1384	1	289
##sequence-region	Contig151+2197	1	380
##sequence-region	Contig152+2223	1	517
##sequence-region	Contig153+141800041	1	889
##sequence-region	Contig154+2381	1	258
##sequence-region	Contig155+3330	1	429
##sequence-region	Contig156+1331	1	1168
##sequence-region	Contig157+1381	1	331
##sequence-region	Contig158+1517	1	806
##sequence-region	Contig159+1430	1	527
##sequence-region	Contig16+1355	1	3203
##sequence-region	Contig160+3430	1	452
##sequence-region	Contig161+1453	1	270
##sequence-region	Contig162+2442	1	57714
Contig162+2442	Geneious	tRNA	38475	38547	.	-	.	Name=trnK tRNA
Contig162+2442	Geneious	tRNA	21871	21947	.	+	.	Name=trnR tRNA
Contig162+2442	Geneious	tRNA	27529	27604	.	-	.	Name=trnP tRNA
Contig162+2442	Geneious	tRNA	42285	42355	.	-	.	Name=trnfM tRNA
Contig162+2442	Geneious	tRNA	41537	41612	.	+	.	Name=trnfM tRNA
Contig162+2442	Geneious	tRNA	47694	47768	.	+	.	Name=trnR tRNA
Contig162+2442	Geneious	tRNA	30193	30265	.	+	.	Name=trnM tRNA
Contig162+2442	Geneious	tRNA	34472	34538	.	-	.	Name=trnE tRNA
Contig162+2442	Geneious	tRNA	49731	49808	.	-	.	Name=trnW tRNA
Contig162+2442	Geneious	CDS	3402	3626	.	-	0	Name=atp9 CDS
Contig162+2442	Geneious	CDS	57061	57524	.	-	0	Name=nad4 CDS;ID=qZZmw4X/jVL4W/bVKEjtF98josU.1691035802469.21
Contig162+2442	Geneious	CDS	52089	52603	.	-	0	Name=nad4 CDS;ID=qZZmw4X/jVL4W/bVKEjtF98josU.1691035802469.21
Contig162+2442	Geneious	CDS	47380	47802	.	-	0	Name=nad4 CDS;ID=qZZmw4X/jVL4W/bVKEjtF98josU.1691035802469.21
Contig162+2442	Geneious	CDS	43683	43771	.	-	0	Name=nad4 CDS;ID=qZZmw4X/jVL4W/bVKEjtF98josU.1691035802469.21
Contig162+2442	Geneious	exon	43683	43771	.	-	.	Name=nad4 exon 4
Contig162+2442	Geneious	exon	52089	52603	.	-	.	Name=nad4 exon 2
Contig162+2442	Geneious	exon	47380	47802	.	-	.	Name=nad4 exon 3
Contig162+2442	Geneious	exon	57061	57524	.	-	.	Name=nad4 exon 1
Contig162+2442	Geneious	exon	45005	45031	.	+	.	Name=rps1 exon 1
Contig162+2442	Geneious	exon	42487	42745	.	-	.	Name=nad1 exon 6
Contig162+2442	Geneious	exon	6851	6872	.	+	.	Name=nad5 exon 4
Contig162+2442	Geneious	exon	44343	44364	.	-	.	Name=nad5 exon 4
Contig162+2442	Geneious	exon	32896	32917	.	-	.	Name=nad5 exon 4
Contig162+2442	Geneious	exon	1238	1259	.	-	.	Name=nad5 exon 4
Contig162+2442	Geneious	exon	25870	25894	.	-	.	Name=rps1 exon 1
Contig162+2442	Geneious	exon	2173	2269	.	-	.	Name=nad4 exon 4
Contig162+2442	Geneious	exon	42783	42807	.	-	.	Name=rps1 exon 1
Contig162+2442	Geneious	exon	19612	19670	.	-	.	Name=nad1 exon 5
Contig162+2442	Geneious	exon	1269	1357	.	+	.	Name=nad1 exon 3
Contig162+2442	Geneious	gene	38475	38547	.	-	.	Name=trnK gene
Contig162+2442	Geneious	gene	3402	3626	.	-	.	Name=atp9 gene
Contig162+2442	Geneious	gene	21871	21947	.	+	.	Name=trnR gene
Contig162+2442	Geneious	gene	27529	27604	.	-	.	Name=trnP gene
Contig162+2442	Geneious	gene	42285	42355	.	-	.	Name=trnfM gene
Contig162+2442	Geneious	gene	41537	41612	.	+	.	Name=trnfM gene
Contig162+2442	Geneious	gene	47694	47768	.	+	.	Name=trnR gene
Contig162+2442	Geneious	gene	30193	30265	.	+	.	Name=trnM gene
Contig162+2442	Geneious	gene	34472	34538	.	-	.	Name=trnE gene
Contig162+2442	Geneious	gene	49731	49808	.	-	.	Name=trnW gene
##sequence-region	Contig163+257714	1	1305
##sequence-region	Contig164+2453	1	1024
##sequence-region	Contig165+1257	1	4723
Contig165+1257	Geneious	tRNA	2057	2138	.	-	.	Name=trnA
Contig165+1257	Geneious	gene	2057	2138	.	-	.	Name=trnA gene
##sequence-region	Contig166+21025	1	1015
##sequence-region	Contig167+24137	1	14143
Contig167+24137	Geneious	exon	7557	7581	.	-	.	Name=rps1 exon 1
Contig167+24137	Geneious	exon	893	917	.	-	.	Name=rps1 exon 1
Contig167+24137	Geneious	tRNA	8647	8734	.	-	.	Name=trnS tRNA
Contig167+24137	Geneious	tRNA	2798	2870	.	+	.	Name=trnH tRNA
Contig167+24137	Geneious	CDS	7499	7939	.	-	0	Name=rps7 CDS
Contig167+24137	Geneious	gene	7499	7939	.	-	.	Name=rps7 gene
Contig167+24137	Geneious	gene	8647	8734	.	-	.	Name=trnS gene
Contig167+24137	Geneious	gene	2798	2870	.	+	.	Name=trnH gene
##sequence-region	Contig168+11025	1	1971
##sequence-region	Contig169+11015	1	1145
##sequence-region	Contig17+2167	1	3127
##sequence-region	Contig170+21015	1	1069
##sequence-region	Contig171+18689	1	51993
Contig171+18689	Geneious	tRNA	4104	4177	.	-	.	Name=trnD tRNA
Contig171+18689	Geneious	tRNA	4427	4498	.	-	.	Name=trnE tRNA
Contig171+18689	Geneious	tRNA	14124	14192	.	-	.	Name=trnfM tRNA
Contig171+18689	Geneious	tRNA	13997	14067	.	-	.	Name=trnG tRNA
Contig171+18689	Geneious	tRNA	33578	33655	.	-	.	Name=trnA
Contig171+18689	Geneious	tRNA	16227	16298	.	+	.	Name=trnE tRNA
Contig171+18689	Geneious	tRNA	47522	47590	.	-	.	Name=trnA
Contig171+18689	Geneious	tRNA	45330	45400	.	-	.	Name=trnfM tRNA
Contig171+18689	Geneious	CDS	1	268	.	-	0	Name=sdh4 CDS
Contig171+18689	Geneious	CDS	51793	51993	.	+	0	Name=rps19 CDS
Contig171+18689	Geneious	exon	5810	5833	.	+	.	Name=rps1 exon 1
Contig171+18689	Geneious	exon	2114	2135	.	+	.	Name=nad5 exon 4
Contig171+18689	Geneious	exon	1227	1248	.	+	.	Name=nad5 exon 4
Contig171+18689	Geneious	exon	38648	38672	.	-	.	Name=rps1 exon 1
Contig171+18689	Geneious	exon	38474	38498	.	-	.	Name=rps1 exon 1
Contig171+18689	Geneious	gene	4104	4177	.	-	.	Name=trnD gene
Contig171+18689	Geneious	gene	4427	4498	.	-	.	Name=trnE gene
Contig171+18689	Geneious	gene	1	268	.	-	.	Name=sdh4 gene
Contig171+18689	Geneious	gene	51793	51993	.	+	.	Name=rps19 gene
Contig171+18689	Geneious	gene	14124	14192	.	-	.	Name=trnfM gene
Contig171+18689	Geneious	gene	13997	14067	.	-	.	Name=trnG gene
Contig171+18689	Geneious	gene	33578	33655	.	-	.	Name=trnA gene
Contig171+18689	Geneious	gene	16227	16298	.	+	.	Name=trnE gene
Contig171+18689	Geneious	gene	47522	47590	.	-	.	Name=trnA gene
Contig171+18689	Geneious	gene	45330	45400	.	-	.	Name=trnfM gene
##sequence-region	Contig172+246558	1	21952
Contig172+246558	Geneious	tRNA	12182	12254	.	+	.	Name=trnW tRNA
Contig172+246558	Geneious	tRNA	2868	2939	.	+	.	Name=trnfM tRNA
Contig172+246558	Geneious	tRNA	6021	6101	.	+	.	Name=trnF tRNA
Contig172+246558	Geneious	gene	12182	12254	.	+	.	Name=trnW gene
Contig172+246558	Geneious	gene	2868	2939	.	+	.	Name=trnfM gene
Contig172+246558	Geneious	gene	6021	6101	.	+	.	Name=trnF gene
##sequence-region	Contig173+151994	1	1269
Contig173+151994	Geneious	CDS	930	1209	.	+	0	Name=sdh4 CDS
Contig173+151994	Geneious	CDS	23	283	.	+	0	Name=rps19 CDS
Contig173+151994	Geneious	gene	930	1209	.	+	.	Name=sdh4 gene
Contig173+151994	Geneious	gene	23	283	.	+	.	Name=rps19 gene
##sequence-region	Contig174+11305	1	12218
Contig174+11305	Geneious	tRNA	4472	4553	.	+	.	Name=trnY tRNA
Contig174+11305	Geneious	gene	4472	4553	.	+	.	Name=trnY gene
##sequence-region	Contig175+14137	1	21800
Contig175+14137	Geneious	tRNA	11038	11111	.	+	.	Name=trnK tRNA
Contig175+14137	Geneious	tRNA	18806	18883	.	-	.	Name=trnM tRNA
Contig175+14137	Geneious	tRNA	17640	17711	.	-	.	Name=trnR tRNA
Contig175+14137	Geneious	tRNA	19498	19569	.	+	.	Name=trnQ tRNA
Contig175+14137	Geneious	CDS	11137	11276	.	+	0	Name=nad7 CDS;ID=qZZmw4X/jVL4W/bVKEjtF98josU.1691035802473.22
Contig175+14137	Geneious	CDS	12480	12548	.	+	0	Name=nad7 CDS;ID=qZZmw4X/jVL4W/bVKEjtF98josU.1691035802473.22
Contig175+14137	Geneious	CDS	14171	14647	.	+	0	Name=nad7 CDS;ID=qZZmw4X/jVL4W/bVKEjtF98josU.1691035802473.22
Contig175+14137	Geneious	CDS	16065	16298	.	+	0	Name=nad7 CDS;ID=qZZmw4X/jVL4W/bVKEjtF98josU.1691035802473.22
Contig175+14137	Geneious	CDS	20328	20589	.	+	0	Name=nad7 CDS;ID=qZZmw4X/jVL4W/bVKEjtF98josU.1691035802473.22
Contig175+14137	Geneious	exon	16065	16298	.	+	.	Name=nad7 exon 4
Contig175+14137	Geneious	exon	20328	20589	.	+	.	Name=nad7 exon 5
Contig175+14137	Geneious	exon	14171	14647	.	+	.	Name=nad7 exon 3
Contig175+14137	Geneious	exon	11137	11276	.	+	.	Name=nad7 exon 1
Contig175+14137	Geneious	exon	12480	12548	.	+	.	Name=nad7 exon 2
Contig175+14137	Geneious	exon	9676	9731	.	+	.	Name=nad1 exon 5
Contig175+14137	Geneious	gene	11038	11111	.	+	.	Name=trnK gene
Contig175+14137	Geneious	gene	18806	18883	.	-	.	Name=trnM gene
Contig175+14137	Geneious	gene	17640	17711	.	-	.	Name=trnR gene
Contig175+14137	Geneious	gene	19498	19569	.	+	.	Name=trnQ gene
##sequence-region	Contig176+20787412	1	19413
Contig176+20787412	Geneious	tRNA	10061	10138	.	+	.	Name=trnA
Contig176+20787412	Geneious	exon	5044	5068	.	+	.	Name=rps1 exon 1
Contig176+20787412	Geneious	exon	5218	5242	.	+	.	Name=rps1 exon 1
Contig176+20787412	Geneious	gene	10061	10138	.	+	.	Name=trnA gene
##sequence-region	Contig176+20787412_2	1	28643
Contig176+20787412_2	Geneious	tRNA	20113	20186	.	+	.	Name=trnD tRNA
Contig176+20787412_2	Geneious	tRNA	19792	19863	.	+	.	Name=trnE tRNA
Contig176+20787412_2	Geneious	tRNA	10098	10166	.	+	.	Name=trnfM tRNA
Contig176+20787412_2	Geneious	tRNA	10223	10293	.	+	.	Name=trnG tRNA
Contig176+20787412_2	Geneious	tRNA	7992	8063	.	-	.	Name=trnE tRNA
Contig176+20787412_2	Geneious	CDS	24022	24306	.	+	0	Name=sdh4 CDS
Contig176+20787412_2	Geneious	exon	18457	18480	.	-	.	Name=rps1 exon 1
Contig176+20787412_2	Geneious	exon	22155	22176	.	-	.	Name=nad5 exon 4
Contig176+20787412_2	Geneious	exon	23042	23063	.	-	.	Name=nad5 exon 4
Contig176+20787412_2	Geneious	gene	20113	20186	.	+	.	Name=trnD gene
Contig176+20787412_2	Geneious	gene	24022	24306	.	+	.	Name=sdh4 gene
Contig176+20787412_2	Geneious	gene	19792	19863	.	+	.	Name=trnE gene
Contig176+20787412_2	Geneious	gene	10098	10166	.	+	.	Name=trnfM gene
Contig176+20787412_2	Geneious	gene	10223	10293	.	+	.	Name=trnG gene
Contig176+20787412_2	Geneious	gene	7992	8063	.	-	.	Name=trnE gene
##sequence-region	Contig177+21269	1	4427
##sequence-region	Contig178+81297701	1	41362
Contig178+81297701	Geneious	CDS	3974	4714	.	+	0	Name=mttB CDS
Contig178+81297701	Geneious	exon	16972	16992	.	+	.	Name=nad5 exon 4
Contig178+81297701	Geneious	exon	16381	16405	.	+	.	Name=rps1 exon 1
Contig178+81297701	Geneious	exon	28981	29002	.	-	.	Name=nad5 exon 4
Contig178+81297701	Geneious	exon	28887	28908	.	-	.	Name=nad5 exon 4
Contig178+81297701	Geneious	exon	38603	38627	.	-	.	Name=rps1 exon 1
Contig178+81297701	Geneious	exon	25452	25473	.	+	.	Name=nad5 exon 4
Contig178+81297701	Geneious	exon	5871	5895	.	+	.	Name=rps1 exon 1
Contig178+81297701	Geneious	tRNA	13108	13190	.	-	.	Name=trnM tRNA
Contig178+81297701	Geneious	tRNA	33386	33458	.	+	.	Name=trnW tRNA
Contig178+81297701	Geneious	tRNA	797	868	.	-	.	Name=trnQ tRNA
Contig178+81297701	Geneious	tRNA	31015	31087	.	-	.	Name=trnM tRNA
Contig178+81297701	Geneious	gene	3974	4714	.	+	.	Name=mttB gene
Contig178+81297701	Geneious	gene	13108	13190	.	-	.	Name=trnM gene
Contig178+81297701	Geneious	gene	33386	33458	.	+	.	Name=trnW gene
Contig178+81297701	Geneious	gene	797	868	.	-	.	Name=trnQ gene
Contig178+81297701	Geneious	gene	31015	31087	.	-	.	Name=trnM gene
##sequence-region	Contig178+81297701_2	1	17494
Contig178+81297701_2	Geneious	tRNA	6504	6577	.	+	.	Name=trnP tRNA
Contig178+81297701_2	Geneious	CDS	3750	4340	.	+	0	Name=atp4 CDS
Contig178+81297701_2	Geneious	gene	3750	4340	.	+	.	Name=atp4 gene
Contig178+81297701_2	Geneious	gene	6504	6577	.	+	.	Name=trnP gene
##sequence-region	Contig179+211268172	1	536
##sequence-region	Contig18+1167	1	3128
##sequence-region	Contig180+215449	1	34895
Contig180+215449	Geneious	tRNA	26505	26576	.	-	.	Name=trnE tRNA
Contig180+215449	Geneious	tRNA	10791	10864	.	+	.	Name=trnD tRNA
Contig180+215449	Geneious	CDS	11429	11802	.	+	0	Name=rps12 CDS
Contig180+215449	Geneious	CDS	6341	8196	.	+	.	Name=matR CDS
Contig180+215449	Geneious	exon	2782	2973	.	+	.	Name=nad1 exon 4
Contig180+215449	Geneious	exon	737	819	.	+	.	Name=nad1 exon 3
Contig180+215449	Geneious	exon	6287	6345	.	+	.	Name=nad1 exon 5
Contig180+215449	Geneious	exon	10935	11193	.	+	.	Name=nad1 exon 6
Contig180+215449	Geneious	gene	11429	11802	.	+	.	Name=rps12 gene
Contig180+215449	Geneious	gene	6341	8196	.	+	.	Name=matR gene
Contig180+215449	Geneious	gene	26505	26576	.	-	.	Name=trnE gene
Contig180+215449	Geneious	gene	10791	10864	.	+	.	Name=trnD gene
##sequence-region	Contig181+1137	1	282
Contig181+1137	Geneious	exon	86	110	.	+	.	Name=rps1 exon 1
##sequence-region	Contig182+1132	1	375
Contig182+1132	Geneious	exon	86	110	.	+	.	Name=rps1 exon 1
##sequence-region	Contig183+248071	1	4271
Contig183+248071	Geneious	tRNA	1922	1984	.	-	.	Name=trnG tRNA
Contig183+248071	Geneious	gene	1922	1984	.	-	.	Name=trnG gene
##sequence-region	Contig184+2375	1	320
Contig184+2375	Geneious	tRNA	114	185	.	+	.	Name=trnN tRNA
Contig184+2375	Geneious	gene	114	185	.	+	.	Name=trnN gene
##sequence-region	Contig185+145243271	1	308
Contig185+145243271	Geneious	exon	86	110	.	+	.	Name=rps1 exon 1
##sequence-region	Contig185+145243271_2	1	261
##sequence-region	Contig186+3246	1	342
##sequence-region	Contig187+1282	1	482
Contig187+1282	Geneious	exon	27	51	.	+	.	Name=rps1 exon 1
Contig187+1282	Geneious	tRNA	280	351	.	+	.	Name=trnN tRNA
Contig187+1282	Geneious	gene	280	351	.	+	.	Name=trnN gene
##sequence-region	Contig188+2246	1	377
##sequence-region	Contig189+1482	1	266
Contig189+1482	Geneious	tRNA	21	92	.	+	.	Name=trnN tRNA
Contig189+1482	Geneious	gene	21	92	.	+	.	Name=trnN gene
##sequence-region	Contig19+23203	1	1089
##sequence-region	Contig190+1345	1	306
##sequence-region	Contig191+2248027	1	342
##sequence-region	Contig191+2248027_2	1	248
##sequence-region	Contig192+209221222	1	636
##sequence-region	Contig193+3240	1	248
##sequence-region	Contig194+2231	1	327
##sequence-region	Contig195+1238	1	250
##sequence-region	Contig196+3164	1	504
##sequence-region	Contig197+14271	1	3034
Contig197+14271	Geneious	exon	2369	2393	.	+	.	Name=rps1 exon 1
##sequence-region	Contig198+2345	1	403
##sequence-region	Contig199+3165	1	341
##sequence-region	Contig20+13203	1	1162
##sequence-region	Contig200+1406	1	254
##sequence-region	Contig201+2240	1	488
##sequence-region	Contig202+20670952	1	463
##sequence-region	Contig203+2504	1	377
##sequence-region	Contig204+3238	1	423
##sequence-region	Contig205+2236	1	303
##sequence-region	Contig206+1236	1	291
##sequence-region	Contig207+1253	1	390
##sequence-region	Contig208+1231	1	595
##sequence-region	Contig209+1344	1	373
##sequence-region	Contig21+1242	1	690
##sequence-region	Contig210+1291	1	304
##sequence-region	Contig211+3344	1	372
##sequence-region	Contig212+1426	1	270
##sequence-region	Contig213+1208	1	294
##sequence-region	Contig214+2636	1	749
##sequence-region	Contig215+1372	1	262
##sequence-region	Contig216+18314	1	363
##sequence-region	Contig216+18314_2	1	526
##sequence-region	Contig217+2372	1	255
##sequence-region	Contig218+23034	1	2073
##sequence-region	Contig219+1303	1	383
##sequence-region	Contig22+2242	1	1191
##sequence-region	Contig220+3466	1	418
##sequence-region	Contig221+156001622	1	760
##sequence-region	Contig222+12073	1	271
##sequence-region	Contig223+153439412	1	358
##sequence-region	Contig224+2303	1	488
##sequence-region	Contig225+1749	1	262
##sequence-region	Contig226+1526	1	299
##sequence-region	Contig227+2208	1	420
##sequence-region	Contig228+82002381	1	2146
##sequence-region	Contig229+1320	1	1052
Contig229+1320	Geneious	tRNA	17	88	.	+	.	Name=trnN tRNA
Contig229+1320	Geneious	gene	17	88	.	+	.	Name=trnN gene
##sequence-region	Contig23+11092	1	1401
Contig23+11092	Geneious	exon	250	271	.	-	.	Name=nad5 exon 4
##sequence-region	Contig230+1304	1	522
##sequence-region	Contig231+2598	1	373
##sequence-region	Contig232+1358	1	257
##sequence-region	Contig233+2270	1	373
##sequence-region	Contig234+1249	1	264
##sequence-region	Contig235+2373	1	284
##sequence-region	Contig236+1761	1	350
##sequence-region	Contig237+2304	1	455
##sequence-region	Contig238+238777632	1	340
##sequence-region	Contig238+238777632_2	1	161
##sequence-region	Contig239+1299	1	277
##sequence-region	Contig24+11195	1	258
##sequence-region	Contig240+3303	1	518
##sequence-region	Contig241+11052	1	330
##sequence-region	Contig242+21052	1	332
##sequence-region	Contig243+1248	1	1228
##sequence-region	Contig244+132733122	1	371
##sequence-region	Contig244+132733122_2	1	664
##sequence-region	Contig245+1235	1	269
##sequence-region	Contig246+2488	1	394
##sequence-region	Contig247+2455	1	274
##sequence-region	Contig248+1170	1	325
##sequence-region	Contig249+3277	1	257
##sequence-region	Contig25+2694	1	656
##sequence-region	Contig250+11233	1	249
##sequence-region	Contig251+2761	1	370
Contig251+2761	Geneious	exon	252	330	.	+	.	Name=rps3 exon 1
##sequence-region	Contig252+2522	1	364
##sequence-region	Contig253+2330	1	265
##sequence-region	Contig254+1351	1	393
##sequence-region	Contig255+2664	1	329
##sequence-region	Contig256+68283701	1	9240
Contig256+68283701	Geneious	tRNA	839	910	.	-	.	Name=trnR tRNA
Contig256+68283701	Geneious	tRNA	6564	6637	.	-	.	Name=trnfM tRNA
Contig256+68283701	Geneious	tRNA	6942	7008	.	-	.	Name=trnfM tRNA
Contig256+68283701	Geneious	tRNA	4006	4090	.	-	.	Name=trnM tRNA
Contig256+68283701	Geneious	tRNA	8835	8902	.	-	.	Name=trnP tRNA
Contig256+68283701	Geneious	rRNA	6417	6555	.	-	.	Name=rrn5 rRNA
Contig256+68283701	Geneious	exon	470	494	.	+	.	Name=rps1 exon 1
Contig256+68283701	Geneious	gene	839	910	.	-	.	Name=trnR gene
Contig256+68283701	Geneious	gene	6564	6637	.	-	.	Name=trnfM gene
Contig256+68283701	Geneious	gene	6942	7008	.	-	.	Name=trnfM gene
Contig256+68283701	Geneious	gene	6417	6555	.	-	.	Name=rrn5 gene
Contig256+68283701	Geneious	gene	4006	4090	.	-	.	Name=trnM gene
Contig256+68283701	Geneious	gene	8835	8902	.	-	.	Name=trnP gene
##sequence-region	Contig257+1274	1	283
Contig257+1274	Geneious	exon	165	243	.	+	.	Name=rps3 exon 1
##sequence-region	Contig258+2351	1	325
##sequence-region	Contig259+1664	1	402
##sequence-region	Contig26+2186	1	299
##sequence-region	Contig260+1394	1	475
##sequence-region	Contig261+1330	1	473
##sequence-region	Contig262+1598	1	689
##sequence-region	Contig263+1364	1	288
##sequence-region	Contig264+157714	1	29414
Contig264+157714	Geneious	tRNA	21316	21397	.	-	.	Name=trnS tRNA
Contig264+157714	Geneious	tRNA	12293	12406	.	-	.	Name=trnE tRNA
Contig264+157714	Geneious	tRNA	5157	5233	.	+	.	Name=trnfM tRNA
Contig264+157714	Geneious	exon	22273	22297	.	+	.	Name=rps1 exon 1
Contig264+157714	Geneious	exon	4925	4984	.	-	.	Name=nad1 exon 5
Contig264+157714	Geneious	exon	3	27	.	-	.	Name=rps1 exon 1
Contig264+157714	Geneious	exon	6103	6151	.	-	.	Name=nad1 exon 5
Contig264+157714	Geneious	gene	21316	21397	.	-	.	Name=trnS gene
Contig264+157714	Geneious	gene	12293	12406	.	-	.	Name=trnE gene
Contig264+157714	Geneious	gene	5157	5233	.	+	.	Name=trnfM gene
##sequence-region	Contig265+1219	1	285
##sequence-region	Contig266+2170	1	493
##sequence-region	Contig267+1189972	1	336
##sequence-region	Contig267+1189972_2	1	251
##sequence-region	Contig268+2159	1	643
##sequence-region	Contig269+2358	1	721
##sequence-region	Contig27+2185	1	504
##sequence-region	Contig270+1473	1	299
##sequence-region	Contig271+3288	1	337
##sequence-region	Contig272+1283	1	304
Contig272+1283	Geneious	exon	105	183	.	+	.	Name=rps3 exon 1
##sequence-region	Contig273+2207	1	392
##sequence-region	Contig274+2269	1	578
##sequence-region	Contig275+3325	1	283
##sequence-region	Contig276+1189972	1	179
##sequence-region	Contig276+1189972_2	1	237
##sequence-region	Contig277+3373	1	573
##sequence-region	Contig278+2277	1	574
##sequence-region	Contig279+2721	1	278
##sequence-region	Contig28+1186	1	495
##sequence-region	Contig280+1475	1	580
##sequence-region	Contig281+2475	1	507
##sequence-region	Contig282+1325	1	551
##sequence-region	Contig283+1285	1	415
##sequence-region	Contig284+1578	1	289
##sequence-region	Contig285+1172	1	258
##sequence-region	Contig286+1329	1	513
##sequence-region	Contig287+1580	1	329
##sequence-region	Contig288+1415	1	261
##sequence-region	Contig289+3237	1	288
##sequence-region	Contig29+1505	1	420
##sequence-region	Contig290+38685431	1	354
##sequence-region	Contig291+2473	1	612
##sequence-region	Contig292+2580	1	320
##sequence-region	Contig293+1455	1	682
##sequence-region	Contig294+2284	1	754
##sequence-region	Contig295+2249	1	781
##sequence-region	Contig296+1551	1	314
##sequence-region	Contig297+2235	1	660
##sequence-region	Contig298+2573	1	371
##sequence-region	Contig299+2161	1	288
##sequence-region	Contig30+2507	1	263
##sequence-region	Contig300+1682	1	253
##sequence-region	Contig301+1277	1	647
##sequence-region	Contig302+1370	1	856
Contig302+1370	Geneious	exon	105	183	.	+	.	Name=rps3 exon 1
##sequence-region	Contig303+2574	1	470
##sequence-region	Contig304+1721	1	453
##sequence-region	Contig305+1288	1	661
##sequence-region	Contig306+3415	1	346
##sequence-region	Contig307+1660	1	265
##sequence-region	Contig308+2206	1	269
##sequence-region	Contig309+4191	1	347
##sequence-region	Contig31+2259	1	729
##sequence-region	Contig310+1161	1	327
##sequence-region	Contig311+1661	1	329
##sequence-region	Contig312+3332	1	893
##sequence-region	Contig313+87753292	1	8663
Contig313+87753292	Geneious	tRNA	8326	8398	.	+	.	Name=trnM tRNA
Contig313+87753292	Geneious	tRNA	7362	7464	.	+	.	Name=trnG tRNA
Contig313+87753292	Geneious	exon	7238	7259	.	-	.	Name=nad5 exon 4
Contig313+87753292	Geneious	gene	8326	8398	.	+	.	Name=trnM gene
Contig313+87753292	Geneious	gene	7362	7464	.	+	.	Name=trnG gene
##sequence-region	Contig313+87753292_2	1	31478
Contig313+87753292_2	Geneious	tRNA	15522	15601	.	+	.	Name=trnE tRNA
Contig313+87753292_2	Geneious	tRNA	22438	22508	.	-	.	Name=trnE tRNA
Contig313+87753292_2	Geneious	tRNA	21820	21895	.	+	.	Name=trnG tRNA
Contig313+87753292_2	Geneious	exon	20550	20571	.	-	.	Name=nad5 exon 4
Contig313+87753292_2	Geneious	exon	1598	1622	.	-	.	Name=rps1 exon 1
Contig313+87753292_2	Geneious	gene	15522	15601	.	+	.	Name=trnE gene
Contig313+87753292_2	Geneious	gene	22438	22508	.	-	.	Name=trnE gene
Contig313+87753292_2	Geneious	gene	21820	21895	.	+	.	Name=trnG gene
##sequence-region	Contig314+1513	1	436
##sequence-region	Contig315+2325	1	795
##sequence-region	Contig316+2513	1	388
##sequence-region	Contig317+229414	1	2643
##sequence-region	Contig318+3242	1	334
##sequence-region	Contig319+1522	1	855
##sequence-region	Contig32+1259	1	801
##sequence-region	Contig320+1373	1	859
##sequence-region	Contig321+1754	1	311
##sequence-region	Contig322+22331091	1	465
##sequence-region	Contig322+22331091_2	1	7204
Contig322+22331091_2	Geneious	exon	5884	5908	.	-	.	Name=rps1 exon 1
Contig322+22331091_2	Geneious	tRNA	667	739	.	+	.	Name=trnW tRNA
Contig322+22331091_2	Geneious	gene	667	739	.	+	.	Name=trnW gene
##sequence-region	Contig323+19240	1	2367
Contig323+19240	Geneious	tRNA	1747	1829	.	-	.	Name=trnL tRNA
Contig323+19240	Geneious	gene	1747	1829	.	-	.	Name=trnL gene
##sequence-region	Contig324+98075181	1	9739
Contig324+98075181	Geneious	tRNA	163	235	.	-	.	Name=trnH tRNA
Contig324+98075181	Geneious	gene	163	235	.	-	.	Name=trnH gene
##sequence-region	Contig325+221800	1	13425
Contig325+221800	Geneious	tRNA	686	758	.	-	.	Name=trnW tRNA
Contig325+221800	Geneious	tRNA	3403	3473	.	-	.	Name=trnC tRNA
Contig325+221800	Geneious	tRNA	1738	1818	.	-	.	Name=trnS tRNA
Contig325+221800	Geneious	exon	1280	1304	.	+	.	Name=rps1 exon 1
Contig325+221800	Geneious	gene	686	758	.	-	.	Name=trnW gene
Contig325+221800	Geneious	gene	3403	3473	.	-	.	Name=trnC gene
Contig325+221800	Geneious	gene	1738	1818	.	-	.	Name=trnS gene
##sequence-region	Contig326+2155	1	252
##sequence-region	Contig327+2237	1	683
##sequence-region	Contig328+22073	1	5589
Contig328+22073	Geneious	exon	2813	2864	.	-	.	Name=nad1 exon 5
Contig328+22073	Geneious	exon	5223	5299	.	-	.	Name=rps3 exon 1
##sequence-region	Contig329+129414	1	3657
##sequence-region	Contig33+1420	1	305
##sequence-region	Contig330+251994	1	21036
Contig330+251994	Geneious	intron	3806	5405	.	+	.	Name=rps3 intron 2
Contig330+251994	Geneious	intron	291	2123	.	+	.	Name=rps3 intron 1
Contig330+251994	Geneious	CDS	6740	7147	.	+	0	Name=rpl16 CDS
Contig330+251994	Geneious	CDS	1	162	.	+	0	Name=rps19 CDS
Contig330+251994	Geneious	CDS	217	290	.	+	0	Name=rps3 CDS;ID=qZZmw4X/jVL4W/bVKEjtF98josU.1691035802487.23
Contig330+251994	Geneious	CDS	3546	3805	.	+	0	Name=rps3 CDS;ID=qZZmw4X/jVL4W/bVKEjtF98josU.1691035802487.23
Contig330+251994	Geneious	CDS	5738	6729	.	+	0	Name=rps3 CDS;ID=qZZmw4X/jVL4W/bVKEjtF98josU.1691035802487.23
Contig330+251994	Geneious	exon	217	290	.	+	.	Name=rps3 exon 1
Contig330+251994	Geneious	exon	3546	3805	.	+	.	Name=rps3 exon 2
Contig330+251994	Geneious	exon	10669	10693	.	+	.	Name=rps1 exon 1
Contig330+251994	Geneious	exon	2447	2463	.	-	.	Name=rps1 exon 1
Contig330+251994	Geneious	exon	5738	6729	.	+	.	Name=rps3 exon 3
Contig330+251994	Geneious	tRNA	6439	6512	.	+	.	Name=trnF tRNA
Contig330+251994	Geneious	gene	6740	7147	.	+	.	Name=rpl16 gene
Contig330+251994	Geneious	gene	1	162	.	+	.	Name=rps19 gene
Contig330+251994	Geneious	gene	6439	6512	.	+	.	Name=trnF gene
##sequence-region	Contig331+6635852	1	5644
Contig331+6635852	Geneious	tRNA	3015	3083	.	+	.	Name=trnP tRNA
Contig331+6635852	Geneious	tRNA	2420	2496	.	-	.	Name=trnM tRNA
Contig331+6635852	Geneious	CDS	3000	3853	.	-	0	Name=ccmFC CDS;ID=qZZmw4X/jVL4W/bVKEjtF98josU.1691035802487.24
Contig331+6635852	Geneious	CDS	374	1109	.	-	0	Name=ccmFC CDS;ID=qZZmw4X/jVL4W/bVKEjtF98josU.1691035802487.24
Contig331+6635852	Geneious	exon	374	1109	.	-	.	Name=ccmFC exon 2
Contig331+6635852	Geneious	exon	3000	3853	.	-	.	Name=ccmFC exon 1
Contig331+6635852	Geneious	exon	5515	5539	.	+	.	Name=rps1 exon 1
Contig331+6635852	Geneious	gene	3015	3083	.	+	.	Name=trnP gene
Contig331+6635852	Geneious	gene	2420	2496	.	-	.	Name=trnM gene
##sequence-region	Contig331+6635852_2	1	11332
Contig331+6635852_2	Geneious	tRNA	5794	5866	.	-	.	Name=trnE tRNA
Contig331+6635852_2	Geneious	exon	8780	8801	.	-	.	Name=nad5 exon 4
Contig331+6635852_2	Geneious	exon	1554	1608	.	+	.	Name=nad1 exon 5
Contig331+6635852_2	Geneious	exon	1454	1589	.	+	.	Name=nad1 exon 2
Contig331+6635852_2	Geneious	CDS	714	1070	.	+	0	Name=nad3 CDS
Contig331+6635852_2	Geneious	gene	714	1070	.	+	.	Name=nad3 gene
Contig331+6635852_2	Geneious	gene	5794	5866	.	-	.	Name=trnE gene
##sequence-region	Contig332+2190	1	292
##sequence-region	Contig333+2392	1	620
##sequence-region	Contig334+2682	1	345
##sequence-region	Contig335+312219	1	15963
Contig335+312219	Geneious	tRNA	1577	1649	.	+	.	Name=trnQ tRNA
Contig335+312219	Geneious	tRNA	7407	7479	.	-	.	Name=trnM tRNA
Contig335+312219	Geneious	gene	1577	1649	.	+	.	Name=trnQ gene
Contig335+312219	Geneious	gene	7407	7479	.	-	.	Name=trnM gene
##sequence-region	Contig336+1158	1	856
##sequence-region	Contig337+1347	1	251
##sequence-region	Contig338+29240	1	2457
##sequence-region	Contig339+2314	1	290
##sequence-region	Contig34+2505	1	410
##sequence-region	Contig340+21305	1	31659
Contig340+21305	Geneious	tRNA	7277	7350	.	-	.	Name=trnR tRNA
Contig340+21305	Geneious	tRNA	16488	16561	.	+	.	Name=trnR tRNA
Contig340+21305	Geneious	tRNA	5214	5294	.	+	.	Name=trnS tRNA
Contig340+21305	Geneious	tRNA	663	735	.	+	.	Name=trnW tRNA
Contig340+21305	Geneious	CDS	19463	19786	.	+	0	Name=rps14 CDS
Contig340+21305	Geneious	CDS	5401	5613	.	-	0	Name=atp9 CDS
Contig340+21305	Geneious	exon	1673	1694	.	-	.	Name=nad5 exon 4
Contig340+21305	Geneious	exon	10959	10983	.	-	.	Name=rps1 exon 1
Contig340+21305	Geneious	gene	19463	19786	.	+	.	Name=rps14 gene
Contig340+21305	Geneious	gene	5401	5613	.	-	.	Name=atp9 gene
Contig340+21305	Geneious	gene	7277	7350	.	-	.	Name=trnR gene
Contig340+21305	Geneious	gene	16488	16561	.	+	.	Name=trnR gene
Contig340+21305	Geneious	gene	5214	5294	.	+	.	Name=trnS gene
Contig340+21305	Geneious	gene	663	735	.	+	.	Name=trnW gene
##sequence-region	Contig341+11269	1	25835
Contig341+11269	Geneious	tRNA	12548	12620	.	+	.	Name=trnM tRNA
Contig341+11269	Geneious	tRNA	25762	25835	.	-	.	Name=trnP tRNA
Contig341+11269	Geneious	tRNA	9386	9458	.	+	.	Name=trnF tRNA
Contig341+11269	Geneious	tRNA	7911	7983	.	-	.	Name=trnR tRNA
Contig341+11269	Geneious	tRNA	6553	6640	.	+	.	Name=trnS tRNA
Contig341+11269	Geneious	tRNA	16879	16952	.	+	.	Name=trnF tRNA
Contig341+11269	Geneious	tRNA	25595	25668	.	-	.	Name=trnM tRNA
Contig341+11269	Geneious	tRNA	561	639	.	+	.	Name=trnM tRNA
Contig341+11269	Geneious	CDS	1	163	.	+	0	Name=sdh4 CDS
Contig341+11269	Geneious	exon	14462	14486	.	+	.	Name=rps1 exon 1
Contig341+11269	Geneious	exon	23431	23454	.	-	.	Name=nad5 exon 4
Contig341+11269	Geneious	exon	19818	19875	.	-	.	Name=nad1 exon 5
Contig341+11269	Geneious	gene	12548	12620	.	+	.	Name=trnM gene
Contig341+11269	Geneious	gene	25762	25835	.	-	.	Name=trnP gene
Contig341+11269	Geneious	gene	9386	9458	.	+	.	Name=trnF gene
Contig341+11269	Geneious	gene	7911	7983	.	-	.	Name=trnR gene
Contig341+11269	Geneious	gene	6553	6640	.	+	.	Name=trnS gene
Contig341+11269	Geneious	gene	16879	16952	.	+	.	Name=trnF gene
Contig341+11269	Geneious	gene	25595	25668	.	-	.	Name=trnM gene
Contig341+11269	Geneious	gene	1	163	.	+	.	Name=sdh4 gene
Contig341+11269	Geneious	gene	561	639	.	+	.	Name=trnM gene
##sequence-region	Contig35+2233	1	253
##sequence-region	Contig36+2263	1	334
##sequence-region	Contig37+1507	1	499
##sequence-region	Contig38+2300	1	644
##sequence-region	Contig39+1263	1	398
##sequence-region	Contig40+2232	1	419
##sequence-region	Contig41+1160	1	388
##sequence-region	Contig42+2234	1	291
##sequence-region	Contig43+1233	1	461
##sequence-region	Contig44+1254	1	429
##sequence-region	Contig45+1234	1	470
##sequence-region	Contig46+2421	1	377
##sequence-region	Contig47+3421	1	377
##sequence-region	Contig48+1731	1	568
##sequence-region	Contig49+1300	1	723
##sequence-region	Contig50+1725	1	260
##sequence-region	Contig51+3234	1	317
##sequence-region	Contig52+1232	1	715
##sequence-region	Contig53+1377	1	290
##sequence-region	Contig54+2250	1	263
##sequence-region	Contig55+2254	1	663
##sequence-region	Contig56+2160	1	694
##sequence-region	Contig57+1318	1	431
##sequence-region	Contig58+2261	1	335
##sequence-region	Contig59+1250	1	259
##sequence-region	Contig60+2318	1	359
##sequence-region	Contig61+3160	1	401
##sequence-region	Contig62+1264	1	365
##sequence-region	Contig63+3228	1	269
##sequence-region	Contig64+2260	1	264
##sequence-region	Contig65+4695	1	355
##sequence-region	Contig66+3264	1	297
##sequence-region	Contig67+2211	1	294
##sequence-region	Contig68+1211	1	267
##sequence-region	Contig69+1265	1	257
##sequence-region	Contig70+1271	1	309
##sequence-region	Contig71+2228	1	319
##sequence-region	Contig72+2336	1	442
##sequence-region	Contig73+1321	1	254
##sequence-region	Contig74+1260	1	320
##sequence-region	Contig75+1267	1	259
##sequence-region	Contig76+1182	1	292
##sequence-region	Contig77+1228	1	370
##sequence-region	Contig78+2192	1	261
##sequence-region	Contig79+2238	1	530
##sequence-region	Contig80+1181	1	471
##sequence-region	Contig81+1194	1	478
##sequence-region	Contig82+2292	1	329
##sequence-region	Contig83+1179	1	472
##sequence-region	Contig84+3203	1	493
##sequence-region	Contig85+2194	1	477
##sequence-region	Contig86+2184	1	478
##sequence-region	Contig87+3182	1	471
##sequence-region	Contig88+3179	1	505
##sequence-region	Contig89+2262	1	366
##sequence-region	Contig90+1298	1	511
##sequence-region	Contig91+3292	1	363
##sequence-region	Contig92+1262	1	428
##sequence-region	Contig93+1192	1	478
##sequence-region	Contig94+3258	1	742
##sequence-region	Contig95+3494	1	452
##sequence-region	Contig96+1292	1	368
##sequence-region	Contig97+1494	1	279
##sequence-region	Contig98+100410451	1	1088
##sequence-region	Contig99+170906232	1	11327
##sequence-region	Contig01+41393882	1	6569
Contig01+41393882	Geneious	exon	191	654	.	+	.	Name=nad4 exon 1
Contig01+41393882	Geneious	exon	2379	2437	.	-	.	Name=nad1 exon 5
Contig01+41393882	Geneious	CDS	931	1638	.	+	0	Name=ccmC CDS
Contig01+41393882	Geneious	gene	931	1638	.	+	.	Name=ccmC gene
##sequence-region	Contig01+107692902	1	53356
Contig01+107692902	Geneious	tRNA	7368	7440	.	+	.	Name=trnK tRNA
Contig01+107692902	Geneious	tRNA	50325	50395	.	+	.	Name=trnfM tRNA
Contig01+107692902	Geneious	tRNA	39112	39190	.	-	.	Name=trnE tRNA
Contig01+107692902	Geneious	tRNA	45357	45431	.	-	.	Name=trnF tRNA
Contig01+107692902	Geneious	tRNA	42228	42300	.	-	.	Name=trnW tRNA
Contig01+107692902	Geneious	tRNA	36995	37065	.	+	.	Name=trnG tRNA
Contig01+107692902	Geneious	tRNA	9758	9823	.	+	.	Name=trnfM tRNA
Contig01+107692902	Geneious	tRNA	2562	2630	.	-	.	Name=trnP tRNA
Contig01+107692902	Geneious	tRNA	27203	27274	.	-	.	Name=trnG tRNA
Contig01+107692902	Geneious	tRNA	3149	3225	.	+	.	Name=trnM tRNA
Contig01+107692902	Geneious	CDS	16727	17029	.	-	0	Name=nad4L CDS
Contig01+107692902	Geneious	CDS	1792	2645	.	+	0	Name=ccmFC CDS;ID=qZZmw4X/jVL4W/bVKEjtF98josU.1691035802487.25
Contig01+107692902	Geneious	CDS	4536	5271	.	+	0	Name=ccmFC CDS;ID=qZZmw4X/jVL4W/bVKEjtF98josU.1691035802487.25
Contig01+107692902	Geneious	CDS	40823	41216	.	-	0	Name=sdh3 CDS
Contig01+107692902	Geneious	exon	4536	5271	.	+	.	Name=ccmFC exon 2
Contig01+107692902	Geneious	exon	1792	2645	.	+	.	Name=ccmFC exon 1
Contig01+107692902	Geneious	exon	20471	20495	.	-	.	Name=rps1 exon 1
Contig01+107692902	Geneious	exon	43440	43464	.	+	.	Name=rps1 exon 1
Contig01+107692902	Geneious	exon	106	130	.	-	.	Name=rps1 exon 1
Contig01+107692902	Geneious	gene	7368	7440	.	+	.	Name=trnK gene
Contig01+107692902	Geneious	gene	16727	17029	.	-	.	Name=nad4L gene
Contig01+107692902	Geneious	gene	50325	50395	.	+	.	Name=trnfM gene
Contig01+107692902	Geneious	gene	39112	39190	.	-	.	Name=trnE gene
Contig01+107692902	Geneious	gene	40823	41216	.	-	.	Name=sdh3 gene
Contig01+107692902	Geneious	gene	45357	45431	.	-	.	Name=trnF gene
Contig01+107692902	Geneious	gene	42228	42300	.	-	.	Name=trnW gene
Contig01+107692902	Geneious	gene	36995	37065	.	+	.	Name=trnG gene
Contig01+107692902	Geneious	gene	9758	9823	.	+	.	Name=trnfM gene
Contig01+107692902	Geneious	gene	2562	2630	.	-	.	Name=trnP gene
Contig01+107692902	Geneious	gene	27203	27274	.	-	.	Name=trnG gene
Contig01+107692902	Geneious	gene	3149	3225	.	+	.	Name=trnM gene
##sequence-region	Contig02+153356	1	5273
Contig02+153356	Geneious	tRNA	4830	4902	.	-	.	Name=trnK tRNA
Contig02+153356	Geneious	exon	1435	1456	.	+	.	Name=nad5 exon 4
Contig02+153356	Geneious	gene	4830	4902	.	-	.	Name=trnK gene
##sequence-region	Contig03+15273	1	9183
Contig03+15273	Geneious	tRNA	1352	1423	.	+	.	Name=trnE tRNA
Contig03+15273	Geneious	tRNA	3819	3892	.	+	.	Name=trnF tRNA
Contig03+15273	Geneious	exon	9004	9025	.	-	.	Name=nad5 exon 4
Contig03+15273	Geneious	exon	7429	7464	.	+	.	Name=nad5 exon 4
Contig03+15273	Geneious	exon	6021	6042	.	+	.	Name=nad5 exon 4
Contig03+15273	Geneious	gene	1352	1423	.	+	.	Name=trnE gene
Contig03+15273	Geneious	gene	3819	3892	.	+	.	Name=trnF gene
##sequence-region	Contig04+253356	1	8976
##sequence-region	Contig05+19183	1	14035
Contig05+19183	Geneious	tRNA	8283	8353	.	-	.	Name=trnG tRNA
Contig05+19183	Geneious	intron	2494	3391	.	-	.	Name=nad5 intron 2
Contig05+19183	Geneious	exon	3392	4402	.	-	.	Name=nad5 exon 2
Contig05+19183	Geneious	exon	1961	2174	.	-	.	Name=nad5 exon 3
Contig05+19183	Geneious	exon	5669	5898	.	-	.	Name=nad5 exon 1
Contig05+19183	Geneious	exon	11715	11734	.	+	.	Name=nad5 exon 4
Contig05+19183	Geneious	exon	45	66	.	-	.	Name=nad5 exon 4
Contig05+19183	Geneious	gene	8283	8353	.	-	.	Name=trnG gene
##sequence-region	Contig06+131238432	1	22377
Contig06+131238432	Geneious	exon	15061	15082	.	+	.	Name=nad5 exon 4
Contig06+131238432	Geneious	exon	14884	14905	.	+	.	Name=nad5 exon 4
Contig06+131238432	Geneious	exon	14917	14938	.	+	.	Name=nad5 exon 4
Contig06+131238432	Geneious	tRNA	18685	18755	.	+	.	Name=trnfM tRNA
Contig06+131238432	Geneious	tRNA	18431	18517	.	+	.	Name=trnS tRNA
Contig06+131238432	Geneious	tRNA	13802	13874	.	-	.	Name=trnM tRNA
Contig06+131238432	Geneious	gene	18685	18755	.	+	.	Name=trnfM gene
Contig06+131238432	Geneious	gene	18431	18517	.	+	.	Name=trnS gene
Contig06+131238432	Geneious	gene	13802	13874	.	-	.	Name=trnM gene
##sequence-region	Contig07+222377	1	1967
##sequence-region	Contig08+11967	1	344
##sequence-region	Contig09+21967	1	3886
Contig09+21967	Geneious	intron	2121	2900	.	+	.	Name=rpl2 intron 1
Contig09+21967	Geneious	CDS	1683	2120	.	+	0	Name=rpl2 CDS;ID=qZZmw4X/jVL4W/bVKEjtF98josU.1691035802502.26
Contig09+21967	Geneious	CDS	2901	3554	.	+	0	Name=rpl2 CDS;ID=qZZmw4X/jVL4W/bVKEjtF98josU.1691035802502.26
Contig09+21967	Geneious	CDS	752	1050	.	+	0	Name=rps10 CDS
Contig09+21967	Geneious	CDS	3686	3886	.	+	0	Name=rps19 CDS
Contig09+21967	Geneious	exon	2901	3554	.	+	.	Name=rpl2 exon 2
Contig09+21967	Geneious	exon	1683	2120	.	+	.	Name=rpl2 exon 1
Contig09+21967	Geneious	gene	752	1050	.	+	.	Name=rps10 gene
Contig09+21967	Geneious	gene	1683	3554	.	+	.	Name=rpl2 gene
Contig09+21967	Geneious	gene	3686	3886	.	+	.	Name=rps19 gene
##sequence-region	Contig10+13886	1	1270
Contig10+13886	Geneious	CDS	931	1210	.	+	0	Name=sdh4 CDS
Contig10+13886	Geneious	CDS	24	284	.	+	0	Name=rps19 CDS
Contig10+13886	Geneious	gene	931	1210	.	+	.	Name=sdh4 gene
Contig10+13886	Geneious	gene	24	284	.	+	.	Name=rps19 gene
##sequence-region	Contig100+214035	1	23796
Contig100+214035	Geneious	tRNA	19275	19348	.	-	.	Name=trnR tRNA
Contig100+214035	Geneious	tRNA	19038	19120	.	-	.	Name=trnY tRNA
Contig100+214035	Geneious	tRNA	8116	8188	.	-	.	Name=trnA
Contig100+214035	Geneious	tRNA	5579	5662	.	+	.	Name=trnP tRNA
Contig100+214035	Geneious	tRNA	17250	17323	.	+	.	Name=trnM tRNA
Contig100+214035	Geneious	exon	6415	6473	.	+	.	Name=nad1 exon 5
Contig100+214035	Geneious	gene	19275	19348	.	-	.	Name=trnR gene
Contig100+214035	Geneious	gene	19038	19120	.	-	.	Name=trnY gene
Contig100+214035	Geneious	gene	8116	8188	.	-	.	Name=trnA gene
Contig100+214035	Geneious	gene	5579	5662	.	+	.	Name=trnP gene
Contig100+214035	Geneious	gene	17250	17323	.	+	.	Name=trnM gene
##sequence-region	Contig101+2180	1	273
##sequence-region	Contig102+1235	1	429
Contig102+1235	Geneious	tRNA	7	78	.	+	.	Name=trnN tRNA
Contig102+1235	Geneious	gene	7	78	.	+	.	Name=trnN gene
##sequence-region	Contig103+1402	1	306
##sequence-region	Contig104+1208	1	260
##sequence-region	Contig105+1529	1	700
##sequence-region	Contig106+1702	1	266
##sequence-region	Contig107+2241	1	453
##sequence-region	Contig108+1188	1	254
##sequence-region	Contig109+3180	1	329
##sequence-region	Contig11+2344	1	7339
Contig11+2344	Geneious	CDS	2960	3340	.	+	0	Name=rps12 CDS
Contig11+2344	Geneious	CDS	3580	4023	.	+	0	Name=rps7 CDS
Contig11+2344	Geneious	CDS	639	938	.	+	0	Name=rpl6 CDS
Contig11+2344	Geneious	CDS	942	1346	.	+	0	Name=rps13 CDS
Contig11+2344	Geneious	CDS	1767	2210	.	+	0	Name=rps11 CDS
Contig11+2344	Geneious	exon	5604	5692	.	-	.	Name=nad4 exon 4
Contig11+2344	Geneious	tRNA	1053	1125	.	+	.	Name=trnA
Contig11+2344	Geneious	gene	2960	3340	.	+	.	Name=rps12 gene
Contig11+2344	Geneious	gene	3580	4023	.	+	.	Name=rps7 gene
Contig11+2344	Geneious	gene	639	938	.	+	.	Name=rpl6 gene
Contig11+2344	Geneious	gene	942	1346	.	+	.	Name=rps13 gene
Contig11+2344	Geneious	gene	1767	2210	.	+	.	Name=rps11 gene
##sequence-region	Contig110+2254	1	265
##sequence-region	Contig111+1267	1	298
##sequence-region	Contig112+3179	1	402
##sequence-region	Contig113+1244	1	266
##sequence-region	Contig114+1258	1	614
##sequence-region	Contig115+1450	1	395
##sequence-region	Contig116+148726321	1	331
##sequence-region	Contig116+148726321_2	1	194
##sequence-region	Contig117+1254	1	623
##sequence-region	Contig118+3267	1	264
##sequence-region	Contig119+1241	1	463
##sequence-region	Contig12+25273	1	38990
Contig12+25273	Geneious	tRNA	8391	8460	.	+	.	Name=trnP tRNA
Contig12+25273	Geneious	tRNA	9694	9766	.	-	.	Name=trnM tRNA
Contig12+25273	Geneious	tRNA	13550	13624	.	-	.	Name=trnE tRNA
Contig12+25273	Geneious	tRNA	31589	31659	.	+	.	Name=trnG tRNA
Contig12+25273	Geneious	tRNA	2436	2503	.	-	.	Name=trnP tRNA
Contig12+25273	Geneious	tRNA	24233	24303	.	+	.	Name=trnC tRNA
Contig12+25273	Geneious	CDS	6344	7096	.	+	0	Name=atp6 CDS
Contig12+25273	Geneious	exon	15583	15601	.	-	.	Name=rps1 exon 1
Contig12+25273	Geneious	exon	1350	1374	.	-	.	Name=rps1 exon 1
Contig12+25273	Geneious	gene	6344	7096	.	+	.	Name=atp6 gene
Contig12+25273	Geneious	gene	8391	8460	.	+	.	Name=trnP gene
Contig12+25273	Geneious	gene	9694	9766	.	-	.	Name=trnM gene
Contig12+25273	Geneious	gene	13550	13624	.	-	.	Name=trnE gene
Contig12+25273	Geneious	gene	31589	31659	.	+	.	Name=trnG gene
Contig12+25273	Geneious	gene	2436	2503	.	-	.	Name=trnP gene
Contig12+25273	Geneious	gene	24233	24303	.	+	.	Name=trnC gene
##sequence-region	Contig120+2439	1	1128
##sequence-region	Contig121+3235	1	419
Contig121+3235	Geneious	tRNA	7	78	.	+	.	Name=trnN tRNA
Contig121+3235	Geneious	gene	7	78	.	+	.	Name=trnN gene
##sequence-region	Contig122+2504	1	377
##sequence-region	Contig123+1268	1	5641
Contig123+1268	Geneious	exon	3419	3507	.	-	.	Name=nad4 exon 4
##sequence-region	Contig124+1409	1	377
##sequence-region	Contig125+87883122	1	1175
Contig125+87883122	Geneious	tRNA	144	215	.	+	.	Name=trnN tRNA
Contig125+87883122	Geneious	gene	144	215	.	+	.	Name=trnN gene
##sequence-region	Contig126+123796	1	1511
##sequence-region	Contig127+2258	1	690
##sequence-region	Contig128+1193	1	287
##sequence-region	Contig129+2385	1	640
##sequence-region	Contig13+27339	1	482
##sequence-region	Contig130+2162	1	525
##sequence-region	Contig131+2193	1	301
##sequence-region	Contig132+2615	1	5661
Contig132+2615	Geneious	exon	3439	3527	.	-	.	Name=nad4 exon 4
##sequence-region	Contig133+3409	1	372
##sequence-region	Contig134+95592141	1	398
##sequence-region	Contig134+95592141_2	1	245
##sequence-region	Contig135+15641	1	258
##sequence-region	Contig136+1425	1	265
##sequence-region	Contig137+5238781	1	402
##sequence-region	Contig138+1250	1	831
##sequence-region	Contig139+3258	1	540
##sequence-region	Contig14+1482	1	276
##sequence-region	Contig140+1520	1	654
##sequence-region	Contig141+2346	1	5944
Contig141+2346	Geneious	tRNA	2794	2861	.	-	.	Name=trnG tRNA
Contig141+2346	Geneious	gene	2794	2861	.	-	.	Name=trnG gene
##sequence-region	Contig142+2614	1	305
##sequence-region	Contig143+1239	1	629
##sequence-region	Contig144+1372	1	263
##sequence-region	Contig145+1285	1	583
##sequence-region	Contig146+25641	1	581
##sequence-region	Contig147+1831	1	290
##sequence-region	Contig148+10073660	1	207
##sequence-region	Contig148+10073660_2	1	332
##sequence-region	Contig149+18314	1	243
##sequence-region	Contig149+18314_2	1	526
##sequence-region	Contig15+2200	1	270
##sequence-region	Contig150+100095382	1	554
##sequence-region	Contig151+2636	1	749
##sequence-region	Contig152+11176	1	353
##sequence-region	Contig153+2207	1	321
##sequence-region	Contig154+2372	1	255
##sequence-region	Contig155+3322	1	5943
Contig155+3322	Geneious	tRNA	2793	2860	.	-	.	Name=trnG tRNA
Contig155+3322	Geneious	gene	2793	2860	.	-	.	Name=trnG gene
##sequence-region	Contig156+3380	1	5937
Contig156+3380	Geneious	tRNA	2787	2854	.	-	.	Name=trnG tRNA
Contig156+3380	Geneious	gene	2787	2854	.	-	.	Name=trnG gene
##sequence-region	Contig157+3216	1	346
##sequence-region	Contig158+25945	1	428
##sequence-region	Contig159+2244	1	629
Contig159+2244	Geneious	exon	190	210	.	-	.	Name=rps1 exon 1
##sequence-region	Contig16+1276	1	346
##sequence-region	Contig160+2450	1	595
##sequence-region	Contig161+2240	1	274
##sequence-region	Contig162+15945	1	489
##sequence-region	Contig163+1299	1	543
##sequence-region	Contig164+23035	1	2073
##sequence-region	Contig165+2395	1	454
##sequence-region	Contig166+2188	1	505
##sequence-region	Contig167+2216	1	377
##sequence-region	Contig168+1332	1	379
##sequence-region	Contig169+2555	1	261
##sequence-region	Contig17+21270	1	4427
##sequence-region	Contig170+2191	1	6114
Contig170+2191	Geneious	tRNA	2964	3031	.	-	.	Name=trnG tRNA
Contig170+2191	Geneious	gene	2964	3031	.	-	.	Name=trnG gene
##sequence-region	Contig171+82002381	1	2147
##sequence-region	Contig172+3238	1	270
##sequence-region	Contig173+1240	1	309
##sequence-region	Contig174+1207	1	420
##sequence-region	Contig175+2581	1	559
##sequence-region	Contig176+3161	1	1158
##sequence-region	Contig177+2169	1	354
##sequence-region	Contig178+2245	1	271
##sequence-region	Contig179+4258	1	477
##sequence-region	Contig18+2195	1	321
##sequence-region	Contig180+1454	1	292
##sequence-region	Contig181+1749	1	263
##sequence-region	Contig182+1310	1	298
##sequence-region	Contig183+1526	1	300
##sequence-region	Contig184+21176	1	363
##sequence-region	Contig185+1222	1	266
##sequence-region	Contig186+2223	1	266
##sequence-region	Contig187+3202	1	5995
Contig187+3202	Geneious	tRNA	2845	2912	.	-	.	Name=trnG tRNA
Contig187+3202	Geneious	gene	2845	2912	.	-	.	Name=trnG gene
##sequence-region	Contig188+4180	1	1065
##sequence-region	Contig189+2161	1	1213
##sequence-region	Contig19+1191	1	320
##sequence-region	Contig190+1245	1	514
##sequence-region	Contig191+2175	1	310
##sequence-region	Contig192+1185	1	282
##sequence-region	Contig193+12073	1	272
##sequence-region	Contig194+2442	1	1248
##sequence-region	Contig195+2250	1	1254
##sequence-region	Contig196+1355	1	260
##sequence-region	Contig197+2303	1	1317
##sequence-region	Contig198+2317	1	1213
##sequence-region	Contig199+2306	1	1098
##sequence-region	Contig20+1271	1	274
##sequence-region	Contig200+2329	1	819
##sequence-region	Contig201+3254	1	1263
##sequence-region	Contig202+1321	1	332
##sequence-region	Contig203+2292	1	303
##sequence-region	Contig204+2428	1	454
##sequence-region	Contig205+1249	1	264
##sequence-region	Contig206+3310	1	265
##sequence-region	Contig207+2583	1	373
##sequence-region	Contig208+2262	1	405
##sequence-region	Contig209+132733122	1	372
##sequence-region	Contig209+132733122_2	1	664
##sequence-region	Contig21+2201	1	378
##sequence-region	Contig210+1161	1	1213
##sequence-region	Contig211+3270	1	436
##sequence-region	Contig212+1179	1	873
##sequence-region	Contig213+1479	1	282
##sequence-region	Contig214+1300	1	278
##sequence-region	Contig215+11322	1	250
##sequence-region	Contig216+2373	1	284
##sequence-region	Contig217+18480992	1	326
##sequence-region	Contig217+18480992_2	1	131
##sequence-region	Contig218+8998631	1	682
##sequence-region	Contig219+2514	1	294
##sequence-region	Contig22+1201	1	373
##sequence-region	Contig220+3239	1	297
##sequence-region	Contig221+2625	1	865
##sequence-region	Contig222+21266	1	482
##sequence-region	Contig223+1388	1	1160
##sequence-region	Contig224+1165	1	1317
##sequence-region	Contig225+1463	1	801
Contig225+1463	Geneious	exon	1	54	.	+	.	Name=nad1 exon 5
##sequence-region	Contig226+21065	1	482
##sequence-region	Contig227+1264	1	299
##sequence-region	Contig228+1306	1	1226
##sequence-region	Contig229+1625	1	939
##sequence-region	Contig23+1225	1	267
##sequence-region	Contig230+2690	1	949
##sequence-region	Contig231+2230	1	432
##sequence-region	Contig232+31158	1	599
##sequence-region	Contig233+1255	1	249
##sequence-region	Contig234+1292	1	428
##sequence-region	Contig235+1801	1	292
##sequence-region	Contig236+3116	1	5910
Contig236+3116	Geneious	tRNA	2760	2827	.	-	.	Name=trnG tRNA
Contig236+3116	Geneious	gene	2760	2827	.	-	.	Name=trnG gene
##sequence-region	Contig237+1364	1	408
##sequence-region	Contig238+68109901	1	320
Contig238+68109901	Geneious	exon	166	244	.	+	.	Name=rps3 exon 1
##sequence-region	Contig238+68109901_2	1	148
##sequence-region	Contig239+11266	1	556
##sequence-region	Contig24+1374	1	273
##sequence-region	Contig240+100095382	1	218
##sequence-region	Contig240+100095382_2	1	522
##sequence-region	Contig241+1157	1	431
##sequence-region	Contig242+1172	1	1334
##sequence-region	Contig243+1395	1	922
##sequence-region	Contig244+1209	1	519
##sequence-region	Contig245+3278	1	257
##sequence-region	Contig246+2213	1	275
##sequence-region	Contig247+2234	1	498
##sequence-region	Contig248+1949	1	364
##sequence-region	Contig249+2664	1	329
##sequence-region	Contig25+35916372	1	316
##sequence-region	Contig25+35916372_2	1	116
##sequence-region	Contig250+3230	1	432
##sequence-region	Contig251+1690	1	1164
##sequence-region	Contig252+2209	1	402
##sequence-region	Contig253+1294	1	362
##sequence-region	Contig254+11248	1	697
##sequence-region	Contig255+2556	1	286
##sequence-region	Contig256+1664	1	403
##sequence-region	Contig257+1159	1	1119
##sequence-region	Contig258+1498	1	256
##sequence-region	Contig259+2212	1	286
##sequence-region	Contig26+4152	1	614
##sequence-region	Contig260+1698	1	327
##sequence-region	Contig261+2159	1	1120
##sequence-region	Contig262+2255	1	477
##sequence-region	Contig263+1599	1	301
##sequence-region	Contig264+10431130	1	643
##sequence-region	Contig265+3321	1	950
##sequence-region	Contig266+1433	1	316
##sequence-region	Contig267+1556	1	353
##sequence-region	Contig268+2454	1	876
##sequence-region	Contig269+2949	1	291
##sequence-region	Contig27+1615	1	274
##sequence-region	Contig270+2505	1	650
##sequence-region	Contig271+2698	1	256
##sequence-region	Contig272+3698	1	253
##sequence-region	Contig273+1614	1	1337
##sequence-region	Contig274+1262	1	1080
##sequence-region	Contig275+1238	1	950
##sequence-region	Contig276+1256	1	293
##sequence-region	Contig277+2801	1	544
##sequence-region	Contig278+2197	1	702
##sequence-region	Contig279+11065	1	682
##sequence-region	Contig28+1274	1	268
##sequence-region	Contig280+1650	1	304
##sequence-region	Contig281+2242	1	254
##sequence-region	Contig282+1519	1	334
##sequence-region	Contig283+2643	1	281
##sequence-region	Contig284+1595	1	608
##sequence-region	Contig285+1939	1	371
##sequence-region	Contig286+2264	1	514
##sequence-region	Contig287+155330321	1	743
##sequence-region	Contig288+2939	1	482
##sequence-region	Contig289+4242	1	270
##sequence-region	Contig29+211268172	1	537
##sequence-region	Contig290+2196	1	259
##sequence-region	Contig291+1173	1	303
##sequence-region	Contig292+1583	1	690
##sequence-region	Contig293+1682	1	259
##sequence-region	Contig294+2219	1	318
##sequence-region	Contig295+3304	1	315
##sequence-region	Contig296+1259	1	310
##sequence-region	Contig297+2173	1	344
##sequence-region	Contig298+1505	1	724
##sequence-region	Contig299+3317	1	456
##sequence-region	Contig30+1137	1	282
Contig30+1137	Geneious	exon	86	110	.	+	.	Name=rps1 exon 1
##sequence-region	Contig300+2630	1	2549
##sequence-region	Contig301+1281	1	275
##sequence-region	Contig302+1234	1	925
##sequence-region	Contig303+2278	1	574
##sequence-region	Contig304+1371	1	535
##sequence-region	Contig305+3373	1	573
##sequence-region	Contig306+3232	1	651
##sequence-region	Contig307+3133	1	677
##sequence-region	Contig308+11165	1	457
##sequence-region	Contig309+2371	1	461
##sequence-region	Contig31+1181	1	345
Contig31+1181	Geneious	exon	86	110	.	+	.	Name=rps1 exon 1
##sequence-region	Contig310+1403	1	514
##sequence-region	Contig311+2293	1	445
##sequence-region	Contig312+1334	1	474
##sequence-region	Contig313+1456	1	252
##sequence-region	Contig314+1315	1	311
##sequence-region	Contig315+3220	1	738
##sequence-region	Contig316+3408	1	681
##sequence-region	Contig317+152829211	1	1375
##sequence-region	Contig318+1677	1	330
##sequence-region	Contig319+1311	1	319
##sequence-region	Contig32+1132	1	375
Contig32+1132	Geneious	exon	86	110	.	+	.	Name=rps1 exon 1
##sequence-region	Contig320+1724	1	317
##sequence-region	Contig321+2311	1	273
##sequence-region	Contig322+35274821	1	378
##sequence-region	Contig322+35274821_2	1	417
##sequence-region	Contig323+2651	1	275
##sequence-region	Contig324+2677	1	320
##sequence-region	Contig325+1474	1	300
##sequence-region	Contig326+1257	1	713
##sequence-region	Contig327+1278	1	648
##sequence-region	Contig328+2608	1	612
##sequence-region	Contig329+3237	1	283
##sequence-region	Contig33+2181	1	375
Contig33+2181	Geneious	exon	86	110	.	+	.	Name=rps1 exon 1
##sequence-region	Contig330+2247	1	354
##sequence-region	Contig331+2284	1	754
##sequence-region	Contig332+1417	1	254
##sequence-region	Contig333+2573	1	371
##sequence-region	Contig334+3249	1	354
##sequence-region	Contig335+2224	1	506
##sequence-region	Contig336+1237	1	343
##sequence-region	Contig337+2681	1	378
##sequence-region	Contig338+2249	1	781
##sequence-region	Contig339+1681	1	500
##sequence-region	Contig34+24427	1	4271
Contig34+24427	Geneious	tRNA	1922	1984	.	-	.	Name=trnG tRNA
Contig34+24427	Geneious	gene	1922	1984	.	-	.	Name=trnG gene
##sequence-region	Contig340+2724	1	688
##sequence-region	Contig341+12550	1	1179
##sequence-region	Contig342+2574	1	470
##sequence-region	Contig343+4191	1	347
##sequence-region	Contig344+1330	1	500
##sequence-region	Contig345+2738	1	487
##sequence-region	Contig346+22550	1	1647
##sequence-region	Contig347+3713	1	404
##sequence-region	Contig348+3506	1	315
##sequence-region	Contig349+11180	1	354
##sequence-region	Contig35+2375	1	320
Contig35+2375	Geneious	tRNA	114	185	.	+	.	Name=trnN tRNA
Contig35+2375	Geneious	gene	114	185	.	+	.	Name=trnN gene
##sequence-region	Contig350+2500	1	275
##sequence-region	Contig351+1343	1	305
##sequence-region	Contig352+3155	1	498
##sequence-region	Contig353+2330	1	501
##sequence-region	Contig354+1705	1	915
##sequence-region	Contig355+2648	1	364
##sequence-region	Contig356+2474	1	612
##sequence-region	Contig357+1404	1	442
##sequence-region	Contig358+1487	1	319
##sequence-region	Contig359+98924571	1	664
##sequence-region	Contig36+145243271	1	308
Contig36+145243271	Geneious	exon	86	110	.	+	.	Name=rps1 exon 1
##sequence-region	Contig36+145243271_2	1	261
##sequence-region	Contig360+1502	1	278
##sequence-region	Contig361+1581	1	6138
Contig361+1581	Geneious	exon	3916	4004	.	-	.	Name=nad4 exon 4
##sequence-region	Contig362+4193	1	486
##sequence-region	Contig363+2319	1	253
##sequence-region	Contig364+214169	1	10056
Contig364+214169	Geneious	tRNA	1664	1736	.	+	.	Name=trnA
Contig364+214169	Geneious	tRNA	4190	4273	.	-	.	Name=trnP tRNA
Contig364+214169	Geneious	exon	3379	3437	.	-	.	Name=nad1 exon 5
Contig364+214169	Geneious	gene	1664	1736	.	+	.	Name=trnA gene
Contig364+214169	Geneious	gene	4190	4273	.	-	.	Name=trnP gene
##sequence-region	Contig365+1754	1	778
##sequence-region	Contig366+1373	1	1227
##sequence-region	Contig367+2458	1	990
##sequence-region	Contig368+1778	1	399
##sequence-region	Contig369+11227	1	295
##sequence-region	Contig37+1217	1	284
Contig37+1217	Geneious	tRNA	144	215	.	+	.	Name=trnN tRNA
Contig37+1217	Geneious	gene	144	215	.	+	.	Name=trnN gene
##sequence-region	Contig370+1648	1	926
##sequence-region	Contig371+3240	1	2213
##sequence-region	Contig372+1295	1	452
##sequence-region	Contig373+2399	1	326
##sequence-region	Contig374+1459	1	252
##sequence-region	Contig375+17339	1	22179
Contig375+17339	Geneious	exon	5808	5888	.	+	.	Name=nad1 exon 3
Contig375+17339	Geneious	exon	6309	6377	.	-	.	Name=nad7 exon 2
Contig375+17339	Geneious	exon	13466	13535	.	+	.	Name=nad7 exon 2
Contig375+17339	Geneious	tRNA	6314	6384	.	-	.	Name=trnfM tRNA
Contig375+17339	Geneious	gene	6314	6384	.	-	.	Name=trnfM gene
##sequence-region	Contig376+222179	1	382
Contig376+222179	Geneious	tRNA	144	216	.	+	.	Name=trnH tRNA
Contig376+222179	Geneious	gene	144	216	.	+	.	Name=trnH gene
##sequence-region	Contig377+101571171	1	497
##sequence-region	Contig378+1326	1	571
##sequence-region	Contig379+52124112	1	262
##sequence-region	Contig38+3246	1	342
##sequence-region	Contig380+106373241	1	17543
Contig380+106373241	Geneious	tRNA	10965	11038	.	-	.	Name=trnP tRNA
Contig380+106373241	Geneious	tRNA	163	235	.	-	.	Name=trnH tRNA
Contig380+106373241	Geneious	CDS	13202	13792	.	-	0	Name=atp4 CDS
Contig380+106373241	Geneious	gene	13202	13792	.	-	.	Name=atp4 gene
Contig380+106373241	Geneious	gene	10965	11038	.	-	.	Name=trnP gene
Contig380+106373241	Geneious	gene	163	235	.	-	.	Name=trnH gene
##sequence-region	Contig380+106373241_2	1	231
##sequence-region	Contig381+22073	1	13781
Contig381+22073	Geneious	exon	2813	2864	.	-	.	Name=nad1 exon 5
Contig381+22073	Geneious	exon	5223	5299	.	-	.	Name=rps3 exon 1
##sequence-region	Contig382+11511	1	19874
Contig382+11511	Geneious	rRNA	12350	15632	.	-	.	Name=rrn26 rRNA
Contig382+11511	Geneious	tRNA	15162	15231	.	+	.	Name=trnG tRNA
Contig382+11511	Geneious	tRNA	6248	6320	.	-	.	Name=trnP tRNA
Contig382+11511	Geneious	tRNA	18016	18087	.	+	.	Name=trnE tRNA
Contig382+11511	Geneious	tRNA	7346	7416	.	-	.	Name=trnfM tRNA
Contig382+11511	Geneious	CDS	16833	17396	.	-	0	Name=nad9 CDS
Contig382+11511	Geneious	CDS	9277	10110	.	-	0	Name=rps4 CDS
Contig382+11511	Geneious	exon	1149	1173	.	+	.	Name=rps1 exon 1
Contig382+11511	Geneious	exon	16912	16933	.	-	.	Name=nad5 exon 4
Contig382+11511	Geneious	exon	17501	17525	.	-	.	Name=rps1 exon 1
Contig382+11511	Geneious	gene	16833	17396	.	-	.	Name=nad9 gene
Contig382+11511	Geneious	gene	9277	10110	.	-	.	Name=rps4 gene
Contig382+11511	Geneious	gene	15162	15231	.	+	.	Name=trnG gene
Contig382+11511	Geneious	gene	12350	15632	.	-	.	Name=rrn26 gene
Contig382+11511	Geneious	gene	6248	6320	.	-	.	Name=trnP gene
Contig382+11511	Geneious	gene	18016	18087	.	+	.	Name=trnE gene
Contig382+11511	Geneious	gene	7346	7416	.	-	.	Name=trnfM gene
##sequence-region	Contig383+8129687	1	1356
Contig383+8129687	Geneious	exon	826	913	.	+	.	Name=nad1 exon 3
##sequence-region	Contig384+14745569	1	17005
Contig384+14745569	Geneious	tRNA	5600	5687	.	-	.	Name=trnS tRNA
Contig384+14745569	Geneious	tRNA	11392	11472	.	+	.	Name=trnS tRNA
Contig384+14745569	Geneious	tRNA	8986	9049	.	-	.	Name=trnE tRNA
Contig384+14745569	Geneious	tRNA	5732	5807	.	+	.	Name=trnH tRNA
Contig384+14745569	Geneious	tRNA	15206	15278	.	-	.	Name=trnH tRNA
Contig384+14745569	Geneious	tRNA	12354	12426	.	-	.	Name=trnK tRNA
Contig384+14745569	Geneious	exon	8441	8889	.	-	.	Name=nad4 exon 1
Contig384+14745569	Geneious	exon	12544	12565	.	-	.	Name=nad5 exon 4
Contig384+14745569	Geneious	gene	5600	5687	.	-	.	Name=trnS gene
Contig384+14745569	Geneious	gene	11392	11472	.	+	.	Name=trnS gene
Contig384+14745569	Geneious	gene	8986	9049	.	-	.	Name=trnE gene
Contig384+14745569	Geneious	gene	5732	5807	.	+	.	Name=trnH gene
Contig384+14745569	Geneious	gene	15206	15278	.	-	.	Name=trnH gene
Contig384+14745569	Geneious	gene	12354	12426	.	-	.	Name=trnK gene
##sequence-region	Contig384+14745569_2	1	4584
##sequence-region	Contig385+120957	1	21617
Contig385+120957	Geneious	tRNA	3442	3513	.	-	.	Name=trnE tRNA
Contig385+120957	Geneious	exon	5602	5625	.	-	.	Name=rps1 exon 1
Contig385+120957	Geneious	exon	11262	11324	.	+	.	Name=nad1 exon 5
Contig385+120957	Geneious	exon	11038	11096	.	-	.	Name=nad1 exon 5
Contig385+120957	Geneious	gene	3442	3513	.	-	.	Name=trnE gene
##sequence-region	Contig386+11356	1	707
Contig386+11356	Geneious	exon	619	672	.	+	.	Name=nad1 exon 5
##sequence-region	Contig387+81297701	1	466
##sequence-region	Contig387+81297701_2	1	8643
Contig387+81297701_2	Geneious	exon	5884	5908	.	-	.	Name=rps1 exon 1
Contig387+81297701_2	Geneious	tRNA	667	739	.	+	.	Name=trnW tRNA
Contig387+81297701_2	Geneious	gene	667	739	.	+	.	Name=trnW gene
##sequence-region	Contig387+81297701_3	1	17494
Contig387+81297701_3	Geneious	tRNA	6504	6577	.	+	.	Name=trnP tRNA
Contig387+81297701_3	Geneious	CDS	3750	4340	.	+	0	Name=atp4 CDS
Contig387+81297701_3	Geneious	gene	3750	4340	.	+	.	Name=atp4 gene
Contig387+81297701_3	Geneious	gene	6504	6577	.	+	.	Name=trnP gene
##sequence-region	Contig388+223796	1	22376
Contig388+223796	Geneious	exon	7295	7316	.	-	.	Name=nad5 exon 4
Contig388+223796	Geneious	exon	7472	7493	.	-	.	Name=nad5 exon 4
Contig388+223796	Geneious	exon	7439	7460	.	-	.	Name=nad5 exon 4
Contig388+223796	Geneious	tRNA	3622	3692	.	-	.	Name=trnfM tRNA
Contig388+223796	Geneious	tRNA	3860	3946	.	-	.	Name=trnS tRNA
Contig388+223796	Geneious	tRNA	8503	8575	.	+	.	Name=trnM tRNA
Contig388+223796	Geneious	gene	3622	3692	.	-	.	Name=trnfM gene
Contig388+223796	Geneious	gene	3860	3946	.	-	.	Name=trnS gene
Contig388+223796	Geneious	gene	8503	8575	.	+	.	Name=trnM gene
##sequence-region	Contig389+6635851	1	62181
Contig389+6635851	Geneious	tRNA	4367	4440	.	-	.	Name=trnM tRNA
Contig389+6635851	Geneious	tRNA	46933	47002	.	+	.	Name=trnG tRNA
Contig389+6635851	Geneious	tRNA	41557	41629	.	-	.	Name=trnM tRNA
Contig389+6635851	Geneious	tRNA	6574	6657	.	+	.	Name=trnfM tRNA
Contig389+6635851	Geneious	tRNA	56313	56385	.	+	.	Name=trnE tRNA
Contig389+6635851	Geneious	tRNA	49064	49132	.	-	.	Name=trnC tRNA
Contig389+6635851	Geneious	tRNA	14845	14921	.	-	.	Name=trnD tRNA
Contig389+6635851	Geneious	tRNA	35190	35258	.	-	.	Name=trnM tRNA
Contig389+6635851	Geneious	tRNA	28023	28094	.	+	.	Name=trnE tRNA
Contig389+6635851	Geneious	exon	35644	35668	.	+	.	Name=rps1 exon 1
Contig389+6635851	Geneious	exon	53378	53399	.	+	.	Name=nad5 exon 4
Contig389+6635851	Geneious	exon	14883	14904	.	-	.	Name=nad5 exon 4
Contig389+6635851	Geneious	exon	60571	60625	.	-	.	Name=nad1 exon 5
Contig389+6635851	Geneious	exon	6019	6068	.	-	.	Name=nad1 exon 5
Contig389+6635851	Geneious	exon	60590	60725	.	-	.	Name=nad1 exon 2
Contig389+6635851	Geneious	exon	37797	37865	.	+	.	Name=nad7 exon 2
Contig389+6635851	Geneious	exon	43973	44028	.	+	.	Name=nad1 exon 5
Contig389+6635851	Geneious	CDS	61109	61465	.	-	0	Name=nad3 CDS
Contig389+6635851	Geneious	gene	4367	4440	.	-	.	Name=trnM gene
Contig389+6635851	Geneious	gene	46933	47002	.	+	.	Name=trnG gene
Contig389+6635851	Geneious	gene	61109	61465	.	-	.	Name=nad3 gene
Contig389+6635851	Geneious	gene	41557	41629	.	-	.	Name=trnM gene
Contig389+6635851	Geneious	gene	6574	6657	.	+	.	Name=trnfM gene
Contig389+6635851	Geneious	gene	56313	56385	.	+	.	Name=trnE gene
Contig389+6635851	Geneious	gene	49064	49132	.	-	.	Name=trnC gene
Contig389+6635851	Geneious	gene	14845	14921	.	-	.	Name=trnD gene
Contig389+6635851	Geneious	gene	35190	35258	.	-	.	Name=trnM gene
Contig389+6635851	Geneious	gene	28023	28094	.	+	.	Name=trnE gene
##sequence-region	Contig389+6635851_2	1	1013
Contig389+6635851_2	Geneious	exon	82	106	.	-	.	Name=rps1 exon 1
##sequence-region	Contig39+1282	1	483
Contig39+1282	Geneious	exon	28	52	.	+	.	Name=rps1 exon 1
Contig39+1282	Geneious	tRNA	281	352	.	+	.	Name=trnN tRNA
Contig39+1282	Geneious	gene	281	352	.	+	.	Name=trnN gene
##sequence-region	Contig390+1524951	1	28127
Contig390+1524951	Geneious	tRNA	12549	12621	.	+	.	Name=trnM tRNA
Contig390+1524951	Geneious	tRNA	25763	25836	.	-	.	Name=trnP tRNA
Contig390+1524951	Geneious	tRNA	9387	9459	.	+	.	Name=trnF tRNA
Contig390+1524951	Geneious	tRNA	7912	7984	.	-	.	Name=trnR tRNA
Contig390+1524951	Geneious	tRNA	6554	6641	.	+	.	Name=trnS tRNA
Contig390+1524951	Geneious	tRNA	16880	16953	.	+	.	Name=trnF tRNA
Contig390+1524951	Geneious	tRNA	25596	25669	.	-	.	Name=trnM tRNA
Contig390+1524951	Geneious	tRNA	562	640	.	+	.	Name=trnM tRNA
Contig390+1524951	Geneious	CDS	1	164	.	+	0	Name=sdh4 CDS
Contig390+1524951	Geneious	exon	14463	14487	.	+	.	Name=rps1 exon 1
Contig390+1524951	Geneious	exon	23432	23455	.	-	.	Name=nad5 exon 4
Contig390+1524951	Geneious	exon	19819	19876	.	-	.	Name=nad1 exon 5
Contig390+1524951	Geneious	gene	12549	12621	.	+	.	Name=trnM gene
Contig390+1524951	Geneious	gene	25763	25836	.	-	.	Name=trnP gene
Contig390+1524951	Geneious	gene	9387	9459	.	+	.	Name=trnF gene
Contig390+1524951	Geneious	gene	7912	7984	.	-	.	Name=trnR gene
Contig390+1524951	Geneious	gene	6554	6641	.	+	.	Name=trnS gene
Contig390+1524951	Geneious	gene	16880	16953	.	+	.	Name=trnF gene
Contig390+1524951	Geneious	gene	25596	25669	.	-	.	Name=trnM gene
Contig390+1524951	Geneious	gene	1	164	.	+	.	Name=sdh4 gene
Contig390+1524951	Geneious	gene	562	640	.	+	.	Name=trnM gene
##sequence-region	Contig390+1524951_2	1	26929
Contig390+1524951_2	Geneious	tRNA	26567	26638	.	-	.	Name=trnN tRNA
Contig390+1524951_2	Geneious	tRNA	25968	26041	.	+	.	Name=trnF tRNA
Contig390+1524951_2	Geneious	tRNA	17296	17369	.	-	.	Name=trnR tRNA
Contig390+1524951_2	Geneious	tRNA	21598	21670	.	+	.	Name=trnA
Contig390+1524951_2	Geneious	tRNA	7743	7816	.	+	.	Name=trnF tRNA
Contig390+1524951_2	Geneious	tRNA	18495	18568	.	+	.	Name=trnR tRNA
Contig390+1524951_2	Geneious	tRNA	23366	23438	.	-	.	Name=trnG tRNA
Contig390+1524951_2	Geneious	tRNA	20554	20626	.	+	.	Name=trnN tRNA
Contig390+1524951_2	Geneious	CDS	12594	13016	.	-	0	Name=rpl16 CDS
Contig390+1524951_2	Geneious	exon	999	1020	.	+	.	Name=nad5 exon 4
Contig390+1524951_2	Geneious	exon	26866	26887	.	-	.	Name=nad5 exon 4
Contig390+1524951_2	Geneious	exon	6890	6911	.	+	.	Name=nad5 exon 4
Contig390+1524951_2	Geneious	exon	26302	26327	.	-	.	Name=rps1 exon 1
Contig390+1524951_2	Geneious	exon	6387	6408	.	+	.	Name=nad5 exon 4
Contig390+1524951_2	Geneious	exon	25885	25947	.	+	.	Name=nad7 exon 2
Contig390+1524951_2	Geneious	gene	26567	26638	.	-	.	Name=trnN gene
Contig390+1524951_2	Geneious	gene	25968	26041	.	+	.	Name=trnF gene
Contig390+1524951_2	Geneious	gene	17296	17369	.	-	.	Name=trnR gene
Contig390+1524951_2	Geneious	gene	21598	21670	.	+	.	Name=trnA gene
Contig390+1524951_2	Geneious	gene	12594	13016	.	-	.	Name=rpl16 gene
Contig390+1524951_2	Geneious	gene	7743	7816	.	+	.	Name=trnF gene
Contig390+1524951_2	Geneious	gene	18495	18568	.	+	.	Name=trnR gene
Contig390+1524951_2	Geneious	gene	23366	23438	.	-	.	Name=trnG gene
Contig390+1524951_2	Geneious	gene	20554	20626	.	+	.	Name=trnN gene
##sequence-region	Contig391+23886	1	45643
Contig391+23886	Geneious	tRNA	34170	34242	.	-	.	Name=trnK tRNA
Contig391+23886	Geneious	tRNA	6439	6512	.	+	.	Name=trnF tRNA
Contig391+23886	Geneious	intron	3806	5405	.	+	.	Name=rps3 intron 2
Contig391+23886	Geneious	intron	291	2123	.	+	.	Name=rps3 intron 1
Contig391+23886	Geneious	CDS	6740	7147	.	+	0	Name=rpl16 CDS
Contig391+23886	Geneious	CDS	1	162	.	+	0	Name=rps19 CDS
Contig391+23886	Geneious	CDS	217	290	.	+	0	Name=rps3 CDS;ID=qZZmw4X/jVL4W/bVKEjtF98josU.1691035802518.27
Contig391+23886	Geneious	CDS	3546	3805	.	+	0	Name=rps3 CDS;ID=qZZmw4X/jVL4W/bVKEjtF98josU.1691035802518.27
Contig391+23886	Geneious	CDS	5738	6729	.	+	0	Name=rps3 CDS;ID=qZZmw4X/jVL4W/bVKEjtF98josU.1691035802518.27
Contig391+23886	Geneious	exon	217	290	.	+	.	Name=rps3 exon 1
Contig391+23886	Geneious	exon	3546	3805	.	+	.	Name=rps3 exon 2
Contig391+23886	Geneious	exon	32099	32119	.	+	.	Name=nad5 exon 4
Contig391+23886	Geneious	exon	10669	10693	.	+	.	Name=rps1 exon 1
Contig391+23886	Geneious	exon	2447	2463	.	-	.	Name=rps1 exon 1
Contig391+23886	Geneious	exon	5738	6729	.	+	.	Name=rps3 exon 3
Contig391+23886	Geneious	exon	40937	40958	.	-	.	Name=nad5 exon 4
Contig391+23886	Geneious	exon	26472	26552	.	-	.	Name=nad1 exon 3
Contig391+23886	Geneious	gene	34170	34242	.	-	.	Name=trnK gene
Contig391+23886	Geneious	gene	6740	7147	.	+	.	Name=rpl16 gene
Contig391+23886	Geneious	gene	1	162	.	+	.	Name=rps19 gene
Contig391+23886	Geneious	gene	6439	6512	.	+	.	Name=trnF gene
##sequence-region	Contig392+121617	1	9873
Contig392+121617	Geneious	tRNA	5433	5506	.	-	.	Name=trnR tRNA
Contig392+121617	Geneious	CDS	2208	2531	.	-	0	Name=rps14 CDS
Contig392+121617	Geneious	gene	2208	2531	.	-	.	Name=rps14 gene
Contig392+121617	Geneious	gene	5433	5506	.	-	.	Name=trnR gene
##sequence-region	Contig393+29183	1	63606
Contig393+29183	Geneious	tRNA	38583	38656	.	-	.	Name=trnF tRNA
Contig393+29183	Geneious	tRNA	37343	37416	.	-	.	Name=trnR tRNA
Contig393+29183	Geneious	tRNA	25773	25844	.	+	.	Name=trnR tRNA
Contig393+29183	Geneious	tRNA	7430	7504	.	+	.	Name=trnG tRNA
Contig393+29183	Geneious	tRNA	2249	2334	.	-	.	Name=trnS tRNA
Contig393+29183	Geneious	tRNA	41300	41376	.	+	.	Name=trnK tRNA
Contig393+29183	Geneious	tRNA	4980	5055	.	-	.	Name=trnM tRNA
Contig393+29183	Geneious	tRNA	7663	7736	.	-	.	Name=trnM tRNA
Contig393+29183	Geneious	tRNA	5803	5866	.	+	.	Name=trnC tRNA
Contig393+29183	Geneious	exon	38648	38669	.	-	.	Name=nad5 exon 4
Contig393+29183	Geneious	exon	62649	62700	.	+	.	Name=nad1 exon 5
Contig393+29183	Geneious	exon	60214	60290	.	+	.	Name=rps3 exon 1
Contig393+29183	Geneious	gene	38583	38656	.	-	.	Name=trnF gene
Contig393+29183	Geneious	gene	37343	37416	.	-	.	Name=trnR gene
Contig393+29183	Geneious	gene	25773	25844	.	+	.	Name=trnR gene
Contig393+29183	Geneious	gene	7430	7504	.	+	.	Name=trnG gene
Contig393+29183	Geneious	gene	2249	2334	.	-	.	Name=trnS gene
Contig393+29183	Geneious	gene	41300	41376	.	+	.	Name=trnK gene
Contig393+29183	Geneious	gene	4980	5055	.	-	.	Name=trnM gene
Contig393+29183	Geneious	gene	7663	7736	.	-	.	Name=trnM gene
Contig393+29183	Geneious	gene	5803	5866	.	+	.	Name=trnC gene
##sequence-region	Contig394+122179	1	15609
Contig394+122179	Geneious	exon	11225	11249	.	+	.	Name=rps1 exon 1
Contig394+122179	Geneious	exon	6688	6746	.	-	.	Name=nad1 exon 5
Contig394+122179	Geneious	tRNA	6401	6474	.	-	.	Name=trnF tRNA
Contig394+122179	Geneious	gene	6401	6474	.	-	.	Name=trnF gene
##sequence-region	Contig395+238990	1	37278
Contig395+238990	Geneious	tRNA	530	605	.	+	.	Name=trnE tRNA
Contig395+238990	Geneious	tRNA	35147	35217	.	+	.	Name=trnfM tRNA
Contig395+238990	Geneious	tRNA	13102	13175	.	+	.	Name=trnF tRNA
Contig395+238990	Geneious	exon	35643	35723	.	-	.	Name=nad1 exon 3
Contig395+238990	Geneious	exon	35154	35222	.	+	.	Name=nad7 exon 2
Contig395+238990	Geneious	exon	27996	28065	.	-	.	Name=nad7 exon 2
Contig395+238990	Geneious	exon	8327	8351	.	-	.	Name=rps1 exon 1
Contig395+238990	Geneious	exon	12830	12888	.	+	.	Name=nad1 exon 5
Contig395+238990	Geneious	gene	530	605	.	+	.	Name=trnE gene
Contig395+238990	Geneious	gene	35147	35217	.	+	.	Name=trnfM gene
Contig395+238990	Geneious	gene	13102	13175	.	+	.	Name=trnF gene
##sequence-region	Contig396+210056	1	22591
Contig396+210056	Geneious	tRNA	7813	7894	.	+	.	Name=trnS tRNA
Contig396+210056	Geneious	tRNA	16804	16917	.	+	.	Name=trnE tRNA
Contig396+210056	Geneious	exon	6913	6937	.	-	.	Name=rps1 exon 1
Contig396+210056	Geneious	gene	7813	7894	.	+	.	Name=trnS gene
Contig396+210056	Geneious	gene	16804	16917	.	+	.	Name=trnE gene
##sequence-region	Contig397+170906232	1	11310
##sequence-region	Contig398+1382	1	15608
Contig398+1382	Geneious	CDS	3629	3853	.	-	0	Name=atp9 CDS
Contig398+1382	Geneious	exon	7078	7099	.	+	.	Name=nad5 exon 4
Contig398+1382	Geneious	exon	1465	1486	.	-	.	Name=nad5 exon 4
Contig398+1382	Geneious	exon	2400	2496	.	-	.	Name=nad4 exon 4
Contig398+1382	Geneious	exon	1496	1584	.	+	.	Name=nad1 exon 3
Contig398+1382	Geneious	gene	3629	3853	.	-	.	Name=atp9 gene
##sequence-region	Contig399+110056	1	18054
Contig399+110056	Geneious	tRNA	5552	5622	.	+	.	Name=trnG tRNA
Contig399+110056	Geneious	intron	10514	11411	.	+	.	Name=nad5 intron 2
Contig399+110056	Geneious	exon	16334	16355	.	+	.	Name=nad5 exon 4
Contig399+110056	Geneious	exon	9503	10513	.	+	.	Name=nad5 exon 2
Contig399+110056	Geneious	exon	11731	11944	.	+	.	Name=nad5 exon 3
Contig399+110056	Geneious	exon	8007	8236	.	+	.	Name=nad5 exon 1
Contig399+110056	Geneious	exon	2171	2190	.	-	.	Name=nad5 exon 4
Contig399+110056	Geneious	gene	5552	5622	.	+	.	Name=trnG gene
##sequence-region	Contig40+1287	1	261
Contig40+1287	Geneious	tRNA	81	152	.	+	.	Name=trnN tRNA
Contig40+1287	Geneious	gene	81	152	.	+	.	Name=trnN gene
##sequence-region	Contig400+213781	1	13318
Contig400+213781	Geneious	tRNA	13226	13299	.	+	.	Name=trnF tRNA
Contig400+213781	Geneious	tRNA	10506	10582	.	-	.	Name=trnK tRNA
Contig400+213781	Geneious	exon	13213	13234	.	+	.	Name=nad5 exon 4
Contig400+213781	Geneious	gene	13226	13299	.	+	.	Name=trnF gene
Contig400+213781	Geneious	gene	10506	10582	.	-	.	Name=trnK gene
##sequence-region	Contig401+220982911	1	1316
##sequence-region	Contig402+219874	1	13769
Contig402+219874	Geneious	exon	11055	11190	.	+	.	Name=nad1 exon 2
Contig402+219874	Geneious	exon	9836	10093	.	+	.	Name=nad1 exon 1
Contig402+219874	Geneious	exon	13254	13275	.	-	.	Name=nad5 exon 4
##sequence-region	Contig403+155071	1	310
Contig403+155071	Geneious	exon	161	182	.	-	.	Name=nad5 exon 4
##sequence-region	Contig404+21511	1	29719
Contig404+21511	Geneious	CDS	3974	4714	.	+	0	Name=mttB CDS
Contig404+21511	Geneious	exon	16972	16992	.	+	.	Name=nad5 exon 4
Contig404+21511	Geneious	exon	16381	16405	.	+	.	Name=rps1 exon 1
Contig404+21511	Geneious	exon	28981	29002	.	-	.	Name=nad5 exon 4
Contig404+21511	Geneious	exon	28887	28908	.	-	.	Name=nad5 exon 4
Contig404+21511	Geneious	exon	25452	25473	.	+	.	Name=nad5 exon 4
Contig404+21511	Geneious	exon	5871	5895	.	+	.	Name=rps1 exon 1
Contig404+21511	Geneious	tRNA	13108	13190	.	-	.	Name=trnM tRNA
Contig404+21511	Geneious	tRNA	797	868	.	-	.	Name=trnQ tRNA
Contig404+21511	Geneious	gene	3974	4714	.	+	.	Name=mttB gene
Contig404+21511	Geneious	gene	13108	13190	.	-	.	Name=trnM gene
Contig404+21511	Geneious	gene	797	868	.	-	.	Name=trnQ gene
##sequence-region	Contig405+88428911	1	12884
Contig405+88428911	Geneious	tRNA	10580	10656	.	-	.	Name=trnK tRNA
Contig405+88428911	Geneious	gene	10580	10656	.	-	.	Name=trnK gene
##sequence-region	Contig41+2246	1	377
##sequence-region	Contig42+2163	1	260
##sequence-region	Contig43+1483	1	267
Contig43+1483	Geneious	tRNA	22	93	.	+	.	Name=trnN tRNA
Contig43+1483	Geneious	gene	22	93	.	+	.	Name=trnN gene
##sequence-region	Contig44+1163	1	436
##sequence-region	Contig45+1187	1	298
Contig45+1187	Geneious	tRNA	7	78	.	+	.	Name=trnN tRNA
Contig45+1187	Geneious	gene	7	78	.	+	.	Name=trnN gene
##sequence-region	Contig46+2214	1	274
Contig46+2214	Geneious	tRNA	7	78	.	+	.	Name=trnN tRNA
Contig46+2214	Geneious	gene	7	78	.	+	.	Name=trnN gene
##sequence-region	Contig47+68760641	1	14168
Contig47+68760641	Geneious	tRNA	4522	4595	.	+	.	Name=trnR tRNA
Contig47+68760641	Geneious	tRNA	4750	4832	.	+	.	Name=trnY tRNA
Contig47+68760641	Geneious	tRNA	6547	6620	.	-	.	Name=trnM tRNA
Contig47+68760641	Geneious	gene	4522	4595	.	+	.	Name=trnR gene
Contig47+68760641	Geneious	gene	4750	4832	.	+	.	Name=trnY gene
Contig47+68760641	Geneious	gene	6547	6620	.	-	.	Name=trnM gene
##sequence-region	Contig48+1345	1	520
##sequence-region	Contig49+1164	1	273
Contig49+1164	Geneious	tRNA	198	273	.	-	.	Name=trnM tRNA
Contig49+1164	Geneious	gene	198	273	.	-	.	Name=trnM gene
##sequence-region	Contig50+1277	1	283
##sequence-region	Contig51+2187	1	439
Contig51+2187	Geneious	tRNA	7	78	.	+	.	Name=trnN tRNA
Contig51+2187	Geneious	gene	7	78	.	+	.	Name=trnN gene
##sequence-region	Contig52+2186	1	328
Contig52+2186	Geneious	exon	158	216	.	+	.	Name=nad1 exon 5
##sequence-region	Contig53+1301	1	350
##sequence-region	Contig54+2277	1	300
##sequence-region	Contig55+1186	1	328
##sequence-region	Contig56+1233	1	250
##sequence-region	Contig57+2243	1	260
##sequence-region	Contig58+209221222	1	636
##sequence-region	Contig59+1286	1	299
##sequence-region	Contig60+1184	1	288
##sequence-region	Contig61+2184	1	288
##sequence-region	Contig62+1331	1	335
Contig62+1331	Geneious	exon	54	112	.	+	.	Name=nad1 exon 5
##sequence-region	Contig63+1231	1	300
Contig63+1231	Geneious	tRNA	7	78	.	+	.	Name=trnN tRNA
Contig63+1231	Geneious	gene	7	78	.	+	.	Name=trnN gene
##sequence-region	Contig64+1377	1	305
##sequence-region	Contig65+1439	1	529
##sequence-region	Contig66+2331	1	317
##sequence-region	Contig67+2233	1	402
##sequence-region	Contig68+1162	1	282
##sequence-region	Contig69+3198	1	285
##sequence-region	Contig70+2194	1	436
Contig70+2194	Geneious	tRNA	7	78	.	+	.	Name=trnN tRNA
Contig70+2194	Geneious	gene	7	78	.	+	.	Name=trnN gene
##sequence-region	Contig71+2165	1	252
##sequence-region	Contig72+2288	1	319
##sequence-region	Contig73+3303	1	296
##sequence-region	Contig74+1214	1	436
Contig74+1214	Geneious	tRNA	7	78	.	+	.	Name=trnN tRNA
Contig74+1214	Geneious	gene	7	78	.	+	.	Name=trnN gene
##sequence-region	Contig75+1178	1	259
##sequence-region	Contig76+3164	1	504
##sequence-region	Contig77+2232	1	287
Contig77+2232	Geneious	tRNA	75	154	.	-	.	Name=trnM tRNA
Contig77+2232	Geneious	gene	75	154	.	-	.	Name=trnM gene
##sequence-region	Contig78+1229	1	268
##sequence-region	Contig79+1260	1	383
##sequence-region	Contig80+1442	1	385
##sequence-region	Contig81+1305	1	287
##sequence-region	Contig82+2353	1	473
##sequence-region	Contig83+2260	1	388
##sequence-region	Contig84+14271	1	3035
Contig84+14271	Geneious	exon	2370	2394	.	+	.	Name=rps1 exon 1
##sequence-region	Contig85+1385	1	258
##sequence-region	Contig86+1288	1	472
##sequence-region	Contig87+1273	1	318
Contig87+1273	Geneious	tRNA	149	228	.	-	.	Name=trnM tRNA
Contig87+1273	Geneious	gene	149	228	.	-	.	Name=trnM gene
##sequence-region	Contig88+3231	1	354
Contig88+3231	Geneious	tRNA	7	78	.	+	.	Name=trnN tRNA
Contig88+3231	Geneious	gene	7	78	.	+	.	Name=trnN gene
##sequence-region	Contig89+1270	1	256
##sequence-region	Contig90+1296	1	383
##sequence-region	Contig91+1174	1	420
##sequence-region	Contig92+2178	1	285
##sequence-region	Contig93+1243	1	460
##sequence-region	Contig94+1166	1	448
##sequence-region	Contig95+2296	1	388
##sequence-region	Contig96+1344	1	20957
Contig96+1344	Geneious	CDS	204	1445	.	+	0	Name=cob CDS
Contig96+1344	Geneious	tRNA	12649	12723	.	+	.	Name=trnD tRNA
Contig96+1344	Geneious	tRNA	17406	17489	.	-	.	Name=trnM tRNA
Contig96+1344	Geneious	tRNA	10694	10765	.	+	.	Name=trnQ tRNA
Contig96+1344	Geneious	tRNA	20717	20789	.	+	.	Name=trnH tRNA
Contig96+1344	Geneious	gene	204	1445	.	+	.	Name=cob gene
Contig96+1344	Geneious	gene	12649	12723	.	+	.	Name=trnD gene
Contig96+1344	Geneious	gene	17406	17489	.	-	.	Name=trnM gene
Contig96+1344	Geneious	gene	10694	10765	.	+	.	Name=trnQ gene
Contig96+1344	Geneious	gene	20717	20789	.	+	.	Name=trnH gene
##sequence-region	Contig97+2529	1	701
##sequence-region	Contig98+2305	1	409
##sequence-region	Contig99+1319	1	306
##sequence-region	Contig1	1	143123
Contig1	Geneious	tRNA	7318	7390	.	+	.	Name=trnK tRNA
Contig1	Geneious	tRNA	85268	85341	.	-	.	Name=trnM tRNA
Contig1	Geneious	tRNA	59483	59554	.	+	.	Name=trnE tRNA
Contig1	Geneious	tRNA	75373	75443	.	-	.	Name=trnG tRNA
Contig1	Geneious	tRNA	127834	127903	.	+	.	Name=trnG tRNA
Contig1	Geneious	tRNA	50275	50345	.	+	.	Name=trnfM tRNA
Contig1	Geneious	tRNA	122458	122530	.	-	.	Name=trnM tRNA
Contig1	Geneious	tRNA	57912	57984	.	-	.	Name=trnK tRNA
Contig1	Geneious	tRNA	39062	39140	.	-	.	Name=trnE tRNA
Contig1	Geneious	tRNA	87475	87558	.	+	.	Name=trnfM tRNA
Contig1	Geneious	tRNA	45307	45381	.	-	.	Name=trnF tRNA
Contig1	Geneious	tRNA	137214	137286	.	+	.	Name=trnE tRNA
Contig1	Geneious	tRNA	42178	42250	.	-	.	Name=trnW tRNA
Contig1	Geneious	tRNA	129965	130033	.	-	.	Name=trnC tRNA
Contig1	Geneious	tRNA	61950	62023	.	+	.	Name=trnF tRNA
Contig1	Geneious	tRNA	95746	95822	.	-	.	Name=trnD tRNA
Contig1	Geneious	tRNA	36945	37015	.	+	.	Name=trnG tRNA
Contig1	Geneious	tRNA	9708	9773	.	+	.	Name=trnfM tRNA
Contig1	Geneious	tRNA	116091	116159	.	-	.	Name=trnM tRNA
Contig1	Geneious	tRNA	2512	2580	.	-	.	Name=trnP tRNA
Contig1	Geneious	tRNA	108924	108995	.	+	.	Name=trnE tRNA
Contig1	Geneious	tRNA	27153	27224	.	-	.	Name=trnG tRNA
Contig1	Geneious	tRNA	3099	3175	.	+	.	Name=trnM tRNA
Contig1	Geneious	intron	69584	70481	.	-	.	Name=nad5 intron 2
Contig1	Geneious	CDS	142010	142366	.	-	0	Name=nad3 CDS
Contig1	Geneious	CDS	16677	16979	.	-	0	Name=nad4L CDS
Contig1	Geneious	CDS	1742	2595	.	+	0	Name=ccmFC CDS;ID=qZZmw4X/jVL4W/bVKEjtF98josU.1691035802534.28
Contig1	Geneious	CDS	4486	5221	.	+	0	Name=ccmFC CDS;ID=qZZmw4X/jVL4W/bVKEjtF98josU.1691035802534.28
Contig1	Geneious	CDS	40773	41166	.	-	0	Name=sdh3 CDS
Contig1	Geneious	exon	70482	71492	.	-	.	Name=nad5 exon 2
Contig1	Geneious	exon	69051	69264	.	-	.	Name=nad5 exon 3
Contig1	Geneious	exon	72759	72988	.	-	.	Name=nad5 exon 1
Contig1	Geneious	exon	4486	5221	.	+	.	Name=ccmFC exon 2
Contig1	Geneious	exon	54517	54538	.	+	.	Name=nad5 exon 4
Contig1	Geneious	exon	78805	78824	.	+	.	Name=nad5 exon 4
Contig1	Geneious	exon	1742	2595	.	+	.	Name=ccmFC exon 1
Contig1	Geneious	exon	116545	116569	.	+	.	Name=rps1 exon 1
Contig1	Geneious	exon	20421	20445	.	-	.	Name=rps1 exon 1
Contig1	Geneious	exon	134279	134300	.	+	.	Name=nad5 exon 4
Contig1	Geneious	exon	95784	95805	.	-	.	Name=nad5 exon 4
Contig1	Geneious	exon	67135	67156	.	-	.	Name=nad5 exon 4
Contig1	Geneious	exon	65560	65595	.	+	.	Name=nad5 exon 4
Contig1	Geneious	exon	43390	43414	.	+	.	Name=rps1 exon 1
Contig1	Geneious	exon	56	80	.	-	.	Name=rps1 exon 1
Contig1	Geneious	exon	141472	141526	.	-	.	Name=nad1 exon 5
Contig1	Geneious	exon	64152	64173	.	+	.	Name=nad5 exon 4
Contig1	Geneious	exon	86920	86969	.	-	.	Name=nad1 exon 5
Contig1	Geneious	exon	141491	141626	.	-	.	Name=nad1 exon 2
Contig1	Geneious	exon	118698	118766	.	+	.	Name=nad7 exon 2
Contig1	Geneious	exon	124874	124929	.	+	.	Name=nad1 exon 5
Contig1	Geneious	gene	7318	7390	.	+	.	Name=trnK gene
Contig1	Geneious	gene	85268	85341	.	-	.	Name=trnM gene
Contig1	Geneious	gene	59483	59554	.	+	.	Name=trnE gene
Contig1	Geneious	gene	75373	75443	.	-	.	Name=trnG gene
Contig1	Geneious	gene	127834	127903	.	+	.	Name=trnG gene
Contig1	Geneious	gene	142010	142366	.	-	.	Name=nad3 gene
Contig1	Geneious	gene	16677	16979	.	-	.	Name=nad4L gene
Contig1	Geneious	gene	50275	50345	.	+	.	Name=trnfM gene
Contig1	Geneious	gene	122458	122530	.	-	.	Name=trnM gene
Contig1	Geneious	gene	57912	57984	.	-	.	Name=trnK gene
Contig1	Geneious	gene	39062	39140	.	-	.	Name=trnE gene
Contig1	Geneious	gene	87475	87558	.	+	.	Name=trnfM gene
Contig1	Geneious	gene	40773	41166	.	-	.	Name=sdh3 gene
Contig1	Geneious	gene	45307	45381	.	-	.	Name=trnF gene
Contig1	Geneious	gene	137214	137286	.	+	.	Name=trnE gene
Contig1	Geneious	gene	42178	42250	.	-	.	Name=trnW gene
Contig1	Geneious	gene	129965	130033	.	-	.	Name=trnC gene
Contig1	Geneious	gene	61950	62023	.	+	.	Name=trnF gene
Contig1	Geneious	gene	95746	95822	.	-	.	Name=trnD gene
Contig1	Geneious	gene	36945	37015	.	+	.	Name=trnG gene
Contig1	Geneious	gene	9708	9773	.	+	.	Name=trnfM gene
Contig1	Geneious	gene	116091	116159	.	-	.	Name=trnM gene
Contig1	Geneious	gene	2512	2580	.	-	.	Name=trnP gene
Contig1	Geneious	gene	108924	108995	.	+	.	Name=trnE gene
Contig1	Geneious	gene	27153	27224	.	-	.	Name=trnG gene
Contig1	Geneious	gene	3099	3175	.	+	.	Name=trnM gene
