# Supplementary material for: Organellar phylogenomics of Ophioglossaceae fern genera
Source: Front Plant Sci. 2024 Jan 15;14:1294716. doi: 10.3389/fpls.2023.1294716 (PMC10823028; doi:10.3389/fpls.2023.1294716)
Supplement: Supplementary file 2 [file DataSheet_2.zip › Supplementary file S1/mitogenome/gff/Mankyua_K.-J._Kim_et_al.fasta]

>Contig01+24732971
GGGGGTCCCCCCCTCCCCGGGCTCCGCCCCTTCGCACGAAGCTGTCATGAAGGTGTTTTCACCACTCACTATTCGCTTCGGTCCTAAGGCTAGTCCCCCCCCGTATAGGCAGGAGGCCATTTCCCGGCTACTAGGGTTCGGGAAAAAGGATCTTTGATCAAATGAATCCTTGCTCGAGGCAAAGATATCATTGCCCATTCCCGCCCCCCTTTCCCACCACGGGAGGAGGTTATGGCATGGGGGACCCCATCAGGGAAGCGCTCCGCGCTTCCCGGGTCCAACTCCCGCCCCCACCCAATTCCATATGGGGGGTGGTGGGGGTCGCCTTAGCGACCTGCTGGGGGTAGGGGCACTATAGTGGGGGTGCGGACCCCCCGTGGAGGTATCGCCTATCGGCGCTACCCTGGCCCCAGCAAGGGTAGGGAGTAGTTGGCCGCGTAGCGCCCAACTCCTATATACGATGATTCTCGATACCCATGCCCAAGCACTCGATCCTTCCCCTTCTCTCCCTTTAGTGCGTGGGCGGGTCCATTCTCTCTGCCCTACCCAATATCCACACCCAGCACGGGTACTAATCGTGCTACTAGGGGGTAAGAGAGGATAACGAAATTGAAAATCCTACGGGGCTCTCGCTCGAAGAATCGGGTTGATGCCCGTCGAAAATCCGAGACGTCGTCGCACTTCAAAGGGCGGGGCTAGGCCGGACCTTTTAAGGTATGGAGCCCCGTAGCACCTCATCCATTGTACTTGGCTACCGGTAGGGGAGGGTAAAGAAAGTTTGTTTCCTAGTCGGGAATCAACCTTCAATAAGATCCGGGTCTCGACAGTTTGAAGAGCCTCCCACCCAACATCGGAGCAGATGGGGCCAGGTAAGCGCGTAGTTTCTTTCAGATACTCCTAAAAAACGTTTCCCTCCGTGTAGAATAGGGAGCCTAAGCAAGGTCGGGTTAAACCGTTGGGTCATTCTACACGGTAGCGCCTCTCTATTTGTTGGCCGGGTGGCCCTTAACGACGTCGCCTGTCGCGGTGGGCCGTGCCGGCCCACGCCGGGGCCGCCTAGTCGCGGTGGGCCGTTGGCCTTAGCGACCCCGTGCGCCCTTTGGCGCCCTGCCCCATCTGCTCCGAAAACGTTGCAGCCATTGACAATTCAAGCAGTATCCCCTACGGTATTGGCAGTGCATTTAAACATGCATGCCTGCGAGCGTGTGCAGGCACGAAGAAGCCGGCAGATCACTATGCGCTGCAAACAGTCTAAGGGAATCCAGATCAGCGGAAATTCTGTATTGTCGCTGGGACTGCCTAACCGCGTTGCAATACCAATTGGCCAGCAGCTAACCGATGCACCCTAAGCGTCAGAAGAAATATAGGATTGGCATGCGTAGATTACCGCCAATGCGTACTATAATTACTGCTTGACTGCGCTGATCTTGGACAAATGGTGGGCCTTGGCAAGCCATGCGAGTGAGAAGAAGCAAGCTACTACTGTCTCTCGATCCGCCCCACCTCGAAGTTGAGGATTACTGGAACATAGGGCGACGAAACAACAACCATCGTGCGCTCAAGAGTAGTACGATAATGCGGTAGGAAGGCTGTCTAGTCGCGAACGCACCAATAATGGATGGGTGTCATGATAGGCATGACATTGCATGGTCCGTATTATGGTAGGGCAACGCGTAAAAGGGCTTATCACGTGGATACTATGACCGATTGTATACTGCACTAGGGATATAGGCACTATGACTCTCATTTGCCTAGTGAGGTTCCCACTGGCTAGAGCGAAGGTAACAAGGGAGCGGGCACTCGATCACTCGATCCGCGCCACCACTTCCCTTGGTTCTCCGGCCCTTTCATGAACCAACCATCAAGCGGCGGGATCACGCTTGATTCCGTTGGTGACTTTCAATGGCCTTGGAACGATCGGAATACTTGGTTAGCTCCGCGTTTTCCCCCTCTCCCTCGAGCTTCTCGATCCATCGATCGAATGCATAAATGACCTCTTTAAAAATGTGCTTAAGCCTGGAAGGATGACCTCGCAGAGTTAATAAAGGGGGCGCATTCTATCTCGACCGGGTAAATGACCTGGGATAGAGAGTTTCCTTGGCCGCTTAGAGCTTTCAAGGGGCTGTTTGTTATAAGCACTCGACCCCTCTAACAAATGGATTAATTTCTAGTCAAAAAGGAACCATCATTTCGGGAAGGGAGCGGTGGAGAGTTGAGGGAGGGAAGTCATTCCTGGATTCAAGCGCGAGTCTCCTTGGCATCGTCCAAGACGAGCGTCAAGCGAACGTTATAAGAAGGGCGAACTTGTTTCGATCTTTCCATCCTTAAAGCTCGGAGTTTCTTTTTCTGCTACGCGCCTGCCTCTCTGTTGATTCCCGTTAACGTGGCTATGTCCGATTCGCCCCTTATGCTTCTTGACTCTCACTCTGAGAAAGGGTGGTAACTTCGTTCTAGCCTCGTAGATTCGCCTAAACCGAGGTGTAGTTGGGGACACCCAGCTCTGCACTGCCTCTTGTTTGCTTGCCCTAATCGCCACCCGTGCTGAAGTTGTGCCCCATCAGCCACCAGGAAGCGCCTTCTCCTGGGATTGGGCGTCTGGATACCAAAGCGAGTTTGGGTCGCCCCAAAAACCCAAAGGCAGGGGCGAAGCCGGGAGCTTTGCGGTTTCCCCGGAACGAACACAAACCGCTCAATCCGAGAGATCTAACCGGGGAAACCGCTTTGCGTTGGCTACGCCCCGGACCCAACGCTGCCCTTCAGGTAGTAGTTACCCGCCAACGCGATGCCCCGTTTCATGTAACCATTGCGCGCCACCCTTTAAGTACTTACCCCCACGCGCTATGGTCCTCCTTTCTCGTATGAATCCCTTAGAAGCACTATGCCCCCTAAATGCGACGGATTCATAGGCTCACCCCCCATTGCGTGACGCCCCTTAAGCAGGTAGCCCCAACGCCCCAAACTATTTGGTGTCCCAGCTCCACTAGCCTGACGCACTAGATGGAAGGATGTCCAGCGTTGAAAAAGGATGATCCCCCAGTCTCTAGCTCTTACTCCAAAATCGCTAGGGGATTTGAAGCTCTTCTCGAGTAAAGCTACATTGAGTCATACTTTCTCCCGGGTTGGTTGAAACAGAAAGTAAGAAGCCTGACGAATTCACGTATATATAATTCTTCTCGATAATTCTCAAACCGAGGAAGCTTCCACTGAAGTCCCGGGCTGGGTAGGGGTAAGCGCCGGCTACAGTGCGGTAGCGATAGCGGTAGTTAAGCGATAGTGTCTTATCCTCCGGTGGGGCGTGCCGACATCGTTCGTTGCCTAGGCGTAGAAGGGGGCTGCTGCCCTGGAATAATGAAAATCCCCCTTGAATGAATTAATTTGCCTTACGCTTTGCTTAGGCTCCGCCCCGGGGAGGGGGGGACCCCCGGCACGGGGGTCCCCCCCTCCCCGGGCTCCGCCCCTTGAATGCGCCCGGGCCACCGAAACCAAGAGTCGACCCAATTAATTGGTTGCCAACCAAAAAAGTCCCGAATCCGAATCCGCTACGTACACGTCGCATACGGAATGCCTTTAATCGTCTTTTCACTTTCTATGGTGGCTGTGAAAGCAGCAGTTATAGCCATGGCTTACGCGACGACTACTGTCTGATTCGTTACAAGAATGGCCGCCTCGGTAAGATCGGTAGCCAAAGCAGCCAGCCAGGGAGGTAGGGGGAGCGATAGTATCTCCTCCTACAGGGAAGGTAGCGGGAGCGGATCCCCCGTACGCCCCGTAAGCGGCAGTTCCGCCCCGGCACGTATCGGAAGGATAACTTTCTAGCCCCGATAGCCAAGAAGGGAAGAAATCCCCCCCCAAAAATGACTCAATTTAAGGTTAAAGCGGGGCGCGTCTGCGACGTAGGGTTAGGCCACCCTGGCGAAGTGGCAGATCGCTACCGGCCGCCTCTAGTTTGAGGCCGGAGCCGATCGATGACTTCATAGTTTCCCACGTGCCCACACATCTTTTCCGAATCGGTGACAAAGAAGTCAGGTGCGTAAGTGGCATTGGGATCATCATGTTATGGGCAGACATCTTTGCACGTGGGATGATCCGTTTCCGTATGGGAGTCATGTCACAGACTTCGTCGAACGACATCGTTCGAGGTTGACGCCTCAACCACCAACGCTTTGTCCTAGTCTTTGCTGATCAAGCAAACTTGGGCCAGCTGGAACTGGGCAGGGTGGCCGGTTTCGCCAACGCGGTGGGCCGTGCCGGCCCACGCCGGGGCCTAACCGCCGCGTTGGGTCGTGGCCTAAAACTGACTCCCGGCCACCGACTATATTTCCCTTGGCCGCCCTGCCCTCCTCAGGGGGAGAAGCGGCCTATCCTCTTGGTCTTATACTGCTTTTGCTTATGTTTCTAGCTGGTAGAGTGAAACGACCGAGTGATTCGGGTTTAGTGTCCACTTCTCCTGTCAAGGATGCTTGCTCGCTCGAAGATGGATGAAGATCAGATGTTAACCTGTCTCTTTTCTCCCGGACAAAATCACTTCACAGAGGAAAGGCTGAAATTCCTCCATTTACCTAAAAGGCTATGAATCAATTGCTTCCCATACCGGGTGGTACCAACGGATGGTGACCGTGAGGCTTAACCCCCCTGTATGGCCTGGCAAGGAAAGCGACTTAAGGTCTGATTCCTTTGGTAGCTCATCTCTTAGGGTGCCTAATCCATATGCTTTCGAATGGAGTAACGGGAGCAGCGGGGCGAGAACCCCGTACGTCGGAGGACTCTCGGGTCGGTACAATACTTGGGCAAAGATCCTATTCTCGCTTCGGTTACGGGGATTCAATCGTGATGGATTCCGATGAGGCTTGGATCAATGCGGAAGTAACTAACGTGGTTTCGCATAAAATGAAGATCTTTCGAGCCCATCCCGCCAATCGCCTTACGACGTTTCGGCAGTACAATCCGAGGGAACCGGAGTTGGCATATTGAGATTTTAGGAGCATAGGGGGTTCCGAAAATCCTTTCGACCAAAGGCTGCTAGACACTTGTTCTTAGTCGGGCGACTTGAAAGAACAGGTGCTATTGGATTCTCTAGGACGCTTTAACCCGTACCCCGGCGCAGGGTCGGCGCGTAGCTAGCTAGCAAGCATGAAATATTTCTAGCGGGGAAACCGCTTTGCGTTGGCTCCGTTGACCCTTTAGTGGTGGCCTGGAATTAATTTCCGCAAGCCCCTGCTACGCTAGCGACTTAGCTCGCCGATATATATTATATCCCTGCCCTTTCCTGGCCCTTATGCTGGTAGGTACCCATGGTCACAGTGGTGTTTCGTGCCTTTGCAGCTAACCAGGTGGGCAAGGTGAGAAAGACGTATCGAATGGAAAGCGCCTCTCTCTTAGTAGTTTTTTCTCACACTATCGAAACGAGATAGAGAAACCGCGTTGGGTAGTGGGCATTGAGACTCACTGAGCGTTATCAGACGGAAGGAAGGCACTCGCGCGTCGCAGGGAAAGGAAGACCCGTTATGGGGCGTCTGAGCTTCTAGGGTGCGAGTGCCCTTCCCTCTGTGGGGCGCGACGAGTGAGTGCCCTTCTGGTCTTGGTCTTCATTCATAGACCGGAAATAGAACTGTAGGACGTATCTAGTACAAGGAGTAGCAGAAAAAGAGAGAAGAGGCTTTTAGAAGAACAGTGGAAGTGTATTTCATCAGATCCCAGAGCAAATTAGTGGTGGGGGAGTGTTTCATGAATCCCAGCCGAGCACCTGTGGGACAAAGGAAAGACTCTATTTGTGCAGAGACAGAAGATTGAAGAAAAGTTAAAGGGTTGGGGGGGCCGGCAGGGGCCGGGKGGGCTTAGGCCCTTAGGACTAGGCCCCCCCGGGTAGCCTACGGCCACCCCCCCCCTCCGGCGTCAAATATTTCTGAAACCGCTATAGGTTTCCCCGGATCGCGTTCCCTGCTGGGATGGAAGATTAAAAGCCCTTCTCGTTCCCAGGCCACAGGCAATAGAAGGTTGCCCCGAAGTAGCAACTGTTAACCCTTAGACTTCCGAGCTTTAGCAGGGAGCCGAATGACAGAGAGGGCATGAAACTGAGAGGGTTTCCGGCATTCAAATATTTCTGCAGCCTATGCGGTTTTTTCGTTGGGTGGCCGCCACCCTGCGCCAAAATGTCTAGCCCCCCTGCACCCACCCTCGAAGGATAGACCGAACCACCAGCTCACTAACGAAATTTCGGATCAGGCCCGAAGCCAATAAGGAAGGCAATGATGAACTCTTTCGGATGAGGAATGTCTGGGTCTGGGTGTGAGCCTAGAGGATTAGGTTAGGCTCTGTCCTCCCGCCTACCCACTGATTGATGAGGTCCTGCCTTCGCCGGGGAGTCTCACCCATCATCAGAGGCCGCCCAGCAAGTTAGCCGTAATCTCACTCTTTTGAATTCCCCCCCACTCTGAAGAGGTGGTGCACTGAACAATTCAGTAAATGGAATAAATCACCACTTCGGGTGTTAATGGTGAAGCTGGGCGCCCCAGCCCCATATCTCTTTCTGCGGATTCCTGACCTGCTTCTCGAAGTGGTCGGGCTACCTCTCTCTTCTCTGCCACCATCCCCCTCTAATATGGATAGGGGAGTCCTTTGCATTCGAAGTAATAGGCTGGGGATCATTTGAACCTACCACCAACGCGGAGGAACCTGACTCTAAAGGAAAAGGAATATCTCTCATTACAGCCCCCCTATGAGATAGGTAAGGGCAGCATACGGAGAGGGAACCATTCCTTCATGCTACTACCCGACTAACTTCTTCCCGATTCCTTCAAGCCCACCTAAGCCTTCCAAATTGGAATCGATGAATCAATGTATCATGCGGGTGCCATCGTCGATTAGAGGCTCTGGTTTGAGAAAGAAACAGAATTTGAAAGTTTGACTTTGAGCGAACGAAAACCTTAATGAATCATCCCTTTTTGGGTTGAAATCTCGATGATGACTCCCGAGAGCAACGAATCCGAGCTCGATAAATCCCGCTTAGCGAAAGGAATTCAAGATCGACCTAAGCGTTGCAAAACATTACCACCCGACCGACCGCACCCGGAACTGCACGCGTGTGAGGCCGGTGATTAGGAGACGCGATCTCCGGTCTTGGGAGCGATAATTTTCTCGATCATCCAGACCCGGCACGGGATAAAGGCCTTCTCTACTTAGAAGAGGCAGGGGCGCGTTGGCAGGGCAACGGATGATCGAAGGATCATGAAATAGTCTTCTCGCCTTTCCTTCCCGGATCCGATAGGCTACGTACTATAGAAGACACCCCATAGCGATAGGGGGAGCGCCTACTAGCCGCGTACCATTCTATATCAGTGAGGAACGTGGCCACCGCCCTTCATTTCATTCCGGGTGAGGCCGAGGAACCACCTCGACCCGGCGGGTGGTCCCTGCAAATTCTCTTACCGCACCTCTTTGCCCCTTCTGAGGTTCTGTCGCTCTTTGTAGCGCACTACAAGGCCGTAGAGACCAGCCCGGGGGGGGCCCCCGGGTAGCCGGCCACCCGGCCCCCCACCGCCTACCGCGTCTGAAGCGCTACGCGTCTACGGTGATACACCGTTTTCGAAAGGGCAGGGTTAGCCTGCCTTAGACGCTTTTTGGGGCCTAACCGCCTATGACGTCTGACGTCGCCTATATTTCGGGGAAACCGCAAAGCAGCCCCGCGCCCTGCCCTCCCAGGGGCTATGAGAGAGAAGCGGCCCCGCGTCTCTTAGACCGAACCTGCACCTCCACTTCGCATCCCCGTAGCCTTCCGCACAGTTTCCTACCGAGGTGGGTGGAGGAGCCTTCGTATTGATACCCGCCAGTTTGGTGGTGGGGAAGCAACGCAACGCTGCAAAATGCGAAGTTAGTTTAGCATGCTGGGGGGCGGAAAAAGCGCTTAATAAATATTTCACTCACTGGTGGGTGGATGGAGGTGCCTCGGCTTCACTTTCTTTAGTCTCCCCCTACGATAGAATGGAGATTGACCTACGGGGAATGGTGGAGAAACCCACCCGATAGAATGGAGAAACGGTGGTACCCCCGCCTTTCCCCGCCATACGGTTTTGGGGTGGACCAGTAGGTGGGCTAAGGGTCCACCTGAGGCAGTCAGCCTATCGCCCTTCCCCATTTCATTTCTTCGGAAACCCTGAATAATTTCCATTCCTTCCAAAAAAGGGTTTTCTTGCGGCTACCATTATTCAGTAATCGTTTAGAAAAGGCGTTCGTTTCTTGGACCTCCAAAGGGACTATTAAAATCTTTCGAAGGGTACAAAGAAGATTCAGGCAAAATGCTACTACTTAACTAATTTATGGCTTCATGGAAAGAACCGCTTTCCAAGTCCGACATAGGACCTCTTAGTTAGATTCGCCCTTGCCGGCACCTTTTATCATGATGCATTCTTCATCGTTCCAGAACCTAACGATTTTAAGTACCTCTCGCGTTTACCCTATGCACAAAGTAAAAACCGGAATTGTTTCCCGAAACCGAACCAACAGGCACTTAAAGCTATAAAGGGCCTGCCTAAAGGGGTCTTGGAATCGATCACGGGAGCCGGTTATCCGGCCCGATAATGGGCACAAAAGTCCCCGGATCCGCTGCCATGAACCCAGCTACAAACAGATCCTGGAACGGAACGTAAATCAGATCTCGAGGGAACTAGTTCCCCTGAGACGAGGTACCCGCATAGGTAGGCATGTCCCCTCCTGATTCCGCTTCTTTGGGTTAGAGGCGCTTGAGATCTATATCGCCTGCTAATTCACAGCGGGAGTGGGAAACACCAAGACTACTTCAATGCCCGCATGCCCTGACCTTTATTCGCTAACCTACCTGGCACTAAATGCCGGGTTGGAATCATCATCTACAAATATCAGTTACTTCCGTGGGAAAAGAAAAAGCCAAAAACCCGGACTGGAAATGGATATGAAGCGACTAGTACTGACGCTGGCGCATTTACCGGTTCGACTGAAACGGATGTAGGGTTGGGGGATGTAATCCCCCCAACAGCCAGCATCTTCATGGGAATGGGTGCAACTTCATGCTCTGTAATTGGTTCATAAGCTTTTTCTAGTGAAACTGGTTCACAAGCTACTAATGAAAGGTCATTGGCTCGGTCAACCGGGTGAAGCAACTTCAAAGAAGTAAACCTCTKKGGAAGTGGGACCAGGGGGGGCGMGCTCGCGMGCCCCCCGGTCGGGTAGCGCGGAGCGCTACCCTGACCCCTGCCAGATAGATAGAAGTAAGGGCGCCGGTGCAGATAGATGGAAGTGCCCTAGAGAAGGCCTGGCGAAGGGGTTAAATATATATGAAACCGCTATAGGTTTCCCCGGCATATCGTGATTCTAAGCTACTATGGCCACTATAGTGGCGAGCGAAGCGAGCAAAAAGGAAGTCGGAACTTTACCACACTCGATCAAAGGTGTGGGTTTCATTCCACCTTGTTTCCTCCTAGGCATCGAAGGCGGCCTGTTGGGCAGTGCGATGTCATTCCATTGGATTCGATGCGGCTGACCGAAAACAACAGGTCTCACTGTCAAGTGATCGCGGGGGAGGATGGAAAATGGAAACTTTCTGCGCTTGCCTGGAAGTTGTTTCGAATGCATGAGCATAGCCCGTATGCACTAATAAAGGGCAGCGCGGAAAAAGCTAGCGTTAGGGAAACGCTCAAAATATATATGGATGTAATATATATATCGGCGACGCTAAAGGGGGCAGGGAAACCTAGCTAGACCCTGCTGCGCCTTTCCTTCCTGGGCTACAGCCACTTCCTGAGCTTCTTGTCTGCGTTGCAGAAGCCTTTGAACCTAGCCCAATCACTAGGAAGCCTTTTGCCTGCTTCTCCGCCGACAGATGGAAATTTCGGCTTTACATGGAAGGAACGTCGCCGGGGTGGGGTACGCGCTAGGCTGCTTCCCCTGCTGCCTCCGCCGGAAGCGCTAATGCGCCCTAGAGCGAAGAGGCGGGTGGGATATTCCGAACGAAAAAGGGCTGTCAGAACGAATCAACAGTAAAGCGAAAAGACGTTAGGATCCACTAAGGGTTACTGGAAGGGTAAGGCAGTGAAAGGATTGACCAATAGTGGCAAGAGGTCCGCTGGGAGGCCACGGGGCTAGGCTACCATGGACTACAGGAGAGTGCACATGCGGGCCGCTTTGCTCCCTATACGCCCCTTTTGCCTCCGTCTCCCTCTCTCATCAGTACGGTCAAGGCCTCGTCGAGGACTGCCCCCCTTGAGACAGCCCTGACTAAGGACTGGAAGGCAATGAGGCAGACGTCGGAGATGGTTAGGACAGAGCTACTGAACTCGTCCTCAGGCACTGGGAGGATGCCACGTAAGGACTAATCCACAGAATACGCTCTGAGAGAGGTGTGTGCAAGTGGGATCAAGGGAAAAGAAGGGCACTTAAGTCCGGGAACTAGAAGAGCCTAGGAATGGGTAGGGAGTTGGGCGGGAGAGCGTGAGCCCATGTTCTCCCTTCGCTCCGGCAGGGGGTCAAACCTAGCTCCCCTCCAGGGAATAAACCTGTCCACATGCCTGAGAAGGCGCAACGCTACGTACGCTTTGCGGCACTATAGTGGCTAGCTAGAGCTACCTACGTAACGCTAGAGCTAGCGTGCACTATGATAGTGCCCCATACCCTATCGCGATGTTCCCACAATTGTGGTTCTTCCCGCCTGTAATGAATGGCTTAGTTAGGAGAGACTTTGAGCCCCGGTTCTTAGGGGGGCCTAGAAAGGACCTAGCAGCCTACCCGACTAGAGGCACAGAGAAATTGTTGATCGCCCCACCTAGCCGCCTTTCCGAAGGCATTGGTCCGCCGGCTAAGCTCTCAGTGCTAGGGGAAACAGCAGCCGAACCTCCTTCTGAATTGGATCCGGAAATGAAGCAGCTTGAAAGAGAGGAGTGCCTTCGGAGCGAACACAGGTGGTGCATGGCCGTTGTTGGCTCGTGTTGGGCAGGGATAGAAATATTTCTTCGGCGACGCCGGGTGGCCTGGAATGGGGGGGGGGGGTTCCCGTTAGGGAACCGCTCCGCCCCTGCCTTTAGTGGCAACGAGTGCAACTCGCCCTGCCAGGCAGATTCTGGCTTGTTTGCCAAGGTTCGGCAAGCCATTGTAGGCATCCCGCCAAGCCTTCCCGCCATTAACCCAACCCCGATTCTCTACTAGGCTTCCTGCGAAGCAGGGAAACTTTCACGAGCTACTTCATGGGTTCGACGACGATACAGGTGGTCCGGAGGACACGTTGGAGCCAAAGGCTCTTTCATATGCGCAAAGCGGTACCAACTACGGGTTCTAGGGTCACCATCAAAGTAAAGTAATGGTATGGTCGATGCCCTCGGCCAACTCCCGTAAGGTCCGAAGGACACTCGACCCTTACCCTCCCGTAGGTCGGGTAAGTGGCTCCGCCCCGGGAAGCTTTCTGTCTGTATACCCAAATTGACTGTTAATTATACGGTTCTTTGAGAGACAAATGAAAGAAACGTACCGATGGCCATTGAAACCGAACCAAGTCCGCGCCTCAACCCGGGGTGCCTGTCGCCCTCGAATGGAAGCAACGCTTCCCCCCGCACTGGAAGCGCAACGCGTTGCAGGAAGAAAACGCGTGCACTCGCACTTACGGAAAAAAGAGGATGCGAAGCGCTTAGCGCTTCCCGCCTTTAGACACTCGACCATAGGGAGAGGGCGGAGCCACTCGACTGAAAGAAAGGTTCCGGGAACTTCAGTTGAAGCTAGCTTCCCGGCCCACAACGTGGTGGGCCTCCTTCCCTAACCATGGCCCCCAGGCACTCTAGCAAAGCGCTACGCCGATGCGAGTTGATAAGCGCATTAGCTTCTCTTGCTCACGATTGGATATGTATCCGATTGCCATAACTCCGTTGTGTTCGCCATCAGCGCATGCCAACCCGACAGGAATGAGGGGTGAGATGCTGCTTCACTCCACTTGGCTCATCCCCCGAGGACGGCGTCCTCTAACTAAACATAACCACTACGTAGGAATAGGTAGTCTTTGGGATCCAATAGAGTTGAGCTCACTCTCAACCTCTTTCCCCGTTTGGACTTGGATTTCGTTCAGGAGGAGCGGAGCCTATGTCTTTATGGACTACGCCCAGGCCAGTATGAACGTAAGCGACGCTTTTCCTATGGACTTGGCTTGTGTGCGAGCTACGCCGTAGTTTCTATGAGGAGCGTAGCTCGGGGTAGTAAAAGGAATTCTTGGTTGTCCAAAGTAAAAAAGCGGGCTAATCAATTCGAATTCTGTACGACCCGGAGAGCTGCTCCTCTCTCTCTTTAGGGTCCGGAGGGTAATCCGGAGGCACTCGACCGATAGGGAGAGGACACGAAGACCGACCGAAGGGAGGGAGAGGGTTCTTTTTTTCAGGGGAGGAAACAGGACAAATGCCAAGGGCGGCAACTCCCAGGGCAAAGGAAGGGAAAGGAAGGCCTTACTTTTCCTTCCCCGCCCGGTCTATGCGTTCTGAGCACTAAGTAACACTTGCACTGGGACCCAGGCCATATCCGGCGTCAGAGCGCGATCTGGAGCTGTTTCCGCGAGTGCGAGGTGAGACAGTTGGGATTGAGCTTTGACCGAGCTTTCAAAGGAAGGAGCGTTTCCTTATTGGTGCCTTACATCGAGGAATGTGTTAGCTACGACTCCCGACTCAACTGCCTTCCTTGGACTTACAGGCATTGACATCAAGCCGGCCTAACCTAAGACTTAGTCGTTGTCAGTACTTTTTCTTGGGAATTGGAAGGAGATTTATAGGCAGTTAGTCACTGGCTAGCGGTTCACTAATGAAAGGTTGCCCTCTGCCTAGCCGCCCTTCAACTCCTTCCCTTTCACAGGGAGGATTAGCTTCAATTGAAGGGAACTCCTCCTATTTAATTGATTCTCAACAGCAATCATTCGGAAGCGTTCTTTAGGCTCCCCACCGCTCTCTCTTAGGCTTAGGCCATGTGACAGATCCGTATCGAAGATGTGCGGTCAGCCCAAGCCTCTCCCTCCGATTCCACTCCCCACCCCGCTTGAACGATACGCGCATTCCACCCTGCTGCACTGAGTCAACTGGATCCACTCGGTTGACTGACTATGGCTATCTATCCGGAACTAAATCTGCCGTAGGTGAGACTGGCTTGGACGCTTCAACTGCTGGTGGAAAGGGTGGGTGGTTGGGGGGAATGAAAGGTTTAGAGATTTAGAAATCAACGGATAAATTCCCTTCATTGATAAATCAATGGAAGGGGGAACATCACCATCTGAGCCCAGGAATGCTTTGGCCTCGGATTCCAACAATAACTGCTAGGACCCGGGCAAGAGAAACTCACAGGAATCATAAATCCAAGTGATTTCCATTCCGTTTATCAAGAAAGTTTTGTTTTGGGCGTTGTTGCACAACCAGCATCAGCAGTTCTAGATCGATATAGAGATCCACCAGTGGTTATTCAGATTCTTCACCACCGGCATACGAGCAGAGTCCCTAATAGCAGAGTCAGAAGCCCCTTAAAGGTTTAAGTTGCTCCAGTCCCAGAAGCAGCTATAGAGCCCCCAGTAGTGGCAGACCCAAATGCCCTAGTCTCACCGGTAGCAGAGGCTTTTTATGGAAATGAGCCTAAGGACTTGTAGCAGTAGAGCGAGCAGTTCGAGGAGTGGTAAATGATTAAGTATCGGTCTGGTTTCCCCAATTGCATCAGTTGATCTAACAGAAGCAGAGACAGGTGCAGTTTCACCTCCGTTTACCAGAATCGAGATCCCGCAGCTATAGTTTTAGGGTTAAAGACGATTTCCAAGGGAAAGGATGTGTTGAGAATCTTCCGAGGAAGGGAAGGGTGCAAGATGCGCTGGAAGAATCTTTGGGAAAGGGAAAAGGATTGCTGCTGGAGCGCAACTGGAACTAAGACTGCATTAAACTGGCACTGGCACATGCGCATATTCCCTAGTGCCATTGTTCCAGGCGTGCTGTGCCGCGCGCAGCATATTCTCTACGTGCCATTGTTCCAGGCGGGGGGAAGACCTTCCAAGAGGCAGACCTTCCATCCATGGCAGACCATGCAGTTGGCAGATCGAAACCGGCAGATCGAACCTTTCGGTGGCACTAACCGAACCGGCACTGAACATTCGGTGGCAGACCTTACCCCTCCCTGCATGGTCATTTGAGTGGACAAAAACGCGTTCTGCACGCAGTTGGACCCCATGCAAGATAGATTCCTTTCACCGATCGTTCACAGGCCTTTTTTGGGTCCTTCGGACCGATAGGGAGGGTGAGGGGCGGTGGCTTTGAACTCCCAATCAGGTCACAGTGTTGCTCACCGCTCGAAGTAGAATCTCCTCTCATACTCTGTAGGTCACAGGGTTCAGGAGTGACCCAGTATCTTTGGAATATCATGCCTAGCAGAGTTGGGGTGTATTGTGAAGGGGCTTCCCTCTGATCCCACTGGAAGAGTTCTGAAATGAGGGATCTCCTGAGATCTCCTACTGATGCTTGCATATCGAATAGGAGATCATCGCGCTTGCTGCCGGGACCTCTACCCCGGGGCCGCTTCGCTCGATGCTTGCATACCGAACCGGCAATGGGGCTCGATGCTTGCATACCGAACCGGCAATGGGACGCGGGTCCCTCCTTGCAGGGGTATTTATTGCTATCGATTCTCTCGGTTCCTTGCCCTACTAACCATTGATGTCGGAATGACGCATATGAGGGCGCGTCCTCCTTTCGATTATGATTCAGATTGGTTCGATTCAAACTTGATGAAGTCGAAGTGACGACGATTGGTAATGTAGGGACGGGCCTGCCCAGCGCTAAGGCGTTCGAAGGCGTTGAGCGGGAGCCCAGTACCCGGCACCAGTGGGTACGTGGTAGCTCTGAGGCAGGGGCCTCTATGGCACAGCCTAAGGTAAGCCTAGCTATATCACAACGGGACCGGAAGTAGCGGAAGAGTAATCTAATTCTGCATCTTCAGGCCCTGCATTCAGTGATTTTCTTTCTTCGCACCGTAGGGCAGGGAGGCACACCCATTCAGTGACAGCACCGCAAGGGAAGCACCTTTTGCATAGAGACCCCACCACCTACGGATTCAGTGAGGACACCCCACCAACGCTGGCAGCACTGCAGCACCACAACCCCACCACATCCCGTACGGATTGCACCACTGCATGGAAGGAGTGCTTCTCCGCCCGTAGTGCAATGAACGAATTCTCCAGCACATCGTGGCAGGCCAGCTATAGCCCTTCTTCGCACCCCATCACTGGTGACGGCAGGGACAAAACCCTCAGCACCAGCGCATTCTGCCCACTGACCACAAAGCCTTCGCTTTCGAGACCCCGTCTCAGGAATAATACAGAATGGATTAGGCCTCCCAAGGCAGTCCCAAGGCGGCGCATGTGCGAACTTCGCAAGTTAGGCCCACTCTTCTTCTTCGTGAAGCGAATTCGGAACGCAGAGCGAACTAGTTGCGAACTACACAACCCTTTTCCTTTTCGCCCTAGCCCCATTGCTCTGTTCGGTCTCCGCGAAGGGAGAAAGTTTCCTTGTTCCCTATGGGAACGGAAGGGTTTCCGGAACCTAGATGGCTTATATATATACATGAATACTCGTTAGCGGATTCACCATTCACGATGGTTAGAAACTCTTTCCTCCCTGAAATAGAGCGAAGGTGGTAAAACTCTGCTTTCGTTGAGGAGTAACAGATTCAAATTATCCTCACCCCCCGGAAAACCATCGTATGTAATAGAAACCTACCCTGTACCGGAATGAACTGGACTATGTCGTGAATTCGGCAGATGTGTGGCAGATGCGACCCACCTTGTCGGCGGATGCCACAACCCCGCCTTGTCGGCGGATACGACAAAGCCTTCTATATACGGCTTTACCGTGTCGTGGATTCGGCAGATGCGAACTCAATTCGGCAGATGATGTGGCAATCCCACTGCTAGGCCGAGGCCGAGTCGACGACATCTTCAGTCTTATTGATAGCTCTCCTCTTTTCATCTTTCCCCAAGCTTCCCTTTTCCCTTTCTTTCCTCCAAATGCCCTCTCCCTCTCGTGGGCTTACCTATGGCCATCGATAGGTCTTTCACTCACGCCCACCCTGTGGGAAGAGTCGGGCATAAAAAGAATAATCGCACAGGTCAGGCCAAGGGAGAAACAGAACAGGACAAAGGCGCGGCTCACTACCCATATCACGATGAGGGGCGAAGACACGCCGGGAAGCAGACAAAAATCAAAGCAAGAAACACGTAAATAGAAGAATCGAAAGATTCCAACCTTTCCAACTATGTCCCGCTAGGCGTGGGCTATGTTCCCCCGGTACCGACGCCGCGGTGGGCGCATCCTTAGCGGCTGGTGACAGTGCCTGACTGCTGCGGAGTGATGTAAGGGTGACCTAGGAGTCGTACTAGGCCCGGCAAGCCGGTGGGATCGGGTGTCTAAGTTTGATCCAAGTCCTACTTGTTCGCCCGAATGCTCGTTGGGATGAAGCGATGCAATCGTGCGTGGAATCCCAAGACCCCCTCCTGTGGGAAGGGACTCAGGGGGTTCCAGAGGCTGGATCAGGGAGTGAGGAGATGGCAGTGAGGCTACAACGACCCCGCCGACCTCCCCCCCTCCTGACCGAGAGTGGAGCCATTACTCGAGGAGAGTGCAGTGGAGTGACTATACATTGCTCGTTCTATCGAAGAGATTCAGTGAGAAGGCCCGGCCCCGAGTAGGCCCACACAGAGTACGTACCGTAGTAGATTTTCCTCTCGCCCCATTCCGTAGGGTCCAGGACGGACACTCGAGCGAACGAGAGGGCGGCGGCCTGGTGGGGACTTCGTTCAACAAGTACTACGCAAGTAGTACAGTCATTGGCTGACGCCACTCGATAGGTCGCGACCGAGTGCATGTAATAGAATTAGAAGTGCCTCTGGTATCGATCATACCGCATAAATTGAGCCATCTCCCGGCACGGTCGATGCCGTAGGTCCTCGAGTGTCCGTCGGACACCCGTGTGATCCTAGATCTGTGGGTCAAACCCTTATGAATGATGCTGTGGTCAAACCAACATAACCGGTCGAGTGGCGGGATAATTTTCCGATAGTCGCTTCCCGTTTTCCCTAAGTGTGTGTGCCACTTCTTTGAACGAAAGTTCACCTTCGCACCTATTGCCCTCCGGAACCTATGCGCTTAAGAGCCAAAGGCTATCGGGCGAGCGTAAGCGAGCCACTCCCCCCTCTCCCTCCCTTCGGTCGGTCGAGTGCCGGCAAGGCCGACGCTAGGAGGGGGAGGGTCGGCTGAGTGCCTACCGGCCTAGGTTTTGATGAAATTTCGTCTGGTTAGAGCGCCTAGGTCAGGGAGGAAACCCCGTAGGGATTCAGGGTAGACCCGGCAGGAGTATCTGCCCAGGAAACCCGGAAGGGGCGCGGAGCGGCAGGGGGAAAACGCCCGGGGCGCTTCCCATTCACGAAATCACGTGAGTAGGACAACAAAGCCAAAGCAGCCTTCAAGGCTTCCTAGTGTGACTTTGCCGGGCCATAATAGCTAGAATAGCCGCGGGTTGGTGGCGCTAGAGCCAGGGAGCCTAGAGGGCGAGGAGTTCGACCAAGGCCGAGGATTGAAAAAGAGGGGAAACTGAGCAGTAGGGGGAAGGACAGCAGTTTGATCAGGAACGAAAGATGCAACCTTCTATTTACGAGTTTGTTGGGGCGGGCTGGGCTTGGATTATAACCTTCTGTGCCACTAAACCCAGTAGCAAACCTGTGAGCCTACTCAGCTGAGGTGGTTCCTTCAACTTGCACCCAAACATCGACTACGAGGCACTTTTGCCGTTGGAAACATCGACGATGGAGCACGGGACTGGTCTATCTTCATGCAAACACCTTCCCTATCGATGGCGTCCTCTTTCAGTTTATTCCCTGCTTGCAAACTGAAAAATCCTTCTTATGCTCGATCGAAACCGGGCGTCCTCTTTCCAGCCTGCTTCCTTCAAAGTCCCTTCAAATCTGAGTGAGCAGCTTTTGGAAGCCTTTCAACAGCGGGAGTGAGGGGGGTAAGCGTGTGAGCAGCAACTGTACTGAATCTGAAAAATGATCCGGGGTTCATCGGTCATGCACTGTTTCCGAAGCAACATACCCTGCTCTTCCGAAAGAGGAAAAAGGAGTAAGGCCGACGTGTTCCCCCTACTATAGGGGGTAGTAAGTAGGAGTGCCCCTATATAGGAGGGGGCCCGCAAGGGTGTGGTTGTTGATTACTACTACGTTCCTAGTGCCATCATACTAGCGCGTAGTACGGGGCCTGACTGCCTTCGGTTCGCGCGCGTTTGTGGCTCAACGTGCTGGCTACTTTCCCTTGGGGGTTTCAGTATCACAGTCGTAAAGCGCTGCTGCGAGGCGCCCCCCAATCGTGGTCGGGGATTGTACTCCGGGAGACCTCGCCTGTTAGGTCCCGTAACTTGCTATCAGATTGTACGTGAATGAAAATTCCCGTATATATAACAATCTGTTAGACCAGTGAATCATGAATCGCATATCCCACGGGCAAAGCCACACAGGGATGATTCCTCTGCCACTGGTACTCTACTCCCCTCTCTACAACGTCCCCCCCAGGGTGCGGTGTGGTGTAAATGTTGGATGGGCTCAGCGGAGCAAAAGCCTGTTCATGCCCTCATGAACAATCCACTGCACTCTCACTCGCCACTCCCTGGGTATGCTATGCCTTTTGCCCCATCGGAGGATCAGGCGGGCGCTAGTCCCATTCGGAGAATTAGGCCGGGTCCCCATTCGGAGAATTCAGTGCCCAGAGAATGCGGCGCTAGTCCGTTTGGTAAATGTCGAGTGGCTTCGCGCGGGAAGCGCGTAGCGCTTTCCCGGCTTCTAGGTAAATTTCACCGGACCCCGAACGGGGGGCTTCCCTGGCTCTTAGGGAAGCGCTACGAAGGCAGCGCCCGGCGCCCCCATAGGCGGCCCGGGGAGGCCGGCAGGGGAMGCGCGCGCTTCCCTGCCGGTCGAGCGGGCTCGACCGGCCGTGAGGTACGGGCGGCTTCCCCCCCAAGGGAGCCGACCCGGCAGTCTCTTGGCCGAGGGCCGGTTCCGAGTGAATGAATTGGTAGATCGATCGGCCCGGCCGAATGAGGTGGGTTGGTTCGAATCCCACTCCCGGTAGCTTCGCTGCGCTCAGCCAACGGTTTAACGCTTCGCTGCGCTCAGCCAAGGTCGAGTGGATGGCCGGGCCCGGGACCCGGCCAGACACTCGACCGTTTGGGTTTAACCTTGAAAAAGGCGGAACCGGGCCAAGGCCCGGTCCCCAAGGTCGAGTGGACCTTGAAAAAGGGAAGACCCAGTCGTCCGTCAAGGAGTCCTCTCGGGGCCGGCAGGCGGCAGCCCTAGGAAAGTGAAAGGGCTTGGGCCTTGTCTCCGCGGGGTAGTGCATAGCGCTTCCGCGCTTCGCCCAAACAGAAAAGGTGCCTAAAAATAAGTATATAGAACAACGTGTCAATCTTGATCACGGGGTCCTTCTCTGTCACCGAACCGGAGTGACTGACCCCTCGGGTTTTTTTGCCTATAACCGGGGGGCTGGCCAGAGCCTCGCACGTTGCTTCGGAGGGAGAGGGATATTCCAAAGGGGAAATAGCTCAGTTGGTTAGAGTGCTGGTCTGTCACGCCAGAAGTCGCGGGTTCGAACCCCGTTTTCCCCGCCCGTTTTGAACCTCCCGTCAGCATCATGCCAAGTTGTTTAATAAGTTCAAGTTCTATTCATACAATAATACGGAACGAAATCCTCAGCTTTCCTAGCTAGTTGCCAACGGAACGATCCTAAGACCGAGCGGCCGGCGATAAAGCTTTTTTTCACCACTCAATTTATTGAATCTATCCACGCTACGAGCTGATGGTGGTCGTTGCCTGCCTGCACGTTTTCCGGCTTCGTTCGCGCGTGGATGAAAGAACCCAGGAGACACGCGGATGGATGGACCCGGGTGGGCCGGATGGCACCGGAAAACGCACATACGATTTGAAAGTGGAACGTGAAAACACGTATATAGAAATAAACGCACTTTGACCGATCACTTGAAAAAGCAAGCCGGGACGCACCCACTAGTCCCGGCTTGCCAGGTGCTCTCTGCCCGGGACAGGTGAGTAGGAGAAAAGGATTCATCTTCATCTTCTTCCTCTTACCCATCTTCATCCTCCTCCACCGCCGATCAAGTTAGGTATTTTCCCATGATTCACCAATCTCACTGGCGTTTCATTCGACAAATATGCGCTTCTCCAACCTCGCGTTTTCCCCCGCTCTTTTGATGTTGCCTCAGCCATTTGTTGGCAAAGGGACGTGGCCCTCTTTGTTGAAAACGGCTCGACCTGGCTACTTTCACAAACCTCCCATGAAAATCATTTCAAAACCTCAATGGGAAAAACAGAACAATGAAATTCTTTAAAGCTAGAGCAACGGAACAACCATCTACTCTCTCAGAAAGCAAAATTACCAACTATTACACTAAATTGCAGGTGGATGAGATCGGTCGAGTGGTATCAGTTGGAGATGGAATTGCACGTGTTTATGGATCGAACAAGATTCAAGCTGGGGAAATGGTCGAATTTGCCAACGGTGTGAAAGGAATGGCTTTGAATCTTGAGAATGAGAATGTAGGGATTGTGATATTCGGTAGTGATACTTCCATTAAAGAGGGGGATATGGTCAAGCGCACTGGATCTATTGTGGATGTTCCTGTAGGAAAGGCCATGTTAGGTCGTGTGGTTGATGCGTTAGGGGTACCTATTGATGGAAAAGGTGCTTTAAGCGCGGTAGAAAGAAAACGTGTAGAAGTTAAAGCACCTGGGATTATTGCACGTAAATCCGTCCACGAACCTATGCAAACCGGGTTAAAAGCCGTGGATAGCCTGGTTCCTATAGGTCGTGGTCAACGAGAACTGATAATCGGAGACCGACAAACAGGAAAGACTGCTATAGCTATTGATACCATATCGAACCAGAAACCAATCAACGCACTTTCTTCTGGCACCTCTGATAGTGAAAGATTGTTTTGTGTGTATGTAGCAATTGGACAGAAACGTTCAACCGTGGCACAATTAGTTAAGATTCTTTCAGAAGCCGGTGCTTTAGAATATTCCATTATTGTGGCAGCCACGGCTTCGGATCCTGCTCCTCTGCAATTCCTGGCACCTTATTCTGGTTGTGCTATGGGAGAATATTTTCGAGATCATGGAATGCACGGATTAATCATCTATGATGATCTTAGTAAGCAATCAGTGGCGTATCGACAAATGTCGTTATTGTTACGTCGACCACCAGGTCGTGAGGCTTTCCCTGGAGATGTCTTCTATTTACATTTTCGGTTATTAGAGAGAGCCGCTAAACGATCAGACCAGACTGGTGCGGGTAGCTCGACCGCTTTGCCCGTCATTGAAACACAAGCTGGAGACGTTTCCGCTTATATTCCTACCAATGTCATTCTCATTACGGATGGACAAATCTTCTTGGAAACTGAACTATTTTATCGCGGAATTCGTCCTGCTATTAACGTGGGGTTATCCGTTAGTCGTGTAGGATCTGCTGCCCAACTTAAGCCTATGAAAGCACTTCGTGGCACCTTAAAACTGGATCTCGCACAATATCGTGAAGTGGCCGCCTCTGCTCAATTTGGATCTGACCTCGATCCTGCTACTCAGTATTTGCTACATCGTGGCGCTAGGCCTACTGAAGTACTTAAACAACCACAATTTTCATCACTACCTATTGAACAACAAATCGTGGTCATTTTTGCGGCGGTCAGAGGCTTCTTAGATCAATTACCCATTGAAAAGATATCGCAATATGAACAACTACTCTTGCAACAGATGGATCCAAACTTACTGAATACTCTCAAGCAACTCCAACAGCCATTAGCCCCACCTGTGGAACAACAGATGGCTAACTTCTGTCAAAGAATTGCGCAGTCTCTACTGGCTCTCTCCTGCACTTCTTCCGGAGTCGATGATGACTAATCGGACAACGATAGGGCGGAGGAGGAAGTCACAACCCTTCGAAGAGACGAGGGGGTTGTGCCGGGCGGCTAGGCCTCCGAGCAGCCCCCTTTTACTCCCTAGCCTCAACTTCTCTCAGAGAAGCTACGCTGCATGCAAAATATCGCGAAATGAAAAAACTCGCGATTTAGTACTCCTTCTAAAAAAACCTAAGGTCTTTGAGTGGTTTATAGCTGTTACTAGATCAAGTTTTCATTTCCTTGAAGAAAGAGTTCAATTCAGAATTTTCATACATCAACCCGGCTGCTCAAGAGGAGATGGCCCCTCAAATTAGTTATTGCCTTTTTACGTAGCTTATATACTGGAGACTACTTCTTTACAACCTTATTGAAGTTCTTCCTCCAAGCTGCTTTATCCGCTAGGCCAGCGCGGTCGTGGCTTATGCCTGGAGTTGCCCTCTGTGAAGGCTCCGATGGGATAGACGACAATAAAGGTAAAAGGAAGGCTGATGAGTCTTGTGAAGGCTGCTCATCAGAGGTGAATAAGCGGTTAGAGTCCGCGAAGAAGAAGAGGCAGCCGGTCCATCCAGCCCACTCGTGGGCGCATAATTTTCGGGTCCATCCAGCCCGCGAGTGATAGAGACGCGAGAGGCGGGTGCCCCCTACCCGCCGATAGAGGAGGATCCCGTCATCGAGGAAACGATCTGCCTCGATGATAACCTCGAAAATCAACAAGATGCCGACGTTGTCACTGGGGTTGCCTCTGGAGGAGCTTTTGTGATAAGCGCCTGAATAATATCAGCCACGATGCCCTCAAGGCTCGTATGGAGCACTTTATACGTAGCCTTGAGCCAGTCATTAGCCATACCGTTAAGTGTCTAGATCTGGAAGGCTATCCCGATACCTTCGCCTTTACGACTAACGAAATCTCTGCAGAGGAGACGTTGGACAATATTCGATCAGCGAATGACCACTCCTTGGAGACAGCGCGAACTGTCAACTCCTTCACAGACGATCGCATAGACGCTATTGAGGCTGACATGCGCGGGGACTCCTCAGAGGAGGACAATTGACGGCTGATTGGCCCGGATCGTACGCGTTGGTACCGGCAGCAATCACAACGTCAAAAAGTGCGGGAATGAGGATTGATACCAAACTGCCCATAGAGAGAAAAGCACTTAAACACTTAATCATTAGAAAAGAAACACAGAAATATTGTTGTCAAATTTGCCTAGTTGCGTAAAAGAAAAATTTCATTGCACTTAAGCACTTAATCATTGGAATTAATCATTAGACTTAATCAGGGAACAATCTAGAAATACAGAATTAGACCCAGGGAGGAGGGAAAAAGTACACCACCCTTTTTCGTACCCTTATAGGATAACCTCTTCATCTGTCCAAAAAGTATACCACACCTTTTTGTTGTACCGGAAAACGAAACAATCTGTACAATGAACCCCTTCATCTGTCCAAAAACATAACCTCTTCATCTGTCCAAAACCCGGCCTTCGGCCCGGGGATGGGGGTCAGGGGGTACCGGGGAAGCGCTACGCGCTTCCCCCGGGACCCAACGCTACGCACGCGGTTTTCCCGCCTTGGCAAGGGGGCGCGGAGCTGGCAGGGGGAAAACGCAGCCCCGGGGCGCTTTCACCGGACCCCAGAGGGGTCCGGTGAAACGGGGGAAACGCTAACCAAGGGATAAGTAGTGGCAACAAGAAGGTCTTTTGGAAGGAAGCGAACATGCCAAGATGATCGAATGCTCCGAAGTGACTTCGGGAAAAGCGCGATAGCTCCGCGCCCCAGCTTCCGCCTCTTTCGCGGAAGCGTTGAAAACGCTACGCGTTTTCGGGCCGGCCTACGGCGAGTAGCGGCTTCGCCGCTACTCGCAGGGGGTAGTTTTCCGCGCGAAGCGCGTTTGAACCTGGAAAACGAACACCTATCCCTCCCCGGGCCTTGCGCCCGCGCTACTGAAAAAAGAAAAGGGGCGGGGGCGGGTAAAGCGCTAACGCCCGGCTCTGCCCCGGGGCTTTAGCGGGGCTAGGGCCGTCCCCGCTAGCCTTTTAGGCGGCTAGCGCGCTCCGCCGCCCCCCGTACCCGCGGGCCTACGGCGAGCGGTTAGGGGGTAGGGGCGGGAGGTTTATTGTGGGCGGGGAAGCTTACCCCGTACCCCAACGGGCACCACAAGGCCCGTTGGGTCGGTTTAGGGTAAGCTAATGTGCTTCCCCCGTCCCCCGACCCACCCTAGTAGGGCTTGAAAAGCAGAGCGCGTCACGGGCCCCACCTAGGTTAAATTGCACGTGCTACGAACGTGCAATTCGGGGAAAACTAGTTGGTAGTCGTCCGGGAGGGCGCTACGCGTCCCGGCTGCTGGCCTCCGCGCGCGTGCACCTTAGCTGCCTAGCCTAAACACAAACGCTTTAGCTCATGCATATCAATGACCATTAGAAAAGAAGAACAAGCAGGACAGACCTATGTTCGAATTTGCGCCTATTCGTATCTATTCAGTCATCAGTTTGCTACTTTCTTTGATTCTAATTGGTGTTTCTTTCGTTTTTGCTTCTTCTTCCGGTTCAGCTTATCCAGAGAAATTGTCAGCTCACGAATGTGGTTTTGATCCTTTTGATGATGCCAGAAGTTGTTTTGATATATGATTCTATCTGGTTTCTATTCTATTCATTATTTTTGATTCGGAAGTCACTTTTTCATTTCCCCGGGCAGTCTCTCCGAACAAGATTGGTTGGTTTGGATTCTGGTCCATGATGGTATTTCTATGGATTTCAACCATTGGATTTCTCTATGAATGGAAAAAAGGCGCTTCAGATTGGGAGTGACCGACTAAAGGTAAAAGCCAAGCTGGCAGATGCGTGGTGAACGCTTGGCTTAGGGGCTGCCGCAAGCAGCAAAAAAGGAATCACCAAAGTAAGCAACAAAAGAGGCTACGCACGAAAGTGTAGATTGAATAATCTTATCCAACCTGAACCCCGGAGAGGGTGGTGCTATATCCAAAACGTAGAATATTTCGTAGTAAATATGCGGAAAGCGCTCCGCGCTTTCCCGGCCCCCTTCTATCCCGCCCGTCGCGGCAACGCGAAAACGCGAAGAAGCAGCGGGCAACGCTTCTTCGCGTTTTCGCTAGCTTCGCGCTTCCCCTGGCGCCTACGCGTGCCCCCGGCGGCCCCGTAGCTTCGCCTACGGCCTTCGCTTATTACTATGGTTGTGCTTCGTACGGCAGATTATTTAGGCCTAACAAATCTATCAACATAAACATGTCAACAGTAGAGAGAACGAGAAAGATCATTATGCGTGAATTGGTTCTATTTGCCATTCCAATTTTTAGTGTTTCGAGTTCAAAACAAATTTCGATTTATAATGAAGAAATACTAGTAGCTGTTCGTTTGGTAGGTTCTGCTCCCTTTAGTAAAAAGACTTTCGGTGACACTATCAGAGCGACTCCTGAGGCGAGGGCCGGAGGCATTCAGACAGATTTACAGCATCTTCTTAGTTCTCAAGAAGCTCTGTGGTCTGAGTTAAAGGAACAGCATGAATCCTTATTACTCAGCTTGCGCTCGAGTACGCAAATGATTGGAGAATCATGTCCGAATGAGATGGCAGAGCGCTCACCGTTGTGCAAACAAACGGTGCAAGCTGTGTTATGCCAACAAATAGAGATTCAGTTAGAAGCACTGAACGCTCTTCGGGAGCATTCTCGCCGTGGTTTTCAAAGAAAGATAGGTTGTTGCTTTCGCAAGTCGGTTGGTGACGAATGCCTACGGCAGGGCGCCGTAAGGCGCCCGCAGAAAACGCTACGCGTTTTCTTGCCGGAGGCCTACGGCGGCCTCCGCCTACGGCCCTCCAATTGGCCAAACCCTCAGCCAGCCCTAATTCAACAAAGCATGGTCTTCTTGAATGAGAGAGGGGGTTATTCCATAACCCCCCAAAAATCTCAGAGGGCGGCCTTCGCTGTTTTCCACTCACCACAAAGATATCAAGCAAGTTCCACCCACCACGTTTGGTTATGTTTTGCCTTCGGGGGGGCGGTAAAACCGCTACGCGTTTTCCCGGGTCCCGGGGGAAGCGCAAACGCTTTCCCTAGTTGTTTCACCGGACAAAAACCGCCACCCGGGATTTTTGACATATCCAGCTTTTCCGGGATTACCACTCACCAAAGGTCGATCGATTGAGGCCGCCCGGGAAATTAAAGCAGATGAAGCTGTTTAGCCAGTTGCCAATTTCGGGCAAGGGAGTGAAATAGTAGGCATTTCTGTACAGAGTGAGGGAAGGGGAGCTAGTGGACCGAGAGCCGGAGCCCGAAGGGCGGAGGGCTTTGCTGCGTAGAAAACTATTCGGTATGAAATTTAAGGAGAAGGGAGGAAAAAGTGCGGTTTGTCCACTCCTCGATCTGTCGAATCAGCAGTTTTCGAATGCAATGTCGACTCCCGGCTTGGTCGGGATGAAACAGCGTGAAAGGAAATGTGGAGTTTGGCGAATGGGCGAGAAGGCGAATCGTGGAAATATGCGCGGCTTTGAATGGTCGAATCGGCGAAAAGTGCTCGATTTGTGCTCGTATCGCAATAGGGAACAGTTGCAAATGGTGGGTTTGTCAAGCGGCCGAAAGGGCGAAGGGTCGAATGGTCGAAGTGGCTGGCATTGCTCCGGTATGGAGCTAGAGGAGCAGGAAGGACAAAAAATCCAACGCGAAATGGAGTGAGGGAGAGAGTAAAGGATATACAAAAGTAAGGCCGACCTGCCTGCAGGGTGTCGCGCGCATCCGGGCAGGGTAGCGCGCGCAGCAGCCCTGTTGCTTTAGCGCAGGAGCGGGGGAGAAGAGTAGTCGATGTAAGAGCCAACTTTTCAGTTTATGCACCGGCTCTGCTTATCCAAAGCTCAGCATAGCAAATGCTCTGCAACGCAAAAGCACTAGCCGAAGCTGGCCCGCTCGAGCAAGAAAGCTTCTACCTAGCCCCCCAAACAAAGGTCTCTCTCCTCCTATCGGCCGAAGGCGGAACCCAAAACGCTAGCGGCCCCCACTAGCGTAGCGCTTCCCACAACGTGCGCCTCGGGCCACGTTGTGCCACGTTGTGCTTCCGCGAAGCGGAAGCCGGCCTACCGGCCCCAATCCACAGCCTTCCAAAAAGAATAATGAACAAAAATGAACAGAATTAGTGAACAAAAAGTAAAAAGATTGACTAAAAAGTCACAATATTTCTTAAAATACAATTGCCAGAGCTCATGCAGAGCACTCCAGAGGAAGACTGGACAGCAGGTAAGTAAGGCACTCGTGTACCAACAAATTGACGAGCGGATACCAAATACTGGAACGAAAAGAGCCGTTATTCAACGACCAACGAAAATGATCAACCAACAATTTGGTCAATAGAATCGTCTTGGTTCAGACATGACATGCAAAGATCGTAGTCTTCGCCGGAAACTGCAAATGGTAATAGCTAACCATTTGCCTACACCTGTAGTGGCCTGGACTGGAGGGGGGGCAGGGGCCCACCCGGGCTAGCGATTGAGAACTGACGACGTCATGCCTAGCAATAGGTCATTGTTTGAACGCCAGATAGACTACTTCCCCTAGGCCCGAGCAACGACGTGGTCAGAATGGTTTGGTTGCACGGGATGAACGGATGCCTTGTGCTAGGGTGAAGATGGATGCAGGACACGGTTCGTCAGAGAACTTCCCTGGTGCAAAGTCGAGCAACGACGTGGTTCGACCATTGTCATTCCCAGGTCCGGGCCAGACCCTAGCTAGCTGGTGAAACGGACTAACTTCCGAGGGTGCATGGATAGCCAGCACCATACCGAGACAGGCTTGCCGGGGTTTTTGTTGATGGAGGCGGAGCTTAGCAACTACTGTGAAGTAGACTACTCGTAGGTGACGAGTGGAATCTACTCGCTCAGCCTATAGTAGACTTCGACGTGATTCAACTCAAACTTCTAGCAGGGGAGGCTCAGTCGTTACTAACTGGATGGGGGGCCTGTAAGGGATGGGGCCGGGGCGGACCACCGGCTTTGTCAAGGCTGGGGGGCCGGTAGGCCGAGGCCCGGGACCCGGGACAGGGTTTTCCCCAAACCTCGCGTAGCTCGCCCCCACGTTGTGCCGCCCGCCCGGGCCAGGCTCGCGTAGCTCGCCCCCACGTTGTGCCGGCCCAAACCGCGCTATTGTGCCACCGCTGCCCGCTAGCCGTTTGCCTGGATTACCACAGAATTGTTGTCTCGGGCCTGAGCCTTCTTAATCCACCTATTATTGGTGGCCATTCCAATTCACTCCTTGGCGGCCGGCTGGATTGGCGGTGACAGGGGGCGCGACCCGTTAGTGACTAAATCAGGAAGTTACTAAGGACCTACTTCGATCATCCGGGCGCTCCGGCCGCCTGGGGAGGCGCCTTTCCGTAAGAACCCAGATACCCCGAGTTGATGGCCTGGCGGGTCCGCACCACGCGGCCGAGCGCCCTGTAAGATGGTACAAGAACTGGAAGGGTTATTTAGTGGATAGGTTCGCTTCGCTGGGAAGCTACGGGGTAGGTTGGCTTGGCTGACCCTCGGCTCCGCTCACCCTAGGCTAGACTGGGGCTTGGCTCACCTACGACGTAGGAGTTTGGCTTCGCTAACCGATCCAATAGGTGGCCCCGGACGTGTACAATCGTGTAAATAGGCAGTTGGATGCTTTGCTGACTGAATGGGAAGCGGGGCTAGGGTTGGTTGTGGTGATGGGTAATTGTTAATGACCCGCATTCCGGCTAATTACTATTCTTTCCACCCCTGGCCAGCAGGGGCCGGGTTCATCGGGCCGTGGCTCGCGGGGCACGGCGCATTACGAATAGAAAGAATACTACAGGACTGTTTCCGTGCGTTCCTAGCGCTTCCGCTAGGATGCAATCCGAGTTTCTGAGAGGTGTCGAAGGTGCTGCGAGGTGCACAAACAACTGCCAACAATCGGTTCGCTCCCGGCTAGTATAGGCTCGCCTCGCTCACCCTTCGCCTCGCTTACTGGCTGGATGAGAGGGGGCGAAGGCCGAAGGCCTGAGCCCGGGGATGGGGCCTACCGGCCCCATCCCCGGGGCGAAGGTTTTTAAACCGGAGCCCGGGGAGGGGGGACCCCCCGTTAGGGGGGTCCCCCCTCCCCGGGCCGAAGG
>Contig02+117677
GTGTAAATAGGCAGTTGGATGCTTTGCTGACTGAATGGGAAGCGGGGCTAGGGTTGGTTGTGGTGATGGGTAATTGTTAATGACCCGCATTCCGGCTAATTACTATTCTTTCCACCCCTGGCCAGCAGGGGCCGGGTTCATCGGGCCGTGGCTCGCGGGGCACGGCGCATTACGAATAGAAAGAATACTACAGGACTGTTTCCGTGCGTTCCTAGCGCTTCCGCTAGGATGCAATCCGAGTTTCTGAGAGGTGTCGAAGGTGCTGCGAGGTGCACAAACAACTGCCAACAATCGGTTCGCTCCCGGCTAGTATAGGCTCGCCTCGCTCACCCTTCGCCTCGCTTACTGGCTGGATGAGAGGGGGCGAAGGCCGAAGGCCTGAGCCCGGGGATGGGGCCTACCGGCCCCATCCCCGGGGCGAAGGTTTTTAAACCGGAGCCCGGGGAGGGGGGACCCCCCGTTAGGGGGGTCCCCCCTCCCCGGGCCGAAGGATTTNTCCTGAGGCCGGGGAGGGG
>Contig03+1515
TGCTGACTGAATGGGAAGCGGGGCTAGGGTTGGTTGTGGTGATGGGTAATTGTTAATGACCCGCATTCCGGCTAATTACTATTCTTTCCACCCCTGGCCAGCAGGGGCCGGGTTCATCGGGCCGTGGCTCGCGGGGCACGGCGCATTACGAATAGAAAGAATACTACAGGACTGTTTCCGTGCGTTCCTAGCGCTTCCGCTAGGATGCAATCCGAGTTTCTGAGAGGTGTCGAAGGTGCTGCGAGGTGCACAAACAACTGCCAACAATCGGTTCGCTCCCGGCTAGTATAGGCTCGCCTCGCTCACCCTTCGCCTCGCTTACTGGCTGGATGAGAGGGGGCGAAGGCCGAAGGCCTGAGCCCGGGGATGGGGCCTACCGGCCCCATCCCCGGGGCGAAGGTTTTTAAACCGGAGCCCGGGGAGGGGGGACCCCCCGTTAGGGGGGTCCCCCCTCCCCGGGCCGAAGGATTTNTCCTGAGGCCGGGGAGGGGCNNNGCCCCTCCCCGGGC
>Contig04+1509
CGGGGCTAGGGTTGGTTGTGGTGATGGGTAATTGTTAATGACCCGCATTCCGGCTAATTACTATTCTTTCCACCCCTGGCCAGCAGGGGCCGGGTTCATCGGGCCGTGGCTCGCGGGGCACGGCGCATTACGAATAGAAAGAATACTACAGGACTGTTTCCGTGCGTTCCTAGCGCTTCCGCTAGGATGCAATCCGAGTTTCTGAGAGGTGTCGAAGGTGCTGCGAGGTGCACAAACAACTGCCAACAATCGGTTCGCTCCCGGCTAGTATAGGCTCGCCTCGCTCACCCTTCGCCTCGCTTACTGGCTGGATGAGAGGGGGCGAAGGCCGAAGGCCTGAGCCCGGGGATGGGGCCTACCGGCCCCATCCCCGGGGCGAAGGTTTTTAAACCGGAGCCCGGGGAGGGGGGACCCCCCGTTAGGGGGGTCCCCCCTCCCCGGGCCGAAGGATTTNTCCTGAGGCCGGGGAGGGGCNNNGCCCCTCCCCGGGCC
>Contig05+2492
CCGGGGATGGGGCCTACCGGCCCCATCCCCGGGGCGAAGGTTTTTAAACCGGAGCCCGGGGAGGGGGGACCCCCCGTTAGGGGGGTCCCCCCTCCCCGGGCCGAAGGATTTNTCCTGAGGCCGGGGAGGGGCNNNGCCCCTCCCCGGGCCCCKTCTCTCAAAAAAGGGCCCTATCGGGCCTTCGCCCCCATTCTCTCCCAAGGGGAAAAAGCGCGTAGCACTTTATCCCGTACTCAGATAACTTTCACGTGGGTAGGGGCGCGTAGCGCCCCGCCCTACCGGCAGAAATAGGGAGGGACAAT
>Contig06+3509
CCCGGGGATGGGGCCTACCGGCCCCATCCCCGGGGCGAAGGTTTTTAAACCGGAGCCCGGGGAGGGGGGACCCCCCGTTAGGGGGGTCCCCCCTCCCCGGGCCGAAGGATTTNTCCTGAGGCCGGGGAGGGGCNNNGCCCCTCCCCGGGCGGNATATCATTCTTGAAGTTTCGGAAAGGTTGTCGCGCTGCCGAGTCCACTTCTGCAGCAGATGGGTAGCCGAGTCCTACGTTGTTGCTTCAGCGGAGGTGATTGAGAAGGAGCCGAGTCCGCATTTGAGTCCGGAGCCGTAGCCACCCGGGCCGAGGCCGCATTTGAGGCCAAGGTAGCCGAGTCCCCAGCAGCTGCTTCAGCAGAGGTTTCTCAGGAGGGAGAAAGCTAGTAAGGCGCTTCTTTCTCGACTTCGTTCCTCACGCTTCCCCCATGGTTATCGATAGATCTTTCGATTGGTTTCTTACAAGTATGCTTCAGTCAAGTACTCATTAGCAAGAATACGGCCGGGACCCCGATAAGCGCTTTGGGCTGTGTGCCCGCATGGCCTGCCTAAGCTGCACCCGCCTGCCAGGGGTGACCGGTCTCTAGGAGGGCAATCGCCCCGACCAAATATGTCTTACCAAGCATAGCGATATGCTCGCTCACCAAAAGAAGGAAAAGGAGAACACGCAGATGTTTACAGTGGCCCGGGGATGGGGGACAGGGGGGTCCCGGGGAAGCGCGTAGCGCCCCGGGACCAGGGTACAGCGCGTAGCCCAGGGCGGCGGCTAGCTCGAGAAAGCCCGGCTTTCTCGAGCCGGGGAGGGGAAGCGGGGTGGACTGCCCTGMSGG
>Contig07+1227
GAAGGCCGAAGGCCTGAGCCCGGGGATGGGGCCTACCGGCCCCATCCCCGGGGCGAAGGTTTTTAAACCGGAGCCCGGGGAGGGGGGACCCCCCGTTAGGGGGGTCCCCCCTCCCCGGGCCGAAGGATTTCTCCTGAGGCCGGGGAGGGGGCCGGTAGGCCCCATCCCCGGGCCGAAGGTTTTTTAAAACCTGAGGCCGGGGAGGGGCKHMGCCCCTCCCCGGGCCACGTATCATGGTTTCTATTACTCGCAGCAGGCAGCCCACCGTATTCTTTCCATCCCCATCAGCCGATATGCCGAGGGGGGGTGATCGAACAGTATCGTATCCATGGACCACTGGACCAACTTCCCTTTCTGAGGCGGTGGGATCGGGTGGACGGGGTGGAAAGTTGGGTGATCAATCTGAATCGGGTAGGAGAGTGATCAGAAGTCGATTCTGAATTCCTGTATTCCAGCATATCGGGTTACGGCACTCGGGATCCGTCCGTTCCATCAACGGGTAGAGAATCACGAGAGAGGAAAGCTATGAAAGGGAAGGGAAGAAGGCAAGCTCAGCTTGCTTGGCAAAGGAAGGACGTTGCAGGTAAAGGAAAGCTACGCTCAGCAAGCAAGGGAAAGGGAAGGGGGGGACAGCTGCCAGCCCAAACACTTT
>Contig08+1202
CTTACTGGCTGGATGAGAGGGGGCGAAGGCCGAAGGCCTGAGCCCGGGGATGGGGCCTACCGGCCCCATCCCCGGGGCGAAGGTTTTTAAACCGGAGCCCGGGGAGGGGGGACCCCCCGTTAGGGGGGTCCCCCCTCCCCGGGCCGAAGGCCGGGGAGGGGCGGAGCCCCTCCCCGGGCTCCTTCTCCTCGCTTCGCTCGGCCGCACCCAAGGACAGGGCTTCCCTCGAACCGATCGCTGGTTAGCGCCGGTACCGCTTGCTTCGTTGGAACCTACAGCTACTAACCACGCCGAGGCTTTAAGCCTCGGGCTAGCGGGCAGCCCTGGACTCGGCATCGCTCGGTATAGCGCGCGCGAACTAAACCCGCCTCGGCTTGCAGCCGAGGGCGGCCCGGCCTCGGCTTGCAGCCGAGGGCAGGCTACGGCACCCGGCCTCGGCTTGCAGCCGAGGGCTATAGCACCTCGTTGACACTCGGTAGCCCATACACCTCGTTGACACTCGGTAGCCCAGTATAGGCTCCGGCGCCAATAACCCGGCCTCGGCTTGCAGCCGAGGGCAAGCAGCGGGCAGCTAAAACAAACTAGGCCCAGGGCTCCCACTGCCGGCACCCGGCCTCGGCTTGCAGCCGAGGGCAGGCKWMGGCACCCGGCCTCGGCTTGCAGCCTCGGGCTACGGCACCCGGCCTCGGCTTGCAGCCGAGGGCAGGCKWMGGCACCCGGCCTCGGCTTGCAGCCTCGGGCTATAGCACCTCGTTGACACTCGGTACCCAGTATAGGCTCCGNNGCTGGCTAACCCGGCCTCGGCTTGCAGCCTCGGCTATGCAAGGGCCAGCGCCGCTGGCCGCCCGCGGTTCATAGTGTTTAGCGCGGGCATGCGTTACCACATATACCTCGACACAACAGAGCTCCGAGGGGAAGCGCTCCGCGCTTCCCCCCCTGCCGGTACCGCCATGGGGAAGCGCGCAGCGCTTCCCGTGTCATCCCGGGGAAGCGCTTCCCATTCGGGCGCGCTTCCCCGTTCAGTGCCGCCCTGGGGAAGCGCGGAGCGCTTCCCCGGCTCCTTCTAGCCCGGGGAAGCGGGGGAAAACGCTCCGCGTTTTCCCCCGGGGCCTTGTTCCTTCTCCGTGGTTTCCTGGCCACCAGGCCAGGAAAATTGAGTAAATAGAACCAGGCTGGTTGACGAAGGAAACCAGGCGGGTAAGGCCCCAGGCAGGTAAGGCCGTAGCAGCGAAGGACGGAAGGAGGAAACCAGGGACGGAGGCAGCATTGCCTCGGCTTTGCCTCGGCAGACACGTGCGTGCATGCTCGCTTGCTTCGCTTGGTAATGGTAAGGGCTTGTTGGATGCCAGCTACCTCGCTGCGCTCGGTATCGGTACCGGCACCCCGCCTCGGCTATCCGCCTCGGTCCCTTTAGTGGTTGGCTGGTTATTGTCTTTGGTAAGCGTGCTTACCTCGCTTCGCTCGGTAAGCGCGCGCAGCTACCTCGCTTCGCTTGGTATCGGTCCCTTGCCTCGGCTATACGCCTCGGCTTGGTTCCTTGACTCGGCTAAGCCTCGGTAAGAGTACTCGGTAAGGGTAAGGGAACGGACGGACGGATGGAGGAATGAAACCAAACAAAATACCTGGCTGGTTGACGAAGGAAACCAGCCGGGTCCTCCGAAGGACGGAGGAAGGAAACCAGGCCCTGGGAACCGAAGGAGCCAGGGACTGGTTGACGAAGGAAACCAGGCCCTGGAAGCGAGGCTGCCATCCAAGCCCTTACCGAGCGAAGCGAGGAGAAGGAGCC
>Contig09+448901122
TCCCCAGCAGCTGCTTCAGCAGAGGTTTCTCAGGAGGGAGAAAGCTAGTAAGGCGCTTCTTTCTCGACTTCGTTCCTCACGCTTCCCCCATGGTTATCGATAGATCTTTCGATTGGTTTCTTACAAGTATGCTTCAGTCAAGTACTCATTAGCAAGAATACGGCCGGGACCCCGATAAGCGCTTTGGGCTGTGTGCCCGCATGGCCTGCCTAAGCTGCACCCGCCTGCCAGGGGTGACCGGTCTCTAGGAGGGCAATCGCCCCGACCAAATATGTCTTACCAAGCATAGCGATATGCTCGCTCACCAAAAGAAGGAAAAGGAGAACACGCAGATGTTTACAGTGGCCCGGGGATGGGGGACAGGGGGGTCCCGGGGAAGCGCGTAGCGCCCCGGGACCAGGGTACAGCGCGTAGCCCAGGGCGGCGGCTAGCTCGAGAAAGCCCGGCTTTCTCGAGCCGGGGAGGGGAAGCGGGGTGGACTGCCCTGMSGGC
>Contig09+448901122_2
GGGCAGTCCACCCCGCTGTAGGGTCTGAAAGACACTCGACCAAAGGGAGAGGGGAAAACGCKWMGCGAAAAAAACAAACCGGACCAAGGAAGGAAGGCTTCCGGCCTCGGCCAGCTACCTTACTTCCATGGCTACCTATCGCTTGCTTGGTAGCGCTGGCTACCCATCGCTTACTAGGGAGCCCTGGCCTATAGCTCGTGGCACAGCTGAATCTCCCTCCTCGCTTCGCTCGGCCGGACCTGGCCTATAGCTCGTGGCACAGCTGAATCTCCCTCCTCGCTTCGCTCGGCCGCTGGCCAGGGCTCTGGGACAGCTGGCGCTTCCTCCTCGCTTCGCTCGGCCGCTTACTTGATTGGAGATCGCTTACTAGGTATCGCTGTCTTGGTCTAGGTATTGCTGGCTTGGTAGCGCTGGCTTGGTTGGCGNNGGGATCGCTGGCTCGGTATCGCTGGCCGATAGCTCAAAGCAACTGGGTTGGACACGTGAGGAAAAAAACCAAG
>Contig10+21787
AAGGAAACCAGCCGGGTCCTCCGAAGGACGGAGGAAGGAAACCAGGCCCTGGGAACCGAAGGAGCCAGGGACTGGTTGACGAAGGAAACCAGGCCCTGGAAGCGAGGCTGCCATCCAAGCCCTTACCGAGCGAAGCGAGGAGAAGGAGCCTTTAATTTATCGCTTCCCCGGGAAGCCCCGGGCTTCCCGGCCTGCGAAAGCCCTGCCTAAGTACCAAGAACCGCGGACCAAGCACTAAGCACCAAGGATCCAGGAAGCACCAAGGACCCAGGAAGCACCAAGGACCCAGGACCAAGCAAGGGCCGAAGGATTTATCCTGAGGCCGGGGAGGGGCGGAGCCCCTCCCCGGGCTCCTTCTCCTCGCTTCGCTCGGCTGCACCGGCTTCCCTTTCCTCGCTTCGCTCT
>Contig100+2227
GAAGGCCGAAGGCCTGAGCCCGGGGATGGGGCCTACCGGCCCCATCCCCGGGGCGAAGGTTTTTAAACCGGAGCCCGGGGAGGGGGGACCCCCCGTTAGGGGGGTCCCCCCTCCCCGGGCCGAAGGATTTCTCCTGAGGCCGGGGAGGGGGCCGGTAGGCCCCATCCCCGGGCCGAAGGTTTTTTAAAACCTGAGGCCGGGGAGGGGCKHMGCCCCTCCCCGGGCCAGCTCCCCTCTTCCGTTGCAGTGGTAGCTTCGGGTTTGGGTGGGCAACCTGGCAAATCAATGTCCACGGGAATACTCCGCGAACAGTACTGTAGGAATCTGTGCGTTACATGCCTCCCTACACAGTAAAGGCTCCCATAGCAATTACAACCAATCCAATCCTTTTTACCTACTCCACGTAATAAAGACACGGTCAAGGAAGGCCGGGAGCTTTTACCCAATTGAAAAGCAGGGTAAAAGCCCCGCCCCGATCATACACCCGGATTAATCCCGGCACTGAAAAATCTGATTCACTAGGCTATGCTTTCCCCGTGGTCTACAGGGATGAAAGCCCGAAGGTTAGTCGTCAAGGGCGCCCTCGATTGCCATACCCAACAGACTCACCTTCAGCACAACTACTGGTACTAATGGTACCCGCACCAGAAAGAATTACAGATCCTGTTGCCGACCGAAGGAAGAAATTAAGTACTGTTTTGTCTATTTCCGAAGGCTTTCTCTCTTTGCTGCTGGTTGATTCATTGATTCCACAGAAAAAGTCGACATCATCTGGGACTCGAACCCTGAAGATTGAGTGAATGGAATGGGAATACCAAACAAAAGTCTTTCCCACCAGCAGCCCTACCAAGCTGCGGAACCTCGGGCATAAAAGCCAGAGCTTGCCACGACGAACCTTTCAATTAGCACCCATCCCTTCTCTCGGGACCTAAAACCCAACGACCAGCGCATACGCAGACGCAATCGCAGGATAAATATCACCTGGGCTAGCCGAGAGGACAATCCCCGGCTTTTACTAAGGCTGGCACCGAGCGGCTTGGTCACATCCATCTTTGTCCATACGCCGGAAGTACCACTAGCTGTAGCTCCAACCTGAGTAGCCTGCCTGGGAGTGAAATCTCGTGTGAATCAGCAAGGACCACCTTGCCAGGCTAAATGCTCCTGGGTGACCGATAGCGAAGCAGTACCGTGAGGGAAAAGAACGGGGGGTGAAATAGAACATGAAACCGTGAGCTCCCAAGCAGTGGTAGGAGAATCGGATCCTAAACCAAACAGCAGCCAGCCAGCCAGAGAAAGGCTGCCTGCCTGGCTGTTTTGGCCGCGTGCCTGTTTAAGAATGAGCCAGCGACAACTAGGCAGTGGCCTGAACCCACCGGAGCCGTAGCGAAAGCGAGTCGGGCAATTCTGCTTATGGACCCGAACTTGGGTGATCTATTCATGACCAGGATGAAGCTTGGGTGAAGCGTTGTGGAGGTCCGAATTGACTGATGTTGAAAAATCAGCGGATGAGTTGTGGTTAGGGATTAAATGCCACTTGAACCCAGAGCTAGCTGGTTCTCCCCGAAATGCGTTGAGGCGCAGCAGTTGACTGGACTATCGCCGGGGTAAAGCACTGTTTCGGTGCTTTAGCGAGAGCGCAAATCGAGGCAAACTCTGAAGACTAGATATGACTCCCGAATAACGAGGGGGAAAGGGTCAACCAGTGAGACGATGAGGGATAAGCTTCATCGTCGAGGGGGGAACAGCCCAGACAGTTAAGGCCCCGCCCCGGCAATGACCGCTCAGTGGTAAAGGAGGGAAGAGTGCAGAGACAGCCAGGAGGTTTGCCTAGAAGCACCGAGTGCGTAATAGCTCACTGATCAAGCGCTCTTGCGCCGAAGATGAACGGTACTAAGCGGCCCCAGGGCGAAGCTGTGAGATGTCGAAATACATCGGTAGGGGAGCGTTCCGTCCGCACCAGCGCGAGCAGGTGTGGACGAAGCGGAAGCGAGAATGTCGGCTTGAGTAACGCAAACATTGGTACCCGACAAACACGGCTGGTTCGTCCACAGAGGGTGAGTCAGGGCCTAAGATCAGGCCGAAAGGCGTAGTCGATGGACAACGGGTGAATATTACTGTACTACTCCTTGTTGGTACCGAGGTACGGAGGGGGCTAGGTTAGCCGAAAGATGGTTATCGGTTCAAGTACGCAAGGTTAATGGACGGGCAGCCTCGAGCCAACGTCCGAGCACTAGGCGCTGAAGTAACCCACGCCACACTACCAAGAAAAGCTCGAACTTCGACGCAAGTGGGTACAAAAGTACCTTCTCAATCAACAGTTTTCTGTTCCTCTGTATAAACTGCAGCACGGAATTGTCTACCTGAAACGCCTGACTTTGCAGATGGGAAATGGCTCTGATGTATTGACTGGACTTAACGTTTCACTTTAGCTTGAGCAGCTGAACGTCTTTCGAGCTCATTAAACGATACCGATATATTGTGCCCTTTTTGGAGACGGGGGCGATTCGGTGAGGTAACCGCCCGATACTGAACCGTTGCCACTGTCAAATTACCAGTCTTTAGGCCTGCAAATCATAGGCAGGTTGAAATGAACGGGAAGCATGGAGTGATCCAGTATGCACACTGCGTAGTAACTACGTTTCAGCACGTATCTTCCATCCTTTTTCTCGACCACACTCTCTGATAATTCTATATATTACTCTATCTTGAACACTTCCTTAGGAAGTTTTGGGCTGTTTGGGCAGGGTCAATAACGAGGAATTAGTAAGACATAAACACACCGATTCGATTGCACTGGAACACTCCTGGAGGACTTCTCTGGCACACAGCACACCCACTGTTGTGGAAATTCATCAATCCCGGCAAACAGAGACACTGATTGCACAGGAAACCGGCTTCTACTTTCGATGGTAATAACACATTCAGGGAAGCGGAAAGGAACGGAGAAGACTATAGTAGCTAATACCTGTGCCGTATATCTTGGTATTCGGAAGCTCGTTCTATCCGCCGCTATTCGTTTGTGTGCAAAAGTAGCCTTTAGTGAGCATTTACTTCCCGTTATGACAATCCTACTACCGTGATAACTAGAAAGAACTTGCCTGCAAGAAGTGGGTAGGCCACACCATTTGCTCAAGGTTGGTGCGTGCGATCGGACAGCTCTGTGGCTCTAGCTTAAAGAGGTTTCATAAGCTGCGGTTTCGGTTGTATTTAGTACATAATTGCCCAGAGATTCAAACCACCTAATAATTCGCGGCTGTAACGGAGTGGATTCGAACCACTGATCCAAGGATTTTCAGTCCTTTGCTCTAACCAACTGAGCCACCTAAACTACAAGAAAAATCGCTATCGGTTATTACTACATCATTACCAGGCCACCAAAAAACAGCAAAGCGCGGAGCAGAAGCAGGTAGGTAAAGTGGAGTAAAGTTAAGTAAAGTGCGTTTTGTCGGGTCAAGGACAACGTTCTCACGTTTGGGAGGTTGGCCTCAGATTATTCCATCAGCTTTAAGACCCGGAGAGCACTGGGTGCCAAATCTCTCTACACTTGCGTACGGTTACATGACTATAGCCTGCCTCACGGGACCTCGGAACAATCCTCTACCCCTCCCCAGCCCCCACCAAGGAGAGAAATCCTAATCTTTCTTCTTATCGAGCATTCTCGTTAGTTAGAAAGTACATTTCCGGCTAACCGCGAAGTGTGTCGCCCTCCCCGACATTAACCTTTCAGGGAGCGGAGGGAAAGGCGAACAGGAACAGATATTACTACACCGGATATCCGGCTTCTTTTAGGTCGTATCATAGTGATCGCATGCGTTGCATGCTTGCCCTTTGGTGTTTGTTTTTCATCGATTACTCATTAATTATAACAAGGCGATCTTATTACGAATGAAATGCACTTCGAATCGGGAGAATTGGATCTGTAAAGTAATAATACCGAGATCGTTGTAGACACCAAGTATGACAGACGTATGCTTCCTCATCCGACAAGTCCGAGACTCGGACACCCGAACCGAATATCAATCGTAGTCGAAGCCAAATGTTGCATCTGCGATGCTATTGAGGCACGGAAAGGCACACGTCACGGCCGGCCCCCCGTATTTGGTCCTTGCACAGTGCTTGCTTCGGGACCACCACGTGGAGCGCCAATACAAACTGGCCGCCCTGATTCGAGACGCTTTGACCAGCCTAATCAAAGGCTTCCTCGGGAGCATCTACAAACAAGGTCCTGGACCGTCAACCCATAAGGGAGATATCTATTCATTATAAGGAGATCTCTCTAATCTTACCTGGGTAATCAACTTACATCGTGTTGGCCCAGTTGGATCCAGGGGCTTAGGTTATATCTCGCTGGGCTTTCATTGATTAAACAAATCAGTATCCATTATCTACTACTACTACTTGCATATCAGAGCTTACCATTAACGCTTGTTAGAGATTACCGAACATGACTTGAAGGAAGGTCATAGCTCGGTTCCTGGCCCTCGGCCTTTACTCGATTGAATCTTCGTCTTCGGCCATAATATCATGAAGTCCTCGGCTCTTCCCGACTTGAGTAGCCTTATCGAGAAGTTGGAACGCACTCGCAATCAACAGATTCGAGCACACGAGGGAAGACCTGATGCCCCGGCTCAAGGGCGCAAGGGACGAAGTTACTCGATCGACCACTAAAGCGGCCTCCTTCTAGGCCGCCCTAGGCCCGCTTTAGTGGTCGAGTGCCGTCTCGGCCGAAGGGAAGGGAAGAGGTGTGAAATCACGTATATGATCTGGATTTCGTTTGGCATGCGAACCTCTCGAAGATTCCTGTCTGTATTCGAACAACGCTTTCTTGGTCAAAGTTACGAGTGTGCCTTCGCGGGCCGCCACCAACTTCAAGGGGGTAGGAAGGGCGGAGAGCCACCGTTGGCGCCTAACGCTTACTAGAAAGTTCTTACGCCCGAGCTCTTACGCCTAACCGTCAATAGGGAAAGCTCTAAGGTGCTTGAAAGCCAATGAAAATGCGGCAGGAGGTAACAGGGAATTGAAAGGATTCAGCAGGAGTTGAAAGAATAATTTGTTTTCTCGTAAAGTCAATTTCTTGCGGGGCACTAAAAAACGAAATTCCCAAAAGGGTGAAAAGACTGAGATCTGTATGCACCTTTGATCAGAAGGACCTGAAGAGGAAGGCTAAGGGAAGGCTCCAGAAAAGGGCAGGACCCCCGGATATTATCGATGCTGCTTCGAGAAAAAGAAAGTTAAGCATCTCATGACTCGGATATTTAAGAACGGAGAAAAATAATCTTTGGTTTTTACGCATAGGAGATAATAGTTGCGGAAACTGGAAAGCTGATAGGAAGCGCATTAATTAGGTGAAGCGAAGGAGTCTCGGAAAGGATGGGCAAAGCAATGTGGACAGAACAAAACCTCACCCGCCCGATCCCCATCCCCGTGCCTTAACGGGCTTTAGCCTCTACGTTAATCTTTGACGAACGGCTAGTTATGTTTCCGGGTCTCGGTCTGGTCCGCGGTCTCGATCCTGGGCCGCGGTCTCCTGGGAAGCGGGGCACAACTGGTACGCGGGCTCCTTCTCGGATGCGGGCGAATCGGACGCAGGCTCGGGCGGAGAAAGGGTCAAAATCGGTTGAAGAATCGTCAAAATCAGATGAACTTGCCCCTTGATTCTATTTCTTCGAGCCTTCTTCAGGAATAGTTGCGGGTCGATAAAGCCTCTGGAGGTCTAACTGAATCCTCAGCCAAAGGCTGCTGCAACGACGAATTATCTGTTTTCTTCAGACTTAGCCTGGACAGAATTGAGCCGGACTCAAACGGATAATAATTCGTAGACGCTCCAGGAACTGGGAAAGCCCCTCGTTTTCGCAACACCCCGAAGAAGATTCCGAAGTTGGAACCGGAACACGTCGACTTGCTTCATCTTCCCCTCGAACAGCTAAAGTTGAAGCTTCCTCCAAGGCTGCGTAGTATCTATAAATTATCTTTATCAATACTATTCCGTATGTTAATAATACGAGGATTCCTATAGGCTGTTGCAGCTCTGTAGGTATATGATTAGGCACATCATGCCAAGTGTCATCGTAAGTAGATTCTGCCTCAGTAAAATGCCTTGCGACTCACTATCGAGATAATCAGACACCTTCCAAATTCTCTTTAAAGTATGACTATCAGGTTCAGTAGTTTTTACCGCCACCTCTTTAGCAAGATCAGCCAGCGGCTGACTCTACGAAATACTATTAAACCAGGGAGTTAAAACAAAGTACCAAACCGCAGACAAGAGGGTCAAATACACGAACCCAATCAGACCTGGAGTGAACCACTCTTGCTCAGAGCTCCAGAAATTGAGGCTTGGTCTTTGACCAGAAACCCTTCCTCTGCTTCGTGTTTTCCCTAAGTAGCTGTTCCAACGAATCAAGGCGCCGGCGGATTGATCTCCCTCGATGTTCTCTTTTACTAGTTGCTCCAACGTATCCAGTCGAGTCTGAAACGAAACTGAATCAGCAACTTGTGAAGAAGTTTCACCTTTCTTTCTTCTTCGAGATTTACTGGGGGCGGCTACTGAAGTCGTAACACTTACTGAAGCATTCCCGCCCTTATCACGGCGACCCTTAGGGCTGGTTTAGCTACTGCTGAATTTACACCCTGCGCCGGTTCCGTAAATGCTTCAACTATTGATTGGGTTGCTGAATTCGTATCTTGTGTTGATTCCGCAAATGTTTCAACTATTGATTGGGTCGCTGAATCCATACCTTGCGTTGGTTTCGGAAATGCTTCAACTATTGATTGGGTCGCTGAATCCATACCTTGCGTTGATTTCGTAAATGTTTCAACCACTGAAAATATGCTGAATTTACACCTTGCGCCGCTTTCACTACTGATTGGGTCGTTGGTTCACTTTGCATTGCTGCCTTTTCTCTCCGTATTGGTTTAGTCAAGCCTGAAAACCTTGTGCGCATTGGTCAAAGCAACTCTTTTTTTTGACTCATGCTGAGAGTAAGATCCACGCTTTCGGGAAAGAAACACATAATCAAAAACAAAAGGCTATCAGATTCTGTGCACGAACCTCAAACCTGAGGCAAATTCATGCACTTTATCCGAATGATTCATTCTACCCGTTTACAGTGTGGAATAGGAAGAACAAGTAGAAGCCAGAGTTAGGGTAATAATCAGACCGATCCTAAAGCATGGAAGTTTCAGCAAACTGCTGAAAAGAAGCTGGCTTCTAAAAACACGTATACAGAAAGGACAACGCCAAAGGCGGTTTAAACGGGTGTGACATAATGGGTGGGTCGATTCGCCGATGTCCATGCGGTGAAGCATCTACCTTATCACCTTTACCCTCTTTAAAGGGTAAAAGCGAGACGAAAATTAGGTAAATACATTCTTTGAGCTTTCGACAAAGAAGAAATAAATGGCGAGTTGAATCGGATTTGTGTATTAGAGATGAAACGCACGCGTTTGAATCCGACCGGCCGTAAAGGAGTTGGAGGCCCGCTGAGTAAGCGAAGCTTCCGCTGCCGATAGGAAGGTAAGAGAATGAAATGAATGATGCGCAGGGTAGATGGCCCGGGTGTTAGCTCTGAGTTCGTGGTACCTTTCAAGTAAGATCCATAGAGCTCTCTGGAAGTGAAAAATCTTCCAGCATTAGTCATTATCTGCCAGTCTGGCATGGGGCTATAGTAGTCTGGTCCCGAGGACCACCTCGACCAGGCCCATTGCTAGCATAATATCGTGAGCTCCCTTGAATGGGGGGGCCCCTGTTTCATTTCAAAGGGGAGGGATACACAAAGGTCTATAGGTAACCGAAGCCGATTCCACGCGAAGTCCACAAGGAGTGAATTTCGTGTCAAAATGCACAATATTGTGAAATATTACGCAGGATCGGTCGACTTAGGATCCTGGTCTTAAAATACGGCGAGATCAGTTGCAAAAAGGAGCGGGACGACCTGCTCTGATTATTACCGATTACAAAGGACCTATTGTAATCCGATATCAACTTACTCGGACCAGGGCAAATAAGTAATAAATTGAGAGTAGCTTATACGGTCTCTTCCTCACGGCAGTGGAAAAGACCGCATGTTTTCCTTCCAATTTCGAGGGCTATTTCCCTTACCTGGATTAAGAAAACCCTATCTCTCTCGGAACAAACCTACAGCTCGCCCCGCGAGCACCCTAACTCCAACATTCCGGAATTTGCACTTTCTCACTCTATCGAGAAGGAAGTCTTAAGGCTCTTTACCAAAGACATTTAGTAAAGCGGCTAGTGAGAGAAGATTTTTCTCGGACTGTACTACGATCAGGGCAGGACAGGAGGAAGAAGGTGGTTTCATACCTTCGTGCCAACAACGATGTATAGCGCCTGTAGCTCCCGAGGATGACTTGCCTTTCGTCGTGAGGCCGTCCTGTCAGTAACGAAAAAGATAGCTTAGCGTGCTCGAAAGGTACGCCGATTAAAGTCAAAAGGTGCGCTAACGACGCACCAATCCAAGATAATCATAAATTCGCAGGCTGCGGGCCGAAAAGGCCTTAAAGCCACACGCGTCTGAACAGTGCAGGTGTCGGCTTGATCCAAAGATAGCCCAGTCCTTATGCAGACGGTGCAGTTACCCCGTCCTACATGTTGAGGCAGGCCTTCGACGGTGCGAGTATTATCAAACGGGTTTAACGAGACGAAGCTTAACTACGTGGGAGGGGGGAGCGTAGTTAGCAGGTCAGGGTAAAATCTACCTGTGATTCCGTACGATCGGCTTAGTGATTATCCAACTTTAGTCGCTGAGCCTAAGCAACTTATGACTACTCCACTGATTAGTTATAACCGAGAGAGAGATTCAATTATTAGACGTTTAACTAAAACTTTGTCAAAGGGCTGAAACACTGCCTAATCATGGAAGGAAACATTACTTGCATGCTAACTACTCAGAATGATTAATCCAGCGAATGTGATAACCGTCACATTCGAAAGGGGGAAAGCTAATCCTAGTCACTAACAGGGGGCCTTTGCAAAGCGCTCTGTTGTAATGAGTAGCCGGAGGGTGGGTTCCTGCCGTTTCCGTAACGACAGGAATTTACCTACTTTATAGCGGAAGTTCGCTGCCGTTTTCGTAACGATAGGGATTTCCCGACTTTATAGCGGAAGTTCCCTGCCGTTGACACGTTCTAACGTCCCAGGGGCTTACCATTGATTGCAAGTGTTGAGCTAGCAGCTATAGAACTGGCAGCGTGCAAAAGAACATGTCCCCGCGGACAACCAACTATCGAACCTTCACAGCCCATAAGTCTGGTCTCAGCAGGTTCTGTAACGATTGATAGTCATGTACACTCAAATGCTTGGATATGTTCTTTTGCAAAAACGCTGGCAGTTCTATAGCTGCTAGCGCGCAAAAGAACATGTCCCCGCGGACAACCAACTATCGAACCTTCACAGCCCATAAGTCTGTTTCAGCAGGTTCTGTAACGATTGGTAGTCATGTACATTCAAATGCTTGGATATGTTCGTTTCTGGCAGGGGAAGGAGATACTTCGGAATCAGCACATTCTCGTGCTTATTCCTGATAGTATTTTCCCTTCCCGCTTAACCGCGAAACCGGGTGTTGCGTAGAAGGCTAGGTTGGCCTCCGTAAGGCCCGCCCCCCCGGCTGCTTCGTTACGCGAAAGATGTTGCGTAGAAAGCCGATGCCAGGTTGGCGTATAAACCCTGCTAGGGTCGGGTCCCCGCTAAGGAAGTTTTGTGGGGTTGTTGTTTACCGAATTAGGCAGTTGCGGGCTATCCGTATTTCAGTTGGTTGATGGATGATATCTATTTCTGAACGTAGCTGCGATGCAGAGTGGCTCTCTGGGATCGATACACTGGGATGCTCGTCAATAGGTCGAGTAGTAACGCACTTAGGCTCAATGGCCCCCGCATTTATAGTCTATCCTTCTTTCTTCAAAGCCGACCTTTCGAGGTTATCGAAGAGTCCCTTACTGTGAGGTTACTTACTGAAGGTTGCCCGGGTTGTAAGCTGGCGACCGTATAGGAGCGGCAATGTAACAATTGGAACCCTTGAGGTCATTAGAGTTGTTAACCGTATTCCGTTGCCCTTCAATAAAGTAAAGACCTTTGCTGGTGTAATTGGAGTTAGCATACCGTATTATTTTAACGGGTCCTTTTCAAAGTGCGGCAGTAACGCATTTGACATAAGGCTATGTTCAGAAGCCTCCAAGGAGCCATGCGAAAGAGAAGTAAACCAAAGATGCTGCGTTGGACCATGCGGTTTGACCCGCTAAGTCATTGGCTACCGATGCGGTAAAAAGCGTAGCAATTGAAATCCTAGAGATCATTAGAGCTAATAGTTCGTGAGCCGACAAACTATGCCTGTTACTTGCGCCTTAACAACCTATTTTGGAGCTCTCAGGGTTGATGGGAGCGCACCAGTATCCGGTTGTTCGTAGAAACAGTGCAAGCTCTTTCTGCCGATGAGTGCCGCCTTCCGAAAGGCAGTCGACACTCACCGAAGGAAGTTGTTGGGTAAGGGGGGAATTAGCTTTACGGGTTTGTTACGGAGACTACTCGGGAAGCTGCCCTTTCATCACTTATTTTGACTAAAGCCTAGGTATAGGTAATTTTTCTCCGGGAAACCACTGAATTATGCACGTCGAAGGGCGACAGTTTTCCCTTCTTTCAATAGGCCTCCTCGATCGGATACTGATCGGGGCCCAACCTAACGAGTGCCTTTGTTCCATGAGTGCGTACTTGCAGGGGTCGCCCACTCTGCTTTCCTCAAAAGACCCAACCTCCTCTTATAGTCGACCGATCCGGCCCAATCTCACTTCGCCATTTTTCCCTGAAACCCACCGGTTGGCCGGGACGCTGTGATAGCGTTTTAGCTGTAACCCTGCCTGCCTCGGTCGGTGCCGTAGAGGATCGGTTCCGTTTACCCTGGTACGGTCCTTTAACATGCCTCCCCTTCAGAACGAAAACGGGGGCCCCCGGGGGCTCACGATATTATGCAGAAATGTTCTACCGGGTTGCCGCGTGGCAACCCTAACGCGTCGTAACAAAGCTGCTTACGAACGACTCGATTCGCGGGTCCACTCTCTTGGACCTTTCATTCTCGTAGATCTGCACCCCCGGGCCTCCAAACCCTGCGCATCATCAACCTCGGCCTCCTCACCCCATTTCGCGTTAAACCGGGGTTGGTTTCAATCCGGTTCCCCGACTAGGCTCACACCGGGGAAGCCGGTGACCTTGGCGTCCAGTCGCCTGTGGTGGGGGCTACAAGTGCGTGCGTCTCGTCCCAGGATGGGCTTAGACGTATCCGTATCCGGCGTCGGCTATGTGATAGCTTAGCCCGGCAGCGGTCTATGCGGGGTAGTGGTCTACCCTTGCTTGTCGGCAACCATCCGTCATGTTAAACTCCGAGTATTTCAACTCGCCTTCATCCGGATTCGATCACTAATAATTGTGTGACTTGCGAATACATATCTATCTACGTGATTTATCATATTTCTCATCGGGAAATTCGTTCATCCATCCATCCCGGAAAGAAAGTTACGTGATTCCAAACAATTTCGAGAAGGAAGCAAACATCGAGTGGGAGAAAAGTGGTGCCCTTCGCTTTTATGTACGGTGCCTGAACGCGATTAACACGTGGGCTGCTATTGCCGCAGCCGCCCTTTCACGGTTAGCCTTCCCGGCTGCTTCGTGAGTGCTGGTTGCGTCGTACGTGTTGCTGGTCTCCGTATCTATATACCATATTCCCGAAGATCTTTCTGTCCCTCCCTCCCTTCCTCCCTCCCTCCCTGTCTTTCTTCCTAAAGTCTTATTTCTGTATTCTCTTCTCCGTCCCTTTCCGTCTGTCTTACCTCCGTCTTTTCCGTATCCTTTCCGTCTCTTTCCCTATTAGATTCTTTACTTTGCGATTCACACTTTTTGCCAACCCCTACGCGCTACGTGCATGTGGGCCAATTGCAGCTTTTAGGTTCAAGAGAGTGCCTACTGACAAAATAGGAAATCTTTTGACCCCGCCACGCTACGCGCATGTGGGGCGGGTTAGCCGGGGTAGCCGGCAAGCCCCCACCCCCCTGCTTGACGCGGGTTGGCCGGCAAGCCCCTGTCCAGCTACGCACTCTAAGCCGGCGCCCTGTGAGCCGGCGCCACGCACTGCAGCAGCTTCAGCCCTGGAAGCCTAGCTTAGTAGCGCCTTTCTATTTACGAGTTTCGCGTTAAAAAGTCTTTGACGAAGAAGAAGGGGAGAGGGGGCCACTCGACCGTAGGGAGAAAGGGAAGGCACGGAAGGGCAAGCACGGGAAGGGGGGAGAGGGAGACGGCACGGAGGGGGGAGAGGAGGGAGGGAGAAGGAAGCACGGAAGGGGGAAAGGACACAGAAGAGGGGAGCGCGGAAGGGGGAAAGGGCGGCACTTCCAGGGGGAGGCGCCACCTTCCGGGGGAGAGAGGGGGTGCAGAGGGGAAGGCACGGAGTATGGGAGGAAGAGGGCGCAGAGGAGGGAGGCACGGAAGAGGTAGGAGGGTGGCCTGCCGGGCCCGTAGCGCCGGGCACGGGATTAGGACAGACATGATGGCCAACAATAGCTCGGCACATTGGGCGAAACATTAGCTCGGGCTATCTATCGGCCCTTATTCAGATATACGAATAGGATTTCGATTTCCTTACGAGAAGTTCCTACTTGAATTCAGCCAGAATTAGAAAAGGTTATCCTCTAGTAATTGAATATAGAATATGTATGATGGGAACGAGATTGAGAATGCAGAGGACTGGCTGGAAAGGATTCAGATGGATGCTGAGGTGCGTGAGTATGATGATATTAAGCTGTTTAAGGTATAAGTTCGAATTTGCATGGTGCAGCAGCAAAATGGTATAAGGATTTGTAAGTTAAGCCCTTAAAAGTGCCCGGGCACGCGTTCTTCGCCCTTCCGGAAAAAGGGGGCTTTAGGCTCCGCGTCTCGCCCTTAAAAGTGCCTATCGGCACACTTTCAAGCCTCCGGCGGGGGCGACGCAGGAGCCCGCGTCTCGGGGCGGCCCCGCGTCTCGGGGCGGCCCCGCTAAAGCCCTTACTTAAAAGTGCCTATCGGCACACTTTCAAGCCTCCGGCCCTTTCAAGTGCCTATCGGCACGCGTTCTTCGACCCAGTGCCTATCGGCGGTCTTCGACGGGGGGCCCGGCCCCGCGCTGACGCGCCCTCTTAGTTGGTTTTTCTATCTCGAAGCCTGCCTAGAAAAACCGCGAGATGGCCTCATGATCAAGGCTATTTATTCTTTTGAAGATACGTCCTTGATAATCCTGAAAGTTGAAAGGGTTTGGAGACGATCGGTGAATCACCGACGGGCATGGGGCCGGCAAAACATGCGCTCTACCAATTGAACTACGTCCCACAACCTTCTACCCTTTAACTTCTTGCCAAAATACGGTTGAACCAGCATGAGCTACATAAGCACCAAGTAATTGACCCTTTTTGGGGAAGGGCAGGTTGATAAGTCGAGCTAATCCAGCCCACCAAGCAAAACCTGTGGTTTCTTGCTGACCGCCTTTTGTTTTGTTTTGTTTTGTTTTGAGAAAGACTTTCTTTCTTCCGCGTTTCTTATTCAATATTGAAATTTTGAAATGTTCGGTGCTTCGAAGGCTAAGTGAAGCCCAGCTGATACGGGGCTTGGCCTTAGCTCCGGTCTTGGACTTGGCCTTGGCTGCCCGGTGGAGAGGGGGGGACACCCGTATCTTCGGTCTCAATAAATGCGAGGGAGCTCAGCTCAAGAAGTTTGAGAGCTGGCGGGGTTTTGACGGGTTGGACGGGAAGGAAAGCACAATGACGGGGGGAGAAAGCGCTGCGCGCCCGCCAAAAACAAAGAAAGTAAAAACCCAGACGTTGGATAAAGTTTCTAGACAGATTTGAACTGGTCTATTCTAATACGATAACTTGTTTTTCAGTAGAAGCAATTGAATTGATGAGCGATACTGTAAATGCGTTAAAATCAGGGTGAGCCGAAGCAAGCACAACTGTAGATACCCTAAATAGAGCTAGGGCCAATGCCCATAACAACAGGTCGAGGCTATAAACGAAAATCAACGAAGAGCAACTCAATTTCAGACAGAAAATCCTTTTTTAAAGGTTGAATAGCCACTTTAAACCAGTCAAAATGGTTTGTAGCAAGCTTATCAATCCGTCTATCTGCAGCTTTCTCCATTGGGGAAGCGGGTGAATGTGAATAAGTCCTTGGTTTATCTTTAGTGAAATGCTCAAGGATGTCGTCTAGTTTAGTCTACTAATCTATTCTAAATGAAACCGGTTCCTGTAGTTTAGTGATCGTGAACCATTGTGTCTTGTTGCCACAATACGGGGCCCCTTTGAAGCGAAGATACCCTTGCTGTTGTTGGATCAAGAAATCATACTTTCCGGCAGCCCGGATTTGGCGAGTAATTGCCAGGAAGAAAGTGAGAAACCTACATGTTCCAGTGTCAGAAAGTCGTAGTTTTAGCGTCATTCACCTGCGATTATAAATGGTAATACGGGCTGTGCGTGCCCCCATAATGGGCTTTGCCTTTTCTTCAGTCTTGCTGTTTCTGCAGTTTGACTAAATACTCTCGGCTTTTTTGCACAACATGATGAGGCTTGCTGCAGATTGAGTTTGCGTAATTACAAGCTCAAACGGGCCAATCCTTGTGGATTAGCCCTCTATTGGGTTGTGGAACCACCGCTGTTTATTGTAAGCGAAAGCAATCACAGCCTCACACCGGAGTTATTCCTGGCTATCCACCGGATCCTCCCTTTCCCCCTTTTGAAAGACTTTCCTCGTCTATTCAGACGAGTTCGTTCGAGCATTGATGACAGTGGGTGCATCGTAGCCAATGATGCTGATGTTTCTTGCTGAATTGTATCTTCAAATTTAGTCGCTAAAATTCCTTTTCTTTCTGCCAAGAAGGAAAGATTGTTCCAAGTTACGGAGTAGTTAGTAGACACTCCGAAAAAGCCCGTGTACTAACAAGAAAGAGGCATAAAGCCGTATTCAGAGAGGTCCAAAGGACTAGCGCTTCCGTTAGCTACTTGGATCTTTGGCAGTAATGTTGGCTTAGAAAGTCATATCTCAACCACCCCTTTTTTGAGAGAGGGGGTCAGTCGTCTCTCCAGAGCGCTCTCTAGAGATGTCGTCAAGCAATTTGGCAAGTAGCTTGCCTTTACTCAAGGTGGCTGGCGGGTAGCCTTGCTTACTTATGGAGAAAGGGTCATCTCTAATACAGGTAGACGCGCTTTCCACAATCACCGAGGTCTACAGAATTGAAGCCTATGCGTCCCTGCATCCGAGCTGAAACTGGAAAGTACCCTCTTTCAAGTGGGGTCCCCTCCTTCATGGCCCCCCTTCGGCCTTTGCCCAAACCCTACCCTCAAAGTGCCCAAAGGACTCGGTAGACGTTCCCCCCGACTATTGAAAGGGTACCTTCAAAATAACCTCGCTTCGCTTTCCATCAAGTTCTTACACTATTATACATGAGATAGATGACTACATAGATGATATGCCAGTCACCAGATCTGAACTGGTGACACGAGTTCGGTCTTCTGCTCTACCAACTGAGCTATCCCGGCCAATCTTTCTCGATGCGTATTCTAAAATGGAATCAAATTTGATGTCAACTAACTAAAAGTTCTAACAGAATAGATCAAATTCACTTTTACTATTCTCAAAAATGATAAATGAATGTTTTGGCAGGCAATAAGAGATAGAGATTTGAAATCGACCGCAAGCCGTATGTATAGATCCCATATCCTTTTGAGACTACTATCTCTTCCCCCTTTAATCCCCGGCCTGCACTAAGCTATGTTCGGGGCGAGAGGGAGTACCAGAAGATTAAAGCTTGATGCTAAAGATCCAAAAGAAAGAATCACAAGTGAAGCTAGAGCAGGCTTACAACTGGAAGCAGAGTCGAAAGGAAATGTTGAAAGACTGGTAAGCAAATCGAATGTCTGAAGACAAAACCCCGGGTCGAAGCCAATAAGCTAAACGAGGTTTACAGCCTAACACGGGCTGCTTTTACCAGGTTTTTGAAAAGCTTTCAAAAACTCGATGAAGCGCTTACTAGAACATATACATACATACACCCCGATTAGAGACATCATCCCCTGCCCCTGCTTCATGAGAGGCCGACACTGCCCCTGTTTCGGACACTACCCCGGCTAAAGATCAAGAATACTCATCAGCCGCCCGAAGATTCAATGAAGGCGAAGCGAACGTCCAACCTCTTTTTGTCTGAACGTCTCTCAGAGAGTCAGCGAAGCCAACCAGCAAAAAGCAGCCCAAACCAGGCACTTAGGCCCGGGACACCCACACCTGTCAGCGATGCGAACCAGCCAGGCACAAGGAAGTGAGCCCAGCATCGTGCCCACCAACGAAGGAACGATTTCATGAACGATTTAAGATTGATTCATCTATTTGCCTACCCAACCATATTGATTGATTGATCGATCCGACTACATGATGATGACGCCTCTACTTCTCATCTTCAATGCGCCTACCCACGTTGCCGTCGATGAGGAGCAAATCAGCTTGTCCTTGTGCGCCGATCAGCGTGTTCTTTGCAAGCACCCTATGCAGATCAGCTTGTCTTTGTCACAGATCAGCACGGATCAAGAGCGTGTTCTTTCCCTCACTATCGCCGGCCACTGCGGTTCAATTCAAAGAAACGGGTCCCCTCACTTGAAAGGGGGTGGTTTGCCTTGCAAAAACAGCCTCTCTTTAAATTTTCAATTTTCTAGATTTTCAGGGTACTCTTCGCCAGGCAGGGATTCGAGATTCTCAGGGGACCCTTCGCCAGGCACGAGGGGCGACGAAGGAGCCAAAAAGAGCCGAAGCCGCGATGGCGGCTTCACGGTTTCCCGCCTCGTAGTCGATGTTTCAATTACGCGCCATTCTACCAGGGGGGCCCTCACAAAGGGATGTTCGCCTTACAAAAAGAGCCGAAGGGCAAACACTCTTCCGTTCGATGAAGGGTACCCAAGGAATCTTGCAAATTGAAACCAACTTTAGGATCTTGAACCGGTTTAACCCCTGACTTAGCCAGCTCTGCTCCTACCTTTGCCTATGCCCTTGTGGGTGGTGCGGAACGTAGAGGCTCGGACAGAACCATTTCCTAGTGAAAGGTACGCTAAGGGCGAGCGGACTATGCAATTGGCCTTGGGACAAGATCCGCGCTTGGAGAATATACATCCTAGATTATGGATTTGGATTCAGCAGGCTAAATGACTATGGGTGCACTTTCAAGCCTTGCGTGTCTCTATCCAAAGGTCCTACCCCATGCTGCCCTGGAACTTGGGGCTCTACCTCGGATGGATTTGGAACTACGCGAAGGGAAGCTGCCTTTGCTACAAGCTCTTGAACAAGCTATCAAACTTAAAGGGATGCTTAGGCTTGGATGCCTCCGCTCTAGCTGACTTTGTTCCTGTATTTTACACCTAGGTTGCTCTTGTCTCTACCATTGGACGCAGTTGTGGGTGCATTTGACCGAGATGGAGATCCATCCAGATTCTGCGGTTGATTATGCAAAAGGCGATTCAGTAGATTCTATAGATGCAGCAGTTGAAGCAGCAGGAGGGGCAAAGTAAGAAGCAGCAGAAGCTTCTCCACCACCAGCAGTATCTAGGGCAGAGTAATTACGTATATATACCAGCGCTATCCGGTTGAGTAGGGTTATGCGCTGCGCTATCTGTTTTGCGTGCTTAAGCAAGTGATTCAGTTTACTAAGTTGCAATTCCGAGTCGGCACGAATTCAGTTGATTCAGCAAAAGATCCAATCCCACCAGACGCAGCAGATGCGAGGCTATCAGTTTAACCACCCATTGAATAAGCAGTTGACCGGGCCCGCTGCATTCGTTTCAGTTCGGAAGCCAATTGAACTTGTGCCAATTTTCGTTGCTGATCCAGCAATTGAAACAGCAGCATAAAGCTAGTTCGGTTGATCCGGTTAAACCACCATATAGTAGCAAGGGCATGAGAGACAGAGCCAGTTGGAGAAGGTAGCGGTTCCAGATTCGCCAAATCCATGTATAGAGCTTTCGTACCCATATCCAAATCCATCCCTTCAAGAAGCATAGCCTAAAGCAGCACATCCAGGTGCAGATGGATAGCCATACTTAACAAAGATAGAGATGGGTAGAGCAGTTCCATATTAAGGAGCAGGTACCATACCCAGAATAAGATCCATATCCATTGAGAGATTCATACCCATATTCAGTAGTTCCATTTACAGATGGTCCAACCGCAGTTCCAGTACCACTTGCAGCAGTTCGTGCTCGTGATTCAGTTGTTGACTCAGCAACGTAGGAGATAAGAGTGGGCAATTTCTTCTTTTCACTGGTTCTTGCAATTTTATCTTCTACATTTTCATCGTATTAGAAAATATTTCTTACCTACGAAGATATATTGGCAGGTATAATAGTATCTATTTACGGGGAGTAATGGTAGGTATTCATACCGTTTGTAAGAAGAGCTTCCTTATATTGATAGAATTCAAGGGATTAGGATCATCTTTAGCCATAAATACGCGCTTGGAACGGGCTTTAGGCTGTAGGTACACTTTAGTATGGGTAGGGTAAATTGGCTCTGGGTAAACTGCCTCGCTTGCTTCCTTATCTCCTGCGGGTGGTGCGACTGCCGAAGAAACTCCTCAGTGAAGAGCATCTGTCTTTACCTCCTACGCTCCTGTGTGCTTTGTTGCTGCTTCTCGGCAAACTAAGTCCACTGAATCGACGACTGCTGTTTCTCGGTAAACAGGGTCAATAACTGGATTCGCTCGCAAGTGTTTGCTTTGCTCTAGCTACTGAAGTGGGGTAACTTTACGATTAAAACGATGGGTAGGCAGCACTAAGTCACGAACGAGCTATCGATCTGGATTTGGGACTGGAGGATCTGAAATTGGAGAATCTGCAACTGCTTTTGCTCGAACTGCTGCTTTCTCAGATGCTTCAATGGGTTCAGATGCTACCTTAGTCTCTGTCTTTGCTGGGAGAAATGGCTCTGGTACTAGGGACGCCGCCTCTCTATCTCGATCTTCCGCGGGTGGTGCCTCCGCCTTTGTCTCTACCTCTGTGGGTGCCCCTGCGGGTTATGCCTTTGGTGCCTACTCTTACACTCCCGCCTCCCACTACCTTTGACTTTGCCGGCTGGAACAGAGCAAAGAAAAGCTGGGATAGAATGATCTCAACCTGGAAGGAGGGGTGCTAGCCTTGGTGTTGGCGGGGATATAGCTGTTGAATCAACTTGATAAAATAGATCAATTGGCTCAGGAACCAGATCTGCAACTGTCTACCCAACCAAGGGAGATGTCACAAGATATGAGTTTGGAACTAAAGGCTATGGTTATAAAACCGGAGAATGCGCTTCTCGGTCAGCTACTATTTTTCCCAAAAGTGGATAAGTGGGTTATGAATCAACCCCGGCTACTTGCTTTCGAACAGGAAAAGGGGCTGGCTGGCCGGCGGCTTAAACCCTCAAGGAACAGGTACCTCTGTTCCTACCTATGCCTCTGCTGCTAGCTCAGATGCTCGCTCTCGATCCCAATCCGCTACTTTCACTGAGTCCGGATAAACAGGATCCGCATCTACATTTGCAACCACCTATGTAACCGCTTATGTCCCCGCTCGCTGTAGGTGCTTCTGTCTCCGTTATTGGTGTTTTCACTGGGCCAACACCACCTTCAAGGGGAAATTGGATACGTTGCTGGGTACTATGGATATGGATACGAAACCCTAAGGATATGGGTCTGGTTCGGATGCTTCCACTCGATCAACTGAATTTGGATATGGGCTTTTTTACCACCCATGTTACCTTGAAGCTAGCTGGTGGCTCTGTGCCTTCGCCCTGGCCCTTTGCTCTGTTGGCCATGGGTATGCATCTGCGCGATCATCTACAGGTCCTAGTAGCTATGCTGCCATCCTTGCTTCTCCTGCCTTCGCTTTTTACTTTACTGGAGTATTTCCTTTTGGGTCAACGAAGTAAACAAGATCAACTGTATCGATAGCTGGATTTGGAACTGTAAATGGAGCTGTATTAGTGGGAGAGGCGTAGGCAGATCCAATTGCATATCTGCTTATTTATGGCCTGGGAATGAATGCACGACTATCATGTAAACGGTTGACGGGATTCGTACAGGCGATCGGGGCTTCGGAGTGATGCGCTTGTACATTAATAGGTTATTCCTAACCTGGGAAGGATGCAGGGTTTGTTGCCTTTCTAGCGACCGTAGCATTCGCAAGTTCTGTCGGCATACGTCATTGGAATGCGAAACACCAATTTTGGTAACTACAGGAGGTGTAGAAGCATAAGCTAATGCCGAAACTCCACTTATAGAAACAATTGGTTGGGTCAGAATATCACTTCTTGGAAAACGCGCTAATGTTGGAACATGCTAAGAGCTCGGAACAAGAGCTTATGCCGGAACTCCCCTTCCAGGAGCATTCCCATATATACATGGTGCTGCCTCCACTGGACCTAGAACGGATTCTTCGACCAGACACTCAATTTACAACTTACACTGGGCACGTTTTCGATACTTGCAATGAGTTTATAGCCCTAGAGGGTGGCTCTCCAACTGATAGCCCCACATCTTGATCTCGCTTTCGAACAGATGCTAGCTATGGGATAAGCCTTCGAATATAAAGGCACGCTGAGCGAGGTGGTGAGGATGCTTGTGAGATTCAATCAACATGTGCTTTTACCATCTCGGCTCCTTTGTCTTTGCGCCATACCTAGGTTATCCCGGAACAACGAGCAATGCTGTCAAATCGCTTATATAAACCACCCCATACCTCCGCCTCTGTTACTGGCCATACCTAGATATCCAACGAATGAATCTGGTCCGCGCGAGATGATAGCTTTGGATCTAGAGGCTCCGGAACTTCATATGCCCCTGCCCTTGTTGTTCCTGGGGGTTCTGGGTCAACAGGGGAAACTCAATCAATTGCCTCTGTCTACGCCTAATAAGCCCATGCTCCTTCCTACTAGGCCTCATTTATTGTGGTGGCCATAACCCCTGGGATTGAGTGAAATCGTCTTTACGCTCTGCAGCATCTATTCAATTCGATTGGCTTCCTTTATGTATGGGGTGACTGCAAAATTACCTTCCCTCCATGTGCTCTGCTGGGGAATACATACGTTACTACCCACCCTGTTCTGAAATGGACTCCGAAACGTAGGCAAAGGGCTGCTCCTGTCCCAGCCTTTGCCTACGCCTCTGCTTACGCTTATGGATTTCCTCCAGCAGCTTCGGAAGCATCACCTGTAGTTTCACCTGTTGGAGAGCCAAACTCAGTTTACTAAGTAAACCATTGAAACCATCCATTTCATCCTGCATTCGCCCGCGATCAACAGGAGAGAACCCATGAATCCAATCCAAACTCATTGCATTGACTACGGGCCGGGCTAAGCGGAGACCTTTGACCAATTATGGGCTCACTTATCCCTTAGATTACTACAACTGAGTGACCGTAGTCCCGGGATGTAACCACTTGTATATTGAGCTATACATTGAACGCACAGCTTAGCACCAGATGCCGCAGCTTCGAACTGATTGCACAGAGAGGGCCAGGAATAGATCCCTAGGGGGCTACGGAGCTTCCGGTGTACTAATACACCTAAGTGAGGTATATGTACATTATTCTTGTGTTACGGGGACTATTAGATGGTTTGGAGGAGGTTATAGGGGAGGTAGCCCGGCGCACTGGAGGCGGGAAACCGCGAAGGCTCGCTATCGCTCACCCCTAGACGGGCGCCTAAAGCGAAAACTAACTTACGGTCGCCCTAGCGAAAAACTTACGGTCGCCCGGCGCACTGGAGGTAGCCGGGGTCCGGGGCGGTCCCCGCTAACTCCGGCCCTCTCCCTTCGGACCCTAGCGCCCCTTTTTAGAGATGGGGCCAGTACAGTTTACAACCGAAAAATCATAGCTCCGGTCCTTCGACGATTTTTCCCCATTCCCTGACCTTTGGGGGTTCAGGGAACCTCCAATCTTCAATTGCTTTATTTACTGCCGCCCAATTCTGCCAATTCTCCTTCTACCCGCTTCCGCCTGTTCCACGTCCTGAGGCACTCTGCTGCCGAGCCAAGTAGCAAAACGAGTAATTGTACCGAATCATCGCTCGGCTGGTTTCAGGCGTGTTATACACGTTGAATAAGCAGATAGATCTATATTTCGATGGAAAGGGCGGGGCCCGCGGCCGAGTGGGAAGGTGAAAGATACATCAATAACTTGTAGATAGAATTGGGGATAGCGCGAAGAAAAAAGCTATCCCCAATTCTATATACGAGTTATTAATGCGAGTGCCTGTTGCATCCCCCACCCCCCTACAAACACCCTCTCCAGGGGGCCCTTCCCAGAAAGGTAGTTTTGCCCTTCAAAAAGAGCCGAAGGGCGCTTGCGCCTTGCGGGCTACGCCCGCCCAGCAGCCGGGGATTTCAAAGTAGCTTTTTGCTTGCCCGATTTTAGCTCAGAAACTGAATGAAATGATTATGTTGGTCCGGTCTTTTTGGTTGGGTCCCCGAGAGAAGGGTCAAAGACGGCTAAAACCCTTGTTCCTCCCCCCTCTCCTCCAACACGGGGGGGGGTATGAGGGGGGGGGGGGGACGCTGTAGCGTCCCGGCGCCGATTTGACTGTGAAGCGCGTAGCGCGGGGAAGCGAAGAACTAGTTTGCGCTCCGCGCCCCTTCAAGGGGCAGCCTATCGGCCGAAAACGCTACGCGCGGAGAGTCAGCTTAGCTTCCCCGGGGCTCAGAGAGTGCTCGGAACTATCACCTGGTGAGCAGAACTGTATTCTCATCTTGCATCCCTTCTAAAAGGCTATATAGAAGGCCGGGCCGCTGACGCGGCCCCCTGCTGCCGCCTGCTTTGACTGATCCTTGCGCCCACTAGCATAGCGGTCCGGTACCTGCGGTCTATCCATCTACCTAAGGGTAACGTGGCCCCTGATTCTTTCTGTCCAATCGGTAATTCAGTGGAAGCCTTCGGCTTCGCCTGCCCCAGCACGGGTTTCCATCCACCAAATTATGAAAACCAGCGCCGAAGGACGCCTTTGCTAATCCCAAGAGGTAAAAGGGATAGGTTACCACATTAGCAAGGGTATATCGATAATGCCAAGAACGACCTCCGGAAGTCAGTGAGAAATCTCAGTGGCGGGAAGCAGCTGACTGAAGAAGTAAAAAAGGTCTTGGAACCTTAAGGTGTATCGACAGCTCACGGACGAAAGAAGAAAGTAAGGAGCGTCCATACTTGACTGGGGTTCCGGTTTCCTCGAACTGCCAAAAACCCCCCAACGTGCCGGAGTGATCGTATTCAGTTTGGGGGGAAAACCTGCGTTTTCACTCCGCGGAAGCCGCCAATTTGTTTTGATAACGGAATGGCTAAATAATCAACGTTGTCACGGTTTTTAGTAGCATGATCGTGAGGGAGCGAGACATCATCGAACGGAGAGTGACACGTCAATAAACAGTCTTGTTGGCCAATAAGGATAGGTCGCCTCCACTCCCTTTGATATCGGGGTCGGCCGAACTACAGGTTGCCGGGACGTACGGGATAGATTCTGGAGAAGCGATCGGCTCTTCAGCCGAGTGTGGTGGGCCTACTACGGGAATGGGGGAGGGAAAGTCGCGGGGAAGCGCTGGAAAGCGTTATCCCAGCTCAACGCTTTCTCGGCCTTGCTGTAGTGCTAAGCTACGCGTCACAATTGTGCCCCCCCTCCACATGCCGTGTTCGCCGCCTATCCCATTATGCGTATGCTCCCTGGAAAGATGACTGACTCTTTTCATTCATCATAGTGTTCTCTCACACCTATAATAAAGGGGGTGGCCAATGGACTTATCGGTGAAAGAGCGATCTTCGTTCTTATCGGGAAACCTTGGAGTTTGCGGCCCTGAGCGGACCTTCCCGGCACCACTCACTCACTATGAGAGGCTGATTAGAGGAGTTCCTTCGATCCTCGCCTTCCCCGGCTTTGCCAACCAAAGATCTGGGATTCCTGTTCAATGATAGATAAAGTAAGGAGAAGGCTACGATCATCTAAGTTTCTATAGCCCTTAAAGACCCACCCGAAAACCTAACCTATGGTTATATAGGGTCAAAGCGAACAAACCTCTTTTCCCACTCGATGACAATTCAAGAATGTCGCTACTCATATAGGGTCGAAGCGAACAACCTTCTTTTCCCTATCGATGACAATTTAAGAATGTCGCTACTCATATAGGGTCGAAGCGAACAAACTCCTTGGGGGCGGGCTAGCCCCTGAGAAGGCGAAGCCGACTCAAGGGGAGAGGGAAGGCCTAGAGAATAATAAGAAAGAAGATAAAAGGGGGAGGGCGCGGGACGCGAAAGCGAAAGCGGAAGCGAGGCTAGAAGGCTCGTTCAGGGTCTCAGCAAGGGAATCTGCACCGTAGTCCCGCCATTTGACAGGTTGGCCTAGAAGGCTCGTTCAGGGTCTCAGCGAGGGAATCTGCACCGTAGTCCCGCCATTTGACAGGTTGGCCTAGAAGGCTCGTTCGGAGCCTCATCAAGAAATCTACCAAATACGTAGCTAAAACGCTCCGAAGGCCATTTCTCGTCTCAAAACGTGGCCTTGATGGATACGCGCAGGCATGGACTTGTCGTAACCGGGTTGACGTTTTTTCGTCGGCGCCTTCTGACGCACGATCCTGTCGTACTGTTGGCTTTTCAAACGCTCCGAAGGCCCGTGTTTTCTGCCCCCTTTCTCTGATCGCTTTCGCTTCCCCCGCTTCTCTTTCTCCCTTTTTCCGCGTGCCTTCCCTTTCCGCTCCTTCCAAGCCTTCCGCGCGCCCCACAAAAAAAGAAGGCGGGAGGCGAGAAGAGGAAAGAGCGTAAGAGCGAGAAAAAAGAAAGCGCTACAACGGGGGGCTGCTTTAGCGAGGACAGAAAAGGCGAAGGCACGCGAGAGAGAGAAGTTGAAAGCGGAGAACGCGAAAGCAAAAGCGGAAGGTGCTTTCGGGAGCGGAAGGCGCGCGAGAATAAAAAGGAGCAGGGGGCGCGTAAGCAAGAAAAGAAAGGGAAGGCCTAGAAGGCGGGAGCGGAAGCGAAAAGGAGAAAGGGCGGGCTAGCCCCCACTTGAGTAGGTGGGGCCCCATCGAGTAAGGGGCGGTAGCCCCATTGAGTAGATGGAGGGGGGCTAGCCACCCACCCCTTGTTGAGTAGGTGCCCCCCTGGCCCACATTGAGAGAGGGATGGTCCTCGATGGAGGCCACCATTTAAGGCACGGGGGGCCCATTGAAGAAATAGGGGGGATTTAAAGGAAGTGGCCCCCGTTGAAGGAAGGGGGGCCATTGAAAGGTCGGTTCTACGCCCTTGCCGGGACGGAACTTGTGTCGGTAGCCCGGATCGCACTCTGCACCTCATCTTAATTGCACCCAATCCGCCGCTATCTGATTTTAGTCACTGAATTTTAGCCTCATCGTACCCCATCTGCCTAACTCGTAAGCACTTCATCTGCCTAGCTCGATTGAAGCAATAGAGGGCCCAAGGAGGAAGCGATTGAAAGGAGAGCGGAAGCACGAAAAAAGAGGAGTGGGAACGGGAACAGGAGAGGGAAGATATGATATGTATAATTGGATGCAAATTCTTAAGTATGTATAATTGGGTGTATATAAATCGGATGCAAATGCCAAGACCTAGTTTTGGGCATTTTCACTTTTTAGGAAATAAACTTTAAAAGAGTCTTTTAAAGGGGGTGCCTCGCTTTGCCCCTTCTCTTTTAAAGGGGGTATTGCCGTCCCGGGGGACTTGCCCTAGGGTTTCTACCTGCGGGTTCGTACCCGGCGGGCTGCCCATTTCAAGGGCTCTTCGTACCCGCTCTGCTCTTTTGCCGGCGAAAACACGTAGAGGGGGCGGGGGGCGATTGCGTGCGCGGATGTGGATGACGCGACGCTTAGCGGATGCGGATTCGGGTGATTCGGATGCGGATGTGGGCGATTCGGATTTGGATTCGGATGCAACGCGAATGCGGGTGATCGCGCACGGATGATCACGCGGAATCATCAAAATCAGACGGAATCGAAATCCGCCCCCACGCACCCCCCTCCTTACACGCCCCCTCTAAGCCCCGCACCCCTTCCCCTTGATTCTGCGTCTGCGTCTGTGCTAAACCTTTCTCTGAGAAAGGGAAAGAAAGGTTTAGGGTTTGGGTATAGGTTATGTGGATTCGGACATGAGTTATGCGGATTCGAACGCTTAGCGGGTGATTCAAACGCGGACACGGGCAATGCAGACGCTTAGCGGGTGCGGATGTGGATGCGTCTGCGGGGATGCGTCTGCGGATACGGGCGATGCCAATGCCGACGCGGCAGAAAAGGGAAATGCTTCAAAAAGAAATCAAGGGTCGGAGACTTTCCACAAAGGCCGTCTCGCCCCCGCTTTAGCGGGTTCATCCGCCCCCGCGTGGAGGCTGGAAAGCGCTACGCGCAACACAATCTGGCTGGTTTTCCGGCCCGGTAAAAATGGAGAGCGCCCACAATAAGCTTGGCAAAAAAGAGGGGCCCGAAGGGGGCGGCGTAGCCTCCTAGGTGGACCCCCTAAACCCTTGGGTGGGGGTCGCCCGAAAGCGCAACTAAGCGCCCCATTAAAAGGTCCCTGTACCCGCTCCCCCTATAACACAGAAGGGGGCCTCTTCTAAAAGAGACCTCGAGGGGGTCCCAGGGGTTCCTACGAAAGCGCGTAGCGCAAAAGGGGGGAGTAAGTGCCTACGGCACCACCCCCACCAGTAGGAGTAGCCCGCCCGCTTCCAGTCGGCTCGGCTTACGGGGCGCGTTAGCTTCCCCTAGTAGCCCCCTCTCGAAAGAGGTGTCCACTCTCCAAACGAAAAAAGGGATGGGGGACTGACTTTCTTTAAGGGGCAAGACGGTGCCTTTACTCCGAAACCTAGCCTTTCATAAGCCGGGTCTCTACTTAATTCTTTGAAGTTAGTTTGGCTTTCATCTGATTCCCACACATTCGTCCCCTAGATTATGGTCGGTAAAGGAGACGTCAATAGTCATAGCACCTATCGGTAAAGGGTTACCGGGCAGCGACCGTGGGTAGTAACCTTCGCTTGCCCCGCCGAAGGCCGGACCTCCACCCGGCTCTGCCACAACAACTGCTATTCGGCCGGCTACACTAACTAGATGCGATCATCTGCTGGGCAACTTAGGCCACGGCTTTTCAGCTTTACTCTTCTTCGACTATTTCTACTTCTTTCGGAATTAATGGTCGAGTGTGCTTGAACTCTGCACGTATAAGGATTTGCTGATCTTGGGAATTCAATTCGGCGGGAATTCGGGTCATCGATGGTAATCGAGTCGGCTGTTGTTGATCAAGAATCCATGTCATATTATTGATTAATTGGTTGGTAATTCATAATGAATAATAGAATACGAGTCGGTTGTTACCATTATGGGGCTGGGAAGCCGTTTAGGGCCGCCCACAAGAACCCTATTCTATATATCTATGGATTTCTATATAGATATAGATCTTCCAACCTAATTGGGAAGAGTCTCCTAAAGATGGGCAAGAAGTGATCTTTTCTGCGAGGGCCGAAGGCTTCTGTGCCTGTAGGCACTTCATCCCTATCACCCGAGAGGGGGAACCCGATAGGAGGGCTAGCAGAGTGGGCCGAAGCGCTTACTCGACTAATTCTATGCTATGCAAATCTGATTTTATTACACGTGAATCTTTTCTTTCATGTAGCCCGGAATGAGAGAGACCCGCCCAAAAACACGTGGCCATTCCGCTCAAATCGTGGGGTTCATAAGTCTACGTTCAACCAAGAGTTCTTAGTTATTACTTATCCTATCGATTCGTTGTTCAATCAAAAAGAGAAAGATTGAAAAATAGATAGATATCTAGCTATGGATAGATAGAGATAGATAGATATCTAGCTATGGATATATCCATAGAGATCTAGCTATAGATAGATAGATAGATACCGAGAAAGCGCTAACGCGCCTCCTGAGTTCGTTAAAGGAGTAGCGCATAGCTAAACCCCGCTGCATCCCTTGATGCCCCCTCGAAACCGGTTTGTTTTCCGGGTGTGGGATTTCACTTCAATTTCTGTGCCTTTTAGCACGTTTAAACGGCCTCTCTGTTTTTTGCTGCTGGGTAGGTGTATGCGGGCAGCTCAGGCGCGAAATCGAAGGCAGGCGCAGGCGACTCAGATGCGTCCTCAAAAACGTACGAATCGGTCACGAAATCGAGGGGCGCATAACCCTCCTTCCCCCATAGGTATGGGTGGTAATTGAAAATCGCCATCTGCGCCTTTTACCGCAGGCTCTCCGCCCTATCAACCCAACAAACCCAATAGTCAGTATACCATACCTGAGAGACCAGCATAGATTGATCGATTTTGGGTGAAAAAAGGGAAATATCGAAGGAAAACATAGATTGATCGATTTTAGGCTAGCATCCTGCCCAGGAAAAGGGAAATGTCGAACCGGGAAAACATAGATTGATCGAGTTTGGGCCGAAGGCGGGGCAGCCCCCGTTAGCATTCTGCCCAGAAAAGAGGAGATGCCGACCCGGGAAAACATAAATTGATCGATTTTCAGTTGACCGGAAAGAGAGAAATGTCGAACTTTCCAGTTTTACGGGAAAACATCCACTTGATCGATTCAGAGAAAACCGCCAATCTGACCCTTTCTCGGAAGGGACCCGCGCCGGGCAGGGAAGGTTATAAGTGAAAACTCGGAGGGAAAGCAGCCTTTTTAAGCGCGCTAGAACGCACAGCTATTGACCTTCATGACCGTAGCGGCCTACAATGTAGATGGGCGGCAAGGCCTACACATCATTCAATGGGCCGGCAAGTCATAGCTAATACTGTTTCAACCCGGGTGTTGGAACCCCGTAGTCCTCAGTGCAGCACTGAAGGGTATGCCACATAACGCTGGCTTTTACCAACGACAGCGAGACTCTATGCGACTGCTGGACACCCCAGCACAAACACGTTAGCCCCAAAGTATCAACTCTCACCTACTAGGAGGGTCTCGGAGAAGATAGAGGGACAGCCTCCCGTCACCATCCGCCATAGTTTCAGGCTTAAAAGGCCTGAAGGTCTCACCAGCTCCTACGCGTTGGCCACCTCAGGTCTATATATAAAAGCCATGCACCGTCAACCAGGAAGGAAGAGCAAGGCCCCACCAACGAGTGTTCGAAGGCTGGACAACCGCCCGCACCGCACCGCCCCGCAGCACCGCGCACACCGCAGTCACCGCACCACCCACCCAATAGCTGATATTTTTCATATCGCTAGGGACACTAAACTTTAGGACAAATCCCTATATTTGCCCGCAGCACCGTACCACAGTGACTGCACCGCAGTGCCACACTGCACCACAACCGCCCCGCAGCACTGCCCGCACGGCACCGCATCCCCCCACCCGCAGCACCGCGCACACCACGGTCACCGCACCCGCACACCCCACCCCATAGCTGATATTTTTCATATCGCTAGGGACAGACAAATCCCTACTTTTGCCCCATAAGGGGAAGGGGGGGTGGTATAGGCTGGGTATTTTGTTGAATGTTTTCTGTCCGGTAGAGCCGTATTTAGGGCGCATTCCCTAATTTAGCACCCTAAGGGTATCGACCATTGCCTTGCCTTTCCCCCTCGCTGTGCGAGGGGAGAGGCGCGTAGCGGCGTACGCCATTGACATTGAGGCTAGCGATTGAGATAGCCTGCTGAATCATCCAGAGAGAGCAGATACAATATCTTTCGTTGGTTCTGTTCCTTCCGGTTTGGCGCTTTTCGTCCCAGTAAACTGGAAGGGAATCTATTCATAGCGGGCGTGGTGTTCGCCAATCGGAGTCAGTAATAGGTTTTGCATTTCTTCATTCGCCCGAGTTCGATCAATTCTTTCCAATGCGTGTTTTAGCAGAGGTGAGCATTACTGCTCAGTAAGCCCGGTATAACCACCCTATCTTTCAATTACTGAATTCTATCATTAGAAAGGCGTACTCATCATAGAGTATAACGAGTATCATCGAAATGAAAGCCTTCTCGGTTTGCTTTCTCAGCTTCTCAAGTCTCCTTTGAAGCGCATGTTTCGCACTCAAAAACTCCTAATGGCGGCGGAAAGTCGCTGGTACAACGCTTATAATCGTCCGCTTTTTCTAGCAGACACAGTAAATTAGCCCATATAAACTCGATTGATTTCGAGCTCGTATATCAAAACCGACCGACAAAGGAAGAGTATTTGCCCGATTTTGTTGAAATGTCAATTCAGACATTTTTTGGGCCGCCATTAATAAGGTCGAGCGTTTCACGGGCTTTTGGGTGAGAGCTCCTCCAGAATGACTGGTTATACCAACCACTTAAGGGCGGATAGACCTAAAACCGATTGACTACTTTCGAACGGATGATTCCGAACAGATGTTTCGACCAAAGGGATTTGGCTTAATTGGCAGATCGACATGTTGTGCATGCTTCTTAATCTCATTTGATTTTGATCTTGATTCGCAGGCCAAAAAAACAACACATCTGTGCGATAAAGGCCTTAGGCCCTTTAGGTAGGTGCCAGGCCCCTCCCCGCGGAGGCTTTAGCATCCGGTTTTTAATCCGGGTCGGTTGGGTCCGGCCGAGCGAAGCGAGGAAACGGAGGAAGATGGCGTCGGCCGAGCGAAGCGAGGAAACGGAGGAGAATGGCGTCGGCAGCTAATAATTCGAAGATCGCGAGGCGTATGCGCCGAACAGCCAATAAATCCGGTCGAGGTCGGGATAAGAGCAATAGGGTTAGCGCAAAAGAGCGCTTGTCAAACAAAAAAGTCCGACCTAGGCTACTGCTTCCGTCGAGGCCCCATCACCTACGCCGGGAGGCGGGGTAATCGAGTACCCCCTAGTCCCAACCCATCGGCGCCCGGGATTACGCACTCACAAACAAGGCCGGACTAATACTGGTCCCAACCTGAAGGCGAGAGAGCATGTCTAGCCACCTATCTCTCGCCTCCTACCAAGGGCTAGCCGCCCTATAACCGAAGGAAAAGGCTAACGGCGAGTCCCGTGCCGTTCACTTTTCCTTCATCAGTCAGCCCAATTTGGTTCCTTTTCCCGGATAACCTTCCAAGTTTTCGAGGTCATTCCTCTTCCCGGAAAGGAGGTAAGGGGCAGAAGTGTCGAAAGACACTTTTTTACGGGAGGTAAAGTATCGCTACGCGCCTCAATTTCGAGGGATTTTCTTAGGCACTCGACCGAAAGGGAGAGGGTCTGAAAGACACTCGACCAAAGGGAGAGGGTCTGAAAGACACTCGACCAAAGGGAGAGGGTCTGAAAGACACTCGACCAAAGGGAGAGGGTCTGAAAGACACTCGACCAAA
>Contig101+1492
GGGGCTAGGGTTGGTTGTGGTGATGGGTAATTGTTAATGACCCGCATTCCGGCTAATTACTATTCTTTCCACCCCTGGCCAGCAGGGGCCGGGTTCATCGGGCCGTGGCTCGCGGGGCACGGCGCATTACGAATAGAAAGAATACTACAGGACTGTTTCCGTGCGTTCCTAGCGCTTCCGCTAGGATGCAATCCGAGTTTCTGAGAGGTGTCGAAGGTGCTGCGAGGTGCACAAACAACTGCCAACAATCGGTTCGCTCCCGGCTAGTATAGGCTCGCCTCGCTCACCCTTCGCCTCGCTTACTGGCTGGATGAGAGGGGGCGAAGGCCGAAGGCCTGAGCCCGGGGATGGGGCCTACCGGCCCCATCCCCGGGGCGAAGGTTTTTAAACCGGAGCCCGGGGAGGGGGGACCCCCCGTTAGGGGGGTCCCCCCTCCCCGGGCCGAAGGATTTNTCCTGAGGCCGGGGAGGGGCNNNGCCCCTCCCCGGGCCAGCTCCCCTCTTCCGTTGCAGTGGTAGCTTCGGGTTTGGGTGGGCAACCTGGCAAATCAATGTCCACGGGAATACTCCGCGAACAGTACTGTAGGAATCTGTGCGTTACATGCCTCCCTACACAGTAAAGGCTCCCATAGCAATTACAACCAATCCAATCCTTTTTACCTACTCCACGTAATAAAGACACGGTCAAGGAAGGCCGGGAGCTTTTACCCAATTGAAAAGCAGGGTAAAAGCCCCGCCCCGATCATACACCCGGATTAATCCCGGCACTGAAAAATCTGATTCACTAGGCTATGCTTTCCCCGTGGTCTACAGGGATGAAAGCCCGAAGGTTAGTCGTCAAGGGCGCCCTCGATTGCCATACCCAACAGACTCACCTTCAGCACAACTACTGGTACTAATGGTACCCGCACCAGAAAGAATTACAGATCCTGTTGCCGACCGAAGGAAGAAATTAAGTACTGTTTTGTCTATTTCCGAAGGCTTTCTCTCTTTGCTGCTGGTTGATTCATTGATTCCACAGAAAAAGTCGACATCATCTGGGACTCGAACCCTGAAGATTGAGTGAATGGAATGGGAATACCAAACAAAAGTCTTTCCCACCAGCAGCCCTACCAAGCTGCGGAACCTCGGGCATAAAAGCCAGAGCTTGCCACGACGAACCTTTCAATTAGCACCCATCCCTTCTCTCGGGACCTAAAACCCAACGACCAGCGCATACGCAGACGCAATCGCAGGATAAATATCACCTGGGCTAGCCGAGAGGACAATCCCCGGCTTTTACTAAGGCTGGCACCGAGCGGCTTGGTCACATCCATCTTTGTCCATACGCCGGAAGTACCACTAGCTGTAGCTCCAACCTGAGTAGCCTGCCTGGGAGTGAAATCTCGTGTGAATCAGCAAGGACCACCTTGCCAGGCTAAATGCTCCTGGGTGACCGATAGCGAAGCAGTACCGTGAGGGAAAAGAACGGGGGGTGAAATAGAACATGAAACCGTGAGCTCCCAAGCAGTGGTAGGAGAATCGGATCCTAAACCAAACAGCAGCCAGCCAGCCAGAGAAAGGCTGCCTGCCTGGCTGTTTTGGCCGCGTGCCTGTTTAAGAATGAGCCAGCGACAACTAGGCAGTGGCCTGAACCCACCGGAGCCGTAGCGAAAGCGAGTCGGGCAATTCTGCTTATGGACCCGAACTTGGGTGATCTATTCATGACCAGGATGAAGCTTGGGTGAAGCGTTGTGGAGGTCCGAATTGACTGATGTTGAAAAATCAGCGGATGAGTTGTGGTTAGGGATTAAATGCCACTTGAACCCAGAGCTAGCTGGTTCTCCCCGAAATGCGTTGAGGCGCAGCAGTTGACTGGACTATCGCCGGGGTAAAGCACTGTTTCGGTGCTTTAGCGAGAGCGCAAATCGAGGCAAACTCTGAAGACTAGATATGACTCCCGAATAACGAGGGGGAAAGGGTCAACCAGTGAGACGATGAGGGATAAGCTTCATCGTCGAGGGGGGAACAGCCCAGACAGTTAAGGCCCCGCCCCGGCAATGACCGCTCAGTGGTAAAGGAGGGAAGAGTGCAGAGACAGCCAGGAGGTTTGCCTAGAAGCACCGAGTGCGTAATAGCTCACTGATCAAGCGCTCTTGCGCCGAAGATGAACGGTACTAAGCGGCCCCAGGGCGAAGCTGTGAGATGTCGAAATACATCGGTAGGGGAGCGTTCCGTCCGCACCAGCGCGAGCAGGTGTGGACGAAGCGGAAGCGAGAATGTCGGCTTGAGTAACGCAAACATTGGTACCCGACAAACACGGCTGGTTCGTCCACAGAGGGTGAGTCAGGGCCTAAGATCAGGCCGAAAGGCGTAGTCGATGGACAACGGGTGAATATTACTGTACTACTCCTTGTTGGTACCGAGGTACGGAGGGGGCTAGGTTAGCCGAAAGATGGTTATCGGTTCAAGTACGCAAGGTTAATGGACGGGCAGCCTCGAGCCAACGTCCGAGCACTAGGCGCTGAAGTAACCCACGCCACACTACCAAGAAAAGCTCGAACTTCGACGCAAGTGGGTACAAAAGTACCTTCTCAATCAACAGTTTTCTGTTCCTCTGTATAAACTGCAGCACGGAATTGTCTACCTGAAACGCCTGACTTTGCAGATGGGAAATGGCTCTGATGTATTGACTGGACTTAACGTTTCACTTTAGCTTGAGCAGCTGAACGTCTTTCGAGCTCATTAAACGATACCGATATATTGTGCCCTTTTTGGAGACGGGGGCGATTCGGTGAGGTAACCGCCCGATACTGAACCGTTGCCACTGTCAAATTACCAGTCTTTAGGCCTGCAAATCATAGGCAGGTTGAAATGAACGGGAAGCATGGAGTGATCCAGTATGCACACTGCGTAGTAACTACGTTTCAGCACGTATCTTCCATCCTTTTTCTCGACCACACTCTCTGATAATTCTATATATTACTCTATCTTGAACACTTCCTTAGGAAGTTTTGGGCTGTTTGGGCAGGGTCAATAACGAGGAATTAGTAAGACATAAACACACCGATTCGATTGCACTGGAACACTCCTGGAGGACTTCTCTGGCACACAGCACACCCACTGTTGTGGAAATTCATCAATCCCGGCAAACAGAGACACTGATTGCACAGGAAACCGGCTTCTACTTTCGATGGTAATAACACATTCAGGGAAGCGGAAAGGAACGGAGAAGACTATAGTAGCTAATACCTGTGCCGTATATCTTGGTATTCGGAAGCTCGTTCTATCCGCCGCTATTCGTTTGTGTGCAAAAGTAGCCTTTAGTGAGCATTTACTTCCCGTTATGACAATCCTACTACCGTGATAACTAGAAAGAACTTGCCTGCAAGAAGTGGGTAGGCCACACCATTTGCTCAAGGTTGGTGCGTGCGATCGGACAGCTCTGTGGCTCTAGCTTAAAGAGGTTTCATAAGCTGCGGTTTCGGTTGTATTTAGTACATAATTGCCCAGAGATTCAAACCACCTAATAATTCGCGGCTGTAACGGAGTGGATTCGAACCACTGATCCAAGGATTTTCAGTCCTTTGCTCTAACCAACTGAGCCACCTAAACTACAAGAAAAATCGCTATCGGTTATTACTACATCATTACCAGGCCACCAAAAAACAGCAAAGCGCGGAGCAGAAGCAGGTAGGTAAAGTGGAGTAAAGTTAAGTAAAGTGCGTTTTGTCGGGTCAAGGACAACGTTCTCACGTTTGGGAGGTTGGCCTCAGATTATTCCATCAGCTTTAAGACCCGGAGAGCACTGGGTGCCAAATCTCTCTACACTTGCGTACGGTTACATGACTATAGCCTGCCTCACGGGACCTCGGAACAATCCTCTACCCCTCCCCAGCCCCCACCAAGGAGAGAAATCCTAATCTTTCTTCTTATCGAGCATTCTCGTTAGTTAGAAAGTACATTTCCGGCTAACCGCGAAGTGTGTCGCCCTCCCCGACATTAACCTTTCAGGGAGCGGAGGGAAAGGCGAACAGGAACAGATATTACTACACCGGATATCCGGCTTCTTTTAGGTCGTATCATAGTGATCGCATGCGTTGCATGCTTGCCCTTTGGTGTTTGTTTTTCATCGATTACTCATTAATTATAACAAGGCGATCTTATTACGAATGAAATGCACTTCGAATCGGGAGAATTGGATCTGTAAAGTAATAATACCGAGATCGTTGTAGACACCAAGTATGACAGACGTATGCTTCCTCATCCGACAAGTCCGAGACTCGGACACCCGAACCGAATATCAATCGTAGTCGAAGCCAAATGTTGCATCTGCGATGCTATTGAGGCACGGAAAGGCACACGTCACGGCCGGCCCCCCGTATTTGGTCCTTGCACAGTGCTTGCTTCGGGACCACCACGTGGAGCGCCAATACAAACTGGCCGCCCTGATTCGAGACGCTTTGACCAGCCTAATCAAAGGCTTCCTCGGGAGCATCTACAAACAAGGTCCTGGACCGTCAACCCATAAGGGAGATATCTATTCATTATAAGGAGATCTCTCTAATCTTACCTGGGTAATCAACTTACATCGTGTTGGCCCAGTTGGATCCAGGGGCTTAGGTTATATCTCGCTGGGCTTTCATTGATTAAACAAATCAGTATCCATTATCTACTACTACTACTTGCATATCAGAGCTTACCATTAACGCTTGTTAGAGATTACCGAACATGACTTGAAGGAAGGTCATAGCTCGGTTCCTGGCCCTCGGCCTTTACTCGATTGAATCTTCGTCTTCGGCCATAATATCATGAAGTCCTCGGCTCTTCCCGACTTGAGTAGCCTTATCGAGAAGTTGGAACGCACTCGCAATCAACAGATTCGAGCACACGAGGGAAGACCTGATGCCCCGGCTCAAGGGCGCAAGGGACGAAGTTACTCGATCGACCACTAAAGCGGCCTCCTTCTAGGCCGCCCTAGGCCCGCTTTAGTGGTCGAGTGCCGTCTCGGCCGAAGGGAAGGGAAGAGGTGTGAAATCACGTATATGATCTGGATTTCGTTTGGCATGCGAACCTCTCGAAGATTCCTGTCTGTATTCGAACAACGCTTTCTTGGTCAAAGTTACGAGTGTGCCTTCGCGGGCCGCCACCAACTTCAAGGGGGTAGGAAGGGCGGAGAGCCACCGTTGGCGCCTAACGCTTACTAGAAAGTTCTTACGCCCGAGCTCTTACGCCTAACCGTCAATAGGGAAAGCTCTAAGGTGCTTGAAAGCCAATGAAAATGCGGCAGGAGGTAACAGGGAATTGAAAGGATTCAGCAGGAGTTGAAAGAATAATTTGTTTTCTCGTAAAGTCAATTTCTTGCGGGGCACTAAAAAACGAAATTCCCAAAAGGGTGAAAAGACTGAGATCTGTATGCACCTTTGATCAGAAGGACCTGAAGAGGAAGGCTAAGGGAAGGCTCCAGAAAAGGGCAGGACCCCCGGATATTATCGATGCTGCTTCGAGAAAAAGAAAGTTAAGCATCTCATGACTCGGATATTTAAGAACGGAGAAAAATAATCTTTGGTTTTTACGCATAGGAGATAATAGTTGCGGAAACTGGAAAGCTGATAGGAAGCGCATTAATTAGGTGAAGCGAAGGAGTCTCGGAAAGGATGGGCAAAGCAATGTGGACAGAACAAAACCTCACCCGCCCGATCCCCATCCCCGTGCCTTAACGGGCTTTAGCCTCTACGTTAATCTTTGACGAACGGCTAGTTATGTTTCCGGGTCTCGGTCTGGTCCGCGGTCTCGATCCTGGGCCGCGGTCTCCTGGGAAGCGGGGCACAACTGGTACGCGGGCTCCTTCTCGGATGCGGGCGAATCGGACGCAGGCTCGGGCGGAGAAAGGGTCAAAATCGGTTGAAGAATCGTCAAAATCAGATGAACTTGCCCCTTGATTCTATTTCTTCGAGCCTTCTTCAGGAATAGTTGCGGGTCGATAAAGCCTCTGGAGGTCTAACTGAATCCTCAGCCAAAGGCTGCTGCAACGACGAATTATCTGTTTTCTTCAGACTTAGCCTGGACAGAATTGAGCCGGACTCAAACGGATAATAATTCGTAGACGCTCCAGGAACTGGGAAAGCCCCTCGTTTTCGCAACACCCCGAAGAAGATTCCGAAGTTGGAACCGGAACACGTCGACTTGCTTCATCTTCCCCTCGAACAGCTAAAGTTGAAGCTTCCTCCAAGGCTGCGTAGTATCTATAAATTATCTTTATCAATACTATTCCGTATGTTAATAATACGAGGATTCCTATAGGCTGTTGCAGCTCTGTAGGTATATGATTAGGCACATCATGCCAAGTGTCATCGTAAGTAGATTCTGCCTCAGTAAAATGCCTTGCGACTCACTATCGAGATAATCAGACACCTTCCAAATTCTCTTTAAAGTATGACTATCAGGTTCAGTAGTTTTTACCGCCACCTCTTTAGCAAGATCAGCCAGCGGCTGACTCTACGAAATACTATTAAACCAGGGAGTTAAAACAAAGTACCAAACCGCAGACAAGAGGGTCAAATACACGAACCCAATCAGACCTGGAGTGAACCACTCTTGCTCAGAGCTCCAGAAATTGAGGCTTGGTCTTTGACCAGAAACCCTTCCTCTGCTTCGTGTTTTCCCTAAGTAGCTGTTCCAACGAATCAAGGCGCCGGCGGATTGATCTCCCTCGATGTTCTCTTTTACTAGTTGCTCCAACGTATCCAGTCGAGTCTGAAACGAAACTGAATCAGCAACTTGTGAAGAAGTTTCACCTTTCTTTCTTCTTCGAGATTTACTGGGGGCGGCTACTGAAGTCGTAACACTTACTGAAGCATTCCCGCCCTTATCACGGCGACCCTTAGGGCTGGTTTAGCTACTGCTGAATTTACACCCTGCGCCGGTTCCGTAAATGCTTCAACTATTGATTGGGTTGCTGAATTCGTATCTTGTGTTGATTCCGCAAATGTTTCAACTATTGATTGGGTCGCTGAATCCATACCTTGCGTTGGTTTCGGAAATGCTTCAACTATTGATTGGGTCGCTGAATCCATACCTTGCGTTGATTTCGTAAATGTTTCAACCACTGAAAATATGCTGAATTTACACCTTGCGCCGCTTTCACTACTGATTGGGTCGTTGGTTCACTTTGCATTGCTGCCTTTTCTCTCCGTATTGGTTTAGTCAAGCCTGAAAACCTTGTGCGCATTGGTCAAAGCAACTCTTTTTTTTGACTCATGCTGAGAGTAAGATCCACGCTTTCGGGAAAGAAACACATAATCAAAAACAAAAGGCTATCAGATTCTGTGCACGAACCTCAAACCTGAGGCAAATTCATGCACTTTATCCGAATGATTCATTCTACCCGTTTACAGTGTGGAATAGGAAGAACAAGTAGAAGCCAGAGTTAGGGTAATAATCAGACCGATCCTAAAGCATGGAAGTTTCAGCAAACTGCTGAAAAGAAGCTGGCTTCTAAAAACACGTATACAGAAAGGACAACGCCAAAGGCGGTTTAAACGGGTGTGACATAATGGGTGGGTCGATTCGCCGATGTCCATGCGGTGAAGCATCTACCTTATCACCTTTACCCTCTTTAAAGGGTAAAAGCGAGACGAAAATTAGGTAAATACATTCTTTGAGCTTTCGACAAAGAAGAAATAAATGGCGAGTTGAATCGGATTTGTGTATTAGAGATGAAACGCACGCGTTTGAATCCGACCGGCCGTAAAGGAGTTGGAGGCCCGCTGAGTAAGCGAAGCTTCCGCTGCCGATAGGAAGGTAAGAGAATGAAATGAATGATGCGCAGGGTAGATGGCCCGGGTGTTAGCTCTGAGTTCGTGGTACCTTTCAAGTAAGATCCATAGAGCTCTCTGGAAGTGAAAAATCTTCCAGCATTAGTCATTATCTGCCAGTCTGGCATGGGGCTATAGTAGTCTGGTCCCGAGGACCACCTCGACCAGGCCCATTGCTAGCATAATATCGTGAGCTCCCTTGAATGGGGGGGCCCCTGTTTCATTTCAAAGGGGAGGGATACACAAAGGTCTATAGGTAACCGAAGCCGATTCCACGCGAAGTCCACAAGGAGTGAATTTCGTGTCAAAATGCACAATATTGTGAAATATTACGCAGGATCGGTCGACTTAGGATCCTGGTCTTAAAATACGGCGAGATCAGTTGCAAAAAGGAGCGGGACGACCTGCTCTGATTATTACCGATTACAAAGGACCTATTGTAATCCGATATCAACTTACTCGGACCAGGGCAAATAAGTAATAAATTGAGAGTAGCTTATACGGTCTCTTCCTCACGGCAGTGGAAAAGACCGCATGTTTTCCTTCCAATTTCGAGGGCTATTTCCCTTACCTGGATTAAGAAAACCCTATCTCTCTCGGAACAAACCTACAGCTCGCCCCGCGAGCACCCTAACTCCAACATTCCGGAATTTGCACTTTCTCACTCTATCGAGAAGGAAGTCTTAAGGCTCTTTACCAAAGACATTTAGTAAAGCGGCTAGTGAGAGAAGATTTTTCTCGGACTGTACTACGATCAGGGCAGGACAGGAGGAAGAAGGTGGTTTCATACCTTCGTGCCAACAACGATGTATAGCGCCTGTAGCTCCCGAGGATGACTTGCCTTTCGTCGTGAGGCCGTCCTGTCAGTAACGAAAAAGATAGCTTAGCGTGCTCGAAAGGTACGCCGATTAAAGTCAAAAGGTGCGCTAACGACGCACCAATCCAAGATAATCATAAATTCGCAGGCTGCGGGCCGAAAAGGCCTTAAAGCCACACGCGTCTGAACAGTGCAGGTGTCGGCTTGATCCAAAGATAGCCCAGTCCTTATGCAGACGGTGCAGTTACCCCGTCCTACATGTTGAGGCAGGCCTTCGACGGTGCGAGTATTATCAAACGGGTTTAACGAGACGAAGCTTAACTACGTGGGAGGGGGGAGCGTAGTTAGCAGGTCAGGGTAAAATCTACCTGTGATTCCGTACGATCGGCTTAGTGATTATCCAACTTTAGTCGCTGAGCCTAAGCAACTTATGACTACTCCACTGATTAGTTATAACCGAGAGAGAGATTCAATTATTAGACGTTTAACTAAAACTTTGTCAAAGGGCTGAAACACTGCCTAATCATGGAAGGAAACATTACTTGCATGCTAACTACTCAGAATGATTAATCCAGCGAATGTGATAACCGTCACATTCGAAAGGGGGAAAGCTAATCCTAGTCACTAACAGGGGGCCTTTGCAAAGCGCTCTGTTGTAATGAGTAGCCGGAGGGTGGGTTCCTGCCGTTTCCGTAACGACAGGAATTTACCTACTTTATAGCGGAAGTTCGCTGCCGTTTTCGTAACGATAGGGATTTCCCGACTTTATAGCGGAAGTTCCCTGCCGTTGACACGTTCTAACGTCCCAGGGGCTTACCATTGATTGCAAGTGTTGAGCTAGCAGCTATAGAACTGGCAGCGTGCAAAAGAACATGTCCCCGCGGACAACCAACTATCGAACCTTCACAGCCCATAAGTCTGGTCTCAGCAGGTTCTGTAACGATTGATAGTCATGTACACTCAAATGCTTGGATATGTTCTTTTGCAAAAACGCTGGCAGTTCTATAGCTGCTAGCGCGCAAAAGAACATGTCCCCGCGGACAACCAACTATCGAACCTTCACAGCCCATAAGTCTGTTTCAGCAGGTTCTGTAACGATTGGTAGTCATGTACATTCAAATGCTTGGATATGTTCGTTTCTGGCAGGGGAAGGAGATACTTCGGAATCAGCACATTCTCGTGCTTATTCCTGATAGTATTTTCCCTTCCCGCTTAACCGCGAAACCGGGTGTTGCGTAGAAGGCTAGGTTGGCCTCCGTAAGGCCCGCCCCCCCGGCTGCTTCGTTACGCGAAAGATGTTGCGTAGAAAGCCGATGCCAGGTTGGCGTATAAACCCTGCTAGGGTCGGGTCCCCGCTAAGGAAGTTTTGTGGGGTTGTTGTTTACCGAATTAGGCAGTTGCGGGCTATCCGTATTTCAGTTGGTTGATGGATGATATCTATTTCTGAACGTAGCTGCGATGCAGAGTGGCTCTCTGGGATCGATACACTGGGATGCTCGTCAATAGGTCGAGTAGTAACGCACTTAGGCTCAATGGCCCCCGCATTTATAGTCTATCCTTCTTTCTTCAAAGCCGACCTTTCGAGGTTATCGAAGAGTCCCTTACTGTGAGGTTACTTACTGAAGGTTGCCCGGGTTGTAAGCTGGCGACCGTATAGGAGCGGCAATGTAACAATTGGAACCCTTGAGGTCATTAGAGTTGTTAACCGTATTCCGTTGCCCTTCAATAAAGTAAAGACCTTTGCTGGTGTAATTGGAGTTAGCATACCGTATTATTTTAACGGGTCCTTTTCAAAGTGCGGCAGTAACGCATTTGACATAAGGCTATGTTCAGAAGCCTCCAAGGAGCCATGCGAAAGAGAAGTAAACCAAAGATGCTGCGTTGGACCATGCGGTTTGACCCGCTAAGTCATTGGCTACCGATGCGGTAAAAAGCGTAGCAATTGAAATCCTAGAGATCATTAGAGCTAATAGTTCGTGAGCCGACAAACTATGCCTGTTACTTGCGCCTTAACAACCTATTTTGGAGCTCTCAGGGTTGATGGGAGCGCACCAGTATCCGGTTGTTCGTAGAAACAGTGCAAGCTCTTTCTGCCGATGAGTGCCGCCTTCCGAAAGGCAGTCGACACTCACCGAAGGAAGTTGTTGGGTAAGGGGGGAATTAGCTTTACGGGTTTGTTACGGAGACTACTCGGGAAGCTGCCCTTTCATCACTTATTTTGACTAAAGCCTAGGTATAGGTAATTTTTCTCCGGGAAACCACTGAATTATGCACGTCGAAGGGCGACAGTTTTCCCTTCTTTCAATAGGCCTCCTCGATCGGATACTGATCGGGGCCCAACCTAACGAGTGCCTTTGTTCCATGAGTGCGTACTTGCAGGGGTCGCCCACTCTGCTTTCCTCAAAAGACCCAACCTCCTCTTATAGTCGACCGATCCGGCCCAATCTCACTTCGCCATTTTTCCCTGAAACCCACCGGTTGGCCGGGACGCTGTGATAGCGTTTTAGCTGTAACCCTGCCTGCCTCGGTCGGTGCCGTAGAGGATCGGTTCCGTTTACCCTGGTACGGTCCTTTAACATGCCTCCCCTTCAGAACGAAAACGGGGGCCCCCGGGGGCTCACGATATTATGCAGAAATGTTCTACCGGGTTGCCGCGTGGCAACCCTAACGCGTCGTAACAAAGCTGCTTACGAACGACTCGATTCGCGGGTCCACTCTCTTGGACCTTTCATTCTCGTAGATCTGCACCCCCGGGCCTCCAAACCCTGCGCATCATCAACCTCGGCCTCCTCACCCCATTTCGCGTTAAACCGGGGTTGGTTTCAATCCGGTTCCCCGACTAGGCTCACACCGGGGAAGCCGGTGACCTTGGCGTCCAGTCGCCTGTGGTGGGGGCTACAAGTGCGTGCGTCTCGTCCCAGGATGGGCTTAGACGTATCCGTATCCGGCGTCGGCTATGTGATAGCTTAGCCCGGCAGCGGTCTATGCGGGGTAGTGGTCTACCCTTGCTTGTCGGCAACCATCCGTCATGTTAAACTCCGAGTATTTCAACTCGCCTTCATCCGGATTCGATCACTAATAATTGTGTGACTTGCGAATACATATCTATCTACGTGATTTATCATATTTCTCATCGGGAAATTCGTTCATCCATCCATCCCGGAAAGAAAGTTACGTGATTCCAAACAATTTCGAGAAGGAAGCAAACATCGAGTGGGAGAAAAGTGGTGCCCTTCGCTTTTATGTACGGTGCCTGAACGCGATTAACACGTGGGCTGCTATTGCCGCAGCCGCCCTTTCACGGTTAGCCTTCCCGGCTGCTTCGTGAGTGCTGGTTGCGTCGTACGTGTTGCTGGTCTCCGTATCTATATACCATATTCCCGAAGATCTTTCTGTCCCTCCCTCCCTTCCTCCCTCCCTCCCTGTCTTTCTTCCTAAAGTCTTATTTCTGTATTCTCTTCTCCGTCCCTTTCCGTCTGTCTTACCTCCGTCTTTTCCGTATCCTTTCCGTCTCTTTCCCTATTAGATTCTTTACTTTGCGATTCACACTTTTTGCCAACCCCTACGCGCTACGTGCATGTGGGCCAATTGCAGCTTTTAGGTTCAAGAGAGTGCCTACTGACAAAATAGGAAATCTTTTGACCCCGCCACGCTACGCGCATGTGGGGCGGGTTAGCCGGGGTAGCCGGCAAGCCCCCACCCCCCTGCTTGACGCGGGTTGGCCGGCAAGCCCCTGTCCAGCTACGCACTCTAAGCCGGCGCCCTGTGAGCCGGCGCCACGCACTGCAGCAGCTTCAGCCCTGGAAGCCTAGCTTAGTAGCGCCTTTCTATTTACGAGTTTCGCGTTAAAAAGTCTTTGACGAAGAAGAAGGGGAGAGGGGGCCACTCGACCGTAGGGAGAAAGGGAAGGCACGGAAGGGCAAGCACGGGAAGGGGGGAGAGGGAGACGGCACGGAGGGGGGAGAGGAGGGAGGGAGAAGGAAGCACGGAAGGGGGAAAGGACACAGAAGAGGGGAGCGCGGAAGGGGGAAAGGGCGGCACTTCCAGGGGGAGGCGCCACCTTCCGGGGGAGAGAGGGGGTGCAGAGGGGAAGGCACGGAGTATGGGAGGAAGAGGGCGCAGAGGAGGGAGGCACGGAAGAGGTAGGAGGGTGGCCTGCCGGGCCCGTAGCGCCGGGCACGGGATTAGGACAGACATGATGGCCAACAATAGCTCGGCACATTGGGCGAAACATTAGCTCGGGCTATCTATCGGCCCTTATTCAGATATACGAATAGGATTTCGATTTCCTTACGAGAAGTTCCTACTTGAATTCAGCCAGAATTAGAAAAGGTTATCCTCTAGTAATTGAATATAGAATATGTATGATGGGAACGAGATTGAGAATGCAGAGGACTGGCTGGAAAGGATTCAGATGGATGCTGAGGTGCGTGAGTATGATGATATTAAGCTGTTTAAGGTATAAGTTCGAATTTGCATGGTGCAGCAGCAAAATGGTATAAGGATTTGTAAGTTAAGCCCTTAAAAGTGCCCGGGCACGCGTTCTTCGCCCTTCCGGAAAAAGGGGGCTTTAGGCTCCGCGTCTCGCCCTTAAAAGTGCCTATCGGCACACTTTCAAGCCTCCGGCGGGGGCGACGCAGGAGCCCGCGTCTCGGGGCGGCCCCGCGTCTCGGGGCGGCCCCGCTAAAGCCCTTACTTAAAAGTGCCTATCGGCACACTTTCAAGCCTCCGGCCCTTTCAAGTGCCTATCGGCACGCGTTCTTCGACCCAGTGCCTATCGGCGGTCTTCGACGGGGGGCCCGGCCCCGCGCTGACGCGCCCTCTTAGTTGGTTTTTCTATCTCGAAGCCTGCCTAGAAAAACCGCGAGATGGCCTCATGATCAAGGCTATTTATTCTTTTGAAGATACGTCCTTGATAATCCTGAAAGTTGAAAGGGTTTGGAGACGATCGGTGAATCACCGACGGGCATGGGGCCGGCAAAACATGCGCTCTACCAATTGAACTACGTCCCACAACCTTCTACCCTTTAACTTCTTGCCAAAATACGGTTGAACCAGCATGAGCTACATAAGCACCAAGTAATTGACCCTTTTTGGGGAAGGGCAGGTTGATAAGTCGAGCTAATCCAGCCCACCAAGCAAAACCTGTGGTTTCTTGCTGACCGCCTTTTGTTTTGTTTTGTTTTGTTTTGAGAAAGACTTTCTTTCTTCCGCGTTTCTTATTCAATATTGAAATTTTGAAATGTTCGGTGCTTCGAAGGCTAAGTGAAGCCCAGCTGATACGGGGCTTGGCCTTAGCTCCGGTCTTGGACTTGGCCTTGGCTGCCCGGTGGAGAGGGGGGGACACCCGTATCTTCGGTCTCAATAAATGCGAGGGAGCTCAGCTCAAGAAGTTTGAGAGCTGGCGGGGTTTTGACGGGTTGGACGGGAAGGAAAGCACAATGACGGGGGGAGAAAGCGCTGCGCGCCCGCCAAAAACAAAGAAAGTAAAAACCCAGACGTTGGATAAAGTTTCTAGACAGATTTGAACTGGTCTATTCTAATACGATAACTTGTTTTTCAGTAGAAGCAATTGAATTGATGAGCGATACTGTAAATGCGTTAAAATCAGGGTGAGCCGAAGCAAGCACAACTGTAGATACCCTAAATAGAGCTAGGGCCAATGCCCATAACAACAGGTCGAGGCTATAAACGAAAATCAACGAAGAGCAACTCAATTTCAGACAGAAAATCCTTTTTTAAAGGTTGAATAGCCACTTTAAACCAGTCAAAATGGTTTGTAGCAAGCTTATCAATCCGTCTATCTGCAGCTTTCTCCATTGGGGAAGCGGGTGAATGTGAATAAGTCCTTGGTTTATCTTTAGTGAAATGCTCAAGGATGTCGTCTAGTTTAGTCTACTAATCTATTCTAAATGAAACCGGTTCCTGTAGTTTAGTGATCGTGAACCATTGTGTCTTGTTGCCACAATACGGGGCCCCTTTGAAGCGAAGATACCCTTGCTGTTGTTGGATCAAGAAATCATACTTTCCGGCAGCCCGGATTTGGCGAGTAATTGCCAGGAAGAAAGTGAGAAACCTACATGTTCCAGTGTCAGAAAGTCGTAGTTTTAGCGTCATTCACCTGCGATTATAAATGGTAATACGGGCTGTGCGTGCCCCCATAATGGGCTTTGCCTTTTCTTCAGTCTTGCTGTTTCTGCAGTTTGACTAAATACTCTCGGCTTTTTTGCACAACATGATGAGGCTTGCTGCAGATTGAGTTTGCGTAATTACAAGCTCAAACGGGCCAATCCTTGTGGATTAGCCCTCTATTGGGTTGTGGAACCACCGCTGTTTATTGTAAGCGAAAGCAATCACAGCCTCACACCGGAGTTATTCCTGGCTATCCACCGGATCCTCCCTTTCCCCCTTTTGAAAGACTTTCCTCGTCTATTCAGACGAGTTCGTTCGAGCATTGATGACAGTGGGTGCATCGTAGCCAATGATGCTGATGTTTCTTGCTGAATTGTATCTTCAAATTTAGTCGCTAAAATTCCTTTTCTTTCTGCCAAGAAGGAAAGATTGTTCCAAGTTACGGAGTAGTTAGTAGACACTCCGAAAAAGCCCGTGTACTAACAAGAAAGAGGCATAAAGCCGTATTCAGAGAGGTCCAAAGGACTAGCGCTTCCGTTAGCTACTTGGATCTTTGGCAGTAATGTTGGCTTAGAAAGTCATATCTCAACCACCCCTTTTTTGAGAGAGGGGGTCAGTCGTCTCTCCAGAGCGCTCTCTAGAGATGTCGTCAAGCAATTTGGCAAGTAGCTTGCCTTTACTCAAGGTGGCTGGCGGGTAGCCTTGCTTACTTATGGAGAAAGGGTCATCTCTAATACAGGTAGACGCGCTTTCCACAATCACCGAGGTCTACAGAATTGAAGCCTATGCGTCCCTGCATCCGAGCTGAAACTGGAAAGTACCCTCTTTCAAGTGGGGTCCCCTCCTTCATGGCCCCCCTTCGGCCTTTGCCCAAACCCTACCCTCAAAGTGCCCAAAGGACTCGGTAGACGTTCCCCCCGACTATTGAAAGGGTACCTTCAAAATAACCTCGCTTCGCTTTCCATCAAGTTCTTACACTATTATACATGAGATAGATGACTACATAGATGATATGCCAGTCACCAGATCTGAACTGGTGACACGAGTTCGGTCTTCTGCTCTACCAACTGAGCTATCCCGGCCAATCTTTCTCGATGCGTATTCTAAAATGGAATCAAATTTGATGTCAACTAACTAAAAGTTCTAACAGAATAGATCAAATTCACTTTTACTATTCTCAAAAATGATAAATGAATGTTTTGGCAGGCAATAAGAGATAGAGATTTGAAATCGACCGCAAGCCGTATGTATAGATCCCATATCCTTTTGAGACTACTATCTCTTCCCCCTTTAATCCCCGGCCTGCACTAAGCTATGTTCGGGGCGAGAGGGAGTACCAGAAGATTAAAGCTTGATGCTAAAGATCCAAAAGAAAGAATCACAAGTGAAGCTAGAGCAGGCTTACAACTGGAAGCAGAGTCGAAAGGAAATGTTGAAAGACTGGTAAGCAAATCGAATGTCTGAAGACAAAACCCCGGGTCGAAGCCAATAAGCTAAACGAGGTTTACAGCCTAACACGGGCTGCTTTTACCAGGTTTTTGAAAAGCTTTCAAAAACTCGATGAAGCGCTTACTAGAACATATACATACATACACCCCGATTAGAGACATCATCCCCTGCCCCTGCTTCATGAGAGGCCGACACTGCCCCTGTTTCGGACACTACCCCGGCTAAAGATCAAGAATACTCATCAGCCGCCCGAAGATTCAATGAAGGCGAAGCGAACGTCCAACCTCTTTTTGTCTGAACGTCTCTCAGAGAGTCAGCGAAGCCAACCAGCAAAAAGCAGCCCAAACCAGGCACTTAGGCCCGGGACACCCACACCTGTCAGCGATGCGAACCAGCCAGGCACAAGGAAGTGAGCCCAGCATCGTGCCCACCAACGAAGGAACGATTTCATGAACGATTTAAGATTGATTCATCTATTTGCCTACCCAACCATATTGATTGATTGATCGATCCGACTACATGATGATGACGCCTCTACTTCTCATCTTCAATGCGCCTACCCACGTTGCCGTCGATGAGGAGCAAATCAGCTTGTCCTTGTGCGCCGATCAGCGTGTTCTTTGCAAGCACCCTATGCAGATCAGCTTGTCTTTGTCACAGATCAGCACGGATCAAGAGCGTGTTCTTTCCCTCACTATCGCCGGCCACTGCGGTTCAATTCAAAGAAACGGGTCCCCTCACTTGAAAGGGGGTGGTTTGCCTTGCAAAAACAGCCTCTCTTTAAATTTTCAATTTTCTAGATTTTCAGGGTACTCTTCGCCAGGCAGGGATTCGAGATTCTCAGGGGACCCTTCGCCAGGCACGAGGGGCGACGAAGGAGCCAAAAAGAGCCGAAGCCGCGATGGCGGCTTCACGGTTTCCCGCCTCGTAGTCGATGTTTCAATTACGCGCCATTCTACCAGGGGGGCCCTCACAAAGGGATGTTCGCCTTACAAAAAGAGCCGAAGGGCAAACACTCTTCCGTTCGATGAAGGGTACCCAAGGAATCTTGCAAATTGAAACCAACTTTAGGATCTTGAACCGGTTTAACCCCTGACTTAGCCAGCTCTGCTCCTACCTTTGCCTATGCCCTTGTGGGTGGTGCGGAACGTAGAGGCTCGGACAGAACCATTTCCTAGTGAAAGGTACGCTAAGGGCGAGCGGACTATGCAATTGGCCTTGGGACAAGATCCGCGCTTGGAGAATATACATCCTAGATTATGGATTTGGATTCAGCAGGCTAAATGACTATGGGTGCACTTTCAAGCCTTGCGTGTCTCTATCCAAAGGTCCTACCCCATGCTGCCCTGGAACTTGGGGCTCTACCTCGGATGGATTTGGAACTACGCGAAGGGAAGCTGCCTTTGCTACAAGCTCTTGAACAAGCTATCAAACTTAAAGGGATGCTTAGGCTTGGATGCCTCCGCTCTAGCTGACTTTGTTCCTGTATTTTACACCTAGGTTGCTCTTGTCTCTACCATTGGACGCAGTTGTGGGTGCATTTGACCGAGATGGAGATCCATCCAGATTCTGCGGTTGATTATGCAAAAGGCGATTCAGTAGATTCTATAGATGCAGCAGTTGAAGCAGCAGGAGGGGCAAAGTAAGAAGCAGCAGAAGCTTCTCCACCACCAGCAGTATCTAGGGCAGAGTAATTACGTATATATACCAGCGCTATCCGGTTGAGTAGGGTTATGCGCTGCGCTATCTGTTTTGCGTGCTTAAGCAAGTGATTCAGTTTACTAAGTTGCAATTCCGAGTCGGCACGAATTCAGTTGATTCAGCAAAAGATCCAATCCCACCAGACGCAGCAGATGCGAGGCTATCAGTTTAACCACCCATTGAATAAGCAGTTGACCGGGCCCGCTGCATTCGTTTCAGTTCGGAAGCCAATTGAACTTGTGCCAATTTTCGTTGCTGATCCAGCAATTGAAACAGCAGCATAAAGCTAGTTCGGTTGATCCGGTTAAACCACCATATAGTAGCAAGGGCATGAGAGACAGAGCCAGTTGGAGAAGGTAGCGGTTCCAGATTCGCCAAATCCATGTATAGAGCTTTCGTACCCATATCCAAATCCATCCCTTCAAGAAGCATAGCCTAAAGCAGCACATCCAGGTGCAGATGGATAGCCATACTTAACAAAGATAGAGATGGGTAGAGCAGTTCCATATTAAGGAGCAGGTACCATACCCAGAATAAGATCCATATCCATTGAGAGATTCATACCCATATTCAGTAGTTCCATTTACAGATGGTCCAACCGCAGTTCCAGTACCACTTGCAGCAGTTCGTGCTCGTGATTCAGTTGTTGACTCAGCAACGTAGGAGATAAGAGTGGGCAATTTCTTCTTTTCACTGGTTCTTGCAATTTTATCTTCTACATTTTCATCGTATTAGAAAATATTTCTTACCTACGAAGATATATTGGCAGGTATAATAGTATCTATTTACGGGGAGTAATGGTAGGTATTCATACCGTTTGTAAGAAGAGCTTCCTTATATTGATAGAATTCAAGGGATTAGGATCATCTTTAGCCATAAATACGCGCTTGGAACGGGCTTTAGGCTGTAGGTACACTTTAGTATGGGTAGGGTAAATTGGCTCTGGGTAAACTGCCTCGCTTGCTTCCTTATCTCCTGCGGGTGGTGCGACTGCCGAAGAAACTCCTCAGTGAAGAGCATCTGTCTTTACCTCCTACGCTCCTGTGTGCTTTGTTGCTGCTTCTCGGCAAACTAAGTCCACTGAATCGACGACTGCTGTTTCTCGGTAAACAGGGTCAATAACTGGATTCGCTCGCAAGTGTTTGCTTTGCTCTAGCTACTGAAGTGGGGTAACTTTACGATTAAAACGATGGGTAGGCAGCACTAAGTCACGAACGAGCTATCGATCTGGATTTGGGACTGGAGGATCTGAAATTGGAGAATCTGCAACTGCTTTTGCTCGAACTGCTGCTTTCTCAGATGCTTCAATGGGTTCAGATGCTACCTTAGTCTCTGTCTTTGCTGGGAGAAATGGCTCTGGTACTAGGGACGCCGCCTCTCTATCTCGATCTTCCGCGGGTGGTGCCTCCGCCTTTGTCTCTACCTCTGTGGGTGCCCCTGCGGGTTATGCCTTTGGTGCCTACTCTTACACTCCCGCCTCCCACTACCTTTGACTTTGCCGGCTGGAACAGAGCAAAGAAAAGCTGGGATAGAATGATCTCAACCTGGAAGGAGGGGTGCTAGCCTTGGTGTTGGCGGGGATATAGCTGTTGAATCAACTTGATAAAATAGATCAATTGGCTCAGGAACCAGATCTGCAACTGTCTACCCAACCAAGGGAGATGTCACAAGATATGAGTTTGGAACTAAAGGCTATGGTTATAAAACCGGAGAATGCGCTTCTCGGTCAGCTACTATTTTTCCCAAAAGTGGATAAGTGGGTTATGAATCAACCCCGGCTACTTGCTTTCGAACAGGAAAAGGGGCTGGCTGGCCGGCGGCTTAAACCCTCAAGGAACAGGTACCTCTGTTCCTACCTATGCCTCTGCTGCTAGCTCAGATGCTCGCTCTCGATCCCAATCCGCTACTTTCACTGAGTCCGGATAAACAGGATCCGCATCTACATTTGCAACCACCTATGTAACCGCTTATGTCCCCGCTCGCTGTAGGTGCTTCTGTCTCCGTTATTGGTGTTTTCACTGGGCCAACACCACCTTCAAGGGGAAATTGGATACGTTGCTGGGTACTATGGATATGGATACGAAACCCTAAGGATATGGGTCTGGTTCGGATGCTTCCACTCGATCAACTGAATTTGGATATGGGCTTTTTTACCACCCATGTTACCTTGAAGCTAGCTGGTGGCTCTGTGCCTTCGCCCTGGCCCTTTGCTCTGTTGGCCATGGGTATGCATCTGCGCGATCATCTACAGGTCCTAGTAGCTATGCTGCCATCCTTGCTTCTCCTGCCTTCGCTTTTTACTTTACTGGAGTATTTCCTTTTGGGTCAACGAAGTAAACAAGATCAACTGTATCGATAGCTGGATTTGGAACTGTAAATGGAGCTGTATTAGTGGGAGAGGCGTAGGCAGATCCAATTGCATATCTGCTTATTTATGGCCTGGGAATGAATGCACGACTATCATGTAAACGGTTGACGGGATTCGTACAGGCGATCGGGGCTTCGGAGTGATGCGCTTGTACATTAATAGGTTATTCCTAACCTGGGAAGGATGCAGGGTTTGTTGCCTTTCTAGCGACCGTAGCATTCGCAAGTTCTGTCGGCATACGTCATTGGAATGCGAAACACCAATTTTGGTAACTACAGGAGGTGTAGAAGCATAAGCTAATGCCGAAACTCCACTTATAGAAACAATTGGTTGGGTCAGAATATCACTTCTTGGAAAACGCGCTAATGTTGGAACATGCTAAGAGCTCGGAACAAGAGCTTATGCCGGAACTCCCCTTCCAGGAGCATTCCCATATATACATGGTGCTGCCTCCACTGGACCTAGAACGGATTCTTCGACCAGACACTCAATTTACAACTTACACTGGGCACGTTTTCGATACTTGCAATGAGTTTATAGCCCTAGAGGGTGGCTCTCCAACTGATAGCCCCACATCTTGATCTCGCTTTCGAACAGATGCTAGCTATGGGATAAGCCTTCGAATATAAAGGCACGCTGAGCGAGGTGGTGAGGATGCTTGTGAGATTCAATCAACATGTGCTTTTACCATCTCGGCTCCTTTGTCTTTGCGCCATACCTAGGTTATCCCGGAACAACGAGCAATGCTGTCAAATCGCTTATATAAACCACCCCATACCTCCGCCTCTGTTACTGGCCATACCTAGATATCCAACGAATGAATCTGGTCCGCGCGAGATGATAGCTTTGGATCTAGAGGCTCCGGAACTTCATATGCCCCTGCCCTTGTTGTTCCTGGGGGTTCTGGGTCAACAGGGGAAACTCAATCAATTGCCTCTGTCTACGCCTAATAAGCCCATGCTCCTTCCTACTAGGCCTCATTTATTGTGGTGGCCATAACCCCTGGGATTGAGTGAAATCGTCTTTACGCTCTGCAGCATCTATTCAATTCGATTGGCTTCCTTTATGTATGGGGTGACTGCAAAATTACCTTCCCTCCATGTGCTCTGCTGGGGAATACATACGTTACTACCCACCCTGTTCTGAAATGGACTCCGAAACGTAGGCAAAGGGCTGCTCCTGTCCCAGCCTTTGCCTACGCCTCTGCTTACGCTTATGGATTTCCTCCAGCAGCTTCGGAAGCATCACCTGTAGTTTCACCTGTTGGAGAGCCAAACTCAGTTTACTAAGTAAACCATTGAAACCATCCATTTCATCCTGCATTCGCCCGCGATCAACAGGAGAGAACCCATGAATCCAATCCAAACTCATTGCATTGACTACGGGCCGGGCTAAGCGGAGACCTTTGACCAATTATGGGCTCACTTATCCCTTAGATTACTACAACTGAGTGACCGTAGTCCCGGGATGTAACCACTTGTATATTGAGCTATACATTGAACGCACAGCTTAGCACCAGATGCCGCAGCTTCGAACTGATTGCACAGAGAGGGCCAGGAATAGATCCCTAGGGGGCTACGGAGCTTCCGGTGTACTAATACACCTAAGTGAGGTATATGTACATTATTCTTGTGTTACGGGGACTATTAGATGGTTTGGAGGAGGTTATAGGGGAGGTAGCCCGGCGCACTGGAGGCGGGAAACCGCGAAGGCTCGCTATCGCTCACCCCTAGACGGGCGCCTAAAGCGAAAACTAACTTACGGTCGCCCTAGCGAAAAACTTACGGTCGCCCGGCGCACTGGAGGTAGCCGGGGTCCGGGGCGGTCCCCGCTAACTCCGGCCCTCTCCCTTCGGACCCTAGCGCCCCTTTTTAGAGATGGGGCCAGTACAGTTTACAACCGAAAAATCATAGCTCCGGTCCTTCGACGATTTTTCCCCATTCCCTGACCTTTGGGGGTTCAGGGAACCTCCAATCTTCAATTGCTTTATTTACTGCCGCCCAATTCTGCCAATTCTCCTTCTACCCGCTTCCGCCTGTTCCACGTCCTGAGGCACTCTGCTGCCGAGCCAAGTAGCAAAACGAGTAATTGTACCGAATCATCGCTCGGCTGGTTTCAGGCGTGTTATACACGTTGAATAAGCAGATAGATCTATATTTCGATGGAAAGGGCGGGGCCCGCGGCCGAGTGGGAAGGTGAAAGATACATCAATAACTTGTAGATAGAATTGGGGATAGCGCGAAGAAAAAAGCTATCCCCAATTCTATATACGAGTTATTAATGCGAGTGCCTGTTGCATCCCCCACCCCCCTACAAACACCCTCTCCAGGGGGCCCTTCCCAGAAAGGTAGTTTTGCCCTTCAAAAAGAGCCGAAGGGCGCTTGCGCCTTGCGGGCTACGCCCGCCCAGCAGCCGGGGATTTCAAAGTAGCTTTTTGCTTGCCCGATTTTAGCTCAGAAACTGAATGAAATGATTATGTTGGTCCGGTCTTTTTGGTTGGGTCCCCGAGAGAAGGGTCAAAGACGGCTAAAACCCTTGTTCCTCCCCCCTCTCCTCCAACACGGGGGGGGGTATGAGGGGGGGGGGGGGACGCTGTAGCGTCCCGGCGCCGATTTGACTGTGAAGCGCGTAGCGCGGGGAAGCGAAGAACTAGTTTGCGCTCCGCGCCCCTTCAAGGGGCAGCCTATCGGCCGAAAACGCTACGCGCGGAGAGTCAGCTTAGCTTCCCCGGGGCTCAGAGAGTGCTCGGAACTATCACCTGGTGAGCAGAACTGTATTCTCATCTTGCATCCCTTCTAAAAGGCTATATAGAAGGCCGGGCCGCTGACGCGGCCCCCTGCTGCCGCCTGCTTTGACTGATCCTTGCGCCCACTAGCATAGCGGTCCGGTACCTGCGGTCTATCCATCTACCTAAGGGTAACGTGGCCCCTGATTCTTTCTGTCCAATCGGTAATTCAGTGGAAGCCTTCGGCTTCGCCTGCCCCAGCACGGGTTTCCATCCACCAAATTATGAAAACCAGCGCCGAAGGACGCCTTTGCTAATCCCAAGAGGTAAAAGGGATAGGTTACCACATTAGCAAGGGTATATCGATAATGCCAAGAACGACCTCCGGAAGTCAGTGAGAAATCTCAGTGGCGGGAAGCAGCTGACTGAAGAAGTAAAAAAGGTCTTGGAACCTTAAGGTGTATCGACAGCTCACGGACGAAAGAAGAAAGTAAGGAGCGTCCATACTTGACTGGGGTTCCGGTTTCCTCGAACTGCCAAAAACCCCCCAACGTGCCGGAGTGATCGTATTCAGTTTGGGGGGAAAACCTGCGTTTTCACTCCGCGGAAGCCGCCAATTTGTTTTGATAACGGAATGGCTAAATAATCAACGTTGTCACGGTTTTTAGTAGCATGATCGTGAGGGAGCGAGACATCATCGAACGGAGAGTGACACGTCAATAAACAGTCTTGTTGGCCAATAAGGATAGGTCGCCTCCACTCCCTTTGATATCGGGGTCGGCCGAACTACAGGTTGCCGGGACGTACGGGATAGATTCTGGAGAAGCGATCGGCTCTTCAGCCGAGTGTGGTGGGCCTACTACGGGAATGGGGGAGGGAAAGTCGCGGGGAAGCGCTGGAAAGCGTTATCCCAGCTCAACGCTTTCTCGGCCTTGCTGTAGTGCTAAGCTACGCGTCACAATTGTGCCCCCCCTCCACATGCCGTGTTCGCCGCCTATCCCATTATGCGTATGCTCCCTGGAAAGATGACTGACTCTTTTCATTCATCATAGTGTTCTCTCACACCTATAATAAAGGGGGTGGCCAATGGACTTATCGGTGAAAGAGCGATCTTCGTTCTTATCGGGAAACCTTGGAGTTTGCGGCCCTGAGCGGACCTTCCCGGCACCACTCACTCACTATGAGAGGCTGATTAGAGGAGTTCCTTCGATCCTCGCCTTCCCCGGCTTTGCCAACCAAAGATCTGGGATTCCTGTTCAATGATAGATAAAGTAAGGAGAAGGCTACGATCATCTAAGTTTCTATAGCCCTTAAAGACCCACCCGAAAACCTAACCTATGGTTATATAGGGTCAAAGCGAACAAACCTCTTTTCCCACTCGATGACAATTCAAGAATGTCGCTACTCATATAGGGTCGAAGCGAACAACCTTCTTTTCCCTATCGATGACAATTTAAGAATGTCGCTACTCATATAGGGTCGAAGCGAACAAACTCCTTGGGGGCGGGCTAGCCCCTGAGAAGGCGAAGCCGACTCAAGGGGAGAGGGAAGGCCTAGAGAATAATAAGAAAGAAGATAAAAGGGGGAGGGCGCGGGACGCGAAAGCGAAAGCGGAAGCGAGGCTAGAAGGCTCGTTCAGGGTCTCAGCAAGGGAATCTGCACCGTAGTCCCGCCATTTGACAGGTTGGCCTAGAAGGCTCGTTCAGGGTCTCAGCGAGGGAATCTGCACCGTAGTCCCGCCATTTGACAGGTTGGCCTAGAAGGCTCGTTCGGAGCCTCATCAAGAAATCTACCAAATACGTAGCTAAAACGCTCCGAAGGCCATTTCTCGTCTCAAAACGTGGCCTTGATGGATACGCGCAGGCATGGACTTGTCGTAACCGGGTTGACGTTTTTTCGTCGGCGCCTTCTGACGCACGATCCTGTCGTACTGTTGGCTTTTCAAACGCTCCGAAGGCCCGTGTTTTCTGCCCCCTTTCTCTGATCGCTTTCGCTTCCCCCGCTTCTCTTTCTCCCTTTTTCCGCGTGCCTTCCCTTTCCGCTCCTTCCAAGCCTTCCGCGCGCCCCACAAAAAAAGAAGGCGGGAGGCGAGAAGAGGAAAGAGCGTAAGAGCGAGAAAAAAGAAAGCGCTACAACGGGGGGCTGCTTTAGCGAGGACAGAAAAGGCGAAGGCACGCGAGAGAGAGAAGTTGAAAGCGGAGAACGCGAAAGCAAAAGCGGAAGGTGCTTTCGGGAGCGGAAGGCGCGCGAGAATAAAAAGGAGCAGGGGGCGCGTAAGCAAGAAAAGAAAGGGAAGGCCTAGAAGGCGGGAGCGGAAGCGAAAAGGAGAAAGGGCGGGCTAGCCCCCACTTGAGTAGGTGGGGCCCCATCGAGTAAGGGGCGGTAGCCCCATTGAGTAGATGGAGGGGGGCTAGCCACCCACCCCTTGTTGAGTAGGTGCCCCCCTGGCCCACATTGAGAGAGGGATGGTCCTCGATGGAGGCCACCATTTAAGGCACGGGGGGCCCATTGAAGAAATAGGGGGGATTTAAAGGAAGTGGCCCCCGTTGAAGGAAGGGGGGCCATTGAAAGGTCGGTTCTACGCCCTTGCCGGGACGGAACTTGTGTCGGTAGCCCGGATCGCACTCTGCACCTCATCTTAATTGCACCCAATCCGCCGCTATCTGATTTTAGTCACTGAATTTTAGCCTCATCGTACCCCATCTGCCTAACTCGTAAGCACTTCATCTGCCTAGCTCGATTGAAGCAATAGAGGGCCCAAGGAGGAAGCGATTGAAAGGAGAGCGGAAGCACGAAAAAAGAGGAGTGGGAACGGGAACAGGAGAGGGAAGATATGATATGTATAATTGGATGCAAATTCTTAAGTATGTATAATTGGGTGTATATAAATCGGATGCAAATGCCAAGACCTAGTTTTGGGCATTTTCACTTTTTAGGAAATAAACTTTAAAAGAGTCTTTTAAAGGGGGTGCCTCGCTTTGCCCCTTCTCTTTTAAAGGGGGTATTGCCGTCCCGGGGGACTTGCCCTAGGGTTTCTACCTGCGGGTTCGTACCCGGCGGGCTGCCCATTTCAAGGGCTCTTCGTACCCGCTCTGCTCTTTTGCCGGCGAAAACACGTAGAGGGGGCGGGGGGCGATTGCGTGCGCGGATGTGGATGACGCGACGCTTAGCGGATGCGGATTCGGGTGATTCGGATGCGGATGTGGGCGATTCGGATTTGGATTCGGATGCAACGCGAATGCGGGTGATCGCGCACGGATGATCACGCGGAATCATCAAAATCAGACGGAATCGAAATCCGCCCCCACGCACCCCCCTCCTTACACGCCCCCTCTAAGCCCCGCACCCCTTCCCCTTGATTCTGCGTCTGCGTCTGTGCTAAACCTTTCTCTGAGAAAGGGAAAGAAAGGTTTAGGGTTTGGGTATAGGTTATGTGGATTCGGACATGAGTTATGCGGATTCGAACGCTTAGCGGGTGATTCAAACGCGGACACGGGCAATGCAGACGCTTAGCGGGTGCGGATGTGGATGCGTCTGCGGGGATGCGTCTGCGGATACGGGCGATGCCAATGCCGACGCGGCAGAAAAGGGAAATGCTTCAAAAAGAAATCAAGGGTCGGAGACTTTCCACAAAGGCCGTCTCGCCCCCGCTTTAGCGGGTTCATCCGCCCCCGCGTGGAGGCTGGAAAGCGCTACGCGCAACACAATCTGGCTGGTTTTCCGGCCCGGTAAAAATGGAGAGCGCCCACAATAAGCTTGGCAAAAAAGAGGGGCCCGAAGGGGGCGGCGTAGCCTCCTAGGTGGACCCCCTAAACCCTTGGGTGGGGGTCGCCCGAAAGCGCAACTAAGCGCCCCATTAAAAGGTCCCTGTACCCGCTCCCCCTATAACACAGAAGGGGGCCTCTTCTAAAAGAGACCTCGAGGGGGTCCCAGGGGTTCCTACGAAAGCGCGTAGCGCAAAAGGGGGGAGTAAGTGCCTACGGCACCACCCCCACCAGTAGGAGTAGCCCGCCCGCTTCCAGTCGGCTCGGCTTACGGGGCGCGTTAGCTTCCCCTAGTAGCCCCCTCTCGAAAGAGGTGTCCACTCTCCAAACGAAAAAAGGGATGGGGGACTGACTTTCTTTAAGGGGCAAGACGGTGCCTTTACTCCGAAACCTAGCCTTTCATAAGCCGGGTCTCTACTTAATTCTTTGAAGTTAGTTTGGCTTTCATCTGATTCCCACACATTCGTCCCCTAGATTATGGTCGGTAAAGGAGACGTCAATAGTCATAGCACCTATCGGTAAAGGGTTACCGGGCAGCGACCGTGGGTAGTAACCTTCGCTTGCCCCGCCGAAGGCCGGACCTCCACCCGGCTCTGCCACAACAACTGCTATTCGGCCGGCTACACTAACTAGATGCGATCATCTGCTGGGCAACTTAGGCCACGGCTTTTCAGCTTTACTCTTCTTCGACTATTTCTACTTCTTTCGGAATTAATGGTCGAGTGTGCTTGAACTCTGCACGTATAAGGATTTGCTGATCTTGGGAATTCAATTCGGCGGGAATTCGGGTCATCGATGGTAATCGAGTCGGCTGTTGTTGATCAAGAATCCATGTCATATTATTGATTAATTGGTTGGTAATTCATAATGAATAATAGAATACGAGTCGGTTGTTACCATTATGGGGCTGGGAAGCCGTTTAGGGCCGCCCACAAGAACCCTATTCTATATATCTATGGATTTCTATATAGATATAGATCTTCCAACCTAATTGGGAAGAGTCTCCTAAAGATGGGCAAGAAGTGATCTTTTCTGCGAGGGCCGAAGGCTTCTGTGCCTGTAGGCACTTCATCCCTATCACCCGAGAGGGGGAACCCGATAGGAGGGCTAGCAGAGTGGGCCGAAGCGCTTACTCGACTAATTCTATGCTATGCAAATCTGATTTTATTACACGTGAATCTTTTCTTTCATGTAGCCCGGAATGAGAGAGACCCGCCCAAAAACACGTGGCCATTCCGCTCAAATCGTGGGGTTCATAAGTCTACGTTCAACCAAGAGTTCTTAGTTATTACTTATCCTATCGATTCGTTGTTCAATCAAAAAGAGAAAGATTGAAAAATAGATAGATATCTAGCTATGGATAGATAGAGATAGATAGATATCTAGCTATGGATATATCCATAGAGATCTAGCTATAGATAGATAGATAGATACCGAGAAAGCGCTAACGCGCCTCCTGAGTTCGTTAAAGGAGTAGCGCATAGCTAAACCCCGCTGCATCCCTTGATGCCCCCTCGAAACCGGTTTGTTTTCCGGGTGTGGGATTTCACTTCAATTTCTGTGCCTTTTAGCACGTTTAAACGGCCTCTCTGTTTTTTGCTGCTGGGTAGGTGTATGCGGGCAGCTCAGGCGCGAAATCGAAGGCAGGCGCAGGCGACTCAGATGCGTCCTCAAAAACGTACGAATCGGTCACGAAATCGAGGGGCGCATAACCCTCCTTCCCCCATAGGTATGGGTGGTAATTGAAAATCGCCATCTGCGCCTTTTACCGCAGGCTCTCCGCCCTATCAACCCAACAAACCCAATAGTCAGTATACCATACCTGAGAGACCAGCATAGATTGATCGATTTTGGGTGAAAAAAGGGAAATATCGAAGGAAAACATAGATTGATCGATTTTAGGCTAGCATCCTGCCCAGGAAAAGGGAAATGTCGAACCGGGAAAACATAGATTGATCGAGTTTGGGCCGAAGGCGGGGCAGCCCCCGTTAGCATTCTGCCCAGAAAAGAGGAGATGCCGACCCGGGAAAACATAAATTGATCGATTTTCAGTTGACCGGAAAGAGAGAAATGTCGAACTTTCCAGTTTTACGGGAAAACATCCACTTGATCGATTCAGAGAAAACCGCCAATCTGACCCTTTCTCGGAAGGGACCCGCGCCGGGCAGGGAAGGTTATAAGTGAAAACTCGGAGGGAAAGCAGCCTTTTTAAGCGCGCTAGAACGCACAGCTATTGACCTTCATGACCGTAGCGGCCTACAATGTAGATGGGCGGCAAGGCCTACACATCATTCAATGGGCCGGCAAGTCATAGCTAATACTGTTTCAACCCGGGTGTTGGAACCCCGTAGTCCTCAGTGCAGCACTGAAGGGTATGCCACATAACGCTGGCTTTTACCAACGACAGCGAGACTCTATGCGACTGCTGGACACCCCAGCACAAACACGTTAGCCCCAAAGTATCAACTCTCACCTACTAGGAGGGTCTCGGAGAAGATAGAGGGACAGCCTCCCGTCACCATCCGCCATAGTTTCAGGCTTAAAAGGCCTGAAGGTCTCACCAGCTCCTACGCGTTGGCCACCTCAGGTCTATATATAAAAGCCATGCACCGTCAACCAGGAAGGAAGAGCAAGGCCCCACCAACGAGTGTTCGAAGGCTGGACAACCGCCCGCACCGCACCGCCCCGCAGCACCGCGCACACCGCAGTCACCGCACCACCCACCCAATAGCTGATATTTTTCATATCGCTAGGGACACTAAACTTTAGGACAAATCCCTATATTTGCCCGCAGCACCGTACCACAGTGACTGCACCGCAGTGCCACACTGCACCACAACCGCCCCGCAGCACTGCCCGCACGGCACCGCATCCCCCCACCCGCAGCACCGCGCACACCACGGTCACCGCACCCGCACACCCCACCCCATAGCTGATATTTTTCATATCGCTAGGGACAGACAAATCCCTACTTTTGCCCCATAAGGGGAAGGGGGGGTGGTATAGGCTGGGTATTTTGTTGAATGTTTTCTGTCCGGTAGAGCCGTATTTAGGGCGCATTCCCTAATTTAGCACCCTAAGGGTATCGACCATTGCCTTGCCTTTCCCCCTCGCTGTGCGAGGGGAGAGGCGCGTAGCGGCGTACGCCATTGACATTGAGGCTAGCGATTGAGATAGCCTGCTGAATCATCCAGAGAGAGCAGATACAATATCTTTCGTTGGTTCTGTTCCTTCCGGTTTGGCGCTTTTCGTCCCAGTAAACTGGAAGGGAATCTATTCATAGCGGGCGTGGTGTTCGCCAATCGGAGTCAGTAATAGGTTTTGCATTTCTTCATTCGCCCGAGTTCGATCAATTCTTTCCAATGCGTGTTTTAGCAGAGGTGAGCATTACTGCTCAGTAAGCCCGGTATAACCACCCTATCTTTCAATTACTGAATTCTATCATTAGAAAGGCGTACTCATCATAGAGTATAACGAGTATCATCGAAATGAAAGCCTTCTCGGTTTGCTTTCTCAGCTTCTCAAGTCTCCTTTGAAGCGCATGTTTCGCACTCAAAAACTCCTAATGGCGGCGGAAAGTCGCTGGTACAACGCTTATAATCGTCCGCTTTTTCTAGCAGACACAGTAAATTAGCCCATATAAACTCGATTGATTTCGAGCTCGTATATCAAAACCGACCGACAAAGGAAGAGTATTTGCCCGATTTTGTTGAAATGTCAATTCAGACATTTTTTGGGCCGCCATTAATAAGGTCGAGCGTTTCACGGGCTTTTGGGTGAGAGCTCCTCCAGAATGACTGGTTATACCAACCACTTAAGGGCGGATAGACCTAAAACCGATTGACTACTTTCGAACGGATGATTCCGAACAGATGTTTCGACCAAAGGGATTTGGCTTAATTGGCAGATCGACATGTTGTGCATGCTTCTTAATCTCATTTGATTTTGATCTTGATTCGCAGGCCAAAAAAACAACACATCTGTGCGATAAAGGCCTTAGGCCCTTTAGGTAGGTGCCAGGCCCCTCCCCGCGGAGGCTTTAGCATCCGGTTTTTAATCCGGGTCGGTTGGGTCCGGCCGAGCGAAGCGAGGAAACGGAGGAAGATGGCGTCGGCCGAGCGAAGCGAGGAAACGGAGGAGAATGGCGTCGGCAGCTAATAATTCGAAGATCGCGAGGCGTATGCGCCGAACAGCCAATAAATCCGGTCGAGGTCGGGATAAGAGCAATAGGGTTAGCGCAAAAGAGCGCTTGTCAAACAAAAAAGTCCGACCTAGGCTACTGCTTCCGTCGAGGCCCCATCACCTACGCCGGGAGGCGGGGTAATCGAGTACCCCCTAGTCCCAACCCATCGGCGCCCGGGATTACGCACTCACAAACAAGGCCGGACTAATACTGGTCCCAACCTGAAGGCGAGAGAGCATGTCTAGCCACCTATCTCTCGCCTCCTACCAAGGGCTAGCCGCCCTATAACCGAAGGAAAAGGCTAACGGCGAGTCCCGTGCCGTTCACTTTTCCTTCATCAGTCAGCCCAATTTGGTTCCTTTTCCCGGATAACCTTCCAAGTTTTCGAGGTCATTCCTCTTCCCGGAAAGGAGGTAAGGGGCAGAAGTGTCGAAAGACACTTTTTTACGGGAGGTAAAGTATCGCTACGCGCCTCAATTTCGAGGGATTTTCTTAGGCACTCGACCGAAAGGGAGAGGGTCTGAAAGACACTCGACCAAAGGGAGAGGGTCTGAAAGACACTCGACCAAAGGGAGAGGGTCTGAAAGACACTCGACCAAAGGGAGAGGGTCTGAAAGACACTCGACCAAA
>Contig102+3152
TTTTCTGTTTCCTTCGGTATAGGCACATTGGACATGTGAAGGCTCGCGGATTTAGGCAAGGAAGGTTGAGTCATCATTCAGGATGGGAGTAGGGGCGAAGGCCGAAGGCCTGAGCCCGGGGAGGGGGCCGGTAGGCCCCCTCCCCGGGGCTTGTGGATTAAACGACAGCCACTACTATAAAACGACAACGCGATTTCGCTCGGTACAAAGGAAACGAAAATTGACTTTCAACAGGTAAATTACCCCACCTGCGAGCGTAGCTTGGCTTGGTAAGTCGAGAGAGAACTGCTTCCCCAAGCATAAGCCCACGGTTCAGCAGTGTTGAGCATCAGGGCTCGAAAAGCACTGCCAGGTAGGACGAGGAAGTCTTTGGATTAGGGGAAGCGCCGGGGCCTCGCAATTACCCCGGCACCCGTTAAGGGGAGCGGTCAGGGGGCCGGTTATTTTAGGGATAAACCCCTTTTCCTCCAAGGGTGGGGGAATTGACTTTATACCCGGCCAATCAACGCTCCCTTAAGGGTGCCTATCGGCATGATTAATTCCAATCAACGCTCCTTTCAAAAGGAGCTTCAGGCCGACGCCCCAGCAGCCCCGTAAATTAGACCTTCTTCGGGTAATTTACCGGGCCCCCTCCCTTACTCCCCATCCTCGGGGGACCTACCTCCCTCTGATGGGGCACCTTCCCTTTCCGGGCAGCTGCCTTATACTGAATGCTACCGAGACAAAACAGTACCTCATACACTACTTAAATAAAAGTAACTGATACCGTCCTTCACTTTCTATTTATCTACCTATATATTCTCTTTTTGTGGATTTATAACCATTATTTCAATTTACTCGAGAGTTTGAGAGGAAGCGCTTCCAATCCGTAACTCGAATACGAGTGAACAAAGGAGGCGAGATAGGCTCCTCATCATATCCCGATCTGCGGGCTGTCATCACCCGTTCCTAGGCTTTCTCTTCAATGGCAACACCGTAGCTCTGAGTTACTCTACCTAAACTTTCGCTCTGAGTTATTTATTTCGAATAACCAGTCCACGAGGACAAATCTTATCCGTATTTCTAGCCATCTGCTATCAACCCTATGTCGGAAGGGGGAAGCTATAAATGACGGAATTCGACGAAAGACTAAAACTTTTGGTGGCCGAGGGCCGAAGGCGAGGAGAAAGCGCGACGAAGGAGCGCTTTCTTACCCTCTCCCTTTCGAAGGTCGAGTGGCGTCCCGCATACCCAGAGGAGGGACGAGCAAGGGAGCTTGGGTATGGCTGCGTACGGTACTGAGATAACCCGAGCGAAGATGAATAGGGACGACCCTACCCACCAGTGAAATGAAGCGAAGTACCTCATCTTCCTTTCCATTCCCCGAACAAGCAGCCCGTAGGGTACCAACCCCGTGAGAAGGGGAAGGGCGGTGCAACAAAGCCGATGAAGTAGGCAAAGCCAAAAGAAAAGGGCAGCACCGAAGTAGTAGGCGAACAAAGTAAAGGGCGGCTACCGAAGTAGGCGAAGCCGAGGTTACTTATCGGCTAGCCTCGACGCAGGCCCTCTGCCGAGTTAGAGCGTGGCTCTCCGGCAGGCCTTCAGTCAGCCATTATTCAGTTGCCAGCCCAGACCAGCAAGCCAGAGGTCCCCTTCTCACGATACCAAAATGGGACGGCACCCGGCCCCCTTTTTAGAGAGAAGGGCTGAAGGATTTCTCCTGAGGCCGGGTAGGGGGGCCTAGGCCCCATCCCCGGGCATTTATGCTTGGAATGGAACGTGTGTCCCGGGGCGCCTCGTAGTGCGTTTGAGCGGCCATAATAGCTCTACGTGAATGCAACGCCCCAGAAGATCGTATATCGATGATTTTATGCAGATCCGTTGAGAAATGTGGCTTCGACAAACCACAGGGAGCGAATGACTGAATCCGGATAATTCAGTAGATAGAGTGCCAGGCAGGGTCAACAAACACGTGAAGCAACGCGATACGTGTTGATACGAATCCCCCAAACGAGCTGAGATTTTGATCTATCGACGGTAAGAATATGCAGCCTCGCTGGCAGTGCTGCCTTCGTTCATTTCATGCTTATTTGTCAAAACGGAGCCTATTGCCTATTCTATTCAAGTGGTTTTTCCCTCTAGCCCCGCCTCTTACAGAGCGTTGACGAGAGTGAAATAAGTGATAATATACAATAAGGTCCTCCCGTCACTTTAGAACGGGAACGTAATATGCGCTCCAGATCAAGCGCACGACAGCTTTGGAACTGGCTGTAGGTCCGCCCCTAGTAAGTAATTGCTTAGGGAAAATGCTACGCGTTTTCCTGGCCCGGTACGGGGGGCCTAGGCCCCCATCCCCGGGCCAACCTCAAATTGAGCTTACCCGGGCTAACCTCCAACTTATCGTAGCCCGTTGCAGGAATACAAGTTACACTTGAAGCTATAATTACAAGGTCGGGCAGCTGCCATGGTAAGCTGAGCTCTGGCCCGGTAGGCCTGAGCTGCAACGCCGCATGACAAGGCGTATCGGGTACAGCAGAGTAACAAGCTTGAGCTTTAAGCCTTGTAGCTAGTCATTGCTCCCAACAAGAGTGCAAGTGTTAAGTCCATGGTGGGAATACTAGCATAAGCTTCAGCAATCCTTTTTTTTGTGCATTTCATGCAGAAAACGCATGAAGCGTTTATTCATTCTGACAATAATAAGATTCTAGAAGACAACCCTACACATCCTCACAACAATGACAGAATGTTCCAATACAGCACGCATGGAGATGACATCTCAGTAAAAAAGCTGTGGCCATAAAGGCGCATGGTTTATGGCCAACAAAAATGAACATTTCCGCGGGAAGGCCGGAAAGCGTTTCACCGGACCCCGGTAGGGGTCCGGTGAAAGCGCTTCCCCGGGACCCCCTGACGGGGGTCCCCCTACCCGCATCAGTTTGTGCGCACGAACAACCCTGCTTCTAGGCCAATTCTCGCTATTCAATTGCTTCCCCAGGTCTAGGCAACGGATCTCTTTCTTCCCTTGCGCGTGCGCGGTGGCCTTAGGGAGATGTACGACGCGTTTAAACTTGTCGTAAAAGGCGGGAATTGGCTTTTTGTCAAATAGGTCTTGCTTGGCTTGCCTGGGAAAACTTCTCTCTAAAGGGCGGGGCCGCTCCCGAAGGTCGCTTTAGCTTACCCTGTCTCCCGGGGGAGCGGGAGGGGACCGCTGCCACGGTCCCCCTTGGTTGGCTTTGCCAACGCTTGCCGGGGTACCTCCCTCCCCCCCCTGCAGACCAGGAGGTACCCGGGTCCCGGGACACTTTGGGTGTTTGGGGCGGGGCCAGAGGCGGTTTCGTGCCTGTAGGCACTTTCTCCCCGGTCCCTCCGGGACCGGGCCCGGATCGCTTCGCATGTGCTTTCTTGAGCCGGGCCATTACATGCTATGCTTTAGGAAGGGAATCCTATTTTTGTTCAAGTTGATAAATGTCAGCTTTGAGTCTTTGGCTTGGTCTCCTTCTTACTTCTTGAGCTTCTGCCTCCTTTGGCCAGCCGGGGCGGGAGGTTCTCTCAAGGTCTGCTGCTCGCCGGGGAGCCTATTCCATCACGTCGAGTAGAGGGCGATCCGTCCAAGGCGAGAGAACGTGACGAAGTCGTGGAAAATGATGAGACTGAAACCGGTCGAGTGCTCAACCTCTGCCTGAATTTTCTAGATAGATGCTTCTTGACCACTTACTGATGGAAAATAGAACAGGCGCTTCCGAAAATTGTTCTCGTGCAAAGGTAGCGCTTTAGCTTCCCTTTCTGCCTCGACCCCCCTCGTGTCTTCTCCCTTCGGTCGGGGACCCTCTTTTTCTTTCCCAACCGCCACTTCCCCACCCTGCTCCAACCAAGAGTTCTCTTCATCACCTTCATCAACGATAATTGCCAAAGCAGCCTCAGAAGCACCGAAAAAGCGGTGACAAAAGCATGTTTTTCAACGCAATGAACCATGGTGTTTGTATAGCAGGGTTTTGGCCGAAATTGATCCCGCAGGAGAGGCGAATTCCTCCACAGAATTATAGGCCCCATGGACCACACGGCAGGAGGTGATGCATCGGACCTCTGCTCTCTAACGGTTCTCTCTAAATAAAGTCATTACTTTTACGACATATTTTTCTTACTTGATGCCAACGCTGCTAGGCACATACCATTCGCGTCAGAGAGTATGTTAGCCTGGCTGCTAGGCGACACTTATGATTGTTGAAGCTTCAATCTGTCCTAAACAAAATCTTGACAAACACCTCAAGATAGTGGAATGGCTGTGATGTCGATTTGTTCTCATTCAATTCACCACGCGTAGCTTTCTTATATCCGGGCAGGGATCGCGTAGCTACGTTCATTGCCGGCTACATCCCTTTCTTGCCGGTGGGTATCTGTCCATTCACGTAGCTACCGTTCGCTACGTTGCGGAGAGAGCATGACTTCAAGATCAGCTATTACCGGGATGGATTTGCTTGAACGACTTTGATTAAGAAACAGTATTCTTTTCTTACGAGAATTCTCGAATTCAGGAATCTTCTGGGTTTTACACTCAGGGAATTCTGCCATAATCTTCTGGAAAGAAAGAGTTTTACAGGGAATTCTGCAGGAATCTTCCAGGAGGCCAGCCTAAGGGTTTACCAAACAATTCATATTCCTAGCCAATTAACTACGCTCCCTTTATAATGAGGTTAAGGTTCCGTAGCAACTCAATCAACAGCGTTCGGTACAACTCCGGTCCAGTCAGACTCACAGTAGGCAGGGAAAGAATGAATAGAAGAGAGGCGGGAAGCGGGGGAACCCCGTTAGGGGTTCCCCC
>Contig103+259604292
AGTTGCGGATCGCCTTTCTCTTGAGATAGTACCAGTATAACAGACGATTGTCGGGTACGACTCTAAAACAATCTTAGGCGTCCCGCCCTCTGTACGAGAGTGGTTAAGGAGCACGGAACGAGAGTTCAGGAGCAACATAGTGGCGCCCTTACTCCGGTAGATTAGGGCGCCGAAGGCGCGGGCCCCGCCCTATTGATTTTAACGCCGAAGAGTGGAAGCATGGGAGCGTAAGCACTTTGCCGACTTGTCATACTTGAGGGGGAGTGTGCAGAAGCTGGAGACTCTGGGATCGTACCTCCTCAGCCCTCTCGCTATGTTGGTGGAGCGGGTCAGTGTCATTCCGCCGAGAACCTGTCTGGCGCATAGTCTTCCTCATAGACCCCATGCACACACTGGGCGGTATGGCGGCGGATATGTTGACTGCCATCTGCTCCACCACATTGACGTATGGGGCGAAGGCCGAAGGCCTGAGCCCGGGGAGGGGGGACCCCTAACGGGGTCCCCCCTCCCCGGGGCGAAGGCCATCAGGTAATTGACAGTGACGTTAGACATGGCCATCTCTGAGTTGAGGGATATCCGAGTGCTCTTGGAGGCTATGCGGGACCACTCAGCAAGGTACGGGACGAAGACGTAGGTGTCACTCCCGTCTCTCACTATGTGGCCCTCGTCTCTCAGTCTTCTGAGGGAGGCTAGTGGGGTCTTCATACTGTCATCTGCATCTATGCCTAGTATCTCCTCGTTTTCCTCATAGATACACGCCATAGTCGATGGCAAGGAGTTCTACAGCGACCAGTGTTATACACCACAACAAGGGATTGTTGGGCCGAAGGGTCGAAGACTTCGCGGTTTCCCGCCTGCCCACTATGCATCCTAACAGGTGTGTGGTGTCTAGGGGCGAGGTGGCGTGCCTAGTTTCGTCTGGCACGGATGTGTGTTGGGTTGGGAGGCCAGAGCAGGGCTCCGTGTCAGTACGACTAATAGGACGCCCTTGAAGGAAGGGGGCGAAGATGTCAAGCTAAGGGCGGAGTCAGGTACAGTAACCCTCTAGACCCCTGGACTCAGTATATCGACCAAGGCTGGAGGCAGACTCGCCAAGGGACCTCTGTCTCTAGTATGTGGTCCTCATCTCCCTGGCTGCAGGGCCTCAGGGCGGCCTCGGTACTGGGCCGGGTTCACTGCCCTTGCCAGGCCCTGTAGAGTACAGGCCCATGAATAATAGGCACTGCACCATGGCCTACGACCTCGAGATAGACATCAGCAGGACAGGGTATGGGTGTATGCCCCTATCCCCTGCTGGAGTGGTGTGTGGCACCCTAGTATGCAGCTGTGGCCACAGGGAGGTGTATCACACCATACGGAGGTGGCCATCCCCTGTGGCATAGGCACGAGGTTGCACTCGTCTCAGGAACTGCTTGTCAGTATGCTGAGGTCGGTTGAGGCACATGGCCCTGTGTGGCTAGTAGGCCATAACTGTGTCATGTTTGACAACCAGTTCTTCGCTTATCACCTGCCTCACACTATGGCTGAGCGGTATGTGAGGCCTGTGAGGCTAACTAATACATATGACTCCAAGTTCTGTTTCTTGCTCGACATACCCGGAGTCAACAACGCAGACACCGGAGTCTACCTCGACTCCACATCGAGGTCTCAGTTCAAGTCCCTGTCTTTGGCGCTGGCCGAGGAGCTAGAGCTAGGGAGGAAGCTGGATATGCCCGGACAAGAGGGTGGGGAGGACGGCAAGAGGCTGATGGAGTACTGCATCAATGACTCCGTCGAAAGCCTGCGGGAAGGGCCAACAAGCCAACAACCCTTCCCACAGGCTTTCAGCAGTTCTCCCTATCAATGCAGCTACCACCCGGCTGTGCCGCTTAACGACGATCGGCAGGGTTGTGACCTATCCCGGTACTCTCTATCTAGGGATGGAGTAATAATCTCGCGCGGTTCTCCCGATCTACTAGGAAACCTTCGAATTGCCTCTACAGGGCCAGTCACTCATGGTCATAGTGGCTAGACGACTCGAATCTTTGATACGCACGCAACCCCATCCCACCCCAAGAAGGAATTTACTTCGATTAAGCGGTCGACGGTGACCTCTGTTTGCGTGGTTGTTGCCAGGCTTTATTCCAACGAGACTAGGTAAAGGTAAAAAGTGCCGTCTCTTCGCCATCCATAAATAATAGGGGGACTCGATTCTTAGGGGGAGAGTGGGGCATGCGACGGCCTTTCTTTTGCGCTCCCCTAGGCACTTCATTGGGTGGTCCTGCTCGCACGATCCCCTCCTCTAAGGAGAAAAAAGGGGCATTCAGTACTTAGGCATGAATGCGCCACGCGCAGGGTCGCCTCTGTCCCGGATCCGTAATAATGGTGTATCGCATTGCTGCTGCCGACACGCGGTCCTCGATCCCTTCAAGAGAAAGGGGTGAGCTTTCGCTGCTTCCGAAGTGCCCGGCAGTTCGTAGTAAAGCCAACCAAGCAGCGGCCCCGGCGTTAGTAGAGCAGCGCGGAAGCCGGGTTGCGAAAACGCAAAGCGTTTTCGAAATCACTCATTTTGTAGGAAAGATCGAAACCGATCCTCGCCCGGATGTCCACTGGTCGACACCCAAATAAGGTGCTGGGCTTTCTTTATCGTGCGCGCCACCAACAACCTGGCTTTATCGCTTACGAGTCCTTTGGGAAGGCATGGCATGAATCTCGCCGCCCAGTCAAATATGTATTCATTGGGGCTAACAATTCAATCATTCGAATATGTAAGCGGTTTTCGAAGTGACCACGAAGCTTTATCGCTGCACGCATTCAGAAACAAATATTACCAATACCCCTTTATCTAAGCGAAGTGTCAACGTAACGATTCAATAAGCGATTCCGGCTTGAAGTCCATCGATCGAATAGACCTGCTCCCTATATTCGCTTCCATTCTATTCACGGGATTCTAGCTCGCTCTGAAGTAACCTCGAGAATGAGAAATTTTCCGGATGGCCCCGACCATTTCCCGATTTTTTAAGGCAAATGCTTCGAGGCCATAATACTACATGTCTTGGGTAAGCTCTTTAGTAGTACTGAGCCTATACCAATGGGAAAAATCGCTACAATTATTGATCACTTGCAGACGTGCGTGAACACGCATGTGACCCTTGTTCGCAAGGCGGGGCCTGTTGGACTGCATGGCTGAATGTGGGACTGTCTTCACATGCTGCTTCAGCTGCTCTTATGTCTCCGGGCCACTCAGAAGGCTGGCACGCAAGGGATTTTACGTAGTGGGGGTCTGCTACCTGTATGACGGGATGGACAAGGATGGCCTGAGCCACGAGGGCATAACAATGCGTGTGGACAGGGAGTCAGGGGGCAGGGCGCTTGTCGAGTGGCCCAGTTCCGGGGGAGGGCCTGTAGTGTATCGTGAGCCCGTAGTCCTGGCCAGCTCCTTCACCCCGCTCTTTACAATGCCCTTCGTGGCCCTACACGGGATCAAGGACGAGGGTCTACTCAAGGTCCTATCACCCTTGCACCATGTTTTAAGGGGCAGTATGAGGAGTGCCCCTGGTCCTACGGCCGTAGGTCAGGGGTTATGATCTGGGTTCTCTTCTATTTACGTGTTTTTGACCTTCGCACTCAACCGCCCGGGGAAGCGCATAAATTAAAGGCCGGGGAGGGGCGGAGCCCCTCCCCGGGCTCCTGTTCCTCGCTTCGCTCGGCTGGCTGCTCCTCGCTTCGCTCGGCCGGCCCTGGCCGATAGCTCGTGGCACAGCTGAACCTCCCTCCTCGCTTCGCTCGGCCGGCCAGGGCTCCTTCTCCTCGCTTCGCTCGGCTGGCTGCTCCTCGCTTCGCTCGGACGGACCTGCCAAGGGCCGAAGGCCGGGGAGGGGGGCCGGTAGGCCCCCATCCCCGGGCAAAAAACTAGGAGGCCGGGGCCGGGGAAGCGCAGAAATTTTGGTTGGGTTTTTCCGGAGGCCGAAGGCCGGGGACCCCCCGTGCCGGGGGGTCCCCGGGATCCTGTTCCTCGCTTCGCTCTAAGGAACCTGGCTCGGTATCGCTGGCCAGGGCTCCTGTTCCTCGCTTCGCTCGGCCGGACCAAGGAAGGGCCGAAGGCCGAATGGCCTGAGGCCGGGGATGGGGCCGGTAGGCCCCATCCCCGGGCCGAAGGATTTATCCTGAGGCCGGGGAGGGGCGGAGCCCCTCCCCGGGCTCCTTCTCCTCGCTTCGCTCGGCCGCACCCAAGGACAGGGCTTCCCTCGAACCGATCGCTGGTTAGCGCCGGTACCGCTTGCTTCGTTGGAACCTACAGCTACTAACCACGCCGAGGCTTTAAGCCTCGGGCTAGCGGGCAGCCCTGGACTCGGCATCGCTCGGTATAGCGCGCGCGAACTAAACCCGCCTCGGCTTGCAGCCGAGGGCGGCCCGGCCTCGGCTTGCAGCCGAGGGCAGGCTACGGCACCCGGCCTCGGCTTGCAGCCGAGGGCTATAGCACCTCGTTGACACTCGGTAGCCCATACACCTCGTTGACACTCGGTAGCCCAGTATAGGCTCCGGCGCCAATAACCCGGCCTCGGCTTGCAGCCGAGGGCAAGCAGCGGGCAGCTAAAACAAACTAGGCCCAGGGCTCCCACTGCCGGCACCCGGCCTCGGCTTGCAGCCGAGGGCAGGCKWMGGCACCCGGCCTCGGCTTGCAGCCTCGGGCTACGGCACCCGGCCTCGGCTTGCAGCCGAGGGCAGGCKWMGGCACCCGGCCTCGGCTTGCAGCCTCGGGCTATAGCACCTCGTTGACACTCGGTACCCAGTATAGGCTCCGNNGCTGGCTAACCCGGCCTCGGCTTGCAGCCTCGGCTATGCAAGGGCCAGCGCCGCTGGCCGCCCGCGGTTCATAGTGTTTAGCGCGGGCATGCGTTACCACATATACCTCGACACAACAGAGCTCCGAGGGGAAGCGCTCCGCGCTTCCCCCCCTGCCGGTACCGCCATGGGGAAGCGCGCAGCGCTTCCCGTGTCATCCCGGGGAAGCGCTTCCCATTCGGGCGCGCTTCCCCGTTCAGTGCCGCCCTGGGGAAGCGCGGAGCGCTTCCCCGGCTCCTTCTAGCCCGGGGAAGCGGGGGAAAACGCTCCGCGTTTTCCCCCGGGGCCTTGTTCCTTCTCCGTGGTTTCCTGGCCACCAGGCCAGGAAAATTGAGTAAATAGAACCAGGCTGGTTGACGAAGGAAACCAGGCGGGTAAGGCCCCAGGCAGGTAAGGCCGTAGCAGCGAAGGACGGAAGGAGGAAACCAGGGACGGAGGCAGCATTGCCTCGGCTTTGCCTCGGCAGACACGTGCGTGCATGCTCGCTTGCTTCGCTTGGTAATGGTAAGGGCTTGTTGGATGCCAGCTACCTCGCTGCGCTCGGTATCGGTACCGGCACCCCGCCTCGGCTATCCGCCTCGGTCCCTTTAGTGGTTGGCTGGTTATTGTCTTTGGTAAGCGTGCTTACCTCGCTTCGCTCGGTAAGCGCGCGCAGCTACCTCGCTTCGCTTGGTATCGGTCCCTTGCCTCGGCTATACGCCTCGGCTTGGTTCCTTGACTCGGCTAAGCCTCGGTAAGAGTACTCGGTAAGGGTAAGGGAACGGACGGACGGATGGAGGAATGAAACCAAACAAAATACCTGGCTGGTTGACGAAGGAAACCAGCCGGGTCCTCCGAAGGACGGAGGAAGGAAACCAGGCCCTGGGAACCGAAGGAGCCAGGGACTGGTTGACGAAGGAAACCAGGCCCTGGAAGCGAGGCTGCCATCCAAGCCCTTACCGAGCGAAGCGAGGAGAAGGAGCC
>Contig104+36464
CGCCGAGAACCTGTCTGGCGCATAGTCTTCCTCATAGACCCCATGCACACACTGGGCGGTATGGCGGCGGATATGTTGACTGCCATCTGCTCCACCACATTGACGTATGGGGCGAAGGCCGAAGGCCTGAGCCCGGGGAGGGGGGACCCCTAACGGGGTCCCCCCTCCCCGGGGCGAAGGCCATCAGGTAATTGACAGTGACGTTAGACATGGCCATCTCTGAGTTGAGGGATATCCGAGTGCTCTTGGAGGCTATGCGGGACCACTCAGCAAGGTACGGGACGAAGACGTAGGTGTCACTCCCGTCTCTCACTATGTGGCCCTCGTCTCTCAGTCTTCTGAGGGAGGCTAGTGGGGTCTTCATACTGTCATCTGCATCTATGCCTAGTATCTCCTCGTTTTCCTCATAGATACACGCCATAGTCGATGGCAAGGAGTTCTACAGCGACCAGTGTTATACACCACAACAAGGGATTGTTGGGCCGAAGGGTCGAAGACTTCGCGGTTTCCCGCCTGCCCACTATGCATCCTAACAGGTGTGTGGTGTCTAGGGGCGAGGTGGCGTGCCTAGTTTCGTCTGGCACGGATGTGTGTTGGGTTGGGAGGCCAGAGCAGGGCTCCGTGTCAGTACGACTAATAGGACGCCCTTGAAGGAAGGGGGCGAAGATGTCAAGCTAAGGGCGGAGTCAGGTACAGTAACCCTCTAGACCCCTGGACTCAGTATATCGACCAAGGCTGGAGGCAGACTCGCCAAGGGACCTCTGTCTCTAGTATGTGGTCCTCATCTCCCTGGCTGCAGGGCCTCAGGGCGGCCTCGGTACTGGGCCGGGTTCACTGCCCTTGCCAGGCCCTGTAGAGTACAGGCCCATGAATAATAGGCACTGCACCATGGCCTACGACCTCGAGATAGACATCAGCAGGACAGGGTATGGGTGTATGCCCCTATCCCCTGCTGGAGTGGTGTGTGGCACCCTAGTATGCAGCTGTGGCCACAGGGAGGTGTATCACACCATACGGAGGTGGCCATCCCCTGTGGCATAGGCACGAGGTTGCACTCGTCTCAGGAACTGCTTGTCAGTATGCTGAGGTCGGTTGAGGCACATGGCCCTGTGTGGCTAGTAGGCCATAACTGTGTCATGTTTGACAACCAGTTCTTCGCTTATCACCTGCCTCACACTATGGCTGAGCGGTATGTGAGGCCTGTGAGGCTAACTAATACATATGACTCCAAGTTCTGTTTCTTGCTCGACATACCCGGAGTCAACAACGCAGACACCGGAGTCTACCTCGACTCCACATCGAGGTCTCAGTTCAAGTCCCTGTCTTTGGCGCTGGCCGAGGAGCTAGAGCTAGGGAGGAAGCTGGATATGCCCGGACAAGAGGGTGGGGAGGACGGCAAGAGGCTGATGGAGTACTGCATCAATGACTCCGTCGAAAGCCTGCGGGAAGGGCCAACAAGCCAACAACCCTTCCCACAGGCTTTCAGCAGTTCTCCCTATCAATGCAGCTACCACCCGGCTGTGCCGCTTAACGACGATCGGCAGGGTTGTGACCTATCCCGGTACTCTCTATCTAGGGATGGAGTAATAATCTCGCGCGGTTCTCCCGATCTACTAGGAAACCTTCGAATTGCCTCTACAGGGCCAGTCACTCATGGTCATAGTGGCTAGACGACTCGAATCTTTGATACGCACGCAACCCCATCCCACCCCAAGAAGGAATTTACTTCGATTAAGCGGTCGACGGTGACCTCTGTTTGCGTGGTTGTTGCCAGGCTTTATTCCAACGAGACTAGGTAAAGGTAAAAAGTGCCGTCTCTTCGCCATCCATAAATAATAGGGGGACTCGATTCTTAGGGGGAGAGTGGGGCATGCGACGGCCTTTCTTTTGCGCTCCCCTAGGCACTTCATTGGGTGGTCCTGCTCGCACGATCCCCTCCTCTAAGGAGAAAAAAGGGGCATTCAGTACTTAGGCATGAATGCGCCACGCGCAGGGTCGCCTCTGTCCCGGATCCGTAATAATGGTGTATCGCATTGCTGCTGCCGACACGCGGTCCTCGATCCCTTCAAGAGAAAGGGGTGAGCTTTCGCTGCTTCCGAAGTGCCCGGCAGTTCGTAGTAAAGCCAACCAAGCAGCGGCCCCGGCGTTAGTAGAGCAGCGCGGAAGCCGGGTTGCGAAAACGCAAAGCGTTTTCGAAATCACTCATTTTGTAGGAAAGATCGAAACCGATCCTCGCCCGGATGTCCACTGGTCGACACCCAAATAAGGTGCTGGGCTTTCTTTATCGTGCGCGCCACCAACAACCTGGCTTTATCGCTTACGAGTCCTTTGGGAAGGCATGGCATGAATCTCGCCGCCCAGTCAAATATGTATTCATTGGGGCTAACAATTCAATCATTCGAATATGTAAGCGGTTTTCGAAGTGACCACGAAGCTTTATCGCTGCACGCATTCAGAAACAAATATTACCAATACCCCTTTATCTAAGCGAAGTGTCAACGTAACGATTCAATAAGCGATTCCGGCTTGAAGTCCATCGATCGAATAGACCTGCTCCCTATATTCGCTTCCATTCTATTCACGGGATTCTAGCTCGCTCTGAAGTAACCTCGAGAATGAGAAATTTTCCGGATGGCCCCGACCATTTCCCGATTTTTTAAGGCAAATGCTTCGAGGCCATAATACTACATGTCTTGGGTAAGCTCTTTAGTAGTACTGAGCCTATACCAATGGGAAAAATCGCTACAATTATTGATCACTTGCAGACGTGCGTGAACACGCATGTGACCCTTGTTCGCAAGGCGGGGCCTGTTGGACTGCATGGCTGAATGTGGGACTGTCTTCACATGCTGCTTCAGCTGCTCTTATGTCTCCGGGCCACTCAGAAGGCTGGCACGCAAGGGATTTTACGTAGTGGGGGTCTGCTACCTGTATGACGGGATGGACAAGGATGGCCTGAGCCACGAGGGCATAACAATGCGTGTGGACAGGGAGTCAGGGGGCAGGGCGCTTGTCGAGTGGCCCAGTTCCGGGGGAGGGCCTGTAGTGTATCGTGAGCCCGTAGTCCTGGCCAGCTCCTTCACCCCGCTCTTTACAATGCCCTTCGTGGCCCTACACGGGATCAAGGACGAGGGTCTACTCAAGGTCCTATCACCCTTGCACCATGTTTTAAGGGGCAGTATGAGGAGTGCCCCTGGTCCTACGGCCGTAGGTCAGGGGTTATGATCTGGGTTCTCTTCTATTTACGTGTTTTTGACCTTCGCACTCAACCGCCCGGGGAAGCGCATAAATTAAAGGCCGGGGAGGGGCGGAGCCCCTCCCCGGGCTCCTGTTCCTCGCTTCGCTCGGCTGGCTGCTCCTCGCTTCGCTCGGCCGGCCCTGGCCGATAGCTCGTGGCACAGCTGAACCTCCCTCCTCGCTTCGCTCGGCCGGCCAGGGCTCCTTCTCCTCGCTTCGCTCGGCTGGCTGCTCCTCGCTTCGCTCGGACGGACCTGCCAAGGGCCGAAGGCCGGGGAGGGGGGCCGGTAGGCCCCCATCCCCGGGCAAAAAACTAGGAGGCCGGGGCCGGGGAAGCGCAGAAATTTTGGTTGGGTTTTTCCGGAGGCCGAAGGCCGGGGACCCCCCGTGCCGGGGGGTCCCCGGGATCCTGTTCCTCGCTTCGCTCTAAGGAACCTGGCTCGGTATCGCTGGCCAGGGCTCCTGTTCCTCGCTTCGCTCGGCCGGACCAAGGAAGGGCCGAAGGCCGAATGGCCTGAGGCCGGGGATGGGGCCGGTAGGCCCCATCCCCGGGCCGAAGGATTTATCCTGAGGCCGGGGAGGGGCGGAGCCCCTCCCCGGGCTCCTTCTCCTCGCTTCGCTCGGCCGCACCCAAGGACAGGGCTTCCCTCGAACCGATCGCTGGTTAGCGCCGGTACCGCTTGCTTCGTTGGAACCTACAGCTACTAACCACGCCGAGGCTTTAAGCCTCGGGCTAGCGGGCAGCCCTGGACTCGGCATCGCTCGGTATAGCGCGCGCGAACTAAACCCGCCTCGGCTTGCAGCCGAGGGCGGCCCGGCCTCGGCTTGCAGCCGAGGGCAGGCTACGGCACCCGGCCTCGGCTTGCAGCCGAGGGCTATAGCACCTCGTTGACACTCGGTAGCCCATACACCTCGTTGACACTCGGTAGCCCAGTATAGGCTCCGGCGCCAATAACCCGGCCTCGGCTTGCAGCCGAGGGCAAGCAGCGGGCAGCTAAAACAAACTAGGCCCAGGGCTCCCACTGCCGGCACCCGGCCTCGGCTTGCAGCCGAGGGCAGGCKWMGGCACCCGGCCTCGGCTTGCAGCCTCGGGCTACGGCACCCGGCCTCGGCTTGCAGCCGAGGGCAGGCKWMGGCACCCGGCCTCGGCTTGCAGCCTCGGGCTATAGCACCTCGTTGACACTCGGTACCCAGTATAGGCTCCGNNGCTGGCTAACCCGGCCTCGGCTTGCAGCCTCGGCTATGCAAGGGCCAGCGCCGCTGGCCGCCCGCGGTTCATAGTGTTTAGCGCGGGCATGCGTTACCACATATACCTCGACACAACAGAGCTCCGAGGGGAAGCGCTCCGCGCTTCCCCCCCTGCCGGTACCGCCATGGGGAAGCGCGCAGCGCTTCCCGTGTCATCCCGGGGAAGCGCTTCCCATTCGGGCGCGCTTCCCCGTTCAGTGCCGCCCTGGGGAAGCGCGGAGCGCTTCCCCGGCTCCTTCTAGCCCGGGGAAGCGGGGGAAAACGCTCCGCGTTTTCCCCCGGGGCCTTGTTCCTTCTCCGTGGTTTCCTGGCCACCAGGCCAGGAAAATTGAGTAAATAGAACCAGGCTGGTTGACGAAGGAAACCAGGCGGGTAAGGCCCCAGGCAGGTAAGGCCGTAGCAGCGAAGGACGGAAGGAGGAAACCAGGGACGGAGGCAGCATTGCCTCGGCTTTGCCTCGGCAGACACGTGCGTGCATGCTCGCTTGCTTCGCTTGGTAATGGTAAGGGCTTGTTGGATGCCAGCTACCTCGCTGCGCTCGGTATCGGTACCGGCACCCCGCCTCGGCTATCCGCCTCGGTCCCTTTAGTGGTTGGCTGGTTATTGTCTTTGGTAAGCGTGCTTACCTCGCTTCGCTCGGTAAGCGCGCGCAGCTACCTCGCTTCGCTTGGTATCGGTCCCTTGCCTCGGCTATACGCCTCGGCTTGGTTCCTTGACTCGGCTAAGCCTCGGTAAGAGTACTCGGTAAGGGTAAGGGAACGGACGGACGGATGGAGGAATGAAACCAAACAAAATACCTGGCTGGTTGACGAAGGAAACCAGCCGGGTCCTCCGAAGGACGGAGGAAGGAAACCAGGCCCTGGGAACCGAAGGAGCCAGGGACTGGTTGACGAAGGAAACCAGGCCCTGGAAGCGAGGCTGCCATCCAAGCCCTTACCGAGCGAAGCGAGGAGAAGGAGCC
>Contig105+1858
TCCCGCGGTCCCCTTCTCCTTTGTTCCTCTCTCCTCCTTCGTTTCCCTTTTCTCCTTTGCCGTTGCGGCTCGAGCCATCTCGCTAAAGCTCTCTTCGTTTAGCGTGCTCAACGGTGTTGAGTCAAAGATGGGGTTTTGAACGGAAAAGTCATTCTTTGCCGTACGTACGGTAGGCCGCACTCGCACATTAGAAACTTATTCAATCTCAGGCTCCTCAACCGTCAAGGGGCTCCCAAAACAGTCGGCAAATACCCGGGTCTTGCGATCTTGCGTTTCCGAGACGCTTCATCCTCAAAGCTCCAGTCGAGGTGAAGATCTGAAATAGCCCTCCGCGGGCATTCTTTTCTGTTTCCTTCGGTATAGGCACATTGGACATGTGAAGGCTCGCGGATTTAGGCAAGGAAGGTTGAGTCATCATTCAGGATGGGAGTAGGGGCGAAGGCCGAAGGCCTGAGCCCGGGGAGGGGGCCGGTAGGCCCCMTCCCCGGGGCAGATACGCACCGCTCACGCGGCTTCTCCTAGCAGCACGTTGTTTAGAGAGAACAGTAGCGAAACGGAAGACTAGCGAGGGTTTGACGAACCTTCAGTGCCCGTTCCCTAACAAGGCAAGAAAGGTCAAAACCTCATTGGTTGGTGGATAACGAAATGCATTCGCTTATCCCTGGTACTGGCAGCGAAATTCTTGGTGCTGGCAGATACCAGAATTATTGGCGGGGGCAAAGCACACCGAATCATCACTAGATAACTTTGTTTCTCCCACTGGCAGATGCCGAAATTCTTGGCGCAAAAATTCCGAAATGCATCAAAAACCACCCACCAACCTAGTCGAGTTGCGCTGGAGTAAGGCGCGTAGGAATTCGCCAGTGAGCTGTGGCTAGGCGCGTAGCGTCCCAACGGGCAAGCCATTTCTGCTGGGGAACAAACACACCTACCTCGTAGGGACTTGCACGCTTGGTTCCCGGGGGAGGATACCGGAGAAGCCGGACCGCTAAAGCGGCTTAACAGCAGGCTGAGGAGGTATCAGCCCCAACTGCCACTGATCATTGGTAAGCTAATTGTACATCGGTGTGCTTGCTTAAGGAGTGTGAAACCCGCCTTCCACTGCGGGTGAAGCGCGCGCCCGGGAATATGTTCAACGATTAAACTTAATAAAGGGTAAGGCTTTCATGCCTTCAAAGGGAAAGGCCAAACAAAGGAATGGCCAAACCCAAGGGAGAGGACTTCACAGGAAGGGCCAACAAAGGGCTAACCCTACGTGGTCCCACACTTTTCTGAGGGGCGGGGGTGGCTAGCCTTTCCACTTCAGAATTTGCCACGGGGGTGCCCGCCCTCCTCGAGAAGGCGCTTTCACTTCGTGACAACTTTAGTGGCCCGGGGAAGCGCTTCCACTTTTTAGGCCTAAAAAAAGGGGCAAAGCGCTAGTGGCATTAAGCAAAAACACGTAAATAGAAGCATTTCTGCTTGCTTCAGAATTATTCGAAGAGGATCGAGAAACTATCGCCACTATTAGCCTGAAATCTCTTTTTTGTAGGGGCTCCGTGTTTCTTCAACGAAGGGAAAGCGAAGGAAGGGGCCCGGGGAGGGGGGCCTACCGGCCCCATCCCCGGCCTCCGGTTAAAAAAATCCGGCAACCCCAACTTGCGCTAAGCAATAACGTTTTTCTCCCGGGGCGGCGATCTGAGCTCCTAGGAGTAACAACATCTTCGCCTTTCGCTCTAGCACGTGTTAGGCAGTGCCAGAGCGAAAGGCGAAGTGGTGGAGCGCAGGTCCCCGACCTCTCAATTTCTTTGAAATCTACAGTGGCTGGTACGTCTGCTAAATGAAAGGATAAATAATAGTAAATAGAAGTGTTTTCCACCGGCCCCCCTCGAATCCCCCCTCGTGATTATGTTCCTAGCTAATCATCATTTTGTTTCAAGTTACTGTCTGCCTCCGATGCAGCTGGATGTGCAGTCCCCCCGGAGTTTCGCGAAGGCGCTCTCTAGGTCCCTCAATTGGGGAAGGAGCGCCTGCCGAAACTTCAAAAGGTGGTGGCGAATCCCGGGGATTTTTGGACCCTGAGAGGAACTCCCTACCGAAATCTACCGACAATACGTCGGCCGTATTGACGTTCAGTAAAAGTCAATAAAATGGCCAGTTGGAATGTTTAAGTACCTGCCCGCTGCTTTCCCTCCTGTCTTGGGTGGGCGGTTATCCGCCGATCCGCTGCTGTCACGCTCACAGCAAGGAGAGAATGCGGTAGATGATAGGGCAGTAGATCCCGTAGGTAGGCAGTAGACACTACAAAGGAAGCAGCATTCAATTACCCTCCCTAAGCTTGAAAGCTTATTGATCCAAACCTAATCGGTTGGTTATTCTTCCTTCCGGCGCCCTCCCACCGCCTTGTGAGCTGCCGGAGTGCTCTTGCTCTGTCTGTCGTTCGTATTCTTTCTTCCCCTAGCTCTGTTGCGTGGTTTGATCCTGAACAACCTCCCATAGGGAATAAGGGTGGAGCGGTAACCATTTCTATATAACCGATTGAATATGGGTAATGCTTTCATTTGCCCGCCCCGCGCGCATTAGACATACGAAATTACTAGCTTACCTTGCCAAATTGTCCACCCACCGCTTCCTTCTCGCCTGGGCGGCACTAGCCCGACCGAGCGAGAGCGATCAAAAGAATTCTAGCTGGGGGCGAAAAAGAAGAGGATCGGGGCGTTGGAACCAACCAATCCCTCTCAGCCTAGGCTTGAAGCGCTCCTGCCCTAGACGGGAGTGGGAGTCAGAAATCCTATCCATTACAGCTCTCAGCCTAGGATAGTCTCAACTAGAGGGCTTACAGGGAAGGGAGTTAGAAAGCTGGTAAGGGGACAAAGGCAGAGAAGGAGATATGGGACTTTGACGGGTCTGAAGGAATTAGCTAACTATTACAATAAGATATCTTGCTATTCTCCGATCAACTGTCGAGGAATCGAGAAAGGTAAATATCTCCAACCATCCAAGAAGTTCCTTGCTTGCCCGGAAAGTGAGCACTATTCCCACATTGAATCCCAACTGGCAATGCGCATTGACTCATTTGTAGCTCTCCTCCACCTTTGCCTGCCCAACAATAGCGATTTTGCGTATTTAATAAGTGTACTGGAAATTCCGGATAGCACATTGCAATTATCGGAATGCAAGCGAAACGGACGGGTGAACAACAGGGGAATGATCTTTATCCCATAGGCGGAATGCAGGGAAGGCTGGGAAGGGAAATCGGTAGGGGCAGTGAAGATATTGGCTTGGGGCGGGAAAACAAAGGAAGGATTTGGGTAAGATGAGTCATAGTTAATGAACAAAGCTACTCGGTAAGGTAACTATATGAAAAAGGCATATCGGTGGGGTGACTCGGAACTAGGATTAACGCCCTATCGGTTCTTTAAGCCAAATCAGTTCAAGTAGAAACGGTCAATAAGGGCAATCGGTTCTTTGAGTCCGCGTAGCTAGGAAAACGCTACGCGAAAAAAACAAAACCGACTTGGGAAAGCGCAAGGAAGGGCCGAAGGCCGGGGAGGGGGGACCCCCC
>Contig106+9533521
GCTGCCTTTTCCTTCGGAAAAGCCCCTTCTTATCATAGGGGAGGGCGCTCCTCGCTTCTTCCCCCCCCTGCCGGGCTTGAGGCTGGCAGTCCTAACGGCTAGGCCCCGGGCGCTTTCACCCCTTCTAGCCGCCTACCTTGCCCTGACTTGGGGAAGGGGTGGGGGAGGAACTGTCCGGGCTGGCTGCCCTTCTCCTCCTTGGCTGGCTGCCTTTCCTTTAGGGGCTGGCTGCCCTTACCCTCCTTTCCTTGCCGGGCCCCATACAGGGTAGGGGCAGGAGCCCCGCCAAAAATAGATTGAGGCCAGCCACAGGTCTTCCTCCTCGAACGTTGTCTTGTCGTCGCAGGCTACAGGCCACAGGTCTTCCTCCTCGAACGTTGTCTCGTCGTTGCAGGCAACAGGCCATAGCCTAGCGCTCCTTGGCGGGAGGAAAGGGCCGGGATGACTGATGGATGGCGGTTCCCTAAGCCCTATGAGCGGCGGAACCTGAGGCAAAGCTGAGCCCTGTGAGCCTCCAATGAGGAGCCGGGTTACTTCTTTCGTCGGCTCGATGAAGCCTGAAGGGCCGCGGGAAAACGCTGCGTTTTCCCCGGCATGCCCCTTTGGTTGACAAGGCCTACGCAGTGTGAGACGGCGAAGCAATCCCCTATAGGCGAAGCAAGAAGGGCCGGTACTGCTGCACTGCTGAGGACTGATAAGGCCGCCCCGCCCATTGGGCTGTTGGGCTGCCGAAGGAACCGGCGGGCGGTAGGGCTTATGGGCTGCTGAAGGAACCGGCTGTAGGGCTCTGATATGGGCAACAGGCCACAGGCCGGGATGACTGACTGATGGATGGCCTACGGCGGTAGGCACTGCTGAGACCACAGGCCGGTACTGTTGAGGACTGCTGAGGACCCGGCCCCTAGGTAGGGCTCTAGGATGGACTAGGGCCGAAGGCCGGGGAGGGGCGGAGCGGGCAAAAAACTAGCCAACGCAGGCCGGGAAGCCCGGGGCCGGGGAAGCGCAGAAATTAAAGGCTCCTTCTCCTCGCTTCGCTCGGCCGCACCCAAGGACAGGGCTTCCCTCGAACCGATCGCTGGTTAGCGCCGGTACCGCTTGCTTCGTTGGAACCTACAGCTACTAACCACGCCGAGGCTTTAAGCCTCGGGCTAGCGGGCAGCCCTGGACTCGGCATCGCTCGGTATAGCGCGCGCGAACTAAACCCGCCTCGGCTTGCAGCCGAGGGCGGCCCGGCCTCGGCTTGCAGCCGAGGGCAGGCTACGGCACCCGGCCTCGGCTTGCAGCCGAGGGCTATAGCACCTCGTTGACACTCGGTAGCCCATACACCTCGTTGACACTCGGTAGCCCAGTATAGGCTCCGGCGCCAATAACCCGGCCTCGGCTTGCAGCCGAGGGCAAGCAGCGGGCAGCTAAAACAAACTAGGCCCAGGGCTCCCACTGCCGGCACCCGGCCTCGGCTTGCAGCCGAGGGCAGGCKWMGGCACCCGGCCTCGGCTTGCAGCCTCGGGCTACGGCACCCGGCCTCGGCTTGCAGCCGAGGGCAGGCKWMGGCACCCGGCCTCGGCTTGCAGCCTCGGGCTATAGCACCTCGTTGACACTCGGTACCCAGTATAGGCTCCGNNGCTGGCTAACCCGGCCTCGGCTTGCAGCCTCGGCTATGCAAGGGCCAGCGCCGCTGGCCGCCCGCGGTTCATAGTGTTTAGCGCGGGCATGCGTTACCACATATACCTCGACACAACAGAGCTCCGAGGGGAAGCGCTCCGCGCTTCCCCCCCTGCCGGTACCGCCATGGGGAAGCGCGCAGCGCTTCCCGTGTCATCCCGGGGAAGCGCTTCCCATTCGGGCGCGCTTCCCCGTTCAGTGCCGCCCTGGGGAAGCGCGGAGCGCTTCCCCGGCTCCTTCTAGCCCGGGGAAGCGGGGGAAAACGCTCCGCGTTTTCCCCCGGGGCCTTGTTCCTTCTCCGTGGTTTCCTGGCCACCAGGCCAGGAAAATTGAGTAAATAGAACCAGGCTGGTTGACGAAGGAAACCAGGCGGGTAAGGCCCCAGGCAGGTAAGGCCGTAGCAGCGAAGGACGGAAGGAGGAAACCAGGGACGGAGGCAGCATTGCCTCGGCTTTGCCTCGGCAGACACGTGCGTGCATGCTCGCTTGCTTCGCTTGGTAATGGTAAGGGCTTGTTGGATGCCAGCTACCTCGCTGCGCTCGGTATCGGTACCGGCACCCCGCCTCGGCTATCCGCCTCGGTCCCTTTAGTGGTTGGCTGGTTATTGTCTTTGGTAAGCGTGCTTACCTCGCTTCGCTCGGTAAGCGCGCGCAGCTACCTCGCTTCGCTTGGTATCGGTCCCTTGCCTCGGCTATACGCCTCGGCTTGGTTCCTTGACTCGGCTAAGCCTCGGTAAGAGTACTCGGTAAGGGTAAGGGAACGGACGGACGGATGGAGGAATGAAACCAAACAAAATACCTGGCTGGTTGACGAAGGAAACCAGCCGGGTCCTCCGAAGGACGGAGGAAGGAAACCAGGCCCTGGGAACCGAAGGAGCCAGGGACTGGTTGACGAAGGAAACCAGGCCCTGGAAGCGAGGCTGCCATCCAAGCCCTTACCGAGCGAAGCGAGGAGAAGGAGCC
>Contig107+0243525601
TATGGTGTCCTTGGGGGAAGCGCAGAAATTTTGGTTGGGTTTTTCCGGAGGCCGAAGGCCGGAGGCCGGGGAGGGGGCCGGTAGGCCCCCTCCCCGGGCCTTTGGAAGGATTTCTCCTGAGGCCGGGGAGGGGGCCGGTAGGCCCCCTCCCCGGGCCGAAGGATTTCTCCTGAGGCCGGGGAGGGGGCCGGTAGGCCCCATCCCCGGGCCGAAGGCCGGCCCGCACTAAACTTTTAGGCAGATTTGGAATTCCGCTTTCCTACTCCCTGCGCTACGCGCTTTCTCCCCCTTTTACGCGCTTTCCCGCTCCGCTCCTCCATACTTTCGCTTTAAGGTTCAATAGAATGGCCAGAAAAGAAAGAGTGTGCGGAGCAAGCAAGCGTTGCACCATTCAAAAAGGAGAGGTAACGCTTGCGAAGCGATCTCCTTCGAGTCTCTCTCCAGGAAGGGGGGGTCCCCCTACCGAGGGTTCGCATGCATCCTATCAGTTAGGGCTCGGGGAAGGGTTTCGCACTTACCATCCAACATCGAGGTGCAGGTCGCCTTTCTCCGACCTACGAGTTAGGGCTCAGGTATGGGCTCCCCCGGCAGAATGCCCATCCATTGTGGAGCGTCCAAGAGGAATGGTCGCAAAATCTTATACATAGGGGCCTCATACACTCAAGGCTACGGGACCCCTTTAAGTATCGACAGGCGATTAGGAGGTCATACACTTAAGGCTACGGGACTCTCCGTTCAATCGGTCACCAGGTACTTGCTCGAGCCGATTCTGCCTATCGCCCGGGCGCCCACACAGGGACCCGCGTTAGCGTCCCGTTTCCGCTTTCGCTTTTGCGTCCTCTGTTCTTTCGCCCTTGCTTCTCCTTTTTCTCACCACGCTATACAGGCACCGTAGCTCGCTATCGCTCGCGTAGGACCAAGAAGAGGGCTTGCCCCCGGGGAAGGATTTGGTAGGGATCGGCTTCATCTAATGCTGAAGAAATGGCATCGGCTTCATTGGCTGCGGGCTCGGTTGTTGGCCCAACCGAATCGGCCTCGGTTTAAGAAGCTGGCTCGGCATCGGCTAAAGAATAAGCTAGAGACTGAAGAAGCTGGCTTGGCTGGATCGGCTGCGGTTTAAGAAGCTGGCTCGGCATCGGCTAAAGAATAAGCTAGAGACTGAAGAAGCTGGCTTGGCTGGATCGGCTGCGGTTGAAGAAGCTGGCTCGGCTTCACAAGCTGCTAGAGGCCAAATCGGCCGATTCTAAGGCTGAATCGACTGAATCAGCTTCATCGGCTGCTGACTCGGAATCGACTAAATCGACATCGGCGGCTGCGAAGGAATAATCGGTTTCTCTGAAATGGGAGTTGCCCGGGCCTAGCAGGCCAGCTATGGGGCCCCCTACTCTTCACTTTTCCTGCCCCCTATCATGGGCCACCCCCCTCTCTTTACGATTGCGCTACGCGCTTTCCGTTAGCCTCCGTAAATGCGCTACGCGCTTTCCGTTACCCGTCGCCCGGGAAGGGTGGGCAGCAAGCAGTAGAAACTTTCTTTTTTTTCGAGCGTAGCCTGCTTCTTCTGGACAGCGAAAGAAGGAACTTCCCATTCCCGGGAAACATTTGATGACTCGTTTTTAGGGGCCTTCCAGAGCGGGAATCGGGATGCCGGCAAAAAATTTCTTGTTTTTTGCGCCCCGCCTGAGCGAAAATGAAGAGATGCCAAAAATCCCGGGAAACCAAAAACTTTCTTGTTTTTCCTGGCCGCGGAAAGACGGTGGATGTTCAAAATCCCGGGCATCAATCCGCTGACGACTCTTTTTCTTATTTTTTTTTCCGCGCTATGCGCCCTGGGGAAAACGCTGCGTTTTCCCCCGCCTTAAGGTCAAGGTTAGTCAAGCAGTCCAGTCAAGGTCAAGGCCGCGAAAACGCTACGCGTTTTCCTAGCTACGCGCTTCGCCGCCTTAAGGTCAAGGTTCTTAAGGTCAGGCGGGTAGGCCGAAGGACCGGGAAATCGCTCCGCTTCGCTACGCGATTTCCCGGAGAAATCCGGTCAGGCCGTAGCTTCCCGCGCTTCGCGTTTTCCGAGCGCCGCACGCGCGTTTTCGCGGGAAGCGCAAAGCGCAGGGGCGCTGCCGCTAGGAAAACTAAAGCGTTTTCGCGGCGCGCTACGCGCGCTTCCCGAGCAACGTTTTCCCCTCTGTTACACAGAATGAAAGCGGTGCCCCTGCCCTGCCTAGCACTATTGGGCAATTCTTATTTTTTGGTGTTGGGGCATTTTGCCTAGGGCGGAAGGCCAAATGATGGGGTTGCTCTTTCCCCTTCTGATTGAGTAGTTGGGAACCAAGTATGCTCTCGGAGCCTACTAACCTGCCCCTAGCCCGTAACCTTTCCTCGGGGTCCCTCGTGCCAAGGGAAGCCTTGGATCGGATTATCCTATAGGGCCCCTAAAGTCTTTCTTTTACAGGAATAAGCTGGCCCGGGGAGGAGGCAAAAAGTAATCCACCCTTTTTGTCCCCCTTATAGGGAGAAAATAAGTCCAAGCCAAGCCAAGCCAAGGCCCCCGGGAACCCTTCCCCTTAAGTGGCGATAACAGAAACCTTTGCGAAAGCGCTACCATGCAGGTCACGGGTACTTCGCTCAGCGGCTGAATGGAGAAAAAAGCCGTACATTAGGGATAACGGCTTGTGGTATGCCCACCTCCATGAAAGAAGAGGCTCTCGTTCTCCACGAAGAAGGGAGGCCCACAGTTAGGGTGATACTCTCTGTTTCAGAATTCTCTGAGGGGAAAGGAAACCCGTGGCCCTTTCTTTCGCCGCTATCTGCTAAGGGGCACTGATACCGACCAAGAGTCCCTGGACCCATAATGAGAAGACTGCCTATGCTACATAGGGGCTAAGGTCTGAAGCGGTGGGAACATCGATCGGACACTTCCCCGTAGGGAGAGGACGCGAGAACGTAGTGAGAGGGAAAAAGTAGGGCGTGCATCGTTCCCTGGTCGATAGATAGTGCCTCCCGTGCCTCGTTAGAGATAGCATCCCATCCTATTCCTTTAACCCATCCGGTTCCCCGGGTACATTACGAATTCCCTGTTTTGCGCTCGCCCTAACGGTGCGGCTGGAGCAAGGAAACCTAAAGCGAAATTGCAAGCAGCTAGAGGCTAGGTCATTCTACATTCCGGGCTTCGGGAACAGAGCGTTTTCCGGAATCAGAACGCAAGCAAGTAATGGTATTCGAACCATTCAAGTTCTTTAAGCCCTACCCCTTTAACCTTTGGACCGGGCCGGGCTAAGCAGAAAACTTTCCTTACCCATGAAGGGGTTTATCAGTAGAGCGTATGATAAAAACTGGGGCAACCGACCATTAATGAATTTTCCCTTGCGAAGATCATGCGCTAAGGAGACAGCCCCGATTGACACTGTCGCCACGGAAAAAAAGCAAGGGCCAGGAGATTGATTGGAACGGGCAGGGTGGTGTCCTGCCACCGGCAGCCCCACTTTTTGCCCGGGGGGCCTGGCCGTGGGAAGACATCGAATATGAGGCCAGCCCAAAGACTATTCCTGTAGCGTATACTCGCATGTGAAGGTATCTGATATCTGGTGTGGGTATAGTCCTAGCTGCATCTCGTAGCAACAACTAATACCTATCTATGCGGCCCCTTCAATACCATATCACACGGCCTCACAGATTCCTTCCTTCGGACGTATAATCCGGTTACTACTACCTGGACACTATTAACTACTTCTACTGAAAAACCCCTAGGCTCTCTCTGCTATAGGATTAGTATCGGATATGTGGTTGATGGATTCTATTAGCTCAGAATCTCCTTCTGTACCTTGATCTGCCTTCGGCCTTCCACAACTAACTCACGGCCTCGCTAAAGCCAATACACTGGGCTCGGCCTTTCCATTAACCGTACAGTTCCTCCAGTAGATCTCCGCCTAACGCTCCGATTCCAAATGAATGCGTAAGCTCCAAAGGTATGACAGGTCGTACGGTAGGGCAACCTTCGGGTAGCCCGAAGAGGTCCAGCCTCGTTCTCGACCTTAACGGAATGCCTCTAGAATCCAATAGATAGATTCAACCGCGACGCAAAACACACCGCTTTAGCTGAACACGAAACGTTCGCTAAACTGCGGGCCGCACTCCGAACGCGAAACGCCGACCGCCCCCCTCTCCAAATTCAGGAACTTCTGTGCAACGCATCACGCGGAGTTAGCCTCAGCCGCCTCGGTGGCTGACGCGTTCGATGCTGATGCCACACCCGATGGGCCCAGTGGTCCGCGCGCCCGGAGAGTGGCTAAAGGGATGCGGAACCAGCACCGATCGACCCTTTCGCTGAGTCGAAGCAGAGCCGAACTGTTTCTCAATATTATGTGGCTTAAGGGGACGCGGGAACTAGTGTGCCGAAGCTGCGGTTGCAAAACGGCCTAGCTGTCGGGCGGGCAAAAGTAGGAAGAGTTTAGTGAAAAAAACAAAAACTTACAAGTTTCTTTTTCGGGGCGAAGCGCAAAAAGCAGCGAAGCGAGGGAGAAGTTTTAGATTGAAAAAATTGAATATTAAATTTTTCATTATCGGTTGAGTGCCTAAAGGCCCTCCCTATCGGTCGGGGGAGTGTCCTTTGGACCCAGAACAGGCCTTGGCACCCTAGTGGAGAAGATGGCCGGACAAGCCGACCGAAGTCCGAGTACCTGCCCACCATAGCGGAGCGATAGCGGAGCGTCCGCCCATAGCAGAGCGTCCGCCCACCATAGCGGAGCGTCCGAGTACCTGCCCATAGCGGAGCGGGGAGGCCGGCGACCTGCTCTTAATGCGCCCGCGCCGGGTGCGGAGAATGACTAACTGCCGCCCACAGGAGCGGGGAATGAATAAGCGGAAGGTTCCGATACGTGCCCAAAGAGGGCATCTGCCGACCTGGGGAGGGGAGCATAAATGGGTGGAAGAGAAAGGGAAAGGAAGGGGGAAAAGTACACCTCCCTTTTTCGTCCCCTTATAGGGATTCAAATAGCCAATGGCCCTTTACCCCTTATGCACGGGTTCAAATAGCCAATGGCCCTTTACCCCTTATGCACGGGAACCCTAAAATTAGTCCCCCAAAGCAATGGACCCCAAAGCAATGGAACAAATTTGTCCCCGGGAACCCTAAAATCATTCCAAGGAACCCCGGCCCCCCGTTCGGGGGGCCAAGCATAGACGTAAGTCTATCTACTAATTTCTTCTGGGTTGGGGGCGGCCGAAGCTGCCCACAAAAGGTTCTTAGAACGCAAAATCCTAGTTAGTACTATAGCCTAAACCCGGTTTATTCCCCTTTAACGTAGCGCAACAACCTGGGTTGCGATTCTTATGCCTGTGGGTCCTTCTTGGGTGGGCCCGCTGCTACGGCGCCCTCCTTATTCTGCCTACGGGGTTGCCTCACTCAGGACGCGCGGAGCCGGCCACCGACGGATACTCTTCGGTTACTTGCGCCCACGCACTCCAGCTTTCCGGCTCTACTATGGACTAATTCTTATGAACAACAGATGAAATTCATCCAAGCTGCCATTACGGAGGAAGCATGAAAGCGTCAAACCTGCCTTATTCATGATCGTATTTTTCATGTACCTTGACCTGCATTTCTTTGGTAGGGGGAAAACGCGTGTTTTCCGTTCTTCTATAAACGTGATTTTCTTTTCCGTATTCCCATTCTGTTGCGTGCCAGATGGCAAGTAGCTTTACTATTTCGACACATCTTGCAATATTCGGCGTTGCCCCATTTTTTTTGGGCTTCAGTCCATTCCTTGGCCTCCCCGGTCAGGTTTTTAAGGGGGGCTTTGAATTCCACTCTTCCCTTTTCCAGTCCTAGCACGTATCCAAGAAAGACAATTCTAGTTTTTGAGTACCCATGTACTTTCAATCCCAGAGTCTGTAGGTGATTCTTGATTCGTTCTTTAAGGGCCTGTGGGGGGCGCCACCATTCTTTACGCGCCCACCAGAAAGTTGTCCGCCGCAGGTAGTAGGCTGCTTCTTCCGCGGCCATTAGTTGGCCCAGGGATGGATAGAAAGGATAGGATGGGAGCATTCAAGTCCAACATACTCCTCCTCATAGATCGGCGGAAGGGGTGGGAGGAGCAAGCGACTGATTATACTCCTATCGAAGGGATGGGCGGAGCATATATATTGGGATGAAAGACTCACTCCTCTCTCTATTGGTCGAGTGGTTTCACTCCTCCGATGCCAGAAACTTCTTTACCAATGAAAGAATCTATTTTTTAACTTACCCACCCATCAATTCATTTCATTTACTCGAAAAGAGCATACGGGTAGAGGGCGCCGGTCGAATTGGTATGGAGGAATAGTGGGTTGAGTCTGCATTCCGGTAGGGAAAGGAGTGTTTTAGGTTGAAATGCTCCAAAAGGTCGTTAAGACTAGTTCAGAACCTGGCACTCGATTCTTCAATCCCCAACCTCTCGAAACCTAACCTTTCGAGGAGCTTATTTTGAGTAAATGCTCCTATCATCCCAACCAAGACTTCACTTTTGTCTCCGGAAAGTCCTACCCATACTTCTTTCTTTATGGGAAGAAGTTACCTTGTTGGAACCTTTCCTTCCGTCATTGACCTTTTAGGCTGAGTCGGAGATTCCGCGTCTGGAACCGCACCACAGGGATGTGAACCAGTGCTGTTAACCCTCAAGAATAAAGCATGTAATGGAACCTGTAGATGTACACAGCACCGAGTTCACCTTATGGAAGCTAGTTCCATTATGAACCCTTCGGGTGTATCTGGAAGTTCTGGTTCAATACCTGGGTCCCCGGTGTCTATTCCCCTACAGGTCTGGAGGGCGGCTAAAGCCGGTACAAGAAGAACGAACTCTATCGGTTATATATCTCGGTAGCAGAGCCTCCTATGTTAGGTTGTATCGATTCTATACCTACGCGGTAAATGATCCATCCATCTAGACCCTTACCAGCAGTTAGATTTCAGAGCTCTCCAATGTAGGAGGACCAGACGGTCTAGTAGGGAAGGAAATGCATGCTGTAGCTAGTCGTAACAGATGGAATCTACATCATCACTACTGTTCGCTGGATGGGAATGAGATAGTGCCCGCTTTTCTTTTCCATTAACATCGTAGTGGGTTCATGATTCAGCGGGCACATACATACAGACCCTAACAGTGCAGATCTCCAACCCCTATCCGTTTCGAGACTCCAACCCCCCTGCCTGCCTAGGAATACCGTTAATGAGCTTACAGATTAGATTGGGTCCTAACGGAATAATTGACTACCCAGCTCAGTATGTTACGGAAGGATCCCTACAGGAAACTATTTACCTAGCCAACAACACCCACTAACGCACGGAACCCAGGAAACAACGTCACATCCTTCCACATGTTATCCCCTACCCTAGAGGAATAAGACACATTTCATCCTCATGTCCGGTAAAGGTTAACGGCTGCACATACTGATAAGTAATAGCTGACATGTACCCTTCACATATTCCGTTAGATCTCTTCGGGTGTGTCCCTACCTAGTTACATAATAACCTGTAGACCTGGTTGGGTCTGAGTAAGAACGAATCTTTACCTTCTATTTTTGTACAGGAGGCTCTGCAGGAGCCGGTAGGAAATAGAGTGATGCATATGGTACCGTACGTAGTGCACAATCTATCATCAACCCGGGATTGCCTAGGCCGCTAAAAAGCCCAAAACAGGCCAATCACGCATCGATGAAGGGGAATCTATATCTACTCTAGCCCCTCACTCAAACACACTGAAATCGGGATAGGAAGCGGGATTCTACCCCTCCCCAGATCGTCTTACCGGAGATAGTCCTCCAAAGATCGTCTCACTCATAAGATCGTCTTACTACCGGAGATCGTCTCTGCTTCCGTTGACAGGGGAAGGAATCGCTTCGCTTGCCTCCTAACGCGTTGAGTATGCGCCTGCCTTCCAAGCGCCTTAGTCCCGGAAGCGCGTAGCGCTACACCTGGAATGAAAAGAAAGCTTTAAAGCTAGAGCTAGCTTTAAAGCCTTCTTTCCTTTACAGAAAAAGAAAGCAAGCTACGTGCGGAGTTGAACTTGTCTGCTTACGCAATTCTTGTGAATTTGTCGAAGGGCCAGATTATTTTCCTCTTCAGCAGGGGCGTAAGCCAACTCCCGCCCCTTGCAGGGGCCAAGCTGTCGCCACCACCCCATATGAAGCTGGGTGGTATGGACGGGGCAATTCACTATAGAGTAGGAGTTATTGCCTACCAAGAAAGCAGCACTTAAGTGTTAGCGCTACGCGCTTGAAATTGAAAAGCAATCTTTGCTTCGGCCCACCCGCTTTAGCGGTAGCCCCCTCCCCCTAAAGCCTTACTTATTTTTCTTTTGCATGCGTTAGCGCCTCGATGTTCCACCTATCAATCTGACTCTATCCGCCCTGCCTCGGCAGTGTGGGCTTCCTATTCCAAAGGTAAGTGCTACGCGCAACTTCCAAAGTGGGTGGACAAAAGCGGAGAATCAGTTTGCTGGCACACTTGGTTCTTCCTACCACTCTTTTTCTTCCTTGGGGAGCGGAGAATGAATAAGGAGTAAACGGAAAATACATAAGCGGAGTGGGGAAGCCGCTGAAACTAGGCCCGGAAACGCCCATTCACGCATCGGTGAAGGGTCTAAGGGGTACAACGCCAACAACTAACCAAAAGAAGGAAATTTTCGGGACTCAGTGTACCACCTACTGTTCGAGCAGCTTCTGCACACCTCTACCGTGGATCGAGTGAGCTACCTCCTTTCCCTCTAGCTATGCTCATGATTAGCCTTTCGTACCTCCAACTTCTCTCGAGGAGCCGGAAAGGAAGCTCGGGCGGATCCGGAACAAAGGGAGGAGCTTTCTCGTGGCTATGTAGACTGTCTCCGGGAATCAAGCTATGCCCATCTCATTTACCCTCCCATCTGTGCGGGGACTTGCTTACAGAGCTTGACTGACTGAATTCTCTGACTGAACCTGAATGGCACTGACCCGCTGCTGCTCCTTACGCCTCCCTTCACCTTGCTCTGGAGTCTCCTGGTCCCCTAACTACGGAGGGGTCTCCTGGTCTCTCTCCTAATAATAACTACGGGATCTCCTGTTGTTGCTTCAACGCATTAGTTTTTAGAACTCGGATTCTCCGATATCGATAGGATTTTTCATTCACTAATGAGAAGAATCCGTGGGTGGTGGGGTCATAGTCATAATAATCTATCGAGTACTATACTAGAGAACCCTGGCTCGCGTAGTAAAGTCTTACGCTTCAAGACTATAGGACCCGGTCACTATAGGCGTTCAACCACGCAGCACGAGGGGAGAGTATTATTCTCATTCCAAGGCCAGGGCAGGTAGTCGGGGTGCAGAGCACCGTACAACGTGAGACAATTCTTGGTCTTCCTATAGAGTAAGGTTGGGCTTTGCAGTTTTTACACATAGAAGGAAGAGCGTACACCATAACCAGTAGGGAGGGGGCCCTTTCGCGCAAAGTACTCGAATGAATGGTGGTTTCCCGGCCAAGTGAAAACAAACAAAAAGAAGAATCGGTGGCAATTCCAATACATCCATGACTCCGTATTGCGTCTTTTACTGGTGCTGTAAAAGACTCGCCTGCGAAGGTGGAGGCGGTGGGGCGCTCTCGCTTGACCCAACAACTCCCGTCCCCACCCACAGTTCTATCCACATTTCTTTTTTTTTGGTTCTGTTGTTGGTTGTTTCGTACCATCAAAACATGAATGCGAGCTAATAGTGCAACGTAGGACGACTTTAGGCGTTGATGTGAGGTGCCAGAGTTCAGGGAACTCACTCGGATGGGCATTCGGACTTAGGCTCGCGTATCCAAGGCTCATTTGCATCGCATTGGCTCTCCCTCCGTACTCTAAAGGGCCTACGGCCTCGACCGAGTAGTACGGGAGATTGCTCCTGAATCCAATGACGGACGTTCACCGATAGGATGATCATAGGACCGAAGGGCACTATAGTTGTTCAGGTTGTTCAGTAATGGGTCCCTCTCCCTAACACGGAAGGTAAGATAGGCGGTCGAGTGGCTCCGCCCCAGAATCGTTTTCCTTTTTTGCAAAAAGGGTAGGGTATTGAAAGACGCAACTACGGAGTAGTCTCCCAACCCGGAGCCAGGAGGTATTCTTTTCGAACTGAAAAGAAAAAAACCATTGGATGAAACGCTGGATACGCGGCTCAGCGCTACGCGCTTCACAGCGGGCCGGCACATCCAATGTGCTGGCGTGGGGCGCTACACGAGCAAGCTTTCACAGTGGCGAAGCACATTACTTTGCTTCGCTACTGAGCGTAGGCTCGCTAGGGTTAACGGTCGGTTCCTCTTGGTTTGGTGGATCTTAGCATCATCCTTCCTTAAGCGGAGTTGCCACGGCAAGGCGGGAACCCTCAACTCCGTACCCTTATAGCCCAGGGGAACTGCCGGGTGGTGCAGTCCCTACGGGAGCCAGGGGGCGTCATCCTGCACGGATGAGAGGCACTTTGAGCTCCTCCGACGATCCATCCCCATCGTCTGGGCGTTCAATATCCCTCCTCCTCATTATTCTGCATCTCTATTTGTTGGGTCGTCGTCCTCATTATTATTGATCTCCATCAAGGGTTTTTTTCTTCTGGGGGGGGGCGCGCCCTAGGGCGCGTAGCGCCAGTTCTATGCGCAGAAGGGCGGTCATTCTGAGCCAGGATCAAACTCGGGTTTTTTGGAAACTGTCTCGGCGACAAATTTCTATTTACTTGATTTCAGTGACAAACAACAGAATCGATTCGCACATTTGGCACTGCCGGGGCGCCTTACAAAAAAGAAGATTTACTAAAGCAGATTGGTTTTTAGCCATTCGTTTATCCGGCTCTCGCAAGAGCGCTGTGGGACGAAGGTTTCTCAAATTCCGTATCCACCAAATGAATCATTCTTCTAAGTAAATGAATCATTCTTCTATGTGTTTTTCTCTCTGTAAGAAAGAAAAAAGAAAAGAGGAATTCCGTCGGCTCTGGAGAGAGCTGCCCCTAGAAAAGCTAGCAAGGAGAAAGCGAAGGATCGTGAAGATCTTTATCTATCGTAGTGTTTTTCCGGACTGTCTTAATAACCCATCCGCGGCTGTCCCATCTGTGTCTACCAACCAAAAGGACCAACAACCTGGAATTCCAGGGAACTCTCTACCGCTACCTGGAATCGCTACGGAAATCTCTCATTGAATTCCAACACTCATTGAACCAACCTGGAATTCCAACTCTCTACCTGGACTCTCTACCTGCCCACCCTAAGATGGACTGCCTAGGAATGCCATGGATTGCCTAACCATTGACTGCCTAAGCCAATGAGTGAGAATGCCGCTAACTGCCAAGGCTGACATTGACTGCCTAAGATGCTGACATTGACTGCCTAAGCTCTCTACCTCTCTACCTGGACTCTCTACCTGGAAAGGGAACTCTCATTGAACCAACCTGGAATTCCAACGGACTCTCTACCTGGACACTACGTTGGAATGGAACTGCCACTACGCCTTAACCCCAACCTTCGCCCCAGGAACAAAGTCACTACGCTGGAACTGCCCAGGAACAACAGAATAGTTGAATTACCACACTAACTGCCCAGGAAGAACCGCCCAGGAACTGAGAATTCCAACCAACAAGGGAAGGCAACAAGGGAATTCCAACCAACAAGGAAAGGGAACTACACTGGAAAGGGAACTACCGACTACCAGGTAGTTCCCTGGTAGTCGGTAGTTCCCTTTCGGTAGTTCGGTTTGAGGGCCAAGAGAAAGGAGTGCCGGGGCAGCAGCACTACTATAGTGCATGCTTTCTGCTGTCCCCCTAACAGCATTGCTCGACTCTGCATTACGGGTACCTATCAACCTCTTGTCTCCTCCCTTCACCAAGAGCTTATCATCTCGTATCTCAAGGGGACAACTTTTTGATACCAGGATCCGCTTATTGCCCTTGGACATTCCAACCTGCCGATCCTGTATCTCAGCTTTCGCACCATGTAGCCTTATTCCCTTAAGGCTCTTCTTAGTGTACTCTATATAAACAGAACCTTATCCGCCTACTCTCTTGGAGGCATTCTCTATGCGTTAATATACCCCTACGGGTAGATACTAGAAGGGAAGGAGCCATCCCCATACTCTCTAGTGGCACGAACTGACCTCCTACTTCTATAGATTGCATGAAGCTCACGTTCTCGCAATCTGCGGTCAATGCCGATTGAACTTCTAAGAGACCTTAACAATAGAACCTCAGAACGGAAACTTTGAACATTGATGATATGTGGAGGATCCGGCCTCATGCAACCAAGGCCTTCCAAGGAGTGAGTTAAGTGGAGTGAGGATATCTATGACATGGAAGGTGGTACTAAGGATCAAAGGGCCTACTTGGACATCGGCAATCAGCCTGCCTCTTGCTGGCCTTCTCGAGTTATCATAAGCGGTGATGTGCGAAGCCGGAGAGTCCTCAGAAATGTCAAGGGCGCGCAGCGTGGATAGAGGGCAGATGTTGAGGGTTTTTTGAACTCGAGAGATAGAACGATTGCCGGGTTCAGTTCAGGGCTCTGATTCGGGGAGATAGCTTACCATTGGGTAGGTCATCATCTGAGAAGGATATGGCCGCCATCGGTGCAGTGATAATTCCTACCGCATTCTCTGGGTCAGTAGGGGTGCTTTCTACAGGTACCTGGGCATCGGCCAAGAACTTCTTGAAAACTTCAAAAAGTTTTTGCTCGGGTTTGATCGATCTATAATCTGGATATGGAGGCTCTATTCCTATCGAGCTGTCCCAACAAGTCATAAGTTGGCGTCTGGTCCTATGGCTATCTTTCTTCTTCGTTGTTCTCGTTGTGCCGTGTGCTCAGGATGGGAGTAACCTACCTGACCGTAAGTATTGTCCTAGGCAACTGGTTAGCAATTGATGAAAATCGGATTCATGCCCAGAGGAGGATGCTCTATCTGCTCTCAAGCAGTCGTAAGGTAAGTTTTTACTACGGTTTAGCTACGCCCTAACGCCTAGCCTTTCGGAATAGTGAATCATCGGAATGCAGCTATTTCTGATTCTGCCTGTCTCGCCATAGCCCTTTCCTAGGCAGCTACTGAATCCGCTCGTCCTTCATTCCTAGATAGAGATTCAATTTGAAATATTCTCTCCCGCCCTAGAATCAATGAATAGGGGTTTATAGTGCAGGACGACCCGCGGGGGATGGGTATCGAGCGGGGGAATGTCCCACCGGGCCTCAGCGTCTTTAGTCCATCTGTCCAATCCCAATTGGGTTTGGCCGTCTGTCCATCTGTCCAAACTGTGTCGGCAGATGCGACAATTTCACTTTGTTGGCATATGCGACAATGAATCGGACGATTAATCAAAATAATGATAACCTACGCCCTGTTGCTCGGCATATCTGCAGAAACGAGAGAGGAGGAAACGATCTCTGCCCAGGTTCAAATGCTTTCTCTCGTTGGCAAAAGAAAGAAAGAAAGGCGCCACAAGGTTGGAAGGCAGCATATCCACAAATAAGAGGTGGAACAGCATATCCGCAAATAAGAGGGAGAACGGCATATCCGCGAGAGAGGAAGCATACAAGTCAGAGCCGTTAGGAAAAAGAAGAAGACCTGCGGCCTTTCTTCGCAGAAGGAGTACGTACGACCACCACTTCCGCACAGGAGGGCTATGGTTATACGGCAGAATCGTTCGCTCTGGCCATGATGAACCCCCAGGCACGTGCATGGGCCTAAACGCGCTCAGAATGCGTTTCCCCTGCCCCGGGGAGGGGGGGAACCCCGGCACGGGTTTCCCCCCCCCCTCCCCGGGCTTTGCCCCCTGCACCCCCTTCCCCATGTGGGCGATGCTTTTGGTGGGCCACGCAGGTTATCCTTCTTAGAAAGGACGGATTCTGCAACTTGTTCGTTGCATACGTTAAAAGCACCAAAGAGCCAAGAGAGCGCTACAAAGATTAGCACCAGTGGGCTTGGTTTCGGAGGGCGGGCGCTCCCCCCGTTATGCTTAAATGCCTCTTTCAATCCGTCCAACCCCCGAAGGGCCCACTAGTGTAGAGTGCTACATGGAGCACTCTAGTGTCAAAATGCAAGATTCAAAGTCACTTCCTGGAGATAAAGAATGCAAGATTCAAAGACCATCCGGAACTATCTGGGTTCTCAGGAGGATTCGGCCCCGGCCCATCCCTCGAAGAGAGCAGACACGAGTTGTTTATTCATTCACCGTACGTTATTGAAGTGTCGGCGGATGCACCAAAAGCGTTGCAGATACACTAAACGTATCCAATTCTTCTCCTTCCCGGGCAAACACAGTATCGGATTCTGAATCTTATTAGGCAAAAATGCGTTCTGAGCGAGGCTGAAAACACTTCACCGGTACCCGGCCCCGCCAACGATACGCGCAAAGCACACTCTTTAGTATCACGTATATAGATTGCTTTCGAGTGGCCCCGGCATCGGCACAGAATCATCGTAAAATCGAATTCGCAATTTCACCAGAACGCGCAGCGGGTTAGAAAATTGCCCCTGCGTGAATGTTTCTCAGTTCGATCCGAAGAACAGATTCGAGACGGCCGCTAGCCTTGATAGCGATTTACTCTTCTAGTGGCTCGCCTACTTCTACTGGCTGCCCTTTCCTCTGAACAAGAAGGCGCACAGGAACGTAGCTCCCGTCTTGCCAATCGAATGCTATGTTCTTCCCAACCCATTGAATGAGGCCGAAGTGCCTGGGCGGGGCTAGCCCCAAATGAAAAGAATCCCAGCCGCTCTGCTGCTACGCGCTTTCTCCTCGGGCCCCTTCTCTCTCCAAAAGGGAAACGCCCTGAAGTAATTCGTGGCCTTGGGTAGTAGGGTCGCCCTGAGGCCACCACTAGCTACAGCCTAGCGCTTGCACCCTGCCCCAACGTAAGGAACCATTATGACTGATCTAGAAACCTCTCACTTGCCCTTGTTTGTTTAACCAAGGCGGTGGACGCCTTTGGTGGCAGCCCTTTCCAAACAAAGGATCAGCGTAGAGATCCGTCTTTGCGACGGCAAAGTATGAGATCGCTGCTTCGGCCGATCTATTCTCACCTTTATCTCATCGGCGGGTGGATCAAGGCATTGAAAGACCTTGCTTTCTCGATCCAATGATAACGATGATTACCTATGCATGATCCCAGGTCTTACCTTCCCTTTCCCAACGTGAGTTGAACAAAAGAAACGTCATCTTTCATTCATAAATGAATGCCTCAGTTGATTAGCCATCAATGTTGACGTTGGAAAAGGGGCAAGAGCACCTTTTAAACAAGCTTCCAGCAGCGTTGCCGACATGAAGGGTGCACGAACGATGCTCTGAGTTAGCCGGCAGCCTTGGGCCCGCCGGTCGGTCTGCTAATGTAGCTTGTTGCTTCTTCGAAGCTACTGGGTTGTACCCTTGTTCTGGTTGCAGCTCGAAGCTACGATCTGCTTTCAGTTGGTCTCGTTGAACCAGTGGATTCAGAATCTGTCAGATAGATGGGAAGTTACTAAGTATGGTTCCGTGAACGAAAAAACATAATAAACTTATAGAGGGCGGTTCGCCCTAGAATGTCAAACAACTAAAATATGTGGCTCAGTCTTTACTACACAGTTCTAATAGCCGGACTCAAAAGTAGGCGAACGCTCATGCTTATACTCAGAAGGGACTATGGCTATAGTACTAACTGCCTCCAACGCCTCGGTAGACTCGGCTGCTTTGCTGCCAACGTTCTGTAATTGACGGCTTCGCCACTTATGCTCGACATTAGGAGAGAGTTGGGGCTTCGCTCCAACGCCTTGGCTAGTTCGGCCTACTACCTTTTCTTAGTAGTCCCCACAGCGGACGTTCATAACCAAGATCTCACTTTCTTCGACGAAGCATAACCAACGCTGGCCTTGCTTCTAAGGATATAAAAGGAGAGGGTCTTTAGACACAATTCTATCTAGTAGGACTTGTACAGATTGAATAAGAGAAAAAATTACTCTCTCAGTGGGTTGTTGATTATCTATTAAATTCTTCATTATGAACTATGAACAAAACTCTCTACTAGGAATTATTACCGCCCCCCCCCTACGGGACATCTAATCTACCCAATCCGCTTTTGAGAGCGAGGGACCACTGCTAATGTAGGTCCTGAGCGGTATAACATTATTGAATCTTTGAAAGTGGGAGTTAGGGAGCGCACTCATAGCTCTTTCCCCGTAGCCCTCAAAGCTACGGGGGAAGAGCGGGAGCGACCGAACGACCCAATGTATCTCGCCTTAGAGACTAGGATGATTCTTCCTTCCATGACTGGAAGGGATTCAAGGAACTGAAACATCTTTGTATGCAATGCATTTTTTGACTTAATCGACTTAATAAGTAGGATAGTAGTCCACCAATCTATTGACCGAAAAGAGGGTTTCGGACTTTCAGTTGCTTATTCTGCAATACCTAGTAATCAATGTAAAGCAGATCCCCTTAGTGAACTCTAGGAAGGGAAGGAGAATTGCTTTAACCCGGCGCCCTTCCCTTGTTCGAGAGAGAGAGCGAGGACGTTGCAAAGTCTTACGTTATCTATGACGGGTATTTGATAATGCAGAAGGGGAGGAAGCACATCATAAAGGAGCATTGGGCCTTTGCAAGACACATCAGGAAAAACTGTTCACAACTAACTGCTCTAGCAACGTTCTTTCCATCCATGCGACATCTCTGGCTTTGTTTGCAACGCTTGCTAGCTGGGAGGGCGGGCCAAATACAGAAGCCCTAACAGCAGCGATAACCACCATAAGCGCGAAAGAAAAGCAGCCAAGGGAAAGAGGGCGGCTAGGGGAAGGAAGAGGTTCAATTCCTTGCCAGGTTACTGGAGTGGGATTTCTCATAGCGGTGCTGTAGGCCTTGCTACGGGGGTTCGTAGTTACGGCTCCCAAAAGAGCCACGGACTCGTCAAGGTTCAGCTTTCTGAGTTCTATTTCCAGTCTGGAATAACAACAGGCTGAACACAAAGCAGCCAATCGAAAGCAACCTTCGAAGAGAGACGAATCACATACCTTTCTGACAAACCGGATTAATTAGGAAGGGCTAGATCGACGGCAAGGAAGGGCCCTCCCCTACCCCACCATCTAGCGGTACCCAACCAACCCGTGGGTGGAAGCTAGGCTTGTCCCACGCTAGCGGCGGGCGGGGCCCCGTAAGACAGGAAGGGCACCATCAAAGGCCCCGGGGAGGGGGCCTACCGGCCCCCTCCCCGGGTTACTTTCCCCTCTCGTGTCAGGATTTTGGCCTAGTTGCGTAGAATACATATTCAATTCAATTTTGCCAAGTCGCTAGGAATCCATATTCATTACTTTCCCTCCCCGTTCCTTCAATTTTGCCAAGTCGCTAGGAATCCATATTCATTCCAATTTTGCGACGTTGCGTATAATCCATATTCTTTACTTTCCCTCCAATCTTGCGACGTTGCGTATAATCCATATTCTTTACTTTCCCTCCCCGTTCCCTCCTCGTCGTTCCCTCCCCGTTCCCTCCTCATCGCAGGGGCCCCCTTCCCTTCCTCGTCGTTCCCGTAACCTTCCCGTAACTTGAATGTACTGGTATTAGAGGTAATTATCTATAGGGAAAAAGCTACGCTTTTTCCCTATAGAGAAAACTTCTAATACCAGTACATTATTCGGTGAGATTGGAGAATTCAAAATAATACAGATGGTGCGGCAACCTAGGTACCTCTGGAGGTGGTTGCCTTATACGAAATCATATCGGTCATTTCATTTTGCAGCCAGCTCTCATTGCTATGGAATCTATCATGAACCTCTCACAGCGTCTGTGTTTGCTTAGACAAAATGGCGGGCTAGAGTCAAAGAGTTAGAGCACGCCCCGCTGCCACAAAAGACGTTGGGCTGCCAAACACAAAAGCACGTTAGACTCCCGCACTGGAGTGCGGTTTGATCGCTTTGCTGTCGAACCTCCGCAATAGAGCTACGCCAACGTGTTAGCGAAAGCGCACAAAGCAGGCACGCGTTGGGGATAGAGTCGGAAGTCTTTCTCCTGTTTAAGGATAGTCCCTCTCTCTGTTGATTCGGAACCGGAACTCCATGAAAAGAAAGGAGTCCTTTTCGGAAGCTGAGATGGAATACTGAAATCAAGTTTCATCCCCTCACTACGCCTTGCGGGCTGTGTTTCAGAGCCACGGAAAGTCAGAGGAGCTGGGTGAAACTGACTATCGGAGTCGCAAGCTTGCGATGGCGGCTCTGTGTGGGGTGCCTTTCAGGTAGAAAAGGCAACCTTCCCCACCCACTTTTTTGTAGGTGGGGTCCCTAGGTCAAGAAGCGCTACGTGCCAACGAATTCTACTATCTACCTATTTTTGCTTTATCCTGACCCCTTTACCACCGGACGAGTTACTCTCTCCATTCGTATCGGGGGAAAGAAAAAGAATTCCGTATCTCTCCAGGTCCAGAGAGGAACAGTCAGTAGCTAGTACTCCTCATCGGACTAGAATACCATTTTCCCCGGGGGCAAGGGGTGGCCACTTCCACTTGGAAGGGGTTTTGGGTGCAACGTCAGGGGCGCGTAGCGCCTCAACACTATCGCCCCACCACCAACACCCATAAAGCCCTCTGAATTGTTCTTTGACTCAAACTTAACTATCTCAGGAGTGAGACCAGGTAGGGTCAAGCGTCACCCTAGGCCACCAAGCAACCCGGGGCAGCTAGCACCCCACCACCAATCATGAATTTGTGGGTGGGGGGAAACCCGAGAGAGAATTAAGGATTAGCCAACTCACCACTCTTGGCTCGGTTGGGCTCGCTCACCACTCTTGGATTGGACCCACCGCCACTCTTGGGGGTTGAATTAATTGGACTCAATCACTACTCATTAGACTCACTACCTTCTCTTTCTGGCCACCAGCCACCAGCTGTCGTCCCACCCCTACCACTTCTCTGTTCACCACCAGCTTTGGTGAGTCCTGTCCCCACCACTTCTCTGTTCACCACCAGCTTTGGTGAGTCCTGTCCCAACCATCCTTTCGAGGTGAGGGAGCAGAGCGCGTAGCGCTTTCTCTGAACTAGTAGCAGGGCAGGCACGTCACTTATGAAGAAGTATTGTCGCCCCCGACCCGTAGCGCTATGCGCTTCTTCAACTGGACCCCATAGACCGGACTCGAGAATTGAGACTTTTTCTCAGGACGGCGGCACGCCGCAGAAGGCGCTAACGAAACGGTACAGGCGCGCGAACAGAGGCGCTACAGCGGAAAGGCACAGAGGAGGGCTGGGGGTCAGTAGCGCTAGTGCCCGGCGACCACCCGACCCGCGCGGAAACGCAGTACCCGGCCCACGCTATGTTTCGGTCTTGTCCTTGCAATTTAGCAACTGTCGCCACGAAGCACTTTTAATAGCATCAAGTGGGCAGAAGCTCGCTTCCTGCCCCTCTAACTCAGACTTAAGAGCATCCAAGACTACAGAGTAAGATAGGGCTACCATTGAGTCCAACCATCCGACCCAGTCCTCCCTTCTGCACCATGGCTTCCATTGGCCCTCTCTGGATATGTGAGTTAAGTAGGCGGAGAGGCAAGCCAAGTCGTGGCGTGTAGTCTTCGATCCCGTGTACTTAACTAGAGCCAAGAGACCCTCGTAACAGACTCTCGATCTGGCCCTCCCCTTCTTCTATCATGGATAGCACCCTTGGGTCATAGCTGCCCTTGATATGGACTGAGGCTTCCCTGTCAATAAGGCGGACCACACAAACCACGACGCCTCTCATTTCCATTGCCTACCCTTGCGGACCACGAGTCGCCCTCCGGGAACCACCCGTCTGTCACCACCATAGTCTCATCGTTAGGTCTTAAGAATGAGGATATAGGATCGAACCTTCCCGCCCTCACCCCGCTTACCTTGTGTGAGTCCAGTGCACTCTGTTGGGCCCTCCTGGATATGGAGGACATGGCCCTGAGGCCTGGTAGCCCAGGCACTGAACCGCCCATAGAACTGAGGTCCTCCCCTCCTATCGACCTGAGTGTCACCGTCCCCTGAAGGCCATGCACTTCAAGTCCAAAGGGCCCACACTTGCCTGCCTGCGAGCACGCCAACCTCGCTGCCCTAGTCACCCTCCCTATTTCCCCTTGACTCAACTGCTGAGACATGATGTCCCTAATACCGTCTAAGGACAGTCTGTTGAAAGCCTCGATGGGGGACTCGCCGCCCTCCGAGGACAATCCCCCTCTCGCCATCCTAGAGCACATAGCAACGCAATCCCGCTTATCCTAGGCTTAGTGTCTAAGTCTGTGAGTCTGACCCCCGATATCACCTCTCTAACGGTGTAAGTGCTGTGCCTCATGAAGCTGGAGGCCAAGTAACCCTTGCAATGGGAGTCGGAGTCGGGTATTCGGTTTAGTACGTCGCTTATCTCTAGTCTATCCTCAGTGAGTATGGACCACCTCTTGCATTCCTTCAGTGAGGCCAACTCTGAGACGGGGTAGACCTGGACTTCATCCCCTAAGAAGTCTGCATTAAAGTCGGCACAGTTATGGGGGGACAGACCTATGCACTCTCTGTCCCACAATAACACAACCATAGGCTCGCAACTCCCTTGCCACAAAGACGGGGGCCTGTTGACTATGGCCGTGTCCCCCTCCCTTAGTGGCCCATAGGAGTAGTTAGAGGAGACCAAGACTCCCTCCTCCGTTGCTTCCACCAATCTAGAAGGGTGCCTGAAGTTACAAGCCACTGTCCTAGGGATGGCTATCTCATTAGGTCTGCACTCCTAGCAAGGTATTAGCACTCCTCTTAGGCTACCATCGACAGTACCCCCCCCCCAAGCATTGGTACCTTACCACCCCAGACTTGGTCATCATGTTCCTAGCCAGGCTTCTCCCCCTAAAGGGGGAGATGCTGTGCCCTAAGGGGTCCTTTAAGTGAGGGGCTGCGCTTGGGGAATGCGTGTTCCACGAAGGGGGTCCGGGGTCCTCGTATAAGGCGGGGGGTCCACAAAGAAAATGGTGCTAGGGGGTGGGTGATTAATGCTTCCGGGGGTCCCCTCGCCATGGTTCCTTTAAGAGAGGGGGCTGCGCGCACGGGGGTATAAGTAAAGGGGTCCCCCCCGCGATGGTTCCATTAAGAGAAGGGGGCTGCGTTGGGGGTAAAAGAGAAAAGTTGTCCCACTACGTTGGGGTACAAGGGGGTGGGGGCCCCGCGAGGGTCCTTAAGAGAGGGGCTGCCTGCGCACTTGGGGTACAATGAGAAAATTGTGTGCCACTACAGGGGGCCGGGTCCTCAATAAGGCACAGGGGGACTGCGCGCTCAGGGGGGTCCACAAATGAATGGGGCTGCGTTGGGGGTCCTATATTGCTTTCGGGGGTCCACCCGCAATGGTTCTTTTCAGAGAGGGGCTGCGCGCTCGGGGTACCAAAATAAAAGGGTAGTACACTAATTGAGTTGAAAATGGATCTAAAGAAAGAGGGGGTGTCCCACCAACCTTTTAGGAGGGTATGTACCAATGGATGGCAACGCGGGATACACTGCCCCTAGGCCGCTGTGAGATCCCTAGCTCCGTGAGTTCAAGGTAGTGCCCCTATTCTTACGGGTCTGCCTGCTTAATGAGTTGTTTTTGTGATGTTTTAAGCTGCCCAGTACTTCCAGCTCTTAGTGCCGTATATCCTCGGCGTTTTACGCGCATTTTAGTATATAGAGTCGCATTCTTGGGTATTCTAGAGTAACGCGCATTTGGGTATATAGAGTCGCCATTTTGGGTATTCTAGAGTAAGCCGGGCTTCCGGATGACAGACCACTTGTTGGGCACTTCAAGCATAAGCGGTAAATCAGTCATTTGCCTGGTTTAAGAAAACTAGCTAGCGTAGTAGTGAACTCACACTTCGACATGCCCACCTTTATGAGTCCTCAGGTGCAAGCGAAGGGGATATGCCCCCGGGAGTGGGTACCCTCAAGTATTTCAAGTCGTCATTCAGAAGGGATGGGCCCGCCTTCACTCGTTATTTTTCATCCATTAGGCCCCAAGCCTACGACGCTTACAACCTTCTACCCCGGGAAACCCTCCTCTAGTGGTAGAAGAAGTCTAGTACGACTGCTCTTTCAAGTCAACACCTTCCGGTAAGGGGGCGCTATGCGACGGGGGAAAACGCAGCGTTTTCCCCCGGGGCGCGTCGAACCCTCGGAAGTCGAGTGATCTAATTTGCCCAACAATCCAAGCCTTCCGGCCTGTCGTGGACGGAAGGGTTCGACGTCGGGGCTGCCTCGATGGACCGGTGAACGAATCACTTTACGGAATGATAGCCGATTCCGTCCTCGGAATTTAGAGCAGATGTTTGTGGGCTGTTCCTTTACTGGGAATCATCGTATATAGGAGGAACCACCAGGTTCAATCTGGGACAAAGCCATTCGGCTGTGACATGGGGCGCAGCAGATTCAATTTCAGTCGATTCAGCCGGGCGAAACGATTTCGAGATCGATTTAGTCGATTCCGATGAAGCCAATTCAGTGGCCAATCCAGCAGCAGTCAAGGCCGATGCGTTGCCGATGCTGATAGACTAGCCAAACTGGGGCAACATGCATCAAGGCCGGTGTCACCATGGTATCAAATAGCCACCCCTTCAGAGTGCGGGGCTTTTCCTGGAAATGTGGCTGATGGCACTGTCTCTCTAACGGGGGCTAGAGCCGCATATCCTCGTGTCGATCCATCCAAAGGAGCCTGTCTCATGGCTAACGAAAGATATAGCGAGAATAATAAGTTCTCCTTATTTTGCTAGTTAGCAATGACAAACCGGATTTCCGCCCAGAGATATAAATAGCTAAAATCTTTTGCCCCTAGGAGTATCAAGAAACAACAAAAAGTCTCTCCGGCAATTTGTTGTTATCCCGGGCTGAAATCCTGCCCAGCAATGGGTGAGGGGGCGAAGGCCCTCCCCCCGGCACGGGGGGAGTGGCTCGCGTTAGCTCGCCCGAAGGCCTGAGCCCGGGGAGGGGGCCGGCAGCCCCATCCCCGGGGCGAAGCCCGGGGCATTAGTTGGAAAAGGGACGTAGCCAGCCAATAATAATAAGATCACATCGGATGCTATCGAATATGGTCTGTTGTTCACGCCACTGTTCGAGAAGAAGCTGTGGGACTTTTCGGATATGCCTCTCCTGATGACTCTCCTGATGATGTGGACAAATAGGCAGCTATTGAATCAGAAGGGTTTGTTACTGTTCGAGAATCTTTGGTTATTGAATCCGCAGTTAAGATAGACCCACGGACAGATGTTCTCGAATAAAGGGAATGCCCTGTTGTCGCAAGTGAATCAGCTGTTCACGCCACTGTTCTCTTTGCTTTGTTAGAATCCCCTGCTTGGATCTTTGAAGGAATTACCGGTAGGCATAGAGCAAGAGAATCAACTGCACTTGAAGGAAAGGTAGCATAATACAGTATGTATTATAGAACAAGTGACATATAGACGATTTCCGACACTCAACTAAAGGCTGGTGCTCTAAGGGGAGCTAGCGAGTACAGTACAAAAGGAGAGGGTCTTTAGACACAATTCCATCTAGTAGGACTTGTACTTAGAGTTCAGGGATTAAATAAGCTCGAGGCGGGCTAGACCACAGACACAATCGCACACTCAAAATTACGGTTATAGAAGGAAGAAACAAAGCACCCGAAAACACCGGCCAACAAAGGAAAGGAAAAGATCGACGCTCTTAACAAAGCCTCTATCAAAAACACGTATATAGAAGAGATTCCGGACATTAACCGTTGCCCCACCCAAATCAACCGGCTTCCCCAGACACAATCGCGCACTCATAATTACGTATATAGAAGAATTATTAAACTATGCACTCGCTCCCTCTAGAACACCATTCTAGAAGAAGAGAATCCGGAGTCCTGACCACTTGCCCTCTTGACTCAGTTCCCTGGTCGGGTCGTCTGGGTTCTGTGCTCGAACCCGCGGGAAAGGTGCGGGTGTTTGCCATCGGTGATGTCCTCCGCCAGGCCGTTCTCCGTCCAGTTCATTTCTGGATGAGGGAGGTTTTGCGGGGGTTGTCTCGATGGCACCTTCGACCAGTTAGGTCCGCTTGGTCGGTTGTTAGAGAAGAGGCGGTTGTGCCTCTTTTCCTTTGACCTCTCAAGTGCGCTTTCCTGTGTTTTTGCAGGAGGTGGTCGTCTCGGAGAGTTCACCCTGGTTGGTTCGGAGGTGGCCGGGTCTTGGTTTTCGCTGGTGGCAGGTTGGTCCTCGTGGCTCAACCTTCGTTCTCAATCTCCTCCCGTGATTGAGTACGGGGTGGGTCAACCCTTGGGGTTGTACTCGTCCTGGCCTAGTTTACCTTGACTCATCACCTTGTCATTCAGTACTGCGCTTATCGTGCAGGACGAACAGGTGGATTCCGCTGGTTTGATGATTACATCATCCTTGGGTATGATTTAGTCCTCGCCGACCCTGCTGTCGCAGGGGTGTACCGCGAGTTGGTCTCCGACGTGGGAGTCGAGATCAATGCGTGGAAGTCTCTTATCTCAGCGTTCGGGTCCTTGGAGTTTGCCAAGCGCCTGTGTTGGGCACTGGTGGATGTTTCCCCGGTGTCCTGGGCTGAGGTTTGGACTTCCACTCGGGCCCTTGGTCGGTCCCTTGGTCAAGCGCCTCTCTTCGTTCCGAGTTGTGAGGGATGTTGAGTTGTTGTCTTGGCTTGGGGCCGGCTATCGGGTTCGTTCGAGGGCTCCTTCGAGGCTTTCGCCTCGTTGGGTTCGTCGATGGCTCGTGCTTCAGTTGGTTGGGGGCGAGGTGTGGCTTTCTCGTGTACGAGACCGTTGTCTCTATCAGGAGGAGCTGTCCCTCGTGTGGTGGGGACTCTGTGAGTCTCTGTTCTCCGAGCTGTCTTCGGGGTGTTCGTTCTCCCTTGAGCTCTCGGGTGTTCCAGAGGCGAGTTTCTGGTGTGCGCTCCGTGGATTCGTCTCCACTTTGCGTCACTCTTGCCCTGCCTATTAGCTGTCCAGGCTGGTGCTCGTGACTGGGAGGCCGAGGGCCCGTGTCCCTTCGGGGGCTGCTTGGTTCTCTCGCCCTGGTCCTATCTTTAGATACGGACTTGCGTTTCGTATCTATGATAGGTGTTCCAAGGTTTCTCGGTGGCGAGTGTGGAATCGCCTGCGATGCCCGCCTGCCCCGGAGACTTCGGTCTCCGGGGTCGTGGGCGGTGTTGGAAGGGCACTTCCAACATCGTATTCCGACGCCACCATATTTGAGCACGCCTGAGTGCTAATGGGTCCGGGTTTCTTCATTAACCGTTGCCCCCACCCAACCAAACAACCGGCTTCCCGCCTCGTCGCCTACCACTAGGCGGTAGCGACGGTCCGGTCCTCGGCTAGTCTTGGTTGTCGCTGTCCTTGTTGTCGAGCTTCTCCTTGCTGGTGGTGTTGTCTTGGTTGGTGTCGTCTTTGCTTCCTTTGTTTTGGTTGGTTTTGTCTTTCCCGAAAGATCGACGCGCCTCACTCAAAAAAACGTATATAGAAGAAGAGACTCAGCCTCTATCAAAAAACTACTATAGAAGAAGAGATTCCGGACATGAACCAAGCCTTGTCCCACCCAAACAAAAACCAGCTTCCCCATTTTACCAGCTCCCCCAAACAAACAACCGGCTTCCCTATAGGTTGCCCCCTTGTTGTTGGTGTCCCCCTTGCGGTGGCTTCTTGGACGTGGCGGTCATTATTAATCAGAGCTTTTTCCATGGGTTTCTCTTGAGGCCCCCACTTCTGAGGCTGCGACGCTCGCGGTGGACTCGGACTGATCCGGATCGATCTGCTGGCTAGGTGCCCAGACCATTCTTTGTTATGTTAGGTTGGTGGAAAAACACGTATATAGAAGAAATTCCGGACTCCGGGCGTTGCCCCACCCAAACAAACAACCGCCTCCCCAACCAAACAACCTATTTCACAACCAAACAAACAACCGGCTTCCCCACCCCACCAACCTACCGGCTTCCCCGGCAGGCGGGGTCGACGCGCCACCCTTGTCGTTGTTGTCACCTTCGGTGGTGTCTTTGTATTCGTTGGTGTTAACGTCTTTGTTGGTGTTGTCTTTTTGTCCTTGTTTTATTGGTGTTGTCGTTGTCAGAGTTCAGTACACCAGATCGAGAGCTTTGCCGTAAACCGTCCCCCGTGGCCGAAGGCGGAAGCCGCAAGGCGGCTTCCTTAGAAGGCGGAAGCCGCGAAGAAGGCCGGCGCGAAGAAGCGGAAGCCGGAACCCCGGAATGATGAAATAAAAAGAAGTCAATACGGAAAGTAGGGTGTATAGCTCAGTAGGTAGAGCACCTGCCTTACAAGCAGGGAGTCATAGGTTCAAATCCTGTTGCGCCCAGCAACTAGGGAGTCGTTCAACGGTCATAGCGCGCGTTGGATCGTCTTCTTGTCGAGTCGGGAGTTGGCAAAGCCGGAATATTCAGTAAATAATAGAGGGGGAACGACGCGTAGCTGCTGCTTCCATCAAGCCTTTCCGGACCGTTCCACGGTCTTTAGGAAAACTTACTAGTTGTCCCTACGTAAGAGAATCAGTAGCTGGTTCGAACGGTTCGGGTAGGCGAATTCTTCAAAATGTGCCGCCTTGGATGGTTCAAAGAACCAGTGTCAGAAGCGAGTAAGCAAGAACCCAAGCAAGGTTGGAGGCGAGGAAAATAATTCAGGTGGAAAGGAAACGACGTGCGCCGCCTAAACACTCTCACAGCGCGCTCTTGCCGCTGCGGTTATCGTGGTTGATATTCTCTTTTTTTAAGTTAGGTTGTTCCTGTGTCGTTTCTGCAAATTTCCGGCTGCTACTTTTTAGCTATCGCAGCAGTAACTGCTTTTGCAAAGCAGCAAACGCCAAAAAAGACATGAAAATTAGAAAATTGGTCATCTGGCAATGCTGTTTTGGTGACATTCTGACTGGTTACCTAACGCATAGCTTCGATTCTAGGTTCAAACTGAACCGGCGATCAATTTCTGTTTATTGGGATGGGGAAGCGTTAACTAACGCGCCCCAGTCGAATGAACAAAAAAGGAGAAAAAGTTTCAAAGTGCCTTATGAGAAATAATAAGTCGTTCCTGTTCTTGCTCGGAATTTGGCTATTTTTACTTACTGGCCATCCATCATGCCGGTTGATTATCCTAACTGTCCGGTGGATTGCTGGTTGTACCGTCGAGATTATGGGAGTCTGCTGGATGAATAATCCACCCGTGGAAGAATCGGCAGCAGGGCGGGGGCGGCGGCGGTCCCGCCCGCGTGATCAAGGTGATGGCCGGGGCGGCGGCGATCGAAGAAGGGATCGTCGCCGTAGATGCGAATGCGAATTAGTCCCCTGTATGTGCGGTCCTCTCAAACGCTTTCAAGTTGACCGAGAGCAAGAGCGGCAAGCGGAAGGGCCAGCCGCTCAGCCTCAACCGCCCAGGCTGGAAGGTCAGAACCTCCCGCCGCAACAACTTCCTCGGCAGGAGGTGCCGGCCCGTGCTGAACTAGCTGACGCCGAAGGCAGTGCGGCAGGCACGGAGGAGGGTCGTCACAGAGCGGATAATCCGCAGCAGCCCCCTCACGAATGGGACTTGAATCAAAAGCCCCCCGCCGAGTGGGACTTAAATTCTCTCCCTACTCTGGACGACTTCATTTGAGATGCCTGGGCTCCACGCCACTCGACCGATAGGGAGAGGTTGAGTGCTTCGCACTCAACCGTTGGGGAAGCGCTTCCGGAAAACGCGTAGCGTTTTCGCGGGCGCTTTCACCGGACCCCGCCCGGCGGTGAAACGCGGAAAACGCTTCGCGTCGGGAAGCGCGTAGCACTTTGGGGGAAGCGCGTAGCGCTGACCGGAGGGCGAAGCAGCACTCGCTCCGGCCTCGCGTGGTGGCAGCCAAAAGGCGGGGGGCTGGGGGTGGTTCCGGCAGCTGGGAGCCCGCCCTGGTTGCCTAAAGGGCGAAAGCGCCACCAGGGGCTGGGCGGGCTAAGGCCGGAGCGCTACGCGCCGGGAGGCTCCCCCGGCGGACCCCCGCGCTTCGTGCTTCCCTGCTTCTTCGCCCTTCATAGTAGCCGGCCGGCGCCCAGCTGGAGACGTCGGTCTGGAGCAAAGGAATAGGCCAGACAATGGACTGAGCCCCCAATAATCTGCCTACGTCCGGTAAGAATCGAGGGCGGGAAGCGCTGCGCGCTTCTCCGCCGGCGGAGGATCGATTCTTGCTTTCCCGCTCCGGTCGGTGGGGGTAGTCCAGGCCCCCACCCGGCGGCTACGGGGAAACTAGGTCGAATCGTTCCGGGCCGTGTCGTGGCGACCTAGCTTAAGTAGGTGAGTTTTCGCCTGCAACTAACAAGGAACGAG
>Contig109+4221
GAGAGTGGATGGCAATGAGGGGACCCCCGAAATTGAGGGGTCATCGAATCTAAAAGGCCCTAACGGGACCGGACCCCCCCGGTGAAAGCGCTTACCCGGGGCTACGCGGGGGAAGCGGGGGAAGTGGACTGCCCAACGGGCAGTCCACTTGAAAACCGGGGGAACCCTATAGGGTTCCCCCGGTGAAAGCGCTTCCCGGGCGGGCTCCGCCCCGGGAAAGCCKTTGGCTTTTCCGGGCCGGCCTCTACCTGCCATCCACTCGACCTCTAAGGGTTTCTCCCTCCTGAAAGATCGGATCGCTCGGCTGATCCCAAACGTTGTTCACTCGGTTCACGAACTCGGGTTGGTTGACTTGGTTCACCAATTTGAGTTGGCTCTGCTCACCGGCATGGGTTGTCCGTGGCTTCGTATTGGAAAGGGTAGGCTCGTACGTATTAGAAAGGGTGGGTTGGCTGCTTTTTAAGGCAAAGTAAGCAGGTTGGCTTTGCTGACCGGATTGGCTAGGTTCGTTTAGCTCACCCATCCGGGGCCAATCACTCTATTCTTTCGGTTTGCTGTCGCTTATTCTAGAAAATGATAAAGTAATTCCCGGGCACTACGAAGGAGTTTTACCCTCTCCCTTTCGGTCGAGTGTCTAAAGACCCAGGGCGATCGTTTCTTTGAGGTCTGATAGATACGGTTCCTTCTGATAGGAGAAGTGGTCTCATTCGGCATGGGAGAGGTCTTCCGACTCTTTTCTGCACTTCGCTACACTCAGTATAGGTATAACCTTGTCGGAGTGATGTTCAATTCCTCGCCGAATCCCAGTGGCCAAGACCGTAGCACAGCCTTATTATTCATCCACCATTCATGAGTAGAAAAAACCCATCGTCGATTTCTCCGAGCCCACCTTTGGGTGGGAAAACAGGGAGGTTGTTAATTGGCGAGGGCCGGAGGCCGAAGGCCGTAGGCCGGGGAGGGGGCCTAGGCCCCCCATCCCCGGGCCGGAGGCCGAAGGCCGTAGGCCGGGGAGGGGCGTAGCCCCTACCCGGGCCGGAGCCCGGGCTCGACCGGGAAGCGCGGCGCGCTTCCGCCTGCCAGAGCCCGGCTCTTAAGCTTCCAGCCGCGGGAAAACGCGTGTAGCGTTTTCCCCAACCATTGATCCTTCGGAATTCAGTGCCTACCACTTGCGCAGGGAAAAGGCTAAGGGTGAAGAGCAGGAGCTTGGCAAGGACCAGTTCCACTGGCAATCGTGCGAGCCGAGGCGCCCTGAGGAAGTGGACCTACCCTTCAAGCGCTATGTATGGTCGACTTATCGGATACGGTATTCCATTCCCTAGTCAAATCTGACTTGAAACTCCTAAGCAATGAAAAGGTTGATACCTAGAACTTGTGAGTAAAAGCTGATCTCCCAGTCCTTTGCCWTTTCCTTGAAGCCGTTGCCGCCAAACTGATGAGATTGGACCATCCATTAATTAAGGAGCCCGCTCACTCCCTTTGGTCCGCGGGATCTGTCGTCTGTTCCGCTCTTTTGATGTGATAGGGCTTTGGTTTCGAATTGTATGGGCTAGGCATAAGGACTAAGAGATCTATTTGTTGACCGACACATAAACAAATCTTCGATGGACGATAGATCGGGTTGGAGGTGGCGAGCAAAACGCTCCAGCTCTTGACCCGGCAGTAAGCCAGCTTTACTTTCCATCGCACCGTTCCCACAACTCTGCTTCTTTGTGCGTGTTCGTGTTTATCCTATTCTTTACTGTTCGTGCCGACCAGGACTTTGCAGAAGTTGCCCTGGCAATGGTTGGATTGGCGAGGATCAATCCCGCCGGTTTACAACGCGTTGTGCTACATGACGATTCTTTCCCGGGAAAGCGCTACGCGCTTTCCCGGACCGGGCTTTAACGCGTAGCGCTGGGGGGGAAGCGCGCGCTTCCCCCCGCCTCCGGCCCTCGGCGAATCTCTATTCCAGTTTTCATCTATGTTGTATGCCGGCCAAAGGTTCAAAAAACGCCAATTTGCAAGCCAAGGGCAAATAGATTTCGGGCGGGCTTCCCGCCTTCGGCCCGTAGTGTTCTCGCCTATCGGCATTGGCGCCCAGCCGGAGAGGTTATTCCGGAATAGGACACTCGAAGCGCTACGCGCGTTCTAAGTGTGTGCTACACCCCGCATGCCCTTCACCTTCGGGGAGGCAGAGTAAGAGCTGATTGGGCAGCAAAGAAGAGCACGGTAGGGAGAGAAGCTGAGCGGATATAAGAAGGGAGAGTAAGGGACTGGGTGCCAAGAAGGGCTTTATCCGTGAGGGACCCACCAGAACTATTCCCCTAGTACATGGCACAAACACGCTCATAAGCTGTTGTGTAGCTTCGCTTTCGCTTCGCGTAGCAAAGCTACACAACAGCTGCTGGTTGTCGTTCCACTTTTTGATCTAGCTATCGGGATTTTGATTGAAGCGTTCCACTTAAGGCTCCCTTAGGGAATGGAAGCCTTCTCCTCCGACGGGAATGGAAGAGAGCTCTTCTCCCTCTCCCTTAGGGAACGGAAGAGAGCAACACGCTATACCATATTGAAATAACCACGAAACAAGACCGCTGTGCTTCACGGCAAATAAAAAAGCCAACCAATGAGTTCTTTACTGTAGTTTACTAACCTACTAAAATCCCAACGAGAAGCATTCCACTAGCCAGGGTGGGGAACGAGGTCCCTTAGCAAATAACAGGGAACAGGGTTCCAGCGAAGCGGTATTGGTATTCCTGAACTTGTGCCCTTATAATCCAAACAACCTGTGATCAAGCAGCTGGCCCACGCGTCAAATAACACATACGGAACTTAAAACAAGTTACGGAACAATTGCCGCAGGTGAGTCACGTAGAACGGGAAACGGTAGTATCCCTGCGTTAGGGAACGATGTCGACGTTGACCATAGAGGCTGTACTCAGATACAATCAGGGGTAAACCATGCCGGGTCTAAGTTATTGAACCGCCTCCCCGAAACGCCCGCTTATGTATTCGACTATCGTCCTGAGCCTTCGGCCCTACGTAGGATCTGGTCGACCGGTGGAACCCCGGCATTTTTGTTCGACACATTATAACCGGGTTAGGGACAACGTTGGCAGAAGCTTGAAATGACAGGATTGTCTTTAGCTAGGTCGAGGAGGCTGCCTTAGAGTGCCGAGGGTAAGGAGCCCTATTTCACTCCCAAGAGATGGAGAAACATAGGCTAGAAAGCTGGTACCTACGGCACCTGTTACTGTGCTTCGAAAAGCGCCCGTAATCAGTCGGGAACATCTTTCCATGGTAACGAGTCGGAGAGCCTCCAGCAAGTATCAAAGGCCGACCTGAACTGCCAGCATGTTAGAGTAGGACATAGGAATTTTAGGAAGAAATAGAAGGGTTACAGAGCCAGCAAGGGATGTGATCTAATTTTGTACAATAAGAAGCGCGTGTCTGCTCCGGGATTGGCATCAAAATGTTGGTGACGGCCCAAGGCGAATAATTCAGTGAAGCGCTACGCAAAGCGTCCCGCGCAAGGGAACCGCTGTAAAGAGGAGCGGATATGGCGGGAGCGGAAGGGACAGAAGGTGAAGGCGCTACAACGGGAAAAGAAAGGGAAAAAGTCGCGGCTTGGTGCGGGAGAATAAGGTGCGTAAGCGGAAAGCGCGTAAGCTACAATCACTCGATTTTGGGGAGGGTAGGGAAAGCGCCTTTAAGGGAAGGGAAGCACCGTAGCTCCAAAACCTTAAAAAGTTCACGAAAAGCCCCAAGAAGCGGCCACTGATCGAAGTGATAGGGAATCTATCATGCACCCCTCACCGCTAGTCCCGAGACAAAAGCGGCTAATAAGAGCTCGAACTTCTCTTGGGTAAAGGCCCCACCTAGGCAGGAGAGGCAGGCAGGCAACGTAGGGGGGGGACCCGGGCGTGCCCCTACCCCAGCAAGTGGCCTTTGGTCCCACCACCACCCACCTTCTCTTTGGCCACTATAGTGCCCCGCTTCCCGGGCTTCGCCCCGGGGAGGGGGCCTACCGGCCCCCTCCCCGGGCTCAGGCCTTCGGCCTTCGCCCCGGGGATGGGGCCTACCGGCCCCATCCCCGGGCTCAGGTTTAGAGAAAACCTTCGCCCCGGGGATGGGGGACCCCTAACGGGGTCCCCCCTCCCCGGGCTCAGGCCTTCGGCCTTCGCCCC
>Contig11+2186
GAAGGCCGAAGGCCTGAGCCCGGGGATGGGGCCTACCGGCCCCATCCCCGGGGCGAAGGTTTTTAAACCGGAGCCCGGGGAGGGGGGACCCCCCGTTAGGGGGGTCCCCCCTCCCCGGGCCGAAGGATTTCTCCTGAGGCCGGGGAGGGGGCCGGTAGGCCCCATCCCCGGGCCGAAGGCCGGGGAGGGGGGACCCCCCGTTAGGGGGGTCCCCCCTACCCCGGGCCGAAGG
>Contig110+23544
TCTTTAAGCCAAATCAGTTCAAGTAGAAACGGTCAATAAGGGCAATCGGTTCTTTGAGTCCGCGTAGCTAGGAAAACGCTACGCGAAAAAAACAAAACCGACTTGGGAAAGCGCAAGGAAGGGCCGAAGGCCGGGGAGGGGGGACCCCCCGTGCCGGGGGGTCCCCCCTCCCCGGGCTCCGGGAAGGTTTTATTTAATTACCTGAAAGTTGAATAGTGTTAATCCGAGTATGCGAAAGTACTATGATAATAGGTCTATAAGTGTAATTGAGTAGTAGTAATGGGTCTATAAGTGTAATGAAACAGGGAAACCTAGCTTCGCCTTACCCCTGACCTACGGCCGTAGGACCAGGGGCACTCCCTGACCTAAGGCCGTAGGACCAGGGGCTCMGCCCCTGGCCTACGGACCAGGCAAKAAATCTCTCTACGGGCGGGCCTTCCCCAGTTTGTTTTTTTCGCTCCGCG
>Contig111+1518
TTGGAATTGCGTATATAGAGGCCGCAGGCGCTCTGACTCGGGGCCAAGACAGGGGAAAACGCTATGCGTTTTCCGCTTTGCGGAAAACGCTACGCGCTTTCCACGTGCCCCACCCTTGAAAGGAAGGCTAACGGGGGAGGGGCGCTAAAGGGGAAGAAGCGCACTTTAGTTCGCTACGCGGGTAGGGGAACGAAGGGGAGTGGACCGGGCCATCGCCTACATTGCGCTGCGGCCCACCACCACCAGCTAGGGTATCGAACCCCAAACAGAGACTGCAGATTCATGTATATAGAAAGGTGGGTCACCGCTACCCTGTTGAACCGTGGCTGGCCCTACCACCAAAAGCAAGGGCAGGCCACACCCTAGTGCATGTGGCACACACGCGCTCAGAACGCCATTCGAATGGAAAAGGCCAGGACGATGAACTATTAAAGGGGCGAAGCCCGGGGAGGGGGGGACCCCCGTCACGGGGGTCCCCCCCTCCCCGGGGCTTCTTCTCATCCCCCATTCGGATCGAAGCAAAATCCAGGAAGTGCCACTAATAATAGTAGGCTTCTTGCTCTATCACGCGTGCGCGCCCGCGCTATGCGCATGTATGTGTAGCGCGTTATGAAATCTATGCATGGGGCAAAGCCCCTACTACGAGCCGCTCTTTGTCCGGGGTTCGGAGTTTGATTGGGATCCGGACCGGGATCGATGCGGTTGGCTCAATGACTGTACGCAACACTGTCTGACGCCATTTAGTCCTGGACTCGATCCCTGCTGGGTTGGCGGCGGGTGGGGGTGGTCCCCAATCAATGGTGCTCGCCTCTCTATCGAAATGCGCTGTGGGCGAGGTTAGGACCCCCCAATGTCCCCCACTCGCTACGCGTATGCTAGATTGTGCGCGCGATTCTCTCACCGATACCTTAAAATCCAAATACAGGTTCATCAGAAAGGGAGATATCGCCCCACCTTGAGGCACGCCAATGCCCTTGCATGTAAAGTCGTTACCCGATGAGTCCGTTATTCGAGTACAGAGGTAGCGACGCACCAGCTCGACGATCACACCTTCCACCCCTTTGGGCCGACGCTAACAGACAAAGGAGTCTATCTTGCGCAATGTTATCAAAACATTTGCTAACATCGAGGAGCCAGATCCGATCCACGTTCTGCCACCGCTCCAAAAACAAGGAATGGCACCCATGTTCGGGACGGAAACCGTGGGAGGTGGAACAGAATCGATCGTCCAGCGTCCTGAATGCTACATGCATGGCACGAAGAAGTAGCCGATCTCGGAAGTCAGGGATCGTCAGAGGACGCCAACCCAGGAGACTTACGGAATGTAGCATCGCCGCACGAAATTCATAGCGGAAAACACTTCCTTGAAAATACTTCTAACTCGTCATTGCTTAAATCACGGTAGTTGCGATGCTCACGAATCAGTACCCATCGAAGCGCTTTGCTCAATTCAAGCATCGTCATAGTTTCAACGTGGTTTTGTTGATTTTGTTTCGGGTTAGTAGTGCCTTCAAGTATAGGAGCACGGCCACAGTAGCTTAGCAAGTCCTTACCACCAATTCCGCCCACCCACTTTGGGTGGTGGTGGAGCCGCCCTCGGCCTAGTGGTTGTGTTGAGTCGAAGCTTCCGGTGAAATCATGAGAGAGAGAGGCTCGGAGGTGGTGGAATCATAGGGTCTTTGAGGGGACGCCTTCTCATCGTTTTCTTTCAACCGGGTCCGAAATGGATTCTTCATGAGTGTTTGTGAAAGTGGGGTTGGGAATGGATCACGAACCGACATTGAACAGGTGGTTGTATCCTGTAGAGGGGAGGAGGAAACGTATGCATCGAGGTGGCGGAATTGATAGTAATGGGTGGAGAGGTCAATGGATCCGTGGTGGTTGTTCATCCTTTCCGGAGGGGCGAAGCCGGTAATTTCCCCGGGGTCGGGTAAATTACCTGGCGGAGCCACTCCCCCGACCGAAGGGAGGGGGAGGGTTTTGGGGATCGTGGGTGAGCGAGGAGTGACGAGGTGAATGCATTCACTGATCTGGGGTACTGCCTTCTCTTGCGGAGAATCCTCGAATGCGGAAGGGAAATAGGGAAAAGGAGAATGATGCAGAGGATAAGTTGTGGAGCTCACCCGCTTCCCTTTCCCGCTTCGCTTCCCTTTCTCGCTTCGTTTCCGCTTCCTTCTTCCTTTTTTCTTCCTTTCTCTTTTCAGCCAGCTTTCAAAAACAAAATGGTAGTCGAGGTCATTTTATTAAGAAAAACGCATTCTGAGCGCGTTCAGGCCCATGATGCGGGATTCCGTTGGTAGCTACTGAGCTACCTTCCGAGCTTCAAATCCTGCTTTGTGTACCCTTGGTTATAGCGGATTTACTTCGGGACTACGCGCTTCTTTTTCTTCAGTGGATAGAGGAGATTTGCAGCGGATATTTCCTATTTGCAGCGGATATTGGCAAATCCCTATTCACGCGCCTCTTCTTTTCGAATAATTCCGCGCTTCTTCTCAGCCACGACTGCGGCTGCTTCGACTACGATAACCCCCTCCCTGAGGGAGCGCTCGGCGAACGAGTGATTTAGTCAAGATGCCTAAATGACTAAATGCCTAAATGACTAAATCAAGATGACTAACTCAAGCTTATCGATAGTGGGAAGGAAATGGATGAAGCGAAAGCAATTTAAGAGCGGGTGAACGCCCTTCTTATGCTAGGGCCTTCCTTCTCGTCTTCAAGCATCGTCTTAAAGCCTCGTCTTTACCGAGTCTGATCGTCTGCTCCTTCAGGGTGAGTCTGCCCAGAGAATACGATTATCCCCCCGCGCAGCCCATGCCCCCCGGGCCCCTTAGCCAGTGGTCCCCACCCACCACTAGGCGCTATGCGCTTCAACCCCAAACTCCCTGCCTACCTCTGGGTGGTGGGTCCGCCTTGCCTGCACTGTGTGCCTTTCCTGCTTCGCGCGAGAGTGAGACCCTCCCCCCGACGCGGGCGGGGGCGGCGGGCGCCAAGCGCTTGCTTAGGGCGGGACAGTGCTTAGCGGAGCTCGGGCACTATAGTGTGGTGACCCCCCAGCCAGGAGACCCGGCCCCAGCAGTAGCAGGTGGAGCCGGGTCTTAATCTGATTGGCGCGGAGCGCGACCCAACCTTCGCCCTAAGGCGCTACGCGGTGGAAATAATCCCATGTTCCCCTTTTGCCTCGTGTTTAAAACACCCAATGATTACGAATGAAACTAGGGTTACAAGATAGAGTGAAAATCCCCCAATGTGGCACCCCATGCTGTGTATGATGCTTTTGGTTGGAAACAACAGGAACTGCCCCCTTCAACTGATGGGCCAACTGAGCTCTCTGAATCAACTGAGATTGGTGGGACTGGAACTGCTGATCCAACTGAATCGACTAAGTCGGGAGGAACTGCTGTTTCAACTGAGGGAACTGCGGTTGAAGGGTCAGTTGAATCAGTAGTTGAATTAGTTCACCCAGTGCCATCAGTTTTTCAGTGCCAGTGCGTGAATCAGTAGCCAAATCAATTGAGCCAGTACAGTTGGGTCAGTTTCTCCAGTGCCGCCCAGTAGAAAGGTAAAATTAACCAGCGCAGACTATTAGAAGGTTAGAGCATACGATCTCCGTTCCTGTGAGTTGAGGACGGGCAGACGATGCTTTGGTTCGGTTTAGAGCAGACGATTTACCGCCCTAGATAATACGATTCGACAGAGAGACTTCCCTCTTCAGAATCGATCGATCGTCTCTACGTGGATAATCTTCAGAATTTTCTTCTGTGGGGGCTCGTATGCTTTGGTGGCATAATCGCTCTTTCGAATCTCCCAGATATTCTCTTAGGCATAATCGTCTGCGGTAAAAGGCTTTAAGCCTAAGCATCGTCTGCACAAGGAGGATAATCATCTGCACTTGATATCTCCCCAAGTCTGATCGTCTTCAAGCGTCGTCTTCAAGATCATATTCTCCTAGTCAGCATCGTCTTTACCTAGCAGAGCAGTCTTAAGCATCTCAGGAAGATCGTATTCAAGCTGCAAGCGTTGTCTTCAACATCGTCAGATCGCGGCTGCGAGCATCATATTATCTTAGTCGTAATCGTCCTCAATGGGGGCAAGCATCGTATTCAAGCTTCAAGCATCTAAAGCCCTAGCCAGCATCATCTTTAAGTTCGTCTGATCGTCTGTCAGATCTCTCTGAGAGGATCTCATAATCGTCTGCTTGAGAACGTATTCAAGCTTCAAGCATCGTCTTCCAACGCTACCCTTCAACTGATTCTGGAACTGGAACAACAATTGGAACTGATGGAACTGCTGTTGGCCTTGGAACTGGCACTGGAACTTCTGGGACCGAAGCTGCTGGCACAGAAGCGGCGGCTGGCGGAACAACTGATGGCACTGGGGCCAAAGAGCTGCTGGTGGGACTGAAAGAACTGCTGTTGGTCGAAGAACTGCTGGTGGGACTAAAACTGCTGCTGGGACTGAAAGAACGGCTACTGGGGCTGCTTCAGCTGGTACTGGAACCACTGAGACTACTGGAACTGGTTCAACTGACCCTTCAACTGATTCTGGGAAGCCTACTGCTTCAACTGATACTGAACGTCGAAAGGGAGGGGGCTTTTCTGGTGGGCAAATCGCGCTTCTGGGCGTGGGCCTGCCCTGCTCGGAATACTTGATTCACTAAATTTGTGCCTACGCTACGAATGAACACTAGTTTGTTCCTGCCCACAGCTAGTTTGTTCCTACCCGGAGAACCACCGGAATAAACGAACTGGGTTGTTGAACCGTCAGTCGGTCACACGCGCTATGGATCAATCGGGATTTCTATTTATATGATTTCACTCCCCCTTTCGCTTCCCCACGGAGCTCCTACGCAGAGGACCGTGAAGGCTGGAGTGCTCGGGCGACGATACCCAAAAGACCGGAAACACACCTCCTTTCCATTCATAGTCAGTGGTCCATACTATCGCTATGGTCGATCGGTTTAACTCCTAGCCTTGCCTCTTTAGTGGCCGGTTCCTCTTTTCGTCCCGGCAGGGGACCTTCTTGTCTTTTATCAGCCCTTCCTTCTTCTCGCTAATCGATGATAGATAGGAGATCAGGTTAGCCCTACCGTTTGTTCTCCCCAACCCTCATCCAGTCTCTTAGGAGTAGGCAGGGTCTTTTCGATTGGGCAAAGACCTGTTATGGCTAGTCAATTAAGCCGGACTACCTTTCCTTCAAATAGTATCCCCCGCTTGTCTATGAGTCAAATACCCAACCTTCTATTCTCTTTTTCATTGCCTTCCGCCTAGAGTTGGAACTCATGAATCTCTTTGGAAAGCGGTTTTTCTCCTGGCTGGCCTATGAGGAAATCTAATCCCGAGGATAGTTTCCTACTTTCAGGTTGGTTTCTTAAAGACCTGCTTCTAGTGCGCCTTGCTTTTCTTGATGGAATAGAGGTTTAAGAGGACTCCCCCGATGCTGCTATGCTTCCTTACCGAAGCCCTTCCTCACCCCGAGGTAAATCAGTCCAGTTCTTGTCTGTTTCTATTTATACGATTAGACGGTGATAGCTCCTTCAATAGTTTTCACCCCGCCGCCTCTGAGGAACTGCTTCTGGCTACTCAATGAATTTGGTATGTGAAGTTCCGTTTGCTTGCTCGCCCTAAGCTCTGCGAATCAAGATGGCTATGGTTGCAATCTCGTATCCAATAGAAGGGCTTGCTTTGTTGGGTTGGTTGGCACAAGTGCTGGAAAAAGTGCTTTCAGAGTCCTTGGTTGAGCTACCATTACAGTCGATTGGCATTCTCGTGCTTGGACCGAGTCCAGCATTCCTGTGCAATTCCCTTCAAAACTCTCTATTTTTGGCCCGGCTACTTTGAGATGTCCCCGCTCCTCTACTAGTGTTGGAGCTGCTGCTACATTCAGGTCTTCGATTGGCAGGGAACTGCTTCAAGAAAGGCTGTTCCACCCAAACCTCATCCAGTTTCTTTAGTCTGCAAGGTATGTTGGATTGAGCTTTTGCGTTGCTTCCCGTTGCCACCTTCTTGTCTAGGTGAACCTATGATCGCCCCTCCATCAAGACGCGTAGGCACATTAGAAATGGCTTTCTTTCTTTGGTTGTTCCGCGGGATGGTGACGTATAATATAGACAGCTTGTGCATCTTTGCTTCAGATAAGAATCTAGGGAAGGTTCATAGCGCTTCTTTCCTTTGCGAGAAGTTAAATTCAAGTCCAACTCTGGCGCTATTCAGTCTAGTCAGCGAAGTAGAGTCTTTCGGGTCTGTTCGATTAGCTACGCTTGGGGCCAGGGTAGCGCGTAGCAAAAAAATGAAATTAGAAGAAGAAAATGAGAAGAAAGTGGGTCAGCCTCGGCCTCCAGTCCCGTCTCTGTCTCTGGTTTCGGAAGCTTGGGATACTCGGGTTAGGGGGAATCCTATGTTATGGTTGTGCATAGGCTCGCGGTTGAGGCATTGCCTTTGCCTAGCCGAAGAGGAGGAGAAGCTGCCAGTTCGAGGGAAAGGTTGAAACGGAAGAAGGAGATTGAGCGAAAGAGTGGTTTTTTGAGGGCAATGCCCAAGAAAGAGCAAGAACAAAAGAGGCCTTGGCCCCATCGACGGCGGCTGATCTTCGTTCGATCGAAAGTTCAAGGGACATTTCCTGGCTGGGTGTACCCCGGAACTTCAGTGGAAGCGCTACGCGTAGCACAAGAAAACACTACGATAGAAGATGGCTTTGCTTTGCTTTCTCGCGAAGGCCTGGCTCAAAAGCCCAAAGCTATAGGCCCCGCAAACCATGTTTTTTTGATCGCTTTATTTGCACATAAATGTGCCTTAAGGTGTCAAATGTGGCACAGAAACGCGCTTTTTGCATGAACAAGTGAGTCTTAAGTGGCACATTTTGGCACGTTGTGGCATATTTTGGCACTTAAGTGGCACATTTTGACACTTTAATCTGCACACTTTGTGAAACTTTTTGCGTTTAAAGTGGCCTGTTTTGTGCCTTAAATTGTTGTTTCCGTACCACAAGTGGTCACCTTTGCGCCTTAATCGTCGTCAGGTGGTGAGGCAGCGCACACCTTAAGTGTCCTACCTCCTGCCCAAAGCGAGATAGCGAGGCCGGGCTAGAAGGCGCCATAGCCTCCGAGGGTGAGGGGCGACCGAACCCCTTACTGGGGCCCCTACCCCAGTAAGTGGCCCTAATGGCCCCTTACTGGGGCCCCTACCCCAGTAAGTGGCCCTAATGGCCCCTTACTGGGGCCCCTACCCCAGKAAGTGGCCCTAATGGCCCCTTACTGGGGCCCCTACCCCAGTAAGTGGCCCTAATGGCCCCTTACTGGGGCCCCTACCCCAGTAAGTGGCCCTAATGGCCCCTTACTGGGGCCCCTACCCCAGTAAGTGGCCCTAATGGCCCCTTACTGGGGCCCCTACCCCAGTAAGTGGCCCTAATGG
>Contig112+2505
CCGAAATTGAGGGGTCATCGAATCTAAAAGGCCCTAACGGGACCGGACCCCCCCGGTGAAAGCGCTTACCCGGGGCTACGCGGGGGAAGCGGGGGAAGTGGACTGCCCAACGGGCAGTCCACTTCCCCCGCTTCCCCGGGCTCCGCCCTAAACTGGCTCCGCCCTAAGCGTAGCGCTTCCCGGGGGAAAACGCGTTGCGTTTTCCCCCTAGCTCCGCGCCCGGGGCCACTATTGTGGTGTCGAAATTTCTGGTTGTATCAAAAGGGTGTAGGCGTTGGTTTCTAATACGCTAGGAAGAAATCCTTCGATTGGTAGGATGGTCCCAGAGTGGTGGCGGATCGCCTCGCCACTTATTCGTATTAAAGTTTTTCTGGGCACCCACTCGAACCCCACATGCGGATAGAGTGGTCTCCCCCTGAACCCAAAACGGTCTGTCGTACGATGAAGGGATCGTCTTCTTCTAAACCAACGCCTACACCCGAAAACATACTATATCTTCTGTGACTTCTTCCCCTTCGGACCCTAGGTCAACGATAGAGAGTGCGCTTTAGAGGCACTGATGGTACCCTTTTCCGCCGCCTCTCCCTCCTACCCTCGCCCCCCTTACTATCGTACGTAAGGGGCAAAAAACGCCTACACTGTTTCCCCCGTACGACGCCCTCGCTCTCGACCCCAACGTTGTTGGAGAGATATTAGTTAGAGAGAGTGGCAGACGATGTAGTCCTCCGATAGAGAGAAAGATGGTCTACTTAGGAGTCGATCCATTATGAATTCCCGTCTTCTGGAGCTTATGATGAGTCCCCCAAAAACCGTGAGAGAGAGCCCATCAAAGAACGAAAACGGAAACAACCAAACAAAAAGGCGATTCCTCTCCCTGAGGCCGAGGAGGCCGTTTAATGAGGGGGGAGGGAGGCTGATTGAGGAGGACTCGGGAATTGAAGAGAGAGAACAAAAAATGTCGGCCGGAATTACGGATACCAAAAAAACAAAAGGAGGATACCGAATCGGGAGGATGAGGATATTTTGTTTTAAGAGAGAGAAATGTATGGATAAATCGTCTGCTGATCTCTTGGTAGGTTGGCTAACGCGCCACCCTTTTACCCTGCCCCCAATAAAGGGGGAAGTGTGGGTGCGTCTGAGTACCTGTGTATATTTATTCGGTGGTTTCAGGTCGGTTTGCGTATAATCCGATTCTGCGCTGGGATCAGCTCCAGTCTCAGTATCGGTATCCGGGCATCCGCACCCGTTTAAGTATGGGCCTATCCGCATTGGGGTTTGTCGCATCGGCCCGGTTGGGGCCCGAGTCGAGTTGTGTTGGGCACCTAGCCGCCACGCACTACACAACTCGGGGGCCCCCTCGCGGATCCGGGTGCAGCACCTTAAACGGTTCCATCGGAGGCGACTAACGCCGCCAATGCGGATACGGGTGCGAATTCAAAAGCTTATACGGATACTGAGACTGGAGCGGATACAATCGCAGAATCTAATGATACGCGAACCACCCCCTCCCCCCTGAGACGCGTAGCAGGGCCTTCTGACGCACGCCCACTCCCCCGTAACCTAATCATCACTCCCCGTACGGTACACCCGAGAAACGGCGAAAAAACGGCTTTCTTTCATCTTACACGCACGAACGAACGCAAAAGAAAATCGAGAAGGGAAACGCAGGAGAAAATCAAGAAGGGGAAAGCGGGGAGTGGGCTGAGGCCGGAAAACGCTACGGGGGAAGCGCGGCGCGCTTCCCCACGGGGGGCTCCCCCCGCATCCGGAGCGTAGCTAGGAAAACGCGTAGCGTTTTCCTAGGCCCGGCGACTTGCCGAGAAAGCGCTTTTAAAGCGCTTTCTCGGTCCGGCCTATGCTGGCCAGGGCCGGAGGCACGAAGTGCCTACGGCCGCATAGGGGACCCCCTCCCGGAATCCACTTGTGTTTTTTTTCACGCCGGAATAATGTCGTGAGGCCATAAGCCTCATCATCATATACCAGATTTTTCCCTTCTCCTCAGGGCACCAGATTGAAAAAATAAGCCATGCCCCTGCGGAATGATTCAAGTTCTGCTGGCAATCTGAAGCAGATTCAGGGAAATCCTCTAGACAATCATAGAATTAGCCTGTCGCCGAGGACGACGAGGAGGCCTCCCCTACGCCCCCTTCCGAGGAGTCCCCCTTCCTCAAGCTGGTCGATTCTCTTCTCTACCAGCTGGGCCCGTTTCAAGCCGTTTCTATGGAATTGTTTGTGGCTTCCTGGAGATTGCCCAAAGCACCTAGCACGCCTAGTTGGGTCCGACAGCTAACTCCTCATTGGTGGTGAAGCGGTCAGGGTGGCCCGGGGAGGGGGGACCCCCCCGGCACGGGGGGTCCCCCCTCCCCGGCCTCAGGAGAAATCCTTCGGCCCGGGGATGGGCTACGCCCCTCCCCGGCCTCCGGCCTTCGGCCTTCGGCCCGGGGAGGGGGCCTACCGGCCCCCTCCCCGGCCTCAGGTTTTAAAAAACCTTCGGCCCGGGTAGGGGCTACGCCCCTCCCCGGCCTCCGGCCTTCGGCCTTCGGCCCTCCCCCCTGTTAAGACGACAATCGGCCAATCTAGTTCGAAACTTGCCCTGGCGTCTGAGTAAAAAAAAGAAAAATAAGAAAGAGAAGGCTTTGATCGGGACTTAAGAAAGAGAAGAAAGACTAAAGCAGAGACTGAAGCTATGACAATTGCAAGAACTAGAGCAAGGACTGGAGATAATAACTGACCAGCCACCTACGAGGTGGAAATGCTTCTTCCTCCTTACCCAGACCAGCAATCGCAGCCAGCACACAGACTGAAAGCCAAAGCTACGCAGAGGGAATGAGCTGTCAGCGAGAAGGAACCAGCCGGCTCGATACGAGCTTACCAACTACCAGCACTGGCTCGAGCTTGCAAAGACCAGACACTTGGCCGGCAGATTGGTCCACACGTACTAGTAAAGTCTTTTTTTGAGATCGAGCATAGAGGATCCAGACTAGACCAACCCAACAGAAGATCACCCAAGGCCCCCCCGTAGGGGGTCCCCCCGTAGGGGGGCCAAGGTAATTTCGAAGATTGTCAATTCCAACCAAACTCTATTATGCCCGCCCTAAGAACGCCGCGCAACGCTTCCTAACCTGACCTGTTCCCTTTAGCTGGGTTAGTAGTTTGTTCCTCCATGGGGTAATACCCTTGCCTGCCCAGGCCACCTAAGAAAGCCGGAACCTACTCATTCAACTACACTTTACTAGACTGCTGAACAAGCAACCCAAGTTAGATCCAATTGCCTTTGGGCGGTTTCTGTCTGATGCACCGCCTTGGCGGGGTCAGTTCACACTGAACAGGCTTTCTTTACGACAATAGCTACCTGAAGTGGCTGATCCTTTAGATCTTTCTCTAACAAACGGCTACCAGAGGCACAGAGATCACTGCCTTGCCCCCAGGCCAGGGGTCAGAAGCCGCTAAACTGCCTTGGCCATCACGAGCAAGCAACCCAAGGCCGATAGATACACTCTACCTACCAGGGAAAGGTACGGCGGGGATCTTATGCCACTTTCTCCGTGCCCCCCGATGATGACTTAAAATGAAGATTTGGTTGACTGACTGATGCATGCGCCTCAGGCGCCTATAAGCTCGCTCATCACTGCACTGCATTATGCGCGGCATTGTAGCTGGGACGCGAAAAAGCGCTTTCTCAGCTCCTTCCCCTATGCGCCTCATCATTGTACTTGGCTACCGGTAGGGGAGGGTAAAGCTGGTCTTACTGGCTGGGGAGTGGGAGGGATCGCTGCCCGAAGTCAGTCTTGAATGATCCATTGACAAAACTATATCGGTTACGAAGAAGATCCGATCCTTGGTCGTCTCGTCGGGAGGGGTTACGCGAATGATGAGTCTGGGAGCTCTGCTCTCGTGTCTGGCTTTGGCTATTGAAAATAGAATTGGTATGGCTGCTTTGGGATAAGGTCTCCGGCCTGCTGCTGGCTCGGCTATCAAATGAATGGTTATTCAGAGTTATTGCTTGTCCATCTGCTGACGAGTGCATCACCGAGTCCGAGGTGTAGGTAACCGCCAGAAATAAGGCTGCGGTAAAACGCTACGCGTTTCCCCCGGGAAAGCCTTTGGCTTTCCCGGGCCCGGGTCAGCTACCTCTACTACCTATTCATCCTGTTTGAGCAAGCATGGCCAACCGAGCTTGATTCTAGCCAAGGTAAAATCGATCAATGGAGGGCGAAGCGAAGCGAAGCCGGGAAGCGCGTAGCTAGGGCCCCGGGAAAGCGCTTTCACCGGACCCCGGGCTAGGTTCAAGCGCTTTCCCGGGGCCCCCCGAAGGGCGGCTCCCACCGCCTAGGGGAGGCGCCTGCGAGGTAAGCGCGGCGCTTACCTCACCGTACGTAGGGCTACGCCTAGCTCCGCGCTTTCCCGGCTTTGCATTTCACCGGACCCCAGCCTAGGGGAAAGCGCTTTCCCGCCCCCGAAGGGGCGAAACCCTAGCGGGGAAGCGTAGCTTCCCGCCTTCGGCCCGGGTAGGGGTTGCCGGGGCCGGGGAAGCCGCCTTTGGCTTCCCCGGTAACTACAGCGCGTAACGCGCTGTACCCTGGTCCCGGGGCGCTACGCGCTTCCCCGGGACCCCCCTGACGGGGGGTCCCCCATCCCCCGGCCTCGGCCTTCGGCCGGGAAGCGCTTCGCTAGCGGGGAAAACGCGCCGGCGTTTTCCCCCTAGTTTCACCGGACCCCGGCTGGGGTCCGGTGAAAGCTAGCGAAAAC
>Contig113+1252
CTTCGCCCCGGGGAGGGGGCCTACCGGCCCCCTCCCCGGGCTCAGGTTTAAAAACCTTCGCCCCGGGGATGGGGCCTACCGGCCCCATCCCCGGGCTCAGGCCTCCGGCCTTCGCCCCGGGGATGGGGVCTTAGGATTACCGGCCCCATCCCCGGGCTCAGGTTTAGAGAAAACCTTCGCCCCGGGGATGGGGGACCCCTAACGGGGTCCCCCCTCCCCGGGCTCAGGCCTTCGGCCTTCGCCCCATACGTCAATGTGGTGGAGCAGATGGCAGTCAACATATCCGCCGCCATACCGCCCAGTGTGTGCATGGGGTCTATGAGGAAGACTATGCGCCAGACAGGTTCTCGGCGGAATGACACTGACCCGCTCCACCAACATAGCGAGAGGGCTGAGGAGGTACGATCCCAGAGTCTCCAGCTTCTGCACACTCCCCCTCAAGTATGACAAGTCGGCAAAGTGCTTACGCTCCCATGCTTCCACTCTTCGGCGTTAAAATCAATAGGGCGGGGCCCGCGCCTTCGGCGCCCTAATCTACCGGAGTAAGGGCGCCACTATGTTGCTCCTGAACTCTCGTTCCGTGCTCCTTAACCACTCTCGTACAGAGGGCGGGACGCCTAAGATTGTTTTAGAGTCGTACCCGACAATCGTCTGTTATACTGGTACTATCTCAAGAGAAAGGCGATCCGCAACTTAGAGGCTTCCGGAACGGTAGATCTATTAAAAGAGCAAAAAAGACTCTCTCCCGGGCCGTAAGCCGATTCCCCATCGTAGCTTTTACCGGAGCGGCTTACGGCGAAGGGGAAAGAGGGGAGCTATCGGACGAAGGGGTTAAGGATGGCACCTTAGAAGCCTCTCCAGAGGGGGTGGGTAAAAACCGCCTCGTAGTGACTGGAGGGTTGGCAGGGGCGGCACTAGCGCCTACCATCCACAACTGCTGTTAAGCCAACAGATCCAACGACTGAACGTTGTGTGTGAGCAGCATGTCCGTCCGCTGTTGTGAGTGGGCTGCATGCCCGCTTAAATCGCTCGAGTCCTCCGGTGCTGCAATCTGCATCACCTTCACAAGACCCTACTTAACCAGTAAAGGCTTGTTCCTTTACTAGTCGGCCGCTGTAATAAGTCCATGCACTGCCCACAAATCTGTACACTGGAAACCACCCTAGCTTCCAGCAGGTCATTGTAGCAAGGGGAGCCAGGCCCTTCCCTTGTAAATGGACTTGGAGCAAAGCCCCATCCATGCTCTTCCCGTATGGAAGCCGGCTTACAACCATAGGGCTTCGTGTGGACGGGGCGAAAGCCCCAAAGGGCCGAAGGCCTTCGGGGCCCTTTTCTCCTATTTCCCAGTTTCCCTCTTCTTCAGAAGGTCTATAAGGGTACCGAGCCCCCCCTTCCTGGGAGCCCGTCGGTACCCCAGTAGGAAAAAGCCGCACTAGTGGGCTAGCTAAGTCCTAGCTTTTTTGACTGTCACCCCACTGGCGCACCACGCTTCGATGGGCTTGGTCGTCACCCTCCGCCGCCCTGCTTTGCCCCTTTTCCCCCACGCTTTGGCGGTGCTTACGCCCCACGCTTTGGCGCCCCACTAGCTTGGTCGTCATCCCACTTGGCGGTGCTTACGCCCCGCGCTTCGATGGGGCTTGGTCGTCATCCCACGCGTTAGCCGAAGGCAGGGCACGTAGCGCCCCCCCCCGCTTCGTCCCTTTCCCCCGTACTATAGTGCGTGCCACAATTGCGTGCGGCTAGCTTTCCCAAGTCCCAGGTTAAGGGATGAACCCCCTTAGAGACCCTATTCTTTGAGTAAGAAAGCGGGGGCGAGGCAAGACCACAGCCAAACCTTAAAAGGCTTAGCGGTCCCGCAAACAATGCCGCAGCCAAATCCCTTGAAAACCCTGCAGAAGCGGGGCCCCCGGCTCGGGGGCTTAGCGTAGCGCTCCGGGGAGAAACGGTAGCCTAAGGCAAGCCGGCGGCCGGCAGGGCGGCCCGGAACCCTTCCGGTCCTCTCCCCAACCGCCGATGCCAAGCCCTTTTGCCGCCTCCCCGTGGTAGCCTCCCTGTAGCCGCCTATGCCCCTCGCCCCATAGCCTATGCCACCGAGTCCCGAGGACGCACCCCCAGTACGCCCGCCCGAGGACGCCATAGCACCCGACTGATACCGCACCCGAGTCCACACCCAATGCCACAGTGAATGCCGCCGATGCCGAGTCCGCAGCAGCTTCAGTTCCCGCAGTCCCCCGCGGTAAAGCCCGCGTCCAAGGTTCGCAGCCAATAACAAGGCTGCAGCAGCCCTGCAAGCGTGCCTTTATGCCCCGGTCGAGGGAGCCGCCGCCGCAGGCGGCTCAAGAAGGGCACAAAGTTCAAGTTCTAGTGAAAAATAGCGTTGTCGCGCGGCTGATCCTTCAACCGATGTAATGATCTCCGAATTCAAAAATCCACCCTAGGCAGTTAAAATGTTCCAAATTTGCTCGATAGAAAGCATCAATATTCTACCAAATGAATCAATAAAAGGGGCGGGATCTTTGTGGGCCTTTCCTTGCGCGGCCCGCTGTAAGCGCGGCTTCCATGCTGGGGCCTACGCGTGGGGCGGCGAAGCCAGGCCCCCGTAGCTAGAAGGCATGGATGGCGTGCTCGGGGCCAACTCGGATGCCACAGCTTGGGTGCATAGGCTCGGGGGCTGCCGGGGCGGGGCGGGCTGGCTTGTCGAAGTGAGGACTCGGCCGCGCAAGAAGGCGAAGGCTGCATTGGGTGCTTGGGCGCACGGCCTCGAGTGCGTACTCAGAGGGGGCATAGGCTACTGAGTTGGGACTCGGGGGCATAGGCTGTTAGGGGAGACGTCCTTCCTTCAATGGCATGGACGGCATGGGGACCTTTAAGGGCATACTAAGGGCATAGGAGACCTGAAAGGGTGGGTGGCAGCATCGGGGACTTGGGCGCCGAAGCGCTAACGCGCCTTCGCGCTACGCGCCCGGCGGGGCCCAAAGGCAGGCGGGAAACCGCGAAGGCCGCATAAATGCGCCAGCGGAACAACTTGAAAAAAAGGCATAGACGACTTTTCATCTATCTATCTAGTGTTTTTCTAGGGGGCGGAGTCAGGAAATAGCGGGCTGAATCAAGACACTGGGAAAACACTACGAGAGAAGGAAGGGGGGCGCGTCAGCGGCCCGGCAGTCGAGGGTCGAAGGCCCGTATCGAAGCTTGGCAGGGCATCGAAGTCCATTGGCGAGGCGCAAGGACGGGAGCTCGCGAAGCGAGCGAAGTGTAGAAGCACATCTAAGGGGTAAGCAAAGCGTAGGGCGGGGGCGGCCTCGGAAGCAACTGCTGTTGCAGATGATGCGATTGCGGAGGGTGCGGGTACGGGTACGAGTGCGGTGGATGGTGGGTCAGGGACAGGCACTATAGTGCACTCTCGAAAGTAAGCCCGGGCAGGGAAGCGCGTAGCTAGTGAAAACTAGCGTCCGGCCTTCGCCGTGAACCGGCCGAACGCTTCAATATCGAAGGCCTTTTCCACCCCGCCCCTCTCCAATTGATTCATTATGGCAGCGCTGAAGGATCAAGGCACTTCTAGCGAACCTATCGATCATGCATCCCAAACCCTTTAGGCTTTTTCTGACTGACTGGCTGGCTTTTCCTGACTGCACTGACTGGCCAAGGCTCTGGCTGGCTGGGGGTGAGAGAGTGGAGCTCTGGAGGATTTCTAATCTCACTTCGACAGCTTCGCATTTCTCACTCCAATCTAACTAGGCACGCTTTGTTTCGCTTCGCCGCCCAGGTATGGTAGCTTGGCTTTGCCCAAGTGATTCCTCCGAATCCTTGCCGCCCTTTGACTTAAGTGCTTCAAGTGCTGAAGTCTGGGTTGTATCTGGTTACTTGGTAAAGGGCCCAAAAGGTATTCCTTCGCTTTGCTCAGTTTTATTGGCCGGCGGCAGCTCAGCATTCCTCCTTGCTTGCACTTATTCGCTTCGCTTGGCTACAAGTTTTCGTCTTCTGGTTTCTGCTTAAAAATCAATTCTTTTTTGGTGGTTTCCTAAAGGCGTCCTCGCCGGGCGTCCGTCCTCGGGGCGGAATTCTTACTCGGAATCGTCGAAATCATCGTAATTTGGATCTGCGTAATTTGTTGTCAAAATTTGCAAAATCGTCGTGATTTGGATTTGCGTGCCAATGATTTGATTTTCTCTCGACTCCGTCACAGTAGCCCATAGCCTCCTCCACTGTGTTGAAGTACTGTCTTACCCCCAGTGAGTCGGGGGACGACTCTTTTAGCCATAGAACGATAGGTAGACAGTCCTGAGTCGGCAAGGACTATTTCTGTCCATCTTTTTGCCTTCCTTGTCCACCAGGACGTCTATGAGCAGGGCAACTTAGTCTGTGGGGCCTCAGTATCGAAGCCCCAAACACGGGTCCCTTTTTTCTTGAAGAGGGCGCGGGGCTTTTCCGAAGTCAAAGGCGGGCGCCCCTAGAAGACGGGAACGTAGCTTCAAACCCCTTTAAACCCGGGAAAGGGGAAGGTCACTTCTTTAAAGGGGAAGCGCGTAGCGCACTTAAGTACCTCTCCCTCCTCCGAAAAGGGAAGCTACGCCGCACGGCTGCGAAATCTGCTGCTCCGGTTTAAGGTCTCTAGACACTCGACTGCGCTACGCGCCCATCAGCGCCCTCTCTCTTGAAAAGGGGTGGTTCGCGGGAAGAGGAAGGGGAGGGAGAGCGGGGCCGCCTAAAGCCACTGCTGTTCGAGTGCGAAGCACTCGAGCGGGCGCTACGCGCTTCCACAATAGTCCCGCTGAACACGCCCTGCTGAGGGTTTCTACTACGATCCAACCTAACCCTGTACTGGTGGGTAAGCGCTAACGCGCTTACCCTTTGAAGAGCTGCCCTTGGCTAATCGGTAAATAGGGCGGCCTACGGCCCCGTATTTTAGAGAGGGGCTCGCAGAGCCGCGCGTAGCGCTTTCCGCCTAGCGGCCCTTCTCTCTCAAAAAGGGGTAGGAAGGCCCGGGTGTTAGATCTGGGATCCTACCGAGGTATTCCCTAATGAGAGGGAACCGTAGATCTCTCTAGAAGAGGACCACTATTCTAGCATTAGTACTTAGCTGCCAGGACTTATGGCATGGAGACTATAGCAGTCTGGTACGAAACAAACGCCTTGACCAAAAAGTCTAGCATAATATCAGCTCCCGGGGGCTGGCCCCTGTTTCATTCTAAAGGGGGGCGTATACAAAGGTCCACGGGCAACCGAAACCGATTCTTCCGAAAGCCGCCGCTTGGTTGAAGGTAAAACGCTAACGCTAACGGCTTCCGAGCCATGCCCTCAATAAGTTAAGCTCAAGGCTCAGGGGTACGAGGCGCCCGTCAGGGCGGGAAGGCTTCCCCGCCGCCCCCCCCCTCAAGAGGTAGATACGTTAAGTAGTTCGGGTCAAACGGTTTGGTCAAGTCCGCTGCTCGAAGGTGCTGCAGGAAGAACCTACGTTTGACGTAGCTGAAGAAGGCGTTTGTGTCTCTCTCCCTTCTGCCCGAGATCCTTTCCCGGAGCTGGCGTACGAACCGGAGCTGACGTACGATACTACCTTAACCGAACGGGAAATACTGGATCGGGCTACCGAAAGTAGCTCCACCGGCGTTCCTTGGATCATGGAAGCTCAAAGGATGGAGTAGTGGGTTAAGAGAGAGAAGGCCTAGAAGGCGGGAAGCCGCCTTCGCGGCTTCTAGCGGGGGCGCCGCGTCCAGCCCTCTATGGGCAAGATTTAATAACAAAAGCACAGTCTTTCGAGCCCAAAATCCTGATTCTTCTGAACGGGAGGATGCCCCTGACTAAAGTCTCTGAATTCTCTCACTGAAGGGGAAGGCCATTCAGCGCTGGGGAAAGCTGAAGGAAGCCCGATATACAAAGGCGGCCTCGCTTGGTGGATCCCCTTTTTTAGAGAGGGGGCTGGAGGTAGGGGCCGTAGGCCGAGGCTACCCCCCATCCACTTCATCCTTTCAAGGGATTGGACGCACAAGCACGAGCGCGTGCTTGTCAGCCGGTACTGGCTAGGTGTCGGTAGTGCTGCACTTCATCCTTTCAAATATGAACAAGCACGAGTGCGCTTCATCCACTTTCTCCCTCCAAGCGTGAGGATTGGACGCACAAGCACGAGCGCGTGTGCTTGTCAGCCGGTACTGGCTAAGTGTCGGTAGTGCCGCATTTCATCCTTTCAAATATGAACAAGCAACGAGTAATGCGCTTCATCTACTTCAGCCTTTCGAGGGAGGGGATTGGACGCACAAGCACGAGCGCGTGCTTGTTAGATTCCCGGTACTGGCTGGAGTCAGTAGTGCCGCGCCGATATTAACTGGATTGACTCGAGGCAATGATTCAATTGACTGTTAGTAGGCTGAGCCTCTTCACTCGCATTGGCAATAACGGCTGATTAATCGAATGGACCGATAGTAGACTGAGCTCCTTTTTCGGACTGGCACTCAAGAGGCTGCTTAATCGAATTGACTGGTAGTAGGCTGAGGTCCTTTTCTGGATTGACGATTTAGGCCGAGCCCCGGGGAGGGGGGACCCCGTTAGGGGTCCCCCCTCCCCGGGCTCAGGTTTAAAAACCTTCGCCCCGGGGATGGGGCCGGTAGGCCCCATCCCCGGGCGAAGGCCTCCGGCCTGAGCCCTTTTCTCTAATTTCTGCGCAGAGCTCCTTCTCCTCGCTTCGCTCGGCTGGCTGCTCCTCGCTTCGCTCGGCTGTCAAGGGACGAAGGCCTCCCTCTCTGAAAGCGCGGAGCGCTTTCCGTTATGGTGTCCTTGGGGGAAGCGCTTCCCCGGGGGGGCTCAGATGGGAACCAACGCTAGTGCTGGCTATCGCTCAGCCGAGGGCTACGCATCGAAACGAGTGATCGAAACGAAGGCTGAGGAATGGGCTGAAACTGGAATACACGATTGGATTCCTGTCAGGAGAATGCGTAATCGACCGGAATGCGTAATTCCTTTTAGGCCAATAATTGTCAAAGCGAAAGTCTGATTCCTGACTGTCAGTTCCTGACTGCAGCCAAGCGTAAAAGCGAGGAGGGAGGATTCCTGAAGTCGAAATGTCTGGGTTCCTAATGCAGGGGTTGGGTAAGGGGCTGAGGCCGGGGATGGGGGACCGACCCCCCCAAAGGGGGTCGGTCCCCCCATCCCCGGGCGTTTTGTCTCTGTGAGGGGGGCAAATTGGCCAAAGGGTCTCTTTGTACCCGTGCCGGGCTTTAGCGGGAAGCGCTACGCTAGGCTTCGCAAAGAAGGGATCGGCATTGGGGGAGGGCCAAAGAAAGCGCGGCTTCGCCCGGGGAAGCGCTAGCGCTTCCCCGTAGCCGTCAGCTAGCTAGCGCTGACCCGGCTTCGCCCGGCGCGGAGCTAGGAAAACGCTCAGCGTTTTCCGCGTTTCACCGCCTATGGGGTCCGGTGAAAGCGCTTCCCTAGTAGCTTCGCTTCGCCCGGCGCTACACGCTTTCCCGGGGAAAACGCATAGCGTTTTCCCCAATGCGGAAAGCGTTTCACCGGACCCCGGTAGGGGTCCGGTGAAATTACCCGGGGGCAGTAATAAGAAGGCAAGCGAGTGATCAAGCACTAAAGCAAGCAGCGAGCGATGTCGAGGATTTCAAAAAGCCGCCAGTAAAGCTAGCGAGAAGGCCAGCGGATTTTCAAAGAGCAGGCGAGCAAGAAAGCAAGCCCAAAACAAGCGAGGTCAGAAAGCCAGCACTCATAGCAGAGCAGTAAAGCGTACGTTCAGGGATTTCCTCGAGGGCAAGCCCGAACAACCTCTAGCTTGGCGCACAGTGGGATTTTCATTCTCAGTCACTTGGCTTGTCAATGGTAAGGAAAGCAGTGGGACGTGTCTTCTTGGCTTGGAGAGTCAAAGCGTGGGACGAAAAACTGTGGTATTGAAACCACCACCCAAGGAGAAGAGTGGCAATGAAACTGGCTTTGCTAGCACAGTGGGAAGAACTTCAAATAGTTTAGGTTTTGTTGGGAAAGAAAAGAGGAACACCAGAGTTTGTTTCCAAAAGTGAGGAGACCAGAGCGAACGAAGGGATTGTCTCTAGTGGAGCGACGTAAGGAGCGCAACGCGACAACGCCAGCGAGTGGAGAGAACGAGCCACAAAGAGTGGAGCAGATCCTTACTGGTCTTATGATAAGTCAAAATAGGGTTGGAGCGATTCCCCCTGTCTCGTGTCCAGCGAGCGCGAAGCGCGAAGCGATTCCCGAACCGCTGATGGTTGAGGCGTCTGGTAACCATCAGCGCGCACGGGGCCGTGCGTGACACGATTGTGGTCTTTTGGCGCGAACCACTAGTTTTCCGTGTCGACAGTCAGTTCCGCTCGTCCTCCACTACGAAAGTGACGTCAGAATCATGAGCAGGTTCGGAAGAATCATGAAAAGAAAAAGCTGGTGGGTCCCGTGCGGTTCCGGTCCTCGTATTAAATCCGCCCCCGGGGAAGCGCTACGCGAAAAAAGGAGAAAGAAAATAGGCAAAAGCCGAGTTTCTTGTTGGGGGAAGCGGTAAAAGGGCACCACAGGGGAAGGACGTACGAGTGTGTTGATAAAAGGGGCAAAGGGAAAGCCTTCTTGGTCCTACGCGAGCGATAGCGAGCTACGGTGCTGGACTAGGTAAGGAAAGGGATGAAATACGCGCATCCCTTCGCCGCCTTTCGGGGCGGAGGTAATTTGAGTGGATGGAAGTGCAAATAACGAGGATTGCTCAAATGCCTGGTCGTTGAGCCTAAGTGCGTGACGTCTCAACCTCACGGGTTCTCGAACGAGCATCCATCCCGGACTTTTTCGAGGAGGGCACTGCTCTGTGCCGGGGCGAAGGTTTTGAAACCTGAGCCCGGGGACGGGGGACCCCCCGTTAGGGGGTCCCCCGTCCCCGGGTTTAAATCGAAGTACCAGTGGGTTGGGAAGGGAAGTAAAAGGCTAAGTGGGAAGGTGCGGGGAGAAAGAAAGGTTTGCGGGAAAGGGAAGGGAAAGACTGGTGGTGGTGCGGACGATCTTGATGCGGACGATTTTGCACCTTATCTTGCGGACGATTCTGATGCAGACGATTCTGCGGACGATCTTTATGCGAACGATTTAGCGGACGATCTTGTCAAGCGGACGATTCTGATTGGTGCGAAGGAAGGGGACGACGCTTTGGTGCATCTTGCGACTTGGTTTGCCATACACGGGTACGGGGTTAGCTCACGTAACAATGGCCATGGGCTGGTAAAAGTTTGCCAGACACTACGGGTTAGCTCACGTAGGTATGCGCGCGCACGTAGAGAATATGCACGCGCGGGGGGTTCCGGGAAGGGCTAGCTAGCGAATGCAGAGAATCCGCTAGTCCCAACCTTTTTTAATAACCTACCCTAGCCCCGCTTCTTTCCTTTTGTCCACCAAACCTTCCACCAGTCCAACGCTAGTCCCCGCTAGTCCCTTCCCACCCTCGCACGGTGGACATGAGCTAGTCCCAACCAACCATTAACTACGAGGCCGGGAGAACAAATCGTAGATGGAAAGCCCGCACGTGTGGGACACCACACAATCAACAAATTCACACAGAGGCCATGTTTACGTTTGGCACTGTTGGAACTGCTAAAGCTGCTGCTGTTGGCACTGATGAAACTGCTTCTGCTGCTGTTGGTGGCACTGAAACTGGTCCTGAAACTGCTGTTGGTGCTGGCACTGCTGAAGCTGGGGCTGGAACTGCTACTGAAACTGGGACTGGCTCTGAAGGACGGCCGTGCTCCTCTACCGCAGCAGCACAGGTGGAGTAAGAACGGAATAAGGGGTGGTTGCATTGAGCGAAGGGCACAAGAGGAAATGCAACGGAAGAAGGGCACAGTTGGGGGAGGGGTAGGTAGGGGTACTAGGTTAAAGCGCGTAGCGCCCGCCCCCGCACTACATAGTGAAGCGCTCTAGCTTACCTAGGTGGCTCGCAAGCTCGTCACCCTGCCCCCCTACCCAACGGGGGCCACCTACGTAGCATAGCGCATAGCGCTTCCCGGCAGTAATATTTTCGTCCCTGCCCAATGCGCTGAATTTTCACGCGCGGAAATAAAAAGGGAACAAAGGGCCGAAGGCCGAATGGCCTGAGGCCGGGGATGGGGGGACCGACCCCCCCAAAGGGGGTCGGTCCCCCCTCCCCGGGCCGAAGGCCGAAAGGCCTGAGGCCGGGGATGGGGCCGGTAGGCCCCCTCCCCGGGCACTCGCTAGCCCTGAAACAGAAGTTATTGGTGCTTCTTTTTTCGGGCAAACTGGTTCAACCAAAGGGATAAACCACTCCTGGCTCTGGCTCTGTCTCATACCTGGTCTAACCATTCCCCGCTTACTTCCATTTATGCATTCCCCATTCCCCGCAAACTCTCTCTCCCATTTCCCGATACATTTATGCATTTCCCGCATTTATGCATTCTCCATTCATTTATGCATTTTGTGCTATTTATGCATGTAAATAGAATTTGTAAAGATAAGTTGTCAAGTGATAAGTTGCAGCCAAGATAAGTTATAAGTTGCAACTTAAGTTGTTACAACCTATCAACAAGATAAGTTGTCAAGTGATAAGTTGCCACTTAAGTTGTAACAACCTATCAACTGCAATAAGTTGCCACTTAAGTTGTAACAACCTATCTAGTTGATGATTCTCCGACATTTGATGATCTTGCCATTTGATGATTTTACCAACCATCTTAAGTTGGAACAACCTATCAACTTATCTGCTGGGGCAACTAAAACTGCTGCTGGTGGTCCTGCAACTGCTTCTGGCGGGACTTCTGGTGGCACTGAAAGTGGTCCTGAAACTGATTCAATTTCAACCGAAACTGAAACTGCTGCTGCTGGTGGTGGTCCTGAATCTGCTGGTGGGACTGCTTTTGCTGGTCCTGAAACTGATGGAACTGCTGAAACTGGTCCTGAAACTGCTGTTGGTGCTGGTACTGGCGCTAGAACTGCTGCTGGTGGGACTGGCACTGGTGGAACCGAAACTGCTGGAACTGCTGCTGAGGGCACTGGTACTGGCACTGCTGAAGCTGGTACTGGAACAACTGGTGCTGCTGGAGATTGGCTTAAGCTCTCTTCCTTCCCTTTCCCGCTTTCGCTTCCTTGGCCCGGCTGGCAGCCAACCTTGCCCCCGCTTTGGGAGAATAAGTTGCGGAGAATGAGTTGTGGAGTGGGACTAGAGTGTATGGGGCTGGGACTGCCAGGGTGAAACTGGGTCCATTCTTCTATCTACTGGATTCATGTGCGCCTAGGCCAGCACTCGCGTGGGAGGATGCCATTGATAGCTTGTATGCGCTGGCACACGTTGTGGGTTCCGCCAGTCTGCTCGTTAGCTTTGGCTAGCGTTAGCATAAACCTAACCGTAGGAGGAGGTAACACCGGAACTAGTGAACTTGCCAGTCCGGGTGCACCGTTGCGACTAGTGAACTTGCGTTAGCTCTAAGCCTAAACCAGCGCACTTACTGTTTTTACCGCTCAAGCCAGACCGAACCGAATACCGATTGGCGTTAGTGGATGGCGTGCTATCCAAAGGCTAGAGGCAGATTCAGTGGCCTATTCTTGGATGCAAAGTACTAGTTGCATTGTTGATCTTAGGTTAGGCAATTCATTATTGGCTACTATCATAGCCATTGCTACTTAGCACCAATGGCCGGTTCTCACTCACTTCTCACTGCTATTACCACGAATGATAAGTGATAAGTAGTGAGAGAAAGCACCATAGTGAACCGAATGGCCCACTGACTTGCTGCGATAATGCTTGGTATGACATGTATTTACTCGAATAGAGAGAGAGAGATAGCTCGCATTAAGAGGTTACGAGCAGCAACAGGCCAGCTGTACGCTGGCAGCCGGGCTGCCCGATTGCCCAGCTAGCTTTCGATACAGCACTGGCGGCTGAACACCGCTTGTTGCGATGGGGTCGACTGATTGATCGGTATTCGTGCGATAGCGCGAGCACCGGGACTGCGCCTAGACCAGTTCACTTCCTGTTTTCACCTACGCCGCAACAGCAACAGCCGGTGTCTCCAGCCGGCCCCGGCGTGTACTTTGGTGCGCTTCGCTATTCGCTCGATACGCCTGTATGCAGGTCCAATGGCCTGTGCCAGCCATACACTCAGTTGGAGGAATTTTCGCTAACATCAATGCCTATGGTGCAATGACCAGCATGTGAAGAAGGATCTGCCAGGCCATCCATGGAGGCATCGGACCGGGACGTAGTGCTGGGTGTAGACGTATTCTGGTGGGTTTCTACCGGATGTAGCTCAATCACTCTAATAGAGTTCTTACCTTACTTATTGCGCTTAGCGAGTGGCTATACCAGATCGATTAGCCATACCAGTGAACTTATGGCTGATGGCCATACCACCGTGAACACAGTCGCTTGCTTGCGTGACTCGCATGCCAGCTTGTCATGGCCGGTGGAGACTGCGCTGCTAGCCCCCCGGGCCACCTAGCCATGCAGTGGTGCAGTGGTTCCGCGGGGAGCCGGTCGTACGGATGCAGTAAGCGCCTGTCGTAAGCCGACAAGCGGATCAAGCCGGGGAGTGAACCGGATGAATGGGTGCAATTGCAACGGTTCGGCAAGCAAACGTTGCTATGCGGTGGAGTAAGCCAGTGAGTGAGCCTATCCGGCCGATGAACCGTGATCAAGCCGGGCACGGCGGTAAAGCGATTGAGTGAGCTGGTAAGCAACCTTATCTGGACTGGTCGTAGCGAGTGATAGAGCCGATTCGGAGGCCCGGCTAGCCGCTGTTGGCGTAGCCAGGGCTGCTGGATGAGCGCATGCTAGTAACTGCGGTTATGCGGTCACCAACTGCTGCCAGCGACTACCATTGCGCAACTGCAAATTTACGATCGAACTTTCAGTTAGCGTCTGCTGGCCAAGCGGCCGCCCCAGGACCACCCACCTTTTCTAATGTGGTCAGCTCTTGGGGGCGGAGCTTCGGGAAGGTTTTTCCGCTATTCATACCGTCATTTCATTCTTTATACCGAAATTTCATTATGCTTTTGTTGGGGTCACTCTAACTCTCGTGTACAGAACAAACTCCCTGTCCTGTACAGAGCGAACTCCCAGTACAGAGCACCTCCCATTACAGGGCAGAGCAACTCTCTGTACAGGGCGAACAAACTCCCAGTGCAGGGGGCTCCCGGTGCAGAGGCAGAGCAACTCCCAGTGCAGACTTCGAAGCTCTCAGTACAGGGAAAGCGAACAACTCCCAGTACAGAGCGAACTCCCAGTTCAAGACGTTGAGGGGGTCAGTCGATTTTGTGTTCTCCAACGTGGGGTTTTACCTCTATGGGTCATGGTAAGACCCTTCAAGGAGCTGTCTTCCAAGCCATCCATAGGTGGGAAAGACATTGGATCTCAAGTTAAGATTGGCCCGAAGCTGCGAAGGGCAGTAGGAAATGAAGAAAATGAAAACCCCGGAGAAAGAGGGAAGGAAAGAAGAGGGAATAAGGAGAGCATGCGAGCAAGGAGGCGAGGCCACATTCTCAATGAGCTCTGGGCGTGTCCTAGGAGTGAAGGCCATAGTTGCTACCTTGGCTAGATCCTCAGATGATAGCCTTACCCAGCTGCCAACATATTGACACTCGATACACGGAGGGAGGAGTCGTTCGTCTATGCCAGACTCGCGCACCACCCTCAGTCGGCAGTCTCCCCTTCAGTTCCAGTGTGTTCTCGCGCCTGTAGCTTTTCTTTCTTTATCCTTTCCCGCACCACAATAGTGGCCTTCCCCGTTACGCCGCCCCCAAAATTTCGAAATTTTGGCAAAGAAAGAAAAACTATTGACTAAATTTTCTTTTCTTGTGGGCCGGGTTGTAGGCTGTAGCGCACTTGCCCTCTACCATACCCAGGTAGGGTGTAGCGCTCTGGGGCCAGCGAGAAGCACGTAGCGCTTAGGCGTGTGGCCACAACTATTGGATCCACCCCACCCACGTGAGTGGGGCGCTCGGGTAGAAGGGAGGAGGCGGTAGCGCTTTCACCTTTACTTTGCCGGTGTTTACACCCTGGGCGCCCTTGCCGGTGAAACCCGTTCCTTCCCCTGCGCGTAGCGCTTCCCTGGCCCATCACATCACAACCCCCTCGCTATTGGTCCCGGCTATGAGCCCTCTATGACCCTGGGGGAATCTGCTATGGGAGAGAATGACCTGCGCGTATATTCGAGTCACTTACTGATACGCGTCTCGTGAGGCTGCTTTCTGAGTCCACAGGACAGCCGGAGGAGAGAATACAGAGAGTGGATGTGGATAAGTACCTTACCGCTGAACAGGCGAAGGAATACGGTATAATCGACGAACTTATATAGAAACTGAAGGGTGAGTAAATGGCTAGGACGAAGAAGCTTTATGTAGCTTTCGCGTTGAGGGATGGTGGATGAAAAGCGGGTGATGAGAGGTGCTAAGAGCACCGTGATATGTAAGCAGTGTGTTATTTCAGCGCATTCCTACATACAGCCCTCCCCCGAAGCGGAGCAGGCCGCTGGTACCGCTTCTGAGTCTAAAGCTTAGGACTTTAAGCTGATGAACGGTACGGATATGAAGGAGCCTAATGCCCTCCTCTCCGAGCAGGTAATGGGACATGAGAACGCGTTGAAGAGGCTAATCTCACTTGTCGATCACCATATATGGAAAGTCAATTCCAGGCTTCTCCCCCCAAAGGGGGGAGAAGCTGGATCCCCCACCGTAAAATTGAGAAATTTTTCTTATTATTTTTACTATCTTCTATCCCTTTTTGTTATCCGGGTGGCCGGTTTACCGAGCGCCCCAGAAAACAGAAGATTCGACTAGCTTAGGGTGTCCGACCTGCCAGGCCCATGGATCGGCAGTCTTCGACTCTGGTGGTCCGGCGACCCTAGCTGCTTTGGAAGAGAAGTTCTACAACGCCCACGGTTACCCGACCTAAGTCCTGGGGATCCGACAGGATCCACTCCCCCGACCTGCCGGGAGGGGGAGGGGCGAAGGCATCCAATCTGCTCAAAGCAGCCAAAACTTTCTATTTACTTGATTTCGGAAGAACTTTCAACCTTATTTCAGAAGAACTTTCTATGTGATTTCAGATGTTTTAGCCCCTCACCCCAAGCTGTTAATGGCTGTTTTAAATGTTTTGGCATATCCTCGCTCCGAAAATCAGCTGTTTGCCCACGCCTACCCACCAGGCGAGAGGGGGTGAGTGGCTCGCGTTAGCTCGCCCGAGTACATACGGAAGATGGGCTTTATTTACTAAATCTTGACTCATTAATGGCGTTATGCGCTGCCGGAGCCTAGGTTATGTGCTCTTTCCTCTCTTATTAGCTTCTTGTGGTTGGTTCTTCCTGTTGTTTCTGCTGCGCCCGAAGTGCACACTGATGTTGCGTCTGACTTTGCCGGGGTCCTTGCCGGGGGTAGAGAGCTAGTCGAGCTAGGCCGGGGCAGATGATAATACCTTCCACATTTACTCTGTCTGCTCTTGGCCTACGGCCTTCTTCCCTTCGGTCGATGCCGTTTTTTAACCCTTGAATTCTTTGATTCCCCTTGAATTTGATAACCTTGGTTCCCGGCGCGTCTCTGAGCGAGGTAAAACGCCTTAGTGTCCCACACTGGCAGGTGGTTCTACCTGGGGTCCTCTCTGGTAAAAAGTGGCCTCTCCGTTGATTCTCTGTCCAACCAACAAGGAAAGTATTGGCTAGCCGCCTGAACTCTCTCATTAGCTTTGGACTGGGGGGCCTTGAAAAAACGCGTTCTGAGAAGGCTGGTTCGCTCTCTAATCACCTGATTGATTCCGTCTGAATTCTGGTATGCTCTTCGCTCGCAATCGGATTATGGGGGGCCGCGGGTGGCCTACGGCCACCCTGCGCCTTTGGCTCGTGGGGAAGGGGGTAAAGCCCAAAAGGGCGGCTTGCTTTGACCCATTTCCTGTTGGCACGGTCGATGCCGCCCCGCTGAACAACCTTCTACGCGCCGTAGTTCCCCCGCCCCTAGTGTTCGTAGGACGTGTGGTTCAATCCCTTCGGTACCCAGTGAGTGGCATTTGTAGCCCATCTCCCGTTCTTCGGTTTGGTCGAGTGGCTTATGCCCATCATACTCCCGTACTTGGTCGATGATGGCTCACGTACGCCCCTCGAAGTGCAAATGAATGAATTGAATCCGTTTCAATTCATGACGACGCAACTACTACGTCTCCCTTTAAATCATCTTCTCTATCGGGCCTAGGCTGCTGCCCAACCTATAGGGATTCCCGTGAGTGAAAGATTGCTTCGGTTCGTTTCACTCATTGGGCGTTCCAGAGTAAGAGAAAAGGCCTTTCCGAAAGGCTTCCTCTTCTTGAGTAAGTAAACCAAGAGAAAGGGAGCTAGCGTTGGGCAGCAGTAGCGAAGCTACGCACGAGGGGGAAGGGGGCTAGTAGTGAAGTGAAGCGAAGCGAAGGGAAGGTATTTGTGACAGGAGCGATCGCGAACAAGCCCTTTTTAAGCCTTTTGTTCGGGGTCCGGCTAGAAGGTAGGCAGGGAAGTGCGCCTTCACTAGTTTTTCTTTCTGCTTATTACAAGCTTCCACAGTGTCTCCCCCTCCCTTTTTCCCTACCTTCATTGAGTGCGGTTCAGAGCGAGTGCAGGTCAAAGCTGCGAAGCGCTACGCGCCCCTTCCCCTTCTCGGCAACGGCTACAGCTTCGACTACGACTGCGCGCCTCTTCTTCTTTTTCTTCTTTTCAACTACGACTGCGCGCCCCTTCTTCTCTAGCCTTTTATTCTTGGAAACTCCGCCTTTTCTTCCTCTCAGCAACGGCTATGGCTGCAGCGTCGACTACGACTGCGCACCTCTCCTTTTTATTCTCCACTTTCTTCTTCTTGGAAGCAACTGGTACTGGCACTGGCGCCAGCAGCAGTCTCACCAGTTCTTCCCAATTGCCACTGATTTAACTGGCACTGATTCCGGAACTGGGTCAACTGATTTAACTGAAACTGAGTCAGTCCCGAATTCGCGTACTGATTCAAACCCTTCCACTGATTTTGCTACTGATGGGTCAATCCCTTCAACTGGGTCACCTGACTCTGATTTAACTGAGTCGGGTACCTCCTCTTCAACTGATGGAACCCGATTTTGGGTCAACCTCTGAAACGGGCCTTCCCTTTCATTCCTTCCTTTCCTTCCTTCCTTTTCGCCTTTGCCCTGCCCTTCTCAACCCAGTCCTTCCTTTCCCTTCCCTTTATTTCCTACCTTGGCCCTTCTTTCGCCCAACTCAAGCAGTGAGTGCCAGTGAGTGAGTGAGTGTCAATCCCCCAGACATTAACGCAGAGGCCTCCAAATCGCATTCTGAGCAAAGCTGGACTGTAGTACTACCGCAGGCAACCATCATGCCACCAACCGAGAGACAGGGCAATGTGTTAATCGGGATTTGGAGGGCCGGGGAAAGCGCATTAAATTATGCGCTACGTGGTGGTTGCCCTTTCCGGGTTGTTTCAGTTTTGCCAACCTCATCATCCTCTGTTCCTGGTTGAAAGGGTTGGACTCCGGTTCCCTTCATCGATATTATTGTACTCGGTCGATTCAGAATGTCCAACTTCGGTCAGTTCGGACCGCCCTGTTCACGTTCAGTGAAGAGAATCCATCGGGGTGGTAGGGTCTTTAGCTTCCGATTGCAGCGTTGTGCCTCCCTGCCGGGATGGCCCCGCCCAACCCGGGTCGTCCTGGCCCAACCAGAGAAAACGCGTTTCCATTAATCGAGGCGGGCGGGAAGGAAGCGCGAAGCAGCACCATATTGACGGCAGCCTAGGCCCCGGGTGGGAAGGTAAGTATTGGGAAGGGGTGGGCCCAGGAAAACGCGTAGCGTTTTCCGGGCGGGGGCCGGCAAGGCCCCCCCCTGCCCCGTCGATATGGCACGTAGTGCCCGCCCCTCCCCTTCCGCCGAGGGCAGCAGGTGGTAGGTAGACAGACAGGGTGGTGGCCCACTAGTGGTTCCTTGCCGGGCCCCGGCTAGAATTTCTTGGGGGACCTCCGGCCCGGGGAGGGGCGTAGCCCCTCCCCGGCCTACGGCCTTCGGCCTCCGGAAAACCCTCCCCGCTGTAGGGTCTGAAAGACACTCGACCAAAGGGAGAGGGGAAAACGCGGAGCCGGGAAGCGCAAGGCCCCGGGGGAAAACGCGGAGCGTTTTCCCCCGCTTCCCCGGGCCCCGGGGAAGCGCAGAGCTCCTGTTCCTCGCTTCGCTCGGCTGGCTGCTCCTCGCTTCGCTCGGCCGGCCCTGGCCGATAGCTCGTGGCACAGCTGAACCTCCCTCCTCGCTTCGCTCGGCCGGCCAGGGCTCCTTCTCCTCGCTTCGCTCGGCTGGCTGCTCCTCGCTTCGCTCGG
>Contig114+259385541
CGCGCTTTCCCCTTTTTAGAGGAGAAAGGGCCGGGAAAGCGCTTTCCCCCGGCCCCCCCAAGGCGGCTACTACGATTAGTTCTACGAGCCCTTGCACCGGGTTTTTAGTGGGTTTTGGTGCGTTCCATAACTAGCTTTGACTTGATCTGGAGTAACGGAAAGGTTACCTCCTTCGGACCCTAGGAACGTCCCAATATAAAGCAGAGGGAAATGCCAATCGTCAATACCGTCGTTCATTGTTGGGAAATATGCCACTGCTCAGACAAGAAGCCGACGAGGAACAAATATCGTATATAGAATGAATAATCGATTCAGATAATCATCGTAGATATTAGAATATCTCCGACTATTAGGATATGGATCCATCGATTTGCATTCCTAGTCGGTGGTTGAGCAGGGCCGGAGGCCGAAGGCCGTAGGCCGGGGAGGGGCTACGCCCCTCCCCGGGCCGGAGGTTTTTGACAAAAACCTTAGGCCGGGGAGGGGGGCCGGTAGGCCCCCATCCCCGGGCCGGAGGTTCTTAACCTCCGGCAGGGGATGGGCTAGCCCAGGGCGCCGCTTTCACCGGCCCCTACCGGGGGTTCCCCCGGTGAAACGCTTTCCCGTTCCTTTGGCACGGGAAAGCGCCGGGGAGGCGGCCCGGCCCACCATTGAGCTAGCGGAGGGTGCGGAGCGTCGGCATGGTCGCCTCAATCCTGCCCGCTCCGAAAACTCGGGCTAGGTCGCGAGTCAGGCGGCCGGGCCGTAAGCTTCGTATGGCGGAGCCAAGGTTTCTAGGTCATTTTATTCGTGGATAGTGGCAAGAAAGAGAAAGGTCTTATCTTTGCTCCGCACTCCGCCAAAACAAGCTCGCTTGGTGAAAATGGTAAACACGGCAGACTCAAAATCTGTTCCGAACGGATTATCGGTTCGAATCCGATAGCGAGTATCCATTAAGAGTGCCTTCCGATTCGTAAATAAGGGCGAGTCTGGGTTAGATTGTCAAATTGTGAATTACCCGCCCGGGTTTTACGAGCGAGCCCGGGCCTCCCCACGCTCAGCGTTTTCACCTCAAATCGAGTGCTTCGCACTCGATTTGAGGTGCGTCGAAAAAAAGCGCCACGCTTTTTGTTTGGCGCGCGTTGCGCTTTTTTTCTAGCCTGCCACGCTAGGAGGCTTACCTCGCCGAAGTTTCTCCGCAAGCTAATAAGACAGCAAGACAACGGGAATTTGATCATGGAAATGAGAGATCGAATATTCGAAGGCAGACGCTATTGCAATCATTCCTCGACCAATCCCTCCTCTTACCCGGAGTACCGGAACCTCAAATTGAATGAGAAAAAGGCCCGATCGATCAGCACTGGTCGATCGAAGGAACGCCTTTCGTCCGCATTCCGGGTCGAAAACTCTATCGGTAGGTGGAAGCCAATAATCCTTCGGTAGTCCCTACCCATACCTCTTCCCAGCTCTCAGCCACCCCAGGTGGATGTGTGGGGCGGGCCGGCGGGGCGGGGCGCTCCTTCGTCGCGCAGAAAGCGCTTTCGCGTTAGCCCTCCTCCCAACCCAGATTCTTCCTTAGGCCCCGGCAACGCCCAAGACCAATGGGTTGCGAGCCGGATCGAGCCGCTTCCTCCTCCTCCCACCTGGCTCGACCTTTCCGAGTTGTCTCAGGCAGATCCTAAAATTGATCTAAAAGTTTCCCGATATTTCGGTTCGGAATTGAAATTGGTGATGCCGAAAATTTCTTCCTTAAGCGTGCAGCGTTATGCTCGAGTGGCATAACGGAATGATGAAATAGAGTGCTTATCAGCACGAAACCTTCCAATTGGTAAGTTCCCTTCCCCTTCATGCGAGGATGCGGGCCAGGTGGCTGAGACAACGATGGTCAATTCGGGTGATTCATCAAGCTCCATCCAAAAGTCACGGATCTCCGCCCACAACGTCAGGCTTTTCAACCTGGTCATCGGGACAGTTACTCGCCCTTGCATCGGGACGAGGTAAAATAACCAAACCACGTCCCTAAACGGAATGCCGGTACCGAGCAGCTGCTTCAGAGCCAAAGTGCCGGCTACTAGCTAAAATGACCCATATAATGACGAATACCGCGTATTATCGAGGGTCCCGGCTAATGGCATGAAACCCATCAAATCCAATGGCTAAAAGAAAGGGAGAGAAACCCATAACCTCGGGAATGGTAGAAAGTGCTTCGTAATATTCCATTTCTTAAAACCTGGTGGAGACGCCAGCCGACTTCGCTACTAAAGCGTGAACCGCTTGTTCTTTTAGACCTGCGAGTATAGCATGATGAGCCCAAGCTACTAAGCTCCAGAGGGAGCCAGGGGAGTAAGGGTCTTTGTCCTGGCCGAAGATCAAAAGTGAACAATTAACGCTATTTTTGGACCCGGATAAACTCTCATGACCTTACCTTGGTTCCTTATTACCAGTCCTTGGACTTGCTCTGCTGCCACCGGGGGGAAGGGAGAGAGGAAAGGAGAAAGGGAAGAAGAAGCGAACGCAGAAAAGGAAGAAGCGGACAAAGCGGAAGCGAAAGCGAGAGGGGAGAACAACGTCAGGAAGGCCTAGAGAAAGCCGTCCAGGCGCGGCCTCCCTAGAAGCCTAGCGCCCGGCGGGCTGATAAATTGAAGCTACGCTTACGGCCGTAAGCAAGGGGCGGCTGCGGGAAAACGCGTAGCGTTTTCCCAGCGCGGGCCCGGAGTCGAAAAAAGGTTTAGCTAGTCAATTCTAGCGGATGACCTCTTCATCATGACCAAACACCCTATGGAGGCTTTTAGTGTGCTGGGGGAAATCGCGAGGTCACGAGCGCCCGGCCTCTAATTCACCTTCTACCAAAAGCAACTATCGGCCCCTACCCCCGTCCGCGTCTGTGTCTGCGGATGTGTCTGTGGGACATTCGGATGTGGCTGCGGGTGCTTTGGATGCGGATTCGGGTTTGGATGTGGACGTGGGCGTGGAGTTGTCCTAGGATTCCCTTCACCTGGGTCCGGAGGAATCGGACCCTCCGGAATTGGGAGGTAAAGCGCGCGCGCGCTCCCGTCCCCTGCATCCCTTCCTCATCAAAAACCTAAAAATTGACTGCTCCTCCGTGTCTGCCCCCGGGGAAGCGCTAGCGCTTCCCCGGGGCTTCGCCCCGGGGATGGGGGACCCCCGTGCCGGGGGGGGATCCCCCATCCCCGGCCTCAGGTTTCAAAAACCTTCGCCCCGTGAGGGGGTCCCCCCTCCCCGGGCTTCGCCCCCTACCTCCTTGACCTTTACTTCTTGGCATGTCTTGTGAGCTTCTCTCCTCTTTCTTTAGACGTTTGGTGTGTCTGCGGGTGCGAATTCGGGGGATTCGGATGCGGATGTGGTGGGCGATTTGGATTTGGATTCGGATGCAACGCGGGCGCGCGGATGTGGATACGGATGACGCGGACACGAAGGTATAGGTTGACAAGCCCTAAAAAAACTCTTCATAGATAAAAGGTGAGCAGAAAGCCGTGATAAGTGCGAAAGAAGCTTTCCGACACCGTGATTGAGTCATTATGGCGGTTCATACTAGTAGCGTTCAAAGATCATTTTGCGCCCTTTTTTGCGGTCCTATCAACGATTCCTTAGGTGCAGAGCCCCGGGCTAAGCGGAGAAGGAGCGCCCGGGACAGATCCGCTCCCCCCCCCCCCCGCCTAAGTAAAAGAAGACAGCTAAAAAACCCTGAAGGGGAGAAAGGAACCTGGAAATTGGCCGATAGGCACGGGCTTTCCGGGGCGCGCGCTTCCCTGCTCCGGGTAAAGCTTTGGCGCGCTTTCTCTTAAACCCCCCCAGGGAACCTAAAGGAAAGAACGACAGGTGGAATGGAATTTAGGATTCCCTCAAGACCTGAAGGGTGAGGGGTGAGGGCCGAAGGCCGGGGAGGGGGCCCCCTCCCCGGGCCTGCTGCGCGCTCGAGCTGCTGCTGTTGCGTGCGCGAGGAAGCGTTCAACAAGGAGCGAGGAGCCTAACGACAGATTGAACGAACAACAACGTTACCTTCTGCCCTTTCCTTTGAAGAATAACGGGTTCCGTGTTTCCCGGGGCGAGGGGCGAAGCCCGGGGAAGCGCTTCCCCGGGGCGAAGCCCGGGGAAGCG
>Contig115+24174
CGGGCTCAGGCCTTCGGCCTTCGCCCCGGGGATGGGGCCTACCGGCCCCATCCCCGGGCTCAGGTTTAGAGAAAACCTTCGCCCCGGGGATGGGGGACCCCTAACGGGGTCCCCCCTCCCCGGGCTCAGGCCTTCGGCCTTCGCCCCGGGGA
>Contig116+214916022
CCCCCAATAATCTGCCTACGTCCGGTAAGAATCGAGGGCGGGAAGCGCTTCTCCGCCGGCGGAGGATCGATTCTTGCTTTCCCGCTCCGGTCGGTGGGGGTAGTCCAGGCCCCCACCCGGCGGCTACGGGGAAACTAGGTCGAATCGTTCCGGGCCGTGTCGTGGCGACCTAGCTTAAGTAGGTGAGTTTTCGCCTGCAACTAACAAGGAACGAGAACCGGGGATGGGGGACCAAGGAAAGCGCTAGCGCTTTCCCTGGTCCCCCATCCCCACCACCGATCAGCGCTTCGCGCTCGACCGGGAAGCGCAAGGAGCGCTTCCCCCGTAGGCTAGAAAAAAAGCGCTCCGCGCTTTTTTTTCGACGCCTACAGCCAAAAGAAGTCTAAGGATAGCCCTCGATCTCAATACATGTCACAGTGCTGCTAATGATTGGATTAAGGCTACGTACAAAGTTCTCAAGACGAGCCGCCTTGAGGTCTGAGTTACTGATATTAGTCAGAAGCCCGGTCACCACGAAACCCCTGAGGCCACTCCAGTTACAACGTCGGCATTTTGATTTTCGAGGTTATCATCGAGGCAAATCGTTTCATCGATGACGGGATCCTTGCCTTCTTTGCTGCATTCTTCCTGCGGAGAGGAGGTACCCTCATCTCCTGCTGCTTCGCCAACCCGGGGGCGCTTCGCGCCTTGTTCGGCTTCTGAAGAGGAAGATTCTTCGAGAGCTCTCTCCTTTCCCTTCTCTTGGTTATCACCCTTGCCCCCCACTGGGGTATTCGTTGCAGCGACCGCCCCGGCCATCGTCACTACAGCAGCTTTGAGTAAAAACTCGAAGAAATCCGGTGCAAACGCAACGTCCCAGGGCGCTGGCTAATTTCCAAATAGGCAATTGATTCAGCAAAAGGGCACCCGCCCGCCATCATAGGGCTACGGCTAGGGCACCGCCGTCACCCCACCATGAATGACGAACTTCCTTTCTCCTCTTATAGCAGCACCGCACTTCGCACCCTCCCCCTCCCGCCTACCCCACCCTTGAATGATAGGTTGGGGGGATCCCCGAATTGGACCATACAGGAACGTTGATAGGGTCCAGGAAAACGCGTGTTTTCCGACTACAAAGTGGGTAGGTTACCCAGGGGCCCGGGAGTAGGCCTGGGGCGCCGGGGTAGTTTCCCCCTGCCTGGGGTAGGGTTAATAGGGTGGGGGGACCGGTCAACGAAAGAAAAAGAGGCAATTGCCCCATCGCACTTATATGCGTTCACCGGCAGCTAATGGGATTGGCAAATGCCCCCGGAGTCCCGCTTGTGCATCACTGCGCTATCGGCCCTGGCTTAAGCCGGTGCTGAGACGGCTGGGTCAATTCCCATTTGTGTGTCCATCCACCAGACCCCATTTGACTAGAGCAATATTGCTATGAATTCTCGCTCGACTTGCCTGTGTCAGGCATCCGGGGAAGGCACACGATTACCCATCGCTGCGTATGCAGCAAGTAAGCGCTCTCCCATTGCATGATGACCTACAGAGCGACTGCAACACTGGACGTGCGCTTACCACTCTGCTAGGCATGGTACCACAAAATTCTAGAATCACATATCAATCCGCACGCCATTCGCATTGATTGTTGTTGATGCGCAGGGACTGCCATGCAGCAGTGCTTCAATGGCACTAGAGACAGTGTTGCATGACGTTAATGCACACGACTATCTGCGCCCCCACGTGGGTTGGTTCGGTTGCTAGCAAAGGCATACCGACCTACCAGTATACGTAGACCAGTCTGTCTTAGGCAAAGGCTTACCTGCCTACTGCAGCCTTTGGGAATATTCATGGCAAACGTTTAAAGCATATTCATGGGTAGACACCATAGACGGATTAAACCACCTGCCGGACGATAGACATCGAATATTCATGGCGACACGCATAGCGACAGCGCGCTTTAAAGCATAGCGTTGCCAGCTCAACAAGCGTATTCATGGCTCCAGCGCCGGTGCCTATACGCGGCAGAGAGGCTGTGCGTTCGACCTTTACTGATTGACCTTCTAAAAGGTGTTAAGAGAGTAGAAAATAATGTTTTCCTCCCCGGTCCCTAAGAGTGAGGCAACAAAAAAGATTCCTCCCCATTCCCGGAAGGAAGGGCGCCCCCCTACGAAAGTTGTTAAGGAATGGAGGTAAGAAACCCCCTACAAATGGCCCCTGGAAGTGAGGCTTGGGAAGAAGATTCCCCCCCCTACGAAAGTTATTGAGGGATGGGGCCCCCCTACAACTTAATCCAGAGCTGAGGCCTATACCGATTACACCATTCAGCTACTTGGTAGTCGCACACGCGACTACTGTATCCACCTCCCTGACCCAGTGTGGGCGCGTTTTCACTGGATCCTCTGTGGCCATTCCACCACAGGCGCTTATGCAGTTTAAGGGCTTCAGCACGAATTCCGCCGTCCGCTCTGGTTTTCACCAAAGCTCGTCTCGACTTGTGAGTGCCTACATTCCCAAGCCGTCGGTATTTAGACGAGGAATACCTACCTGGTTTTAGCTACTAGTATAGGTATTTTGGTGTGGATCCCGGCAAAAGGTGATAAACAATCCAGCCATACAGGAGACAGCACAACCTGTACGGAAACACTAAAGCGTCCCTGTTGTACGTAATTAAAAGGTTAGTGCCTTTCGGCCCTGAGAAAAGGAAGACAGGAATTGGGCTCGTCTTTTCCGTGCAGATTACGTTCTCCCTGTCTCGCGGGTGTAATCCTCTAGCTCTGCCCTATAGATCTCAAGGGCTTTACTAGCGGATAGCTGGGCCAAGGTACGTATTAAGGTGCCTTCAACTGTTGCAGACACTTCACCCCAAGGCTTGGGAGCCGCTAGTGGGACAGCACTCAACAATCTCCTCAGCGCTCGCGAGGCTTTCGCCCCCATCCGCGTTGTACAGAGGGATCACTCCATCCCCACACATTCCGATCGCTGGGGGAGACTAGCTGGAAGGCTAGTGAGTACGCGAGTCCTCTGTCCACTAGGGTGGATGGTCACCCTAGACAGGCTATTTTGTTTTGATTCCTCGGAACTTCGAGGCAGTTGTATCACGTCGATAGTGCCTTCTACGTCCGCCCGCTCGAATCAGAAACACGACACGAGTGTTCTCCGGCCCAGTGGACTCTGGGCAGCTACCCAGGAGCGGAGGCTCATCTCCCCTCTCGCTACTTACCCACCACCTTCGAGTTGAGAACTCCGCACACCTAAGTGAACCGGCTACTGCCGTAAAGCCTAGGGCTTGAAAAAAAACTTCCAAACTGTGTCAGGCAATCCGCCTAGCCTAGCATATTCTCTAGTGCCACTGTTCCAGTCCGCCTAGCAGATTCTTTAGTCCGCCTAACATCTTCTCTCGCCCTAGCATACTCTCTCTCCCCCGCCGCATCTCCGCCGCTGGCACTCTCTAATGCCATTAGTGCCCTGTTAGTGGGAACTAAAATGAAATCAGTTAGTGGAAAACGGAATTGGCAGAAATTCCGCGTTCTGAGCGAGTTGAAACCAATTGCAGTGAATCTATCGTGCAAGGTTATAACCACGCCTAGAAGGCTCTTTTTTTAGAAGAAAATACCTAGGACAGAGGGCGGGAAGGGGTAAAAAGGAAGAAAGAAAGGAAAGGAGGAAGGAAGGCGGGAAAGGGGAAGGGAAGGAATTCCCTAGTTAGTAGCTGGTCCCTACCCACTGCTTTTACTTTTGCTTAGAAAACAAGGCTTCTGCATTGATGTTTGGGTTGCTCTAGCTAGTAGCCATGCTACCTTCTTTGGCCCTGCCTTACACACCACATTTTTTACCCCGCCTTCCTGGCGCTCTCGCCCTCCTACAGGAAAAAAGGGCCGAAGGCCGAAAGGCCTGAGGCCGGGGAGGGGGCCGGTAGGCCCCATCCCCGGGTCTTTAATTTGTTGCTTCGTACTCTTGTGAAAACGGACTACACTGTCTCAACCACCCGCCTTTCCCTTCTTTTGTTGGTTCTGGACCCGAATTTGCTGGGTATTAACTTAGAGAACCGATTGTCGGCCGGGTCTTAACTTAGAGAACCGATTGTCAAAGTCCACGTCCCTAATTCCAGATACAGTCCGTCTATTCGTGGAGTGATAGAGAGACTAGCTCAGAGCTGCAATGAGGTGGGTAACCTTCCACAGGAATGGGTACTTCACCAGAAAGAGCGAGTCGCCGGCCCCTTCATCCCACGTGTGCCGGATGCGGGTTATAGGAACAGCGCCCCCTGCCATCTAGCCCGTGGTTACTTTTTAATATAACCCTACCGGCACATCAGGATCAAGCCAGATGCCAGTCCTAATACCATAATCCTAGAGCTCACAGATTAGCGGCAGCGGCTCTTCAGCCTTCAAGGGCACTTCCCTCTACTTCGGTCGCAGATCCAGCAAGTGAGGAGGGGATGGCACCCACCCGTCTTTTCTTTATGCGCGTAGCGCCACGCCTATAGCAAATTGCCCGGCAAGGACAACAGGTTCGGAGGCCGCCTAATACTAGAGTGACGCGCGTAGCGCTTTCCCCTTCTAAAGAGTTCGTAGCTACTACCCCTTCACCGCCCCAGTAGCTGCGAAGCGCTACGCCCCGAAGGTACTTTGGAGCCCTCACTAACCCCCTCTCATCATCCCATCCCAAAACTCGAATCTGGATCCCTACCATGGACTACCCCCAACATGGAACATGCTAAAATGGACCATTCCCCCGCCCACAGGCCTACAAGTAAGGTTTCCTTTCATAGCCCGCGGGCCGCCTACAAGGAAAGGATTTCCCCTTTCACAGCCCGCAGCCTACAAGTAAAGGGGGTTTAACTATGTACCTATAAAGGGATAACTAGGTACCCTATTTAGCATTCCTTTCTTCCCCTATCACGGCCCGCCCACAAGCGGGGAAGGGGCGCCACAGGCGAGGTAGGGAGGTCCGCCTAGCATACTCTCTAGTCCGCCCCCGCATACTCTCTAGTGCCAAGAGTTCCCTTCCGAAGTTCCAGAGTTCCCTTCCCAGAGTTCCCTTCCTCGAAACCAGAGTGAAAGTGGGTCAGTGGTTAGTCCCAGTCTGTAGTATCTTCTCTAGTCTGCTCTGCCTAGCATCTTCTCTTCCGCTTCTCTAGTCTGCCCTAGCATCTTCTCTTCCGCCTAGCATCTTCTCTCGCCCGCCACCACTCTCTAGTGCCATTGCCCTTGGAAAACGAGTTAATTGCCCTTGGAACTAAAACAAGTAACTAATGCCCGGGAACTAATAGAATTATTAGTAACTAATGCCCGGGAACTAAAACAAGTATGTGTTCCAGGAACGTGTTCCAAGAACGTGTTCAAAGAAGCAGCCCTTGGAACAACAAGCTTGTGCTATTGCCTTGGAACAACAAGCTTGTGCTATTGCCTGGGAACTAAAACAAGTTAGTTAGTGTTCCAGGAACGTGTTCAAAGTGGTAAGATGATTTCACGGTTGTAGAATGACCAATCATTCGATTCTCGTTCGCGCGCGAATCCGCCAACAATAGTAATTATCACCATCATGGTTCACACCCGCCGGGGTTGTGGGAGGTGCTTGTCTTTGGAGGGGTAGGGGGTCTGGGGGGAAGGGTGGGTAAATTTAATTAGTTTTTTTAATAACCTTATTGTACTTGCTTAAGCATTATTTCCCCATCTAGGTCTACTCGAAAAGAAACTAAAGCAAAACGTTATCTCCCCTAGGTGCGCGCACAAATAAAAGAGTGTTGGTTTCGCTCTCAGCGAAGGCTCGAGAGCAAAGGCACTAAGGCCTCAGGGCAGCTACTGGAATTACTGGGCCGGATTTTCCGGGACAAGCCTTTCCCAAGGGACATGCCGCAATGCCTTACCTAAGGGCACACCCCACACCTGCAACTGCCTTTACCCATGGCATTGCCGGATATGCAGATAGTAATTAAATCTTTCCTGGATTCAGGTTGGCGCCCTTCACTGGTACCCTTTACTGAAATCAGTGGCCACCAAGCTTTATTGAATTACCTGAAAGTTGAATAGTGTTAATCCGACAACTTTCAGGTAATTCAATAAAACCTTGCGCTTTCCCGGCTTCTAGGGAAAGCGTTTCACCGGACCCCAGCCTAGGTTCAAGCGCTTCCCGCATGCACGGCCGGGAAGCGCTACGTGCTTCCCCGGTAGCGCTTCTCCATCCCTCCCCTCCCGTAGGCGGCCAGTCTGGCGGTGGTCGCTAGGCGAAGCCTAGCTCCCTAGCCGTGCGGCTGGGATTGGTCGGTAGGCTTCGCCTACCTCCCTAGCCGGGGCTGGGATTGGTGGTCGGGAGGCTTTGCCTCCCTCCCTCGCTCCGGAGTAAGGATGAGATTCGTTGGGATGCCTGCCAACCAAACGTTCCTCTATCCCTCCCCGTACGAAGGCGAAGGCGAGGGCTTTTTGCACCTGGAGGTAGGCTGCGCCTTCCTCACTCATGGAAGGACGAGATTCGTCAGGATGCCACCCAACTAAACTAATCTCTATCCCTATCCCCGGGGACCCGGGGCGGGGATCCGGTGGGAAGCGCGCCGCTAGGTTTAGCCGCCATTCTGGCTCAACCTCCGGGCCCCCCCCCTGACGGCGAAACCCCCGGCGCGGGGCGCGGAGCGCTTCCCCGCTTCCCCACGTGCGGGCGCCGGGGAAGCGCAGCCCGGCAAGCCTTCTTCCCCGCCATCCGTGTCGTGGAAGCGCATAGCGCTTTCCGCATACGTGGGGGAAGCGTTGCCCGCGTGCCGGGTTCGGAAAGCCGGCTATTGAGTACCTTACCTTCCCTGCTGCTATTTGGCTGGCTGCTGCTTTTAGCAATGCTTTCTGCTTATTGGGCTTTGCTGGGTTGTTGGCTTGCTTGTGCTGGCTCGCTGGTTGGCTTGAACCTCATCCTGAATCCTAGCTTGCGGGCTTGCTGGCAGGCTTGCTTGCATGCTTGAAACTCATCCTGAATCGTGCAGGCTTGAAACCATGCATGCTGGCTTGCTTAAAACCTCATCTTTCACCCAGGTGTAAAATCTATCATCCCATACGAATGAATGGCTTATTGGCCTTATTTTGCTCTAGTAGAAACTAGGGTCGGGATGCTTGAACCGGCTTGAACTGGGGGAAGCCGCTAGCTTTCTCGGCAAATCGCCTAGCGTAGCGCTTCCCCCTTAATTTATGGGAGCCGGAAGCGGAGCTTCCATTTCTTTCAATTTTTTCTGCAACGCTGTTAGGCGCGGAGCGCCGGGAAGCGGAGCCCGCTAGAGAAAACGCGGGGAAGCGCGAAGCGTCGCCTTCGACCCGGGCGCTTCCCCCCGCCTATTGGGTAAATAATAGAGCCAGCCTTGATGGGCCTTGGGGGCTGATAGTGGAAGCTAGGGTAAGCGCGTAGCGCCCGACCCGGGGAGGAGCTGCGGAAGGCGCTTGACCTTAAGTAGTGCCCCCATACTTTGACCCGGTCGGGGGAAAATCTGAAGATCGATCTTAATCCGAAGGAGCCCAGGAGATAGCCCCCGCACTCGACCTTAGAAAGATAGGTTGCTCACGGGGCTTTCCCATCACAAGGAAGGAGGCGGGGGGAGGGAAGCGTAGCTTCCCGCTTTCGCCCTTTAATTAATTATTTAATGAATGAAAAGTGACTTTGGTTTCCTTCTTCTACCAAAGACATGTACTTATATGTAAATTCTCAGACTGGTGGAGCCGTATTAGCGGTAATATCCGTTTATGATGCTACGCCATTTTCAAGTGATACCAGATGTACATACAATTTGTATGGGATTGTTGGCAACGGTCCGGTGGAGAGATCACCAAACGTATCGCACTACCTCACGCTTAGCGCCAATGATTTCTATGGTTTAAAACTTTGCCTTCGCCCAATTAGTTCCAGGTAGTGCCGGGGAATCATAGCATGGCATTCGGAACCCGATAAGTTCTTTCAGGTTACTAGCAAGGGCCGAAGTAGCCCGGGCAGGATTGTTAAACGAATCGAGAGGCGGTTGTTGAGTGAATCCATCCCGCAGAAGGTCCACTCGTCCTTTCGCACTCCTACATACTACTCAACTCCTATAAGGTCTACAAGGGGATTCGACTACGGCAGGGGAAAAACCTTGTCAGGAGGTGTCTGGGGGGTGTGTGGTGTGTCATCGCATCCCGTAAGAAAGTACAGGGGTAAAACGATGGGCAATAGTCGATGTACGGAACAGTGGGTGTGCCGGGATCGTGGCGGGCTAGGTGAAGAAGGGTTATGTTGTTGTGGGGGAGGTTGGTTGCCACAGGCACGCATACGGGTGCGAGGCTTAGGGGAAAGCCTTCTACTTAACAATTTGCACTTCAGTGGTATGCACGTTCGACAAGTCCCCGTGGCCCCGTGGGCCTCCACGCTGGGCACAGAGGGCCGTAGGCCTGGCGGAGGAGGCGCCGAGTCGGGGCTGGAGTCCTTGAAGTGACCGATGCTATTGGTAGTCAGGGCCACCTTCCGACGCTACGCCGGAAAGCAACAGGGAGGGGGGGCGACCCTAGCCAAGTGCTACCGGAAGAGCAGATCTTCCGGAATTGGAGGTGAGGAACCGAACCGGAGTTTGGTTACTTGCCCGGCAAGAAACAAAGAAACGGCTGTGGGAATGCTCACTCCCAGTACCAGGTTTGGGGGTGCGTTCCCCGGGTAGCACTTAAGTGGAAAGCGGAGGACGGCCGAGGCTAAGAGTGGCCCCTCGCTCCGCGGAGTACTGAACCTGGTAACGAAAGGGCGCGAGAACTGGTTTGTGGTGCCCGATGCTGTCTGTTTCGATGCCGGAAACGTGCCGACCACCACTTGTGGGCGGACAGCCTTTGTGAGGGGTGCTAGTCGACGGGAGAGATCCTGCGGGATGCTCATAGGTGGCGCGTAGCGCGAAGGCTAGTTGGCAAACCAAAGTCCGCACTACTTCGCGGCCCGCGAAGCTTCGCCGCCCCCCGGCCCAAACCGGGCCGGGAAACAACAGTGCGGCCCGCAAACCTTAAGTGCGCTAGCTTTCACCGGACCCCGGAGGGATGGGTCCGGTGAAACGCCGCGGGGAAAACGCGTAGCGAAAAAAAACAAAACCGACTCCCTTTTTTATGGCATATTTCAATCAATTTGTTTTCCTTTCGGATTTGCTATCAAGAACAAAATTTGGACTCTACTCGGATCTGCGCTCAAGGACTTTCCCTATCTACTATCGTAGGCTACACATGTGAATGAGTCCGGGCCTAGCCTGGGCGGTCCCCCCCCTGGATTCTCCCGAATGCACGCGTAGCGCCTGCTGATATCGGCTCTGCGCAGGTTTCTTAAATTATCGAATCCTTCACCCTCTTTCGCGTGAACTTTTCAATTCGATCCGCTGCTGTTTCTGCATCCCGATGGCCTCTGCCTTCGCATCCGCTGCTCCTGCGAGCACATCTGGGTCTGGGTCCGCTTCCTTTTTTCAGGTTCGCGGTCCCTTTTCGGCTGTGGCTGGCGCTTCCATGTCGTATTCCGCTGGCGCTGGTGCTAAGCCGCGACTGGATCATCGGCTTCGAATTAGACTGCTCTAATTCTTCACGTCATCAACACCCAACACCCAAATTATCAACATAATACTCTGGGACTGAGACCGCAAGTCTAGGCAGCTGCCGAAGAGGATTTAGGGAGTCGCCTCTTCCTGCTCCCTCTGTTTGACGGAGTCACTTTCGGTCGGATAGGGTCCGCGATCTTTCGATCATCTTTCTCGCGGAATTTGCCGCTCTCGCACGATACGAACCCACCGAAGAACCTGACCGGGTCTATCGTAGTCGCCTTTCGAAGGATCCGCCGAGCCACGTAGTGTCGTGAGTGAGTTCGTGGTTCTATATACTTATTTTGGTGTGTTCCATTGTTTGTTCATTTTCTTCTTCCATTCCCGCTTTGATTTTCTTCCATTCCCGCACAGTGGCACTTTTCCTTTTCGGATTGCGGGTCGTCATTCTGTTTCTAATTACTAATTTATTGGTGGTAGCTTTGGGTTTGTGTTTCCTTTTCAGATCAGTGCTTGGCCTAGGGTCATTCTTTTGATCATGAATTTATTGGAAATTTCGTGTTTGTGGTTCCTTTCCAAGTGGTGCATCGTTTTCCAGTTGTCGCAGCCTTTGAAGTATTCCATTAATCCCTTTTTCTGGGTGGCGTTCCAACCCTTTTTGATTAGTTGAATGATAGGGGCGCCGCTTTCACCGGGGGAACCCATAGGGTTCCCCCGGTGAAAGCGCTTCCCTGGCGGAGCCGGGAAGCGCGTMGCGCKTCCCGGGCGAGCCTCACTCTTCCTTGTTTTGTGGCAATTCCAGGACGTATCCTAGGAAAACCACTCGGAGTACCCACGTGCTTGTAGGCGGATCGTGTTTAGGTGGGTGCGTATCCGGTCCTCCACCTCTTGGGGGGATCGTCCTTTCCTAATTCCAACCAAGAAGTTGTCGGCGTATCTCACGTGGACTCCTTCTTCCTTGGCCATGAATTGGTCGAGGCTTTTTAGGTACAGGTTCGTTAGTAGGGGCGAGGTCGGCACCCCTTGAGGTACTCCTCTCTTTATCACCCATTCTTGGGTGCCTTCCCTTATCCGGGTTTGTGTCACCAGTTGGCCAGTTTCTCGAGTTCCGGATCTCCGATCGCTTCGTGAATCTCTTTTAGGAGAATTCCGTGGTCAAGTCTGTCAAAATTTGACTACGTCGAGCAGAGTTTCTTAACTTCCTTCCAGCCGCTTACCTCTTGGCATGCAGTGGCACACCCTCTTTCGTTTCTGAAGCCGTGGGAGTTGTCATGGAATTGAAGGTCGATGCTCTTGTTCGCGATTTCGAGCATCGCCCTTTGTAGCAGTTTGTCCCTGGGATTGGGAATAGTTAGTGGCCGGTACTTCCCCGGTGTTGATTTAGGGATCCAGATTCTGCGCAGGAGAGAAAATTACCACTTCCCGTATACCAGGTCACTGGTAATCTCCATAATCTTTTTGATAGAAATACCTTGTTCCCTCTCTAGTCGGGAAGGTTGGTAGGCTTCCAGCCATTTGATCACTTCCCAAAGTTTTCCATCGATCCTAACTATTTCCCTTTCTTCCTTTTTTTCCTTTTAAAGCCAGGTTTGAATCCCACATTTTGCCTCCCGCATTTGGCCTTACTTTAGTATTTCGTAAGGGTGCATGAAGCGTGTATATATACGTTGTTTTTTCCGATTTACGGAGGCGTAGCGCAATCGTAAGGATAGGGTACGCAGGCAAGTGGCCCTATCTGGTGGGGCTCTCACGTTCTCGTGTCCTCTCCCGGTAGGTCGAGTGTCTAAAGGCGGGGGAAGCGATCGCGGAGCGCTTCCCCCCGAGGGCGCGTAGCGCCCCGGCCTCCGCCCATATGCCTGTATCTTGAGTTCCCTGACCTTCTTTTTTTGAGAGCACCCCCATATGCTGTATCCCGAGCCTGCATTTTCGACCATGGAATGGGATCCGAGCCCGCATTTCCGAGAGCACCCCCCGGAGCGTAGGAGCCCGAAAAGGTCCAGTGTACTGGTGGCTACCAACACTCTGCCGGACCCCAGTGCGAATACAGCCTGGCGTACGCCCGCACTAATGAGGAGGGGGGGCCTGTGAGGCTGTCAAACAATGGGGTGGCCTGCTGTCAAAGGGTAAAAGCTAGACCGGGTAGGGGCCATGGAACAGGGGTAGGGGGTACACCTAGTGGGGAGGGCCGAAGGCCGAAAGGCCTGAGGCCGGGGAGGGGCCGGTAGGCCCCCTCCCCGGGTACTTTTCCTTAAATTGTAGGCCGCGAGAAAACAAAACTAAATGGATGGATCTCGCTCACGAGGGCTTGGATCACGCTTACGATCATCGGTGGGAACTAGGTCTCGATCACGATCTGGATCTGAATCTGGGGCTACAGGAACTGGACCAGCGGAATCCACTGCGGAATCGGAAGAGTGGGCGGCTGCGTACGCCCTATCCTACCCTTGTGTGGGTGCTTCCCCCGCCTTCGCCTATGGTACTACCGTAGCTACCGGTGGTGGTACCTCCGCCGTCTATGCGGGTTCTACCTCTGCCTCAGTAGCCGCCTTTTTATGGTAAATATGTATCCGCTGCTGTCTCCCCAACTTATGGTGGGTATGGAACTACTTTAGTTGCATATAGCTAACGAAGGTCGGGACTGGCCTAGGCGCAAGGCCCCCTGTTCCCTCCACCTACCAACGCTTCTGGGGAAACTGATGGTGGGTATCAATATATCTCTTTTCCACCATAGGTCAAAGGGCGGCTATATATGCTACACCGAAGTATGCTCCGGCGGTAAGCTACTGGCTTTGGATCTGCCTCTCGAGCACGAGGGTCGTATGATGAATCAGACTATCGATCACGAGCATCAGACTCTGTTGAATCACACTCACGAGAATCCGGGCATGGATCTGGCGCCGGGGTATGTATCTGTTGCTAACGCGGGCTATGGCTCTGTCTTTACTGGCACTTGGTCTTGATCATTTTTTGGATATTGGTATGTATCTGGATCAACGTACTCTACTGAAGAACTGGATCACTTGCTTACATACGTGATTATGCAGCTGGCCCAGGAACAGGCGCTGCTGACTCTTCTGCTGAAGCGACAGAACCAACTGCATAGACTACATAGTCAACAGAAGCAGCTGGATCATTGGCGTTGGGTGGTTGGTAGCATGGCTCGGCTGCCTAGGCAATGGGCTTCTTCTGGGTCAAAATCTGAACAGCCGCAGGGCGAAGGTGCAACTCGAAGGGATGCTGCTAGCCTAGGTACGCGTCTGGATCAGCCACTATAGTGCTTTGTCTTTGTTTCTATAGGATCTGCTGCTCCAACCGTATCTACTTGTGATGTACCTGCCTTTGCTACTTCTGCTATCGTAGCCCTTGCCGCTGATGATAATGGGTAAACCACAGCAGGCTATGCTGTCATAGCCATTGGATCCACCTAGGCTCGAATTCGTCGAATTTGATCGCAGCACTGGTGGAGGGTCCGAAGGCTTACCTGAGGCGCTGATGGTGCTACCTAGCTTTAGCTGTCCCCCCACGCCGCCCTCCGTCTCCCCGCCCCGGCACCGTTATTCTTACTATTCTCGCGGTGGCCGGCCGGCGCCCTTCAACCATTTTTTTCTCGACTGGAGAAACATCGACACAATCGACACGATCGGCATGGTCAGCATAATCAACACAATCAGCATGGGGGTCGCGCGCTAGTGGGTTTCAATCCTTCCGCGCGGAAGCCGTTGCATGATCCACATGATCGGCATGAGCAGCTCCCTCGCCCAACCGCTGCTCGTCCTCCTCGTAGCGCTCCCACGCCCTTTTCTCCTCGCGGCCTCGCTGATTGTGGTTCCTCTGAAATCATCAGTTTCACCATGTGAGACCCGTAGTCTCTCTTCAGCGGTTCTCCCTAATGGTCTAAGCTCAGCCGGCATTCCCACCCTCCTGCGTCCTCCTCTTTGTCACTACATCCCTGTATCCTTTGGAGCAAATGGAATCATCCAGTGCATCCCCGAAAGAAGAGGAGGAAAGGGGCGGAGCCCGGGGAGGGGGGGACCCCCGTTAGGGGGTCCCCCCCTCCCCGGGGCGGAGCCCTTAATTTCTGCGCTTCCCCCAAGGACACCATAACGGAAAGCGCTCCGCGCTTTCAGAGAGGGGGGAGGCCTTCGGCCCTGCTACTCGCACTTCCCAGCCGGCTTGCGGTGGTATTGCTACTCGCACTGATACCCTAGAGGGTACTCGCACTGATACACTGATACCGCAACGTGGTATTGGTACTCGCACTGATATCAGCGGGCTTGTAGTGGTATTGGTACTCGCACTGATACACTGATACTGCAACGTGGTAGCCTCTGGTCCCCTTCGCTTATGAGTGTGATCCACCCGGATCCCACTCAACGCTCAGGGACCGGAGGATAAAATGCTTGAGATGGCAATTTACCCGCCGGGGAGGGGGCCGGTAGGCCCCCTCCCCCGCCTTCGGCCCTTGCTTGGTCCTGGTGCTTGGTCCTTGGTTCGAAGAAGGAGCCCTTGGGGCCTGGGCATCGATTCCGTCGCAACCAAGCGACGTTTCCGGCAGAGCGAAGCGAGGAAAGGGAAGCCGGTGCAGCCGAGCGAAGCGAGGAGAAGGAGCCTTTAATTTCTGCGCTTCCCCCTTTCAGAGAAAAGGGCTCAGGTTTCAAAACCAAGGAGCCCGGGGAGGGGCGGAGCCCCTCCCCGGCCTTGGCAAGAGGGAAAAGGGCTCGGGGACACCCAACAAACTGGGGAAGGCCCGCCCGTAGATAGATTTCTTGGCTGGTCCGTAGGCCAGGGGCACTCCCTGACCTAGGCCGTAGGACCAGGGGCACGGTAATTTTCAAGATTCCATTTTGCGGTACCGNNGCCAGCGATAGGTTCCAAGGAAGCCCTGGCCTTGGTGCGGCCGAGCGAAGCGAGGAGAAGGAGCCCGGGGACCCCCCGGCACGGGGGTTCCCCGGCCTTCGGCCCTTGCGAGCGATACCGAGCCAGGTTCCGTCCGAGCAAAGCAAGGAACAGGATCCCTTGGCATGGCCTGGGCAGCGATTCCTATCTAAGGAAGGCAGGGCGCCGNNAGGTAGGCAACGAAGCCAAGGGCCGTCCGAGCGAAGCGAGGAGAAGGAGCCCGGCCCGTCCGAGCGAAGCGAGGAGCAGCCAGCCGAGCGAAGCGAGGAGAAGGAGCCTTTGGGGGCCTGGGTATCGATTCCACCAACCAAGCAAGGTTCCGGCAGAGCGAAGCGAGGAAAGGGAAGCCGGTGCAGCCGAGCGAAGCGAGGAGAAGGAGCCCGGGGAGGGGCTCCGCCCCTCCCCGGCCTTCGGCCCGGGGAGGGGGGACCCCCCTAACGGGGGGTCCCCCCTCCCCGGCCKYMGG
>Contig116+214916022_2
TTCTTGGTACTTAGGCAGGGCTTTCGCAGGCCGGGAAGCCCGGGGCTTCCCGGGGAAGCGATAAATTAAAGGCTCCTTCTCCTCGCTTCGCTCGGTAAGGGCTTGGATGGCAGCCTCGCTTCCAGGGCCTGGTTTCCTTCGTCAACCAGTCCCTGGCTCCTTCGGTTCCCAGGGCCTGGTTTCCTTCCTCCGTCCTTCGGAGGACCCGGCTGGTTTCCTTCGTCAACCAGCCAGGTATTTTGTTTGGTTTCATTCCTCCATCCGTCCGTCCGTTCCCTTACCCTTACCGAGTACTCTTACCGAGGCTTAGCCGAGTCAAGGAACCAAGCCGAGGCGTATAGCCGAGGCAAGGGACCGATACCAAGCGAAGCGAGGTAGCTGCGCGCGCTTACCGAGCGAAGCGAGGTAAGCACGCTTACCAAAGACAATAACCAGCCAACCACTAAAGGGACCGAGGCGGATAGCCGAGGCGGGGTGCCGGTACCGATACCGAGCGCAGCGAGGTAGCTGGCATCCAACAAGCCCTTACCATTACCAAGCGAAGCAAGCGAGCATGCACGCACGTGTCTGCCGAGGCAAAGCCGAGGCAATGCTGCCTCCGTCCCTGGTTTCCTCCTTCCGTCCTTCGCTGCTACGGCCTTACCTGCCTGGGGCCTTACCCGCCTGGTTTCCTTCGTCAACCAGCCTGGTTCTATTTACTCAATTTTCCTGGCCTGGTGGCCAGGAAACCACGGAGAAGGAACAAGGCCCCGGGGGAAAACGCGGAGCGTTTTCCCCCGCTTCCCCGGGCTAGAAGGAGCCGGGGAAGCGCTCCGCGCTTCCCCAGGGCGGCACTGAACGGGGAAGCGCGCCCGAATGGGAAGCGCTTCCCCGGGATGACACGGGAAGCGCTGCGCGCTTCCCCATGGCGGTACCGGCAGGGGGGGAAGCGCGGAGCGCTTCCCCTCGGAGCTCTGTTGTGTCGAGGTATATGTGGTAACGCATGCCCGCGCTAAACACTATGAACCGCGGGCGGCCAGCGGCGCTGGCCCTTGCATAGCCGAGGCTGCAAGCCGAGGCCGGGTTAGCCAGCGCCGGAGCCTATACTGGGTACCGAGTGTCAACGAGGTGCTATAGCCCGAGGCTGCAAGCCGAGGCCGGGTGCCGTAGCCTGCCCTCGGCTGCAAGCCGAGGCCGGGTGCCGTAGCCCGAGGCTGCAAGCCGAGGCCGGGTGCCKWMGCCTGCCCTCGGCTGCAAGCCGAGGCCGGGTGCCGGCAGTGGGAGCCCTGGGCCTAGTTTGTTTTAGCTGCCCGCTGCTTGCCCTCGGCTGCAAGCCGAGGCCGGGTTATTGGCGCCGGAGCCTATACTGGGCTACCGAGTGTCAACGAGGTGTATGGGCTACCGAGTGTCAACGAGGTGCTATAGCCCTCGGCTGCAAGCCGAGGCCGGGTGCCGTAGCCTGCCCTCGGCTGCAAGCCGAGGCCGGGCCGCCCTCGGCTGCAAGCCGAGGCGGGTTTAGTTCGCGCGCGCTATACCGAGCGATGCCGAGTCCAGGGCTGCCCGCTAGCCCGAGGCTTAAAGCCTCGGCGTGGTTAGTAGCTGTAGGTTCCAACGAAGCAAGCGGTACCGGCGCTAACCAGCGATCGGTTCGAGGGAAGCCCTGTCCTTGGGTGCGGCCGAGCGAAGCGAGGAGAAGGAGCCTTTAATTTCTGCGCTTCCCCGGCCCCGGGCTTCCCGGCCTGCGTTGGCTAGTTTTTTGCCCGCTCCGCCCCTCCCCGGCCTTCGGCCCTAGTCCATCCTAGAGCCCTACCTAGGGGCCGGGTCCTCAGCAGTCCTCAACAGTACCGGCCTGTGGTCTCAGCAGTGCCTACCGCCGTAGGCCATCCATCAGTCAGTCATCCCGGCCTGTGGCCTGTTGCCCATATCAGAGCCCTACAGCCGGTTCCTTCAGCAGCCCATAAGCCCTACCGCCCGCCGGTTCCTTCGGCAGCCCAACAGCCCAATGGGCGGGGCGGCCTTATCAGTCCTCAGCAGTGCAGCAGTACCGGCCCTTCTTGCTTCGCCTATAGGGGATTGCTTCGCCGTCTCACACTGCGTAGGCCTTGTCAACCAAAGGGGCATGCCGGGGAAAACGCAGCGTTTTCCCGCGGCCCTTCAGGCTTCATCGAGCCGACGAAAGAAGTAACCCGGCTCCTCATTGGAGGCTCACAGGGCTCAGCTTTGCCTCAGGTTCCGCCGCTCATAGGGCTTAGGGAACCGCCATCCATCAGTCATCCCGGCCCTTTCCTCCCGCCAAGGAGCGCTAGGCTATGGCCTGTTGCCTGCAACGACGAGACAACGTTCGAGGAGGAAGACCTGTGGCCTGTAGCCTGCGACGACAAGACAACGTTCGAGGAGGAAGACCTGTGGCTGGCCTCAATCTATTTTTGGCGGGGCTCCTGCCCCTACCCTGTATGGGGCCCGGCAAGGAAAGGAGGGTAAGGGCAGCCAGCCCCTAAAGGAAAGGCAGCCAGCCAAGGAGGAGAAGGGCAGCCAGCCCGGACAGTTCCTCCCCCACCCCTTCCCCAAGTCAGGGCAAGGTAGGCGGCTAGAAGGGGTGAAAGCGCCCGGGGCCTAGCCGTTAGGACTGCCAGCCTCAAGCCCGGCAGGGGGGGGAAGAAGCGAGGAGCGCCCTCCCCTATGATAAGAAGGGGCTTTTCCGAAGGAAAAGGCAGC
>Contig117+268957871
TTGGGAGGCACGGAGTGCCGTAAGGCACAGGGTTGAAAGCCGGAAGGGGACCTACTCCATATGCGACTACTGAATGCTAAGCAGCCTCGGGGGAGAAATCTGAGGGGAAGAAATCCATATTCTCTTCTCGATTCCGAAGAGATAAATCAACTCGGCTTTTCGACTATTATCATATAATAATAGAATAGATAGCTTCGCCGAGCCGCTTCCCGCCATCTTTCAAAGAGGCCGTAGTCATTTGGTCCCTTTCGTCTAGCGGTTAGGACATCGTCTTTTCAGGTCGAAGACACTAAATCAAGTTCCGTAGGGTATGACTGGGCTACTGCATCCCACGCCAAGCTTCTAAGGTTAGGCCCGGGCTCTTAAAATCGCTTTCCCTTGCCGGTGAAAACGCTACGCGTTTTCACATCAAATCGAGTGCTTCGCACTCGATTTGATGTGCTTGGGGCAATCCGGAGGCCGAAGGCCGTAGGCCGGGGAGGGGGCCTACCGGCCCCCCCATCCCCGGGCCGGAGGCCGAAGGCCGTAGGCCGGGGAGGGGGCCGCCGGCCCCCCCCAAAAAAAGCGCGTTGCGCTTTTTTTCTAGCCTAGCGCCTATCGGCTAGCATAAATGCCTCCGCAACTAGGGAGAAGGGGTGCTGTCTCTTCATCCCGCTCTTTACTTTCTTTCTCACTCTGGCGGTGGCCGCGCTAACGGAGGGGTATTGTTGTTAACCAATAGCCCAAACGAAGTCCTAGTAGCGAGCGAAATGACTTGATTTTTGGGAAAAAAGGGCAAGAGGCAACCGCTGAAGGCCCTGATGGCGATATTTNNTCTCATTCCGCGCCCCGAAAATGCCTTGAGTTGGGGCGAAGGCCGGAGGCCTGAGCCCTCATCAAATCCAATCTCGGGTTTCTGCACCAGAAAGCAGCCTTTTTCATAAAGCTTTGGCGAGCACCCTAGTAAAGGGAAGTAAGGTTATCCGGTACCTTCTCCTTGCCGTGTCTCCGACATTCCTGGTGGCGATGTCCGCCACCACTTATGGTTAGTGCCGGGACTCGGATTTTCTACAGGTTCCTTCGGATACTCGACTTCTGATTAATTCAATTAAGGAGCAGGAAATTGATCGGTTTCCACGCGCAGAACACCTCTGCTTGATCTCCACAGAAAATCACTGTGTCGGAATTATTCAAGAAGAAAACGCAGAACGCAAAGCAGCGTTTTCACAAAGAGGGCACTTGACTGTGCTTCATCGTCGAGGTCCCCGAGAAACAAGGGGATATGGGCTGCTTTCATCTATCCCCCCGCTGGCTGCCGCCTTCACGATGGCATCGGGTGGTTTGTTCGTGCCGGCTCTCCCCCTCGGGGAGTGGGCGGGTGAACCCACTTATTTTCCAGGTGGTCAATGGTGCGGTTGGATGGCTGACCTTCTTCCATAGGCCCCGCCCCCCGGAAATGTCTTGCGATCATTGCCTTGCCTGCACTTTTTGAGGTCGAAGAGATGGAAACGCGAAGCGAAGTAGAGAGTGCGGACCGTGACGTTTTTTGGTCTGTGCCTGAAAGCTATTTATGGCAATCCTTGTTTTCCTCCGAGCGAGCTTCTCATTCAGCCGGGGAATTCGTCGCTTCCCGCATTAATGACCGACATCAATTTCTCGGTTATTCTACCGAAATATCAGAAAGAGATTTCTGGCGCCATTCCATTATCTCGGAAATACCAGCATATTCCACTTCAGATGGCGGAGAAAAAAAGAGAGATGTTTCACCCAAATCGAAGCAGCAGTTATTAAAGCACGGGAAAAAGCGTTAGCTCAGGCTTGCTATCGCTCCTTCCGAGGACGCTTTCCCCGCCTCCTTGGATTCATATTCGTATTCCAGCTTCAAGCATTCATTGGATTGAATATACCATAGAACACAAGTATTTGTGTATAAGAAGCCTAGTTGGTCATGGTTTCAATGCCTGCCATGTTGGTAGAGGCAGAGGTAGAGGGTGAAAGCCTATGGAAAGAACGTGAAATGCATCATTGGCATCCCCCGGTCAATCCAATTTTGGTTTTGGAACGGCCTTTTCCCTTTCGTTGAGTGAGAAGCCTAGATCCTGGGAGCGGCCTCCAAAGTGTTATCGCAATGATAGCATTATGGTGGAGAAATATCTGAGTTGGGTGGAAGGAAAACAGCTTTGGCCATCATACTCTAAACAAAAGCTATTCGTTAACCTAAACAACGTGAAGGAAAACAGAGAACCCCAACTCTGGGGCGAGAGAGATCGAGGCCGGAAAGCGTTTTCAGAGAGGTTGAATGCTTGGATCAGGGATAATCGTTATATGATTGTTATTCGTTTTCTCTCCCTCAAAGGCGTTGACGCCGAGAGAGCGCCTTCTCTGGACCCTTAGGAAGAAAGCGCGAACCCAAAACGGTCGAGTGGATGGACGGGCCTCCCCCGGGGGACCCGAAAGAAAGCGCTTTCACCGGACCCCGGCTGGGGTCCGGTGAAACGCGGAAAACGCTGAGCTCCGGCGCTACGCGCTTTGGGGGAAGCGCAAGGAGCGCTTCCACCCGTAACGCTACGCGCTTTCCCGGGCGAAGCGAAGCGCCGGCTAGCTTCCCTCCCACTCCTTGCCGGAGCGTAGCGGGGCGCTACGCGCCCCGGCGAAGCGGAGAGGAACGTGTATAGGCACAGAGTGCCTACGGTCCCTCCGGGAGACGAGAAAGAAAAGAGGCGAAAGAACCCAACGGGGGCCCGCTTTCTTGGCGTCTTAGCCCCGAGGCTGGCTGTAGGCGCGGGAAAGCCAAAGCGGGAGCGTTAGCGTTTGACCGCCTCTACTAGGCCAAGTAAAGCGCGTTGAAATCTTTACCCAGTACCTGCACTCAGTTTCACCGGAAACCGAGAGGCGGCCTAGGCAGGGGCACCTCTCGGACAACCGGAGAGGGGGTTTAACCTGGAAAGTGCTTATCAGCCCTTCGTCCCGGACCGCCCAACAATGAAAGGAGAGATTCAAACCGCTCAACCTACAGGAGGGGCGGCAGCCGGGTGCTGATAAGCACACTTTCTCCCTCCCGCCCGGAGAGAATACGATAGCCTTAAAGGGACGGACGACGTTGGCTACCCAAGGGGTTTGCGAGAAAGCGATTCGCTCGCCGGGGAGGGCAAGGCAAACGCGAAGCGTTTTCGGGGAGGGCGCCGGGGGGAAGCGCGAAGCGGGCCGAAAACGCCTAGTTTTCCCGAGCGCGTAGCGCCCCGCCCACCTCTAGAAAATCGCTGCTTCCCTCGCCGAAAGGCTCCTTAGAAAGGTCTGGATCTCCTCCTCAGGTAGGGCTTGAACCTACGACCAATCAGTTAACAGCCGACCGCTCTACCACTGAGCTACTAAGGAACAATGCAGAGGGTCGAATCCTATACGCACGGCTGGGATTAGCAACGCCAAGAACCTTGGTTTCTATTAGACAATATTAGAAGGGCGATATGCCAAGCACATTATGTGTATCGAGGCTTAGACCGCAATAATTGGCAGAAATTGCACAATTGCTCGAAATTCGAGACTCGGGAAAGCGCTGCGCTAGCCTACGGCCAACATTTCGCTGGCGCGGAATAAGCCTTTTTCTCTATTAAAATGACTTTTCAAAAATCTACCCAGCCTTAAAGTGAAAGAAAGTTGGCGTGGCGGCAACTCATCAGATCGAGCATTTCTTCCGGTCGAGTGCGGAAATCGCACTCGAAATTCCGCGTTGCTTCCCCCGAAGTATTAGCCTACGCCCCTCTCTCCCTTCAGAGGGGCTTGCCGCCGCTTTCGACCTTTGTCCGAGGTTCCTAGCTACCGGGGCGAGGTTAGGAAATTGCTGTAGGCTTATCCCCAGGGAAAGCGCGGAGCGCCAAGTTCTTGTTCAAAGGGTAGCATAGCGCACAATGAACGCGCGCCGTCATCGCCCAACACAAACTGCCATGAATATCAAAAACAGACTAGGGGATGGGTGACCAAGGCTTTAAAAGCGCTACGCGCTCGGCCCATCCCCGGTTTGTTGGTGGTCGTTGATCCATTTTTCTTTCAGATTGACTCTGAGGGCCGGAGGTTAAGAACCTCCGGCCCGGGGGCCTACCGGCCCCCATCCCCGGCCTCCGCCTCCGGCCCGCCTTACCCTAAGTGGGTTTTTTTTCCTATTAGAATGGGATCTCTAATGAACGGATCTGGGTGTGAAACTACTCGTCGTGCTGGCTTAACCTGGTCAACTGATTCCAGGGAATTTGCGGGGCGTTAGGCCGGCTGCTACTAGGTCTCTAAATGGGCGTACCTAGATTATTATTAGTGGTTCAGGATCAACGGATGCTGAAGCTATTGATGGCACGGGATCTGTATCTCAATATGGATCTACCACCTTGCCCCTGCATTCTTTGCCTATGCTTCTGCTGGTGGGCCGGGTGGAGATCAAATTGACACTACGACCTCCTGCTACCTTCGTCTCTGCTGGATCTTAGGAAACTAGGGAAGGGATCAAAAGGAACAAGTGAGGATGCTGGAAGGTATGCTAGGCGAGGTGTTGGCTCTGGGTCATCAACAGGGTATGGTCCTGTCTTTGTCTCTCTCGCGACCTGCGGGGTATGCTATGGGCTTTCGAACTGCAATTACGAACTGCAATTCGTTGATCTGGCGTTCCGTGCTGGTGGTGGATATTAACCACCAGTGCTATTGTTTGCGTTGCAATCGCCTCTGTCTCTAATGCGTAGGTTCTATTTGTGTTGAAGTGTCTTTACTCCCACGTCTATAGGTGCCGCCTTCTCGAGGTGTCGCCTACTCACCCCTCGGACTTGATTCCCTAACACATATGGATTGGGGGCGTTGGGTCACACATGCCCTGGGGTGAAGGGCTGGGACAGGCAAGGATGCAGGGATAGATGGTGGTGAATAAACCACCCATTTTGTTGGCCGGGTCAACTTCACTTGGTGCTTCTTACTCTGCCTTTGCCTCTGCTATCCCCGGGTCAATCACCCCTGCTGTTCGATCTGCTTCTGGAGGGCTGCGGGAAAACTTTTCAAGTTTTCCCGGCCACCTCCGTGGGCTTCTCAATTTCGATCTTGGCAATCCTTTACAATCAGAACCTAATTAACTTATCATGCACAATATGCAGCTCAAATCAATAGTGCATCGTATATAATAGCGAGTGCGCATTCCCTCCCCTACTAGATCGGGGGAATCGAATGAGCAATTTCACTTGATAAACAAATCTCATCGAGACACTGTAGTAGTACACCCCGTCGAATTCAGACGAGTGCATCATCTCAGTGCGAAGAGTGCATCGTACTATATAGGGCCCGGGCCGCGCTTTCCCGGGCCACCCTGAGTTATCCCCTACGGGAATCGAACCCGTGTCTTCGACATGAAAAGACGATGTCCTGACCGCTAGACGAAAGGGACTTGTTTCGATGACTTCGGAACCTAGCATCTATATACAAAAATTCAGGTCCCGGCACTCGACCCAACGCGGAGCTAACGTTGGTCGATTGCTCCTTCTAGCACTCGACCCTCTTTCAGAAGGGGCTGGAGGCCTGCGGGGTGAACTTCGTCCCGGTCGAGCCGACGCCCGGTCTAAGGCTGTAGCGCTCTTGGGGGGGATTTAGGGGTCCATCCCCACCTGCCTTCCGCCCTTCGACCGGCAGGGGAAGCGCGTAGCGCTACGCGCTTCCCTTAGCAGCGCCCGGGCGCGCTGCCTTCGTAGCGCTCCCGGTCGAAGGATGGCTCTTAGGGCTAGGGGAAGCGCTCACTCGCGCTTCCCCCCGCTTCGCACTCGACCGGCGCCCTCCACTTGAAATCGAGGTTTTCCACTTTTTTACTGGGATTTCTTTTTTTAGCATCTTCACTGAGCGAATCCAAGTCTTCCTAGCTTTGCTCGCCAATCCGAATTCTCGTTATACAAAGACAATTCAAGTTCCCGTTATGCAATTTAATAATGTTGGGGAATCTTCGTGGTTGGCACCGAAATAAAGAGATTTCGGTACTGAAGGCGTTTTTCAATCACTTATCATTCATAATAAGGAGCAGCCGTGGAGTCGGATGAACGAGAATGGCGACCCCAAAACTTACTTGGGGTTCCATCACTACTCTGGCGGCTCATTCGACCAATAGTGGCTTCTTCGCCCCCGTGGGAACTTCGACCGCAACAACACCTTATTGTCCATAGGCCGGCCTCCGCCCGCTGGTCCCCGCTTGAGTTTCCTCACATTCACGAACCAGTAAAAAGCACATCATGTGATAAGCTCCCGCGTCAAGCGTGTTCTGCCGTGATTTCCAACAGAATCATCATTTCACAATAGCATGTATATGGAAATGGATATCTTACAACCAACGGGGCGTAGTCAGTCGATACGCGGCCGCCCAAGGCCGGGAACAAGAGAAAGGCAATGAAAAGAAATCGCAGAAACCCACTAACGCGGGTAGGGGGGTACCGTGGCCTTGTCTTTGCTGACGGAGGACGGGACGTCTTCCCCGGACCTCTGATCTTAGGAGAGTACCGAATGACTGCTGTCGGTGATATCGGTATCGGGTTGTAGAGTCCCATAGGAATGCAAGACAGGAAACTGGTATCTCAATGTGGACATGTGGTCTCGTCTAGATTGAGTCTGTGACCTGCGGAAACGTTGGTTTCTTGGTCTCCTGGCTCGCTTCCGGCCGGCAGGGTTGGTTGGAGCCGGTCAAGGCCTATTCTCTCAGAGGGAGGAGCTCCCCCTCTGTGTTCCCCGCCTCTTGACAGAGGCTGATGGATCAGAGTTGCTTGTTCGCAGGGCCAAGAAGATATCCATAAAAAATCCTGGTGTAACGCTTTATCTCGGGAGCCAGCCGCCCAAATTGAATTACCAATTGGTTGTTAATTTGCCACATTTGATTTGGTTCGAAAAACCTAGTCTTTTTCCGACGTTTAAAAACACCGGAAATCCGCCGTATTTAATGAATTTCTTTCTTGGCACCCTTTTGTGCTTCGTCCGGTCGCCTCTAGATATACTCATTGAATTGGTTCGCCAATATCTCATACCCGAATAATCCCCTGCAACCTACTACTATGCTTTTTCCTCTACAATATTTTGCATTGAAAGCATCGACAAAACTCATAGCTAGTATGATGAGCCGTGGAAAACGCGGGAAGCGCGAAGCTAGGAAAACGCGAAGCGTTTTCCGCGTTTCACCGCCTATGGGGTCCGGTGAAAGCTACCATTCCTTCTAGCCCTGGGGGGAAGCGCGCAGCGCTTCCCATTCGGCCCTGGGGAAGCGCTTTCACCGGGGGAACCCCGCCCCGGGGTTCCCCCGGTGAAGCGCCGGGGGAAAACGCGTTTTCCCCCTAGCTCCGCGCTTCCCCGGGCTCCGCCATTACCCTAACAATTTCTGTTGGTTTTTGACTTTGACTCATTTTGATAACATTTGAATCAATTTGAATTCTTCTATATACGTGATTTATCAGTTCTGTCTTCCTTTTATTTTGTAGATAGATTGATTGATTTGATGATCCGTAGGCCGAAGGCCTACGGTCCAGGTAGGGCCCCGAGAGGGGCGTAGCCCGGGGAAGCGCTAGCGCTTCCCCGGGCCCCCGGGGGAGTGCAAGGCGCCCGGGCGCCMWTCCCCWGCCGGAGACCGTAGGCCAAAGGCCGTAGGCCTGGAAGGGCCCCGAGAGGGCGGGAGATGGACCCTGTGGAAGCGCGTAGCGCTTCCAGGGCTACTACTACGCATTCCCCTAGGCGGATACCGTAGGCCGAAGGCCTACGGTAAGGGAGGGGCGGGGCTCCCCTCCATGAAGGATAGGTTACATCTACCATCTCTATGTAATGACCTGCTAACTACCATATTCCGTAGGGTAGTCGGGTAAGGAGGTGTGGTCTCCCTCTAATGGCCTGTCCACTTACTTAACTACCTACATATCTAGTTATTCACCTGCCCACTCATAGAGGGACGTTGGTGTTAGCCGCTCCAACTCACCACGCCAGTCCTACCTCATCCTCTCTCCCGGTAGAGTAGATGTGAACTAGATGCAGTGACTCGACCTCCCTCTCCTTCCATCCTCTGACCTGATGGTCTCATGTATTCTAGTTGTTCGCAGTTAGGTAGTTAGCTTTCTACTCTTCAGTGAAGGAGACCCAACCCTCTTAACCCGAGGAGGAGCTGGATACATGCTAATACCAGTAAACTCCTCTCACTCTTGGGGAGAGGTGGTGCCGTCTCGTATCCTCAGTGCATACCTGTTCACTAGGTAGAGGGTGAGCTCATTAGGATTAGGGGACCGGCCTCCATTTCCATCCTCTGCTCTAGCCTACATGTACTCTTACTAGTCCCCAGAGGTGTAATGACCTGGTAGGGGTGAATGAGGCCAGATGTCTTCCCCTTCTAGCTAGTCCCTCGATACCAGGGTAGAGTAAGGTACGTAGACTCCTAACCTGTCCTGACCCAATGAGCTACACCCGATCACAGGGAGATCTCCCCGACCAATGTAGTCAGTAAGGATGGAGTCGTGTCCTCTACCTAACTGATGGAGTTTAAGTGAATCACTCTGTCTAACACCTCCTCTACCTCGTAGGAGACCAGTTAGGGACACTATTGTGGTAAGCGCTACGCGCGAAAAATAGAAAAGGACTTTCAACCTGTTTTGAGCTTTTTTTGGCCTTTTTCGCCTTTCGCAGCACCGCAAAAAACAAGAAAGAAAAAGAAAACAAAAACAAAAGACAAAACAGTGCCGCACCCTCACCCTACTACCGCTTTCCTTTGCACTCGATCACGCTCCTGCAGCAGCACTCGATAGGGAAAGCAAACCTAGTGAGGAAAGCGCGCCACAACCTCAGTAAGGCAAGGCGGTAAGGCTTCCGGCAGGATCGATTTTACAATCACTCGATACGGACCCCCACCTGGTGGTAGAGCGCTTCACCCCTACATAGGTAACCCCTCCCCCACCTTTGAGGGGAAAGCGCCCGGAACAACCCTTTGAGTAGTATTGAAACTATTTGTATTTAGAATTCCCGTTGCCTCCGCAACATCGTTCGCGAAGCAAAACCGAACGCCCGCTGTTCGATCACTAAATAAAGGCAGGTGCAGCAGGAGTAAGCGCGTCCCCTTCACACCGGATATCCGGAATCCTCTTTTGTTTTGTCTTTTGTTTTTGTTTTATCACGATATAGGCGAATTCTTGGGTTGGAGAGCGGGCCACCACTGAAGGTTCGGCGGAGAGCACTCGATCTAGCCCACGCCGGATAATTGCTGTCTCGGCCGATTTTCACTTTCGCGCCACTCCCAAAAGGATTTTCTCTATAGAAACAGCCAATAGAACTAAAGTAAGGTAGAAGAGTACTGGGTGTTGAGGAAATGGGGAATTCTAGGGGGAGAAACGGCTCTAGCCTCGGTAGGCTATTACAACGCCGCTTTCCCGAAAGGTTCGTGAATGCATTCTCTTTCCCGGCGTCCACCATTACCTCACTTAAGTGCGACACTGCCGAGCCAATCAAGAGGGCGACGGACAGTTCCTGCTAGCCATTAGCGTTGTTCTCCAAGTGGGACGCGCGCTGCCCGGGAGCCTATCTAGGATTTCGAATGTTCAGGCCTCCGCCGCCTCTCACCCATAGCACAGGAATAGAGAAAACAAAGGGGGGCAAGGGCTGTAGCAGGCCATCGTGATGAGGTAGGCCTAGAGACACAAATTTCTTGCAATCCGGCCCCGCCTTCGGAAAGGAGGAGCTGTGGCCCGAGGCCATCCACACGAGTAAAGTCCGTGCTAACTCGACCGAAACCTATCATATAACCTTTTGACCTGGCACTATGAAGCGCTACAGCGAAAAAAGCAAAATTAATGGGGCCTTTTTCGCTACGCGCTACCCTGGCCCTTGAAAACAGAATCCCAGCGGCAACTTATCAGTTGTGGGAGTATGTGATCCTAGCAAAGCGTTGATCACAGCGCGTGATTAAGCATGGGAGCTCGTTGCCCACGTATTAATGCCGTCGGCTTCGCTCAAACCTCGGTCGCATCGATTCGGAGGGATTCACCGTATATAGAATAATGTTGAACGACGGCACGTCAAGGGCTAGGGGTTAGGGCATCGTCACTTCCTGATGCCGAAGACAGGGTGGTGGTTCGAGTAGTACCTAGGGGACCCGGGGCCATTGCATAATCTGGAGGGTAGGCAGGCTTCCTTGTTCCTGTTATTGCTAGTAGGCGGCACTATCTGATTCTATATACGTGACTGTGACCTAAGAATCAAGGGACGAATCATGTAGCAACGCAGCTGTAGGAATTTAACCAGGATCAGGAAACGAGGCTGAACCGCTCCTGCTACTGCTATCCTCTCCGATGCCACCGCCGCTGATTGATTGATGCCACCGCGCCTGCCTTAGACTACTACAGCGAACCTGATACCCGCATCGATCTTGATCCGCTGCTTGTTGTGATGCACCGCTCATCCACCCGCTATAGATTGATCGACCGGAAATTGGATCGATGGCCTCGCTACCCTTTGACCCTTGCTGTACCGATGCTATAGATGTTTGATTGATGCTCCTGCCCTTACCTTTAGGGAGGGATAGTGTGAAAACCAACAATATTGCCCTAACCGAGAAAAAGCGAGGAGCGATTGACCGCACTCGCGTAATCACATCCAACGGATTTTTCCTGTTCGGTGAGGCGTCTCCCTTTCGTTAGAGAAAGTTGCGTTGAACAACAAGGACGTACGGTGCTGCCCGCCTATCGTGCTGCGTTTTCAGCGCATTTTGAGGCCTTTACGCACGTTTATTGATTTGAAGGACGACCTTTCTTCACGCCCTTCCGATGCATCCAGGGAACTGAAAACCGCAACTAGTGGCGCAGGAGGGAAGCCACTACTGACCTGGTACCCTAGCTAGGGGAACCAAACCCCACTGAGCCCGACCGCAAGGCATACCCTCGCAAACCCCCGCCCTTTAGGCCCCCGTTTATTTTCTTTAAAGGGGCTTGCCGGGGCGTCCTAGGTTTCCTTCTGGTTCCCGGGGTATTGCTCCCCCTTCAAGGCTGGACGTTAATGCCACCTGTAGGAGCATGCGAACTTCAATTAAACGCATGCCTTCGAATTGGTCTATAGAAGAAGACCCTCATAAGACTGGCAGTTTATCCGGGCCCGGCAAGGTTGATTCAATGAATCAGAGAGGCAGCCTTATAGGACAGAAGGTCTTAATGTCTTCCAAACCACCCATTGGTCGTCCCGCCCGGACTAATGAAGGTATGCGGGTCAGGATCCCAAGAAACCGCATGATAGCTCCCAAACACCCCCTGGCCGGGCTTGTGGTAAATAACTACATAACGTTTGTTGTCCTACGCTTTAGGACCAGCGAGCTGGTCCAAGGAATGCAGGCACACTGTGACGCCGGCCTATTCCAACGTATCAACTTGTTAGTTATAACCTAACACGCAACTCCCTTTTGCCTTTATTATAACAGGACTTTCATCAGGTTCAGGTTATTAAGGTGGCCCGCTTACGCTGAGGTCTTGTGAATTACTGATGTAGGGATTTATTAGTGGCTTCTAAAGAGACATCGCATATTTAGAATTGTTGACCACACAACAGTAATTCTTTCTTGGATCCGGGTCAGAGAGATGCTTTGATTGGTTGGCTCCTTTTCCATCCCAAAAGAGGTTTGGAAGGCTAGCAATTCACGTAGTATATAGGAAGAAAATTGCTACTCTCAGTTAACTCGGGCCTTGCCTATCCGCTATGGCGGTTCCTTCTTCTTGACTGGCAGTGACGGCAGCTCAACTGGCTCCCTACAACCCTTGGAATCCGGGTGTACCGCTAACGGGATGATGGCTGCTGCTCTGCTGATGAAGACAAAGGAAGCTGTGGCACCTCAGTCTGCTGGGATGGCTGCTGCTCTGCTGAAGGGAGCTGAGAAGGCGGTACCTCAGATTGTGTTGCTGAAGGGAGCTGAGAAGCGCACCTCAGGCCCCACTACAGGTAAGACGGCCTCCCATTGAGAGATAGAGGATCTGGAAAACTCCTAACCAGGACCTTAAACTACTGGGACTGATGGCGCAGGAGTGGATCTCTTAACCCTCGATGTGATGGGGGTACTCCTATTGGGACAGAGGGTTGAGGTGGCTCCTATTTGGGAAGAAGTACCAGACCAATCCTCTACCACTTAAGGTATCTCGAATCAACTAGTCTAGCTAATCGGCTTCTATTCCCGTAATACTTTCCGTAACCGGTGAAGAGATTGTGCCTACTGATCCTGTAGCTTACCCTTCCGTATTCATAAGGGTGGTTACAAGGTAGTCGTGGGGTGAGTGTTTAATCAGGTCTCCGGAAGGGGCCTTACACCATGTCCTAGCCATAAGATCTCATGATGTTGACCCGAATCGTACGGGGAGTTATAGCCTACAACGTCAACCCTCACAGTAAGATCTAGTGGATGACCCCCTCTCTAGTTCTCTCGAGCTACAGGGAATCATCCTCTTACCTGATTGGAAACCTAGATGAGCACCACCTAACCTCCTTGCTAGCATGTCAGCTAGTCTAGCTCTACGAACGAAGAGAGGTCTGTGTTCACTCACTCTGATGGAGAGAGGTTATACTCTCTACTCCTAAATGAGCTCCCTTCACTGGCAGTGAGTCAAGGCATCATGATTCTAGCCTATCGAGCAATCCCAGTCGCTCTATCTTCCAGTGAGATCCAATCCCTCAACGGTGAAGGAGTAATGAAAGGATTCACTCTGGGAAAGAGATGTGCCGAGATGTATCCTCTCAAGTGGTCTCCCTCTGACTGGGAATCCAGGAGTACTAGTTTCCCAGTTAATAGCCTTCATCTTATTATCGGGTGACTCACATGGAGAGGCTGACTATGTATCCTACCCCTATTGGTAGGCCCCGTGCCTAGTGGAGAGAGGATGAGGTCTGAACCTCTTCGGGTCAGGTGGAAGGCCCCAAGATAATGCCACTACGTTATAGCCTCATTACCAGTCTACCTTATCCTCCCTGGAGAGGGTGGCGGAGGGGTGGTTATGTCTCAACCCTCTTACCACAATTGTGCTCCATCACAGTAGAATATTGTTGGCTAATATATAGTAACTGGTCTGGTTTGGATAACCTCGTGCGTATACTCCAATGCGCACGCACGTAGCCCTCCACCTAAAGCGCAGCCCCCAACTAATCATCCACAGGATGTTCCACGAATCCACTACGAGGCCATTTCCGGGGCCAAGAAACGACTACAAGGCACTGTCTGGTATCATGTTCATAGGCAACATCATAGGAAAAAATGGTGCAAAAGTACATAGCACCTTTTTGTACCCTTATAGGGAAAAGAACAAATCAGTCCAAAACAATCAGTCCAAGTTTGTCCAAGGTTCAAATAAGTCCAAGGAAGTCCAAGTTTGTCCAAGGAAAACAGCCCAAAGGCCAAACAAGGAAATTAGTCCAGGCTAGAAGAGTCTCATGAGCGCCGGTGGCCATGCATGGATCACCTCGGATCTCCGCCCCGCACTACCGGCCCCCCGTGGACATCGGGAGGTTACAGACCTCGAAGCCCCCCGTGGATCGATGGCAGGGGCGTGGCCAGTCTTCTTCCACTCCTCGAGACCTGGGTAAAATCCGCCACTATTCCTTCCGGCCGGCCCACCTGGCCACCCGCCGGGGCGCTCCATGCTTCAACAAGCGCCACTGAGCCCGTTGGTGATCTAAGTTTCACCTAAACCCAGCATGATATGCTTATCTCACCATCCATGATTCATGGCATCTCGGAATGGGGGGGAGTTAGTTAGTTTCATCATGGTCGATCGACACTGGGGTAGGAGACAAAACAGAGCCCATGGCATGCCGTGGTCGGGCCCATCCATTTTGGTAGAAGAATAGCTGCTTGGTGAATCACCTGCTTCGAAAACAACTTGTATCATACCTACCCCGGTTTAAGGCTGATGAGCTATCGCCCACAGGATCACTGCTCTGGGGGCGCCCATCAATCACGAACATGCGTAAGACACAGAGGAGCCGCCCCACAACAGTACTTACTCACGGCCCCTGGGTTCAGCTCCAGATATATGGCCTCGATCGCCCTAGTGCTCCTAACCTAACTGGTTCATGCGGTTTTGGCCATGCATCGAATGTCATGCTGGTTGGTCATCATGCCTTGTCACCGGGTGAGGGGAGATGAATATTCACTAAAACTAATAAGACGGAGTAGAGTATAAGGAGTGGGGCAGATCGCCCTTCCCCGCTTCTGTAGCATGGGGCTAGCCTTGTACTGGGCTGCTCTATGGTCGAATGGGGCGCTCGAGGCCCTACTCTGGGGTAGTTTAGGTGTACCGTACTCAGAGTAAGGGCAGCCCCAGTAAGTAGTCCCTCTTCTACCTAACAGAGCTAGCTCGTGGCTTTCCGACCGTGGGAAAGGGGCCGGCCCATGGGAGATAGTGATAGCGATGCGACCGAATGCGCCATGCTACTTGAATGAGAAGCGGAAACCCCCGACCACGCCCCCCACCATTAACTGCACTTGCATCATGAGGGAAACAGAGCCTCAATCGTTCCCCGCAGAGTGACTCTGGATTTGGTGGGCCATTCCCAAGGACCTCCCCCGCTATGAGGGCCGGGCCAGAGATTCGTGAGGCGCACCCCCCGGTGAACCAAAACCCATTCTTCAGGGCGGGTCAGGTACATGGCCGGAAGACCTGCCCCAAACTCGATCCCTCGTCATCCCAAACTCGATCCCTCGTCGAATCCCACCAGGTCGAAGAACGGACTCCCAGCCCCATCTACAGAAGATCGGTTCAAGCGGCTGACCATAGCAGAATAACCTGGTTAATGCCCACAGGAGGTATAATACCCACGTCCAGGCATAGAGGCGCCCAAAGGTCAGAGAAACATAGAACAACAGGAGATCGACCGGGAAGGAACAGGTGGTTTTCATTGAGCGAGCCCTTGGGTTTTAGTGCTGCACGGAGATCGACCTAAATCCACAGGAGATTGGCCCAGCCTTCCCCGATTGACAAATGGCACCCCCGGTCAGTGCATCGAGGACGCGACTTCACCAATAATCTACCACCGACTCCGAAGACCATGGTGAGAAATGAACCACGGGCCTAGCCCGCCTCCGTGTTGGGGGTACTCGTCGGTCACAATCTCCTCCTCCCTAGATGAAGCTCCGAGTCTCGCTAGGTGTATAGGCCACTCGGCGGGGTCGAAAACGGCCCATATCGGATCGGGCGACCATGATGCGATTGGGCAGGGGTCTCGGAAAGCTAGTAGTGTGGCCGGGAACATCTCTTCTAGCCATGTTGGTACCAACAAGCTCATGTTGCACCTCCGACGGGGGCATCATGCAGAGCGCATCAATGCCCCAACAATGTTGCCAGATATGGCCTAGCCGCCCTGCCATCACCCAGAGCTTGGCGCCCCAGGCCCCGGGCCGATCATGATCGACCATTGTTCTATTCACGTAGTCTCACCAACTGGCGGTGCCGGGGCGACCACATCGCCCTACGTAGAGATCGATGGCAGGGGCGATAGCCCCCCATGCAATAGCTGAACGTATCTACATCATTGGCTATGACCCACTAGGAGTGCAGTGAAAAGAATTGGTGAAGGTGAACCAGTGCTCGGAAGGCTAGCTTGGGGAATCGTAATAAAGTCTTCTTGTTGGCTCCTTCTGGCTATACCCCTTGTGGGCTGTAGTGTTTGATGGTGCTTACGGTTCCGGTCAGGAAACCTTGAGCAAATACTATGTTTCCGATCTCGTGATTAATACCGTAGGCAAGCTTCCGAAAACCCTATAGGATAGGATGGATTGAAGGGTTCAGGCTGAGATGGAGTGAAGGCCGGGATAGATCTTGCTTGCCGTGGTCAGATGATTCTGACCCATGGTTTGATTGATCATGTCTTCTTGCAGCAACTTGGAAACAGAAATGGCTTGAAGGAAGAACTAAAAAGATGGGCCGGGACCTTGCCGTGGGAGCTAGGTTTTATTAATGACGGAGTTCTACTGACCGTAGGTGAGGGAAGCCTAACTTCTTGTTGGAGGAGCGAAAGAAAACGATTGATCATGACTTACAATGGGGGAAAGAAAGGGCACTGGCTGTTGGAGGAGCAAGAGAGAACCGATTGATCATGTCGGCCTCCGCACTAGGCTTTATTGCCATCATTATGGCGGAAGTACGGTGGTACAGCTGCCGTACGGGATTGATCATGTAGCCGATGCCGATTTCGTGCACCGATTATTCTTATGAATGCCGATAGATTGGGTAATGCGGGTCAGCCGGGGATAACTTTGCGATACTGCAAGCTGGAGGTAACATCATCCAGTCCCCTCTAGCTGTGCCCTCGTATCGTACGAAGGTACATTTCGCGTTGAGTAAGCGAAACGCTCTATGTACAAAAAACTCGAAAAGCCGACTTTTATGCTTTTCACGCTCACAACGTCTTCGAAGCTCCTCCTCAGTTTCGAAGGATGATTCAGAAGATACAAAGGATGATTCAGAAGACTCAGTGTCGAAGGATGATTCAGAGGATACAGCGGTACAAGATTCAGTATTTTCCCCACTATGTTGAGTGATTCCCGAAGCAAGGCCTGCTGTGCTCTGGTCTGAGGGCAATACCATATCGACGGGGCCCTGGACTTTTCCTTTTCAAGGTCCATATTTGGGGCCTGCCGTTCACTTTCGTGTGCGACAGCCTTTTCTTTGATAACGTCGAAGCTTCCCTGCTCTTGAGGTTTTTCCAGCTGACTAATGCCTATAGCGGCCGCTAATTCTTCATCAGAAGGAACCGTAGATTTTTTGAGAGGATCTCGCTGAAGGCGGCACATCGAGGCCGGTTAAAACATCTCTGGAACCAATCAATTGATTCGTGGGTTAATCCTGCCGATGAACGCTGCTGCTCTAATCATTGACTCTGATACCGGAGGAATAGCTGCAATAGGGTCGGGCAGATCTCAACTGAGTAAATGACATAAAATGACGGTGGTCCTTCAGTGCGCGAGCCGTCGATCGCTAGTCGTTGTCACAGGCGACTCCGAGGTAGCCTAACGGGTGAGTGCGTAACGGTGACGAGGCGCCGTACGATTGGGCGAACAAGGGTATGACGGTGCCAAAACGAGATGACAGTCTGACGACACCGAGTCAGGGCTAACCGCACCACTAGGTCCAATCGAATCGAATGGGTGGAAGGCGGTGTCCCGGCACTCATCAGGCACGCCCAGGGCAGCAGCCTACGAATAAGGACTGTATGCTTCCCAAAGCACAGAGATGTTACACGATTTTGTGGCTCTGGGCGCGCTAGATACTGTCTTGGTGATGAGATTCAATCGAATGGATCCGGACCCCGAAATTCGCCAATCTGGACGGTGGGTAGTAGAACGGTGGAGAACAGCTCAGTATGAACACGCCGGGCGCATAGCCTCAAACGTGGTGAAATACATGGCGACTCTCGGGGATGCTCTGGAAGAACTTCGGTTCTGTTGGCGGAGCTGCAATCACTCGCAGTTTGGTATAATGCTTGCCTACGGTACTCTGCCGGTGCATGGCCGCGAAAAGGCCATAACTACTCCCACCCATCGTCGCGTTCACTCAGGGGCACAGGGGGGTGCCCCCCGGCGGGTAGAGCGCTACGCGCTACCCTGGCCCTCACCCGGCACGAAAGCTTTTATAGGTGAAGCACGTAACCAACTTTTAGACACGGTTCACCGTATGTGGGCCCCGCGAATAAGTGGTAGTGAGAAAGTTAACTTGCGCTTTGAATTTCAATTTCAAATGTTTTCAAAAGAAAGCGCTTTACCCCTGGGCCCTTCGCTTGTCACAACAGGCCGGGGAGTAGGACCCTTGGACGATTCTTGGCGGAGTGGTTGCTTTTGCCACGTTGGGGAGTAGAAACCCATTTTCGAGCTCAATCCGCCAGAAAGTCATGGGTGTCGAAAAAACCGGGGGAGTAGCAACTTTGGACGATTTTGGATGCGGAGCAAAATCGGTTTATGTCAAAAAAACCCGGCCATTTGATGACTCCATTTTTGGTGTCATGCGTTGGTTTACAGGTTCGACATTGATCTTTTCAACGTCACCGGGAACTACTAAAACCCAGGCATTCGTTAGGCCATATGGAGAGCTATCGATTAAGTAGCTGCGGACTAGTTCAGGGACAGGAAAACCAACGAATAACGCTATGCGGTCCCAGGAATTTCTAGTGTTAGTTCATAGACTTACTGTCGGGGTCTATTTAGTTAGTGGTTACACGCTAGGTCTGTTATTTCCCTTCCGAGTAGCTCCTATAGGCATCGCCTAGTCCCTCCTAGAGACGGAGTGAACTTGGAACCGTACTGTATCTTGTTTACCGCTGGTGTGGTAGTATCGGATGAGGTTGGGTGATTAGGAGAATATACGGGGAACTGTAATTCATTGATGAACTGGCTGTGGTCTTCCTAATCTGAACCGCCAAAGTATATCATTGGTTAACTATTCGAGGAACAGTGTATTTTCTTTTACGCCCAGTTGGTTAACTGTTGGTTTAGTTGCTCCCCCAGTAGTCCCATAGCTTTCCCCGGTCTCATGTTGGAGGTACAGGTCGAGGCTCCAGGAAGGTCGCAGAGCGACGTTGAGGTTAACGACTACTAGTACTTTTCCATTGGCGGATGTTATGAGATTCCTTCTATGCGTTCAACTGTTGGACAATACTCGACCTCTACATCCGATATAACCGTTCATCCACGAAGCACCTGGATTCCCCCCCCCCACACAGCTGTTGAGTAACTAACCTTCCGTCATCAAACATCCGCCTGTACGGCAATAGAATATGCTACTAACGGGCTGTAAACCCTACGGGACGTATACTCCGAATAGTGATGATGAAGCAACTGTAAGTTAACAGGCTAATAAAATAAAGATGCTCGTCGAATCGGTAACTACAAGATCAGTCCTGTCATAGTCTTACTGGGGCATACTGGACCCGTTAGCCAACTTAATCCATTAGCACCTCTGGTGCATCCCCGTTAAAGAAGATCCGGAGCTACCAAAATAGCCAAGGAGGATCAATAGGTACCAGATGGGAAGCCGCTAGGCTGGGTATTAGATCTTGGTTTACCTGATTGTATCTATCCGTCCTCACCACCGGTAGCGAACCTGCGGTTCTTTGTTTGAGGGCGGAGACGGACTATGAGGCTGGTGGAGCCCTACAGGAAGGTAAGGCCCCGACCGTATTCATCTTATCCATCATCACACTATAATACACTAAACGTTTACCTCTCCCGTAAGCTGTGATGAATCCTAGTGACAGTACAGTCCTAAAGGGTTAGAGACCAATCCAGTCCATAAGGATACTACCGGTCGGGGCCTAGCCAAAGAAACAGCTCAGTCGATTGCATGCCAGCGTATAAGGGCTGTTCCACAGCCGGATAACCAACTAGGGGGCATATACCCAACGGTTAGTCATGGATTTACCTGGCGAGTAGGTTCAATCGTTAACTTTACCCTTGATTAGCTACTGCTACGACTGGTACGGTATTTGCATGCGGTTATAGGCTTCAGGTGTTTTACTGCTTCAGGGTGGCTGTGGAACAGCCGGTGAGGCAACAGAGGGTTAATTCACGAGCACTAACACTCTAGGTGTAGTCCCAGTTGCTACCGGGCTACGGCTCTCTGAGCCCCTCAAGAACACTTCGACTCCCAACGTCACTTTGAGCTACCAACACACTTAATCGGCTAGCGCCTTGCTCTCCCTGTCGGGGCTCCACAGAGCCTATCAGAAGCTAGGAACTGTACGAGGCGTTGGGATTCAATGGCAATTACTCTTTCATTAAGGGATGGGCTAAGGACAATGGATAACGTTGACCTGCCACCTTGCTTGCCTGAGACTACTCGGCCTGTCAGAAGTATCATTTAGATTCAACTCCTAATGTCTGCTCTCACTACTCTACATGCAGGGCAACGTCAGGCAGTGGTAGAGGCTGCCGCCTCTCTGAGATTGATTCTCAGGCTTGGGCAGTGTGTTGCAGTGGAGCCTCGATAGACCCGAATGAAGAGTTTGTCAGTGAGGCTAATCACTGCTTGCAAGTCTTACTCATGGCATTACACTACCCAACTTATGGGAGGAAATTCCATTCGCTAATACCTTCCAATACAAACACTTCCTAGAGTACCAGTACCGATATGATACAGTCCCCCCCAATTAACCAACTAGGATACAATGTACCAAAGTCCTTGACCAGGGGCACCCCCGCCCTACTAGGTGGGGGAATTCCAAAGTGGAAGCGCGTAGCGCAATCGTAAAGAGAGGGGGTGGGCCTAGCAGGTGGTAGGGGTACTCTGTGTGGGTGGGAATTCAGGGTTGTAGCCTGCCGGGCTAGAAACCTGGTTTCCCTTCCTCCTTCCTCTTTCTCATTTTTGGGCACTTGGCCTTGGCCGGCTTGGTGGTTTTTTCCTTGGGCACTTCCCCCTTTTTCCGACAATAACCTAATGGAGGCCATCTCTGCTATAGCGGTGGGGGGCCGGCCCCCACTATAGTGCTGGCCTAAAGGCCAGCCTCGGCCTGCTGTCAAAGGGAAAGTGTCCAGGGGAAAGGGGCGTTAAACGCTACAGGCGTGTCGGCAGAGCGAGCGAAGGGGGAGGGGTAACTAGAACTTCTTGCTACGCTTCCGGCTGTGCGGCTTTTTAGCTTCTTGCAGATACGCTGGAGAAGTAGGCGAGTCTCCCTCTAGCCTCCTTCGTAGGCTCTGGTGCCTTCTCCTCTGATAGGGAGGACGAAGTGGTACAGGACGATTAATAGGATCCTTCCACAATGGCTCAGCATCCCCCAGAATTCTATCGGCGGAAGTTCCGTAGGCTGGGACGCTGCTTCTCTCACTCAGCCTCAGCTTTAGCGCTATGAGGGCGGTTGAGTTAGCGAAGCGGCACTCACCGGGGAAGGCCGTAGCCGGCCTTCCCGCGGCCTTCTCCTCTTTTCTCATCGTGGATCCAAACTTTGAGGAATGAGGCCCTATTTGCCAGGTGAAGGGTGCCGAGCCGTGCCTATTTGTGAAAGGCTTTATTATGCAAAAAAAGGCACGGCGGAAGCGCGTCGTGTCCTTTCTTTTTGGGCCGGCCTAATGATTATGCGCCCTTCCGGGCGGGCCACCGTACTAGCGTTGCGTTGTCCCTAGCAGCCGGGATATCAACATCGGGGTATGCTACTAGCACTGTAGCCTTCCGGAATTTCGGGAAGAAAAGATGATTCTTCTCGAAAAGCTTCCACGATTGCACCGCCATGGTAGCCGACCACCCTTCTCGAACGTGCCCTTGTTGAATTTTTTTCGCTGCTCAAGAAGAAATAATTTTGTATATAGATTTCGCTCTCAAGTCGCTGACCACCCGGAAAGTGAAAAACCTGCAGGCCCCCGCCTGTAGTGGGTCCCCCCCTACGTGGTGGTCACTTTAAAGTTCAAGCGCTACGCGCCACTAAAGTTGTCCCCTAGTATGCGTGCGCGGCGCCACTAAGTCACAAAGTCGCGGGTGGACCACACTTCTAAAGTCGCGCGTAGCGCAAAACAAAATTTCTTCGCGCTACGCGCTTCCTCCACGCGCTACGCGCTACCACTCGAATTGCTCTCGCGGCTACGCGGGCCCCTGGGAAAGGTGCCAACGGGACTGCCCGTTCCCCTGAGTTCCCTTAAGGAAACAAAGGTAAAGCACTTCTTAGAGGAAAGGAAGAGGGCCAGCAGTTCCACCAGGTTTTGCCGCGTGCCGGCGACAACCACCGAACAGGCGCCCATGTACTCTCCGTAGGATGTCATGAACTACCTGCGAGGTATGAATGGCAAGATTTCTAATATCGTTACCGAGACGCAGTCGATTAGAACGACCGTGACCCGGCCAATTTACCTCACTTTGAATTGCTATGCTGAAGACAATTCCCCTCAGCGTTGGTGCGAAGCGGCAAGGTGCGAAGCGTAGAAGCAGTCAATCGGTAGAAGGCAAGCAATTCGAGTAGGAGTTCCCGGTATTCGTAGACTTTATGCTTTACTATTGGGATAACTTTAATAGGCGTAGGAGCGAAGAAGAAGAGTTGTCACAACGAGCTTTTAGCGTCAACGATCTATAGGGCTGTGTTCGGTTTTCAGTGCACCTACTTAAAGATCCAACCTTCAATTCTACAGGTAGGATCCCGTCCGAGTGGTATTGCCAGCAAAACCACATTAAGACGTTGAAGACGTTCCCCTAGTGCTTCCATCAAGCGAAGGACTAGACCCACTAGTCAGAGGGAATGAAAGCTCTTGAAAGAGGGATAGCAAACAAATGCTAGGAATACTGTAATATCTCCGACACTTCCCCGACCGGAGATATGTCGGAGATAATTCACGGGAAAGAGAAAGCCAGTTAGCAAGCAGGAATCGTCATTACCAGTTAGCCAATTATCTTAGTCCTAGCACCTGAAATAGAGACTTTATTTCTACAATTTCCATTTTAACAAGAGGGAATATGTCAATATTGTGAACAGACGTGAATCAGAAAAGGATAACTTTTTTTTTTTGCTCCGGCACACAAGCTTCTTCTTAAAGAGGTAAGTAGAAGCCTAAGGATCACGACTAAATGCAGAGATACAGAACAATATTCATTGCCGGCGTTGCCCACGGAGCGGGAAACTGAACAAACTCGATGAAGAATGAAAAGTGGCATTAACCCAATGGCATTAGGTAACAAGGGATAGCAAACAAATGCTTTAAGAGAAGGGCTTTCTGCCAGAAAGAGGAAGAAAGAGGTTAGGGCTTTGTTTAACGAAGGGTAAGCTTCCACATCTCCGATTATCTCCTAGGCTAGTATGAATGGTAGGAGTTACGCGGTTTAGTAAGCATGGTAGGAAGTAAGCGAGCACGAAAATTAGCGGTTTAAATAGAATATCCTTTACTAGGAATCCGGGGAAATCTTTCCTAAAATGCGCTTTGTCTCTCCACCACTTGATGTGGGGTTATATAGAATATCAGCATAATAATATGAATGGTAGGAGTTAGTGGGTTATTAAGCATAGATTGAATTTTGAGGAGTCGAAATTGCCGGCCGGGTCGAGACAGCTTTCGAGCCCGGGGACTGCAAGTGAAAGACTTAGTAAAGCTACTCTTTATTTCTCCCCTGTCTCCTCTATGGTAGGAATAGGGGCGAAGGGGGTAAGGGACGACAGCACCTTAAGACCTTTCCTGTCCTTTTCAGAACGTTAATCCACTCACCTGTCCGTGATGACCCTTACATCGCGTTAAGGAGGATCTGGCCAAACCTCCCGAAGTCTCAAGGCCGGTGTAAAGCTAAAAAATTCATTCTCCTATCGACCTACACTTTATTTCCGGACATTGGGCTTACTACTTAATTACTATCGATCGTTTTGGAGGCTCTCCCTACTTAACCAAACTTCGCTTCCAATCCATTTCGAGTTGCTAATGTAGTTTCAATATTTCTCCCCCTAATGACTCCGCCTCGATAGGTCGAGATGGGAAGTCGTCCAATTCCCAGGCTGAAACCGGGGCTGAACCGGTGGCTTCCGAAGCGTGTTGGCAACACGTGCGATCCATTTGCAGCACGGGCAAATCAAATTCTCCTTGGGCATGTCAGTCCTGGCCTAATGAAGGACAAGGTGGAATATTGGATCCGGAATTCTGAGGAGAAGCAGCCATATAGGAGGCAATCCGAAGAAGAGACTCGATCGTAAAGCTCTAGCCGAAGATGCTCGAGTAGCCGAGGCAAAGTGAACGTTGGGCCCGAAGTGACTTTTACTTAATTTCCCGCGTCGACGTGAACAACTTGTGTGGTGGTAAGCAAGGCGTTAGTATTCTCCGCCAAGTGCTTTCGCTTCCGTTCGTGCCGGCCCACGGAGCGGTATGGCTTTATTCGAAGTCCGTGACCTAGAAATTCGATGCCGTGCACTATCGCAGCTCTTATCCTGTCTAATGATCTGTTTTCTGGGGCCTTCGCCCAGTGTTATACCGAGGTTTGAAAGCAGGCTGTAAAAATAGACTTCTATAAGGAGAAAGCAAAGCTTAGTGCAGCGCGAAGAGCCTCTAAGCTAGCTATAAGAGCTAGAAAGAAGCCCTAAGCTAAAGAAGCAGAAAAGGAAGGGCGCCGGGTTCGTGCCTCCGTCCTTAGTTACAGAGGGCGTCAGCTCCCTAACTCCACTCAATTAAGGTTTTGTTTCGGTTGGTGTGAAGCGATGTAAGCCTTGAGATGACGGTATGTTCAGCCCCGATTGACAACGTGTGAAGCTTTTCTATTTAGCCCTAAATGACCCGGTTGAAGAGAGCACTGAATCATTCTTTTCTTTTGGGGTGGAAAGTAGCAAAGCATGTACATAAACCCGCAACACTCCATAACACCCCACAACCTGAAGTCCAAGAAGGAGTATCAAAGTAGCATACGAGAAAACAAAAAAGCCCCGGGGACGGGGGACCCCCCGGCACGGGGGGTCCCCCGTCCCCGGAAGGTTTCAAAACCTTCGCCCCTGACACATTGGGGAAGCTTACGCAACCAGCTACAAATGTTTCAATACTCTTAAGGGGTCACTTTAAGGGGGGCGGGGCGTCGTGCCCAAAGTTGAGTCTCTTGTTGGTCTTGCTTTTTGTCCAATTCGACTTGCGAGGCGATGAGCCTTGCTCATTTGGTCAATTTGAGTTGAGGAATGAATGGATTGACGTCCCTATTGACGATTTGCCGCAATCGAGCGGGAGGCGTTGCGTTGCAAGCCCGGGCTGCAAAAAGGAGAATAATGGGTATTGAAGGGACTAATAAAGGAACCAAAGGTCAAGGAAAAGGAGAGCGTTAGCCTTCTTGTGTTCCCTTCATGCCTTCCCGTGTTCCCTTCGTCCCCTTCCTTTCCCTGGCGGGCAAAACGCCAGCTGGCAGAAAAAGGAAATGCCAACTCGAGGCGGGCAACAGGCAAAAAGGGGAAAGGAAACGAAGGCCAAGAGAAATGGCGGGCACGTCTCAAAACTTTAGAGATGGTGGTGGGATTGCAATCGATCCTTAAATCGATTGCAGCTGATCTTGAATCGGAATCAATCTTGAAATCGGTTGCAGCTGATCCTGAAATCTGCAGCTGATCTTGGCCTGCACTCGATCAAATGGTTGCCTCACGGGAATCATCGTAGATAGAAGAAAACTTCTAGTTCTTTTTGGGAAAATCTTCCATTTACGAGATTTCGGGCGGCTCCACTCGCCATATTTCGTATGTCATTTTGGGCCGCAGCCAAGGGTACCGACCCCAAGGCGGCACATAGTGCTGTATCCCTACACTCTGGAAGGTCTCGCGGCTACTATGAGGATTTCAGCGAAGGAAGCTTCCGCCCACCCACCACCCACCGCAACTCTAGTTGCCCGCATTCGCATCTGCAGCAGCAGTTGCTTCCGAGGCAGTCGAGCCCTTACGGAGGGTAAGTTCAACGCGTTGCAAGGCAGGGCAGGCAGAAGCGAGTGCCGTCCCCGAAGTCGAGTGCCGGTTTCCGAGTTGGAAAGGGGAGAGAAGAGCCCGAAAAGGGAAGGAAAGCACGTAGCTGCAGAGCGGGGAAGCTACGCTTCTTCCGGCTACCCCTGACGAGGAATCCAATTCTGAGGTTGATGGGGCCGGTTGAGTGGAATCCAATTCCCCTACAAAAACGAGGAAGGGAAGCGCGAGGAAAGCGCTGTAGGGTCTGAAAGACACTCGACCAAAGGGAGAGGGGAAAACGCTCCGCGTTTTCCCCGGGAAGCGCTTTGCGCTTACGGGTCTGAAAGACACTCGACCAAAGGGAGAGGGGAAAACGCTGCGTTTTCCCCGGCGCTTTCACCCCCAGCCTAGGTGAAACGCGGAAAACGCTANCGCGTTTTCC
>Contig118+476820321
AGCGCTTTCACCGGACCCCGGGCTAGGTTCAAGCGCTTTCCCGGGGCCCCCCGAAGGGCGGCTCCCACCGCCTAGGGGAGGCGCCTGCGAGGTAAGCGCGGCGCTTACCTCACCGTACGTAGGGCTACGCCTAGCTCCGCGCTTTCCCGGCTTTGCATTTCACCGGACCCCAGCCTAGGGGAAAGCGCTTTCCCGCCCCCGAAGGGGCGAAACCCTAGCGGGGAAGCGTAGCTTCCCGCCTTCGGCCCGGGTAGGGGTTGCCGGGGCCGGGGAAGCCGCCTTTGGCTTCCCCGGTAACTACAGCGCGTAACGCGCTGTACCCTGGTCCCGGGGCGCTACGCGCTTCCCCGGGACCCCCCTGACGGGGGGTCCCCCATCCCCCGGCCTCGGCCTTCGGCCGGGAAGCGCTTCGCTAGCGGGGAAAACGCGCCGGCGTTTTCCCCCTAGTTTCACCGGACCCCGGCTGGGGTCCGGTGAAAGCTAGCGAAAACGCGAAGCAACGCCCGCTTCGCGTTTTCCTAGCGGGGAAAACGCGCGTTTTCCCCGCTAGCCATATTTTCTAGGAAAAATAAGCCATTCTGGCCATTCATTTGCCTTGTCTGATACTTCGGTCGAGGCGGCCATAGGCGCAACTCGAGGGCGGGCTCGCGAGTGCCAAATTCCACATTCCACTTTGATTTCGTAGATAGAGGCTTCTTCTAACCCAACTCCGAGTTAAGAAGTTCCTTCCGAGGCAAGATTGAATCAATAGCATTTCTAGCGTTGCAGCGGAATTTAGGAATCGGCTAACTCGTTAGGAACGAAGCGAAGCAAGTAACTTTCTTAAAAAGCATAGCGAGGGTAAGGACGCGGCGGCAATGAGCGAGATATCCATTTTATCTCCCTGGTTCGGACGAACCGAACCCCTGCGCTAGGGCAACGTTGACACTTCTTCGCCTGTTCCCACCAATGGCCCGCTTGCAACGACAAGGCCAGCAAAGCAGCCTAAAGCACTTCTTACTTCAAGGCGAGCGCGCGAGCGTGCACATTGACGAGGCGAAGGGGGGTAGTTGATGGGCCAAAATGCGATGGTTGGCCCGGCACGAATCCAGATTAGTACCACCCGTCTCTGTCTCAATAAGGCTGTCTAGGTACTTACATTGGCTCACCGCGATTTCCTTACCCAAAGCTCTTGCTTGAAACTCAGCGCTTTCGTACCGGCCGAGCGGGTGAGGGTGGATGATAGCCATGAGGGAGTTCTCCGCAACGCTGGACTGTGCAATTTACTGGACCAATGGGGAAAGCCCAAACAATCTCCTTTATCTAACCCTTATCCCTGGTAAGCTTAGACTGACTGTGTTTTGCCTAGACGCCTTTGGCGAAGTGGTTCCTAAAGGCCAGAGCCTGGAGAATGATCTAAATGATGGGCGGACCCCGGCAGGGTATGTGAGTGAAGGGGCGAAGCATTGAGCCCGGGTATGGGGGAAAAGGGGGTCCCCCATACCCGGGGCG
>Contig119+24753
GCTTCCCCGGGACCCCCCTGACGGGGGGTCCCCCATCCCCCGGCCTCGGCCTTCGGCCGGGAAGCGCTTCGCTAGCGGGGAAAACGCGCCGGCGTTTTCCCCCTAGTTTCACCGGACCCCGGCTGGGGTCCGGTGAAAGCTAGCGAAAACGCGAAGCAACGCCCGCTTCGCGTTTTCCTAGCGGGGAAAACGCGCGTTTTCCCCGCTAGCCATATTTTCTAGGAAAAATAAGCCATTCTGGCCATTCATTTGCCTTGTCTGATACTTCGGTCGAGGCGGCCATAGGCGCAACTCGAGGGCGGGCTCGCGAGTGCCAAATTCCACATTCCACTTTGATTTCGTAGATAGAGGCTTCTTCTAACCCAACTCCGAGTTAAGAAGTTCCTTCCGAGGCAAGATTGAATCAATAGCATTTCTAGCGTTGCAGCGGAATTTAGGAATCGGCTAACTCGTTAGGAACGAAGCGAAGCAAGTAACTTTCTTAAAAAGCATAGCGAGGGTAAGGACGCGGCGGCAATGAGCGAGATATCCATTTTATCTCCCTGGTTCGGACGAACCGAACCCCTGCGCTAGGGCAACGTTGACACTTCTTCGCCTGTTCCCACCAATGGCCCGCTTGCAACGACAAGGCCAGCAAAGCAGCCTAAAGCACTTCTTACTTCAAGGCGAGCGCGCGAGCGTGCACATTGACGAGGCGAAGGGGGGTAGTTGATGGGCCAAAATGCGATGGTTGGCCCGGCACGAATCCAGATTAGTACCACCCGTCTCTGTCTCAATAAGGCTGTCTAGGTACTTACATTGGCTCACCGCGATTTCCTTACCCAAAGCTCTTGCTTGAAACTCAGCGCTTTCGTACCGGCCGAGCGGGTGAGGGTGGATGATAGCCATGAGGGAGTTCTCCGCAACGCTGGACTGTGCAATTTACTGGACCAATGGGGAAAGCCCAAACAATCTCCTTTATCTAACCCTTATCCCTGGTAAGCTTAGACTGACTGTGTTTTGCCTAGACGCCTTTGGCGAAGTGGTTCCTAAAGGCCAGAGCCTGGAGAATGATCTAAATGATGGGCGGACCCCGGCAGGGTATGTGAGTGAAGGGGCGAAGCATTGAGCCCGGGTATGGGGGAAAAGGGGGTCCCCCATACCCGGGGCG
>Contig12+1405
AAGGAAACCAGCCGGGTCCTCCGAAGGACGGAGGAAGGAAACCAGGCCCTGGGAACCGAAGGAGCCAGGGACTGGTTGACGAAGGAAACCAGGCCCTGGAAGCGAGGCTGCCATCCAAGCCCTTACCGAGCGAAGCGAGGAGAAGGAGCCTTTAATTTATCGCTTCCCCGGGAAGCCCCGGGCTTCCCGGCCTGCGAAAGCCCTGCCTAAGTACCAAGAACCGCGGACCAAGCACTAAGCACCAAGGATCCAGGAAGCACCAAGGACCCAGGAAGCACCAAGGACCCAGGACCAAGCAAGGGCCGAAGGATTTATCCTGAGGCCGGGGAGGGGCGGAGCCCCTCCCCGGGCTCCTTCTCCTCGCTTCGCTCGGCTGCACCGGCTTCCCTTTCCTCGCTTCGCTCTTAGGAACCTTGCCAGGAAAGGACCCAGGCGCCCTACCCAGACAAGCACGACAGGAGGAGGTACCCAGGCACGGAGGCTCGCTGGACAGGGCCGAAGGCCGGGGAGGGGCGGAGCCCCTCCCCGGGCTCCTTCTCCTCGCTTCGCTCGGCTGGCTGCTCCTCGCTTCGCTCGG
>Contig120+125760
CGCATTCGCATCTGCAGCAGCAGTTGCTTCCGAGGCAGTCGAGCCCTTACGGAGGGTAAGTTCAACGCGTTGCAAGGCAGGGCAGGCAGAAGCGAGTGCCGTCCCCGAAGTCGAGTGCCGGTTTCCGAGTTGGAAAGGGGAGAGAAGAGCCCGAAAAGGGAAGGAAAGCACGTAGCTGCAGAGCGGGGAAGCTACGCTTCTTCCGGCTACCCCTGACGAGGAATCCAATTCTGAGGTTGATGGGGCCGGTTGAGTGGAATCCAATTCCCCTACAAAAACGAGGAAGGGAAGCGCGAGGAAAGCGCTGTAGGGTCTGAAAGACACTCGACCAAAGGGAGAGGGGAAAACGCTCCGCGTTTTCCCCGGGAAGCGCTTTGCGCTTACGGGTCTGAAAGACACTCGACCAAAGGGAGAGGGGAAAACGCTGCGTTTTCCCCGGCGCTTTCACCCCCAGCCTAGGTGAAACGCGGAAAACGCTANCGCGTTTTCCTAGCNANGCGCTTCCC
>Contig121+1505
GCCGGCAAAGGAAAGGATGAAAGCCTTACCCCACCCACCTAATAGAGTAAAGTCAAGTCGCCGAAAACGCTAACGCGGGTTCTCTTCACCACCCGCTCCTCGATCCACCCATTCGAACCAGAACAGATAAGTATTCAATGCGCCGGAGCGCCGGGATTCTCTTACCTGCCTCGTTATTCGTGAAACTCAAATAATCTTACCTCCTTGCCGGCCCCCCAAGGTTTGACCGGGGCTCCGTTTTTTCAAGAGTGTCCTTCGGGCGAGCGATAGCGAGCCCCCCGAACGGGGGTAAGGTCCCCTTAAACCGGGGGAAGGGAGAGTGGATGGCAATGAGGGGACCCCCGAAATTGAGGGGTCATCGAATCTAAAAGGCCCTAACGGGACCGGACCCCCCCGGTGAAAGCGCTTACCCGGGGCTACGCGGGGGAAGCGGGGGAAGTGGACTGCCCAACGGGCAGTCCACTTCCCCCGCTTCCCCGGGCTCCGCAAAGCCCCTTGCTTTGCCGGAAGGGGGATCGCACTCTGCACCCGACACCGGAGCACCAAGCGGAGACGAATGGCGCTAGGTGGCGGCTTCGCGACGCAATTTTGAAGTTGTTTCGCTTCGCGCTGGTTCGTGTCGCTTTGCTTCGCGCTCGCTCGCTCGCTTCGCTCTAGGGCCGGGAAAGCAACGCTTTCCCGGCCGGCCTTCGCGGTCGCGGGCTACGCTTCCCGCGTCCCGCCCTCGATCTCGGCCAGCATATCTGGCATTTTATTAGCCTTCGGCTTTTGATAAATAGATCGATGCTTCGAGAAAGATAAGAGTCGGATTATTATAGACCAATCAGAGGAGAGAAGCTTTCGTTAGCCAGACGACAGTCTTTCGACTGGTAACAATGACAAGCAGGGATCAATGATCCGATCCCATACACCAAGCCAGGTAAGGGAAGAAGATCCAAGGATGAAAAACCACCAGCCAGGGATATTCTACCGATGATCCTTCGTTCTCGAACCAGCATTTTCTGTTTTGCCCCGACCTTCGTTCTTCTGGGTTCTGTCCGTGACCTACCTGATCGATTAATAAAGGAAAGCCAGTACTTATCAGCAGGATCAGTGTTCCTGATCTCAGCATTCGATAGCCCAAGCCAAGCGCAGGATGCCCGGCGCCTCTCTTTGCTCTGTTCAGTTCCCAACCTCTCGTCCTTATTCATGTCAAAGTCTCGAGTCGTAGTTACTACTCTTGATCGCTTTCAGAAAGCTTGTGCTTGCTTTCTCAGTCTTTAATCCGCGGGAAAACGCGCCCCCTGCCGGGCCTTTGGCTTTCCCAGCCGGCCTTCATTCATAGCGGAGATTTCCTTCCCCGATAGAAGATAAGGAGAGGACACCTTTACCCACCATTCCCCATAGCCCAAGGGTTTGACAGAGCCGCTGCTGAGAGAGAAATCGAAGGGCCGGTCGAGCGCTACGCGCTCTGCCGGGGGGGGGGGGGGAAGCGTTGCTTCCCCCCCCTAAGAGTGCGATATCTGCACKCTTAGCGGGTGAAGTGCTACGAAGGAGGAGTGGAGCCCCGGTCGAGTGCGAAGCACTCTGCCGGGGGGGGAAGCGCAAGGAGCGCTTCCCCGGTCGAGCCGGGCTCGACCGGGTGGGGTTTCGCCCCGGTAGGGGCTATACCACCCCGGTGGCGGGCGCGGCGTAGCCGCTACGGCCTCTAGTAGGCGGGGTATCGCGAACGCGATACCCCGAGGCGCGGAGCGGTTTACCCGCTTGAAAAGTGGGGGTGCCTCAGGGAAGGAAGAAATTAACCTCGCCCTCTCCTCAGGGCGGCCCGGTGTGCAGCCGGGGCACGTAGCGCACAAAAGCCATTCTTTCGGCGTTCTTTCGAAAGACCCTAAAGACAGAGAATAGGCTGGGCTGGAAGATCGACTGTTCGATCACAGCTCCTTTATCCAGTTAACAAGATCAATAAGAATAGATAAGTGCTCACGAGCATATCAGTCTTTCACCGGACAGGTCAATAGTAAGACTCGATTTCCCAGATTTCCGTACGATGTTTAATTGCCTTGGTTAGCCAATTGCATCCTCAACGAAATGAGGGAACAAACAGTTTTTAGGAGGAAAAGGCCTAAGGGCGGGGGCTATGATCCCAGAGCCCGCCTCCCTAAGTGTTCCCTGGAGAGCCGACCTTGAAAAGAAAAACGAATCTTAGGCTAGCTATCCGGATATGGAAGTGGTTTTTCGAAGACCTTATCGAAGCGTCGTTCCTAGCTCTACTTGGCTAGTACATATTTTTTGCCAAAGATGTGCGTGCGGGGTGGGAAACCTACGAGAGTACCTTAGACCGCAGATTGGAACCATTTGCTAATTCCCCTAAAGACTGATTGATTCGTGCGTTTGATCGGGAGCGATAAGCCGGTAAGAAGCTTCTAGACTTAAGCGAGAGGCCAGGAAGAAGCTGCGAGCGGAAGCGAATCGAAGCCTTCCAGGCGGAGTATTGATACTCCCCTAATTTAGGGGAAAGAGCCGCCTTGGAAGAGGATGAGGAGCCGCAAAGATACCCTTTTGATTGAGAAGGGCGTTGTTAATGAGGCTGGTAATTAATTAGTAAGAGAGTTCGAAGTCAGAGGTGTCAGCGAGTGTCCCGCACGCAAGCCTACGAAAGTAGGATCTTGGTCTACCAGACTCCACTGCTCCTAAGATTCCTCTTGAAGGCTACTAAGTGGCCTAGAGATTAGGGGTGAACGACCTCCCCTTTATTTCGGATCGATATTCATCATTGGAAGATCGACCTAGCAAGAGAAATCTCTCTTCGATCGAGTATCGGCAGATCCAAGATCCAACTCCGATGACCTCAGTTACGGGGATCGAAGACCCGGTTCCAAGCCAAGATCGAATCAGTTCGCAGAACGCTTCGAGTCCATCCCGCACCCCACCAAGGTGTTCGGGGGAATGACCGGTCGAGAGGATATGACGTTCACATCACCATTCTTTCGCATCTGAGGCATCCGACCTTGATGAGAAAGGCCGCAGCAACGCTAGGGCATCATCCGCCATAGGCACCCATATGATTATATTTCTCATCTGTGCCTTGTAAGCTCTTTGATTGAATGGCCTTTATGAGCAGATTTCTGATTTCTCGGGGCTGGCGCCCCACCGTTGGGCTTTGATAGGAGAGGGTTGAAGCCCCCCGCTTTTTTAGCGGGGCCCCCCTTAGGAGGCTTTAAGTGTGCCCCGGTAAAGCGCGTCAGCGCAGAAAGCGCGCGCTTTACCGGGGGAAGCGCTTTAAACGCCGGGCCGAGAAAGCGCTTTTAAAGCGCTTTCCCGTGCCGCCCCAACTTACATGGCACTCCAGCGCTTTGCGCTTTGTGCAAAGCGCCTGGAAAGGGCGAAGCGGGAAGCGTTAGCTTCCCCGGGGTTTTCCTTAAAGTGCCCACAAAGATCCGTCAGGCCAAGGCTAGGGTGTGACATAATGGGTGAGTCGATTTGTCGATGTTCATACAGTGGAGCACCTACCTTATACTTCCCAAACTGGAGATATCAAGACTACTTGTGAAGTGGTTTTTTCTAGTGATGGCGGGCGATCGCTACCTGGTGATGAAAGCCTCCAGTAAGCCGCATAGCAAGCATCATCAGGTGCCTTCGCAAGGTTCCTAAGGAAACGCAACGTGTTTGCCCTTCTCATAAAAAGGGAAAATCTGCGCGCAGCAAAGCTTAGGCTGTAGGAGCGCATTAGCTCCGTGTTAGGTGCTTCAACGCGGCTTTTAATCCCCAATGACCATTAGACGGGAAGGCGCTTTAGCGAACGCTTGATTGCTTAGGCTGTAAGAGCTCGGTTCTGGCCCGGGGATGGGGGGACCCCCCTAATGGGGGGTCCCCCCGTACCGGCCTCAGGAKAAATCCTTCGGCCCGGGGATGGGGCCTACCGGATTACCCCCTCCCCGGCCTCAGGAGAAATCCTTCGGCCCGGGGATGGGG
>Contig122+445928641
ATATCCGGGCAGGGATCGCGTAGCTACGTTCATTGCCGGCTACATCCCTTTCTTGCCGGTGGGTATCTGTCCATTCACGTAGCTACCGTTCGCTACGTTGCGGAGAGAGCATGACTTCAAGATCAGCTATTACCGGGATGGATTTGCTTGAACGACTTTGATTAAGAAACAGTATTCTTTTCTTACGAGAATTCTCGAATTCAGGAATCTTCTGGGTTTTACACTCAGGGAATTCTGCCATAATCTTCTGGAAAGAAAGAGTTTTACAGGGAATTCTGCAGGAATCTTCCAGGAGGCCAGCCTAAGGGTTTACCAAACAATTCATATTCCTAGCCAATTAACTACGCTCCCTTTATAATGAGGTTAAGGTTCCGTAGCAACTCAATCAACAGCGTTCGGTACAACTCCGGTCCAGTCAGACTCACAGTAGGCAGGGAAAGAATGAATAGAAGAGAGGCGGGAAGCGGGGGAACCCCGTTAGGGGTTCCCCCGCTTCCCGGGGAAAAACGCGTAGCGTTTTCCCCGCGCGCGGTTGAGTGCCGCGAAGCTAACTCACCGGGGAAGGCCGTAGCCGGCCTTCCCGCGGCCTCGTCGGTTCAGTTCGAATCCGTACTCGAGCCACGAAATGTTCACTGCTCCCAGTCAACCCAGTTGAACTAGATCGGTTGGGTGGAGCTAGAACCTATATTGACAGTACACCATAAGAAATGGGCCTTCCTGCCCGCCCACCCAAAAGATAGTGTGAATGGAACTCTATACTTCTCAATCGGGGTCTTGACCCAAATAACCGAGCAAAACTTTGTCCCCGGTAGGCGGCCCGGCCCTACGGGGTCGAGTCACCACATGCCTAATAAGACCTTGATAGGCTTTCACATGCCTAGCCAATAGCACCACGGACTTACTGAAAACGAGTATCTCGACCCGGACGATTTAAGGACCCCGAGTATATCTGGGGTCCGAAGACTCCGACCACCTCCGAGCCCCGCCTTTGTAGGGAAAACGCTACTTAAGCGTATGGGGAGCGCTCCCGCACCCACCATTGAGGACACCTGCACCAGGGGCTGTGGTCCAGTCACCTATAGCGGCTCGTCGCCCTACCGTCGAAGACTTTCACGACGGACCACATTTATAGCCCGGGCTGCTCTTATGGCCGCTGAGGCTTTGAAGCGGAGGTCCCTCCCTTCTTTTCGTCCGCTTTGCAGATGGAGGGAGAGTGGATGGCAGGTAGAGTGGACCGTGGCGGCGGGGAATGGCAGGTAGAGTGGACCGTGGCGGGGGGGAGAGTGGATGGCAGGTAGAGGGGACAAAGTCCACTCTGGGGGCGGGGTCCGGGTAAAGCGCTTTTAATGCGCTTTGCCCGGGCCCTAAGGGCGACCCGGCCATTGAGGTTTTCCCGGGAACATCCCCAGCTTTTCCAAGCGGGATGACGGTCGATCGCCGAGAAAGCGCTTTCTCGGAATTCTATTTACGCGCGTAGAAGGAGCGCAGAAAACGCTTCTTTAAAAGCCGGGAAAGCGCAATAAAATGAGGTTTGGTTCCGTAGGTGCTGCCTTCTCCGCCTTCGTAAGTAAACCCGGGGAGGGGGGACCCCCCCGGCACGGGGGGTCCCCCCTCCCCGGCCTCAGGTTTAAAAAACCTTCTAGCGGGG
>Contig123+24798
CTACGCTCCCTTTATAATGAGGTTAAGGTTCCGTAGCAACTCAATCAACAGCGTTCGGTACAACTCCGGTCCAGTCAGACTCACAGTAGGCAGGGAAAGAATGAATAGAAGAGAGGCGGGAAGCGGGGGAACCCCGTTAGGGGTTCCCCCGCNTCCCGGGGAAAAACGCGTAGCGTTTTCCCCGCGCGCGGTTGAGTGCCGCGAAGCTAACTCACCGGGGAAGGCCGTAGCCGGCCTTCCCGCGGCCTCGTCGGTTCAGTTCGAATCCGTACTCGAGCCACGAAATGTTCACTGCTCCCAGTCAACCCAGTTGAACTAGATCGGTTGGGTGGAGCTAGAACCTATATTGACAGTACACCATAAGAAATGGGCCTTCCTGCCCGCCCACCCAAAAGATAGTGTGAATGGAACTCTATACTTCTCAATCGGGGTCTTGACCCAAATAACCGAGCAAAACTTTGTCCCCGGTAGGCGGCCCGGCCCTACGGGGTCGAGTCACCACATGCCTAATAAGACCTTGATAGGCTTTCACATGCCTAGCCAATAGCACCACGGACTTACTGAAAACGAGTATCTCGACCCGGACGATTTAAGGACCCCGAGTATATCTGGGGTCCGAAGACTCCGACCACCTCCGAGCCCCGCCTTTGTAGGGAAAACGCTACTTAAGCGTATGGGGAGCGCTCCCGCACCCACCATTGAGGACACCTGCACCAGGGGCTGTGGTCCAGTCACCTATAGCGGCTCGTCGCCCTACCGTCGAAGACTTTCACGACGGACCACATTTATAGCCCGGGCTGCTCTTATGGCCGCTGAGGCTTTGAAGCGGAGGTCCCTCCCTTCTTTTCGTCCGCTTTGCAGATGGAGGGAGAGTGGATGGCAGGTAGAGTGGACCGTGGCGGCGGGGAATGGCAGGTAGAGTGGACCGTGGCGGGGGGGAGAGTGGATGGCAGGTAGAGGGGACAAAGTCCACTCTGGGGGCGGGGTCCGGGTAAAGCGCTTTTAATGCGCTTTGCCCGGGCCCTAAGGGCGACCCGGCCATTGAGGTTTTCCCGGGAACATCCCCAGCTTTTCCAAGCGGGATGACGGTCGATCGCCGAGAAAGCGCTTTCTCGGAATTCTATTTACGCGCGTAGAAGGAGCGCAGAAAACGCTTCTTTAAAAGCCGGGAAAGCGCAATAAAATGAGGTTTGGTTCCGTAGGTGCTGCCTTCTCCGCCTTCGTAAGTAAACCCGGGGAGGGGGGACCCCCCCGGCACGGGGGGTCCCCCCTCCCCGGCCTCAGGTTTAAAAAACCTTCTAGCGGGG
>Contig124+11491
TTCAAGGCGAGCGCGCGAGCGTGCACATTGACGAGGCGAAGGGGGGTAGTTGATGGGCCAAAATGCGATGGTTGGCCCGGCACGAATCCAGATTAGTACCACCCGTCTCTGTCTCAATAAGGCTGTCTAGGTACTTACATTGGCTCACCGCGATTTCCTTACCCAAAGCTCTTGCTTGAAACTCAGCGCTTTCGTACCGGCCGAGCGGGTGAGGGTGGATGATAGCCATGAGGGAGTTCTCCGCAACGCTGGACTGTGCAATTTACTGGACCAATGGGGAAAGCCCAAACAATCTCCTTTATCTAACCCTTATCCCTGGTAAGCTTAGACTGACTGTGTTTTGCCTAGACGCCTTTGGCGAAGTGGTTCCTAAAGGCCAGAGCCTGGAGAATGATCTAAATGATGGGCGGACCCCGGCAGGGTATGTGAGTGAAGGGGCGAAGCATTGAGCCCGGGTATGGGGGAAAAGGGGGTCCCCCATACCCGGGGCGAAGCATTGAGCCCGGGTATGGGGGAAAAGGGGGTCCCCCATAMCCGGGGCGRAGC
>Contig125+475243592
GGCTCCTGTTCCTCGCTTCGCTCGGCTGGCTGCTCCTCGCTTCGCTCGGCCGGCCCTGGCCGATAGCTCGTGGCACAGCTGAACCTCCCTCCTCGCTTCGCTCGGCCGGCCAGGGCTCCTTCTCCTCGCTTCGCTCGGCTGGCTGCTCCTCGCTTCGCTCGGACGGACCTGCCAAGGGCCGAAGGCCGGGGAGGGGGGCCGGTAGGCCCCCATCCCCGGGCAAAAAACTAGGAGGCCGGGGCCGGGGAAGCGCAGAAATTTTGGTTGGGTTTTTCCGGAGGCCGAAGGCCGGGGACCCCCCGTGCCGGGGGGTCCCCGGGATCCTGTTCCTCGCTTCGCTCTAAGGAACCTGGCTCGGTATCGCTGGCCAGGGCTCCTGTTCCTCGCTTCGCTCGGCCGGACCAAGGAAGGGCCGAAGGCCGAATGGCCTGAGGCCGGGGATGGGGCCGGTAGGCCCCATCCCCGGGCCGAAGGATTTATCCTGAGGCCGGGGAGGGGCGGAGCCCCTCCCCGGGCTCCTTCTCCTCGCTTCGCTCGGCCGCACCCAAGGACAGGGCTTCCCTCGAACCGATCGCTGGTTAGCGCCGGTACCGCTTGCTTCGTTGGAACCTACAGCTACTAACCACGCCGAGGCTTTAAGCCTCGGGCTAGCGGGCAGCCCTGGACTCGGCATCGCTCGGTATAGCGCGCGCGAACTAAACCCGCCTCGGCTTGCAGCCGAGGGCGGCCCGGCCTCGGCTTGCAGCCGAGGGCAGGCTACGGCACCCGGCCTCGGCTTGCAGCCGAGGGCTATAGCACCTCGTTGACACTCGGTAGCCCATACACCTCGTTGACACTCGGTAGCCCAGTATAGGCTCCGGCGCCAATAACCCGGCCTCGGCTTGCAGCCGAGGGCAAGCAGCGGGCAGCTAAAACAAACTAGGCCCAGGGCTCCCACTGCCGGCACCCGGCCTCGGCTTGCAGCCGAGGGCAGGCKWMGGCACCCGGCCTCGGCTTGCAGCCTCGGGCTACGGCACCCGGCCTCGGCTTGCAGCCGAGGGCAGGCKWMGGCACCCGGCCTCGGCTTGCAGCCTCGGGCTATAGCACCTCGTTGACACTCGGTACCCAGTATAGGCTCCGNNGCTGGCTAACCCGGCCTCGGCTTGCAGCCTCGGCTATGCAAGGGCCAGCGCCGCTGGCCGCCCGCGGTTCATAGTGTTTAGCGCGGGCATGCGTTACCACATATACCTCGACACAACAGAGCTCCGAGGGGAAGCGCTCCGCGCTTCCCCCCCTGCCGGTACCGCCATGGGGAAGCGCGCAGCGCTTCCCGTGTCATCCCGGGGAAGCGCTTCCCATTCGGGCGCGCTTCCCCGTTCAGTGCCGCCCTGGGGAAGCGCGGAGCGCTTCCCCGGCTCCTTCTAGCCCGGGGAAGCGGGGGAAAACGCTCCGCGTTTTCCCCCGGGGCCTTGTTCCTTCTCCGTGGTTTCCTGGCCACCAGGCCAGGAAAATTGAGTAAATAGAACCAGGCTGGTTGACGAAGGAAACCAGGCGGGTAAGGCCCCAGGCAGGTAAGGCCGTAGCAGCGAAGGACGGAAGGAGGAAACCAGGGACGGAGGCAGCATTGCCTCGGCTTTGCCTCGGCAGACACGTGCGTGCATGCTCGCTTGCTTCGCTTGGTAATGGTAAGGGCTTGTTGGATGCCAGCTACCTCGCTGCGCTCGGTATCGGTACCGGCACCCCGCCTCGGCTATCCGCCTCGGTCCCTTTAGTGGTTGGCTGGTTATTGTCTTTGGTAAGCGTGCTTACCTCGCTTCGCTCGGTAAGCGCGCGCAGCTACCTCGCTTCGCTTGGTATCGGTCCCTTGCCTCGGCTATACGCCTCGGCTTGGTTCCTTGACTCGGCTAAGCCTCGGTAAGAGTACTCGGTAAGGGTAAGGGAACGGACGGACGGATGGAGGAATGAAACCAAACAAAATACCTGGCTGGTTGACGAAGGAAACCAGCCGGGTCCTCCGAAGGACGGAGGAAGGAAACCAGGCCCTGGGAACCGAAGGAGCCAGGGACTGGTTGACGAAGGAAACCAGGCCCTGGAAGCGAGGCTGCCATCCAAGCCCTTACCGAGCGAAGCGAGGAGAAGGAGCC
>Contig126+111668321
CAATTCCTTCCGTTTCCTGCCCAACGATGCGAGTAAGGCGCTTTGGTTTTGCGGTTCTACATATTTCTATCCAATTTCATCAATCCGGGCCGCGAAGCGGCCGGCTTCGCCCCGGGGAGGGGGCCTACCGGCCCCCTCCCCGGGCTCAGGTTTAAAAACCTTCGCCCCGGGGATGGGGCCTACCGGCCCCATCCCCGGGCTCAGGCCTCCGGCCTTCGCCCCGGGGATGGGGVCCGGTAGGAGAGATTTGTCGAGTTGCTTGTGCCTGTTCGATTCAAACCTCATAAGTGATCGAAGTATGTCCTGATAAAAGATCCATGCCACGTTTCACTCCTTATCAGTTGGTCGTCAACTAAAGTGCCTCAGTTAGCTTTCGGGTAGATAGGAGTGGGCATGTTGCACTTTCGCAATAGCTGGAAGCGAGAATGGAAACACGTTCTATAACACCAGCTGACCGAGGAGACTCGTTCCCGGAATCGGCCCAACGGAAGCACCCCTACCGTCGATCTCGGAATGCTGGATTTGGGTCAAGCTATCGAATCGATCTCTCCCGAACCGATCTATATTGTCAGGTCCCAGAAACGAAAGGCATTTGTCTCCGTATCTTGCACCCGGGCGTGCGTGTATTGAGCGGTGCTCTCGCCGAATCTCTGGCTGTTCCTAAGGTGCCTAGTCCTGATTCAAGGTGGAATGCTCGTTTTGGTCGTCTCGGTGGCCAGCTCCCTCCGTCGCCTTGGCTTTCCCTCTCTATGTCGTCCGCTTCGCGTGCTCTCTCGCTCTGCGTCCAGTGTGTTTGCCCTATCCCCGCCTCGCCTCTCGTATGTATCATCCACGGCTGTGACTCGGTCCCCGGCGAGTTGGGCCGCCCCACCACCACCCTATCTAGTAGGGGCACTATAGTGGCGGCCCAACTCGCCAACTCTAGGGAGTTGGCCCTCCCCCTCCCTACAGGTCGGGGGMGTGGACMAACCTGGTTTCCCCTCGAGGAGGGCGGCATACTTTCATAGTTAACAGGCCTCCTAACCTATGACAAGGCAGTTGTGAGCCTATGATAGTGCGCCTGTGGGACAGGGAGTGCACTCGAGGTGGCTGGACACGATGGATGGTAGCCCTGTCATTCGCGACTGTCATGGAGGCCATCAGAGGACAGTCTCTCTGGCCATCATGACATAGCGATATTCAACGAGTGCGGCTCGGCAACTTTACCAGGAGACAAGGGTAGTAGGAGGGGAGAGTTCTGTCACTGAGACGTGGATACGATTCGCCTCTCTGTGTCACGCAGTAGCTGCTGGACGATCACTGATGGGTCGTAAGAGACACTGGACGATGCTGGTCTGCCCTCACTCTTGTCTTGTCTCCGTTCATGTCAGTGTACTCATACCAAGCTACTCCCTCGTACCGCAGTCTGGAGACATCGCCGAGTGCCAGAGACTTCGACACCTAGAATAATCTCAACCAATCCACCCTCTCTCCCTCTGTGAGTTAGGAGCATAAACAGAAAGCAAGCCAATAATATCTCTCCCGATATCCGCTGAAACACAGAAGTTCCCCTCATCTCGTAGTTCGGTACGACCCCTCAGTCGTAGTAGCCCAGTTGTTGGGCGACGCGGAGAGGCGGCTGCTGTCGCCTAGAAATTTTGTATATAGATGCTGAACACTCCGGATGATCGTGGTTTTGAAGTTCCGTTCTTTCTTTTTGAAAACGCGAAGCCCCGGTCATTTCTCCGACCCCCCGGCAAGGGGGTCGGGTAAATTCCCGGGCTCCGCCCTTACTTGTTCCTTGGGAATATTCGAAAAATTGAGTAAATGATGCAGATTCATGCAATTCATTCAATTTCCAGGTGTGCCGGCGCACTAGTGTCACGATCCCCCGGGGACGATAGGAGATAGTCAATTTTCTACAGGTTCAAACGCCTAGAATGTCTATAGGATCGAATTCTTCACCTTGTTCCTTAGTAGCTCAGTGGTAGAGCGGTCGGCTGTTAACCGATCGGTCGTAGGTTCAAGTCCTACCTGAGGAGTAGTCCGGGCCATTAATCTTTCCGGTTTGAAGGTATAACAAATACATTTGGGGAGGTTCAACCTTGTCGTGCCCTCCCCGGGTCCACCACCCACCACCAGCCAGACACTCGACTGAAAGGAGAGGATGATTCTGGCTGCGGCCCACTCGCCCCCGCCGGCAAGGGCGAGTGGTGGCCCGCAGCCTAAGACACTCGACTGAAAGCGGGCACTCCCATTCAGTAAAATCTCCACTCGCATACAGCTGGCCTCCAGTCTCATTCCCAACCTTGGCCGGCATCAAGGGAATAGTCCCCGAGGGCCTGAGACGTAAACAAGTGCAGAGGAACTTGGCATGAGGGCCTAGCCGTCAGGAGATAGGTCAGGAGGGTGGACTTCCCACTACCCCTGGTGGCCCGTAGGGACTACGAACGAGGTTGTGGCGTGTGCGGCGCCACGAGAGATGATAGAGGGATTGGTGTCCAATAGTAGTAGACCCACCCACCACTTTAAGTGTGGTGATGTGGAAATTCACTGAACACCCACTTAAGCTAGCTACAGGCAACGACAGCATGTAACTCCCCCCATTCAGTGCCTCCTACAGGTCCAGTATACTAGTAGCCACCAATACCCGACCACTATAGTGATCAAATCTTAGCACACCACTAATGAGAAGGGTGTGTCTCCTTCCTATGACTAGGAACGCACTGGAATTGGGCCTAGACTACTGCCCAAGAGCCAGGAGAGTAAACTAGGATGGCTAATGTCATGCCTGAACGTCAGACTAAACAACACTGGACCGCCTGCCCTTCCCGCTGGCTAGGCCTTGCCGACCTGGCCACCAAGTTCCAGGGCCAGGAAGTAATAGCGCTGTAGCCCCAACAGAGCAGCCACCGACTCTGCTGGGTACCCATCATGATTTCTAATGGTACTAGTGCATATAGTGGTTACCGGCCATCATCCCTTTTGCCTGCCCCAAACAAAGCAGCCGACCAGTTTGACCGATGGGCGTGGTGAGATATCCTTAATTTATTGATTCTTTGATTTACTTTGGCTCCCCCTGTACTGCATGCTGTAAGCGGGAGGGTGACCAACATCTGATACCGAATGCCCTAGGTTGTTTAACCAGATTGGTGGAGATGGTTGGCATTTCGATTATCCCCGAGCGTACTTTTGGCATCTCCACCATTGGGGAGCTGCTCGAGTGGATATCGCAGAGCACTCATGCTGAAGCGATGAGCTTAATTTGTTGATGCGGTTGGTCACGTTTATGGCTTGACGGTCAAGGAAAGATTCTTACGAGAATGGTCTGGCCTGGAATGCATGGGCGCTATTGTGGGTCCATGAGACCTGAACAGGGCTGGGATACCACGTTGAATGGCCACTTAACCCAAAAACTAGAAGGCGTGGGCACCACAATGCGGGTAAGCGTAGCCGGATTTCCCAGAATCCATAGATTCGGTTTTTCCGTTTCCATGCCCGTTTCCGTACTTCCTTTCGATTTGGTTTTTCCAAACCGTTTCAAGGTGTAGAGAAAGCCCGGTTTCTCTATACCTTTCCGGAAGGTGTCAATAAAGCCCTGTATAGGGATCAAGAAAGCCTTTCCGGAAAGGGAGAGACTGACTGGAGGTTCCATAAATCGTGTTGTTGGTAGCCAAACAGAATTAGCCAACACCGCCGCCCTAAGGGCCCGCTCCCGGCACTCGAACCTCCACAATAGTGATGATTTTTTAGGGAAAACCTATCCCCTAGAACACACCCCACCGGTGGACCTAGGTTTCTTAGGGAAAGCCGATTTTTTGAACGTCTTGGGCTCGTTAGTCACGGCAATGTTCAGGCTAGTCGATGGATCACCACTTGTTGGAAGGGCAACACGGTGTGCAAGCTAATCTCAAATAACGAATAGTACCTTCAAAGATGACGGATGAGAGCAAGCTGGTAAAGGTAGCTTCGAGTTCGAGGGGCCGGAGGCCGAAGGCCGTAGGCCGGGGAGGGGCTACGCCCCTCCCCGGGCCGGAGGCGGGGGCTTTCCTTTTTGCTTCTTTGCGCCACGCGGAATCTATTTATGACAGCCCGCATACTGAACTGCCTACTAGCTGGAGCGAGTGCCTTGCTTGCCGTTACTCTAGTACTCCCTAGTGAAAGACTTGAGTGTCGTTCCTACTCGACCGATCTAATCCCTATAGATAGTAGGGCCTCCCCTCTGTTCCCAGTTATGTAGGTAGGGGTACCAGCCCAAGGGGTTGCTCGAGGTTACCCTATGGGCCATAGGTATACTCGTTTCAATTCCTGTTCGTCCACACCAGATCATTAGTGAATTGAACCCTATGGATCACAAAGTACCCTCACCACCTTTCAGGTTGACCCCAAACCTCAGAAGCATGACCGGCAAGCCATAGCACCTCTCGCAGTCAGTGCCCGGACCCAGCAAGTCCATCTATATCTATTTCAGTCTGTCGATACCTATCTCAGTCTATCAGCCCCAGGTCGGCCACGCTTCCTTTTATCGCACCTGTCGATCGGTCGGAATAGCGGGCGGCGACAGATGTGACTTTTAGGAACACGACGTTCCTGTTACTTCGGTAGTTGATAACTCTTGAGTTGTTCTGTGACGTGCCTGTCGATTGTGACACTACTGTCGTTAGTGATTCCCCCCATGACCGAACTGCAAAGGCCACAAGTCACAAAACCGTATGTCGTTAGTCCCAGGTCTGATGAAGAGTCAGCGCCAAAGCAGCCACGCGTGTCTGGAAATCAAACTAGTCAGTAAGGAAAGAGTTGAGCTTTTAAACTCTCTTTTTGGCACAACGAGAGAATGGCGGCACTTTAAAGAACAAAGTGCATTTCCCTCCCTACGAAACACACCTCAAGTTTCGTACCATTCAACGAAAGAAACACTAGCCTCTAGCACCACAACGCGTTGTAAGTCGGCCCACCACCAGCCCGCTAACGGGAACGCTGTTAACGTAGTGGCTGCAGTCAGCCTCTGAGTCTGATTCTATTCCCTGGCAAGCATCGGAAAGACGGCCTAGCGATGATGATAAGCGTCACCACGTACTGGCATAGCTGCGCCGGGTTGCCGTCCCGAAAGCTTGTTCTGGCCAATACTTCCAGGGTCAGAACGTATGCGGCTATACTCCGCATCCAAAGAATCACTCTTCCTCAGGTCATTGGGCTAGCAATTGTGGCCGCTTCAGCTTCGCACCGATCTCCCAGGTGCCTCGAATCGAGATCATCTCTGATACTCCTCCCTACCACAAAATATTTGTTTCGTCCCCGTCAAAGCCTTGCCGAAAGCAAAGATCCTCTTCTCGAGCGGTTCTGCTTCTCCCGTGCAAGGGGGTCGGGTGAGAGCTCTCCAAAGACTAGCTATGGGTAGGTTCGAACTTTTCTCGTGCGGAGACCAACATACGAGAGGGGAGCTGAATCGCTGAAGTTGAGAGGGGGGCTGATTGTGCTGCTTTTTGGGAGAGAGATCTTGGTTACGGGAAGCTAGCTTCTTCAACACGTATATAGAAGCCTTCGGAAGGGCACTAGAAGCCTTCACATAAGTGGAGGCCAATTACTTTCTATATACCACTTTATTACCTCCGATTCGAAGGCGAAGTCTTTGAAGCTAACTAATGTTAAGGCGAAGCCCGGGAATTTCCCCGACCCCCGGGGGGTCGGGKAAATTCCCGGGGCCAGATTCAGAAGTGTCGCGACTCAACCCTTTTAAGAGAAGGGGTCAAAAGGAGGATGGGGTGTTACCTATGGCTGGAAATTCAGTAGATAACTAGCGTCGCCCTTTCCAGTTCGCGCTACTGGAAGAATGCAGTCCATTCACAAGTTTGAGGCACCAGCGTATTCAGAGCTGCCGGCACCAGCATGTGAAGAGGCCCCAGCCAGTGGAAGAGGCACCAGTGTGCCGGGCACCAGCTACTGAAAAGCGCCTAGCCCCGACGAACTATAGTGCCTACCGATGAGCTGAAGGAGGTACTATAGTGCCAGTATAGGGCCGCCGTGGGGGGCAACACTCTACCTAGCCTTGTCTCGAAGGCTGTCATCCCTCCCTATCACCTTCTCGAATGCCTCTAGCGCCGTGCCCTGTCCGGGACTATTGTCTGCTTGTAGCTTGCCCATCACAAAGGTCAGGGAGGCTCGGACTCCTTGTCCGTTGTTATGCTGGCCTTGGAGAGGTCGTGGAATGACTCTAGTCCGTAGGTCAACTGGTCGTCCATCTGCCTCTTCACTACCGTTCGTGAAGGGCGGAGCGCAGGCTTCTGACTTGGATTCTTTACCCTGCCCCTATTGCCAGAACATCTTGCATCCAAGAAAAAGTACTGCGCCTCACTACCTCTGCTGCCAGCTTACTTTACGTGTGCTTATTGTCTAGTGTTGATGGAAAGGTAGTGCCAATCCCTAGGCCCGTGAGTCGGGTGCGACGACTTGTGGGCTTCAAGCCTCAGTCCAGTCCTCGTAGGGTCCAATGAGCTATTCATCATACTGGCCAGAGTATCGGCTTATAGGCCTAGATATATTCCTGTGACTGTCCCAAAGGGGCCTACCTTGTCTCAGTCAGCATCTCTACCACACAACCCAACTGCAACACGCATTCCTTTCACGCCTTGACGACAGCTGAGGTGCCTCCCACCTCCTAGGAGTATTATTCCATCGCCTAGTAGGCTAACGCGATCGAGATGTACAAAGGTGAGGAGAAGCTTCCCATTCCGATTACGAGAATCCCCGGCCGGGACCCCCCCAAGAAATGTGCTGCTACACCTTTGGTGAATGACCAAAACCGGAGCACGGGAGCAGGTGCTACTGTACCCCCTACTACTTCGGGTTCGGAAGCAGAGTATAGGGAAGCGTTGAGCCGAGTCTTTATTTACTGAACAGACGAAGCGGGTTTGCCATGCTCGCTGAGCAATCTCTTAGGGCCACTTTCAGACCACCAACCTTTGGTTCAAAGAAGGTAAGCCAATCTTTTCTTTGGTTCTGCCTTTGGTTCAAAAGGCCAAAGATAGGGAGTTGGGTGGTAGGGCGGGGCCTAACTATAGTGCCCCTTCTAGATAGGATGGTGGTGGTGGGGCTAGAGTTGGGCCTAACTATAGTGCCCCGGGAAGCGGGGGAAGTGGACTGCCCTCAGGGCAGTCCACTGACA
>Contig126+111668321_2
CCCCCGCTTCCCGGGCTTCGCCCCGGGGATGGGGGCCGGTAGGCCCCCCTCCCCGGCCCCCCCCAAGCCTACCCGGGCCGAAGGCGGATTAGGGCAGGTCCTAGCCTTTCGCCCATCCAACCTTGTGGATCTCATTTTTCGATATCAAATGCCTCAATTTTGGAATCATGACTCCTTTCCCTTTCTGCCGAGTTTTTGGCCGAGTTTGTACTGTACCTATTCATTACTTTTGGATTGAAATTCTAATTGATTTCTGCTCTTCGGTACTGTTAGCCCCATGGTATGGATGGCAGGCAGGTAGGCCTCGTCTCCTCTGCAGGATGTCCAAGGTTACGCTACGACGACATTGATGAGCTAGTGCCAAATTGTCTGGTGCATGGTATTTGTGCCGGCGCGGGACCGCCTCGTGTGTAGCAAGGGGGGAAGTCGCCTTTGGCGGCTGAACTCGGGAGAGTGCTTCGCACTCTCCCGGCCGCCTCGTGCTTGTTGCTTAAGCTGTGTGTAGGATTGGATGATCCCGGCGCTGGATGGCAGGCGACGGCTCTTTTCTCCGGTGCATGTCATGAACGGTTATGCGATAGGCATAGATATCTTGTTTAGCCGGGTTTTTTCGCAGGGCTCTTGACGTCCTGTGCATGGTGTCCAGGGATGTTTTAGATCTTGATGAGACCCACTCAACCCTTTGGCCTTAGCGTCTGTGCATGATGACGGCGTTGGTCGCTATGAACTGCCTTGTATATATGGCAAGATCCTTCTTCTTTGCCAGGTGCCTGTTGTTCGACGGTGTGCGTTGGAATTGATGAGCCGGGCTCTTGTGCCGATGCAAGGTGTTTAAAGCTGTGTCATGCGATGGACATGGATAATCTTTGATGGAAGGCAGGCTATCGTTCTCCGGTTCGACGGTGTTCCGGCGATTCTGCGATGGACATGAATGATCCGCCCTCTTCGAAGGAAGGCAGGCGGGAAGCGCGAAGCTAGGAAAACGCTGAGCGAAAAAAACAAAGTTAAAAAAGGTTTCTTGATGGCCTTTGGCCTGTGTTTACCTTGACCAGCACGGCTAAATTGAGTAAATAGAAACAGGCTGCTTTCCCACCCTGCCCCAGGCGGGCTACCCAGCCAAGGACGCCAGGAGGAAACCAGGGACGGAGGCTCGCTGGCCAGGGCCGAAGGCCGGGGAGGGGCGTAGCCCCTCCCCGGGCTCCTTCTCCTCGCTTCGCTCGGCCGGACCTGGCCTATAGCTCGTGGCACAGCCCCGGGAGAGAAGCGCTAACGCGCTTCCTCAACCTTACGGCACTTCCCCGGTTCCTACGGAACTGCCTTCATCGCTACGATTGCGTTACCAACCGCCCAATCTAACCATTCAGGGTACAGTAAGTAAGAGATACCTTGACACTACCAAAGCTTGGCTTGGACGAGCGGGTCGAAACGCCGGCTCATAACATGAGCAAGAGTAATCTTTGATTGAGTTGTTGGTTCCAGATTCAAAGATGGCAAGGAAGCGACTCTGCCTTTCCATAACCATAACCCTATAGCATAACCAAAACTTCGCAAACATCCCACTTGGGCGGCCTCGGAATGATCAATTAGTCAGGGGCGGGGCAGAAACCTCTCGTGCGTGCTCCTCATCGAGAATATCAGAAAGGGAATAGCGCCCGGCTCCCACCTTTGATCATAATGATCAATTTCCATTAATGGCTAGAGAGAATCCTAAATCTGGCTAAGAAGTTGTGTGGTTCGGCCCACGGAGGGCGGGTCAACGGCTGGCTAAATCTTTCTCGACTGGCCTTCGCCGGGCTACGCCCTAGAAGTCGGTTTCGCATAAATGCCCTATCCATGAAGTTGAAGAAATAGAATCGCTCAGTAGATGGAAAATTCAGATGCCGAATCAGGGTGGGTGAACTGACTGAATGATCAACGAAAGGCTGTTAATTCCAATCACTCGAGCTACGCCTAACGAACGAACAAATATTCGGGGGCCGAAGGGTCGAAGACTTCGCGGTTTCCCGCCCGCGCTGGCGCGCCCCTTTGGCCATCATTACTAGCATATCACCTCGAGGGAATGACCATAGGGATTTCCCTTAGAAGCCGATAGACAATGAAGCTTCGTATCGTTTGGTCGGGGCCCTGGCTTTGGGAGGCAGAGAAACGATAGGCAAGCATGAGGTTTTAGTGGTTGGCTAGCGGGTTAGTCAAGCAAGGTCGAATGCGTGGTAAAGAAATTTCTATGGAGGAAGCATCAGTATTGTATTGGATCCCTGGCACATCAGGATTGGATTGGATAGAGAGGTGCAGGCTGGGCAACCACCCCAGCGTTCTGAAATACGTGGTAATTCAACGTGGTGGAGGTGGAGCCATTTACCGGGTTAGGGTAGTTGGGAGCGGGAACGACTGTCCGTAACAGAAGCGTGGTAAATAGTAACATCGCATGATTCAGCCATTTCGAATCCCCCCTGTGAGTTGGAACTTCTTATTGGCCTAAGGGTAAGGAGCTGCATTAAACGACTGGTCCGGGCCACTCTTCTTTGGAAGGCCGAGGGGAGTCTAGAGACCGAAGCCCGAGGCCATTGACGGAACAGATGTCAGCAGACTGAATAAAGGGCTGGTTCGATCGATGGCTGGCTGACTTCAATGTTTGTCTCTTCGGCAGGCTAAATAGAAGTGATTGATCGGCCTTTGGCAGGCCTTCGAACAACACACACCTCTCTTGGGATCAGTGTTGTTCATGACCCTTTCATTTAGCATTGACCTTTCAGGTTGGGATGATCGGTCATTGAATGACCTCGATCCATTCTCAAGTTTTACCAACTCCTATATCGAGAACAATATTTTGCCGGTGAAGAATACCCATCGGGTAATTGAACTGGATTAAACCATTCAATTGTTGAATCTGTTTTCGATGACTTTTCAGTCATCAGATGAGTCTGGTCTGATAGGGAGACTGAAAAGTCTGGTCTGATCGAGGGGTTAGCTGCATGGACTATTGGCTTGCATGATGAGTTACTTTACTAGGTGGTGAGTGATCGCTTTCTTATTTGGCCTTTGGCCGTCGAACCGGTGGATCGCTTTGTGTGCACTCCTTTGGCTAACGAATTCTCGAGATCATCGGTAATTGGCAAATGACCTAAAAAAGTTGACTGCTTTTTGAAATCGGTCATTAGACCTGGATTGACTGCTTCTGTTCGATCGACGAGAAACCCGGCCTATCGGCACCACCTTTCAAGTAAAGGTTTAGGGCGCGTTAGCGCACAAATGTGTGCCTTCGCCGGGCTACGCCCTAGAAGTGGGCCGAGCGCAGCGAGGCGGGAAACCGCGAAGGCCTTCTAGCCCTTTTGTGCGCGTTAGCGCCCGGCCGGCTCCGCCCTCAATTTCGTTACTTGTTGTTGTGTCCAGTGAATAGCCAGTGAATAATCCGGATTTGAGTTGTCTATGGAAGAGGCACATGTGTCCGGGATTATATATTGCCATCCGTTTATCCCATATGTTGTGGATGTTTGATCCCGACCATGTTTATACCGAATTGACAGGTAGCCGCCAGTGAATAATAAAAGGTCAGATAGCCAGTGATGATGAGATAGCCAGCGAAGAAAGACCTGGCCAGTACTAGAACGGGGACCCAGCCGTCGAAGCAAAAGTTAAACCCCCTTCCAACCATCGAAGAAACGGCGGTTATTTGTCCAATCTAGCAGGCTCTGTTGCCTACAGTTCTGGAATCTACCTATGTAGTTGGTAAAGCGATTTTTCGATTCAAATATTACCGCTAGCAGAGATTAGTTTTGATTAATGGGCCGCATCGACAAAAATAGCTAACAAAGTCAAGTACCTCAGGGAACCTCCGGGCCAGCAGCAGCTCATCTCGGAAACCTTACTTTGCTCTCTCTGTTCTTAGTTACCAGGCTCTTTCTCTACTCCAATTCCAGATCCTAGTTATCAGATATGGCTGAGAGACTTGAGCCGGGTAGTTTTGGCATGAGCACAGGAGATAGCCAAAGAGGGATCCTTCATTTGCCCATAATCAGTCTCCGGTCCCATCTTACAGACACTAAGAAAGATAAGCTTCAAGTATTAGAGGGATGAGTGAGAAGGCTGAACAAAAAGATTAAGCCGGGAACAAAGAGAGAGGTCTCTACGACCTATCAGGGCTGGGCGGGCCACCTTTCATTAAGAAAAAGGTCCGGCAAGATCTTATTCGAGGCGTCGGCCAGGGACGGGTATAAGAAAGGATCAGACCCAGAACCGGTTAACCAAGCCTCGAAGTTGATCATGCACAGTTTGTTTGGCGATGCCTGCACCCGCTTAACCACAGACTATAACAACAATATTAAGCGCGTCGGTATTGAGACAGCACTGATAAGAGAAGTTAGGACCCGGTCCTAACGAATTTATTCGGTAGTAGAGGGCTCAGCATTAGCAGGCTCAGATAGAGCTACAGTCGCACGACATCAAGATTTCTACATTTATATGCACGGACTTACACTAGGTTCTGTGAACAACCGATAGTGGAAAGCGGGACAAAAACTTTGTTCTGTATCACAGCCATGACCTCGACTCTCCAAGGTCACCTCGAATATATGGAAGGGCATTTATGCAGCGCCTTCGCGCTTCGCGCCTATTTTATTCATCCCTGCTGTGGCCACGCGGGTAGATGTCGCATTTGACAATGGTGGTACTGCCGTAGGATCTATTCTTTCCAGCCCAAAAACCTCATTTCGCCGCCTCTTCGATAGCGCATACATAGAGGGATATACACCTTTTCGACCCCACAATGAAGCTCGACCGATTCTCAGCCCTGGCCCCGAAGGCCGCTTTTTGAGAAGGGCGCGCGAAGGCGGCCTCCGGCCGAGGCCGCCTACCTAGTAGGCCGAAGGCTTGCTAACGGTCCGCCCTTCTCAAAAAGAGCGCGCGCCCTTCGGGCCGGGCTGGGCCGGCCCGCAAGAGCCCCCCTTCGCCTACGGCCCTACCTATCTTGGATGGTAGAGATCTCCCTGACGGTTGGTTGCCCTAACCTCGTTGGCTCTGTTTCCCGGATCCGTTTCGCTCATGGAAAGCATAGGAATGATAGGCATTCTGAAGAGAGACGACTGCTCGGCCGGCCCCCCCGATCAGCTGCTGCTACCAACCACTTATTTCGGGCGCTCGGCCTCAATCTCTTTGAGCATCGCCCGAAGGGTCGTCGGTCCATTCCTTAACTTGAACTTATATCAGACGTGCCGAATTTTCCCAGGTAGTCTTTGCGACCCGGCGGCATCATGCGAGATGTCCCTGATGATGTGCGTTAGCGACGAAGAGTTAGTTTATTGGTCCTTTGTAGCATATGCCAATCTTCACGACGTCCTTAGCAAGCGTCACCTCGGCTATGAATGACCCAATCTTGAGAATCTTTCAAGGCTGGGTCCGGGAGTAAACAGGTTGCGAACTCTTAATCTATAAGCTTTGTGTTAAGTCGCTCGAGGGCGGCCCCGCGTTAGTTTTCTGCGGGCGCGTAGCGCCCCGCCTACGGCGTAGCGCTTTCTCCGCCGAAGGGGAGGGGGGCGGGGCCGGGCCCCGTACCGGGCCGAAGGCGGGCCCCCCTTGAAAAAAGCAGCCCCCGCTGAAGCCCCTTCAAGAGAAAAGGGGTCTCGCCCCCGCCTTGGGCCGCTTTTTTGAGAAGGGCATTTATGCAAACCGCCTTCGCGGTTTAAGGATTTTTCGGTTTTTTCGGAAAACGAGAGGGTGATTTCAGACCCTCGTGCCAAAATGCATAGCGGTTGTGGGGCGAACTTGGGGGCTTCCCCCTATGGGCCCCTAGGATGCCAAGCCCTTTCTTTTGAGCTTTCCAACTCAAAAGGTCTAGTAAGACGAAGCACAGCAACGCGGACCGAAACGCCAATTAGGTCGAGCTACCACCAAGTGTGCAGAAGCCCCCAGTTTTACTTTGGGGCTTTGTTTTCGCGGGATCACCACTATCTGCGAGATGTAATAACCCTCGTAATTTCCGCTTCCCGGGCGCCCTGTCAAACTCTTACCCAGGGTCGGCCAAGCCAACCCAACGTCTTCTAAGACGGTATACACGGCTTCACCCACCGGGTGAGCATGAGCGTTGCAGCCGAGCCAACTATGGCCAGCTCCGCTTCCCCTGCGGTCTGACGCGATATAAACCATTCTGATACAGGTCAAGGAGCCGGCCACCTCTTCCCCCCTAAACCAATTCACGTCTGAACCAACAATAGCGGCGCTAGGGTTTGGTATTCCTGCCGGCCCCGCCCTCGTGGTAAGTCCACGGAAAAATGGTCTATAGAAAGTGCTGGGGCCCCGTCAAATGGTTAATAAGGGAAATCCCTAAGATTCTAGTTAGTAAAGCACCATTTGAGAGTATCGATTGCTACACAATTTTGGGTGGGCGGCTTCCCTCCGCGAAGCGGAAGCTGTGGATAATTGCGCGAGTGCGAAGCACTCGCCATTTCTGTGGGATCTTTGTGGGTTGGTTATGAGGGACCCTCCCCTGTGCTGGCTTTCCTACCTAACCTTGTTTTTAAAACCCCAGAAAAGCAGCACCTGCGGAAGAACTTGGGACGTGCTCGCTGATTGTGGCCGGCTTTCCCGTAGGAGCGGTTCAGGATTTTGCTGGCACGGAACCTCTCCTGGTTATCCGGGTGGGTCGGCATCCCCCGTGCGGCAGGGGCCGAAGGCCGAATGGCCTGAGGCCGGGGATGGGGCCTAGGCCCCATCCCCGGGCCGAAGGATTTATCCTGAAAAATTTCTATTCAATTTTTCGCTACGGTAAGGTAGCGGTCATGTCAGGACCCCTGTCATTCCCTTCTCCCAACATACGCGGGTCCTGGCATTAGCTGTGTGGCTATAGATTTGTAGTGCATTTGTAGGGCTACATAAGATTAGGTAGTTTTACAGATTCCAGTTAATCCTCCTCCCTTACTATGGGCGATTCTCCGCGAGCGTAAACTACCAATATATGCGGACCGATTCTCCGCATCCGCTCTGCTTCGCTTTCGCCCTGCTTTGCTGCGCTTCGTTCTCGCACACTCCGCTTGCTTGCTGTGCTTGCTTTGCTTTTGCTCTGCTTGCTCGCTCCGCAATGCACAATTGTGAGGTGTCAAATTCCAACAATGCGTCCAGAGGCCGGCCGGGCCAGTGAACGACCGAGAAGGGGAGACACTCAACCATCGAAGAATCAACAGAGAGGCCAACTTGTCTAGGCAAGAATCTTTGCAGTGAAAATGCGGCTGCCCAAACCCCAGCACCCTTCAACACCCTAAATGTCAATCCCCGAAGGGCAGATGGTGTTCTTGGTGCAAAAAAAAAAGTGAAATGAGGGCGGCTATAGTGAAGGGCTACAAAATCCTCGATGGTGGGGTTGGGGAGAGCTGGAAACTCAAAAATCAACTACGAGGCTATCTCAACGTTAGAAAATCAAATGCACCTTACCTCGCAATGCGGGGGGAAGTGAATGGTTAAGGAAGGAAAGTGGGCACAAGTGGTGCAAGCCAAGTGAGCCAAGTGCAAGTGGTGCCAGAGTGCAGGGTGCGAGGTGCAGACCAAGTGGTGTAGCGGAAATTTATGCATTTCTTCTTTCTGCATTTTCCGTGGAAGAAACAAAAGCAATGCATTCTCCACTTCAATATTTTCCGAGTGAGAAGTTGATGCGGCGCTGATGCAACAAATGTCACATGTGCCTAGCAGGCCAAGAGCGGAAACGGGAAATAAATAGGCAGAGAATTCAGAAACAAACTGCATTTTCCAAGAGAAGAAAGCGAGCGAGAGAACAGGCGGAAACAGAAATACAGAAAGAAGAAACTCCGAATTTAAGAATTTAATGCATTCCCCGGGAAGGACAGAGAATGAAGAAAGACTACGGCGCTAGAGAGAGTGAGAAACTGAAGGCCTTTKTCCGTTTCCCGGTAGCGAGTATTTCTTCATTTTCCGAGTGAGAAGTTGCCTTCCAAAATTCTGAATCTCTGCATTCCCCAGGTCAAAAAGTTAAACATCAACGGAGAGGCGGCAAAATCAATAGGAGGACTGCTAGTATGCTATCCTGTTACAGCTACAGGCCTACGCTTCTCAGCTCCGGCCATAACCCCCGAGTAACCGATTCAACGGATACGAACGGGGTATAGCTGGGGTTTTGTTGCCGGCTCAACGACGGAACTCTGGGTTTGTATGGGGCCTGACATGTGTTACAATCAGCGGCCTTGTCCCCCGGAAGCTGTTTGACCGAAGCAAGAATCTATTCCATAAGCTTTGAATTATCTTCAGCAGGGACCAAGGAATGATACCTGAGGGTTGGGACAGCCACTTTTGGTTGAATCGCATGGTTGTTTTATTGTTTTGGTCTGATACAGGATACACAGCCTAAGCTAGGGCCGGTGTATTTCCCGGGTCGGATAAAGTGGGGGTTCCCAGTGTTTGTGCTACGCGCCTAGGGTGGCCTAAGGCAGAGCCAAAAGAAAGTGGGCAGATGCTACAAGAGGCTTTAACTTTGAATTGCTGCTCTCGCTCCTGAGAGTAAGGGAGGGCGGCATATCCTAGAAATATAGGCCTATCCTTGAATCGCTGCCTTCCGCAAAACAAGGAATTGCTGCTTCCGCTCCCCGGCGCTTTTCCCTGTCAACTGGACCGGCCCTTTTTTCAGGCATTGACGGAAACGCCTCCAGATGGCCCAAGAACAGGCCTTGGCACCTCCCCGTAGTGGGATTACCTTCACCGATATCGTGAACAGGCCGGCTCCCAACGACTATGGATTCTAACTGATTGCACTAGTAGTTGGGATTGAGCGGGGGTGAGACAGTTGGGATTGCAAGCTCTGAGGGATTAAGAGCTTTTGGAGGGAGCAAAATAATAGTAAAGGGGTGAGCGAGGAAGCCTTCGTTAATGCGCTCTTAGTGAGGACAGAAGCTGAAAGCTTAGGAAGAAGGAAAGTTGAAAAGTATTGAGCTTTGACCGATTGGCCAGCTGCTTTCCTTGGGCGGGAGCGCCTTTGAGAATGAGAAGTTTGCCAGGGAAGGAACTGAATTGGAAGGGCACGGTTGGGGAAGGCAACAGTGAGAAGTAGTTTGCCCTTGAAAGAATTTGCAGCAGTGAAAGGTGGGCCAGGGTGAGACAGTGAGGAGTGAAAGAAAGGTGGTATTTGAGATACGAATGCCGAGAGCGAAGATGCGATTCGACTTTGTTTGACAGAGCTGAGAAGCAGGCGAATGCGGGAGCTAGCCTTTCTCTAGCGGCAGTTGGGATTGAGCGAAGAGAAAAATTTGAAGGAAGCAGCAGGCGATGAAGAAGGCAAAAACAGAGAGGGATACAGGGGCCGGCCAACTCCCTACCCATCCTTTTTTTTTTCAAAAAGCTACCAGGGATTTGACTTCACCCCATGAAGCGAACCAGACCACTACATAGGGGCGCATGTCTATATAAATGAATCTTTGTGTTTGCATGAAGAACAACTTTTCTCATCAGGTGGCGGGAAGGCTAGCGTATTCCCCTAGAAATATTGAATGCAGCAGAATCGTACAACAACAGGGGTGCCGCCCACCTGGGACGGAGCCTAGTGGTGCCGACTGCCCCACGATCCAGTTAAAGTTCCATCTCGCACGCGCCAAAAGAAGTTGGGTTACGGGGAGGCATGGAAGCTAGCTTTCCGGGTGGGCACCATGGCGGGGGGAGGGGCCTAACTACAAAGGGGTAGCGGAGCTAGCGTGGAAAAAGAAGCGCGTAGCGCTTCGCAACTCCGCCACTCCCAGGGCTAGGGTAGGGGGCTACTAGCGCGTGGAAGCTAGCTAACGCTTTCCCGCCCCTAAAGAACTTTTTAGCGTTTCAAAACATCTATCGTAGTGTTTTTGCGGATTGGAGTAGGCGCCCCTTCAGAGGTGTGGAGGAGTGGAAAGGAGGGGTTGGACACGAGCCATTAGGAAGCATGTGAGTGAGCCAATCCGTTCATTGCAGGATATCGTCGTATTCAGAGAGTGAAGATGCAAGAGCCACCAAACCCACTACCGGAGAGTTTTTCAAACCTACTGTCTTGCTTGGTATCCCTCCCGCCCGTGAATCGAAGCAAGCAAGGTCAAGTTGTTTTCGTTCGAATCAAGGGTACCCTATTGAAGCTGGCAGGCCAACCGGGCACTTCAGTGTACGGGGGTGGGGTATGCAAAGCTGAGGCTAGGGGGCGCCTGTCCGTAAGGTAGAATTGTGTAATTAGAATGATTCCCAATTCTCGTTGGTTCTTCCCCCGCCAAAGGGCTCATAAGAACGAGTGGGCGGCCAGGTAACGCTAGCGCTTCGCAGCTATGGTGGTGGTACCCCTCCAGAAGGGGAAACTAAATGGATGGCCGCGATCGAGAAAAGAAATTGCTAGCCGTTCTCACTCCGTATGTTGTGCCCCCTGCCTCCTGGCACTTCGGAATCTAACTCTCTCTGGTTCAAGGAACGGAACTATACGCTCCTTCCAGTCTAGGCTCCGTGCAACAACGGCTGGAACGCAGCAAGCGTGCAAAGAGCACAGCTATAATAACACTTTGAAAGCACTCTGGAGTGTGCCCAGTGCCAGTGTCACTTTAGCGCTCAGAACGCGTTTTTTACTCAGTAAAATACCATTTTGTGGAAATCGACTAACTACATGGGTGGTGGGAAAGAAGAACGCATGCTAGAGCTACAGGGTGGGGCCCTAGTAGGGTTGAGTCAAAACAGATAAGAGCCCAGTAAGGGCACGACTGGCGGTAGGGCACTACTCTAGGGTGGTAGGGCACTACTCTAGTAGGGGGCCCAGTAGGAACAGTGAAGTAGGGCCCAGATAGGTACGGTAGGGATGCCTTCCATTAGTGGGGGGCTGCCCTTCCGTTAGCTGCCTTCCGTTAGTGCCCTTCCGTTGGTGGGTGTCCTCCCTTGGTTTGTAGGTGGGCCCGCTAAAGTGTCAATAAGTGCCGTTTACGTGCCGCTTTTGCATCACAAAGTGTCACTAAAGTGTCACGGCGCACAAATGTACACACAAAGCGCGCACTGGTCACACTTTTCAACATGCCAGTGGTCACGCTTTGCACTTTCCCTTCTGTTGGTGGGTGCCCCTTTCCTTCTGATGGGTGGGCCCCCTTCTTCCGTTGGTGAGGGGTGCCCCTTCTTTTCTGTTGGTGGGTGCCCCTTCCGTAAATGCGGAGTATCGCCAAAAGGAAGCTATGAAAAGGCAAAGATGTTCCGAATGCGGACGATTCTTTGGTTTTGGGGCTAGCCGATTTTCCAACCATGAAGTGGGTGGGTGGGGGGACGCGCGTTGCGATATGGGGGGTCTAGGCGAGATGCGCGGGCGTCGGCTAGGGCAWGGGTGTCGACGGTGGGACGCGTGTGCAATATGGGGTGGGACGCGCTTTGCGGTATGATGGGGGTCTAGGCCGTGGGACCTGTAGCCAATTATCGGCCGAAATCTCTTCCCCACCACCATGCTCTAAAGTGGGGGTGCGGCCTATGCTGGTTGAGGCTAACGCTTCCCGCGCTTGTCCTTTTACAACCCTGCCCTTCTCTGCACGGGAAATAATTTCTAGTCGGGAAAAAAATTCACTGTTGGGAACTGCTCAGCGCTTTCCCCTGTTTTTTTGTTATTTGTTTTATTAGTATTTTGGTTGGAGTAGACCACAAGGTCATCGCCTACATTACGTTACCAGCTAGCCTTCTTCCCCGACCTTTCATAGGCCGCTGACCCTTCACCCCTTTGTATGGGGCTCCCCACCTCGTTGTGGCCCCGCACCTCCCCCTTCCACCCCGTAGCGGGAAAGGCAATGCGCACTACGTTGGTCGGTAGGCACAACGCGGGAAACACTAGGGAATACCAGTTAAGGTAGGGTTTGAAGCTAGTATGCCGGAAAACGCGTTGTTTTCCGGTTAAAGGTAATTGGATTAAGTGCCTCTACAGAGCCCCTCCCAGCCCTGTACTTCTACTCTACGGTGGGCCTTAGCCACCCTCCCCAGCCCTGTACTTATACGTGAGTGAGTACCCGGGTAGGGGCTGGGCCTGTCACCGTAGCATCCCATTATTACCTTACCCTGCCCAACGCGAGAAGGGTATTCAGAATAATTCTGACGGGCAGCAGGGTAAGGTTAGCCCTGCCCCCCTGGATGGATGCCCTGCTCGAGGGTGGTGCGGTTCCCTATGCTCGCTATGCCGACGACTGTTCGTTCGCTTGTGCGACGCGGGCTGCCTGCTGGGGCCCATATCCGATTCGGGCCTGCGAGGCGTTCCTTCTCCGCCGGGTAGGAAACAGATTTGGGTACCCGACCCCTACACCTTGCGCCAAGACGGGGCGCGGAGCTCCCCATAGGATTGCAAACGGAATTCTTCATTCGCAGCCACGCTAACGATGCACTTAAGGGAATGGGTATTTCGCAACCGCCCCATTCGGAGAATTGGGCGATGCGGTGAAGCTGATGTTTCTGGGCTGCTGCAAAGGGTCGTCGCCGGCAAACAACTCGTAACTGGGAAAATCAAGTAGATGATAGAAAACTTGGTTTTCTTTCTGTGGTTGAAACATGCTCAATGGAAACCCGGAGCACGTGATTGATATTGTGGGGCAAGTTGGGAAGAAACCGAACTCGAGGATTTACTGGCCTCGGGGAATCGGTTACGCGGTGTGGGTTGTTACAGGCACCTTCGCTGGGAGCAAAACTTTCCAGGCTTCTCCCCCCTTTGGGGGGAGAAGCTGGATCCCCCACCGGCCGGTGGGGGAGCCAGGAGGAAGCAACTTGACAAGGAGCTTCCAAGGGACTATTCCGCACTTCACGGTAACGCCCTAAGCTTTCACCGGGGGAACCCCGGCTGGGGTTCCCCCGGTGAAAGCG
>Contig127+2813
GGTTGAAAAAAAAGCGCTCCCTCCCCGGACCGAGGGGGGAATAAAACGCTTCGCGTTTTCGGGCGCTTTCCCGGGGGGAAGCGCTAGACGAGCGCTTCCCCCGAAGCTACGCGTTTTCCCTCTCCCTTTGGTCGAGTGTCTTTCAGACCCGGGGGAAAACGCGGAGCGTTTTCCCCCGCTTCCCCCAAGGACACCATAACGGAAAGCGCTCCGCGCTTTCAGAGAGGGAGGCCTTCGTCCCTTGACAGCCGAGCGAAGCGAGGAGCAGCCAGCCGAGCGAAGCGAGGAGAAGGAGCC
>Contig128+100429741
CTTCGCCTTACCCCTGACCTACGGCCGTAGGACCAGGGGCACTCCCTGACCTAAGGCCGTAGGACCAGGGGCTCMGCCCCTGGCCTACGGACCAGGCAAGAAATCTCTCTACGGGCGGGCCTTCCCCAGTTTGTTTTTTTCGCTCCGCGCTTTCCCGGCTCCTTCTAGCCCGGGGAAGCGCTAGCGCTTCCCCGGCCCCGGTGAAAGCGCTTCCCGGGGTGTCCCTTCTCGTGGGTTCCTTAAAGTAGATAAGGTCGGTTTTGTTTTTTTCGCCCGGTTTGTTTTTTTCGCTACGCGTTTTCCCGCGGGCCCCCTCCTCATTATGGGGGAAACTTCACTTAACCTGTCTCCTTACTAATTCATTGCCTCTTCACTACCAAAGATTAGGTAGTTGAGCGGCTAGCAGAGCAGCTATTGCCCTGGGTCATTATGATCGGAACCGCAAGTGCCATAAGAACAGAAAAATATTCATTGTGAATTTGGGCCATAGAGCCTATTCTAATGCGCAACAACGCTCGCTTGGCGGATCACTCCCGGCTCTTCTAGTGGCTTGTAGGCCGCTTCATGCCTGCGGGATATGAACCTCGTAGGCCCTGTGGCCTACTACCTAATCCTAATAGACGTTGCACCACGTCCTAATAGACGTTGCGCTACGCCAACGTTGATTGTTGCCCTTCGCCTCAGTTGATTGTTGCCCGCTTGCCCGCTCGTCCCTACATCCACAGCCTTAGAGGCTGGACCGATTGCCTTAGCCTGCGTCGTCCTGAAGCACAACCGGAACGGCCCTCAAAGCAGCATCGAGCGTTAGCGGATTCGGGTGATATGGCCACTGCTTCACAACCGGGGTCGGGGGTACATTGCGAGTTGGATGTCGTACAGTGTCCCAGATGGCCTGTACCGTGTCGCCGGCCTCCCGGAGGGGTACATGTATGTCCCCATAGTACTCGCACTCATGGGAAACACCACCCCATTTTGGAGGAGAGGGGGAGTATTGCCCAGGTCTACGAGTTGGATGTATCACTCCCTACCAACCTTGACTTTCAAATTCGGGAGGCTGCCCCCCGTGGACGGACTAACCGCGGTAATTATACCTTAATTATGTTAATCCCACTTCTCCACTTACGAGCTACAGGATAGGGTCCCGCACATTTTTAACACGCAAACAAATGTCGTAATTACTACGTCCCAGTAAAATCCGCCAGAACCTAAATCGGCGGCGGATCGGTCGGAGGATATAAGTCTGCATCTCTACTGGAAACTTGTCCGTAGCGGATGAGATTTCGAAGGATAATCAATTTATCTTTCTCTTTCTCATCAACTGACTCTTTGCCGGGCGCCTGAGGAATCGATGAAAGGACCGCGTCTGATCATTCAAGGGGAAGCGCGGAGCCTAGCGGCCCTTAAATCAAGCTAGAAGGTACAGTCAGAATACGGACTCGAACGAGTTTGTATAAGAGTGGAAACGGCAGGAAAGCCGGCTCCCTGGGAGCCCTGCTTTCCCTCTCCTTGCAGAGCAAGTACCCTCCAATAGCCCTACTGCAAAGCAAGTGGCAGGTGGAAGCTGGGAAAGCGGTCGTAAACTCCCGCTTTCCCCTCGCCCCGTAAGCGCAAGGGCTACCGACAAGGCGGGGCCCGCCATCCTGCAAAGCAAGTGGCAGGTGGAAACTGGTCCTTTTATTGGAATAAGCGAAGGTTCCCCTTCACTTTTGGGGCCTTCCCAACTCCCAAAAACCTTCGCAGAGGCTTCCGAGTAAGCACAGACGTGGAAACGCATAGCAGCAGAAGCCGTAGCCGTTGCTGCAAAAGCCGTTAGCCGTTGCTACAGAAGCCTACGCCGGGCCGCCCAGCAGCTGCTGAAGAAATGTCCAAAGCGCTACGCAGCAGAAGCGCGTTGCCTACAAGGTAGCCGGGTCCACGGCGAATGCTGAGGGCCGAAGGCCGGGGAGGGGGGACCCCCCGTGCCGGGGGGTCCCCCCTCCCCGGGCCGAAGGATTTCTCCTGAGGCCGGGGAGGGGGCCGGTAGGCCCCCATCCCCGGGCCGAAGCAGCGTCTGTTTCTGAGGTTGCCCACGCCGAGTCCGTAGCAGCAGCCCCCGGGGAAGCGCTTCCCCGGGGCTCAAAAACGGGGGGAAAACGCGCTCCGCGCTTCGCGCGTTTTCCCTGCTGCCACGCCGGAGAGAAGGGGGAAAACCTGATGGGGCCCCCAAGGCAAGGGAAGGGGGACCACTGCCCTCATTTATAAGGTGACGCCCGCCAATTGCTGAAAATCGGTTTGGGCCTTGGAAGCGCCTAGATTCGTTGGCTGTTTCGTTTCATTACAGAGACTCTTCAGAGGCGTATAGCCTGACAGCCTTCCTCAAGGTAGGGAGGGAGTCCCCCCTATATTGAGGGAGATGTCGCGTGCCAATTTGACGAAGACCTGCAGGGCACGCCTTCCCACTTCTTAGAGGGGCCTTCGCTTGGTCTCGGAAGTATCCTTCCAATACCGATTTCAATCTCTGGTTATTCCTATCTATTGTTTTGGGAGATCTCGGCAAGTCGGAAAATCCGGTGCAAAAATCGGTTCATAGAACAGCCCTTTATTTAAGTGGCCTCCGTTAGCGCGGCCACCGTCAAAGTGAGAAAGAAAGTAAATAGCGAGAGTACAAGAAATTTGATTGAACCCTGGGCACCGTTGCGGAGGGCCCGGGGAGGGTTGAAAAAAAAGCGCTCCCTCCCCGGACCGAGGGGGGAATAAAACGCTTCGCGTTTTCGGGCGCTTTCCCGGGGGGAAGCGCTAGACGAGCGCTTCCCCCGAAGCTACGCGTTTTCCCTCTCCCTTTGGTCGAGTGTCTTTCAGACCC
>Contig129+3546
TAAATGATGGGCGGACCCCGGCAGGGTATGTGAGTGAAGGGGCGAAGCATTGAGCCCGGGTATGGGGGAAAAGGGGGTCCCCCATACCCGGGGCGAAGCATTGAGCCCGGGTATGGGGGAAAAGGGGGTCCCCCATANCCGGGGCGGAGCGGGGGATTTCCCCGACCCCCCCTCAGAGGGGGGGGTCGGGGAAAGACCCGGGCTACGCCCTAAGCGTAGCGCTTCCCCGGGGCTCATCGCCAAGAAGTTCCGTAGGTAGAAAACTAGCTGTAATCGTAACGATGAACCTTCCAGTCATTACCCTCCCTACACAACACAGAATTATGGCTTTATTTGTAGGTTCATCGTTACTCATGAGCTGGTACACGTAAGGTGAGCTGCCATCGTCTTTCTCCCACACTACACTGTAAGGTATCTGTAGACACGGGACATGGGGACGTGTGAACTAGAAATATACCTACAGAGCTAGAGACACTGGGAGAAAGACGGATGGGTATGTCTGGTTCTATTTTATGCCCCTCCCCGTAGGTACGGTGAGCTCATGAGGTTCCCTGGGCATAAGGTTACGAGACAATATCAGGCATTGTGTAAGACATTGTGTATAGCAAGAGTTATGAGTTTATCTTGTTATGCCCCTTGTGTATGCCCAGGGAACCCAGAGACCCGTGAACTCCTGGTAGTGAAGACCAGCTCTAAAGATACGACTGTTGGTTAACCCCAACGGACCCAGGCAAGGCAGAATAAAGTGTAAGGGCATACAGATTGATAGAGCTGGTCTTCACCGTATCTTTCTACACATGTCTTTTTTTTTGGGAGGAACCAAACGATAAACTGGGACTCTATCATTAGCTCTGAAGGTCAACTCTGGTCTCGTTTGGTTCCCCTCTGGTGTTTAGCTACGCGGACTGGCATGTGAGGTGTAACGGTTCAGAGAATTAATTCCTGCTGGGGTTGTATGATTAAGCCAGTCCGCTATCTCCCGTTACGACCCGAAGTAGAGACGTCTCTCTAGGTTAATTGCCAGCTAGCTGGCTACAGGTCACTCCAGGTCTCACTGTCATAGAATCCCGGGTAGGGGGCCTACCGGCCCCATCCCCGGCCTCAGGCCATTCGGCCTTCGGCCCGGGGAGGGGCTACCCCCCTCCCCGGCCTCAGGTTTTAAAAAACCTTCGGCCCGGGGATGGGGGGACCCCCCG
>Contig13+2172
CCCGGGGATGGGGCCTACCGGCCCCATCCCCGGGGCGAAGGTTTTTAAACCGGAGCCCGGGGAGGGGGGACCCCCCGTTAGGGGGGTCCCCCCTCCCCGGGCCGAAGGATTTNTCCTGAGGCCGGGGAGGGGCGGAGCCCCTCCCCGGGCTCCTTCTCCTCGCTTCGCTCGGTAAGGGCTTGGATGGCAGCCTCGCTTCCAGGGCCTGGTTTCCTTCGTCAACCAGTCCCTGGCTCCTTCGGTTCCCAGGGCCTGGTTTCCTTCCTCCGTCCTTCGGAGGACCCGGCTGGTTTCCTTCGTCAACCAGCCAGGTATTTTGTTTGGTTTCATTCCTCCATCCGTCCGTCCGTTCCCTTACCCTTACCGAGTACTCTTACCGAGGCTTAGCCGAGTCAAGGAACCAAGCCGAGGCGTATAGCCGAGGCAAGGGACCGATACCAAGCGAAGCGAGGTAGCTGCGCGCGCTTACCGAGCGAAGCGAGGTAAGCACGCTTACCAAAGACAATAACCAGCCAACCACTAAAGGGACCGAGGCGGATAGCCGAGGCGGGGTGCCGGTACCGATACCGAGCGCAGCGAGGTAGCTGGCATCCAACAAGCCCTTACCATTACCAAGCGAAGCAAGCGAGCATGCACGCACGTGTCTGCCGAGGCAAAGCCGAGGCAATGCTGCCTCCGTCCCTGGTTTCCTCCTTCCGTCCTTCGCTGCTACGGCCTTACCTGCCTGGGGCCTTACCCGCCTGGTTTCCTTCGTCAACCAGCCTGGTTCTATTTACTCAATTTTCCTGGCCTGGTGGCCAGGAAACCACGGAGAAGGAACAAGGCCCCGGGGGAAAACGCGGAGCGTTTTCCCCCGCTTCCCCGGGCTAGAAGGAGCCGGGGAAGCGCTCCGCGCTTCCCCAGGGCGGCACTGAACGGGGAAGCGCGCCCGAATGGGAAGCGCTTCCCCGGGATGACACGGGAAGCGCTGCGCGCTTCCCCATGGCGGTACCGGCAGGGGGGGAAGCGCGGAGCGCTTCCCCTCGGAGCTCTGTTGTGTCGAGGTATATGTGGTAACGCATGCCCGCGCTAAACACTATGAACCGCGGGCGGCCAGCGGCGCTGGCCCTTGCATAGCCGAGGCTGCAAGCCGAGGCCGGGTTAGCCAGCGCCGGAGCCTATACTGGGTACCGAGTGTCAACGAGGTGCTATAGCCCGAGGCTGCAAGCCGAGGCCGGGTGCCGTAGCCTGCCCTCGGCTGCAAGCCGAGGCCGGGTGCCGTAGCCCGAGGCTGCAAGCCGAGGCCGGGTGCCKWMGCCTGCCCTCGGCTGCAAGCCGAGGCCGGGTGCCGGCAGTGGGAGCCCTGGGCCTAGTTTGTTTTAGCTGCCCGCTGCTTGCCCTCGGCTGCAAGCCGAGGCCGGGTTATTGGCGCCGGAGCCTATACTGGGCTACCGAGTGTCAACGAGGTGTATGGGCTACCGAGTGTCAACGAGGTGCTATAGCCCTCGGCTGCAAGCCGAGGCCGGGTGCCGTAGCCTGCCCTCGGCTGCAAGCCGAGGCCGGGCCGCCCTCGGCTGCAAGCCGAGGCGGGTTTAGTTCGCGCGCGCTATACCGAGCGATGCCGAGTCCAGGGCTGCCCGCTAGCCCGAGGCTTAAAGCCTCGGCGTGGTTAGTAGCTGTAGGTTCCAACGAAGCAAGCGGTACCGGCGCTAACCAGCGATCGGTTCGAGGGAAGCCCTGTCCTTGGGTGCGGCCGAGCGAAGCGAGGAGAAGGAGCCTTTAATTTCTGCGCTTCCCCGGCCCCGGGCTTCCCGGCCTGCGTTGGCTAGTTTTTTGCCCGCTCCGCCCCTCCCCGGCCTTCGGCCCTAGTCCATCCTAGAGCCCTACCTAGGGGCCGGGTCCTCAGCAGTCCTCAACAGTACCGGCCTGTGGTCTCAGCAGTGCCTACCGCCGTAGGCCATCCATCAGTCAGTCATCCCGGCCTGTGGCCTGTTGCCCATATCAGAGCCCTACAGCCGGTTCCTTCAGCAGCCCATAAGCCCTACCGCCCGCCGGTTCCTTCGGCAGCCCAACAGCCCAATGGGCGGGGCGGCCTTATCAGTCCTCAGCAGTGCAGCAGTACCGGCCCTTCTTGCTTCGCCTATAGGGGATTGCTTCGCCGTCTCACACTGCGTAGGCCTTGTCAACCAAAGGGGCATGCCGGGGAAAACGCAGCGTTTTCCCGCGGCCCTTCAGGCTTCATCGAGCCGACGAAAGAAGTAACCCGGCTCCTCATTGGAGGCTCACAGGGCTCAGCTTTGCCTCAGGTTCCGCCGCTCATAGGGCTTAGGGAACCGCCATCCATCAGTCATCCCGGCCCTTTCCTCCCGCCAAGGAGCGCTAGGCTATGGCCTGTTGCCTGCAACGACGAGACAACGTTCGAGGAGGAAGACCTGTGGCCTGTAGCCTGCGACGACAAGACAACGTTCGAGGAGGAAGACCTGTGGCTGGCCTCAATCTATTTTTGGCGGGGCTCCTGCCCCTACCCTGTATGGGGCCCGGCAAGGAAAGGAGGGTAAGGGCAGCCAGCCCCTAAAGGAAAGGCAGCCAGCCAAGGAGGAGAAGGGCAGCCAGCCCGGACAGTTCCTCCCCCACCCCTTCCCCAAGTCAGGGCAAGGTAGGCGGCTAGAAGGGGTGAAAGCGCCCGGGGCCTAGCCGTTAGGACTGCCAGCCTCAAGCCCGGCAGGGGGGGGAAGAAGCGAGGAGCGCCCTCCCCTATGATAAGAAGGGGCTTTTCCGAAGGAAAAGGCAGC
>Contig130+3164
CCCGGGGGAAAACGCGGAGCGTTTTCCCCCGCTTCCCCCAAGGACACCATAACGGAAAGCGCTCCGCGCTTTCAGAGAGGGAGGCCTTCGTCCCTTGACAGCCGAGCGAAGCGAGGAGCAGCCAGCCGAGCGAAGCGAGGAGAAGGAGCCTTTAATTTCTGCGCGTCCCCSKYYCCGGGCTTCCCGGCCTGCGTTGGCTAGTTTTTTGCCCGCTCCGCCCCTCCCCGGCCTTCGGCCCTAGTCCATCCTAGAGCCCTACCTAGGGGCCGGGTCCTCAGCAGTCCTCAACAGTACCGGCCTGTGGTCTCAGCAGTGCCTACCGCCGTAGGCCATCCATCAGTCAGTCATCCCGGCCTGTGGCCTGTTGCCCATATCAGAGCCCTACAGCCGGTTCCTTCAGCAGCCCATAAGCCCTACCGCCCGCCGGTTCCTTCGGCAGCCCAACAGCCCAATGGGCGGGGCGGCCTTATCAGTCCTCAGCAGTGCAGCAGTACCGGCCCTTCTTGCTTCGCCTATAGGGGATTGCTTCGCCGTCTCACACTGCGTAGGCCTTGTCAACCAAAGGGGCATGCCGGGGAAAACGCAGCGTTTTCCCGCGGCCCTTCAGGCTTCATCGAGCCGACGAAAGAAGTAACCCGGCTCCTCATTGGAGGCTCACAGGGCTCAGCTTTGCCTCAGGTTCCGCCGCTCATAGGGCTTAGGGAACCGCCATCCATCAGTCATCCCGGCCCTTTCCTCCCGCCAAGGAGCGCTAGGCTATGGCCTGTTGCCTGCAACGACGAGACAACGTTCGAGGAGGAAGACCTGTGGCCTGTAGCCTGCGACGACAAGACAACGTTCGAGGAGGAAGACCTGTGGCTGGCCTCAATCTATTTTTGGCGGGGCTCCTGCCCCTACCCTGTATGGGGCCCGGCAAGGAAAGGAGGGTAAGGGCAGCCAGCCCCTAAAGGAAAGGCAGCCAGCCAAGGAGGAGAAGGGCAGCCAGCCCGGACAGTTCCTCCCCCACCCCTTCCCCAAGTCAGGGCAAGGTAGGCGGCTAGAAGGGGTGAAAGCGCCCGGGGCCTAGCCGTTAGGACTGCCAGCCTCAAGCCCGGCAGGGGGGGGAAGAAGCGAGGAGCGCCCTCCCCTATGATAAGAAGGGGCTTTTCCGAAGGAAAAGGCAGC
>Contig131+398084551
GGCCAAAATGCGATGGTTGGCCCGGCACGAATCCAGATTAGTACCACCCGTCTCTGTCTCAATAAGGCTGTCTAGGTACTTACATTGGCTCACCGCGATTTCCTTACCCAAAGCTCTTGCTTGAAACTCAGCGCTTTCGTACCGGCCGAGCGGGTGAGGGTGGATGATAGCCATGAGGGAGTTCTCCGCAACGCTGGACTGTGCAATTTACTGGACCAATGGGGAAAGCCCAAACAATCTCCTTTATCTAACCCTTATCCCTGGTAAGCTTAGACTGACTGTGTTTTGCCTAGACGCCTTTGGCGAAGTGGTTCCTAAAGGCCAGAGCCTGGAGAATGATCTAAATGATGGGCGGACCCCGGCAGGGTATGTGAGTGAAGGGGCGAAGCATTGAGCCCGGGTATGGGGGAAAAGGGGGTCCCCCATACCCGGGGCGAAGCATTGAGCCCGGGTATGGGGGAAAAGGGGGTCCCCCATACCCGGGGCGAAGCATTGAGCCCGGGTATGGGGGAAAAGGGGGTCCCCCATAACCGGGGCGGAGCGGGGGATTTCCCCGACCCCCCCTCAGAGGGGGGGGTCGGGGAAAGACCCGGGCTACGCCCTAAGCGTAGCGCTTCCCCGGGGCTCATCGCCAAGAAGTTCCGTAGGTAGAAAACTAGCTGTAATCGTAACGATGAACCTTCCAGTCATTACCCTCCCTACACAACACAGAATTATGGCTTTATTTGTAGGTTCATCGTTACTCATGAGCTGGTACACGTAAGGTGAGCTGCCATCGTCTTTCTCCCACACTACACTGTAAGGTATCTGTAGACACGGGACATGGGGACGTGTGAACTAGAAATATACCTACAGAGCTAGAGACACTGGGAGAAAGACGGATGGGTATGTCTGGTTCTATTTTATGCCCCTCCCCGTAGGTACGGTGAGCTCATGAGGTTCCCTGGGCATAAGGTTACGAGACAATATCAGGCATTGTGTAAGACATTGTGTATAGCAAGAGTTATGAGTTTATCTTGTTATGCCCCTTGTGTATGCCCAGGGAACCCAGAGACCCGTGAACTCCTGGTAGTGAAGACCAGCTCTAAAGATACGACTGTTGGTTAACCCCAACGGACCCAGGCAAGGCAGAATAAAGTGTAAGGGCATACAGATTGATAGAGCTGGTCTTCACCGTATCTTTCTACACATGTCTTTTTTTTTGGGAGGAACCAAACGATAAACTGGGACTCTATCATTAGCTCTGAAGGTCAACTCTGGTCTCGTTTGGTTCCCCTCTGGTGTTTAGCTACGCGGACTGGCATGTGAGGTGTAACGGTTCAGAGAATTAATTCCTGCTGGGGTTGTATGATTAAGCCAGTCCGCTATCTCCCGTTACGACCCGAAGTAGAGACGTCTCTCTAGGTTAATTGCCAGCTAGCTGGCTACAGGTCACTCCAGGTCTCACTGTCATAGAATCCCGGGTAGGGGGCCTACCGGCCCCATCCCCGGCCTCAGGCCATTCGGCCTTCGGCCCGGGGAGGGGCTACCCCCCTCCCCGGCCTCAGGTTTTAAAAAACCTTCGGCCCGGGGATGGGGGGACCCCCCG
>Contig132+3151
TACCGGCCCCCTCCCCGGGCTCAGGCCTTCGGCCTTCGCCCCGGGGAGGGGGGACCCCTAACGGGGTCCCCCCTCCCCGGGCTCAGGCCTTCGGGCGAGCTAACGCGAGCCACTCCCCCCGAGCCGGGGGGAGGGCCTTCGCCCCTTTACCTAAGTTTAACCTGCTGGTAGGACTGGAAAATCCAAGGCAAAAACAGCACTGAGTCAATAAGTATATCAACACCACGGTCAATGGCATGCGGCTCCGAGCCCGCATACGCCCCACCCACTTCATGACTGGTGGTGGGGCGTATGCGGCTTACGCCCTGCCGGTTCCGATCTTGCTACCTTTAGAATGGGGGATCCCCAATGCACCCACGATCATTTGAAATCACTATTTGATTAGGCAGCAACGGGGGTCACCTGCTACTAGTGATAGCTCTATTAGTTTCGAGGACTATGGCTTTGCAATAGGTTAGAGCGCAGGCATCCAGCCGAATGGGACTAACGCTCATCACGCGGGCTGCCGGCTCGCAACAACCTAAGCCCGTAGCAAGGAAAGCCATTCCTGGGGATAGAAAAGTGGCCATAGCTAGATACGCAAGTATTATCTCCACGTTCAGAATACATATGCAAKTGCGGTTGTTCCCAACTCGGATAATAAAGCTATGGCTTCATCGCGCTACTCCTATGACTACTAATGCGGTTTCTGCCCCGAGTTGTAGCGTTCTCTTCTCGGTGAATTAATACGCGGAATACTGGCTTACTCTTCGAATGCTAGACGAGTGCAAAGAGCCGTATGCAGGGAAACTTGCAGGCACGGTTCGGAGGGGAAAAGGATGGTGTCCTAGCCAATGCATAATCCTCTTCCTCTAACTGGGAGCATTACCATTCCAGCATCCAGGTCATTGGGATCGAGTCAATGGAGTTCCATCTCCAGCCAATCTACTCCACTACTCGAGGACTCCAGAATAGATGGCCTCTATCTTAGAAGATACCTCTCTGCAAGAGAGAAGGGCCACAACGCCTCTTCAGCTTGAACAAAGTGAATAAAAGATTGGAAACAGTGAGTTGGGACTACTCAGTAGGCTATAACTACCTTTCATGGAGACTAGCGTTGGGGCTGAGGCATATTCCTAGTGGACTAGAACCACCTGCCTTCCTAAGGCTGGCAAGAGTAAAGGCAAAGAGAAGGTCAGCGGCCCTTGTTGAATCTGGAAGGGCACCCGCCTATCTCTTACCCAGTGCATAAAGCGGAGAGGCAGCCGGGACAGAAGGCCAGTTCTTCTCACTACCCATTTTTCGTCCCGGAGGACTACTGAAAGGCAGTTCAGAAACAAAGGAACCGCAGATAATAGCTCTACCAGAGTGACCTGACCACTGCCGGGCTCTGGTAGTTAAGTACGCTGTTAGCATCCGTTTCATAACGTTATGGAGAGCCTGCAGCTGGCACTGATCAGGTGTTCTCCAAGAAGGGATGGCATAGATTCATCTAGTGTGGCGTTGTCCCCATCATCCTCACGCCTCACTTGCGAGCTAATGGTCGCATTAAGCTATCCCTTGAAACCAACTTGGGTACGCACAGGTTCGGTTTAAGTGTTGTTTTAATCCGATGGCGGGATTTGACAGAATTACACAGAGCCGAGTTGTGGCAGAGCACCATTTCTATCAGAGGGATGGAGAGAGGCCACACCTTGTAATTCTTTTCCTTTGTTCCTTTGGCAGTGGGTTTTTGGTTGCCCGGCTATCTTTCCGGGCCCGACTCTTCCTCTATAAGAGGACCGGGACGCCGCACCGCCCAGGAACGGAAGAACTTCCAGTCTCTCTCTTTGGGCCAGAGAAAGAACGGGCTTAGACAACTATGCCGAACGGAAGAGAAACGGAAAAAGGCCAACGAAGAATCCTTCTGGGCCTTCGAACTTTTACTCTCTTTCTTCTCTCTCGGAGGCCAAAGAACGGAAGATTCTCTAGGGAACTTCCCGTCTCTCTCTTTGGGAGAACGGAAGCTTCTCTCTCTTTGGCCCAAAGAACGGGCGGACAGAAGAACGGGGAGCTACCACCTCCTCATCCCTGGTCCAAAGAATGGGTGACTGAAAGAAACCAATCCCCCCACTTCCAGGGGGATGGGGACAAATTCGGTACCCCCCACCCACGTTGTGGGAACCCAGGTGTGCAGCGCTACGCACTTCAGAAAGTTGGGCGCTACGCGCCTCAACCACTAAAGTGCCCAAATGGGTTCACTTCAGAAGGGATTAAAGAATTCGACGTTTTCATCCTTGCGCCAAGCGCTTTCTCAGCTTCGCTCCTCCAACACGCGAATACAGATGGTTCGACACTCGAGTTTCAATGCGCATATCGCGATGGTGGATCAGGGTAGAAGGGTTGATCCACTAGCCTTCAAGGTGGTGGAGGCCAATACAAAGATTAATCACAGCCTGCCGGGTGGACGCTCACGCTGTCCGTGAGCAGGTTTTGTTCCGGGTTCACTCTCCGCATTTATGACTCATGCCCAACTCCCTACCCTTGCTGGGGGCCCCTACCCCAGCAAGTGACTAAAGTCCCACCCACTTTGTAGGTGGTGGTGGGGACGGGAGTTGGCCCTTGCGGGCCCCTGCTGCCATCCACGGGAGCAAGGGAGGCCCCACCCAATATTATGCTGCCACGAATACTCCAACGTCACATAACGGTCATAATAACCAGGAAACACGCGGCTTCTGTTTCCCAACGAGTAAGTGTGTTTGATCGAGGAGGATACTGTGCTGGGTATGATCAGTGATTGACAGTGAATCGGGCCTAGAAGGAAGAACAGCGAGCGAACAGCTCGCCTCCTTCCCAACTGGGCGGGGGTGGGCGCCCCCCGTGCCGGTTTCGGTTTTGTTTTCAAAACGAACATTCCCGAAACAAACAACATTGGGCATTGAACCCCCTGAAAACGAAACGCTTTCTTCCGCACTCGGTTGGATCAACGCTGGTTAAAGATTTGTCTAATTACATGATTTACGTGCTTGATCTTGGGAGTAAACACCCGATAGCAGTGTTGGAATCAGGGTTGTTCCACTTTGGTTCAGAGCGTTATTAGTTTGAAAACGAAGAAGAAACGTTTTCGGGTAACGAGGTCTGCACGCCGGGCCGGCGTGGGGAAGCAGCGCGTTAGCGCTTCCTGCATACTTCGGCAAAGCGTTGCGCCCGAATTCTCGCACATGTTGATCCCTTTGTAATGACCGACGTAACCACATCTATCAAAGATTGCTCCTCGTTGCTCTTTCGGGAATTGACTATATTGATTCCACAATTCCTATATGGGGCACCCTATATTGATTCCCATTCCGGGCATCCTATATTGATCGAGCCAGAAAATATCGATCAAAAACGAGAAAAGCCGGTTGTTGCGCTGCATTGCCGAAGTATGTTTGCGGGAAGCGCTTCGCGCAAACCACGCTTCCGACCCCCCCCGGGGCCGCACCGAACTGGGACGCTTCATGTATCACCTACGGCCAGGCTGGAACCCGGAATTCCGGGAATTCCAGGTTGGGATTCCATTGGATATTCCGGCATTTGATCCTTTTAATGGTATATGGTAGCTTTCGTGAATTAGCGAAGCGGAATTCCCGTAATTCCTTTCGGCAATTCCCGATAGAACTGGAGGTTTCGGAGCAATGCGAATTGAATAATCTTTAGGTTTCCGAAGGCTAGCATTCCATTGCATTAGCATCATCGTTCGCCTAGCGAGCAGGCTTCGGAAGGCATTGCGAATTACCTACCGCTTTAATAAGCTTTAGAAGTTTGCTTTTTCCCAACGAAGCCGTACCCATGCGTTGGGTGGTGGGGTAGTGGGGAGCAACGAAGCCTACCCATCTGAAGCCGTACCCATGCGCTCTTTTCTTTTTCGCTAGGTTCAATCGGCTACCGGCTGTCAATCAAACAGGCTACCGGCCCTGCTGCTAGGGTGGTGAGGGTGGGGCGCCGGCGGGGACAATCAAACAAACAATCGGCTACCGGCCTTGCTTAGTAGAACGAAGCCGTACCACCCAGGCTAGAGCGATAGGGGGTGGGGGACAATAAACAAAAATCGGCTACCAACGGCTTTTGGGGCAGGCCTAGTTGGGTCAATCAAAAATCGGCTACCGGCCTTGCTGGGGTGGTACGGGTTTGGCGCTTCCACTATCAGCGGCCTCCTCTCCAGCTGGTCCCGCGTAGCGTTTTACGTTGTGGGTGGTTTGGGCCTAGCCGCCCGAAAACCCAGTAAGCCAATGGTCTGAATCCGGAACAACTCTGAATCCAAAAGTATTAAAGCTGGGTTTTCGGGGGCTGCTCCGGGCTGCTGAATCGGTGGCTGAACAAGCTGCTGAAATGGCATCGGCTTCATTGGCTGCGGGCTGCTGCTGCTCGACTGCATTGAAACCCAATACTCAAAAAAGGGAAAGCTCGGCTGAATTGGCTGCTTTTTCGTGGCTAGGATCTAGGCTGAATCGGCCGCAGCAGCCTCGGCATCAGTTGAATCTAACCTAGGCTGCCAGCTGTAGGCATCGGACTCGTCCACCGAATCAACAGAGCTTTGCTTCGGCTGCGAAGCTGACGTCGGCAGAATCTAGGCTGCGGGCTCGGCTGAATCGCTGAATTGGTTGCTTCGACATCGGTGGCTGCGGCTGAATCAACAGAGCTTTGGCCAAGGCTGCTTACTCGGCTCCGCCTGCTAGGCTGGATCGGCCCCGGCTTCGACTGAATTGGCTACCACTGAATCGGCTGAAGCTGAATCTAATCTAAAAGGCTAGATCAGCAAAGAAGGTGGAATCTAGGCTGAATCAACAGAGCTTTGGCTTATCGACGTTGGTTCTTCGAACTGCCAGGCGAAAGAAGCGAACTGAAAGCATATTTTAGCTTCACTTTAGTTGGGTGGTGGGCCTAGCCTAGTGCATGGTCCTACATTTAAGGTGCACACGCGGATGCCCCAACCATCATAAAAAACAGGGACACACGAAACCCTTGCTGGGGGCTAGGCCCCGCGCCACCCCAGCAAGTGGCAACAATTTTCACCTACGAAGGAAGAACAGCTCGCCTCCTTCCTAGTAGGGTGGGTGGGCTTGCGCCCACCCTCCGGAATTCTTTGGGTAACAACCGCTTTTAGGCGAAAGAAGAGGTTGTTACCACCAAACACCGTTCGCTCCAACTTGACATTCACTGATCAAATACGGCTACGGCACTTACATCGGGCCCATATTCGGTATCAAGACCATTGGCCCGGATCGAGCAGCTGGAAGCCAAACTACGGGTGGTAGCGCCCGAAAGTGTGAGAAAGCAACATAAATTGGTCATAAAAGTTGGCAGCTCACGAAGGCGGCAGTCTGGGTGGTTGAGACGCGTAAAGTCCTGGAAATCTGTCTCGGACCGGGGGCTACGCACCTACATAGTTCCCGGGTGCTTAGCGCTTCCCTTGGTTCCCGCCACAAAGTGCCCTAAGGGTACCAGCGCGCTAGCTGATCACCTTCCAAGTGCAACGTGTTGAAACACTGGGAAGGCACCATCCAAATGATTGGAACCATCCAGAATGAGGGAAATCAGTTGGACGTCTCTTGAGGCGTTGGGCCCAATCCAAGTGCGGAATTCCGAAACTCCTTCCAAGGTGCAACGTGAATCCGCGTCACCTTTCAGGTTTTCCAGGAACCACCCAAGGCGGCCTTCCACGTGCAGAAATCCTGCTGCACGGGCGGCACACCTTCCGAGTATGGAAGGTACCTTCTAGGGAAGGGCGGCGAAAGTCTCATTCACCTGGCTCCCCCACCGGCCGGTGGGGGATCCAGCTTCTCCCCCCTTTGGGGGGAGAAGCCTGGAGCAGAAAACTTCTGTGAGGTGACAGGAACTTCCTGAAATCCTGGTTAGAGGGGAATCTTTAAAGGTACCTTCCAAGGATGGAAAGAGAAGCATTTGCGGTGGTCACCTGCGTCAAGGTAGTCTCGATTACTTTAGGAACTCACTAAAAAGAGAATTCCGGTATTCCACCTGTAGGGACACTAATGTGGACACTGGTTCGATTAAAGGCCGGCTTACCGTCTTGGTCTCATGTTCTTCCGCTTCCACCAGATGTCACCATCGAACGGAAATCCGCCGGGGCCAATTGGATTGCCTGCTCCTCGAGTGAGACTAGTGCCGTGAAAGTCTTGCAGCCCCATGAATACTGCCACAGCCTTCCCCCCAATAAACACGTGTCAAGAGAGCAGCTCGGCTCGTTCCAGTGTTCACGTATGAAACCTCTTGCGAGGGTGATATGCTTTATTCCTCGGGAAAACAAGCTTGTTATTAACAGCGTGATTTGATGCCCGGGTAGGGGCTACGCCCCTACCCGGCCTACGGCCCTTGAACCCCGGTCATTTACCCGACCCCCCTCGCCGGGGGGTCGGKTAAATGACCGGGCTCCGCCCTTTGCTTCTTGGGGTAACGGCTGCGGCTACGGCCTGCGGCCAAGGAACAACCCAGAAACAAGGGTGTCAGGCCGCAAGCAAGAATGGTTGGTCAATGGCTTCCGCGAAGCGGAAGTCTGAAGTTGGCGTGGGGAAGCGCGTGCCCGGAGAAAAATGCTGCATTGGCAACGCTATGCGTTTTTCGTTCAATGGCCGAAGCGCTCCCCTAGCCTGTGGCGAAGAGCTTGGGAGAACGACGTAGGCTGAGAAGTCTACAGGGTAGCGGAAAGCAAAGCCAAGAACCTTGATGTTTTGTTTTCAAAAAACGAATGACTGCCCTTCCTTACTTGGGGGTGGGGGCCGGCAGCCCCCCACCACCTACCGGCTTTGGTCCGCCTCGCCGCCTATCGCTGCAGAGAATGTGCCTTCGGTGCTGCTTCGTTCGCTTCCAACTGGAGTCGGTACCGGCAGCACTCTCCCGAACGGGCTTAGGCTTGAATTCCAAAGTTCTCCTCCCAATGAATGGCCCCCCCTTAGACGGGGTACGAGCGCCCTACATTGGTACCCCACCGTAGGTACGAGCGCTTACCCACACGTGATTCATTGACACCTTTAGGTGAAGCCTTTGAAACTCCTAAAATTTGGGTTTAGGGTATTTAAGTCCCCCATCCAAAGCTACCATCGGTCTTGAAAACTGAACACTAAACTATGGGTTAAGGCTTACTTTCTGATACTGTTGAGGGGCGGGGCGAAGCGACACAATTGACGCCATTTTGTTCGGTTAGGCAAAGCAGCTTATGAAGTGTAAGTGAGCCCAACGCAATGTGTGAGGGCGACAACGCGTTCTCTTTACTCTGTTAGGTGAGAGAAGTTGAGGAAAACGCGCGTAGCGCTTCAACTTTTAGAGAAGTAAATTATGAAATTAGTTCCCTCCCCGGCGTAGCTAGGCTACGACCTAATATGCCCACCCACTTTATAGATGGTGGTGGGGCCTACTACTTGAAGGGCGTAGCGCGTTGGGTCCATAACAACGTATAACCTGATTAAAGACCTGCTCTAGCAGGCTCTATGGGAAAAAGCGCACTATTACTTTCGATCGAKTCTCTTCTTGGGAGAGAGTCTCACTTAAACTTTCCCAATCGAGAATTGGAAATCGCGTCCGGAACTCTCTTTGTCGATTGATTGGAACAAGGAACAAAAGTCAGCCCAAGAGAGAGATGGGCTTCCTTTGTGAAAGTGCGATTCGCACTAGCGCAGGATCGATTCATTTCTCTATGCATATTGTGGGTGAGCGGTTGACCGAATGAGCTTGTCGGATCCGCTGCTTCTCAGGGAGCATCTTGGACTGAGTACCTTTAGAAATTCCCAGGGAAAAAGGAGTTTACTAAGGATCCTTCCCTTCTAGCGGCCGTGCCCTTTCACTCAAAAGTGAGCAGCACAAGCATCCGTTTCCAAGGTCGGGTTCAGTTCATGCATAATTCGGAGAGTTTAGTTTGAAATGCTTGTGACCGAGAAGCATATGGTATGGGGAATGCATCGAGTAGTCCTTGCCGGGGAACCAGACGAAAGTCCACCCTTATTAGCCCTAAAGAGTCATGTCATCGGGGCTCGGCTAAAATGGGGCGGCTTTCCATTTGCTCGTTTTTTCTAGAATGAAATGGTTGAATAAGTGATCTTTTCTCCCCGGCGTGTGCGAGGAGAGCAAAATCTTCTCGCACTCCCTAGGCTTTCTTGAGAACAAGGTGCAATCTCTATCCAAGTATTTCTTTCCGGAATAGAGAGTTTTCCGGATCACTCTCTATATATGTGAATTCAACTGTTTGTGAGCACTCCTCTCTAGGGTTACTGGTTACGGGGTGTAACCTCCCTGAAAGAGAGTACCTGTCTCATGGTAATCCGCATCGAGACTATCCATGTGCAGCTACTTGTATCGAATAGAGATAGATCGAGTAGGTAAGGGCCGCTAGGCACATAGGCCGCACCGCCCCGGCAAGGGGGTGGTGGTGCTGCGGCCTATGCTGCCAGGCAGGAATAGGAGGTGAGGGGCGAAGCCCGGGGAGGGGGGGACCCCCCGTGCCGGGGGTCCCCCATCCCCGGGGCGAAGCCCGGGAATTTACCCGACCCCCCTCGCCGGGGGGTCGTGGAAATTCCCGGGGTCATTAGGTAAAAGACTACACCTACTCGGGACATAGTGAAGAGAGACGGAATCATGTAGTCTGGTTGTGTGCATAGGGTTGAGGGCTGAGGTAAGACCCCTTTCCACTTGTACGTCCAGATGATGCATCGATAGTGTTAATGTGCTAGGATTTTTTCTCTTCTTATGGAGGCCTGTACCTTAAGTGGTCTCATTGGAGTGGAGTAGTCTCTAAGGAGGGAGTATAAGGCCTCCATCTCTAAGAGGATCCAACTCTCTGGGTCAACTAGAGACCTGTAACACATCCGTATTGACTAGACTTCATCAGAGGGTAAGGCAGAGATCCCTTCGAGGTGGAAAGGTAGAGGATCTCGGTCTCCAAGAAGGAGTAGCCCCTGCCCACAGAGCCCCAGACCAGATGGGGTAGAGTAGCTCATCTGAATTGGGAGAAGTCATCTGGCCCATTGACTAGCCAGTCGACCTCTTCCAAGGTTAGCCAAGCACTTCTAGTTTTCACAGATCGTTTTCACAGATCTTGATCTTATGCTAATGGGGTGCTCCAAAGGAAAGAGGTTGAGAGTGAGCTCAACTCTATTGGATCCCAGAGACTACCTATTCCTACGTAGTAGTTATGTTTAGTTAGAGGACTAGTCCTCGGGAGATGAGCCAAGTGGAGTGAAGCAGCATCTCACCCCTCATTCCTGTCGGGTTGGCATGCATTGATGGCGAACACAACGGAGTTGTGGCAATCGAATACATATCCAATCGTGAGCAATAGAAGCTAATGCGCTTATCAACTAGCACCGGCTACGCGCTTTACTAGAGTGCCAACTATATAGTGTCGCGTTATGCATAAATTTTTCGGGCTGTTGGCCCGTTTTTAATGATGTTTGGCATCGCGTTATGCGTGTCGCGCTATGCAGTGTTGTCGCGTTATCTAGAAAACTCTATCACGTTATCTTTATTTAGGACATAACTATTCTATGTTACTGAAGCGCATCCAAGAATAGTTCTGTCCTGGATACAACGGGTAAAGCGACAGGGAGAAGTTTTCTCCCTTGATCAAAGAGCGATAAGAGGCTTAAACTATTACGCTACGTAGCCACCCCGATTTCATCAATCATGTATATAGATGAAATCAGGGTGGCGTAGTAGCGTATATCTATCCCGCGGATCGACCGGCCGAGAGTATAAGACTAACTAGGAGTATTCCCTTCCTCTAGAGTCTCATTTCGAGGGTCAGGGTACCTCCTTAGTACCTATAAGGATTCCATGATACGGAGTATTCGAGAGGCAGGGAAAGATATCGGTGGGCATACCGGGGATTCCATTCGGATAGGAGATAAAGGAATAGTTAGGCAAAGGTCTGTCTTATCCGGGGGCTCGATCAAAAGGGGAATAGTTCGGGGTTTCATTCCTTGATGACCTCTCAGCCTTCATACATAAAGATAGGGGCATGAATAGGGATGATTGTTTGCCCTTCAGGGGCGGCGCTTTATTAGTGGCTTATCCGCCCCATAGTGAGGTAGGAAAAGAAAGAATCAATCCGCCTTTAGAAGTTCGAGGGTGGAAACGCGTAGCGTTTCCAGCTCATTGGGCAAGAGAATCCTCCTTGCCCTTCCCCTCTCTATCTATAGTCTTCTATCCGGGTCGGGGAGAAGGAGTATATCTTATTCCGAAGAATCAATCTGTGAATCGATCACTCTAAACCATTAGTTGAATGCCACCTTCCTCTCGGGATGGAGAAATACTTGAGCGTCAGTGGTTGAGTGGTCAGCCACGCTATCCATTGAATCGGCAAATGGCCATCTCTAGTCCTCAGATCCCATAATCGGCATTCCTCCTATTGACTCCATCCCAGCAGTACCCGCTATTCCGTCTACTCTTGCCCCACCCTCCCCTCACCCGCGGATGAAGGAATGGATCAAGCACCCGAACGAACCGGGAAGAGCAATTCGAGCTTTCAATGGTGAGATTAGACAGTAGCTCCTATCCGTTCGACGACCCGACCTTTGATCCGAAGAGCGAGGTGAGCCGCGAGTGCTGCATCGCAAGAAATTGAAGTGGTTGGATTGCCCCGCCCCTGATTCGGATAGATTGATTGACCATGGGTGGATGGAACCGAAGCACTTGACCGATGATGAGATCTCCTCCTCCCGATAGAACTCTCCTTCCTCGCCTTCCGTATGGTGGGATTCGGAGATGCTTCATCTTTCCCGGGATCTATCGTATCCGACTCCCCACCCGAATATGATATGAGAGGTCGACCTGCCTAGCCATGAAATAAAGGAACTAGTTGTCGATCCGTGAGCGTCGATTCTAGAAAAGATCGATAGAAAGAATGAATCCTCTACTGCTAACTCGACCGCTTCTCCTGCTGCACCATAGATAAGAGATGGTGATCGTTTAGTTAGCTGAGGGGCCGATCGATGAGCAGAAATAGAAATTGGCTCGGTCGAGTGTCTAAAGACCGTAGGTCGAGTGTCTAAAGGCCCGAGTGTCGCAAACTAGAGTTCCGTGAGTGCGTTCGTGCGTTCAAGGACCTGTGCTGCTGCTGCTGCGCGCGTAGTGAAGGAAGAAGAAAGGTAGGAAGGCCTGCCACTGCGTGTGCGTGTGAGAAACCCAACTACCGTGGCTGCTGCGTGCGTGAACGCGAATGCGTACTTACGCGTTCAGAAGAAGAGCGGTCTCGATGGTCAAAGGTGCCTAGCCTGCGTGCGAGGAGAACCACCGCCCAGTGGCCTCCTGCTGCCGAAGGCTTTCCCGCATCTTCATCCGTTGCTACGCGCTCCACCGCTTCATCTGCTGGATCGGCTTCATCGACATCGGAAAGCTGAATCCGTCTTTTTATGGGCAGAATTGGCAGCTGAATTGTTGACTGAATGGCTCTACCCCCCGACGTGTGGTGGCGTGCGTTCTAAGGGCCGAAGGCCGAATGGCCTGAGGCCGGGGATGGGGCCGGTAGGCCCCATCCCCGGGCCGAAGGATTTCTACTGAGGCCGGGGATGGGGCTGCCGGCCCCATCCCCGCTAGAAGGATTTCTCCTGAGGCCGGGGAGGGGTTACCAGGGGAATGCGTGCGCTTTCCCGGTCACCCATCCCCGGGTCGCTTCCTTCGCGTTTTTCCAGGCCTATATATAGATCAATATTTCGAGAAGAGGGACGAAGGTGCCCAAAGGGCCGCTTTAACCTACAGTAAAAAGGGAAGAATCAGATTATGGATAATATCGGAGAATAATCATATATATATAAGAACCTGCCTTGTGATAATATTATATATGCATATCATTATTTTGTCATTACCCTTTTGCGCTTTGCGTTTTCTGTACTTCGCTTTCCTTTCTCGCATCTTATGTACTTTAAACGGAGTGTATCTGTACTGATTGCTCCTTGCGCGCGATGTGGATCTACTGAGGAAGAAGTGAAGATGATCGGGTAAGAGGTATGAAGGATCTTAAAGGAAGGAGCACGAGCGAAAAAGATAGGCTTTCTATCAGTCGTAAGCAGATCCCGCCCCCGAAAAGCCCACCGGCCCATCGAGGCTTCCCTTCGGACCTCGCACCCGGCGATTCAAAGCAAGTTGGGGTAGAGAGCCGTATGCGCGGTGACGTGCTCGTACGGTTCGGAGAGGACTTGGCGTACACTGATCTTGTTATTGGTGGAAAGGTTTCACTCTTTATCCTAAATATGCTTTTTCGGGAGCATTATGATCTGCAGCTCAAACGGTTTCTTACGAAGTATCTATTGGTCTTATTATTATCGCGCGCCTCGTGAGCGCGTTTGGATCCGCGAAGGTTACATACAATCGCTCAGATGTTACCCTAACCCGACTGGGGAACAGACCGAAGGGAACCGCAGCATGGGTAATGTCCGCGTTTCGTCGCAAGGCTAATTTCGAGTTGCAACAGGGTGAGTGAAGTAAGGCAGAGAAAGCGCGAAGCGCTTTCTCGGTCCGGGGGAGGGGCGGTCGAGTGCGAAGCACTCGACCGGCCACCCGGGCCCGAGGTTTTGGCGAAAACGTTACGCGTTTTTTTCGCCTCGACCCGGGCCGGTTGAGCCGCTCAACCGGGGGGAAGCGCTCCGCTAGGAAAGTGAAAACGAGCGTTTTCATCCCCTTCCAACCAAGGCGGATTAATTTGCGGCGGAAGGCGCAAGGGTCCTAATACTATCCAGGTGCGAATAACCCCCTCCCCCCTCTCGAAGGTGGCTGGCTGCAATAAGCAGGAATGCCACTCACGGCCTAAACGACGAGCAAACACTCAAACGTGAAAGCGAGGGATCGCCCAACAAATGGACTCTACAAGGACCATGCTTCGAGAGAAGTGGGAAACCAGTCCTAGGGGACCGCCGAGGCTTTGGCCAAAAATGTATGGTGACAGATCAGCCATAAATGTACTCCGAGGGCGAAGCGGGGGCTTGCCGGGCCCGGCCCGGACCGGGGCGGTCCGGGACCAAAGGCTGTAACGGACCGGGGAAAACGCTACGCGTTTGACCGAAAACGGCTGGCAGGGGGAAGCGATTTTAATTCCGCCTAGAGCCCTATGGACTCTTAAGGCGGGGGGAGCGCTCCAGGGAGAGGTTTGAAAAAAACGCGCGTACCTCCCCGGGCCGAGAAAGCGCTTTCACCGGATTTCCCCTACCACCGGATTTCCCCGGTGAAATGCGGAAAACGCTTCGCGTTTTCCTGCTGAAGCTTTCACCGGGGGCCGTGGATTCCCCCGGTGAAACAACGGCGAAGCCGGGAAAGCGCTACGCGCTTTTCCGGGTCGCCCTTAGCGAAAACCTTTTGTGTTGTGGCAACAAATGTCGAGCATACGACGAAGCCCTTGCCGATTGAAAGTGCTTGGAGGAAAGGGCTGTAGGTGATAATATGCTATGCCGGAAACACGCAGAATTTCCTTTCATTTACTGGGCACTCGAAAAGCAAAGCCGTGTCTCCGCCTCCCCGTAAGAACTATGGATAGAGGGGAGGTTGGGTGCTCGCCGCGTCTGGAAAGCACAGCAGAATCAGAGAAAGCGAACCGAGAGTTGCCAATAGAGGGAAGGTCAGATTGGGCTGATGAGTGCCCGATCGAGTCTCATGTGGGACGAACAAATAGCGTTCCTCAAGGCTACAAAAGTATAGCCAAGGAAATGACGATAGGATCCTAGAGACGAAATGGGTAGAAAACAAGGTAGCAGGACAGATCTAGAGGTCTGAGGTAGAGATTGGGGGCTGCTTTCCGTCCTCAACTTATAATACCTACCTTGCCCCAACACCAACGATACTTCCAACGTCAACCTGCGGCCTTCCCATTTACGAAAGGGCGAACGCGAAAGATGGTGACCTGAAGCAGCGAACTTGGTAGGCGCTGCCTACTCGAGAAAAACCAAACTAGATATGGACAATATGGCAAAGGCTATGGTCCCTAAACACAAAAGGGCCGAAGGCCGAAGGCCGGAGGCCG
>Contig133+270098112
GAAAGCGCCTTTAAGGGAAGGGAAGCACCGTAGCTCCAAAACCTTAAAAAGTTCACGAAAAGCCCCAAGAAGCGGCCACTGATCGAAGTGATAGGGAATCTATCATGCACCCCTCACCGCTAGTCCCGAGACAAAAGCGGCTAATAAGAGCTCGAACTTCTCTTGGGTAAAGGCCCCACCTAGGCAGGAGAGGCAGGCAGGCAACGTAGGGGGGGGACCCGGGCGTGCCCCTACCCCAGCAAGTGGCCTTTGGTCCCACCACCACCCACCTTCTCTTTGGCCACTATAGTGCCCCGCTTCCCGGGCTTCGCCCCGGGGAGGGGGCCTACCGGCCCCCTCCCCGGGCTCAGGCCTTCGGCCTTCGCCCCGGGGATGGGGCCTACCGGCCCCATCCCCGGGCTCAGGTTTAGAGAAAACCTTCGCCCCGGGGATGGGGGACCCCTAACGGGGTCCCCCCTCCCCGGGCTCAGGCCTTCGGCCTTCGCCCCTTCCTCCTCTTCTTCCTCTTTTCCCCAACTCGCTTTTACTTCTTCCCATCTAGCGCCTTTCCTACCGAAAAAGGTGATAACAATAGCAGCTAGGTTAGGTGACCCCTATAATAGCGGCGCCCTAAGGTAGGACCGGACCCCTTGTTGTGGTGCTTGATGTGCCTGTGGTGTTGCCTGTTGTGGTGATCCTGCTGCCCCGGTGGGCTTCTTCCTCGGTGGTGGTTCTTCTAATGCTGTCTGCTGTCGCTGGTGGGCGTTTCCCTTGAGGCGGGGGCGGTTCCTTTCCTTTCCTATCCGTCCGGCCTTAGGCTGTGCTCGTTTAATCCTCCCACCTTAGGCGGCTGTGTGGCCTTCCAAGCTACCCATTCGCTTTCCCGGGAACAAAATACTAATGAAKAGAGAAAGAAATACCATCGCTCCCTTTTTCGTTCCTGCGGAGCAGGCGCCGGGTTGCACCTATCGGCTTTCGGTTCTCTCAGGCTGACACCAACATAAGCCAGTAGTAGCTCTCCCAATTCCCTCGACTGACCTCCGTTCGTTCCTGCAACGTCCGTGCCTTCGCCTGGACTTCGCCCCTTCGGAGGGCTGGACTTCCCACAGGTTGAGTCAGTGGTTGTGGCTCTAGAAACCAAACTTCTATCAATAGTTTATCCTTCGCTATTGCTTTCACTGAAAGTTCCTCTTTTCCTTTATCCAATCCTTTTTATTCTGCGCTCCTGCCTAGCAGAAAGTGCTTTCGCTTGTTCAGTTCTAGCCGCCCACTCGTCTTTCGGCGTATCCGGCGGGCCTTCAGGATGAGCCAGTAGTTGTGGCTCTATATTACCTAATTTCCAAACAACGTTTATCTCTTCCTTATTACCGCTTCCGCTAAATAGTTCTTCTTTTTCTAATCACCCAACCTTGCTTTCTGTTTTCCTTTGCTCCCGCAACGCCTTGCTTTTCGCTCGGGTTGTACGTCCTATTGTCTTTTGGCGTATCAGGCTGCACTTCCAAGCTGAGCCGGGGCTCCATTTCTCAAATTTTCTAATGTTGTTCCTTATTTTCTGTCATTGCCTTCACTACTAAAGAAAGGGCGGAAGGGGTTTTTCTTCATTTTTTGAACCCCCTTCCCCTCTGGTGCAGCATCATACCTTTTATTGAATGTAAACCCTTCCCATTGCGGCAGCTTTTGTAATATCCGGGGTGCCCTTTCTTTGAGCTTTTGTCACTTAGCCTTCGTTCTCGGGGCTTTTTCATTCTGGGTGCTAAGCGAAAACGCGAAGCGGGCAACGGCCCGCGTAGCGTTTTCTTTCCCGCAGCCCTAGCTACGCGCTTTCCTTAGGGAAGCGCGTAGCGCTTCCCGGGCGAAGCGGAGGAACGAGCTTCGCGGGCGCTACGCGCCCCGCTTTGGGGAACCCCTCTGTACCAAGCTGTAGCTATCTCGATTGTTGTTTCTTCCGGGGGACCAAAGTATCTCAATGGGAGAGAAGTGTAGTTCAAGAGGCTGGGACTGGTACTTCTTCAGGGATTTCTCACTATTATATCATTATAGGATCTCTGCCGCCTCTGAAAGCATCTGGAGGGCTATTCTGAAATGCAATCTCGCTATTCTAGCCCAAGAGCCATAGCCGCCTACGGGTTCGACCAAAGCGTTCTTTAAAGCGCTTTCTCGCTCCATCAAATGTCACTTCTAGTGAGCGAGGCATTGAAAATCTCTCTTTTTTAAGCGGGCATTGAAAATCTCTTTCTTTTCTATTTTACAACGCCAACAATACAACGTGAAATAGAGATGAGGTTAGCCTGAGGCCGGCGAAGGTTTAAAGTCCCGAAACCGAAGATCACTTAGGCTAGCAGGTAGCCAGCCGCATGTAGTGTATTATGGACCCGATCTAAAAAGCGTTGCCCTATCTACACCAACACCCTAAGTTCAATCGGATCGCTAGGCAAGGAAGTGTATATGACTAGGGGGCCCAGTAAAAAGGTAAGTAATAAACCCGCTTCTCGGTAAGGTTGGCCCTGGGAAGCTAGAGTAGCATGGTCAAGGAGGAACCCCCGCATCGCAGGGACACTCGTAGGGCGGGAGGGCTCTACAGTAAGTTCGTTCGCGCTCGGTTCCTTCGCTGCGCCGCTCTGGCTTACGGACATGTTTGTGAGGCGCAGGGCAGGGGTTCCTCGCATCGCTTGGTCCGAGGTGCAGCTTTATGTCTACACCGGGAATCTATTCGATGGGCAGGCAGCTAACCGTGCTGGGCACACACATTGAAAACTCGAGGTTTTTAGTCAATTCGATTATCTCCATGAAATTTACTGGATAGGTAAAAACCGGGGACACTCTCCCTAGGTACCAAAAGGTACACTCGACCGAAAGGGACCCGGGGGTCATCCCCCTCTAAAGATCCCTTTCAAGGAAGGAGTGCCTAACCTTCGTGCCACTATGAATGAGTGACAAGGTCGAGTGGATGGCAGGTAGAGGGGCTAGGGTCCCCCTACCTTAAGTAGGTTATTAACACCCGGGGGCCCGGGGCGGAGCGCCAGGGCGGAGCGCTTTCTCGGTCCGGGCCGAAGGCGGTTTAAAAGCTACGCTTCTAAACCCGCTAGGCGGGGTCAAACGCGAACGCGTTTGACCCCGGGGCAGCGCGCGCTGCCCGCAGGCCGGGAAGCGCTTTGCGGGGGAAGTGGACTGCCCAACGGGC
>Contig133+270098112_2
CAACGGGCAGTCCACTTCCCCCGCTTCCCTTCCTGCTCGAATTGGCCTCAGCATTAAGACAAGCAGCCATAAATAAGAGGCCCGAAGAGCAAGGGACACACGTAGCCTCACCGCACTCTACTAGCCCCTTTTTTAGAGAGGGGGCAAAACCAGCGATCAGTTCAACACTCTCCTAGTTGCGCGNATCTACAAAAGAGAAAGAGGATTGGAAACAAGAGGAAGAAGGCAACGAGCCGGGCCCATTTGTTTGGAGGGGGCCATCACCCGTATCCCTTTAGGCTTTAGGCTGCCGGGCTGCCTTTCCCACATGTATGAGGCTTTACCGCCTGTCCTTCCATCACAGGGGTATTGCCAAGGTTCTGCTATGCGTTCTATCGCGCATGAAATGCCTCTCCATCTATGATGTTTAACGGAAGGTAATAATCATCCGATTAGCCTGACTAGAAAGTTCTTGTTTTGATTCTGCTAAGGCGAGGTGCACATCAGTGCACTAAAAAGGGCGACTTTGCTGAGTGGGTGCTCAGAGGCTTCCAGAAGGAGGGAAAGAAAAGGCGCAAAAGACCCGCCCGAGAGAGTACTACAGAAGGAAAAGAAAAAAGAAAACCTGCCAGACTTTGGAAATTGCAAGGAAGCTGGGAAAGGGAAAAGGAGGAAAGGCGCGCCCGGAAAAGAAAACAAAGAAAAAGGCAGGAGGCAGCGATCCCCGAATCCAAAAAGCCGAACTATTCCATGCTTTACGGGAGGAGCTCTCCGTGAAAGCGTTGGAAACGCTGGAAAGGTGCCTCCCTAGGAACGGAGGCAATGAGCAGTCCTCTGTTCCTATTTGTTGCGCAGGGCGGGCCGCGCCTTCGGCCTTTCGGCTGAAACCGCATCAACTGCCGAGGACTGCTTATCCCTTAGAGTGGGCGCGCTTTTCTGCCATCTTTGTGGGCTACCTTCCCCTTCCTAGTCTTCGGTTAGGGATTTGGGAATCCATCGTGTCTTCACGCGCTTCGCTCTTCGCAAGGACCTTCAGATATCTGATTATTCCGTTGAAGACTACCTCTTCCTTACTATGATTCTGAGTCGGGAACTCAGAAGTGGATAGTTTTTGACCCGATTTTCGATCCCGAACTTCAGAAGGGGCGGAGCCCGGGGAGGGGGGGACCCCCTAACGGGGGTCCCCCCCTCCCCGGGCT
>Contig134+44111152
ACGGGGTCCCCCCTCCCCGGGCTCAGGCCTTCGGCCTTCGCCCCGGGGATGGGGCCTACCGGCCCCATCCCCGGGCTCAGGTTTAGAGAAAACCTTCGCCCCTTATTTCCTGGTTCATTACTCTGGTTTCTTTCCACGTGAAGTACAGTCTTTCGGTTCTCGGCCACTCTTTTATAGTAACCGGATAGCCCTTGTTTCTGGATCTCACGCCATCTTTTGGCACGTGACGTTATGGCTCGGATGGGAGCTCGCACTCTTCTCACCCGCCCTGAATCCAATTCGAGAACATACCCCAGAAAGAACGTCCGTTTCTTGGGTTCTACTCAACTAGTTGTTTTCTGGTGCTGAGACATCGTAGCCGAACCTTCCTGCCAATTAGAAGGTCCGGACGGCAGTCACTTTGGTAACACAGACCAGAGTGAGAGAAGCCGATAGGGAGTGGGTAATCAAGAAAGGGGTGCCTCAGGGAGTGCCTACATCGCCCCTGCTTACTAACCTGTACCTGGACGAAGTGGACCAAAGAATGGATAAGGAAAGTATGATCCATTATGTGCGGTACGCCGACAATATCCTGGTAGGAGTAAATAAAGGATTGCCTAGTTTCGTTTTATTTGCTTCTAAAAAACCCCCAAAATCAATAAATAAGGAAATCAGTAATCAGTAAATCGGTCAATCAATCAGTAAATCAATAAATAGTTCAATCGGGAAATCATTTAATCAATCGGTAAATACGTCAATACGTTGAGGGTAACTTCCTTCTCTTGGGCTGGGCAACCGGCGGTAAATCGGTAAATCGTTAAAGATGAAATCGGTAAATCGGTAAAGTCAATCTAATTGGTAAAGTCAATCTATAAATAAGTTGAGGACTTCCTTCTCTTGGGGCAAGAAGAGGGAGGGTTTAGATCGCTTCTTATAGGGGAAAGAGGCGGTGAATCGGTAAATACGTCAATCGTTCAATCATTCAATGCGGTCGGTCGCCTCGTTTCCCTAAGGGGCAGGTCCACCTGCGAAAGTCGGAGATCGGAACTTCCAACTTCAATTTAGCCTCGAGGACAAGCGCTTCTAAAAAGTCTCCGATTGCTTGGTGGGTACCCCTAGTTGGGCTACGGGGCCGTAGGCCTACCTAAGGACTAGAGTCCAAGGCCTGGAAGAAGCAGCGGGAAGTGGACCGATGCCACGTACGGGACGGAAGGGGAGGAGGAGCAAACCTAGACACGTTCTGCTACCTAGGGGGAGCAGCCTGGAATTCGAAACAACTAAACTACGCCTTAAAAGGAAAACGCTAACGCGTTTTCCCCGGCACGGGAAAGCGCGTAGCGCTTTCCCGGGGACGCCTGCTTTTTCCTCCAAAGCCAGTCGAGTAACTCTGTTTCTTAGGCTGTTCTAGGAACGACTAGTTAACCGAATACAATTTATTTGGTTATTACCTCGCTCGGAAGAATGCAAAGCATCTTTTCTTTGAATGCATGCACTAGGCCACCCCGTGCCGTGCCAAGGTGGGCTTGGGCAGCAGGCTGGCGCATGCATCATGGTATCGTAGCCCTGACTGACACCGAGCAGTTAGTGACGTCAGAAGGTGCGAAACCGACCCTATAGTGGCAGGAGCGGCTACCACGGCCCCGCCGGGAGCAGCGGCTGATATCGGAAACGCATCCGGTCTCTCGATAACTCTCATGGTGTGAAATCCTTCATCAGCCAAATAACCATCCGGTCATTTCATTCCAGGTTCTGTCTCGACAGAAGCGCCCCGGGGGAAAACGCGTTCGCGTTTTCCCCCAACGCTACGCGCCCCTGCTCTGACGACGGCCCTTTTGACATTACTCTCGTATTTCGATTCGAACGAATGAACCGAATAACCAATGGGTTGTACCTGGAGCAGGGATGGGGGCTTTACCGATTCCTTCCCCCTTCATGAATTCCGCACCACATCTGGTTTCGGAAAGGTTCTTTCATTAAAAACATAGTCACACTCGGGGGTACTGCAGGCATGATCCCTCAGAATGGTTCGGGCGGCATCAATTTACTCAGTGGTCTTGGTCCTATCCTGTCGAATTACTGGTTTCGAAATAAGAATCGATGTGCGGATATGATGGAATTGGTAGACATGCCAGGTTGTTTAGGTTCTGGTGACCTTACTCAGTCGTGGGGGCCCTTTATCCGTAGCAGTTGGAACCTTGGAGTTATGCAATCACTAGGCCGCCTCGTAGTGAGAAATCGAATGGGTTTCTTCTCTCCCTGTTAGGCCTTCGTATGCTTCGGCACTTGAAAGGGGTTCTTCCGCCAATTTCCCCAGGTACACGGTGGAGTACTGCGTATTATTTCTTCATTGCTTGCCGGGCAGAGTGTGACACTCTGTGCGCGGAGCTAGGGCCTTGCGCGGAGCAAAAAGAACCTTCACAAAAGTTTCCCCGGAGTTCAGCCACGGTACCCAACAGGGACGGGTTCATTCGTTCACAGTTACAGCCGAGTTCTTCGTATCTGTTTCAGCGGGAAGGGCGGGTTCATTCTCATACGCGGGGAGAGGTACAGACCTTAGGGCATACGGAAGAACGAACCTTGCCGGGGGCAGAGGCACGGAAGGAACGAAACAAACAACGGAACACCTCGATTGATTCTATATACTTACTGCAAAGACACGCGAAGAAACGGATCGGCGGATCGCAAGGGACCAAGGACTAAAGAGGGACAGTAATTCATAACGACCCCCCTGCCACTTCGTTCAAGTTTCGAGGTATAACCTCACTTTGTGAGGGTTCAGAGGGATAAACTTCCCCCGTATTCATTCAGCCATAATCAGATTCCCCGAAGTCTCTCAAAAAAGGGGACAGAAGGCTCCCAGCAGGGCGGCACTTCTTGGACGTGTGGGGCTATGTGTGCCGCGCCACCTAGACTTTGGAATGAAAGTGGATCTCTTATCGTTGAGTTCAACGGTCGAGTCTTTAGGGGGACCCAGTGGATTCGGAATGGGTTAACATAGGGAAGCGAACGAACCAACCGGTAAAACGCGCGCCAGCGCTCGGCGCGCGCTTCCCGAGGCTACTTTTTGTTGCGTTGCGTAGCGTTTTCGCTAGCTTCGCTAGGAAAACGCTGAGCGTTTTCCGCGTTTCACCGGACCCCGGCTGGGGTCCGGTGAAAGCGCTTCCCCGCCCCCATCCCCGGCCTCAGCCTTGGCAAGGCTATACTCTACCATTAAGCTATTTCCGCCCCAGAGTGAGGTACAAAAAGTCTATTGGATGGAACGTATTACTCGACACTTTGATGACTTCCCAACGTTTTTTTTGTTGATTGATAGGCGGGGCGCGCGCTTACCCCTCTCCCTTCGGTCGAGTGGCGTTCCGCCCGGGCGCTTCGCGCTTCCCGGCTCGCTATCGCTCGCCCCTCTCCCTTCGGTCGAGTCCCCCGGGGGGGCGTGAAAACGCTTTAAAAGCGTTGTTTTCGACCCATGCTTGGAAAGATTCGAACTCTCAACCCCCAAATCCGTAGTTTGGTGCTCTAATCTAATTGAGCTACAAGCACTTTGGTTGGCTATTTCTAAGCACTAACGTGTCATCGTAGCTTGATCACTGCCCGGTTGATCTGTTTTCACCCCATTTGCTTAAGTGATGGTATACTAGCAAGCCTTTTTTTTTCAAGTCTTAGCGGCGCCCTCAACATTTGTGGGTTTTCGTTGGGGCAGAGCCCCTTATGGCCTTTGATTGCACCCTTTGGCGGGGGGTCGCGCGCATCTTCCGGCCGGCCCGCTTTTGGTCTTACCAACACATCCGGCGCTGCTGTGAAGCACCCCCCTTGTCGAACCTACTCTACTTATCCCGAATTATCCATAAGATGTGAGTACTCACTTCGTTCTATTTACCAATCTCGTAGTCTGTTCGATGCTTGGAAAGCGAAACAGAGCAGTTTAAAAACCAAGGGCGCGTTCCAGCGCGACTTCTGCGGAGACCCGGCAATAGGTAAGGTAAATATGGCGAAGGCGGGCGCGCCCTCGTAGCACTGCAAAAGGGGCGAGGTGAAGGGCCAGGAAAACGCTTTAAAAGCATTTTCTAGCGGTCTTTAGATTCGGCCCCGCCACCCCTCATTGCCATCCACTCGACCTCTCCAGGTCGAGTGTCCCGTTTAACCGGGTCCTTGGATCCCCCGCCACTATGACTCTGAAAAAGGATAGGGATAAGGCGTAGCCAGGGGCGCGTAGCGCTTCCCGGGGGAAAACGCATTGCTTCCCCCGGGAAGCGCGTAGCGCTTTCCCGCTTCCAAAGGAAGCGGGAAAGCGTTTCACCGTGCCGGGCCCGGTGAAAGCGCTTTCCCTAGAAGCCGTTGTTTCACCGGCCCCTACCGGGGTCCGGTGAAAGCGCCCTGGGCGTAGCCCCATTAACCAGGGACACAGGGGGGCGTAGCCCGTACCGTCGACACGGGGGGGCGGAGCCCGTACCTTGCCCTGGTACACAAGGGCATAGCAAGCAGCGTACCCTTCCCTAAAGGTGGGGGCGTAGCCCAGCCCTCCCCTTCCCCACAGGGGGCCCAGCCCTCCCTTCAGGCTAGCCCTCGGAACAGAAGTACTTCTTAAAAAGTTCGTTTCCTATCTTTCCCCCAGCGCACAAAAAGAAGCGAAATAAATACCAGTTCAGTTGTGGACACATACTACAGACCAAAGTAAGCCCTAGAGAACGAGGTACGTAAGCAAGCCCTAGGTAACTGGGAAGGCGGAGCAAAGCCACCCAGGCGTGTCTTATAAGAGGAAGGTGCGCGTAGGCGTACAGAGTCGAGTCAGAAAGCAAAGATACAAACCTAAGCGGAGCTGAATATGCTAAGCCCTACCGTGCTAAGCCCGTCGCCAAGCGGTTGGCGGGCGGGAAGTGCGCTTTGACTGGCTCTTACGTGCAGCGTTTAAGGCCAGCAACACTTCACATCCCGTTTCCTGGCTCCCCCACCGTAGGTGGGGGAACCAGCTTCTCCCCCCCTTTGGGGGGAGAAGCCTGGAAAGATATATTAGAGGCACCGTAGGATGATGATTGGCAAATTGCCAGTCTCGTAAAATTGGGCTAGATATTCATTTGAAATAGCTAGCCAATTTGTACACGTGGCAGCCGCCACCCACCGAGACATGCACTTCCTGTGAAAGCTGCACTTCTTGCTTGCATTTCGATAGCCTGCCCTTTCTTTCTAGGGTTTACCGAGAGCCTCCTTACCTAGCTCTAGCCTTACCCTGTTGTTTCCAAAGAGGGAGGTTTGGTTTGACTGCCTTTCTATACAGTCCCTCGGGATGGCATAAGTCAATTGCCTTTGCCTTGACTCGAGTCAAGAGCAGCCCGGGCGGGCCCCTCTTCTTCCTAAGTGCGTGGTAGGCTATCGTCCTCTTGGGCTCATCACCCACCTCGGGCCTTGCAGCGCCTAAGGCGCCTGCCACTGCTTCTAAGGCTCTTAACCCGGACCCTTTACTTTGCTTGCCAAACCCTCCCATTCCAGCGAAGATCGCTCCGTTCAGGGGCTGTGCCCCTTGGGGCCCCGGGGAAGCGGGGGG
>Contig135+450484981
TAAGCGGAGAAGGAGCGCCCGGGACAGATCCGCTCCCCCCCCCCCCCGCCTAAGTAAAAGAAGACAGCTAAAAAACCCTGAAGGGGAGAAAGGAACCTGGAAATTGGCCGATAGGCACGGGCTTTCCGGGGCGCGCGCTTCCCTGCTCCGGGTAAAGCTTTGGCGCGCTTTCTCTTAAACCCCCCCAGGGAACCTAAAGGAAAGAACGACAGGTGGAATGGAATTTAGGATTCCCTCAAGACCTGAAGGGTGAGGGGTGAGGGCCGAAGGCCGGGGAGGGGGCCCCCTCCCCGGGCCTGCTGCGCGCTCGAGCTGCTGCTGTTGCGTGCGCGAGGAAGCGTTCAACAAGGAGCGAGGAGCCTAACGACAGATTGAACGAACAACAACGTTACCTTCTGCCCTTTCCTTTGAAGAATAACGGGTTCCGTGTTTCCCGGGGCGAGGGGCGAAGCCCGGGGAAGCGCTTCCCCGGGGCGAAGCCCGGGGAAGCGC
>Contig135+450484981_2
CGGGGCGAAGCCCGGGGAAGCGCTTCCCCGGGGCGTAGCCGCCCCTACCGTACTCCAGCTTAGTAGTTTCCACCGCCCGGGAGCCCTGGGATTTGACGGCGGACTTGATAAGCCACCTACAGACGCTTTACGCCCAATCATTCCGGCGCTTGCATCCTCTGTCTTACCGCGGCTGCTGGCACAGAGTTAGCCGATGCTTATTCCCCAGATACCGTCACTGCTTCTTCTCCGGGAAAAGGAGTTGACGACGACCCGCCTTCTACCTCCACGCGGCATTGCTCCGGAAAATGAACTGCTGCCTCCCTCCCACGTCTGGGCCGTGTCTCAGTCCCAGTGTGGCTGATCATCCTCTCGGACCAGCTACTGTCTTGGTGAGCCTCACCAACCAGCTAATCAGACGCAAGCCCGGGCGGATTCCTCCTTTTCGCTCCCCAGCCTACAGGCAGCCGCCGTTTCCAGCTGTTGTCCCCCTCCCAAGGGCAGGTCCTTACGCACTCAACCTAAGCCACTGAAAACACCACTGGGATCTTTCCTAAGACTTACATGTGTTAAGCATGCCGCCAGCGTTCATCCTGAGCCAGGATCAAACTCTCCATGATATTTGTAGTTGCACCACTTATAGCTCACTCATTCGTTGATGAGGCTTCGGGTCTCCCACCCTAAAGAACTTGGGTCCATTCGCTTCATATTAGCCTAAGGCTCACTTCCAGTATAACCATCCCTACCCTTCCATGTAAATCCAAGAAGCCTCTTCAAATTCCTCGGATTACGAGAAAGCAGGTATAAACGCTTGAACTAGGTTTAGGGATAATCGGACTCGAACTGATGACTCACACCACGTCAAGGTGACACTCTACCGCTGAGTGAGTTATACCCCGGGAAGCGCAGAAATTTTTGTTGAAAATCGGGGAGACCGAGGGACGGGAAAGGTGATACCGAGGGACGGAAACTGAGGGAGGATGCGCCCTAGTGGTGAATGCAGGTGTTCCGCCCTTTTCTTATTGGCGTACTTCCCAAAGTAACCATAGAGACCCTGCTTCTGGATCGGGTTCCAGTCCCGGGATTTCTTGGTTAGTTTTCGAAGCGGGGCCGACCCGCCCTTTATCCAGGAACGCGTGGCAACTCAAGAATACCACCCTACCGGGCTTAGAGTGCCCATGAATTTGCAACCTCAGTTTGGTAGAAAAGTAAGCCTCAATTTCCCCTCTCAGGGCAGGGAGATTTCCTTCCTTTGTAAGCCCTACCAAGCAGTTGTCGGCATATCGAACATAGTATACGCCCGGCCAAGAACTGATCAAAAGGATGCAAATACAAATTAGCCAGGAGCGGGGAGATGGGCACTCCTTGGGTCACCCCCTTGGTAATGATCCATTCTCTTCCCTTTTCTTTTACTTTTATTTGTGTAACCAGTTTCTGAAAAAGTGTTCTTAAAGCCGGATCTTCGATTATCCTGAAGATTTGGGTCATCAGGATTCCGTGATCCAGGCTATCGAAGCACTTAGTAATATCGAAGTCGAATAGCCACTCTATGGGCCCCCAGTTTGGTATTTCCCGGCAGTTTGGCCACCTCTCGATGTTCTGAACCCGTGGGAGCTGTCCCTGAAGTCAGCGCCTATTTGGGGTTCTAGTACTTCGAGCATAGCTCGTTGTACTAGTTTGTCTATAGGTTGCGGGATGGTCAGGGGACGGAACTTCCCGGGCGTGGATTTGGGGATCCAGACCCGGCGGAGGGGAGAGAATTCCCACTCCCTGTTTTGGAGCAATCGGACTGTTTCTTCGATCAAGGGAATGGAAAGACCGTTCAACGGCGGAAGGCTGGTATGCGCGAATCCATGACAGTAGCTGGTCCATGTTTGGCTTGACATTTTTTGTTGGAGGGTATTTTACCCTTTCTTCTGCTTGGTATCCACACTTTCAGTCAGTCTCTTTCTCTCTCTTGGAAGAAACCAATTACCCACGAGGAACGAACAAACTCTTGGAATCAACCAATTACCAACGTTGGTTATTGGTTGGTTATTAGAACAAACGAACCAACGAACCGGGTCTTTTCCCGCTTCTTCTTATTCTTCGAATAACCAAGAATACAGCAGAACGAATAACCACGAAGAACGAACGAACGAACGAACCACCAATGTTGGGTATCCACACCTTCAGCCAGTCTCTTTCTCTCTCTTGGAAGAAACCAATTACCAACGAACGAACAAACTCTTCTCCACATCAGATCCATCTACGGGGGGTAAGCGCTACGCGCTTACCCTACCGGTAAGCGCGTAGCGCTTATCCCTATCTCTAGAATGGGGGCGGGTAAAAAGCGCTACGCGCAAACAGCAGTAAAGTAGAAAGCCTGGACGATGGGGTGATCGTCCGAAGAGCAGAAGCTTCGAAAGCGGCAGTATTCGTTCGTGGCAGCGCTCCGCCCCGGGAAGCGCTTTCACCGGGGGAACCCCGGTGAAAGCCTAGGAAAACGCTCAGCGTTTTCCTAACGTAGCGCTACCTCCTCCGTCCCTCCCTCCCCCTTCGCGTTTATTTCTTCCCCTTCGGCGCAGTGGTGCGCCAAGGATAGTAAGCACCTAAAAGAAGCATAGGTGTCAAAATAAGAAGACCCGGCTAGCCAGAGACTTTTCAGTTTGCCGGCGCAAAGAATTCGCGTGCAAAGAATTGTAGCCGAACATCAAAATGCCTCAGAGCATTGACCTGGAACAGACGATGATGGGGGACTAAGTGATCCATCGACTATCTCTTATCGTCGATTCTTGAAGGAAAACATAAACCGACTCGTTTTCGAGTTCCTTCCAGAACGAAAATCAATGGTCTTTAAATGGATCACTTGAAATGGCCACTTTTAGCGGCCCGGGGATGGGGCCGGTAGGCCCCCTCCCCGGGCCCTCTCCCTCCTCCTGTCCCCCGTTATGCCGGTATACTCGTACCCCTCATAGCATACTAGCCTCGATACTGAACCGAGCACTAGGTTTTGCACCAGTCCCCTGCCTTCCTTCGTGCAAAACCCAGTATGATTGCGAGGCCACTATTGTGGCGCGTAGCGCCCCGCTCCAAAAAGTTTTTTGAAGAGGAAGGGGACGACTACGCTTATGTGCTGTTATTGTCATGTCTGCGCGTATTGCAGATAAAGTCAGAGTTTTTGTTCTCTGCCTGCCATAAAAAGTCTTGCTCTTACGAAGCTGCTTCCAGCTTCATCCCTTCACTGCTTTCTCGGCGCTGACTGGACTGAAGCAAACTGGATGGACTGATTTGGAACAACCGGGGACGAAACTCCTTTCATACTGATTCATTCAATAGCTCAACAAGGACGAGAATTCGCATTGGAACAATAAGTCAATGGCTGAATGGTCCACTATTTGCGGAACGGACTGACTGAACCGATTGGACTGAATGAACAGCTTTATTTCCGGCTACTGGCTTGGCTCAACCAATGCGAATGCCGAATCAACCGGGTACGAGACTCCTTTATTAATACCGATTTCCAATGACAGATATAACGAAATCGATTGGTGTGAGGCTGGCTTCTAGATTGAGAAGACCTTCTGTCTGCCAACCAAAGCTGCCAGCCCCACCAGCAGTAGTGAGGCACACCCGAAGACCATGTGTACAGATGATACCATGTTTTGGTTGGAGGGCGGGGCAAGCAATGGCTTTTTCAATGAATCGTCGTACATAATGACGATCCACACTTCTACTCAACATGCAGCCTTGCGTAGGCTATAAAAGTCATTGGGTGTAGCCCCTTGTAGGTGTTGTCCACCATACGAAATACAGAAAGATACCGGTGGAAATAAAAGGGAGTCCTTCCGGAGCCACTGCTTAAGGCGCGGCATATCGATGGGCCTTTGTGAGTATTGCCCCCGTAGGGCGCTATTGTGGGCTACGGGTATGGGGGGTACCACATACCCGCGAAGCGCTAAAAGGAGGCCCCAGAAAAAACCAGAGGGTGAAAAAACTCTGACCCAGCTACGGGTTTCACATCTGGATTGGCAACTGAAAAGACCATAGCCTCTACTTATTCTAGTTCCTGGTCAAATGGATCAGGATCTCCAACTCGGTTCTTATCGCGAGGTGATGGCTCTCACGAAGGGATGCTGGCTATGGCTAGCGGGCAACAGGATATGGATATGGAATTGATGGCAGGGATGGCTTCTTACTCCGTCTGTGCTCTAAATGTCTTTGCCTAGCCTCTGCCTATTGTGTTGGAACAGGATTGAAGAACCGCAGATCGTTGTCACTGATCCGCCCTAGTCTTGATGCACTTGAAGACGGCACGCAGTTCTGGAATGCCTTCGAACCAAACAGCGGCTTGATCCGGGTTGCGTGGAAGATTAGCGAATCCGTATCGACTTTGTAGTCTTGGAAGCTCTGATACTGGACCCGCAGCTACGCCTCCTCGGCCGATGGGAACGCTCATCTTCTGCCGGGCCATTGATGCGAATCCATGCCGCATAAGCGTCGTAGTAGCTGCGCAGGAGCAGATACGCATCGTGCAGGTTGGTCTTCGACGGAATTCGGCGTGAATCTGACGAGTAGTGCGTCCAGATGAATCGCAGCAGATCACGACCAATCTCGTGACGGTAGTTGCCCTCCTTTAAGGCCTATCCCACTTTCCGGTGGTCGAATTGGCGATCAGCCAGTTATCGTCGGTCACATCATAGTAGGTGTCGCCGCATAGACCGTTGCGTCATAGTTCCCGGGATCCTGACCCTAGTGACGGACTGCTTACCATAGCCGCCCCTCGGAGACGTGTTCGGCGTGATTTGCCGACCATACTGAGTAGCCCGGGGATGGGGCCTACCGGCCCCATCCCCGGCCTCAGGCCTTTCGGCCTTCGGCCCGGGGAGGGGGGCCCGGGCAATCAATACCGGTTGTAACAACGCTAGCAATGTGCACTGATGGAGGTGAAGACATACAGTGTGACAGGGTCTTATAAGATGAGCTGGGGCGTAAGATATCACATGTCTGGATCTGTTAAGGGGCGGCGTTTCTCTTCCCTGCTTATTCCCTGCTGAGCTAGTTCACTACATGAGAACATATGAAATCCAACGCGATGCCTTAACAGGTCCCCTGTCTGCGGCTACCTCATACCTAGAGCTGGGGCGTATTAACTCATAACCTCTCTAGCTCTAGCTCATGTGTTCCGTATCAACCAGTGCCTTAACCTTACTCCGGGTAGGTGGGACTTTGTTTGAAAGGCCCGGGGAGCTGCTCCCGCGCTTCCGGCGAGAAAGCGCGCGCGCCGGTAAGGCGGGCGCCGCTACGGCCTCGCCCTTGAAAGGCACGGGGTATCGCTAACGCGATACCCCTCGGAGCAGCTCTCCACTTTAAAGGGAAAGCGCTTTTAAAGCTAGGAAAACGCTAGCGTTTTCCTGGCCCCAACCTTGCTTTTGGACCCGTCTGGCCTGGCCTTCCTTAAGATAGGATGTTCTCCCTACCGAAAGGCCCTGGTAAAGGAAGCACTGGCGCGCACTACTATAGTGGCGAGCTACGCGAGCTACGGTGCCTGTAAATTCAATTAAAAGGAAGTGCAAGTCTGCCGGCTGGAAGGCGCTTTCACCGGCCCGGGCCGGTGAAACTAGGGGGAAAACGCGTTAGCGTTTTCCCCGCGGGGCGCGTAGCGCCCGCCTTCGGCACTGAAGTGGAGGGCACTGAAGTGTTTTTCAACGTTCGGCTTTCCCCTTTCAGAGAAAAGCACGCGGGCGCTTACCTAGTTTGGCGCTAGCGAAGGCCGGCTGAAGCCGAAGGCCAAAGAGAAAAGGCTCTGCTGCGTAGCGCTCCCCCAAAAACACTACGCCTTTTCAACTCGGTCCAACAGATGCTGGAACCACCGCCAACCCAGGGGGGCCCTCGCTAGCAACCGCGCTTCTAACGCGATTTGATCGTCGCAAAACGGCCTGCATTCAGCAAGGCCTGGGGAAACCCCAGCGAAGGCTGAGCTTCCGGGCGCTACGCGCGAAACCGGAACCCCTCGCGCTTACTTGTTTCGCAAGAGAACTGCCGAGGGCAGGGGGCCCGCAACAACGTTGAAGTCGTAGTAAAGTGAAAAAGCTGATGATATTCGCGTTGGTCATTAAGTGACCTTGATTGTCTTACCAACGACTTTTGTTGGTGACAGCCATTTGAAAGTTGCGCTGAGCACAAATGGGTATCGGGGCGGACCGGGTTATTTCCTGGTCCTTTCCGTCCTACGGCACTTCCCTTATCCGCCCTTCCCTCCCGGTGCGGCGTCCTCAACTTTTTGCGCGTAGCGCTTCCCCGTAGCCGGGAAGCGC
>Contig136+1243
CGCTTTCCCAATACACGGTGCTGACGATACAAGAAGTCGGCCCCGGTGTCCTCCTGCTTTGATCGCCTTGGCGGAAGGCCGGGTTCAACGGTCTACTATTTACCCAATTGATCGGAAAGCGCGGAGCGCTTTCCCATACCCCCTCCCCGGGCCGAAGGCCTCCCTCTCTGAAAGCGCGGAGCGCTTTCCGTTATGGTGTCCTTGGGGGAAGCTTTTGCAGAAATTTTGGTTGAAAAAAGGGCCTCAGGAGAAATCCTTCGGCCCTACCTCCGGTCGACCAGCTAGCGATTCGAATTATGCTGCCGAAATTATCGTACATAGAATGGGGGAGCGTTAGCCGGGAAGCGCGAGGAACAAGCCCAAGAGTGCTTGCTCCTGCTTCATCCTAAAGAGTGCTTGCTCCCGATTCGCTGTAGCTTCCTTTTGTACCTGCAACCTACTACGGTTAGCTCCGCTCACGGATTCATAAGTATGAACGGTACTTCACTGACCAAAACTCGAGGGCAAGGGATTTCCTGTGGCTTACTCTGGCCTATAAGCATAGGTTGTTTCACTTGTCTCTTAAAATTTTGGGTTGGCTGTCGGTCACCCTGATAGGTTGGCTTGACTCAGCCACCGAAGTAAAGGGATTAGGGCGTAGCTTCGCTCCGCCCTTTTCAATGAAATTCCCGCTTCGTTCACCCTTTTAATCAAGGCCTAGGTAACGCTGTCGCTCACCTGGAACGAAAGGATTAATGTACTCTTTTTTTCTGTCTCCCGGCAACGTCCCAAACCTTGGCCTTCGCTAGCAAGCTTTTCCTAGCCATCGCTAACTCCAGGGGCCGCATCGCTCGACACTTCGTTCGCTACCGCTCACTCGTCTATCGCTCGCTGTAGCTCGCTAAAAAGGGGACTGGAAGGGGGGGGGGCCGGGCGAGTCAAAATAAGGTCCTTCGTATCAAGTCAAATTGGTCGTCCAGTCCTTCCTCGATCGGTTTCGAGCAAGGTCATTAAACGGCTGATTAAGTCAGGTGGTTGGTTGTTCGAAGTAGCGAAACCCCGGGCCCTTGGAACCAATGACTCTTCATGCGCCTTGCCCGGCAAGTTATGAATTAACCGCTCATTACTGAGGATGGGGAAATCTCAGTCTATTAGTCCGTAAAAGATATCCGCTCCAACCAGCTATAAACGCTAACCAACATGTTAAGATCCCCTGTCAAAAAGAGAATTCATCGCGAATGCGCCTCAGATTAATCTTTGGCTATGACCGGGCATCACTCATCCGATCGAGTAAAGGGGCAACCGGGTCCCCATTCATTCGGCTGGCCATTCTAATCATGCTGTTTACTCGATCCAGATTGGAGGGAGAGAAAAGGCAATTCGTTCCGAAAGGTCAGGGATATTTTCGGGGGAAGCAACACTTCCCCCCTAAGAGTGCGGAAATCGCACTCGAAATTCCGGCCGCGTGCCGCGAAGAGCAGCCCGAACCATGGGCAGTAGGAAATACTTGAGAGACAATAGCCACCACAAGCCTAACCAAGGCTTCTGCCAGGGCATATCGTTCAGCAAGTCCATCAGGCGACGCTCGACTGCCGCCAATAGGGAGAGGAATGAGCAATTGCTCCAACCCGCAGAAAGACACCTTGCACCGTCCCAAGACGTGATCCTAACCCGCATTGCCATATTGTAATAAGTTACGGGCCCCTTGGCTTTACTGCCAAATAAGCAGCAGAAGGCACGATCCTACAAGAGAAGTCAATCTCAGAGTAATACGGTACCATCTCCCTGATTGCACGGGTCGATCAAGGGACACAGAGCCAGTCCTTTGTAACCGGCACCGTATCCTCGAAGTCGGAGGGAGAATCTCAGAGAAGCGAATTTCCCCGGACCCTTCCTACCATGAGCTCAGGCTTGCCGAGATAGCTCATAGCTCTTCCCCATCTGTAGTGATGGCTCATAACCCATACCCGTAGTAATGGTTTATAGCTCGCACCTGTAAGGATGGCTTCGCCGCCTCTCCTTGCAGGTTATTAGTCCCTCGTACTTGTAGGGAGAGCTCTATTGGGTTCGCCAGAACAGCTCATGATCCACCTCCACATGATGGGTTTATAGCTCGTACTTACGAGAATAGCTTATAGCTCATGGCTGCACGTGGGTAGTACATTCCAGGCATAATCAGCGGTGGGGAGCTGCCTGCGCGGGGGCCAACAACGCATTACGAACAGTCAAGGAGCTCCATGGACAATCATGTCATTGGTGTTCGGTCTCATGAGGTAGTCCCATAGCCAAAGCCTTTGGCAGTTGGTCAATGAGCTCTGTGCAACTGCTCGAAGGGGCGGGCCATAGTCTGGGCGTCCGATGGGGGCAACAAAGTGATGAATAAACCCATCCCCGGCCGTACCTGCCGGGTAGGGGGGCCCGGGGAGGCCTACGGCTAGAAAAAAAGCTAACGCTAGCGGGGAAAACGCGCCGGCGTTTTCCCCCGGCGTTTCACCTAGGCTGGGGTCCGGTGAAAGCTAGCGTGGCGCTTTTTTTCTAGCCTACGGGGAATGGGATAGGATCATGAGAGAAAGAAGGCTATTGGCTATCGATTCCTAACGAAAAGCTGGTTACTCGCTCGTTACAGGGCGTAGGATAGAAATTGATACTGATATGGATACGCTCGTCCTCTAGGCTTCTTCGTCAATCTCCTGTTTATTGTCTTATTGCCTCCTTTACGTGCTACTGTATCATTGGTTTTAGTGAGCATGATCGCTGTGCCTCGTGCACCTGCTCGCGTGGATTGTGAGGTTGTTAAAATGCCTATATTTGGATAGCCGAAATAATATGATATCCCAACGCACATAGACTTATCTTCGTGTAGGGCAGGCTTGCTTTTCTGCTACGTGCGTGGTCGCATATATTCCATACTGATATACCGATATGCCCTCCCGTGGAGGGCCTGGGAAAGAGTGTTTGATCCGTTGTCGTTGAATCGTTTTATGCGAGCCGGGTGAGACCTATAGGAAAACCCCATTAATTTGACTGAAGTGAGGGAGGAKAGAGTACCTGCTGGCTTCGCAGGTGGTTCAAATCCTCTTCAGTGCTACATCGTTTTATTTAGCAACCTCTGAGCCTTCCGTTTCGTTCGCAAAGCGAACTACTTGCTAGCCTGCAAGCCAGGCAGTAACGGGCACCTAGAAGCTCCAGCCTTTCCAACCTGAAGGTTCTTTTCTTCATTCGAGCTTTGGATTTGATCATGTCTATTACTATTACGATATTTTGATTTTGGAATCCTGCTTCTGCCCTTCCAGTTTCCCCGAAAGTTATTCGTTCAAGCTTTCCAGACAGAAAGGCCGGTTATTCAATCAAGCTACGTACGTGAAGGTCTTCATTCAAGCTACGCAGTTGGTTCTTTAGGTCGCATCCAAAGCTTCATCTTCAGCTCTTGGAGCTCGTTCATTCATGCGTTTAGGCTCCTCCTCTTGTGTGTTTGCGTGCGTAGCGCCGCCTGCGGCCCGGGTAGGGGGTGACGGACCCCCCGTCACCCCCTACCCGGCCTTGCTGGGAAGCTAGGCAGAAAACGCGAAGCGGGGTAAGTGCGGCTACGCCGCGCCCGGGGTCGGGAAAGCGCGGAGCGCGGAGCGAAAAAAACAAACCGGGGAGGGGGGGACCCCCGTGCCGGGGGTCCCCCCCTCCCTGGAGAAACAGTCTTTCAAGTTTTCACTTCCCCCGTTGGAACTCTGGCCAGTAGAAGATGAGCCTTTGTGGGCTCCTCCCCAAGGAGATGTGTCAGATAGCTCAAGCAAGGACAGAAATAGTTTCCGGCCTTCTGAAGCTACTCACGGATCTCCGGACCCAACCAAGAGTGTCTCCCCTCCTTCCCCAGTCACTGAACGGGCTACCGAAAGTGACTCCACTGGTAAGCGAATCTCTCCTTGGATCATTGCAGCTCAGAAGGAGCTGGAAAAACAGTCTTTCAAGTTTGAAACGTTTGCGTTGTTTTCAAGCTACGTTCTTAGAGAAGAGTGCTTAAGTTTTCAAGCTACGTTCCTAGAGAAGAGTGCTTTAGAAGCTATGTTCTTAGAGAAGAGTGCTTTAGCTTGAAGCAACGACTTTTACCTCGAAGAATGAGAAGCCAGCACGCTTTTCCCTTGAAAAAGAAGAAGCAAGCACGCTTTCACCTTTTTCGGAAGAGAAGCGGCTTTGCTTTCACCTTCGGAAGAGAAGCGTTTGCTTTCACTTCACCTTGAAACGTTCGTTAGAAGCACGCTCTCCCCCGCACGCTCCTAGAAGCACGCTTCGAACTTTCACCAAGTTTGCACAAAGGGCTTTGCAAGGAAGGGCTTTGCTTTGCTCTCAAAGGGCGCCCCTCTCGGGCGGGTGCCGGCTAAGCCTTTGTTTGCGCATTCTTCGGAGCAAGGGCTTGAGCGTAACGCTCAAGCCCGATCGTCACAAAGAGGGAAGCGTTTTCTGCGCTTTCTGCCCACTGTCATAAAGGGGGAAGCGTTTTGGGGGAAGAAGCGTTTTGCTGCCATAAAGGGGGAAGCGTTTTCTGCGCTTTCTGCCCACTACCATAAAGGGGAAGCGCCGCTTTCTCATAAAGGGGGAAGCGCTTTCTCCGGTTATGGGGCCTCCGGGGGTTGGGCGCCTTCGGCGTCTGGTCGCCTTCGGCTCTTCGTTACCTCCCCTCTTACCCCCCCTCCATCCCCGAAAGAAATGAGCGTATATGCTCATCCTCTCTATCCGCTAGCTCATTGCTTAGAATCAAAATGTGTAATGTTACAAAAATCGTATTTTACCCCCAATGACCGGTAGGCAAGCACCCTTCGCCAATGGCAGGGATCCCCACTACCGAAATAAAGGGAGTACCTACAAAATCAATCGTGGGCACCCCGCAATATTCGGTAGGCATCCCTCGCCAAAGACATAGACCCCTTTCGAAATAAAGGGGTATAAACTTGACGAAATCGTAAGTTACCCTGCCCCCCGCTCATCATCAATTAGATTATGATGGCTGGGCCTTTTCCTATCCGCTATTCATAATAGCTGGGACCATACCACCCTATGGTAGTATGGCCCCACTAGTGACGAGGCGCCCCCCGGAGACAAATCGTCAGATCAGGTTGATGAACTGCTATTTGCGGGTTAGTCGTTATGAGTAGTTCAAGTAATGTTCCATTCTTCCTTACTTCATTAAGCAATGCTTCAGCTCTTTCCCCAAGTGTTTTGAGTGGTTTCTAACGGGGGAAAACGCGCGTTKTCCGGGTCGCTCGTACCTCGCTCCCCCGCCGCCTTTTTTCCGCCTTTCGGGGCTTTAGGCCCCGGCCTAAAGATCCCTCTCCCTCTCTTGAAAGGTAAAGGGGACAGTGCCCTCTCTCAGTAGGGGACCCAGGGCGCGTAGCGCCCCTGGACCCTCCCCATCCCAACCTTCTCGTAGAGGTCATTATAATAGCATACAACGTGTGGAACCCCAATCTTGAGCATAAGAAGAAGGAAGGACGCATAAACATGATTTGGCCCTCGGTGCCTGCCTTCATCCCGCTAGGATTCCCATAGGGTTCTGGTTCGGCCCGAAGCCTATGGTTCGGCACCCTAAAAATTGCCAGCCAAAAAGGAGAGAATTCCCAAGTTAAATACTACAAAAGGTTATGTTTAAGCCTGAAGCACTGGAACTTTTTGAAAGGTCCCTCCTTATGGGGTGTACGACAAAGCTGCTATGCATGTAGAATATGTCTTCGCAGACGTCCGGGAGGGCGAGTCTAAGGATCTCGCTAGTGTAGGGGCGACGAAGTCGCGAAGGCGACTTCTCGCCTTCTAGACCTACGGGAGCCAGGGTTGGTTACTCGCAGAGATAAGTGGATGGAGGGTGCGTATCGTCTCTCCCTCCTCTACGGCAGGCACGTATACCGTGCGACTAGACCACGTGAAAGCGGGAACAGGATTCGAACCTTAGTTTTCAGTTTTCATTTTTCACAAACAAAAAAAGGTTCCCAATTACTCAATCCCGCTTTAGAGTGCTGCACCCAAAGTTCTCACATGTCAAATTTATTGGGTGTGTGCTGCTACAGTGTATAACAGCTTCCCAGGTTATCGCATGTCAAATAAAAAAGGGTGGTGTGTGCTGCATTAGTGTCTAACAGCTTCCCCCGGATATCAGAGGCAAAATAGTCAAGACAGTAGGTGTGTGCTGCGTGAATGTCTAACAGCTTCCTCCAGCATCATACAGGTATCATATACAGATCAAGAGGGAGCGCGTTGCCTACCACATACCACTTAAGGAGGGCGTAAAACAACACGCATCTCTGAATTTGCTTATACCGTGCTAAAAGTACAAAGAAGACCCCCAAACAAATTGTGCTTTATTTTGTTGGGGGTTTAGGAGATTTTGCGGCCTTACCACGGACTGAATCCATCAATGTAGTAGCAAGACCAGCCAGGCCTCCTCTAGGAGTGGTTAGATCCTTTAGGTGGTTTGAGTCAACAGGAACATTGGCTTTCTCACATTTCTCAATATAGCGATCGGCCGCGTGGCTGTTGATTTCGGTCTGTGCTACCTGCAAAACCACATCGGCAGTTGCTGCCACTATTAGCGGTTTCGCTAAGGCGGCTTTCCCACCTGGATTACCTAGAAAACTAACCACGTATTCAGAGCCAACTAGCTCATAAAGCCATTTCTTGGATGACTTATTAGCTAGGATGCACCAAAACTGAAGAGCAGAACCAAGGACATCCCCAACTATCAAGAAACATAACAACCAAACGACTTGCAAACCTAAGGGCAGCTCCATGACCACGGGTCTTGCACCAATAACAAAAACAACCATGGAATTGTAAAAGGTGTAACCCCACGAAGTCTCCAGAAAGAACCAAAGAAGTAAAAGTTCAAAGCGTAGAAAAAACAACAGCACAAATTTGAAATATTTGGTTATTTTTGAAATAGAGTAACGGATGGAACTAGAAAGGACTTTAAGGAGTGCTTTAGTAGTAAGGGCCATTTCTATTTTGTTGTTTCATTGTGTTAGCTATCATCGATCCGTTCATTTACGATCCATTGTATCCATTGACCAATAAAAAGGTAAAAGGACGAACAAAATAATACGGTTGTTGGTTAACATCTCTTCTGATTCGTCAATACGAGAAGCAAATTATTATGTAAATAAAAAGATATCTGAACTTAAGCCCAAAGGCAGATCTTGTGCCACTCCACCTGGTCATATATAACTGGCATGCATCCTGGCTCCCGATACTCTTTCATGGAATTCTAAAAGTTTTTCTCACTCCTCAAAAGGCGGCACATATCATACTGCAGCCGGAGTTTTTGAGGATGATGAAAAAGTCGGCTTTTTCTTGGCGCCTTTTCCTTTAGCTCGGCGACCTGCTTGCTCAACTCCCGAATTTGCCTAAATCAAATGACGTCATTCCTACATGGTGGCGATGGGTTTTGTTCCCATGGTATGCCTTACTTTTCCCTCCATGACGCTGTGGAGGTCGGCCGCACCGTGATTCTAAGTCTGCCCTTCCCTCTCGAGAGAAGGCAGTCAGTCCCGCCTCACTACCTCGAATTCACGTATAATATAAGGAACCCCTTCATGTCGATCATCGAAGTCCTTCTTCACTCTAGGGAGCCCTCTAGGGGAGGTTGACTAGAATCCTTTCGGGATATGCTGCTGGCATTATCTCTCAATTGGCGGCGACCGGGTTGAAGCCTCTCCAAGCTGGGTGAAAGCATCCCTGGAAGCTCACAGCTCACCCGTCCGGCCGGGTTATGACGAAGGTATTTTGTGGGAGGTTCTAGGAGTGAGAAGCGCTTTCCCGCGCCCCTGCCGGGGTGGATGCTTTTTGCTTGCCCGGGTCAGTAGAAACGGCACTTGGATTCGGGGGGGGCTCCGCCCAGTGCCAGTGGTGGATGTCCGAAATACCGGGTTTCCATTTTCTGACTTCTGCTGCGATTTCTGCGCCTTCCGGAGCGGAGACTGAGAAGTGTCAAAAAACCCCGACCCACCCCGACTTCACATACATAAGGGGGGCATGTACTGGGTTACTCGGACAGGCAGGACTTGCGGCCTTAAATCGCTTCGCGCTTACAACCTGAGCCTGCCTTACCAATGGTTTCGAAGGGCAGCCTGCCTTACTTCATGCTGCTTGCTAAGATTAGGCCGAAGGGGCCAAAGGTCTTATGTGGAGAATCGTCCGATAAGGCCTTATGCGTCAAATCTGTACCTTGACATAGTCCTATGCGGATAATCGTCCGCATGCAGCTCTCGGAGAATAGTCCGCTAGAGTACGGTTGTGAAGACCGTGGTGAAAATCGTCAAGTTGCTCTTCCCCCTATGTCAGATTGGGCAGAGATTCTTTTGATCATTTGATTCTTTCGACCAATCCTCCGATTTTCGAGATATTCCCATTAGGTAAAATAATCGGGTTGATTGCTTTTGCCACAAGGGAAGAAAAGGAGGAAGGCAGCTCTCTGGGTCTACACACGATGTGCGGCTCTCTGGTTGAAACTGATGTTGTGGGTGCGAAAGATGGGGGGGAAAAGGTATGATGCCTACGTCACATGAATCTTCGTTCTTTATCTACCAACACAGATGGATGGGTCTGATCCTCGATTAGTGATTGGCAGTGAATTGGGTCTTCAAATTTTCTGTTTTTTCGCGCCGGCGCGTTTTCCGAAAACCAGAGCGGAGGACACTCGACCGATAGGGAGAGGGCGGGGCCCCCGGGAAAGCGCTTTCCCCCCTCCGCCCCGGGTATGGGGGACCCCCTTTTCCCCCATACCCGGGCTCAATGCTTCGCCAGGGAATTTACCCGACCCCCCTCTAGGGGGGTCGGGTAAATGACCGGCTTCGCCCCTTTTGGAGAGATAGGGCGACCGAGAGGGAGCGGGAAAAAGCGCCCAGCGCCCCCAATTTTAGAGATAGGGGAATCCTAAGGATTCTAGCTAACGCGTTTTCTCCCCCCCGGGAMGCGCGTAGCGCTTCCACGCCCCCTKKTCTGAGAARGGCTACGGCCCCACCTTCGCAGCATAGTGGTTGTGTATCCGTTCCGAAGTTACCCTGAAGTCCTTCTCCAGATCTGGCTCAAGGTCTAGCTCAAGCCCCCCTCCGACTCTCTAGGAAGTATCTTTCTGGGAAGTATCTTTCAAGCGCTKTCCAACCAACCCTCTGCGTTGTAAGTCTCTTTCAACTCGCCAAGCCTCCTCTAACTCTCTGGAAGCCCTCCCCAAGCCCCCACCAGGGTCTTGACCCTTCAATCCCTCCCTACTCTACGTGCGCGAATCCGTGACCGGGCGCCCTATCCCGCTTTCGCTTGCTATGGAGTAGATCGCTTGGTGGAGACTTCGCGTTCAATCGTCCTCGCCAACTCAGCTCGGTTTGTTAGCAAATAGCCTGCTTTCGCTCGCGCCAAGATCGATAATGGTAGGTGGGAACAAAATAGGGAGAGATTTTTTCTATAAACGTTAAATTGGCATATCTGACAGAATCTAGCTGGCGTTCCTTGAATCGAGGTGCGGCGAAAAAGCGCTTTGCGCTTTCTCCAGCGAAGATGAGAAAGCTTTCAATTCAACTTATTTTTCAAGTAACCCTGAGCTTTGCACCCACCTTTATTAGGCACGTGTGATGATGGGCGAGGCAGAAGCACAAAGGTCGCAGTATGCTTGGTTTCGTCAAGGGTAATCGCAGCAAGGAGTTGGCAAAACTGCCCAATGGCTTCAAATAAGATATGGCTTGAATGAAATGGAGGAAAACCAGACTACTCAGGCATAAAATTACTGTATTATATCTGGTATACGTGTTTATTAGCAGCATGGCCGGCAAGAGGTAGGTGCCCTTTCTCTCTAAAAAGGGGCAGAAGCGGAGGGAACCAGCATGGTCAGATTAGGGCTGACGAAAACTCTATAGACTCATAAACACGGAGGGTGCGCGGTTTGAAAAAATATGATGTTGTAGACTCGCTCGTTGGATCGCGACCTCTCGAGCCTGAAGGGCCCGGGTGGGCCTAGCCCGGAGGGAGGTACTAAAGGCTCTGCTGAGCGCAAAGCATAGCAGCGAAGCTATTCGATTTTCATGGTATTTCGGTCGGAAAGTCGATTCTCATCCTCTATTTATCCAATTCGCATCAACTATTTATGTAGATTTATCTGTGAATAAAGGCGGAGCGAAAAAAGAGGGATTGATGAGAAAACGAAGGAGCGAAGCCAAGCAATCCCGAGCGAGCGAAGCAAAGCCAAGCGAGCAATCAGACCCCAAGAGGAAGTGCATGAGTCGGGAACGAGATGCACACCCAAAGAGGTCCACGAACTTTCTGCGGGTCCGCCGCATACAAGATCCGAAGGTTTAATACTTTCATTAAGGTCGAGGTCCTGAGGGGGCTTCCGSCCTACAGCCGGAAGCCCCCTCTCGCTTTACCGAGCCAAAAGGGCTTTCTCGGTATACGGGATGGAGAAAGTGTGTTGTAGGCTATAGGTTTGGAGTTTTATAGAATCAATTTTCATTCGTAATTGGTCAAAAAGAGAATCAATTCCATGGCCATTCCTGTGATCTGTGGGGTTGGGTTCCTAACTTTACTTAGAAAGGGATTTATGGCTTTGTTCTACCCTTTCTTTGTCCCCGAGCAGTCCTCGAGCATACCGAGAGCGAAGCTGAGCGAATATCTCAATCTCGGGGTTGGAGAAGGAAAAAGGGAAAATCCCAGCCGCGAATAATATTTATTCATTCAAACCCTTCTAGCTTGATACCTCGTATCGTTTCAGTCAGCGCTTCCTTGTGGGCAGTCATCTGGCCTAGTTCGGTTAGCTGTTCAAACTTCCGGTGAATCCACCAAAGATAGTCAATTACTTACTGTGATTCCTTCTATACGTGATTTTATTCATGGTAGTATAGTAATCGAATCATAGGATAACCCAGTTATATTTTCTGGGTTCCGTCAAGATTCCTTGCGTACAACCATCATCCATCTAAAGCGTGGGCTAGAATCGACGACCTTATCTTAGAATACACTGTTTCCTCCGGGCAAGAGCAAGCATCTTTGGTTCTTTCTGCACACAAGTTATTTATTGTATTTCCTCGAGGCACAACCAGTGTTGTGGTTATTTTGGCTGACTAAAAGAGGTTATGATTAGCTGTATTCACGGAAGGAGGCTCCTGGCCCTACGAAGGTGGCCAAGGCCAGCTAACCGCTAACGCTTCCCCCCCTCTCTTCCAAAAGGGGGTTGCCAGTGATAAAAGCGGGCAGGCAACAAATCGTGGCATGAATCATCTAGTCGATGGACAGACTTAATTCTTCGGAACGGGGCTAACCCTTGGTTCTAACGAACCAATCCCTTCGGACCTTTCCGCGAAGAACGATCCTATCCGTAAAAGATCGAAGATCGATCGCCTTGTGGAGAGCATTCTTCGTCGAATGAAACGACGTTTTCGAAAGAAATGGAGACTTTGTTTTGTTGGCTTTGGCCCCCCCTGGCGGGGGGGGGCCAAACGACACGAGGAGTGGTACCAACTCCTTATACTCCATAGTAGTATGATCGTGTATTATCATCGTGTACGACTTATGATCGTGGTAGCCCCGTTTTCCTTTCCTTCACCTGCGCTTTCCAACCTTTTCAAGTCCCGGCATTTCCTTCTGCTTATACTAACTACTAGGGATACACCGTCTCTCTCCAGACCGTTAGCCCACAATTAGCCACTCCCTGCTTCCCCCGGAAGAGCTTTTAAGTAGTAAGGATCTCATTCAACCAAACACCTCTCACATACCAGCGGGTCTGGCATACCACCAGGATCCATCTATCTACATGACATAGTTCTCACTTTTCACGTAGCGAATGTTGCCTATCAGCTCCTCGGGTTCTGAGACACATTACTTTAGGTAGGGACTCCTCCTGGCTGGCCCTTAGGAAGCACACACTTCTTACCTTCCCAAGGTTGGAAGCCCAGGGAAAGCTGGTGGTAACACCACCCCCACCGTAATCCCTGACTGAAAGTATTTCGTATTGAGTAGGGCCGGGAATCCATTTGATTGGGTCAATCACACCAGTGAATCCCAGCCTCCTTCATTCTTTAACCTACTAACTTCGGAATTAGACCATATCGCTGTAGCTTGCCCTTCTCTCCTAAAAGGGGCCGGTGAGCCAGTGATAACTTGTTTTTAGGTAAACGTCCAACCAACAAAAGGACTACCTAGATATGATAGCAATATCTTTTTGGTATCGTCGAGCGATTGTGCGATGCACTTTTCCTCGCATTCTCCAGATTGTCGGGTAGGTATTAGATTTAGGTTTTAGTTCCCCGGGCATCTGATATAGGATTTGCATATGCCATCCTATATCGGATCGCATATCGGCCCCGGGTAGATTCTTACCAGCCCATATCCCCATGGATTCTGCCCAAAAACATATGCCTGCGTGTAATTCAGGCCGATAGTGCTTTACTGTACCTTTGCTAGGCTTGTGAGTAGCTTTGCCACGGCTTCGAAGTCCTGGATTGTAGGTAAGCTGGGTAGGCTGCGCCGGTGGGGTAGGAATAAGCTTGTAAGTACCTTTGCTAGGCTAGGCTGCTAGGGACCAAAGCTAGGGTGGATTCCATATTCATTCGATCACTAAAAAAACCCGGGTTGATACTCTAAAGGCAGTAACCGGAGGGAGAATGCCATTGAAAGGAATAGCCTTCTTCGGTATGACGTAAGGGCTCCTAACCCGAGTCAATCGAAGGTGTGACGACTAAATGTGGAAAAGAGGTGTGACCTTTTTTGGCTGGTAAATGTCAATGAAGGGTGTGATCAGTAATTGCTACTGTTCCTTTGTCCTCCGCCTTTAAGGTCTCTGTCCTTGGTTGTTCCTTGCCCCTCAAAAAAAAACAAAAAGGGTGCTGCTTCGGGATTACGGGAAGAGCTTCCGTGCTGCTGGCACAGAGGTCCTGGTTTTTGTGCGCAGGAAATAAAGGTGCTTGTGCATGGAGTGCTCTTGGTCATAAGGAGTGCTAAAAAAGGTCATGTCGTTCCCGCTGGCTCTTGTGTCTCTGGTCTCGTGGTGTCTCCGGTCTTGTGGGTATGGGGTGAAAAAGGTCTTGCTTAGGAGAGAAAGGTGTGTTTGTGGGCAGGTGGGGATGAAGATGCTCGGAGTAATCGCATGGATGTGGCTCCCTTTATTTCAAGGTCTTCGGAGTTGGGGCGGTAGGGCGAGCGCCTCCTGCTTTCATTCGTTAAGCATCCAGCGCCTTTGCGGGAAGTCGGTCATGCCCTCCCAGGAGTGGTTGGGTAGGGGTCGGGTTCAAGTCCCGGAGATCCGCTTTAGAAATTAACCTCTCTGAAAGGTTTCGGAATACGAAGCCCTGACGGTTTGTATTGAGAACCTCCTCTCAAAGATAAGATGCAAACGAAAAGGCTCTAAAGTGTTCTCCCGGAGGGCCAGATAAAGTATCCCTCGTAAACGCGGCAGTAGGGTATGACCACCTTGCCCAAAGACTTTAACAATAAAACCGGAATGAAAAATACGATTTGGTTTTTAAAGCCAACAAAACCTTGTTGGGTAAGCGCGTAGCGCTTCCCCGGGCCCCGGGAAAGCGCTACCTTTCCCGCCCCCTCCCTCCCCGCCAGGGGGCCCGTCAGGGCTTTAGCGGGGCCCTTTTGGCCCCCGCCCACAAGATCCAGGCGAAATATGGAAGGCTAGCATAAATGCCTTTTGTGGCGCGTAGCGCCCCGCTCCGCCCTCCCCCAAGTCCCCCCCGTAGGGGGCGGGGGAAGCGCGTAGCGCTTTATCTTGGTGTAGCGCTTCCAGGCCTGGCACTGAGATTGAGTGCTTTGCTGGCTAGCCTCCAACAAAAAGCCCCCCTCTCTCCCAAAAAGGGTGTAAAGCCATGAGAGTCAGTCCAGTCCCCGGCAAGGTAGCGCGTGCAGCTTTAACCGCTGTTCGCTTCTGGGCTTCTTCCCAAGGGCCATCAAACGCAGGTACACCTTGGAGTAGTGGAGATTGTATCGCACGTCTCTTCGTCTTGTTCCTTCGCTCCAAGCGGAGGTTTTTCTTGCCTAAAAGGCCGGGGAAGCGCTACGCGCTTCCCGGCTGCGCCCCTATTCTATTTATGGTATGGTCTTCTCAGATTCAGATGTAGGGGTACGTGAGCGTTAGGCTTCCCTAGCTTAAGGGATCCCCTTTGTTGTTCGTATTTTGGGGGGGGCGGCTGGCTCTTGTTTGGAGCGGTTAGCCTACGTATCCGCGATCCCGCCGACGATATTACCGCGCCCTACGGGTTGGAGGATTCGAATGTTCATATTCCTGTAGTGACGGAACTTTGGCCAGCTAAATCTTCTTCGACATTGAAGAGATATTTCCGAGCACTTCACTTCGTAATATCCCGAAGTCTGCGCAAGGGCTGCTTTAGCGGGGCGCGGAAAACTCCCCCGGCGTACAGCAGAACTCGGCTTTAAGGCGGCTAGAAGGCGGAACTTATTTAGAGAGGCATGAGGGCCACAAATGACTGATTAAAGGAAAGCAGTAATGAGGCAGCACGTAAAGTCGGCGCAATGCTAGTGGACGATGCTGATCGGGCCCCCACCAGGCCTTTTGGGGACCTCGCTAGCAGAAAATGACTGATTTTCTAAACGACACACAACGTCATGTTGATACTCTGGTGGGAACGCTCACCACCCGGGAAGCTGAATGCGGGGAGCCCTATCGATAGGGAGACAAAAGAAGCAGCCCTGAAGCCAGCCGATAGACTTATAAGCCCTGAGAAGCCAGCCAAGAGAAGCCAGCCATGAGAAGCCAGCCACGTAGTGGGTTGTGGGTGGACCAACGCCGCGCGATGGATTGGCTAAAACGAAGACTTTTGTGTTGTTATTGATACTACTTATTCACTTGTTTCTCGGACTACGAAAATTTGCTTTTCTAAAACCGTGGCACTCTCAGGTAACTTGACCTAGGGCAGCGAGAAAGGGCGCGTCAGCGCTAGCGTAGCGCACAGTGAAGCCTCCCTCATTTGACGAAACCTCCACCTCCGTTCGCCATCTCCAGAAAATTGAAGAAAGAGAAGGGTAAGGCCGTAGGCGGGAAGCTACGCTTCCCCGCAAGAAAACGGCAAACCAAAAAGGTTTTCTGTGGGAGTGGCTTTTTCGTCAAACCCGAATAAGTGGGTGTCTTGAGAAGTAAGGAATAGTAGCTCTACCAGTGTAACCAAAGCTGACCCCCTTTTAAGGTAAAAGGTGTAACAAAAGGTAGGCTCGTATGTCTGGTCAAGGAGGGCATTGTATCCCTCCCCAGGAGAAAATCTAAGAATAGTTCCTCACCTAGTAGGTAGTTTAAGGTGCGTAGCAGAAAGCGCGTAGCACCATTTCAAACCAAGGAAATGCCCTTCAAAGTCTTCGCAGTACGTAGCACCATTTCAAACCAAGGAAATGCCCTTCAAAGTGTGTGAACCCCCCTCTTTGAGAGAAAGGGGTTCCTCCGAAGCAATTCATAGTAGCTCTACCCTTTGCCGGAGTGGGTAAAATCGTCTCGCTAGGCGAGGAGGGCTATAAGTTGCCCGGGACCCCCCCTACAATACCTTACGAAGAAGAGTGTCTAATTCACCGGGAAGATTCTATTATATGGTGTGTTTTCTGAAACTTTCCGATTGTTTGTATGTCTAGGTGAGGAGGAAAGGCTTTATCCCAGGTAGTAAGGGCGGGTCAAAGGTGACCTTTTTTTGAGAATAAAGGTAAATAGAAATCAGAAAAGCTACGCGCAAAGCGCTACGCACCGTTTCCCTGGGTGGGAAGCGCTTATCGCTACGCGAGTTCGGCTCCCTGTGTAACCAAAGGCTTCCCTGCGTATGGCTGGGGAGGATGGCATTCGGTGGAGATTGATCCCCGAGCCCCAACCATCTCCGGGAGCGCTTTACCGGGTAAGGAAATGACTGTTTCCCAGGTGGTAAAGTAACCTGGGGAAGGGATCTGACTTGACTAATATCATATCCTATGACCAATGGAACCAGTGGAAGGAAAGTATTGCCTGTGTAACCAGTTGTGGCCCGAGTGCCTATCGGGCAATCAAACACTACTAAAAATAGTCAAGGCAATCCACCCCCTTTTTTAGAGAGAAGGGCCAGGAAAGGTCCCATGAACGACACTCTCACCTCTAATTCCAAGGAACTTACGTTCAGCTTTATGCGTTGCGAACAATCCGAGGGTCGGGGTGTAACCCCGAACTCGTTCCCCACCGCTTTGCGGTGGGTAACCGGTTGCCAAAATGCGCTCCGCACATTTTGGCTCTTACCCACCGCTTTGCGGTGGGTAACCGAGGGTGGGAAACCGAAAGGTTTCCCACCTCGTTACCCACCTTCGGTGGGTAACCGAGAATTCCGATCTCCTGCCCTTTCATCCTTCTGGGAATAGAGTCAGAGGTCAATCTTTCTGAATATGCGCCCTTTCTCCCGGGCATTACATCTTTCTTTTATTTCCGCATCGGGCCCAGCTGCCTCTTCTCCCTATCTCTTGATAGGCTCATATTCTTGGCCTCAACTACCTCATTCGTGTGTCAGCGCCCAATCCCCAATCTATGACAGGGCAGGGCAGGGCCGGGAACGAACAAAGCCTGCACCGGCATTCCCCCCTTCGATTGCTGAGAATTCCACTAGACGGATCCATACTGACCTACCTCAACCCAACTACTACCAGATCCCCTACCTTGTCTTGAATCCCTTTGATTTCGTCGTCCCCGCTTTCAATTGCTTGGCTGTGAGTGGAGAGATAAGCATAAAAAAGGTGAGAGGAACTGTCTGGCACCCAATCCAGTCTCTCTAAAGCGTTGAGGCGGCGATGAAGGCTTTCTGAGTTAGGGATAGACAGGGAGGGAACCCGGGAAAGCGCTAGCGCTTTCCCGGTTCGGGCGCTAGCGCTTCCCCCTCACCCCTTTCCCCCTTTTTTTGAGATAAGGGTCGGATAGGCGGCCTGGGCTGAGCCAGATATCGAATAATCTTTCTCACCACAACATGCTAGCAGGCAGCGAGTGCCACGGGTCATTTCTTGACCCTTTTTGGAGAGAAGGGGGAGAGATCTTTCTTATTATGAGCCGGAGGAGTCGATTACCACGTCGAACTAGAGGCGAATCAATAGTAGGGACTGCTGGTAAATGAAAGAAACTTTCTAATGGGAAATTCTCTTTACGAATCTGGCACCTTCTCCCCAAAAGGGTGCGACTGCGGCTGAAGCTGATAATTCCGGCCATAACCTTTAATGCTCTTCTTTGCTCGGCTATCTCCCCTTTTGGAGGAGAAGGGCTATCGAAGGAAAATTCGGGGCGCGGGGAAGCGTAGCTTCCCGCCCCTTTTTGGAGAGAGGGGGCCCGGAAAGCGCTACGCGCTTCCCCGGGGCCCTTTCTCCCCCTTCAATCAAAAGGGGGGGGCGGGAAGCGCTAACGCGCTTCAAACCCCTTTCAATCAAAAGGGCCCGCCTTCGGGCGGGTGGTTGAAACGCTAATGCGCTTCCCCCTTTCAATCAAACAAAAGGGCGGGTTGGTTGAAGCGCGTTAGCGCTTCAAACCCCCTTCAATCAAAGGGTAACGACGAGTCCTTTCATCGTCCGCTTAGTTCTGGTATAGGCGAATCGATCGATAATCCGAACAACTCATCTGATGATCCGGAATTGCATCCAGGTCATTCTGATATAGCATATTTTTAAGAAACTAATGTAATAAGAAAATAGCCCGATCTTTCGGCAAATGGGTTTCGGCAAATGGTCCGTCTATCGGCGAATGGTTCGTTTACGGACGAATCTCCGTCGGCGGCAGAGAGAAAAGGGTAATCGCTCCGGGATCCGCTAGGCTGCCCGTCTCGCTTCCCCCTGAAACAAAAACTAAACTATTGAATTCAAGAAAGATTGAATTGAAAGAACCTTGATAAGCTTCATTGAATGGCCCTAGAATCGTGGCAAAAACACTCTATGGGCCCCGCCAAAAGGCTCATAAGGTCTTTTTAATTAGGCGAACGTGTATATTCGAATTGGCTAAAATTTACTCCGCGAATTCTGGCGTTATCAATGCATGAGAACCCCGGCAACGTCTCTACCGAAAGTGCTTTTAAGAGAGTAGTTGGCTTCCCCCTTTCAGAGAGATGAAGAATAGGGCGCGGGAAGGGATTTGAAGCGCGTTAGCGCTTCAAATCCGGTTTCAAACGCCCTTTTCTCCCCAAGGGGCTGGGAAGGGGTTTGAGCGCGAAGCCCTGGCGGGAGGGTAATCGCTTCGCGCCCGTTAACACAGGTCCGTGGAAGGGAAGCGTAGCTTGTTTTTTGAGAAAGGGCCTTCGCCCCGGGTATGGGGCCGGGGAAGCGCTACGCGCTTCCCTTAAGGAAAACGCAAAAAGCGCGTAGCGCTTTTTCCCCGCGTTTTCGCCTCGTGGTTGATTCAGGCGGTGCTGCAGTTATAGGAAGTAGTGATGGCCAGAGGAATTCGATGATCGGTCCATCCCTCCACCCGAAATACGTGATTGATCTTCTTCTCCACTCGACCTTTCGTGACCGCGATCAGGAACCGCTGATGAATAAGCCTCACCACGAAGCTCTGATCTCCCCTCCTGCTGATGGAACCGAATCCCTTTCTCTAGCCGCCCTCTAATCCACGTGATTATGTGATTTGTCCCCACCACCCCCATCCGATCCTATCGCCTCTCCCGCTAATGACGGAATGGAAATATGATGATCTCCTCCTGGTGCTATAGCTGGTGAAGGAAGTACTGGCCCGGGACAGGCAGCAGGTAAACCTGACCCATCAAAGAGACTAATAGCAGATGAATAAATGGATCGATCCACGCGTCGTAGAATGGAGCAGTTGATAGTACCTCTCTAGCCCGACCTTGTATGCCGTCTTTTCCACTCATAGATGGATTCGATGCCCGCCCTACCTTTTCTTCGGATATGTATTGCCTGGCCCCAAACCTACCTATCCTTGCACAGAGTGTGTGTCTGCGCAGTAAGTGAATTCACGTGATTAGCCACAGAGTGCGTGCTCAGAAATGATTCTATCTCCTAGACAGAGTGCTTTCCTCCCCTCTCCCTCTGTATTGATCACTCCTCCTTATCGACGGGTGATTCATTTCTTCCCCCCGCATTCACCCGATAGTTGTTGGACTTCCTATCGATAAGGGATTCAGTGGTCGAGTGAAGCAGTTCATATACCTATACAAGCAAGTGAGTGCAATTTGAGTATTCAGTCTTTCCTACCGACCGATTGGGATTTAGGTTCTTATTCTATTGACGATTAGAAAGCTCGGGCGAGGCAGGGCTGGCTATAGAGACGGATAGCTTGCTTGTTCATCCCGGGTCGATCGGCCATAACCACTTCCAGCAGGAATCGCTACTTACAAGTTCTTTCGTTGGGTAATCTAGAGTGGTTGTCGGTGGGTCATTCGCTGGATCGAGATCATAATCAACCGCATCAACCGCGCGAACTGCATCATAAATAGAGATTGAGGTACCAATCGACTGCATCTCTTTCCGGTATCGAGATCGGGATCGCCCTATACTAATATTATTACCCCATCCACTGCATCAGCATAATCCATTTCACCCTATTCAATAAAGTAGGTGAGGGGATGGTTATGGATCTATTGATTTTACTCAGAAAAGGAGAAATTGATTGTATAGAGTTTGTACAGACAGTTTACCTCTTAATAGAATACTATTCACCCTTATCCCGAACATCCAAATCTTCACCCCTATCACCAAAAGCATAATCTCGATCTCGCTCTCTAGCACTAGAATCTTCCGCCATAGCCCCCCCTTACAAATCCAATTGATCCGGAACCCGTGAATGATCCAGTAGAGGCAGGGAAAGGGCCTGTTTACGACTCAATAGACCTCGCAATATGAGAGGTGAGAAGAGCTGAGGTAGGAGCCGCGATTGACCTGGTTCCACCATCATTGGCAAAGGCTGGAGTTCCGGTTCGTTCAGTTCCATATCGGGATTCCGTTGATCGGGTGGAAGCAACATAAGAGCCAAAAGCGAAGGCAGAGGCAGGGGCAGCGGGAAAGTAAACAGCGGACCAGTTCTTTATTTGACCGAGTTGACGTACCTGAAGCACCAGTAGCACTTGTTTGAGTTGACCGAGCAACTTTATATCCATATTCGAAGCCAGTAGACCCCGCTCAATGATTTCGTTTCATTTCGAGAACACTCTGTCCCAGATGGAGATGCCGACTGAACGGATCGAGATACATTTGAACCAATGGCAGTAGAGGTAGAGGCAAAGCCAGCGCCTATAGTTACTTTTGTGGATCTGTTCCCCCACTTTAGGCTACTTCGGAAGTCGTGGCGCAGTAACCATAAGCCTAGAGCAGAGTATGGGGCATAGAAGCAGATGGCCTCCTTCTGGCTTAAAAGGAGGCGCAAGAAAAGCCAACAGCGGGGGAAAGCCATAGCTCGTTGATGGCCAAGCAGCAGCACGAAAGAACCAATTGATTCATATACCTTCCGGTTAATGATGGATATGAAGCCCCAGATACGCCCGTAGCTGAGACAGAGATGAGAGGTTCGCTTCAGTGGGAGTAGAAATTGAAGATCCACCTCCGGAGCTGGATTTGATGAAGTTTCTTGGAACGGAGCCGTTCGATCTGCCTACTCTCTGGAAGAGCCGCTCCCTGGCAGGAGAAGCCAGATGATGGGAAAGACCGTTTCGAGGTGCGTGGCTCGGAATTGTCGTTTGCTCGGCTCGTCGTTTCTATTGGCTCTTCTGTCGAACGAGATAACTCTAATGTGATGTGATCTACTAATCACAATAAGACGTGTAGATGATGGGGAAGGTTGTGGAGCTTATATCCGAAAGAACGGCGTCATGCGCTCGATCGACCAGAAGCGACCGTATGTAATGGGAGTTGGCAATCCCCGGGATACATGGTCGGATACCCAGGGTGGTAGCAGGGAGGTTCTCCCCTGCTACCGGATTGAATCACCACTCCTTTTTGTCTGCGATTCCATCTCCCACTGCCGGGGGAGGATAAGAGACTAATGACCGTCATCACCCGCTCACGAAGAAGCCGGGACAAGCTATAGAAGTCGTGGGCGCGCGATTGCGAGCCCCCGACAAATAGAAGTAGTGGGTGGGTTAGTATTCGTTCGATTACCCGGAAAGGTTGGAAGGGAAATGAATGGATCGGAAATGCTCCCATTCCACATCCAAGCAAGCAAGGGATAGAGAAAGGTTGGTCCAATCCCACCCTACATCGATCCAATCCATCGAATAGAAGGTTCGGGAGTGACTTGGATCAATTGGAAGCATTGGACATAAGAGGCTGAGTTGGCCATTAGCGGAAATCGACACCACTTCCGAATGCTGGGGGATCCAAGCCATTAACTCACTATGTATTCCGAGGGTAGGCTGGACACACCGTGGCCAGCCTACCTCGTTCCCCACCTTCGGTGGGGAACTAGTGTGGGAAACCGCGAAGCGGTTCCCCAACTCTTTCCCACCTATATATAGGTGGGAAAGAGGCCAAAATGCGCTCCGCGCATTTTGGCTCTTACCCACCTGCGTGGGTAAGAGGCCTCGTCCTCTCCTATTCCCGAAAGCATTGCGATGGATGGATGTGCCGCCGTGGGGACAAACGAAAGGGGAAGGGCACGTGGGTGGTATAACGTACATGGGTAGAGTGGCCGCGTCTCATTACCGAGCAGAAACGGGCGGATTGATTGGGCACTCGCTACTAAGGGATGGGGCGAGGTCCGGATCAACATAGTTGGGAAGAGCGATGAGGATCCAGGAACATCGCAATGATGGGAGGGGTAAAATGATCGAATATCGGGGCAACTAAAGTAGTTGGCAACAGGTAACATTTGGTACGGAAGATCATTGTAAAAATCGATTCGTTATGGGGAGCAAGGAACAGTCATTATAAACTATCGTAATTGCGTGTGAGACAGATAAAGGAATCAATCATTACGTCATCTTTTCGGTTCTCCCCCACGCACAGATCATTCATTACCAATCCGAGCCGGGAAGGCAGCTCCTATTGATTGGAGAAGCGGGTCAGTGGGGTCGCCTACATCTATCTTCTCTGCTAGTAGAGGAAGGTATCTTTCATTACAAGTTGAATGTAGTCAACCTTCTCGAGGCTGAAATAATTGCTCAGGCTGGACAGCGGCAGAGCGCCATTCCCACTAACATGGCTGGGTGAGCAACCGATATTGTTCCGAGCGGGGGAGGTAGAAAGGTTGGTGGATCACTAGTGATCAAGGCTCCGGGAGAAACACCAGTCGTCGAATTGATGATCAATCGAGGGGCCGCCTGCCGGCCAGGGGGACACGGAGTAAAGATTTTCTGTTCCCCCAGACGACGAGCTACTCCTCCATCGGGGCGCGTGATGCAACCGGCAACTCAAGAAGTTTTTCTGCGAGCCAGCGGAAGGGGATTGAACTTTATCACTTCTGAGCAAAGAGTCCGAAAAACATCCATGCCTATCACCGGCAACTCTCAACTACGATCCACTCATTAACGAGCAACGTCGAACCACTCACGACCAGTTTTGCTAGCGAAAGCCCTTTTTGGGTGGGGGGCGCTAGAAAACGCGCTAGGTTCCCCGGCCCAAAAATTGATTTATCAATGAAAGGCGGCTTCCTTCAGTGCCGACGAATCGAACTCGGTTTTACTCTACAGAAGGGATAGGTTCCTCCGTCTACCCCGACGGTGGTAGTCCCTGGGCGGTCGGGTTGCTTCAGAGCGACAAGCCGGACCAGTTGGTCTCGCGGCTGTAGTGGGTGCTGCCAACTGAGTGGTCGAGAAACGGAGATGCTGCACATCCCGAGAGAAAGGTAATATGGGCTTCCTCTCCCTATCGGTCGAGTGGCGTTCCGCCTGGGCGCGGAGCGCTTCCCCGGCTTCTCGCTCCTTCTCTGCCCGGGGAAGCACTACGCGCTTCCCCCGGGACCAGGGTACAGCGCGCGCTTACGGTCCCGCCCGGGGAGGCCGGCCTCCCCGGGGACCCCCCGTTAGGGGGCCCGCCCAGGGTAAGCGCTTTTAAAAGCCCGAGGTTTTTCGCGTAGCGTTTGAAAAACTCGGGCTCGGGCCTCCCCGGGACCGAGAAAGCGCTTTTAAAGCGCTTTCTCTGGCTTTTAAAAGCCGGAGGCCGGAAGGCGGGTMGGGGGGCCGGGGCCGGAGGTATTAACCTACGGCCGGGGAGGGGGGCCCCTAACGGGGGGCCCGGGAAAGCGCTTTAAAAGCGCTTACCCCGCCCGGGTCACAGGGTAAGCCTCCGGCTKCCCSGTGACCGGGAAAGCGCTTTAAAAGCGCTTTCCCGGCCGGGTCACCCATCCGGGTTGTTTTGTTAGTGATATCTTCTGATCCCGGCCCATGAGCTAACCAAACACGTCACTTATCTCTCGTGGCATCATGGTTCAGAGATATCATTGTGATGAGACAAAACAAGTGACGTTTTAGCGCTGCTCATGTTGTACTAGTCCAACCGAGTGTAGTGCAGAAGATATGGGCAGAGCAGCGGGCGGGGACATGAGCTCATCAATCCAGAAGCAGATCTCCCAACACACCAGAACCCATGCACACGACTATCCCCCGGTGACCGCTGCTATTATGGTATATCCGGCACAACGTGGTGCTATCGGTGTTATTCAGTGCTGTAGTGATTTACGCGGCCCATCGATTATGGGCGCTTGCGCGTCCCCGCAGCTGCTCTTCTGCACTACACCGCTAAATTGGTCAAACATGGGTTCCGCTTGGCTAGGCGGCCGGATTTTTGTGAGAAGGGGGCCGGCCTTTCTTTGCCCTTGCCCTTGTTTGCCCTTGCCCTTGCCGCCCATGCCCATGCTGCTTGTGGGTCGAGACTATGCATGCTCATTTTGGTGGGGCTTAGGGATGTGCTTAACAAAACCATGCACTTTCCCCGCCCCGTCATCACTGCTAGCGGATGAGATCCATCGTAAACCACGTGATTCATACCCGGGATACGTCATCAGGATCGGCCCCCCAAGCATCCGGTGTGTCTCCATTCCCTCCCTTGGCCGATACCACGGCATGTGATGGAGGTAATTCATTGTATCGACATAGTATGGGGCGGAGCCCGGGGAAGCGCTACGCGCGGAAAACGCTTCGCGTTTTCCTGCGCTTTCACCGGACCCCGCCAAAAGTTTTTGTCCGGTGAAACAACGGCTTCTAGGGAAAGCGCTTTCACCGGGCTGGCCCGGCACGGTGAAACGCTGCGGAACGCTATGCGTTTTCCCCGCTTTCACCGGACCCCGCCAAAAGTTTTTGTCCGGTGAAACGCTTTCCCGCTTCCAAAGGAAGCGGGAAAGCGCGTAGCGCTTCCCCGGGGTGAATTATTGGGTCGAATGAGATGCAGAGTGATTGACCACCGTGCTGCCCATATCTGATATCACGGAGCTCAGTGTCGATCTCACCGATGGGGGGATGGCCAAACAAACCCCCCATCATGTCATCCACGAGATGAATGGCGGTGTGACGGGCTGTTAAGCCGAGGCGCATAAATGCCGTATGCCCGACATGATGGAAATATCACCAGATTAAAGTCCTGATGCAGTTAGGGAGAAGTGTGGTTCGGAGCAATTTAGATCCGTGGGGATAGGCGAACACGGGATGCACGGGGCGGGGGGACCGGGAAAGGCGGAGAGTGTCGGGTGACCGTACGAAGGCTGAGGAGCGGCGGACTCGGCATGAGTGGTGGTGACATGCACTCGGCGGAAGGTATCAACAGAAGTATCGGATCAAAACCACCAAGTCGGGTATAGTGCATGCAGATGGGGGCACCGTAAGCCCGGCATTCGGGGGTTGGGCCGGAAGTGAGTGTAGATAGGTGATCAGGGATCAACAAAACAAAAAACACTTTACTACACCCTAAAGGATTTCCCTTAGGTCCTGTTTCTCGGGGCGGTCGATCGTGGAAGCCTACATGAAGAATGGGATGAATCATTCAGTGGCCCACATGACAACTGGGGCCGGATTGGCACCGTTTACCGAGACCCCACATCGAACTACTACATGATGGAAGATAGATATTCAATCATTAGGGGAGGATCGGAACGGGGTTCAATAGCCATCGGGGGACCATGGTACATGAATGTATCGGTGCCCGAATCAACCTTCCGGTGGTCAGTGTCTCCCGTTCGGAGATCCAGCACTGCTCGTAGCACGGCTTATCGACCCGTTCCATCAAATTGATTATTCCACCCGGATTCCCCTCCATGCTAACCGAAGGCCGGGTTGTCCATGGACACTCACTTATCGAGTCGTATCGCCCCAGGAGTAGTGCGTTGTACCGAAGGCCGGGGATCAGATCCACGACCATGGAACCGGTTGTGGCGCAATTGCGGGAGATATTCATGCACTTCATGGTATGATGCATGGGCAGAGGGGGCCGACGAGGTGGGGCGATAGTGCATGGGGGAGATGACCGGATATCATGGGGGGTCAATCGTCTCATGGGGCGGGTTGTTTGCCTTAACCCCTTTAAAGGTGCAGCAAGGCCGGGGGGCACATCCACTTTGTTTGGCCTGGTGTACTTGTTGATATCCGCCGGCCTTTCAGTGTTGTTATTAGCGCCCTGTAGGGTAACGCTCTTCTGTTACTAGTGGCGCTATTCGGGTTGTTGCTAGAAGGCGGAAGCGCACGATCGCGCTAGCTTCGCTAGGAAAATGCTACGCATTTTCCCGTTGCCCATGAGAGGCCTCCGTCCTTGAAGGTCCGTGATAGGTCCGCCGGTGATAGTAGGGCCTTGAGACCCGGGTTCTTCGATCTTTCTGTTTACCTGGCACTCCCCAGCGCTGCTAGGCCAATGAATGGGTTTATTTCGAATTTCAGGCCAAACTTTTTGACGAGACACGAGAGTAGGTTAAATAAGATTGGCTGAAACATACGTGTCCCATACACAAAGTATTCGATCTTTTTCCCTACTTCAGTACTACCGATAGCGAAGCCTATTACAAAGCTTTGCGCCCCAATTTTCTTTCTTCCCGAACTTGCCTCTAGATAGAAAGCCTGGCAGCCTGCAGAAGTGAAGGAAGCGTTCGCGAAGCGAACCAAAGTTTGTTGTTGGATAAGCTGAGCCTTTACTACGAACAGGGTGAAATACGCAAAGCGTCGCGGATGGGCGTGTCCAATCGACGACTCGTATATAGTCTTTCGATTCCTTATTCTCCAATAGCCTCCTGGCTTGGGAACCACCACAAGGTATTGAAGAATGCTCCGCCGGGCGCGTAGCGCTTTTTTTCGACGTTGAAAAAGGGGGACCTTTGGAAGGAATAAACCTTCCCGGTAGGTACTGGAACGCTATCGGTCATTGGGGAATACTTGGGCAACGAGGGTGGTGCCCGGGGAGGGGGGACCCCCGTTAGGGGGGTCCCCCCTCCCCGGCCTTCGGCCCCTTGCCTATGAGACCATTCGGAGGTGCGTTTTGCTTGAATCGAACCGTAGGACCGTGCATACGGGGCTATCACCTTCTCCGGCGAGATGATGTTCCGACCTTTTCACCACCATGGTGTCTGTTGGTCCATGACCAGCAAGCAGATGGAGCACTCACTCATGTTCCCGCCATGATATATGTCGACGGAGGACCTGAAGGAGCTGCTCCATGGTCGGGTATGCCATGGGACAAACCAGCCAGAATCCCCTACGAAGGCGGCTAAACGAGGAGAAGAGGATAGCGGAATGGCCATTCTCCCGGAGCAAGTTGATAAGCCCGGGTTGCTAACCAAAACTGCGGGGTGATCCGTAGTGCCATAGAACTAGATGGGGGCCGGGGATCTGCATCGGCGATGTAGGGAAGAAGATCTCCACCACATGATCCATGGAGTCCGTCTATAACCTCGTCGAGACATAGAGCATCACTGACGGGGTTGACCCCATCCGGACTGGAAGATATCGTCTTTGCTGGCCTGGCCGGTTTCACTCTGGATGCTCCGCGATGATGATGATTGCGGTGATGCTGCCTTAGCGCCTCACGTTGCCCGATCCGCTTTCGCTCGCCGCTACTCACGGAGTCTCGGAAAGTTGATCCTCATTTCCCTTCTCCTCTGGCTGCAACGATGTTTCAGTTCGCGTTGTGGTGTCTCGATGTCGGTTATTAGTCGTGTGCCCAAATGGGCTCTGGTGTGTTGGGGGTCGACCAAATCGATACTCTGGATTCCATTGCCGCTCGGCACTCGTGGATCTCCGATATCTCCACTTCAGTGAGGATCCCCCTCACTACTGATGAGCAGAGTGTGGATTATCGGGCCGCCCCACCGATAGCCATGCACTTCTTGCCATACTAACTATGGCGGCAAGCGGCCGAACAGTGAAGTAGTCTCATCACGATCGTTTGGCGTCACCCACACGGACGGCTCCCATGCACCTGGACATGTTCAACATTTTGGGGCCGGTTTACCGATGATTGGATATCCCATGGATCACGGATCGACCTCCTCATAGCCTTTCGACCAGTAAGCGTCCTTCTCCACCAAGCCTGGGCATCCATTCGATGCATTTGTATTTGCTGGCAACGCCGTAAGCTCTCCGAATTGTCGATGGGGATGCCAGGGAGGGCGGCTACGTATCCGGGGCCCGGCCCTCATAGCGGGTGTCCCAAACCGCGGTGGAGAAGCTGCCATCATCACGTGTCGACCCACACGATTAAAAAGGAGATCATGATCATCGCATCATGAGCAGAAGCGCATGATCGATCACACTCATCATTCATGCTCCACTCGTTGCGCATGATGGTCTGTCATGAAGAAAATTAACGATGCCCCACCGAACAACGGTCCCCCGGAGATGCACTGTGCGAGACGGGGTGCCTGCCCACCCCATGGCGAAAATCAATCCATATCACGTCAAACAGAGCAAGGCGCCCCCCCCATCACCACGGCCAGACGACCATATCGCGCCCCATGATGAGATGAATTCACTAGAAATCTATTGTGGCCACGGGCCTCCAGCAGAGCATGCTCGGTGCACCTTAACACCATGCTTCTGACCATGAAAATCGATATCTCCTCCCCACAGTAGAGTGGGGCAATCAACGATTCTCATGGTGAATATTGATGCACTGAGCAGAAGAGTGGATCACCGATCTCTTCGCCACCCCTCACGCCCTCATCCGGGGTTGTGCAGAAGAGCAGAGCTATACACCAATATCTATTTATTTCTTCCCTCCAACAAAAAGCTACGGGGGGGAGATCCACTCTCTGCTTGTTTAGCTCTGACCCTGAGCCCCAACCTGTAAGCGCCTGAACAGGGCTAGGCGCACTACCCCCCCCAGTGGAAGCAGAGCCTCCTGGATTTCAGTTGGTTGATGAGGTTCTCGTCTGGATCGATCCAGTGATTTCTCCATTCATCCCAGAGACCACTCTAGATCTGCAGGGGATAGTAGTTTACGGAATCTCATAGTGGGTGGTGGTGCTTACAGGTGGGGAAACGACCATATGTCATAGAGCAGGTCAATTCACTGCCCATCGGATTGATCGGTTGGATCTAGACCGTAGGCGAAAGCATGGATATCCCCGCAACAGAAGCACTGACCATGAAGAATCGATATCCTTCCTCACCAGGCGAGGCCCAGAGCAATGGGATCATGAGTGCATTCAGAAATTCGAAAGTAAACGAGATGAATAATCAGTGTTAACGAACCGTGCGCATCAATTCAAGAAGTGAGATGATTCTATGAATTCTTTTCACTACTGATTGCCGGGAGACAACCGATATCATACTATGCGGGAGTCGATGACGCATTATTGTACTAAAACCCTTTGGTATTCTGCTGGGAGCCATAGCTGGATGGGGATATCGTACCCCCATGCAACCTCGAAGCCAAATTCACGTGTTTGATATCTTCTCGCTCGAATTCACGGAAACCTCAGCGTGGTTCTTCACCACTTGCATCATGATGGGGGATTCTTCCATGGGCGCCATGGGGGGAAAACGCGCGTTTTCCCCGGCTTCCCGGGAAGCCGGCCTCCAKGCCGGGTCAATAAMTAGGGCGGAACAACAGATTCATAGCTGCTCTGCGTCATAGAGCAATAGGAGATGGCCATATCTGCATGTAGGGGAACACCACCCAGAAGAGTAGAAGACCATGATGCGCGGGCGATGAGACGCATCAAGCAAGATGGTGTCTGGAGGGGGGGATATGGCCATATCGAGCCTGGGGGATGATAGCCTAATGCCGTGTCGTTGATCCTCGAGACGGTTGCCACGATCATGCTCCCCCGAAGTTCGTTCGCTAAGTGTAGGCATTGACCGAAACACCCTCCTCGATAGCCGAGGGGAAAACGGCATGAGAGTGGTCGGTGGTCCACATGAGTGCCACTCATGCCCCCTGCTTGGTGCAATGATGGAGGGAACGTTATACCGGTCTGATGACACCAATTATTTCTGAATGAGCATCTCATATCTTCCAGATGCCCCCAACTGGGCCAGCTGGACGAGCAATAGCATATCACTTTGATTCTCCAGACGGTGAAATGAAAATCGGAGTGGTACCTGACGGCACAGGAGATCATCGGGCGGTAGCCGTGGGGATCGGATCTCATACCTACCCCCTTCGACCTTCTCGGCGCCAAGTGTATAGTTCTGCCGAATGGGTGGCCCCCGACAGGCGGCTATTGGCCATGTTGTTCGGCGAAGTTGTCCACTCCCCCATGAAAACCCCGGGGAGGGGGGCCTAGGCCCCCATCCCCGGGCTCAGGTTTAAAAMCCTTCGCCCCGGGGAGGGGGCCTACCGGCCCCCTCCCCGGGCTCAGGCCGTCGGGCGAGCTAACGCGAGCCACTCCCCCCGATAGGGGGGAGGGCCTTCGCCCCTTCTCGGCCGGGCGGAATTGCCGGGAACAATTCATCCCGAGAACGCAATTTCTCCCTACGCCGGGAGAAATTGTGCCTTTCAGGCAGGCAATTCGGGCCCGGCGCGGGCCCGACCTCTCCGCTTCCCCCTCTCGGGGAAAGCCCTCGAAAAGGAGCCTCCCGCTGCTTTGTTAGCGACACAAACGAAGATTCTACGAACTTTGTTCCTCATTTCGTGAAGAACAAAGGTTCGCAAGAAAGAACCTTTGTTCTCCGGGGTTGATCCACCAGAGCTTTGTAAGCGCAGTAGCTTTGTGCTCAGATCGGTTGATGTGAGTAATTCGGATTTGAGCCTTTTCCTCTTTCTTCGTGCCAGGGCGAAGCTTCTCTCCATCGACAATCTGTAGGTCTCTGGAGAGCTTGACAATCCAAAGGCCTTGCCACCAAAGGCCGGCCGGCAAGGCAGGCCGAAGGTAGCGGACCAGCAGATCCTAGTGGTCGACAATCGCCCGGACTTGAAGGTTGTCGCAACATATGTAATAGGACGGGAGGCCTCTTGCGACAAGAGGATAGGGAAAGCGGGGAATACAATAATTTTCTTTTCCGAGGCCTGACAATGTCTTCGTTGCTGACGTTCGATAGGCGGGCTACGTGGGTTGGACGGGCCGCCTTATTCCCGGTGGTGATGAGTCCCCTATCCCTCCGCCTTTGGAGTATTTTGTCAACAGGCGCCCTGATCTCAATGCTTCTGCCGGGAGGGTACCCCGTGTAAACGGAGGAGCGGATACGGGGACCTCCCCCGTTTACAAGGAGGTCCCTGTATCCGGGGACCGAGGTAAGTACCTATCCAACTTCCCGGCTTCGCCAGGGAAGCGCTTCCCGGCTTCGCC
>Contig137+283118441
GCACCTGTAGCAGGGGATAATTTCGCGATGAGGAAACACGACGCTCTCTCCTTAATTTCTGCGCATAAATTTTGGTTGAAAAAAGGGCCGGAGGCCGAAGGCCGGAGGCCGGGGAGGGGGGCCGGTAGGCCCCCATCCCCGGGCCGGAGGTTTTTAACCGGAGGCCAAAATTACCCTACGTTTTTCGTTACCCTTGCCGGGTAATTTTCCTACCCTTTCTTTCAACCTTTACACGCCCTGGCGGAACAACCTCCCGCGCTGAGGCGCTTATTTATTAGGATCTCGTATCTATCTATCTATATATATCTCATTCTATCTATGCGTCCTTCAGACGATACCTCTCTTAGTATCTTTAGTCTCATCGTCTGCCTATTCGTATTTAACGTAGTACAGGCGAGAGGGAGGGCGTACGGGGGCCTACTATGGGAGGGAGAGAGTGTACCGTTAGTACCCTCTACAAGGGTGGTACGAGGGGGGTAAGGGGGAGAGGCCACCAACCGGCTTAAAGACGTGCTTTCCCGTCACTAGTTGGAAGCGCTACGACCATCTAGCCGCCCGAAACTGGCTGTCATCCCAGGCCCTGTCAAAAGGAGGTGTCAAACAGAAAAACGCCTGTAGACGGCTGTGATGGGGAATCCTACACACCCCCTTCCTGCGTCATAGCTCCTTTTTGGTGAGGATTACGTTGGGCTACGAAGAGAGAGGACACCGGAAAGGGTATTCGGTTGCTGAACGCAGCAAGGGCCTGGCAAAAGACACAGATGGAAGATCGGTTGGCTGGGGGTGATGGAGATCAAAATATCTCGTGATGCTAGAAAATGACTTGATCTATCCGTTCAGTAGGAAGCCTAGCCAGTGATGTGCGCGATGGAAAGCTAACGCGAGTTACGGAAGGAACCTCTTCGTGCTCTAAGAGCGTTGAGAGCCTTTACCCAAAACAGATGCGCGTACAGACTGCGCTACACCTCGCTGCTTGTCTCCCCTTTCTTAAAATAGCTCTGAGTAAGATTCGGCTGAATGCCTAGAAGGTGATCGATCAACACCCCAATCATCTATCTATTAACTAGATTCCATGGAGAGGCTAGGCCGAAGCCTAGCGGCCCTTCTCTCTTAAAAGGGGGCCGGTTCAGGGTCAGGGGCCAAAGGGAGGGAACGCGAAGAAAGACCGCGTTTCCTCCTTTTGCTCCAATCCTATGTCTTCCCTTCATTCCTCTGATCCAGCCGGACTAGGTAGCTTGTTTAGAAAGAATCTGGCCAAGATCTCGCGAATAGATAGAGATTGCTTCCGAGGGGAGTGTAGGTGGGTTGGTGAGTGCGTAGGCTACGAGGGGCCAGCTGTTGACGTTGCCTCCCTCCCATCCAGATTTCTGGATTTCTTTAGATGCTCCCGCTTGGATCCGTGAATGAATCTGAGGAGCTTAATTGATCGCTGCGCTCGGTATCCGATGACGTGTACGCGTCAGAAGTGTATGGTTTTCCCGCATCCGCCTTCTCCACGATGATGATGGCCATGGGACGTCGGGCGCCCTTCGGAACGAGGTAGCATTGCAAGGCAGTAAATTGAAGAATCAACAAGCTCACGGCCAGCACTATCAGCTCGACCTGAGTAAAAAGGGAGTACAACAACTTCGTGCTGCTTTCTCCCCCAAAGCGCCCTTTTTGGGTGGGGTGGGGGAACCCGGGGGAACCCCTACCGGGGTCCGGTGAAACAACGGCTTCTAGGGAAAGCGCTTGAACCTAGGCTGGGGCGAAGTCGGGAATTTCCCCGACCCCCTATTACCTGGCCCGGTGAAACGCATTGGGGAAAACTAGCGTGGGCGCGGGAAAGCGCTTCCCCGGGGGCTTCTGCTTCAAGTAGGACTTAGGCTTTGTCTCAGTTGGCTCAGGCTTTGGCTCAGTTGGCTCAGGTTTTGGCTCAGGCTATGTCTTCGGTTTAGATGGAGACAGCTATGGTTAGGATTCGCGTAGCGGGTGCGCGAGAGGGGCGGCCGATGCAGTTCAGTTCGAGTTGAAACACACTCTACACGAGCTTCTAAGACTAGCCATCCATATATGTGGCTCAGTGCTTGCGAGGAGCGGCATATCGCCGGCAGTATTCTATACTACGGGCCCACTCACCTTGGGTTCTTCACCCTTTTTTCCAGGCCTCGCTCAGTCTCTTCAAAAGCCATTTTGCTTCTGTCGGATAGTTTCCGAAACTACTGAAATCGACGCAACCAGGGCCGACCCTGACGGAATTATTCCACCCATCTCCTTGCTCCCATCTTGAGAGTCTGACCGCGTATCTCAGGCTCTACCTACCAACGAAATAAATACAGGTGGAGGGAAGGATGAGAAATTGAGAACCCAGCCTATTGTGGGCGGTTAGGCTGGCAAAGCCCCTATCTATAACAGGATTTACTAATAGTTTCAATATTTACGTTCTTTATAGAAATACGTGATTTCCCAACGCTACGAAGGCCCCGGCGATCAATCATCGATTCATCCATAAATCCATCGATCGCAATCCATGTCTATGTCTTTCAGGTCGATTTAAGGGGCATGGAGGGACATCGATCCGTGCTCGATCGATCCATCGATCAACAATCGATCGATCGCTCAATCCATTGATCGATCCTCACATCAGCGAGCTACAGGGAACAGGGGATCAGATAAGCCTAGGGACAGCGTTGAAGCTAGGGGACAAGGCCCCCATACGATCAACGGATGAAGGATAGGTTGCCTATAGAGCGATCGATCAGGGACAGGGGACAAGGACAGAAGAACGGATACAGATACGGAAGGACAGAACACGAACGGAACCGATCCAAGGACAGAGGGACAAATCGAAGGACAGACAGGACGGATCACATCAAAGAACAGAGTAAAGGCGGAGGGAATGATTTGAGAGACATATTCAGGTTCCCCGCACCAACCGCTAGATCATCTTCATTGGCGAAGAACAATTTCTATTTATTGTGGCTTACGCAACGCTTGATCGAGCTGCTTGTGCTTTCTACTCAGAGCACATCGTTAACCACGCGGTGCGAGTAGGGAAGTTGACGCAGCCGAGCGCTTATAGGGAGGGGAGAGAGGAATCTCTCAGCCGGGACCCGTAACAGACCGAAGAATTAGTAGATAGAGCTAAAAGTTCTCAAATAATCCGAGTGACAGGTTACGAGGTTTGAACTCGAACGTTTGGAAAACATTCCATTGACTCGATTTTCTGAGCCAATTGTCCCCTCCTGGCCACACTCCCCCTCACGCTCTCACCCTCTCCAATATAAAGGAAATAGCCACCGCGCAAGGCGGAGACAAATGGCCGGCCGCAGAGGGATCATTAAGCTCCATACAAAGCTCGATGAGAGTGGCGAATGCCACTGCGGAGAAGTGCAAAAGAGCTCGAAAGGGAGTGGGTACGAATTGAGGCCGAATGGGCTGCTCTCTGCTCGGAGAAAGAGAAAGACAAACGAAGGCGAGCTACACGGACCAACCTCGAAGAATTCTATTGACTAAATTCTTAGGGCTCTTGCTAGTTAGGCTCTGCTGTCTTGCTAGGTAGGCTCTGTCGCCTTGCCGCTGGGAGGCTGGCTTTCCAACAGGCCCATTCCCCGGGCCAGCGCGTTTTACACAATTTGTGCGCCGCTTCGCCCGCCCGAGCACGGGGCGAAGGCCCTCCCCCCGGCTCGGGGGGAGTGGCTCGCGTTAGCTCGCCCGAAGGCCTGAGCCCGGGGATGGGGCCCGGGGCGAAGCCCGGGAAGCGCTTCCCGGGGCATCAAGATCCGGGATGCTCTTATCCCCTATGGGCCGTATATGTATCGGAAACTCCCCCAGCACAGAGGAACCCAGGCGAGGATCTCTCTCCCTTTTCCCGGTACCGTAATTCTTACCTTGGAAAAGGATTCGAGAGAGATTCCGCTCGTGCTAAGTAACTCTCTGGGTAAGCTCTCGCTTATACCTCTTCCCCAGATATATATGTCAACCTCCCGAGGGAGTCCTATCCACACTCAAGGCGACATTATCATCCTCCGCAATAGCCTGTAAGATCCCCGGACTTAGGGCGGCGTTATCTATATCTAGTCTTATTATTTATAGGGCAGAGTACCCACATCCACACCTATCGAGTCGCAATAGGACGGGGCTAACTAAATTCTCGTCGATCAGCTGAGAAAAGCCTAAAAGTTGCATCCTCGGCCGCTCTTTCCCCCTTTGATAAAATAGGTGCCCGTTGCCAGTAAGTCGCTTATAACTGTATAATCCATCTTAGAAAGGGGAATTTATCCTACAGAAACAAACCCTAGCCGGGAGCCCCATTCTCCCAGGCCGCGCTTTCCCGGTCACCCATCCCCGGGTATAACATTAACCGCGTAGCTACGGAAAACGCAAAGCGGGCCAAGATTGGGGATTGGGGCGCTTTCACCGGATTACCCCCGGGCGCTACGCGCAAATTCGTAGGGTAAAGCGTTGATTATTATTAGGCAAAGGGACTAATGCGCTCTCTCTCGTGAAAGGTGAAAACGCTTCGCTCGCATCTGCCTCGCAGTCAAATTGGTCAATAGAATGGTGGTTTTTTTCCTTTTTGTCTAGCGGGACATCGTCTTTTCAGGTCGAAGACACGGGTCCAGGGTACGGGGTAGGTTCCCTCCGGCAGCCCTGCTGGGGTTCGATTCCCTTCGGGTAGTAATTCTATCGTTGGCTACAACGTCCTAGAGGGCGAAGATTAATCCCGGTTTGAAAGCTGTACTCTCATGGGCACAGCTTTCCCCAAAACTGTGCGACGGGGAGAAAGTGAAGCGCGTAGCGCGCTGATAGTGATTCCAGTTCACTAAGGTTGACCCTGGTTTACGGACCCCTGAGAAATCAGCACGATACAATGGTCAGAGGACCTGCTGTGTCGCGAACAGGCCATTCCGAAGACAGCCAGCTGGTGAAGCCGGGGATCGGGACACAAAGACCCCACCTTGAAATAGGGGATACGCTCACAATTGGGGCACACAGCATACCCTATCCGAAAAATAGGCTGGCCGGACGACACTGATTTTACACACGTGCGTACACTGATTGATTTCGACAGATTCATGAATGACGAGACACAAGTTGAAGAAACCCCCCCCCCACTGTGCTTTTTCGAAGTCTCGGAGCGGATTAGCGCTATCATGCAAAGACGGAAGAATCAATTACGTCGCATCTTGGCTTCCCCAAAGGGGAAGCTAGCAAAACCTCGACAGCAAAGCGGTGCCCCCATCGAGTGCTTAAGGATCGAGATTTCTACTTTACTCAAACAGCGTTTTCCATAAAGCATGTCTAGAGGGATGGTGGGATAAAGCCCGGTTGGTTCTAAGGGTACGGGTCCTTGTGCTTTGGGGGGCTTCCTATCAACGCTCACTCCAAATCCTTAAACGGATGATGGGATAAACCTTGATTCAAAAACTGGAAGTAAGGAGCGCCGCTATCGAGGGCTCAAACACAGGCAGCGAAACGATTGGAGGTTTGGAGCTCGCCATCGAGAGCTCAAACACAGGCGGCTATGCCATGCGCCATGGGGCGTTTGAACACAGGCAGCTAGGGACGGCACGTTCTACGGGTCCCGGACCCCCAACTTTAGCACCCCGGCTTCTACTGCCAGGGGGAGTTTGCCTGGCACCCACTCCCAAGAGGATGAGTCTTCGGGGTACTAACGCACCCTGGGCATCCACTGCCAGGAGGAAACGACGCACCCTGGCAACTCTTGCCGGGGTTATAGAGGTCGAGGACCGAGCCCGATAGCAACCGGAGGAAGGGGCGGAGCCCGGGAAGCGGGGGAAGTGGACTGCCCTCAGGGCA
>Contig137+283118441_2
CGCTTTCACCGGGGGAACCCATAGGGTTCCCCCGGTGAAAGCTAGGGGCGGAGCCCGGGGAGGGGGGGACCCCCGTTAGGGGNNCCCCCCCTCCCCGGGGCGGAGCTTTCTTTTTGATTTTTTGCCTATTCTCTCGGGCGTTTTCTTTCCTTGCCCCCCCATCAAAGCGTAGCGTGGGTGGCCGCCCAGGCCCTTGTCAAATGCGTAGGGTGGTTGGACCTCGCATGGAAGAATGACCCAAGAATGCCGGGCACTTGTAAAAGCTTGGAAGGACGACCAAAGCTGAGCAGCGTAAGGTGACGACCAAAGCTGAGCAACGTAGGGTGACGACCAAAGCCGTAGACTGACCTTTCAATACTCTTACGGTGGTGGACGACGCTTAACCTCTTTCTGATTCTCTCGATCTTTCTTGTCTTCCCGACCTTGGCCTTTCTTCAAGGGAAGGGGGAGGGAGGAAGGCTTGGAGGAAGGAGAGATCCTTGGCGGTACCTGAGAGGGAGGAGTCTGTGGAGAGCTTTCTGGGTCTTACTGCTCTTCCTTAACGGGGGTCCACTTGATCCACCCTCCACGAGGATTCATCAAAAGAATTCGTTACTACACGATTTTTGTGGAAAAGTTCACAAATCTCTTTCCCTTTCTTCTGGCTCTCTTCCCTTTCAGTATTTATTCCGAATAACGGGAAGAATAACAAAGAAGAACAGGGAGAAGGGTACCCAAACAAAGGCAAACTAGTGTGTTCCTCCCCGTAAGCAGGGGGCCGGGCAAGCCTTCGGCTTTCCACTATAGTGGATGCCCCTCCACCAGTTGTGGCCCTTCCCCTCCATTGCCCACCAGGGGCAGCCGGGCGCGTAGCGAAAAAACAAACCAAATTGAAAATACCTTGCCTCTAAGGCTACCGGAAGGGATAGAATCAGGACTTTTTGGGGTTTTGTATTATTCTGTGGAGGGTCCACAGGAAAGAGTCAATATCCCTCTACCCTCACTGAGAAGGAGAACCCCGGACGGAGCCTAGGTCAGAAGAATCCTCCCCGCGCAAGCCTGGAGAAGAAGCCCGCGCCCAGGGTAATAAGACTGACTACCCGCGCAAGGAATTTGCAGATGGTAAATAGGCGGAGAAAAGTCTACCGGAAATGGGCAGATAAAGTGTCCGAAGTTCCGAAAAGGCAAAGGAAAGGGAAAGAAAGGGGGATATGAATAATCGGTGCCATACGGGTCAAGACCCGAACTAGCCGATAGAGCTTTTGGGCCGCGTGTTATTAGCCGTCAAAGTATTGAAAGGTTGATCGGCCCCCTCCCTGCAGCAGCCCAGAGGTCTGAGCTGCCTGCAGCCCAGAGGTCTGAGCTGCCACATGTACGTCCGAATAGTATATCGAAGAAGAAACCGCAGGTTCCGGCTTACGGCCAAGGCCAAGTTTTTCTTACTGCCGGTTTTCCCAAGGTTCCGTCAAAGCAAGGGTTAAGAACTCCTTCTGTTATGCGTGTTTCATCAATTCGATGATTTTCATTCTATCATGGCATAATTTGTGGATTCTATCCACATGATTATTTCACGATTAATCCTGCTCGACCTTGGCCAAAATTTCGTCGAAATTAGGTAGGGGGTTTCTGGCAGGCCCATCTGTCGTCGTCAATTTTCGAGGAATGGTGACTCTTTAATGAAAATTGACTCGGCCTTAAACGCCGCTCATTCAGACCACGTTTAAACACTCCAAAATGTCAAAAAAGGGGTGGCCCTTTGGGTCAACCACAAATGCCAAATGCCAACAACAAGTTTTCCACGTATTGACGTGTTAAGGGTAGGGGGTGGGGAGTTTAAGGGGGGGAGGGGGGAAGGTAGTTTTAGGGAGGTACCCCATACCCGAGCGCAGCGAGGGAGCTTGGTAGGAGGGCAGTCCCCCCCACCTCGCGACATTGAGATCCCCGACTTTAAACGCGCTTTCCGGCTCCCTGCTTAAGCCCCTATTACCTTTATTCATGATTTTCAAAATTCTTTTCAGATTTTAGCCAGCCGATCCCAAATTACGCTACCTTACGAATCGAAGTAAGTGCCCAGCACCACCCGGGCAGTGATCGCCCCGCCAATCACCGTTGGCCCGAGCAGGACCCACCCGAGAAAGCGGGAAGTCACTCACGTGACAAACTGTCCGCCACTGGAAAATGAGGGTATGGGGAGACCGGAAGAAACCGGAATACAATAAACGAGAACCAAAGAAATGAGTCGAACCGGCGTCAAGACCGGCTTCAAAACCGGCCTAAAATGACAGTTTGTTAGGCCCCTTAAGCTTGAAATACCTGCCGCCCTAAGACGAATCTGATGGTAGGCAGCACCCCTCGCGCTCTTCACTCGGGCTTCACTCGAACGTTCCACCGGGACATCAGATGCCAACCCGCGCCGGGGCCTCTCCCGACAGCAGTCACTCATTACTGAGCCGCTTGCCCGGAAGGTCCCCTTTCCTTCCAGGCACCTCGATCAGCGCACCATGCGCAGGCACGTCTTACGACGTCCTACGCCAGTGGTCTGGGCCAACAACGGAGCTTTATCCCGAGTTCCCTACCACGGGGAGTCTCCGTCCCCTTTTTGTAAGAGAGGGCAAGATTTCTTTTCTCCACTCTCCTGCGTTGCCTGCTGGCTATCTTTGGAGAGGGATCAGCCGTTTGCTTCTACTATCTACCATATTTCGGAGTGAGGTTCGTTCCACTGACTTCCTTCCTCATTCTCCTCTTGCGCKTCTTTCGAAGTTGGGCGAGTTTAAACCCAAAATGGGACTTTCTAGCCAGTGACGCGGCTTTGCGATGATTCCGACTTACTAAAGAAGATCGGATTAGCCCTTTTCTTCTGAGTAGATAGCGCTGCTTGTCCGCATCCAATTCTGACTCGTTCCCATTCTTGCCCTTCTAAGAGAAAGGGGGGCGCCGCCCCAAGGCGGCCTTTCGGCCCCCTTCGGGGCCCTCCCCAAAAAGGGGAAGCTACGCTTACCGTCTTTCGCCGACCCTTCGGAACGGGGAAGCGCGGAGCTAGGCTTCGCCGGGGAAGCGCTAGCTGTAGGCAGGGGGCTTCCCTGCCTCTTAAAGGCAGTTTTTAAGGGCTGAACTTCCCCCGGCTAACAGCCGAGGGGCGTCAAACCCCGGCGAAAAGGCGAGACCCCGGAAAACATAACCTGACTCAAGGGACATGATCCCGAGAAAGCGCTACTACACCTTGCCGGGGTTCGCAAGAAAACGCGAAGCTAGAATCCGGGCTAAAGCCCGGATTCTAGCGTTAGCGTTTTCCGGCCTATACTGCTGGTTCTCGAATGAGACCAGTTTACCTGGCGAGAGAGTGGACCGACCGAACCGAAGGCGATATGGATTTGGCCCCTCTCCTCTCTCCAAAAAGGGGGAGCGCAGCGAACGATCCAACCTTTTTCAGTTTGGATTCGGTCGAATACCCGAGTGAGCGAAGCTTAGATCCGGAAGTGGAACGACCCCGAAATTAGGGGTCAGTGAGCGAACGCGAACCAAAGACAGACGATGGTAGTCATACGACCGATCCACCGCACGCACTGACCATCCCTCATTTTCCATTATGGCTTACCCCTGAACGATGTCTTTTACCCTGGAACTCCTGGACCTAGGTCCATCCCCCAGCGAGCGCAGCGTACCATGTATTCTACCCAAGACCCATGGCCAAGATCAATGACCCATCGGAATCCCGGGCCAACCACCCTCCCACAGACCTAAGATCCCCCTATTCAAGCCAGTAATACGGAGTGACACAAAGCAAAGCTGAATTTCTCTGTTCGAAATCTGGAATCGGTTACTTACCTTCGCCCAGGTAGTCCTACCACCGAAACACACCTTAATTAAGTAGGTCAAATACCCTAGGCAAGGACATGAGAGTGCAACGACCTATCCACCGATACTGATGGTTCATTCGTAAAGGCAGCGGACAAGGTAGTCCTACGACCCCGCCCCAGACCGCCGCAGGTCCAGCCCACCAATGACCGAAGGAACGAAGGTCGAGGGAACCAACGACCGAAGGAACGATGGTCCATCCCCCATCGACAGACAGTCCATCCCCCGCAGCAGGTCGATCACCTATTTCGAATTCTGTCTCTTCGCGAAGGCGAATATCGGATTATAGATATATGCGCTTTCTCCATCTTGTGAGTAATAATCTCGCATTATACATAATTATTGATTAATTCGAATGATCGATCAATTGGCATTCTTCGTCGAACTCCAAGTGGTCGAATGTGCATAAATTGGTCAAGTTTGCCGCTTTCTCGTCCATCTACAAGGATTCATCATTATCGTACAGCGATGGTTTGCCAAACGAGGCTGACTGTCTGGTTAGGCGGTAAGACCCGTTCATCCCAGCACGCAATGAGCGATCGGATAATCGTCTTCCCCTTTTGTGAGGAAGGGGTCTTCCAAAAACGAGCTACTCGAGATACAGGCCACGGTCCATTGGCATAGGGCTTTCCTGGGAATTAAGCCTAGAAATGCGTGGGACAGGTCTCACAGTCCGTAGTCCGTGTTCCCTGCTCCGATCATAACCCAAGAGTGATCTGTAAAGCATAACACCGAGTGGACTCGCTCGACTCATGCGCATAGTCTTTCTTTCGGCTTAATGCCTTAAGGAGGGCGTTAGGCAAAGCCTAACGGCCCCTTCCCTTCGTTGCACTCGGGAAAGGGTTAACCGTAGTTGCATTCAGGGGTAAAAAACCTTGACCGAACGCAGTTAGGTTAAGGGTCCGGGGGATACAAAGGGGCCGAGAGTTGGGCCCAAAGGTTGCACTCAGTCAAGGTTAAACCTCAGAATAAATCGAGTACAGGGCATTGGCAAAAAGACTTATTATCCGTGAGGTCGGCAAAGCCTCCATTCGGCAAGGAAAGCTATCAGGCGGGTGCAAGGCCCTTCGCTTTCGCCCCCAGAAATGACAATGATAGTCTGGCTTGCCTATCGTATTCGTATGAGATGATTTGGCATAAAAAAATAGATCCGGTATTAGTGCTTACTAATATTACGCTATACTGCTTGCTAAGGGTCCCTCCGGCCCCGCCCCCCTATTCATATCTAGCCTAGCCTAGCCGGAACCGTCTACTCTCGTACCTACCAACTCACCTTCCCCCGTTCCTTCATTCGTGGTAGCTGGGGTTGTACGCGTCCGGAAGCGCTTGATAGCCTAGAAATACCTACCAGTGCAGCGAAGTGCGGGCGGCCCCGGGAAAGCGCAAGGAAGGGCTCCGGGAAGGTTTTATTTAATTACCTGAAAGTTGAATAGTGTTAATCCGAATGATTCATTTATGAAGGCAGCTTTGGAGCGTTCAATCGTACCCCTCTATTGCTGTTGATTGAGAGCCGGCTTTTTGTATCGCCGGCAATAAGTATTCCCCGGTTGATCTATGAACAGCTGCAGTAAGGATCTCAGAGTGTTGGAATTGGTAAGGCATTGATATCGATACCTAACAGTTAACTTTTTATGCTACGCGCTGCCCGCGTAAACTATTGGTGGTTTTCTTTCTCTCGCAGCCGACCGGACTCATACAAGCAAGAAGAGACCAAGTTTTCGTTCCTCAACACTCGGGAAGGTAAGTTGCTGCTAGAAACAACGAATCTGCCAAACCGGTGTTGATGGGAAAGGATAAGCCCCAGCGGGGCATGTGATAGTGTGAGTGAGGTAACTAGGAGTGGAGCTGTAGCTCCCTACAGGGTGTAGCGCCCCGTCATGAGATAGCAGGACTCCGACTGGCTAATATTTAACCTGTAGAACCAGCCTGGTAACCAAAAGGTAGCGACAGCTCCTATCCGGGACTCTTAGTTAGGTAATGATTAGTGGTGAGTGTTTAGGGGCGCTACACCCCATATCCCCGAATCCTCCGCACCTCTAGGTGCTCATAGTCTGAGTCCTCCCGAAGGGATAGGCTAGCGCCGAGATAAGGCGCCTAATAGTCAGCCTGCGGGAATAGAGGGACTAGCGGTGAACTCCCAGTCTAACAGATACAGTCCCATTATCGTTATAGGTGTTCATCTAATCCTCCGGTCTCTTAGCCCAGCAATAGCAGAGCTGGAATACGGTTACCTGACAGAGACCCGACAGACAGAAAATAAGCTTGCTCTCCGAGTTCACCGCTAGTCGATAAAGGGATATGAAAAAATTGTCTTCCGCCCTGCTGGTGCCATAGATACGACCGGTTACATGTCATGCCTAACGGCTATTCAGAGCCCAACGGGGCGTATAGAGAGACAGGACCACATACAGTTACCGTAATCGCTATTCTATAAGTTCATTCCAGTACTTCCCAGAGCATACAGAGGCACCAGCAGGATTCAGCGCGCCCCACTAAGAACCTCTAATCCTATACCGTTTGTATCAGCATACCAACCCTGCCTAGCGGGGAATATGATCAGTTACCACACACTGCAGGATGAAACTAGTAACGATGTCTTAAGTTGACACATTAAATGTACGATCTGGTCTAGCTGTTATAGGTCATTACGGGTATTCCTCAGACTAAGTAGGATAGAAGCTGTTGGTACTTTTACTTCAAGGTACATGGTCTGTTAGTGTAGGATGCAATGATCTGTAACTGTGAGATATTGGGTATTTCCATCTCAGGAGTTACGACCAAAGTAGGAGCCCGGGGAGGGGCGTAGCCCCTCCCCGGCCTCAGGTTTTAAAAAACCTTCGGCCCGGGGATGGGGCCTACCGGCCCCCTCCCCGGCCTCCGGCCTTCGGCCTTCGGCCCGGGGATGGGGGGACCGACCCCCTTTGGGGGGGTCGGTCCCCCCATCCCCGGCCTTCGGCCCTTAACTCAAATAAACTACCAGCAGGTAGGACCAGAAACCAGAAGAAATACAGGCAGATGTTGGATACGTAGATCTGGACTTGTTACCTACTTTAAGACTTGGCATTAAATCAGCTCACTTGGTCTTGTTATTCATAGTGTTCCAAGCTGTAAAGTTAAGTCTCTGTATGGGTAGATTAACGAAATATGCCAGGTCTAGTGTACAGCATTAGTCTCTGGGTACGAGGATCGCATTCTCTGGGTCAAGATCTGGCTTAATAAGTATCGAAGCATTAGTATTGAATATGTAGAAAGGGGCAGTCTTGTGGTCTTTAGCTAGTTCAAATCTCGTCCTGTAGGGCAGTATTAAAGTATGGTCCAGTTGGAAGAGTTGGTGTAATGAGAGGTATCTCGGATACTGATATTCCTGAAAGCTGCAAATCAAGGGTCTATGAAGGGGTCACAGGGCAGTGAAGCAGGCTTGAGAAGTAGTAACCCAGCAATGGACTAATACGATAATCCTGCCTCTTTGGTAATGCTGTATGGAATCTTGGTTAGTCAGTCAATAGAGTACGATAAGAGGGTGATTAGGTTACCTTATTGACACAGCATCTTGGTAGGAGTCTTGTCCAGTTAGTCCTGCCGTTTACCTGGAATTGTATAGTCAGTATTTACAGCTTCATTATCCGTTACAACTCTTTTATTGGCTACCTCTCCACTGCCCTTCTTTGCTGTCCAATACCACACCCTGCATGACTACCTGTTATGGCATGTGGTACTTCTCTTGTCTCTTACAGAATTCTCAGGGAGGATGTTCGATATACAGTGTTAGAGGCTATAGTTGTATCTCATTGTACAGTCTCTTGGTACGGTATATGGCTACAGCCTGAAGGAGAATAATATGCTAGGTTGGAGTAGAAGCCTGTCCAACCTGGGCTATGAGGAAGTAGTTATTGAGGCTAATGGACGATATTGATCATGGCCTGTTGGGTAGTAACGATGCCATACCTTGTTGGTCTATCAATTCTATGTACGATTAACACCTTGCATGGCTATCTACGACTCATTAAATAGCATATACGAAGAATCTGTAGAGATACCTGATGAAGGACATTGTAACTGTTCTGTACTTGCTGGTCTGACTAATTCAATCTTCTGTCCCAAGTACGTACCTTGAGGCTCATCATCGTAGTATAAAGTCCTGTGAACCAATGTATGAATAGGCTATAAGCCGGTATAAGAGTACAACCAGACTAGCGAGGATTCTATAACCCACTTTACCTGTTATGACTAATTGTATCTCATTACTTGGCACTTACAGAGACTTATGGATGATGCTTCAACTTGTACCTGGTTTAATGGTTATCAATTCCACATCCTCAACTCTGGACTATAACGATGAAGCTGTATTATAGAGACCAGACCAAGTACGGATATTTAATGTGTCACTCTTGGCATGGTCCAGTTGTTGGAGATTAAATGCCAGTAAGCCTAGTACCGGGACTAACAGTTTAAGCTACCTTCACACTTTGTCCTACTTCCCTAATATGCTCGAACTGTACTTACTAAGACCAATTTCTGCTCGATTAGCCAGTTAAGGCCTTATCGTACTATAGTCCTGGCATAAAGGGGCAGAGAAGTTAAGTACCGAGAGAAATACCAGAAGATTGACCAGGAGATACCTTAGGACGTAGAATCCAGTCTGGTTGGAGCGTTGAAGAGTCTCGGGTTCAGTTCTCTTGCCCTTTTTCTGTATGATCGTACTCTGAACGCCTTTAGCTCGTACTTTTTAGACTTTCTGTCTTGGCACCTGACTTGTATCGTCTAATCTGTCCTCAGGAGTTACGGACTCAATTTACCAGACCAGAGAGATAGAGACCGAAGGATTGTACATGTGATGCTTCTGTTGTACAGAGAATTGAGTTATCGAGTACTTTGGGGCTTATTCTATGGTACTGTATACCCAGAAGCTAAAGGTCATATTCCCAGTTAGTCCGTCGGTACCAAGACCTGGAACTTCCCATAGAAGGTATAACCATTTCACCTCTTGTCCTAAAATATTATCTTCCAACTTATACCCCCTTTAGTAGTGGAACTAGTCTTGAAGGGGCATCTTCTCTCACGCTGCACCCTTCTATCTCCAGTCTCCAGTTCTAGATACGGTATTCGAGAGTGTTAGTGCAACGGATCGAAATAGCTACGAACTTTACTTGTTTGTTATGGATTATGGTGCAGCGGCAGGCCATTAGGAGGAATCTCGGAGACTGAGCCTGTTTGTACTGACTTATACGGTATGATTCTGTGAGCTAATGTCTAATCTAATTCTACAGATCCTGTTACTGAATGCCAACTAAACTATTTCTTGGCCTCAAGCTCCCAGCAAGAGCAGTGCGTTCTCAGCATGTGGAGGGTCAGGCTGGGCTACAGCCCACCCTGACCCCATCTCAAGACTATATATTCACTCATCACCAAATAGAAAATGAAAATGTCTGTCGCCTTTAAAGGTTGATTGTACGGGAATGGTTATTAGCTTAGAGGAATCCACTTCCTTGATTAACCTTATGGAAAACGCCGCCCTGCCTTGGTAAGCGCTACGCACTTCGTAGCGGGTGCTGGCCCTAGCCAGGCCCCTACCCGGGCCACTTTGGTAAGCGCTCCGCGCTTCCACAATAGTGCCGGGCTAGCAGCTTACCCCATACTTCGACGTTATGGTACCTCCGAACCATAAGCGGGGCGGGCATGGAACCCTCGAGGCAGATACCATAGGGATAAAAGCACTTCAGAAGTGGGGCAGGGAGGTGCGTAGCACCTCCCGCCCGCCGGGTAGCGCTACAAATTTAGGTTCATGATTCCTTATCTTGGCCCAATGGGCCAAGGCAATTACTAGCAAATCTGCTGGTTAATCAATCACTCGGCCACACACAGCCTTCTCTCTTTCTTTCGTCAGCCACACGCCACACACACTTGGTCAGCCACCACACGGGAAGGACTCTCTTTCTTTAAGCCCAGGTCGGGAAAACGAAGAGGACGCGCATTTCCCGGTAATGAGGGGAACTCCACTAAAGAGGGGGAAGCGCTTCGCGCTTCCCCTACTCCCCGGGGAGGGGAGGGGTGATGTGCGTCCCCCCTTCTTCTTTGGCCTTGAAAGCTTGACTTGTTAGCTAGCCGACGGCAACTACGCTTACTCCCAGATCGTTCCGCAACGAGCTACGCTCGTCACTCTGACACACGCGCGCGTAAATAATAGATTGCGATTCATTGGCCGAGGGCAGCAGGTAGGCTTTAGGTTGGGTTGCGCTATTGGAGCTACCTGTTGGTAGGCGTAGCTACCACCTAGAGGGTGAGTAGGCGTAGCTACCACCGGAGGGCTGAAGGTGGTGCTGTGCTTCGGGGTCAAGGCCGAGGGTGGCTCCACCACCAAAGTGGGTGGAAGGATTCTATTGACTTATTTCCAACCTAACATCATGCTCTCGTGGAAGCACCTCTTGTGTTTGGCGGAATCGAATTGGAAGCCTAACTAACGTGATGCCAAGGTGTCAATCAGTTCCGGTCCACCCACACTCTCCCCTCCCCTCCCATCTCGCGGGTAGGGATGATGGATGCTGATTTCCAATTCTACTATATCGATTCATACACTCAGGGCAGTGGAGTCATGACGCTTTTTGCTCCTGGCACTGCTGAAGCTGCTACCAGGTAAATACGAACTCCGGGCGGCTATCCCCCGGCTCGGTCGATGCATAATACCCAGGGGTCGGGGGCGAAGGCGCCTAGCCCAGCCGCCCTGGAATCGGATTTCAGGTTTGGCGCTAACGCTGAAAGCGCGCCACTCGAGCAACTCCCAGCGCTACGCGCTTCCATACCATACCAGATTAATGCGCTTTCGCGTTGGCCATAGTCCATAGTCCCATACGTTGGTGGTTGTTCAATGGGGCCAGGAAAACGCGTTACGCGTTGAGCCCACCCACAGCATAGTAGTGGGGATTGGGATAGACGTGCGGGGAAGGCTGGCGAAGCCGGGAATTTACCCGACCCCCCTCAGAGGGGGGTCGGGGAAAGGCGAAGCCACTCGACCGTACTTGTACTAATCTGAATAATACGAGTACCCTGACTGAGCCCATCTCCCGTGCATAGCGGGTCGAGTGGCGTACTTCTTTTCTAGTTGCGCTTCAACCCGAAGGGGGCGGGAGCTAGGCCATAACCTCTCCCCTAATAAGCAGCATTGAAGCCTAGCCTTGTGGTCTTGAAAGGGAAAAAGAGCGGCTACGAAGACTGTCGGGAAGGAATCCGGGGTTGGAGGAAATAAAGGCATTTCACCATTCATTAAATCATTGCATTCGAGGCAGGGACGGAGCAAGTGTGTCAGGTGGGGGGTGGGGCAGAGGAGAATGAATGGAATGCGGGCTAAGGGCGGGGTAACCACCATATCATCCATTCCCGGCACTTCCAAAAGTAAACTATTGATAGTACGAAGTGGGCCACCGTTACTATGCCTAATTTTACTAGGAAAGGACAGATGCCATAGATAGGTGCAGCTAGAGTTTATGACCCAGAACCGTTCGTACGATGAAAGGGCTCGGGTTGTGGCGCTACCGCCCCCGCGGAGTAATTGGCCAATCACTCCGTCTCCCGGTGGTTGGCTCTGAACTTCCGAAACGATGCCCGCAACGCTCGATATGGCGTACGGGGGGCCTGCCGGGCCCGCTGTAGGCTAGGCGCCCGGCAGGCTACCCTGGAGCGGCCTCGGAATCTAGGTGGTCGGGGTGATTGGTTCGCGCGTTTTCCCCTCTCCCTTTGGTCGAGTGTCTTTCAGACCCGGGGGAAAACGCGGAGCGTTTTCCCCCGCTTCCCCGGGCTAGAAGGAGCCGGGGAAGCGCAGAAATTAAAGGCTCCTGTTCCTCGCTTCGCTCGGCCGCACCAAGGCCAGGGCTTCCTTGGAACCTATCGCTGGCTAGCTAGGTACCGCTTGCTTCGTTGGAACCTATCGCTGGCTAGCGGGAACTAAAACCGCCTCGGCTTACAGCCTCGAGCTACTAACCACGCCGAGGCTTGCAGCCTCGGGCTAGCGGGCAGCCCCGGACTCGGCATCGCTCGGTATAGCGCGCGGGACCGGCACCCCGCCTCGGCTTACAGCCTCGGGCTACTAACCCGGCCTCGGCTGGCAGCCTCGGCTATCGCAACGTATAGCTCCGGGATAGCAGCTGGCTCGGTATCGCAGTATAGCTCGCGGGACATCGCTTACTATAGCTCGTGGGACCGGCACCCCGCCTCGGCTATTCGCCTCGGCGGGAACACTGACGTCTAAAGGCTTGTACCTTATTGTTTACCAGGACCAATGCCTAACTAGTCATCAACAGCTACCACCCCATTTCAGTCTCCCAGGCGATGAGGTAGGACGCGTCGAGACAGTGAGTTTACAAGGGACGCATGCTGCCGTACCGTGTGATGTTATGCTTCTATGGCGCTATCTCTTGATTAGGACGTTAGGACCCAGTAGGAACTTGTCTTTCCCCATCTCCCTATTGGGCGAGTGCCGGCAAGGCCGAGTGCAATCGTTTTCCAATTCCTCAATTTAGCACCATCAAGCGTTACAAAATCACGTAGAAAGAAGGAAGTCGTAGCTGCCAAGAACAGATTGTCTCGAAAAGCAGCCTCCCAATGCCGGCAGGGTAACCACGAGCGTGGTAGATCATTCTTTCCGAAGCCGCGAAATAGCTCTTTCTTGAAATTCTTCGACCCCGGGGAAAACGCTAACGCGTTTTCCCCGGGTCTTCGACCCCTCCCTATTTCTTAGGTAGGGCGGGGCGCTCCGCGCCCCTACCCACGTGAATTTCTCTGAGTACGGGGTAAAGCGCTACGCGGCCGGGCCCTTCCGCATATCTTGATGGATTGCCTCTTCGCTCTGGACAGGTAATGGACCTCCTTCTTTCGGCCTCTAGCCTTCCAGGTTGGGTCTTTCGTCTGGTCTTCTCGAAGAGAGATGGGTGTGTCACTCAGAAGGTCCATAGCTCTCAGGCTCTCCTGTCTCCCGATAGAACTGATGCTCTGTGACTCCGTCTTCTCCGTCCTCTGTCCCTCTTTTCTCCCGACGACTGCCCTACTTTGGCACGCCCTAGTTATTTGCCTTCTTTCCTTCCGTTCCCATCCTTGGCTTGTAGACCCGCCCACCGCTATAACGATAGCTACCTGAAAAGCAGCGCCTCTGCTCTGACTGACCTCTCTGCGGGCTCATTAAGCGTTCCCTTCAGAGTAAGATCCTGTGCTGGTCATGGCCCACTTCGGGTCATCGCTGTGATAGTTGGTTCGTCAACGCCTTCATTGGTTGGTTGGTTTGGGCAGGTTCCGGTGGCTGGTTCCCGACCGAAAGGGCATAAGGATTGAACTTCTGACTGAAGGTTTGGGCTTTCTTCCTCTTTCGCCTTAGCCCTTTCTCTCCTAGGAAATCAACCTAGGCCTTACGTCAATGCGTTTCTTAGCGGGACCCTACAAGAATACGGTATGTACTTCCCGAAGACACCAGTAAGGGTCCGCAAGAAAACGCTGCAAAACTAGTCCCGGATTGATTCTAGCGTAGCGTTTCCCCAACTGGCCCCCATTCTGATTCAATTCTTTCCTGCCTGCGCCTCCCCTTTCCAACGATTTCTTCTCGGGGTTTTGACACGACTCAATTATTTCTTGCTTGTGCGCCGCTCCCGATTTGCGACGTGTGTGCGGCTTCACACTGACTTCAAGGCGTTGGCCCAGTGAGGTGTGGCCCCTGTGTGCATCTTTTGCTGGTTTTTACCCTATAAGATGCAGCACACAAATGGGGTTACTCTTTGCTTATTCAGGCTCCTATACAGTGTTGAAAAAGTGGCTAAAAATTGATTGTTTTTCGCGGGGACTGCCTCGATGTGGAGACTCAGGAAGACCTGTCCGTCCTCTTTTCTTTTTTGATGTGAGAGCCCCATCCTGAGCAGTTCAAAAAGGCTAGCAACCTGACAGCCCTAAGCAAGAGGTAACCAACAACGTGACATAGAAACCATCAGACTCGAAGGCATGAGAACCAGTTAGACTACATACGGGACGCGTACACCCACATGAGTAGGTTCTTGACTGACAGATGAAAAGGAAGGCTACGAGGTATGAATGGGAGCCATCTGTCCTGAAGATGGTAAAGTGACGGGGAACTTGAATGAAGCGCTCACTGTCGACGGTAGGACTCTCTTCGTTCTGATGATCAATCCATCAGCTATGTGAGTCCCGTTGCATTATGGGGCTGGCTGTTGAATCCAGTCGATGCATCAAGTACTCTTGTGGATCCATTCCATGATGAAGACTCTTTTCTTTGACCCGTTCTACCCCCCGAAAGCTCAGTGGTGAACCAGTCGACCTTAGACAAGATGCATGCAGGATGAGAACCATTCCCCTTTCATCTTGCCCTGATTGGTCAACCTCTATTATTTTGTTTAGACTCTAGATAGGATGTGGAAAGAGTCTTGAGCCTGCCTACGGAGCCAAAGCTCATTGAGCTTCCATTCGACCCTGATTCTCCCATCCAGATAAAAAGCTCACCCAACAAAGTCATTGCCGTCCCAACGAATCCACTGATTGATGCCGGTGGTCGCCGGTGCAAAACAGAGGATACGCATAGAGAATCAGATCAGAGGCCAGCAGGAAAGCGAACAGGAACAGATGTCAAGATTTCGTAGTGCGCGCGAGTGGCTTCATTCATTCGAGTTTAGGCATAAGCGATAGCTACTCCACTAGTGGAAGGAGAGTGGGGTCTCGGTTTGCTTGATGACGGCTCCCGTTTCGAAGTGGACCAATCTCTCGCAATGGAAACATCTCCACTAGGGTGTCGCACACAACAGAAATCCAGTGGAAAGGCGAGGTTTGCTCAAGAAGTCTCATTTCAGGGTCTCGTTCGAAGAAAAAAGTCAACCACTCCCTTGTGGAATTGGTACATTCTCGATTCCCGAAAAAACTCGATCTCATTCTACAGCCCTTAATGTCAAACTCTTTCATTCTGATCTGGCACAGAAGGAAAGCGAACAAATGAGGCCGAATAGCCGGTATAGGAGCTGCTATTCCTTCTGTTCCAGTCGTCTAAGATCCCTTCTTTCTCGTTTTTTGGCGGTAGCCCAACCTTCCAGCTCATCTATTAACCCTCGCGAAGAAGAGAAAGCTGTCGAGCAATGTCCCGCGCCCTCGTATATAAGGGACAAAATGTCCATCAACTAATCATGGACAGGTTGAAGAACTCCCCTGCCGCATATAATCTACCATGACAAATGCCCCCACTTTTCCAGCAGGTTCCTGTTTGAAGCCGAACTTGCCCTTTAGGAGGCGTAAACGCCGTCCGAGTGGGTCTATCAAAGACAGTATCTCCTACCAGCTCAGGTATGGTAAAACCGGACTCTGCGTAGGATTTCATGTCAACAAAGTTACCTGGAAGCACATCTATTTGGAGAAGAGACGTGTGAACAAGATCAAGCCAAAACTCAACATTGTCTGGCGCTAACGGAGGCCCTTCCCAGTCTAAACCTGGGTAGGCGACTTCCGATTCTCCTCCCAAGCAGTGGGAGGAGAATCGGATTTCTGCCCGCGTGCCTCAACCTCGAAACACTACACCTAAAGTATGTCAGCCAAGAGCCGACTTCTATATGTTGGTGTAGAAGCGACAGACATTGCGATCTCATAGGTCCAGACGACCACGAAACGTGGGGCTGGAACCCCAGAGGGAGGACCCTCTGGAGTAGGTCAGGAACGACCTCCAAGAGTGAGTCGACAGCACTCTATTTTCGTGCCACCAACCCCCAAAGGGGACGCTTCTTAGGGCGTTCTTCCAACGTCTGCTTGTCGGACTTCGCCCCCGTTCCCGCAGACGAGAGATCCGGTTCTGACTTCACAAGAAGAATCTTGTAAAGTGAAAACGCGGTGAGGTAGAACCTAACCAAAAGGAGGTAAATTAACGTATATATAAGTAAATCGGCCATTAACTACTGGAAGAACACACGGTCAGTCACTACTGGAAGAATGCGAGACACTATTCAGTCCCCGGCCGGTGGTTCCCCATTTATCTTACCTTTAAAGCGACGACCTTTACCTGGGCCTTTACCTGGGCGCCTGGGAAAGAGGACCTGAGTGGGCCTTGCAGGAGGCTGCGGCACTTCAAGAACAGGCTGTGCAGATTCTTGCTCAGTTTCTTCCTGTTTCTTAGAAACCCTCTTTTTCCGGTTCAGTAGTGACTCCTCAAACATATCAGCAGCCAAGACCCAGTAAAAGAAGCGAAAACATGAAAACGCGTCAATTCATGTATATATAAGAGCTCCACCTGCGGACAGGAGCCAATTCCGTAGCGAAAAAACGCGATTTAAGGCATGGGTGGGACACCAGTGATAGGGTGGGACTACTGATCGTAACAGGACTCGATAAGGGCCTATTGCCCTAGGCAAAGGTCATTCTATGTATTGCTTTCGATATACCAATAGACAGCAACTCTTAAGGGCTCTGCCCTTTAGGCTACAGAGAGAGAGAGCTCTGCCCTTAGGCTGCCCTGCCCCTTAGTTGGGTAAGGGAATCGCCCACGCGGGCAATAACCAAATGAATCAATGCGACCAGAACCAACCAATGCACCTGCTGGAATATCGATCAGGCGGCTTCCGCGAAGCGTAAGGGGGAGCCGGGAGCCCATACCATCCCAGCTTCCCCTTGTACGGTTACAGGCCCACCAGGGGCAAAGGCAAAGGACACAGAGCCAGGTGGCAGAGCGAAGGCAGGGAAGTACCTGCTGGGTTTACTCGGGACCAAGCGCAGTGGAGGCACCAACCACAGTTAAGGTAGCGAAGAGAGCACCCACGATGCATATCTCACGCTTTGATAATAGGGGCATGAGATAGCAGTGGGAGCACGGGCATATATTGGTTAAATGGTCACTGGTGCGGTATATCAACCTTTTGTTTCGACGGTTTAGCCCCGGCCTAGCCTGTGTGTGTAAACCTTGCTTGCCTGTGTAGCCAGTAAAGTAAGCCTTGCCTCGATGGCGCCTGTGTGTGGGCGTCCTAGCTCCAGCTTTGTGTCGATAGCCGTGCAGCGAATGGAAGAAATGGAGATGTGCCGCTATCCAGCCTATCTTGATGAACCAGGAGTGGGAAGGGCTGATACCGGTGAATTCAGGAGTTCTTTTGTGCCGCCATCAATTGGATATATTGCACCCGGCCGTTAGTCGCAAAGAAGAGGAAATGGGGAGCTGTCACCTCTATCTGCTACGGCCCTAACGTTCAATAGATCTTGAGAGAAGAAGGAAACGTAGTAGTATTCAAACAGATCTTAATAACCCCACCAACCAAGGGCTACCTAGTAGCTACCTGGACTGGATTCCTCAACCGTGGGAGGGAGGGGGACTCGATATGGGAATGAATGATTGAATCAGCTCGCTCCGGAGTCGATACGGGATTGTCTGTTCCTATTCCCGGTGCGGTGGGAAGGAGAAGTGGTGAATGGAAGGTAATGCGTCCTCATACATCATTCAATCTATCGGGCAATAAAGGGCAGAAGGCGCTAAACAACAGCCTAAGCCATCTTGGTCTCATCCCCACCATTATCTCTTTCTATCGGATCCGAGTCAAGGGTGGCGCGAACGATGACCGAAGCTTCCAGTAATAGATAGGGGGCAAGGGGGACCACTATGGGGTAGGGGGTCTTGCCGGGGCAGGGGGCGCGGCACGCGATGCCCCCGGCGGCGCTACGCGATACCCTGACAGGAGACGGTGAAGGGACTGGCTTCGTCTGCGCTACGCGCTTTCCCTGCCCCCTATCATGGGGCCCTCCCAGCAGGTAGGGGGACTACCCCGTACTGCCCCGCACTGGTGCCGCCCCGTACCACTGACAGGGGACAGGGATTACTTCTACAGGCACGAGTGTTATACTCGGCTTCGACTGACTTGGCAAAGGCTGAATCGGCATCTGCTAGCTAGCGCCAGGATCTATATACCGGATCTCCCAATCGCGACCTAAGAAGAATTGCTACGGTAATACGAATAGAATTCGTCAATCATGCCCGCCAAGGGGCAGTTTTTTCAGCATCGTCTTGCTCTACAGTCGAGAATCCCACGGCTAGAGGAGCGTGAACACCATCAATTAGAATGGTTTCCGTATCAGCCACTTTTGGGGCTGCTTTTTCCTCTTGCTCGGCTTGGCTGCGGGCCTACTACCTCCCCGGATAAGCTGAACAGTCCGCTAAACGTGCGAATGTATAGCGTGAGTGCCCTAATTATGGCATATCCCAATTCCATTGCACGTACGGGGCCGTTCAAGCGCGGTAGCTAGGACCCCAACTACTGGACCCAACTAGCCCCGTCTAAAGGTGCAGCTTAACCCCCTATCATCATCAAGGGCGGGCGAAGCCCGCGAAGGCGGGGCTTCCCCGCCTTCTAGGTCGAAGCCCCGCCTTCGGCGGGCCTGGCAATCCTTCTTCTCCTTTGCGGACCTTGGAGAAACCCGCTCTTCCGCGTCTAGGGCGCCGGTCGTCAAAGGCCTAATGCGCGGGCCAGTAGCGAGGCGGCAGGGCATCCATTGCACGAAACACAGGCTGCCGCCAGCAGCGAGAGGGTGCCTAGTAGGCGCAAACCGGCCAGGCGTTGCGGGAGTGGTACCGACTTTTCCCGCGCGCTAAAGGGGAGCTCCCGTTTCGAGGCGGGAAAAGCCCCCGCGGCCGCCCTCTGGGCAACCAAAACCTTTTGAAGATTGAAAAACTCGTATATAGCGGGCGGGTTGAACACTTTTGAAAGCCCAGGTCGATTAGGCCAGGGACCTGCTAGGTTCATTTGCTAGTAATTCAGAACCCACGCGTTGGTACAGGGGCAGGGGGGCGACTTCAGGAGCCCCCGCCCTAGGGCGCGTAGCGCTTCCCGGCCGACGGACGCTTGCGTTTTCCCGCTTCGCGTTTTCCGACCGGGGGCGCCCCCTGTCCCTCCTTAGTACCTATAAGGATTCCATGATACGGAGTATTCGAGAGGCAGGGAAAGATATCGGTGGGCACTATAGTGGATTCCATTCGGGTAGAGGATAAAGTAATAAGTTAGGCAAAGGTCTGTCTTATCCGGGGGCTCGATCAAAAGGGGAATAGTTCGGGGTTGAATTACTTGATCGACCCCTCAGCCTTCATACATAAAGATAGGGGCATGAATAGGCAATAAAACTAATGATAAAACGGTGTGTGGTGGGCACTATAGTGAACTGCTCGCTCGGTACATGCGCCTTCCTCGTAGCGCCTTCTTCTTTCCCCCCCCTTAGAGATAGGGGCGGGGGGCCGTAGGCCCCCCCGGGCTGGCCCGTAGGGCCAGCCTCGGCCTCCTTCCTTCGTGCCTCCTTCTCCATCGCCCCAAAAGTTCACAGGAGAGGAAATTAGAAAGTAAATAAACTTCATGATCGTTGCATTACAGAGGCCCCTCGCACCCTATCCAGGTAATTTAGTGAATAGAAGGGGGGCCTAAAGGTCGAGTTACCTTTAGGCAGGTCCCCCCCCGATAATTCAGAGTCTTTTTAGTCAATGGAGTCGCGCTTCCTCGAGATCCTTGATCGAAGGCACGGAAGCTCGTATGATCGAATATTGAAGCAATAACTCAATCTATGTGATGGCCGTCAGAAACAATGCAGGGAGAACAAGGCGGCGGTCACCGCACCGACCAAATTTGTGAAGGCCTTCAGTGCCTCTCCAGTGACAGCTTCGGTTTGATGATAAGAATACGACTTCTTATAGCTCCCCCCTCGCTGCTCGGATCTATAGTGGCAAGAGCCCGATGTTAATTCCTTCGCTACGCTTTTGCGACCTTCCTTCGTGACTTCTGCCTTTGTTCATTCGCGCCTACGGCAGTCCCGGTCAACTTCGGCTTCCCCCTAGCGGCGCCCTGCCACCAAAAGAGTGAAGCCCCGGGACAGCTAGGGCCGTTCGGTCACCCATCCCCGAGAAAGGGCATTTATGCGGGAAGCGTAGCTTCCCCGCTCGGCCTACGTACGGGCTATTTGACTTTGCCTTCAATTAGGGCCTGATGATGCTTGGGGAGTAAGGCGGCTTCCGCGAAGCGGAAGACTCTAGTGGAAAACGCTGTAGCGTTTTCCGGCCTTCTGCGCTTCTCCCTTCCGCGCTTCCCCTACCCTGAGCTTCTGCGCTTTGTCTTTCTCGTTGTTCCCTCCCGGCCTTCTGCGCTTTGCCCTACCCTGCTGAGCAAAGTAGCTTTGCCTTCCGCGTTTCTCCGGACCTTGAGATTGCTTGCTTGCCTTCCGCGCTTCCTCCTACCTTGAGCTTCTGCGCTTTCCCCTTTACCTTGAGCTTCTGCGCTTTGCCTTTCCGGGGGCCTGTAGCGCTTTCCTATTTACGCGTTTGAGAAGGGGGGCGGGCGCCCCGCGAAGCGCGGGAAAGCGCAAGCGTTGCGCTTCGCGCTTTCCCCTTTTTAAGAGAAAGGGGAAGCGCCCTTGAGCTTCTGCGCTTTGCCTTTCCGGGGGCCTGAGTCTCCTTGTAGGATCCTGAAATCTCATGAGATAAATAAGCAAGCAGAGAAAGAGAGAGAGGCGCTCTTCGAGGATGAGCAAGAGAAAGCAGCACAGTCTGTCCAGTATGAAATTCCTGTGGATTTATGGGCAGACGTTCCCGCTCAAGGAGATACGTCAGATAGCAACGGTACCATTTCCGGTCTTTCTGATGATAGCTCAAGGACCCACAATTGTTCATAAGGATGAGAAGACAGATGAGAAGGATGTCTGGCGTCCTATTCGACGGGAAGAACATCAACGATGGGAGCAGTCAAATCTTAGCCGGGAGATTGAACTAACTACTGATAAAAAAGATCGAAGAACAACGCAAAGTTGTTGTTCCGCGGGCTAGCAACAACGCGCTCGCGCGCTCTTCGTCTGCTTTTTGTTTAGCTACAAGTTTTTCCAGAGATTCTTTCATCTCTTTCAATAATAGTTACTGAGTCTCCATTTCCGTTATAGTGGGGTTGTTGTCTTGACATTCATAATAATTTGGTTTTGTGAGGGTTTTTTGAAGGGTGGTGGAGCCCCCGGGGAAGCGCTAGCGCTTCCCCGGGCTCCTTCGTCGCCCCCTTTCATATCATTTACTTGATTTTCCAAAGCGGAAGCGCTCCGCGCTTCCCATTCACGAAATTGCGTAAAATAGAAAGATGGCCACAATAATGCCAAAGGGGCGGCCAAGCCCGCAAGCAAGGGCAAGGCACGGCCGCCTGGGAAGCGCTTGCGCTTATTCTTACCCACCCTACACATTAGTGCCCTTCTCTCTTAGGGGGACGTGTGCCGATAGGCACGGGTTCTTTGTGGGCCGGCCTGGACGTGGCCGCCGATAAGCACGGGCTAGCGGCGCTCGTTGGAGGGTGCCTGCCGGGCTAGGCAGCCTCACCTGCTAGGTGCCTCGCGCTTCCCCTTTGAAGAGAAAAGGGCGGAGGACGTGTGCCGATAGGCACTTCAAAGGGCTCTGCTTCCCCTGCTTGCTCACTTGGTGAAAATGGTAAACACGACAGACTTAAAATCTGTTCCATTGAAAGGTTATCGGTTCAAGTCCGATAGTGAGCATACTTGCTTGGTTCAATTGGCCCTTGCCACCGAGATGGGTAGACAAGACTTTTTGAGCCGGTCCCATTCCAACCGATGATTCTCACTCTATATCCAGTCGCAAGTAGTACGAATCGATCCCCTAATAGTCTTGGGCCATATCGGATCCGAAGGAGCGTAGCGGGGAGCCGGAAGCGAGTATAACTCAATTTTTACCGGCCGGGGGCAAGCCTCTTTCTCTAGTTTTTTCGGTCCTTTATTAATATAGCGGGGAATTAGCAAATTAGCCAATCTTTTGGCTGATTCCTTTCTATTTCGGCACCTACTTTTGCTAATTCTTCGCTAAAACCAACCGGGGAATTAGCAAAAAAGAAAGTCGGGCCGGGGAATTAGCAAATCACTCTCGGCATACCCGCACTAGCGAAGATCCCCTCTCTCCCTTTAGCGAAAACAACCTGGCACTCTATCTCTCCCTCTCTCTGTCACTCGGAGTATTATCAGTGGCGGGGGCGGAATTTCCCCGGTGTGGGTTTGGTAATCCAGACTCGTTTAAAGGCCGAGAACTCCCATTTCCCCAGGCGTTGCGGGATGGGCATTTTCAACTTATTTAAGAATACCTCCACATAAGAGAACCATATCTAAATCCCATCTTCTGCATCTTCTTTTATTTAGGCACTTTATGGAATCCACATTTTGGCTCCGCCCCAAAGCGGAGGCGTAACTTCGTGGGGGGTTCCAACCTTTCCACCCTTAACGTTGCTCCGTAAGGGAAAGGGGGCCGGCCACCGTAGTGTAGGCGCATATACCGTCCCCCGCCCCACCGAGAACCGTTAGTCCAGGCCCGTAAGCTCAACGCGATTACGGATCCATAAAGCCCAGCAGCACGCCCAAGACGCACTGCGGCCCGCCCGTAAGCTCAAAACGCAGGCTAGCACGCTCACGCACTAGACCCGCCCCAGCGCTCGAAACGCGATAGGCCTCATAATAGAGCCCAGCAGCCCGCTCAAAACGTGATAGGCCAGCCAGGGCGCGTAGCGCTACCCGGCGCGGCCCCTGCCGCCCGCCCGCCCGCAGCACGCTCAGAACGCACTACGGCCCGCCCACGCTCAGAACGCGATACGGGCCCATAAAGCCCGTAAGCTCAAAACGCACTACGGACCCAACGGGAGCAGAAGGAGAAACCTAATCTACAGAATAGGCCCCCCGATCCGCACCCGTAAGCTCAAACGACTACGAACCCGGCCCGGCGCGCTCGAGCGAATACTGGCCCGGCCCGTAAGCTCGAAGCGCAATACGGACCCATAATGTCCAGCACGCTAAAACGCACGGCCCAGCGAGCGGGAACCTGATCTAACAAAATATAGGCCCATTCCCAGGCCAGTCGCCATCACCAAGGGTTTCCCATGCCTTAATGGGCCGGGCGCGTTAGCGCAACCACTGAGGGTAGGGGGGTGGATGCCGAGGCGGCAAAGCCGAGGACACACCACGTAGGTGGGCTATCGTCGATTATAGACATGGTTTGAGAAACGAAATTGAAATGGTTTGACTCTGACAAGAGGAGAGGCTGGGCCAACTCGATACTTTAGGGACTAAGCAGAGTCAAAGAGCAAGGAAAGCTAGCTCCCGCCCGTTCCTGCAACTGTGCCCCTTCTTCCCGTTAGCCGGCTGCTTTCTTTCAAAGGCAAACTTCTCTTTGCCAGGGAAGCGGGGGAAGTGGACTGCCCTCAGGGCAGTCCACTGACA
>Contig137+283118441_3
CCCCCGCTTCCCGGCTTCGCCAGGGAATTTACCCGACCCCCCTCGCCGGGGGGTCGGGTAAATTCCCGGCTTCGCCCCTCCCCCTCTAGATCCATGGTTATTTGAGGTTTTTGTCCTCAAGCCTTGGCTGAGGATTCGTCTGCCTTAGATAGCCAGATTGGCGGCAAGGGCTGCCGTGCGGGCCAGCCTAGCCTGGATACGAGCCTGGATAACTACGCAACTCCCGTGGGGGCTGAGAGGCCCCAAAACCAAAAAGGGGAATCGTAGTAAACTTATATATATAGGACTTATTACCGTCATTGGGATAGGTTGAAGGCATTATCTGGGAAGCCTACCCCTCCATTAGTCCAGCCCTTGACCGGGCCTCACAAATGGACTCTCTACTGCGGAGACGCAGAGAGAGTCGAGGCGGGAAGCCGCGAAGGCGGCTTCGCCTTACTAGCCTCAGGTCAGAGCTGGGTCTAGGAGGGAGGTTCCAGTAAGTAAGTGATCTTAACCTTACTTCAGGTGTTTTCCCAGATCTAAGTATCTGCGTGCATCTGAGCTTCGGCCCGGCACGGAACCGGCCAGTCAGCAAAGAAGTTGGGCAGCCGGCAGGGCTGACCCACGTTGAATGGGCTCCCCCAACGCTCTGAACAGGTGCAAACGTGGTCTTGGGTGGATCTGCCCACCTCAATACTGTTTGCCACACCTGCGCAGACTGCCTCCACATAGCTCCCTAAAATCCAGATATATGCTCCAATGGGCATACTATCCGTGGCCAAGGACAAGTCAAAACAGTACATGCGCTATCCTTTGCGGGACTTTCTTCGCCTCAACAGGTCTTACTTTCTTGTAAGTACCATCTTGAGTAATCCCGGTCGGTAAAGTCATAAGCCAGTCATGTACTTGTTTAACAGCCTTTGCCTATATATAGGGTCGACCACTGCAAACACCCTCACTTTACCTGATTCCACCTCGAAACCCAAGCTGGTAACCGGAGTAGGCATTGCTGCTACCCCCGGATCCGGGCCTAGTGTGGGTAACCCTAAGGCTTTAAGCTCGGATAACCAGGTAAGGAAACAGGAGGCATCCTCTTACTCAAGGCGAAGCGTAGCCGACCAGAGTCAGCAATAGCTCGCTTGAGCATCACTGAGCACGTCTTCAACCATAAGGTAGTAAACAGTGACCCATTCGTTCGAGACAAATGGGAAAGATGCCTAGCGATCCTCGCTGACATCACAGCTAACTCCTGCCGAGTGTCTTCGGTTGACCACTGCTGCGAGCCGTAATTTACTCCATTTTCGCAGTGATCTAGGGCGCCCGACGCCACGTGACACGCCTGAGCACTGCAACGATCCGGAAGAAATTATTAATGGTGCAGTGAATCAGTTTAAGTTAGATGAACTACATGCCACATGTTGGTAAATTTACCTTACTTTCATTCTCCGAAGAAGGCGACTCCCTGCGTTCCCTTTCGGGTAGTGTTCATAGTCGGAAAGAATCGGTGTTGAGCACAATTGTGGAAAACTAGGCCGGGTCACTAGCGTGCCCCGGGTAAGCGCGTAGCGCTTACCGGCCCATTATCTCCTCTCCCTATCGGTCGAGTGGCCCGTCCCCCTTTCTCTTAAAAAGGGGGGAGAAAGGCGGGGCGCTTCCGCCCCTTTTTGGAAGAGAGGGGGCGGAAGCGACCGGGAAAGCGCGCGCTTTCCCGGGGGAAAGCGCGCGCTTTCCCCCCGTAGCCCCGGGTATGGGGGACCCCCCCCACTAATTTTAAGAGATAAGGCACCATTCGCGTGAAATCAAGTAAATAGAAAACTTTGGTTTGTTCTTTCGCGTTGTCCCTTTCGTCTAGAGGTTAGGACATCGTCTTTTCATGTCGAAGACACGGGTTCGATTCCCGTAGGGGATAATTAGAAACTGCCATAAAGGCACTATCAGCTTAAGCGAGTTTTTTTTGAATTGCGTAATATTTCAATACGCTAACGCGGCCCCCAAAACAAACCCTTTATTAACCGGGCATACGCGCGCGGCGCCGGACGCTTTTCGGGGGATCGCTACGCATAAACTCCCGGCCCGTGTGGCCAGGGGAGCGGGGACCTACCTACCCGGCAAAACTAAACAAGGAGGAACTAGTCTGTCCTCCTGGGTAGGGGGAGCTTACAGGGGGCACGGGAGCCGGGCCCCCCAGGGACACTAAGGGTAGGGGGACCCGGGCCGAAAGGGTACATACACTCTGGGGTAGGATATGCCTACGGGTCCCGGGTACACTCTGGGGGTAGAGGGTCCACGTAGGGTCGGGGGACCATTCTATGCTACTAAATTTTCTATTGAAACCTCTTGTCGAATCTTGAGAATGTGCAAGTAATAAGAATTTCAAAATTGACCAATTTTTCTCAGTTTTTCAATGGGCAATAAAACGCGTTTACGCGTTTTATTGCGGGGAAGCGCGGAGCGCTTCCACTATGGTTCCTCCGTCCGCTCCGCCAACCTTCGAAAAGTCAGCTAGGTCTCCACTACCCCTACAGGGCCTTAAATGAAGGTTACTCGCACCTTTATTCAAGTTAGGAGTGGCGTGGCCAAGTTCACCCTACCACCTTTTACAAGCCAAGCAATTCAATGCGGGCTTGCAAGCTTGTTCGATGGCATGCATGCGCTGCATGCTTGCTTTGCTCGATGGCATTCGCCATCAGCCAGCCATTCTGAGTCATTCGTTCGAAGCTGTACGCGTACAGCGCTTCTGTAAACACATCTATGGAACAACTTCATACGAACAAAAAAAAACCGGTGATGGGTCGATCAACCAATTCGATCAATTGGCTCCCGATATTGAGAAGACGGCTCATTTCCCAAGATCCCCCAACCCTGACTTTTCTAGCGAAGAAATAGACTTTATGTTTGAGTGTTTTGCGTAGAGGTTAGTGCTTTAATGAGAGGAACGAACCGATAACCTAGAGAAAGCGTGAACTGCCTTTACAAATCTTGATGTGCCCTATCCCACGGCGCCCTTATCATTAGTGCTTGTAGGGACAAGGAATGGTATTATCGATCGAACCTGGGCATAGACTTTCGGGCCTCCATGAAAACGGGAGTGGGGACGAGCAGTAACAACGCCCAATGCGGAATTGGGTGCTTATCAGTTGCCGGTTCACGAAGGTGTTCCAGTTGTGCTTTCTCGATTTCCTGTGGTTTTTCCGTGTGGTACGCTCTCAAATTACCACAAAAAAACGCGCTTCACTAAAATATTCGCCCGGGAAAGCCCCGGGGAGGGGGCCTACCGGATTACCCCCTCCCCGGGGCGAAGGCCGGAGGCCTGAGCTTTTTCCTTCTTCTCGCTTCGAAGTGGAAACGCTCCGGCTGCCTCCGCCCGCTTTTCGACCCCCTCCTGCTCTTTGGTCACGGGGGCCCCTTGCCCAGTAATTGAATTTGCTGCAAAATCAGACAGGCAACACAGAGCTTTTCAATTCAAATTGGAATAGATAGGAAAGTGAGACTTCTCCATCTCCCCATCTTCGCTAGCTGCGGGTGGGACACCCTACACCAGCGGCCTACACCAGTGAGCAAAAACTCTCAAATCAGTTCACAAAAAGGCGGGTCTTTTGCCGCCAGCAAAGAAGTGTTCTGAGCGTGGCTACACACCTGGTCGACTGATACCGATCACAACAACGCAACTGACCACGTAGCGCTACGTGGACGTCGAGTGTCCTTTGGTACGCGCTACGTGGCGCGCATACTAGCCCACGATCTTTAATCGCGCAGGCTATGGCCTATCTATCGGATAATCTTAGCAGAAGGAGCGAAAGCGATGCGGGGAGTCTGCTGTCTACTATACACGAAATTACTCTCGCCTATCGGCTCGAGGGCTTCGCCGGAATCAGTTGCTACCCTCTCCCTTTGGTCGAGTGGCTTGGCCCCTGTGGTGTAGAGAAGCGGAGAACCCTTAGGTTGCTACGTGATGAGGGGACGTAATTGCATTCCCGCTCAGAAAATAAGCTGCTGGCTTCCGGAATAATTATTGGGGAATCAGCCAATTCCATGCGGAGAAAAAGTGCATTCCGCACCAGAATAATAATAATTCATGAAGACCAGAATTTTCTTCATGAGTGGGTGGGCGTCCCGCCATCAATACGGGTTGGCTCGAGCCAGCGGCTGATACTAATGAATGTTCTTAGGCCTAAACCAACTATCATACCACGGGGCCCCAKTCCCTGGTATATAGGAGCTTGGGCAAAGAAGAAACGGGGGACTAACCCAGGCGTCGCGCCCGACGCCAGGCACTCGGCCTTACGGGAGAGGGTCTGAAAGACACTCGACCAAACCGCGTAGCGAAAAAAACAAAACCGAGCCCGGGACTATTAGAAGGGGAAGTTACCTCTATACGGCGGGGAGCCTAGGCGTGGCCGGAAAACGCKWMGCGTTTTCACCGCAGAAAGAAAAAGCCAATGAAACAAGGCCGGGGCGCGTAGCGCCCCGCGGGGAAAACGCGGAGCGAAAAGGGAGGCCGAAGGCCGGGGACCCCCCGTGCCGGGGGGTCCCCGGGCTCCTGTTCCTCGCTTCGCTCGGCAGGACCCTGGCTCGGTATCGCTGGCCAGGGCCGAAGGCCGGGGAGGGGCGGAGCCCCTCCCCGGGCTCCTTCTCCTCGCTTCGCTCGGCTGCACCGGCTTCCCTTTCCTCGCTTCGCTCTTAGGAACCTTGCCAGGAAAGGACCCAGGCGCCCTACCCAGACAAGCACGACAGGAGGAGGTACCCAGGCACGGAGGCTCGCTGGACAGGGCCGAAGGCCGGGGAGGGGCGGAGCCCCTCCCCGGGCTCCTTCTCCTCGCTTCGCTCGGCTGGCTGCTCCTCGCTTCGCTCGGCTGTCAAGGGACGAAGGCCGGGGAGGGGGGGACCCCCGTGCCGGGGGTCCCCCCCAGCGTCGTGTTTCCTCATCGCGAAATTATCCCCTGCTACAGGTGCTGCTATGGAGTCCATCACCAGCAGGGGATGCTGAGCTGAAGCTTGAGTCTGGGCCTCTCTATTTTAAGCTAGGGGCTGGCCCTGAGCTTAAAATAGAGCTCACACAGATTGTGTCTTCTGAGCATATTGATGCAAATTCCTCCGAGATACTGGTTGGACTTTAGAGATTCATGGATGTGGTAGATTTGTCGAAGTGAATTGTGCCAAAGACTTGGCGTATGCCTGGTAGCTTATAGAGGCTGCTTTCAATTCATGCCTATCTTGATCCCCGCTTTGCCAGGTCGGGTGGAGGGATTTAGAGGCCGGGGAGGGGCTCCGCCCCTCCCCGGGCGGTATATCATTCTTGAAGTTTCGGAAAGGTTGTCGCGCTGCCGAGTCCACTTCTGCAGCAGATGGGTAGCCGAGTCCTACGTTGTTGCTTCAGCGGAGGTGATTGAGAAGGAGCCGAGTCCGCATTTGAGTCCGGAGCCGTAGCCACCCGGGCCGAGGCCGCATTTGAGGCCAAGGTAGCCGAGTCCCCAGCAGCTGCTTCAGCAGAGGTTTCTCAGGAGGGAGAAAGCTAGTAAGGCGCTTCTTTCTCGACTTCGTTCCTCACGCTTCCCCCATGGTTATCGATAGATCTTTCGATTGGTTTCTTACAAGTATGCTTCAGTCAAGTACTCATTAGCAAGAATACGGCCGGGACCCCGATAAGCGCTTTGGGCTGTGTGCCCGCATGGCCTGCCTAAGCTGCACCCGCCTGCCAGGGGTGACCGGTCTCTAGGAGGGCAATCGCCCCGACCAAATATGTCTTACCAAGCATAGCGATATGCTCGCTCACCAAAAGAAGGAAAAGGAGAACACGCAGATGTTTACAGTGGCCCGGGGATGGGGGACAGGGGGGTCCCGGGGAAGCGCGTAGCGCCCCGGGACCAGGGTACAGCGCGTAGCCCAGGGCGGCGGCTAGCTCGAGAAAGCCCGGCTTTCTCGAGCCGGGGAGGGGAAGCGGGGTGGACTGCCCTGMSGG
>Contig138+525309761
[truncated: 17,012,129 more chars]
