# Supplementary material for: Organellar phylogenomics of Ophioglossaceae fern genera
Source: Front Plant Sci. 2024 Jan 15;14:1294716. doi: 10.3389/fpls.2023.1294716 (PMC10823028; doi:10.3389/fpls.2023.1294716)
Supplement: Supplementary file 2 [file DataSheet_2.zip › Supplementary file S1/mitogenome/gff/Mankyua_K.-J._Kim_et_al.gff]

##gff-version 3
##source-version geneious 2020.1.1
##sequence-region	Contig01+24732971	1	29090
Contig01+24732971	Geneious	CDS	20393	21973	.	+	0	Name=atp1 CDS
Contig01+24732971	Geneious	CDS	25236	25787	.	+	0	Name=atp4 CDS
Contig01+24732971	Geneious	CDS	24423	24782	.	+	0	Name=nad3 CDS
Contig01+24732971	Geneious	exon	8856	8914	.	-	.	Name=nad1 exon 5
Contig01+24732971	Geneious	exon	27124	27148	.	-	.	Name=rps1 exon 1
Contig01+24732971	Geneious	exon	20958	20979	.	-	.	Name=nad5 exon 3
Contig01+24732971	Geneious	tRNA	8382	8467	.	-	.	Name=trnL tRNA
Contig01+24732971	Geneious	tRNA	19572	19657	.	-	.	Name=trnS tRNA
Contig01+24732971	Geneious	tRNA	19054	19132	.	+	.	Name=trnW tRNA
Contig01+24732971	Geneious	tRNA	1875	1950	.	+	.	Name=trnD tRNA
Contig01+24732971	Geneious	tRNA	19595	19668	.	+	.	Name=trnD tRNA
Contig01+24732971	Geneious	tRNA	9858	9930	.	+	.	Name=trnfM tRNA
Contig01+24732971	Geneious	tRNA	4958	5026	.	+	.	Name=trnF tRNA
Contig01+24732971	Geneious	tRNA	20042	20110	.	-	.	Name=trnV tRNA
Contig01+24732971	Geneious	tRNA	13580	13641	.	-	.	Name=trnfM tRNA
Contig01+24732971	Geneious	gene	20393	21973	.	+	.	Name=atp1 gene
Contig01+24732971	Geneious	gene	25236	25787	.	+	.	Name=atp4 gene
Contig01+24732971	Geneious	gene	24423	24782	.	+	.	Name=nad3 gene
Contig01+24732971	Geneious	gene	8382	8467	.	-	.	Name=trnL gene
Contig01+24732971	Geneious	gene	19572	19657	.	-	.	Name=trnS gene
Contig01+24732971	Geneious	gene	19054	19132	.	+	.	Name=trnW gene
Contig01+24732971	Geneious	gene	1875	1950	.	+	.	Name=trnD gene
Contig01+24732971	Geneious	gene	19595	19668	.	+	.	Name=trnD gene
Contig01+24732971	Geneious	gene	9858	9930	.	+	.	Name=trnfM gene
Contig01+24732971	Geneious	gene	4958	5026	.	+	.	Name=trnF gene
Contig01+24732971	Geneious	gene	20042	20110	.	-	.	Name=trnV gene
Contig01+24732971	Geneious	gene	13580	13641	.	-	.	Name=trnfM gene
##sequence-region	Contig02+117677	1	515
##sequence-region	Contig03+1515	1	509
##sequence-region	Contig04+1509	1	492
##sequence-region	Contig05+2492	1	302
##sequence-region	Contig06+3509	1	825
##sequence-region	Contig07+1227	1	652
##sequence-region	Contig08+1202	1	1786
##sequence-region	Contig09+448901122	1	492
##sequence-region	Contig09+448901122_2	1	500
##sequence-region	Contig10+21787	1	405
##sequence-region	Contig100+2227	1	31299
Contig100+2227	Geneious	exon	8806	8830	.	+	.	Name=rps1 exon 1
Contig100+2227	Geneious	exon	7145	7169	.	-	.	Name=rps1 exon 1
Contig100+2227	Geneious	exon	10556	10580	.	-	.	Name=rps1 exon 1
Contig100+2227	Geneious	exon	1260	1281	.	-	.	Name=nad5 exon 3
Contig100+2227	Geneious	exon	6901	6922	.	+	.	Name=nad5 exon 3
Contig100+2227	Geneious	gene	3255	3328	.	-	.	Name=trnF gene
Contig100+2227	Geneious	gene	13287	13360	.	-	.	Name=trnA gene
Contig100+2227	Geneious	gene	20097	20169	.	-	.	Name=trnH gene
Contig100+2227	Geneious	gene	14040	14112	.	+	.	Name=trnF gene
Contig100+2227	Geneious	gene	26168	26240	.	-	.	Name=trnH gene
Contig100+2227	Geneious	gene	15493	15558	.	-	.	Name=trnV gene
Contig100+2227	Geneious	gene	23045	23107	.	-	.	Name=trnG gene
Contig100+2227	Geneious	tRNA	3255	3328	.	-	.	Name=trnF tRNA
Contig100+2227	Geneious	tRNA	13287	13360	.	-	.	Name=trnA
Contig100+2227	Geneious	tRNA	20097	20169	.	-	.	Name=trnH tRNA
Contig100+2227	Geneious	tRNA	14040	14112	.	+	.	Name=trnF tRNA
Contig100+2227	Geneious	tRNA	26168	26240	.	-	.	Name=trnH tRNA
Contig100+2227	Geneious	tRNA	15493	15558	.	-	.	Name=trnV tRNA
Contig100+2227	Geneious	tRNA	23045	23107	.	-	.	Name=trnG tRNA
##sequence-region	Contig101+1492	1	31564
Contig101+1492	Geneious	exon	9071	9095	.	+	.	Name=rps1 exon 1
Contig101+1492	Geneious	exon	7410	7434	.	-	.	Name=rps1 exon 1
Contig101+1492	Geneious	exon	10821	10845	.	-	.	Name=rps1 exon 1
Contig101+1492	Geneious	exon	1525	1546	.	-	.	Name=nad5 exon 3
Contig101+1492	Geneious	exon	7166	7187	.	+	.	Name=nad5 exon 3
Contig101+1492	Geneious	gene	3520	3593	.	-	.	Name=trnF gene
Contig101+1492	Geneious	gene	13552	13625	.	-	.	Name=trnA gene
Contig101+1492	Geneious	gene	20362	20434	.	-	.	Name=trnH gene
Contig101+1492	Geneious	gene	14305	14377	.	+	.	Name=trnF gene
Contig101+1492	Geneious	gene	26433	26505	.	-	.	Name=trnH gene
Contig101+1492	Geneious	gene	15758	15823	.	-	.	Name=trnV gene
Contig101+1492	Geneious	gene	23310	23372	.	-	.	Name=trnG gene
Contig101+1492	Geneious	tRNA	3520	3593	.	-	.	Name=trnF tRNA
Contig101+1492	Geneious	tRNA	13552	13625	.	-	.	Name=trnA
Contig101+1492	Geneious	tRNA	20362	20434	.	-	.	Name=trnH tRNA
Contig101+1492	Geneious	tRNA	14305	14377	.	+	.	Name=trnF tRNA
Contig101+1492	Geneious	tRNA	26433	26505	.	-	.	Name=trnH tRNA
Contig101+1492	Geneious	tRNA	15758	15823	.	-	.	Name=trnV tRNA
Contig101+1492	Geneious	tRNA	23310	23372	.	-	.	Name=trnG tRNA
##sequence-region	Contig102+3152	1	4798
Contig102+3152	Geneious	exon	899	920	.	-	.	Name=nad5 exon 3
##sequence-region	Contig103+259604292	1	5787
Contig103+259604292	Geneious	gene	1591	1671	.	+	.	Name=trnL gene
Contig103+259604292	Geneious	tRNA	1591	1671	.	+	.	Name=trnL tRNA
##sequence-region	Contig104+36464	1	5446
Contig104+36464	Geneious	gene	1250	1330	.	+	.	Name=trnL gene
Contig104+36464	Geneious	tRNA	1250	1330	.	+	.	Name=trnL tRNA
##sequence-region	Contig105+1858	1	3544
##sequence-region	Contig106+9533521	1	2624
##sequence-region	Contig107+0243525601	1	28235
Contig107+0243525601	Geneious	gene	26181	26253	.	+	.	Name=trnV gene
Contig107+0243525601	Geneious	gene	15283	15354	.	-	.	Name=trnN gene
Contig107+0243525601	Geneious	tRNA	26181	26253	.	+	.	Name=trnV tRNA
Contig107+0243525601	Geneious	tRNA	15283	15354	.	-	.	Name=trnN tRNA
Contig107+0243525601	Geneious	exon	13382	13440	.	-	.	Name=nad1 exon 5
Contig107+0243525601	Geneious	exon	7213	7247	.	-	.	Name=rps1 exon 1
Contig107+0243525601	Geneious	exon	15983	16007	.	+	.	Name=rps1 exon 1
##sequence-region	Contig109+4221	1	4163
##sequence-region	Contig11+2186	1	232
##sequence-region	Contig110+23544	1	464
##sequence-region	Contig111+1518	1	7406
Contig111+1518	Geneious	exon	5157	5181	.	+	.	Name=rps1 exon 1
Contig111+1518	Geneious	gene	2980	3042	.	-	.	Name=trnfM gene
Contig111+1518	Geneious	tRNA	2980	3042	.	-	.	Name=trnfM tRNA
##sequence-region	Contig112+2505	1	4749
Contig112+2505	Geneious	exon	1958	1979	.	-	.	Name=nad5 exon 3
##sequence-region	Contig113+1252	1	18298
Contig113+1252	Geneious	exon	13755	13779	.	-	.	Name=rps1 exon 1
Contig113+1252	Geneious	gene	2089	2177	.	-	.	Name=trnS gene
Contig113+1252	Geneious	gene	1715	1787	.	+	.	Name=trnW gene
Contig113+1252	Geneious	tRNA	2089	2177	.	-	.	Name=trnS tRNA
Contig113+1252	Geneious	tRNA	1715	1787	.	+	.	Name=trnW tRNA
##sequence-region	Contig114+259385541	1	4098
Contig114+259385541	Geneious	CDS	1944	2729	.	-	0	Name=cox3 CDS
Contig114+259385541	Geneious	tRNA	848	928	.	+	.	Name=trnL tRNA
Contig114+259385541	Geneious	tRNA	963	1027	.	+	.	Name=trnH tRNA
Contig114+259385541	Geneious	gene	1944	2729	.	-	.	Name=cox3 gene
Contig114+259385541	Geneious	gene	848	928	.	+	.	Name=trnL gene
Contig114+259385541	Geneious	gene	963	1027	.	+	.	Name=trnH gene
##sequence-region	Contig115+24174	1	152
##sequence-region	Contig116+214916022	1	14840
Contig116+214916022	Geneious	exon	4913	4973	.	-	.	Name=nad1 exon 5
Contig116+214916022	Geneious	gene	2661	2737	.	+	.	Name=trnE gene
Contig116+214916022	Geneious	gene	6887	6962	.	-	.	Name=trnfM gene
Contig116+214916022	Geneious	gene	8315	8388	.	+	.	Name=trnP gene
Contig116+214916022	Geneious	tRNA	2661	2737	.	+	.	Name=trnE tRNA
Contig116+214916022	Geneious	tRNA	6887	6962	.	-	.	Name=trnfM tRNA
Contig116+214916022	Geneious	tRNA	8315	8388	.	+	.	Name=trnP tRNA
##sequence-region	Contig116+214916022_2	1	2694
##sequence-region	Contig117+268957871	1	25759
Contig117+268957871	Geneious	gene	8789	8879	.	+	.	Name=trnQ gene
Contig117+268957871	Geneious	gene	8359	8434	.	+	.	Name=trnfM gene
Contig117+268957871	Geneious	gene	5318	5389	.	-	.	Name=trnE gene
Contig117+268957871	Geneious	gene	3283	3354	.	-	.	Name=trnN gene
Contig117+268957871	Geneious	gene	242	313	.	+	.	Name=trnE gene
Contig117+268957871	Geneious	gene	1435	1506	.	+	.	Name=trnE gene
Contig117+268957871	Geneious	gene	18420	18486	.	+	.	Name=trnD gene
Contig117+268957871	Geneious	gene	12049	12113	.	-	.	Name=trnN gene
Contig117+268957871	Geneious	tRNA	8789	8879	.	+	.	Name=trnQ tRNA
Contig117+268957871	Geneious	tRNA	8359	8434	.	+	.	Name=trnfM tRNA
Contig117+268957871	Geneious	tRNA	5318	5389	.	-	.	Name=trnE tRNA
Contig117+268957871	Geneious	tRNA	3283	3354	.	-	.	Name=trnN tRNA
Contig117+268957871	Geneious	tRNA	242	313	.	+	.	Name=trnE tRNA
Contig117+268957871	Geneious	tRNA	1435	1506	.	+	.	Name=trnE tRNA
Contig117+268957871	Geneious	tRNA	18420	18486	.	+	.	Name=trnD tRNA
Contig117+268957871	Geneious	tRNA	12049	12113	.	-	.	Name=trnN tRNA
##sequence-region	Contig118+476820321	1	1491
Contig118+476820321	Geneious	gene	557	630	.	-	.	Name=trnR gene
Contig118+476820321	Geneious	gene	767	837	.	+	.	Name=trnfM gene
Contig118+476820321	Geneious	tRNA	557	630	.	-	.	Name=trnR tRNA
Contig118+476820321	Geneious	tRNA	767	837	.	+	.	Name=trnfM tRNA
##sequence-region	Contig119+24753	1	1150
Contig119+24753	Geneious	gene	216	289	.	-	.	Name=trnR gene
Contig119+24753	Geneious	gene	426	496	.	+	.	Name=trnfM gene
Contig119+24753	Geneious	tRNA	216	289	.	-	.	Name=trnR tRNA
Contig119+24753	Geneious	tRNA	426	496	.	+	.	Name=trnfM tRNA
##sequence-region	Contig12+1405	1	577
##sequence-region	Contig120+125760	1	506
##sequence-region	Contig121+1505	1	3951
Contig121+1505	Geneious	exon	2454	2512	.	-	.	Name=nad1 exon 5
##sequence-region	Contig122+445928641	1	1648
##sequence-region	Contig123+24798	1	1307
##sequence-region	Contig124+11491	1	546
##sequence-region	Contig125+475243592	1	2123
##sequence-region	Contig126+111668321	1	7141
Contig126+111668321	Geneious	gene	1950	2021	.	+	.	Name=trnN gene
Contig126+111668321	Geneious	tRNA	1950	2021	.	+	.	Name=trnN tRNA
##sequence-region	Contig126+111668321_2	1	12804
Contig126+111668321_2	Geneious	exon	11073	11129	.	+	.	Name=nad1 exon 4
Contig126+111668321_2	Geneious	exon	6173	6194	.	-	.	Name=nad5 exon 3
##sequence-region	Contig127+2813	1	297
##sequence-region	Contig128+100429741	1	2842
##sequence-region	Contig129+3546	1	1196
##sequence-region	Contig13+2172	1	2771
##sequence-region	Contig130+3164	1	1164
##sequence-region	Contig131+398084551	1	1588
##sequence-region	Contig132+3151	1	13954
Contig132+3151	Geneious	exon	12044	12268	.	+	.	Name=nad1 exon 2
Contig132+3151	Geneious	exon	12186	12268	.	+	.	Name=nad1 exon 3
Contig132+3151	Geneious	exon	1536	1609	.	-	.	Name=rps3 exon 1
##sequence-region	Contig133+270098112	1	3160
Contig133+270098112	Geneious	exon	2737	2761	.	+	.	Name=rps1 exon 1
##sequence-region	Contig133+270098112_2	1	1178
##sequence-region	Contig134+44111152	1	5515
Contig134+44111152	Geneious	CDS	1567	1796	.	+	0	Name=atp9 CDS
Contig134+44111152	Geneious	exon	4997	5018	.	+	.	Name=nad5 exon 3
Contig134+44111152	Geneious	tRNA	3126	3204	.	-	.	Name=trnG tRNA
Contig134+44111152	Geneious	tRNA	4198	4274	.	-	.	Name=trnD tRNA
Contig134+44111152	Geneious	tRNA	3442	3516	.	-	.	Name=trnR tRNA
Contig134+44111152	Geneious	tRNA	5330	5397	.	+	.	Name=trnfM tRNA
Contig134+44111152	Geneious	gene	1567	1796	.	+	.	Name=atp9 gene
Contig134+44111152	Geneious	gene	3126	3204	.	-	.	Name=trnG gene
Contig134+44111152	Geneious	gene	4198	4274	.	-	.	Name=trnD gene
Contig134+44111152	Geneious	gene	3442	3516	.	-	.	Name=trnR gene
Contig134+44111152	Geneious	gene	5330	5397	.	+	.	Name=trnfM gene
##sequence-region	Contig135+450484981	1	492
##sequence-region	Contig135+450484981_2	1	6275
Contig135+450484981_2	Geneious	exon	674	732	.	-	.	Name=nad1 exon 4
Contig135+450484981_2	Geneious	gene	803	878	.	-	.	Name=trnK gene
Contig135+450484981_2	Geneious	gene	4107	4179	.	-	.	Name=trnV gene
Contig135+450484981_2	Geneious	gene	3690	3752	.	+	.	Name=trnM gene
Contig135+450484981_2	Geneious	tRNA	803	878	.	-	.	Name=trnK tRNA
Contig135+450484981_2	Geneious	tRNA	4107	4179	.	-	.	Name=trnV tRNA
Contig135+450484981_2	Geneious	tRNA	3690	3752	.	+	.	Name=trnM tRNA
##sequence-region	Contig136+1243	1	30586
Contig136+1243	Geneious	exon	6961	7437	.	-	.	Name=nad7 exon 3
Contig136+1243	Geneious	exon	10781	10805	.	+	.	Name=rps1 exon 1
Contig136+1243	Geneious	exon	26844	26866	.	+	.	Name=nad5 exon 3
Contig136+1243	Geneious	exon	18613	18634	.	+	.	Name=nad5 exon 3
Contig136+1243	Geneious	gene	5891	5970	.	-	.	Name=trnfM gene
Contig136+1243	Geneious	gene	14197	14271	.	-	.	Name=trnP gene
Contig136+1243	Geneious	gene	24077	24150	.	+	.	Name=trnD gene
Contig136+1243	Geneious	gene	13714	13787	.	+	.	Name=trnP gene
Contig136+1243	Geneious	gene	9195	9265	.	-	.	Name=trnfM gene
Contig136+1243	Geneious	gene	10504	10572	.	-	.	Name=trnW gene
Contig136+1243	Geneious	gene	3000	3066	.	+	.	Name=trnR gene
Contig136+1243	Geneious	tRNA	5891	5970	.	-	.	Name=trnfM tRNA
Contig136+1243	Geneious	tRNA	14197	14271	.	-	.	Name=trnP tRNA
Contig136+1243	Geneious	tRNA	24077	24150	.	+	.	Name=trnD tRNA
Contig136+1243	Geneious	tRNA	13714	13787	.	+	.	Name=trnP tRNA
Contig136+1243	Geneious	tRNA	9195	9265	.	-	.	Name=trnfM tRNA
Contig136+1243	Geneious	tRNA	10504	10572	.	-	.	Name=trnW tRNA
Contig136+1243	Geneious	tRNA	3000	3066	.	+	.	Name=trnR tRNA
##sequence-region	Contig137+283118441	1	5802
Contig137+283118441	Geneious	exon	3478	3510	.	-	.	Name=rps1 exon 1
Contig137+283118441	Geneious	gene	896	969	.	-	.	Name=trnP gene
Contig137+283118441	Geneious	gene	4552	4615	.	+	.	Name=trnE gene
Contig137+283118441	Geneious	tRNA	896	969	.	-	.	Name=trnP tRNA
Contig137+283118441	Geneious	tRNA	4552	4615	.	+	.	Name=trnE tRNA
##sequence-region	Contig137+283118441_2	1	23058
Contig137+283118441_2	Geneious	exon	19287	19311	.	+	.	Name=rps1 exon 1
Contig137+283118441_2	Geneious	gene	21254	21336	.	+	.	Name=trnL gene
Contig137+283118441_2	Geneious	gene	6486	6562	.	+	.	Name=trnR gene
Contig137+283118441_2	Geneious	gene	3778	3852	.	-	.	Name=trnM gene
Contig137+283118441_2	Geneious	gene	5712	5784	.	-	.	Name=trnK gene
Contig137+283118441_2	Geneious	gene	14110	14181	.	+	.	Name=trnN gene
Contig137+283118441_2	Geneious	gene	5420	5475	.	+	.	Name=trnQ gene
Contig137+283118441_2	Geneious	tRNA	21254	21336	.	+	.	Name=trnL tRNA
Contig137+283118441_2	Geneious	tRNA	6486	6562	.	+	.	Name=trnR tRNA
Contig137+283118441_2	Geneious	tRNA	3778	3852	.	-	.	Name=trnM tRNA
Contig137+283118441_2	Geneious	tRNA	5712	5784	.	-	.	Name=trnK tRNA
Contig137+283118441_2	Geneious	tRNA	14110	14181	.	+	.	Name=trnN tRNA
Contig137+283118441_2	Geneious	tRNA	5420	5475	.	+	.	Name=trnQ tRNA
##sequence-region	Contig137+283118441_3	1	5941
Contig137+283118441_3	Geneious	exon	4151	4172	.	-	.	Name=nad5 exon 3
Contig137+283118441_3	Geneious	gene	1820	1891	.	+	.	Name=trnE gene
Contig137+283118441_3	Geneious	tRNA	1820	1891	.	+	.	Name=trnE tRNA
##sequence-region	Contig138+525309761	1	31080
Contig138+525309761	Geneious	exon	8578	8602	.	+	.	Name=rps1 exon 1
Contig138+525309761	Geneious	exon	8261	8282	.	-	.	Name=nad5 exon 3
Contig138+525309761	Geneious	gene	5459	5547	.	-	.	Name=trnL gene
Contig138+525309761	Geneious	gene	15589	15663	.	+	.	Name=trnA gene
Contig138+525309761	Geneious	gene	13535	13608	.	+	.	Name=trnR gene
Contig138+525309761	Geneious	gene	22755	22827	.	-	.	Name=trnK gene
Contig138+525309761	Geneious	gene	10796	10868	.	-	.	Name=trnV gene
Contig138+525309761	Geneious	gene	22043	22112	.	+	.	Name=trnR gene
Contig138+525309761	Geneious	tRNA	5459	5547	.	-	.	Name=trnL tRNA
Contig138+525309761	Geneious	tRNA	15589	15663	.	+	.	Name=trnA
Contig138+525309761	Geneious	tRNA	13535	13608	.	+	.	Name=trnR tRNA
Contig138+525309761	Geneious	tRNA	22755	22827	.	-	.	Name=trnK tRNA
Contig138+525309761	Geneious	tRNA	10796	10868	.	-	.	Name=trnV tRNA
Contig138+525309761	Geneious	tRNA	22043	22112	.	+	.	Name=trnR tRNA
##sequence-region	Contig138+525309761_2	1	5953
Contig138+525309761_2	Geneious	gene	5093	5177	.	+	.	Name=trnY gene
Contig138+525309761_2	Geneious	gene	4271	4342	.	+	.	Name=trnR gene
Contig138+525309761_2	Geneious	tRNA	5093	5177	.	+	.	Name=trnY tRNA
Contig138+525309761_2	Geneious	tRNA	4271	4342	.	+	.	Name=trnR tRNA
##sequence-region	Contig139+3155	1	13122
##sequence-region	Contig14+99421162	1	1066
##sequence-region	Contig14+99421162_2	1	662
##sequence-region	Contig140+284616932	1	16631
Contig140+284616932	Geneious	CDS	10323	10625	.	-	0	Name=nad4L CDS
Contig140+284616932	Geneious	exon	15706	15737	.	-	.	Name=rps1 exon 1
Contig140+284616932	Geneious	exon	2513	2537	.	-	.	Name=rps1 exon 1
Contig140+284616932	Geneious	tRNA	12383	12462	.	+	.	Name=trnC tRNA
Contig140+284616932	Geneious	tRNA	4652	4714	.	+	.	Name=trnfM tRNA
Contig140+284616932	Geneious	gene	10323	10625	.	-	.	Name=nad4L gene
Contig140+284616932	Geneious	gene	12383	12462	.	+	.	Name=trnC gene
Contig140+284616932	Geneious	gene	4652	4714	.	+	.	Name=trnfM gene
##sequence-region	Contig141+3505	1	12533
Contig141+3505	Geneious	exon	3156	3177	.	-	.	Name=nad5 exon 3
Contig141+3505	Geneious	gene	5561	5641	.	-	.	Name=trnG gene
Contig141+3505	Geneious	gene	8071	8147	.	+	.	Name=trnK gene
Contig141+3505	Geneious	gene	4655	4728	.	-	.	Name=trnP gene
Contig141+3505	Geneious	gene	10635	10708	.	+	.	Name=trnW gene
Contig141+3505	Geneious	gene	9874	9946	.	+	.	Name=trnK gene
Contig141+3505	Geneious	gene	8829	8901	.	+	.	Name=trnK gene
Contig141+3505	Geneious	gene	11644	11716	.	-	.	Name=trnG gene
Contig141+3505	Geneious	gene	9741	9813	.	+	.	Name=trnV gene
Contig141+3505	Geneious	gene	11895	11966	.	+	.	Name=trnN gene
Contig141+3505	Geneious	tRNA	5561	5641	.	-	.	Name=trnG tRNA
Contig141+3505	Geneious	tRNA	8071	8147	.	+	.	Name=trnK tRNA
Contig141+3505	Geneious	tRNA	4655	4728	.	-	.	Name=trnP tRNA
Contig141+3505	Geneious	tRNA	10635	10708	.	+	.	Name=trnW tRNA
Contig141+3505	Geneious	tRNA	9874	9946	.	+	.	Name=trnK tRNA
Contig141+3505	Geneious	tRNA	8829	8901	.	+	.	Name=trnK tRNA
Contig141+3505	Geneious	tRNA	11644	11716	.	-	.	Name=trnG tRNA
Contig141+3505	Geneious	tRNA	9741	9813	.	+	.	Name=trnV tRNA
Contig141+3505	Geneious	tRNA	11895	11966	.	+	.	Name=trnN tRNA
##sequence-region	Contig142+3185	1	16940
Contig142+3185	Geneious	exon	12380	12401	.	+	.	Name=nad5 exon 3
Contig142+3185	Geneious	exon	8795	8816	.	-	.	Name=nad5 exon 3
Contig142+3185	Geneious	gene	10012	10089	.	-	.	Name=trnW gene
Contig142+3185	Geneious	gene	8151	8226	.	+	.	Name=trnN gene
Contig142+3185	Geneious	gene	8647	8719	.	-	.	Name=trnfM gene
Contig142+3185	Geneious	tRNA	10012	10089	.	-	.	Name=trnW tRNA
Contig142+3185	Geneious	tRNA	8151	8226	.	+	.	Name=trnN tRNA
Contig142+3185	Geneious	tRNA	8647	8719	.	-	.	Name=trnfM tRNA
##sequence-region	Contig143+33418822	1	2711
Contig143+33418822	Geneious	CDS	1709	2506	.	-	0	Name=cox3 CDS
Contig143+33418822	Geneious	gene	1709	2506	.	-	.	Name=cox3 gene
##sequence-region	Contig144+317271012	1	12429
Contig144+317271012	Geneious	gene	7191	7263	.	+	.	Name=trnK gene
Contig144+317271012	Geneious	gene	7906	7975	.	-	.	Name=trnR gene
Contig144+317271012	Geneious	tRNA	7191	7263	.	+	.	Name=trnK tRNA
Contig144+317271012	Geneious	tRNA	7906	7975	.	-	.	Name=trnR tRNA
##sequence-region	Contig145+336902492	1	18337
Contig145+336902492	Geneious	gene	11985	12059	.	-	.	Name=trnG gene
Contig145+336902492	Geneious	gene	2652	2726	.	-	.	Name=trnA gene
Contig145+336902492	Geneious	gene	800	872	.	+	.	Name=trnH gene
Contig145+336902492	Geneious	tRNA	11985	12059	.	-	.	Name=trnG tRNA
Contig145+336902492	Geneious	tRNA	2652	2726	.	-	.	Name=trnA
Contig145+336902492	Geneious	tRNA	800	872	.	+	.	Name=trnH tRNA
##sequence-region	Contig146+429168281	1	3056
Contig146+429168281	Geneious	exon	2143	2167	.	+	.	Name=rps1 exon 1
##sequence-region	Contig147+1152	1	19075
Contig147+1152	Geneious	CDS	17729	17953	.	-	0	Name=atp9 CDS
Contig147+1152	Geneious	tRNA	3637	3709	.	-	.	Name=trnM tRNA
Contig147+1152	Geneious	gene	17729	17953	.	-	.	Name=atp9 gene
Contig147+1152	Geneious	gene	3637	3709	.	-	.	Name=trnM gene
Contig147+1152	Geneious	exon	7978	8002	.	+	.	Name=rps1 exon 1
Contig147+1152	Geneious	exon	2644	2668	.	-	.	Name=rps1 exon 1
Contig147+1152	Geneious	exon	4248	4269	.	-	.	Name=nad5 exon 3
##sequence-region	Contig148+230586	1	994
Contig148+230586	Geneious	gene	893	965	.	-	.	Name=trnK gene
Contig148+230586	Geneious	tRNA	893	965	.	-	.	Name=trnK tRNA
##sequence-region	Contig149+3221	1	12051
Contig149+3221	Geneious	gene	6741	6813	.	+	.	Name=trnM gene
Contig149+3221	Geneious	gene	6174	6240	.	+	.	Name=trnC gene
Contig149+3221	Geneious	tRNA	6741	6813	.	+	.	Name=trnM tRNA
Contig149+3221	Geneious	tRNA	6174	6240	.	+	.	Name=trnC tRNA
##sequence-region	Contig15+22772	1	357
##sequence-region	Contig150+110666	1	14366
Contig150+110666	Geneious	exon	12198	12222	.	-	.	Name=rps1 exon 1
Contig150+110666	Geneious	gene	1952	2024	.	-	.	Name=trnV gene
Contig150+110666	Geneious	gene	12851	12922	.	+	.	Name=trnN gene
Contig150+110666	Geneious	tRNA	1952	2024	.	-	.	Name=trnV tRNA
Contig150+110666	Geneious	tRNA	12851	12922	.	+	.	Name=trnN tRNA
##sequence-region	Contig151+1465	1	3576
Contig151+1465	Geneious	exon	2618	2639	.	-	.	Name=nad5 exon 3
Contig151+1465	Geneious	gene	2580	2656	.	-	.	Name=trnD gene
Contig151+1465	Geneious	gene	430	496	.	+	.	Name=trnD gene
Contig151+1465	Geneious	tRNA	2580	2656	.	-	.	Name=trnD tRNA
Contig151+1465	Geneious	tRNA	430	496	.	+	.	Name=trnD tRNA
##sequence-region	Contig152+147940071	1	969
Contig152+147940071	Geneious	gene	668	740	.	-	.	Name=trnK gene
Contig152+147940071	Geneious	tRNA	668	740	.	-	.	Name=trnK tRNA
##sequence-region	Contig153+395268001	1	24017
Contig153+395268001	Geneious	exon	2648	2751	.	+	.	Name=nad4 exon 4
Contig153+395268001	Geneious	exon	9421	9480	.	+	.	Name=nad1 exon 4
Contig153+395268001	Geneious	exon	7433	7457	.	-	.	Name=rps1 exon 1
Contig153+395268001	Geneious	exon	2007	2028	.	+	.	Name=nad5 exon 3
Contig153+395268001	Geneious	gene	18967	19040	.	-	.	Name=trnR gene
Contig153+395268001	Geneious	gene	7008	7080	.	-	.	Name=trnE gene
Contig153+395268001	Geneious	gene	6195	6267	.	-	.	Name=trnE gene
Contig153+395268001	Geneious	gene	13683	13755	.	+	.	Name=trnH gene
Contig153+395268001	Geneious	gene	6301	6373	.	+	.	Name=trnfM gene
Contig153+395268001	Geneious	gene	7433	7504	.	-	.	Name=trnG gene
Contig153+395268001	Geneious	gene	11738	11809	.	-	.	Name=trnE gene
Contig153+395268001	Geneious	gene	20587	20657	.	-	.	Name=trnC gene
Contig153+395268001	Geneious	tRNA	18967	19040	.	-	.	Name=trnR tRNA
Contig153+395268001	Geneious	tRNA	7008	7080	.	-	.	Name=trnE tRNA
Contig153+395268001	Geneious	tRNA	6195	6267	.	-	.	Name=trnE tRNA
Contig153+395268001	Geneious	tRNA	13683	13755	.	+	.	Name=trnH tRNA
Contig153+395268001	Geneious	tRNA	6301	6373	.	+	.	Name=trnfM tRNA
Contig153+395268001	Geneious	tRNA	7433	7504	.	-	.	Name=trnG tRNA
Contig153+395268001	Geneious	tRNA	11738	11809	.	-	.	Name=trnE tRNA
Contig153+395268001	Geneious	tRNA	20587	20657	.	-	.	Name=trnC tRNA
##sequence-region	Contig154+2507	1	5586
Contig154+2507	Geneious	gene	1963	2034	.	-	.	Name=trnH gene
Contig154+2507	Geneious	tRNA	1963	2034	.	-	.	Name=trnH tRNA
##sequence-region	Contig155+1180	1	29934
Contig155+1180	Geneious	exon	8326	8384	.	-	.	Name=nad1 exon 4
Contig155+1180	Geneious	exon	3878	3936	.	-	.	Name=nad1 exon 4
Contig155+1180	Geneious	gene	6380	6453	.	-	.	Name=trnF gene
Contig155+1180	Geneious	gene	13111	13182	.	+	.	Name=trnH gene
Contig155+1180	Geneious	gene	18217	18288	.	+	.	Name=trnN gene
Contig155+1180	Geneious	gene	9351	9421	.	-	.	Name=trnC gene
Contig155+1180	Geneious	gene	21004	21064	.	-	.	Name=trnfM gene
Contig155+1180	Geneious	tRNA	6380	6453	.	-	.	Name=trnF tRNA
Contig155+1180	Geneious	tRNA	13111	13182	.	+	.	Name=trnH tRNA
Contig155+1180	Geneious	tRNA	18217	18288	.	+	.	Name=trnN tRNA
Contig155+1180	Geneious	tRNA	9351	9421	.	-	.	Name=trnC tRNA
Contig155+1180	Geneious	tRNA	21004	21064	.	-	.	Name=trnfM tRNA
##sequence-region	Contig156+205846831	1	30131
Contig156+205846831	Geneious	exon	29144	29205	.	-	.	Name=nad1 exon 4
Contig156+205846831	Geneious	exon	26848	26872	.	-	.	Name=rps1 exon 1
Contig156+205846831	Geneious	exon	28967	28988	.	+	.	Name=nad5 exon 3
Contig156+205846831	Geneious	gene	27930	28017	.	+	.	Name=trnS gene
Contig156+205846831	Geneious	gene	1335	1418	.	-	.	Name=trnP gene
Contig156+205846831	Geneious	gene	16570	16642	.	+	.	Name=trnA gene
Contig156+205846831	Geneious	gene	1132	1202	.	-	.	Name=trnfM gene
Contig156+205846831	Geneious	gene	26517	26585	.	+	.	Name=trnR gene
Contig156+205846831	Geneious	tRNA	27930	28017	.	+	.	Name=trnS tRNA
Contig156+205846831	Geneious	tRNA	1335	1418	.	-	.	Name=trnP tRNA
Contig156+205846831	Geneious	tRNA	16570	16642	.	+	.	Name=trnA
Contig156+205846831	Geneious	tRNA	1132	1202	.	-	.	Name=trnfM tRNA
Contig156+205846831	Geneious	tRNA	26517	26585	.	+	.	Name=trnR tRNA
##sequence-region	Contig156+205846831_2	1	4252
##sequence-region	Contig157+12717301	1	24494
Contig157+12717301	Geneious	exon	1444	1465	.	-	.	Name=nad5 exon 3
Contig157+12717301	Geneious	exon	5029	5050	.	+	.	Name=nad5 exon 3
Contig157+12717301	Geneious	exon	24436	24457	.	-	.	Name=nad5 exon 3
Contig157+12717301	Geneious	gene	3756	3833	.	+	.	Name=trnW gene
Contig157+12717301	Geneious	gene	5619	5694	.	-	.	Name=trnN gene
Contig157+12717301	Geneious	gene	5126	5198	.	+	.	Name=trnfM gene
Contig157+12717301	Geneious	gene	21655	21725	.	-	.	Name=trnfM gene
Contig157+12717301	Geneious	tRNA	3756	3833	.	+	.	Name=trnW tRNA
Contig157+12717301	Geneious	tRNA	5619	5694	.	-	.	Name=trnN tRNA
Contig157+12717301	Geneious	tRNA	5126	5198	.	+	.	Name=trnfM tRNA
Contig157+12717301	Geneious	tRNA	21655	21725	.	-	.	Name=trnfM tRNA
##sequence-region	Contig158+21491	1	4081
Contig158+21491	Geneious	exon	1902	1958	.	-	.	Name=nad1 exon 4
##sequence-region	Contig159+528956351	1	4599
Contig159+528956351	Geneious	exon	3519	3543	.	-	.	Name=rps1 exon 1
##sequence-region	Contig16+1357	1	377
##sequence-region	Contig160+219960	1	4709
Contig160+219960	Geneious	gene	1442	1514	.	-	.	Name=trnM gene
Contig160+219960	Geneious	tRNA	1442	1514	.	-	.	Name=trnM tRNA
Contig160+219960	Geneious	exon	449	473	.	-	.	Name=rps1 exon 1
Contig160+219960	Geneious	exon	2053	2074	.	-	.	Name=nad5 exon 3
##sequence-region	Contig161+10227069	1	513
##sequence-region	Contig161+10227069_2	1	2573
Contig161+10227069_2	Geneious	exon	462	653	.	+	.	Name=nad1 exon 3
##sequence-region	Contig162+250142242	1	4819
Contig162+250142242	Geneious	exon	1087	1344	.	-	.	Name=nad1 exon 1
##sequence-region	Contig162+250142242_2	1	27935
Contig162+250142242_2	Geneious	exon	6686	6750	.	+	.	Name=nad7 exon 2
Contig162+250142242_2	Geneious	exon	9891	9915	.	+	.	Name=rps1 exon 1
Contig162+250142242_2	Geneious	gene	16711	16798	.	+	.	Name=trnS gene
Contig162+250142242_2	Geneious	gene	16730	16817	.	-	.	Name=trnS gene
Contig162+250142242_2	Geneious	gene	18640	18715	.	-	.	Name=trnW gene
Contig162+250142242_2	Geneious	gene	26143	26216	.	-	.	Name=trnD gene
Contig162+250142242_2	Geneious	gene	13219	13291	.	-	.	Name=trnW gene
Contig162+250142242_2	Geneious	gene	19813	19885	.	-	.	Name=trnW gene
Contig162+250142242_2	Geneious	tRNA	16711	16798	.	+	.	Name=trnS tRNA
Contig162+250142242_2	Geneious	tRNA	16730	16817	.	-	.	Name=trnS tRNA
Contig162+250142242_2	Geneious	tRNA	18640	18715	.	-	.	Name=trnW tRNA
Contig162+250142242_2	Geneious	tRNA	26143	26216	.	-	.	Name=trnD tRNA
Contig162+250142242_2	Geneious	tRNA	13219	13291	.	-	.	Name=trnW tRNA
Contig162+250142242_2	Geneious	tRNA	19813	19885	.	-	.	Name=trnW tRNA
##sequence-region	Contig163+136261411	1	498
##sequence-region	Contig163+136261411_2	1	1562
##sequence-region	Contig164+312938352	1	28878
Contig164+312938352	Geneious	CDS	2304	2531	.	+	0	Name=atp9 CDS
Contig164+312938352	Geneious	exon	24515	24573	.	+	.	Name=nad1 exon 4
Contig164+312938352	Geneious	exon	1475	1532	.	+	.	Name=nad1 exon 4
Contig164+312938352	Geneious	tRNA	13702	13782	.	-	.	Name=trnS tRNA
Contig164+312938352	Geneious	tRNA	8284	8358	.	+	.	Name=trnD tRNA
Contig164+312938352	Geneious	tRNA	27876	27948	.	+	.	Name=trnK tRNA
Contig164+312938352	Geneious	tRNA	27542	27613	.	-	.	Name=trnN tRNA
Contig164+312938352	Geneious	tRNA	6348	6419	.	+	.	Name=trnQ tRNA
Contig164+312938352	Geneious	tRNA	16821	16890	.	-	.	Name=trnG tRNA
Contig164+312938352	Geneious	tRNA	617	686	.	+	.	Name=trnK tRNA
Contig164+312938352	Geneious	gene	2304	2531	.	+	.	Name=atp9 gene
Contig164+312938352	Geneious	gene	13702	13782	.	-	.	Name=trnS gene
Contig164+312938352	Geneious	gene	8284	8358	.	+	.	Name=trnD gene
Contig164+312938352	Geneious	gene	27876	27948	.	+	.	Name=trnK gene
Contig164+312938352	Geneious	gene	27542	27613	.	-	.	Name=trnN gene
Contig164+312938352	Geneious	gene	6348	6419	.	+	.	Name=trnQ gene
Contig164+312938352	Geneious	gene	16821	16890	.	-	.	Name=trnG gene
Contig164+312938352	Geneious	gene	617	686	.	+	.	Name=trnK gene
##sequence-region	Contig165+1507	1	4382
Contig165+1507	Geneious	exon	4089	4110	.	-	.	Name=nad5 exon 3
Contig165+1507	Geneious	gene	3941	4013	.	-	.	Name=trnfM gene
Contig165+1507	Geneious	tRNA	3941	4013	.	-	.	Name=trnfM tRNA
##sequence-region	Contig166+272805211	1	4602
Contig166+272805211	Geneious	CDS	1174	1938	.	+	0	Name=cox2 CDS
Contig166+272805211	Geneious	CDS	3727	4473	.	+	0	Name=mttB CDS
Contig166+272805211	Geneious	exon	1276	1299	.	-	.	Name=rps1 exon 1
Contig166+272805211	Geneious	exon	1851	1872	.	-	.	Name=nad5 exon 3
Contig166+272805211	Geneious	gene	1174	1938	.	+	.	Name=cox2 gene
Contig166+272805211	Geneious	gene	3727	4473	.	+	.	Name=mttB gene
##sequence-region	Contig166+272805211_2	1	13900
Contig166+272805211_2	Geneious	CDS	8866	9232	.	-	0	Name=sdh3 CDS
Contig166+272805211_2	Geneious	tRNA	7141	7219	.	-	.	Name=trnE tRNA
Contig166+272805211_2	Geneious	tRNA	3568	3641	.	-	.	Name=trnR tRNA
Contig166+272805211_2	Geneious	tRNA	13380	13452	.	-	.	Name=trnK tRNA
Contig166+272805211_2	Geneious	tRNA	5029	5099	.	+	.	Name=trnG tRNA
Contig166+272805211_2	Geneious	tRNA	11723	11793	.	-	.	Name=trnfM tRNA
Contig166+272805211_2	Geneious	gene	8866	9232	.	-	.	Name=sdh3 gene
Contig166+272805211_2	Geneious	gene	7141	7219	.	-	.	Name=trnE gene
Contig166+272805211_2	Geneious	gene	3568	3641	.	-	.	Name=trnR gene
Contig166+272805211_2	Geneious	gene	13380	13452	.	-	.	Name=trnK gene
Contig166+272805211_2	Geneious	gene	5029	5099	.	+	.	Name=trnG gene
Contig166+272805211_2	Geneious	gene	11723	11793	.	-	.	Name=trnfM gene
##sequence-region	Contig167+16782	1	1015
##sequence-region	Contig168+172214542	1	21169
Contig168+172214542	Geneious	exon	385	406	.	-	.	Name=nad5 exon 3
Contig168+172214542	Geneious	gene	347	423	.	-	.	Name=trnD gene
Contig168+172214542	Geneious	gene	16701	16771	.	+	.	Name=trnfM gene
Contig168+172214542	Geneious	gene	6469	6530	.	+	.	Name=trnQ gene
Contig168+172214542	Geneious	tRNA	347	423	.	-	.	Name=trnD tRNA
Contig168+172214542	Geneious	tRNA	16701	16771	.	+	.	Name=trnfM tRNA
Contig168+172214542	Geneious	tRNA	6469	6530	.	+	.	Name=trnQ tRNA
##sequence-region	Contig168+172214542_2	1	17736
Contig168+172214542_2	Geneious	exon	5383	5407	.	-	.	Name=rps1 exon 1
Contig168+172214542_2	Geneious	gene	5515	5602	.	+	.	Name=trnL gene
Contig168+172214542_2	Geneious	gene	2467	2552	.	+	.	Name=trnF gene
Contig168+172214542_2	Geneious	gene	1007	1089	.	-	.	Name=trnL gene
Contig168+172214542_2	Geneious	gene	5432	5513	.	+	.	Name=trnL gene
Contig168+172214542_2	Geneious	gene	5651	5723	.	+	.	Name=trnH gene
Contig168+172214542_2	Geneious	gene	4904	4975	.	-	.	Name=trnE gene
Contig168+172214542_2	Geneious	gene	7851	7921	.	-	.	Name=trnfM gene
Contig168+172214542_2	Geneious	gene	2127	2192	.	+	.	Name=trnH gene
Contig168+172214542_2	Geneious	tRNA	5515	5602	.	+	.	Name=trnL tRNA
Contig168+172214542_2	Geneious	tRNA	2467	2552	.	+	.	Name=trnF tRNA
Contig168+172214542_2	Geneious	tRNA	1007	1089	.	-	.	Name=trnL tRNA
Contig168+172214542_2	Geneious	tRNA	5432	5513	.	+	.	Name=trnL tRNA
Contig168+172214542_2	Geneious	tRNA	5651	5723	.	+	.	Name=trnH tRNA
Contig168+172214542_2	Geneious	tRNA	4904	4975	.	-	.	Name=trnE tRNA
Contig168+172214542_2	Geneious	tRNA	7851	7921	.	-	.	Name=trnfM tRNA
Contig168+172214542_2	Geneious	tRNA	2127	2192	.	+	.	Name=trnH tRNA
##sequence-region	Contig169+230175281	1	27840
Contig169+230175281	Geneious	gene	14461	14542	.	+	.	Name=trnY gene
Contig169+230175281	Geneious	gene	20822	20889	.	+	.	Name=trnR gene
Contig169+230175281	Geneious	gene	6362	6421	.	+	.	Name=trnfM gene
Contig169+230175281	Geneious	tRNA	14461	14542	.	+	.	Name=trnY tRNA
Contig169+230175281	Geneious	tRNA	20822	20889	.	+	.	Name=trnR tRNA
Contig169+230175281	Geneious	tRNA	6362	6421	.	+	.	Name=trnfM tRNA
##sequence-region	Contig17+2202	1	2608
##sequence-region	Contig170+26782	1	827
##sequence-region	Contig171+308596811	1	2701
Contig171+308596811	Geneious	exon	1802	1826	.	+	.	Name=rps1 exon 1
##sequence-region	Contig172+375367622	1	8716
Contig172+375367622	Geneious	CDS	7474	8043	.	+	0	Name=rpl5 CDS
Contig172+375367622	Geneious	gene	7474	8043	.	+	.	Name=rpl5 gene
##sequence-region	Contig173+1164	1	41292
Contig173+1164	Geneious	exon	1086	1144	.	-	.	Name=nad1 exon 4
Contig173+1164	Geneious	exon	31522	31580	.	+	.	Name=nad1 exon 5
Contig173+1164	Geneious	exon	21659	21683	.	+	.	Name=rps1 exon 1
Contig173+1164	Geneious	exon	37573	37594	.	+	.	Name=nad5 exon 3
Contig173+1164	Geneious	exon	12633	12654	.	-	.	Name=nad5 exon 3
Contig173+1164	Geneious	gene	7604	7679	.	+	.	Name=trnE gene
Contig173+1164	Geneious	gene	13892	13967	.	+	.	Name=trnG gene
Contig173+1164	Geneious	gene	29717	29790	.	-	.	Name=trnR gene
Contig173+1164	Geneious	gene	5765	5838	.	+	.	Name=trnR gene
Contig173+1164	Geneious	gene	12397	12469	.	+	.	Name=trnM gene
Contig173+1164	Geneious	gene	35262	35333	.	-	.	Name=trnM gene
Contig173+1164	Geneious	gene	14500	14570	.	-	.	Name=trnE gene
Contig173+1164	Geneious	gene	19853	19923	.	-	.	Name=trnC gene
Contig173+1164	Geneious	tRNA	7604	7679	.	+	.	Name=trnE tRNA
Contig173+1164	Geneious	tRNA	13892	13967	.	+	.	Name=trnG tRNA
Contig173+1164	Geneious	tRNA	29717	29790	.	-	.	Name=trnR tRNA
Contig173+1164	Geneious	tRNA	5765	5838	.	+	.	Name=trnR tRNA
Contig173+1164	Geneious	tRNA	12397	12469	.	+	.	Name=trnM tRNA
Contig173+1164	Geneious	tRNA	35262	35333	.	-	.	Name=trnM tRNA
Contig173+1164	Geneious	tRNA	14500	14570	.	-	.	Name=trnE tRNA
Contig173+1164	Geneious	tRNA	19853	19923	.	-	.	Name=trnC tRNA
##sequence-region	Contig174+210190012	1	19747
Contig174+210190012	Geneious	CDS	18070	18294	.	-	0	Name=atp9 CDS
Contig174+210190012	Geneious	tRNA	3978	4050	.	-	.	Name=trnM tRNA
Contig174+210190012	Geneious	gene	18070	18294	.	-	.	Name=atp9 gene
Contig174+210190012	Geneious	gene	3978	4050	.	-	.	Name=trnM gene
Contig174+210190012	Geneious	exon	8319	8343	.	+	.	Name=rps1 exon 1
Contig174+210190012	Geneious	exon	2985	3009	.	-	.	Name=rps1 exon 1
Contig174+210190012	Geneious	exon	4589	4610	.	-	.	Name=nad5 exon 3
##sequence-region	Contig175+21178	1	729
##sequence-region	Contig176+225760	1	6421
Contig176+225760	Geneious	gene	1930	2000	.	+	.	Name=trnG gene
Contig176+225760	Geneious	gene	1031	1099	.	-	.	Name=trnC gene
Contig176+225760	Geneious	tRNA	1930	2000	.	+	.	Name=trnG tRNA
Contig176+225760	Geneious	tRNA	1031	1099	.	-	.	Name=trnC tRNA
##sequence-region	Contig177+00172214542	1	21238
Contig177+00172214542	Geneious	exon	454	475	.	-	.	Name=nad5 exon 3
Contig177+00172214542	Geneious	gene	416	492	.	-	.	Name=trnD gene
Contig177+00172214542	Geneious	gene	16770	16840	.	+	.	Name=trnfM gene
Contig177+00172214542	Geneious	gene	6538	6599	.	+	.	Name=trnQ gene
Contig177+00172214542	Geneious	tRNA	416	492	.	-	.	Name=trnD tRNA
Contig177+00172214542	Geneious	tRNA	16770	16840	.	+	.	Name=trnfM tRNA
Contig177+00172214542	Geneious	tRNA	6538	6599	.	+	.	Name=trnQ tRNA
##sequence-region	Contig177+00172214542_2	1	12526
Contig177+00172214542_2	Geneious	exon	5383	5407	.	-	.	Name=rps1 exon 1
Contig177+00172214542_2	Geneious	gene	5515	5602	.	+	.	Name=trnL gene
Contig177+00172214542_2	Geneious	gene	2467	2552	.	+	.	Name=trnF gene
Contig177+00172214542_2	Geneious	gene	1007	1089	.	-	.	Name=trnL gene
Contig177+00172214542_2	Geneious	gene	5432	5513	.	+	.	Name=trnL gene
Contig177+00172214542_2	Geneious	gene	5651	5723	.	+	.	Name=trnH gene
Contig177+00172214542_2	Geneious	gene	4904	4975	.	-	.	Name=trnE gene
Contig177+00172214542_2	Geneious	gene	7851	7921	.	-	.	Name=trnfM gene
Contig177+00172214542_2	Geneious	gene	2127	2192	.	+	.	Name=trnH gene
Contig177+00172214542_2	Geneious	tRNA	5515	5602	.	+	.	Name=trnL tRNA
Contig177+00172214542_2	Geneious	tRNA	2467	2552	.	+	.	Name=trnF tRNA
Contig177+00172214542_2	Geneious	tRNA	1007	1089	.	-	.	Name=trnL tRNA
Contig177+00172214542_2	Geneious	tRNA	5432	5513	.	+	.	Name=trnL tRNA
Contig177+00172214542_2	Geneious	tRNA	5651	5723	.	+	.	Name=trnH tRNA
Contig177+00172214542_2	Geneious	tRNA	4904	4975	.	-	.	Name=trnE tRNA
Contig177+00172214542_2	Geneious	tRNA	7851	7921	.	-	.	Name=trnfM tRNA
Contig177+00172214542_2	Geneious	tRNA	2127	2192	.	+	.	Name=trnH tRNA
##sequence-region	Contig178+0172214542	1	22600
Contig178+0172214542	Geneious	exon	1816	1837	.	-	.	Name=nad5 exon 3
Contig178+0172214542	Geneious	gene	1778	1854	.	-	.	Name=trnD gene
Contig178+0172214542	Geneious	gene	18132	18202	.	+	.	Name=trnfM gene
Contig178+0172214542	Geneious	gene	7900	7961	.	+	.	Name=trnQ gene
Contig178+0172214542	Geneious	tRNA	1778	1854	.	-	.	Name=trnD tRNA
Contig178+0172214542	Geneious	tRNA	18132	18202	.	+	.	Name=trnfM tRNA
Contig178+0172214542	Geneious	tRNA	7900	7961	.	+	.	Name=trnQ tRNA
##sequence-region	Contig178+0172214542_2	1	13422
Contig178+0172214542_2	Geneious	exon	5383	5407	.	-	.	Name=rps1 exon 1
Contig178+0172214542_2	Geneious	gene	5515	5602	.	+	.	Name=trnL gene
Contig178+0172214542_2	Geneious	gene	2467	2552	.	+	.	Name=trnF gene
Contig178+0172214542_2	Geneious	gene	1007	1089	.	-	.	Name=trnL gene
Contig178+0172214542_2	Geneious	gene	5432	5513	.	+	.	Name=trnL gene
Contig178+0172214542_2	Geneious	gene	5651	5723	.	+	.	Name=trnH gene
Contig178+0172214542_2	Geneious	gene	4904	4975	.	-	.	Name=trnE gene
Contig178+0172214542_2	Geneious	gene	7851	7921	.	-	.	Name=trnfM gene
Contig178+0172214542_2	Geneious	gene	2127	2192	.	+	.	Name=trnH gene
Contig178+0172214542_2	Geneious	tRNA	5515	5602	.	+	.	Name=trnL tRNA
Contig178+0172214542_2	Geneious	tRNA	2467	2552	.	+	.	Name=trnF tRNA
Contig178+0172214542_2	Geneious	tRNA	1007	1089	.	-	.	Name=trnL tRNA
Contig178+0172214542_2	Geneious	tRNA	5432	5513	.	+	.	Name=trnL tRNA
Contig178+0172214542_2	Geneious	tRNA	5651	5723	.	+	.	Name=trnH tRNA
Contig178+0172214542_2	Geneious	tRNA	4904	4975	.	-	.	Name=trnE tRNA
Contig178+0172214542_2	Geneious	tRNA	7851	7921	.	-	.	Name=trnfM tRNA
Contig178+0172214542_2	Geneious	tRNA	2127	2192	.	+	.	Name=trnH tRNA
##sequence-region	Contig179+287996742	1	5161
Contig179+287996742	Geneious	exon	2959	2980	.	-	.	Name=nad5 exon 3
Contig179+287996742	Geneious	gene	2921	2997	.	-	.	Name=trnD gene
Contig179+287996742	Geneious	gene	771	837	.	+	.	Name=trnD gene
Contig179+287996742	Geneious	tRNA	2921	2997	.	-	.	Name=trnD tRNA
Contig179+287996742	Geneious	tRNA	771	837	.	+	.	Name=trnD tRNA
##sequence-region	Contig18+1646	1	864
##sequence-region	Contig180+265415772	1	2683
Contig180+265415772	Geneious	exon	2103	2360	.	+	.	Name=nad1 exon 1
##sequence-region	Contig181+283962242	1	551
##sequence-region	Contig181+283962242_2	1	3840
Contig181+283962242_2	Geneious	gene	1360	1433	.	+	.	Name=trnR gene
Contig181+283962242_2	Geneious	tRNA	1360	1433	.	+	.	Name=trnR tRNA
##sequence-region	Contig19+2864	1	434
##sequence-region	Contig20+1864	1	596
##sequence-region	Contig21+1377	1	528
##sequence-region	Contig22+2577	1	1256
##sequence-region	Contig23+2226	1	3756
##sequence-region	Contig24+2228	1	297
##sequence-region	Contig25+1301	1	300
##sequence-region	Contig26+1528	1	551
##sequence-region	Contig27+1304	1	337
##sequence-region	Contig28+391885871	1	2517
##sequence-region	Contig29+1341	1	347
##sequence-region	Contig30+2554	1	321
##sequence-region	Contig31+1351	1	356
##sequence-region	Contig32+2184	1	4535
Contig32+2184	Geneious	exon	740	764	.	-	.	Name=rps1 exon 1
Contig32+2184	Geneious	gene	3109	3187	.	-	.	Name=trnR gene
Contig32+2184	Geneious	gene	2425	2497	.	-	.	Name=trnfM gene
Contig32+2184	Geneious	tRNA	3109	3187	.	-	.	Name=trnR tRNA
Contig32+2184	Geneious	tRNA	2425	2497	.	-	.	Name=trnfM tRNA
##sequence-region	Contig33+1161	1	1858
##sequence-region	Contig34+1437	1	3129
##sequence-region	Contig35+1554	1	560
##sequence-region	Contig36+2351	1	425
##sequence-region	Contig37+1179	1	5071
##sequence-region	Contig38+1184	1	4566
Contig38+1184	Geneious	exon	2558	2579	.	-	.	Name=nad5 exon 3
Contig38+1184	Geneious	gene	1463	1532	.	+	.	Name=trnD gene
Contig38+1184	Geneious	tRNA	1463	1532	.	+	.	Name=trnD tRNA
##sequence-region	Contig39+1577	1	2771
##sequence-region	Contig40+2161	1	2525
##sequence-region	Contig41+214916022	1	4228
##sequence-region	Contig42+93859231	1	4066
##sequence-region	Contig43+14066	1	496
##sequence-region	Contig44+2302	1	8070
##sequence-region	Contig45+1430	1	2702
Contig45+1430	Geneious	gene	1815	1889	.	-	.	Name=trnA gene
Contig45+1430	Geneious	gene	2453	2524	.	+	.	Name=trnE gene
Contig45+1430	Geneious	tRNA	1815	1889	.	-	.	Name=trnA
Contig45+1430	Geneious	tRNA	2453	2524	.	+	.	Name=trnE tRNA
##sequence-region	Contig46+1167	1	236
##sequence-region	Contig47+2430	1	5485
Contig47+2430	Geneious	gene	3169	3244	.	-	.	Name=trnE gene
Contig47+2430	Geneious	gene	1409	1478	.	+	.	Name=trnW gene
Contig47+2430	Geneious	tRNA	3169	3244	.	-	.	Name=trnE tRNA
Contig47+2430	Geneious	tRNA	1409	1478	.	+	.	Name=trnW tRNA
##sequence-region	Contig48+198327052	1	1199
##sequence-region	Contig48+198327052_2	1	2564
Contig48+198327052_2	Geneious	gene	430	504	.	+	.	Name=trnE gene
Contig48+198327052_2	Geneious	gene	1810	1881	.	+	.	Name=trnD gene
Contig48+198327052_2	Geneious	tRNA	430	504	.	+	.	Name=trnE tRNA
Contig48+198327052_2	Geneious	tRNA	1810	1881	.	+	.	Name=trnD tRNA
##sequence-region	Contig48+198327052_3	1	2852
Contig48+198327052_3	Geneious	CDS	1850	2647	.	-	0	Name=cox3 CDS
Contig48+198327052_3	Geneious	gene	1850	2647	.	-	.	Name=cox3 gene
##sequence-region	Contig49+277256262	1	1724
Contig49+277256262	Geneious	exon	1049	1073	.	+	.	Name=rps1 exon 1
##sequence-region	Contig49+277256262_2	1	4734
Contig49+277256262_2	Geneious	exon	1381	1405	.	-	.	Name=rps1 exon 1
##sequence-region	Contig50+2496	1	3108
##sequence-region	Contig51+0277256262	1	1740
Contig51+0277256262	Geneious	exon	1065	1089	.	+	.	Name=rps1 exon 1
##sequence-region	Contig52+2234	1	247
##sequence-region	Contig53+0198327052	1	1607
##sequence-region	Contig54+1254	1	270
##sequence-region	Contig55+1277	1	287
##sequence-region	Contig56+13108	1	562
##sequence-region	Contig57+353625951	1	515
##sequence-region	Contig58+1229	1	245
##sequence-region	Contig59+318698691	1	2704
Contig59+318698691	Geneious	exon	2613	2671	.	-	.	Name=nad1 exon 5
##sequence-region	Contig59+318698691_2	1	5162
##sequence-region	Contig60+2377	1	7029
##sequence-region	Contig61+2294	1	161
##sequence-region	Contig62+17029	1	514
##sequence-region	Contig63+3180	1	6815
Contig63+3180	Geneious	CDS	3420	3722	.	+	0	Name=nad4L CDS
Contig63+3180	Geneious	tRNA	1583	1662	.	-	.	Name=trnC tRNA
Contig63+3180	Geneious	gene	3420	3722	.	+	.	Name=nad4L gene
Contig63+3180	Geneious	gene	1583	1662	.	-	.	Name=trnC gene
##sequence-region	Contig64+27029	1	283
##sequence-region	Contig65+206860641	1	492
##sequence-region	Contig65+206860641_2	1	3844
Contig65+206860641_2	Geneious	gene	1767	1838	.	-	.	Name=trnG gene
Contig65+206860641_2	Geneious	tRNA	1767	1838	.	-	.	Name=trnG tRNA
##sequence-region	Contig65+206860641_3	1	2103
##sequence-region	Contig66+1596	1	9227
##sequence-region	Contig67+16819	1	518
##sequence-region	Contig68+1283	1	335
##sequence-region	Contig69+30428241	1	547
##sequence-region	Contig69+30428241_2	1	3236
##sequence-region	Contig70+1302	1	14388
##sequence-region	Contig71+10391339	1	3173
Contig71+10391339	Geneious	exon	1118	1390	.	-	.	Name=nad1 exon 5
##sequence-region	Contig72+1156	1	12753
Contig72+1156	Geneious	CDS	10666	11407	.	-	0	Name=mttB CDS
Contig72+1156	Geneious	exon	2066	2087	.	+	.	Name=nad5 exon 3
Contig72+1156	Geneious	tRNA	9453	9546	.	+	.	Name=trnY tRNA
Contig72+1156	Geneious	tRNA	10536	10606	.	-	.	Name=trnR tRNA
Contig72+1156	Geneious	tRNA	5552	5622	.	+	.	Name=trnR tRNA
Contig72+1156	Geneious	gene	10666	11407	.	-	.	Name=mttB gene
Contig72+1156	Geneious	gene	9453	9546	.	+	.	Name=trnY gene
Contig72+1156	Geneious	gene	10536	10606	.	-	.	Name=trnR gene
Contig72+1156	Geneious	gene	5552	5622	.	+	.	Name=trnR gene
##sequence-region	Contig73+112758	1	543
##sequence-region	Contig74+13798	1	1537
##sequence-region	Contig75+1548	1	487
##sequence-region	Contig76+15486	1	5733
Contig76+15486	Geneious	exon	1154	1178	.	-	.	Name=rps1 exon 1
Contig76+15486	Geneious	gene	4672	4737	.	+	.	Name=trnE gene
Contig76+15486	Geneious	tRNA	4672	4737	.	+	.	Name=trnE tRNA
##sequence-region	Contig77+35368312	1	5481
Contig77+35368312	Geneious	CDS	1533	1762	.	+	0	Name=atp9 CDS
Contig77+35368312	Geneious	exon	4963	4984	.	+	.	Name=nad5 exon 3
Contig77+35368312	Geneious	tRNA	3092	3170	.	-	.	Name=trnG tRNA
Contig77+35368312	Geneious	tRNA	4164	4240	.	-	.	Name=trnD tRNA
Contig77+35368312	Geneious	tRNA	3408	3482	.	-	.	Name=trnR tRNA
Contig77+35368312	Geneious	tRNA	5296	5363	.	+	.	Name=trnfM tRNA
Contig77+35368312	Geneious	gene	1533	1762	.	+	.	Name=atp9 gene
Contig77+35368312	Geneious	gene	3092	3170	.	-	.	Name=trnG gene
Contig77+35368312	Geneious	gene	4164	4240	.	-	.	Name=trnD gene
Contig77+35368312	Geneious	gene	3408	3482	.	-	.	Name=trnR gene
Contig77+35368312	Geneious	gene	5296	5363	.	+	.	Name=trnfM gene
##sequence-region	Contig78+214916022	1	5121
##sequence-region	Contig79+1154	1	2862
Contig79+1154	Geneious	gene	489	569	.	-	.	Name=trnG gene
Contig79+1154	Geneious	tRNA	489	569	.	-	.	Name=trnG tRNA
##sequence-region	Contig80+371698142	1	19602
Contig80+371698142	Geneious	CDS	5307	5531	.	+	0	Name=atp9 CDS
Contig80+371698142	Geneious	exon	17447	17471	.	+	.	Name=rps1 exon 1
Contig80+371698142	Geneious	exon	16244	16265	.	-	.	Name=nad5 exon 3
Contig80+371698142	Geneious	tRNA	8101	8188	.	+	.	Name=trnS tRNA
Contig80+371698142	Geneious	tRNA	11941	12013	.	-	.	Name=trnH tRNA
Contig80+371698142	Geneious	tRNA	2308	2379	.	+	.	Name=trnG tRNA
Contig80+371698142	Geneious	tRNA	6294	6365	.	+	.	Name=trnE tRNA
Contig80+371698142	Geneious	gene	5307	5531	.	+	.	Name=atp9 gene
Contig80+371698142	Geneious	gene	8101	8188	.	+	.	Name=trnS gene
Contig80+371698142	Geneious	gene	11941	12013	.	-	.	Name=trnH gene
Contig80+371698142	Geneious	gene	2308	2379	.	+	.	Name=trnG gene
Contig80+371698142	Geneious	gene	6294	6365	.	+	.	Name=trnE gene
##sequence-region	Contig81+2159	1	14795
Contig81+2159	Geneious	exon	2795	2904	.	+	.	Name=nad4 exon 4
Contig81+2159	Geneious	gene	3740	3813	.	-	.	Name=trnM gene
Contig81+2159	Geneious	gene	1040	1110	.	+	.	Name=trnG gene
Contig81+2159	Geneious	gene	8245	8315	.	+	.	Name=trnfM gene
Contig81+2159	Geneious	tRNA	3740	3813	.	-	.	Name=trnM tRNA
Contig81+2159	Geneious	tRNA	1040	1110	.	+	.	Name=trnG tRNA
Contig81+2159	Geneious	tRNA	8245	8315	.	+	.	Name=trnfM tRNA
##sequence-region	Contig82+1222	1	9374
Contig82+1222	Geneious	exon	4493	4517	.	-	.	Name=rps1 exon 1
##sequence-region	Contig83+212758	1	6459
Contig83+212758	Geneious	gene	4486	4574	.	+	.	Name=trnS gene
Contig83+212758	Geneious	gene	4876	4948	.	-	.	Name=trnW gene
Contig83+212758	Geneious	tRNA	4486	4574	.	+	.	Name=trnS tRNA
Contig83+212758	Geneious	tRNA	4876	4948	.	-	.	Name=trnW tRNA
##sequence-region	Contig84+0544275942	1	3651
##sequence-region	Contig84+0544275942_2	1	12029
Contig84+0544275942_2	Geneious	exon	5276	5334	.	-	.	Name=nad1 exon 4
Contig84+0544275942_2	Geneious	gene	6301	6379	.	-	.	Name=trnR gene
Contig84+0544275942_2	Geneious	gene	3057	3131	.	-	.	Name=trnR gene
Contig84+0544275942_2	Geneious	tRNA	6301	6379	.	-	.	Name=trnR tRNA
Contig84+0544275942_2	Geneious	tRNA	3057	3131	.	-	.	Name=trnR tRNA
##sequence-region	Contig85+544275942	1	3362
##sequence-region	Contig86+2224	1	5376
Contig86+2224	Geneious	gene	3115	3185	.	-	.	Name=trnC gene
Contig86+2224	Geneious	tRNA	3115	3185	.	-	.	Name=trnC tRNA
##sequence-region	Contig87+11537	1	5600
##sequence-region	Contig88+23798	1	10666
Contig88+23798	Geneious	exon	5339	5399	.	+	.	Name=nad1 exon 5
Contig88+23798	Geneious	gene	7630	7706	.	-	.	Name=trnE gene
Contig88+23798	Geneious	gene	3350	3425	.	+	.	Name=trnfM gene
Contig88+23798	Geneious	gene	1924	1997	.	-	.	Name=trnP gene
Contig88+23798	Geneious	tRNA	7630	7706	.	-	.	Name=trnE tRNA
Contig88+23798	Geneious	tRNA	3350	3425	.	+	.	Name=trnfM tRNA
Contig88+23798	Geneious	tRNA	1924	1997	.	-	.	Name=trnP tRNA
##sequence-region	Contig89+1155	1	5416
Contig89+1155	Geneious	gene	1220	1300	.	+	.	Name=trnL gene
Contig89+1155	Geneious	tRNA	1220	1300	.	+	.	Name=trnL tRNA
##sequence-region	Contig90+362489542	1	2744
Contig90+362489542	Geneious	gene	1859	1940	.	-	.	Name=trnK gene
Contig90+362489542	Geneious	tRNA	1859	1940	.	-	.	Name=trnK tRNA
##sequence-region	Contig90+362489542_2	1	5663
Contig90+362489542_2	Geneious	exon	4089	4156	.	+	.	Name=nad1 exon 5
Contig90+362489542_2	Geneious	gene	2340	2413	.	+	.	Name=trnP gene
Contig90+362489542_2	Geneious	gene	3379	3449	.	+	.	Name=trnR gene
Contig90+362489542_2	Geneious	gene	883	953	.	-	.	Name=trnC gene
Contig90+362489542_2	Geneious	tRNA	2340	2413	.	+	.	Name=trnP tRNA
Contig90+362489542_2	Geneious	tRNA	3379	3449	.	+	.	Name=trnR tRNA
Contig90+362489542_2	Geneious	tRNA	883	953	.	-	.	Name=trnC tRNA
##sequence-region	Contig91+18429	1	503
##sequence-region	Contig92+2152	1	4655
Contig92+2152	Geneious	gene	423	498	.	-	.	Name=trnY gene
Contig92+2152	Geneious	tRNA	423	498	.	-	.	Name=trnY tRNA
##sequence-region	Contig93+243525601	1	28199
Contig93+243525601	Geneious	gene	26145	26217	.	+	.	Name=trnV gene
Contig93+243525601	Geneious	gene	15247	15318	.	-	.	Name=trnN gene
Contig93+243525601	Geneious	tRNA	26145	26217	.	+	.	Name=trnV tRNA
Contig93+243525601	Geneious	tRNA	15247	15318	.	-	.	Name=trnN tRNA
Contig93+243525601	Geneious	exon	13346	13404	.	-	.	Name=nad1 exon 5
Contig93+243525601	Geneious	exon	7177	7211	.	-	.	Name=rps1 exon 1
Contig93+243525601	Geneious	exon	15947	15971	.	+	.	Name=rps1 exon 1
##sequence-region	Contig94+1503	1	501
##sequence-region	Contig95+210666	1	858
##sequence-region	Contig96+258666892	1	9261
Contig96+258666892	Geneious	exon	1582	2132	.	-	.	Name=nad2 exon 4
Contig96+258666892	Geneious	exon	1516	1584	.	+	.	Name=nad7 exon 2
Contig96+258666892	Geneious	gene	4085	4169	.	-	.	Name=trnY gene
Contig96+258666892	Geneious	gene	4920	4991	.	-	.	Name=trnR gene
Contig96+258666892	Geneious	tRNA	4085	4169	.	-	.	Name=trnY tRNA
Contig96+258666892	Geneious	tRNA	4920	4991	.	-	.	Name=trnR tRNA
##sequence-region	Contig96+258666892_2	1	2906
##sequence-region	Contig97+97595012	1	12889
Contig97+97595012	Geneious	gene	10651	10723	.	-	.	Name=trnA gene
Contig97+97595012	Geneious	gene	9151	9222	.	+	.	Name=trnE gene
Contig97+97595012	Geneious	gene	8542	8613	.	+	.	Name=trnQ gene
Contig97+97595012	Geneious	tRNA	10651	10723	.	-	.	Name=trnA
Contig97+97595012	Geneious	tRNA	9151	9222	.	+	.	Name=trnE tRNA
Contig97+97595012	Geneious	tRNA	8542	8613	.	+	.	Name=trnQ tRNA
##sequence-region	Contig98+343457501	1	498
Contig98+343457501	Geneious	gene	306	373	.	+	.	Name=trnfM gene
Contig98+343457501	Geneious	tRNA	306	373	.	+	.	Name=trnfM tRNA
##sequence-region	Contig98+343457501_2	1	5304
Contig98+343457501_2	Geneious	exon	4305	5245	.	-	.	Name=rps3 exon 3
Contig98+343457501_2	Geneious	tRNA	4173	4242	.	+	.	Name=trnW tRNA
Contig98+343457501_2	Geneious	CDS	1122	1811	.	-	0	Name=rps11 CDS
Contig98+343457501_2	Geneious	CDS	3887	4297	.	-	0	Name=rpl16 CDS
Contig98+343457501_2	Geneious	CDS	2229	2609	.	-	0	Name=rps13 CDS
Contig98+343457501_2	Geneious	CDS	2613	2912	.	-	0	Name=rpl6 CDS
Contig98+343457501_2	Geneious	gene	1122	1811	.	-	.	Name=rps11 gene
Contig98+343457501_2	Geneious	gene	3887	4297	.	-	.	Name=rpl16 gene
Contig98+343457501_2	Geneious	gene	2229	2609	.	-	.	Name=rps13 gene
Contig98+343457501_2	Geneious	gene	2613	2912	.	-	.	Name=rpl6 gene
Contig98+343457501_2	Geneious	gene	4173	4242	.	+	.	Name=trnW gene
##sequence-region	Contig98+343457501_3	1	631
##sequence-region	Contig99+4548	1	6651
Contig99+4548	Geneious	exon	2563	2621	.	-	.	Name=nad1 exon 4
##sequence-region	Contig01+460915812	1	1314
Contig01+460915812	Geneious	CDS	276	1028	.	+	0	Name=atp6 CDS
Contig01+460915812	Geneious	gene	276	1028	.	+	.	Name=atp6 gene
##sequence-region	Contig02+457370032	1	16294
Contig02+457370032	Geneious	CDS	13418	13867	.	-	0	Name=rps7 CDS
Contig02+457370032	Geneious	tRNA	5717	5788	.	+	.	Name=trnG tRNA
Contig02+457370032	Geneious	exon	13487	13511	.	-	.	Name=rps1 exon 1
Contig02+457370032	Geneious	exon	6789	6813	.	-	.	Name=rps1 exon 1
Contig02+457370032	Geneious	gene	13418	13867	.	-	.	Name=rps7 gene
Contig02+457370032	Geneious	gene	5717	5788	.	+	.	Name=trnG gene
##sequence-region	Contig03+116295	1	869
##sequence-region	Contig04+216295	1	881
##sequence-region	Contig05+2249	1	268
##sequence-region	Contig06+1273	1	270
##sequence-region	Contig07+1642	1	673
##sequence-region	Contig08+1275	1	289
##sequence-region	Contig09+1226	1	281
##sequence-region	Contig10+1281	1	418
##sequence-region	Contig100+21931361	1	366
##sequence-region	Contig100+21931361_2	1	3859
Contig100+21931361_2	Geneious	gene	1360	1433	.	+	.	Name=trnR gene
Contig100+21931361_2	Geneious	tRNA	1360	1433	.	+	.	Name=trnR tRNA
##sequence-region	Contig101+42823952	1	16531
Contig101+42823952	Geneious	exon	14532	14553	.	-	.	Name=nad5 exon 3
Contig101+42823952	Geneious	gene	12364	12436	.	-	.	Name=trnW gene
Contig101+42823952	Geneious	tRNA	12364	12436	.	-	.	Name=trnW tRNA
##sequence-region	Contig101+42823952_2	1	12401
##sequence-region	Contig102+155253512	1	2182
Contig102+155253512	Geneious	exon	1877	1935	.	-	.	Name=nad1 exon 5
##sequence-region	Contig102+155253512_2	1	6885
##sequence-region	Contig103+19110	1	301
##sequence-region	Contig104+1157	1	1968
##sequence-region	Contig105+1258	1	3157
##sequence-region	Contig106+1173	1	2574
Contig106+1173	Geneious	gene	1244	1323	.	+	.	Name=trnM gene
Contig106+1173	Geneious	tRNA	1244	1323	.	+	.	Name=trnM tRNA
##sequence-region	Contig107+537092251	1	304
##sequence-region	Contig107+537092251_2	1	2820
Contig107+537092251_2	Geneious	exon	2086	2110	.	-	.	Name=rps1 exon 1
Contig107+537092251_2	Geneious	rRNA	596	709	.	-	.	Name=rrn5 rRNA
Contig107+537092251_2	Geneious	tRNA	942	1020	.	-	.	Name=trnG tRNA
Contig107+537092251_2	Geneious	tRNA	2390	2454	.	-	.	Name=trnM tRNA
Contig107+537092251_2	Geneious	gene	596	709	.	-	.	Name=rrn5 gene
Contig107+537092251_2	Geneious	gene	942	1020	.	-	.	Name=trnG gene
Contig107+537092251_2	Geneious	gene	2390	2454	.	-	.	Name=trnM gene
##sequence-region	Contig107+537092251_3	1	4201
Contig107+537092251_3	Geneious	CDS	262	525	.	+	0	Name=rps19 CDS
Contig107+537092251_3	Geneious	tRNA	3522	3588	.	+	.	Name=trnfM tRNA
Contig107+537092251_3	Geneious	exon	2618	2904	.	+	.	Name=rps3 exon 2
Contig107+537092251_3	Geneious	exon	532	605	.	+	.	Name=rps3 exon 1
Contig107+537092251_3	Geneious	gene	262	525	.	+	.	Name=rps19 gene
Contig107+537092251_3	Geneious	gene	3522	3588	.	+	.	Name=trnfM gene
##sequence-region	Contig108+258666892	1	9070
Contig108+258666892	Geneious	exon	1391	1941	.	-	.	Name=nad2 exon 4
Contig108+258666892	Geneious	exon	1325	1393	.	+	.	Name=nad7 exon 2
Contig108+258666892	Geneious	gene	3894	3978	.	-	.	Name=trnY gene
Contig108+258666892	Geneious	gene	4729	4800	.	-	.	Name=trnR gene
Contig108+258666892	Geneious	tRNA	3894	3978	.	-	.	Name=trnY tRNA
Contig108+258666892	Geneious	tRNA	4729	4800	.	-	.	Name=trnR tRNA
##sequence-region	Contig108+258666892_2	1	2269
##sequence-region	Contig109+418564	1	2800
Contig109+418564	Geneious	exon	988	1012	.	-	.	Name=rps1 exon 1
##sequence-region	Contig11+141938891	1	316
##sequence-region	Contig11+141938891_2	1	687
##sequence-region	Contig110+17118	1	17990
Contig110+17118	Geneious	exon	12787	12811	.	+	.	Name=rps1 exon 1
Contig110+17118	Geneious	gene	14754	14836	.	+	.	Name=trnL gene
Contig110+17118	Geneious	gene	7610	7681	.	+	.	Name=trnN gene
Contig110+17118	Geneious	gene	1	62	.	+	.	Name=trnR gene
Contig110+17118	Geneious	tRNA	14754	14836	.	+	.	Name=trnL tRNA
Contig110+17118	Geneious	tRNA	7610	7681	.	+	.	Name=trnN tRNA
Contig110+17118	Geneious	tRNA	1	62	.	+	.	Name=trnR tRNA
##sequence-region	Contig111+165362831	1	5065
Contig111+165362831	Geneious	tRNA	4930	4993	.	-	.	Name=trnD tRNA
Contig111+165362831	Geneious	CDS	358	1896	.	+	0	Name=matR CDS
Contig111+165362831	Geneious	CDS	2344	2731	.	+	0	Name=rps12 CDS
Contig111+165362831	Geneious	exon	1836	2094	.	+	.	Name=nad1 exon 5
Contig111+165362831	Geneious	exon	145	203	.	+	.	Name=nad1 exon 4
Contig111+165362831	Geneious	gene	358	1896	.	+	.	Name=matR gene
Contig111+165362831	Geneious	gene	2344	2731	.	+	.	Name=rps12 gene
Contig111+165362831	Geneious	gene	4930	4993	.	-	.	Name=trnD gene
##sequence-region	Contig111+165362831_2	1	2365
Contig111+165362831_2	Geneious	CDS	624	1163	.	+	0	Name=atp8 CDS
Contig111+165362831_2	Geneious	gene	624	1163	.	+	.	Name=atp8 gene
##sequence-region	Contig111+165362831_3	1	1249
##sequence-region	Contig112+121277832	1	5426
Contig112+121277832	Geneious	exon	838	862	.	-	.	Name=rps1 exon 1
Contig112+121277832	Geneious	gene	4356	4421	.	+	.	Name=trnE gene
Contig112+121277832	Geneious	tRNA	4356	4421	.	+	.	Name=trnE tRNA
##sequence-region	Contig112+121277832_2	1	255
##sequence-region	Contig113+198327052	1	2649
Contig113+198327052	Geneious	gene	515	589	.	+	.	Name=trnE gene
Contig113+198327052	Geneious	gene	1895	1966	.	+	.	Name=trnD gene
Contig113+198327052	Geneious	tRNA	515	589	.	+	.	Name=trnE tRNA
Contig113+198327052	Geneious	tRNA	1895	1966	.	+	.	Name=trnD tRNA
##sequence-region	Contig113+198327052_2	1	1374
Contig113+198327052_2	Geneious	CDS	372	1169	.	-	0	Name=cox3 CDS
Contig113+198327052_2	Geneious	gene	372	1169	.	-	.	Name=cox3 gene
##sequence-region	Contig114+318564	1	3622
##sequence-region	Contig115+214916022	1	1487
##sequence-region	Contig115+214916022_2	1	2901
##sequence-region	Contig116+144382061	1	10708
Contig116+144382061	Geneious	CDS	8312	9520	.	-	0	Name=cob CDS
Contig116+144382061	Geneious	tRNA	3194	3278	.	+	.	Name=trnY tRNA
Contig116+144382061	Geneious	tRNA	3981	4053	.	+	.	Name=trnK tRNA
Contig116+144382061	Geneious	tRNA	4539	4609	.	+	.	Name=trnC tRNA
Contig116+144382061	Geneious	tRNA	1523	1593	.	-	.	Name=trnC tRNA
Contig116+144382061	Geneious	gene	8312	9520	.	-	.	Name=cob gene
Contig116+144382061	Geneious	gene	3194	3278	.	+	.	Name=trnY gene
Contig116+144382061	Geneious	gene	3981	4053	.	+	.	Name=trnK gene
Contig116+144382061	Geneious	gene	4539	4609	.	+	.	Name=trnC gene
Contig116+144382061	Geneious	gene	1523	1593	.	-	.	Name=trnC gene
##sequence-region	Contig116+144382061_2	1	1422
Contig116+144382061_2	Geneious	exon	1315	1336	.	-	.	Name=nad5 exon 3
Contig116+144382061_2	Geneious	gene	1250	1323	.	-	.	Name=trnF gene
Contig116+144382061_2	Geneious	tRNA	1250	1323	.	-	.	Name=trnF tRNA
##sequence-region	Contig117+17355	1	892
##sequence-region	Contig118+11819	1	10543
Contig118+11819	Geneious	exon	6017	6090	.	+	.	Name=nad7 exon 2
Contig118+11819	Geneious	gene	5599	5669	.	-	.	Name=trnfM gene
Contig118+11819	Geneious	gene	10177	10238	.	-	.	Name=trnA gene
Contig118+11819	Geneious	tRNA	5599	5669	.	-	.	Name=trnfM tRNA
Contig118+11819	Geneious	tRNA	10177	10238	.	-	.	Name=trnA
##sequence-region	Contig119+2124631	1	12940
Contig119+2124631	Geneious	gene	9006	9079	.	-	.	Name=trnP gene
Contig119+2124631	Geneious	gene	11104	11177	.	-	.	Name=trnR gene
Contig119+2124631	Geneious	gene	805	875	.	-	.	Name=trnC gene
Contig119+2124631	Geneious	gene	11955	12025	.	-	.	Name=trnC gene
Contig119+2124631	Geneious	gene	2945	3006	.	+	.	Name=trnV gene
Contig119+2124631	Geneious	tRNA	9006	9079	.	-	.	Name=trnP tRNA
Contig119+2124631	Geneious	tRNA	11104	11177	.	-	.	Name=trnR tRNA
Contig119+2124631	Geneious	tRNA	805	875	.	-	.	Name=trnC tRNA
Contig119+2124631	Geneious	tRNA	11955	12025	.	-	.	Name=trnC tRNA
Contig119+2124631	Geneious	tRNA	2945	3006	.	+	.	Name=trnV tRNA
##sequence-region	Contig119+2124631_2	1	2932
Contig119+2124631_2	Geneious	exon	536	723	.	+	.	Name=nad2 exon 5
##sequence-region	Contig12+1418	1	444
##sequence-region	Contig120+346000951	1	2359
Contig120+346000951	Geneious	CDS	618	1157	.	+	0	Name=atp8 CDS
Contig120+346000951	Geneious	gene	618	1157	.	+	.	Name=atp8 gene
##sequence-region	Contig121+110543	1	313
##sequence-region	Contig122+3294	1	30468
Contig122+3294	Geneious	exon	6843	7319	.	-	.	Name=nad7 exon 3
Contig122+3294	Geneious	exon	10663	10687	.	+	.	Name=rps1 exon 1
Contig122+3294	Geneious	exon	26726	26748	.	+	.	Name=nad5 exon 3
Contig122+3294	Geneious	exon	18495	18516	.	+	.	Name=nad5 exon 3
Contig122+3294	Geneious	gene	5773	5852	.	-	.	Name=trnfM gene
Contig122+3294	Geneious	gene	14079	14153	.	-	.	Name=trnP gene
Contig122+3294	Geneious	gene	23959	24032	.	+	.	Name=trnD gene
Contig122+3294	Geneious	gene	13596	13669	.	+	.	Name=trnP gene
Contig122+3294	Geneious	gene	9077	9147	.	-	.	Name=trnfM gene
Contig122+3294	Geneious	gene	10386	10454	.	-	.	Name=trnW gene
Contig122+3294	Geneious	gene	2882	2948	.	+	.	Name=trnR gene
Contig122+3294	Geneious	tRNA	5773	5852	.	-	.	Name=trnfM tRNA
Contig122+3294	Geneious	tRNA	14079	14153	.	-	.	Name=trnP tRNA
Contig122+3294	Geneious	tRNA	23959	24032	.	+	.	Name=trnD tRNA
Contig122+3294	Geneious	tRNA	13596	13669	.	+	.	Name=trnP tRNA
Contig122+3294	Geneious	tRNA	9077	9147	.	-	.	Name=trnfM tRNA
Contig122+3294	Geneious	tRNA	10386	10454	.	-	.	Name=trnW tRNA
Contig122+3294	Geneious	tRNA	2882	2948	.	+	.	Name=trnR tRNA
##sequence-region	Contig123+0121277832	1	18141
Contig123+0121277832	Geneious	exon	1385	1467	.	-	.	Name=nad1 exon 3
Contig123+0121277832	Geneious	exon	9973	10030	.	-	.	Name=nad1 exon 5
Contig123+0121277832	Geneious	exon	5967	5991	.	+	.	Name=nad5 exon 3
Contig123+0121277832	Geneious	gene	7942	8019	.	-	.	Name=trnW gene
Contig123+0121277832	Geneious	gene	838	909	.	-	.	Name=trnG gene
Contig123+0121277832	Geneious	gene	2401	2468	.	+	.	Name=trnN gene
Contig123+0121277832	Geneious	tRNA	7942	8019	.	-	.	Name=trnW tRNA
Contig123+0121277832	Geneious	tRNA	838	909	.	-	.	Name=trnG tRNA
Contig123+0121277832	Geneious	tRNA	2401	2468	.	+	.	Name=trnN tRNA
##sequence-region	Contig123+0121277832_2	1	4499
##sequence-region	Contig123+0121277832_3	1	3400
##sequence-region	Contig124+11335	1	5409
##sequence-region	Contig125+1187	1	15500
Contig125+1187	Geneious	CDS	1413	2154	.	+	0	Name=mttB CDS
Contig125+1187	Geneious	exon	10733	10754	.	-	.	Name=nad5 exon 3
Contig125+1187	Geneious	tRNA	3274	3367	.	-	.	Name=trnY tRNA
Contig125+1187	Geneious	tRNA	2214	2284	.	+	.	Name=trnR tRNA
Contig125+1187	Geneious	tRNA	7198	7268	.	-	.	Name=trnR tRNA
Contig125+1187	Geneious	gene	1413	2154	.	+	.	Name=mttB gene
Contig125+1187	Geneious	gene	3274	3367	.	-	.	Name=trnY gene
Contig125+1187	Geneious	gene	2214	2284	.	+	.	Name=trnR gene
Contig125+1187	Geneious	gene	7198	7268	.	-	.	Name=trnR gene
##sequence-region	Contig126+509369302	1	962
##sequence-region	Contig126+509369302_2	1	6147
Contig126+509369302_2	Geneious	exon	4638	4662	.	+	.	Name=rps1 exon 1
##sequence-region	Contig127+312284132	1	5195
##sequence-region	Contig127+312284132_2	1	257
##sequence-region	Contig128+174547491	1	301
##sequence-region	Contig128+174547491_2	1	16050
Contig128+174547491_2	Geneious	CDS	15196	15537	.	+	0	Name=rps14 CDS
Contig128+174547491_2	Geneious	tRNA	4433	4506	.	+	.	Name=trnR tRNA
Contig128+174547491_2	Geneious	tRNA	1540	1612	.	+	.	Name=trnV tRNA
Contig128+174547491_2	Geneious	gene	15196	15537	.	+	.	Name=rps14 gene
Contig128+174547491_2	Geneious	gene	4433	4506	.	+	.	Name=trnR gene
Contig128+174547491_2	Geneious	gene	1540	1612	.	+	.	Name=trnV gene
##sequence-region	Contig129+175949641	1	362
##sequence-region	Contig129+175949641_2	1	34904
Contig129+175949641_2	Geneious	exon	4988	5046	.	+	.	Name=nad1 exon 4
Contig129+175949641_2	Geneious	exon	17716	17740	.	+	.	Name=rps1 exon 1
Contig129+175949641_2	Geneious	exon	20475	20499	.	+	.	Name=rps1 exon 1
Contig129+175949641_2	Geneious	exon	16693	16714	.	-	.	Name=nad5 exon 3
Contig129+175949641_2	Geneious	gene	3549	3636	.	-	.	Name=trnS gene
Contig129+175949641_2	Geneious	gene	22748	22833	.	-	.	Name=trnS gene
Contig129+175949641_2	Geneious	gene	21338	21415	.	+	.	Name=trnK gene
Contig129+175949641_2	Geneious	gene	6917	6989	.	+	.	Name=trnK gene
Contig129+175949641_2	Geneious	gene	31363	31433	.	-	.	Name=trnC gene
Contig129+175949641_2	Geneious	gene	23419	23488	.	+	.	Name=trnR gene
Contig129+175949641_2	Geneious	tRNA	3549	3636	.	-	.	Name=trnS tRNA
Contig129+175949641_2	Geneious	tRNA	22748	22833	.	-	.	Name=trnS tRNA
Contig129+175949641_2	Geneious	tRNA	21338	21415	.	+	.	Name=trnK tRNA
Contig129+175949641_2	Geneious	tRNA	6917	6989	.	+	.	Name=trnK tRNA
Contig129+175949641_2	Geneious	tRNA	31363	31433	.	-	.	Name=trnC tRNA
Contig129+175949641_2	Geneious	tRNA	23419	23488	.	+	.	Name=trnR tRNA
##sequence-region	Contig13+1673	1	405
##sequence-region	Contig130+0243009042	1	4534
Contig130+0243009042	Geneious	CDS	2469	2696	.	+	0	Name=atp9 CDS
Contig130+0243009042	Geneious	exon	1640	1697	.	+	.	Name=nad1 exon 4
Contig130+0243009042	Geneious	tRNA	782	851	.	+	.	Name=trnK tRNA
Contig130+0243009042	Geneious	gene	2469	2696	.	+	.	Name=atp9 gene
Contig130+0243009042	Geneious	gene	782	851	.	+	.	Name=trnK gene
##sequence-region	Contig130+0243009042_2	1	13786
Contig130+0243009042_2	Geneious	gene	9402	9482	.	-	.	Name=trnS gene
Contig130+0243009042_2	Geneious	gene	3984	4058	.	+	.	Name=trnD gene
Contig130+0243009042_2	Geneious	gene	2048	2119	.	+	.	Name=trnQ gene
Contig130+0243009042_2	Geneious	gene	12521	12590	.	-	.	Name=trnG gene
Contig130+0243009042_2	Geneious	tRNA	9402	9482	.	-	.	Name=trnS tRNA
Contig130+0243009042_2	Geneious	tRNA	3984	4058	.	+	.	Name=trnD tRNA
Contig130+0243009042_2	Geneious	tRNA	2048	2119	.	+	.	Name=trnQ tRNA
Contig130+0243009042_2	Geneious	tRNA	12521	12590	.	-	.	Name=trnG tRNA
##sequence-region	Contig131+1156	1	3288
##sequence-region	Contig132+4155	1	1731
Contig132+4155	Geneious	exon	829	889	.	-	.	Name=nad1 exon 5
##sequence-region	Contig133+387779832	1	6933
Contig133+387779832	Geneious	exon	6483	6551	.	-	.	Name=nad7 exon 2
##sequence-region	Contig133+387779832_2	1	9832
Contig133+387779832_2	Geneious	CDS	6735	7382	.	+	0	Name=ccmB CDS
Contig133+387779832_2	Geneious	CDS	5432	6001	.	+	0	Name=rpl5 CDS
Contig133+387779832_2	Geneious	exon	4754	4906	.	+	.	Name=nad2 exon 1
Contig133+387779832_2	Geneious	exon	1797	1821	.	+	.	Name=rps1 exon 1
Contig133+387779832_2	Geneious	tRNA	7544	7615	.	+	.	Name=trnfM tRNA
Contig133+387779832_2	Geneious	tRNA	213	284	.	-	.	Name=trnG tRNA
Contig133+387779832_2	Geneious	tRNA	6737	6808	.	-	.	Name=trnR tRNA
Contig133+387779832_2	Geneious	gene	6735	7382	.	+	.	Name=ccmB gene
Contig133+387779832_2	Geneious	gene	5432	6001	.	+	.	Name=rpl5 gene
Contig133+387779832_2	Geneious	gene	7544	7615	.	+	.	Name=trnfM gene
Contig133+387779832_2	Geneious	gene	213	284	.	-	.	Name=trnG gene
Contig133+387779832_2	Geneious	gene	6737	6808	.	-	.	Name=trnR gene
##sequence-region	Contig134+136599062	1	1970
Contig134+136599062	Geneious	exon	1205	1226	.	-	.	Name=nad5 exon 3
Contig134+136599062	Geneious	gene	510	587	.	+	.	Name=trnR gene
Contig134+136599062	Geneious	tRNA	510	587	.	+	.	Name=trnR tRNA
##sequence-region	Contig134+136599062_2	1	12092
Contig134+136599062_2	Geneious	gene	7527	7613	.	-	.	Name=trnY gene
Contig134+136599062_2	Geneious	gene	275	346	.	+	.	Name=trnW gene
Contig134+136599062_2	Geneious	tRNA	7527	7613	.	-	.	Name=trnY tRNA
Contig134+136599062_2	Geneious	tRNA	275	346	.	+	.	Name=trnW tRNA
##sequence-region	Contig135+70322641	1	1425
##sequence-region	Contig135+70322641_2	1	1692
##sequence-region	Contig135+70322641_3	1	10454
Contig135+70322641_3	Geneious	gene	7143	7216	.	-	.	Name=trnR gene
Contig135+70322641_3	Geneious	gene	4605	4677	.	+	.	Name=trnW gene
Contig135+70322641_3	Geneious	gene	3479	3550	.	+	.	Name=trnR gene
Contig135+70322641_3	Geneious	gene	4660	4728	.	+	.	Name=trnW gene
Contig135+70322641_3	Geneious	tRNA	7143	7216	.	-	.	Name=trnR tRNA
Contig135+70322641_3	Geneious	tRNA	4605	4677	.	+	.	Name=trnW tRNA
Contig135+70322641_3	Geneious	tRNA	3479	3550	.	+	.	Name=trnR tRNA
Contig135+70322641_3	Geneious	tRNA	4660	4728	.	+	.	Name=trnW tRNA
Contig135+70322641_3	Geneious	exon	394	1391	.	+	.	Name=nad5 exon 2
Contig135+70322641_3	Geneious	exon	1826	2039	.	+	.	Name=nad5 exon 3
Contig135+70322641_3	Geneious	exon	5067	5141	.	+	.	Name=rps3 exon 1
Contig135+70322641_3	Geneious	exon	5116	5140	.	+	.	Name=nad5 exon 3
Contig135+70322641_3	Geneious	exon	7078	7099	.	+	.	Name=nad5 exon 3
##sequence-region	Contig136+2173	1	9071
Contig136+2173	Geneious	exon	5591	5649	.	+	.	Name=nad1 exon 4
Contig136+2173	Geneious	gene	4546	4624	.	+	.	Name=trnR gene
Contig136+2173	Geneious	gene	7794	7868	.	+	.	Name=trnR gene
Contig136+2173	Geneious	tRNA	4546	4624	.	+	.	Name=trnR tRNA
Contig136+2173	Geneious	tRNA	7794	7868	.	+	.	Name=trnR tRNA
##sequence-region	Contig137+2240	1	4882
Contig137+2240	Geneious	gene	2913	2986	.	+	.	Name=trnP gene
Contig137+2240	Geneious	tRNA	2913	2986	.	+	.	Name=trnP tRNA
##sequence-region	Contig138+115915	1	23929
Contig138+115915	Geneious	gene	17441	17512	.	+	.	Name=trnG gene
Contig138+115915	Geneious	gene	13962	14032	.	-	.	Name=trnC gene
Contig138+115915	Geneious	tRNA	17441	17512	.	+	.	Name=trnG tRNA
Contig138+115915	Geneious	tRNA	13962	14032	.	-	.	Name=trnC tRNA
Contig138+115915	Geneious	exon	22993	23051	.	-	.	Name=nad1 exon 5
Contig138+115915	Geneious	exon	21723	21747	.	-	.	Name=rps1 exon 1
Contig138+115915	Geneious	exon	23005	23026	.	-	.	Name=nad5 exon 3
##sequence-region	Contig139+110996272	1	2966
##sequence-region	Contig14+1883	1	1523
##sequence-region	Contig140+7417541	1	2667
Contig140+7417541	Geneious	gene	578	651	.	-	.	Name=trnR gene
Contig140+7417541	Geneious	tRNA	578	651	.	-	.	Name=trnR tRNA
##sequence-region	Contig141+11249	1	4169
Contig141+11249	Geneious	exon	2910	2978	.	-	.	Name=nad7 exon 2
Contig141+11249	Geneious	exon	1460	1479	.	+	.	Name=nad5 exon 3
##sequence-region	Contig142+1201	1	12523
Contig142+1201	Geneious	exon	2391	2446	.	-	.	Name=nad1 exon 5
Contig142+1201	Geneious	gene	282	360	.	-	.	Name=trnS gene
Contig142+1201	Geneious	gene	9633	9703	.	-	.	Name=trnfM gene
Contig142+1201	Geneious	tRNA	282	360	.	-	.	Name=trnS tRNA
Contig142+1201	Geneious	tRNA	9633	9703	.	-	.	Name=trnfM tRNA
##sequence-region	Contig143+12800	1	1845
##sequence-region	Contig144+230472	1	2116
Contig144+230472	Geneious	gene	893	965	.	-	.	Name=trnK gene
Contig144+230472	Geneious	intron	1148	1939	.	-	.	Name=rps1 intron 1
Contig144+230472	Geneious	tRNA	893	965	.	-	.	Name=trnK tRNA
##sequence-region	Contig145+534232252	1	7244
Contig145+534232252	Geneious	gene	6378	6444	.	+	.	Name=trnD gene
Contig145+534232252	Geneious	tRNA	6378	6444	.	+	.	Name=trnD tRNA
##sequence-region	Contig146+0214916022	1	7554
##sequence-region	Contig147+17124	1	301
##sequence-region	Contig148+1301	1	7792
Contig148+1301	Geneious	exon	4355	4379	.	-	.	Name=rps1 exon 1
##sequence-region	Contig149+4201	1	9243
Contig149+4201	Geneious	CDS	7572	7802	.	+	0	Name=atp9 CDS
Contig149+4201	Geneious	gene	7572	7802	.	+	.	Name=atp9 gene
##sequence-region	Contig15+2444	1	1851
##sequence-region	Contig150+16239	1	10926
Contig150+16239	Geneious	CDS	7627	7857	.	+	0	Name=atp9 CDS
Contig150+16239	Geneious	gene	7627	7857	.	+	.	Name=atp9 gene
##sequence-region	Contig151+3159	1	23337
Contig151+3159	Geneious	rRNA	7019	8545	.	+	.	Name=rrn18 rRNA
Contig151+3159	Geneious	exon	6982	7040	.	+	.	Name=nad1 exon 4
Contig151+3159	Geneious	exon	14894	14915	.	-	.	Name=nad5 exon 3
Contig151+3159	Geneious	tRNA	6836	6911	.	+	.	Name=trnK tRNA
Contig151+3159	Geneious	tRNA	14288	14361	.	+	.	Name=trnF tRNA
Contig151+3159	Geneious	tRNA	10620	10693	.	+	.	Name=trnW tRNA
Contig151+3159	Geneious	tRNA	9859	9931	.	+	.	Name=trnK tRNA
Contig151+3159	Geneious	tRNA	8814	8886	.	+	.	Name=trnK tRNA
Contig151+3159	Geneious	tRNA	11629	11701	.	-	.	Name=trnG tRNA
Contig151+3159	Geneious	tRNA	3535	3607	.	+	.	Name=trnV tRNA
Contig151+3159	Geneious	tRNA	9726	9798	.	+	.	Name=trnV tRNA
Contig151+3159	Geneious	tRNA	14578	14649	.	-	.	Name=trnN tRNA
Contig151+3159	Geneious	tRNA	11880	11951	.	+	.	Name=trnN tRNA
Contig151+3159	Geneious	tRNA	3962	4024	.	-	.	Name=trnM tRNA
Contig151+3159	Geneious	gene	7019	8545	.	+	.	Name=rrn18 gene
Contig151+3159	Geneious	gene	6836	6911	.	+	.	Name=trnK gene
Contig151+3159	Geneious	gene	14288	14361	.	+	.	Name=trnF gene
Contig151+3159	Geneious	gene	10620	10693	.	+	.	Name=trnW gene
Contig151+3159	Geneious	gene	9859	9931	.	+	.	Name=trnK gene
Contig151+3159	Geneious	gene	8814	8886	.	+	.	Name=trnK gene
Contig151+3159	Geneious	gene	11629	11701	.	-	.	Name=trnG gene
Contig151+3159	Geneious	gene	3535	3607	.	+	.	Name=trnV gene
Contig151+3159	Geneious	gene	9726	9798	.	+	.	Name=trnV gene
Contig151+3159	Geneious	gene	14578	14649	.	-	.	Name=trnN gene
Contig151+3159	Geneious	gene	11880	11951	.	+	.	Name=trnN gene
Contig151+3159	Geneious	gene	3962	4024	.	-	.	Name=trnM gene
##sequence-region	Contig152+2200	1	23205
Contig152+2200	Geneious	exon	12921	12979	.	-	.	Name=nad1 exon 5
Contig152+2200	Geneious	gene	12447	12532	.	-	.	Name=trnL gene
Contig152+2200	Geneious	gene	23119	23197	.	+	.	Name=trnW gene
Contig152+2200	Geneious	gene	5940	6015	.	+	.	Name=trnD gene
Contig152+2200	Geneious	gene	13923	13995	.	+	.	Name=trnfM gene
Contig152+2200	Geneious	gene	9023	9091	.	+	.	Name=trnF gene
Contig152+2200	Geneious	gene	17645	17706	.	-	.	Name=trnfM gene
Contig152+2200	Geneious	tRNA	12447	12532	.	-	.	Name=trnL tRNA
Contig152+2200	Geneious	tRNA	23119	23197	.	+	.	Name=trnW tRNA
Contig152+2200	Geneious	tRNA	5940	6015	.	+	.	Name=trnD tRNA
Contig152+2200	Geneious	tRNA	13923	13995	.	+	.	Name=trnfM tRNA
Contig152+2200	Geneious	tRNA	9023	9091	.	+	.	Name=trnF tRNA
Contig152+2200	Geneious	tRNA	17645	17706	.	-	.	Name=trnfM tRNA
##sequence-region	Contig153+378112311	1	304
##sequence-region	Contig153+378112311_2	1	2059
##sequence-region	Contig154+145123981	1	1664
Contig154+145123981	Geneious	exon	1347	1405	.	-	.	Name=nad1 exon 5
Contig154+145123981	Geneious	gene	873	958	.	-	.	Name=trnL gene
Contig154+145123981	Geneious	tRNA	873	958	.	-	.	Name=trnL tRNA
##sequence-region	Contig155+11969	1	6573
Contig155+11969	Geneious	exon	5006	5025	.	-	.	Name=nad5 exon 3
Contig155+11969	Geneious	gene	6222	6294	.	-	.	Name=trnW gene
Contig155+11969	Geneious	tRNA	6222	6294	.	-	.	Name=trnW tRNA
##sequence-region	Contig156+120491	1	6982
Contig156+120491	Geneious	gene	3975	4044	.	+	.	Name=trnK gene
Contig156+120491	Geneious	tRNA	3975	4044	.	+	.	Name=trnK tRNA
##sequence-region	Contig157+214916022	1	13697
Contig157+214916022	Geneious	exon	8206	8230	.	-	.	Name=rps1 exon 1
Contig157+214916022	Geneious	gene	4136	4221	.	+	.	Name=trnS gene
Contig157+214916022	Geneious	gene	6017	6090	.	-	.	Name=trnM gene
Contig157+214916022	Geneious	gene	6800	6871	.	+	.	Name=trnG gene
Contig157+214916022	Geneious	tRNA	4136	4221	.	+	.	Name=trnS tRNA
Contig157+214916022	Geneious	tRNA	6017	6090	.	-	.	Name=trnM tRNA
Contig157+214916022	Geneious	tRNA	6800	6871	.	+	.	Name=trnG tRNA
##sequence-region	Contig157+214916022_2	1	2540
##sequence-region	Contig158+2402	1	32023
Contig158+2402	Geneious	exon	2034	2092	.	+	.	Name=nad1 exon 4
Contig158+2402	Geneious	exon	14762	14786	.	+	.	Name=rps1 exon 1
Contig158+2402	Geneious	exon	17521	17545	.	+	.	Name=rps1 exon 1
Contig158+2402	Geneious	exon	13739	13760	.	-	.	Name=nad5 exon 3
Contig158+2402	Geneious	gene	595	682	.	-	.	Name=trnS gene
Contig158+2402	Geneious	gene	19794	19879	.	-	.	Name=trnS gene
Contig158+2402	Geneious	gene	18384	18461	.	+	.	Name=trnK gene
Contig158+2402	Geneious	gene	3963	4035	.	+	.	Name=trnK gene
Contig158+2402	Geneious	gene	28409	28479	.	-	.	Name=trnC gene
Contig158+2402	Geneious	gene	20465	20534	.	+	.	Name=trnR gene
Contig158+2402	Geneious	tRNA	595	682	.	-	.	Name=trnS tRNA
Contig158+2402	Geneious	tRNA	19794	19879	.	-	.	Name=trnS tRNA
Contig158+2402	Geneious	tRNA	18384	18461	.	+	.	Name=trnK tRNA
Contig158+2402	Geneious	tRNA	3963	4035	.	+	.	Name=trnK tRNA
Contig158+2402	Geneious	tRNA	28409	28479	.	-	.	Name=trnC tRNA
Contig158+2402	Geneious	tRNA	20465	20534	.	+	.	Name=trnR tRNA
##sequence-region	Contig159+317271012	1	5080
##sequence-region	Contig16+2226	1	4077
Contig16+2226	Geneious	gene	2665	2751	.	-	.	Name=trnE gene
Contig16+2226	Geneious	tRNA	2665	2751	.	-	.	Name=trnE tRNA
##sequence-region	Contig160+13448	1	18636
Contig160+13448	Geneious	exon	534	555	.	-	.	Name=nad5 exon 3
Contig160+13448	Geneious	gene	496	572	.	-	.	Name=trnD gene
Contig160+13448	Geneious	gene	16850	16920	.	+	.	Name=trnfM gene
Contig160+13448	Geneious	gene	6618	6679	.	+	.	Name=trnQ gene
Contig160+13448	Geneious	tRNA	496	572	.	-	.	Name=trnD tRNA
Contig160+13448	Geneious	tRNA	16850	16920	.	+	.	Name=trnfM tRNA
Contig160+13448	Geneious	tRNA	6618	6679	.	+	.	Name=trnQ tRNA
##sequence-region	Contig161+243009042	1	4369
Contig161+243009042	Geneious	CDS	2304	2531	.	+	0	Name=atp9 CDS
Contig161+243009042	Geneious	exon	1475	1532	.	+	.	Name=nad1 exon 4
Contig161+243009042	Geneious	tRNA	617	686	.	+	.	Name=trnK tRNA
Contig161+243009042	Geneious	gene	2304	2531	.	+	.	Name=atp9 gene
Contig161+243009042	Geneious	gene	617	686	.	+	.	Name=trnK gene
##sequence-region	Contig161+243009042_2	1	18660
Contig161+243009042_2	Geneious	gene	9402	9482	.	-	.	Name=trnS gene
Contig161+243009042_2	Geneious	gene	3984	4058	.	+	.	Name=trnD gene
Contig161+243009042_2	Geneious	gene	2048	2119	.	+	.	Name=trnQ gene
Contig161+243009042_2	Geneious	gene	12521	12590	.	-	.	Name=trnG gene
Contig161+243009042_2	Geneious	tRNA	9402	9482	.	-	.	Name=trnS tRNA
Contig161+243009042_2	Geneious	tRNA	3984	4058	.	+	.	Name=trnD tRNA
Contig161+243009042_2	Geneious	tRNA	2048	2119	.	+	.	Name=trnQ tRNA
Contig161+243009042_2	Geneious	tRNA	12521	12590	.	-	.	Name=trnG tRNA
##sequence-region	Contig162+33649	1	10328
Contig162+33649	Geneious	exon	5334	5394	.	+	.	Name=nad1 exon 5
Contig162+33649	Geneious	gene	7625	7701	.	-	.	Name=trnE gene
Contig162+33649	Geneious	gene	3345	3420	.	+	.	Name=trnfM gene
Contig162+33649	Geneious	gene	1919	1992	.	-	.	Name=trnP gene
Contig162+33649	Geneious	tRNA	7625	7701	.	-	.	Name=trnE tRNA
Contig162+33649	Geneious	tRNA	3345	3420	.	+	.	Name=trnfM tRNA
Contig162+33649	Geneious	tRNA	1919	1992	.	-	.	Name=trnP tRNA
##sequence-region	Contig163+215915	1	16738
Contig163+215915	Geneious	CDS	15588	16127	.	-	0	Name=atp8 CDS
Contig163+215915	Geneious	exon	5364	5385	.	-	.	Name=nad5 exon 3
Contig163+215915	Geneious	tRNA	5354	5426	.	+	.	Name=trnfM tRNA
Contig163+215915	Geneious	tRNA	7303	7375	.	+	.	Name=trnK tRNA
Contig163+215915	Geneious	gene	15588	16127	.	-	.	Name=atp8 gene
Contig163+215915	Geneious	gene	5354	5426	.	+	.	Name=trnfM gene
Contig163+215915	Geneious	gene	7303	7375	.	+	.	Name=trnK gene
##sequence-region	Contig164+2156	1	3167
Contig164+2156	Geneious	gene	2282	2365	.	+	.	Name=trnS gene
Contig164+2156	Geneious	tRNA	2282	2365	.	+	.	Name=trnS tRNA
##sequence-region	Contig165+147940071	1	2020
Contig165+147940071	Geneious	gene	1069	1141	.	-	.	Name=trnK gene
Contig165+147940071	Geneious	intron	1324	2020	.	-	.	Name=rps1 intron 1
Contig165+147940071	Geneious	tRNA	1069	1141	.	-	.	Name=trnK tRNA
##sequence-region	Contig166+543388182	1	302
##sequence-region	Contig166+543388182_2	1	6838
##sequence-region	Contig167+52715042	1	8088
Contig167+52715042	Geneious	gene	7485	7570	.	+	.	Name=trnS gene
Contig167+52715042	Geneious	gene	4594	4651	.	+	.	Name=trnF gene
Contig167+52715042	Geneious	tRNA	7485	7570	.	+	.	Name=trnS tRNA
Contig167+52715042	Geneious	tRNA	4594	4651	.	+	.	Name=trnF tRNA
Contig167+52715042	Geneious	exon	435	509	.	-	.	Name=nad1 exon 3
Contig167+52715042	Geneious	exon	3534	3558	.	+	.	Name=rps1 exon 1
Contig167+52715042	Geneious	exon	1827	1849	.	+	.	Name=nad5 exon 3
##sequence-region	Contig168+118065501	1	623
##sequence-region	Contig169+115887	1	1728
##sequence-region	Contig17+2273	1	4585
Contig17+2273	Geneious	exon	969	990	.	+	.	Name=nad5 exon 3
Contig17+2273	Geneious	gene	2023	2095	.	-	.	Name=trnV gene
Contig17+2273	Geneious	gene	3177	3249	.	+	.	Name=trnfM gene
Contig17+2273	Geneious	tRNA	2023	2095	.	-	.	Name=trnV tRNA
Contig17+2273	Geneious	tRNA	3177	3249	.	+	.	Name=trnfM tRNA
##sequence-region	Contig170+1188	1	19729
Contig170+1188	Geneious	exon	9900	9990	.	+	.	Name=nad4 exon 4
Contig170+1188	Geneious	gene	6800	6875	.	+	.	Name=trnP gene
Contig170+1188	Geneious	gene	3684	3757	.	+	.	Name=trnD gene
Contig170+1188	Geneious	tRNA	6800	6875	.	+	.	Name=trnP tRNA
Contig170+1188	Geneious	tRNA	3684	3757	.	+	.	Name=trnD tRNA
##sequence-region	Contig171+2313	1	2122
Contig171+2313	Geneious	gene	332	415	.	-	.	Name=trnS gene
Contig171+2313	Geneious	tRNA	332	415	.	-	.	Name=trnS tRNA
##sequence-region	Contig172+1233	1	16413
Contig172+1233	Geneious	exon	2487	2542	.	-	.	Name=nad1 exon 5
Contig172+1233	Geneious	gene	378	456	.	-	.	Name=trnS gene
Contig172+1233	Geneious	gene	15303	15380	.	+	.	Name=trnR gene
Contig172+1233	Geneious	gene	9729	9799	.	-	.	Name=trnfM gene
Contig172+1233	Geneious	tRNA	378	456	.	-	.	Name=trnS tRNA
Contig172+1233	Geneious	tRNA	15303	15380	.	+	.	Name=trnR tRNA
Contig172+1233	Geneious	tRNA	9729	9799	.	-	.	Name=trnfM tRNA
##sequence-region	Contig173+27355	1	4026
Contig173+27355	Geneious	gene	344	427	.	-	.	Name=trnS gene
Contig173+27355	Geneious	gene	3790	3865	.	-	.	Name=trnfM gene
Contig173+27355	Geneious	gene	2909	2979	.	-	.	Name=trnG gene
Contig173+27355	Geneious	tRNA	344	427	.	-	.	Name=trnS tRNA
Contig173+27355	Geneious	tRNA	3790	3865	.	-	.	Name=trnfM tRNA
Contig173+27355	Geneious	tRNA	2909	2979	.	-	.	Name=trnG tRNA
##sequence-region	Contig174+395964541	1	16891
Contig174+395964541	Geneious	gene	12957	13030	.	-	.	Name=trnP gene
Contig174+395964541	Geneious	gene	15055	15128	.	-	.	Name=trnR gene
Contig174+395964541	Geneious	gene	4756	4826	.	-	.	Name=trnC gene
Contig174+395964541	Geneious	gene	15906	15976	.	-	.	Name=trnC gene
Contig174+395964541	Geneious	gene	6896	6957	.	+	.	Name=trnV gene
Contig174+395964541	Geneious	tRNA	12957	13030	.	-	.	Name=trnP tRNA
Contig174+395964541	Geneious	tRNA	15055	15128	.	-	.	Name=trnR tRNA
Contig174+395964541	Geneious	tRNA	4756	4826	.	-	.	Name=trnC tRNA
Contig174+395964541	Geneious	tRNA	15906	15976	.	-	.	Name=trnC tRNA
Contig174+395964541	Geneious	tRNA	6896	6957	.	+	.	Name=trnV tRNA
##sequence-region	Contig174+395964541_2	1	1420
Contig174+395964541_2	Geneious	exon	536	723	.	+	.	Name=nad2 exon 5
##sequence-region	Contig18+1213	1	2917
Contig18+1213	Geneious	exon	1370	1429	.	+	.	Name=nad1 exon 5
##sequence-region	Contig19+2405	1	5794
Contig19+2405	Geneious	exon	3478	3510	.	-	.	Name=rps1 exon 1
Contig19+2405	Geneious	gene	896	969	.	-	.	Name=trnP gene
Contig19+2405	Geneious	gene	4552	4615	.	+	.	Name=trnE gene
Contig19+2405	Geneious	tRNA	896	969	.	-	.	Name=trnP tRNA
Contig19+2405	Geneious	tRNA	4552	4615	.	+	.	Name=trnE tRNA
##sequence-region	Contig20+22921	1	201
##sequence-region	Contig21+2673	1	8313
Contig21+2673	Geneious	exon	3957	3981	.	+	.	Name=rps1 exon 1
##sequence-region	Contig22+18313	1	302
##sequence-region	Contig23+1302	1	402
##sequence-region	Contig24+229728151	1	9035
##sequence-region	Contig25+1405	1	9036
##sequence-region	Contig26+1220	1	1784
Contig26+1220	Geneious	exon	533	594	.	-	.	Name=nad1 exon 5
##sequence-region	Contig27+1210	1	1780
Contig27+1210	Geneious	exon	529	590	.	-	.	Name=nad1 exon 5
##sequence-region	Contig28+352806411	1	182
##sequence-region	Contig29+1170	1	315
##sequence-region	Contig30+1316	1	302
##sequence-region	Contig31+2202	1	708
##sequence-region	Contig32+344432582	1	8370
##sequence-region	Contig33+2418	1	4187
Contig33+2418	Geneious	gene	414	497	.	-	.	Name=trnS gene
Contig33+2418	Geneious	gene	3860	3935	.	-	.	Name=trnfM gene
Contig33+2418	Geneious	gene	2979	3049	.	-	.	Name=trnG gene
Contig33+2418	Geneious	tRNA	414	497	.	-	.	Name=trnS tRNA
Contig33+2418	Geneious	tRNA	3860	3935	.	-	.	Name=trnfM tRNA
Contig33+2418	Geneious	tRNA	2979	3049	.	-	.	Name=trnG tRNA
##sequence-region	Contig34+24077	1	8220
##sequence-region	Contig35+1202	1	1785
##sequence-region	Contig36+1186	1	1759
Contig36+1186	Geneious	exon	857	917	.	-	.	Name=nad1 exon 5
##sequence-region	Contig37+140336481	1	303
##sequence-region	Contig37+140336481_2	1	6800
Contig37+140336481_2	Geneious	gene	6486	6562	.	+	.	Name=trnR gene
Contig37+140336481_2	Geneious	gene	3778	3852	.	-	.	Name=trnM gene
Contig37+140336481_2	Geneious	gene	5712	5784	.	-	.	Name=trnK gene
Contig37+140336481_2	Geneious	gene	5420	5475	.	+	.	Name=trnQ gene
Contig37+140336481_2	Geneious	tRNA	6486	6562	.	+	.	Name=trnR tRNA
Contig37+140336481_2	Geneious	tRNA	3778	3852	.	-	.	Name=trnM tRNA
Contig37+140336481_2	Geneious	tRNA	5712	5784	.	-	.	Name=trnK tRNA
Contig37+140336481_2	Geneious	tRNA	5420	5475	.	+	.	Name=trnQ tRNA
##sequence-region	Contig38+2294	1	15911
Contig38+2294	Geneious	exon	1010	1031	.	+	.	Name=nad5 exon 3
Contig38+2294	Geneious	gene	2641	2724	.	-	.	Name=trnS gene
Contig38+2294	Geneious	gene	5110	5181	.	-	.	Name=trnN gene
Contig38+2294	Geneious	tRNA	2641	2724	.	-	.	Name=trnS tRNA
Contig38+2294	Geneious	tRNA	5110	5181	.	-	.	Name=trnN tRNA
##sequence-region	Contig39+51389550	1	329
##sequence-region	Contig39+51389550_2	1	2271
Contig39+51389550_2	Geneious	exon	462	653	.	+	.	Name=nad1 exon 3
##sequence-region	Contig40+2238	1	3052
##sequence-region	Contig41+214916022_2	1	4419
##sequence-region	Contig42+1154	1	2194
Contig42+1154	Geneious	gene	100	192	.	+	.	Name=trnY gene
Contig42+1154	Geneious	tRNA	100	192	.	+	.	Name=trnY tRNA
##sequence-region	Contig43+416929082	1	3448
Contig43+416929082	Geneious	gene	917	990	.	+	.	Name=trnR gene
Contig43+416929082	Geneious	gene	710	780	.	-	.	Name=trnfM gene
Contig43+416929082	Geneious	tRNA	917	990	.	+	.	Name=trnR tRNA
Contig43+416929082	Geneious	tRNA	710	780	.	-	.	Name=trnfM tRNA
##sequence-region	Contig44+312284132	1	908
##sequence-region	Contig45+2174	1	3180
Contig45+2174	Geneious	gene	1238	1310	.	+	.	Name=trnP gene
Contig45+2174	Geneious	tRNA	1238	1310	.	+	.	Name=trnP tRNA
##sequence-region	Contig46+126003352	1	1892
##sequence-region	Contig46+126003352_2	1	15501
Contig46+126003352_2	Geneious	exon	5850	5865	.	+	.	Name=nad5 exon 3
Contig46+126003352_2	Geneious	gene	4779	4852	.	-	.	Name=trnR gene
Contig46+126003352_2	Geneious	tRNA	4779	4852	.	-	.	Name=trnR tRNA
##sequence-region	Contig47+1163	1	748
##sequence-region	Contig48+11786	1	3655
##sequence-region	Contig49+350826321	1	4533
Contig49+350826321	Geneious	exon	738	762	.	-	.	Name=rps1 exon 1
Contig49+350826321	Geneious	gene	3107	3185	.	-	.	Name=trnR gene
Contig49+350826321	Geneious	gene	2423	2495	.	-	.	Name=trnfM gene
Contig49+350826321	Geneious	tRNA	3107	3185	.	-	.	Name=trnR tRNA
Contig49+350826321	Geneious	tRNA	2423	2495	.	-	.	Name=trnfM tRNA
##sequence-region	Contig50+1164	1	1203
Contig50+1164	Geneious	CDS	554	820	.	+	0	Name=sdh4 CDS
Contig50+1164	Geneious	tRNA	580	654	.	-	.	Name=trnF tRNA
Contig50+1164	Geneious	gene	554	820	.	+	.	Name=sdh4 gene
Contig50+1164	Geneious	gene	580	654	.	-	.	Name=trnF gene
##sequence-region	Contig51+13468872	1	301
##sequence-region	Contig51+13468872_2	1	705
Contig51+13468872_2	Geneious	exon	550	608	.	+	.	Name=nad1 exon 4
##sequence-region	Contig52+1212	1	15470
Contig52+1212	Geneious	gene	1942	2014	.	+	.	Name=trnW gene
Contig52+1212	Geneious	tRNA	1942	2014	.	+	.	Name=trnW tRNA
Contig52+1212	Geneious	exon	8483	8547	.	-	.	Name=nad7 exon 2
Contig52+1212	Geneious	exon	5318	5342	.	-	.	Name=rps1 exon 1
##sequence-region	Contig53+1205	1	6608
Contig53+1205	Geneious	exon	2023	2047	.	+	.	Name=rps1 exon 1
Contig53+1205	Geneious	exon	316	338	.	+	.	Name=nad5 exon 3
Contig53+1205	Geneious	gene	5974	6059	.	+	.	Name=trnS gene
Contig53+1205	Geneious	gene	3083	3140	.	+	.	Name=trnF gene
Contig53+1205	Geneious	tRNA	5974	6059	.	+	.	Name=trnS tRNA
Contig53+1205	Geneious	tRNA	3083	3140	.	+	.	Name=trnF tRNA
##sequence-region	Contig54+2164	1	2133
Contig54+2164	Geneious	gene	1092	1163	.	-	.	Name=trnE gene
Contig54+2164	Geneious	tRNA	1092	1163	.	-	.	Name=trnE tRNA
##sequence-region	Contig55+505533982	1	3075
##sequence-region	Contig56+16608	1	303
##sequence-region	Contig57+21759	1	3863
Contig57+21759	Geneious	exon	1532	1556	.	+	.	Name=rps1 exon 1
##sequence-region	Contig58+1162	1	19769
Contig58+1162	Geneious	exon	18854	18875	.	+	.	Name=nad5 exon 3
Contig58+1162	Geneious	exon	12285	12306	.	-	.	Name=nad5 exon 3
Contig58+1162	Geneious	gene	18678	18765	.	-	.	Name=trnS gene
Contig58+1162	Geneious	gene	9462	9534	.	+	.	Name=trnM gene
Contig58+1162	Geneious	gene	8799	8867	.	+	.	Name=trnM gene
Contig58+1162	Geneious	tRNA	18678	18765	.	-	.	Name=trnS tRNA
Contig58+1162	Geneious	tRNA	9462	9534	.	+	.	Name=trnM tRNA
Contig58+1162	Geneious	tRNA	8799	8867	.	+	.	Name=trnM tRNA
##sequence-region	Contig59+12134	1	449
##sequence-region	Contig60+117416	1	562
##sequence-region	Contig61+37118	1	4876
Contig61+37118	Geneious	exon	1439	1460	.	+	.	Name=nad5 exon 3
Contig61+37118	Geneious	gene	3005	3081	.	-	.	Name=trnD gene
Contig61+37118	Geneious	tRNA	3005	3081	.	-	.	Name=trnD tRNA
##sequence-region	Contig62+2205	1	8811
Contig62+2205	Geneious	exon	8414	8438	.	-	.	Name=rps1 exon 1
Contig62+2205	Geneious	exon	2797	2821	.	-	.	Name=rps1 exon 1
Contig62+2205	Geneious	gene	3373	3450	.	-	.	Name=trnK gene
Contig62+2205	Geneious	gene	1273	1347	.	+	.	Name=trnG gene
Contig62+2205	Geneious	tRNA	3373	3450	.	-	.	Name=trnK tRNA
Contig62+2205	Geneious	tRNA	1273	1347	.	+	.	Name=trnG tRNA
##sequence-region	Contig63+160092452	1	314
##sequence-region	Contig63+160092452_2	1	1921
Contig63+160092452_2	Geneious	gene	396	468	.	-	.	Name=trnM gene
Contig63+160092452_2	Geneious	tRNA	396	468	.	-	.	Name=trnM tRNA
##sequence-region	Contig64+2160	1	2395
Contig64+2160	Geneious	exon	528	549	.	+	.	Name=nad5 exon 3
##sequence-region	Contig65+18811	1	560
##sequence-region	Contig66+217416	1	3196
##sequence-region	Contig67+2239	1	8297
##sequence-region	Contig68+2560	1	381
##sequence-region	Contig69+176973332	1	297
##sequence-region	Contig70+121277832	1	11351
Contig70+121277832	Geneious	rRNA	1	2932	.	+	.	Name=rrn26 rRNA
Contig70+121277832	Geneious	tRNA	10050	10133	.	+	.	Name=trnS tRNA
Contig70+121277832	Geneious	tRNA	6612	6687	.	+	.	Name=trnfM tRNA
Contig70+121277832	Geneious	tRNA	5085	5157	.	+	.	Name=trnA
Contig70+121277832	Geneious	tRNA	7498	7568	.	+	.	Name=trnG tRNA
Contig70+121277832	Geneious	gene	1	2932	.	+	.	Name=rrn26 gene
Contig70+121277832	Geneious	gene	10050	10133	.	+	.	Name=trnS gene
Contig70+121277832	Geneious	gene	6612	6687	.	+	.	Name=trnfM gene
Contig70+121277832	Geneious	gene	5085	5157	.	+	.	Name=trnA gene
Contig70+121277832	Geneious	gene	7498	7568	.	+	.	Name=trnG gene
##sequence-region	Contig71+11851	1	15392
Contig71+11851	Geneious	CDS	2507	3145	.	-	0	Name=nad6 CDS
Contig71+11851	Geneious	gene	2507	3145	.	-	.	Name=nad6 gene
Contig71+11851	Geneious	intron	13045	14928	.	+	.	Name=nad2 intron 2
Contig71+11851	Geneious	exon	12659	13044	.	+	.	Name=nad2 exon 2
Contig71+11851	Geneious	exon	9817	9972	.	+	.	Name=nad2 exon 1
Contig71+11851	Geneious	exon	3438	3498	.	-	.	Name=nad1 exon 4
##sequence-region	Contig72+1721731	1	5473
Contig72+1721731	Geneious	exon	3897	3921	.	+	.	Name=rps1 exon 1
Contig72+1721731	Geneious	gene	338	403	.	-	.	Name=trnE gene
Contig72+1721731	Geneious	tRNA	338	403	.	-	.	Name=trnE tRNA
##sequence-region	Contig72+1721731_2	1	15505
Contig72+1721731_2	Geneious	exon	3417	3438	.	-	.	Name=nad5 exon 3
Contig72+1721731_2	Geneious	gene	5919	5996	.	-	.	Name=trnH gene
Contig72+1721731_2	Geneious	gene	1796	1872	.	+	.	Name=trnD gene
Contig72+1721731_2	Geneious	gene	11905	11977	.	-	.	Name=trnK gene
Contig72+1721731_2	Geneious	gene	15017	15087	.	-	.	Name=trnE gene
Contig72+1721731_2	Geneious	gene	14700	14770	.	-	.	Name=trnfM gene
Contig72+1721731_2	Geneious	tRNA	5919	5996	.	-	.	Name=trnH tRNA
Contig72+1721731_2	Geneious	tRNA	1796	1872	.	+	.	Name=trnD tRNA
Contig72+1721731_2	Geneious	tRNA	11905	11977	.	-	.	Name=trnK tRNA
Contig72+1721731_2	Geneious	tRNA	15017	15087	.	-	.	Name=trnE tRNA
Contig72+1721731_2	Geneious	tRNA	14700	14770	.	-	.	Name=trnfM tRNA
##sequence-region	Contig73+120993	1	302
##sequence-region	Contig74+198327052	1	1199
##sequence-region	Contig74+198327052_3	1	2313
Contig74+198327052_3	Geneious	CDS	1311	2108	.	-	0	Name=cox3 CDS
Contig74+198327052_3	Geneious	gene	1311	2108	.	-	.	Name=cox3 gene
##sequence-region	Contig75+214916022	1	898
##sequence-region	Contig76+2233	1	1819
Contig76+2233	Geneious	gene	405	518	.	-	.	Name=rrn5 gene
Contig76+2233	Geneious	rRNA	405	518	.	-	.	Name=rrn5 rRNA
##sequence-region	Contig77+11759	1	5493
Contig77+11759	Geneious	exon	2573	2631	.	+	.	Name=nad1 exon 4
##sequence-region	Contig78+33418822	1	1416
##sequence-region	Contig78+33418822_3	1	2238
Contig78+33418822_3	Geneious	CDS	1236	2033	.	-	0	Name=cox3 CDS
Contig78+33418822_3	Geneious	gene	1236	2033	.	-	.	Name=cox3 gene
##sequence-region	Contig80+122048811	1	3572
##sequence-region	Contig81+316416571	1	11713
Contig81+316416571	Geneious	exon	8646	8667	.	-	.	Name=nad5 exon 3
Contig81+316416571	Geneious	gene	6953	7036	.	+	.	Name=trnS gene
Contig81+316416571	Geneious	gene	4496	4567	.	+	.	Name=trnN gene
Contig81+316416571	Geneious	tRNA	6953	7036	.	+	.	Name=trnS tRNA
Contig81+316416571	Geneious	tRNA	4496	4567	.	+	.	Name=trnN tRNA
##sequence-region	Contig82+1294	1	22403
Contig82+1294	Geneious	CDS	6927	7151	.	-	0	Name=atp9 CDS
Contig82+1294	Geneious	tRNA	12666	12740	.	+	.	Name=trnY tRNA
Contig82+1294	Geneious	tRNA	14143	14208	.	+	.	Name=trnfM tRNA
Contig82+1294	Geneious	gene	6927	7151	.	-	.	Name=atp9 gene
Contig82+1294	Geneious	gene	12666	12740	.	+	.	Name=trnY gene
Contig82+1294	Geneious	gene	14143	14208	.	+	.	Name=trnfM gene
Contig82+1294	Geneious	exon	5701	5797	.	-	.	Name=nad4 exon 4
Contig82+1294	Geneious	exon	4795	4880	.	+	.	Name=nad1 exon 3
Contig82+1294	Geneious	exon	4761	4782	.	-	.	Name=nad5 exon 3
Contig82+1294	Geneious	exon	469	490	.	+	.	Name=nad5 exon 3
##sequence-region	Contig83+1176	1	6239
Contig83+1176	Geneious	gene	4226	4298	.	+	.	Name=trnM gene
Contig83+1176	Geneious	tRNA	4226	4298	.	+	.	Name=trnM tRNA
##sequence-region	Contig84+68939421	1	303
##sequence-region	Contig84+68939421_2	1	865
##sequence-region	Contig85+1444	1	23246
Contig85+1444	Geneious	exon	10241	10260	.	+	.	Name=nad5 exon 3
Contig85+1444	Geneious	gene	7414	7494	.	+	.	Name=trnL gene
Contig85+1444	Geneious	gene	4844	4920	.	-	.	Name=trnM gene
Contig85+1444	Geneious	gene	3978	4050	.	-	.	Name=trnR gene
Contig85+1444	Geneious	gene	8972	9044	.	+	.	Name=trnW gene
Contig85+1444	Geneious	gene	16623	16694	.	+	.	Name=trnN gene
Contig85+1444	Geneious	gene	1859	1930	.	+	.	Name=trnN gene
Contig85+1444	Geneious	gene	4267	4329	.	+	.	Name=trnR gene
Contig85+1444	Geneious	tRNA	7414	7494	.	+	.	Name=trnL tRNA
Contig85+1444	Geneious	tRNA	4844	4920	.	-	.	Name=trnM tRNA
Contig85+1444	Geneious	tRNA	3978	4050	.	-	.	Name=trnR tRNA
Contig85+1444	Geneious	tRNA	8972	9044	.	+	.	Name=trnW tRNA
Contig85+1444	Geneious	tRNA	16623	16694	.	+	.	Name=trnN tRNA
Contig85+1444	Geneious	tRNA	1859	1930	.	+	.	Name=trnN tRNA
Contig85+1444	Geneious	tRNA	4267	4329	.	+	.	Name=trnR tRNA
##sequence-region	Contig86+95665532	1	302
##sequence-region	Contig86+95665532_2	1	6315
Contig86+95665532_2	Geneious	exon	2154	2221	.	-	.	Name=nad1 exon 5
Contig86+95665532_2	Geneious	gene	3897	3970	.	-	.	Name=trnP gene
Contig86+95665532_2	Geneious	gene	2861	2931	.	-	.	Name=trnR gene
Contig86+95665532_2	Geneious	gene	5357	5427	.	+	.	Name=trnC gene
Contig86+95665532_2	Geneious	tRNA	3897	3970	.	-	.	Name=trnP tRNA
Contig86+95665532_2	Geneious	tRNA	2861	2931	.	-	.	Name=trnR tRNA
Contig86+95665532_2	Geneious	tRNA	5357	5427	.	+	.	Name=trnC tRNA
##sequence-region	Contig87+30428241	1	356
##sequence-region	Contig87+30428241_2	1	3273
##sequence-region	Contig88+16632	1	320
##sequence-region	Contig89+13649	1	306
##sequence-region	Contig90+312284132	1	25127
Contig90+312284132	Geneious	exon	13118	13227	.	+	.	Name=nad4 exon 4
Contig90+312284132	Geneious	gene	14063	14136	.	-	.	Name=trnM gene
Contig90+312284132	Geneious	gene	8013	8084	.	+	.	Name=trnE gene
Contig90+312284132	Geneious	gene	11363	11433	.	+	.	Name=trnG gene
Contig90+312284132	Geneious	gene	18568	18638	.	+	.	Name=trnfM gene
Contig90+312284132	Geneious	tRNA	14063	14136	.	-	.	Name=trnM tRNA
Contig90+312284132	Geneious	tRNA	8013	8084	.	+	.	Name=trnE tRNA
Contig90+312284132	Geneious	tRNA	11363	11433	.	+	.	Name=trnG tRNA
Contig90+312284132	Geneious	tRNA	18568	18638	.	+	.	Name=trnfM tRNA
##sequence-region	Contig91+362489541	1	316
##sequence-region	Contig91+362489541_2	1	155
##sequence-region	Contig92+12921	1	20491
Contig92+12921	Geneious	exon	17722	17746	.	+	.	Name=rps1 exon 1
Contig92+12921	Geneious	exon	19506	19530	.	+	.	Name=rps1 exon 1
Contig92+12921	Geneious	gene	7393	7471	.	-	.	Name=trnR gene
Contig92+12921	Geneious	gene	10726	10800	.	+	.	Name=trnG gene
Contig92+12921	Geneious	gene	12204	12277	.	+	.	Name=trnD gene
Contig92+12921	Geneious	gene	16460	16532	.	-	.	Name=trnG gene
Contig92+12921	Geneious	gene	14633	14704	.	+	.	Name=trnG gene
Contig92+12921	Geneious	gene	13074	13145	.	-	.	Name=trnG gene
Contig92+12921	Geneious	tRNA	7393	7471	.	-	.	Name=trnR tRNA
Contig92+12921	Geneious	tRNA	10726	10800	.	+	.	Name=trnG tRNA
Contig92+12921	Geneious	tRNA	12204	12277	.	+	.	Name=trnD tRNA
Contig92+12921	Geneious	tRNA	16460	16532	.	-	.	Name=trnG tRNA
Contig92+12921	Geneious	tRNA	14633	14704	.	+	.	Name=trnG tRNA
Contig92+12921	Geneious	tRNA	13074	13145	.	-	.	Name=trnG tRNA
##sequence-region	Contig93+12195	1	9178
Contig93+12195	Geneious	exon	3360	3384	.	-	.	Name=rps1 exon 1
Contig93+12195	Geneious	intron	2497	3359	.	-	.	Name=rps1 intron 1
Contig93+12195	Geneious	tRNA	1432	1508	.	-	.	Name=trnD tRNA
Contig93+12195	Geneious	CDS	493	1320	.	-	0	Name=rps4 CDS
Contig93+12195	Geneious	CDS	1790	2389	.	-	0	Name=rps1 CDS
Contig93+12195	Geneious	CDS	4278	4847	.	-	0	Name=rpl5 CDS
Contig93+12195	Geneious	gene	1764	3384	.	-	.	Name=rps1 gene
Contig93+12195	Geneious	gene	493	1320	.	-	.	Name=rps4 gene
Contig93+12195	Geneious	gene	1790	2389	.	-	.	Name=rps1 gene
Contig93+12195	Geneious	gene	4278	4847	.	-	.	Name=rpl5 gene
Contig93+12195	Geneious	gene	1432	1508	.	-	.	Name=trnD gene
##sequence-region	Contig94+2321	1	344
##sequence-region	Contig95+109934542	1	12307
Contig95+109934542	Geneious	exon	9240	9261	.	-	.	Name=nad5 exon 3
Contig95+109934542	Geneious	gene	7547	7630	.	+	.	Name=trnS gene
Contig95+109934542	Geneious	gene	5090	5161	.	+	.	Name=trnN gene
Contig95+109934542	Geneious	tRNA	7547	7630	.	+	.	Name=trnS tRNA
Contig95+109934542	Geneious	tRNA	5090	5161	.	+	.	Name=trnN tRNA
##sequence-region	Contig96+1240	1	18550
Contig96+1240	Geneious	CDS	5467	5691	.	+	0	Name=atp9 CDS
Contig96+1240	Geneious	exon	17607	17631	.	+	.	Name=rps1 exon 1
Contig96+1240	Geneious	exon	16404	16425	.	-	.	Name=nad5 exon 3
Contig96+1240	Geneious	tRNA	8261	8348	.	+	.	Name=trnS tRNA
Contig96+1240	Geneious	tRNA	12101	12173	.	-	.	Name=trnH tRNA
Contig96+1240	Geneious	tRNA	2468	2539	.	+	.	Name=trnG tRNA
Contig96+1240	Geneious	tRNA	6454	6525	.	+	.	Name=trnE tRNA
Contig96+1240	Geneious	gene	5467	5691	.	+	.	Name=atp9 gene
Contig96+1240	Geneious	gene	8261	8348	.	+	.	Name=trnS gene
Contig96+1240	Geneious	gene	12101	12173	.	-	.	Name=trnH gene
Contig96+1240	Geneious	gene	2468	2539	.	+	.	Name=trnG gene
Contig96+1240	Geneious	gene	6454	6525	.	+	.	Name=trnE gene
##sequence-region	Contig97+1345	1	300
##sequence-region	Contig98+118564	1	301
##sequence-region	Contig99+1311	1	1330
##sequence-region	Contig01+45593882	1	4379
Contig01+45593882	Geneious	tRNA	601	672	.	+	.	Name=trnN tRNA
Contig01+45593882	Geneious	exon	2828	3832	.	+	.	Name=cox1 exon 2
Contig01+45593882	Geneious	exon	1100	1723	.	+	.	Name=cox1 exon 1
Contig01+45593882	Geneious	CDS	1100	1723	.	+	0	Name=cox1 CDS;ID=qZZmw4X/jVL4W/bVKEjtF98josU.1691037363933.105
Contig01+45593882	Geneious	CDS	2828	3832	.	+	0	Name=cox1 CDS;ID=qZZmw4X/jVL4W/bVKEjtF98josU.1691037363933.105
Contig01+45593882	Geneious	CDS	2199	3852	.	+	0	Name=cox1 CDS
Contig01+45593882	Geneious	CDS	1100	2741	.	+	0	Name=cox1 CDS
Contig01+45593882	Geneious	gene	1100	1723	.	+	.	Name=cox1 gene;ID=qZZmw4X/jVL4W/bVKEjtF98josU.1691037363933.106
Contig01+45593882	Geneious	gene	2828	3832	.	+	.	Name=cox1 gene;ID=qZZmw4X/jVL4W/bVKEjtF98josU.1691037363933.106
Contig01+45593882	Geneious	gene	2199	3852	.	+	.	Name=cox1 gene
Contig01+45593882	Geneious	gene	1100	2741	.	+	.	Name=cox1 gene
Contig01+45593882	Geneious	gene	601	672	.	+	.	Name=trnN gene
##sequence-region	Contig02+28735852	1	21549
Contig02+28735852	Geneious	exon	20451	20504	.	-	.	Name=nad1 exon 4
Contig02+28735852	Geneious	rRNA	17784	19436	.	+	.	Name=rrn18 rRNA
Contig02+28735852	Geneious	tRNA	2964	3054	.	-	.	Name=trnS tRNA
Contig02+28735852	Geneious	tRNA	6273	6346	.	+	.	Name=trnM tRNA
Contig02+28735852	Geneious	tRNA	19855	19924	.	+	.	Name=trnN tRNA
Contig02+28735852	Geneious	tRNA	8323	8388	.	+	.	Name=trnD tRNA
Contig02+28735852	Geneious	gene	17784	19436	.	+	.	Name=rrn18 gene
Contig02+28735852	Geneious	gene	2964	3054	.	-	.	Name=trnS gene
Contig02+28735852	Geneious	gene	6273	6346	.	+	.	Name=trnM gene
Contig02+28735852	Geneious	gene	19855	19924	.	+	.	Name=trnN gene
Contig02+28735852	Geneious	gene	8323	8388	.	+	.	Name=trnD gene
##sequence-region	Contig02+28735852_2	1	10571
Contig02+28735852_2	Geneious	exon	9088	9109	.	-	.	Name=nad5 exon 3
Contig02+28735852_2	Geneious	gene	8940	9012	.	-	.	Name=trnfM gene
Contig02+28735852_2	Geneious	gene	2725	2796	.	+	.	Name=trnG gene
Contig02+28735852_2	Geneious	tRNA	8940	9012	.	-	.	Name=trnfM tRNA
Contig02+28735852_2	Geneious	tRNA	2725	2796	.	+	.	Name=trnG tRNA
##sequence-region	Contig02+28735852_3	1	2909
##sequence-region	Contig04+135060	1	1001
##sequence-region	Contig06+1577	1	807
##sequence-region	Contig09+99421162	1	435
##sequence-region	Contig09+99421162_2	1	685
##sequence-region	Contig10+1646	1	799
##sequence-region	Contig100+3440	1	15000
Contig100+3440	Geneious	exon	14909	14930	.	-	.	Name=nad5 exon 3
Contig100+3440	Geneious	exon	3156	3177	.	-	.	Name=nad5 exon 3
Contig100+3440	Geneious	gene	5561	5641	.	-	.	Name=trnG gene
Contig100+3440	Geneious	gene	8071	8147	.	+	.	Name=trnK gene
Contig100+3440	Geneious	gene	4655	4728	.	-	.	Name=trnP gene
Contig100+3440	Geneious	gene	14303	14376	.	+	.	Name=trnF gene
Contig100+3440	Geneious	gene	10635	10708	.	+	.	Name=trnW gene
Contig100+3440	Geneious	gene	9874	9946	.	+	.	Name=trnK gene
Contig100+3440	Geneious	gene	8829	8901	.	+	.	Name=trnK gene
Contig100+3440	Geneious	gene	11644	11716	.	-	.	Name=trnG gene
Contig100+3440	Geneious	gene	9741	9813	.	+	.	Name=trnV gene
Contig100+3440	Geneious	gene	14593	14664	.	-	.	Name=trnN gene
Contig100+3440	Geneious	gene	11895	11966	.	+	.	Name=trnN gene
Contig100+3440	Geneious	tRNA	5561	5641	.	-	.	Name=trnG tRNA
Contig100+3440	Geneious	tRNA	8071	8147	.	+	.	Name=trnK tRNA
Contig100+3440	Geneious	tRNA	4655	4728	.	-	.	Name=trnP tRNA
Contig100+3440	Geneious	tRNA	14303	14376	.	+	.	Name=trnF tRNA
Contig100+3440	Geneious	tRNA	10635	10708	.	+	.	Name=trnW tRNA
Contig100+3440	Geneious	tRNA	9874	9946	.	+	.	Name=trnK tRNA
Contig100+3440	Geneious	tRNA	8829	8901	.	+	.	Name=trnK tRNA
Contig100+3440	Geneious	tRNA	11644	11716	.	-	.	Name=trnG tRNA
Contig100+3440	Geneious	tRNA	9741	9813	.	+	.	Name=trnV tRNA
Contig100+3440	Geneious	tRNA	14593	14664	.	-	.	Name=trnN tRNA
Contig100+3440	Geneious	tRNA	11895	11966	.	+	.	Name=trnN tRNA
##sequence-region	Contig101+44111152	1	5514
Contig101+44111152	Geneious	CDS	1566	1795	.	+	0	Name=atp9 CDS
Contig101+44111152	Geneious	exon	4996	5017	.	+	.	Name=nad5 exon 3
Contig101+44111152	Geneious	tRNA	3125	3203	.	-	.	Name=trnG tRNA
Contig101+44111152	Geneious	tRNA	4197	4273	.	-	.	Name=trnD tRNA
Contig101+44111152	Geneious	tRNA	3441	3515	.	-	.	Name=trnR tRNA
Contig101+44111152	Geneious	tRNA	5329	5396	.	+	.	Name=trnfM tRNA
Contig101+44111152	Geneious	gene	1566	1795	.	+	.	Name=atp9 gene
Contig101+44111152	Geneious	gene	3125	3203	.	-	.	Name=trnG gene
Contig101+44111152	Geneious	gene	4197	4273	.	-	.	Name=trnD gene
Contig101+44111152	Geneious	gene	3441	3515	.	-	.	Name=trnR gene
Contig101+44111152	Geneious	gene	5329	5396	.	+	.	Name=trnfM gene
##sequence-region	Contig102+511704931	1	4033
Contig102+511704931	Geneious	CDS	1879	2664	.	-	0	Name=cox3 CDS
Contig102+511704931	Geneious	tRNA	783	863	.	+	.	Name=trnL tRNA
Contig102+511704931	Geneious	tRNA	898	962	.	+	.	Name=trnH tRNA
Contig102+511704931	Geneious	gene	1879	2664	.	-	.	Name=cox3 gene
Contig102+511704931	Geneious	gene	783	863	.	+	.	Name=trnL gene
Contig102+511704931	Geneious	gene	898	962	.	+	.	Name=trnH gene
##sequence-region	Contig103+23733	1	10666
Contig103+23733	Geneious	exon	5339	5399	.	+	.	Name=nad1 exon 5
Contig103+23733	Geneious	gene	7630	7706	.	-	.	Name=trnE gene
Contig103+23733	Geneious	gene	3350	3425	.	+	.	Name=trnfM gene
Contig103+23733	Geneious	gene	1924	1997	.	-	.	Name=trnP gene
Contig103+23733	Geneious	tRNA	7630	7706	.	-	.	Name=trnE tRNA
Contig103+23733	Geneious	tRNA	3350	3425	.	+	.	Name=trnfM tRNA
Contig103+23733	Geneious	tRNA	1924	1997	.	-	.	Name=trnP tRNA
##sequence-region	Contig104+167992391	1	351
##sequence-region	Contig104+167992391_2	1	32503
Contig104+167992391_2	Geneious	exon	5010	5068	.	+	.	Name=nad1 exon 4
Contig104+167992391_2	Geneious	exon	17738	17762	.	+	.	Name=rps1 exon 1
Contig104+167992391_2	Geneious	exon	20497	20521	.	+	.	Name=rps1 exon 1
Contig104+167992391_2	Geneious	exon	16715	16736	.	-	.	Name=nad5 exon 3
Contig104+167992391_2	Geneious	gene	3571	3658	.	-	.	Name=trnS gene
Contig104+167992391_2	Geneious	gene	22770	22855	.	-	.	Name=trnS gene
Contig104+167992391_2	Geneious	gene	21360	21437	.	+	.	Name=trnK gene
Contig104+167992391_2	Geneious	gene	6939	7011	.	+	.	Name=trnK gene
Contig104+167992391_2	Geneious	gene	31385	31455	.	-	.	Name=trnC gene
Contig104+167992391_2	Geneious	gene	23441	23510	.	+	.	Name=trnR gene
Contig104+167992391_2	Geneious	tRNA	3571	3658	.	-	.	Name=trnS tRNA
Contig104+167992391_2	Geneious	tRNA	22770	22855	.	-	.	Name=trnS tRNA
Contig104+167992391_2	Geneious	tRNA	21360	21437	.	+	.	Name=trnK tRNA
Contig104+167992391_2	Geneious	tRNA	6939	7011	.	+	.	Name=trnK tRNA
Contig104+167992391_2	Geneious	tRNA	31385	31455	.	-	.	Name=trnC tRNA
Contig104+167992391_2	Geneious	tRNA	23441	23510	.	+	.	Name=trnR tRNA
##sequence-region	Contig106+283118441	1	5802
Contig106+283118441	Geneious	exon	3478	3510	.	-	.	Name=rps1 exon 1
Contig106+283118441	Geneious	gene	896	969	.	-	.	Name=trnP gene
Contig106+283118441	Geneious	gene	4552	4615	.	+	.	Name=trnE gene
Contig106+283118441	Geneious	tRNA	896	969	.	-	.	Name=trnP tRNA
Contig106+283118441	Geneious	tRNA	4552	4615	.	+	.	Name=trnE tRNA
##sequence-region	Contig106+283118441_2	1	23058
Contig106+283118441_2	Geneious	exon	19287	19311	.	+	.	Name=rps1 exon 1
Contig106+283118441_2	Geneious	gene	21254	21336	.	+	.	Name=trnL gene
Contig106+283118441_2	Geneious	gene	6486	6562	.	+	.	Name=trnR gene
Contig106+283118441_2	Geneious	gene	3778	3852	.	-	.	Name=trnM gene
Contig106+283118441_2	Geneious	gene	5712	5784	.	-	.	Name=trnK gene
Contig106+283118441_2	Geneious	gene	14110	14181	.	+	.	Name=trnN gene
Contig106+283118441_2	Geneious	gene	5420	5475	.	+	.	Name=trnQ gene
Contig106+283118441_2	Geneious	tRNA	21254	21336	.	+	.	Name=trnL tRNA
Contig106+283118441_2	Geneious	tRNA	6486	6562	.	+	.	Name=trnR tRNA
Contig106+283118441_2	Geneious	tRNA	3778	3852	.	-	.	Name=trnM tRNA
Contig106+283118441_2	Geneious	tRNA	5712	5784	.	-	.	Name=trnK tRNA
Contig106+283118441_2	Geneious	tRNA	14110	14181	.	+	.	Name=trnN tRNA
Contig106+283118441_2	Geneious	tRNA	5420	5475	.	+	.	Name=trnQ tRNA
##sequence-region	Contig106+283118441_3	1	5941
Contig106+283118441_3	Geneious	exon	4151	4172	.	-	.	Name=nad5 exon 3
Contig106+283118441_3	Geneious	gene	1820	1891	.	+	.	Name=trnE gene
Contig106+283118441_3	Geneious	tRNA	1820	1891	.	+	.	Name=trnE tRNA
##sequence-region	Contig107+25764752	1	12860
Contig107+25764752	Geneious	CDS	4058	4453	.	-	0	Name=sdh3 CDS
Contig107+25764752	Geneious	tRNA	11663	11736	.	+	.	Name=trnM tRNA
Contig107+25764752	Geneious	gene	4058	4453	.	-	.	Name=sdh3 gene
Contig107+25764752	Geneious	gene	11663	11736	.	+	.	Name=trnM gene
Contig107+25764752	Geneious	exon	8206	8288	.	+	.	Name=nad1 exon 3
Contig107+25764752	Geneious	exon	1582	1606	.	+	.	Name=rps1 exon 1
Contig107+25764752	Geneious	exon	8336	8357	.	+	.	Name=nad5 exon 3
##sequence-region	Contig108+24291	1	1760
Contig108+24291	Geneious	gene	791	883	.	-	.	Name=trnS gene
Contig108+24291	Geneious	tRNA	791	883	.	-	.	Name=trnS tRNA
##sequence-region	Contig109+49904341	1	22096
Contig109+49904341	Geneious	exon	10367	10386	.	+	.	Name=nad5 exon 3
Contig109+49904341	Geneious	gene	7540	7620	.	+	.	Name=trnL gene
Contig109+49904341	Geneious	gene	4970	5046	.	-	.	Name=trnM gene
Contig109+49904341	Geneious	gene	4104	4176	.	-	.	Name=trnR gene
Contig109+49904341	Geneious	gene	9098	9170	.	+	.	Name=trnW gene
Contig109+49904341	Geneious	gene	16905	16976	.	+	.	Name=trnN gene
Contig109+49904341	Geneious	gene	1985	2056	.	+	.	Name=trnN gene
Contig109+49904341	Geneious	gene	4393	4455	.	+	.	Name=trnR gene
Contig109+49904341	Geneious	tRNA	7540	7620	.	+	.	Name=trnL tRNA
Contig109+49904341	Geneious	tRNA	4970	5046	.	-	.	Name=trnM tRNA
Contig109+49904341	Geneious	tRNA	4104	4176	.	-	.	Name=trnR tRNA
Contig109+49904341	Geneious	tRNA	9098	9170	.	+	.	Name=trnW tRNA
Contig109+49904341	Geneious	tRNA	16905	16976	.	+	.	Name=trnN tRNA
Contig109+49904341	Geneious	tRNA	1985	2056	.	+	.	Name=trnN tRNA
Contig109+49904341	Geneious	tRNA	4393	4455	.	+	.	Name=trnR tRNA
##sequence-region	Contig109+49904341_2	1	12804
Contig109+49904341_2	Geneious	exon	11073	11129	.	+	.	Name=nad1 exon 4
Contig109+49904341_2	Geneious	exon	6173	6194	.	-	.	Name=nad5 exon 3
##sequence-region	Contig11+1418	1	562
##sequence-region	Contig110+265415772	1	6074
Contig110+265415772	Geneious	exon	2774	3031	.	+	.	Name=nad1 exon 1
Contig110+265415772	Geneious	exon	4586	4804	.	+	.	Name=nad1 exon 2
Contig110+265415772	Geneious	exon	4586	4721	.	+	.	Name=nad1 exon 2
##sequence-region	Contig111+436571401	1	436
##sequence-region	Contig111+436571401_2	1	662
##sequence-region	Contig112+214916022	1	33320
Contig112+214916022	Geneious	exon	27825	27849	.	-	.	Name=rps1 exon 1
Contig112+214916022	Geneious	exon	18854	18875	.	+	.	Name=nad5 exon 3
Contig112+214916022	Geneious	exon	12285	12306	.	-	.	Name=nad5 exon 3
Contig112+214916022	Geneious	gene	18678	18765	.	-	.	Name=trnS gene
Contig112+214916022	Geneious	gene	23755	23840	.	+	.	Name=trnS gene
Contig112+214916022	Geneious	gene	25636	25709	.	-	.	Name=trnM gene
Contig112+214916022	Geneious	gene	9462	9534	.	+	.	Name=trnM gene
Contig112+214916022	Geneious	gene	26419	26490	.	+	.	Name=trnG gene
Contig112+214916022	Geneious	gene	8799	8867	.	+	.	Name=trnM gene
Contig112+214916022	Geneious	tRNA	18678	18765	.	-	.	Name=trnS tRNA
Contig112+214916022	Geneious	tRNA	23755	23840	.	+	.	Name=trnS tRNA
Contig112+214916022	Geneious	tRNA	25636	25709	.	-	.	Name=trnM tRNA
Contig112+214916022	Geneious	tRNA	9462	9534	.	+	.	Name=trnM tRNA
Contig112+214916022	Geneious	tRNA	26419	26490	.	+	.	Name=trnG tRNA
Contig112+214916022	Geneious	tRNA	8799	8867	.	+	.	Name=trnM tRNA
##sequence-region	Contig113+69588682	1	34679
Contig113+69588682	Geneious	rRNA	30834	30963	.	+	.	Name=rrn5 rRNA
Contig113+69588682	Geneious	tRNA	4673	4751	.	-	.	Name=trnS tRNA
Contig113+69588682	Geneious	tRNA	19598	19675	.	+	.	Name=trnR tRNA
Contig113+69588682	Geneious	tRNA	14024	14094	.	-	.	Name=trnfM tRNA
Contig113+69588682	Geneious	exon	26876	26934	.	+	.	Name=nad1 exon 5
Contig113+69588682	Geneious	exon	21672	21730	.	+	.	Name=nad1 exon 4
Contig113+69588682	Geneious	exon	6782	6837	.	-	.	Name=nad1 exon 5
Contig113+69588682	Geneious	exon	22288	22312	.	+	.	Name=rps1 exon 1
Contig113+69588682	Geneious	gene	30834	30963	.	+	.	Name=rrn5 gene
Contig113+69588682	Geneious	gene	4673	4751	.	-	.	Name=trnS gene
Contig113+69588682	Geneious	gene	19598	19675	.	+	.	Name=trnR gene
Contig113+69588682	Geneious	gene	14024	14094	.	-	.	Name=trnfM gene
##sequence-region	Contig113+69588682_2	1	3090
##sequence-region	Contig114+232870	1	3190
##sequence-region	Contig115+447278332	1	22192
Contig115+447278332	Geneious	gene	2711	2783	.	-	.	Name=trnH gene
Contig115+447278332	Geneious	intron	19792	20426	.	-	.	Name=nad5 intron 4
Contig115+447278332	Geneious	tRNA	2711	2783	.	-	.	Name=trnH tRNA
Contig115+447278332	Geneious	exon	20338	20732	.	-	.	Name=nad5 exon 4
Contig115+447278332	Geneious	exon	19660	19791	.	-	.	Name=nad5 exon 5
Contig115+447278332	Geneious	exon	12999	13093	.	-	.	Name=nad4 exon 4
##sequence-region	Contig115+447278332_2	1	549
##sequence-region	Contig116+450484981	1	427
##sequence-region	Contig117+1549	1	429
##sequence-region	Contig118+339347941	1	22349
Contig118+339347941	Geneious	gene	10281	10351	.	-	.	Name=trnC gene
Contig118+339347941	Geneious	tRNA	10281	10351	.	-	.	Name=trnC tRNA
Contig118+339347941	Geneious	exon	12689	12747	.	-	.	Name=nad1 exon 4
Contig118+339347941	Geneious	exon	9216	9240	.	-	.	Name=rps1 exon 1
##sequence-region	Contig119+21426	1	13030
Contig119+21426	Geneious	exon	1902	1958	.	-	.	Name=nad1 exon 4
Contig119+21426	Geneious	exon	6837	6858	.	+	.	Name=nad5 exon 3
##sequence-region	Contig12+2226	1	354
##sequence-region	Contig120+1858	1	3479
##sequence-region	Contig122+53514941	1	13038
Contig122+53514941	Geneious	exon	4879	4903	.	-	.	Name=rps1 exon 1
Contig122+53514941	Geneious	gene	11009	11087	.	+	.	Name=trnM gene
Contig122+53514941	Geneious	gene	6219	6292	.	+	.	Name=trnR gene
Contig122+53514941	Geneious	gene	4910	4983	.	+	.	Name=trnF gene
Contig122+53514941	Geneious	gene	4127	4198	.	-	.	Name=trnN gene
Contig122+53514941	Geneious	gene	5194	5264	.	-	.	Name=trnG gene
Contig122+53514941	Geneious	tRNA	11009	11087	.	+	.	Name=trnM tRNA
Contig122+53514941	Geneious	tRNA	6219	6292	.	+	.	Name=trnR tRNA
Contig122+53514941	Geneious	tRNA	4910	4983	.	+	.	Name=trnF tRNA
Contig122+53514941	Geneious	tRNA	4127	4198	.	-	.	Name=trnN tRNA
Contig122+53514941	Geneious	tRNA	5194	5264	.	-	.	Name=trnG tRNA
##sequence-region	Contig122+53514941_2	1	2163
Contig122+53514941_2	Geneious	exon	1297	1558	.	-	.	Name=nad7 exon 4
Contig122+53514941_2	Geneious	exon	516	540	.	-	.	Name=rps1 exon 1
##sequence-region	Contig122+53514941_3	1	5490
Contig122+53514941_3	Geneious	tRNA	93	156	.	+	.	Name=trnD tRNA
Contig122+53514941_3	Geneious	CDS	3190	4887	.	-	.	Name=matR CDS
Contig122+53514941_3	Geneious	CDS	2355	2742	.	-	0	Name=rps12 CDS
Contig122+53514941_3	Geneious	exon	2992	3250	.	-	.	Name=nad1 exon 5
Contig122+53514941_3	Geneious	exon	4883	4941	.	-	.	Name=nad1 exon 4
Contig122+53514941_3	Geneious	gene	3190	4887	.	-	.	Name=matR gene
Contig122+53514941_3	Geneious	gene	2355	2742	.	-	.	Name=rps12 gene
Contig122+53514941_3	Geneious	gene	93	156	.	+	.	Name=trnD gene
##sequence-region	Contig123+120721	1	440
##sequence-region	Contig124+214916022	1	32898
Contig124+214916022	Geneious	exon	22977	23001	.	-	.	Name=rps1 exon 1
Contig124+214916022	Geneious	exon	24638	24662	.	+	.	Name=rps1 exon 1
Contig124+214916022	Geneious	exon	21227	21251	.	+	.	Name=rps1 exon 1
Contig124+214916022	Geneious	exon	30526	30547	.	+	.	Name=nad5 exon 3
Contig124+214916022	Geneious	exon	24885	24906	.	-	.	Name=nad5 exon 3
Contig124+214916022	Geneious	gene	28479	28552	.	+	.	Name=trnF gene
Contig124+214916022	Geneious	gene	18447	18520	.	+	.	Name=trnA gene
Contig124+214916022	Geneious	gene	11638	11710	.	+	.	Name=trnH gene
Contig124+214916022	Geneious	gene	17695	17767	.	-	.	Name=trnF gene
Contig124+214916022	Geneious	gene	5567	5639	.	+	.	Name=trnH gene
Contig124+214916022	Geneious	gene	16249	16314	.	+	.	Name=trnV gene
Contig124+214916022	Geneious	gene	8700	8762	.	+	.	Name=trnG gene
Contig124+214916022	Geneious	tRNA	28479	28552	.	+	.	Name=trnF tRNA
Contig124+214916022	Geneious	tRNA	18447	18520	.	+	.	Name=trnA
Contig124+214916022	Geneious	tRNA	11638	11710	.	+	.	Name=trnH tRNA
Contig124+214916022	Geneious	tRNA	17695	17767	.	-	.	Name=trnF tRNA
Contig124+214916022	Geneious	tRNA	5567	5639	.	+	.	Name=trnH tRNA
Contig124+214916022	Geneious	tRNA	16249	16314	.	+	.	Name=trnV tRNA
Contig124+214916022	Geneious	tRNA	8700	8762	.	+	.	Name=trnG tRNA
##sequence-region	Contig125+343457501	1	433
Contig125+343457501	Geneious	gene	241	308	.	+	.	Name=trnfM gene
Contig125+343457501	Geneious	tRNA	241	308	.	+	.	Name=trnfM tRNA
##sequence-region	Contig126+212866	1	3821
Contig126+212866	Geneious	exon	1621	1642	.	-	.	Name=nad5 exon 3
Contig126+212866	Geneious	exon	1552	1573	.	-	.	Name=nad5 exon 3
##sequence-region	Contig127+525309761_2	1	7506
Contig127+525309761_2	Geneious	exon	7130	7506	.	+	.	Name=nad2 exon 4
Contig127+525309761_2	Geneious	gene	5093	5177	.	+	.	Name=trnY gene
Contig127+525309761_2	Geneious	gene	4271	4342	.	+	.	Name=trnR gene
Contig127+525309761_2	Geneious	tRNA	5093	5177	.	+	.	Name=trnY tRNA
Contig127+525309761_2	Geneious	tRNA	4271	4342	.	+	.	Name=trnR tRNA
##sequence-region	Contig128+16074	1	2938
Contig128+16074	Geneious	exon	2491	2715	.	+	.	Name=nad1 exon 2
Contig128+16074	Geneious	exon	2633	2715	.	+	.	Name=nad1 exon 3
##sequence-region	Contig129+0513602161	1	18790
Contig129+0513602161	Geneious	gene	17469	17542	.	-	.	Name=trnR gene
Contig129+0513602161	Geneious	gene	6741	6813	.	+	.	Name=trnM gene
Contig129+0513602161	Geneious	gene	16898	16968	.	-	.	Name=trnfM gene
Contig129+0513602161	Geneious	gene	6174	6240	.	+	.	Name=trnC gene
Contig129+0513602161	Geneious	tRNA	17469	17542	.	-	.	Name=trnR tRNA
Contig129+0513602161	Geneious	tRNA	6741	6813	.	+	.	Name=trnM tRNA
Contig129+0513602161	Geneious	tRNA	16898	16968	.	-	.	Name=trnfM tRNA
Contig129+0513602161	Geneious	tRNA	6174	6240	.	+	.	Name=trnC tRNA
##sequence-region	Contig130+211157491	1	9450
Contig130+211157491	Geneious	CDS	7474	8043	.	+	0	Name=rpl5 CDS
Contig130+211157491	Geneious	exon	8937	8961	.	+	.	Name=rps1 exon 1
Contig130+211157491	Geneious	gene	7474	8043	.	+	.	Name=rpl5 gene
Contig130+211157491	Geneious	intron	8962	9450	.	+	.	Name=rps1 intron 1
##sequence-region	Contig131+110666	1	8465
Contig131+110666	Geneious	gene	1887	1959	.	-	.	Name=trnV gene
Contig131+110666	Geneious	tRNA	1887	1959	.	-	.	Name=trnV tRNA
##sequence-region	Contig132+445928641	1	1542
##sequence-region	Contig133+20109181	1	32078
Contig133+20109181	Geneious	exon	24503	24561	.	+	.	Name=nad1 exon 4
Contig133+20109181	Geneious	exon	28951	29009	.	+	.	Name=nad1 exon 4
Contig133+20109181	Geneious	exon	2088	2112	.	+	.	Name=rps1 exon 1
Contig133+20109181	Geneious	gene	26434	26507	.	+	.	Name=trnF gene
Contig133+20109181	Geneious	gene	19705	19776	.	-	.	Name=trnH gene
Contig133+20109181	Geneious	gene	14599	14670	.	-	.	Name=trnN gene
Contig133+20109181	Geneious	gene	977	1047	.	+	.	Name=trnC gene
Contig133+20109181	Geneious	gene	23466	23536	.	+	.	Name=trnC gene
Contig133+20109181	Geneious	gene	11823	11883	.	+	.	Name=trnfM gene
Contig133+20109181	Geneious	tRNA	26434	26507	.	+	.	Name=trnF tRNA
Contig133+20109181	Geneious	tRNA	19705	19776	.	-	.	Name=trnH tRNA
Contig133+20109181	Geneious	tRNA	14599	14670	.	-	.	Name=trnN tRNA
Contig133+20109181	Geneious	tRNA	977	1047	.	+	.	Name=trnC tRNA
Contig133+20109181	Geneious	tRNA	23466	23536	.	+	.	Name=trnC tRNA
Contig133+20109181	Geneious	tRNA	11823	11883	.	+	.	Name=trnfM tRNA
##sequence-region	Contig134+2154	1	6546
##sequence-region	Contig135+26717	1	2766
##sequence-region	Contig136+260830882	1	2144
Contig136+260830882	Geneious	gene	706	772	.	+	.	Name=trnD gene
Contig136+260830882	Geneious	tRNA	706	772	.	+	.	Name=trnD tRNA
##sequence-region	Contig137+3155	1	6268
##sequence-region	Contig138+479739972	1	3232
##sequence-region	Contig139+545990941	1	2065
##sequence-region	Contig14+1799	1	531
##sequence-region	Contig140+513602161	1	21351
Contig140+513602161	Geneious	CDS	18868	19134	.	+	0	Name=sdh4 CDS
Contig140+513602161	Geneious	tRNA	18894	18968	.	-	.	Name=trnF tRNA
Contig140+513602161	Geneious	tRNA	17469	17542	.	-	.	Name=trnR tRNA
Contig140+513602161	Geneious	tRNA	19878	19950	.	-	.	Name=trnM tRNA
Contig140+513602161	Geneious	tRNA	6741	6813	.	+	.	Name=trnM tRNA
Contig140+513602161	Geneious	tRNA	16898	16968	.	-	.	Name=trnfM tRNA
Contig140+513602161	Geneious	tRNA	6174	6240	.	+	.	Name=trnC tRNA
Contig140+513602161	Geneious	gene	18868	19134	.	+	.	Name=sdh4 gene
Contig140+513602161	Geneious	gene	18894	18968	.	-	.	Name=trnF gene
Contig140+513602161	Geneious	gene	17469	17542	.	-	.	Name=trnR gene
Contig140+513602161	Geneious	gene	19878	19950	.	-	.	Name=trnM gene
Contig140+513602161	Geneious	gene	6741	6813	.	+	.	Name=trnM gene
Contig140+513602161	Geneious	gene	16898	16968	.	-	.	Name=trnfM gene
Contig140+513602161	Geneious	gene	6174	6240	.	+	.	Name=trnC gene
##sequence-region	Contig141+528956351	1	5306
Contig141+528956351	Geneious	exon	3454	3478	.	-	.	Name=rps1 exon 1
##sequence-region	Contig142+1190	1	25296
Contig142+1190	Geneious	exon	388	456	.	+	.	Name=nad7 exon 2
Contig142+1190	Geneious	gene	12502	12573	.	-	.	Name=trnM gene
Contig142+1190	Geneious	gene	16481	16552	.	+	.	Name=trnN gene
Contig142+1190	Geneious	tRNA	12502	12573	.	-	.	Name=trnM tRNA
Contig142+1190	Geneious	tRNA	16481	16552	.	+	.	Name=trnN tRNA
##sequence-region	Contig143+215004	1	11296
Contig143+215004	Geneious	exon	812	2051	.	-	.	Name=nad5 exon 2
Contig143+215004	Geneious	exon	5055	5079	.	-	.	Name=rps1 exon 1
Contig143+215004	Geneious	exon	5991	6012	.	+	.	Name=nad5 exon 3
Contig143+215004	Geneious	exon	59	80	.	-	.	Name=nad5 exon 3
Contig143+215004	Geneious	gene	3798	3879	.	+	.	Name=trnR gene
Contig143+215004	Geneious	gene	4038	4111	.	-	.	Name=trnV gene
Contig143+215004	Geneious	gene	4277	4347	.	+	.	Name=trnfM gene
Contig143+215004	Geneious	gene	3254	3323	.	-	.	Name=trnQ gene
Contig143+215004	Geneious	tRNA	3798	3879	.	+	.	Name=trnR tRNA
Contig143+215004	Geneious	tRNA	4038	4111	.	-	.	Name=trnV tRNA
Contig143+215004	Geneious	tRNA	4277	4347	.	+	.	Name=trnfM tRNA
Contig143+215004	Geneious	tRNA	3254	3323	.	-	.	Name=trnQ tRNA
##sequence-region	Contig144+1429	1	2245
##sequence-region	Contig145+0535866301	1	464
##sequence-region	Contig145+0535866301_2	1	10969
Contig145+0535866301_2	Geneious	intron	666	2182	.	+	.	Name=nad2 intron 3
Contig145+0535866301_2	Geneious	gene	1222	1303	.	-	.	Name=trnM gene
Contig145+0535866301_2	Geneious	gene	3091	3159	.	+	.	Name=trnP gene
Contig145+0535866301_2	Geneious	gene	3553	3621	.	-	.	Name=trnQ gene
Contig145+0535866301_2	Geneious	tRNA	1222	1303	.	-	.	Name=trnM tRNA
Contig145+0535866301_2	Geneious	tRNA	3091	3159	.	+	.	Name=trnP tRNA
Contig145+0535866301_2	Geneious	tRNA	3553	3621	.	-	.	Name=trnQ tRNA
Contig145+0535866301_2	Geneious	exon	2244	2816	.	+	.	Name=nad2 exon 4
Contig145+0535866301_2	Geneious	exon	4891	5081	.	+	.	Name=nad2 exon 5
Contig145+0535866301_2	Geneious	exon	499	665	.	+	.	Name=nad2 exon 3
Contig145+0535866301_2	Geneious	exon	2945	3028	.	+	.	Name=rps3 exon 1
##sequence-region	Contig145+0535866301_3	1	10454
Contig145+0535866301_3	Geneious	gene	8724	8796	.	+	.	Name=trnM gene
Contig145+0535866301_3	Geneious	gene	8157	8223	.	+	.	Name=trnC gene
Contig145+0535866301_3	Geneious	tRNA	8724	8796	.	+	.	Name=trnM tRNA
Contig145+0535866301_3	Geneious	tRNA	8157	8223	.	+	.	Name=trnC tRNA
##sequence-region	Contig146+24798	1	1230
##sequence-region	Contig147+0243009042	1	31023
Contig147+0243009042	Geneious	CDS	2304	2531	.	+	0	Name=atp9 CDS
Contig147+0243009042	Geneious	exon	24515	24573	.	+	.	Name=nad1 exon 4
Contig147+0243009042	Geneious	exon	1475	1532	.	+	.	Name=nad1 exon 4
Contig147+0243009042	Geneious	tRNA	13702	13782	.	-	.	Name=trnS tRNA
Contig147+0243009042	Geneious	tRNA	8284	8358	.	+	.	Name=trnD tRNA
Contig147+0243009042	Geneious	tRNA	27876	27948	.	+	.	Name=trnK tRNA
Contig147+0243009042	Geneious	tRNA	27542	27613	.	-	.	Name=trnN tRNA
Contig147+0243009042	Geneious	tRNA	6348	6419	.	+	.	Name=trnQ tRNA
Contig147+0243009042	Geneious	tRNA	16821	16890	.	-	.	Name=trnG tRNA
Contig147+0243009042	Geneious	tRNA	617	686	.	+	.	Name=trnK tRNA
Contig147+0243009042	Geneious	gene	2304	2531	.	+	.	Name=atp9 gene
Contig147+0243009042	Geneious	gene	13702	13782	.	-	.	Name=trnS gene
Contig147+0243009042	Geneious	gene	8284	8358	.	+	.	Name=trnD gene
Contig147+0243009042	Geneious	gene	27876	27948	.	+	.	Name=trnK gene
Contig147+0243009042	Geneious	gene	27542	27613	.	-	.	Name=trnN gene
Contig147+0243009042	Geneious	gene	6348	6419	.	+	.	Name=trnQ gene
Contig147+0243009042	Geneious	gene	16821	16890	.	-	.	Name=trnG gene
Contig147+0243009042	Geneious	gene	617	686	.	+	.	Name=trnK gene
##sequence-region	Contig148+3169	1	5645
Contig148+3169	Geneious	CDS	3413	3715	.	+	0	Name=nad4L CDS
Contig148+3169	Geneious	tRNA	1576	1655	.	-	.	Name=trnC tRNA
Contig148+3169	Geneious	gene	3413	3715	.	+	.	Name=nad4L gene
Contig148+3169	Geneious	gene	1576	1655	.	-	.	Name=trnC gene
##sequence-region	Contig149+223355182	1	427
##sequence-region	Contig149+223355182_2	1	18801
Contig149+223355182_2	Geneious	exon	15963	16037	.	+	.	Name=nad7 exon 2
Contig149+223355182_2	Geneious	gene	4303	4372	.	+	.	Name=trnA gene
Contig149+223355182_2	Geneious	gene	6458	6525	.	+	.	Name=trnF gene
Contig149+223355182_2	Geneious	tRNA	4303	4372	.	+	.	Name=trnA
Contig149+223355182_2	Geneious	tRNA	6458	6525	.	+	.	Name=trnF tRNA
##sequence-region	Contig15+2799	1	736
##sequence-region	Contig150+243009042	1	40247
Contig150+243009042	Geneious	CDS	2306	2533	.	+	0	Name=atp9 CDS
Contig150+243009042	Geneious	rRNA	40044	40167	.	-	.	Name=rrn5 rRNA
Contig150+243009042	Geneious	exon	24517	24575	.	+	.	Name=nad1 exon 4
Contig150+243009042	Geneious	exon	1477	1534	.	+	.	Name=nad1 exon 4
Contig150+243009042	Geneious	tRNA	37565	37649	.	-	.	Name=trnM tRNA
Contig150+243009042	Geneious	tRNA	13704	13784	.	-	.	Name=trnS tRNA
Contig150+243009042	Geneious	tRNA	40168	40243	.	-	.	Name=trnfM tRNA
Contig150+243009042	Geneious	tRNA	8286	8360	.	+	.	Name=trnD tRNA
Contig150+243009042	Geneious	tRNA	34399	34472	.	-	.	Name=trnR tRNA
Contig150+243009042	Geneious	tRNA	27878	27950	.	+	.	Name=trnK tRNA
Contig150+243009042	Geneious	tRNA	27544	27615	.	-	.	Name=trnN tRNA
Contig150+243009042	Geneious	tRNA	6350	6421	.	+	.	Name=trnQ tRNA
Contig150+243009042	Geneious	tRNA	16823	16892	.	-	.	Name=trnG tRNA
Contig150+243009042	Geneious	tRNA	619	688	.	+	.	Name=trnK tRNA
Contig150+243009042	Geneious	tRNA	40127	40195	.	+	.	Name=trnR tRNA
Contig150+243009042	Geneious	gene	2306	2533	.	+	.	Name=atp9 gene
Contig150+243009042	Geneious	gene	40044	40167	.	-	.	Name=rrn5 gene
Contig150+243009042	Geneious	gene	37565	37649	.	-	.	Name=trnM gene
Contig150+243009042	Geneious	gene	13704	13784	.	-	.	Name=trnS gene
Contig150+243009042	Geneious	gene	40168	40243	.	-	.	Name=trnfM gene
Contig150+243009042	Geneious	gene	8286	8360	.	+	.	Name=trnD gene
Contig150+243009042	Geneious	gene	34399	34472	.	-	.	Name=trnR gene
Contig150+243009042	Geneious	gene	27878	27950	.	+	.	Name=trnK gene
Contig150+243009042	Geneious	gene	27544	27615	.	-	.	Name=trnN gene
Contig150+243009042	Geneious	gene	6350	6421	.	+	.	Name=trnQ gene
Contig150+243009042	Geneious	gene	16823	16892	.	-	.	Name=trnG gene
Contig150+243009042	Geneious	gene	619	688	.	+	.	Name=trnK gene
Contig150+243009042	Geneious	gene	40127	40195	.	+	.	Name=trnR gene
##sequence-region	Contig151+115004	1	11374
Contig151+115004	Geneious	exon	335	356	.	-	.	Name=nad5 exon 3
Contig151+115004	Geneious	gene	19	90	.	-	.	Name=trnN gene
Contig151+115004	Geneious	tRNA	19	90	.	-	.	Name=trnN tRNA
##sequence-region	Contig152+132870	1	6134
##sequence-region	Contig153+373163442	1	29688
Contig153+373163442	Geneious	CDS	10502	10768	.	-	0	Name=sdh4 CDS
Contig153+373163442	Geneious	tRNA	5105	5189	.	-	.	Name=trnY tRNA
Contig153+373163442	Geneious	tRNA	10668	10742	.	+	.	Name=trnF tRNA
Contig153+373163442	Geneious	tRNA	12094	12167	.	+	.	Name=trnR tRNA
Contig153+373163442	Geneious	tRNA	4330	4402	.	-	.	Name=trnK tRNA
Contig153+373163442	Geneious	tRNA	9686	9758	.	+	.	Name=trnM tRNA
Contig153+373163442	Geneious	tRNA	22823	22895	.	-	.	Name=trnM tRNA
Contig153+373163442	Geneious	tRNA	3774	3844	.	-	.	Name=trnC tRNA
Contig153+373163442	Geneious	tRNA	12668	12738	.	+	.	Name=trnfM tRNA
Contig153+373163442	Geneious	tRNA	6790	6860	.	+	.	Name=trnC tRNA
Contig153+373163442	Geneious	tRNA	23396	23462	.	-	.	Name=trnC tRNA
Contig153+373163442	Geneious	gene	10502	10768	.	-	.	Name=sdh4 gene
Contig153+373163442	Geneious	gene	5105	5189	.	-	.	Name=trnY gene
Contig153+373163442	Geneious	gene	10668	10742	.	+	.	Name=trnF gene
Contig153+373163442	Geneious	gene	12094	12167	.	+	.	Name=trnR gene
Contig153+373163442	Geneious	gene	4330	4402	.	-	.	Name=trnK gene
Contig153+373163442	Geneious	gene	9686	9758	.	+	.	Name=trnM gene
Contig153+373163442	Geneious	gene	22823	22895	.	-	.	Name=trnM gene
Contig153+373163442	Geneious	gene	3774	3844	.	-	.	Name=trnC gene
Contig153+373163442	Geneious	gene	12668	12738	.	+	.	Name=trnfM gene
Contig153+373163442	Geneious	gene	6790	6860	.	+	.	Name=trnC gene
Contig153+373163442	Geneious	gene	23396	23462	.	-	.	Name=trnC gene
##sequence-region	Contig154+535866301	1	11077
Contig154+535866301	Geneious	intron	774	2290	.	+	.	Name=nad2 intron 3
Contig154+535866301	Geneious	gene	1330	1411	.	-	.	Name=trnM gene
Contig154+535866301	Geneious	gene	3199	3267	.	+	.	Name=trnP gene
Contig154+535866301	Geneious	gene	3661	3729	.	-	.	Name=trnQ gene
Contig154+535866301	Geneious	tRNA	1330	1411	.	-	.	Name=trnM tRNA
Contig154+535866301	Geneious	tRNA	3199	3267	.	+	.	Name=trnP tRNA
Contig154+535866301	Geneious	tRNA	3661	3729	.	-	.	Name=trnQ tRNA
Contig154+535866301	Geneious	exon	2352	2924	.	+	.	Name=nad2 exon 4
Contig154+535866301	Geneious	exon	4999	5189	.	+	.	Name=nad2 exon 5
Contig154+535866301	Geneious	exon	607	773	.	+	.	Name=nad2 exon 3
Contig154+535866301	Geneious	exon	3053	3136	.	+	.	Name=rps3 exon 1
##sequence-region	Contig154+535866301_2	1	10596
Contig154+535866301_2	Geneious	gene	8724	8796	.	+	.	Name=trnM gene
Contig154+535866301_2	Geneious	gene	8157	8223	.	+	.	Name=trnC gene
Contig154+535866301_2	Geneious	tRNA	8724	8796	.	+	.	Name=trnM tRNA
Contig154+535866301_2	Geneious	tRNA	8157	8223	.	+	.	Name=trnC tRNA
##sequence-region	Contig155+13821	1	458
##sequence-region	Contig156+1169	1	4104
Contig156+1169	Geneious	exon	3871	3929	.	-	.	Name=nad1 exon 4
##sequence-region	Contig157+1179	1	35828
Contig157+1179	Geneious	exon	1101	1159	.	-	.	Name=nad1 exon 4
Contig157+1179	Geneious	exon	31537	31595	.	+	.	Name=nad1 exon 5
Contig157+1179	Geneious	exon	21674	21698	.	+	.	Name=rps1 exon 1
Contig157+1179	Geneious	exon	12648	12669	.	-	.	Name=nad5 exon 3
Contig157+1179	Geneious	gene	7619	7694	.	+	.	Name=trnE gene
Contig157+1179	Geneious	gene	13907	13982	.	+	.	Name=trnG gene
Contig157+1179	Geneious	gene	29732	29805	.	-	.	Name=trnR gene
Contig157+1179	Geneious	gene	5780	5853	.	+	.	Name=trnR gene
Contig157+1179	Geneious	gene	12412	12484	.	+	.	Name=trnM gene
Contig157+1179	Geneious	gene	35277	35348	.	-	.	Name=trnM gene
Contig157+1179	Geneious	gene	14515	14585	.	-	.	Name=trnE gene
Contig157+1179	Geneious	gene	19868	19938	.	-	.	Name=trnC gene
Contig157+1179	Geneious	tRNA	7619	7694	.	+	.	Name=trnE tRNA
Contig157+1179	Geneious	tRNA	13907	13982	.	+	.	Name=trnG tRNA
Contig157+1179	Geneious	tRNA	29732	29805	.	-	.	Name=trnR tRNA
Contig157+1179	Geneious	tRNA	5780	5853	.	+	.	Name=trnR tRNA
Contig157+1179	Geneious	tRNA	12412	12484	.	+	.	Name=trnM tRNA
Contig157+1179	Geneious	tRNA	35277	35348	.	-	.	Name=trnM tRNA
Contig157+1179	Geneious	tRNA	14515	14585	.	-	.	Name=trnE tRNA
Contig157+1179	Geneious	tRNA	19868	19938	.	-	.	Name=trnC tRNA
##sequence-region	Contig158+16717	1	2349
##sequence-region	Contig159+1952	1	36567
Contig159+1952	Geneious	exon	25384	25440	.	+	.	Name=nad1 exon 5
Contig159+1952	Geneious	exon	22147	22166	.	-	.	Name=rps1 exon 1
Contig159+1952	Geneious	CDS	13098	13868	.	+	0	Name=rps4 CDS
Contig159+1952	Geneious	CDS	33287	34036	.	-	0	Name=atp6 CDS
Contig159+1952	Geneious	CDS	34465	35211	.	-	0	Name=mttB CDS
Contig159+1952	Geneious	CDS	30625	30993	.	+	0	Name=sdh3 CDS
Contig159+1952	Geneious	tRNA	19648	19723	.	-	.	Name=trnP tRNA
Contig159+1952	Geneious	tRNA	5307	5381	.	-	.	Name=trnP tRNA
Contig159+1952	Geneious	tRNA	12094	12167	.	-	.	Name=trnR tRNA
Contig159+1952	Geneious	tRNA	10606	10678	.	-	.	Name=trnM tRNA
Contig159+1952	Geneious	tRNA	36338	36410	.	-	.	Name=trnG tRNA
Contig159+1952	Geneious	tRNA	19025	19095	.	-	.	Name=trnP tRNA
Contig159+1952	Geneious	tRNA	16078	16148	.	+	.	Name=trnfM tRNA
Contig159+1952	Geneious	tRNA	6483	6553	.	-	.	Name=trnfM tRNA
Contig159+1952	Geneious	gene	13098	13868	.	+	.	Name=rps4 gene
Contig159+1952	Geneious	gene	33287	34036	.	-	.	Name=atp6 gene
Contig159+1952	Geneious	gene	34465	35211	.	-	.	Name=mttB gene
Contig159+1952	Geneious	gene	30625	30993	.	+	.	Name=sdh3 gene
Contig159+1952	Geneious	gene	19648	19723	.	-	.	Name=trnP gene
Contig159+1952	Geneious	gene	5307	5381	.	-	.	Name=trnP gene
Contig159+1952	Geneious	gene	12094	12167	.	-	.	Name=trnR gene
Contig159+1952	Geneious	gene	10606	10678	.	-	.	Name=trnM gene
Contig159+1952	Geneious	gene	36338	36410	.	-	.	Name=trnG gene
Contig159+1952	Geneious	gene	19025	19095	.	-	.	Name=trnP gene
Contig159+1952	Geneious	gene	16078	16148	.	+	.	Name=trnfM gene
Contig159+1952	Geneious	gene	6483	6553	.	-	.	Name=trnfM gene
##sequence-region	Contig16+448901122	1	427
##sequence-region	Contig160+273726712	1	11532
Contig160+273726712	Geneious	gene	3445	3516	.	-	.	Name=trnN gene
Contig160+273726712	Geneious	tRNA	3445	3516	.	-	.	Name=trnN tRNA
##sequence-region	Contig160+273726712_2	1	23214
Contig160+273726712_2	Geneious	exon	10957	11015	.	+	.	Name=nad1 exon 5
Contig160+273726712_2	Geneious	exon	4751	4771	.	+	.	Name=rps1 exon 1
Contig160+273726712_2	Geneious	gene	13995	14078	.	-	.	Name=trnL gene
Contig160+273726712_2	Geneious	gene	10692	10764	.	-	.	Name=trnK gene
Contig160+273726712_2	Geneious	gene	13380	13444	.	-	.	Name=trnG gene
Contig160+273726712_2	Geneious	tRNA	13995	14078	.	-	.	Name=trnL tRNA
Contig160+273726712_2	Geneious	tRNA	10692	10764	.	-	.	Name=trnK tRNA
Contig160+273726712_2	Geneious	tRNA	13380	13444	.	-	.	Name=trnG tRNA
##sequence-region	Contig161+234915	1	5414
Contig161+234915	Geneious	gene	1442	1514	.	-	.	Name=trnM gene
Contig161+234915	Geneious	tRNA	1442	1514	.	-	.	Name=trnM tRNA
Contig161+234915	Geneious	exon	449	473	.	-	.	Name=rps1 exon 1
Contig161+234915	Geneious	exon	2053	2074	.	-	.	Name=nad5 exon 3
##sequence-region	Contig162+120997	1	18748
Contig162+120997	Geneious	exon	13118	13139	.	-	.	Name=nad5 exon 3
Contig162+120997	Geneious	gene	13239	13319	.	-	.	Name=trnL gene
Contig162+120997	Geneious	gene	11005	11078	.	-	.	Name=trnA gene
Contig162+120997	Geneious	tRNA	13239	13319	.	-	.	Name=trnL tRNA
Contig162+120997	Geneious	tRNA	11005	11078	.	-	.	Name=trnA
##sequence-region	Contig163+23479	1	529
##sequence-region	Contig164+2429	1	2024
##sequence-region	Contig165+429168281	1	11120
Contig165+429168281	Geneious	gene	4039	4107	.	-	.	Name=trnE gene
Contig165+429168281	Geneious	tRNA	4039	4107	.	-	.	Name=trnE tRNA
Contig165+429168281	Geneious	exon	2078	2102	.	+	.	Name=rps1 exon 1
Contig165+429168281	Geneious	exon	4344	4368	.	-	.	Name=rps1 exon 1
##sequence-region	Contig166+293237122	1	13688
Contig166+293237122	Geneious	gene	7126	7198	.	+	.	Name=trnK gene
Contig166+293237122	Geneious	gene	7841	7910	.	-	.	Name=trnR gene
Contig166+293237122	Geneious	tRNA	7126	7198	.	+	.	Name=trnK tRNA
Contig166+293237122	Geneious	tRNA	7841	7910	.	-	.	Name=trnR tRNA
##sequence-region	Contig167+2524	1	29695
Contig167+2524	Geneious	exon	26806	26864	.	-	.	Name=nad1 exon 4
Contig167+2524	Geneious	exon	14112	14136	.	-	.	Name=rps1 exon 1
Contig167+2524	Geneious	exon	11353	11377	.	-	.	Name=rps1 exon 1
Contig167+2524	Geneious	exon	15138	15159	.	+	.	Name=nad5 exon 3
Contig167+2524	Geneious	gene	28216	28303	.	+	.	Name=trnS gene
Contig167+2524	Geneious	gene	9019	9104	.	+	.	Name=trnS gene
Contig167+2524	Geneious	gene	10437	10514	.	-	.	Name=trnK gene
Contig167+2524	Geneious	gene	24863	24935	.	-	.	Name=trnK gene
Contig167+2524	Geneious	gene	419	489	.	+	.	Name=trnC gene
Contig167+2524	Geneious	gene	8364	8433	.	-	.	Name=trnR gene
Contig167+2524	Geneious	tRNA	28216	28303	.	+	.	Name=trnS tRNA
Contig167+2524	Geneious	tRNA	9019	9104	.	+	.	Name=trnS tRNA
Contig167+2524	Geneious	tRNA	10437	10514	.	-	.	Name=trnK tRNA
Contig167+2524	Geneious	tRNA	24863	24935	.	-	.	Name=trnK tRNA
Contig167+2524	Geneious	tRNA	419	489	.	+	.	Name=trnC tRNA
Contig167+2524	Geneious	tRNA	8364	8433	.	-	.	Name=trnR tRNA
##sequence-region	Contig168+136261411	1	433
##sequence-region	Contig168+136261411_2	1	10041
Contig168+136261411_2	Geneious	CDS	9397	9565	.	-	0	Name=rps19 CDS
Contig168+136261411_2	Geneious	exon	9569	10041	.	-	.	Name=rpl2 exon 2
Contig168+136261411_2	Geneious	gene	9397	9565	.	-	.	Name=rps19 gene
##sequence-region	Contig17+1736	1	466
##sequence-region	Contig20+1809	1	2323
##sequence-region	Contig21+1437	1	3118
##sequence-region	Contig24+13120	1	633
##sequence-region	Contig25+1377	1	489
##sequence-region	Contig26+2165	1	2684
Contig26+2165	Geneious	gene	1327	1411	.	-	.	Name=trnS gene
Contig26+2165	Geneious	tRNA	1327	1411	.	-	.	Name=trnS tRNA
##sequence-region	Contig27+1489	1	465
##sequence-region	Contig28+2354	1	3873
Contig28+2354	Geneious	gene	2461	2547	.	-	.	Name=trnE gene
Contig28+2354	Geneious	tRNA	2461	2547	.	-	.	Name=trnE tRNA
##sequence-region	Contig29+2212	1	443
##sequence-region	Contig30+1451	1	431
##sequence-region	Contig31+1465	1	486
##sequence-region	Contig32+23873	1	300
##sequence-region	Contig33+22684	1	314
##sequence-region	Contig34+1314	1	315
##sequence-region	Contig35+12684	1	526
##sequence-region	Contig36+1439	1	944
##sequence-region	Contig37+242776212	1	5201
Contig37+242776212	Geneious	gene	4524	4596	.	-	.	Name=trnK gene
Contig37+242776212	Geneious	tRNA	4524	4596	.	-	.	Name=trnK tRNA
##sequence-region	Contig37+242776212_2	1	341
##sequence-region	Contig38+1526	1	498
##sequence-region	Contig40+424988351_2	1	2399
Contig40+424988351_2	Geneious	exon	1772	1793	.	+	.	Name=nad5 exon 3
##sequence-region	Contig40+424988351_3	1	3190
Contig40+424988351_3	Geneious	exon	772	793	.	-	.	Name=nad5 exon 3
##sequence-region	Contig41+2526	1	1237
##sequence-region	Contig42+2191	1	268
##sequence-region	Contig43+1315	1	1899
##sequence-region	Contig44+1210	1	262
##sequence-region	Contig45+2210	1	883
##sequence-region	Contig46+2314	1	2749
##sequence-region	Contig47+2498	1	2841
##sequence-region	Contig48+1498	1	3117
##sequence-region	Contig49+2156	1	5566
##sequence-region	Contig50+1531	1	9162
##sequence-region	Contig51+1466	1	8012
Contig51+1466	Geneious	exon	3607	3631	.	+	.	Name=rps1 exon 1
##sequence-region	Contig52+2418	1	4187
Contig52+2418	Geneious	gene	414	497	.	-	.	Name=trnS gene
Contig52+2418	Geneious	gene	3860	3935	.	-	.	Name=trnfM gene
Contig52+2418	Geneious	gene	2979	3049	.	-	.	Name=trnG gene
Contig52+2418	Geneious	tRNA	414	497	.	-	.	Name=trnS tRNA
Contig52+2418	Geneious	tRNA	3860	3935	.	-	.	Name=trnfM tRNA
Contig52+2418	Geneious	tRNA	2979	3049	.	-	.	Name=trnG tRNA
##sequence-region	Contig53+26944471	1	438
##sequence-region	Contig53+26944471_2	1	4349
##sequence-region	Contig54+242776212	1	663
##sequence-region	Contig54+242776212_2	1	242
##sequence-region	Contig55+15566	1	483
##sequence-region	Contig56+2179	1	4550
Contig56+2179	Geneious	exon	755	779	.	-	.	Name=rps1 exon 1
Contig56+2179	Geneious	gene	3124	3202	.	-	.	Name=trnR gene
Contig56+2179	Geneious	gene	2440	2512	.	-	.	Name=trnfM gene
Contig56+2179	Geneious	tRNA	3124	3202	.	-	.	Name=trnR tRNA
Contig56+2179	Geneious	tRNA	2440	2512	.	-	.	Name=trnfM tRNA
##sequence-region	Contig57+218515652	1	2538
Contig57+218515652	Geneious	exon	111	130	.	-	.	Name=nad5 exon 3
##sequence-region	Contig58+2300	1	8070
##sequence-region	Contig60+17029	1	449
##sequence-region	Contig61+395494771	1	3034
##sequence-region	Contig62+13873	1	8496
##sequence-region	Contig64+1269	1	5929
Contig64+1269	Geneious	gene	3613	3688	.	-	.	Name=trnE gene
Contig64+1269	Geneious	gene	1853	1922	.	+	.	Name=trnW gene
Contig64+1269	Geneious	tRNA	3613	3688	.	-	.	Name=trnE tRNA
Contig64+1269	Geneious	tRNA	1853	1922	.	+	.	Name=trnW tRNA
##sequence-region	Contig66+2182	1	524
##sequence-region	Contig67+340297411	1	7353
Contig67+340297411	Geneious	gene	356	428	.	-	.	Name=trnfM gene
Contig67+340297411	Geneious	tRNA	356	428	.	-	.	Name=trnfM tRNA
##sequence-region	Contig67+340297411_2	1	190
##sequence-region	Contig68+364271212	1	434
##sequence-region	Contig68+364271212_2	1	2374
Contig68+364271212_2	Geneious	CDS	1203	1742	.	-	0	Name=atp8 CDS
Contig68+364271212_2	Geneious	gene	1203	1742	.	-	.	Name=atp8 gene
##sequence-region	Contig69+12823	1	438
##sequence-region	Contig70+2562	1	15466
Contig70+2562	Geneious	CDS	4058	4696	.	-	0	Name=nad6 CDS
Contig70+2562	Geneious	gene	4058	4696	.	-	.	Name=nad6 gene
Contig70+2562	Geneious	exon	14210	14595	.	+	.	Name=nad2 exon 2
Contig70+2562	Geneious	exon	11368	11523	.	+	.	Name=nad2 exon 1
Contig70+2562	Geneious	exon	4989	5049	.	-	.	Name=nad1 exon 4
##sequence-region	Contig71+1438	1	436
##sequence-region	Contig72+162507511	1	4532
Contig72+162507511	Geneious	exon	3857	3881	.	+	.	Name=rps1 exon 1
Contig72+162507511	Geneious	gene	1434	1512	.	+	.	Name=trnR gene
Contig72+162507511	Geneious	gene	2124	2196	.	+	.	Name=trnfM gene
Contig72+162507511	Geneious	tRNA	1434	1512	.	+	.	Name=trnR tRNA
Contig72+162507511	Geneious	tRNA	2124	2196	.	+	.	Name=trnfM tRNA
##sequence-region	Contig73+362489542	1	4132
Contig73+362489542	Geneious	exon	1080	1141	.	+	.	Name=nad1 exon 5
Contig73+362489542	Geneious	gene	3247	3328	.	-	.	Name=trnK gene
Contig73+362489542	Geneious	tRNA	3247	3328	.	-	.	Name=trnK tRNA
##sequence-region	Contig74+19810	1	438
##sequence-region	Contig75+198327052	1	1542
##sequence-region	Contig75+198327052_3	1	2660
Contig75+198327052_3	Geneious	CDS	1658	2455	.	-	0	Name=cox3 CDS
Contig75+198327052_3	Geneious	gene	1658	2455	.	-	.	Name=cox3 gene
##sequence-region	Contig76+18012	1	7675
Contig76+18012	Geneious	gene	6383	6466	.	+	.	Name=trnS gene
Contig76+18012	Geneious	gene	2945	3020	.	+	.	Name=trnfM gene
Contig76+18012	Geneious	gene	1418	1490	.	+	.	Name=trnA gene
Contig76+18012	Geneious	gene	3831	3901	.	+	.	Name=trnG gene
Contig76+18012	Geneious	tRNA	6383	6466	.	+	.	Name=trnS tRNA
Contig76+18012	Geneious	tRNA	2945	3020	.	+	.	Name=trnfM tRNA
Contig76+18012	Geneious	tRNA	1418	1490	.	+	.	Name=trnA
Contig76+18012	Geneious	tRNA	3831	3901	.	+	.	Name=trnG tRNA
##sequence-region	Contig77+1300	1	14386
##sequence-region	Contig78+1165	1	19427
Contig78+1165	Geneious	gene	16590	16660	.	+	.	Name=trnC gene
Contig78+1165	Geneious	tRNA	16590	16660	.	+	.	Name=trnC tRNA
Contig78+1165	Geneious	exon	4243	4311	.	-	.	Name=nad7 exon 2
Contig78+1165	Geneious	exon	2644	2706	.	-	.	Name=nad1 exon 5
Contig78+1165	Geneious	exon	2872	2930	.	+	.	Name=nad1 exon 5
Contig78+1165	Geneious	exon	11720	11741	.	-	.	Name=nad5 exon 3
##sequence-region	Contig79+15930	1	5668
Contig79+15930	Geneious	exon	1089	1113	.	-	.	Name=rps1 exon 1
Contig79+15930	Geneious	gene	4607	4672	.	+	.	Name=trnE gene
Contig79+15930	Geneious	tRNA	4607	4672	.	+	.	Name=trnE tRNA
##sequence-region	Contig80+1524	1	5267
Contig80+1524	Geneious	gene	3551	3623	.	+	.	Name=trnM gene
Contig80+1524	Geneious	tRNA	3551	3623	.	+	.	Name=trnM tRNA
##sequence-region	Contig81+1721731_2	1	15509
Contig81+1721731_2	Geneious	exon	3421	3442	.	-	.	Name=nad5 exon 3
Contig81+1721731_2	Geneious	gene	5923	6000	.	-	.	Name=trnH gene
Contig81+1721731_2	Geneious	gene	1800	1876	.	+	.	Name=trnD gene
Contig81+1721731_2	Geneious	gene	11909	11981	.	-	.	Name=trnK gene
Contig81+1721731_2	Geneious	gene	15021	15091	.	-	.	Name=trnE gene
Contig81+1721731_2	Geneious	gene	14704	14774	.	-	.	Name=trnfM gene
Contig81+1721731_2	Geneious	tRNA	5923	6000	.	-	.	Name=trnH tRNA
Contig81+1721731_2	Geneious	tRNA	1800	1876	.	+	.	Name=trnD tRNA
Contig81+1721731_2	Geneious	tRNA	11909	11981	.	-	.	Name=trnK tRNA
Contig81+1721731_2	Geneious	tRNA	15021	15091	.	-	.	Name=trnE tRNA
Contig81+1721731_2	Geneious	tRNA	14704	14774	.	-	.	Name=trnfM tRNA
##sequence-region	Contig82+2440	1	4749
Contig82+2440	Geneious	exon	1958	1979	.	-	.	Name=nad5 exon 3
##sequence-region	Contig83+30428241	1	482
##sequence-region	Contig84+476820321	1	1426
Contig84+476820321	Geneious	gene	492	565	.	-	.	Name=trnR gene
Contig84+476820321	Geneious	gene	702	772	.	+	.	Name=trnfM gene
Contig84+476820321	Geneious	tRNA	492	565	.	-	.	Name=trnR tRNA
Contig84+476820321	Geneious	tRNA	702	772	.	+	.	Name=trnfM tRNA
##sequence-region	Contig86+1440	1	3886
Contig86+1440	Geneious	exon	2389	2447	.	-	.	Name=nad1 exon 5
##sequence-region	Contig87+11426	1	481
##sequence-region	Contig88+13733	1	1472
##sequence-region	Contig92+3217	1	17420
Contig92+3217	Geneious	gene	1781	1868	.	+	.	Name=trnS gene
Contig92+3217	Geneious	gene	1800	1887	.	-	.	Name=trnS gene
Contig92+3217	Geneious	gene	3710	3785	.	-	.	Name=trnW gene
Contig92+3217	Geneious	gene	11213	11286	.	-	.	Name=trnD gene
Contig92+3217	Geneious	gene	4883	4955	.	-	.	Name=trnW gene
Contig92+3217	Geneious	tRNA	1781	1868	.	+	.	Name=trnS tRNA
Contig92+3217	Geneious	tRNA	1800	1887	.	-	.	Name=trnS tRNA
Contig92+3217	Geneious	tRNA	3710	3785	.	-	.	Name=trnW tRNA
Contig92+3217	Geneious	tRNA	11213	11286	.	-	.	Name=trnD tRNA
Contig92+3217	Geneious	tRNA	4883	4955	.	-	.	Name=trnW tRNA
##sequence-region	Contig93+398084551	1	1523
##sequence-region	Contig95+375765042	1	9196
Contig95+375765042	Geneious	exon	1517	2067	.	-	.	Name=nad2 exon 4
Contig95+375765042	Geneious	exon	1451	1519	.	+	.	Name=nad7 exon 2
Contig95+375765042	Geneious	gene	4020	4104	.	-	.	Name=trnY gene
Contig95+375765042	Geneious	gene	4855	4926	.	-	.	Name=trnR gene
Contig95+375765042	Geneious	tRNA	4020	4104	.	-	.	Name=trnY tRNA
Contig95+375765042	Geneious	tRNA	4855	4926	.	-	.	Name=trnR tRNA
##sequence-region	Contig95+375765042_2	1	2655
##sequence-region	Contig96+198327052	1	1115
##sequence-region	Contig96+198327052_2	1	2448
Contig96+198327052_2	Geneious	gene	314	388	.	+	.	Name=trnE gene
Contig96+198327052_2	Geneious	gene	1694	1765	.	+	.	Name=trnD gene
Contig96+198327052_2	Geneious	tRNA	314	388	.	+	.	Name=trnE tRNA
Contig96+198327052_2	Geneious	tRNA	1694	1765	.	+	.	Name=trnD tRNA
##sequence-region	Contig97+1208	1	358
##sequence-region	Contig98+374888541	1	3095
Contig98+374888541	Geneious	exon	2672	2696	.	+	.	Name=rps1 exon 1
##sequence-region	Contig98+374888541_2	1	1178
##sequence-region	Contig99+11472	1	5535
##sequence-region	Contig01+336855412	1	6987
Contig01+336855412	Geneious	CDS	3559	4323	.	+	0	Name=cox2 CDS
Contig01+336855412	Geneious	CDS	6112	6858	.	+	0	Name=mttB CDS
Contig01+336855412	Geneious	gene	3559	4323	.	+	.	Name=cox2 gene
Contig01+336855412	Geneious	gene	6112	6858	.	+	.	Name=mttB gene
Contig01+336855412	Geneious	exon	821	1093	.	-	.	Name=nad1 exon 5
Contig01+336855412	Geneious	exon	3661	3684	.	-	.	Name=rps1 exon 1
Contig01+336855412	Geneious	exon	4236	4257	.	-	.	Name=nad5 exon 3
##sequence-region	Contig01+336855412_2	1	15065
Contig01+336855412_2	Geneious	CDS	8866	9232	.	-	0	Name=sdh3 CDS
Contig01+336855412_2	Geneious	tRNA	7141	7219	.	-	.	Name=trnE tRNA
Contig01+336855412_2	Geneious	tRNA	3568	3641	.	-	.	Name=trnR tRNA
Contig01+336855412_2	Geneious	tRNA	13380	13452	.	-	.	Name=trnK tRNA
Contig01+336855412_2	Geneious	tRNA	5029	5099	.	+	.	Name=trnG tRNA
Contig01+336855412_2	Geneious	tRNA	11723	11793	.	-	.	Name=trnfM tRNA
Contig01+336855412_2	Geneious	gene	8866	9232	.	-	.	Name=sdh3 gene
Contig01+336855412_2	Geneious	gene	7141	7219	.	-	.	Name=trnE gene
Contig01+336855412_2	Geneious	gene	3568	3641	.	-	.	Name=trnR gene
Contig01+336855412_2	Geneious	gene	13380	13452	.	-	.	Name=trnK gene
Contig01+336855412_2	Geneious	gene	5029	5099	.	+	.	Name=trnG gene
Contig01+336855412_2	Geneious	gene	11723	11793	.	-	.	Name=trnfM gene
##sequence-region	Contig01+336855412_3	1	7961
Contig01+336855412_3	Geneious	exon	3652	3720	.	-	.	Name=nad7 exon 2
Contig01+336855412_3	Geneious	exon	6623	6686	.	+	.	Name=nad7 exon 2
Contig01+336855412_3	Geneious	gene	1787	1856	.	-	.	Name=trnC gene
Contig01+336855412_3	Geneious	gene	5508	5574	.	+	.	Name=trnE gene
Contig01+336855412_3	Geneious	gene	7826	7891	.	+	.	Name=trnW gene
Contig01+336855412_3	Geneious	gene	1871	1932	.	-	.	Name=trnW gene
Contig01+336855412_3	Geneious	tRNA	1787	1856	.	-	.	Name=trnC tRNA
Contig01+336855412_3	Geneious	tRNA	5508	5574	.	+	.	Name=trnE tRNA
Contig01+336855412_3	Geneious	tRNA	7826	7891	.	+	.	Name=trnW tRNA
Contig01+336855412_3	Geneious	tRNA	1871	1932	.	-	.	Name=trnW tRNA
##sequence-region	Contig02+130043	1	374
Contig02+130043	Geneious	gene	165	230	.	+	.	Name=trnW gene
Contig02+130043	Geneious	tRNA	165	230	.	+	.	Name=trnW tRNA
##sequence-region	Contig03+2374	1	381
##sequence-region	Contig04+1389	1	305
##sequence-region	Contig05+2172	1	275
##sequence-region	Contig06+1231	1	283
##sequence-region	Contig07+1283	1	284
##sequence-region	Contig08+1292	1	299
##sequence-region	Contig09+1334	1	294
##sequence-region	Contig10+1291	1	542
##sequence-region	Contig100+0000214916022	1	16251
Contig100+0000214916022	Geneious	CDS	7572	7802	.	+	0	Name=atp9 CDS
Contig100+0000214916022	Geneious	gene	7572	7802	.	+	.	Name=atp9 gene
##sequence-region	Contig102+421479732	1	3807
Contig102+421479732	Geneious	gene	2386	2459	.	-	.	Name=trnR gene
Contig102+421479732	Geneious	tRNA	2386	2459	.	-	.	Name=trnR tRNA
##sequence-region	Contig102+421479732_2	1	6362
##sequence-region	Contig103+505533982	1	834
##sequence-region	Contig104+47754983	1	6900
Contig104+47754983	Geneious	exon	3001	3022	.	-	.	Name=nad5 exon 3
Contig104+47754983	Geneious	gene	1239	1311	.	-	.	Name=trnfM gene
Contig104+47754983	Geneious	tRNA	1239	1311	.	-	.	Name=trnfM tRNA
##sequence-region	Contig105+16074	1	4275
Contig105+16074	Geneious	exon	2365	2589	.	+	.	Name=nad1 exon 2
Contig105+16074	Geneious	exon	2507	2589	.	+	.	Name=nad1 exon 3
##sequence-region	Contig106+212551371	1	4136
Contig106+212551371	Geneious	gene	2715	2788	.	-	.	Name=trnR gene
Contig106+212551371	Geneious	tRNA	2715	2788	.	-	.	Name=trnR tRNA
##sequence-region	Contig107+445928641	1	1440
##sequence-region	Contig108+11440	1	317
##sequence-region	Contig109+26900	1	1290
##sequence-region	Contig11+1237	1	261
##sequence-region	Contig110+29246306	1	302
##sequence-region	Contig110+29246306_2	1	11385
Contig110+29246306_2	Geneious	CDS	1711	1926	.	-	0	Name=atp9 CDS
Contig110+29246306_2	Geneious	tRNA	10095	10172	.	+	.	Name=trnC tRNA
Contig110+29246306_2	Geneious	tRNA	10133	10205	.	-	.	Name=trnH tRNA
Contig110+29246306_2	Geneious	tRNA	7666	7737	.	-	.	Name=trnE tRNA
Contig110+29246306_2	Geneious	gene	1711	1926	.	-	.	Name=atp9 gene
Contig110+29246306_2	Geneious	gene	10095	10172	.	+	.	Name=trnC gene
Contig110+29246306_2	Geneious	gene	10133	10205	.	-	.	Name=trnH gene
Contig110+29246306_2	Geneious	gene	7666	7737	.	-	.	Name=trnE gene
##sequence-region	Contig111+10227069	1	322
##sequence-region	Contig112+102690241	1	310
##sequence-region	Contig112+102690241_2	1	190
##sequence-region	Contig114+13468872_2	1	705
Contig114+13468872_2	Geneious	exon	550	608	.	+	.	Name=nad1 exon 4
##sequence-region	Contig115+334016821	1	33357
Contig115+334016821	Geneious	CDS	27069	27371	.	-	0	Name=nad4L CDS
Contig115+334016821	Geneious	exon	2263	2321	.	-	.	Name=nad1 exon 5
Contig115+334016821	Geneious	tRNA	13974	14047	.	+	.	Name=trnR tRNA
Contig115+334016821	Geneious	tRNA	11044	11117	.	-	.	Name=trnP tRNA
Contig115+334016821	Geneious	tRNA	16172	16244	.	+	.	Name=trnK tRNA
Contig115+334016821	Geneious	tRNA	32668	32739	.	+	.	Name=trnR tRNA
Contig115+334016821	Geneious	tRNA	8349	8416	.	+	.	Name=trnL tRNA
Contig115+334016821	Geneious	tRNA	8418	8483	.	+	.	Name=trnL tRNA
Contig115+334016821	Geneious	gene	27069	27371	.	-	.	Name=nad4L gene
Contig115+334016821	Geneious	gene	13974	14047	.	+	.	Name=trnR gene
Contig115+334016821	Geneious	gene	11044	11117	.	-	.	Name=trnP gene
Contig115+334016821	Geneious	gene	16172	16244	.	+	.	Name=trnK gene
Contig115+334016821	Geneious	gene	32668	32739	.	+	.	Name=trnR gene
Contig115+334016821	Geneious	gene	8349	8416	.	+	.	Name=trnL gene
Contig115+334016821	Geneious	gene	8418	8483	.	+	.	Name=trnL gene
##sequence-region	Contig116+115948	1	35801
Contig116+115948	Geneious	exon	22993	23051	.	-	.	Name=nad1 exon 5
Contig116+115948	Geneious	exon	29559	29617	.	+	.	Name=nad1 exon 4
Contig116+115948	Geneious	exon	21723	21747	.	-	.	Name=rps1 exon 1
Contig116+115948	Geneious	exon	33434	33458	.	+	.	Name=rps1 exon 1
Contig116+115948	Geneious	exon	23005	23026	.	-	.	Name=nad5 exon 3
Contig116+115948	Geneious	gene	35240	35312	.	-	.	Name=trnK gene
Contig116+115948	Geneious	gene	17441	17512	.	+	.	Name=trnG gene
Contig116+115948	Geneious	gene	27796	27867	.	-	.	Name=trnQ gene
Contig116+115948	Geneious	gene	13962	14032	.	-	.	Name=trnC gene
Contig116+115948	Geneious	gene	24517	24584	.	-	.	Name=trnG gene
Contig116+115948	Geneious	tRNA	35240	35312	.	-	.	Name=trnK tRNA
Contig116+115948	Geneious	tRNA	17441	17512	.	+	.	Name=trnG tRNA
Contig116+115948	Geneious	tRNA	27796	27867	.	-	.	Name=trnQ tRNA
Contig116+115948	Geneious	tRNA	13962	14032	.	-	.	Name=trnC tRNA
Contig116+115948	Geneious	tRNA	24517	24584	.	-	.	Name=trnG tRNA
##sequence-region	Contig117+2227	1	7911
Contig117+2227	Geneious	gene	3255	3328	.	-	.	Name=trnF gene
Contig117+2227	Geneious	tRNA	3255	3328	.	-	.	Name=trnF tRNA
Contig117+2227	Geneious	exon	7145	7169	.	-	.	Name=rps1 exon 1
Contig117+2227	Geneious	exon	1260	1281	.	-	.	Name=nad5 exon 3
Contig117+2227	Geneious	exon	6901	6922	.	+	.	Name=nad5 exon 3
##sequence-region	Contig118+218970	1	22193
Contig118+218970	Geneious	exon	21708	21777	.	-	.	Name=rps3 exon 1
Contig118+218970	Geneious	gene	4070	4142	.	-	.	Name=trnM gene
Contig118+218970	Geneious	gene	11340	11412	.	+	.	Name=trnM gene
Contig118+218970	Geneious	tRNA	4070	4142	.	-	.	Name=trnM tRNA
Contig118+218970	Geneious	tRNA	11340	11412	.	+	.	Name=trnM tRNA
##sequence-region	Contig119+18658	1	17527
Contig119+18658	Geneious	gene	6849	6926	.	+	.	Name=trnR gene
Contig119+18658	Geneious	gene	1275	1345	.	-	.	Name=trnfM gene
Contig119+18658	Geneious	tRNA	6849	6926	.	+	.	Name=trnR tRNA
Contig119+18658	Geneious	tRNA	1275	1345	.	-	.	Name=trnfM tRNA
Contig119+18658	Geneious	exon	14127	14185	.	+	.	Name=nad1 exon 5
Contig119+18658	Geneious	exon	8923	8981	.	+	.	Name=nad1 exon 4
Contig119+18658	Geneious	exon	9539	9563	.	+	.	Name=rps1 exon 1
##sequence-region	Contig12+1197	1	346
##sequence-region	Contig120+26591	1	21722
Contig120+26591	Geneious	exon	3339	3397	.	-	.	Name=nad1 exon 4
Contig120+26591	Geneious	gene	15184	15265	.	-	.	Name=trnL gene
Contig120+26591	Geneious	gene	15122	15199	.	-	.	Name=trnG gene
Contig120+26591	Geneious	gene	18853	18925	.	-	.	Name=trnM gene
Contig120+26591	Geneious	tRNA	15184	15265	.	-	.	Name=trnL tRNA
Contig120+26591	Geneious	tRNA	15122	15199	.	-	.	Name=trnG tRNA
Contig120+26591	Geneious	tRNA	18853	18925	.	-	.	Name=trnM tRNA
##sequence-region	Contig121+1270	1	9430
Contig121+1270	Geneious	exon	4541	4565	.	-	.	Name=rps1 exon 1
##sequence-region	Contig122+104781142	1	311
##sequence-region	Contig122+104781142_2	1	8857
Contig122+104781142_2	Geneious	CDS	4931	5160	.	+	0	Name=atp9 CDS
Contig122+104781142_2	Geneious	exon	8361	8382	.	+	.	Name=nad5 exon 3
Contig122+104781142_2	Geneious	tRNA	2918	2998	.	+	.	Name=trnG tRNA
Contig122+104781142_2	Geneious	tRNA	6490	6568	.	-	.	Name=trnG tRNA
Contig122+104781142_2	Geneious	tRNA	7562	7638	.	-	.	Name=trnD tRNA
Contig122+104781142_2	Geneious	tRNA	6806	6880	.	-	.	Name=trnR tRNA
Contig122+104781142_2	Geneious	tRNA	8694	8761	.	+	.	Name=trnfM tRNA
Contig122+104781142_2	Geneious	gene	4931	5160	.	+	.	Name=atp9 gene
Contig122+104781142_2	Geneious	gene	2918	2998	.	+	.	Name=trnG gene
Contig122+104781142_2	Geneious	gene	6490	6568	.	-	.	Name=trnG gene
Contig122+104781142_2	Geneious	gene	7562	7638	.	-	.	Name=trnD gene
Contig122+104781142_2	Geneious	gene	6806	6880	.	-	.	Name=trnR gene
Contig122+104781142_2	Geneious	gene	8694	8761	.	+	.	Name=trnfM gene
##sequence-region	Contig123+34420027	1	6715
Contig123+34420027	Geneious	exon	6284	6358	.	+	.	Name=nad1 exon 3
Contig123+34420027	Geneious	exon	4365	4425	.	+	.	Name=nad1 exon 5
Contig123+34420027	Geneious	exon	2117	2141	.	-	.	Name=rps1 exon 1
##sequence-region	Contig123+34420027_2	1	7885
##sequence-region	Contig124+28658	1	17310
Contig124+28658	Geneious	gene	6585	6662	.	+	.	Name=trnR gene
Contig124+28658	Geneious	gene	1011	1081	.	-	.	Name=trnfM gene
Contig124+28658	Geneious	tRNA	6585	6662	.	+	.	Name=trnR tRNA
Contig124+28658	Geneious	tRNA	1011	1081	.	-	.	Name=trnfM tRNA
Contig124+28658	Geneious	exon	13863	13921	.	+	.	Name=nad1 exon 5
Contig124+28658	Geneious	exon	8659	8717	.	+	.	Name=nad1 exon 4
Contig124+28658	Geneious	exon	9275	9299	.	+	.	Name=rps1 exon 1
##sequence-region	Contig125+43324581	1	8371
Contig125+43324581	Geneious	gene	3344	3428	.	+	.	Name=trnY gene
Contig125+43324581	Geneious	gene	4131	4203	.	+	.	Name=trnK gene
Contig125+43324581	Geneious	gene	4689	4759	.	+	.	Name=trnC gene
Contig125+43324581	Geneious	gene	1673	1743	.	-	.	Name=trnC gene
Contig125+43324581	Geneious	tRNA	3344	3428	.	+	.	Name=trnY tRNA
Contig125+43324581	Geneious	tRNA	4131	4203	.	+	.	Name=trnK tRNA
Contig125+43324581	Geneious	tRNA	4689	4759	.	+	.	Name=trnC tRNA
Contig125+43324581	Geneious	tRNA	1673	1743	.	-	.	Name=trnC tRNA
##sequence-region	Contig126+30020348	1	308
##sequence-region	Contig126+30020348_2	1	12826
Contig126+30020348_2	Geneious	exon	4555	4570	.	+	.	Name=nad5 exon 3
Contig126+30020348_2	Geneious	gene	3484	3557	.	-	.	Name=trnR gene
Contig126+30020348_2	Geneious	tRNA	3484	3557	.	-	.	Name=trnR tRNA
##sequence-region	Contig127+1227	1	7484
Contig127+1227	Geneious	CDS	5468	5692	.	+	0	Name=atp9 CDS
Contig127+1227	Geneious	tRNA	2469	2540	.	+	.	Name=trnG tRNA
Contig127+1227	Geneious	tRNA	6455	6526	.	+	.	Name=trnE tRNA
Contig127+1227	Geneious	gene	5468	5692	.	+	.	Name=atp9 gene
Contig127+1227	Geneious	gene	2469	2540	.	+	.	Name=trnG gene
Contig127+1227	Geneious	gene	6455	6526	.	+	.	Name=trnE gene
##sequence-region	Contig128+133361	1	327
##sequence-region	Contig129+70322641	1	1271
##sequence-region	Contig129+70322641_2	1	1692
##sequence-region	Contig129+70322641_3	1	4909
Contig129+70322641_3	Geneious	exon	394	1391	.	+	.	Name=nad5 exon 2
Contig129+70322641_3	Geneious	exon	1826	2039	.	+	.	Name=nad5 exon 3
Contig129+70322641_3	Geneious	gene	4605	4677	.	+	.	Name=trnW gene
Contig129+70322641_3	Geneious	gene	3479	3550	.	+	.	Name=trnR gene
Contig129+70322641_3	Geneious	gene	4660	4728	.	+	.	Name=trnW gene
Contig129+70322641_3	Geneious	tRNA	4605	4677	.	+	.	Name=trnW tRNA
Contig129+70322641_3	Geneious	tRNA	3479	3550	.	+	.	Name=trnR tRNA
Contig129+70322641_3	Geneious	tRNA	4660	4728	.	+	.	Name=trnW tRNA
##sequence-region	Contig13+1302	1	293
##sequence-region	Contig130+216759	1	8034
Contig130+216759	Geneious	gene	6741	6813	.	+	.	Name=trnM gene
Contig130+216759	Geneious	gene	6174	6240	.	+	.	Name=trnC gene
Contig130+216759	Geneious	tRNA	6741	6813	.	+	.	Name=trnM tRNA
Contig130+216759	Geneious	tRNA	6174	6240	.	+	.	Name=trnC tRNA
##sequence-region	Contig131+1705	1	301
Contig131+1705	Geneious	exon	145	203	.	+	.	Name=nad1 exon 4
##sequence-region	Contig132+3314	1	40714
Contig132+3314	Geneious	exon	33591	34830	.	+	.	Name=nad5 exon 2
Contig132+3314	Geneious	exon	30563	30587	.	+	.	Name=rps1 exon 1
Contig132+3314	Geneious	exon	35562	35583	.	+	.	Name=nad5 exon 3
Contig132+3314	Geneious	exon	29630	29651	.	-	.	Name=nad5 exon 3
Contig132+3314	Geneious	exon	14786	14807	.	-	.	Name=nad5 exon 3
Contig132+3314	Geneious	exon	3156	3177	.	-	.	Name=nad5 exon 3
Contig132+3314	Geneious	gene	31763	31844	.	-	.	Name=trnR gene
Contig132+3314	Geneious	gene	5438	5518	.	-	.	Name=trnG gene
Contig132+3314	Geneious	gene	7948	8024	.	+	.	Name=trnK gene
Contig132+3314	Geneious	gene	4532	4605	.	-	.	Name=trnP gene
Contig132+3314	Geneious	gene	31531	31604	.	+	.	Name=trnV gene
Contig132+3314	Geneious	gene	14180	14253	.	+	.	Name=trnF gene
Contig132+3314	Geneious	gene	36116	36189	.	-	.	Name=trnF gene
Contig132+3314	Geneious	gene	10512	10585	.	+	.	Name=trnW gene
Contig132+3314	Geneious	gene	39784	39857	.	-	.	Name=trnW gene
Contig132+3314	Geneious	gene	9751	9823	.	+	.	Name=trnK gene
Contig132+3314	Geneious	gene	40546	40618	.	-	.	Name=trnK gene
Contig132+3314	Geneious	gene	8706	8778	.	+	.	Name=trnK gene
Contig132+3314	Geneious	gene	38776	38848	.	+	.	Name=trnG gene
Contig132+3314	Geneious	gene	11521	11593	.	-	.	Name=trnG gene
Contig132+3314	Geneious	gene	9618	9690	.	+	.	Name=trnV gene
Contig132+3314	Geneious	gene	35828	35899	.	+	.	Name=trnN gene
Contig132+3314	Geneious	gene	14470	14541	.	-	.	Name=trnN gene
Contig132+3314	Geneious	gene	11772	11843	.	+	.	Name=trnN gene
Contig132+3314	Geneious	gene	38526	38597	.	-	.	Name=trnN gene
Contig132+3314	Geneious	gene	31295	31365	.	-	.	Name=trnfM gene
Contig132+3314	Geneious	gene	32319	32388	.	+	.	Name=trnQ gene
Contig132+3314	Geneious	tRNA	31763	31844	.	-	.	Name=trnR tRNA
Contig132+3314	Geneious	tRNA	5438	5518	.	-	.	Name=trnG tRNA
Contig132+3314	Geneious	tRNA	7948	8024	.	+	.	Name=trnK tRNA
Contig132+3314	Geneious	tRNA	4532	4605	.	-	.	Name=trnP tRNA
Contig132+3314	Geneious	tRNA	31531	31604	.	+	.	Name=trnV tRNA
Contig132+3314	Geneious	tRNA	14180	14253	.	+	.	Name=trnF tRNA
Contig132+3314	Geneious	tRNA	36116	36189	.	-	.	Name=trnF tRNA
Contig132+3314	Geneious	tRNA	10512	10585	.	+	.	Name=trnW tRNA
Contig132+3314	Geneious	tRNA	39784	39857	.	-	.	Name=trnW tRNA
Contig132+3314	Geneious	tRNA	9751	9823	.	+	.	Name=trnK tRNA
Contig132+3314	Geneious	tRNA	40546	40618	.	-	.	Name=trnK tRNA
Contig132+3314	Geneious	tRNA	8706	8778	.	+	.	Name=trnK tRNA
Contig132+3314	Geneious	tRNA	38776	38848	.	+	.	Name=trnG tRNA
Contig132+3314	Geneious	tRNA	11521	11593	.	-	.	Name=trnG tRNA
Contig132+3314	Geneious	tRNA	9618	9690	.	+	.	Name=trnV tRNA
Contig132+3314	Geneious	tRNA	35828	35899	.	+	.	Name=trnN tRNA
Contig132+3314	Geneious	tRNA	14470	14541	.	-	.	Name=trnN tRNA
Contig132+3314	Geneious	tRNA	11772	11843	.	+	.	Name=trnN tRNA
Contig132+3314	Geneious	tRNA	38526	38597	.	-	.	Name=trnN tRNA
Contig132+3314	Geneious	tRNA	31295	31365	.	-	.	Name=trnfM tRNA
Contig132+3314	Geneious	tRNA	32319	32388	.	+	.	Name=trnQ tRNA
##sequence-region	Contig133+328676822	1	311
##sequence-region	Contig133+328676822_2	1	2690
##sequence-region	Contig134+16591	1	21812
Contig134+16591	Geneious	exon	3523	3581	.	-	.	Name=nad1 exon 4
Contig134+16591	Geneious	gene	15368	15449	.	-	.	Name=trnL gene
Contig134+16591	Geneious	gene	15306	15383	.	-	.	Name=trnG gene
Contig134+16591	Geneious	gene	19037	19109	.	-	.	Name=trnM gene
Contig134+16591	Geneious	tRNA	15368	15449	.	-	.	Name=trnL tRNA
Contig134+16591	Geneious	tRNA	15306	15383	.	-	.	Name=trnG tRNA
Contig134+16591	Geneious	tRNA	19037	19109	.	-	.	Name=trnM tRNA
##sequence-region	Contig135+194617392	1	2147
Contig135+194617392	Geneious	exon	812	833	.	+	.	Name=nad5 exon 3
Contig135+194617392	Geneious	gene	825	898	.	+	.	Name=trnF gene
Contig135+194617392	Geneious	tRNA	825	898	.	+	.	Name=trnF tRNA
##sequence-region	Contig135+194617392_2	1	34022
Contig135+194617392_2	Geneious	CDS	1222	2430	.	+	0	Name=cob CDS
Contig135+194617392_2	Geneious	CDS	12861	13127	.	-	0	Name=sdh4 CDS
Contig135+194617392_2	Geneious	tRNA	7464	7548	.	-	.	Name=trnY tRNA
Contig135+194617392_2	Geneious	tRNA	13027	13101	.	+	.	Name=trnF tRNA
Contig135+194617392_2	Geneious	tRNA	14453	14526	.	+	.	Name=trnR tRNA
Contig135+194617392_2	Geneious	tRNA	6689	6761	.	-	.	Name=trnK tRNA
Contig135+194617392_2	Geneious	tRNA	12045	12117	.	+	.	Name=trnM tRNA
Contig135+194617392_2	Geneious	tRNA	25182	25254	.	-	.	Name=trnM tRNA
Contig135+194617392_2	Geneious	tRNA	6133	6203	.	-	.	Name=trnC tRNA
Contig135+194617392_2	Geneious	tRNA	15027	15097	.	+	.	Name=trnfM tRNA
Contig135+194617392_2	Geneious	tRNA	9149	9219	.	+	.	Name=trnC tRNA
Contig135+194617392_2	Geneious	tRNA	25755	25821	.	-	.	Name=trnC tRNA
Contig135+194617392_2	Geneious	gene	1222	2430	.	+	.	Name=cob gene
Contig135+194617392_2	Geneious	gene	12861	13127	.	-	.	Name=sdh4 gene
Contig135+194617392_2	Geneious	gene	7464	7548	.	-	.	Name=trnY gene
Contig135+194617392_2	Geneious	gene	13027	13101	.	+	.	Name=trnF gene
Contig135+194617392_2	Geneious	gene	14453	14526	.	+	.	Name=trnR gene
Contig135+194617392_2	Geneious	gene	6689	6761	.	-	.	Name=trnK gene
Contig135+194617392_2	Geneious	gene	12045	12117	.	+	.	Name=trnM gene
Contig135+194617392_2	Geneious	gene	25182	25254	.	-	.	Name=trnM gene
Contig135+194617392_2	Geneious	gene	6133	6203	.	-	.	Name=trnC gene
Contig135+194617392_2	Geneious	gene	15027	15097	.	+	.	Name=trnfM gene
Contig135+194617392_2	Geneious	gene	9149	9219	.	+	.	Name=trnC gene
Contig135+194617392_2	Geneious	gene	25755	25821	.	-	.	Name=trnC gene
##sequence-region	Contig135+194617392_3	1	4789
##sequence-region	Contig136+118970	1	23726
Contig136+118970	Geneious	exon	21774	21843	.	-	.	Name=rps3 exon 1
Contig136+118970	Geneious	gene	4136	4208	.	-	.	Name=trnM gene
Contig136+118970	Geneious	gene	11406	11478	.	+	.	Name=trnM gene
Contig136+118970	Geneious	tRNA	4136	4208	.	-	.	Name=trnM tRNA
Contig136+118970	Geneious	tRNA	11406	11478	.	+	.	Name=trnM tRNA
##sequence-region	Contig137+186137122	1	16967
Contig137+186137122	Geneious	exon	8464	8485	.	-	.	Name=nad5 exon 3
Contig137+186137122	Geneious	gene	8426	8502	.	-	.	Name=trnD gene
Contig137+186137122	Geneious	gene	6378	6444	.	+	.	Name=trnD gene
Contig137+186137122	Geneious	gene	14548	14609	.	+	.	Name=trnQ gene
Contig137+186137122	Geneious	tRNA	8426	8502	.	-	.	Name=trnD tRNA
Contig137+186137122	Geneious	tRNA	6378	6444	.	+	.	Name=trnD tRNA
Contig137+186137122	Geneious	tRNA	14548	14609	.	+	.	Name=trnQ tRNA
##sequence-region	Contig138+99322981	1	3387
Contig138+99322981	Geneious	gene	197	272	.	+	.	Name=trnK gene
Contig138+99322981	Geneious	gene	666	736	.	+	.	Name=trnG gene
Contig138+99322981	Geneious	tRNA	197	272	.	+	.	Name=trnK tRNA
Contig138+99322981	Geneious	tRNA	666	736	.	+	.	Name=trnG tRNA
##sequence-region	Contig138+99322981_2	1	7359
Contig138+99322981_2	Geneious	gene	1715	1787	.	-	.	Name=trnW gene
Contig138+99322981_2	Geneious	tRNA	1715	1787	.	-	.	Name=trnW tRNA
##sequence-region	Contig14+1239	1	250
##sequence-region	Contig15+3164	1	1370
##sequence-region	Contig16+2164	1	1370
##sequence-region	Contig17+1040720	1	203
##sequence-region	Contig17+1040720_2	1	2831
##sequence-region	Contig18+2231	1	3056
##sequence-region	Contig19+214916022	1	3802
##sequence-region	Contig20+1163	1	6204
Contig20+1163	Geneious	exon	2036	2094	.	+	.	Name=nad1 exon 4
Contig20+1163	Geneious	gene	4790	4903	.	-	.	Name=rrn5 gene
Contig20+1163	Geneious	rRNA	4790	4903	.	-	.	Name=rrn5 rRNA
##sequence-region	Contig21+3248	1	3561
Contig21+3248	Geneious	exon	2145	2169	.	+	.	Name=rps1 exon 1
##sequence-region	Contig22+1155	1	289
##sequence-region	Contig23+13561	1	304
##sequence-region	Contig24+243930442	1	6853
Contig24+243930442	Geneious	gene	6346	6407	.	-	.	Name=trnN gene
Contig24+243930442	Geneious	tRNA	6346	6407	.	-	.	Name=trnN tRNA
##sequence-region	Contig25+1304	1	301
##sequence-region	Contig26+407531272	1	5302
Contig26+407531272	Geneious	gene	3041	3111	.	-	.	Name=trnC gene
Contig26+407531272	Geneious	tRNA	3041	3111	.	-	.	Name=trnC tRNA
##sequence-region	Contig26+407531272_2	1	449
##sequence-region	Contig27+2158	1	649
Contig27+2158	Geneious	gene	139	203	.	-	.	Name=trnN gene
Contig27+2158	Geneious	tRNA	139	203	.	-	.	Name=trnN tRNA
##sequence-region	Contig28+172672852	1	3738
Contig28+172672852	Geneious	CDS	811	1398	.	+	0	Name=nad9 CDS
Contig28+172672852	Geneious	exon	3436	3457	.	-	.	Name=nad5 exon 3
Contig28+172672852	Geneious	gene	811	1398	.	+	.	Name=nad9 gene
##sequence-region	Contig28+172672852_2	1	1309
##sequence-region	Contig28+172672852_3	1	175
##sequence-region	Contig29+2163	1	8635
Contig29+2163	Geneious	gene	2406	2480	.	+	.	Name=trnF gene
Contig29+2163	Geneious	gene	5522	5588	.	+	.	Name=trnG gene
Contig29+2163	Geneious	tRNA	2406	2480	.	+	.	Name=trnF tRNA
Contig29+2163	Geneious	tRNA	5522	5588	.	+	.	Name=trnG tRNA
##sequence-region	Contig30+340297411	1	8021
Contig30+340297411	Geneious	gene	1024	1096	.	-	.	Name=trnfM gene
Contig30+340297411	Geneious	tRNA	1024	1096	.	-	.	Name=trnfM tRNA
##sequence-region	Contig31+16853	1	1430
##sequence-region	Contig32+1202	1	8196
Contig32+1202	Geneious	gene	4596	4668	.	-	.	Name=trnK gene
Contig32+1202	Geneious	gene	7708	7778	.	-	.	Name=trnE gene
Contig32+1202	Geneious	gene	7391	7461	.	-	.	Name=trnfM gene
Contig32+1202	Geneious	tRNA	4596	4668	.	-	.	Name=trnK tRNA
Contig32+1202	Geneious	tRNA	7708	7778	.	-	.	Name=trnE tRNA
Contig32+1202	Geneious	tRNA	7391	7461	.	-	.	Name=trnfM tRNA
##sequence-region	Contig33+179950151	1	851
##sequence-region	Contig34+1453	1	562
##sequence-region	Contig35+2160	1	3196
##sequence-region	Contig36+472254011	1	1654
##sequence-region	Contig38+1190	1	12002
Contig38+1190	Geneious	gene	5418	5495	.	+	.	Name=trnG gene
Contig38+1190	Geneious	tRNA	5418	5495	.	+	.	Name=trnG tRNA
##sequence-region	Contig39+362489542	1	4220
Contig39+362489542	Geneious	exon	1168	1229	.	+	.	Name=nad1 exon 5
Contig39+362489542	Geneious	gene	3335	3416	.	-	.	Name=trnK gene
Contig39+362489542	Geneious	gene	91	156	.	+	.	Name=trnW gene
Contig39+362489542	Geneious	tRNA	3335	3416	.	-	.	Name=trnK tRNA
Contig39+362489542	Geneious	tRNA	91	156	.	+	.	Name=trnW tRNA
##sequence-region	Contig40+19898	1	312
##sequence-region	Contig41+176973332	1	297
##sequence-region	Contig42+1312	1	310
##sequence-region	Contig43+2313	1	15940
Contig43+2313	Geneious	exon	1039	1060	.	+	.	Name=nad5 exon 3
Contig43+2313	Geneious	gene	2670	2753	.	-	.	Name=trnS gene
Contig43+2313	Geneious	gene	5139	5210	.	-	.	Name=trnN gene
Contig43+2313	Geneious	tRNA	2670	2753	.	-	.	Name=trnS tRNA
Contig43+2313	Geneious	tRNA	5139	5210	.	-	.	Name=trnN tRNA
##sequence-region	Contig44+1189	1	6495
Contig44+1189	Geneious	exon	1969	2042	.	+	.	Name=nad7 exon 2
Contig44+1189	Geneious	gene	1551	1621	.	-	.	Name=trnfM gene
Contig44+1189	Geneious	gene	6129	6190	.	-	.	Name=trnA gene
Contig44+1189	Geneious	tRNA	1551	1621	.	-	.	Name=trnfM tRNA
Contig44+1189	Geneious	tRNA	6129	6190	.	-	.	Name=trnA
##sequence-region	Contig46+2202	1	12746
Contig46+2202	Geneious	gene	10508	10580	.	-	.	Name=trnA gene
Contig46+2202	Geneious	gene	9008	9079	.	+	.	Name=trnE gene
Contig46+2202	Geneious	gene	8399	8470	.	+	.	Name=trnQ gene
Contig46+2202	Geneious	tRNA	10508	10580	.	-	.	Name=trnA
Contig46+2202	Geneious	tRNA	9008	9079	.	+	.	Name=trnE tRNA
Contig46+2202	Geneious	tRNA	8399	8470	.	+	.	Name=trnQ tRNA
##sequence-region	Contig47+505533982	1	6588
##sequence-region	Contig48+481402852	1	5768
##sequence-region	Contig49+312284132	1	5461
Contig49+312284132	Geneious	exon	873	897	.	-	.	Name=rps1 exon 1
Contig49+312284132	Geneious	gene	4391	4456	.	+	.	Name=trnE gene
Contig49+312284132	Geneious	tRNA	4391	4456	.	+	.	Name=trnE tRNA
##sequence-region	Contig51+2289	1	11381
Contig51+2289	Geneious	exon	4181	4205	.	+	.	Name=rps1 exon 1
##sequence-region	Contig52+509369302	1	847
##sequence-region	Contig53+2314	1	4749
Contig53+2314	Geneious	exon	1958	1979	.	-	.	Name=nad5 exon 3
##sequence-region	Contig54+123036811	1	3907
Contig54+123036811	Geneious	CDS	1753	2538	.	-	0	Name=cox3 CDS
Contig54+123036811	Geneious	tRNA	657	737	.	+	.	Name=trnL tRNA
Contig54+123036811	Geneious	tRNA	772	836	.	+	.	Name=trnH tRNA
Contig54+123036811	Geneious	gene	1753	2538	.	-	.	Name=cox3 gene
Contig54+123036811	Geneious	gene	657	737	.	+	.	Name=trnL gene
Contig54+123036811	Geneious	gene	772	836	.	+	.	Name=trnH gene
##sequence-region	Contig55+2176	1	3757
Contig55+2176	Geneious	CDS	1603	2388	.	-	0	Name=cox3 CDS
Contig55+2176	Geneious	tRNA	507	587	.	+	.	Name=trnL tRNA
Contig55+2176	Geneious	tRNA	622	686	.	+	.	Name=trnH tRNA
Contig55+2176	Geneious	gene	1603	2388	.	-	.	Name=cox3 gene
Contig55+2176	Geneious	gene	507	587	.	+	.	Name=trnL gene
Contig55+2176	Geneious	gene	622	686	.	+	.	Name=trnH gene
##sequence-region	Contig56+17009	1	2326
##sequence-region	Contig57+476820321	1	1308
Contig57+476820321	Geneious	gene	366	439	.	-	.	Name=trnR gene
Contig57+476820321	Geneious	gene	576	646	.	+	.	Name=trnfM gene
Contig57+476820321	Geneious	tRNA	366	439	.	-	.	Name=trnR tRNA
Contig57+476820321	Geneious	tRNA	576	646	.	+	.	Name=trnfM tRNA
##sequence-region	Contig58+190351312	1	9907
Contig58+190351312	Geneious	gene	3503	3578	.	+	.	Name=trnE gene
Contig58+190351312	Geneious	gene	5269	5338	.	-	.	Name=trnW gene
Contig58+190351312	Geneious	tRNA	3503	3578	.	+	.	Name=trnE tRNA
Contig58+190351312	Geneious	tRNA	5269	5338	.	-	.	Name=trnW tRNA
##sequence-region	Contig59+24753	1	1158
Contig59+24753	Geneious	gene	216	289	.	-	.	Name=trnR gene
Contig59+24753	Geneious	gene	426	496	.	+	.	Name=trnfM gene
Contig59+24753	Geneious	tRNA	216	289	.	-	.	Name=trnR tRNA
Contig59+24753	Geneious	tRNA	426	496	.	+	.	Name=trnfM tRNA
##sequence-region	Contig60+111381	1	6363
Contig60+111381	Geneious	gene	4350	4422	.	+	.	Name=trnM gene
Contig60+111381	Geneious	tRNA	4350	4422	.	+	.	Name=trnM tRNA
##sequence-region	Contig61+26853	1	18970
Contig61+26853	Geneious	exon	13025	13049	.	+	.	Name=rps1 exon 1
Contig61+26853	Geneious	gene	18380	18451	.	-	.	Name=trnQ gene
Contig61+26853	Geneious	tRNA	18380	18451	.	-	.	Name=trnQ tRNA
##sequence-region	Contig62+528302072	1	1342
##sequence-region	Contig63+447278332	1	22187
Contig63+447278332	Geneious	gene	2706	2778	.	-	.	Name=trnH gene
Contig63+447278332	Geneious	intron	19787	20421	.	-	.	Name=nad5 intron 4
Contig63+447278332	Geneious	tRNA	2706	2778	.	-	.	Name=trnH tRNA
Contig63+447278332	Geneious	exon	20333	20727	.	-	.	Name=nad5 exon 4
Contig63+447278332	Geneious	exon	19655	19786	.	-	.	Name=nad5 exon 5
Contig63+447278332	Geneious	exon	12994	13088	.	-	.	Name=nad4 exon 4
##sequence-region	Contig63+447278332_2	1	541
##sequence-region	Contig64+31308	1	1192
##sequence-region	Contig65+221605671	1	301
##sequence-region	Contig66+191331681	1	20082
Contig66+191331681	Geneious	exon	19677	19738	.	+	.	Name=nad1 exon 4
Contig66+191331681	Geneious	exon	7714	7735	.	-	.	Name=nad5 exon 3
Contig66+191331681	Geneious	exon	7891	7912	.	-	.	Name=nad5 exon 3
Contig66+191331681	Geneious	exon	7858	7879	.	-	.	Name=nad5 exon 3
Contig66+191331681	Geneious	gene	16330	16411	.	-	.	Name=trnL gene
Contig66+191331681	Geneious	gene	19774	19846	.	-	.	Name=trnW gene
Contig66+191331681	Geneious	gene	8908	8980	.	+	.	Name=trnM gene
Contig66+191331681	Geneious	gene	4933	5003	.	-	.	Name=trnfM gene
Contig66+191331681	Geneious	tRNA	16330	16411	.	-	.	Name=trnL tRNA
Contig66+191331681	Geneious	tRNA	19774	19846	.	-	.	Name=trnW tRNA
Contig66+191331681	Geneious	tRNA	8908	8980	.	+	.	Name=trnM tRNA
Contig66+191331681	Geneious	tRNA	4933	5003	.	-	.	Name=trnfM tRNA
##sequence-region	Contig68+2304	1	19305
Contig68+2304	Geneious	gene	3666	3753	.	+	.	Name=trnS gene
Contig68+2304	Geneious	gene	3685	3772	.	-	.	Name=trnS gene
Contig68+2304	Geneious	gene	5595	5670	.	-	.	Name=trnW gene
Contig68+2304	Geneious	gene	13098	13171	.	-	.	Name=trnD gene
Contig68+2304	Geneious	gene	174	246	.	-	.	Name=trnW gene
Contig68+2304	Geneious	gene	6768	6840	.	-	.	Name=trnW gene
Contig68+2304	Geneious	tRNA	3666	3753	.	+	.	Name=trnS tRNA
Contig68+2304	Geneious	tRNA	3685	3772	.	-	.	Name=trnS tRNA
Contig68+2304	Geneious	tRNA	5595	5670	.	-	.	Name=trnW tRNA
Contig68+2304	Geneious	tRNA	13098	13171	.	-	.	Name=trnD tRNA
Contig68+2304	Geneious	tRNA	174	246	.	-	.	Name=trnW tRNA
Contig68+2304	Geneious	tRNA	6768	6840	.	-	.	Name=trnW tRNA
##sequence-region	Contig69+542289292	1	11756
Contig69+542289292	Geneious	gene	4145	4231	.	+	.	Name=trnY gene
Contig69+542289292	Geneious	gene	11412	11483	.	-	.	Name=trnW gene
Contig69+542289292	Geneious	tRNA	4145	4231	.	+	.	Name=trnY tRNA
Contig69+542289292	Geneious	tRNA	11412	11483	.	-	.	Name=trnW tRNA
##sequence-region	Contig69+542289292_2	1	1685
Contig69+542289292_2	Geneious	exon	745	766	.	+	.	Name=nad5 exon 3
Contig69+542289292_2	Geneious	gene	1384	1461	.	-	.	Name=trnR gene
Contig69+542289292_2	Geneious	tRNA	1384	1461	.	-	.	Name=trnR tRNA
##sequence-region	Contig70+213456	1	476
##sequence-region	Contig71+113456	1	363
##sequence-region	Contig72+1201	1	8658
Contig72+1201	Geneious	exon	2391	2446	.	-	.	Name=nad1 exon 5
Contig72+1201	Geneious	gene	282	360	.	-	.	Name=trnS gene
Contig72+1201	Geneious	tRNA	282	360	.	-	.	Name=trnS tRNA
##sequence-region	Contig73+265415772	1	6074
Contig73+265415772	Geneious	exon	2774	3031	.	+	.	Name=nad1 exon 1
Contig73+265415772	Geneious	exon	4586	4804	.	+	.	Name=nad1 exon 2
Contig73+265415772	Geneious	exon	4586	4721	.	+	.	Name=nad1 exon 2
##sequence-region	Contig74+223355182	1	5353
Contig74+223355182	Geneious	gene	3644	3716	.	+	.	Name=trnM gene
Contig74+223355182	Geneious	tRNA	3644	3716	.	+	.	Name=trnM tRNA
##sequence-region	Contig74+223355182_2	1	26415
Contig74+223355182_2	Geneious	exon	15963	16037	.	+	.	Name=nad7 exon 2
Contig74+223355182_2	Geneious	exon	20787	20808	.	-	.	Name=nad5 exon 3
Contig74+223355182_2	Geneious	exon	19878	19899	.	+	.	Name=nad5 exon 3
Contig74+223355182_2	Geneious	exon	23431	23452	.	+	.	Name=nad5 exon 3
Contig74+223355182_2	Geneious	gene	19652	19723	.	-	.	Name=trnM gene
Contig74+223355182_2	Geneious	gene	4303	4372	.	+	.	Name=trnA gene
Contig74+223355182_2	Geneious	gene	20537	20605	.	-	.	Name=trnE gene
Contig74+223355182_2	Geneious	gene	6458	6525	.	+	.	Name=trnF gene
Contig74+223355182_2	Geneious	tRNA	19652	19723	.	-	.	Name=trnM tRNA
Contig74+223355182_2	Geneious	tRNA	4303	4372	.	+	.	Name=trnA
Contig74+223355182_2	Geneious	tRNA	20537	20605	.	-	.	Name=trnE tRNA
Contig74+223355182_2	Geneious	tRNA	6458	6525	.	+	.	Name=trnF tRNA
##sequence-region	Contig75+12326	1	9178
Contig75+12326	Geneious	exon	3360	3384	.	-	.	Name=rps1 exon 1
Contig75+12326	Geneious	intron	2497	3359	.	-	.	Name=rps1 intron 1
Contig75+12326	Geneious	tRNA	1432	1508	.	-	.	Name=trnD tRNA
Contig75+12326	Geneious	CDS	493	1320	.	-	0	Name=rps4 CDS
Contig75+12326	Geneious	CDS	1790	2389	.	-	0	Name=rps1 CDS
Contig75+12326	Geneious	CDS	4278	4847	.	-	0	Name=rpl5 CDS
Contig75+12326	Geneious	gene	1764	3384	.	-	.	Name=rps1 gene
Contig75+12326	Geneious	gene	493	1320	.	-	.	Name=rps4 gene
Contig75+12326	Geneious	gene	1790	2389	.	-	.	Name=rps1 gene
Contig75+12326	Geneious	gene	4278	4847	.	-	.	Name=rpl5 gene
Contig75+12326	Geneious	gene	1432	1508	.	-	.	Name=trnD gene
##sequence-region	Contig76+479763171	1	318
##sequence-region	Contig76+479763171_2	1	23725
Contig76+479763171_2	Geneious	exon	18992	19050	.	+	.	Name=nad1 exon 5
Contig76+479763171_2	Geneious	exon	4543	4567	.	-	.	Name=rps1 exon 1
Contig76+479763171_2	Geneious	exon	3498	3519	.	-	.	Name=nad5 exon 3
Contig76+479763171_2	Geneious	gene	10307	10385	.	+	.	Name=trnR gene
Contig76+479763171_2	Geneious	gene	12	85	.	-	.	Name=trnD gene
Contig76+479763171_2	Geneious	gene	13499	13570	.	+	.	Name=trnE gene
Contig76+479763171_2	Geneious	tRNA	10307	10385	.	+	.	Name=trnR tRNA
Contig76+479763171_2	Geneious	tRNA	12	85	.	-	.	Name=trnD tRNA
Contig76+479763171_2	Geneious	tRNA	13499	13570	.	+	.	Name=trnE tRNA
##sequence-region	Contig77+505533982	1	308
##sequence-region	Contig77+505533982_2	1	10084
Contig77+505533982_2	Geneious	gene	1457	1530	.	-	.	Name=trnD gene
Contig77+505533982_2	Geneious	gene	1266	1338	.	-	.	Name=trnK gene
Contig77+505533982_2	Geneious	tRNA	1457	1530	.	-	.	Name=trnD tRNA
Contig77+505533982_2	Geneious	tRNA	1266	1338	.	-	.	Name=trnK tRNA
##sequence-region	Contig78+459532311	1	2055
##sequence-region	Contig78+459532311_2	1	1977
##sequence-region	Contig79+18197	1	29266
Contig79+18197	Geneious	exon	12992	13013	.	-	.	Name=nad5 exon 3
Contig79+18197	Geneious	gene	13113	13193	.	-	.	Name=trnL gene
Contig79+18197	Geneious	gene	10879	10952	.	-	.	Name=trnA gene
Contig79+18197	Geneious	tRNA	13113	13193	.	-	.	Name=trnL tRNA
Contig79+18197	Geneious	tRNA	10879	10952	.	-	.	Name=trnA
##sequence-region	Contig80+215948	1	16759
Contig80+215948	Geneious	CDS	15588	16127	.	-	0	Name=atp8 CDS
Contig80+215948	Geneious	exon	5364	5385	.	-	.	Name=nad5 exon 3
Contig80+215948	Geneious	tRNA	5354	5426	.	+	.	Name=trnfM tRNA
Contig80+215948	Geneious	tRNA	7303	7375	.	+	.	Name=trnK tRNA
Contig80+215948	Geneious	gene	15588	16127	.	-	.	Name=atp8 gene
Contig80+215948	Geneious	gene	5354	5426	.	+	.	Name=trnfM gene
Contig80+215948	Geneious	gene	7303	7375	.	+	.	Name=trnK gene
##sequence-region	Contig81+116759	1	312
##sequence-region	Contig82+13773310	1	5375
Contig82+13773310	Geneious	gene	1483	1568	.	+	.	Name=trnS gene
Contig82+13773310	Geneious	gene	3782	3857	.	-	.	Name=trnW gene
Contig82+13773310	Geneious	gene	5012	5085	.	+	.	Name=trnP gene
Contig82+13773310	Geneious	gene	3560	3633	.	+	.	Name=trnD gene
Contig82+13773310	Geneious	tRNA	1483	1568	.	+	.	Name=trnS tRNA
Contig82+13773310	Geneious	tRNA	3782	3857	.	-	.	Name=trnW tRNA
Contig82+13773310	Geneious	tRNA	5012	5085	.	+	.	Name=trnP tRNA
Contig82+13773310	Geneious	tRNA	3560	3633	.	+	.	Name=trnD tRNA
##sequence-region	Contig82+13773310_2	1	19489
Contig82+13773310_2	Geneious	gene	11375	11451	.	+	.	Name=trnfM gene
Contig82+13773310_2	Geneious	gene	4733	4805	.	-	.	Name=trnW gene
Contig82+13773310_2	Geneious	gene	2151	2223	.	-	.	Name=trnfM gene
Contig82+13773310_2	Geneious	gene	15411	15482	.	-	.	Name=trnQ gene
Contig82+13773310_2	Geneious	tRNA	11375	11451	.	+	.	Name=trnfM tRNA
Contig82+13773310_2	Geneious	tRNA	4733	4805	.	-	.	Name=trnW tRNA
Contig82+13773310_2	Geneious	tRNA	2151	2223	.	-	.	Name=trnfM tRNA
Contig82+13773310_2	Geneious	tRNA	15411	15482	.	-	.	Name=trnQ tRNA
Contig82+13773310_2	Geneious	exon	18001	18219	.	+	.	Name=nad1 exon 2
Contig82+13773310_2	Geneious	exon	18001	18136	.	+	.	Name=nad1 exon 2
Contig82+13773310_2	Geneious	exon	11070	11129	.	-	.	Name=nad1 exon 5
Contig82+13773310_2	Geneious	exon	11119	11176	.	-	.	Name=nad1 exon 4
Contig82+13773310_2	Geneious	exon	3584	3605	.	+	.	Name=nad5 exon 3
##sequence-region	Contig83+2247	1	258
##sequence-region	Contig84+1247	1	270
##sequence-region	Contig85+429168281	1	8941
Contig85+429168281	Geneious	gene	3913	3981	.	-	.	Name=trnE gene
Contig85+429168281	Geneious	tRNA	3913	3981	.	-	.	Name=trnE tRNA
Contig85+429168281	Geneious	exon	1952	1976	.	+	.	Name=rps1 exon 1
Contig85+429168281	Geneious	exon	4218	4242	.	-	.	Name=rps1 exon 1
##sequence-region	Contig86+308596811	1	8791
Contig86+308596811	Geneious	gene	3763	3831	.	-	.	Name=trnE gene
Contig86+308596811	Geneious	tRNA	3763	3831	.	-	.	Name=trnE tRNA
Contig86+308596811	Geneious	exon	1802	1826	.	+	.	Name=rps1 exon 1
Contig86+308596811	Geneious	exon	4068	4092	.	-	.	Name=rps1 exon 1
##sequence-region	Contig87+25890306	1	20992
Contig87+25890306	Geneious	gene	17430	17502	.	+	.	Name=trnM gene
Contig87+25890306	Geneious	tRNA	17430	17502	.	+	.	Name=trnM tRNA
Contig87+25890306	Geneious	exon	13137	13161	.	-	.	Name=rps1 exon 1
Contig87+25890306	Geneious	exon	18471	18495	.	+	.	Name=rps1 exon 1
Contig87+25890306	Geneious	exon	16870	16891	.	+	.	Name=nad5 exon 3
##sequence-region	Contig88+1256	1	3155
##sequence-region	Contig89+3221	1	19517
Contig89+3221	Geneious	CDS	18868	19134	.	+	0	Name=sdh4 CDS
Contig89+3221	Geneious	tRNA	18894	18968	.	-	.	Name=trnF tRNA
Contig89+3221	Geneious	tRNA	17469	17542	.	-	.	Name=trnR tRNA
Contig89+3221	Geneious	tRNA	6741	6813	.	+	.	Name=trnM tRNA
Contig89+3221	Geneious	tRNA	16898	16968	.	-	.	Name=trnfM tRNA
Contig89+3221	Geneious	tRNA	6174	6240	.	+	.	Name=trnC tRNA
Contig89+3221	Geneious	gene	18868	19134	.	+	.	Name=sdh4 gene
Contig89+3221	Geneious	gene	18894	18968	.	-	.	Name=trnF gene
Contig89+3221	Geneious	gene	17469	17542	.	-	.	Name=trnR gene
Contig89+3221	Geneious	gene	6741	6813	.	+	.	Name=trnM gene
Contig89+3221	Geneious	gene	16898	16968	.	-	.	Name=trnfM gene
Contig89+3221	Geneious	gene	6174	6240	.	+	.	Name=trnC gene
##sequence-region	Contig90+486717881	1	299
##sequence-region	Contig91+145123981	1	21581
Contig91+145123981	Geneious	CDS	12884	14464	.	+	0	Name=atp1 CDS
Contig91+145123981	Geneious	CDS	17727	18278	.	+	0	Name=atp4 CDS
Contig91+145123981	Geneious	CDS	16914	17273	.	+	0	Name=nad3 CDS
Contig91+145123981	Geneious	exon	1347	1405	.	-	.	Name=nad1 exon 5
Contig91+145123981	Geneious	exon	19615	19639	.	-	.	Name=rps1 exon 1
Contig91+145123981	Geneious	exon	13449	13470	.	-	.	Name=nad5 exon 3
Contig91+145123981	Geneious	tRNA	873	958	.	-	.	Name=trnL tRNA
Contig91+145123981	Geneious	tRNA	12063	12148	.	-	.	Name=trnS tRNA
Contig91+145123981	Geneious	tRNA	11545	11623	.	+	.	Name=trnW tRNA
Contig91+145123981	Geneious	tRNA	12086	12159	.	+	.	Name=trnD tRNA
Contig91+145123981	Geneious	tRNA	2349	2421	.	+	.	Name=trnfM tRNA
Contig91+145123981	Geneious	tRNA	12533	12601	.	-	.	Name=trnV tRNA
Contig91+145123981	Geneious	tRNA	6071	6132	.	-	.	Name=trnfM tRNA
Contig91+145123981	Geneious	gene	12884	14464	.	+	.	Name=atp1 gene
Contig91+145123981	Geneious	gene	17727	18623	.	+	.	Name=atp4 gene
Contig91+145123981	Geneious	gene	16914	17273	.	+	.	Name=nad3 gene
Contig91+145123981	Geneious	gene	873	958	.	-	.	Name=trnL gene
Contig91+145123981	Geneious	gene	12063	12148	.	-	.	Name=trnS gene
Contig91+145123981	Geneious	gene	11545	11623	.	+	.	Name=trnW gene
Contig91+145123981	Geneious	gene	12086	12159	.	+	.	Name=trnD gene
Contig91+145123981	Geneious	gene	2349	2421	.	+	.	Name=trnfM gene
Contig91+145123981	Geneious	gene	12533	12601	.	-	.	Name=trnV gene
Contig91+145123981	Geneious	gene	6071	6132	.	-	.	Name=trnfM gene
##sequence-region	Contig92+214916022	1	807
##sequence-region	Contig93+0214916022	1	16306
Contig93+0214916022	Geneious	CDS	7627	7857	.	+	0	Name=atp9 CDS
Contig93+0214916022	Geneious	gene	7627	7857	.	+	.	Name=atp9 gene
##sequence-region	Contig94+00214916022	1	4435
##sequence-region	Contig95+121581	1	324
##sequence-region	Contig96+000214916022	1	3602
##sequence-region	Contig97+1324	1	318
##sequence-region	Contig98+448901122	1	2866
Contig98+448901122	Geneious	gene	2497	2564	.	-	.	Name=trnC gene
Contig98+448901122	Geneious	tRNA	2497	2564	.	-	.	Name=trnC tRNA
##sequence-region	Contig98+448901122_2	1	14771
Contig98+448901122_2	Geneious	intron	567	1759	.	-	.	Name=nad7 intron 2
Contig98+448901122_2	Geneious	exon	1760	2305	.	-	.	Name=nad7 exon 2
Contig98+448901122_2	Geneious	exon	5393	5532	.	-	.	Name=nad7 exon 1
Contig98+448901122_2	Geneious	exon	3848	3916	.	-	.	Name=nad7 exon 2
Contig98+448901122_2	Geneious	gene	10530	10605	.	-	.	Name=trnY gene
Contig98+448901122_2	Geneious	gene	5558	5631	.	-	.	Name=trnK gene
Contig98+448901122_2	Geneious	gene	9266	9338	.	-	.	Name=trnH gene
Contig98+448901122_2	Geneious	gene	7668	7739	.	-	.	Name=trnQ gene
Contig98+448901122_2	Geneious	tRNA	10530	10605	.	-	.	Name=trnY tRNA
Contig98+448901122_2	Geneious	tRNA	5558	5631	.	-	.	Name=trnK tRNA
Contig98+448901122_2	Geneious	tRNA	9266	9338	.	-	.	Name=trnH tRNA
Contig98+448901122_2	Geneious	tRNA	7668	7739	.	-	.	Name=trnQ tRNA
##sequence-region	Contig99+1318	1	301
##sequence-region	Contig1	1	151
##sequence-region	Contig1_2	1	141
##sequence-region	Contig1_3	1	141
##sequence-region	Contig1_4	1	151
##sequence-region	Contig1_5	1	151
##sequence-region	Contig1_6	1	151
##sequence-region	Contig1_7	1	151
##sequence-region	Contig1_8	1	151
##sequence-region	Contig1_9	1	151
##sequence-region	Contig1_10	1	151
##sequence-region	Contig1_11	1	151
##sequence-region	Contig1_12	1	141
##sequence-region	Contig1_13	1	151
##sequence-region	Contig1_14	1	151
##sequence-region	Contig1_15	1	151
##sequence-region	Contig1_16	1	151
##sequence-region	Contig1_17	1	151
##sequence-region	Contig1_18	1	151
##sequence-region	Contig1_19	1	111
##sequence-region	Contig1_20	1	141
##sequence-region	Contig1_21	1	151
##sequence-region	Contig1_22	1	151
##sequence-region	Contig01+481472571	1	4201
Contig01+481472571	Geneious	CDS	262	525	.	+	0	Name=rps19 CDS
Contig01+481472571	Geneious	tRNA	3522	3588	.	+	.	Name=trnfM tRNA
Contig01+481472571	Geneious	exon	2618	2904	.	+	.	Name=rps3 exon 2
Contig01+481472571	Geneious	exon	532	605	.	+	.	Name=rps3 exon 1
Contig01+481472571	Geneious	gene	262	525	.	+	.	Name=rps19 gene
Contig01+481472571	Geneious	gene	3522	3588	.	+	.	Name=trnfM gene
##sequence-region	Contig01+481472571_2	1	631
##sequence-region	Contig02+287360952	1	302
##sequence-region	Contig02+287360952_2	1	5330
Contig02+287360952_2	Geneious	exon	86	1026	.	+	.	Name=rps3 exon 3
Contig02+287360952_2	Geneious	tRNA	1089	1158	.	-	.	Name=trnW tRNA
Contig02+287360952_2	Geneious	CDS	3520	4209	.	+	0	Name=rps11 CDS
Contig02+287360952_2	Geneious	CDS	1034	1444	.	+	0	Name=rpl16 CDS
Contig02+287360952_2	Geneious	CDS	2722	3102	.	+	0	Name=rps13 CDS
Contig02+287360952_2	Geneious	CDS	2419	2718	.	+	0	Name=rpl6 CDS
Contig02+287360952_2	Geneious	gene	3520	4209	.	+	.	Name=rps11 gene
Contig02+287360952_2	Geneious	gene	1034	1444	.	+	.	Name=rpl16 gene
Contig02+287360952_2	Geneious	gene	2722	3102	.	+	.	Name=rps13 gene
Contig02+287360952_2	Geneious	gene	2419	2718	.	+	.	Name=rpl6 gene
Contig02+287360952_2	Geneious	gene	1089	1158	.	-	.	Name=trnW gene
##sequence-region	Contig03+520511332	1	320
##sequence-region	Contig03+520511332_2	1	5549
Contig03+520511332_2	Geneious	CDS	3720	3949	.	-	0	Name=atp9 CDS
Contig03+520511332_2	Geneious	exon	498	519	.	-	.	Name=nad5 exon 3
Contig03+520511332_2	Geneious	tRNA	2312	2390	.	+	.	Name=trnG tRNA
Contig03+520511332_2	Geneious	tRNA	1242	1318	.	+	.	Name=trnD tRNA
Contig03+520511332_2	Geneious	tRNA	2000	2074	.	+	.	Name=trnR tRNA
Contig03+520511332_2	Geneious	tRNA	119	186	.	-	.	Name=trnfM tRNA
Contig03+520511332_2	Geneious	gene	3720	3949	.	-	.	Name=atp9 gene
Contig03+520511332_2	Geneious	gene	2312	2390	.	+	.	Name=trnG gene
Contig03+520511332_2	Geneious	gene	1242	1318	.	+	.	Name=trnD gene
Contig03+520511332_2	Geneious	gene	2000	2074	.	+	.	Name=trnR gene
Contig03+520511332_2	Geneious	gene	119	186	.	-	.	Name=trnfM gene
##sequence-region	Contig04+35884	1	6791
Contig04+35884	Geneious	CDS	3394	3696	.	+	0	Name=nad4L CDS
Contig04+35884	Geneious	tRNA	1557	1636	.	-	.	Name=trnC tRNA
Contig04+35884	Geneious	gene	3394	3696	.	+	.	Name=nad4L gene
Contig04+35884	Geneious	gene	1557	1636	.	-	.	Name=trnC gene
##sequence-region	Contig05+16791	1	325
##sequence-region	Contig06+316766252	1	11685
Contig06+316766252	Geneious	exon	8618	8639	.	-	.	Name=nad5 exon 3
Contig06+316766252	Geneious	gene	6925	7008	.	+	.	Name=trnS gene
Contig06+316766252	Geneious	gene	4468	4539	.	+	.	Name=trnN gene
Contig06+316766252	Geneious	tRNA	6925	7008	.	+	.	Name=trnS tRNA
Contig06+316766252	Geneious	tRNA	4468	4539	.	+	.	Name=trnN tRNA
##sequence-region	Contig100+505533982	1	16558
Contig100+505533982	Geneious	exon	12787	12811	.	+	.	Name=rps1 exon 1
Contig100+505533982	Geneious	gene	14754	14836	.	+	.	Name=trnL gene
Contig100+505533982	Geneious	gene	7610	7681	.	+	.	Name=trnN gene
Contig100+505533982	Geneious	gene	1	62	.	+	.	Name=trnR gene
Contig100+505533982	Geneious	tRNA	14754	14836	.	+	.	Name=trnL tRNA
Contig100+505533982	Geneious	tRNA	7610	7681	.	+	.	Name=trnN tRNA
Contig100+505533982	Geneious	tRNA	1	62	.	+	.	Name=trnR tRNA
##sequence-region	Contig100+505533982_2	1	5950
Contig100+505533982_2	Geneious	exon	4151	4172	.	-	.	Name=nad5 exon 3
Contig100+505533982_2	Geneious	gene	1820	1891	.	+	.	Name=trnE gene
Contig100+505533982_2	Geneious	tRNA	1820	1891	.	+	.	Name=trnE tRNA
##sequence-region	Contig102+000214916022	1	16645
Contig102+000214916022	Geneious	exon	8206	8230	.	-	.	Name=rps1 exon 1
Contig102+000214916022	Geneious	gene	4136	4221	.	+	.	Name=trnS gene
Contig102+000214916022	Geneious	gene	6017	6090	.	-	.	Name=trnM gene
Contig102+000214916022	Geneious	gene	6800	6871	.	+	.	Name=trnG gene
Contig102+000214916022	Geneious	tRNA	4136	4221	.	+	.	Name=trnS tRNA
Contig102+000214916022	Geneious	tRNA	6017	6090	.	-	.	Name=trnM tRNA
Contig102+000214916022	Geneious	tRNA	6800	6871	.	+	.	Name=trnG tRNA
##sequence-region	Contig103+123051	1	11881
Contig103+123051	Geneious	exon	10151	10207	.	+	.	Name=nad1 exon 4
Contig103+123051	Geneious	exon	5251	5272	.	-	.	Name=nad5 exon 3
##sequence-region	Contig104+175949641	1	309
##sequence-region	Contig104+175949641_2	1	35521
Contig104+175949641_2	Geneious	exon	4988	5046	.	+	.	Name=nad1 exon 4
Contig104+175949641_2	Geneious	exon	17716	17740	.	+	.	Name=rps1 exon 1
Contig104+175949641_2	Geneious	exon	20475	20499	.	+	.	Name=rps1 exon 1
Contig104+175949641_2	Geneious	exon	16693	16714	.	-	.	Name=nad5 exon 3
Contig104+175949641_2	Geneious	gene	3549	3636	.	-	.	Name=trnS gene
Contig104+175949641_2	Geneious	gene	22748	22833	.	-	.	Name=trnS gene
Contig104+175949641_2	Geneious	gene	21338	21415	.	+	.	Name=trnK gene
Contig104+175949641_2	Geneious	gene	6917	6989	.	+	.	Name=trnK gene
Contig104+175949641_2	Geneious	gene	31363	31433	.	-	.	Name=trnC gene
Contig104+175949641_2	Geneious	gene	23419	23488	.	+	.	Name=trnR gene
Contig104+175949641_2	Geneious	tRNA	3549	3636	.	-	.	Name=trnS tRNA
Contig104+175949641_2	Geneious	tRNA	22748	22833	.	-	.	Name=trnS tRNA
Contig104+175949641_2	Geneious	tRNA	21338	21415	.	+	.	Name=trnK tRNA
Contig104+175949641_2	Geneious	tRNA	6917	6989	.	+	.	Name=trnK tRNA
Contig104+175949641_2	Geneious	tRNA	31363	31433	.	-	.	Name=trnC tRNA
Contig104+175949641_2	Geneious	tRNA	23419	23488	.	+	.	Name=trnR tRNA
##sequence-region	Contig105+2402	1	32567
Contig105+2402	Geneious	exon	2034	2092	.	+	.	Name=nad1 exon 4
Contig105+2402	Geneious	exon	14762	14786	.	+	.	Name=rps1 exon 1
Contig105+2402	Geneious	exon	17521	17545	.	+	.	Name=rps1 exon 1
Contig105+2402	Geneious	exon	13739	13760	.	-	.	Name=nad5 exon 3
Contig105+2402	Geneious	gene	595	682	.	-	.	Name=trnS gene
Contig105+2402	Geneious	gene	19794	19879	.	-	.	Name=trnS gene
Contig105+2402	Geneious	gene	18384	18461	.	+	.	Name=trnK gene
Contig105+2402	Geneious	gene	3963	4035	.	+	.	Name=trnK gene
Contig105+2402	Geneious	gene	28409	28479	.	-	.	Name=trnC gene
Contig105+2402	Geneious	gene	20465	20534	.	+	.	Name=trnR gene
Contig105+2402	Geneious	tRNA	595	682	.	-	.	Name=trnS tRNA
Contig105+2402	Geneious	tRNA	19794	19879	.	-	.	Name=trnS tRNA
Contig105+2402	Geneious	tRNA	18384	18461	.	+	.	Name=trnK tRNA
Contig105+2402	Geneious	tRNA	3963	4035	.	+	.	Name=trnK tRNA
Contig105+2402	Geneious	tRNA	28409	28479	.	-	.	Name=trnC tRNA
Contig105+2402	Geneious	tRNA	20465	20534	.	+	.	Name=trnR tRNA
##sequence-region	Contig107+114361	1	1275
##sequence-region	Contig108+252658152	1	305
##sequence-region	Contig108+252658152_2	1	1958
Contig108+252658152_2	Geneious	gene	827	890	.	-	.	Name=trnfM gene
Contig108+252658152_2	Geneious	tRNA	827	890	.	-	.	Name=trnfM tRNA
##sequence-region	Contig110+21275	1	340
##sequence-region	Contig112+23607	1	10666
Contig112+23607	Geneious	exon	5339	5399	.	+	.	Name=nad1 exon 5
Contig112+23607	Geneious	gene	7630	7706	.	-	.	Name=trnE gene
Contig112+23607	Geneious	gene	3350	3425	.	+	.	Name=trnfM gene
Contig112+23607	Geneious	gene	1924	1997	.	-	.	Name=trnP gene
Contig112+23607	Geneious	tRNA	7630	7706	.	-	.	Name=trnE tRNA
Contig112+23607	Geneious	tRNA	3350	3425	.	+	.	Name=trnfM tRNA
Contig112+23607	Geneious	tRNA	1924	1997	.	-	.	Name=trnP tRNA
##sequence-region	Contig113+12817372	1	13960
Contig113+12817372	Geneious	CDS	2507	3145	.	-	0	Name=nad6 CDS
Contig113+12817372	Geneious	gene	2507	3145	.	-	.	Name=nad6 gene
Contig113+12817372	Geneious	exon	12659	13044	.	+	.	Name=nad2 exon 2
Contig113+12817372	Geneious	exon	9817	9972	.	+	.	Name=nad2 exon 1
Contig113+12817372	Geneious	exon	3438	3498	.	-	.	Name=nad1 exon 4
##sequence-region	Contig113+12817372_2	1	10969
Contig113+12817372_2	Geneious	intron	666	2182	.	+	.	Name=nad2 intron 3
Contig113+12817372_2	Geneious	gene	1222	1303	.	-	.	Name=trnM gene
Contig113+12817372_2	Geneious	gene	3091	3159	.	+	.	Name=trnP gene
Contig113+12817372_2	Geneious	gene	3553	3621	.	-	.	Name=trnQ gene
Contig113+12817372_2	Geneious	tRNA	1222	1303	.	-	.	Name=trnM tRNA
Contig113+12817372_2	Geneious	tRNA	3091	3159	.	+	.	Name=trnP tRNA
Contig113+12817372_2	Geneious	tRNA	3553	3621	.	-	.	Name=trnQ tRNA
Contig113+12817372_2	Geneious	exon	2244	2816	.	+	.	Name=nad2 exon 4
Contig113+12817372_2	Geneious	exon	4891	5081	.	+	.	Name=nad2 exon 5
Contig113+12817372_2	Geneious	exon	499	665	.	+	.	Name=nad2 exon 3
Contig113+12817372_2	Geneious	exon	2945	3028	.	+	.	Name=rps3 exon 1
##sequence-region	Contig113+12817372_3	1	6106
##sequence-region	Contig114+2167	1	27087
Contig114+2167	Geneious	exon	2074	2177	.	+	.	Name=nad4 exon 4
Contig114+2167	Geneious	exon	8847	8906	.	+	.	Name=nad1 exon 4
Contig114+2167	Geneious	exon	6859	6883	.	-	.	Name=rps1 exon 1
Contig114+2167	Geneious	exon	1433	1454	.	+	.	Name=nad5 exon 3
Contig114+2167	Geneious	gene	18393	18466	.	-	.	Name=trnR gene
Contig114+2167	Geneious	gene	6434	6506	.	-	.	Name=trnE gene
Contig114+2167	Geneious	gene	5621	5693	.	-	.	Name=trnE gene
Contig114+2167	Geneious	gene	13109	13181	.	+	.	Name=trnH gene
Contig114+2167	Geneious	gene	5727	5799	.	+	.	Name=trnfM gene
Contig114+2167	Geneious	gene	6859	6930	.	-	.	Name=trnG gene
Contig114+2167	Geneious	gene	11164	11235	.	-	.	Name=trnE gene
Contig114+2167	Geneious	gene	20013	20083	.	-	.	Name=trnC gene
Contig114+2167	Geneious	gene	26762	26828	.	+	.	Name=trnR gene
Contig114+2167	Geneious	tRNA	18393	18466	.	-	.	Name=trnR tRNA
Contig114+2167	Geneious	tRNA	6434	6506	.	-	.	Name=trnE tRNA
Contig114+2167	Geneious	tRNA	5621	5693	.	-	.	Name=trnE tRNA
Contig114+2167	Geneious	tRNA	13109	13181	.	+	.	Name=trnH tRNA
Contig114+2167	Geneious	tRNA	5727	5799	.	+	.	Name=trnfM tRNA
Contig114+2167	Geneious	tRNA	6859	6930	.	-	.	Name=trnG tRNA
Contig114+2167	Geneious	tRNA	11164	11235	.	-	.	Name=trnE tRNA
Contig114+2167	Geneious	tRNA	20013	20083	.	-	.	Name=trnC tRNA
Contig114+2167	Geneious	tRNA	26762	26828	.	+	.	Name=trnR tRNA
##sequence-region	Contig115+24114	1	6157
Contig115+24114	Geneious	exon	3339	3397	.	-	.	Name=nad1 exon 4
##sequence-region	Contig116+4221	1	4163
##sequence-region	Contig117+29178	1	6753
Contig117+29178	Geneious	exon	5364	5385	.	-	.	Name=nad5 exon 3
Contig117+29178	Geneious	gene	5354	5426	.	+	.	Name=trnfM gene
Contig117+29178	Geneious	tRNA	5354	5426	.	+	.	Name=trnfM tRNA
##sequence-region	Contig118+11275	1	412
##sequence-region	Contig119+1164	1	19135
Contig119+1164	Geneious	exon	1086	1144	.	-	.	Name=nad1 exon 4
Contig119+1164	Geneious	exon	12633	12654	.	-	.	Name=nad5 exon 3
Contig119+1164	Geneious	gene	7604	7679	.	+	.	Name=trnE gene
Contig119+1164	Geneious	gene	13892	13967	.	+	.	Name=trnG gene
Contig119+1164	Geneious	gene	5765	5838	.	+	.	Name=trnR gene
Contig119+1164	Geneious	gene	12397	12469	.	+	.	Name=trnM gene
Contig119+1164	Geneious	gene	14500	14570	.	-	.	Name=trnE gene
Contig119+1164	Geneious	tRNA	7604	7679	.	+	.	Name=trnE tRNA
Contig119+1164	Geneious	tRNA	13892	13967	.	+	.	Name=trnG tRNA
Contig119+1164	Geneious	tRNA	5765	5838	.	+	.	Name=trnR tRNA
Contig119+1164	Geneious	tRNA	12397	12469	.	+	.	Name=trnM tRNA
Contig119+1164	Geneious	tRNA	14500	14570	.	-	.	Name=trnE tRNA
##sequence-region	Contig120+110666	1	358
##sequence-region	Contig121+15187761	1	323
##sequence-region	Contig121+15187761_2	1	3910
Contig121+15187761_2	Geneious	gene	2020	2091	.	-	.	Name=trnE gene
Contig121+15187761_2	Geneious	tRNA	2020	2091	.	-	.	Name=trnE tRNA
##sequence-region	Contig121+15187761_3	1	19451
Contig121+15187761_3	Geneious	exon	4503	4527	.	-	.	Name=rps1 exon 1
Contig121+15187761_3	Geneious	gene	2478	2560	.	-	.	Name=trnL gene
Contig121+15187761_3	Geneious	gene	17252	17328	.	-	.	Name=trnR gene
Contig121+15187761_3	Geneious	gene	18030	18102	.	+	.	Name=trnK gene
Contig121+15187761_3	Geneious	gene	9633	9704	.	-	.	Name=trnN gene
Contig121+15187761_3	Geneious	gene	18339	18394	.	-	.	Name=trnQ gene
Contig121+15187761_3	Geneious	tRNA	2478	2560	.	-	.	Name=trnL tRNA
Contig121+15187761_3	Geneious	tRNA	17252	17328	.	-	.	Name=trnR tRNA
Contig121+15187761_3	Geneious	tRNA	18030	18102	.	+	.	Name=trnK tRNA
Contig121+15187761_3	Geneious	tRNA	9633	9704	.	-	.	Name=trnN tRNA
Contig121+15187761_3	Geneious	tRNA	18339	18394	.	-	.	Name=trnQ tRNA
##sequence-region	Contig122+528956351	1	2220
##sequence-region	Contig123+19178	1	13265
##sequence-region	Contig124+53514941	1	978
Contig124+53514941	Geneious	exon	112	373	.	-	.	Name=nad7 exon 4
##sequence-region	Contig124+53514941_2	1	2645
Contig124+53514941_2	Geneious	gene	96	159	.	+	.	Name=trnD gene
Contig124+53514941_2	Geneious	tRNA	96	159	.	+	.	Name=trnD tRNA
##sequence-region	Contig125+1301	1	20418
Contig125+1301	Geneious	exon	8880	8904	.	+	.	Name=rps1 exon 1
Contig125+1301	Geneious	exon	7219	7243	.	-	.	Name=rps1 exon 1
Contig125+1301	Geneious	exon	10630	10654	.	-	.	Name=rps1 exon 1
Contig125+1301	Geneious	exon	1334	1355	.	-	.	Name=nad5 exon 3
Contig125+1301	Geneious	exon	6975	6996	.	+	.	Name=nad5 exon 3
Contig125+1301	Geneious	gene	3329	3402	.	-	.	Name=trnF gene
Contig125+1301	Geneious	gene	13361	13434	.	-	.	Name=trnA gene
Contig125+1301	Geneious	gene	20171	20243	.	-	.	Name=trnH gene
Contig125+1301	Geneious	gene	14114	14186	.	+	.	Name=trnF gene
Contig125+1301	Geneious	gene	15567	15632	.	-	.	Name=trnV gene
Contig125+1301	Geneious	tRNA	3329	3402	.	-	.	Name=trnF tRNA
Contig125+1301	Geneious	tRNA	13361	13434	.	-	.	Name=trnA
Contig125+1301	Geneious	tRNA	20171	20243	.	-	.	Name=trnH tRNA
Contig125+1301	Geneious	tRNA	14114	14186	.	+	.	Name=trnF tRNA
Contig125+1301	Geneious	tRNA	15567	15632	.	-	.	Name=trnV tRNA
##sequence-region	Contig126+3159	1	26352
Contig126+3159	Geneious	rRNA	7019	8545	.	+	.	Name=rrn18 rRNA
Contig126+3159	Geneious	exon	6982	7040	.	+	.	Name=nad1 exon 4
Contig126+3159	Geneious	exon	14894	14915	.	-	.	Name=nad5 exon 3
Contig126+3159	Geneious	tRNA	6836	6911	.	+	.	Name=trnK tRNA
Contig126+3159	Geneious	tRNA	14288	14361	.	+	.	Name=trnF tRNA
Contig126+3159	Geneious	tRNA	10620	10693	.	+	.	Name=trnW tRNA
Contig126+3159	Geneious	tRNA	9859	9931	.	+	.	Name=trnK tRNA
Contig126+3159	Geneious	tRNA	8814	8886	.	+	.	Name=trnK tRNA
Contig126+3159	Geneious	tRNA	11629	11701	.	-	.	Name=trnG tRNA
Contig126+3159	Geneious	tRNA	3535	3607	.	+	.	Name=trnV tRNA
Contig126+3159	Geneious	tRNA	9726	9798	.	+	.	Name=trnV tRNA
Contig126+3159	Geneious	tRNA	14578	14649	.	-	.	Name=trnN tRNA
Contig126+3159	Geneious	tRNA	11880	11951	.	+	.	Name=trnN tRNA
Contig126+3159	Geneious	tRNA	3962	4024	.	-	.	Name=trnM tRNA
Contig126+3159	Geneious	gene	7019	8545	.	+	.	Name=rrn18 gene
Contig126+3159	Geneious	gene	6836	6911	.	+	.	Name=trnK gene
Contig126+3159	Geneious	gene	14288	14361	.	+	.	Name=trnF gene
Contig126+3159	Geneious	gene	10620	10693	.	+	.	Name=trnW gene
Contig126+3159	Geneious	gene	9859	9931	.	+	.	Name=trnK gene
Contig126+3159	Geneious	gene	8814	8886	.	+	.	Name=trnK gene
Contig126+3159	Geneious	gene	11629	11701	.	-	.	Name=trnG gene
Contig126+3159	Geneious	gene	3535	3607	.	+	.	Name=trnV gene
Contig126+3159	Geneious	gene	9726	9798	.	+	.	Name=trnV gene
Contig126+3159	Geneious	gene	14578	14649	.	-	.	Name=trnN gene
Contig126+3159	Geneious	gene	11880	11951	.	+	.	Name=trnN gene
Contig126+3159	Geneious	gene	3962	4024	.	-	.	Name=trnM gene
##sequence-region	Contig127+33498351	1	1150
##sequence-region	Contig128+518976051	1	834
##sequence-region	Contig129+12717301	1	3997
Contig129+12717301	Geneious	exon	1819	1840	.	+	.	Name=nad5 exon 3
Contig129+12717301	Geneious	gene	546	623	.	+	.	Name=trnW gene
Contig129+12717301	Geneious	gene	2409	2484	.	-	.	Name=trnN gene
Contig129+12717301	Geneious	gene	1916	1988	.	+	.	Name=trnfM gene
Contig129+12717301	Geneious	tRNA	546	623	.	+	.	Name=trnW tRNA
Contig129+12717301	Geneious	tRNA	2409	2484	.	-	.	Name=trnN tRNA
Contig129+12717301	Geneious	tRNA	1916	1988	.	+	.	Name=trnfM tRNA
##sequence-region	Contig129+12717301_2	1	16761
Contig129+12717301_2	Geneious	gene	14445	14515	.	-	.	Name=trnfM gene
Contig129+12717301_2	Geneious	tRNA	14445	14515	.	-	.	Name=trnfM tRNA
##sequence-region	Contig130+17124	1	1125
##sequence-region	Contig131+14114	1	5948
Contig131+14114	Geneious	exon	3523	3581	.	-	.	Name=nad1 exon 4
##sequence-region	Contig132+334016821	1	5906
Contig132+334016821	Geneious	exon	2263	2321	.	-	.	Name=nad1 exon 5
##sequence-region	Contig133+11249	1	4865
Contig133+11249	Geneious	exon	2910	2978	.	-	.	Name=nad7 exon 2
Contig133+11249	Geneious	exon	1460	1479	.	+	.	Name=nad5 exon 3
##sequence-region	Contig134+223051	1	17592
Contig134+223051	Geneious	exon	10176	10197	.	+	.	Name=nad5 exon 3
Contig134+223051	Geneious	exon	9999	10020	.	+	.	Name=nad5 exon 3
Contig134+223051	Geneious	exon	10032	10053	.	+	.	Name=nad5 exon 3
Contig134+223051	Geneious	gene	1500	1581	.	+	.	Name=trnL gene
Contig134+223051	Geneious	gene	8931	9003	.	-	.	Name=trnM gene
Contig134+223051	Geneious	gene	12908	12978	.	+	.	Name=trnfM gene
Contig134+223051	Geneious	tRNA	1500	1581	.	+	.	Name=trnL tRNA
Contig134+223051	Geneious	tRNA	8931	9003	.	-	.	Name=trnM tRNA
Contig134+223051	Geneious	tRNA	12908	12978	.	+	.	Name=trnfM tRNA
##sequence-region	Contig135+498353642_2	1	8870
Contig135+498353642_2	Geneious	exon	427	495	.	+	.	Name=nad7 exon 2
##sequence-region	Contig136+111881	1	1509
Contig136+111881	Geneious	exon	600	624	.	-	.	Name=rps1 exon 1
##sequence-region	Contig137+112618072	1	1541
Contig137+112618072	Geneious	exon	206	227	.	+	.	Name=nad5 exon 3
Contig137+112618072	Geneious	gene	219	292	.	+	.	Name=trnF gene
Contig137+112618072	Geneious	tRNA	219	292	.	+	.	Name=trnF tRNA
##sequence-region	Contig137+112618072_2	1	23396
Contig137+112618072_2	Geneious	CDS	1209	2417	.	+	0	Name=cob CDS
Contig137+112618072_2	Geneious	CDS	12848	13114	.	-	0	Name=sdh4 CDS
Contig137+112618072_2	Geneious	tRNA	7451	7535	.	-	.	Name=trnY tRNA
Contig137+112618072_2	Geneious	tRNA	13014	13088	.	+	.	Name=trnF tRNA
Contig137+112618072_2	Geneious	tRNA	14440	14513	.	+	.	Name=trnR tRNA
Contig137+112618072_2	Geneious	tRNA	6676	6748	.	-	.	Name=trnK tRNA
Contig137+112618072_2	Geneious	tRNA	12032	12104	.	+	.	Name=trnM tRNA
Contig137+112618072_2	Geneious	tRNA	6120	6190	.	-	.	Name=trnC tRNA
Contig137+112618072_2	Geneious	tRNA	15014	15084	.	+	.	Name=trnfM tRNA
Contig137+112618072_2	Geneious	tRNA	9136	9206	.	+	.	Name=trnC tRNA
Contig137+112618072_2	Geneious	gene	1209	2417	.	+	.	Name=cob gene
Contig137+112618072_2	Geneious	gene	12848	13114	.	-	.	Name=sdh4 gene
Contig137+112618072_2	Geneious	gene	7451	7535	.	-	.	Name=trnY gene
Contig137+112618072_2	Geneious	gene	13014	13088	.	+	.	Name=trnF gene
Contig137+112618072_2	Geneious	gene	14440	14513	.	+	.	Name=trnR gene
Contig137+112618072_2	Geneious	gene	6676	6748	.	-	.	Name=trnK gene
Contig137+112618072_2	Geneious	gene	12032	12104	.	+	.	Name=trnM gene
Contig137+112618072_2	Geneious	gene	6120	6190	.	-	.	Name=trnC gene
Contig137+112618072_2	Geneious	gene	15014	15084	.	+	.	Name=trnfM gene
Contig137+112618072_2	Geneious	gene	9136	9206	.	+	.	Name=trnC gene
##sequence-region	Contig138+225690	1	4852
Contig138+225690	Geneious	exon	1	223	.	-	.	Name=nad7 exon 5
##sequence-region	Contig139+120993	1	17042
Contig139+120993	Geneious	exon	12992	13013	.	-	.	Name=nad5 exon 3
Contig139+120993	Geneious	gene	13113	13193	.	-	.	Name=trnL gene
Contig139+120993	Geneious	gene	10879	10952	.	-	.	Name=trnA gene
Contig139+120993	Geneious	tRNA	13113	13193	.	-	.	Name=trnL tRNA
Contig139+120993	Geneious	tRNA	10879	10952	.	-	.	Name=trnA
##sequence-region	Contig140+214361	1	3750
Contig140+214361	Geneious	exon	1103	1124	.	-	.	Name=rps1 exon 1
Contig140+214361	Geneious	exon	1621	1642	.	-	.	Name=nad5 exon 3
Contig140+214361	Geneious	exon	1552	1573	.	-	.	Name=nad5 exon 3
##sequence-region	Contig141+2340	1	303
##sequence-region	Contig142+3314	1	5745
Contig142+3314	Geneious	exon	3156	3177	.	-	.	Name=nad5 exon 3
Contig142+3314	Geneious	gene	5438	5518	.	-	.	Name=trnG gene
Contig142+3314	Geneious	gene	4532	4605	.	-	.	Name=trnP gene
Contig142+3314	Geneious	tRNA	5438	5518	.	-	.	Name=trnG tRNA
Contig142+3314	Geneious	tRNA	4532	4605	.	-	.	Name=trnP tRNA
##sequence-region	Contig143+1340	1	350
##sequence-region	Contig144+70322641	1	1426
##sequence-region	Contig144+70322641_3	1	12927
Contig144+70322641_3	Geneious	CDS	10946	11733	.	+	0	Name=cox3 CDS
Contig144+70322641_3	Geneious	tRNA	7143	7216	.	-	.	Name=trnR tRNA
Contig144+70322641_3	Geneious	tRNA	4605	4677	.	+	.	Name=trnW tRNA
Contig144+70322641_3	Geneious	tRNA	3479	3550	.	+	.	Name=trnR tRNA
Contig144+70322641_3	Geneious	tRNA	4660	4728	.	+	.	Name=trnW tRNA
Contig144+70322641_3	Geneious	exon	394	1391	.	+	.	Name=nad5 exon 2
Contig144+70322641_3	Geneious	exon	1826	2039	.	+	.	Name=nad5 exon 3
Contig144+70322641_3	Geneious	exon	5067	5141	.	+	.	Name=rps3 exon 1
Contig144+70322641_3	Geneious	exon	5116	5140	.	+	.	Name=nad5 exon 3
Contig144+70322641_3	Geneious	exon	7078	7099	.	+	.	Name=nad5 exon 3
Contig144+70322641_3	Geneious	gene	10946	11733	.	+	.	Name=cox3 gene
Contig144+70322641_3	Geneious	gene	7143	7216	.	-	.	Name=trnR gene
Contig144+70322641_3	Geneious	gene	4605	4677	.	+	.	Name=trnW gene
Contig144+70322641_3	Geneious	gene	3479	3550	.	+	.	Name=trnR gene
Contig144+70322641_3	Geneious	gene	4660	4728	.	+	.	Name=trnW gene
##sequence-region	Contig145+3221	1	5725
##sequence-region	Contig146+278676741	1	7587
Contig146+278676741	Geneious	exon	3059	3086	.	+	.	Name=nad5 exon 3
##sequence-region	Contig147+14753	1	301
##sequence-region	Contig148+1089755	1	26459
Contig148+1089755	Geneious	exon	12077	12135	.	+	.	Name=nad1 exon 5
Contig148+1089755	Geneious	exon	18270	18304	.	+	.	Name=rps1 exon 1
Contig148+1089755	Geneious	exon	9510	9534	.	-	.	Name=rps1 exon 1
Contig148+1089755	Geneious	gene	1310	1389	.	+	.	Name=trnM gene
Contig148+1089755	Geneious	gene	26115	26187	.	+	.	Name=trnK gene
Contig148+1089755	Geneious	gene	10163	10234	.	+	.	Name=trnN gene
Contig148+1089755	Geneious	tRNA	1310	1389	.	+	.	Name=trnM tRNA
Contig148+1089755	Geneious	tRNA	26115	26187	.	+	.	Name=trnK tRNA
Contig148+1089755	Geneious	tRNA	10163	10234	.	+	.	Name=trnN tRNA
##sequence-region	Contig16+440922322	1	1373
##sequence-region	Contig18+2226	1	4077
Contig18+2226	Geneious	gene	2665	2751	.	-	.	Name=trnE gene
Contig18+2226	Geneious	tRNA	2665	2751	.	-	.	Name=trnE tRNA
##sequence-region	Contig19+242776212	1	5201
Contig19+242776212	Geneious	gene	4524	4596	.	-	.	Name=trnK gene
Contig19+242776212	Geneious	tRNA	4524	4596	.	-	.	Name=trnK tRNA
##sequence-region	Contig19+242776212_2	1	361
##sequence-region	Contig23+15884	1	32984
Contig23+15884	Geneious	exon	8450	8508	.	-	.	Name=nad1 exon 4
Contig23+15884	Geneious	exon	4002	4060	.	-	.	Name=nad1 exon 4
Contig23+15884	Geneious	exon	30899	30923	.	-	.	Name=rps1 exon 1
Contig23+15884	Geneious	gene	6504	6577	.	-	.	Name=trnF gene
Contig23+15884	Geneious	gene	13235	13306	.	+	.	Name=trnH gene
Contig23+15884	Geneious	gene	18341	18412	.	+	.	Name=trnN gene
Contig23+15884	Geneious	gene	31964	32034	.	-	.	Name=trnC gene
Contig23+15884	Geneious	gene	9475	9545	.	-	.	Name=trnC gene
Contig23+15884	Geneious	gene	21128	21188	.	-	.	Name=trnfM gene
Contig23+15884	Geneious	tRNA	6504	6577	.	-	.	Name=trnF tRNA
Contig23+15884	Geneious	tRNA	13235	13306	.	+	.	Name=trnH tRNA
Contig23+15884	Geneious	tRNA	18341	18412	.	+	.	Name=trnN tRNA
Contig23+15884	Geneious	tRNA	31964	32034	.	-	.	Name=trnC tRNA
Contig23+15884	Geneious	tRNA	9475	9545	.	-	.	Name=trnC tRNA
Contig23+15884	Geneious	tRNA	21128	21188	.	-	.	Name=trnfM tRNA
##sequence-region	Contig24+73165352	1	16862
Contig24+73165352	Geneious	gene	12929	13002	.	-	.	Name=trnP gene
Contig24+73165352	Geneious	gene	15027	15100	.	-	.	Name=trnR gene
Contig24+73165352	Geneious	gene	4728	4798	.	-	.	Name=trnC gene
Contig24+73165352	Geneious	gene	15878	15948	.	-	.	Name=trnC gene
Contig24+73165352	Geneious	gene	6868	6929	.	+	.	Name=trnV gene
Contig24+73165352	Geneious	tRNA	12929	13002	.	-	.	Name=trnP tRNA
Contig24+73165352	Geneious	tRNA	15027	15100	.	-	.	Name=trnR tRNA
Contig24+73165352	Geneious	tRNA	4728	4798	.	-	.	Name=trnC tRNA
Contig24+73165352	Geneious	tRNA	15878	15948	.	-	.	Name=trnC tRNA
Contig24+73165352	Geneious	tRNA	6868	6929	.	+	.	Name=trnV tRNA
##sequence-region	Contig25+132984	1	342
##sequence-region	Contig26+2342	1	293
Contig26+2342	Geneious	exon	206	227	.	+	.	Name=nad5 exon 3
Contig26+2342	Geneious	gene	219	292	.	+	.	Name=trnF gene
Contig26+2342	Geneious	tRNA	219	292	.	+	.	Name=trnF tRNA
##sequence-region	Contig28+1210	1	1780
Contig28+1210	Geneious	exon	529	590	.	-	.	Name=nad1 exon 5
##sequence-region	Contig33+1342	1	1178
##sequence-region	Contig34+335045362	1	675
##sequence-region	Contig36+520147532	1	14505
Contig36+520147532	Geneious	exon	4966	4990	.	+	.	Name=rps1 exon 1
Contig36+520147532	Geneious	exon	10731	10755	.	-	.	Name=rps1 exon 1
Contig36+520147532	Geneious	gene	10350	10423	.	+	.	Name=trnR gene
Contig36+520147532	Geneious	gene	13995	14067	.	+	.	Name=trnP gene
Contig36+520147532	Geneious	gene	10153	10225	.	+	.	Name=trnM gene
Contig36+520147532	Geneious	gene	11001	11071	.	+	.	Name=trnfM gene
Contig36+520147532	Geneious	gene	2789	2851	.	-	.	Name=trnfM gene
Contig36+520147532	Geneious	tRNA	10350	10423	.	+	.	Name=trnR tRNA
Contig36+520147532	Geneious	tRNA	13995	14067	.	+	.	Name=trnP tRNA
Contig36+520147532	Geneious	tRNA	10153	10225	.	+	.	Name=trnM tRNA
Contig36+520147532	Geneious	tRNA	11001	11071	.	+	.	Name=trnfM tRNA
Contig36+520147532	Geneious	tRNA	2789	2851	.	-	.	Name=trnfM tRNA
##sequence-region	Contig36+520147532_2	1	14766
Contig36+520147532_2	Geneious	exon	13925	13983	.	+	.	Name=nad1 exon 4
Contig36+520147532_2	Geneious	exon	14393	14417	.	+	.	Name=rps1 exon 1
##sequence-region	Contig38+51389550	1	309
##sequence-region	Contig39+15443157_2	1	6816
Contig39+15443157_2	Geneious	gene	6502	6578	.	+	.	Name=trnR gene
Contig39+15443157_2	Geneious	gene	3794	3868	.	-	.	Name=trnM gene
Contig39+15443157_2	Geneious	gene	5728	5800	.	-	.	Name=trnK gene
Contig39+15443157_2	Geneious	gene	5436	5491	.	+	.	Name=trnQ gene
Contig39+15443157_2	Geneious	tRNA	6502	6578	.	+	.	Name=trnR tRNA
Contig39+15443157_2	Geneious	tRNA	3794	3868	.	-	.	Name=trnM tRNA
Contig39+15443157_2	Geneious	tRNA	5728	5800	.	-	.	Name=trnK tRNA
Contig39+15443157_2	Geneious	tRNA	5436	5491	.	+	.	Name=trnQ tRNA
##sequence-region	Contig40+3151	1	4806
Contig40+3151	Geneious	exon	2835	2923	.	+	.	Name=nad4 exon 4
Contig40+3151	Geneious	exon	2671	2721	.	-	.	Name=nad1 exon 5
Contig40+3151	Geneious	gene	3109	3177	.	+	.	Name=trnA gene
Contig40+3151	Geneious	gene	1383	1450	.	+	.	Name=trnP gene
Contig40+3151	Geneious	tRNA	3109	3177	.	+	.	Name=trnA
Contig40+3151	Geneious	tRNA	1383	1450	.	+	.	Name=trnP tRNA
##sequence-region	Contig41+24806	1	674
##sequence-region	Contig43+14806	1	420
##sequence-region	Contig44+453349432	1	310
##sequence-region	Contig44+453349432_2	1	7729
Contig44+453349432_2	Geneious	gene	1080	1157	.	-	.	Name=trnN gene
Contig44+453349432_2	Geneious	gene	4713	4783	.	-	.	Name=trnC gene
Contig44+453349432_2	Geneious	tRNA	1080	1157	.	-	.	Name=trnN tRNA
Contig44+453349432_2	Geneious	tRNA	4713	4783	.	-	.	Name=trnC tRNA
##sequence-region	Contig45+2418	1	6621
Contig45+2418	Geneious	gene	414	497	.	-	.	Name=trnS gene
Contig45+2418	Geneious	gene	3860	3935	.	-	.	Name=trnfM gene
Contig45+2418	Geneious	gene	5390	5462	.	-	.	Name=trnA gene
Contig45+2418	Geneious	gene	2979	3049	.	-	.	Name=trnG gene
Contig45+2418	Geneious	tRNA	414	497	.	-	.	Name=trnS tRNA
Contig45+2418	Geneious	tRNA	3860	3935	.	-	.	Name=trnfM tRNA
Contig45+2418	Geneious	tRNA	5390	5462	.	-	.	Name=trnA
Contig45+2418	Geneious	tRNA	2979	3049	.	-	.	Name=trnG tRNA
##sequence-region	Contig50+18056	1	363
##sequence-region	Contig51+376921821	1	3935
Contig51+376921821	Geneious	gene	3301	3386	.	+	.	Name=trnS gene
Contig51+376921821	Geneious	tRNA	3301	3386	.	+	.	Name=trnS tRNA
##sequence-region	Contig52+1162	1	19769
Contig52+1162	Geneious	exon	18854	18875	.	+	.	Name=nad5 exon 3
Contig52+1162	Geneious	exon	12285	12306	.	-	.	Name=nad5 exon 3
Contig52+1162	Geneious	gene	18678	18765	.	-	.	Name=trnS gene
Contig52+1162	Geneious	gene	9462	9534	.	+	.	Name=trnM gene
Contig52+1162	Geneious	gene	8799	8867	.	+	.	Name=trnM gene
Contig52+1162	Geneious	tRNA	18678	18765	.	-	.	Name=trnS tRNA
Contig52+1162	Geneious	tRNA	9462	9534	.	+	.	Name=trnM tRNA
Contig52+1162	Geneious	tRNA	8799	8867	.	+	.	Name=trnM tRNA
##sequence-region	Contig53+2365	1	395
##sequence-region	Contig54+110996272	1	8283
Contig54+110996272	Geneious	exon	3927	3951	.	+	.	Name=rps1 exon 1
##sequence-region	Contig55+2397	1	381
##sequence-region	Contig57+2172	1	33127
Contig57+2172	Geneious	CDS	24430	26010	.	+	0	Name=atp1 CDS
Contig57+2172	Geneious	CDS	29273	29824	.	+	0	Name=atp4 CDS
Contig57+2172	Geneious	CDS	28460	28819	.	+	0	Name=nad3 CDS
Contig57+2172	Geneious	exon	12893	12951	.	-	.	Name=nad1 exon 5
Contig57+2172	Geneious	exon	31161	31185	.	-	.	Name=rps1 exon 1
Contig57+2172	Geneious	exon	24995	25016	.	-	.	Name=nad5 exon 3
Contig57+2172	Geneious	tRNA	12419	12504	.	-	.	Name=trnL tRNA
Contig57+2172	Geneious	tRNA	23609	23694	.	-	.	Name=trnS tRNA
Contig57+2172	Geneious	tRNA	23091	23169	.	+	.	Name=trnW tRNA
Contig57+2172	Geneious	tRNA	5912	5987	.	+	.	Name=trnD tRNA
Contig57+2172	Geneious	tRNA	23632	23705	.	+	.	Name=trnD tRNA
Contig57+2172	Geneious	tRNA	13895	13967	.	+	.	Name=trnfM tRNA
Contig57+2172	Geneious	tRNA	8995	9063	.	+	.	Name=trnF tRNA
Contig57+2172	Geneious	tRNA	24079	24147	.	-	.	Name=trnV tRNA
Contig57+2172	Geneious	tRNA	17617	17678	.	-	.	Name=trnfM tRNA
Contig57+2172	Geneious	gene	24430	26010	.	+	.	Name=atp1 gene
Contig57+2172	Geneious	gene	29273	29824	.	+	.	Name=atp4 gene
Contig57+2172	Geneious	gene	28460	28819	.	+	.	Name=nad3 gene
Contig57+2172	Geneious	gene	12419	12504	.	-	.	Name=trnL gene
Contig57+2172	Geneious	gene	23609	23694	.	-	.	Name=trnS gene
Contig57+2172	Geneious	gene	23091	23169	.	+	.	Name=trnW gene
Contig57+2172	Geneious	gene	5912	5987	.	+	.	Name=trnD gene
Contig57+2172	Geneious	gene	23632	23705	.	+	.	Name=trnD gene
Contig57+2172	Geneious	gene	13895	13967	.	+	.	Name=trnfM gene
Contig57+2172	Geneious	gene	8995	9063	.	+	.	Name=trnF gene
Contig57+2172	Geneious	gene	24079	24147	.	-	.	Name=trnV gene
Contig57+2172	Geneious	gene	17617	17678	.	-	.	Name=trnfM gene
##sequence-region	Contig60+223973212	1	11707
Contig60+223973212	Geneious	exon	4747	4771	.	-	.	Name=rps1 exon 1
Contig60+223973212	Geneious	exon	6456	6478	.	-	.	Name=nad5 exon 3
Contig60+223973212	Geneious	gene	735	820	.	-	.	Name=trnS gene
Contig60+223973212	Geneious	gene	3654	3711	.	-	.	Name=trnF gene
Contig60+223973212	Geneious	tRNA	735	820	.	-	.	Name=trnS tRNA
Contig60+223973212	Geneious	tRNA	3654	3711	.	-	.	Name=trnF tRNA
##sequence-region	Contig62+1365	1	3278
##sequence-region	Contig64+1163	1	6251
##sequence-region	Contig67+111668321	1	21814
Contig67+111668321	Geneious	exon	10241	10260	.	+	.	Name=nad5 exon 3
Contig67+111668321	Geneious	gene	7414	7494	.	+	.	Name=trnL gene
Contig67+111668321	Geneious	gene	4844	4920	.	-	.	Name=trnM gene
Contig67+111668321	Geneious	gene	3978	4050	.	-	.	Name=trnR gene
Contig67+111668321	Geneious	gene	8972	9044	.	+	.	Name=trnW gene
Contig67+111668321	Geneious	gene	16623	16694	.	+	.	Name=trnN gene
Contig67+111668321	Geneious	gene	1859	1930	.	+	.	Name=trnN gene
Contig67+111668321	Geneious	gene	4267	4329	.	+	.	Name=trnR gene
Contig67+111668321	Geneious	tRNA	7414	7494	.	+	.	Name=trnL tRNA
Contig67+111668321	Geneious	tRNA	4844	4920	.	-	.	Name=trnM tRNA
Contig67+111668321	Geneious	tRNA	3978	4050	.	-	.	Name=trnR tRNA
Contig67+111668321	Geneious	tRNA	8972	9044	.	+	.	Name=trnW tRNA
Contig67+111668321	Geneious	tRNA	16623	16694	.	+	.	Name=trnN tRNA
Contig67+111668321	Geneious	tRNA	1859	1930	.	+	.	Name=trnN tRNA
Contig67+111668321	Geneious	tRNA	4267	4329	.	+	.	Name=trnR tRNA
##sequence-region	Contig67+111668321_2	1	1222
##sequence-region	Contig70+505533982	1	4729
Contig70+505533982	Geneious	gene	1442	1528	.	+	.	Name=trnE gene
Contig70+505533982	Geneious	tRNA	1442	1528	.	+	.	Name=trnE tRNA
##sequence-region	Contig71+429748712	1	3630
##sequence-region	Contig71+429748712_2	1	18093
Contig71+429748712_2	Geneious	exon	16675	16757	.	+	.	Name=nad1 exon 3
Contig71+429748712_2	Geneious	exon	8112	8169	.	+	.	Name=nad1 exon 5
Contig71+429748712_2	Geneious	exon	12151	12175	.	-	.	Name=nad5 exon 3
Contig71+429748712_2	Geneious	gene	10123	10200	.	+	.	Name=trnW gene
Contig71+429748712_2	Geneious	gene	17233	17304	.	+	.	Name=trnG gene
Contig71+429748712_2	Geneious	gene	15674	15741	.	-	.	Name=trnN gene
Contig71+429748712_2	Geneious	tRNA	10123	10200	.	+	.	Name=trnW tRNA
Contig71+429748712_2	Geneious	tRNA	17233	17304	.	+	.	Name=trnG tRNA
Contig71+429748712_2	Geneious	tRNA	15674	15741	.	-	.	Name=trnN tRNA
##sequence-region	Contig72+1184	1	2647
Contig72+1184	Geneious	exon	2558	2579	.	-	.	Name=nad5 exon 3
Contig72+1184	Geneious	gene	1463	1532	.	+	.	Name=trnD gene
Contig72+1184	Geneious	tRNA	1463	1532	.	+	.	Name=trnD tRNA
##sequence-region	Contig73+459923301	1	4535
Contig73+459923301	Geneious	exon	740	764	.	-	.	Name=rps1 exon 1
Contig73+459923301	Geneious	gene	3109	3187	.	-	.	Name=trnR gene
Contig73+459923301	Geneious	gene	2425	2497	.	-	.	Name=trnfM gene
Contig73+459923301	Geneious	tRNA	3109	3187	.	-	.	Name=trnR tRNA
Contig73+459923301	Geneious	tRNA	2425	2497	.	-	.	Name=trnfM tRNA
##sequence-region	Contig74+505533982	1	5196
##sequence-region	Contig77+493902282	1	2559
##sequence-region	Contig77+493902282_2	1	4116
##sequence-region	Contig78+11178	1	15171
Contig78+11178	Geneious	CDS	10033	10257	.	+	0	Name=atp9 CDS
Contig78+11178	Geneious	tRNA	4444	4518	.	-	.	Name=trnY tRNA
Contig78+11178	Geneious	tRNA	2976	3041	.	-	.	Name=trnfM tRNA
Contig78+11178	Geneious	exon	11387	11483	.	+	.	Name=nad4 exon 4
Contig78+11178	Geneious	exon	12304	12389	.	-	.	Name=nad1 exon 3
Contig78+11178	Geneious	exon	12402	12423	.	+	.	Name=nad5 exon 3
Contig78+11178	Geneious	gene	10033	10257	.	+	.	Name=atp9 gene
Contig78+11178	Geneious	gene	4444	4518	.	-	.	Name=trnY gene
Contig78+11178	Geneious	gene	2976	3041	.	-	.	Name=trnfM gene
##sequence-region	Contig81+121738	1	338
##sequence-region	Contig83+426567372	1	3221
Contig83+426567372	Geneious	exon	1693	1752	.	-	.	Name=nad1 exon 5
##sequence-region	Contig84+178019781	1	4220
Contig84+178019781	Geneious	exon	1168	1229	.	+	.	Name=nad1 exon 5
Contig84+178019781	Geneious	gene	3335	3416	.	-	.	Name=trnK gene
Contig84+178019781	Geneious	tRNA	3335	3416	.	-	.	Name=trnK tRNA
##sequence-region	Contig84+178019781_2	1	5663
Contig84+178019781_2	Geneious	exon	4089	4156	.	+	.	Name=nad1 exon 5
Contig84+178019781_2	Geneious	gene	2340	2413	.	+	.	Name=trnP gene
Contig84+178019781_2	Geneious	gene	3379	3449	.	+	.	Name=trnR gene
Contig84+178019781_2	Geneious	gene	883	953	.	-	.	Name=trnC gene
Contig84+178019781_2	Geneious	tRNA	2340	2413	.	+	.	Name=trnP tRNA
Contig84+178019781_2	Geneious	tRNA	3379	3449	.	+	.	Name=trnR tRNA
Contig84+178019781_2	Geneious	tRNA	883	953	.	-	.	Name=trnC tRNA
##sequence-region	Contig86+12649	1	4113
Contig86+12649	Geneious	exon	210	231	.	-	.	Name=nad5 exon 3
Contig86+12649	Geneious	gene	1945	2017	.	-	.	Name=trnV gene
Contig86+12649	Geneious	gene	1528	1590	.	+	.	Name=trnM gene
Contig86+12649	Geneious	tRNA	1945	2017	.	-	.	Name=trnV tRNA
Contig86+12649	Geneious	tRNA	1528	1590	.	+	.	Name=trnM tRNA
##sequence-region	Contig88+13607	1	1346
##sequence-region	Contig90+0214916022	1	5137
Contig90+0214916022	Geneious	exon	1239	1260	.	-	.	Name=nad5 exon 3
##sequence-region	Contig93+498469162	1	2188
Contig93+498469162	Geneious	exon	1877	1935	.	-	.	Name=nad1 exon 5
##sequence-region	Contig93+498469162_2	1	12156
Contig93+498469162_2	Geneious	exon	7503	7585	.	+	.	Name=nad1 exon 3
Contig93+498469162_2	Geneious	exon	7633	7654	.	+	.	Name=nad5 exon 3
Contig93+498469162_2	Geneious	gene	4496	4595	.	+	.	Name=trnS gene
Contig93+498469162_2	Geneious	gene	10959	11032	.	+	.	Name=trnM gene
Contig93+498469162_2	Geneious	tRNA	4496	4595	.	+	.	Name=trnS tRNA
Contig93+498469162_2	Geneious	tRNA	10959	11032	.	+	.	Name=trnM tRNA
##sequence-region	Contig95+272608851	1	360
Contig95+272608851	Geneious	exon	63	84	.	+	.	Name=nad5 exon 3
Contig95+272608851	Geneious	gene	76	149	.	+	.	Name=trnF gene
Contig95+272608851	Geneious	tRNA	76	149	.	+	.	Name=trnF tRNA
##sequence-region	Contig95+272608851_2	1	25315
Contig95+272608851_2	Geneious	gene	5383	5462	.	+	.	Name=trnM gene
Contig95+272608851_2	Geneious	gene	8801	8872	.	+	.	Name=trnW gene
Contig95+272608851_2	Geneious	tRNA	5383	5462	.	+	.	Name=trnM tRNA
Contig95+272608851_2	Geneious	tRNA	8801	8872	.	+	.	Name=trnW tRNA
Contig95+272608851_2	Geneious	exon	25127	25315	.	-	.	Name=nad7 exon 4
Contig95+272608851_2	Geneious	exon	24021	24082	.	+	.	Name=nad1 exon 4
Contig95+272608851_2	Geneious	exon	19256	19315	.	-	.	Name=nad1 exon 4
Contig95+272608851_2	Geneious	exon	10116	10174	.	-	.	Name=nad1 exon 5
Contig95+272608851_2	Geneious	exon	2719	2743	.	-	.	Name=rps1 exon 1
##sequence-region	Contig96+00214916022	1	3751
##sequence-region	Contig97+214916022	1	654
##sequence-region	Contig98+229287	1	12894
Contig98+229287	Geneious	exon	6685	6709	.	-	.	Name=rps1 exon 1
Contig98+229287	Geneious	gene	6293	6366	.	+	.	Name=trnR gene
Contig98+229287	Geneious	tRNA	6293	6366	.	+	.	Name=trnR tRNA
##sequence-region	Contig99+0214916022	1	13741
Contig99+0214916022	Geneious	exon	8246	8270	.	-	.	Name=rps1 exon 1
Contig99+0214916022	Geneious	gene	4176	4261	.	+	.	Name=trnS gene
Contig99+0214916022	Geneious	gene	6057	6130	.	-	.	Name=trnM gene
Contig99+0214916022	Geneious	gene	6840	6911	.	+	.	Name=trnG gene
Contig99+0214916022	Geneious	tRNA	4176	4261	.	+	.	Name=trnS tRNA
Contig99+0214916022	Geneious	tRNA	6057	6130	.	-	.	Name=trnM tRNA
Contig99+0214916022	Geneious	tRNA	6840	6911	.	+	.	Name=trnG tRNA
##sequence-region	Contig01+357915102	1	9146
Contig01+357915102	Geneious	exon	5795	5819	.	+	.	Name=rps1 exon 1
Contig01+357915102	Geneious	intron	5820	6682	.	+	.	Name=rps1 intron 1
Contig01+357915102	Geneious	tRNA	7671	7747	.	+	.	Name=trnD tRNA
Contig01+357915102	Geneious	CDS	7859	8686	.	+	0	Name=rps4 CDS
Contig01+357915102	Geneious	CDS	6790	7389	.	+	0	Name=rps1 CDS
Contig01+357915102	Geneious	CDS	4332	4901	.	+	0	Name=rpl5 CDS
Contig01+357915102	Geneious	gene	5795	7415	.	+	.	Name=rps1 gene
Contig01+357915102	Geneious	gene	7859	8686	.	+	.	Name=rps4 gene
Contig01+357915102	Geneious	gene	6790	7389	.	+	.	Name=rps1 gene
Contig01+357915102	Geneious	gene	4332	4901	.	+	.	Name=rpl5 gene
Contig01+357915102	Geneious	gene	7671	7747	.	+	.	Name=trnD gene
##sequence-region	Contig02+179950151	1	856
##sequence-region	Contig08+214916022	1	3751
##sequence-region	Contig09+13752	1	559
##sequence-region	Contig100+252478	1	27491
Contig100+252478	Geneious	CDS	234	614	.	+	0	Name=rps12 CDS
Contig100+252478	Geneious	exon	5632	5690	.	-	.	Name=nad1 exon 5
Contig100+252478	Geneious	exon	11300	11356	.	+	.	Name=nad1 exon 5
Contig100+252478	Geneious	exon	1679	1733	.	-	.	Name=nad1 exon 4
Contig100+252478	Geneious	exon	18308	18332	.	+	.	Name=rps1 exon 1
Contig100+252478	Geneious	exon	19402	19426	.	-	.	Name=rps1 exon 1
Contig100+252478	Geneious	tRNA	26327	26414	.	-	.	Name=trnS tRNA
Contig100+252478	Geneious	tRNA	7350	7435	.	+	.	Name=trnL tRNA
Contig100+252478	Geneious	tRNA	25844	25928	.	+	.	Name=trnS tRNA
Contig100+252478	Geneious	tRNA	19736	19815	.	-	.	Name=trnR tRNA
Contig100+252478	Geneious	tRNA	17724	17797	.	-	.	Name=trnH tRNA
Contig100+252478	Geneious	tRNA	6453	6526	.	+	.	Name=trnF tRNA
Contig100+252478	Geneious	tRNA	1284	1357	.	+	.	Name=trnR tRNA
Contig100+252478	Geneious	tRNA	24908	24979	.	-	.	Name=trnQ tRNA
Contig100+252478	Geneious	gene	234	614	.	+	.	Name=rps12 gene
Contig100+252478	Geneious	gene	26327	26414	.	-	.	Name=trnS gene
Contig100+252478	Geneious	gene	7350	7435	.	+	.	Name=trnL gene
Contig100+252478	Geneious	gene	25844	25928	.	+	.	Name=trnS gene
Contig100+252478	Geneious	gene	19736	19815	.	-	.	Name=trnR gene
Contig100+252478	Geneious	gene	17724	17797	.	-	.	Name=trnH gene
Contig100+252478	Geneious	gene	6453	6526	.	+	.	Name=trnF gene
Contig100+252478	Geneious	gene	1284	1357	.	+	.	Name=trnR gene
Contig100+252478	Geneious	gene	24908	24979	.	-	.	Name=trnQ gene
##sequence-region	Contig101+18754	1	17925
Contig101+18754	Geneious	gene	6849	6926	.	+	.	Name=trnR gene
Contig101+18754	Geneious	gene	1275	1345	.	-	.	Name=trnfM gene
Contig101+18754	Geneious	tRNA	6849	6926	.	+	.	Name=trnR tRNA
Contig101+18754	Geneious	tRNA	1275	1345	.	-	.	Name=trnfM tRNA
Contig101+18754	Geneious	exon	14127	14185	.	+	.	Name=nad1 exon 5
Contig101+18754	Geneious	exon	8923	8981	.	+	.	Name=nad1 exon 4
Contig101+18754	Geneious	exon	9539	9563	.	+	.	Name=rps1 exon 1
##sequence-region	Contig102+373163442	1	1170
##sequence-region	Contig102+373163442_2	1	2166
Contig102+373163442_2	Geneious	CDS	894	2102	.	+	0	Name=cob CDS
Contig102+373163442_2	Geneious	gene	894	2102	.	+	.	Name=cob gene
##sequence-region	Contig102+373163442_3	1	9729
Contig102+373163442_3	Geneious	gene	4681	4765	.	-	.	Name=trnY gene
Contig102+373163442_3	Geneious	gene	3906	3978	.	-	.	Name=trnK gene
Contig102+373163442_3	Geneious	gene	9262	9334	.	+	.	Name=trnM gene
Contig102+373163442_3	Geneious	gene	3350	3420	.	-	.	Name=trnC gene
Contig102+373163442_3	Geneious	gene	6366	6436	.	+	.	Name=trnC gene
Contig102+373163442_3	Geneious	tRNA	4681	4765	.	-	.	Name=trnY tRNA
Contig102+373163442_3	Geneious	tRNA	3906	3978	.	-	.	Name=trnK tRNA
Contig102+373163442_3	Geneious	tRNA	9262	9334	.	+	.	Name=trnM tRNA
Contig102+373163442_3	Geneious	tRNA	3350	3420	.	-	.	Name=trnC tRNA
Contig102+373163442_3	Geneious	tRNA	6366	6436	.	+	.	Name=trnC tRNA
##sequence-region	Contig102+373163442_4	1	16383
Contig102+373163442_4	Geneious	CDS	206	472	.	-	0	Name=sdh4 CDS
Contig102+373163442_4	Geneious	tRNA	372	446	.	+	.	Name=trnF tRNA
Contig102+373163442_4	Geneious	tRNA	1798	1871	.	+	.	Name=trnR tRNA
Contig102+373163442_4	Geneious	tRNA	12527	12599	.	-	.	Name=trnM tRNA
Contig102+373163442_4	Geneious	tRNA	2372	2442	.	+	.	Name=trnfM tRNA
Contig102+373163442_4	Geneious	tRNA	13100	13166	.	-	.	Name=trnC tRNA
Contig102+373163442_4	Geneious	gene	206	472	.	-	.	Name=sdh4 gene
Contig102+373163442_4	Geneious	gene	372	446	.	+	.	Name=trnF gene
Contig102+373163442_4	Geneious	gene	1798	1871	.	+	.	Name=trnR gene
Contig102+373163442_4	Geneious	gene	12527	12599	.	-	.	Name=trnM gene
Contig102+373163442_4	Geneious	gene	2372	2442	.	+	.	Name=trnfM gene
Contig102+373163442_4	Geneious	gene	13100	13166	.	-	.	Name=trnC gene
##sequence-region	Contig103+161886852	1	1845
Contig103+161886852	Geneious	gene	59	131	.	+	.	Name=trnW gene
Contig103+161886852	Geneious	tRNA	59	131	.	+	.	Name=trnW tRNA
##sequence-region	Contig103+161886852_2	1	1404
##sequence-region	Contig104+532882201	1	321
##sequence-region	Contig104+532882201_2	1	6680
##sequence-region	Contig105+11276	1	1574
##sequence-region	Contig106+13622	1	1582
##sequence-region	Contig107+336902492	1	5973
Contig107+336902492	Geneious	gene	2469	2543	.	-	.	Name=trnA gene
Contig107+336902492	Geneious	gene	617	689	.	+	.	Name=trnH gene
Contig107+336902492	Geneious	tRNA	2469	2543	.	-	.	Name=trnA
Contig107+336902492	Geneious	tRNA	617	689	.	+	.	Name=trnH tRNA
##sequence-region	Contig108+28754	1	17063
Contig108+28754	Geneious	gene	6585	6662	.	+	.	Name=trnR gene
Contig108+28754	Geneious	gene	1011	1081	.	-	.	Name=trnfM gene
Contig108+28754	Geneious	tRNA	6585	6662	.	+	.	Name=trnR tRNA
Contig108+28754	Geneious	tRNA	1011	1081	.	-	.	Name=trnfM tRNA
Contig108+28754	Geneious	exon	13863	13921	.	+	.	Name=nad1 exon 5
Contig108+28754	Geneious	exon	8659	8717	.	+	.	Name=nad1 exon 4
Contig108+28754	Geneious	exon	9275	9299	.	+	.	Name=rps1 exon 1
##sequence-region	Contig109+353011241	1	2759
Contig109+353011241	Geneious	gene	2350	2423	.	+	.	Name=trnR gene
Contig109+353011241	Geneious	gene	2143	2213	.	-	.	Name=trnfM gene
Contig109+353011241	Geneious	tRNA	2350	2423	.	+	.	Name=trnR tRNA
Contig109+353011241	Geneious	tRNA	2143	2213	.	-	.	Name=trnfM tRNA
##sequence-region	Contig11+1237_2	1	262
##sequence-region	Contig13+1239	1	251
##sequence-region	Contig14+2164	1	1371
##sequence-region	Contig15+3164_2	1	1371
##sequence-region	Contig24+1040720	1	204
##sequence-region	Contig29+214916022	1	858
##sequence-region	Contig31+172672852	1	3739
Contig31+172672852	Geneious	CDS	812	1399	.	+	0	Name=nad9 CDS
Contig31+172672852	Geneious	exon	3437	3458	.	-	.	Name=nad5 exon 3
Contig31+172672852	Geneious	gene	812	1399	.	+	.	Name=nad9 gene
##sequence-region	Contig35+2186	1	1042
##sequence-region	Contig41+34420027_2	1	17497
Contig41+34420027_2	Geneious	gene	13935	14007	.	+	.	Name=trnM gene
Contig41+34420027_2	Geneious	tRNA	13935	14007	.	+	.	Name=trnM tRNA
Contig41+34420027_2	Geneious	exon	9642	9666	.	-	.	Name=rps1 exon 1
Contig41+34420027_2	Geneious	exon	14976	15000	.	+	.	Name=rps1 exon 1
Contig41+34420027_2	Geneious	exon	13375	13396	.	+	.	Name=nad5 exon 3
##sequence-region	Contig45+378112311_2	1	4902
##sequence-region	Contig48+104781142_2	1	8879
Contig48+104781142_2	Geneious	CDS	4931	5160	.	+	0	Name=atp9 CDS
Contig48+104781142_2	Geneious	exon	8361	8382	.	+	.	Name=nad5 exon 3
Contig48+104781142_2	Geneious	tRNA	2918	2998	.	+	.	Name=trnG tRNA
Contig48+104781142_2	Geneious	tRNA	6490	6568	.	-	.	Name=trnG tRNA
Contig48+104781142_2	Geneious	tRNA	7562	7638	.	-	.	Name=trnD tRNA
Contig48+104781142_2	Geneious	tRNA	6806	6880	.	-	.	Name=trnR tRNA
Contig48+104781142_2	Geneious	tRNA	8694	8761	.	+	.	Name=trnfM tRNA
Contig48+104781142_2	Geneious	gene	4931	5160	.	+	.	Name=atp9 gene
Contig48+104781142_2	Geneious	gene	2918	2998	.	+	.	Name=trnG gene
Contig48+104781142_2	Geneious	gene	6490	6568	.	-	.	Name=trnG gene
Contig48+104781142_2	Geneious	gene	7562	7638	.	-	.	Name=trnD gene
Contig48+104781142_2	Geneious	gene	6806	6880	.	-	.	Name=trnR gene
Contig48+104781142_2	Geneious	gene	8694	8761	.	+	.	Name=trnfM gene
##sequence-region	Contig49+347927571	1	307
Contig49+347927571	Geneious	gene	115	182	.	+	.	Name=trnfM gene
Contig49+347927571	Geneious	tRNA	115	182	.	+	.	Name=trnfM tRNA
##sequence-region	Contig49+347927571_2	1	850
##sequence-region	Contig50+2313	1	6539
Contig50+2313	Geneious	gene	332	415	.	-	.	Name=trnS gene
Contig50+2313	Geneious	gene	3778	3853	.	-	.	Name=trnfM gene
Contig50+2313	Geneious	gene	5308	5380	.	-	.	Name=trnA gene
Contig50+2313	Geneious	gene	2897	2967	.	-	.	Name=trnG gene
Contig50+2313	Geneious	tRNA	332	415	.	-	.	Name=trnS tRNA
Contig50+2313	Geneious	tRNA	3778	3853	.	-	.	Name=trnfM tRNA
Contig50+2313	Geneious	tRNA	5308	5380	.	-	.	Name=trnA
Contig50+2313	Geneious	tRNA	2897	2967	.	-	.	Name=trnG tRNA
##sequence-region	Contig52+136599062	1	302
##sequence-region	Contig52+136599062_2	1	20528
Contig52+136599062_2	Geneious	gene	7527	7613	.	-	.	Name=trnY gene
Contig52+136599062_2	Geneious	gene	275	346	.	+	.	Name=trnW gene
Contig52+136599062_2	Geneious	tRNA	7527	7613	.	-	.	Name=trnY tRNA
Contig52+136599062_2	Geneious	tRNA	275	346	.	+	.	Name=trnW tRNA
##sequence-region	Contig53+343457501	1	4604
Contig53+343457501	Geneious	exon	3605	4545	.	-	.	Name=rps3 exon 3
Contig53+343457501	Geneious	tRNA	3473	3542	.	+	.	Name=trnW tRNA
Contig53+343457501	Geneious	CDS	422	1111	.	-	0	Name=rps11 CDS
Contig53+343457501	Geneious	CDS	3187	3597	.	-	0	Name=rpl16 CDS
Contig53+343457501	Geneious	CDS	1529	1909	.	-	0	Name=rps13 CDS
Contig53+343457501	Geneious	CDS	1913	2212	.	-	0	Name=rpl6 CDS
Contig53+343457501	Geneious	gene	422	1111	.	-	.	Name=rps11 gene
Contig53+343457501	Geneious	gene	3187	3597	.	-	.	Name=rpl16 gene
Contig53+343457501	Geneious	gene	1529	1909	.	-	.	Name=rps13 gene
Contig53+343457501	Geneious	gene	1913	2212	.	-	.	Name=rpl6 gene
Contig53+343457501	Geneious	gene	3473	3542	.	+	.	Name=trnW gene
##sequence-region	Contig54+1186	1	21203
Contig54+1186	Geneious	CDS	20554	20820	.	+	0	Name=sdh4 CDS
Contig54+1186	Geneious	tRNA	20580	20654	.	-	.	Name=trnF tRNA
Contig54+1186	Geneious	tRNA	19155	19228	.	-	.	Name=trnR tRNA
Contig54+1186	Geneious	tRNA	8427	8499	.	+	.	Name=trnM tRNA
Contig54+1186	Geneious	tRNA	18584	18654	.	-	.	Name=trnfM tRNA
Contig54+1186	Geneious	tRNA	7860	7926	.	+	.	Name=trnC tRNA
Contig54+1186	Geneious	gene	20554	20820	.	+	.	Name=sdh4 gene
Contig54+1186	Geneious	gene	20580	20654	.	-	.	Name=trnF gene
Contig54+1186	Geneious	gene	19155	19228	.	-	.	Name=trnR gene
Contig54+1186	Geneious	gene	8427	8499	.	+	.	Name=trnM gene
Contig54+1186	Geneious	gene	18584	18654	.	-	.	Name=trnfM gene
Contig54+1186	Geneious	gene	7860	7926	.	+	.	Name=trnC gene
##sequence-region	Contig69+49419682_2	1	47921
Contig69+49419682_2	Geneious	exon	20215	20273	.	+	.	Name=nad1 exon 4
Contig69+49419682_2	Geneious	rRNA	44606	46108	.	-	.	Name=rrn18 rRNA
Contig69+49419682_2	Geneious	rRNA	35742	35865	.	-	.	Name=rrn5 rRNA
Contig69+49419682_2	Geneious	tRNA	33263	33347	.	-	.	Name=trnM tRNA
Contig69+49419682_2	Geneious	tRNA	9402	9482	.	-	.	Name=trnS tRNA
Contig69+49419682_2	Geneious	tRNA	38151	38231	.	-	.	Name=trnP tRNA
Contig69+49419682_2	Geneious	tRNA	35866	35941	.	-	.	Name=trnfM tRNA
Contig69+49419682_2	Geneious	tRNA	3984	4058	.	+	.	Name=trnD tRNA
Contig69+49419682_2	Geneious	tRNA	30097	30170	.	-	.	Name=trnR tRNA
Contig69+49419682_2	Geneious	tRNA	42458	42531	.	-	.	Name=trnW tRNA
Contig69+49419682_2	Geneious	tRNA	23576	23648	.	+	.	Name=trnK tRNA
Contig69+49419682_2	Geneious	tRNA	43220	43292	.	-	.	Name=trnK tRNA
Contig69+49419682_2	Geneious	tRNA	44265	44337	.	-	.	Name=trnK tRNA
Contig69+49419682_2	Geneious	tRNA	41450	41522	.	+	.	Name=trnG tRNA
Contig69+49419682_2	Geneious	tRNA	43353	43425	.	-	.	Name=trnV tRNA
Contig69+49419682_2	Geneious	tRNA	46315	46386	.	-	.	Name=trnM tRNA
Contig69+49419682_2	Geneious	tRNA	23242	23313	.	-	.	Name=trnN tRNA
Contig69+49419682_2	Geneious	tRNA	2048	2119	.	+	.	Name=trnQ tRNA
Contig69+49419682_2	Geneious	tRNA	41200	41271	.	-	.	Name=trnN tRNA
Contig69+49419682_2	Geneious	tRNA	37690	37760	.	+	.	Name=trnC tRNA
Contig69+49419682_2	Geneious	tRNA	12521	12590	.	-	.	Name=trnG tRNA
Contig69+49419682_2	Geneious	tRNA	36238	36306	.	-	.	Name=trnfM tRNA
Contig69+49419682_2	Geneious	tRNA	35825	35893	.	+	.	Name=trnR tRNA
Contig69+49419682_2	Geneious	gene	44606	46108	.	-	.	Name=rrn18 gene
Contig69+49419682_2	Geneious	gene	35742	35865	.	-	.	Name=rrn5 gene
Contig69+49419682_2	Geneious	gene	33263	33347	.	-	.	Name=trnM gene
Contig69+49419682_2	Geneious	gene	9402	9482	.	-	.	Name=trnS gene
Contig69+49419682_2	Geneious	gene	38151	38231	.	-	.	Name=trnP gene
Contig69+49419682_2	Geneious	gene	35866	35941	.	-	.	Name=trnfM gene
Contig69+49419682_2	Geneious	gene	3984	4058	.	+	.	Name=trnD gene
Contig69+49419682_2	Geneious	gene	30097	30170	.	-	.	Name=trnR gene
Contig69+49419682_2	Geneious	gene	42458	42531	.	-	.	Name=trnW gene
Contig69+49419682_2	Geneious	gene	23576	23648	.	+	.	Name=trnK gene
Contig69+49419682_2	Geneious	gene	43220	43292	.	-	.	Name=trnK gene
Contig69+49419682_2	Geneious	gene	44265	44337	.	-	.	Name=trnK gene
Contig69+49419682_2	Geneious	gene	41450	41522	.	+	.	Name=trnG gene
Contig69+49419682_2	Geneious	gene	43353	43425	.	-	.	Name=trnV gene
Contig69+49419682_2	Geneious	gene	46315	46386	.	-	.	Name=trnM gene
Contig69+49419682_2	Geneious	gene	23242	23313	.	-	.	Name=trnN gene
Contig69+49419682_2	Geneious	gene	2048	2119	.	+	.	Name=trnQ gene
Contig69+49419682_2	Geneious	gene	41200	41271	.	-	.	Name=trnN gene
Contig69+49419682_2	Geneious	gene	37690	37760	.	+	.	Name=trnC gene
Contig69+49419682_2	Geneious	gene	12521	12590	.	-	.	Name=trnG gene
Contig69+49419682_2	Geneious	gene	36238	36306	.	-	.	Name=trnfM gene
Contig69+49419682_2	Geneious	gene	35825	35893	.	+	.	Name=trnR gene
##sequence-region	Contig73+121277832_2	1	9223
Contig73+121277832_2	Geneious	exon	4333	4357	.	-	.	Name=rps1 exon 1
##sequence-region	Contig75+2226	1	3753
##sequence-region	Contig78+1233	1	8754
Contig78+1233	Geneious	exon	2487	2542	.	-	.	Name=nad1 exon 5
Contig78+1233	Geneious	gene	378	456	.	-	.	Name=trnS gene
Contig78+1233	Geneious	tRNA	378	456	.	-	.	Name=trnS tRNA
##sequence-region	Contig79+144382061	1	10858
Contig79+144382061	Geneious	CDS	8462	9670	.	-	0	Name=cob CDS
Contig79+144382061	Geneious	tRNA	3344	3428	.	+	.	Name=trnY tRNA
Contig79+144382061	Geneious	tRNA	4131	4203	.	+	.	Name=trnK tRNA
Contig79+144382061	Geneious	tRNA	4689	4759	.	+	.	Name=trnC tRNA
Contig79+144382061	Geneious	tRNA	1673	1743	.	-	.	Name=trnC tRNA
Contig79+144382061	Geneious	gene	8462	9670	.	-	.	Name=cob gene
Contig79+144382061	Geneious	gene	3344	3428	.	+	.	Name=trnY gene
Contig79+144382061	Geneious	gene	4131	4203	.	+	.	Name=trnK gene
Contig79+144382061	Geneious	gene	4689	4759	.	+	.	Name=trnC gene
Contig79+144382061	Geneious	gene	1673	1743	.	-	.	Name=trnC gene
##sequence-region	Contig80+505533982	1	9431
Contig80+505533982	Geneious	exon	4541	4565	.	-	.	Name=rps1 exon 1
##sequence-region	Contig82+206860641	1	301
##sequence-region	Contig82+206860641_2	1	3843
Contig82+206860641_2	Geneious	gene	1767	1838	.	-	.	Name=trnG gene
Contig82+206860641_2	Geneious	tRNA	1767	1838	.	-	.	Name=trnG tRNA
##sequence-region	Contig83+284195922_2	1	1866
Contig83+284195922_2	Geneious	exon	971	992	.	-	.	Name=nad5 exon 3
Contig83+284195922_2	Geneious	gene	906	979	.	-	.	Name=trnF gene
Contig83+284195922_2	Geneious	tRNA	906	979	.	-	.	Name=trnF tRNA
##sequence-region	Contig85+1227	1	18551
Contig85+1227	Geneious	CDS	5468	5692	.	+	0	Name=atp9 CDS
Contig85+1227	Geneious	exon	17608	17632	.	+	.	Name=rps1 exon 1
Contig85+1227	Geneious	exon	16405	16426	.	-	.	Name=nad5 exon 3
Contig85+1227	Geneious	tRNA	8262	8349	.	+	.	Name=trnS tRNA
Contig85+1227	Geneious	tRNA	12102	12174	.	-	.	Name=trnH tRNA
Contig85+1227	Geneious	tRNA	2469	2540	.	+	.	Name=trnG tRNA
Contig85+1227	Geneious	tRNA	6455	6526	.	+	.	Name=trnE tRNA
Contig85+1227	Geneious	gene	5468	5692	.	+	.	Name=atp9 gene
Contig85+1227	Geneious	gene	8262	8349	.	+	.	Name=trnS gene
Contig85+1227	Geneious	gene	12102	12174	.	-	.	Name=trnH gene
Contig85+1227	Geneious	gene	2469	2540	.	+	.	Name=trnG gene
Contig85+1227	Geneious	gene	6455	6526	.	+	.	Name=trnE gene
##sequence-region	Contig86+70322641_3	1	14912
Contig86+70322641_3	Geneious	CDS	10946	11733	.	+	0	Name=cox3 CDS
Contig86+70322641_3	Geneious	tRNA	7143	7216	.	-	.	Name=trnR tRNA
Contig86+70322641_3	Geneious	tRNA	4605	4677	.	+	.	Name=trnW tRNA
Contig86+70322641_3	Geneious	tRNA	3479	3550	.	+	.	Name=trnR tRNA
Contig86+70322641_3	Geneious	tRNA	4660	4728	.	+	.	Name=trnW tRNA
Contig86+70322641_3	Geneious	exon	394	1391	.	+	.	Name=nad5 exon 2
Contig86+70322641_3	Geneious	exon	1826	2039	.	+	.	Name=nad5 exon 3
Contig86+70322641_3	Geneious	exon	5067	5141	.	+	.	Name=rps3 exon 1
Contig86+70322641_3	Geneious	exon	5116	5140	.	+	.	Name=nad5 exon 3
Contig86+70322641_3	Geneious	exon	7078	7099	.	+	.	Name=nad5 exon 3
Contig86+70322641_3	Geneious	gene	10946	11733	.	+	.	Name=cox3 gene
Contig86+70322641_3	Geneious	gene	7143	7216	.	-	.	Name=trnR gene
Contig86+70322641_3	Geneious	gene	4605	4677	.	+	.	Name=trnW gene
Contig86+70322641_3	Geneious	gene	3479	3550	.	+	.	Name=trnR gene
Contig86+70322641_3	Geneious	gene	4660	4728	.	+	.	Name=trnW gene
##sequence-region	Contig87+15187761_3	1	23819
Contig87+15187761_3	Geneious	exon	4503	4527	.	-	.	Name=rps1 exon 1
Contig87+15187761_3	Geneious	gene	2478	2560	.	-	.	Name=trnL gene
Contig87+15187761_3	Geneious	gene	17252	17328	.	-	.	Name=trnR gene
Contig87+15187761_3	Geneious	gene	19962	20036	.	+	.	Name=trnM gene
Contig87+15187761_3	Geneious	gene	18030	18102	.	+	.	Name=trnK gene
Contig87+15187761_3	Geneious	gene	9633	9704	.	-	.	Name=trnN gene
Contig87+15187761_3	Geneious	gene	18339	18394	.	-	.	Name=trnQ gene
Contig87+15187761_3	Geneious	tRNA	2478	2560	.	-	.	Name=trnL tRNA
Contig87+15187761_3	Geneious	tRNA	17252	17328	.	-	.	Name=trnR tRNA
Contig87+15187761_3	Geneious	tRNA	19962	20036	.	+	.	Name=trnM tRNA
Contig87+15187761_3	Geneious	tRNA	18030	18102	.	+	.	Name=trnK tRNA
Contig87+15187761_3	Geneious	tRNA	9633	9704	.	-	.	Name=trnN tRNA
Contig87+15187761_3	Geneious	tRNA	18339	18394	.	-	.	Name=trnQ tRNA
##sequence-region	Contig88+371698142_2	1	1237
##sequence-region	Contig89+328676822_2	1	18068
Contig89+328676822_2	Geneious	gene	17050	17122	.	-	.	Name=trnV gene
Contig89+328676822_2	Geneious	gene	5890	5961	.	-	.	Name=trnE gene
Contig89+328676822_2	Geneious	tRNA	17050	17122	.	-	.	Name=trnV tRNA
Contig89+328676822_2	Geneious	tRNA	5890	5961	.	-	.	Name=trnE tRNA
##sequence-region	Contig91+16591	1	36660
Contig91+16591	Geneious	exon	3523	3581	.	-	.	Name=nad1 exon 4
Contig91+16591	Geneious	gene	15368	15449	.	-	.	Name=trnL gene
Contig91+16591	Geneious	gene	15306	15383	.	-	.	Name=trnG gene
Contig91+16591	Geneious	gene	36419	36491	.	+	.	Name=trnW gene
Contig91+16591	Geneious	gene	19037	19109	.	-	.	Name=trnM gene
Contig91+16591	Geneious	gene	28198	28266	.	-	.	Name=trnA gene
Contig91+16591	Geneious	gene	23171	23235	.	-	.	Name=trnR gene
Contig91+16591	Geneious	tRNA	15368	15449	.	-	.	Name=trnL tRNA
Contig91+16591	Geneious	tRNA	15306	15383	.	-	.	Name=trnG tRNA
Contig91+16591	Geneious	tRNA	36419	36491	.	+	.	Name=trnW tRNA
Contig91+16591	Geneious	tRNA	19037	19109	.	-	.	Name=trnM tRNA
Contig91+16591	Geneious	tRNA	28198	28266	.	-	.	Name=trnA
Contig91+16591	Geneious	tRNA	23171	23235	.	-	.	Name=trnR tRNA
##sequence-region	Contig93+26591	1	36476
Contig93+26591	Geneious	exon	3339	3397	.	-	.	Name=nad1 exon 4
Contig93+26591	Geneious	gene	15184	15265	.	-	.	Name=trnL gene
Contig93+26591	Geneious	gene	15122	15199	.	-	.	Name=trnG gene
Contig93+26591	Geneious	gene	36235	36307	.	+	.	Name=trnW gene
Contig93+26591	Geneious	gene	18853	18925	.	-	.	Name=trnM gene
Contig93+26591	Geneious	gene	28014	28082	.	-	.	Name=trnA gene
Contig93+26591	Geneious	gene	22987	23051	.	-	.	Name=trnR gene
Contig93+26591	Geneious	tRNA	15184	15265	.	-	.	Name=trnL tRNA
Contig93+26591	Geneious	tRNA	15122	15199	.	-	.	Name=trnG tRNA
Contig93+26591	Geneious	tRNA	36235	36307	.	+	.	Name=trnW tRNA
Contig93+26591	Geneious	tRNA	18853	18925	.	-	.	Name=trnM tRNA
Contig93+26591	Geneious	tRNA	28014	28082	.	-	.	Name=trnA
Contig93+26591	Geneious	tRNA	22987	23051	.	-	.	Name=trnR tRNA
##sequence-region	Contig94+128082	1	1276
##sequence-region	Contig95+505533982	1	3853
Contig95+505533982	Geneious	gene	947	1031	.	+	.	Name=trnS gene
Contig95+505533982	Geneious	tRNA	947	1031	.	+	.	Name=trnS tRNA
##sequence-region	Contig96+7775006_2	1	17254
Contig96+7775006_2	Geneious	CDS	16605	16871	.	+	0	Name=sdh4 CDS
Contig96+7775006_2	Geneious	tRNA	16631	16705	.	-	.	Name=trnF tRNA
Contig96+7775006_2	Geneious	tRNA	15206	15279	.	-	.	Name=trnR tRNA
Contig96+7775006_2	Geneious	tRNA	4478	4550	.	+	.	Name=trnM tRNA
Contig96+7775006_2	Geneious	tRNA	14635	14705	.	-	.	Name=trnfM tRNA
Contig96+7775006_2	Geneious	tRNA	3911	3977	.	+	.	Name=trnC tRNA
Contig96+7775006_2	Geneious	gene	16605	16871	.	+	.	Name=sdh4 gene
Contig96+7775006_2	Geneious	gene	16631	16705	.	-	.	Name=trnF gene
Contig96+7775006_2	Geneious	gene	15206	15279	.	-	.	Name=trnR gene
Contig96+7775006_2	Geneious	gene	4478	4550	.	+	.	Name=trnM gene
Contig96+7775006_2	Geneious	gene	14635	14705	.	-	.	Name=trnfM gene
Contig96+7775006_2	Geneious	gene	3911	3977	.	+	.	Name=trnC gene
##sequence-region	Contig97+69550091_2	1	34009
Contig97+69550091_2	Geneious	CDS	1209	2417	.	+	0	Name=cob CDS
Contig97+69550091_2	Geneious	CDS	12848	13114	.	-	0	Name=sdh4 CDS
Contig97+69550091_2	Geneious	tRNA	7451	7535	.	-	.	Name=trnY tRNA
Contig97+69550091_2	Geneious	tRNA	13014	13088	.	+	.	Name=trnF tRNA
Contig97+69550091_2	Geneious	tRNA	14440	14513	.	+	.	Name=trnR tRNA
Contig97+69550091_2	Geneious	tRNA	6676	6748	.	-	.	Name=trnK tRNA
Contig97+69550091_2	Geneious	tRNA	12032	12104	.	+	.	Name=trnM tRNA
Contig97+69550091_2	Geneious	tRNA	25169	25241	.	-	.	Name=trnM tRNA
Contig97+69550091_2	Geneious	tRNA	6120	6190	.	-	.	Name=trnC tRNA
Contig97+69550091_2	Geneious	tRNA	15014	15084	.	+	.	Name=trnfM tRNA
Contig97+69550091_2	Geneious	tRNA	9136	9206	.	+	.	Name=trnC tRNA
Contig97+69550091_2	Geneious	tRNA	25742	25808	.	-	.	Name=trnC tRNA
Contig97+69550091_2	Geneious	gene	1209	2417	.	+	.	Name=cob gene
Contig97+69550091_2	Geneious	gene	12848	13114	.	-	.	Name=sdh4 gene
Contig97+69550091_2	Geneious	gene	7451	7535	.	-	.	Name=trnY gene
Contig97+69550091_2	Geneious	gene	13014	13088	.	+	.	Name=trnF gene
Contig97+69550091_2	Geneious	gene	14440	14513	.	+	.	Name=trnR gene
Contig97+69550091_2	Geneious	gene	6676	6748	.	-	.	Name=trnK gene
Contig97+69550091_2	Geneious	gene	12032	12104	.	+	.	Name=trnM gene
Contig97+69550091_2	Geneious	gene	25169	25241	.	-	.	Name=trnM gene
Contig97+69550091_2	Geneious	gene	6120	6190	.	-	.	Name=trnC gene
Contig97+69550091_2	Geneious	gene	15014	15084	.	+	.	Name=trnfM gene
Contig97+69550091_2	Geneious	gene	9136	9206	.	+	.	Name=trnC gene
Contig97+69550091_2	Geneious	gene	25742	25808	.	-	.	Name=trnC gene
##sequence-region	Contig97+69550091_3	1	10951
Contig97+69550091_3	Geneious	intron	8770	10286	.	-	.	Name=nad2 intron 3
Contig97+69550091_3	Geneious	gene	9649	9730	.	+	.	Name=trnM gene
Contig97+69550091_3	Geneious	gene	7793	7861	.	-	.	Name=trnP gene
Contig97+69550091_3	Geneious	gene	7331	7399	.	+	.	Name=trnQ gene
Contig97+69550091_3	Geneious	tRNA	9649	9730	.	+	.	Name=trnM tRNA
Contig97+69550091_3	Geneious	tRNA	7793	7861	.	-	.	Name=trnP tRNA
Contig97+69550091_3	Geneious	tRNA	7331	7399	.	+	.	Name=trnQ tRNA
Contig97+69550091_3	Geneious	exon	8136	8708	.	-	.	Name=nad2 exon 4
Contig97+69550091_3	Geneious	exon	5871	6061	.	-	.	Name=nad2 exon 5
Contig97+69550091_3	Geneious	exon	10287	10453	.	-	.	Name=nad2 exon 3
Contig97+69550091_3	Geneious	exon	7924	8007	.	-	.	Name=rps3 exon 1
##sequence-region	Contig97+69550091_4	1	9720
Contig97+69550091_4	Geneious	exon	872	1257	.	-	.	Name=nad2 exon 2
Contig97+69550091_4	Geneious	exon	3944	4099	.	-	.	Name=nad2 exon 1
##sequence-region	Contig98+152478	1	28412
Contig98+152478	Geneious	exon	22065	22089	.	+	.	Name=nad5 exon 3
Contig98+152478	Geneious	exon	14833	14857	.	-	.	Name=rps1 exon 1
Contig98+152478	Geneious	exon	4641	4662	.	-	.	Name=nad5 exon 3
Contig98+152478	Geneious	exon	16744	16765	.	-	.	Name=nad5 exon 3
Contig98+152478	Geneious	exon	10788	10809	.	-	.	Name=nad5 exon 3
Contig98+152478	Geneious	exon	16058	16079	.	-	.	Name=nad5 exon 3
Contig98+152478	Geneious	gene	19839	19912	.	+	.	Name=trnP gene
Contig98+152478	Geneious	gene	19999	20072	.	+	.	Name=trnA gene
Contig98+152478	Geneious	gene	370	443	.	+	.	Name=trnR gene
Contig98+152478	Geneious	gene	24065	24138	.	-	.	Name=trnM gene
Contig98+152478	Geneious	gene	4838	4910	.	-	.	Name=trnK gene
Contig98+152478	Geneious	gene	24016	24088	.	-	.	Name=trnM gene
Contig98+152478	Geneious	gene	26044	26115	.	-	.	Name=trnW gene
Contig98+152478	Geneious	gene	15097	15167	.	-	.	Name=trnG gene
Contig98+152478	Geneious	gene	4887	4954	.	+	.	Name=trnfM gene
Contig98+152478	Geneious	tRNA	19839	19912	.	+	.	Name=trnP tRNA
Contig98+152478	Geneious	tRNA	19999	20072	.	+	.	Name=trnA
Contig98+152478	Geneious	tRNA	370	443	.	+	.	Name=trnR tRNA
Contig98+152478	Geneious	tRNA	24065	24138	.	-	.	Name=trnM tRNA
Contig98+152478	Geneious	tRNA	4838	4910	.	-	.	Name=trnK tRNA
Contig98+152478	Geneious	tRNA	24016	24088	.	-	.	Name=trnM tRNA
Contig98+152478	Geneious	tRNA	26044	26115	.	-	.	Name=trnW tRNA
Contig98+152478	Geneious	tRNA	15097	15167	.	-	.	Name=trnG tRNA
Contig98+152478	Geneious	tRNA	4887	4954	.	+	.	Name=trnfM tRNA
##sequence-region	Contig99+2227	1	27792
Contig99+2227	Geneious	exon	8806	8830	.	+	.	Name=rps1 exon 1
Contig99+2227	Geneious	exon	7145	7169	.	-	.	Name=rps1 exon 1
Contig99+2227	Geneious	exon	10556	10580	.	-	.	Name=rps1 exon 1
Contig99+2227	Geneious	exon	1260	1281	.	-	.	Name=nad5 exon 3
Contig99+2227	Geneious	exon	6901	6922	.	+	.	Name=nad5 exon 3
Contig99+2227	Geneious	gene	3255	3328	.	-	.	Name=trnF gene
Contig99+2227	Geneious	gene	13287	13360	.	-	.	Name=trnA gene
Contig99+2227	Geneious	gene	20097	20169	.	-	.	Name=trnH gene
Contig99+2227	Geneious	gene	14040	14112	.	+	.	Name=trnF gene
Contig99+2227	Geneious	gene	26168	26240	.	-	.	Name=trnH gene
Contig99+2227	Geneious	gene	15493	15558	.	-	.	Name=trnV gene
Contig99+2227	Geneious	gene	23045	23107	.	-	.	Name=trnG gene
Contig99+2227	Geneious	tRNA	3255	3328	.	-	.	Name=trnF tRNA
Contig99+2227	Geneious	tRNA	13287	13360	.	-	.	Name=trnA
Contig99+2227	Geneious	tRNA	20097	20169	.	-	.	Name=trnH tRNA
Contig99+2227	Geneious	tRNA	14040	14112	.	+	.	Name=trnF tRNA
Contig99+2227	Geneious	tRNA	26168	26240	.	-	.	Name=trnH tRNA
Contig99+2227	Geneious	tRNA	15493	15558	.	-	.	Name=trnV tRNA
Contig99+2227	Geneious	tRNA	23045	23107	.	-	.	Name=trnG tRNA
##sequence-region	Contig01+17746577	1	25474
Contig01+17746577	Geneious	CDS	1076	1699	.	+	0	Name=cox1 CDS;ID=qZZmw4X/jVL4W/bVKEjtF98josU.1691037364073.107
Contig01+17746577	Geneious	CDS	2804	3949	.	+	0	Name=cox1 CDS;ID=qZZmw4X/jVL4W/bVKEjtF98josU.1691037364073.107
Contig01+17746577	Geneious	exon	2804	3808	.	+	.	Name=cox1 exon 2
Contig01+17746577	Geneious	exon	1076	1699	.	+	.	Name=cox1 exon 1
Contig01+17746577	Geneious	tRNA	10202	10275	.	+	.	Name=trnM tRNA
Contig01+17746577	Geneious	tRNA	12252	12317	.	+	.	Name=trnD tRNA
Contig01+17746577	Geneious	gene	1076	1699	.	+	.	Name=cox1 gene;ID=qZZmw4X/jVL4W/bVKEjtF98josU.1691037364073.108
Contig01+17746577	Geneious	gene	2804	3808	.	+	.	Name=cox1 gene;ID=qZZmw4X/jVL4W/bVKEjtF98josU.1691037364073.108
Contig01+17746577	Geneious	gene	10202	10275	.	+	.	Name=trnM gene
Contig01+17746577	Geneious	gene	12252	12317	.	+	.	Name=trnD gene
##sequence-region	Contig01+17746577_2	1	10587
Contig01+17746577_2	Geneious	exon	9104	9125	.	-	.	Name=nad5 exon 4
Contig01+17746577_2	Geneious	gene	2741	2812	.	+	.	Name=trnG gene
Contig01+17746577_2	Geneious	gene	8958	9028	.	-	.	Name=trnfM gene
Contig01+17746577_2	Geneious	tRNA	2741	2812	.	+	.	Name=trnG tRNA
Contig01+17746577_2	Geneious	tRNA	8958	9028	.	-	.	Name=trnfM tRNA
##sequence-region	Contig01+17746577_3	1	2909
##sequence-region	Contig02+239001	1	351
##sequence-region	Contig03+99397892	1	1105
##sequence-region	Contig03+99397892_2	1	662
##sequence-region	Contig04+1226	1	281
##sequence-region	Contig05+2226	1	354
##sequence-region	Contig06+1281	1	418
##sequence-region	Contig07+1643	1	903
##sequence-region	Contig08+1418	1	562
##sequence-region	Contig09+2165	1	394
##sequence-region	Contig10+1903	1	635
##sequence-region	Contig100+13537	1	561
##sequence-region	Contig101+410096202	1	13797
Contig101+410096202	Geneious	exon	1743	1892	.	-	.	Name=nad5 exon 6
Contig101+410096202	Geneious	exon	2852	2993	.	-	.	Name=nad1 exon 2
##sequence-region	Contig101+410096202_2	1	20115
Contig101+410096202_2	Geneious	exon	3033	3106	.	-	.	Name=rps3 exon 1
Contig101+410096202_2	Geneious	gene	17482	17552	.	+	.	Name=trnC gene
Contig101+410096202_2	Geneious	tRNA	17482	17552	.	+	.	Name=trnC tRNA
##sequence-region	Contig102+15849	1	2977
##sequence-region	Contig103+441711912	1	543
##sequence-region	Contig103+441711912_2	1	13445
##sequence-region	Contig104+256435021	1	11042
##sequence-region	Contig104+256435021_2	1	12352
Contig104+256435021_2	Geneious	gene	3171	3251	.	-	.	Name=trnL gene
Contig104+256435021_2	Geneious	tRNA	3171	3251	.	-	.	Name=trnL tRNA
##sequence-region	Contig105+193453411	1	31664
Contig105+193453411	Geneious	CDS	10474	10740	.	-	0	Name=sdh4 CDS
Contig105+193453411	Geneious	tRNA	5077	5161	.	-	.	Name=trnY tRNA
Contig105+193453411	Geneious	tRNA	4302	4374	.	-	.	Name=trnK tRNA
Contig105+193453411	Geneious	tRNA	9658	9730	.	+	.	Name=trnM tRNA
Contig105+193453411	Geneious	tRNA	12066	12137	.	+	.	Name=trnR tRNA
Contig105+193453411	Geneious	tRNA	3746	3816	.	-	.	Name=trnC tRNA
Contig105+193453411	Geneious	tRNA	12640	12710	.	+	.	Name=trnfM tRNA
Contig105+193453411	Geneious	tRNA	6762	6832	.	+	.	Name=trnC tRNA
Contig105+193453411	Geneious	gene	10474	10740	.	-	.	Name=sdh4 gene
Contig105+193453411	Geneious	gene	5077	5161	.	-	.	Name=trnY gene
Contig105+193453411	Geneious	gene	4302	4374	.	-	.	Name=trnK gene
Contig105+193453411	Geneious	gene	9658	9730	.	+	.	Name=trnM gene
Contig105+193453411	Geneious	gene	12066	12137	.	+	.	Name=trnR gene
Contig105+193453411	Geneious	gene	3746	3816	.	-	.	Name=trnC gene
Contig105+193453411	Geneious	gene	12640	12710	.	+	.	Name=trnfM gene
Contig105+193453411	Geneious	gene	6762	6832	.	+	.	Name=trnC gene
##sequence-region	Contig105+193453411_2	1	2058
##sequence-region	Contig106+334652991	1	15015
Contig106+334652991	Geneious	CDS	10724	10948	.	+	0	Name=atp9 CDS
Contig106+334652991	Geneious	tRNA	3667	3732	.	-	.	Name=trnfM tRNA
Contig106+334652991	Geneious	exon	12078	12174	.	+	.	Name=nad4 exon 4
Contig106+334652991	Geneious	exon	13093	13114	.	+	.	Name=nad5 exon 4
Contig106+334652991	Geneious	gene	10724	10948	.	+	.	Name=atp9 gene
Contig106+334652991	Geneious	gene	3667	3732	.	-	.	Name=trnfM gene
##sequence-region	Contig107+534113882	1	32316
Contig107+534113882	Geneious	exon	19160	19181	.	-	.	Name=nad5 exon 4
##sequence-region	Contig108+1296	1	8631
Contig108+1296	Geneious	gene	5774	5846	.	-	.	Name=trnE gene
Contig108+1296	Geneious	tRNA	5774	5846	.	-	.	Name=trnE tRNA
Contig108+1296	Geneious	exon	1414	1502	.	+	.	Name=nad4 exon 4
Contig108+1296	Geneious	exon	6199	6223	.	-	.	Name=rps1 exon 1
Contig108+1296	Geneious	exon	773	794	.	+	.	Name=nad5 exon 4
##sequence-region	Contig109+120993	1	20672
Contig109+120993	Geneious	exon	13222	13243	.	-	.	Name=nad5 exon 4
Contig109+120993	Geneious	gene	42	112	.	-	.	Name=trnE gene
Contig109+120993	Geneious	tRNA	42	112	.	-	.	Name=trnE tRNA
##sequence-region	Contig11+2903	1	434
##sequence-region	Contig110+38803082	1	7688
##sequence-region	Contig111+110370	1	8872
##sequence-region	Contig112+25849	1	2499
##sequence-region	Contig113+219081	1	19237
Contig113+219081	Geneious	CDS	12164	12430	.	+	0	Name=sdh4 CDS
Contig113+219081	Geneious	tRNA	17689	17773	.	+	.	Name=trnY tRNA
Contig113+219081	Geneious	tRNA	18476	18548	.	+	.	Name=trnK tRNA
Contig113+219081	Geneious	tRNA	13174	13246	.	-	.	Name=trnM tRNA
Contig113+219081	Geneious	tRNA	10767	10838	.	-	.	Name=trnR tRNA
Contig113+219081	Geneious	tRNA	19034	19104	.	+	.	Name=trnC tRNA
Contig113+219081	Geneious	tRNA	10194	10264	.	-	.	Name=trnfM tRNA
Contig113+219081	Geneious	tRNA	16018	16088	.	-	.	Name=trnC tRNA
Contig113+219081	Geneious	gene	12164	12430	.	+	.	Name=sdh4 gene
Contig113+219081	Geneious	gene	17689	17773	.	+	.	Name=trnY gene
Contig113+219081	Geneious	gene	18476	18548	.	+	.	Name=trnK gene
Contig113+219081	Geneious	gene	13174	13246	.	-	.	Name=trnM gene
Contig113+219081	Geneious	gene	10767	10838	.	-	.	Name=trnR gene
Contig113+219081	Geneious	gene	19034	19104	.	+	.	Name=trnC gene
Contig113+219081	Geneious	gene	10194	10264	.	-	.	Name=trnfM gene
Contig113+219081	Geneious	gene	16018	16088	.	-	.	Name=trnC gene
##sequence-region	Contig114+21271	1	7156
##sequence-region	Contig115+174507191	1	532
##sequence-region	Contig115+174507191_2	1	2365
##sequence-region	Contig116+67882721	1	7043
##sequence-region	Contig116+67882721_2	1	7030
Contig116+67882721_2	Geneious	gene	2033	2103	.	-	.	Name=trnfM gene
Contig116+67882721_2	Geneious	tRNA	2033	2103	.	-	.	Name=trnfM tRNA
Contig116+67882721_2	Geneious	exon	5764	5785	.	+	.	Name=nad5 exon 4
Contig116+67882721_2	Geneious	exon	2179	2200	.	-	.	Name=nad5 exon 4
##sequence-region	Contig116+67882721_3	1	9299
##sequence-region	Contig117+500745801	1	531
##sequence-region	Contig117+500745801_2	1	22296
Contig117+500745801_2	Geneious	gene	21680	21763	.	+	.	Name=trnP gene
Contig117+500745801_2	Geneious	gene	21896	21966	.	+	.	Name=trnfM gene
Contig117+500745801_2	Geneious	tRNA	21680	21763	.	+	.	Name=trnP tRNA
Contig117+500745801_2	Geneious	tRNA	21896	21966	.	+	.	Name=trnfM tRNA
##sequence-region	Contig118+172174842	1	21136
Contig118+172174842	Geneious	exon	352	373	.	-	.	Name=nad5 exon 4
##sequence-region	Contig118+172174842_2	1	16280
Contig118+172174842_2	Geneious	gene	5515	5602	.	+	.	Name=trnL gene
Contig118+172174842_2	Geneious	gene	5432	5513	.	+	.	Name=trnL gene
Contig118+172174842_2	Geneious	gene	5651	5723	.	+	.	Name=trnH gene
Contig118+172174842_2	Geneious	tRNA	5515	5602	.	+	.	Name=trnL tRNA
Contig118+172174842_2	Geneious	tRNA	5432	5513	.	+	.	Name=trnL tRNA
Contig118+172174842_2	Geneious	tRNA	5651	5723	.	+	.	Name=trnH tRNA
##sequence-region	Contig119+15826	1	1557
##sequence-region	Contig12+2215	1	1302
##sequence-region	Contig120+415407871	1	37498
Contig120+415407871	Geneious	exon	6687	6711	.	+	.	Name=nad5 exon 4
Contig120+415407871	Geneious	exon	4333	4354	.	+	.	Name=nad5 exon 4
Contig120+415407871	Geneious	gene	19541	19628	.	-	.	Name=trnL gene
Contig120+415407871	Geneious	gene	19630	19711	.	-	.	Name=trnL gene
Contig120+415407871	Geneious	gene	5269	5344	.	+	.	Name=trnP gene
Contig120+415407871	Geneious	gene	19420	19492	.	-	.	Name=trnH gene
Contig120+415407871	Geneious	tRNA	19541	19628	.	-	.	Name=trnL tRNA
Contig120+415407871	Geneious	tRNA	19630	19711	.	-	.	Name=trnL tRNA
Contig120+415407871	Geneious	tRNA	5269	5344	.	+	.	Name=trnP tRNA
Contig120+415407871	Geneious	tRNA	19420	19492	.	-	.	Name=trnH tRNA
##sequence-region	Contig121+439069241	1	524
##sequence-region	Contig121+439069241_2	1	2033
Contig121+439069241_2	Geneious	gene	1225	1295	.	-	.	Name=trnG gene
Contig121+439069241_2	Geneious	tRNA	1225	1295	.	-	.	Name=trnG tRNA
##sequence-region	Contig122+135293	1	7917
##sequence-region	Contig13+1204	1	1482
##sequence-region	Contig14+99397892	1	1910
##sequence-region	Contig14+99397892_2	1	442
##sequence-region	Contig15+505421622	1	538
##sequence-region	Contig15+505421622_2	1	500
##sequence-region	Contig16+1215	1	2978
##sequence-region	Contig17+2472	1	1484
##sequence-region	Contig18+11487	1	531
##sequence-region	Contig19+2354	1	3703
##sequence-region	Contig20+1533	1	532
##sequence-region	Contig21+335095761	1	3855
Contig21+335095761	Geneious	CDS	2575	3015	.	+	0	Name=rps7 CDS
Contig21+335095761	Geneious	gene	2575	3015	.	+	.	Name=rps7 gene
##sequence-region	Contig22+1534	1	554
##sequence-region	Contig23+2207	1	369
##sequence-region	Contig24+1207	1	293
##sequence-region	Contig25+1383	1	370
##sequence-region	Contig26+1234	1	253
##sequence-region	Contig27+4234	1	255
##sequence-region	Contig28+2181	1	328
##sequence-region	Contig29+1198	1	280
##sequence-region	Contig30+2193	1	252
##sequence-region	Contig31+1342	1	531
##sequence-region	Contig32+1253	1	298
##sequence-region	Contig33+4159	1	1797
##sequence-region	Contig34+0335095761	1	4248
Contig34+0335095761	Geneious	CDS	2968	3408	.	+	0	Name=rps7 CDS
Contig34+0335095761	Geneious	gene	2968	3408	.	+	.	Name=rps7 gene
##sequence-region	Contig35+2198	1	1763
Contig35+2198	Geneious	exon	1099	1123	.	+	.	Name=rps1 exon 1
##sequence-region	Contig36+11764	1	533
##sequence-region	Contig37+00335095761	1	531
##sequence-region	Contig37+00335095761_2	1	3708
Contig37+00335095761_2	Geneious	CDS	2428	2868	.	+	0	Name=rps7 CDS
Contig37+00335095761_2	Geneious	gene	2428	2868	.	+	.	Name=rps7 gene
##sequence-region	Contig38+1235	1	257
##sequence-region	Contig39+000335095761	1	3841
Contig39+000335095761	Geneious	CDS	2561	3001	.	+	0	Name=rps7 CDS
Contig39+000335095761	Geneious	gene	2561	3001	.	+	.	Name=rps7 gene
##sequence-region	Contig40+28537741	1	9266
##sequence-region	Contig41+1257	1	292
##sequence-region	Contig42+2235	1	284
##sequence-region	Contig43+1292	1	315
##sequence-region	Contig44+1316	1	316
##sequence-region	Contig45+11704273	1	8198
##sequence-region	Contig46+1384	1	8442
##sequence-region	Contig47+2230	1	237
##sequence-region	Contig48+13703	1	8770
##sequence-region	Contig49+266459521	1	2746
##sequence-region	Contig49+266459521_2	1	5159
##sequence-region	Contig50+2545	1	8070
##sequence-region	Contig51+2159	1	10233
Contig51+2159	Geneious	gene	10035	10103	.	+	.	Name=trnA gene
Contig51+2159	Geneious	tRNA	10035	10103	.	+	.	Name=trnA
##sequence-region	Contig52+537924442	1	5063
Contig52+537924442	Geneious	gene	3771	3854	.	+	.	Name=trnS gene
Contig52+537924442	Geneious	gene	1219	1289	.	+	.	Name=trnG gene
Contig52+537924442	Geneious	tRNA	3771	3854	.	+	.	Name=trnS tRNA
Contig52+537924442	Geneious	tRNA	1219	1289	.	+	.	Name=trnG tRNA
##sequence-region	Contig53+2231	1	5063
Contig53+2231	Geneious	gene	3771	3854	.	+	.	Name=trnS gene
Contig53+2231	Geneious	gene	1219	1289	.	+	.	Name=trnG gene
Contig53+2231	Geneious	tRNA	3771	3854	.	+	.	Name=trnS tRNA
Contig53+2231	Geneious	tRNA	1219	1289	.	+	.	Name=trnG tRNA
##sequence-region	Contig54+32347472	1	2925
Contig54+32347472	Geneious	exon	235	448	.	+	.	Name=nad5 exon 3
##sequence-region	Contig54+32347472_2	1	1586
Contig54+32347472_2	Geneious	exon	1136	1157	.	+	.	Name=nad5 exon 4
##sequence-region	Contig54+32347472_3	1	675
##sequence-region	Contig55+3159	1	9405
Contig55+3159	Geneious	exon	2843	2931	.	+	.	Name=nad4 exon 4
Contig55+3159	Geneious	gene	1391	1458	.	+	.	Name=trnP gene
Contig55+3159	Geneious	tRNA	1391	1458	.	+	.	Name=trnP tRNA
##sequence-region	Contig56+1675	1	531
##sequence-region	Contig57+110233	1	2084
Contig57+110233	Geneious	gene	332	400	.	+	.	Name=trnA gene
Contig57+110233	Geneious	tRNA	332	400	.	+	.	Name=trnA
##sequence-region	Contig58+1562	1	19081
Contig58+1562	Geneious	exon	10471	10490	.	+	.	Name=nad5 exon 4
Contig58+1562	Geneious	gene	17009	17080	.	+	.	Name=trnN gene
Contig58+1562	Geneious	tRNA	17009	17080	.	+	.	Name=trnN tRNA
##sequence-region	Contig59+119081	1	540
##sequence-region	Contig60+22085	1	165
##sequence-region	Contig61+1531	1	1685
##sequence-region	Contig62+2206	1	20935
Contig62+2206	Geneious	gene	12931	13001	.	+	.	Name=trnfM gene
Contig62+2206	Geneious	tRNA	12931	13001	.	+	.	Name=trnfM tRNA
##sequence-region	Contig63+75029472	1	1714
Contig63+75029472	Geneious	gene	1216	1289	.	+	.	Name=trnF gene
Contig63+75029472	Geneious	tRNA	1216	1289	.	+	.	Name=trnF tRNA
##sequence-region	Contig63+75029472_2	1	14785
##sequence-region	Contig64+1545	1	14602
##sequence-region	Contig65+297724402	1	3147
##sequence-region	Contig65+297724402_2	1	7055
Contig65+297724402_2	Geneious	exon	3250	3274	.	+	.	Name=rps1 exon 1
Contig65+297724402_2	Geneious	exon	1134	1155	.	-	.	Name=nad5 exon 4
##sequence-region	Contig66+192439972	1	5473
Contig66+192439972	Geneious	exon	3897	3921	.	+	.	Name=rps1 exon 1
##sequence-region	Contig66+192439972_2	1	15505
Contig66+192439972_2	Geneious	exon	3417	3438	.	-	.	Name=nad5 exon 4
Contig66+192439972_2	Geneious	gene	15017	15087	.	-	.	Name=trnE gene
Contig66+192439972_2	Geneious	gene	14700	14770	.	-	.	Name=trnfM gene
Contig66+192439972_2	Geneious	tRNA	15017	15087	.	-	.	Name=trnE tRNA
Contig66+192439972_2	Geneious	tRNA	14700	14770	.	-	.	Name=trnfM tRNA
##sequence-region	Contig67+220935	1	3479
Contig67+220935	Geneious	CDS	2958	3221	.	-	0	Name=rps19 CDS
Contig67+220935	Geneious	gene	2958	3221	.	-	.	Name=rps19 gene
Contig67+220935	Geneious	exon	579	865	.	-	.	Name=rps3 exon 2
Contig67+220935	Geneious	exon	2878	2951	.	-	.	Name=rps3 exon 1
##sequence-region	Contig68+547259172	1	540
Contig68+547259172	Geneious	CDS	9	272	.	-	0	Name=rps19 CDS
Contig68+547259172	Geneious	gene	9	272	.	-	.	Name=rps19 gene
##sequence-region	Contig68+547259172_2	1	2820
Contig68+547259172_2	Geneious	exon	711	735	.	+	.	Name=rps1 exon 1
Contig68+547259172_2	Geneious	rRNA	2115	2259	.	+	.	Name=rrn5 rRNA
Contig68+547259172_2	Geneious	tRNA	1801	1879	.	+	.	Name=trnG tRNA
Contig68+547259172_2	Geneious	gene	2115	2259	.	+	.	Name=rrn5 gene
Contig68+547259172_2	Geneious	gene	1801	1879	.	+	.	Name=trnG gene
##sequence-region	Contig69+411955742	1	946
##sequence-region	Contig69+411955742_2	1	15509
Contig69+411955742_2	Geneious	exon	3421	3442	.	-	.	Name=nad5 exon 4
Contig69+411955742_2	Geneious	gene	15021	15091	.	-	.	Name=trnE gene
Contig69+411955742_2	Geneious	gene	14704	14774	.	-	.	Name=trnfM gene
Contig69+411955742_2	Geneious	tRNA	15021	15091	.	-	.	Name=trnE tRNA
Contig69+411955742_2	Geneious	tRNA	14704	14774	.	-	.	Name=trnfM tRNA
##sequence-region	Contig70+37243094	1	18658
Contig70+37243094	Geneious	exon	4678	4702	.	-	.	Name=rps1 exon 1
Contig70+37243094	Geneious	exon	6765	6786	.	+	.	Name=nad5 exon 4
Contig70+37243094	Geneious	gene	4496	4568	.	-	.	Name=trnM gene
Contig70+37243094	Geneious	gene	8293	8360	.	+	.	Name=trnC gene
Contig70+37243094	Geneious	tRNA	4496	4568	.	-	.	Name=trnM tRNA
Contig70+37243094	Geneious	tRNA	8293	8360	.	+	.	Name=trnC tRNA
##sequence-region	Contig71+1351	1	31425
Contig71+1351	Geneious	gene	3381	3454	.	-	.	Name=trnF gene
Contig71+1351	Geneious	gene	13413	13486	.	-	.	Name=trnA gene
Contig71+1351	Geneious	tRNA	3381	3454	.	-	.	Name=trnF tRNA
Contig71+1351	Geneious	tRNA	13413	13486	.	-	.	Name=trnA
Contig71+1351	Geneious	exon	8932	8956	.	+	.	Name=rps1 exon 1
Contig71+1351	Geneious	exon	1386	1407	.	-	.	Name=nad5 exon 4
Contig71+1351	Geneious	exon	7027	7048	.	+	.	Name=nad5 exon 4
##sequence-region	Contig72+56495791	1	14080
Contig72+56495791	Geneious	CDS	13020	13772	.	-	0	Name=atp6 CDS
Contig72+56495791	Geneious	gene	13020	13772	.	-	.	Name=atp6 gene
##sequence-region	Contig72+56495791_2	1	8052
##sequence-region	Contig73+519499901	1	532
##sequence-region	Contig73+519499901_2	1	13982
Contig73+519499901_2	Geneious	CDS	12922	13674	.	-	0	Name=atp6 CDS
Contig73+519499901_2	Geneious	gene	12922	13674	.	-	.	Name=atp6 gene
##sequence-region	Contig73+519499901_3	1	8052
##sequence-region	Contig74+16978412	1	2624
##sequence-region	Contig75+2183	1	17885
Contig75+2183	Geneious	gene	2387	2462	.	+	.	Name=trnE gene
Contig75+2183	Geneious	tRNA	2387	2462	.	+	.	Name=trnE tRNA
##sequence-region	Contig76+119100661	1	8714
Contig76+119100661	Geneious	exon	3810	3834	.	-	.	Name=rps1 exon 1
##sequence-region	Contig77+25022421	1	17224
Contig77+25022421	Geneious	gene	16875	16956	.	-	.	Name=trnW gene
Contig77+25022421	Geneious	tRNA	16875	16956	.	-	.	Name=trnW tRNA
##sequence-region	Contig77+25022421_2	1	1685
Contig77+25022421_2	Geneious	exon	745	766	.	+	.	Name=nad5 exon 4
##sequence-region	Contig78+12085	1	7332
##sequence-region	Contig79+347186612	1	531
##sequence-region	Contig79+347186612_2	1	13638
##sequence-region	Contig80+1162	1	33313
Contig80+1162	Geneious	exon	27825	27849	.	-	.	Name=rps1 exon 1
Contig80+1162	Geneious	exon	18854	18875	.	+	.	Name=nad5 exon 4
Contig80+1162	Geneious	gene	25636	25709	.	-	.	Name=trnM gene
Contig80+1162	Geneious	gene	26419	26490	.	+	.	Name=trnG gene
Contig80+1162	Geneious	tRNA	25636	25709	.	-	.	Name=trnM tRNA
Contig80+1162	Geneious	tRNA	26419	26490	.	+	.	Name=trnG tRNA
##sequence-region	Contig81+336151392	1	6751
Contig81+336151392	Geneious	gene	5311	5455	.	-	.	Name=rrn5 gene
Contig81+336151392	Geneious	rRNA	5311	5455	.	-	.	Name=rrn5 rRNA
##sequence-region	Contig81+336151392_2	1	3604
##sequence-region	Contig82+283053931	1	5799
Contig82+283053931	Geneious	gene	896	969	.	-	.	Name=trnP gene
Contig82+283053931	Geneious	gene	4552	4619	.	+	.	Name=trnE gene
Contig82+283053931	Geneious	tRNA	896	969	.	-	.	Name=trnP tRNA
Contig82+283053931	Geneious	tRNA	4552	4619	.	+	.	Name=trnE tRNA
##sequence-region	Contig82+283053931_2	1	23042
Contig82+283053931_2	Geneious	gene	21247	21329	.	+	.	Name=trnL gene
Contig82+283053931_2	Geneious	tRNA	21247	21329	.	+	.	Name=trnL tRNA
##sequence-region	Contig82+283053931_3	1	5964
Contig82+283053931_3	Geneious	exon	4174	4195	.	-	.	Name=nad5 exon 4
Contig82+283053931_3	Geneious	gene	1843	1914	.	+	.	Name=trnE gene
Contig82+283053931_3	Geneious	tRNA	1843	1914	.	+	.	Name=trnE tRNA
##sequence-region	Contig83+87360572_2	1	3604
##sequence-region	Contig84+243469811	1	2889
##sequence-region	Contig84+243469811_2	1	32382
Contig84+243469811_2	Geneious	exon	11360	11394	.	-	.	Name=rps1 exon 1
Contig84+243469811_2	Geneious	CDS	657	1100	.	-	0	Name=rps7 CDS
Contig84+243469811_2	Geneious	CDS	1388	1768	.	-	0	Name=rps12 CDS
Contig84+243469811_2	Geneious	tRNA	30328	30400	.	+	.	Name=trnK tRNA
Contig84+243469811_2	Geneious	tRNA	3530	3602	.	-	.	Name=trnK tRNA
Contig84+243469811_2	Geneious	gene	657	1100	.	-	.	Name=rps7 gene
Contig84+243469811_2	Geneious	gene	1388	1768	.	-	.	Name=rps12 gene
Contig84+243469811_2	Geneious	gene	30328	30400	.	+	.	Name=trnK gene
Contig84+243469811_2	Geneious	gene	3530	3602	.	-	.	Name=trnK gene
##sequence-region	Contig85+49892591	1	540
##sequence-region	Contig85+49892591_2	1	3161
##sequence-region	Contig85+49892591_3	1	12811
Contig85+49892591_3	Geneious	exon	6173	6194	.	-	.	Name=nad5 exon 4
##sequence-region	Contig86+235293	1	296
##sequence-region	Contig87+1187	1	264
##sequence-region	Contig88+25869327	1	12419
##sequence-region	Contig88+25869327_2	1	10435
Contig88+25869327_2	Geneious	exon	8952	8973	.	-	.	Name=nad5 exon 4
Contig88+25869327_2	Geneious	gene	2589	2660	.	+	.	Name=trnG gene
Contig88+25869327_2	Geneious	gene	8806	8876	.	-	.	Name=trnfM gene
Contig88+25869327_2	Geneious	tRNA	2589	2660	.	+	.	Name=trnG tRNA
Contig88+25869327_2	Geneious	tRNA	8806	8876	.	-	.	Name=trnfM tRNA
##sequence-region	Contig88+25869327_3	1	2909
##sequence-region	Contig89+2187	1	1270
##sequence-region	Contig90+229169002	1	34679
Contig90+229169002	Geneious	exon	22288	22312	.	+	.	Name=rps1 exon 1
Contig90+229169002	Geneious	gene	19598	19675	.	+	.	Name=trnR gene
Contig90+229169002	Geneious	tRNA	19598	19675	.	+	.	Name=trnR tRNA
##sequence-region	Contig90+229169002_2	1	3090
##sequence-region	Contig91+1159	1	34903
Contig91+1159	Geneious	gene	24899	24967	.	-	.	Name=trnA gene
Contig91+1159	Geneious	tRNA	24899	24967	.	-	.	Name=trnA
##sequence-region	Contig92+116514	1	13255
Contig92+116514	Geneious	exon	7046	7070	.	-	.	Name=rps1 exon 1
##sequence-region	Contig93+1152	1	5849
Contig93+1152	Geneious	exon	4987	5005	.	+	.	Name=nad5 exon 4
##sequence-region	Contig94+161849402	1	533
##sequence-region	Contig94+161849402_2	1	1442
##sequence-region	Contig95+52275091	1	540
##sequence-region	Contig95+52275091_2	1	1960
##sequence-region	Contig96+528839131	1	5826
Contig96+528839131	Geneious	exon	3171	3195	.	-	.	Name=rps1 exon 1
##sequence-region	Contig97+352930831	1	3537
##sequence-region	Contig98+421384862	1	579
##sequence-region	Contig98+421384862_2	1	5256
##sequence-region	Contig98+421384862_3	1	6362
##sequence-region	Contig99+290620591	1	28043
Contig99+290620591	Geneious	exon	6500	6521	.	-	.	Name=nad5 exon 4
Contig99+290620591	Geneious	gene	14945	15020	.	+	.	Name=trnM gene
Contig99+290620591	Geneious	tRNA	14945	15020	.	+	.	Name=trnM tRNA
##sequence-region	Contig99+290620591_2	1	17398
##sequence-region	Contig01+360932902	1	13147
Contig01+360932902	Geneious	CDS	1076	1699	.	+	0	Name=cox1 CDS;ID=qZZmw4X/jVL4W/bVKEjtF98josU.1691037364089.109
Contig01+360932902	Geneious	CDS	2804	3808	.	+	0	Name=cox1 CDS;ID=qZZmw4X/jVL4W/bVKEjtF98josU.1691037364089.109
Contig01+360932902	Geneious	exon	2804	3808	.	+	.	Name=cox1 exon 2
Contig01+360932902	Geneious	exon	1076	1699	.	+	.	Name=cox1 exon 1
Contig01+360932902	Geneious	tRNA	10202	10275	.	+	.	Name=trnM tRNA
Contig01+360932902	Geneious	tRNA	12252	12317	.	+	.	Name=trnD tRNA
Contig01+360932902	Geneious	gene	1076	1699	.	+	.	Name=cox1 gene;ID=qZZmw4X/jVL4W/bVKEjtF98josU.1691037364089.110
Contig01+360932902	Geneious	gene	2804	3808	.	+	.	Name=cox1 gene;ID=qZZmw4X/jVL4W/bVKEjtF98josU.1691037364089.110
Contig01+360932902	Geneious	gene	10202	10275	.	+	.	Name=trnM gene
Contig01+360932902	Geneious	gene	12252	12317	.	+	.	Name=trnD gene
##sequence-region	Contig02+113147	1	282
##sequence-region	Contig03+3246	1	256
##sequence-region	Contig04+2248	1	262
##sequence-region	Contig05+3234	1	300
##sequence-region	Contig06+3225	1	420
##sequence-region	Contig07+1248	1	419
##sequence-region	Contig08+2257	1	323
##sequence-region	Contig09+2429	1	275
##sequence-region	Contig10+1247	1	242
##sequence-region	Contig100+2300	1	8070
##sequence-region	Contig102+37130632	1	560
##sequence-region	Contig102+37130632_2	1	12142
Contig102+37130632_2	Geneious	exon	5933	5957	.	-	.	Name=rps1 exon 1
##sequence-region	Contig103+2172	1	284
##sequence-region	Contig104+1217	1	1801
##sequence-region	Contig105+221410	1	10628
##sequence-region	Contig106+110628	1	290
##sequence-region	Contig107+2290	1	1143
##sequence-region	Contig108+125747892	1	22943
##sequence-region	Contig108+125747892_2	1	6596
Contig108+125747892_2	Geneious	gene	1283	1427	.	+	.	Name=rrn5 gene
Contig108+125747892_2	Geneious	rRNA	1283	1427	.	+	.	Name=rrn5 rRNA
##sequence-region	Contig108+125747892_3	1	2831
##sequence-region	Contig109+3165	1	2210
##sequence-region	Contig11+312213252	1	1330
##sequence-region	Contig11+312213252_2	1	424
##sequence-region	Contig110+2191	1	3521
##sequence-region	Contig111+121410	1	15379
Contig111+121410	Geneious	CDS	12672	13281	.	-	0	Name=atp4 CDS
Contig111+121410	Geneious	gene	12672	13281	.	-	.	Name=atp4 gene
Contig111+121410	Geneious	exon	10669	10693	.	+	.	Name=rps1 exon 1
Contig111+121410	Geneious	exon	8901	8925	.	-	.	Name=rps1 exon 1
Contig111+121410	Geneious	exon	342	363	.	+	.	Name=nad5 exon 4
##sequence-region	Contig112+2219	1	3355
##sequence-region	Contig113+110799	1	29287
Contig113+110799	Geneious	exon	12916	12937	.	-	.	Name=nad5 exon 4
##sequence-region	Contig114+129287	1	475
##sequence-region	Contig115+403251181	1	4800
##sequence-region	Contig116+21271	1	8281
##sequence-region	Contig117+14800	1	690
##sequence-region	Contig118+24800	1	616
##sequence-region	Contig119+1690	1	279
##sequence-region	Contig12+1324	1	246
##sequence-region	Contig120+1279	1	246
##sequence-region	Contig121+3279	1	298
##sequence-region	Contig122+2298	1	258
##sequence-region	Contig123+1258	1	308
##sequence-region	Contig124+1298	1	281
##sequence-region	Contig125+2258	1	253
##sequence-region	Contig126+2198	1	298
##sequence-region	Contig127+1281	1	331
##sequence-region	Contig128+1171	1	272
##sequence-region	Contig129+2184	1	264
##sequence-region	Contig13+1246	1	1828
##sequence-region	Contig130+1265	1	326
##sequence-region	Contig131+385022712	1	977
##sequence-region	Contig132+2308	1	1351
##sequence-region	Contig133+3308	1	1345
##sequence-region	Contig134+3273	1	279
##sequence-region	Contig135+1327	1	573
##sequence-region	Contig136+2299	1	789
##sequence-region	Contig137+1308	1	1425
##sequence-region	Contig138+1175	1	1405
##sequence-region	Contig139+2978	1	505
##sequence-region	Contig14+1257	1	1851
##sequence-region	Contig140+1574	1	272
##sequence-region	Contig141+1331	1	987
##sequence-region	Contig142+1182	1	1412
##sequence-region	Contig143+2181	1	1426
##sequence-region	Contig144+2260	1	1298
##sequence-region	Contig145+2273	1	416
##sequence-region	Contig146+18281	1	3326
##sequence-region	Contig147+2272	1	313
##sequence-region	Contig148+1272	1	408
##sequence-region	Contig149+1232	1	371
##sequence-region	Contig15+11829	1	517
##sequence-region	Contig150+3232	1	371
##sequence-region	Contig151+368014402	1	234
##sequence-region	Contig151+368014402_2	1	269
##sequence-region	Contig152+2327	1	760
##sequence-region	Contig153+1410	1	387
##sequence-region	Contig154+487145091	1	6120
Contig154+487145091	Geneious	gene	4835	4905	.	+	.	Name=trnG gene
Contig154+487145091	Geneious	tRNA	4835	4905	.	+	.	Name=trnG tRNA
##sequence-region	Contig155+2417	1	304
##sequence-region	Contig156+3417	1	316
##sequence-region	Contig157+1990	1	1385
##sequence-region	Contig158+229147121	1	980
##sequence-region	Contig159+2410	1	729
##sequence-region	Contig16+1251	1	3512
Contig16+1251	Geneious	exon	1099	1120	.	+	.	Name=nad5 exon 4
Contig16+1251	Geneious	gene	2730	2813	.	-	.	Name=trnS gene
Contig16+1251	Geneious	tRNA	2730	2813	.	-	.	Name=trnS tRNA
##sequence-region	Contig160+2304	1	260
##sequence-region	Contig161+2316	1	278
##sequence-region	Contig162+2990	1	1318
##sequence-region	Contig163+1732	1	356
##sequence-region	Contig164+053627492	1	1898
##sequence-region	Contig164+053627492_2	1	393
##sequence-region	Contig165+2280	1	655
##sequence-region	Contig166+53627492	1	1263
##sequence-region	Contig167+1316	1	324
##sequence-region	Contig168+0053627492	1	1362
##sequence-region	Contig169+00053627492	1	1176
##sequence-region	Contig17+309749042	1	2735
Contig17+309749042	Geneious	exon	69	282	.	+	.	Name=nad5 exon 3
##sequence-region	Contig17+309749042_2	1	1550
Contig17+309749042_2	Geneious	exon	1136	1157	.	+	.	Name=nad5 exon 4
##sequence-region	Contig170+1300	1	14310
##sequence-region	Contig171+2153	1	881
##sequence-region	Contig172+187729941	1	2607
##sequence-region	Contig172+187729941_2	1	1284
##sequence-region	Contig173+1357	1	489
##sequence-region	Contig174+315905631	1	684
##sequence-region	Contig174+315905631_2	1	872
##sequence-region	Contig175+1389	1	1387
##sequence-region	Contig176+2869	1	463
##sequence-region	Contig177+28485982	1	1027
##sequence-region	Contig177+28485982_2	1	403
##sequence-region	Contig178+1978	1	659
##sequence-region	Contig179+2357	1	553
##sequence-region	Contig18+14300	1	253
##sequence-region	Contig180+1869	1	608
##sequence-region	Contig181+2245	1	1670
##sequence-region	Contig182+301167992	1	246
##sequence-region	Contig183+486609521	1	538
##sequence-region	Contig184+1155	1	269
##sequence-region	Contig185+2212	1	1765
##sequence-region	Contig186+1212	1	1758
##sequence-region	Contig187+125747892	1	8833
Contig187+125747892	Geneious	gene	5870	5942	.	+	.	Name=trnM gene
Contig187+125747892	Geneious	tRNA	5870	5942	.	+	.	Name=trnM tRNA
##sequence-region	Contig187+125747892_2	1	1500
##sequence-region	Contig188+7722262	1	744
##sequence-region	Contig189+2732	1	1475
##sequence-region	Contig19+4424741	1	363
##sequence-region	Contig19+4424741_2	1	3957
##sequence-region	Contig190+29565252	1	2002
##sequence-region	Contig191+1269	1	318
##sequence-region	Contig192+2745	1	318
##sequence-region	Contig193+2278	1	4961
##sequence-region	Contig194+1278	1	5122
##sequence-region	Contig195+1745	1	330
##sequence-region	Contig196+2203	1	1001
##sequence-region	Contig197+3655	1	2438
##sequence-region	Contig198+1333	1	283
##sequence-region	Contig199+1203	1	1578
##sequence-region	Contig20+2247	1	4388
Contig20+2247	Geneious	CDS	2396	2603	.	+	0	Name=atp9 CDS
Contig20+2247	Geneious	gene	2396	2603	.	+	.	Name=atp9 gene
##sequence-region	Contig200+2333	1	368
##sequence-region	Contig201+32440	1	515
##sequence-region	Contig202+126844171	1	243
##sequence-region	Contig202+126844171_2	1	443
##sequence-region	Contig203+2250	1	267
##sequence-region	Contig204+2318	1	780
##sequence-region	Contig205+2210	1	271
##sequence-region	Contig206+2235	1	280
##sequence-region	Contig207+1286	1	569
##sequence-region	Contig208+1235	1	298
##sequence-region	Contig209+1210	1	282
##sequence-region	Contig21+314927171	1	2925
##sequence-region	Contig210+235488202	1	14836
##sequence-region	Contig211+74245812	1	6939
##sequence-region	Contig211+74245812_2	1	12303
Contig211+74245812_2	Geneious	exon	1797	1821	.	+	.	Name=rps1 exon 1
Contig211+74245812_2	Geneious	tRNA	7544	7615	.	+	.	Name=trnfM tRNA
Contig211+74245812_2	Geneious	CDS	6735	7382	.	+	0	Name=ccmB CDS
Contig211+74245812_2	Geneious	CDS	5432	5992	.	+	0	Name=rpl5 CDS
Contig211+74245812_2	Geneious	gene	6735	7382	.	+	.	Name=ccmB gene
Contig211+74245812_2	Geneious	gene	5432	5992	.	+	.	Name=rpl5 gene
Contig211+74245812_2	Geneious	gene	7544	7615	.	+	.	Name=trnfM gene
##sequence-region	Contig211+74245812_3	1	11219
Contig211+74245812_3	Geneious	gene	3234	3309	.	-	.	Name=trnG gene
Contig211+74245812_3	Geneious	tRNA	3234	3309	.	-	.	Name=trnG tRNA
##sequence-region	Contig212+1250	1	314
##sequence-region	Contig213+172174842	1	21108
Contig213+172174842	Geneious	exon	414	435	.	-	.	Name=nad5 exon 4
##sequence-region	Contig213+172174842_2	1	8956
Contig213+172174842_2	Geneious	gene	5515	5602	.	+	.	Name=trnL gene
Contig213+172174842_2	Geneious	gene	5432	5513	.	+	.	Name=trnL gene
Contig213+172174842_2	Geneious	gene	5651	5723	.	+	.	Name=trnH gene
Contig213+172174842_2	Geneious	tRNA	5515	5602	.	+	.	Name=trnL tRNA
Contig213+172174842_2	Geneious	tRNA	5432	5513	.	+	.	Name=trnL tRNA
Contig213+172174842_2	Geneious	tRNA	5651	5723	.	+	.	Name=trnH tRNA
##sequence-region	Contig214+1573	1	287
##sequence-region	Contig215+1296	1	13769
Contig215+1296	Geneious	gene	5702	5774	.	-	.	Name=trnE gene
Contig215+1296	Geneious	tRNA	5702	5774	.	-	.	Name=trnE tRNA
Contig215+1296	Geneious	exon	1342	1430	.	+	.	Name=nad4 exon 4
Contig215+1296	Geneious	exon	6127	6151	.	-	.	Name=rps1 exon 1
Contig215+1296	Geneious	exon	701	722	.	+	.	Name=nad5 exon 4
##sequence-region	Contig216+191895712	1	1387
##sequence-region	Contig217+392490	1	967
##sequence-region	Contig217+392490_2	1	2871
##sequence-region	Contig218+2475	1	8538
##sequence-region	Contig219+2213	1	897
##sequence-region	Contig22+0309749042	1	2950
Contig22+0309749042	Geneious	exon	284	497	.	+	.	Name=nad5 exon 3
##sequence-region	Contig220+23355	1	6246
##sequence-region	Contig221+113579	1	21820
Contig221+113579	Geneious	exon	9574	9595	.	-	.	Name=nad5 exon 4
##sequence-region	Contig222+371403371	1	260
##sequence-region	Contig223+13355	1	6533
##sequence-region	Contig23+60964082	1	845
##sequence-region	Contig23+60964082_2	1	4860
Contig23+60964082_2	Geneious	exon	3421	3442	.	-	.	Name=nad5 exon 4
##sequence-region	Contig24+15720	1	285
##sequence-region	Contig25+1234	1	5933
Contig25+1234	Geneious	gene	2564	2635	.	-	.	Name=trnR gene
Contig25+1234	Geneious	tRNA	2564	2635	.	-	.	Name=trnR tRNA
##sequence-region	Contig26+2229	1	7379
Contig26+2229	Geneious	exon	2548	2572	.	-	.	Name=rps1 exon 1
Contig26+2229	Geneious	gene	359	432	.	-	.	Name=trnM gene
Contig26+2229	Geneious	gene	1142	1213	.	+	.	Name=trnG gene
Contig26+2229	Geneious	tRNA	359	432	.	-	.	Name=trnM tRNA
Contig26+2229	Geneious	tRNA	1142	1213	.	+	.	Name=trnG tRNA
##sequence-region	Contig27+17380	1	715
##sequence-region	Contig28+3240	1	262
##sequence-region	Contig29+3239	1	264
##sequence-region	Contig30+1227	1	12405
##sequence-region	Contig31+24336	1	7939
Contig31+24336	Geneious	gene	2342	2415	.	+	.	Name=trnK gene
Contig31+24336	Geneious	gene	234	305	.	+	.	Name=trnQ gene
Contig31+24336	Geneious	tRNA	2342	2415	.	+	.	Name=trnK tRNA
Contig31+24336	Geneious	tRNA	234	305	.	+	.	Name=trnQ tRNA
Contig31+24336	Geneious	exon	5737	6213	.	+	.	Name=nad7 exon 3
Contig31+24336	Geneious	exon	2441	2580	.	+	.	Name=nad7 exon 1
Contig31+24336	Geneious	exon	4057	4125	.	+	.	Name=nad7 exon 2
##sequence-region	Contig32+325691821	1	5164
##sequence-region	Contig33+18015	1	793
##sequence-region	Contig34+543383201_2	1	610
##sequence-region	Contig35+448800952	1	4882
Contig35+448800952	Geneious	gene	2913	2986	.	+	.	Name=trnP gene
Contig35+448800952	Geneious	tRNA	2913	2986	.	+	.	Name=trnP tRNA
##sequence-region	Contig36+258607912	1	8908
Contig36+258607912	Geneious	exon	1229	1779	.	-	.	Name=nad2 exon 4
##sequence-region	Contig36+258607912_2	1	1546
##sequence-region	Contig37+2263	1	11986
##sequence-region	Contig38+1592	1	1447
##sequence-region	Contig39+256431801	1	5697
Contig39+256431801	Geneious	exon	3013	4010	.	+	.	Name=cox1 exon 2
Contig39+256431801	Geneious	gene	2198	2291	.	-	.	Name=trnL gene
Contig39+256431801	Geneious	gene	4407	4478	.	+	.	Name=trnR gene
Contig39+256431801	Geneious	tRNA	2198	2291	.	-	.	Name=trnL tRNA
Contig39+256431801	Geneious	tRNA	4407	4478	.	+	.	Name=trnR tRNA
##sequence-region	Contig39+256431801_2	1	1347
##sequence-region	Contig40+229142342	1	6841
Contig40+229142342	Geneious	exon	2103	2127	.	-	.	Name=rps1 exon 1
##sequence-region	Contig41+211838942	1	14435
##sequence-region	Contig42+4151	1	2327
##sequence-region	Contig43+3215	1	253
##sequence-region	Contig44+1226	1	2843
##sequence-region	Contig45+2202	1	481
##sequence-region	Contig46+25720	1	10799
Contig46+25720	Geneious	gene	10311	10381	.	-	.	Name=trnE gene
Contig46+25720	Geneious	gene	9994	10064	.	-	.	Name=trnfM gene
Contig46+25720	Geneious	tRNA	10311	10381	.	-	.	Name=trnE tRNA
Contig46+25720	Geneious	tRNA	9994	10064	.	-	.	Name=trnfM tRNA
##sequence-region	Contig47+504263062	1	3239
Contig47+504263062	Geneious	exon	627	860	.	+	.	Name=nad7 exon 4
##sequence-region	Contig47+504263062_2	1	2146
Contig47+504263062_2	Geneious	exon	588	849	.	+	.	Name=nad7 exon 5
##sequence-region	Contig48+23520	1	12638
##sequence-region	Contig49+542169092	1	1441
Contig49+542169092	Geneious	gene	1109	1190	.	-	.	Name=trnW gene
Contig49+542169092	Geneious	tRNA	1109	1190	.	-	.	Name=trnW tRNA
##sequence-region	Contig49+542169092_2	1	1685
Contig49+542169092_2	Geneious	exon	745	766	.	+	.	Name=nad5 exon 4
##sequence-region	Contig50+1185	1	1062
##sequence-region	Contig51+13141	1	273
##sequence-region	Contig52+212638	1	896
##sequence-region	Contig53+1211	1	5047
##sequence-region	Contig54+2262	1	12725
##sequence-region	Contig55+352930831	1	3753
##sequence-region	Contig56+212725	1	653
##sequence-region	Contig57+1482	1	4035
Contig57+1482	Geneious	gene	2251	2322	.	+	.	Name=trnE gene
Contig57+1482	Geneious	tRNA	2251	2322	.	+	.	Name=trnE tRNA
##sequence-region	Contig58+112725	1	726
##sequence-region	Contig59+24036	1	646
##sequence-region	Contig60+2173	1	2368
##sequence-region	Contig61+80079552	1	9409
Contig61+80079552	Geneious	gene	6589	6671	.	-	.	Name=trnP gene
Contig61+80079552	Geneious	tRNA	6589	6671	.	-	.	Name=trnP tRNA
##sequence-region	Contig61+80079552_2	1	2605
Contig61+80079552_2	Geneious	exon	1983	2007	.	-	.	Name=rps1 exon 1
##sequence-region	Contig61+80079552_3	1	1526
##sequence-region	Contig61+80079552_4	1	1675
Contig61+80079552_4	Geneious	gene	794	867	.	-	.	Name=trnP gene
Contig61+80079552_4	Geneious	gene	1534	1606	.	-	.	Name=trnW gene
Contig61+80079552_4	Geneious	tRNA	794	867	.	-	.	Name=trnP tRNA
Contig61+80079552_4	Geneious	tRNA	1534	1606	.	-	.	Name=trnW tRNA
##sequence-region	Contig61+80079552_5	1	3016
##sequence-region	Contig62+1176	1	18888
Contig62+1176	Geneious	gene	4226	4298	.	+	.	Name=trnM gene
Contig62+1176	Geneious	tRNA	4226	4298	.	+	.	Name=trnM tRNA
##sequence-region	Contig63+11063	1	5008
Contig63+11063	Geneious	gene	2900	2965	.	-	.	Name=trnfM gene
Contig63+11063	Geneious	tRNA	2900	2965	.	-	.	Name=trnfM tRNA
##sequence-region	Contig64+313199302	1	5145
Contig64+313199302	Geneious	exon	3468	3556	.	+	.	Name=nad4 exon 4
Contig64+313199302	Geneious	gene	2016	2083	.	+	.	Name=trnP gene
Contig64+313199302	Geneious	tRNA	2016	2083	.	+	.	Name=trnP tRNA
##sequence-region	Contig65+121249732	1	1104
##sequence-region	Contig66+27060	1	9771
##sequence-region	Contig67+121249732	1	10722
Contig67+121249732	Geneious	exon	6148	6172	.	-	.	Name=rps1 exon 1
Contig67+121249732	Geneious	gene	3169	3244	.	-	.	Name=trnE gene
Contig67+121249732	Geneious	tRNA	3169	3244	.	-	.	Name=trnE tRNA
##sequence-region	Contig67+121249732_2	1	255
##sequence-region	Contig68+13753	1	4506
Contig68+13753	Geneious	exon	458	479	.	-	.	Name=nad5 exon 4
##sequence-region	Contig69+520032002	1	3590
Contig69+520032002	Geneious	gene	3092	3165	.	+	.	Name=trnF gene
Contig69+520032002	Geneious	tRNA	3092	3165	.	+	.	Name=trnF tRNA
##sequence-region	Contig69+520032002_2	1	14785
##sequence-region	Contig70+1256	1	3613
##sequence-region	Contig71+118390	1	434
##sequence-region	Contig72+376574241	1	2385
##sequence-region	Contig72+376574241_2	1	5659
Contig72+376574241_2	Geneious	gene	3222	3295	.	-	.	Name=trnP gene
Contig72+376574241_2	Geneious	gene	2186	2256	.	-	.	Name=trnR gene
Contig72+376574241_2	Geneious	tRNA	3222	3295	.	-	.	Name=trnP tRNA
Contig72+376574241_2	Geneious	tRNA	2186	2256	.	-	.	Name=trnR tRNA
##sequence-region	Contig73+176932432	1	6278
Contig73+176932432	Geneious	exon	1536	1560	.	-	.	Name=rps1 exon 1
Contig73+176932432	Geneious	gene	1231	1299	.	-	.	Name=trnE gene
Contig73+176932432	Geneious	tRNA	1231	1299	.	-	.	Name=trnE tRNA
##sequence-region	Contig74+214866862	1	1476
##sequence-region	Contig74+214866862_2	1	3525
##sequence-region	Contig75+405221121	1	393
##sequence-region	Contig75+405221121_2	1	675
##sequence-region	Contig76+387680612	1	10178
Contig76+387680612	Geneious	exon	9900	9990	.	+	.	Name=nad4 exon 4
##sequence-region	Contig76+387680612_2	1	11217
##sequence-region	Contig77+181673491	1	1351
##sequence-region	Contig77+181673491_2	1	14920
Contig77+181673491_2	Geneious	exon	7304	7328	.	-	.	Name=rps1 exon 1
Contig77+181673491_2	Geneious	gene	8644	8717	.	+	.	Name=trnR gene
Contig77+181673491_2	Geneious	gene	7335	7408	.	+	.	Name=trnF gene
Contig77+181673491_2	Geneious	tRNA	8644	8717	.	+	.	Name=trnR tRNA
Contig77+181673491_2	Geneious	tRNA	7335	7408	.	+	.	Name=trnF tRNA
##sequence-region	Contig78+116286	1	251
##sequence-region	Contig79+112638	1	13579
##sequence-region	Contig80+2241	1	4531
Contig80+2241	Geneious	exon	483	504	.	-	.	Name=nad5 exon 4
##sequence-region	Contig81+2192	1	4563
Contig81+2192	Geneious	exon	515	536	.	-	.	Name=nad5 exon 4
##sequence-region	Contig82+235707861	1	777
##sequence-region	Contig82+235707861_2	1	3826
Contig82+235707861_2	Geneious	exon	2062	2484	.	-	.	Name=nad4 exon 3
##sequence-region	Contig83+25008	1	10210
Contig83+25008	Geneious	CDS	5099	5323	.	+	0	Name=atp9 CDS
Contig83+25008	Geneious	gene	5099	5323	.	+	.	Name=atp9 gene
Contig83+25008	Geneious	exon	6453	6549	.	+	.	Name=nad4 exon 4
Contig83+25008	Geneious	exon	7468	7489	.	+	.	Name=nad5 exon 4
##sequence-region	Contig84+182480411	1	11477
##sequence-region	Contig84+182480411_2	1	3385
##sequence-region	Contig85+214877	1	381
##sequence-region	Contig86+188104851	1	2072
##sequence-region	Contig87+22072	1	653
##sequence-region	Contig88+114877	1	2649
##sequence-region	Contig89+251630752	1	339
##sequence-region	Contig90+230753252	1	1262
##sequence-region	Contig91+12649	1	1071
##sequence-region	Contig92+21262	1	300
##sequence-region	Contig93+11071	1	290
##sequence-region	Contig94+21071	1	297
##sequence-region	Contig95+17060	1	19767
Contig95+17060	Geneious	exon	14997	15017	.	-	.	Name=rps1 exon 1
##sequence-region	Contig96+450221471	1	2718
##sequence-region	Contig96+450221471_2	1	32359
Contig96+450221471_2	Geneious	exon	11337	11371	.	-	.	Name=rps1 exon 1
Contig96+450221471_2	Geneious	CDS	657	1100	.	-	0	Name=rps7 CDS
Contig96+450221471_2	Geneious	CDS	1388	1768	.	-	0	Name=rps12 CDS
Contig96+450221471_2	Geneious	tRNA	30305	30377	.	+	.	Name=trnK tRNA
Contig96+450221471_2	Geneious	tRNA	3530	3602	.	-	.	Name=trnK tRNA
Contig96+450221471_2	Geneious	gene	657	1100	.	-	.	Name=rps7 gene
Contig96+450221471_2	Geneious	gene	1388	1768	.	-	.	Name=rps12 gene
Contig96+450221471_2	Geneious	gene	30305	30377	.	+	.	Name=trnK gene
Contig96+450221471_2	Geneious	gene	3530	3602	.	-	.	Name=trnK gene
##sequence-region	Contig99+1162	1	16964
Contig99+1162	Geneious	exon	977	1001	.	-	.	Name=rps1 exon 1
Contig99+1162	Geneious	gene	16069	16140	.	-	.	Name=trnG gene
Contig99+1162	Geneious	tRNA	16069	16140	.	-	.	Name=trnG tRNA
##sequence-region	Contig01+315368241	1	2181
Contig01+315368241	Geneious	exon	681	816	.	+	.	Name=nad1 exon 2
##sequence-region	Contig02+39867211	1	310
##sequence-region	Contig02+39867211_2	1	1472
##sequence-region	Contig03+11797	1	316
##sequence-region	Contig04+1316	1	348
##sequence-region	Contig05+1349	1	305
##sequence-region	Contig06+1151	1	620
##sequence-region	Contig07+2349	1	428
##sequence-region	Contig08+1154	1	1068
##sequence-region	Contig09+32344210	1	1199
##sequence-region	Contig10+1153	1	4988
##sequence-region	Contig100+116688	1	317
##sequence-region	Contig101+1721371_2	1	15509
Contig101+1721371_2	Geneious	exon	3421	3442	.	-	.	Name=nad5 exon 4
Contig101+1721371_2	Geneious	gene	15021	15091	.	-	.	Name=trnE gene
Contig101+1721371_2	Geneious	gene	14704	14774	.	-	.	Name=trnfM gene
Contig101+1721371_2	Geneious	tRNA	15021	15091	.	-	.	Name=trnE tRNA
Contig101+1721371_2	Geneious	tRNA	14704	14774	.	-	.	Name=trnfM tRNA
##sequence-region	Contig102+23320	1	21848
Contig102+23320	Geneious	gene	13844	13914	.	+	.	Name=trnfM gene
Contig102+23320	Geneious	tRNA	13844	13914	.	+	.	Name=trnfM tRNA
##sequence-region	Contig104+223304182	1	4387
##sequence-region	Contig104+223304182_2	1	13942
##sequence-region	Contig105+19823	1	12632
##sequence-region	Contig106+2204	1	15627
Contig106+2204	Geneious	exon	8298	8322	.	+	.	Name=rps1 exon 1
Contig106+2204	Geneious	gene	6909	6982	.	-	.	Name=trnR gene
Contig106+2204	Geneious	gene	8218	8291	.	-	.	Name=trnF gene
Contig106+2204	Geneious	tRNA	6909	6982	.	-	.	Name=trnR tRNA
Contig106+2204	Geneious	tRNA	8218	8291	.	-	.	Name=trnF tRNA
##sequence-region	Contig107+112632	1	302
##sequence-region	Contig108+1247	1	250
##sequence-region	Contig109+2248	1	259
##sequence-region	Contig11+1306	1	5191
##sequence-region	Contig110+1196	1	302
##sequence-region	Contig111+447178412	1	10361
##sequence-region	Contig111+447178412_2	1	11879
Contig111+447178412_2	Geneious	exon	10030	10424	.	-	.	Name=nad5 exon 4
Contig111+447178412_2	Geneious	exon	9352	9483	.	-	.	Name=nad5 exon 5
##sequence-region	Contig112+372773521	1	22398
Contig112+372773521	Geneious	exon	18854	18875	.	+	.	Name=nad5 exon 4
##sequence-region	Contig112+372773521_2	1	10425
Contig112+372773521_2	Geneious	exon	5438	5462	.	-	.	Name=rps1 exon 1
Contig112+372773521_2	Geneious	gene	3249	3322	.	-	.	Name=trnM gene
Contig112+372773521_2	Geneious	gene	4032	4103	.	+	.	Name=trnG gene
Contig112+372773521_2	Geneious	tRNA	3249	3322	.	-	.	Name=trnM tRNA
Contig112+372773521_2	Geneious	tRNA	4032	4103	.	+	.	Name=trnG tRNA
##sequence-region	Contig113+426503841	1	1442
##sequence-region	Contig114+1305	1	601
##sequence-region	Contig115+514265171	1	4220
##sequence-region	Contig115+514265171_2	1	5651
##sequence-region	Contig115+514265171_3	1	6714
##sequence-region	Contig116+116615	1	331
##sequence-region	Contig117+3302	1	1292
##sequence-region	Contig118+505421622	1	16613
Contig118+505421622	Geneious	gene	14818	14900	.	+	.	Name=trnL gene
Contig118+505421622	Geneious	tRNA	14818	14900	.	+	.	Name=trnL tRNA
##sequence-region	Contig118+505421622_2	1	5973
Contig118+505421622_2	Geneious	exon	4174	4195	.	-	.	Name=nad5 exon 4
Contig118+505421622_2	Geneious	gene	1843	1914	.	+	.	Name=trnE gene
Contig118+505421622_2	Geneious	tRNA	1843	1914	.	+	.	Name=trnE tRNA
##sequence-region	Contig12+523576951_2	1	622
##sequence-region	Contig120+221848	1	3479
Contig120+221848	Geneious	CDS	2958	3221	.	-	0	Name=rps19 CDS
Contig120+221848	Geneious	gene	2958	3221	.	-	.	Name=rps19 gene
Contig120+221848	Geneious	exon	579	865	.	-	.	Name=rps3 exon 2
Contig120+221848	Geneious	exon	2878	2951	.	-	.	Name=rps3 exon 1
##sequence-region	Contig121+232838	1	651
##sequence-region	Contig122+1175	1	4482
Contig122+1175	Geneious	exon	3882	3906	.	+	.	Name=rps1 exon 1
Contig122+1175	Geneious	gene	2149	2219	.	+	.	Name=trnfM gene
Contig122+1175	Geneious	tRNA	2149	2219	.	+	.	Name=trnfM tRNA
##sequence-region	Contig123+14482	1	340
##sequence-region	Contig124+133183412	1	811
##sequence-region	Contig124+133183412_2	1	1691
##sequence-region	Contig125+167953691	1	309
##sequence-region	Contig125+167953691_2	1	35539
Contig125+167953691_2	Geneious	gene	22766	22851	.	-	.	Name=trnS gene
Contig125+167953691_2	Geneious	tRNA	22766	22851	.	-	.	Name=trnS tRNA
##sequence-region	Contig126+1340	1	327
##sequence-region	Contig127+524440632	1	39062
Contig127+524440632	Geneious	gene	7403	7474	.	-	.	Name=trnE gene
Contig127+524440632	Geneious	gene	5368	5439	.	-	.	Name=trnN gene
Contig127+524440632	Geneious	gene	2327	2398	.	+	.	Name=trnE gene
Contig127+524440632	Geneious	gene	28725	28793	.	-	.	Name=trnC gene
Contig127+524440632	Geneious	tRNA	7403	7474	.	-	.	Name=trnE tRNA
Contig127+524440632	Geneious	tRNA	5368	5439	.	-	.	Name=trnN tRNA
Contig127+524440632	Geneious	tRNA	2327	2398	.	+	.	Name=trnE tRNA
Contig127+524440632	Geneious	tRNA	28725	28793	.	-	.	Name=trnC tRNA
##sequence-region	Contig128+498243002	1	7353
Contig128+498243002	Geneious	gene	358	428	.	-	.	Name=trnfM gene
Contig128+498243002	Geneious	tRNA	358	428	.	-	.	Name=trnfM tRNA
##sequence-region	Contig128+498243002_2	1	15302
##sequence-region	Contig129+1331	1	2061
##sequence-region	Contig130+1159	1	27997
Contig130+1159	Geneious	gene	24899	24967	.	-	.	Name=trnA gene
Contig130+1159	Geneious	tRNA	24899	24967	.	-	.	Name=trnA
##sequence-region	Contig131+522505461	1	9654
##sequence-region	Contig131+522505461_2	1	10941
Contig131+522505461_2	Geneious	exon	8130	8702	.	-	.	Name=nad2 exon 4
Contig131+522505461_2	Geneious	exon	5865	6055	.	-	.	Name=nad2 exon 5
Contig131+522505461_2	Geneious	exon	10281	10447	.	-	.	Name=nad2 exon 3
##sequence-region	Contig131+522505461_3	1	3277
Contig131+522505461_3	Geneious	exon	872	1257	.	-	.	Name=nad2 exon 2
##sequence-region	Contig132+3201	1	26826
Contig132+3201	Geneious	exon	12084	12108	.	-	.	Name=rps1 exon 1
Contig132+3201	Geneious	gene	14721	14798	.	-	.	Name=trnR gene
Contig132+3201	Geneious	tRNA	14721	14798	.	-	.	Name=trnR tRNA
##sequence-region	Contig133+253557732	1	5840
##sequence-region	Contig134+2304	1	23875
Contig134+2304	Geneious	exon	6687	6711	.	+	.	Name=nad5 exon 4
Contig134+2304	Geneious	exon	4333	4354	.	+	.	Name=nad5 exon 4
Contig134+2304	Geneious	gene	19541	19628	.	-	.	Name=trnL gene
Contig134+2304	Geneious	gene	19630	19711	.	-	.	Name=trnL gene
Contig134+2304	Geneious	gene	5269	5344	.	+	.	Name=trnP gene
Contig134+2304	Geneious	gene	19420	19492	.	-	.	Name=trnH gene
Contig134+2304	Geneious	tRNA	19541	19628	.	-	.	Name=trnL tRNA
Contig134+2304	Geneious	tRNA	19630	19711	.	-	.	Name=trnL tRNA
Contig134+2304	Geneious	tRNA	5269	5344	.	+	.	Name=trnP tRNA
Contig134+2304	Geneious	tRNA	19420	19492	.	-	.	Name=trnH tRNA
##sequence-region	Contig135+18658	1	17981
Contig135+18658	Geneious	exon	9539	9563	.	+	.	Name=rps1 exon 1
Contig135+18658	Geneious	gene	6849	6926	.	+	.	Name=trnR gene
Contig135+18658	Geneious	tRNA	6849	6926	.	+	.	Name=trnR tRNA
##sequence-region	Contig136+1826	1	26189
Contig136+1826	Geneious	exon	22021	22040	.	-	.	Name=rps1 exon 1
Contig136+1826	Geneious	gene	5181	5255	.	-	.	Name=trnP gene
Contig136+1826	Geneious	gene	11968	12041	.	-	.	Name=trnR gene
Contig136+1826	Geneious	gene	18899	18969	.	-	.	Name=trnP gene
Contig136+1826	Geneious	tRNA	5181	5255	.	-	.	Name=trnP tRNA
Contig136+1826	Geneious	tRNA	11968	12041	.	-	.	Name=trnR tRNA
Contig136+1826	Geneious	tRNA	18899	18969	.	-	.	Name=trnP tRNA
##sequence-region	Contig137+1214	1	23112
Contig137+1214	Geneious	CDS	20505	20729	.	-	0	Name=atp9 CDS
Contig137+1214	Geneious	exon	10754	10778	.	+	.	Name=rps1 exon 1
Contig137+1214	Geneious	tRNA	553	633	.	-	.	Name=trnG tRNA
Contig137+1214	Geneious	gene	20505	20729	.	-	.	Name=atp9 gene
Contig137+1214	Geneious	gene	553	633	.	-	.	Name=trnG gene
##sequence-region	Contig138+25849	1	7245
##sequence-region	Contig139+235707861_2	1	2836
Contig139+235707861_2	Geneious	exon	2062	2484	.	-	.	Name=nad4 exon 3
##sequence-region	Contig14+99397892_3	1	902
##sequence-region	Contig14+99397892_4	1	673
##sequence-region	Contig140+2317	1	6140
Contig140+2317	Geneious	exon	392	413	.	-	.	Name=nad5 exon 4
##sequence-region	Contig141+15849	1	5716
##sequence-region	Contig142+387692082	1	7058
##sequence-region	Contig142+387692082_2	1	6104
Contig142+387692082_2	Geneious	CDS	5432	5992	.	+	0	Name=rpl5 CDS
Contig142+387692082_2	Geneious	exon	1797	1821	.	+	.	Name=rps1 exon 1
Contig142+387692082_2	Geneious	gene	5432	5992	.	+	.	Name=rpl5 gene
##sequence-region	Contig143+120997	1	10712
##sequence-region	Contig144+111630	1	16305
Contig144+111630	Geneious	gene	4350	4422	.	+	.	Name=trnM gene
Contig144+111630	Geneious	tRNA	4350	4422	.	+	.	Name=trnM tRNA
##sequence-region	Contig145+38803082	1	5165
##sequence-region	Contig146+2192	1	5320
Contig146+2192	Geneious	exon	515	536	.	-	.	Name=nad5 exon 4
##sequence-region	Contig147+1296	1	14452
Contig147+1296	Geneious	gene	5774	5846	.	-	.	Name=trnE gene
Contig147+1296	Geneious	tRNA	5774	5846	.	-	.	Name=trnE tRNA
Contig147+1296	Geneious	exon	1414	1502	.	+	.	Name=nad4 exon 4
Contig147+1296	Geneious	exon	6199	6223	.	-	.	Name=rps1 exon 1
Contig147+1296	Geneious	exon	773	794	.	+	.	Name=nad5 exon 4
##sequence-region	Contig148+178751612	1	9674
Contig148+178751612	Geneious	exon	6339	6396	.	+	.	Name=nad1 exon 5
##sequence-region	Contig149+489852281	1	4020
Contig149+489852281	Geneious	intron	1856	2401	.	+	.	Name=nad5 intron 5
Contig149+489852281	Geneious	exon	1461	1855	.	+	.	Name=nad5 exon 5
Contig149+489852281	Geneious	exon	2402	2547	.	+	.	Name=nad5 exon 6
##sequence-region	Contig15+1642	1	673
##sequence-region	Contig150+218695	1	11876
Contig150+218695	Geneious	gene	10767	10838	.	-	.	Name=trnR gene
Contig150+218695	Geneious	gene	10194	10264	.	-	.	Name=trnfM gene
Contig150+218695	Geneious	tRNA	10767	10838	.	-	.	Name=trnR tRNA
Contig150+218695	Geneious	tRNA	10194	10264	.	-	.	Name=trnfM tRNA
##sequence-region	Contig151+1246	1	5098
##sequence-region	Contig152+504337101	1	301
##sequence-region	Contig152+504337101_2	1	3513
##sequence-region	Contig153+1893346	1	15924
##sequence-region	Contig154+336508382	1	6755
##sequence-region	Contig155+28658	1	17717
Contig155+28658	Geneious	exon	9275	9299	.	+	.	Name=rps1 exon 1
Contig155+28658	Geneious	gene	6585	6662	.	+	.	Name=trnR gene
Contig155+28658	Geneious	tRNA	6585	6662	.	+	.	Name=trnR tRNA
##sequence-region	Contig156+11168	1	11882
Contig156+11168	Geneious	exon	5251	5272	.	-	.	Name=nad5 exon 4
##sequence-region	Contig157+290620591	1	28043
Contig157+290620591	Geneious	exon	6500	6521	.	-	.	Name=nad5 exon 4
Contig157+290620591	Geneious	gene	14945	15020	.	+	.	Name=trnM gene
Contig157+290620591	Geneious	tRNA	14945	15020	.	+	.	Name=trnM tRNA
##sequence-region	Contig157+290620591_2	1	6914
##sequence-region	Contig158+21442	1	3761
##sequence-region	Contig159+547259172	1	310
##sequence-region	Contig159+547259172_2	1	1730
Contig159+547259172_2	Geneious	exon	711	735	.	+	.	Name=rps1 exon 1
##sequence-region	Contig160+127130	1	11730
##sequence-region	Contig161+0527494421	1	21648
Contig161+0527494421	Geneious	exon	6101	6135	.	-	.	Name=rps1 exon 1
##sequence-region	Contig162+21168	1	15767
Contig162+21168	Geneious	gene	12908	12978	.	+	.	Name=trnfM gene
Contig162+21168	Geneious	tRNA	12908	12978	.	+	.	Name=trnfM tRNA
##sequence-region	Contig163+11533	1	22787
Contig163+11533	Geneious	exon	19455	19476	.	+	.	Name=nad5 exon 4
Contig163+11533	Geneious	CDS	21346	22089	.	+	0	Name=atp6 CDS
Contig163+11533	Geneious	CDS	11683	11768	.	-	.	Name=rps4 HGT-like
Contig163+11533	Geneious	tRNA	11802	11876	.	-	.	Name=trnG tRNA
Contig163+11533	Geneious	tRNA	617	689	.	+	.	Name=trnH tRNA
Contig163+11533	Geneious	gene	21346	22089	.	+	.	Name=atp6 gene HGT-from- Sceptridium?
Contig163+11533	Geneious	gene	11802	11876	.	-	.	Name=trnG gene
Contig163+11533	Geneious	gene	617	689	.	+	.	Name=trnH gene
##sequence-region	Contig164+511351081	1	6305
##sequence-region	Contig165+527654422	1	526
##sequence-region	Contig166+1328	1	32207
Contig166+1328	Geneious	exon	10004	10094	.	+	.	Name=nad4 exon 4
Contig166+1328	Geneious	exon	31902	31926	.	+	.	Name=rps1 exon 1
Contig166+1328	Geneious	exon	30134	30158	.	-	.	Name=rps1 exon 1
Contig166+1328	Geneious	exon	21575	21596	.	+	.	Name=nad5 exon 4
##sequence-region	Contig17+1418	1	444
##sequence-region	Contig18+1673	1	405
##sequence-region	Contig19+99397892	1	1529
##sequence-region	Contig19+99397892_2	1	573
##sequence-region	Contig20+91261131	1	966
##sequence-region	Contig21+416835162	1	3448
##sequence-region	Contig23+121970922	1	8688
Contig23+121970922	Geneious	exon	3784	3808	.	-	.	Name=rps1 exon 1
##sequence-region	Contig24+2226	1	4077
##sequence-region	Contig25+448800952	1	10736
Contig25+448800952	Geneious	exon	6148	6172	.	-	.	Name=rps1 exon 1
Contig25+448800952	Geneious	gene	3169	3244	.	-	.	Name=trnE gene
Contig25+448800952	Geneious	tRNA	3169	3244	.	-	.	Name=trnE tRNA
##sequence-region	Contig26+242720652	1	361
##sequence-region	Contig27+1472	1	2059
##sequence-region	Contig28+12060	1	304
##sequence-region	Contig29+1304	1	563
##sequence-region	Contig30+227956662	1	268
##sequence-region	Contig30+227956662_2	1	2438
##sequence-region	Contig30+227956662_3	1	3180
Contig30+227956662_3	Geneious	exon	762	783	.	-	.	Name=nad5 exon 4
##sequence-region	Contig31+2673	1	8313
##sequence-region	Contig32+2563	1	381
##sequence-region	Contig33+1389	1	305
##sequence-region	Contig35+1283	1	284
##sequence-region	Contig36+1231	1	320
##sequence-region	Contig37+1292	1	326
##sequence-region	Contig38+18313	1	362
##sequence-region	Contig39+527654422	1	1495
##sequence-region	Contig40+1313	1	818
##sequence-region	Contig42+1334	1	316
##sequence-region	Contig46+28537741	1	8370
##sequence-region	Contig47+2620	1	17989
Contig47+2620	Geneious	exon	17059	17083	.	+	.	Name=rps1 exon 1
Contig47+2620	Geneious	gene	1920	1991	.	+	.	Name=trnG gene
Contig47+2620	Geneious	tRNA	1920	1991	.	+	.	Name=trnG tRNA
##sequence-region	Contig48+1620	1	18186
Contig48+1620	Geneious	exon	17256	17280	.	+	.	Name=rps1 exon 1
Contig48+1620	Geneious	gene	2117	2188	.	+	.	Name=trnG gene
Contig48+1620	Geneious	tRNA	2117	2188	.	+	.	Name=trnG tRNA
##sequence-region	Contig49+448800952	1	1806
##sequence-region	Contig50+2182	1	1266
##sequence-region	Contig51+1215	1	3319
##sequence-region	Contig52+232846632	1	301
##sequence-region	Contig52+232846632_2	1	1217
##sequence-region	Contig53+2231_2	1	3056
##sequence-region	Contig54+2215	1	2037
##sequence-region	Contig55+3159_2	1	4814
Contig55+3159_2	Geneious	exon	2843	2931	.	+	.	Name=nad4 exon 4
Contig55+3159_2	Geneious	gene	1391	1458	.	+	.	Name=trnP gene
Contig55+3159_2	Geneious	tRNA	1391	1458	.	+	.	Name=trnP tRNA
##sequence-region	Contig56+189714991	1	2889
##sequence-region	Contig56+189714991_2	1	5281
Contig56+189714991_2	Geneious	tRNA	3530	3602	.	-	.	Name=trnK tRNA
Contig56+189714991_2	Geneious	CDS	657	1100	.	-	0	Name=rps7 CDS
Contig56+189714991_2	Geneious	CDS	1388	1768	.	-	0	Name=rps12 CDS
Contig56+189714991_2	Geneious	gene	657	1100	.	-	.	Name=rps7 gene
Contig56+189714991_2	Geneious	gene	1388	1768	.	-	.	Name=rps12 gene
Contig56+189714991_2	Geneious	gene	3530	3602	.	-	.	Name=trnK gene
##sequence-region	Contig57+24814	1	674
##sequence-region	Contig58+14814	1	417
##sequence-region	Contig59+17977795_2	1	6668
##sequence-region	Contig60+461552151	1	2401
##sequence-region	Contig60+461552151_2	1	5686
Contig60+461552151_2	Geneious	gene	3249	3322	.	-	.	Name=trnP gene
Contig60+461552151_2	Geneious	gene	2213	2283	.	-	.	Name=trnR gene
Contig60+461552151_2	Geneious	tRNA	3249	3322	.	-	.	Name=trnP tRNA
Contig60+461552151_2	Geneious	tRNA	2213	2283	.	-	.	Name=trnR tRNA
##sequence-region	Contig61+242720652	1	312
##sequence-region	Contig61+242720652_2	1	5170
##sequence-region	Contig61+242720652_3	1	242
##sequence-region	Contig62+1417	1	574
##sequence-region	Contig63+477743201	1	316
##sequence-region	Contig64+286519491	1	18688
Contig64+286519491	Geneious	exon	355	376	.	-	.	Name=nad5 exon 4
##sequence-region	Contig65+448800952	1	1675
##sequence-region	Contig66+1300	1	14386
##sequence-region	Contig67+13320	1	3288
##sequence-region	Contig68+2163	1	8635
##sequence-region	Contig69+1210	1	9658
##sequence-region	Contig70+87360572	1	6196
Contig70+87360572	Geneious	gene	4756	4900	.	-	.	Name=rrn5 gene
Contig70+87360572	Geneious	rRNA	4756	4900	.	-	.	Name=rrn5 rRNA
##sequence-region	Contig71+157626402	1	679
##sequence-region	Contig72+44698652	1	309
##sequence-region	Contig72+44698652_2	1	392
##sequence-region	Contig73+356080262	1	1418
##sequence-region	Contig74+2202	1	8658
##sequence-region	Contig75+505421622	1	4296
##sequence-region	Contig76+1211	1	8811
Contig76+1211	Geneious	exon	4751	4775	.	-	.	Name=rps1 exon 1
Contig76+1211	Geneious	exon	6460	6482	.	-	.	Name=nad5 exon 4
##sequence-region	Contig77+2159	1	10233
Contig77+2159	Geneious	gene	10035	10103	.	+	.	Name=trnA gene
Contig77+2159	Geneious	tRNA	10035	10103	.	+	.	Name=trnA
##sequence-region	Contig78+537653702	1	9426
Contig78+537653702	Geneious	exon	4436	4460	.	+	.	Name=rps1 exon 1
##sequence-region	Contig78+537653702_2	1	2181
##sequence-region	Contig79+1444	1	18695
Contig79+1444	Geneious	exon	10241	10260	.	+	.	Name=nad5 exon 4
Contig79+1444	Geneious	gene	16623	16694	.	+	.	Name=trnN gene
Contig79+1444	Geneious	tRNA	16623	16694	.	+	.	Name=trnN tRNA
##sequence-region	Contig80+13654876	1	309
##sequence-region	Contig80+13654876_2	1	4121
##sequence-region	Contig81+118695	1	310
##sequence-region	Contig83+505421622	1	6595
##sequence-region	Contig84+110233	1	1854
Contig84+110233	Geneious	gene	102	170	.	+	.	Name=trnA gene
Contig84+110233	Geneious	tRNA	102	170	.	+	.	Name=trnA
##sequence-region	Contig85+2224	1	13300
##sequence-region	Contig86+2206	1	9702
##sequence-region	Contig87+527494421	1	27123
Contig87+527494421	Geneious	exon	6101	6135	.	-	.	Name=rps1 exon 1
Contig87+527494421	Geneious	gene	25069	25141	.	+	.	Name=trnK gene
Contig87+527494421	Geneious	tRNA	25069	25141	.	+	.	Name=trnK tRNA
##sequence-region	Contig88+113302	1	302
##sequence-region	Contig89+1303	1	303
##sequence-region	Contig91+411955742	1	5473
Contig91+411955742	Geneious	exon	3897	3921	.	+	.	Name=rps1 exon 1
##sequence-region	Contig93+49892591	1	310
##sequence-region	Contig93+49892591_3	1	1222
##sequence-region	Contig94+286519491	1	18867
Contig94+286519491	Geneious	exon	534	555	.	-	.	Name=nad5 exon 4
##sequence-region	Contig94+286519491_2	1	257
##sequence-region	Contig95+121970922	1	6933
##sequence-region	Contig95+121970922_2	1	8275
Contig95+121970922_2	Geneious	gene	6926	6996	.	+	.	Name=trnfM gene
Contig95+121970922_2	Geneious	tRNA	6926	6996	.	+	.	Name=trnfM tRNA
##sequence-region	Contig95+121970922_3	1	1595
##sequence-region	Contig97+75029472	1	3552
Contig97+75029472	Geneious	gene	3054	3127	.	+	.	Name=trnF gene
Contig97+75029472	Geneious	tRNA	3054	3127	.	+	.	Name=trnF tRNA
##sequence-region	Contig97+75029472_2	1	14801
##sequence-region	Contig98+256431801	1	5703
Contig98+256431801	Geneious	exon	3013	4010	.	+	.	Name=cox1 exon 2
Contig98+256431801	Geneious	gene	2198	2291	.	-	.	Name=trnL gene
Contig98+256431801	Geneious	gene	4407	4478	.	+	.	Name=trnR gene
Contig98+256431801	Geneious	tRNA	2198	2291	.	-	.	Name=trnL tRNA
Contig98+256431801	Geneious	tRNA	4407	4478	.	+	.	Name=trnR tRNA
##sequence-region	Contig98+256431801_2	1	10969
##sequence-region	Contig99+505421622	1	16064
Contig99+505421622	Geneious	exon	5006	5025	.	-	.	Name=nad5 exon 4
##sequence-region	Contig01+162969942	1	2630
Contig01+162969942	Geneious	exon	830	912	.	+	.	Name=nad1 exon 3
##sequence-region	Contig02+12630	1	295
##sequence-region	Contig03+1295	1	286
##sequence-region	Contig04+2192	1	4563
Contig04+2192	Geneious	exon	515	536	.	-	.	Name=nad5 exon 4
##sequence-region	Contig05+355599942	1	779
##sequence-region	Contig05+355599942_2	1	3828
Contig05+355599942_2	Geneious	exon	2064	2486	.	-	.	Name=nad4 exon 3
##sequence-region	Contig06+14622	1	294
##sequence-region	Contig07+1159	1	14922
Contig07+1159	Geneious	exon	3469	3493	.	-	.	Name=rps1 exon 1
Contig07+1159	Geneious	exon	3789	3810	.	+	.	Name=nad5 exon 4
##sequence-region	Contig09+99397892	1	853
##sequence-region	Contig09+99397892_2	1	804
##sequence-region	Contig10+1782	1	415
##sequence-region	Contig100+378026601	1	13482
Contig100+378026601	Geneious	exon	2768	2789	.	+	.	Name=nad5 exon 4
Contig100+378026601	Geneious	gene	13108	13169	.	-	.	Name=trnA gene
Contig100+378026601	Geneious	tRNA	13108	13169	.	-	.	Name=trnA
##sequence-region	Contig100+378026601_2	1	4901
##sequence-region	Contig101+17746577_2	1	10587
Contig101+17746577_2	Geneious	exon	9104	9125	.	-	.	Name=nad5 exon 4
Contig101+17746577_2	Geneious	gene	2741	2812	.	+	.	Name=trnG gene
Contig101+17746577_2	Geneious	gene	8958	9028	.	-	.	Name=trnfM gene
Contig101+17746577_2	Geneious	tRNA	2741	2812	.	+	.	Name=trnG tRNA
Contig101+17746577_2	Geneious	tRNA	8958	9028	.	-	.	Name=trnfM tRNA
##sequence-region	Contig102+2224	1	928
##sequence-region	Contig103+251630752	1	1704
##sequence-region	Contig104+1152	1	13231
##sequence-region	Contig105+266578981	1	1406
##sequence-region	Contig105+266578981_2	1	2799
##sequence-region	Contig106+14220	1	317
##sequence-region	Contig107+218673	1	12820
Contig107+218673	Geneious	CDS	12164	12430	.	+	0	Name=sdh4 CDS
Contig107+218673	Geneious	tRNA	10767	10838	.	-	.	Name=trnR tRNA
Contig107+218673	Geneious	tRNA	10194	10264	.	-	.	Name=trnfM tRNA
Contig107+218673	Geneious	gene	12164	12430	.	+	.	Name=sdh4 gene
Contig107+218673	Geneious	gene	10767	10838	.	-	.	Name=trnR gene
Contig107+218673	Geneious	gene	10194	10264	.	-	.	Name=trnfM gene
##sequence-region	Contig108+1324	1	282
##sequence-region	Contig109+2476	1	6701
##sequence-region	Contig11+1415	1	422
##sequence-region	Contig110+2181	1	213
##sequence-region	Contig111+16705	1	275
##sequence-region	Contig112+2180	1	931
##sequence-region	Contig113+2156	1	19726
Contig113+2156	Geneious	exon	8682	8701	.	-	.	Name=nad5 exon 4
Contig113+2156	Geneious	gene	2092	2163	.	-	.	Name=trnN gene
Contig113+2156	Geneious	tRNA	2092	2163	.	-	.	Name=trnN tRNA
##sequence-region	Contig114+527494421	1	27116
Contig114+527494421	Geneious	exon	6101	6135	.	-	.	Name=rps1 exon 1
Contig114+527494421	Geneious	gene	25069	25141	.	+	.	Name=trnK gene
Contig114+527494421	Geneious	tRNA	25069	25141	.	+	.	Name=trnK tRNA
##sequence-region	Contig117+284807092	1	9883
##sequence-region	Contig117+284807092_2	1	959
Contig117+284807092_2	Geneious	gene	682	753	.	-	.	Name=trnG gene
Contig117+284807092_2	Geneious	tRNA	682	753	.	-	.	Name=trnG tRNA
##sequence-region	Contig118+213231	1	6758
Contig118+213231	Geneious	exon	349	373	.	+	.	Name=rps1 exon 1
Contig118+213231	Geneious	gene	4054	4130	.	-	.	Name=trnR gene
Contig118+213231	Geneious	tRNA	4054	4130	.	-	.	Name=trnR tRNA
##sequence-region	Contig119+113231	1	6885
Contig119+113231	Geneious	exon	476	500	.	+	.	Name=rps1 exon 1
Contig119+113231	Geneious	gene	4181	4257	.	-	.	Name=trnR gene
Contig119+113231	Geneious	tRNA	4181	4257	.	-	.	Name=trnR tRNA
##sequence-region	Contig12+99397892	1	1507
##sequence-region	Contig120+112820	1	6360
##sequence-region	Contig122+11271	1	295
##sequence-region	Contig123+427613072	1	6653
Contig123+427613072	Geneious	exon	938	1452	.	+	.	Name=nad4 exon 2
Contig123+427613072	Geneious	exon	4168	4590	.	+	.	Name=nad4 exon 3
##sequence-region	Contig124+16653	1	279
##sequence-region	Contig125+111862862	1	22095
Contig125+111862862	Geneious	exon	10638	10658	.	+	.	Name=nad5 exon 4
##sequence-region	Contig126+122095	1	538
##sequence-region	Contig128+2538	1	381
##sequence-region	Contig13+2422	1	1851
##sequence-region	Contig130+1389	1	296
##sequence-region	Contig131+120997	1	29351
Contig131+120997	Geneious	exon	12970	12991	.	-	.	Name=nad5 exon 4
##sequence-region	Contig132+129351	1	291
##sequence-region	Contig133+21271	1	8281
##sequence-region	Contig134+46583112	1	472
##sequence-region	Contig134+46583112_2	1	25103
Contig134+46583112_2	Geneious	exon	18432	18456	.	-	.	Name=nad5 exon 4
Contig134+46583112_2	Geneious	exon	20789	20810	.	-	.	Name=nad5 exon 4
Contig134+46583112_2	Geneious	gene	5515	5602	.	+	.	Name=trnL gene
Contig134+46583112_2	Geneious	gene	5432	5513	.	+	.	Name=trnL gene
Contig134+46583112_2	Geneious	gene	19799	19874	.	-	.	Name=trnP gene
Contig134+46583112_2	Geneious	gene	5651	5723	.	+	.	Name=trnH gene
Contig134+46583112_2	Geneious	tRNA	5515	5602	.	+	.	Name=trnL tRNA
Contig134+46583112_2	Geneious	tRNA	5432	5513	.	+	.	Name=trnL tRNA
Contig134+46583112_2	Geneious	tRNA	19799	19874	.	-	.	Name=trnP tRNA
Contig134+46583112_2	Geneious	tRNA	5651	5723	.	+	.	Name=trnH tRNA
##sequence-region	Contig135+1153	1	37637
Contig135+1153	Geneious	exon	1271	1359	.	+	.	Name=nad4 exon 4
Contig135+1153	Geneious	exon	6056	6080	.	-	.	Name=rps1 exon 1
Contig135+1153	Geneious	exon	630	651	.	+	.	Name=nad5 exon 4
Contig135+1153	Geneious	gene	28130	28203	.	-	.	Name=trnE gene
Contig135+1153	Geneious	gene	5631	5703	.	-	.	Name=trnE gene
Contig135+1153	Geneious	gene	25960	26024	.	+	.	Name=trnR gene
Contig135+1153	Geneious	tRNA	28130	28203	.	-	.	Name=trnE tRNA
Contig135+1153	Geneious	tRNA	5631	5703	.	-	.	Name=trnE tRNA
Contig135+1153	Geneious	tRNA	25960	26024	.	+	.	Name=trnR tRNA
##sequence-region	Contig136+528839131	1	5971
Contig136+528839131	Geneious	exon	3306	3330	.	-	.	Name=rps1 exon 1
##sequence-region	Contig138+1538	1	2703
##sequence-region	Contig139+58409422	1	16066
##sequence-region	Contig139+58409422_2	1	3400
##sequence-region	Contig14+1249	1	5198
##sequence-region	Contig140+1280	1	31819
Contig140+1280	Geneious	CDS	5395	5697	.	+	0	Name=nad4L CDS
Contig140+1280	Geneious	tRNA	18719	18792	.	-	.	Name=trnR tRNA
Contig140+1280	Geneious	tRNA	21649	21722	.	+	.	Name=trnP tRNA
Contig140+1280	Geneious	tRNA	16522	16594	.	-	.	Name=trnK tRNA
Contig140+1280	Geneious	tRNA	24350	24417	.	-	.	Name=trnL tRNA
Contig140+1280	Geneious	tRNA	24283	24348	.	-	.	Name=trnL tRNA
Contig140+1280	Geneious	gene	5395	5697	.	+	.	Name=nad4L gene
Contig140+1280	Geneious	gene	18719	18792	.	-	.	Name=trnR gene
Contig140+1280	Geneious	gene	21649	21722	.	+	.	Name=trnP gene
Contig140+1280	Geneious	gene	16522	16594	.	-	.	Name=trnK gene
Contig140+1280	Geneious	gene	24350	24417	.	-	.	Name=trnL gene
Contig140+1280	Geneious	gene	24283	24348	.	-	.	Name=trnL gene
##sequence-region	Contig141+61545922	1	39702
Contig141+61545922	Geneious	gene	29088	29158	.	+	.	Name=trnC gene
Contig141+61545922	Geneious	tRNA	29088	29158	.	+	.	Name=trnC tRNA
Contig141+61545922	Geneious	exon	990	1139	.	-	.	Name=nad5 exon 6
Contig141+61545922	Geneious	exon	2099	2240	.	-	.	Name=nad1 exon 2
Contig141+61545922	Geneious	exon	14639	14712	.	-	.	Name=rps3 exon 1
##sequence-region	Contig142+1959	1	12399
Contig142+1959	Geneious	exon	5130	5154	.	+	.	Name=nad5 exon 4
Contig142+1959	Geneious	gene	1	72	.	-	.	Name=trnG gene
Contig142+1959	Geneious	gene	1564	1631	.	+	.	Name=trnN gene
Contig142+1959	Geneious	tRNA	1	72	.	-	.	Name=trnG tRNA
Contig142+1959	Geneious	tRNA	1564	1631	.	+	.	Name=trnN tRNA
##sequence-region	Contig143+18281	1	2286
##sequence-region	Contig144+520032002	1	1374
##sequence-region	Contig145+1262	1	5059
Contig145+1262	Geneious	exon	3051	4048	.	+	.	Name=cox1 exon 2
Contig145+1262	Geneious	gene	2236	2329	.	-	.	Name=trnL gene
Contig145+1262	Geneious	gene	4445	4516	.	+	.	Name=trnR gene
Contig145+1262	Geneious	tRNA	2236	2329	.	-	.	Name=trnL tRNA
Contig145+1262	Geneious	tRNA	4445	4516	.	+	.	Name=trnR tRNA
##sequence-region	Contig146+15971	1	479
##sequence-region	Contig147+028063961	1	6518
##sequence-region	Contig148+1484	1	19846
Contig148+1484	Geneious	gene	19248	19319	.	-	.	Name=trnR gene
Contig148+1484	Geneious	gene	18675	18745	.	-	.	Name=trnfM gene
Contig148+1484	Geneious	tRNA	19248	19319	.	-	.	Name=trnR tRNA
Contig148+1484	Geneious	tRNA	18675	18745	.	-	.	Name=trnfM tRNA
##sequence-region	Contig149+1296	1	14052
Contig149+1296	Geneious	gene	5756	5828	.	-	.	Name=trnE gene
Contig149+1296	Geneious	tRNA	5756	5828	.	-	.	Name=trnE tRNA
Contig149+1296	Geneious	exon	1396	1484	.	+	.	Name=nad4 exon 4
Contig149+1296	Geneious	exon	6181	6205	.	-	.	Name=rps1 exon 1
Contig149+1296	Geneious	exon	755	776	.	+	.	Name=nad5 exon 4
##sequence-region	Contig15+15203	1	288
##sequence-region	Contig150+127116	1	11912
##sequence-region	Contig151+2282	1	16808
Contig151+2282	Geneious	gene	5269	5344	.	+	.	Name=trnP gene
Contig151+2282	Geneious	tRNA	5269	5344	.	+	.	Name=trnP tRNA
Contig151+2282	Geneious	exon	6687	6711	.	+	.	Name=nad5 exon 4
Contig151+2282	Geneious	exon	4333	4354	.	+	.	Name=nad5 exon 4
##sequence-region	Contig152+378026601	1	13480
Contig152+378026601	Geneious	exon	2766	2787	.	+	.	Name=nad5 exon 4
Contig152+378026601	Geneious	gene	13106	13167	.	-	.	Name=trnA gene
Contig152+378026601	Geneious	tRNA	13106	13167	.	-	.	Name=trnA
##sequence-region	Contig152+378026601_2	1	3618
##sequence-region	Contig153+12703	1	334
##sequence-region	Contig154+1240	1	5115
##sequence-region	Contig155+3239	1	4764
##sequence-region	Contig156+28063961	1	7165
##sequence-region	Contig157+1176	1	6215
Contig157+1176	Geneious	gene	4226	4298	.	+	.	Name=trnM gene
Contig157+1176	Geneious	tRNA	4226	4298	.	+	.	Name=trnM tRNA
##sequence-region	Contig158+2262	1	3448
##sequence-region	Contig159+1291	1	2968
##sequence-region	Contig16+447828272_2	1	2382
##sequence-region	Contig160+1188	1	4266
##sequence-region	Contig161+40360761	1	1271
##sequence-region	Contig161+40360761_2	1	1596
##sequence-region	Contig17+15865	1	290
##sequence-region	Contig18+357095962	1	6916
##sequence-region	Contig18+357095962_2	1	8294
Contig18+357095962_2	Geneious	gene	6926	6996	.	+	.	Name=trnfM gene
Contig18+357095962_2	Geneious	tRNA	6926	6996	.	+	.	Name=trnfM tRNA
##sequence-region	Contig20+115228	1	290
##sequence-region	Contig22+1292	1	301
##sequence-region	Contig24+1183	1	324
##sequence-region	Contig25+178858491	1	169
##sequence-region	Contig26+1302	1	278
##sequence-region	Contig28+3165	1	2210
##sequence-region	Contig29+189714991	1	2889
##sequence-region	Contig29+189714991_2	1	5281
Contig29+189714991_2	Geneious	tRNA	3530	3602	.	-	.	Name=trnK tRNA
Contig29+189714991_2	Geneious	CDS	657	1100	.	-	0	Name=rps7 CDS
Contig29+189714991_2	Geneious	CDS	1388	1768	.	-	0	Name=rps12 CDS
Contig29+189714991_2	Geneious	gene	657	1100	.	-	.	Name=rps7 gene
Contig29+189714991_2	Geneious	gene	1388	1768	.	-	.	Name=rps12 gene
Contig29+189714991_2	Geneious	gene	3530	3602	.	-	.	Name=trnK gene
##sequence-region	Contig30+12210	1	294
##sequence-region	Contig31+1151	1	4175
##sequence-region	Contig32+14175	1	291
##sequence-region	Contig33+136736152	1	20892
Contig33+136736152	Geneious	exon	392	413	.	-	.	Name=nad5 exon 4
##sequence-region	Contig34+537924442	1	5217
Contig34+537924442	Geneious	gene	3930	4013	.	+	.	Name=trnS gene
Contig34+537924442	Geneious	gene	1378	1448	.	+	.	Name=trnG gene
Contig34+537924442	Geneious	tRNA	3930	4013	.	+	.	Name=trnS tRNA
Contig34+537924442	Geneious	tRNA	1378	1448	.	+	.	Name=trnG tRNA
##sequence-region	Contig35+220892	1	274
##sequence-region	Contig36+2231	1	5058
Contig36+2231	Geneious	gene	3771	3854	.	+	.	Name=trnS gene
Contig36+2231	Geneious	gene	1219	1289	.	+	.	Name=trnG gene
Contig36+2231	Geneious	tRNA	3771	3854	.	+	.	Name=trnS tRNA
Contig36+2231	Geneious	tRNA	1219	1289	.	+	.	Name=trnG tRNA
##sequence-region	Contig37+2195	1	5457
Contig37+2195	Geneious	exon	883	907	.	-	.	Name=rps1 exon 1
##sequence-region	Contig38+2173	1	5323
Contig38+2173	Geneious	gene	2297	2367	.	+	.	Name=trnC gene
Contig38+2173	Geneious	tRNA	2297	2367	.	+	.	Name=trnC tRNA
##sequence-region	Contig39+15323	1	299
##sequence-region	Contig40+1646	1	287
##sequence-region	Contig42+1299	1	311
##sequence-region	Contig43+25323	1	3027
##sequence-region	Contig44+1173	1	9145
Contig44+1173	Geneious	CDS	8647	9081	.	-	0	Name=rpl2 CDS;ID=qZZmw4X/jVL4W/bVKEjtF98josU.1691037364104.111
Contig44+1173	Geneious	CDS	7150	7806	.	-	0	Name=rpl2 CDS;ID=qZZmw4X/jVL4W/bVKEjtF98josU.1691037364104.111
Contig44+1173	Geneious	gene	7202	9081	.	-	.	Name=rpl2 gene
Contig44+1173	Geneious	intron	7807	8646	.	-	.	Name=rpl2 intron 1
Contig44+1173	Geneious	exon	7150	7806	.	-	.	Name=rpl2 exon 2
Contig44+1173	Geneious	exon	8647	9081	.	-	.	Name=rpl2 exon 1
##sequence-region	Contig45+19145	1	290
##sequence-region	Contig46+11851	1	13893
Contig46+11851	Geneious	CDS	2485	3123	.	-	0	Name=nad6 CDS
Contig46+11851	Geneious	gene	2485	3123	.	-	.	Name=nad6 gene
Contig46+11851	Geneious	exon	12637	13022	.	+	.	Name=nad2 exon 2
Contig46+11851	Geneious	exon	9795	9950	.	+	.	Name=nad2 exon 1
##sequence-region	Contig47+1422	1	18673
Contig47+1422	Geneious	exon	10219	10238	.	+	.	Name=nad5 exon 4
Contig47+1422	Geneious	gene	16601	16672	.	+	.	Name=trnN gene
Contig47+1422	Geneious	tRNA	16601	16672	.	+	.	Name=trnN tRNA
##sequence-region	Contig48+118673	1	288
##sequence-region	Contig49+1288	1	288
##sequence-region	Contig50+509256122	1	857
##sequence-region	Contig50+509256122_2	1	6128
Contig50+509256122_2	Geneious	exon	4638	4662	.	+	.	Name=rps1 exon 1
##sequence-region	Contig51+17000	1	304
##sequence-region	Contig52+2202	1	709
##sequence-region	Contig53+293960761	1	5382
Contig53+293960761	Geneious	gene	3143	3213	.	-	.	Name=trnC gene
Contig53+293960761	Geneious	tRNA	3143	3213	.	-	.	Name=trnC tRNA
##sequence-region	Contig54+15382	1	297
##sequence-region	Contig55+1202	1	1786
##sequence-region	Contig56+411955742_2	1	15509
Contig56+411955742_2	Geneious	exon	3421	3442	.	-	.	Name=nad5 exon 4
Contig56+411955742_2	Geneious	gene	15021	15091	.	-	.	Name=trnE gene
Contig56+411955742_2	Geneious	gene	14704	14774	.	-	.	Name=trnfM gene
Contig56+411955742_2	Geneious	tRNA	15021	15091	.	-	.	Name=trnE tRNA
Contig56+411955742_2	Geneious	tRNA	14704	14774	.	-	.	Name=trnfM tRNA
##sequence-region	Contig57+516218411	1	5104
##sequence-region	Contig57+516218411_2	1	25629
Contig57+516218411_2	Geneious	exon	8045	8066	.	+	.	Name=nad5 exon 4
Contig57+516218411_2	Geneious	tRNA	9356	9429	.	-	.	Name=trnD tRNA
Contig57+516218411_2	Geneious	CDS	7051	8631	.	-	0	Name=atp1 CDS
Contig57+516218411_2	Geneious	CDS	3234	3816	.	-	0	Name=atp4 CDS
Contig57+516218411_2	Geneious	CDS	4242	4601	.	-	0	Name=nad3 CDS
Contig57+516218411_2	Geneious	gene	7051	8631	.	-	.	Name=atp1 gene
Contig57+516218411_2	Geneious	gene	3234	3816	.	-	.	Name=atp4 gene
Contig57+516218411_2	Geneious	gene	4242	4601	.	-	.	Name=nad3 gene
Contig57+516218411_2	Geneious	gene	9356	9429	.	-	.	Name=trnD gene
##sequence-region	Contig58+130755	1	280
##sequence-region	Contig59+43228185	1	9048
Contig59+43228185	Geneious	gene	2071	2143	.	-	.	Name=trnM gene
Contig59+43228185	Geneious	tRNA	2071	2143	.	-	.	Name=trnM tRNA
##sequence-region	Contig60+3297	1	2671
##sequence-region	Contig61+157758741	1	2297
##sequence-region	Contig62+2304	1	3480
##sequence-region	Contig63+12671	1	288
##sequence-region	Contig64+297724402_2	1	7062
Contig64+297724402_2	Geneious	exon	3257	3281	.	+	.	Name=rps1 exon 1
Contig64+297724402_2	Geneious	exon	1141	1162	.	-	.	Name=nad5 exon 4
##sequence-region	Contig65+110225	1	287
##sequence-region	Contig66+1297	1	956
##sequence-region	Contig67+458603991	1	5525
Contig67+458603991	Geneious	intron	434	1352	.	-	.	Name=nad5 intron 2
Contig67+458603991	Geneious	exon	1353	2363	.	-	.	Name=nad5 exon 2
Contig67+458603991	Geneious	exon	3856	4085	.	-	.	Name=nad5 exon 1
##sequence-region	Contig67+458603991_2	1	9867
##sequence-region	Contig68+115407	1	287
##sequence-region	Contig69+25022421	1	5762
##sequence-region	Contig69+25022421_2	1	11471
Contig69+25022421_2	Geneious	gene	11122	11203	.	-	.	Name=trnW gene
Contig69+25022421_2	Geneious	tRNA	11122	11203	.	-	.	Name=trnW tRNA
##sequence-region	Contig70+230755	1	3544
##sequence-region	Contig71+13544	1	279
##sequence-region	Contig72+1155	1	5852
Contig72+1155	Geneious	exon	4990	5008	.	+	.	Name=nad5 exon 4
##sequence-region	Contig73+2160	1	8199
Contig73+2160	Geneious	gene	4382	4450	.	+	.	Name=trnE gene
Contig73+2160	Geneious	tRNA	4382	4450	.	+	.	Name=trnE tRNA
Contig73+2160	Geneious	exon	6387	6411	.	-	.	Name=rps1 exon 1
Contig73+2160	Geneious	exon	4121	4145	.	+	.	Name=rps1 exon 1
##sequence-region	Contig74+218948	1	476
##sequence-region	Contig75+0411955742	1	940
##sequence-region	Contig76+18199	1	332
##sequence-region	Contig77+1156	1	3591
##sequence-region	Contig78+2183	1	17880
Contig78+2183	Geneious	gene	2387	2462	.	+	.	Name=trnE gene
Contig78+2183	Geneious	tRNA	2387	2462	.	+	.	Name=trnE tRNA
##sequence-region	Contig79+1287	1	3114
Contig79+1287	Geneious	exon	2514	2538	.	+	.	Name=rps1 exon 1
Contig79+1287	Geneious	gene	781	851	.	+	.	Name=trnfM gene
Contig79+1287	Geneious	tRNA	781	851	.	+	.	Name=trnfM tRNA
##sequence-region	Contig80+13114	1	318
##sequence-region	Contig81+436473581	1	325
##sequence-region	Contig81+436473581_2	1	622
##sequence-region	Contig82+1318	1	305
##sequence-region	Contig83+1619	1	290
##sequence-region	Contig84+1305	1	282
##sequence-region	Contig85+1282	1	304
##sequence-region	Contig86+1197	1	3724
##sequence-region	Contig87+1184	1	4086
##sequence-region	Contig88+266142982	1	316
##sequence-region	Contig88+266142982_2	1	10954
Contig88+266142982_2	Geneious	exon	2240	2812	.	+	.	Name=nad2 exon 4
Contig88+266142982_2	Geneious	exon	4887	5077	.	+	.	Name=nad2 exon 5
Contig88+266142982_2	Geneious	exon	495	661	.	+	.	Name=nad2 exon 3
##sequence-region	Contig88+266142982_3	1	484
##sequence-region	Contig89+13724	1	279
##sequence-region	Contig90+14086	1	286
##sequence-region	Contig91+0266142982	1	11066
Contig91+0266142982	Geneious	exon	2352	2924	.	+	.	Name=nad2 exon 4
Contig91+0266142982	Geneious	exon	4999	5189	.	+	.	Name=nad2 exon 5
Contig91+0266142982	Geneious	exon	607	773	.	+	.	Name=nad2 exon 3
##sequence-region	Contig92+529398791	1	22304
Contig92+529398791	Geneious	exon	18760	18781	.	+	.	Name=nad5 exon 4
##sequence-region	Contig92+529398791_2	1	10149
Contig92+529398791_2	Geneious	exon	5438	5462	.	-	.	Name=rps1 exon 1
Contig92+529398791_2	Geneious	gene	3249	3322	.	-	.	Name=trnM gene
Contig92+529398791_2	Geneious	gene	4032	4103	.	+	.	Name=trnG gene
Contig92+529398791_2	Geneious	tRNA	3249	3322	.	-	.	Name=trnM tRNA
Contig92+529398791_2	Geneious	tRNA	4032	4103	.	+	.	Name=trnG tRNA
##sequence-region	Contig93+97256002	1	327
##sequence-region	Contig93+97256002_2	1	4489
##sequence-region	Contig94+1476	1	3786
##sequence-region	Contig95+14831	1	292
##sequence-region	Contig96+132468	1	399
##sequence-region	Contig97+2333	1	4988
##sequence-region	Contig98+1224	1	1569
##sequence-region	Contig99+1333	1	5169
##sequence-region	Contig01+257893351	1	14736
Contig01+257893351	Geneious	gene	9139	9212	.	+	.	Name=trnK gene
Contig01+257893351	Geneious	gene	7031	7102	.	+	.	Name=trnQ gene
Contig01+257893351	Geneious	tRNA	9139	9212	.	+	.	Name=trnK tRNA
Contig01+257893351	Geneious	tRNA	7031	7102	.	+	.	Name=trnQ tRNA
Contig01+257893351	Geneious	exon	12534	13010	.	+	.	Name=nad7 exon 3
Contig01+257893351	Geneious	exon	9238	9377	.	+	.	Name=nad7 exon 1
Contig01+257893351	Geneious	exon	10854	10922	.	+	.	Name=nad7 exon 2
##sequence-region	Contig02+504263062	1	3395
Contig02+504263062	Geneious	exon	783	1016	.	+	.	Name=nad7 exon 4
##sequence-region	Contig02+504263062_2	1	2131
Contig02+504263062_2	Geneious	exon	588	849	.	+	.	Name=nad7 exon 5
##sequence-region	Contig03+15541	1	385
##sequence-region	Contig04+1386	1	395
##sequence-region	Contig05+1396	1	396
##sequence-region	Contig06+2397	1	351
##sequence-region	Contig07+1397	1	423
##sequence-region	Contig08+512746022	1	250
##sequence-region	Contig08+512746022_2	1	559
##sequence-region	Contig09+0512746022	1	395
##sequence-region	Contig10+3204	1	1431
##sequence-region	Contig100+9735351	1	15596
Contig100+9735351	Geneious	exon	8253	8277	.	+	.	Name=rps1 exon 1
Contig100+9735351	Geneious	gene	6864	6937	.	-	.	Name=trnR gene
Contig100+9735351	Geneious	gene	8173	8246	.	-	.	Name=trnF gene
Contig100+9735351	Geneious	tRNA	6864	6937	.	-	.	Name=trnR tRNA
Contig100+9735351	Geneious	tRNA	8173	8246	.	-	.	Name=trnF tRNA
##sequence-region	Contig100+9735351_2	1	13222
##sequence-region	Contig101+2161	1	33728
Contig101+2161	Geneious	exon	18896	18920	.	+	.	Name=rps1 exon 1
Contig101+2161	Geneious	gene	16206	16283	.	+	.	Name=trnR gene
Contig101+2161	Geneious	tRNA	16206	16283	.	+	.	Name=trnR tRNA
##sequence-region	Contig102+25022421_2	1	1748
Contig102+25022421_2	Geneious	exon	745	766	.	+	.	Name=nad5 exon 4
##sequence-region	Contig104+1162	1	33313
Contig104+1162	Geneious	exon	27825	27849	.	-	.	Name=rps1 exon 1
Contig104+1162	Geneious	exon	18854	18875	.	+	.	Name=nad5 exon 4
Contig104+1162	Geneious	gene	25636	25709	.	-	.	Name=trnM gene
Contig104+1162	Geneious	gene	26419	26490	.	+	.	Name=trnG gene
Contig104+1162	Geneious	tRNA	25636	25709	.	-	.	Name=trnM tRNA
Contig104+1162	Geneious	tRNA	26419	26490	.	+	.	Name=trnG tRNA
##sequence-region	Contig105+175909071	1	366
##sequence-region	Contig105+175909071_2	1	32490
Contig105+175909071_2	Geneious	gene	22767	22852	.	-	.	Name=trnS gene
Contig105+175909071_2	Geneious	tRNA	22767	22852	.	-	.	Name=trnS tRNA
##sequence-region	Contig106+119100661	1	8688
Contig106+119100661	Geneious	exon	3784	3808	.	-	.	Name=rps1 exon 1
##sequence-region	Contig107+1354	1	37120
Contig107+1354	Geneious	exon	22288	22312	.	+	.	Name=rps1 exon 1
Contig107+1354	Geneious	gene	19598	19675	.	+	.	Name=trnR gene
Contig107+1354	Geneious	tRNA	19598	19675	.	+	.	Name=trnR tRNA
##sequence-region	Contig108+189714991	1	2889
##sequence-region	Contig109+2155	1	36178
Contig109+2155	Geneious	exon	16343	16364	.	+	.	Name=nad5 exon 4
Contig109+2155	Geneious	gene	29474	29544	.	+	.	Name=trnE gene
Contig109+2155	Geneious	gene	29791	29861	.	+	.	Name=trnfM gene
Contig109+2155	Geneious	tRNA	29474	29544	.	+	.	Name=trnE tRNA
Contig109+2155	Geneious	tRNA	29791	29861	.	+	.	Name=trnfM tRNA
##sequence-region	Contig11+11432	1	384
##sequence-region	Contig110+13999	1	32801
Contig110+13999	Geneious	exon	16657	16678	.	+	.	Name=nad5 exon 4
Contig110+13999	Geneious	gene	29788	29858	.	+	.	Name=trnE gene
Contig110+13999	Geneious	gene	30105	30175	.	+	.	Name=trnfM gene
Contig110+13999	Geneious	tRNA	29788	29858	.	+	.	Name=trnE tRNA
Contig110+13999	Geneious	tRNA	30105	30175	.	+	.	Name=trnfM tRNA
##sequence-region	Contig111+132876	1	645
##sequence-region	Contig112+410096202	1	26118
Contig112+410096202	Geneious	exon	1313	1462	.	-	.	Name=nad5 exon 6
Contig112+410096202	Geneious	exon	2422	2563	.	-	.	Name=nad1 exon 2
Contig112+410096202	Geneious	exon	14962	15035	.	-	.	Name=rps3 exon 1
##sequence-region	Contig113+369784271	1	1576
##sequence-region	Contig113+369784271_2	1	1711
##sequence-region	Contig113+369784271_3	1	14824
Contig113+369784271_3	Geneious	CDS	10946	11733	.	+	0	Name=cox3 CDS
Contig113+369784271_3	Geneious	exon	5116	5140	.	+	.	Name=nad5 exon 4
Contig113+369784271_3	Geneious	gene	10946	11733	.	+	.	Name=cox3 gene
##sequence-region	Contig114+25849	1	4422
##sequence-region	Contig115+207631482	1	8547
##sequence-region	Contig116+500745801	1	381
##sequence-region	Contig116+500745801_2	1	14669
##sequence-region	Contig117+1256	1	32882
##sequence-region	Contig118+15849	1	3915
##sequence-region	Contig119+128232	1	9432
##sequence-region	Contig12+325691821	1	593
##sequence-region	Contig120+434955792	1	37878
Contig120+434955792	Geneious	exon	6687	6711	.	+	.	Name=nad5 exon 4
Contig120+434955792	Geneious	exon	4333	4354	.	+	.	Name=nad5 exon 4
Contig120+434955792	Geneious	gene	19541	19628	.	-	.	Name=trnL gene
Contig120+434955792	Geneious	gene	19630	19711	.	-	.	Name=trnL gene
Contig120+434955792	Geneious	gene	5269	5344	.	+	.	Name=trnP gene
Contig120+434955792	Geneious	gene	19420	19492	.	-	.	Name=trnH gene
Contig120+434955792	Geneious	tRNA	19541	19628	.	-	.	Name=trnL tRNA
Contig120+434955792	Geneious	tRNA	19630	19711	.	-	.	Name=trnL tRNA
Contig120+434955792	Geneious	tRNA	5269	5344	.	+	.	Name=trnP tRNA
Contig120+434955792	Geneious	tRNA	19420	19492	.	-	.	Name=trnH tRNA
##sequence-region	Contig121+46583112	1	21195
Contig121+46583112	Geneious	exon	411	432	.	-	.	Name=nad5 exon 4
##sequence-region	Contig121+46583112_2	1	14942
Contig121+46583112_2	Geneious	gene	5515	5602	.	+	.	Name=trnL gene
Contig121+46583112_2	Geneious	gene	5432	5513	.	+	.	Name=trnL gene
Contig121+46583112_2	Geneious	gene	5651	5723	.	+	.	Name=trnH gene
Contig121+46583112_2	Geneious	tRNA	5515	5602	.	+	.	Name=trnL tRNA
Contig121+46583112_2	Geneious	tRNA	5432	5513	.	+	.	Name=trnL tRNA
Contig121+46583112_2	Geneious	tRNA	5651	5723	.	+	.	Name=trnH tRNA
##sequence-region	Contig122+2187	1	9321
##sequence-region	Contig123+459043861	1	28043
Contig123+459043861	Geneious	exon	6500	6521	.	-	.	Name=nad5 exon 4
Contig123+459043861	Geneious	gene	14945	15020	.	+	.	Name=trnM gene
Contig123+459043861	Geneious	tRNA	14945	15020	.	+	.	Name=trnM tRNA
##sequence-region	Contig123+459043861_2	1	11248
##sequence-region	Contig124+1773952	1	32293
Contig124+1773952	Geneious	exon	20847	20881	.	+	.	Name=rps1 exon 1
Contig124+1773952	Geneious	CDS	31194	31637	.	+	0	Name=rps7 CDS
Contig124+1773952	Geneious	CDS	30526	30906	.	+	0	Name=rps12 CDS
Contig124+1773952	Geneious	tRNA	1841	1913	.	-	.	Name=trnK tRNA
Contig124+1773952	Geneious	tRNA	28692	28764	.	+	.	Name=trnK tRNA
Contig124+1773952	Geneious	gene	31194	31637	.	+	.	Name=rps7 gene
Contig124+1773952	Geneious	gene	30526	30906	.	+	.	Name=rps12 gene
Contig124+1773952	Geneious	gene	1841	1913	.	-	.	Name=trnK gene
Contig124+1773952	Geneious	gene	28692	28764	.	+	.	Name=trnK gene
##sequence-region	Contig124+1773952_2	1	2583
##sequence-region	Contig125+1169	1	32855
##sequence-region	Contig126+1296	1	10822
Contig126+1296	Geneious	gene	5774	5846	.	-	.	Name=trnE gene
Contig126+1296	Geneious	tRNA	5774	5846	.	-	.	Name=trnE tRNA
Contig126+1296	Geneious	exon	1414	1502	.	+	.	Name=nad4 exon 4
Contig126+1296	Geneious	exon	6199	6223	.	-	.	Name=rps1 exon 1
Contig126+1296	Geneious	exon	773	794	.	+	.	Name=nad5 exon 4
##sequence-region	Contig127+116466	1	7716
##sequence-region	Contig128+411955742	1	926
##sequence-region	Contig128+411955742_2	1	6940
Contig128+411955742_2	Geneious	exon	3225	3246	.	-	.	Name=nad5 exon 4
##sequence-region	Contig129+534113882	1	25171
Contig129+534113882	Geneious	exon	19160	19181	.	-	.	Name=nad5 exon 4
##sequence-region	Contig130+441711912	1	393
##sequence-region	Contig130+441711912_2	1	8426
##sequence-region	Contig131+383969452	1	18449
Contig131+383969452	Geneious	CDS	9872	10174	.	-	0	Name=nad4L CDS
Contig131+383969452	Geneious	gene	9872	10174	.	-	.	Name=nad4L gene
Contig131+383969452	Geneious	exon	15255	15286	.	-	.	Name=rps1 exon 1
Contig131+383969452	Geneious	exon	2062	2086	.	-	.	Name=rps1 exon 1
##sequence-region	Contig132+232876	1	2097
##sequence-region	Contig133+218931	1	12822
Contig133+218931	Geneious	CDS	12164	12430	.	+	0	Name=sdh4 CDS
Contig133+218931	Geneious	tRNA	10767	10838	.	-	.	Name=trnR tRNA
Contig133+218931	Geneious	tRNA	10194	10264	.	-	.	Name=trnfM tRNA
Contig133+218931	Geneious	gene	12164	12430	.	+	.	Name=sdh4 gene
Contig133+218931	Geneious	gene	10767	10838	.	-	.	Name=trnR gene
Contig133+218931	Geneious	gene	10194	10264	.	-	.	Name=trnfM gene
##sequence-region	Contig134+114215421	1	1302
##sequence-region	Contig14+4203	1	2381
##sequence-region	Contig15+1161	1	1363
##sequence-region	Contig16+11365	1	382
##sequence-region	Contig17+1175	1	680
##sequence-region	Contig18+1383	1	383
##sequence-region	Contig19+1151	1	4312
##sequence-region	Contig20+1643	1	566
##sequence-region	Contig21+2212	1	258
##sequence-region	Contig23+2199	1	478
##sequence-region	Contig26+99397892	1	1048
##sequence-region	Contig26+99397892_2	1	662
##sequence-region	Contig27+1418	1	524
##sequence-region	Contig29+1682	1	1602
##sequence-region	Contig30+2172	1	1838
##sequence-region	Contig31+24313	1	845
##sequence-region	Contig32+448800952	1	388
##sequence-region	Contig33+1845	1	393
##sequence-region	Contig34+99397892	1	396
##sequence-region	Contig35+2158	1	254
##sequence-region	Contig38+26893858	1	9801
##sequence-region	Contig40+41733726	1	218
##sequence-region	Contig40+41733726_2	1	9558
##sequence-region	Contig41+407732052	1	406
##sequence-region	Contig41+407732052_2	1	3577
Contig41+407732052_2	Geneious	CDS	2365	2928	.	-	0	Name=nad9 CDS
Contig41+407732052_2	Geneious	gene	2365	2928	.	-	.	Name=nad9 gene
##sequence-region	Contig42+1472	1	2139
##sequence-region	Contig45+2183	1	1468
##sequence-region	Contig46+1208	1	5044
##sequence-region	Contig47+1225	1	1762
##sequence-region	Contig48+2383	1	1824
##sequence-region	Contig49+327153941_2	1	2415
##sequence-region	Contig49+327153941_3	1	3190
Contig49+327153941_3	Geneious	exon	772	793	.	-	.	Name=nad5 exon 4
##sequence-region	Contig50+370183302	1	381
##sequence-region	Contig50+370183302_2	1	3637
##sequence-region	Contig51+14033	1	390
##sequence-region	Contig52+2352	1	11975
##sequence-region	Contig53+1390	1	386
##sequence-region	Contig54+2256	1	6301
Contig54+2256	Geneious	gene	2034	2106	.	-	.	Name=trnM gene
Contig54+2256	Geneious	tRNA	2034	2106	.	-	.	Name=trnM tRNA
##sequence-region	Contig55+2205	1	10384
Contig55+2205	Geneious	gene	8007	8078	.	+	.	Name=trnE gene
Contig55+2205	Geneious	tRNA	8007	8078	.	+	.	Name=trnE tRNA
##sequence-region	Contig56+110385	1	417
##sequence-region	Contig60+1479	1	5840
Contig60+1479	Geneious	gene	2407	2478	.	+	.	Name=trnE gene
Contig60+1479	Geneious	tRNA	2407	2478	.	+	.	Name=trnE tRNA
##sequence-region	Contig61+2169	1	6835
Contig61+2169	Geneious	CDS	3413	3715	.	+	0	Name=nad4L CDS
Contig61+2169	Geneious	gene	3413	3715	.	+	.	Name=nad4L gene
##sequence-region	Contig62+2479	1	10727
Contig62+2479	Geneious	exon	6148	6172	.	-	.	Name=rps1 exon 1
Contig62+2479	Geneious	gene	3169	3244	.	-	.	Name=trnE gene
Contig62+2479	Geneious	tRNA	3169	3244	.	-	.	Name=trnE tRNA
##sequence-region	Contig63+26303	1	2860
##sequence-region	Contig64+321458982	1	6195
##sequence-region	Contig66+13703	1	8620
##sequence-region	Contig67+190778512	1	646
##sequence-region	Contig67+190778512_2	1	3574
##sequence-region	Contig68+391213302	1	392
##sequence-region	Contig68+391213302_2	1	5170
##sequence-region	Contig69+11764	1	6821
Contig69+11764	Geneious	exon	2220	2244	.	+	.	Name=rps1 exon 1
Contig69+11764	Geneious	exon	513	535	.	+	.	Name=nad5 exon 4
##sequence-region	Contig70+16821	1	388
##sequence-region	Contig72+1417	1	5114
##sequence-region	Contig73+181673491	1	1520
##sequence-region	Contig73+181673491_2	1	14936
Contig73+181673491_2	Geneious	exon	7320	7344	.	-	.	Name=rps1 exon 1
Contig73+181673491_2	Geneious	gene	8660	8733	.	+	.	Name=trnR gene
Contig73+181673491_2	Geneious	gene	7351	7424	.	+	.	Name=trnF gene
Contig73+181673491_2	Geneious	tRNA	8660	8733	.	+	.	Name=trnR tRNA
Contig73+181673491_2	Geneious	tRNA	7351	7424	.	+	.	Name=trnF tRNA
##sequence-region	Contig75+1524	1	18931
Contig75+1524	Geneious	exon	10321	10340	.	+	.	Name=nad5 exon 4
Contig75+1524	Geneious	gene	16859	16930	.	+	.	Name=trnN gene
Contig75+1524	Geneious	tRNA	16859	16930	.	+	.	Name=trnN tRNA
##sequence-region	Contig76+258575082	1	407
##sequence-region	Contig76+258575082_2	1	563
##sequence-region	Contig77+118931	1	390
##sequence-region	Contig78+489887251	1	390
##sequence-region	Contig78+489887251_2	1	1684
##sequence-region	Contig78+489887251_3	1	1233
##sequence-region	Contig79+2225	1	16482
##sequence-region	Contig80+199498422	1	12433
Contig80+199498422	Geneious	exon	1927	1951	.	+	.	Name=rps1 exon 1
Contig80+199498422	Geneious	tRNA	7674	7745	.	+	.	Name=trnfM tRNA
Contig80+199498422	Geneious	CDS	6865	7512	.	+	0	Name=ccmB CDS
Contig80+199498422	Geneious	CDS	5562	6122	.	+	0	Name=rpl5 CDS
Contig80+199498422	Geneious	gene	6865	7512	.	+	.	Name=ccmB gene
Contig80+199498422	Geneious	gene	5562	6122	.	+	.	Name=rpl5 gene
Contig80+199498422	Geneious	gene	7674	7745	.	+	.	Name=trnfM gene
##sequence-region	Contig80+199498422_2	1	13230
Contig80+199498422_2	Geneious	gene	3234	3309	.	-	.	Name=trnG gene
Contig80+199498422_2	Geneious	tRNA	3234	3309	.	-	.	Name=trnG tRNA
##sequence-region	Contig80+199498422_3	1	1335
##sequence-region	Contig81+16835	1	7167
Contig81+16835	Geneious	exon	5046	5070	.	+	.	Name=rps1 exon 1
##sequence-region	Contig82+384376581	1	14024
Contig82+384376581	Geneious	exon	5312	5336	.	-	.	Name=rps1 exon 1
##sequence-region	Contig82+384376581_2	1	6789
Contig82+384376581_2	Geneious	exon	3476	3733	.	+	.	Name=nad1 exon 1
Contig82+384376581_2	Geneious	exon	5288	5423	.	+	.	Name=nad1 exon 2
##sequence-region	Contig83+122316	1	396
##sequence-region	Contig84+424714682	1	16536
Contig84+424714682	Geneious	exon	14526	14547	.	-	.	Name=nad5 exon 4
##sequence-region	Contig84+424714682_2	1	10816
##sequence-region	Contig85+297724402_2	1	7062
Contig85+297724402_2	Geneious	exon	3257	3281	.	+	.	Name=rps1 exon 1
Contig85+297724402_2	Geneious	exon	1141	1162	.	-	.	Name=nad5 exon 4
##sequence-region	Contig86+2417	1	14841
Contig86+2417	Geneious	gene	1086	1156	.	+	.	Name=trnG gene
Contig86+2417	Geneious	gene	8291	8359	.	+	.	Name=trnfM gene
Contig86+2417	Geneious	tRNA	1086	1156	.	+	.	Name=trnG tRNA
Contig86+2417	Geneious	tRNA	8291	8359	.	+	.	Name=trnfM tRNA
##sequence-region	Contig87+486609521	1	392
##sequence-region	Contig88+3183	1	12940
Contig88+3183	Geneious	gene	9006	9079	.	-	.	Name=trnP gene
Contig88+3183	Geneious	tRNA	9006	9079	.	-	.	Name=trnP tRNA
##sequence-region	Contig89+1209	1	28225
Contig89+1209	Geneious	exon	7203	7237	.	-	.	Name=rps1 exon 1
Contig89+1209	Geneious	gene	26171	26243	.	+	.	Name=trnK gene
Contig89+1209	Geneious	tRNA	26171	26243	.	+	.	Name=trnK tRNA
##sequence-region	Contig90+329584752	1	3490
Contig90+329584752	Geneious	CDS	2958	3221	.	-	0	Name=rps19 CDS
Contig90+329584752	Geneious	gene	2958	3221	.	-	.	Name=rps19 gene
Contig90+329584752	Geneious	exon	579	865	.	-	.	Name=rps3 exon 2
Contig90+329584752	Geneious	exon	2878	2951	.	-	.	Name=rps3 exon 1
##sequence-region	Contig90+329584752_2	1	2804
Contig90+329584752_2	Geneious	exon	695	719	.	+	.	Name=rps1 exon 1
Contig90+329584752_2	Geneious	rRNA	2099	2243	.	+	.	Name=rrn5 rRNA
Contig90+329584752_2	Geneious	tRNA	1785	1863	.	+	.	Name=trnG tRNA
Contig90+329584752_2	Geneious	gene	2099	2243	.	+	.	Name=rrn5 gene
Contig90+329584752_2	Geneious	gene	1785	1863	.	+	.	Name=trnG gene
##sequence-region	Contig91+314066572	1	6868
##sequence-region	Contig93+31764	1	12907
Contig93+31764	Geneious	gene	8973	9046	.	-	.	Name=trnP gene
Contig93+31764	Geneious	tRNA	8973	9046	.	-	.	Name=trnP tRNA
##sequence-region	Contig95+9300752	1	385
##sequence-region	Contig95+9300752_2	1	8631
Contig95+9300752_2	Geneious	exon	4571	4595	.	-	.	Name=rps1 exon 1
Contig95+9300752_2	Geneious	exon	6280	6302	.	-	.	Name=nad5 exon 4
##sequence-region	Contig97+395874971	1	392
##sequence-region	Contig97+395874971_2	1	2932
##sequence-region	Contig98+21233	1	8761
Contig98+21233	Geneious	exon	4701	4725	.	-	.	Name=rps1 exon 1
Contig98+21233	Geneious	exon	6410	6432	.	-	.	Name=nad5 exon 4
##sequence-region	Contig01+179908691	1	15827
Contig01+179908691	Geneious	intron	5820	6682	.	+	.	Name=rps1 intron 1
Contig01+179908691	Geneious	exon	5795	5819	.	+	.	Name=rps1 exon 1
Contig01+179908691	Geneious	exon	12390	12414	.	-	.	Name=rps1 exon 1
Contig01+179908691	Geneious	CDS	5795	5819	.	+	.	Name=rps1 CDS;ID=qZZmw4X/jVL4W/bVKEjtF98josU.1691037364120.112
Contig01+179908691	Geneious	CDS	6683	7458	.	+	.	Name=rps1 CDS;ID=qZZmw4X/jVL4W/bVKEjtF98josU.1691037364120.112
Contig01+179908691	Geneious	CDS	7859	8686	.	+	0	Name=rps4 CDS
Contig01+179908691	Geneious	CDS	4332	4895	.	+	0	Name=rpl5 CDS
Contig01+179908691	Geneious	gene	5795	7415	.	+	.	Name=rps1 gene
Contig01+179908691	Geneious	gene	7859	8686	.	+	.	Name=rps4 gene
Contig01+179908691	Geneious	gene	4332	4895	.	+	.	Name=rpl5 gene
##sequence-region	Contig01+179908691_2	1	1252
##sequence-region	Contig01+179908691_3	1	871
##sequence-region	Contig02+3168	1	349
##sequence-region	Contig03+1349	1	350
##sequence-region	Contig04+1350	1	380
##sequence-region	Contig05+1240	1	298
##sequence-region	Contig06+1216	1	290
##sequence-region	Contig07+1244	1	298
##sequence-region	Contig09+1301	1	341
##sequence-region	Contig10+1343	1	365
##sequence-region	Contig100+389458101	1	14044
Contig100+389458101	Geneious	CDS	13020	13772	.	-	0	Name=atp6 CDS
Contig100+389458101	Geneious	gene	13020	13772	.	-	.	Name=atp6 gene
##sequence-region	Contig101+520032002	1	1714
Contig101+520032002	Geneious	gene	1216	1289	.	+	.	Name=trnF gene
Contig101+520032002	Geneious	tRNA	1216	1289	.	+	.	Name=trnF tRNA
##sequence-region	Contig102+28537741	1	8518
##sequence-region	Contig103+3199	1	6864
Contig103+3199	Geneious	CDS	3442	3744	.	+	0	Name=nad4L CDS
Contig103+3199	Geneious	gene	3442	3744	.	+	.	Name=nad4L gene
##sequence-region	Contig104+1200	1	7417
Contig104+1200	Geneious	CDS	807	1031	.	-	0	Name=atp9 CDS
Contig104+1200	Geneious	gene	807	1031	.	-	.	Name=atp9 gene
##sequence-region	Contig105+88832192	1	451
##sequence-region	Contig105+88832192_2	1	1586
Contig105+88832192_2	Geneious	exon	430	451	.	-	.	Name=nad5 exon 4
##sequence-region	Contig106+374955271	1	6609
Contig106+374955271	Geneious	exon	1372	1393	.	-	.	Name=nad5 exon 4
##sequence-region	Contig106+374955271_2	1	5531
##sequence-region	Contig107+167674182	1	450
##sequence-region	Contig107+167674182_2	1	336
##sequence-region	Contig108+223304182	1	449
##sequence-region	Contig108+223304182_2	1	13942
##sequence-region	Contig11+1300	1	557
##sequence-region	Contig112+333790701	1	10181
##sequence-region	Contig112+333790701_2	1	1513
##sequence-region	Contig113+119100661	1	10479
##sequence-region	Contig114+0333790701	1	21749
Contig114+0333790701	Geneious	exon	16845	16869	.	-	.	Name=rps1 exon 1
##sequence-region	Contig115+54379902	1	5041
Contig115+54379902	Geneious	exon	682	703	.	-	.	Name=nad5 exon 4
##sequence-region	Contig116+181673491	1	1591
##sequence-region	Contig117+1562	1	18999
Contig117+1562	Geneious	exon	10389	10408	.	+	.	Name=nad5 exon 4
Contig117+1562	Geneious	gene	16927	16998	.	+	.	Name=trnN gene
Contig117+1562	Geneious	tRNA	16927	16998	.	+	.	Name=trnN tRNA
##sequence-region	Contig118+17746577	1	12454
##sequence-region	Contig119+118999	1	458
##sequence-region	Contig12+2216	1	886
##sequence-region	Contig120+2200	1	15507
##sequence-region	Contig121+1396	1	422
##sequence-region	Contig122+258575082	1	475
##sequence-region	Contig123+536276481	1	5201
##sequence-region	Contig123+536276481_2	1	1698
##sequence-region	Contig124+519499901	1	458
##sequence-region	Contig125+16865	1	7276
Contig125+16865	Geneious	exon	5114	5138	.	+	.	Name=rps1 exon 1
##sequence-region	Contig126+3396	1	2134
##sequence-region	Contig127+58409422	1	450
##sequence-region	Contig127+58409422_2	1	17194
Contig127+58409422_2	Geneious	gene	269	350	.	+	.	Name=trnW gene
Contig127+58409422_2	Geneious	tRNA	269	350	.	+	.	Name=trnW tRNA
##sequence-region	Contig127+58409422_3	1	500
##sequence-region	Contig128+31421395	1	452
##sequence-region	Contig128+31421395_2	1	2052
Contig128+31421395_2	Geneious	exon	1186	1447	.	-	.	Name=nad7 exon 5
##sequence-region	Contig128+31421395_3	1	331
##sequence-region	Contig129+421384862	1	497
##sequence-region	Contig129+421384862_2	1	5013
##sequence-region	Contig129+421384862_3	1	6362
##sequence-region	Contig13+2215	1	296
##sequence-region	Contig130+2422	1	3480
##sequence-region	Contig131+2485	1	14841
Contig131+2485	Geneious	gene	1086	1156	.	+	.	Name=trnG gene
Contig131+2485	Geneious	gene	8291	8359	.	+	.	Name=trnfM gene
Contig131+2485	Geneious	tRNA	1086	1156	.	+	.	Name=trnG tRNA
Contig131+2485	Geneious	tRNA	8291	8359	.	+	.	Name=trnfM tRNA
##sequence-region	Contig132+125747892	1	16561
Contig132+125747892	Geneious	exon	14645	14666	.	-	.	Name=nad5 exon 4
##sequence-region	Contig133+1246	1	6977
##sequence-region	Contig134+336151392	1	6505
Contig134+336151392	Geneious	gene	5065	5209	.	-	.	Name=rrn5 gene
Contig134+336151392	Geneious	rRNA	5065	5209	.	-	.	Name=rrn5 rRNA
##sequence-region	Contig135+253557732	1	12921
Contig135+253557732	Geneious	exon	7293	7314	.	-	.	Name=nad5 exon 4
##sequence-region	Contig136+112921	1	464
##sequence-region	Contig137+1464	1	450
##sequence-region	Contig138+109922871	1	346
##sequence-region	Contig138+109922871_2	1	1715
Contig138+109922871_2	Geneious	gene	830	903	.	+	.	Name=trnP gene
Contig138+109922871_2	Geneious	gene	91	163	.	+	.	Name=trnW gene
Contig138+109922871_2	Geneious	tRNA	830	903	.	+	.	Name=trnP tRNA
Contig138+109922871_2	Geneious	tRNA	91	163	.	+	.	Name=trnW tRNA
##sequence-region	Contig138+109922871_3	1	1602
##sequence-region	Contig138+109922871_4	1	2731
Contig138+109922871_4	Geneious	exon	725	749	.	+	.	Name=rps1 exon 1
##sequence-region	Contig138+109922871_5	1	5141
Contig138+109922871_5	Geneious	gene	2710	2792	.	+	.	Name=trnP gene
Contig138+109922871_5	Geneious	tRNA	2710	2792	.	+	.	Name=trnP tRNA
##sequence-region	Contig138+109922871_6	1	13148
Contig138+109922871_6	Geneious	exon	8626	8647	.	+	.	Name=nad5 exon 4
##sequence-region	Contig139+054379902	1	23469
Contig139+054379902	Geneious	exon	19110	19131	.	-	.	Name=nad5 exon 4
##sequence-region	Contig14+1298	1	345
##sequence-region	Contig140+116514	1	13173
Contig140+116514	Geneious	exon	6964	6988	.	-	.	Name=rps1 exon 1
##sequence-region	Contig141+27448832	1	619
##sequence-region	Contig141+27448832_2	1	10673
Contig141+27448832_2	Geneious	intron	1856	2401	.	+	.	Name=nad5 intron 5
Contig141+27448832_2	Geneious	exon	1461	1855	.	+	.	Name=nad5 exon 5
Contig141+27448832_2	Geneious	exon	2402	2547	.	+	.	Name=nad5 exon 6
##sequence-region	Contig142+23542539	1	34155
Contig142+23542539	Geneious	gene	17135	17211	.	-	.	Name=trnR gene
Contig142+23542539	Geneious	tRNA	17135	17211	.	-	.	Name=trnR tRNA
Contig142+23542539	Geneious	exon	13430	13454	.	+	.	Name=rps1 exon 1
Contig142+23542539	Geneious	exon	32380	32401	.	-	.	Name=nad5 exon 4
##sequence-region	Contig143+2235	1	35637
Contig143+2235	Geneious	exon	33589	33677	.	-	.	Name=nad4 exon 4
Contig143+2235	Geneious	exon	28868	28892	.	+	.	Name=rps1 exon 1
Contig143+2235	Geneious	exon	34297	34318	.	-	.	Name=nad5 exon 4
Contig143+2235	Geneious	gene	6746	6819	.	+	.	Name=trnE gene
Contig143+2235	Geneious	gene	29245	29317	.	+	.	Name=trnE gene
Contig143+2235	Geneious	gene	8925	8989	.	-	.	Name=trnR gene
Contig143+2235	Geneious	tRNA	6746	6819	.	+	.	Name=trnE tRNA
Contig143+2235	Geneious	tRNA	29245	29317	.	+	.	Name=trnE tRNA
Contig143+2235	Geneious	tRNA	8925	8989	.	-	.	Name=trnR tRNA
##sequence-region	Contig144+211310	1	485
##sequence-region	Contig145+111310	1	463
##sequence-region	Contig146+124760	1	1301
##sequence-region	Contig147+224760	1	1584
Contig147+224760	Geneious	exon	1103	1124	.	-	.	Name=rps1 exon 1
Contig147+224760	Geneious	exon	1552	1573	.	-	.	Name=nad5 exon 4
##sequence-region	Contig148+112592022	1	30754
Contig148+112592022	Geneious	CDS	10486	10752	.	-	0	Name=sdh4 CDS
Contig148+112592022	Geneious	tRNA	5089	5173	.	-	.	Name=trnY tRNA
Contig148+112592022	Geneious	tRNA	4314	4386	.	-	.	Name=trnK tRNA
Contig148+112592022	Geneious	tRNA	9670	9742	.	+	.	Name=trnM tRNA
Contig148+112592022	Geneious	tRNA	12078	12149	.	+	.	Name=trnR tRNA
Contig148+112592022	Geneious	tRNA	3758	3828	.	-	.	Name=trnC tRNA
Contig148+112592022	Geneious	tRNA	12652	12722	.	+	.	Name=trnfM tRNA
Contig148+112592022	Geneious	tRNA	6774	6844	.	+	.	Name=trnC tRNA
Contig148+112592022	Geneious	gene	10486	10752	.	-	.	Name=sdh4 gene
Contig148+112592022	Geneious	gene	5089	5173	.	-	.	Name=trnY gene
Contig148+112592022	Geneious	gene	4314	4386	.	-	.	Name=trnK gene
Contig148+112592022	Geneious	gene	9670	9742	.	+	.	Name=trnM gene
Contig148+112592022	Geneious	gene	12078	12149	.	+	.	Name=trnR gene
Contig148+112592022	Geneious	gene	3758	3828	.	-	.	Name=trnC gene
Contig148+112592022	Geneious	gene	12652	12722	.	+	.	Name=trnfM gene
Contig148+112592022	Geneious	gene	6774	6844	.	+	.	Name=trnC gene
##sequence-region	Contig149+1199	1	24802
##sequence-region	Contig15+2559	1	366
##sequence-region	Contig150+3185	1	28116
Contig150+3185	Geneious	exon	16372	16393	.	+	.	Name=nad5 exon 4
##sequence-region	Contig151+415407871	1	25184
Contig151+415407871	Geneious	exon	6687	6711	.	+	.	Name=nad5 exon 4
Contig151+415407871	Geneious	exon	4333	4354	.	+	.	Name=nad5 exon 4
Contig151+415407871	Geneious	gene	19541	19628	.	-	.	Name=trnL gene
Contig151+415407871	Geneious	gene	19630	19711	.	-	.	Name=trnL gene
Contig151+415407871	Geneious	gene	5269	5344	.	+	.	Name=trnP gene
Contig151+415407871	Geneious	gene	19420	19492	.	-	.	Name=trnH gene
Contig151+415407871	Geneious	tRNA	19541	19628	.	-	.	Name=trnL tRNA
Contig151+415407871	Geneious	tRNA	19630	19711	.	-	.	Name=trnL tRNA
Contig151+415407871	Geneious	tRNA	5269	5344	.	+	.	Name=trnP tRNA
Contig151+415407871	Geneious	tRNA	19420	19492	.	-	.	Name=trnH tRNA
##sequence-region	Contig151+415407871_2	1	11681
##sequence-region	Contig152+1235	1	30444
Contig152+1235	Geneious	gene	5883	5962	.	-	.	Name=trnfM gene
Contig152+1235	Geneious	tRNA	5883	5962	.	-	.	Name=trnfM tRNA
Contig152+1235	Geneious	exon	10773	10797	.	+	.	Name=rps1 exon 1
Contig152+1235	Geneious	exon	26836	26858	.	+	.	Name=nad5 exon 4
##sequence-region	Contig153+317021661	1	28043
Contig153+317021661	Geneious	exon	6500	6521	.	-	.	Name=nad5 exon 4
Contig153+317021661	Geneious	gene	14945	15020	.	+	.	Name=trnM gene
Contig153+317021661	Geneious	tRNA	14945	15020	.	+	.	Name=trnM tRNA
##sequence-region	Contig153+317021661_2	1	5077
##sequence-region	Contig154+52275091	1	719
##sequence-region	Contig155+2450	1	2920
Contig155+2450	Geneious	exon	235	448	.	+	.	Name=nad5 exon 3
##sequence-region	Contig156+1354	1	32131
Contig156+1354	Geneious	exon	22288	22312	.	+	.	Name=rps1 exon 1
Contig156+1354	Geneious	gene	19598	19675	.	+	.	Name=trnR gene
Contig156+1354	Geneious	tRNA	19598	19675	.	+	.	Name=trnR tRNA
##sequence-region	Contig157+383969452	1	10252
Contig157+383969452	Geneious	CDS	9913	10215	.	-	0	Name=nad4L CDS
Contig157+383969452	Geneious	exon	2103	2127	.	-	.	Name=rps1 exon 1
Contig157+383969452	Geneious	gene	9913	10215	.	-	.	Name=nad4L gene
##sequence-region	Contig158+1450	1	3513
Contig158+1450	Geneious	exon	3281	3302	.	-	.	Name=nad5 exon 4
Contig158+1450	Geneious	gene	1519	1591	.	-	.	Name=trnfM gene
Contig158+1450	Geneious	tRNA	1519	1591	.	-	.	Name=trnfM tRNA
##sequence-region	Contig159+334652991	1	5806
Contig159+334652991	Geneious	gene	3667	3732	.	-	.	Name=trnfM gene
Contig159+334652991	Geneious	tRNA	3667	3732	.	-	.	Name=trnfM tRNA
##sequence-region	Contig16+2347	1	285
##sequence-region	Contig160+218999	1	8065
##sequence-region	Contig161+000335095761	1	453
##sequence-region	Contig161+000335095761_2	1	10984
Contig161+000335095761_2	Geneious	exon	4571	4595	.	-	.	Name=rps1 exon 1
Contig161+000335095761_2	Geneious	exon	6280	6302	.	-	.	Name=nad5 exon 4
##sequence-region	Contig162+42052	1	18399
Contig162+42052	Geneious	gene	4924	4995	.	-	.	Name=trnE gene
Contig162+42052	Geneious	gene	2889	2960	.	-	.	Name=trnN gene
Contig162+42052	Geneious	tRNA	4924	4995	.	-	.	Name=trnE tRNA
Contig162+42052	Geneious	tRNA	2889	2960	.	-	.	Name=trnN tRNA
##sequence-region	Contig163+1173	1	38323
Contig163+1173	Geneious	rRNA	35663	35801	.	-	.	Name=rrn5 rRNA
Contig163+1173	Geneious	tRNA	9341	9421	.	-	.	Name=trnS tRNA
Contig163+1173	Geneious	tRNA	38090	38170	.	-	.	Name=trnP tRNA
Contig163+1173	Geneious	tRNA	35807	35880	.	-	.	Name=trnfM tRNA
Contig163+1173	Geneious	tRNA	23515	23587	.	+	.	Name=trnK tRNA
Contig163+1173	Geneious	tRNA	30038	30109	.	-	.	Name=trnR tRNA
Contig163+1173	Geneious	tRNA	36179	36245	.	-	.	Name=trnfM tRNA
Contig163+1173	Geneious	gene	35663	35801	.	-	.	Name=rrn5 gene
Contig163+1173	Geneious	gene	9341	9421	.	-	.	Name=trnS gene
Contig163+1173	Geneious	gene	38090	38170	.	-	.	Name=trnP gene
Contig163+1173	Geneious	gene	35807	35880	.	-	.	Name=trnfM gene
Contig163+1173	Geneious	gene	23515	23587	.	+	.	Name=trnK gene
Contig163+1173	Geneious	gene	30038	30109	.	-	.	Name=trnR gene
Contig163+1173	Geneious	gene	36179	36245	.	-	.	Name=trnfM gene
##sequence-region	Contig164+111642471	1	458
##sequence-region	Contig164+111642471_3	1	9700
Contig164+111642471_3	Geneious	exon	6173	6194	.	-	.	Name=nad5 exon 4
##sequence-region	Contig165+110124	1	4925
##sequence-region	Contig166+1296	1	15187
##sequence-region	Contig17+1177	1	1993
##sequence-region	Contig18+1867	1	475
##sequence-region	Contig19+1234	1	1451
##sequence-region	Contig20+11455	1	450
##sequence-region	Contig21+1451	1	451
##sequence-region	Contig22+1452	1	473
##sequence-region	Contig23+2298	1	1265
##sequence-region	Contig24+2240	1	3071
##sequence-region	Contig25+59212461	1	751
##sequence-region	Contig25+59212461_2	1	1051
##sequence-region	Contig26+2244	1	3071
##sequence-region	Contig27+11993	1	639
##sequence-region	Contig28+505421622	1	456
##sequence-region	Contig29+21993	1	2860
##sequence-region	Contig30+3177	1	244
##sequence-region	Contig31+419189912	1	5135
##sequence-region	Contig32+1559	1	2871
##sequence-region	Contig34+408331961	1	1984
Contig34+408331961	Geneious	exon	649	670	.	+	.	Name=nad5 exon 4
Contig34+408331961	Geneious	gene	662	735	.	+	.	Name=trnF gene
Contig34+408331961	Geneious	tRNA	662	735	.	+	.	Name=trnF tRNA
##sequence-region	Contig34+408331961_2	1	2489
Contig34+408331961_2	Geneious	CDS	1186	2421	.	+	0	Name=cob CDS
Contig34+408331961_2	Geneious	gene	1186	2421	.	+	.	Name=cob gene
##sequence-region	Contig35+66242551	1	3306
##sequence-region	Contig36+2162	1	269
##sequence-region	Contig37+14488	1	474
##sequence-region	Contig38+1269	1	319
##sequence-region	Contig39+1333	1	320
##sequence-region	Contig40+1223	1	320
##sequence-region	Contig41+1250	1	327
##sequence-region	Contig42+1320	1	323
##sequence-region	Contig43+2250	1	274
##sequence-region	Contig44+1275	1	290
##sequence-region	Contig45+2242	1	251
##sequence-region	Contig46+12873	1	1295
##sequence-region	Contig47+261843461	1	3560
##sequence-region	Contig47+261843461_2	1	637
##sequence-region	Contig49+1179	1	263
##sequence-region	Contig50+1175	1	554
##sequence-region	Contig51+335095761	1	449
##sequence-region	Contig52+1202	1	1786
##sequence-region	Contig53+11267	1	4542
##sequence-region	Contig54+2202	1	1933
##sequence-region	Contig55+0335095761	1	4224
Contig55+0335095761	Geneious	CDS	2944	3384	.	+	0	Name=rps7 CDS
Contig55+0335095761	Geneious	gene	2944	3384	.	+	.	Name=rps7 gene
##sequence-region	Contig56+24079114	1	2816
Contig56+24079114	Geneious	exon	1004	1028	.	-	.	Name=rps1 exon 1
##sequence-region	Contig57+238012441	1	463
##sequence-region	Contig59+1642	1	821
##sequence-region	Contig60+2156	1	2134
##sequence-region	Contig62+1347	1	8408
Contig62+1347	Geneious	gene	4591	4659	.	+	.	Name=trnE gene
Contig62+1347	Geneious	tRNA	4591	4659	.	+	.	Name=trnE tRNA
Contig62+1347	Geneious	exon	6596	6620	.	-	.	Name=rps1 exon 1
Contig62+1347	Geneious	exon	4330	4354	.	+	.	Name=rps1 exon 1
##sequence-region	Contig64+4151	1	2327
##sequence-region	Contig66+1821	1	553
##sequence-region	Contig68+12134	1	516
##sequence-region	Contig69+2572	1	3196
##sequence-region	Contig70+397590912	1	3066
##sequence-region	Contig70+397590912_2	1	2561
Contig70+397590912_2	Geneious	CDS	130	876	.	-	0	Name=mttB CDS
Contig70+397590912_2	Geneious	gene	130	876	.	-	.	Name=mttB gene
##sequence-region	Contig71+22816	1	205
##sequence-region	Contig73+283897472	1	497
##sequence-region	Contig73+283897472_2	1	3859
##sequence-region	Contig74+2173	1	5300
Contig74+2173	Geneious	gene	2274	2344	.	+	.	Name=trnC gene
Contig74+2173	Geneious	tRNA	2274	2344	.	+	.	Name=trnC tRNA
##sequence-region	Contig75+340903582	1	11801
Contig75+340903582	Geneious	exon	4509	4533	.	+	.	Name=rps1 exon 1
##sequence-region	Contig76+333790701	1	710
##sequence-region	Contig77+2285	1	11473
Contig77+2285	Geneious	exon	4181	4205	.	+	.	Name=rps1 exon 1
##sequence-region	Contig78+15314	1	469
##sequence-region	Contig79+14371	1	2118
Contig79+14371	Geneious	exon	1353	1374	.	-	.	Name=nad5 exon 4
##sequence-region	Contig80+2354	1	3873
##sequence-region	Contig82+1469	1	481
##sequence-region	Contig83+39662862	1	2228
##sequence-region	Contig85+286519491	1	391
##sequence-region	Contig86+1334	1	8392
##sequence-region	Contig88+1242	1	9175
Contig88+1242	Geneious	gene	3089	3162	.	-	.	Name=trnM gene
Contig88+1242	Geneious	gene	1047	1112	.	-	.	Name=trnD gene
Contig88+1242	Geneious	tRNA	3089	3162	.	-	.	Name=trnM tRNA
Contig88+1242	Geneious	tRNA	1047	1112	.	-	.	Name=trnD tRNA
##sequence-region	Contig89+352930831	1	5029
##sequence-region	Contig90+1285	1	19861
Contig90+1285	Geneious	gene	4929	4999	.	-	.	Name=trnfM gene
Contig90+1285	Geneious	tRNA	4929	4999	.	-	.	Name=trnfM tRNA
##sequence-region	Contig91+2323	1	10330
Contig91+2323	Geneious	gene	7953	8024	.	+	.	Name=trnE gene
Contig91+2323	Geneious	tRNA	7953	8024	.	+	.	Name=trnE tRNA
##sequence-region	Contig92+110330	1	485
##sequence-region	Contig93+447178412	1	10673
Contig93+447178412	Geneious	intron	8273	8818	.	-	.	Name=nad5 intron 5
Contig93+447178412	Geneious	exon	8819	9213	.	-	.	Name=nad5 exon 5
Contig93+447178412	Geneious	exon	8127	8272	.	-	.	Name=nad5 exon 6
##sequence-region	Contig94+1154	1	19343
Contig94+1154	Geneious	exon	6116	6137	.	+	.	Name=nad5 exon 4
##sequence-region	Contig95+542169092	1	17291
Contig95+542169092	Geneious	gene	16942	17023	.	-	.	Name=trnW gene
Contig95+542169092	Geneious	tRNA	16942	17023	.	-	.	Name=trnW tRNA
##sequence-region	Contig96+15642	1	4869
Contig96+15642	Geneious	CDS	449	1316	.	-	0	Name=cox2 CDS
Contig96+15642	Geneious	gene	449	1316	.	-	.	Name=cox2 gene
Contig96+15642	Geneious	exon	3790	4054	.	+	.	Name=nad1 exon 6
Contig96+15642	Geneious	exon	1191	1214	.	+	.	Name=rps1 exon 1
##sequence-region	Contig97+526048192	1	450
##sequence-region	Contig97+526048192_2	1	13946
Contig97+526048192_2	Geneious	CDS	12922	13674	.	-	0	Name=atp6 CDS
Contig97+526048192_2	Geneious	gene	12922	13674	.	-	.	Name=atp6 gene
##sequence-region	Contig98+405221121_2	1	675
##sequence-region	Contig99+221430602	1	19115
Contig99+221430602	Geneious	exon	689	713	.	+	.	Name=rps1 exon 1
Contig99+221430602	Geneious	gene	3617	3692	.	+	.	Name=trnE gene
Contig99+221430602	Geneious	tRNA	3617	3692	.	+	.	Name=trnE tRNA
##sequence-region	Contig01+301837331	1	5330
Contig01+301837331	Geneious	exon	86	1026	.	+	.	Name=rps3 exon 3
Contig01+301837331	Geneious	CDS	3784	4209	.	+	0	Name=rps11 CDS
Contig01+301837331	Geneious	CDS	1037	1444	.	+	0	Name=rpl16 CDS
Contig01+301837331	Geneious	CDS	2722	3102	.	+	0	Name=rps13 CDS
Contig01+301837331	Geneious	CDS	2419	2718	.	+	0	Name=rpl6 CDS
Contig01+301837331	Geneious	gene	3784	4209	.	+	.	Name=rps11 gene
Contig01+301837331	Geneious	gene	1037	1444	.	+	.	Name=rpl16 gene
Contig01+301837331	Geneious	gene	2722	3102	.	+	.	Name=rps13 gene
Contig01+301837331	Geneious	gene	2419	2718	.	+	.	Name=rpl6 gene
##sequence-region	Contig02+393857202	1	488
##sequence-region	Contig02+393857202_2	1	5481
Contig02+393857202_2	Geneious	CDS	3720	3949	.	-	0	Name=atp9 CDS
Contig02+393857202_2	Geneious	tRNA	2312	2390	.	+	.	Name=trnG tRNA
Contig02+393857202_2	Geneious	tRNA	2000	2074	.	+	.	Name=trnR tRNA
Contig02+393857202_2	Geneious	gene	3720	3949	.	-	.	Name=atp9 gene
Contig02+393857202_2	Geneious	gene	2312	2390	.	+	.	Name=trnG gene
Contig02+393857202_2	Geneious	gene	2000	2074	.	+	.	Name=trnR gene
##sequence-region	Contig03+1212	1	1766
##sequence-region	Contig04+2213	1	2698
##sequence-region	Contig06+526596052	1	4281
##sequence-region	Contig07+270036542	1	2827
##sequence-region	Contig07+270036542_2	1	1184
##sequence-region	Contig08+108050381	1	3060
##sequence-region	Contig09+14351528	1	5633
Contig09+14351528	Geneious	exon	2962	3959	.	+	.	Name=cox1 exon 2
Contig09+14351528	Geneious	gene	2147	2240	.	-	.	Name=trnL gene
Contig09+14351528	Geneious	gene	4356	4427	.	+	.	Name=trnR gene
Contig09+14351528	Geneious	tRNA	2147	2240	.	-	.	Name=trnL tRNA
Contig09+14351528	Geneious	tRNA	4356	4427	.	+	.	Name=trnR tRNA
##sequence-region	Contig10+2192	1	5637
Contig10+2192	Geneious	exon	2966	3963	.	+	.	Name=cox1 exon 2
Contig10+2192	Geneious	gene	2151	2244	.	-	.	Name=trnL gene
Contig10+2192	Geneious	gene	4360	4431	.	+	.	Name=trnR gene
Contig10+2192	Geneious	tRNA	2151	2244	.	-	.	Name=trnL tRNA
Contig10+2192	Geneious	tRNA	4360	4431	.	+	.	Name=trnR tRNA
##sequence-region	Contig100+13448	1	4717
Contig100+13448	Geneious	exon	702	723	.	-	.	Name=nad5 exon 4
##sequence-region	Contig101+386860021	1	1597
Contig101+386860021	Geneious	exon	1242	1324	.	+	.	Name=nad1 exon 3
##sequence-region	Contig102+1499	1	1960
Contig102+1499	Geneious	exon	601	623	.	+	.	Name=nad5 exon 4
##sequence-region	Contig103+1478	1	9178
Contig103+1478	Geneious	gene	4153	4221	.	-	.	Name=trnE gene
Contig103+1478	Geneious	tRNA	4153	4221	.	-	.	Name=trnE tRNA
Contig103+1478	Geneious	exon	2192	2216	.	+	.	Name=rps1 exon 1
Contig103+1478	Geneious	exon	4458	4482	.	-	.	Name=rps1 exon 1
##sequence-region	Contig104+1162_2	1	36308
Contig104+1162_2	Geneious	gene	15997	16073	.	+	.	Name=trnR gene
Contig104+1162_2	Geneious	tRNA	15997	16073	.	+	.	Name=trnR tRNA
Contig104+1162_2	Geneious	exon	19754	19778	.	-	.	Name=rps1 exon 1
Contig104+1162_2	Geneious	exon	688	709	.	+	.	Name=nad5 exon 4
##sequence-region	Contig105+2484	1	3623
##sequence-region	Contig106+336825852	1	5227
Contig106+336825852	Geneious	gene	777	849	.	+	.	Name=trnH gene
Contig106+336825852	Geneious	tRNA	777	849	.	+	.	Name=trnH tRNA
##sequence-region	Contig107+336151392	1	6555
Contig107+336151392	Geneious	gene	5115	5259	.	-	.	Name=rrn5 gene
Contig107+336151392	Geneious	rRNA	5115	5259	.	-	.	Name=rrn5 rRNA
##sequence-region	Contig107+336151392_2	1	2521
##sequence-region	Contig108+407027842	1	799
##sequence-region	Contig109+3499	1	3436
##sequence-region	Contig11+3218	1	6884
Contig11+3218	Geneious	CDS	3462	3764	.	+	0	Name=nad4L CDS
Contig11+3218	Geneious	gene	3462	3764	.	+	.	Name=nad4L gene
##sequence-region	Contig110+1312	1	24667
Contig110+1312	Geneious	CDS	10744	11487	.	-	0	Name=atp6 CDS
Contig110+1312	Geneious	exon	13357	13378	.	-	.	Name=nad5 exon 4
Contig110+1312	Geneious	tRNA	4962	5038	.	+	.	Name=trnE tRNA
Contig110+1312	Geneious	tRNA	20957	21031	.	+	.	Name=trnG tRNA
Contig110+1312	Geneious	tRNA	1367	1438	.	+	.	Name=trnN tRNA
Contig110+1312	Geneious	tRNA	2994	3057	.	-	.	Name=trnK tRNA
Contig110+1312	Geneious	gene	10744	11487	.	-	.	Name=atp6 gene
Contig110+1312	Geneious	gene	4962	5038	.	+	.	Name=trnE gene
Contig110+1312	Geneious	gene	20957	21031	.	+	.	Name=trnG gene
Contig110+1312	Geneious	gene	1367	1438	.	+	.	Name=trnN gene
Contig110+1312	Geneious	gene	2994	3057	.	-	.	Name=trnK gene
##sequence-region	Contig111+272714061	1	31792
Contig111+272714061	Geneious	gene	28569	28642	.	+	.	Name=trnF gene
Contig111+272714061	Geneious	gene	18537	18610	.	+	.	Name=trnA gene
Contig111+272714061	Geneious	tRNA	28569	28642	.	+	.	Name=trnF tRNA
Contig111+272714061	Geneious	tRNA	18537	18610	.	+	.	Name=trnA
Contig111+272714061	Geneious	exon	23067	23091	.	-	.	Name=rps1 exon 1
Contig111+272714061	Geneious	exon	30616	30637	.	+	.	Name=nad5 exon 4
Contig111+272714061	Geneious	exon	24975	24996	.	-	.	Name=nad5 exon 4
##sequence-region	Contig112+26853	1	31242
##sequence-region	Contig113+401704202	1	17906
##sequence-region	Contig113+401704202_2	1	16434
Contig113+401704202_2	Geneious	CDS	9473	9686	.	+	0	Name=atp9 CDS
Contig113+401704202_2	Geneious	gene	9473	9686	.	+	.	Name=atp9 gene
##sequence-region	Contig114+3394	1	1047
##sequence-region	Contig115+172174842	1	21176
Contig115+172174842	Geneious	exon	392	413	.	-	.	Name=nad5 exon 4
##sequence-region	Contig115+172174842_2	1	12521
Contig115+172174842_2	Geneious	gene	5515	5602	.	+	.	Name=trnL gene
Contig115+172174842_2	Geneious	gene	5432	5513	.	+	.	Name=trnL gene
Contig115+172174842_2	Geneious	gene	5651	5723	.	+	.	Name=trnH gene
Contig115+172174842_2	Geneious	tRNA	5515	5602	.	+	.	Name=trnL tRNA
Contig115+172174842_2	Geneious	tRNA	5432	5513	.	+	.	Name=trnL tRNA
Contig115+172174842_2	Geneious	tRNA	5651	5723	.	+	.	Name=trnH tRNA
##sequence-region	Contig116+1470	1	20398
Contig116+1470	Geneious	gene	15080	15153	.	+	.	Name=trnD gene
Contig116+1470	Geneious	tRNA	15080	15153	.	+	.	Name=trnD tRNA
##sequence-region	Contig12+1184	1	216
##sequence-region	Contig13+440748992	1	7314
Contig13+440748992	Geneious	CDS	6334	6558	.	+	0	Name=atp9 CDS
Contig13+440748992	Geneious	gene	6334	6558	.	+	.	Name=atp9 gene
##sequence-region	Contig14+87360572	1	6407
Contig14+87360572	Geneious	gene	4967	5111	.	-	.	Name=rrn5 gene
Contig14+87360572	Geneious	rRNA	4967	5111	.	-	.	Name=rrn5 rRNA
##sequence-region	Contig15+11767	1	7270
##sequence-region	Contig16+13064	1	11337
##sequence-region	Contig17+1164	1	309
##sequence-region	Contig18+2162	1	423
##sequence-region	Contig19+193598002	1	1451
##sequence-region	Contig20+1434	1	765
##sequence-region	Contig21+333364782	1	478
##sequence-region	Contig22+111462	1	485
##sequence-region	Contig23+111348	1	1829
##sequence-region	Contig24+121249732	1	476
##sequence-region	Contig25+333790701	1	10081
Contig25+333790701	Geneious	exon	8618	8639	.	-	.	Name=nad5 exon 4
Contig25+333790701	Geneious	gene	6925	7008	.	+	.	Name=trnS gene
Contig25+333790701	Geneious	tRNA	6925	7008	.	+	.	Name=trnS tRNA
##sequence-region	Contig26+2180	1	2699
##sequence-region	Contig28+22699	1	295
##sequence-region	Contig29+1295	1	296
##sequence-region	Contig30+2248	1	3570
Contig30+2248	Geneious	exon	2145	2169	.	+	.	Name=rps1 exon 1
##sequence-region	Contig31+11487	1	470
##sequence-region	Contig32+13570	1	494
##sequence-region	Contig33+1471	1	471
##sequence-region	Contig34+1201	1	1479
##sequence-region	Contig35+243874512	1	6853
##sequence-region	Contig36+1170	1	1754
##sequence-region	Contig37+4159	1	1797
##sequence-region	Contig38+335095761	1	4244
Contig38+335095761	Geneious	CDS	2964	3404	.	+	0	Name=rps7 CDS
Contig38+335095761	Geneious	gene	2964	3404	.	+	.	Name=rps7 gene
##sequence-region	Contig39+2171	1	5607
##sequence-region	Contig40+1776	1	8005
##sequence-region	Contig41+119100661	1	9461
##sequence-region	Contig41+119100661_2	1	6587
Contig41+119100661_2	Geneious	gene	1297	1441	.	+	.	Name=rrn5 gene
Contig41+119100661_2	Geneious	rRNA	1297	1441	.	+	.	Name=rrn5 rRNA
##sequence-region	Contig42+0335095761	1	3852
Contig42+0335095761	Geneious	CDS	2572	3012	.	+	0	Name=rps7 CDS
Contig42+0335095761	Geneious	gene	2572	3012	.	+	.	Name=rps7 gene
##sequence-region	Contig43+18005	1	530
##sequence-region	Contig44+486572651	1	25235
Contig44+486572651	Geneious	CDS	21287	21516	.	+	0	Name=atp9 CDS
Contig44+486572651	Geneious	exon	9129	9153	.	-	.	Name=rps1 exon 1
Contig44+486572651	Geneious	tRNA	19274	19354	.	+	.	Name=trnG tRNA
Contig44+486572651	Geneious	tRNA	22846	22924	.	-	.	Name=trnG tRNA
Contig44+486572651	Geneious	tRNA	23162	23236	.	-	.	Name=trnR tRNA
Contig44+486572651	Geneious	gene	21287	21516	.	+	.	Name=atp9 gene
Contig44+486572651	Geneious	gene	19274	19354	.	+	.	Name=trnG gene
Contig44+486572651	Geneious	gene	22846	22924	.	-	.	Name=trnG gene
Contig44+486572651	Geneious	gene	23162	23236	.	-	.	Name=trnR gene
##sequence-region	Contig45+11546	1	472
##sequence-region	Contig46+2200	1	8298
Contig46+2200	Geneious	exon	1015	1036	.	+	.	Name=nad5 exon 4
##sequence-region	Contig47+334652991	1	15835
Contig47+334652991	Geneious	CDS	10724	10948	.	+	0	Name=atp9 CDS
Contig47+334652991	Geneious	tRNA	3667	3732	.	-	.	Name=trnfM tRNA
Contig47+334652991	Geneious	exon	12078	12174	.	+	.	Name=nad4 exon 4
Contig47+334652991	Geneious	exon	13093	13114	.	+	.	Name=nad5 exon 4
Contig47+334652991	Geneious	gene	10724	10948	.	+	.	Name=atp9 gene
Contig47+334652991	Geneious	gene	3667	3732	.	-	.	Name=trnfM gene
##sequence-region	Contig48+370774091	1	27431
Contig48+370774091	Geneious	CDS	20821	21045	.	-	0	Name=atp9 CDS
Contig48+370774091	Geneious	exon	11070	11094	.	+	.	Name=rps1 exon 1
Contig48+370774091	Geneious	tRNA	869	949	.	-	.	Name=trnG tRNA
Contig48+370774091	Geneious	gene	20821	21045	.	-	.	Name=atp9 gene
Contig48+370774091	Geneious	gene	869	949	.	-	.	Name=trnG gene
##sequence-region	Contig49+1494	1	5334
##sequence-region	Contig50+375679832	1	9228
Contig50+375679832	Geneious	exon	1549	2099	.	-	.	Name=nad2 exon 4
##sequence-region	Contig50+375679832_2	1	1546
##sequence-region	Contig51+110800	1	470
##sequence-region	Contig52+325975141	1	552
##sequence-region	Contig52+325975141_2	1	2494
##sequence-region	Contig53+428590542	1	13510
Contig53+428590542	Geneious	gene	2580	2666	.	-	.	Name=trnY gene
Contig53+428590542	Geneious	gene	1816	1888	.	+	.	Name=trnW gene
Contig53+428590542	Geneious	gene	7233	7305	.	+	.	Name=trnM gene
Contig53+428590542	Geneious	tRNA	2580	2666	.	-	.	Name=trnY tRNA
Contig53+428590542	Geneious	tRNA	1816	1888	.	+	.	Name=trnW tRNA
Contig53+428590542	Geneious	tRNA	7233	7305	.	+	.	Name=trnM tRNA
##sequence-region	Contig54+213510	1	312
##sequence-region	Contig55+508995791	1	2573
##sequence-region	Contig56+2494	1	7112
Contig56+2494	Geneious	gene	2387	2459	.	-	.	Name=trnM gene
Contig56+2494	Geneious	tRNA	2387	2459	.	-	.	Name=trnM tRNA
##sequence-region	Contig57+113510	1	529
##sequence-region	Contig58+1529	1	485
##sequence-region	Contig60+4151	1	2327
##sequence-region	Contig61+3159	1	9406
Contig61+3159	Geneious	exon	2843	2931	.	+	.	Name=nad4 exon 4
Contig61+3159	Geneious	gene	1391	1458	.	+	.	Name=trnP gene
Contig61+3159	Geneious	tRNA	1391	1458	.	+	.	Name=trnP tRNA
##sequence-region	Contig62+1218	1	32909
##sequence-region	Contig63+395502871	1	6811
##sequence-region	Contig63+395502871_2	1	6805
Contig63+395502871_2	Geneious	gene	4831	4904	.	+	.	Name=trnP gene
Contig63+395502871_2	Geneious	gene	1181	1248	.	-	.	Name=trnE gene
Contig63+395502871_2	Geneious	tRNA	4831	4904	.	+	.	Name=trnP tRNA
Contig63+395502871_2	Geneious	tRNA	1181	1248	.	-	.	Name=trnE tRNA
##sequence-region	Contig64+110233	1	2022
Contig64+110233	Geneious	gene	270	338	.	+	.	Name=trnA gene
Contig64+110233	Geneious	tRNA	270	338	.	+	.	Name=trnA
##sequence-region	Contig65+1180	1	19442
Contig65+1180	Geneious	exon	11735	11756	.	-	.	Name=nad5 exon 4
##sequence-region	Contig66+18298	1	7843
Contig66+18298	Geneious	gene	6551	6634	.	+	.	Name=trnS gene
Contig66+18298	Geneious	gene	1586	1658	.	+	.	Name=trnA gene
Contig66+18298	Geneious	gene	3999	4069	.	+	.	Name=trnG gene
Contig66+18298	Geneious	tRNA	6551	6634	.	+	.	Name=trnS tRNA
Contig66+18298	Geneious	tRNA	1586	1658	.	+	.	Name=trnA
Contig66+18298	Geneious	tRNA	3999	4069	.	+	.	Name=trnG tRNA
##sequence-region	Contig67+514265171	1	4132
##sequence-region	Contig67+514265171_3	1	5694
##sequence-region	Contig68+387485141	1	470
##sequence-region	Contig68+387485141_2	1	13926
Contig68+387485141_2	Geneious	CDS	12902	13654	.	-	0	Name=atp6 CDS
Contig68+387485141_2	Geneious	gene	12902	13654	.	-	.	Name=atp6 gene
##sequence-region	Contig69+24246	1	14044
Contig69+24246	Geneious	CDS	13020	13772	.	-	0	Name=atp6 CDS
Contig69+24246	Geneious	gene	13020	13772	.	-	.	Name=atp6 gene
##sequence-region	Contig70+333790701	1	10215
##sequence-region	Contig71+115518	1	519
##sequence-region	Contig72+315518	1	1221
##sequence-region	Contig73+110026	1	25177
##sequence-region	Contig74+11221	1	478
##sequence-region	Contig75+121970922	1	10885
##sequence-region	Contig75+121970922_2	1	16875
Contig75+121970922_2	Geneious	gene	3171	3251	.	-	.	Name=trnL gene
Contig75+121970922_2	Geneious	tRNA	3171	3251	.	-	.	Name=trnL tRNA
##sequence-region	Contig76+00335095761	1	12588
Contig76+00335095761	Geneious	CDS	11308	11748	.	+	0	Name=rps7 CDS
Contig76+00335095761	Geneious	gene	11308	11748	.	+	.	Name=rps7 gene
Contig76+00335095761	Geneious	exon	4751	4775	.	-	.	Name=rps1 exon 1
Contig76+00335095761	Geneious	exon	6460	6482	.	-	.	Name=nad5 exon 4
##sequence-region	Contig77+14026	1	33407
Contig77+14026	Geneious	exon	25307	25328	.	-	.	Name=nad5 exon 4
Contig77+14026	Geneious	tRNA	23944	24017	.	+	.	Name=trnD tRNA
Contig77+14026	Geneious	CDS	24742	26322	.	+	0	Name=atp1 CDS
Contig77+14026	Geneious	CDS	29557	30139	.	+	0	Name=atp4 CDS
Contig77+14026	Geneious	CDS	28772	29131	.	+	0	Name=nad3 CDS
Contig77+14026	Geneious	gene	24742	26322	.	+	.	Name=atp1 gene
Contig77+14026	Geneious	gene	29557	30139	.	+	.	Name=atp4 gene
Contig77+14026	Geneious	gene	28772	29131	.	+	.	Name=nad3 gene
Contig77+14026	Geneious	gene	23944	24017	.	+	.	Name=trnD gene
##sequence-region	Contig78+221588772	1	17689
Contig78+221588772	Geneious	exon	6507	6564	.	+	.	Name=nad1 exon 5
Contig78+221588772	Geneious	exon	14078	14099	.	-	.	Name=nad5 exon 4
##sequence-region	Contig78+221588772_2	1	6372
Contig78+221588772_2	Geneious	gene	293	366	.	-	.	Name=trnP gene
Contig78+221588772_2	Geneious	tRNA	293	366	.	-	.	Name=trnP tRNA
##sequence-region	Contig79+16453861	1	24077
Contig79+16453861	Geneious	exon	5134	5158	.	+	.	Name=rps1 exon 1
Contig79+16453861	Geneious	gene	10518	10589	.	+	.	Name=trnR gene
Contig79+16453861	Geneious	tRNA	10518	10589	.	+	.	Name=trnR tRNA
##sequence-region	Contig79+16453861_2	1	10870
Contig79+16453861_2	Geneious	CDS	6481	7047	.	+	0	Name=nad9 CDS
Contig79+16453861_2	Geneious	gene	6481	7047	.	+	.	Name=nad9 gene
Contig79+16453861_2	Geneious	exon	6584	6606	.	-	.	Name=nad5 exon 4
Contig79+16453861_2	Geneious	exon	4991	5012	.	-	.	Name=nad5 exon 4
##sequence-region	Contig80+505420861	1	11509
Contig80+505420861	Geneious	exon	1849	1907	.	-	.	Name=nad1 exon 5
##sequence-region	Contig81+246855231	1	3448
##sequence-region	Contig82+517179031	1	14708
Contig82+517179031	Geneious	gene	12089	12161	.	+	.	Name=trnH gene
Contig82+517179031	Geneious	gene	8205	8275	.	-	.	Name=trnfM gene
Contig82+517179031	Geneious	tRNA	12089	12161	.	+	.	Name=trnH tRNA
Contig82+517179031	Geneious	tRNA	8205	8275	.	-	.	Name=trnfM tRNA
##sequence-region	Contig83+519499901	1	478
##sequence-region	Contig84+16853	1	20299
Contig84+16853	Geneious	gene	4801	4876	.	+	.	Name=trnE gene
Contig84+16853	Geneious	tRNA	4801	4876	.	+	.	Name=trnE tRNA
##sequence-region	Contig85+371613762	1	19214
Contig85+371613762	Geneious	exon	17059	17083	.	+	.	Name=rps1 exon 1
Contig85+371613762	Geneious	gene	1920	1991	.	+	.	Name=trnG gene
Contig85+371613762	Geneious	tRNA	1920	1991	.	+	.	Name=trnG tRNA
##sequence-region	Contig86+133407	1	4619
##sequence-region	Contig87+14619	1	484
##sequence-region	Contig88+1484	1	499
##sequence-region	Contig89+479656071	1	12020
##sequence-region	Contig89+479656071_2	1	23734
Contig89+479656071_2	Geneious	exon	4543	4567	.	-	.	Name=rps1 exon 1
##sequence-region	Contig90+384376581	1	5281
Contig90+384376581	Geneious	exon	1968	2225	.	+	.	Name=nad1 exon 1
Contig90+384376581	Geneious	exon	3780	3915	.	+	.	Name=nad1 exon 2
##sequence-region	Contig90+384376581_2	1	1472
##sequence-region	Contig91+91534221	1	1611
##sequence-region	Contig92+2499	1	1435
##sequence-region	Contig93+539598361	1	495
##sequence-region	Contig94+98778341	1	34147
##sequence-region	Contig94+98778341_2	1	8317
Contig94+98778341_2	Geneious	gene	3111	3191	.	-	.	Name=trnL gene
Contig94+98778341_2	Geneious	tRNA	3111	3191	.	-	.	Name=trnL tRNA
##sequence-region	Contig95+166271212	1	2134
##sequence-region	Contig95+166271212_2	1	5599
##sequence-region	Contig96+1159	1	31282
Contig96+1159	Geneious	gene	24899	24967	.	-	.	Name=trnA gene
Contig96+1159	Geneious	tRNA	24899	24967	.	-	.	Name=trnA
##sequence-region	Contig97+1214	1	24243
Contig97+1214	Geneious	CDS	20505	20729	.	-	0	Name=atp9 CDS
Contig97+1214	Geneious	exon	10754	10778	.	+	.	Name=rps1 exon 1
Contig97+1214	Geneious	tRNA	553	633	.	-	.	Name=trnG tRNA
Contig97+1214	Geneious	gene	20505	20729	.	-	.	Name=atp9 gene
Contig97+1214	Geneious	gene	553	633	.	-	.	Name=trnG gene
##sequence-region	Contig98+1160	1	6844
##sequence-region	Contig99+461552151	1	2396
##sequence-region	Contig99+461552151_2	1	4454
Contig99+461552151_2	Geneious	gene	3249	3322	.	-	.	Name=trnP gene
Contig99+461552151_2	Geneious	gene	2213	2283	.	-	.	Name=trnR gene
Contig99+461552151_2	Geneious	tRNA	3249	3322	.	-	.	Name=trnP tRNA
Contig99+461552151_2	Geneious	tRNA	2213	2283	.	-	.	Name=trnR tRNA
##sequence-region	Contig01+243439462	1	269
##sequence-region	Contig01+325805792	1	7466
Contig01+325805792	Geneious	CDS	6810	7076	.	+	0	Name=sdh4 CDS
Contig01+325805792	Geneious	tRNA	5413	5484	.	-	.	Name=trnR tRNA
Contig01+325805792	Geneious	tRNA	4840	4910	.	-	.	Name=trnfM tRNA
Contig01+325805792	Geneious	gene	6810	7076	.	+	.	Name=sdh4 gene
Contig01+325805792	Geneious	gene	5413	5484	.	-	.	Name=trnR gene
Contig01+325805792	Geneious	gene	4840	4910	.	-	.	Name=trnfM gene
##sequence-region	Contig02+1207	1	253
##sequence-region	Contig03+1253	1	265
##sequence-region	Contig04+2213_2	1	263
##sequence-region	Contig05+1223	1	265
##sequence-region	Contig07+2263	1	657
##sequence-region	Contig08+1263	1	1847
##sequence-region	Contig100+1172	1	7384
Contig100+1172	Geneious	CDS	774	998	.	-	0	Name=atp9 CDS
Contig100+1172	Geneious	gene	774	998	.	-	.	Name=atp9 gene
##sequence-region	Contig105+343379301	1	307
##sequence-region	Contig105+343379301_2	1	5304
Contig105+343379301_2	Geneious	exon	4305	5245	.	-	.	Name=rps3 exon 3
Contig105+343379301_2	Geneious	CDS	1122	1547	.	-	0	Name=rps11 CDS
Contig105+343379301_2	Geneious	CDS	3887	4294	.	-	0	Name=rpl16 CDS
Contig105+343379301_2	Geneious	CDS	2229	2609	.	-	0	Name=rps13 CDS
Contig105+343379301_2	Geneious	CDS	2613	2912	.	-	0	Name=rpl6 CDS
Contig105+343379301_2	Geneious	gene	1122	1547	.	-	.	Name=rps11 gene
Contig105+343379301_2	Geneious	gene	3887	4294	.	-	.	Name=rpl16 gene
Contig105+343379301_2	Geneious	gene	2229	2609	.	-	.	Name=rps13 gene
Contig105+343379301_2	Geneious	gene	2613	2912	.	-	.	Name=rpl6 gene
##sequence-region	Contig106+25022421	1	17224
Contig106+25022421	Geneious	gene	16875	16956	.	-	.	Name=trnW gene
Contig106+25022421	Geneious	tRNA	16875	16956	.	-	.	Name=trnW tRNA
##sequence-region	Contig107+192439972	1	946
##sequence-region	Contig107+192439972_2	1	15505
Contig107+192439972_2	Geneious	exon	3417	3438	.	-	.	Name=nad5 exon 4
Contig107+192439972_2	Geneious	gene	15017	15087	.	-	.	Name=trnE gene
Contig107+192439972_2	Geneious	gene	14700	14770	.	-	.	Name=trnfM gene
Contig107+192439972_2	Geneious	tRNA	15017	15087	.	-	.	Name=trnE tRNA
Contig107+192439972_2	Geneious	tRNA	14700	14770	.	-	.	Name=trnfM tRNA
##sequence-region	Contig108+1322	1	6719
Contig108+1322	Geneious	exon	2118	2142	.	+	.	Name=rps1 exon 1
Contig108+1322	Geneious	exon	411	433	.	+	.	Name=nad5 exon 4
##sequence-region	Contig109+312213252	1	17894
Contig109+312213252	Geneious	gene	2387	2462	.	+	.	Name=trnE gene
Contig109+312213252	Geneious	tRNA	2387	2462	.	+	.	Name=trnE tRNA
##sequence-region	Contig111+16719	1	308
##sequence-region	Contig113+218695	1	6195
##sequence-region	Contig115+2322	1	8756
##sequence-region	Contig116+18756	1	560
##sequence-region	Contig119+2172	1	15474
##sequence-region	Contig122+271172711	1	631
##sequence-region	Contig122+271172711_2	1	4200
Contig122+271172711_2	Geneious	CDS	3679	3942	.	-	0	Name=rps19 CDS
Contig122+271172711_2	Geneious	gene	3679	3942	.	-	.	Name=rps19 gene
Contig122+271172711_2	Geneious	exon	1300	1586	.	-	.	Name=rps3 exon 2
Contig122+271172711_2	Geneious	exon	3599	3672	.	-	.	Name=rps3 exon 1
##sequence-region	Contig129+17746577	1	12419
##sequence-region	Contig129+17746577_2	1	10571
Contig129+17746577_2	Geneious	exon	9088	9109	.	-	.	Name=nad5 exon 4
Contig129+17746577_2	Geneious	gene	2725	2796	.	+	.	Name=trnG gene
Contig129+17746577_2	Geneious	gene	8942	9012	.	-	.	Name=trnfM gene
Contig129+17746577_2	Geneious	tRNA	2725	2796	.	+	.	Name=trnG tRNA
Contig129+17746577_2	Geneious	tRNA	8942	9012	.	-	.	Name=trnfM tRNA
##sequence-region	Contig130+65313981	1	29273
##sequence-region	Contig131+317021661_2	1	7463
##sequence-region	Contig132+1188	1	5123
##sequence-region	Contig133+356080262	1	2213
##sequence-region	Contig133+356080262_2	1	1118
##sequence-region	Contig134+441711912	1	313
##sequence-region	Contig134+441711912_2	1	8975
##sequence-region	Contig135+2240	1	4043
##sequence-region	Contig136+498243002_2	1	6854
##sequence-region	Contig137+1214_2	1	22843
Contig137+1214_2	Geneious	CDS	20505	20729	.	-	0	Name=atp9 CDS
Contig137+1214_2	Geneious	exon	10754	10778	.	+	.	Name=rps1 exon 1
Contig137+1214_2	Geneious	tRNA	553	633	.	-	.	Name=trnG tRNA
Contig137+1214_2	Geneious	gene	20505	20729	.	-	.	Name=atp9 gene
Contig137+1214_2	Geneious	gene	553	633	.	-	.	Name=trnG gene
##sequence-region	Contig138+446998831	1	309
##sequence-region	Contig138+446998831_2	1	23163
Contig138+446998831_2	Geneious	exon	8080	8101	.	+	.	Name=nad5 exon 4
Contig138+446998831_2	Geneious	tRNA	9391	9464	.	-	.	Name=trnD tRNA
Contig138+446998831_2	Geneious	CDS	7086	8666	.	-	0	Name=atp1 CDS
Contig138+446998831_2	Geneious	CDS	3269	3851	.	-	0	Name=atp4 CDS
Contig138+446998831_2	Geneious	CDS	4277	4636	.	-	0	Name=nad3 CDS
Contig138+446998831_2	Geneious	gene	7086	8666	.	-	.	Name=atp1 gene
Contig138+446998831_2	Geneious	gene	3269	3851	.	-	.	Name=atp4 gene
Contig138+446998831_2	Geneious	gene	4277	4636	.	-	.	Name=nad3 gene
Contig138+446998831_2	Geneious	gene	9391	9464	.	-	.	Name=trnD gene
##sequence-region	Contig139+3239	1	4806
##sequence-region	Contig14+1206	1	252
##sequence-region	Contig140+500745801	1	301
##sequence-region	Contig140+500745801_2	1	12876
##sequence-region	Contig141+1262	1	5542
Contig141+1262	Geneious	exon	3051	4048	.	+	.	Name=cox1 exon 2
Contig141+1262	Geneious	gene	2236	2329	.	-	.	Name=trnL gene
Contig141+1262	Geneious	gene	4445	4516	.	+	.	Name=trnR gene
Contig141+1262	Geneious	tRNA	2236	2329	.	-	.	Name=trnL tRNA
Contig141+1262	Geneious	tRNA	4445	4516	.	+	.	Name=trnR tRNA
##sequence-region	Contig142+451655832	1	13999
##sequence-region	Contig143+1240	1	4003
##sequence-region	Contig144+2304	1	13729
Contig144+2304	Geneious	gene	5269	5344	.	+	.	Name=trnP gene
Contig144+2304	Geneious	tRNA	5269	5344	.	+	.	Name=trnP tRNA
Contig144+2304	Geneious	exon	6687	6711	.	+	.	Name=nad5 exon 4
Contig144+2304	Geneious	exon	4333	4354	.	+	.	Name=nad5 exon 4
##sequence-region	Contig145+1826	1	18461
Contig145+1826	Geneious	gene	5181	5255	.	-	.	Name=trnP gene
Contig145+1826	Geneious	gene	11968	12041	.	-	.	Name=trnR gene
Contig145+1826	Geneious	tRNA	5181	5255	.	-	.	Name=trnP tRNA
Contig145+1826	Geneious	tRNA	11968	12041	.	-	.	Name=trnR tRNA
##sequence-region	Contig146+1259	1	22762
##sequence-region	Contig147+1159	1	18549
##sequence-region	Contig148+520032002	1	714
##sequence-region	Contig149+1176	1	5579
Contig149+1176	Geneious	gene	4226	4298	.	+	.	Name=trnM gene
Contig149+1176	Geneious	tRNA	4226	4298	.	+	.	Name=trnM tRNA
##sequence-region	Contig15+393740691	1	330
##sequence-region	Contig15+393740691_2	1	1672
##sequence-region	Contig15+393740691_3	1	280
##sequence-region	Contig150+131934331	1	646
##sequence-region	Contig150+131934331_2	1	30428
Contig150+131934331_2	Geneious	exon	2708	2796	.	+	.	Name=nad4 exon 4
Contig150+131934331_2	Geneious	exon	7493	7517	.	-	.	Name=rps1 exon 1
Contig150+131934331_2	Geneious	exon	2067	2088	.	+	.	Name=nad5 exon 4
Contig150+131934331_2	Geneious	gene	29566	29639	.	-	.	Name=trnE gene
Contig150+131934331_2	Geneious	gene	7068	7140	.	-	.	Name=trnE gene
Contig150+131934331_2	Geneious	gene	27396	27460	.	+	.	Name=trnR gene
Contig150+131934331_2	Geneious	tRNA	29566	29639	.	-	.	Name=trnE tRNA
Contig150+131934331_2	Geneious	tRNA	7068	7140	.	-	.	Name=trnE tRNA
Contig150+131934331_2	Geneious	tRNA	27396	27460	.	+	.	Name=trnR tRNA
##sequence-region	Contig151+1191	1	33567
Contig151+1191	Geneious	exon	27050	27074	.	+	.	Name=rps1 exon 1
Contig151+1191	Geneious	exon	32049	32070	.	+	.	Name=nad5 exon 4
Contig151+1191	Geneious	exon	26117	26138	.	-	.	Name=nad5 exon 4
Contig151+1191	Geneious	exon	11273	11294	.	-	.	Name=nad5 exon 4
Contig151+1191	Geneious	gene	1019	1092	.	-	.	Name=trnP gene
Contig151+1191	Geneious	gene	10667	10740	.	+	.	Name=trnF gene
Contig151+1191	Geneious	gene	32603	32676	.	-	.	Name=trnF gene
Contig151+1191	Geneious	gene	32315	32386	.	+	.	Name=trnN gene
Contig151+1191	Geneious	gene	10957	11028	.	-	.	Name=trnN gene
Contig151+1191	Geneious	tRNA	1019	1092	.	-	.	Name=trnP tRNA
Contig151+1191	Geneious	tRNA	10667	10740	.	+	.	Name=trnF tRNA
Contig151+1191	Geneious	tRNA	32603	32676	.	-	.	Name=trnF tRNA
Contig151+1191	Geneious	tRNA	32315	32386	.	+	.	Name=trnN tRNA
Contig151+1191	Geneious	tRNA	10957	11028	.	-	.	Name=trnN tRNA
##sequence-region	Contig152+524712421	1	3015
##sequence-region	Contig153+117166132	1	6841
##sequence-region	Contig153+117166132_2	1	12303
Contig153+117166132_2	Geneious	exon	1797	1821	.	+	.	Name=rps1 exon 1
Contig153+117166132_2	Geneious	tRNA	7544	7615	.	+	.	Name=trnfM tRNA
Contig153+117166132_2	Geneious	CDS	6735	7382	.	+	0	Name=ccmB CDS
Contig153+117166132_2	Geneious	CDS	5432	5992	.	+	0	Name=rpl5 CDS
Contig153+117166132_2	Geneious	gene	6735	7382	.	+	.	Name=ccmB gene
Contig153+117166132_2	Geneious	gene	5432	5992	.	+	.	Name=rpl5 gene
Contig153+117166132_2	Geneious	gene	7544	7615	.	+	.	Name=trnfM gene
##sequence-region	Contig153+117166132_3	1	12019
Contig153+117166132_3	Geneious	gene	3234	3309	.	-	.	Name=trnG gene
Contig153+117166132_3	Geneious	tRNA	3234	3309	.	-	.	Name=trnG tRNA
##sequence-region	Contig154+120997	1	11222
##sequence-region	Contig155+392636811	1	24609
Contig155+392636811	Geneious	exon	1068	1217	.	-	.	Name=nad5 exon 6
Contig155+392636811	Geneious	exon	2177	2318	.	-	.	Name=nad1 exon 2
Contig155+392636811	Geneious	exon	14717	14790	.	-	.	Name=rps3 exon 1
##sequence-region	Contig156+2262	1	3294
##sequence-region	Contig157+21168	1	16636
Contig157+21168	Geneious	gene	12908	12978	.	+	.	Name=trnfM gene
Contig157+21168	Geneious	tRNA	12908	12978	.	+	.	Name=trnfM tRNA
##sequence-region	Contig158+514265171_3	1	4553
##sequence-region	Contig159+2204	1	8991
Contig159+2204	Geneious	exon	8298	8322	.	+	.	Name=rps1 exon 1
Contig159+2204	Geneious	gene	6909	6982	.	-	.	Name=trnR gene
Contig159+2204	Geneious	gene	8218	8291	.	-	.	Name=trnF gene
Contig159+2204	Geneious	tRNA	6909	6982	.	-	.	Name=trnR tRNA
Contig159+2204	Geneious	tRNA	8218	8291	.	-	.	Name=trnF tRNA
##sequence-region	Contig160+31701	1	8324
##sequence-region	Contig161+139541701	1	14199
Contig161+139541701	Geneious	gene	402	475	.	-	.	Name=trnR gene
Contig161+139541701	Geneious	gene	3332	3405	.	+	.	Name=trnP gene
Contig161+139541701	Geneious	gene	6033	6100	.	-	.	Name=trnL gene
Contig161+139541701	Geneious	gene	5966	6031	.	-	.	Name=trnL gene
Contig161+139541701	Geneious	tRNA	402	475	.	-	.	Name=trnR tRNA
Contig161+139541701	Geneious	tRNA	3332	3405	.	+	.	Name=trnP tRNA
Contig161+139541701	Geneious	tRNA	6033	6100	.	-	.	Name=trnL tRNA
Contig161+139541701	Geneious	tRNA	5966	6031	.	-	.	Name=trnL tRNA
##sequence-region	Contig161+139541701_2	1	20846
##sequence-region	Contig161+139541701_3	1	2446
Contig161+139541701_3	Geneious	exon	1076	1699	.	+	.	Name=cox1 exon 1
##sequence-region	Contig162+18996714	1	481
##sequence-region	Contig162+18996714_2	1	3228
Contig162+18996714_2	Geneious	exon	2470	2933	.	-	.	Name=nad4 exon 1
Contig162+18996714_2	Geneious	exon	3082	3106	.	-	.	Name=rps1 exon 1
##sequence-region	Contig162+18996714_3	1	2844
Contig162+18996714_3	Geneious	exon	2155	2179	.	+	.	Name=rps1 exon 1
##sequence-region	Contig162+18996714_4	1	8702
Contig162+18996714_4	Geneious	exon	5023	5044	.	+	.	Name=nad5 exon 4
Contig162+18996714_4	Geneious	gene	6734	6806	.	+	.	Name=trnfM gene
Contig162+18996714_4	Geneious	tRNA	6734	6806	.	+	.	Name=trnfM tRNA
##sequence-region	Contig163+328601972	1	311
##sequence-region	Contig163+328601972_2	1	18027
##sequence-region	Contig164+11855	1	2775
##sequence-region	Contig165+332964011	1	349
##sequence-region	Contig165+332964011_2	1	4553
##sequence-region	Contig165+332964011_3	1	3099
##sequence-region	Contig166+511351081	1	6156
##sequence-region	Contig167+14231	1	14550
##sequence-region	Contig168+527494421	1	21449
Contig168+527494421	Geneious	exon	6101	6135	.	-	.	Name=rps1 exon 1
##sequence-region	Contig21+2253	1	4691
##sequence-region	Contig22+2180	1	2704
Contig22+2180	Geneious	exon	904	986	.	+	.	Name=nad1 exon 3
##sequence-region	Contig23+12704	1	317
##sequence-region	Contig24+11475	1	6382
##sequence-region	Contig30+1235	1	257
##sequence-region	Contig31+40442811	1	6653
Contig31+40442811	Geneious	exon	938	1452	.	+	.	Name=nad4 exon 2
Contig31+40442811	Geneious	exon	4168	4590	.	+	.	Name=nad4 exon 3
##sequence-region	Contig32+1257	1	292
##sequence-region	Contig34+2235	1	284
##sequence-region	Contig36+1292	1	315
##sequence-region	Contig37+2153	1	5131
##sequence-region	Contig38+2265	1	12609
Contig38+2265	Geneious	exon	6966	6987	.	-	.	Name=nad5 exon 4
##sequence-region	Contig39+499200192	1	6267
Contig39+499200192	Geneious	gene	5656	5726	.	-	.	Name=trnfM gene
Contig39+499200192	Geneious	tRNA	5656	5726	.	-	.	Name=trnfM tRNA
Contig39+499200192	Geneious	exon	3969	3993	.	-	.	Name=rps1 exon 1
Contig39+499200192	Geneious	exon	2011	2035	.	+	.	Name=rps1 exon 1
##sequence-region	Contig40+1193	1	273
##sequence-region	Contig41+1233	1	258
##sequence-region	Contig42+1316	1	300
##sequence-region	Contig43+2233	1	269
##sequence-region	Contig46+528839131	1	5993
Contig46+528839131	Geneious	exon	3328	3352	.	-	.	Name=rps1 exon 1
##sequence-region	Contig50+140303941_2	1	6724
##sequence-region	Contig51+235707861	1	777
##sequence-region	Contig51+235707861_2	1	3826
Contig51+235707861_2	Geneious	exon	2062	2484	.	-	.	Name=nad4 exon 3
##sequence-region	Contig52+312213252	1	5231
Contig52+312213252	Geneious	gene	3930	4013	.	+	.	Name=trnS gene
Contig52+312213252	Geneious	gene	1378	1448	.	+	.	Name=trnG gene
Contig52+312213252	Geneious	tRNA	3930	4013	.	+	.	Name=trnS tRNA
Contig52+312213252	Geneious	tRNA	1378	1448	.	+	.	Name=trnG tRNA
##sequence-region	Contig53+1190	1	5321
Contig53+1190	Geneious	gene	3082	3152	.	-	.	Name=trnC gene
Contig53+1190	Geneious	tRNA	3082	3152	.	-	.	Name=trnC tRNA
##sequence-region	Contig54+270036542	1	2818
##sequence-region	Contig55+448800952	1	5072
Contig55+448800952	Geneious	gene	3771	3854	.	+	.	Name=trnS gene
Contig55+448800952	Geneious	gene	1219	1289	.	+	.	Name=trnG gene
Contig55+448800952	Geneious	tRNA	3771	3854	.	+	.	Name=trnS tRNA
Contig55+448800952	Geneious	tRNA	1219	1289	.	+	.	Name=trnG tRNA
##sequence-region	Contig56+15322	1	319
##sequence-region	Contig59+1153	1	14919
Contig59+1153	Geneious	exon	3466	3490	.	-	.	Name=rps1 exon 1
Contig59+1153	Geneious	exon	3786	3807	.	+	.	Name=nad5 exon 4
##sequence-region	Contig62+266578981	1	1417
##sequence-region	Contig64+198281442	1	2915
##sequence-region	Contig64+198281442_2	1	2556
Contig64+198281442_2	Geneious	gene	422	496	.	+	.	Name=trnE gene
Contig64+198281442_2	Geneious	tRNA	422	496	.	+	.	Name=trnE tRNA
##sequence-region	Contig64+198281442_3	1	1552
Contig64+198281442_3	Geneious	CDS	550	1347	.	-	0	Name=cox3 CDS
Contig64+198281442_3	Geneious	gene	550	1347	.	-	.	Name=cox3 gene
##sequence-region	Contig65+1194	1	5606
Contig65+1194	Geneious	CDS	1658	1887	.	+	0	Name=atp9 CDS
Contig65+1194	Geneious	tRNA	3217	3295	.	-	.	Name=trnG tRNA
Contig65+1194	Geneious	tRNA	3533	3607	.	-	.	Name=trnR tRNA
Contig65+1194	Geneious	gene	1658	1887	.	+	.	Name=atp9 gene
Contig65+1194	Geneious	gene	3217	3295	.	-	.	Name=trnG gene
Contig65+1194	Geneious	gene	3533	3607	.	-	.	Name=trnR gene
##sequence-region	Contig67+0198281442	1	2765
##sequence-region	Contig69+224990082	1	3125
Contig69+224990082	Geneious	exon	1674	2188	.	-	.	Name=nad4 exon 2
##sequence-region	Contig78+485158172	1	2677
##sequence-region	Contig78+485158172_2	1	1180
##sequence-region	Contig79+215904472	1	11631
Contig79+215904472	Geneious	CDS	1957	2170	.	-	0	Name=atp9 CDS
Contig79+215904472	Geneious	gene	1957	2170	.	-	.	Name=atp9 gene
##sequence-region	Contig80+14018	1	4203
##sequence-region	Contig81+119100661	1	6954
##sequence-region	Contig83+2161	1	1700
##sequence-region	Contig84+11701	1	322
##sequence-region	Contig85+1160	1	2657
Contig85+1160	Geneious	CDS	2136	2399	.	-	0	Name=rps19 CDS
Contig85+1160	Geneious	exon	2056	2129	.	-	.	Name=rps3 exon 1
Contig85+1160	Geneious	gene	2136	2399	.	-	.	Name=rps19 gene
##sequence-region	Contig86+270229291	1	314
##sequence-region	Contig86+270229291_2	1	3127
##sequence-region	Contig91+121970922	1	959
##sequence-region	Contig93+297724402	1	3147
##sequence-region	Contig93+297724402_2	1	7062
Contig93+297724402_2	Geneious	exon	3257	3281	.	+	.	Name=rps1 exon 1
Contig93+297724402_2	Geneious	exon	1141	1162	.	-	.	Name=nad5 exon 4
##sequence-region	Contig95+547259172_2	1	2820
Contig95+547259172_2	Geneious	exon	711	735	.	+	.	Name=rps1 exon 1
Contig95+547259172_2	Geneious	rRNA	2115	2259	.	+	.	Name=rrn5 rRNA
Contig95+547259172_2	Geneious	tRNA	1801	1879	.	+	.	Name=trnG tRNA
Contig95+547259172_2	Geneious	gene	2115	2259	.	+	.	Name=rrn5 gene
Contig95+547259172_2	Geneious	gene	1801	1879	.	+	.	Name=trnG gene
##sequence-region	Contig96+286519491	1	18725
Contig96+286519491	Geneious	exon	392	413	.	-	.	Name=nad5 exon 4
##sequence-region	Contig98+356080262	1	1446
##sequence-region	Contig98+356080262_2	1	1664
##sequence-region	Contig99+286519491	1	18848
Contig99+286519491	Geneious	exon	515	536	.	-	.	Name=nad5 exon 4
##sequence-region	Contig01+183938702	1	12303
Contig01+183938702	Geneious	CDS	5432	6001	.	+	0	Name=rpl5 CDS
Contig01+183938702	Geneious	gene	5432	6001	.	+	.	Name=rpl5 gene
##sequence-region	Contig01+183938702_2	1	13230
##sequence-region	Contig01+183938702_3	1	1335
##sequence-region	Contig02+312213252	1	481
##sequence-region	Contig02+312213252_2	1	500
##sequence-region	Contig03+2472	1	1484
##sequence-region	Contig04+11487	1	475
##sequence-region	Contig05+1476	1	476
##sequence-region	Contig06+1477	1	498
##sequence-region	Contig07+4159	1	1797
##sequence-region	Contig08+335095761	1	4248
##sequence-region	Contig09+0335095761	1	474
##sequence-region	Contig09+0335095761_2	1	3708
##sequence-region	Contig10+2159	1	10233
##sequence-region	Contig100+0192439972	1	946
##sequence-region	Contig100+0192439972_2	1	15505
Contig100+0192439972_2	Geneious	gene	15017	15087	.	-	.	Name=trnE gene
Contig100+0192439972_2	Geneious	tRNA	15017	15087	.	-	.	Name=trnE tRNA
##sequence-region	Contig101+1351	1	31425
Contig101+1351	Geneious	gene	3381	3454	.	-	.	Name=trnF gene
Contig101+1351	Geneious	tRNA	3381	3454	.	-	.	Name=trnF tRNA
##sequence-region	Contig102+266251422	1	5525
Contig102+266251422	Geneious	exon	3856	4085	.	-	.	Name=nad5 exon 1
##sequence-region	Contig102+266251422_2	1	9857
##sequence-region	Contig103+121970922	1	8714
##sequence-region	Contig103+121970922_2	1	2624
##sequence-region	Contig104+119100661	1	10885
##sequence-region	Contig104+119100661_2	1	16875
Contig104+119100661_2	Geneious	gene	3171	3251	.	-	.	Name=trnL gene
Contig104+119100661_2	Geneious	tRNA	3171	3251	.	-	.	Name=trnL tRNA
##sequence-region	Contig104+119100661_3	1	1596
##sequence-region	Contig105+28199	1	205
##sequence-region	Contig106+468987631	1	6584
##sequence-region	Contig108+2183	1	17885
Contig108+2183	Geneious	gene	2387	2462	.	+	.	Name=trnE gene
Contig108+2183	Geneious	tRNA	2387	2462	.	+	.	Name=trnE tRNA
##sequence-region	Contig109+542169092	1	17224
##sequence-region	Contig109+542169092_2	1	1685
##sequence-region	Contig11+1247	1	260
##sequence-region	Contig110+347186612	1	474
##sequence-region	Contig110+347186612_2	1	13638
##sequence-region	Contig111+4246	1	42016
Contig111+4246	Geneious	gene	29565	29635	.	+	.	Name=trnE gene
Contig111+4246	Geneious	tRNA	29565	29635	.	+	.	Name=trnE tRNA
##sequence-region	Contig112+098778341	1	34205
##sequence-region	Contig112+098778341_2	1	4026
Contig112+098778341_2	Geneious	gene	3171	3251	.	-	.	Name=trnL gene
Contig112+098778341_2	Geneious	tRNA	3171	3251	.	-	.	Name=trnL tRNA
##sequence-region	Contig113+112452832	1	8413
Contig113+112452832	Geneious	CDS	659	1486	.	-	0	Name=rps4 CDS
Contig113+112452832	Geneious	CDS	4444	5013	.	-	0	Name=rpl5 CDS
Contig113+112452832	Geneious	gene	659	1486	.	-	.	Name=rps4 gene
Contig113+112452832	Geneious	gene	4444	5013	.	-	.	Name=rpl5 gene
##sequence-region	Contig114+429828931	1	12419
##sequence-region	Contig114+429828931_2	1	9385
Contig114+429828931_2	Geneious	gene	8956	9028	.	-	.	Name=trnfM gene
Contig114+429828931_2	Geneious	gene	2741	2812	.	+	.	Name=trnG gene
Contig114+429828931_2	Geneious	tRNA	8956	9028	.	-	.	Name=trnfM tRNA
[truncated: 23,803 more chars]
