# Supplementary material for: Organellar phylogenomics of Ophioglossaceae fern genera
Source: Front Plant Sci. 2024 Jan 15;14:1294716. doi: 10.3389/fpls.2023.1294716 (PMC10823028; doi:10.3389/fpls.2023.1294716)
Supplement: Supplementary file 2 [file DataSheet_2.zip › Supplementary file S1/mitogenome/gff/Ophioderma_Wade5500.fasta]

>Contig01+33395681
TTTGTTGGAACTTTTCAACTTTTTAATAGACTAGTTTGGCTTTCTTTTTTTTAAGAAAACCAATTTTTCATCTTTTTCAAAATGATCTAGTTGTTTGTTGGAACTTTTCAACTTTTTAATAGACTAGTTTGGCTTTCTTTTTTTTAAGAAAACCCGCATCAATAATTAATTCCTTAATTCAAAAAAACCAAGTGTTGGAGAGATTAAATAGTTTTTTTTCATTCTGAAGTTTTTCAGAATGTCGAACTATGGATGGGATGAAATCTTTACAAATTACTAAAGTGAACCTAAACCAATTAATCGACCTACCTACCTACCCCATCTATAAAAAAAATTGTCTGTCAAGCGACAAAACATTTCCGAACTCTCAAATTAGCTTTCTTTAATTAAACGGTTCTATCACTTCTAGTTTCTATCACTTCCTAAAGGGATAATCAGTAAATGATTGAGCGGGAAATTTGAAACTTTAAAGAAAGTAGTTGTTTCTCAATTTGCCAGAATGTCTGTTTTCCGTACTAAAACTAGAAAAACCAACCTTAGATCATTAAAACCAACCAAATAAATCTACCTTATTTTTAATTAAAGGTAGGCTATTTTTTAATAAAAAAAAGAAGTAACTTGTTGACAACAATTCAAAACCGAAATAAGTTGGAGGATTCAGACATTAATCCGTTCTTTTTTTTAATGTACGACCCGACTACTTCAATAATACTCTATAAAATTAATTGGTAGAATATTTAAACCTTGGTATAAACCTTCAACAGATTGACTACCAAACTTAATAACTTTATTGGTAGAAAAGTAGTAAATTGGAAACTACTTTCAAAACTTTTTTTTCCTATTGTTTAACTATTTGAACCTTAATAAATTTACCTACTACGGAAGAAACAAAAACTACCTTTAAATTAAAAGTCGGTGCTATTTATTAAAACAATAATAAAAAACTTTTAAACTTTTTTAATTAATTAAAAGAGTAATTGTAGAAAGAAGGTCGGGGTTGAAAAGCATCAGTAGGACTTTTTTTTAATTAAACTTTCAAACAAAAAAACTACAATTAGATTAGCTTAGAAAGCTAATTTCTAGAAAAGCCTAGCAGAGAACCTAAGTTTGAAACCCTTTATTTTAATTAAAAAAAGAATAAGACTAATTTCTTAGCAGTTTTAAACCCCTAAGTAAGATTTTATGTAATAAAGGGGTTGGTTTTCAAATGGATTAAAAGATACTACCCCCGTATTATTTTAATTAAATAGGTCCTACTGACTCTTTTTTCTTTTAATTAAAACAAACGTTCTGAGTTTTTTTCTACCCCCTTATCAGTTTTACGGTTTTTTTTAAAAAAGACTACCTTAACTCAATCAAAAACTTCATAAAAGTTAATGCTTCGTTTAAAAACCAATAATTTTAACAATCGTTGCTTTCTTTTTTTAATTATTCAAAAATAAGTTCTAAATTAAACCCATGAACNNNNNNAGATTCCTTTCAATTTTCATAAGAATTTTCATTCTACGGAAAGAATTCTCTCCAAGAGAATACATAAACTAGAGCCAGCCAAATCAATGAAATTTTTTAAAGCTAGAGCCACGGAACAACTATCTACTGTCTTAGAAAGAAGAATGACCAACTATTACACTAAAGTGCAGGTAGATGAGATTGGTCGAGTGGTATCAGTTGGAGATGGAATTGCACGTGTTTATGGATTGAACAAGATTCAAGCCGGGGAAATGGTAGAATTTGTTAACAGCGGTGTGAAAGGAATGGCTTTGAATCCTGAGAATGAGAATGTAGGGATTGTGATATCTGGTAGTGATACTGCCTGCCAAGAGGGTAACATGGTCAAGCGCACTGGATCTATTGTGGATGTTCCTGTAGGAAAGGCCATGTTAGGTCGTGTGGTTGATGCGTTAGGGGTACCTATTGATGGAAAAGGTGTTATCACTTTAGGAATAAAACAAACACAATTAAATTTTCAATCAAATAATGTTAACAGTGGTTTCAGCCAATCTGCAATTAATTCGTTAAACAGTGCAAACACAAGTTATTTCCCTGAAAAAGTTGGTTGTCTTAAATCAAATTGCACTAAAGAAAAGAAATTAGGTGAAAGTTTCAATGCTAAATCAAGTGAATTCAGCACTGAATTAAAAAACAACAACTTAACAACTGCGAATAATTTGAAATTGGTTTCGGATTCAATAGATGCTAAAGCAACACATTTAAACAATAATTTAAATTATTGTGTTGTTGAAAGAAAACGTGTAGAAGTGAAAGCACCCGGTATTATTGCACGTAAATCCGTCCACGAACCTATGCAAACTGGTTTAAAAGCCGTGGATAGCCTGGTTCCTATAGGTCGTGGTCAACGAGAACTGATAATCGGAGACCGACAAACAGGAAAGACTGCTATAGCTATTGATACCATATTAAACCAGAAACAAATCAACAATGCGTTTTTTGAACACAAGGGAAAACAATGTGTTAATGAGTTAGCTAAAGTTAGCAATAGTTCATTGTTTTGTGTGTACGTAGCGATTGGACAGAAACGTTCAACTGTGGCACAATTGGTTAAGATTCTAGAAGAAGCCGATGCTTTGGAATATTCCATTATTGTGGCAGCCACGGCTTCGGATCCTGCTCCTCTGCAATTCCTGGCACCTTATTCTGGTTGTGCTATGGGAGAATACTTTCGAGATCATGGAATGCACGGATTAATCATATACGACGATCTTAGCAAGCAGTCGGTGGCGTATCGGCAAATGTCGTTATTGCTACGTCGACCACCAGGTCGTGAGGCTTTCCCTGGGGATGTCTTTTATTTACATTCCCGTTTATTAGAGAGAGCCGCTAAACGATCAGACCAGACTGGTGCGGGTAGCTTGACCGCTTTGCCCGTCATTGAAACACAAGCTGGAGACGTATCCGCTTATATCCCTACCAATGTAATTTCCATCACAGACGGACAAATTTTCTTGGAAACTGAATTATTTTACCGCGGAATTCGTCCCGCGATTAACGTGGGGTTATCTGTTAGTCGCGTGGGATCTGCAGCCCAACTTATTAATATGAAAGCACTGTGTGGCACCTTAAAACTGGATCTGGCACAATATCGTGAAGTGGCGGCCTTTGCTCAATTTGGCTCTGACCTGGATCCAGCAACTCAGTATTTGCTCCATCGTGGCGCTAGGCTGACTGAAGTTCTTAAACAACCATAATATTCACCACTACCGATTGAGAAGCAAATGGTGGTAATATTTGCGGCGGTAAGAGGCTATTTGGATCAACTACCTATCGAGAAGATTCGGGAGTATGAGCAACAGTTGTTAACGGAGCTGGATCCGAACTTACTGAGTACATTGAAGCAACAGGAAAAGTTATCCCCGCCGGTGGAACAACAGATGGCAAACCTCTGTCAAAGGATTGCTCAGAGTCTGCTGTAACCCTTTGCCAAACTTAGCATGCAATAAATACTTTTTTATTTAAAATTCTCCATCCAATATTAACACCTTATTTCTGTAAGGAGTGAGTTAGTTTGCACAATATTATATAATTGGTTTTTTTTTAATGAAAAAAAAGATTTTTATTGACGAGAGCAGGTAATTCATTATAACGCAAACTTTAAGAGTTTTTATTTAGAGTTAGTTAAAAAATCAATATTGTTTTTTAATGAGTTGCAGAAAAAAAATTGACAGTTGCTCTTTAATTAAAAATGTTTTGTAGATCCTTCATTTTTTTTTATTGACAATTCACTAAACAGGCTCTAAAACTAACTCCTAAACTACTTTAAAATTCACCCTACCTGTTTTTAATAGATTTTTTGAAAAAAAACAGTCTCTGAGTTTTAAGAGTTATAAGTTAAATCGTTCTACGTTTTTTGTTTACTAATTTTTATGTTGAATGTGTACCAAGGTTTGTTTTCTCGCTAGTTTAACAGAAGGTTAAAAGGGATTCTGTGAGAACTAAAGATTTGTTTTTAAAAGAAAGGGATTAGCCGTAGTTTAGCCACTAGGTTATACTAAAATAGATAAGCCTATAGGAAATTTGACAAAAAAAATTGTTGGTAAAAACAATAAGTTTTAGGAGAATTAGACCTTTTTAATTTAAAACTAGAAGTGAGGGAAAGATAGAACCTTCTTAGAAAAAAGCAAAGCGTAGAATGTAAGTTAGAAAAAACAAAAAAGCATTCTTAAAACCATTCTTCTACTAGTTAAACTAAAGGAATAAAAAAAAGGAATAAAAAAAGGATAGAAAAAAAGGAAGGACTGTTGCTAGCTAAAAGAAAGCAAATTTTGTAGGAACGAAAAAAAGAAAGTAGGGTTCTACCCTATCCGACTTTCAAAAAAAAGTTTTCAATTGAAAAGTAGGGGAGTTTGATCTCCGGTAATTAACTAAAGTTTGAAAGAACTCTGAAAGAGTGTTGGGAACGTTTTGTAGGAAAGTTTTAATTTATTTAATACTGACAAACTAACTCCTTTTAATTAAATAAAGGAAAAACAATCGAACGTTAAAATCGGAAGGAGTTAGAAAGGCTAAAGGTAGCTTTTTCAAACTCCCGAACTGGGAGAAGGTACTACATACAGATAGTACCTTACTTAAATCTACAGTCTTTCCGATCTACAGTAATTAGAGAAGAAATTCTAAATCAAGCGTTTCTTTTTCTAAAACACTCGTTGTTAATTATTTTGAATAATTTTCAAGATTTAACGGTTGAAATTAAGAACGAAAGTTTGATGACCTTAAACATTAAAAGTTTGTTTTTTTTACTGTTAAGAGATAGATTAGTCAATATAAGTTTAAGGATCTCTTAAAAAGTTGGAAAAACAACAACTTTAGAACTACAACCTTAAAATCTTTCAACAATTCGACAGAAATTAAACAATCTTTTAATTAAAACTGTTTTATAAAATCAAACTTCGAAAAAACTGTTTAGTTTAATTAATACTAACACAGATGTTCGGAAAGTAGATATGCATATGTTTTCAAAAAGCAGTTTGCAAGGCTTAATGTTTGAAAGAAAAAAGTTATAAAGTTTTGGTTGGGTTCGAATGTAGCAAAAAACTTCGAGTGGCCGAGTTTTAAGAACCTTTAAACTAAGTAGAAACCTGAAAAGTAGTCAAAAAAACAACGTTCTAACAACGCTTCTATCAGCCTTTAAAACAGCGAACTACTTAGAGTGTTTTATAAAACCTATTGTGGTTTGAACGGCAATATCTACAAAGCTTTCTATCAGCAAATTCGAAAGGTTGCGTTGCTAAACAGCACAGCAACAGCGATGTTTAAAAACTATCAGCTTAATTTTTAAAATTCAATTTAACCGGCAACACAACAGATGTAAAAGTTGTTTTCTGTATTAGATTTTTGTTGGTTGAAAGCAATAAACCTACCATAAAGGTAATTAATTAATCCMTTTGCTTCTTTTTTCAAAAAGCAAACTAAAACTGTTTTACTACTTGTTCTGTAAGAGTATTTTCTATCTTATTCAAACTAAACAGTTCGATTGGTTTAACTTAAAGTCAGAAACATCTGATATTCTAACAGAACGTTTCAATTTACAGCCTTATCAATTATTTTGATAACATTGGAATCCAACTGCAGATTTCTAGTTAAAAGGTTTTAAAAACAAGAATGTTTGAAAAACATACCTTCAAACGTCCTCCGCTAAAGGATAAAAAAAAACCTTTATTTATGCTAATAGATTTATTTTCTTAAAGGCTGTTTATCAAACCTGCTTTTATTTAAACTTATATCTAGTTAAACAACTTTTTCTAATAAAGTTTAATGTTTTTAGTTTTTTGAAACTATTTTTCAAATCACTGAAAAGCACGAAAGTAGAAAATGCTGTTGATTAAAGTGATCACAAGGTATGTTTTGTAGGTTTGAAAGTTAAAAAGTTTGAAAGACGGTTTAAAGTTCTAGTCAGCCACTTATCACTTTTTGGGATCCAATTGGCTAAAAAAGGATAGTCTTTAAAATCATTCTTTTTCACTAAAGGCGGAGTTAATTTCCCCAAAAAGCATTTTAAAAAAAGTTTGAAGCACTTGTTTTTTCGATCTTTAAAGGTGAAAAAACTATTTAACACCAACATTAATTTGCTTTCCAATCGAACAAGTGCTTGAAAAGTTCGCTTGAAAGATTTAAAAAAAAGATAGATCCTTAAAATTTCCGGTTTTAAGGTAGAACATTTTAAGGTGTTAAGAAGTGTTTGATAGGGAGCAGTTAGAACCTTCAATAAATTTTTTGTTTTATGGATCTGTTTTTTTGTCCGAATGCCAAATTATCAACAAACCGAAATTAAAACTACCTTCAGCTAAATTCCTATTAAACATCCTTTTCAAAGTGCAAATCATTTTATAGTTTCTAACAGCAACAGCGAAAAAGTTAGTTTTGCTACAACCGGGGTTGAAACTCTTTTTTATTTTTAACTACCAGTCTCTATTTTTTGAGGGTAAAAACCTAAAAAAGCCAAAGAGTTATTTAAATACTGTGTTTCGAAATTCCAACAAAAGGATACGGAAATATCTTTTTAGATTGTTTTAAAGATAGTTAAAAAGTGAAAAAGCAGCGATAAAGAAGGTATACTTTCAACATTTCTGTTTTTCCAACTTTAAATTTTATAGTTTGAAGGCCCTCTTTTTTCTTTAAAAGTTTGCAAACTTTGTTTTAAATAAAGAATTTCTAGTTTTGCTGTTTTGCCAAATTAATTTTTGTACCCTTTAGTATAATTTACAGATACTTTTTTTGGTTTTTTACTTTTTTTGCTGTTTAATATAGTTAGAAAGTCTTCAAACTATTTTTTTTAAAAGTTCTTTCAGGTTTTTTTTCTCATTCTTAAAACGCTTTAAGATTTAAGTGAAGGTTCTATCACTAAAGGCTAGTAAATAGTTCTTAAACCTGCTTTGAATACCGTTGAATACCGAAACAGCCACTGGAACATAAGTTGCATCTAGATAAAGTTTTATGGTTTAAAAGTTATTTTGCGGTAAAAACTACGTAGTTGCAGTCTAATAGTTTGCCATGGCAGTTAATCTATTAAAAAGTTTAAAGGTTTTTAAGTTATAAAGAATGTTTTTTCTAAGTTTGTTAGTTATATCGATTCAAAAAACCTAGCAGTTTAATAGTTTGCTATAGTAGAACGAAATCGGTTATTTAAAAATTTGGGGTTTAAAAGCGGTAACAGCCTTTAAATTTTAACCCCATAAAACGGCTATCAGTAAAAAATTACTATAAGAACTTTATTGAAATTAGACGTATTTTGAAGGCCTGATAGAAACATTAAAACAGGCAAATAAATTCTATTTAACAAAGACTGTTAAACTGCTTGAAACTCCTACTTTATTATTTAAAATTAAAAAAATTTTATAGGCAGATTTAGTGTAAATTAAAAGGAATAAAATAATTGAAGGGTGGAGCTTCCTGCATTAATGCTAGAAAGAATAGCTGTCCTTCTATTTTAAGGTAAAATTGATAGTTTGAAGTTTTTTAAAAAAACATTAAAAGTAGCGTAGCTATCAGTAAAAGAATTTAAAAGACTATAAAAAAAAGGTTTAATTAAATAGCGCTTTTAAAGGAAAGACAGCATTCATTAAATACTAACATTTAAAAGGAATGATAGCTTACACTAGCTCCTTTTAGTGTTAAAAGGAATGATTTAAGGCTTTTTAAAAGGTTAGATTTCAATAAAGGCGGATTGTAAGACCTTCAATCTTTAAATCAGCCAATTCTTTTTAATTAAAATCAGCCCATTAAATTCTTTATTCCTTTTAAATTTAAAAGGAAAGATCCTGTTAAAAAGGCAGACCTATTTAAAGTTAAATTGTTTTAAAAGAATTCTGAGCCCCTGGAAAGGTAAAAAAAAGTTGGGGTAAAAACTAGTATTTCTTTTTAATTAAAAAACGTTTATAAGAACGAAAAAAAAAGAGACCTTCATTAATTAGGCAAAAACTTTAGGCAACTTATCTAACCTTAAGGCCTACTTTTTGCAGAACTTTAAAACATATTTAAGCATGATCAGCAGATTCTATCTTACTATGATAGTTGGAAAGTTTTTTTTCTGCAGTCATTCATTCATATAAAACTAAAGTTTGATAGAACCCTTTATTTAAGAAAGTAAATAGTTTCAAAGTTAACCTTCGGCGAAAAAGTCAAATTAACTATATCGAAAGAAAACAATCTTTCTGCAATCTTTTAAACTAACAGCAAAAATAAGAAAGTTTGGAAGGTAAAACTTTAAAGCAGTAAACCTATTTCTTTTAGAAATTTTATTAGAAAGAGTGTCAACTATAAAAAAAAGAGCTAAAAAGCTGTTTAGAAATAACCAAAAAAATAAAATCACTAATTTTAGAGAAAAAAAAGGCAGATTTTTGTTCTAAAGAAGAAATATTTGCTGTTTTAAAGATATGTTGTTTTTCTAGCCAATTTTATGGTTCAAAACTATCCAACTGATAGGAAACCTGATCGGTTTAAATATTTTAAAAGAAAAAAAATTAGCGTAACAAAAAAGAAAAAGACTTTAAGGAAAGAGTGATAGAAGCAACAAACATATAAAGGCCTCTCTGATAGAAAGTTGCTTCTATCAGCTCAGCGCTGTGCTGTTTAGCTTAGGTAGGCTGTTAAAAAAAAGAGTGATAGAAGCAACAAACATATAAAGGCCTCTCTGAGGCTTAAAGTTAGATTATTTTCCAGTAAATTTTGCTGCTAAACTAAACAGCGCAGCGCTAATCAGCTCAGCGCTGAGCTGAAAATATGTGTTCTCTAAACAGCTTTCGAAAGAGAACAGTAAAACCAAATGAATTAAATTCTCCTTAGTACCGCTAAACTTACTAGGGTAGTTTAGAAAAGGTTTAATAGAAACAACTCCATAGTACGCTGTTGCTGTTACGAAAAACGCTGTTGCTGTTATCACTCCTTAGCTTAAAGTATGACTTAAACATCTATTAACTAAAATATCAGGATACATATTTTCTAGTTGGCCTTATAAGCCATCTGAAAGTTAAACAACACCTTTAAGTTTTTTAAGTGATAGTACTACTTTAATCTCTAATATATTCCATAAAACACTTTAAAATTAAAACAAACGGCTTAATTGCAGTGATAACTTTTAGGCAGTTTTAAAGGTTCTATCACTCCTTGAAATAAAGGCATAAATTCTACCCGTTATCAATGGCATATAATTTCAAGTCGGAAAGACTTTCCGATAAGTTGGGTATTTTTAATCTCACTGCGAAAAATTGAAAAGAACGAAAAAAAAGTTTCCTTACCTTTAAGACTTACTTAAAGGAAAGAAAAAAGAAAGATTTTTAATAAAGTTTAATGTACTCTATAGTAGTAATTTCTAAATAAGGTTATTTTCCGATTTAATTAAAACTACCTTTTTTTTATTTTAGGGAAAACACCTATAAAACATTCTATTAAAATCTTACCTTTTACCTACCCCCTTACTTAAAATTAACTTTAAAAGTTTTAAAAATGGTTTTCTAGAAACCAAATTAGATGGAACCCCACCCCATTATACGTTACCAACTTAGTTTTATGACAGACAATTTAGCAGGAAGAGTTTCTAATTTGTTTTTTTTCTTATTTTTGGTTTAAGAAAAACCTTAAAGTTATAAAGTTTTGGTTTGCAGAAATTTACCTTGGTTTTCAAGTTAAAACCCCAAGAAAAAGAAGTTTTTTAATGTCCAGTTTATATCACTCTAAATGCTTTTAGCATAAAAAAGCAGAAGGGAGCGGAGCGAGCTATAACATTCTGCATTTGTTAGAAAGAAACAATCAAACTGCCATTCAAAAATGGCAGTTAAAGATAAATAAGCTGGTTAGATAACAAACAATTTGAAAGAGTATTTCATTCAAACTATCATTTTTGCTTTGCAACTTTCTTTTTGAAGAACGGCTGGATAAAAAGATATGTTTTTAGGTAACGTTTTTTTAGAAAAATTAGTAAACAAATTTGATTGAAAAAAAGAAAGCAATCTATAATGGCTAATTAGCCATAGAGCTTTAATTAAAGCAATCTATAAAAAGTTTTTACTGTCAACTCGAAAATTAATTTCTTTTTTATTGAAATTTACCTCAAGAGCTGGACCTCATTGCTGTCTTCTTAGAAGGCTAATCTTTCCAACTTTCTTTATTTGAAAATGGACCTCATCTAAGAGGGTTCTATCAAATTCTGTTCCAACATTTAATTTTAATGTTCGCTTTAATTAAAATTAGTTCTTCGTTTCAAAATGGTTTTAGGTTTAACAGGCAATAATTCATTTTATTGAAAGTTTAAACCCAATTAGTTTTAATTAAAGTTCTTTTAAACCCCTTTCTTTTAGGATGGGTTTTAATTAAACTTTTTCTCGATTTTAATTGAAAAGTGATAGGCCATTTTGAAAGCTCTCCATTTTTTTTAACTAACATAGGCTTTAATGAATCTCCTAACTTTCAAACCTACCTTTTGAAAGTCTTTCAATTTGACAAAAGGTTTAGAGAATTAATTTGGCCATATTTCTTTTTTTAATTTAAAAAATTTTATAGGTATTCTGTTTTTTGTTACGGTCTTCAGCTGTTAAATTCTTAGGTTACCTTCAGCTTTTTTACAAGGTTTTTCTAAAATCTGTTAGACCTCCGAACCGGTAGATTAAAAAGTAAATAGCAATTTCAATAATATTCAATTTTGTAGGGTAGGTTTAAGTAAGGATGTTAGATTCTTTTTTGAATTTAAAAAAGCTCTTTTTTTTGCGGAGGACCCGCAACGATTAAAAGTGATTTTTGCTCAGGTCATACTTTCTTTTCGCTCTTAGTTGGAAATTTTCCCTTTTTCTAAACTTTTTAACTGACCATCTTGAAAATTTCGGTTAATACCTTATCGTGAGATTTAGTAAAAAATGAATGGCACTTATCTAAGGCTGATAAAACTAATCTTAAAAGAAATATAGCTTTTAATAAAAGTCTGTAGGCTTATTCCGCCTAATGTTTATTCCTTTTAAGGAACTAAAAGTAGCACTAGTTTGAATGAAATAAAGGATTAATGGGTAGAAAAAATAGTTCAAAAAGATTATAAATAAGGGCAGGGCTTATCAACTTAGGGCAGGGCTGTTTAAAAGTTTTAAAGAACTAATTATTTTGACAAACAGGCTAACTCTATCAGCCAATTTCAAATTTGCCTAATGGCTTAATGTTGGTTCTACCATTGGCTTAATGTTGGTTCTATCAGCAAATTATTAGCCTAAAAATGTAAAAATTATTCAATGATTCTAAAAGTTGAAAAATAGGTTAAAACCACTCATTTTTTCAATAAAACTATTTTTGGAAAGCTCAAACACTTTAACCTTAAAACCTTAGTTCATTTTAAAACAGTGGTGCTAAACTTTTTTAATTAAAGAATACCAACACTTTTTTTTTGTTTTATATGACGTCGGTTCGATTGCCTGTGAGTATTCTGACAATTCTTTATTACCGATTTGCTATCTAACTGTAAAATTGACTGTGTATTAGAAATACCATAAAACTTCCCGTTAAAATAGATTGAAATTCTCTTTTTTAGATATAAAAACGTAGTAGGCATAATAATTAATAAAGACCTAACAGCAGTGATAGAACCTTCACTTAAATCATAGAAAAACTTTTGGGCGTTTATTGCAGAAAAAAAGAGTTAAAGAAAAAAAGGAAGGACCTGAAAAAAACAGTATAAAGGAAAGTTCTAATAATAAATAATAAATAGGTTCAAACTAAAACTATAGAATTTTGTTTTATTAAAAATAACTATTATAAGTTTATTGAGTGTAGGTTTTAAAGAAAAGCCAAAGATAGCAAAAAATCTTAGGCATATAGAAACCTCAAATAAATGCCAGAAGTTAAAAATTCGAACACTTATTCTAACTAACCTTCAAGGTAATTTTATTTAATAGGCAGGCTAGAATGAAAAACATCCTTCTAGAAACTAGATTGTAGATAAAAAATCTTTTTGTTAACTATCTAGTTTCAAGTTATATAACTTGAAACTTTTAGCTAGAAGGAAAAAGCTCCAACACTCTTAAATTTTCTTTTTATTGGATAGAAGTTTACTACTAGTGGTTTAAAGCTGTTTAGCACAGCACTCCAAATTTATTGAATCCTTTAGCTAAATTAGCTTTCTAAATAGAAAAGAGTATGGAAATCCTTTAAAGTAATTAATTTTGGTTGGAATAAGGTATTGAAATCTCAGCACGCTAAATGGGAACAAAGCCATTCCAAGATTGAAAGTATTTTTTACGCTTTTGTTAAAACAAAGGAAAAAAACTTGGAAAATCCAACCCAAACTCCATTTCAAAGTTGGGTATATTTTAAAGATTAAATAAATTGGGAACTAATCATCAAAAATTGAAGGTTAGCTTAAATTATTTTCTATATAAAGGGTTGGTTGCTAGCCATATGTTTACCCAACTTGAATAACAAGAAAAAAAATCTGATAGTCTTGGTTTTCTGACCAAGAAATTGACTCACAACAGTCCTATGTAGGACAACTTTAGACCTTTTTAAATTGGTTATTTTTACCCAACTTAAACTACCTTCTTACTTAGATAGAAGTTAACCTTTCTAATTTAATTGCTCCGCTCCATATGAGATACTTCAATATTTGCAAATACCTTTTAAGATCTTTGACTCTCTAATATTTTTGCTTCACACTTTTGAAAAGCTTGGTTTTTCGCTGTTGCTGTTATCTTAGACTGAAAGTTTCAAAACAACATTTATTAAACCTGGATTTTCTTAATTAAACATTTAAGAAATTCTACCTCACCCTAAAAAGGGTATTTTCGAGAGCGTTTAAAAGAAGATCTAAAAACAGCAAGTTGGAATACACCAGGTTTTCAATAAAGTAATTTGTAAAAAACTTATTGAATGAAATTAAAAATAACCTTTCGGCGGTGAATTAATTTTTAAGTTTCATATCTTTAGTCAGAATAAGGTTTAAACGCTGTTGCTGTTATCTTAGACTGCAAGTTGGCTTTAATTGTTGCATTAAAGTTGTTAGTTTGCTTTAATGTAAAATAGGTCTTCCTACAACTCTTTTCTAAGAATAAACAAACGGTTAGAATGCTAATTTGCAGTAAGCTTGTTCTACTTGAAAAGGGGTGGTTTAATTAATTAAAGATCAAACCAAATTCGTTTTAATGACAAACCTTAAATCCAAACCAGTAGAAATTTGAAAGGTAACCTTTAATCCGTAAATCCGTGAGGCAATTTTAAGAAAAAACTAAAAGGTAAAGCTACTCAGTATGATAGCATTCTGACCTTTCAAAAATAAAACTAACAAATTTTCTATGGTAGTTTTGCTAATTTTATATGTTAGGTTTCTTTACAACAAAACAACGAGAACGTTTCGGTAAAAAAAATGAATTGTAACGCAAACTGAACAATTAAAAAATAACTAACCTAATTTTCTTTACAACCCCTACCTTAAGTTTAAGTTGTTGGATTAAAAAACCCCATTACTCTCTTTCAAGCAAAAAAACCTGTGCAACAAAAAAACTTGGTTTAAAAGATCAATTCGAGTTCTTTACCCCAAGTTTCCGTTAGTTTATAGGTTTGTTTTTCAACAAAGAAATACTATTTTAATGAAAAAAGTTTGGGTTAACTTTTAGCAAAACAAAAAGCATAAAATAGGTAGTCAACTTTTTTTTGAAAGGTCTAAAACTTTATAGCTGTTTTTTATTCCCTGTTGAACTTTTATCTGACAGGGAAACTTTCAGAACTGAGTTTTCTGATAGTTTTACTGGAATCCACCTCTTAACAGTCTGAGAGTTTTTTCTATTAAAAGCGCAGAAAATCATTTGATTAGTTTTAAAGTTAGTTCAAACTGCAGTGATAGAACTTTCTGTTTTCTTTCAGACTGTTTTTTGTTGTTTTTTAAACTGGCCAATAAAAGTTAACCTTCAAAACAAAAATAAAGCCAACTCAAAACCACAAGACTTTTAAAACAGTTTGGAGTTTTAGTTGGGTCTCATACTTTGCAAGAAATTTGAAATAACTGTTTAATGATCTGTAAAGGGGGTTTTTCTCAACTATCTTTAAACTATTTATTAGTTTAAACTAATAAAAAGGAGAACTCTAAATCAACCCAAAAAAGTGGTTAGTCTGTTTTTTCCAAAGTTGGAAAGTAGTTAAACTATCCAACCAAGCTAAAAGTGTTGGCCGTTGTCTAAAAGTGTTGGCCGTTGTCTAAAAGTTGTTAGAAATTTTAGAAATCAACCTAAAAGATTCTAATTAATAAATAAGCCATATCAAATTTGATAATAAAAAAAAAGGTGTTGTAAGAGTTATAAAAAATTACTTTCAACTTATGTTGCAATTTCAATAAACACCTCTATATTTAAAACTAAATCACTGCTTTGTTTTAAAAAGTGAACGCTGCTAGAACTTGAAAAGCCGTATTTTCCATTCTTTGAGTACATTCAGACGGGGAAGGGAAAAGAGCTGTTTAGACCTACCTTTTAATTCCCCTTAACACTTGTTTAATCCTTACAATAATTCTACTTTTTTTTGAAGCCGCTATAAAATTGAATTAAAAGAACGTTAGCATAAGATTGTTGCAAACAACAACAGTTAAACCCTTTCTAGTTAAACCGTTACTGTTAAGACCGTTTAACTACCGTTTAACTAGAAAGAAATAGGCTTAGGTCACTTGGGCCTATCTTCTTAAATTAAAAAAGATGTTACTTTAAGTTTTAAAGGGAGGATAAGTCTGTTTAATTTCTTTTATACGAGTTTTCGAATCGGATGGTTATTTCACTTCAGGCTGTTTCCCTTTAAAATAGAATTCCTTTGAAAGGTTTAAAATAAAAAGGAAACAAAAACAACTTCTTATGAATAGCTGTAAAAAAATAAATAGAAGGTTAGGTTGGTTCACTCTAACAACCAACATTTTAACGAAATTGGAAAGGTCACTTTAACCAACTTATTAAAAGAAAAAAAAGTTTCCCTATTTAAAAAAAAAGAAAGGTTTCCCTGTTTAGTAGATTTAAAACATAGGGCTGACAACTTATTTTTTCTTTTATTTCAATAGCTTAGTTCTAGATTGTTCTAACTGTCTTTAATTCGAGATTTAACTTCCCCCTGGCTGTTTAGTGGCTGTTAGAACGCTGATAGTATCAAGTGGCTGAAAGATGGAGTGATTTCCCATTTAATGGTTGTTTAACGTTAATATTATCTTACTATAAAAAAGTCCTTCAGCCTAACGGCGCTTTTTAGTCAATAAGGCCCGTTTTTTTGCTTTTTGATTGAACGAACAAACTAATTTTATTCCTTTTAGCTAAAAAGTTAGGCTGTTTGAGTTTTTTGTTCTTACAATCTTTTGAAAGGTAACAGCAACAGCGCATCTAGAACAACCATCTAATTTTCACTCAGCAGTGTCAAAATAGAACCATGGTTAAATTAAAAGATTCTATAAAAACACATTAAATGCTGAATTTAGGGCTGATATAAAAAAAACACCGATTTTAAAAGGCTTAGTGGCTGACAGGCTGTTAGAACCTTTACCGCCTTTAAGAGTATGAGATTGAATATCTCACTCTTTTTAATGTTGCCAAGTTAATTTACCTAAACGATTTCAGAAGGTTAGGTTTCTAGGTCGTCAAAGTGTTTTTCCGTTTAAATCTAAGGTTAACAGCAAGTTTTTACAATTTAGTTTGAAGAAATTCAATTCTCTAAATCTTTTTTTTGATCAATACTACCCTACCCTACCCACCCTACCATACCAGCAGACTTATCGGTTTTATCACCCTACAGATGGTTTTATTAAAATAATTTAAAAAAACAAAACCTTTTAAAGATTACTTTACTTACTTTGGCTAAAGGTAACCTTTGTTTTAACAGGGGTTCTTTAATATGTTGCACTTTTATTATTTTTTGAGTGTGCGTTAGATTCTAGCTTTTTTTTTCTTTTAAACCCCTTAATCCCTAGGGAGCTTGGGTTAGATCTTTTTTTTCACTCCATAAAATAAATTGTATATCAAGGCTTTCCACTTATTAGATTGTCTACTTTCAAAAAAACCAATAAGGTTCTATTTAGAATAGCACAGCACTGTCGGGAAAATAAATTAGATAATCCACTGATACCGTTTTTTTGTCTTATCGAATTTGAAAGTTTGCTGTTTTATTGTTTCCTAACAGTTTTTTTTATGGGCTGTTTCGCAACAGCCCGCCCTAACAGCTCCCTGATTTATCGAAGTGATATAACCTTCAGCAAATTAACATCCTACGGCACTTTTGAAACTTCGTTAATTAAAAAGTGCCATTTCATTTAATCACACGGTAAACTATTTTTTTTCATTAAAATTTCTTTGATTCCTTTAATCTAAAAGATTTCATGTGATTGATACATTCCTCTTCCGAAAATTTTACGTGAAAATTCTATAAAACGGTGGCTTCTTAGCTGTCTATTTTGCTAATTTTAAAGTAGCAAATTTTCTAGTGCTAGAAACAAACCCTAAAGCATTTTTCTAAACAGTTTTGCTGTTAACAGCGGGATTAGACTGTCAAAAGGTTCTATCACTAAAAATCTACTTTTTCAATTCAACTAAGCGGAATCTAATATGGCTAAAAATAAAAAGAGTCTTGTCTTCTTCTAAACAACGTTGTAGTTAGTTTGATCTTTCATATAGCTTTCTACGACTCTTTTTTTCTTTTCAAAATTTAGTTTTCTAAATCTTATGTTCTTTATTCCTTAAGATAAAACTAACCGCGAAGCTGTTAAGGCCAATCTAATTTTCTTACCAGAAATAGCAGAATGATCCGCAAATTTCAATCGAATTTGAAAATACTTGGTGTTCTTAAATTAATTTATACTTTTATTCATTTCTTAAGTCGGATTAAATAAAAAAAAGAAATTCCAACCGAAAAGCTGCGGAAAGTCTAAATTTTTGATAGTTAAATCAGAAAAAAGTTTATGAATTAAAAAGAATGTCTTTCAACCTTGTTTTAAAAACTAGGATATTTTTAGTTTTTGAATTTTAGTTGGATTGGAAGAAAAAAACTGCTAGAGAACCTTCAAAAAAACATTCTAATGCCTTTTTGAAAATAAGGGAAAGAAAAACCGGCCAAAAATGCTTTTAAAAACAGGGAGGGTTTTTCTAGGCTTTTCTAGGCTTTTCTAGCAATTTAATTCTTTTATAACTAGAAAAGAAATAAAGTTTAAAAAAAAGTAACTTAGTAAAAAAGAAAGTAGGTTTAGCTTTCAACTGGGTAACTTTTTTATATCAAATTTCTTTTAGTAATTTCCTTATGACCCTCTTTACCTAGTAAAAGTAGTTGCCTTCGATCAAATGTTTCAATTTAGTTCAAATGGGTTGGTTTTAGAAACTATCGAACAAAAAAATTACCATATTAACCTTAAAACATGTTGATCAATTAGAAAGTGTTTTAATTTTTTCAATTATTTGAAAGGTCAGCCTTTTAACTTTCAAACGCTATAGGTTGCTTATAGGTTGCTGTTAACCAAGGGTTAGATTTAAAACATTTTGCTCATTCGAACTTTCAATCTTTTGTTTAATTAAAAGGTTTTAAGGTGCAGCAAACTTTCTCAGTCGGTCATAAATAAAGATTATACCTTCTTTCGAACTGAAGAAGGCATTTTTTATAAACAAGTAACTTTCAAATCCAAAAAAACCTGTGAAAAAAACAAGTTAAAGAAGCATAAAAGATTTACTGCGCAGTTTAGAAGGATGCTAAGGTTTTCTAAAATGACAACTATTGGTCCGACTCCGGCATAAGAACGGTTTCCAGTAACTTTAGCTTTTCCAAGGCAATAACTCCTGTGAAAAAAACAAGTTTGCCCAAAGAACTATCAAATTTTATAAGAACATTTGAAAGAGTTTTCAATATCAATTAAAGCAATTTTATCTTTGGCAAATTTAATAGTAGAAGGTAGTCAGAAAAACTAACTAAATAGTTGGAGAATAATTTCTAATTCTACCTAAATTAAACGTTAGGTTCTATCACTAATTTATTTCCTATTAGTTATACAGCAAAACAACCATCTACTTTAATAGAAATATGAAAGTTACCCTTTTATGAAATTCTTTAATTTTATTAATTTTCTAGTTGGGCTCTTTCCAATCCAATAAAGTACTCTAGTTAAACTAGTTTTCAATATCAATTTATTTCATATTTGTTTTCTTTCAGCTTATTAAATTGACCCCTCCCCTTAGCTATCAAATTTTTCATTAAAAACCCCTTTTTCTAGTTTGCAGTTTTCTAAGTTTATAACCTTTTCTGCGCAGATAGGAGTTTCGTTATTCTTTCTAATTAATAGAACTACTTTTTAATATAATAAAATTTCTTAAAAAAGCACTGTAGGAAGTTTTTTTAAAAGAATATAGAAAATAATGTGGGTGGTTTGTTAGATATCAAATTTTTGAAAATAGTTTGAAACCACGAAATGGCAGGTGGTTCGATTAACCCAACATTAATTAGAACCGAACCTAGGTTAAAAATGACTTTCCACCTTACTACAATGTTAGGCCAACTTAATTTTGAAAGTAGTTATAAAATTTAGTTTATAGTTACCCCTATAGGCTTAAAATAAGGCTACCTAGGTTAGTTGGTGTGGAAAGTAGTCAGAAAGGCTATAAGTAGTCTAATGGGGGTTTAATAAAAGCGATGTTCTACTTTTGACCTACCCTACTTTCAGGAAACCTTTCAAATGTTTTAAATAAAAGCAAAAAAGAAAGCTTTCTCTATAGACAAGTAGTTCTCTAATTAGAGACACTTTTTAAAGCAGGGTAATTTTAAAGTGTAATAATGAAATAAATTATTAAGGTTGTTTTTTTTACTTTAATTAATTTGAATGCTATACGGAACTAACATTAAACCATCATTCCAATTTTAAAACATTATTCTCAATTTATTTCTACCCTACCTATTTTTCAAAGMTTTATTAGTTTCCAAACCGGGAAAATTCACTAAATACTCATAAATAACCCTGCGGATTTCTTTGAATGTAAGAACTATCATTTACGCTTGCTTTTGGTAGTAATTCTAAACAGCCTTTCAGTGGCAACACTTTTATTTAATGAAATTCTATCATTAAAACATTTAAACCCTTAGATCTATTTTTTATTTGTAAGTGTTTTTGTGTTCACAGTTGTTGAATGAAAAACTGTTAAAATAAACAAAAAAAACCTTTTTTTCGGCCAGATAGAAGTTTTAGAGGTTCTATCCCTTTAAATCTTTTTGTATTCTAAGAAGTATTTCATCAGAATAAATAAGTTTGACTGTTAAGTAAGTTCTATGGATAACCAATTCTTTTTTCAATCTCTTCGGGCTACTGTACCTAAATGGATCTATAAGTTTGAAGCATCGAAACAGGAAAAAATAGTCTATACCACACCAGACTACCTATTCCCATTATTATGCTATTTCAAATATAATACAAATACGCGTTTTCTTCTTCTGATCGATATTTGCGGAGTTGATTATCCTTCAAATCATCGAAAAAATAGATTTTCAGTAGTTTATAATTGCTTAAGTATTTAGTACAACTCATGCCTTCGTGTATAGACCGGTGTAGACGAAACCACTTCCGTCAGTTCGGTAGTAAGTCTATTTCCATCAGCCGGCTGGTGGGAGCGGGAAGTCTGGGATATGTTTGGTGTTTCTTCTTCCAATCATCCCGATTCACGCCGTACATCAACAGACTATGGGTTTGAGGGTCATCCATTACGAAAAGACTTTCCTTTGAGTGGATATGTGGAAGTACGTTATGATGATTCAGAAAAACGTGTGGTTTCTGAACCGATGGAGATGACTCAAGAATTTCGTGCTTTTGATTTTGCTAGTCCTTGGAAAGCTAAAGCTTAATTCAATAAATACGTCCTACAGAAGCAATAACTGTTTTCAATATTTTTGAAATATCTGTAAGGATGCTAAGGAGGTTTGATTAAAAACCTCACCAAATTAACAGTTTGAAAGAAGAACCTATTTATATAGTTCCAACTGTATTGAAATCTGTTTGTTTTAAATTTAAAAATGTAGGCTGTTAGTGAAATTTAAAAATGTAGGCTGTTAGTGAAATTTGATAGGCTGTTTGTTAATCAATCCTTAAAACTACCAAACCTTCGTGTTTTTTCTCCTTAAAACTGGTTGGTAGCATTCTGTTCTTTTTAAATCATACATTTTTTTTAATCCTTCAAAAAACAAACCCTTAGGACGGTAGTCACTTAAAACGAAAATTGTTCTTATTAACAATTAATATACGTATTTTTTAATTAACCAGGTTCTATCACTTTAAAAAATAGGTAAGGATGTAAACCATTTTGCTTTTCAAAGGTAGTAAGTTGTTATACTATAAAAAAAAGTATTGAAAGGATTTTAACCATCAAAACTTTCAGCAAAATCGAACTTTTAATTAAATTACTGTCATTGAAAGAAATTAAAACTCGACTTTCTACCTACTGAACAGCCTTTCATTCAAAAGGCTATCAAATTTCTATAATTAAAAGCTATTTTTTTTCTTTTTAACAGTAAGTACCTACTTTTGTTGTTTTTACCTTTATTCTTTTGTAAGTTTTTCCTTTCTTTTGTAAGTTGTTACTTGAAAACAAACTGTATTTAAACGAGATATTTGAGATCTTATTTCTAGAATGAATAGATCTTTTTAGTTAGTTTTTTCTTTCCTTCTACCGTCTTTTTTCTAATTAAAAAAACCAGTCACAGGTAAACAGTAAACCTTTTTAATCTATTAAAATAATTAGTTTAAAAGGCTCAATAAACTAAAACATTCTAACTAAGCTTTATGCTAGCACATACTAACAAAAGCTTTTCAATAAGTTTTTAAAGAAAGGCAAAAAACTTAAAGACTAAAGACTTTACATTCTGACAATCTAAAAATATTATTCTTGAAATCCTACAGTTCTTTCCAACTGAAAGACTTTTGGAACCTTTTATTAATCCAAAAGGGTTAAGGAGTGCTAGTTCAACTCCGTTTTATTTTAAAATGGCCAGTGAATAGTTTTCCTGCAATCTTTAATAGGAGTAGAAATAAGGCGGATAGAATGTTTTTAGCTTTCAATCCGATAAACTGTTTGAAATTTCATAAATATAGGTTTACAACCTTTTAAGCAAGAAAAAATTCTTTTGGAAGGTAGATCTAAAGCTAAAAAGGTAGATTTCACTTTAGTGGGTTTTAAAGCAATAATGTTTTGTAGCTTTTAACCAACATTCCTACTTTCCTAAACTAACCGAAATAAATGTTGTAGTTATTGGATTTTCTTATAAAGTTTGTAGTTCTTTTCAAATATATCGGTTTCTATTTGAAACCATTTCACTTTTTTCTGAAATTGCAACTGAAAAAAAACATAGAATCTTAGCTCTTTCCATATAACGGAAATGGAGCTGGATATTCGCGTTTAGCTTTTTAGCTCCCAAAAAACTACTTGATCTATTGGTAGAAAGTCCAACTTAGTTTATAGTAGGAAGTACATTCTAAACGAAGGATTTAGATTTAACAGCAATACTTTTTTTTATCCAAACAAACTATTGTTCAATATGGTTTAAGGTAGAAATGTTTTACTGAAAACGTTTTATGAAGGTTTATCTATTTTAAACTACCCTAAGGAAGGGNGGTAGTTTATTAGAAATAAACTACCCCTACTTTCCTATACTACTTTCAAACCTTAAAAAACCTTCTTTGGAGCCTTGCCGCTGTTTTTCAAAAAAAAGAGTAGCCTATTAAATCCTTTATAATGTTGAAAAGAAACCATCTACTAACAGCGTTTAAAAAGGTTCTATCACTCTTTCTTTGTTTGAAAGTTGTTTTTTTCTCAACTTAAAAAGATAATCACGGAGCTAAATGGCTGTTTTGTTTGCTGTTTGTTTTTTTATTTTGGAGTTGTTTTGTTTTTTCTCTTTTAGATAAACAAAATTCAATCTATTAAAAGTTTTAGTTTTTAAGGTTCTAAACAGCCACTTAGATTCTATTAGTTATACAGCAAAACAACAGTTCTTGAAAAAGAGGAGGTAAAAAACAGAGGTTTTAATAGATTCAGCCTATTAGAAAAAACATAGGCTGTTTCCGATCAAAAGCATGTAGTTTCTAATGATAGCCTACAAACAGCAAGCAGTTTGATAAAACACTCAAAAAACTGTTTATCAAAGTCCCTTTAAAGGACTTTCTCTTAACAGCCTCCAGGGGCAGGGCAGTTCAAACAATAAATTGAAAGAGGGGAAAGAAAAAAGGTTTTAACAGCCTTACCTTCAGCTAACAAGCGTTTAAAAAATTAGCTGAAGGTTTGCGAAAAACGCTCAGAAATGAAAGCAAGTTTAGAATAAATTGCTGGAAGTTATAGTGCTGAGCTGATTAGCGGAA
>Contig02+122318
TTCTCTTAACAGCCTCCAGGGGCAGGGCAGTTCAAACAATAAATTGAAAGAGGGGAAAGAAAAAAGGTTTTAACAGCCTTACCTTCAGCTAACAAGCGTTTAAAAAATTAGCTGAAGGTTTGCGAAAAACGCTCAGAAATGAAAGCAAGTTTAGAATAAATTGCTGGAAGTTATAGTGCTGAGCTGATTAGCGGAAATCTAGCTTTATCTAACATTCTACCTATTTCTTTGGGCTTTCCGTGGAAATCCGTTTTTTTTCTAGTTATTGTTAGATTCTAGCTTTATTTCAACCTATAACTTCTATCAAACTTCCTAAAATTAGAGAAATCCTTAAATTAAACTAATGTTGAAAAGTTGGGTATTTGAAATGATAGAACTAATGAATAGACAATCTTATGCTCATTCAGTTGATTTATTTTATAAAAGCTTTTTTCACTAAAAAAAACATTTGAAAAAGCTGCCAACACTATATCAGTTTAAACCTTTTAAACTTTAAAACAGTCATTCAAAAAATTCTCACAGTCTTTCTTTTAAAAATAGTTTTGAAAGATTGCGGAGAAGGTGGAATCAGTTTGTTTTTTTTTCAGTTCTCACAGTGATGCTGATAGAACCGATTTGCTGAGAGTTTGAAATAATTTCAATATTAGAGTTAGTTTAGTTTGAAATCTTTTTTCACTCTAATCACTGCTTAACAGCACAGCGAAAGAACTTCAGATCTTACAAACTAAACAGCGAAACTGTTGATTCACAAGGTAGATTGAAAAAACTATCTACAGCCT
>Contig03+222318
AAAGAGGGGAAAGAAAAAAGGTTTTAACAGCCTTACCTTCAGCTAACAAGCGTTTAAAAAATTAGCTGAAGGTTTGCGAAAAACGCTCAGAAATGAAAGCAAGTTTAGAATAAATTGCTGGAAGTTATAGTGCTGAGCTGATTAGCGGAAGCTGGAAAACAGCAACTCAACCTCTTGTTAGCGATTTAACTAACATTTGTTAAAGTTAGTAAAGAACTATTAAATTCTTTTTTATAAACTACAAATCAAACCTCTTTCCCACCGTGGAAATCCGTTTTTTTTCTAGTTATTGTTAGATTCTAGCTTTATTTCAACCTATAACTTCTATCAAACTTCCTAAAATTAGAGAAATCCTTAAATTAAACTAATGTTGAAAAGTTGGGTATTTGAAATGATAGAACTAATGAATAGACAATCTTATGCTCATTCAGTTGATTTATTTTATAAAAGCTTTTTTCACTAAAAAAAACATTTGAAAAAGCTGCCAACACTATATCAGTTTAAACCTTTTAAACTTTAAAACAGTCATTCAAAAAATTCTCACAGTCTTTCTTTTAAAAATAGTTTTGAAAGATTGCGGAGAAGGTGGAATCAGTTTGTTTTTTTTTCAGTTCTCACAGTGATGCTGATAGAACCGATTTGCTGAGAGTTTGAAATAATTTCAATATTAGAGTTAGTTTAGTTTGAAATCTTTTTTCACTCTAATCACTGCTTAACAGCACAGCGAAAGAACTTCAGATCTTACAAACTAAACAGCGAAACTGTTGATTCACAAGGTAGATTGAAAAAACTATCTACAGCCT
>Contig04+1779
TCAGTTCTCACAGTGATGCTGATAGAACCGATTTGCTGAGAGTTTGAAATAATTTCAATATTAGAGTTAGTTTAGTTTGAAATCTTTTTTCACTCTAATCACTGCTTAACAGCACAGCGAAAGAACTTCAGATCTTACAAACTAAACAGCGAAACTGTTGATTCACAAGGTAGATTGAAAAAACTATCTACAGCCTCACAAAACTCCACTGTTATAAATTTACTGAAGGTAGAAGCCTATATTTTTCGTTTATTTCTTTCTGCTGTTTTTTTCTTTTAATACGTTTCGGATAGTATGCCTTCTTAAGAAGGGTTTTTTTTATTTAATTCTATCAAGCATTCCGACTTACATTTTTTAAGAAAAAACAAACGAATAATTCTATCAAACGTAGGAAAGAGATAGATGTTTTGACAGCAGAATAAATCCGACCAAGCCTTCCTTTTTTAAGCAAAAACTCATTAAAACCTATTGTTTTTCCGGCTTTCGAACTACCTACCAGTCTTTCACAGATTCTTAAAATCCTAAAAATTTATAGTGGATCTACGAACTTCTATCCGCCAAATTAAAAAAGCGGAAAGATTTTCTAACAAATAAAACAACAAATTTTTGTTCGTTTAAGAAATTAATTTAGGAAAAGCAATAAAGCATTAACGAGTTTGTCAGAAAGTTTAACTCCGTTTGCAAAAGGAACACACAAAAAAAACTTTCAAAAAGGTTAAGTTAAAAAGAAAGTCTGAAATAGCAAAATTTGATAGTTTTTTTATTTAATAAATAGGGTTTGTAGGGTTCTGCTGCCGGTGCTGTTGCTGTTAAGACCGGTATTTTTGTAAATCCTAACAGCACAGCAACCATTAGCCCTACCCTACAAGTTTGATTACATGGTTTGTATTGAAAGTATTTATTGAAAGTATTTATTATTGTTAGATAGCGAAATAAAAAAAAGATAATTGTGAAGTATTGTAGACTACAATAATACTTTCACACAAGTACTGCATTATTCATTCCAAATTCCTGGAAAAAAAGCTTTTAAAATTAAAGGGTTTAATAAAACCAATCTTTTAAATCTTTTAAAAGCTTTAAAATCTTTCCAAATTCCTGGAAAAAAAGCTTTTAAAATTAAAGGGTTTAATAAAACCAATCTTTTAAATCTTTTAAAAGCTTTAAAA
>Contig05+2779
AAATAATTTCAATATTAGAGTTAGTTTAGTTTGAAATCTTTTTTCACTCTAATCACTGCTTAACAGCACAGCGAAAGAACTTCAGATCTTACAAACTAAACAGCGAAACTGTTGATTCACAAGGTAGATTGAAAAAACTATCTACAGCCTGTCACACTTTTTTAAAAAATAATCAATTGCACTGTTAGGCGGCTGGCTAGATTTAATGGAAATCTAAGTAGCCTTCTAGAAAAATAGTTAACAGGAGTATTTTCTATAGTTTTTTAATGACTGATAGAACTAATGTTTTTTTAATAAATAGCCCAGCCCAGTTTAATGAGTCTAACAGTACAAATTTAATTAATATCAGTCTATTTTAATTAATAGTTCAATCTATTTGATAGCTTATCTTCCTTAGTAAGATAGTTTGATTGAAAGGCTGTTTAGACATTCTTTGTGTTAAATTCAAGATCAAACTAATTTCTTGAAAGATTCTGGCTTTTTTCTTTCCACGTTAGATCGTGTTTTTCATTTAGATAGTTGGATAGTAATATAGTTTAAAAGATTAATATCGACCTAGTTAGTAAGTAATACACTAAAACCCCCAATACCCCATATTTCAACTTTTCGTATAAACTATCTTGATTTCCAATATTTTTTTAAAATACGTTCTTATGAACAATAAGATTGAAAGATGGAAATCTTACTATCAGAAATTTCTTAACTTTCAAACTATTTGACTATCGTACAAAAAAAATGAATTCTATCAAACTGCACATTCTTAACGCAGAGCGAATTAGCCGGATAAATTTGAAGGCAAAAACAATCTAACGTAAGGCAGAATAGCTAGAATAGTTATTCTTTTCAACATGCAAAGGAACCCGTTTTTATTGTTAGGCAATCTTACAAAAGGGGGAGCAAAAATTCCTGTAGGCGAAAGACAAAAAAGCACACGTAGTTTCACTCTACCAAACCGACAAAACAAGTAGTCGGAAAACTTGTAAAGTGTTCGAACATTAACGCTACCAAAAGAATCGGTTAAAACGAATTTGATGGTTTCCAAACAATTATGTTTTAATTAAATTAAAACAAAATGAATTGAAACGTTGATTAACAAAAAAAAGCTTTAAAAAACAGCATAAGGAAACTAACCTAAAATAATCGGATTTAATTGAAAGAACATTTTATTAAAAAAATAATTGAGCATTCGGGTGGGTTAGTCCGATTTTAAAACCCCATAATTTTTATTAGCTACTTTTTTTTTCTCAAAAAAAATAGAATAGCCGGTTTATTTACTCTAGTTTCCAGGACAGTCTATTAAAACCGGTAAGTAGTCGGACTACTAAAACTTTCTGTTATTTAACCCAATTTGCTGTTTAGAGAACTTTCTAATATTCAAAAAAACGCAAAAAAGATGTTTAATGGGTTTATAACTTTCTAATATTCAAAAAAAATTTGTAGGTATTTATTAAATTTACTTTTAGAGTAATCTAGCATACATTTTAATTAAATCGTTTGTTTTAAGTTTCTATCCGACAAATCTTTCATTCTCAAAAGATTGAAAAGACTTTGGTACACTACAAAATAGATTTCAAAACCTTGTCTTGAAATTGAGACTTTGTGTTAGGTTTGGGGGTGGAAATTGGCTAATTTGACTATAGTTTTTGAGAGAAAAAACTTTACACACCGAAAAACCAACTATTTAGCATTTAAATCTAACTTTCCGGAAAAAGCAGAATTCCGGTTTGAACAAACCACTTTGTAGAGATTTACTTAACACGATAAACGGAATGTCTTTCCGAGCCGTCTGAAACTTATTAAAATAGATAGTCTTCTGCCAGATGGAATTAGATAAAAAAATGATCCGCCAAAAGAAAAGAAACAAAAAGTCTTTCAAATGAAGGGTTATAGAACTATCAATCCGTACCTATTTATTCCGTTAGACTGACGACTCTATTTTAATTTTTTTAAACAGAGAAATTTTACCAACTAAAATAACTCAATTTGCCAGAATAAAAGCAAATATGCTATCAAAAACGTTTTTCATAAGAAACTTAATAACTTCTGAACTAAAACCTTTTAAGATTTTTTCATACGGAGGTCTCTTTTTGCTTTCAGAAACCCATAGAAAACATTAAAACAAACCGTACTACAGTATAGAGTTTCAAAAGAACCTTTGGTTTGTTTAATCAAATTATTTTAACTACTTCTAAACTTTGAAGGTTATAGAATTATATCGATATCTACCTATGTTCCGGAAAACAGCTGAAGTTAACAGCATTTTATTGAAATTCCGATTAGGTTTTGAAAAGAAAAAAGACTTAGAGCGACAAACAATTCTTTCGAAAAAGAAGTATTATTATAGTTTTATAGTTCTAGGCAGTACCTGTCTTTCTCGCGACTTTCTTTAATGCAGCTAGAAAGCTAGAAAGTTTGAAAATGGAATGTTTAAAGGTACTTTTCATTCTACTCCTTGAAATTAACTTTATTGTCAAAAGGTTATAACTTTAAAGGAATAAGTTCTAACTTTCTAACCGATCAAACTATACCCTTTAACTAGGTTCAGGATACCAATATTTATTAGCCTAGCCGCTTTCGTATCTAGTTTTTTTTCAGTCTAAGGTTCTATCACATTCTAACAGTAAAAAAAAGCCAAAAAAATTGAAAATAGGTAGATCCAGTTCTTCTACTTAAAGAAGACAGCTTTACTGTTCAATCTTACTATAAAGGTTCTATCACTGAAAAGCCAAAAAATTGGAAAAAACAAAAAACAACCAGCAGGAAAAAAAATAAGAAAAAAGATCGGAAGGTTTAAAAAGCAAAAAAAGGCTTAAAGATGGGTTTTTAACTATCAATCAAACCTTTGTTCCTTCAGACCGAGGAATAACTAACCTTTTTCAAAGTTAGTTAAATTTCAAGTTTTATATCTAACTTTATAATCAGAGTTTGTCATTAAGAAAGACAAGAAAAGACAAGACAAAAAAAACAATTGTAAAGATTGAAAGTGTGAAAGTCATTCAAAAAGATTGTGTGAAAGTAAGTCATTATAACCTGTTTATTCATACTTTCTMAAGAATCTAGGTTTGTTAATGTTAACCGAAATAAAATGTAAAACAGCTGTTGGTTAGTTTTAATGAATAGTTCAGCTATTTTCAACTGGAAAGGGGTGTTAGAAAAAATCGGAAAGGGGTTTAAAAGCTTTGAAAGCAAAAAATAGTTATAAAAAAAACTAACTATAAAGCCAAAAATTGGAAAGTGAACCTAAAAAAAGCATTTGATGTTTAATAATTCCGCCAAAAACAGAGAGAGAGTTGGAAAGTTATAATAGCTATTACCTTAAAATAACCAAACAGTTAACAAACCAATAAAACACCGGTTCACTTTTAATGAGTGCTTAAAACACCCAGTTATTTTAAGTAAAAAATAAAGGATAGATTCTTGTCCTTCCTTCCAACCCAAACATTCATTTTAATGCAAATTTTCAACAGCACGGGGTGCTTATATAGTTTAACCGGCCGGAGGCTAAAAAAGACTGCCGGTTTGCCTTTAGTTATTCTAACTGTTTATACCCAACAGTGATTAGAGTGTTCGATTTAAAAAAGTTATAAGGTTCTATCAAACACTTTCTAGCCGATTAAAACAAGCTATCTGCCAAAAAACCTAATCTCCTTTTAATGAAATTGAGGAGATTACATAATGGCAGTAAAAAAAAGATAAGGTTCTATTAAACTTAAAAAGACTGTTTAATTAAAAGTTCTAAAGGGGATTTAAAACAACCGGGTAGTTAAAAAAACAATTGTTTTAACAGCGGTAGGTAAAATTMAACGATAAACAGGTCTAAACAGCCCCCTGGTTAACTAACTATCCGGCTAATTCTTAAAACGGCTGATCCTTTAATTAATCCTTTAATAAAACTAACAATTAGCTGTAAGGGTTAATTTTATTTTAAGTGTTCAAAGAAGGTATTTTTAGCTGAAAAAGTATCCTAAGTTTMAAAATACTATTAAATTTGTTTATTAAAACTAACAACTTGTTTTTTAACTTGAAAGCAAAGGTCCAATTTATTTTATMAAATAATCATGATAATCTTAGCCGGTTAAAAGTTTTAAAAAACTAATAGTTCGTATGTTTAATAATAAAGTTKAAACATTATATCTATTAAATCTTCGAAATAAGGACTACAGTGAACCTGTCAAACTAAAAGTTATGAGTTAGCTCTCAAAATAATTATTTGAAGTGAAAAACAGCTGATAGAATCTGAAAGAATTGGAGGTAAAAATTTTCGGAAAAAGAACCTAAAAACAGCAAAACTACCATAAAAACTTTTCAAGTAAAAAAAATTTAATAAAAAAGGCCTAGTTATTGGCTCTAGTTTTTATTGATATTATTGCAAGCCTGTTCAAAATAAATTATTTTCTAAAAGCTTCCAGGATATTAAAAACTGTAGTTATTCTAACTTTTTTTGGAAAGTGGGATTTGTTCTATCCAACTTCTCAAAGTTTGGTTAGCTGGATTTTTTATGTGGGTAAAACATTGAAATTGTTAAAAAACAAGTTGTTAGAAAGTTTAATAGTTTTCAAGAATGAGCTACCCCAACTAGAAAAAAAACATTCTACCAACTTTTAAACTTTATCTATCCGACTATAATTCAAACTACCTTTATTAAAACCAAATAGAAACAATTCAAATAGTTTTGAGTCTTTGAAAGTTTACCTTTAAATATAGGCCGAAAGTAGGGTTAGAATCTTGGGATTGTCAGTCCCAAAAGCTGTTTAGTCAAAAATTTGAAAGACTTTAAAAGCGTAATMAATTTAAAATCTTTGTTATTGTTAAGACAAAGGTATTTTAGAATAAAAGTATCAGTTTACGTTCCAAGGTTTGAAAGTTAGATTTCATAAACCTTCTACCGTGTAATTCTATTAAACTTACATAAAGACTTATTTTCAAACTTTACACTTCGGTTTAGTATTGTCCGGATGAATTTGCAGAAATTTGATGCTCTTAACTAACATAAGCCATTAGAAAACAGAAAGGCTGTTATAGGCATTTAACCTGCATTTAATAGATTCGATGGTTTATATTATTATTAAAATTAGTTCTATTAAACACTCAAAATAAGTTCAAACTAATAGTAAGAAAAAAAACAAGCTATCGTAGTTTATATCTTTTAAAACCACAGTCTACTTTAATGATCGGTTGTATTGTTTTAAAAAAWTTTTMAAGTATAGTGAGAGGTGTTAACAACTTCTTCCGACATTCAAAATATCTATAAACTCTGTAARAATGTAAAACTACTTGAAAAATTTGATAGTTTGATTGAAATTCTTGCTTAGTTTGAGTGATAGAACAAACAAACCATAATATATATCTATCTTTTGTTGATTAGCTGTAAAACTTAAAAACTAAGTGTCTTTAAAATTGCACAGATTTTATTTTATTGNAAAAACAATCAAATAGGCGGTTAGTTCTATCTCAGACTGTCAGAAAGAAGAAACCTTCAAA
>Contig06+42415862
TTCCAAATTCCTGGAAAAAAAGCTTTTAAAATTAAAGGGTTTAATAAAACCAATCTTTTAAATCTTTTAAAAGCTTTAAAATCTTTCCAAATTNNNNNNNNAAAAGCTTTTAAAATTAAAGGGTTTAATAAAACCAATCTTTTAAATCTTTTAAAAGCTTTAAAACCATACTTTATAGAAATTGCTTTTGTAGGGTAGGAACCACATTTAGATGGTTTAAACCATTAAAACGCTGTAAATTAGAGGTTGCGTTGCGATCAATTCAATTGCTTTCTACGTAGGTTTCATGGTTTGTAGGTCTTTTCGTTTAAATGTGTTTTAATCCATTCAAAAAGTTACATTAAGTAAGACCAGACCTATCAATGCAAATTTATTGAAAAGATTGTTTAGGTTAACACAATCAAAATAATTTAAAAAAAAAGTAGATTGCTAACCCACTAAAGTGGAGATGGAGGAAGAAAGAGTCGTAAATGGGAAGATTTTCTGTTTAAATGTAATTTTCTCTAAAGTAAACCTTTAAAGAATACAGACTTTCAGGCTGCAAGCAGGTTGGCAGAAGGAGAGAAAAAAACATATTAAGGAGCTAGCTCTTTATTTAAAAGATGCATAGGCAGGTTGTTTTTCACAAACTCCTTTTGCTTTTAAAAGCAAAACAAAACAATCTATTTAAGCATCTTTATACTTTCTTTTTTACGTAGTTAAATTCAATTAGTATTAAAGAAAAGTTAGTTTATTAAAAAGATAAGGTTTTCATTACCCTTACTTTATACTTTTTTATTAAAATTTAAAACCCATAAAACTACTTTAGTAGTAGTTTTTTACCTTCAAAAGTTAAGCAGTGCTTTATTGATATAGTTAGTCGCTTTTAAGCCTAGGTTTTAAAACTTCTATAAAACTTCTACTTTTTAGTGAAAAAAGGAAATCTAAAAACCATTACTATGATTCTTTTAAACGCACTAAAAACTCGCTACTCAAAAACTATAGATTGTTTTTGTTATTTCAATATTCTTTAATCAAATTTCTTGTTGAGAAGAAAAGAATCTGTTTAGTGGTGGTTTGTTTTTATAGGTTATAAATAAGTTTTTGCTAAATGAAACTCTCTATTCGCTATATGATTTCAAATAATGGAGTGATTCTTTTAGAGTTAGCTTTCTCTCACCTTTTCAAATATTTGAAATAATACAATAAAAAGAGAGAAGAATTTGTTTTGTCGGAGAGTAAACTATGCTAAGGATTATTTGTTTTTAAATACGCTATTTTTACACTCTTTGCTATAGTTTGAATGCCTTAAAACACACCAAATAAAAAAGTAATAAATATCTAAATACAATAAGGATTTATTTCTTTTAACATTTTCCTGCAATTCTTACAAAATGGGTCCCTATAATAGGTTAGTTAAATCGGATTCTAAGAAGGAAAAAAATCTTAGATTTGTATTCAAGGGTTCGGCATCCAAGTTTGAAATGATAGTTGGATGTATAGTTGGATAGCAAATTAAACCTAAATGAAAAAGGTTTATTTTAGAAAAAGCCTAGAATAAATATTAGAGAGATCGGAAGGTAAAAAAGGCTGTTTCGTCTACACTATAGATCGTATAGATAACCAGAAACCAAAAAAAATATAGGAAGAAAATTAAACCAACAATTAAAATTAACTGTTGGTTTAATAGATGGTACTAACAGTCTATTCAATACGACATCTAAAAAATAGACTAATTTTTGTGCCAACAGTTCAAACTTTTAATTAAAGCTTGGTTTGTGCAAACAGCTTTAATTAAAAGTTTGAAAGAAGTTCAAAGCTGGAAAAATCCTATGGTTTATTTAACTACTTTCAATCCTTTTTCGGCTAAAACAGATAATTCTGACTATAAGAAAATTAAAAGCAGTAATAAAGTTTAAAAAAAGAACGTGTTTCAATTATAAAGCTTTTCGGTTTGTCTTTAAAGTTCAGTTCTTTATAGAACCTTCAAATCAAAGTAGGTATATTTTAAACTAAAAGAAATTTTAAAATATACCTACTTTAAAGCTCCAGCTAGACTTACTGCCTTAAGCTGATTTTTCAAACTTTCAGCTTTTTGCACCATTTCGCTGTTATTAGATAGTTTTTTTAGAAACTTTAAAGATTCCTTTTTATCGGAATGGGGCCTTTGGATCTTTTTTGTAGGAAGAACTTCGGTTTCAAACGAAATTGTACTGTGATTCAAATCAAACTTTTTTGCTTAGTTTAAAAATTCAATACAAAATAGTGTTAACCTTCACTCTTTCGCTGTTATAACAGCGAAGGTGTTTGAATGTAAGAATAATGTTAATTAAACACTCTTAGAAAAGCTAATCAAAAAAAAAGAAGATACTATGAAACCGTTAAACATTTTTAAAATATTTCTATAGAACTTTTTTTGTTTTGAAAGTAGGTAAATACTATCAAACTAAGAACGCTGCGCTGTTATTAGCCTATTTATTGATTTATTATTTGAAATCAATCCTACCTATTTGCCGTCTTCTTTTTCTATTTGAAAATTTGAATTGAAAACCTTAGCCTGATTAAGCTTTAAAGTGTTAGAATTTCTGTTAACTTTTCTGATAAACATAGGTTTCAACATTCTAACGAAGCTGTTAAAGGGATAGAACTACTCGTTCTAAAGTTTGTATAATTAAAAAAAAGAAGGTTAACCGAAAAGTATGAATCTGAAAATAAACAAAGTAACATAAAAACTAGGAAAGACATGTTTAAAGGTCMTAACAGCAACAGCGAAAGCAAACAGCGTTTGGGCTTTTAGTGTAAAATAAACGAAGCTGTGTTGTTAATAAGAAAAACTAACTAACTTTAATGGGGGATAGGTCCTACATTACAGCTCCCCGGAAAGAAAAAGTCGAAAGTGCCATTCTATATAAATAAGAACAAAACAGGCATTAAAGTTCTCTATTTAAAAGATTCTGCTGTAGGTAAGATATCTTAGAAAAGAATCAATTTTGGTTTTTTGCACCCGCTACCTTATTATCTTTTTTTTAAACCTAATACAGCTTTCCTGTTAAAGCTATTTTTTTCGCTATTCAATCGAAGGTTAATATGCTTTTGAATAAAAAAGTATTTCCGTTTTAATAATTCAGTGAACCTGTCGCTGTTTAGGAAGTTATAGGAAAAAAAAATCAAAGAGATAGCATTTAGATATAAATGGGTTAGGTTAGAAGATTTCCGAAATACTATAGTTGAATTTTTTAGAAAGGCTTTTCTAGATTAAAAACTAATAAAGGCCTAAAACAACTTAAATAGGGTTAAATGTTGGTTCGTTATAACACCCAAAAGTTAAAAAAAAGAGTAGTTATAAACGCCTGTAGAAAAAGTTAAAAGCATGTTAGTTAAAAAGTAATAGAGACGGAGGGAGGTTCTGCCATATAACAAACAGGCCTGCTAAAATACGTGTTAAATTTATTACTGGTTTCAAAAAGTTAAAAGATAATAAGGTGTGATTCGCACTAAAGAAAAACAACTACTCTTTCAAAAAAAACAAATCTTGAAAATTTTTAGCATATGCAAAAATATGGAAGTAATTGATAGGTGGATTCAAACTATTAACAGTAGTTGTTTAATGCAAATTATCGTGTCCTAACAGCCTTTCAGCCTTTCRATTGTTCTTTATAAAGTTAGAGTGATCGATTAAAAACCCCATTAGATTAGATTATTAGATTAGATTATTAGATTAGATTAGATTAGATTAGATTAGATTAGATTAGATTAGATTAGATTAGATTAGATTAGATTAGATTAGATTAGATTAGATTAGATTAG
>Contig07+25486
ATAATATATATCTATCTTTTGTTGATTAGCTGTAAAACTTAAAAACTAAGTGTCTTTAAAATTGCACAGATTTTATTTTATTGNAAAAACAATCAAATAGGCGGTTAGTTCTATCTCAGACTGTCAGAAAGAAGAAACCTTCAAACAGTAGAACTTTTATCAATATTAATTAATTAATTAATTAATTAATTATAGTTGAATTAATTATAGTTGAATTAATTATAGTTGAATTAAAAAGGCAGAAATAAATACAGATGGTCTTGATATTCTTTAACTCATTCTGTCACTCCATCGCTGTTTAGAAAAAATCTAACCTTTTGAAGGGTCCGGTCCCAAAGTAAAAACCTACTTTAAGAAAGAGTTTGTTTGAAAGAAACAAAAAAACATACCTTKAAATAAAAAGATCACACTTTCAAATAACTTGAAGTTGGTTCTAACAGCACADCAKTTGGTTTTAAGTTAATCCAACTAAATTTCAAACACTAAAACACTCTGCTTTTTAATAAAATCTGCCTCTTAAAATTTCATGAGTTTTCGAAATTATTTTTTTGTTAGGCTAAAAGGTTTAACTTTCCTTTGAAAGTTTTGAAAACTTCTTGCCTCTAATTGGATTTGCTGTCCAATAAATATCTTACACTCTCTGCTAAATTAACTGCTTAAAAATTTGAAGGTCTAAGTTGTTCTTCCTACTAAAAGGCTGTTTAGAAAGTATGTTATTTTTTTTCTAACCTCTTTAACTTATGAAGTTTTGGAATGTTAGTTTTTTTAAATCAACATCCTTAAAACATTTACAGTTTGCATAAAAGATTTMTAGTTTTTTGAATTTATTTTAAGTTAGTAATTTTTKCAAAGGTTTCAATTGGATAAAATCAATAATTTTTCTGAAAGGCTGGTTTGYTTTTTTGCTTCCATAGTGATTTCAAAAGGCAGTGATAGAACCTKAAAAAGTGAGTGTTTGGTTGGGGTTTTAGCTAA
>Contig08+2230
TTTGATTGAAATTCTTGCTTAGTTTGAGTGATAGAACAAACAAACCATAATATATATCTATCTTTTGTTGATTAGCTGTAAAACTTAAAAACTAAGTGTCTTTAAAATTGCACAGATTTTATTTTATTGNAAAAACAATCAAATAGGCGGTTAGTTCTATCTCAGACTGTCAGAAAGAAGAAACCTTCAAAAGTTGGTTATGAGTAGTTCGGAACCAAAAGCATATAAAACGCTATTTTTAAGATATAGAACCATTTTATCCTTCTATAAATTTTTACTTAATTAAAAATTGCTTTTTAAAAATAGTTTCTTAGTATTATCGATTTTTTTTTCTATTAACGCTTTSTAACCAAAATGGTTCTAACCTAGTAATTATATARCTGATTTCTCACAATAAAATAAATCCATCACTAATTTTTTAAAATGAGAAAACTTTCATTTAATTGTWAGAACCCATTGACTTGTTTTTTTTCTTTCTTTTAAGACTATTAAATGGTAGGTATTTTTATGTTCTTTCGGACCAAGTAGAGAACTTCCAACTAGAAARGTTTTAAGATTTAAAAGCACTTTCCATAAAATTAAAAGTGATAGAACCTTACATTCAAGAAATTTTAGAAAAACATTCCAGTTTAATGGCCTATTTAAAATTTATTAAACAATAAAACTTTACTGCCAGATTTATTTAATGAAAGAACACACATTCAACCTACTTTTATTTCATTTTTTAATAAAAAATAAGCAACCTTGCTTTCAATCGGGTAGAATAAATATTTTTAATGGTTTTAACTTGATACCCTATTTTGGGGTCTAAAAATAGGCAGATGTGGTTAAGAATTCAGATCCTTTAAACTGTATAACCATTCTTTCTTCTAAC
>Contig09+1879
TTATTTAATGAAAGAACACACATTCAACCTACTTTTATTTCATTTTTTAATAAAAAATAAGCAACCTTGCTTTCAATCGGGTAGAATAAATATTTTTAATGGTTTTAACTTGATACCCTATTTTGGGGTCTAAAAATAGGCAGATGTGGTTAAGAATTCAGATCCTTTAAACTGTATAACCATTCTTTCTTCTAACAGCTTTCAAAKAATGTTTCAATAATTTAATAACTTAATTAAACATTTTCATTAATGTTTGCCCCTTTGAATCTAGGAAGAAGGTAGGTTTTTCCAGTCATTCATCAAAATTGAAAGAACTAACTTCTAGGAAAACAAATATATATGAAGTTTTCAAACCTTAAGGAAGTTAGTTATCNTGAGAAAAA
>Contig10+1980
TTAAAACATTTACAGTTTGCATAAAAGATTTMTAGTTTTTTGAATTTATTTTAAGTTAGTAATTTTTKCAAAGGTTTCAATTGGATAAAATCAATAATTTTTCTGAAAGGCTGGTTTGYTTTTTTGCTTCCATAGTGATTTCAAAAGGCAGTGATAGAACCTKAAAAAGTGAGTGTTTGGTTGGGGTTTTAGCTAATTGGATAGTTTTGAATTTGCGTAGYRGTATTTAAAGATTGGAAAGAGCTTTCAAAATTGAACTCTTTCRCAGGMAGARTGGTTGTTTAGAAAAAGACCTTCATCACAACTACTTTTGACCCTTTAGCTCATTTTAGYTTGATAGCTTTTGCAAATTAGATACCARATTTTTGTAGTTTTCAACCTAGCAACTTCCATAAAAAGCTATAAATTTTAGGGGTTTAAAGTAGTCTAGATTAGAATGCTGAAATATATCATATCTTRCRAACCTTTAGGATCTAAAGGCTTGCTTTTATCAGCAGTAGTTTTTTTGATTGAAAKGTTTTCCTTTKAAAAAACCGCCTATACTTTAATTTGCCTTTCTTTTTCTGAATTGCAGTCGTTCAAATATTTGTAAAAAAGAATTTATAGTGAGAAACTAACGTTCTTAAGCTTCCGGGTTTAATGGATTGGATTAGCGCAAGAAAAATTTAACGGAGTGTAATTAGAAAGTAAAGTTAGGTTAATCTTTCTAATTAGCAAACTTTAAAAGTATTTAAAAAAAGAGGCCATTACTMTATTTTTGGCAGGGCTAGAAATTTGAGAAAAAGAGTTAGTTTAATGAGAGAAGGAGAATTTCAAAGAGGGAAGTGTTTTTTAAAAATTTTAAAGACGGTCAGAAAAAAACAAACTTTCCGTACATTCAAACTACAAAACAAACTACTTACTAAAAAAAGCGATAGAATAACATTAAAACATTGCGGTATTTGGCAAACCACCGCCACTCACTCACTCACTCACTCACTCACTCACTCACTCACTCACTCATCAAGAGCCATTTAAATAAAGAATCTACAAACCTTATTAGGCAGTTAGAAAGTCGACACTCTAAAATATTTAATGATTAGATGTATCTAAAGTTAGCTCATTACCAACATTTTTAAGACTTATTGCAGGCAGAAAGATCCAACTGCGACTTTCTGTCATAAAGGCAGTTAGTAAACCTCCCTTGCAGGCAGAATGATAGACCTTATTATGAATGACTATAAACTTTCATCCACCTTCCGGGGCTGTGCTGTGCTGTGCTGTGCTGTGCTGTGCTGTGCTGTGCTGTGCTGTGCTGTTTAGCAAAACTTCTTTTTTTCTGCATGAAATCTAACAGCAATAATTTTATTATTAAAATAATCAAATTCAATAGAAATAGCTTGTTTGTTTTGCTCTTCTTTTAAGTAGTAAAAACTACTATACTTTTTAACTAGAAAACGGTTATTTTTTTCTTTTTTTTTCAGAAAAGTTTGTATTATAAATAAAGTTCTATCACTAAAGATCTAGATTCTTGCATAACTAACAAAAACCCCATAGGTTAACGAGTCTTTAGTTTAGAGCTTTAGCTTATTTTTTTCCAACTTTATGTGATTTAGATGTCTAATAGTGAAGATGGGTTTAAATATGTTTTAAGTTAGGTTCTATCACTCCACCTTACTTAAAAACTTCAATAGTGTATTAGTTTTATAGTTTGAATCTATCATATCTAAAAATTAGAAACTACTTCTTTCATATAGAAATAGAAGAAATTCAAAAAAAAGATTTAAAAGATTTGAATGGACCTGCTTCACCTGTTTCAATTAGCAGAAGTTATTTTTTAGCTCACAAACTGACAAACAAACCCTTAAAGTAACTCTT
>Contig100+111835
CTTTCGGCACAATCACTTTCTTGTCCAATTTATCTAATTCGAACAATCTAGTAGAATTTGAAAGTTGGGTTAAACCGAACAAATATATTAAAAACTAAGAAAGTAGGCTTTCAAACTTTAAACCTAAAGCACTCACTCATATTAAAGAYAGACTTATTGGTCATAGACTGCTATTGAACCTACAATGGGGATAAAAAAGAAAAAAABAGTTAATMCAACTAAAAGGGCTTCAAAAACATATAAAGTAATCTTTATTAAAAAAGAATKAAATATTCTACAGAAGAAAAAATTGGTGGGTAGAACTTTTTTTTTAATTAAAACCTTTTTGTTGAATGTTTCATAGAGGTTACACCTGAGCTANCATATTTAATAAGCACTATAGTATGTTTCTTCTACCTAGTTTATACTGTAGAAAAA
>Contig101+11018
TTGGTTTCTATCAAACCTACCTTCTTTAAAACTACTGAAAAGGGAGAACCTTTATGGAATTTAAACACTTTCTACAACTTTGAAACATTCTACCCTCAAAGCTTAAAACCCCTTTAGGGAGCCCGCTCCGGAAAAATCTTTCAAACCGCTTTCAAAAAATTCTTTTTGTTTTACAAAAGAATTTTATACAGTTGGGCTGGCTATATATATAAATAAGAGTGAGTGAAACTCCCGCAAATTCTAAAGGGTTTTATAGAACCAACTTTCTTTGTTATTGGAATCTAATATAGGGTTTCTTGCCGCTTGTAGTGATATCTTTTTAACTTGACCAACCTTTTAATTTGAACGAACTATATATTTGTAAATATCTGAATTTAAAGGTCTTCTAAACAGCCCAATTTTTGAAAGGCTGTTAAGATCTACCTATAAAAATTAGCTGTCTAATTGGCCTTAAGGTTGAAAAAAACCCGTAGACCAGCAGAAAAAACACAAATTTAGGGTTTTCCGTCAAATTCAACCTTTTACCTGTAAAAATAGAGTTTAAAGGTAGGAGAGTCAAAGGATGACTTTTAATTACTCCTTAAATCAGTTCTATTTGCAGAAGGTTCAACTGCTTTAAAAGCGTATTTGCTATAAAGTTATACTGCCATCTTACAAATACGATCTTGAAAACCAACCGAATTTCATCTTTTTATCAAAACTGTCATCTTGAATTTTTTTTGAAAAAAGCTAGAATTAAACCGTATCTAGAATTCTAAACCTTTTAACTCTTTTTCAAATAGAAGAACCTTTAATCTTTCTCATTAACTATCTCAGCTTTCCATATAGCTTCTCAAAAAAAACTATAATGAGTAATTTTCAAGGTTTATCTATTTTAAATGCTTTAAGACCATTCTACTTGAATATAGTTCAAGCGGTATGAAAGTTTTTACTTCAAACCTTTAAGGGTTTGTTTTTTTGCTAATTTTTGGTAGTATGTTCGAATTTTATAGTCTAGGGCAACTTTTTAACTATAATCCTACAGGATTGAAAGCTCTAACTACAGCCATTTCTTAAAAGCCTTTCCGCCTAGCAAAAAACTAGAATGGGCTGGTTTTTCAAAGCAGCCTTTAGTTGACTTAAAGAACAGAAGGTTAACTAACTTTCTGCCCTGTTTCAGGCCTACAACAGGCTATTTTCTCAAATGTGATAGAACCTATGCAGAACCTTCTAGTTGTTTTACAGAAGGTTTCAATTTGCGAAAAAGTAGATTTTATGGTCTAKTAATTGTTAGTATTGTTAGAAACTAATTAGATGCTTCACAAGCTAAAACTAGAAATGTTTGAAAAGCTTTTTTAGAAAAAAAAGACAGTGTTATTTCTGCCAAAACAGCACAGCGGCAGAAATGTTTTTACTTTCTCTAAMAAATAGTTTGAAAGAGTAGAA
>Contig102+11425
TTCAATTTGCGAAAAAGTAGATTTTATGGTCTAKTAATTGTTAGTATTGTTAGAAACTAATTAGATGCTTCACAAGCTAAAACTAGAAATGTTTGAAAAGCTTTTTTAGAAAAAAAAGACAGTGTTATTTCTGCCAAAACAGCACAGCGGCAGAAATGTTTTTACTTTCTCTAAMAAATAGTTTGAAAGAGTAGAATAAAGGCAGTTTGAATGTCAATCTGCAAATTTTAGTTTAAAAGTTGAATTTTTCTATATTTCAATAGTTAGTATTGGCTTCTAAACAGCCATTTTGCTGGCCCATCTTTTTTTTAATGGCTTATCTAATCGGGCTAC
>Contig103+1333
AACAGCACAGCGGCAGAAATGTTTTTACTTTCTCTAAMAAATAGTTTGAAAGAGTAGAATAAAGGCAGTTTGAATGTCAATCTGCAAATTTTAGTTTAAAAGTTGAATTTTTCTATATTTCAATAGTTAGTATTGGCTTCTAAACAGCCATTTTGCTGGCCCATCTTTTTTTTAATGGCTTATCTAATCGGGCTACATAGTNGGAAAATAGGATTTTTTGAAGGTTTGACAACTCTCTAAAACCCCATTCATTAAATACCTGTAGCTAAATCACTTAGCGTTTCAAATTCATTAAAATAGATAAACCTTCAGTCTATAAATCTTAAAGGACAACCAGTTCTTCTTTTTTGAACGAACTCTTTCTAGTAACTTTTGTGTTTCTTGAGAAAGACAGGGCGG
>Contig104+21425
TTGTTAGAAACTAATTAGATGCTTCACAAGCTAAAACTAGAAATGTTTGAAAAGCTTTTTTAGAAAAAAAAGACAGTGTTATTTCTGCCAAAACAGCACAGCGGCAGAAATGTTTTTACTTTCTCTAAMAAATAGTTTGAAAGAGTAGAAGTTTGAATGGCTGTTAGGAAGAATTTATTTTTATTTAAATCTTTCTAAACAGCACAGCGGAAAGCAAATTAGAAAAAACCATCAACTGGAAAAAAACTCTAAACACTATTATAGTTAGTCGGATAACCTCTAATTTAGTTTAAGGGTGTTTGTATGATTTTTTGTTAGAAAACTAACCCTTTTAATACCTGCTGGAAAGAAATAGCTAAATCACTTAGCGTTTCAAATTCATTAAAATAGATAAACCTTCAGTCTATAAATCTTAAAGGACAACCAGTTCTTCTTTTTTGAACGAACTCTTTCTAGTAACTTTTGTGTTTCTTGAGAAAGACAGGGCGG
>Contig105+2333
TGAAAGAGTAGAATAAAGGCAGTTTGAATGTCAATCTGCAAATTTTAGTTTAAAAGTTGAATTTTTCTATATTTCAATAGTTAGTATTGGCTTCTAAACAGCCATTTTGCTGGCCCATCTTTTTTTTAATGGCTTATCTAATCGGGCTACTTTCTATCTAATTTAGTTTAAGGGTGTTTGTATGATTTTTTGAAGGTTTGACAATCCAACTTCCCATTAAATACCTGTAGCTAAATCACTTAGCGTTTCAAATTCATTAAAATAGATAAACCTTCAGTCTATAAATCTTAAAGGACAACCAGTTCTTCTTTTTTGAACGAACTCTTTCTAGTAACTTTTGTGTTTCTTGAGAAAGACAGGGCGGGTTTAAAGTTTAGAAAAAAACTCTATTTGTAGGGCTGACAAAAAAAAAGATAGGAACGTGCTGTTTTTCAGCACGAAAAACTGAAAATAATACCCAATAAATACGTTCAACACACACACACACACCCTTATTCCTTTCTTTGCAAGCAAAAGTCTGAACAAAATTACTTTCTAGTTTGCTCAGCTAGAGAGTGTTCCATCTTTCAAATAGACGTGGTTAAAAAGAGAAAACCTTACTCTATGAGAATATTCCTTTCAACTAAAAAAATTACTGAGCAATTAACCACCTGATTAGATAAGCCATTAAAGCTACTATTTTGAAAAACTTTGAGATTAACTACCTTTCTAA
>Contig106+2399
CATTAAATACCTGTAGCTAAATCACTTAGCGTTTCAAATTCATTAAAATAGATAAACCTTCAGTCTATAAATCTTAAAGGACAACCAGTTCTTCTTTTTTGAACGAACTCTTTCTAGTAACTTTTGTGTTTCTTGAGAAAGACAGGGCGGGTTTAAAGTTTAGAAAAAAACTCTATTTGTAGGGCTGACAAAAAAAAAGATAGGAACGTGCTGTTTTTCAGCACGAAAAACTGAAAATAATACCCAATAAATACGTTCAACACACACACACACACCCTTATTCCTTTCTTTGCAAGCAAAAGTCTGAACAAAATTACTTTCTAGTTTGCTCAGCTAGAGAGTGTTCCATCTTTCAAATAGACGTGGTTAAAAAGAGAAAACCTTACTCTATGAGAATATTCCTTTCAACTAAAAAAATTACTGAGCAATTAACCACCTGATTAGATAAGCCATTAAAGCTACTATTTTGAAAAACTTTGAGATTAACTACCTTTCTAA
>Contig107+1399
GAAAATAGGATTTTTTGAAGGTTTGACAACTCTCTAAAACCCCATTCATTAAATACCTGTAGCTAAATCACTTAGCGTTTCAAATTCATTAAAATAGATAAACCTTCAGTCTATAAATCTTAAAGGACAACCAGTTCTTCTTTTTTGAACGAACTCTTTCTAGTAACTTTTGTGTTTCTTGAGAAAGACAGGGCGGAAAATAGGTTTAATTGCTGAAAGTTTACTATATTTGTAGGGCTAGGGCTAATTAGATAGGAACGTGCTGTTTTTCAGCACGAAAAACTGAAAATAATACCCAATAAATACGTTCAACACACACACACACACCCTTATTCCAATCTTAAAGTTGGAAAGTCTGAACAAAATTACTTTCTAGTTTGCTCAGCTAGAGTGTTCCATTAAAATAGACGTGGTTAAAAAGAGAAAACCTTACTCTATGAGAATATTCCTTTCAACTAAAAAAATTACTGAGCAATTAACCACCTGATTAGATAAGCCATTAAAGCTACTATTTTGAAAAACTACCATTT
>Contig108+1617
ATGAATTTCTTTTTTTACGACAGATTATTCTTTAGTTTTTTCAAACAACTTGAAATCAAACCTTAAGATTTGTATTTTTTCTTAATGAAAAAGTATCAAGGTTTGATCTTTCCTTAAGTTAGTTTCTTTTTTCAAAAACTTAAAACTTGAAATCAAACCTTAAGATTTATTTGTTTCTAAATTTCGATTTGAACCGCTTAATTCAAAAGTGTGTGTAGTTTTTGTGAGTGATAACCCAAATAGATTACTAAAAATTTGCATTAAAAAGGTAGCCTTTTCCGCTTAACTTTAATTAATGAATGGCTGTTTGAAACTTCTTTTAAATTTTTAGGTAGGCTTTGAGTGATAGAACCTGGAAACTGGTTAACTGTAGAATAATGAAAATTCGCTGTTAGAAAGTGATATAGTAAGACTTTTGTTTTCTTCCTTCAGCGGCCTTGCCTTTTACTGAAAGATTGTTCAATCTAACAGACTTCTTTTTAATCGTTAGAAAACGAAAAATAGGCAGTTTTTTGGCCTAAGAACTTTCTATAGTTTTTTCAGCGGTTTTAAAAGTTCTTTCACTAGTGTAAAAAGGATTTAAAGTTATAAACATACMTTACTTTTAGGAAGTTTTCACCATAAAATTTTATTCTCCAAATTTTGGTTGCTAAGGTCCAAAAAACTTGAAAAGCTAAGGTCCTTTAAGTTTTTTAACTAAGGTTGAAATTTTGAGCTATTCCTTATAATTGMGAATAAAGGAATAAAACAACCAGTTAGTTTGCAGCTAGTAACCTTACAAAAATTTGATTCAAAAAAAATATTTGATAGTTTGTAAGATCTTTTTTCTTTATAACAAATAAATGGGCAGTCGGCCAATAGATATGTTCTGTCAGATTTCCTACCAAATTAATTTCTTTCCAAAAGTTGCCTTCTTTGAATGAAACCATGAATGGGCAGAAAGTTTTTTCTCTTTAAACCTGGCAATTTGCTGGAGTGATAACTATAAAGCCGACTACAAGTTGTAACTTTTTTCCATGATATTGTCAAAATATTTCCATGATATTGTCAAAATAAAACACTTTTAACTAACCCGACTAAACAGCCCTTGGGCAGTCAGTGTTTGTATTCCTTATAACAACGTAGTTAAACCCTTTCAAACTGCTTTTTCAACTTTAACCTCGTTTCTTTAAATCTACCAGCCCAACCTTACTTAAATTTATTGTTTCTTTCAAGAAAAGCCCTTTTAAACCTTTAAATCTTTATATCGGGGTTGGGTTCCTTTCAATAAATTCAATTATGCTAAAGTCTATAAAATTTAGAGAGGTGTGTTAGGCATAATTTGAAATGGTTGAAAATTGAAAGCAGTTATAAAACCTGTAAATTCTATCAGCGAAATAGCCAGTTTAATTAAATAGATTTGACATACTACCTGGGCGTTAGTTCTATTAGTTTCTACATCCAAAAAATTGTGAAGCTATCTGCCTTTCCGTTAAATTTGAAAGTAGTTTTTGCCAAAAGAGTTAGTTCAATCTGCAAATCCTGCTTTTTAAAGTAGATAGTTTAACTTTCTTAAAAACAAAAGTATTTATTGTGGTAATTATCCAATTTTATGCCTAAAACTGCTTGCTAACGCTTTCCTCTGCTGTTTAGTTTAGCGGAGGAAAAGACAAAAAACTTTATAGTTTAATGAAGGAAGACGGTCTAATTCACCTCGTTGTAAATCTTGTTTAAATGAACTACTAAAATAAAAGTTTTATGATAAAAAGTTTACAACTTAAATGAAATAAATTGGAAATAGATATTTCTTTTAACAAAAAAAATAAACGCGAAACAAAGTTGCATATCCAAGAGATCTCTCAAGGTTTTAACAACGACATTGTTTAATTTCTGCTGCTCTATAGATCTATAGAATTTTTTAATCAGCTTTAACGCATTAAAATTTCAGAAACGAAACAATTTATATCATTAAAGTCGGAGGGCTGTTTAGCCTACTAACCACCTAAAATTAACAAGTTTTTTTTCTTCTATCATTTTTTAAATAAAGAGGCCTCTTAGCTTTTTAGAGAAGGGATTACAACAGCGATTTTGTTCTATCACTCCTACAGTAACTTCTTTATTTTTTTAAAAGTGATAGAACCTTTCGCTCTTTTTTTTGTTTCGCTCATTTCATTTTTTAAAGTATGCTGAAAATTTCTCTATTTCTTTTTGCTTTCCTGCTTCTAACAGCAACAGCGCTTCCGGAAACAGCCTTAAATTGCAACTAAAGGGTTCTAAACAGCCCCGGGATTAACGGGAAGCACTAAAACAACCTTTTCAATTTCCATCTTTAAAGCTTTTAGGGATTAGCGCTCTTTCCAACTCCCTGCTTTAAAGGTAAATTTCCATCCTACCTAAAGTTAGTTCTTTTATTGCTTTAAAAAGCAGTTAAAAAATGAAAGGGCAAAATTAACAGCACTAATCCTGTTATACCACCCCTTTTTTTTCTAGAGAAAAGAGAGGTAATTTCCATTTAACCTAAAGTTAGTTCTTTTA
>Contig109+22514
CATCCTACCTAAAGTTAGTTCTTTTATTGCTTTAAAAAGCAGTTAAAAAATGAAAGGGCAAAATTAACAGCACTAATCCTGTTATACCACCCCTTTTTTTTCTAGAGAAAAGAGAGGTAATTTCCATTTAACCTAAAGTTAGTTCTTTTATTGCTTTAAAAAGCAGTTAAAAAATGAAAGGGCAAAATTAACAGCACTAATCCTGTTATACCACCCCTTTTTTTTCTAGAGAAAAGAGAGGTAATTTCCATTTAACCTAAAGTTAGTTCTTTTA
>Contig11+2980
TATTTTAAGTTAGTAATTTTTKCAAAGGTTTCAATTGGATAAAATCAATAATTTTTCTGAAAGGCTGGTTTGYTTTTTTGCTTCCATAGTGATTTCAAAAGGCAGTGATAGAACCTKAAAAAGTGAGTGTTTGGTTGGGGTTTTAGCTAAGATAGTTTTTTTGCGTAGCAGTATTTAAAGATTGGAAAGAGCTTTCAAAATTGAACTCTTTCGCAGGCAGAATGGTTGTTTAKAAAAAGACCTTCATCACAACTACTTTTGACCCTTTAGCTCATTTTAGCTTGATAGCTTTTGCAAATTAGATACCAAATTTTGGTAGTTTTCAACCTAGCAACTTCCATAAAAAGCTAGAAATTTTAGGGGTTTAAAGTAGTCTAGATTAGAATGCTGAAATATATCATATCTTRCRAACCTTTAGGATCTAAAGGCTTGCTTTTATCAGCAGTAGTTTTTTTGATTGAAAKGTTTTCCTTTKAAAAAACCGCCTATACTTTAATTTGCCTTTCTTTTTCTGAATTGCAGTCGTTCAAATATTTGTAAAAAAGAATTTATAGTGAGAAACTAACGTTCTTAAGCTTCCGGGTTTAATGGATTGGATTAGCGCAAGAAAAATTTAACGGAGTGTAATTAGAAAGTAAAGTTAGGTTAATCTTTCTAATTAGCAAACTTTAAAAGTATTTAAAAAAAGAGGCCATTACTMTATTTTTGGCAGGGCTAGAAATTTGAGAAAAAGAGTTAGTTTAATGAGAGAAGGAGAATTTCAAAGAGGGAAGTGTTTTTTAAAAATTTTAAAGACGGTCAGAAAAAAACAAACTTTCCGTACATTCAAACTACAAAACAAACTACTTACTAAAAAAAGCGATAGAATAACATTAAAACATTGCGGTATTTGGCAAACCACCGCCACTCACTCACTCACTCACTCACTCACTCACTCACTCACTCACTCATCAAGAGCCATTTAAATAAAGAATCTACAAACCTTATTAGGCAGTTAGAAAGTCGACACTCTAAAATATTTAATGATTAGATGTATCTAAAGTTAGCTCATTACCAACATTTTTAAGACTTATTGCAGGCAGAAAGATCCAACTGCGACTTTCTGTCATAAAGGCAGTTAGTAAACCTCCCTTGCAGGCAGAATGATAGACCTTATTATGAATGACTATAAACTTTCATCCACCTTCCGGGGCTGTGCTGTGCTGTGCTGTGCTGTGCTGTGCTGTGCTGTGCTGTGCTGTGCTGTTTAGCAAAACTTCTTTTTTTCTGCATGAAATCTAACAGCAATAATTTTATTATTAAAATAATCAAATTCAATAGAAATAGCTTGTTTGTTTTGCTCTTCTTTTAAGTAGTAAAAACTACTATACTTTTTAACTAGAAAACGGTTATTTTTTTCTTTTTTTTTCAGAAAAGTTTGTATTATAAATAAAGTTCTATCACTAAAGATCTAGATTCTTGCATAACTAACAAAAACCCCATAGGTTAACGAGTCTTTAGTTTAGAGCTTTAGCTTATTTTTTTCCAACTTTATGTGATTTAGATGTCTAATAGTGAAGATGGGTTTAAATATGTTTTAAGTTAGGTTCTATCACTCCACCTTACTTAAAAACTTCAATAGTGTATTAGTTTTATAGTTTGAATCTATCATATCTAAAAATTAGAAACTACTTCTTTCATATAGAAATAGAAGAAATTCAAAAAAAAGATTTAAAAGATTTGAATGGACCTGCTTCACCTGTTTCAATTAGCAGAAGTTATTTTTTAGCTCACAAACTGACAAACAAACCCTTAAAGTAACTCTT
>Contig110+12514
TAGGGATTAGCGCTCTTTCCAACTCCCTGCTTTAAAGGTAAATTTCCATCCTACCTAAAGTTAGTTCTTTTATTGCTTTAAAAAGCAGTTAAAAAATGAAAGGGCAAAATTAACAGCACTAATCCTGTTATACCACCCCTTTTTTTTCTAGAGAAAAGAGAGGTAATTTCCATTTAACCTAAAGTTAGTTCTTTTAAAGCAATAAAAGGGCAAGCAAAATTGTATAACAGCGCTTTAAAGGGTAGCACTAATCCTGTTATACCACCCCTTTTTTTTCTAGAGAAAAGAGAGGTAATTTCCATTTAACCTAAAGTTAGTTCTTTTA
>Contig111+2220
TCTGAACAAAATTACTTTCTAGTTTGCTCAGCTAGAGAGTGTTCCATCTTTCAAATAGACGTGGTTAAAAAGAGAAAACCTTACTCTATGAGAATATTCCTTTCAACTAAAAAAATTACTGAGCAATTAACCACCTGATTAGATAAGCCATTAAAGCTACTATTTTGAAAAACTTTGAGATTAACTACCTTTCTAACCATTTTCAATTATTGAAATAGTTTTTAAACCATAGAAATTACAGTTTGGTAGCATTCATTAGATAATCTATCTTATGAACCTATAGAAAAAGCGTTCTTACTAACACTTTAAGGCTTAAACAAACGGTCACAAAAGTATTTGTGGTTTTTAGAAACTTTCAGAACCAACCAACCCCTAATTAATATTAATTAATTTTTTAATAATTTTATGAAGTTTTTTACTGGTAGTTATTCTCTTTCATTCTACGAAAGGTTTTTCGCTCAACTACATTAAAGCAAGTGGTCTAATAGTTTTAATGTTCCATTGGTTCTATCACATAGACTGAAAGTTTATTTCTATCGATAATCAATTTTGTGGGCAAAAAAAACATTTTCTAAAGTTTGCCCAACTTATGGTTTCTAACTTTATTTAAATCAGCCTATTTCAAACACTAATATTTAAACCATGAGCTTTTGCTCATGGTAATTTCTGATTATACAACAGCGCTTTCATAACTACCTTAAATAAATATTTAAGAGAGGCAAACTCTAGTTTGAATTTAGCAGAAGTGAAAGTTTTTTTCTAGAAATTCAAACAATAGTATGAGAGTTAAAAGTTGAAACGCCCACTTGGTTTTTGCTGTTTTTTCTACCTTCTATCAAACATCCTTTCTAAAAAAAAATAGGTAGGGAAGAAAAACAATCTTTTGATTGAAAAAATCCACTTTAGATCAACTTTGTTGGTAGAAAAAACACTTTAATTTAATACCACCTTCTAATCAAATTTTAAAACTACGTAACTTCCCTTTTGGCAGAAAACCACTATAATAGAACGTCTAAACAGCGAATTGAATGAAACACATTCCAGCCTTTTGAACTTTCTAACAAAGATTGAAAAAAAGCTTTAGTGA
>Contig112+1173
TTTAATACCACCTTCTAATCAAATTTTAAAACTACGTAACTTCCCTTTTGGCAGAAAACCACTATAATAGAACGTCTAAACAGCGAATTGAATGAAACACATTCCAGCCTTTTGAACTTTCTAACAAAGATTGAAAAAAAGCTTTAGTGAGTTTTTGGTTCAGCTCACTCAAAAAAAATCTATAGGCAGTGATAAAACCCCAGGTTGGTTCTATCAGTGATAGAAACTCAATTATATTCAATTGAAAAAAGTTCAAACTTTATAACAGCTTTTTTTTGTTTCTTTCCTGGTGGTCGAAAAAAGCC
>Contig113+2534
GCTAGAGTGTTCCATTAAAATAGACGTGGTTAAAAAGAGAAAACCTTACTCTATGAGAATATTCCTTTCAACTAAAAAAATTACTGAGCAATTAACCACCTGATTAGATAAGCCATTAAAGCTACTATTTTGAAAAACTACCATTTGAAATTATTGAAACTATGAAAATTTAATCAGAAATCTCCTTAAGGAGAACCTTAACGAAGGCTTAACTAATTAGAACGTAAACTATCGATAACTAAGCCTTAAGAAAGTTAAGTTGCTTTCACTCTTGAAAATTTTTGTTCTAATTTAGGAGAGATAATCTGTTGTATGAAACCTATCAGCAAATTCGCTGTTTAGAATCAAACGTTTTTATTTGTGTTAGAATTATATGGTTCTATCAATTCTATTAGACACTCACTCCGTTGGCATAATACTCTCGGCCTGTTAGGTCGTCTTATAAAGTAAAAAGAAACAGCAAGGCTGTTAGGTTTCTCAATAAGCCGCGGTTGCTGTTTTAAAAGGAGTCCCTTAAATTCGAAAACAAGCATCTTCCATTCTGTTGAAATGTTGTAGTATTTTTAGGCTTATCGTTTGAACGATAAACCTTCAAATTCCTTCTATCAGCCATTGAAGCTATCACTAAACAGCACTAGGTTAGTAAACTTTCTAGTTATTTCTGTTTACTCTCTCGCTGTTAAGGAGTAGTCCGCTGAACGTTCTAAACAGCCTTTTTCAAGTTGGTTCTTTTGTTAACAGTTCTATTTTGTTAAAGAACTAAAAACTTTTATTACAAGTAAACTATTTTGAAGTTCTTTTAACTAGGTTAACTAGCTGCTTTCAATAGGACCTTTTCAAAACTAGAAATTAAACTTTAAAACTAGTTTAGTGAAAAAAGTTGGAATTAATTAATTAAAGCAACCTTCTAGAAAACTAGTAGGGTTTATCTAATTTGAAAGATTAAAAGCCTTTCGCCATTATAACATGAAAATGCGTTGTTTAAACTAAAAAAGCCAAAAAAGGAAAAACAAAGAATTAAGAAAATTAGGCGGCCAGTTTAAAGGATTTATTTTTAACAGCCATTAAAAAAAGAGCTGTTGCTGTTAAAAAGAACATTAGTGATAGTTCTTAGTTTGAAAGTATAACTGATGGTTTGAAAAATAGGGTTTAGGAATTCAAAGTGATAGAACCTAGTTTGAAGGACTGAAACGCTCTAAACAACACAAACAACGTTCAAAGCTGTTCAACTTGGGAGGGATAACAGAAGACTTTTAAAGGAGAGTTTGATAGTCGGTTAGTCATACTCTTTAATTCAAAACAACTATCATCTTTATCTATTTTTAGATAAAGCCGGTTAGAAAAACTAATTCTTTGAAACAAAGAATTCCTTTAACCCAGCCCTTATTTGAAAATGCGAACTCAAAATTTGAAGGTTTGTATGAAAGGCTGTGCTGTTTCGCTGTTAGAAACTTTCAAAAGTTTTTTGATGAATCCCTTTCAGGAGCTGTTTAGCGCTGTTACTCCCTACCCTTTAGTGATAATCCCTACCCTTTAGTGATAATCCCTACCCTTTAGTGATAATCCCTACCCTTTA
>Contig114+2173
TTTAATACCACCTTCTAATCAAATTTTAAAACTACGTAACTTCCCTTTTGGCAGAAAACCACTATAATAGAACGTCTAAACAGCGAATTGAATGAAACACATTCCAGCCTTTTGAACTTTCTAACAAAGATTGAAAAAAAGCTTTAGTGAGTTTTTGGTTCAGCTCACTCAAACTTTCAAACACTCTTTAAACCAGCTAAAAGTGATAGTTGGTCGATAGAAGGCCCAGAAATGGCGACTAAAAATAGTTTCAGTCTTTCAAACTAGGTTCTATCACTTTGAAAGAAAAAAAACTAGAACGAACCCTATTTAATCAATTTTTAACCTTTTGAAAAAGGTTAACTGATAGCAAACTACAACCTTCAATTCTTAGTTTTATTATTATAGTTTGCTATCAGCGTTCTATCCCTTTTCAACTATTTATTGGGTTCTATCCAACTGTGATAGAAACTC
>Contig115+2201
CGTTCTATCACTTTCTAGCCATTAACGGCAACTGCGTTAGAAACTCAACTTTCAAAAAATTCATTTTGACCTTAATGCTAAACAGCCTTTGAAACTTGTTTTTCATTTTTACCTCAGCAAATTGAAATTTTGGAATCTTGGAATCTAAGTTTGCTTTATTTCAATTTGCTTAAAAGCAAAAAAAGGTTGATAAGTTAGGAAGTTGTAAAGTGAAAAAAGATATCTTGGTTTATAAATTTGGCCGATTTAATAAGGGGTTAGAAAATTTAAGATAAATATTTGCTATCCTTTTAATTAAAGGATAAAGCAGAAGGTCTTCTTACTGCGACCAAAGTGAACCTCTGAAATAAAATAGAGATACTATGATTTCTACCCTAAAACTAGGTAGGATAGGTTTGACAAAACAATAKCTCTTATTAGTTATAAAAACTATATCTCAGTTAAATTGATACAGATCTTTTTTTCTTTACCAAACTTTTTTTTCATCTATAAATTKMTAAATTCATCTATAAATTCATCTATAAATTTGAAACTTAAATAGATCTTAATTTGAAGGCAGGAATTAATTTGAGAGTCTTCAACTTAAAAAATGAAATATTCACTTTTTAAAAAATAATTATTCGTCTTCAACTGAGTTATTACAAAGAAATACAGATTATTACTTTCTTAGCTAAAAAAGCTAATAACTTTAGGGTGATAAGAATTGAAAAAACAATTAATTTACTATATTCTTACATTAAAAGGCTGTTTTAGTTCTTTTTATTAGCTCAAATGTTTGTTAATCTAATTCTAATTAACTTCTTTTTAGTTAGGCTGTTATAAACCGGTTTATAAAGTTCACTGAAATAGTTGGATAGCAAAAATTCCAACTATCAATTCTTTCAATCTAATTTTTTTTACTTTAATCTCTAAAAATTAACAATCCAACAGTCTCTTTTTTATTGAGTGAAAAGATATGGAATCTTTATAAAAGGCAGATGGGTTGCAATTTCAAGTTGGAATTGTTTTATAGAAGTCTATAAACCCACGTATTTTAAATTTATTCTTTAAACGAACTACACGGGTGGGTTAAGAATACTAGGTTTTCCTTTTGACGGCTAATCCCTTAAAGTTTGCTAAACAGCCTTTAAATCTAGATTTCAAACTTTAAACCTTTTTTGGGCTGTTTAGCCATTCTATTTTAAAGAATTAATTTCTGAATAGAATAGAATAGAATAGAATAGAATAGAATAGAATAGAATAGAATAGAATACTTGAAATCGCTTTCTAAACAGCCCCTTCTCCTTTATTTCAAATCCTATACTTTTTTTTTAATTTTTAACCTTTGGCTAATCCCTTAAAGTTTGCTAAACAGCTTTTTAGTAGCTTTCTCTTTTTTCCCATCCCTGTTAAAAGGTGAGCTTTAATAGTTTTTTTGTTTTAAATTATTTCATTCTGCTTCTTTGAAGGCAGAACTTTATTTAATGTTCTAATGTTTTTGGGTTGTCAAACTTACTTTAAAACCACTTTCCAACTTTCTTTTTTAATTCTTTAATTCCCATTTTGGGCTTTTCAATTTATCCAAACTTGAAAACCAAAAGACTTCTTTTTTAATTCTTTAATTCCCATTTTGGGCTTTTCAATTTATCCAAACTTGAAAACTTGAAAAGCCAAAAAACAAACCTTTTTAATATGTTTTTTTAATTCTTTAATTCCCATTTTGGGCTTTTCAATTTATCCAAACTTGAAAACTTGAAAAGCCAAAAAACAAACCTTTTTAATATGTTTTTCAACGTATTAATTTGTAAGAATTTGCTCTTGTTTAAGGTAGTTCAACTTAATGTCTTTTTTGTTAGGCAGTTTTCAAGTTGGATCTAATGTTTTGTGCTAGTTAACCGTTTAGGGCCGTTGTTATTAGATCTCTCTCGTTTTTTAAATGAATTCTTGTCAAACTATAGGTGTTTTTTTATTTTAAAATTAATAAAATAAGAATAAAGAAGTTCAACCTCAATTTGCCTTTTCTTTTTAATTCTAGCTTAAACTAACTCTATTTATTTTCAAAACCTCCTTTAAAGGTTGTTTTGAAAGTTTATTCGAATGTTCAAGTACTAAGTTGGGCAGGTAAAGATTTTTCGAAGGTTGGATTTGGCGTTCTGCCTTAAGAAACGTCCGGGGTGAGCAAAAACTTTAATGAAATAAAGGTAGCCTCTATCCTTTTTAGATAATTTCTTGGAGGTTTTAGACTTATAATCCGTTTTAAACACTAAATTTTGAATTCTTTTAGCCAATAAGTCAGATTGATCTAGCTTAAACTAACTCTATTTATTTTCAAAACCTCCTTTAAAGGTTKTTTTGAAAGTTTATTCGAAACAACTGTTAGAATTTGTTTTCTAGTTTATCTATAAGATTTTCTTACCACATTTCGATTGGCTAGAATTAAAACATTTAAACCKTTTTTTAGATTAGAGCTGTTTTTCCAATTGGTAGGTTTTGATAGTTACCTGCATTCTAACAAATTTCGATCCGTAAAAACGGTTAGAAAGTAAAACAAGCCTTCAGTTGGTAGTACCTACCAATTTCGAAAAGTCGGCAAGACAGACGACCATTTTTGAAAGTTATTTTTAGCCGTTATTCTTTATAAAGAAAACTTTAAGTAGACCTTCTGAACTGAATAATTTTTTGCCAGTTGGTAAACAACACTCTTTAATAAAAACTACTTTCCTTCAAAAAAATTAGTTAAACAAGATTTTAACGCTAATTTTCAGGTTTGTTTATTACTTTCAAATTTACCAGCTAAAACGATTAGGTAAAATTAACCTTCTAATTTGCTTTTTTGAAATGTCCGCCTCTGCTTAACGCCGGATAGGTTTATAAGACGTTTGTAATAAATTTGACAGGCTAAACTAAAATTCAACCCAATCAAAAATTAGAAGGTGTTTTAGCCCCCGGATAAGTTAGTCCTGTTTGTTGTCTATTTAATTAAATTCAAACCTCTATCTAATAGGACTCTGATTAGTTCAATTTCTAAACAGCTTTTGAGTCAAGGTTGTAATCTTTCAACCTTCTAAAAAGATAATGAAGCTATTTTCTTCTTCTTTCAGAGCGGAGACTACCCCAAAATAATTCAACTCTTTCAGACCGCCTTCATTTTAAAGATTAGCTTTCAAACCGCGTTCTAGCTTTTGTTGTTTTAATTAACAACTCTCAGCTTTCTTTCGCTGTTATAATTTTAAAAGCTAACCGCCCTATAGGAAATTTAGCAGGAAAGTAGAATCTAATGAAATTGAAGAATTAACGTATCTAAAAAAGAAAGAAATTAACGACCCTTTAATTAAAAGAGTTCATTAGAAAGTTATAAGATGGTTCTACTTTCAACCTCTTTAAGATAGTCTAACACAAAGTTTTCAACACTGTGCTTTTGAAAAAAGACTTTATTATAACAATGATTCGGCCTTAGTTTATTTTAATAAAGATAGATCTGGTATTTTAAAGAA
>Contig116+2453
CCCTATTTAATCAATTTTTAACCTTTTGAAAAAGGTTAACTGATAGCAAACTACAACCTTCAATTCTTAGTTTTATTATTATAGTTTGCTATCAGCGTTCTATCCCTTTTCAACTATTTATTGGGTTCTATCCAACTGTGATAGAAACTCGAATTATAAACCCTTAGGTGGCAGATTTAAATCTGGTAGTTCTAAAGGTAGAAAGTTTTTGAAGCAATGCTGTTATCTTAGACTGAAAGTCGGTTTTTTTATTTCAAAAAATAAGAAAGAATATTTTACAGGCTGAAAGGTGGCTTATCTTGTAGTTAATAAAACTTAGATGGTAAGAAACACTAAATAATTTGCTAAATAGTTCAGGAAATAGCCTGAGTGTTTTAATATCTTAGTTTTATAGATATTCCTGCAAAATAGTTTGAAAGTTTGCTAT
>Contig117+1849
TTAAATGGCTGTTTAGGAAATGGCAAACCTTCCAATCTTTTTTGTCATTATTACCTATAAAATTACTGCTTTTTAATACAGAATGTTTTTTTTTCTAAATCAACTCCTTCAAGAAAATCCTTAAACTCTCTGCCTTAGGCAGTTTGCTGACAAAAAAAACCACTAATTGAAAAGAAATTTTAGCAGTTGAAAGGTTAGGTTCTATATTATCCACGCTGTTGCTGTTAAGAAACCTTAGCTTTTTCTAGAAAAAAGGTTATCGTGTTTCCTKTGTATCACTTTATCGTTTGTTTTAAGGAAGAATTATTTTAAGTGCAAAAAAACAGTAAGGTGTGGGCAAAAAAAAACGTAGAATTTAGCAATCGTTTATAACTAAAAATACTAACTAATATTGGTAAAAAAGTTTAATAGAGAAACATTTTTTAAAACTAACCCACAACGCTTACCAAAACACAATCTAAAACTTTCTACCCAAAAACTCTTTGGGCCTAAAGAGATCAAATTCAACTACCTACAACACCTGCGCTTAACCTTCTACAACAATTTTTACACAAATAATCTTTAACACCAATAAACTTAAACAAACTAAAACTATACAGTTTTAGGCTGTTTAAGCATTGCTAAAGAATAAATCACACCTTCTGCCCTTATTCCATAACTCCAACTGCGCTTAACCTTCTGCAAAACTCTTCAAAAAGATGGCCGGTTGGAATGCAAAAAAAGATGGCAAATCTAACTGCAATTATTCCAATTAMACTGCGCAAGGTTAACCTTATAGACTTCACAAACTTAGGCGATCAGCTAATCCACCTTTCTAGTGCGAATTAAATCAACTTCTATAAAGTAACTTTTCAAATATCTTTAAAAAATAGTTAACCTTATTCATTTTAAGGTAGTCAAATAACTTTTTATTCTCTCAGTAGTTAAAAAGCTGGAAAGATCTGAAAGGCAGTTAGGAACTAGCAAGCAGTCTGAGCGATAAAACATATCTGTTCCAACCAGAAAATTTTAAGGAATATTCCAGCAACTTTCTCAAACTTTAAACCCATCTCAGAAAAAAAAAGTAATTTTTTCTGTTTGAAAAAAACATCTGGGGTGTCTTTCTTTTAAGAGAAAAAAAGCGTTTTAAAGTTGCAATTGAAAAGTTTTCAAGTAAACCTACTTTTAAAGTTTTACTGAAAGTTGGATTTAGCTTACCACTTTCTATAAAGTTTTTTCTAAACCTCTCAGTATTCAAACTATTTTCTTAATCTTTCAGCAAATTTTCAATTTTAAATCTTACTAACCCTTTATCAATTAGAGCTGGCCTATTTTAAATTCAGAAAGTATTGCAGTTTGGTTTTGTAGTTTGAATGAAAAAACGAAATTATCATACTTTGGGTTCGGTCAACAAGGGCTTACTAGCTCATTTCAAATAAGAAAGAGTCAGTCGGATAATTTGCCGTAAGGTTAAACACCATAAAAAAAAGCGAAAGAAAATTTTATAAAAAGATTTTTTTTGCAGAAGGTAAAAAGCTGTTTAGCCGAATGACGGCTGTTACCTATCAGCCTTCAAACATTTGAAAGAAAAAAGACCTAAAGGCTGAAAGTAGGATTTAGAAGACCTATAGTATAGTTAATAAGATTTTCGCTCCTTTCATTACTAAAACGTGTACTTATTTCTTCCCATGTTTCAGGTACTCTATTATTTTTATTTTGTTCTTCCCTAAGTCAACCTTCTAGCTTTCCTACTTGGTTATAATAGGGAGTGATTATAGCCAATAGGTTGGTTTTTTTTCATAGGCTGTTGCTGAAAGGCTGTTTAGAAATGTATTAACAGTCTTTCTTTTTTTTCTTTTAATCCTTTTAAAGTATTGGTTTTAACATGTTAATGAGGTTAATATCAAAACAGCAACCGTCTTGCTGTTTAGCGATTTAAAGTTTGTATTTAGTTTATAATTGTTCAGCTGTTAACACCTAAGCGTTATAGCAATTGTTCAGCTGTTAACACCTAAGSGTTCTTTCCTACCAAGGAATTACCTTACAACCATGTTATTGCTTAAGTGAACCGGTCTTTCAAAGAGACCAGACCTTCGTCTTACTATAAAGTTGGAGCTAATTATATCTAAATTCAATTAGTCTAACTGGTTTCCAAAGCTTTATTTTTCAGCAACCGAAGACATTCTTCTTTTTGTATATTTTTGGCTCTGGGTTGTTAGACAGAAGGTTGAAACTCTCCAAGCGTTTCCTACCAAGTTGCCAGATTCTTGTTTCAAATTACACAAAKCCGTTTAAAATCTACCAGATCTTTCAAATTTTCCTACAACTTTAATATGTTTTTAAGAGAAAATTAGTTTGTTTTAGGGAAAGTTTGTTTTAATTGTGGCTAAACAGCACAGCGTTTTAATTTTTGCTGGGAAGTAGGTTTTGAAATAAAAAGAAATAAGGCTGTAGGTATAAGGAAATTTTTGATAGAAATAAAAAATTCCGTCTAATTTCCGCGGAAACACCTTCTAAGCAGTAAAATCAGCAAAATCAGCAGAGTTCAATAAAAAAAATGATCATCTTAGTATAAGGGTGTTGTGTTAGCTTACGGCTGAACAACTTAGAATGAAAAAATATACTTGAGGTTTAATCACTTTTTATAAAAAATAATCAAGCTAATTTCCAAAATTGGAAGGTATAAAAATTATAAAAAATAATCAAGCTAATTTCCAAAATTGGAAGGTATAAAAATTATAAAAAATAATCAAGCTAAATAACAAAAAAAAATTAGCTAACAAAAAAAACATCAGAACTTAAATAAGATTTAGAAAACCTTCAAAAGAACTTTTTGACTGTTGTAAAACAGTCTCGGAAGCCTAAAAATAATGGTAGGAAAAAGCTATATCTCTCCTAAAAGTTAACTAGACGACCATCAAATTTCCCATTTAGCATCTGCTGTATTAGTGCCTTATACTGTAATACATTTTTTTGAAGGTTTACCATTCAAATAGGTTTTTCACTACTAGTTATAGGAGGATGAKKAGGATAGTTTTAATGCTTTCATTAAAACATTTTACAGTATTGTTGCCTTCTAATAAATAGGTTGTTTTAAAGCGATTGGGTTGAGTGATAGAAACAACCCTAAAAAAAACCAGCCTAACCTTAGATCCGTTTTAGTCTTTTTAACGGTGGACCAGATTTAACTCTTACAAGATTCGTGTCATTCAAGTGTCAAAGCAACGTCCATCGTTATTTCTTGATTTAATTAATTAAAAAAGAATGATAATTTTACGTGAAAAAGAATGTTCATTCTAGAATGTTCAACTTGGGTGAATATTGATTTAATTATAGCACTCTACGTTCCAGCGTTTTAGCCAAGTTTGAAAGTTGAAGAAACCAATCCGCAGGAGAACAAACTTGTTTTTCTTTCGCTTGTTGTTAGTTTAGCTGAAAGTTATTTAAAGGTTGAAAAAAAATAGGTAAAATAGAAAATCTGCTTTAGAAATCCGTTTAATTAAAACGAAATTTGCGTTTAACACCAAAAATTATAATCTTTAACTTCTTTTAAATAAACAAATTATCAATGAAACTTTAGCAGAAGTTTTCACTCTTTCTTTAG
>Contig118+1301
AGTTATCCAACTACAGTCTTTTTATTTAATAAAATTCAAGAGATTTAATACCTTAATTTAAAAAAGGTATTAAATCAAAAAAAGCTGATCTTCTAATTTTAATTAAAGTTAGAAATTTTTAGAACATTTGAAAGTTAGAAATTTTTAGAACATTTGAAATTAACTTGAAAAAGTTAAAGAGATTTTTAAGCAGTAGAGCGGATGAAAGGCTCAACTCCAGCGTTTTATTGGTTTAAAGGTTTTAGACTGAGGTTTAAAACTTCAGAGTGATAACACCTGACTTTAAAAAAGTGGAAATAAAAAATCTGACGATCTAAAAACACTTGCAAAGGATTAAAGGCTACAAAAAAAAGTATTAAATCTGCCATCCAGAAAAAAAAACACTAGATATACCTTAAAAATGGCTTTCTAGCTGTTTATAAACTGCTTAATGAAATATTTAGTAAGAATAATTATCACCAAATTCTCTTTCCAATATTTATTTATTAGGAGATTCATTATAACCCTAGAAGATTTTAAAGCTCTCATTAAAACTATGGTAAAACATATAGCAAGAATGTTTTTTTGATATTCCATAAAACTATTAGAATCAGTGTTTTTGTGGAAAAACTTGATAATTCGTACCAACTTGAGACGGTAGAATGATTAATTTTAGGTCGACGKATTTTTCTTAAAAGACACTCTAGCTAAAAACAAGTGATAGAACCTTTAAATCTCAAAGGACCAAATAATGGTCAACGTTAAAAGGACGACAAAAACATTAAAACCAACTAACTTGCTGTGCTGTTTAGCGATAGTTTTAAATGCCGTCTACCTTTAATATTCTTTTAATTAAAGGAGTAAAAAAAGGTAACTTTCGTATAGAATAGCCTTGCGAGTAGATTTCTTATTATAACTTCTTTCTACCTTAAAACTAAGAGTGTAGAACCTACAAACTGCAGTTTTAAATTTGCCGGTTCCGATTAAACAATCGTTTTTTAAAACATTCTTTTTAAAAGAATTTAAACTATCAATTTGAAAGTCCTGTCCTCCTCGTTTGGCTGAAAGTAACGCATTATTCCCCATGCTGCGGTTCCCTCTGCGGTTTCTGGAAAGGTTAGAGGAACAACTCCGAAAGTTGTAAGAGCTAAAAAAGAAAAAATAGGTTCTATCACTTCCGGTGATACGGGAAAGTTACTCCCAACACTAGAAAAATAATATTTATTGTAAACGCGCTTTAAAATTTTCATTAAAATAAGGGTGGGTAAAAGTTAATAAAATGATTTTTACTTTAAAGATAATTCCGCTACTGTTATTTTTCAGCCACTTTCAACAAAATATGTTTCGGCTATAAAGAAACAAACGCGCTCACGAGGCGCACAATAATGATAAGACCAATAGATACTTCATAAGAAACCGTTTGAGCTGCGGATCATAATGCTCCCGAAAAAGCATATTTAGAATAAAGAGTGAATCAACTTTAAAACCGCATTTAAAATAAAAAAGCTTTGAGTGATAATTTTGAAGAAGGTTAACGGTTTTTTTTATATCTAGCCTCTTTCTTCTCTTTTACAAAGATTGCTAGATCATTCCTCTCCGAACCGTACAAGCACGTCACCGCGCATACGGCTCTCTACCCCAACCAATTAATTGCTACTTTCCTACAATAGCTTCGGACTATTAAGTTACAGCAGAACCTTCCCAGAAAATGCGGTTGAATAATCTTGTTTTAAAATTACAGTTTTTCATACCGCAAAAGTTTCCAATATTTATTCTGTATATTAATACGGGAAAGTTTTTTCAGCGTCGGGGAACCATCTAAGAGTCTTACATTCAAAGGTTCTAACACCCGGGTACCTAGTACTTGGGATTTCCTAACAAACTCTGAAATTGAAAAAAGGTTTGAAGGTTTTAAAAGTATATTAGAATAATATTCTAACAACTTGGTAACAAGTTGCTATAGTTGAGAGAACTACTGTAGTTTAAAGGTTATGCAACTTTTTTTTCTTGTTACATACTTTAAAAAATTATTTTAAAGTTAAAATTTCTTATATGTAACAATTGTTCCTTTACTAACAGTTGTATGTTTTAACAGCAACAGCGAAGAATTAAAACTAGTTAGTCCTGTTTCCCAATATTAAAAAATGAAACACTTTCATTGGTGTTTGAAAAAGTTATTGTGTCATAGTTTAATATGTTGGCAATTAACCTAACCCCTTCATATCTTTTTTCAACTTACCTCTTGTATTAGAACCCTATTCTGAAATAGGTGGTCTAAATGTTAGGTTAGTCTTTATATATAGTAATAAGGTTTTATTTTCAAATAAAACCTTTGGTTAAAACGCATTAACATTTTTGTTTTTGCTACATTCATACGGGGTTTTTTTCGCTTTTTTCGGCTTTCATATTTTTTTTTGACGGCTGCGCAAACTATCAAATAGTGATAAAACCGCCTAGAAGTGATCTTGTTTTAGGTAGAAAAACTCCAACCCAGTTGCTGTTATAAACTCCATATTACTAGTTTCAAAAACCACAAAATTAAAAATCCTACCATTAAAACAGTTTAAGGAAGTAATATGGAGAAAAAAATTTAAGAACTTAAAACAAACCTTAAACCTAGGGGTTAACAAAAAAATAGGTATTATAACTAACCTCAAACTTTCTTTATTCTCGCTTTTATTTAATACGTTTCTTTCAATTAGAAATTGGCGGGCTCAAATAAATATTAAGGGATTAGCCATTCTAGTGAAGGTTATATCACTTCTAGTTTGAAGGTTTTTTAAGTTCTTCCCGCAAAAACAAAACTATTAAAGTTGAATAATGACCCAAACTCTAACTAAAGGTTGAATAATCGGGGGCAAATATCAGTCTTATTGAATAAATTACTGAATTTAAGGCTGATTTAAGTCTGATGTTCAGATTAATACCACTTATCTAGTTGTTTATTTCTGATAGTTTCTAACAGCGYTTGAATAATCAGAAAAAAACAACTGAATATCTTATTGAATAAATTACTGAATTTAAGGCTGATTTAAGTCTGATGTTCAGATTAATACCACTTATCTAGTTTTAAAGCTAGTCCTGAGTTAATTTATCTAGAATTTTTAGAACCGAATGATTCAAACAGCTGGTGTTACAGACCAAAAAAATCATACTGCCGGCTGAAGTTAACATATGAAGGTCATATAAAAAATATGCTTGAAAATCTAACCAGAAATGGTTTGTTTTTTTTGCTTTGTAGTTATCTAGAAAAAAAACATTCCAGCTTTCGCTGATCCCTTTCTTTAAAGGCTGAAATTTACTATAAAAGGAATTCTACCGCTCCTGCTGTTAAGAACAATAAAAAAGATAGGTTTGAAGTCTATTTGAAAAAAACATTTCTTTCGTAATTTCAAATAGACATACATTTCAATTAATTTAGGTTTTTCTAGGTTTGACAACTAAAAATTCTATAAAACTTATTGAAAAATAAGATGGTTTTAAAAAGCTATCAGTAAGATAGTGTTGGAAACTTATGCCGCATT
>Contig119+11580
CCCTTATTTGAAAATGCGAACTCAAAATTTGAAGGTTTGTATGAAAGGCTGTGCTGTTTCGCTGTTAGAAACTTTCAAAAGTTTTTTGATGAATCCCTTTCAGGAGCTGTTTAGCGCTGTTACTCCCTACCCTTTAGTGATAATCCCTACCCTTTAGTGATAATCCCTACCCTTTAGTGATAATCCCTACCCTTTACTCCCATAAAACAAACCCTTTTAAACCCTTTAAAGGCTTGATTCACTTTAAAGTGATAGAACTTTCACTCTTATCTATTTAAAGACAAGAAGATGGTAGTCACTCTCTAGTTCTAATAGAAACTAAAGAAACATTTTCTATGAAAGGTTCTAACAGCCTTAAAAACTAAACCACCTAAAATTACTGTTAGATTGAAACAGCGACTAAAACTAGCTTTTTTCCCTACCGAATAACTTCTATTTTCGAATAATCAAATAACTTATGTTCGATTAGATTGAAAGCCATAAATACCGTAGGTCTAAACAGAAAAACTTTAAGACAAACTTTTATCACTGCATTTTCTAGTTTGGCTAGTTTTAACTACAGTGATAGTGATCCTGCAGTGATATGATGAGTGTTTACCCAATATCACTAGAAGTGATATAACCTTATTCAATCTACCTTTATTCTTGCAACACTTTTTAATTTGCTGATAGAAAGGCTTTTAAAGTAAACTAACAGAACATCCTTTTATTTTAATACTTAGTCTTTCTAAAAGAAATATTTTAGGAAGAAAAACCAAACATTTTTGGAAAGTTTTTCTACTTTTACGCCAAACCAACTACAAACTTGGATTATTGCCAAAATAGGTTCTATCACTCTATTCCAAATTTCAGAATCAGTCGCTGTTAAGCGGGATACAGCGTTTTCAGCAAGCTGTTAAGAGCTGTTAGAACCTACGATAGTTAAACTTTCTAACAATCCAACAGTGTAAGATAGAACAAACCCAGAATAGGTTTTATAGAAAAAGCCTATTAATTTTTTAATAACTAATTGAAAGTCAGAAAAACCTATGTTTCTTAGAACTTTTAATAGTCTTTTAGGAATCAAATTGAAACCATGAGCTTTCCACTTTTCAACAGCCTTTGAGTGTTTTTGTTATTTTGGCAAGGTAATTTCTGATTATACAACAGCGCTTTCATAACTACCTTAAATAAATATTTAAGAGAGGCAAACTCTAGTTTGAATTTAGCAGAAGTGAAAGTTTTTTTCTAGAAATTCAAACAATAGTATGAGAGTTAAAAGTTGAAACGCCCACTTGGTTTTTGCTGTTTTTTCTACCTTCTATCAAACATCCTTTCTAAAAAAAAATAGGTAGGGAAGAAAAACAATCTTTTGATTGAAAAAATCCACTTTAGATCAACTTTGTTGGTAGAAAAAACACTTTAATTTAATACCACCTTCTAATCAAATTTTAAAACTACGTAACTTCCCTTTTGGCAGAAAACCACTATAATAGAACGTCTAAACAGCGAATTGAATGAAACACATTCCAGCCTTTTGAACTTTCTAACAAAGATTGAAAAAAAGCTTTAGTGA
>Contig12+11857
AAACTTCAATAGTGTATTAGTTTTATAGTTTGAATCTATCATATCTAAAAATTAGAAACTACTTCTTTCATATAGAAATAGAAGAAATTCAAAAAAAAGATTTAAAAGATTTGAATGGACCTGCTTCACCTGTTTCAATTAGCAGAAGTTATTTTTTAGCTCACAAACTGACAAACAAACCCTTAAAGTAACTCTTCCAAAAGCATACCTTTGTCAAACCTCCTTGCCACTTCCCAATGTTTCTCCCCCATTGGCAATAGATTCATCCAAGT
>Contig120+2292
TTCCCCCTTTCTACCTAAGCCTTTTTCTTTTTTCAAGTTAGTTCTTCTAACCGCAAAATCCAATTTTCCGAAATTCTACTAACCTTCCAAACAGTTTAGAACTGTAAACCTTCAAAGTTGGAAATAAAAGGGTTCGAAAGTAGGCCTTCTGACTATAAGTGATAGAACTTCTTTAAAAGAACAATTTCCCATTCTTTGGATTCCTAGAGTTTTATAAAATATCAGTCTAAGATAGAAGGCTGTGCTGTTTAGAAGAGTGTTTTTTTAATTTAAAAATAGTTTTTCAACTTGTTTGTTCGTAAGTTTTTTTTGAAATGATTTCTGCTTCCGAAATCTAGAGTTAGTTTTGCTATTTAAAGGTCTTCTAACGCACTTTACTACCTGCGTTCAAACAACAGAAAATAATCTTAGAATGTTTATTCCCAAAACTTCTAAACAGCCTTCTATCAGCAAAAAAAACTTTTGAGTTAAAATATTCTTATATCCTTCAAATATGGTTAGAGTGTTTTTTTAATTTAAAAATAGTTTTTCAACTTGTTTGTTCGTAAGTTTTTTTTGAAATGATTTCTGCTTCCGAAATCTAGAGTTAGTTTTGCTATTTAAAGGTCTTCTAACGAACCTTCTAAAATAAAAAGAGTGTTTCACTGTTTCTTGGATATCTTTCCAAATTAATTTCTAGATTTCCCACTAAATAAAGTCTTTCTAACCAGATTCGGGTTAAATACGGGCTGTTTAGAAACTCCTTAGTTTAAAGGAAAATGATATCTAACAGCCTTTTTAAGAAAAAACTTCGTAGGGTCTTTTTAAGTATGGTAACCGGTAAGTTGGTTTGTTTTATTTAGTTATGAAATGTATGTCTCTTCCCGGTAGCTGTTTTGCTGATAGGAAGTGATAGATTTGGATGGATTTAATGAAAGGCTGTTTAGAACTACTTTCAAACCATAAAATTATGGAAAAACATCTCCCCATTAAAAATTGAAACTTTTTTGTAAATATTTAAAATCTTTCCAACTTTAAGAAAAATCCAATATAACCAACGGAAGGGGCTGTTTAGAACTCCGACTTTCGATTGGAAAGTTAGAATTTAGTCCTTTAGGCGATTGTTTTTTTAAACTTACGTTGGGCTGTGCTGTTTAGCAAGAAGTTTTAATAGTTTGTTCTTTTTTTTAAATATAAGAGAAAAACCAATTTAAAAGAATATTTAAAAGATAGTTGGACAGCTCATCCAATAGAAGTTAAAACAACCTATAGTCCGAATACAGCTTTTGAGGTTTTATTTCCCTAGGTTAATAATTTAGTAGAACATGGGAAGTTTTATAGATTTTAAGGTTCATGCTCCTTCTATCGAAATTTTGATAAAGGTTACCTTCTGCCTAACAGTCTAAAAAGAGCTAAATTAATTGGCTTAAAGGTTTAATACCTTAAAATTTTCAAGCTAAATCGTACAACTAAAACTTAGTTAGGTTGAATGTTGCCAGTAAAACGCCCAACTTTCAACCCTAGTTGTAGGACTGACTCTTATATCTAAAATAGATAAACCTTCTTTATAAACGCTATTTGATTAGATTAGATTAGATTAGATTAGATTAGATTAGATTAGATTAGATTAGATTAGATTAGATTAGATTAGATTAGATTAG
>Contig121+11445
TTTTATTTCAATAGTTTTCAACCTTTAATTGAAATGCAAAAAAGACTAGAAAAAAAGCCAAGAAAACTCCAATTTTCTATTAAATTTAAAAGTATAGAATTAGAGTTTGCCATTCAAAAAAAACCGTTTTTTAATAAAAACGAAAGTATGAGTGTTTTTTGATAGAAAGAAGGCTGTTTTTAACTCCAGCGTTCTATCAATCACTATTGGGCTGTTATAGTCATATAACTGCTTTTAACCACCAAAAAATCCAAAGTTTTATAAAAAAACTAAAACACAAGCTACGCAGGCTACAGTTTCTATGAAAGTTGTCAAAGGTTTTCAAAAGAATGGATGTAAAGTTAGACCGTTTTCTACCTTCAAACATGGAAAGAAGTTATAATGACCTGACCATCAAAATTTTTTGGCTTTTTTTTCGTGTTGTGTTACCTTCACGTCTTTTTTTTGCATTTCTTTAATTCAAATATGGTTTTAGTTTATCAACCGTGAAAAATCAAGAAAGGTCCGATTGCGTTTTCTTCTATCCCGTGAACCTTTTTAACGAATTTAAAGGTATATTGAGTTTATTAGGTAGGCCAACAGAAGGCAATTTTAGTGAATTTCAATAAAACATTATTACCTACATTACTTCTAATGCAGACTGGAAGCAGTTGGAATACATCTTTCAAACAGTATTTAATTAAAAAAAAACGTATTTATTGTTAAACTGCTTATTAAAACTACTTTATTAATCTTTCAAACCTTTGCTTTCTTTTAGGAAATAAAAACTTTCAAATTTCCTATTTATTAAAGATGGAAAGTCTCCTAAAATTTTAATAATCTTTTTCTATCAAAAGTGGCAACTTCACTTTCAAATATAGAACCTTCTATCAAACAGCCACTAAAAAAGGAGTTCTGGAAGGTAATTTTCAAACTATTAGGTAGGCTGTAGATTAAACTATATGCGTTTAAAAATGTTTTAAAGCTTTATAGCTGTTTTAAAATGTAATCTGGCAGATTAAAGTTAGGTGGACAATGACCGGGGTAGTATTATTCTCTCTAGTTTTTTACATTCTAATGTTTTTTTGAAAGGCTGTTTAGAAACCGGATAACATTTCGACTTTCAATGAAGGTTTACTGCCTTTTAAAAAACAATCAACTTTATACCTTTTTACCGGCTATCAGTACATTCCGACATTAATTACTAGTGAGTGTTTCCGAAAACCAACCCTTTTTGTAGAAAGTTCTAACCTTACTGAAAAGTAGAAAGCAAAACTTTTAAAGTTCTTTAACTAACTTTTTTTTGGCCAATCTGTCGAAAGCCTAACTTACTTTTTTTTGCACCTTTAGAGTTAGTTCGCCCTTTATTAAAACCGGAGTGTAGCATTAAACTTTTGCACAAAAATTGCAGCTGCCGGTAATTGGTTTTGTTGTTCTAGACCCGGCAACGCAACCGGCTAGTTGTTTTTCATTTATTCTGGTTATATTTTTCTTTTTGAAAGTAGGGTTAAATTCAAAACAACCCTATAAACTTGAGATAAAGTGAAAAATTGGAAAAAGAGATAATTTGAATGCTGTTAGATTTGCATAAGAAAGTGTTTGTTTTTTTTATAGAACTTATTAAAACAAACCATTCAAACTACCTACATTTATTTATTTAAACTTGCTAGCCTTTTTTAAACTTTCTGTTTTTTCTTAACAACTTTTAAACTTGAGGTAGTTTTTTCGTCCTACTACTTATTTTTAATAAAAGATTAAACAATGGCTGTTAAGTGATCTAAAATTTGAGAGTTTTTTAGTGCTTTAAAAATAATGAGGGTTTTTCTAGAAAAATCAATGCTGGAAACCTGGGGTTAAACACTCATTATTTGATTAATAATAGTTAAAAAAAAAGCTTTCTATAGACCGTATACATTCAATCTTAGTAAAATTAGTTAGTTGAAAGACTATGGGGTTTTATCTACTTGGCTGAAGGCAACTATAAGACATTTTAAAGTGGCAACTTCACTTTCAAATATAGAACCTTAAAACAGGCTGAAGGTGTACTTTGGGGTTTCAAAGTTACCTTCCAACTGATCTTTGAAAAATGCATTTGAATTCAAAAAGTTTTTGGTGTTTGGGKTTTTTCTTTTAAAGAAATAAAGGTTAGTATAAAGAACCAACCCCTAGTTCTTTTTTTTNCTACATTAAAGAAAGGGTTAAAATGTTTTAAGGGTAAGTTTTAAAAGGTTAAAGTTTTTGTTTCATTTTTTGGCTTTCAGTAACTTGAAAGAAACTACATTGAAATCTC
>Contig122+1305
TTTTGAACTTTCTAACAAAGATTGAAAAAAAGCTTTAGTGAGTTTTTGGTTCAGCTCACTCAAAAAAAATCTATAGGCAGTGATAAAACCCCAGGTTGGTTCTATCAGTGATAGAAACTCAATTATATTCAATTGAAAAAAGTTCAAACTTTATAACAGCTTTTTTTTGTTTCTTTCCTGGTGGTCGAAAAAAGCCTACAAATTTTTGCAATAATATTTCTTTCTAAAGTCTTAGGGATTAATTGAAATAAAAAGTTACTATAAGGTTCTATCACTTTCTAACTAAAGTCGGATTTAGGGATTCAAATTATCTTACCAACAGCCATTTTTGTGTTCTAAACAGCCTTTAAAAGTTTTTGACCTTAAAACCTATAAAGCAAAGAGTGATAGAACCTATGGGGTTAAATTCTGACTATATCTTTTAAAAAACCTATCAATCATATCTACCCGTTTGAAAGTCTGATAGAGTGAACCTTCTAATAGGTTTTCAGAAAAACATATAGACTATTATTCCAAAAAAGGTTTTTTAGTGAAAAGAACTTTAAAACTAGAAACAAGCTTTGATATTTTTAAAAAACGAAACGCTATCCAACACTCTTAGTTTCTTTCTAGAAATCAAAGGAACACTCTAGCCCGGCGGGCTTTTGAGTTAGAAAACTCTTTTAATACATCATCCTGTAGCTAGCTTGATGGAGGATGAGAGTGTTCGGTTTAAAAGAAAAAGATGGAGGTTTTGGCGTTTCCTACTTTTGCCAAAAAATAAGAGTGTAGGCAGGCCTTTACGAACGTTTAAAAGCTATCTATAAGAAGGCTATCCTAAAATAGAATTGAAAACTTTCAAATTTGAAAGAGTGATCGGTAAGCGTTAAAGTATGAATTAGTTTCAAAAAGGAATATGGAATTGTCATAAAAAAAGGATTTCTGAAAGTCACTCTCTTCCTTCAAACAAAGGTTAAAAGGTTTCCAATTTTTCTGGTTGAATGAAATTGAAATGACTTCAATAAAAAAAGAAATAAGACTGATAGGTCTACAGATGATTCTGTAGGCTAAAAGATATAAAGAATTGGCTTGAAAAACTAACTGAACTGTCATATTGAAAGAAATTCTGTCATATCTTTCAGATAGTCATTCATATAAGGTTGTAAGAGACCTATCTTTTCCTAATTTTCACTATCAGTCTTATGTCAGATTAGTCTTTCCTAGGGGTTTGCCGATTTGATTTCAGAAAAAACCAACAGAAATTGTTGAATCTGCTAGTCAAAAAGGGATTTCAACCTTAGATTTTTCCATCTTAACTGTCTTTTACCCCATAGTTATTAGAACAAAGGCAATAACCACTTTTGAAAGTATTAGATAGAGAATCAGCTTTTAAACTTTCAGATTTTTTTTCCGAAACTAGATAAGAGTGATAGAACCGAAGGATAGTTCGATCAAATGTTTTAAATATAGACGGTTCTATCACTTTCAAACTGCCTTTGAAAGACTGTTCAAACTAGAAAGTTGTACTGGAAGAGCTGAAAGTAGGTTTCAAAGTACTGAAAGTTTTTTGATTTTAATGAACCCTAAAAAAGTTGAGGTTTTTCAGTGAAGGGATTAGACCTTATTTTTGAAACTTTCCGTTCCAAAACAGCGATGCTAAACAGCCTATGAACGAACGCTTGCGTGGAAAAAGGGATAAGGTAAAATTCTTTTGGCTGTGCTGTGCTGTGCTGTGCTGTGCTGTGCTGTGCTGTGCTGTTTAGAGCGATTTTTCTTAGCTGAGCGATTTACGCTTTAACAGCAACAGCGTGTATTTGTTTTTTCAATATGTTCGTTCTATCACGTCGTTCTGTTAGAAACTTTAAAACATATAGACATAAAAAGTTCGCCAAACCTAGTAATTTTAGTTTCCAGTCGAAAATACAAACTCTTTTTGGGGATAGAATAAAATCCGACATTCTATTTCTCAAAAAAAAGAACGTATAGAATGAGAGAATAAACTCAAATTGCCATTCTTTTTC
>Contig123+211835
TCTAGTAGAATTTGAAAGTTGGGTTAAACCGAACAAATATATTAAAAACTAAGAAAGTAGGCTTTCAAACTTTAAACCTAAAGCACTCACTCATATTAAAGAYAGACTTATTGGTCATAGACTGCTATTGAACCTACAATGGGGATAGCTAAAAAAGAAAAAAACAGTTAATCCAACTAAAAGGGCTTCAAAAACATATAAAGTAATCTTTATTAAAAAAGAATTAAATATTCTACAGAAGAAAAAATTGGTGGGTAGAACTTTTTTTTTAATTAAAACCTTTTTGTTGAATGTTTCATAGAGGTTACACCTAGCATATTTAATAAGCACTATAGTATGTTTCTTCTACCTAGTTTATACTGTAGAAAAACATGGCAATAAATCAAAAATATTAGCTGTTGCTGAAAGCTGTACAATAAATAAGAGGTTGGTTAAAACAGCGAAGTAGCTCGAATTTTCCCCATTGCTGTTGCTGTTAAGACCTACAGCAAATCCAACTACTTGTAGCCTGAACAGTCTACTTGTTGGTATGTCTATTTTATAAAAGTTCTTCGGTTAAAAAAAAGAGGTAGTTTGAAAAAACATTTTAATAGGTCTTCCGTATTGTAGCTCAACCTATCTCTACAGTTTGAAACTGTAAGCCTTAGATTAATCTATCCTGTAATTTACAGATGGCTAACTGTATTTACCCCGAGGTGTTTAAAAGAACAAAAAAAACTATTTTACCGGTTATTGCGTTCTATCACCCAACTTGAATGTGCCTTGGGAGAGTACACTGTTTAAAGTAGGATTTACCGCAAGTTGGTTTATTTTTCGAATAAATATGTTTTTACTAAGAAAAGAATAGGGCTGTAAAATAATATTAAAGTAGTTCTATTTTAGAATAAAAAAGCGGTGTAGTACAAGCTATTTTTTTAAATAAAGTAAAAGCAGCCGTATTTACCTAAACTGTTCTTTCAACAAAATTTTAAGGTGATAACTGCAAAAGGTTGACCTTCGCATACATAAAGATATCACTGCGTTTAATAAAGAGATTGATTTTTAGTTAATATATTAAGTTTTAATAGTAAAGGTTCTATCACTGCAGTCTTAAAGAGCTGTTTATGGTAAAGAATTCTGCAAAGTTTAAACCTTTATAGTCAGCTCTATAGGAAAATAAGATTAAATGATTTTCAAAACTTATAAGCAAAAAAAAACCTTAAGACTTTCAACGGCAGGAAAAACAACTTCAACCCCAATGGGGTATGTTGGTTTATCTTTAAAATTTGAAAGTTAGATAAAAAGAACCATAAAAGCTTCTAACAGCGATTTTGATGGTTAAGAATAATTAAAAAGCGATAGTAAAAAAAAGAAGAAAGAGATTTAATAGGTTTTAGAATTGAAAAGTAGATAAACCTTAAAGGTTTCAAACTTCAACCTCTAAATTTCTTAGCTTTATATGAAAGTAAACTCTATTAAAAAGATCTAACATACGACGTAACCAACCCTTTCTTTTTTAATTGTTTTTTTTCTTACCGTCTAACCTTTTAGAAAAGTTTTCGAAAAGTTTCTAACGAAGAAGGTTTCGAAGGTAGGTAGTATTAATCTTAAAACTTTATTGTGAGAGAATGCAGCAAATCTCTTTAATCAAATTCTTAAAAGGTGAAAAATGCTGTTTATTGATTCTTTTAGCATTAAAAGGGGTGCCCGTTAAACTACGCGCCACTGAATTAGTTTGCTAAATTGCTTTATAAAGGTTCACTAGTGTTAAATTTGTTTTTTTGTTGGCTTAGCACAAATTGCTATAAGAAGGTTCTATCACTACTTAAAAGGAGCCTGTTAAGGTTAGATCTTTAGAAGTCGAGCAAAAAACTGAAAGGTTCTATTTTAAGTAAGTTGTTTTCCCTTTCGTTGTTAAAAGAACCTTCAAAGTTAATAACATTTCTTTCTAGGAAAGTTTGCTAGCAATTTGTGCAGGTATTTGTTTTATTAAAAACTTTCAACATTAAACCATGAAATTCCTTAAAAATTAATTAAAGGGATTAAACAGGTCTAATTCTTTAATAGAAATGGCATCAAAAAACAAACTCTTTTAAGCCTCTGGAGTTTAGTTGGTTGGTTTTTAGGGGAGTGGCTGGCTGAGTAAGTCCTCTGCGGTTAGTTAAAAGAATAAAAGACCTTTAAACTTAAAAGAGAAGGTTTTAGAGTTTCCTAAATG
>Contig124+12015
ATATGTTCGTTCTATCACGTCGTTCTGTTAGAAACTTTAAAACATATAGACATAAAAAGTTCGCCAAACCTAGTAATTTTAGTTTCCAGTCGAAAATACAAACTCTTTTTGGGGATAGAATAAAATCCGACATTCTATTTCTCAAAAAAAAGAACGTATAGAATGAGAGAATAAACTCAAATTGCCATTCTTTTTCCGCTAGGTTTTTTTGGTTTTTTTAGATAAAGAAATTAAAGCGGATTAGTTGTTATCCCTGAAGGGAYYMWAAGGGTTATATGGATTCTCAAATTACGTTAGAAAGTTTTTACTCCTTAAAACGCTGTTAACTGCAGCCGGATTCTTAGTGTATTTTAATCAAAGAATGTATTAGGC
>Contig125+22015
TAGACATAAAAAGTTCGCCAAACCTAGTAATTTTAGTTTCCAGTCGAAAATACAAACTCTTTTTGGGGATAGAATAAAATCCGACATTCTATTTCTCAAAAAAAAGAACGTATAGAATGAGAGAATAAACTCAAATTGCCATTCTTTTTCGCTGTTGCTGTTGAGAGCTAGGTTTTTTTGGTTTTTTTAGATAAAGAAATTAAAGCGGATTAGTTGTTATCCCTGAAGGGATTAAAAGGGTTATATGGATTCTCAAATTACGTTAGAAAGTTTTTACTCCTTAAAACGCTGTTAACTGCAGCCGGATTCTTAGTGTATTTTAATCAAAGAATGTATTAGGC
>Contig126+21580
GGCTGTGCTGTTTCGCTGTTAGAAACTTTCAAAAGTTTTTTGATGAATCCCTTTCAGGAGCTGTTTAGCGCTGTTACTCCCTACCCTTTAGTGATAATCCCTACCCTTTAGTGATAATCCCTACCCTTTAGTGATAATCCCTACCCTTTAGTGATAATCCCAACCCTTTACTCCCTACCCTTTACTCCCTACCCTTTACATAATCCATCCCTTTCTTTACACCCGTTAGTGATAATCCCTTTCTTTACTCCCATAAAACCACCCTTTACTCCCATAAAACAAACCCTTTACTCCCATAAAACAAACCCTTTACTCCCATAAAACAAACCCTTTACTCCCTACCCTTTATTTATACCCTTTAATAATCCCTTTGCTGTGCTGTTTAGAGCGTTCTATCACTCTAGAAAAAATTGAAACAAAAAAGACAAACCGCGTTTTAAACTTTAAAGGGGTAATTTTATGTATGGTAGGTTTATATGCCAGAATAACTCAAACAGTAATACTTTCATAGTATGAAAGAAAGCCTGTAACCCCATCCAACCGTAAAACTTTCCGTCTTTCATAAAACACCTTCAATTTTAAACTACTTATAGCTGAGTATTAAAGAAGGTACTAATCAAACCAGCTGGAAGTTGAAAAAACCTCATAAGCGAAATTGAAAGTATCAAAAAAAAGATTTGATGGGCTAGGCTTTGCAAGCAAAACATGAAAATTGAAACAAAAGTATGAAAGAATTAAATGTTGTTTGAAATAAAGTATTTTTTTCAATTTTCATGTTTGAATTCTTTCCGTAAAACTAGCAGATGGGGTTTTAACCCTAAAGACTAACTGCGAGTGAGTTAAACCTTCTAGCAATTCAAGTAGTTTTTCTTGAACTAGCTCTAAACAGCTTCCATTCCGTCTTATCAAACTTTTGAATTAAATAGACGGTTAAATTTCAGTAGATTAAAGGTTTAATTAAAAGATCGTTTAAAAGATGGAAATTTCAAAGAAGTCTAATCCCTTTCTTTTAACACGGGATTTCATTCTTTTAGGGATTAAAGCTGAAATTTCAGTAGATTAAAGAAAGGTTTAATTAAAAGAAACAGCCTTAAAACTTGTCTTTTAATAAAAAGAAGGTCGTCGTCTAATCCCTTTCTTTTAACACGGGATTTCATTCTTTTAGGGATTAAAGCTGAAATTTCAGTAGATTAAAGAAAGGTTTAATTAAAAGAAACAGCCTTAAAACTTGTCTTTTAATAAAAAGAAGATGTAGGGCTGAAATTGAAGTATCTCATCCTGGAGATATTAAAGATTAAAAAGCTGTTCATTTTAAAGTATTAGAATGGGAGATATTTAATAAAATCAAGCTGTAGGGTTACCCTGCAGTTTATTATTAAACTAATAGTTTAACCATTTTCTAGATTATCTTAAAAAGATAACACACGTAAAAGAAAAGGCTGATAGAATGGGGTTAAAATAGTTTTAGTTAAAAAGAAGACCTTCTATAAAAGTTTTTGTAAAAACTAAAACCAATTAAAGAAAGGTTC
>Contig127+1453
TTCAAACTAGGTTCTATCACTTTGAAAGAAAAAAAACTAGAACGAACCCTATTTAATCAATTTTTAACCTTTTGAAAAAGGTTAACTGATAGCAAACTACAACCTTCAATTCTTAGTTTTATTATTATAGTTTGCTATCAGCGTTCTATCCCTTTTCAACTATTTATTGGGTTCTATCCAACTGTGATAGAAACTCAATTATATTCAATTGAAAAAAGTTCAAACTTTATAACAGCTTTTTTTTGTTTCTTTCCTGGTGGTCGAAAAAAGCCTACAAATTTTTGCAATAATATTTCTTTCTAAAGTCTTAGGGATTAATTGAAATAAAAAGTTACTATAAGGTTCTATCACTTTCTAACTAAAGTCGGATTTAGGGATTCAAATTATCTTACCAACAGCCATTTTTGTGTTCTAAACAGCCTTTAAAAGTTTTTGACCTTAAAACCTATAAAGCAAAGAGTGATAGAACCTATGGGGTTAAATTCTGACTATATCTTTTAAAAAACCTATCAATCATATCTACCCGTTTGAAAGTCTGATAGAGTGAACCTTCTAATAGGTTTTCAGAAAAACATATAGACTATTATTCCAAAAAAGGTTTTTTAGTGAAAAGAACTTTAAAACTAGAAACAAGCTTTGATATTTTTAAAAAACGAAACGCTATCCAACACTCTTAGTTTCTTTCTAGAAATCAAAGGAACACTCTAGCCCGGCGGGCTTTTGAGTTAGAAAACTCTTTTAATACATCATCCTGTAGCTAGCTTGATGGAGGATGAGAGTGTTCGGTTTAAAAGAAAAAGATGGAGGTTTTGGCGTTTCCTACTTTTGCCAAAAAATAAGAGTGTAGGCAGGCCTTTACGAACGTTTAAAAGCTATCTATAAGAAGGCTATCCTAAAATAGAATTGAAAACTTTCAAATTTGAAAGAGTGATCGGTAAGCGTTAAAGTATGAATTAGTTTCAAAAAGGAATATGGAATTGTCATAAAAAAAGGATTTCTGAAAGTCACTCTCTTCCTTCAAACAAAGGTTAAAAGGTTTCCAATTTTTCTGGTTGAATGAAATTGAAATGACTTCAATAAAAAAAGAAATAAGACTGATAGGTCTACAGATGATTCTGTAGGCTAAAAGATATAAAGAATTGGCTTGAAAAACTAACTGAACTGTCATATTGAAAGAAATTCTGTCATATCTTTCAGATAGTCATTCATATAAGGTTGTAAGAGACCTATCTTTTCCTAATTTTCACTATCAGTCTTATGTCAGATTAGTCTTTCCTAGGGGTTTGCCGATTTGATTTCAGAAAAAACCAACAGAAATTGTTGAATCTGCTAGTCAAAAAGGGATTTCAACCTTAGATTTTTCCATCTTAACTGTCTTTTACCCCATAGTTATTAGAACAAAGGCAATAACCACTTTTGAAAGTATTAGATAGAGAATCAGCTTTTAAACTTTCAGATTTTTTTTCCGAAACTAGATAAGAGTGATAGAACCGAAGGATAGTTCGATCAAATGTTTTAAATATAGACGGTTCTATCACTTTCAAACTGCCTTTGAAAGACTGTTCAAACTAGAAAGTTGTACTGGAAGAGCTGAAAGTAGGTTTCAAAGTACTGAAAGTTTTTTGATTTTAATGAACCCTAAAAAAGTTGAGGTTTTTCAGTGAAGGGATTAGACCTTATTTTTGAAACTTTCCGTTCCAAAACAGCGATGCTAAACAGCCTATGAACGAACGCTTGCGTGGAAAAAGGGATAAGGTAAAATTCTTTTGGCTGTGCTGTGCTGTGCTGTGCTGTGCTGTGCTGTGCTGTGCTGTTTAGAGCGATTTTTCTTAGCTGAGCGATTTACGCTTTAACAGCAACAGCGTGTATTTGTTTTTTCAATATGTTCGTTCTATCACGTCGTTCTGTTAGAAACTTTAAAACATATAGACATAAAAAGTTCGCCAAACCTAGTAATTTTAGTTTCCAGTCGAAAATACAAACTCTTTTTGGGGATAGAATAAAATCCGACATTCTATTTCTCAAAAAAAAGAACGTATAGAATGAGAGAATAAACTCAAATTGCCATTCTTTTTC
>Contig128+2706
GCCCAATCGAAAATTCACTAACGGATAAAACAGTAGGTCTAAACAGCACAGCGGTTTACGAAGATTGAAAGTGATTCTCTACCTATTTTTTTAATAACAAACACCTTTCAACTAATTTCTAGTTTGAATGTAAACCTGTTGCTGTTAAGATTTTTTTGAATGGTTAAGGTTCTATCACTGCAGAACATTACCACAAAAGAAGGTACTTTACCTTTGAAAGTTAAACCCGCTTTATAGAACTTTATACTTTGTTTTTAAAAGAAAGTAGGAAATATTCAAATCTTATAAAACTATTAGGAGGCAGGCCTGTTAAATCTAGAGTCAGTCCTCCAGAAAAGAGAGGCAGTTTTTTTTCCAATAAACAAACTGCCTCTCTTTATTTAAATTCAAAGAGTTGCTTTTTTAAGCAAATCTAGTTTTATAACTATTTTAGGTGCGGATTTTTCTAATTTGGAGAAAATAGACCTACTCCCCTGGAGATAGAAAAGCATACTGTCGGATAATAGGCTGTTAGAAACTTACTGTCCAAAAGATCCATTTGAAGGATGACTTTTATCATAAATTTATTGATAAGGACGAATTTTAATTAAAGGCTATTCTATTTGAAAAAACAGCTGAAACTAATCTTTTGAATAGATTCAGTAGAATGTTTGAAAATTCGACTTTAAAAAAAAGGTTTATTTTAAGAAAGCATAAAAACTTTCTACCGGAAGCTTTAGTCCGACTACAAGTTTCACACCTTCTAACTGTCTGTAGTTAGGCGGATGGCTAGGCTTAGGTTGTAATATACCTAGGTAGGGGTGTTCAGGTAATAACTTTTAACCTAATCAACCTTTTCAATAGACCTTGATATCCAACTTTATCATGGTTATTACCTGTTTAAAGAAAGGAGCTAGGCTTATCAGGGAAAAAACATTCTACAAAACCTACTTGAAAACTACTTGCAAATCTATTCTCTAAAAAAAAGTTTTACTGATCGGAAAATAGAGCGTTTGAAAAGAAGTTAGATTACTCAGTACTTTCTATAAAACTTCTAAACAATCCTATCTTTTAAACAAAAGCAAGTTTTAATAATAGATATGTTCAAACGCTGTTTAGGGTGCCCCCTGTTAGACTTTCAAATAAATGCGGAGGCGGTTTTTTCATTTAACAAATTTTAAGGTAAAAAACAGTTAAATGACTTCTTTAATAAAAAACATTCTTACTGTCAAACTATCTTATGTTTAAAAAAAAGAACTTAAGATAGTCTAAAATAAACAAGATTTGTTTTTCGCTCCCCTTCTTAAGAAGAATAGCCGGCTTGTTAGGAAGGAAATACAGACTATCCTATTTAAGAGATTGATTGTTGGACTGAAACTTTATTGGAAGGTAGATTTGAATTGGAGTGACCTTTCTAAAAATAAATAGGTTTTACAGAATAACAAACAGTAAACTCTCCATCCAATATATTTATAAAAGAACAAAACTCCATTGTAAGTAGGTAGAGTTATTAACACTAAAAAACAAACCATCACTTTAAAAAGAAGGTATTTTAGATATAAAAAAAGTGATTGGGTTATAAAATAGACTTTCCAATAGTCCTTATTTAATTAAAATTAAACCGGTTTATAAGGTGGGACAATCACTTTAAAAAGAAGGTATTTTAGATATAAAAAACACTGAAAAATTTCTAAGCTTTCACTACCTAACCTATTTTTATTTAATTTTGGTGCCGGTAAATCAATAACAATAAACCAAATAATTGTCTGTATTTTAGGGGTACTTCCGGCAATCTTTTAAACTTCTTTCTCACAAAGTTGCTAGAATTTAACCAACACTTTTTAAAGGATAGTCTGTTTTGCTTTACTGCCTATGTAAAGTATGAACGTTTTTCAATCAACAAAGCCTAGCCTACCTAATAGAATTCAAACAATACAGCCTGTATTATCTTGAAATTCTTACCTTTAACAAAGGGCAGCTTGAATTAATTTGAACTACCTTTGTTAAACCGGTTTTTAATTCTTTTTAAGTTTAACTACGTTAAACTTGTCTGCCTTACTTTCTTAGCTTGCTTTTTTGTTAACTTATTAAACTTCAACTTTTACCTACCCCTATTATTTATTGTATAATCTTAAAACACGTAGAAGTTGGAAGGTTTTTTTTACTAATAGTTCTAGATTACACTTCCTTATCACTCCAAAGTTTTTTTCCGCCATTGTTTTTCTAAACAGCCACCCACTTTGTAAGTATTTCTAATGGATTTTTTCTATCAATTTCCCCAGGCTGGGGTAGGTATTAAAAGGAAAGTAGTTTGTATTTTCTTAAAAACAACAAACAATTTAAAAAAGCATTTTTTAGCAATTTTTTTGCTTTTTTAAAACTATCCAATTTTAAGAAAAACTTTAAAACCAAAAAAAAGCTGAAATTTCCACAATTATTCTATATAACTAGAAAAACTGGCCTATGCTCCATTTCAATCTTCTAAGACTGTTGTCCTACAATAAAAAAAACAGTAGACTTTAAAAAGCAGTTGTCTAGCTGGCAGAACATTTGATCAAAAAATTCTGGCAGCTAGAATTTGAAAGATAACAATTTTCGCAGTTAGATTCTAGCTAGGAGGTTCTATCAAACTGCTTGCCGCCTGTAGCAACTCCGGGATGATTAGACACACCTATATAATTAGCATTCTAGCCAAGTAGTCTACTACATACAAAAGCAATTTTAAAGTAGAAAGTATTTATTGATAAAAAAGCTACCAATGAGAGTAAGGTCGTTTAGATTATTAAATCGATTTTTTTGGCAGTAGAGATATTTTGCTGTACGGGTTTTTAAGAATTTAAAAAAGGCAGATCCTAACAGTAATCGATTGCAATCCTACAATCGGGAGAAAAAAGCCGAAATCCGGTGGCTACTATATATAAAGTAGGAATAATCAAATTTTTGAAAACACAATTAATTAAATTAATTCAAACCAAATCTTTTTAAAAAACCATATCTTTTGTACAAACTAACTCCCCTTTTTTTCAGGGGGTCGATTGGCACCTACGTAGAGTTTCAAATTTTTTGGATTTTTTTCAAAAATGCCCACCATTAACTTAAAATGACATTAAAAAACATTAAAACTTTAAATTAAAAACTAGATAACTTTCGATCGGGGTTCTATAAAAAAAACCCTTGTATAACAGCCTTTAACAGCGGTTAGATCTTGAATTAAGGTCAACGCGGATTGAAAGCTGTGTTTTGACGTTAGATTGTTATGAAATAAGTTTATAGGTGTTCGGTTAAATTTAGGGTAGTTTTCACTCTAACCAAAAATGATCAGAAAAAGTTTCTTACTACCTACAGGGGCAACAAGGCACTGACAAAAAAAAGAATAGGTGGTTTTTAATTAAAACTATTTTATTTAATAGTCAGATTAAATTCGAATTTTAGAGGTTAAAAGGAAAGTTTTATAGAAAGTTTTTGCGAAACGGCTTTTTAAAAAAAAGAAGTGTTGTAGCTTTTAATATGTCGTTTTAAAACCCGAATATTTAGGTTGTGTTGTTTTTTGAAAAAAACTGTTAGACCAGATTCAACTTATTGAAGTTCTACCAACGCAGAAAAAAGATTTATTCTTTTTTCTTTCAAACTACCTACCTTAATTAAAACGCAAATGCACCTTTTTAACTAACCATTAAATGGTTAGTCTATTAACCCAATTTCAGGTTATAAGGCAGTAAGTTTTGATGAAATTTTAAGTTTGAACGAAGTCTGAAGGGTTGTTAGGCCAATAGTGCACCCAAATCTAGTTTATAGGATGATTTTATTGGCTGCAGTGCGGTTTAGAGGTAGAACATTCTCTACTGCCCGCACAAACTAGAAATCCTTCAAAAAAACCTTAAAACTTCATTTTAGAGAAGGTTTAAAACAGTCTCTTTTTTATTTCAAAAGCAAGAGTTGTTTCTCTAAACAGCACAGCGATTCACATTTAATCCGAAGAGAGTTAATTTAAAAACTTGTGAAAGGTTTAACTTACTCTAATTTATACCTTCTCTAACTTATTTAACACCAGTTGAACAGAGCTGATAGGGTTCCCGTTTGAAAATCAGTTCTTTTAAACTAAGCAAAATTACATCCAACAGAACTAACTCTTTATCAGAGCACAGGCCAAACAAACATCAAATTTAGGTTTTACCCGTTAAATGGGGTAAGATTTAATAAAACCCCTTTTTTAGTCTTTAAAATTTCAGACAGGTTTAGCTTTTTTAAAAGAAAAAAGCTGACTAAAAAACCTTCTTTTCTGCCTTTTTTATTAAAAGCTGTTTAGCAGAATGAAACAACCTTTTTAAAATAAATTAAACCTTAATTAAAAAGAAAGAGTATGTCCACTTTTTTTTGCAATTTCTTACTCTTTTTTTTAGAGTATAATAGAAACCTTTTATTTCTGTTTTTAATTAAAACTATTTTTTTTAATAATAAGTTTTTTTAAATAATAAGTTTTTTGAGTTTGAAATCATCAACACGGAATGTTCCTGAGCATTTTCAATAATGCTTTTTTTTTGTTTCCCTACCTATTTAGAAACTACGATGAAAGTTTTTTGATGTTTGCTTTCAAGTTTAAGGTAGTGTTTGATAGAACCATCAAACCTAATCTTTTTAGAAAAAAWTAATTAAAACTTAGTAAAAATTCACCCTGTGCAAATTTATTGTTAAATAGTTACTTTAAGGGTTGGTTTTTACCTTGGTGCAGTTAACCTTATTTATAAATTTATGCCTTTTTTTCTGCCCATCTAATAGTTGGACTTTCTACTTACTGGCAATCTATGGCTACCTAAACTTGTGTTTGATTATTTTTTAAAATAACCTRCTTTCCCGGATTCTGCTAAATTAGCAGTGAGTTTKCCTTTAAACCATCTCTTTTTTTTAAAGGCTGGAGCCTTCCGGTCCCCGAAAAGGCAGTTAGGTTAATTGGGAGTTTCGGATCCTAAAAGGATTGTAAGGCTAATCTAATCGGAATCTCTACTAACTTTCCTACCAAACCAATTAGCCTTACAATTGATTTCTAACTTTAATAAATAATTAAATAAAACATTCCAACAAATTTTCCTGCTCTTGTTTAATTAATTAAAATAGGAGTTGCAGTCTTAACTCCTACTTTCTTTTTCTAAAAGGTTTTACTAAAGGTTGTTTTAAGGTGGCTCTTAGT
>Contig129+1427
ACTGAAAGTCGGTTTTTTTATTTCAAAAAATAAGAAAGAATATTTTACAGGCTGAAAGGTGGCTTATCTTGTAGTTAATAAAACTTAGATGGTAAGAAACACTAAATAATTTGCTAAATAGTTCAGGAAATAGCCTGAGTGTTTTAATATCTTAGTTTTATAGATATTCCTGCAAAATAGTTTGAAAGTTTGCTATATGAAACGCCATAGGTTTTATAAGCCGTGTAAAAACAGTTAGAAACTTTTCAACCAGGTCATAAAGCATTCTGGAAAACGGAACGTGTTAACAGCAACAGCGATCTTTGAAAGAGTTATTGTTAAGAAAAAAATCGGTAAGCTGAAAGCTGTTAAAAAGAAAAAAGAAAGGGTAGTTAAAAAAGATCACGTGATATATTTTACTGAAGTTCTATTTTTACGTTCTAACCACCTATATGAAAATCCTACTGCTATTTTAGGTTGAAAGTTCTTGAAAATGAACTGTCAAATTGATGTTCAAAAGGCTGTTTAGAAGGTTTCTTACTACAAAAGGATGTTAAAAACTTTAGAACGATAGAAAAATTACTGAAGTTCTATTTTTACGTTCTAACCACCTATATGAAAATCCTAAGGACTGCTATTTTAGGT
>Contig13+2879
TTAATAAAAAATAAGCAACCTTGCTTTCAATCGGGTAGAATAAATATTTTTAATGGTTTTAACTTGATACCCTATTTTGGGGTCTAAAAATAGGCAGATGTGGTTAAGAATTCAGATCCTTTAAACTGTATAACCATTCTTTCTTCTAACTAAAGTTTGAGCGTTTACTAGTTTTAAATTAGTTTTTAATTAAAGTTGGATTAGGCAGTATTACCTGGTGCTTTCAAACAACCAAATTAATTTTAACTTTCTAACTTTTTAAATGTAGAAAGTACCAACCACTAATCTAACCGAACCCTAAAATTYGACATAGTTTAATAAAGGTTTCTAGTTYGAAAAAATCTCATACTAAYATCTTAAGCATTAGATGGGGAAAAAAACATTCAAAATGGGATACATAAAAACTATCTGCTATAACTAAAGTTTTATCTAGGTTGAGTAAACAAAAAAAACATTAAAACAATTTATTTTAACGGATCTGACTTTCAAAAAAACTTTTTAACATTCATAGTTTTAAGGTTACAAACTTAATAAACTTTCTAATCATTCTTCAAACTATATGGTTGAAAAAAAAAACTAAAKACTGCCCAATMTTTTTAAGTAGAACTCTTGCTAGAAAGTATAACTGCCTTTTAATTAAAGTTGTGTATAATCTTTCTTGAAGCTAACTCTTGCAGAAAATGTTGTATGAAGGTATGAAGGTATTTTTTCAAAGTTTGAAAGAGCGTCTTTCAAATAAAAAAACAACGTTTATTTTAATAGCTGGTTTAATTAACTTTCATAAAACTAAACTAGCAATGGTTGTTTAGAGCTAAAACTAGAAAATTTCAGTCATTTTATTTTTTAGCCTTTATCTCTAAAGGAAAAGAATATGAAAAAATAACACATTCTGCACAATAAATTGATAAGCGGATGGATTAATTAATTATCTAAAATKACTAAAAAATTATGCCARAAAACAAAAGAGAGAGGGTGAAGAAATAAAAAACAAGCAATATAGTAAAAAAAAGTAAGAGGTCGGATAGAAATTTATATTCCAATAGTAATTCAAGCATTCTGAAAGAGGAAATTTCTAAACAAACCCGGGTTTCTTAAGCTGCTATCATTGTTCTATCTTGAAAAACAAACCTTAAAACACGAAATTATAAAGAGGGAAAAAAAGTTAGAAAAACCTTAAAAGAAATCCCTTTGAATTTTTCTAAACTAAAAAAGACAACTCTTTAAAACTTTTTAATTAAAAGGAACTAATAGTATGTAGCTATTTAGTATGCTATAGATAGGTCRTTGAATTTTATAGGTTCTATGCGGCTGGTAAACCAGAGCTACATTAGACTGGTTTAGAACTTTTCAAAAGCGCCTAGTAGTTTGCAGCTGCTTTGTCTATCTAATGGAAAACTATTTTACAAAGTCTTTTCCCTTAAAATCCCAGCTGCTAAATTAGCTTTAATTAAAACCCAAAATAGTTTAACGATCAGCCTTTCAATAAAGGACTGAACTTTTATCAATATTAATTAATTAATTAATTAATTAATTATAGTTGAATTAATTATAGTTGAATTAATTATAGTTGAATTAAAAAGGCAGAAATAAATACAGATGGTCTTGATATTCTTTAACTCATTCTGTCACTCCATCGCTGTTTAGAAAAAATCTAACCTTTTGAAGGGTCCGGTCCCAAAGTAAAAACCTACTTTAAGAAAGAGTTTGTTTGAAAGAAACAAAAAAACATACCTTGAAATAAAAAGATCACACTTTCAAATAACTTGAAGTTGGTTCTAACAGCACAGCAGTTGGTTTTAAGTTAATCCAACTAAATTTCAAACACTAAAACACTCTGCTTTTTAATAAAATCTGCCTCTTAAAATTTCATGAGTTTTCGAAATTATTTTTTTGTTAGGCTAAAAGGTTTAACTTTCCTTTGAAAGTTTTGAAAACTTCTTGCCTCTAATTGGATTTGCTGTCCAATAAATATCTTACACTCTCTGCTAAATTAACTGCTTAAAAATTTGAAGGTCTAAGTTGTTCTTCCTACTAAAAGGCTGTTTAGAAAGTATGTTATTTTTTTTCTAACCTCTTTAACTTATGAAGTTTTGGAATGTTAGTTTTTTTAAATCAACATCCTTAAAACATTTACAGTTTGCATAAAAGATTTMTAGTTTTTTGAATTTATTTTAAGTTAGTAATTTTTKCAAAGGTTTCAATTGGATAAAATCAATAATTTTTCTGAAAGGCTGGTTTGYTTTTTTGCTTCCATAGTGATTTCAAAAGGCAGTGATAGAACCTKAAAAAGTGAGTGTTTGGTTGGGGTTTTAGCTAA
>Contig130+10559491
TTACTGAAGTTCTATTTTTACGTTCTAACCACCTATATGAAAATCCTACTGCTATTTTAGGTTGAAAGTTCTTGAAAATGAACTGTCAAATTGATGTTCAAAAGGCTGTTTAGAAGGTTTCTTACTACAAAAGGATGTTAAAAACTTTAGAACGATAGAAAAATTACTGAAGTTCTATTTTTACGTTCTAACCACCTATATGAAAATCCTAAGGACTGCTATTTTAGGTGGTTTGAATGAAAGTTCTAAACAGCCTTTTGAACGGTAGGTTTCTTTGGAACCTAACGATAGAAATTACTGAAGTTCTATTTTTACGTTCTAACCACCTATATGAAAATCCTAAGGACTGCTATTTTAGGT
>Contig131+2425
TTCTACAGAAGAAAAAATTGGTGGGTAGAACTTTTTTTTTAATTAAAACCTTTTTGTTGAATGTTTCATAGAGGTTACACCTGAGCTANCATATTTAATAAGCACTATAGTATGTTTCTTCTACCTAGTTTATACTGTAGAAAAACATGGCAATAAATCAAAAATATTAGCTGTTGCTGAAAGCTGTACAATAAATAAGAGGTTGGTTAAAACAGCGAAGTAGCTCGAATTTTCCCCATTGCTGTTGCTGTTAAGACCTACAGCAAATCCAACTACTTGTAGCCTGAACAGTCTACTTGTTGGTATGTCTATTTTATAAAAGTTCTTCGGTTAAAAAAAAGAGGTAGTTTGAAAAAACATTTTAATAGGTCTTCCGTATTGTAGCTCAACCTATCTCTACAGTTTGAAACTGTAAGCCTTAGATTAATCTATCCTGTAATTTACAGATGGCTAACTGTATTTACCCCGAGGTGTTTAAAAGAACAAAAAAAACTATTTTACCGGTTATTGCGTTCTATCACCCAACTTGAATGTGCCTTGGGAGAGTACACTGTTTAAAGTAGGATTTACCGCAAGTTGGTTTATTTTTCGAATAAATATGTTTTTACTAAGAAAAGAATAGGGCTGTAAAATAATATTAAAGTAGTTCTATTTTAGAATAAAAAAGCGGTGTAGTACAAGCTATTTTTTTAAATAAAGTAAAAGCAGCCGTATTTACCTAAACTGTTCTTTCAACAAAATTTTAAGGTGATAACTGCAAAAGGTTGACCTTCGCATACATAAAGATATCACTGCGTTTAATAAAGAGATTGATTTTTAGTTAATATATTAAGTTTTAATAGTAAAGGTTCTATCACTGCAGTCTTAAAGAGCTGTTTATGGTAAAGAATTCTGCAAAGTTTAAACCTTTATAGTCAGCTCTATAGGAAAATAAGATTAAATGATTTTCAAAACTTATAAGCAAAAAAAAACCTTAAGACTTTCAACGGCAGGAAAAACAACTTCAACCCCAATGGGGTATGTTGGTTTATCTTTAAAATTTGAAAGTTAGATAAAAAGAACCATAAAAGCTTCTAACAGCGATTTTGATGGTTAAGAATAATTAAAAAGCGATAGTAAAAAAAAGAAGAAAGAGATTTAATAGGTTTTAGAATTGAAAAGTAGATAAACCTTAAAGGTTTCAAACTTCAACCTCTAAATTTCTTAGCTTTATATGAAAGTAAACTCTATTAAAAAGATCTAACATACGACGTAACCAACCCTTTCTTTTTTAATTGTTTTTTTTCTTACCGTCTAACCTTTTAGAAAAGTTTTCGAAAAGTTTCTAACGAAGAAGGTTTCGAAGGTAGGTAGTATTAATCTTAAAACTTTATTGTGAGAGAATGCAGCAAATCTCTTTAATCAAATTCTTAAAAGGTGAAAAATGCTGTTTATTGATTCTTTTAGCATTAAAAGGGGTGCCCGTTAAACTACGCGCCACTGAATTAGTTTGCTAAATTGCTTTATAAAGGTTCACTAGTGTTAAATTTGTTTTTTTGTTGGCTTAGCACAAATTGCTATAAGAAGGTTCTATCACTACTTAAAAGGAGCCTGTTAAGGTTAGATCTTTAGAAGTCGAGCAAAAAACTGAAAGGTTCTATTTTAAGTAAGTTGTTTTCCCTTTCGTTGTTAAAAGAACCTTCAAAGTTAATAACATTTCTTTCTAGGAAAGTTTGCTAGCAATTTGTGCAGGTATTTGTTTTATTAAAAACTTTCAACATTAAACCATGAAATTCCTTAAAAATTAATTAAAGGGATTAAACAGGTCTAATTCTTTAATAGAAATGGCATCAAAAAACAAACTCTTTTAAGCCTCTGGAGTTTAGTTGGTTGGTTTTTAGGGGAGTGGCTGGCTGAGTAAGTCCTCTGCGGTTAGTTAAAAGAATAAAAGACCTTTAAACTTAAAAGAGAAGGTTTTAGAGTTTCCTAAATG
>Contig132+1364
GAAGTTCTATTTTTACGTTCTAACCACCTATATGAAAATCCTAAGGACTGCTATTTTAGGTGGTTTGAATGAAAGTTCTAAACAGCCTTTTGAACGGTAGGTTTCTTTGGAACCTAACGATAGAAATTACTGAAGTTCTATTTTTACGTTCTAACCACCTATATGAAAATCCTAAGGACTGCTATTTTAGGTTGAAAGTTCTTGAAAATGAACTGTCAAATTGATGTTCAAAAGGCTGTTTAGAAGGTTTCT
>Contig133+2224
TCAAATTGCCATTCTTTTTCCGCTAGGTTTTTTTGGTTTTTTTAGATAAAGAAATTAAAGCGGATTAGTTGTTATCCCTGAAGGGAYYMWAAGGGTTATATGGATTCTCAAATTACGTTAGAAAGTTTTTACTCCTTAAAACGCTGTTAACTGCAGCCGGATTCTTAGTGTATTTTAATCAAAGAATGTATTAGGCTTAAAAAGGCTTAAAGCAGATTTCAAGTTTAAACTCCGCAAAAAACGAATTTCCGGTAGGTCTTAGCGTAAATTAATCTTTTTCAAAGAATGAAAGGTTCTATCACTAAAATTCCAACTTTCTATTAAAAAAGAATATATTAGTTCTCACGCAATATCCCGCTTAAGACTGATTGATTATCAATTTAAGTTAAGCCAACCTTAATTTAGGTTTTTTTATTCCTTAAAGGAATAGCAACAGTGATAGAACCTCTCAATTTTAAAATATTGTGGAAATTACGGTTAGAAAGTTCTATTAGTAAAATACTAATATAGGTTGGCACAACTCTAAGAA
>Contig134+13503
TGTTAAGAACAATAAAAAAGATAGGTTTGAAGTCTATTTGAAAAAAACATTTCTTTCGTAATTTCAAATAGACATACATTTCAATTAATTTAGGTTTTTCTAGGTTTGACAACTAAAAATTCTATAAAACTTATTGAAAAATAAGATGGTTTTAAAAAGCTATCAGTAAGATAGTGTTGGAAACTTATGCCGCATTAACCATCTTATTTTATTGAAGAACGAACAAACAAGAAGATAGGTTCTTTCTATCACTCTAAGAAAACAACTTCATCCTTGGTATTTTAAAAGGTTTTATTCTTACCTTGGATCCAACCTTCTATAAAATTGGCTTAATTAAAAGAACTACATTCAAACCTTAATTTGACGGTTTTTTCCCTTCCAATTGTCTGTCCTTCTAACTAATTTAACACGGCGGCAAATCAGCTGTGTTGGTTTGTTTTTGAAAGTGATAGCATTTCCCAAAGTCTGATAGGGTTTTTTTAAAGTGATAGAACGGGTGATATTCACAAAACAGCTGGTGTTACAGACCAAAAAAATCATACTGCCGGCTGAAGTTAACATATGAAGGTCATATAAAAAATATGCTTGAAAATCTAACCAGAAATGGTTTGTTTTTTTTGCTTTGTAGTTATCTAGAAAAAAAACATTCCAGCTTTCGCTGATCCCTTTCTTTAAAGGCTGAAATTTACTATAAAAGGAATTCTACCGCTCCTGCTGTTAAGAACAATAAAAAAGATAGGTTTGAAGTCTATTTGAAAAAAACATTTCTTTCGTAATTTCAAATAGACATACATTTCAATTAATTTAGGTTTTTCTAGGTTTGACAACTAAAAATTCTATAAAACTTATTGAAAAATAAGATGGTTTTAAAAAGCTATCAGTAAGATAGTGTTGGAAACTTATGCCGCATT
>Contig135+2305
TGGTTCAGCTCACTCAAAAAAAATCTATAGGCAGTGATAAAACCCCAGGTTGGTTCTATCAGTGATAGAAACTCAATTATATTCAATTGAAAAAAGTTCAAACTTTATAACAGCTTTTTTTTGTTTCTTTCCTGGTGGTCGAAAAAAGCCGGTCCTATGATTGAATTTCTGTTTTAAGGTTCTATCACTTTATTGGAAGTGTTCTAAACAGCCTTTAAAAGTTTTTTACCTTAAAACCTATAAAGCAAAGAGTGATAGAACCTATGGGGTTAAATTCTGACTATATCTTTTAAAAACAAACAAACAAACAAACAAACAAACAAACAAACAAACAAACAAACAAACAAACAAACAAACAAACCCTTAATATCAATCAATCAATCAATCAATCAATCAATCAATCAATCAATCAATCAATCAATCAATCATATCTACCCGTTTGAAAGTCTGATAGAGTGAACCTTCTAATAGGTTTTCAGAAAAACATATAGACTATTATTCCAAAAAAGGTTTTTTAGTGAAAAGAACTTTAAAACTAGAAACAAGCTTTGATATTTTTAAAAAACGAAACGCTATCCAACACTCTTAGTTTCTTTCTAGAAATCAAAGGAACACTCTAGCCCGGCGGGCTTTTGAGTTAGAAAACTCTTTTAATACATCATCCTGTAGCTAGCTTGATGGAGGATGAGAGTGTTCGGTTTAAAAGAAAAAGATGGAGGTTTTGGCGTTTCCTACTTTTGCCAAAAAATAAGAGTGTAGGCAGGCCTTTACGAACGTTTAAAAGCTATCTATAAGAAGGCTATCCTAAAATAGAATTGAAAACTTTCAAATTTGAAAGAGTGATCGGTAAGCGTTAAAGTATGAATTAGTTTCAAAAAGGAATATGGAATTGTCATAAAAAAAGGATTTCTGAAAGTCACTCTCTTCCTTCAAACAAAGGTTAAAAGGTTTCCAATTTTTCTGGTTGAATGAAATTGAAATGACTTCAATAAAAAAAGAAATAAGACTGATAGGTCTACAGATGATTCTGTAGGCTAAAAGATATAAAGAATTGGCTTGAAAAACTAACTGAACTGTCATATTGAAAGAAATTCTGTCATATCTTTCAGATAGTCATTCATATAAGGTTGTAAGAGACCTATCTTTTCCTAATTTTCACTATCAGTCTTATGTCAGATTAGTCTTTCCTAGGGGTTTGCCGATTTGATTTCAGAAAAAACCAACAGAAATTGTTGAATCTGCTAGTCAAAAAGGGATTTCAACCTTAGATTTTTCCATCTTAACTGTCTTTTACCCCATAGTTATTAGAACAAAGGCAATAACCACTTTTGAAAGTATTAGATAGAGAATCAGCTTTTAAACTTTCAGATTTTTTTTCCGAAACTAGATAAGAGTGATAGAACCGAAGGATAGTTCGATCAAATGTTTTAAATATAGACGGTTCTATCACTTTCAAACTGCCTTTGAAAGACTGTTCAAACTAGAAAGTTGTACTGGAAGAGCTGAAAGTAGGTTTCAAAGTACTGAAAGTTTTTTGATTTTAATGAACCCTAAAAAAGTTGAGGTTTTTCAGTGAAGGGATTAGACCTTATTTTTGAAACTTTCCGTTCCAAAACAGCGATGCTAAACAGCCTATGAACGAACGCTTGCGTGGAAAAAGGGATAAGGTAAAATTCTTTTGGCTGTGCTGTGCTGTGCTGTGCTGTGCTGTGCTGTGCTGTGCTGTTTAGAGCGATTTTTCTTAGCTGAGCGATTTACGCTTTAACAGCAACAGCGTGTATTTGTTTTTTCAATATGTTCGTTCTATCACGTCGTTCTGTTAGAAACTTTAAAACATATAGACATAAAAAGTTCGCCAAACCTAGTAATTTTAGTTTCCAGTCGAAAATACAAACTCTTTTTGGGGATAGAATAAAATCCGACATTCTATTTCTCAAAAAAAAGAACGTATAGAATGAGAGAATAAACTCAAATTGCCATTCTTTTTC
>Contig136+23503
ACATTTCTTTCGTAATTTCAAATAGACATACATTTCAATTAATTTAGGTTTTTCTAGGTTTGACAACTAAAAATTCTATAAAACTTATTGAAAAATAAGATGGTTTTAAAAAGCTATCAGTAAGATAGTGTTGGAAACTTATGCCGCATTCCTAAACAACCACATTCAATGGCTTCTTCAAGAAGATAGGTTCACTGGATAAAACCACTGAAAACAACTAGCTTCCTAAAACCGTGAGAAGGATTACGTCGGGAGCCGTACTTTGACGGTTCATGAGATTGTTCTAATTTAACACGGCGGCAAATCAGCTGTGTTGGTTTGTTTTTGAAAGTGATAGCATTTCCCAAAGTCTGATAGGGTTTTTTTAAAGTGATAGAACGGGTGATATTCACAAAACAGCTGGTGTTACAGACCAAAAAAATCATACTGCCGGCTGAAGTTAACATATGAAGGTCATATAAAAAATATGCTTGAAAATCTAACCAGAAATGGTTTGTTTTTTTTGCTTTGTAGTTATCTAGAAAAAAAACATTCCAGCTTTCGCTGATCCCTTTCTTTAAAGGCTGAAATTTACTATAAAAGGAATTCTACCGCTCCTGCTGTTAAGAACAATAAAAAAGATAGGTTTGAAGTCTATTTGAAAAAAACATTTCTTTCGTAATTTCAAATAGACATACATTTCAATTAATTTAGGTTTTTCTAGGTTTGACAACTAAAAATTCTATAAAACTTATTGAAAAATAAGATGGTTTTAAAAAGCTATCAGTAAGATAGTGTTGGAAACTTATGCCGCATT
>Contig137+2427
ACAGGCTGAAAGGTGGCTTATCTTGTAGTTAATAAAACTTAGATGGTAAGAAACACTAAATAATTTGCTAAATAGTTCAGGAAATAGCCTGAGTGTTTTAATATCTTAGTTTTATAGATATTCCTGCAAAATAGTTTGAAAGTTTGCTATCCGAAACAGCAAATTTAATAGAAAAATCTCATTAAAAAACCCAAATTATTTTTTTAAGTGATAGAACCTAACCTTCTTTTTTCTCTTTTTCTAGTAAATTTGAATTAAACAATTTGAATTTGGAGTAAAAAGGTTAAAAATTTACTAGAAATTTGCTGAAGGAATTGTTGTTAGTCTTTCAGACTATTAAACTCAATTCAAAATTATATTAGCAGAAAAATTTCAAAGAATGAGTTTATTCTTTAAAATATACCTTTCAACAGTCTAATGTTAAGCTTTCAAATTTACTCCAACGTTGCTAGGAAAGTCTTTCCTGTAAATCAGGCAGGGAAGCAAACTAKAAACTGCTTTAATTGAAATTAAACCCTCAAAGAACGCTTACAAAGTTTTTAAAAGCAAGAAAACTAAGTAAATTGGAAGTTAGGCTGTTATCCTGTAAAACCTACTGCCTTTTCATTTTTAAAATCTTACCTGTTTAAAAATGAAAAGATGTAACGATAGTCAAATTTACTGCCTTTTAAACCAAACCCTCGCAATGCTCGATTCTTTCCTGTAAAACCTACTGCCTTTTCATTTTTACTGCTTTAATTGAAATTAAACCCTCAAAGAACGCTTACAAAGTTTTTAAAAGCAAGAAAACTAAGTAAATTGGAAGTTAGGCTGTTATCCTGTAAAACCTACTGCCTTTTCATTTTTAAAATCTTACCTGTTTAAAAATGAAAAGATGTAACGATAGTCAAATTTACTGCCTTTTAAACC
>Contig138+2364
ACTGCTATTTTAGGTGGTTTGAATGAAAGTTCTAAACAGCCTTTTGAACGGTAGGTTTCTTTGGAACCTAACGATAGAAATTACTGAAGTTCTATTTTTACGTTCTAACCACCTATATGAAAATCCTAAGGACTGCTATTTTAGGTGGTTTGAATGAAAGTTCTAAACAGCCTTTTGAACGGTAGGTTTCTTTGGAACCTAACGATAGAAATTACTGAAGTTCTATTTTTACGTTCTAACCACCTATATGAAAATCCTAMKG
>Contig139+11536
ATTTAATAAAATCAAGCTGTAGGGTTACCCTGCAGTTTATTATTAAACTAATAGTTTAACCATTTTCTAGATTATCTTAAAAAGATAACACACGTAAAAGAAAAGGCTGATAGAATGGGGTTAAAATAGTTTTAGTTAAAAAGAAGACCTTCTATAAAAGTTTTTGTAAAAACTAAAACCAATTAAAGAAAGGTTCAAACCGTAAATTTCGGGGTTCCGGTCTTCCCGCAAAGTTAACCGAAAAAACCCCGAAGGGAAAAGAGCCTACTGTTTGATAGAATAACTAAACAGCTTTCTGTCGATAAATTCTTTCATATAGCTGAAGGTTTCTTTCTTTTCCAACTTTAAGAAGATTTTAGTTTCGGTCTATAGGTTCTATCACTATCTAAAAATTATCAAACTTTCATTAAATCTATAGAACCAGAATAAAATAAAGGTTGTTTTATCATATGGAAAACAACAAAAAGTTTCTTAACCTTTAATAAAAGGATCCGCTAAACAGCACAGCACAGCACAGCACAGCACAGCACAGCACAGCTTTAAAGTCGGATGTTAGATTTTTCCGTCTTTCAATAGTACCTTCAATGGAAACTTAAATTAATTAGAGAGATTATACAAACCTTTAAACMGAGGTTCTGTAAACCTTCTGCGGTGACAAGGTTTGATAGAAGTTTTCAACCTTAAAACGAAAGTGTTAGTCTCTGGAAGACTTTACTATTTTGAAAGTTTGGGTAGATTGCCGATTTACATAGTGCTTTTCGGATGTAATAGAAGTTTTAAGAAAGTTATCCAACTACAGTCTTTTTATTTAATAAAATTCAAGAGATT
>Contig14+2383
TTAAACATTTTCATTAATGTTTGCCCCTTTGAATCTAGGAAGAAGGTAGGTTTTTCCAGTCATTCATCAAAATTGAAAGAACTAACTTCTAGGAAAACAAATATATATGAAGTTTTCAAACCTTAAGGAAGTTAGTTATCNTGAGAAAAAGGGATTAGCCNTTGCCGTTAATAAAAAACACTAGAATGTTTTGATACATTTCCACCTAGCCATTTTTCAGTTGTTTTAAGTGAGGATTAGAACACTAAAATATACATTCAACACTTTCAAACTTTTGGAAATTAAACTAACTCTTTCAGACTTAGCTAACCGGACTGACTTGACTCCTTCAGACCTTTTTTAAGAACTGCTAGTTTTAATTTAAGCCGGAAAACAACCGGCTGTGTTTTTTGGAATGTTAAATACAGTCTTTTAAAAGACTGTATTTAGTTGGAATGTTAAATAGTTTGTTTTTCATTTTTTTATAACTGTAGCTTAATTAAAGTTTGAAAGTAGTTAAAGATTCTGTTTTAATGAAAATTAACGTCAAACTTTCAAAAAATTATTAGTTAGACTGTAACGAAAGAAATTAGAAGATGGCAAATTGGAAGAAAAAACAATATTCTTTCAACTGCCTATCAAAAAGTGATAGAACCTTTTAAACGTCCAACTTATTAAAGGTGGTTCTATTAAAATAAAACACTGCAATTAGAATTTTAAGGTATGTTTAGTTTAAAGAATTTAAGTGGTCTAGTATAAAATCATCCCAATTTAGTTTAGCGCTGTTTAGCAGCATTTTTAACCACTTTAGTTAGTTAGTTAGTTAGTTAGTGCTTGTTTCCAACACTGTTTTTTTTACTTAAGACGATATAGGAATTTTAGCCTTCTAGTTAAATCTAGATTTTTGATTACTAGTCGGATTTAATTTTTAGTCGGAGATTTGCCACTTGCCCAAATTTTACCTAACAAGACTAGGGAATTGAACATGTTTTACTATCAAACTATGTTAGCTTTTTATGCTAGCATTCCAGCTATAAACCAACCCATCTATAAAACTATAGTTAAAAGTTTATAGACATGAGGTCTTCATAACTTAACTTTCTTAATAACTTCTAACCTAATATGGGATTGTTTCGAATCTATATTAAGGTTTTTTTTGCAGACCTCTTAGGTTGTTCTTACCAATTAATTGGTTTGCTCTGGAATTGTTTAGAAAGGTTCTAACATTCTAAACAGCGAAAAAAACACTAAAAAAAGCCAAAAGTTGAAAAGTTCGCTTTTTTTACATTCCTTTTCAGTTAGTTTTCTTTCATTCAAAGGAATTTCACTAGTTTAATAAATACTACCTACTTTCTAATCATTAGAAAGCCTGCTTAGCATGATTTCCGATCATGGCGATTAAATTAAAACTGTATTAACATTCTAGATCTGACGGTATTAGTCTAAAGGGAAGTAAAAAAGCTTTTCATATGTTTTAGAAGAAAAAATTGGCTTTTGCTAGGTTGGTTCTGCTTTCTTTCCGCTAGACTCAAAATTAGTTTAAAAGCATGATTTGTTAGAAAGTTAAACCTTCTAGCGGATGCCTTTCCGAGTTAGTTTTGTTTAGAGATCCTAACAGCCGAGTTTTTTTTATGGCTAAACCACGTTAGATTCTAATTTTTTTTGTTCTTTACAGCAAAATTTAGAGAAATCTAAAACTAATTTCCCGACAAACTAGAATTAGAGAGAATCTGAATAAATAGGTTAAACTATAGACTGGTCTAAAGTAGTTTTTAACCTATTTATTCAGAATAGCTCCGGGAAGTAGGAAAACTTATTTATTTCAATAGGTATTAGTAGATTTCTGAGAAAAGAGAAAAACAACTTGTTATTTKAAAAAACATACAAAGAGATAAATTCCGATCGGATTAGTTTTTTCGGTATTTAATAAACTGATACTAATTTAGTAACTCTCTTCCGACAGTATTTTACTCTTTAAAGTATGCTTTAATATTATCTGACTGAGTTAAAACGAATATTTAAAAGATTGTTAAAGGTTTTGTCTTTTAGATAGTTTATTTTAAGGTGGAAAAAACTGTAAAATCTATCAGTAAACACGATAGGGGCGGGGCAGATTTATTCCAATCGGTTTTTAGCCGATTTGTTGGAAAAAACACGTATCTTATGTTGAAAGATACTTTTTAATAAAAAAAAGGATAGGTTTTAAAAAACCTAACGGCAGTTATGTACTGAAAGTAGTACAAGCATACTTTTTTTTCTTAAAGCACCCACCAGCCCTATTTTAGAACGATAGAAAACACAAGCTCAAAGTAGTTTGAAAATTATTAAAAAGGTAGACTACTTTAACATATCGGTCTTTATGGCGATTAAAATCAGCCTTTTTAAGGTTGGTTAAAATAAACTTCATACTTTCTTTTTGTTTATTCCACTAAACAGCACAGCGTTTTATTAAAAGTTAAAAAGTAGATTTTATAGAAAAACAACTAGGAAAGGTTTTCAAAAATTGAAAAGCCGAATAAGTTGCCTACAAAGCCTAATAAATAGTGTTTGTTTGTTATTGAATAGGTTTGCTGAAGGTTTGTTTTTTTAACTAAATATTTCTTCTTCCAACAAAACTATATTAAACTTGTTTTAACTAACAGCAACCTTCTTCAACGTGTTTGCAACCTTAAGTAAGAAGACTATGTGTTTCTTTCAATCCTTCAATTAGCTCTTCTGAAAGAAGAGAGAAAAAAGTTTGAAATAATTTTGAAGGAAATTTGCATTTTTTAAAATACCCAAAGCTAATTCAATTTTTTAAAAACTTTAAAGGTTTTGATAAAAAACTTTCAATAAAACAGATTTAAGGCAGAAAGCGGAATTTACTGCCTTTAAAAAAAAGTGACGGAGTGAAGGAAAAGCTTAGGTTGATAAGAAACTAGTTATCAAACCTTCCGTTTGTTTTACTTTCTAATTATTTTAATAAGAAGGTTAAATTTATGAAAGAGAAAAAAAGCTTTGTAGTTTTAATGTTTTCAAGCTTGAAAGTCGGACTTTCAAATTAATCTTTATTACTAACCGAAAAACTTGTGATTTAATTGCTATAGAGAAAGTCTTATAACAGGTAAAATGAGTTAAAACTTTCAAAACCGATTTAACTTAGTTATACGGATTTTTTTAAAGAATACAAACTCTCCGTTTTAAAAAAGCTTTAAAGTATGACAGGTCTGGCCTTTTATTTCAAAGAAATTATAAAGTAACTCTCTAAATTAATTTGATTTCTCTTGAATTTAGTTCTAAAAGTTAGTTTTAAAGGTGGAAATATTACAGACTTGTTTTTGCTTTCAAACTTTAAAAAGTTGGAACGACTAGGCCTACTCTTTTTTGTAATCCAACTAACTCTTTTTTTTAATATTTGGTTTCCAAATTTTTTAAACATACTTTAGATAGAGTGTTTAGACCAACTTTAAGAACTGTTAAAGTAGGACAAATCAACCTTCAAACTTTCCTACCAAACATTTTATAAATTATGTTTCGGCTTTTTTCTCTATAAAATGAAATAAAATAGTTGTTTTCAGTCTAAAACACTTTAATTAAACAGTTTTTTCTAAACAACCCTGTAAGCTCATCCTTTTTGTTAAATGGTTAGCTATCAGTTTCAATTTATACAATTAGTTCGGAAGCCCCAATATTGAAAAAACCCCTCCGAATTTGATGTACGGTAGAAACCTAACCTGTTTATGAAGATTGTTAGCGTGTCCTATAACAAACACCTCAGTACTGTTGTCGGAACTTTCAACCGTTTAAAAAGTTGAAGCAATTTTTGGCGATTAGAGTTAAATTTTAGGTTGAATCTAAACATTTTATACAGTAAGGACTTACTTCTAAATCTTAACATATGGAATTTTTTGTTAATTCATTCAAATGATTAAACAGTCTATTTCAACATTTGAACTTAGACTGTTTAATCATTTGAAACTCAATTTAGTAATTTTTTACTAATCACCTTCAAATCATTCTAATTTAGTAAAGCAAGGCTGTTTTTTTTGAAAGTATGTTCAGCTATTTTTTTAAAAAAATATTTTTAAAGATAGTCTTTTCTTTAGCGCATTTAATTAAGCAGTTGGAAAGCAAAACCATTTTACTCTTTAAAATTAAAAAAATTGGGTAGTTTAAGGGAAATTCTTTATAACCAAAAAAAATAGTTTACCTTCCATTGGATCGAAATAACTGCTAAATTTTTTCTACATAGCCTTTAAAAGCTTCAAACAAAGCTTAGAATGAAGGTAGTGATAGAACGCTGTTTAGGCAGATGGTTTTTTTTACCCGCGCCTCTTCTCTTCAAATCTTAATTAAAACCAAATTTTAAACCCCTTAAGTAAGTACATTAAAACTGCTATTTGAATGATAGATCTTACATTTTTTATTTTTCTGAAAAAAGAGGCGAATGTTGTTTTGTAGGTTAGAAAGTTAAATTAGTTTTTTTAATTAAAATCTTTCTTTTTTTAAGAAAAGTTTGTTTTTTCTATCGCTAAACTAAAAAATTAGGCAGAAAATTTTAATGTTGTTTTTTTGTTATATGTACCGATTGATTTGTTTTCGACAACTAACTCCTTACTTAAAACTGCTCAATCGCCTTAAATTAATTTGAAAAGTTAATCGTGTTTTATAGTTCCTTTAMCCAATTTTTAAAKGCTTTATTTAAATTAGATTAGATTAGATTAGATTAGATTAGATTAGATTAGATTAGATTAGATTAGATTAGATTAGATTAGATTAGATTAGATTAGATTAGATTAGATTAGATTAGATTAGATTAG
>Contig140+1151
TTGGAACCTAACGATAGAAATTACTGAAGTTCTATTTTTACGTTCTAACCACCTATATGAAAATCCTAAGGACTGCTATTTTAGGTTGAAAGTTCTTGAAAATGAACTGTCAAATTGATGTTCAAAAGGCTGTTTAGAAGGTTTCTTACTACAAAAGGATGTTAAAAACTTTAGAACGATAGAAAAATTACTGAAGTTCTATTTTTACGTTCTAACCACCTATATGAAAATCCTAAGGACTGCTATTTTAGGT
>Contig141+15164
TCGGAATCTCTACTAACTTTCCTACCAAACCAATTAGCCTTACAATTGATTTCTAACTTTAATAAATAATTAAATAAAACATTCCAACAAATTTTCCTGCTCTTGTTTAATTAATTAAAATAGGAGTTGCAGTCTTAACTCCTACTTTCTTTTTCTAAAAGGTTTTACTAAAGGTTGTTTTAAGGTGGCTCTTAGTAAAACCTTTTTTTTGCTTTGAGGTAGCAATTTTTAAAGGTTTAAAACCTGCAAGCAAATGCACCCCTACTTATACAAACAATCTTTAAGACTTTTTTTCCGGTCTTTCTTTCGTTAAATCGAATCGTCTTTTTAAGCAGACAACTTGTTTAATTAAAAGATCTGCAAAATTTAGCTTTTTTAAAATTGAATAAATAAGTTTTAATTAAATAAACTTCTAAACARCACARCGGTTGAAATAAACTGYTGTTTTAAACCATTTAAACCTTTTAAGAAATCTGTTCAAACTTTCTTTTTATATGAAACAAAAGGC
>Contig142+11087
AAAAATCCACTTTAGATCAACTTTGTTGGTAGAAAAAACACTTTAATTTAATACCACCTTCTAATCAAATTTTAAAACTACGTAACTTCCCTTTTGGCAGAAAACCACTATAATAGAACGTCTAAACAGCGAATTGAATGAAACACATTCCAGCCTTTTGAACTTTCTAACAAAGATTGAAAAAAAGCTTTAGTGATTTTTCAGCTCACTCCAAAAAAATCTATAGGCAGTGATAAAACCCCAGGTTCTATCGGATACTCCGATCAAACTTCTTTTTAATCAATTTGGGTTCTAACAGCTCAAAAAAGCTTTGTTCTATTAAACACTCCTAATCCTAATTTCTTTCAAATAAAGCTATTTTTAAATTAAAACCTTCTAGTAAGTAGATAAAGCAGCTATACGCACTAAATTATATTCAATTGAAAAAAGTTCAAACTTTATAACAGCTTTTTTTTGTTTCTTTCCTGGTGGTCGAAAAAAGCCTACAAATTTTTGCAATAATATTTCTATTTCTTTCTAAAGTCTTAGGGATTAATTGAAATAAAAAGTTACTATAAGGTTCTATCACTTTTATGTCGGATTTATTAATTATTTTAGGGATTCAAATTATCTTACCAACAGAAATTTTTGTGTTCTAAACAGCCTTTAAAAGTTTTTGACCTTAAACCCTATAAAGCAAAGAGTGATAGAACCTATGGGGTTAAATTCTGACTATATCTTTTAAAAACAAACAAACAAACAAACAAACAAACAAACAAACAAACAAACAAACAAACAAACAAACAAACAAACCCTTAATATCAATCAATCAATCAATCAATCAATCAATCAATCAATCAATCAATCAATCAATCAATCAATCATATCTACCCGTTTGAAAGTCTGATAGAGTGAACCTTCTAATAGGTTTTCAGAAAAACATATAGACTATTATTCCAAAAAAGGTTTTTTAGTGAAAAGAACTTTAAAACTAGAAACAAGCTTTGATATTTTTAAAAAACGAAACGCTATCCAACACTCTTAGTTTCTTTCTAGAAATCAAAGGAACACTCTAGCCCGGCGGGCTTTTGAGTTAGAAAACTCTTTTAATACATCATCCTGTAGCTAGCTTGATGGAGGATGAGAGTGTTCGGTTTAAAAGAAAAAGATGGAGGTTTTGGCGTTTCCTACTTTTGCCAAAAAATAAGAGTGTAGGCAGGCCTTTACGAACGTTTAAAAGCTATCTATAAGAAGGCTATCCTAAAATAGAATTGAAAACTTTCAAATTTGAAAGAGTGATCGGTAAGCGTTAAAGTATGAATTAGTTTCAAAAAGGAATATGGAATTGTCATAAAAAAAGGATTTCTGAAAGTCACTCTCTTCCTTCAAACAAAGGTTAAAAGGTTTCCAATTTTTCTGGTTGAATGAAATTGAAATGACTTCAATAAAAAAAGAAATAAGACTGATAGGTCTACAGATGATTCTGTAGGCTAAAAGATATAAAGAATTGGCTTGAAAAACTAACTGAACTGTCATATTGAAAGAAATTCTGTCATATCTTTCAGATAGTCATTCATATAAGGTTGTAAGAGACCTATCTTTTCCTAATTTTCACTATCAGTCTTATGTCAGATTAGTCTTTCCTAGGGGTTTGCCGATTTGATTTCAGAAAAAACCAACAGAAATTGTTGAATCTGCTAGTCAAAAAGGGATTTCAACCTTAGATTTTTCCATCTTAACTGTCTTTTACCCCATAGTTATTAGAACAAAGGCAATAACCACTTTTGAAAGTATTAGATAGAGAATCAGCTTTTAAACTTTCAGATTTTTTTTCCGAAACTAGATAAGAGTGATAGAACCGAAGGATAGTTCGATCAAATGTTTTAAATATAGACGGTTCTATCACTTTCAAACTGCCTTTGAAAGACTGTTCAAACTAGAAAGTTGTACTGGAAGAGCTGAAAGTAGGTTTCAAAGTACTGAAAGTTTTTTGATTTTAATGAACCCTAAAAAAGTTGAGGTTTTTCAGTGAAGGGATTAGACCTTATTTTTGAAACTTTCCGTTCCAAAACAGCGATGCTAAACAGCCTATGAACGAACGCTTGCGTGGAAAAAGGGATAAGGTAAAATTCTTTTGGCTGTGCTGTGCTGTGCTGTGCTGTGCTGTGCTGTGCTGTGCTGTTTAGAGCGATTTTTCTTAGCTGAGCGATTTACGCTTTAACAGCAACAGCGTGTATTTGTTTTTTCAATATGTTCGTTCTATCACGTCGTTCTGTTAGAAACTTTAAAACATATAGACATAAAAAGTTCGCCAAACCTAGTAATTTTAGTTTCCAGTCGAAAATACAAACTCTTTTTGGGGATAGAATAAAATCCGACATTCTATTTCTCAAAAAAAAGAACGTATAGAATGAGAGAATAAACTCAAATTGCCATTCTTTTTC
>Contig143+1266
ACGATAGAAATTACTGAAGTTCTATTTTTACGTTCTAACCACCTATATGAAAATCCTAAGGACTGCTATTTTAGGTGGTTTGAATGAAAGTTCTAAACAGCCTTTTGAACGGTAGGTTTCTTTGGAACCTAACGATAGAAATTACTGAAGTTCTATTTTTACGTTCTAACCACCTATATGAAAATCCTAMKGACTGCTATTTTAGGTTGAAAGTTCTTGAAAATGAACTGTCAAATTGATGTTCAAAAGGCTGTTTAGAAGGTTTCT
>Contig144+33795661
ACTGCTTTAATTGAAATTAAACCCTCAAAGAACGCTTACAAAGTTTTTAAAAGCAAGAAAACTAAGTAAATTGGAAGTTAGGCTGTTATCCTGTAAAACCTACTGCCTTTTCATTTTTAAAATCTTACCTGTTTAAAAATGAAAAGATGTAACGATAGTCAAATTTACTGCCTTTTAAACCCAATTTTTACTGCCTTTTAAACCCAATTTTTACTGCTTTTCAACTAAAAAGGTATATTTTAATTGAAAAAGGTCTATTTTAAAAAGACCTTTTATGGTTCTCTTTCTAACCATTTTTGGTTAAACCTTTCTCATTCCTTTTGTGGTTAGCTAACCTTTATTACTTTAAGAAAGGTATGTTAGTTAAAAAAAAGGTAGGCGGGCGCAAGCAAAGTTAAATAGTGCCAACTAATTTTGAGTGTAACAAAGGCAGTTAGCGTTTTATTTTAATAGATCCAGTAAAACACTCTTTCTTTTTATTTTGTCGGGTTTAAAAGAAAGCTTGGATCTTCAAAGGTAGTTTTTCTAACAAAGTTAGGCAAGAAAGAATTAGATTGGTAAAATTAGCAACGTTTGAATGAAAGAAATATGTATGCCTCATACATTAATAAGAAACACCCGGTTATTCCATTTTTTAGAGTAGAGGGTTTGTAGGTAAGCTTCATTAATATAACCCACAATCCCTTAGAAAGTAGTTCTGTTCKAAATTTATATGCTAGAAATTCGATCCGGCTTTCCTTAAA
>Contig145+2151
TTGGAACCTAACGATAGAAATTACTGAAGTTCTATTTTTACGTTCTAACCACCTATATGAAAATCCTAAGGACTGCTATTTTAGGTTGAAAGTTCTTGAAAATGAACTGTCAAATTGATGTTCAAAAGGCTGTTTAGAAGGTTTCTTTGGAAAAAAACTTTAGAACGATATTTAGGTTTGTAGGTTGGAAGTTCTAATGAACTGATGATCCTTCAAAAGGCTGTTTAGAAGGTTTCTACAACCTTTAAAAAGATTAAAAGGATGTTGGAAAAAACTTTAGAACGATATTTAGGTTTGTAGGYTGGAAGTTCTAATGAACTGATGATCCTTCAAAAGGCTGTTTAGAAGGTTTCTACAACCTTTAAAAAGATTAAAAGGATGTTGGAAAAAAACTTTAGAACGATAGAAATTACTGAAGTTCTATTTTTACGTTCTAACCACCTATATGAAAATCCTAAGGACTGCTATTTTAGGTTGAAAGTTCTTGAAAATGAACTGTCAAATTGATGTTCAAAAGGCTGTTTAGAAGGTTTCT
>Contig146+2221
ATGAAAATCCTAAGGACTGCTATTTTAGGTGGTTTGAATGAAAGTTCTAAACAGCCTTTTGAACGGTAGGTTTCTTTGGAACCTAACGATAGAAATTACTGAAGTTCTATTTTTACGTTCTAACCACCTATATGAAAATCCTAMKGCTATTTTAGGTTGAAAGTTCTTGAAAATGAACTGTCAAATTGATGTTCAAAAGGCTGTTTAGAAGGTTTCTTACTACAAAAGGATGTTAAAAACTTTAGAACGATAGAAAAATTACTGAAGTTCTATTTTTACGTTCTAACCACCTATATGAAAATCCTAAGGACTGCTATTTTAGGT
>Contig147+2271
TTCTTTGGAACCTAACGATAGAAATTACTGAAGTTCTATTTTTACGTTCTAACCACCTATATGAAAATCCTAMKGACTGCTATTTTAGGTTGAAAGTTCTTGAAAATGAACTGTCAAATTGATGTTCAAAAGGCTGTTTAGAAGGTTTCTTTGGAAAAAAACTTTAGAACGATATTTAGGTTTGTAGGTTGGAAGTTCTAATGAACTGATGATCCTTCAAAAGGCTGTTTAGAAGGTTTCTACAACCTTTAAAAAGATTAAAAGGATGTTGGAAAAAACTTTAGAACGATATTTAGGTTTGTAGGCTGGAAGTTCTAATGAACTGATGATCCTTCAAAAGGCTGTTTAGAAGGTTTCTACAACCTTTAAAAAGATTAAAAGGATGTTGGAAAAAA
>Contig148+1162
TATCTTATCTTATCTTATCTTATCTTATCTTATCTTATCTTATCTTATCTTATCTTATCTTATCTTATCTTATCTTATCTATTTGCAGCCTAATCGAGGTTTTTCTAAAATAGAAAAACCTTTATTTAAATAGACCTCATAAAAGGTTTAATAAGAACAACGAACGTCTAAACCTTTCTAACAAGGTCTGTTAACTTTTGAATTTCCAGCTTATTTCTAATTAATTTAAGGTGGTTTTAACCTTTCCTATTGAAAAAAAAGCGTTTATACGAAAGTAGATGATTTGCTGTAGAGTTTAGAAAAAAACAACCTTTTAGTCGTTTTAAAGTTTTATTGAAATAATTTGTGCTAAACAGCCTACTGACTATAAGTTTCATTTATGGCAGGCAATTAAAAAAAACAATCTATAAAAAAATAAGTAAAACCTAAAACCTAAAACTTTAATTCTATAAAGTAGTTGGACCAAAAAAACATCTTTATTTAAAACATCCTTAAGTTTTGATGGCTGTTAGGAAATTAATATTGAAAGTTAGAAATCTACTTAAAAGAAATAAGTTTTTCTCTTTGTTAAAAGAAAAAGAGTAGGTTTTTMGTTAAACGAAAGTAAAACATTTCTATCCAACGTTCTACAGTTAACCTTCCTATAACAATTTTAAATTTGGCTTAAAGTGGTTTTTAAAACTTAAAACCAATTTAAGCCAAAGGTAGTTCTTTTTGAAAAAAGCCATTAAAAAAAAGGTAACTTTCTACCTACAAAAATCATTAAAACTACTTTAACACTCTTAAAATGGTGTTAAAGATTTTTTTGAAAAAAAACATTTTAAAAAAGTAATCTGTCATTAAATGAAACTTTCTACCTTAAAATTATTTAAATTTAGAAAGAAAAAAAAGGCTTTTCGTACATAAATGCCGAATAGGAAGCTTCCAGTTGATTTTTTTGATTTCTGGTTTGTCTAAACAGCCTTGTAGATTAACCTTGGAACGTACTTTATAGTAGAACCAAAGACTTTATCATTCCAACTACAAATTCATTTTAGCTAAAAGACCGTTCAATTACTTGTTTTAAAGGATGATTAAAACTTGGGTTGTAGTTCTGTTTTGACACCCAACAGAATTTACTCTTTAATAAATAGGCCAGGTGTAAAAACATTCTACCCAAAAAACTGTCAAACTCTTTCCAATTTACCGTCTCTAATAAATACTAAGCGCGAAACTTTTTACAAAAATTTTAAAGAACCTATTKGAGCAAAAACTTACCAACTTATTCTATCTTACATAGAAACTTAACCGCTTTTTTATTACTTAAAAAGAATGTAAAAGATTAACCACTCGCAATTTAAAACTATAAAACTTAATTAAGAAATTTCAATCTTATATAACTTTCATATTGAAAAGTTACCAACTAAAAATTGACTATCAACCTAAACCCTTTAGTCTAAGATTATTCTTCTGTTGGATCTTTTAATGATATAGAAAGTTGTAGTACGAACTTTTTAGAAAAAACCTTTTACTGTTAGAATCTATTTTAACCGTTTATACCGGAAGTTTCAAAGTTAAATCTTTCAACATATTTTTTAAAGCAACCAATTAAAAGTTAAACCTAAAAAGGTTTAGAGTACCTATCTATTTCTAACAGAATTCTATCTTTTTAGCTAATTTAAATAATTCTTGAGAGAGTTCAAATGGCAGCGTTTTAAAAACTTATAACTATTATCTATATCTTTAACAACTAGTAGTCTTCCAAGACTACTAGAAAGACACATAAAAATGCAAATAATAAAAAGAAGGTTGTTAGAATAAAATCTTTTTTTATACTGATAACTTACTAGTTGAAAAAATACAGCTAATTATTCTTATCTGTGACACTATCTCTTAAGCCATAAAGAAGTTAGAGTTTAAGGCTTTTTTTTATCCATTGGAAAGACTACTCTTTAAGTTTTTAGTTCTTTTAGAATTTTTCATTCAGGGAGCTGTTTAGAGCTGTTATACAATCTTTTTTGCCCTTTAATTCTTTTTAACTAACCCCTTTAATCCTTTTAATTGATTGAATGAAGTATTTCAAGTGATTGTCGGAATTTTAATTAAAAAGCGTTCCATATGGAAATTTAAAAGGATTAATTAGTTTTAAAGCTTTTTTTTGCTGTTAAGCTGTTATACAATCTTTTTTGCCCTTTAATTCTTTTTAACTAACCCCTTTAATCCTTTTAATTGATTGAATGAAGTATTTCAAGTGATTGTCGGAATTTTAATTAAAAAGCGTTCCATATGGAAATTTAAAAGGATTAATTAGTTTTAAAGCTTTTTTTTGCACCCCCTTTTTTGGGTTGCCCTTTAATTAAAAGAGTGCTGATCCCTTAAAAATGGAAATTTAGCAGTTAAAAGGGATTCGGGCTCCCAGCTGTTACACCCGGAAAAAAACACCCTTTAGTGATAACCCCTAAACAGCACAGCATTTCGGAAAAAAACACCCGGAAAGTGATAACCCTAGCCAGTGAAGTGATAAACCCTTTCTTTATACCCTTTAGTGATAACCCCTTTAAGGATTTGCTGTTATACAATTCCTATGGCTTTTAAACTCATTGGAACCTTAAGCCAAATGGCTGTTTAGACCCTTTGGAACCAATGGCTGTCATTCATTTTAGACCCTTTCAAAGGCTAGAAAAGCCATTCTYAGAATGGCAATTGGAAAGCTGCAAAATCTTAAGCCGATCTATTTTCAAGTTAACTTGAAATCAAATTATTCTTTCCAACTATCAGTTTAACTATATTAAGCTGGAAAATTAATTTATAGTCTAATACTTTAAATTGGACAGCTTTTCTAGTAAGAAGGCTGTTGGAAACTTCCCACAAAATATAGTGGAAAAGAGCTTTCACGAATAGTGGGTAGAATTAATAGAAAATTTTCAAGTTAACTTTCCAACTATACAGCCAAAAATAAAGAATGCTAGTTTTATACAGCATTAAAGTTAACTTTTTTAAGTTCAAACATTTCTAAAAAAATAAAGCTCTCCAATTTTTAAAATCTTTCTATTTTTAGAAAAAAAAGCATCTTTCAACAAGTTTAAAAAATAATATCTAGAAGCCTTCGCAGGGATAGAAGGTGAACGTTAAAACAGTCTACCTTTTACTTCCTTTTCGAAAGCATTTTAAACATTACTACTTCGCTAGTTTTGAAAAAACTAGATTGCTAGTGGGTTGTTAGAGCATTTATTTTCTACGGGTTGAAAGTGAGATCTTTCATACCTTCCTTTTTTTTAAAGGTTTAATGTGATAGTTTTTTGCTTTGTGATTGAAAAGAAGAGCTGATGGTTGCAAGTTATAAAGCWCTAACTCAATAAAACAGAATTTGAAAGAAGGTAAAAGGCTGCAAGTCTTTCAGCAAAAGAGATTCTTCCAACTCTCAGATTTTAATTAAATAGTACTATAGTTGATTTAAAATTAGTTTTTCTCAGATGGGAAACTATCTGCCTAAAGAGTTGCTATAACCTTTTTTTTAATTAAAGCTTTAAGCTAGTATAAACTTTAATACCACTTTTTTTAATTTAAAGTGATAGAACCTTTAGATTGTTTTCTATAAGAAGGATAGTTTTGTAGTTGGAGGTATAAAGCTTCAAAGGTCTGTATTTAATTCTCTCAGCCCTTTCCTCCAAAAAATAGAGAAATTATTGTTTATAGCTTTTTTCTGCAACAAGTGATAGAACCTGATAACCTATCTAATTTTAAAGATTTTTTAATTTTGTGGTTTATTCTATAAATCTAAAGGTAATTAAAGCTTGAAACGTTCTATAGAAAAGTTAGCAGATTAATTCCTGTCTAACAGGTTCTATCACTGAAAAAAAGAAACAAGTGCTACAAGATTTTGAAAAAAGATAGTTTTTTTATAAACTAAAAAATTTACTTCTTATAGGTTGCAACCATTAAACAGCAAATACTGCATTTTAAAACAAGCCTAGCTAAATAAAGCTAGATTACAGCCTTTCTTTTTTCTTTTTAACAAAAAAACTAGCCATACAATAAAAAATTTTTTAGTTTTTTTCTAAAAAAACTATCTAGAATAAAGTTGGATTGTTCAACTTACGTAGTTTGATAGGTTTTTTGAAAAAGATTGGTAGGGAATTTAATTAAACTATCTAAAGGCAGACTTTAAAAAAGCCTAATTGAAACTGAACTGCGGTAGGATAGTTTTAAGGTAGTTAATTGAAACCGCCAATCTTTCAATTATTTTTTCAAACTTTAAAGTAGTTTGTTTCTTTAAAAAAAAACCAAACCTATTTACTACGACTTTCTATTTTTTTTCTTATATTAAAATCTGCCTATCTTTTAGACAAACTATAATTCTATCAGATTAATTTACCCTACAATTGAAAAAATTCCGACAATAAATACTTAAATATTTTGGTTATAAAACCATTTTAATTAAAGTTGATTGGATTAGAGTGAACTTTCGGTGCGAAATAACCTTTCAAATTTTCCAAAAACCTATTAAACAACCCATCTCACTTGGAAACATTTCAATAAAACCGTAAACTCCATAAAATTTAACGTAGACTGTTCATACTATAAACTCTGGTAACTTTCATAAAAATTTAGCTCCTTTAAACAAACCCTTCATTAAAGAAAGTAAAGAAAGAAAAGAAATTAAACACAAATTAAAATCTAGTTTTTTTTCGTGTGATACCTATTTTTTTGGTGTTTTCTGTTGGCAAACTCCCTATWCGAAAATCTACTTATTTTTTCTTTCCGTTCAAACTATTTATTGTTCGTTAGAACTTTTAAACAATCTTACTTAAAGATTGTTAGATATTCTAACTTCCAACGTTGGAAACTCAAATAAATCTTTCAATCGAATTTTCTTATTTATATAACATTTCCACAGTATGTTTTATTGGCTAAATTAACAATCAGTTGTTCGAATATAGTTTAAAAGATAGTAGCATTTTAGATTGTTTCCGTCTTTTAATAATAGTACAATCTAACGTTTTTTTATTGAAAGTTTAGAACCTACGTTAAAATTTGCTTTAACTACCCTATTTATTAAATAGGGTAACTAGGGTTTCTTTTATTTAATGGCGAAAAACCTCTGCAGATTAATTTTCAATAAAAAAAAGATCGTTTTAATTTTTTATTAAATGGGTACTCTTTTTTTATTGAAAATTTCGAAAGAATAAAATAAAGCTTTAGAAAAAGTTGAAATTATTGAAAGTTATAAGTGATTGACCTACTCTTTCAATTTTTGCAAACAATAAAAAGCAGTTTGAAAGATTGATTTGAAAGATCTAGCAACCCACCCTTTGAAAATATGTAAACTTTCTGCTTTTAATTCAAAAAAGAATAATTTGAACCTTTTAGCCCGACAATACTACCTTTTTTTTTCAGTGAAATCTCTTGTTTTACAATCAATAATTAAAGATTGAATACCTTCAAATTAATCCCCATTTGGGGATTGGTTTTTTGATTAAAAAGTAGGACGGACCGTTAAGACTACTTTCCTTAAACCCTTATTTATTAGTACAGGGAACCTTTAAACTAATTGGCTATCCTTCTTATAAGTTTGAACTGTTGAAAGGTTTTTTATAACTTAAAAAAGTTAAGCAGTTTAATAAACTATCCTTTATAGAAAGTTTGGAAATTTTAAGTAGGTCTAAACAGCCTTTTCAATCTAACCAAAAAACAAAAAGAGCTAACTTATCTTCCAACGGGAATTTTCTTATAGATCTGTTTAAATCTACCTTACAATTCTATTAAACAGTTAGAACTTTTCTGTTAAATACCTAACAATTCATAGAAACGATCAAAGGTTTGATTGAAATAACACTACCGAAATTCAGAAGTAAAGGTTAGAATTACTTCCCAATAAAGTGTTAAATATTTCAGAACTCTCAGGCCTTAGACATTCTCTAAAATTAGAGATATGTGTTTTTTTTCCCTAGTACCTAAAACGGTTTTAGAATGTTTCTACTGCTTTTAGAGAAAAAAGTTTAATACTTCTAATTTTTTAATATTTCGTGCTGACTTAAAATTAACAATACGAAAGCCTTTCAGCCTATTAACTTAAAAAGAAGAAAGTATGATAAGAGAGTTTTATGGGTTCAATAAGAATGTTCTGATAAACGCTAAACTTCTATAAAACAGCAAAAAAAACATTCAATTCAGGCTGTTGGAAAGAAATCTCAGTTTTATGGAAAAACAGAAAACTTTCTGACTGCAAACTTACAATAAACTTTGTTATTTTAGTTCTTTGTTTTAAAACGTTGAAAGAAAAGAACAGATATAGGGACAGATTTCTTCGAAACAATTAAAAGTGAAACCCTAAGAGCGTTAGAACCAGTTTATTAAAATCAAAAAAAAGTGAAGGGTAGGAAAGTACACTGTGAAGTGATCAACTCGTTAAACATCTTTTTCATTAAAAAAAAGTACGGTTCTTTTCAATAAACAAAACAATCCCGAAAACCTTTTTCAAATAGTTTGACGGTTATAAGAAAGAAACCAACCGGTCGAAATTTATGTTGAATTTTATTCCAACTACATTCGGTTTAAGAAATCAACCATATAATCATTTGATATACTTCTTGTATAGAAGTTTTGTATAGAAAGAAGTATATTTGAAAGCTTAACTTAGAATGTAATAGCCTTTAATTAATTAAAGGTTTACTGACTTTTAAAGGGAGTTATTTTTAGTAAATTGGTTTGAAAGCAAACAGTCCAAAACGTTCAAACTTTCTTTCAAGCCTTCAAATTTGTTCTAAAGGTCTGATTTAAAATTTATTCAAACCTTGATTTCTTTTTTTTAATCCAACTACCTTAAAATGGTTTTAAGATGATTATTTTTTAAAATGTTCTTGAAAAAGATTGATTAAACTTATCAGGCTTTTCAACTCTTGAAAGATAATATGTTTTTTTTGTTCTAAAGGTCTGTTTTTAGCAAAATTAGACCCAAAGAAACTTATCAGGCTTTTCAACTCTTGAAAGATAATATGTTTTTTTCTTTACCGTTTTTCCTTTAAATATTGAAATGCCGGCATTCATTTTTAATTAAAGAAAAATGTAAGATTATAAAATTGTTTTTTTTTAAGTCTAAAAGTTTGATTATTATAAAGCATGCCATCGTTTTTTTTGTTTTGMCTTCAAGTTTTTACACCCTTTAAAAGTTGGTTAAATTAAATGCTAAACCGGTAAATTCCGGTTTTAATTTGGTTTAAAAGTACTGTCCGCAAAACTACTTTAATTGAAAATCGTCCATAAAACTTTCTACCTTTTTAATTCAATTTTTACCTTTTTCAAAAAGATAAAAAAGAAAGTAGACGGAACCTACCCTATTAGTTTTTTTTGACCGGAGAATAAACCCTGTTAGACTAGATCCAATTTTTATAATAATACCTTTTTAACTTAAAATAAATCTTTTCAAATAGCAGGTTTACTTAAAACTCCTGTAAGATTATTTAATATCAAACTTTCTTTTATTTAATCCATACTTTCAATAGATTTGCATTGTTTTCATTAAATCTATTACAATTTAGTAGGGCAAAAAAAACAAAAGAAAATAGTTTAAAATTAGAAAGTATTATTCTAACCAAAAAACCTAACCTTAACCAAAAATCTAACCGGCAAAAACTTCTCGAATTTACTATCCGACTTTTGAAAGTTTCTTTAATCTGTTAGAAGGTTCTTTTCGGCCTAAGGCAGCCGAAATGATGTTAGGAGGTTAGGAAGAAGAGTAATCGGCTTAACCAACCTCTAATGAGGTTAGAATCTCTTAGTTTATTAGCAAACCTATCGTTCAAAAACATCAAACCTCTTTCTTTTTTTCACAAAAGAGGAAAGTTACGCCGATTAATAGAACTTAGTTTTAGAAGAAATATTCGGCCATTCTTCTTAAAGATCTTTCAAACCTCCCTCCGCATAAAGTTAAATAACTTGAAAGCTGTGCTTCTTATTTGGTTTGAAAGTTAAACTAACTGTCTTAAGGAGAAACATTCAATCGGGTAGTTCTAAAGTTAATTAGAAATTAATAAAGGTAGTAAAACATTCTACCAGACTTACAGCATAATAAGGTTGTTTTTTCTAGCCGATTCTTACTGCTACCAGTCTGGTGGAATATTAACTTATTTTTTGTTAATATTTCTCTTTCTTTTTTTTCATATTTGAATTTCCTTACTAAATATCTGTTTGTTGGTCTGCTAATTAATTTCAAAATAAATCTTTTTTTAAATAAAAAGTTTTGTGAAAGACTACCCTTTAAAACTGCTTTTTTTTATCTACCATCACTTGAAATTACTTTAAACCAACCCTACAGACTTTCAAACGCCCTTCCTTTTTTTACTTTTTAAGTTCTTTCTGCCTTTCTTTTTATATAGATCTTTTAATTTCAAAATAAATCTTTTTTTTTACCCTACAGACTTTCAAACTCCCTTCAGATTTATCTGCAGCTGGGCAGAATGTTTTTGGGTAGAATTATTTTACCTTACCCCTCAGGAAATTTTTAGGTAGTTTATCCTTTAATCTGGTATTCTGCCTTTAGACTGTTTTTGGCAGGTAGAATACATTAAATGCCTTTCTTTTGTAGAAATAATGTGTTTTTATTGCTCTATATGAGTGAGTGAGTGAGTGAGTGAGTGAGTGAGTGAGTGAGTGAGTGAGTGAGTGAGTGAGTGAGTGAGTGAGTGAGTGAGTGAGWG
>Contig149+42718512
ATTAGATTAATAGCTTCTTTCATGCAAACTTTAAAACACTATAGTTAGAACATGAATGTTCGTTCTAAGGCACCTATATTTTAAATGTTGGGTTTTTTTGTTAGTTAAGAAGGTTGGTTTGGTTTTTAAATCCAACTGTCACTAACATTTATAAATGACAGACTATGTCAGCCAATCTAACAGTTTTAATTTTTAATGTTTTAGTCTACCGGACTTTTAATGAGATTTAACTAAAATGTTTGTTAGAAACATTCAAAGCTAGCATTTTTTAACCTTCCAACGAATTTGAGGGACTGTTTTATTTCTTGCCGGGTCTGATTGAATCCTTTTTATCCCTTTTAACTTATTTTTTTTGCAGATTTAAAGACTGTAAAAATATTTTTGTTGGCAGACATTCTGCTTTTCTCTAAAACCAGTATAAATTATTTTTTTTTGCAGATTTAAACCCCATTTAAAACTTTTAAATATCAGCCTACCAGATAATTAGAAAGATTTCTAAAAGGTATTTGAGGTTTACTTGTCTACCTGAATTAAGCTCCATAGAATATCTTGAAAACTGAAAGGGGACAAACCTTCAGCTCAAATTTTTCGAAATTTCAGTCTCTATATGAGTGAGTGAGTGAGTGAGTGAGTGAGTGAGTGAGTGAGTGAGTGAGTGAGTGAGTGAGTGAGTGAGTGAGTGAGTGAGTGAACGATTCCATGGGTTACATTATCTTCAAACCAAGAAACATTATAGCTAAAGGGCAATTTTATAGTTCTACCACTTACTTCACTGACTTAAAAATTTAGCTATTGTTATAAAATATGCAAAAAATTTAATTAAATAGATTTTCTTTAAGACATTCTTTCAAACTACCGGATAGTCAGACTATTTTTTTTCAATAAAAGAATATCTGGTTGCCTATCCCTTAGCTGGAGATTCAAAAGGCAACGTTAACTGCTACAGTTTTTTCTATACACTTTCAAACTTTTATTCCGGTTAGTTTGTGAAAACGTTTATGTTTGGTAGATAAGTTTATTTAATAAAGGCTGTTTAACTCCTTTAGCTGTTTTCAAATTATAACTTTCTAAACAGCCTTAAGTCAGGAGAACAGCCTTCTTTTATTATTATTTTTCTTAAAAAAATAAAATGTCTTATATGCCTTCAAACTTTGGCATCTTGGGCGAAAGTTATAGCTTGCAATCCTTTAAACTGTAGAAAAAATAGTTTGATAGTTCGTAGGTTTGAACAAGACCTATTGTTTTAATATTAGAAGTTGAGATCGTTCTTGAGGCAATGCCAGTGCCTACTGTTGACTTTGAGAGTAACCTTTCTTATAATCTTAGTATGAGAGAATCTTACTAAACGGCTTGATACATCGCTAAAAGGAGTTAGAAAAAGAATGCAAGAAATCAGTTAGATTTTCACATAGTCTTTTAATTAAATAGGCGTGTTGCTAAACAAGTCCTTTGTTCGATTGTAACATACAAGTGGTG
>Contig15+1230
TTTGATTGAAATTCTTGCTTAGTTTGAGTGATAGAACAAACAAACCATAATATATATCTATCTTTTGTTGATTAGCTGTAAAACTTAAAAACTAAGTGTCTTTAAAATTGCACAGATTTTATTTTATTGNAAAAACAATCAAATAGGCGGTTAGTTCTATCTCAGACTGTCAGAAAGAAGAAACCTTCAAAAGTTGGTTATGAGTAGTTCGGAACCAAAAGCATAAGAAAGATGTTTACTTTAGCCAGCCAAAAGAAATACTGTTCCTACTTTTATTCTCTCAGAAATTGAACGAAATCAAATGTTTTAATTTGATCCTACCTACTTTAATTAAAACTTTTTTTTATGAAAGGTTACTTTTTTTTTGAAATGTGTTAGATTTCAAATAAACTTTAAAGTTAGAAAACTATTTGGAGGTTACCGATTGATTCCAAATAGCACAAAATCCGACAGTGAGCTGAACCTAACGTAGTTTTAATAAAAAAAACCTATCAAACACTGTTTGTCTTAAAGATTCGAAAATTCATACTTTAATGAAATTAAGGCAGGCAATAAACTTTCTACCTTAACAACCGTTTTAACTATATTAATTAGGCTACGTCCAACAGTAATAAAAACTAAGTGTGTCTTTAAAGCTTTTTTGAAGTTAGATAAAAGAAAAACAACCTATAATTTACTAGAAAACAACATTAAAACGGCGTTTTATGGTGAAAGCAGTCGAACTAACTAGTGCAATCCGATGCAGTATTCAGGTCGAAGCTCTGCCTTCTGACGTATTATTAAAAAATAACCCTCAAGGCTATTCTAAACTGAAAGACTTTATTTATTTCTATCACTAAAGATATGCAGATTGTTAGAATAATCTTCTTTATTAGCTAGCAAATTAGTTGAAAGATTATATAAAGGCTGAAAAACTCCACTATAGCACCCACCGGTTATCATTTTAATTAAAAGTCGGTTCTATCACTCTTTCTTTATAAAGAAAGAAAGTTTTCATCCTATTTCTTTTAAACGAAGTTCTATCACTGTTTAATTAATTTAATAGTCTATTAAATCTTTCTATACAAACCTTCCTTTTAACGAAATGAAGTCAGGAAGTTTTCTCTGTTAGAATTTCGTTTAAAATCAGGATGTTTAAAAAAAGTTTAAAAGAAAGCTGAAACCAATAAAAAACAATGGCGATAGGCGAATCTTTCAAATTAACAAATGTTAAATAGTGCAAACCGCTTAACATCCACATTCAATAAAAAATATAGATAGCCTTATACTCGACAGCTCTATTTTAGAATAGAATAGAATAGAATAGAATAGAATAACCTTCAAATCTTTTTTAAAGTTAAAAGTTGTCTGGTATTAAAGTTCTAACATATTTGATGTTTAATAATTCCAGCAAAAAAAAGTTAAGATGAAAGATCCTTTTAAAAGAGTGAAAATATCGGTAAACTAAAAACAGTGTCGAAAGGAACAAACCTAAAAAATCAAGAATCTAACTAAAAAGTTGAAAGTTCTTTTGAAGGTTATATCACTTCTAGTTCTATCACTGTTGAATTTTCATGTTCTAAGGTTTTATAACTGTCTTTTTTCTGAAAGTTTTAACCCAATAAGTTCTAATGGATTAATAGGTTTACAGGGGTAAATAGTTTGAAAGTTATAAAAAAAACTATCTTTTTGGCGAGGGAAAGATGTTTTAACCCTACGTTATTTCTTTTTACTCTTGTAAATTCTTTTTAAACTATCTTTCAAATTTTGAAAGTTTTTAGTTGAGGGTTTAAACACTCTTGTTTTTTTAAAACTATCTTTCAAATTTTGAAAGTTTTTAGTTGAGGGTTATATATTAAGATATAACGTTTTAACCCTACGTTAAACTTTTTTTTTATTAGTTCTTTTATTGCTTGAAAAATTGAAGAGAATCCACAATCTTTTAAACTGCATTTAAAACCAAATCTTTTTTTTCCACAATCTTTTAATTAAAAGAACTTTATTTAAATGCAGTTTAAAAGATTCTTGAAAAGATTTGCTTCAATTAAACTGATAAACCTAGATCATCCAATAATTTCAAAAGTTCTTTTAAAGGCGACTGAGCCAACATAATATTTTAAAAAAGGAAGGTTAGAAGGTTCCTCTAAACAGCCCTTTAGTGTGGTTTATTAAAAAATAATAGAACCCAGATATCATACAAAGCTTTTTTATTAATAAGTTATATCTTTTAATCGAACCAATCCTTGAATCCGCTTATTTTTTTTAATCTAACCTTTATTTAAAAGCATTCAAACTTGAAAAGGCTTACTTAGTGGCTGTTAGGAACCTTTCATTCTTCTATCAGCCTTCAAAAAAAACAGTCTTTTAAAATTTGCTTAATGACAAAAAAGGATGCCGCTTATTTTAAAGTTAGTTTTAGTATATTTGTTTTTAAATTTTTAGAGCTGAAAAACCCGTTTCAATTGCGGGTTTAAAAGATAAAACCGGCTAAACAGCACAGCATTCTAACCCTAAAGGACAATATTTTAGATGTTAGAAGAACCAAGGGGGATGGATGTAGGTAAACCTAGCAAAGCCAAAAAATTTAAAGGTAAACTGGGTTTAAGGAAAAAGCAAGTGGATTAAAAACAACTGCTTTTAACATTCAAAAGTTTTAACCTTTAAAAGATTGGTTTATTTTAAAATAAAAAAAGATTTAATGATTTCTTTTAAAGAAAAAACAGTATTTTTTTATTTAAAAATGTTTCAAAGGGCAGAAACATAGTAGGAAGATAGTAAAAAAAACATTAATATGTCCAAGTACCTTAAAAGTACCTTAAAGGTAGTTTATTCAAAGGTAGTTTGCATTCTTTAGGGTCCAAATATAAGTGAGATATATTTCTATATGGGGATCTTTCAAACAAGAAAAAACACTAGTATTTCTTTAATTAAAGCAAGAAATCTTTCTCTTATAATTTCAAACGATTGAAAAAACATCTTTAGCTTTAAAGTTTTCTCTTATAATTTCAAACGATTGAAAAAACTTTAAATTCTCTTTTTTTTCTTGAAATTATAAGATCATCTATTTTTTTTCCTACGCTTCTTTTCTTCTGCCTCTTTTTTTTTAACTTTTCTCTAAACAGCAATTAAAACTATTTTGGAATTGTTTTCAAGTTTGTTTTAAAGGCTTGCTTTTTTTCCTACTTTCTTTTAATTAAACTTTTAAAAGAAGGCGGAAGCTTTCCATCTTTTTTTTCATCCAATTTTATTCTAAACATCTTTAAAACTTTTTAATTAAAAGTATGCTTGGAAGATCATCTATTTTTTTTCCTACGCTTCTTTCTTCTTTTTTATTTTGTTCAAATTTAATGTTTCTTTTTAAATTTAAAGCAATAAGATTTGTTCTTTTAAAAGTGATAGAACCAATTTACTGTTTTTTTTGAAGGCTGATAGCTGTTGGTTTAAATGATTTTAAGGTTGTTAGATGTTTTTTGGTGCAATAAAGTTGGCTTTTACCAATAACTCATTTCAGTTTCTAAAAACCCTAATGACTTTAACAGTCCCGAATTTTAAAACTTTTACCCTCTAGTTGCAAGATGTTTTTGTTTGATAACTTTTTTAATAGAAGTTTTGGCTTCAGTAGTTCTAATAAATGCTAGTTAGAATTAAATAAAGCCTTCTTTAAGTTGGTTGTTTTTTTCTGCCTTCTAATCCAAAAACGAAAATTTCTAGAATTGGTTTTAAGATATTTTGTTCACCTAAAAGTTCAAAAGAATTAGCCGGTATATCTCAGCAATCTACTTCTTTCTAAACAGCCTTTTAGGTGTTTTTAAACCTTCTACTTTCTTTTTTAATTATTGAAAAGTGACCCATTTTTTGGTTTTTTGTGTTTATTTTTGACTGACAGTTTTTTTAATTGGTTTTAGTCATAGGCCCGTAGGTTAGAATGTTTTAATGATTTTTGGATCTAACAAGCTTTTATCACTCGCCGAAATAAACCTCTCTAATTTTTCAAAGCTAAAACTATGTAGAGGCTGTTAAATAGCAACTACTAAAGGAAGTTAGAAAGAATGTTTTAGGATGCCTTGATCCTAGTTGTTTTCTAAAAAAAGGAAGATTGGATCGGGTTTTTCTAACCTTCTAATTACATAAATTATTTTCTAAAGCGGAAAGAACCAACAGGGATTAGAGGCGGACTTAGGACAAGTGATTCACTTAGTTTAAAAGTTCCAATAAAAAAAAGTCTTGGAGTGTATGAAAGCGTTGATGTCTTTTTTTCTTTTCAAAAAAACAAAAAAATTAAAGCTATAATGATTAGGCGCAATCGACACTACTTTTTTTATTTCTAAACAGCAACAGCGTTTTCTGGGCTGGCTTTATTTAATAAAAAAGTTTAAAAGATTTGATTTTAATGTTCATTTTAAACTTTTTAGATTCACCCATCTACCTTTAAATCTTAATTGGCGAGATTCGCTAAACCAAAAAAATGTTTTTAAAAGACTAGTAAAATTGAAATAAGAAAATAGCTTGATTTTCTAAATTTCCGATTTCCGTATTCAAACTATTAAATAGACTCTATAGTAAGACATTCTTTGAAACTATGGCAAGGCTACCTCTCTATATCCTGATTTACCCTACCCGTCATTCGTATAAATTACCGGTTTCTAGCTTCAAACAGCACAGCGAAGAAGTCGGAGTTTTTAATTAGAGCTAATAGATTTTTAAGTAGGATATGTTAGATGGTAAGATCCACTGCGGTCAGATCTAAAACCTTTCTAAGTTCCGCTTAATTTTTTAAATTCAACTCTATTAGAATACTTAAAGTGATTCACAAAACTCTAATTCAAGCAGTGATAGAACCTGAAAAGCCATGGTTAAATTAAAAGATTCTATAAAAACACTTTAAATGCTATCCGAATTATAGAAATAATTCAAACTACCAGCCTATAAGATTTTTCACTTGATTTTTTCAATAGGCTGTTCAATGGATCAAATAAATCGAATCGACTAACAGCAAAGACGGTTTCAATTTGGAAAATTAAACTATCAGCCTTTAGTTTAAAAGATATTTGTTAGAATGAACATATTGAATAAACTTTATAACTAAAAATGAAAACTCGTTCTTTCAGCTTATAGTTTGAAAGTTATAAAAAAAACTATAGGACATTTTCAAGTCATACCTACCGTTCGTTTATCTATGTGTTAAAAAAAGCACGTAGTTAATTTTTGGTAGTTTTAATGTTTATAAACCCTACAAACTTTAAAGCTTTTTAGAAAGCTAGCATTCTATCTAAATCAACTACTTTAAAACTACTTATTTTTCTTTTATACCCCTTTATAAAGTGAAACCAGACTTCGAGTTTACCATCTGGAATTAATCTAACACTACCTTAAAATAATGAAATGCAGTCCAACTTTAAAACATCTTTAAAATCACACCGTTTTGAAGTTCAATAAGTTTGTTTTTCAACTGCGTTTTTTTTGTTGTTTTTAAATTTGTAATTTTTATTAGTTAGACACTTTTGGGTTTTGCGGAAATTGTTTTTTATTGTTTTAAGTTTTGAATACCTATTGTTTTTTTTGTTCCAACAATTGGATTGTATAGTCGGTTTGTTTTAATGTTCTAACACGACGTTTCCGAAGGTATACTCCAAAAATTAGTAAAGGATTAAAAAAAAAGCATAAAACTGATAATTAGAAAGTTTTATGATCCAACTTTCCAATGGATAGGCTGATCCATTTTGCTGAAGGGCTGTTTAGAGTTATTCTCAAAGTATAAATCCGCTGGATGAAAAAAATCCATAAGTGCTAGAAAAAACCAACAAAAAAGCTATCCGCAGCCCTAGGTAGTTATTCAACCTAACCCCGCAAAAACCAAAATAGTTTAAAAAGGTCTTTAAGAGTTTAAATTTGAAGGTCTTTAAAAACAAAAAAAACTTAAAATGCTGGAATAAATATTTAAAAATAAAGAGAGTTAACTTATTGATAGTTAAAATACCGCCAATACTAACATAACAATATTAAAAACGAAAAATCAACTATTAAATATTTTAAGTAAGGTCAGAAACAACCCTAAAAAGTAAATCTATTCAACAAGCCGAAAAAAAAACTGTTAGATAAGGTATGATAGAAAAAAGAATTATTCGTAAAATCTTTCTAATTAAAAAACCTATTAGTGTAGGTTCTATATAGAACGCCCTTTTTAACAACCTTAAAACCAACCATCTACCTAAGGCAGGCTTTATAAGGCAGAACTCAGTGTTTTTTTTAATAAAAGTTACCTAGTTTTGGTCTCCAATTTTAGGTAAACTTCTTTATTATTTAAACCAATTAATTTAGGCACTTTTMAACCAAGCAAGGTCCTATCACTTCAGGGATTATCACTAAACTTCTTTTTGAAACTTCTTTTTTTGAAATTGAAACTTCTTTTTTTGAAWTTGAAACTTCTTTTTTTGAAATTGAAACTTCTTTT
>Contig150+1403
GATGATCCTTCAAAAGGCTGTTTAGAAGGTTTCTACAACCTTTAAAAAGATTAAAAGGATGTTGGAAAAAACTTTAGAACGATATTTAGGTTTGTAGGCTGGAAGTTCTAATGAACTGATGATCCTTCAAAAGGCTGTTTAGAAGGTTTCTACAACCTTTAAAAAGATTAAAAGGATGTTGGAAAAAAACTTTAGAACGATAGAAATTACTGAAGTTCTATTTTTACGTTCTAACCACCTATATGAAAATCCTAAGGACTGCTATTTTAGGTTGAAAGTTCTTGAAAATGAACTGTCAAATTGATGTTCAAAAGGCTGTTTAGAAGGTTTCT
>Contig151+2743
TGCCTCATACATTAATAAGAAACACCCGGTTATTCCATTTTTTAGAGTAGAGGGTTTGTAGGTAAGCTTCATTAATATAACCCACAATCCCTTAGAAAGTAGTTCTGTTCKAAATTTATATGCTAGAAATTCGATCCGGCTTTCCTTAAATAGCTATTACCTATAGAACTAACAGCTCCGCGGAACAACCCTACGCTATAAATTATTTTATTAAGCCTTTYCTTTTTAATAGAGTGAGTGTAGGAAATAATATTGCTGAACTTTAAKAAATTAAACCTATAA
>Contig152+2403
AAGATTAAAAGGATGTTGGAAAAAACTTTAGAACGATATTTAGGTTTGTAGGCTGGAAGTTCTAATGAACTGATGATCCTTCAAAAGGCTGTTTAGAAGGTTTCTACAACCTTTAAAAAGATTAAAAGGATGTTGGAAAAAACTTTAGAACGATATTTAGGTTTGTAGGCTGGAAGTTCTAATGAACTGATGATCCTTCAAAAGGCTGTTTAGAAGGTTTCTACAACCTTTAAAAAGGATGTTGGAAAAAAACTTTAGAACGATAGAAATTACTGAAGTTCTATTTTTACGTTCTAACCACCTATATGAAAATCCTAAGGACTGCTATTTTAGGTTGAAAGTTCTTGAAAATGAACTGTCAAATTGATGTTCAAAAGGCTGTTTAGAAGGTTTCT
>Contig153+2508
TGCAAAATTTAGCTTTTTTAAAATTGAATAAATAAGTTTTAATTAAATAAACTTCTAAACARCACARCGGTTGAAATAAACTGYTGTTTTAAACCATTTAAACCTTTTAAGAAATCTGTTCAAACTTTCTTTTTATATGAAACAAAAGGCTAAATCGACTTTCAATACGGTTTGTTTTTTTAATCTTAGAAAATGAAAGTAGGTATGTCATAAAAGTCCATTTCTCTTACCTTAATATTAGAATTTTGACCATTTAAATCCATTTTCARGAAGGTTTTAAAATGGAAGAGYTGTGRTTTAATTAAAAAGAAGTGTAAGAATTGCAAATTTGAAATAAAGAATAGTTTCTTTTTTTAGTTAAAAGTTTTAATAGTTTAAAAGTTGGTAATTCTTTAGAAAAAGTTTTAATTCTTTTTAAAGAATACACATTTATACTACGTCTTAATTCTTTTAAAAGAATTTGTTGCGTTAACTCTCTCATAGTTAAATCGACTTTCAATAAWTTTTTTTTTTTTGTTGTTAGAAACTGAAAGAAGGTTTGTGATAAAAGACTGAATGTGCTCTTTTCTCTTTTAATTTAAAGGCTAATAGTATAACTGTTTTGGGTTTAGGGGAAGAGGTAGTTCCAACTTTCAAAACCTATCAAACCTATCTATGATAATCTCACATTTCAAACTACCAGTTTTATTTCAGTGATAGAACCTTCTTTCTACAGTCTTGGCAAAATCTCTACCAGTTTTTAAAAAAGTACAGAGCYTGTGATTATAATTGCAACAACATATTTCTTATAAACTCTCCATTTTTTTTCTACTCCTTGTTTAAAGTGTTTTACTCCTTATTTATCAACTTTGTTTTTTGGGTGATAAACAAACATTAAAAGGTTTAATTTGTGGATAAGTTTTTCTTTATTTAATAGTCTATAGTTTTGTRGGAATGTTTTTTTGATTATTTTATTAATTTCAAAGTAATTTTTGAATGCCTTTTGGTTGTTTTTTTTGTTTTGATAGCTTAGGTAATGTCTGAACTTTATTATTATTTTAATAATACCCTACATTTTGTTAGAAAGTATTTTAAATAGAGAATAAC
>Contig154+12058
GTTCTATCAGCCTATATCACTAGCCTTCTTTTAGACTAATTGATTAGAAGAAGTCCCAACTTAGGTTGCTGTTATAATAATCTAATGGCTATAAAGGCAATAAATATAGAAAGAGCGTTAGAAGTCCAACGCTGTGCTGTTATAGAAATGGTTGCATACCAAGTTTTTTTGATTCTACAAAACCTTTCTTTTTTCTACCTTTTTTAACTAAAGGCCAACTATTTCTTTTAAAGTTCGCTTTTTCTATCAAACATGTAGTTAGACCTTAAATTCAAACCGCTTAATTTTACAGAAGGTTGAAAGCTTATTTGAAAAGTTCTCAGTAAGGGTGGTTGGTTTAGCTAATCAGCCTAAATTTCTAGTTTTTTTCGTTTAATTTTTTCTATTTTAAAACCTTTAAAACGGAAAAATCCAACTCAACTATATAGTTGGAACAGTAGGCTGATAATTAGTGATAGAACGCAGTTAAGAAGTAGTTTTTAGAAAAAAAGGTAGAACCTGCAATTTCTGCGATAAATTAAAGAAAGGGGTAGGGTAAAACCGATAAACTACTTAAAATACGGAACCTTCTAACTTTCCAACCAAATAAAGCCATAGCCATCCGGCAATGGTATTTAAATCTTTTACAACATCTTAAACTGATTGGTTTCTAATATAGCTGTTGGATTGCTGTTAGTTCAGCTTGGAAGGCCAAAGGTTGAAAAAACATAGTTTGGCAGTGATAGAACATTATAGCTAATTTAGTTAGAGTGAACCTTTAAATTGAAAAGATAGTTTTTGTAAAAAACTTAAAGTACTTTGCTGAAAGTTTTTGAAGTTTTTTTGAAACTTACAGCTTATTTCAAGAGTTTTTGGTTAACTTTAATAAGCTGCCTCTAGGTTCCCTGTTTTTGTTGAAAGAGGCGTTATGTTTCAGAAAGTTATAAGGTTACTGATTTTAGTCTGATTACCTTTCTATTTTTTAATATAAAGCTTCTTTAACCATTGAAAATTCTATGCTTTTTACATTCGGATTTCAAACTATCTCTTTCCGTTTTTTATTCAAAAAGCATAAAGATGAAATGTTAAAACATTTGAGAATTTCCAGTTTAAACTAATTTACCCTCAACGGAAAAAAGACTTCTAAATGTGTTTGCCACTTCGTAAAGTTTGTTCGGATTAATTCTGTGGGACCGTATAGAAAGTTCCAACTATAAAGCTTTACTTTTTTTTAATAAATAGCTCATTCGCTGTTAGAATGTTTAAAAAAATAGTGTCACTGTTGAACAAAAAAAGTTCCTAACAACAAATAAAGAGGTAGTTCAGACTATCAAACCTTCTAATTTTGGCGTTTTGGAACGAGAACTAACTATAGTAGTTTGATGGTAGGAAATATTCAGCACAAACTTTGTTTAGAAGGTGTGCTTAATAAATAGTAGAAGACCTACTTTTTGTTCTACTTTAAAGTTTAGTGATAGAACCTTTACAACTTTAATCAATCTACAAAACAAACAAAAAAACCCTTATTTTATTTAGTGTTTTGAAGGTTTTTTTTGCAATTTTCTGGCTTATTTTCTTTCAAATTAATCCTTTACTCAATTATATTGAGTTTTCTTTCAAGATTTTCTAGCCATTTTCAAATGGCTAGAAAACTAGCCTGTTAATAATTTAAAGTATTTGAAACCTAGTTCTATTAGCAAATTATCTAATTCTAATCGCCTATTAGTTTAAAAGTTCTATGGGTGTAAGATAGTTTAAACCTTTTTGTTCTTTAACGCTTTATTTCCTATAAAAAGAAAAAAGGTTTAAAGTCATTGAATTTAATAGGATTGCCTCTTTTTATTGCTTTTTTCTTACAGCCTTAAAATAGAATAGCACAAAGGCTAGAAAGTTGGTGCACTTTAAACCCCATAATTTTGATTAGAAGGAGTTTCTTTTAACACACTAAAATTTAATAACGTTCGGGATTCTATTTTGTTAAAAAAGAAAGTGTCATTTTGGCAAAAAATAGAAGGCGTACGAATCTAAGAATTTAATAGTTGTGTTATTGAATCAATTTTCTTTGTAAATAAAAAAACAGTAAGTTTAAAAAATAGTTCATTTTCAATTAAAGTAAGGTTTGAGAAATTTTATAGAAGGCGGATTAGAATGGCAGGGCTTAACAATAGTTTGAGAAATGGCAGGTTTAAAATATCCCTTCCTTAGTTTTATTAAAAGTGAACTTTAAATTTTAAGGATTTCTAGTTTTAATTGGGATATTTTAAAAAACACTAATCGTACTTTAATTATTGAAGAAGGAAAAAAAAACAAACGATGAAAGGCTGTGATTACCTACCTTCTAACATAAACTGCGAAAAAGAAAAAAAAGAAAGCAKGTTTGTTTTAATGTAAGATTGAAATACTGCAGTCATTCATTAAGTTAAAAATAAGATAGTTTTTTGCAGGCAAAAAAGCTAATAGAAGTTATTAACCTAACCTCCTATAAGGACTTACTGTTTGATAGTTGGATTTCTATTTCTTTCCTACAGTAAATCTTTTAAACTACACAATCTTATCTTGTTAAGATACCTTATTACTCAATTTCTCTCAAACCTAAGGTTTTTCCTACTATATCAGGTAGATTTAGTTATAAGATTCAATCATATTTGAACTTTATATAGAATAATTTCTACAAAAAACAACCTGTTATCCCATCTCATCCCATCCCGTGAACCTTCTTATTGAGCTAATCCGGTAACTTTAAAAGTTTGAACCTTTAGTATTTTTATTTCTAAATCTTTTTTATCGGAGAGATTGAACTCTTGTGGTAGATTCTGTGAAAACATTAATCTATTAGTCTATTTCTTKAAAGGTTTAGAAATTCGGGGTATTTTAAGKMWGKMWGWAARAAARWYAGYWARMAAAAAAACAGTTAGCAAAAAAAACTTACTGCAAAAGTTTAGTTTTGATTAGTTAAAAGAGGTAGGTGTTAGATATAAAAAACATTCTTAGAGTGTATCTTTTTTCAATGAAAAAGCAAGTTTTTGAGCGTTTGAGAATTTAGACCTAGTTTTTTGTTCAATCAAACTAGGGTAGAGTGAAGGCACTTAGTTAGAATGAAAAAACTATTCAAACTAAAGCTCAAACTCTATTTCGAATATTTTTGAAAGATAGCCAAAAGGTTCTATCTATAACATAATTAATTATGTTATAGAAAAAATTACTGAAATTAATTGAACATTCTATCAAAAAATCCCTTTTGAAAGGTAGAAGTTTAACTTGAAACTTCTGTTTAAATGGCAACCAACTCTAGATGGGTTTAACCCTTTATTTGATTTGGGGAATTCTTCCCGATCTTACTTTCAAAAATTTCTAACTAATAAGAATTGATTTATTGATTTATTGATTTATTTTAGACGGACACTTCTATTTCTTTCACTAAAAATTTCCTTAACATAGACTGAACCAACTTATTTATTCTAAAAAAAACTATTTCAAACGTGGAGTTTAAATAAACCCAACTTAACCCATCTAGTGGAAACGTTCTAGAAAATTAGAGCTCTTTTTACTTACTGCTAGAACGAAAGAAAACAATTAATTTAAACTGCTAGACGGTTAATTTTCTAGGTTAAAGTAAATTTGCAGCTAGTTGGAAGGTATTTCAGCCCAATTTTAGTTATAAGATTTAACATTTTAGAGAACATTAAAACTAGTTCACAGCTTAGTATCAACTACTTTTAAACCTAGATTTCCAATATTTGATTTGGGCATTCTATCTTATTCAGTTTTAGACTGAATTTCCCTATTTTTTCTGTTGCTGATTAGGCTGAAAGGACATGATTTTTTGTCAAGTTTCAAATTTTACAAAAGCTTTCCAGTTGATAAAGCCTGGAAGATTTCAAAAAGCAAGCCTTATTACAGTTTTCCGTCTAAAAACAACAAAAATACGTTAAACCTACCATTCCATTTTTTCTTTTTTTTAATAAATATGCGGGGTAGTTCCGTGTTAACTATTTCAAACGCTAGTTGAAACCTCTAAAACGGTTTTTGTTGCGTTCTAAAGAAGGTAGTGATAGAACTAGAAAAACCTTTAATTAATATGTTATGTATGGGGAAATTTCTTAGTATAACCTATTGGCCAATAGGCCCTATTTATTATTATTATTGCTAAACTTTTTTTAAGGTTAGAATGTTTTTTTTGTTGTTTTTCTAAACAGCCTTTACGGCGCTTTTAGTTAGTTAGTTAGATGGAACAAACCAACCCATATTGCTAAACTACCCTATTTTTCTAACCTTTTAAACGGGTTCGTAGATAAAAAATTGACTACCCTTATTTCTTAGTTTATAATTTTTTTTTGAGTAAGATCACTTTAATCTATTAAATTGGAGTTTCCAACATAGTTGAAAGGTTCTATTGAACAGCAAAACACTAACTTTTAAACATTCTACTGATCTACCAACATTCATTCAAATTTAATAGGTTGAAACTTTTATTTTAAAACACCTTTTTATTTTAATCTACCTAAAGAAGTAAAAAGGTGTTTTTTATTAAAAAAGAATTTGAGTGATTCAAAGTTATTCGGATTATAAAGTTTGAAAACAAAGAAGAGTATGCGTTCTCTACTTATGCGGAAGGTTGGTTTATATTCCAGGAATTTTTGCTGGAAAAGACCTTTCTTTATATCACCCACTAACTCTTTTGTCTAATTTGCAGTGTTTAAGAGATAAAAAGTACATTCGAAGGTTAGTTAAACTGCAAACACTCCAGAGTGAACCCTCTAAAAAAGCTTTATTTCAGTTTGAAAGATGGCTTGCAGGCTTGCTTAAAGGCTGTTTAGAAACCTAAATAAAATTCGGTCATTCTGCAAACCTCTTTCGAACTTTAATATCGAACTATTTTAATGTTCAATTTTAATGGGTGGTTTTAAGGGTTTGTTTGTTTGTTTGTTTGTTTGTTTGTTTGTTTGTTTGTTAGTAACCAAAAAACAAGCAAAAAACAAAAAAACATTCTAACCAACCACTAACCAATATTTCCGCCCCTGTTAAAGACTATTTCCTTTATTGGAAGCAGTTAGAAAGGAACTCAACAACATACCGAGTTATACGAAGGTAGTTTTAATAATCCATCTAAAATAAAAGACCCTAAATTAATTAAAGGGTTTATTTTTCATTGAAAAAAGAAATCAACAAGAGAAAATCGTMATATTTACCTGACAGGGAAACCTCTTTTAGTTCTTAACAGCAAAAATGGCTGTTTAGAGATATTTCTATTAATTAGACAGTAAATCCGTCTTACTTAAACTTGGGTAGCAAGAAGGGGTTTAAAAAAAAGAAAAAATTCGAAAAGTGGGGTTAAAAAATCAATCCAATAAATATAGCTCTAAAATAATTGGTTTAAAAGATCTTCAACCTAAGGTTGAATTCAAACTTTAAAAAGATAGTTAAACAGAATGAACAGTTGGATTTTTCAAACAGTTTGAAAGGTAGGAAATTTGAAAGGTAGAAAACAATCTAGAAAAAAAACAACTTACAGTCAAACTATCCCTTTTTATTAAAAAAACAATCCTATCAGACCAAAATAATCCTTCAATAACAAACAATTTTATTTTATGGTAAAGAAAATAGTTTTAACAGCGGGTTGGTTTTAAGGTGAATTTTATAGGGTTTTTATACTTGGCAAAACTACGCGCATTCGCTGTTTTACTCTCCATAGTAACTTGCTTTTTCTATAGTCCTACCCTACCTAATAGCAAGGCAAGCAAACTGCTATAGTTTTATGGAACAAAAAAAACAAATAGGTTTGACTATACAGCTGGGTAACTTTACAGATAACTTTACAGCCTATTTCATAACAGCGTTGGAACATTAAAGCTATCCGCTTAAACTAGGTAAACAGTGCCTACTATTTTAATTAAATATTTCTCTTTAAACAGCCTATATTCCTGTATTTAGCGATCTTACTAACTATGTGTTTGAATAAAAGAAACAAACTATTTTATCGGTTTTTTTCTATCGTGATTCTTTTTCATTTTTGATCAAACCTTTACCTTTTTCTAGTCATCCATCTCAATTATTTTTTAAACCGTAATTGAAAACGGTTTTGACGGTTTAATCGTTAAACCAAACTATTGGACCTTTAACTTCTATTGAAAAAGACATTTCAATAAAAAAAATAACGATCAGTTTGAAAGTTTCTAAAGTTCTTTTCAAATTATTGATCTTTCTCTAAATTTGCATATTCGGCTAGAATTGATTTTTGGGGTTTCAGCAAAACGATCAGCCTTTAGAATATCTGTTTAGAGCTGATTCTTTCAACATTATTTCAAAGGCTGATAAGTTGAAATTGGGTACCAAATTTCAAAGGTTTGAAAAACAAGATCTTTTTTTTCCCTTAAAGAAAACCAAAATAGTTCTAACTTTTGAGTTATCCCTGACAGGGAAGCTTTTATAAACAAAAAAATAAAACCTTCCTTCAAATAATTTAAAGACAATTAAAGTTTTTCTAATAAATAACTATATACTAAAAAAGGGAGGTTTTTTGATTGTTTTCGCTGAACTTAGGGTTTACTATATGCAGCCTGAAAGGGATCAGAGTTCTTGCTCTTTAAAAGAGAAAGTTGCTACAAACCTTTAAGATTATTTTCTTATTTAACTAAAATTTTCAACTTTTAAACTTTAAGATAGAAGAGGCTACCAAAGTTTCTTTCAGACTATGCAACGTTCCGATATTCTAAAGGCTGATTCAATAGATGGTTTTTTATTTAATAGGGTCGAAAGTAATTTGGGAGATAGGAAATAGCTGAAAGTTGCTGTAAGGTCCTCTAAGAATAGCTTTATTTAATGTTTTAGGACCTCTTTATTTAAATAATAAAGGAAATGAAGGTTTTTAGCTTTATAATCTTGTTTCAAACAGCAAAAACAGCCTACCTACAGGTCAAATCTCTAAGCTTTCTGCTGAAAGATTGTGTATTCTCAATAAAGCTGTTTTTCCTTCAGCATGTAGTTAGGTTATACAGAACAATCCTAAGCTTTCAGCCCTACCTATTTTATTAAATAAAGATGACTTTCAAAAAAAGTTCTATCACTGCTGATAGGCAAATTTATTATAAGGGAACAGAACAAAAAAAAAGATCTGAAAGCAAAAATCTTAAAGTGTTGGAAATCAAACTTGTTTATACAGCCACTAAAATTCTTCCTATTTGAAAGAGAACTTCAAATAACAGGATTTTAAACGGAATTATAACTTTAAAATGGTTTTGTTTTAAAAGGCTATATGAAATAATTTGATTGAATATAGTTAGATTTTTAAAAAGTGATAGAACTAACTCACTAGAAGTGATATAACCTTAAAACGCAAATCCAATTCAATAAATTTTCTGAAAGAAAAAAGAAAGGCGTTTGTAAACAGATGGTCGCTGGTGCGTTCTTTCTTTCTATCACTCTACGCTGTAAAAACACCAACAATAATTCAAACTGTAAATAGTTTTACAAATCAACTCCTTTCCTTTCTTTGGAAGAAAGGACTATAAAACAGCTTTCATTCAATTTGTGAAGGGGGGTTAGAACCATTACTGATACAACAATAAGAACTAAAAAGGTGATCATGACTATTTTGCAAGATAGTGCATTTGAAATAATTTGCAGGTTCAGCTCCCTAACAGCTCCCTAACAGCTCACTATCAAACCGACTTTAATAAGCATTTTTGAGCTTTTTCATTGTTTCCAGGTTTTATTATTATTTCTATTAATTATCTATCTCTCTTGGTTGGTTTTGGAACCTGGTTTGAAAGCTCAAGATAGTTAAAAAGAATTCATACTATCAAAGGTTTAATTTGTTGGTTTTAATGATACCCAAAAAACTAGAAAATAGGTTTATAGGCTGAAAAAAAACCTATAAAGAGGATAGTTTTTTGGGGTGAAAGAAAAAAATCATTATAACAACCACATAACTTCCAATCACTGAGTTAGATTACTTCTTCAAAACTACATAATCCTTAAAATTTTTGCTGGTAGAGCTGGAAACAGCACTTATTTTTCGGTAAACAATAAGACTTTTTTACTACCCTTCTCTAATCAGCGGAAAACCTTTTTTTTATTTGAAATAAAGGTAACGATCCTTGTAGAAAGTTTAATCAATCGCTTCAAGCAGGTTAAAAGGCATGAGAAAGCTAATAGCTTTCAAAACAGTTGT
>Contig155+3849
ATTATTACCTATAAAATTACTGCTTTTTAATACAGAATGTTTTTTTTTCTAAATCAACTCCTTCAAGAAAATCCTTAAACTCTCTGCCTTAGGCAGTTTGCTGACAAAAAAAACCACTAATTGAAAAGAAATTTTAGCAGTTGAAAGGTTTTATTAAATAAGTTTAACGTTTGACCTGATAGAACTCCAACAATAAATATTTATTGAAAGTAATCCGGGGTAATAGACCTTGTTTTTAACCCATACATAAGAATAATCCTACTATACGTTTGAGAGGCTGGCAAAAATATGTATGTTTGAGAGTGTTATAAACTGCACATTTAAAACATTCCTTGAAACTGCTAAAATCCGCCCTACATTAGTCTAAAATAAATTAATAGACTGTAAAATTTAATAGACTTACCGCTTGGTTAGAGTGGCGGAAAAAATCACACCTTTAAAGTTTAAAGAAACGCTCAGTGTTTAAGGTTTGGAAGAATTTAGGGAGAGAAAAACAACAGACTTCTTGAATTCTCTTAGACAGCTTATAGTTTGATAGGAGAGAATGTTTGGCATTAAATGTTCGGATCAAAAGCACGTTGGGAAAAAAACTCATTTAATAAAGGTTTAAAGACCCAAATGCAACCAAATTGGGGTAGAAAGTTTTAGCGATTTGGCAGTAAATAAAAAGGTTGATTATAAGGACCAGAAAATAACCGCCTTTATTTTCTTCATGAAATTTTTTGTTCAATAGATTAATTAGTTTTTAGGTGAGAAGGTGTAATATTATTATACTTTCAAACATTGTTTTGAAAGTAGACAGTCTTATTTTTTCTAAACAGCTTACCTACCCTAGAACGCTCTACTTTTTTCAAACTTTTTTTCACGCAACTCCATAAGATTGAAAGATCTTTTCGATTTTTAAAATAGTTTGAAATTCAGTATTTATTGGTGCATTTTGGCCAATTTGAAGGTTAACTCCCTCATCAAAGCATTCCAGTTCTAAACGCTTCTTTAACCAACTTTTTCTACTTTCACAAAAAAGTTAGTATGTTTTCTTTCAAAAAGATTTTTTTTTTGCCGGTTGGTTAGGTTAATCTAATCTGGTTAGTTTTCTGCTTAATTAGTGGCAGTTTAATTAAAAGTTTGCAGTAGGATTCCTGTTAATTCCCGTAAAAAGCTCATCAATATAATTCTTTTTTTTATTTGAAATAGCGCGTGAGTACTAAATTATTAACTTCTTCTATTTATAGAGAATATAGAGTACTTGATTAGCAGTAGGTTTTCTAAAAAACCTTTAAAGTAAAATAGGCAGTTTGATACATTAAAATTTTCTGCATTTTCAAGATAGATAGGAATAATTTGATAAAAGGTTTGCGATGTATTAAAGAAATTTTCATTACTGCCCAGCCCATTCGTCTGTTTTACAGAGTTTTATTTTTATTAAATAAAGAGAAAAAATAGGATTTTTTAAAATAACTTTACCTTCTAAATGATTTTATTTAATTAAAAACCATATTTACCCTAAATCCGGTAAAAAAGCTAGTTTTTTATAGCTATAAAAAAGTTCATCCTATTTAATTACTTTCCCGCCTACAGTACTTCTTTCTACCCATGTTTTTTCCWTTCTTACAATTMAAAAAATTTATAGGAATATCTTTTAACTGGGAGGTTGTATTTTTTAGGTGGTTTTAATGGCAGTTGGCAGAGATTGTAGGTTGAGAAACTGCTTGTTTTGAAAACCTTCATCAAAGCTGCACCTAAATTAGCATATTACTAAGCATTTTGAAGGATGGCTTAAATTACCCGAGCAAAAAAGAATGGCCTGTTTATTCTTTAAAATTTCACTCTTCATCAAAACATACAACAAAAAGAAGAAACTTTCAACTCTTACCAGCTACTGCCAATCTTTTTGMTTTTTATTCTATTTTTTGTTAAATTCAAACTAAAGTTTACTTACATATGAATAGCTGCTTTATTTAAAAGAATTTAGACTTTGGCCCGCCCAATCTAACTTTAATTAAAAACTCAATTTTCTGCCTCTCAATAGAATTTTAAAAGTGAAATTAAAAAAGGCAGCTGGAAGTTTAGTTTATAGGCTGAATTAGAAATAAACGTAGGTTTTTTTGAATTAAAGAACTTTCAAAACATCTTGCTTCCAAAGTTAGTTTGTTTTGACGGTTTTATAGGATCCCTCTGATCAATCCTTCTGCGGTATGAAAGACTGTATTTCGCACAAAAAAACAACATTAAAAGTTAGCTGTAGGTTTTCTCTACTGTCTAATACCCAACTTGATCTCAAAAAAAATTACCTACCTAAATCAGATAATGGACCTGCCAATAAATAGGTTTTCTGATTCAGCTGGACGCGTTCTTTTTAACAAAGTTAATTTGGTTAAAACCATAGTAGGAACGAAGGAATAATCCGAATCAAAAACCTATTGTAGGTTCATTCAGTTTATAGAAGGAAATATGAGGGATTAATTTGAAAGTATAAAAAAAAGACTAAAAACCTTCAAAATAACATTCAAATAAATGGCTGTTTAGAACGTTAAAGCCTTCAAACTACCTTTCAATCTAACTGCCAAATATTTCAATAAATTAAATTTGGATCCTTCAATAGTTTGAATGGCGGTTTGAAATGAAAGATTTGATGGAAGTTTTGGCAGGTTATTTTTATTTCCAACACTCCTTCAAACAACATTCAAACCTAATTTTCACTCCTAACAGTTTTTTTTATGGGCTGTTTCGCTGTTAACAGCTCCMTGATTTCTCGAAGTGATATAACCTTTTAGCAAATTAGACCAACTGCAAAAAATAGGCAGTTAAAAATATTAATGAAATCCTTCATTATTTGAAAATGATAGTTTAAATGTCTTAAAGTTTTTGTTTATTTTTAGCTTTCTTTCATATAACAACCTACATGAGATTTTATGCTGGAAGTTCCAACATATTTCATACAATTTTAGTTTGAAATTGACCTTCTTTACCAACGCTCTAATTATTTAATGTTGCCGGACTCTTCCAAACAGCCTTTCAGCCTCTTCATAAAAACTACCTTAGTTTTAAAGAAACGAAAAATAATTAAAACAACCCCACTCACTATGCTGCCATCTAACTGCCCGCCCTACCTATATACCTAATAGTGTAAATTTGAAAGTTGGTTAGTATTAAAGAATAACAATGGGAAAGACAGGCTAATCTAATTTTATACAGCTGGGAATTAATTTTCTACGCTGTTAGAACTTTTTAACTGCAGAAAGTGCTGTTGGTTATTAAGGGTTCGTTCTTTTAAACCTTCAAACCGCTGGATTGAAGTAACTTTATAAAAAGCCMTTCCGAACTTAAAAAGACTTATATTTTTCTAGTTTATTGGGCATAAAAAAAATAGATAAAGATTAAAGTATAGCCCAGGCTAAAAGATGGTGTAGTTTTAATTGTAGTTTTAAAGAACTGCTTTCTTTTTCAAGCAAATTGAATAGTTTGAAGGTGCCCACATTAAAAAACATAGGCTGAAAGGCTGTTAGAAGGCTGAAAGGCAGTAAGACTTTCCCAACTGGCAGTTTGATCAATTTTATAGTTTTGAACCGTCAAACTATTTTGAGTCAGGGCTTAGGTAGTTAGACAAACTTTCTACCAATAAAATGAAAAAATTAACTTAATAAGCAAAAAAAATATGAGTGAAAGAAATATATCGTTGAAAGAAAAGTTGGAGATTTCAAAAGATGGAAGAGAATGTTATCTTATAAAGTGGTATAGAGATTTGTATTTTCAAAAAAATAGATCATACACCGTCTTACTTAAATTTGAATGTTAGAAAGTTTGAAAGCTTTAAATGATGGAAAGTTAGTGCCGTMTATTTAATTAAGHAAACTAACTTTGAAGGTGTTTTACAGTCAGTCATATTGATTCGAACTGCTTTCTTTTTCAAGCAAATTGAATAGTAGTTTGAAGGTGTCCAACCCAAATAAATAAGAGTGATAGAACCTATTAGCTATAAGTTGAAAGATAGTTGGTTAATTTTACAGAAAGTGCAAATGTCGGAAAGTTATTTTATTTTAAATGAATGTTGGAAGTAAAGAAATAATCCCTACATACAAATCATTCTATCAAAAAAAAGTACTGTTTAACTACCCAACCAAATACAGTTGGTATTAGRATCATACRGAGAGTTCTTCCATCTTTAAAACTTTTTAATTAARCGKATTTTTAGGAAGGCWTTTTTAGAYTATAGGAAGGAGGATAGTTTTAATGGTTTCCTACCATCTATATATAAAGTGATAGAAATGAAAACCTGCTATTTATTAGGAAGAGCGCGGCAGCCAGCTAAAGTTAGTTAGTTAGTTAGTTAGTTAGTTAGTTAGTTAGTTAGTTAGTTAGTTAGTTAGTTAGTTAGTTAGTTAGTTAGTTAGTTAGTTAGTTCAAGGACCGGACCCRTAAAATACTATAAGACCTTTTTTATTTAATAAACAACCCTTTAAACTATTAAATTAAAAAAAATATTAGTATAATTGTTTTTTTTAATGTATTGATAAAAAAAAGGTTGTTTTGAGAGTCAGAACATTCAAACCTACTTTAGATCAAACTTTAATATCTCTATATATAGTTTTTTTCTCCGCCTTCGGTCTTTTTTTTGAAATTKACAATCTTTTTAATAGTKYGACTATCCTTTTAACTTTARAATKYTTYMAWTACTCTCTTCCTATATAAACTTTTTCTAAACCGTTGGAAATTTTAAGGCTATCAATGTTCCTGAATATAGGAACATTTGAATGACCGGTGGATAGATATGGCTTCTTTTATTTAATTAAACAAAAAAAACATTCAAACTATCTTCTTTGTTAACAAATTTTAAATAAAGAAAGCCAATTAAAAAGGTTTTTAGGATTGGAAAAAAAGCTGTTAGGTTGAAAGAATAATAAGATAGCCACACGGTAAAAATTGAATTAAAACTTAGTTATTAAGAAAGCTAATTAAAAGATAGTTTAAACCTACCTAAATGAAAATCACTTATCAAATTAGCTTGGGACTGTATTTTGGGCTGAAAGAAAAGATTTGTTGGATAGTTTTAAAATAAGTTTCATTTTTATTAAAAAAAGGATTTGATAGTTGGAAAGAATCATTTCCTTCCAACAGCTTTCTTTTTTAAACCCATCCCATCTTTCAGCAAAGTAACAAAAAAACTATAAATAGGTTTGTTTTTCAAACTAAAGATGGGTTTGATCTTAAGACCATTCTATAAACAGACTTACCCAACTTAATATTATTCTTGCCTTAATGAATGACGGCTTGAAAAACCTTACGCAAAATATTTAAAAATCCTACCGTGGATCGAA
>Contig156+2282
GATCCGGCTTTCCTTAAATAGCTATTACCTATAGAACTAACAGCTCCGCGGAACAACCCTACGCTATAAATTATTTTATTAAGCCTTTYCTTTTTAATAGAGTGAGTGTAGGAAATAATATTGCTGAACTTTAAKAAATTAAACCTATAAGGTATTCTGTTTTTYTGACTTCTGCTTTTTTCTTTCAATCTAAAATTTCAACAAAGTTAAACCTTTATAAATTGCTTATAGAACTATTCCAACTTAAAGTGGGAAAGATTGTTACCTTTAAACATTTAACCCATTTTTAATAGCTTATAACAGCTCGGTGTTAATGTAGTCGGATTTATAGTTTGTAATCTATTTTACGGTTTTTTCCCTTCCCGGAGTTTTGGAGTTTTCACTTCTTTCGGGCCGATTATATAATCTCTTATTTCTAAAATAGCTATTAAGTTTAAGGTTCACTGCCTATTTATTTTTTTTAATAACAGCGGTCTACCAATAAAACTTTCTATTTTTAAAACAACACAGACCACTAAAATTGGAGCAGTAAAAATTTGCCTAGATTATTTCCAGCTTAAGTAAGTTGGAAGGTTAACTAGCTGAAAGCTAACTTCTATCAAAGACCTTTATTTMTAGTCTATAATAATTTCTAATATTAGTTTTAAAACTATTTTAGTCTTACATTAACTAGAAAATAGTTATTAGCCTTAATTTCATATATTTACCGGTTTAACCAGGTTAATTTGCCTGGTCTTTCC
>Contig157+11075
ACTGTTGACTTTGAGAGTAACCTTTCTTATAATCTTAGTATGAGAGAATCTTACTAAACGGCTTGATACATCGCTAAAAGGAGTTAGAAAAAGAATGCAAGAAATCAGTTAGATTTTCACATAGTCTTTTAATTAAATAGGCGTGTTGCTAAACAAGTCCTTTGTTCGATTGTAACATACAAGTGGTGAAAAAGTAAAAATTCGGTTGACACAAATCCCACTTTACAACTAAAAACTATCGTTAAAAAGCTGTTAATCTATTTTAGATTAAAAAAGTGGTTGGTGTGGTTAGGAAGTCATCCGTTAATTTTAACGTAAATTTTATTTGAAGTAAGTATTTCATTTTAGAAAAACAACCTTTCTTCTTACGCAATTTTATTAATAAAAAAGAAAGCGTTTAGAAATTAGATAAACTAACCTAACTTTCTAAAGATTGAGCTAATCTTTCAAACCGTTAAAGATTGTAGGAATGCTACTTTGTAGCATTAAGGTAGCCCTTCGAAATTGAAACTATCCAACTTTCTTTCGGCGCTTTTAGAAAGCTAATTAATTTCCGAAGCTTTAAAAAGCTTACACGTTTTAGAATAAAAAACTTGTAGTTCGTAGATTGTCAAACTCCTACTACTATAATACCTCTTCGTTTAACTAGTAGCTGGATTTAACACTATCAAGGTTATTATACGATAGGCTGTTTGTATAGTTATATTCAAACTACCGTTTTTTCACTGAAAAGTTATTTAACGATCTAGTTGTGTTTTGCGGAATTTGTTAAAATGAAATAGCCCAACTGCCTTAGAGTGATAGAACAGCATAACTTTTTTGCTAAACAGCCAAATTAACAACCAAAGACAACTTTCAGCTTTGAGTGTCTAATAAATAGGCTAAAGTGATAGGCCGATTTCGTTCATAACAAACTTTCTTTTTTTTTGTAAAAAATAGAATAGCATCGTTGGTAAGCCGAAGTTAAGTTAGATGACCAGTTTTATAAAAAATTTTAGTGAAAGTTTGAAAGGTGGTAGAAACTGCAAAACTAATAGCTCTAAGTACTTATTTGAAGTAGAAACTTGAAATCTATTGACTTTTAGTAGAACTTAAATATGATTGATAACTTTGAAAGAGTTAAGGAAAGCAAAACTAACAGCGATCAGCCTATTAAATTATTAAAAGCTCTTTATCGAATTTTTAAAGGTCTTTTTATTAGTAAACCTTTGATTCAAACACTAATTAAATGAAAAGTGTTTCTTTCACTATCATATGAAATTAAGTGGCAGAAACAACTCCAGAGAGTAGAAACCGTGAAATTATCTCCGTTAAACAAATCGAACTATTTACTTTTTCAACTTCCTGTAGTCTATAATAAACTTAACCTGTTAACAGGGTTGTTTTTCCTGTTTTTTAAGCAAACTATCTTTTTTTTATATAAAACTTCAAAATTTGACGGTAAGTTTTTAAATTTACCTATTTTTTATTAGGTAGGTYGTCTTACAGGTAGGCTGAATTGCTATTAAACTTTCACAGTCTAAAGTCC
>Contig158+28161
AACAATAAGACTTTTTTACTACCCTTCTCTAATCAGCGGAAAACCTTTTTTTTATTTGAAATAAAGGTAACGATCCTTGTAGAAAGTTTAATCAATCGCTTCAAGCAGGTTAAAAGGCATGAGAAAGCTAATAGCTTTCAAAACAGTTGTTAGAATGTTTTTATGTTTTGCCAACTTTCCAACATTATTAGAAGGGCGTAGTATGTTTTAACAATGGCTTTAGGTAGGTTTGAAAGTTTTAATGAAATAAAAAGCAGTTAGATATGAAACCTATATGAAAGAAAACTTTCCTAAAGCATTAGTTTGATTGAAATTTGGTTTTAAATTTAACAAAAAAACTTTAATTTTGAAGGTTCTATCACTCTGGTCAACCAAATTGAGTTTTTCACCTTCTTATCAAAAATGATTAGCAGAAAGTTTTGAAGGCTTATTTCTTTAAAAGCAGCACTTTCAAACATTCTGTTTTACTAAACTAGAAGCAGGTCATTCTATAAAAGTTTATGGTTTTTTGGACTGTAGGTAAATATATCATTCTGCGTTATTTGGCAGCCGCAGTTCGATCTGCCCTACCTAAAAACCACCTTCACCCTAATGAATGACTAGTGTTTTGTTGAAAGCTTTGAGTGTTTTTTAGAACAAACTGCCTTTTTTTCTATCACTTTAAAACCATTTTTTGGAAAAAAAAGCTAGTTTCAAGCTTTCCTACTGTAAAAAGAAAGTAAACTCTTACGCTGAGAACAAAACTTCAAAAGTTTTAAAGATAGGCTGATTCCGTAAAAGTTTTAAACACTCAAACAGCTCTTTTTTGGAAATTAGCTATTTGCCCTTTAATTTACATCCTTCAAAGCGCTCTGCCAAATTAATTGTCAAAAGGTTTTT
>Contig159+2740
AACTTCTATCAAAGACCTTTATTTMTAGTCTATAATAATTTCTAATATTAGTTTTAAAACTATTTTAGTCTTACATTAACTAGAAAATAGTTATTAGCCTTAATTTCATATATTTACCGGTTTAACCAGGTTAATTTGCCTGGTCTTTCCTAGTTTGCTGTATTTTTGAAAGGAAATGATTTGGAATAAATAAGCTGAAAAAAGTTTATAAAGTTTGAAGGCTAAGCTAATTTGAGAGAAATAACTAAAACAAACCTTCAGCCAAATCAAACAGCTAAATCTTCCAAAAAATCTTTAAAAAAAAGGCTTAGTGGCTGTTAGAACCTTCTGCCATAAAGTATGCAGTAAGAAAAAAAAACCTTTTGAAGGTTTCAATATGCTTTTAAAAATCTTAATTMAAGTTTTTAGGTCTTTTTGAACCAACAAATTGGCAGGCAGGAAGTTTGTTTTTTTGTGGGCAGATAGTATGTTTAGCACAAAAAGCAGATGGGTTACTAAAAAACATACCCAAACAGCAAATTTA
>Contig16+4432631
ATTAGATTCGATTAGATTAGATTAGATTAGATTAGATTAGATTAGATTAGATTAGATTAGATTAGATTAGATTAGATTAACCTTTGTTTTAACTTACAAAGGTTAAAACCTTCAGTTATTTCAATCATAAAAACAGAAAACAACAAAAACGTTAAAGTCGGGATTTGGGTAGTAAGTTAAACTATAAATACTACCACCTACTTTCCAAAACACCTAGTCAAGATATCCAATAACTACCCTTTAGTTCGAACTTTATTCTTTAAATTGGGAACGTTAAAGTCAGTGATAGAACCTTTCAATTACTAAAAAGTAGTTTTATTTTGTAGACTGATCATTAAAACTAGTCAAACTACCGGTTAATTGGTTAAAAAGAAAACCCTAAAACTTTAAAGACTGACTMCTTCTAGATTTTTTAGTATAACAGTTCACTAAAAGTGATTGATAGGTCTTTAAAACTTATAAGGTTCGACACTTTTAACCCTTAAAATAAGCCTTTATTGGGTTATCTTTCCCAAAAAAAATACAGCTGCCCTTAAATTCTTACCTTTTTTCAAAATAAGTTATAAAGTTCTTTCTTTTAATCAAAATAAATCTTTTAATTGTTCTCTCAAAAGATTATAACTTATTTGATCTATCTATTTTACTTCTTTGAAAAAATTTTAAAAGATATTAACGCAATTTGCTTTTTTTCAATCTCTTTTTTATTTCAATTAAACCCTCAGAATGTAACCTCTTAAGGTTTAATGTTTTCAGTCTAACTAAAAACTTTTTAGTATCATTTGAACCAACCTCTTAAGGTTTTATTAAAAAACGAATAATTCCTCTGGAGGGTTTATATAGTCCTCTATTGGTCGATTTGATCCTTAGATTTTATCTCAATTGGGTTTCAAATAACAAATAGGTTTAATTCAAAATCCTGATAAAAAAGGCTTCTTAAAAGAAGGACTTTAGATGGTTTTAAAGGTTGATTCTTTATCACAACTTTAAAGATCTAGCTTTCGTTTATTTTTTGAAAGACTACTCGAGGCTTCACTGACTATTCAGAACTTTTAGTACTATGGATAGGGGGAACAAAAAAACAATCAAATAKACAAACTTTTAGACATAAAAACCAAAAAAAATTAGTTAAAATAAAAAAAAGTAAGGAACAAAACAAAAAAAGAGGGGATAGGTTTTGATCGATATATATTATTTATTTTTTGATTGTAGGTCATAAAGAATTAGGCAGAAAGTTCAATAACCTCCCTCTTTTTCCTTCTACCCAACTTTAATTTAAAGCAGTTAGAAACAATCTGCAGTTGGAGAATTTTATCCGTACTCAAAGCTCCGGCTTGTTAAAAAACAAGAACCAATTTCAGTAGACTTTAAGCTTTATTAAAACCAGCAAAATTTTAAACTACTTTCAAAACGAAAAAAAGAGGCTGAAACTCCCACTCTTTGATGAGAAAAACTGGTTTCTAAGAAAGTTTGAACTCTTTCCCGCCCTAGAAAGTTAAAAAGAACTATTTAATAATCCAGTTATTAAGGTATTTATTTTTTCTAGACTTTTTTAATGTTGTTGTTCTAACCCTTTAATAGCTTAGTAAGCACATCTTTAAAAAAAGATTTTTCTAAGGGAGAGAAAATAATACAGATTAAATACGTTCAACTGGAAGTAAATTTAAAACAAACCCTTAAAATTTTTGTAAAAGTCTTTCTTAAGTTAAAAATTTTACATAATTAACTTGTTATTCAGATTTAAGTTGAAAGAAAAGTAGTTTTAAAGGTAGTCATCTTGAAAACCCGAAACCCAATTCACTTTTCTAAAATTCTTAGATACCTATTTATTCTATTGGTGAAAACAATAAGACTACTTTAAAGTAGCCGGAAGAAAACAACCTAAACTTACAACGCTGATCAGTTTATCCCTCAAATAAAATGAAGGTTCTATCACGCTGTTGCTGTTTAGGGGTGAACTTTCATTTAAAAAAAAAGAAATGGGATAAATAACGAAAAGCAAGCCGGGAACTTGAAAAAGTTAGGTTTTTTAACCTTTTCAAACATCTGAAAGTCCTTTTCTTTTCTAATTCCTTCCAATTAATTTTTGAAGGAATTCAAGTTTATATAATGAAAAAAAAGGATAAAATCAAAAAGTTATATCTAATTTAAGAACCTAAACTTAGCTGATCAATCAGGTTGTTCTAAATAGAACAAAAAAAACAAGGTGTTTATTGCTGTTTAGGGGTGAACTTTCATTAAAAAAAAAAGAAATGGGATAAATAACGAAAAGCAAGCCGGGAACTTGAAAAAGTTAGGTTTTTTAACCTTTTCAAACATCTGAAAGTCCTTTTCTTTTCTAATTCCTTCCAATTAATTTTTGAAGGAATTCAAGTTTATATAATGAAAAAAAAGGATAAAATCAAAAAGTTATATCTAATTTAAGAACCTAAACTTAGCTGATCAATCAGGTTGTTCTAAATAGAACAAAAAAAACAAGGTGTTTATTGCTGTTTAGGGGTGAACTTTCATTAAAAAAAAAAGAAATGGGATAAATAACGAAAAGCAAGCCGGGAACTTGAAAAAGTTAGGTTTTTTAACCTTTTCAAACATCTGAAAGTCCTTTTCTTTTCTAATTCCTTCCAATTAATTTTTGAAGGAATTCAAGTTTATATAATGAAAAAAAAGGATAAAATCAAAAAGTTATATCTAATTTAAGAA
>Contig160+1278
GTCTAAACAGCACAGCGGTTTACGAAGATTGAAAGTGATTCTCTACCTATTTTTTTAATAACAAACACCTTTCAACTAATTTCTAGTTTGAATGTAAACCTGTTGCTGTTAAGAAAGAAGTTGAGAGCTATTAAACTAAACTGCCATGAAAAAAGAAACTGTTATAAATTTTTTAGTTAGCTGACTATAAATAAAAATTCTTTCTATTTTAAAGCATAGTCAGAAAAACAATTAGTTTTTGGAGAGGCTATCTAATAVAATGTTAGAAGGGMTATTAAAGTATGTAATCCTCCRAAATTTAGAACAAACTTGAAAGTCGAAAAAAAGAAACTCTATCCAATTTTAGTTAAAAAAAAGAAAAAAATATAAGAAAAAATTATTAGGTTCTACTTACTGGTAAGAGAAAAAATAATAGAATAAGTTAGATAAAAGAAATACATCGCTGTTGCTGTGCTGTTAGATGGTAGAATTCACCTTATGACAGACCTACTAGAATAAATAGAAACAATAAATTTTTAGAGGCTGTTTAGAAAGTTAATCGGAAACAGAAGTTGGGGAACCTTACATTTAAAAATTTTCAATAAAGAAACAATATAAGAAGGAACTAAGTTGTACCAAAGTTTATGAACAGTTTGTAACGCTACTGTAGCAGACTGTAAAATAATTAAATTTAAAAATTAGTGTGTTTGATAGAAAATAGCAGTTTGTTAGGTTAGTTTTAATTAAAAAAAAGGATACCTCCAACTTTCCGTAAGTAAAGACAAAATAAGCTTTAAGGACGTTTTAATTATTTTTGTTTGGAAAGGTCAGACCTTCCAACTGCTTTCTAACAAACCGTTCTGCTTTTTTAATTTAACGAATTTCTTAATCCGCAGCCGGATAAAGAGAGGTAGGTTTCAGGTCTTAGACATCCTACATTAAAAGGTTTATAACGATTTTTTAAAGTACTCAAACAATTGCTAGTTTAAAAGAGATAGCAAATTATAACTTGCTAACGTCTTACTTAAATGGTTTTAAGACCATCAAACCTTCATTCAATTCAACTAGTCAAAAGGACTGACTTTGGGTGAGAAAAAAATAGGATAAATAGGCAACACTCTAATATTTCCTTTAAACCAATGTACTTCTATTTCAATATACTCTCTACCTTAAAACTAGTAGAAAATTGCATGTTTTGAGTGGTAATAAAAAAAAGAAAGCTGGAAGTTAAAAACCATACAATAAACCAACTTTATAACCCGACTATCTTACTTATAAATAAGCTTACTTAAGATATAGGAAATTTTTAAGTATGACAAAAAAATAACTAAGATTGAATGAAATAAGTAAGATGGAAAAAAACACAATACTATATTTAACTTCTTTCTATCAATAAACTACTTTATAAACTCCCGTTTATAGTACCTCACCTCAATACAGGTTGTTGTATTTTCAAACCTAAAAGTTTGCAACGTGAGGTTGTTTTAATAGTAGAAATTTAAAACAGGTAGGTTTGGCAAACTTAAAAAGCTGAAACTCTCTAACCTTTAAAGTTTAAACTTTGTGCAGAACGAAGGTACTAAAAATTGGATAGAAAACAATCCTACCAAACTTTCCCTAATTGCTCTAKAAAATTKHTTTTCTCTTTTTTTAATTAATTAAAAAAAGAGTGAAAGATCTAAAATATCTATAATAAATAGCTTCTAGTTGTGTTAAAGAGTAGTATCGCTATAGGAAGAAACCGRTGATTGATACTAATTAGGTTTTKCATTRAGGTATAGCCTTAAATTTGCACAGTGAACCTTAAAACATCTATATATTACAAACAAGTTAAAAGGTATAAAAAAAAGGCTGTATAAAAGAAAGATTGTCAACCTTAAAACAATCAAACAAATAGGGTTTTTAGGAAGAGCTATCTATTATTTTTCTTTCAAGGCTGTTTTACGGAGCTCTTCTTGGCAGCTTTAATGAAAGGGTTGTTTATGGCTGGTTGTTTAGAACGCTGTTTAGAATGCAGGTTCTATCAGCAAAAACACTGACTGTTGGAGCATTTAAAGTACATTAGAAGTACCGTTTTAATTATAACTCCGATAGTTTGAACAGTAGGGGTTTCTTAGTTAAAAAAGTTAGAAAGTTTGTTTAGAAGGAAGATAGTAAGTAGGTTTTAAAGATATAAAAAATAACCTTCCAGTACATTAAAAAAGAAGGTAATTTTAAATAAAAAAGAAAGGCCAAGTTAAAAAAGTTAGAAAGTTTGTTTAGAAGGAAGATAGTAAGTAGGTTTTAAAGATAGAAAAAATAACCTTCCAGTACATTAAAAAAGAAGGTAATTTTGCAGTGAAACTTTTCTAAAAATTTATAGGTTCTATCACTAAAAATAATAATCTAGTTAGGATCGAAGATTTCAATAAAAACAGTCCTAGATTTAGAGAACCTCCTTCTAATTCCTAAAGGAAATTCTCCTAAAGGAGAACCATTCTTTGCAATTTTTTCGATAGGTTTAACAGACTTTCAATCTTTCAATAAGGACAGGAAGGACTACCAGTCCTATTTTTTTATAAAAACACTGTCTAATTCATAAGTTTTCAAGATTGTTAGTTAAGAAAGACAACCCGTTCTAAACAGCAATTTGAACTATTCTGTATAACATAGGTCTCTTGGAAAGACTCTTTGATAACTATCACTAAGAAATTCTCCCAAAATTTTCAA
>Contig161+25164
TGATTTCTAACTTTAATAAATAATTAAATAAAACATTCCAACAAATTTTCCTGCTCTTGTTTAATTAATTAAAATAGGAGTTGCAGTCTTAACTCCTACTTTCTTTTTCTAAAAGGTTTTACTAAAGGTTGTTTTAAGGTGGCTCTTAGTCAAATTTTTTGCTTTGAGGTAGCAATTTTTAAAGGTTTAAAACCTGCAAGCAAATGCACCCCTACTTATACAAACAATCTTTAAGAATTTTTTTCCGGTCTTTCTTTCGTTAAATCGAATCGTCTTTTTAAGCAGACAACTTGTTTAATTAAAAGATCTGCAAAATTTCGCTTTTTTAAAATTGAATAAATAAGTTTTAATTAAATAAACTTCTAAACAGCACAGCGGTTGAAATAAACTGCTGTTTTAAACCATTTAAACCTTTTAAGAAATCTGTTCAAACTTGCTTTTTATATGAAACAAAAGGCAGATGGTTTAAAAGATAATAGATTCAAACTTTATCTGAATTAATTTAGCAGATTCTTATAACTTGTTAAAAGGCTGATTTTCTACAAGTAATTAAAATTAGTTCTTCTTACAACTTGGCAGTTGGAAGAACTTTAAGATTTGCAGTCTGCTAGAATCTAACAAATTCATTTTCCAGCGTTTGATTAGATAAGCCTTTAAAACTAACTCTCAATGAGAATAGTTTATCTCACATACTGCAGAATTGGACTCCTTAAGAGACAGTTTGTTTTCCTAGAAATTTTAGTCTTTCTGAATTTGATTGTTGACAGCAAGAATTACAGCACGTTAGATCTACCTGTATTCAAACTAAGGGCGGGCTGCAGAATGTTTTTTTCCACGTCCAAAGGGCAGTTTGAAAGTTTTTTGATTAGATGGTTTGTTTTTATTAGTTTAAAAGGTTCATTCGTTTCAAACTAAAGGAGAACTATACATTTTTCAAACTAAAGCGAACTTTAGTTTCTAACTGTCAGCTACAGACTACTGGTACTATTGTTCTTTTAAAGCATTTATTTTTCACTTTAAACCTTATCACTTTTTAAAATAAAAAAAAAGCATTCTATTAAAATTAGTGTCTGTCGGTTTGAGGTAAACTCAGTATTATTGAATGAAATAACAAAAAGAAGGTTAGGTTGGTTCTTATGTCTAAAAGGCAGACTTTCCTTCCATCTTTAAATTAGCTTTCAACCCGATCAAACTTTCTGCCATAAAAATTTAAAGCAAGAAACCGCCTAGTTGAAAAAACAAACTCCATATTACGTTCTAAAGGTTTATAAATAGGGTAATTTGGAAAGTCTACCCTTTTTCTCTAAAAAAAAGAGATGGTTTAAAAAAGACAGGCAGTTCGAACTATAAAATACACTCTTTCCTACTTTTTCACTATATTTTTTTTCTAAAATAAAAAAAACTGCAATCTAAAAAGTTAGTCCAACTGTCTAACTTTAAATTTGATTAATAAGAAAAAAAACATTTAGACTATTAGAAAGGCTTACCATTTATAAATTGAAAATCTAGTTAAAGTTCCGAATTCGGAACACAGCCCGACTAAGTAATTTTCGGTAGGAGTTTCATGCTTTTTACAGATAGATCTAAATGATTGGGTAGGGTAAAAATTGGAAACAGTAAAAAGCGGTTTTAATGTTTCCAATTTGTTTTCCAACTTGAAAACTAACATTTTCAAGTTGGAAATCTCACTCTAAACAGCACAGCGGCGGAAGGTTTGCCGCCGCCGCCGCCGCCGCCGCCTAAACAACCCATCAGTTACTGACTAGAAAGAGTATTTGAAGAGAAATCAATTTACAGAAAGAAAAAAACCTCCTATACTCTTCAGGGTTTGAAGATTCAACCCAAAATCTTTTTAACCAAAAATCAAGATTACTGTAACAAACGATCCAACTCTTTCCGAAAATCTGTTAAACTAATAGTTTAGATTTAAGTTATCTTTAAGTAAAATAAATAGGGGTTTAAATGAGTTGGTTAAAGCAGGTATTTTTTGTAAAAACTAAATAGAATGATAGTCGGAAAGAAAAAACGTTAATAGACGGTTATTAAAACCTTTAATTTTCTACAAATACCGAATATTGAAAAGCCTGATAGAAAAACTGAAAGCAGATGGTTAAAAAGAAAGTATGATCTAACTTTCCAACTTTTGAAGTTTGGGTATCTAACCCCGGTTAGTTAAAGTTGGCCTGAAGGTTGCTGAGAGAAAAATAGAAAGTTTGGAAACTTTCAGGCTAAAAGTTTTTGTTAAAGGCTGTTAAGTTAATTTGAAAGATCAGACTTTAAAAAACTACTTACGCTTTCAATCAAAAATAAACTGCCTAAACAGCGTTCTATCTAAAGATACTACTTTTTGAGCTGCTGGAGGTAACCAGCTGCTGTTAGATCGTTCAGCCTTTCAGCATTATTACTCCTACAGCTTTTCAAAGCCTTACATTTGTAATCTTTAAGAAATATAGGTATCTTTCCGCTTTTTATATCTAAGTCAATTTCCATTTCTTATAACTTTTTAATTTGGGTTTAAGAGTTGGTTTTAATGGCTTAGTTTTGAGATGGAAAGCTAGAAAACATAACCATCTCCTTACTTAAACCGATCTCTCATATTCCGGCCGGTGAGAGGTTCTATCACTAAAAATAATTACTTTTTAAAGTTCTTTAAATGGCTTTCAAATAATCCTTTGATAGTAGACCGAAAAGATCTTATTTTTTATCTTTTGTTTTAATTAAAATAGAGTTTGAGAAAATCCGATTGTTTTTCCTCTTTTATAGACGGTAGGTTCATACTTTCTTTTGAACGGTGTAATAGGAAGATCTTAATGGCTAAACTCTTTTGATATGGTTTTTAAACCTCTAAAACTCTGTAGGTTTTTTTTCTCTTTTTGAGAGATTTTTTCAAATCAAAATKAAATAAAATCAAACTTTMAAATAGGTTACACCTATTTATTTTTCAGAATTMATTTTCTCTCATTTGTTTTTAGAGAGCCCTGTTTTAAAACACTATACATAGAAAAAACGCTGGTCTAAACAGCAAATAATAATTTTTATTAAAGTTGAAAAACAAACTCTAACTAAAATTTTTTAAAGGTTAAGAGATTTGATTTGATTTTAATTTTAAGAGGTAGTCGGATGTGTTTAAAGGCTACAAGAAGCAGAAAAAAAAGTTTAATGTAGCACTTTTAAAAGATTATTTTTTTTTATGGAGAATGTAAAATTCTAGATTGGTGTTTTTTCGCTCTATCACGCTGTTTAGAGAGAAGAGTGTTTTAATAGAACTTTTATTCTTTTAAATCAGATAGTTTTTACTAAAAAACTATTTATTGCTTTTGAATTGCCTTAAGAAAAAGAAAGATTTCGGCTGTTTAGAAATGATCTAAATATTTCAAAGGTTTTTTAGTCAGCTTTTTGCTTTTAAAAAAGCTAAACCTTATAATAAAAAGATTGACTCAAAAAGTTTTAATTAAAGTAGACTAAGCAGATGTTCTTATAAAACTCCATATAATCTTTAAGATTGCAAAATAGATTCAAACATTAAATCATTAAAAGTAAAAAGAACAAACATAGGGCGAATTAAAACTCCATAAAATAACAAACAGCCTTTAAAACTGCGCCAGGGCTGTGGCTTAAATTGTCGGGTTCTTCACAGTAGAACGTAGTATGATTAAAAGCGCCGTAGGATCTACATTCTTTTTTAAAGTATGTTTTTTTTTCTCTCTAACTTTAAAACAAACTACCGTTAAAGTTTTTCTGGCTTAATCTAAAAGGTAGAATTACCTTAAGGTCGGACTTTTCAAGTTTGTGATAAAACTATCTTTCAAACTTTCTTTTTTCAAACTAGATAAACCTACTTTCAATAAAATTTCCTCTTTTTTATTTCATKAAAATCCTCCTTCTAATGTTTTTGCMAATTTCCTCTTTTTTATTTCATKAAAATCCTCCTTCTAATGTTTTTGC
>Contig162+1282
ATCCCTTAGAAAGTAGTTCTGTTCKAAATTTATATGCTAGAAATTCGATCCGGCTTTCCTTAAATAGCTATTACCTATAGAACTAACAGCTCCGCGGAACAACCCTACGCTATAAATTATTTTATTAAGCCTTTYCTTTTTAATAGAGTGAGTGTAGGAAATAATATTGCTGAACTTTAAKAAATTAAACCTATAAACAATTTTTTTTTCTATCCTTTTAATTTAATTAAAGGATACCCAACTTTTTTAATAAAAATTATTACTTAACTTCTTTATAACTAAATTTAAAGCCAATTAATWTATAACCCTTTAAAATAAAAGCTCCAAAGCATAAAGTTTGCTGCGGCTCCTGTTAAACTTTCTGCTTTTCCCTTAGACTGCCTGCTAGGATTTTTAGTGTTTTATAGAACCGCAGTCTTTCTTTTTGAAAGACTAACCTCAAAAATGAGAGCTTACCTTTTGAATTGTGTTAATGTGCTGACGTGAACCGCAAGGTAGTTCAAATCGGAAAACAGGTTGTTAAAGTGTTCTACTAAGGCCTTAAGTGTTAACACTTTCATATGCTTAAAGGTATTCTGTTTTTATATCTCCACTTTAAGTAAGAGGTTGGTTTTCACTAGCTTAATGAATGGGGTAGAATATAGGTAGATTGGCGGACATCTATAGCTTTTTTTTGAACGTCCTGAACTCGGGATTAAAACAGAGTAAGCCGGAAAAACAATAAGTTTGATTATTTTAAGGTATTCTGTTTTTCTGACTTCTGCTTTTTTCTTTCAATCTAAAATTTCAACAAAGTTAAACCTTTATAAATTGCTTATAGAACTATTCCAACTTAAAGTGGGAAAGATTGTTACCTTTAAACATTTAACCCATTTTTAATAGCTTATAACAGCTCGGTGTTAATGTAGTCGGATTTATAGTTTGTAATCTATTTTACGGTTTTTTCCCTTCCCGGAGTTTTGGAGTTTTCACTTCTTTCGGGCCGATTATATAATCTCTTATTTCTAAAATAGCTATTAAGTTTAAGGTTCACTGCCTATTTATTTTTTTTAATAACAGCGGTCTACCAATAAAACTTTCTATTTTTAAAACAACACAGACCACTAAAATTGGAGCAGTAAAAATTTGCCTAGATTATTTCCAGCTTAAGTAAGTTGGAAGGTTAACTAGCTGAAAGCTAACTTCTATCAAAGACCTTTATTTMTAGTCTATAATAATTTCTAATATTAGTTTTAAAACTATTTTAGTCTTACATTAACTAGAAAATAGTTATTAGCCTTAATTTCATATATTTACCGGTTTAACCAGGTTAATTTGCCTGGTCTTTCC
>Contig163+1508
AATCGAATCGTCTTTTTAAGCAGACAACTTGTTTAATTAAAAGATCTGCAAAATTTAGCTTTTTTAAAATTGAATAAATAAGTTTTAATTAAATAAACTTCTAAACARCACARCGGTTGAAATAAACTGYTGTTTTAAACCATTTAAACCTTTTAAGAAATCTGTTCAAACTTTCTTTTTATATGAAACAAAAGGCAGATGGTTTAAAAGATAATAGATTCAAACTTTATCTGAATTAATTTAGCAGATTCTTATAACTTGTTAAAAGGCTGATTTTCTACAAGTAATTAAAATTAGTTCTTCTTACAACTTGGCAGTTGGAAGAACTTTAAGATTTGCAGTCTGCTAGAATCTAACAAATTCATTTTCCAGCGTTTGATTAGATAAGCCTTTAAAACTAACTCTCAATGAGAATAGTTTATCTCACATACTGCAGAATTGGACTCCTTAAGAGACAGTTTGTTTTCCTAGAAATTTTAGTCTTTCTGAATTTGATTGTTGACAGCAAGAATTACAGCACGTTAGATCTACCTGTATTCAAACTAAGGGCGGGCTGCAGAATGTTTTTTTCCACGTCCAAAGGGCAGTTTGAAAGTTTTTTGATTAGATGGTTTGTTTTTATTAGTTTAAAAGGTTCATTCGTTTCAAACTAAAGGAGAACTATACATTTTTCAAACTAAAGCGAACTTTAGTTTCTAACTGTCAGCTACAGACTACTGGTACTATTGTTCTTTTAAAGCATTTATTTTTCACTTTAAACCTTATCACTTTTTAAAATAAAAAAAAAGCATTCTATTAAAATTAGTGTCTGTCGGTTTGAGGTAAACTCAGTATTATTGAATGAAATAACAAAAAGAAGGTTAGGTTGGTTCTTATGTCTAAAAGGCAGACTTTCCTTCCATCTTTAAATTAGCTTTCAACCCGATCAAACTTTCTGCCATAAAAATTTAAAGCAAGAAACCGCCTAGTTGAAAAAACAAACTCCATATTACGTTCTAAAGGTTTATAAATAGGGTAATTTGGAAAGTCTACCCTTTTTCTCTAAAAAAAAGAGATGGTTTAAAAAAGACAGGCAGTTCGAACTATAAAATACACTCTTTCCTACTTTTTCACTATATTTTTTTTCTAAAATAAAAAAAACTGCAATCTAAAAAGTTAGTCCAACTGTCTAACTTTAAATTTGATTAATAAGAAAAAAAACATTTAGACTATTAGAAAGGCTTACCATTTATAAATTGAAAATCTAGTTAAAGTTCCGAATTCGGAACACAGCCCGACTAAGTAATTTTCGGTAGGAGTTTCATGCTTTTTACAGATAGATCTAAATGATTGGGTAGGGTAAAAATTGGAAACAGTAAAAAGCGGTTTTAATGTTTCCAATTTGTTTTCCAACTTGAAAACTAACATTTTCAAGTTGGAAATCTCACTCTAAACAGCACAGCGGCGGAAGGTTTGCCGCCGCCGCCGCCGCCGCCGCCTAAACAACCCATCAGTTACTGACTAGAAAGAGTATTTGAAGAGAAATCAATTTACAGAAAGAAAAAAACCTCCTATACTCTTCAGGGTTTGAAGATTCAACCCAAAATCTTTTTAACCAAAAATCAAGATTACTGTAACAAACGATCCAACTCTTTCCGAAAATCTGTTAAACTAATAGTTTAGATTTAAGTTATCTTTAAGTAAAATAAATAGGGGTTTAAATGAGTTGGTTAAAGCAGGTATTTTTTGTAAAAACTAAATAGAATGATAGTCGGAAAGAAAAAACGTTAATAGACGGTTATTAAAACCTTTAATTTTCTACAAATACCGAATATTGAAAAGCCTGATAGAAAAACTGAAAGCAGATGGTTAAAAAGAAAGTATGATCTAACTTTCCAACTTTTGAAGTTTGGGTATCTAACCCCGGTTAGTTAAAGTTGGCCTGAAGGTTGCTGAGAGAAAAATAGAAAGTTTGGAAACTTTCAGGCTAAAAGTTTTTGTTAAAGGCTGTTAAGTTAATTTGAAAGATCAGACTTTAAAAAACTACTTACGCTTTCAATCAAAAATAAACTGCCTAAACAGCGTTCTATCTAAAGATACTACTTTTTGAGCTGCTGGAGGTAACCAGCTGCTGTTAGATCGTTCAGCCTTTCAGCATTATTACTCCTACAGCTTTTCAAAGCCTTACATTTGTAATCTTTAAGAAATATAGGTATCTTTCCGCTTTTTATATCTAAGTCAATTTCCATTTCTTATAACTTTTTAATTTGGGTTTAAGAGTTGGTTTTAATGGCTTAGTTTTGAGATGGAAAGCTAGAAAACATAACCATCTCCTTACTTAAACCGATCTCTCATATTCCGGCCGGTGAGAGGTTCTATCACTAAAAATAATTACTTTTTAAAGTTCTTTAAATGGCTTTCAAATAATCCTTTGATAGTAGACCGAAAAGATCTTATTTTTTATCTTTTGTTTTAATTAAAATAGAGTTTGAGAAAATCCGATTGTTTTTCCTCTTTTATAGACGGTAGGTTCATACTTTCTTTTGAACGGTGTAATAGGAAGATCTTAATGGCTAAACTCTTTTGATATGGTTTTTAAACCTCTAAAACTCTGTAGGTTTTTTTTCTCTTTTTGAGAGATTTTTTCAAATCAAAATKAAATAAAATCAAACTTTMAAATAGGTTACACCTATTTATTTTTCAGAATTMATTTTCTCTCATTTGTTTTTAGAGAGCCCTGTTTTAAAACACTATACATAGAAAAAACGCTGGTCTAAACAGCAAATAATAATTTTTATTAAAGTTGAAAAACAAACTCTAACTAAAATTTTTTAAAGGTTAAGAGATTTGATTTGATTTTAATTTTAAGAGGTAGTCGGATGTGTTTAAAGGCTACAAGAAGCAGAAAAAAAAGTTTAATGTAGCACTTTTAAAAGATTATTTTTTTTTATGGAGAATGTAAAATTCTAGATTGGTGTTTTTTCGCTCTATCACGCTGTTTAGAGAGAAGAGTGTTTTAATAGAACTTTTATTCTTTTAAATCAGATAGTTTTTACTAAAAAACTATTTATTGCTTTTGAATTGCCTTAAGAAAAAGAAAGATTTCGGCTGTTTAGAAATGATCTAAATATTTCAAAGGTTTTTTAGTCAGCTTTTTGCTTTTAAAAAAGCTAAACCTTATAATAAAAAGATTGACTCAAAAAGTTTTAATTAAAGTAGACTAAGCAGATGTTCTTATAAAACTCCATATAATCTTTAAGATTGCAAAATAGATTCAAACATTAAATCATTAAAAGTAAAAAGAACAAACATAGGGCGAATTAAAACTCCATAAAATAACAAACAGCCTTTAAAACTGCGCCAGGGCTGTGGCTTAAATTGTCGGGTTCTTCACAGTAGAACGTAGTATGATTAAAAGCGCCGTAGGATCTACATTCTTTTTTAAAGTATGTTTTTTTTTCTCTCTAACTTTAAAACAAACTACCGTTAAAGTTTTTCTGGCTTAATCTAAAAGGTAGAATTACCTTAAGGTCGGACTTTTCAAGTTTGTGATAAAACTATCTTTCAAACTTTCTTTTTTCAAACTAGATAAACCTACTTTCAATAAAATTTCCTCTTTTTTATTTCATKAAAATCCTCCTTCTAATGTTTTTGCMAATTTCCTCTTTTTTATTTCATKAAAATCCTCCTTCTAATGTTTTTGC
>Contig164+1534
TCTTAAAGTTGGAAAGTCTGAACAAAATTACTTTCTAGTTTGCTCAGCTAGAGTGTTCCATTAAAATAGACGTGGTTAAAAAGAGAAAACCTTACTCTATGAGAATATTCCTTTCAACTAAAAAAATTACTGAGCAATTAACCACCTGATTAGATAAGCCATTAAAGCTACTATTTTGAAAAACTACCATTTAGATTAACTACCTTTCTAACCATTTTCAATTATTGAAATAGTTCTATAGTAGCATTTAATCTTACATATGAAACCTATTTATTGTAGTCAGAATAAAAAGTTAACAGAAATTCTTACTAAACTTATTTAAGGGGCTCGGCTCTTACTACACGAATCAAACGTTCTACCGTAAAATAGTTTTATTTCTTAACATTCGTATTTTATACCCTCCATTTAAACTAAACCTCTGAAAGCTTTCGTTAATCTGGGTTGTAACAATCAACCCTCATTTCAAACTCCTTGGAGCGCTAAACAGCACAGCACAGCACAGCACAGCACAGCACAGCACAGCACAGCTCCCGGAAGCTTAAGGGGTATCAAAAAACTATTCAAAAAGTTACTCAGTAAAAATTTTGTTGAAAGAGTCAAAAAGCAAAAAAGTTACTGCTAACTATAGAAAGGTTATCGGAAGGCTTAATTGTTAAAAGTCGGGGTGATTTTTAGTGTTTAAATTTTTTTTTATGAAGGTTTAACAGCCATAAAATCTATTTTTTAGGTAAAGTTGCAAGAAGTAATTTTTTAAAATAATTTTTTTTTGTTTTATTTTATAACTCTTACGCGACTAGACCAGACCATTAGTAAAGCTTTTTTTTTATGGCACCTCTAGTTAGTTTTTCTTCCTAACACTCGTTTTAATTTAAAGAGTGGTTAGACTAGTTCCTTTTCTAAACAGCACAGCGTTTTAGAACTAGAAAATTCAGTCTTACGAGATTTTCCAAAATTCTTTCAATTAAAAAATTTTAGATGGTACAACAACTTAATTTAGTAGTAAGTTTAAAACCGCTTTCAAACTTTCTACGGTGCGAAAGAAACCTAGGATTTTCAACCTTTAAATAAAGTGCGTTTAATTGAATTAAAAACCTTTCGCAAATTAAACCAACCGATTAGATTAGATAAACCTTAAATTGTGAATTTTTCACTAATAATAAGGTTTATCTAAAGTTGGAAAAAACAACCCGAAAACCCCAAAATACGTTTAAAGTAAATAAATTGAAAAACCGTAAAATTTTAAGTTATAACATATAAGTTTTATAGCTCGGGTTTCTTACTTTTTTTTGAAGATTTTCTACCTAAATAGGTTAGTTTATACMACTTTTTCTTGTTAACCTAATCAGTTTTCAAGTTGGCTTTCGTATAATCTTTAATTAAAAAGATTAAAATAATTTGCAGTTTGCTTAACAGGAAAAACAACCCTCTTGAAAAACCGTAAACTTTAAAGTTAGAAAGTTAGAAAAGCAGTAGAAACTTTTTGGTTATCCGAAAATATATTGAAAGAATTTCAATCTATGAGTGCAGAAAAAAGCTAGATATCAAATGGGGAAAACAAGTTTGTAGGTTTCTAGATTACTTTCTTCCAACAGTCTTTCTGCCCCTCAAAAATTAAGCAGAAAGTGAACTATTTTTGAAGGCCTTTATTTATTTATTTATTTCAATCAAAGAGTTGGTTTACTAACTGTTTTAATTTAAGGCAGTCTTAAAGTTTAAACCTGCAGACGTGCAGAAAGTAGTTTTTCTCAAACTGCTACATTTTTTGTAAAAAAACTTGGCAGTCTTGCGGAAAAGTTTTAACGTCATTTTAAGTTAGGCAGTTAATCTTATGTGCCTAAGGAAACCAACAAGAAGTGTTTGAACGTCCTATTTTTTAAGGACGTGTATTGCCACTCATTTGAATTAAATAAAAATACTAACACTTATCTTTTAAGATTATCTTTTAATTAAAAGGAAATACAGTCTAGAAGGAAGTCGGGGTCCTTTTACAAAATTATAGATTGATTTGAAAAAAGCTGTTTGTCTATAAGAAAGGCTGTTTGTTAGGAAATGGTTTGCTGACTTTAAGGCAGTAGGCTTAAAAAACAAACTTTAACTCCCTTTAGCCTTAAAATGCTGAAAGGTTGATCTAACTTTCCATAGACCTCTTGGTGTAATACGAGTGTTTATAGAACTGTTAGCAAATAGCGATAACTTTCTTAAAACAGCTTACCTTCAGCCTTTAAAGTATAATATTTTTTTTATTTGMGTCAACCTTTTAAACTCTAAATTTGCTAAAAATTAGACATTATAATTTGCTGCCAACTTTAATCTACTTTGGGTTTTAAATTGGAAACCATTAAACCTGCTACTAAAGATTAATAAAAACAAGTTATTCTAATTTAGTTGACCGTTTAGTTTCAACTTTGACAGATATAACTTTCCGAAAAACGATTTCTAAGGCGATTGAAACGTTATTCTAGTTTAGGTGGGTGTTAGAAAAAATTGAAATAAAACAAATTTAGAAATAAATTGAAACGATAAACTTTTCTATCAAAAGTGTTTGGCAACATAGAACCGCTGAACCTACTTTGAAACATAGGAGTTTTCAACATATGAGTGTTTTCAGGCCCTTTAATCTACCTTCCAAGAAGACTTGTTTAGTCTGCTAACCTAATAAATATTTATTGGTTTATCTAACAGCTTTTTGTTCAATTTTGCAAGAAAGCTGAAAGATCGAATTTTCAAAGATTGTTTTGTAGAAAGTTTTTGAAATTAAGGTTAAAACTATCTTCTGAATAGGCAGCCTTCTACCTTTTCCCATTTAAAACTATGGAATATTGTTTTTTTACCATTCAATAAAAGTAAAGGTTTTACGCCTTTTCACTTTCAAAGTGATATACAGCAGTAGTTGGTAGAACTAAAACACTCTACGTTTGAAAGTTTTACATTGGTTGTGTTTAAACTAATTAGTTGGGTTTTAGAAAGTGTTAGTTTTCAAGTTTAAAGGAAAACACAATAATTCCAAAAAACAACTTTTTAGGTTCTATCACTAAAACGCTGTTTAGTTTAGCCGGTATTAAACACTTCCTGTTTTTAAAAACCAAAGCTACTTGGAAAACAGTAAAACCGTAAACCTTAAAAAAGATTAAAGTTCCTTAAAACTGTAAAATTAACGCAAAGATTAACTAGCATCTTATAGTTGGCTTCTAAAAGCGGTTAACTGTTTTAAGAAAAAGGTTTAAAACCCAACTATATAGGGAAAAGAAATCCGTTTAATTAAAACGAAATTTGCGTTTAACACGTTTAAATAATTCAAATTACTGTTTCTAAACAGCCCGGAAGGAAGCGCGGGAGTGATTAGAGCTGTTTAATAGAAGTTCTCAGTCTAAAGTTCGAAGCCTTTAAATAGGCAACATAATAGCTAACTCCCCTTAAAGGGCTACAGCTCTTTATTATGTTCTACTCTCTATAAAATTCTTTTTTAATAGTGGTTAAGAGTTACTCCACAAAGTTGAAATCGGCGATAAACAGGCTACAGTACCTAAATTTAAGCGCTAAAACTACTTTGGGATAAAATTTCAAAGGCTGTTTCAATAAATTCTAGTTTTAAAGTTTCTTTTCAAAAAATTAGTGTTTTATAAATACGCTGCAGGGATAAGGGGTTGTAGGATAAAAGCATAGAATGTGGGATTATAATCTTTTATTTTAAGAAATCAAAAAGTGTTTGAAAAGAATGAAAGATCTAACACTAGGGCATTCATTTAAACTACCCTACTTTCGAATAAAAAACTATCAAACATTAAAAAAAAGATTGAAAGAAACGTTTAAAAGACTTTCAATATTTTGAAAAAAAAGATTTAGTTATAAGGGGTCTAGAAGTCTAGAACACTGATCTTTTTCTGCTTATATTTTTTCGGTTAAATGCCTGTTTTTGTTACGACAGTCTGAGGGGTTGGATCGTTCCGATGTTTTTTTTGCTAAGTAAGGAAGGGGCTTGGCTTTGTAGAAAGCTATCCTACAACCGTAGTTTTTAATTAAAAAAAGTAGTACGAAGGCTTAATGAAAATTACGCTAGTGACAGAATGTTTCTTTCAAAGAGTTAGTTCTAACTGCCGAAAAAGCATTCATTAAAGTCTTTCAAACTTATAACTTTGTTTAATTAAAAGAGTTATCAAGCTATCTTTGTTGTTTTCAACCTGAAAATCTTTGTTGAAGGTAGTTTAACTAAAAATCTGGCGGCTACCAACCTCTTAAAAATTAACTTTTTTTAAAAACCATTGTCTTTCTAACCATCTAAAATATTGCTAATTCTTCCTTAACTTAATATGAGCTGATAAGAACTATTCAAAAACAGCACATAAAACTACCCGCTTTTTGCGGGAAAAGGGCCGAGCTGGCTTTCTACTAATTTATTCCGTATTTCACATCTATGCCAGATAAACCTGGCAAACCAACTAGATAAACCTTCAAAATTACAATTAATTCTTCTAAAACTACCCTTAAATTCTTTATAAGAGAGTAGAACAAGAGCCTTTATTGACATTTTTTTTGAAAATACTTATTTTTTTCAATGAAAAAAGGACTTATTCCTGAAAATCTTCTAGTTTTAATGTGCAGCTTAACTAACATGCTATAAGGTTTAATT
>Contig165+1220
TCTGAACAAAATTACTTTCTAGTTTGCTCAGCTAGAGAGTGTTCCATCTTTCAAATAGACGTGGTTAAAAAGAGAAAACCTTACTCTATGAGAATATTCCTTTCAACTAAAAAAATTACTGAGCAATTAACCACCTGATTAGATAAGCCATTAAAGCTACTATTTTGAAAAACTTTGAGATTAACTACCTTTCTAACCATTTTCAATTATTGAAATAGTTCTATAGTAGCATTTAATCTTACATATGAAACCTATTTATTGTAGTCAGAATAAAAAGTTAACAGAAATTCTTACTAAACTTATTTAAGGGGCTCGGCTCTTACTACACGAATCAAACGTTCTACCGTAAAATAGTTTTATTTCTTAACATTCGTATTTTATACCCTCCATTTAAACTAAACCTCTGAAAGCTTTCGTTAATCTGGGTTGTAACAATCAACCCTCATTTCAAACTCCTTGGAGCGCTAAACAGCACAGCACAGCACAGCACAGCACAGCACAGCACAGCACAGCACAGCACAGCACAGCTCCCGGAAGCTTAAGGGGTATCAAAAAACTATTCAAAAAGTTACTCAGTAAAAATTTTGTTGAAAGAGTCAAAAAGCAAAAAAGTTACTGCTAACTATAGAAAGGTTATCGGAAGGCTTAATTGTTAAAAGTCGGGGTGATTTTTAGTGTTTAAATTTTTTTTTATGAAGGTTTAACAGCCATAAAATCTATTTTTTAGGTAAAGTTGCAAGAAGTAATTTTTTAAAATAATTTTTTTTTGTTTTATTTTATAACTCTTACGCGACTAGACCAGACCATTAGTAAAGCTTTTTTTTTATGGCACCTCTAGTTAGTTTTTCTTCCTAACACTCGTTTTAATTTAAAGAGTGGTTAGACTAGTTCCTTTTCTAAACAGCACAGCGTTTTAGAACTAGAAAATTCAGTCTTACGAGATTTTCCAAAATTCTTTCAATTAAAAAATTTTAGATGGTACAACAACTTAATTTAGTAGTAAGTTTAAAACCGCTTTCAAACTTTCTACGGTGCGAAAGAAACCTAGGATTTTCAACCTTTAAATAAAGTGCGTTTAATTGAATTAAAAACCTTTCGCAAATTAAACCAACCGATTAGATTAGATAAACCTTAAATTGTGAATTTTTCACTAATAATAAGGTTTATCTAAAGTTGGAAAAAACAACCCGAAAACCCCAAAATACGTTTAAAGTAAATAAATTGAAAAACCGTAAAATTTTAAGTTATAACATATAAGTTTTATAGCTCGGGTTTCTTACTTTTTTTTGAAGATTTTCTACCTAAATAGGTTAGTTTATACMACTTTTTCTTGTTAACCTAATCAGTTTTCAAGTTGGCTTTCGTATAATCTTTAATTAAAAAGATTAAAATAATTTGCAGTTTGCTTAACAGGAAAAACAACCCTCTTGAAAAACCGTAAACTTTAAAGTTAGAAAGTTAGAAAAGCAGTAGAAACTTTTTGGTTATCCGAAAATATATTGAAAGAATTTCAATCTATGAGTGCAGAAAAAAGCTAGATATCAAATGGGGAAAACAAGTTTGTAGGTTTCTAGATTACTTTCTTCCAACAGTCTTTCTGCCCCTCAAAAATTAAGCAGAAAGTGAACTATTTTTGAAGGCCTTTATTTATTTATTTATTTCAATCAAAGAGTTGGTTTACTAACTGTTTTAATTTAAGGCAGTCTTAAAGTTTAAACCTGCAGACGTGCAGAAAGTAGTTTTTCTCAAACTGCTACATTTTTTGTAAAAAAACTTGGCAGTCTTGCGGAAAAGTTTTAACGTCATTTTAAGTTAGGCAGTTAATCTTATGTGCCTAAGGAAACCAACAAGAAGTGTTTGAACGTCCTATTTTTTAAGGACGTGTATTGCCACTCATTTGAATTAAATAAAAATACTAACACTTATCTTTTAAGATTATCTTTTAATTAAAAGGAAATACAGTCTAGAAGGAAGTCGGGGTCCTTTTACAAAATTATAGATTGATTTGAAAAAAGCTGTTTGTCTATAAGAAAGGCTGTTTGTTAGGAAATGGTTTGCTGACTTTAAGGCAGTAGGCTTAAAAAACAAACTTTAACTCCCTTTAGCCTTAAAATGCTGAAAGGTTGATCTAACTTTCCATAGACCTCTTGGTGTAATACGAGTGTTTATAGAACTGTTAGCAAATAGCGATAACTTTCTTAAAACAGCTTACCTTCAGCCTTTAAAGTATAATATTTTTTTTATTTGMGTCAACCTTTTAAACTCTAAATTTGCTAAAAATTAGACATTATAATTTGCTGCCAACTTTAATCTACTTTGGGTTTTAAATTGGAAACCATTAAACCTGCTACTAAAGATTAATAAAAACAAGTTATTCTAATTTAGTTGACCGTTTAGTTTCAACTTTGACAGATATAACTTTCCGAAAAACGATTTCTAAGGCGATTGAAACGTTATTCTAGTTTAGGTGGGTGTTAGAAAAAATTGAAATAAAACAAATTTAGAAATAAATTGAAACGATAAACTTTTCTATCAAAAGTGTTTGGCAACATAGAACCGCTGAACCTACTTTGAAACATAGGAGTTTTCAACATATGAGTGTTTTCAGGCCCTTTAATCTACCTTCCAAGAAGACTTGTTTAGTCTGCTAACCTAATAAATATTTATTGGTTTATCTAACAGCTTTTTGTTCAATTTTGCAAGAAAGCTGAAAGATCGAATTTTCAAAGATTGTTTTGTAGAAAGTTTTTGAAATTAAGGTTAAAACTATCTTCTGAATAGGCAGCCTTCTACCTTTTCCCATTTAAAACTATGGAATATTGTTTTTTTACCATTCAATAAAAGTAAAGGTTTTACGCCTTTTCACTTTCAAAGTGATATACAGCAGTAGTTGGTAGAACTAAAACACTCTACGTTTGAAAGTTTTACATTGGTTGTGTTTAAACTAATTAGTTGGGTTTTAGAAAGTGTTAGTTTTCAAGTTTAAAGGAAAACACAATAATTCCAAAAAACAACTTTTTAGGTTCTATCACTAAAACGCTGTTTAGTTTAGCCGGTATTAAACACTTCCTGTTTTTAAAAACCAAAGCTACTTGGAAAACAGTAAAACCGTAAACCTTAAAAAAGATTAAAGTTCCTTAAAACTGTAAAATTAACGCAAAGATTAACTAGCATCTTATAGTTGGCTTCTAAAAGCGGTTAACTGTTTTAAGAAAAAGGTTTAAAACCCAACTATATAGGGAAAAGAAATCCGTTTAATTAAAACGAAATTTGCGTTTAACACGTTTAAATAATTCAAATTACTGTTTCTAAACAGCCCGGAAGGAAGCGCGGGAGTGATTAGAGCTGTTTAATAGAAGTTCTCAGTCTAAAGTTCGAAGCCTTTAAATAGGCAACATAATAGCTAACTCCCCTTAAAGGGCTACAGCTCTTTATTATGTTCTACTCTCTATAAAATTCTTTTTTAATAGTGGTTAAGAGTTACTCCACAAAGTTGAAATCGGCGATAAACAGGCTACAGTACCTAAATTTAAGCGCTAAAACTACTTTGGGATAAAATTTCAAAGGCTGTTTCAATAAATTCTAGTTTTAAAGTTTCTTTTCAAAAAATTAGTGTTTTATAAATACGCTGCAGGGATAAGGGGTTGTAGGATAAAAGCATAGAATGTGGGATTATAATCTTTTATTTTAAGAAATCAAAAAGTGTTTGAAAAGAATGAAAGATCTAACACTAGGGCATTCATTTAAACTACCCTACTTTCGAATAAAAAACTATCAAACATTAAAAAAAAGATTGAAAGAAACGTTTAAAAGACTTTCAATATTTTGAAAAAAAAGATTTAGTTATAAGGGGTCTAGAAGTCTAGAACACTGATCTTTTTCTGCTTATATTTTTTCGGTTAAATGCCTGTTTTTGTTACGACAGTCTGAGGGGTTGGATCGTTCCGATGTTTTTTTTGCTAAGTAAGGAAGGGGCTTGGCTTTGTAGAAAGCTATCCTACAACCGTAGTTTTTAATTAAAAAAAGTAGTACGAAGGCTTAATGAAAATTACGCTAGTGACAGAATGTTTCTTTCAAAGAGTTAGTTCTAACTGCCGAAAAAGCATTCATTAAAGTCTTTCAAACTTATAACTTTGTTTAATTAAAAGAGTTATCAAGCTATCTTTGTTGTTTTCAACCTGAAAATCTTTGTTGAAGGTAGTTTAACTAAAAATCTGGCGGCTACCAACCTCTTAAAAATTAACTTTTTTTAAAAACCATTGTCTTTCTAACCATCTAAAATATTGCTAATTCTTCCTTAACTTAATATGAGCTGATAAGAACTATTCAAAAACAGCACATAAAACTACCCGCTTTTTGCGGGAAAAGGGCCGAGCTGGCTTTCTACTAATTTATTCCGTATTTCACATCTATGCCAGATAAACCTGGCAAACCAACTAGATAAACCTTCAAAATTACAATTAATTCTTCTAAAACTACCCTTAAATTCTTTATAAGAGAGTAGAACAAGAGCCTTTATTGACATTTTTTTTGAAAATACTTATTTTTTTCAATGAAAAAAGGACTTATTCCTGAAAATCTTCTAGTTTTAATGTGCAGCTTAACTAACATGCTATAAGGTTTAATT
>Contig166+1256
TGGTTTGAATGAAAGTTCTAAACAGCCTTTTGAACGGTAGGTTTCTTTGGAACCTAACGATAGAAATTACTGAAGTTCTATTTTTACGTTCTAACCACCTATATGAAAATCCTAAGGACTGCTATTTTAGGTTGAAAGTTCTTGAAAATGAACTGTCAAATTGATGTTCAAAAGGCTGTTTAGAAGGTTTCTACAACCTTTAAAAAGATTAAAAGGATGTTGGAAAAAAACTTTAGAACGATAGCAAAATTTTAGAACCTACCAGAATAGGTTCTAAGCTCACCTTTGATAGAAAGCAGATGATTTTAATCGAAATAAGCTTTTAAAATGAGGGATTAAACAGCGAGGTAGTAAACATACAAACCTAAATATTAGTTCAAACTAATACCTTTTGACTTCGGAATGGCAGAAGGTATATCTTTTAAATTGTTTTCAACTTTCTATCTGCTTTTTTTCAATAGGCTGGCTTCCATTTCAAGTTCCCTAGTGGGTTAAAGCTGGTTTGGGTTAATAGCTGGTTTTTCACGTACTTTTCAACTTTCTGCTGCTTTTTCCTTCTACCAAAAAATTACTATTTCCTTAATTAAAACTATTTAAACCAACTTTCCTTTTAACCCCTCTTCTATAAAATTAACTAGTGTTAGAGGTTCACTGCCTTTAGGGTTTGTTTCCAGGTTTAGGCACTCTACGTTTTAAAGGTAGAAAGTTTAATAGAATGTTTTATAGTAATTTCCACTCCCCCGGGTAGAAAGTTCGAATTAGAACGTTCCGCATAGTTTTTCTAAACAGCCTTTCAAACTGCCCATTTTCGAGTTTATTGGGCTGTTAACAGCAACAGGATCGTTTCTTAGTTTAAAGAAACTAATAGCTTGTTTTACAAACCACCTACTTTCAACCCAATAAAAAAATTGTAGAAGGAGTGGGTAATTTAGAAAGAAAAACAAGCTCTTTTCCTTTTAACCAAAATTGCTGTTAGAAAGTGAACCAACTATCCCCTCTTAGTTTCTTTTAAACCCACGATTTAATCAAACATTTCAACTTTTAGAAAAACTATTTGACTATTCAACTTTTTCTTTTTCTTTTAATCTTTCTAGTTTTTTTTCAAATTACTATCAGCGTTCTAACAGCTCCCTATTGAACACTCAAATTCTAAGTTGCCATTAACGGCAACTGCGTTAGAAACTTTCAGCAAAAGATTAAACCAACCTCTCTATCCGCTTTTCGTAGGCTGTTATCTTTTAAAGTTTGACTGAAGATAGTTTTTCCTGCTTTAATCCCTTAACGTGAGCTGTTAGAACCTAGCTAGGTGGGTATGTTTTTCTAAACAGCCCTTTCCAAGGCTTGTTTTAAAAAATACTCTGAAGCTTTTTCTTCTTTGAAGATAGTAAGTTGGACAAAAAAACCAACTAAAAATACTAACATACCCATCTTTTCTTTTGTTTGAAGGTAGTTAAGGGATTCATAAAAAAAACATTCCGACTGACTACTATAAATTTTCTAACAAGCTCTCTTTCCAAAAAATTAGCTATTTTACAGCCTTTAACAGCAACTCTAAGCGAACTACTTTTAAAGTTTGACGGAAAGAACTGTCAAACCATCTTATCTAAAAGGTTTGAAAACTCTCTTCTTTTTTTCAAATTATAGTTTGAGAGTTTGTTTTTCTATAGTTGGTAAGATGGAACAAACAACTAAGAAAGTTTTGATGGAACCTTTAAACCAACTAGCAGTTAAATTTTAAGGAGTTATCACTTACTTCGAGTTGTCTGTAAAATTATTAGTTCAGCGGGCGGAAAGAAATACGGTATTATATCAATTACAGAAAGTTTTAATTTAAAATACTTTATTAGTAAAGTTGGATAGACTGTCCTTTAAACAAATATTTAAAAGTCTGAAAGATTGGTTCCGACAGGGATTGTACCTTTAAACTATTTAATCCTAATCCCTCTTTAAATTAGGCTGTTCTTTCTTATTAATTTTGCTAAATTGCTTTACCTGTCATTCATTAGGCTGAAAGGCTGTTTAAACCCAATTGTTTTTTCCTAACATTCTTTTAGACCGTATAAACGCTTATCGCTCCTTCCTAAAAACAGTTAAACGTTTAAACCAATGGATAATTTATAACTTTCAAAAATAACTAGGTAAAGGATTCTAAAGAGCAAAAAATTTGAAAGTCTCTAAACAGCCTATCCGAAAAGTGGGTTAAAAAATAGTTTGGATGATAGGTTTAAAAGAAAACACAAACCTTACAGAAGGCTGTTTAGAAATAGAGTCGTTTAGTCTACCGGTTTTTTAGATTGTTTAACTGGTGGTTTACAACTTTTAGGATTAGACTGTTTTAACGTTGGATCTGACTTACAATGGCGGTTTATAAATACTTTTTTTTATTAAAACTCCAACCCAGTTGCTGTTATAAACAAATTAGATAAGCAGTTAATGAAAAAAAACTCTTTTAGATGAAAACAGGATTAAATTGCTAAACAGCACCGCGTTTCAAATCTTGCAGTTTTATGGAAACCCGATATTTAAGGGTTGAAAGAAAAAAAAGCAAACGTCTAATCCTGCTTAGGAGGAAAGAAAATCAAATTAATAAAATTACTTTCCGATCTTTCCAAAATATTTTCAGTGATAACAGCAACAGCGAAAAAAAAGCTTATGTTAACTTTCCATTTTTGGCTGTTTAGGGCGAAAAAAAAAGCTGAAAGTAAAAACAAACATTTTTCTAAGAAAGACTAAACCTACTTTTCAATTTCACATTAGGACCTGAAGTTAGATTAAAGCTCTTTCTTCTTTCCATCGAAAGAAGTTGAAAGAGCTTTAGGTTGTTTAAAAAGAACTTAAGTTAAGAAGAATTTTCATTAAAAGGTAGCTAAAAAATCAATCCATCTAATCAAAAAACTGTCTTTAGAAGGTCTGAACGTTATAAAAACTTAAACCAGCAAACGGTATTAAAAGGTTTTAGGATGGTCGGCTTAAAAAACTTCTAGCGCGCTGTTACACCCGGAAAGTGACCCTAAACAGCATTTCGGAAAAAAACACCCGGAAACCCTAAACAGCATTTCGGAAAAAAACACCCTTTACACCCTAAACAGCATTTCGGAAAAAAACACCCTTTACACCCGGAAAGTGACCCTAAACAGCATTTCGGAAAAAAACACCCGGAAGATAACCCCTTTCGGAAAAAAACACCCTTTACACCCTTTCTTTACACCCGGAAAAAAACACCCTTTACACCCTTTCTTTACACCCGGAAAAAAACACCCTTTACTCCCATAAAACAAACCCTTTACTCCCATAAAACAAACCCTTAAGATCTTTACTCCCAACCCTTGACATAATCCATCCCTTTCTTTACTCCCATAAAACAAACCCTTTACTCCCATAAAAC
>Contig167+39258241
AATACCTTAATTTAAAAAAGGTATTAAATCAAAAAAAGCTGATCTTCTAATTTTAATTAAAGTTAGAAATTTTTAGAACATTTGAAAGTTAGAAATTTTTAGAACATTTGAAATTAACTTGAAAAAGTTAAAGAGATTTTTAAGCAGTAGTTTGGAAAAAGGTGAAGGAAAAGATTGGATGAAGAAAAAAGAAAAATAAGAAAGGCACTCCTTTATAAAAAAAGTTTCTAAACAATCACTAATTGTAAGGAACGCGTTTCTAATCTAAAAGGAAGTGATAGAACCTTAAAACCTTCTTTTAGAAAGTTCAAATACACTCAAAGGCTGGAATTTGAAGTGAACCTACTTTGCTTTGAAAGGTATAAACTTTAAATAAAAAAAAAGTATAGGGTTTTTGCTCCGAACCAAGCCGGATGGAACAACGCCGGTTTTCAGGACCGGACCTTTAGACCGTTAGAAAGGTAGTTATAATGAAACAAAAAACAAAAAGACAGAAATATTTTTAATAAAATTAAAAAAAAGAAACCGGAAAGCAAAAAAATAATCCTACAGCCTTTAATTCAAAATCTTATATAGTTTGATGTTAATAACCTACTTTCTAGCTAACTAAAAAAGATTATAAAAACAGTCTAACAAGAAAAAACTTACCAATTTTAAATTATCAAACACAGAGGCTGATAAAACAACCTTCGAAGTGAAAAATTCACCTCCTAACAGCCAAGGAGTAGACGATTTAAACATTCGATAAGCCTAGGATCGTTGGTTAAATGTTTTTTAAAAATAGGTTGACTATTTAATAATTCGAACTTTCAATCATTTAAAAACCTTCAAAACTTCAAATTTCGGGTTTAAAGTTGGTGTCAAATACAATCTTTATTTAAATACAACTAACTTAATGAAAAATCAGTCAAATTTATAGTTTTTTTCAATTGGCCTAATAAAGATTCAATTTTTTTTATTTCCGTTTTATAGGGTAACGAATCGACATCCCGAGGTGATAATAAGAGCATTTAGGTAATAACGGCGAAGTCCATCAAATTAGAAAACCCCGCTATTTCTATTGGACAGTCCGGATAAACAGTCAAAAATTAGAAAAAAAAGATTCGCTTTCCCCTTACGCTGTTTCTAAAAGCCTTTTAACAGTGGAAAGTGCAGGAGAAATCTATAAGAATCAGTTCATTAGAACTTTCCACCTAGAAACAGCATTATAATTTTCTAGGTGGAAAGTTGGTATAGAAAAAATATTTATTGTTTTTTGTTTATCCGCGAAAGAAAATAATTTATTGTTGGAAAGTATCAATTTTTCTGCAATTTAAGTTTGAAAAACAGCTTACTTAGAAATTTTCAAGATGTCTTTCAGCTAGAATTTGCTATTTCCGTTTGTTATCACTTTCAATAAACCGGCTTGATCTAACCAAAGCCGAAAAAGAAAGCTGAAGGGTTTGTTTTTAGAAAAAACAACTCTAATTTAAGCAAGCGGTTTGCCAATAAAAAATATGGTTAAAGGGTAGACTACCTTTCCAGCAAATAAGTTTAGTTGGAAAAAAAGTAAGTCAATTTGTAGGGTTGGAAGCTTATCTGACCTTAAAAACTTATTTTTTAATAAAAAGGTCCTGCTTTCAAATAACTTTCAATGTAGAAAGTTTCCCTACTTTTGCTACTAGGATATCTATCAGAACGATCCGCAAAAACTTCCTATCAGACGGTTCAAACCCTTGAATTTCAGAACGTTTAGAATAGGGTGGGTCTGAATGTATAACTCATBCTAAACAGCCCAAACATTTAAAAACCAACATTTTTCTGGTTATGAACAGCCTAAGTCTGATTCGGGGCCGGGGCCCCCCCTTAAAAGAGATATTTTTTAGGGTTTATTTTTTACAGTTTATTGAGTAGGTTTTGGGGAATGTTTGAAAGTTATTTGGAATGTACTGATTTCTTTTTTTCATTACATCTTACTGAAATTTTACTCATATTTCTTTTTATTCAACTTTACAAAATAAGAAAGATAGGTTTTTTTGCTCTTGAGTTATGTTTTGAAAGTTTTATGCATTCTTTGTAATACTTGGTAAACCATTTGTTTTTTTTCCCTTATCTCCAATTGTTTTTCAATCTTATGCTCTTTTGGTTAAAGCTAGGGATTAGGAACTAAAAGGCTGTTATACAATCAATTTTGCCCTATAATGCTTTGTCCATTTAAAAGTTAAGATGGAAATTTAGCTGGACGAAAGAGCGTGTAATCCCTTTATTATTTTGAGCGATAGAACCTTTTAGGAAGGAATGCACTCTATAATAGTAGTAGAAGAGTGTTCAATAACTCTATAGTCAGACACTCTTTCTTTACTATAGAATTTTTTGTTTTTTTACTTAAACTAGATTTTAATTAAAGAAACCTAGTTTTTTTCTTATTGTTTTAAGGTTGTTCTGATTTAAAAGGTAGCAGATCATTTATTAGAACTATGTGTTTTATAAAAGATTGGCAACGCAACCTATTTGTTTTTCTGGCTTTCAAAAAACATAGTAGCGAAAAAGTTTAAAGATGAGTTTGATGGGATTGCAGAGGGTCCGTAGTACCTTAAATTTTATTAAAAACTTATCCTTCTTTAATATTTAGTTAGGGGTAGACAAATACTTTATTTAAACCTGTTTAATTCAATTAATTCCTTATAGTCAAAATATTTATGAAGGATATTTTCTTTCATATTTATTAAAGTTACCATAAAATAAATCTTTAAACTCTTTTTTAGTAACTTTATAAAGAAAGGTTTTAAACTTAGTTTGTTATTAAACCATCTAATAGTTGGATTAAAAGTAACTTTATTTAATTTACGGTTTTAATACCCAAACTATTTATTGTAAAGAAAGGTAGTTTTTCACCCCAAAAACCCAAAAATGTGTTAGGGGAAGCACTCAAAGGAGTAGCCGGGAAGGGGCCTATAAAATTATTTATTCATTTTTGTCATTAGATTTCCTCACAAAAAAGAGAAGAGGTTTTAAACCATTAAAGTTGAGTTTATCTTTATAACTGAATATTTCGGAATTTCTAGTAGTATGGTCCAATAGTATAAAAAACATTTATTAGCTAAGCCTAAAATATATCCATCCGCTTCGAATGTTTCTAGGGTTAAAAGACCATGTTTGAAAGTTAGATAAATTAGTAGTAGGTTGTTTTTCTTTCGCTAAACTTTAATTAAATAAAAATCTAACTACCTACTTTAAATAGAACGGCTAATCCCTTTTTTTGAAAGTTTCTAGTTTCTCAGCCTAAGACTGTTTCTTTTACATTCTTTTTTGTTTTGTATAATTGAAAGGCGGATTGTTTTTAGTTAGGTTTGGCGCTTTCTAATAGAACATTCAAACTACTCCCTTTTTACTACCTTAAAACGAACTTCTTATTGCTTTTTTTTCCCCAAATTCCTGTATATCTAGTTTTTTTTGTTTTATGCATTCAAACTATCATTAAATGTTTTAAAACTAACTTAGCCTCATAACTTTTTATTAATGTTAGGAACATGTCAATTATCTAAGCAATATCTAAACTTGAAAAGTTTTTCTGAATTGAAAATATTTAATTCGTAGGAATAATAGTTCATCAGATGTTTTGTAAACTGTATGAAAAGGGACTGTTAGATATTTAAAAATAAAATATTTTGGAATAGAAGGAAAAAAGCTTACATTTTAATTAAAAAGGATCTAAACTTGAAAGGCAGTAAAGATTATTTTTTTAATATTTCTTGTAGTTTGAATAAATGTTCGAAAAAACAAACGGAATAAAGTAAGATTTGAATGTTTATTTTTTTCGATTTTTTACTTTTTTCAAATAATTGATTCTTACAAAGAATACTGCCTTTGATTAGTTTTCAAACATCCAACTTTCTATTTTAAGTAAGGCATAATTTTTCTAAATTAGAATAATAATAAATCTGTTATAAAACATATATGTTTGTTAAAAAGATTTCATCTATATTTAAAAGAAATAAATGGGTGAACTTAACTTTAATGTGCTATAGTTTGATTACAAGATGTGAAAGACTCGAAAAAAAACACATAACTCTTTCATAACATAAATCAAACGAAGTTTTTAACTAAGGCAGGTTTATCTTTAAAATGGAAGAGTATTGTCAATTTGCTCATATGTGATTTCATTTTGGTAGGTGGAATAACAAAACAAAACGTTTGCAGGATGCAAATTTTTTCTCTAAAGCTGTGCTGTTTAGAGAGAAAAAAAACATTCTTTTCAAAAATTTATCTAACCTAACTTTCAAACTAAGCTGGATAAACTTTCTTGCTATCGTTCCTTCAAAGAAAGTTAAAAACTACCAGCTCCTATTAATTCGAAAAAAGCATTCAGAATTTGATTGAAAGTTTAATCTGCGAAATCTTTTGTTAATTAAAAAGAATTTTATTGTAAGGTACCTTATATCAAAACTTATCTAAAAATAGATATATTGAAAGAGTTATGTTTTCAGGCCTTGTGAATCCATGGTTCTTCGTTATTTTTAAAACATTCAATATTTTTAATAATATCGTTCTTAAAACACTCGAACTACATACAAAACTGTAAGGCTAGAAATAACTTTTTGCTAAATAGTCAGACATTACGTTCAGAATAAGTCTTGAAACCCTAATTTAAATTATTCTTACTATATATACAGCTTTCTTTTTTGCATTCTACAGCGCTTGTTTTTCTTTTATTTAATCCGATTTTATTGAATTAAAACCTTTCAAAAGTCTGGTAGTAGGTAGGTTCTATCACTGAAGGCCAGCTTTCAATTTACTTAGAAAGTTGAAACCTTTGACCTAAGGTTAGAATGTTATTTAATCTGTTTTTAATTTCTAGAAGGTTTGACTGTTTTAATTTCTTAAATATCTTTAAATGGCAGAAGGTTGGAAACTGTAACACAGAAAAAAAACTGTTAAAACTACTTTTTTTTGCTGACCTTCAGCTATTTCAATACAAAAAAAACACCGTGATATAGTTCTCTTTTAATTAAAAATGCTTTATCGCTCTAGCAAAGTTTTGGTTGGGCAGAAGGCCGAATTTCTTTTGTTTTAATCACAAATTGGTAGTATCAAACTTTCAACCTGCGAGAACAATTTTATTTGAATTAAACTATCCGATTTACTTCGGATAAGACTAGACGACTTGTTTCAAAATGGTTTCTAAACAGCCTTTGAAATTTTAGAATGGTTTGAGCGTTTTAAAGAATTAAATACCCTTTTTCCTTCTTTCTTTTCTTTAAACCTCACTATTTAAATTTCTATTAATTTTTAAAATTTGGTTTGTAGTTGGATACAAACCTACTTACTACATAACATATTCCTTCCGCCCTACTTTTCTAGAATTTGAATGGAACGAATTTGACTGTATTTAGGTAGGGTGTTTGAATTTTTTTATAGTCAGTTTTTTCTTTCAAAAAAAACAATAGAACCTGTCTAAGTAGTTTGAAAATACTCTAACGCTAGCTAAAAGAAAGGTTAGATTTTTAAGGGTATGGTAGTTCTGTAATACGACTTTGAATTAGTTTGAAGGTTAAACTATTCGATCACCGCTTTCCAGCCTTCCGTCATTAAAACAAGTAGAAGGATTGAATAAATAGATTGAAATATATAAACATATAGAGTTTCCAGCTATCCTTGTTTAAGGCTGGAAGCCTTTCTATGGTTTCCATCAAAAAATTTAAATACAGAATTTGTTGAAGGTAGTACATTCAAACCTTCTATCAAATTAATTTGAAAAGCGGCGTAGTTTACTAAGTTTTTCCATCTTCGTCAATTTCTTTTTAGAAAAAGAGAGAACGGCCAAGTTTTAATTAGTTTAAGAATGAAAAACTACAACCAACCCACTTTTAAAACAGAATCAAATTTATAGGAATGCTACCATGCGAATCTAACATTCAGACCTTTGGCAACTTTCCTTAAAGTTGAGAGTAACGTTTAAAACCAACCCATGATAGAGTTAACAGCTCTAATTTTAACGTTTAAAACCTACTGTCAAACAGAAATAAACTAACTCTAATAATTTATTATTCTTACAAGGACTGAATCTAGTGTTAGAACCAGTTGCTTTTTTAGTTTGTAAGAATTAAAACAGCATTTTACCCTTCAAACCTACCTACCTTCAAATGGTGAGTAACTTTACACCAAACCTTTTAACAATTTTTCAAAGGTAGAGAGTTTTATCGGGCTGTTAACGGCTAATAGAAAAACCGTATTAAGGTAAGTAAGAATGTTTATTAAAGAATAAACCATCTTAAAAAGGTGGAATGTTTTCAAACCTAAGGTCAAATAGCTTATTTAATCAAGTTTATAGTTCTACGGTTAAATAAAATACCTTAACAATTTTAGAACTTATTTTTTGCATTGAAAAAAAAGAGACGGAAGGCATCTTACAGGTGTTTACGGTTAGGAAGTTAGAACAACCTATAAGTAGTGTTTTAATACCGGTGCAACCGAAGAATTTTTTTAATGAAAACTAACCGACCTAAAAACCGCTTATAGGCAGTGATAGTTCCTTTTTACAAATTTAGAACGTTTATATAAGCCGTGTATACTTACATAATAAAAATGCAGTTAGTTAATTGTCAAGTTTTTATAGAAAACTTCGGTCAAATAGTCTTTAAGAACAACCTTTTATAAAACGGTCTTTTAAATTTGAAATACTTTCAGCCTTTATTTTAAAGATCAGTAGGTTTAATGAAAGCCATTTGGAATAAAATTTAAACCGTTTTAGACGCTGTTAAGTCGGCTAATTTTTATGTTTGTAAGAAGGTTTTAAAAACTTTAATGTCTACCTAATTTTGTAAGTTTGGCAGTTAATTGGAACGATAGAATTCAAACTAAAACAATTATATATAGGAGTGAAAGCATTCTTTTGTAAGTTTGGCAGTTAATTGGAACGATAGAATTCATAAATTCAAACCAATGATCGTTAAATCTACCCAACCTTTGTTTTTAAGACTGTCACAAAGAAAGTATGAAATCGAACTTTCTTTTTTTCTTCTTTACCAACTAATCTTTCTAACCATCAAATTTAGCGATTCTTTTTTATTTCATTTAGTTTGACGGTTGTTTACCCCAGTGTTAGTTTTTTTGTTGGTGTTTTGTTAAAACGGTTTTGTTTTAAGGTTACCATTAAAACAAAACCGTTTTATAGAAAGAATATCTAGATTTCGCCTTTGTTAGATTTAATGTTTCATTAAATCTAACTAGATAAACCTTTGAAGCTTTGATAGAACCTTCTATAAAAAATTCTAATGAATAGGCAGTTTGAAGGTTCTTTCACTCCAAGTTTTTTTTATGGCCATGTAGAAGTAAGTTAGTTGTAACCTGTATAAAAGATAGGCAGCGATCTTATGAAAGGGTGAGAAAGTCCTAGAGTTTTAACTAAGTTTGAAGGTATTTAATGAATGTCTTACCCTAAAATCATTGAAGGTTCTAACAAGGCTTTTCAAGGAAAAAACCAGCAACTCTTTCCCAATTTATTGTGGGAAAATCGGGCTGTAAAATTTTAAGGAAGTTGGAATTAAAAAATTTAATAAAAAATACTGTGGGTAGAAAGAAGGTTTTTCTAACAGTCTAGAAAGGAGTTTTTTCTAAAAAAACAACCATTTCAAATTCTTTTAGTTAGGTAGGCAGTTTTTCCAGCTGATACACCCGCCTGTTATTAATTATCTAACTGCAATGGGGCTTAGCTGGTAAAACTGGCCAAACAAAAAAGTTGGCAACCTTTTTCTATTTCTA
>Contig167+39258241_2
GCCAAACAAAAAAGTTGGCAACCTTTTTCTATTTCTAGCTATATAGTTTGAAATGTAGNNGGTAATTTCAAATCGGCACAAAAAAAGAAATGAATGCTGTTTTCTTTAACGATAGTTTTAAGTAAGGACATACTTATTTTTTAATGAAAAAAGGTTTATCTAATCAGAAAGAAGTTAAAGTGTTTTAAGGTTGTAATTTTCTCTATCTAAGATTTCTTACTATCCAAAATAGGAAGTGAATTTTGCAGGCAGAAAGTTGGTTTTGTAGACTGTAAAATAGATTTAAGGTTTTAGAGTTTTTTTTCTAGTTTTACAGAAAAGTATGAAAGATTGTTAACATAAAAACACAACTTTAAAACATTCTATAAAGCGAACTAACTATCGAA
>Contig168+11744251
AACGATAGAAATTACTGAAGTTCTATTTTTACGTTCTAACCACCTATATGAAAATCCTAAGGACTGCTATTTTAGGTTGAAAGTTCTTGAAAATGAACTGTCAAATTGATGTTCAAAAGGCTGTTTAGAAGGTTTCTACAACCTTTAAAAAGATTAAAAGGATGTTGGAAAAAAACTTTAGAACGATAGCAAAATTTTAGAACCTACCAGAATAGGTTCTAAGCTCACCTTTGATAGAAAGCAGATGATTTTAATCGAAATAAGCTTTTAAAATGAGGGATTAAACAGCGAGGTAGTAAACATACAAACCTAAATATTAGTTCAAACTAATACCTTTTGACTTCGGAATGGCAGAAGGTATATCTTTTAAATTGTTTTCAACTTTCTATCTGCTTTTTTTCAATAGGCTGGCTTCCATTTCAAGTTCCCTAGTGGGTTAAAGCTGGTTTGGGTTAATAGCTGGTTTTTCACGTACTTTTCAACTTTCTGCTGCTTTTTCCTTCTACCAAAAAATTACTATTTCCTTAATTAAAACTATTTAAACCAACTTTCCTTTTAACCCCTCTTCTATAAAATTAACTAGTGTTAGAGGTTCACTGCCTTTAGGGTTTGTTTCCAGGTTTAGGCACTCTACGTTTTAAAGGTAGAAAGTTTAATAGAATGTTTTATAGTAATTTCCACTCCCCCGGGTAGAAAGTTCGAATTAGAACGTTCCGCATAGTTTTTCTAAACAGCCTTTCAAACTGCCCATTTTCGAGTTTATTGGGCTGTTAACAGCAACAGGATCGTTTCTTAGTTTAAAGAAACTAATAGCTTGTTTTACAAACCACCTACTTTCAACCCAATAAAAAAATTGTAGAAGGAGTGGGTAATTTAGAAAGAAAAACAAGCTCTTTTCCTTTTAACCAAAATTGCTGTTAGAAAGTGAACCAACTATCCCCTCTTAGTTTCTTTTAAACCCACGATTTAATCAAACATTTCAACTTTTAGAAAAACTATTTGACTATTCAACTTTTTCTTTTTCTTTTAATCTTTCTAGTTTTTTTTCAAATTACTATCAGCGTTCTAACAGCTCCCTATTGAACACTCAAATTCTAAGTTGCCATTAACGGCAACTGCGTTAGAAACTTTCAGCAAAAGATTAAACCAACCTCTCTATCCGCTTTTCGTAGGCTGTTATCTTTTAAAGTTTGACTGAAGATAGTTTTTCCTGCTTTAATCCCTTAACGTGAGCTGTTAGAACCTAGCTAGGTGGGTATGTTTTTCTAAACAGCCCTTTCCAAGGCTTGTTTTAAAAAATACTCTGAAGCTTTTTCTTCTTTGAAGATAGTAAGTTGGACAAAAAAACCAACTAAAAATACTAACATACCCATCTTTTCTTTTGTTTGAAGGTAGTTAAGGGATTCATAAAAAAAACATTCCGACTGACTACTATAAATTTTCTAACAAGCTCTCTTTCCAAAAAATTAGCTATTTTACAGCCTTTAACAGCAACTCTAAGCGAACTACTTTTAAAGTTTGACGGAAAGAACTGTCAAACCATCTTATCTAAAAGGTTTGAAAACTCTCTTCTTTTTTTCAAATTATAGTTTGAGAGTTTGTTTTTCTATAGTTGGTAAGATGGAACAAACAACTAAGAAAGTTTTGATGGAACCTTTAAACCAACTAGCAGTTAAATTTTAAGGAGTTATCACTTACTTCGAGTTGTCTGTAAAATTATTAGTTCAGCGGGCGGAAAGAAATACGGTATTATATCAATTACAGAAAGTTTTAATTTAAAATACTTTATTAGTAAAGTTGGATAGACTGTCCTTTAAACAAATATTTAAAAGTCTGAAAGATTGGTTCCGACAGGGATTGTACCTTTAAACTATTTAATCCTAATCCCTCTTTAAATTAGGCTGTTCTTTCTTATTAATTTTGCTAAATTGCTTTACCTGTCATTCATTAGGCTGAAAGGCTGTTTAAACCCAATTGTTTTTTCCTAACATTCTTTTAGACCGTATAAACGCTTATCGCTCCTTCCTAAAAACAGTTAAACGTTTAAACCAATGGATAATTTATAACTTTCAAAAATAACTAGGTAAAGGATTCTAAAGAGCAAAAAATTTGAAAGTCTCTAAACAGCCTATCCGAAAAGTGGGTTAAAAAATAGTTTGGATGATAGGTTTAAAAGAAAACACAAACCTTACAGAAGGCTGTTTAGAAATAGAGTCGTTTAGTCTACCGGTTTTTTAGATTGTTTAACTGGTGGTTTACAACTTTTAGGATTAGACTGTTTTAACGTTGGATCTGACTTACAATGGCGGTTTATAAATACTTTTTTTTATTAAAACTCCAACCCAGTTGCTGTTATAAACAAATTAGATAAGCAGTTAATGAAAAAAAACTCTTTTAGATGAAAACAGGATTAAATTGCTAAACAGCACCGCGTTTCAAATCTTGCAGTTTTATGGAAACCCGATATTTAAGGGTTGAAAGAAAAAAAAGCAAACGTCTAATCCTGCTTAGGAGGAAAGAAAATCAAATTAATAAAATTACTTTCCGATCTTTCCAAAATATTTTCAGTGATAACAGCAACAGCGAAAAAAAAGCTTATGTTAACTTTCCATTTTTGGCTGTTTAGGGCGAAAAAAAAAGCTGAAAGTAAAAACAAACATTTTTCTAAGAAAGACTAAACCTACTTTTCAATTTCACATTAGGACCTGAAGTTAGATTAAAGCTCTTTCTTCTTTCCATCGAAAGAAGTTGAAAGAGCTTTAGGTTGTTTAAAAAGAACTTAAGTTAAGAAGAATTTTCATTAAAAGGTAGCTAAAAAATCAATCCATCTAATCAAAAAACTGTCTTTAGAAGGTCTGAACGTTATAAAAACTTAAACCAGCAAACGGTATTAAAAGGTTTTAGGATGGTCGGCTTAAAAAACTTCTAGCGCGCTGTTACACCCGGAAAGTGACCCTAAACAGCATTTCGGAAAAAAACACCCGGAAACCCTAAACAGCATTTCGGAAAAAAACACCCTTTACACCCTAAACAGCATTTCGGAAAAAAACACCCTTTACACCCGGAAAGTGACCCTAAACAGCATTTCGGAAAAAAACACCCGGAAGATAACCCCTTTCGGAAAAAAACACCCTTTACACCCTTTCTTTACACCCGGAAAAAAACACCCTTTACACCCTTTCTTTACACCCGGAAAAAAACACCCTTTACTCCCATAAAACAAACCCTTTACTCCCATAAAACAAACCCTTAAGATCTTTACTCCCAACCCTTGACATAATCCATCCCTTTCTTTACTCCCATAAAACAAACCCTTTACTCCCATAAAAC
>Contig169+38896971
TGAATTTTGCAGGCAGAAAGTTGGTTTTGTAGACTGTAAAATAGATTTAAGGTTTTAGAGTTTTTTTTCTAGTTTTACAGAAAAGTATGAAAGATTGTTAACATAAAAACACAACTTTAAAACATTCTATAAAGCGAACTAACTATCGAACTTTGGGTTTCTCTATCTAAGATTTCTTACTATCCAAAATAGGAAGTGAATTTTGCAGGCAGAAAGTTGGTTTTGTAGACTGTAAAATAGATTTAAGGTTTTAGAGTTTTTTTTCTAGTTTTACAGAAAAGTATGAAAGATTGTTAACATAAAAACACAACTTTAAAACATTCTATAAAGCGAACTAACTATCGAA
>Contig169+38896971_2
TTTCTCTATCTAAGATTTCTTACTATCCAAAATAGGAAGTGAATTTTGCAGGCAGAAAGTTGGTTTTGTAGACTGTAAAATAGATTTAAGGTTTTAGAGTTTTTTTTCTAGTTTTACAGAAAAGTATGAAAGATTGTTAACATAAAAACACAACTTTAAAACATTCTATAAAGCGAACTAACTATCGAA
>Contig17+1383
TCTTCTAACAGCTTTCAAAKAATGTTTCAATAATTTAATAACTTAATTAAACATTTTCATTAATGTTTGCCCCTTTGAATCTAGGAAGAAGGTAGGTTTTTCCAGTCATTCATCAAAATTGAAAGAACTAACTTCTAGGAAAACAAATATATATGAAGTTTTCAAACCTTAAGGAAGTTAGTTATCNTGAGAAAAACAACTAGGAAAGGTTTTCAATTTACCAAAAAACTACCATAGGACTTTTTAGGTAACGATCGGCTGTTGGTATTAAGTTTTAACTCCATAAGAATCAATTTATATATAGGTTTGACTAGCTGCAGTGATAAAACTATAACTAAAGGCCTTTTTTAAAAAAGGCTATCTTTCAAATAATTGACCTAAGATAAAACAAACCTATTTAAGAGGGTTTTTAAGAGGGTTTGTTCTCACTTTCAGCCAGCCTTTTTAAGAGTGTTTTGCTGAACCTTTAAACAATTAGTTTAATAGAACTTTCTATCCCTTAAATCATCCCAAAATATCCATCCCCTTAATTTCCCCATTCTACAAATGGGGATTTTCTAACTGTGTTTTTTAAGCCTTCTAAACAGCGTTTAATTTGCCTTCAAAAAGATTTTAAGGTTCTARCAGCTCTTATCACTTTGGGGGGTTCTTGGATTGTTTCTTAGTAAGATAGTTTGCTAGTAAAAAAAAAGCCTCTTTCTAATAAATTTGAGAGATGTTTTCTCCATTTAAAAATGGAGGTAATCTATCATATGGCAAATACTTTCTATCATATTTGTTATTCCTAAAATAATTTAAAAAAGMAMAAAAAATCTACCATCTAAAAGTTTTAGGTTTTACTAACATACTTTTTCTMAAATTATGTTGGTTTTATCTAGCATCAGTGGTTTTATCCCTTTGGCCAGTGATAGAACCTATTTATTAGACAGTAATACTGCAGGTCTGTTTCTTCCTCTTTAAAATTTATTATATATAAAGAAATTGAACTTTTAATTAAAAAGAGATTTAGGGTAAGTTTTTCTAGTTCTAATAAATCATCCCTAATTTACTCATATCTAACTTATGTAAGTTTTAACTAAGGATAAGCTATCCAACCAACCTCTTAATTCTTGCTTAATTTTAGGCAGTTTAAAACGATTTTAATGTTAGGAATAATTTAGTTAGATTGTTGTTTTTCAATCTAGAAAATTCATTCATACCTCCCGATTTAGTTTTTCTTAATTAAAAACCGACTAACATATTTCTAGCATATTTCTCCCATACGAAAAAAAATAAATAGTTACTTCTATTTCCTATTAAAGCTTAAAGTTCTATCCGACTTTCTTTTTTTTGTAAGTTTAGAATTACTTTTCTAATTCTCTCCGAACTTGAGAAACTTTTAGGCTGTTTAGAGTGTCTAGTTTTTTTTGGCTTTTACTTACTAGCAATTAAAACTTTCTAATTTAAGTTGGGGTATTTTCCTTTTTTTTATATGATGGTTAAGTTTGATTAAAAACAATCTAACCTCCTTTTTATTTTAAAGAAATAAGCTATGCTAGAAATATTTTTAAAAATAAATAAATAAATAAATAAATAAATAAATCCTTCATATATAGAATTTTTTCTAACAAATTAACTTCTATTATTCTAAAAGAATCACGATTTTTCTAGCGGTTTACCCTGTAGATTTCTATCAGTAAAACCGTCTACAATTTGAAAGTTGAAAGAACTTCAGCTTTGGATAGATTTTTTTATTGTTTCTTTTTTTTAAATTGGTTAGAACTCTTTTTTCACTTTTTTTTTGCTCTAAAAGAGTGATAGAACCCAAGTTGTAAATTGCTAGAATTAGAAGTGATATAACCTTCCAATTAAAATCTTTTTAACCTCCGAAAAAAACCGTTCTAATATTATCCCTTTCGAGGTTTAAGTGATTTTTAGTGGGGTTTTAATCGGGTTGTTTTTTCTAAATAACTAAAATACCTAGTTTTTTTCATACTCTGGCTTTGAATTTTTTAACCTTCTCTATAAGTTGATTATCTAGAAGGTTATAAATCTAGAAGGGTTTTTTAATTTGTTTCTAACTTTCTAAATAACATTTTGTTTTACCTGCTGTTCATTCTAGTTAAAAAATATTAGATTTGGCTSATAGTTCTTTAATAAAAACTGTTCAGTTTTTTCCCTCTTTAACTTAAGTTTGTTTTCTTGCAGCGTAAGTTCTTGGCTGATAAACCTAGTTTTATTTAATCTTGTTTTAAAGTTCCTACAACTTGATTTAAAGATTATTTTGTTGAAGGATTTATAAGTAGTTAAACATACAACAGTAACGGAAAACAAAGTTGTTTTTTTTCAAAACAACAATTTTCTTAACTAAGTTTAAAGGTAGGCAGATAAAGAAAGCAAACCGGTTTCCACTAAAGATTTATTAGAACAATCTTAATAACTTGCTTTCTTTTTTTTAAATAGAAATACTGGGTAGCAACTTGGTTTWAAGKAAAAGTGTTTGAAAGTTTATACTTGGGTATAATCTTTTAAATTAGTATAAGAGCGTTAGTTTGTTTTAAAACAAAAAAGCTTTAAGTAAGAAAGTTAGATTGAAAAAGCGAAATTTTAAGGCTTTAAAAACATGTTATTCTACCCAAACTACAATTAAAGCCAACACTGTTTACCAGGTTCCAAACTTATTTTKCTTTTTATCCTATAAGCTAGAAACTCCCTTTAATTAATTTCTTTTTAAGAAACCGCTTTACCTTCTAATTAGATATAAATATTTTAAAGAAGGTTAGAAAGCTAACAGTCCTTAATTTTTCGCTTGTGTTAAAACCCATCTTATTTCATTCTTAGACGGTAAGTTTAGCCAGCCCTTATTTATAATATATCTTAGGAATTAAAGTTAACACCTTAAAAATCTTGCCTTTTTTTTCCTTCTAGAAAATTATCTTTAAAAGGTTTTTKAGCTCCCCTGTTTTAAATAAAAGGGAAAAATYTTATATAAAACAATTCAGCTCAGCCGTATTCTCGTATTCCTACCGTAGTATTGGGAATCAAAAAAAATAAGTCAGTCTTGTTAGAATAAATACGTTTTAATAGACTGTCTAAATAACATATGAGGGAAAAAAAACAATAAGATCTACCATACATACTTCATACAGCCAGCCAGCCAGCCAGCCAGCCAGC
>Contig170+21018
AACCTTTATGGAATTTAAACACTTTCTACAACTTTGAAACATTCTACCCTCAAAGCTTAAAACCCCTTTAGGGAGCCCGCTCCGGAAAAATCTTTCAAACCGCTTTCAAAAAATTCTTTTTGTTTTACAAAAGAATTTTATACAGTTGGGTCACAGTTTGATTGAAAGTTTGTTAAGAGTGTTTTCTATATAAATTAAAAAAAAGTAAAGAAACTGTTTTTAGAAAGAATTTGAGCGTTCTATTAAACACTTTCTATTAAACCCTAACAAACTTTTTCTAAACAGCCAATAAAAACTATTAGACCAAACTACAATGATTTATTTTTGCCTTTTTTTTAAGAAAAACAAGAAAAAAAGCATTAACACCACGTTTAAAATAAAAAAGTAGAGTGATAATCTAATTTATAGAAAAACTATCAATTTGATTGGCTCATTCATCGATTAAACAAGTTCTATCACTGTTGGATTCTGGGTGTTCCGAAATAATCTTGCGGTTGGACCTTTCTAATGCAGAATGAACTTCTGCCAGTTATAAACTTTTTAASTGCCTATKAAABRGAAAAAATTTAGAGGTCATTCCTAACACCCGACTGACTGTATTTCTAAGAACCTTTTTATTTATAAGGTAGAAAAACTCCCTTTAAAAAGTTTATTGAAGGTTTTATACACTTCTTTTCCTTCCTAACAGCCCTGCCCTTTTTTTTGTAATTAATCCGCCTTCAACTTTAAAAAAGAAGTTAATTTCTTTTTTAACAATTTAAATTATTACTTAAAACCGTATTTTATTCCAACTGCCTAACTAAATAGTTTTTTGAAGGTTTCTTGCAACTTAGCTTATATGAGTTGTTTTTTTCATCCTAAACGATGCACTCTTTACCTATTTTTTTCTAAAAAGCAGTCCTATAAGGGTTTGTTGGTTTAACAGGCTGCTTTAAAGTAAACTATCTTAAACCTTCTACCTACTAGACTTACTTTTAAAGTCCTTCTAGCTAAAAGGTTTTGGGGGTTTTGCTTACAGCTGTAACTTTCATTCTTACAAACCAACATTCCCTATTTATTATAGTTTGAACATTCTAGAAACTCTTTAAAACRATTTTTTCAGTTTGTTGCTCAAAATAGCTGAAAGCCAACTTGGTAGAGYTTCRCCTGGGATTGTTTTAAAGATTGTTCAATAGAWCRRRTTTAAAATTTCTATATAACCTACAATCTTACTCTTTTTTCTTATGTTAGTTTTTTTTAATCATACTAGTGCGAAAACAACTAACTCATCCTACTTTAAAAACTTCTTTCGATGGGCCGGGCCCCTTAAATGTTGGGGTAATGTTGGAAATTTAGTTATAACTAAAGTAGGCCTATAGAAATCTATAAAGATAGTTTTTAAGATTTCTAACAATAGAACTATCTGCAGAATTATCAAGTTAAATCTTTTTTTTCTGACACCAAGTATTTATTGTTAGTCTAATGGAACACTGTTTTATAGTCTATTGGAAAGTTTTTAATAAAGTTAACCTTCAAATCGGACCTATATATATAGTTTTTTATTCAAAAAAATAAAAGAAAGAAAAGCCTATTTTTTTGATCTTTCCACCGTTTATAACGATAGTTTTTTATTCAAAAAAATAAAAGAAAGAAAAGCCTATTTTCGAAGGAAGAGCGAAATATCATTTTAACTTTATTTAAAATTACTTTCCGTATAATTTTTATCTTGCAAGCAAATTAATTGATAAAATCTACCTTTAAACGAAGTTGGCTATTTTTTTTTATTTCATTTTTGAATTAAGTAAGACCTTATTATCCTTTTTTTTAATATAGTAAAAAATTTAAAAGTTGGTATTTCTTACTATATTAAAATACGAGCTGTTGCTTATGTTTTGAAGGCTGATTCCCGGTTTCTTGTGTTTTTTTCACTCTTAAGGAAGGTTTGAGAGTTAGAGTTCAGCCTTTCAACTGTACTTTTTTTTCAGCCTACTCTCAAACCTCAGTAGCAAATTGGCCTTTTTTGAAAGTTCTTTATTGTACCCATCTTTTAACTAACTCTCCATCTTTTTTTCTTCCTGTTTTATTCTGGGTTCAGCGGCTGAAAACAGCCACTTCTAATTCATTACTTAAAATTGATTTATATGAAGTAAGGCTTAAGTTTATTKTTTTTCTTAAAATCCGTAGGTAGTATGTTTTTATAAAAAATTAGTTTTAAGGTCTACAAACATTTCTTAGTTAGCTTTGTTTTGAGCCTTTCTTCTTTTTTTTTTGAGGCAAAATTTGAATCAAGGGTTATTGTAGTTTGAATAACTTTAATAAAACAAATCCTTGAAGCATACTACTCCTTCTAAGACTGTTTCCCTATAKAATTGTTGCTTTTTTTTTCTTAATTTTGGAAAGAGMGTTTAAGTTTTATAGGTTTTTAAACCTTCAAACTTTCAGTTTCGGACCATTCTGCTCCTTATTTCTTTAAAAGGATTAATTTTGAAAGTTGATCTTAGTTAGTATGAAGCCCTCTTATTTTTTAATAAAGAGGTTAGGTTTGCCTATTTTTTGAAAGTTTTTTAGGTTGTTTTTCGAATTTTTATTTTGGGTTGTAGATCAAACTTTCAATTAATTAAAACCAACCAACCCTTATTACGTTGCCTGTTAGGACAGAAATAACAATCTTAGGAAATATGTATGGAGTTTAAGGGAATAACTTTCTACCTTAAAACTAGATTAAAAAAAAGGTTAGTCTCTCCAAGTTTTTTATTAAATCTAGTTTTTATCAGCTGATGGGTAGTTATAAAGTCTTATTTCATTAAGTAGAATATATTATATCCATAAGAACCTTCAAAAAATTGGATGTTTAGATGTTGTTTTTTCCCTTACTTTCCATCTACCTACTTTAAAACTTTTTAGTGATGAAACTTTATTTTATAAGAGCAGTTGGTAACATTCTTTTAATATAATAGAAGGTTAATAGGTCCTATAAATGAAATTAACGCGAATAGTTGGAACTAAACCTACTAGAAAAAAACTGGTCGGACAAATCAATCTTATGGAGGAGTTGTTTTGTAAGTTTGAAGGTAAAACCTTCAAACCAACCATCTTTTTTAATTTAAAACTTTTAAACGATTAAAGAAAGCTGAATGTAATGTCTTTTAAACCAGTTTTAAAACGACAGCCTTAAGAACTAACTTTCAGCCCATAAAACAGTAAAAATAACAAAAATTTTACAGATTGAAGTCTAACTTTATAACTAACATCCAGACTATAAAACTAAAGTTACCAGGGCTTTTTTATGTTACTACTTTTTTTTTCATTTACAAGGAGTGATAGAACCTATGTATGATATTTCGACTAAAATTGAATTAAAGCTAACTTCTTTTAATCCATCTAAACGTTAAAACTTTTAATAAAAAATGAGTAATTTCACACCTCAAAACCCCACTAAAATTGGACGGTCTACAAAAATGTTAGACTTCTTCTAGGAAGCAATAGTTTAATAGTTTATTTAAAAGAAGCTGGGCAGAAAAATAGAATGCAATTCTCCGAGAAAATGTTTCTTTCATAGAAGGCTTCATAGAAATTGTTAAAAAGACTACTTTCACTCTTTATTTAATTAAAAAAAACTTGCATTAAAAAAAAGCAAGATAAAAGAAATTGTTTCATTTTGGCGTAAAAAGAAGGCACTGTAGAAAAAAAACTACAGCCTATCAAAATCACTGTTGGGAAAGAAAATCCGACAATAAGTAGTTGGAATCTACTTAACGCAGACAAGTTTAATAATTTAGTTAAATAAAAAGTTTATGAATAGGTTCTATAAAACACTAAGGCCTACCCGCTTTCCAAGCTGCAGGAATTAAATACCTGAAAGTGCGTTTGTTAGAGTTAGTTTTGTAATATACMAACTGTACAGCTTTTACTCTAACCTAAAAAGTTTAGACCTTTAAACCTCTTTTTCTAATAAACTAAGAACTATATAGGTTAGAAACCTCACTAATAAACTTTTTAGACTAAGAACTTTCTACCTTTCACTAAACCCCAACTACACCCTTTAGTTTTTGTAGGTTTTTAGACTACATTGGACTCTTATAATTACAACCCTTTTTTTTAAACTACCAGATTTCCGCCTTACTTTTCTAAAAGTATTGAGAATTGTAGTCTGTCCAATAGTTAAAGTAAGTTGGTTTTGCGTTGTAAAGTTATGTCGGAAAACTTAAGATGGTTCTTTCTGCTTAAATTTTGGTATAGTCGGTATGAAAGATTTGACTGATGCAACTTTAAAACTTTCTGCAAACTTTTATGCCTAACATATTTGCTACTTTTATAACAAACAGGTAGTCTGCTCTAAATAAAGCCAATTATAGTTTTATCAGGCTACTCTTTCTAACTAACTCTACAAGAAAACGCTGTAAATTAGGTTCCAACCTAACAATTTTCACTCTCAAAGCCTTAAAACTCTTGGTTTCATAGTTCTTTCCAACCTAACAATTTTCACTCTCAA
>Contig171+14631
ACCAACTAGATAAACCTTCAAAATTACAATTAATTCTTCTAAAACTACCCTTAAATTCTTTATAAGAGAGTAGAACAAGAGCCTTTATTGACATTTTTTTTGAAAATACTTATTTTTTTCAATGAAAAAAGGACTTATTCCTGAAAATCTTCTAGTTTTAATGTGCAGCTTAACTAACATGCTATAAGGTTTAATTAATCTTTTCAGCCCTTTTTTTCCGTAGACTGCTTCTAGCATTTCTAGCTATAAAAACATTTAAGCTATAAGACTGATAAACACCCAAAGCTTATAAGATCATCCATTTTAGAAGGGCGCGCAGTTGAAACKTCTACATAACTTTTAATAGTTTCAAAAAAAGAAGAGTTATAGGTAGAAAAAAGGAGATTGAAAAAAAACACAGTCTTACAGTTAGCTGCATGGAACAAACTGTAAAAAGAAATAGTTTTGACTAAACAGCCTCTAAGCATTTTTAAAAACAGAGAAGTTTACTCCGGAAAATTTTCTGGAAAAGTTGGAAAATTTAACAGACTAAAAAAAAGCTGGAATGCAGTTTAGAAAACAGTTTGAACCTAAAATGGCAAGAGAGAAAAACGGAAATATAGTAGTTTGGCCGAAAGGCTGTGGTTAACAAGCCAACTGCTAACAGCC
>Contig172+202152
TTACTGAAGTTCTATTTTTACGTTCTAACCACCTATATGAAAATCCTACTGCTATTTTAGGTTGAAAGTTCTTGAAAATGAACTGTCAAATTGATGTTCAAAAGGCTGTTTAGAAGGTTTCTACAACCTTTAAAAAGATTAAAAGGATGTTGGAAAAAAACTTTAGAACGATAGCAAAATTTTAGAACCTACCAGAATAGGTTCTAAGCTCACCTTTGATAGAAAGCAGATGATTTTAATCGAAATAAGCTTTTAAAATGAGGGATTAAACAGCGAGGTAGTAAACATACAAACCTAAATATTAGTTCAAACTAATACCTTTTGACTTCGGAATGGCAGAAGGTATATCTTTTAAATTGTTTTCAACTTTCTATCTGCTTTTTTTCAATAGGCTGGCTTCCATTTCAAGTTCCCTAGTGGGTTAAAGCTGGTTTGGGTTAATAGCTGGTTTTTCACGTACTTTTCAACTTTCTGCTGCTTTTTCCTTCTACCAAAAAATTACTATTTCCTTAATTAAAACTATTTAAACCAACTTTCCTTTTAACCCCTCTTCTATAAAATTAACTAGTGTTAGAGGTTCACTGCCTTTAGGGTTTGTTTCCAGGTTTAGGCACTCTACGTTTTAAAGGTAGAAAGTTTAATAGAATGTTTTATAGTAATTTCCACTCCCCCGGGTAGAAAGTTCGAATTAGAACGTTCCGCATAGTTTTTCTAAACAGCCTTTCAAACTGCCCATTTTCGAGTTTATTGGGCTGTTAACAGCAACAGGATCGTTTCTTAGTTTAAAGAAACTAATAGCTTGTTTTACAAACCACCTACTTTCAACCCAATAAAAAAATTGTAGAAGGAGTGGGTAATTTAGAAAGAAAAACAAGCTCTTTTCCTTTTAACCAAAATTGCTGTTAGAAAGTGAACCAACTATCCCCTCTTAGTTTCTTTTAAACCCACGATTTAATCAAACATTTCAACTTTTAGAAAAACTATTTGACTATTCAACTTTTTCTTTTTCTTTTAATCTTTCTAGTTTTTTTTCAAATTACTATCAGCGTTCTAACAGCTCCCTATTGAACACTCAAATTCTAAGTTGCCATTAACGGCAACTGCGTTAGAAACTTTCAGCAAAAGATTAAACCAACCTCTCTATCCGCTTTTCGTAGGCTGTTATCTTTTAAAGTTTGACTGAAGATAGTTTTTCCTGCTTTAATCCCTTAACGTGAGCTGTTAGAACCTAGCTAGGTGGGTATGTTTTTCTAAACAGCCCTTTCCAAGGCTTGTTTTAAAAAATACTCTGAAGCTTTTTCTTCTTTGAAGATAGTAAGTTGGACAAAAAAACCAACTAAAAATACTAACATACCCATCTTTTCTTTTGTTTGAAGGTAGTTAAGGGATTCATAAAAAAAACATTCCGACTGACTACTATAAATTTTCTAACAAGCTCTCTTTCCAAAAAATTAGCTATTTTACAGCCTTTAACAGCAACTCTAAGCGAACTACTTTTAAAGTTTGACGGAAAGAACTGTCAAACCATCTTATCTAAAAGGTTTGAAAACTCTCTTCTTTTTTTCAAATTATAGTTTGAGAGTTTGTTTTTCTATAGTTGGTAAGATGGAACAAACAACTAAGAAAGTTTTGATGGAACCTTTAAACCAACTAGCAGTTAAATTTTAAGGAGTTATCACTTACTTCGAGTTGTCTGTAAAATTATTAGTTCAGCGGGCGGAAAGAAATACGGTATTATATCAATTACAGAAAGTTTTAATTTAAAATACTTTATTAGTAAAGTTGGATAGACTGTCCTTTAAACAAATATTTAAAAGTCTGAAAGATTGGTTCCGACAGGGATTGTACCTTTAAACTATTTAATCCTAATCCCTCTTTAAATTAGGCTGTTCTTTCTTATTAATTTTGCTAAATTGCTTTACCTGTCATTCATTAGGCTGAAAGGCTGTTTAAACCCAATTGTTTTTTCCTAACATTCTTTTAGACCGTATAAACGCTTATCGCTCCTTCCTAAAAACAGTTAAACGTTTAAACCAATGGATAATTTATAACTTTCAAAAATAACTAGGTAAAGGATTCTAAAGAGCAAAAAATTTGAAAGTCTCTAAACAGCCTATCCGAAAAGTGGGTTAAAAAATAGTTTGGATGATAGGTTTAAAAGAAAACACAAACCTTACAGAAGGCTGTTTAGAAATAGAGTCGTTTAGTCTACCGGTTTTTTAGATTGTTTAACTGGTGGTTTACAACTTTTAGGATTAGACTGTTTTAACGTTGGATCTGACTTACAATGGCGGTTTATAAATACTTTTTTTTATTAAAACTCCAACCCAGTTGCTGTTATAAACAAATTAGATAAGCAGTTAATGAAAAAAAACTCTTTTAGATGAAAACAGGATTAAATTGCTAAACAGCACCGCGTTTCAAATCTTGCAGTTTTATGGAAACCCGATATTTAAGGGTTGAAAGAAAAAAAAGCAAACGTCTAATCCTGCTTAGGAGGAAAGAAAATCAAATTAATAAAATTACTTTCCGATCTTTCCAAAATATTTTCAGTGATAACAGCAACAGCGAAAAAAAAGCTTATGTTAACTTTCCATTTTTGGCTGTTTAGGGCGAAAAAAAAAGCTGAAAGTAAAAACAAACATTTTTCTAAGAAAGACTAAACCTACTTTTCAATTTCACATTAGGACCTGAAGTTAGATTAAAGCTCTTTCTTCTTTCCATCGAAAGAAGTTGAAAGAGCTTTAGGTTGTTTAAAAAGAACTTAAGTTAAGAAGAATTTTCATTAAAAGGTAGCTAAAAAATCAATCCATCTAATCAAAAAACTGTCTTTAGAAGGTCTGAACGTTATAAAAACTTAAACCAGCAAACGGTATTAAAAGGTTTTAGGATGGTCGGCTTAAAAAACTTCTAGCGCGCTGTTACACCCGGAAAGTGACCCTAAACAGCATTTCGGAAAAAAACACCCGGAAACCCTAAACAGCATTTCGGAAAAAAACACCCTTTACACCCTAAACAGCATTTCGGAAAAAAACACCCTTTACACCCGGAAAGTGACCCTAAACAGCATTTCGGAAAAAAACACCCGGAAGATAACCCCTTTCGGAAAAAAACACCCTTTACACCCTTTCTTTACACCCGGAAAAAAACACCCTTTACACCCTTTCTTTACACCCGGAAAAAAACACCCTTTACTCCCATAAAACAAACCCTTTACTCCCATAAAACAAACCCTTAAGATCTTTACTCCCAACCCTTGACATAATCCATCCCTTTCTTTACTCCCATAAAACAAACCCTTTACTCCCATAAAAC
>Contig173+16030082
GCTGTGCTGTGCTGTGCTGTGCTGTGCTGTTTAGCAGCGATTGTTTATAAAGTAGTTGTTTTACAAATTGGCTGTTTAGAATAAACATTTTTAATCTTTCCACAAAAAAAAGCCTTTTCATTTTAAAAACTAGATTCTGTTTTTTTCTTTAATAATAGCTTTCAAAAAAAATTAAAAACCTAGGGAATTTTTTTTGAAAGCCCAATGTAGTACATTAAAACAAAAATTAATAGTTTTCGGCAGGGCAGAATGTAATTCCTTCCTTAAAACGGACGGAGTTTTAGGATTAAAAAAAAAGGCACGTCTATTTGAAAAAAGTATAATAAATAGTTATCATGTTCAAACTTACTTTGTTTTTCAGGATAGTTTTTAGGCCTTACCATCTTTTTCATTTTCCAGGTTCTAACAGCCACTAAGCCTTTAAAACACTCTAAGGTTCGCTTTTAAAAGAGTTGTAATCCCTTTAATGAGGGATTTAATAGGTTTGAGTGATTGAAAAGAACTTTCAAAAGAGAGTTAGAAACCGACTATTTTATTGAAATTGCTAAAGGTTTCAAAAATCAGCACTCCATTTTTTGGTTTTTATTAAACGCTCCCCCTGTTACACCCTTTACTCCCATAAAACAAACCCTTTACACCCTTTACACCCTTTAAAGGCTGTAAAATTTTATTAAACTTTCAACCCGCAATAGGTTGGTTTTTCAAAGTAGTTTTTGCAAAATGAAATCGTTAGGATTATAAAACTTCTTAGAGTGTTTAATCGAACTTCAAACTATGAACTTCTGTATGGAGAAGTTGAAAACCTTGTAGCCAATTTTCCAATTCTAAAAGAAGAAAAAATATAAGCAGTTTTTTTCATTTTTGTTTTTCCGGCCTTCCTTTTTCACACCCCCCTGAGCTGAAAAATAGGTTTCCTGGAGTGATAGAACCTTTCAATGGAAAAATCCATTTATACAGTTGGGTCTAAAACTCCAGTATTGGAGAGATTATTTGATAGAAACTCAACTCTCTAAATAGTTTAAAAGATTTATTTGAAGGCACTTTTGCTTTAAAGTAGTTTGTTTATTTAAAAAAAAAGCCATTTTGATTAGTTTCAAAGTTAGGTTAGTTCTTTAAGATTAATAAATAACGTAGTTAAAAAGCGCTGAAGGGAAAAGAAGCAGGTTTTATATCTAAAAATAGAAAGCCAAAATAAGATACCTGCCTGTTAAAAATAAGAGTGATTTCTTAGAGGTTCTATTAAACACTCCCAAACTTTTAAACTTTTTCTAAACAGCCAATAAAAACTATTAGACCAAACTACAATATTTATTTTTTACTTTTTGGCTGTTATTTAATAAAAACAATACAAAAAAGATTAACACCACGTTTAAAATAAAAAAGTAGAGTGATAATCGGTTTATCTAGATTTGAGTGAAACTATTCATAAAGTGTAGCTTTCATGTTGTTTTTTTGTTCAAACTCTCTTTTGTTTTGGGAGTGAACCTTATATTTCACAAATAATAAAAATTGAATCTACTTCAAGTAGAATTAATCTTTAAAACCATCTTTCAAGTGGAACAAAGTGATAAGTTTTAATTGCCAAAGTGATAACTTGTTTTTTTAAGGCCAATCTAACCGCTTAACTACTTTTCAAACGGAAAGAGCTTTTCAAACCTAAGATTTTAAACGGAGTTCAAGTTGGCTAGTGAAAAAGTTTTAGAGGTCTGCAGTGATAGGAAGTGAAAAAACTAGGAAAGTTGGAGTGTTTTGAAAACTCGGTGAGAGGCTTTTCTAAAAAAATAGAACCTCTTGCTGAAAAAAAATAGGTTGGAAAGTTTAACAGCTTTTTACTAATTTTTGGGTTAAAGAAATAGGAAAGTAAAAAACCTATTCTTTAATACCTAGAATATTGCCTAAGCTTTTTAAATCTTTTTTAATAAAAAAGTAATTCAAACCTTTGTTTTGTAATGAGCGTGTAATTCTAACCATTGATAAGCAGGAATATCTAAAAAGTAGGTAAAATTTTATGGTTTTTGTTAAATTACAGAAAGATTGTTTTAAAAATTGTTGGTTTGTTTTGCTGAACCTCCTATTTGTTTTCAGCCTTAAAATATGTTTGATTTGTTGCCTAAAACCTACAAACCCTTAACAAACCAGCCTCTTTTTTTTGAACAGCTTTAATCACAGTTGGATTTCTAAACAGCGCTTTTTGTTGTTTTTTCTGGAAACTCAAACTTTTTACCCGACACTCTCTCCACGAATTTTAAGACCCTATCACATTTGCCAAAAATTCCCGCTGATGTCAGATAGTGAGCTGTTAGAACCTAACTAACGAACACCTTTTCTAGAAAATTCTCCAACACTTCTGCAGTGATAGAAAGTGATAGAACTTTTTTCCGGAAAACACTAGTGATAGAACTAACTTTTCAGATACTTTTGAACTGCTTTCAAATGTAGTTATTTTCTTTTATTAATTTTTTAAAGTGGCAGTTAAATAGAAGGAAAGAGCGTTTCTAATATTTCCAGTGGTTCTATCACTTTCCGGCACTATCCCTTTTCGCTGGTTCCCTTATCCCTTTTTTCCCTAGGGTAGCCTATAACAGCGCTAAACAGCACAGCGAACCTATTCTTTAACATTTCTGTGTTAAGGGCGGGCGGGCTACCAGAATGAGTGTTGGTATTTTTTTCCAATATTTCACATTTCCGGCTATTTTGTTTTTTTTCAATAATATTTCCTAAATTTCCGTTTTATAGCCGAATTTCGCTTAATTTCAAACCAATTAATTGGTTTAATCCCTTAAATTTTCGTTGGATTTTTTTGATAGGGTAGTTCTTTCAAAAAAATTGTTTAATCAAACGCTCTCCAATCGGCTCCAAAGGGATTGATTAACCCTAAGGCAGGCGGCTAATCCCTTTTGAAATACCATTTTGCTTTTTACTAAGCTGATTGGTTTAATCCTTAGTGTTTGAGATTTTTCGCTTTAGTGATAGAACCTAGCTTTTCAGGTTTGTATTCCTCCCACTCCCTCCCTCGGGAGCTGTTTTAGCGCTTTTTTCCATCTCAAGTTCTGTTTTCTATTAGAATTCAAACGAAATTTTTAAGAATTCCTACTTTACAGTAGGAATTGCTGTTATAAGTCTCTTTTCATAGTTTCAATGGTAGAACGCTCTAAACAGCACAGCGTTGCTGTTAAAAGATTAACTAACAAGTTAGAATGAATCCTTTATTCTTTTTAATTAAAAAGAATCAATAGTTTTTTGGCAAAATTTGAAGAATCGCTTGAAATTTTCAATAAAGAAACAAT
>Contig174+12946
TTGTATGGGTTTTTGCGTTTTTGTTTTTAAAAGATTTAAATATTTTCTAACAGACAGTTTGATTGAAAGAAAAGAAGGTTTGAATCTTTCAAAAAACAAACCAGTTAAATATCGGATGGTTTTCGGGTGACCCATACATACATACATATTGATAGGTTGAATTAATTTCACACTTTCCAACTATCAAATATTATTTTAAATCCTAATAAAGGTTTATAAAGAACTACTTCTTTATTAAATACAGAAAGAAATCTTTTAATTAAACTTGGGTTGGGTAGTAAGATTGTATTTTAGTTGAAACCGCCTATCATTTTGGTTTTTAAAGTATAGTTTGAACAGTAGGAAAGTTCGGAAAAAGAGGTGAGGTAAAGACTGAAAGGCTGGAGAAAAGAAGGTTGTTTTGAATGGAATGGCGGAAAGTAGGATTAAACCTTTTCAATCTTTGACAGGCAATTTTCTCCTGCTTTCAGTCTTAACGTTAAAAGGTTACGTCCCAATAAATTATTGGTGTTTCTTGCTTTTCCCGTTGGCATGTTTCAAGGATTCTTACAAAGGGGGTTAGAAAAAACCATAAAACAAGATCTTTTTAAAAAGAGTTAAAAAGAGTAGTCAGTCGGGTTGAAAAAAAAGGTTGCACTTGTTGTCTGATAACAGTCTAACTGCCAACAGGAATCAGCAATAATCTACTCAGAAAGAAAAMAAAACTATTTKGAATGTGCTGGGTATTCTAACAATAAATAAGCCTTTTAGAATTGTCGGAAAGCGTTAATTAAAACAGCTAAATTGAAGTAGGTTAAATCGGCTAGAAAAAACCAAACAAAATTCAAACCTACTGCTTTTTCAAATGGCAGTAAAAATAAATTATTTCATTAAAAAATTATATATAACTTCACAAATTAGACTTTTTCAGAAAAAAGGTGGGAAAACACCTTTTAATTCTCTTTCCTTGTAAAAGATATGCAAAACGACAACATAGTTGAATACATCGGGTCTTTCTAAACAGCGAATCAGTTTGTTTTTATTAATAAGGTTGGTTTCTTTCAACTTAGTTAAACCTTCAACACTGATTGAAATAAACCATCAACTATAACTCTTTTTAATTTGTGATGGTCCAATCTATCAACAGCTTTAACAGAATGGCTTTCAATTATTTCAATCAATTGAAAAATCAACAGCCAGCTATTGTATATATTTTAGTTAGAAAGAGAACATGCTGTAATTTCCTGCAAACCGAAGGCTGTTTAGAAGATTTACGAACTATTAGATAAATTCTACTATCCTAGCCAACTGTTTAGAAAGAAGGTTAAAGGCTGAACTTTGCGGTATTTTAGTAATGGCTGAAAATCATACCAACGTTTTTCTTTCAAAGGCTGTTTATTTAATAGGGTTTTTCAAAACATTCAATGTCAAGAATGTAACAGCCAAAGTTACTAGGAAAGTTTGAAGCAATTAGAACCTTCAAAGTAAAAAAAAGTTGATTTAAAAACAGTGTAATTGTTCAAGCTGCCAAGTCGTTTGAAAACTTTCTGCCATTGTATGTTGAAAAATTAGCTAACTTTTATTATCTATCGTTCAACCTAAGTTTTTTTTAACTTACGATTATTCGGCTGTTAGTTTTTTTGCAAAATTTATTGTGTTCGATTTGACAGTCTTATGGGTGTTAGTTAGAAAATAAGCTCTTGTAGCTAGTTGGAAAGAGCTGTTTCTTTCATCGAATTTAATAAATTTAACTAATTTAGGTTCCACCGTCAAAAGTTTCTTTTATCAGGCGCTTTGTTTGTAGGATTAAACTTACTAATCTTTCAACCTAAAAAAATTTCCATCTTTCAACATTGTAATATTTGCGTCCTATTCGACCTGTAGTCAAACTATATTTAGGTTTTCATCCTACTTTCATATTAACTTTGGGTTGTTCAGAAGGTTAAATTCAACTCTTTCAAAAACCCTGTCAAAAACTATCTGCTAAAGTCGCCATCCAATTGTAAATTTGATGGCGAATTGAAAGTTTGAAAGATTAATTTTGCTACACAGGAAGGTATTACCGTCTTTTTGAAAGTTAGAAAGTTCGAACCTGTTAAAAGGATGAGGCTAACTAAGATGTAAGTAAAATTTCTTAACAAAAAAAAGCTGGTATTAAACAGTAGGTAGGAATATATTCTTTTAATCTAGTTTTAATTAAAAGCGCCGTTAAAAAACCTACTTTAACGCTCTGCTGACGGGATTTGAGAGAAAAAAAAACCAAAAAGTTTTTGTAAATGTTAAATAAAGGGAGAGTTTAAAACAAATAAGTTGTCTGATTCTACCCTGTTTTTTTGAAAATAAAAAAATGTTTGAAAGCTAGAATGAATGTTTGATTAAGACATTCCCTTTTTTTGGATTCCTACATTAAAAAACGGATTGGTAATTTTGCCTATTGGAAAGTTAGTTTGAATGCAAACCTAAATCTTTCCAATAGGGTTTTAAAGACTATCGAATTAATTCTAGCATTCTTTACCTCAAAATTAGGTTAGGTTTCAAAAAACTTACACAATCTTTTTGTTTTAATGAAAACTACCAATGCTAGAATCATTTAAACCAAAATGAATTCCTATCTCACATTGGCAAAACAACCTATTAGATAAAACTCCGTTTTAAGGTACCCCGATACTAACCTATTTATTAGCTAGCATTCTATCGAAAACTAAAAAAAACCTATTTTTTTTGGCTAGAATGCGAGATTGTTTAGAACAACTATAAAACATTAAAATTTCAAAACATTCGAGAATTAACAGTTGGAATGAAGGGATTTTAAAGTCCAGCAATCATTCGATAAAAACTTTTCAACTAGAAAACATTAAAATYTCAAAACATTCATTGGTTCGATAAAAACTTTTCAACTAGAAAACATTAAAATYTCAAAACATTCAAACATTAAAACTTGGATTGAACGGGTCAATATTTTAAAGTCCAGCAAACCTATTCCTTCCAGCACTCATGTTAGTATTATTTCAGAAAGCATCCTTTGCCATTTAGCAATGGTTTTTTTTCTTAGAAAGAAAAGGCTGAAGGTTCTAACAGCCAAACCTAAATAAAGGTTGAATGCTTTAAAGTAATCTTGGAAGGTAGGTCTAATCACTCTTTTGAAAAAGGGATTAAATATTGGGTATAAGAAACGCAAAAACCAGGTTTAAAATAAAAAAGTTTKAAGKATTTTTTCAATTTCTCAAACCTTTAAGTTAGTTTTATMAAAAATAAGAAAAAAAAATACTTCAAAATAATCTTACAGGTTTTTCTAGTTTGAAAGTTAGCTGACCTTAAATTCAAGCTTGAAGGATAAAMAAGTTAGTTGTTAGAATGGTAAAATTAGAACGTTTGAAAGTGTTTTTAGAGAATAATTAAAAACCTGTATTTATAAGAAATTAGCGGTTAGCAGGTTTGAAAGTTGGGTTTTCAAAGGTTGCCAGTTAAATGGATTGAAAGTTTGCAAGAAAGGTTGTAGGAGCTGTAAGTTGGTAATATCTTTTAATCACCCCACACAATCCTACCTATTTTAAATCCTACAACGAGATTTTTTTTGCTTAACTACCTATTCAACTTTCTATCCCTCTACTTCTTTCTTTTTTCTAACAAATTCTTTTGATCAAATGCACACTTTAAAAGACAACCTTCAATTAGATCTTTTTAAAAGTCTTTTAGACCTTTTTGTAGCCCAACTAGCMAATTTTTCTAACCGCCTTTGTTTGGCAGAAAGTTCACCCCTAGTTCTGGCAGTTAGAATGATCAGCTGATGCCTACTTTTAATTAAAGACAAAAGACCCTCAAAATKTTATTTTGGCAAAAAAACAGCCTGTTCAAGAAAGGCTACGATAAAGAAAATAGATGGGAGCAAGTTTGCAAACATGGGTTGAACTTTCCAAAATTAAGTAAGATGGAAAGTTTTTACAGTCTATTAGGCGTTCTGCTGGTAAACAAGATGGAAACCAACCAGTTAGAAACAGTTAAAAAGTTTGCCGTATATTTCAGTTCAAAAAAAAGAAAGCAGGTTATATTAATTAGCACCATTTAATTGAAACACGTTCAAATCTTTAAATTAACTGTCCTAATAAATACTCTTTCTTTATAGATAGCAAAATATTTTAATGAAAAAAAGAAGATGGGTTGGTTTATTAAGTAGGTTAGGTTCTCTGTTAGGTAAAATTAGTGTGTAGGTAATCAAATTAATTTTAAATAAACCAACCTTCTTCAAAAAAAATCTTAACTTTTGAGTGAAAAAAACAAATAAGGTGGATTTGTAGGCTTTGGTAGCATGATATAAAATTAGACCAGACAACCTGGAAAAGAAMTACTAGCATCAATCTTCTTTAAAACTTTTGAAAGACATTCAAAACTTGAAAGATCAGGTTTCTTAGAAAGATAGTTCTTATAATCCGTGTATTTTCAAGGAGTATTAATACCACTGCACTGGATAGAGAAAGTTTGGCTTTAATCTGCCTATACAAATTTTCTTACTCTAAAACTTGGGYTGTGCTGTTTGGAAAAACAAAATTACAAAGAAATTGAAAGATCATTTGTTTTAAATTGAAGGATAACAGACAATCTTAACAAGTTAATTGGTAAGTAGGAAAGTATTATTCTAACAGAGGGAAAAAGACAGTTAACAAGAAAAAAGGAGGTAGGTCTGGAAGCTTTCCAACAAACCAAGTTTGAAAGAATATTAATTAAGGACTATCAATTTGCTAGAAGGTTTGAAAGATTGATTTCATTCTAAACAGCCAGCCTTTCAGATTTGGTAATAAAGCTTTTTGTAAGACGGTTTGACTCTCAAATACACAAGTTGGAGTGTATCGAAATATTTCGACTTGCAAATCTAACTCTTTCTAACTTAATTTGTTTTAAGTTTTTTTATAAGTAAGAATGTTTTGATAGATTGGTTAGTTAGAAAGTAAGTTTGATAAACCTTAAGATCAAAAAAACTTAAAACAAGTTATGGCTCTCTGCCCTGCCAATTTGATAAAACTAGGTTTGGACCAAGAAAGTTTAAAGACAGTTAGCTCCAATAGACTAAAAGTCAGAAAACTTGGTCTGTAACTTTTAAACTAACTGCGTTTTAAGGAGACTGTAAACATTCTAACTTTTAAACCATTAGATTGGCTCCTTTAATTCAATCTTAAACCTACATTAGGGTAGTTTGAATTACAGTTGGTAGTAACTGTAGGCAGATATTTTTAAAGGTTTGCTGGATTCGAACCATACTGTCAACCGCTGTGCTGTTTTGAAGTCTTATATGGCAGGCAACTTTCCGCGAAGGCGGGTTGAAAAACTTTGAAAATTAAACAGGACAGTTCTTAGACGACCCATTGGCAGAAAAAAGCTTAAAACAAAAGAATTTCTCTGTTATGGGCCAGCTTCAAACAGCGAAGGAGTTTCAGCCTTTCAAAAGGCGGTAGAAGGATTGAAAAATAAGACAGATTATTATTTTTGTAGGCTGATAGTTTCTCTCCAAAAACACCTTACCTTCATACATAGAGTGATAGAACCGTCTATTTTTAAATTCTAATTATTTGAAATTCTTATTCTCTCCTACACTCTAATTTCCAACACTCCGCGCCAGTAGGTTTTATCTTTCCTAGGTAGGCTGTTGGGCGTAGTAAGTTTATCATAGACGGGTTTTTTTCTTTTAAACAAAGACAGCGAGATACACTTTCGAATGGTAGTAAGTAACCAAATTTATTAAAAACCGCGTTTTTAAGCTGAAAGAGTTTGCTGTTGGAAACTTTCTAACAAAGTTAGGCTGAAGGTATTAGCAGTTTGTTACAGCCCTTCCATTTATTGGCTCTCTAATTTGTTATCTTTCCAACTAGCTAGCCGCTTCTGACGTTGCTGGTAGGAATCCTACTTTCAGCCTTTCTTTTTTTGACAGTTTGAAAGTTTCCAGGAGGCCAGGCCCCAATTAATTTATTTGATAATTTTTAATAACATCCCTTAAAATTAACAGCACAGCCAAAGGTTTGACAAACTAAATTGCTGTTAGAAAGACGTTAGCTGGAATAATTCACTCGGTTTTGTTTGGTAGTCGACCAACCATTAGAAAGTAATTTCCGTTTTTTCTCCTTCATTCTAAAAGGACGGACTGTTTAGAAGGCGCAAATCGAAAAATTAAGTAAACTTTGGCCTTTGCCGGAAGTAGTGATAGTCGGCTGTAAGAAAGGGCTGTTTGAATAGACGGAGTGATTTCTTGCCTTTAATTTGCGGAAGGTTTGAAAGAGTAAAAGTAAGGCCTTTTTATTAGGCTTTCGTCTTAGGCGGGTTTGCTCCCAAAGCTTGCGGTATTGAAGGTTTGATTTTTTCAAAGGCTGGTAGTTTTAAGGTTTGAATGATTTATTTTACCATCAAATTCGCTGTTTGAAATTAGGCAGTCTAAAAGTTTGATATTTATAAGTCACTAAGTAGATAAACTTGGCTAACTAATATGAGCTGTTTGGCTGTTACAACCAACCCTTCAAATTTCCAACCTTTAAATACTAACCTACAAAACTTATATTAAAACTTTTCAATAGCATTCTTTCCGAATTGTAGTTCTCCAATAAAAAATTACTAGATTGTAAAATAATGCGATCCACCTTTACTCAAGTATACCTAGCTCTATAAATACCCTTCAAAGACGGGTTTACGGATTATTCTCTTAATTAATTTGATATTTTCTACCGCTATTAGAAATCTTGTTCCGCATAGAAACCTATAAACAGGTTGTTATCACTGCATAGCAAGAAAAGTTTGTTAAAAGGATTTAGAAAATTGGTTAGAAACCAGTTTGAGAGAGATATTGGTTGGTCGGGTTCAAAGGTTGTTTTCTTACTTTTTTTTAAATTAATTCTAGCGCTTTTTTTTCTTAACAGCTCCATGAAACTTTTCAAGACTTTCAAAGTTCGCAGTTTAAGGTTTTTCGTTTTTTTCCTTTATTTTTAAAGGCGGATAGAACTGGGTTAAATTTCTTTTGAACATTCTTTTGTTCTAATGTTGGAAGGGTAGTTTGCTTTTGTTTTTCCGTAGAACTTTTTAGTCTTTGAACTGGAGTTTGTCATAAATAAAATTTTATAGAGTGATAGAACCTTTAAACAAACTAGAAAATTCTCTGTTTTAGCAAAATAAAAATCCGCCTTAATTAAACTGATTGTTAGACTTAATCTTACTTAAATTCTTTGTGAAAAAAAACCTGTTTTTAAAGCCCTATCATCTGTTTTTTTTCTTTCAACTTTTTGTTTTGCTGGAAGTTGCTTTGAATTAAATAAAAGACTAACAGGCCGGCCCTTAATTATCTTTTTTTTGCCTAATTAATTCTTGTTTTATTCTGTAGGGTTGGTTTATTAGGAAATTGCACCTTTTTTTTCTAAGCAACCCAACTATCCCTGTTTCTTTAAAATCAGCAGCTTTGCCTGTTTTGTAAATTTCTTACCTTCAAAGTTAGTTGGGTTGGTTGAAAGTTGATCCGCTCATTCTACAAATCTTTTGAACAACCCTTCCGCCTTGAACCCTCTTTAAAACCTTTTACTAGATTAGAAAGGCTGTCCTTTTGCCTATCATCTGTTTTTTTTCTTTCAACCTAAGTTATTTGAAAGACTTTATAATTAGCAGGCTTTTCTATGCAGGAACAATAGCTTTCCTACTTTCTTTTTAACAGTAGGCAATTTTTTTCAATTAATTTCTTTTAAGTAATTAAGTAACTTAGCTGTGGTTTGAAAACTTAAGCCAACAAACCACAGTTTGCTTTAATGAAATAGCTTCGAAACCAACCTTTCAAACTTCTTACTTGAAATTGGATTTATTTATTTTCTTTAAGACTGATTTTCTTTAAGACTGATTTGCTTTCCCCCTTCCTTTGGCAGGTTTGAAATAATATTATCAAACTTTCTTGCTATCAAACTGCTTTGACTGCCTTTAAAGTCTGTTAGTTTTCTAGTTTGTCCGGCTTTCAAACCTAGAAATTTCTAGTAGAGGGCATTGGTCTTTTAAACCGACTATCAAACTTTAAAGCATGTAAAGGAGTATGGCGAACTGACTTTAGTTGGGTTTTTTTATCCTTCTTTTCATTCAAAAGATAGAAAAAAACTATAGATTAGGAAGTTTAGTTTTTTTTGTTAGAATGTTTTTTTGTCTAACTTTACAATTTTTTGAAAGTTAGATGGGTTTAAAAGCAGGGCAGTTGGTTTAGTAGACTGTTCGCCTCCCACCTGCAAATTGACTCTCTCAAAACAAAAGACTTTTTACTAAAACCTTAAGACTTACTTTTTTTTCTTCCTGAATTCAATTAGACCTTAATGCCTTTTTAACCAACCTTTTGACAGGTAAACCTTCTGCGTTTATTTTTCTAACTCTTAAGGTATTTTATAGTAGGGCACTTTTAATCTTTGACACATTTGAGCGATTATTTGAAAGTTTGATCCTTCTAAACAGCCTTTCAAATTATTCCTTAAAATACTTTTAATTAAAGGGCTCCTTTTGAATCACTTTCAATAAAACTTGTTTTTCAATCGGTTTTATTTTATACGGTTTGAAGATTTTTTGAAAACAATCTTCCTTCGCTTTTCTACTTTCAAACTTCACAAAAACTTTTTTCAGCCCCTTTAGATTTAATACTTTCCAACTTTGAAAGTTTTTGTGAAGTTTGAAAGATTTATTTAAAGGTAGAAGGCAGATCGTTAGCTAAAAAGTTTCTAGTAAGCTTAGCTTCCTTTTATAAAATGGAAGCAAAACAGGTTTCATGTTCGAATTTTTAAACAGCAGGAGTTCAATTTGTCCGTTAAACGGCAACAGGAGAGGCAATATAAAAAATTCGTTTTAAGTAAGGTAGTTTTGAGAATTTCTTTTAATAAAATGTTAAAAATTAATTCATGTTATTTTCAAAAACTTCTTCCATTTTCAAATGAATTTTTCAATTGGAACGTTAAATCAATCGGATTTACTATTCAATTTCTAGTAAGATTAAACACATCCGAATGGTTTGTTTTTAGCCATCTTTTTTTTTCTTAATAAACCTTTTATTTTAATGTATTCCTTAAAATAAACCAAATAACCGATCGGATAAATAAGTTCGAGTGTATAGATTATTTTTAGGTTGTTTCTAAAAGTACACCCGATTTTCAGAAGTCACCTCTTTAAATTTTTAGTGTTCGGCTATATAGAATGTTTTATAGAATAGCCAGTAAATTTCTGGTAAGGTTTTTTTTTAATAAAAAAGCCTTCCGAAAAACTACCACACCTTATTTTATTTATTAGCAGGCAGAATGAAAATCTCTTTGTTTTTTCAATTTTAGATTGTTTTTCTTTTCAACTAATAAACTTGCTGCATTGATAAGTTCGACTAGTTTTTTTTATCAGTAGGGTTTGTTTTACTTTCTTCAAATTTTTGAAACTAGAAAAACAAACTTTTAAACCAACTTACCATCTGACAAACAAACAGCCATTTTTTTTAATTAAACTATCTGACCTGATAAACCCTCCCCATTCATTAAATTTTTGGGGTGTTTGAATGTAAACAAGTTATTTTTTTTTAAAAACAGCTTTCTTTCCAATTTTTATTTAACGTGTTTTTTTTTCATTTTCAAGTTTGTACAGAACAAGTTTGAAAGCTAGATTTTGCGTTTCGGGTTTTATACTAATTGGCTTGGCCATAAGATTGGCAGCTTAAACCCTCCAAATTTAAGCAGAAAGTTGGCATGCCATAAAGTTAACCGTAAAACTTTCAAAGTTGGCTAGAAAGTTGGAGTATTTCACTTTCTAGCTTTTTTTCATTCAAACTGGCCTAATCACATTCCCTACTTATTTAATAAAAACCTACTTTCCAACTTTTGTTGGTTTTTGACTGAAACTAGGCAAACCTATAGTATAAACTTTCAAAAAGTGACTGTTTAATTAAAAGACTAAAACCCTATGGGGTTTAAGTAAGGGGTTTTCTATAAATAAGGTTCGGTCTAAGACTTTTTTTTTCCCTCCAAAAAAACTTTAACACAAAAAAAATTTTTGACAGTTTTATTTTTTAGTAGGTTTTTTCTTTCTGTCCTACTGCCTTTGAGTGTTTTTTTCAATATTACTTCCAGTTTGGAAAAAAACTGTAGGACTTTTTGCATATTACTCACTCCTACAATTTCTAACCATTCTTTTAACCTAAGTGCTGTTTAGCACAGAGATGCTTGCTGTTAAAATTATTAGTTAATATAACCTTCAAATCATTTTTATCTAATCCGCCTTCCTTTTTTTTCAATTTCTTTTAAAGAAAATTTGTATAGAATTAGCTCTCTCCAGTATGGAGAAGGGTACTTAGGTGTAAACCTTTATTTAAAAGGACTGAAGTTTCTAGCTTACTTTTTTTCTCACTCTATCTAATAGTTAGAGTGATAGAACCTTCACTAAGACTGTTTCTAACTTTCAAGGAAGGTTTGAAATCCACCAGTCTTTTACAAAGCAGCCCCTTAACAGACAGCGGGTTGGTTTGTTTTAAGGGGCCCCAAAAAAAGTTAAGTTAACACCAACTTGAATTAATTAGTTGAAAAGATGGAAGTCGAATTTTTTTGTGTTAACTTACTTGGGAAATATGGTTTGAAATACCAATTTTTATTGGAGAAATTTGTCATATAAAAGATTTTTTGTTTAGTGAAGGTTGTTTGTTTTAATTGAATTAAAGGAAGGTAAGTTTGGAACTCTTTTCAAATACATTGGGTAGAAAGAACTTATTCTTGTATGGGTCGGGGTATTTCAATATTTAATTAAAAAAGTATAAAAAAGTTTTTTTAGAAAAAATGGCTGTGTAGTTTTAAAGAATAGAAAAGTATAAATTGGGTATTTTCAAAAGTATAAAGAAAGTAGGAAAGCAAATCTTTCTGATAAACTTTGAATAATAAATAGGGGTTATTCCCTACTTGCTGTTTAGGGAAAGAAAAAAGGGATTGAAACCTTTAGGGGTATAGCTGGTCTTTTATTTAAAAAAAGCTATGGGTTGCAAGATTGAAAAAACCATATACAAGAAAAAACCATATACAAGAAAAAAGAAAGCTTATAGGTATATTGACCCAACAAACTATTGTTAGAAATTTGAATTGAAAAATTTTTAAATTAAAAAAAAATATGAGTGAAATTCAATAAATTTCACATATGGTAGTTTAATATTTTTCCTTCAAAAAAATTTTAAGGATAGTTTGAAACTAAAATTTGTTGTAGTTTAAAGTTTGATAGTTTGAGCAATAGAGAAATTTATTTTAAAGTGAAAATGAAGGTCAACTTAAAACCTTTTAAAGGTTTTTTTTGTAATTTTAGTTGGGTTAAAAGTTTTAAGGTTGGAGTGTAACTTTCCATAAAACATCTCTAAACAGCTTTTTCAATAAAGAGTTTGCATCTTTAAAATAAACCAACTTTCAAAATTCCCACTGCTAAACAGCACAGCAAAAAACTATTAACCTTCTGACTTTCTCTAAAATTAAACATTTTTTTCTAACATTTTAGTGTTAGAACCTTTTTTTGTAGTTAGAAAGTTCTAGATAGGTTTTTTTTAATTGACAAAAAGTTGTAGGAACCTATTGTTTTTTTTTCTCTATTTTTTGCCAGTACTTTTTTTCAATCTTTAATTCGCCAGCCATTTGAAAAGCTGTTTAGCAACCCAATCGCTTAAAGTTAAAATATCTAGCTTATTTTATGCATATTTTAGTGATTAGCCGTAAGGCTGAAAAACCAAAAGAACTTTCATAGGTTTGTTCTAAACAGCCACTCAAAAGTTGGCAATTTTTTTTGATTGTTAGAATTTTAATGAAATATTGTAAGTTACTAAAATACCCAAACTTTTGTAAAAAGGTATAAAGATTGTAGGGTTCAATTTTTATTAAAGCTAACAACAGTATGGTAGGTTGTTTTTAGGTTAAAGCATTAAGTAAGTTGGTTTTAAAAAAAAGAGGTAGGTTGAAGGTAAAAAGTTGTATGAAAGTTTGTAAAATAGATTGAGAGTTAGTTCGTCTTTAGAATACAAACCCTGTAAAGTGTTGAAAGTAGAGTTTTTTTCTTTAAAAAAAAAATACAAACAACCCTTTTACCCAACTTTTTTACCCAACCGGAAGCGGAGTAAGTTGGTTCTTGGTTCAAAAATCCAAAGTTTTTTGGATAGTTTTGGTCCAAACTTTCCAAAAAACTGCCTACTTTATTTCAATTAACCAAACCACTTTTTTCGAAAAAATGTATTTAAAGATTTTTTTTGTGGTCTTTCCTTTTTTCTAATTGCAGTTAGAAAGTAACTTTAGTTCTTTTGGCGATTTTAGACTTTCTCTTTAATTAAGATTTTTGCATAGTAAGTTTTTGGGTAGTTGGAAAGAGTTGTAAAGTAGGACAGTCATACCAATCTTGCTTTCTTTTTATTGGTTCCACGGAGGGTTTAGAACCGTCTAGAAATACTAAAGATTTTTCGAACCTACTTTAAAGTTGGTTTGAAGTTCTTGTGTCTTTCCAACTTAACAATGTTTAGATATAAATCTTTTGTTTACCAAAAAACTTTAAGGTAGTTTTTTATTTAGTAAATTGATTGGAAAGATAGTTCTTTTAAAAACCAATGTAGGGTTTAATAATAGAAATTGTGTTCTTTAATTAAAGCCATAAAAGTAACCTAATTATCATAAACCCTAAATCTTTAAAAAAAAGAAAGAGGTTTAAGAAAAAAACTATTTATTAAACTTTTTATCAATATCACTTTTATCCTATTGGATAGAATTTTTTCTAAAATTATATAGAAAATTCGAAAAAAAATAAGTTAGAAAGGATGTTCTAAGAAACTTAAAGGTTGTTTTTTCAATTTCAAGGGTTTTTTCAATTTCAAGGGTTAAGCTAATTGAAAAGTTTCTAACTTTTTAAATTAGAAGGTGGTTCTTACTTCCTAATTTCAATATAGCAATTTGATACAGTTAGAATTCTAGAAGCAGTCTAAGCTACTTTCTAACCTACTTTCATATTTTATTTAACGCACTCCGCCAATCTCTTTTTCTTCCTATATTACAGAGCCAACTTATATTAGAAAAAACCCCAGTCTTTCCTATTTTTTTTCTCAAAACCTATTAACTAACAATTTTAGGGTAGTAGGTTTGATTCCCTTAGGTAGTTTCAAAAAGTAGTTTTTGAAAAGTAGGGTAGGTTAAAAAGAATAAAAAAACCATTAAGCTAATAAGTTTTTAAAACCTAAGATTGTGTGATTAAAAAAAAGGTAGGTTTGATAGAAAGAACTTATCTCGGTTTTGCAGGGCAGATTGAATATTTTTTTTCTAGAAGGTTCGATTTACTGCTAATTCAAACTGCTTTTTTGCTGGCCTTTATTTAATTTAATAAGGTTAAACACTCTTTCTATAAAATTCAACTATAAAACCTTTAAACTATTACTTTTTTAAGAAAAACCTACCAAGGTAAGACATTCCTTTTTTAAAACTAGAACAACTTTCTTGTTTTGAAAATATAGGTTGGGTTTTAAGATAGTTTGTAAGATCTTACTATCCTTAGGTAAATTTTATTAAATGAAGTGCCTTTTAATCTAATTTGATTGAAATTTCACAAAAAAATAAAGCCTTTTACAGTAGCTTTAAAATTATTTTCTTTTCAATTAATTTCGACCCTATTTTGAATAATCTTATAATCTATTTAACATTCTAATAGGTTTTTGGAGAGTTTGTCTATCATTTTTGATTTCTTGTCTTTAACACTTTTTCTTTTTTGAGCAAGCTTTCTTTTAGAGTTTGAAAGTAACATTAATGCTTTGAGATTTCACTTTCCTACCAATTTTCATTCAAATTTTCTTTTAAATCATCCTCCCAAACAAACTCTTATTGGCTGGCATCCAAACTTTAACACAAAAAAATACTCTTTCTTATCTTCAAATATTGAATTTTACCATCTTTTGGTTTATTTTCAAAGACCCATTTTTTCTTACCAACTTTTTTTCTTAAAATAAGTTAGAAAGGATGTTCTAAGAAACTTAAAGGTTGTTTTTTCAATTTCAAGGGTTTTTTCAATTTCAAGGGTTAAGCTAATTGAAAAGTTTCTAACTTTTTAATAATTAGAAAGGTGTTAAAAGTTAGCTTTAAAAAGCATTACTATCCAATAGTTT
>Contig175+24631
ACCCTTAAATTCTTTATAAGAGAGTAGAACAAGAGCCTTTATTGACATTTTTTTTGAAAATACTTATTTTTTTCAATGAAAAAAGGACTTATTCCTGAAAATCTTCTAGTTTTAATGTGCAGCTTAACTAACATGCTATAAGGTTTAATTCTACTTCTTTAAAACAACTTAAGGATTTAAACCTACCTTAAAATCTACAGCTTTTTCAGCCTTACCTTTTTTTCCGTAGTCTGTTTCGAAAAAGCGTTAAGACTGCTTCTAGCATTTCTAGCTATAAAAACATTTAAGCTATAAGACTGATAMACACCCAWAGCTTATYTGWTMTYCTCCTWWWGGCTGTTTAGAAGGGCGCGCAGTTGAAACTTCTACATAACTTTTAATAGTTTCAAAAAAAGAAGAGTTATAGGTAGAAAAAAGGAGATTGAAAAAAAACACAGTCTTACAGTTAGCTGCATGGAACAAACTGTAAAAAGAAATAGTTTTGACTAAACAGCCTCTAAGCATTTTTAAAAACAGAGAAGTTTACTCCGGAAAATTTTCTGGAAAAGTTGGAAAATTTAACAGACTAAAAAAAAGCTGGAATGCAGTTTAGAAAACAGTTTGAACCTAAAATGGCAAGAGAGAAAAACGGAAATATAGTAGTTTGGCCGAAAGGCTGTGGTTAACAAGCCAACTGCTAACAGCC
>Contig177+1379
TTGTAATTTTCTCTATCTAAGATTTCTTACTATCCAAAATAGGAAGTGAATTTTGCAGGCAGAAAGTTGGTTTTGTAGACTGTAAAATAGATTTAAGGTTTTAGAGTTTTTTTTCTAGTTTTACAGAAAAGTATGAAAGATTGTTAACATAAAAACACAACTTTAAAACATTCTATAAAGCGAACTAACTATCGAAAGAGGGTTTCCGACTATAACTGCTTTTCTTTCAAACTACCTTAAAAACCTTCTATCCGCCTTCGTTACAAACCTTCTTTTAAAACCCAACCCAACCCTCTTATTACTGTTGGCTTTAACCTTTCTTGAAATTAACTTATCTACCTTCAATAAATCGAACAACACTGCAATCTGAACTTTTTTTTGTCGCAGTAAGTGATTGATACTTTTAGTTAGACTAATTTTTTTGAGAAAAAGCAGTTATTTTTGGGTGTCTTTCTAAAGGTGGAACCGTTAATACTTTCAAACTAGATAAACCTTAGGCTGAGTTTTTGAAGTGAAAGTCTGTTTTGGCAACCATACATATTTTTTTTATTTAATGGTTCTGCTGTTGGGCTGAAAGATTCTGACAACCAACCCAAGTGTTGGCTTGTAGGAAGATGGGTTGTAGTTTTTAAAATCAATAGTTTTATGGTAGGTTTTTTCTTTCAATTTTTTGATTTAGTAAAAACTTGAAATTAGATTGCATGTTTTTTTTGCATCTAATCTTTATTTCAAATTTTGGTCTTTTGAAAGGTTTGAAAGATTTGATACTTTCTAACCGGTTTTTTTTCTTTCAAATCCGCTACTCTCACTAAAAAACACTTAGATTTTCTAATCCCCCAACTTCAATTTTTTGGTTTTTAGCTCCAGCCTTAAACTCTTTCAGTTTTTTGTTTTTTAGCTATAATTTCATTCTACCCCCCCATAATAGAGAATAACTTTCCAAATTCTTTTTTAATAAAAAAAGCGAATTCAATATTTTAGGGTAAAAAAAGTGGCTAACTCAGTGGTTTTATAAACATTCTATCTTACTTATAGCGTGTTTAAATAAAAGAAAAACCAACACGAAATTCTTTCAGAACTAGTTCTT
>Contig178+114105
AAGACCCATTTTTTCTTACCAACTTTTTTTCTTAAAATAAGTTAGAAAGGATGTTCTAAGAAACTTAAAGGTTGTTTTTTCAATTTCAAGGGTTTTTTCAATTTCAAGGGTTAAGCTAATTGAAAAGTTTCTAACTTTTTAATAATTAGAAAGGTGTTAAAAGTTAGCTTTAAAAAGCATTACTATCCAATAGTTTTTTTCCAATAATCTTATAATCTATTTAACATTCTAATAGGTTTTTGGAGAGTTTGTCTATCATTTTTGATTTCTTGTCTTTAACACTTTTTCTTTTTTGAGCAAGCTTTCTTTTAGAGTTTGAAAGTAACATTAATGCTTTGAGATTTCACTTTCCTACCAATTTTCATTCAAATTTTCTTTTAAATCATCCTCCCAAACAAACTCTTATTGGCTGGCATCCAAACTTTAACACAAAAAAATACTCTTTCTTATCTTCAAATATTGAATTTTACCATCTTTTGGTTTATTTTCAAAGACCCATTTTTTCTTACCAACTTTTTTTCTTAAAATAAGTTAGAAAGGATGTTCTAAGAAACTTAAAGGTTGTTTTTTCAATTTCAAGGGTTTTTTCAATTTCAAGGGTTAAGCTAATTGAAAAGTTTCTAACTTTTTAATAATTAGAAAGGTGTTAAAAGTTAGCTTTAAAAAGCATTACTATCCAATAGTTT
>Contig179+18161
TAAAATTTTTGCTGGTAGAGCTGGAAACAGCACTTATTTTTCGGTAAACAATAAGACTTTTTTACTACCCTTCTCTAATCAGCGGAAAACCTTTTTTTTATTTGAAATAAAGGTAACGATCCTTGTAGAAAGTTTAATCAATCGCTTCAAGCAGGTTAAAAGGCATGAGAAAGCTAATAGCTTTCAAAACAGTTGTATTTCCTTAAAACTTTCTAACAAAACAGTTGTTAGAATGTTTTGATGTTTTGCCAACATTATTAGAAGGGCGTAGTATGTTCAATGTTTAGGTTTGAAAGTTTTAATGAAATAAAAAGCAGTATCCTAAAACCAAAAAACAACTTTCATACTGCTTTTTACAGGTGGTTAGTTATTAGGCTTATTTCTTTTTTTCAGTTTTTTTTCTGGTATGCTTTATAGCATGTTTTAAACAGCGTAAGAGTTATTTGTTCGATGTTTACAAACCTACCCAACTGCCTTTTTTTCTATCACTTTAAAACCATTTTTTGGAAAAAAAAGCTAGTTTCAAGCTATTTTTCATACTGTAAAAAGAAAGTAAACTCTTACGCTGAGAACAAAACTTCAAAAGTTTTAAAGATAGGCTGATTGTTTCGAAGTGACTTCTTTAAAACTGTTAAATTAGCTATTTTTTTTTCAGCCCTTTAATTTACATCCTTCAAAGCGCTCTGCCAAATTGGCAGTCAAAAGGTTTTTATACAACAGAAAAAGTTTCCATAGCTGCTTAGGTCTAGAAGGCCGCTTCAATCAATTTAATTAATTAATTAAGCTCTTTATATTTAAAAGGCCAATCTTTTCTTTAAAATTAGCCTAAAAACTGCCCTTTTGCTGACTATTAGTMAACTGCAGTTCTGCCCCTATTTAACTAAAATACTCTCAAACTATCCAAAGTTAGCTCTATTTGGTCAAGTTAAATGAACTATATCTGAAAATTGGGTTTAAAGAGAAGCTAAAGTAGGTGTTGTCAAACAATAAAAATTATAGTTGGAAGGTTTGAACGTTTATCAATTTCATTTATAGAAAGGTTGGCAGAATGTTTTTTTTAAATCCCGCTGCACTTTATTTACTAAAAAAGATTTAAAGTAGGTGTTATTGTTAGAAATAATACTTCCTGTTAATTGATTAGAAGAAGTCCCAACTTAGGTTGCTGTTATAATAATCTAATGGCTATAAAGGCAATAAATATAGAAAGAGCGTTAGAAGTCCAACGCTGTGCTGTTATAGAAATGGTTGCATACCAAGTTTTTTTGATTCTACAAAACCTTTCTTTTTTCTTTCCTTTTGTAAACTGTTTCTACCTTTTTATTTGAAATAAAGGAGTGCCAACTATCGCCATTAAAACCTTTTAAAGTAATATAGCTGTTTTTTTCTATTTAACGTGAAAAATAGCATTTTAAAGAGACAGTCCTTCTATAAGCCATACTGCAAAATTTCGGATCCTTTTGCTGGCGTTAAAGATTTCAATTGTTTATAGGTTTAGCTAACAGTTTATTCTAGTTTACATCTTTTCAATCATTGTTGGAACTTCAATTTATTGCTTTTTCAGACCTTAAACAAGTTTTCAAGTTGGTTTCTATAAAACCTTTCTACGAACTATAGTTCAGCCCAACTTGAAATCGTTCTATCACTTTCTAGCCATTAACGGCAACTGCGTTAGAAACTCAACTTTCAAAAAATTCATTTTGACCTTAATGCTAAACAGCCTTTGAAACTTGTTTTTCATTTTTACCTCAGCAAATTGAAATTTTGGAATCTTGGAATCTAAGTTTGCTTTATTTCAATTTGCTTAAAAGCAAAAAAAGGTTGATAAGTT
>Contig18+21857
AAAAATTAGAAACTACTTCTTTCATATAGAAATAGAAGAAATTCAAAAAAAAGATTTAAAAGATTTGAATGGACCTGCTTCACCTGTTTCAATTAGCAGAAGTTATTTTTTAGCTCACAAACTGACAAACAAACCCTTAAAGTAACTCTTTGAAACTATTTAATTAAACATAGTTGGAGAGAACTAAATACAATACGGAAGCAAAAAATAGGTTCATACAGCCTATCTTTAATTAAAGCTAGATTTAAGCAGCTGATTGTCAGGTAGCCAGATTACAGCTGGAACTTATTGTCAGTAATTGTTTAGTAAGTCTAACTTTCTAATAGTTAGTCCGTTTAGTTAATCTGTATAAATCTATTTTTTTCACTCTATAACGGGAATCCATTTTCAGAGTGGTTTTACTGTTCTAACAGCCTATGACAGCAGTTAGAATATTGGAATGGTTTTAGGATCTTACAGTTCTTTTTAATTAAGAAAGTTAAGTTTGGTAAGTTCAACTTTTGCACAAATATTCCTTTTTTTACTGAGCCGTCTTAGGTTAAAATTAAAGTGATAGAACTTTTGAACAAATATTCCTTTTTTTACTGAGCCGTCTTTAATTAAAACCAACAGTAAATTTCAAAGAAAGGCAGTTCTTTTTCAGTTCCAATTAATAAAACTTTTGCACAAATATTCCTTTTTTTACTGAAAGATGCCGGTTCAAATTAAAGTGATAGCTGATAGTAACTTTTTTGACTTTAGCAGCGTTTTCAAATGTGGCAGTGGCAAGCAGACATTAGACCTTTTTTACCAACTTAACTCGTTTATATGCTCTTAACTAATCTTCCATAGGTTGAAGATTTAACTACGGCAGATGATAGGCTGTTTAGTGATAGAACCTTTCAACTGCTATAGGTTCCATACAACTGGAAAGTTTAAACTGGTGTTTTTATAGCTGGTAGAATAAACCAATTTCAAGATAAACCCGGTTTTCTAACAACTGTTTTTTGAATTAAAATAATAGGCTAGTTTATTGGTTTTTTTCGCTGTTGCTGTTAGACCCCTGTTAACTCCTGTTAACAGCAAACTATATCTTTAAGTAGTTAAGTAGATTTTAATGAGAGCTAAACTGTCAAAGACCTTCGAAAGTTACTTTAGAAGGTTTAATCGATTAGCTAATTGAAAAATTATTAGTGTAAACACTTCCCTTTTTATGCTAACATTAATTCTGTGTTTTATAATTCATTAGGCTTTACACTAATAAACATCGGATACAAAAAAAGTTTTAAGGCTGTTTAGACAGTAGGTTAACAGATAGATCTTTGATTCGGTAGGTAGGTTACAGTTTTAATGAAAATCCGTTTTTTCTAAACAGAATTAGCTTCTAACAGCAACTGCGCAGCGTTCTATTTGTGGTAAATTTTTAATTGAAATTTCTCAAAAAAAAAGATAAAGTATCTTACAGTAATTTTTGAAAGTTGTTTTGAAAGCTTTATTAAATAAAGTCCAAGATATTTATGTATAACAGTTTGATGGTTTTTTAGTAAGTATAACAGATTAAAAAACTTTAGAACTAAGATACCCTTTGCAGATATAACTTGAAATCAGACTATAGCTTTTGGAAGTTTGGGCTATTCTATTTGCAGCTTTTTTGGTGGAAAGTTTCACTCTGCAAATTTGTTGGTAAAAAGGTTTTTTCTATCACTTTCTTTTATTTAAAATAATCCTATAAAATTTCAAAAGTTTGAAATCTATCCCT
>Contig180+22946
CTAACAGACAGTTTGATTGAAAGAAAAGAAGGTTTGAATCTTTCAAAAAACAAACCAGTTAAATATCGGATGGTTTTCGGGTGACCCATACATACATACATATTGATAGGTTGAATTAATTTCACACTTTCCAACTATCAAATATTTTAAATCCTAATAAAGGTTTATAAAGCGTGAACTACTTCTTTATTAAATACAGAAAGAAATCTTTTAATTAAACTTGGGTTGGGTAGTAAGATTGTATTTTAGTTGAAACCGCCTATCATTTTGGTTTTTAAAGTATAGTTTGAACAGTAGGAAAGTTCGGAAAAAGAGGTGAGGTAAAGACTGAAAGGCTGGAGAAAAGAAGGTTGTTTTGAATGGAATGGCGGAAAGTAGGATTAAACCTTTTCAATCTTTGACAGGCAATTTTCTCCTGCTTTCAGTCTTAACGTTAAAAGGTTACGTCCCAATAAATTATTGGTGTTTCTTGCTTTTCCCGTTGGCATGTTTCAAGGATTCTTACAAAGGGGGTTAGAAAAAACCATAAAACAAGATCTTTTTAAAAAGAGTTAAAAAGAGTAGTCAGTCGGGTTGAAAAAAAAGGTTGCACTTGTTGTCTGATAACAGTCTAACTGCCAACAGGAATCAGCAATAATCTACTCAGAAAGAAAAMAAAACTATTTKGAATGTGCTGGGTATTCTAACAATAAATAAGCCTTTTAGAATTGTCGGAAAGCGTTAATTAAAACAGCTAAATTGAAGTAGGTTAAATCGGCTAGAAAAAACCAAACAAAATTCAAACCTACTGCTTTTTCAAATGGCAGTAAAAATAAATTATTTCATTAAAAAATTATATATAACTTCACAAATTAGACTTTTTCAGAAAAAAGGTGGGAAAACACCTTTTAATTCTCTTTCCTTGTAAAAGATATGCAAAACGACAACATAGTTGAATACATCGGGTCTTTCTAAACAGCGAATCAGTTTGTTTTTATTAATAAGGTTGGTTTCTTTCAACTTAGTTAAACCTTCAACACTGATTGAAATAAACCATCAACTATAACTCTTTTTAATTTGTGATGGTCCAATCTATCAACAGCTTTAACAGAATGGCTTTCAATTATTTCAATCAATTGAAAAATCAACAGCCAGCTATTGTATATATTTTAGTTAGAAAGAGAACATGCTGTAATTTCCTGCAAACCGAAGGCTGTTTAGAAGATTTACGAACTATTAGATAAATTCTACTATCCTAGCCAACTGTTTAGAAAGAAGGTTAAAGGCTGAACTTTGCGGTATTTTAGTAATGGCTGAAAATCATACCAACGTTTTTCTTTCAAAGGCTGTTTATTTAATAGGGTTTTTCAAAACATTCAATGTCAAGAATGTAACAGCCAAAGTTACTAGGAAAGTTTGAAGCAATTAGAACCTTCAAAGTAAAAAAAAGTTGATTTAAAAACAGTGTAATTGTTCAAGCTGCCAAGTCGTTTGAAAACTTTCTGCCATTGTATGTTGAAAAATTAGCTAACTTTTATTATCTATCGTTCAACCTAAGTTTTTTTTAACTTACGATTATTCGGCTGTTAGTTTTTTTGCAAAATTTATTGTGTTCGATTTGACAGTCTTATGGGTGTTAGTTAGAAAATAAGCTCTTGTAGCTAGTTGGAAAGAGCTGTTTCTTTCATCGAATTTAATAAATTTAACTAATTTAGGTTCCACCGTCAAAAGTTTCTTTTATCAGGCGCTTTGTTTGTAGGATTAAACTTACTAATCTTTCAACCTAAAAAAATTTCCATCTTTCAACATTGTAATATTTGCGTCCTATTCGACCTGTAGTCAAACTATATTTAGGTTTTCATCCTACTTTCATATTAACTTTGGGTTGTTCAGAAGGTTAAATTCAACTCTTTCAAAAACCCTGTCAAAAACTATCTGCTAAAGTCGCCATCCAATTGTAAATTTGATGGCGAATTGAAAGTTTGAAAGATTAATTTTGCTACACAGGAAGGTATTACCGTCTTTTTGAAAGTTAGAAAGTTCGAACCTGTTAAAAGGATGAGGCTAACTAAGATGTAAGTAAAATTTCTTAACAAAAAAAAGCTGGTATTAAACAGTAGGTAGGAATATATTCTTTTAATCTAGTTTTAATTAAAAGCGCCGTTAAAAAACCTACTTTAACGCTCTGCTGACGGGATTTGAGAGAAAAAAAAACCAAAAAGTTTTTGTAAATGTTAAATAAAGGGAGAGTTTAAAACAAATAAGTTGTCTGATTCTACCCTGTTTTTTTGAAAATAAAAAAATGTTTGAAAGCTAGAATGAATGTTTGATTAAGACATTCCCTTTTTTTGGATTCCTACATTAAAAAACGGATTGGTAATTTTGCCTATTGGAAAGTTAGTTTGAATGCAAACCTAAATCTTTCCAATAGGGTTTTAAAGACTATCGAATTAATTCTAGCATTCTTTACCTCAAAATTAGGTTAGGTTTCAAAAAACTTACACAATCTTTTTGTTTTAATGAAAACTACCAATGCTAGAATCATTTAAACCAAAATGAATTCCTATCTCACATTGGCAAAACAACCTATTAGATAAAACTCCGTTTTAAGGTACCCCGATACTAACCTATTTATTAGCTAGCATTCTATCGAAAACTAAAAAAAACCTATTTTTTTTGGCTAGAATGCGAGATTGTTTAGAACAACTATAAAACATTAAAATTTCAAAACATTCGAGAATTAACAGTTGGAATGAAGGGATTTTAAAGTCCAGCAATCATTCGATAAAAACTTTTCAACTAGAAAACATTAAAATYTCAAAACATTCATTGGTTCGATAAAAACTTTTCAACTAGAAAACATTAAAATYTCAAAACATTCAAACATTAAAACTTGGATTGAACGGGTCAATATTTTAAAGTCCAGCAAACCTATTCCTTCCAGCACTCATGTTAGTATTATTTCAGAAAGCATCCTTTGCCATTTAGCAATGGTTTTTTTTCTTAGAAAGAAAAGGCTGAAGGTTCTAACAGCCAAACCTAAATAAAGGTTGAATGCTTTAAAGTAATCTTGGAAGGTAGGTCTAATCACTCTTTTGAAAAAGGGATTAAATATTGGGTATAAGAAACGCAAAAACCAGGTTTAAAATAAAAAAGTTTKAAGKATTTTTTCAATTTCTCAAACCTTTAAGTTAGTTTTATMAAAAATAAGAAAAAAAAATACTTCAAAATAATCTTACAGGTTTTTCTAGTTTGAAAGTTAGCTGACCTTAAATTCAAGCTTGAAGGATAAAMAAGTTAGTTGTTAGAATGGTAAAATTAGAACGTTTGAAAGTGTTTTTAGAGAATAATTAAAAACCTGTATTTATAAGAAATTAGCGGTTAGCAGGTTTGAAAGTTGGGTTTTCAAAGGTTGCCAGTTAAATGGATTGAAAGTTTGCAAGAAAGGTTGTAGGAGCTGTAAGTTGGTAATATCTTTTAATCACCCCACACAATCCTACCTATTTTAAATCCTACAACGAGATTTTTTTTGCTTAACTACCTATTCAACTTTCTATCCCTCTACTTCTTTCTTTTTTCTAACAAATTCTTTTGATCAAATGCACACTTTAAAAGACAACCTTCAATTAGATCTTTTTAAAAGTCTTTTAGACCTTTTTGTAGCCCAACTAGCMAATTTTTCTAACCGCCTTTGTTTGGCAGAAAGTTCACCCCTAGTTCTGGCAGTTAGAATGATCAGCTGATGCCTACTTTTAATTAAAGACAAAAGACCCTCAAAATKTTATTTTGGCAAAAAAACAGCCTGTTCAAGAAAGGCTACGATAAAGAAAATAGATGGGAGCAAGTTTGCAAACATGGGTTGAACTTTCCAAAATTAAGTAAGATGGAAAGTTTTTACAGTCTATTAGGCGTTCTGCTGGTAAACAAGATGGAAACCAACCAGTTAGAAACAGTTAAAAAGTTTGCCGTATATTTCAGTTCAAAAAAAAGAAAGCAGGTTATATTAATTAGCACCATTTAATTGAAACACGTTCAAATCTTTAAATTAACTGTCCTAATAAATACTCTTTCTTTATAGATAGCAAAATATTTTAATGAAAAAAAGAAGATGGGTTGGTTTATTAAGTAGGTTAGGTTCTCTGTTAGGTAAAATTAGTGTGTAGGTAATCAAATTAATTTTAAATAAACCAACCTTCTTCAAAAAAAATCTTAACTTTTGAGTGAAAAAAACAAATAAGGTGGATTTGTAGGCTTTGGTAGCATGATATAAAATTAGACCAGACAACCTGGAAAAGAAMTACTAGCATCAATCTTCTTTAAAACTTTTGAAAGACATTCAAAACTTGAAAGATCAGGTTTCTTAGAAAGATAGTTCTTATAATCCGTGTATTTTCAAGGAGTATTAATACCACTGCACTGGATAGAGAAAGTTTGGCTTTAATCTGCCTATACAAATTTTCTTACTCTAAAACTTGGGYTGTGCTGTTTGGAAAAACAAAATTACAAAGAAATTGAAAGATCATTTGTTTTAAATTGAAGGATAACAGACAATCTTAACAAGTTAATTGGTAAGTAGGAAAGTATTATTCTAACAGAGGGAAAAAGACAGTTAACAAGAAAAAAGGAGGTAGGTCTGGAAGCTTTCCAACAAACCAAGTTTGAAAGAATATTAATTAAGGACTATCAATTTGCTAGAAGGTTTGAAAGATTGATTTCATTCTAAACAGCCAGCCTTTCAGATTTGGTAATAAAGCTTTTTGTAAGACGGTTTGACTCTCAAATACACAAGTTGGAGTGTATCGAAATATTTCGACTTGCAAATCTAACTCTTTCTAACTTAATTTGTTTTAAGTTTTTTTATAAGTAAGAATGTTTTGATAGATTGGTTAGTTAGAAAGTAAGTTTGATAAACCTTAAGATCAAAAAAACTTAAAACAAGTTATGGCTCTCTGCCCTGCCAATTTGATAAAACTAGGTTTGGACCAAGAAAGTTTAAAGACAGTTAGCTCCAATAGACTAAAAGTCAGAAAACTTGGTCTGTAACTTTTAAACTAACTGCGTTTTAAGGAGACTGTAAACATTCTAACTTTTAAACCATTAGATTGGCTCCTTTAATTCAATCTTAAACCTACATTAGGGTAGTTTGAATTACAGTTGGTAGTAACTGTAGGCAGATATTTTTAAAGGTTTGCTGGATTCGAACCATACTGTCAACCGCTGTGCTGTTTTGAAGTCTTATATGGCAGGCAACTTTCCGCGAAGGCGGGTTGAAAAACTTTGAAAATTAAACAGGACAGTTCTTAGACGACCCATTGGCAGAAAAAAGCTTAAAACAAAAGAATTTCTCTGTTATGGGCCAGCTTCAAACAGCGAAGGAGTTTCAGCCTTTCAAAAGGCGGTAGAAGGATTGAAAAATAAGACAGATTATTATTTTTGTAGGCTGATAGTTTCTCTCCAAAAACACCTTACCTTCATACATAGAGTGATAGAACCGTCTATTTTTAAATTCTAATTATTTGAAATTCTTATTCTCTCCTACACTCTAATTTCCAACACTCCGCGCCAGTAGGTTTTATCTTTCCTAGGTAGGCTGTTGGGCGTAGTAAGTTTATCATAGACGGGTTTTTTTCTTTTAAACAAAGACAGCGAGATACACTTTCGAATGGTAGTAAGTAACCAAATTTATTAAAAACCGCGTTTTTAAGCTGAAAGAGTTTGCTGTTGGAAACTTTCTAACAAAGTTAGGCTGAAGGTATTAGCAGTTTGTTACAGCCCTTCCATTTATTGGCTCTCTAATTTGTTATCTTTCCAACTAGCTAGCCGCTTCTGACGTTGCTGGTAGGAATCCTACTTTCAGCCTTTCTTTTTTTGACAGTTTGAAAGTTTCCAGGAGGCCAGGCCCCAATTAATTTATTTGATAATTTTTAATAACATCCCTTAAAATTAACAGCACAGCCAAAGGTTTGACAAACTAAATTGCTGTTAGAAAGACGTTAGCTGGAATAATTCACTCGGTTTTGTTTGGTAGTCGACCAACCATTAGAAAGTAATTTCCGTTTTTTCTCCTTCATTCTAAAAGGACGGACTGTTTAGAAGGCGCAAATCGAAAAATTAAGTAAACTTTGGCCTTTGCCGGAAGTAGTGATAGTCGGCTGTAAGAAAGGGCTGTTTGAATAGACGGAGTGATTTCTTGCCTTTAATTTGCGGAAGGTTTGAAAGAGTAAAAGTAAGGCCTTTTTATTAGGCTTTCGTCTTAGGCGGGTTTGCTCCCAAAGCTTGCGGTATTGAAGGTTTGATTTTTTCAAAGGCTGGTAGTTTTAAGGTTTGAATGATTTATTTTACCATCAAATTCGCTGTTTGAAATTAGGCAGTCTAAAAGTTTGATATTTATAAGTCACTAAGTAGATAAACTTGGCTAACTAATATGAGCTGTTTGGCTGTTACAACCAACCCTTCAAATTTCCAACCTTTAAATACTAACCTACAAAACTTATATTAAAACTTTTCAATAGCATTCTTTCCGAATTGTAGTTCTCCAATAAAAAATTACTAGATTGTAAAATAATGCGATCCACCTTTACTCAAGTATACCTAGCTCTATAAATACCCTTCAAAGACGGGTTTACGGATTATTCTCTTAATTAATTTGATATTTTCTACCGCTATTAGAAATCTTGTTCCGCATAGAAACCTATAAACAGGTTGTTATCACTGCATAGCAAGAAAAGTTTGTTAAAAGGATTTAGAAAATTGGTTAGAAACCAGTTTGAGAGAGATATTGGTTGGTCGGGTTCAAAGGTTGTTTTCTTACTTTTTTTTAAATTAATTCTAGCGCTTTTTTTTCTTAACAGCTCCATGAAACTTTTCAAGACTTTCAAAGTTCGCAGTTTAAGGTTTTTCGTTTTTTTCCTTTATTTTTAAAGGCGGATAGAACTGGGTTAAATTTCTTTTGAACATTCTTTTGTTCTAATGTTGGAAGGGTAGTTTGCTTTTGTTTTTCCGTAGAACTTTTTAGTCTTTGAACTGGAGTTTGTCATAAATAAAATTTTATAGAGTGATAGAACCTTTAAACAAACTAGAAAATTCTCTGTTTTAGCAAAATAAAAATCCGCCTTAATTAAACTGATTGTTAGACTTAATCTTACTTAAATTCTTTGTGAAAAAAAACCTGTTTTTAAAGCCCTATCATCTGTTTTTTTTCTTTCAACTTTTTGTTTTGCTGGAAGTTGCTTTGAATTAAATAAAAGACTAACAGGCCGGCCCTTAATTATCTTTTTTTTGCCTAATTAATTCTTGTTTTATTCTGTAGGGTTGGTTTATTAGGAAATTGCACCTTTTTTTTCTAAGCAACCCAACTATCCCTGTTTCTTTAAAATCAGCAGCTTTGCCTGTTTTGTAAATTTCTTACCTTCAAAGTTAGTTGGGTTGGTTGAAAGTTGATCCGCTCATTCTACAAATCTTTTGAACAACCCTTCCGCCTTGAACCCTCTTTAAAACCTTTTACTAGATTAGAAAGGCTGTCCTTTTGCCTATCATCTGTTTTTTTTCTTTCAACCTAAGTTATTTGAAAGACTTTATAATTAGCAGGCTTTTCTATGCAGGAACAATAGCTTTCCTACTTTCTTTTTAACAGTAGGCAATTTTTTTCAATTAATTTCTTTTAAGTAATTAAGTAACTTAGCTGTGGTTTGAAAACTTAAGCCAACAAACCACAGTTTGCTTTAATGAAATAGCTTCGAAACCAACCTTTCAAACTTCTTACTTGAAATTGGATTTATTTATTTTCTTTAAGACTGATTTTCTTTAAGACTGATTTGCTTTCCCCCTTCCTTTGGCAGGTTTGAAATAATATTATCAAACTTTCTTGCTATCAAACTGCTTTGACTGCCTTTAAAGTCTGTTAGTTTTCTAGTTTGTCCGGCTTTCAAACCTAGAAATTTCTAGTAGAGGGCATTGGTCTTTTAAACCGACTATCAAACTTTAAAGCATGTAAAGGAGTATGGCGAACTGACTTTAGTTGGGTTTTTTTATCCTTCTTTTCATTCAAAAGATAGAAAAAAACTATAGATTAGGAAGTTTAGTTTTTTTTGTTAGAATGTTTTTTTGTCTAACTTTACAATTTTTTGAAAGTTAGATGGGTTTAAAAGCAGGGCAGTTGGTTTAGTAGACTGTTCGCCTCCCACCTGCAAATTGACTCTCTCAAAACAAAAGACTTTTTACTAAAACCTTAAGACTTACTTTTTTTTCTTCCTGAATTCAATTAGACCTTAATGCCTTTTTAACCAACCTTTTGACAGGTAAACCTTCTGCGTTTATTTTTCTAACTCTTAAGGTATTTTATAGTAGGGCACTTTTAATCTTTGACACATTTGAGCGATTATTTGAAAGTTTGATCCTTCTAAACAGCCTTTCAAATTATTCCTTAAAATACTTTTAATTAAAGGGCTCCTTTTGAATCACTTTCAATAAAACTTGTTTTTCAATCGGTTTTATTTTATACGGTTTGAAGATTTTTTGAAAACAATCTTCCTTCGCTTTTCTACTTTCAAACTTCACAAAAACTTTTTTCAGCCCCTTTAGATTTAATACTTTCCAACTTTGAAAGTTTTTGTGAAGTTTGAAAGATTTATTTAAAGGTAGAAGGCAGATCGTTAGCTAAAAAGTTTCTAGTAAGCTTAGCTTCCTTTTATAAAATGGAAGCAAAACAGGTTTCATGTTCGAATTTTTAAACAGCAGGAGTTCAATTTGTCCGTTAAACGGCAACAGGAGAGGCAATATAAAAAATTCGTTTTAAGTAAGGTAGTTTTGAGAATTTCTTTTAATAAAATGTTAAAAATTAATTCATGTTATTTTCAAAAACTTCTTCCATTTTCAAATGAATTTTTCAATTGGAACGTTAAATCAATCGGATTTACTATTCAATTTCTAGTAAGATTAAACACATCCGAATGGTTTGTTTTTAGCCATCTTTTTTTTTCTTAATAAACCTTTTATTTTAATGTATTCCTTAAAATAAACCAAATAACCGATCGGATAAATAAGTTCGAGTGTATAGATTATTTTTAGGTTGTTTCTAAAAGTACACCCGATTTTCAGAAGTCACCTCTTTAAATTTTTAGTGTTCGGCTATATAGAATGTTTTATAGAATAGCCAGTAAATTTCTGGTAAGGTTTTTTTTTAATAAAAAAGCCTTCCGAAAAACTACCACACCTTATTTTATTTATTAGCAGGCAGAATGAAAATCTCTTTGTTTTTTCAATTTTAGATTGTTTTTCTTTTCAACTAATAAACTTGCTGCATTGATAAGTTCGACTAGTTTTTTTTATCAGTAGGGTTTGTTTTACTTTCTTCAAATTTTTGAAACTAGAAAAACAAACTTTTAAACCAACTTACCATCTGACAAACAAACAGCCATTTTTTTTAATTAAACTATCTGACCTGATAAACCCTCCCCATTCATTAAATTTTTGGGGTGTTTGAATGTAAACAAGTTATTTTTTTTTAAAAACAGCTTTCTTTCCAATTTTTATTTAACGTGTTTTTTTTTCATTTTCAAGTTTGTACAGAACAAGTTTGAAAGCTAGATTTTGCGTTTCGGGTTTTATACTAATTGGCTTGGCCATAAGATTGGCAGCTTAAACCCTCCAAATTTAAGCAGAAAGTTGGCATGCCATAAAGTTAACCGTAAAACTTTCAAAGTTGGCTAGAAAGTTGGAGTATTTCACTTTCTAGCTTTTTTTCATTCAAACTGGCCTAATCACATTCCCTACTTATTTAATAAAAACCTACTTTCCAACTTTTGTTGGTTTTTGACTGAAACTAGGCAAACCTATAGTATAAACTTTCAAAAAGTGACTGTTTAATTAAAAGACTAAAACCCTATGGGGTTTAAGTAAGGGGTTTTCTATAAATAAGGTTCGGTCTAAGACTTTTTTTTTCCCTCCAAAAAAACTTTAACACAAAAAAAATTTTTGACAGTTTTATTTTTTAGTAGGTTTTTTCTTTCTGTCCTACTGCCTTTGAGTGTTTTTTTCAATATTACTTCCAGTTTGGAAAAAAACTGTAGGACTTTTTGCATATTACTCACTCCTACAATTTCTAACCATTCTTTTAACCTAAGTGCTGTTTAGCACAGAGATGCTTGCTGTTAAAATTATTAGTTAATATAACCTTCAAATCATTTTTATCTAATCCGCCTTCCTTTTTTTTCAATTTCTTTTAAAGAAAATTTGTATAGAATTAGCTCTCTCCAGTATGGAGAAGGGTACTTAGGTGTAAACCTTTATTTAAAAGGACTGAAGTTTCTAGCTTACTTTTTTTCTCACTCTATCTAATAGTTAGAGTGATAGAACCTTCACTAAGACTGTTTCTAACTTTCAAGGAAGGTTTGAAATCCACCAGTCTTTTACAAAGCAGCCCCTTAACAGACAGCGGGTTGGTTTGTTTTAAGGGGCCCCAAAAAAAGTTAAGTTAACACCAACTTGAATTAATTAGTTGAAAAGATGGAAGTCGAATTTTTTTGTGTTAACTTACTTGGGAAATATGGTTTGAAATACCAATTTTTATTGGAGAAATTTGTCATATAAAAGATTTTTTGTTTAGTGAAGGTTGTTTGTTTTAATTGAATTAAAGGAAGGTAAGTTTGGAACTCTTTTCAAATACATTGGGTAGAAAGAACTTATTCTTGTATGGGTCGGGGTATTTCAATATTTAATTAAAAAAGTATAAAAAAGTTTTTTTAGAAAAAATGGCTGTGTAGTTTTAAAGAATAGAAAAGTATAAATTGGGTATTTTCAAAAGTATAAAGAAAGTAGGAAAGCAAATCTTTCTGATAAACTTTGAATAATAAATAGGGGTTATTCCCTACTTGCTGTTTAGGGAAAGAAAAAAGGGATTGAAACCTTTAGGGGTATAGCTGGTCTTTTATTTAAAAAAAGCTATGGGTTGCAAGATTGAAAAAACCATATACAAGAAAAAACCATATACAAGAAAAAAGAAAGCTTATAGGTATATTGACCCAACAAACTATTGTTAGAAATTTGAATTGAAAAATTTTTAAATTAAAAAAAAATATGAGTGAAATTCAATAAATTTCACATATGGTAGTTTAATATTTTTCCTTCAAAAAAATTTTAAGGATAGTTTGAAACTAAAATTTGTTGTAGTTTAAAGTTTGATAGTTTGAGCAATAGAGAAATTTATTTTAAAGTGAAAATGAAGGTCAACTTAAAACCTTTTAAAGGTTTTTTTTGTAATTTTAGTTGGGTTAAAAGTTTTAAGGTTGGAGTGTAACTTTCCATAAAACATCTCTAAACAGCTTTTTCAATAAAGAGTTTGCATCTTTAAAATAAACCAACTTTCAAAATTCCCACTGCTAAACAGCACAGCAAAAAACTATTAACCTTCTGACTTTCTCTAAAATTAAACATTTTTTTCTAACATTTTAGTGTTAGAACCTTTTTTTGTAGTTAGAAAGTTCTAGATAGGTTTTTTTTAATTGACAAAAAGTTGTAGGAACCTATTGTTTTTTTTTCTCTATTTTTTGCCAGTACTTTTTTTCAATCTTTAATTCGCCAGCCATTTGAAAAGCTGTTTAGCAACCCAATCGCTTAAAGTTAAAATATCTAGCTTATTTTATGCATATTTTAGTGATTAGCCGTAAGGCTGAAAAACCAAAAGAACTTTCATAGGTTTGTTCTAAACAGCCACTCAAAAGTTGGCAATTTTTTTTGATTGTTAGAATTTTAATGAAATATTGTAAGTTACTAAAATACCCAAACTTTTGTAAAAAGGTATAAAGATTGTAGGGTTCAATTTTTATTAAAGCTAACAACAGTATGGTAGGTTGTTTTTAGGTTAAAGCATTAAGTAAGTTGGTTTTAAAAAAAAGAGGTAGGTTGAAGGTAAAAAGTTGTATGAAAGTTTGTAAAATAGATTGAGAGTTAGTTCGTCTTTAGAATACAAACCCTGTAAAGTGTTGAAAGTAGAGTTTTTTTCTTTAAAAAAAAAATACAAACAACCCTTTTACCCAACTTTTTTACCCAACCGGAAGCGGAGTAAGTTGGTTCTTGGTTCAAAAATCCAAAGTTTTTTGGATAGTTTTGGTCCAAACTTTCCAAAAAACTGCCTACTTTATTTCAATTAACCAAACCACTTTTTTCGAAAAAATGTATTTAAAGATTTTTTTTGTGGTCTTTCCTTTTTTCTAATTGCAGTTAGAAAGTAACTTTAGTTCTTTTGGCGATTTTAGACTTTCTCTTTAATTAAGATTTTTGCATAGTAAGTTTTTGGGTAGTTGGAAAGAGTTGTAAAGTAGGACAGTCATACCAATCTTGCTTTCTTTTTATTGGTTCCACGGAGGGTTTAGAACCGTCTAGAAATACTAAAGATTTTTCGAACCTACTTTAAAGTTGGTTTGAAGTTCTTGTGTCTTTCCAACTTAACAATGTTTAGATATAAATCTTTTGTTTACCAAAAAACTTTAAGGTAGTTTTTTATTTAGTAAATTGATTGGAAAGATAGTTCTTTTAAAAACCAATGTAGGGTTTAATAATAGAAATTGTGTTCTTTAATTAAAGCCATAAAAGTAACCTAATTATCATAAACCCTAAATCTTTAAAAAAAAGAAAGAGGTTTAAGAAAAAAACTATTTATTAAACTTTTTATCAATATCACTTTTATCCTATTGGATAGAATTTTTTCTAAAATTATATAGAAAATTCGAAAAAAAATAAGTTAGAAAGGATGTTCTAAGAAACTTAAAGGTTGTTTTTTCAATTTCAAGGGTTTTTTCAATTTCAAGGGTTAAGCTAATTGAAAAGTTTCTAACTTTTTAAATTAGAAGGTGGTTCTTACTTCCTAATTTCAATATAGCAATTTGATACAGTTAGAATTCTAGAAGCAGTCTAAGCTACTTTCTAACCTACTTTCATATTTTATTTAACGCACTCCGCCAATCTCTTTTTCTTCCTATATTACAGAGCCAACTTATATTAGAAAAAACCCCAGTCTTTCCTATTTTTTTTCTCAAAACCTATTAACTAACAATTTTAGGGTAGTAGGTTTGATTCCCTTAGGTAGTTTCAAAAAGTAGTTTTTGAAAAGTAGGGTAGGTTAAAAAGAATAAAAAAACCATTAAGCTAATAAGTTTTTAAAACCTAAGATTGTGTGATTAAAAAAAAGGTAGGTTTGATAGAAAGAACTTATCTCGGTTTTGCAGGGCAGATTGAATATTTTTTTTCTAGAAGGTTCGATTTACTGCTAATTCAAACTGCTTTTTTGCTGGCCTTTATTTAATTTAATAAGGTTAAACACTCTTTCTATAAAATTCAACTATAAAACCTTTAAACTATTACTTTTTTAAGAAAAACCTACCAAGGTAAGACATTCCTTTTTTAAAACTAGAACAACTTTCTTGTTTTGAAAATATAGGTTGGGTTTTAAGATAGTTTGTAAGATCTTACTATCCTTAGGTAAATTTTATTAAATGAAGTGCCTTTTAATCTAATTTGATTGAAATTTCACAAAAAAATAAAGCCTTTTACAGTAGCTTTAAAATTATTTTCTTTTCAATTAATTTCGACCCTATTTTGAATAATCTTATAATCTATTTAACATTCTAATAGGTTTTTGGAGAGTTTGTCTATCATTTTTGATTTCTTGTCTTTAACACTTTTTCTTTTTTGAGCAAGCTTTCTTTTAGAGTTTGAAAGTAACATTAATGCTTTGAGATTTCACTTTCCTACCAATTTTCATTCAAATTTTCTTTTAAATCATCCTCCCAAACAAACTCTTATTGGCTGGCATCCAAACTTTAACACAAAAAAATACTCTTTCTTATCTTCAAATATTGAATTTTACCATCTTTTGGTTTATTTTCAAAGACCCATTTTTTCTTACCAACTTTTTTTCTTAAAATAAGTTAGAAAGGATGTTCTAAGAAACTTAAAGGTTGTTTTTTCAATTTCAAGGGTTTTTTCAATTTCAAGGGTTAAGCTAATTGAAAAGTTTCTAACTTTTTAATAATTAGAAAGGTGTTAAAAGTTAGCTTTAAAAAGCATTACTATCCAATAGTTT
>Contig182+13945
TAAAAGGTAGAATTACCTTAAGGTCGGACTTTTCAAGTTTGTGATAAAACTATCTTTCAAACTTTCTTTTTTCAAACTAGATAAACCTACTTTCAATAAAATTTCCTCTTTTTTATTTCATKAAAATCCTCCTTCTAATGTTTTTGCMAATTTCCTCTTTTTTATTTCATKAAAATCCTCCTTCTAATGTTTTTGCAAATTGCTCTAATTCCTTTGAAAGCTGAAAGTTAGCTTTTTTTAGGTTTGCCATTCTAACTAAAACTTTCCTATAATTAATGTAAGAAGTTTCCGATATTTTTCTAATTTTAGCTGGATGTAAACGAGGTTTAATCACTTTCRCTTCTATCAGCAATTAAAAGAAAGTTTAATCACTCATATCCCATCTAATAGTCTATATTTGAATTTTCACTCTACGTTTAGCAGATTGAATATAATGGAGTGTTAGACGGTATAAATTAACGGCCTAATTTCCTATAATWWMTAGGTAAGATAGGTTCCTTCTGCAAAAAAAATAAGCAGATGGAAAGGCGGATAGAAAGGCGGATAGAAAGGCAGATTGAGTTTCTTTTTAATTTAAAAAAGGATCTAGCCTAGTTTCAATCTGCCAGCTTAACAAAAAAAAGTAATATACCGCGACCTACTTTAAAACAATTAGATAGGCAGTTTTAGATTTAATAAATACATTCTGCTTTTTTACTGTCTAACATTCTTTTAAACTTTTTTTCAATAAATATTACTGCCCAACTGCATTCTTTAATTGGAGGTTCTGCACAGTCTAAAAGTCTGACCATCTTTAGTTTTTTTTATGGTTTCTGCCTTTCTTTAAAAATTCCTGTCCAATTTTTTAATACTGTCTTTCTTTTTTTTCAAAGTTTTTTATTAAAGTCAGTTTGATAGTTTTTCTAGCCTTTCAAAACTGAGTAGGTTTTAGGTTGCCAATCTGTAGAACATCTTCTCTAGTTATTTCTAAACAGCCTGTCGCACTTTCATAAATAAGCCTAAACAACTGTAGTTTTCAAACTTTTGTATGTAGGTCCTGCGAAGTGGCTTTGATAGAGGTATTAAAACTAAACTCCTACGGTTTTCAGTCTGAAAGGCCTGTTAGCAGTACTACCTTCTTCTGCCTATCTTTTTTCAGCGAAAGAGAATTCTGCTGTTTTAAGGAGTTTCAAAAGCTAAGTTTAAATTAAGGTTGATAGAAAAACAGAAAGTTTGATGTTTTAAAGATATCTAACAGCCTACGAGTGTTATTCTACCTTTTTAAATTCAAAGTTTTCTGAAATTGAAGAAAAACAACAGTGTTATTCTACCTTTTGCAAATTTTTCTGAAATTGAAGAAAAACAACAGTGTTATTCCCAAAAATCTAAGAAAGAAGCTTTTTTTCCAACTTTAAGGAAGGTTGGAAAGAAGAAAATAAAGAAATATTAGTCTTCCCTTTTGAAAATTTCAAGCTGTTTTAAATTGAAAACAATTTCTTAAAACCAACCAGTTAAAAAGATAGGGTTTAAATAGCTTTATAGAATAATTTTGTTGGAAGGTTCACTACCTTAAAATTAGAAAATTTACTGCAAAACACTCTTGAAAACTATTCTCAAAAAGAAATAAGATAACACAGAGCTATTTAATTAATTAAACAAACCAACCTATTTATTATAAAGCAGCTTTTATTTGAATAGTTAGAACGAAACCTTAGTTTAAACAATCTCCTATTCTTCCTATCAGCAGCCTTAGTAAGCGTTCTCCAACTCCGCCTTTTTGGTAACTTTCTCCTTTATTTAATCTTAGATGGCCTGGCAGGCCTTTTAATACTACCTTTTTTTTCTTTTTTACCAAAAATTTGAAAGAGTTAAGAGTTTTTTATAACACCTTTMAATTAGTTTTTTAGGAGCAGTTAGGCATTTAAACCTATTATACTTTCAAATTTTGAATTGATCGGAAAGCATATTAGTTTAACCGCCAAACTAACTTCATTTTTTTAGAATAAATAGGTTTTATAGTTTGCCGGGTTATTTCTTCTTTTTTATTGTTTGAAAAAAACTATTTTAAGGTTGTACCTCAGTACTTTTAAACTTTTTTCAAATTATTAGGCTAAACAGTGATAGAACCTTCAATCGAAATAACTGCTAAATTTTTTMTTTTTTCAAACCTACATAGGCTGGTCCTAACAGCAATTTTGCATGCAGTTTTTTCGGAAGGTTGTTACTTTTGATCCTACCTAAAAATCAGTAGTTTTAATGAAAGACGTTAAAAACATGTTTGTACCTTTAAACTGTTAAAAGAATAAATAGCAGCCGAACAGCTCAAACTAACTAACAGTCTAAATAATCCAAGTTGCACTGGTTGAACAATTATTTTAAAAATACTATAGCCACTTTGAATTTATACCTATTAAAAACTTAAGGCAGATTGCAAAATGCAGTTTGAAATACTTTAATTGAAAAAGCTAGTAAAAACATCAAAAACAAAAAAAAGTGTTAAAGTCTTAAGGTATGAAACCCCCCCCGGTTCTATCACTGCTAAAGTGGAGTAAGGACCTTATTTTATTTAAGTAAGGTAGGTTAGAAAGAAAAACTATCCAACCGCTGTTTAGAACTTTTTTCAAAGAACAAAAAAGTATTTAAAGCAGTAAATTTTTATAGACTGAAAGCTGATAAAAAACATAGAATTTTAAGCGGAAAGTGTCTGAACCTTAAAATTAATTGGATTACAGAATTAATTTCTGAATTTTCTTTCCCTTAAATTCTTTTTAGTAATTTKAAAAGTTTTTTAGTACTCTCTTGCTTTTTTATTTTACCACTCAGTTTTAAACAGTCAAACCGTTTACAAAATTTTAACTAAAATTTGAKAGTTTTTCGCCCTCTCTGATTATGTAGGAGTGTTTGTATCTCCCAAATTCAGCAATTTTGCTTGCTGAAAGGTTGACTCCAGTTTCAATTTAGTTTCTTATCCTACGTTTAATAAATTTCAAAAGCTTATTCACTTGTTTTTTCTTTCAGCAACTAGATTGATTCTATTTAAAAAAAGTTGTAAGGTTTTTAATAGTTAAG
>Contig183+23945
AAACTATCTTTCAAACTTTCTTTTTTCAAACTAGATAAACCTACTTTCAATAAAATTTCCTCTTTTTTATTTCATKAAAATCCTCCTTCTAATGTTTTTGCMAATTTCCTCTTTTTTATTTCATKAAAATCCTCCTTCTAATGTTTTTGCCAATTTCCTCTTTTTTATTTCATGAAAATCCTCCTTCTAATGTTTTTGCAAATTGCTCTAATTCCTTTGAAAGCTGAAAGTTAGCTTTTTTTAGGTTTGCCATTCTAACTAAAACTTTCCTATAATTAATGTAAGAAGTTTCCGATATTTTTCTAATTTTAGCTGGATGTAAACGAGGTTTAATCACTTTCGCTTCTATCAGCAATTAAAAGAAAGTTTAATCACTCATATCCCATCTAATAGTCTATATTTGAATTTTCACTCTACGTTTAGCAGATTGAATATAATGGAGTGTTAGACGGTATAAATTAACGGCCTAATTTCCTATAATWWMTAGGTAAGATAGGTTCCTTCTGCAAAAAAAATAAGCAGATGGAAAGGCGGATAGAAAGGCGGATAGAAAGGCAGATTGAGTTTCTTTTTAATTTAAAAAAGGATCTAGCCTAGTTTCAATCTGCCAGCTTAACAAAAAAAAGTAATATACCGCGACCTACTTTAAAACAATTAGATAGGCAGTTTTAGATTTAATAAATACATTCTGCTTTTTTACTGTCTAACATTCTTTTAAACTTTTTTTCAATAAATATTACTGCCCAACTGCATTCTTTAATTGGAGGTTCTGCACAGTCTAAAAGTCTGACCATCTTTAGTTTTTTTTATGGTTTCTGCCTTTCTTTAAAAATTCCTGTCCAATTTTTTAATACTGTCTTTCTTTTTTTTCAAAGTTTTTTATTAAAGTCAGTTTGATAGTTTTTCTAGCCTTTCAAAACTGAGTAGGTTTTAGGTTGCCAATCTGTAGAACATCTTCTCTAGTTATTTCTAAACAGCCTGTCGCACTTTCATAAATAAGCCTAAACAACTGTAGTTTTCAAACTTTTGTATGTAGGTCCTGCGAAGTGGCTTTGATAGAGGTATTAAAACTAAACTCCTACGGTTTTCAGTCTGAAAGGCCTGTTAGCAGTACTACCTTCTTCTGCCTATCTTTTTTCAGCGAAAGAGAATTCTGCTGTTTTAAGGAGTTTCAAAAGCTAAGTTTAAATTAAGGTTGATAGAAAAACAGAAAGTTTGATGTTTTAAAGATATCTAACAGCCTACGAGTGTTATTCTACCTTTTTAAATTCAAAGTTTTCTGAAATTGAAGAAAAACAACAGTGTTATTCTACCTTTTGCAAATTTTTCTGAAATTGAAGAAAAACAACAGTGTTATTCCCAAAAATCTAAGAAAGAAGCTTTTTTTCCAACTTTAAGGAAGGTTGGAAAGAAGAAAATAAAGAAATATTAGTCTTCCCTTTTGAAAATTTCAAGCTGTTTTAAATTGAAAACAATTTCTTAAAACCAACCAGTTAAAAAGATAGGGTTTAAATAGCTTTATAGAATAATTTTGTTGGAAGGTTCACTACCTTAAAATTAGAAAATTTACTGCAAAACACTCTTGAAAACTATTCTCAAAAAGAAATAAGATAACACAGAGCTATTTAATTAATTAAACAAACCAACCTATTTATTATAAAGCAGCTTTTATTTGAATAGTTAGAACGAAACCTTAGTTTAAACAATCTCCTATTCTTCCTATCAGCAGCCTTAGTAAGCGTTCTCCAACTCCGCCTTTTTGGTAACTTTCTCCTTTATTTAATCTTAGATGGCCTGGCAGGCCTTTTAATACTACCTTTTTTTTCTTTTTTACCAAAAATTTGAAAGAGTTAAGAGTTTTTTATAACACCTTTMAATTAGTTTTTTAGGAGCAGTTAGGCATTTAAACCTATTATACTTTCAAATTTTGAATTGATCGGAAAGCATATTAGTTTAACCGCCAAACTAACTTCATTTTTTTAGAATAAATAGGTTTTATAGTTTGCCGGGTTATTTCTTCTTTTTTATTGTTTGAAAAAAACTATTTTAAGGTTGTACCTCAGTACTTTTAAACTTTTTTCAAATTATTAGGCTAAACAGTGATAGAACCTTCAATCGAAATAACTGCTAAATTTTTTMTTTTTTCAAACCTACATAGGCTGGTCCTAACAGCAATTTTGCATGCAGTTTTTTCGGAAGGTTGTTACTTTTGATCCTACCTAAAAATCAGTAGTTTTAATGAAAGACGTTAAAAACATGTTTGTACCTTTAAACTGTTAAAAGAATAAATAGCAGCCGAACAGCTCAAACTAACTAACAGTCTAAATAATCCAAGTTGCACTGGTTGAACAATTATTTTAAAAATACTATAGCCACTTTGAATTTATACCTATTAAAAACTTAAGGCAGATTGCAAAATGCAGTTTGAAATACTTTAATTGAAAAAGCTAGTAAAAACATCAAAAACAAAAAAAAGTGTTAAAGTCTTAAGGTATGAAACCCCCCCCGGTTCTATCACTGCTAAAGTGGAGTAAGGACCTTATTTTATTTAAGTAAGGTAGGTTAGAAAGAAAAACTATCCAACCGCTGTTTAGAACTTTTTTCAAAGAACAAAAAAGTATTTAAAGCAGTAAATTTTTATAGACTGAAAGCTGATAAAAAACATAGAATTTTAAGCGGAAAGTGTCTGAACCTTAAAATTAATTGGATTACAGAATTAATTTCTGAATTTTCTTTCCCTTAAATTCTTTTTAGTAATTTKAAAAGTTTTTTAGTACTCTCTTGCTTTTTTATTTTACCACTCAGTTTTAAACAGTCAAACCGTTTACAAAATTTTAACTAAAATTTGAKAGTTTTTCGCCCTCTCTGATTATGTAGGAGTGTTTGTATCTCCCAAATTCAGCAATTTTGCTTGCTGAAAGGTTGACTCCAGTTTCAATTTAGTTTCTTATCCTACGTTTAATAAATTTCAAAAGCTTATTCACTTGTTTTTTCTTTCAGCAACTAGATTGATTCTATTTAAAAAAAGTTGTAAGGTTTTTAATAGTTAAG
>Contig185+1377
TTTATTAAACGCTCCCCCCCCTTTCTTTAAATCGGAAAAAAACACCCGGAACATTCAGACCTAGAAAAAAACACCCGGTGAGTGATAAACCCTAGCCAGTGAGTGATAAACCCTAGCCGGAAGTGATAAAGGCTGTAAAATTTTCTTAAACTTTCAACCCGCAATAGGTTGGTTTTTCAAAGTAGTTTTTGCCAAATTAAATCGGAAATACAGGTTCTTACTTAGTGTTTCATAGAACTGTTTCGCTGGTTAAGTTAAAAGGAGTGATATCTAAATTTCTAGATTTCCCACTAAAGTCTTTCTAACTCAATTCGGGAAATTTACAGAAACTCCTTAGTTTAAAGGCTGTTATAAAATGATATCTAACAGCCTTTGTAAGAAAAAACCAGCTTAGGGTAGGTAACCAACCGGTCTAGGGTATTAATAAAGGTAAAGTTCTGACAGCAAAGAAAAAACCTAGGGTATTTCAAATACTAAAGAAGGGAACAAACATAGGTAAACATTCCAACCAAAAAATCAGGTAACAAAGGAGGTTATTTGGGAGGCAGGCTGTTAACTACTTTCCGCAAAAAACCGGTTTAAATCAAGAAAAAGCGGAAATTAACCAACCTATTGTTTGAAAAGAAAAAAGAAAGAAGGGATCTGATCTAACCTGTTAAATTAAAGAAAGTTTAAAAAGAAAGGCGGCCAGTAGCAAAAAAACATAAGTTTACCAAATCTAAATAATCACAAAAAACAACCTAGGTATTCAAGTCACAAAAACTGTGCTAATAAAAACAAAAAAAAAGCTAAGTAAGCGGAAAAATTAATAGTTCAAAAGAATTAGCGGTTGAAAATTTTAATACAGACTTTCACTCTKAAAGTTTTTATTGACAGTAGAGTTTTTACAGTTTGATTTTATTTTTTAAATTACAGTTGGCTTTTTAGAAAACCCTACGGACCCATACATAGGTCGGAACTGTAGTTGGTGTGTTAAACTAGTAGAAAGCTATATGATTGAAACCTACTGTGTTTTTCTTCCGCTGTGCTGTTTAGGGCGAACTACGTTTGCTATTCGGTCAAAAAAAACGATCAAAAGATTAAAGAACAAAGGTGGAAGTAGTTATTTTTGTGAAAGAAAAAAAAGCCTGCTACATTAAAAAAATGCTGTATTAGTTCTAACACTCAAATCAGGGAATTTTTGGAAGAATAAAACGGCAGAAACTTTGTGTTTTAATTTTAACTAACCCGAATAAAGTGACTTTAACATTCGCCGCTGTTTTAAAATGTTGGGTTAAAAGATTGAAAAGCTATGAACCTAAATTTTGGCAGTTTCATTTGCTGAAAGAACTAGCAATTAAAAAGGCGAACTTTAAAACAAGTTCGCCTTATTTTAAGATATATTTTAGGTTGTATTTTAGACCGGTTATTTTTGTTTTTAAGTAAGGTGGGTGCTTTCAAAGGTTTTTCTATCACTTGTTTAGTTAGTCTTTTTACAGTTTTCAATCTGCCTTTGTGTTTTAACCCTAAATTTTGCAACCTTCCTAGAAATCATTTCGACTTTTTTTGACCTCAAAGAACGTTCTTAAAATAAGGGCAGAGTGAACCTGGCCAACTCAATTAATTAACCTTATACTAAAGGGTTTCCATAGAATTTTTTGTTGTGGTTTTTTGAGTTCTGGAAGATTAACAAACCCGCTGGATTAGCTGCAGTTGTAGTTTGAGAAAAGCGTAGTTCTAACCAAAATTGAAAGTATCTGATTCAAATTAGGTTAGAAAATTGGAAGGTTAGGTTTATAGAACCAAGAATATTTGTATGTAGGTAGAATGTTTCAAATACCCTAGACTGACTTTCAAACTACCTTAAAATATTCTACCAAAAACTTTTTCGAGTTAAAGCTACAAATAAGAAGATAGGTTTCAATTTCTACCCAATTTGTAGGGTAGGAAGATACTGTCTCTTTCTATTTAACGTTCCAATCTTTTTTTAAATTAAAAAAAATCAATAGAGTGTTTATCCAACTTTAAATTGGATTATTTTTTTATTCTAACTCTTTCAAATGCTCACCAAAATTTAAAGATACGTTTTTTTTTGGTTTTAAACCATAAGGTGACAGGAGAAGTTAGATTATTAACAAATATTCATACAGGTGCTGCATGGCTGTCGTCAGCTCGTGTCGTGAGACGTTTCTGGTTAACTCCTATAACGAGCGAAACCCTCGTTTTGTGTTGCTAACGACCTATTTCTACCTTTTGATAACTAGCTTCTATCGGCTTTTAAAACCTACAAAGCTTTTTTAAAATCTATACATTTGAAAGTTTTTACTACTTTTTTAACCATAGTTTTATGGAAAGTTCAAAGACATTATTTTAATTTCTTTGGCGTTTCTATTGGTTTTATTTTGTTTTGGAGAGTTTTTAGTTAGTCTTTAAACAATCTATTTCTTTTTTAGCAAAAAAATATGTTATGAATTTCACTTTCTAGGTTTTATCCCATCCCGCTTTATTTAACTCATTTTTTTTATAGATTTTATTATAGCTTTGTTTTTTCCGGGAATTTTTTTTTCGGAAGAGTTTAAGAAGGTGGGTGGAGTCGAAATCGAAGGCAGTGAACCTTAAATGGTTTTATAAATTAGAAAATTGGTTTGTTCTAGCAGCCCTTAATGAAAATCGGTGATTTTCTAGTTCTATCACTACCTGAAAATTCCGATAGTTTTTCTTTCCATTAATCACCTTTAATTAAAAATTGAGAAAAATTTAGATATTTTCGCATGTTTTCTCTTTTGTAGGTTTTTCTAGTTGGGTTCTTAAATTAATTAGAAACGGGGGCTTATAGTTTAGCCCGACTTCTGCTAGTTAGAAAGATTTAAACCTTAATTGGAAGGCAAGTTAGCTAGTTATAAAGATTGTATGTAAACCTTCAGGTAATTTTTAAGCTCCCTAAAACCACTTTTTTTTGTTATTTTTTGGGGTTTAACATCTGTTTTTTGGCAGTCAAAAAGCTTCTAAATTAAAAAACTTTAAAAAAACCGGTTAAACTATAACTAAAGGAGAAGCACCACCAACCAGGCCAGGGTCTGATAAAACTACTTTTTTTCAAAATAACCTAACAAACCGATTTACCTAAAAAAAACAATAAATAGATGATTTAAGTTTTATAGTGACGGACTAACTAACTAACTAACTAACTAACTAACTAACTAACTAACTGTCATCCAACAGTCTTTGAAAGACTAACTTGAATTAATTAATAAAGTGCCTATTTTAATTAATTAAGGACACAGTTTAAAAGAAGTTCAATCTTTATTTGAAAGGCTGCTTTTGAGAAAAAGGTCTAATAAATTTGGAAGGCAAAGTGTTTAATAGAACCAAAGTCACTTTCGGCAGTGATAGCAGGCTTCCAGGTTTGAACGTTCTGTTTAATCAAACTGCAGCCATAAGAAAGTTGCTGGTAGGTTCGTTCTTCCTAAAGAAAGGGATTATCACTAAGAGAACTAAAGATTAAAACTCCAAAAACTTTAGTTTAACTTTCTAACTAATTAGTTGTTTTAGTTTGAAAACTTTATAATTGTTTCTATTCCTTTGGAAGTATAGTCGGTTTCAGTTGACAACTTTAGTACCAGCCTATAAACGATTAAAAGGTTGTTAAGATTAAAATCTATTTTTTCTTTCAGTTTGAATTGAAAAAAAGAATGTATTTTCTTGCAGTTTTTTTGTTGTGCGCTGATAGAAAGTTTGACTGAAAGCAGCAATTAACAAACTATCACTGCTTAACAACGCTAATGATCTAATTTTAATGCTAACAGATTGTTGTTTTTGGAAAACATTGAATTTAATCAATCCTTCTGATAACTTTTCAAATTTAAGCTGCTGCAACATTCTGCTTAGAAAACTAACTACTTTATATATAACTGGAATTGAATTAAGCATCATCCTTTTTAATTAAAACACAGCGGTGTTAAACCATTTAAAATGGATTAAAGGCGGAAAGAAATAGATTTTTCTATTTATTGTAAGTATTTACTTTCTTTTTGAAAGCCAAAAATACAGCTGGTTTAAAGTTAATTTTTTATCTCATGAAATTATTACTTTTGCTATTTTCTGAGCAGCAATTTGATTGAGTGTTTTTTAGCTTTTTACGGTCTTTATGTTTTTAATCCTCTCTTAGGTTCTATCACTGTTAGGTTCTATCACTGTTAGGTTTTGGCATAACTTTTTTTTTCTGAAAACTCTGAGAGAAGATTTTTTAATTAAAAACCATATGTTTACGGAAATTTTCCATATAGATATGTTCTATAAAAAGTAACTTTAATAGTAGAGAAGATTGAAATGAAATCTTGTAGCCTTTTAAAGTTTAAAGGAGTAATCTCATAAGATGTTAGAAATTTGTTGCACTCACAAAAGACTGCCCGCCTAGAAGAAATACTTATGGAGGAAGGTGGGGATGACGTCAAGTCCGCATGGCCCTTATGGGCTGGGCTACACACGTGCTACAATGGCAATTACAATAGGAAGCAAGGCCGTAAGGCGGAGCGAATCCAGTTTAAAGATTGCCTCAGTTCGGATTGTTCTCTGCAACTCGAGAACATGAAGTTGGAATCGCTAGTAATCGCGGATCAGCATGCCGCGGTGAATATGTACCCGGGCCCTGTACACACCGCCCGTCACACCCTGGGAATTGGTTCCGCCCGAAGCATCGACCAAGGTCTTCTAAACAGTGAACCCGAAAACAGCTATACCCTAAAACTATTTCTTCAAATTACCGATTAGCTTTTCTGGTTTATCCACGCCTAGTTGAGTGTGGCACACTTACGGTTTGGTGGTCTTTCGCATACCACGGTTGGGTCAGTGACTGAGGTGAAGTCGTAACATGGTAGTCGTAGGGGAACCTGTGGCTGGATGGAATCAATCTTTCAAACCAGCAAATTTCCTGCAAAACCAGAAAACAAACCAGTTATTTTTTCAACCTACCTTTCGCCTGGTTAATTTGTTTTTCTTTATTTCATTTAACACCACTTCTATTTATTATTCTGGTTTTATGGTTGGTTTGTTGCTGTGTTTTATAAACCTAGCTAGGTTTAAACCTCTGTTTTTATGGTTTTTTGTTTTTTTGGAGAGTTTTAGCACTGGTTTGATAACCCAACCAGAGATAAAGGTCTTAACTTTCAAATGTCGGGAAGGGAACAAAGCTATATGAGAATCTTTTTCAAGTATGTTTTCAAGATTATGGTTTTAATTTATTAAAATGCTTGGAAGGGAAAAGAGGTGTAAAAACAAGAAATAATTTGCAAACAAACTCTTTATTCAGTTATTGCCTAATCACTAGACTATTAAAAAGTGTTACTTGTTGCTATATATAATAGGACTGAAACAACCTTAAACTTTTAGAACAATATGCTAAATGGATTTGCTGAACTATATAGATGTCTATAAACATTTTCTAACAGTTTTGGTGGAGAATTTCGCTTTATTTCATTTGTTTCTAACAGTTTTTCAACTGTGAATTCTTTTAGATCCTTTTCTAACCTTTACCCCATTTCTCTTGTTTCTAACAGTTTTGGTGGAGAATTTCGCTTTATTTCCCGGTTTTATCAGCAGGTGTTTTTTATGGTTACTCCCAAAAAAGCCTCTTAACACTGCGAGTTGATTGAATTATTTTCAGCTTTTTAAAAGAAAACCGCAAAAAGCAGAAAAAAGAGTTAGTTTAAGAAATAGTATTGATACCCGGTATTTCTTCTTTAACTTGTTTCTAGTTTATAACTTATAGAAGACTACCAACTCTAAACAGCCMTTCGTGAAACCAACCTTCAACGTTGCTGGAAAGTATAGTATTACTCCTTTTTCTTTCCTTAACAAGTTAGTTTTTTAGGTATATTTCCCCCTGCCTGTTTTCCATTCCAGGTTGATCTAGTTAAACGGCTTTTTTATACCATTAAAAGCGAGGTGTAGCGCAGTCTGGTAGCGCATCTGTTTTGGGTACAGAGGGCCATAGGTTCGAATCCTGTCACCTCGAGCAGCTGGTTTTAAGGAAAAAAAGAGGGATTAGAGCTGTTAAGAGCTGAACCTAAAAGGAAGTCCTTTGCGGAAAGGCTGTTTAGAACATACCTACCAGGTTATTTTAATGAAAAAAGCATATGAAAAGTAACCTAAAAATTAGCTGCTTAACGCTATGTTTTGTTTTATAAGAATAATATTTTTTTTCAATCCAGATTATTCAATTTGTTGGTGCTAGATCTAGATGGAGTCCCAATTATAAGGTTCTATTAAACACTTTGCCTTCCAAATTGCTTTTTTCCGGGTTAAATACTTGTTTGTTTTTTCAACTTCCGGGTTTAAGATTGAACTTCTTCTGAAATAAACTTTGGTAATTTCAATATGGAATGGCATATTCGGCATATAATTTCTAAGGTCGGTCTTCCCAAACCATAGAAAAGGCTGTTTASAGAAACACTACTTTGATAGTTTAAAACCACTTCGGTTGTTTTTGATCTCGGAATAAAATAGAAATCAGCTATATAATTACTTCAAAAGGATTGATTGAATGAAAAGGTTGAACTATTTTAGCACCATTTCATTTAATGGAAAAAAATACGGTAGTATTGAAAAAAAGAGATACGTTATAAGTTTTTTGGCATTCTAAAAGGCCGGCCTAAGGTTCTATCACTGCTAGATAGGTTCACAGAACCAAAACCAATCTACCCGAGCCGAAAAGATTCTATAATTGAAAAAAGATTGATAAATTACTGGAGAGTAGGGTCACAAAGAAGTAAAAGGTTCCAGGTCTATAGGCCGCTGGAAAGTAGTATCAAACGGCGGCAAATAAGGTCGGAATCTATATGGCTTGCTTTAAATAAGAAAACAACCTAACCTTCAAAAGGAAAGTAACATGTCTTTCTTATAGTTGCCTTCTTCTTTTGGTTTTTTATCTCAGTTTGTGTTTTCTGCCTTTGGGACTACTTTGCGGAAGTTTCTAATACCCTAAGCTGGATTTCAAAGGTTAGTCCTCCTCTACGCTGTAGTGCCTTTTAAGTAGCCGAGTTTTGGCTTTCGATGCAATAAATAGGAAAAAAAAGCAATAGCCTTTATTGAATATAAGAGCTAAACACCACTGCCGTAACCTTCTACCTATAGAACATATCTATCGGGGGCCATCCATATAAATCTGATTAACTTATGGCACAGTTTGATCGTTTTTGTTTTTTGTATGTTCGAAGCAGCACAGCCCTTTATTTCATTAACAAGGTAGTTTTCAAGTAGCCTTGACCTGTGTTTAGTTAGGTTTTGAGTCTCTATAACTTTCTTTTTCTTTCCGGTGTCCTATAGCCTAATAGCTGCTCGGACATATATATGGATTGATTTGTTGGTTTAAACTAAACTTGTCCTACTTTTAGTTGGGTTCTATCACTTCTACCCTAAAGGGTATAACAGCAACAGCGAATTGTAAGGTTGGAGTTATGTTGGATTCCTTCTTTTTCTTTCCAGGGTTGTATTTGAAAGTTATCTTTCCTGATAAGATAAGCCTGGAAAACTAAGTTGAAAGTCGGCTAATCCAACCAACAAATAGTTATAAGGTTTTTTTTGGGCAGAGAGTGGCAATAAGGCAGGCCAGGCCTTCCAATAAAAACTTCTTTGAAATATTATTAATAAAAAGAAAGCGCTTTGATCGATTCGGAACGCCGCCTGATAGAAGGTTTTTCTTCAAACTATTTAGAGAAAGCTGTTTTTCCAAGGTTGGAAAGATACATTAGCGCTGTTACTTTTCAATAGACATTCCTAACAGCAACAGCGCTTTAAAACTTTAACAGCGAAAAAAAAGGCAGTTAGATTCAAACTAGTAGAAAGTTCAACTTTAAGGCTGTTTAGGCATCGCCAATCTGACTTGTATGTAGTATGTTCTAACAGCACAGCCGTAGTTTGAAAGTAACAGGTTAAAACTGAAGGTAGATGGAAAAATATTATAGAAAGTTTACCTTCTAGCAAAAACTCACAGGCAGGATTAAAAAAAACAACTTTCAAACCGACGTGGAAAAAAACTTTCTGCAGAACTTTCATTGATCAAGATTAATTTTTCACTGTTCCGGAACATTTTATTTAATTGCCATGCCATGGCAATCTTAGTTTAGCTGTTTTTTAAGAAAAATTAATCTGCTTTAAGCAAGCCAAGCCAAGCCAAGCCAAGCCTTGGTAAGTTGCAACGGCCTATTTTTTATTATTCAATCAATAATAAAAAAAACTTGTTTTTCTAAGACTACTTTAAATTCTTTTTTTATTAATAACCCCGTGGCGTGGGTTAGACCTTCCCTACAAAAGTTGTTAGAACTATAAGGTTCTATCACTGGCGGATGTGCAAAGGATAAACATTGGAAGTGATATAACCTTTTTTCGAAATTTTAGACCTTCAAAAAAGGGCAGGGCAGAAAGTTAAATAAAGGCACAAGTTGTTTAAAGGTAAGACATAGTTCGCATAACTGTTCTAATAGATTTGCCTTAGTGTTATTTTAATTACCAACTACACGCCAGTTTAAATAGTTGATAATACTCCAACTTTATTCTTTTAAAAAGCAGGTTTTCAGCCACTGAAAACCTACGACCCTAAAACTAAGTTTGAATGCTTTCTAATTAGATATCTTATATCTAAAAAGATATCACAGGAGTATTATAATACTTTTAATTAATTAATTAAAGGCTTTACAACTTTTTGCACTTAAGGCAATAGAAATGTAGTTTCTAAACAATCTTCGCAAGTTAATAATTCAATTCTAGTAAGATATCTAGAAGACCCCCCTTATGAGCAAGTGAATGTAGAAAAAACTATTATGCCTTCCCAACTATCGAAAATCTACCTTTTGAATGAATGTAGTAAAGGCTGTCTTACACTATTCGCAATAAAGTTTAAACCAGCAATATTTATTGTGATTATATCTCGTTTAACTAACGCTGAAGGAAGTTTTAACGCTCAATCAAAGAGTTATGCTTGCTGATAATATCCCTCCCGAGTTTGTTTTAAGACTGATTATCAATTGAAGTTAAGCCAACCTCCTTAAATTGAGGTTTTTTTATTCCTTTTATTTAATTGAAGGAATAGTTGTTTTGAGTGGCTGTTTAGAACAGCCAAAAGAACGACGCAGATATAATCACAATCTAGCACTTTCTTATAATAAATAAGGTTTCATTTTCCAGGTTCTATCACTCCTTTAGTCTTCCAGTAGTTTTTCTTCCTAAACTAGTGGTTCTATCCCGTAAAGGGATGGGAAAAGGGTATAACAGCGAAGTGAGGGCAAGAACCTTCAAAAAAATAGATAAAGATTACCTCTTTTTCAGGGAATTTAGTTCCAAACGCGGGCGGAACTTTTTAGTCGGCAAGAAAAGTGTTTGAAAAACAAAAGAAAGGCTGTTAACAGCAACAGCGTTGAAACTAGTTTTAATTCCGGTTAGTTTTTAAAATGGGTTTAACATAGAAAAGATATACTGGTAGAACAGTCGGGACTTTAGAAAGTGTTAGCTCCTTCAAAATTTAGCCTTATGGAAATTTTTTGGTTTTTTGCCGAGGCT
>Contig186+23056
TTTTGCTTGCTGAAAGGTTGACTCCAGTTTCAATTTAGTTTCTTATCCTACGTTTAATAAATTTCAAAAGCTTATTCACTTGTTTTTTCTTTCAGCAACTAGATTGATTCTATTTAAAAAAAGTTGTAAGGTTTTTAATAGTTAAGCAGAATGTATCAAACATTCTTTTTTAATTGGTTTAGGTAGGGAACAAACCTTAAATTTTACCCCTTCAACAAAATTGAAAAGAAAAGAGGTAAACCTTTCAGCAAAATTGCCGGCTGAAGGTTGTTAATTCTTTATTAAATTTTTTTTAATGTTAGAGATCTAAAAATTTGATCTTTTCAATAAACTTCAAACATTAAACTATTTTGAAAGTAGGATCTTAAAAGCAAAAGGACACTAAAAAAGATAGAATAAATAGCCTAAACACTACCTTCAATACTTTCTTTTTTCAAAATAAAGCTTAAAGTACTGCAAGCAAAAAAAACACACACTCTTTTTTTTAACCAAGCTAAAAAAGATAAATTTTTAAAGGCTAATCTAATCTAATCTAATCTAATCTAATCTAATCTAATCTAATCTAATCTAATCTAATCTAATCTAATCTAATCTAATCTAATCTAATCTAAT
>Contig187+12688
AATCTTTCAATAAGGACAGGAAGGACTACCAGTCCTATTTTTTTATAAAAACACTGTCTAATTCATAAGTTTTCAAGATTGTTAGTTAAGAAAGACAACCCGTTCTAAACAGCAATTTGAACTATTCTGTATAACATAGGTCTCTTGGAAAGACTCTTTGATAACTATCACTAAGAAATTCTCCCAAAATTTTCAAAATAATTCTTAAACACCATTGTTCCGCTGTTTTTGTAGAAAAACTTTATAATTTACTCATTTAATTAATTAGAAGAAGGGATTTAATAGTTTTAATTAAAGGCTGTTTAGACCTTCAAATATTTTAAAAAAGTTTTGTAGATTGAAATCTACCTTTTAAACCAAAACACTTATAAGATTTTCTTTTTTAAGTAAAAAAGCCAACGCTGTTAAAACTTGAAATTCTACCTTGCCGGAAAGAAGGTCTAGCTTTGTAGAAAGTTGGATTCCAACAAAAAAAATTAGTTTGTTAGGTGGCTAGTTTATCCAACAAATTTTACTATATCTCCAACTTTTTTAGATAGTTTAATTAAATAGCAGAAAATCAGTAGAAAGTTTGAAAGATTAAAGGTTTTGAAAAAAAAAGTAGAAGGTCTAAAAAAAAGATCTACCTTCCGAAATTACAAACTACTTTTAAATACCCCAAAACAACTACTTTTTGCTCTTTATCTCTTTATAAAAAAGGTACTCCCTAACAGCCTTTATATAGAATTTGAAATCTTTTTTTTTCTTTTTTCAGAAAAATTTGACTGTTTTTTCTAGTTTCCTACCTGCCATTCCTATTTTTTTTCCATCTTGAAAATTTACTATTAGCAAATTGAAAGGGTTTTTAAAGATGTTTTCGGGCACCTAAAAACAACGTTAGCTCTTTTTGCTTTATTCTGTTTGTTAAGGGGTAAGACTATCATTAAACTGTTTCAAACTTTAGAATATTTGTTGAAGGTTCTATTGAAAAAAAAGAGAATGTCTAGTTTTGGGGATATTTTACCAATTTTTGAATGTTTGTTAATTAAATTAAAGGTATGCCAAAATCGAAGGTATTAAAAACTTAACAAGCCTTCACACCTTATAGCATTCTAGGAGAGTTTGTAAGGATTATATCTCATCAACTAAATTAATTGAAATTTAGAAAGGTAGTTATAACTTTCCAAACCTTCAAAATTTCTTTTAATCAAACCTTTTCATTTAAATGAAGGGGTATTTATTCTTATGAAAATTCAGCAGAAACTATTATCTGCTGTTTTTTTTTAGAAAAGATTAAACCAATCTGCTTTTTTCTTTAATATAGGCAGAATTTCAAAGAGTGTTTTAAAATTCGTTTTCTATCTAAGTAAGGGTGAATAGAGTGAATAAATAGTTCTTTCCTACTATTAAACTTACCAATCATTCCTACCAATAAAATTGGTCTACCRGHTRGTGAGTTGAAGTTGGCTAGTGAGCTGGGGGTGGATAATAGATTGGAGTTTCTA
>Contig188+13056
CCCTCTCTGATTATGTAGGAGTGTTTGTATCTCCCAAATTCAGCAATTTTGCTTGCTGAAAGGTTGACTCCAGTTTCAATTTAGTTTCTTATCCTACGTTTAATAAATTTCAAAAGCTTATTCACTTGTTTTTTCTTTCAGCAACTAGATTGATTCTATTTAAAAAAAGTTGTAAGGTTTTTAATAGTTAAGAATGTATCAAACATTCTTTTTTAATTGGTTTAGGTAGGGAACAAACCTTAAATTTTACCCCTTMAACAAAATTGAAAAGAAAAGAGGTAAACCTTTCAGCAAAATTGCCGGCTGAAGGTTGTTAATTCTTTATTAAATTTTTTTTAATGTTAGAGATCTAAAAATTTGATCTTTTCAATAAACTTCAAACATTAAACTATTTTGAAAGTAGGATCTTAAAAGCAAAAGGACACTAAAAAAGATAGAATAAATAGCCTAAACACTACCTTCAATACTTTCTTTTTTCAAAATAAAGCTTAAAGTACTGCAAGCAAAAAAAACACACACTCTTTTTTTTAACCAAGCTAAAAAAGATAAATTTTTAAAGGCTAATCTAATCTAATCTAATCTAATCTAATCTAATCTAATCTAATCTAATCTAATCTAATCTAATCTAATCTAATCTAATCTAATCTAATCTAAT
>Contig189+22688
AAAAACACTGTCTAATTCATAAGTTTTCAAGATTGTTAGTTAAGAAAGACAACCCGTTCTAAACAGCAATTTGAACTATTCTGTATAACATAGGTCTCTTGGAAAGACTCTTTGATAACTATCACTAAGAAATTCTCCCAAAATTTTCAATTTTTAAATAATTAAACACCATTTTTTCTAACCTAATTGAAAGGCAACCTAAGAAGCTTTAAGTATTTTTTATTTGAAAGTTCCGCCTATCTTCCTTATAATTTGCTGTTTACCTCCGCCTATAGTTTTTATTAAAAGATTTATAACTGTCTAATTCATAAGTTTTCAAGATTGTTAGTTAAGAAAGACAACCCGTTCTAAACAGCAATTTGAACTATTCTGTATAACATAGGTCTCTTGGAAAGACTCTTTGATAACTATCACTAAGAAATTCTCCCAAAATTTTCAAAATAATTCTTAAACACCATTGTTCCGCTGTTTTTGTAGAAAAACTTTATAATTTACTCATTTAATTAATTAGAAGAAGGGATTTAATAGTTTTAATTAAAGGCTGTTTAGACCTTCAAATATTTTAAAAAAGTTTTGTAGATTGAAATCTACCTTTTAAACCAAAACACTTATAAGATTTTCTTTTTTAAGTAAAAAAGCCAACGCTGTTAAAACTTGAAATTCTACCTTGCCGGAAAGAAGGTCTAGCTTTGTAGAAAGTTGGATTCCAACAAAAAAAATTAGTTTGTTAGGTGGCTAGTTTATCCAACAAATTTTACTATATCTCCAACTTTTTTAGATAGTTTAATTAAATAGCAGAAAATCAGTAGAAAGTTTGAAAGATTAAAGGTTTTGAAAAAAAAAGTAGAAGGTCTAAAAAAAAGATCTACCTTCCGAAATTACAAACTACTTTTAAATACCCCAAAACAACTACTTTTTGCTCTTTATCTCTTTATAAAAAAGGTACTCCCTAACAGCCTTTATATAGAATTTGAAATCTTTTTTTTTCTTTTTTCAGAAAAATTTGACTGTTTTTTCTAGTTTCCTACCTGCCATTCCTATTTTTTTTCCATCTTGAAAATTTACTATTAGCAAATTGAAAGGGTTTTTAAAGATGTTTTCGGGCACCTAAAAACAACGTTAGCTCTTTTTGCTTTATTCTGTTTGTTAAGGGGTAAGACTATCATTAAACTGTTTCAAACTTTAGAATATTTGTTGAAGGTTCTATTGAAAAAAAAGAGAATGTCTAGTTTTGGGGATATTTTACCAATTTTTGAATGTTTGTTAATTAAATTAAAGGTATGCCAAAATCGAAGGTATTAAAAACTTAACAAGCCTTCACACCTTATAGCATTCTAGGAGAGTTTGTAAGGATTATATCTCATCAACTAAATTAATTGAAATTTAGAAAGGTAGTTATAACTTTCCAAACCTTCAAAATTTCTTTTAATCAAACCTTTTCATTTAAATGAAGGGGTATTTATTCTTATGAAAATTCAGCAGAAACTATTATCTGCTGTTTTTTTTTAGAAAAGATTAAACCAATCTGCTTTTTTCTTTAATATAGGCAGAATTTCAAAGAGTGTTTTAAAATTCGTTTTCTATCTAAGTAAGGGTGAATAGAGTGAATAAATAGTTCTTTCCTACTATTAAACTTACCAATCATTCCTACCAATAAAATTGGTCTACCRGHTRGTGAGTTGAAGTTGGCTAGTGAGCTGGGGGTGGATAATAGATTGGAGTTTCTA
>Contig19+12697
CTTTCATTAAAAAAAAAAGAAATGGGATAAATAACGAAAAGCAAGCCGGGAACTTGAAAAAGTTAGGTTTTTTAACCTTTTCAAACATCTGAAAGTCCTTTTCTTTTCTAATTCCTTCCAATTAATTTTTGAAGGAATTCAAGTTTATATAATGAAAAAAAAGGATAAAATCAAAAAGTTATATCTAATTTAAGAACCTAAACTTAGCTGATCAATCAGGTTGTTCTAAATAGAACAAAAAAAACAAGGTGTTTATTGCTGTTTAGGGGTGAACTTTCATTAAAAAAAAAAGAAATGGGATAAATAACGAAAAGCAAGCCGGGAACTTGAAAAAGTTAGGTTTTTTAACCTTTTCAAACATCTGAAAGTCCTTTTCTTTTCTAATTCCTTCCAATTAATTTTTGAAGGAATTCAAGTTTATATAATGAAAAAAAAGGATAAAATCAAAAAGTTATATCTAATTTAAGAACCTAAACTTAGCTGATCAATCAGGTTGTTCTAAATAGAACAAAAAAAACAAGGTGTTTATTGCTGTTTAGGGGTGAACTTTCATTAAAAAAAAAAGAAATGGGATAAATAACGAAAAGCAAGCCGGGAACTTGAAAAAGTTAGGTTTTTTAACCTTTTCAAACATCTGAAAGTCCTTTTCTTTTCTAATTCCTTCCAATTAATTTTTGAAGGAATTCAAGTTTATATAATGAAAAAAAAGGATAAAATCAAAAAGTTATATCTAATTTAAGAA
>Contig190+29541
AACAGCGTTGAAACTAGTTTTAATTCCGGTTAGTTTTTAAAATGGGTTTAACATAGAAAAGATATACTGGTAGAACAGTCGGGACTTTAGAAAGTGTTAGCTCCTTCAAAATTTAGCCTTATGGAAATTTTTTGGTTTTTTGCCGAGGCTCAACTTCTTCAGTTAACTCACAGGTTAACTTTCGCCTTATGGCTTACTTTACTACCAACTTAGTGTTTTTTTCAATGCAAAAAAGTGGTTTTTCGCCTCTATATTAAAGGCGTTTTCTGCTTTGTTTTCTGCTTTCGGCGTTTAAGTTGGAATTATCTGCAAGGTCAAATTGAGTTATTTGATCTGCCTCCAATTGATTTGGAAATTTCTGTTCCCCAGAGCCTTTCAAAACTACCGTTTAAACAGCAAATTAACTATTTAAAAAAGCTGAAGGAATACTCAAACTTTCAAATTGGATAGCAATTCATTTGCTTTCATTAAAGTTGTAAAGAGAAAACTTCAAACTCAAATGTTTTAATGAAAGTTTGAATAGCTGCAAACCTAATAGCTTTATTGAACTGCCAAAAAAAAAGTAGTCTCCACCCAACCAAATAGGAATCAAAAATCGAGTTTGAAAGATTGCTTTTCATTTGAAAAAGTCTCTAAAAAGACAGTTCAGTTTCAATTTTGCGTTTCAATTATAGGAATATTTGACTGTATTAGAAAAAGGGTTGCAGCCTTTAATTAAAGGGGAAAAGTTGGAAAATAAAAAAACAATCTTTAAAACTAGCAAATTGAAAATCTTAAATCAAGTGTGTTAAAACACTTGTTCCGTTCCCTAAAACTTTGATTTAATAGGGTTCTTCATAAATTGTAGTTTTAATGAAAAAGCGAAAGCCGAAAAAAGGCAGAAAGTTTTGCTGTTATCCCGAAAGGCTGGAGCAGTTAACAAAAGACTAAAGTGTCAGCCTTTCGCAAAAATTGTTTAAGTGTGCAACCTACTGTCTTAGGCAGAAAAACAGTCTAATAGAACAATCTATTAGATTGAAAGCCTACCAACGCTCTAAGCAAGGCAAGTTTTTTCAAGTTGGAAAAAAAGCAGTTTGATTCACTCTTTTGATTTTAAGAATTTCGGTTGATTGAATTGAAAGGTTTACATGAGTGTTTTAATGATAGAACCATCCAATCTACCAACACTCCCTCCAGGTTAACTCAAATTCTAAACAACCTTTTTTCTAATAAACCACTATCACAATTTTAAGGTATGAAAGTTCCATCTGCAAACTCTATATCAATTTCTGGTTGTAAGGTTTTTCTAGTTTTTGCAGAAATTGAACCTTAGAATAGTTGGGAGTGAACATCCATTCTGCAGAAAGTTTGAAAAACACTCAAGCCGTTTTGTTTAGTGATAGAACCTTGAAATTCTTAGTGTGTAAAAAAGGCGGTTAGTTCTAGTTCAAATGTTTTAAGAAAAAACGAAAAACCTGGAAAACAGTTAAATCAACTTCAGGTGGAAAAGAACAGGTT
>Contig191+11497
TTGAACCTTAGAATAGTTGGGAGTGAACATCCATTCTGCAGAAAGTTTGAAAAACACTCAAGCCGTTTTGTTTAGTGATAGAACCTTGAAATTCTTAGTGTGTAAAAAAGGCGGTTAGTTCTAGTTCAAATGTTTTAAGAAAAAACGAAAAACCTGGAAAACAGTTAAATCAACTTCAGGTGGAAAAGAACAGGTTAAGTTCTTTGAAAGGACTTAGTCGACTTAGTCTATCTGATTAGATAAGCCATAGACTGTTAGATGGTTTAATACATCTAATAGACTAACCTACGTTTCATTTCAACCTAAGTCGATGGCAGTAAAAAATACTATTAGTTTGGGATAATAAACTATTAGATTGGCAGAAACAACCTTACAATTTACTAACTTCTTTTAGTTAGTAATACAAACAGCAAAATAGAATAGCCTAGAAGAAAGCAACGTAGAAGGGCTAACAGCAACCAACGCGTTCGGGTCTACCTGGCTGTTTGCTAGAAAATTTGCCAAAATTAGTTTGAAGGGAAAACTAGAAAATCAGTTGAATATCTGATATTCAAGTTGGAGTGTTAATTAGACTGAAAGGCTGTTTAGGGAAAAAAGGCAGAAAGTTAATCAGT
>Contig192+2614
CGTTCGGGTCTACCTGGCTGTTTGCTAGAAAATTTGCCAAAATTAGTTTGAAGGGAAAACTAGAAAATCAGTTGAATATCTGATATTCAAGTTGGAGTGTTAATTAGACTGAAAGGCTGTTTAGGGAAAAAAGGCAGAAAGTTAATCAGTTTTTTTCTCAGGTACTCAGTTCTCCAGGTACTATTTCAAAAAAGCATAAGAAATTAATCCGGTTTTTTTTCATCCTAACTTCTTTAATAATTTCTGTTGGACGAAGGAAGGAAGGAAGTTAGTCTATCTGATTAGATAAGCCATAGACTGTTAGATGGTTTAATACATCTAATAGACTAACCTACGTTTCATTTCAACCTAAGTCGATGGCAGTAAAAAATACTATTAGTTTGGGATAATAAACTATTAGATTGGCAGAAACAACCTTACAATTTACTAACTTCTTTTAGTTAGTAATACAAACAGCAAAATAGAATAGCCTAGAAGAAAGCAACGTAGAAGGGCTAACAGCAACCAACGCGTTCGGGTCTACCTGGCTGTTTGCTAGAAAATTTGCCAAAATTAGTTTGAAGGGAAAACTAGAAAATCAGTTGAATATCTGATATTCAAGTTGGAGTGTTAATTAGACTGAAAGGCTGTTTAGGGAAAAAAGGCAGAAAGTTAATCAGT
>Contig193+2529
TTTAAGTTAAGCCAACCTTAATTTAGGTTTTTTTATTCCTTAAAGGAATAGCAACAGTGATAGAACCTCTCAATTTTAAAATATTGTGGAAATTACGGTTAGAAAGTTCTATTAGTAAAATACTAATATAGGTTGGCACAACTCTAAGAAGAAAAGAAACCCAGCGTTTTACTTCCCTGGGCTCCGTAGATCAATTTTACGGGTTCCGGACCTATTGGTTTTCCAACCGTCGACACCTAAAATGTTCTAATTTATTCATGTTGGATTTATTTTTACCTACTTTAAGTTGCAAGACCTACTTTATTCCAACATTCAATCTTTTAAAAATGRGTTTTCAATTCGGATGAAAGAAGGTTCTATCACTCTAAATACGCCCAATAATTAGGTAGAAAGTAGCCCATTAAGTTAAAACTACCTTTGTAGAATACCTAGCTTTAAAGTAGCTGGATTAATTTTCATGTTAAAAAGAAAGGAAAAATCTAGTTCTACCATAATTCTAAGTAGGAAATTCTTAGTGAACTTAAAAGTATTATTCTGATCTTACTGGAGGCTAGATTGAATTTATAGCTACCTAATTTATTTGAAAGTTTTATGCTCTCTTTCTGAGATGGAAAATTCAACCCGTCCTTGTAATCAAACTGGATTTTGATCTGGTTTTATCCGTTTAGGTAGATCTTTAGTACATGTTAAGGACCTTTTAAATTTAAGCGTTTAACAATCTTTCTTTTAGTTGTAAATCGCCATATTTGATTCCTATAAAACATGATTTTAACAGCGAACGGTTACTTTAAACATGCTAACAACCTTCTTTTTTTGAAACTTGGATTTTTTCACATCGGAGGGCAACCCTTAAAGGCTCTCTTTTTATTTTAAGAGCCTTTAACTTTTTAAGTTAAAAGGTTGTTTTTTTTATTCTGATCTTTAAAATTTTTTGATGTTTAGACATTTTTTTGAATCCCGATTACATTCTACTACGTAATTCGCCGTTTCTAAGGTTCCCTATTAAATTTTGTTAATTTAAAAGTTTTTCATAAACTAACTAACTTCTTAATTTGGCTGGCAATTTTTAAGGTTTATCTCTTTTTGGTTTTAAAGACGTTTAAGTTAAAACGGAGCGAATTTTCAATTTAGAAGTTGCAGCTCCAAAGAAAGCCAAACGGTGTGCTCCAAATGAGATTTAAACTTGAAAACCGTAAAATCATACACTAATTTTAACTTCTGTATGAACTTTTTTTAAAAAACATTTTATTTAATTAAAGGATGTTAAGCTGATTAATAAGCAATTTTAAGGAAGGTTTTATTTTAAGTCTTTAATTAAATAAAGGCTTCATTAGCAGTTTTAAAGTGTCTTTCATCTCTCCTTTGAATTGCAGATTGTTTAAATTCGACATGAAATTTTGCAGTAACAATAAAAAAAATAATCTTGATCGCATTAAAATTACAGTCCAATATTTTTTAGGCAGTTTTTTTTCATAAAAAAATGTTGGATTTTTAATGTACGAAAAAACAATATGCCTTMCCCTCTGCAGATTCTTGCATAATGTTCAGAAAGTATTTGGGGGTTATTCAATACCAGCTGACTGCCACTCTAAGATTAGAAGGATTTGCGTATCCAAGTATTTTTTTTCTAAGAAAAAAGGCGTATTTAATTGTCCATATGCAGATCAAAACATACATTCTAATCCTTAAGGCTGTTGGAAGAAAACACTAAGTCAAAATAAAACTTTAGGTCTTTAGGAGATTTCATTCAACCGCTGTGCTGTGCTGTGCTGTGCTGTGCTGTGCTGTGCTGTGCTGTGCTGTTTTGAAGGTTTTACTTTTGCTGTAAGGATTGTTTTTTTTGCTGGCTTTAAACAAAAATATGTTTTAAATATGAAAGTTATAGGCAGATTGTTATTATCTAGCTGCCAGTTCAGGGATTAGACCTTCTGCCATACGATTTTAGTGTTCTAACAGTTCCACCTTGAAAAAAGCAGTCTACTAACGATTTGAAACGTTCTGCGTTTTTAATAAAAAATGTTTTTTTTCTCTTTCAAACTTTTGTTAGGTCTTTATTTAATAGAGAGACAGCTTAACTAAAATCTCACACTACGTTTCTTTAAAAATAACAAACACTAACCCGCTTATTTTTGTTGTTTTTTTTGTAAGAAGGTTTACTGCTTATTTCTAGATTATCGATACGATCTCTTTCCTCCTATTTATTAAAGATATTTGACCCAATTAATTTAAGCTTAAAAGGTGCTTTTTTAATGAAATACGCATTTGGGCTGGGCCTGTGTAGACTAAAAGTGGAAATCCCGGTAGTTTGCGTTACTTACCTTTAATTAAATGGTTATGTCTTTTTTACTATCCCAATGGTTTAGACAATCAAAATAGCTCTTGGTTCTATCACGGGTTTTATAGAAGATCCGACTTTGGGTTTCTTTAATTAAATAGATAAAAAGCAGAAAGTGTAGCAGATTGTTATTTTAACGACACAATATGTTTTTTACATTTTATTTTTCTTTCGGGTGTTAATCTTTTCCACCTTTAATTTCAGTGATCATCACTTTTTGTAGAATTGTTAAGACTTTATTATGGAATCCAAGGGGAAAGTAGGTAGATTCTACTGTCAAACCAGCTAAATTTAAAAGAATCTTTACAGCCTCAAAAAGTTTGTAATAAGGGTGGTTTATTAAAGTACCTTTAAAATTGACTGTTTGTTTTGGTTGCCGTATATGATTGTCGGTTTATATGTTTAACAGACTGCTGATAGGTTTGAACCTGTCTATTTCATTAAAAAAACCTACTATCAAAGTTTTTTTTATCGAGTTTGACTTAGGTACTACAGAAAGAGACAATCTGTTAGGTCTTCCTATAACTAACCTGTTAGGACGCAGAACCTATTTATTGTGAAGTCTGTTGAAACAGTTTAACAGGAAGTTTGACAGCACCTTCCAATTTTGGCATGTAAAGTTACTTTTTGAAAATAAAAAAATGTCCAACTGTTAAACTCTCATATCTTTTAAAGCTGAAACTGTTTAGGTAAAATAACAGTAAGGAGTTCTACTGATTTTCAATCAAATGCTGTTTTAAAAATTGTAAACTTTTTTTTATTAAAGAAGTTATTTAAAAGGTTACAACTGTATTCTTTCACAAAAAATAGGTAAGTTGACTTTCAAACTTATTAAAAATTTAATTTGACTACCTTTATTGAAATAAAAGGATGTTTAAAGGTAGAACAGCTTATAGTCGTCAGCTGGTAGTTCAAACATAATAGAGGCCTTTCTACTTTATATCTAATAAAAAAGTCAAGCGTCTAATAGTTTTTTTTCTATAAGTTTAACTTTCCTACAAGTAAAAAAGAATAATTTTAAGGTTCTATCACTCTAAAAAAGCCTTGTTTTTGTGTGTTTTTTTTCTCCTTTTTTTTCAATTAATTATTAAAGATAAAGCTTTATCTATTTTAATAATTAATTGAAAAAAAACTATTAGAGTCCTTTCTGTTTTTTCTGCCTATTTTTTAAATGAAACCCTCTTTCTTTTCTTAACAAATTTCACTTTTTGAATGGCTCCTTTTAATTAAAAAGGTAGAATTCCTATTAACCTTCACCGAAAAAGTAATTCCTATTAACTAGAAATCACTGGGTTTTTAACTTAAAAGGATGTTGCAGGTTTTTTAATCGCTGTTTATTAAGAAGAAAGACGACCTTATAATATTGAAAAGATAGGCTAAGGACGGATTCGAACCGTCATTCCAGGATTTGCAGTCCAATACATTGCCATTATGTTACCTAGCCGCTAAACAGCTTTTTATTTCGACTTTGTTAAAATAATAAAGACCGGTTTGCCAAATAACCCCAATAAACCAAGACTGCTTTTTTTCAATCAATTATTTTTCTGGCCGTTATAGCATAGCCGGAACAACCTATAAGTTTTCTGCCTTTAGTAAAAAACAGATTAGAAAGAATTAATTTAGGTTTGCTGGGCAGATTGGGCAGTTGGTAGTAGGAGCAGCTGGACAGTCTTTATTTCAAATTGTTGTAGATTTCATTTTCCCCAAAATTACAGTTTGTATGATAACTTGTTTTTTTTTGCTCTGACTTTGTTTGAAAGTGATAACTTAGATTATTTTTCACTTTGAAGGGAATTTCTCTCAAATTTTTTTTGATTTCAAACTGCCCATTTTTTCCCCCTTTCTTTTCTAATTTTTCGAAAAGGATTTAATTTAAATAAAGGTATTTTAAACTGGTGTTTTATCCATATTTTGGATATTTTCACTAAACAAAAGCTGGTTTAATCACTAAAGGTAGATTTACTKGTTTATGAGTTTTTATAATCTCGTTAATAAATATTAGGGTAATCGGAAAGCATATCTCTCCTAAACAGCGTTTTACTACTTATTATCAATCAGTTACCTGGCAAATAGGTTGGTTTTAATTAAAGGTCTTATAAGCTTCTATCCCGTCCCGTTTTAGACCGTTAACCCAATAAGTTAATCAGCCTAAAGTGATTTGAACTAACTTCCCAGGCCGTAGATTTCTAAAGCAGCACCTTCCAACAGCAGTGTTAACAGGAAATTTTAAAAAAGATGGTTTTTTGGCGTCCTGCCTGATTGATGGTATTTAGTATTTGCTTTAAGGCGCCTTGGAAAGCATTATTTCTACCCAGTTTTTGACAGTATTTCTAACATTTCTACCCAATATTAAGTTATTCGTCCGCGCTGTTTAGTAGAAGGTTTTTGGTTTTTTAAACTGAAAAGCGCTTTTAATTTAATCTGGTGGGCTTTGCTTAATAGGAGTTAGTTTATTTAATACCTTACAACACAACCTTCTACAAAATTACCTCCAAGCAGCGCAGCAATCCGTCTACTAAACTTTAAATGACTTATCGGC
>Contig194+11484
TTTTCTTTAATATAGGCAGAATTTCAAAGAGTGTTTTAAAATTCGTTTTCTATCTAAGTAAGGGTGAATAGAGTGAATAAATAGTTCTTTCCTACTATTAAACTTACCAATCATTCCTACCAATAAAATTGGTCTACCRGHTRGTGAGTTGAAGTTGGCTAGTGAGCTGGGGGTGGATAATAGATTGGAGTTTCTACTTATCAGTAGATCCTTAATTGTCTACTTATGCTATGCATCATTATCCATATATAATTAAA
>Contig195+21484
TTTCTATCTAAGTAAGGGTGAATAGAGTGAATAAATAGTTCTTTCCTACTATTAAACTTACCAATCATTCCTACCAATAAAATTGGTCTACCRGHTRGTGAGTTGAAGTTGGCTAGTGAGCTGGGGGTGGATAATAGATTGGAGTTTCTAGTGATTTGAGGGTTGCTGGAAGGTTGAKTCTATSRAARGKTTGGTGTTATCACCATGCTAAGGCTACTAATGTGTTGAGGCTGTCAATGAGCTAGAATGAGTTGCA
>Contig196+1740
ATTATTTCCAGCTTAAGTAAGTTGGAAGGTTAACTAGCTGAAAGCTAACTTCTATCAAAGACCTTTATTTMTAGTCTATAATAATTTCTAATATTAGTTTTAAAACTATTTTAGTCTTACATTAACTAGAAAATAGTTATTAGCCTTAATTTCATATATTTACCGGTTTAACCAGGTTAATTTGCCTGGTCTTTCCCCCAACTTTAAACCCGGAGCGGTAGTCCGAACCAAAGCTTTTAAACGAGTTGTTTTACCGGAAAAAACAGCCAAAGTTTGAAACTTTTAAAATAGTTAAACTTTATTTTTAACCCCAATATGTTATAAAGAAAAGTACAACCTAAATAAAGTAAGAAGGTAAAACAACATTAATCAAATAGAAACAAAAACAGAATACCTTATGGATGGCTGTTTAGAAATGATGAAATAAATTAGAGTACCGGAATTTCATGAAAATGTCTAAAAGAATTTCATGGAAGAAACTATTCATACTTTAAAACATAGGTTAGCATTCTTACAAGGCTTTTTTGAATCTTCTAGACTTAGGCTGTTCTTTAAAGGTAGCAAACTAGTCCTTAAAGTAGGAAGTTCAAATACTAAAGGGTAGAACTTGAAACGTAGTAAAGGGATGTAGCTTTATACTCCAACCTAATAGTTTATAAGAAGCTGTTAATTTCAAGGTTAAAGTTAAAAAAACCAAGGTATTTTCAAACTAGTTTAAATGCAAAAAAAAGGTCTTATGGGTTAAACTTGGAAAGGGAAATCAAACTAAATTTTTAGAATGATTGGAAGAGAAGATTGTCAAACTAAAAAAAAAGGTCTTATGGGTTTTTATGTATGGTAGAAACTATTAAATTTAGCAGGCGGTTTATTGGTTAAAAAAGTTAGATTCTAACTTTTTTAACCAAGGTTTCAAAAAAATAAACACCGCCTAAGATTATATGTTTAAGAAGGTTTAAACTGAAGTTTCTCTATTTAATTAATAGAGAAAGTCTAACTAAAGGTGTCTTTTCTAACGCAATATAGATATGTTGATAAAAAGAAACCTAACCTATTTCTCATCCATAAAACATTTCAACTTTTTCAGTTTGATATGAAGGAATTTCATTTTATGTTGGAGAAACTTGCCCTATTCAAAGTTATTGGTTTAAAGGAGTCTCTCCCTTGAATGAAAGATTATTCAACCAACAAACAAACAAACAAACAAACAAACAAACAAACAAACCCTTAATGGAGAGAGATTTGAAGGAGAGAATAAATAGGTTTATAATCAGTCCTTCTGACTCCTTCGGGGGTTTAAAAATAATTAATAAAGGTATTTTAAAAAAAGTTAAAATGGGTTGAAGTATTTCATTCAAGCTAATTTTTTGGTTTTAAAAACTTGCCTACTTTATTAGCTTTTTAGTGAGAAGCAAAAAACTATTCAAACATTAATAATCTTTTAAACATTTTAACAAACCTATTAATTAAAAAAAAAATTGTACTACCTCTAAAATTTCTTTTTTTTGAGTTGATTCTTTTAATTAATAACTAACCCCTTTTGAAGTTGTTCAGGCAACTTTTTCTTACTAAAAATAACTCCAACTTCGATAACTTTAATTAATTTAATTAATTAATCAATCGGTTTTGATAGCTCACTCTATTAAAAGGTTTTTTCTCAAACTATCTTCCTATAATTTTTCTGGTTTCAAGAATTGGATAGTAAGATTTAAATGTGTCTCTTTCATATTTTTAATCAAACTCTCCAAGTTCTATCAATTTTTACGGAAAAAACAAGATTTAAGAGATTGTCTGATTACGTTAGAGGTAGGTAAGAATTTCAGATAGGTTCTGAATCCTTCCAGCTTCCAACTGTTTAAAGAAAACGTTTATCTAAAGACTTTAAAACCTATTAGAAAATAGGAAAGAAAGTTCTGAATCCTAATAACGTTGTTAAAACAAAGACTTTAAAACCTATTAGAAAATAGGAAAGAAATTATTCCTTTCGTAGTATGATGATACGTTAGTTAAAGGAAAGCTTGTCAAAACTTTTTAGAGTTGGTTAGAGCGTTTATTTTAAGGTGTGCAAAAATCAATGTTTTGAAACTTCCTAAACCTTTAACTATCTGACGCTAAAATAGTTTGAAAGTTTCAAAAGGCAATCCTTCTATAAAGCAAAAAAGTTTCATACTTTAAAAGTTGGACTGTCGGCAATCTTTCAAATGGAACCTGGATTGGAACCTATCCACTTCCTTAGAAAGTTTGTCGGTTTTAATCTTCTTACTGAAAAAGAAAGTTTGATTTTAAGGTAGGTAACTGATCTTTTTTAAAAATAAAATCGAAAAAGACTCTACCTTATGACTAAACGTTTATAAAAAAAAGAGGTTAATTAATATTCATCCAATTTAAATACCTTAAAGGAGGTTTTAACAGAAAGTTATTAAAAAACATTCTGTTTTATCAAAAATTGGTCAAATTTTAAAAAGGAATAATTGTATGGCTTTCAGGCTTATAACTTTCAATTGAAGGTAACCAATTTCTGTTTGTTAGAAACTTGGTAAGTTTTTGTACTGAATCACTACCGGCTAAAAGACCGAAAAAATTAATTTAATGGTTTTATTGTTAGATGGGAAGATTGAAAGATGTTCTAAACTTTAAAACCATCTAAAAAGCATTCAAAAAAAACTACCGGCTAAACTAAAAGACCGAAAAAATCGGAGAGATAAAACAGACAAATTAAGTTATAAATCAGTTCGAATCATACTTTTACAACAGTTAGTTCAAAATGAAAAGTTTGTTAAGGTGTCTGCCTATTTTTTCCATCAAAAAAAAAGAGAATGGAAAAATTTTCAAACTCTTTTCAGTAAATAAATGGTTTAAGTGATAAACCCCCAAACTGAATTAAAGAAAAAACTAGAAAAATTTTAATTAAACTTTTATTATAATATAACTAAAAGGATGGTTACAAATAGATTTTTTATCTAATAGATTGGCCATTCTTCTGCGGTTTGAAAGAGTGAGTTCCAAACCGAACCGCCTAAAGATCTATCTATAAACCACCAACAAAAAAATATACCCAGAAGTCTATTTGATTTTAAATTTTGAAGATTCGCTACTTGTGTTAGAACTTACAACCCCGGTAGTTAAATTATAGGCGGAGAGTTAAAGTTCTGAGGTTTTAAACATTCAAACAAAACTGCTATTTAATTAAAACAGCTACTTTCTTATAATGAAAAATATTCAATTGACAGACTGTTTGAAAGAAGAAAGTTAGAGTTAAAAGATTTTAAGGGATGGATTAGCCGTTTTAGGGTTATAAAGTTGAACGCCTTCAAACTTTACAACTCTATTAATTATAAAGAATAAAAAATTTGTTAGAAAGCAATCTATTAACCCCACTATTCTTTTAAAAAAAATAATCCAACTTCATTATAATCAAAAGTTCCCGGTTGTTTTTTCTATTTAAACCCTATGGTCGTCAAATTTTAGAACTCTAGATAAAACCTTTCTATAAAATTCAAAAGACCGTTAGCTTAGGCTTAAATAGGTTGCGTTTAAGTTATAGACTAACCTATGTTACTGTTATAAAAAAAAAGATTAAATTTCCATAAAATTKAACAGTAACATATCTAAGTGGTTTAAACGGGTGCTATTAATTAKAAAATCTTCCAACTAAATTAACAGAACAGTGATAGAACCTTCAATAAATTTTTA
>Contig197+1614
AATAGCCTAGAAGAAAGCAACGTAGAAGGGCTAACAGCAACCAACGCGTTCGGGTCTACCTGGCTGTTTGCTAGAAAATTTGCCAAAATTAGTTTGAAGGGAAAACTAGAAAATCAGTTGAATATCTGATATTCAAGTTGGAGTGTTAATTAGACTGAAAGGCTGTTTAGGGAAAAAAGGCAGAAAGTTAATCAGTCTAATTTCTGGAAAACAGGACTAACTTTTTAGATCCCTTCTAAACAGCCAAAGGGATAACAGCTTTTTCCCTAAAGGATAACTTTGAAACGAACTTTGTAGGGTAGGATATGCCAAATTCCAAGAGGGAAAGAAAAAAGATTTGAAAAAGTAGTCTTGGAAATTGGAAAAAAGCTGTTAGTTTTCAAGTTGGGTCTTTCAGCCTGCAAATTTGAAAGAAAAATAAGTTGAATTTGTTGAAGGGCTAGAAAAAAAAACAAGCTGTTAAAGTGAAAAAACTTGTTAGAAAAAAAAGCTTGTTTTTAGCTGAGAGGCTGGGTTGAAAAAGCTCCAAAAACTAGAAAACTTTCTGCCTTTTTTTCCGACCTACCAAAAAAAGCTCTTACTGTTTAAAAACTGGTTAGTTTTGCCAAAAAAAGGAAAAGGAACTAGTTTCAAAGTAGTAAAGCAAAAAAAAGCAGTGTTGGGAAATTCACCATTCCACCTTATATCTATAAAGATATCCATTTTTCTTAGCTTTTTCTCCAAAAAGCCAGTTTTTTCTGGTTTTCAAAGTTTTAATGTAGTAAGGTGGAGAGAACAAAATGTTCTGAAAAACTACTAATGTTAGGTCAACTAGCCTTATGGAGTTAAAAGTACTTTCCATTCTAATAGTCTAAAAAAAAGACATTAAGGTGGAATGTTAGATTTAGCTTACCTTTATTTTTCCCAAGCTATCTTTAAGGTCTTCTAATACCAGCATTCAAAGCGTTTTCATATATCTTTCCACCTCCTCTTTAATGTTTGAACTTGGCTTAATTAAGAGGTTGGTTTTGATAAGAATAGGTAGTGTTATGTCTTTTCAAACCACAAGCTGTTTAGAAATGACCGAAATCCCTAATATTCACTCTAAACCTACCATTAGCTTAGTTGATTTCTATAAGATTTGTTTTACTTTTTTTTTATCCCTTGAAGCCCGTTTCAAGGGTAGTTCAACTTTTTTCTAATCAAACTTAGGATCAACATTGCCACAAGCTCTAAACAGTATGTCCTGAAAGTATTTTTTCAAACTAAACTAACTTCTTTATTATCTAGAAAATATCTTTGAGGCAACTAAATTGAAATGATAGTGAATTTCTAAAACT
>Contig198+24874
TTTTTTAAACTGAAAAGCGCTTTTAATTTAATCTGGTGGGCTTTGCTTAATAGGAGTTAGTTTATTTAATACCTTACAACACAACCTTCTACAAAATTACCTCCAAGCAGCGCAGCAATCCGTCTACTAAACTTTAAATGACTTATCGGCCAGTTACCTTACCTGGCAAATAGTATTTTTGGTTTTAATTAAAGTAACACTAAGCAGCTTTTAAAACCGTAGTTTTGTTAAATAAAAAGTTGATAAGCCAATAAGTTATTTTAATCAGCAGTGA
>Contig199+3899302
TCAAATTGCCATTCTTTTTCCGCTAGGTTTTTTTGGTTTTTTTAGATAAAGAAATTAAAGCGGATTAGTTGTTATCCCTGAAGGGAYYMWAAGGGTTATATGGATTCTCAAATTACGTTAGAAAGTTTTTACTCCTTAAAACGCTGTTAACTGCAGCCGGATTCTTAGTGTATTTTAATCAAAGAATGTATTAGGCTTAAAAAGGCTTAAAGCAGATTTCAAGTATGCGCAAGAAAAAAAGGCTTAACTCCTCCAAAGCGCTGTCGCGCTGTTACTGTTAAGTGGGCTGTTATACAATCCCGGGAAAGGGGATTATCTTATAAAGGCTGTTATACAATTTTGCCCTTTAATTTTCCAGGATTAATTAGTTTAGTTAGTGCTGATCCCGGGAAAGGCTTTGCTGTTAATAAAAAGAAAGGCTGTTAGAAGGCACGAAAACAACCTTATAGTACTTTCGGCATAAATACTAACTATAGAAAAAACTAATTGGGAAGTAGAACAAAAAACTCAATCGGAAATAACCAATCCGAAAGATTGGTTAAAAGTAACGTAGGCTTTTTTTCGTGCTGAAGAGCTTAATGTTTTGTTTTTTATACCAAAAATTCAGCCTTTTTTCTTTATTCTTTAGCGCCACAATATTCGAACCAAGTCATGCTTTTTCGAATTAATTTAGTTTGCTGGTTTGTTTTTTCGTTCCTACAAACTTTCATGAGCCTACTTTTTTAGAACAAATGTTTTATTGATAGAAAGAAGACCTTCCGAATTTTTTATAGTAAGATTTTTTTGCCAAAAATCCGACAATCTAAGATTTTATTTCGGAAAGTACTTTAGATTCTTCCTAACATCGAATGGTTTAAAGGCTTTAAGAAAACAACTTCCCTCTTATCACTCTTTTTTTTCATGGTACGAAAAACCTCAAATCGAACACTCAGATAATCCTTTGATCTATTAATTGGAGAGAATCATACGATATGAAAGTTTCAAAAATTACTAATTTTAAAGATCTCATTCTAAACAGCCTTTCAAACTTTCTTTGATTCAGGCCAAATCTTTTACCAATGTTTTTAATTCTTTACATACAGAATGTCTTTTACTGCACATTGGAATGTAAAATTTACGGGGCGAGGTACAGTTGGGTGGAATAAATCCAGGGGAAAGAGTGGAATATTCGAATGTTTTTGGGGTAACTTTCCAAACCAAAATTCGACTGTTTTTTCCTTACTTAAAGCAAGCCTTTTTCCCTGAATGGTTGTTTTTTTTCTTACCGGTTTGATACCACTAGAAAAAAGGTACTAAATGTTGGAAAACCTTTCAAATTTTACTGGTTTTAACTGCCGATTAACAAAATGAAAACCGGTTTTCGAAATAATCTTTAAAACATTTCCGGCATTCAATAAAATTCTCTCAAGCCGGTTTTTTGGTAAGAATTGTAGGTAGGAACCTTTAATTAAGCAAGTTTTACATTCTTGTTTTCTTGCCAGTCTTGTTTTTTTTAATGTTTTAAGGATCATGTGTTTTATCAATCTTTTTGGAATTTTTCGAAGGTGCTTGCACATTTATTTTTTCAAATAGTAAAACTCTTTCCAAAAAAAAATAAATTATTCCTTAAAGTTTTTTAATGTTTGTTCATTAGATATATTTTTTAATCTAATCCCTACATTCTTACTTAAGAAATTCCAGTTTGTTTTTTCTTAAGTTGGAAATTGGCCTATCTTTCTTATTTTTTTTCTGCTCGCAGATAGAAAAGTGTTAGATGTTTTTTTTGTTGTTTCCTCCTTAAAAATAAATCATTAAAACTTTCCACGGAAGATTTTAATGATTTTCCTATTATTGACCCTATTTTAAAGATCTTTTAACTACCCAGTTTGGTAGACTTTGAAACTTTCAAATAATCTAAAGGCAGTTTTTAGCTTAGAGTTTTTTTTTCTGATTCCTATCAAACTTTAAAATGTAGGCTTTCGAGATTTGAGAAACTTTCAAAGAATTGAGGGAAACAACCGGTGAGAATAAAGGTTATTCTCTTATTTTTTTCTCAAAAGGACTAAAAAAAATAAGTTTTTCTAAAAAAAAACCAATATTCTTGAAAAGCATAATGAAAACTAACCACCTTGCATTAAATCAGGCGGCTGGATTAAACTGTTTTTTTGTTTTTTTTAAAACCACCTTCTGATTAACCGCCAATACTTTATTTCAATCCAATATACCTTCTGATTAACCGCCAATACTTTTTGACTTTCCGCCTATTAATTAAACTACCCACTATTGAAAAATACTTGACCCATCTGGTTTGATTTTTACCTGTTTACTTTTTTTGTTTTTTTTCCTTAAAATTTTCTTACCAGTTTTTAATAAACTACCCACTATTTAAAAATAATTTACCCATCTGTTACCATCTGGAGTGTTAATTTCCATTTAGGCGGTAGAAGAACAGTAAAGGGTTTAATCTAACCAGTTAGTTTCAATTTCTATACTCTTTTAGGCCAGGCCCTGCGAAAGCAGGTTCTATCACTCACTGTTTTTCGTTAAAACGATCTAATAGATATTTTTTTTAATCTTTAGGTAAAAATGAAAAATTGTTAGATCGACCTTTTCTTTCAATTAAAACAGTGAACCTTTCAATTTGCGTTTTCTAATTACTTTTACAACATGGGGCCCAACTTACTTTAAGTAAACTTAAGATGTTTGAAAGAAATAACTTCTAAAGTTTTTTGTTGTCTTTAAGAATGCACGGTCAATAAAAAATGCTCGGAAAGAGCCCCACGCTGTTGCTGTTAAAAGGCTTCATTGTTTTACTAAGAAAAATTTCCTTCCGCCTTTCACTAAAAAAGAAAGAGGGTGGGTTGCCAAAATACCTACCATCTTATTAAAGTTCTATGTTAGATTTAAAGCTAAATAGGTTTGAAAGTTTGCCTTTTAGCTAAGAATAAACTCCTAGGGTTTCAAACCGGCAGCAAAATTTTAAAAAACACATAGGCAGTGATAGAACAAAACTGCCTAAAAGTTATCACTGAAAGCAAAAAATACCCTTGAAAAACACATAGGCAGTGATAGAACAAAACTGCCTAAAAGTTATCACTGCAAACAAAAAAGAAGAGGTAAAAACTTTATTGAAGGTAGATATACTTTCATACAATCCAGGAAGCAAAAAGTTAAATTTCATTACTGATGAGGGGAGGGGCTCAAAGGAAACTTTTTCAAAGGTTCATTAACTTGTTTTTTAAAAAGAAAAGGGAAGGCTTTCACTTAAAGGTTTAAAAGTTAAACTCTCCTTCATCACTTAAATCTGTTGGGGCCCTTGCTTGATAAAGTTTTAAAGAAGGATAGATATGTTTAATTAAAAAAAACTTTCATTTTTTAATTCCGACATCCTATACGAACTTGGTTTGTTTTTTCAAAAAACAACGTCGAGATGAAAACAAAAAATAATGCCTTATATCAATTTATTGAAACTTTCAACTTTTAAACCAGAACTATTTAACAGTTTTTTTTAGACCTTAAAACTAAACTTTTTTTTCTTGCTTTCTCTCCAATTTTTTTCAAACTACCAGTTTTTTTATTCGGCAGGTGATTTTTAAACCCTTTCGTTTTCTAGTTTGGGTTCATCCGCAACCGGTCTTTTCCTTCCGAAAAATCTACGAAGTTTTAACGTAAGCTGTCTTTCCGACTTAGTTCGAATGTAATCTTAGGGATTACAAACTATAATAAATGTATGTGCTGTATTTATTTATAAAAATAATCTTTATGACATTTAATGTTTGATTGAAAAGTTCCCGTTTTTTTTATCAAATATATCCCAATTTACAGACTGGGTAGAGAAAGATTTTTTGATAAAAATTTAACGTAAGCTAATAGTAAACTACTTCTATACATCTATAGATGTAATAATTAGATCTATTAATCTTCCATATGAAAGAAAAAAAAGAATCATAAATAAAATCTCTTTCTTTTAAAAGATATAGTTAGTAATCTAAGTCTCTTACAAACTTGAACATTTAAAGTAGTTTGGTTTTACAACTTAAAGATCCATTTTAAGGCTGAAATACCCTCTAAGAGGTTTGATCAGATACATCAAACCCTCCCTTTTTTAAGTTAGAAGGCTAACTTTAAAACACTTACAGAGTGATAGAACAAATGAACTACATAAAAGTTTTCGAAGTAAAAACTCAAAGAGGGTTCACTCGAACAAATTAATTGACCATACATAACATAGGGGCAAGCAAAAAAGCATTAAAAGTTTTCAAGGTGTTAGTTTTGTTTTTGAGTAGCTAATTCTAGATAAACCTTAAAAGGATAGTTAATTTTGTAGAAGGAATAAAAATTAAAAAGGTTTGAAAAAACTACAATCTACAAAAAGTTGAAAAGAGAGTAAATCAGAAAAATTCCGACTTTAAAAGCAAAAGGAAAGCCTTTAAAAGCTTGAAGGGTTTATTTTAAAAAGACAAACAAGTTTGTAGAAGGAAAAAACTTTTAAAAAGACAAACAAGTTTAAAAAAAAGAAGCGAGGGGAAATTGGAAACCCCGAGTTAGTTTATGAAAAGAAAATTTGAAAGGATAGTAACAAAAAAAAGGATTAAAGGTTTGTAAAATTGAAAGTATAAGAAAAAAAAGAAATTTTCAACAAAGGGGGAAAAATGGATCTTTTAATATAGTTGGGGTTTCAAACTATTACTTTTAAAAATTTGTAAGAATCAAAAATACCCACAGTGAAGTGCTTGCTACCTTTATCTTAAGATTTCTTTTTTATTTGCCCAAAACTGGGTTATTTCGTGTTAGCTAAAAGAAAGATTGTAATAAGTAGGTTGGGTTTAGACTCCACAGAAGGAAAAAAAGCACCAGTGTAACAAGAAATAGGATTTGGTCTGTTAACAGGTAGTGTTTTCTAGAACCTACAACTTTCTACCCGTTTAAACGATAGAGACTTTCCGTTTATTTATGAAAAAACGTATGAAATTTTATAGGGTAACTTCCGTAACTATTAGAACTCCAATAAAAATTTCTTTTCAAGTTTGAATTTGAGAGTGTTATATCGGAAAGAAAAAAAATAGTTTAACTGTCTTACGATTTTTTTGTTCGGTAGAAAATTAATTAATTAAAGAGGCCTTTATAATCTTATAAGGTACACAAAAGTTTCAATAAAAAGATGATATTAAGGTCTGGTCTATAAAAGTGGAAGGAACAAAAAGCTTTAGTTTTTAAGAATAATTGATTTGKGTAGAAAGAAGGCAAAGCTTTCTGAAATGAAACTGTTTTTTTTTTAATTATATTTTTGGCAAAACTACTTTATTTCCTTCCAATTTTTGGTGCTTTCGGATACTGCTATTTTAAAAAAATAATTACTCTGTTAGAATTAATTGAGAAATTCTAGCACCTAAGATTTGATTTGTGGAGAGTAATAGAAATATAGAAATAGAACCATTATATAATTAGAAGTATTTCAAGTTGTTAGAAGAGTTTCGGCTTCTTTCAGAAGAAAGGAGAAGTAATTCTGTATAGTGGTAGGCTGTATTTAAGCAGGAAATTAAAAAAAAAGACCACCTACATTCATTAGTTCTTTCTAGTTTGTCCGACTGTGCTAGCTAATAGAAATAGTAATTTGACAGATAAGTTTTCAATTAGAACCCCGTAGAACCTGCTCTCAGCCTTTAGGGTAGATTCAGCAAATGGGATAAATTCAAAAGGTTGCAATATTAAACGATCTAAATTTTAAGGTATAAGAGTTAGTTTACACTCTATTAAATTGAAAAGAAAGTTCGATTTCAAGGTTCTAACAGCAACAGAGACTGTAAACCTTTAAAACGTAGGATGAACAGCTTATGTTTGAACTACCATAAGCCTATAAAACTATGTAGTATGAAAGTACAGGTTCTAGAACAACGACTACATTCAAAAACTTCTACAAACTCACTAATTGGGTGGGGGTAGATTTCACCCAGTTTTMTGCATTGGGTATCATTAAAACCAACAAATTAAACCTTTGATAGTATGAATGAATTCTTTTTAACTATCTTGAGCTTTCAAACCAGGTTCCAAAACCAACCAAGAGAGATAGATAATTAATAGAAATAATAATAAAACCTGGAAACAATGAAAAAGCTCAAAAATGCTTATTAAAGTCGGTTTGATAGTGAGCTGTTAGGGAGCTG
>Contig20+21738
CTATAGCTTTTGGAAGTTTGGGCTATTCTATTTGCAGCTTTTTTGGTGGAAAGTTTCACTCTGCAAATTTGTTGGTAAAAAGGTTTTTTCTATCACTTTCTTTTATTTAAAATAATCCTATAAAATTTCAAAAGTTTGAAATCTATCCCTTGAACTTTTTTKTTTTTCATTAATACAAATCCTTCTAAACAACATTTGGTTTGAAATAAAGAAGTTTTCGGATAGGGATAATATTAAAACAAAAAAATAAGATAAAATAAATCTTTTTTATAAATTTAAATCACTTTTTTATTTCAATAAAACAAACCATCAAAACATAAATCGGAATATTCCTTCCAATAAATACTTACTCTCTGCTAAAATGCAAGAAAAACAAAGGTAGACTGTTTTAGGTTGGCATTTAATTAAACTACCTTAAAGTTTGGAAAGAAGGTTTAMGTTAACTAGTTTMMGCC
>Contig200+19541
TCGGCAAGAAAAGTGTTTGAAAAACAAAAGAAAGGCTGTTAACAGCAACAGCGTTGAAACTAGTTTTAATTCCGGTTAGTTTTTAAAATGGGTTTAACATAGAAAAGATATACTGGTAGAACAGTCGGGACTTTAGAAAGTGTTAGCTCCTTCAAAATTTAGCCTTATGGAAATTTTTTGGTTTTTTGCCGAGGCTATTAAAATAGGCCATTCTCCGTAAGCGGAGTCTAACACTAGAAACTCGGTTTAATTAAAGGCTATTCTATTTGGCCTTCCAATTTTATTTAATGCTTACCTTAAAAACTATCCAACCGGAACTTTTTTTCGGAAACAGGTTGACTTCTTTTTGTTTTACCGTTTAGAAAGTATTTCTAACTGCTTTCACGCTGTTTAGATATCACTGACAGTGATAGAACCTGAGCTTTCAAAGAATTGTGTTAGCCGGTAAAAAAGTGAGAATTAGAAAGTTATATGGTTTTTTGGGCAGATTTCAATCTGAAGGAAGGTTTCATACTTTTCAAAACTATGCATCTAAACTCATTAAAACTAAAAGATGTCTTTTACACTTTGAAAAAATAGGACTGAATGAGTGTTTTTTCTCATCGGCTGATTCAAATATGTATGTATGCAGTTTATTATTTCCGACACTAAACAGCGTTGGGGTTTTATTAAAAGATTTCAATAAAGGTGGTTATAAAGAAATAACTTCCCAGCGCGTAAGTTTTTTAACAACCTTAAGAACTTTCTTATTATAGTTTGATTAAGTTTCTATCAGAATGCGTTCTATCACTTAAAAATACATTAGAATATTTTAAACCCCAGAAAACTACATTCTTTCTATTAGATTGAAAATTTTTGCTGCTTTTTATTAAAAAACGAAAGGCGAATATTTTAAATATTTCAAAACTATAAGGGTTCTTAAAGTAATTTTAATGGCCCAAGTAAATCGATCGTTAGAAAGAGTATTTCATTTCTAACTAAATAAACGCTATTTAAAACGATTGAAACTACCTAAAAACAGATAGTTTTTGGTAAATAGCGTATTAAAGAAAGTTTGAAAGATTTGGGAAATCAAACCCCATTAACTAACAGTACAAAATATGTTAATTCTTTTGAAATATGGAAGGTAGTTTGTTAAAAGGAGTAGTTTATCTGACCTACCTTCAAACACTAAATTTGGAGGGTTTTATACAATGAAAAAAAGCTATCCTATACTCTTTTTTTTAAAGAGTGTTCAAACTTGAGTGAGTTCTATCCAACTATCATAGACTGTTCAAAAAAACAAACCCTTAAACTATCAGCCATTAGTAGTTATCCTTTAAAAATGTTTTAAAAATTTTTTGAATGAGTTTAGTAGGGGTTTTAAACCCTAAACATTCTACTAGTGTTCTATCACTCTCTCAAACTACAGATTTCCTATCACTCTATTTTTCAACCCTAAACATTACACTAATGGGGTTTTGCAGTAGACTGTGTTTGAAAAACAGTTTTAATGATAAAAAGTTTGTTTTATTTTAACAACACACTACCTTCAAATGAATTTTGCAACCCCAGGTTGTTCTATCGCTCAAATAAAGGGTCAGCCATTTCCCGGGGTTTTTTCCCTTCCCGGGCTCCCAAAAGGGATAACAGCAACAGCGCTCAAATTTCCGGGAGCCTAATCCCATTTTTTAAAAAATAGAGCAATTTCAAATAAAAATAGTAGGGATAACAGAAGTAGTCGGTTTAACTATCCTTAAGAGTTTAAAACCTAATGCTTTCGAGGGAACAAAAACTTGGGTAGGCTGTTATCACTTAAAGGCTGTTTATTCTTTTATTGAAATAAAGGTATTTTAACTGTGTTTCAAACCTTCCGGCGTTCTGTCAAACTACCTACCCTTTAGTTATAAAAAACACTAAAACTTTTGATCATTAAAAAGGAAGTAAAAAGAAAGGTTGGTTGTTTGAATTACAGGAAAAAAATCGAAAGATTTTAAAGGAGGAAAATACTTTCTAACAGCAACAGCGAATGTTTGAAAGAATTCGAGTTTTTCAATTATTTGAAAATTGCGTTCGTTTGAACGAAAATCAACTAACCGATCGTTCATTTGTTACAACTTTTTTGTTAAAAAGATTCGAGTGATAGAACCTTTTAAGGTTTCCCTTTTGAAGCTCTAACAGCGTTCAAACTTTCAAAAGTTACTTTTTTTTAATCAAACTAATTTATCTAAAAAACATTAAAACTATTAAATTTACTTCTTTTCTACTTGAAAATTTTTTGTTCCTACTTTTCTTTCAACACCACAATTTCATGAACTTTTGAACTACCAGAAATACCCTCTTGGAGGGAAAACACCTTTAAACAGCCTTTAAATCCGCTTAATTTGCAAAAATTTTCAGGTTTTTCTATCTGCAATTAGAAAACCCTTTAAACAGCCTTTTAAACCTTTTTTCAAAGCACTAAACCAAGATTTCTAGGTTCTAACAGCTCACTAACAGCTCCCTATTAAACACTAAAATTTCCTGGAAAAAAACACTTTCAAAGCTTTAAGTTTGCAGGAAAAAATACAGTAACTTACTTAAAAGATAGAAGATAGAAGATAGAAGATAGAAGATAGAAGATAGAAGATAGAACCTGAGAACCTGAGAACATATAAAATAACCCTTTAATTTCCAAAAAAAGTAGATTGCTAGTAATTAAAAGTTACTGATTTATGAACTCCACTATCTGTAGTTTGTATTTCTACCTAAAATAAACTTTTAAGAGGTTTTAATCAGTTTTATGCTGAAATTAATCTTTCAGCCTTTAAATAAGATGCTGTTTAGCGTTTGTTCCTTAAAATTAAACTTTTCAATAGTCAGTTTTTTTGATTCGGTGAGATTCAAACTTTCGCTAAACTAAAAGTGAGTATTTGCTTTAGGTAGTTCAAAAGTTCTGCGTTCCAGCCTTTCAAACTTTTTGAACGCTCTAACAGCCTTTGTTCAAACCTTAGTTCATTTGAAAGTAACTTTCTGCTTTTTGTTTAGTTTGAACAAAGGCTGTTAGAGCAACTACTCATTCAGTGATAACAGCTTTCCGACTGCGTTCCATGATACACGTTGAACAAGCCTTTTTTGCTGTTATCTTAGACTGAAAGTT
>Contig201+41210631
GGCAGAACAATCTACTTTAAGTAGTTAGGTAGAAAGTTAACCTTCTACTACTTCTTAGTTAGGCTAAGGAATTTGAATCACAGAATTTGAATCCTCCGGATTCCCTTTCGGGACAAATCCCGTTACCGTTAAGAGAATTTGAAAGTAGTTGAAACAACTTTCAAAAAAAGAGCTTTTTGGAAATCGGCAATGAAACAACCTTTGAAAGCATTTACTGGAATAGTTTAGTTTTAGAATACAGCCTAACTTTAGATTACCTATAAAATCACTCTAAACAGCCTTGAGATCCAATAGCAAACTATTAATTAAAAGAGCTTTAATTAAAAGCTTTCTTTTTTGTTTTAGACAGATGATTTTTGAAACATTCTAAAGGCAAAAAACTTGACAAATCATTATACAAAGGGGGCGGGGCAGAAACCTGGAGTTTTAGCTTAATAAGATTAGAGCTTGTTTTAGTTGCTTCTATGGCGGGTTGGTTTAATTAATCCTAGTTCCACTTTAAAACAATCAAATTACCTTAAAATTTTTAATATTAGAAAGGCTGGCTGTTTTTATCCTTGCAGGTTAAAAGCTGATATTCAGCTAAAAGAAGTAAAAAACATATGTAAAAACGTTTATTCAGGATTTTTTCTTTCTACCTTAAAAATTACTTTTTTCTTTAAAAAACAACAGTAAAGTCCACTTTATTAGAAAAAGATGGATAAAATTGTTTTTTGATTCAAAAAAAGCGCCGAAAAGGCTAAGGTAGAAAGTTGTTTTTTCCCAAACTGTTTGGCAGATTCCCACGCGCCTTACGCACCMGTTCGCCACGGCATGTTTTCAATTTTTCTAACGTAAGCAATCCCAAAATACGTTTACATTCTACGGAACTAACTAAAACAGTTTGATTAGGCCTACTGTCCTAAAACTCAGATTCGTAAAAGATCTTACTAAAATAAACGAAAAAAACTTTACGTACTTTAGTTTGTAGGCTTCTGATTTAAACTTTTTGAGAAAAAAATACAGTTTTCTTACTGCGTTAGCTCTACTACTATGACTTAACAACTTATTATAAGGAAAGAAAGATTAAATCAAAAAACACCCAATAAGCCAATATTTAAAACTTTTTGTTTTAAAATCTTAAAATTCAATTTTCAAAGTAAATTCCGGAAAATAACCAACAGGTAAAAATTTTCATTAAAATGGCATTTGGATATTTTATGTAAAAAAGGGATTGATTAGAAAGCCGGTTAGAAATAAGGTTCTGTCAACTTTTATTGTCTCTACTTCCAACACATTCCGGTTTTTTTTCTAAAATTCCTTTTTTTTGCAGACTTTCCTACCAAGATTGGAAAAACCTACCTAAAGGTAGATTGAAAACTAGAAGCGTTTTCTACCTTTTCTTTTAATTAAAGAAAGGTAGTAAAAAAAACAATTGTATAGCAAAAATTTCTAGTTTAAAGGTTGTTTTATTAATTTCAATAATTGAAAATCAGCCTTTTTTTTAAATAAAACAACTAGGTAAAACCTATTATCTTTAAAGGACCAAATACAAATATTATCCTAAATAGAAAATTTAAAAATTAGCATATCTAAAAATAGATAAAAATTTGAAAGACGGAAAGTGTTCTATAGCTTTGGTTTAAAGGTTGTTAACCTTTCTTTTGTGCCTCCTCTTTCCTGCCATTTAACAGCAGAAGGTTTTTCTAGAAACGTGCTGTTAAGGCGGCGGCCTTAACAGCAACAGCGTTAAAAATTAAAAGAATTTAGGATAAAACCGAAATTCGAAATAACGGTAGGAAATCAAATTAGAAAAAGAGAGTGAACCTAATTCAACAGCTGAACAAACAGCTAATAGAAAGTTTTTAACAAATAGTTTTCTTACAATAATTGGGGGAAAAATGCTGTTAGAATAAAAAAAAACTACTAAACTATTAAATTGCCCGGGGCAAAACTATTTATTCTAACAATCTTTCAAACAAAGGATTGAAAGTACCAACAAAAATCGAAAATTGTTCTTTCATTAAATTCCTACAACTCAGTAATTCTGATCAATATTTTGGGGATTATTGCAGTTTTGTTTTTGAATTGCCCCAAAAACTAAGCATGAAATCAGATCTATTTTTTATTTTATGCAAAAAAACTTTATCTCACAAAAATAAATATTAAAGAAAAGGGTGAAAAGGTTTGTAAAGTCAGAAAATCAATAAAACTTCTTAAAGGCCTGAAACCTACTTTAATATGGTGCCTTGCCTAAAATATACCAACCAGAATAGAATAGCCTATATTTATTGAATTAAATAATCGAAATTAAAAAAATTGGATTATACTTCGCCGCCATTGGAAAGTTTCTAAAAAAAATCAATCCCTATTTCTGAAAGAAAAGGGAACCAAAAATATTGGAAAAAAAACTATCCAACTTTCGGGTTTGGTTTAAAGAACAAAAATAGTTGTTCTATCCAACAATAGAACATTTTAGGGAGGTTTTGAGGAAGAACGTTATCAGTCTATCCAATTTTAAAAGATTTTCAGAAGAACACTCCGATGTTAAGTTTGAAAAAACTGACTTTACAAAAAAACAATAGATTGAATCCAACATGATAACTTAAACAGTTATTTTATCCTACTTAGAAAAACAGCCGCCCGCAGAAACAAATTCAATTAAAAAGTCTAAATAAGTATTTAAAAACTTTAGCACTTTTAGTGCATGGTAACTTCCGTAAAATGTTTTAGTGTTTGAACACTCCTTTCAATTTTTGCTTTTTGCAGAAGGCGGCTAGAACCTTTTCTAAACCATTTACCTGTTGCTGTTAAAAAGGTAGATTCTCTATTATTGAAACAGAGAGGTAGGTAGTAATGAGTAGTCTTGATGCAAAGTTTTATCAAAAAAAGTATTCTTGTTAACTTAATGGCAATTTCTTCTTTTTTTTTAGGCTGTGCTGTTTAGCGAAAGAGTTACTGATAGTCAAGATTGCAAAAAAATCTAACATCTGCGAAGAAAATCCAATAACTTTGGATAAGTGAGGCAACACTAACTTAACTAACTTAACTTTCCAAAAAGCGCCTTACGCTTAATTAAAACAACCTTAGAGAAACTGCGTGCAGTACAGTATAGTCTACCGAAATTTTCCGACTTTTCAAACGGAATGTCAAAAAACTGTTAGAATGTTTCAAAATTTCTATTTTTGCGGCCTTTTTTTTGCCGTATTCATTCTATAAGGTGGTCTGCTAAAATCTTCCTATTGGTCCGGTTACCTTTACAACACGGTTAGAATACTAAAATCTAACATTCCGTTTAGAAAAACCTACTGAAACTGCCAATTAAATAAAGGCAAATCTAACCTTAGATTGGTCTATTGGATTTCCATTCCAACAAACAAACTCTTAAATCTTATTTTAATTAAAGATCTAATAAAAATAAACAAATAGAAAAAGCTTTTCTAGCAAAAAAGCAGAATTGGTAGGAAAGTTTCACTTTCATTTGAAAAAAGCAGGCAGAAGGAGTAAGTTAGAGAATTTTATTGAGCAAACTAGATAAACCTAGATAAACCTTAGATAAACCTACATTTTAAAAAACAACGTTGACTTGCATGTGTTAAGCATATCGCTAGCGTTCATTCTGAGCCAGGATCAAACTCGGGTTTTTTGGCAAAACTATCCAACTGCCATTAAAAATTGAGAAATTCGAAGTGATAGAACCTTCACAGAAGCTAATAATGGAAGTAAAACAACTAAATAAATGGGAACTTTTTTTTTAGACAAAACTAATTGAAAAAAAGGTTTATCTAATCTAGGTTAGGTTTGTTTATCTAAAAAGGCACAATTCCTTTTTATTTAGTTGTAAACAGTAACAACCTTGTTTTGTTCAAGAACTACCAAAAGATTTTAAGGTAGATTTAATTAAAAACTTATTATAATTAAAAAAGCCTAGTACGCCACTGGCGATAGTGGCGAAAGTTAGTCTTCTTTTTAGATAGATCTAAATGAATTAGCAGAAATATTGGAGTAGAGACTATTTTATCGAATTCACCATCTAATCAAACTGCATAACTAGATTCGCAGTTAGTCCTTTGTGTTGAATAACTAACTGAAAGAACTGCTAGACTGAACTAATGGAAAGTTTGGGCATAGACTAATGGGGTAACAAAACGGCCAAAAAGAAAGAAATGGCGCTACTGTTTTTCTAAAAAACTAATAAAGTTTTAGAGTTAGATTATCTTTCCAAAAAAAAGAAATTAAAACAACAAAATAAACCATCCATCGTTAAGGTAGCTTTCTGACTTTCTTTCAGATGGCAGATAATAGGAGTGAGTGTTGGAAAATCATTCGAAACTGCTCCATTAAATTGTCCTGTTAATGCAAATTTCTTTTAAGGTTCTATCACTCCAGCTGTGGATAAAAGGGTAAAAAATAGTTGAATAGTGTCATCTATTTTTTTCGAAAAGAAAGTTAATTTCATTCCAGAGGACTATTATAATATAATAAGGTTGTGTTTGTTTTACAAACCTATCCATAGGACAAATATTCTTTCAAATAAACCCACCCTTTCCTTTTTTACAAACCTACCCTACCCTTTCAGTTTTACAATAAATACCTAATCAATATTAAAACGAACTGCAAATCTCTGGCCTTGCCAAAAAAACCTTTAAAGGCTGTGTTGTTAGAATAAATTAAACAATCTCTCTTTATGAATGAGAGGGAGGCTTGAACTCTCTAAACAATATTGGAATTAAAAGAGTACCAAGTTCCAAAAATTTTCGAGTTTTCTTTTGTTTGCAAGATAACAGAACATTGGAAGGAGAGTATTTTGCGTTCCAAACAGCACAGCACTTCCTTAATATAATAAAGGTCGAGTTTAGCTAAAATCCAACCAACCTCTTAATCAAAGAGAATCTATTTGAAGAGGAGGTTTTGGAGTGATAGAAAAACCCAACAAAAACCAAAACCAGGAAATTGGCTTCGCAAACGATTTTTAGATTGAATTTAAAAAAATAAAAAAAGGATTTCTATTATTCTATTTACTTGTTTCGAAAAAGAGAGCACCTTTACTAGCCTAAATTAATTGAAAAGATTTAAGAAAGTTATAACTTCTATCCTAGGTTTTTCTAGTTTTTCTAGTTTGAGTGGCTGTTTAGAGCATTCCGACTTCTTTCAGCCAGCAAAAATTAAAAGCTGAAAGTCATTCTTCAAAACTCTCGACCTATTATATTAATTAAAAACTGCTTGAATCATACCATACAAGATGTGGTCTCAGTTGCTAGATGTCTAAGATTATTTTAACCTGAAACTTTATGGCTGCTTTGAAATAGTTCGTCCGGAACAATCTGTAAGGTTAGTAATGCCGGCTTTCAAAAAGAAATCTACAGTATTAAAAAAGCAGAGGCTAGCAATAGAGAAAAAACACACTAAATGCAAACTTTGATTCAAAGTTATAACTTTTTTTTATTCAAAGTTATCTGTTTTTAGATAACAGCTGTTAAACAGCTAGATTTGAAATGGGAAGAAAACCTTTCCAGCCTTTCAACAACAGATGGTTCCTCTGATTCACACCTTCCTTTTTTCAATTTTCCATAAAATTCTAGGTTTGATGGTCTTTTCAAAAGAAAAAAAAGCATTTTTGATGGTTAGATTGTTAGAAAAACAAAAAGCAAAAAACTAGTCTTATGGTTTGTAGGTAGTTCTTTAGAACAAAAAAACTACCCTTTTTTAATGAAAAGTGTTTTTAGTGATAGAACCTGAAAAGCCATCAAAGGAACCCCGCTGTGCTGTTTAGTGATAGAACCCTACGTGATAGCTGATAGAAAACTACCCTACTAACATTGTATCACTTCCAATCCTTGAAAAGAAAAAACATTGGAAACAGAGGAAAAAAAAGCTGAAAGTAATGCGAAGCATTCTGTAACATAGAGYAGGGTGAGGTGATAAAGGCTAATGTTTCAAAAACAGGTTCTATCACTCCAACAGAAAAAAGCAGTTAGGTTTAAACCTAAAGTACTCAAAAACCTGTTTCTGTTGAAAGGTTTTCATTGAAAGGAAGCAGCAACATTAAAAAAAAAGGGGTATTAAAAGTTGTGAGGTAGGTTTATTTAATTCTTGGGGTCTTTTGAACACTCTGCCCAATTGTCAGAAAAAAGACTATCATTCTAACTTGGCTAATCTAATTATAGGTTAGGTTGTATAGTTTGAAAATAATTTCAAGCAGTTAATTAAATTAGCCGAAAGTTACTTTTTGAAAAACACCCAAATTAAAAGGGAGCAACTGCCAAAGAAAATCGAAAGAGTAGAACTTTCACCAGTTTCAATTAGTTGTTGGTTTATGAGTTTAATAGAAACCTATTGGTTTGTTAGTTAAAAAGAATAAATCTACCTTTTTATTTCTATTTCCAACCCAACAAAATTTCTGAGTTCAGTTTTTTGGATTTCTACCAAATTTCAAAATCGGGAGGTAATTTGCTATTTACAAAATAATCTTACTGGCAGCTGGTCCTTTAAATCAACTGCTTTCTTTTAAGTAAGAGACTAGACTCTTTCAAGCAAGAAAACTTTGGCTAGTTTCAAAATTAACAGCAACCCTTTTTTTTAAGTAAGGTTTGATTGAAAGGTTGGTTGTTCGGTTCCCTCTTTCAAAAATTATAGGTTCTTTAACTGCATCTAAACAGCCGGCTAATTAACTGCTTAATGTGATAAAACACTTTGATTAAAAGGACTAACTGCGAAATAGAAATTGCATTCTATCAAATTCTTTAATTATCTGCTTTCTATTATTTGCTTATAAGGGGTTAGGTTATTTGGTTTAACCCGCTGTTGCTGTTTTTGCTAAAAGGAAAACAACCGAAAGAGTTTCAATTGATTGATTTAGTTTAGTTAGCAGAAAAATTCGATTGAAAAAGAACCTAATTGAAATTAATTGGTATATAAAGAAAACAATCGGAGTTTGATTAAAAAGATTTGTCAATCTAGAAAAACCTACAATCCTTCAGATTAGAAAAAAGGAAAAAAAAGATTAAAAATAAAATAAAAGAGATTAAATAAAGTCTTTCTTGCCTTATTGAAAAAACGTCATTTCAATCTTTTCTGCCTTGGGTTTGGTTTTTAATGCCGCCCTTTTGAATAATTAAACTTTATTGCTAATGGCGCGGTATGTAGGCTAAAATAAATATTGAAGAAGTCCGTCCTATATTTGTATAAATAAAGGTTATAAAACAATCTTCTAATTCCTTTTTTTTGTCCATTGTTAGAATAAACCCTCAGTCTTTGGTTAACAGCACAGCGATAGAACCTTTCTAGAAAAACCTTCAAATTCGTTTTGTAGGTTTTTCTAGCATTAATGAGTTCAAAAATAAGCGTCTGCCAATCTTTTAAGAAATGTTCCTTTAWWKMAAGCAGCTAGCAAACCAACCCCTTACTTAAAAAAAAAGATGTACAAAAAACATCAAGGACAGAGCTTTAGTTTTTTTCAATAAAAAACTCTCATAAGTGAAATAACCTTTACTTTCAATATTGGCGGAAACTAATTTGGAAAGATATGTTAGGGCTTTATTGAAAGAAATGTGCTACTAAAAGTCCATTTAATTAATTAAATGTCAACGAAAAATTTGATTTCTATATATAAATAAACCGTTGTCCACTTTAACCCTCTTTTTTTTTAACTTCAATCCGCTTTCCAATTCTTTCCAAACCATTTTTTACTATTTATTGGTAATGCTGGAAAATTAATTGGTCCTACTCTTTAAAATTAAAGTTCTTTGCCAGTTTATGGTCTACCATTGTTTTTTTTTCTCTTGAAAGCTTTCCGACAACTTGTTTATCCCTGGTTACGACAATTAATTTTTTGAAATTTGAAGGTTCTAAACAGCCACTAGTGCAGGTGGGTCCATCTTTTTTTTCAGGTGAATTTCCCTTCTGCTATTGAAATCTTTTATGCAGCAGGCCGCTTGCTTGTTTTTGAAATTTGAAGGTTCTACACTTTAACCCTCTTTCTTTTTTGTTACCTTCTTTAAATAAAAAACTACCAAAACTAAACCAGAAGAGAAGACCACTTTTCATTTAATTAAAGCTTGTTTTTCTAGTTTGAAAGTTATTCAAAAGTTTTTCTAAACAGCCAAAAAAAATGACAGTTAACCCTAAACAGCATTTTGGCCTTTTTTTGGCTTTCTACAAGACCTTATAATAGTTTATGTTTGTTATAAAGGATGTCATACATATATGATGTTAAGAATACTAATTTAGTATCTAACCCAACTAGATTGTTTTTCTATTTTCTTTCAATATACTGACTGCAAACCTTACTTACTTAAACCACACAGCTATCCTTCTAAACATCTTCTTTTTTTTATAAGAAATACTTCTTTTTTTTCGACTAGCCGTATAACCGTCTAACCTTTTTTAAACTTAAAGGGTGATTCGAAATTAAATAAAACGTTTCTAGTAGTTTGCTACATTTCAATCAAATTCTACCTTTCAATCTTTCTAACAAATTCTCCTATCTTTTTATTCACCCCAAGTTTCAATACTGGAAGGTAATTGGTTAAAAAGAACTTTTAATAGAAAAACTCTCAAATGAAAATCAAACACTCTTAGTCTAGTAGAAATTCAATTCTTTAATGAAAATCGTTAATTCTTYTTAATTAAAAAGCAGATTGTTTCTACCCAGTTACTTTAAAAGCTCTTTATTAGCTAACCAGCCGCATTTGCTGTTTTACGGAAGTATAAATACCAACTATTAGCCTATTTATTTTGCTGTTTTACGGATTTTATGGGCCTATTTTCATTTTTTAAGGTACTTTTCTTAAGTAATACTTTCAGCAAGACAGCTTTCCAGCAAAGCAATAACTGGAAATTTTTATTCAATTTAAAAAACCAGTTATTGCTTTGCTGGAAAGAATTAAGAAGTTAGTTATCCTTCTAACTGGCCAGTAAAACTTTCAAAGGTAGAATTCAATAGTTTTTTTTGAATTTTTAAAGGTTATCAAACTTGATAAAACAAACAAGTTTTCCATTCCAGACTTCCCGTAATTTTAAAGGTTTTTTTGAATAAAATAGTTCGTCCGGTCGTTCAAATGCCGTTCGTTTAATTACCAAAAATTTGGTAATATAAAAATATGTACCATAGCGGTTTAAAGATTGAAATAAAGTAGATGTTGTTAATCTGGTTTATTGGTTATAACTTCTTTTTTTCATTTTAGACCTTCGCTTGCTTTTTTTTATTTAACTAACCATGCGGAAAGAAATGTTTGTTCAAACAGCACAGCGGAGTGATTTCCTGAGAATTGGGCTGTTTCCGCTTCTCAAACTTTTGAAAGATCATCCGTTTAAAAGATCTATATTCTAACAGCCAAAGAAAKCATTATGGGGTTCGGTTCAAATTTGCAGTATTTTATTAAAAAACAGAAATGTCTTCCCTATGAGATTTCTGATAGAAGTGTTATTCTATTCGAATAAGAGGATTTTTAATATAGGAGATATTTTAACCTTCTCCCAAAAAAAACTAATAATGTAAGGGGTAGGTATAATTAAACACTGCCAATTTTAAATAAAACAAATTGATTTGATAAATAAGGGTTTGTTTTTCTATTAAACACTAAAAATTGAAAAAGAAGAAAGACCGGAAGTTTACCTAAACTAACCCCAGGGAGGGTCTGGTCTGTCTGATGGATTAGCTGAACGTTCTTTTTTTATAAAAAGATCTAAAGGTTTCAATAAAGCAAAAATAGATAAACCTTCAGCCCTTCAGCTAAACTGGGCTTCCGGGATAGAACGCTGATAGAACCCTTATGCAGATGGTTTTTATTAGCCAAAAAAAAATCGGAAAGAAGTTGTATTTAATACTACAGTATGCGTAAGCAGAAATATAGAAAGTTTATAATCCTACAGTGAGCAATCTATACTGCCAGTTTACTGTTTGAAGGAAGATAGGTTTTAAGCACTCACTCTATAGATAGGGGTAAAATTTAGCAAATTGCAAAAATCTGTTATAAGGTTAAACTTTTTCTAAACAGCCTTTTATTTAAATCAACCTGCTTTCTAAGCACTATTTAGCAGTTTAGAAGTCCAACAAAGGTTTTTGGTTTGATGGGCAAAGGTTCTATCAAACTTTTCTCTTAAAAAGAGATTAAACACTGCAAAACATCCAATAGTTTTCTTTTAAGGTTCTATCAAACTTTTCTCTTAAAAAGAGATTAAACACTCAAAGTTTGAAAGAAAAACAACACAACATCCAATAGTTGTAAGAAAGCTTTTAATTAAAAAGAGGATGGCAGAAAAAAGCGCCTTCGCCAGGTTGGTTTATCTAGTTTTATCAACTAATGCACTAATGGTTCTATAAAACACTGCTGAAACGCTTTTTTATTAATGAAAATTTTTTAATATGGTTGTTTAAAGGAATAAAAATTGGAAATAAAAGAAAAGCTACTAAATTTTTGAAAGTGTTTGAGCTACCCCTTAAACCCTTATACAGAATTATTTCTTTCATACCTTTTTTCAAGATAGGAATTCTAACTTCCTTCAAATCTATACCTTTTTATTAAAAATTATTTGTGAGGTTCAGCCTGTCAGCCACTAAATAAAACTAGATAAACCTACAAAAATTATTGGAAGATGGAAGATTGAAAAACTGTCAATAGGAAGTCTAATAGATTATTCTGCCCTACATCTATAAGACTTACCGTCATCTAAAAACTTCTAGACTAGTAATTTTTTCTTTGAAACCATTAAAAGTTTTAGTGAAGGTTAACATACCTTTATGGCTGAAGGTTAAAATTCTCTGCTACAAAATTACCTTTAAACTTAAGAATTTCTAGGTCTAGGCAAAAAGAAACCTACAAAAAAACAATGTTTTAAAAAAGCACAATAAATTGATTCCAACTTTAGGCTTTAATTCTATAAGAATTAATTTTTAAATTTAGAACTATTGGTGTTCAAACCTAGGACTGTTTCACCTTCCATTTGAAAGTTGGAAAAAATAGTTCAATAAGACCTAAGTTTAATTCTTTGGGATCCACAAATGGATAAACTACATTGCCTTTTTACTATAAAATTAATTTAAGTAAGGGTTTAGTTGAAATAAAGGCAGAAGTTTCTTTTTAATTAAAAAAGAATGAAAGTCTAGCTGAAGGAAGGTTCTATCACTTTCAAACATAATGTCTGATTATTTTAGAAACACTTTCTATCACTTAAAGTGGAAATGGGAGTCATTCAAATAGACCTACAGCTAAACAGCCCAATATTTATTATAATATTTTTATTTAAAATTTTCATCGTATTTTGTAAGAAAAGTTTAAGGTAACCCTATAAATTTCAGCTGTTCAAAGGTTGTCATCTCTATCTTATAGTAGATAAGCCCGTCGAATTTTTCAACCAAATTTAAATCAAAAAGCTACCTTCACTAAAAAGATTAAAAGCCGTTCAAAAGATTTCCGGCTGTTTAGTTCAAAGGTAGTATGAGCCAAAAAAAAGTCTAAAGGTTCTATAAAGTCCAACACTGTAAGAAGGTTTTTCTTGTTTCTAGAAAGGTTCTAATCCCTTTTAACACGGGATAATAGGCGGGATACTATCTATCAGAATGCGTTCTATCACTGTAAGAAGGTTTTTCTTGTTTCTAGAAAGGTTCTATCACGTAGGGTTCTATCACTAACGATAGAAAAAAAAGCGAAAGATACGCTAGCTAATAGAAAGGATCCAAAACCTTTGTATAGTTCGTAATATACGTTCTAAACAGCACAGCGTAAGGAAAGCTCTTTCTATCCTAAAAATTAAAAAAGGAATTTAAGTTAGACTATTTTAAAGTCCGATCTATTCCACTTTATAGAATTAACTTATTATATGGTTTAATCAAATTGGCATACCAAAGGTTAAAATGAAAAAGAAAGCTACCTTTATTTATTATAAGACTACTTTCTAAAAATTTTGAATCTTAAATATTTGCAATCTATTAGTCTTTTTTTTGGTGCTAAAAAGAAAGTCTTGTTTCTAGACCGTCTACAGGGTATTCGCCATCAAATTTTCTTAGGCGGGATAAACCATATAACTAGCAGTACTTACTAATTAATTGCTCTTTCAGAGAAAACAAGGGCCTGCGCGGCTAATAGGTTTATTTCAATGTAGATAAATTTAAGTAAGGAGAAACTTATAACTATTGAGTTAAGAGAACATTTACTTACCATCTTTTCAATCAAAGTTGAAAGTAGGTTTTATAATAAATAGGCCTAATTGATTGTTTTATAACCTTCAGTGATAACACCCGATTTTAAGGTACTATAGTTCAATCCTATTAACTCCTACAATACAGCGTGATAGAACAGTGATAACAGCCGAAGGTTTTAACTTGCCAATTAGGGAACTTTTATTCAATAATTAGCTAATTGGCAAGTTAAAAGAATTTCCAAAGGTAAACCTAACCTGTTCGAACTATCCGCCTAAACTAATGCAAGAACTCTTTCTGTATAGCAGGATTTCATTCTATAAACTGTCCAATAAATATAGGTTTTATCTTGGGTTTAACTCTTCCGGCTGTGATAAAACCCTTTAACTACGGGTTAAAACATTCTATCAATTTGTCAATTAAAAAAAAGGATAAGTTCAATAAATCGGGTGGTAAACCTATCCGAAAACCTATCAAACCTAGACCCTTTTCAAATAGATTTGACCGGTTAAATCTCTTTTTTTTAAAGTTAAGCAGTTTTGAATTAAAGAGATTCGGTGCTCTGTGCTGAAAGGCTGTTTTGAAAGGTTTAAAGAAGGTAGGAAAATATTTTGGTAGACTGCTGTTTTGATGTGCTTTAAAAGCGCTGTTGCTGTTACCTCTTTAACACCTTGTTAGTGGCTGTTAGAACCTTAACTGCGAAAATTATTGAAGACTTTATAAAGAACTATTACCTTAGACTTTAAATTAGCTAATCGGATTATTTTAGTGAAAGAGGTGAAAGTCAATCTATTTTCAATTGTTTTACAGCAAAGTTCTAACAGCCTATGACACTGAGATGCTTAGTTTTCTCAATAGCTAAAATGTCTTACCTATTTAACTAGTTTTAATGACAGGTTTGCAGATTAAACTTTCTAACCGCGAAATTCGGAAAAAAACCGACTAAAAAAGAGGTTGGTTAAAGAATTGCTGTTTTAGAGTTTCACCTATAATTCTTTTTGAACAGCTGTCAAAACAGGTTGTAAGAATTACCTGTTTTTATTAAAACAATGTTATAAAGAAAGTTTATATCAAAGTTTCAATCTTAGTTAGAAAGATAATCAGTTAAAAAGAACTTTAGATTGTCTTACTAAGAACTAGGTCTGATTAAGACCTCTTAGACCTATTAACTTATAACCACCTAAAAAACTCTAACCAATAATTCGCTCTTTTTTCTGAAAAAACCCAAAGTTTGGCAGAATGATAGAACCTTCAGAAAGAATAAAATAAATAATATTATTGGTTAGAGTTTAATTGCGGCAGGTGGTAATTTTGGTAAGAGAACGCATATTCAAAAGAATATAAACTACCATCTTTCATCAGTCCTTTTAAAACTCTAATAATTTTCAGGGCAGACCTTCAAACTTTCGTCTAATATTTTAAGGTAGTTTTCAAGTTTGAAACAACAACCCTAAACAGCGCTGTAGGCTTAGAACCACAAACTACATCTTATCCCACTTTAGCCAACTTAAACGCTCTATAAAAAAAATAGGTACATATTCCAACCAAGTTTTTAATTAAAATATGATCTACCTTA
>Contig202+21319
ACTTTTTTCTAATCAAACTTAGGATCAACATTGCCACAAGCTCTAAACAGTATGTCCTGAAAGTATTTTTTCAAACTAAACTAACTTCTTTATTATCTAGAAAATATCTTTGAGGCAACTAAATTGAAATGATAGTGAATTTCTAAAACTTTAAAACCATTTTCGAGTGATAGAACGCTTTAGCCACTCTAAGAGTGGCTGTTTAGAAACTAGTTTTTTTTAAATTGTTGGAGTGCCATTATGGAGCTGTTGCTGTTTAGATTAGAGCTGTTTTGGAAGAGCTGGATATGAAAAAGTAGATCGATCAGTTGCTTT
>Contig203+1274
ACACAACCTTCTACAAAATTACCTCCAAGCAGCGCAGCAATCCGTCTACTAAACTTTAAATGACTTATCGGCCAGTTACCTTACCTGGCAAATAGTATTTTTGGTTTTAATTAAAGTAACACTAAGCAGCTTTTAAAACCGTAGTTTTGTTAAATAAAAAGTTGATAAGCCAATAAGTTATTTTAATCAGCAGTGAAAATACCTAGATTTGAACTAACTTCGCTGGGCGGATTCGTAAACAGATTGACCAGGGCTAAGCTAACTGCCTTTTAAATATTCGCGCTGTTTAGTAGAAGGTTTTTGGTTTTTTAAACTGAAAAGCGCTTTTAATTTAATCTGGTGGGCTTTGCTTAATAGGAGTTAGTTTATTTAATACCTTACAACACAACCTTCTACAAAATTACCTCCAAGCAGCGCAGCAATCCGTCTACTAAACTTTAAATGACTTATCGGC
>Contig204+14874
CCAATATTAAGTTATTCGTCCGCGCTGTTTAGTAGAAGGTTTTTGGTTTTTTAAACTGAAAAGCGCTTTTAATTTAATCTGGTGGGCTTTGCTTAATAGGAGTTAGTTTATTTAATACCTTACAACACAACCTTCTACAAAATTACCTCCAAGCAGCGCAGCAATCCGTCTACTAAACTTTAAATGACTTATCGGCAAAAAAACCAGTTACCTGGCAAATAGTATTTTTGGTTTTAATTAAAGTAACACTAAGCAGCTTTTAAAACCGTAGTTTTGTTAAATAAAAAGTTGATAAGCCAATAAGTTATTTTAATCAGCAGTGAAAATACCTAGATTTGAACTAACTTCGCTGGGCGGATTCGTAAACAGATTGACCAGGGCTAAGCTAACTGCCTTTTAAATATTCGCGCTGTTTAGTAGAAGGTTTTTGGTTTTTTAAACTGAAAAGCGCTTTTAATTTAATCTGGTGGGCTTTGCTTAATAGGAGTTAGTTTATTTAATACCTTACAACACAACCTTCTACAAAATTACCTCCAAGCAGCGCAGCAATCCGTCTACTAAACTTTAAATGACTTATCGGC
>Contig205+21185272
TTTATCAGGCTACTCTTTCTAACTAACTCTACAAGAAAACGCTGTAAATTAGGTTCCAACCTAACAATTTTCACTCTCAAAGCCTTAAAACTCTTGGTTTCATAGTTCTTTCCAACCTAACAATTTTCACTCTCAAAGCCTTAAAACTCTTGGTTTCATAGTTCTTTCCAACCTAACAATTTTCACTCTCAATTGGTTAGGTTTATCAGGCTACTCTTTCTAACTAACTCTACAAGAAAACCAAGAAATTGGGAAAGATTTTAAGTTTTTTTTGAAAAAAGAAAGTTATAAATTCTCCATCTTATGGTTTGATAGTTGGTAGAAAACCAATCTGATGTCTGATAAACCTTCCAATAAATATTGGAATGTCATTCTAACCTACCATCAAATATGGAATTTTTGGAAATCAAGATGAACTAACTTTAAACTATGTCTCATATTTTTATAGAAACTCTATAAAGAAAGGTTTAAACCTTTAACAGCAATTTTAGAAATTGAACGGATCTTTAAGCTTTTTTTCTTGTTGGGGGGTTGTTTTTAGTGTAATCGGACCACAGTTGTTTAATACCTAACAACTCTCTCGCATACTTTCTAACTAACTTTCCAATAAATTAGAAAAAAGTTAGCACCATTAAATTCTATAACCTTTAAACCAGCCTTTTAATGGGCTGTATGTAAAGACTTACCAAAAGCTATATGGTGAGAACTTTCAACCTTTACTTACAGCAGACTGCCAACATGAAAATCGTTTTATACTAAAGTTAAAATTAGCAAGTCTTTTATTGATTTGTGAAGATTAACCTAACCTTCTAATCAATCTAACAATAAATCTATTTAAGCATACAAGACAAACCTAAGTACTAAAAACTTGTTGGTAAGAATGAAGGTATGTTAGATCTTTAAAAAGCCAACTTATTTTTAGTAAAAATACTTGTTTTTGCTCATTCCAACATAAGTTTTTAAATCACAGGTATGAAGGTAAGTAAAATAACTTTCAATCAATAGCTTTTGAATTTTGTTGCATTCTTTAGTTAGATCAGCCTATCAAAGTTTTAATTGCTGAAAGTTTTTTGCTCGAAAGATTGGCTGTTAATTTTAAGTTTTGAAGGTTTTTTAATTTTGGGCTGTTAAGAGCTGTAAGTCCATCAAATGGCGCTCAAAAAGGTTTATATATAAGTTTTGGGTACATATGACGGAAGGAAAGAAAGTCTTAACAGCAAGCAATTGTACCATACATATTTTAATTAAAATAGAGAAAATCGGTCCTTTCAATTATTTGAAAAGTTTGTATGAGATTTAAAGAATATTTTCAAGGTTATCTTTTAATCCTATTTGGTTTTATAAAGTTCTAACCGCAGTTCTTTAGTAAAATACTTGGTAAGAACTAAATGAATAGCTTTTTTTGGTTTGTAAAGAAAAAGCCTTATAGTTGTTCCTACCAATAAGAAAGAGTATCTTTATATAAAGGAAAGATAAAACTAATAAATAGGCGGTTCATACCTTTGAGAAATAGGGTGATTTATTGGCTTTTTCGAAAAAATCTTTCAGAAAATCCAGCAGCAGTTTGGCTTTTTTTAAATTCTATTTGGCATCTTTCAAAGATTTATAAATTCCATATAGTGGATAGTTTTTACCAAACTATAAACCGCTTTCTTTTTATCGAAACCGCTTAATTTAACTTTCTATTAGGTTATAAAGATCTTATTTATATACCTTCTTGTTTTTTCTAACACCAATATACTAAAAACCCTATTAAATTTTTATAGGTTTGCGGCTGGAAGGCCTTATTTATTATAATTATAATAAATAAGGCACCTTATGTATTTTAAATTTTCCTTACTTAAACTAGACCGACCCTGTCATCTACAATTCTAACCGATTTTTTAGTTTATTATATGAAGGATAAAAAAGTTCTTTCATACCGATTTTTCTTACCGCCTAAGTTAGAATGTTCTAGTTTTTTAGAATGTTCTATTTAAAAAACACTTTCTAAGGCCTACCCGCTTTCCAAGCTGCAGGAATTAAAAGTAGTTCGGATATGTAGTTTCCTACATAGTTTTTTTCGAAAATATCTCTTTCCGCTTTTTTCGTTCTTAGTAAGTTGGATAGTTTTTTTTAATTAAAATCAATATAGAAATTTTTTCATGAAATATTCATACTTAGAACGTTTTAATGATAGCCTTTTTTTTAACAAAACTAACTTCTTTCAAACTATATAATATAGTTTAAAAATTCTCTATTTTTTTTTCTGCATTCTTTTCTTCTTACTTAAAATTCTGAAAAAATTTAACTAAAAAAGTTAAAAACTTTATTTTTTAATGATAGTTAGTTTTGTATGTTAGGTCTTTCTTCTTTTTATGAAACTCTCTCCTGCATTTTCTTTAAATTTCCGTTTTTAATTTCGATATGTTTAGATGTTTTTTCCTTACTAACCCCCTGCGAGAGTTTTCTATCAGCGTTCTTTCAAATTTTCTTGGACTTTTTTTTGGTGGAAAGATTTTTTATCATTCCACCTTTCAAATCTTTTTATGAAAAAGATGTAAAACATAATAAATATTTCTATTTAAATAGGTTACTTTTATTTAAAAAAAAGTAACCTATTTAACTACTTTCTTGACTAATTCAAACTAACTAATTATAGAACCTTTCTAAGCAAAAATAAGTTGGATCTATTGCACAGTCTTATTTATAAGAATATTTTTTTAGAAGGGTTTACTGATATTAGGTTTGAAAGGTAGTTTGCACTGTTGAAGGACTTGCTTTTAGAAAAACTAATAGTTTCATTTTTGAAACTAATCCTAACAAACTTTTCAACAAAGTTTGAATATAAGGTTTCTAACAGTAGGGCGGACTCCATCTTCCAAACTTTCATACTAGTAAGTTTAAACTGTTTAGCAAGTTTCTAGAAAGCAGGAAAAAAAAAGCTAAGTTTCTAGTTTATTAAACAGTTTAATATTAATGTTTTTGTGGAGATTGTGACTCTAGTTATATAAACCCATTTTACTTTGTATAGTTTCATAGAAGGAAATCCAAAAATAGGGATTGATTTTGATAGGATTGAAACAAACTACGTTACTTCGAAAGTTAATTAAAAAAGGTTACTAAAAACTATCAGAAAGAAGTTCGTCTAACCTTCCTTAGGTAGGAAGCTGAAATAAAAGAGAGAGCTTTTTTAGCAAAATTTAGCTGAAAGAATTAATTAATTTTAGAAAAAGAAAGGGGCCTGGCCTTTTTACAAAAAGGTAAGTAAATGGAATGCCACTAATTGTAAGGTTAAAATGCAGAAATAACCTTCAAAAATGCAATCTGCCATTCCAACATTCTTTTTTCCAACATTCTGTTAATTTGAAAGTATGTTCGTTCTGCCTTTCWMAAAAACTTTMAAC
>Contig206+13118
CAGCCTTTCAAACTTTTTGAACGCTCTAACAGCCTTTGTTCAAACCTTAGTTCATTTGAAAGTAACTTTCTGCTTTTTGTTTAGTTTGAACAAAGGCTGTTAGAGCAACTACTCATTCAGTGATAACAGCTTTCCGACTGCGTTCCATGATACACGTTGAACAAGCCTTTTTTGCTGTTATCTTAGACTGAAAGTTACTTTCAGTGATAACAGCAAAATGGGTTGAAGCAATGCTGTTATCTTAGACTGAAAGTCGGTTTTTTTATTTCAAAAAATAAGAAAGAATATTTTACAGGCTGAAAGGTGGCTTATCTTGTAGTTAATAAAACTTAGATGGTAAGAAACACTAAATAATTTGCTAAATAGTTCAGGAAATAGCCTGAGTGTTTTAATATCTTAGTTTTATAGATATTCCTGCAAAATAGTTTGAAAGTTTGCTAT
>Contig207+16143
TATCATTAAAACCAACAAATTAAACCTTTGATAGTATGAATGAATTCTTTTTAACTATCTTGAGCTTTCAAACCAGGTTCCAAAACCAACCAAGAGAGATAGATAATTAATAGAAATAATAATAAAACCTGGAAACAATGAAAAAGCTCAAAAATGCTTATTAAAGTCGGTTTGATAGTGAGCTGTTAGGGAGCTGAACCTGCTGCTTCAAATGCACTATCTTGCAAAATAGTCATGATCACCTTTTTAGTTCTTATTGTTTAATAATCTTTAAGACGTGTTTTAAATTTAGCTGTATCAAACAGCTGGCTGGTTCTAACCCTTTTTTTTCACAAATTGATTGAATGAAAGCTGTTTTATAGTCCAAACTATC
>Contig208+1315
TAAATTGAAATGATAGTGAATTTCTAAAACTTTAAAACCATTTTCGAGTGATAGAACGCTTTAGCCACTCTAAGAGTGGCTGTTTAGAAACTAGTTTTTTTTAAATTGTTGGAGTGCCATTATGGAGCTGTTGCTGTTTAGATTAGAGCTGTTTTGGAAGAGCTGGATATGAAAAAGTAGATCGATCAGTTGCTTTAAACAACTCCAGCTGGTTTCGTGGTAGAACTCATAACGATGATTAGAAACTGCCAAAGTTTTAGGTTAACATTGTTGTTTAAGAGTTTGTTTTCATCTGAACTAATCAAATTAGCAGGCAGAAAGTTCGAAATATTATCTCTCCTGCGCTGTTTGTTATACAATCTTTTTTGTATGCTTGCCCTTAACTTCTTTTTTTTCAATCAATGAAATCTTTTCAACTGCTTTTTCAAGCAATAAAAGAACTAACTTTAGGTTTTATGGAAATTACCTCACTTTACCTCTCTTTCAACCTTTTAAGGTTGTTTTAGTGCTGTTTAACGGGATTAGTTTTAAAGCGCTGTTGCTGTTATCCCTTTTGCCCGGGAAGGGAACCCCGGAAAATGAAATCTTTTCAACTGCTTTTTCAAGCAATAAAAGAACTAACTTTAGGTTTTATGGAAATTACCTCACTTTACCTCTCTTTCAACCTTTTAAGGTTGTTTTAGTGCTGTTTGTTCTATTTAACAAAACCTTTATCAAATTAATCCCTTTCAATTTTATGTCTAGCAGAAAGTTCTTTGAAAAGAACTTTAGGTAGGTTTTCTGGAAATTTACCTTTAAAGAAAAGACGTTGGAAAGAGCGCTAATCCATTTAACCCTAAAAAAAAGCTTTAAAGATGGAAATT
>Contig209+21536
ACTAATAGTTTAACCATTTTCTAGATTATCTTAAAAAGATAACACACGTAAAAGAAAAGGCTGATAGAATGGGGTTAAAATAGTTTTAGTTAAAAAGAAGACCTTCTATAAAAGTTTTTGTAAAAACTAAAACCAATTAAAGAAAGGTTCTATCCCTCCGTAGCTTAAAAAAGGCAGCGTTTTAATAGATGGCTCCAGCGTGGGTGGTATACTTAAAAACTGAAATGCCTACTTTTCCAATTAACTTTCTACCTCTATTTGAAAGTTACCACCTAACTGTTTAAAGGCTGCCCTGGATGTTTTTTTTATTAAAACTACCTTTTAAACACCTTCTGGAGTTTGAAAGAATCTTTATTCTTTAGATTGTTTTTTTCCCAGGGTTTTTGCTGATAGCAACTCCCATTTTAAGAATGTTTAACTGCCTTTATGCAATCCCTATTTTCCTCCCCTCTGCTTTTTAACGAAATCTTTAAAACATTCAAACCGACTTATTTTTTTTCGGGTTGCTATTTTTAGCACCCAAAGGTAGCTTTTTTTAATGTATATAATTTTTTTGCTAACAACTCAGGCATCTAATGTTTTGCGGAGCCCTGATTGGTTTTATAACCCTTAAGAAAGCTAACCTATAAAAAGTTTCYGATTCTATAGTTAACCTTTTAGTTTTTTGCAATCCCGAAATCATTTTAACGACGMTGTAGAACTCTATAGATTCTAAAGTAATCTTTTTGGTTTTGTCGATAGACGTTAATMAATTAATTTTMATATTCCAATTATAAGATTTGAATAAATTATTTTATATCCAGATTCAATTTAATAGAGATTTTAACTCCGATTAGATTAACGAGAAGAGCATTAGAACTAATAGAACAACGTTCTACTATTTTTAAACACCTTTACAATAGGGTTTTATTGTAAATTAGAAATGGCTGAAGAAACCTGTTAACTTAAAAAAAATAAAACTTTATCCGAAGTTCTATAGTTCCAATAAAACCAATATTTAATAAATAGGTTTATCACTCCAGTTTATAAACCGAATAATCTATTTATACTTAAAGATTATAAGGAATAGTTTTACATCATTTTAATCCGTATTTTTTCTTGAAGACATTTTGCTTTTAAATGAATAAACCTCTTATTGAGAAAGCTTCCTGTTTATTTAATTAATTAATTGTCCGCTTTCTAAACAGCCAGCGAAACCGATCTCTTTTTTTAGAAATCATTATTATTCTAAACTCCGAAAACGTATGAGAAAAGCCGAATAAACCATTGAAATTTTTGGAAGGTGAATCTATAAGCTTAAAGATTAAAAAAGAGATTAATATTCAGCTTCTAAACAGCCCAAAAACATATTCTAACCAAAAACAATCAGCTAATTTGAAACGAATAAACTACCCAAACTTTAGTAGTCGGAATGGCAACGTTTTATTAAAGAACGCAAAAAAATATGTATGAACGCATTAAAATTCTTCTCTGAAAAAGGAATGTCTCAAGAAATATGTGAGAACATCTTACAGCTCTTAACTTTTAAGGGTTATGGGAAGTTGGCTTTAATTTCTTTTAGCTATTTAATTAAAGAACAAAAAAAAGACGGATAAACAACAAAATAATTTAAGAGGTCTAAAACTTTATCCGAAGTTCTATAGTTCCAATAAAACCAATATTTAATAAATAGGTCAATTCAACTTTTCTAAGGTTTCTAATACATTTTTAAAATACCGCAAATTCGCTCAAAAAAAGCGATAGAAGACATTCTTGTTTATTAAAGCACTAAAAAGTTGTAGGTTAGAAATTTGATAGGAACCTAGCCTTGTCAAGGCTAATCTAATCTCTAATCTAATCTCTAATCTAATCTCTAATCTAATCTCTAATCTAATCTCTAATCTAATCTCTAATCTAATTGAGTAGAAATAACTTTTTTTTTTAATAGGTGTAGTAAACTCATAACCCGTTAGTGATAGAACCTAAGAAACAATAAGTTGTTGATCAAGCTGAATCAGCGAAAGTATTTTAGAATAACTTTTTCTGAAATTAAAGTTGTTAGGTTTACTCTTCCGACATTAACTACGGGCAAAAAACATTATGAAAATAAGTTTTTCAACGACCTTTTTTTTCTAAAACAGTTAAACATTCAGAATCCCTCCTGGAGGTTGGCTGGTAAACCGATAGTACTTTGTTCTTTAAAAGGGATTAGACCTACTTTAAACTTTTTATAAACCCATTTTTTTTCTTTTAACAGTTAAATATTAGTTAGGCAGAGAGATTTCACTCCAGATGGTTGCGCCATCTTTCAAAGTCGGAATCGGAATGGCTGCGTTTTCCCGAAAACCAATAAAAAACCAATTTCCGATTTAATCGATGCAAAAAAAACAAACCTATTATAATGTTTTTTCTGTTCGAAAATTGAAAGGAGAGATTATTTCATTCAAACATATTGAAAAAAAAATAGCTTCTCTAAACAGCACAGCGGCGGAAAAAGAATGTTCTTTAATATAGTCTATTTCGAAGTTCCTATTCGAAGAGCTTGCCAACTTTAAACATCTTTATAGCTTCGCTTCTTTTAAACGAATTTTTCGTAGGTTTTTTTCGAATAGTTTGATTCTATCACTGCCGGTCCGTCCTAATTTCTTCTTTTTTTCGCTACTAATGTGTTTTAGTTTCGAAGTTCCTATTTTGTTATTCATTCGCTGTAATGAAGAGAGAAAAATGAAACAGCAGATTAAGCGGAAGTTGGAATGACAGCGATTGGTTTATTAAAAAATTCGAGAAAAGGATTTCAAATCAGAAATAACCTATTAATATTATAGTTACCTGAAATCACCCTATACAGTTTGCTTTTTTTTTCAATATGTTTGAAAGTTACTATACTTCCGATCAACCTATCAACCAACCGAAAACAAAAAACAACTGTGAAACAAGAAAAGTTAGCTTTTGATAGTTCGAACTATTTATTATAAACCTATTACTTTACTATCTTTTCAATGGTTCTTTTGATCTGTTAGGTTTCACTTTTAATTAAAAGAAAGGGAAGAATGTTCCAGCTCGCGGCTTCCTACAAGTAAACTTAGAAAAAACCTACAGACTTTATAGTTAGCAAGTAAACAAAAAACTTTGTTCTAAGCGGAACCTTTCTAAACAGCAAGGATAACTGCAGTTCGAAGTTCACATTTTTAAACACCTGTCTTCGCTTTTAGGCTGAAGGAGTGTTAGAAACCTTATAGTGTTAGTAGCTGTTAGATTTGAGTGAGGTTAAAGTATGAAAAAAGAGAGAGACTAAATTAGGCAGAATAAGCTACCACTCAATCTAAATTAATCTACCTTCTTTAAATTTAATGAACTATATAATTTACTTATTGTAACCTAATAAAAAAAAGTATTTGACAAACAATAAATAGGTACCTTTTAGAAATGGAGTATTTGACAGTTTTAATGATAGGTTTTAGGGGTAAAATATTATTTATGAGTTTAAGGTACAACTAACATTCTGTAAAGAATTTATGTTACTCCTTACTTAACTGATTTTTAGGGAGTTTTAATACTTTTTTTTAATGAAAATACATATTTATTTTTGTTTCCTAAATTCCCCTAACAATGTTAATTAACATTAATGCTCTAAATCGTTTTAACATTAAAAATAAGAAAGGCACCGGTGATAAGTTTGTTTTTTTTAATCCTCCTACAAAACTAGGATATCACTCAAATTTATTGTTAGAAGTTCTTTGGTTTTCGGCTTCTTGGGAAGTTAGAATTCTATTTTTTACTAACTCAGTAGTTTTTTACAACCTTAAGTTCAACTTTATTTAAATTTTAACTAACCCTTAAAGGGTTTCTTTTATTCCGACTTAGTTTCTATTGTTCTTACCGATCATAACTTTTATTCTAACCGAAAAAACCTTAGGAAGAACCATAAAAACGAAAAAACAACTAACTCACCTTTCAAAACAAAAATATTCGGTATTTTTCTTATAACCTTAAAAAAGATCTAATGAGTTTCAAAAAAAGACAGTTGGTTTGTTTGATTTCTGTTTTTCCAATTTTATACCAAAAAAAAAGAAAAAATATTAAGGTAATAATAATTCATACTTTAAAACAAAACTGTTAAGTACCTTATTAATTACAGTCTACAATCGGGTAGAAGGTTTAAAACATTAAAAGGCTAGAAAAACGCTATAAAGCTGTTTAGAACTCTTTTGTTTTAGGGTAAACAAAAAAACAATTACCGTAAACTTATCTTTAAAACKTATACTTTGAAGGCTAGTTCGACGGATTTCTTAGTTTCCAGTACGAAGGTTTTATGAGTTACTTTAAGGATTATCCGTAAAATTGTTTGTTGTTTTTAATGAAATACATTAAAAACAAAACCGATCAAAAAAAAACTATCGTATAGAATTTGCAATAAAATCTTTCAAATAAAGGGATTAGCCGTTTGACGGATTTGTTTTAATGAGTACTTTAACTCAAAAATGAAACACGATAGTTATGAGGGTTAAAACTCCATAAAACTTTTTTTATCTTCCTCTTTCTAATTGTTATAACAAAGATATAAACAGGTATTCTCTTTCAGACAGAAGAGAGGTTTTCAAATTAGTTAAACCGGTTCTATCACTGCAGTCTTAAGTAAAGGAATCTAACTGCCGTGTATTTAGATGTAGTTTTACTGTTGGATAAGAAAAGTCAGTTTATCTACCCGAAACCTAAAAGAAAACTTTCAAAGCAGGAAATACAAATACTCTTTTGGTTTTATAGTCTTTATACTGAAATCCTTTTAAATCAAGAAACCGCAAACTATAAAACCAAAAAAAAAGAAAAAATCTTTTAAGGAATCCAACTTTTAAATTATTAAAGAAAAAAGCTATAAGAAAACAGATCTACCAGAAACAGAGCTATTTTTTTTTCTTATTTATTAGAAGTTACCGGTAAGGTCCTTTAAAACTACTCCAGGTTTTTCAAAGTTGGAAAAACATAAATAAAGAAAAACTACAAATTGACAGGTTCCGATTTTGCTACACCCAATCGGATATATTTTGCTTCTTTCAAACTATGGAATATAGTTAGATTTTATGGTAATTTGACAGTAAA
>Contig21+13155
AAAATYTTATATAAAACAATTCAGCTCAGCCGTATTCTCGTATTCCTACCGTAGTATTGGGAATCAAAAAAAATAAGTCAGTCTTGTTAGAATAAATACGTTTTAATAGACTGTCTAAATAACATATGAGGGAAAAAAAACAATAAGATCTACCATACATACTTCATACAGCCAGCCAGCCAGCCAGCCAGCCAGCAGTTTAAATAAAGTATTTTAATACTTTAAAATTATTTTTTTTGTTTTTTCCAGCTTTTTAAGCCTAACAATCCTTAAAATACTTAAAATTTAACGTAAAACTAAACAAACCAAAAAACAAACCGCTGATAGAACAGAACCCCTTTTAAATTTTGTTCCATCGTTGTGTTGTAAAGTTATGAACAAGACTTTMATTTTTATCAATAAAAAATATAAGCCCGCAAACTAACTTAGTAAGAGGCGGTAAAACTACCAACTAGCAAAAAAAAATAAGTTGATAAAGTCATTAAAGTTGGAAAGCTTTCAACCTAGTTTGTTTATTGGTAAGAAGGTTTAATTTTTCTTAGTAGGAATTTTGTAGTATTTTTCGAAACATTAAAAGTTGCCAAACTAATAAATTAGTTTGATATAAAAATTTGTCARAAAGTAGTCTTTCAAACTACAAGGTTAGACATTACCTACTTTCTTTTTAGGTTCGTTTGTAGGGCAGAAAGAATGTGTGCCTAGAAAGGCGGATTCAAACCTTTAATCCACCCGCTGTGCTGTTTAKCGYTGTTAGAAAGCTAACCGCCAAAACTTTTTTTATATATGAAAATTTTATAGTTTTAATGAAGGCTTTCATTAAAACTTAGTAGTTAAACTGTCTTAGAAAGTTCATCTACCCACTCTCTCTTATAAGAACTAACTTATCAAACATTAAAAAGTTTTGTTAGAATGAAGTACTGAAATATGCTAGCAATCCTAAAGGTAATTTTATATAGATTGTTCCCTTCTTAGTAGTTTGACAGTCAATCTACCGTGGCACGTTTTTAKAAAAAAATCAGTCTTATGTTTTTTTCCTTCCCATCTAGGGTTTGTTTTCCAACTAGAAAACTAACTCTAAGGTTATTAAAAACTAAGARTAGAACAGGTCTTTAAAAGGGAAAATCTACCTAAAAGAATAATCCGGTAGTTCTTTCTTACTAGAAGGAGCTTTAAGAGAAGTTTGATCTTCCAAGTTTKAAATCGGAAAGAAAAAATCATTATGTCGGAAGGTGTATTAACTTTTATATAATAAGTTAATTAAAAAGTTAATAGGAATTTKCAATAAAAGGGTATCTAATTGTTTAGTATGATAGAAGATTGTTCAGAAGACATA
>Contig210+23386
AAAAAGGTAAGTAAATGGAATGCCACTAATTGTAAGGTTAAAATGCAGAAATAACCTTCAAAAATGCAATCTGCCATTCCAACATTCTTTTTTCCAACATTCTGTTAATTTGAAAGTATGTTCGTTCTGCCTTTCTCAAAAACTTTCAACTATTTAACTCAATAGCTTCAAAACTATCATCTCTAAACAGCCTTTAATATTTGTGAAGGTTTACTTAAATAAAGTCTGAACGCAGTTTTCAAGTTGGGAAGATTTTGTTTGTGGCTTTCCGGTCCAACACTGATAGTTTTTTCAAACTTTAAGGCATGCTAGCTAAGTTTAATGAAAATTHGAACCTTCATTGTATGAAACATGTTTTTTTTATTTCAAATTTTAACCTTCTAAATTAGAAGGTTAAAATACTATTTTTAAAACAACCTAACCTTCGTTTCTCTTTCAACCTAATGTCTRTTTTTTTADAATTKAAAACCTACATTTTAAAGTATTTTTTCATTAAACCCCAAGGCTTTTTTTTGTGTTAACTTTTTTTTATTTTTAAAGGGTTTAAGTACCTTTTKAAATTATTTKTTAATTAAACCCCATTCAACTMAAATACTTTTAATATTTTAAACCAGTGTTTTAGTTGAATCATAGGAGTGATTCACTGGTTTAATGTTTTGAACTCTTTTTAGACATTAAACTTAGGTTAAACCCTTCTTT
>Contig211+13386
AAGAATTAATTAATTTTAGAAAAAGAAAGGGGCCTGGCCTTTTTACAAAAAGGTAAGTAAATGGAATGCCACTAATTGTAAGGTTAAAATGCAGAAATAACCTTCAAAAATGCAATCTGCCATTCCAACATTCTTTTTTCCAACATTCTGTTAATTTGAAAGTATGTTCGTTCTGCCTTTCWMAAAAACTTTMAACCTTTTAAAAAATGAAGGTCTGACTTTCATTCCAGCAGTCTTACCATAAAAATTTAACCTCTTATAAAAAAAAGAGCTGGCAGTTTGTGCTGAAGGTTCTAATGTTTGATGGAACTGTCCTTTTACCTTCCACTAATTGTAAGGTTAAAATGCAGAAATAACCTTCAAAAATGCAATCTGCCATTCCAACATTCTTTTTTCCAACATTCTGTTAATTTGAAAGTATGTTCGTTCTGCCTTTCTCAAAAACTTTCAACTATTTAACTCAATAGCTTCAAAACTATCATCTCTAAACAGCCTTTAATATTTGTGAAGGTTTACTTAAATAAAGTCTGAACGCAGTTTTCAAGTTGGGAAGATTTTGTTTGTGGCTTTCCGGTCCAACACTGATAGTTTTTTCAAACTTTAAGGCATGCTAGCTAAGTTTAATGAAAATTAGAACCTTCATTGTATGAAACATGTTTTTTTTATTTCAAATTTTAACCTTCTAAATTAGAAGGTTAAAATACTATTTTTAAAACAACCTAACYTTCRTTTCTCTTTCAACCTAATGTCTRTTTTTTTADAATTKAAAACCTACATTTTAAAGTATTTTTTCATTAAACCCCAAGGCTTTTTTTTGTGTTAACTTTTTTTTATTTTTAAAGGGTTTAAGTACCTTTTKAAATTATTTKTTAATTAAACCCCATTCAACTMAAATACTTTTAATATTTTAAACCAGTGTTTTAGTTGAATCATAGGAGTGATTCACTGGTTTAATGTTTTGAACTCTTTTTAGACATTAAACTTAGGTTAAACCCTTCTTT
>Contig212+11319
TTTTACTTTTTTTTTATCCCTTGAAGCCCGTTTCAAGGGTAGTTCAACTTTTTTCTAATCAAACTTAGGATCAACATTGCCACAAGCTCTAAACAGTATGTCCTGAAAGTATTTTTTCAAACTAAACTAACTTCTTTATTATCTAGAAAATATCTTTGAGGCAACTAAATTGAAATGATAGTGAATTTCTAAAACTATAGTTCTTTTCAATTTTAGAAAAATTGTGTTAGAATTAATTCCGGTAGAGAAAAAAGTTAGTTTTCCATCTCTTAACAGTTAGTTTTCCGTCACAAGTTATTCCGTTGGCAGAATGGTTATATTAAATAAACACTATTGTCAGCCGTATTACTAATGGTATGTTCCATTCCATCTTAAATGGTTTGGAAGATTTTCTCAAACAGTTTGACTAACCAGTTAGCCAATTTGAAGGTGGAAAACTTTCAACAAAGCTAAAAATATGCAGGTCTGATTATACCGACTTGACAAACTCCGTAAGACACATCAAAACTCACACGCTGTTGCTGTTAAGCAGTGAGTTTGCCTGTTTTTAATAATTCACTCTTTAACATTTTCGATCAACCTACAAAAGTTTCAAACTCTCTCAGCTTTTTCAATTATTTTTGTCCGTCTTCTGCTCTTTCGAACAATCTTTATTACTCCCAGTGACTTTAATTAAAGTTGGTAAAACATTACTCTCGGCCTGTTAGGTCGTCTTATAAAGTAAAAAGAAACAGCAAGGCTGTTAGGTTTCTCAATAAGCCGCGGTTGCTGTTTTAAAAGGAGTCCCTTAAATTCGAAAACAAGCATCTTCCATTCTGTTGAAATGTTGTAGTATTTTTAGGCTTATCGTTTGAACGATAAACCTTCAAATTCCTTCTATCAGCCATTGAAGCTATCACTAAACAGCACTAGGTTAGTAAACTTTCTAGTTATTTCTGTTTACTCTCTCGCTGTTAAGGAGTAGTCCGCTGAACGTTCTAAACAGCCTTTTTCAAGTTGGTTCTTTTGTTAACAGTTCTATTTTGTTAAAGAACTAAAAACTTTTATTACAAGTAAACTATTTTGAAGTTCTTTTAACTAGGTTAACTAGCTGCTTTCAATAGGACCTTTTCAAAACTAGAAATTAAACTTTAAAACTAGTTTAGTGAAAAAAGTTGGAATTAATTAATTAAAGCAACCTTCTAGAAAACTAGTAGGGTTTATCTAATTTGAAAGATTAAAAGCCTTTCGCCATTATAACATGAAAATGCGTTGTTTAAACTAAAAAAGCCAAAAAAGGAAAAACAAAGAATTAAGAAAATTAGGCGGCCAGTTTAAAGGATTTATTTTTAACAGCCATTAAAAAAAGAGCTGTTGCTGTTAAAAAGAACATTAGTGATAGTTCTTAGTTTGAAAGTATAACTGATGGTTTGAAAAATAGGGTTTAGGAATTCAAAGTGATAGAACCTAGTTTGAAGGACTGAAACGCTCTAAACAACACAAACAACGTTCAAAGCTGTTCAACTTGGGAGGGATAACAGAAGACTTTTAAAGGAGAGTTTGATAGTCGGTTAGTCATACTCTTTAATTCAAAACAACTATCATCTTTATCTATTTTTAGATAAAGCCGGTTAGAAAAACTAATTCTTTGAAACAAAGAATTCCTTTAACCCAGCCCTTATTTGAAAATGCGAACTCAAAATTTGAAGGTTTGTATGAAAGGCTGTGCTGTTTCGCTGTTAGAAACTTTCAAAAGTTTTTTGATGAATCCCTTTCAGGAGCTGTTTAGCGCTGTTACTCCCTACCCTTTAGTGATAATCCCTACCCTTTAGTGATAATCCCTACCCTTTAGTGATAATCCCTACCCTTTA
>Contig213+41111961
TTAGTTCATTTGAAAGTAACTTTCTGCTTTTTGTTTAGTTTGAACAAAGGCTGTTAGAGCAACTACTCATTCAGTGATAACAGCTTTCCGACTGCGTTCCATGATACACGTTGAACAAGCCTTTTTTGCTGTTATCTTAGACTGAAAGTTTTATGTTAAAAGGTAGGCGCAAAGTTAAAGCTTTCCACCCTTTAGTTTTAATGGGAAGGCAGTTTCTTATCCCTTAACATACTCTAAAGATTTAACAACCAGAAAACTGTTTTAAAGGGATGTTTTAATAAATACGAAGGTTTCAAATCCTTTAAAGGGATTGTGTTTTTTAGGTTCTATCACTGAAAAACATAACAACTTTTAAACCTATCAGCTCTTCGTTTAATATTAACTGGCTGATTAGACAAATTTTAAAACCTTAAAACTTTATAATGAAGGCACTTACCTTTTGAAACTTCTCTAAACAGCACAGCACAGCACAGCACAGCACAGCACAGCACAGCACAGCACAGCACAGCACAGCACAGCACAGCGGAAGAAAACTTACTACAAGAAAAAATCTTACAGAAATCAATTTTAAATAGTTTTGTGGGTTCTATCACTCTTTGTAAATACACAATACAAAAAGTTTCTAACAGCGCTGTTGCTGTTAACACATCTCGACTTTCAGTAAACCTCTTTTAATCCGTTTTAATCCGATCTTTCGTGTTGTAAGAATTAACGAAAGAAGCGTATAACAAATTTTCTTTCGAAGGATCGTTGCTATTCTATTTTGGTTTGATGGCTAGTTTGAAAGTTTATCCTGCCTAATGATCTTCAAAAAAAATGAATGTTTGAAAAACTTGGTGGATTAATTAGCTGATTTCGGTCTATAGGTTCTATCACTTCTTATTTCCTAACAGGGGATAACAGCGTGATAGGACCGACAAAAAGATTATCTTTTTAATATCTTTTTCTTTTAATAAATCCGACAAATCATCTGTTTTAAAACTGCAGGATGAGAAAAAAACAAACCGAACTTTTTTCAAACC
>Contig214+2372
TAAAGAAATTAAAGCGGATTAGTTGTTATCCCTGAAGGGAYYMWAAGGGTTATATGGATTCTCAAATTACGTTAGAAAGTTTTTACTCCTTAAAACGCTGTTAACTGCAGCCGGATTCTTAGTGTATTTTAATCAAAGAATGTATTAGGCGGCTTACCGTAGGAAGATTTAAAGAAAGTAGGATTAATGAAATAGTCTTTCAGATTGCCATAAAACAACCAACCTATTTGAAAGAACATTCAGCGCTGAAGGTTGGTTGAACGACAGATTGCTGTTAGGTAAGTAAGAGGTTTGTTTTTTTGCATTCTAACAAACTTTCTTTTTTTTGTTATTAATTAGTGTTTGTTAAATAAAATTTTTTTGGTAGGCACCAGCAAAACAACCTACCYTTTAACTCCTCCAAAGCGTTCAAATAAAGATATGAAAGAAAAAAGATATGAAAAAGATTTGTTCCAACAAAAACAGCCAATAAAAAATAAAACATTCCAACAAATTTCTAACAAAAAAGATGGTTTATTAAACTTTTCATTAACAACGTCGTAGGTTTCGAACTTTAAAATCAGTAGAATGGGCTGAATAAAAGGCTGTTAGAAAAACTAAAAAGTTTAGGGAAAGAATAAATAGATAGGCAGTGTTTTATGAAAGAGTACCAGAAATAATAAGGTTTAATGCAAAAAAGTGGGGTGCTAGTTAAACACCACTTTCTTAAAAACAAAAACATCCAAATTAATTCATGAAAATTAGCAGAAAAGTAAAAACTCTAAATCTGTTTACGGGTTGAAAGACTTTATAGAAAGCTACTATAAAAGAATGTTTCAACATTTAAAAGATTGTTTTAAGCTAGCATTTCAAAATGGTAAAACATTCTACCAAAAAAACTTTAGAATTCAGCCAAGCCACACCCGGGAAGAGTGTTAATTTTTCAATTTAAAGATATATTCTGCCCATACAGAGTTAGACAGGTTTTAGCATCCTTTTACTTTTCTGCTAAAATACTAGCCACTTTCAGAGTTTTCTAAGGTAGAGAAAGTTGAAAGATTTAATTAAGATCAACTCTTAAATATCTTCTGCGGTTTCTGCCTTATAAATTTCCGCTTTTATACTTATTAAATAAAAACCTTCATACTGCAAAATATACCGATTATTTCGTTTTTTTCTGTAGTTGGTACTTTCCATTTTCTATATAAGGCACCTTAAAACTAACTGCCTGCCCTTTATCCTTCTGCCTGCACTTAAATTAAACTTTCTTACTTAGGTCTGCCTACTATGGTTGTTTACCTTCTTTTTTGGTTTTGCGAGATTTCATTTTCTGAAAGTAACTTCTAATTTAAGAGATTATATGAAAGAAACCTAATTTGACTAACAGGTAATCTTTTAATATGTTTTTTATGCTAAAACTCTCCCAATTTATACTGAGATTTTAAACCTTTAACTTTTTTTGAAAATGTTGAGTAGTTAATCCGACAGCTTTCCCTACCTATTGATTGGGAGGCAACAATTCAAATTTAACGTGGGTTTTCTTACAAAAAGCAACAAAAATACTACCTTCGGAAAGAAAACAATAATCTAAATAATGCGGTTAAAAGGAAATAACTTATACAGTTTTTTGCGTCCTGTTAAGATAGTTTGAAACTAACTGTATTCTTTCAGTCTGTTGACCCGTAAGTAAATGGAATTAAAATAATCAACCTATTAACAAGAATTTCAGTAATTTTAAGGTTAATTCTGTAAAAATTAAAAAAGTGTCATATTCTGCTTCTTATTTCCTCTTAGATATGGGTAAATTATAAGGAGTAATCCTCTTGTTTACTGTAAGATCTAACCTTTTTTTTGGTTATTAACATGTTTTTCTAAAGAGATTCAATCTAACCGCTTAGCCTTGAAGTTCAAAAAGATAGGCAGAACATTGAAAACGTTATAAGAATCCAACTTTCAGATTGTTAAGACCTTCAAATCCAAATAACAAACAGATTAACGAACATCGCGAAATCAACTTATCCAATGCTTATTAAAAGTTTAAAGGCGGTAATAGCTTAATGGTATAGTATAGCCTTGCCAAGGCTGAGGTTGAGGGTTCGAGTCCCTTTTACCGCTTAATTAGTTTCAAACCATCAAACTTTTAACGGTTGAAAAGACCTACCTTTTAATCAACATTTTATTTCCTATTTAAATTGAAGGAATCAGACTTTAACATCTTTAAAGTTGAGCTTTCATTCTGCAAACTTCTTAGTTATAAGAATCTAACATATTTTATTTGTTCGAACATAAAATGTTCATAAAGGATGTCCTATTAACCTTCAACAGGCTATAAGAAGAAATATGATTTTTGTAAAAAAAGTTGCCTGAATGCACCATTTAACTAACAAATTGATCTGGTTTGGCAACATTAATTTTTTTTGGTCTTGTCCTATTAAATTTCTTCTTTCAAAATAACAACTATTCTTTTCTTTCAAACCGTAATTTAATAGGTTCTCCGTCAAACCTACCTATTTTTTTTCAGAATAAAAGTGAAAACCTTTCTATAAAAGAAACGAAGATTACATAAAAGTCTTCTTGGTCTTACGGTTTTAATTAAATGGAAGAATTATTACAAAGTGATTTTTGATTGGTTGGTCTAATTTCCAACAAAGCTTTCTACAACCTAAGCAGTTTTTAAATCTTCTTATTTTCTTTTTTATCCTTCTGCCTGCTAATTAAACGCAGAATGCAGTTGGATTAACTTCTGCATATGGTTTAAAGTAGTTTTTTGTTCCCATGTTGTTTTTTTAGCTACTTTCAGCGTATTTTAACCGGTTAATTGGTTTTTAAATTAAGCAGATAATAAGTTTTAATACTCCAATTATTCCAACTGCTAATATTCTTTGAAACTTATTATTAAACTTACTGCCAAAACTAACCCAACTATGTTGGGAAAAGGGTTAGAGGTTTCCTTGCCAAGTTATTCTATTCAGGACATTTTTACCTAACGCCTATAACTAATCTTTTCAACCGTTTTTTCCGTATTGTTTTTAAAGCCAATTCAGCTAAAATCACTTTAGAAAAAAGTAATTTGGGTAGTTTTAGAACAAAGTTAAACAGGCTGTTTGATGCCGGAAAAAAAGAAAAGCTTTCATTAAAAAAAAGAAGCCAACTTGGTTGGGCCGAAAACTTTTTAAAGGTTCTAACAGCTCACTCCAATTTTGGGTTTTCACTTTCCATCTTTCAGCAATATTAGCAGCCTTTCTTTTTAACCCATTTTTGGCAGGGTTGTTTATTCCTATTTTAACTAAAAATTTATGCTAATAGTTTCATTTTTAGAAAAGAAATACATTAAAATAGAATAATCCTATTTAATTAATCACCTGAAATAAGAATGAATTTATCCACTCTTTTCTTTTTTTTTAATTAAAACTACCTTTCTTTTATTAAGCGGATTTAATTAAAAACATTCTATACAACTTGTTGTTCGGTTTCCTAAGTTAAAACAACCCCTATTTAGTTAGGCAGTAAAGGTTAAAGGACTACCTACCTACCTACCTACCTTAAATWTAACAKTATCTCTTTTTTGTTCCCTCTTTTTTMTTTATTATCACCCCTTCCTGTTTTACAACAYCCTTATTTCACTTCACGAACTTTCATTAAATTATTCTAGCTTTCAACAAAAACAACCTTAAAGATATAACTGACATATTTATTATACAACAGCCTTGTTTTCAAAAATAATTAACACTTGTTTGTTAGCTACAAACTTTAATTAAACCGGATTATTCTATCTGTTTTTTTTGCAAGAAAAAGTAACCTTATAGCAAGAAGCGCCCGCCTATTTAGAATTATTTTCAAGCACTTTAGGCAGAAGGTAGATTCCATCTCTAAACAGCGCAGTTTAACGTTCCCAACTCTTTTAGGCAAGAATAAAAAACAACTTATTGGTCTGTATAACTTTTATAGAGTGATAGAACGCTGATAGAAACAGTAAAGGCTTGTTAACAATAAGCAGCCATTAAGCTTAAAAGAAAAAGCAGTTMAAGAAAAAAAATAAGATAGATATTTACTGTTCCTGTTTTCTTGAAAACTAGTTTTTATAACAGTTACTGAAGCAGTTGCTCTTTAAGGTTTTTGGTTTTAAGTTGTAATTTCCGATCTTTAATTTAAGATTGGCAAAAAACTATCTTGATGGTAAAAATTTTAAAAACCTTCTGCCTGCTAACAAGTCTGTCTAGTTTATATGAAGGTTCTATCACTGCTGGAATCAATTTTTTATTAAAAAATAAAGGACTGAACTTTTATCAATATTAATTAATTAATTAATTAATTAGAGTTGAATTAATTAGAGTTGAATTAATTAGAGTTGAATTAATTAGAGTTGAATTAAAAAGGCAGAAATAAATACAGATGGTCTTGATATTCTTTAACTCATTCTGTCACTCCATCGCTGTTTAGAAAAAATCTAACCTTTTGAAGGGTCCGGTCCCAAAGTAAAAACCTACTTTAAGAAAGAGTTTGTTTGAAAGAAACAAAAAAACATACCTTGAAATAAAAAGATCACACTTTCAAATAACTTGAAGTTGGTTCTAACAGCACAGCAGTTGGTTTTAAGTTAATCCAACTAAATTTCAAACACTAAAACACTCTGCTTTTTAATAAAATCTGCCTCTTAAAATTTCATGAGTTTTCGAAATTATTTTTTTGTTAGGCTAAAAGGTTTAACTTTCCTTTGAAAGTTTTGAAAACTTCTTGCCTCTAATTGGATTTGCTGTCCAATAAATATCTTACACTCTCTGCTAAATTAACTGCTTAAAAATTTGAAGGTCTAAGTTGTTCTTCCTACTAAAAGGCTGTTTAGAAAGTATGTTATTTTTTTTCTAACCTCTTTAACTTATGAAGTTTTGGAATGTTAGTTTTTTTAAATCAACATCCTTAAAACATTTACAGTTTGCATAAAAGATTTMTAGTTTTTTGAATTTATTTTAAGTTAGTAATTTTTKCAAAGGTTTCAATTGGATAAAATCAATAATTTTTCTGAAAGGCTGGTTTGYTTTTTTGCTTCCATAGTGATTTCAAAAGGCAGTGATAGAACCTKAAAAAGTGAGTGTTTGGTTGGGGTTTTAGCTAA
>Contig215+15076
CTATTTTTTTTTCTTATTTATTAGAAGTTACCGGTAAGGTCCTTTAAAACTACTCCAGGTTTTTCAAAGTTGGAAAAACATAAATAAAGAAAAACTACAAATTGACAGGTTCCGATTTTGCTACACCCAATCGGATATATTTTGCTTCTTTCAAACTATGGAATATAGTTAGATTTTATGGTAATTTGACAGTAAAACTTTTTTATAATGGGTTGGTTCTAAAAATTAGAAATGACCAGGGAAATTTGAAATAAAGTAGTTTTTAACCGAAATTATAAGGGTAGATGTGGGTAGTTTTCAAGTTGGAATCGGTATTTACAGCCTAAGCTGTAAACTAGATTTTCCAACCTTCGACCAACGCTATTTAAAAGGTAACAGCCTGATCTATTTAAAGGCGGGAAAAGACTAACAATCTTTGAAAGTTGGTCACTTTAAATTAAACTATTTTTGGCAAAAAAATGAGTTCGTTGACTTTTTGACCTGAATTCGTGATATCAATAAAGAGTTCTAATGTAAGAACTGTAGAACTTAAGTAGGTTATTTAAATGTTTTAAAGTAGTTAACTGTCCTTTTTAACTAGAAAGTTATCTTCTTTTTTTCTATTAAATAAAGCGATTCAAACTTTTGATCTAGGTCTGGTCTTTTAAGGTTCTATTAAACACTGTTTCAAAGTTTTCAA
>Contig216+1863
TTTAAGGTTGTTTTAGTGCTGTTTGTTCTATTTAACAAAACCTTTATCAAATTAATCCCTTTCAATTTTATGTCTAGCAGAAAGTTCTTTGAAAAGAACTTTAGGTAGGTTTTCTGGAAATTTACCTTTAAAGAAAAGACGTTGGAAAGAGCGCTAATCCATTTAACCCTAAAAAAAAGCTTTAAAGATGGAAATTTCAGGGGATTATCTTAGGCTGTTATACAATCTTTTTTGTATGCTTGCCCTTAACTTCTTTTTTTTCAATCAATCTTTTCAACTGCTTTTTCAAGCAATAAAAGAACTAACTTTAGGTTTTATGGAAATTACCTCTCTGGCAAATTTGCCAGAGCGCTAATCCCTTATGGAAGGAAATTGCTGTTATACAATCTTTTTTGTATGCTTGCCCTTAACTTCTTTTTTTTCAATCAATGAAATCTTTTCAACTGCTTTTTCAAGCAATCTTTATTTAAATGGAACTTTATTTGAGCGCTGTTTAATCCCTAGGGCTGTTTGTTATACAATCCCTTTCTTTGAAAAAGATGGAAAATTCGTTGTTTTAGTGCTGTGGGCTGTTATACAATCCCTTTCTTTGAAAAAGATGGAAAATTCGTTGTTTTAGTGCTGTTTGTTCTATTTAACAAAACCTTTATCAAATTAATCCCTTTCAATTTTATGTCTAGCAGAAAGTTCTTTGAAAAGAACTTTAGGTAGGTTTTCTGGAAATTTACCTTTAAAGAAAAGACGTTGGAAAGAGCGCTAATCCATTTAACCCTAAAAAAAAGCTTTAAAGATGGAAATT
>Contig217+113702
AATTTTCAGGGCAGACCTTCAAACTTTCGTCTAATATTTTAAGGTAGTTTTCAAGTTTGAAACAACAACCCTAAACAGCGCTGTAGGCTTAGAACCACAAACTACATCTTATCCCACTTTAGCCAACTTAAACGCTCTATAAAAAAAATAGGTACATATTCCAACCAAGTTTTTAATTAAAATATGATCTACCTTAAAATATTCAAAAGCTTTAAAATCAAAAGCAAGTTATTTTAAAAAACTTAATGAAAATTAGAAAATCCGATCATTCAGTTTGTTAGTTAATCTTTCGCTAAACTAAACTAAACTAAACTAAACTAAACTAAACTAAACCAAACCATTTGTTTAGAAAATCACTCTGCCATCCGCTGTGCTGTTAGGAATGGCAAACAGCAATTAAAGCAAATTTCTCTCCAAGTTTTTATGGAGTGAAGTTTTGGTCGGTTTATCTAGTTTTAACAATAGTAAAAATAAATTGATTGGTTTTATCAAAAAATAAAGTTGGAACCAAAAAACAGAAGGGTAAGAACAAACAGCAAACACTGTAGGGAAAGAAAACCAATTCAAAAGTAAATACCTTCAACTAAGGTATTACAGGTATCAAAAATGAAATAAAGCCAATTTTCTAAATTTATGCAATAGTCGGTGCTTAGATTTATTCAGGTTTTTAATAGTGCATCAAGCTATAGTGTTTGCCGGTAACCATAAACTCGAAATAATTGTAAGGTTCTATAAAACAAACACTTAAGACAGAAATTTCAAAAACAAAAAACGTTATGTTTTAGCGCCATTCTATTATGGCGATAGGACCTACCTTTTAACTAACAGTTTTTGGAACTATTAAACCTTCTAAACAATCAGTTTAACAAAATATTAAAAACTAACCACATAATTTCGCGATAGAACAATTGCCAAATAGGCTASAGTTTCTATGAAAGTTTTGCCATTAAATGGACAGCTTGTTTATAACTTTTAAACTTTCATATTATGAAATGAATAATTKAAAAGTTTAAAAGTTTRCATKGCTTATYTTTTTGAATTAAATAAAGYTKAAAAGGCTGTCGGTGTGTTCTAT
>Contig218+213702
GTTTTCAAGTTTGAAACAACAACCCTAAACAGCGCTGTAGGCTTAGAACCACAAACTACATCTTATCCCACTTTAGCCAACTTAAACGCTCTATAAAAAAAATAGGTACATATTCCAACCAAGTTTTTAATTAAAATATGATCTACCTTACTTGAAACTCTTTCAAAACAATTTGAGGCAACAGTAACGTATTTTTTTTCTGCATTTAATAAAATTAACCATCCGAATTTTTCAGAAAACTGCCTTCCGATTTCAAAAAAACTGCCTAATTCAACCTAAAATTTGCTGGAAACAGCCTTTCAAACCATATTGAAAGTTTGTAAAAACTAATAGGCCATATTTCTCCCAACTTTAACAAAAAACGCTGTGTTTTGCTATCCCTCTTTTTAACTACCCAGACAACTTTTCTGGGGTTTAATCCAACGGTAAATTTGAATGATTTAAGGAAGAAGCGCTGTCAAAGTTTTTAAGTAAGGAATTAAGATCGAGCTGTATTGCTTTTTGACAATTTTGCTTTCTTTTTTGAGTGCAGAACCAACATTACTTCCCTTTATTATTGATTTTCTTTGAGCTTCTATTAAACCCCCTCCCAGTTAATCCCTCTTTTTAACTACCCAGACAACTTTTCTGGGGTTTAATCCAACTTTCGGATTATTCGGATTATTCGGCGGAAGCGCTGTGTTTTTAAGATCGAGCTGTTATACAATTCTGCTTTCTTTTTTGAGTGCAGAACCAACATTACTTCCCTTTATTATTGATTTTCTTTGAGCTTCTATTAAACCCCCTCCCATCCCGGAAGCTTAACAACGTAACTTTTAAACCTTATTTTCTTTCTTAGGAAAGTTGGAAAGGTTGTTTTTAAGTTGGGGAAAAAAAAGAAGTTTTATAGACCTAGCTAAAGTTTGCCGGAAACAGCCATTTTTACTGCCTTACAAACTTTGCAATTTTATAGTCTGCTCCAACTTTTAATTAGTCACAAAGAAAAGTCCAATTTTTTCGAAGGTTCTAACAGCCAAGGGGATAACAGCTCACTTCGAATGTTTTTTTTCATTTAAAAGGTTTCACTAATTTTTGAGCTTTAAATAAAGAACTATAGAATGAATGTTTTAATGGCTGTTTAGAACTTTCTAAACAGCCTAAGCCCCATCCGACATTCCTTCCTTTTTTTAAACTTTAGAAAACAAACTCTTTTTTCAACTTTTTTTCAGACTATTAGGTTTAAAGTTTTTCGGAACTTTCCATCTTTAGTTAAAAATAAGTCTAACGGCTGTTCCCTTTGGAGCAAAAAACCGTATAACTATTTTTCAAACCGAAAAAACCAACCAACGCCGGCCGGTTAACAGGGGATAACAGCGGGCTAGAACCTATTTTCCAAATGAAAAAGAGGAAAAAACCAAAAAAGTTTAAAAAAAGCAGATAGTTAAAAAACTACAAAAATTTCACTTTCATTTTTTGAAATGAAAAAGAGAAAAAAAACCAATTTTTAAGGGTAGATAAAAACACAAACCTTAATGATTGAAATAAAAAACAACAAAAAGAAAGCAGTTTGCAGTCCTTTAAACCGGTTTCATTTTGTTGAAAAGTACGAAGGGTATTTTAAACTTAAAAAAGCAGATAGAATTTTAAAAAAACCGATTGTTTTAATGTTCCCAACTTAAAAAAGAAAGTCGGTAAAAAAAACAAAAATAAGAAAAAAATCAATAGTTTTTACATAAAAAGTTAGAATGTTAGCTTGTATAGTTAACCTTCCAACGTAAAAGAAAAATAGGATGGTTTTACCTTCAAACTAATTATCATATGGTAGGTAAAGGTTGTTTTTTCTTTAATGCAAAAATCTTTCAAACCTTTACCCCTAAAAAACTTCAGCACATTCTTTCAGCGAAATGTTTTAAGGCTGTTTGAATAAAAAACAACCTATAAAACCTAAACCCATTAGGCAATCTAACAAAACAGCCTTTAAACCTTCTAATTTGTTGAAAGGCTTAGTTTGCTAAAAATGAATGTTTGAACCTCTTTCGAAAACCCTATAAGGGGAAAAACCTTTAAATGGTTTGGTTTAGCCAATTTACTTTCAGTAAAATCAATCTTTATAGAACTTTCAGCAGTTTTAATGCAAAAAGGTTCTATCAAAAACGATTTTACTGTTGAAAGGTCTGGTCTATAAAGATTTTACTGTTGAAAGGTCTGGTTGGTCTATCACGGGAAATTTTAAAGCTGTTAGAAACCATTAAAAACACTAAAATACTTTCCATTAAACCATATTTAATAAATGGTTTAATGGAAATACCTGGCTAAAGAAGCATTAAATCAATATTTTCAATTTTTCTGTTTATATAAGAGGTAGGTAAAGGTGTT
>Contig219+21497
TTGAAAAACACTCAAGCCGTTTTGTTTAGTGATAGAACCTTGAAATTCTTAGTGTGTAAAAAAGGCGGTTAGTTCTAGTTCAAATGTTTTAAGAAAAAACGAAAAACCTGGAAAACAGTTAAATCAACTTCAGGTGGAAAAGAACAGGTTCTATCAGCGTTCTGGCAAAGAAGACACAGGCTTGTTTTTTCACACTGCAACAGAAAACTTCTGAGAAAATAGGTTCTATCACTTTCCGTTTAGAAAGTATTTCTAACTGCTTTTTGATATCTTAACTGTTTTAGCGAAAGATATCACTACCTTAAAAGGGAGAAAGTAAAACATCTCCCTTAGATGGAAGGTGATTAACTTTCTAAGGAGGTCGAAGGTATGAAAACAAAAAAAACACATGCTAAAAATTACTTGGTAAAATGTTGTTCTGTTGGATGTTTTTAATAAAAAAACATTCTAATAGCTATTCCATCAAAAGTTTGCTCGAAATAGAAAGCTAATGTTTTAATTTAGCAGTGATTTAGGTGGTCCATAGTACGTTTTAAGGGTAAACTTTCTAACTTTTCCGCCTAAGAAAAGAGCTATTTAGTTAGAAAGTTTGAAAGTCTGAAAGTTTCTTACCTTAAAAGAAAGATGGTAATAAAGTTTTCTAGTTTGAAAGTTGGATTAAAAAAAAGAGGACACTCGGACCAGTTGTTTTTTTAGAAGAGAAAAAGCTCTCTACTTCTTTAAGAAAGATGGTTTTATGGTCCGAACAACCCAATTCCACCCAACTATCCAAAAAACACTCTTTTAACCGTACAATCCAACGAAATGGCAGGAAAAAAAAAGAAATCCTACCTACCATTTTACGGTAAAAAAATGGTACAAACTTTTATTCAAAAGATTTTAAACTAAAAAAATATTGGAAGGTAAAAAGTTTAAAAGTTAGATAAATATTTCATACGAATCTACTCCTTTTTTTAGAGTAAGCGGAGTTTTTTAAAACCATTAARTAGATTTTATGGCAAGAAGGAGTAGTTTAAGGTATGTGCTGAAAACAGAATGCTTCCCAATTTATAATTTTTTTCTCACTCCTATTTATTATTAATTTTTTTGCTGTGGGGTTTCATTCTAACAACCATAGAAGGGTTGAAAGATATCACTACCCAGCTTCAAACAACAACATGCCAAACCAGATTAAAGTTTGAAAGACATAAACAAATGATCTAACAGCCTATGCATTTATTTTAGAAGTCATTAAAAGATTTTAAGGGTAGTTAACTGGTTGTTTTAAAGAACGTTACAGCCTTAAAATAAATCCATAAAGAAATCTACACGTTTTCTAGAATGCCATTCTATTAACCTTAAAACATATTTGAAAGTGATAGAACCTAAAATTCGGTTTTTGGTGCGAATTTTGCCAAAAAATAGGTGTGTGTTTTTAGACTATAGAAAGTAGTTTAATAAAAAGAAGGTTTTTAGAATAGAATAGAATAGAATAGCGTACAAACTATGGATGGCTATCCAAAAACTGTAATAGCAATTTGAAAGAGCTGTTAGAAGTATTATTTTCTTATTTTTTAATAAGAAAACTTAAAGGTTTGAGAAAACAAATGATACCTTTCTTTTTTTTAACAATAAAGCTTTCAAACATCCTTAAAATAAGGATAAGAAGGTTTTTCTAGTCAGCTTTCAAACTAGAAAAACCTATTGATTATTTTTTTTGAAGTATTATTTTGTTTAAAGCAATATTTTAACCTTAAAACACAAAAAATAATCCTTTTAACAATAAAGCTTTTTTTTCTTTTTTAAAATGAAACCAACCTGGTTTTTGCGTTTCTTATACCCAATATCCTTAAAATTGTTAAAAAAGCAACAAAGCTACCTTCCAAGATTAATTACTTGGAAAAAAGCATTCAACCTTT
>Contig22+23155
TACCGTAGTATTGGGAATCAAAAAAAATAAGTCAGTCTTGTTAGAATAAATACGTTTTAATAGACTGTCTAAATAACATATGAGGGAAAAAAAACAATAAGATCTACCATACATACTTCATACAGCCAGCCAGCCAGCCAGCCAGCCAGCCAGCCAGCCAGCCAGCCAGCCAGCCAGCCAGCCAGCCAGCAGTTTAAATAAAGTATTTTAATACTTTAAAATTATTTTTTTTGTTTTTTCCAGCTTTTTAAGCCTAACAATCCTTAAAATACTTAAAATTTAACGTAAAACTAAACAAACCAAAAAACAAACCGCTGATAGAACAGAACCCCTTTTAAATTTTGTTCCATCGTTGTGTTGTAAAGTTATGAACAAGACTTTMATTTTTATCAATAAAAAATATAAGCCCGCAAACTAACTTAGTAAGAGGCGGTAAAACTACCAACTAGCAAAAAAAAATAAGTTGATAAAGTCATTAAAGTTGGAAAGCTTTCAACCTAGTTTGTTTATTGGTAAGAAGGTTTAATTTTTCTTAGTAGGAATTTTGTAGTATTTTTCGAAACATTAAAAGTTGCCAAACTAATAAATTAGTTTGATATAAAAATTTGTCARAAAGTAGTCTTTCAAACTACAAGGTTAGACATTACCTACTTTCTTTTTAGGTTCGTTTGTAGGGCAGAAAGAATGTGTGCCTAGAAAGGCGGATTCAAACCTTTAATCCACCCGCTGTGCTGTTTAKCGYTGTTAGAAAGCTAACCGCCAAAACTTTTTTTATATATGAAAATTTTATAGTTTTAATGAAGGCTTTCATTAAAACTTAGTAGTTAAACTGTCTTAGAAAGTTCATCTACCCACTCTCTCTTATAAGAACTAACTTATCAAACATTAAAAAGTTTTGTTAGAATGAAGTACTGAAATATGCTAGCAATCCTAAAGGTAATTTTATATAGATTGTTCCCTTCTTAGTAGTTTGACAGTCAATCTACCGTGGCACGTTTTTAKAAAAAAATCAGTCTTATGTTTTTTTCCTTCCCATCTAGGGTTTGTTTTCCAACTAGAAAACTAACTCTAAGGTTATTAAAAACTAAGARTAGAACAGGTCTTTAAAAGGGAAAATCTACCTAAAAGAATAATCCGGTAGTTCTTTCTTACTAGAAGGAGCTTTAAGAGAAGTTTGATCTTCCAAGTTTKAAATCGGAAAGAAAAAATCATTATGTCGGAAGGTGTATTAACTTTTATATAATAAGTTAATTAAAAAGTTAATAGGAATTTKCAATAAAAGGGTATCTAATTGTTTAGTATGATAGAAGATTGTTCAGAAGACATA
>Contig220+2373
GCAAAATAGTCATGATCACCTTTTTAGTTCTTATTGTTTAATAATCTTTAAGACGTGTTTTAAATTTAGCTGTATCAAACAGCTGGCTGGTTCTAACCCTTTTTTTTCACAAATTGATTGAATGAAAGCTGTTTTATAGTCCAAACTATCTCTAAAAAAAACTAACAGCGGAGTAGAAGACAGGCAATATTTTCTATCGGTTTGTTTTTAGCCCATTTCGTTTTTTAACTTTCCAAGGTTCTGTAGACCTGCATTTAAAAAGAAAAGTCCTTTTTCATGACGGATTGTATGTTTTAAAGAGTTAGCAAATAAGCAAATAAAGGGGGTGCTAAAGTTATAAAGTTGGTAAAAATCGTTTTAAGGGCAGTTGGAATGCTGACATAAAAACTACAATAGGAGTTAGTTGCCGGATTGGGTTGTTGTAAAACAACCCAATCTTTCAAATTCGCCAAACTTTAAAGGAGTTTCTGCCCTAAAAACCTAATAGGAAAGCAAAAAAAAGGTAGGCTTAAAGTAACAACATTATTCTGAAATACTTTCAAATTAGATAAACCTAGCCTTTGAAAGTAGGAGAGAACAATTATTCTTTATAAGCTAAACATGGTTTAGAAATTTATGGCAGAAAGAGAGGTTCGGAAGTAGATAAACGAATTTAACGTTCTGCCTACTTTATAAACAAAATTTTTACACAAAACTATTTCTTTTATTTAAACCGACATTACTAATAAAATAACGGGTTTTTTCTTTTAAAAAAAGACTAATTTTTTCTTAAAAAAGGAAGGTTTGTTTTATAGGTATTTTAAAAAAATGGAAATTTTGACTATCGGTTAGTAAAAAAGAACATAAACCCCATTAAAATAAAAAGTAATATTGGCATATTTCTTCCGCATAACACCTTCAAACTTTAGACTTTCAAACTCCAAAATAGGTTCTATCACTGCTAAAAGGTCCTATCACTCTATTCCTAACAACAGGCTTCAAAAGATTCTGGTTTAAAATATAGGTTTAACAGTTTATATCTTGCAGTCTATTTTTTAATAGACTTTCGGGGTTAAAAGATTGTTTTATTGTTTTATTGGTTAAAATAAAATGGAAAAGCCTTCAAAATCCAGTAAAGTTTATTTGTGAAAAGTCAAGTCGTCTATAAGAGGTTGGTTGTTTTTTACAACAACATCCAGTTTTCAAAAGCAGAAGGTTTTTTTTACAGTAATAAGCCTTATCGTTTGAAAAGTATGTTTTTTTTTCCAATAACTTCTTTCAACACTGGTAAAATTGAAAACTAACTGTTTTTATTCTAAAAATTTCACCCACTGCAATTTCTTTTTATTCAAACCGGAAATCTTGTTGATGGCAGTTTGAATCTAACCTGCAGTTTTTTCAGACCAACTTGGCTAGAGTGTTCCATAGAACCTGAAAACTACCTCTTTTTCTAAAATCTATCCAACTACCTTTAATTAGAAAGTTAAGTTTGGGTTAACATTCAAAAGCCTTTCTAATTAATGTCGGACTACTGGGAAATTAACCAACATTAAATCAATCCAACATTCAAATGTTCTAAAATGACAGCAAACCCATCAAAAGAAGTTTCCGATCAATCTAACCATTTGTTTTGTCGGTTAGTTGAAATGTTTTTAGTTAGGCTGAGTTTTTTGAGTTACCGTAGGATTTTAATCGCCATAAAGACCTTGTAGCAAACTACCCAACCAAATATTTTGATTCTACCTTTTAATGAAAAGTTGGGTATAATTTTCAGCCTAACTAAAAAATACTTCCAATAAAATGAAAATTTTACTAGATTAAAGGCTGTTTGAATGTTTTTTCTTTTATGCAGTTTTTTCTTTTATGCAGTTCTTTAAATCAACTTTCTGCATAAAAGCCATCCAAAATGCGTGGATAAAAAGTAGAAAGTTTAATTTCGAGTTACCTACCTTTTTTTTCCAATTTACTTAAAGTTGATATAAGGTTCAAAAGCCAGGTTTGAATTTGAAGGTTACGAAAAGGCCTTTCTTTTTGTTAACTATGTTCGGTAGAAGGTTTTGTTGTCTCTCGAATTCAAAGAAAACCTTCAAGATGCGTTAAAATAACCAAGCCTTTTTGAAA
>Contig221+2613
TCACTTCTTATTTCCTAACAGGGGATAACAGCGTGATAGGACCGACAAAAAGATTATCTTTTTAATATCTTTTTCTTTTAATAAATCCGACAAATCATCTGTTTTAAAACTGCAGGATGAGAAAAAAACAAACCGAACTTTTTTCAAACCGTCGTCGTCTAAACAGCATGTTATTTCATTCAAACCGATTTCTAACTTAAAATAAGCTATTTTTGGTGTGTAAAGTTGCAGGGCAGTCGTTTAGTTGAAAAAAAAACTATAAAACATATTATAAAGAAGTTTGAAGGTAGTCTTGCCTTTGAAGGTTCCCCAGCTTTACCCAAAGGTTTCCAGGTTCTATCACTGTGAGAACTATGAAAAAAAACCTATTAGAGAGACGCTATTTAGTTTCTGTTGTTTTCCAACTTGAAAATTTATCTGAAGGTAGTTAAAGGCTGAGTTATTAAAGGAACTATCAGCTGCTTTATTGGAAAGCTGTTTAGACCTAACCTAAAAAACAATAGTTCTTCTAAACGCTTTTCTAAAATTCAAGATTTACTACTTTTTTTTCCATACTTGAAGTAGTATTTAATATAGGTTCAGCCACTTATCACTAATATTCAAAGCGAAAACTACCAAACTTCAAAAAAATTAGCCAATTAACTTGCTGTTTGGTAACCATAGTGTAACCTTTGGTTAACTGTTTCTTGTAATAATTGAACTGCTTTTACTTCTGTCTAATCTGCTTTTTTTCAACTATTTGATGTTGGTGGAGATTAGGTTGAACGTTCTAATATTTTCCTTGTTGCAATCAACACCATTGTTTCAAGTTTATCAAATAACTTGGTTAAGTTAGATTATGTTGTTCGATACTGCGGTTTTCAACAAATTTAGATATTTTATCTCTAAAACCAAACAGCTTCTAACAGCAACAGCGTCTAACAGCAACAGCCTAAACAGCGTCGGAGTCGACAGGTTAAAAAATGGTT
>Contig222+22100
AGTTGATATAAGGTTCAAAAGCCAGGTTTGAATTTGAAGGTTACGAAAAGGCCTTTCTTTTTGTTAACTATGTTCGGTAGAAGGTTTTGTTGTCTCTCGAATTCAAAGAAAACCTTCAAGATGCGTTAAAATAACCAAGCCTTTTTGAAAGAACCTACAAATGTAGGTAGTTTTGCTTTTCCCTCAAACTATCAAAAACTTTCAAATTTTCTACTTGTGCAAACCTTCAAAGATAGTTCTGTTTTGACATAAATTAAAACACTTTCGAAAAATTGTTTTCTATTCTAAAAATAGATAGAATTTAATACCCAACTTGAAATTCTCTTTTT
>Contig223+21898
AATCCTTTTAACAATAAAGCTTTTTTTTCTTTTTTAAAATGAAACCAACCTGGTTTTTGCGTTTCTTATACCCAATATCCTTAAAATTGTTAAAAAAGCAACAAAGCTACCTTCCAAGATTAATTACTTGGAAAAAAGCATTCAACCTTTGAAAAGGAAGAAAGTAGGGATAAAACTAGAAAAACCTTCAGCCTTTTCCAACTTTCTAAGAAAAAAAACCATTGCTAAATGGCAAAGGATGCTTTCTGAAATAATACTAACATGAGTGCTGGAAGGAATAG
>Contig224+12100
AAAGTTTAATTTCGAGTTACCTACCTTTTTTTTCCAATTTACTTAAAGTTGATATAAGGTTCAAAAGCCAGGTTTGAATTTGAAGGTTACGAAAAGGCCTTTCTTTTTGTTAACTATGTTCGGTAGAAGGTTTTGTTGTCTCTCGAATTCAAAGAAAACCTTCAAGATGCGTTAAAATAACCAAGCCTTTTTGAAAAAAGTTTGTTTTTTAAAACTGCCTTTTGATAATGAAAAGCCATCCAAAATGCGTGGATAAAAAGTAGAAAGTTTAATTTCGAGTTACCTACCTTTTTTTTCCAATTTACTTAAAGTTGATATAAGGTTCAAAAGCCAGGTTTGAATTTGAAGGTTACGAAAAGGCCTTTCTTTTTGTTAACTATGTTCGGTAGAAGGTTTTGTTGTCTCTCGAATTCAAAGAAAACCTTCAAGATGCGTTAAAATAACCAAGCCTTTTTGAAA
>Contig225+2329
TCCCTCAAACTATCAAAAACTTTCAAATTTTCTACTTGTGCAAACCTTCAAAGATAGTTCTGTTTTGACATAAATTAAAACACTTTCGAAAAATTGTTTTCTATTCTAAAAATAGATAGAATTTAATACCCAACTTGAAATTCTCTTTTTTTTTGGTTCTAACTTTCAAAAATGCAATCGCCATCCATTAGGTTAGAAATAAGGCGTTTAAAATTTAAAACCAACATATTAAATTAAACTGGTTTATCGGATAGATTGCTTCTAACCCAAAACTTCCAACGGCTTAAAAAGATGGAGTTTTCTTACGGCTTAAACATTCGAATGGCTTATCAAACCGATTAGCCATTGAAAAAAAGGTCTATTAGATTATTAGACGACTTTTTACGACTTTCTACTTTTAGTTAAAAAGAAGGGAAGGTTTGAACATAAAGAGAACTGCTGAAAGTATTTAACTAAAAGGTTTCAAAAGAACTACGGAATGGCTGTTTAGAAAAAACGATGTTGAAAAAAACTTTCCGTCGAAGAAGCATTTAATAGTCTGCCCAATGGCTAGAAGGTATTGAAAGCTTCGATCTTTTAACGTTCATTAAAAGCGTTAGAAAGCTACACAGTGATTTCCAGGTTCAGCTAAACTACAGTACCTTCATAGTTAATTGATAGAACAATTAGGACTTTAATAAAGATTGTTTGTTCTACCGCTGTGCTGTGCTGTGCTGTGCTGTGCTGTGCTGTGCTGT
>Contig226+2648
TTTTCTGGAAAAGTTGGAAAATTTAACAGACTAAAAAAAAGCTGGAATGCAGTTTAGAAAACAGTTTGAACCTAAAATGGCAAGAGAGAAAAACGGAAATATAGTAGTTTGGCCGAAAGGCTGTGGTTAACAAGCCAACTGCTAACAGCCGAACCCTTCTAACCTGACCAACATTCTATTAAGGAGTTAAGTTAGTTCAGTTCAAATAAATTGAAGATTTTAGAGAAAACTTAAAGGAAGAAAACACTATTTTTTCAGCTCAAAAATCGGATTTTAAGCTGTTAACAGCGAAAAAAAATAGTTGGTCGTTACAAAAAACCTATCTTCTTGACAGTGTTAAGAGATGGTTTAACAGGCATTGAACTTTTCCAAAAAATTCGAAGAAAACAATTAAAAATAGTTTTAATGAATGAGAGAGTTTGTTTAGTGTAAAGTCTACTTTTCGAAAAACATTCTTTTAAATCTAAAGTTTATTGAGTTATTGGTAAAGCTAGAAATTGGAAAAAACAGGTTTTATAGCTTATTTTCTAAAAAAAATTTACACAAAAAGCAGATATTTTCGTTCTATTAAAAAAAAGAAGTTATAGTGAGTTTTCTGTTGCAGGTGTGTTTTGAAACTATTAAACCGTAAAATTGGAAAGTTGTCCTGTTTAGGAATTCCTAACAGGAATAGAATATCCTGTTTTACAACTTGGCCGATTAACTATCAACTTAGCCTATATTTAATTCTAGATTTCAAAACACATAGTTCTATCGGGTTCTAATAGTTGGTTTTTATTCCCCCATCCGAAAACCTTTTTTAAAAACCATTTTCATGAACTATCTTCCTTTTGATTGAGAGAAAAAAAACTACTTTCTATACCAATCCGAGAGGGTTAAATTCTAGTTATTGATAGTTTATAATGCTAGCATCGTATGTAAATTCTAGCTATAAGTTTGAAAGTAAACTTTCAAAGGCCTGTTTCTCTTTGAAGGAGATCTTTTTCCCTTTTTGTCTTTTTCTTAACCTTTATCAAAAAGGTTCTATCAAACTTCTCTCTTGGAAAACAAACCCAAGCATAATCAAAGACTATACTTATATACTTCTAACTTCTAACTTCTAACTTCTAACTTATGTATAATTTACTGTCCAATTTTCTTGAAAAAACAACAAGTTGGTGTTTAGAGAAAGCAAACCCGTAAAACTAACGGTTCAACCTAAATCAACTATTATAAGAAGTTGTTCAGTCTTTACCAACAACTTTTAATCTTACAAACTGAAGTCAGAGACGGTAAGAAAAAAAACAATCTTTTAAACTAAACCACTTTAGAGTTTAAGAGTTTGTTTTATAGTTTGAAAATAACTCTAATCTTTAAGACCTAAAATAGATTTTACGGACTATATGTTAAATTATACGGTTATTAAAGTTTGATATTAACGGTAAACTATTAACTTTTTTTACCAAACGCTTTTTTTCCGTAAGATCGCTTGGAAAGAGGTTTTAAAATTAGTTAAACCTTTTTTTTCTAACAATATTGTTAGAAAGTTACTTTGTTGTAGGTTCTATCACTAGTGTCGGTTAACACTAAAACCTTATGCATAAAAAAAGAGTTTATGTTTTTTAATTGGGCGGCTAGTTTTCTCACCAAGTTGTTTGCTGATTCCGTTTAACTATTTGTTTTAACTAGAAAAACCTTTAATTAATATTTCCCAATTGTTTCAATTTAACAGTAAAACTATTTATTCCCTCCCTTAAAATAAAATGTGACTTTTAATTAAACCGCTTCAATAAAATTGACTTTCTTTTTTTTTGCCTTTTTTCTCTAAAACTATAAAGATCTTTCAGGTTGTTTAGCAAAAAGCTAACTATAAAAAGAAATAATAAAAGCTTTCCAATCAGGTTTTATAGAACTTGGATAAGAACGTGATCTTTCTACCCAAGATTTGGGTTTTAATCAGACCTTTCTACCCTTTTAAAATATTGTTTTTCAAAAAATTTCCTACCGGCAAAGTGATAGAACCTTTCAATTAAAACTTTCGAACAGCCTTTCCAAGTTTTCAATTTAAAAGAGTTTCTTCGGTGCTGACTACGACTATTAAACCGAAGCCTTAAATCAGGTTTTATATCCCAGTGTTAAAGTTAACTGGTTCTACAAAAAAGTGGTTAGTTAATTTTTAGTTTGGTGAACAGACCATAAAACTGCTGGTTTAATTTGTACCTCTTTTAAATCAAAGAATAAAGGCAGTTAGAAGATAACTATGCCAACTCCGTTTTGTGGATAAAAAACCAAAAACTCTACAGTGATAACAGGTCCAAGCTTTTTCTAGTTAGAAAAAAGAATCTCATTGTAAGCCTTATCACTCCGACTGTACTTTCTTTTTTTTTATTTTAGTAAACCAACTTATTAGGGTTTATTCAAACGGCTAATCCCTTTGAAGGCTTTAGGTTATTCTAAAAAACCATCTTTTATCACTTTTGGATTGAAGGTTCGGTTCAACAGTCTCTTAAAAACTTGTTACGGATTTTTTTCTAAAAGCCAGTAAATTTTGGTTATTGTTGGAAAAACAAATCAGCCCTATTTACCCGAATACTCTATCAAAAATAACTTCTGGTTTAATTAAATAAAGGGATTGTTTGATTTTAATTGTTCAATTGAAAGACCGGCCAACGCTTTTGAATTAACCCAATTGTTTTGTTTTTTTTAATGAAGAGTTTGTTCAATTGAACAAAATTTCAATTAATTGAAAGTTAGTTCAATTGAACAAACGATTTATTTTTCTTTAAATCGTTCAATCTCTTTTTTCGAAAAACCTGGTTTTTGGTAAGGTTGAATAAACTTACCCTTAAACTTTTTTTTCAATCCCTCGGCTTATTTTAAAATTACCTAAATCCATCTTACTTACCCCTCTCTAAACAGCTTTTTTTCCCAAAATTTTCAATTATAAACCCATTTTTATGGGTTTATGGGAAGACGTAATTTCTAGCGGTTAGAAAAATAAGCAGATACTAACTTTAGCGGATTATACATACAGAAATATGTCTGTCATAATAATTCTGTAAAAAGTTATGTCAACGCTCTTTCCAATAGAAAACGGCTAATTATATACCTTCTGCATAAAAACAGTTATATGGATATTAGTTAACTTTCCAACGGATTTTTGAAAGCAAGATTCGGCTAATCCCTTTTTCTTTATAACCTTTGTTTTTTTTCTAAGGAGTGATAGAACCATACAACCGACTACACTTCAATTCTTTTTCTTCTTTAATAATTTAATTAAAATGTGTTGGTTTACTGTGTAGAAAACCAATTTATAGGCTGCAATTGGTTTTTAGATTCTTTCAATAAAGCAATCTATCATATTGAAAATTGTTAGAAAACACCCAACTGCATTTTAAACTTCTAGTAATCTCTTCTTCACAACCCAACCTGTACTCCCAATAAGAACTTAACAAGCTCTTTTTTTGAAATTTAAAACTTCTAACGTTAATCTTTTTTATTTCAAATGTTTATATGCTCTTTCAACTTGTTTTAGCTCAAAGAGAGTTTGATAGCTTTATACCCGTTTAACCACTTGGTGGTGTTCTTAGCAACTTCAGTTGCTGTTTCTGTCTATAGGCTGTCGTAGCGATCAACGAACTATTTCCTTCCATGTGGAACTGAATTTGAGATTTTTAGTTTGCATCTTTAAAACAAAAAAGAAGCGTTTGTGTTAAATAGCAGACTGCATTCAATTCACACACAAAAATTTGAAAAATAGGAAGAGCTTTTTGAAATAAAAAAAAGAGCTTATTTATACCCATAACAAGTAAATCTTATGAGGTTTTTCTAGTTCTATCACTGCTAAGAGGTCTAAAATTTAAAAACAAAAAAGATTGGCTAAAAGAAGAAAAGAATATGCTTTTGAAAGTTAGAAAAGTTGCTTATTTGAAAAGAAGGTTGAACTCTATTTTAAAGATAGATAGCCTAAAGTGATGTTCTATCACTGCCTATTTAAAAATAAAACAGTCAAAGGGCGTAGGATTTAGACCTGCTAACAGCTATATATTTTTTAATAAAAAAATCCAACACTCAGCTTTTTTTTCTTTTGCCACAATAAATAGTTGGCAGTTAGTCCCACTTCGAAACAATCTATAAATACTACTTTAGTTTAAAACTTTTTTTAAATGAAAAAACCAGAAAAGTGAATTTAGCAAGAAGTATTCAATTTAAAAAGGTCAGCATATAGTTGTTTTAATGACTCAATAGTAATCTTCCAACCTATTTGGCTGAATTTAAAAGGTAAAAAAGTTTCTAATATTAATATAAAGTCAGAACTTAAAGTAACTAATTTAAAACAGTAAAAAACTTCAAAAGCATTAGAGTTATAAAAATTTAAAAACAAAAAAGATTTCTATTGTAAAGAGTTATACAAACTTAGGGTTGCCTATTTATTGGGTTTTTTTCCGTTGGAACAATAGTTCATTCTACCCAATTGGGTAGAAAGTTTTAAATAACTTAAAGCTACAAAAAAAACCAACTAATTAGAAAGGTATATGTAAACTAGTTCCCCCAAAAAGAAATATTTGGTTTTTAAGGTGCCCATCTAATGGGCAGCTATTAAAGTTAAAAGCTATCTTTAAAAGGAACTTTTTTAAATGGCATCTTTTTAACAGCTTTAATCTAAACAACCCTATTGAAATAGAAAAACACCTGCTTTTTCGCTTCCCATTAGCTGAAAGTCTGCTGTTTGTTAAGTTTTGAAGGAAAAAAAAGAAAAAAGAGGAGAGGGGTAGGTAGGTTGAGAAGAAATTATTATAACGCTTCAACTCTTTCCTATTATGGTTTGTCTTTTTTTATTTAATAAAAAAAACCTTCCACAAAATCAAATAGTTTTTCAGAATAAACAACTTATTTTTTTTAAATTATAATTTTTTTCTATCAAAGTTGTTAACCTTTTAACCAACCTCTTATTGTGGTTAAAAGTCAATAAAGTGGGTTTGCCCAATAAATAGTTTTTTGCCCTCGGCTGAATTGGAGAGTGTTTAGTTCTTTCGAGGGTTCATCTGGCTCCACCCACAGCTAAAACTACCTAAAACGGTTTTATAAGAAATTACTGTATGATTTTTCACTGTCACTTTCAAACCAGGTTTCTTACTCTGTTACTTTGTTAGATGGAAAAAACAATAAAAACAACAAATTTCATTTCAGTAATTTATGGCGACAGGACCTACCGTGATTAAATAGGGTTGTTATTAGGTCGGATTTTTAATTAGGATTTTTAAACCGTCTTTCAACCCTATAAGGATTTTTCAACTTTTATCTAATATAGATTGAAAGGTTATTAAACAGTTCAACTATAGATTTAACCACTTTCAACATGTTGCTAGAAAACCTTATTATTTCAAAACTACACCAGTTAAACTTTGAAAGCAGTTAGCTAAAAAAACTGTCCTTGAAAGTAGTTTAAAGGTTAGAACAACCTTCTGCTTTCCCCCTTCCCTTTTCCCCGGGGTTCATTTAAGCTACCCTAAAAGGTTCGTTATAAGATTTTAATTAAATGCTTAGATTTTTTTCCTGCCCTGCTCTTTATAAGGTGACTATCTCTTTTTCTAGAAAAAAACTTTTTTTAGACAAAGTTTTAATGTTTCGTTAAAACTTKAAAGGTCTTAAAAG
>Contig227+1737
CCCAATGGCTAGAAGGTATTGAAAGCTTCGATCTTTTAACGTTCATTAAAAGCGTTAGAAAGCTACACAGTGATTTCCAGGTTCAGCTAAACTACAGTACCTTCATAGTTAATTGATAGAACAATTAGGACTTTAATAAAGATTGTTTGTTCTACCGCTGTGCTGTGCTGTGCTGTGCTGTGCTGTGCTGTGCTGTTAAAGGGGTTTTCGAAAAAAAGTTGGAAAAGATCCGTATAAAAACAATCTTTTAACCCAGTATAAACTTTATTAAAGTCCGTCTTATCGAACTATACGACACACTTGCTGTTTAGAACCTAATATTCTTTCATTTGAGAAAATGAGGTTCTAAACAGGAAATCCCGATCTTTCAATTTTCTTAACAGGTATTATCTATCCCTAAAGGTAGGTTTGTACTTTAAGCCTATTTGAATTTTACTGACTTTACCTTCTAAGTGTTTATTTTGTAGAAAGGCTGTAGGAAAGAGTGAACCGATTATTTTAGCTTGTTTTATGGTTGGTGTTTTATCTAACTCGTCCGTCCTATTTCGATCGAATTTGTTAGGTTTATTGTAGGTAGTTAAGGCTTTTAAATTCAAACGTTCTACATAGATTTTCTCGTTCAGCCTTTCTTTAATATTTATTCTTTGAACTTTCAGAGTTAAACAGCTCTTTTTCTTAAAAGAAGAGCAAGCTGTAAAATTAGATAAACCTTCTCACGTTTCCCTAAAGGGATTAAAAGGGATGGATTAGAGGCATTTCAATTGATTATATTATTATTTTTCC
>Contig228+1155
TAAAAGCGTTAGAAAGCTACACAGTGATTTCCAGGTTCAGCTAAACTACAGTACCTTCATAGTTAATTGATAGAACAATTAGGACTTTAATAAAGATTGTTTGTTCTACCGCTGTGCTGTGCTGTGCTGTGCTGTGCTGTGCTGTGCTGTGCTGTTAAAGGGGTTTTCGAAAAAAAGTTGGAAAAGATCCGTATAAAAACAATCTTTTAACCCAGTATAAACTTTATTAAAGTCCGTCTTATCGAACTATACGACACACTTGCTGTTTAGAACCTAATATTCTTTCATTTGAGAAAATGAGGTTCTAAACAGGAAATCCCGATCTTTCAATTTTCTTAACAGGTATTATCTATCCCTAAAGGTAGGTTTGTACTTTAAGCCTATTTGAATTTTACTGACTTTACCTTCTAAGTGTTTATTTTGTAGAAAGGCTGTAGGAAAGAGTGAACCGATTATTTTAGCTTGTTTTATGGTTGGTGTTTTATCTAACTCGTCCGTCCTATTTCGATCGAATTTGTTAGGTTTATTGTAGGTAGTTAAGGCTTTTAAATTCAAACGTTCTACATAGATTTTCTCGTTCAGCCTTTCTTTAATATTTATTCTTTGAACTTTCAGAGTTAAACAGCTCTTTTTCTTAAAAGAAGAGCAAGCTGTAAAATTAGATAAACCTTCTCACGTTTCCCTAAAGGGATTAAAAGGGATGGATTAGAGGCATTTCAATTGATTATATTATTATTTTTCC
>Contig229+1648
ACAGCCTCTAAGCATTTTTAAAAACAGAGAAGTTTACTCCGGAAAATTTTCTGGAAAAGTTGGAAAATTTAACAGACTAAAAAAAAGCTGGAATGCAGTTTAGAAAACAGTTTGAACCTAAAATGGCAAGAGAGAAAAACGGAAATATAGTAGTTTGGCCGAAAGGCTGTGGTTAACAAGCCAACTGCTAACAGCCTTGGGCAAGTCGGAAATGTTTAGCCCCTTCCATTAAGGAGTTAAGTTAGTTCAGTTCAAATAAATTGAAGATTTTAGAGAAAACTTAAAGGAAGAAAACACTATTTTTTCAGCTCAAAAATCGGATTTTAAGCTGTTAACAGCGAAAAAAAATAGTTGGTCGTTACAAAAAACCTATCTTCTTGACAGTGTTAAGAGATGGTTTAACAGGCATTGAACTTTTCCAAAAAATTCGAAGAAAACAATTAAAAATAGTTTTAATGAATGAGAGAGTTTGTTTAGTGTAAAGTCTACTTTTCGAAAAACATTCTTTTAAATCTAAAGTTTATTGAGTTATTGGTAAAGCTAGAAATTGGAAAAAACAGGTTTTATAGCTTATTTTCTAAAAAAAATTTACACAAAAAGCAGATATTTTCGTTCTATTAAAAAAAAGAAGTTATAGTGAGTTTTCTGTTGCAGGTGTGTTTTGAAACTATTAAACCGTAAAATTGGAAAGTTGTCCTGTTTAGGAATTCCTAACAGGAATAGAATATCCTGTTTTACAACTTGGCCGATTAACTATCAACTTAGCCTATATTTAATTCTAGATTTCAAAACACATAGTTCTATCGGGTTCTAATAGTTGGTTTTTATTCCCCCATCCGAAAACCTTTTTTAAAAACCATTTTCATGAACTATCTTCCTTTTGATTGAGAGAAAAAAAACTACTTTCTATACCAATCCGAGAGGGTTAAATTCTAGTTATTGATAGTTTATAATGCTAGCATCGTATGTAAATTCTAGCTATAAGTTTGAAAGTAAACTTTCAAAGGCCTGTTTCTCTTTGAAGGAGATCTTTTTCCCTTTTTGTCTTTTTCTTAACCTTTATCAAAAAGGTTCTATCAAACTTCTCTCTTGGAAAACAAACCCAAGCATAATCAAAGACTATACTTATATACTTCTAACTTCTAACTTCTAACTTCTAACTTATGTATAATTTACTGTCCAATTTTCTTGAAAAAACAACAAGTTGGTGTTTAGAGAAAGCAAACCCGTAAAACTAACGGTTCAACCTAAATCAACTATTATAAGAAGTTGTTCAGTCTTTACCAACAACTTTTAATCTTACAAACTGAAGTCAGAGACGGTAAGAAAAAAAACAATCTTTTAAACTAAACCACTTTAGAGTTTAAGAGTTTGTTTTATAGTTTGAAAATAACTCTAATCTTTAAGACCTAAAATAGATTTTACGGACTATATGTTAAATTATACGGTTATTAAAGTTTGATATTAACGGTAAACTATTAACTTTTTTTACCAAACGCTTTTTTTCCGTAAGATCGCTTGGAAAGAGGTTTTAAAATTAGTTAAACCTTTTTTTTCTAACAATATTGTTAGAAAGTTACTTTGTTGTAGGTTCTATCACTAGTGTCGGTTAACACTAAAACCTTATGCATAAAAAAAGAGTTTATGTTTTTTAATTGGGCGGCTAGTTTTCTCACCAAGTTGTTTGCTGATTCCGTTTAACTATTTGTTTTAACTAGAAAAACCTTTAATTAATATTTCCCAATTGTTTCAATTTAACAGTAAAACTATTTATTCCCTCCCTTAAAATAAAATGTGACTTTTAATTAAACCGCTTCAATAAAATTGACTTTCTTTTTTTTTGCCTTTTTTCTCTAAAACTATAAAGATCTTTCAGGTTGTTTAGCAAAAAGCTAACTATAAAAAGAAATAATAAAAGCTTTCCAATCAGGTTTTATAGAACTTGGATAAGAACGTGATCTTTCTACCCAAGATTTGGGTTTTAATCAGACCTTTCTACCCTTTTAAAATATTGTTTTTCAAAAAATTTCCTACCGGCAAAGTGATAGAACCTTTCAATTAAAACTTTCGAACAGCCTTTCCAAGTTTTCAATTTAAAAGAGTTTCTTCGGTGCTGACTACGACTATTAAACCGAAGCCTTAAATCAGGTTTTATATCCCAGTGTTAAAGTTAACTGGTTCTACAAAAAAGTGGTTAGTTAATTTTTAGTTTGGTGAACAGACCATAAAACTGCTGGTTTAATTTGTACCTCTTTTAAATCAAAGAATAAAGGCAGTTAGAAGATAACTATGCCAACTCCGTTTTGTGGATAAAAAACCAAAAACTCTACAGTGATAACAGGTCCAAGCTTTTTCTAGTTAGAAAAAAGAATCTCATTGTAAGCCTTATCACTCCGACTGTACTTTCTTTTTTTTTATTTTAGTAAACCAACTTATTAGGGTTTATTCAAACGGCTAATCCCTTTGAAGGCTTTAGGTTATTCTAAAAAACCATCTTTTATCACTTTTGGATTGAAGGTTCGGTTCAACAGTCTCTTAAAAACTTGTTACGGATTTTTTTCTAAAAGCCAGTAAATTTTGGTTATTGTTGGAAAAACAAATCAGCCCTATTTACCCGAATACTCTATCAAAAATAACTTCTGGTTTAATTAAATAAAGGGATTGTTTGATTTTAATTGTTCAATTGAAAGACCGGCCAACGCTTTTGAATTAACCCAATTGTTTTGTTTTTTTTAATGAAGAGTTTGTTCAATTGAACAAAATTTCAATTAATTGAAAGTTAGTTCAATTGAACAAACGATTTATTTTTCTTTAAATCGTTCAATCTCTTTTTTCGAAAAACCTGGTTTTTGGTAAGGTTGAATAAACTTACCCTTAAACTTTTTTTTCAATCCCTCGGCTTATTTTAAAATTACCTAAATCCATCTTACTTACCCCTCTCTAAACAGCTTTTTTTCCCAAAATTTTCAATTATAAACCCATTTTTATGGGTTTATGGGAAGACGTAATTTCTAGCGGTTAGAAAAATAAGCAGATACTAACTTTAGCGGATTATACATACAGAAATATGTCTGTCATAATAATTCTGTAAAAAGTTATGTCAACGCTCTTTCCAATAGAAAACGGCTAATTATATACCTTCTGCATAAAAACAGTTATATGGATATTAGTTAACTTTCCAACGGATTTTTGAAAGCAAGATTCGGCTAATCCCTTTTTCTTTATAACCTTTGTTTTTTTTCTAAGGAGTGATAGAACCATACAACCGACTACACTTCAATTCTTTTTCTTCTTTAATAATTTAATTAAAATGTGTTGGTTTACTGTGTAGAAAACCAATTTATAGGCTGCAATTGGTTTTTAGATTCTTTCAATAAAGCAATCTATCATATTGAAAATTGTTAGAAAACACCCAACTGCATTTTAAACTTCTAGTAATCTCTTCTTCACAACCCAACCTGTACTCCCAATAAGAACTTAACAAGCTCTTTTTTTGAAATTTAAAACTTCTAACGTTAATCTTTTTTATTTCAAATGTTTATATGCTCTTTCAACTTGTTTTAGCTCAAAGAGAGTTTGATAGCTTTATACCCGTTTAACCACTTGGTGGTGTTCTTAGCAACTTCAGTTGCTGTTTCTGTCTATAGGCTGTCGTAGCGATCAACGAACTATTTCCTTCCATGTGGAACTGAATTTGAGATTTTTAGTTTGCATCTTTAAAACAAAAAAGAAGCGTTTGTGTTAAATAGCAGACTGCATTCAATTCACACACAAAAATTTGAAAAATAGGAAGAGCTTTTTGAAATAAAAAAAAGAGCTTATTTATACCCATAACAAGTAAATCTTATGAGGTTTTTCTAGTTCTATCACTGCTAAGAGGTCTAAAATTTAAAAACAAAAAAGATTGGCTAAAAGAAGAAAAGAATATGCTTTTGAAAGTTAGAAAAGTTGCTTATTTGAAAAGAAGGTTGAACTCTATTTTAAAGATAGATAGCCTAAAGTGATGTTCTATCACTGCCTATTTAAAAATAAAACAGTCAAAGGGCGTAGGATTTAGACCTGCTAACAGCTATATATTTTTTAATAAAAAAATCCAACACTCAGCTTTTTTTTCTTTTGCCACAATAAATAGTTGGCAGTTAGTCCCACTTCGAAACAATCTATAAATACTACTTTAGTTTAAAACTTTTTTTAAATGAAAAAACCAGAAAAGTGAATTTAGCAAGAAGTATTCAATTTAAAAAGGTCAGCATATAGTTGTTTTAATGACTCAATAGTAATCTTCCAACCTATTTGGCTGAATTTAAAAGGTAAAAAAGTTTCTAATATTAATATAAAGTCAGAACTTAAAGTAACTAATTTAAAACAGTAAAAAACTTCAAAAGCATTAGAGTTATAAAAATTTAAAAACAAAAAAGATTTCTATTGTAAAGAGTTATACAAACTTAGGGTTGCCTATTTATTGGGTTTTTTTCCGTTGGAACAATAGTTCATTCTACCCAATTGGGTAGAAAGTTTTAAATAACTTAAAGCTACAAAAAAAACCAACTAATTAGAAAGGTATATGTAAACTAGTTCCCCCAAAAAGAAATATTTGGTTTTTAAGGTGCCCATCTAATGGGCAGCTATTAAAGTTAAAAGCTATCTTTAAAAGGAACTTTTTTAAATGGCATCTTTTTAACAGCTTTAATCTAAACAACCCTATTGAAATAGAAAAACACCTGCTTTTTCGCTTCCCATTAGCTGAAAGTCTGCTGTTTGTTAAGTTTTGAAGGAAAAAAAAGAAAAAAGAGGAGAGGGGTAGGTAGGTTGAGAAGAAATTATTATAACGCTTCAACTCTTTCCTATTATGGTTTGTCTTTTTTTATTTAATAAAAAAAACCTTCCACAAAATCAAATAGTTTTTCAGAATAAACAACTTATTTTTTTTAAATTATAATTTTTTTCTATCAAAGTTGTTAACCTTTTAACCAACCTCTTATTGTGGTTAAAAGTCAATAAAGTGGGTTTGCCCAATAAATAGTTTTTTGCCCTCGGCTGAATTGGAGAGTGTTTAGTTCTTTCGAGGGTTCATCTGGCTCCACCCACAGCTAAAACTACCTAAAACGGTTTTATAAGAAATTACTGTATGATTTTTCACTGTCACTTTCAAACCAGGTTTCTTACTCTGTTACTTTGTTAGATGGAAAAAACAATAAAAACAACAAATTTCATTTCAGTAATTTATGGCGACAGGACCTACCGTGATTAAATAGGGTTGTTATTAGGTCGGATTTTTAATTAGGATTTTTAAACCGTCTTTCAACCCTATAAGGATTTTTCAACTTTTATCTAATATAGATTGAAAGGTTATTAAACAGTTCAACTATAGATTTAACCACTTTCAACATGTTGCTAGAAAACCTTATTATTTCAAAACTACACCAGTTAAACTTTGAAAGCAGTTAGCTAAAAAAACTGTCCTTGAAAGTAGTTTAAAGGTTAGAACAACCTTCTGCTTTCCCCCTTCCCTTTTCCCCGGGGTTCATTTAAGCTACCCTAAAAGGTTCGTTATAAGATTTTAATTAAATGCTTAGATTTTTTTCCTGCCCTGCTCTTTATAAGGTGACTATCTCTTTTTCTAGAAAAAAACTTTTTTTAGACAAAGTTTTAATGTTTCGTTAAAACTTKAAAGGTCTTAAAAG
>Contig23+2459
TCAAAACATAAATCGGAATATTCCTTCCAATAAATACTTACTCTCTGCTAAAATGCAAGAAAAACAAAGGTAGACTGTTTTAGGTTGGCATTTAATTAAACTACCTTAAAGTTTGGAAAGAAGGTTTAMGTTAACTAGTTTMMGCCGCCCAAGCCGCTGTGCTGTTTTGAAGGAAAATAAGATAGTTTAAAAAAAAAGAAAGGCTGTTATTTCGAAAGAGCTGTTATTTATTTCTTTCAGCTCAGCGGCTTCCTTCATTCAGGAGATGGTTTGTTTTCTTTCTTAAGAACTTTAGTGAAATTTTTAATGGTAGTTTTCAACCGCTCTTTTGAGGGAACTTCCAATCTACCCGTAACTTGTTTCAACAACTTTCCATTTGAAAGTTKTTGAGATTMCATAAAATTTTTTGAAGGAAGAAAGTTAGATTCASCAAAATTKTTMATTAAAGGTTCTATCACTTTGAAAACTTTTTAAAGTAGTTTATTTAATCTTTTTAAACACTCCAGTAAAAAACAGCCTACAAATAAATCTATAAGCATTGAATGAAACCATTTGACTAACTTTTAAAGCAAATTTCAGGCAGTAAAAACAAACCATTTGTTTTTTTGATGCGTAACAAAAAAAAGGAATATTTCTAATGTTCTATAGGGTAAAAGTTCTAACCTTAGAAAGCTTTCCCTACATACAGAAAGTTTTTGATTTTAAGCTAACAATTAGGTTTGAAGAAAGAGCTAAGTTTAAATTTGAAGTTGGATAAAATAGTTGAATCTTAGTTTAGTATTGAAACACTTCCATAGCACTTMTATTTTTAAAACCCAAATTAAGTTGGAGTGAAGGTTCCCAAGTATTATTTAATAAGAAGGTTTAGGTTTTCACATAAGAATGATTTAAAGGCGTTATAACAAACTTTAGC
>Contig230+9731172
TATTATTTTGTTTAAAGCAATATTTTAACCTTAAAACACAAAAAATAATCCTTTTAACAATAAAGCTTTTTTTTCTTTTTTAAAATGAAACCAACCTGGTTTTTGCGTTTCTTATACCCAATATCCTTAAAATTGTTAAAAAAGCAACAAAGCTACCTTCCAAGATTAATTACTTGGAAAAAAGCATTCAACCTTTACCTTTGAAAAAAAACCATTGCTAAATGGCAAAGGATGCTTTCTGAAATAATACTAACATGAGTGCTGGAAGGAATAGTGGATAGATAGGGCAGGTTAGTTTTTAATGATAGTTTTTCTAAACAATCTCGCATTCTAGTTAGCCAGTTTGAGGGAGGGCTGGACTGTTTGTTTCACTTGAAAATCAATCCCTTACTAGAAAGTTCAAATGCACATTTTTTAAAATTGCTGTTCAACTACCCTTTTATTTCATGTTTTTTTTGAAAAATAAAGTTGTTCTAAACAATCTCGCATTTTTCCCCTATTAAAATAGGTTTAATGTTCAAATGCACATTTTTTAAAATTGCTGTTCAACTANNNTTTTATTTCATGTTTTTTTTTTGAAAATAAAGTTGTTCTAAACAATCTCGCATTTTTCCCCAAACTCTCGAAAAAAAACAAACAAAATAGGTTTAATGTTTTTAGCCTCGATAGCCAATTTTCCTAAGGATAGTTTGATAGTTATTATTTTCTCGCTGTTTACTCCTTCAAATTGAAAGAGGTTCTCTCCTTCAAAAACTTTTCGGGTTGTACTCTTTCCTTCTTATTTTGGTTAAAACCTATAAACCAATTGGTGCCAAGGTTTGAAATACACCCTTTATCCGCTTTTTGGTGTAGATCCTTAAAATTCCAGTTAAAACTGACTAGCTTTAAGGTTTTTTTGTTCTTTCAAACTAATTAATATTGGTTTGCAGGTTCTATCACTTTCTATCACTGCTAAACAGCACAGCACAGCACAGCACAGCACAGCACAGCACAGCGTTTTTTTGTTAGAATGTTTTTAATGATTGCTGGACTGTTTCACTTTATTTAAAATCCCTTTAATGTTTTAAATTTTTTCTAAACAATCTCGCATTTTTCCCCAAACTATCGAAAACAAAAAGAATAGGTTTAATGTTTGTTCAAACTATCCAATGTTTTTTTTGTTTTAAAAATGATAGAATGCTAATAAATAGGCCGCTTAGTTAGAAAGTAGTTTTAATAAAACGATAGGCTAGATTGCTCCAGCTTTCATTAAAACATATAGTAAGCAAACTAAAAACTTTTTTCTTTTTTAAGAAATAATTTTTTTTGGCAAAACAGCCTTTTTTTGAAAAGATTTGTTTCGAATTTAAAACATATGTTTTTGAACGATTTCCAGTTATATATAAGGTGTTCTGAGTTTATAAGAAGTTTAGATGGGTTAACTACAAGCTAAATTAGGCTGACAACAAGGTTAAATGAAAGTTTCTGAACTTCATTCAGCATAACAGCTTTTCATTTAAACTAAGTAATTTTCCCTCTTCTAAACATTCAAAACTTTTCAATCATTAAAAAGTAAGTAGTTTTCATGTTTGACAGCAATTTAAAGTTAATTGAAAAGTTAGATGTTTTAAA
>Contig231+1613
GAAAAACTTGGTGGATTAATTAGCTGATTTCGGTCTATAGGTTCTATCACTTCTTATTTCCTAACAGGGGATAACAGCGTGATAGGACCGACAAAAAGATTATCTTTTTAATATCTTTTTCTTTTAATAAATCCGACAAATCATCTGTTTTAAAACTGCAGGATGAGAAAAAAACAAACCGAACTTTTTTCAAACCTAGGAATGTAGGTAGGAATGTTATACGCTGAAGTCTTCCAGCTAACTTTCTTGTTAGTTAGTTAGTTAAGGGTACCGATTTACATTCTAACGTTCAATCAAATATTGGCAGTTATCCAAAGTCTTTCTTTTTTCATAATAAAAATAGATTAGTAGCTGATTAGAAAGTTCTAAATAGAACATTTGTTTGAAAGTTCTAAATTTTTAGTTTGTTTTTAGAACATTTGAAATTAACTTGAAAAAGTTAACAAAAGAGATTTTTAATTAAGCAGTAGTACTTTCCCAACTAAAAACACACCCAATAGCAATAAGTCACAAAAGATGAACTAACTTAAGGCACAACTCCCCTTTATAAGGCGGGAAGAAATATGCTTCATTATGATAGTTTAATACCCCTTTGTGTTTTGATCTTTTGATAGGTTGTAGACTATCAAATTTTTAAAGTTTTCAATTAATTCTGCTACCTTCTTTAAAACTTTTCTTCGCTTACCTACTTTCATTTTTAATAAAAGAATGTTATTGTTCTAAACTTATTCTGCAAACAGCCCCTTAAGAAATATTAGTTTAACCGGAAAAACATTCAGAATTTTTCTGTTTAAAGGATTTCAACGTTTTATAAATGCTGGCGGAAAGTGATTAGTCTTAACTATTTTAGTAAGTAGTTTTGTTAGAAACTTCAAGTGCATTCAGCTTATAAAGTAGGGTAGTTAAATCCTACTTTATATTAGGCTTGAAGCAGCCCAAGGCTGAGTGAAAACAGTATTTTTTTAGTTTATGAAAGAAATATT
>Contig232+19553
GGTTAACTACAAGCTAAATTAGGCTGACAACAAGGTTAAATGAAAGTTTCTGAACTTCATTCAGCATAACAGCTTTTCATTTAAACTAAGTAATTTTCCCTCTTCTAAACATTCAAAACTTTTCAATCATTAAAAAGTAAGTAGTTTTCATGTTTGACAGCAATTTAAAGTTAATTGAAAAGTTAGATGTTTTAAATTAAAGTGCTGATAGTCTTTATATAATTAAAACCCTAGTAGTTTGAACATAACGACCCCTAGAGCGGGAGTGTTTTTTTGCATTCTAAACAGCCTTTCAGCCTTTTTTTGAAAAGATTTGTTTCGAATTTAAAACATGTTTTAAAACATGTTTTAAAACAAAAAAACTTTTGTTTTAAAACATCKGCAGTTCGAAGGCTGGCTGAAAGTTATTGAAATATTTTGCTGTTTGTTTTAATGTTTTCAATTTTTTTATTAATTTTTGAAGGTTTTTTTGGTGCGAAGGCACCAGCTCATATTTGAATTAAAAGTGATAGTTCCAACTTTCAAACCTTCAATTCAATAATATTAACTCAACTTTCAATAAAATTTCCTTCCCTACATACAAAATCGAACTTTCATACTTTACAAACCTTAAAACCTTTGGCTGTTTAGAAAAATCAATCCTTTCTTTAAAATGTTCAAGCAGGCAGGATATAAAATTTTTTTGTTCATTAAAACTTTAAAGTTTTAATGATTTGTAAAGCGTTCTAAGATTATTTTTTTCTTTAAAACTAAAAAACAGCTATTTTTTTGTCAAAACTCTTTCTTTTTTTTTCTAGTACTCTTTATTTAATTAATTAAAGAGTACCGTATTTAATCCTTAAAACGTTATAGCTATCAAAAAAGCAACATAGGCTACTTTCAAAATGATAACAAGGCTTATCTTATCTACTTTAAGTAAGGTAACGTTCCTACAAAAGTAGCTGAGTTAGAATGTTTATTTCTATAGTAAAATCGGGACAACCGCACTGTATGTAAAATGAGTTTGTTTCTTGTTGAAAGACCTTATAGCTAAACCGGCTATGCTATAATGAGTTTAAAAGCTATTTTAAAATATACTAAGGTTTTAGTTAATAGAATCATCCTAAACAAGCTGTAAGTTTAAACTTTAAAAATGAATTTAAGGGTAGGATAGAACCTGGAACATTAGCCATAGTTAACTTACCTATTTATTAAAGAAATTAGAATATCTTTAAAAAGCCTTTTGTTTAAAAGATTAAAAGGCTGTGGCTAACGGGCTAGAAAGTTTGAATGATTCTTTTTTTTAATTTTTGTATGAAAGAAAATACTAGAAATAAGATCTATTTGAAGGCTTAGGCCTAGGCCTCCTATAACTGTGGAGCTAATTTCAATCTTACCGACAAATTCGGAATGCTGACCTTTTTTAATTGAAACAGATTTCATAAATAGGACGCTGTGCTGTTTAGAAAAATAAGGGTTATTAAAGTTGATTTTTTAAAAGGCCTCAATACAGGGCAGGGGTAACTATAAAAAAATTTTAAGGTTTGATCAATTAATTTTAAGGTATGCAAGACCTTAATTAAACTAGGAAAACAAAATAAAAAAACCTACTTGTCCTGTTTATTTTCTAATTAATCTAACAAACATTTATTTTAAACAGCCCAACTCATTTTTCAGACCAATTTATCCGATATTTAAACCAATTTACAAGTAATTGGCTTAACAGTTTGCTGTAGGGAAAGTTTGTATTTATCTGCCTTTCCAAAGCTTAATTAACCGTTTAACTTTAAACACCCTTTTAACCTTTAAAAGGGTGTTTAAACAACATTTTAACCTAAGTCTTTCAGATAATTTCTTTTTAATTAAAAGGCAGAAAAAAAACCCTGATAAGTTGTTTTCAGTAACCCCCCAAAAAAACCAACCCTTATTTTAGGAAGCTTGAATAATCAAACGGTTGAACTTTCCCTCAGGGCTGTTAGGAGCTCTTTCAGACATCTGTTTTTTTTGACATATGCTTTCATCTTTAAACTCTTTTAAACCCTGAAACGGTATAAACGCCTGCAACTCTCCCCATTTTAATTTCTCATAAATCTAGTTTGAGGTTTTCTGACCATTAGGGTTTGTTTTAAGATAAACAAAACTTACAGCCCTTGTTTCAAATTCAAATGGTTTGGAGGAAGTACTCTCCCAAGATTGAAAAGTTGGCTTTCTATAAAGAACTACCTATTTTAAATTAAAACAGTTGGAAAAAAAACAAGCTATAATCTAAACTGTTTTTGATTTGATATTGATATAAGCTGCATACTGCCTTTCTTTTCAAATGATTAAGAACAACCTTGAAATTGAAAGCTGATCATAAAATTGAAAAAAAAGTAACTTGGTTTCTAAAACTTGGAATAAATAATACTTCCCATTTTCTGCAACACCAATTGGTGTTGCAGAAAAAAAATAGGAATAAACTGTTTTGATAGAAGGCATAGCAGATAAAAAATTGTGCTGTTTTATAGTAAGAAATCTTTATAACAGAAAAATTTGAACTGCCAAACTTATGGATAGTTTTATTAAAATAAAACGCTAAACTCACTATCCGAAAGGCAGTTAACCTTCCTTCCAGGTTATCTTTACAAAAAAGCAGTAAACTTTTAAACCAAAAGCTTTATTGGAAAAAAAGTCCAAAAGGCGGTTTAGAGTTGATAAGTTGTAGATTGTGCTTTTTTTCCCCGTAGTTTTAAAGACAACTAGTTTTTAGTTAAACGGTCTTAACACTAACACAACCTAATAAACCAGTTAAATTAAAGTAGGGATCAAAAGTTTTAGGTGGTAAAGAATATTTTACCTTAAAATGCAAGATTTATTTGAAAAGAAGGTAAAAAATTTGGCCAAGACTAACTATTTGCCTGAATCATAAAGTTTTAAAGTAGGTCAGAAACTCTCTTAAAAGGCTAACATTCTAAGGTTCACTCTGTCCAATAGAAACAAACCCATAAAATTAAAAAAAAGAAAGTTAGTTAATAGGACTATTTTTTTAATAACAAATTTAAGATAAAAAACTTTATAGCTTTGCAAGTTATAAAGTTTGACTACCCTACCTGAAAAAAGTTAGTTTGAATTACCTTCTTTTTAATTAAAGACTTTTTAACCAATTAAAAAATAATCCTATTAAACAATTCTATCTTTTGATAGTTCAAGATAATCAACCGTTTAAAAGTGATAAAGGATTTATTTCCAAGAAGGTAAGAAAGCAGATTATCATTCTTACCAACTTACTGGCCAGATAGCCTATTTGTTTTAATAGTTGGATAGTAAAATAACTATCTTCTTCTAACATTCTATTAAACTTACCAGCTATATGACCTTCCGCACACTCCCAATTTGCCATACCTACATACAATTTTGGGTGGTTATAAAGAGAACTTTAAAAGTTGTTTTATAGTCTAGTCAGGCAAAACACTCCAAAACAACCCTGCAGCTTTCAAAAAACAAAGCTATTCTATTTGTGGGGTATAAAACAACCCACAAACGTGGAATGAAAACCAGTTAAAACATGGAAAGCAAAGTTTGAATGGTCTTCTGAATCTTCTTGCCAATTTTTTAAGAAAATTGCATTTTCAAAGTGGTTTTAATTAAAAAGTAACTTTGAATTAAATCTTATTAAACCACGTTAGAGTGTTTTTAATTAAAAAAATAAGAAAAACAATAAGTGGTAAGTTAAACCAAATTACATAAAATGTTAAAAATTTCGTTTATTTAAAGGATTCCTTTTATTAAAAATATGGGATATAAAAGGTTTAAAGTTAGGTAAATTTTAGGGTATGTTTTGGCTGAAAGTGCCTTTAAAACTATGATAGATAAGGGCCCAGATAGAATGTTTATAAACTCATAACTTTTATTCCTTCAAACTATTTTTTGATTGAAAGAAGTTTGGGAGGCAGTTAAAACTAAGGAAAATTGGTTTTTAGAATTAATAGATGCGTAAACTGCCGTTTTAATGTTGTTAGTGAAAATGTTCTTTATTTAAGTAAGACGGCAGGTTCCAAGTTACTTAAAACTCTTTGATTGAAGTGGGGCAGTAAGAATAACTCTCATTCCACTGCATAAAAAAACAACTTTCAACTTAAGGTTGTTTGAAAGTTTCCAACTTATATCACTACACAAACCTTACCTTTCAATAAAAATAAAGCCGTAACTTTTGATATGGTTTTTCATAAGATTGTTTTAAACCACCTGCAGTTGGATTGTTTTCCAGCCAAGATTTTAGGCTTGTAAAATTGAAAAGAAAGCAGCCGAATCCCGCAGTAGGCAGAAATTCGGATATTTTTTGGCAAGAAGGGTTAGAATGAGGGTTTTTATGCCAACTGCCCTGCTTTGCGGACTATAAAATAGACTGTTAAACCTTCCATAAAACTTGAAAGATTGAAACTAGATAAAAACTTTTAAATAGCGTAACAGAAAGCTTTTTAAAAACGGAAATAGAACGGGTAGGTACCTTTCATTGCAGCTAACTGCCTTACTTCAAACTGCAGTAAATTTTACCAGTCCTTAAAAAAAACGTTTTAAGGAGGAGAGGATAAGAACAATTCATCTTTTAATATGACTTAAGGTAGGGCCATAAAGAGAGGTAGTTTATCCAACCTCTGTTTTTTTTGAGGACAGTCCTGTCCTAATGTTCAACCTTCAGGTCTGTTAGGATTTCCTACCTCTCGCTATGTGTTTTAGAAGTTATATCCCTATTTAATTAATTAAAGAGGACTGCAAATTCCCTCTTTTATAAGAGAACAACCTAATAATATTTTCATAATAACCCCGAGTTTAACAAAGGTATTTCTGCTAAAACATCTTTAACTATTTAACTAACTTAGATGGTTTAAAGTTGGATTGCTTTAAATCCAATATTCTTTCCAATTTCAATTTGAAAAAGTTTTGTTGATTTTCTGAAAGAAAAAAGAAAGCTAGAAAGAAGAATAATCTATTAGTATAGCTACTTTCTAGTTGAAATTTTAGATTGCCGGTCTAAAGGTCAAAAAGAAATTCAATCGTTAAAAACCAATAAATTGGAGTGATCTTTTTTCAAAAGTTTTAATGATAATCCAACTTTTCAGCTCTAATAATTTTAAAAAATTAAAAAATTAAATCTAGAAATTTGGGAGGTAACCCCATTTTAAAGATGCTACCTATTTATTGTCCAATCTAACTAACAAAACAGTCTTAAATTAAAACAGCAATTAAAAGGCAACTTTCTTTAGTAGTAGGTATTTTTCGAATGAAGATACTTTAAATAAAAGTCACCCTTATCTATTATTTTAAGGTTTTTTTTGTTTTAATAAAACCCGTTTGTTTTTTTTCTATACCTTTTTTTTAATTAACTATTATTTTAACCAATGCTTTAATTTTTGGTTATAAGTGAACTTTATAGTAGATATTTAATCGACCTTTAAAACTCCTACCTTTAAATAAAAATTTTAAGTTTTTAAACTTAATCGACCTTTTTAACTAATAAAACTGAGATTTTAAAAAAGTTTTTTGGTAGATTTCGATTTTGTTTTATCCTTTCTCACTTTGAGTTTTTCTGTATTATGCTGGTGTGTTAATTATTTAACCAAAATGATTTAGAGTTTTTTTGTTCGAATTAGAAAACTTTCAAAGAGTGAACCTATCAAATTTATTTACCGTTAGATTTTAATTAAAAGCGCCGTTATAAAGGTCAACATTCTTTGTTTAAATAGAATTGGCAGTTTAAAAGGTTTTTACTATAAAACATTAAAACAATTATTTTAACTATAAAAAAAACTAATTGCTGTTTAACGGCTAAAAAGCTTTAATGTCTTTCAAAACTAACCGTAAAAACCCACAATCAAAGTTTGTTTTTTTGTTCCCCAAAGGGATTAGCGGATTATTTTGCTTAATTTTATGTTTTATAGCAAGCTCCCAAAAAAAAAGGAGATAAAAGTTTCTATTAATCAACTCCTTTAATTAAAACCTAACCTTTTAAACGAAAGTATTATTTTTTCAGCTAAACTTTTTTTCTATAAAAAAGCTCCTTAAGGAGCGGAGCTATCGAAGCGTTTAATTTGAGGGTCGATAGAATTAATTTTTTATTAGATATTTTTTAAAAATTAGCGTTTTTTCATTTAACAAAAAAGATAGTTTGAAAGATTGCTCTACCTATCAAACGTGTTTCAAACCTAACCTTAAAGAGGGAATTAATTGAAAAAACCTATAACTTTCAAATTTTTGGTTTTTTCGAAAAAACGTATTTAAAGTTAAAAGACTTCCCCATTCCATTTTTCAAATATGGGGTTCTTTATTACGACTACAGAAGCGCTAAAGGGAGTGGCGCTTTTCAAACATCTTTAAAATTTCCCCTTTTTTTTACCCTCTTTAAATTAAATTAAAGAGGGTAAAAAAAAAGATGTTAAATTCGAAAAAACTAAAAACACAAATATGTATGCTAGTAAAGAACCAAGGATTTGTAAAAAACTATAAGTTGGAAAAAACTATCAGTAAAAGTTTGCCTAAAACAAACTCCATATAACTTTAAAACAAACACTAAGGTTTTCTAAAAAAACAGTATAAACCCACCCACCCTCTTTATAACTTTTTTTTCTAACCTTTAGCCTTTAAAACTCMATCTTTATAAAACTCCGAAAAATTCAATAAAAGGCCTAATAAACTTAAAAGCAACGTTCCTTTTCTAGTTAAAGGAACAGAAATCACCTACTAACTATACAAAGTATGAAATTTTGAAGTAAAGGTCTTATAAAAACTTATAATCAAAAATTTAAAATCTTTAAAACATTTCAACCATACGATTTTTGAAAGTCTTACTTTTTTCAAATAAACATTCGACTTACTACAATTATTTCATTAAAACTTTTGTTGAAAACTACCAATAAATCTTTAAAATAAACGTTTTAATATCATTTGAAAATAGTTGCTTTTGAAACTTTAATAGGAAGTAAGGAGCTGGAGTTATAGCCAACAATTTCTAGCTTTTTTCTATTTAAACTTTTAGGATCTTATGGGCTTCTTTTAGTTGAAAAGCCCTGTTAATTTTTAATTAATTTAATTTTAAGAAAGATATGTTTAATTAGTTTTTAACTAAAAAATAACATTATAACTAAGCAAAGTAGGTAGGTAGGATCCGAAATTTTCAAGTTCTGAGTTACGGATTAATTTTCTAACACTGAAGAAAAAAAATAAGGGTTTTAATATAGTTTGTAGAGCGGTAGAATTAATTATATAAAACGTGCAAGTTAATAGTTTGATTGTTTTATAGATTTTATCTAAAATAGAGGAGAAGATTAGTTAGTTTTAATTAATTAAGGTCTACCTTTTAACAAAATTTTTTATAGACAAATCTATTTGTTTGAACAATCTAACTCAATTTATTCCTCCAAACTAATTAATATTTTAGTAAGACTGTTGGATAACTTTTATTTAATAAAAAAAACTAACTTATCATTTGAGGGTTTTTCGGAAGGCGCTTTAATTTACTAATCATTTGAAATAAAGTGTTTTCCCTAAAAATAGGGAGCTGTTAGAACAAAACTACCCTTTTGATAAAAAACTATTAGACAAGTTTTTTGAAAATTCTTTCAAACATAAAATTTTCAATCTTTTAGACTGACTAGTTTTTAACCGCTTCTCTCCTTGTTAGTTAAAAGGAGAACAACTAGCATATGTTTTTATTCAATTATTTGGAATTAAAACTACCTTAAACAAACCAAACCTATTAATTTTGTAGGACACCTATCCTTTTTTTCTTAAAAAAATGCTAATCTTTCCACCTACCTACTAATTGTTTGTAGAAAGAGTTTCATTTTTATTTGTTGATTTTAATATTTCTTTTTTCTAGTTTTTTGCACCCTACACTGATAAAATCTATTTTTTTAAGTAGAATGTTTTTAACATTACGGAATGCTTTTTTAATGTGAAAAAGTAGGTAGTTGGTAAAAGTTTTTTGCTTTTATTTCCAGCTACTTGAAAAGTTTTTACAGAAATGCCAGTTTAAAAGTCTTTTATCTTTTTTTTGTTTCTATAAAACCTATTCTGTAGTTACTTCAAAAAATTTTCTAGTAAAGTTGATTAGTTCTTACTCCTCCCTTTCAGTAATTAAAATTCTCTCTTAACTTTCAAAGTTAAACTGTTTTAAGGTTTATTTAAAGTTGATCTTTAAACCTTAAATCTTTTATTTTCACATTATTTAAAATAAAAGATTTCTTGAAGTAAATGGCATGGCGTATTGAAAAAAAATTGGAAAACAATAAAAAAAACTCCTACAATAAAAATACTAACTTAAACAATAAAAATTTAACAAAATATTTTGGTAGAAGTTTTAATGTACGTTAAACCAATTTAGAGATCCGTCTACAAAAAATAACAATTCTCTCAAACTATTTATGAAAATAAGTTTTTTACCAAAAAACAAGAGTTATCGGGTTTTTTAATCTTTTTTAAGTTTATAACTTTTGACAGTTTTAAGGTAGAAATAACCATTTAACTTTCTATAAAATTATTTCTTTCATTAAAAACTTTTCTCTCAAACATTAAACTGGAATTCCGAAATGTCTCTTTAGAGACATGTTTTTTAGTTTATTAGGTTTTAATTAAAATAAAGGGCAGAATATTATATTATAAGGAGAGTTAGGTAGATTTATTCGTATAGGTTAGGTGATTTAAAACAAAAAAAACCTACAAATTTCATTTAGCAGTTTTAATTAATTTTGAAGGAGCTAGCTGATAGTAAAATCTTTATTTAACATTATTCTTCCAATGTTTTAGCCATTTTCAAGTTTTCGATACTTTTTTTATTTATTTGAAAAAAAACAAAACTGTTTTCTGGCTTTTTAAAAAGATTTAAAAGAGAGTAATGTAGCCCAAAAAACTTAAACTTTGAAACCCACTAATTTCTATCCAGAACACTTTTTTTTATAGCTATTTTAAAACAGCTTTCAAAGTACATGAAACCCCCCGGGGTTTTAATAGGGAAAATCTAACTTGTCTTTAAGAACAAAAAAAGTTTGAAAGTTTATTTTGAGCAAGAGTGAAAAGCGCCAGAGTTGAATAAATTCTATTAAATAAAGCTGCTTTTAATTAGCTTAAGATTTGCCATTGCAGGCAGTTATAAGGTTTATATAGTTTTTTGTGAAAAAACAGGTAAGACAGTTGACCTGGGGAAAAAAAAGATGTTATTGGAAAAACTTCTAACTTTAAAACATTCAAACCACTTTTTCTTCAATCAAAAATAGATAAACCTTTTAACTGCAATTACAAAAAAAATGAATGCAGTTTGATCAAATCTCTTGATTTAATTAATTCAAGTATGTCTTTRTCATAACGCTGATGCTGAAATCGTGAGCTGAAAGAAAGAAAGGCTGTTAGAACCTTCTGCTGTAAGAACTTTTTGAAAAAAAGGGTTTGGAAGGGTTAGGTTAAATAAAGCTAGAAAGTGAAACGAAAGAGTTTAAAAATCAGTTTAATTCAATAAAGTTTCAGCAGGAGCGAAAGAAACCTTAGAAAGCTAATTTATTAATTTTTGAATTTATTGAAAATTTTTAATAAATTAGAGGTATCCTCTTTTAAGAAAGAGGTTGGTTTCTAATAAAGAATTTTAATTTTCAAGTTTATTATTTTTTTTTGAAGCCTGTTAGTTGTTTTTAGCGATCTAAAAAGCCTATCAATTTAATAAGTGGAAAGAGCTTAACTAAATTAGAAACTCCTAAACTCAAACTTTCATTCAAACTTTGTTAAGTGGTTCTGCCTTTCAGCTCACTCTATAATGACAATTAATTGGGGAACCTTAAACTATTTTTTAAAACAATAGTTTAAGTTGTTCTAAACAGCACAGCGGTTGGAAAACATAGATTTTTGAAAAAAAAGTATATGCTACCTACTTTCCAAGTTATTCTAAAAATTGGTTTTGTAAGTTTTGGATTGAAAATACTTTCCAACTTTCTGATCTTTTCAACTAGTTTTCCCTTCAAACTTTAAACCTGTAGTTCTTCCTAAGAAGACTCCAAAACAAGATTGAAAATAAAAAAAAGCCTTCTACTTAAAAAATACTTTCTACGTAGAAGAATTTTTACAGATGTTAAAAATAAAAAGAGTGTTGAGGTTGGCTTGCTTAAAGGGGTTTAATTTTCATTAAACTTTTTACAATACTTTGAAAGACTCAAAAAAAACAGTTCGATTTGAAAAACTGTCCTTTACCTATAAAAAAAAGAATTGGGTAGATAAAAAAATAGGTAACCTAACAATTTTAATTAAAGGCAGTCAAAAAATAAATAACAGTTTAAATGTTCTAAGAAGCCAGTTTCATAGCAAGCAGGGTTATTTATGTTCTCCCTTAGTGATAAAACCGGTTTTTTACCGGATTTCCAACCACATTTTTCCCAAAAATTGGAAAGTTTATTCGTGTTCTCAGCAAACCCAAAAAACCTTAATACCTCCCAATTAATTCAATCAAGTGGATTTTATAGTCCAAAGGTTCACATTTCACCTTTTTCTTAAAATAATAGGAAATTTGGGTTGAAAGACCTTCCAAAACGTGGAAAATCTTTTATTGAAATAATCCATCAAAAAATCAATTTGAAGGAATGGTTTAAAGGAATATTTGTAGGGTTTTTTCAAATGTTCAGACCTTTCAAATCTGTGATCTTAACCAAATTTCCAACCTTAAGTCTTACGGAAAAAACCTACAACAGGGTTTAGCCCTGTTATTTTTTCCTATTAGATGGCCACCTAAGAGAATTGGAAAAACAAATACGCTAGATTAGAAGATTGGCGGCTTCTCTCCAGAAAACCTAGGTTTTATCACTGTTAGGGTAGCTTATTTTAACGAACTTAAGAATGCTAGAACTTTATATCTAGTTAGATAAACCTAGCTTCGGTGTAGCTTTTAAAAGAAGATTGAAATACTACATCTTTTTAACAACCTTCTACCGAACAGCCTTTTTAATATTTCTAGCCTTTAGTGTTGATTTCAAAAATGTTCTACATAACTATATTACGGACTAAACCTTCTACCAACATGACTATTTTAATTTCTAGTTTGAAAGATTTTAGTAGTCGGAATTAATAGCTAACCTACTACCTAGCTTCCATTTTGAAGCTATGAATCTACTACTCTTTAATGAGCATGTTGTTTAGATCAACCGTAATTCAAAAATAAGTTTTTTTTCCGACTACTCTCCACTGAACTTAATAACTTACCCTTGTTTTAAGTTTTTTTTGTTTTCAAGTTAGGTTCAAGGTTTGAACTTTTTGCTTTACTAACCCTTCTAATTTTTTTGGTTTTCAAGGCTGAAGGTCTGGCTATCAAATTCAGAAAAAATTTTAATTAAACTAGCAATCCTACCTTATTTCTAGTTGGCTTCAAAAATTAATTCTTAAAAACAAAAGTGATAAAACCAGCTTATAAGATTTTAGTGAAAGATCGGAATAAATCTGACAACAAGAAGTCAGGCCTAAACAGCGTTCCGACATATTAAAAATAATCTAGTTAAAGCTAGAAGGTAAAAAAGCTTACTAGATTTGTGAAAAGGCGGGTAGGTAAACACAAAGTGTTGGTAGATAAAATACTTACTTTTTGACAATTTTAAGTAAAAAAATATTGAATTAAAATTGTCAAAACAAAAAAAGAGAAGGTCCTATCACTCAAAACAACTATTCCTAAACAGCCAACAGGCTTCAAAAGATTATCACTGTTTTTCTCAAATTTTAGATTAAAAGGTTTAAAAAATTGGCCTTATTTCAATTAATTTCTCACTTTAAAAAAAAAAGGCCAATCTTTAAAACAGTTTAAATTACTGTAGGATTATCAAACTCTTTTATGCCTATTTAATTAATTAAACAAACAAAAACTATTTCTTTAAAACAGGCAACAAACTTTTTCAGCCTTTTGAAAGATGGAAAGAGCAAAAACCTAACCTTTTGATAGGTTGTTTTTTCTTGCCTTCCAACTTTCAAATCTTTTGGAAGATCTTAAAGAAAGTCAGTAGAGCTTTTAAGAAGGTTCTATCACTGCTACCTTTTAGGTTAGAATGTACGTCTTTAGAAAGTTTGAAAGTTCTTTTTAATAACCCGAACAACCGTCAAATTCTAACTTTATTAGAAAGCATTAAAAGAAAAATGGACCCTAATTATTTTTAAAATTTTAATTAAAGACAGCCATCTAATTTCTCTCCCTAACCATTTTAAATTAATAAACAAATTTCAAACTAATTAAAATTTTAAACCTAAAAATATTTTTTTAAAAAAAGTTAGAGTTGTTATTCTAAACAGCCTTTCAAACCTTCATACCATTCTTTAACATAGAGCTTGTTTTAGTCTAACATAAAACTTTATTAAAAAGTTTGTCATTCTAAGACTATTTTTTCAGCTAAGAAAAACAAACTTAAAGGTCATTAAAACTTTATGTTATAAATGCCATTAAACTATTTAATGGCAAGCAAATTTAAGGTAGGTTTAATAGAATTTTTTTGTTAGCTTTTTATTATTTTAAAAGATTTTTAATCAACACTACCTTAAATAAAAATGATTTTAACCCGTAAGTTATCTTGCTTTTTTAAAGGTTGTTTTACAGATTATCCTTAAAATTCATTCAAGTATTATAGATTTGTCTACCATAATTTAAAAAAAATTAGTAGATTGTAGTGTTTAACAGCACAGCCCTGTAGTTAAATTACAAACAAGTATTAAATAACGGAAGTATAATACCTCCTTAAATTATCAGAAATAACCGGTTGTTTAATATTAATATATTAATTATTAAAAAGTTTAATGAAAGAAAAAGTTTATAGAGTGAAAAAAAAGAAAGTCTGCTTACTTAAAAAACAATAAATATAAAAATTAGTAGAGGAAAAAATAAATWTGAAAGAAATTCCCTATTTTTTTTGTAGTAGTTATAATGGTAGAATGTCTAAAGGTTTGTATGTAATGTTTGATAGTTGGAAGGTTCTAACAGCCTTTCAGCTCCCTATTGATTTTTAGGGAAAACACTCCAACTATTTCCTTTTWATGATTTGAAAAAAACTTAAGCTAGAAATCGTATCCTTATTTTTTTTATAGAAGGATATTTTTTAAATTATATAGTAAAAAAGGATTATCTAACAAAACAAAAAAATGCAGATAGTTTTTTTTAAGGATAGGTAATGCATTAAAAACTATGTGATAGAATCATTTAAACATTTCTAGCCAATCTAGCCAATAAATACTTTCAACGGTTGAAAGTTGTTAGCAAAAAAGAACGTTACCTAACCTAAAATAATAGGGTTGGTTTTAGAAAAACCCCGAAAGTTGGTAATGGTTCAAATTTGATTAAATTTCAATAGCTCAAAAAAAAAGGAATTGGGGGATAAAATAATATTATGGTTTAAAAAGTCTAAAAGAGGTTAGTTAAAAATTTAAAGACTCAAAAGGGAGAAATTTGCATTATGGTAGTTTTTAATTCAAATTTTAATGAAAGAAATAGGGGTAATTTTAAAGAGTAATTTCTTTCCTTATAACCATCTTTAAATTATTGCTTTTAACTAACCCTTAAATGCAGAAAAACACCACACCCTCTTAGATTTAAACTCCCTTAACCCACCCCTTGTTGAAAGTTTTCTACCTTAAGTTTTTTTCTTTTAGCAAATTGCTAGAGGGTTAAGTTAATAAAGTCTAATGGAAGTTGTATTGAAGGAAAAAATAGGAAAGAGTGCATTAAAACTACTATAAAAAAAAGCTCTGAAAAGAGACAAAAAAACCTGCCAATCTTTAAAACACAATCTTTGTTTTTAAAATCTACTAAAACGCGGTACTTTTTAAACTACTTTAAAATAAATTTTATATGAGTTTTTGTTTGTCTTTTTGGCTAAATTAAGGTATTTATCTATAATTAAAACACTCAAACTTTGGTAGTTGTAGCCTAAGATAAAATCCGCCCCCTATAACTATCCTCTTCAATTTTCTTTTAGAAAATTTCCCAACTATTTTTGTTTTTTAGGTACAACACATTCCTGTTAAAAGTATTCAAACCTCTTTCAACTTTCAAAAAGAAATAAAATTTGAACTTGGGAAAACAACTATGTTTTTAGTTAGGCTGGTCTACTCAATTTGATAGTTTTCAAATAGAAATGCTTTTTTAAATATTTTTCTTTTATAAAACTTATTTAATACCAACCAACTATATGTTAAAAGTGTTAAATAGGCTGACTACCATTAGAAAACCAACTATACTTGGAAATACCTTGATAACATAACCTTCAGACTGATTAAAGGTACAGTTTTTCACTAGTGTTTTGACTCTCCAACAAACACTTAAAACTATTAGTGATAGAAACTACCTTCTACATTTAAATAATTATAAAGAGAAACAACTTGAAATGGCTTCTTTCAAACCAACAAGAATTCAGCAAAAGAACCATACTTTAAGAAAGATTGGTTTTATAGAAAGAAATATAGACTTTAAAATTGGAGAGTTGTAAGTGAAATTAATTTGTTTAAAGGTTTTAAATTCCTAAAAATCAGGTTGTTTTAAAGATTGCAACAAAAAAAACAAGATAGTCTACTAAACAATCTTCTAACATTAAACTTTGAATGTAAAAACTATCTGAAGGCTGTTTAGAACGTTCAAAAGGTGGTTTCTTTTAACAAAAATCTCAGATAGTTTAAAAAACTACTGCTATTATACTCTTTGTATAAAACCAATTAACTTTCTACCAGCAAAATTAACACTTAAAAAAAAAATATGGTATTTTAAGTAGCAAACTTTAGGGCTGTTTAGGCAGGTAGTAATTGAACTAAACAGCACAGCGTTAAAGTAATGAATACTTTAGCTAATTTTTAATCAAACTTTTATTTTAAATAAAAGCGCCGAAAGGCTGGAAAGCCAAACCTTCGGTTAAATTGAAAGTTAGATTAAAAGAAAGGGTGGGTTTATAACAAGGAATTAAAAAACTTACCAACCAACCGTGTTAAATAAGTAGAACGAATTGCTGTTTTGAGCGTTACAACCTTTTTTTTAAGTAGTTTAAATTAGCAAAAAAGCAGCGAAGTTGATGGTCCTCCGCGCTGTATAGGCTGTTTGAATGAATGGCTGTTTAGAACCGTATAACAGCTTTTACCTTATTTTGCCTTCCAACCTTTAAACTGAAGGGCTGTTTCGTAAAACTACCCGAGATTTTACAAATTAGTTAAACGACTCTTTCAAAACATTAGTTCTAAACAGCCTAAGTATTTGAGAGTAAAAAAACGACCCGACAAAAAAGCGGAAAGTTCTATCAAAGCTTTTTTTTATAAACAGCCTTCTATCAGCCTTCCCACAGCTTTTTAAAACAACACAGCGGATAATCTTTCTAAGGTTTAATTAAAAGGTTATTAAGGATCGATCGATCGATCGATCGATCCAGCTAATTAAAATCAATGGTAAACCTACAACACTTTCTAAAAGATTTAATGATAGGATTAATAACTTTAAGGATTGAAACAACCTTCAAACGGCTAATCCATAAAGATCTAGAAGAAGGGTAGGGTTTTGATCCTTGGAAAATTGAAAGGTTTAATAAAACTATTAGAACTTAATTAAAGCTTCTCTAATAGAATGGGGTTTTTATGGCTAGTTATCTAGCTGTTAATCTACTTTCAAAGAGGTCAGCCTTTTGGTGGATATAACAGAGATGGCTATTCTTGCAGTTCTGTAGAGTGTTAAAAGATAGGTTTGCCAGCCAACCCCAAAGTTGGACAGAAAATTGGAAAGTCTGAATAAATTATTTTAAGTTGGTTTTGATAGTAAGATTCCGAAAATCTATTAACTCTTTCAAACCTTCCAACTATATATTTTTTGATATGGCCACAATCTATTAAAATAGGTATAGGCTTATTTTATTAATTATGGCTTATTTATGTTGTAGGCTACCCTTGCGGTTATTTCTTACTTAAAACACATGTCGCTTTAATAATTTTCTAGTTGGATTCTCGTGCAACKAGACTTTTMAAGTTTAAAAAGTTATTAAAATTTTCGCAGGCTGTTTAGCCGTCCAACTTTAGAAGGTTGAATAAAATAATCTTTAACAGCCACCCCACGTAGATAGAAAAAAAAGCAAACAAAATAGTTAGATTACTTTCCAATTTATAACCTATTAAATTAATTGAGTTTTTAGAATTTAAGTAGGTTAAAAATCTATAAGATCTTGCTATTTAAACATAGTTGGAGAATACCTTTTAATTAAAACATTCTATAGGCCAGGCCAACAGACTATTGAAAATCTCCTATCTATAATATGTTTAGAAGAGTTTCAACCTAGAAATTGAAACTCGAGCTACTAGTTTATTAAGAGAAAAAAAAGTT
>Contig233+214105
AAGGATGTTCTAAGAAACTTAAAGGTTGTTTTTTCAATTTCAAGGGTTTTTTCAATTTCAAGGGTTAAGCTAATTGAAAAGTTTCTAACTTTTTAATAATTAGAAAGGTGTTAAAAGTTAGCTTTAAAAAGCATTACTATCCAATAGTTTGGAATGTAAGTGTTGTTTTTAGGTTTCTTGCAAACATTACTATCAAAAATAGATATGATATATTTTGAGGTTTATCTAGTTTTATAAGTTAGCTTGATTATTTTTTTTAATTAAAGTTCTTAAAACTTAGTTTGAGGTATATTTTGCTTTCTATTAAGTTTAATTTAAAAAAAGAATAATCCAACTTTTAAACTTTTTTTATAAAAAAAACTTTATTTCCTTACTCCTACTTTACTTTTTAGCCAGGTATTTCTAAATTTTTTAAAAATTTGGCCTCCTTAAAAATAGAACTCATACTTTAAAACCTTCCAGTTTTATGGAACGAAAAAACATACAACTTTCCCGAAACAACCCTTAGTTGTAGGATAGTTTAAAAAAATATTTGAAAGATTGAAAGTTGTTTTGAAAATAGGAAATATCTTTTTGAATGAATGTTGGATTTAAATAAAGATAAAAAGAAGGTTTGTATAAATAGTTAGTTTTGAATGTAGGTTTTAATGGAGAATTTAGCTAAAATCTTACAAAACCTTCCTTCCGCTGTGCTGTTTATAAATTCGTTTTAATTAAAGATGGTTTTTAATCAAAAAGATTATTGTATTTGAAGGTTCTATCACTCTTTCAAATACTTTTGGTGAGAACTAAAGAAAATGCAAATATCGAACCTTTACAAAGTGTCCTTAAAATTAATTGAAAGAAGGTTTTAAAGATTGATTTTTCTTTCAATTTGAAAAAACATTCTTATAACCTTTAGGTAGGATTTAAAAAAAAGTTTGTCTTAAAGTAAGTTTGTTCGGGTTTTTTCTGTCAATCCTTCAATCAAATACACTATAAAATAATCATCCTTTCAAATTTCTTTTATTTAAACGAATACATTTAAATAAAGGGTTTTTTGAACATTACAAACCAACAGACCAAATATTCCATTTTTATCCTACATTTTTTTTAGGTAGGTTTGAGAAAAACGGAAATTATCTATCCTACTATACAAAACAAATAAGGGTGTTGTGTTAGGCTTTCAAACCCAGAAACTGTAAATTAAGCCTTTCCAACTTGAAATTAAACCTTTTTTAGTTTACTGTAGTTATTTGAAAGGATAACTATGTGTTTTTAAACCTTTTATTGTACTTTCAAATTTTATCCTGGCAGGCTGTTTATAAAAATGGTCTGTATCAATTAATTCGCTTTAAGGTTGTTTTTTTTATTTGTAAATTGAAAGAATGGCTTAAACCGAGTACCTTAAACGTTTAATAAAAAAGTTTAACTGGTTTATTGCACAAAAGAACTGCAAACGAATGTTAAGAACGTTGGAATAACTTATGTTTTCTAACGGGTAATATGTTTCTAAAAAACCTTTCTTTTTAAAGCTAGTTTTCTTTCAGTTAAACTTTTTTTTGCAGAATGAAAGAAACTCCTACCTACAATACAGCCATTGTGATAGAACCGAATTTTCAATAAAGCCATTAAACATTACTAATTTAGCAGTTAAAAAGTTTTAATTAAGGTTTTTAAACTTGCCGACTTTACATTCTATCCTTTTTTTTATTGAGTTAAGGCAGGCCTGTTAGAAAATAACCTTAAAACTGCTATTGAAACCGAAAACCTATTAGCAAAAAGTTGGTAAGAATGGTTTTTTAATTTAAGTAGAAAAGACATTGGTATTGTTTAATAAAAAAAAGAAGTCCTAACAATACCAAACCTATTATATTAATTAACGTCTTTTTGCAAAACTAGCCAAAAAAACTTTCAAATGCGGGTTCTACCTTAAAATCAAAATTGTAGAGATGTTTTAATAAATGAAAAATTTGCTACAATGCAATGGTGTTTAATATATCTTTCTAAACCAAATAAAGTTTAATGTTCTACCAATAAAATCTACACAAAAAAAACAATGTTTTTAAAGTTGTTAAGAATTTGGCAAAAAAAGATATCTTTAAAACAATCTTTCATTTCAATTAGTTGAACCAAAGTATTTTGAAAAATCCCGTTTAATGTTTTAAAGATGAATAAGTTTGTATTAAAGTTGGAATTTTTCATTAAGTTGGAAGATCACTCTTTTTTTTAACCAAGGCAGAACGTTAAAAAGGCTAATTTAATTGGCTAATTGGTTTATCTAATTTGATAAATTGAGCGTTAAATTAGCTATTTTTTTAGCTAAAAATATTGTTTCTTAGCAAGCAGCAACTTAGGTTAGGTATTGAAAATAAATAACCCACCCCTTCCTTACTAAGGGGTTTATAAGTTCACAAAAAAAATAGGTAAATATTAAGGAATTAATTAAAGATAAGGGCATTTCAATTGCCAATTTTCTAGTTTTAAGTAAGGTTTTAATTAACGAATTTGAAAACAACAGAGTGATACCTTTTATTTAATGATTGGTAGAAAAGTTTGGCTGTTTAGATCGGATATTTTAACAAATTGCCAATTTTCTAGTTTTAAGGTTTGTTTTAAAGAACTAATAGTATTGTTGGGAAAGGCTAGTTTGTTCTAACAATAGTTTAATATGGTGGGAAAAAAACAATAAGTTTTATAGAAATTAAAAAGAAAGTTGAAAGGCTGTTTAGATCTTAATTCAATCAAAAAACAAACGGTTTGAAGGTTCTATCATTCAAACTATAAAACAAACACTTCTAGCAAATTTGGCTATTTTAAAGATCTTTCAGTAGTTGAACGTTCTACCTGTATTTGAAAAATCAATTTAATAAACTAACTTTCCAAACGGAAAAAATTGATTAATTTGTTAATAAATAACACTGCATCAAAACTAATAAAAGCAGGTAGACGGTCAAACAAACTTAAAAGAAATTTGAGAGAAAACGGTCAATTTTTACAACTATAAAAACTAGATTGTTTAGAAAGACTTTAGGTAGAAATTCCCTATCTTTTTGATAGTCCGTATAGATCATCTTGGAGTGTTTCGGAAAACAGTACGGAAAATTTTATTGAAAGTTTAGTGGAAGGTTTTTCTTACAAAGCTAAACAGCTTTAATTAAATAGGTTTGTTTAGTAAGGTTGGTTTGTTGGTTTTACAAACAGCTTTTTTTTTCTTCCGTCTAAACAGCCTTTCAGATTGCATTTTCTGATAAACAGGCTACTCTGTCAATTTTACCAATTGGTTTAATTTCAAAGGCGGGCGGTAGGATGTGTTTACTATACCCTAGGTTTACAATAGGTTTGAATGAACTTACCAACAAACCTAAACTTTCTAACCGCATAGTTTGAAAGCGGTTTGAGTTATTCCTACCGCCTTTAAAATCAACTTTAAAAAAAGTGGTAGAGAAGGTTTCGAACCTTTAATTAAAAAAAAGCTAACTCTCCGCCAAATATTTCCAAACCACCTATATTTTAACTTAACAGCAGCTGTAGGTCTTAACAGCCTACAAACAGCAAACAGCCTACACAAAATTTCCGTCACACTAATTGTGAGTGAAAGAGTTAGTTCAGCACTCTCGCTGTTTCGCTGCCGGATTTTACGGAAGGAAATAGGCTGTGCGTGCTGTTAAGAGTTTGTTTGATGGGTTTGTAAATGTTTAAAGAATAATTTGAAAGTACAACTCTCCATACATAATAAAAGAATGGAAGGAGAGCCAAAGAGAAGAGAAAAACTTTCAAACAAAAAAGGCTTTATAACAAAAAAAATGACCTTCTAAACAGCACAGTAAAGGTTAAAAACTTGAAATAAAGCAGTCCTTAAACTATCAGAACTTTAAAGGGGTTGGTTTTATTGCTTAGGTTGAAAGTGTGTTAGAAAATACAACCTAAAGCAAAAAAAATTAGAAAGATACCTTTAAAGTAAAGATTCTAAAATTTCAATAAAGCCAAAAATCTCTATCAAAAAGTCTTAAAGAATGGTAGTATTCCTGCTTTCTTTAATTAATAGGAATAAATTTAGTTAAAGATTTTTTGAATAGAATTTTAGTTTGAGCAGAAAGAGTTATGGAAAAAAAGCAAGTTTGTTAGCGATTGAATTTTTGAAAGAAAAAAGAAAGCAGGTGGATAATTGATTGGTTGTTTATACCTTAAACCATATTTTTTGGCAATACGGTTTAATTAAATTAATTAATGAAGGTATAAACAATTAGACTGCAAAAAAAACAGTATGACTTTCAATAGTTCTGCCTATCCTATAAATAAAGGATGCCCAACATTCTTTTAGCTAAAAGATTTTAAGGTTGAATTTAATCATTACTTGAAAATTTGGCAAGAAGGGCTGTTTAGAATAACAAAAAAACATATCTTCGAACATTCTTGCCAACTTTAAAATCCTAATAGCTTTTTAAGTTATTCTAAAAATTAGAAATTTAAGGTATGAAAGGTAACTATGGAAAATAGGCCTAGAAGATTGAAAGGATAGTTTGTAACTTGTCATACCATAGCTTTATCGAACATTTCTTCCGTATGTATTGTTAACGAAAATATTCTCAAATGCTGTGCTGTAGCTAGAAAAAAAGTACGATAAATATGGCTGAGCTGAAAGAAAGACTATTTTAAGTTTAGTTTCAGCAACAGCGAAAAAAAACTAGCCTTAAGGTGCAAAAAACTAAAAAAACTAACTTTCTTTATGGTCTAACATATTCTACAGTCTGTTTAGATATTTTACTTTTCAATCTATACTTTCAAATCTTTTCTTTCAAAAAGGCTAAGGCTGTTTGAATGAAGGTTTGTATTTCCTTTTGACCATTAAAACCATTAAATAGTTCCAATTGAAAAACTAGATGTTTTATAGTCTGTTCAAACCACAAGATTGTATAATTAAAAACAAATAGGCTAGAAAAAATCTAGTTTTTTGGGAATTTTGTTTATTTGCTAGTTATAAAGTCATAAAATATGTTTTTTAATTGAAAGGTGGAAAGAAATAAAAATATTAACGTAGGTTTTTTTAATTTATAGAAAGATGACAGTCTATTAAAAAGCCAACTAGAAATCCTTTAGAAATTCGTCCTACATGCTTTTCAAACTATACACCTAACTTTCAAAAATCAAAAAATCTAGAAGTTTGAACAAAAAACAAACTTCAACTTCAAAGTAAACCAAAAAATTCGGTGGCGTGGCAAAGAAAATAAGGGATATAAAAATTTTCAATTTTAAGGGAAAAATCTTTCAGCATTTAATAAATACAAAAAAAACTTTCATGGCACAGTTTTAATCCCTTAAGGGATATAAAAATTTTAAAGAAAAAAAACTAGTGTTAAGGGCTTTGAAAACCCTAAAACATACCTACGAGAGAAAGAAGTATTTTAATAAAAAACAATTTTAAGGGTAGGTTTTTATTCCTTTGTGAAACAAACCCTATATAGGGTTTAAGGAAAAAAAAGCAATTGAAAAGAAAGCAGTTAGAAAGTTTGTTTTATGCAGGCAGATAGTTTAAAGTTTATTGGAAAGCTTTCTGCATTCTTTGAAATAAAGCTAAAAAATTAGTTTGAAGGGCAGTTGGACTTTAAAGCAAACTGCCGCCCTTCAAACTAAGCCACCAACAAACTTTTCCTTCAAACAAAGAAATTACTGTATTTGGAAAGTTGGAAGCAATCGTTTCAAACTTGAAACTATTGAAAAACAGTGGAAATTTCAAGTAAATTATTTTTAAATAGTTTACTAACCTTCTTTCTAACTAAAGTGGTTTTTCGATCTTTCTAATAAAACAATCTTTCATTTTTTGCCAAATTTAAGGACATTTTAAATAAAAGAAAGGGATTAGCCGTAGTTTTTCGAAGCCTATTTAATTAATTAATTAACCAATAAAAGAAAGTTTGCTTTTATAGGATTTTTTGGTACTAAAGAATCTAGTTTAATGTTGGATGTAAAATTCTTGAAATTGAAAGTACCAACTTTCAATTTATCAATAATTTACTTTAAACTTTTTGATGTTCCAAATGTTAAATTTTGAAAGCTAGTTCAAATGCTGTAAGGAAAAAAGAAAGAAATTGGAATTTTTGAATGTTTTTGAAAACAGCTATTTGTTGAAAAGCAAAGAATGGCTTTTGGTTTGTAGGATTTCAAAGAGTGATAGAACCTTTCTGCCATTAAGTTATCACTAACTTTTCCTACCAACTTTTTTAATAAAATATCTACCTAGCATCAAACTGCTATCAAACACTCCAATCTAACTAAAAAATTTGATAGGTTTAAAAACCTTCTATTAAACTTTTTTTTTACTAGCAACAGTAAACCTAGTTTGTAACCAACTAACAAAATACAATCTTTTAACTATTAAAGTCTGTTGGGCTCAACTTTCAAACTTGCTGTTCAGATAAAAAGTAAGAAATTTGTTTTATGGTTTGTATACTTTCCAGCCTTTTTAAAATAAGAACCTGCCAAACTAACTGAGCAAAGGTAAGGATTGTTCAAACCAAGAAGGCCTAAAAAAAAGTTGGAAGGAAAAAAAACTTACAAACCAACTCTCTTATAAAGTGTATGAAATTGAAAATCTGCCAACTTTGTTGGAAGAACCAATTAAATAGCTTTTAAAAAAAGCATAGATTTGTTTAATACAAAAAAAACTTGGGTTTCAAACCTAAAACGACTACATTTTTTTAATGAAAAGTTAGGAAAGTTAGATTAATTAAATAGGTTTGTGTATCGCTTTATTGAAAAAAAATTGCTGAAAGAAAAATGTGAATAACTACATTTATTTCTTTATTGAAAAAGCAATAAGGAGAAATAAGAGCTGTTTTAGAAAAATAATTGAATGGAAGACGGTTTTAATAGTCGGTTTAAAAGAAAATATCAACCTATAAAACAAACCGATCTATCTTATGCGAGTTTAGTTAGATTAATGAAAGGTTGATCTTACAGCTTTTTTTTCAAAGAGACTTTCAAACAAAAAGACTAAACAGCCTTTTAGATTGCCCAACCCAAATTGGTTATTTGAATTCTTGCTAACTTACTAAATTTCTTTTTTGAAGGTTTTTTTTACTTTTAAACGCTGTGCTGTTTAGAAGATTTTTTAAAACTTTATATGGATCTTCAAATTTTCTATTTTTCTAAACTTTAGAAGGTTTTTCTAGTTCTATCACTGTTAGGTTTGATAAATAAGTTTGTAAGAAAAAATAGTCTTTCTTAAGGAGTGTTTTCAGGTACTGTCATATACTAAACTAATTTCCAAACCTGTTAGTAAGGTTTAATCACTTCCCGACCTTACAGACCTTAAATCAATACTAACCTATAAACTCTCTTACAGAACTTTTCAATACTCTCCGATTCTAAAAGTTACCCTGTTGGTTAGTTTTAAAGATAGGTAAAAAATAAATCTAACTTTCTACCCCAAAAAAACGAAAAAGTATAGCCTGTTAAGCTGAGTGTTTATTATTAAAATAATACCAAAAAACTATTGAACTTTAATAAAAATTGGGTGTTTTTTTCTTTCCGACTAACAAACACTCTTTCCGAAAAAGTTTTCGGGTAGAAAAGTAACTTTCGTTTTTAATACTAATCTAAAAACTTTCATTAGACAGGTTTTTAAAAAGTTGTAGGTTTTCAAGATTGATCTAACTTATGTATGAGTCAGTCAAGGTTTGAACAACAGATGTCTTTTTATTGAAAAGTTAGTTTAAAGGATTGAAAAAAACGCCCTTTCAATAAAAAAGATTGAAAGTTGACAAAAAAGGAATGTTGTTTTGAAAGCATAAGTTTTTTTGCCTGCTATGTTTCTAACTTTCAATTAATTCACCTTTTCATTTTACTGTTTTAAAGAAAAAAAGGATTGAAAAAACTGCCTATAACCTAGTTTTTTCAAGTTGAGAGTAACAAGCATAGTATAAACCAACCCTTCTGCTACAAGTTTGTATTCCGAAAAATCTACCTATTTTGAAATAGAGTCAGTCGGGCAAGTTATAAAATCTTTAAAACAACCTTAAATATCTTTTAAATTGTTTAAAGGCTTATAAGAAAAAAGAGTAGCCGAAGTTAAAGGTTTGGTAGACAAATTTTTTTCTATTCAAACTACCCAAGAACTTCGCTGTTAGTAGAATTTTTTGTCTATTTTTAATTGATTGGTACTTTTAAAAGGTTCTTTTAAACGATTTCAANAAAGGTTCTATCACTTTGAGTTGAGGGTTATTCTATTCTCATTAAACTTTCTTTCAGCAATAAGGCTGAACGTAATTTCTTTTAAACCTTCGCTGTTAGAAACTTTCAAACCTTAAAATCAACTTTTAAACTTTTTTTTCAGTTCCGACACTCTTTCAATCCGAAAAATCGGATTGAAAGATTTATAGGTTGAAGGGAACTAGTAGATTGAGGGTTTAATTTTCAGAAAGATTTCAAAAAATAGGTTGAAGGAACTAAAAGACTGTTTTTTCTCTTAGAGTCCTGGCAAGCCTTAAAATTAACAACCTTTTATCAAATAACAATCTTTCAACCAACAAGAAGTGCTTGATAGAACCTGGCAAACTTTAAAATTAACAAAGCCATGAAAATTTTTTTGATAAAAATGTTTTTTTTGTTGAAAGATTGTTTTGATTGAAAGAAAGTAAGTTAGATTGACTGAAAACTTTACAATAAAACCTGAATCTTACTTAAGATTATTGGTAGATTGAAGCCAACCCGAAATTCTTTCAACTTCCTTTTTTTAACTTATTAAAACCTTCTAACCTAACATTCAATAATAGGGTTGAAAGTTTTGTAGAATGAAACTTTTGCTTTCTTAGGCACTCTTTTTTTTAATAGCTATTTGAAAAGTAAGGTTTTTTGCAAATTTGGTTTTTTTGCCATTGTAAGGCAGTAATCTTTCAAGCAATATTGTTTATTTAACCCAATAAACTTATTTTTGTGGGTTTTTTAGCCCATAAAAACGATTGGGAATACTAGATAGAAAAACTACCTTCHAGAAATTATCGGAATGTGCTAGATTCTAAACCCATCAAATTGAAAAATCTTAAATAATTTTATAGAAGGTAGAACTTTCTGCCTAGAAAAAAAATAAGATGGTTTATTTAAACTTGGCAAATTGGCTATCAAAATAGTGGAGGTAATTAAAAATATACTATGTTTGTATAAAAGAAACCCCTAAAATAAAAAAGAGGGGGATAAAAACAAGAAAGACTTACTTTAAGGGAAGTGAAAAAAACTATTTTCAAAGAGATGGCTAGTTTGATAGTTTTATTCTTACTATCAAACTATCTTACTCTCAATTGTTGGTTTGAGAGGCTATTCTACTTTTAAACTATTTTCTAACAAACTCTTGATTTGAATGCTTTCTAGTAAAATTTTTTAATTCCCATAATTTAAGCAGGCGAAAATYCTATACAAATTAAGTTTGAAGGAGGAAAAATAMMAAAAAATATGCTTTATTCTTTCTTTTTAATTAACAAACATTAATAGGATTAAAAGTTTAAACATATTKAATTAAAACTTTTTAAAATAATAAAAAATATKCTTGATTTAATACAAAAAAAAGAAGTTTATTATTGAAAGAATAGTTTTTTATTTCTAACCCTCTTTGAAAGTGATAGAATCTTTTTTTCAATACTTTAATAAAAAATAACAAACACCTTCAAACAAATTGTGAAAGCAACTGAATGGCAAATTTTTTCATTAAAGTTTGCCATTAAAAAAAAGAAAATTGGAGTGAAAGGACTGACTATCAAACCCTTAAAATTTTTGTTTTAAACTTTCATTAAAACATTTGAAAGATTGTTTGAATGTTTGGCTGTTTGGCAGATAGTAACATCCATTTTTMTTACAAACTAACAGTCTTTCTTTTAATCGCACCATAAAACCTATTTTATTTCAKAAAGATTAACTGCCTTTCGCAGAACGTCCTGCATTTTMAAGTTGCTATTGGAAGAGATCTTTTAGCCCAACTTKAGTTTGAGATTTTCAAGAGTTCACACTTTAAAACATTCAATTGGTTTAGTTTGTATAGAAAGTTTTTTTTGTATTAAAGTTTCTAACAGCGAAAAATATGTGAAGGCTTTATGTGCACCTAGAAATCACTTGGAAGTTCGATTAAAAAGAACAGACAATAAGACACAGTCTAACTTTTCTCCATTGTGAGGGTCTATCAGCCTATTTGAAAGATTGTTTGAAAAAACAAGTCCTATCACTCTATTCCTAACAAGCTTATTTCACTGCAGGGATTGTTAAGATAATCAGTCGCGGGATAACAGAACCTTACAATAAACTTCTTTTTTTTCTTTCAAACTAAACTTTGTCAAAAATGAAACAGCTAAACTGTTAGATTATTTTTTAAAAGATAATTTCTTTCGCTGTTCCCTGCTGAAACTTTTGGTGGACTTTCCACATTGAAAAT
>Contig234+2707
ACCTTTTKAAATTATTTKTTAATTAAACCCCATTCAACTMAAATACTTTTAATATTTTAAACCAGTGTTTTAGTTGAATCATAGGAGTGATTCACTGGTTTAATGTTTTGAACTCTTTTTAGACATTAAACTTAGGTTAAACCCTTCTTTCAAACAAAAAAAAGATATTAGGTAGGATGGATACTTTATTTAAAACAAACCATAAAATCGAACCTAAGTTTTCGACAGATAATACCTTGAATCTAAACTGAATTTCTTCTTAACATTAGGGTCTTTAAAACACCCTTCGGCTAAAGAGTAGTTGGAAAGGYGCATAGTTTTCAAGTTTACATTTGGTTCGAATAATTTTGATACTCCTAAGGGAGTAGGAATTTTCTAAAAAAGTATGTTTAAGGTCTAAAACATACTTTTTTGAAAGGTGTTCTTCCTAAAYRAACTTTTTATAGTAATAGGAATTAAAAAAAAATATTATTCTTACTTTAGAAAATGAAACTTTGATTCAAAGTTCGAATCTCTCCGGTTTCTTTAAAATCAATCTCTTAATTAATGTAAGAGAAAAAACAACTCTGTTTAATGAAAGTTTAATCTAAGTAGGTTTTAATAAATTGAGAGTGAAGTTTATTAAAAACATCATTAATAGTTAAATATTMTTAGCCCAACTTTTTAAGATAGGTTGTTCTTTCCTTAGTTCAAACTGTTGGYAGAARGATTTAATGAATAATGTTGGGTTTAATAAAACTTCGTTTTAGCCACCAAAGTGCTGTATAGTTCTCCCAACTAACTTTAAAATTACTCAGCCTTTTAAAACCAAGATCTTTAAGACCGATAAACTTTMTAATTAGTTGGGTTACCCATTTTTTTAGTTGGAAAGTTTTATAGGAATCTAACGAGAAATTATACGGTTTTATGAGGAAAAATTAGAAAGTGGAATCAACTATTTTTTTTTAATTAAAGAATAATAAATAGTTATGHTGTTAACTTATTAAGAAACATCATTAAAACTAACTTGAAAACATTTATTTTCACTATCATTAAAAAAAATAACCATCAAAAGTTTTAATAAATTGCTTCGGGGAAACDTTAAAGGBADAAABTTAATCTTCGTTCAAATAACAAAGAAAAAAGAAGTTTGATAGACTTTTAACGCCGCTGTGCTGTTTTGGCTAATCCCTGTTAAGAACTAAAAGGAAAAGCATGTTTTGAAAGGTTCAATGGTTTTAAAGTAGTTTTTAAGGTATGTTTTTTWAATTTAAAATTMCTTTCAACTAATTTAAAAAACTTAAATCTATTTGTTTGTTTTTAACGCTAGTAAAACTAACTTTAGTTCAAACTTTTTTTTTAATAACCCAATTAAAGCCTTTAATTGGCTGTAACTTTCCAAWGCTGAGGTTTAACTTTCTAACAAACCTTCAAAAGTATAAACTGCCTAAAAAATCTTTAGTTTTTTTAGGCTGAAAGTTTGGGAAACTAATAAAAACAAACCTTCTACTCTATAAAATTTTTGATTCTTATATAGAGTTGCTTTTATAATAGGTTAACTATTTTCRAATAGAAATAATATTCTATTAGGTTGGAAAAACTTTATAAAACGTTATTGTTATGAGGGTTTTTCTTTATAAAGCACTAATCCTTAAAAATAGGTTTCAAATAAAATATCAAACAGTCTATGAATAGAAATTAGAATAAGCTGACTTTCACTGAGTTTGAAAGTTGGAATAGTGTTTCTCGGTTATAAAGTTTTCTAAAGTTTTTTGTTATTGGCTGTGTTGTAGGGATTTTTTTAAAGTTGGTTTAAGTTTTATGCAATAAAGTTTGAAAGTGGGATAGAGGCCTTTAAAGTCGATTTTTTCTATCACTCTGTCTTTCTAACTTAAAAAAAAATAGCGTATGTTAGCTAGCCTATAATTCTATAAAATTCATTTTAAAAACCTTAATTAAAACCAAATAAACTTTATAACGGCKCTTTTTTTTATAAAGTTGGAAAAACTTTCAATTTGGCTGGTATTTAAATCTKTCTTGTTTTAGCGCTGGAAATTAGCTGGAAGTTTTTMTAGAAGTAATTCTTTCAAAACATACGCTGTTAGAACTTTCATATCTACTTTCTAACAATTTTTATCCGTCACTTAAAATAAAAGCTGGTTTAGATGGTAATAAAACKAAAAAATTKGTCGGTTTTAG
>Contig235+09731172
ATTGTTAAAAAAGCAACAAAGCTACCTTCCAAGATTAATTACTTGGAAAAAAGCATTCAACCTTTGAAAAGGAAGAAAGTAGGGATAAAACTAGAAAAACCTTCAGCCTTTTCCAACTTTCTAAGAAAAAAAACCATTGCTAAATGGCAAAGGATGCTTTCTGAAATAATACTAACATGAGTGCTGGAAGGAATAGTGGATAGATAGGGCAGGTTAGTTTTTAATGATAGTTTTTCTAAACAATCTCGCATTCTAGTTAGCCAGTTTGAGGGAGGGCTGGACTGTTTGTTTCACTTGAAAATCAATCCCTTACTAGAAAGTTCAAATGCACATTTTTTAAAATTGCTGTTCAACTACCCTTTTATTTCATGTTTTTTTTGAAAAATAAAGTTGTTCTAAACAATCTCGCATTTTTCCCCTATTAAAATAGGTTTAATGTTCAAATGCACATTTTTTAAAATTGCTGTTCAACTANNNTTTTATTTCATGTTTTTTTTTTGAAAATAAAGTTGTTCTAAACAATCTCGCATTTTTCCCCAAACTCTCGAAAAAAAACAAACAAAATAGGTTTAATGTTTTTAGCCTCGATAGCCAATTTTCCTAAGGATAGTTTGATAGTTATTATTTTCTCGCTGTTTACTCCTTCAAATTGAAAGAGGTTCTCTCCTTCAAAAACTTTTCGGGTTGTACTCTTTCCTTCTTATTTTGGTTAAAACCTATAAACCAATTGGTGCCAAGGTTTGAAATACACCCTTTATCCGCTTTTTGGTGTAGATCCTTAAAATTCCAGTTAAAACTGACTAGCTTTAAGGTTTTTTTGTTCTTTCAAACTAATTAATATTGGTTTGCAGGTTCTATCACTTTCTATCACTGCTAAACAGCACAGCACAGCACAGCACAGCACAGCACAGCACAGCGTTTTTTTGTTAGAATGTTTTTAATGATTGCTGGACTGTTTCACTTTATTTAAAATCCCTTTAATGTTTTAAATTTTTTCTAAACAATCTCGCATTTTTCCCCAAACTATCGAAAACAAAAAGAATAGGTTTAATGTTTGTTCAAACTATCCAATGTTTTTTTTGTTTTAAAAATGATAGAATGCTAATAAATAGGCCGCTTAGTTAGAAAGTAGTTTTAATAAAACGATAGGCTAGATTGCTCCAGCTTTCATTAAAACATATAGTAAGCAAACTAAAAACTTTTTTCTTTTTTAAGAAATAATTTTTTTTGGCAAAACAGCCTTTTTTTGAAAAGATTTGTTTCGAATTTAAAACATATGTTTTTGAACGATTTCCAGTTATATATAAGGTGTTCTGAGTTTATAAGAAGTTTAGATGGGTTAACTACAAGCTAAATTAGGCTGACAACAAGGTTAAATGAAAGTTTCTGAACTTCATTCAGCATAACAGCTTTTCATTTAAACTAAGTAATTTTCCCTCTTCTAAACATTCAAAACTTTTCAATCATTAAAAAGTAAGTAGTTTTCATGTTTGACAGCAATTTAAAGTTAATTGAAAAGTTAGATGTTTTAAA
>Contig236+1529
TATTAGTTCTCACGCAATATCCCGCTTAAGACTGATTGATTATCAATTTAAGTTAAGCCAACCTTAATTTAGGTTTTTTTATTCCTTAAAGGAATAGCAACAGTGATAGAACCTCTCAATTTTAAAATATTGTGGAAATTACGGTTAGAAAGTTCTATTAGTAAAATACTAATATAGGTTGGCACAACTCTAAGAAACCCAGCGGCTGGAACTAAATAGCTACCCAAGAATTCCACCATAATATAGAAAAAATCTGTATTTTAGTTGGATTTCAAAATAGTAAATATTCGTAAGTTTGAATAAGTTAAAAAAAAAGACTACTTTAAATAAAAACTGTTTTAAGGTTTTCAACTTTTAAAACACTCCCGTAAACTATAAAACAGCCTAAGTTAGAAAGTAGTTTATAAGACTAGCAAGTTAGTTTGAGCGTTTTAGCGCGGTTAGTTTAAAGCCTTTAGAAGGTCCGAAGAATTAGAACCCTAAGATTAAAAAGAAAGGTATTATGACTAACATTCAGACTATAAAACATTTAAATTATACAAAGCAGGTGTAGTCATAAAAATTTGGAGGATATAATTTTGCAGGACGGGGTCTAATAAAGTTAGAACAAAAAGCGGAGTGATACTTTCCTCTTATTAGAACAAAAAATCAAAACATTTGGGTTTCAATAAAAAATTGGGTTTCAATAAAACAATTTGAAAGAAGAACTCTATCAAACTAATAAATCCGAACCCCTGACCTGTAAATAAAAAAAATTATGAAGGCTAGCTAATAAATACGCTCAAACTAGCAACTAACTCTATTTTTGAGAGCCGGTTTTTATAAACTACTATTTTGTAATCCAACTTTCTGTAGTTTTATGGTTTTTTTGTTTTTTAATCTTTTTAGAAAAAACTAAAGTGATAGAACCTTCATATAAAATTGTATAGGTAACTACCTGCAAACAATATAAAAAAAAGAAACTTTAAGGTTTTCTGGTTGCCTTCCGTAAGCACCTTTTTTTTATCCGGCTGGCTCTTTCTTAATTAAACCTTTAAGTAAACTTTAGAATTTTACAGATTAATCCGACTACCCCCTTTTAATTGCCGTTCTACTTTTCTTTAAAACGGTCTAATAGATTGTTTTTTTTCTTTATTGTAGTTTATAAGGTTTTTTTTGCCGTGTTTTTTACCCTCACTACTTTAAAACCTTCTACTTAAAGTTTTGTAGCCAGTTTCTTATGGGTAGTGGCTTTGAATGTTTTTAAAGTTGTAAATAAAGTCCTAACAAATCTACCGAACAACACTTTAAAACCCCAATTACCTTTAATATCACAATTTTCTTTTAACTTGTGAAAAAAACGGAATTTCAATCGTTTTTTTAATAAAAGGGTCAACTTTATAACAAATATGCCTTTCTGTTCTGTCGCTAGAAATTACTAAAAGGGTAAGGTAAGGGTTATAAGCAGTATCTAGGTTAAGTCGTAGGATCTTACTGCCGACTGTTTTCCGTTTTTGTAGCCAATCTAATCTACCGAAACAAAAAAAAACTTGGATAGAAAGAGTTCTAGGTATTTATAAAAACTTTAAAAAAAGTTACGACGAAAAAACTGCTTAATGGGTATAAAATGTTCAAAAAGGATTGGGATAATAATAAAATAGGGTAAGATAGATAATAAATAGGGTAAGATAATAGCCAATTAAAAAAAAGGTTGGATAAGTTACTAAAGTAGATAATATATATTGAAGGATTAAAAATTTTCAGAGCTGATTCGGCTGTTGGAAGGATATTTCTTTTAATTAAATAAAGGGAAATTTGTTTTTTCGAAAGTTGGATTAATTTCTATGTTGGAAAGAATATTAAACAACCCGAAAGAACGAATTAATTTGAGTTAAATAAAGTTAGTTTAATCCTTCTAAAAAAAGATTTTAAGGTAGTTAAAAAGCTAGTTTTTTAATAATTCGATCTAAAGATCTTTCAATCTAATAAATAGTCAGATTTAAAAAAAAAAGAATATATCTTACTAACTACATATCTGACTACGTTCTACAGTCAAATATATCTGCTACTTGGCAAAATGAAAAACCTTCCAACTGCAATTAAAAGGGGGTAGTTGTTTCTAACATTTTTACCGTAAAATAAATCATTCTACTTTCGGTTTCCAGGTAGTTGGAAAGCCAAGTAGTTAGAACTTTAATGGCTCTAGTTTTTGTTCTAGAAGTAGTTATTTTAAAGTTTTTTGTAAATAGGGTGAAACTAGAGCCATTTTGGCTTTTAGTTATAAACAATAAATACTTTCCCAAAATTATTCTAAACAGCATTTTAGCTGGGCAGTTTCATTTTAAGGTAGCTTGTTTTTCAGCCACTAAGGCCTTTTAGTAATTCAACCGGTTTGGTTTTCCTACTTGAAGTGATAGAACCTTTTAGCAAAAGGACTAAGTGGTTAAAACTAACTGCAGTCCTTATAATTGAAAGTTTGCCGAAAGTTGGAAAGTTAGAAGGCTTCCAATTAGGAAGCTATTTTCTAAAATGAAAGGTAACTTGGAAAAAAACGTATTTAACAAACCAAGAAAGATTACTGTTAGGAAATTTCCAACTGCCTTAGAAAGCTATTTTAAAATAGTTTTAAAAGTTTTAAACTAATTTTATTAAAAGTAAAAGAGCTGAAGGTAGGTCTAAAATCCAACAGCCTTTAAATCAAGTATATTTTGAAAAAAATATACTTGATTAGTTGTCCGAGCGAAAAAGTTTGATTGAAGTGAGGTTTTTTTTGCAAAAAAAGTTACGACGAAAAAACCAGCAGTACAAAATTTKTAGGATCTGGAAACTAACTCCTCAGGTAAGAAACCAGTCTAATTGTCCTAAAGTTATTCTCCTACTTTAAGTAAGGCTTAAAACTTTCCTTAAAAAGGACCGGACCCTCTACTTTCCTAAGGAGTTAGGAAAACACTTCATCCTGTTGTTTTAAGGTATTTTTTTAAGATTATTAAAGAATAATTGAAACAAAATTGAAAGTAGAACTATAACCCTTAAAATAAGATGGTTCTATTAAAAGTTTTTTGGTTTTATTACAAGTAATAAAGGCTGTACACTGTTTTATATTTAATAAATAGCCAACTTAAACCTAGTTTTAATTAATTTTGAATTGGCACGTTAAAAACCTTACTTTTTGTTATGGCTCTAGTTTTCTTTTAAATGATGGAAAATGGCTCTAGTTTTTTATTTCCTGTTATCTCCTAACAATTCTAAAGTTGGCAAATACTTTCTTTTTTCTAGCTTTAAATACTTTATATGGATTTTTTTAAATCTATTAAAACTTATTGAACCTTTAAACTACCTTAAAATATTGAAATCGGAACAAAAAAAACTATTTGACCTTAATTAAAACTAACAATTTTTTCTTTTAAAATTTCCATATAATATAATAGGTCGGTCCTTATTTATTTCGACTCTTTTAAAAACATAGTAACACCTTTATTTAATGAAAAAGAGGTTGGTTAATCTAATCCGATAATCTTTTAAACGTACCAATCTTTAGAACCGATAAAATTCGGAAGGTGTCTAAGACMTTATCTACTTTAAAGCTTGGTTTGATCCTAATTACTTCGCTAAAAGCGGGGGTGAAAAGGTGAGCAGATGTTTTTTTCTTTTTTAAATCAATCCTAAATATTCTACTATAGAATATTCTATACTCGGAATGTATTAAAGAATGTTTTTTTTGTTCCTATAAATATAGGTACCTATAGAATGTTTGAAAGATATAACATTAAAACAAACTAGAAACCCCCTATAAAAACAAATCCACAAACCTAAAATACCAACGTTGCTTTTAATAGGTCAGTATTTCTTTTTTAATAATTATTTTAACGCATAGGAAGACTGATTTCTAAACGAGTAGCTTCTAATTCTACTGTCTTCTTTTTTTTCTTATAATAGAAAAAGATTACGTAACTTTCTATTTTTTGTTCTTTTAGCCGTCTCCACTCATCCGCTATTGGACAGTTTGAAATTCCCTATAGGTTCACTTCTAAACAGCCTGGTTTGGCTAGTAAGTTTTTAGTTATAAGTTTTTTTTTATAGAATAATTTGCTGGATTGCATTTTTGCCCATTTTTGGGAGAATTGTCGGACAAAACATAATTGTTCGGTAAATTGTCCGGTTCAAGTCCGGTCGTGGGCTGGTGGAGTTATTACTATGCGTGTAAGTTAAATTTTACTATAAAATCGTCCTATTACTTCAATCAGCTATTATTTCATTCATTAATTTTTGAGCAGTAGGCTGAAAGATTGGAATGAAACAGCCGCTACTTGGACGGTTGAAATAAAACAACTGTTTTTTAATTCATGCAGCGTAGTGAAACTATAAAATCAAAAACCATATTTTAAAAACTCTTAGTTGATTTACAAAGTTGAAAAAATTGATACATTAAACTTTTTTTAAGGTTATTGACAAAATGAAACGCGGATACAATCTTTTAAAAGATTGGTTAAATAAGCGGTCCAAAAGAATTATATAGATCAAACCGCCACGAAAACAACTACTGTTTTTTTCTAACTCTTAGGCAAGAGAAAACAAACTTTATTGTCGGCCTAAGAGATAGATATAAAGATTATTTTTCAGCCCTTCAAACTAATTTTCTAAGCAGATATATGGCTTTCAACAAACAAATCAAGAATTTTACCTCGAACTCCGGACCCCAACACCCTGCTGCTCATGGTGTTTCATGATCAGTATCGGAAACGAATGGAGAAGTGGTAGAACGTGCGGAACCGCATATTGGATTACCCCAGTGCGGCACGAAGCTGCTGCCGCCGAGTCGGCATATTATTTTCTATATATAAAAAGCTTTAAACACCTTCATACATAACTTAAAACAACAAACACTAATTAACAAAAAACAAATACTTGGACCGAGTATGCTAAATCTTGTATACAGAAAAATTTACTGCTTTCTCATTAGACCAACAGACTCACTCAGTTCTACAAATTCAACAACATCTTACAATAAACCAACCTTTAAATGGACGACAGTTTGGTTCTTAAAGGTTTTTCTAAGGAGTCTTTTTATTTACTTACGCTGTTTAGAACCAGTAAATAGGTTTTTCTAGAAAAAGAAAGGTTTAGAGATTTAACCTTTTAAACCTTTAGCGTTTTGTTTTTTTCAAAAAGTATTGAAGGTTCACTCTAACAGCGTTTGAGATTGGCAGAAAAAACTATTCTTATTATTAAGGCAAAAAACAGCTTCTTAAAAATATTTCAATAAATCGGTTTGTTTTGATTTGAAAGGTAATAGAAAACGATTTCCTTATTTTATGTAGAAAAAACCTTATACATAATTTGGAAGGTTTGTAGATCTTTCTATCCTTACTTAAAACTACCTCTAGGCATTCCTTTTCTTCCCACCAAGAAACTATCTTAACAATTTATTAAAACCGCCCTATAAACCAGTGATAGAGGTTTTTCTCACGCCAAAAAGATTGTTTAGAATTCAGCTGTTCAAAAGAACCAGGTATCTAAAGCTGGAAGGCGTTCTATTGTCAATTTACCTTTAGCTTTCAAAACAAAAAAGATTTAGAAGTTAATCCCTCATTTAAATTTAAGGTTGTTCTATCACTTTAAAGGTAGTTTTTCCAGTTTAATTTCCCGAGGGGAAGGAAAAGTGAGGAGATCGCATTTTTGAGAAAGTCAACTAATTTGATAGGAAGATAGTTATGTTGGATTTGTATGATAGTTTATAGGATTTAGAATAGAAACTGGCTTCGTGTTTTCCAACTAGACATACCGCCTATTTTTTGGCAAATCTTCTCTTCCGAATAACTATACAAACCTTCAAAAGAACTTCTAAATCTTGAAATCTTTTTTTACCGAAAAAAAATAGATTCTTTAAAATTTTATAGGTGGTAGAACTGAAAATTTTTAATTAAGTTTGTTGGATTCTTTTATTTCAAGTAGCCAGAAAAACAAACCTTATAAACTACCAAACTTAAAAATCGCCACTAGGTCAAAAACAATATTCTAGCTTTATTGAACCGAATTTATTCAACAATCTGTATAATTAAAACTAGTTTTAATTGGCGTTAGTGAAATTCTAGGGTGAAAGATTAAAAATTAAAAGAAAAGTTTTTTTTATAAATAAAAAGTTTCTATATAGTTTGTTTTTCACAAAAAAAAGCCTATAAGTTGTTTTTTGTTTGAAAGTTGGATAGTGACCTTACTTAAAACTAGTCTTTCAAAATTAATTTGCAAGACGGAATCCGCTGTCATGAGTTTATAGAAAGCAATTTTTTTTGCAATAAATTTGTTTAGTGCTAAACAGCACAGCGGATAAAATAGTATGCCGCTAGCTATGCCCTGCTTGTTCCCAACACGGGTGGCGCATGGAGGCAACTCCCGCGTCATAAGCACCGGGGATAAAATCTTTCTTCTTTTTTCGTTAAGTTAAAAAGATTTACCGTCTATAAAACTATAAAATTCTTTGAATTAAAGGATTAATTCAAACCAACTATCAAACTGCMTTTACAGCCTTTCTTTTTTAAGTTATTTTTCCTTTTTTTGGTAAGAAAACCCCATTAGACCAAAAGTGATAGAACTTTTTTCTGCAGTGATAGAAGCTATTAGAATATCTATCGCCCAAAAGTAGTTTGCAGTTTTAATAAAAATTAATTAATAAAGGGAGAGCTAAAACCTGCAAACTTATTCTATAAAAAAAATAGACACTGTAGTCAATTGCTTTGATGGTTTAGTTTCAATCAATAAAAAAGGTTTTAGAGTATTGCTAGTGTTAAATAAAAGGACGTTGAAAGGTTGTCGGATTTCAATTAAAAGTGAATTTTAAGTTTGGTTGTTTAGAACTTTCTTACAACTTTAAAAACTTAAAATGTTGCCGATCAATCAAACAAAGCAATAATACTTACAACCCTAAAACTTTGGAAAGCGGGAATAATTTGGAATCTGAAAACTAATTTTATAGAGACTGGAAATTTTGTTGAATGTTGTTCGATAAGGTAGGTCTTTTTTATGATAGATTTTAACTGTCCAGAGGCTGTTTAGGGAAGAAGAATTTTATTAAAAAAACTAATAACTCGTAAGTTCCAGGTCGTGAGCTATTTCTTTAAAATTTTCGACATTCTTTAAAATATTTTTTTAAATATAAGATTTTACCGACATCAAACTAAAATTCACTTTCAGTGATAACCCTGAAAGTGATAGAACCTTAAAACATATCTCTTTCATAGTATAATTCAACCCTTACAGTAAATTTGAAGGTTTGTAAATTTTAGTCGGAGAGATGTCGGGAAGAATTTAAAGAAAAAAAAGAAGACCMCGTTATCCTTTCAAAAAACTAACAATTTTTTATGAATAGATTTGTGTTAGAATCTTTCAAACAATAGCACCAATTTAAAAAACTATTGAATGGTTTGACAATAAATATTTTTAATTAAAATTTGTTGATCAGATTGGCGAGATAATACTATCTCAGACTGAGATTTCATGTTTGAGTAAAGGGCATAAATTCACTCTCAAACACTTTCAACCTTTTTTAAAATTAGGTTAGGTTTGAAACACTCTAGCTTTCCAATTTTGCTAGAAAGTTTTTAGGTCTGCTACATTCCTTGTCACCAACTAGAAAACTACCATAAGTTTAAAAGCCCCGGCTAAATTAATTGTTTTTTTCTTACTTAAAAAACGAAATTGACCGCTGTTATTTTTTCAACCGAATTAAAGAAATTAGTGTTTTTAAGTTTCACACCTTCCTTTTTACTATCTATTTTTCAATTAAATCAAAGGCCGGGCCGGTTTTTGGTTTTAATTAAGGAGCGTTAGGGTAGGGTCGTTAGCACAATCTAGCCGGAAAAAATCTTTCAATCCGGCAAAATTCGGATCCAACCTTATTTCTCTACCTTCTTTCTAAACAGCCTAAGGGTGGCCACAAATAAAAATATGTTTATTTCAATTGTTAACTAGAAGTTAAAACCCAACAAATTGTCTGTAAGTTTATAGAGTGCATAAGTTTCCTACAATCTTTAAAACGAATATTTCTTTCAAAAAGAAAGACGGAAAACCCATTTTAAATTTTTGAAAGAATAAAAAAAAGTAAATAAGTAATTCGCCTTTGATAGAATGGCGGATGTTGGGTTTTCTTACCAAAAAATTTTTTACGCTAATTAAAAGAGGCGGTTTGAATTTATAACTTTCTAATAATTAAATAAAAAGAGTTATTTTAAAATTTTATCCATTTTCATTCAACTATTTAATTAAATAGTTGAATGAAAAGTTTAAAGTAATTTTACAGCCAACCTATTTTTTCCGTTATTCACCTACCTCAATTTAAACTTTTTATAGAATTCTATTAAAAGGGTTGTTTTAACGGTTTCTCCAGAAATTTCATGTTTTTGGGTAACTCTTACACTAAAACCGCTTTATTTAAAATAGAATTTAAGTTAGAAAGCATTATAGGATGGTGCAAAAATTAATTAATTAATTAATTAATTAATTTGGATACCTTTTAATTTTCATTAAAAAAATATTTCTTCCTGTTTTTTGCTTTCGTTCTTAAAATAGCGTTCTTCTTTTTTCATTAAAAAAATTACAGACCCTACCTACCTAGGAGTAAGTAGAGAAAGCAACTAAAAACCTTAAAACTCTCAAACTTGAAAACTCCAACCTATTAACCTTTTTCTACTAAACATTAAAAGTAAAGAACCTTTTCAACTTAAACGGAGCTGTCTTTTGCATAAAGAGTTTAGATTATAAGAAATGGCTTCAGCACTTAAAACTGATAAAAACTTTTAATAGGAACCTTCGGCATAATTAAAGCCGAAAGTAAAGAAGAAAAAAAAGAATAATATTTAGTTTAAAAAACTTGTTCTGAGTGTAATTTTCAAATAAAAAAAGAAGTAAGTAGTTTTTCACTAGATCCTATTTTAGTTAAATTAGAAAAACTGGTATGAAAGAACTTTAATGGTAGTTTTACGAATGTTTATAATGTTATTCGGATTCTAACCGTCAAAACTTTCCTTCTATTAAAAAATTTGACCGTCAAATAAACTCAAAATAATGTTTTTATAAAAGATTCTTTATGTGAAAGACAAACATTCTAGCTTTTCTTATTAAAAGATTTATGTGGTTCTCGAAAGTTCGAACTATCTTTTTTTTTCCTAACGATTTTTTCTTTCGTTTTGTTTGAAAGATGTTTTTTTGCAAAAAAACTAGTTCTAATGTGTAGTTCCTTTATTTAATTCAGAAACTAGTAACCCTGATTCGATGGTTGGTTCTGACTACAAAAAAAAGTTTGAAAGACACTAGTATAAATCTTGTGTTCTTTCGAAAGATATGGTTTAAATTTTGAATCTCTGAAGGGTTGGTTTTAAAACAACCATAAAAACCTTTTAAAKATTTTAATCCTAAGGAAGTGTTAAATTAAAAAAAATCAATTTCTAACAAATTAGCTGAATGTATTTTCTATAAAGAATCATTAAAACCTATTAAATGAAATTCTTACTTTTTTTTAAAGACATTCAAACTTAATTAAAAAGTATTTTTAAACTTACAAATCGTTTCGTTCTAATGTAAAATTATTTTAAGTTAGTTTGTAAGCTACCAACAGCTTAGCTAAAAAATTAGAACAAATTAGCTGAATGTATTTGAATTTATTACTAAGGTTCGAAAAAATGTTCTTTTTAGAATAGCACGAAAAAATCTAGGTAGTTCGACTTTGTATCAAACTTAAAATATTTCTTTTTTTATTTTCAAACTATTTTTAAAGTCAGTCCAACGAAATTAATTACTTATTACGAAAAAGCTATAAAATTTTTTATAAATGGAACTATCGAATAAACTGATAGATCTTTTTGGCGCTAAGGTTCTAAACAGCCCCCCATGGCTTTCTATCCAACAGCTCTTCGAAAACTAACCGACTATAAAATTACGAAGATTGCCGTATTTTCAATAAAACTGCAAATTAATTGGCTAAAACCTCTTGAAAAAAGGTTGAAAGTGGGTGGCTGTTGGAAAGTTAAAAAGCCTTTGGAGGGCAGGGCTGTTAAAACTTATAAAAAGCAGTTTAAAAGATTGGAAACCCCATTAGATGGGCCGCTGTGCTGTTTAGCGCCAATGCAAAAAATGGTTATAACAAATTTATTCGAAAAAAATATTGTTTCGTTACCATAAAATAATTTAAAAAATTTGTGGTAAAGAAGTGTCTAATAATTTCATAAACCACCCGGGAACCAAATAATTCTTTCAAATAGAATAGCCTAACCCCTAGTGTTCAATAGAACTTCGATTGTTTTCAAGTTGGGCTGAACTAACCTAACTTTAAGCTGAATGTTTTAAGGGCTGTTTAGAAAAACAGTCTTTTAGAGTGTTGGAAAAAAACAATGTGGTCTGTTCTTCGAATTGGTTTAGAAAAACCACACACCTAAATTGTCAAATTATTTGAAAGAATTTATTACTTCCCAATCCCTTTAATCGTAAATTATTTTAAAGGACTGAAACAATATTTTAATCCTTTAAACGAAATTTGAAAGGATCAGTCCTTTAAAATAAGCCCATATAATTCTTTTTTTGAATTAGTTTGAAATTCGCCATCCCAA
>Contig237+2783
ATATTTATTCTTTGAACTTTCAGAGTTAAACAGCTCTTTTTCTTAAAAGAAGAGCAAGCTGTAAAATTAGATAAACCTTCTCACGTTTCCCTAAAGGGATTAAAAGGGATGGATTAGAGGCATTTCAATTGATTATATTATTATTTTTCCGGTTATTGGATATGCTGACCGTTAAACGTTAACCCTTCAAATTAATCTTAGTTAGGGTAAAAAACTTTCAACCTTTCAATTAACTTGGAGTGATAGAACCAACTTTAGTTCTACCAATAAAACTATTAGACAGCGATCTAAAAGAAAAAAGCAACCGTAAAAACAGAAGATCTTTATTATTAAAACTTCGAATTGAAGGTTCCTTTGATAGAAAAATCCGCTATTAGTTAGATTCTTAAAACTAAAAAAAGTTAAACTATACAAAGGTTCTATCACTAGTGTCTGATATCTTTCAAAAGAACAAAAAGGCTGAAACTTGGTTTTACATTCTTAGTACATTCAATTCTAGGGTTGCTCTTTCACTAGTTCGAAGGAAGGTTCTATCACTTTCTATCACTAAGGGCAGATTTGTAGAAAGATTACTTTCAAAGTTTTTGGGTTTCAACTTTTCAAATTTGCGGAAAGATTGAACAAATTTGTAGGTTGTTCAGTCAAACTTTAAAATAGAGTTAGAACCTTTTCTGCAGTGTTTTAATAGAACCTTAAAATAACTGTTGAGGTTTCTACCCGTCAAACTTACAACAATAAGCAACCCTATTTCAAATTAGAAAGTTGTTTTTCTTAAACTAAAAAGAAAAGCCATCCAAAAAATACTTTAAAATAGATAAACCCTTCCAATTTCAAGGTTTTGTAGATTTCGAATTAAAACCTTCTGCGTTCTTTTAAGAAATGTTCTATCACTTCAGGCTTTCAAAGGTCGCAAAAACCTTTAGCCCATTAGAGTTTAATTTCTTCCTTTAAGGAAGGTTAGGTTTTCTTTATAGTAGACGGAAAATAGGCTGTTGTAGTTAGAAATTTAGCAGTTTCTGCCTTCATTAAAACTTCAAAAGTAGGTTGAGCTCGGTTCAAACATCTTTGAAACAAAGAGTGTTTGAAACAAGATGACAGTGATAATTCAGTTCTTTTAAACTAGCAAAAATGCTGTGCTGTTTAGCAATTTTTTTTGAATAAAACAGCCTACCCAAGTTTTAGTGAAAAGAACCTTATTTTTGGTAGATTGACCAAAACAAACTCCTTTATTTCAAAGGATCAACATAATTTCCAACTACCTCGCTGTTAAAAGCATAAACTCTCTAGCTTTTTTCAATAAAACAGCTTTTTAATTTCCAAAGCGGTTAAAGTGAAAAAACTTAAGTTTTTTAATCTTCCAACTAGTTAGTATTTGGTTCTTCTTTCAAACTGTTTTCTTTACAGCCCCCTTACTTAGTATTAATTATAGACCTTAAAATTTCTAGTGTTTGCAGAAATAGAATGCAGATTTTAGATGGTGCTGACTTCTTTATAACCTTATAAGAAATAACCCATCCTATAAGATTGCTTTTTTTTCGAGAAAAAAAGAGATAGGAAAACCAAATACGAAAGGTTGCAAAAAAAGAATTTAAAGTATGTTTAAAAGAGGGATT
>Contig238+1783
TAAATTCAAACGTTCTACATAGATTTTCTCGTTCAGCCTTTCTTTAATATTTATTCTTTGAACTTTCAGAGTTAAACAGCTCTTTTTCTTAAAAGAAGAGCAAGCTGTAAAATTAGATAAACCTTCTCACGTTTCCCTAAAGGGATTAAAAGGGATGGATTAGAGGCATTTCAATTGATTATATTATTATTTTTCCTACAAACTTAAAACTGTTAGAACTTTTCAACTTATATAACAATCTAGGTTCTAAACAGCCAGCAAAACAGTGACTGTTCTATCACGCTGTTTAGTGTTGGAAAGTTGTTTTTTAAAGTATGCGGGAAGACGAATTCCAACTTTTGCCAAAAGTTTGTAGGAAAAATTACCCTAAAATCTTTCATTAAAACACTTCCAAAGGTATGAAAACTTTATGATCAGAAAAAAAACCAATAGTTTTTAACAGCCTTAGGGTAAAAAACTTTCAACCTTTCAATTAACTTGGAGTGATAGAACCAACTTTAGTTCTACCAATAAAACTATTAGACAGCGATCTAAAAGAAAAAAGCAACCGTAAAAACAGAAGATCTTTATTATTAAAACTTCGAATTGAAGGTTCCTTTGATAGAAAAATCCGCTATTAGTTAGATTCTTAAAACTAAAAAAAGTTAAACTATACAAAGGTTCTATCACTAGTGTCTGATATCTTTCAAAAGAACAAAAAGGCTGAAACTTGGTTTTACATTCTTAGTACATTCAATTCTAGGGTTGCTCTTTCACTAGTTCGAAGGAAGGTTCTATCACTTTCTATCACTAAGGGCAGATTTGTAGAAAGATTACTTTCAAAGTTTTTGGGTTTCAACTTTTCAAATTTGCGGAAAGATTGAACAAATTTGTAGGTTGTTCAGTCAAACTTTAAAATAGAGTTAGAACCTTTTCTGCAGTGTTTTAATAGAACCTTAAAATAACTGTTGAGGTTTCTACCCGTCAAACTTACAACAATAAGCAACCCTATTTCAAATTAGAAAGTTGTTTTTCTTAAACTAAAAAGAAAAGCCATCCAAAAAATACTTTAAAATAGATAAACCCTTCCAATTTCAAGGTTTTGTAGATTTCGAATTAAAACCTTCTGCGTTCTTTTAAGAAATGTTCTATCACTTCAGGCTTTCAAAGGTCGCAAAAACCTTTAGCCCATTAGAGTTTAATTTCTTCCTTTAAGGAAGGTTAGGTTTTCTTTATAGTAGACGGAAAATAGGCTGTTGTAGTTAGAAATTTAGCAGTTTCTGCCTTCATTAAAACTTCAAAAGTAGGTTGAGCTCGGTTCAAACATCTTTGAAACAAAGAGTGTTTGAAACAAGATGACAGTGATAATTCAGTTCTTTTAAACTAGCAAAAATGCTGTGCTGTTTAGCAATTTTTTTTGAATAAAACAGCCTACCCAAGTTTTAGTGAAAAGAACCTTATTTTTGGTAGATTGACCAAAACAAACTCCTTTATTTCAAAGGATCAACATAATTTCCAACTACCTCGCTGTTAAAAGCATAAACTCTCTAGCTTTTTTCAATAAAACAGCTTTTTAATTTCCAAAGCGGTTAAAGTGAAAAAACTTAAGTTTTTTAATCTTCCAACTAGTTAGTATTTGGTTCTTCTTTCAAACTGTTTTCTTTACAGCCCCCTTACTTAGTATTAATTATAGACCTTAAAATTTCTAGTGTTTGCAGAAATAGAATGCAGATTTTAGATGGTGCTGACTTCTTTATAACCTTATAAGAAATAACCCATCCTATAAGATTGCTTTTTTTTCGAGAAAAAAAGAGATAGGAAAACCAAATACGAAAGGTTGCAAAAAAAGAATTTAAAGTATGTTTAAAAGAGGGATT
>Contig239+1707
GGCTTTTTTTTGTGTTAACTTTTTTTTATTTTTAAAGGGTTTAAGTACCTTTTKAAATTATTTKTTAATTAAACCCCATTCAACTMAAATACTTTTAATATTTTAAACCAGTGTTTTAGTTGAATCATAGGAGTGATTCACTGGTTTAATGTTTTGAACTCTTTTTAGACATTAAACTTAGGTTAAACCCTTCTTTAAAAAAAAAGATATTAGGTAGGATACTTTATTTAAAACAAACCATAAAATCGAACCTAAGTTTTCGACAGATAATACCTTTAATCTAAACTGAATTTCTTCTTAACATTAGGGTCTTTAAAACACCCTTCGGCTAAAGAGTAGTTGGAAAGGCGCATAGTTTTCAAGTTTACATTTGGTTCGAATAATTTTGATACTCCTAAGGGAGTAGGAATTTTMKAAAAAAGTATGTTTAAGGTCTAAAACATACTTTTTTGAAAGGTGTTCTTCCTAAACGAACTTTTTMTAGTAATAGGAATTAAAAAAAAATATTATTCTTACTTTAGAAAATGAAACTTTGATTCAAAGTTCGAATCTCTCCGGTTTCTTTMAAATCAATCTCTTAATTAATGTAAGAGAAAAAAMAACTCTGTTTAATGAAAGTTTAATCTAAGTAGGTTTTAATAAATTGAGAGTGAAGTTTATTAAAAACATCATTAATAGTTAAATATTMTTAGCCCAACTTTTTAAGATAGGTTGTTCTTTCCTTAGTTCAAACTGTTGGYAGAARGATTTAATGAATAATGTTGGGTTTAATAAAACTTCGTTTTAGCCACCAAAGTGCTGTATAGTTCTCCCAACTAACTTTAAAATTACTCAGCCTTTTAAAACCAAGATCTTTAAGACCGATAAACTTTMTAATTAGTTGGGTTACCCATTTTTTTAGTTGGAAAGTTTTATAGGAATCTAACGAGAAATTATACGGTTTTATGAGGAAAAATTAGAAAGTGGAATCAACTATTTTTTTTTAATTAAAGAATAATAAATAGTTATGHTGTTAACTTATTAAGAAACATCATTAAAACTAACTTGAAAACATTTATTTTCACTATCATTAAAAAAAATAACCATCAAAAGTTTTAATAAATTGCTTCGGGGAAACDTTAAAGGBADAAABTTAATCTTCGTTCAAATAACAAAGAAAAAAGAAGTTTGATAGACTTTTAACGCCGCTGTGCTGTTTTGGCTAATCCCTGTTAAGAACTAAAAGGAAAAGCATGTTTTGAAAGGTTCAATGGTTTTAAAGTAGTTTTTAAGGTATGTTTTTTWAATTTAAAATTMCTTTCAACTAATTTAAAAAACTTAAATCTATTTGTTTGTTTTTAACGCTAGTAAAACTAACTTTAGTTCAAACTTTTTTTTTAATAACCCAATTAAAGCCTTTAATTGGCTGTAACTTTCCAAWGCTGAGGTTTAACTTTCTAACAAACCTTCAAAAGTATAAACTGCCTAAAAAATCTTTAGTTTTTTTAGGCTGAAAGTTTGGGAAACTAATAAAAACAAACCTTCTACTCTATAAAATTTTTGATTCTTATATAGAGTTGCTTTTATAATAGGTTAACTATTTTCRAATAGAAATAATATTCTATTAGGTTGGAAAAACTTTATAAAACGTTATTGTTATGAGGGTTTTTCTTTATAAAGCACTAATCCTTAAAAATAGGTTTCAAATAAAATATCAAACAGTCTATGAATAGAAATTAGAATAAGCTGACTTTCACTGAGTTTGAAAGTTGGAATAGTGTTTCTCGGTTATAAAGTTTTCTAAAGTTTTTTGTTATTGGCTGTGTTGTAGGGATTTTTTTAAAGTTGGTTTAAGTTTTATGCAATAAAGTTTGAAAGTGGGATAGAGGCCTTTAAAGTCGATTTTTTCTATCACTCTGTCTTTCTAACTTAAAAAAAAATAGCGTATGTTAGCTAGCCTATAATTCTATAAAATTCATTTTAAAAACCTTAATTAAAACCAAATAAACTTTATAACGGCKCTTTTTTTTATAAAGTTGGAAAAACTTTCAATTTGGCTGGTATTTAAATCTKTCTTGTTTTAGCGCTGGAAATTAGCTGGAAGTTTTTMTAGAAGTAATTCTTTCAAAACATACGCTGTTAGAACTTTCATATCTACTTTCTAACAATTTTTATCCGTCACTTAAAATAAAAGCTGGTTTAGATGGTAATAAAACKAAAAAATTKGTCGGTTTTAG
>Contig24+1459
TTTTTTATAAATTTAAATCACTTTTTTATTTCAATAAAACAAACCATCAAAACATAAATCGGAATATTCCTTCCAATAAATACTTACTCTCTGCTAAAATGCAAGAAAAACAAAGGTAGACTGTTTTAGGTTGGCATTTAATTAAACTACCTTAAAGTTTGGAAAGAAGGTTTAMGTTAACTAGTTTMMGCCCAAGCCGCTGTGTTGTTTTGAAGGAAAATAGTTTTAAAAAAAAGAAAGGCTGTTATTTCRAAAGAGCTGTTATTTCAGCTCAGYGGCTTCCTTCATTCAGGAGATGGTTTGTTTTCTTTCTTAAGAACTTTAGTGAAATTTTTAATGGTAGTTTTCAACCGCTCTTTTGAGGGAACTTCCAATCTACCCGTAACTTGTTTCAACAACTTTCCATTTGAAAGTTKTTGAGATTMCATAAAATTTKTTGAAGGAAGAAAGTTAGATTCASCAAAATTKTTMATTAAAGGTTCTATCACTTTGAAAACTTTTTAAAGTAGTTTATTTAATCTTTTTAAACACTCCAGTAAAAAACAGCCTACAAATAAATCTATAAGCATTGAATGAAACCATTTGACTAACTTTTAAAGCAAATTTCAGGCAGTAAAAACAAACCATTTGTTTTTTTGATGCGTAACAAAAAAAAGGAATATTTCTAATGTTCTATAGGGTAAAAGTTCTAACCTTAGAAAGCTTTCCCTACATACAGAAAGTTTTTGATTTTAAGCTAACAATTAGGTTTGAAGAAAGAGCTAAGTTTAAATTTGAAGTTGGATAAAATAGTTGAATCTTAGTTTAGTATTGAAACACTTCCATAGCACTTMTATTTTTAAAACCCAAATTAAGTTGGAGTGAAGGTTCCCAAGTATTATTTAATAAGAAGGTTTAGGTTTTCACATAAGAATGATTTAAAGGCGTTATAACAAACTTTAGC
>Contig240+216306
TAAACATAGTTGGAGAATACCTTTTAATTAAAACATTCTATAGGCCAGGCCAACAGACTATTGAAAATCTCCTATCTATAATATGTTTAGAAGAGTTTCAACCTAGAAATTGAAACTCGAGCTACTAGTTTATTAAGAGAAAAAAAAGTTTTGTTTAGCAGAACGATCTGCAGAATTTGTCAAAAAGAAAAACAAATAGGAAATTCTTATAGGACATTCTGCTAAATAGAACTGTTAGAAACCCAAGTTATTMYGKCTTTCTTTTTGTTTAATTAAAAGTTTTAGCATTTCTTAGTAAGAAAGAATTTCAGATAGGTTGAAATTAGTARGAAAGTAGGCCGGGGTAAGGCCGGTCCTAACAGCGGAAGGGHTGTAGTTCTATAAAKCAAAACACTATTGGAATTTGGGATATATACAGAAATATATATATTTCTGTATATATATATATTATATATACAKAAATATTATGTTTTTATATTTTATTAAATATATATTTTTTTATATTTTATTTATGTTTTTTTATTTTATATTTTATAACTRTTTTTTTATTTTATAAAATA
>Contig241+110574
TGGTTTAGAAAAACCACACACCTAAATTGTCAAATTATTTGAAAGAATTTATTACTTCCCAATCCCTTTAATCGTAAATTATTTTAAAGGACTGAAACAATATTTTAATCCTTTAAACGAAATTTGAAAGGATCAGTCCTTTAAAATAAGCCCATATAATTCTTTTTTTGAATTAGTTTGAAATTCGCCATCCCAAATAACCTCACCTCGTTCCATCTAAATTTGGAAAGTTGGAGAGTGTTTAAAAGTCGTTGGGTTTTCATTGTTACTTACCTATTTTGGTTGAAAAAATACTGATTTTTTGATTAGAAGGAAAGGAAGGAAAGGAAGTGTCTAATAATCTCTTTCGTTAAAAAGAGGAGTTTCTTTTCCTTTTATAAACAGGTGGTAAAGATGTGATAGAACCCTCAAATTTAATCCCAACCATTAGTTCAGTTCTCACTAGAACCTTTTTAAAATGTCAAACCATTAAAAGGTTCTAGTGAGAACTTTTGATTGAAAGAATGGGAACCAAATAATTCTTTCAAATAGAATAGCCTAACCCCTAGTGTTCAATAGAACTTCGATTGTTTTCAAGTTGGGCTGAACTAACCTAACTTTAAGCTGAATGTTTTAAGGGCTGTTTAGAAAAACAGTCTTTTAGAGTGTTGGAAAAAAACAATGTGGTCTGTTCTTCGAATTGGTTTAGAAAAACCACACACCTAAATTGTCAAATTATTTGAAAGAATTTATTACTTCCCAATCCCTTTAATCGTAAATTATTTTAAAGGACTGAAACAATATTTTAATCCTTTAAACGAAATTTGAAAGGATCAGTCCTTTAAAATAAGCCCATATAATTCTTTTTTTGAATTAGTTTGAAATTCGCCATCCCAA
>Contig242+19295111
TCTTTCAAATAGACGTGGTTAAAAAGAGAAAACCTTACTCTATGAGAATATTCCTTTCAACTAAAAAAATTACTGAGCAATTAACCACCTGATTAGATAAGCCATTAAAGCTACTATTTTGAAAAACTTTGAGATTAACTACCTTTCTAATCTAACCATTTGAAATTATTGAAACTATGAAAATTTAATCAGAAATCTCCTTAAGGAGAACCTTAACGAAGGCTTAACTAATTAGAACGTAAACTATCGATAACTAAGCCTTAAGAAAGTTAAGTTGCTTTCACTCTTGAAAATTTTTGTTCTAATTTAGCTCTCCAAGTAGGAGAATCAATCTGTTGAAACCTATCAACCTACTGAACGTTCTTACAACTATTTTGTTTTAAATCTTTAGTTAAATTTCACACTAAGGTAGAAAGGCTTCCATTCCATTCCCTCCAGCCTAGTTAGTGATAGAACCTTTTTTCAAAGAATCCATCTGGTTTAACTGGACTTGGCATCTAGTTATAAAGAAAAATCTTTGACTGAAAGAATCAGCGAATCCGACAAGTTTAATGGGCTGTTTAGAAAAGCGGTATTAGTTTTACAGTAAATTTTTGGTTTCCAACACTTTTAAACAGTTAATTTTTGTTGGTGTTAATTCTATAAAAAAAAAGTGATTAAACTGTTYTAACATTTTTTTCGAAAGAAATATTAATTCGTAAGAAATTCGGCGTTCTTAGGAAAGCTTTCTTTATTTAAACCGARAAAATTGAAATGTAGGCTTAAAGGCTTAAGGTTTAGCGGTAATGAAAAAAAACAACCGAGAAAATTGAAATGTAGGCTTAAAGGCTTAAGGTTTAGCGGTAATGAAAAAAAACAACCGAGAAAATTGAAATGTAGGCTTAAAGGCTTAAGGTTTAGAAAACCTAAAAATAGGAACTAACAAAAAATTGGTCAGATTTAAGGTGATTTCCAACTTTAATGAAAGCCAAAAAAAAGCTTATTTTAAAAGAGTTAGTTTCTTAGAAAGTTTCTATTCATTCTAACTAATTGGCATTCCAAGAAAAATTGGCACCTTCTGAAAAGAACCAATTTACAATTGGGCTAAACAGCACAGCCCGGTGTTAAGAAACAAAAAGGCTGTTTAGGCAGATAGGGGACTTCTGTAACCAATTTGGTTGTTTTTCTTTTATTTCAAATATTTGAAAGGCTAGCCCTGTTTCAAAAAAAAGCAAAACCCTCCTAGAAACCGTTGCGTTGATTTTGCTTGCAGTGTTTTCTAAACAGCCTATTTGCTTGCAAGGAAAAAACCCTTTGCATTAATGTTCTTTTAATTAAACTGATTTAATCATTCCGGCTCTCAAAAACTTCCAGAGTTGGAGAGTCAGTCCGTAAGATATGGCTGATTTAAAAAAAAGAACTAACTCTTCTTAGATGCCATTCTACCAAAGTTTGAAACTGCTTTCTAACAACTTTTTTAGTTGCCGGTTTTTTATCAAACAGCAAAACCTAGAGGTTGCTGTTAGAAACTTATAGGCCCCAGCTTACTTAATTTAAGCCAGCCGGTTTTATTAAATGAAATAGGTGGCTTTTTTTATAGAAAATACGTTCTATTTATTAAATTGGATAGAAAAGTTTGCTATCCCCAKTTTTGGGAAAGCAACATTAATAAAAGAACCTATCCCCATGGGGTGGGGTAGATTAACATTAAAACTAACTAAGGCAAATAATAAGATGGATTTATCTTCTTTAAGAAGAAGTGGTGCTAAGACTCTCCCCTACCTAAAAGTTTCTGTGGCTTTTAATTAAATAAAGCTTTAAAGTTGGAACATATATAAGAAAAAACGCTGTGCTGTTTAGAACTACCTTTTAGCCAATTGCAAAAGATGGCCCAAAAGTGATAATTGCTGATAAAAGTTTAAATGCCTTTAATTGAAAAAGGTTAGAACAATCTGCCTTTTAAAGTTATCTTTTAACGTTTACTTTTAGGAAACTTTAAAATAACTCAAAAAAAAGTAACTTCCCAATTATTTCTCAATTTGAAAACGAAAACCCTTATTTTGTCTATCCCCATTGTTTTAAAGTGATAGAACCTGCTTTTAAGCGCAGAAAAAAAACAAAATTGGCTATCATGAACCTTACAATAATTTGAAAATTTTTAAAAATCTTGAAGGAGTTAAAACCAGAAAATAACAAGATCTTATAAACTTTAAGGGTTTAATTTTAAGTAAGAATAGTTAGAAATACAGATAAAGAAAAAAAAGCAGACCTTTATTTCAATATATTAAATAAGGAAAAAAAAGCAAAAAAAGTTAGTTTTTCAAACCTTCCAAATAATCAATCCTTCCATTAATTTTACAGCTTAAAAGGTTTAAGGTCAAAACTTAAAACAGGTTAATGTGTTTAACTTATCACAAAATTTAAATGCTGAAAGTTTAGCCTTTCTTTCAAATTTTTACAGTTTAAAAGTTAAACATTAAAAGTTCGCCCTACAGCAGTGGTGTTCCAGTTTCGAGTGTATTGGATAGTTATAGCGGCCCCTACGGCGCAAGATGTACCTTGTGGGGTATCTTCTCCTAGACTGTTTCTAAAAAGAAAAAAAAAGTAAGGGGAGAAAAAGGAGAATTGGGTATAAAGTTTGGTATTATATATAAATAAGGGGTAAGAAAGTTGGTTGAATTAAAGCTTCTAGATCAATCTATTAAATATTTCTTAAAAAGATTTTATTGAAGGTAGATTTCTTACCAAGTCAAAAAGTTGGAATGACATCTCCTACCAAAAACCTTTTAATTAATATTCTTTATATCGTTCGTACCAACTTGCAACGTAAAACTTTTAATTAAAACCAAAAAACTTTTTATTTTAAAACGCCTTTTAGGTAAAAGTTATTGAATAATATTAAAATAGATTATTCATATGCTTAAAATAGAATAGGCTAGCATGTTTAGCCAATCCCGAGTTGGATCTGACCCCCAGTGTATATGACTCTTTTTTTTAGGGTGATTCTATGAGTCTTTCAACCCGAAAAATGGAAACCAAGATAAAATCGGAGAGAAAATCTCTCCGACAGTTTAAAAGTAGAGTTAGTTTTTTTTGTTGTTATCCCGTAATTCAAAGCTTTACATTGAATGCAAGATTGAATATATTGAGAAACAGGTGGTCGGTTCTTCAAACTGTGGAAAACAAGCTTAACTAACATTTCTCTCAACTGAGAAAAGTTGTCAGATCCTAAAATAATCAGGCTAGGTCTACAATTTGTACGGTGTCAGGGGGCTGTTTATAAATTGACAACAGCATAACAAAACGCCAAAAATAATTTATGCACCCCGCAGTTTGTTTTTATGTTATGCGTTTAAATTAAAGGTAGTTTATTTGCTACTTCTTGGCATAAAACAGTCGAATAAAACTTTATTTAATTAAAAACAATAAATAGGTTCTATAGAACCCTAAATCTTAAAGAGTAATAGCTGATTTAAGATCTTTTATTAAATAGCTGTATACTTCCGCTTTATTTAAACCTTAAAAACCTATAACCTCTATATGGGTTTTATTTTTTCTAATAGTTTTAAATCTGCTACAATAAATAGTTGGTACCTAAATATTCCACCCAAGTTTTTCTATCCACCAATATACAGAAAGCTATGGACCCCCTATGTATTATGGGGTTTACCCTATATTTGGAACCCAAATGTATTGAGGGAAAAAAACAAAAGCTAATGGGGTGTGTTAGTGAAAATTCAAAAAAAATTGCAGAAAGTTAGGTCTCAAAAAAGAAAAGATTATTTCGTTCCCATTTAAGTAAAAAACAAAAACGTTCTTTTAGTCTAAACCCAAAATTAGTTTAAAGTAAAAAAAAGTATTTTTTATAGTGATAGAACCTATTTATTAAATGAAATAAAGTAGTTTTCTTACCCTTTTAATTAAAGGCCTTTTTTTTGTAGGTTCTAACAGCTCACTAACAGCTCACTTTCAATTGAAAAAAGAAAATAATTATAGCTGTTTGGAAAATTTACAGTTAGAATGTATATGTTATATATTTCTAATTTAACGACAACAGACTTTCTTTTTTGACAATTCTCTCTTTTGTTTGAAAGTATTTCTAAACAGCCAAAAAAATACAACAGTTCTACCTTTAAAAGTTAGTTTTTTCAATCTGAAGTATACAGAAATTCTCTTACTAAATAATTGTAAAATATACAGTGATTTCGGAATATTATTTGGCTACTTTGAGCTAAGGTTTGACAGTTAGGAAAACTTATAAAGACTTTCTACCTACAGGTAGTTAAACCGGCACTAGTGATAAAAACTCTCCACATTTTGAATATGGAAATATTTATTGCCTAAAACTAATAAGTTTTTATTGAAAGTTTGCTTACATAAAAACCGGCAAAGGATTGATTGATTTCTTCTTAATAAAGATTAATAAGTTTTGATTTCATTTTTGAAAAAAAGCATTTGACTACTTCTTTAAAACTAGTAACCCCCCATAAATAGATAAGCATAAAATTTACTGTCGCCATTATTTGATTCAATATTAATTAGGGAAGATTGAAAACTTTCAAAAATCCGCTTTTTAATTAAAGGAACTAACTCTTCTTTAAAACGTTTTCCTACTTCTAAACAGCATGCATTTGAGAGAAATCAAAAGAATGCGTTATCTAGAAAAACAGTAACGGGAGTATATAAAGTGATAAAAACTCTTAGGGTTTTACTATATTGTAGGCTTTGAAAAAATAAGGATTAATAAGTTGTTTTTTGGCATTTGAATTTAAGCCTACTTTAAATCTTTTGAATTTGAGCCAAAAAAATTTACTGAAATAATTTCTCTGAAAAAAGGCTGTTTTACTGTCTTAAACACTTCAGTCTTGCATTCAAAGCAAGTTTGACATTTAATTTTTCTTACAGCAATCTTGAGAATTTTTGCTTTTTAAAGGTTATTTAATCTTTCAGCCTTTAAAGGGATTAAACAGCGGAAAAATCCAAAAATTTGCTGATTGAAAGAACTAGGCTTATCTTATCTATTTATAGCCCGCCCTTTTTTAATCCTTATAGTATTGTTTCCAATGCCTAAGGCTTCATTTTAACCCGAACTAATATTTATTCAAAAAAATAGTGATAGAACCCGAATTGTAGAATTTACCGTATTGGGTTATTAAATTTTATTCGTTCCGTATTGAAAAAAACGGAAAGAAGGAGTTAAAAAAACTAATAAATAGGCCAAAATTGACTAGTGTTAGAAAAAAACAACTAAATAAAAAAATTTAAAGGTTCTAACAGCATCCCGTTTTCCGGGATTATCACTAACGGTCAGACATTCTACTCTCCAAATAATGTTAAAAAGATAGAGTGTTCCAATAGCACGTCCTTTAGCTAGTTTGCCAAAAAGGCTAAAGGTTCTATCACTATTTTCTTTTTTGAAAGTTGGAAATATTGTTTTTTTAGCTTAAGAATGTTTGTTAAGGTAGTTTGACGTACTGCTTTTATACCTCAGAGGTTCAATAGATTTTTAAACCATCTTATACGAAAACTCTAACTTCCAAATCTTTCTACATAAAATTTAATAAAAATCATTTAACCTTCTGCCTTTTTTTTCTCCTACTTTCGGATTATTAGGCTTCAACGCTGTTTTAATGTTACCCAGCAGTTTGTAAAAAACTTTATAAGTTTCAAACTGCCTTTGAAAATAGCAGAATGAAATAAATCTTTCGATCGATAAAGGGTGCGTTAAAACGCAGTAAGAATTTATTCAAAACTAACTTTCTGCCAAAAACAAACTACCATCTGCATAAAAACTTCTTTAATTGAAAACGATTTCAGAGATTAGCTTTTTATTTTAGTATGGTCTTTATCGAAGGTATGTTTTTTTGTTTTAAAAAATGCAAACCTTAAACGTTTTAAATGAAACAGGTCTGTCTTTATTCGATAACTCTAAGGGTTGTTAAAACGTTTTCAAATCGTTTACCTCTATTAAATAAACTAATAGAGGTAAACGATTTGAAATTTAGCAGATATTTTTTTTCTGCCAGTCTGTAAAATTCTTTTAATGAAGTTTGTTCTTGAAATCTGTTTTGCTTTTCAATTTTTGTTCCTTTAAACATTTAACTACTTTGGTCGCAGTTTAAAAGTTTTAATAAAAAACAATCTGCTAAACAGCACAGCTTTTAAGGAAGGTTTGAAATAATTACATTAGTATGGAAGTTCTAATGAAAGTTGTTTATGGTTGACAGTCCACACTTTAAGAAAACTAATGAAATTCTTTTTTTTGTTCAGAACTCTRBTGTTTAGATCAGCTTTTTCAAGTGATAGAGGTTCCTGCCTATTTTTTTGTTCTTACTCTGAAGAACTGTTAAATTGGTCCACTTACCTTGAAATTTTTTTCTCCAACAGAAAAAAGTCATATTTAACCTTCAGATCTTTGTTAAAAGTTCACCTCTTACAACTCTAGGAATTATAGATTAAAAAAGGTATCTGAAAGTGTTACAATAATACCATTTAATGGAAACATTTMAACCTAGGAATCAGTATGACTATCAGATTTCTAACCTTCATATAATTCKAAAAAGGKAATTKAGGTGCGATTGATTAAATTTTTGTTTTTTATAAAAACCTAATTTCTTTTTAGCAAACCTTTGGCTGTTTCAAATGGCTAATCCCTTCGCATTTTTTTCTTAGTTTTTTATTCCATAGAAAGAATCATTTTTCTATAGTTGGAACATTAAACCAGTTAGTTTTTTTCATAAAATTGAGTTCTTTTAGATGGAATATTTTACTTACAGGCGTTTGTTTTAAAGAATTGACATTCTAAACAGCACAGCCTTGGGTAGTATGAAGTTAGTAAAGAAGTCGTGTTCAATAAACCTAAAATTAATCAGTTTAAAAGACTGTAAGAAGATTGTTTTACCCGATAAAATTTGACAGAAGTTGCAAACAATAAACAAAACATTTCAACTTGATTCTACTTGTAGAAACAAGTTGAAAGAACAAGAGTTTGAATTAAAAAAACCAGCTCTACAAACTTGAAAAGAAAAACCCGCAGTCTTTCGCACGAAAAAAATTTGCGTTTAAAGGGAGTTTCAATATGGGGAAAGTAGTTCGTTATTTTTCAATAATTYGAAAAACTAGAAMAAAAAAGTCTAAAAGTTTTGAGGAAAGAGTTTAATGGGGGTTAAAAGATTTAAAGTTAGATTAACACTCTTTTAAACTTTATTTAAATGACTTTCCAACATTTATTCTAGCCTTTAACAGCAACAGCGTTAGATCTAATTATCTGCCTTTTCTTGAAATTTTAACAGCCAATTTCCTAATTTTTCTAATTTAAAAACAACGGCAGTAAGTAGTTAGGTTTAGTCTTTCCGGCTGCGATCGATTTGAAAGGCTAGAAAAAAYTRCTTTCTTATTGTTTGAAAGTTGTTTTCGCTGTTAAAGGCTGTTAGAAACTTTCAATGTTATTTGTATTTTTTACGCAAATAAGCCCTACTGCATTTTTCCTACTTTCTTTTTGTGAAATCTTTTTCTTTCCTAGAAAAACCTTAAAAGGTTAGAGTTTTAACTAAATTCTAACTCTAATTTCTTTTTTTTCTAGTAATTGCTAGAAAAACCTATATTCAGAAATAGTGCGAGTAGAATATTGAAAAGAGATCTATTCGCTGTTACTCTAATGTGTTTTTTTTATAGCCCATTTCTAAAGTTAAGTTTACCCACCCAGGGTAGGACTTTCGAAAAATAAGGACTTTCGATTTAATAAATAGGTGTGTGTTCTCTGATTTAAAATCTTAGCATCTTTCAAATGACAACAAACTTTTTTCCCAATACAGCGGGTTTTTTTCAGTTCTTTTAACTTCCAGTTTTCTGATCTTTATAAGTTTTTATCAGACAGAAGGAGTTTTTCTAAAAGGAATCTGAAAATTACTAGGTTCTATCACTGTTTTAAATTTTTACAACGCGGTTTTTCTAGATTAGAAAACAATGTAAATTCTATAGAAATTCTTTGAAACAGCGGATTGCAGTTATTGCTGCTTTCAAATAAACATTCCGATTAGCTAAGTGTGAAATAGAGTTTGTTTTCTAAACARCSAAAAATACCGCTAAAACTTAACCGGTTAGGAAGTATTACTTACTATAAACTATAACGGRATTTTCAAACACTCTATCTAACAGATATTTTTATGCTTTCTTTTTTCTTTAATATTATTTCTTTCMAATTTTACCGGAAAGCCGATTTATTAAAAATTTGAGAACTGCCTGTAGTAAGGTAGGCTGCAGTTTRTTATTGCTGCTKTAATATTTTATTTTTAGCAAAAATACCTCCTAAGCTGTTAACAGCAAAAAATTTCTTTTTTAAAGTACTTGTCTTAAGCCTTAAAACCTAAAAGTAAAAAAGCTTTATAGTAGCCTTAAGGTCTAATGAAATAAAGTATAAAAGGGAGCTTTTGAATGGATTGTCTTACCATCAAACCAACCCAACCCACCCCCAAATAGGGTTTGTTTGAAATATATTTGAAAGTAGTTTTAAATCTATTTCAAAAAAAGTAATTATTGAGTTCGAATCATAAGGCCTTTAGAAATAAATCCTTTTTCTATTTTAAAGAATGACGTAAGTTTGGATGTCCGTCTTTTTCATTTAATAAAAAAAAGAATAAATACGGTTAGCGAACAATAAGATCCCTATTGGGTTAATTTTAATTGGATCTCACCCTATAAACTCTTATAAGAGTTTAGTGATAGAACCTTTAAAATTTTKMCTCTTTCGTCRAACTTTGATAGTTTTAACTGTAGGAAAGAAAATAAGAATGACTTTATTAAAAAAGAAAGCATTAACAGAAAAAAACACCTCTTATAAAGAATATTTTTAGAGCTTATTTCACTTCGGGGTTAGATGCTTTTAACCCCAGTTTTGGGAGTAGGTCTGGGGTTTGGGGCTTTTACTTTAATTAAACTCCAGCTGCATTTAAAAAAGTTTCAATATTACATACAGTAAGAGGTAAAAAAAGAAAGAGGCTTAAAACACTAAAAATAGCTTGTTGGCCTTTCAACAGAAATAAAAGATTCTAGGGTGGGTTATAGGTTGATTTATTTTAAATATAGAAAGTGGTTGAAAAAAAGTTKMTAATAAATTTTCTAAAAAAARGGATAGCTAAAWRTCACTAAAATTATTCTATCAACCTTAGGTTCTTTTAGCTATTAGCTACTTTGAAGGCACCCCTTTGGAAGCAAAAATATTAAATCCATAAAACTTTTTAATATTTAAAATGGAAACMAAAAAAATAGGTATCAAAGAACTAAGGGTGTTAAACCTTACAATAGACCTAAAATAAAACCGGAGAGTCTGGGTTATACCTATTATATATAAGGGTTTGTTTTAAGGAAAGCCTAAGTGTTAAWTAACGAGGTTCTATAAAACACTAAAAAGAGAGCTTTAAAGCTCAAAATMAAAAAATAAATTAAAACGGGTTTTTTTCTAAATGGTTAACAAAATCGCTGTAATAAAAGACCAATTTTTTAGTTGAAAAACCGGCTTATATAGAAAAAAGAACATTATAACTGTTAAACTAGAAATTTGAAAGAAAAAAGAAGGGTTTTTCTATTTTAAAGAAATATGAGTTTAAGTAGTTCTAGCCTTTAAAACATATTTGGTATAAACYGATTTAAAAACTCTTGTTAGGATCTGTTAGATTGTTGTGTTTTTCTTAGTCTGTTAGAACCTATTAAAAAAAGATAACTTTTAGAATCTGCCTTTAATTAAATGGCTTCTAAACAGAAAAACCTTACAATAGACCTAAATGYTGTTTAGAGAATGAAACCGGTTTTTTTCTAACCATAGATATATTCCTGTTAATTMAAAAAGTAATTAAAAAGGTTAAATTTCATATTAAACGCCTGTCCCTGGYGACTTTAAAACAGYGAAAGTATCACTGTTGGGACTGTCGGGCAGCAAAGCTTACACTTGTTAAAACAAACTTTCCGGTAAAAAAACTAACTGAATTTTAAACGCGATGTTATTTCACTGCAGGTAGAACTTCTATTGTTTTAGATAAAAAGCTTTCAAAAAAGTTT
>Contig243+11613
[truncated: 18,541,796 more chars]
