# Supplementary material for: Organellar phylogenomics of Ophioglossaceae fern genera
Source: Front Plant Sci. 2024 Jan 15;14:1294716. doi: 10.3389/fpls.2023.1294716 (PMC10823028; doi:10.3389/fpls.2023.1294716)
Supplement: Supplementary file 2 [file DataSheet_2.zip › Supplementary file S1/mitogenome/gff/Ophioderma_Wade5500.gff]

##gff-version 3
##source-version geneious 2020.1.1
##sequence-region	Contig01+33395681	1	22315
Contig01+33395681	Geneious	CDS	1848	3476	.	+	0	Name=atp1 CDS
Contig01+33395681	Geneious	CDS	19240	19833	.	+	0	Name=nad9 CDS
Contig01+33395681	Geneious	gene	1848	3476	.	+	.	Name=atp1 gene
Contig01+33395681	Geneious	gene	19240	19833	.	+	.	Name=nad9 gene
##sequence-region	Contig02+122318	1	779
##sequence-region	Contig03+222318	1	803
##sequence-region	Contig04+1779	1	1166
##sequence-region	Contig05+2779	1	5481
##sequence-region	Contig06+42415862	1	3786
##sequence-region	Contig07+25486	1	975
##sequence-region	Contig08+2230	1	874
##sequence-region	Contig09+1879	1	383
##sequence-region	Contig10+1980	1	1857
##sequence-region	Contig100+111835	1	417
##sequence-region	Contig101+11018	1	1425
##sequence-region	Contig102+11425	1	333
##sequence-region	Contig103+1333	1	399
##sequence-region	Contig104+21425	1	489
##sequence-region	Contig105+2333	1	712
##sequence-region	Contig106+2399	1	498
##sequence-region	Contig107+1399	1	530
##sequence-region	Contig108+1617	1	2514
##sequence-region	Contig109+22514	1	274
##sequence-region	Contig11+2980	1	1805
##sequence-region	Contig110+12514	1	325
##sequence-region	Contig111+2220	1	1087
##sequence-region	Contig112+1173	1	305
##sequence-region	Contig113+2534	1	1576
##sequence-region	Contig114+2173	1	453
##sequence-region	Contig115+2201	1	3473
##sequence-region	Contig116+2453	1	427
##sequence-region	Contig117+1849	1	3583
##sequence-region	Contig118+1301	1	3503
##sequence-region	Contig119+11580	1	1555
##sequence-region	Contig12+11857	1	272
##sequence-region	Contig120+2292	1	1640
##sequence-region	Contig121+11445	1	2269
##sequence-region	Contig122+1305	1	2000
##sequence-region	Contig123+211835	1	2197
##sequence-region	Contig124+12015	1	372
##sequence-region	Contig125+22015	1	341
##sequence-region	Contig126+21580	1	1529
##sequence-region	Contig127+1453	1	2076
##sequence-region	Contig128+2706	1	5164
##sequence-region	Contig129+1427	1	624
##sequence-region	Contig13+2879	1	2317
##sequence-region	Contig130+10559491	1	360
##sequence-region	Contig131+2425	1	1972
##sequence-region	Contig132+1364	1	252
##sequence-region	Contig133+2224	1	529
##sequence-region	Contig134+13503	1	911
##sequence-region	Contig135+2305	1	1988
##sequence-region	Contig136+23503	1	796
##sequence-region	Contig137+2427	1	909
##sequence-region	Contig138+2364	1	262
##sequence-region	Contig139+11536	1	828
##sequence-region	Contig14+2383	1	4778
##sequence-region	Contig140+1151	1	253
##sequence-region	Contig141+15164	1	508
##sequence-region	Contig142+11087	1	2423
##sequence-region	Contig143+1266	1	267
##sequence-region	Contig144+33795661	1	743
##sequence-region	Contig145+2151	1	535
##sequence-region	Contig146+2221	1	324
##sequence-region	Contig147+2271	1	395
##sequence-region	Contig148+1162	1	8675
##sequence-region	Contig149+42718512	1	1476
##sequence-region	Contig15+1230	1	6430
##sequence-region	Contig150+1403	1	332
##sequence-region	Contig151+2743	1	282
##sequence-region	Contig152+2403	1	395
##sequence-region	Contig153+2508	1	1086
##sequence-region	Contig154+12058	1	8149
##sequence-region	Contig155+3849	1	5315
##sequence-region	Contig156+2282	1	740
##sequence-region	Contig157+11075	1	1528
##sequence-region	Contig158+28161	1	879
##sequence-region	Contig159+2740	1	523
##sequence-region	Contig16+4432631	1	2697
##sequence-region	Contig160+1278	1	2688
##sequence-region	Contig161+25164	1	3945
##sequence-region	Contig162+1282	1	1329
##sequence-region	Contig163+1508	1	3683
##sequence-region	Contig164+1534	1	4627
##sequence-region	Contig165+1220	1	4627
##sequence-region	Contig166+1256	1	3385
##sequence-region	Contig167+39258241	1	7740
##sequence-region	Contig167+39258241_2	1	386
##sequence-region	Contig168+11744251	1	3330
##sequence-region	Contig169+38896971	1	346
##sequence-region	Contig169+38896971_2	1	189
##sequence-region	Contig17+1383	1	3153
##sequence-region	Contig170+21018	1	4471
##sequence-region	Contig171+14631	1	648
##sequence-region	Contig172+202152	1	3315
##sequence-region	Contig173+16030082	1	3287
##sequence-region	Contig174+12946	1	14101
##sequence-region	Contig175+24631	1	685
##sequence-region	Contig177+1379	1	1087
##sequence-region	Contig178+114105	1	686
##sequence-region	Contig179+18161	1	1828
##sequence-region	Contig18+21857	1	1738
##sequence-region	Contig180+22946	1	14056
##sequence-region	Contig182+13945	1	3048
##sequence-region	Contig183+23945	1	3051
##sequence-region	Contig185+1377	1	9531
Contig185+1377	Geneious	gene	5919	5992	.	+	.	Name=trnP gene
Contig185+1377	Geneious	tRNA	5919	5992	.	+	.	Name=trnP tRNA
##sequence-region	Contig186+23056	1	612
Contig186+23056	Geneious	exon	164	185	.	+	.	Name=nad5 exon 3
##sequence-region	Contig187+12688	1	1484
##sequence-region	Contig188+13056	1	655
Contig188+13056	Geneious	exon	207	228	.	+	.	Name=nad5 exon 3
##sequence-region	Contig189+22688	1	1727
##sequence-region	Contig19+12697	1	742
##sequence-region	Contig190+29541	1	1497
##sequence-region	Contig191+11497	1	614
##sequence-region	Contig192+2614	1	660
##sequence-region	Contig193+2529	1	4874
Contig193+2529	Geneious	gene	3709	3779	.	-	.	Name=trnC gene
Contig193+2529	Geneious	tRNA	3709	3779	.	-	.	Name=trnC tRNA
##sequence-region	Contig194+11484	1	257
##sequence-region	Contig195+21484	1	256
##sequence-region	Contig196+1740	1	3690
##sequence-region	Contig197+1614	1	1319
##sequence-region	Contig198+24874	1	274
##sequence-region	Contig199+3899302	1	6143
##sequence-region	Contig20+21738	1	455
##sequence-region	Contig200+19541	1	3118
##sequence-region	Contig201+41210631	1	13694
##sequence-region	Contig202+21319	1	315
##sequence-region	Contig203+1274	1	454
##sequence-region	Contig204+14874	1	581
##sequence-region	Contig205+21185272	1	3386
##sequence-region	Contig206+13118	1	441
##sequence-region	Contig207+16143	1	373
##sequence-region	Contig208+1315	1	863
##sequence-region	Contig209+21536	1	5076
##sequence-region	Contig21+13155	1	1333
##sequence-region	Contig210+23386	1	699
##sequence-region	Contig211+13386	1	1001
##sequence-region	Contig212+11319	1	1850
##sequence-region	Contig213+41111961	1	1022
##sequence-region	Contig214+2372	1	5092
##sequence-region	Contig215+15076	1	679
##sequence-region	Contig216+1863	1	799
##sequence-region	Contig217+113702	1	1075
##sequence-region	Contig218+213702	1	2355
##sequence-region	Contig219+21497	1	1898
##sequence-region	Contig22+23155	1	1327
##sequence-region	Contig220+2373	1	2100
##sequence-region	Contig221+2613	1	968
##sequence-region	Contig222+22100	1	329
##sequence-region	Contig223+21898	1	281
##sequence-region	Contig224+12100	1	459
##sequence-region	Contig225+2329	1	737
##sequence-region	Contig226+2648	1	5634
##sequence-region	Contig227+1737	1	783
##sequence-region	Contig228+1155	1	742
##sequence-region	Contig229+1648	1	5684
##sequence-region	Contig23+2459	1	913
##sequence-region	Contig230+9731172	1	1611
##sequence-region	Contig231+1613	1	983
##sequence-region	Contig232+19553	1	16306
##sequence-region	Contig233+214105	1	10396
##sequence-region	Contig234+2707	1	2178
##sequence-region	Contig235+09731172	1	1533
##sequence-region	Contig236+1529	1	10574
Contig236+1529	Geneious	exon	4629	4768	.	+	.	Name=nad7 exon 1
##sequence-region	Contig237+2783	1	1613
##sequence-region	Contig238+1783	1	1856
##sequence-region	Contig239+1707	1	2216
##sequence-region	Contig24+1459	1	943
##sequence-region	Contig240+216306	1	560
##sequence-region	Contig241+110574	1	876
##sequence-region	Contig242+19295111	1	10032
##sequence-region	Contig243+11613	1	867
##sequence-region	Contig244+21613	1	814
##sequence-region	Contig245+12185	1	1226
##sequence-region	Contig246+1867	1	578
##sequence-region	Contig247+3792429	1	720
##sequence-region	Contig248+1329	1	3123
##sequence-region	Contig249+11226	1	543
##sequence-region	Contig25+11738	1	1252
##sequence-region	Contig250+10313841	1	16313
##sequence-region	Contig251+2235	1	287
##sequence-region	Contig252+110424	1	1843
##sequence-region	Contig253+1033267	1	338
##sequence-region	Contig253+1033267_2	1	193
##sequence-region	Contig254+1823	1	9264
##sequence-region	Contig255+13123	1	577
##sequence-region	Contig256+2867	1	461
##sequence-region	Contig257+1373	1	2798
##sequence-region	Contig258+210574	1	1527
##sequence-region	Contig259+2543	1	624
##sequence-region	Contig26+21337	1	1899
##sequence-region	Contig260+23123	1	651
##sequence-region	Contig261+1193	1	330
##sequence-region	Contig262+21846	1	409
##sequence-region	Contig263+2193	1	545
##sequence-region	Contig264+7564461	1	765
##sequence-region	Contig265+31786261	1	31591
##sequence-region	Contig266+116321	1	1512
##sequence-region	Contig267+216321	1	1536
##sequence-region	Contig268+1543	1	1058
##sequence-region	Contig269+2578	1	1349
##sequence-region	Contig27+11337	1	1924
##sequence-region	Contig270+11846	1	1258
##sequence-region	Contig271+33096122	1	1336
##sequence-region	Contig272+1330	1	460
##sequence-region	Contig273+2625	1	924
##sequence-region	Contig274+12798	1	612
##sequence-region	Contig275+2577	1	511
##sequence-region	Contig276+2416	1	826
##sequence-region	Contig277+1460	1	306
##sequence-region	Contig278+1826	1	361
##sequence-region	Contig279+21523	1	1286
##sequence-region	Contig28+21899	1	765
##sequence-region	Contig280+11262	1	916
##sequence-region	Contig281+2826	1	556
##sequence-region	Contig282+1924	1	660
##sequence-region	Contig283+2281	1	4541
##sequence-region	Contig284+1519	1	470
##sequence-region	Contig285+25076	1	5010
##sequence-region	Contig286+18723962	1	281
##sequence-region	Contig286+18723962_2	1	361
##sequence-region	Contig287+21262	1	1290
##sequence-region	Contig288+1242	1	268
##sequence-region	Contig289+2328911	1	1296
##sequence-region	Contig29+2768	1	624
##sequence-region	Contig290+2361	1	1100
##sequence-region	Contig291+3171	1	1601
##sequence-region	Contig292+6497031	1	598
##sequence-region	Contig292+6497031_2	1	881
##sequence-region	Contig293+15265192	1	10749
##sequence-region	Contig294+2171	1	1591
##sequence-region	Contig295+1171	1	1601
##sequence-region	Contig296+1983	1	3523
##sequence-region	Contig297+37537852	1	1191
##sequence-region	Contig298+2983	1	3367
##sequence-region	Contig299+1625	1	2093
##sequence-region	Contig30+11899	1	821
##sequence-region	Contig300+22798	1	3354
##sequence-region	Contig301+1416	1	2286
##sequence-region	Contig302+2242	1	456
##sequence-region	Contig303+1043122	1	521
##sequence-region	Contig304+2478	1	341
##sequence-region	Contig305+9785862	1	1214
##sequence-region	Contig306+23523	1	639
##sequence-region	Contig307+1521	1	329
##sequence-region	Contig308+2863	1	6673
##sequence-region	Contig309+13354	1	683
##sequence-region	Contig31+1768	1	674
##sequence-region	Contig310+22355	1	5176
##sequence-region	Contig311+26143	1	7566
##sequence-region	Contig312+1212	1	3512
Contig312+1212	Geneious	gene	609	733	.	+	.	Name=rrn5 gene
Contig312+1212	Geneious	rRNA	609	733	.	+	.	Name=rrn5 rRNA
##sequence-region	Contig313+212097	1	22219
Contig313+212097	Geneious	CDS	9641	9997	.	+	0	Name=nad3 CDS
Contig313+212097	Geneious	gene	9641	9997	.	+	.	Name=nad3 gene
##sequence-region	Contig314+21349	1	1560
##sequence-region	Contig315+26673	1	448
##sequence-region	Contig316+12355	1	6332
##sequence-region	Contig317+210035	1	3846
##sequence-region	Contig318+439051	1	273
##sequence-region	Contig319+32774481	1	1938
##sequence-region	Contig32+29881241	1	5684
##sequence-region	Contig320+25176	1	258
##sequence-region	Contig321+15176	1	394
##sequence-region	Contig322+9281601	1	6182
Contig322+9281601	Geneious	exon	5446	5704	.	-	.	Name=nad1 exon 5
##sequence-region	Contig322+9281601_2	1	3293
##sequence-region	Contig323+1556	1	1336
##sequence-region	Contig324+5264792	1	6947
##sequence-region	Contig325+1577	1	1877
##sequence-region	Contig326+1478	1	1350
##sequence-region	Contig327+13695	1	4928
##sequence-region	Contig328+23695	1	4910
##sequence-region	Contig329+1679	1	5048
##sequence-region	Contig33+3917	1	1699
##sequence-region	Contig330+21445	1	11105
##sequence-region	Contig331+110035	1	3577
##sequence-region	Contig332+1292	1	10969
Contig332+1292	Geneious	gene	7951	8023	.	-	.	Name=trnfM gene
Contig332+1292	Geneious	tRNA	7951	8023	.	-	.	Name=trnfM tRNA
##sequence-region	Contig333+2519	1	2604
##sequence-region	Contig334+24541	1	1072
##sequence-region	Contig335+17570	1	352
##sequence-region	Contig336+23354	1	802
##sequence-region	Contig337+2881	1	968
##sequence-region	Contig338+12101	1	705
##sequence-region	Contig339+2809382	1	8620
##sequence-region	Contig34+21699	1	404
##sequence-region	Contig340+44016062	1	1083
##sequence-region	Contig341+2679	1	5336
##sequence-region	Contig342+2315	1	7454
Contig342+2315	Geneious	gene	769	844	.	+	.	Name=trnK gene
Contig342+2315	Geneious	tRNA	769	844	.	+	.	Name=trnK tRNA
##sequence-region	Contig343+28587411	1	1185
##sequence-region	Contig344+23706681	1	784
##sequence-region	Contig345+21530	1	2940
##sequence-region	Contig346+016179692	1	19404
##sequence-region	Contig347+1306	1	2222
##sequence-region	Contig348+25634	1	4081
##sequence-region	Contig349+2521	1	282
##sequence-region	Contig35+1917	1	1741
##sequence-region	Contig350+2868	1	5561
##sequence-region	Contig351+2274	1	5189
##sequence-region	Contig352+2392971	1	234
##sequence-region	Contig352+2392971_2	1	22415
Contig352+2392971_2	Geneious	CDS	9758	10114	.	+	0	Name=nad3 CDS
Contig352+2392971_2	Geneious	gene	9758	10114	.	+	.	Name=nad3 gene
##sequence-region	Contig353+19265	1	1570
##sequence-region	Contig354+16673	1	266
##sequence-region	Contig355+16179692	1	19463
##sequence-region	Contig356+42963931	1	7071
##sequence-region	Contig357+1881	1	1076
##sequence-region	Contig358+13621761	1	25481
##sequence-region	Contig359+11523	1	3560
Contig359+11523	Geneious	CDS	1404	1997	.	-	0	Name=nad9 CDS
Contig359+11523	Geneious	gene	1404	1997	.	-	.	Name=nad9 gene
##sequence-region	Contig36+2405	1	517
##sequence-region	Contig360+15634	1	5412
##sequence-region	Contig361+1578	1	3232
##sequence-region	Contig362+22185	1	2910
##sequence-region	Contig363+13523	1	715
##sequence-region	Contig364+21562	1	15101
##sequence-region	Contig365+11601	1	549
##sequence-region	Contig37+1517	1	322
##sequence-region	Contig38+1405	1	561
##sequence-region	Contig39+2517	1	591
##sequence-region	Contig40+1588852	1	518
##sequence-region	Contig40+1588852_2	1	170
##sequence-region	Contig41+11699	1	714
##sequence-region	Contig42+2170	1	426
##sequence-region	Contig43+2426	1	432
##sequence-region	Contig44+2595	1	4774
##sequence-region	Contig45+1432	1	1048
##sequence-region	Contig46+2432	1	1002
##sequence-region	Contig47+8944391	1	13051
##sequence-region	Contig48+1595	1	3149
##sequence-region	Contig49+2627	1	5159
##sequence-region	Contig50+15688	1	10220
##sequence-region	Contig51+25688	1	9934
##sequence-region	Contig52+210224	1	705
##sequence-region	Contig53+2709	1	868
##sequence-region	Contig54+1709	1	935
##sequence-region	Contig55+1627	1	8347
##sequence-region	Contig56+28347	1	300
##sequence-region	Contig57+18347	1	376
##sequence-region	Contig58+1300	1	522
##sequence-region	Contig59+2326	1	9651
##sequence-region	Contig60+24420502	1	1543
##sequence-region	Contig61+29671	1	1726
##sequence-region	Contig62+19671	1	1767
##sequence-region	Contig63+21728	1	725
##sequence-region	Contig64+19511922	1	9553
Contig64+19511922	Geneious	exon	4503	4600	.	-	.	Name=nad4 exon 4
##sequence-region	Contig65+15173	1	2602
##sequence-region	Contig66+29553	1	849
##sequence-region	Contig67+22605	1	423
##sequence-region	Contig68+17915821	1	162
##sequence-region	Contig69+2300	1	2942
##sequence-region	Contig70+1725	1	2058
##sequence-region	Contig71+12605	1	2887
##sequence-region	Contig72+22897	1	301
##sequence-region	Contig73+2725	1	2231
##sequence-region	Contig74+22058	1	688
##sequence-region	Contig75+12897	1	683
##sequence-region	Contig76+38080002	1	7908
##sequence-region	Contig77+2683	1	343
##sequence-region	Contig78+1343	1	276
##sequence-region	Contig79+1683	1	396
##sequence-region	Contig80+2688	1	1018
##sequence-region	Contig81+2343	1	617
##sequence-region	Contig82+2617	1	430
##sequence-region	Contig84+113051	1	12097
##sequence-region	Contig85+213051	1	12337
##sequence-region	Contig86+1201	1	2126
##sequence-region	Contig87+22126	1	811
##sequence-region	Contig88+2811	1	367
##sequence-region	Contig89+2276	1	1436
##sequence-region	Contig90+1811	1	394
##sequence-region	Contig91+2377	1	696
##sequence-region	Contig92+1276	1	823
##sequence-region	Contig93+1170	1	11828
##sequence-region	Contig94+12126	1	1558
##sequence-region	Contig95+1394	1	606
##sequence-region	Contig96+2394	1	572
##sequence-region	Contig97+11562	1	292
##sequence-region	Contig98+1426	1	11586
##sequence-region	Contig99+1706	1	278
##sequence-region	Contig107+39182022	1	3894
##sequence-region	Contig110+3433298	1	539
##sequence-region	Contig110+3433298_2	1	1293
##sequence-region	Contig112+1198015	1	487
##sequence-region	Contig112+1198015_2	1	1243
##sequence-region	Contig120+2754	1	1727
##sequence-region	Contig121+23819102	1	1456
##sequence-region	Contig130+2712	1	840
##sequence-region	Contig142+2224	1	529
##sequence-region	Contig168+21087	1	252
##sequence-region	Contig183+11087	1	696
##sequence-region	Contig193+7211002	1	4535
##sequence-region	Contig195+2697	1	2394
##sequence-region	Contig197+1697	1	2440
##sequence-region	Contig199+1253	1	958
##sequence-region	Contig200+12398	1	635
##sequence-region	Contig201+2253	1	2042
##sequence-region	Contig205+22052	1	596
##sequence-region	Contig211+1596	1	581
##sequence-region	Contig212+2596	1	554
##sequence-region	Contig216+2554	1	464
##sequence-region	Contig221+3899302	1	6143
##sequence-region	Contig231+2958	1	722
##sequence-region	Contig232+2341	1	5092
##sequence-region	Contig237+2464	1	1424
##sequence-region	Contig248+1554	1	1592
##sequence-region	Contig249+2588	1	1568
##sequence-region	Contig255+22398	1	7597
##sequence-region	Contig257+27598	1	943
##sequence-region	Contig262+17598	1	1017
##sequence-region	Contig264+11592	1	467
##sequence-region	Contig267+2943	1	825
##sequence-region	Contig275+3890690	1	159
##sequence-region	Contig276+8843951	1	162
##sequence-region	Contig277+9031172	1	9228
##sequence-region	Contig278+29953001	1	606
##sequence-region	Contig296+8559562	1	5880
##sequence-region	Contig297+29265	1	341
##sequence-region	Contig301+15880	1	364
##sequence-region	Contig306+1743	1	10202
##sequence-region	Contig309+1464	1	4138
##sequence-region	Contig311+21226	1	491
##sequence-region	Contig317+18723962	1	283
##sequence-region	Contig32+29881241_2	1	5709
##sequence-region	Contig321+11349	1	1144
##sequence-region	Contig325+13621761	1	24249
##sequence-region	Contig326+2825	1	5138
##sequence-region	Contig327+11523	1	2454
Contig327+11523	Geneious	CDS	1404	1997	.	-	0	Name=nad9 CDS
Contig327+11523	Geneious	gene	1404	1997	.	-	.	Name=nad9 gene
##sequence-region	Contig328+32271281	1	14330
##sequence-region	Contig329+13695	1	4962
##sequence-region	Contig330+1825	1	6071
##sequence-region	Contig331+19231	1	2381
##sequence-region	Contig333+21530	1	2530
##sequence-region	Contig334+1478	1	1044
##sequence-region	Contig335+24138	1	1399
##sequence-region	Contig336+21562	1	14915
##sequence-region	Contig337+2679	1	5931
##sequence-region	Contig338+2392971_2	1	21360
Contig338+2392971_2	Geneious	CDS	9758	10114	.	+	0	Name=nad3 CDS
Contig338+2392971_2	Geneious	gene	9758	10114	.	+	.	Name=nad3 gene
##sequence-region	Contig339+21349	1	1118
##sequence-region	Contig340+25634	1	3925
##sequence-region	Contig341+1416	1	1647
##sequence-region	Contig342+44016062	1	442
##sequence-region	Contig343+016179692	1	18230
##sequence-region	Contig344+23706681_2	1	421
##sequence-region	Contig345+26143	1	7015
##sequence-region	Contig346+32774481	1	1082
##sequence-region	Contig347+43458581	1	429
##sequence-region	Contig348+23695	1	4989
##sequence-region	Contig349+2809382	1	7536
##sequence-region	Contig350+1625	1	1982
##sequence-region	Contig351+1881	1	683
##sequence-region	Contig352+2242	1	425
##sequence-region	Contig353+2863	1	5923
##sequence-region	Contig354+2315	1	6776
Contig354+2315	Geneious	gene	769	844	.	+	.	Name=trnK gene
Contig354+2315	Geneious	tRNA	769	844	.	+	.	Name=trnK tRNA
##sequence-region	Contig355+2881	1	524
##sequence-region	Contig356+29231	1	2501
##sequence-region	Contig357+12355	1	5720
##sequence-region	Contig358+24541	1	595
##sequence-region	Contig359+2274	1	5079
##sequence-region	Contig360+1292	1	10907
Contig360+1292	Geneious	gene	7951	8023	.	-	.	Name=trnfM gene
Contig360+1292	Geneious	tRNA	7951	8023	.	-	.	Name=trnfM tRNA
##sequence-region	Contig361+22185	1	2692
##sequence-region	Contig362+1943	1	7441
##sequence-region	Contig363+19265	1	1111
##sequence-region	Contig364+22355	1	4459
##sequence-region	Contig365+15634	1	5344
##sequence-region	Contig366+22798	1	3049
##sequence-region	Contig367+1983	1	3325
##sequence-region	Contig368+2983	1	3203
##sequence-region	Contig369+14138	1	1066
##sequence-region	Contig371+1556	1	629
##sequence-region	Contig372+1578	1	2827
##sequence-region	Contig373+21445	1	10413
##sequence-region	Contig374+21075	1	4488
##sequence-region	Contig375+1679	1	5681
##sequence-region	Contig376+21592	1	2730
##sequence-region	Contig377+212097	1	21243
Contig377+212097	Geneious	CDS	9641	9997	.	+	0	Name=nad3 CDS
Contig377+212097	Geneious	gene	9641	9997	.	+	.	Name=nad3 gene
##sequence-region	Contig378+1577	1	1536
##sequence-region	Contig379+2519	1	2085
##sequence-region	Contig380+16179692	1	18758
##sequence-region	Contig58+1868	1	713
##sequence-region	Contig73+38086122	1	7902
##sequence-region	Contig75+22605	1	1516
##sequence-region	Contig79+11535	1	612
##sequence-region	Contig81+1628	1	601
##sequence-region	Contig84+2601	1	321
##sequence-region	Contig85+1601	1	350
##sequence-region	Contig90+1321	1	746
##sequence-region	Contig91+1354	1	736
##sequence-region	Contig92+1754	1	329
##sequence-region	Contig01+2107961	1	8827
Contig01+2107961	Geneious	CDS	4631	5179	.	+	0	Name=atp4 CDS
Contig01+2107961	Geneious	gene	4631	5179	.	+	.	Name=atp4 gene
##sequence-region	Contig02+27344	1	6617
Contig02+27344	Geneious	CDS	2619	3032	.	+	0	Name=rpl16 CDS
Contig02+27344	Geneious	gene	2619	3032	.	+	.	Name=rpl16 gene
##sequence-region	Contig03+21849211	1	5866
##sequence-region	Contig03+21849211_2	1	8642
##sequence-region	Contig04+3750981	1	24805
##sequence-region	Contig05+39772082	1	8951
##sequence-region	Contig06+40268891	1	4699
##sequence-region	Contig07+2608431	1	5348
##sequence-region	Contig08+15358	1	511
##sequence-region	Contig09+28587412	1	7435
Contig09+28587412	Geneious	gene	6609	6733	.	-	.	Name=rrn5 gene
Contig09+28587412	Geneious	rRNA	6609	6733	.	-	.	Name=rrn5 rRNA
##sequence-region	Contig10+2133964	1	289
##sequence-region	Contig100+41561241	1	7411
##sequence-region	Contig101+2964	1	738
##sequence-region	Contig102+17411	1	644
##sequence-region	Contig104+11425	1	429
##sequence-region	Contig105+39033661	1	402
##sequence-region	Contig106+23362	1	11883
##sequence-region	Contig107+42718512	1	1494
##sequence-region	Contig109+1429	1	467
##sequence-region	Contig11+2241	1	293
##sequence-region	Contig110+1227	1	344
##sequence-region	Contig111+21438	1	1583
##sequence-region	Contig112+1554	1	1598
##sequence-region	Contig113+1880	1	2477
##sequence-region	Contig114+11438	1	1634
##sequence-region	Contig115+2227	1	278
##sequence-region	Contig116+9871602	1	9039
##sequence-region	Contig116+9871602_2	1	3442
##sequence-region	Contig117+2880	1	2449
##sequence-region	Contig119+11075	1	1534
##sequence-region	Contig12+8293271	1	344
##sequence-region	Contig12+8293271_2	1	320
##sequence-region	Contig120+22486	1	696
##sequence-region	Contig121+11362	1	6215
##sequence-region	Contig122+21542	1	411
##sequence-region	Contig123+2429	1	2328
##sequence-region	Contig125+11575	1	473
##sequence-region	Contig126+1696	1	312
##sequence-region	Contig127+12486	1	749
##sequence-region	Contig128+26225	1	349
##sequence-region	Contig129+17597	1	1023
##sequence-region	Contig131+27411	1	5070
##sequence-region	Contig134+26434	1	5273
##sequence-region	Contig135+13027	1	8978
##sequence-region	Contig136+112500	1	2137
##sequence-region	Contig137+29403572	1	280
##sequence-region	Contig137+29403572_2	1	217
##sequence-region	Contig138+212500	1	2083
##sequence-region	Contig139+1217	1	320
##sequence-region	Contig140+2217	1	590
##sequence-region	Contig141+1322	1	210
##sequence-region	Contig142+28587412	1	13533
##sequence-region	Contig142+28587412_2	1	3499
Contig142+28587412_2	Geneious	gene	2673	2797	.	-	.	Name=rrn5 gene
Contig142+28587412_2	Geneious	rRNA	2673	2797	.	-	.	Name=rrn5 rRNA
##sequence-region	Contig143+0502662	1	894
##sequence-region	Contig144+3322	1	1016
##sequence-region	Contig145+2322	1	1026
##sequence-region	Contig146+25078	1	2832
##sequence-region	Contig147+12331	1	4098
##sequence-region	Contig148+22331	1	4043
##sequence-region	Contig149+21362	1	9166
##sequence-region	Contig15+2236	1	401
##sequence-region	Contig150+1464	1	4144
##sequence-region	Contig151+23446	1	4427
##sequence-region	Contig152+18978	1	3590
##sequence-region	Contig153+14105	1	1518
##sequence-region	Contig155+8630861	1	4065
##sequence-region	Contig156+14314462	1	4625
##sequence-region	Contig157+21575	1	3281
##sequence-region	Contig158+1312	1	4571
##sequence-region	Contig159+16225	1	8779
##sequence-region	Contig16+29953001	1	504
##sequence-region	Contig160+11816	1	6854
Contig160+11816	Geneious	exon	3085	3660	.	+	.	Name=nad2 exon 4
##sequence-region	Contig161+21425	1	3768
##sequence-region	Contig162+14571	1	620
##sequence-region	Contig163+23844252	1	8768
##sequence-region	Contig164+23296	1	1444
##sequence-region	Contig165+26854	1	424
##sequence-region	Contig166+16854	1	463
##sequence-region	Contig167+13296	1	1529
##sequence-region	Contig168+2825	1	5278
##sequence-region	Contig17+1245	1	251
##sequence-region	Contig170+21444	1	277
##sequence-region	Contig171+1620	1	1325
##sequence-region	Contig172+2433	1	494
##sequence-region	Contig174+3684901	1	391
##sequence-region	Contig174+3684901_2	1	3950
##sequence-region	Contig175+1433	1	658
##sequence-region	Contig176+1315	1	869
##sequence-region	Contig177+2676	1	763
##sequence-region	Contig178+1676	1	1010
##sequence-region	Contig179+11325	1	1856
##sequence-region	Contig18+2245	1	292
##sequence-region	Contig180+22384832	1	1192
##sequence-region	Contig181+2503	1	863
##sequence-region	Contig182+11444	1	3282
##sequence-region	Contig183+11195	1	333
##sequence-region	Contig184+14066	1	2533
##sequence-region	Contig185+13282	1	256
##sequence-region	Contig186+24066	1	2476
##sequence-region	Contig187+1503	1	1119
##sequence-region	Contig188+3519900	1	2712
##sequence-region	Contig189+1869	1	805
##sequence-region	Contig19+2406	1	253
##sequence-region	Contig190+2256	1	427
##sequence-region	Contig191+23282	1	572
##sequence-region	Contig192+1256	1	595
##sequence-region	Contig193+2572	1	253
##sequence-region	Contig194+2556631	1	7455
##sequence-region	Contig195+2336	1	303
##sequence-region	Contig197+3025281	1	6204
##sequence-region	Contig198+12713	1	533
##sequence-region	Contig199+2427	1	652
##sequence-region	Contig20+2505	1	268
##sequence-region	Contig200+1303	1	430
##sequence-region	Contig201+11856	1	1561
##sequence-region	Contig202+1543	1	296
##sequence-region	Contig203+1430	1	335
##sequence-region	Contig204+1427	1	678
##sequence-region	Contig205+2543	1	296
##sequence-region	Contig209+17455	1	520
##sequence-region	Contig21+25358	1	9946
##sequence-region	Contig210+2303	1	316
##sequence-region	Contig211+1336	1	879
##sequence-region	Contig212+28978	1	6472
##sequence-region	Contig213+2230	1	1059
##sequence-region	Contig216+1879	1	449
##sequence-region	Contig217+1316	1	497
Contig217+1316	Geneious	gene	300	372	.	+	.	Name=trnH gene
Contig217+1316	Geneious	tRNA	300	372	.	+	.	Name=trnH tRNA
##sequence-region	Contig218+11536	1	834
##sequence-region	Contig219+9731172	1	1360
##sequence-region	Contig22+3792429	1	400
##sequence-region	Contig22+3792429_2	1	393
##sequence-region	Contig221+1962	1	449
##sequence-region	Contig222+2962	1	468
##sequence-region	Contig223+2335	1	804
##sequence-region	Contig224+16472	1	954
##sequence-region	Contig225+1834	1	689
##sequence-region	Contig226+41672761	1	312
##sequence-region	Contig226+41672761_2	1	361
##sequence-region	Contig227+42963931	1	11328
##sequence-region	Contig228+2316	1	459
##sequence-region	Contig229+1335	1	282
##sequence-region	Contig23+1218	1	3518
Contig23+1218	Geneious	gene	615	739	.	+	.	Name=rrn5 gene
Contig23+1218	Geneious	rRNA	615	739	.	+	.	Name=rrn5 rRNA
##sequence-region	Contig230+26472	1	884
##sequence-region	Contig231+2196	1	332
##sequence-region	Contig232+1453	1	2082
##sequence-region	Contig233+1305	1	2006
##sequence-region	Contig234+1190	1	701
##sequence-region	Contig235+14639	1	2124
##sequence-region	Contig236+1572	1	2819
##sequence-region	Contig239+12097	1	378
##sequence-region	Contig24+28951	1	12420
##sequence-region	Contig240+1343	1	282
##sequence-region	Contig241+09731172	1	1282
##sequence-region	Contig242+12825	1	298
##sequence-region	Contig243+1361	1	414
##sequence-region	Contig245+41839321	1	564
##sequence-region	Contig246+1701	1	510
##sequence-region	Contig247+2361	1	281
##sequence-region	Contig249+1772	1	4215
##sequence-region	Contig25+19956	1	6218
##sequence-region	Contig250+1689	1	402
##sequence-region	Contig251+2213	1	299
##sequence-region	Contig252+2239	1	416
##sequence-region	Contig253+2957	1	1098
##sequence-region	Contig254+11561	1	2429
##sequence-region	Contig255+15078	1	14501
##sequence-region	Contig256+1228	1	1318
##sequence-region	Contig257+1957	1	1179
##sequence-region	Contig258+15287	1	9091
##sequence-region	Contig26+16218	1	1430
##sequence-region	Contig260+2497	1	1535
##sequence-region	Contig261+24226	1	910
##sequence-region	Contig263+2417	1	705
##sequence-region	Contig264+2430	1	1263
##sequence-region	Contig265+1943	1	15396
##sequence-region	Contig266+10468601	1	8226
##sequence-region	Contig267+1804	1	988
##sequence-region	Contig268+2910	1	622
##sequence-region	Contig27+26218	1	1554
##sequence-region	Contig270+1229	1	1370
##sequence-region	Contig271+115396	1	644
##sequence-region	Contig272+1988	1	270
##sequence-region	Contig273+2772	1	2359
##sequence-region	Contig274+1230	1	1318
##sequence-region	Contig275+1279	1	260
##sequence-region	Contig276+11098	1	1117
##sequence-region	Contig277+12359	1	470
##sequence-region	Contig278+2449	1	451
##sequence-region	Contig279+5848572	1	222
##sequence-region	Contig28+21430	1	1146
##sequence-region	Contig280+3417	1	1200
##sequence-region	Contig281+2564	1	352
##sequence-region	Contig282+2175	1	398
##sequence-region	Contig283+1239	1	1470
##sequence-region	Contig284+2705	1	490
##sequence-region	Contig285+2879	1	3200
##sequence-region	Contig286+1299	1	2734
##sequence-region	Contig287+1622	1	1869
##sequence-region	Contig288+23208	1	625
##sequence-region	Contig289+1497	1	2303
Contig289+1497	Geneious	gene	5	77	.	+	.	Name=trnH gene
Contig289+1497	Geneious	tRNA	5	77	.	+	.	Name=trnH tRNA
##sequence-region	Contig29+212420	1	2447
##sequence-region	Contig290+2804	1	2402
##sequence-region	Contig291+13208	1	695
##sequence-region	Contig292+14193212	1	1921
##sequence-region	Contig293+2235	1	904
##sequence-region	Contig294+11118	1	928
##sequence-region	Contig295+12303	1	265
##sequence-region	Contig296+1235	1	905
##sequence-region	Contig297+2701	1	3611
##sequence-region	Contig299+1633	1	789
##sequence-region	Contig30+11430	1	1205
##sequence-region	Contig300+11869	1	888
##sequence-region	Contig301+24639	1	11344
##sequence-region	Contig302+21921	1	670
##sequence-region	Contig303+12734	1	476
##sequence-region	Contig304+1913	1	295
##sequence-region	Contig305+5241061	1	749
##sequence-region	Contig306+2929	1	727
##sequence-region	Contig307+1929	1	403
##sequence-region	Contig308+2913	1	344
##sequence-region	Contig309+1265	1	322
##sequence-region	Contig31+11151	1	3344
##sequence-region	Contig310+34993702	1	901
##sequence-region	Contig311+1213	1	4505
##sequence-region	Contig312+11921	1	936
##sequence-region	Contig313+2265	1	991
##sequence-region	Contig314+2622	1	2583
##sequence-region	Contig316+1910	1	1995
##sequence-region	Contig317+1901	1	290
##sequence-region	Contig318+1727	1	501
##sequence-region	Contig319+2344	1	182
##sequence-region	Contig32+2737556	1	1235
##sequence-region	Contig32+2737556_2	1	198
##sequence-region	Contig320+23611	1	1919
##sequence-region	Contig321+13611	1	1854
##sequence-region	Contig322+2888	1	495
##sequence-region	Contig323+1617	1	2520
##sequence-region	Contig325+14505	1	641
##sequence-region	Contig326+12007	1	748
##sequence-region	Contig327+2495	1	524
##sequence-region	Contig328+22007	1	696
##sequence-region	Contig329+2742	1	2277
##sequence-region	Contig33+21151	1	3264
##sequence-region	Contig331+19877382	1	860
##sequence-region	Contig331+19877382_2	1	340
##sequence-region	Contig332+1742	1	2526
##sequence-region	Contig333+1168	1	276
##sequence-region	Contig334+1495	1	611
##sequence-region	Contig335+12286	1	584
##sequence-region	Contig336+12520	1	331
##sequence-region	Contig337+1449	1	4194
##sequence-region	Contig338+1340	1	413
##sequence-region	Contig339+2291	1	303
##sequence-region	Contig34+622724	1	1476
##sequence-region	Contig340+2727	1	1034
##sequence-region	Contig341+1888	1	1910
##sequence-region	Contig342+40585251	1	321
##sequence-region	Contig343+3241	1	252
##sequence-region	Contig344+3340	1	423
##sequence-region	Contig345+21362321	1	319
##sequence-region	Contig346+019877382	1	1154
##sequence-region	Contig347+2246	1	277
##sequence-region	Contig348+18229	1	5298
##sequence-region	Contig349+1246	1	298
##sequence-region	Contig35+1214	1	723
##sequence-region	Contig350+1278	1	283
##sequence-region	Contig351+211328	1	3476
##sequence-region	Contig352+1611	1	1384
##sequence-region	Contig354+2869	1	6673
##sequence-region	Contig355+2611	1	1366
##sequence-region	Contig357+1524	1	7212
##sequence-region	Contig358+112420	1	31710
##sequence-region	Contig359+111344	1	3073
##sequence-region	Contig36+1726	1	294
##sequence-region	Contig360+1652	1	5252
##sequence-region	Contig361+28229	1	2332
##sequence-region	Contig362+11928	1	1092
##sequence-region	Contig363+38923881	1	1287
##sequence-region	Contig364+1321	1	834
##sequence-region	Contig365+1459	1	5260
##sequence-region	Contig366+26673	1	268
##sequence-region	Contig367+1298	1	3456
##sequence-region	Contig368+22734	1	1949
##sequence-region	Contig37+1242	1	356
##sequence-region	Contig370+1301	1	3162
##sequence-region	Contig371+1849	1	2729
##sequence-region	Contig372+2423	1	583
##sequence-region	Contig373+23476	1	387
##sequence-region	Contig374+5515682	1	1154
##sequence-region	Contig375+2359531	1	12618
Contig375+2359531	Geneious	exon	3185	3760	.	-	.	Name=nad2 exon 4
##sequence-region	Contig376+24541	1	1048
##sequence-region	Contig377+2849	1	2699
##sequence-region	Contig378+2413	1	469
##sequence-region	Contig379+2584	1	1092
##sequence-region	Contig380+1412	1	1747
##sequence-region	Contig381+16179692	1	1648
##sequence-region	Contig382+3849	1	3232
##sequence-region	Contig383+2652	1	5187
##sequence-region	Contig384+21529	1	10033
Contig384+21529	Geneious	CDS	2291	3919	.	+	0	Name=atp1 CDS
Contig384+21529	Geneious	gene	2291	3919	.	+	.	Name=atp1 gene
##sequence-region	Contig385+1413	1	340
##sequence-region	Contig386+2341	1	2987
##sequence-region	Contig387+21869	1	2915
##sequence-region	Contig388+22587	1	2160
##sequence-region	Contig389+2321	1	1250
##sequence-region	Contig39+1894	1	514
##sequence-region	Contig390+12587	1	2103
##sequence-region	Contig391+2476	1	1499
##sequence-region	Contig392+1584	1	1028
##sequence-region	Contig393+21536	1	3835
##sequence-region	Contig394+2278	1	302
##sequence-region	Contig395+22359	1	2194
##sequence-region	Contig396+24198	1	911
##sequence-region	Contig397+1319	1	344
##sequence-region	Contig398+03750981	1	441
##sequence-region	Contig399+3413	1	323
##sequence-region	Contig40+39701141	1	493
##sequence-region	Contig40+39701141_2	1	148
##sequence-region	Contig400+016179692	1	1529
##sequence-region	Contig401+2198	1	776
##sequence-region	Contig402+2340	1	737
##sequence-region	Contig403+13476	1	371
##sequence-region	Contig404+1198	1	1457
##sequence-region	Contig405+215396	1	7376
##sequence-region	Contig406+1423	1	317
##sequence-region	Contig407+1476	1	1349
##sequence-region	Contig408+211344	1	873
##sequence-region	Contig409+111328	1	3474
##sequence-region	Contig410+2176	1	306
##sequence-region	Contig411+21118	1	2090
##sequence-region	Contig412+2412	1	1688
##sequence-region	Contig413+2524	1	3863
##sequence-region	Contig414+21928	1	1447
##sequence-region	Contig415+37308072	1	491
##sequence-region	Contig416+1825	1	20766
##sequence-region	Contig417+4432631	1	1130
##sequence-region	Contig418+3198	1	478
##sequence-region	Contig419+14226	1	6177
##sequence-region	Contig42+2222	1	351
##sequence-region	Contig420+21098	1	5439
##sequence-region	Contig421+9281601_2	1	3586
##sequence-region	Contig422+2301	1	4457
##sequence-region	Contig423+31588881	1	10287
##sequence-region	Contig424+2213231	1	7256
##sequence-region	Contig425+24505	1	2826
##sequence-region	Contig426+1564	1	5874
##sequence-region	Contig427+02213231	1	7180
##sequence-region	Contig428+12146	1	8415
##sequence-region	Contig429+1752	1	535
##sequence-region	Contig430+11529	1	12283
Contig430+11529	Geneious	CDS	1410	2003	.	-	0	Name=nad9 CDS
Contig430+11529	Geneious	gene	1410	2003	.	-	.	Name=nad9 gene
##sequence-region	Contig431+17220722	1	2040
##sequence-region	Contig432+2988	1	3385
##sequence-region	Contig433+22825	1	4168
##sequence-region	Contig434+2299	1	2945
##sequence-region	Contig44+1148	1	363
##sequence-region	Contig45+43458581	1	12854
##sequence-region	Contig46+212854	1	424
##sequence-region	Contig47+1222	1	365
##sequence-region	Contig48+2353	1	473
##sequence-region	Contig49+2894	1	3945
##sequence-region	Contig50+1473	1	282
##sequence-region	Contig51+1151	1	292
##sequence-region	Contig52+1247	1	519
##sequence-region	Contig53+1514	1	3689
##sequence-region	Contig54+11087	1	702
##sequence-region	Contig55+2253	1	1303
##sequence-region	Contig56+2232	1	3025
##sequence-region	Contig57+2247	1	1957
##sequence-region	Contig58+11965	1	484
##sequence-region	Contig59+1424	1	3069
##sequence-region	Contig60+29956	1	22931
##sequence-region	Contig61+2424	1	3062
##sequence-region	Contig62+112854	1	3479
##sequence-region	Contig63+1490	1	568
##sequence-region	Contig64+2282	1	875
##sequence-region	Contig65+13945	1	3054
##sequence-region	Contig68+1703	1	2446
##sequence-region	Contig69+1253	1	964
##sequence-region	Contig70+23087	1	1501
##sequence-region	Contig71+13087	1	1525
##sequence-region	Contig72+1250	1	985
##sequence-region	Contig73+21315	1	899
##sequence-region	Contig74+2250	1	982
##sequence-region	Contig75+12398	1	641
##sequence-region	Contig76+3214	1	1437
##sequence-region	Contig77+21965	1	3436
##sequence-region	Contig78+2249	1	975
##sequence-region	Contig79+1989	1	635
##sequence-region	Contig80+2900	1	596
##sequence-region	Contig81+11501	1	1387
##sequence-region	Contig82+2490	1	3475
##sequence-region	Contig83+21501	1	1342
##sequence-region	Contig84+2989	1	580
##sequence-region	Contig85+13062	1	661
Contig85+13062	Geneious	exon	213	234	.	+	.	Name=nad5 exon 3
##sequence-region	Contig86+13446	1	602
##sequence-region	Contig87+1638	1	587
##sequence-region	Contig88+3638	1	554
##sequence-region	Contig89+11387	1	1362
##sequence-region	Contig90+21387	1	1486
##sequence-region	Contig92+2583	1	554
##sequence-region	Contig94+23027	1	6434
##sequence-region	Contig95+13057211	1	1816
##sequence-region	Contig96+1602	1	1499
##sequence-region	Contig97+12646492	1	1164
##sequence-region	Contig98+8815142	1	1045
##sequence-region	Contig99+16434	1	511
##sequence-region	Contig01+41868531	1	17239
##sequence-region	Contig02+116144	1	688
##sequence-region	Contig03+216144	1	10396
##sequence-region	Contig04+110424	1	1845
##sequence-region	Contig06+11848	1	1260
##sequence-region	Contig08+1826	1	363
##sequence-region	Contig09+11264	1	918
##sequence-region	Contig100+1458	1	295
##sequence-region	Contig101+1616	1	255
##sequence-region	Contig102+2172	1	514
##sequence-region	Contig103+1666	1	2309
##sequence-region	Contig104+2358	1	1329
##sequence-region	Contig105+1674879	1	312
##sequence-region	Contig105+1674879_2	1	201
##sequence-region	Contig106+163382	1	673
##sequence-region	Contig107+2144	1	1570
##sequence-region	Contig108+1783	1	448
##sequence-region	Contig109+2156	1	1580
##sequence-region	Contig11+18723962	1	285
##sequence-region	Contig110+21570	1	334
##sequence-region	Contig111+2298	1	1170
##sequence-region	Contig112+1298	1	1213
##sequence-region	Contig113+2666	1	3111
##sequence-region	Contig114+2758	1	1115
##sequence-region	Contig115+11570	1	260
##sequence-region	Contig116+1758	1	1161
##sequence-region	Contig117+17220722	1	3116
##sequence-region	Contig118+19035061	1	2158
##sequence-region	Contig119+28277961	1	1980
##sequence-region	Contig120+2276	1	3431
##sequence-region	Contig121+1865	1	3157
##sequence-region	Contig122+2865	1	2713
##sequence-region	Contig123+2693	1	3709
##sequence-region	Contig124+1693	1	3758
##sequence-region	Contig125+22724	1	1353
##sequence-region	Contig126+12724	1	1379
##sequence-region	Contig127+949981	1	2987
##sequence-region	Contig128+439051	1	273
##sequence-region	Contig129+2788682	1	2873
##sequence-region	Contig130+21173	1	1437
##sequence-region	Contig133+1295	1	8575
##sequence-region	Contig134+23714	1	636
##sequence-region	Contig135+11173	1	1432
##sequence-region	Contig137+2984	1	6935
##sequence-region	Contig138+2636	1	272
##sequence-region	Contig140+32987	1	1586
##sequence-region	Contig141+13714	1	2213
##sequence-region	Contig142+22158	1	1783
##sequence-region	Contig143+26944	1	1452
##sequence-region	Contig144+16944	1	1617
##sequence-region	Contig145+2620	1	2401
##sequence-region	Contig146+22213	1	1349
##sequence-region	Contig147+11586	1	1020
##sequence-region	Contig148+1622	1	1865
##sequence-region	Contig149+12213	1	1397
##sequence-region	Contig15+3242	1	254
##sequence-region	Contig150+2169	1	10135
##sequence-region	Contig151+11865	1	884
##sequence-region	Contig152+11461	1	1104
##sequence-region	Contig153+169574	1	644
##sequence-region	Contig153+169574_2	1	2877
##sequence-region	Contig154+1910	1	1991
##sequence-region	Contig155+2622	1	2583
##sequence-region	Contig157+12003	1	744
##sequence-region	Contig158+31432	1	932
##sequence-region	Contig16+2361	1	691
##sequence-region	Contig160+21020	1	1124
##sequence-region	Contig162+1495	1	607
##sequence-region	Contig163+1884	1	2099
##sequence-region	Contig164+21124	1	292
##sequence-region	Contig165+1524	1	1573
##sequence-region	Contig166+2524	1	1559
##sequence-region	Contig167+11353	1	5444
##sequence-region	Contig168+21353	1	5401
##sequence-region	Contig169+12158	1	8833
##sequence-region	Contig17+1691	1	331
##sequence-region	Contig170+1748	1	539
##sequence-region	Contig171+15444	1	878
##sequence-region	Contig172+12587	1	3024
##sequence-region	Contig173+22099	1	2492
##sequence-region	Contig174+18592	1	7444
##sequence-region	Contig175+12498	1	519
##sequence-region	Contig176+13033	1	615
##sequence-region	Contig177+11441	1	7208
##sequence-region	Contig178+11020	1	4231
##sequence-region	Contig18+11100	1	545
##sequence-region	Contig180+12099	1	2148
##sequence-region	Contig181+1624	1	658
##sequence-region	Contig182+21865	1	4728
##sequence-region	Contig183+17449	1	1019
##sequence-region	Contig184+24236	1	767
##sequence-region	Contig185+2624	1	622
##sequence-region	Contig186+1780555	1	1560
##sequence-region	Contig186+1780555_2	1	1010
##sequence-region	Contig188+1767	1	334
##sequence-region	Contig189+2767	1	282
##sequence-region	Contig19+43503632	1	928
##sequence-region	Contig190+14236	1	255
##sequence-region	Contig191+1936	1	956
##sequence-region	Contig193+13446	1	598
##sequence-region	Contig194+28833	1	4934
##sequence-region	Contig195+2209	1	295
##sequence-region	Contig196+2176	1	1305
##sequence-region	Contig197+22149	1	3146
##sequence-region	Contig198+11124	1	3996
##sequence-region	Contig199+114341	1	8038
##sequence-region	Contig20+1416	1	2288
##sequence-region	Contig200+24005	1	323
##sequence-region	Contig201+214341	1	9105
##sequence-region	Contig202+1598	1	1495
##sequence-region	Contig203+1327	1	454
##sequence-region	Contig204+18833	1	3940
##sequence-region	Contig205+13940	1	616
##sequence-region	Contig206+19105	1	630
##sequence-region	Contig207+13147	1	1171
##sequence-region	Contig208+1209	1	4501
##sequence-region	Contig209+2190	1	444
##sequence-region	Contig210+1444	1	462
##sequence-region	Contig211+14501	1	637
##sequence-region	Contig212+31478131	1	1656
##sequence-region	Contig215+11171	1	1302
##sequence-region	Contig217+1667	1	6153
##sequence-region	Contig218+18042	1	4050
##sequence-region	Contig219+23147	1	5261
##sequence-region	Contig220+9731172	1	1613
##sequence-region	Contig222+09731172	1	1535
##sequence-region	Contig223+2327	1	3299
##sequence-region	Contig224+28042	1	3368
##sequence-region	Contig225+2667	1	7233
##sequence-region	Contig226+23299	1	203
##sequence-region	Contig227+23033	1	10216
##sequence-region	Contig228+1190	1	4886
##sequence-region	Contig230+3105122	1	1753
##sequence-region	Contig231+2444	1	4856
##sequence-region	Contig232+110226	1	684
##sequence-region	Contig233+1943	1	15392
##sequence-region	Contig234+115392	1	640
##sequence-region	Contig235+21108	1	10966
Contig235+21108	Geneious	CDS	4615	6327	.	-	0	Name=cox1 CDS
Contig235+21108	Geneious	gene	4615	6327	.	-	.	Name=cox1 gene
##sequence-region	Contig236+29105	1	4025
##sequence-region	Contig237+25444	1	10907
Contig237+25444	Geneious	exon	5586	5725	.	-	.	Name=nad7 exon 1
##sequence-region	Contig238+110971	1	1567
##sequence-region	Contig241+110907	1	1525
##sequence-region	Contig242+21568	1	672
##sequence-region	Contig245+210971	1	2148
##sequence-region	Contig247+1672	1	1458
##sequence-region	Contig248+2672	1	1440
##sequence-region	Contig249+33372931	1	1203
##sequence-region	Contig25+1331	1	278
##sequence-region	Contig250+11444	1	3278
##sequence-region	Contig251+11206	1	329
##sequence-region	Contig252+13278	1	252
##sequence-region	Contig255+15261	1	6119
##sequence-region	Contig257+24501	1	9591
##sequence-region	Contig259+2162	1	2212
##sequence-region	Contig261+11568	1	2260
##sequence-region	Contig262+24541	1	1476
##sequence-region	Contig263+41333031	1	15526
Contig263+41333031	Geneious	gene	15021	15110	.	-	.	Name=trnS gene
Contig263+41333031	Geneious	tRNA	15021	15110	.	-	.	Name=trnS tRNA
##sequence-region	Contig263+41333031_2	1	435
##sequence-region	Contig265+1303	1	426
##sequence-region	Contig266+210226	1	5466
##sequence-region	Contig267+1435	1	511
##sequence-region	Contig268+13386	1	1003
##sequence-region	Contig269+1332	1	875
##sequence-region	Contig27+1545	1	1060
##sequence-region	Contig270+12216	1	460
##sequence-region	Contig271+17455	1	516
##sequence-region	Contig273+11458	1	1474
##sequence-region	Contig274+22262	1	280
##sequence-region	Contig275+2460	1	386
##sequence-region	Contig276+1875	1	445
##sequence-region	Contig277+2253	1	1663
##sequence-region	Contig279+1460	1	417
##sequence-region	Contig28+1556	1	1563
##sequence-region	Contig280+1316	1	493
Contig280+1316	Geneious	gene	296	368	.	+	.	Name=trnH gene
Contig280+1316	Geneious	tRNA	296	368	.	+	.	Name=trnH tRNA
##sequence-region	Contig281+11663	1	708
##sequence-region	Contig282+16761512	1	3537
##sequence-region	Contig283+25466	1	291
##sequence-region	Contig284+1386	1	450
##sequence-region	Contig285+21663	1	1261
##sequence-region	Contig287+1849	1	3585
##sequence-region	Contig288+1572	1	2815
##sequence-region	Contig289+21261	1	366
##sequence-region	Contig290+12821	1	294
##sequence-region	Contig291+28744561	1	1617
##sequence-region	Contig292+5241061	1	320
##sequence-region	Contig293+25261	1	8246
Contig293+25261	Geneious	CDS	2157	2549	.	-	0	Name=rps12 CDS
Contig293+25261	Geneious	gene	2157	2549	.	-	.	Name=rps12 gene
##sequence-region	Contig295+1366	1	1229
##sequence-region	Contig296+21302	1	9549
##sequence-region	Contig297+31617	1	195
##sequence-region	Contig299+1459	1	449
##sequence-region	Contig300+11321	1	366
##sequence-region	Contig301+13299	1	4229
##sequence-region	Contig305+32317921	1	1248
##sequence-region	Contig308+19565	1	1769
##sequence-region	Contig31+1804	1	984
##sequence-region	Contig310+33368	1	14789
##sequence-region	Contig311+13208	1	691
##sequence-region	Contig312+1493	1	2299
Contig312+1493	Geneious	gene	1	73	.	+	.	Name=trnH gene
Contig312+1493	Geneious	tRNA	1	73	.	+	.	Name=trnH tRNA
##sequence-region	Contig313+1633	1	785
##sequence-region	Contig315+1196	1	575
##sequence-region	Contig318+37345772	1	3952
##sequence-region	Contig319+13476	1	4018
##sequence-region	Contig32+1984	1	266
##sequence-region	Contig321+12299	1	261
##sequence-region	Contig323+2165	1	1993
##sequence-region	Contig324+1811	1	396
##sequence-region	Contig325+23952	1	947
##sequence-region	Contig326+1261	1	318
##sequence-region	Contig329+13952	1	988
##sequence-region	Contig33+1275	1	256
##sequence-region	Contig330+114789	1	1560
##sequence-region	Contig331+1396	1	608
##sequence-region	Contig335+2318	1	271
##sequence-region	Contig336+1165	1	2692
##sequence-region	Contig337+1785	1	1858
##sequence-region	Contig338+22216	1	2186
##sequence-region	Contig339+1706	1	280
##sequence-region	Contig340+22062871	1	1221
##sequence-region	Contig342+26726151	1	6750
Contig342+26726151	Geneious	CDS	1538	2050	.	-	0	Name=rps7 CDS
Contig342+26726151	Geneious	gene	1538	2050	.	-	.	Name=rps7 gene
##sequence-region	Contig343+11613	1	869
##sequence-region	Contig344+3362991	1	8994
##sequence-region	Contig345+1823	1	580
##sequence-region	Contig346+18997	1	384
##sequence-region	Contig347+1445	1	4190
##sequence-region	Contig348+2386	1	2386
##sequence-region	Contig349+1725	1	2060
##sequence-region	Contig35+1924	1	662
##sequence-region	Contig350+1318	1	2270
##sequence-region	Contig354+1825	1	28919
##sequence-region	Contig355+31588881	1	16993
##sequence-region	Contig358+3750981	1	24805
##sequence-region	Contig359+1564	1	32896
##sequence-region	Contig36+11563	1	538
##sequence-region	Contig360+11343	1	453
##sequence-region	Contig361+1947	1	2538
##sequence-region	Contig362+11255	1	3544
##sequence-region	Contig363+2706	1	3896
##sequence-region	Contig364+21476	1	5661
##sequence-region	Contig365+216993	1	647
##sequence-region	Contig366+22587	1	25657
##sequence-region	Contig367+22821	1	5198
##sequence-region	Contig368+11628	1	12399
##sequence-region	Contig369+13368	1	7043
##sequence-region	Contig37+1205	1	377
##sequence-region	Contig370+116993	1	553
##sequence-region	Contig371+21458	1	13030
##sequence-region	Contig372+1294	1	3662
##sequence-region	Contig373+03750981	1	18386
##sequence-region	Contig374+1343021	1	7122
##sequence-region	Contig375+11728	1	2241
##sequence-region	Contig376+2947	1	2313
##sequence-region	Contig377+2435	1	5115
##sequence-region	Contig378+22186	1	1504
##sequence-region	Contig379+24890	1	8918
##sequence-region	Contig380+18246	1	6666
##sequence-region	Contig381+1253	1	10823
##sequence-region	Contig382+2636830	1	1549
##sequence-region	Contig382+2636830_2	1	2652
##sequence-region	Contig383+4808512	1	531
##sequence-region	Contig385+1387	1	2018
##sequence-region	Contig386+24194	1	1626
##sequence-region	Contig387+4432631	1	1516
##sequence-region	Contig388+2387	1	1979
##sequence-region	Contig389+25931072	1	1693
##sequence-region	Contig390+128919	1	904
##sequence-region	Contig391+28997	1	2147
##sequence-region	Contig392+11475	1	8543
##sequence-region	Contig393+9421561	1	4324
Contig393+9421561	Geneious	exon	2797	2855	.	+	.	Name=nad1 exon 4
##sequence-region	Contig394+21475	1	5214
##sequence-region	Contig395+23368	1	7191
##sequence-region	Contig396+28246	1	6768
##sequence-region	Contig397+1377	1	2752
##sequence-region	Contig398+12060	1	1583
##sequence-region	Contig399+21343	1	275
##sequence-region	Contig40+3205	1	479
##sequence-region	Contig400+32560591	1	19271
##sequence-region	Contig401+1580	1	1436
##sequence-region	Contig402+21229	1	5234
##sequence-region	Contig403+22185	1	20508
##sequence-region	Contig404+11229	1	4622
Contig404+11229	Geneious	gene	2753	2826	.	-	.	Name=trnP gene
Contig404+11229	Geneious	tRNA	2753	2826	.	-	.	Name=trnP tRNA
##sequence-region	Contig405+16162	1	7939
##sequence-region	Contig406+2196	1	3341
##sequence-region	Contig407+21441	1	16780
##sequence-region	Contig41+2539	1	295
##sequence-region	Contig42+3178	1	255
##sequence-region	Contig43+1265	1	766
##sequence-region	Contig44+1178	1	265
##sequence-region	Contig45+8743271	1	286
##sequence-region	Contig45+8743271_2	1	415
##sequence-region	Contig46+2239	1	269
##sequence-region	Contig49+2178	1	252
##sequence-region	Contig51+1241	1	252
##sequence-region	Contig52+1210	1	263
##sequence-region	Contig53+2255	1	469
##sequence-region	Contig54+1775	1	291
##sequence-region	Contig55+1252	1	201
##sequence-region	Contig56+7529531	1	232
##sequence-region	Contig57+2199	1	236
##sequence-region	Contig58+27950692	1	178
##sequence-region	Contig59+1625	1	2095
##sequence-region	Contig60+2252	1	434
##sequence-region	Contig61+1199	1	479
##sequence-region	Contig62+1198	1	387
##sequence-region	Contig64+2804	1	2402
##sequence-region	Contig65+2118	1	666
##sequence-region	Contig67+2469	1	358
##sequence-region	Contig68+1172	1	399
##sequence-region	Contig70+1145	1	471
##sequence-region	Contig71+2265	1	448
##sequence-region	Contig73+1202	1	391
##sequence-region	Contig74+1182	1	224
##sequence-region	Contig75+1358	1	334
##sequence-region	Contig77+2187	1	783
##sequence-region	Contig79+11068	1	2218
##sequence-region	Contig80+2334	1	693
##sequence-region	Contig81+1334	1	620
##sequence-region	Contig82+1237	1	415
##sequence-region	Contig83+2225	1	274
##sequence-region	Contig84+21601	1	497
##sequence-region	Contig85+1187	1	930
##sequence-region	Contig86+2116	1	356
##sequence-region	Contig87+39282151	1	227
##sequence-region	Contig88+2230	1	848
##sequence-region	Contig89+2809382	1	14341
##sequence-region	Contig90+12185	1	1228
##sequence-region	Contig91+11601	1	551
##sequence-region	Contig92+2234	1	1051
##sequence-region	Contig93+1276	1	293
##sequence-region	Contig94+12103	1	1339
##sequence-region	Contig95+1156	1	417
##sequence-region	Contig96+1471	1	616
##sequence-region	Contig97+2783	1	591
##sequence-region	Contig98+1620	1	758
##sequence-region	Contig99+32774481	1	2832
##sequence-region	Contig01+19096182	1	7090
Contig01+19096182	Geneious	CDS	1433	1657	.	+	0	Name=atp9 CDS
Contig01+19096182	Geneious	gene	1433	1657	.	+	.	Name=atp9 gene
##sequence-region	Contig02+587272	1	1070
##sequence-region	Contig03+11070	1	3198
##sequence-region	Contig04+23199	1	3498
##sequence-region	Contig05+13501	1	4579
##sequence-region	Contig06+14594	1	3027
##sequence-region	Contig07+13036	1	618
##sequence-region	Contig08+1627	1	661
##sequence-region	Contig10+13199	1	12968
##sequence-region	Contig100+2281	1	1358
##sequence-region	Contig105+1238	1	1469
##sequence-region	Contig106+1268	1	769
##sequence-region	Contig107+2242	1	272
##sequence-region	Contig109+2214	1	435
##sequence-region	Contig11+212968	1	212
##sequence-region	Contig110+1281	1	1423
##sequence-region	Contig111+1295	1	490
##sequence-region	Contig112+1778	1	294
##sequence-region	Contig115+14218702	1	2088
##sequence-region	Contig117+1496	1	2302
Contig117+1496	Geneious	gene	4	76	.	+	.	Name=trnH gene
Contig117+1496	Geneious	tRNA	4	76	.	+	.	Name=trnH tRNA
##sequence-region	Contig118+2188	1	254
##sequence-region	Contig12+112968	1	516
##sequence-region	Contig120+3171	1	1167
##sequence-region	Contig125+12302	1	264
##sequence-region	Contig126+1188	1	280
##sequence-region	Contig128+13208	1	694
##sequence-region	Contig129+1221	1	691
##sequence-region	Contig13+17389901	1	2965
##sequence-region	Contig130+2187	1	783
##sequence-region	Contig132+1298	1	1272
##sequence-region	Contig133+22088	1	749
##sequence-region	Contig134+1633	1	788
##sequence-region	Contig135+1240	1	418
##sequence-region	Contig136+1490	1	574
##sequence-region	Contig137+1264	1	321
##sequence-region	Contig138+12088	1	774
##sequence-region	Contig139+1196	1	667
##sequence-region	Contig14+22965	1	622
##sequence-region	Contig140+1257	1	271
##sequence-region	Contig143+2151	1	1054
##sequence-region	Contig146+034993702	1	964
##sequence-region	Contig147+1901	1	289
##sequence-region	Contig148+2749	1	687
##sequence-region	Contig149+2153	1	257
##sequence-region	Contig15+12965	1	680
##sequence-region	Contig150+2774	1	437
##sequence-region	Contig151+1280	1	359
##sequence-region	Contig152+3970723	1	578
##sequence-region	Contig152+3970723_2	1	180
##sequence-region	Contig153+2435	1	645
##sequence-region	Contig154+21276	1	511
##sequence-region	Contig155+1574	1	272
##sequence-region	Contig157+1774	1	360
##sequence-region	Contig158+1458	1	298
##sequence-region	Contig159+40265202	1	1635
##sequence-region	Contig159+40265202_2	1	227
##sequence-region	Contig16+1622	1	549
##sequence-region	Contig160+1749	1	734
##sequence-region	Contig162+1448	1	4193
##sequence-region	Contig164+1360	1	292
##sequence-region	Contig165+2229	1	257
##sequence-region	Contig166+12286	1	583
##sequence-region	Contig168+1734	1	488
##sequence-region	Contig169+13476	1	4021
##sequence-region	Contig170+1788	1	2525
##sequence-region	Contig171+3240	1	251
##sequence-region	Contig172+2360	1	299
##sequence-region	Contig174+1783	1	451
##sequence-region	Contig175+1233	1	339
##sequence-region	Contig177+1943	1	15395
##sequence-region	Contig18+2193	1	525
##sequence-region	Contig181+1259	1	281
##sequence-region	Contig182+1321	1	2273
##sequence-region	Contig184+2283	1	325
##sequence-region	Contig185+14021	1	991
##sequence-region	Contig186+33689522	1	255
##sequence-region	Contig187+1437	1	312
##sequence-region	Contig188+115395	1	643
##sequence-region	Contig189+10320461	1	978
##sequence-region	Contig19+1670	1	6156
##sequence-region	Contig190+2300	1	391
##sequence-region	Contig192+1488	1	935
##sequence-region	Contig194+1978	1	420
##sequence-region	Contig195+1300	1	290
##sequence-region	Contig196+3978	1	373
##sequence-region	Contig198+1319	1	369
##sequence-region	Contig199+3255	1	311
##sequence-region	Contig20+2622	1	1321
##sequence-region	Contig201+2302	1	229
##sequence-region	Contig202+17220722	1	3116
##sequence-region	Contig203+11498	1	8975
Contig203+11498	Geneious	gene	2756	2829	.	-	.	Name=trnP gene
Contig203+11498	Geneious	tRNA	2756	2829	.	-	.	Name=trnP tRNA
##sequence-region	Contig204+4255	1	353
##sequence-region	Contig205+10111202	1	332
##sequence-region	Contig205+10111202_2	1	271
##sequence-region	Contig206+21498	1	10610
##sequence-region	Contig207+15780692	1	2880
##sequence-region	Contig208+12697	1	474
##sequence-region	Contig21+1193	1	1798
##sequence-region	Contig210+1229	1	1639
##sequence-region	Contig211+29363601	1	346
##sequence-region	Contig212+25696861	1	264
##sequence-region	Contig213+2233	1	1625
##sequence-region	Contig214+1151	1	4154
##sequence-region	Contig215+36347502	1	934
##sequence-region	Contig216+2259	1	1475
##sequence-region	Contig217+2231	1	1444
##sequence-region	Contig218+1231	1	1430
##sequence-region	Contig219+1253	1	16875
##sequence-region	Contig22+1525	1	1576
##sequence-region	Contig220+11343	1	833
##sequence-region	Contig223+2437	1	1027
##sequence-region	Contig224+1833	1	688
##sequence-region	Contig226+1343	1	281
##sequence-region	Contig227+1271	1	269
##sequence-region	Contig228+2936	1	668
##sequence-region	Contig229+1420	1	1375
##sequence-region	Contig23+11805	1	271
##sequence-region	Contig231+1688	1	401
##sequence-region	Contig232+110610	1	1868
##sequence-region	Contig234+21375	1	427
##sequence-region	Contig235+14170	1	1772
##sequence-region	Contig237+15409191	1	452
##sequence-region	Contig238+11349	1	1149
##sequence-region	Contig239+1936	1	899
##sequence-region	Contig24+21805	1	1299
##sequence-region	Contig241+11868	1	887
##sequence-region	Contig242+2152	1	303
##sequence-region	Contig243+2311	1	1055
##sequence-region	Contig244+1435	1	1799
##sequence-region	Contig245+11027	1	535
##sequence-region	Contig246+31027	1	737
##sequence-region	Contig247+1672_2	1	1113
##sequence-region	Contig249+2672	1	1005
##sequence-region	Contig25+9990222	1	1771
##sequence-region	Contig250+24594	1	26919
##sequence-region	Contig252+21811	1	510
##sequence-region	Contig253+21116	1	413
##sequence-region	Contig254+11116	1	463
##sequence-region	Contig255+22880	1	2101
##sequence-region	Contig258+12880	1	2152
##sequence-region	Contig259+2991	1	3013
##sequence-region	Contig26+11299	1	255
##sequence-region	Contig260+11811	1	561
##sequence-region	Contig261+1991	1	3098
##sequence-region	Contig262+1149	1	905
##sequence-region	Contig263+1414	1	323
##sequence-region	Contig266+12101	1	396
##sequence-region	Contig267+2414	1	286
##sequence-region	Contig268+1495	1	610
##sequence-region	Contig269+2510	1	408
##sequence-region	Contig270+1737	1	524
##sequence-region	Contig271+1887	1	1909
##sequence-region	Contig275+16944	1	1620
##sequence-region	Contig276+1343021	1	9029
##sequence-region	Contig277+1524	1	1383
##sequence-region	Contig281+19029	1	619
##sequence-region	Contig282+11586	1	1023
##sequence-region	Contig283+1725	1	2063
##sequence-region	Contig285+2155	1	713
##sequence-region	Contig286+1510	1	1103
##sequence-region	Contig287+1617	1	2519
##sequence-region	Contig288+1619	1	1324
##sequence-region	Contig289+1408	1	362
##sequence-region	Contig29+1255	1	594
##sequence-region	Contig290+11461	1	1107
##sequence-region	Contig295+12519	1	330
##sequence-region	Contig296+22613891	1	4774
##sequence-region	Contig297+1315	1	868
##sequence-region	Contig298+126926	1	2625
##sequence-region	Contig299+11324	1	1855
##sequence-region	Contig300+1583	1	6329
##sequence-region	Contig303+1868	1	804
##sequence-region	Contig305+11855	1	1560
##sequence-region	Contig309+1301	1	3508
##sequence-region	Contig310+1549	1	14963
##sequence-region	Contig311+22625	1	1224
##sequence-region	Contig312+7311922	1	1501
##sequence-region	Contig313+23095912	1	2923
##sequence-region	Contig315+9731172	1	1359
##sequence-region	Contig316+13508	1	916
##sequence-region	Contig317+1962	1	448
##sequence-region	Contig320+11023	1	4234
##sequence-region	Contig321+11560	1	2428
##sequence-region	Contig322+226926	1	5657
##sequence-region	Contig324+12447	1	377
##sequence-region	Contig326+3362991	1	8988
##sequence-region	Contig328+18991	1	387
##sequence-region	Contig329+1780555	1	1563
##sequence-region	Contig33+11335	1	2878
##sequence-region	Contig330+14239	1	258
##sequence-region	Contig331+1767	1	337
##sequence-region	Contig333+15076	1	684
##sequence-region	Contig334+1258	1	257
##sequence-region	Contig335+1825	1	28922
##sequence-region	Contig339+1390	1	2215
##sequence-region	Contig34+1427	1	677
##sequence-region	Contig340+11124	1	3999
##sequence-region	Contig341+25663	1	1775
##sequence-region	Contig342+2232958	1	204
##sequence-region	Contig342+2232958_2	1	349
##sequence-region	Contig343+116993	1	1109
##sequence-region	Contig345+1379	1	1092
##sequence-region	Contig346+16707381	1	1237
##sequence-region	Contig347+25964782	1	17192
Contig347+25964782	Geneious	gene	13433	13506	.	+	.	Name=trnM gene
Contig347+25964782	Geneious	tRNA	13433	13506	.	+	.	Name=trnM tRNA
##sequence-region	Contig349+11384122	1	402
##sequence-region	Contig349+11384122_2	1	199
##sequence-region	Contig350+11092	1	381
##sequence-region	Contig351+216993	1	2573
##sequence-region	Contig352+1273	1	1063
##sequence-region	Contig353+1327	1	457
##sequence-region	Contig354+22824	1	15338
##sequence-region	Contig356+117192	1	633
##sequence-region	Contig357+11115	1	937
##sequence-region	Contig358+1431620	1	8414
##sequence-region	Contig358+1431620_2	1	1079
##sequence-region	Contig36+22885	1	623
##sequence-region	Contig361+28991	1	4758
Contig361+28991	Geneious	CDS	1937	2239	.	+	0	Name=nad4L CDS
Contig361+28991	Geneious	gene	1937	2239	.	+	.	Name=nad4L gene
##sequence-region	Contig362+12063	1	8154
##sequence-region	Contig363+2199	1	568
##sequence-region	Contig364+24761	1	301
##sequence-region	Contig365+23013	1	6569
##sequence-region	Contig366+1924	1	665
##sequence-region	Contig367+16673	1	280
##sequence-region	Contig368+1297	1	12928
Contig368+1297	Geneious	gene	7956	8028	.	-	.	Name=trnfM gene
Contig368+1297	Geneious	tRNA	7956	8028	.	-	.	Name=trnfM tRNA
##sequence-region	Contig37+17247	1	1022
##sequence-region	Contig371+31478131	1	1659
##sequence-region	Contig372+14761	1	740
##sequence-region	Contig373+21079	1	467
##sequence-region	Contig374+1625	1	2098
##sequence-region	Contig377+16165	1	15295
##sequence-region	Contig378+112928	1	671
##sequence-region	Contig380+2467	1	425
##sequence-region	Contig381+11071	1	2221
##sequence-region	Contig383+18975	1	20833
##sequence-region	Contig384+1282	1	1334
##sequence-region	Contig386+12185	1	1231
##sequence-region	Contig387+12106	1	1342
##sequence-region	Contig388+18166	1	1833
##sequence-region	Contig389+11231	1	548
##sequence-region	Contig390+1425	1	259
##sequence-region	Contig391+22573	1	3419
##sequence-region	Contig392+32774481	1	2832
##sequence-region	Contig393+19644011	1	3588
##sequence-region	Contig396+2425	1	435
##sequence-region	Contig397+26673	1	3302
##sequence-region	Contig398+26872851	1	11733
Contig398+26872851	Geneious	CDS	4547	6259	.	+	0	Name=cox1 CDS
Contig398+26872851	Geneious	gene	4547	6259	.	+	.	Name=cox1 gene
##sequence-region	Contig398+26872851_2	1	277
##sequence-region	Contig399+41405032	1	2839
##sequence-region	Contig400+21231	1	499
##sequence-region	Contig402+1564	1	21230
##sequence-region	Contig403+115295	1	1666
##sequence-region	Contig404+2341	1	4121
##sequence-region	Contig405+16330	1	5633
##sequence-region	Contig406+32217052	1	5770
##sequence-region	Contig407+32560591	1	5696
##sequence-region	Contig408+19511922	1	8710
Contig408+19511922	Geneious	exon	4503	4600	.	-	.	Name=nad4 exon 4
##sequence-region	Contig409+2389382	1	333
##sequence-region	Contig41+12885	1	1498
##sequence-region	Contig410+128922	1	8851
##sequence-region	Contig411+23302	1	756
##sequence-region	Contig412+21111	1	9908
Contig412+21111	Geneious	CDS	4615	6327	.	-	0	Name=cox1 CDS
Contig412+21111	Geneious	gene	4615	6327	.	-	.	Name=cox1 gene
##sequence-region	Contig413+21461	1	11937
##sequence-region	Contig414+3849	1	4672
##sequence-region	Contig415+2200	1	380
##sequence-region	Contig416+04432631	1	1999
##sequence-region	Contig417+2206	1	1202
##sequence-region	Contig418+22185	1	1405
##sequence-region	Contig419+11079	1	2285
##sequence-region	Contig42+11663	1	711
##sequence-region	Contig420+21979	1	8047
##sequence-region	Contig421+32721812	1	5713
##sequence-region	Contig422+1684	1	5585
##sequence-region	Contig423+217192	1	2409
##sequence-region	Contig424+26569	1	2339
##sequence-region	Contig425+3216898	1	14547
##sequence-region	Contig425+3216898_2	1	5902
Contig425+3216898_2	Geneious	exon	1227	1418	.	+	.	Name=nad1 exon 3
##sequence-region	Contig426+1743	1	3213
##sequence-region	Contig427+21776	1	3996
##sequence-region	Contig428+16569	1	1157
##sequence-region	Contig429+16179692	1	12608
##sequence-region	Contig430+28975	1	11431
##sequence-region	Contig431+120850	1	2545
##sequence-region	Contig432+1478	1	8115
##sequence-region	Contig433+11018	1	383
##sequence-region	Contig434+220850	1	2364
##sequence-region	Contig435+12573	1	5029
##sequence-region	Contig436+4808512	1	9027
##sequence-region	Contig437+21092	1	5891
##sequence-region	Contig438+1467	1	3152
##sequence-region	Contig439+13302	1	530
##sequence-region	Contig44+1623	1	1528
##sequence-region	Contig440+41210631	1	11266
##sequence-region	Contig441+1740	1	1526
##sequence-region	Contig442+212928	1	1462
##sequence-region	Contig443+21018	1	485
##sequence-region	Contig444+11776	1	3451
Contig444+11776	Geneious	CDS	1183	1596	.	+	0	Name=rpl16 CDS
Contig444+11776	Geneious	gene	1183	1596	.	+	.	Name=rpl16 gene
##sequence-region	Contig445+2315	1	9600
Contig445+2315	Geneious	gene	769	844	.	+	.	Name=trnK gene
Contig445+2315	Geneious	tRNA	769	844	.	+	.	Name=trnK tRNA
##sequence-region	Contig446+11375	1	12001
##sequence-region	Contig447+9281602	1	3658
##sequence-region	Contig447+9281602_2	1	2236
Contig447+9281602_2	Geneious	exon	479	737	.	+	.	Name=nad1 exon 5
##sequence-region	Contig448+22842	1	277
##sequence-region	Contig449+24197	1	16130
Contig449+24197	Geneious	exon	4005	4266	.	+	.	Name=nad7 exon 4
##sequence-region	Contig45+110226	1	687
##sequence-region	Contig450+13299	1	310
##sequence-region	Contig451+12842	1	341
##sequence-region	Contig452+1199	1	3537
##sequence-region	Contig453+15663	1	8711
Contig453+15663	Geneious	gene	2054	2126	.	-	.	Name=trnM gene
Contig453+15663	Geneious	tRNA	2054	2126	.	-	.	Name=trnM tRNA
##sequence-region	Contig454+016179692	1	12269
##sequence-region	Contig455+215295	1	1845
##sequence-region	Contig456+1206	1	1494
##sequence-region	Contig48+1572	1	2818
##sequence-region	Contig49+12824	1	297
##sequence-region	Contig51+1366	1	1232
##sequence-region	Contig53+11195	1	332
##sequence-region	Contig54+11444	1	3281
##sequence-region	Contig57+1303	1	429
##sequence-region	Contig58+1429	1	334
##sequence-region	Contig59+1335	1	878
##sequence-region	Contig63+1878	1	448
##sequence-region	Contig64+1316	1	496
Contig64+1316	Geneious	gene	299	371	.	+	.	Name=trnH gene
Contig64+1316	Geneious	tRNA	299	371	.	+	.	Name=trnH tRNA
##sequence-region	Contig66+11062	1	369
##sequence-region	Contig69+1334	1	281
##sequence-region	Contig73+2167	1	299
##sequence-region	Contig74+1369	1	352
##sequence-region	Contig75+1361	1	413
##sequence-region	Contig76+2299	1	361
##sequence-region	Contig79+22062871	1	1224
##sequence-region	Contig80+2238	1	415
##sequence-region	Contig81+2213	1	304
##sequence-region	Contig82+2171	1	294
##sequence-region	Contig85+1241	1	796
##sequence-region	Contig86+1169	1	641
##sequence-region	Contig87+1214	1	286
##sequence-region	Contig88+1804	1	987
##sequence-region	Contig90+1643	1	261
##sequence-region	Contig91+1987	1	269
##sequence-region	Contig92+2643	1	298
##sequence-region	Contig93+1278	1	259
##sequence-region	Contig96+1459	1	452
##sequence-region	Contig99+2241	1	1291
##sequence-region	Contig01+30078151	1	13664
Contig01+30078151	Geneious	CDS	2322	3533	.	+	0	Name=cob CDS
Contig01+30078151	Geneious	exon	5089	5110	.	+	.	Name=nad5 exon 3
Contig01+30078151	Geneious	gene	2322	3533	.	+	.	Name=cob gene
##sequence-region	Contig02+213664	1	3083
##sequence-region	Contig03+13083	1	644
##sequence-region	Contig04+113664	1	3259
##sequence-region	Contig05+1644	1	1869
##sequence-region	Contig06+2644	1	2076
##sequence-region	Contig07+11869	1	966
##sequence-region	Contig10+1879	1	1027
##sequence-region	Contig100+2533	1	4603
##sequence-region	Contig101+1288	1	2698
##sequence-region	Contig102+1230	1	4637
##sequence-region	Contig103+1388	1	3399
##sequence-region	Contig105+1529	1	942
##sequence-region	Contig106+14603	1	658
##sequence-region	Contig108+13945	1	3058
##sequence-region	Contig110+16030082	1	3318
##sequence-region	Contig114+1253	1	968
##sequence-region	Contig117+1707	1	2450
##sequence-region	Contig118+2178	1	253
##sequence-region	Contig119+3218	1	1441
##sequence-region	Contig12+21869	1	3303
##sequence-region	Contig120+1617	1	2524
##sequence-region	Contig121+12398	1	645
##sequence-region	Contig123+12646492	1	1168
##sequence-region	Contig125+13059	1	665
Contig125+13059	Geneious	exon	217	238	.	+	.	Name=nad5 exon 3
##sequence-region	Contig126+12524	1	335
##sequence-region	Contig127+8815142	1	1045
##sequence-region	Contig129+1596	1	591
##sequence-region	Contig13+1966	1	1838
##sequence-region	Contig132+12697	1	479
##sequence-region	Contig134+1301	1	3513
##sequence-region	Contig135+1377	1	9541
Contig135+1377	Geneious	gene	5929	6002	.	+	.	Name=trnP gene
Contig135+1377	Geneious	tRNA	5929	6002	.	+	.	Name=trnP tRNA
##sequence-region	Contig137+1880	1	2481
##sequence-region	Contig140+13513	1	921
##sequence-region	Contig142+12698	1	1494
##sequence-region	Contig147+11497	1	624
##sequence-region	Contig149+1740	1	3700
##sequence-region	Contig15+1211	1	2136
##sequence-region	Contig151+1696	1	316
##sequence-region	Contig153+11727	1	267
##sequence-region	Contig154+12490	1	753
##sequence-region	Contig159+1624	1	1329
##sequence-region	Contig16+622724	1	1424
##sequence-region	Contig160+1554	1	1602
##sequence-region	Contig162+19551	1	3128
##sequence-region	Contig163+21185272	1	7721
##sequence-region	Contig166+1274	1	464
##sequence-region	Contig167+11442	1	1638
##sequence-region	Contig168+13128	1	451
##sequence-region	Contig169+14874	1	591
##sequence-region	Contig17+2737556	1	1291
##sequence-region	Contig170+1315	1	873
##sequence-region	Contig171+15076	1	689
##sequence-region	Contig173+9871602	1	9043
##sequence-region	Contig175+17728	1	1011
##sequence-region	Contig176+11329	1	1860
##sequence-region	Contig177+2341	1	5092
##sequence-region	Contig179+11602	1	477
##sequence-region	Contig180+1873	1	809
##sequence-region	Contig189+1658	1	5694
##sequence-region	Contig19+41829721	1	211
##sequence-region	Contig19+41829721_2	1	123
##sequence-region	Contig190+9731172	1	1364
##sequence-region	Contig191+1367	1	1097
##sequence-region	Contig193+1962	1	453
##sequence-region	Contig194+112504	1	2141
##sequence-region	Contig197+1613	1	993
##sequence-region	Contig198+1217	1	324
##sequence-region	Contig199+09731172	1	1286
##sequence-region	Contig20+2218	1	251
##sequence-region	Contig202+1539	1	10584
Contig202+1539	Geneious	exon	4639	4778	.	+	.	Name=nad7 exon 1
##sequence-region	Contig203+1326	1	214
##sequence-region	Contig205+11019	1	2226
##sequence-region	Contig206+26080	1	6617
Contig206+26080	Geneious	CDS	2619	3032	.	+	0	Name=rpl16 CDS
Contig206+26080	Geneious	gene	2619	3032	.	+	.	Name=rpl16 gene
##sequence-region	Contig208+18991	1	392
##sequence-region	Contig212+110584	1	886
##sequence-region	Contig213+12185	1	1236
##sequence-region	Contig214+11236	1	553
##sequence-region	Contig215+1464	1	4148
##sequence-region	Contig217+1825	1	28927
##sequence-region	Contig218+1316	1	4575
##sequence-region	Contig22+1811	1	404
##sequence-region	Contig223+116993	1	1114
##sequence-region	Contig225+1553	1	1068
##sequence-region	Contig226+1395	1	2220
##sequence-region	Contig228+15092	1	3455
##sequence-region	Contig230+1189	1	281
##sequence-region	Contig231+25092	1	3393
##sequence-region	Contig232+1225	1	543
##sequence-region	Contig233+2185	1	264
##sequence-region	Contig234+2232958	1	209
##sequence-region	Contig235+2246	1	264
##sequence-region	Contig236+2226	1	256
##sequence-region	Contig238+1283	1	399
##sequence-region	Contig24+12136	1	1568
##sequence-region	Contig240+1246	1	545
##sequence-region	Contig241+1572	1	7346
Contig241+1572	Geneious	gene	2084	2159	.	+	.	Name=trnD gene
Contig241+1572	Geneious	tRNA	2084	2159	.	+	.	Name=trnD tRNA
##sequence-region	Contig242+11816	1	6858
Contig242+11816	Geneious	exon	3089	3664	.	+	.	Name=nad2 exon 4
##sequence-region	Contig243+1240	1	256
##sequence-region	Contig246+1924	1	670
##sequence-region	Contig248+13296	1	1533
##sequence-region	Contig25+11572	1	302
##sequence-region	Contig250+1743	1	10212
##sequence-region	Contig251+1214	1	448
##sequence-region	Contig252+3266	1	156
##sequence-region	Contig253+16858	1	467
##sequence-region	Contig257+6497031	1	608
##sequence-region	Contig258+1433	1	662
##sequence-region	Contig260+3684901	1	395
##sequence-region	Contig261+2240	1	414
##sequence-region	Contig262+1236	1	483
##sequence-region	Contig263+42382742	1	863
##sequence-region	Contig266+1625	1	2111
##sequence-region	Contig267+1993	1	3533
##sequence-region	Contig269+1459	1	953
##sequence-region	Contig27+1404	1	616
##sequence-region	Contig271+13455	1	1262
##sequence-region	Contig274+1680	1	1014
##sequence-region	Contig278+11195	1	337
##sequence-region	Contig279+24066	1	2476
##sequence-region	Contig28+1706	1	288
##sequence-region	Contig280+14761	1	745
##sequence-region	Contig281+3899302	1	13569
##sequence-region	Contig282+14066	1	2537
##sequence-region	Contig283+11444	1	3286
##sequence-region	Contig284+1503	1	1123
##sequence-region	Contig285+13286	1	260
##sequence-region	Contig286+16673	1	285
##sequence-region	Contig287+12713	1	537
##sequence-region	Contig288+21601	1	481
##sequence-region	Contig289+113573	1	370
##sequence-region	Contig29+11018	1	1435
##sequence-region	Contig290+11601	1	559
##sequence-region	Contig292+1547	1	300
##sequence-region	Contig295+1260	1	599
##sequence-region	Contig299+1303	1	434
##sequence-region	Contig30+11435	1	343
##sequence-region	Contig300+1210	1	417
##sequence-region	Contig301+1340	1	883
##sequence-region	Contig302+1434	1	339
##sequence-region	Contig303+32774481	1	2785
##sequence-region	Contig304+2417	1	415
##sequence-region	Contig306+1416	1	883
##sequence-region	Contig308+1883	1	453
##sequence-region	Contig309+1881	1	2735
##sequence-region	Contig31+1343	1	409
##sequence-region	Contig311+21530	1	4793
##sequence-region	Contig312+2881	1	3231
##sequence-region	Contig314+1701	1	514
##sequence-region	Contig316+2217	1	303
##sequence-region	Contig318+1339	1	286
##sequence-region	Contig319+5264792	1	11328
##sequence-region	Contig320+12785	1	1236
##sequence-region	Contig321+13705	1	6643
##sequence-region	Contig324+23705	1	6587
##sequence-region	Contig325+1599	1	2823
##sequence-region	Contig326+21849211	1	5870
##sequence-region	Contig327+1772	1	4219
##sequence-region	Contig328+213573	1	4062
##sequence-region	Contig329+3750981	1	224
##sequence-region	Contig330+22740	1	1927
##sequence-region	Contig331+1370	1	1842
##sequence-region	Contig332+2200	1	1247
##sequence-region	Contig335+31260	1	366
##sequence-region	Contig336+1302	1	12933
Contig336+1302	Geneious	gene	7961	8033	.	-	.	Name=trnfM gene
Contig336+1302	Geneious	tRNA	7961	8033	.	-	.	Name=trnfM tRNA
##sequence-region	Contig338+12740	1	1961
##sequence-region	Contig339+19644011	1	3593
##sequence-region	Contig340+1336	1	309
##sequence-region	Contig341+1366	1	252
##sequence-region	Contig343+1804	1	992
##sequence-region	Contig346+21699	1	404
##sequence-region	Contig347+1992	1	274
##sequence-region	Contig348+1917	1	1751
##sequence-region	Contig350+2366	1	352
##sequence-region	Contig351+1219	1	3192
##sequence-region	Contig354+2219	1	3191
##sequence-region	Contig355+2405	1	517
##sequence-region	Contig358+12359	1	474
##sequence-region	Contig359+2353	1	255
##sequence-region	Contig36+1409	1	533
##sequence-region	Contig360+1517	1	332
##sequence-region	Contig361+1353	1	311
##sequence-region	Contig364+1405	1	571
##sequence-region	Contig366+2247	1	277
##sequence-region	Contig369+2804	1	2355
##sequence-region	Contig37+1218	1	727
##sequence-region	Contig370+12100	1	469
##sequence-region	Contig371+112933	1	676
##sequence-region	Contig372+13208	1	699
##sequence-region	Contig373+1200	1	1935
##sequence-region	Contig374+12573	1	6193
##sequence-region	Contig376+1633	1	793
##sequence-region	Contig378+1622	1	1873
##sequence-region	Contig379+21938	1	1584
##sequence-region	Contig38+1730	1	298
##sequence-region	Contig380+1313	1	634
##sequence-region	Contig381+33580192	1	2912
##sequence-region	Contig381+33580192_2	1	744
##sequence-region	Contig383+1914	1	299
##sequence-region	Contig385+2788682	1	2873
##sequence-region	Contig386+2274	1	8288
##sequence-region	Contig387+11873	1	892
##sequence-region	Contig389+11699	1	696
##sequence-region	Contig39+2230	1	1097
##sequence-region	Contig390+13611	1	1858
##sequence-region	Contig392+24861592	1	867
##sequence-region	Contig392+24861592_2	1	733
##sequence-region	Contig393+1245	1	423
##sequence-region	Contig395+16179692	1	17171
##sequence-region	Contig396+111328	1	2846
##sequence-region	Contig397+17220722	1	307
##sequence-region	Contig398+14230	1	3399
##sequence-region	Contig399+1463	1	9420
##sequence-region	Contig400+21873	1	1047
##sequence-region	Contig401+42093922	1	4052
##sequence-region	Contig402+128927	1	12397
##sequence-region	Contig403+22185_2	1	6539
##sequence-region	Contig404+1417	1	3668
##sequence-region	Contig405+13367	1	3436
##sequence-region	Contig406+2415	1	3423
##sequence-region	Contig407+2595	1	2344
##sequence-region	Contig408+2416	1	4375
##sequence-region	Contig409+25634	1	7225
##sequence-region	Contig41+1533	1	1643
##sequence-region	Contig410+11842	1	1768
##sequence-region	Contig411+18288	1	552
##sequence-region	Contig412+32721812	1	9072
##sequence-region	Contig413+15634	1	8347
##sequence-region	Contig414+1329	1	1711
##sequence-region	Contig415+2213231	1	5977
##sequence-region	Contig416+4808512	1	12233
##sequence-region	Contig417+21979	1	11043
##sequence-region	Contig418+016179692	1	17412
##sequence-region	Contig419+04432631	1	1915
##sequence-region	Contig42+1300	1	322
##sequence-region	Contig420+26197	1	1465
##sequence-region	Contig421+1892	1	474
##sequence-region	Contig422+2992	1	1869
##sequence-region	Contig423+19511922	1	7900
Contig423+19511922	Geneious	exon	4503	4600	.	-	.	Name=nad4 exon 4
##sequence-region	Contig424+21476	1	3555
##sequence-region	Contig425+11928	1	325
##sequence-region	Contig426+2793	1	1686
##sequence-region	Contig427+1908171	1	5972
##sequence-region	Contig428+02213231	1	6001
##sequence-region	Contig429+1689	1	8744
##sequence-region	Contig430+12150	1	7777
##sequence-region	Contig431+22359	1	1164
##sequence-region	Contig432+2892	1	376
##sequence-region	Contig433+19646861	1	17452
##sequence-region	Contig434+26652	1	2221
##sequence-region	Contig435+16652	1	1348
##sequence-region	Contig436+2622	1	1819
##sequence-region	Contig437+1886091	1	5915
##sequence-region	Contig438+1595	1	1450
##sequence-region	Contig439+211328	1	2131
##sequence-region	Contig440+1737	1	326
##sequence-region	Contig441+1793	1	1662
##sequence-region	Contig442+1564	1	4298
##sequence-region	Contig443+212933	1	1062
##sequence-region	Contig444+11938	1	2459
##sequence-region	Contig445+21928	1	562
##sequence-region	Contig446+2315	1	10972
Contig446+2315	Geneious	gene	769	844	.	+	.	Name=trnK gene
Contig446+2315	Geneious	tRNA	769	844	.	+	.	Name=trnK tRNA
##sequence-region	Contig447+1199	1	12645
##sequence-region	Contig448+28288	1	427
##sequence-region	Contig449+2737	1	359
##sequence-region	Contig450+2370	1	4923
##sequence-region	Contig451+16197	1	553
##sequence-region	Contig452+1910	1	1780
##sequence-region	Contig48+23083	1	6080
Contig48+23083	Geneious	CDS	1884	2432	.	+	0	Name=atp4 CDS
Contig48+23083	Geneious	gene	1884	2432	.	+	.	Name=atp4 gene
##sequence-region	Contig49+2211	1	3483
##sequence-region	Contig50+15113342	1	399
##sequence-region	Contig50+15113342_2	1	265
##sequence-region	Contig52+1894	1	518
##sequence-region	Contig53+11643	1	1565
##sequence-region	Contig55+2265	1	473
##sequence-region	Contig56+1305	1	2010
##sequence-region	Contig59+1453	1	2086
##sequence-region	Contig60+12025	1	382
##sequence-region	Contig61+1427	1	634
##sequence-region	Contig62+10559491	1	416
##sequence-region	Contig64+1473	1	286
##sequence-region	Contig66+11536	1	838
##sequence-region	Contig68+2388	1	257
##sequence-region	Contig70+2234	1	539
##sequence-region	Contig71+1265	1	525
##sequence-region	Contig73+11097	1	2433
##sequence-region	Contig77+1838	1	693
##sequence-region	Contig81+1693	1	406
##sequence-region	Contig83+1406	1	286
##sequence-region	Contig90+1518	1	3693
##sequence-region	Contig92+1943	1	15400
##sequence-region	Contig94+115400	1	648
##sequence-region	Contig95+11087	1	706
##sequence-region	Contig98+1282	1	1339
##sequence-region	Contig99+11315	1	252
##sequence-region	Contig01+34072282	1	3596
Contig01+34072282	Geneious	CDS	1	743	.	+	0	Name=cox2 CDS
Contig01+34072282	Geneious	gene	1	743	.	+	.	Name=cox2 gene
##sequence-region	Contig01+32523912	1	4433
Contig01+32523912	Geneious	exon	3732	3790	.	+	.	Name=nad1 exon 4
##sequence-region	Contig02+33415962	1	203
##sequence-region	Contig02+33415962_2	1	208
##sequence-region	Contig03+11222	1	9926
##sequence-region	Contig04+2141	1	9774
##sequence-region	Contig05+19926	1	5852
##sequence-region	Contig06+15852	1	742
##sequence-region	Contig08+3362991	1	9058
##sequence-region	Contig09+19061	1	486
##sequence-region	Contig10+1489	1	482
##sequence-region	Contig100+1258	1	259
##sequence-region	Contig101+1503	1	405
##sequence-region	Contig102+1177	1	1723
##sequence-region	Contig103+1237	1	1932
##sequence-region	Contig104+1192	1	1727
##sequence-region	Contig105+11483451	1	359
##sequence-region	Contig105+11483451_2	1	67
##sequence-region	Contig106+183631	1	759
##sequence-region	Contig106+183631_2	1	250
##sequence-region	Contig107+2206	1	260
##sequence-region	Contig108+2192	1	1723
##sequence-region	Contig109+17220722	1	1645
##sequence-region	Contig11+2489	1	1979
##sequence-region	Contig110+2233	1	254
##sequence-region	Contig111+1206	1	343
##sequence-region	Contig112+39734652	1	760
##sequence-region	Contig112+39734652_2	1	375
##sequence-region	Contig113+2189	1	1056
##sequence-region	Contig114+11057	1	310
##sequence-region	Contig115+2375	1	291
##sequence-region	Contig116+1593163	1	621
##sequence-region	Contig117+2621	1	315
##sequence-region	Contig118+1315	1	312
##sequence-region	Contig119+1621	1	388
##sequence-region	Contig12+22610112	1	1929
##sequence-region	Contig120+28744561	1	2518
Contig120+28744561	Geneious	gene	1697	1769	.	-	.	Name=trnH gene
Contig120+28744561	Geneious	tRNA	1697	1769	.	-	.	Name=trnH tRNA
##sequence-region	Contig121+39734652	1	392
##sequence-region	Contig121+39734652_2	1	363
##sequence-region	Contig122+3430335	1	377
##sequence-region	Contig122+3430335_2	1	793
##sequence-region	Contig123+5641821	1	525
##sequence-region	Contig124+2388	1	274
##sequence-region	Contig125+1388	1	378
##sequence-region	Contig126+2219	1	2116
##sequence-region	Contig127+2525	1	291
##sequence-region	Contig128+19665531	1	679
##sequence-region	Contig129+2981841	1	1077
##sequence-region	Contig13+11979	1	403
##sequence-region	Contig130+1403	1	15959
##sequence-region	Contig131+21979	1	15912
##sequence-region	Contig132+39734652	1	312
##sequence-region	Contig134+28744561	1	355
##sequence-region	Contig135+39734651	1	353
##sequence-region	Contig136+1252	1	260
##sequence-region	Contig137+1227608	1	170
##sequence-region	Contig138+14095422	1	261
##sequence-region	Contig139+1261	1	367
##sequence-region	Contig14+2403	1	735
##sequence-region	Contig141+2793	1	588
##sequence-region	Contig142+1168243	1	1374
##sequence-region	Contig143+4042077	1	1002
##sequence-region	Contig144+2588	1	291
##sequence-region	Contig145+1587	1	11537
Contig145+1587	Geneious	gene	7953	8025	.	+	.	Name=trnM gene
Contig145+1587	Geneious	tRNA	7953	8025	.	+	.	Name=trnM tRNA
##sequence-region	Contig146+11255	1	891
##sequence-region	Contig147+1312	1	917
##sequence-region	Contig148+2261	1	1377
##sequence-region	Contig149+17138452	1	258
##sequence-region	Contig150+2252	1	1386
##sequence-region	Contig151+2153	1	257
##sequence-region	Contig152+21086	1	6935
##sequence-region	Contig153+1917	1	467
##sequence-region	Contig154+1894	1	1469
##sequence-region	Contig155+22248562	1	1148
##sequence-region	Contig155+22248562_2	1	268
##sequence-region	Contig156+27675182	1	745
##sequence-region	Contig157+1588	1	1205
##sequence-region	Contig158+1153	1	1164
##sequence-region	Contig159+1793	1	1643
##sequence-region	Contig16+29926	1	11034
##sequence-region	Contig160+11164	1	313
##sequence-region	Contig162+24211422	1	303
##sequence-region	Contig163+16944	1	1719
##sequence-region	Contig165+11205	1	363
##sequence-region	Contig166+2636830_2	1	1868
##sequence-region	Contig167+16434	1	609
##sequence-region	Contig168+11461	1	1206
##sequence-region	Contig169+2363	1	474
##sequence-region	Contig170+1222	1	6032
##sequence-region	Contig171+26048	1	483
##sequence-region	Contig172+1474	1	381
##sequence-region	Contig173+4474	1	351
##sequence-region	Contig174+331349	1	504
##sequence-region	Contig174+331349_2	1	382
##sequence-region	Contig175+3474	1	357
##sequence-region	Contig176+1351	1	305
##sequence-region	Contig177+144862	1	998
##sequence-region	Contig177+144862_2	1	597
##sequence-region	Contig178+2291	1	5691
##sequence-region	Contig179+3947968	1	985
##sequence-region	Contig180+1357	1	354
##sequence-region	Contig181+16048	1	1021
##sequence-region	Contig182+211542	1	6350
##sequence-region	Contig183+3162	1	510
##sequence-region	Contig184+2178	1	262
##sequence-region	Contig185+3510	1	282
##sequence-region	Contig186+2351	1	588
##sequence-region	Contig187+2357	1	582
##sequence-region	Contig188+3688849	1	2214
##sequence-region	Contig188+3688849_2	1	11092
##sequence-region	Contig189+1381	1	756
##sequence-region	Contig19+1301	1	587
##sequence-region	Contig190+1162	1	541
##sequence-region	Contig191+115963	1	9076
##sequence-region	Contig192+1541	1	308
##sequence-region	Contig193+1354	1	662
##sequence-region	Contig195+11022	1	1137
##sequence-region	Contig196+3561909	1	1135
##sequence-region	Contig196+3561909_2	1	1356
##sequence-region	Contig197+2732740	1	987
##sequence-region	Contig198+1510	1	445
##sequence-region	Contig199+42041412	1	303
##sequence-region	Contig20+2301	1	519
##sequence-region	Contig200+1662	1	314
##sequence-region	Contig201+1305	1	835
##sequence-region	Contig202+1780555	1	1662
##sequence-region	Contig203+2158	1	300
##sequence-region	Contig204+4836	1	282
##sequence-region	Contig205+1582	1	447
##sequence-region	Contig206+1158	1	336
##sequence-region	Contig207+2836	1	295
##sequence-region	Contig208+405422	1	387
##sequence-region	Contig208+405422_2	1	250
##sequence-region	Contig209+1447	1	304
##sequence-region	Contig21+1924	1	764
##sequence-region	Contig210+2303_2	1	292
##sequence-region	Contig211+2582	1	408
##sequence-region	Contig212+2305	1	631
##sequence-region	Contig213+1409	1	338
##sequence-region	Contig214+1250	1	296
##sequence-region	Contig215+2662	1	424
##sequence-region	Contig216+1632	1	309
##sequence-region	Contig217+1238	1	251
##sequence-region	Contig218+113324	1	2026
##sequence-region	Contig219+1303	1	478
##sequence-region	Contig22+211035	1	1466
##sequence-region	Contig220+1756	1	553
##sequence-region	Contig221+5804921	1	500
##sequence-region	Contig221+5804921_2	1	155
##sequence-region	Contig222+1239	1	505
##sequence-region	Contig223+1300	1	474
##sequence-region	Contig224+1336	1	436
##sequence-region	Contig225+1579	1	400
##sequence-region	Contig226+2162	1	835
##sequence-region	Contig227+213324	1	2927
##sequence-region	Contig228+1554	1	383
##sequence-region	Contig229+2308	1	469
##sequence-region	Contig23+111035	1	1611
##sequence-region	Contig230+2238	1	441
##sequence-region	Contig231+2165	1	417
##sequence-region	Contig233+12927	1	563
##sequence-region	Contig234+793530	1	405
##sequence-region	Contig235+1442	1	316
##sequence-region	Contig236+724796	1	302
##sequence-region	Contig236+724796_2	1	874
##sequence-region	Contig237+1244	1	451
##sequence-region	Contig238+1316	1	333
##sequence-region	Contig239+1228	1	441
##sequence-region	Contig24+2587	1	597
##sequence-region	Contig241+19076	1	3688
##sequence-region	Contig242+2244	1	582
##sequence-region	Contig243+1283	1	2140
##sequence-region	Contig244+12141	1	301
##sequence-region	Contig245+1584	1	333
##sequence-region	Contig246+12026	1	1406
##sequence-region	Contig247+1737	1	887
##sequence-region	Contig249+1333	1	369
##sequence-region	Contig25+21470	1	328
##sequence-region	Contig250+2452	1	318
##sequence-region	Contig251+2316	1	329
##sequence-region	Contig252+1452	1	416
##sequence-region	Contig254+2457	1	2001
##sequence-region	Contig255+1457	1	2149
##sequence-region	Contig257+1887	1	1960
##sequence-region	Contig258+1334	1	384
##sequence-region	Contig259+1170	1	321
##sequence-region	Contig26+14761	1	839
##sequence-region	Contig260+1220	1	562
##sequence-region	Contig262+11613	1	971
##sequence-region	Contig263+1562	1	312
##sequence-region	Contig264+1823	1	682
##sequence-region	Contig265+1469	1	711
##sequence-region	Contig266+1329	1	3227
##sequence-region	Contig267+16350	1	4207
Contig267+16350	Geneious	gene	2182	2257	.	+	.	Name=trnD gene
Contig267+16350	Geneious	tRNA	2182	2257	.	+	.	Name=trnD tRNA
##sequence-region	Contig268+21406	1	1649
##sequence-region	Contig269+1712	1	350
##sequence-region	Contig271+11659	1	388
##sequence-region	Contig272+1398	1	298
##sequence-region	Contig273+21659	1	250
##sequence-region	Contig274+23227	1	651
##sequence-region	Contig275+13227	1	681
##sequence-region	Contig276+21474	1	6587
##sequence-region	Contig277+11474	1	6737
##sequence-region	Contig278+2894	1	11155
##sequence-region	Contig280+2682	1	1349
##sequence-region	Contig281+2554	1	2616
##sequence-region	Contig282+2651	1	511
##sequence-region	Contig283+29076	1	6472
##sequence-region	Contig284+12617	1	554
##sequence-region	Contig285+3025281	1	6204
##sequence-region	Contig286+26472	1	717
##sequence-region	Contig287+1519	1	574
##sequence-region	Contig288+2720	1	314
##sequence-region	Contig289+16472	1	885
##sequence-region	Contig29+1171	1	1603
##sequence-region	Contig290+26218	1	384
##sequence-region	Contig291+534091	1	165
##sequence-region	Contig291+534091_2	1	2633
##sequence-region	Contig292+1720	1	456
##sequence-region	Contig293+2234	1	14589
Contig293+2234	Geneious	CDS	8183	8950	.	+	0	Name=atp6 CDS
Contig293+2234	Geneious	gene	8183	8950	.	+	.	Name=atp6 gene
##sequence-region	Contig296+26225252	1	317
##sequence-region	Contig296+26225252_2	1	3483
##sequence-region	Contig297+11349	1	1248
##sequence-region	Contig298+1317	1	1277
##sequence-region	Contig299+14639	1	2222
##sequence-region	Contig30+21601	1	397
##sequence-region	Contig300+11098	1	1215
##sequence-region	Contig301+9731172	1	1458
##sequence-region	Contig302+09731172	1	1361
##sequence-region	Contig303+1962	1	547
##sequence-region	Contig305+2519	1	3473
##sequence-region	Contig307+14207	1	3537
##sequence-region	Contig308+11216	1	1026
##sequence-region	Contig309+21210	1	10966
Contig309+21210	Geneious	CDS	4615	6327	.	-	0	Name=cox1 CDS
Contig309+21210	Geneious	gene	4615	6327	.	-	.	Name=cox1 gene
##sequence-region	Contig31+32774481	1	1209
##sequence-region	Contig310+24207	1	3646
##sequence-region	Contig312+11027	1	501
##sequence-region	Contig313+110971	1	1139
##sequence-region	Contig314+16596	1	2134
##sequence-region	Contig315+1727	1	599
##sequence-region	Contig316+21140	1	680
##sequence-region	Contig318+24639	1	11344
##sequence-region	Contig319+15287	1	12466
##sequence-region	Contig32+11470	1	486
##sequence-region	Contig320+26340481	1	23839
##sequence-region	Contig321+22617	1	2008
##sequence-region	Contig322+32134	1	684
##sequence-region	Contig323+22134	1	684
##sequence-region	Contig325+2727	1	1034
##sequence-region	Contig326+1672	1	1560
##sequence-region	Contig327+223839	1	475
##sequence-region	Contig329+1682	1	6428
##sequence-region	Contig33+1414	1	402
##sequence-region	Contig330+2523	1	503
##sequence-region	Contig331+16218	1	8629
##sequence-region	Contig333+28636	1	444
##sequence-region	Contig334+1523	1	1015
##sequence-region	Contig336+2281	1	4541
##sequence-region	Contig337+112498	1	1623
##sequence-region	Contig338+2444	1	346
##sequence-region	Contig339+1511	1	793
##sequence-region	Contig34+2335	1	1339
##sequence-region	Contig340+18636	1	905
##sequence-region	Contig341+22158	1	1557
##sequence-region	Contig342+12158	1	1723
##sequence-region	Contig343+1211	1	340
##sequence-region	Contig344+2211	1	503
##sequence-region	Contig346+734262	1	539
##sequence-region	Contig346+734262_2	1	630
##sequence-region	Contig347+11501	1	1485
##sequence-region	Contig348+22026	1	7515
##sequence-region	Contig349+11566	1	978
##sequence-region	Contig35+1335	1	1486
##sequence-region	Contig350+21566	1	1025
##sequence-region	Contig351+2978	1	577
##sequence-region	Contig352+1577	1	308
##sequence-region	Contig353+5515682	1	2553
##sequence-region	Contig354+1680	1	2362
##sequence-region	Contig355+12134	1	2067
##sequence-region	Contig356+1978	1	737
##sequence-region	Contig357+11560	1	1576
##sequence-region	Contig358+22364	1	280
##sequence-region	Contig359+22553	1	504
##sequence-region	Contig36+5781532	1	1234
##sequence-region	Contig362+11342	1	1460
##sequence-region	Contig363+3684	1	1114
##sequence-region	Contig364+2577	1	678
##sequence-region	Contig365+30078151	1	13235
Contig365+30078151	Geneious	CDS	1893	3104	.	+	0	Name=cob CDS
Contig365+30078151	Geneious	exon	4660	4681	.	+	.	Name=nad5 exon 3
Contig365+30078151	Geneious	gene	1893	3104	.	+	.	Name=cob gene
##sequence-region	Contig367+111344	1	3590
##sequence-region	Contig368+2678	1	413
##sequence-region	Contig369+1684	1	1264
##sequence-region	Contig37+11601	1	499
##sequence-region	Contig370+1435	1	613
##sequence-region	Contig371+123839	1	4328
##sequence-region	Contig372+21114	1	430
##sequence-region	Contig373+1430	1	426
##sequence-region	Contig374+11114	1	576
##sequence-region	Contig375+32008	1	1077
##sequence-region	Contig377+3096460	1	1626
##sequence-region	Contig378+11476	1	304
##sequence-region	Contig379+11077	1	301
##sequence-region	Contig38+41057381	1	517
##sequence-region	Contig380+12008	1	1227
##sequence-region	Contig381+1678	1	1963
##sequence-region	Contig382+2280	1	1140
##sequence-region	Contig383+1280	1	819
##sequence-region	Contig384+1178	1	12420
##sequence-region	Contig385+24328	1	1514
##sequence-region	Contig386+32067	1	807
##sequence-region	Contig387+211344	1	943
##sequence-region	Contig388+2807	1	257
##sequence-region	Contig389+33580192	1	3537
##sequence-region	Contig39+1517	1	433
##sequence-region	Contig390+11963	1	1060
##sequence-region	Contig391+2118755	1	689
##sequence-region	Contig393+1807	1	623
##sequence-region	Contig394+1625	1	300
##sequence-region	Contig395+21216	1	4753
##sequence-region	Contig396+1302	1	310
##sequence-region	Contig397+24019522	1	3503
##sequence-region	Contig40+37781611	1	1304
##sequence-region	Contig401+1444	1	7096
##sequence-region	Contig402+016761512	1	3687
##sequence-region	Contig403+1879	1	1121
##sequence-region	Contig404+14328	1	1701
##sequence-region	Contig405+113235	1	3353
##sequence-region	Contig406+13083	1	738
##sequence-region	Contig407+1651	1	6110
##sequence-region	Contig408+11460	1	6313
##sequence-region	Contig409+1819	1	867
##sequence-region	Contig41+1433	1	506
##sequence-region	Contig410+11701	1	541
##sequence-region	Contig412+2625	1	558
##sequence-region	Contig414+1550	1	534
##sequence-region	Contig415+13306	1	301
##sequence-region	Contig416+40268891	1	4797
##sequence-region	Contig417+11060	1	1932
##sequence-region	Contig418+1475	1	5377
##sequence-region	Contig419+11932	1	305
##sequence-region	Contig42+1736	1	3341
##sequence-region	Contig420+25377	1	272
##sequence-region	Contig421+15377	1	417
##sequence-region	Contig422+2272	1	289
##sequence-region	Contig423+1689	1	1373
##sequence-region	Contig424+3849	1	5315
##sequence-region	Contig425+1241	1	431
##sequence-region	Contig426+12445352	1	5302
##sequence-region	Contig428+2241	1	362
##sequence-region	Contig429+1431	1	327
##sequence-region	Contig43+21209	1	1726
##sequence-region	Contig430+1289	1	533
##sequence-region	Contig431+2689	1	1227
##sequence-region	Contig432+1272	1	981
##sequence-region	Contig433+2236	1	256
##sequence-region	Contig434+26596	1	19127
##sequence-region	Contig435+15302	1	693
##sequence-region	Contig436+2737556	1	1223
##sequence-region	Contig437+21098	1	14203
##sequence-region	Contig438+2431	1	468
##sequence-region	Contig439+2608431	1	2006
##sequence-region	Contig44+2433	1	804
##sequence-region	Contig440+16429	1	4517
##sequence-region	Contig441+25302	1	553
##sequence-region	Contig442+21476	1	4430
##sequence-region	Contig443+24754	1	2446
##sequence-region	Contig444+2417	1	623
##sequence-region	Contig445+2435	1	4249
##sequence-region	Contig446+1557	1	9922
##sequence-region	Contig447+21018	1	491
##sequence-region	Contig448+219131	1	334
##sequence-region	Contig449+21377	1	796
##sequence-region	Contig45+30777571	1	336
##sequence-region	Contig450+17096	1	2745
##sequence-region	Contig451+1236	1	474
##sequence-region	Contig452+22067	1	3769
##sequence-region	Contig453+11377	1	591
##sequence-region	Contig454+23844252	1	4122
##sequence-region	Contig455+1259	1	417
##sequence-region	Contig456+21460	1	8212
##sequence-region	Contig457+21577	1	4843
##sequence-region	Contig458+2259	1	332
##sequence-region	Contig459+21349	1	9845
Contig459+21349	Geneious	CDS	4547	6259	.	+	0	Name=cox1 CDS
Contig459+21349	Geneious	gene	4547	6259	.	+	.	Name=cox1 gene
##sequence-region	Contig46+11209	1	2000
##sequence-region	Contig460+21560	1	11986
##sequence-region	Contig461+211159	1	12477
Contig461+211159	Geneious	exon	4005	4266	.	+	.	Name=nad7 exon 4
##sequence-region	Contig462+36173652	1	2109
##sequence-region	Contig463+13605	1	7011
##sequence-region	Contig464+1693	1	496
##sequence-region	Contig465+23083	1	1927
##sequence-region	Contig466+14797	1	1640
##sequence-region	Contig467+25424401	1	3307
##sequence-region	Contig468+1981	1	467
##sequence-region	Contig469+2160	1	1083
##sequence-region	Contig47+2804	1	779
##sequence-region	Contig470+1552	1	880
##sequence-region	Contig471+23605	1	6862
##sequence-region	Contig472+14754	1	1268
##sequence-region	Contig473+119131	1	421
##sequence-region	Contig474+3602505	1	8205
##sequence-region	Contig475+2981	1	620
##sequence-region	Contig476+16323	1	4648
##sequence-region	Contig477+2943	1	5040
##sequence-region	Contig478+1160	1	1135
##sequence-region	Contig479+27096	1	3830
##sequence-region	Contig48+2237	1	368
##sequence-region	Contig480+11018	1	521
##sequence-region	Contig481+4992131	1	3955
##sequence-region	Contig482+38509922	1	12812
Contig482+38509922	Geneious	exon	4155	4416	.	+	.	Name=nad7 exon 4
##sequence-region	Contig483+1536	1	620
##sequence-region	Contig484+1417	1	1128
##sequence-region	Contig485+9281602	1	880
Contig485+9281602	Geneious	exon	479	737	.	+	.	Name=nad1 exon 5
##sequence-region	Contig486+12553	1	7695
##sequence-region	Contig487+21701	1	1552
##sequence-region	Contig488+1943	1	5422
##sequence-region	Contig489+11577	1	6816
##sequence-region	Contig49+2200	1	479
##sequence-region	Contig490+1765522	1	315
##sequence-region	Contig490+1765522_2	1	7530
##sequence-region	Contig491+31236781	1	6716
##sequence-region	Contig492+2552	1	877
##sequence-region	Contig493+2693	1	364
##sequence-region	Contig50+4304301	1	313
##sequence-region	Contig50+4304301_2	1	154
##sequence-region	Contig51+1200	1	521
##sequence-region	Contig52+105622	1	1947
##sequence-region	Contig52+105622_2	1	259
##sequence-region	Contig53+1804	1	1086
##sequence-region	Contig54+11726	1	1330
##sequence-region	Contig55+11086	1	368
##sequence-region	Contig56+2177	1	497
##sequence-region	Contig57+1377	1	358
##sequence-region	Contig58+11354	1	310
##sequence-region	Contig59+1199	1	1238
##sequence-region	Contig60+2202	1	1236
##sequence-region	Contig61+2175	1	398
##sequence-region	Contig62+1219	1	401
##sequence-region	Contig64+1367	1	868
##sequence-region	Contig65+1497	1	771
##sequence-region	Contig66+1773	1	325
##sequence-region	Contig67+1327	1	302
##sequence-region	Contig68+29372531	1	1338
##sequence-region	Contig68+29372531_2	1	353
##sequence-region	Contig69+1310	1	435
##sequence-region	Contig70+1242	1	284
##sequence-region	Contig72+2367	1	448
##sequence-region	Contig73+1436	1	378
##sequence-region	Contig75+1175	1	905
##sequence-region	Contig76+2242	1	425
##sequence-region	Contig77+3200	1	1938
##sequence-region	Contig78+2304	1	344
##sequence-region	Contig79+1286	1	344
##sequence-region	Contig80+40884192	1	307
##sequence-region	Contig80+40884192_2	1	229
##sequence-region	Contig81+12205642	1	300
##sequence-region	Contig83+43503632	1	824
##sequence-region	Contig84+433321	1	194
##sequence-region	Contig84+433321_2	1	356
##sequence-region	Contig85+1203	1	344
##sequence-region	Contig86+1458	1	361
##sequence-region	Contig87+28511571	1	307
##sequence-region	Contig88+27919171	1	502
##sequence-region	Contig89+4049569	1	301
##sequence-region	Contig89+4049569_2	1	189
##sequence-region	Contig90+1407	1	508
##sequence-region	Contig91+43503632	1	897
##sequence-region	Contig91+43503632_2	1	183
##sequence-region	Contig93+939540	1	397
##sequence-region	Contig93+939540_2	1	430
##sequence-region	Contig94+2368	1	1723
##sequence-region	Contig95+1256	1	256
##sequence-region	Contig96+1824	1	506
##sequence-region	Contig97+2151	1	1718
##sequence-region	Contig98+1257	1	257
##sequence-region	Contig99+1151	1	1719
##sequence-region	Contig01+36037952	1	6444
Contig01+36037952	Geneious	exon	4325	4582	.	+	.	Name=nad1 exon 1
##sequence-region	Contig02+13770	1	4995
##sequence-region	Contig03+23770	1	4785
##sequence-region	Contig01+26646751	1	10722
##sequence-region	Contig02+13636	1	901
##sequence-region	Contig03+23636	1	874
##sequence-region	Contig04+1905	1	346
##sequence-region	Contig06+32900211	1	342
##sequence-region	Contig06+32900211_2	1	126
##sequence-region	Contig09+2242	1	223
##sequence-region	Contig10+11100	1	528
##sequence-region	Contig102+2788682	1	2876
##sequence-region	Contig104+02788682	1	2876
##sequence-region	Contig107+22234	1	2790
##sequence-region	Contig109+12234	1	2825
##sequence-region	Contig110+11173	1	1415
##sequence-region	Contig112+1302	1	8558
##sequence-region	Contig113+13745	1	2196
##sequence-region	Contig114+1410	1	6493
##sequence-region	Contig115+22499	1	1688
##sequence-region	Contig116+12499	1	1712
##sequence-region	Contig117+28575	1	910
##sequence-region	Contig118+13333	1	2120
##sequence-region	Contig119+1645	1	1613
##sequence-region	Contig120+2421148	1	1963
##sequence-region	Contig120+2421148_2	1	1815
##sequence-region	Contig121+2708	1	2348
##sequence-region	Contig123+1212545	1	479
##sequence-region	Contig123+1212545_2	1	5417
##sequence-region	Contig124+12196	1	1380
##sequence-region	Contig126+1708	1	3238
##sequence-region	Contig127+12353	1	630
##sequence-region	Contig128+25911	1	693
##sequence-region	Contig129+11424	1	5216
##sequence-region	Contig13+1556	1	1546
##sequence-region	Contig130+2910	1	2289
##sequence-region	Contig131+15911	1	731
##sequence-region	Contig132+2228	1	248
##sequence-region	Contig133+2731	1	279
##sequence-region	Contig134+3228	1	249
##sequence-region	Contig135+2169	1	10135
##sequence-region	Contig136+21696	1	3115
##sequence-region	Contig137+1279	1	457
##sequence-region	Contig138+12289	1	867
##sequence-region	Contig139+11696	1	3141
##sequence-region	Contig14+24344931	1	1515
##sequence-region	Contig141+2236	1	257
##sequence-region	Contig142+2235	1	766
##sequence-region	Contig143+1236	1	766
##sequence-region	Contig144+2144	1	8516
##sequence-region	Contig145+13116	1	668
##sequence-region	Contig146+11441	1	4511
##sequence-region	Contig147+2217	1	953
##sequence-region	Contig148+1731	1	612
##sequence-region	Contig149+6039612	1	562
##sequence-region	Contig15+1924	1	645
##sequence-region	Contig150+23116	1	1139
##sequence-region	Contig151+2279	1	771
##sequence-region	Contig152+1910	1	1974
##sequence-region	Contig153+1457	1	376
##sequence-region	Contig154+2766	1	418
##sequence-region	Contig156+2170	1	294
##sequence-region	Contig157+2668	1	1475
##sequence-region	Contig158+11986	1	727
##sequence-region	Contig16+11546	1	443
##sequence-region	Contig160+1418	1	325
##sequence-region	Contig162+1170	1	295
##sequence-region	Contig163+1495	1	590
##sequence-region	Contig164+1668	1	1147
##sequence-region	Contig165+1867	1	2082
##sequence-region	Contig167+1248	1	251
##sequence-region	Contig168+2247	1	278
##sequence-region	Contig170+2248	1	250
##sequence-region	Contig171+3248	1	249
##sequence-region	Contig172+21415	1	1315
##sequence-region	Contig173+11353	1	5427
##sequence-region	Contig174+1524	1	1556
##sequence-region	Contig175+28534	1	2606
##sequence-region	Contig177+15401	1	861
##sequence-region	Contig178+11480	1	1344
##sequence-region	Contig179+1771	1	1144
##sequence-region	Contig18+2762443_2	1	1302
##sequence-region	Contig180+14518	1	2861
##sequence-region	Contig182+11344	1	431
##sequence-region	Contig184+18534	1	3007
##sequence-region	Contig185+12088	1	8816
##sequence-region	Contig187+13016	1	598
##sequence-region	Contig188+1704	1	522
##sequence-region	Contig189+11144	1	456
##sequence-region	Contig190+12498	1	502
##sequence-region	Contig191+1936_2	1	939
##sequence-region	Contig193+1607	1	641
##sequence-region	Contig194+18575	1	8220
##sequence-region	Contig196+2704	1	3191
##sequence-region	Contig198+2456	1	610
##sequence-region	Contig199+12082	1	2131
##sequence-region	Contig20+1204	1	252
##sequence-region	Contig200+1492	1	15840
##sequence-region	Contig202+1456	1	788
##sequence-region	Contig204+13446	1	581
##sequence-region	Contig205+32353	1	10590
##sequence-region	Contig208+22353	1	10590
##sequence-region	Contig210+110594	1	786
##sequence-region	Contig211+13191	1	1154
##sequence-region	Contig214+1581	1	1478
##sequence-region	Contig215+7220972	1	13483
##sequence-region	Contig216+07220972	1	13520
##sequence-region	Contig217+18816	1	3923
##sequence-region	Contig218+11154	1	1285
##sequence-region	Contig219+13923	1	599
##sequence-region	Contig22+2145	1	297
##sequence-region	Contig220+3247	1	4604
##sequence-region	Contig224+16434	1	490
##sequence-region	Contig225+1215	1	4572
##sequence-region	Contig227+1599	1	1304
##sequence-region	Contig229+3215	1	4575
##sequence-region	Contig230+1315	1	848
##sequence-region	Contig232+11304	1	1835
##sequence-region	Contig233+21344	1	2863
##sequence-region	Contig234+1848	1	784
##sequence-region	Contig235+1444	1	6977
##sequence-region	Contig237+113486	1	1582
##sequence-region	Contig239+11835	1	1540
##sequence-region	Contig24+8743271_2	1	417
##sequence-region	Contig240+11898	1	593
##sequence-region	Contig241+1650	1	6136
##sequence-region	Contig242+21480	1	13565
##sequence-region	Contig246+3105122	1	1698
##sequence-region	Contig247+1281	1	515
##sequence-region	Contig248+11582	1	424
##sequence-region	Contig25+38717081	1	3101
##sequence-region	Contig251+11536	1	813
##sequence-region	Contig252+2593	1	1152
##sequence-region	Contig254+1813	1	668
##sequence-region	Contig255+1427	1	502
##sequence-region	Contig257+1305	1	1985
##sequence-region	Contig258+40268891	1	4678
##sequence-region	Contig259+113565	1	1904
##sequence-region	Contig260+1453	1	2061
##sequence-region	Contig261+12000	1	357
##sequence-region	Contig264+10559491	1	257
##sequence-region	Contig265+2650	1	8026
##sequence-region	Contig266+2209	1	514
##sequence-region	Contig268+115844	1	8957
##sequence-region	Contig27+1145	1	398
##sequence-region	Contig270+1364	1	344
##sequence-region	Contig271+1266	1	252
##sequence-region	Contig273+21908	1	1564
##sequence-region	Contig274+11540	1	2408
##sequence-region	Contig275+11908	1	1621
##sequence-region	Contig276+110226	1	667
##sequence-region	Contig279+2256	1	531
##sequence-region	Contig28+1182	1	462
##sequence-region	Contig281+11568	1	896
##sequence-region	Contig282+2448541	1	311
##sequence-region	Contig283+1511	1	674
##sequence-region	Contig284+994822	1	2176
##sequence-region	Contig286+213565	1	1545
##sequence-region	Contig287+18225	1	15375
##sequence-region	Contig288+1633	1	768
##sequence-region	Contig289+115375	1	623
##sequence-region	Contig29+1252	1	268
##sequence-region	Contig292+110907	1	1508
##sequence-region	Contig293+210226	1	2297
##sequence-region	Contig294+2282	1	390
##sequence-region	Contig295+18957	1	3569
##sequence-region	Contig297+1502	1	3374
##sequence-region	Contig298+1768	1	1841
##sequence-region	Contig299+15261	1	6102
##sequence-region	Contig30+2182	1	219
##sequence-region	Contig301+2390	1	500
##sequence-region	Contig303+21841	1	814
##sequence-region	Contig304+1896	1	1129
##sequence-region	Contig305+114341	1	8021
##sequence-region	Contig306+11841	1	852
##sequence-region	Contig308+16030082	1	3244
##sequence-region	Contig309+1282	1	964
##sequence-region	Contig310+1823	1	563
##sequence-region	Contig311+21582	1	1867
##sequence-region	Contig313+25287	1	4625
##sequence-region	Contig316+21545	1	630
##sequence-region	Contig318+11545	1	1910
##sequence-region	Contig32+2252	1	302
##sequence-region	Contig321+15358	1	490
##sequence-region	Contig323+1433	1	1887
##sequence-region	Contig324+11206	1	312
##sequence-region	Contig327+11444	1	3261
##sequence-region	Contig329+1811	1	379
##sequence-region	Contig33+1625	1	2078
##sequence-region	Contig331+2377	1	530
##sequence-region	Contig332+13244	1	1539
##sequence-region	Contig333+1540	1	347
##sequence-region	Contig335+2379	1	406
##sequence-region	Contig336+11539	1	277
##sequence-region	Contig337+1379	1	425
##sequence-region	Contig339+2433	1	2091
##sequence-region	Contig340+19105	1	432
##sequence-region	Contig343+1347	1	263
##sequence-region	Contig344+1301	1	3488
##sequence-region	Contig346+16673	1	260
##sequence-region	Contig347+18025	1	1353
##sequence-region	Contig349+12301	1	3350
##sequence-region	Contig35+1164	1	353
##sequence-region	Contig350+21285	1	9549
##sequence-region	Contig352+13488	1	896
##sequence-region	Contig354+22301	1	3318
##sequence-region	Contig356+1185	1	392
##sequence-region	Contig357+17455	1	499
##sequence-region	Contig358+26977	1	8411
##sequence-region	Contig359+1186	1	392
##sequence-region	Contig36+1193	1	244
##sequence-region	Contig361+28587412	1	7414
Contig361+28587412	Geneious	gene	6588	6712	.	-	.	Name=rrn5 gene
Contig361+28587412	Geneious	rRNA	6588	6712	.	-	.	Name=rrn5 rRNA
##sequence-region	Contig362+1572	1	2794
##sequence-region	Contig364+994822	1	1575
##sequence-region	Contig364+994822_2	1	612
##sequence-region	Contig368+19565	1	1752
##sequence-region	Contig369+2220	1	272
##sequence-region	Contig37+1528	1	3071
##sequence-region	Contig370+8293271	1	323
##sequence-region	Contig374+1825	1	22009
##sequence-region	Contig375+12176	1	4879
##sequence-region	Contig376+1392	1	1483
##sequence-region	Contig377+1343021	1	2695
##sequence-region	Contig378+22616	1	17952
##sequence-region	Contig379+24639	1	5980
##sequence-region	Contig38+1172	1	402
##sequence-region	Contig380+42129912	1	21699
##sequence-region	Contig381+3362991	1	2713
##sequence-region	Contig382+1563	1	2895
##sequence-region	Contig383+27455	1	1112
##sequence-region	Contig384+1277	1	2146
##sequence-region	Contig385+2320	1	452
##sequence-region	Contig386+3849	1	4412
##sequence-region	Contig387+12616	1	18325
##sequence-region	Contig388+16472	1	501
##sequence-region	Contig389+2540	1	1256
##sequence-region	Contig39+1253	1	297
##sequence-region	Contig390+21476	1	1846
##sequence-region	Contig391+29105	1	1908
##sequence-region	Contig392+1197	1	574
##sequence-region	Contig393+37345772	1	2359
##sequence-region	Contig394+14639	1	2057
##sequence-region	Contig395+2347	1	4506
##sequence-region	Contig396+11728	1	1235
##sequence-region	Contig397+2896	1	5052
##sequence-region	Contig398+26726151	1	5093
Contig398+26726151	Geneious	CDS	1538	2050	.	-	0	Name=rps7 CDS
Contig398+26726151	Geneious	gene	1538	2050	.	-	.	Name=rps7 gene
##sequence-region	Contig399+25358	1	6348
##sequence-region	Contig40+1243	1	350
##sequence-region	Contig400+13476	1	2522
##sequence-region	Contig401+1500	1	2840
##sequence-region	Contig402+24890	1	5980
##sequence-region	Contig403+23078	1	17705
##sequence-region	Contig404+2315	1	8692
Contig404+2315	Geneious	gene	769	844	.	+	.	Name=trnK gene
Contig404+2315	Geneious	tRNA	769	844	.	+	.	Name=trnK tRNA
##sequence-region	Contig405+21539	1	2712
##sequence-region	Contig406+4432631	1	335
##sequence-region	Contig407+1263	1	1504
##sequence-region	Contig408+21514	1	7724
##sequence-region	Contig409+2301	1	7235
##sequence-region	Contig41+1212	1	228
##sequence-region	Contig410+2357	1	4003
##sequence-region	Contig411+3025281	1	7366
##sequence-region	Contig412+28025	1	3237
##sequence-region	Contig413+31588881	1	11518
##sequence-region	Contig414+11167	1	7402
##sequence-region	Contig415+21441	1	14165
##sequence-region	Contig416+18246	1	2758
##sequence-region	Contig417+2186	1	1342
##sequence-region	Contig418+28246	1	2501
##sequence-region	Contig419+1377	1	2873
##sequence-region	Contig42+1232	1	260
##sequence-region	Contig420+1514	1	7332
Contig420+1514	Geneious	exon	4614	4753	.	+	.	Name=nad7 exon 1
##sequence-region	Contig421+1593	1	7060
##sequence-region	Contig422+3899302	1	5922
##sequence-region	Contig423+16145	1	5048
##sequence-region	Contig424+2197	1	318
##sequence-region	Contig425+32560591	1	3868
##sequence-region	Contig426+15287	1	7308
##sequence-region	Contig427+16977	1	5836
##sequence-region	Contig428+2415	1	1213
##sequence-region	Contig43+2297	1	304
##sequence-region	Contig430+26673	1	2643
##sequence-region	Contig431+7564461	1	752
##sequence-region	Contig432+26472	1	415
##sequence-region	Contig44+2232	1	260
##sequence-region	Contig45+2265	1	992
##sequence-region	Contig46+2201	1	1008
##sequence-region	Contig47+2469	1	1037
##sequence-region	Contig48+2199	1	268
##sequence-region	Contig49+1199	1	270
##sequence-region	Contig50+1213	1	841
##sequence-region	Contig53+6983802	1	894
##sequence-region	Contig54+1304	1	491
##sequence-region	Contig55+13078	1	1211
##sequence-region	Contig56+1992	1	488
##sequence-region	Contig57+1272	1	408
##sequence-region	Contig58+1171	1	1954
##sequence-region	Contig59+2171	1	1944
##sequence-region	Contig60+2213	1	1048
##sequence-region	Contig61+2192	1	338
##sequence-region	Contig62+3171	1	1954
##sequence-region	Contig63+2272	1	381
##sequence-region	Contig64+1218	1	253
##sequence-region	Contig65+15749591	1	174
##sequence-region	Contig67+12086	1	1322
##sequence-region	Contig68+2398	1	818
##sequence-region	Contig69+2304	1	460
##sequence-region	Contig70+2243	1	2231
##sequence-region	Contig71+1222	1	490
##sequence-region	Contig72+1666	1	2292
##sequence-region	Contig74+2492	1	261
##sequence-region	Contig75+2253	1	2147
##sequence-region	Contig77+12243	1	1243
##sequence-region	Contig78+1674879	1	490
##sequence-region	Contig79+2992	1	2232
##sequence-region	Contig80+2343	1	1170
##sequence-region	Contig82+2666	1	3111
##sequence-region	Contig83+1343	1	1196
##sequence-region	Contig84+2410	1	1415
##sequence-region	Contig85+12306	1	1828
##sequence-region	Contig86+2850	1	2713
##sequence-region	Contig87+1157	1	638
##sequence-region	Contig88+2221	1	3140
##sequence-region	Contig89+1221	1	2499
##sequence-region	Contig90+2157	1	353
##sequence-region	Contig91+11037	1	3741
##sequence-region	Contig92+21037	1	3709
##sequence-region	Contig93+19035061	1	2088
##sequence-region	Contig95+12724	1	1362
##sequence-region	Contig96+1416	1	2271
##sequence-region	Contig97+2645	1	703
##sequence-region	Contig98+1297	1	3333
##sequence-region	Contig99+23333	1	298
##sequence-region	Contig01+28311332	1	8079
Contig01+28311332	Geneious	exon	1227	1418	.	+	.	Name=nad1 exon 3
##sequence-region	Contig02+18079	1	880
##sequence-region	Contig05+1495	1	603
##sequence-region	Contig06+1880	1	2095
##sequence-region	Contig07+1524	1	1569
##sequence-region	Contig10+12498	1	515
##sequence-region	Contig101+2222	1	527
##sequence-region	Contig104+1343	1	274
##sequence-region	Contig106+11085	1	2421
##sequence-region	Contig108+1681	1	394
##sequence-region	Contig11+12095	1	2144
##sequence-region	Contig110+1266	1	265
##sequence-region	Contig117+1403	1	330
##sequence-region	Contig120+12056	1	8147
##sequence-region	Contig124+1274	1	821
##sequence-region	Contig125+1282	1	1327
##sequence-region	Contig127+1532	1	4625
##sequence-region	Contig128+1218	1	4625
##sequence-region	Contig129+1879	1	1015
##sequence-region	Contig132+1254	1	3383
##sequence-region	Contig135+1617	1	2512
##sequence-region	Contig136+14629	1	646
##sequence-region	Contig137+1529	1	930
##sequence-region	Contig14+13446	1	594
##sequence-region	Contig145+18159	1	1826
##sequence-region	Contig146+12512	1	323
##sequence-region	Contig149+1811	1	392
##sequence-region	Contig151+13287	1	1556
##sequence-region	Contig152+11560	1	290
##sequence-region	Contig153+1392	1	604
##sequence-region	Contig155+1706	1	276
##sequence-region	Contig156+1301	1	3501
##sequence-region	Contig157+034207892	1	1165
##sequence-region	Contig158+34207892	1	213
##sequence-region	Contig159+11445	1	2267
##sequence-region	Contig16+2195	1	3190
##sequence-region	Contig161+13501	1	909
##sequence-region	Contig163+9421561	1	13124
Contig163+9421561	Geneious	exon	2797	2855	.	+	.	Name=nad1 exon 4
##sequence-region	Contig165+1709	1	933
##sequence-region	Contig167+1868	1	711
##sequence-region	Contig168+1740	1	3688
##sequence-region	Contig17+1195	1	3188
##sequence-region	Contig171+14874	1	579
##sequence-region	Contig172+3899302	1	6141
##sequence-region	Contig174+16141	1	371
##sequence-region	Contig176+41210631	1	13692
##sequence-region	Contig177+15076	1	677
##sequence-region	Contig18+2197	1	3188
##sequence-region	Contig180+2733	1	9267
Contig180+2733	Geneious	gene	4958	5033	.	-	.	Name=trnD gene
Contig180+2733	Geneious	tRNA	4958	5033	.	-	.	Name=trnD tRNA
##sequence-region	Contig182+15164	1	506
##sequence-region	Contig183+1733	1	9311
Contig183+1733	Geneious	gene	5002	5077	.	-	.	Name=trnD gene
Contig183+1733	Geneious	tRNA	5002	5077	.	-	.	Name=trnD tRNA
##sequence-region	Contig185+113700	1	1073
##sequence-region	Contig187+12100	1	457
##sequence-region	Contig189+113124	1	5304
##sequence-region	Contig19+1594	1	1491
##sequence-region	Contig190+15304	1	636
##sequence-region	Contig193+1646	1	5682
##sequence-region	Contig195+1379	1	1085
##sequence-region	Contig197+23386	1	2727
##sequence-region	Contig198+13386	1	3027
##sequence-region	Contig199+11237	1	374
##sequence-region	Contig20+13147	1	1167
##sequence-region	Contig200+1527	1	10572
Contig200+1527	Geneious	exon	4627	4766	.	+	.	Name=nad7 exon 1
##sequence-region	Contig202+1276	1	2686
##sequence-region	Contig203+15099	1	1855
##sequence-region	Contig205+1506	1	3681
##sequence-region	Contig206+110572	1	874
##sequence-region	Contig207+19275	1	2618
##sequence-region	Contig209+11855	1	270
##sequence-region	Contig210+22100	1	3256
##sequence-region	Contig211+12734	1	1224
##sequence-region	Contig212+11087	1	694
##sequence-region	Contig213+2868	1	1363
##sequence-region	Contig215+11224	1	541
##sequence-region	Contig216+1943	1	15388
##sequence-region	Contig217+13256	1	575
##sequence-region	Contig219+1371	1	2796
##sequence-region	Contig22+1444	1	458
##sequence-region	Contig223+7311922	1	1494
##sequence-region	Contig226+13945	1	3046
##sequence-region	Contig228+1253	1	956
##sequence-region	Contig229+1695	1	2438
##sequence-region	Contig23+11167	1	1298
##sequence-region	Contig233+1242	1	977
##sequence-region	Contig235+12796	1	610
##sequence-region	Contig239+2242	1	974
##sequence-region	Contig240+12398	1	633
##sequence-region	Contig241+2241	1	967
##sequence-region	Contig244+1981	1	627
##sequence-region	Contig246+1743	1	10200
##sequence-region	Contig251+1519	1	468
##sequence-region	Contig252+1924	1	658
##sequence-region	Contig253+1377	1	9529
Contig253+1377	Geneious	gene	5917	5990	.	+	.	Name=trnP gene
Contig253+1377	Geneious	tRNA	5917	5990	.	+	.	Name=trnP tRNA
##sequence-region	Contig254+1596	1	579
##sequence-region	Contig256+2762443_2	1	1302
##sequence-region	Contig258+3171	1	1601
##sequence-region	Contig259+6497031	1	596
##sequence-region	Contig261+13059	1	653
Contig261+13059	Geneious	exon	205	226	.	+	.	Name=nad5 exon 3
##sequence-region	Contig262+2171	1	1591
##sequence-region	Contig266+1611	1	2883
##sequence-region	Contig267+12686	1	1482
##sequence-region	Contig269+2611	1	2963
##sequence-region	Contig270+1625	1	2091
##sequence-region	Contig271+11497	1	612
##sequence-region	Contig272+12884	1	681
##sequence-region	Contig275+1459	1	941
##sequence-region	Contig277+26141	1	7566
##sequence-region	Contig278+1541	1	3084
##sequence-region	Contig279+11738	1	1250
##sequence-region	Contig28+15261	1	6115
##sequence-region	Contig280+17570	1	358
##sequence-region	Contig282+21601	1	495
##sequence-region	Contig283+11727	1	255
##sequence-region	Contig285+1612	1	1317
##sequence-region	Contig286+11601	1	547
##sequence-region	Contig287+19539	1	3116
##sequence-region	Contig290+13116	1	439
##sequence-region	Contig293+1315	1	861
##sequence-region	Contig294+12099	1	1335
##sequence-region	Contig299+11425	1	421
##sequence-region	Contig300+11317	1	1848
##sequence-region	Contig301+1476	1	3179
##sequence-region	Contig303+11139	1	1160
##sequence-region	Contig304+1881	1	2723
##sequence-region	Contig305+2586	1	1568
##sequence-region	Contig306+1861	1	797
##sequence-region	Contig309+41111961	1	1036
##sequence-region	Contig31+12216	1	456
##sequence-region	Contig310+1554	1	1590
##sequence-region	Contig311+1421	1	459
##sequence-region	Contig313+21073	1	7744
##sequence-region	Contig314+2206	1	365
##sequence-region	Contig318+11480	1	1357
##sequence-region	Contig32+17455	1	512
##sequence-region	Contig320+1206	1	1119
##sequence-region	Contig321+2205	1	291
##sequence-region	Contig322+1358	1	1830
##sequence-region	Contig323+11357	1	444
##sequence-region	Contig327+13693	1	6631
##sequence-region	Contig328+11575	1	465
##sequence-region	Contig329+12728	1	1949
##sequence-region	Contig330+1821	1	9262
##sequence-region	Contig331+31120	1	366
##sequence-region	Contig334+9731172	1	1609
##sequence-region	Contig336+1610	1	981
##sequence-region	Contig337+1204	1	339
##sequence-region	Contig338+18997	1	380
##sequence-region	Contig34+1456	1	413
##sequence-region	Contig341+2203	1	272
##sequence-region	Contig344+09731172	1	1531
##sequence-region	Contig347+1353	1	299
##sequence-region	Contig348+1917_2	1	1739
##sequence-region	Contig349+433321_2	1	348
##sequence-region	Contig35+1386	1	446
##sequence-region	Contig351+1203	1	407
##sequence-region	Contig352+1517	1	320
##sequence-region	Contig353+1291	1	2726
##sequence-region	Contig354+1405	1	559
##sequence-region	Contig355+3408	1	255
##sequence-region	Contig357+2374	1	1350
##sequence-region	Contig359+1374	1	1753
##sequence-region	Contig360+1408	1	404
##sequence-region	Contig361+21386	1	399
##sequence-region	Contig362+12726	1	468
##sequence-region	Contig363+3374	1	1708
##sequence-region	Contig364+11584	1	526
##sequence-region	Contig365+11386	1	534
##sequence-region	Contig366+1205	1	4497
##sequence-region	Contig368+1825	1	26314
##sequence-region	Contig369+16357882	1	18065
##sequence-region	Contig37+21298	1	9549
##sequence-region	Contig370+1164	1	773
##sequence-region	Contig371+21480	1	5857
##sequence-region	Contig372+21073552	1	4579
##sequence-region	Contig373+21237	1	10255
Contig373+21237	Geneious	exon	7968	8158	.	+	.	Name=nad2 exon 5
##sequence-region	Contig374+42963931	1	4563
##sequence-region	Contig375+1290	1	9551
Contig375+1290	Geneious	gene	7949	8021	.	-	.	Name=trnfM gene
Contig375+1290	Geneious	tRNA	7949	8021	.	-	.	Name=trnfM tRNA
##sequence-region	Contig376+2595	1	1215
##sequence-region	Contig378+11938	1	2191
##sequence-region	Contig379+01908171	1	5864
##sequence-region	Contig38+17710501	1	5002
##sequence-region	Contig380+16179692_2	1	17296
##sequence-region	Contig381+213124	1	9421
##sequence-region	Contig382+21560	1	12194
##sequence-region	Contig383+25176	1	4605
##sequence-region	Contig384+22726	1	708
##sequence-region	Contig385+1464	1	3546
##sequence-region	Contig386+39772082	1	4745
##sequence-region	Contig387+25634	1	7101
##sequence-region	Contig388+2324	1	839
##sequence-region	Contig389+2861	1	3597
##sequence-region	Contig390+32217052	1	10182
Contig390+32217052	Geneious	exon	7931	8121	.	+	.	Name=nad2 exon 5
##sequence-region	Contig391+12355	1	8586
##sequence-region	Contig392+1595	1	797
##sequence-region	Contig393+3849	1	4215
##sequence-region	Contig394+1381510	1	2783
##sequence-region	Contig395+11776	1	2478
Contig395+11776	Geneious	CDS	1176	1589	.	+	0	Name=rpl16 CDS
Contig395+11776	Geneious	gene	1176	1589	.	+	.	Name=rpl16 gene
##sequence-region	Contig396+24497	1	280
##sequence-region	Contig397+23706681	1	2769
Contig397+23706681	Geneious	gene	2606	2716	.	-	.	Name=trnS gene
Contig397+23706681	Geneious	tRNA	2606	2716	.	-	.	Name=trnS tRNA
##sequence-region	Contig398+2281	1	3271
##sequence-region	Contig399+21425	1	2647
##sequence-region	Contig40+19565	1	1765
##sequence-region	Contig400+19263	1	1053
##sequence-region	Contig401+2164	1	678
##sequence-region	Contig402+15663	1	7439
Contig402+15663	Geneious	gene	2047	2119	.	-	.	Name=trnM gene
Contig402+15663	Geneious	tRNA	2047	2119	.	-	.	Name=trnM tRNA
##sequence-region	Contig403+2516	1	21460
##sequence-region	Contig404+21575	1	2083
##sequence-region	Contig405+31588881	1	14544
##sequence-region	Contig406+11699	1	684
##sequence-region	Contig407+22734	1	6073
##sequence-region	Contig408+2315	1	4392
Contig408+2315	Geneious	gene	769	844	.	+	.	Name=trnK gene
Contig408+2315	Geneious	tRNA	769	844	.	+	.	Name=trnK tRNA
##sequence-region	Contig409+15634	1	7142
##sequence-region	Contig410+2291	1	1846
##sequence-region	Contig411+21357	1	1278
##sequence-region	Contig412+21776	1	2720
##sequence-region	Contig413+28997	1	2349
Contig413+28997	Geneious	CDS	1937	2239	.	+	0	Name=nad4L CDS
Contig413+28997	Geneious	gene	1937	2239	.	+	.	Name=nad4L gene
##sequence-region	Contig414+1677	1	8744
##sequence-region	Contig415+1908171	1	5947
##sequence-region	Contig416+21445	1	10363
##sequence-region	Contig417+2677	1	9037
##sequence-region	Contig418+19553	1	6555
##sequence-region	Contig419+8559562	1	5402
##sequence-region	Contig420+1383	1	2105
##sequence-region	Contig421+1575	1	4685
##sequence-region	Contig422+22331	1	2632
##sequence-region	Contig423+12280	1	17153
##sequence-region	Contig424+1178	1	3967
##sequence-region	Contig425+12331	1	2837
##sequence-region	Contig426+16596	1	1169
##sequence-region	Contig427+2468	1	326
##sequence-region	Contig428+13481	1	3308
Contig428+13481	Geneious	gene	2076	2151	.	+	.	Name=trnD gene
Contig428+13481	Geneious	tRNA	2076	2151	.	+	.	Name=trnD tRNA
##sequence-region	Contig429+1468	1	398
##sequence-region	Contig430+1849	1	3570
##sequence-region	Contig45+1199	1	548
##sequence-region	Contig47+1725	1	2056
##sequence-region	Contig48+1516	1	7204
##sequence-region	Contig52+18246	1	6857
##sequence-region	Contig53+28246	1	6813
##sequence-region	Contig55+16869	1	536
##sequence-region	Contig56+2199	1	1644
##sequence-region	Contig57+11663	1	610
##sequence-region	Contig58+12697	1	740
##sequence-region	Contig59+1626	1	599
##sequence-region	Contig61+1599	1	348
##sequence-region	Contig62+1321	1	744
##sequence-region	Contig63+1352	1	734
##sequence-region	Contig64+22186	1	2508
##sequence-region	Contig65+1752	1	327
##sequence-region	Contig66+11018	1	1423
##sequence-region	Contig67+11423	1	331
##sequence-region	Contig68+1331	1	397
##sequence-region	Contig72+2752	1	634
##sequence-region	Contig74+1397	1	528
##sequence-region	Contig76+26869	1	3461
##sequence-region	Contig77+2218	1	1085
##sequence-region	Contig83+13473	1	493
##sequence-region	Contig84+23473	1	729
##sequence-region	Contig86+13910	1	1553
##sequence-region	Contig90+1305	1	1998
##sequence-region	Contig91+11536	1	826
##sequence-region	Contig92+12013	1	370
##sequence-region	Contig94+1453	1	2074
##sequence-region	Contig96+1427	1	622
##sequence-region	Contig98+1364	1	250
##sequence-region	Contig99+1826	1	681
##sequence-region	Contig01+24557831	1	5385
Contig01+24557831	Geneious	exon	479	737	.	+	.	Name=nad1 exon 5
##sequence-region	Contig03+15394	1	655
##sequence-region	Contig05+1673	1	1007
##sequence-region	Contig07+1503	1	1116
##sequence-region	Contig08+1772	1	4212
##sequence-region	Contig102+13160	1	686
##sequence-region	Contig106+1686	1	1165
##sequence-region	Contig109+2402	1	9297
##sequence-region	Contig111+12216	1	461
##sequence-region	Contig113+17455	1	517
##sequence-region	Contig114+11480	1	1362
##sequence-region	Contig116+1461	1	418
##sequence-region	Contig117+11362	1	449
##sequence-region	Contig119+19313	1	1770
##sequence-region	Contig12+12359	1	467
##sequence-region	Contig121+1386	1	451
##sequence-region	Contig125+1725	1	2061
##sequence-region	Contig126+13476	1	4019
##sequence-region	Contig13+1622	1	1866
##sequence-region	Contig130+21362	1	1800
##sequence-region	Contig132+14019	1	989
##sequence-region	Contig136+18246	1	6862
##sequence-region	Contig137+16825	1	541
##sequence-region	Contig139+18997	1	385
##sequence-region	Contig14+11866	1	885
##sequence-region	Contig141+1521	1	7209
##sequence-region	Contig142+28277961	1	1224
##sequence-region	Contig143+1825	1	28920
##sequence-region	Contig145+11018	1	1428
##sequence-region	Contig147+11428	1	336
##sequence-region	Contig148+1336	1	402
##sequence-region	Contig149+1388	1	2213
##sequence-region	Contig152+2232958	1	202
##sequence-region	Contig154+2489	1	498
##sequence-region	Contig155+1489	1	533
##sequence-region	Contig158+1947	1	3096
##sequence-region	Contig159+116993	1	1107
##sequence-region	Contig16+1910	1	1992
##sequence-region	Contig161+2223	1	1090
##sequence-region	Contig168+2204	1	3476
##sequence-region	Contig169+113565	1	1922
##sequence-region	Contig170+13473	1	498
##sequence-region	Contig171+19029	1	617
##sequence-region	Contig174+11580	1	1558
##sequence-region	Contig175+1617	1	1322
##sequence-region	Contig176+11113	1	935
##sequence-region	Contig178+1305	1	2003
##sequence-region	Contig18+12004	1	745
##sequence-region	Contig184+12018	1	375
##sequence-region	Contig186+11926	1	1992
##sequence-region	Contig188+1301	1	486
##sequence-region	Contig189+21926	1	1917
##sequence-region	Contig190+14761	1	738
##sequence-region	Contig191+126926	1	2623
##sequence-region	Contig192+1315	1	866
##sequence-region	Contig193+2227	1	532
##sequence-region	Contig196+11536	1	831
##sequence-region	Contig200+11090	1	2426
##sequence-region	Contig201+11322	1	1853
##sequence-region	Contig202+11929	1	692
##sequence-region	Contig203+1831	1	686
##sequence-region	Contig204+1633	1	786
##sequence-region	Contig206+1866	1	802
##sequence-region	Contig21+1495	1	608
##sequence-region	Contig210+12061	1	8152
##sequence-region	Contig212+7311922	1	1499
##sequence-region	Contig214+1786	1	1859
##sequence-region	Contig216+1282	1	1332
##sequence-region	Contig218+11613	1	870
##sequence-region	Contig22+1885	1	2100
##sequence-region	Contig220+9731172_2	1	1614
##sequence-region	Contig221+1870	1	581
##sequence-region	Contig224+09731172	1	1536
##sequence-region	Contig226+1537	1	4630
##sequence-region	Contig228+1223	1	4630
##sequence-region	Contig229+11546	1	1928
##sequence-region	Contig23+1524	1	1574
##sequence-region	Contig234+14634	1	651
##sequence-region	Contig237+18164	1	1831
##sequence-region	Contig238+24861592	1	860
##sequence-region	Contig239+12573	1	6186
##sequence-region	Contig240+11349	1	1147
##sequence-region	Contig243+1740	1	3693
##sequence-region	Contig248+41210631	1	13697
##sequence-region	Contig249+3899302	1	6146
##sequence-region	Contig25+2198	1	940
##sequence-region	Contig250+14874	1	584
##sequence-region	Contig251+1274	1	457
##sequence-region	Contig253+16146	1	376
##sequence-region	Contig255+16673	1	278
##sequence-region	Contig258+17728	1	1004
##sequence-region	Contig26+3198	1	483
##sequence-region	Contig261+1203	1	410
##sequence-region	Contig262+15076	1	682
##sequence-region	Contig265+9421561	1	13124
Contig265+9421561	Geneious	exon	2797	2855	.	+	.	Name=nad1 exon 4
##sequence-region	Contig266+113705	1	1078
##sequence-region	Contig268+1733	1	9316
Contig268+1733	Geneious	gene	5007	5082	.	-	.	Name=trnD gene
Contig268+1733	Geneious	tRNA	5007	5082	.	-	.	Name=trnD tRNA
##sequence-region	Contig27+1749	1	540
##sequence-region	Contig270+16163	1	15293
##sequence-region	Contig271+1581	1	6327
##sequence-region	Contig274+1572	1	7339
Contig274+1572	Geneious	gene	2077	2152	.	+	.	Name=trnD gene
Contig274+1572	Geneious	tRNA	2077	2152	.	+	.	Name=trnD tRNA
##sequence-region	Contig275+1651	1	5687
##sequence-region	Contig276+1486	1	11436
Contig276+1486	Geneious	gene	7852	7924	.	+	.	Name=trnM gene
Contig276+1486	Geneious	tRNA	7852	7924	.	+	.	Name=trnM tRNA
##sequence-region	Contig277+1849	1	3586
##sequence-region	Contig279+1532	1	10577
Contig279+1532	Geneious	exon	4632	4771	.	+	.	Name=nad7 exon 1
##sequence-region	Contig28+12587	1	3025
##sequence-region	Contig280+1707	1	2219
##sequence-region	Contig282+128920	1	20200
##sequence-region	Contig284+4808512	1	20378
##sequence-region	Contig285+3750981	1	20365
##sequence-region	Contig286+2415	1	2043
##sequence-region	Contig287+2315	1	9513
Contig287+2315	Geneious	gene	769	844	.	+	.	Name=trnK gene
Contig287+2315	Geneious	tRNA	769	844	.	+	.	Name=trnK tRNA
##sequence-region	Contig288+22185	1	709
##sequence-region	Contig289+15663	1	9154
Contig289+15663	Geneious	gene	2052	2124	.	-	.	Name=trnM gene
Contig289+15663	Geneious	tRNA	2052	2124	.	-	.	Name=trnM tRNA
##sequence-region	Contig290+27356	1	1279
##sequence-region	Contig291+21476	1	2356
##sequence-region	Contig292+220208	1	419
##sequence-region	Contig293+12355	1	2719
##sequence-region	Contig294+2682	1	1733
##sequence-region	Contig295+25634	1	947
##sequence-region	Contig296+210577	1	379
##sequence-region	Contig297+21078	1	1657
##sequence-region	Contig298+1410	1	2113
##sequence-region	Contig299+115916	1	4479
##sequence-region	Contig30+14223	1	7445
##sequence-region	Contig300+26569	1	2265
##sequence-region	Contig301+26328	1	1000
##sequence-region	Contig302+1682	1	1646
##sequence-region	Contig303+15634	1	1105
##sequence-region	Contig304+2521	1	13785
##sequence-region	Contig305+115293	1	1497
##sequence-region	Contig306+211441	1	1172
##sequence-region	Contig307+111441	1	493
##sequence-region	Contig308+2274	1	2704
##sequence-region	Contig309+16328	1	691
##sequence-region	Contig31+12498	1	520
##sequence-region	Contig310+23302	1	279
##sequence-region	Contig311+26146	1	3286
##sequence-region	Contig312+25099	1	1608
##sequence-region	Contig313+11629	1	8118
##sequence-region	Contig314+1743	1	8755
##sequence-region	Contig315+16569	1	1023
##sequence-region	Contig316+1178	1	11561
##sequence-region	Contig317+13302	1	333
##sequence-region	Contig318+17356	1	792
##sequence-region	Contig319+25076	1	2077
##sequence-region	Contig32+13034	1	616
##sequence-region	Contig320+215293	1	1644
##sequence-region	Contig321+21349	1	5724
##sequence-region	Contig322+22355	1	1688
##sequence-region	Contig323+15099	1	1812
##sequence-region	Contig324+11776	1	3476
Contig324+11776	Geneious	CDS	1181	1594	.	+	0	Name=rpl16 CDS
Contig324+11776	Geneious	gene	1181	1594	.	+	.	Name=rpl16 gene
##sequence-region	Contig325+120208	1	320
##sequence-region	Contig326+21776	1	4453
##sequence-region	Contig327+12185	1	904
##sequence-region	Contig328+1199	1	8693
##sequence-region	Contig329+23698	1	3525
##sequence-region	Contig330+110577	1	866
##sequence-region	Contig331+13698	1	3486
##sequence-region	Contig332+215916	1	4874
##sequence-region	Contig333+113124	1	4088
##sequence-region	Contig335+213124	1	1467
##sequence-region	Contig336+1376	1	2096
##sequence-region	Contig35+12100	1	2149
##sequence-region	Contig36+1625	1	659
##sequence-region	Contig38+17450	1	1020
##sequence-region	Contig39+1215	1	319
##sequence-region	Contig41+30736431	1	226
##sequence-region	Contig41+30736431_2	1	784
##sequence-region	Contig43+2320	1	453
##sequence-region	Contig44+3654396	1	310
##sequence-region	Contig44+3654396_2	1	190
##sequence-region	Contig45+3970723	1	400
##sequence-region	Contig46+37569701	1	228
##sequence-region	Contig46+37569701_2	1	118
##sequence-region	Contig47+2248	1	524
##sequence-region	Contig49+2240	1	250
##sequence-region	Contig50+2454	1	249
##sequence-region	Contig51+1248	1	477
##sequence-region	Contig52+2226	1	273
##sequence-region	Contig53+13446	1	599
##sequence-region	Contig54+1222	1	267
##sequence-region	Contig55+13191	1	1172
##sequence-region	Contig56+37369571	1	278
##sequence-region	Contig56+37369571_2	1	243
##sequence-region	Contig57+4521091	1	164
##sequence-region	Contig57+4521091_2	1	154
##sequence-region	Contig58+2247	1	271
##sequence-region	Contig60+2200	1	3195
##sequence-region	Contig61+37369571	1	211
##sequence-region	Contig61+37369571_2	1	115
##sequence-region	Contig62+3149	1	467
##sequence-region	Contig63+2151	1	471
##sequence-region	Contig64+31405462	1	146
##sequence-region	Contig64+31405462_2	1	338
##sequence-region	Contig65+2202	1	3193
##sequence-region	Contig66+1153	1	463
##sequence-region	Contig67+3151	1	467
##sequence-region	Contig68+1200	1	3193
##sequence-region	Contig69+2147	1	487
##sequence-region	Contig70+30618972	1	458
##sequence-region	Contig71+2224	1	490
##sequence-region	Contig72+3254	1	735
##sequence-region	Contig73+3340	1	414
##sequence-region	Contig74+1599	1	1496
##sequence-region	Contig75+1224	1	517
##sequence-region	Contig76+2185	1	293
##sequence-region	Contig77+11172	1	1303
##sequence-region	Contig78+2517	1	416
##sequence-region	Contig79+2178	1	833
##sequence-region	Contig80+1160	1	272
##sequence-region	Contig81+21303	1	402
##sequence-region	Contig83+2273	1	281
##sequence-region	Contig85+30736431	1	360
##sequence-region	Contig85+30736431_2	1	588
##sequence-region	Contig86+3105122	1	1716
##sequence-region	Contig87+22359	1	7083
##sequence-region	Contig88+1668	1	6154
##sequence-region	Contig89+1402	1	1501
##sequence-region	Contig94+17091	1	1730
##sequence-region	Contig95+110226	1	685
##sequence-region	Contig96+1943	1	15393
##sequence-region	Contig97+115393	1	641
##sequence-region	Contig98+15261	1	6120
##sequence-region	Contig99+11696	1	3159
##sequence-region	Contig01+11260781	1	16573
Contig01+11260781	Geneious	exon	14739	15121	.	+	.	Name=nad2 exon 2
##sequence-region	Contig02+14453191	1	11472
Contig02+14453191	Geneious	exon	3976	4139	.	+	.	Name=nad2 exon 3
##sequence-region	Contig03+31042452	1	71
##sequence-region	Contig01+37343832	1	2702
Contig01+37343832	Geneious	exon	868	1250	.	+	.	Name=nad2 exon 2
##sequence-region	Contig02+14453191_2	1	11472
Contig02+14453191_2	Geneious	exon	3976	4139	.	+	.	Name=nad2 exon 3
##sequence-region	Contig01+10869712	1	11345
Contig01+10869712	Geneious	exon	3849	4012	.	+	.	Name=nad2 exon 3
##sequence-region	Contig01+26489582	1	8468
Contig01+26489582	Geneious	exon	4699	5274	.	+	.	Name=nad2 exon 4
##sequence-region	Contig03+15666	1	466
##sequence-region	Contig05+1433	1	661
##sequence-region	Contig07+1679	1	1013
##sequence-region	Contig09+1503	1	1122
##sequence-region	Contig10+1772	1	4218
##sequence-region	Contig101+19313	1	1776
##sequence-region	Contig102+1467	1	424
##sequence-region	Contig103+3151	1	1018
##sequence-region	Contig105+11368	1	455
##sequence-region	Contig107+1386	1	457
##sequence-region	Contig108+11032	1	344
##sequence-region	Contig110+3271	1	4507
##sequence-region	Contig111+2215	1	4572
##sequence-region	Contig112+21032	1	922
##sequence-region	Contig113+4217	1	4575
##sequence-region	Contig114+1924	1	327
##sequence-region	Contig115+1185	1	311
##sequence-region	Contig116+2185	1	389
##sequence-region	Contig118+1334	1	319
##sequence-region	Contig119+2249	1	250
##sequence-region	Contig120+3239	1	236
##sequence-region	Contig123+31918321	1	304
##sequence-region	Contig123+31918321_2	1	194
##sequence-region	Contig124+1725	1	2067
##sequence-region	Contig125+41636401	1	828
##sequence-region	Contig126+37087692	1	473
##sequence-region	Contig127+3598545	1	213
##sequence-region	Contig127+3598545_2	1	409
##sequence-region	Contig128+2234	1	327
##sequence-region	Contig129+1344	1	551
##sequence-region	Contig130+28246	1	5515
##sequence-region	Contig131+24228011	1	373
##sequence-region	Contig134+1831	1	264
##sequence-region	Contig135+18246	1	5570
##sequence-region	Contig138+2831	1	268
##sequence-region	Contig139+37385182	1	3952
##sequence-region	Contig14+12359	1	473
##sequence-region	Contig140+15970682	1	318
##sequence-region	Contig141+3189	1	384
##sequence-region	Contig142+0031856712	1	595
##sequence-region	Contig143+21368	1	1804
##sequence-region	Contig146+13952	1	995
##sequence-region	Contig148+3760416_2	1	438
##sequence-region	Contig149+616665_2	1	339
##sequence-region	Contig15+1622	1	1872
##sequence-region	Contig150+1552	1	403
##sequence-region	Contig151+15515	1	1503
##sequence-region	Contig153+1210	1	2135
##sequence-region	Contig154+11515	1	547
##sequence-region	Contig156+2344	1	1065
##sequence-region	Contig158+18991	1	391
##sequence-region	Contig16+11872	1	891
##sequence-region	Contig160+1527	1	7215
##sequence-region	Contig163+1811	1	403
##sequence-region	Contig164+1404	1	666
##sequence-region	Contig166+12135	1	1567
##sequence-region	Contig167+11571	1	301
##sequence-region	Contig169+1403	1	615
##sequence-region	Contig17+1910	1	1998
##sequence-region	Contig170+2404	1	653
##sequence-region	Contig171+2943	1	29546
##sequence-region	Contig172+1706	1	287
##sequence-region	Contig173+23413802	1	707
##sequence-region	Contig174+3669	1	545
##sequence-region	Contig175+2669	1	574
##sequence-region	Contig176+28277961	1	1230
##sequence-region	Contig177+11018	1	1434
##sequence-region	Contig178+11434	1	342
##sequence-region	Contig179+1653	1	627
##sequence-region	Contig180+1669	1	672
##sequence-region	Contig181+1342	1	408
##sequence-region	Contig184+2653	1	500
##sequence-region	Contig186+2202	1	501
##sequence-region	Contig187+2246	1	278
##sequence-region	Contig189+1408	1	532
##sequence-region	Contig190+1246	1	279
##sequence-region	Contig192+4215	1	255
##sequence-region	Contig193+1394	1	2219
##sequence-region	Contig195+2232958	1	208
##sequence-region	Contig197+1995	1	3102
##sequence-region	Contig20+12010	1	751
##sequence-region	Contig200+1532	1	1642
##sequence-region	Contig201+2229	1	1096
##sequence-region	Contig202+2210	1	3482
##sequence-region	Contig203+42114922	1	238
##sequence-region	Contig203+42114922_2	1	1213
##sequence-region	Contig205+1273	1	1067
##sequence-region	Contig206+113565	1	1928
##sequence-region	Contig208+1546	1	1415
##sequence-region	Contig210+13473	1	504
##sequence-region	Contig214+19029	1	623
##sequence-region	Contig215+2265318	1	183
##sequence-region	Contig215+2265318_2	1	2354
##sequence-region	Contig217+11642	1	1564
##sequence-region	Contig222+1305	1	2009
##sequence-region	Contig223+22186	1	2508
##sequence-region	Contig225+1623	1	1328
##sequence-region	Contig226+1453	1	2085
##sequence-region	Contig228+12024	1	381
##sequence-region	Contig23+1495	1	614
##sequence-region	Contig231+11932	1	1998
##sequence-region	Contig233+15164	1	517
##sequence-region	Contig235+1427	1	633
##sequence-region	Contig237+11096	1	2432
##sequence-region	Contig238+11536	1	837
##sequence-region	Contig24+1891	1	1913
##sequence-region	Contig240+2233	1	538
##sequence-region	Contig242+126926	1	2629
##sequence-region	Contig243+1315	1	872
##sequence-region	Contig245+14761	1	744
##sequence-region	Contig248+11929	1	698
##sequence-region	Contig249+1837	1	692
##sequence-region	Contig250+1633	1	792
##sequence-region	Contig252+9873741	1	392
##sequence-region	Contig253+11328	1	1859
##sequence-region	Contig255+1872	1	808
##sequence-region	Contig259+11075	1	2225
##sequence-region	Contig26+1524	1	1387
##sequence-region	Contig261+12067	1	8158
##sequence-region	Contig264+7311922	1	1505
##sequence-region	Contig269+12185	1	1235
##sequence-region	Contig270+1792	1	2529
##sequence-region	Contig271+33683822	1	3246
##sequence-region	Contig272+12286	1	587
##sequence-region	Contig274+11235	1	552
##sequence-region	Contig276+9731172	1	1363
##sequence-region	Contig278+1287	1	2697
##sequence-region	Contig280+1517	1	3692
##sequence-region	Contig281+11546	1	1934
##sequence-region	Contig282+1282	1	1338
##sequence-region	Contig284+2213	1	1039
##sequence-region	Contig285+1229	1	4636
##sequence-region	Contig286+11087	1	705
##sequence-region	Contig288+1388	1	3398
##sequence-region	Contig289+14603	1	657
##sequence-region	Contig290+1529	1	941
##sequence-region	Contig300+18170	1	1837
##sequence-region	Contig302+13945	1	3057
##sequence-region	Contig305+21052	1	528
##sequence-region	Contig307+11349	1	1153
##sequence-region	Contig308+21467	1	4924
##sequence-region	Contig309+11467	1	3891
##sequence-region	Contig310+1377	1	9540
Contig310+1377	Geneious	gene	5928	6001	.	+	.	Name=trnP gene
Contig310+1377	Geneious	tRNA	5928	6001	.	+	.	Name=trnP tRNA
##sequence-region	Contig313+13065	1	664
Contig313+13065	Geneious	exon	216	237	.	+	.	Name=nad5 exon 3
##sequence-region	Contig315+24926	1	708
##sequence-region	Contig318+14926	1	763
##sequence-region	Contig319+12697	1	1493
##sequence-region	Contig32+1755	1	546
##sequence-region	Contig320+2281	1	4981
##sequence-region	Contig321+1740	1	3699
##sequence-region	Contig322+11727	1	266
##sequence-region	Contig324+19550	1	3127
##sequence-region	Contig327+41210631	1	13703
##sequence-region	Contig328+13127	1	450
##sequence-region	Contig33+14229	1	7451
##sequence-region	Contig333+14874	1	590
##sequence-region	Contig335+1274	1	463
##sequence-region	Contig336+16673	1	284
##sequence-region	Contig337+17728	1	1010
##sequence-region	Contig338+21979	1	15912
##sequence-region	Contig339+15076	1	688
##sequence-region	Contig34+12587	1	3031
##sequence-region	Contig342+113711	1	1084
##sequence-region	Contig346+16169	1	15299
##sequence-region	Contig348+1733	1	9322
Contig348+1733	Geneious	gene	5013	5088	.	-	.	Name=trnD gene
Contig348+1733	Geneious	tRNA	5013	5088	.	-	.	Name=trnD tRNA
##sequence-region	Contig350+1343	1	285
##sequence-region	Contig351+40277372	1	5138
##sequence-region	Contig352+1587	1	6333
##sequence-region	Contig353+1968	1	405
##sequence-region	Contig354+129546	1	18052
##sequence-region	Contig355+22185	1	4793
##sequence-region	Contig356+26334	1	324
##sequence-region	Contig357+1572	1	4133
Contig357+1572	Geneious	gene	2083	2158	.	+	.	Name=trnD gene
Contig357+1572	Geneious	tRNA	2083	2158	.	+	.	Name=trnD tRNA
##sequence-region	Contig358+25076	1	1266
##sequence-region	Contig359+2285	1	257
##sequence-region	Contig36+12498	1	487
##sequence-region	Contig360+213124	1	553
##sequence-region	Contig361+13704	1	2210
##sequence-region	Contig362+15138	1	658
##sequence-region	Contig363+215299	1	755
##sequence-region	Contig364+2527	1	12388
##sequence-region	Contig365+1199	1	5223
##sequence-region	Contig366+25099	1	443
##sequence-region	Contig367+22355	1	726
##sequence-region	Contig368+26569	1	1651
##sequence-region	Contig369+3899302	1	7812
##sequence-region	Contig37+13040	1	622
##sequence-region	Contig370+215916	1	2401
##sequence-region	Contig371+113124	1	1047
##sequence-region	Contig372+42093922	1	18337
##sequence-region	Contig373+12654411	1	8390
##sequence-region	Contig374+1657	1	5569
##sequence-region	Contig375+8916471	1	6284
##sequence-region	Contig376+1538	1	9270
Contig376+1538	Geneious	exon	4638	4777	.	+	.	Name=nad7 exon 1
##sequence-region	Contig377+2274	1	1727
##sequence-region	Contig378+15099	1	626
##sequence-region	Contig379+21084	1	993
##sequence-region	Contig380+1709	1	4004
##sequence-region	Contig381+1285	1	321
##sequence-region	Contig382+16569	1	861
##sequence-region	Contig383+21776	1	3085
##sequence-region	Contig384+115299	1	727
##sequence-region	Contig385+4808512	1	18213
##sequence-region	Contig386+11776	1	3089
Contig386+11776	Geneious	CDS	1187	1600	.	+	0	Name=rpl16 CDS
Contig386+11776	Geneious	gene	1187	1600	.	+	.	Name=rpl16 gene
##sequence-region	Contig387+23704	1	2209
##sequence-region	Contig388+1743	1	6789
##sequence-region	Contig389+26673	1	1808
##sequence-region	Contig390+21349	1	4882
##sequence-region	Contig391+2315	1	8328
Contig391+2315	Geneious	gene	769	844	.	+	.	Name=trnK gene
Contig391+2315	Geneious	tRNA	769	844	.	+	.	Name=trnK tRNA
##sequence-region	Contig392+15663	1	7421
Contig392+15663	Geneious	gene	2058	2130	.	-	.	Name=trnM gene
Contig392+15663	Geneious	tRNA	2058	2130	.	-	.	Name=trnM tRNA
##sequence-region	Contig393+1178	1	5724
##sequence-region	Contig394+1613	1	625
##sequence-region	Contig395+2343	1	453
##sequence-region	Contig396+12355	1	826
##sequence-region	Contig397+21571	1	10222
##sequence-region	Contig398+1301	1	8470
Contig398+1301	Geneious	gene	7960	8032	.	-	.	Name=trnfM gene
Contig398+1301	Geneious	tRNA	7960	8032	.	-	.	Name=trnfM tRNA
##sequence-region	Contig399+16334	1	325
##sequence-region	Contig40+1493	1	571
##sequence-region	Contig400+115916	1	2214
##sequence-region	Contig401+25138	1	532
##sequence-region	Contig402+2657	1	5619
##sequence-region	Contig41+17456	1	1026
##sequence-region	Contig42+1631	1	665
##sequence-region	Contig43+1321	1	2155
##sequence-region	Contig48+13446	1	605
##sequence-region	Contig49+13191	1	1178
##sequence-region	Contig52+2206	1	3202
##sequence-region	Contig53+1444	1	469
##sequence-region	Contig54+2208	1	3199
##sequence-region	Contig55+1206	1	3199
##sequence-region	Contig56+1605	1	1502
##sequence-region	Contig57+11178	1	1309
##sequence-region	Contig60+1402	1	1392
##sequence-region	Contig61+1674	1	6160
##sequence-region	Contig64+11392	1	265
##sequence-region	Contig65+3105122	1	1760
##sequence-region	Contig67+2200	1	299
##sequence-region	Contig71+1297	1	268
##sequence-region	Contig72+1418	1	349
##sequence-region	Contig75+1349	1	271
##sequence-region	Contig78+17091	1	1736
##sequence-region	Contig79+110226	1	691
##sequence-region	Contig80+1943	1	15399
##sequence-region	Contig81+115399	1	647
##sequence-region	Contig82+15261	1	6126
##sequence-region	Contig83+2217	1	947
##sequence-region	Contig84+11696	1	3165
##sequence-region	Contig86+13166	1	692
##sequence-region	Contig88+26169	1	3713
##sequence-region	Contig91+1692	1	1171
##sequence-region	Contig96+12216	1	467
##sequence-region	Contig97+17455	1	523
##sequence-region	Contig98+11480	1	1367
##sequence-region	Contig01+44417112	1	27807
Contig01+44417112	Geneious	CDS	9758	10114	.	+	0	Name=nad3 CDS
Contig01+44417112	Geneious	gene	9758	10114	.	+	.	Name=nad3 gene
##sequence-region	Contig02+227811	1	318
##sequence-region	Contig03+9006732	1	2212
##sequence-region	Contig04+18987171	1	507
##sequence-region	Contig05+2245	1	789
##sequence-region	Contig06+2507	1	859
##sequence-region	Contig07+2859	1	309
##sequence-region	Contig08+1859	1	378
##sequence-region	Contig09+1309	1	965
##sequence-region	Contig10+1965	1	280
##sequence-region	Contig100+1335	1	518
##sequence-region	Contig101+40268891	1	4689
##sequence-region	Contig103+1669	1	311
##sequence-region	Contig105+18991	1	378
##sequence-region	Contig106+1272	1	819
##sequence-region	Contig107+2335	1	752
##sequence-region	Contig109+1282	1	1325
##sequence-region	Contig11+2283	1	652
##sequence-region	Contig110+2311	1	529
##sequence-region	Contig111+2257	1	1180
##sequence-region	Contig112+1252	1	3381
##sequence-region	Contig116+1617	1	2510
##sequence-region	Contig118+1757	1	1031
##sequence-region	Contig12+2965	1	727
##sequence-region	Contig121+110161	1	3760
##sequence-region	Contig122+210161	1	3382
##sequence-region	Contig124+12510	1	321
##sequence-region	Contig125+1529	1	928
##sequence-region	Contig126+1381	1	2206
##sequence-region	Contig13+1655	1	487
##sequence-region	Contig130+2757	1	2688
##sequence-region	Contig134+2232958	1	195
##sequence-region	Contig136+22688	1	696
##sequence-region	Contig137+1811	1	390
##sequence-region	Contig139+1253	1	498
##sequence-region	Contig14+4279714	1	1019
##sequence-region	Contig141+13287	1	1554
##sequence-region	Contig142+11558	1	288
##sequence-region	Contig143+1390	1	602
##sequence-region	Contig145+1498	1	437
##sequence-region	Contig146+1706	1	274
##sequence-region	Contig147+1696	1	396
##sequence-region	Contig148+1301	1	3499
##sequence-region	Contig15+2655	1	620
##sequence-region	Contig150+11445	1	2265
##sequence-region	Contig153+1196	1	403
##sequence-region	Contig155+15358	1	501
##sequence-region	Contig156+13499	1	907
##sequence-region	Contig158+1197	1	403
##sequence-region	Contig16+1789	1	1098
##sequence-region	Contig160+24861592	1	853
##sequence-region	Contig163+1924	1	656
##sequence-region	Contig166+2669	1	6359
##sequence-region	Contig167+14761	1	731
##sequence-region	Contig168+2399	1	1512
##sequence-region	Contig169+1709	1	931
##sequence-region	Contig17+2789	1	2084
##sequence-region	Contig170+1399	1	1558
##sequence-region	Contig171+112103	1	1989
##sequence-region	Contig175+11039	1	2752
##sequence-region	Contig176+1311	1	6247
##sequence-region	Contig177+1740	1	3686
##sequence-region	Contig178+2696	1	4235
##sequence-region	Contig179+1868	1	709
##sequence-region	Contig18+22084	1	358
##sequence-region	Contig180+212103	1	4574
##sequence-region	Contig182+016761512	1	3579
##sequence-region	Contig183+1625	1	2089
##sequence-region	Contig185+14574	1	272
##sequence-region	Contig187+1273	1	3082
##sequence-region	Contig188+6856331	1	755
##sequence-region	Contig189+14246	1	804
##sequence-region	Contig19+12084	1	436
##sequence-region	Contig191+24246	1	849
##sequence-region	Contig192+14874	1	577
##sequence-region	Contig195+2228	1	469
##sequence-region	Contig196+3899302	1	6139
##sequence-region	Contig197+15076	1	675
##sequence-region	Contig198+24574	1	1466
##sequence-region	Contig199+11601	1	545
##sequence-region	Contig20+2436	1	394
##sequence-region	Contig200+21565	1	1201
##sequence-region	Contig201+16139	1	369
##sequence-region	Contig203+2469	1	411
##sequence-region	Contig204+28603	1	9207
##sequence-region	Contig205+13089	1	1222
##sequence-region	Contig206+21466	1	716
##sequence-region	Contig207+11466	1	763
##sequence-region	Contig208+28587412	1	7425
Contig208+28587412	Geneious	gene	6599	6723	.	-	.	Name=rrn5 gene
Contig208+28587412	Geneious	rRNA	6599	6723	.	-	.	Name=rrn5 rRNA
##sequence-region	Contig21+1436	1	419
##sequence-region	Contig210+15164	1	504
##sequence-region	Contig211+12097	1	1333
##sequence-region	Contig212+11222	1	539
##sequence-region	Contig216+11565	1	1247
##sequence-region	Contig218+2231	1	283
##sequence-region	Contig22+2358	1	623
##sequence-region	Contig220+1857	1	1524
##sequence-region	Contig221+8293271	1	334
##sequence-region	Contig222+1804	1	3040
##sequence-region	Contig223+12100	1	455
##sequence-region	Contig224+2204	1	363
##sequence-region	Contig226+1379	1	1083
##sequence-region	Contig229+21201	1	1714
##sequence-region	Contig23+10313841	1	7456
##sequence-region	Contig231+1204	1	1117
##sequence-region	Contig234+11083	1	372
##sequence-region	Contig235+11201	1	1713
##sequence-region	Contig236+1238	1	329
##sequence-region	Contig237+2226	1	391
##sequence-region	Contig238+1274	1	2684
##sequence-region	Contig24+21503412	1	7235
##sequence-region	Contig240+18603	1	12683
Contig240+18603	Geneious	CDS	2972	3484	.	+	0	Name=rps7 CDS
Contig240+18603	Geneious	gene	2972	3484	.	+	.	Name=rps7 gene
##sequence-region	Contig242+1525	1	10570
Contig242+1525	Geneious	exon	4625	4764	.	+	.	Name=nad7 exon 1
##sequence-region	Contig243+1202	1	337
##sequence-region	Contig244+15099	1	1853
##sequence-region	Contig245+2235	1	282
##sequence-region	Contig246+1504	1	3679
##sequence-region	Contig247+2238	1	978
##sequence-region	Contig249+2201	1	270
##sequence-region	Contig25+17459	1	1508
##sequence-region	Contig251+1979	1	485
##sequence-region	Contig252+110570	1	872
##sequence-region	Contig253+2979	1	451
##sequence-region	Contig255+11853	1	268
##sequence-region	Contig256+2485	1	318
##sequence-region	Contig259+12688	1	7483
##sequence-region	Contig261+11087	1	692
##sequence-region	Contig264+11519	1	22808
Contig264+11519	Geneious	CDS	17757	19385	.	-	0	Name=atp1 CDS
Contig264+11519	Geneious	CDS	1400	1993	.	-	0	Name=nad9 CDS
Contig264+11519	Geneious	gene	17757	19385	.	-	.	Name=atp1 gene
Contig264+11519	Geneious	gene	1400	1993	.	-	.	Name=nad9 gene
##sequence-region	Contig265+1353	1	297
##sequence-region	Contig266+1201	1	405
##sequence-region	Contig268+27487	1	361
##sequence-region	Contig269+122819	1	775
##sequence-region	Contig27+2309	1	5247
##sequence-region	Contig270+17487	1	496
##sequence-region	Contig274+2318	1	1387
##sequence-region	Contig275+1318	1	1380
##sequence-region	Contig276+1372	1	1751
##sequence-region	Contig277+11387	1	427
##sequence-region	Contig28+27239	1	332
##sequence-region	Contig280+11386	1	532
##sequence-region	Contig281+1496	1	403
##sequence-region	Contig283+2788682	1	2873
##sequence-region	Contig284+1406	1	402
##sequence-region	Contig285+13256	1	573
##sequence-region	Contig287+13945	1	3044
##sequence-region	Contig288+1775	1	1162
##sequence-region	Contig29+1358	1	3380
##sequence-region	Contig290+1369	1	2794
##sequence-region	Contig292+1693	1	2436
##sequence-region	Contig296+21519	1	22758
Contig296+21519	Geneious	CDS	2291	3919	.	+	0	Name=atp1 CDS
Contig296+21519	Geneious	CDS	19683	20276	.	+	0	Name=nad9 CDS
Contig296+21519	Geneious	gene	2291	3919	.	+	.	Name=atp1 gene
Contig296+21519	Geneious	gene	19683	20276	.	+	.	Name=nad9 gene
##sequence-region	Contig297+21387	1	951
##sequence-region	Contig298+12398	1	631
##sequence-region	Contig30+1283	1	14581
##sequence-region	Contig301+12794	1	608
##sequence-region	Contig302+13052	1	651
Contig302+13052	Geneious	exon	203	224	.	+	.	Name=nad5 exon 3
##sequence-region	Contig306+12697	1	738
##sequence-region	Contig307+1377	1	9527
Contig307+1377	Geneious	gene	5915	5988	.	+	.	Name=trnP gene
Contig307+1377	Geneious	tRNA	5915	5988	.	+	.	Name=trnP tRNA
##sequence-region	Contig309+1519	1	466
##sequence-region	Contig31+114588	1	634
##sequence-region	Contig310+1743	1	10198
##sequence-region	Contig311+1572	1	7332
Contig311+1572	Geneious	gene	2070	2145	.	+	.	Name=trnD gene
Contig311+1572	Geneious	tRNA	2070	2145	.	+	.	Name=trnD tRNA
##sequence-region	Contig312+2737	1	8537
##sequence-region	Contig313+12684	1	1480
##sequence-region	Contig315+1208	1	3508
Contig315+1208	Geneious	gene	605	729	.	+	.	Name=rrn5 gene
Contig315+1208	Geneious	rRNA	605	729	.	+	.	Name=rrn5 rRNA
##sequence-region	Contig316+6497031_3	1	594
##sequence-region	Contig317+2496	1	3666
##sequence-region	Contig32+10499102	1	8378
Contig32+10499102	Geneious	CDS	5222	5536	.	-	0	Name=rpl6 CDS
Contig32+10499102	Geneious	gene	5222	5536	.	-	.	Name=rpl6 gene
##sequence-region	Contig320+13043	1	6364
##sequence-region	Contig322+1609	1	2881
##sequence-region	Contig323+1459	1	939
##sequence-region	Contig324+23043	1	6327
##sequence-region	Contig326+11480	1	253
##sequence-region	Contig327+11738	1	1248
##sequence-region	Contig329+12882	1	679
##sequence-region	Contig33+18379	1	610
##sequence-region	Contig333+19537	1	3114
##sequence-region	Contig336+17570	1	356
##sequence-region	Contig341+19956	1	6208
##sequence-region	Contig344+11139	1	1158
##sequence-region	Contig345+1474	1	3177
##sequence-region	Contig346+16208	1	1420
##sequence-region	Contig347+18552	1	4088
##sequence-region	Contig35+1610	1	1315
##sequence-region	Contig352+016179692	1	15136
##sequence-region	Contig353+215916	1	4306
##sequence-region	Contig354+2415	1	8179
##sequence-region	Contig355+28102632	1	7804
##sequence-region	Contig356+1288	1	8457
Contig356+1288	Geneious	gene	7947	8019	.	-	.	Name=trnfM gene
Contig356+1288	Geneious	tRNA	7947	8019	.	-	.	Name=trnfM tRNA
##sequence-region	Contig357+1356	1	1125
##sequence-region	Contig358+21558	1	10072
##sequence-region	Contig359+28250071	1	4014
##sequence-region	Contig359+28250071_2	1	2008
Contig359+28250071_2	Geneious	exon	1272	1530	.	-	.	Name=nad1 exon 5
##sequence-region	Contig360+26340481	1	3574
##sequence-region	Contig361+42278531	1	651
##sequence-region	Contig362+1716	1	9987
##sequence-region	Contig363+21476	1	8969
##sequence-region	Contig364+23706681	1	1828
##sequence-region	Contig365+43458581	1	3629
##sequence-region	Contig366+1573	1	3167
##sequence-region	Contig367+1485	1	10083
##sequence-region	Contig368+17349	1	2103
##sequence-region	Contig369+1199	1	9855
##sequence-region	Contig370+1955	1	4050
##sequence-region	Contig371+212420	1	2415
##sequence-region	Contig372+1917	1	1058
##sequence-region	Contig373+11167	1	15984
##sequence-region	Contig374+2315	1	21514
Contig374+2315	Geneious	gene	769	844	.	+	.	Name=trnK gene
Contig374+2315	Geneious	tRNA	769	844	.	+	.	Name=trnK tRNA
##sequence-region	Contig375+026340481	1	3544
##sequence-region	Contig377+21039	1	13674
##sequence-region	Contig378+12278	1	13787
##sequence-region	Contig379+28587411	1	5007
##sequence-region	Contig38+1315	1	859
##sequence-region	Contig380+2356	1	1769
##sequence-region	Contig381+27570	1	3199
##sequence-region	Contig382+2359531	1	8715
Contig382+2359531	Geneious	exon	3175	3750	.	-	.	Name=nad2 exon 4
##sequence-region	Contig383+04432631	1	1089
##sequence-region	Contig384+1403	1	8756
##sequence-region	Contig385+2675	1	7631
##sequence-region	Contig386+22697	1	2479
##sequence-region	Contig387+115916	1	4139
##sequence-region	Contig388+1604	1	15580
##sequence-region	Contig389+1881	1	3771
##sequence-region	Contig39+13388	1	4053
##sequence-region	Contig390+1675	1	7445
##sequence-region	Contig391+21083	1	8012
##sequence-region	Contig392+21530	1	5831
##sequence-region	Contig393+16179692	1	15153
##sequence-region	Contig394+32268042	1	6257
##sequence-region	Contig395+2197	1	8227
##sequence-region	Contig396+21445	1	8894
##sequence-region	Contig397+112420	1	1708
##sequence-region	Contig398+2716	1	10140
##sequence-region	Contig399+29956	1	7819
##sequence-region	Contig40+11315	1	1846
##sequence-region	Contig400+11420	1	890
##sequence-region	Contig401+21163	1	1325
##sequence-region	Contig402+3917	1	1255
##sequence-region	Contig403+13691	1	6621
##sequence-region	Contig404+1819	1	9075
##sequence-region	Contig405+2368	1	5896
##sequence-region	Contig406+27349	1	2169
##sequence-region	Contig407+11163	1	720
##sequence-region	Contig408+2881	1	3929
##sequence-region	Contig409+23089	1	6391
##sequence-region	Contig41+24054	1	767
##sequence-region	Contig42+1767	1	328
##sequence-region	Contig43+2767	1	282
##sequence-region	Contig45+2249	1	274
##sequence-region	Contig47+11846	1	1551
##sequence-region	Contig48+11898	1	604
##sequence-region	Contig49+1241	1	251
##sequence-region	Contig51+25931072	1	9534
##sequence-region	Contig53+2241	1	283
##sequence-region	Contig55+1281	1	526
##sequence-region	Contig58+11536	1	824
##sequence-region	Contig59+2223	1	697
##sequence-region	Contig60+23388	1	6635
##sequence-region	Contig62+25251	1	8599
Contig62+25251	Geneious	CDS	4280	4672	.	+	0	Name=rps12 CDS
Contig62+25251	Geneious	gene	4280	4672	.	+	.	Name=rps12 gene
##sequence-region	Contig63+15874401	1	809
##sequence-region	Contig64+2697	1	257
##sequence-region	Contig65+1305	1	1996
##sequence-region	Contig66+1824	1	679
##sequence-region	Contig70+12011	1	368
##sequence-region	Contig71+1343	1	272
##sequence-region	Contig72+1427	1	620
##sequence-region	Contig74+1453	1	2072
##sequence-region	Contig75+1364	1	248
##sequence-region	Contig77+2220	1	525
##sequence-region	Contig79+1679	1	392
##sequence-region	Contig80+17239	1	10161
##sequence-region	Contig83+11551	1	2419
##sequence-region	Contig86+1266	1	263
##sequence-region	Contig88+2151	1	527
##sequence-region	Contig92+1487	1	12103
##sequence-region	Contig93+16639	1	2948
##sequence-region	Contig94+26639	1	3233
##sequence-region	Contig95+22949	1	498
##sequence-region	Contig96+2499	1	330
##sequence-region	Contig97+12949	1	705
##sequence-region	Contig98+1499	1	669
##sequence-region	Contig01+1853361	1	13599
Contig01+1853361	Geneious	CDS	10778	11080	.	+	0	Name=nad4L CDS
Contig01+1853361	Geneious	gene	10778	11080	.	+	.	Name=nad4L gene
##sequence-region	Contig03+1301	1	489
##sequence-region	Contig05+14322	1	741
##sequence-region	Contig07+1489	1	11439
Contig07+1489	Geneious	gene	7855	7927	.	+	.	Name=trnM gene
Contig07+1489	Geneious	tRNA	7855	7927	.	+	.	Name=trnM tRNA
##sequence-region	Contig10+1253	1	508
##sequence-region	Contig100+13367	1	5307
##sequence-region	Contig101+13083	1	640
##sequence-region	Contig103+25307	1	395
##sequence-region	Contig104+113137	1	3255
##sequence-region	Contig11+1508	1	447
##sequence-region	Contig113+1640	1	1865
##sequence-region	Contig114+15307	1	452
##sequence-region	Contig12+1447	1	630
##sequence-region	Contig131+12076	1	962
##sequence-region	Contig133+2230	1	535
##sequence-region	Contig134+35307	1	2700
##sequence-region	Contig136+2395	1	2705
##sequence-region	Contig137+14574472	1	3007
##sequence-region	Contig138+12705	1	2923
##sequence-region	Contig14+1364	1	258
##sequence-region	Contig140+22705	1	3373
##sequence-region	Contig141+2189	1	480
##sequence-region	Contig142+2480	1	323
##sequence-region	Contig143+2203	1	1014
##sequence-region	Contig144+1323	1	564
##sequence-region	Contig145+2323	1	524
##sequence-region	Contig146+1480	1	375
##sequence-region	Contig147+12923	1	828
##sequence-region	Contig149+16179692	1	19703
##sequence-region	Contig150+2380	1	506
##sequence-region	Contig151+1189	1	1297
##sequence-region	Contig153+1380	1	551
##sequence-region	Contig154+21305	1	474
##sequence-region	Contig155+32826301	1	25769
##sequence-region	Contig159+16673	1	281
##sequence-region	Contig160+2477	1	1482
##sequence-region	Contig162+1206	1	413
##sequence-region	Contig164+1207	1	413
##sequence-region	Contig167+1319	1	198
##sequence-region	Contig169+2572	1	2206
##sequence-region	Contig171+1168	1	1586
##sequence-region	Contig172+2114952_2	1	329
##sequence-region	Contig175+15076	1	685
##sequence-region	Contig177+16761512	1	3589
##sequence-region	Contig178+1298	1	12929
Contig178+1298	Geneious	gene	7957	8029	.	-	.	Name=trnfM gene
Contig178+1298	Geneious	tRNA	7957	8029	.	-	.	Name=trnfM tRNA
##sequence-region	Contig179+1572	1	3183
##sequence-region	Contig181+14874	1	587
##sequence-region	Contig182+1274	1	460
##sequence-region	Contig186+1296	1	318
##sequence-region	Contig189+11586	1	1024
##sequence-region	Contig193+1431620	1	2271
##sequence-region	Contig194+112929	1	672
##sequence-region	Contig195+35788091	1	3009
##sequence-region	Contig198+2168	1	3004
##sequence-region	Contig20+1266	1	273
##sequence-region	Contig204+2319	1	3568
##sequence-region	Contig205+1265	1	521
##sequence-region	Contig209+12218	1	1436
##sequence-region	Contig210+13590	1	651
##sequence-region	Contig211+3612172_2	1	883
##sequence-region	Contig212+125773	1	6189
##sequence-region	Contig213+1327	1	458
##sequence-region	Contig214+13191	1	1834
##sequence-region	Contig215+3249	1	255
##sequence-region	Contig217+2249	1	269
##sequence-region	Contig219+1249	1	256
##sequence-region	Contig222+2191	1	247
##sequence-region	Contig223+1889	1	829
##sequence-region	Contig224+1202	1	263
##sequence-region	Contig225+1535	1	10580
Contig225+1535	Geneious	exon	4635	4774	.	+	.	Name=nad7 exon 1
##sequence-region	Contig228+2208	1	323
##sequence-region	Contig229+2186	1	306
##sequence-region	Contig231+1223	1	251
##sequence-region	Contig232+21445	1	17686
##sequence-region	Contig233+1425	1	260
##sequence-region	Contig234+6039612	1	766
##sequence-region	Contig235+33590	1	2261
##sequence-region	Contig236+110580	1	882
##sequence-region	Contig237+23590	1	2261
##sequence-region	Contig239+1184	1	587
##sequence-region	Contig241+22275	1	384
##sequence-region	Contig242+31478131	1	1660
##sequence-region	Contig243+11024	1	4235
##sequence-region	Contig244+1251	1	693
##sequence-region	Contig246+2238	1	595
##sequence-region	Contig247+1297	1	265
##sequence-region	Contig248+2267	1	679
##sequence-region	Contig249+2205	1	258
##sequence-region	Contig251+2239	1	595
##sequence-region	Contig253+1418	1	346
##sequence-region	Contig254+1191	1	721
##sequence-region	Contig255+1267	1	730
##sequence-region	Contig256+1848	1	1560
##sequence-region	Contig258+1384	1	387
##sequence-region	Contig259+2198	1	289
##sequence-region	Contig261+1346	1	268
##sequence-region	Contig262+31786261	1	31597
##sequence-region	Contig263+14240	1	259
##sequence-region	Contig264+1767	1	338
##sequence-region	Contig266+1186	1	703
##sequence-region	Contig268+1198	1	335
##sequence-region	Contig269+1467	1	3341
##sequence-region	Contig270+1233	1	251
##sequence-region	Contig274+615131	1	391
##sequence-region	Contig275+1205	1	205
##sequence-region	Contig276+3197702	1	203
##sequence-region	Contig278+3362991	1	910
##sequence-region	Contig279+2697	1	698
##sequence-region	Contig280+2289	1	738
##sequence-region	Contig281+2233	1	707
##sequence-region	Contig284+25099	1	3393
##sequence-region	Contig285+11018	1	1431
##sequence-region	Contig286+12646492	1	1164
##sequence-region	Contig287+11431	1	339
##sequence-region	Contig288+15099	1	3451
##sequence-region	Contig289+1339	1	405
##sequence-region	Contig29+1403	1	338
##sequence-region	Contig290+1435	1	840
##sequence-region	Contig291+2848	1	2936
##sequence-region	Contig293+23796691	1	1530
##sequence-region	Contig297+11579	1	2141
##sequence-region	Contig300+1405	1	536
##sequence-region	Contig301+12144	1	388
##sequence-region	Contig302+11124	1	4000
##sequence-region	Contig303+1829	1	17648
##sequence-region	Contig304+1195	1	697
##sequence-region	Contig305+11079	1	3439
##sequence-region	Contig306+6497031	1	604
##sequence-region	Contig307+2226	1	1093
##sequence-region	Contig309+11305	1	7929
##sequence-region	Contig311+2707	1	2672
##sequence-region	Contig313+5781532	1	1378
##sequence-region	Contig314+22144	1	1517
##sequence-region	Contig315+17933	1	254
##sequence-region	Contig316+27933	1	384
##sequence-region	Contig317+1477	1	7604
##sequence-region	Contig319+2254	1	332
##sequence-region	Contig320+117663	1	825
##sequence-region	Contig321+13393	1	1258
##sequence-region	Contig322+2195	1	1365
##sequence-region	Contig323+1936	1	960
##sequence-region	Contig324+3899302	1	13565
##sequence-region	Contig325+1154	1	3413
##sequence-region	Contig326+113569	1	366
##sequence-region	Contig327+217695	1	3446
##sequence-region	Contig328+2700	1	595
##sequence-region	Contig329+12275	1	8531
##sequence-region	Contig33+1611	1	989
##sequence-region	Contig330+23451	1	443
##sequence-region	Contig332+13451	1	488
##sequence-region	Contig333+1394	1	470
##sequence-region	Contig335+8960652	1	608
##sequence-region	Contig336+18538	1	807
##sequence-region	Contig338+2245	1	251
##sequence-region	Contig339+22672	1	1701
##sequence-region	Contig340+1698	1	2129
##sequence-region	Contig341+21368	1	932
##sequence-region	Contig342+1881	1	2731
##sequence-region	Contig343+23413	1	386
##sequence-region	Contig344+17063721	1	257
##sequence-region	Contig346+2698	1	2077
##sequence-region	Contig348+2608	1	282
##sequence-region	Contig349+1608	1	313
##sequence-region	Contig35+1262	1	3391
##sequence-region	Contig351+2315	1	20780
Contig351+2315	Geneious	gene	769	844	.	+	.	Name=trnK gene
Contig351+2315	Geneious	tRNA	769	844	.	+	.	Name=trnK tRNA
##sequence-region	Contig352+13299	1	1503
##sequence-region	Contig353+21476	1	8918
##sequence-region	Contig354+22736	1	962
##sequence-region	Contig355+12955	1	2365
##sequence-region	Contig356+31588881	1	14905
##sequence-region	Contig357+21378	1	2196
##sequence-region	Contig358+41523601	1	334
##sequence-region	Contig359+2204	1	453
##sequence-region	Contig36+1282	1	829
##sequence-region	Contig360+3268	1	4048
##sequence-region	Contig361+2493	1	833
##sequence-region	Contig362+21701	1	500
##sequence-region	Contig363+2040291	1	11362
Contig363+2040291	Geneious	gene	3675	3748	.	-	.	Name=trnM gene
Contig363+2040291	Geneious	tRNA	3675	3748	.	-	.	Name=trnM tRNA
##sequence-region	Contig364+1413	1	8272
##sequence-region	Contig365+13476	1	2964
##sequence-region	Contig366+5260091	1	330
##sequence-region	Contig367+1187	1	7593
##sequence-region	Contig368+21441	1	5496
##sequence-region	Contig369+2394	1	1590
##sequence-region	Contig370+3204	1	274
##sequence-region	Contig371+217663	1	2330
##sequence-region	Contig372+11258	1	783
##sequence-region	Contig373+1540	1	2591
##sequence-region	Contig374+1825_2	1	26260
##sequence-region	Contig375+1444	1	1516
##sequence-region	Contig376+3750981	1	3050
##sequence-region	Contig377+3215	1	3367
##sequence-region	Contig378+26193	1	6842
##sequence-region	Contig379+2274	1	5913
##sequence-region	Contig380+11701	1	416
##sequence-region	Contig381+13413	1	791
##sequence-region	Contig382+2389382	1	3011
##sequence-region	Contig383+2448	1	1273
##sequence-region	Contig384+2207	1	8122
##sequence-region	Contig385+21018	1	3375
##sequence-region	Contig386+212929	1	5538
##sequence-region	Contig387+111328	1	5571
##sequence-region	Contig388+1328	1	8845
##sequence-region	Contig389+23443	1	1554
##sequence-region	Contig390+1366	1	887
##sequence-region	Contig391+2415	1	8058
##sequence-region	Contig392+1459	1	15435
##sequence-region	Contig393+16080	1	5233
##sequence-region	Contig394+1245	1	486
##sequence-region	Contig395+33443	1	1562
##sequence-region	Contig396+2366	1	1372
##sequence-region	Contig397+1700	1	1868
##sequence-region	Contig398+9031172	1	2136
##sequence-region	Contig399+1685	1	7559
##sequence-region	Contig400+1448	1	1237
##sequence-region	Contig401+1254	1	933
##sequence-region	Contig402+31258	1	789
##sequence-region	Contig403+16193	1	6111
##sequence-region	Contig404+1226	1	2278
##sequence-region	Contig405+12736	1	312
##sequence-region	Contig406+11378	1	1831
##sequence-region	Contig407+213569	1	2071
##sequence-region	Contig408+37385182	1	2503
##sequence-region	Contig409+26080	1	5606
Contig409+26080	Geneious	CDS	2619	3032	.	+	0	Name=rpl16 CDS
Contig409+26080	Geneious	gene	2619	3032	.	+	.	Name=rpl16 gene
##sequence-region	Contig410+32721812	1	7688
##sequence-region	Contig411+2215	1	3561
##sequence-region	Contig46+1811	1	400
##sequence-region	Contig49+13318	1	1564
##sequence-region	Contig52+1400	1	612
##sequence-region	Contig53+1706	1	284
##sequence-region	Contig55+1989	1	3529
##sequence-region	Contig56+11445	1	2275
##sequence-region	Contig58+22288	1	705
##sequence-region	Contig60+1709	1	941
##sequence-region	Contig62+1868	1	719
##sequence-region	Contig63+16350	1	7346
Contig63+16350	Geneious	gene	2084	2159	.	+	.	Name=trnD gene
Contig63+16350	Geneious	tRNA	2084	2159	.	+	.	Name=trnD tRNA
##sequence-region	Contig69+1284	1	2694
##sequence-region	Contig79+12697	1	475
##sequence-region	Contig82+1743	1	10208
##sequence-region	Contig83+33580192	1	2908
##sequence-region	Contig84+30078151	1	13137
Contig84+30078151	Geneious	CDS	1795	3006	.	+	0	Name=cob CDS
Contig84+30078151	Geneious	exon	4562	4583	.	+	.	Name=nad5 exon 3
Contig84+30078151	Geneious	gene	1795	3006	.	+	.	Name=cob gene
##sequence-region	Contig85+1377	1	9537
Contig85+1377	Geneious	gene	5925	5998	.	+	.	Name=trnP gene
Contig85+1377	Geneious	tRNA	5925	5998	.	+	.	Name=trnP tRNA
##sequence-region	Contig87+12694	1	1490
##sequence-region	Contig92+11490	1	263
##sequence-region	Contig95+19547	1	3124
##sequence-region	Contig01+17995581	1	2167
Contig01+17995581	Geneious	exon	672	1120	.	+	.	Name=nad4 exon 1
##sequence-region	Contig02+12161	1	608
##sequence-region	Contig03+22161	1	2293
##sequence-region	Contig04+2155	1	311
##sequence-region	Contig05+2611	1	1877
##sequence-region	Contig06+13466832	1	1821
##sequence-region	Contig07+11827	1	251
##sequence-region	Contig08+2251	1	301
##sequence-region	Contig09+926737	1	342
##sequence-region	Contig09+926737_2	1	3720
##sequence-region	Contig10+14077	1	414
##sequence-region	Contig11+1414	1	882
##sequence-region	Contig12+772265	1	1027
##sequence-region	Contig01+22797761	1	8557
Contig01+22797761	Geneious	exon	2781	3295	.	+	.	Name=nad4 exon 2
Contig01+22797761	Geneious	exon	3296	3712	.	+	.	Name=nad4 exon 3
##sequence-region	Contig02+18557	1	314
##sequence-region	Contig03+2214	1	315
##sequence-region	Contig04+2314	1	288
##sequence-region	Contig05+1190	1	465
##sequence-region	Contig06+1204	1	653
##sequence-region	Contig07+1288	1	603
##sequence-region	Contig08+2469	1	264
##sequence-region	Contig09+2288	1	543
##sequence-region	Contig10+2246	1	254
##sequence-region	Contig105+1245	1	794
##sequence-region	Contig107+13413	1	878
##sequence-region	Contig108+3260	1	4507
##sequence-region	Contig109+1022171	1	169
##sequence-region	Contig109+1022171_2	1	146
##sequence-region	Contig11+1212	1	723
##sequence-region	Contig110+1794	1	382
##sequence-region	Contig111+2215_2	1	4572
##sequence-region	Contig112+31478131	1	1652
##sequence-region	Contig113+1250	1	261
##sequence-region	Contig114+2247	1	286
##sequence-region	Contig115+2250	1	297
##sequence-region	Contig116+11016	1	4227
##sequence-region	Contig117+3215	1	4575
##sequence-region	Contig118+21701	1	1154
##sequence-region	Contig119+11701	1	1198
##sequence-region	Contig12+28557	1	1292
##sequence-region	Contig121+1247	1	468
##sequence-region	Contig123+14232	1	251
##sequence-region	Contig124+1767	1	330
##sequence-region	Contig126+1470	1	362
##sequence-region	Contig127+1243	1	253
##sequence-region	Contig129+2243	1	285
##sequence-region	Contig13+21181311	1	308
##sequence-region	Contig130+1363	1	364
##sequence-region	Contig131+2363	1	320
##sequence-region	Contig133+1253	1	500
##sequence-region	Contig134+2225	1	699
##sequence-region	Contig138+2186	1	309
##sequence-region	Contig139+1444	1	6990
##sequence-region	Contig14+1246	1	308
##sequence-region	Contig140+1186	1	320
##sequence-region	Contig141+23040471	1	2874
##sequence-region	Contig142+25431422	1	2923
##sequence-region	Contig144+3365	1	399
##sequence-region	Contig145+3186	1	399
##sequence-region	Contig146+11124	1	3992
##sequence-region	Contig15+2190	1	587
##sequence-region	Contig153+1862	1	7921
##sequence-region	Contig157+1477	1	7596
##sequence-region	Contig16+3246	1	510
##sequence-region	Contig161+1183	1	467
##sequence-region	Contig164+1184	1	475
##sequence-region	Contig166+1394	1	462
##sequence-region	Contig168+2184	1	576
##sequence-region	Contig17+1198	1	268
##sequence-region	Contig170+1577	1	264
##sequence-region	Contig172+39151331	1	296
##sequence-region	Contig172+39151331_2	1	248
##sequence-region	Contig175+4438010	1	1361
##sequence-region	Contig177+1320	1	1200
##sequence-region	Contig18+1591	1	251
##sequence-region	Contig181+1264	1	469
##sequence-region	Contig182+23706681	1	2818
Contig182+23706681	Geneious	gene	2606	2716	.	-	.	Name=trnS gene
Contig182+23706681	Geneious	tRNA	2606	2716	.	-	.	Name=trnS tRNA
##sequence-region	Contig183+1248	1	356
##sequence-region	Contig185+2394	1	2525
##sequence-region	Contig186+3469	1	340
##sequence-region	Contig19+2151	1	1811
##sequence-region	Contig193+1340	1	302
##sequence-region	Contig20+2591	1	575
##sequence-region	Contig203+11200	1	946
##sequence-region	Contig205+12543	1	1526
##sequence-region	Contig206+21920	1	10904
##sequence-region	Contig207+11361	1	607
##sequence-region	Contig21+1268	1	270
##sequence-region	Contig211+1981	1	3521
##sequence-region	Contig212+1353827	1	1144
##sequence-region	Contig215+1112	1	273
##sequence-region	Contig217+2167	1	307
##sequence-region	Contig219+2244	1	274
##sequence-region	Contig22+11811	1	643
##sequence-region	Contig224+1169	1	442
##sequence-region	Contig227+13299	1	4225
##sequence-region	Contig228+13481	1	7338
Contig228+13481	Geneious	gene	2076	2151	.	+	.	Name=trnD gene
Contig228+13481	Geneious	tRNA	2076	2151	.	+	.	Name=trnD tRNA
##sequence-region	Contig229+1244	1	519
##sequence-region	Contig23+2580	1	854
##sequence-region	Contig232+1520	1	259
##sequence-region	Contig237+3602505	1	8548
##sequence-region	Contig24+1196	1	747
##sequence-region	Contig241+110904	1	2116
##sequence-region	Contig242+1259	1	549
##sequence-region	Contig243+1550	1	253
##sequence-region	Contig25+3270	1	251
##sequence-region	Contig258+4357719	1	2216
##sequence-region	Contig258+4357719_2	1	168
##sequence-region	Contig26+1580	1	899
##sequence-region	Contig269+33580192	1	2900
##sequence-region	Contig27+2206	1	2972
##sequence-region	Contig276+3643168	1	2968
##sequence-region	Contig276+3643168_2	1	511
##sequence-region	Contig28+2241	1	261
##sequence-region	Contig282+111344	1	3484
##sequence-region	Contig286+23499	1	465
##sequence-region	Contig287+1511	1	383
##sequence-region	Contig29+1241	1	248
##sequence-region	Contig291+1575	1	14268
Contig291+1575	Geneious	CDS	9805	11016	.	-	0	Name=cob CDS
Contig291+1575	Geneious	exon	8228	8249	.	-	.	Name=nad5 exon 3
Contig291+1575	Geneious	gene	9805	11016	.	-	.	Name=cob gene
##sequence-region	Contig292+13367	1	5299
##sequence-region	Contig294+1759623	1	3269
##sequence-region	Contig295+445695_2	1	1568
##sequence-region	Contig30+1206	1	3150
##sequence-region	Contig302+2222	1	527
##sequence-region	Contig303+1395	1	444
##sequence-region	Contig308+15299	1	444
##sequence-region	Contig31+3174	1	258
##sequence-region	Contig33+3241	1	262
##sequence-region	Contig330+12705	1	2915
##sequence-region	Contig334+12915	1	820
##sequence-region	Contig335+1480	1	367
##sequence-region	Contig340+16990	1	16465
##sequence-region	Contig341+116474	1	611
##sequence-region	Contig342+19646861	1	25769
##sequence-region	Contig343+11816	1	6846
Contig343+11816	Geneious	exon	3077	3652	.	+	.	Name=nad2 exon 4
##sequence-region	Contig344+16846	1	455
##sequence-region	Contig346+1620	1	654
##sequence-region	Contig351+16673	1	273
##sequence-region	Contig353+1433	1	650
##sequence-region	Contig354+1465	1	7346
##sequence-region	Contig355+2359531	1	15972
Contig355+2359531	Geneious	exon	3177	3752	.	-	.	Name=nad2 exon 4
Contig355+2359531	Geneious	exon	15714	15877	.	-	.	Name=nad2 exon 3
##sequence-region	Contig358+21560	1	15338
##sequence-region	Contig36+21292	1	3106
##sequence-region	Contig360+21476	1	12326
##sequence-region	Contig362+1668	1	1002
##sequence-region	Contig366+13632462_2	1	8210
##sequence-region	Contig367+13632462	1	361
##sequence-region	Contig368+215972	1	536
Contig368+215972	Geneious	exon	278	441	.	-	.	Name=nad2 exon 3
##sequence-region	Contig369+16596	1	3455
##sequence-region	Contig370+3899302	1	6141
##sequence-region	Contig371+1503	1	1111
##sequence-region	Contig372+13460	1	263
##sequence-region	Contig374+1323	1	2620
##sequence-region	Contig375+2323	1	2588
##sequence-region	Contig376+114274	1	10131
Contig376+114274	Geneious	gene	2047	2119	.	-	.	Name=trnM gene
Contig376+114274	Geneious	tRNA	2047	2119	.	-	.	Name=trnM tRNA
##sequence-region	Contig377+13499	1	13637
##sequence-region	Contig378+2465	1	13269
##sequence-region	Contig38+1174	1	330
##sequence-region	Contig380+2372	1	2570
##sequence-region	Contig382+2201	1	545
##sequence-region	Contig383+110132	1	641
##sequence-region	Contig384+1201	1	526
##sequence-region	Contig385+1372	1	2607
##sequence-region	Contig387+12280	1	25097
##sequence-region	Contig388+1371	1	490
##sequence-region	Contig389+213654	1	581
##sequence-region	Contig39+2193	1	308
##sequence-region	Contig391+31588881	1	4398
##sequence-region	Contig392+113654	1	538
##sequence-region	Contig393+22734	1	11579
##sequence-region	Contig394+115972	1	1004
##sequence-region	Contig395+22624	1	559
##sequence-region	Contig396+1772	1	2234
##sequence-region	Contig397+1663	1	2018
##sequence-region	Contig398+1527	1	8969
Contig398+1527	Geneious	exon	4627	4766	.	+	.	Name=nad7 exon 1
##sequence-region	Contig399+3849	1	4254
##sequence-region	Contig400+17346	1	739
##sequence-region	Contig401+11624	1	7166
##sequence-region	Contig402+1553	1	368
##sequence-region	Contig403+15076	1	299
##sequence-region	Contig404+1943	1	12843
##sequence-region	Contig405+12624	1	894
##sequence-region	Contig406+125773	1	3192
##sequence-region	Contig407+21445	1	13731
##sequence-region	Contig408+2301	1	7156
##sequence-region	Contig409+1431620	1	663
##sequence-region	Contig410+19263	1	3438
##sequence-region	Contig411+1290	1	12712
Contig411+1290	Geneious	gene	7949	8021	.	-	.	Name=trnfM gene
Contig411+1290	Geneious	tRNA	7949	8021	.	-	.	Name=trnfM tRNA
##sequence-region	Contig412+2772	1	814
##sequence-region	Contig413+43501141	1	1364
##sequence-region	Contig414+1825	1	11394
##sequence-region	Contig415+04432631	1	1082
##sequence-region	Contig416+25076	1	310
##sequence-region	Contig417+2371	1	1033
##sequence-region	Contig418+2663	1	1876
##sequence-region	Contig419+2315	1	8704
Contig419+2315	Geneious	gene	769	844	.	+	.	Name=trnK gene
Contig419+2315	Geneious	tRNA	769	844	.	+	.	Name=trnK tRNA
##sequence-region	Contig42+1162	1	387
##sequence-region	Contig420+22697	1	6893
Contig420+22697	Geneious	exon	4503	4600	.	-	.	Name=nad4 exon 4
##sequence-region	Contig421+11776	1	4147
Contig421+11776	Geneious	CDS	1176	1589	.	+	0	Name=rpl16 CDS
Contig421+11776	Geneious	gene	1176	1589	.	+	.	Name=rpl16 gene
##sequence-region	Contig422+27346	1	2203
##sequence-region	Contig423+1381510	1	11569
##sequence-region	Contig424+216474	1	3951
##sequence-region	Contig425+26141	1	1502
##sequence-region	Contig426+2553	1	419
##sequence-region	Contig427+42963931	1	9237
##sequence-region	Contig428+21776	1	5118
##sequence-region	Contig429+119703	1	3168
##sequence-region	Contig43+2171	1	291
##sequence-region	Contig430+1199	1	17611
##sequence-region	Contig431+19644011	1	3580
##sequence-region	Contig432+2341	1	5014
##sequence-region	Contig44+2312	1	356
##sequence-region	Contig45+31811	1	2261
##sequence-region	Contig47+1239	1	652
##sequence-region	Contig48+21811	1	2261
##sequence-region	Contig51+1297	1	257
##sequence-region	Contig52+1213	1	616
##sequence-region	Contig53+2808421	1	492
##sequence-region	Contig54+1418	1	338
##sequence-region	Contig55+12975	1	1920
##sequence-region	Contig56+1312	1	596
##sequence-region	Contig58+1191	1	724
##sequence-region	Contig59+2239	1	706
##sequence-region	Contig60+1384	1	379
##sequence-region	Contig61+3239	1	724
##sequence-region	Contig62+1338	1	260
##sequence-region	Contig63+1492	1	321
##sequence-region	Contig66+2356	1	341
##sequence-region	Contig67+1171	1	688
##sequence-region	Contig68+2388_2	1	405
##sequence-region	Contig72+1197	1	197
##sequence-region	Contig74+11920	1	1300
##sequence-region	Contig75+1747	1	2121
##sequence-region	Contig79+3196	1	266
##sequence-region	Contig80+11586	1	1016
##sequence-region	Contig83+1321	1	1206
##sequence-region	Contig84+21300	1	1318
##sequence-region	Contig86+11318	1	525
##sequence-region	Contig87+1535	1	288
##sequence-region	Contig91+12275	1	8523
##sequence-region	Contig98+18530	1	799
##sequence-region	Contig99+1327	1	450
##sequence-region	Contig01+33264501	1	5610
Contig01+33264501	Geneious	exon	349	765	.	+	.	Name=nad4 exon 3
##sequence-region	Contig02+15610	1	311
##sequence-region	Contig03+2211	1	312
##sequence-region	Contig05+1201	1	650
##sequence-region	Contig07+1288_2	1	600
##sequence-region	Contig10+2243	1	251
##sequence-region	Contig100+1836	1	2944
##sequence-region	Contig102+2280	1	2781
##sequence-region	Contig103+1280	1	2818
##sequence-region	Contig105+18527	1	796
##sequence-region	Contig107+1327	1	447
##sequence-region	Contig109+1349	1	413
##sequence-region	Contig11+1209	1	720
##sequence-region	Contig111+1519	1	465
##sequence-region	Contig112+3257	1	4510
##sequence-region	Contig113+4413	1	389
##sequence-region	Contig114+31478131	1	1649
##sequence-region	Contig115+3215	1	4575
##sequence-region	Contig116+11013	1	4224
##sequence-region	Contig118+21701_2	1	1154
##sequence-region	Contig119+11701_2	1	1195
##sequence-region	Contig121+1767	1	327
##sequence-region	Contig124+1389	1	482
##sequence-region	Contig126+1253	1	497
##sequence-region	Contig127+2389	1	447
##sequence-region	Contig128+1473	1	3176
##sequence-region	Contig129+1497	1	436
##sequence-region	Contig13+21181311_2	1	305
##sequence-region	Contig130+1482	1	274
##sequence-region	Contig131+1444	1	6987
##sequence-region	Contig133+1436	1	619
##sequence-region	Contig135+1364	1	247
##sequence-region	Contig136+11124	1	3989
##sequence-region	Contig137+3274	1	348
##sequence-region	Contig139+3197	1	422
##sequence-region	Contig14+1243	1	305
##sequence-region	Contig141+3233	1	428
##sequence-region	Contig143+1274	1	386
##sequence-region	Contig144+1266	1	262
##sequence-region	Contig146+1862	1	7918
##sequence-region	Contig150+1197	1	354
##sequence-region	Contig151+1343	1	271
##sequence-region	Contig154+2242	1	270
##sequence-region	Contig155+1968	1	391
##sequence-region	Contig156+1477	1	7593
##sequence-region	Contig159+1394	1	459
##sequence-region	Contig16+3243	1	507
##sequence-region	Contig161+1176	1	306
##sequence-region	Contig162+1610	1	978
##sequence-region	Contig163+3184	1	280
##sequence-region	Contig166+1242	1	542
##sequence-region	Contig167+1282	1	1324
##sequence-region	Contig169+1271	1	818
##sequence-region	Contig17+1195_2	1	265
##sequence-region	Contig171+2176	1	651
##sequence-region	Contig172+1221	1	3410
##sequence-region	Contig176+1529	1	927
##sequence-region	Contig178+16030082	1	3264
##sequence-region	Contig179+1651	1	292
##sequence-region	Contig180+1617	1	2509
##sequence-region	Contig186+2651	1	430
##sequence-region	Contig187+12509	1	320
##sequence-region	Contig188+1811	1	389
##sequence-region	Contig191+13264	1	1553
##sequence-region	Contig192+11557	1	287
##sequence-region	Contig193+1706	1	273
##sequence-region	Contig194+12543	1	1523
##sequence-region	Contig195+1177	1	397
##sequence-region	Contig196+21917	1	10904
##sequence-region	Contig199+1978	1	3518
##sequence-region	Contig20+1265	1	267
##sequence-region	Contig200+11445	1	2264
##sequence-region	Contig201+2292	1	583
##sequence-region	Contig204+1397	1	375
##sequence-region	Contig207+1740	1	3685
##sequence-region	Contig208+1709	1	930
##sequence-region	Contig209+3583	1	320
##sequence-region	Contig21+11811	1	640
##sequence-region	Contig211+13386_2	1	3024
##sequence-region	Contig212+1868	1	708
##sequence-region	Contig214+13299	1	4222
##sequence-region	Contig215+13481	1	7335
Contig215+13481	Geneious	gene	2073	2148	.	+	.	Name=trnD gene
Contig215+13481	Geneious	tRNA	2073	2148	.	+	.	Name=trnD tRNA
##sequence-region	Contig217+12734	1	1221
##sequence-region	Contig218+15164	1	503
##sequence-region	Contig219+11221	1	538
##sequence-region	Contig22+1193	1	744
##sequence-region	Contig222+3602505	1	8545
##sequence-region	Contig225+110904	1	2113
##sequence-region	Contig228+1273	1	2683
##sequence-region	Contig229+1924	1	655
##sequence-region	Contig230+1503	1	3678
##sequence-region	Contig231+2762443_2	1	1302
##sequence-region	Contig232+11087	1	691
##sequence-region	Contig234+1625	1	2088
##sequence-region	Contig236+1538	1	3081
##sequence-region	Contig239+11601	1	544
##sequence-region	Contig240+13945	1	3043
##sequence-region	Contig242+1692	1	2435
##sequence-region	Contig246+12096	1	1332
##sequence-region	Contig247+12439	1	630
##sequence-region	Contig249+1743	1	10197
##sequence-region	Contig25+2238	1	258
##sequence-region	Contig250+12697	1	737
##sequence-region	Contig251+13051	1	650
Contig251+13051	Geneious	exon	202	223	.	+	.	Name=nad5 exon 3
##sequence-region	Contig252+33580192	1	2897
##sequence-region	Contig253+1377_2	1	9526
Contig253+1377_2	Geneious	gene	5914	5987	.	+	.	Name=trnP gene
Contig253+1377_2	Geneious	tRNA	5914	5987	.	+	.	Name=trnP tRNA
##sequence-region	Contig254+1674879_2	1	234
##sequence-region	Contig255+12683	1	1479
##sequence-region	Contig259+11497	1	609
##sequence-region	Contig26+1248	1	250
##sequence-region	Contig262+11479	1	252
##sequence-region	Contig263+111344	1	3481
##sequence-region	Contig265+1609	1	1314
##sequence-region	Contig266+19536	1	3113
##sequence-region	Contig269+1315	1	858
##sequence-region	Contig27+1580	1	896
##sequence-region	Contig270+13367	1	5296
##sequence-region	Contig272+11314	1	1845
##sequence-region	Contig274+1572_2	1	14265
Contig274+1572_2	Geneious	CDS	9802	11013	.	-	0	Name=cob CDS
Contig274+1572_2	Geneious	exon	8225	8246	.	-	.	Name=nad5 exon 3
Contig274+1572_2	Geneious	gene	9802	11013	.	-	.	Name=cob gene
##sequence-region	Contig275+1858	1	794
##sequence-region	Contig276+1395	1	441
##sequence-region	Contig280+15296	1	441
##sequence-region	Contig281+11845	1	1550
##sequence-region	Contig283+11898	1	603
##sequence-region	Contig29+3248	1	259
##sequence-region	Contig290+1281	1	525
##sequence-region	Contig291+13690	1	6628
##sequence-region	Contig293+11536	1	823
##sequence-region	Contig297+1823	1	678
##sequence-region	Contig298+1305	1	1995
##sequence-region	Contig299+1818	1	9259
##sequence-region	Contig30+2203	1	2969
##sequence-region	Contig301+17598	1	1012
##sequence-region	Contig303+1453	1	2071
##sequence-region	Contig304+12010	1	367
##sequence-region	Contig307+2219	1	524
##sequence-region	Contig310+11550	1	2418
##sequence-region	Contig312+12705	1	2912
##sequence-region	Contig314+12912	1	817
##sequence-region	Contig315+16596	1	2025
##sequence-region	Contig317+12445352	1	5302
##sequence-region	Contig32+1203	1	3147
##sequence-region	Contig320+16987	1	16462
##sequence-region	Contig321+15302	1	584
##sequence-region	Contig323+116471	1	608
##sequence-region	Contig324+1584	1	702
##sequence-region	Contig326+11816	1	6843
Contig326+11816	Geneious	exon	3074	3649	.	+	.	Name=nad2 exon 4
##sequence-region	Contig327+32025	1	684
##sequence-region	Contig329+16843	1	452
##sequence-region	Contig332+1301	1	3498
##sequence-region	Contig333+16673	1	270
##sequence-region	Contig334+1465	1	7343
##sequence-region	Contig336+1433	1	647
##sequence-region	Contig337+2359531	1	15969
Contig337+2359531	Geneious	exon	3174	3749	.	-	.	Name=nad2 exon 4
Contig337+2359531	Geneious	exon	15711	15874	.	-	.	Name=nad2 exon 3
##sequence-region	Contig338+13498	1	906
##sequence-region	Contig339+21476	1	12326
##sequence-region	Contig34+2248	1	296
##sequence-region	Contig341+12025	1	1684
##sequence-region	Contig342+21557	1	15338
##sequence-region	Contig346+1665	1	999
##sequence-region	Contig349+27827481	1	12808
##sequence-region	Contig350+11684	1	467
##sequence-region	Contig351+1684	1	1155
##sequence-region	Contig353+3684	1	1114
##sequence-region	Contig354+1822	1	2604
##sequence-region	Contig355+112812	1	1001
##sequence-region	Contig357+13496	1	13634
##sequence-region	Contig358+212812	1	964
##sequence-region	Contig359+114271	1	10128
Contig359+114271	Geneious	gene	2044	2116	.	-	.	Name=trnM gene
Contig359+114271	Geneious	tRNA	2044	2116	.	-	.	Name=trnM tRNA
##sequence-region	Contig361+1849	1	3578
##sequence-region	Contig363+110129	1	638
##sequence-region	Contig366+14874	1	576
##sequence-region	Contig368+15076	1	674
##sequence-region	Contig369+3899302_2	1	6138
##sequence-region	Contig370+1287	1	12918
Contig370+1287	Geneious	gene	7946	8018	.	-	.	Name=trnfM gene
Contig370+1287	Geneious	tRNA	7946	8018	.	-	.	Name=trnfM tRNA
##sequence-region	Contig371+11005	1	655
##sequence-region	Contig373+16138	1	368
##sequence-region	Contig375+12277	1	26630
##sequence-region	Contig376+115969	1	1431
##sequence-region	Contig377+13302	1	520
##sequence-region	Contig378+31588881	1	5707
##sequence-region	Contig379+2368	1	530
##sequence-region	Contig380+11167	1	8371
##sequence-region	Contig381+27343	1	3225
##sequence-region	Contig382+17343	1	1899
##sequence-region	Contig383+1524	1	8666
Contig383+1524	Geneious	exon	4624	4763	.	+	.	Name=nad7 exon 1
##sequence-region	Contig384+04432631	1	1486
##sequence-region	Contig385+1381510	1	13689
##sequence-region	Contig386+21005	1	1315
##sequence-region	Contig387+21445	1	15469
##sequence-region	Contig388+2341	1	4833
##sequence-region	Contig389+2622	1	353
##sequence-region	Contig39+1300	1	252
##sequence-region	Contig390+2584	1	3544
##sequence-region	Contig391+42963931	1	10641
##sequence-region	Contig392+212918	1	484
##sequence-region	Contig393+1772	1	3873
##sequence-region	Contig394+2674	1	530
##sequence-region	Contig395+2467	1	1173
##sequence-region	Contig396+12579	1	1263
##sequence-region	Contig397+2772	1	1257
##sequence-region	Contig398+26138	1	1211
##sequence-region	Contig399+1674	1	447
##sequence-region	Contig400+112918	1	494
##sequence-region	Contig401+1622	1	1017
##sequence-region	Contig402+25076	1	1077
##sequence-region	Contig403+19260	1	3845
##sequence-region	Contig404+1943_2	1	14513
##sequence-region	Contig405+22734	1	12026
##sequence-region	Contig406+2301	1	7736
##sequence-region	Contig407+1825	1	13176
##sequence-region	Contig408+1603	1	7652
##sequence-region	Contig409+1368	1	427
##sequence-region	Contig410+23302	1	579
##sequence-region	Contig411+22579	1	792
##sequence-region	Contig412+1910	1	831
##sequence-region	Contig413+1199	1	19649
##sequence-region	Contig414+216471	1	5172
##sequence-region	Contig415+2315	1	9507
Contig415+2315	Geneious	gene	769	844	.	+	.	Name=trnK gene
Contig415+2315	Geneious	tRNA	769	844	.	+	.	Name=trnK tRNA
##sequence-region	Contig416+3849	1	4864
##sequence-region	Contig417+11776	1	4341
Contig417+11776	Geneious	CDS	1173	1586	.	+	0	Name=rpl16 CDS
Contig417+11776	Geneious	gene	1173	1586	.	+	.	Name=rpl16 gene
##sequence-region	Contig418+43501141	1	2143
##sequence-region	Contig419+21776	1	5833
##sequence-region	Contig42+2204	1	384
##sequence-region	Contig420+3467	1	877
##sequence-region	Contig421+19511922	1	7268
Contig421+19511922	Geneious	exon	4503	4600	.	-	.	Name=nad4 exon 4
##sequence-region	Contig422+113286	1	1517
##sequence-region	Contig48+1210	1	613
##sequence-region	Contig49+3384	1	255
##sequence-region	Contig51+2232	1	631
##sequence-region	Contig52+1418	1	335
##sequence-region	Contig53+12972	1	1917
##sequence-region	Contig54+2256	1	679
##sequence-region	Contig55+3236	1	721
##sequence-region	Contig56+1244	1	256
##sequence-region	Contig57+1335	1	257
##sequence-region	Contig58+2244	1	256
##sequence-region	Contig59+1256	1	719
##sequence-region	Contig64+2384	1	393
##sequence-region	Contig65+1232	1	703
##sequence-region	Contig67+12927	1	454
##sequence-region	Contig69+1257	1	270
##sequence-region	Contig70+1319	1	187
##sequence-region	Contig71+1194	1	194
##sequence-region	Contig73+11917	1	1297
##sequence-region	Contig74+1744	1	2118
##sequence-region	Contig75+1393	1	353
##sequence-region	Contig77+2319	1	815
##sequence-region	Contig79+2393	1	418
##sequence-region	Contig81+2836	1	276
##sequence-region	Contig82+1353	1	411
##sequence-region	Contig83+3203	1	670
##sequence-region	Contig84+11586	1	1013
##sequence-region	Contig85+2353	1	413
##sequence-region	Contig89+25431422	1	3009
##sequence-region	Contig90+2168	1	3004
##sequence-region	Contig91+11318	1	522
##sequence-region	Contig92+13256	1	572
##sequence-region	Contig93+1532	1	285
##sequence-region	Contig96+12275	1	8520
##sequence-region	Contig97+1202	1	349
##sequence-region	Contig98+23009	1	323
##sequence-region	Contig01+27617121	1	51762
Contig01+27617121	Geneious	exon	21400	21534	.	+	.	Name=nad5 exon 5
##sequence-region	Contig02+143242	1	1169
##sequence-region	Contig04+1444	1	460
##sequence-region	Contig05+11169	1	1300
##sequence-region	Contig07+3105122	1	1713
##sequence-region	Contig10+15261	1	6117
##sequence-region	Contig163+1733	1	9313
Contig163+1733	Geneious	gene	5004	5079	.	-	.	Name=trnD gene
Contig163+1733	Geneious	tRNA	5004	5079	.	-	.	Name=trnD tRNA
##sequence-region	Contig192+19275	1	2620
##sequence-region	Contig203+1943	1	15390
##sequence-region	Contig208+115390	1	638
##sequence-region	Contig211+7311922	1	1496
##sequence-region	Contig22+18246	1	6859
##sequence-region	Contig23+16825	1	538
##sequence-region	Contig234+11816	1	6848
Contig234+11816	Geneious	exon	3079	3654	.	+	.	Name=nad2 exon 4
##sequence-region	Contig237+16848	1	457
##sequence-region	Contig251+1433	1	652
##sequence-region	Contig255+17570	1	360
##sequence-region	Contig256+16673	1	275
##sequence-region	Contig260+12101	1	1337
##sequence-region	Contig262+1670	1	1004
##sequence-region	Contig267+1253	1	502
##sequence-region	Contig269+1881	1	2725
##sequence-region	Contig270+1503	1	1113
##sequence-region	Contig271+1478	1	3181
##sequence-region	Contig274+2208	1	367
##sequence-region	Contig277+11139	1	1162
##sequence-region	Contig278+1208	1	1121
##sequence-region	Contig280+11480	1	1359
##sequence-region	Contig284+1206	1	341
##sequence-region	Contig285+11359	1	446
##sequence-region	Contig286+1360	1	1832
##sequence-region	Contig287+13695	1	6633
##sequence-region	Contig288+12730	1	1951
##sequence-region	Contig291+2207	1	293
##sequence-region	Contig293+2205	1	274
##sequence-region	Contig294+1292	1	12923
Contig294+1292	Geneious	gene	7951	8023	.	-	.	Name=trnfM gene
Contig294+1292	Geneious	tRNA	7951	8023	.	-	.	Name=trnfM tRNA
##sequence-region	Contig297+1353	1	301
##sequence-region	Contig299+1578	1	6324
##sequence-region	Contig301+1772	1	4209
##sequence-region	Contig302+1205	1	409
##sequence-region	Contig306+112923	1	666
##sequence-region	Contig315+1410	1	406
##sequence-region	Contig319+1242	1	2775
##sequence-region	Contig321+02788682	1	2507
##sequence-region	Contig322+11386	1	536
##sequence-region	Contig323+1376	1	1755
##sequence-region	Contig327+1197	1	253
##sequence-region	Contig329+11584	1	528
##sequence-region	Contig330+12359	1	464
##sequence-region	Contig333+12776	1	470
##sequence-region	Contig334+1207	1	4499
##sequence-region	Contig335+1622	1	1863
##sequence-region	Contig337+14499	1	635
##sequence-region	Contig340+28288	1	608
##sequence-region	Contig341+11863	1	882
##sequence-region	Contig342+2360	1	5956
##sequence-region	Contig343+18997	1	382
##sequence-region	Contig344+13302	1	2527
##sequence-region	Contig345+1825	1	27868
##sequence-region	Contig346+04432631	1	2315
##sequence-region	Contig347+1679	1	9062
##sequence-region	Contig348+2242	1	2291
##sequence-region	Contig349+16357882	1	18329
##sequence-region	Contig350+16179692	1	18156
##sequence-region	Contig351+1910	1	1670
##sequence-region	Contig352+14220	1	2720
##sequence-region	Contig353+21073552	1	6064
##sequence-region	Contig354+21480	1	7797
##sequence-region	Contig355+1164	1	2227
##sequence-region	Contig356+1385	1	313
##sequence-region	Contig357+16596	1	1717
##sequence-region	Contig358+19265	1	1123
##sequence-region	Contig359+12355	1	9977
##sequence-region	Contig361+11938	1	3228
##sequence-region	Contig362+15663	1	9037
Contig362+15663	Geneious	gene	2049	2121	.	-	.	Name=trnM gene
Contig362+15663	Geneious	tRNA	2049	2121	.	-	.	Name=trnM tRNA
##sequence-region	Contig363+2679	1	9152
##sequence-region	Contig364+25974	1	448
##sequence-region	Contig365+2622	1	2159
##sequence-region	Contig366+13367	1	3778
##sequence-region	Contig367+11776	1	3452
Contig367+11776	Geneious	CDS	1178	1591	.	+	0	Name=rpl16 CDS
Contig367+11776	Geneious	gene	1178	1591	.	+	.	Name=rpl16 gene
##sequence-region	Contig368+1588852	1	938
##sequence-region	Contig369+2326	1	2013
##sequence-region	Contig370+12282	1	17865
##sequence-region	Contig371+2315	1	12317
Contig371+2315	Geneious	gene	769	844	.	+	.	Name=trnK gene
Contig371+2315	Geneious	tRNA	769	844	.	+	.	Name=trnK tRNA
##sequence-region	Contig372+212923	1	1711
##sequence-region	Contig373+28997	1	535
##sequence-region	Contig374+22359	1	1170
##sequence-region	Contig375+16325	1	1476
##sequence-region	Contig376+21445	1	10506
##sequence-region	Contig377+15634	1	8572
##sequence-region	Contig378+21359	1	1590
##sequence-region	Contig379+1886091	1	6333
##sequence-region	Contig380+2470	1	627
##sequence-region	Contig381+1595	1	1516
##sequence-region	Contig382+15974	1	350
##sequence-region	Contig383+21476	1	3799
##sequence-region	Contig384+2385	1	285
##sequence-region	Contig385+24499	1	1515
##sequence-region	Contig386+22776	1	1181
##sequence-region	Contig387+18288	1	799
##sequence-region	Contig388+23302	1	2444
##sequence-region	Contig389+26596	1	3558
##sequence-region	Contig390+1577	1	4938
##sequence-region	Contig391+13481	1	4000
Contig391+13481	Geneious	gene	2078	2153	.	+	.	Name=trnD gene
Contig391+13481	Geneious	tRNA	2078	2153	.	+	.	Name=trnD tRNA
##sequence-region	Contig392+1470	1	627
##sequence-region	Contig393+19511922	1	8893
Contig393+19511922	Geneious	exon	4503	4600	.	-	.	Name=nad4 exon 4
##sequence-region	Contig394+21863	1	975
##sequence-region	Contig395+1908171	1	6497
##sequence-region	Contig396+31588881	1	15501
##sequence-region	Contig397+1178	1	5207
##sequence-region	Contig398+2882	1	259
##sequence-region	Contig399+26325	1	1601
##sequence-region	Contig400+21349	1	6938
Contig400+21349	Geneious	CDS	4547	6259	.	+	0	Name=cox1 CDS
Contig400+21349	Geneious	gene	4547	6259	.	+	.	Name=cox1 gene
##sequence-region	Contig401+11626	1	10485
##sequence-region	Contig402+25176	1	6263
##sequence-region	Contig403+25634	1	7374
##sequence-region	Contig404+2164	1	1652
##sequence-region	Contig405+22185	1	6943
##sequence-region	Contig406+2595	1	2607
##sequence-region	Contig43+13473	1	495
##sequence-region	Contig01+16569811	1	21178
Contig01+16569811	Geneious	exon	10707	11252	.	+	.	Name=nad7 exon 2
##sequence-region	Contig02+115702	1	554
##sequence-region	Contig03+215702	1	261
##sequence-region	Contig04+36000092	1	476
##sequence-region	Contig05+2560	1	407
##sequence-region	Contig06+1560	1	1433
##sequence-region	Contig08+11436	1	1224
##sequence-region	Contig09+21436	1	1264
##sequence-region	Contig10+21239	1	1014
##sequence-region	Contig100+11586	1	1018
##sequence-region	Contig102+2193	1	341
##sequence-region	Contig103+12101	1	391
##sequence-region	Contig104+19956	1	6212
##sequence-region	Contig105+1341	1	531
##sequence-region	Contig106+2184	1	489
##sequence-region	Contig108+1184	1	488
##sequence-region	Contig109+2172	1	479
##sequence-region	Contig11+11239	1	3125
##sequence-region	Contig110+1208	1	528
##sequence-region	Contig111+1153	1	485
##sequence-region	Contig112+2208	1	527
##sequence-region	Contig113+16212	1	1424
##sequence-region	Contig114+2153	1	473
##sequence-region	Contig118+1327	1	452
##sequence-region	Contig119+2197	1	258
##sequence-region	Contig120+1531	1	790
##sequence-region	Contig122+2491	1	749
##sequence-region	Contig124+11424	1	1199
##sequence-region	Contig125+3492	1	395
##sequence-region	Contig126+1193	1	975
##sequence-region	Contig128+1482	1	800
##sequence-region	Contig129+4492	1	687
##sequence-region	Contig130+31478131	1	1654
##sequence-region	Contig131+11018	1	4229
##sequence-region	Contig132+11151	1	3338
##sequence-region	Contig133+2202	1	353
##sequence-region	Contig137+11255	1	11792
##sequence-region	Contig138+1767	1	332
##sequence-region	Contig139+14234	1	253
##sequence-region	Contig141+1354	1	270
##sequence-region	Contig142+25964782	1	6257
##sequence-region	Contig142+25964782_2	1	10909
Contig142+25964782_2	Geneious	gene	7150	7223	.	+	.	Name=trnM gene
Contig142+25964782_2	Geneious	tRNA	7150	7223	.	+	.	Name=trnM tRNA
##sequence-region	Contig143+32175091	1	15017
Contig143+32175091	Geneious	CDS	8611	9378	.	+	0	Name=atp6 CDS
Contig143+32175091	Geneious	gene	8611	9378	.	+	.	Name=atp6 gene
##sequence-region	Contig144+2174	1	13106
##sequence-region	Contig146+1253	1	252
##sequence-region	Contig147+29956	1	12859
##sequence-region	Contig148+117181	1	628
##sequence-region	Contig154+11124	1	3994
##sequence-region	Contig155+213111	1	1774
##sequence-region	Contig156+112859	1	490
##sequence-region	Contig159+2636830_2	1	12873
##sequence-region	Contig160+11778	1	767
##sequence-region	Contig161+1791	1	5535
##sequence-region	Contig163+25535	1	614
##sequence-region	Contig164+15535	1	661
##sequence-region	Contig165+4193	1	263
##sequence-region	Contig166+3213	1	5550
##sequence-region	Contig167+1213	1	5551
##sequence-region	Contig169+16769931	1	5595
##sequence-region	Contig172+212859	1	10222
##sequence-region	Contig174+2213	1	5550
##sequence-region	Contig175+2354	1	5348
##sequence-region	Contig177+113111	1	5027
##sequence-region	Contig18+21036	1	22691
##sequence-region	Contig181+15031	1	1302
##sequence-region	Contig183+13299	1	4227
##sequence-region	Contig187+17411	1	638
##sequence-region	Contig19+30311741	1	23609
##sequence-region	Contig195+11318	1	527
##sequence-region	Contig196+1537	1	290
##sequence-region	Contig201+3196	1	269
##sequence-region	Contig202+8333141	1	280
##sequence-region	Contig203+1196	1	274
##sequence-region	Contig208+3193	1	6164
##sequence-region	Contig209+2238	1	6210
##sequence-region	Contig214+28587412	1	13527
##sequence-region	Contig215+32560591	1	19335
##sequence-region	Contig216+2716	1	19366
##sequence-region	Contig217+1716	1	19430
##sequence-region	Contig219+119335	1	511
##sequence-region	Contig22+26340481	1	13483
##sequence-region	Contig226+12965	1	675
##sequence-region	Contig227+1622	1	544
##sequence-region	Contig23+7220972	1	13535
##sequence-region	Contig231+15078	1	14495
##sequence-region	Contig234+11335	1	2875
##sequence-region	Contig239+43501141	1	3190
##sequence-region	Contig240+13196	1	449
##sequence-region	Contig241+110904_2	1	2118
##sequence-region	Contig242+1449	1	423
##sequence-region	Contig243+3602505	1	8550
##sequence-region	Contig244+1423	1	461
##sequence-region	Contig245+2293	1	3534
##sequence-region	Contig246+23534	1	474
##sequence-region	Contig247+1474	1	398
##sequence-region	Contig249+2407	1	433
##sequence-region	Contig250+1231	1	268
##sequence-region	Contig252+2474	1	2529
##sequence-region	Contig253+13534	1	2847
##sequence-region	Contig254+1442	1	2069
##sequence-region	Contig255+1407	1	2382
##sequence-region	Contig256+112420	1	35689
##sequence-region	Contig257+22529	1	659
##sequence-region	Contig258+2442	1	1413
##sequence-region	Contig259+12529	1	557
##sequence-region	Contig26+13451	1	482
##sequence-region	Contig260+1470	1	3981
##sequence-region	Contig261+111344	1	725
##sequence-region	Contig262+22776	1	3556
##sequence-region	Contig263+23196	1	6657
##sequence-region	Contig264+22185	1	13334
##sequence-region	Contig265+1544	1	8008
##sequence-region	Contig266+12331	1	2407
##sequence-region	Contig267+2359531	1	15507
Contig267+2359531	Geneious	exon	3179	3754	.	-	.	Name=nad2 exon 4
##sequence-region	Contig268+211799	1	27476
Contig268+211799	Geneious	exon	4005	4266	.	+	.	Name=nad7 exon 4
##sequence-region	Contig269+2470	1	2999
##sequence-region	Contig270+2449	1	2093
##sequence-region	Contig271+9281601_2	1	7748
##sequence-region	Contig272+24499	1	8136
##sequence-region	Contig273+22331	1	2121
##sequence-region	Contig28+117695	1	3633
Contig28+117695	Geneious	gene	1898	1972	.	-	.	Name=trnA gene
Contig28+117695	Geneious	tRNA	1898	1972	.	-	.	Name=trnA
##sequence-region	Contig29+113486	1	1597
##sequence-region	Contig30+11597	1	439
##sequence-region	Contig31+40268891	1	4693
##sequence-region	Contig32+8960652	1	937
##sequence-region	Contig33+2227	1	361
##sequence-region	Contig34+3177	1	310
##sequence-region	Contig35+1192	1	382
##sequence-region	Contig36+2192	1	377
##sequence-region	Contig37+41636401	1	542
##sequence-region	Contig38+603839	1	220
##sequence-region	Contig38+603839_2	1	825
##sequence-region	Contig39+1314	1	1136
##sequence-region	Contig40+1177	1	1617
##sequence-region	Contig41+21140	1	273
Contig41+21140	Geneious	gene	174	246	.	-	.	Name=trnH gene
Contig41+21140	Geneious	tRNA	174	246	.	-	.	Name=trnH tRNA
##sequence-region	Contig42+2314	1	1447
##sequence-region	Contig43+2223	1	1820
##sequence-region	Contig44+1547	1	255
##sequence-region	Contig46+41636401	1	340
##sequence-region	Contig47+28744561	1	918
Contig47+28744561	Geneious	gene	97	169	.	-	.	Name=trnH gene
Contig47+28744561	Geneious	tRNA	97	169	.	-	.	Name=trnH tRNA
##sequence-region	Contig48+1373	1	1432
##sequence-region	Contig49+948821	1	276
##sequence-region	Contig49+948821_2	1	1262
##sequence-region	Contig54+15358	1	505
##sequence-region	Contig56+1334	1	310
##sequence-region	Contig57+1027213	1	199
##sequence-region	Contig57+1027213_2	1	856
##sequence-region	Contig59+31918321_2	1	157
##sequence-region	Contig60+2195	1	232
##sequence-region	Contig62+1212	1	225
##sequence-region	Contig63+2212	1	257
##sequence-region	Contig64+6108842	1	265
##sequence-region	Contig65+3170	1	245
##sequence-region	Contig66+38561412	1	318
##sequence-region	Contig67+1347942	1	377
##sequence-region	Contig68+10410902	1	462
##sequence-region	Contig69+13742161	1	303
##sequence-region	Contig70+28587412	1	7429
Contig70+28587412	Geneious	gene	6603	6727	.	-	.	Name=rrn5 gene
Contig70+28587412	Geneious	rRNA	6603	6727	.	-	.	Name=rrn5 rRNA
##sequence-region	Contig71+13212561	1	1461
Contig71+13212561	Geneious	gene	51	123	.	-	.	Name=trnH gene
Contig71+13212561	Geneious	tRNA	51	123	.	-	.	Name=trnH tRNA
##sequence-region	Contig74+3215	1	291
##sequence-region	Contig76+1292	1	403
##sequence-region	Contig78+14693442	1	1303
##sequence-region	Contig79+1404	1	282
##sequence-region	Contig80+2234	1	384
##sequence-region	Contig81+2230	1	395
##sequence-region	Contig82+36015522	1	362
##sequence-region	Contig82+36015522_2	1	67
##sequence-region	Contig84+2239	1	286
##sequence-region	Contig85+2404	1	673
##sequence-region	Contig87+2237	1	767
##sequence-region	Contig88+27768502	1	767
##sequence-region	Contig89+2249	1	767
##sequence-region	Contig90+23040662	1	2987
##sequence-region	Contig99+12880	1	2147
##sequence-region	Contig01+40872172	1	6346
Contig01+40872172	Geneious	exon	3200	3433	.	+	.	Name=nad7 exon 3
##sequence-region	Contig01+38566381	1	9369
Contig01+38566381	Geneious	exon	7578	7651	.	+	.	Name=rps3 exon 1
##sequence-region	Contig02+15092	1	504
##sequence-region	Contig03+25092	1	2205
##sequence-region	Contig04+41773731	1	3319
##sequence-region	Contig05+13753721	1	25402
##sequence-region	Contig06+125402	1	11366
##sequence-region	Contig07+19096182	1	7050
Contig07+19096182	Geneious	CDS	1393	1617	.	+	0	Name=atp9 CDS
Contig07+19096182	Geneious	gene	1393	1617	.	+	.	Name=atp9 gene
##sequence-region	Contig09+11070	1	3204
##sequence-region	Contig10+111366	1	13844
##sequence-region	Contig103+1643	1	267
##sequence-region	Contig104+1214	1	289
##sequence-region	Contig105+2242	1	3626
##sequence-region	Contig106+2454	1	407
##sequence-region	Contig11+211366	1	16644
##sequence-region	Contig110+1230	1	1318
##sequence-region	Contig112+11868	1	2026
##sequence-region	Contig114+1244	1	1475
##sequence-region	Contig117+1474	1	409
##sequence-region	Contig118+1281	1	1429
##sequence-region	Contig119+1295	1	496
##sequence-region	Contig121+13208	1	700
##sequence-region	Contig124+14193212	1	1926
##sequence-region	Contig126+1490	1	481
##sequence-region	Contig128+1298	1	1282
##sequence-region	Contig129+1227	1	697
##sequence-region	Contig13+23205	1	7879
##sequence-region	Contig131+1708	1	794
##sequence-region	Contig132+019087382	1	906
##sequence-region	Contig133+19087382	1	837
##sequence-region	Contig134+1257	1	277
##sequence-region	Contig135+11926	1	941
##sequence-region	Contig136+3970723	1	584
##sequence-region	Contig137+32960261	1	1449
##sequence-region	Contig140+1280	1	365
##sequence-region	Contig141+13626	1	2858
##sequence-region	Contig143+1442	1	2080
##sequence-region	Contig144+1418	1	2393
##sequence-region	Contig145+27161462	1	1159
##sequence-region	Contig146+40265202	1	1641
##sequence-region	Contig148+1454	1	4199
##sequence-region	Contig149+22776	1	3799
##sequence-region	Contig15+11778	1	778
##sequence-region	Contig150+12529	1	1115
##sequence-region	Contig151+1182	1	211
##sequence-region	Contig152+14081902	1	313
##sequence-region	Contig153+12286	1	589
##sequence-region	Contig154+1794	1	2531
##sequence-region	Contig155+21006	1	668
##sequence-region	Contig157+2481	1	3560
##sequence-region	Contig159+3205	1	455
##sequence-region	Contig16+17894	1	3033
##sequence-region	Contig162+119366	1	6223
##sequence-region	Contig165+1943	1	15401
##sequence-region	Contig168+1978	1	426
##sequence-region	Contig169+13952	1	997
##sequence-region	Contig17+13042	1	624
##sequence-region	Contig171+11504	1	8981
Contig171+11504	Geneious	gene	2762	2835	.	-	.	Name=trnP gene
Contig171+11504	Geneious	tRNA	2762	2835	.	-	.	Name=trnP tRNA
##sequence-region	Contig173+115401	1	649
##sequence-region	Contig176+16223	1	1435
##sequence-region	Contig177+11121	1	943
##sequence-region	Contig178+692502	1	825
##sequence-region	Contig178+692502_2	1	724
##sequence-region	Contig179+12697	1	480
##sequence-region	Contig18+1633	1	667
##sequence-region	Contig180+1672	1	1119
##sequence-region	Contig181+0692502	1	764
##sequence-region	Contig182+11008	1	469
##sequence-region	Contig188+11006	1	1426
##sequence-region	Contig191+2215	1	405
##sequence-region	Contig192+1407	1	288
##sequence-region	Contig193+1470	1	329
##sequence-region	Contig194+1481	1	5374
##sequence-region	Contig195+110610	1	704
##sequence-region	Contig197+2442	1	2945
##sequence-region	Contig20+13205	1	12974
##sequence-region	Contig200+1202	1	250
##sequence-region	Contig201+11435	1	1210
##sequence-region	Contig202+11343	1	839
##sequence-region	Contig203+1253	1	16881
##sequence-region	Contig205+1655937	1	468
##sequence-region	Contig205+1655937_2	1	854
##sequence-region	Contig206+1839	1	694
##sequence-region	Contig209+1251	1	273
##sequence-region	Contig210+1862	1	402
##sequence-region	Contig211+2251	1	261
##sequence-region	Contig212+1343	1	287
##sequence-region	Contig213+654178	1	525
##sequence-region	Contig213+654178_2	1	657
##sequence-region	Contig215+1694	1	407
##sequence-region	Contig216+1426	1	1381
##sequence-region	Contig217+1616541	1	410
##sequence-region	Contig217+1616541_2	1	182
##sequence-region	Contig22+113848	1	5038
##sequence-region	Contig221+9642751	1	337
##sequence-region	Contig222+11349	1	1155
##sequence-region	Contig225+1282	1	1340
##sequence-region	Contig226+1435	1	1805
##sequence-region	Contig228+11151	1	3349
##sequence-region	Contig23+112974	1	522
##sequence-region	Contig232+22880	1	2109
##sequence-region	Contig234+12880	1	2166
##sequence-region	Contig237+11817	1	567
##sequence-region	Contig238+1947	1	3104
##sequence-region	Contig24+15042	1	1313
##sequence-region	Contig241+1287	1	834
##sequence-region	Contig242+1210	1	725
##sequence-region	Contig244+19029	1	625
##sequence-region	Contig245+3602505	1	8561
##sequence-region	Contig246+1238	1	351
##sequence-region	Contig249+2726	1	331
##sequence-region	Contig250+110904	1	2129
##sequence-region	Contig251+2210	1	517
##sequence-region	Contig253+1625	1	1330
##sequence-region	Contig255+1617	1	2525
##sequence-region	Contig256+1510	1	1109
##sequence-region	Contig257+2332	1	566
##sequence-region	Contig258+1332	1	624
##sequence-region	Contig259+41952172	1	5880
##sequence-region	Contig260+1315	1	874
##sequence-region	Contig261+2238	1	678
##sequence-region	Contig263+34816801	1	409
##sequence-region	Contig264+1408	1	368
##sequence-region	Contig265+12525	1	336
##sequence-region	Contig266+15880	1	375
##sequence-region	Contig267+12573	1	6194
##sequence-region	Contig268+11330	1	1861
##sequence-region	Contig269+1162	1	476
##sequence-region	Contig27+1622	1	555
##sequence-region	Contig270+3209	1	279
##sequence-region	Contig271+126926	1	2631
##sequence-region	Contig272+1874	1	810
##sequence-region	Contig274+1589	1	6335
##sequence-region	Contig275+24861592	1	868
##sequence-region	Contig276+11109	1	541
##sequence-region	Contig279+11861	1	1566
##sequence-region	Contig28+12965	1	686
##sequence-region	Contig280+2737	1	409
##sequence-region	Contig281+1301	1	3514
##sequence-region	Contig282+11445	1	2280
##sequence-region	Contig284+2217	1	257
##sequence-region	Contig285+1245	1	253
##sequence-region	Contig286+2245	1	255
##sequence-region	Contig287+6856331	1	503
##sequence-region	Contig290+9731172	1	1365
##sequence-region	Contig292+1962	1	454
##sequence-region	Contig293+7311922	1	1507
##sequence-region	Contig294+06856331	1	770
##sequence-region	Contig297+13514	1	922
##sequence-region	Contig298+1740	1	3701
##sequence-region	Contig300+2409	1	687
##sequence-region	Contig304+1709	1	946
##sequence-region	Contig305+11566	1	2434
##sequence-region	Contig308+1868	1	724
##sequence-region	Contig310+12453	1	383
##sequence-region	Contig311+2235	1	540
##sequence-region	Contig315+15076	1	690
##sequence-region	Contig316+18991	1	393
##sequence-region	Contig318+111344	1	3497
##sequence-region	Contig32+1676	1	6162
##sequence-region	Contig320+11586	1	1029
##sequence-region	Contig322+219366	1	22931
##sequence-region	Contig326+1396	1	2221
##sequence-region	Contig329+21868	1	16546
Contig329+21868	Geneious	exon	14712	15094	.	+	.	Name=nad2 exon 2
##sequence-region	Contig330+16171	1	13203
##sequence-region	Contig331+16179692	1	6957
##sequence-region	Contig332+1465	1	1968
##sequence-region	Contig333+25076	1	2120
##sequence-region	Contig334+2383	1	1831
##sequence-region	Contig335+2232958	1	347
##sequence-region	Contig336+11776	1	600
##sequence-region	Contig337+129546	1	1877
##sequence-region	Contig338+1540	1	2708
##sequence-region	Contig339+4808512	1	2007
##sequence-region	Contig34+11318	1	538
##sequence-region	Contig340+1690	1	1620
##sequence-region	Contig341+15663	1	3930
Contig341+15663	Geneious	gene	2060	2132	.	-	.	Name=trnM gene
Contig341+15663	Geneious	tRNA	2060	2132	.	-	.	Name=trnM tRNA
##sequence-region	Contig342+1464	1	4347
##sequence-region	Contig343+2849	1	2424
##sequence-region	Contig344+26336	1	3158
##sequence-region	Contig345+28981	1	8813
##sequence-region	Contig346+1273	1	352
##sequence-region	Contig347+21776	1	924
##sequence-region	Contig348+16769931	1	2085
##sequence-region	Contig349+21029	1	853
##sequence-region	Contig35+1548	1	301
##sequence-region	Contig350+14453191	1	695
##sequence-region	Contig351+21349	1	8263
Contig351+21349	Geneious	CDS	4547	6259	.	+	0	Name=cox1 CDS
Contig351+21349	Geneious	gene	4547	6259	.	+	.	Name=cox1 gene
##sequence-region	Contig352+1743	1	8216
##sequence-region	Contig353+1303	1	11605
Contig353+1303	Geneious	gene	7962	8034	.	-	.	Name=trnfM gene
Contig353+1303	Geneious	tRNA	7962	8034	.	-	.	Name=trnfM tRNA
##sequence-region	Contig354+1235	1	2805
##sequence-region	Contig355+3216898	1	14969
##sequence-region	Contig355+3216898_2	1	3160
Contig355+3216898_2	Geneious	exon	1227	1418	.	+	.	Name=nad1 exon 3
##sequence-region	Contig356+1834	1	4123
##sequence-region	Contig357+41561241	1	2532
##sequence-region	Contig358+2874	1	5611
##sequence-region	Contig359+1849	1	1983
##sequence-region	Contig360+23117	1	4826
##sequence-region	Contig361+2315	1	6029
Contig361+2315	Geneious	gene	769	844	.	+	.	Name=trnK gene
Contig361+2315	Geneious	tRNA	769	844	.	+	.	Name=trnK tRNA
##sequence-region	Contig362+13706	1	2983
##sequence-region	Contig363+2465	1	2010
##sequence-region	Contig364+23009	1	253
##sequence-region	Contig365+11381	1	9008
##sequence-region	Contig366+3849	1	2357
##sequence-region	Contig367+23706	1	3083
##sequence-region	Contig368+2540	1	1856
##sequence-region	Contig369+26198	1	5749
##sequence-region	Contig37+2209	1	249
##sequence-region	Contig370+1567	1	5070
##sequence-region	Contig371+32721812	1	1753
##sequence-region	Contig372+1367	1	998
##sequence-region	Contig373+16198	1	4820
##sequence-region	Contig374+2868	1	1177
##sequence-region	Contig375+445695_2	1	1545
##sequence-region	Contig376+22697	1	6418
Contig376+22697	Geneious	exon	4503	4600	.	-	.	Name=nad4 exon 4
##sequence-region	Contig377+2417	1	5301
##sequence-region	Contig378+28991	1	2776
Contig378+28991	Geneious	CDS	1937	2239	.	+	0	Name=nad4L CDS
Contig378+28991	Geneious	gene	1937	2239	.	+	.	Name=nad4L gene
##sequence-region	Contig379+16336	1	2735
##sequence-region	Contig380+1431620	1	348
##sequence-region	Contig381+25964782	1	17072
Contig381+25964782	Geneious	gene	13433	13506	.	+	.	Name=trnM gene
Contig381+25964782	Geneious	tRNA	13433	13506	.	+	.	Name=trnM tRNA
##sequence-region	Contig382+15374	1	4846
##sequence-region	Contig383+13512	1	2140
##sequence-region	Contig384+24203	1	11947
Contig384+24203	Geneious	exon	4005	4266	.	+	.	Name=nad7 exon 4
##sequence-region	Contig385+23367	1	8071
##sequence-region	Contig386+13367	1	8430
##sequence-region	Contig387+22221	1	772
##sequence-region	Contig388+16357882	1	6890
##sequence-region	Contig389+18981	1	17611
##sequence-region	Contig39+1525	1	1582
##sequence-region	Contig390+13009	1	255
##sequence-region	Contig391+22830	1	15254
##sequence-region	Contig392+11029	1	1539
##sequence-region	Contig393+12293	1	5063
##sequence-region	Contig394+21445	1	3885
##sequence-region	Contig395+25374	1	4827
##sequence-region	Contig396+2273	1	346
##sequence-region	Contig40+11805	1	277
##sequence-region	Contig46+11299	1	261
##sequence-region	Contig50+1261	1	600
##sequence-region	Contig53+11335	1	2881
##sequence-region	Contig55+1701	1	515
##sequence-region	Contig56+2218	1	304
##sequence-region	Contig57+1427	1	683
##sequence-region	Contig60+17247	1	1028
##sequence-region	Contig62+12891	1	1504
##sequence-region	Contig63+1229	1	1370
##sequence-region	Contig65+110226	1	693
##sequence-region	Contig66+1623	1	1534
##sequence-region	Contig67+1572	1	2824
##sequence-region	Contig68+12830	1	303
##sequence-region	Contig72+33372931	1	1262
##sequence-region	Contig73+1218	1	4510
##sequence-region	Contig74+11265	1	338
##sequence-region	Contig75+12776	1	481
##sequence-region	Contig76+11444	1	3287
##sequence-region	Contig77+13611	1	1859
##sequence-region	Contig80+14510	1	646
##sequence-region	Contig81+1341	1	884
##sequence-region	Contig84+1884	1	454
##sequence-region	Contig86+11062	1	375
##sequence-region	Contig90+1375	1	358
##sequence-region	Contig92+1361	1	419
##sequence-region	Contig93+1716	1	19441
##sequence-region	Contig96+2244	1	421
##sequence-region	Contig01+34002011	1	5357
##sequence-region	Contig09+18991	1	18164
##sequence-region	Contig100+1444	1	6998
##sequence-region	Contig101+12200	1	848
##sequence-region	Contig102+2371	1	396
##sequence-region	Contig104+1323	1	779
##sequence-region	Contig105+12397	1	490
##sequence-region	Contig107+2446	1	445
##sequence-region	Contig108+1193	1	833
##sequence-region	Contig109+30616991	1	524
##sequence-region	Contig110+949981	1	1552
##sequence-region	Contig111+2203	1	371
##sequence-region	Contig113+2225	1	340
##sequence-region	Contig114+170593	1	230
##sequence-region	Contig114+170593_2	1	271
##sequence-region	Contig115+1201	1	359
##sequence-region	Contig116+2244	1	277
##sequence-region	Contig117+22911	1	2261
##sequence-region	Contig118+2766	1	418
##sequence-region	Contig119+32911	1	2261
##sequence-region	Contig120+6039612	1	766
##sequence-region	Contig122+1322	1	1047
##sequence-region	Contig123+2396	1	316
##sequence-region	Contig124+2218	1	1165
##sequence-region	Contig125+2418	1	294
##sequence-region	Contig126+2284	1	366
##sequence-region	Contig127+11552	1	420
##sequence-region	Contig128+2234_2	1	318
##sequence-region	Contig129+2243_2	1	642
##sequence-region	Contig13+211444	1	6350
##sequence-region	Contig130+1780	1	1166
##sequence-region	Contig131+1186	1	320
##sequence-region	Contig132+1284	1	395
##sequence-region	Contig133+2376	1	256
##sequence-region	Contig134+1221	1	624
##sequence-region	Contig135+1396	1	548
##sequence-region	Contig136+11167	1	338
##sequence-region	Contig137+1376	1	309
##sequence-region	Contig138+21167	1	340
##sequence-region	Contig139+2189	1	716
##sequence-region	Contig14+26434	1	5273
##sequence-region	Contig140+2780	1	904
##sequence-region	Contig141+1217	1	280
##sequence-region	Contig142+3247	1	732
##sequence-region	Contig143+2159	1	685
##sequence-region	Contig144+1233	1	251
##sequence-region	Contig145+1243	1	714
##sequence-region	Contig146+2548	1	281
##sequence-region	Contig147+2181	1	1600
##sequence-region	Contig148+2338	1	188
##sequence-region	Contig150+2317	1	474
##sequence-region	Contig151+3373	1	718
##sequence-region	Contig152+3185	1	290
##sequence-region	Contig154+22684231	1	261
##sequence-region	Contig154+22684231_2	1	137
##sequence-region	Contig155+2237	1	280
##sequence-region	Contig156+1317	1	537
##sequence-region	Contig157+2233	1	707
##sequence-region	Contig158+662501	1	565
##sequence-region	Contig160+2185	1	434
##sequence-region	Contig162+3237	1	277
##sequence-region	Contig163+3186	1	718
##sequence-region	Contig164+11603	1	666
##sequence-region	Contig165+21552	1	3031
##sequence-region	Contig166+2439	1	259
##sequence-region	Contig167+1420	1	1253
##sequence-region	Contig168+1171	1	1601
##sequence-region	Contig169+3161005	1	638
##sequence-region	Contig169+3161005_2	1	163
##sequence-region	Contig17+18978	1	9697
##sequence-region	Contig170+3171	1	1601
##sequence-region	Contig172+2171	1	1591
##sequence-region	Contig173+2340	1	622
##sequence-region	Contig174+1225	1	2230
##sequence-region	Contig176+13031	1	1024
##sequence-region	Contig177+383924	1	797
##sequence-region	Contig179+1260	1	251
##sequence-region	Contig18+29711	1	384
##sequence-region	Contig180+20851012	1	280
##sequence-region	Contig181+22230	1	547
##sequence-region	Contig182+12445352	1	5302
##sequence-region	Contig183+32052	1	850
##sequence-region	Contig184+1439	1	453
##sequence-region	Contig185+31946742	1	206
##sequence-region	Contig186+11253	1	577
##sequence-region	Contig188+15302	1	595
##sequence-region	Contig189+11601	1	466
##sequence-region	Contig190+4250	1	506
##sequence-region	Contig191+39862671	1	304
##sequence-region	Contig192+1622	1	284
##sequence-region	Contig195+2850	1	289
##sequence-region	Contig196+1589	1	419
##sequence-region	Contig197+1595	1	713
##sequence-region	Contig199+1250	1	506
##sequence-region	Contig20+1384	1	387
##sequence-region	Contig200+14753551	1	152
##sequence-region	Contig201+3227	1	1770
##sequence-region	Contig202+2283	1	1696
##sequence-region	Contig203+2260	1	438
##sequence-region	Contig204+3839242	1	265
##sequence-region	Contig205+2547	1	699
##sequence-region	Contig206+1152	1	2766
##sequence-region	Contig207+32774481	1	2832
##sequence-region	Contig209+1850	1	545
##sequence-region	Contig21+2198	1	289
##sequence-region	Contig210+16225	1	8779
##sequence-region	Contig211+21024	1	1124
##sequence-region	Contig212+1304	1	387
##sequence-region	Contig213+34529902	1	779
##sequence-region	Contig215+3421	1	478
##sequence-region	Contig216+23844252	1	8768
##sequence-region	Contig218+2257	1	1180
##sequence-region	Contig219+10945381	1	1429
##sequence-region	Contig22+1198	1	335
##sequence-region	Contig220+22142401	1	1320
##sequence-region	Contig221+2304	1	743
##sequence-region	Contig222+2699	1	655
##sequence-region	Contig223+2214	1	373
##sequence-region	Contig224+1421	1	530
##sequence-region	Contig225+2209	1	394
##sequence-region	Contig226+21320	1	292
##sequence-region	Contig227+21124	1	292
##sequence-region	Contig228+2250	1	513
##sequence-region	Contig229+14500232	1	256
##sequence-region	Contig230+1214	1	1127
##sequence-region	Contig231+022142401	1	1348
##sequence-region	Contig232+2201	1	5209
##sequence-region	Contig233+21865	1	3300
##sequence-region	Contig234+11320	1	277
##sequence-region	Contig235+2394	1	331
##sequence-region	Contig236+1292	1	291
##sequence-region	Contig237+11124	1	709
##sequence-region	Contig238+1387	1	707
##sequence-region	Contig241+2589	1	974
##sequence-region	Contig242+15209	1	405
##sequence-region	Contig244+2298	1	597
##sequence-region	Contig245+25209	1	818
##sequence-region	Contig248+11024	1	4234
##sequence-region	Contig249+13507	1	13645
##sequence-region	Contig250+1353	1	307
##sequence-region	Contig252+1618	1	280
##sequence-region	Contig253+1359	1	5328
##sequence-region	Contig254+2359	1	5357
##sequence-region	Contig255+2331	1	259
##sequence-region	Contig256+44463122	1	456
##sequence-region	Contig257+1298	1	457
##sequence-region	Contig259+14238	1	259
##sequence-region	Contig26+1397	1	435
##sequence-region	Contig260+26998	1	8411
##sequence-region	Contig261+2737556	1	1222
##sequence-region	Contig261+2737556_2	1	195
##sequence-region	Contig262+213662	1	1382
##sequence-region	Contig263+32766	1	3068
##sequence-region	Contig264+21773	1	2963
##sequence-region	Contig265+2382	1	1709
##sequence-region	Contig266+25760722	1	193
##sequence-region	Contig266+25760722_2	1	407
##sequence-region	Contig267+11773	1	3015
##sequence-region	Contig268+19646861	1	25769
##sequence-region	Contig269+1382	1	1762
##sequence-region	Contig271+12230	1	4083
##sequence-region	Contig272+1407	1	276
##sequence-region	Contig273+14083	1	272
##sequence-region	Contig274+1220	1	406
##sequence-region	Contig275+1818	1	1062
##sequence-region	Contig279+2788682	1	2873
##sequence-region	Contig280+2220	1	383
##sequence-region	Contig281+1709	1	3493
##sequence-region	Contig283+2393	1	256
##sequence-region	Contig284+2595	1	4590
##sequence-region	Contig289+1547	1	5520
##sequence-region	Contig29+2445	1	441
##sequence-region	Contig290+2405	1	4714
##sequence-region	Contig291+1393	1	309
##sequence-region	Contig292+13068	1	1426
##sequence-region	Contig293+23494	1	327
##sequence-region	Contig296+12456951	1	405
##sequence-region	Contig297+15520	1	406
##sequence-region	Contig299+21431	1	823
##sequence-region	Contig30+15287	1	9091
##sequence-region	Contig301+2545	1	2112
##sequence-region	Contig303+1545	1	2164
##sequence-region	Contig304+1699	1	3266
##sequence-region	Contig305+2863936	1	472
##sequence-region	Contig305+2863936_2	1	622
##sequence-region	Contig308+21253	1	5005
##sequence-region	Contig309+2655	1	2709
##sequence-region	Contig31+1210	1	692
##sequence-region	Contig317+1655	1	2761
##sequence-region	Contig318+2406	1	536
##sequence-region	Contig320+32112	1	403
##sequence-region	Contig321+1888	1	1910
##sequence-region	Contig324+2114952	1	3419
##sequence-region	Contig326+1405	1	6372
##sequence-region	Contig327+23068	1	2406
##sequence-region	Contig33+2289	1	738
##sequence-region	Contig333+1403	1	284
##sequence-region	Contig334+12112	1	540
##sequence-region	Contig336+13496	1	16316
Contig336+13496	Geneious	CDS	11997	12389	.	+	0	Name=rps12 CDS
Contig336+13496	Geneious	gene	11997	12389	.	+	.	Name=rps12 gene
##sequence-region	Contig337+7220972	1	16140
##sequence-region	Contig339+12587	1	3028
##sequence-region	Contig34+1173	1	807
##sequence-region	Contig340+28062372	1	16160
##sequence-region	Contig341+113662	1	7448
##sequence-region	Contig342+2179	1	246
##sequence-region	Contig344+13037	1	619
##sequence-region	Contig345+15013	1	2399
##sequence-region	Contig346+1465	1	13710
##sequence-region	Contig347+028062372	1	16187
##sequence-region	Contig351+216143	1	475
##sequence-region	Contig353+11093	1	2425
##sequence-region	Contig354+0028062372	1	16154
##sequence-region	Contig355+1628	1	662
##sequence-region	Contig36+16350	1	7346
Contig36+16350	Geneious	gene	2084	2159	.	+	.	Name=trnD gene
Contig36+16350	Geneious	tRNA	2084	2159	.	+	.	Name=trnD tRNA
##sequence-region	Contig361+2818	1	3438
##sequence-region	Contig362+22399	1	760
##sequence-region	Contig364+1760	1	338
##sequence-region	Contig365+21062	1	2617
##sequence-region	Contig366+2475	1	503
##sequence-region	Contig367+16105591	1	3055
##sequence-region	Contig367+16105591_2	1	213
##sequence-region	Contig370+116143	1	4230
##sequence-region	Contig371+4047602	1	2139
##sequence-region	Contig376+1321	1	5149
##sequence-region	Contig377+1226	1	4633
##sequence-region	Contig378+21098	1	25365
##sequence-region	Contig379+9031172	1	4343
##sequence-region	Contig380+22587	1	6169
##sequence-region	Contig381+13438	1	1195
##sequence-region	Contig382+216316	1	2814
##sequence-region	Contig383+23037	1	3382
##sequence-region	Contig384+2378	1	1011
##sequence-region	Contig385+22140	1	612
##sequence-region	Contig386+215396	1	1170
##sequence-region	Contig387+1602	1	568
##sequence-region	Contig388+2602	1	290
##sequence-region	Contig389+2671	1	1320
##sequence-region	Contig390+2535	1	1495
##sequence-region	Contig391+1825	1	15917
##sequence-region	Contig392+1535	1	1676
##sequence-region	Contig393+1230	1	2543
##sequence-region	Contig394+23438	1	1047
##sequence-region	Contig395+21476	1	4444
##sequence-region	Contig396+18229	1	9365
##sequence-region	Contig397+12140	1	1068
##sequence-region	Contig398+125773	1	7324
##sequence-region	Contig399+21118	1	14960
##sequence-region	Contig40+11118	1	1505
##sequence-region	Contig400+1827	1	4430
##sequence-region	Contig401+15149	1	327
##sequence-region	Contig402+21536	1	1931
##sequence-region	Contig403+2825	1	11076
##sequence-region	Contig404+1377	1	4572
##sequence-region	Contig405+2760	1	1305
##sequence-region	Contig406+15164	1	632
##sequence-region	Contig407+28229	1	3256
##sequence-region	Contig408+5260091	1	594
##sequence-region	Contig408+5260091_2	1	1000
##sequence-region	Contig409+25013	1	4288
##sequence-region	Contig41+24639	1	11344
##sequence-region	Contig410+1503	1	574
##sequence-region	Contig411+113710	1	1722
##sequence-region	Contig412+1671	1	1865
##sequence-region	Contig413+116316	1	3309
##sequence-region	Contig414+24230	1	1010
##sequence-region	Contig415+23446	1	384
##sequence-region	Contig416+16998	1	10290
##sequence-region	Contig417+25149	1	281
##sequence-region	Contig418+1328	1	3109
##sequence-region	Contig419+26080	1	2320
##sequence-region	Contig42+1445	1	1750
##sequence-region	Contig420+16080	1	2474
##sequence-region	Contig421+1475	1	2049
##sequence-region	Contig422+14230	1	342
##sequence-region	Contig423+1179	1	3086
##sequence-region	Contig424+25164	1	1334
##sequence-region	Contig425+21018	1	4375
##sequence-region	Contig426+2540	1	1098
##sequence-region	Contig427+11641872	1	3022
##sequence-region	Contig428+21568	1	3804
##sequence-region	Contig429+2327	1	3425
##sequence-region	Contig430+2232	1	1226
##sequence-region	Contig44+19711	1	8531
##sequence-region	Contig50+1154	1	3413
##sequence-region	Contig56+23413	1	386
##sequence-region	Contig58+16105591	1	1180
##sequence-region	Contig59+111344	1	3492
##sequence-region	Contig61+2251	1	677
##sequence-region	Contig62+13413	1	886
##sequence-region	Contig63+1245	1	794
##sequence-region	Contig65+1677	1	390
##sequence-region	Contig66+5515682	1	3496
##sequence-region	Contig67+1207	1	2397
##sequence-region	Contig69+1213	1	689
##sequence-region	Contig71+21750	1	2906
##sequence-region	Contig72+2246	1	275
##sequence-region	Contig73+1246	1	259
##sequence-region	Contig74+8385801	1	205
##sequence-region	Contig75+1247	1	468
##sequence-region	Contig76+2194	1	434
##sequence-region	Contig78+1874822	1	329
##sequence-region	Contig78+1874822_2	1	323
##sequence-region	Contig79+2280	1	164
##sequence-region	Contig80+1251	1	2197
##sequence-region	Contig82+1218	1	317
##sequence-region	Contig83+2193	1	437
##sequence-region	Contig84+30078151_2	1	13137
Contig84+30078151_2	Geneious	CDS	1795	3006	.	+	0	Name=cob CDS
Contig84+30078151_2	Geneious	exon	4562	4583	.	+	.	Name=nad5 exon 3
Contig84+30078151_2	Geneious	gene	1795	3006	.	+	.	Name=cob gene
##sequence-region	Contig85+1470	1	370
##sequence-region	Contig89+1438	1	276
##sequence-region	Contig91+1181	1	294
##sequence-region	Contig92+2322	1	323
##sequence-region	Contig93+43923772	1	99
##sequence-region	Contig94+2434	1	458
##sequence-region	Contig95+3249	1	270
##sequence-region	Contig96+1203	1	372
##sequence-region	Contig97+2470	1	531
##sequence-region	Contig98+2180	1	793
##sequence-region	Contig99+1458	1	297
##sequence-region	Contig01+20897511	1	2011
##sequence-region	Contig100+21204	1	2469
##sequence-region	Contig101+117317	1	3157
##sequence-region	Contig102+1776	1	4189
##sequence-region	Contig103+2499	1	5259
##sequence-region	Contig108+1547	1	5618
##sequence-region	Contig11+1384	1	485
##sequence-region	Contig116+1981	1	774
##sequence-region	Contig117+2327	1	679
##sequence-region	Contig118+11204	1	3142
##sequence-region	Contig119+13142	1	302
##sequence-region	Contig12+2198	1	306
##sequence-region	Contig120+1774	1	467
##sequence-region	Contig121+2259	1	678
##sequence-region	Contig122+1679	1	424
##sequence-region	Contig123+2431	1	742
##sequence-region	Contig124+1327	1	960
##sequence-region	Contig125+1536	1	1070
##sequence-region	Contig126+2425	1	313
##sequence-region	Contig127+2774	1	491
##sequence-region	Contig128+1236	1	821
##sequence-region	Contig129+2314	1	287
##sequence-region	Contig13+1210	1	272
##sequence-region	Contig130+1287	1	288
##sequence-region	Contig131+1314	1	432
##sequence-region	Contig132+2235179	1	760
##sequence-region	Contig132+2235179_2	1	5487
##sequence-region	Contig133+2287	1	439
##sequence-region	Contig134+2492	1	680
##sequence-region	Contig135+1467	1	503
##sequence-region	Contig136+1425	1	586
##sequence-region	Contig137+6457851	1	833
##sequence-region	Contig138+1288	1	576
##sequence-region	Contig14+1320	1	319
##sequence-region	Contig142+2470962	1	705
##sequence-region	Contig142+2470962_2	1	163
##sequence-region	Contig143+1304	1	507
##sequence-region	Contig144+2684	1	611
##sequence-region	Contig146+11608332	1	499
##sequence-region	Contig146+11608332_2	1	101
##sequence-region	Contig147+1506	1	1008
##sequence-region	Contig148+1616	1	382
##sequence-region	Contig149+1938102	1	603
##sequence-region	Contig15+3320	1	252
##sequence-region	Contig150+2616	1	394
##sequence-region	Contig151+33779521	1	221
##sequence-region	Contig152+12553	1	16414
Contig152+12553	Geneious	CDS	12095	12487	.	+	0	Name=rps12 CDS
Contig152+12553	Geneious	gene	12095	12487	.	+	.	Name=rps12 gene
##sequence-region	Contig153+3197	1	281
##sequence-region	Contig154+29295261	1	221
##sequence-region	Contig154+29295261_2	1	111
##sequence-region	Contig155+2679	1	2089
##sequence-region	Contig156+1234	1	257
##sequence-region	Contig157+1257	1	264
##sequence-region	Contig158+1417	1	5562
##sequence-region	Contig159+1264	1	293
##sequence-region	Contig16+2320	1	256
##sequence-region	Contig160+15231181	1	955
##sequence-region	Contig161+8485031	1	584
##sequence-region	Contig162+2895755	1	186
##sequence-region	Contig162+2895755_2	1	141
##sequence-region	Contig163+4264	1	255
##sequence-region	Contig164+30273322	1	222
##sequence-region	Contig164+30273322_2	1	147
##sequence-region	Contig165+1742	1	1882
##sequence-region	Contig166+22104	1	1014
##sequence-region	Contig167+2234	1	352
##sequence-region	Contig168+19714791	1	200
##sequence-region	Contig169+2576	1	1665
Contig169+2576	Geneious	exon	170	618	.	+	.	Name=nad4 exon 1
##sequence-region	Contig17+1173	1	274
##sequence-region	Contig170+17865922	1	251
##sequence-region	Contig170+17865922_2	1	157
##sequence-region	Contig171+1439	1	2077
Contig171+1439	Geneious	exon	582	1030	.	+	.	Name=nad4 exon 1
##sequence-region	Contig172+2288	1	1469
##sequence-region	Contig173+2137678	1	1213
##sequence-region	Contig173+2137678_2	1	1186
##sequence-region	Contig174+40753151	1	12165
##sequence-region	Contig175+12104	1	3229
##sequence-region	Contig176+21220	1	798
##sequence-region	Contig177+1847	1	287
##sequence-region	Contig178+112181	1	716
##sequence-region	Contig179+11220	1	951
##sequence-region	Contig180+25217181	1	16354
##sequence-region	Contig181+1732	1	705
##sequence-region	Contig183+1705	1	444
##sequence-region	Contig184+1286	1	16646
##sequence-region	Contig186+12294	1	301
##sequence-region	Contig187+11685	1	2451
##sequence-region	Contig188+1321	1	850
##sequence-region	Contig189+2858	1	280
##sequence-region	Contig190+1858	1	433
##sequence-region	Contig191+1441	1	297
##sequence-region	Contig192+20377592	1	990
##sequence-region	Contig193+20377592	1	961
##sequence-region	Contig193+20377592_2	1	193
##sequence-region	Contig195+21882	1	3077
##sequence-region	Contig196+13085	1	300
##sequence-region	Contig197+11882	1	3227
##sequence-region	Contig198+13910	1	1659
##sequence-region	Contig199+39479521	1	9207
##sequence-region	Contig20+1198	1	847
##sequence-region	Contig200+13253	1	1932
##sequence-region	Contig202+2995	1	1556
##sequence-region	Contig204+21140	1	295
##sequence-region	Contig205+2441	1	601
##sequence-region	Contig206+21941	1	591
##sequence-region	Contig208+19208	1	809
##sequence-region	Contig209+11536	1	932
##sequence-region	Contig21+3282	1	570
##sequence-region	Contig210+1995	1	1710
##sequence-region	Contig214+9873741	1	479
##sequence-region	Contig215+1810	1	777
##sequence-region	Contig216+449818	1	1779
##sequence-region	Contig216+449818_2	1	1862
##sequence-region	Contig217+21561	1	1049
##sequence-region	Contig218+1932	1	787
##sequence-region	Contig219+11941	1	723
##sequence-region	Contig22+1570	1	303
##sequence-region	Contig220+1335	1	626
##sequence-region	Contig222+1343	1	380
##sequence-region	Contig223+2299	1	1431
##sequence-region	Contig225+1787	1	500
##sequence-region	Contig227+1709	1	1039
##sequence-region	Contig228+25562	1	9157
##sequence-region	Contig23+2282	1	645
##sequence-region	Contig230+1299	1	825
##sequence-region	Contig232+9493422	1	329
##sequence-region	Contig232+9493422_2	1	9093
##sequence-region	Contig233+19157	1	718
##sequence-region	Contig234+1868	1	817
##sequence-region	Contig235+11659	1	2527
##sequence-region	Contig236+1777	1	798
##sequence-region	Contig238+12546	1	461
##sequence-region	Contig239+1341	1	328
##sequence-region	Contig24+1282	1	692
##sequence-region	Contig241+2328	1	455
##sequence-region	Contig242+1718	1	1423
##sequence-region	Contig245+1757	1	1139
##sequence-region	Contig246+1315	1	795
##sequence-region	Contig247+43238351	1	286
##sequence-region	Contig248+2757	1	2688
##sequence-region	Contig249+11561	1	3137
##sequence-region	Contig25+2270	1	701
##sequence-region	Contig250+11423	1	1954
##sequence-region	Contig251+22688	1	696
##sequence-region	Contig252+3049062	1	12975
Contig252+3049062	Geneious	CDS	3080	3592	.	+	0	Name=rps7 CDS
Contig252+3049062	Geneious	gene	3080	3592	.	+	.	Name=rps7 gene
##sequence-region	Contig255+13137	1	1193
##sequence-region	Contig256+17096	1	16571
##sequence-region	Contig257+1696	1	504
##sequence-region	Contig258+23137	1	885
##sequence-region	Contig259+21193	1	681
##sequence-region	Contig26+2286	1	604
##sequence-region	Contig260+116580	1	717
##sequence-region	Contig261+11193	1	632
##sequence-region	Contig262+1617	1	2618
##sequence-region	Contig264+1726	1	760
##sequence-region	Contig266+11140	1	4746
##sequence-region	Contig27+1495	1	824
##sequence-region	Contig270+12618	1	429
##sequence-region	Contig271+2681	1	572
##sequence-region	Contig273+24750	1	685
##sequence-region	Contig274+14750	1	752
##sequence-region	Contig276+2696	1	4235
##sequence-region	Contig277+11147	1	2852
##sequence-region	Contig278+2415	1	12322
##sequence-region	Contig279+21626	1	12322
##sequence-region	Contig280+14246	1	912
##sequence-region	Contig281+2685	1	2098
##sequence-region	Contig282+1507	1	12231
##sequence-region	Contig283+24246	1	849
##sequence-region	Contig284+1681	1	2663
##sequence-region	Contig285+28125832	1	4221
##sequence-region	Contig286+1685	1	2252
##sequence-region	Contig288+12674	1	1481
##sequence-region	Contig289+18224301	1	14248
Contig289+18224301	Geneious	gene	9044	9115	.	+	.	Name=trnQ gene
Contig289+18224301	Geneious	tRNA	9044	9115	.	+	.	Name=trnQ tRNA
##sequence-region	Contig29+1270	1	818
##sequence-region	Contig290+21536	1	5076
##sequence-region	Contig291+114248	1	475
##sequence-region	Contig292+15076	1	783
##sequence-region	Contig294+214248	1	383
##sequence-region	Contig295+2455	1	4874
Contig295+2455	Geneious	gene	3709	3779	.	-	.	Name=trnC gene
Contig295+2455	Geneious	tRNA	3709	3779	.	-	.	Name=trnC tRNA
##sequence-region	Contig297+14874	1	427
##sequence-region	Contig298+1274	1	532
##sequence-region	Contig299+1475	1	1518
##sequence-region	Contig30+170593	1	319
##sequence-region	Contig30+170593_2	1	370
##sequence-region	Contig300+2475	1	1480
##sequence-region	Contig301+112322	1	3420
##sequence-region	Contig302+2726	1	6586
##sequence-region	Contig303+33426	1	406
##sequence-region	Contig304+12688	1	7895
##sequence-region	Contig305+1769	1	6255
##sequence-region	Contig306+1406	1	527
##sequence-region	Contig308+21539	1	1012
##sequence-region	Contig309+3433298	1	501
##sequence-region	Contig309+3433298_2	1	6391
##sequence-region	Contig31+1373	1	377
##sequence-region	Contig310+11641872	1	5623
##sequence-region	Contig311+1527	1	565
##sequence-region	Contig312+22098	1	3686
##sequence-region	Contig313+17907	1	898
##sequence-region	Contig315+15919402	1	294
##sequence-region	Contig316+15092	1	1039
##sequence-region	Contig317+11539	1	2372
##sequence-region	Contig318+26340481	1	23052
##sequence-region	Contig319+1250	1	258
##sequence-region	Contig32+1170	1	300
##sequence-region	Contig320+16175521	1	7154
##sequence-region	Contig321+2250	1	248
##sequence-region	Contig322+116354	1	12899
##sequence-region	Contig324+1262	1	276
##sequence-region	Contig325+1252	1	266
##sequence-region	Contig326+2237	1	324
##sequence-region	Contig327+1237	1	288
##sequence-region	Contig329+1280	1	294
##sequence-region	Contig330+2527	1	2328
##sequence-region	Contig332+1294	1	372
##sequence-region	Contig333+2164	1	286
##sequence-region	Contig336+41053941	1	323
##sequence-region	Contig336+41053941_2	1	238
##sequence-region	Contig337+1455	1	10678
Contig337+1455	Geneious	exon	4733	4872	.	+	.	Name=nad7 exon 1
##sequence-region	Contig338+1238	1	334
##sequence-region	Contig339+216354	1	21597
##sequence-region	Contig34+1418	1	444
##sequence-region	Contig342+11353	1	5546
##sequence-region	Contig343+3236	1	536
##sequence-region	Contig344+2627282	1	1075
##sequence-region	Contig346+19634561	1	337
##sequence-region	Contig346+19634561_2	1	141
##sequence-region	Contig348+221602	1	633
##sequence-region	Contig349+2636	1	447
##sequence-region	Contig35+2170	1	294
##sequence-region	Contig350+110678	1	980
##sequence-region	Contig351+27907	1	3666
##sequence-region	Contig352+21012	1	2262
##sequence-region	Contig354+15546	1	980
##sequence-region	Contig356+1181	1	340
##sequence-region	Contig357+2189	1	349
##sequence-region	Contig358+1912	1	9323
##sequence-region	Contig359+2168	1	340
##sequence-region	Contig36+1228	1	281
##sequence-region	Contig360+1340	1	327
##sequence-region	Contig361+110226	1	786
##sequence-region	Contig362+44344102	1	378
##sequence-region	Contig363+19295111	1	9288
##sequence-region	Contig364+11036	1	18442
##sequence-region	Contig365+1636	1	1348
##sequence-region	Contig366+17154	1	2175
##sequence-region	Contig367+12098	1	5585
##sequence-region	Contig368+11012	1	4223
##sequence-region	Contig369+23253	1	9645
##sequence-region	Contig37+1302	1	355
##sequence-region	Contig370+16357882	1	10350
##sequence-region	Contig371+2783	1	4604
##sequence-region	Contig372+3849	1	5292
##sequence-region	Contig373+1557	1	8796
##sequence-region	Contig374+25546	1	1203
##sequence-region	Contig375+123052	1	3993
##sequence-region	Contig376+12331	1	2735
##sequence-region	Contig377+22262	1	634
##sequence-region	Contig378+1943	1	2773
##sequence-region	Contig379+2336	1	304
##sequence-region	Contig38+1297	1	360
##sequence-region	Contig380+32044152	1	4743
##sequence-region	Contig381+16586	1	3246
##sequence-region	Contig382+13686	1	2923
##sequence-region	Contig383+1540	1	490
##sequence-region	Contig384+21039	1	1728
##sequence-region	Contig385+2315	1	9981
Contig385+2315	Geneious	gene	769	844	.	+	.	Name=trnK gene
Contig385+2315	Geneious	tRNA	769	844	.	+	.	Name=trnK tRNA
##sequence-region	Contig386+212902	1	1520
##sequence-region	Contig387+16179692	1	10210
##sequence-region	Contig388+19326	1	721
##sequence-region	Contig389+2943	1	2569
##sequence-region	Contig39+1444	1	366
##sequence-region	Contig390+22375	1	3629
##sequence-region	Contig391+13666	1	1576
##sequence-region	Contig392+12375	1	2277
##sequence-region	Contig393+21036	1	17763
##sequence-region	Contig394+1595	1	16272
##sequence-region	Contig395+23666	1	1376
##sequence-region	Contig396+1783	1	4349
##sequence-region	Contig397+13426	1	5456
##sequence-region	Contig398+3526791	1	959
##sequence-region	Contig398+3526791_2	1	1083
##sequence-region	Contig399+21018	1	874
##sequence-region	Contig40+2229	1	252
##sequence-region	Contig400+210678	1	1184
##sequence-region	Contig401+3899302	1	10725
##sequence-region	Contig402+19291	1	314
##sequence-region	Contig403+210226	1	911
##sequence-region	Contig404+11039	1	1769
##sequence-region	Contig405+39326	1	712
##sequence-region	Contig406+2274	1	3526
##sequence-region	Contig407+21147	1	10854
##sequence-region	Contig408+26586	1	2427
##sequence-region	Contig409+112902	1	2236
##sequence-region	Contig410+23686	1	1886
##sequence-region	Contig411+12262	1	531
##sequence-region	Contig412+22331	1	2494
##sequence-region	Contig413+11018	1	1209
##sequence-region	Contig414+2406	1	2133
##sequence-region	Contig415+121602	1	815
##sequence-region	Contig416+25092	1	2120
##sequence-region	Contig43+1159	1	280
##sequence-region	Contig45+1366	1	379
##sequence-region	Contig46+1154	1	3413
##sequence-region	Contig48+2246	1	278
##sequence-region	Contig49+16218	1	8629
##sequence-region	Contig53+2303	1	2056
##sequence-region	Contig54+12056	1	351
##sequence-region	Contig55+1352	1	304
##sequence-region	Contig56+13413	1	984
##sequence-region	Contig58+2352	1	617
##sequence-region	Contig59+1619	1	341
##sequence-region	Contig60+1305	1	764
##sequence-region	Contig61+1152	1	613
##sequence-region	Contig63+3193	1	263
##sequence-region	Contig64+2152	1	653
##sequence-region	Contig65+1654	1	445
##sequence-region	Contig66+1323666	1	300
##sequence-region	Contig66+1323666_2	1	833
##sequence-region	Contig67+33580192	1	3718
##sequence-region	Contig68+3228	1	4585
##sequence-region	Contig69+3227	1	4584
##sequence-region	Contig70+3363	1	4507
##sequence-region	Contig72+1380	1	4657
##sequence-region	Contig74+22056	1	2164
##sequence-region	Contig75+1905	1	7096
##sequence-region	Contig76+3226	1	4583
##sequence-region	Contig77+2564678	1	302
##sequence-region	Contig77+2564678_2	1	535
##sequence-region	Contig78+12164	1	499
##sequence-region	Contig79+22164	1	776
##sequence-region	Contig80+1535	1	305
##sequence-region	Contig81+3015071	1	491
##sequence-region	Contig81+3015071_2	1	2033
##sequence-region	Contig82+1445	1	4204
##sequence-region	Contig83+2776	1	547
##sequence-region	Contig84+14204	1	302
##sequence-region	Contig85+2445	1	4033
##sequence-region	Contig86+330693	1	4579
##sequence-region	Contig89+24204	1	1701
##sequence-region	Contig90+2547	1	1204
##sequence-region	Contig91+14754	1	1881
##sequence-region	Contig92+11377	1	848
##sequence-region	Contig93+21098	1	17317
##sequence-region	Contig94+217317	1	563
##sequence-region	Contig96+11155	1	300
##sequence-region	Contig97+43124482	1	6113
##sequence-region	Contig98+16115	1	301
##sequence-region	Contig99+11701	1	1304
##sequence-region	Contig01+36414802	1	8492
Contig01+36414802	Geneious	CDS	2674	3027	.	+	0	Name=rps14 CDS
Contig01+36414802	Geneious	gene	2674	3027	.	+	.	Name=rps14 gene
##sequence-region	Contig03+18495	1	1245
##sequence-region	Contig05+1826	1	348
##sequence-region	Contig07+11249	1	903
##sequence-region	Contig09+18723962	1	270
##sequence-region	Contig100+1222	1	400
##sequence-region	Contig102+1666	1	2290
##sequence-region	Contig103+1783	1	458
##sequence-region	Contig104+1304	1	493
##sequence-region	Contig106+1326	1	569
##sequence-region	Contig107+2220	1	710
##sequence-region	Contig112+2240	1	497
##sequence-region	Contig114+2144	1	1570
##sequence-region	Contig116+2309	1	2147
##sequence-region	Contig117+2666	1	3107
##sequence-region	Contig118+1458	1	790
##sequence-region	Contig119+1343	1	1198
##sequence-region	Contig120+12300	1	1830
##sequence-region	Contig121+19035061	1	2103
##sequence-region	Contig125+1223	1	2501
##sequence-region	Contig127+11037	1	3743
##sequence-region	Contig128+2223	1	3142
##sequence-region	Contig129+12724	1	1364
##sequence-region	Contig13+11100	1	530
##sequence-region	Contig132+22234	1	2790
##sequence-region	Contig135+12234	1	2827
##sequence-region	Contig137+1299	1	3335
##sequence-region	Contig14+1416	1	2273
##sequence-region	Contig140+11173	1	1417
##sequence-region	Contig141+1302	1	8560
##sequence-region	Contig142+13714	1	2198
##sequence-region	Contig145+12501	1	1714
##sequence-region	Contig147+2421148	1	1965
##sequence-region	Contig149+1212545_2	1	5417
##sequence-region	Contig15+43503632	1	913
##sequence-region	Contig151+981540	1	163
##sequence-region	Contig151+981540_2	1	10419
##sequence-region	Contig152+12198	1	1382
##sequence-region	Contig154+13335	1	2122
##sequence-region	Contig155+15911	1	733
##sequence-region	Contig158+16944	1	1602
##sequence-region	Contig16+2242	1	456
##sequence-region	Contig160+2169	1	10135
##sequence-region	Contig161+1279	1	459
##sequence-region	Contig162+11696	1	3143
##sequence-region	Contig163+12289	1	869
##sequence-region	Contig165+13144	1	670
##sequence-region	Contig166+1733	1	614
##sequence-region	Contig167+21570	1	7091
##sequence-region	Contig170+11441	1	4513
##sequence-region	Contig173+1910	1	1976
##sequence-region	Contig174+1459	1	378
##sequence-region	Contig175+1465	1	7335
##sequence-region	Contig176+11461	1	1089
##sequence-region	Contig179+11988	1	729
##sequence-region	Contig18+1556	1	1548
##sequence-region	Contig182+1495	1	592
##sequence-region	Contig184+1670	1	1149
##sequence-region	Contig185+11364	1	5429
##sequence-region	Contig186+1869	1	2084
##sequence-region	Contig188+15401	1	863
##sequence-region	Contig189+1524	1	1558
##sequence-region	Contig19+1691	1	970
##sequence-region	Contig192+11480	1	1346
##sequence-region	Contig193+12103	1	8818
##sequence-region	Contig194+1535	1	13626
##sequence-region	Contig195+1771	1	1146
##sequence-region	Contig199+14520	1	2863
##sequence-region	Contig20+24344931	1	1515
##sequence-region	Contig200+11346	1	433
##sequence-region	Contig202+17106	1	3009
##sequence-region	Contig203+1704	1	524
##sequence-region	Contig205+21093	1	2024
##sequence-region	Contig206+13018	1	600
##sequence-region	Contig207+12498	1	504
##sequence-region	Contig208+18577	1	8222
##sequence-region	Contig21+2913	1	804
##sequence-region	Contig210+1936	1	941
##sequence-region	Contig211+1609	1	643
##sequence-region	Contig215+12084	1	2133
##sequence-region	Contig216+1780555	1	1545
##sequence-region	Contig220+2194	1	280
##sequence-region	Contig221+13446	1	583
##sequence-region	Contig222+13191	1	1156
##sequence-region	Contig225+18818	1	3925
##sequence-region	Contig226+1583	1	1480
##sequence-region	Contig227+13925	1	601
##sequence-region	Contig228+11156	1	1287
##sequence-region	Contig23+1913	1	263
##sequence-region	Contig230+1601	1	1306
##sequence-region	Contig232+1194	1	4486
##sequence-region	Contig233+27335	1	6506
##sequence-region	Contig234+1315	1	850
##sequence-region	Contig235+14486	1	622
##sequence-region	Contig237+11306	1	1837
##sequence-region	Contig238+16506	1	691
##sequence-region	Contig240+11804	1	1242
##sequence-region	Contig242+11837	1	1542
##sequence-region	Contig245+11898	1	595
##sequence-region	Contig248+1281	1	517
##sequence-region	Contig25+11548	1	445
##sequence-region	Contig251+11536_2	1	815
##sequence-region	Contig255+3105122	1	1700
##sequence-region	Contig256+1652	1	6138
##sequence-region	Contig257+1427	1	504
##sequence-region	Contig258+1815	1	670
##sequence-region	Contig260+22140	1	380
##sequence-region	Contig261+1305	1	1987
##sequence-region	Contig262+1381	1	321
##sequence-region	Contig263+12002	1	359
##sequence-region	Contig264+1453	1	2063
##sequence-region	Contig270+1364_2	1	346
##sequence-region	Contig272+113565	1	1906
##sequence-region	Contig273+1266	1	254
##sequence-region	Contig274+11542	1	2410
##sequence-region	Contig277+1321	1	1228
##sequence-region	Contig279+11910	1	1623
##sequence-region	Contig280+2381	1	1265
##sequence-region	Contig281+3985664	1	1941
##sequence-region	Contig282+2321	1	1304
##sequence-region	Contig285+11568	1	898
##sequence-region	Contig287+110226	1	669
##sequence-region	Contig289+1511	1	676
##sequence-region	Contig29+1924	1	647
##sequence-region	Contig291+18227	1	15377
##sequence-region	Contig294+1633	1	770
##sequence-region	Contig295+115377	1	625
##sequence-region	Contig298+1504	1	3376
##sequence-region	Contig30+1970	1	969
##sequence-region	Contig301+110907	1	1510
##sequence-region	Contig302+1282	1	966
##sequence-region	Contig305+1770	1	1843
##sequence-region	Contig306+15261	1	6104
##sequence-region	Contig311+12033	1	9120
Contig311+12033	Geneious	CDS	2769	4481	.	-	0	Name=cox1 CDS
Contig311+12033	Geneious	gene	2769	4481	.	-	.	Name=cox1 gene
##sequence-region	Contig313+11613	1	854
##sequence-region	Contig314+1898	1	1131
##sequence-region	Contig316+1823	1	565
##sequence-region	Contig320+1811	1	381
##sequence-region	Contig321+114341	1	8023
##sequence-region	Contig323+13244	1	1541
##sequence-region	Contig326+11541	1	279
##sequence-region	Contig327+11545	1	1912
##sequence-region	Contig328+19126	1	1552
##sequence-region	Contig330+11195	1	314
##sequence-region	Contig331+1540	1	349
##sequence-region	Contig333+11444	1	3263
##sequence-region	Contig338+1237	1	630
##sequence-region	Contig34+1206	1	254
##sequence-region	Contig340+1349	1	265
##sequence-region	Contig341+1303	1	411
##sequence-region	Contig342+2237	1	514
##sequence-region	Contig343+1301	1	3490
##sequence-region	Contig345+1317	1	860
##sequence-region	Contig348+1672	1	1443
##sequence-region	Contig35+1969	1	251
##sequence-region	Contig353+1514	1	659
##sequence-region	Contig354+19105	1	615
##sequence-region	Contig356+13490	1	898
##sequence-region	Contig364+21228	1	3990
##sequence-region	Contig365+994822	1	2186
##sequence-region	Contig366+11228	1	4023
##sequence-region	Contig367+1316	1	478
Contig367+1316	Geneious	gene	281	353	.	+	.	Name=trnH gene
Contig367+1316	Geneious	tRNA	281	353	.	+	.	Name=trnH tRNA
##sequence-region	Contig370+11663	1	693
##sequence-region	Contig371+12216	1	445
##sequence-region	Contig372+11062	1	351
##sequence-region	Contig373+18027	1	1355
##sequence-region	Contig376+12158	1	1606
##sequence-region	Contig378+1351	1	334
##sequence-region	Contig382+17455	1	501
##sequence-region	Contig383+2334	1	361
##sequence-region	Contig384+1572	1	2796
##sequence-region	Contig385+12140	1	7190
##sequence-region	Contig386+41333031	1	15526
Contig386+41333031	Geneious	gene	15021	15110	.	-	.	Name=trnS gene
Contig386+41333031	Geneious	tRNA	15021	15110	.	-	.	Name=trnS tRNA
##sequence-region	Contig387+23990	1	818
##sequence-region	Contig388+11553	1	2245
##sequence-region	Contig392+1366	1	1214
##sequence-region	Contig393+1435	1	496
##sequence-region	Contig394+27191	1	371
##sequence-region	Contig395+21566	1	1470
##sequence-region	Contig397+11566	1	1306
##sequence-region	Contig398+19565	1	1754
##sequence-region	Contig40+1252	1	186
##sequence-region	Contig400+11443	1	1459
##sequence-region	Contig402+1371	1	262
##sequence-region	Contig403+1230	1	1318
##sequence-region	Contig404+2860	1	2847
##sequence-region	Contig406+17191	1	1057
##sequence-region	Contig408+15076	1	666
##sequence-region	Contig409+11475	1	1434
##sequence-region	Contig411+1564	1	28234
##sequence-region	Contig412+35736221	1	12803
##sequence-region	Contig413+2898	1	5335
##sequence-region	Contig414+22616	1	18254
##sequence-region	Contig415+1334	1	579
##sequence-region	Contig416+31588881	1	12127
##sequence-region	Contig417+16147	1	5280
##sequence-region	Contig418+12247	1	1274
##sequence-region	Contig419+23080	1	17950
##sequence-region	Contig420+2359	1	4798
##sequence-region	Contig421+25076	1	620
##sequence-region	Contig422+1659	1	2982
##sequence-region	Contig423+2818	1	1069
##sequence-region	Contig424+11167	1	8102
##sequence-region	Contig425+11460	1	398
##sequence-region	Contig426+32560591	1	4163
##sequence-region	Contig427+21541	1	3169
##sequence-region	Contig428+11214	1	1306
##sequence-region	Contig429+22216	1	1264
##sequence-region	Contig43+657631	1	340
##sequence-region	Contig43+657631_2	1	423
##sequence-region	Contig430+13990	1	2322
##sequence-region	Contig431+1595	1	7585
##sequence-region	Contig432+29105	1	1914
##sequence-region	Contig433+2301	1	7692
##sequence-region	Contig434+21443	1	3852
##sequence-region	Contig435+2435	1	848
##sequence-region	Contig436+1825	1	22911
##sequence-region	Contig437+25164	1	711
##sequence-region	Contig438+21475	1	1427
##sequence-region	Contig439+21057	1	361
##sequence-region	Contig440+1343021	1	2818
##sequence-region	Contig441+1253	1	3745
##sequence-region	Contig442+21214	1	1304
##sequence-region	Contig443+26726151	1	4930
Contig443+26726151	Geneious	CDS	1538	2050	.	-	0	Name=rps7 CDS
Contig443+26726151	Geneious	gene	1538	2050	.	-	.	Name=rps7 gene
##sequence-region	Contig444+1565	1	3195
##sequence-region	Contig445+24890	1	6123
##sequence-region	Contig446+11941	1	5325
##sequence-region	Contig447+1500	1	3497
##sequence-region	Contig448+3362991	1	3429
##sequence-region	Contig449+2540	1	1409
##sequence-region	Contig45+1184	1	464
##sequence-region	Contig450+11728	1	1157
##sequence-region	Contig451+3849	1	4618
##sequence-region	Contig452+21441	1	14177
##sequence-region	Contig453+21460	1	742
##sequence-region	Contig454+1860	1	1910
##sequence-region	Contig455+12616	1	17453
##sequence-region	Contig456+1725	1	263
##sequence-region	Contig457+11261	1	1130
##sequence-region	Contig458+28027	1	2822
##sequence-region	Contig459+1478	1	1526
Contig459+1478	Geneious	gene	1	58	.	+	.	Name=trnH gene
Contig459+1478	Geneious	tRNA	1	58	.	+	.	Name=trnH tRNA
##sequence-region	Contig46+2184	1	221
##sequence-region	Contig460+37385182	1	1930
##sequence-region	Contig461+11057	1	377
##sequence-region	Contig462+27455	1	1085
##sequence-region	Contig463+21476	1	1910
##sequence-region	Contig464+28246	1	2516
##sequence-region	Contig465+13476	1	2005
##sequence-region	Contig466+1377	1	3138
##sequence-region	Contig467+15164	1	309
##sequence-region	Contig468+2315	1	9417
Contig468+2315	Geneious	gene	769	844	.	+	.	Name=trnK gene
Contig468+2315	Geneious	tRNA	769	844	.	+	.	Name=trnK tRNA
##sequence-region	Contig469+2659	1	2568
##sequence-region	Contig470+42129912	1	21553
##sequence-region	Contig471+18246	1	2772
##sequence-region	Contig472+1818	1	904
##sequence-region	Contig51+1254	1	270
##sequence-region	Contig56+1625	1	2080
##sequence-region	Contig59+2225	1	253
##sequence-region	Contig60+1160	1	276
##sequence-region	Contig61+2224	1	254
##sequence-region	Contig63+1250	1	818
##sequence-region	Contig64+1182	1	249
##sequence-region	Contig65+419861	1	278
##sequence-region	Contig66+1225	1	253
##sequence-region	Contig67+1530	1	3073
##sequence-region	Contig70+2245	1	239
##sequence-region	Contig71+1992	1	490
##sequence-region	Contig76+1827	1	276
##sequence-region	Contig77+2270	1	533
##sequence-region	Contig78+2215	1	833
##sequence-region	Contig79+2250	1	548
##sequence-region	Contig82+21591	1	497
##sequence-region	Contig83+11591	1	536
##sequence-region	Contig85+3222	1	292
##sequence-region	Contig86+2219	1	1036
##sequence-region	Contig87+2248	1	309
##sequence-region	Contig89+1309	1	299
##sequence-region	Contig92+1193	1	261
##sequence-region	Contig94+12088	1	1324
##sequence-region	Contig96+2213	1	1012
##sequence-region	Contig97+13080	1	1213
##sequence-region	Contig98+2299	1	304
##sequence-region	Contig99+2293	1	580
##sequence-region	Contig01+43753712	1	9369
Contig01+43753712	Geneious	exon	7578	7651	.	+	.	Name=rps3 exon 1
##sequence-region	Contig02+13576	1	597
##sequence-region	Contig04+41773731_2	1	3412
##sequence-region	Contig06+125402_2	1	11459
##sequence-region	Contig07+19096182_2	1	7050
Contig07+19096182_2	Geneious	CDS	1393	1617	.	+	0	Name=atp9 CDS
Contig07+19096182_2	Geneious	gene	1393	1617	.	+	.	Name=atp9 gene
##sequence-region	Contig08+587272_2	1	1070
##sequence-region	Contig09+11070_2	1	3298
##sequence-region	Contig10+13299	1	3647
##sequence-region	Contig102+15164	1	612
##sequence-region	Contig103+22692	1	5278
##sequence-region	Contig104+4432631	1	2970
##sequence-region	Contig105+2612	1	1086
##sequence-region	Contig107+37345772	1	3952
##sequence-region	Contig108+11597	1	9074
Contig108+11597	Geneious	gene	2855	2928	.	-	.	Name=trnP gene
Contig108+11597	Geneious	tRNA	2855	2928	.	-	.	Name=trnP tRNA
##sequence-region	Contig109+119547	1	6316
##sequence-region	Contig11+111459	1	13937
##sequence-region	Contig111+2943	1	14532
##sequence-region	Contig114+13952	1	1090
##sequence-region	Contig115+12970	1	846
##sequence-region	Contig116+110610	1	797
##sequence-region	Contig117+15958471	1	15936
##sequence-region	Contig118+16316	1	1528
##sequence-region	Contig120+13945	1	305
##sequence-region	Contig122+1382	1	2792
##sequence-region	Contig124+1612	1	3787
##sequence-region	Contig125+19074	1	2630
##sequence-region	Contig127+11087	1	800
##sequence-region	Contig128+11528	1	1303
##sequence-region	Contig129+22634	1	445
##sequence-region	Contig130+1445	1	394
##sequence-region	Contig131+1394	1	401
##sequence-region	Contig132+2445	1	349
##sequence-region	Contig133+1401	1	339
##sequence-region	Contig134+1339	1	464
##sequence-region	Contig136+40020411	1	5645
Contig136+40020411	Geneious	CDS	4249	4662	.	-	0	Name=rpl16 CDS
Contig136+40020411	Geneious	gene	4249	4662	.	-	.	Name=rpl16 gene
##sequence-region	Contig137+15645	1	592
##sequence-region	Contig138+2482	1	11923
##sequence-region	Contig139+31588881	1	5910
##sequence-region	Contig14+13650	1	4678
##sequence-region	Contig140+1801	1	2540
##sequence-region	Contig142+1592	1	331
##sequence-region	Contig143+24693	1	26919
##sequence-region	Contig144+25910	1	636
##sequence-region	Contig145+12692	1	14007
##sequence-region	Contig147+12540	1	739
##sequence-region	Contig148+11151	1	3442
##sequence-region	Contig149+1947	1	3197
##sequence-region	Contig150+2947	1	3026
##sequence-region	Contig151+2339	1	4062
##sequence-region	Contig152+14062	1	311
##sequence-region	Contig153+1377	1	9635
Contig153+1377	Geneious	gene	6023	6096	.	+	.	Name=trnP gene
Contig153+1377	Geneious	tRNA	6023	6096	.	+	.	Name=trnP tRNA
##sequence-region	Contig154+2305	1	3463
Contig154+2305	Geneious	exon	3015	3036	.	+	.	Name=nad5 exon 3
##sequence-region	Contig155+13503	1	2222
##sequence-region	Contig156+2464	1	2183
##sequence-region	Contig157+23945	1	3517
Contig157+23945	Geneious	exon	3069	3090	.	+	.	Name=nad5 exon 3
##sequence-region	Contig158+12792	1	1588
##sequence-region	Contig16+11778	1	871
##sequence-region	Contig162+2394	1	2859
##sequence-region	Contig163+3602505	1	8654
##sequence-region	Contig167+1305	1	3662
Contig167+1305	Geneious	exon	3214	3235	.	+	.	Name=nad5 exon 3
##sequence-region	Contig17+14693	1	3126
##sequence-region	Contig170+11588	1	361
##sequence-region	Contig171+1464	1	3886
##sequence-region	Contig176+19645	1	3222
##sequence-region	Contig178+2401	1	1814
##sequence-region	Contig179+13222	1	545
##sequence-region	Contig181+219547	1	13913
##sequence-region	Contig182+2592	1	3142
##sequence-region	Contig185+22859	1	1424
##sequence-region	Contig186+4898972	1	3261
##sequence-region	Contig187+11425	1	527
##sequence-region	Contig190+13282	1	3847
##sequence-region	Contig191+12776	1	574
##sequence-region	Contig193+1545	1	728
##sequence-region	Contig195+1311	1	4592
##sequence-region	Contig196+1286	1	889
##sequence-region	Contig197+13316431	1	1603
##sequence-region	Contig199+111931	1	3176
##sequence-region	Contig20+1234	1	12913
##sequence-region	Contig200+7311922	1	4024
##sequence-region	Contig203+1527	1	565
##sequence-region	Contig206+2388	1	424
##sequence-region	Contig207+12183	1	4093
##sequence-region	Contig21+3234	1	12916
##sequence-region	Contig212+2743	1	282
##sequence-region	Contig213+14592	1	739
##sequence-region	Contig219+1241	1	249
##sequence-region	Contig22+1224	1	336
##sequence-region	Contig221+3245	1	257
##sequence-region	Contig222+1243	1	263
##sequence-region	Contig223+2231	1	295
##sequence-region	Contig225+2245	1	255
##sequence-region	Contig226+1237	1	250
##sequence-region	Contig227+1267	1	281
##sequence-region	Contig228+21603	1	1263
##sequence-region	Contig229+1245	1	292
##sequence-region	Contig23+112913	1	615
##sequence-region	Contig237+2282	1	740
##sequence-region	Contig24+113941	1	5131
##sequence-region	Contig240+11263	1	583
##sequence-region	Contig245+1376	1	298
##sequence-region	Contig247+1240	1	389
##sequence-region	Contig248+1613	1	1087
##sequence-region	Contig249+226932	1	5657
##sequence-region	Contig25+17389901_2	1	2505
##sequence-region	Contig253+3970723	1	592
##sequence-region	Contig254+419739	1	383
##sequence-region	Contig254+419739_2	1	214
##sequence-region	Contig256+1299	1	506
##sequence-region	Contig259+1221	1	284
##sequence-region	Contig26+12505	1	580
##sequence-region	Contig260+1282	1	1415
##sequence-region	Contig261+11384122	1	405
##sequence-region	Contig262+1510	1	485
##sequence-region	Contig264+2510	1	343
##sequence-region	Contig265+11603	1	1718
##sequence-region	Contig268+15138	1	1616
##sequence-region	Contig269+1212	1	370
##sequence-region	Contig27+2224	1	2573
##sequence-region	Contig270+1248	1	396
##sequence-region	Contig271+457541	1	329
##sequence-region	Contig271+457541_2	1	137
##sequence-region	Contig272+1400	1	311
##sequence-region	Contig276+2358	1	294
##sequence-region	Contig278+18325601	1	294
##sequence-region	Contig28+22505	1	610
##sequence-region	Contig282+2182538	1	1289
##sequence-region	Contig285+1198	1	273
##sequence-region	Contig286+23282	1	5517
##sequence-region	Contig287+1358	1	979
##sequence-region	Contig288+10316212	1	392
##sequence-region	Contig290+1529_2	1	1036
##sequence-region	Contig291+1380	1	927
##sequence-region	Contig295+1474	1	502
##sequence-region	Contig297+214532	1	15164
##sequence-region	Contig298+1388	1	3493
##sequence-region	Contig299+25964782	1	5915
##sequence-region	Contig299+25964782_2	1	10909
Contig299+25964782_2	Geneious	gene	7150	7223	.	+	.	Name=trnM gene
Contig299+25964782_2	Geneious	tRNA	7150	7223	.	+	.	Name=trnM tRNA
##sequence-region	Contig300+13159	1	15563
##sequence-region	Contig301+31823882	1	8125
##sequence-region	Contig302+2281_2	1	3543
##sequence-region	Contig303+2519	1	1006
##sequence-region	Contig304+15910	1	8222
##sequence-region	Contig305+1743	1	3029
##sequence-region	Contig306+23210	1	4685
##sequence-region	Contig307+2474	1	946
##sequence-region	Contig308+1574	1	2324
##sequence-region	Contig309+2574	1	2332
##sequence-region	Contig310+21536	1	1815
##sequence-region	Contig311+1396	1	11274
Contig311+1396	Geneious	gene	8055	8127	.	-	.	Name=trnfM gene
Contig311+1396	Geneious	tRNA	8055	8127	.	-	.	Name=trnfM tRNA
##sequence-region	Contig312+23847	1	4346
##sequence-region	Contig313+22331	1	3478
##sequence-region	Contig314+1511	1	538
##sequence-region	Contig315+12445352	1	1201
##sequence-region	Contig316+5264792	1	4758
##sequence-region	Contig317+1301	1	1559
##sequence-region	Contig318+12634	1	15191
##sequence-region	Contig319+1927	1	456
##sequence-region	Contig32+1610	1	779
##sequence-region	Contig320+24111	1	3861
##sequence-region	Contig321+11445	1	743
##sequence-region	Contig322+13605	1	1096
##sequence-region	Contig323+15663	1	2431
Contig323+15663	Geneious	gene	2153	2225	.	-	.	Name=trnM gene
Contig323+15663	Geneious	tRNA	2153	2225	.	-	.	Name=trnM tRNA
##sequence-region	Contig324+2286	1	3698
##sequence-region	Contig325+11349	1	923
##sequence-region	Contig326+40439721	1	383
##sequence-region	Contig327+115164	1	358
##sequence-region	Contig328+1740	1	1509
##sequence-region	Contig329+25663	1	1524
##sequence-region	Contig33+1622	1	691
##sequence-region	Contig330+1489	1	920
##sequence-region	Contig331+216839	1	264
##sequence-region	Contig332+016030082	1	2617
##sequence-region	Contig333+22776	1	2733
##sequence-region	Contig334+1557	1	2402
##sequence-region	Contig335+22970	1	5997
Contig335+22970	Geneious	exon	4503	4600	.	-	.	Name=nad4 exon 4
##sequence-region	Contig336+1651	1	756
##sequence-region	Contig337+2849	1	1023
##sequence-region	Contig338+2321	1	1697
##sequence-region	Contig339+11627	1	1939
##sequence-region	Contig34+2701	1	472
##sequence-region	Contig340+23605	1	1337
##sequence-region	Contig341+42963931	1	5066
##sequence-region	Contig342+21445	1	586
##sequence-region	Contig343+2979	1	744
##sequence-region	Contig344+23147	1	4585
##sequence-region	Contig345+21263	1	1299
##sequence-region	Contig346+1765522_2	1	4203
##sequence-region	Contig347+114532	1	7843
##sequence-region	Contig348+21425	1	2691
##sequence-region	Contig349+16030082	1	3119
##sequence-region	Contig35+2622	1	1307
##sequence-region	Contig350+2582	1	324
##sequence-region	Contig351+29061	1	680
##sequence-region	Contig352+13847	1	4290
##sequence-region	Contig353+1979	1	851
##sequence-region	Contig354+1682	1	1944
##sequence-region	Contig355+1849	1	972
##sequence-region	Contig356+22923	1	15137
##sequence-region	Contig357+29074	1	7765
##sequence-region	Contig358+1321	1	994
##sequence-region	Contig359+12859	1	3878
##sequence-region	Contig36+1701	1	1895
##sequence-region	Contig360+2301	1	2288
##sequence-region	Contig361+13147	1	2612
##sequence-region	Contig362+1617	1	2303
##sequence-region	Contig363+1572	1	659
##sequence-region	Contig364+1582	1	536
##sequence-region	Contig365+21349	1	881
##sequence-region	Contig366+1037006	1	6622
##sequence-region	Contig367+3216898	1	2774
##sequence-region	Contig367+3216898_2	1	2934
Contig367+3216898_2	Geneious	exon	1227	1418	.	+	.	Name=nad1 exon 3
##sequence-region	Contig368+14111	1	2629
##sequence-region	Contig369+17629901	1	1179
##sequence-region	Contig37+1482	1	1675
##sequence-region	Contig370+116839	1	310
##sequence-region	Contig371+16586	1	12552
##sequence-region	Contig372+2511	1	354
##sequence-region	Contig373+1411	1	1474
##sequence-region	Contig374+13626	1	560
##sequence-region	Contig375+21627	1	1597
##sequence-region	Contig376+28463441	1	329
##sequence-region	Contig376+28463441_2	1	4675
##sequence-region	Contig377+24592	1	5321
##sequence-region	Contig378+3849	1	1558
##sequence-region	Contig379+12331	1	3394
##sequence-region	Contig380+2315	1	4220
Contig380+2315	Geneious	gene	769	844	.	+	.	Name=trnK gene
Contig380+2315	Geneious	tRNA	769	844	.	+	.	Name=trnK tRNA
##sequence-region	Contig40+21912	1	1353
##sequence-region	Contig41+11912	1	370
##sequence-region	Contig42+9990222	1	2072
##sequence-region	Contig44+11353	1	693
##sequence-region	Contig45+2427	1	298
##sequence-region	Contig48+1298	1	367
##sequence-region	Contig49+11307	1	2984
##sequence-region	Contig52+2298	1	504
##sequence-region	Contig54+2367	1	436
##sequence-region	Contig55+1427	1	776
##sequence-region	Contig58+1367	1	728
##sequence-region	Contig59+12984	1	1597
##sequence-region	Contig61+1728	1	337
##sequence-region	Contig62+2337	1	487
##sequence-region	Contig65+11663	1	810
##sequence-region	Contig66+1623_2	1	1627
##sequence-region	Contig68+304013	1	637
##sequence-region	Contig71+1693	1	2917
##sequence-region	Contig72+12923	1	396
##sequence-region	Contig74+1366	1	1331
##sequence-region	Contig75+1491	1	899
##sequence-region	Contig77+2396	1	616
##sequence-region	Contig78+2491	1	2086
##sequence-region	Contig79+2903	1	663
##sequence-region	Contig80+1253	1	3159
##sequence-region	Contig81+11444	1	3434
##sequence-region	Contig82+42435862	1	3412
##sequence-region	Contig83+23159	1	2216
##sequence-region	Contig85+22065132	1	1141
##sequence-region	Contig90+2377	1	286
##sequence-region	Contig91+22062871	1	1323
##sequence-region	Contig92+1811	1	498
##sequence-region	Contig94+12216	1	1662
##sequence-region	Contig95+2296	1	572
##sequence-region	Contig96+1706	1	382
##sequence-region	Contig97+1716	1	19534
##sequence-region	Contig98+2716	1	19366
##sequence-region	Contig01+6558821	1	14208
##sequence-region	Contig02+114212	1	2678
##sequence-region	Contig03+214212	1	8385
##sequence-region	Contig04+28385	1	407
##sequence-region	Contig05+18385	1	464
##sequence-region	Contig06+1407	1	592
##sequence-region	Contig07+2407	1	2292
##sequence-region	Contig08+22678	1	33785
Contig08+22678	Geneious	CDS	29505	30254	.	+	0	Name=mttB CDS
Contig08+22678	Geneious	exon	24277	24300	.	+	.	Name=nad5 exon 3
Contig08+22678	Geneious	gene	29505	30254	.	+	.	Name=mttB gene
##sequence-region	Contig09+133785	1	13260
##sequence-region	Contig10+113260	1	952
##sequence-region	Contig110+18972	1	20830
##sequence-region	Contig115+11112	1	934
##sequence-region	Contig120+2210	1	369
##sequence-region	Contig122+1210	1	1123
##sequence-region	Contig125+4188	1	266
##sequence-region	Contig130+1208	1	343
##sequence-region	Contig131+28972	1	13262
##sequence-region	Contig135+34259391	1	187
##sequence-region	Contig135+34259391_2	1	175
##sequence-region	Contig136+2207	1	276
##sequence-region	Contig137+1282	1	1331
##sequence-region	Contig139+3197_2	1	251
##sequence-region	Contig140+1207	1	411
##sequence-region	Contig141+2378	1	1350
##sequence-region	Contig145+2277	1	457
##sequence-region	Contig15+1252	1	591
##sequence-region	Contig151+11386	1	538
##sequence-region	Contig155+3378	1	1708
##sequence-region	Contig158+1256	1	303
##sequence-region	Contig159+1412	1	408
##sequence-region	Contig160+1378	1	1757
##sequence-region	Contig17+1427	1	674
##sequence-region	Contig171+24861592	1	859
##sequence-region	Contig172+169574_2	1	2877
##sequence-region	Contig176+17710501	1	5006
##sequence-region	Contig179+1740	1	3692
##sequence-region	Contig180+6856331	1	761
##sequence-region	Contig184+1485	1	11435
Contig184+1485	Geneious	gene	7851	7923	.	+	.	Name=trnM gene
Contig184+1485	Geneious	tRNA	7851	7923	.	+	.	Name=trnM tRNA
##sequence-region	Contig188+1203	1	2128
##sequence-region	Contig203+11018	1	1427
##sequence-region	Contig204+16434	1	507
##sequence-region	Contig206+11427	1	335
##sequence-region	Contig207+1335	1	401
##sequence-region	Contig209+220847	1	16793
##sequence-region	Contig212+1401	1	532
##sequence-region	Contig213+120847	1	17063
##sequence-region	Contig214+216798	1	706
##sequence-region	Contig215+2222	1	1089
##sequence-region	Contig216+18246	1	6861
##sequence-region	Contig219+128919	1	20199
##sequence-region	Contig221+1343	1	2210
##sequence-region	Contig223+1947	1	3095
##sequence-region	Contig228+16873	1	540
##sequence-region	Contig229+2203	1	3475
##sequence-region	Contig233+32560591	1	18664
##sequence-region	Contig234+212925	1	8560
##sequence-region	Contig235+22185	1	7763
##sequence-region	Contig236+226926	1	627
##sequence-region	Contig237+11728	1	6232
##sequence-region	Contig238+19553	1	9311
##sequence-region	Contig239+2343	1	5854
##sequence-region	Contig240+11089	1	790
##sequence-region	Contig241+2706	1	4318
##sequence-region	Contig242+2520	1	5427
##sequence-region	Contig243+2305	1	709
##sequence-region	Contig244+3750981	1	2992
##sequence-region	Contig245+1377	1	2923
##sequence-region	Contig246+1305	1	1725
##sequence-region	Contig247+12060	1	6001
##sequence-region	Contig248+11580	1	1373
##sequence-region	Contig249+1343021	1	8187
##sequence-region	Contig250+211440	1	4045
##sequence-region	Contig251+12210	1	433
##sequence-region	Contig252+1743	1	9177
##sequence-region	Contig253+2737	1	5656
##sequence-region	Contig254+1453	1	1481
##sequence-region	Contig255+32210	1	365
##sequence-region	Contig256+23108	1	367
##sequence-region	Contig257+26873	1	946
##sequence-region	Contig258+1536	1	1542
##sequence-region	Contig259+1222	1	1542
##sequence-region	Contig260+115916	1	7799
##sequence-region	Contig261+12573	1	12536
##sequence-region	Contig262+26434	1	4234
##sequence-region	Contig263+22186	1	2436
##sequence-region	Contig264+21018	1	2465
##sequence-region	Contig265+116798	1	3490
##sequence-region	Contig266+1280	1	1557
##sequence-region	Contig267+111440	1	2509
##sequence-region	Contig268+9421561	1	4801
Contig268+9421561	Geneious	exon	2797	2855	.	+	.	Name=nad1 exon 4
##sequence-region	Contig269+24890	1	10351
##sequence-region	Contig270+21580	1	1055
##sequence-region	Contig271+13697	1	3732
##sequence-region	Contig272+12654411	1	910
##sequence-region	Contig273+126926	1	914
##sequence-region	Contig274+23697	1	3745
##sequence-region	Contig275+16162	1	8910
##sequence-region	Contig29+213260	1	3457
##sequence-region	Contig32+12697	1	744
##sequence-region	Contig33+1253	1	16872
##sequence-region	Contig35+11229	1	8972
Contig35+11229	Geneious	gene	2753	2826	.	-	.	Name=trnP gene
Contig35+11229	Geneious	tRNA	2753	2826	.	-	.	Name=trnP tRNA
##sequence-region	Contig58+2225	1	4419
##sequence-region	Contig59+2199	1	3194
##sequence-region	Contig60+2201	1	3192
##sequence-region	Contig61+1199_2	1	3192
##sequence-region	Contig69+1387	1	2212
##sequence-region	Contig72+2232958	1	201
##sequence-region	Contig76+1273	1	1060
##sequence-region	Contig78+1294	1	12925
Contig78+1294	Geneious	gene	7953	8025	.	-	.	Name=trnfM gene
Contig78+1294	Geneious	tRNA	7953	8025	.	-	.	Name=trnfM tRNA
##sequence-region	Contig84+12692	1	28919
##sequence-region	Contig85+112925	1	668
##sequence-region	Contig87+1301	1	485
##sequence-region	Contig88+14761	1	737
##sequence-region	Contig96+116993	1	1106
##sequence-region	Contig01+21372591	1	16226
Contig01+21372591	Geneious	CDS	5045	5146	.	+	.	Name=
##sequence-region	Contig02+116230	1	305
##sequence-region	Contig03+216230	1	7919
##sequence-region	Contig04+625281	1	4896
##sequence-region	Contig05+9159712	1	11282
##sequence-region	Contig06+14896	1	11137
##sequence-region	Contig07+111282	1	2062
##sequence-region	Contig08+211282	1	3171
##sequence-region	Contig01+4190331	1	13195
##sequence-region	Contig02+213195	1	11994
Contig02+213195	Geneious	gene	8162	8233	.	+	.	Name=trnE gene
Contig02+213195	Geneious	tRNA	8162	8233	.	+	.	Name=trnE tRNA
##sequence-region	Contig03+113195	1	12290
Contig03+113195	Geneious	gene	8458	8529	.	+	.	Name=trnE gene
Contig03+113195	Geneious	tRNA	8458	8529	.	+	.	Name=trnE tRNA
##sequence-region	Contig04+36633392	1	9976
##sequence-region	Contig06+19977	1	7109
##sequence-region	Contig07+29977	1	7221
##sequence-region	Contig08+17110	1	1312
##sequence-region	Contig09+27110	1	5835
##sequence-region	Contig10+15835	1	1895
##sequence-region	Contig100+1625	1	2090
##sequence-region	Contig102+1273	1	3083
##sequence-region	Contig104+17247	1	1014
##sequence-region	Contig108+3105122	1	1710
##sequence-region	Contig109+11601_2	1	546
##sequence-region	Contig11+16902391	1	11403
##sequence-region	Contig113+18967	1	20825
##sequence-region	Contig114+110226	1	679
##sequence-region	Contig115+11107	1	929
##sequence-region	Contig118+13090	1	1223
##sequence-region	Contig119+12098	1	1334
##sequence-region	Contig12+21312	1	12585
##sequence-region	Contig122+11223	1	540
##sequence-region	Contig125+2205	1	364
##sequence-region	Contig128+1205	1	1118
##sequence-region	Contig13+11769231	1	5496
##sequence-region	Contig134+712926	1	1977
##sequence-region	Contig134+712926_2	1	1469
##sequence-region	Contig136+1203	1	338
##sequence-region	Contig138+1282	1	1326
##sequence-region	Contig139+2202	1	271
##sequence-region	Contig14+25504	1	5010
##sequence-region	Contig145+1202	1	406
##sequence-region	Contig147+113278	1	1764
##sequence-region	Contig15+15504	1	6294
##sequence-region	Contig150+15261	1	6114
##sequence-region	Contig152+1373	1	1752
##sequence-region	Contig155+1256	1	298
##sequence-region	Contig158+1407	1	403
##sequence-region	Contig16+16309	1	263
##sequence-region	Contig161+11386	1	533
##sequence-region	Contig163+17455	1	511
##sequence-region	Contig164+12216	1	455
##sequence-region	Contig166+1455	1	412
##sequence-region	Contig168+1386	1	445
##sequence-region	Contig169+1725	1	2055
##sequence-region	Contig171+2152	1	833
##sequence-region	Contig177+1740_2	1	3687
##sequence-region	Contig178+13476	1	4013
##sequence-region	Contig18+9990222	1	1712
##sequence-region	Contig180+1480	1	11430
Contig180+1480	Geneious	gene	7846	7918	.	+	.	Name=trnM gene
Contig180+1480	Geneious	tRNA	7846	7918	.	+	.	Name=trnM tRNA
##sequence-region	Contig181+1943	1	15387
##sequence-region	Contig182+2198	1	713
##sequence-region	Contig183+14013	1	983
##sequence-region	Contig185+2834	1	702
##sequence-region	Contig189+1849	1	3580
##sequence-region	Contig190+11018	1	1422
##sequence-region	Contig191+11422	1	330
##sequence-region	Contig192+1330	1	396
##sequence-region	Contig194+1515	1	7203
##sequence-region	Contig198+15634	1	1374
##sequence-region	Contig201+1396	1	527
##sequence-region	Contig202+1381510	1	19893
##sequence-region	Contig205+120842	1	17058
##sequence-region	Contig206+16434	1	502
##sequence-region	Contig208+2217	1	1084
##sequence-region	Contig21+1247	1	640
##sequence-region	Contig213+2713	1	900
##sequence-region	Contig216+1811	1	391
##sequence-region	Contig217+1713	1	943
##sequence-region	Contig219+18246	1	6856
##sequence-region	Contig22+2247	1	524
##sequence-region	Contig220+1702	1	911
##sequence-region	Contig222+119893	1	1555
##sequence-region	Contig224+1391	1	603
##sequence-region	Contig226+2702	1	868
##sequence-region	Contig227+16868	1	535
##sequence-region	Contig228+28246	1	6813
##sequence-region	Contig229+22587	1	26919
##sequence-region	Contig230+1706	1	932
##sequence-region	Contig231+1305	1	1997
##sequence-region	Contig232+11580	1	1552
##sequence-region	Contig234+32560591	1	17808
##sequence-region	Contig235+26434	1	2584
##sequence-region	Contig236+115916	1	7271
##sequence-region	Contig237+21374	1	2333
##sequence-region	Contig239+1328	1	8655
##sequence-region	Contig24+1524	1	669
##sequence-region	Contig240+1453	1	1938
##sequence-region	Contig241+116798	1	2710
##sequence-region	Contig242+11728	1	6530
##sequence-region	Contig243+21018	1	2453
##sequence-region	Contig244+212920	1	8272
##sequence-region	Contig245+12573	1	12080
##sequence-region	Contig246+226932	1	491
##sequence-region	Contig247+1179	1	8524
##sequence-region	Contig248+11084	1	1382
##sequence-region	Contig249+1199	1	8789
##sequence-region	Contig250+2868	1	300
##sequence-region	Contig251+1217	1	1782
##sequence-region	Contig252+211435	1	3703
##sequence-region	Contig253+21580	1	1014
##sequence-region	Contig254+111435	1	2301
##sequence-region	Contig255+1983	1	3090
##sequence-region	Contig256+2184	1	372
##sequence-region	Contig257+1343021	1	7902
##sequence-region	Contig258+19553	1	9306
##sequence-region	Contig259+12055	1	6081
##sequence-region	Contig26+11663	1	703
##sequence-region	Contig260+13692	1	3568
##sequence-region	Contig261+1531	1	1537
##sequence-region	Contig262+12012	1	303
##sequence-region	Contig263+42093922	1	2563
##sequence-region	Contig264+1868	1	679
##sequence-region	Contig265+23692	1	3543
##sequence-region	Contig266+2427	1	755
##sequence-region	Contig267+22186	1	1863
##sequence-region	Contig268+9031172	1	1146
##sequence-region	Contig269+26868	1	848
##sequence-region	Contig270+11374	1	2328
##sequence-region	Contig271+23090	1	7724
##sequence-region	Contig272+1603	1	275
##sequence-region	Contig273+24890	1	9920
##sequence-region	Contig274+1743	1	9166
##sequence-region	Contig275+16157	1	8282
##sequence-region	Contig276+2305	1	1489
##sequence-region	Contig277+126932	1	539
##sequence-region	Contig278+1377	1	879
##sequence-region	Contig279+2603	1	631
##sequence-region	Contig280+1900	1	415
##sequence-region	Contig281+9421561	1	4736
Contig281+9421561	Geneious	exon	2797	2855	.	+	.	Name=nad1 exon 4
##sequence-region	Contig282+2515	1	5235
##sequence-region	Contig29+1572	1	2810
##sequence-region	Contig30+12816	1	289
##sequence-region	Contig31+1366	1	1224
##sequence-region	Contig35+22062871	1	1216
##sequence-region	Contig38+12697	1	739
##sequence-region	Contig39+1253_2	1	16867
##sequence-region	Contig40+116871	1	635
##sequence-region	Contig41+11224	1	8967
Contig41+11224	Geneious	gene	2748	2821	.	-	.	Name=trnP gene
Contig41+11224	Geneious	tRNA	2748	2821	.	-	.	Name=trnP tRNA
##sequence-region	Contig43+110610	1	1860
##sequence-region	Contig44+11860	1	879
##sequence-region	Contig48+1495	1	602
##sequence-region	Contig49+1879	1	2094
##sequence-region	Contig51+1602	1	1568
##sequence-region	Contig53+12587	1	3019
##sequence-region	Contig55+13028	1	610
##sequence-region	Contig56+12498	1	514
##sequence-region	Contig57+1619	1	653
##sequence-region	Contig59+12094	1	2143
##sequence-region	Contig62+13446	1	593
##sequence-region	Contig64+2194	1	3190
##sequence-region	Contig65+1194	1	3187
##sequence-region	Contig66+2196	1	3187
##sequence-region	Contig68+18991	1	379
##sequence-region	Contig69+1593	1	1490
##sequence-region	Contig70+13147	1	1166
##sequence-region	Contig74+1382	1	2207
##sequence-region	Contig76+1444	1	457
##sequence-region	Contig77+2232958	1	196
##sequence-region	Contig79+11166	1	1297
##sequence-region	Contig80+117192	1	625
##sequence-region	Contig82+1289	1	12920
Contig82+1289	Geneious	gene	7948	8020	.	-	.	Name=trnfM gene
Contig82+1289	Geneious	tRNA	7948	8020	.	-	.	Name=trnfM tRNA
##sequence-region	Contig83+1662	1	6148
##sequence-region	Contig84+12692_2	1	28914
##sequence-region	Contig88+1924	1	657
##sequence-region	Contig90+112920	1	663
##sequence-region	Contig91+1301	1	480
##sequence-region	Contig92+14761	1	732
##sequence-region	Contig99+116993	1	1101
##sequence-region	Contig01+13388881	1	8152
##sequence-region	Contig01+13388881_2	1	15105
##sequence-region	Contig02+123272	1	11633
##sequence-region	Contig05+11070	1	3188
##sequence-region	Contig06+111633	1	24988
##sequence-region	Contig100+1360	1	343
##sequence-region	Contig101+1716	1	19426
##sequence-region	Contig102+1361	1	404
##sequence-region	Contig103+22062871	1	1215
##sequence-region	Contig11+17894	1	3018
##sequence-region	Contig111+1804	1	978
##sequence-region	Contig116+1978	1	260
##sequence-region	Contig118+1269	1	250
##sequence-region	Contig119+1643	1	252
##sequence-region	Contig12+13027	1	609
##sequence-region	Contig121+22153122	1	195
##sequence-region	Contig121+22153122_2	1	71
##sequence-region	Contig127+1259	1	760
##sequence-region	Contig13+1618	1	652
##sequence-region	Contig131+2233	1	263
##sequence-region	Contig132+11853	1	2011
##sequence-region	Contig133+1474	1	394
##sequence-region	Contig134+1295	1	481
##sequence-region	Contig136+1769	1	285
##sequence-region	Contig137+1412	1	266
##sequence-region	Contig142+14218702	1	2683
##sequence-region	Contig143+13208	1	685
##sequence-region	Contig146+1487	1	2293
Contig146+1487	Geneious	gene	1	67	.	+	.	Name=trnH gene
Contig146+1487	Geneious	tRNA	1	67	.	+	.	Name=trnH tRNA
##sequence-region	Contig148+1180	1	202
##sequence-region	Contig15+13188	1	12959
##sequence-region	Contig150+28445912	1	549
##sequence-region	Contig151+1633	1	779
##sequence-region	Contig153+12293	1	255
##sequence-region	Contig154+1298	1	1263
##sequence-region	Contig155+2241	1	1147
##sequence-region	Contig156+11407992	1	818
##sequence-region	Contig160+1266	1	576
##sequence-region	Contig162+2281_2	1	1214
##sequence-region	Contig164+1231	1	409
##sequence-region	Contig165+22683	1	749
##sequence-region	Contig166+1255	1	312
##sequence-region	Contig167+5848572	1	601
##sequence-region	Contig169+2266	1	442
##sequence-region	Contig17+124992	1	5023
##sequence-region	Contig170+12683	1	765
##sequence-region	Contig179+1779	1	1852
##sequence-region	Contig18+112959	1	507
##sequence-region	Contig180+11267	1	569
##sequence-region	Contig183+1442	1	2065
##sequence-region	Contig184+1281	1	1270
##sequence-region	Contig185+0011407992	1	818
##sequence-region	Contig186+1403	1	2378
##sequence-region	Contig187+1576	1	552
##sequence-region	Contig189+13626	1	2843
##sequence-region	Contig19+15027	1	1298
##sequence-region	Contig191+1458	1	289
##sequence-region	Contig194+11613	1	863
##sequence-region	Contig195+1765	1	351
##sequence-region	Contig196+1823	1	574
##sequence-region	Contig197+40265202	1	1626
##sequence-region	Contig197+40265202_2	1	228
##sequence-region	Contig200+1439	1	4184
##sequence-region	Contig201+1749	1	725
##sequence-region	Contig202+12529	1	1100
##sequence-region	Contig203+1351	1	283
##sequence-region	Contig207+22776	1	3799
##sequence-region	Contig208+2271	1	250
##sequence-region	Contig209+13476	1	4012
##sequence-region	Contig210+1725	1	479
##sequence-region	Contig212+1312	1	2264
##sequence-region	Contig213+1783	1	442
##sequence-region	Contig22+1622	1	540
##sequence-region	Contig220+1943	1	15386
##sequence-region	Contig222+761383	1	525
##sequence-region	Contig226+14012	1	982
##sequence-region	Contig23+12965	1	671
##sequence-region	Contig231+1510	1	1094
##sequence-region	Contig234+1408	1	353
##sequence-region	Contig235+1479	1	926
##sequence-region	Contig246+25663111	1	2491
##sequence-region	Contig247+11489	1	8966
Contig247+11489	Geneious	gene	2747	2820	.	-	.	Name=trnP gene
Contig247+11489	Geneious	tRNA	2747	2820	.	-	.	Name=trnP tRNA
##sequence-region	Contig253+1466	1	5359
##sequence-region	Contig256+21489	1	10610
##sequence-region	Contig260+1253	1	16866
##sequence-region	Contig262+15780692	1	2880
##sequence-region	Contig264+11420	1	1195
##sequence-region	Contig266+11094	1	526
##sequence-region	Contig271+24170	1	955
##sequence-region	Contig273+14170	1	992
##sequence-region	Contig274+3230	1	1495
##sequence-region	Contig279+11349	1	1140
##sequence-region	Contig28+1661	1	6147
##sequence-region	Contig284+949981	1	2987
##sequence-region	Contig285+110610	1	1859
##sequence-region	Contig286+2272	1	888
##sequence-region	Contig287+1272	1	930
##sequence-region	Contig288+23095912	1	3009
##sequence-region	Contig289+1435	1	1790
##sequence-region	Contig29+11318	1	523
##sequence-region	Contig290+1936	1	890
##sequence-region	Contig293+1737	1	515
##sequence-region	Contig294+11859	1	878
##sequence-region	Contig295+2672	1	1007
##sequence-region	Contig298+1672	1	1104
##sequence-region	Contig301+11012	1	454
##sequence-region	Contig303+1515	1	258
##sequence-region	Contig304+2888	1	381
##sequence-region	Contig305+2892	1	671
##sequence-region	Contig306+11200	1	3334
##sequence-region	Contig308+1414	1	314
##sequence-region	Contig31+1533	1	286
##sequence-region	Contig310+1892	1	713
##sequence-region	Contig311+22880	1	2101
##sequence-region	Contig314+12880	1	2143
##sequence-region	Contig316+1947	1	3089
##sequence-region	Contig320+22101	1	353
##sequence-region	Contig321+3602505	1	8546
##sequence-region	Contig324+1495	1	601
##sequence-region	Contig326+12101	1	718
##sequence-region	Contig327+1878	1	2093
##sequence-region	Contig329+16944	1	1611
##sequence-region	Contig33+1525	1	1567
##sequence-region	Contig330+2353	1	473
##sequence-region	Contig332+11586	1	1014
##sequence-region	Contig334+1524	1	1567
##sequence-region	Contig335+3353	1	402
##sequence-region	Contig336+110904	1	2114
##sequence-region	Contig337+1402	1	260
##sequence-region	Contig34+11805	1	262
##sequence-region	Contig341+1353	1	512
##sequence-region	Contig343+2260	1	331
##sequence-region	Contig345+219366	1	12859
##sequence-region	Contig347+11461	1	1098
##sequence-region	Contig348+126932	1	2616
##sequence-region	Contig350+1473	1	786
##sequence-region	Contig354+1574	1	6320
##sequence-region	Contig355+1332	1	609
##sequence-region	Contig356+12498	1	513
##sequence-region	Contig357+3193	1	272
##sequence-region	Contig358+2402	1	817
##sequence-region	Contig360+112859	1	486
##sequence-region	Contig363+1327	1	448
##sequence-region	Contig365+3487	1	309
##sequence-region	Contig366+12093	1	2142
##sequence-region	Contig371+2309	1	294
##sequence-region	Contig373+1297	1	255
##sequence-region	Contig374+1309	1	336
##sequence-region	Contig376+7311922	1	1492
##sequence-region	Contig379+1336	1	258
##sequence-region	Contig383+2525	1	14547
##sequence-region	Contig388+2211	1	338
##sequence-region	Contig389+13446	1	592
##sequence-region	Contig391+31478131	1	1650
##sequence-region	Contig393+11014	1	4225
##sequence-region	Contig401+1825	1	27048
##sequence-region	Contig402+1288	1	10321
Contig402+1288	Geneious	gene	7947	8019	.	-	.	Name=trnfM gene
Contig402+1288	Geneious	tRNA	7947	8019	.	-	.	Name=trnfM tRNA
##sequence-region	Contig403+15359	1	3495
##sequence-region	Contig404+1604	1	2070
##sequence-region	Contig405+1211	1	1570
##sequence-region	Contig406+13691	1	1579
##sequence-region	Contig407+1328	1	5531
##sequence-region	Contig408+16321	1	1478
##sequence-region	Contig409+25076	1	370
##sequence-region	Contig410+1592	1	1298
##sequence-region	Contig411+23352	1	5132
##sequence-region	Contig412+13352	1	6556
##sequence-region	Contig413+22697	1	4718
Contig413+22697	Geneious	exon	4503	4600	.	-	.	Name=nad4 exon 4
##sequence-region	Contig414+23446	1	804
##sequence-region	Contig415+3216898	1	14954
##sequence-region	Contig415+3216898_2	1	1276
##sequence-region	Contig416+26321	1	1762
##sequence-region	Contig417+13147	1	618
##sequence-region	Contig418+23147	1	762
##sequence-region	Contig419+1199	1	6702
##sequence-region	Contig42+1246	1	639
##sequence-region	Contig420+25359	1	3809
##sequence-region	Contig421+2592	1	647
##sequence-region	Contig422+15076	1	668
##sequence-region	Contig423+16156	1	11621
##sequence-region	Contig424+11124	1	2284
##sequence-region	Contig425+22815	1	13845
##sequence-region	Contig426+28966	1	6210
##sequence-region	Contig427+16357882	1	4492
##sequence-region	Contig428+11167	1	1299
##sequence-region	Contig429+1849	1	539
##sequence-region	Contig430+31588881	1	15436
##sequence-region	Contig431+3258	1	1421
##sequence-region	Contig432+3215	1	1314
##sequence-region	Contig433+23691	1	1629
##sequence-region	Contig434+2301	1	7199
##sequence-region	Contig435+15663	1	1375
##sequence-region	Contig436+1564	1	14248
##sequence-region	Contig437+23102	1	3838
##sequence-region	Contig438+212859	1	6929
##sequence-region	Contig439+21349	1	6939
Contig439+21349	Geneious	CDS	4547	6259	.	+	0	Name=cox1 CDS
Contig439+21349	Geneious	gene	4547	6259	.	+	.	Name=cox1 gene
##sequence-region	Contig44+2246	1	523
##sequence-region	Contig440+12033	1	1655
##sequence-region	Contig441+1787	1	2334
##sequence-region	Contig442+211344	1	387
##sequence-region	Contig443+25964782	1	6256
##sequence-region	Contig443+25964782_2	1	8466
Contig443+25964782_2	Geneious	gene	7150	7223	.	+	.	Name=trnM gene
Contig443+25964782_2	Geneious	tRNA	7150	7223	.	+	.	Name=trnM tRNA
##sequence-region	Contig444+21853	1	14141
##sequence-region	Contig445+1179	1	5582
##sequence-region	Contig447+12573	1	9283
##sequence-region	Contig448+3849	1	1014
##sequence-region	Contig449+111344	1	1994
##sequence-region	Contig45+11335	1	2873
##sequence-region	Contig450+1743	1	6589
##sequence-region	Contig451+1215	1	1486
##sequence-region	Contig452+1220	1	789
##sequence-region	Contig453+2341	1	394
##sequence-region	Contig454+16179692	1	4133
##sequence-region	Contig455+2849	1	790
##sequence-region	Contig456+25663	1	725
##sequence-region	Contig458+24188	1	9532
Contig458+24188	Geneious	exon	4005	4266	.	+	.	Name=nad7 exon 4
##sequence-region	Contig459+18966	1	13134
##sequence-region	Contig460+2327	1	2202
##sequence-region	Contig461+1780555	1	908
##sequence-region	Contig462+21461	1	4841
##sequence-region	Contig48+1701	1	500
##sequence-region	Contig50+2203	1	289
##sequence-region	Contig51+17247	1	1013
##sequence-region	Contig53+1523	1	668
##sequence-region	Contig57+12876	1	1489
##sequence-region	Contig58+11663	1	702
##sequence-region	Contig59+110226	1	678
##sequence-region	Contig60+1623	1	1519
##sequence-region	Contig64+1572	1	2809
##sequence-region	Contig69+1366	1	1223
##sequence-region	Contig72+11206	1	323
##sequence-region	Contig73+12776	1	466
##sequence-region	Contig74+11519	1	3272
##sequence-region	Contig75+1203	1	4495
##sequence-region	Contig78+1303	1	420
##sequence-region	Contig79+14495	1	631
##sequence-region	Contig80+13611	1	1844
##sequence-region	Contig81+1420	1	325
##sequence-region	Contig83+1326	1	869
##sequence-region	Contig87+1869	1	439
##sequence-region	Contig88+1316	1	487
Contig88+1316	Geneious	gene	290	362	.	+	.	Name=trnH gene
Contig88+1316	Geneious	tRNA	290	362	.	+	.	Name=trnH tRNA
##sequence-region	Contig91+11062	1	360
##sequence-region	Contig93+1325	1	272
##sequence-region	Contig1	1	43526
Contig1	Geneious	CDS	37869	38093	.	+	0	Name=atp9 CDS
Contig1	Geneious	exon	7528	7601	.	+	.	Name=rps3 exon 1
Contig1	Geneious	gene	37869	38093	.	+	.	Name=atp9 gene
##sequence-region	Contig2	1	16896
##sequence-region	Contig3	1	18765
##sequence-region	Contig1_2	1	43526
Contig1_2	Geneious	CDS	37869	38093	.	+	0	Name=atp9 CDS
Contig1_2	Geneious	exon	7528	7601	.	+	.	Name=rps3 exon 1
Contig1_2	Geneious	gene	37869	38093	.	+	.	Name=atp9 gene
##sequence-region	Contig2_2	1	35507
##sequence-region	Contig2_3	1	35500
