# Supplementary material for: Organellar phylogenomics of Ophioglossaceae fern genera
Source: Front Plant Sci. 2024 Jan 15;14:1294716. doi: 10.3389/fpls.2023.1294716 (PMC10823028; doi:10.3389/fpls.2023.1294716)
Supplement: Supplementary file 2 [file DataSheet_2.zip › Supplementary file S1/mitogenome/gff/Ophioglossum_Hsu9384.fasta]

>Contig01+324321
AAGGGCCGTCCGATAGGACGGCAACTCCGACCGATAGGGAGGAGTTGGCCCGAAGGGCAACTCCGACCGATAGGGAGGAGTTGGCCCGAAGGGCAACTCCGACCGATAGGGAGGAGTTGGCCCGAAGGGCAACTCCGACCGATAGGGAGGAGTTGCCCGAAGGGCCACTCCGACCGATAGGGAGGAGTTGGACTGCATCGGATACAGTAACATCAGGTAAGGCCCTATCCGACCTATTCTCCAGTAACCATTACCACCATAGCATAGACTCTCAGGACGTACAGCTCTATCTTCGTATTTTCAGCGGATCTTACAGCGTATTCATAGCTGTTGAACACCATTGAATTGGAGAGAGAATCGCAAATCTACTCTATCCACCTCAGTATCCGCTGTAAAGAAAGATACCTCAGTATCCGCTGTAAACACCTCACCGCTGTAAATCTAATATCCTCACCGCTGTAAATCTAACTGCAAAAATAGCTTCTCAATTTTTCTTAGCACTGCGCGGGACCATCTTAGCTGCATTAGTTAGTGGAAGCGCATTTAAGCTTTAAATTCAATTAAATTCCCATTCACGAACTTTAAAGGCGTGAAATAGAAGGATGGCCACAATAATGTCGAAGGTAGGCCAAGCCAGCAAGCAAGGGCCCTCCGATAGGAGGGCCACTCCGAATTCCGATAGGGAGGAGTTGGGAATTCCGAAGTAGGACCACTCCGAATTCCGATAGGGAGGAGTTCGCCCTCCGATAGGAGGGCCACTCCGAATTCCGATAGGGAGGAGTTGGGAATTCCGAAGTAGGACCACTCCGAATTCCGATAGGGAGGAGTGGGTCCTCCGACAGGAGGACCACTCCGAATTCCGATAGGGAGGAGTGGGTCCGATAGGACCACTCCGAATTCCGATAGGGAGGAGTGGGTCCGATAGGACCACTCCGAATTCCGATAGGGAGGAGTTGGCAAGGCACGGCCTTCAAGGCACATCAGTGAAGCGCTTGCGCTTCTTCTTCCCCACCCTACACATGCCGTGCCCTTCTCTCTGCCGGGGGGCGTGTGCCGATAGGCACGGGTTCTTTGTGGGCCGGAAATTCTGTACGTGGCCTAGATAAGCACGGGCTAGCGGCGCTCGTTGGAGGGTGGTGCTTGGGGCTAGGGGCAGCGGCAGCCTCACCTGCTAGGTGCCTCGCGCTTTCCCTTTGAGGATAAGAGGGCGCTAGATAGGCTTAGGCTCTGCTTGCTCACTTGGTGAAAATGGTAAACACGACAGACTTAAAATCTGTTCCATTGAAAGGGTTATCGGTTCAAGTCCGATAGTGAGCATTTTTAGTGCTTGGTTAAATTGGCAATCGCGCTTAGGCTTATGTTCCATTGAAAGGAGCGCCCGATAGCCAGCAGTAGATTAGTGTATTCCGATCAATGTCGAAGATTCTTCTGATCCCGGCGCCCCCCTAAACCTTCCAAAAGGAACTCCTATTCGAGAGGATTTTTCATAAGGATTAAGGCCCAACTCCCCCCACTCCTCCCGCCACGGTCGGAGTTGTCCTCACTTCGTTCGGACCCTTTTAAAGTTACTTTAATTTAATTTCAATTAAATTTCTCCCTTTAAGTGCCTCGGACCCTTCGGTCAGACCAACTCCTCCCGGTAGGTCGGAGTTGTCTTCCAACTCCTCCCGGTAGGTCGGAGTTGTCCTCGCCTCGGACCCGCCCTCCGGCAGGAGGACAACAAATTTGACGGCAATTCAATTCAATCCAATTCAATTAATTTGACGGCCTTAGAAGTTACTTTAATTTAATTTAATTGAAAATTAAAGTAACTTAACTTTAATTTAATTTAATTTTCACTTAAATTAAATTAAAGTAACTTAGGGCCCTCCGATAGGAGGGCCACTCCGACCGATAGGGAGGAGTTGGGAATTCCGAAGTAGGACCACTCCGACCGATAGGGAGGAGTTGGCCCTCCGATAGGAGGGCAACTCCGACTAAGTTTACTTTAATTTTAATGAAATTAAATTAAAGCAATCCCCAACTCCTCCCTATCGGTCGGAGTTGCCGGACGGCCCTTTAATTTTCAATTAAATTAAATTAAAGTAACCCGCTAAATTCAATTCAATTCAATTCAATTAATTTTAAAATACATGACGGAGTTGGCCGGCCGCCCACCTCCCTCAAGCCTCCTATCGATCAGATCATAAGGAGCGGGTACTTTAATTTAAAATTAATTGAAACGTTCGTGTCTTCGGCGTTCAATATCAGTCCCGGCTGCATCAGCATCAATGGGGTTTTCTCCTCCAATGATTCATTTCCCGTTCCCACCTGTTGTTCTCTTCTGACCAAGCTTCTCAGCTTCCACGATCGATAAGCCCCGGGCGGGAAATGAACGTCGCTGCCGAAGCAGCCGGATGGATTCATTCGGATGGGACGAAAACGAGATAGGTTGGGAACGCGGCTTCGTGACCATGGATCTCCTTATCTCAATAGCGAGAGCCTTGAAATTCATTAGAATGAAGCCAACTCCCCCAACTCCTCCCTATCGGTCGGAGTGGCCCTCCTATCGGAGGGCAGGGGGCCTTTAGGCCCCCGCGGGGGGCGCTACGCGCCCCCCTGCCCTTCACCGATCGTTCACTGGCCTTGTTTGGGCCTTTTTCCCAGCACTAGAGCGAAGGTGACCGGCACCACGGGTGGGGGTGGGGCCGGCAGCATCATAAAGTGGGTGGTGGTGGCCGGCAGCAGGTCCTACGGGACCACTAGAGGGGCGCCGGCCTAAGAAAAAACTTTAAAGGTTGTTTTTGGCTTGTTCCTGGGTCCTCCGACAGGAGGACCACTCCGACCGATAGGGTCCGAACGAAGTGAGGACAACTCCGACCGAAGGGAGGAGTTGGAGGAGTTGGCAGAAAAAACAGGTTAGGCTTTAAAGTCACGTACTTTACCCGCCCCACCCCCTACTTCGGGGGCCCAACCTCCTAGCCACTACAGTGCCTTCTATCGGAGTTATCCCGTAAAGTTACAAAGACTTTTTAATTTAATTGAAAATTAAAGTCCTCCCGCCACGGCCTTTAGGCACTCGACCGATAGGGAGAGGGTCGGAGTTACTTTAATTTAATTTAATTTAACGGTCATTTTCTTAGAAAAATGCGCGTTCTGAGCGCGTTGGTGACACTGGCACTGGCGGGACACCTTGCAAACCAACTCCTCCCTTCGGTCGGAGTTGTCCTCGCTTCGCTCGGACCCTCGATTTTTGCTTAGACAACAGGGCAGGGGGGTGCTCCGCACCCCCCGCGGGTAGCGCGTAGCGCCTTAGATTTGAATTTCATCCAAACTCCTCCAGGCTCGGACGCTCCAGCCTTAGGAGGAGGAGCCAGGCCAGCCTGCCGGGCTGCCCGCCGGGTGGCCTGCCGGGCCACCCAGCAAACCCTCCTTCTACGCAAGCGGAAGCAAAAGAAGGCCTTTAAAAGAACGAAAGCTACAGAAGGGGGCGAGGCAAAGGGAGGGCGAAAGGCCCTTTTCTCTTTTACTCCACGGAAGCGGAAGCTACAGAAGGAGGCGAGGCAAACCAACTCCCCCCACTCCTCCCGGTAGGTCGGAGTTGTCCTCACTTCGTTCGGACCCTTTTAAAGTTACTTTAATTTAGTTTCAATTCAATTTAAGGCGTTTAAATTAAATTAAATTAAAGTAAAGTATGAATTTACTTTTTTAAATTAAATTAATAGTATCCCGGCCCGTTACTTTAATTTAGTTTCAATTCAATTTAAGGCCCGGACCAACTCCTCCCTATCGGTCGGAGT
>Contig02+11085
TCCTCCCGGTAGGTCGGAGTTGTCCTCACTTCGTTCGGACCCTTTTAAAGTTACTTTAATTTAGTTTCAATTCAATTTAAGGCGTTTAAATTAAATTAAATTAAAGTAAAGTATGAATTTACTTTTTTAAATTAAATTAATAGTATCCCGGCCCGTTACTTTAATTTAGTTTCAATTCAATTTAAGGCCCGGACCAACTCCTCCCTATCGGTCGGAGTTGTCCTTCGGACCAACTCCTCCCTATCGGAATTCGGAGTTGTCCTCCTGTCGGAGGACCCTAGACCTAGACTTTACAGGGATTGTCATGTAGCAGGCCTGGGAGAGGTGGGAGAGAAAGGAAGTTTGCGCACTTTAAAGGGCTCTAACTCCGATTGAGTTTCTTCCCGGGCGGAAGGCTAAAGAGAGAAAGGTTGCTTCGAACTCTACCTTTCCACTAGCCTTCTACTTCCCCTAGTCGGCCACCTCACATCTCATCCCAAACAGCAACGCCGCCCCGCCTACCAAGGTTAGTAGGCGGGGCTAGGCGAGGGACACTTCGCTTTGTCGAACAGACCACTCGTTGCGAATCATTTTCTGTACGAAGGGCCCTCCGATAGGAGGGCAACTCCGACCGATAGGGTCCGAACGAAGTGAGGACAACTCCGACCGAAGGGAGGAGTTGGAGGAGTTGGACAGCTCATATTCCGACGGGAAATGCATTAGGGGATTTTCCGAGCTTTTGTAAGTCTCTTGAAACAGCTCATTCACCGTCCTATAAGTCTTTGAATAATTCCGTCTGCAATCAATTTAATTCAGCCAAGCGAATTCTCTGAGTTCTTCTTGCTGCCTGTCGGGTACTCCCTCGGTGGGTTTTGCGGTGTCATGAACAGCTTGTAAGTTGGGGATTTCCACTGCTCCAATTCCGTATCGCTCAATGCTGCCGCTACCTGAAGCGCCTCCCTCGATCGACACAAGTTAAAGCCTTTAAAAGGCGCTCACTCACTTCACTTAACCCCTCGCATGCCTCCAAGTCAGCGCCGGAGCTTCAGTGTTGGTACGCTGTTTGGCCGGAGCAGCCTTTAAAGGCTGTTTAATGCATTCAACCAGAAGCGTTGCACCCAATCGATCCGCTGTTATGGGATGATTCAGTTGGCTATTGAAGTTCAGACAGAACACTCGACTCCTAAAGGCCTCAGCCTGCAAGTGAACTGGAATCGAGCCGCCAGTATGATCGGAACATTCTGAGCCTTTTCAAACACTCGACCGTACTTCGCATCCAAGTGCATTCGCTGCCCATCTAGCGCCATTAGCATCAGATCGGTGTCCCAGCTGCTGTGGGAGAGCTCATCCAGTACCCAGAGATCATGAGTCCCGCTCTCTGCTCCGGAGAAGTCGTTCTGACGCCTTGATACGTAATACACATTCAGCACCTTACCAGTCCGGGTCAGATTTGTCCGGGTTCCGGGCCCAGTATTACTAGCTGGCGCTGTCTCAAATGGCGGGGGAAACATGCTAGGCCCTTTAAAAGTCCATTCCACTTTTAAAAGGCCATTTCTCTTTCAAGTCATGCTCTGTATAGATGGGGCCACCCTGCGACTTCACGAATTCCCATATACGCATGCACACTTCTTAAAAGTGCTACTTTGCGACTGCTTTTTCACTGTCTGCAAATCAGCCTTAAAAGTACTTCGCATCGCGTTATAGTTCGTCATGCACTTTCCCACTAACGAATCATCCTCCATCACTTCCTCCCAGCTTATTTTATCCCGCAGACGGCTCACTAAGTTCCAAGAGTCATTCATTCTCTTTTTCGTCACTGCACTCTTGGCTCGCTCCCGTACCACTTCCAAGGGTTCTTCCCCCCATACCAAGGGGGATTCATCACCTTTCATTAGATACCTGCAAAAGCTCGTATTCCACCCCGCTCACGTTACATTGGCGCCCCTCGAACTCAGGGAAGAGTGCTCGCAGCTTCTTAGTCACCGTGTATTTGCTTGCATCTCTGTTCCAGATGCCGTAGTGGTAATGCCCCTCCCACTGTGAGCTTCCTTGCTCACCACTATGCTCCTACAGTCGAAGCCTGAGCTTACTTGTACCACTATCACCTCAGCGAATGCCGAACTGGCCACTCTCTTCTCTGCGTGAGATAGGGTCAGCAAGATGTATTGACGTATGTTCCTTCTGTTCATCCGTGAACTCAGTTCCGTTTTCTGGTTTTAGATCCACATTTGGTTAGGGCCTACTCCTATTTACCCAATTCAGCTCATTCTCCGACAGGCTTCACGGCAGCCCATTCCCCGACGGGCCCTCACTCAGCTCATTCTACGACAGGCCCCATTCAGCCCATTTCCCGGCAGGTCTCACCCAGCCCATTCTCCGGTAGGGCCCCTCAGCTCATTCCCTGACAGGCTCAATCCAGCTCATTCCCCGGCAGGGCTCCTTCAGCTCATTCTCCGATAGACCCGACTCAGCCCATTCCCGAAGAAGAGATCAGCTCCGGCATAATCGATTGAAGGATCCAATCAAGGCGGAAGCCCTAGGGGATTCCTTCCCCGACTGATCAGGGGAGGTAGAGAGACTGGCTCTACTGGTGTATTAGGGCACCCTTTCATCTATACTACGCGCCCCAACCCATTGATTACTCGACGGGTGGTAACGGTGGTGCCCCAGGCCCCGTCCGATGATCTTAATTATGGGCAATAGCTAAGTTTACTTTAATTTTAATGAAATTAAATTAAAGTAAACTTATTTATTTTCAATTAATTGAAAATTAAAGGGCCCGAAGGGCAACTCCGACCGATAGGGAGGAGTTGGGGATTGCTTTAATTTAATTTCATTAAAATTAAAGTAAACTTAGCTCTTGTGAGCCCTTTAAAAGGCTATAGCGGAAGATTCAACTCCTCCCTATCGGTCGGAGTTGCCCTTCGGGCCAACTCCTCCCTATCGGTCGGAGTTGCCCTTCGGGCCAACTCCTCCCTATCGGTCGGAGTTGCCCTTCGGGCCAACTCCTCCCTATCGGTCGGAGTTGCCCTTCGGGCCAACTCCTCCCTATCGGTCGGAGTTGCCCTTCGGGCCAACTCCTCCCTATCGGTCGGAGTTGCCCTTCGGGCCAACTCCTCCCTATCGGTCGGAGTTGCCCTTCGGGCCAACTCCTCCCTATCGGTCGGAGTTGCCCTTCGGGCCAACTCCTCCCTATCGGTCGGAGTTGCCCTTCGGGCCAACTCCTCCCTATCGGTCGGAGTTGCC
>Contig03+21085
ATTCAATTTAAGGCGTTTAAATTAAATTAAATTAAAGTAAAGTATGAATTTACTTTTTTAAATTAAATTAATAGTATCCCGGCCCGTTACTTTAATTTAGTTTCAATTCAATTTAAGGCCCGGACCAACTCCTCCCTATCGGTCGGAGTGGCCCTCCTATCGGAGGGCCCTTTGCGCCGTTTATTTCCAACGCGACCGGTCAAGTAGCGCTTCGCTTCGCTTCCTATGGTGGTGGTCGAGTGCCGGCAAATTTCGTATATAGATGAAGATACTTTAATTTTCAATGAAATTAAATTAAAGTATTCAACTTTAATTTTCAATGAAATTAAATTAAAGTATCTTAGCTTCAGTGCGTGCAACCAAAGCCTTGTGTTGGAGGTGACTTTCCGAACGAAGCTTCAGATAAGGCGGTCCGGGCACTTCTCGGAATCAGGGTGGATCTGGTTTAAAGCTCTTGTGGGCGGGCTTCGAGGCAGCAGCGACAGCAGTTCCCTCTTTCGTTCATTCCCCGTACGGTAGAAAGATCGGCGGCTGTTCAGATGCAGGGTCGCACGCAGCACCCTACCGCCTCGCTCTCAACCTTTCGAGCTCTATGGTATATAATCGCAGCAGTGTTTCCGATACCTTGACGGGAAAAGTGCTTAGCAATTATGCTTGCTATGGGCTTACAGCACTCGACCGATTCACGGCGGGTCGAGTGCCGTCTTCATCTCCGGGAGAGGGGATAGTATTACTTGTTTCTGATAGATCGCTGCGCTCGATAGCTCGCTATAGGTTCATCCCGATACCCTACTAGGTTTCACTAGCGGTGCCCTCTAGGCAAACTTTCAGAGAAAACAAGGTGGCACACTAATTTACAATTAAATTAAATTAAAGTAAATTTAGCCTAAAGAGATTACTTTTCCCGCGTCCTTGTGACCCATTGATCAATAATCGGGAAGAGAACCCAGGAAGAAAAAGCTGGAATAAGCAGAAATTCAATACGGAGATTAAATAAGAAGAAAAGGGTGTATAGCTCAGTCGGTAGAGCACCTGCCTTACAAGCAGGGAGTCATAGGTTCAAATCCTGTTGCGCCCAGGAACGTCGAGGGGAAAAAGGACCCGGGTCCACACAAGGGCCTGGCAAGGGTCCGAAGGACCACTCCGACCGATAGGGAGGAGTTCGCCCTCCGATAGGAGGGCCACTCCGACCGATAGGGAGGAGTTGGGAATTCCGAAGTAGGACCACTCCGACCGATAGGGAGGAGTTGGGAATTCCGAAGTAGGACCACTCCGACCGATAGGGAGGAGTTGGTCCTCCGATAGGAGGACAACTCCGAATTCCGATAGGGAGGAGTTGGTCCAAAGTTACAAAGACTTTTTAATTTAATTTAAACTTTATGCCTTAAATTGAATTGAAACTAAATTAAAGTAACTTTAAAAGGGTCCGAACGAAGTGAGGACAACTCCGACCTACCGGGAGGACAACTCCGACCTACCGGGAGGAGTGGGGGGAGTTGGCAGCGCTACTTTTAACTGCCCTAGGGGGTTAAAATACGCGCCCCCTGCCCCTCTCACTACGTTCGAGTGCCCCCTTTAAATAAAGTGCCCTTCTAAAAAAACTCCGAACTTTCTAGTATATGCCCTTCCAGGAAAAGTGGTGCCTGTAGGCAGCCTGCCGGGAAGCGCTACCTGACCCATCCAGACCCTCTCCTATGGGGAACACGGCCGTCCTCCTTTTTGTGGAAGCACTAAAGGGCTGTAAAAAAGGGCGGCTTCCCACACCCTTACCCTCCCTACGGCCTTTAGGCACTCGACCGATAGGGAGAGGGTCGGGTAAGTGGCTCGCTATCGCTCGCCCGAGAGTGACAAACTGCCATAATAAAGACCAAGAACAGACCAGAGAGAAAGAGTCTGTGGAAGAGCAACGGAAGCTCATAGAGAAACCCTAGGGCATTGGCTCGTTCAAAGAACTACTGCTGCTTTTTCAGTCCCAACCATTCCTATAGCCAATGCTTCCACTTCGATCCTGCTTAGTATATTGTTATTCCGGCATATCCATATAGGGATCAAAGAGATTCTGGCAGATCATGTTCACCATGAAGTCACACGAAATCGGATCTTGATTCTTCTCAGAATCTTCCTGTTAGTCATTATCAAAGACGTTCCTGTGCTTTCCGTTCCTTCCAACTAATCAATAACCATATTGAGAGTAATGTGTTTCGCTACAGCCTTTCCCTCGCTTGCGGGGGGGCAGGGTGAGAATGGAGATGGGTACCCCTCTTCATTTTCACCCTTCAGAAGTGGGCCCAGGGGCCCCCAAGGGTCCGAAGGACAACTCCTCCCTATCGGTCGGAGTGGCCCTCCTATCGGAGGGCCCTGCAGCGGGGCTCCATTGGGTGAACACTAAAACCTCTTGCCAAGTCTTTCGGCTTCAGCCGATTAGTGAAGAAGCCGAAGGTACGAAGGAAGGTTAGGGGTCCGAAGGGAGGGGGTATGAGGGCACTGTACCGGGGGATAGGGGACGGCTGAAGGCTCAGGTTCAACACACGACGACATCTCATGAATTTTGTCCCCAAAACTATTATGGAGGAATTGAGAATCCGTGTTCCTTGGATCTTGATTTGCTTTAGTTTGACACGGCTTTCGTGTTATTGGTTCTCGGAAGAATTACTATTTTCATTGGCCAAACCCTTTATTACTTTGCCTTATCCAGACTCGTCCCCCATTCGTACACAATTAACGGAGGCCTCGGGCACATATGTTACTACGTCCCCAATATTATGCTTCTACTTCGTATTACCCTTCTTAAGTTATCAAATTCGGTGCTTTTTGATCCCCAGTTGCTATGGGAAACGGAAAAAGCAGGACAAGAAGTTGTTTCATCTAAGTGGTCCTTGTTTATTTTTGTTCTCTCCTGTAACTTTTGCTTGGGTAGTTCCCAACGTTTGGCATTTTTCATATCATTTGAGTACAACCCCAACTAATTTGCTCATAATCGAGTCACAACCTAGAATTTATGACTATATCATGTTAACTGTTCGTATTTTGTTCATTTCGTCAATATGCTCTCAAGTCCCTGTAATGGTGATCTGTCCGTTAAGATCAAAAGTGCTTTCTTTGAGAACCTGTCTAAAGAATCGTCGGATTTTGATGGTGGTTTTGCTTTTTGTAGCAGCTTTGTTTGCACCTCCAGATACCTGGTGTCAAATTGTTGTTTGTTTATCTCTATATCTCCCAATAGAGTTGACCATCTCTGTAGCCTTGATCCTTCCGGTCTATAGGAAGCAACTATCCGGATAGGTAGGCCCAAGCAAGCTTACCCTCCGAGAAGAAGAATTAGGGGCGTAGCCTACAGGATTAGCCCTAGCTATGGGCCCCGGCAGGGGTCCCTCCCCCTATCGGGGGAGTGGCTCGCGTTAGCTCGCCCCATAGCGTTTAAAATTCTAAGAATTTAGGAGAATACATGACTTTATTGATGCGGAAAGGGGTTTAATTCTAGAGAAGCAGAATATTCAAGAGTTGTTCGACCTGCTAGAAAGAGATGGGAATCAAACTCACCGAAGAGGACTTATGTTCGACCTTCTTCCTCCCGTTTTTCCCGGTCCTTCCTTCCCTCCAGAAGCCAAAACTGGAGTCATCAAATCCTTTCCGGGTAAAGTTACTTTAATTTAATTTAATTTAAAATTAAAGCTAGGCCGTTTTTCCCTCCAGAAGGTCTTCTGAATCGGCACATTTTGATACTCCCCCGGTTGAGCATCGAATGATTTTGCCTCCAGAAGGTCCTCTGAATGGCGGAGAAAAATGCGTGAATACTTTAATTTAATTTAATTTAAAATTAAAGTATAGATTACTTTAATTTAATTTAATTTAAAATTAAAGTGTTTACTTTAATTTAATTTAATTTAAAATTAAAGTAACTTATTCGTAAATTAAAGTAAACTAGTTTAAATTAGTTTTCCGGGTTTTTTCGACACTCTGGGCTTGCCAAAAACGGAGGAAGTTCAAGGGCCGTCCGGCAACTCCGACCGATAGGGAGGAGTTGGCCCGAAGGGCAACTCCGACCGATAGGGAGGAGTTGGTTGGCCGGGGTTTTTCGACACTCTGGG
>Contig04+248986671
CTACGCGCGAAAACCTGCTCCCTTTCGGCGACTTTAAAGCGGTCTTTAGACACTCGACCGAAGGGAGAGGGCCGGCCCCCTGCCCGACCGAAGGGAGGAGTTGTTCTCCCTTACGGTCGGACCCCTGGTCCGACCCCGGGGTCCGAGGCGAGGACAACTCCGACCTGGGTCCGAGCGAAGCGAGGACAACTCCGACCGAAGGGAGGAGTGGGGGGAGTTGGAAGACAACAAAGAATTCCGCCTTTAAAGAGGAGTTGGCAACTCCGACCGTAGGGAGGAGTTGGCCCTCGGATTTGACGTTCTTAAGAAGAGCCGTATGAGGCCTACAGCTCACGTACGGTTCGGAAGCCGAGCCCCAGCGGTAATGGTGCGGCTTAGGTAACACTTACATATTGGCCAGTCATCAATTGGAAGCAGGCAAGATGGTGATAAATTATGATTGGTCCAACAAACCAACTCCTCCCTATCGGTCGGAGTTGCCCTTCGGGCCCTCGACCTCATTCAACACAGCGAATAAAGGAGGCCTACAGTGGTTGGAGGAGAAGCTCCCGTGGGGGAGCCTAACGGGTGGTTCTTGGCTACGCCCCGGAAGAGACTACGCTGACCCCTATAGTAATAAGAAATACATACTTGATTCGTATTTTCAAATGGTAGGGAATTGCATACCATTAGCCCATATAGCTAGAGGCGCCTGGGTACATAATATCGAATGGAATCCAGGCGAAGGCGCAAAGTTGGCTCGAGCTGCAGGAACCAAAGCTAAAATAGTCGAGAAACTTGAGAATACGTCAAAATGTATTGTGCGGTTACCCCCGGGGGTTCACAAACTCTTAGATTCCCGATGCCGAGCTACTATTGGTATAGTTTCCAATCCCAACCATGGTACACGTAAGCTTGACAAAGCAGGAGAAAGCCGGTGGTTAGGCAGACGCCCCATTGTTCGGGGTGTTGCTATGAATCCAGTTGATCATCCTCATGGAGGAGGTGAAGGACGCACTTCCGGAGGTAGACCTTCGGTGTCACCTTGGGGAAAGCCCACCAAAAGTGGATTCAAAACAGTGGTTAGAAAACGCCAAAATTAGTTCACGGCACGATCTGTATGGAAAGGCCCTTTTTTCGAGGCAAAAATGAGCTCAAAAAACAACAAAAGGATCAAGTGGAAAATTTGGTCACGTAGATCTTCTATCCTGCCCGAATTTGTTGGTTGCTATGCACAAATCTATACCGGAAAAGTCTTCGTTCGTTCGAGGATAACGAACGAAAAGGTTGGTCATAAATTCGGAGAGTTTGCTTCTACACGAAAAACCTCAAAAACAACCAGGGCCCTCCGATAGGAGGGCCACTCCGACCGATAGGGAGGAGTTGGTCCGTAGGACAACTCCGACCGATAGGGAGGAGTTGGCCCTCCGATAGGAGGGCCACTCCGACCGATAGGGAGGAGTGGGGAATTCCGAAGTAGGACCACTCCGACCGATAGGGAGGAGTTGGCCCTCCGATAGGAGGGCCACTCCGACCGATAGGGAGGAGTTGGTCCGAGGCGAGGACAACTCCGACCGAAGGGAGGAGTTGGCCAGCTTCCCTAACAGGAAGAACCCGGCGGGGAAAACGCGTTAGTCCCCCCCAACCCAATAAATAAGGTACGATAGTAAGATATGGCACAAAAAGTCAATCCGATTTCGGTCAGACTTAATCTGAATCGTAGTTCAGATTCAAGTTGGTTTAGTGAGGGCGACCGCGAAGAAAAAGTCACCGAATGAATTGCCCGCCGCATCATGTCGGTCGGGACGTTGCAGATGTCCGCGACGAGACGGACACCACTTATTCTAACGCTAAAATAATACCACAGCGACGGAAGGCACCTCGAGGAACGAAGGGAGACCAGAGCATGTCGTGAAAGGAGCCCGGGTTCAACCGGCACCAATAATCCTTGGGCTTCAATCGTGTCTCCGAAGCACAGTTAATGTAGATATCGTGAATGCGAGGTGCAGGAGGGGTACCAAGCAAGACTTTAAACTGGCTTTTCAGAGAATAATAAGGCAACACCACTAGCCTCCCCTGTACATGCGGGGATCGCTAGCGCATGTATCCGGACGGTTAAATTAATTTTAAATTAACCTGCTGAGCCCCCCCAAAATGGAAGCATGGATTCATGGAGGGGGCGGCAGGCGGCCTAAAGCGCACTGTGCTTCGACAATTGAGAGTATTCGGTGGAACCGGTGAACTACGCATCTACTGCGCGGGCGGATGCGTGGGGCAGAGGGCTCGTAGTACCTGCTTAGCCCACCCGGGTCCGCTAGTGGGAACAGGGGCCCCCTAAGGAAAACGCGTAGCGTTTCCAACTCCTTTAAACCCCACCCACTTCATGGGCGGTGGTGGTTAGGGAGTTGGGCTAACGCCCAAATACCCACCCACCCACTTTGTAGGTGGTGGTGGTGTGGGGGTTTAAAGGAGTTGGCCTGCCGGCCCTTGACCCCAAAACGCGCTTCTAGGGGGGCGGCCTTTTATGGGTGGGTGGTACCCCCTCCCCCTTCCGGGTACGGGGCCTAGGCGGCCTACGGCACGAAGTGCCTCCGGCCCTCGCGATAGGAGAGCGCAGCTATGCAGTATAGGGAAGGAGCCTAAATTGACGTACCCGCCTGATGGGGACGTTGCACACTCAAGCAGTACAAAGATATCGCCGCCTACGCCCTTTACCCCGTACGGGGGAAGCAAAGATTTTAGTGCGCGTAGCGCTTTCACTGAATTTCCACAAGAACCCTATCTTCCAAAAACCCTTCCTCTCTCTGCCGGGGAAACGCCTAGCCTAGCCTGCCGGGTCGATCGGGAAGCGTAGCTTACCTGCAAGGGCTGGGAGGTGCGCAGCACCTCCCGCGGTAGCGCGTAGCGCTACCTGCCAAAACCAACTCCTCCCTATCGGAATTCGGAGTGGTCCTATCGGACCCACTCCTCCCTATCGGAATTCGGAGTGGTCCTCCTGTCGGAGGACCCTCGGGTTTTAAAGGCGGGAAGCTACGCTTCCCCGNNGGGAAACTAGGGCCGCCTAGTGCTTCCACTTAAGTGCTAGGGTCGAAGGGCACTAACCAGCGACCCGGAAGGGGAACTTCAGTTGAAGAGCTACGCTAGGCAGGGCGCGAACCACTCACCCCGACCCTCTCCCTATCGGTCGAGTGCCTAAAGGCCGTGGCGGGAGGGGTGAGGGGCGCGTAGCTAGCTATAGTGCCATAGGCGCTTGTCCCGAAGGACGACACCACTGAACGCCGCCCCCTACACGGCTCAACCTCCAGCACTTTTGTGGATGGGGCCCGGGTCTAGGGGAAGTGAGCGCGTAGCGAAAGTTCGACCCTCGGAACTACTAGTTTGCGCTACGCGCCACTATTATAGTGACCCCCTGCCGGGGCGGGGGTACCCATCCCCCCTGCCGGTTGAAAACCTCCAGCCCTCCTTGGTGTAGGGGGGGCCCCGTGTCAACGGGGGAGCTAGGTGGCGGGGACTACTCCGCCCCCCCCGCCCGTCCCTGGGGCTCCTAGGGCCGGCCCGGCCCCCCTTCTAGCCCGGAGGAAGTGGGTTGACCCAGGAGAAATGAACTAAAGGTGGGACCAGGTAAGCGCTCGTACCTCGCGCTCACCTGTGCCCCTACCCTGGAACCCTACACGGCCACAATTGGGTGGCGAAGCCACCGATAAGGCTACAAAGCCCTGGCAAACCCCCTCCCCTCCAGCGGTCGACCCCGGTAGGTCGAGTGATTTTCAAGGGTCAGGGAAGCGCTACGCGCCTAGGGCGGCCGCCCTGTCCGGGCGAAGCGAGGACAACTCCCCGGTTGGGAGTCGGGACGCGTTCCTGCCGGGAAGCCGGCCTCGATGGGCCGGAGGCGGCGGGGCCGGTTTCAACCACTCGACCTACGTACGGGAGAGGTTATGTCAACCTGGACCCCCGGGTACACCAGGTTGACATACACTCGACTGAAAGGAGAGGAGCGGGTTTACTTTAATTTTAAATTAAATTAAATTAAAGTAACTCCGACCCTCTCCCTATCGGTCGAGTGCCTAAAGGCCGTGCGGGAGGACTTTAATTTTCAATTAAATTAAATTAAAGTAACTTTACGAAGTTCAGTCGGGGATAAAGCGCTAGCGCTTTCCACTTCATATAGAAGTGCCTCGGAAAGCCGAAGGGAGAGAGAAGTTTCCGGTCGTGCCTATCAGCATTTTATACCTTTAAACCCCGGAACCTGGCCACAGTCGAGTATCCAAAGGAACTGCCTAGAGGTCCTTTGGACCACCAAAAGTCCTAGGGCGGAACCTCAACCATACGGTCAGTTGCCGGGGCAACCGGCAGGCAGCAGCGTCGAGTGCTGCCGGGTGGTGCGCTAGCGCTTCCCGCCTTTTAAAAAAGGCCAACTCCTCCCTACAGGTCGGACCAACTCCTCCCTATCGGAATTCGGAGTTGGCCAACTCCTCCCTTCGGTCGGAGTTGTCCTCCGGACCAACTCCTCCCTATCGGAATTCGGAGTTGCCCTCCTATCGGAGGGCCCTTCACGGGTCCTCCGAAAGGAGGCCTTAAATTGAATTGAAACTAAATTAAAGTAACGCGGGGTCCGAACGAAGTGAGGACAACTCCTCCCTATCGGTCGGAGTTGCCCTCCTATCGGAGGGCCCTTAAAAGCGCTTAGCTTTGGACTTTTCTTCCAACTCCTTTAAAGCTCGGGGAGTTGTCCTCGCTACCGCTCGGACAGGGCGGCCGCCCCAGGCGCTACGCGCTTCCCCGACCCGGCTCGGGGAGTTGTCCTCGCAAAGCCCGGACTGGGCGGCCGCTCTAGGCGCTACGCGCTTCCCCGACCCGGCTCGGGGAGTTGTCCTCACTTTGCCCGGACCCTGAAAAATAACTTCGTTTACCGGACGACAGGGGAAGTCGATAGGCCTTGCCTAGGCGGGCCTAGAAGGCGTGAAACCGCCTTTAAACTCGTTGAATCATCGCTATGCTCAGAAACGAGAGCGCCGTAAGGCTAAGCAAAACGTCTCCCGCTGATGAAAAAAACCATCTGCTAGCGGGGCAAGCAGCGTCGCTGCTTGACCTACGAAGAGAGGAAAGCATTTGGCGGGGGGCCGGCTACGCTTGGTCCGGCAAGCTCTATACCTAAACTCCGGTTCGATCTGGGGAGGGCGTTGAGGACTCGGGCTAGAGGGCCTAAATAAGAGGACTTGTTGCAGAACAGGATAAGAAAGCAACAATAGATGGGGGAACAACAAAAAAACTATTACCTCCGAATTCTAGAAGGGGGCAGGGTAGCGCTACGCGCTACCCGCGGGGGGTGCGGAGCACCCCCCTGCCGAACCCTTTGCGTCTTGAGGCGGGACAACTTAAAGGTGTCTGGGGACGGGAACAAAGGCGAAGCGCTCAGGGAAGATAACCAGCGGGTACCATCCAGCAGAGTATTTTAGTGAAAACGCTACGCTACGCGCTTCCATTATCAGCGGTCAGCGCTAGCTGAGCGGCTTCAGCCCTAGCTACGCGCACCCGTCGCCCCGCAATGGGTAAACCCTCCTCCGGGTGGTGGGGGAGGGGGTACCACTAAAGGGCTCATCCTCACGGCTTCGCCCCTATGGGACCACTATAGTGGCGCTACGCGCTTTCCACTTCTTCAGAATTCGCCACAAAAGTGTTGCGCTACGCGCCACTATAGTGCCAGGGTAGCGCTACGCGCTCTAGGGGCAGGGGGTGCCTAGGGCGTAAGGCTTGCCTGGCCCAGGGAAAGCGCGTAGCGCCCGGGCCGGGTCAGCGCGCAGCGCTGACCCTGGCCCCCTGCCCCTCGTTTCGCGCGGGCCCGCTTACTTTCGTTGAGCAGGCTGCACACATACGTGAAACAATTAATGATAGCTGCATAACCGTCCCTTTCCTTCATCGTTCGCAAAGCGAAGCACTTAATTCGCAGAATCAAGGCGTTAAAGTACATGACTTTAAAGCTACTTTAAACCCCGAAAACGCTACGCGTTTTCGCCCTATCAAGAGCTTGATTCGATTCGCAGAATCGAAGTCACTTTTTACAAAGCCGTAAGTAATCGGGAGGCACACGATGGGAAGTCCGACGACCAATGAGCAAGGGTCCGAAGGACCACTCCGACCGATAGGGAGGAGTTGGTCCGAAGGACAATTCCGACCGATAGGGAGGAGTGGGTCCGATAGGACCACTCCGACCGAAGGGTCCGAACGAAGTGAGGACAACTCCGACCTACCGGGAGGAGTGGGGGGAGTTGGCCCTTTAAAGGAGCGCTACGCGCGAAAACCTGCCGGTAGCGCTAGCTACGACGGGTTTAAACCCCCCGCCCTCCGGCAGGAGGGCAACTCCGACCGTAGGGAGGAGTTGGGTAACACAACAGGGCCCTCCGATAGGAGGGCAACTCCGAATTCCGATAGGGAGGAGTTGGTCCGATAGGACGACTCCGACCGAAGGGAGGAGTTGGGCAATTGGGGGGAATAGAAGCGGGCACAAGTGAAAGAATTACGTTATGCAAATAGAGTGGGAAGGGGGCGGCAGCAAGGGGCGAGTGAAGGAGCCACTTCAACCGGAGCCCCTTTGGGGCGAGCGCGAAGCGCGAGCCACTTACCCGGCCCGCAAGGGCCCTCCGAAGGAGGGCAACTCCGACCGATAGGGAGGAGTTGGGAATTCCGAAGTAGGACCACTCCGAATTCCGATAGGGAGGAGTTGGCCCTTCGAAGGAGGGCCACTCCGAATTCCGATAGGGAGGAGTTGGGAATTCCGAAGTAGGACCACTCCGAATTCCGATAGGGAGGAGTGGGTCCTCCGACAGGAGGACCACTCCGAATTCCGATAGGGAGGAGTGGGTCCGATAGGACCACTCCGA
>Contig05+170541161
CCGGGGTTTTTCGACACTCTGGGCTTGCCAAAAACGGAGGAAGTTCAAGGGCCGTCCGGCAACTCCGACCGATAGGGAGGAGTTGGCCCGAAGGGCAACTCCGACCGATAGGGAGGAGTTGGTTGGCCGGGGTTTTTCGACACTCTGGGACCCAAAAACGGATTTAATTTAATTTAAAATTAAAGTAAACTTAGTTTTCGCGACTTTAAAAGGCGCAATTCCGAAGGTGTTGCCCTTCGGAATTATTTGTTGTCTTCCAACTCCCCCCACTCCTCCCTTCGGTCGGAGTTGTCCTCGCTTCGCTCGGACCCGCGGTCGGAGTTGTCCTCGCCTCGGACCCGCCCTCCGGCAGGAGGGCAACTCCGAATTCCGGAGGGAGGAGTTGGATAAAATGGCCTGGAAAGTCGCTTCAGCCTCCTCCGTTTGCGGATCGGTCTCGTAAAAGAGGGGCACGGTGGGTATGGCAAAGGATCGTACGTGGGCGGGTAAATTACATGACTTTAAACCGGAAATCTGCTCCGCGATAATCAGCGATCGGAGCATCACCGTGGGCGCTAAGGGCACCAGGAAGTTGTAGCTACGGGCTAGTGCGTGCTATGGCGGAACGCGCTACCAACAGTAAGTGCACGTTAGCTTCATCACCAGCGTAGAGAAAGGAATGGAAGTAGTCTTTAGGCCCGAATTCGAATCAGTAGCAAAAGCCGGTCGATATCGGGCCTTTAAACTGGTTCATTCTATATAATGATTTCCATGCACACAGAACAGCGTCAAACCAAGGGACACGAAGGCACCCCCTATACCCGGTTATTACGGAGCGGGGGTGCCTTAGGCAACGCAACGTGGAGAGCGTAGGGCAGGGAACCGTCTCATCCGAAGTGGCCGGCCCGAGGCACCACGCAACTAGGGCCGGTAGAAACCTGGGCGTCTGAACGAGGCCCGGAATGGGCCTCCGAACCGGAACCATAACCAGAACGTCAGAAGCCAGCACGTGGAGCCACGGAGTACGCTCCTTCAAAGCAGTTCCGGTGCACACGTCAGGCCCCGCGCGTAGCCCCAAGGTCCAGGTCCAGAACCACGGATCAAACTCGGATTATACAACAGCCCTTTAAACGCCTTCGCAGGCCCGCTCATGAACTATCTCTCGGAATTGGTGTAGGAAGATCATTAACTTCCGGGTGAGTGAGAGCGCGTGAGAGTGGGTTTTGGTTCCGAGTGAGTGAGTGAGAGAGGGTTATGGAAAATCATCAACTATCTATCTGAATTTGCCGGGATCGTCTGCATTGCGTCGGGGCGGGATCGTCTGCGTAGGGTGGGCGGAATTGTCTTCCCCGTGGGAGGATCGTCTGCTTCGGACTCTTCCCAGGTCTTCGGGATCGTCTGCAAGGATGAAGAGAAACCACTTTGCCCTTCCTTCCCCTCCAACCCAAGCACCAACTATCGTTAGTCGGAAAATCATCAACAACTCTCGCGGCGAGAGAGTCTCGGAAAATCATCGACTGGGACTAGTATTGTTAGTCGGAAAATCATCAACCAACTCTCGCGGCGAGAGAGTCTCGGAGAATCATCAACTGGGACTAGGGGAAACGCTGGAACATCTACTTTAAAGAGAACTCTTTGTTTCCTCCTGAAGAACTGTATGAATGAGAACAAGATGAGCTTGCCTGAGTGAAGAGAAGGAACGGGCTCTTGAAAGAGAGCATGTCTTCTATCTACTGAATTCTTTCGTGTGTACTTTACTTTAAAGCGGTTTCTTTTTCGTTTGTTTGAATGTGACCGACGTTTCTCTTTTGCACAAGCCCCCGGCAGGTGAGGTCTTAGTGGGGATGGCGATGGCCGCTACGGAGCACCACTTGAAATCGAGACGACAGCAGCCTTCTGTATAATGCTTTAATTTTCAATGAAATTAAATTAAAGTACCTTTCCAGAATTCCTTCTTTAGCCAGACAGTTCCTTCCTTAGAGAGCCTTTAAAGGCCTTCTCTTCACTCATTAAAAAGTTCTTCAATAGGTACCAAAGTAGGACCATCTTCTCCGAAATAAAAGTGCCAATTGAAGAAACGATGACCCGCGGGACTTCCAGCGGTACTTCGTTTGTTAAGTCCAAAGCGGAAGAAAGAGCTACACTACTTTTGATTTGATACCGGAATCTTGCATAAAGCAAAAAGCTCCCGCTCCCCCTTTCGCATCTTAGTCAACTCGATAAAAGCGTCTCTAAAGCTTTCGCCCTTTAAAGAGCTTCAGAGAAGCACTTTAAAAAATAAACGTCTTTAAATCTTCTCGAGCATCTTTGGCGCCCAGAATTCTACCTTCTGTATAAGGTTCGAAATGGTGAATTGAGGTAGAGTAGACCGATGATCCTGTAGTCATTTGGCCGGCTATTGAAAGAAAAAGCTTGCGTCTGCTCCCCCGTTAACTATAACCGGTCCCATCTCTCTCCAGACCTTTAGTGGTAGTTTCCCATCATAGGGCTTTCTATCTATAGATTGAGCCATTACCAAGGATCCCATTCGTTCAGAACTCAGTTGACTGCTTTATTCTATCTCCAAACCCTCGAAGCACCTCTTTTATGGAGGTATGGGCCATATATACAACCCTCTTCCTCTAGTAAGGCTGCTGCGTGGCTTGACCCCTTTAAAAGTGCAAGCCTTTCTCCAGTTGCAGAGCTGACACTACCTCGAACTTCCTCCCCCTTGGTAGGGACCGTAGGGACGACCATGCATGGGGCTTGCTCATTGAAGAGGCCTATTGTTCCGGGCCCACGGTACTATTCTAGCCGCGCTAATGAAGCCTACCAAAAAATCACTTGAGAATCGTCTGAAGGAACAGCTAGAAGGTTGGTCCTACCCGTTAGCCGAGCTGTATGGGCACTTCTTTAGCCAACCCTGTGACGGCCACAAGGTTGCCTCCGAATCGACAGCCTTCATCTCGCTTGAGTCGCTCGTAGCTTGAGGTTCAGCCGTACGTGCCTCTTGATCCGCCACAAGGTTGTGTGTAGCCCCCCTGCCGGTGTCTATCGTAGCCGACGTAGGTTTTCCATTGATAGACACTTCCACATACATAAGCTCTCGTGCTTCTTGGGGCTTGACTTCCTTCACTAGCCCCGCATTGAGCAGCCGCCTCAGAGCCCCCCCCATCCCTCATCCTCACTGGCTTGAGCTTGTATGGTGTTCAAGGACTGCGGGGCTCCAACCCAAGTGATTAGGGCCTTGGAGTAGTCCTGACCCGTGCTTGGGAGTTGGGAGCCACGGCCCGTAGTTTGATCCGCGCCATGTAGTTGGAGAGCTTCACGTCTCGCGCAGGGCACTTCAGAAGTGGAAGCGCTACGGAACTAGTTTGTGCTACGTAAAGTTACTTTAATTTAATTTAATTTAAAATTAAAGTGGTTCAACTTTTCTTTATGAATGGTTCAAAGCTTCGGCAAAAAGTACCCACTCGATGTTTTCTTCGAGTAGTTATCCCCTGCCCCCTTTTCTTGAATTCCAATGTTCGCCCCCCTCGAGGAAACCCCATTGTGCTATGCCCCTTTCGTATAGACCACTTAGTGCTTTGCTCTTTTACGTGACGACAGACTTACCCGCTAAGCGCTATGCTCCTTTCTTATGGATCCGCGCCTCTATCGTTCCAAGTGCTTATCCCCAAGCGCTACGCCGCCCTTCAAGTAGTACTAACCCCGCCTTTTAAAGTCATGCCTCCTCCCCCAACGCGCTGAAAAATTTCGAACTTCAGAAGGGCCCTCCGATAGGAGGGCAACTCCGACCGATAGGGAGGAGTTGGCACTGCCAGGTCAGGACAACTCCGACCGATAGGGAGGAGTGGGCCCTCCGATAGGAGGGCCACTCCGACCGATAGGGAGGAGTTGGGAATTCCGAAGTAGGACCACTCCGACCGATAGGGAGGAGTTGGCTTTCAGAGATTTCAAAAAAAGCCATAGAGCGAGCGTACTTCCGTGGGAAAGGGACGGAGCGAAATGGCCCAATGGCGGCAGTAATCGAGGTGACAGGATTCGAACCTATGGCCCTCTGTACCCAAAACAGATGCGCTACCAGACTGCGCTACACCTCGTGGGCCATCCCCAGTAATGGTTGAAGGCCGGCTGCAGTGATCGATTAGCACTTGGCACCCGATCCCTTATCACTCAATCTCAGGAAAAGAAAGGGGCAGGGGGGGCGAGCTTGCGAGCCCCCTTTAAAGGTTGTCCTTTGGGCCTGCCATTTGCCTAACTAAAAAGTGCTTATGTCCAACTCCTCCCTATCGGAATTCGGAGTTGCCCTATCGGGCCAACTCCTCCCTACGGTCGGAGTTGCCCTTCTGCCGGAGGGCGGGCCCGGCACTTAAATTTAATTGAAATTAAATTAAAGTAACTTTAAAAGGGTCCGAACGAAGTGAGGACAACTCCGACCTACCGGGAGGAGTGGGGGGAGTTGGCCTTGCCGGCCAACTCCTCCCTATCGGTCGGAGTGGCCCTCCTTCGGAGGGCCAACTCCTCCCTATCGGTCGGAGTGGTCCTACTTCGGAATTCCCAACTCCTCCCTATCGGTCGGAGTGGCCCTCCTATCGGAGGGCCAACTCCTCCCTATCGGTCGGAGTTGTCCTTCGGACCAACTCCTCCCTATCGGTCGGAGTTGCCCTCCTATCGGAGGGCCCTTGGATAGGCCGGACATTCTCTCCCCATGTCCATCGAATCTGCTCTGCGGCTTTCCCGCCTTTAAATTGCCTATACAACTCCAAGAAAGGAATTGGCCACGCGGGGTCGAAGACTCAACGGCTTCTTACACTCGGTAGGGGGTGCCCATCGAGTGACACGCGCGCCCCCCCCAAACACCACCCCTCCCTAAGGAGGGCCTGGCCCAGCAACCGAACGAAAGGGAGGTGCACCCCTTCAAGACTGGTGCCAATCTAGTGAGTCCTCTAGAACGGCACGAATCTCCAGAATGTCCTTTCAATTTTCATTGCTCAAGGTACTACTATTAGTGTTATCTACAATACCACTGCCCGAAAGGCTAGGATGTGCAGGGCGTCGTACATCTCGTGAGCGGATGCCCAATAATAGAGGATGTCTATTCCTTTCCCTGCCCCCAATAGGGTCTGCATCGAGTTTTTCGCTTTGTTCCAAAAGAAAGGACAGTGAGCCGGCTCTTCTTCGTCCGCTTCTTGCTTAGCGACGAGCTTATCCAAAGAGTCTTTCACCTCTTTCAATAATAGGTCCAATTCCTTCTCTTCTCCTTTATATTTCTTCGGTCTCTGAATCCACTAAATTCATGAGATTTTGTGGGGAGGGGGGGCTGGACCCGCGTAAGGTTAGGGAGGGCGGCCGGCGTCTCTTCGTCGAACGAGGTGCGGGCTAGGCCAGCACCTCTTTTTTATTTCTCGAAATACAAATGGGATTGAAGAGGCCATCGTTGAGGCAAACGAGGCAGTAGCTTCTGTTAAAGCAAATCCTGGAATGGCGTAACCAAATGATTGTTTAGCCAAGGAAGGATTTCGTGCCACAAAAGTGATCGAAGAACTAGAGACGTGTCCAATACCTACTGCAGCTCCCGCTAAAGCCATGGTAGCTGCTCCTGCTCCAATCGGTTTTGCACCTTCTGGCGTAACAGATTCGAAGGGGGGAGGGGAGTTGGTCAAAACCATGAACATGCCCCGGCTAATCCCTAGGCTGCCGGCTCCCGCGAAGCGGAAGACTTGCCTTTAAAGGCTCCCACGACGACCGGGGAGGGTTTTTTCTAGGGAGGAACCGGTCTTATGTACTGGTAGGAAACTCTCTTCCTTTTACCCCCTACGGGAATCGAACCCGTGTCTTCGACATGAAAAGACGATGTCCTAACCTCTAGACGAAAGGGACGACTTAGCGGAAGAACGAACCAAATTCTATTTACTTGATTCCACGCGACGACTGGTGACCCAGTATGTATCGAAATCTTCCGCGAAGCGGAAGAACTAAATAGCGTAAGCCCGCCAGATCGGAGAAGAAAGCTAGGGAGGGATAAAACCACAGTGTGGAGGATTAGGGAGCCTAAGGCCCCCGCGACAAAAGCTGACTCTATATCCCACCCCCCAGAAAGAGCGGTCTGGTGGGCCTTTAAAGTCTTTAAAGTACGGGTTCGAATCCCTTCACCGTGTAGTGGGTTTCACTGTATCGTTTAAAGAATCGTTCACTGCGTTCATTCGTAGCTTGTTCACGTTCGTTCACTCGTGTCTTGTTCACGATCGATCGTGAACCTTCTTTCTATGGATCAGCCAATTATGGCCAACCTCAGAAGTCAGAAGAGCCCCTTACCCCTATCGGGGTAAGTGGATCCTGTCGGATCCCCTTACCCCCTATCGGGGGTAAGTGGCTCGCTATCGCTCGCCCCACGATCGGACTTATCCTCTCATGGTTCAGGAAAGGGGAACCGGGGCGCAGCTATGCGAATTGATGGGGGGGAAACAGAAAAATAACCCGAACCCTCCTCGAGGGACTAGAGCTCAATTCCTCCTCACTCCAGAATTCCAACTCCTCCCTATCGGAATTCGGAGTTGCCCGGGTCCGAACGAAGTGAGGCCTTAAATTGAATTGAAACTAAATTAAAGTAACTTTAAAAGGGTCCGAACGAAGTGAGGACAACTCCGACCGAAGGGAGGAGTGGGGGGAGTTGGCAACAATTTCCGAATTATTGCGCCGAGTAATTTGATTTAATTTAAGCGCTCCAACTCCTCCCTATCGGAATTCGGAGTGGTCCTATCGGACCCACTCCTCCCTATCGGAATTCGGAGTGGTCCTA
>Contig06+283778272
CCCACTCCTCCCTATCGGAATTCGGAGTGGTCCTATCGGACCCACTCCTCCCTATCGGAATTCGGAGTGGTCCTATCGGACCCACTCCTCCCTATCGGAATTCGGAGTGGCCCTCCTATCGGAGGGCCCTTAAAAGAACTTAATTTTCAATGAAATTAAAAAGTCTTTGTAACTTTGGGCTTTAGCCACTGGCTGGCCCCAGACAGGAAATAATTTGAAATTAAATGAAACTAAAGTGTGGTTACTTTAATTTAATTTAATTTAAAATTAAAGTAAACTTACGCTCCGACTTTAAAGCGGTCTTTAGACACTCGACCGAAGGGAGAGGGCCGGCCGGCGTGGTTACTTTAATTTAATTTAATTTAAAATTAAAGTAACTTAAGCTTTTAAAAGGCCTACCGGGAGGACAACTCCGACCTACCGGGAGGAGTTGGCAGGGCCCGAGCGAAGCGAGGACAACTCCGACCGAAGGGAGGAGTTGGTTTAAAGTCGCTACTTTAAACCCCCTTTAAAGGGCAGCCTTAAGGCTGACCTGCCTTCGTGCGGGCTAAAACCCGGAAGCTAAAGCGCTAGGCGAATAATTGATTGACCCACCCCGTCAGGTAGGTAGTACCCTTGCCGGGCTAAGCGGCTCCTAGCGCTTCCCCTTAAACCCAATTCTTTTGGAATCCACCCGATTCCACTGAATTTCCCGAGTCACCAAACAAATGGTTGAACTCAAGGGCTGATTCCCTAGAGAATTCAGAAAATATTTGGAATTCCGGTTGGAAAGTTGCTATTTTCTGAACCCGCTTTCAACCCAAACAACCTCGCGTAAATCGGGGATCGCTACATCGTGAAGAGGTGGCAAGGTAAAAGGAAGAAAAGGGGTTGGGTAGCACCCATCTTCCCTGCCCTCCATGCCCATACTCTTTGCCCGCAGTCTGCAGATCTGAAGTTCGGGAGATATGAGAGCGGAAGCTGAAACGACAGCCGGAGCCCCTCCCCCTGTACTTCTACTAAGGGGGTCGGGAAGCGCGTAGCGCCTTAAACCCGTCCTGGGAAGCGCGTAGCGCACTATAGTGTACCCCCCCATGAGAGCGCTTCCACTTCAGAATTTCCGCCAATTGATTTAAAGGGAACCTTACGTACGTGAATTCGAGGTGAAGGGATTGGATTTCGGGCCAACTCCTCTTTAAAGGCGGAATAAATATTTGTGGTCCCCCAACTCCTCCCTTCGGTTGGAGTTGTCCTCGCTTCGCTCGGACCCGCGGTCGGAGTTGTCCTCGCCTCGGACCAACTCCCCCCACTCCTCCCGGTAGGTCGGAGTTGTCCTCACTTCGTTCGGACCCTTTTAAAGTTACTTTAATTTAGTTTCAATTCAATTTAAGGCCCTTTTAAAAGTTCGTTCGGACCCCAGGTCGGAGTTGTCCTCGCCTCGGACCAACTCCCCCCACTCCTCCCGGTAGGTCGGAGTTGTCCTCACTTCGTTCGGACCCCGCGTTACTTTAATTTAGTTTCAATTCAATTTAAGGCATAAAGTTTAAATTAAATTAAAAAGTCTTTGTAACTTTGGACCAACTCCTCCCTATCGGTCGGAGTGGCCCTCCTATCGGAGGGCCCTGTAGTAGTAGTGCCGTAATGAAGATACGGGTTCGGTGCTCCAAGAGACTCCGATGCATTAAACCCTTATTAGCGCAGCTTCCGCCTTGTTCGTTTATGCTCCGCGCTTGATCGAGATCGGAACGTCGACTCTTTCGGGAGATCTGTTTTTTACTGGGATTCCTGTTCGCCGGGCAGGGGCCCCCAAGGGCAGGGGGGCGCTACGCGCCCCCCTTTAAAGGGGCCGGCAAGGCCCCCTGCCCTCCGACAGGAGGGCAACAAAGCCGGAGTTGGCCAACTCCGAATTCCGAAGGGTCCGAACGAAGTGAGGACAACTCCGACCAAAGGGAGGAGTTGGGGGAGTTGGCTGGCTACCTGTAACAATAGAAGAGTCGTCAATTGACCACGGCGTCCTGGGGTTACTTTAATTTAATTTAATTTAAAATTAAAGTAACTTAGTCCGCTTGTCTCGCTGCAGATGGAGGGGGAGCTTTGCCGTCAACTTCTCCTGACTCGCTTCTGGATCAAGAGGAAAAGGCATTTGTCCGGAAGGTTGGACCACACCGATAAAGAAAGAAGAAAGGCCCCCAACCCCCCTCTTTCCCTTCGTTCGATAACATCCTTCTAGATAAGTCTCTTCCTTTTTCCTCTTTCTTTGTTAACTTGCTGGAAGTAGGGTAAGAAGAAGTAGGGATCTTTGTGGAATGTGCCTTACTCTGCCTCTTCGACCTCAGATTCTTTCTTTATAGTTTATGCTGTAAGATACTTTAATTTTAAATTAACTTGTTAAATTAAAGTATTCAACGCCTCTCTTCTTGAGGGACCTTGGGAAATCTGAGGAGTGCTGCTTGTAAGGTTCTTATTCCTTGTCTTCTTTCATTGAGTTCTGTCTGTTCATTCTAGAGAGAGTGTCTGATTGGAAATACCTTCCTCTCAATGAACCCAAGGTCAAGTGAAGAGATCTTGCTTGTGAGCGTGGATGTAGGTGTGATATAGGTTCGGCTCTGGGGGTTCGGTATTTTCAGTGGTGGGGGAACCCCTCCCCCTATCGGGGGGGAGTGGTTCCCTTCGGTCACCCCAAATGGAATTCCGGACTACAGAAATCTAGTCTTTATTGACCGAGTCCGTTGCTCCTTACCTTCAAGGGAATGACTTACTGATATTCACTATATTCTCTCCTGTCCGCGTAACACTATGATTTTCCAAATAGCGTCAACGGTGTGCCAAGATGAAGCTAGGGAAGTGCTATGATAATATGAAGGACTCCCTTCTGCTAAGTCAAGTGCGTGTTCTTCGAGCACTTCCGATAAATGAATCTCTCCCAAGGAACACACATAAAAATCATTCATTCGTAGCCTTAAAGGCTGAATCTTCAGGCTCTTGACCATTCGATTACACCAAGAAAGAGCTCCCGAAATCCTAGAGTACGGATAAGAGACACTAGTGTTAAAGCCTTCTTCAGAAACCACATCCTGTTCCACAATACTGGGGCAGGGGGCGCTACTTTTAACCCCCGCCGGGCAGTTAAAAGTAGCGCTGCCCAGGCCCTGCGTAGCACCTAACGAAATCAGGTGCTTTCATAATTTGAGAATTCGACTTGTTTTGGGTAATCCATCATGGTACAAGAACACATAGAAAGCGCTATATAAAACACATAACCAAACAAATTGCGTCAAATACGTGAATCGATCCGGTTGAGGCGTGTATTAAGGAATCTTTCGTTTTTTTTGTCTATTACGGCAGGGTAGCGCTACGCGCTACCCGCGGGGGGTGCGGAGCACCCCCCTGCCCAAACTGGATCTTCATTATTCTGTTCGAAAGCCCGGCCTCTTTGCTTTAATTTTAAATTAAATTAAATTATGTGAAGTCATGAATCCATGCAAAATTTTCTGCGCTACGCGCTTCCCTAGGGGGCGCGTGCGCCACAGAATTCCCCTAAGGAAAACGCGCTAGCCCCACCCACTTTAGAGAGGGTGGTGGGGGACCCCCCGACGATAGGAGGGGGGAACCACTTATGGGGTAGGGGGTCCCGGGAAAGCGCGTAGCGCAACTTCCAAAGTGGACCCGGCGCTACGCGCCCGGGTCCCCCAGAGGGGTCGGTCCTACGGGACCACTATGGGTAGTAGGGGCATAGTGGCCGGCCGTAGGCCCGCTACGGCCAGGGCCCTCCGAAGGAGGGCCACTCCGAATTCCGAGAGGGAGGAGTGGGGAATTCCGAAGTAGGACCACTCCGACCGATAGGGAGGAGTTGGCCCTCCGAAGGAGGGCCACTCCGAATTCCGATAGGGAGGAGTGGGGAATTCCGAAGTAGGACCACTCCGAATTCCGATAGGGAGGAGTTGGCCCTCCGAAGGAGGGCCACTCCGAATTCCGATAGGGAGGAGTGGGGAATTCCGAAGTAGGACCACTCCGAATTCCGATAGGGAGGAGTGGGCCCTCCGAAGGAGGGCCACTCCGAATTCCGATAGGGAGGAGTGGGGAATTCCGAAGTAGGACCACTCCGAATTCCGATAGGGAGGAGTTGG
>Contig07+44300762
GTCCCAAGGGTCCGAAGGACCACTCCGAATTCCGATAGGGAGGAGTGGGGAATTCCGAAGTAGGACCACTCCGAATTCCGATAGGGAGGAGTGGGGAATTCCGAAGTAGGACCACTCCGAATTCCGATAGGGAGGAGTGGGGAATTCCGAAGTAGGACCACTCCGAATTCCGATAGGGAGGAGTTGGCCTGCTTCCTACACTACAGAGTACTACTTAATCATTTCAAAAACTTCTCTGCTCTCCACATCAAGCAGAGCATCGCATGAAATTGATGTTGCCGTCACTCTTTCTTTAAAGGCTGAAAACGCTCCCAATATTCTTTTCTTAATCGCGTTCGCGTTCGCGTTCCCGCCCGTCTTCACCCGGCAGGCCAGTATGATCAGAATCATAATCATAATCATAATCACCAGAAACAGCAAAACAAAGGCGGTACCAGCTGAAACGGAAGAAGAAGCCGCCTGAGCGGTACCTACCAGCCGCTTCAGCAGAAACCTTAGGAGATGAAGAAGAAGAGCCTCCTGCAACCAGAGAAGAAGAAGCCCCTCCCCGGCCGGAAGCTGAAGAAGAAGAATAATTTTCTGAATTCAACTAATTTTCAATTAATTGAAAATTAGTTGAATTCAGAAGAAGAAACTTATTTTGAGTTCCCCCCAGCCTACCTCGGCCCCAAGCCATCAGCACGAAGGGATTGGCGGGCTCCTGTCCCCGTAGTCCCTACCCTGGTTTTGGAGGCTCGAAGGCGCGTGGGTAGCTACCTGCCCGAGTACAATGGATTGATATGGACGTCAAGGCATGCTTAAGTGGGGTCAGAACCCGGGATCGTGGGAGGGTCAAGCGTGAACACTGCCCCGGTACCCCGACGAGTATCTGGTAGGGGTAGGGAACCAGCTGTACCGGTGTATTGTTGTAGGGTTGGGGTGTATCCGATTTCCGAGGCCTCCAGTGACTAGCAGAAAATAGTAACTCCCTGTGGCCTGGTCCGCTAGCAAACTCTTTAGTGCCCTTCTGCCAGGCAGGGGAGCAAAGCCGGGCCCGAGTACGCCACCATCAAACATCAACACAGAGGCCATCTTCCTGTAGAAAAATCAACGATGGACACCATGCACGTGTGGGACACTGCGTATCCCAAACATCTAGGAGAGGCCAACCCCAACTCCCTATCGGTCGTTGGCCGGCAAGGCCAACTCCCCCCACTCCTCCCGGTAGGTCGGAGTTGTCCTCACTTCGTTCGGACCCTTTTAAAGTTACTTTAATTTAGTTTCAATTCAATTTAAGGCTTCCAACTCCTCCCTTCGGTCGGAGGAAGGGAAGGGTTGGGTTGGGGGAAGTTCCCTGCCCCCACTGAATGAGAGCGTTGAGGTTCCAGCCGGCGCGAAGCGAACTCACCGGGCTAGGCGCGTAGGTGGGGGGCGGGGTACTGTAGGGGGTTTAAAGCCCACATGCATGATGCCTATTGTAAGGGCGCCCCAACCAATAGGAAATTTTGTTCCTCTCCCTATCGGTCGAGTGCCTAAAGGCCCATAGAAGAGGTTACCTCTTGCTAACTTCGACGTTTTTCTCGGCCGGCTGAAGATACTTTAATTTTAAATTAAATTAAATTAAAGTATCCACAATCCGGCTAATTGCTTTTGATTCTGTCGATATATATGACCATGCCGAGAGTAACGGAGAGGAAGAGGTATAGAAGTTTGGTCTTTCCAAACCTCAAGGGCCGAGGCATAGTTACATAGCATCAGGGTGGGTGCTATTGAAATTCCGTTGGGGGGCTACGTGGTGTAAAAATCCACGTTTTTAACCCCCGCTCTCTTCGCGAAGTGTTTCTGCAAAGGTTCTTCTTTCTCACTACCTAATTACGACCACTGAACAGACTTGGTTGACACACATAACCTTCCTTCAATTCGAATGATATTTATCCTGTCACCTTTGAGCTACCCAACCTGTAGGATTTCCTTTCCCTATCGTTCCAGTATTCTATTCCCAGAGGTCAAGCAAGTAATGCCCAAAGTCTTGAGCTCAGGAATTGGCGATCCGGATAAAAGAAGGCTCGGCTGGGCGGTACTAGGGGCATAGCCAAGGACCTGTCTCCAGAAACAAAGCCTGAGGAAGAAGAGCCGCCCCCCGGAAGCAGGATCATCCCCTACCTCCGGAGTAAAGTCCTGTTGGGAAGAAACCATAGTCTCTAGGTTTTTTTTACCTTCTCGAGACATGTAATTTTTTTCCTCCCGCCACATAATGGCATCATCGTGCCGAAGCGCTTGCAGAAGGTCCGGTGGGGACCGGTTCGTCTTCCTCCCAATTCATAGGGTTGTAGTTTAGGGAGGTTTAAAAGTCCAACTCCGGGTTACTTTAATTTAATTTAATTGAAAATTAAAGTTTCTTCGCCTGGCTGGGGCCCCTACCCCAGCCAGTGGCTAAAGCCCAACTCCTCCAACTCCTCCCTTCGGTCGGAGTTGTCCTCACTTCGTTCGGACCCTATCGGTCGGAGTTGCCCTTCGGGCCCTTTAATTTTCAATGAAATTAAATTAAAGTA
>Contig08+12531
TTTAGGGAGGTTTAAAAGTCCAACTCCGGGTTACTTTAATTTAATTTAATTGAAAATTAAAGTTTCTTCGCCTGGCTGGGGCCCCTACCCCAGCCAGTGGCTAAAGCCCAACTCCTCCAACTCCTCCCTTCGGTCGGAGTTGTCCTCACTTCGTTCGGACCCTATCGGTCGGAGTTGCCCTTCGGGCCCTTTAATTTTCAATGAAATTAAATTAAAGTAACCTATTAAAGCGCCCCTTTAAAATTCTGATACTAATGGGAGTTTGCTACAGGTGAAGCTCGGCTCCGTTTGGCCAGGGAACCGTGGTTACTTTAATTTAATTTAATTTAAAATTAAAGGGCCGTCCGGCAACTCCGACCGATAGGGAGGAGTTGGGGATTGCTTTAATTTAATTTCATTAAAATTAAAGTAAACTTAGCCCGCCGAGGCGCTGCGATGCCCCCTGCCACACATTGAGGTTCCGCCACTAATCATCCGAAGAGGATTCTCCGTCTCCGGTCGCCTGCTCGAAAGGGGAAGGGGAGACGAGCTACTCGAAGAAGGCTAGTAGTTGGCAGGCCGGCTTACCGGCAGGGAAGCCGGAACGCTACAGCGTTTTCCCCCCGGCGCCGATATACTCTTCGGTGGGGAGATCTTCATGTTCCGGCGCTATAAATACAAGAATTGCCGGTTCCCCACCTTCTTCGGTGGGCGTGGCCCAAAACCCTATAATAGGGGTGCCCTGTGGTTACTTTAATTTAATTTAATTTAAAATTAAAGGTGTGGTTACTTTAATTTAATTTAATTTAAAATTAAAGGTGTGGTTACTTTAATTTAATTTAATTTAAAATTAAAGGTGTGGTTACTTTAATTTAATTTAATTTAAAATTAAAGGT
>Contig09+54868632
TGTGGTTACTTTAATTTAATTTAATTTAAAATTAAAGGTGTGGTTACTTTAATTTAATTTAATTTAAAATTAAAGGTGTGGTTACTTTAATTTAATTTAATTTAAAATTAAAGGTGTGGTTACTTTAATTTAATTTAATTTAAAATTAAAGGTTCTTAGGCTGAGCTGAGCTGAAATGCTTTATTTTCGCGGGCCTTAGTTTTCACTAGAATCCGCAACGGATTCTACCGTAGCGTTTGATTACAGATCCGAAGAGGATGAGGTTTATGATGCCGCCTTCCTCACTGGGCCATCCTCTTCGGAAGAGGAATCGGCATCAATCATAGGAATCCAACCAGGAACGTCGCTCTTATGGGTGGACGGTGGTTCGAAAGACCAGCAGCCCAACCCGTTCTTCAGGCTACACGAGAAAGAGGTAAATATAATGTTTTTTGAAGTTCTGCTTTTTTTCCGCATCAAAATCGATTCAGAGGACCCTTCCGAGGGAGAAACGATTGATGCCCAAAAGACCCGGGAAACATAAGATGGTCCCACATCTATATACTGCAATTATCCGTAACTGTGCAAATATCCTACACACCGAACACAACACCGAATAGGTCCCACCGAACACACCGAATACACAACACCTGAGACTGCTTGAGTAGGGAAAGCTAGCTCCAAAGGGGAAGGCCCCATTTCGTCAAATGAGTGCCTGCCTTAAGATTGAGTTGGTGGACCTGCTTCAGATCAAACATTAACATTTCGTTCCTCAGACCATGGCCTCTGATCGACGATGGAACCCTACGTGGTGGGTGGACCTTCATGACCCGAAATCACCTACGAGGCCCCTTTCTTCTCAGTAAAAATCGAAAATGAGTGGTGCATGAGACCTAAGAGCTAAGAGCCCACCCTACCCACCACCTGGGCAGGCTCGCCGGCAGCACCTCCTGCACTACGCGCGCCACCCCCTTTAAGGGGGTAGGGGTCCTTGGGCGCTACCCTGGCCTTGACACTTATCAGAACACAGCATCACAGGTAGGGCGCACTTCAAGTGGGGCCTACCTTGGAGCAGGTTGAGGGTCTTGTTACAATAGCCGGGGTGGGCTGCTCACGGTTTTTCCTGGCCCATTCGTCCCATTGGGCCGAGGGAAGGTTAGCCTTGATAAAAGGGTAAGGGTAGCGTAGTACGATAGAATCAACGAGGATGGATACCTCCAGTCCAGGTACATCGACCATACATCGTCGATTCTAGTGCCATGTTCTGGTCACGGAAAGGGAATCTCTGGGCTGGGGCTAAAGGCCTACCTTCCCTAGTGGGGGTCCCCCTCCCATCCCGGAGGTAAAAGAGTGAGTTGGGCGTGGACAAGAGGGAAAGTTACTCGTATGGCTCCTCATTTACCCAAATTTACCCGTCACTTGAAGCATCCGTTGGTAACCTTACGCTTGCCGGCGTAGCCCCAATGCGCGCTGAAATCACATCCTTTATCTACGAATTTCCTGCTTACTGTGACGTCGAAGGCGCATCGCGCACTCTGCGCGTAGGCTTAGGGGCTGAATGAAGAAGCGCTACGTAGAGCTGAAGCGCTTCTGCAATTCCCCGGGCCGGGAGCAAAGCCGCATTTTCTCTCTCACGGGTACAAAAAAACACGTAAGATAGGTTTCTTTGGAGCGCTGCTTTTCGAAGCATTTTTGTTTTCCGTCCCGAAAGCTCTTTAAAGTACCCCCTTTGCGGCATTTTCTCTCGCTCGCCCGGTCCCGTTGTCCCGTAGAACTGGGACAGGAAAAATCATCAAGTAACCACCTTCCTTCAAGATGAACCGAGCGGGAGAGGGACCCGCAACTCGGAAACCACCCATCGTACCTACCATTTCTTGCTCTGGATTGGCTCACCGACTTCCGTACCACCCGTGACGAGCTTTCGAGGGGGAGCTTTGACTAACCTACGTTGCTTGGTTCCGGGATTGACGTACTAAACCCAAAGCTTTTGTAGCGGTAGTCAATCGAAAGGGAAATAGCGGCAAACTCGATTTTGGTAAAGCGCTATTGAGGTAGCACTCGATGGAAGGGGCGGGTAAGGACGATTTTACCAACGAGGTTGAAGCTCTAGCCGCCACAGAAAAGGGATGACCGTACTGTATACGGGGAGCACAACTCCCGAAAAAGTGGTGGGATTTTTGCTCAAAGCTGCCAATACAAAAAAACACTACGTTCCAGCTTTGGAACTGGAACGGAGTGTTTCTTTGTATTCGGCGTCTTCGACCAACTCACGGAGGGGACGGTTCCGCAATGAAATACTCTCAATCAGGCGATGCTAGCTAAGTGGCTAGCAGTGTTCCCGAGCCTCGACACTGCTTGCTAGCGCTCTAGACCTCCTACAGGTCCCTAGGAGTGTCTCTATAGGTTAAGCCGCTTTGCGTCTGCTTCGGCGGGGTGGCCAGACTAAGACGCAAGCCCTTAACGCATCTTTCCCGAATGCCTTGAGGAGGGAGGGTGGTTTAAATTCAATTAAATTCCCGNNGGGGTTTCGCCTGCCTTCAACGCTCTTTGGGGCCTAAAAAACGCCTACTAGGGCGTCTAAGTCGCCTATATTTCCCTTAGGCGCCCTGCCCTCTCTAACCGAGAATTGACTGAGTGACCTTTGCTATTGAATTCAAACGAATGATCGTCTGACTGCCTGCTATTGAATGAGAATTTCACCGCCTAAAGTAACTTAACTTTAATTTAATTTAATTTAAAATTAAAGTAACGGGAAACTCAAGAAAAAGTCCGTTTTTGGCACCCAAGAGTGGGGCGAGCGATAGCGAGCCACTTACCCCCGATAGGGGGTAAGGGCCGTCCGATAGGACGGCAACTCCGACCGATAGGGAGGAGTTGGCCCGAAGGGCAACTCCGACCGATAGGGTCCGAACGAAGTGAGGACAACTCCGACCGAAGGGAGGAGTTGGAGGAGTTGGGTTACTTTAATTTAATTTAATTKAAAATTAAAGC
>Contig10+22971
GATAGGACGGCAACTCCGACCGATAGGGAGGAGTTGGCCCGAAGGGCAACTCCGACCGATAGGGTCCGAACGAAGTGAGGACAACTCCGACCGAAGGGAGGAGTTGGAGGAGTTGGGTTACTTTAATTTAATTTAATTKAAAATTAAAGCTAGGCCGTTTTTCCCTCCAGAAGGTCTTCTGAATCGGCACATTTTGATACTCCCCCGGTTGAGCATCGAATGATTTTGCCTCCAGAAGGTCCTCTGAATGGCGGAGAAAAATGCGTGAATACTTTAATTTAATTTAATTTAAAATTAAAGTATAGATTACTTTAATTTAATTTAATTTAAAATTAAAGTGTTTACTTTAATTTAATTTAATTTAAAATTAAAGTAACTTATTCGTAAATTAAAGTAAACTAGTTTAAATTAGTTTTCCGGGTTTTTTCGACACTCTGGGCTTGCCAAAAACGGAGGAAGTTCAAGGGCCGTCCGGCAACTCCGACCGATAGGGAGGAGTTGGCCCGAAGGGCAACTCCGACCGATAGGGAGGAGTTGGTTGGCCGGGGTTTTTCGACACTCTGGG
>Contig100+1228
CTCACTTCGTTCGGACCCTATCGGTCGGAGTTGCCCTTCGGGCCAACTCCTCCCTATCGGTCGGAGTTGCCGTCCTATCGGACGGCCCTTACCCCCTATCGGGGGTAAGTGGCTCGCTATCGCTCGCCCCACTCTTGGGTGCCAAAAACGGACTTTTTCTTGAGTTTCCCGTTACTTTAATTTTAAATTAAATTAAATTAAAGTTAAGTTACTTTAGGCTTAGAATTTCTTGAATTTTAAATTAAACCTTCTTTTTTGGGAATTCCCTTTTAATTTAATTTAATTTAAACGGTCAATGGATACAATAAATCATAAACTAACGGATCGATGATAGCCAACAATCCGAAGAAGAAGAGGGAAAAAGAAAACCATGATACGGGATTCGCCCTTTAACCACCAAAAGCAACCCAACTACCAACAGCAGCCTCAAACTTCGCACCACCAGACTGAGCATTTGGAGGGGCTGAGGCAGCAGCCTTCTAAGCACCAGCAGCAGCCGCACCACCGGAAGTCTCACCTTAAGCCTCTTAACCAGCAGCCTCCTATCAAACAGCAGCCTCGCTGCTAGCAGGAATGTAATAATAAAAAGCACCAGCAGCCTCTTGTTGAACACAGCGAGAAACAGCCACGCCACCTTAGGCAATGGAGGAAGCACCACCAAAAGCTTCATAGGCACCACCACCAGAAGCAGCAGCCCTCTAAGCAACACAGTATCGCCCGTACTAACCCAACTCTTAGTAATACTCTTACCACTGCAACAGATTCCAGGGGAAAGAGAAAAACAGGGTACTCCTTAGGTTGTTTGAAGGGGTTTAAAGGTTCTCGTCGCTCAACCAAGTATGCAGCTCACGCAACCGGAGAACATGTCGCGCGAGCTGCCATTCGGCTAAAAATTGAGTCAGTTGAAGCGAGAATAAAAGGAATTGGTCTTGGAAGAAAGAAATGTTCGCCGAAAGGTTCGAAAGAAGGAGGTCCTATTACTACCAAGACACGCGATGTAACCCCAATGCCACATAATGGATGCCGACCCCCTAAGAAGCGTCGTGTTCAAGTCCATCATAAAATCCATTTTCCATTACTCGACTGCACTATGTGAAACTCTAGGCTCTTGATTGCCTTCACTCATGGTTGGAAATAAGTCTGGTGTTGGTCCCCCAAGAAAGCCTAGCGGGTCATGGAAGGCGGTGGCTAACAAATACATAAAGCCAATCAAATTGGAAAGAGTCTCTTAAGGAGAGGCGGGAAGTGTAAGCACTGCAAGAGGGCGGCAAGGGCAAGAAGCCCCTATCTCCCAAAAGGGAACATATTTACCCCTACCCCCGCCCTTCGGCACTTTCTCCCGGCCCTGGCCTTTGTTACGGAAGTGGCGCCCCGCTCTTTTCGGAAGGGCAAACGCAACGCTCCGCTATCGTGGCCACTAATCAGTGTACCCACGGTAGCAAAAACGGCTCCGCTTCTAGACTCCACGAAGAGGCGGCAAAAACGAGAAAGGTTAGAAACTCACGCGGGGGCAGGGGCGCCAGCACCCCTCCTACGGCCTTTAGGCACTCGACCGATAGGGAGAGGGCCGGGTGAGTGGTTGTTCGCGCTTCGCGCCCTGCCGGCGCTACGCGCTCCAACTGAGGTTCCCCTACCCCCGTTAGTGGTCCGTTAGGACCCCCTACCCATAGTGGTCCCCCTCCCATCCAGGGGGTCCCCCACCACCATCTCTAGAGTGGGCGGGGCCTATGCGGCAAAGCGCGCGCTTTACCGTCCCTTCGCCTTCTCTCTTCGAAACGGAAACGCCTAGCCTAGCCTGCCGGGTCGATCGGGAAGCGTAGCTTACCTGCAAGGGCTGGGAGGTGCGCAGCACCTCCCGCGGTAGCGCGTAGCGCTACCTGCCAAAACCAACTCCTCCCTATCGGAATTCGGAGTTGTCCTCCTGTCGGAGGACCCTCGGGTTTTAAAGGCGGGAAGCGTAGCTTCCCCGGCGGCGCTTTGCCGGGCTCGAAGGGCTGGCAGACGCGGCCGCAATTCCCCCACCCCGCCATTACTACCCCGCCCCTTTTTCTAAAGTGCGGAGTAGGGTAAGTACGGTGGGGAAAAAGTAAAAGGGAAGGGGTAGGACCCTTGCCGGGCAACCCTAACAGAGGTGTCGTCGTCCCAAAGGAAAGGTCCCAGGTATCCGGGAGGAAACAGGGGTGTTAGGCTTCCGCTTCGCGGAAGAACCACAATTGTGGTGGAAAACGCGGCACTTAAAGTCGCGCCCAACTCAAGTGTGGATCTCATATCTCAAGTAACGAAATGAATTGGGTCAAGAGTCAGCGATGCCTACCATAAATCAATTGCTTCGTCATTGCAGAGAGGCAAAACGGCACAAAACACGTACTCGAGCTTCAAATCAATGTCCTCAAAAGTTTGGAGTATGCCTGCGTGTTTCGACAAGAACACCGAAAAAACCTAATTCAGCTTTACGCAAGATAGCCAAAGCACGTTCAAGCAATCGAAGGAATATAATGGCTTACACTCCTGGCGAGGGTCACAATTCGCAAGAGCATTCTGCGGTTATGGTTAGAGGGGGTAGGGTTAAAGATTTGCCGGGTGTGAATTACCACTGTGTTCGAGGAATCAAAGATTTGCAGGGAATACCGGGTCGAAGGAGAGGCAGATCCAAATACGGTACAAAAAAACCCTTTAAAGCGATTCGATATGAATAACAGAAAAGTAAAATACTCTTGTGTGGGAACTATCGGGACGGAAAGCCATCCGCTTCGGAAACCAGGTTTGAAACGCTACGCGTTTTCCGCCCTTTATAAAGTTGGCGCGCGATGCCCCACTTTGGATATAAGGGCAGGGGGGCGCCGACAGGCGCCCCCTTTAAAGGGCAGCGCTACGCGCTGCCCTGCCCATACTAGGGGGTCAAACGCGGCGTGGTGGGAGGCTTCCCGTCAGGGAAGCCGGCCTTTCTGCGCCGCCCATCCAGCAGGGCTGTCACCCAGACGACCCAAGGGAGGCCGTAGGGCAGGCACCTACAATCGCTCAGATCGATTCAGCTATACCTGGTACGACCACTTGGACGGTGGAAAGAAACGATTGATCAACAAATTGGTCCACTCTTGCATGATTGGTGGTGAAAAAACGAAATCTCGTGCTACTGTCTCTAAAACTTTCTCTCGTCTCTCTCAAACCACACCCGATGTTATCACACTTCTGGCTCACGCCATAGAAAATGTCAAGCCTACTCGTGAAGTCGAAAAAGTCAGAATTGCGGGGACTACTCATAACGTACCCAAGATTCTAGCCAAAAAACGTCAAGAAACCTTAGCTTTTCGTTGGATCGTGGAAGCAGCTGTCAAACGACGTATTATGAGCCAAAGGAACGAAAGCTTCGATCAATGCTTATCCGCCGAAATACCGGAAGCTTCTCAAAAAAGGGGAAGTACTCGTAAAAGAAGGGATGATCTTCATAAATTGGCGGAAGCCAATAGGAGTTTTGCGCATTATAGATGGTGGTGAACTATTTGACATGTGATAACCCTAGAGGGGGTAGCTGTCAGACACTGTAGCAGCACACGTAACCCCCTGAATTTGACCCTAAGGTTGGGAGAACCCTCTTTAACGTAATCAATTAAGACCTAATTCGCTCACGAACCGGGAATTTAAAGGCTTCGAAGCAAGCTTCGTATCTCTCCGCCTCTCGCGAAAAGGCGCGAAGCGGTTGAAGAGTCAAGCACTTATTTCAGAACTCTCAAGGGCCCTCCGAAGGAGGGCAACTCCGACCGATAGGGAGGAGTTGGGAATTCCGAAGTAGGACCACTCCGACCGATAGGGTCCGAACGAAGTGAGGACAACTCCGACCGAAGGGAGGAGTTGGAGGAGTTGGCCCTCCGAAGGAGGGCCACTCCGAATTCCGANAGGGAGGAGT
>Contig101+1156
ACCGATAGGGAGGAGTTGGGAATTCCGAAGTAGGACCACTCCGACCGATAGGGTCCGAACGAAGTGAGGACAACTCCGACCGAAGGGAGGAGTTGGAGGAGTTGGCCCTCCGAAGGAGGGCCACTCCGAATTCCGATAGGGAGGAGTGGGTCCTCCGACAGGAGGACMACTCCGAATTCCGATAGGGAGGAGTGGGTC
>Contig102+114209642
CATACTAAAAGCCCGGCGTATAGATATAGAACCTTTATTGGACTCCGATCACATATGGTTCTCGACCTGCAAACCGGGAGAGGGTATGGCCCAGCTCCACGGGTCGAGGCTGCTCGGCTCTCTCTGATCTCCACCAAGCCCATCTCCCTCTCCGGCAAGTAGTTTCTTTGCCGGGAAGGGAGAAAGAAGGGCTTGAAACCTTGGAGCGCGAAGTGCCAATCACTCTACGAGTACCGCTTTAAAGGGTGGTGGTAGGGAGTTGGCCTGCTGTCGGCCTATGATAGGCGCGAAGAAGCTGATTCCGGTTGGCAAGCATTTACGCGGTCAAGACCTTATTTACGCGGGATCAATCTAAAGTCCACTTTGGTTCGTCATCCACGAAGTTCAGCCCCTACCCCAGCAGTGTAGGTTACTTTAATTTAATTTAATTTAAAATTAAAGGCCTAAAGTGAGGGTTTTCCGGGGTTTTTCGACACTCTGGGACCCAAAAACGGACTTTTTCTGGAGTTTCCCGGGGTTTTTCGACACTCTGGGACCCAAAAACGGACTTTTTCTGGAGTTTCCCGGGGTTTTTCGACACTCTGGGACCCAAAAACGGGCTTTTTCTGGAGTTTCCCGGGGTTTTTCGACACTCTGGGACCCAAAAACGGACTTTTTCTGGAGTTTCCCGGGGTTTTTCGACACTCTGGGACCCAAAAACGGACTTTTTCTGGAGTTTCCCGGGGTTTTTCGACACTCTTGGGTGGAAGCACCCAAAAACGGATTTAATTTAATTGAAAATTAAAGCTAAAACGCGTTACGTGCCGGGCGGGAGCTACCATGGGCCCGCATAGTGCCGGGCTACGTGCTATTATCAGTAGGCGGAGGGCGAGGCAACCCCCGGTAGGGGATGGCCAATCCCTCTAAAATAATCGAATTCTCTCACTATGAGAACGAACTGTCACTAATATAGGATACGAAAGAAAAAGGCAAACCCATGATAAGCCTTTTCCCTGTTCCTTCGAGTATTGCTTTGGTATCTGCTGCGATGGTTATACGTGCCAAAAACCCCGTCCATTCCGTTTTGTCTTCCATCCCTGTTTCTCGTAATACTCCAGGTTTACCTCTTACGTTAGGTTTCGACTCCTCCGCTATGATCTTCCCAGTGGTTTATATAGGAGCTATTGCCGTTTTATCCTCATTTGTAGCCATGATGTTAAATATTAAGATAGCAGAGATTCACGAGAATGTCTTGCGCTATTTACCAGTAGGTGGTATTATTGGACCGATATCTTTGCCGGAGGTCTCTGTCACTCTGGATAATGATTACATCCCATTACCAACCAGTTTGGGGACAACCCCCCCGAGATATACAGTTTATGCTGGAAGGATATAAAGCTGGACCAATTCGGAAACCTTGGGAGATTCACTTCATACAAACTATTTTCTTTTTTTTCTCGTGTCTGGTCTGATTCCATTAGTAGCCATGATTGGGGCTACAGTACCAACTATGCATAAAACTACGAGGGTCAAGAGGCAGGATGTGTTCCAACAGAATGCTATCGATTCTCAGAAGACTATCGAGGGCTGGAGGTTTTCAACCGGAAGCCGAAAATGGGCCCCCGGCAGGGGGCGGGGGGGAAGCGCTACGCGCTTCCCCGGACCAGAGAAAGCGCGTAGCGAAAAACCTTTTAAAGGTCAAAGTAAAGTTACAAAGACTTTTTAATTTAATTTAAAATTAAAGCGGATTAACCCTTTCTTTAAAGCTTTAAAGGAAGGCCTTTTAATTAATTAATTAAAAGGCTTCTATTATACGTTAACGTTAATCTCTCGTTTTCCGAAAATCGACCTTTTAAAGTTCTGCGCCCCTAGATTCAGCTGGAGGTACTTCTTGTGCCGGATCCCCATACCTATCCTACGGAACCCATGGAGAAACAGACAAAGTGTATAAAGAACACCCAAACAATGGCGTCGAATACGGCAAGGGGGGAAGCGCTCCGAAGGACCCGGGAGAGTGCTTCGCACTCGAGACCGGTCCCCACTTTCCCATTCCTTATCCAAGAGGAGGTAGGTAAAACGTTGTAATTGACGAGAAAAAGACTCAATTTTCGTATATAGATGCTTACTTTTCCCCCCGAAACTGAGACTGTCGTATTCTCAATCCGGTCAAAGGGCGCCGGCCACTCGACACTATTGTGGATGGGGGACCCCCCTGGCTGCCGTCCCCATCCTACCCGGGTCAGAGCCATCTGTCTCAAATCCGAAAGAATGTGCCGGTCGAATCTCGACACGTGATCCCCTCCCGTTGGTCGAGTGCCGGCGAGGCGGCAGGGTGGGCTGTAGCCCAGCCTAGGGCTGGCCCAAAGGACAACCTCGCCCTTTTTCGAAGAGAGAGGAAGGGGAAGTTTCGGAGACGCTTCTAGCCTTCGACAAATCCGTTTCCTATCTTGCTCGGAGCATAGGGCTGGCTCTAAAGGGCTTATAGTTTAATTGGTTGAAACGTACCGCTCATAACGGTGATATTGTAGGTTCGAGCCCTACTAAGCCTATGACTCTTCCTGTAGGTGTAGGTATTGACTAGCCGCCCCGGCTACTACTATATCCTTTCCTTCGAGCTTGTCGTTCTTCTTAGAAGTGCCTATCGGCCAGGAAAACGCGCGAAGCGCGGCAGGTGGTGGCCAGCCGGGCGCCCGTTCCTTCGGTTCAAACGGTAAATGACCAACTCCTCCCTATCGGAATTCGGAGTGGTCCTATCGGACCAACTCCTCCCTATCGGTCGGAGTTGTCCTCCTGTCGGAGGACCCTAGATAAGTGAATACTGGCCCAGTTTCCACACTGCCTTTCCCGCAATTGTTGTGGTCTTCCATCACCCGTGGTGCTGCTGTGGTTGGCCCGCCTTAGGCCGCAATCTGCTGGGTGTTAGCATTCGATTCAGGTCACCCTGCAAATAGGGTTCAGGGCTCTGAGCTGTCATGTGCCGTCGCTGCGGCTCTAATTCGCTATGCTGGGCTTATTCTAGCCCTCCTTTCCGTGCTTCGTATTATGTCCATCAGCCGGGGCAAAGACCGATCTGCTAGCCTGGCCGCCCCGGCACTCTCCGAAACGGGGCGGGCCTGCATACCTTTGCTATGGTTCGCTAGGGCGGGCTAAGTGGGTTTTAACCGGAGGCGGGAGAATACAGGTAAAATACATGACTTTAGGTAAAATACATGACTTTAGGTAAAATACATGACTTTAGTACTTTAAACCGCCCAACTCCCTACCCACCTTAGGCTTCAAAGGGTGGGGTTTAAAGGAGTAGGCTAAAGCCCAACTTCCGCCCCCCACCACTTCGGGGTGGTGGTGTGGGGGGCGGAAGTTGCCCAACTCCTCCCGGTAGGTCGGAGTTGTCTTCCAACTCCTCCCGGTAGGTCGGAGTTGTCCTCGCCTCGGACCCTTCGGTCCCTTCGGGCAGGGTGGCCTTCGGCCATTTAAATTAAATTAAATTAAAGTAGTCGGTGTATACTTTAATTTAATTTAATTTAAAATTAAAGTATCTATTAATTTTCAATTAAATTAAATTATTTAAAGTAACGCTTCTTCGCTCCCTCCAACAGCTCTTGGGCATAGCCTAAAGGGTTCTGCCACCCGATTCGTCGTATTGCGTGGACCGCTCATTCCTGGAGTCGGAATGTGCTAGCGCAGAGGCGGGAGCTCGTACTCGTGGGCAGAACCAGCCTGCCTAGACCGAACCACCTAATTCGTGGGGGAAGAAACACGTAAATAGAAGCGTGTTACCACCACA
>Contig104+1197
ACCGATAGGGAGGAGTTGGGAATTCCGAAGTAGGACCACTCCGACCGATAGGGTCCGAACGAAGTGAGGACAACTCCGACCGAAGGGAGGAGTTGGAGGAGTTGGCCCTCCGAAGGAGGGCCACTCCGAATTCCGATAGGGAGGAGTGGGCCCTCCGATAGGAGGGCCACTCCGACCGATAGGGAGGAGTTGGACTGCATCGGATACAGTAACATCAGGTAAGGCCCTATCCGACCTATTCTCCAGTAACCATTACCACCATAGCATAGACTCTCAGGACGTACAGCTCTATCTTCGTATTTTCAGCGGATCTTACAGCGTATTCATAGCTGTTGAACACCATTGAATTGGAGAGAGAATCGCAAATCTACTCTATCCACCTCAGTATCCGCTGTAAAGAAAGATACCTCAGTATCCGCTGTAAACACCTCACCGCTGTAAATCTAATATCCTCACCGCTGTAAATCTAACTGCAAAAATAGCTTCTCAATTTTTCTTAGCACTGCGCGGGACCATCTTAGCTGCATTAGTTAGTGGAAGCGCATTTAAGCTTTAAATTCAATTAAATTCCCATTCACGAACTTTAAAGGCGTGAAATAGAAGGATGGCCACAATAATGTCGAAGGTAGGCCAAGCCAGCAAGCAAGGGCCCTCCGATAGGAGGGCCACTCCGAATTCCGATAGGGAGGAGTTGGGAATTCCGAAGTAGGACCACTCCGAATTCCGATAGGGAGGAGTTCGCCCTCCGATAGGAGGGCCACTCCGAATTCCGATAGGGAGGAGTTGGGAATTCCGAAGTAGGACCACTCCGAATTCCGATAGGGAGGAGTGGGTCCTCCGACAGGAGGACCACTCCGAATTCCGATAGGGAGGAGTGGGTCCGATAGGACCACTCCGA
>Contig106+2223
TTTTTGGCACCCAAGAGTGGGGCGAGCGATAGCGAGCCACTTACCCCCGATAGGGGGTAAGGGCCGTCCGATAGGACGGCAACTCCGACCGATAGGGAGGAGTTGGCCCGAAGGGCAACTCCGACCGATAGGGTCCGAACGAAGTGAGGACAACTCCGACCGAAGGGAGGAGTTGGAGGAGTTGGGTTACTTTAATTTAATTTAATTTAAAATTAAAGCAACTGTTTGCGCGAACTTTTAATTAAAAGGGCGGACTAAGTTTACTTTAATTTAATTTAATTGAAAATTAAAGTAATAACTTGAAAGTACTTGAATTTAATTTAGTTTAAAATTAAAGCGTTACTTTAATTTAATTTAATTTAAAATTAAAGTAAAACGTGCGAACTGAAGATACTTTAATTTTAAATTAAATTAAATTAAAGTATCCACAAATAAATTCTGAAGATACTTTAATTTTAAATTAAATTAAATTAAAGTATCCACGGCCTTTTAGTCTACGTGCGTAGCGGCTTGGCCAAAGATTGAGTGACTTTTAAAAGGGCGGCTTTGCCGTCTACGTGCGCCTCCTTTTAAAAGTCGCCCTTACTTTAATTTTAAATTAAATTAAATTAAAGTATGCATTTACTTTAATTTTAAATTAAATTAAATTAAAGTAACCACGGCAGAGTCTGCGCTTTTTAAAAGGCTTTGCCTTTGACGAGTTTACGCTTCGCTAAGCTTTGCCTTTTCCAAAGAGTCTGCGCCCTAACGCTACGGCTTGGCCTTTGAGTCTACGTGCGCCTCCTTTTAAAAGTCGCGGCTTGGCCGTCTACGTGCGCCTACGCGGCTTTGCCTTTGCCAAAGAGTCTACGTGCGTGCGAACTGAAGATACTTTAATTTTAAATTAAATTAAATTAAAGTATCCACAAATAAATTCTGAAGATACTTTAATTTTAAATTAAATTAAATTAAAGTATCCACGGCACTTTCTTTCTTTCTTGAAAGTACTTGAATTTAATTTAGTTTAAAATTAAAGCGTTACTGGGGGCCGGAGGCCCCCACCTTAATTTAATTTAAAATTAAAGTAAATTCGTTTGCGTGAACTCAAAGTTACAAAGACTTTTTAATTTAATTTAAAATTAAAGTACTTTAAAGAAAGCCGGTAAAATACATGACTTTAAGCTTTGCCTCTGACTTTGAGTCCGCCCGCGACTTCTCCTTCGAGTCTGCTAGGCTTTGACTTTGCCAAAGAGTCTTTAGCGCGTTAGCTTTGAGCCGTAGCGGGCGTAGCGTCAGTAGCCGTAGCAGCGGCAAATGGGTATTTGGGACCACATAGCTTACAGGCTAATGGACCCGCGTAGCTTACGGACCCGCCAGCTTACGTATATGGGTCCGCGTAGCTTACGGGTAAATTAAATTAAATTAAATTAAATGTAAATGTAAATTAAATTAAATTAAATTAAATCACCCGCTACGCCTATGTATTTGGCTACCCCATCTGGGCCTGCTCCCGCGTAGCTGTAGTACGCCCGTCCCGTCCGCTCTGCCCGTGTAGCGCCACAGCACGTAACCCGGCCTTACTCAGGCGCGTAGCCCGCATAGCTGTAGGCGTAGCTCGTGCAGCTTATGGGTCTACCCGCGTAGTAGCTGTAGCCCTAACGAGCCTATTAGATGGGTACGACCCAACCTTTCGACTCATTATGACTTCGTTTCCTTGCCGCGCCGTTTTAAAAGGCTTTGCCTTTTACCCCTTTAATGGTGCGCGTTCGCTTTTTAAAGGCTTTGCCTTTTCCAAAGAGTTTGCGCGTAGCGGCTTGGCCAAAGATTGAGTGACTTTTAAAAGGGCGGCTTTGCCTTTGAGAGGAGTCTACGTGCGTCTGCTCAATCAGCTGTTACAGCTTAATCAGACAATAAGACAATCCAATCAGACAATGAGACAATCAGACGATAAGACGATGGAAATGCAGTATATAGGGAGACGTCTATGGAGCTGTCGGCTTCAATGCTATGACGAAGCCACGTACTAGCAAGCGGAGCGTTAGGCGGCCAACTCCAAACTCCCGTAGGCGGGGGAGTCAGTCCCTTTAATTTAAAATTAAAGTAACCGCTAGCAAGCACCCCGCCCTTAGGGGGCCAGCCCGACCTTGAGAGGGTCATCAAAACAAACACCCATGAATAAACAAAAATAGTGACAGACTTAAAGGGCGCCTTAAAGGTCCTCTTTTTTGCGTCCATATTTTCTCGTAACTCTCGTGCATAACGATATTTCCACGGTCTTTACCCGGCTCATTATCGAACGATTTGCAGCAGCTTTCTCTTGTCGGAAAATTATAGTGTCTAACGCGCACTTACCAAAGGGTGCAAAAAGCGCTTAAAGGGTGTTTGGAATCTCAATGCGAGCAAGCACACTTACCAAAGAATGAATTTGTGGTTCACTCTTCCCCGAATTCGAGGGAGAAATGAAGGTCCTTAAAGGGCCTCTAGAACTTGGGATTCCATCTCTAAGACTCTAAGAATGGGAGGTGGTAACACTTTCGAGTGGGAAAACGGTGAAGCCGGCCTTTTAAAAGTGCGGGAAGCGGAGCAGAGAGACCTCAAAGTGCATGAATTGGAAAAGTCGAAGGAAGAGATTCAGGAACTGAGAGCTTTGCTCAAAGCGAAGGACGAGGAGCCAAAGTCGCTTTAATTTTAAATTAAATTAAATTAAAGTTAATTTAAACTAGTTTACTTTAATTTACTTTAATTTAAAATTAATTGAATTTTCAATTAAATTAAATTAAAGTTAATTTAAACTAGTTTACTTTAATTTACTTTAATTTAAAATAATTGAATTTTCAATTAAATTAAATTAAAGGTTCTTAGTGGCTTGACTGGAGAAAAACCTTCAAGGAACGCAAGCAATATTTGAGAATGAGACAGAACTTCAAGCGATTCAAGAAATGCTGGAATTTCTCCGACAGCCCAGAAGATATAGACTCGTTACTGATCCGTTGAAAAAGCCTCCTTGCTTTATTGAACCGGACGGAAATGGCGAATACACCCTTTATTTAAAGGGCGGCTAAGTTACTTTAATTTAATTTAATTGAAAATTTATAAAGTGATAAATTAAATTCCAAATTAAATTAAATTTAAGTTACTTTAATTTAATTTAATTTAGAATTAAAGCAGCCTCATTTAATTTAATTTAAAATTAAAGGGCCGTCCGGCAACTCCGACCGATAGGGTCCGAACGAAGTGAGGACAACTCCGACCGAAGGGAGGAGTTGGAGGAGTTGGAGGGCTACTTTAATTTAATTTCATTGAAAATTAAAGGCGAAGAAGTTGATTCAACGACTTTTGAGGGCATTTTGAGACCAAGCTTTATTGGAATCCCAATCATTTGATGGTAATGAAAGTTGATTGGGATTACCAGATACGAGACTTGTTGTTTCAAAGCAGCATACTATGCGATATTGAAGGTTTGATGGTAATGAAAACCGATGGAACCCTTTGAAACCTCCAACGAAGCAACCCCCCTTGAAGGATCCGGCCTGCCTTAGTTAAAACGGGTGCCGTAGTCACGAAAGAAGAGGACCGCATCATTAGTATGCGGTGGCTCTTCACTAAGGAAAGGGAGGCTACATGGTGGCAGACGCTCGAGAGGAGAGGATTTGTTACCACTAAATCGGATGAAGGTATTCTCATCATACATAGGAAGGGTAATGAACCCGATCTATGCGCCCTCAGACCGCTTACGGATCTGTGTTTAAAGTAGAAAACTACGAAACCGGAAGTGAAGTAATGCAAGGGGGGGCGGGCAGTCCCGCCCCCAACAGGAGTAGCTCCGTTCCAACAAAGTGGGGCCCCCGTGGCTCTACCAACCGAGCTAGACACCCCATGGATCCATTATTTGCCCCCCTATTTCCTATCTACCCCATTGCACCCCAAAGATATGTTACACCTGCTTTAAAGTCATGTATTTTACCCGCTACGCGGGCGTGCGTCAGTAGCCGCCTTACGCGGGCGTGCTAACGTAGCCGTAGCGGGCGTAGCGTCAGTAGCCTACCGTAGCAGCGGCAAATAGGTCCGAAGAATCCCCGTATCCTTCGCTATTTAAGTGGATTGAACCTGACTCCCCTTGGGGGACTCAAGGGGGGCCGCCCTCTAGGGCCCTCCGATAGGAGGGCCACTCCGACCGATAGGGAGGAGTTGGTCCGATAGGACCACTCCGAATTCCGATAGGGAGGAGTTGGCCCGAAGGGCAACTCCGACCGATAGGGAGGAGTTGGCTCTCCAGAGTTTGTTCTCGCCCAAGAGCGAAAAGGGAGTGTCTTCTACCCGAGACGGAGCTCCGGAGGGAGAGGAAGCGGAAGAGGTTTTTCCGGGTTCCACCCGCCCGAGAGAGAGAGCTTCCCATCTTCAAGAGAGGGCGGAAAGGGAGACTCTAAAGCCAAGGGAGAGCAAGGCCTTTTCGCTTACCAACCCACTCCAGGTTGTCACGCGTATCTAGCAGTTCTGTACCTTACGTGCTCTTGGTCATTGGTGTTCGGCGGGGTGTCCCAAAATCCGAGAGGGAGTTCTCCTGTGCATCGAGGCGAAGGACTTCGACTAGTCGGGGAAACGCACCCCACCACCAGCACTGGCACTGGCACTGGCACTTGCTTAACATTATGGTATACAGAGAGAGCGCCACTTATAGCTCTTGCTTCCACTGTAGCTCCCACTAACAAACTCCCCTGAAAACCAGGAAAGGAAGAACGAACCGATTGCCATGACTGTTAACAAATACCTGTTGGTAGAATTCTCTGATGGACCTGGAGTTCCGAAACAGGAAATGCTCATCGAACGTATCGCTAGTGCGTTCCACTGTAAGTGTCTTCTGGTCTCTAGCAAGGCGTTGTTGGTAGCTTTAAAGGGCTGAATCCAGCATTAAGCGGTTTCCTTACGGTACGAAACTCAGAGAAATCTTCTTCGAACCGGTTTAATCATCCGCTACAAGACCTCTTGGGAGGCGGTTTGTACTTGTTTCGAATTGAGTGGGCTAGCCCTTTAAAGGGCGGACCAAACACTATCCGCCTTTTAAAAGGGATGAGCGGATTAAGGAACGGGCTTTGGCACATATGAAAAGCCCCAAACCTCTCACTAGAGCCAGGCTAGAGGCCCAGCTCAAGGAGCAAACCCAAGAACTTGCTCTATTGAGGAAATCAATTAAGGTCCAAGAGTTTGAATCGGCACCACTAACACCGCAAAACCCCGTGTCTCCGTCTCCCGAACAGGTACAAAAGGAATCGCTTGAACCAATCCACCAATCCAGCTTGAGTGAGTAAGGGGCAGTCGTCCCGGCTGCCCCCGTATGGAGCTCATGGAGCTCCCGAGCCCTCCCACCAATCCAAACCTCTCGCTCTTTCCCCTTCCCCGCAGTACCTTCCCTCTCCCTCCCAACCAAAGCATTAACGGAAAGACCTCCAGATGGACCTTACAGGCTTGTGAACGATCGGTGAAGGGGAGAGTAGGAGACCTACTAACTGGTTCCAGTGCCCTTAGCAGCGGTTCCAATTGCCACCAGCAGCAGTGCTATCAGTCGACGTTGAATCAGTTCCCAAGCACCGGAAGAGAAGGCTTTTCCTTCCCCTTTTCTTTACCCGCTGGGGGGAGTATCTATCGTCTTCTCGGAGTTATCGTCTCATCTTCTCGTCTGATTGGTCTGATCCATCGTCTTATCGTCCGATTGTCCGCTCGAGGGAGGGTTTACTCTACCCGGCGGGAAGAGAAGGAAGGGGAGGTTTCCTTTCCCTTAGCTAGGGAAGAGAGGGTTTCCTTTCCCGAGGGAAGGGAAGGGTTTCTCCCCCTCAACTAAAGGTTCCCTCCTCCTCAACTAGGGAAGAGGGGATTTCCTTTACCCCAGGGAAAGGGGGTTTCCCCCACCCAGGGAAGAGGGGGTTTCCCTTACCCCAGGGAATAGGGGTTTCCCCTACCCTAGAGAGGAAGGGTGGAGGGGGGGATTCCCCAATCGATTGGGCTGGGCTTGAATCGATTGGGAAGCCAGTCCCTCCACCCTCCCCAGTCGAGTGGGGATGGAGCCAGTCGAGTGGGGATAGAGCCAGTCGAGTGGGAATAGAGCCAGTCCTTCCACTTCCCCCAAATCCCAGGCTTTCGCTTCAGCTTTGGCGGAGAAGGTTGCGGAGCTTTACCTTTCCCTTTCAGGTAGAGCCCTTTAAAGTGCGCAACCTTTCTCTTTCTCCCGCCCAGGAAGAGACCCAATCGGAGGTAGAGCTTGAAGCAACCTCTCTCTTTCTTCCGCCCGAGAAGAAACCCAATCGGAGGTAGAGCTTGAAGCAAACTTTCTCTCTCCTCCGCATAATACCGGGAAGAAACTCAATCGAAGGTAGAGCCCTTTGAAGTGCGCAAACTTTCTCTCTCTCCTGCCCCTTCCAGGCCTTCAGCCCATTCCCCGGTACCGCCTGATCCAGCCCATTCTCCGGTACGGCCTTATCCAGTCCATTCCCCGACTGGCTCCATCCAGCACTGGCTCTGTCCCCACCCCGATCGACTCCATCTGATGGAGGGGTGGAGGGCCAGTGGAAAGGGAAAGGTAGAGCTCCAAGCCACCTTTTCCCTTCTCTGCCGAAGCTAAAGCGAAAGCCTGGGATTTGGGGGAGGTGGAAGGACTGGTTCTATTCCCACTCGACTAGGGAGGGTAGAGGGACTGGCTTCCCACTCGACTGGGGGAGGTAGAGGAGGGACTGGCTTCCCACTCGACTGGGAGAGGTAGAGGAGGGACTGGCTTCCCACTCGACTGGGGAGATCGGCCCAATCGATTGGGGAATCCTTTCTTCCACCCCCTCTTCCCCTCTCTCAATACCCCACACACCAATCAGAAAGGTAGAGCCCCAAGCAACCTCTTCCCTTCTCTCAATACCCCATACACTAATCAGAAAGTATGCTAATCAGAAAGCATGCTAATCAGAAAGGTAGAGCCCAAGCCACCTCTTCTCTTCCCTAGCTGAGGGAAAGGAAACCTTTAGCGGCAGGGAAAGGAAACCTCCCCTTCCCTCGGGAAAGGAAACCTTTAGCGGCAGGGAAAGGAAACCTCCCCTTCCCTCGGGAAAGGAAACCCTCTCTTCCCTAGCGGCAGGGAAAGGAAACCTTCCCTTCCCTCTCTTCCCGNNGGGGAAAGAAACTCCCTTCCCTAGCTAAGGGAAAGGAATTCCCTTCCCTTTCTTCCCTTCCCTAGCCGAGGGAAAGGAAACTGAGGGAAAGGAAACTCTCTCCCCTTCCCTCTCTTCCCTAGCTAGGGTAAAGGAAATTCCCTCTCTTCCCGGCGGGAAAGGAAAAGGGAAAGGAAAGAAACTCTCTTCCCTTCCCTCTCTTCCCTTCTTTCCCGGGAAAGGAAGGAAACTCTCTTCCCTAGCGGCAGGGAAAGGAAACCGGGGAAAGGAAACTCCCTTCCCTTCCTTCCCGGGTCTCTTCCCTTCCTTCCCTTCCCTTCCCTTTCTTCCCTAGCTGAGGGAAAGGAAACTCTCTTCCCTTTCCCTTCCCTTTCTTCCCCTCCCTAGCTGAGGTAAAGGAAACCGGAGGGTCTTTAGACACTCGACCGAAGGGCCCTCCGATAGGAGGGCAACTCCGACCGATAGGGAGGAGTTGGCACTGCCAGGTCAGGACCACTCCGACCGATAGGGAGGAGTGGGCCCTCCGATAGGAGGGCCACTCCGAATTCCGATAGGGAGGAGTTGGGAATTCCGAAGTAGGACCACTCCGACCGATAGGGAGGAGTGGGCCCTCCGATAGGAGGGCCACTCCGAATTCCGATAGGGAGGAGTTGGTCCGTAGGACAACTCCGACCGAAGGGAGGAGTTGGAGAGGAAACTCGAGCTTCAGAAAGCCTTTAAAAATTTCAATTCCTTGTCTCTGACCTGGTGAACCACTCCCTAGCTCGAAGGCTCATCAGCACCATATTCTACTCAATGGATTGAATCCACTCCGCCACCCCACCTGAGGAACCAAACCAACTAACATTTTATCAAAACCTTTCCAGGCTCGGAAGCTCCTCTACCTTCGTTAAACTGGTAGGTCACTGGGGTCGAAGGCTTAAGCCGTTAGGCCTTCTTGTGGCTAGTGAACCTCCCATTGCATTCCTACCTCGGGTAGGCTAGAAAGGCCAACTCCCCCCACTCCTCCCTTCGGTCGGAGTTGTCCTCACTTCGTTCGGACCCGGTAGGTCAAGAAACCCAGTGCGCAAGGGCTTTCGCTTCTGTTGGTTGGTGGTGGGGTGAACTTCACAAGTGGAAGCGCGTAGCGCAAAGAAAACATTTCGATCGGCGTCAGAGAAGAAATGGTAGATAGTACGTTGGGCCCTTAAGTGCTGGCATCACTTACTAGCCGCTTTGGCTGGCAAGCTACTAGCTTTGGCTGGCACCACTTACTGGCCGCTTTGGCTGGCACTAATACCGCGGCTCTATCAACAAATGGCCACTCTTTGGCTCTCGCAAACAGAACAGGAAGTGGTCTCTTGGCCACTGAAAGGCGGCAACTCAATGGCTTTCTCCAAAAGTTCGGAGCGCAAGGTGCGATTAAATTAAATTAAATTCAATTCCTCGGGTAAGGAAATAATGGAATCGCACGAAGGAACGGCTAGCCCCAGGTAGGCGGGGCTTTATCGTACCCTGCTCCGCGTCAAGCCCCCGAAAGTTGGGAGAAGGAAATGGCTATTACCTGAATGTGGAGGTGTGGGCCTAGAGGCTTTAGATCGAGAAGGGAAAGAATCGGAGGCACCCGAGAAGAATAGCCAACTCCCCCCACTCCTCCCTTCGGTCGGAGTTGTCCTCACTTCGTTCGGACCCCGCGTTACTTTAATTTAGTTTCAATTCAATTTAAGGCGCTTTAAAGTCGCTCGGACCCAAAAAGATTGATCCTTTTAAAGCGCTCATCCCCGCCCTATCTATTCTTGATTGGCCGGGCTACCTTAGTCTTTCGCGAACTGGGAAAAGGGTGAGCTGGAAGCAGAGCCAGGAGCAGCAGGCCGAAGGCGAAGCCTGCCGCTACGCGCACTTAGAGTGCTTCGCCTACGTGGGTCAAAGTAGTTTGGAATATTTATTTCTACAGAAACAGACGGGCGAGCCGCACCACACAAAAACAGCAGACGATTTGCCGACTCTTTCCCTCCCCCCGCTAATAAAAATGTGGTACTGGTCCATGACCTGGCTGCCGGGGCCTTACGGTGCGCTGGGCAGGGCAGCCCGGCAGGCTGACCTTTAAAGGGGCTCGCAAGCTCGCCCCCCTGCCCTATAGGTGACAGATCGCAGTTGAGTTCGCCGTCCACCTGCTGCAAGGGCTTAAACCCGAGTCTGCGTATCACCTCCTTCATAGGGCACAATGTTGCCCCGCATTGACCACAGCGCATTGCATGCTACAGGTCAAGGCTACTACGAGGGCCGAGGACATCTAGATTCTCTGGCTTTGTTGGCCTTTTAAAAGTTAAGGTCCATATGATTGGAGGAATACCCGCTAGGTAATAGGGGTAGGGGGAACTTCAGTGGAAAGCGCGTAGCGCTCGGCCTCCCAAAAAATCTATCTAGGAGTACCAATGGGTAACTTAAGTGCGCGTAGCCTTCCACTACAGTGCCCAACTAGAGAGGGAGGCCCCCAAAACCCCCTCTAGGTGGGGGTCCTCCCACTCCCTTTCCTCTTAGGCCCACTCCCTTCCCTCTTTGGGGGGCCTCCCTCTCTAGGTGGGGGCCTTCCCACTCTCCTCTCTCTCGCTTTAAAGCCCCCCCACTCCCTTCCCGGGCCAGGGTAGCCCCCTAGCTAACCCAGGGGGTGCCTGCCTAGCACCACCTGCCCCTACCCGTACGTTCGAGTTTTCTGGTTAGAGACCAACTCCTCCCTATCGGTCGGAGTTGTCCTTCGGACCCTATGGGGACTGTAACAGAATAGGAAATCGGGCGTCCTCCAACTCGTTAAAGTCTAAAGTCAATGAGCTTTTCGACTTAAAAGTCCGCACTTTTGAAGCTATTTGTGTTCCACTAATTTTAAATTAATTGAAAATTAGTGGGGCGAGCGATAGCGAGCCACTTACCCCCGATAGGGGGTAAGGAATTCAGTTCAACTAATTTTAAATTAATTGAAAATTAGTGGGGCGAGCGATAGCGAGCCACTTACCCCCGATAGGGGGTAAGGAATTCAGATAAGTTACTTTAATTTAATTTAATTTAAAATTAAAGTATAGGTTACTTTAATTTAATTTAATTTAAAATTAAAGTAAATTCCGGCTTCTTCTTTGATTCAAACTCATAACGCATAACGAAATGAGAGGCGGGGAGGAAGAGAGGGGAGAGAGGGTTTCCTTTCCCTCAGCTAGGGAAGAGAGGGTTTCCTTTCCCTCAGCTAGGGAAGAGAGGGTTTCCTTTCATCCCTCTCCGCCCGTCGCGACGCGACAAGTTTTAGCATTAGTATGAGTTCGTTGACCGCGTAACGGCAATCCCGCTTTGTGACGGAATCCGCGGTAACAACTAATACTAATCAATCGTTTAGTATTTGGCTTGATCTCTCTTTTCAATTCTGAATCAACCAAAAAATTCTTTCTACGTATTATTCCGAGAACTTTGTCAATTTCATGCTTAGTCAACTCATGAACCTTAATGCTATCACTGATACCCAATTGATCACAAACCTTAACGGCTCTTTTGGGTCCAGTCCCAGAGATTGAAACCGAGGCAATTCTGACTTGTTTACCGGAAACCGATCTGGTTCCTAGAATATATGACATGATTTGCTTCTTCTTTCCCGGTTTCTTTTGTATAACTTCGTTCTGATACCGTATACCTCTCCCTTTATAAACTTCGGGGGGTTTACAACTTTTGACGCTGGCAGCAAATTGAGTGACTTTATCAAGATCCATTCCCATGCAGCGAGTGATATTATGCTTTAAGCAATAAACGCGAACCGAAGGCGTAACAAAGAGTCGAATCTCATGACTGAATCCTAACCTGGAATCCGAAACAGAGCCTTGTGGGTTAGTACTGGCTTTGTATCCAATTACTTGCAAGAAACAAACAAATCGGGCTTCCATCTCGACCCTGCCTTTTTTTGCTTATGAGGTTTTTCGTGTAGAAGCAACAAAATTCGGAAACCACCACTAACCCGTCGCTCAGGTTTGTTGGATAGTCTGAAGCGCTAGTTACAGGTTGTTCGAGAATCGAACGCACCAAATGTAGCTCGTAGTGGGGGAGGTTTTGAAAAGAACTTTTAAAGGCTGGCGATGCGGCTTCCGCTTGTTATTTGGGCGGAAGCCCAAATATGCGTAGATACTCCTTTGTACACACCCATTGAAGAGGCCCAAGGCCCGCCCCATCCATTTAAGTGGATCTCTCTCCTGCTGAAGTGCCTGGAGACTTTCAACCCGATACGGTGGGCACAAGATTGGGACTGGATGTGCACATATTCTACCGCACCGGATGCAACAGTGCCGGGGGTGTCTTTTGCAAAGTGTCCGCGAGTTGCAAAAGACCCTCCACGGTCCGGGCGAAGCGAGGACAACTCCCCGAGCTTTAAAGGAGTTGGCTTCTTTTTTCCTGCACGAAAGGCCCCGAAGGGCAGGGGGGCCCGGGCAGCCTGGCAGGCTGCCCTGCCCTTCATCGCCCCCGTACTTCGGTAAGGTCTATTTAAAGTGCATTTCGCGTCATCAACTGCAAACGATACCGGCTATTTCTTCTTCCTCCTGATGATGACGCGCTTTCCAAGGAATGCAGCAAATAGTACGGTTTGGTTTTCTCACCAAACCGTTCTTTAATGAAGGTTTATAGCATCATTCGAGTGAATACGGATCAAAGTAGTGGAAACATAAGCTTGTGAAATAGCCACCCCCGATTCCGAACCAGTTGATGCGAAGACTACCGAAAGAGGAGCGAGATGCGCTGGGAACAGAAGACCCCTCATAGATAGCATAGTCCGAGCAGAGCCGCTTAAAATCTTAACCGAACTATGACCAGCCATCATATTGGCGAATAACCGTATTCCTAAGCTTAAGGCGCGAGAACCATGAGGTATTAACTCCGACAGGACTGGAAAAGGTGCTAACGGCAAGGGTACTCCTGGCGGTGGGAAGAAACTGAAAGAAGGAAGCCCATTCGTTCGAGAACCCACTATAGTAATTCCGAGGGAAAGAGAGGGGGAAAGACCCAGAGTAATGATAAAATGACTTGTCACTGTAAAGCTATAAAGGATCATACCTTGCGGATTACGAAAAAGTGGGAAGGTAAAAGTCACGAATATCGGGGGAAAAAACTTTTCTTTCGAAACACCACTGATCTATTCGTTCACCGAGTTAGGCACAAAATCATGAATCATTTCCACCAAGGATTGCCGAGCATTTGGTACTAAGTGTCCTCCATTCAGGGTCACCAAAGAAACTGAAAGCAGTACTAAACTGATAGTTGGTGGCATAAACAAAGAGGAATTGGTAAATGAAAGATACGAGTCTCCCATACGAATAGGAATCAATGGGATAATGGCAAATTGTTCCGGTGGACTGTGAGCCGTGAGGGATTGAAAGGGTTTGGTACGTCGATACTGATGGGGCGTTTGTCATTCTTGGGTGAAACCGTAAGTTACTTTAATTTCATTGAAAATGTTTGAAATTCCTCAATTTAATTTAATTTAAAATTAAAGTATAGGTTACTTTAATTTAATTTAATTTAAAATTAAAGTTTTTAAATTAAAGTAAATTAAAGTAAACTAGTTTAAATTAAGTTTACTTTAATTTTAATGAAATTAAATTAAAGCAATCCAACTCCTCCAACTCCTCCCTTCGGTCGGAGTTGTCCTCACTTCGTTCGGACCCTATCGGTCGGAGTTGCCCTTCGGGCCCTAACTTTGCGGCGCGAAGATTCAGTTCGCTTAACGCGCCCCGACTTTAGCGCGTGTTCCGTCTCGGGCGCTTTTGCTGCAATTGAGGGGCTTTAGCCACTGGCTGGGGTAGGGGCCCCAGCCAGGGTCCGGGGGACACTCGACCGATAGGGAGAGGGAACCTCGGTTGAATCGCTACGCGGTTCCCTAGGCTGGGCTACAGCCCACCCTGCCCTACAGGGCACTCGACCGATAGGGTCAGGCAAGCCCGGCAGGCTTCCCTAGGGCGGCCTAGCCCTGTCCGACCCCGGGGTCCGAGCGAAGCGAGGACGGGGAGTTTTTTCTTTCGAAAAATGAAGGGACGCGGGTCAATCCAGAAGGGTATGTATTCGGAATAATAATAATAATAATAAAAAGCTTCCCCCAACTCCCCGGGGAGTTGTCCTCACTTCGTCCGGACAGGGCGGCCGCCCGCCGGGAAGCGCGTAGCGCTTCCCTGACCCTTGAGTTATCGAGGTGTCCCAAAGGACACCCTCCCCGGAAAAATGAGCAAATTCTGAGCGATAGGTTCTTAGCCAATCGGTGACCGGCTTCCGTAGAAGCACCTTGGGCGAGAGGTTTTTCGATCCCATCGAAAGAATCTCATTCTATTTACTAAATTGAAGAGATTTGCTTACCTAAGGAGTCCTACGCAGGTGGGGCAAGGTGAGGGGGGGAGGGGGGATAAGAGAGAGGGTTCGGGAGAGAGAGAAGGGGGGACCAACTCCCCCCACTCCTCCCGGTAGGTCAGAGTTGTCCTCACTTCGTTCGGACCCTTCGGAATTCGGAGTTGTCCCCCAACTCCTCCCTTCGGTCGGAGTTGTCCTCGCTTCGCTCGGACCCGCGGTCGGAGTTGTCCTCGCCTCGGACCAACTCCCCCCACTCCTCCCGGTAGGTCGGAGTTGTCCTCACTTCGTTCGGACCCTTTTAAAGTTACTTTAATTTAATTTCAATTAAATTTAAGTGCCGGGCCCGCCCTCCGGCAGGAGGGCAACTCCGAATTCCTAGGGAGGAGTTGGCCCGAAGGGACCGAAGGGTCCGAGGCGAGGACAACTCCGAATTCCGAAGGGAGGAGTTGGGGCATGATTCTCGACTTTTTCGCTACGCGCTGCCGGTCAACCTCTAGTGCCCTCCCCGGGTCCACCACCCACCACCAGCCAGACACTCGACTGAAAGGAGAGGATGATTCTGGCTGCGTCCCACTCCCCTAAAGGGCGAGTGGTGGCCCTTTTAAGCCTAAGACACTCGACTGAAAGCGGGCACTCCCATTCAGTAAAATCTCAGCTACTCGCATACAGCTGGCCTCCAGTAAAAAGCTTTCCGGAGAGACGACCTTTGAATTTCCTCAGGGCTGGCTTCCTCAAAAAGAAGGGGAAAAAGGAGCTAGCATAAATGCAAAGTACGTGCCTGAAGGCCTTCGGCACTAATGTGGGCTAGGAGTGGGTGAGAACCCTAGGCTGAAATATCAGAGAAGTCGATGTAGTACGTAGGCGCTTTCGTTAGAAAACACTAACTAGCTAGCTCTCGAAAGAGTCGATGTAGCCGGCCTACAGTCAACAAGAGTCTCTCGGAAAGGTCGATGTAGTTAACGCGGGCGTAGATAAAGGAAGAAGCGCGTAGCGAAAATTGGAAGAATTGAATCCACAAGTCGATTAGTGGTGGTGGGTAGGGAGTTGGCCGTTAGGCACTTGATTAACACACTACGTAAAGTAAAACGACGGTGCAAAAAAGAGAATCTTTTATTTCGTCCTTCTGGTGGCTAAGAGGGTCCTAAGGGAGCGGGAAACCCACCCCCTGCCTGCCGGTGTTGGCTACCAACACGATTTGTTTACGCCTATCAAAGAGCCTTGAGATGCTAATTCACGAAAAACTATACGAAGAATGCGAAATAACTTGTATACAGAACGAAAGCGACCAGTGTAAATACATCGGTTCCTGACTCATGTTTCGGAACTATTTCTTGGCGACCTAGACAACTTTGACATAGTTTTGTTTCGTATCCGACTGGGAGGATTGATATCTTGAAAAATGGCCTTATAAAGCCTTCGTTTCAATTCATATCTAGCTGCAAGCATTCTACGTTGGTGATCTCGTATTTTCCTATTAGACCCTCCCAGAACTTTCTTCAGTGACAGATCCCTAAATCTTTCCATCTGACTAACTATTTTCCGACCCTTCGATTTCCGATATTGACAGAGTAAAGTACGTTTTGGATATAGCACCACTTCCCCCTTCCTCTTTCTTTTCAATGAGTATGGGATCCACACTTTGTTTCGCCTTACTCTAGTAGTTTTATAATGTGTCTCTCTTCAAAGTTCTGTGCCCCAGAGCGAAGTGTTTCTGCAGCCGGTGTAAAGTGCTTCCTCACTACCTAATTACGACCACTGAACAGACTTGGTCGACACACATAGCCTATGCGCTGCCAATGTAGCAGCTTCTTGGACTAAAGACAAACCCACACCATCCATTCCGAAGCAAAATTTGTCCCGTCACCACATGAGCCACCCAACCTGTAGGATTTCCTTTCCCTTTCCGTTCCAGTAATCCCATTCCTAGAGGATTTCAAGCAGATAATGCCCAAAATCTTGAGCTCAGGAATTTGTGAATATTACGGATAAGAGAAGGCTCAGCCGGGCTGGGCGCCGAAATGTCCGATGAAGAAACCACTGAGGAAGAGGACCTCCACCATTGGGGGCTGACTAAACTTTCCAAGCCCTCAGTGGTATTTTCGAGATCGGTAAGTACACGGCCCAGTAATGCCCATGACCTTTCCATCTCACCCTTGTTCTCCTGTAGTAAGTCTGTAATGACTTCGACTGATATGTCGTCATGTAGGTTACTCTCCTTCTGAATCAGCAGCCCCAACTCCTCCCTTCGGTCGGAGTTGTCCTCGCTTCGCTCGGACCCTTCGGTCGAGTGTCTAAAGACCGAATTCTAGAAAGGGTCTCGGTTTTCGCGCTATGCGCTCAAACCCCTGGCCCTTTGGTGTTCGATGGCTCGTAATAAGTGCCGCTTTTAGCCATTCGAACATATTTTGCTGTAGATCCGAAATATTGTCCAATCGTTCGGAGCTTTCCCTGCCGTTGGAGGGTTTGCTCCGGGGAGACACCTAAGTTACTTTAATTTTAAATTAAATTAAATTAAAGTAACCTAATTCAATAAATTTTGGGCGGGGGGGGGAAGTAGCGCCCCCCTTTAAAGGGCAGCGCTACGCGCTGCCCTGCCGAATTCTGCTAATGGTTTGCCTGGCAGGAGGCAAATCTCTCCTCCAATCCAGGCAGTTGGTGTTCAATGCTTCCCAAGGAGTCCAAAAAGTGGGTTATTTGGAGGGAATCCTCCTTTCGGAAGCAAAAGCGGCATGGCAACACTAATAATCTCAGTTTTTGAGGACAAAGCCCTTGATTGATGGTAGGCATCATGGTTTACTTTTGACTCAATTCATTTTGTTATTTGAGGCATGAAATCCACACTTTGACGTGGGGTTACTTTAATTTAATTTAATTTAAAATTAAAGTAACTTAGATTGATTCCCTAAAAATTCTCTGGGGATGCGCGTTTTTCCACCACAATTGTGGTTCTTCCACGCCCCGAAGTAAGTGGGACAATTGAATAATGGAAGTCACGCTTTTAAGCGCTGAGCCTTAAAGGGGCGCGTAGCGCCCCTTTAAACCACTCGGATACAACATGGACTTAGTGCCATTCCATGAGTCACTAGAAACAGCGGAGAAGGATATGGAAGGAATGGACTAATCAACAAAAAACTAATGGCTGGTAGGAACGACTTCTCAGGCTCCATCGGTTTATATAGAATCCATTTCTTAGGTGTATCGGGATACATTACTTTCACCAAGCGTATATAATAGAATAGAGTAAACCCCGTGCGAAAATTCGGGGTACTGAGTCCTCTCCGAACCGCAGAAGACAGTCGCCCATCATACGGCTCACCAACTCGACTTGCTTCGAGTGTTAGTTCTGAATTGTTCGGGGCTTTATGAACGAAAGAGCGAAGCTTTCTTTAAAGTGATTTTAAATTAAATTAAATGAAAGGATTTTAAATTAAAGTAAATTAAAGTTTAAATTTAAACTTTAATTTAATTTAATTTAAAATTAAAGTAACTTAGGGCCGTCCGATAGGACGGCAACTCCGACCGATAGGGTCCGAACGAAGTGAGGACAACTCCGACCGAAGGGAGGAGTTGGAGGAGTTGTTACTTTAATTTAATTTAATTTAAAATGAAAGTAACTTAGGGCCGTCCGATAGGACGGCAACTCCGACCGATAGGGTCCGAACGAAGTGAGGACAACTCCGACCGAAGGGAGGAGTTGGAGGAGTTGTTACTTTAATTTAATTTAATTTAAAATTAAAGTAAATCACCCACTTCACAGAAATCCCCATTTCTGTGCACCTCATTTTTGAGGACTCTCTTTCGTCCCCGCTACGCCCCCTTCGCAGGGGCGGGGCACCAATGTGGGATACAACAAGGGGGGCGCGGTAGCTTTCCCGCCTTTGTGGGCCAGGAAACCCGGCTCCGCCGGGTAGCTACGCGCCCCGCATGGGGGCGGGGGCTAGGCGCTACGCGCCCCCCCTTGCGGGCTTCCGTTAGGAAGCCCAACCTCCCTACCCACCCACTTTGTAGGTGATGGTGGGTAGGGAGTTGGGCGCCCGCCCCACCCTGCCCCTAAGAAGGTTTTAGGGGATGGAGGGATTCCCAGTGGGGTCTAAGGGAAGTGAACGCTACGCGCGCTGGTAGTGGACCCCACCAGGAAGCGCGCTTCCCCTTTTGAGAGAGAAGGGGCGCAGCAGGGTGGCCGCGCATACTACTCGCGCTTCGCGCGTTTTCCGGGGGGTGAACCTAAAGGTGGCATGGATTCATGAAGGGGGCGCGAAGCTACCTGCCCTCTTGCTTCTTCCTCTTACCGGTTTTGTAAATTAAATTAATTTAAATCCCGGCTCCACCCCCACTGAGATCCCCCTCCCCACTGGACCACCACGGGGGGAAACGCGTTAGTCCCCCACCAAAACCGGTTCTGCCTTGCATACTTTTCAGCTGTTCTAGCGACGTACCACCTTCGATGGTATAACCGTCTGGTCTTGGTGTCATGGAACCTGGGTCAGGGGCAGGGGGCGCTACGCGCCCCCGGCGGGCAGCGCGTAGCGCTGCCCTGGCCAACTCCTCCCTATCGGAATTCGGAGTGGTCCTATCGGACCCACTCCTCCCTATCGGAATTCGGAGTTGTCCTCCTGTCGGAGGACCCTGCCAGGGTCCGGAGGACAACTCCGACCGAAGGGAGGAGTTGGCCAACTCCGACCTACCGGGAGGAGTTGGCCCGACCTACCGGGAGGAGTTGGCAGGGCCCGAGCATAGCGAGGACAACTCCGACCGAAGGGTCCGAACGAAGTGAGGACAACTCCGACCGAAGGGAGGAGTTGGGGGCGCTACTTTAAACCCCCTAATAAGGGGTGGGGGGCCGGAGGCCCCCCCCGGGCTGCTGGCCCTTTGGGCCAGCCTCGGCCGGCAAGGCCAACTCCCCCCACTCCTCCCGCCACGGTCGGAGTTGTCCTCACTTCGTTCGGACCCTTTTAAAGTTACTTTAATTTAATTTCAATTAAATTTAAGTGCCGGGCCCGCCCTCCGGCAGGAGGGCAACAAATAATTCCTAGGGAGGAGTTGGCCCGAAGGGCCACTCCGAATTCCGATAGGGAGGAGTTGGAGGCGCTAACGCGCTTCCCTAGGGGGGCCCACTATAGTTCCCCCCTGTCCCTTCAGAGCCTTTGTGCAGATTAGGGCAAAGCGAGTTCTACCTGCGGCCCTACTTGAAGAACCATGATCCAAAGATTCACAAGGATTTCAGCCCCTGTCTGAACTCTGTCAGACACATCCAATGGATCCAAGGGCAGGGGGGCGCGTAGCGCCCCCCCCCTGCCAACTCCTCCCTTCGGTCGGAGTTGTCCTCACTTCGTTCGGACCCTACAGGGCAACTCCGACCTGTAGGGTCCGAAGGACAACTCCGAATTCCGATAGGGAGGAGTTGGGAATTCCGAAGTAGGACCACTCCGAATTCCGATAGGGAGGAGTGGGTCCTCCGACAGGAGGACCACTCCGAATTCCGATAGGGAG
>Contig107+21781
ACCCTTCGGCGTTACTTTAATTTAATTTCATTGAAATTTCTCCATTTCTCCCTTTAAGTGCCAATTAAATTCCGGGTTCCTTTAATTTAATTTAATTTAAAATTAAAGTAACTTACGGTCGGACCAACTCCTCCCTATCGGCCGGAGTTGGCCAACTCCTCCCTTCGGTCGGAGTGGTCCTCCGGACCAACTCCTCCCTATCGGTCGGAGTTGTCCTCCTATCGGAGGACCAACTCCTCCCTATCGGTCGGAGTGGTCCTACTTCGGAATTCCCAACTCCTCCCTATCGGTCGGAGTGGCCCTCCTATCGGAGGGCCAACTCCTCCCTATCGGTCGGAGTTGTCCTTCGGACTTTTAAAAGCCCTGAAACGCTTTAGTTTTCTCGGGTTCCAAACTCTTAAATTCAATGTACTTTTAAAGCTCCGGGCATTCATATTTGCCCTGGGGGCACATTAGTGCTGGGCAAGAAGCTAGTTTTCTTCGCAAGGCCGGCCTTCGCGCTAGCCAAAACAGCGCTTAGCAATCAAACGCTACTTTTAAAAGGGTTCAGCGCGCTGAACCCGAAGCAGCTAGTTTTCGCAAGGGCAAAACTCTATACAGCGCGCCGTGCGTTTGATTGCGAAAACGCTACTTTAAAGTTCTCTTGCTGCGGGCCGTAAAGTAACTTAATTTTAAATTAAATTAACACTTCAGAGATGGTGGTGGGGACTACTAAAGGGCCTGGCGGCCGAGGCTGGCCCGGAAGGGCCCGGGGGGGGCCGGAGGCCCCCCACCCCTTGCCGTCCCCACCACCCACTTTGTAGGTGGTGATGGGGACGGCAAGGGCTGAAGCCCTTTGTTACGGAAGGGGCGCTTCCAGGGTGGTGCCCCAGCCGGGCCGGGAAGAAGCTAGGAAGCTAGGCCTTTTAAAATCGCTTCCACCAAAATACTTTAGACACTCGACCCTCTCCTTTCAGTCGAGTGCCGTCGGTTTTTCCGAAGGGAAGAGGGAGAGAAGGGGCGAACCTGGGTGTAAGCGCTACGCGCTTCCACTTAAGCCACTTTTGTTTGGCAATCCATCCCGGCACTTCAGTGGGCGTAGCGCTCACAAGAGTGACGAGAAAGCGCTTTAGCTTTCTCCGGACAAAACGCGCACTTTTCAATTCAATAAAGTCGCGTTTAATTTAAAATTAATTGAATTTGAAAGCACCTTCAAATTAATTGAAAATTCATGGAATTTGAAGCCCTTTAAAGGAACTCCTCCCTTCGGTCGGAGTTGTCCTCACTTCGTTCGGACCCTGAATTTACTTTAATTTTAAATTAAATTAAATTAAAGGGCAGCCTAGCCCTTCTATAAGAAGAAGTGCTACGCGCTACCTGACCCATCCAGAACCTCTCCTTTTAGTCGAGTGTCGTTAGACCGGTAGCTTCCCCCGGCGAGAGGCGGAGCAGGAAAACGCCCAAAAAGTCCGCCTACTAAATCTGCGTTTCAGGAAGAGTGGCCTGTAACAATCCTTGGCAATAGGAAAACGCTCTATTGGGGCAGAGTATTACGATAAAAGAAAGGGGCACAAACTCAATAAACTATCGAAGGTAGGCACTCCCCAAGCGTCAATTAATTTTCAATTAATTTGCTAAAAGTAGCGCCAAGTTTTCAAAACTCCCCTCGAGACTGTAACTGTGTACCCGCCCTTTCTATCAAAAGGGTTCTGGACAAGTACATGGGGGATGATTATCAAACCCGCTCCAACCGTGTTTTAACCCCCCTGGTTAATAGAGCCCCCCAAGATTGTATCAAAGGGCGCTCTGCACCCGAAGACTGTGAGAAGCTTGCCTTCCCAAGACCCAATGGACCCCTCGGTGAACCGGAGGCGGGAAGCTAAATTCAATTAAATTCAATAGCTCAAAAGGTCTTCTGCCGAAAACAGCGCGTTTTCTCTCTTCGCCCCCCACCCCTTATTGTGGGGGGGGGCCCCGAAGCTGCTTCGCGCGCGTTTTCTCCTACTCCTGTAGGGCCCTCCGAAGGAGGGCCACTCCGACCGAGAGGGAGGAGTTGGGAATTCCGAAGTAGGACCACTCCGACCGAGAGGGAGGAGTTGGCCCTCCTTCGGAGGGCCACTCCGACCGAGAGGGAGGAGTTGGGAATTCCGAAGTAGGACCACTCCGACCGAGAGGGAGGAGTTGGTCCTCCGACAGGAGGACCACTCCGAATTCCGATAGGGAGGAGTGGGTCCGATAGGACCACTCCGACCGAAGGGAGGAGTTGGCTTTAGCCACGTCGCTGGGGTAGGGGCCTGGGGGGTGCGGACCCGGGCGGGTAGCGCTACGCGCTACCCTGGCCCCAGCAAGGGGTCCACGCGGACGACTTTGTAATCGGAATAGCCGGCTCGGCAAAACAGGGCGGCTCTCCAAATATGACAGCAAATTCCGGAACTACTAAGTCCATAATGCGGCGGTCTCAACCGAATCCCGGAAGGGACTACATATCTAACTGGGTAGGCAATAAAATCTGGAACTCGCATATTTCGGGAAGAACGGGAGCGCATTTTAGTTCGGCTCAGCTAGCGCCAAGCTCCTTTAAACCCCACCCGCTTTATGGGTGGTGGTGGGTAGGGAGCTTAGGCAAGCCCAACTCCTTTAAACCCCACCCACTTTGTAGGTGGTGGTGGGGCTTTAGCCACTGGCTGGGGTAGGGGCCGGGGTGCGGACCCGGGCGGGTAGCGCTACGCGCTACCCTGGCCCCAGCAAGGGTAGGGAGTTGGGCGGCTACGCCCAACTCCTTTAAACCCCACCCACTTCATGGGTGGTGGTGGGGTTTAGAGGAGTTGGCCTGTTTCAAATTAAATTAATTTCAATTAATTTTAAAATACATGACTTTAAAGAAAGAGGAGTTGGACCACTTTTTGTCCGGAGCGCCCCCAATCGCCAACTCCACTTCGAGAGTGAACCGCTCTAAGTGGTTATTGGTTTTTTTGGCAATTACCGGATCTGATTCGGCCCTGCTGAATGAAGGACGAAGTGCAACGGTTGGAAATTACAAAGCGAACCTGAATACGTCCAGGCATAGTCAATAGAAACTAAATCCGGGCGGCTAGAAGATATGGCCTTTAAAAGGCCATAGACTCCGGACACACGAATCAGTGTTCGAAAGGTTCGCTCATGCGGGACACTAGTAGGTTCAAGCCCTTACCTAGGCCGGCGTCAATCCGAAGTTATCACGGACGAGCCACATGCGGAGAAACTTGCACGTGTGGTTCTGACTGGGGGGTAGTACCACCTTCTCCTCGGGTTCTAGTAACCATTATACTGGTTGCCGCTGGCGCACCTGTAACGTTTGCTAATCCATTCCGCAATAATTTGATAAGAGACAATTTGACATATTTTTGCCAAATCTTTCCATTACTAAGTACGACCAGTACTCTTCCTACGTGTTCGGATTATTTCAAATAAGAGAGGTATCACGCTTTTGAATCTATTGTCCTAATCTCACTTTCTACTTGCAGTATGCTTTTCATGATCTCGGCTTATGATTCAATTGCCATGTATTTAGCTATTGAACTCTAAAGTTTACGTTTTCATGTGATCGCAGCATCAAAAAGAGACTCTGAATTTTCCACAGAAGCCGGCTCAAAATATTCCATTCCAGGTGCATTCCCCTCCGGAATATTATCGTTTGGGTACGACCGGCCAACTACCTATGTAGTATTGATAGACATATCCATACGTATTGGGCACACCTCGCCAAACCTCAGCAGCGATGGCGGTCTCAATCCTCCCATGTGCGACACCTCGGGGAAAGCGCGTAGCGCCCCTTAAAGCCCCCCTGGGGAGCCAAAACCTAGTTGAGATGGAGATTCCCTTGGTCTCATTCCACGATGAAAAAGTCCTCGGCGTAAAGTTGAGATCGAGAAGAGTAGAACGAAAGAAATCTTCTACTTGGAGGGGGTTTCCGAAGGTGTAACCCAACAACAAGGGCAACGGGAGGGTGCAAAGAAGCCCAATACTTCAACTAAAGGAGCGACCCCGGTTGGTCCACCAAACCCCAACCCAGCGCCACACGTTCTCCTGGGTCCCGGCAGGGGATCCCTCAAGTGCCCTTATCTCGGCTTCTCCCGGAATAGGCGTTATCGAAGACAAGCCAGGAATGGCCGAAGTGAGTGGACACCCACTTTACCGGTTAGAGAGGCCCTCTCTAAAACATTCACCAAAATGTTCACAGGGGCTAGGAACACTCGGTCGTGGTGGGAACTTTTGTACATCATCCACGGAGCGCTCCGGAGTACACCCGACCAAATCTACTAAACGACTCAGGCCCTGCCGGGCACCCTTTAGGGAAGCCGGCCCTCGGCCGCCCCGATCACTACAACCGCCAGCTCTCCCCAGGAGGAATGATATTGGATAAAGGGCCGGCAGGCCAACTCCTTTAAACCCCACCTTAGGCTCTAAAGGGTGGGGTTTAAAGGAGTAGGCTAAAGCCCAACTTCCGCCCCCCACCACTTCGGGGTGGTGGTGTGGGGGGCGGAAGTTGCCCAACTCCTCCCGGTAGGTCGGAGTTGTCCTCGCTTCGCTCGGACCCGCGGTCGGAGTTGTCCTCACTTCGTTCGGACCCTTCGGCGTTACTTTAATTTAATTTCATTGAAATTTCTCCATTTCTCCCTTTAAGTGCCAATTAAATTCCGGGTTCCTTTAATTTAATTTAATTTAAAATTAAAGTAACTTACGGTCAGACCAACTCCTCCCGGTAGGTCGGAGTTGTCCCCCCTTCGGTCGGAGTTGTCCTCGCCTCGGACCCGGTAGGCCAGGCAGTTAAAAGTGTTTAAAGCTCCCTAGTACTTTAAAGTACTTTTAGCGCTGGTTTTCGCGACGGCGCAATAATTCGGAAATTGTTGCCAACTCCCCCCACTCCTCCCTTCGGTCGGAGTTGTCCTCACTTCGTTCGGACCCTTCGGTCGGAGT
>Contig108+1235
ACCGATAGGGAGGAGTTGGGAATTCCGAAGTAGGACCACTCCGACCGATAGGGTCCGAACGAAGTGAGGACAACTCCGACCGAAGGGAGGAGTTGGAGGAGTTGGCCCTCCGAAGGAGGGCCACTCCGAATTCCGATAGGGAGGAGTGGGCCCTCCGATAGGAGGGCCACTCCGACCGATAGGGAGGAGTTGGTCCGTAGGACAACTCCGACCGATAGGGAGGAGTTGGCCCTCCGATAGGAGGGCCACTCCGACCGATAGGGAGGAGTGGGGAATTCCGAAGTAGGACCACTCCGACCGATAGGGAGGAGTTGGCCCTCCGATAGGAGGGCCACTCCGACCGATAGGGAGGAGTTGG
>Contig109+35002
TAAATTAAATTAAATTAAAGTAACCCAACTCCTCCAACTCCTCCCTTCGGTCGGAGTTGTCCTCACTTCGTTCGGACCCTATCGGTCGGAGTTGCCCTTCGGGCCAACTCCTCCCTATCGGTCGGAGTTGCCGTCCTATCGGACGGCCCTGGGGAGAAATGGTGGGCTCTTGTGGGCGGAGGCGGGAAACGCGCAGCGTCGTCGGTGTGGGGTGCTATGCGCTTCCCCTTTCTATAGAAGGGGGCGGCCAGGGCCCTCGCTTCGCTCGGACCCCTTTTAAAGGTTGTTTCACTAAAATGCGCTACGCGCTACCCCTTTAGGTAGGGGTGCCCACGGAGGACCTTATTTAGTCCCCCACTCCGGTTGGTTGCGCCAGAACCGGGGTTTCTCGGAGACGAAGCGTCGGCGGGTCCTGGAGTGCCCGTCAAGGGCAGCGCATACCCCGCGGGGTGATTATCACGACCAGCACCCTCCGCATCTCGGCACAGTGGAACGTGTAACCGGCCTGGGGTCCTATTTCAACTCACACTTGTCCCATGTTGGAATGGGTAGGCTAACCGCAAGGGACAACCCGAATCCTCAGGTCAGGGAGGATGGCACTACTGGCAAGGACTGTCCAGCGAAGACGCAGGCGCGAAGAAGCGTGCGTGGTAGGCCCTTTTAACCGCGCCTGCGCCGAAAGATAGGGAAAGTAAAAACCACCCAGCAGCGGGCTTGCGGCGGAGCTACAGGAGCATAGGACGGTCAAGAGCAACTTCGGGGAGGCCGGGTCATTTGACGGGAATGGAAAGGCCGATTCCATTTCGTCCAAGCTGAAGAGGCGAGAATGGGGAGCCAGCCGGCCTTACTGCTGTGGTTGGACCCGATCCCGTTTCCAAGGCCGCAGGTTTACGGCGGTAGCGCTGCCTACGGGAGAATATGTTTAACCTTCTCCCCCATAGATAGGGGCCCACTCCATGAAGTGCCACGACTGGAATAAAGTGACAGAAAGAGGCGGCAGTCCCAATTTCACTGCGCATTTCCAAGCTACCAAACAGAAGACATTTCACCAGCGAATGAATGCTGGGCAAGGGGGGGGCGGTATTCAGTGGTCATTGGGAGAGGCCGAGACTTTTAAAGGCCCAACTCCTCCCTATCGGAATTCGGAGTGGTCCTATCGGACCCACTCCTCCCTATCGGAATTCGGAGTGGTCCTATCGGACCCACTCCTCCCTATCGGTCGGAGTTGTCCTCCTATCGGAGGACCCTTCGGGCCAGCCCGGGGGGGCCGGAGGCCCCCCACCCCACCCGGCCCCCCCGCGCGGGAGCTTTTACTTATCTAAGCGCTTCCCGGCTCCGGCGGGGGTCGTCCGTGGGAGGCTGCTTCCCTTGCCGGTAATAAACCTATTCCACATGCCGTGCCGAAGGCGCGCTGCGTACGCTTCGCGGGTGCCTTAGTAGGGGCCGGAGGCCAACTCCTTTAAACCCCACCAACTTTGTAGGTGGTGGTTCTTCCCTCTAGGGAAGCCTAGCGCTTCCCGCCTGTAATAAATGGCGTGAGCCGTACGCGGAGAGACTTGCACGTACGGTTCTTAGGGGGGAGCTCACCTAGAAAACCTAGCCTACCCGACTAGAGGCACAGAGAAATTGATCGAGTATAAAACGTATCTTCAAGCTTTACCTTATTTTGATTGTTTAGATTATGTTCCTATGATGGCCTAAGAACACGCTTATTCTTTAGCTGTAGAGAGACTTTGTAATTGTGAGGTCCCATTACGAGCTCAGTATATACGAGTGTTATTTCGTGAAATAACTCGAATCTTAAACCATTCACTTGCTTTAACTACTCATGCTATGGATGCGGGAGCATCAACTCCGTTCCCGTGGGCTTTTGAGGAGTGAGAAAAACTTTTAGAATTCTATGAAAGAGTATCGGGAGCCAGGATGCATGCCAGTTATATATGACCAGGTGGAGTGGCACAAGATCTGCCTTTGGGCTTAAGTGAAGATATCTTTTTATTTACATAAGAATTCGCTTCTCGTATTGACGAATTGGAAGAAATGTTAACCAACAACCGTATTCGGAAACAATGATTAGTGGATATTGGGACTGTCACTGCAGAGCAAGCTTTGGATTGGGGATTCAGTGGTGTAATGTTAAGAGGTTGTGCGACATGAAGACCTTGATAGCAATATGGGGGAAGTTCCCATCGGGCGTTTCTGCCTGACCCTACTCAAGCACGCGGAAAGGTGTGAAGCCTTGGGAATTACCTACGGGCAGCCTCAATATGGGGCTAGGGTGAGCTGAAGGGGAGGCAGCTACAGCAAATGTGTATAAGCCCAGGAAAGCATGGAGGGAAAGGCAGAAAGGCCACCTTCGACTTTAGTCCGACAGACTGTGAACGGATTCGCCTCTGGCCTCTGGGCACGTCAAAACCACATGAGTTCACCGGGGTAGAGCACGGTCCTAAGAATCGGCATAAGTTAAGTGCTATTAATGGAACATGGTAAACCCATATTTATCCATATGGAGGTGCGTCCGCAAGGGCAGCACGTAACGAGATGTGGGTGGAGGAAGACCCAAAAAGCTTTGTCCGACCGAACCCTTTTTGGGGAGAGAGGAGCTCGGATGATAGGGGTACGTGACCTGCACTGAAAGGTGGTGGCCTACTTGGGTAAAGTGGCTTTCACTACAAATTGATCGAGGCGGCCGGCTCTTTAAGCACAGAGTGGGCTAGCGGTAAACTGGGGCCCGTCTGTTGTAAGATTGTGGTGGTGAGATCTTCAAAGTACTTTCTAGCAAACGGCGGAACGTACCGTTTGCTAGCCGCGAAGCTAGTTTTCGGCGCGCGTAGCGCACCGAAAACTAGCTTCGCGCGGTTTCCCCCTCAACCTGTCGGAACTACATCCCTTTCGCTGCGGATGTAGCGCTTTTAAAGGTTTTGACTCTATTGGTTATGGTTGTTTCCTGGGGCCACGCAGCGAGTGGCCCGCCAATCAATTTGAGGCGCAAGGCAAAATTTAAACTAGTTTACTTTAATTTACTTTAATTTAAAATTAACTTTAATTTTAAATTAAATTAAATTAAAGTAACCACAGGCTTCCCCCCGCAATCAAACGCTAGCGTTTGATTGCGGGGGGCCGGCGCCTGAACCTTGCGGGGCCCCCTGGAAAAGGTACGTTTGCGCATGAACCAAGTTCATCATCAACAAGCGCCCGGACGCGCCTCTGAGAATGCATCTGAGCTGTATGAAGAGAAACTTTCACGTACAGTTATCAGGGGGGTATGGGAAAGCCCGACGAAAGGAAGGGCCTACCTATCCCAACCAGGAGTATGCTGGGATTCGCGGAAAGCAGCACCTTACGATGTTCATGACCAATCGGATTCTGACGTACCAGTAGGTACCAGAGGAGATTGCTATGATCGTTATTGTATTCGCATCGAAGAGATGCGGCAAAGTCTGCGAATCATTGTGCAATGCCCTAATCAAATGCCTAGTGGCATGATTAAAGCTGATGATCGTAAGCCATGTCCTCCATCACGATCTCAAATGAAACGATCCATGGAATCGTGCGCCGTGTGAAACGTAGATCGCCGTTCTTGACCGAGACCCAGGTTAAGCTCCGTCTTGGAACCAACTCCCCCAACTCCTCCCGCCACGGTCGGAGTTGTCCTCACTTCGTTCGGACCCAGGTCGGAGTTGTCTTCCCTTCGGTCAGACCCTTTGGGCAGGGGGCCTTTCTAAGGCCCTCTCCCTTCGGTCGAGTGTCTAAAGACCGAATTCTAAAAAGGGAGCGCGACGGCGCAATAATTCCGAAATTGTTGCCAACTCCTCCCTTCGGTCGGAGTTGTCCTCACTTCGTTCGGACCCTTCGGTCGGAGTGGTCCTATCGGACCCACTCCTCCCTATCGGAATTCGGAGTGGTCCTCCTGTCGGAGGACCAACTCCTCCCTATCGGAATTCGGAGTGGTCCTACTTCGGAATTCCCAACTCCTCCCTATCGGAATTCGGAGTGGCCCTCCTATCGGAGGGCCAACTCCTCCCTATCGGTCGGAGTGGTCCTGACCTGGCAGTGCCAACTCCTCCCTATCGGAATTCGGAGTGGCCCTCCTATCGGAGGGCCAACTCCTCCCTATCGGAATTCGGAGTGGTCCTACGGACCCTGTGGTTAGGAGTAAAGCATCCCGAGGTAGCGTATCCCGGCGCGGAAGGATACGTGGAAAAGCATTGGGTGGGCCGGCATGAGAAGAGGGTGGAGCAGAAAGCGCAAAGCGCTTTATTCTACCTTCGGAAATAAGTGTCCGGGAGCTAGACAGTAGGTGGCTTAATGAGGATAACCAAGCCGACACTTGCGGTTGGCACCTTTTTCTTTCAAGGGGTGCACTTAGCTCTGGAATTAGCGCTACGCGCTTTCCAGCAGGTACCGGCGCGTAGCGCACTAATGTGGCCTCACCGCAGGCGGTTCGCGGTAACGTTCGTAGTAGTGCATCAGGATCCCAATGTACTGCGTTCAAGGGGGCGGCAGCCCCACTCCTTTAAACCCCACCACCACCTACAAAGTGGGTGGGTAGGGAGTTGGGGCGCGAAGCGGAAGAACCACAATCGTGGTGGAAAACGCGTTAGTCCCCCCAGAACGAGCTTGCCGGACACTCCCGTCCCAGTTTGGAGGGAGCTAAAGCGCAGCCTTATCCACTCAACTAGCAGAGAGTCGAAACACTAAGAGGGACCAGAAACCGCTAGGCAATAGTACGGAACCACGGGACCCCGGCAGGAGGATGATAAATCCGAGGTAGGGATACGGAGTCCTCGTAGTAGGCGGGCAGCTAGATAACAACATCCAGCCGAGAGAGGACAGCCTTTAGAAGCAACAGGGAACACTATAGTGGCGCGGTTTCCGCTTGGGTGGGAGAGAATGGTTAGCCCCGCTTAGAAGGGCTAGGCTTTGCGTTTCCCTTCTATTCGCGCCTCTCCCTGCCCAGTTAAAAATCGGGTAACTCACTTGGTAGCACGAAGGAGGGAAATAATTAGCATTATGACCGTGAGAGATAACCACTAACGGGGGGGTGTGAACGCTACAGCGTTTTCCCCCAAAACGCCCAACTCCTCCCTTCGGTCGGAGTTGTCCTCGCTTCGCTCGGACCCTATTTTTGCCCTTCCCTGTTGGGCCATTAACTGGAAAAACGCCCGGCGACCTCTTAAGTCAAGAAAATTACCTTAAGTGCCTTTAAAAGTCCTCCCTAGGAATTATTTGTGGTCCCCCAACTCCTCCCTTCGGAATTCGGAGTTGTCCTCGCCTCGGACCAACTCCCCCCACTCCTCCCGGTAGGTCGGAGTTGTCCTCACTTCGTTCGGACCCTTCGGCGTTACTTTAATTTAATTTCATTGAAATTTCTCCATTTCTCCCTTTAAGTGCCAATTAAATTCCGGGTTCCTTTAATTTAATTTAATTTAAAATTAAAGTAACTTACGGTCGGACCAACTCCTCCCTATCGGYCGGAGTKG
>Contig11+2227
GCCTGGCTGGGGCCCCTACCCCAGCCAGTGGCTAAAGCCCAACTCCTCCAACTCCTCCCTTCGGTCGGAGTTGTCCTCACTTCGTTCGGACCCTATCGGTCGGAGTTGCCCTTCGGGCCCTTTAATTTTCAATGAAATTAAATTAAAGTAGCAACTCCTCCAACTCCTCCCTTCGGTCGGAGTTGTCCTCACTTCGTTCGGACCCTATCGGTCGGAGTTGCCGGACGGCCCTTTAATTTTCAATGAAATTAAATTAAAGTAACTTACGGTTTTCGCGACTTTAAAAGGCGCTCAAACCCCTGGCCCGGGCAGCGCTACGCGCTGCCCTGCCAAAGAACGCCAACCTTGGATGGTTGTTCCACGTAAGTCCAGTGCAGTGAGACTAGCGAAATGCCGTTCGTTATTGCACTGAAGGAAGTCGCTTCCAATCCAACTCCTCCCTATCGGTCGGAGTTGCCCTTTGGGCCCTGGGTCGCAAAGTAGCTTCCGCCCCCAGTGCCGGGCGCTACGTAGCTCTAGGCACTTCGGCTACCGAAGCTCGGCCCCCCAAGAAAGAATTAAACCTTATCTATTCGCCCTGCCTAGAGTGGACTTGCTGCGAGGCGATGAGCCTTGCTCATTTGGAACTTCAATTTGAGTTGAGAAATTCATGGATTGACGGACATTTTATGGCGGCCCCCCAGTCCCAAGCGTAGAAATCCCATCTTTTTTATTGCCTATTCGCGCCACCAAATGTCCGGGTGGACTAACCACTTTGGCAGTTCCTATAAGCGGAAAGCACTTTCCCAGAAGCTTCGCTTCCTACGTGGTCTGGGGTCGCCTTTGGTACTATTAAGTAGTTGTACTACAGGCTAGGCTTTCGCCCGGCAATGAAGTACTGTTCCCCTACTTGGTACTTCAGTATCAGTATAGTAAGAAGGGTTAAAGGTGTGGCCTACTCCAGTCGCAAGCCGGAAGGCCATCGTAGTTTGTTTCTCCGGAGGGTGGTTGGAGCGTTTTGGGTTTAAAACTTTCTAAGCTGGCCCCTCTAATCGCTGGGTCCAGTTCGCCGATGAACTCTGGGCAACCGGAAGCGGGGTTAGGGCTTCCCACCTCCAGCTACTTACCCATCATCATCGAAAGGGCTTTTCCTGCTACGCAATGCGGTGCAGTGCGGGCACTCAGGCACTATGTCCCAAGGGTCCGAAGGACCACTCCGAATTCCGATAGGGAGGAGTGGGGAATTCCGAAGTAGGACCACTCCGAATTCCGATAGGGAGGAGTGGGGAATTCCGAAGTAGGACCACTCCGAATTCCGATAGGGAGGAGTGGGGAATTCCGAAGTAGGACCACTCCGAATTCCGATAGGGAGGAGTTGGCCTGCTTCCTACACTACAGAGTACTACTTAATCATTTCAAAAACTTCTCTGCTCTCCACATCAAGCAGAGCATCGCATGAAATTGATGTTGCCGTCACTCTTTCTTTAAAGGCTGAAAACGCTCCCAATATTCTTTTCTTAATCGCGTTCGCGTTCGCGTTCCCGCCCGTCTTCACCCGGCAGGCCAGTATGATCAGAATCATAATCATAATCATAATCACCAGAAACAGCAAAACAAAGGCGGTACCAGCTGAAACGGAAGAAGAAGCCGCCTGAGCGGTACCTACCAGCCGCTTCAGCAGAAACCTTAGGAGATGAAGAAGAAGAGCCTCCTGCAACCAGAGAAGAAGAAGCCCCTCCCCGGCCGGAAGCTGAAGAAGAAGAATAATTTTCTGAATTCAACTAATTTTCAATTAATTGAAAATTAGTTGAATTCAGAAGAAGAAACTTATTTTGAGTTCCCCCCAGCCTACCTCGGCCCCAAGCCATCAGCACGAAGGGATTGGCGGGCTCCTGTCCCCGTAGTCCCTACCCTGGTTTTGGAGGCTCGAAGGCGCGTGGGTAGCTACCTGCCCGAGTACAATGGATTGATATGGACGTCAAGGCATGCTTAAGTGGGGTCAGAACCCGGGATCGTGGGAGGGTCAAGCGTGAACACTGCCCCGGTACCCCGACGAGTATCTGGTAGGGGTAGGGAACCAGCTGTACCGGTGTATTGTTGTAGGGTTGGGGTGTATCCGATTTCCGAGGCCTCCAGTGACTAGCAGAAAATAGTAACTCCCTGTGGCCTGGTCCGCTAGCAAACTCTTTAGTGCCCTTCTGCCAGGCAGGGGAGCAAAGCCGGGCCCGAGTACGCCACCATCAAACATCAACACAGAGGCCATCTTCCTGTAGAAAAATCAACGATGGACACCATGCACGTGTGGGACACTGCGTATCCCAAACATCTAGGAGAGGCCAACCCCAACTCCCTATCGGTCGTTGGCCGGCAAGGCCAACTCCCCCCACTCCTCCCGGTAGGTCGGAGTTGTCCTCACTTCGTTCGGACCCTTTTAAAGTTACTTTAATTTAGTTTCAATTCAATTTAAGGCTTCCAACTCCTCCCTTCGGTCGGAGGAAGGGAAGGGTTGGGTTGGGGGAAGTTCCCTGCCCCCACTGAATGAGAGCGTTGAGGTTCCAGCCGGCGCGAAGCGAACTCACCGGGCTAGGCGCGTAGGTGGGGGGCGGGGTACTGTAGGGGGTTTAAAGCCCACATGCATGATGCCTATTGTAAGGGCGCCCCAACCAATAGGAAATTTTGTTCCTCTCCCTATCGGTCGAGTGCCTAAAGGCCCATAGAAGAGGTTACCTCTTGCTAACTTCGACGTTTTTCTCGGCCGGCTGAAGATACTTTAATTTTAAATTAAATTAAATTAAAGTATCCACAATCCGGCTAATTGCTTTTGATTCTGTCGATATATATGACCATGCCGAGAGTAACGGAGAGGAAGAGGTATAGAAGTTTGGTCTTTCCAAACCTCAAGGGCCGAGGCATAGTTACATAGCATCAGGGTGGGTGCTATTGAAATTCCGTTGGGGGGCTACGTGGTGTAAAAATCCACGTTTTTAACCCCCGCTCTCTTCGCGAAGTGTTTCTGCAAAGGTTCTTCTTTCTCACTACCTAATTACGACCACTGAACAGACTTGGTTGACACACATAACCTTCCTTCAATTCGAATGATATTTATCCTGTCACCTTTGAGCTACCCAACCTGTAGGATTTCCTTTCCCTATCGTTCCAGTATTCTATTCCCAGAGGTCAAGCAAGTAATGCCCAAAGTCTTGAGCTCAGGAATTGGCGATCCGGATAAAAGAAGGCTCGGCTGGGCGGTACTAGGGGCATAGCCAAGGACCTGTCTCCAGAAACAAAGCCTGAGGAAGAAGAGCCGCCCCCCGGAAGCAGGATCATCCCCTACCTCCGGAGTAAAGTCCTGTTGGGAAGAAACCATAGTCTCTAGGTTTTTTTTACCTTCTCGAGACATGTAATTTTTTTCCTCCCGCCACATAATGGCATCATCGTGCCGAAGCGCTTGCAGAAGGTCCGGTGGGGACCGGTTCGTCTTCCTCCCAATTCATAGGGTTGTAGTTTAGGGAGGTTTAAAAGTCCAACTCCGGGTTACTTTAATTTAATTTAATTGAAAATTAAAGTTTCTTCGCCTGGCTGGGGCCCCTACCCCAGCCAGTGGCTAAAGCCCAACTCCTCCAACTCCTCCCTTCGGTCGGAGTTGTCCTCACTTCGTTCGGACCCTATCGGTCGGAGTTGCCCTTCGGGCCCTTTAATTTTCAATGAAATTAAATTAAAGTA
>Contig110+11095
GGGAGGAGTGGGGAATTCCGAAGTAGGACCACTCCGAATTCCGATAGGGAGGAGTTGGTCCTCCGATAGGAGGACAACTCCGAATTCCGATAGGGAGGAGTTGGTCCAAAGTTACAAAGACTTTTTAATTTAATTTAAACTTTATGCCTTAAATTGAATTGAAACTAAATTAAAGTAACGCGGGGTCCGAACGAAGTGAGGACAACTCCGACCGAAGGGAGGAGTGGGGGGAGTTGGCCAGCCTCGGCCTGCTCTAAAGGGCGGCGAAGTAGTGTGTTTCGGAGGTTTCCGAAGTAGAGTATGCGCGTGAATATACGGCCAGACTACGAGTACTTCAGTCCCGCGTGTACGGCAGGGCCCCCGCAGGGGGCCTTGCCGGTTAGAAGACCTTTGTAGTACCCCCTACGGAAAACGCGTAGCGTTTTCCTGGGCAGGGCAGCCCGGCAGGCTGACCGGCTCGCAAGCTCGCCCCCCTGCCCTTTAAAGGTGGCCTACGGCCACCCTGCCCTTCTCTCCCAAACACGGGGAAGATTCTATTCCAATCGAAATCTCCCTATTCCAACCGATTGGTACGCCCGAGGGTGACCGTGTTTATCAGTTTGGGATTGATCAACCAATTAGAAGACCTTTTACGTAGGGAGTAATTCGTACCCTCCGTTCTGCGTCCCCTTATACGGTGCAGCAAAGGAGTACCCCCTTCTGCAAATGAGTACCCCGCAATCTGCATCTGCCAAGGAGTACCCCCTATACGTGCATGCAAAGGAGTAGTCCCTTCTAAAGGAGTCACCCTTCGTAGGTCACCTAGTGGCTCCGAATTAATTGATAGGCCATCCCCGTGAACTTTATAGGCCTCTGAATTTTGACTCACCCGAAGTTGTTACTCTTTCAGTGCGTTTTTCAAGCCTCTCAAGACCGCCACGGAAAGCCTTGTAAAATGTCGTGGTATTTGTCAACAGAGGGGGTTTGATTGGAACAACACGCAGTTCATACCCCTTTATTATTTCCGCCTCTACCAGTCAACTGGCGCGCCAAAGCCCCAGTCTGAAGTCTTTCCATCTATCTACAATTGATCCTATTGACTTATCTTCAAGTTCCTCAGTGAAGAGGAAGCACTTAAAGGGAAAGCGCGTAGCCGGAAAGCAATTTTGTATATAGACACGGGATTTGTAAAACAAATTCCGCTCCCCCTCAAAAAAGTGGTCAGCCCTTCAAGAACGAGAAGGGCTGAGCCTAGCCTATCTAGGGGGAAGGTTCAACGCGCTCACCTCTTGTGGCTATTTGTATTTTTGGACAACCGGGGTCAGTAGAAACTTTGAATCCCTTCTCAAGGGTGCATACCAGCAGAATTTGAGTGGTTGATGCTAATATCGGAGATTCATTATCCCCCTCCACATAAAAAAGTGGGAAGTATCAACTTTCCCGAATCCCTTCAGGGCGCCAGAATTTAAGTGTTGATGCTTCTTTTTGTCATACGTAAGTAGTAACTCTCTCGAGAAAAGGATGGCACTTAAAGAAAGGGTTTTTTGCTCCTTTTCCCATACGTGAGTAGTAACTTTCTTGAATCCAGGATGGGGGAAAGAAATCTAGCTAAAAATTTCTCCTTTTTACGCTAGGCGAAGCTGAGCGTTTTCTTGCCCTCTAGAAGGGGGATAATGAATCTCCAATATTAGCCTACTCCAGCCCCTGCCGGGGAACACACACCCTTGTTAAATCCTGTTATATCTTGTACCAGTAAGCCCTGCTGTTGGACCCATCTCGGTGAGGGGGGAAAACTAGCCCGCGAAGCGCTCCGGGACCATAGTGTCGAACAACCCTTTAGTTAGTGCTCCAAGAGCTACGGAGCACTAGTGGTGGCAAGAACTGAAGTACTTTCTTTCTTTAAAGGCTTTTTGCTTTTTTTCCGCATTAACTAGGCCCACCACTTCTTCGGGAGGCTCTTTTCTTTTTTTCCGCATCAACCCTGGCTGGGGCCCCTACCCCAGCCAGTGGCTAAAGCCCCTCCTGATTCCTGAAATTCTGGTAGTAAGTTAAGCTGTAGTGGCCGGCCCTAGTGGCTGAGGGGGGGGGGGAGATAAAGGGAAGGGGAAGGTAAGGGGGAGGGTCAGAATGGCCGAGCATTTGGTACTCACTCCGTGTCCTCCATTCAGGGTCACCAGATGGAACCAAAGCAAAACTAAACCGATAGTTGGTAGCACGAACAGAGAGTAATTAAGCTCTTTTAAAGGTCCAACCCACTTATTTCTTTACCCTTCGTGGGGCCAGCTTCTAGGGTCCGAACGAAGTGAGGACAACTCCGACCGAAGGGAGGAGTGGGGGGAGTTGGCAACAATTTCCGAATTATTGCGCCGTCGCGAAAACCAGCGCTAAAAGTACTTTAAAGTACTAGGGAGCTTTAAACACTTTTAACTGCCTGGCCTACCGGGAGGACAACTCCGACCTACCGGKAGGAGTGGGGGRAGTTGGAAGACAACAAATAATTCCTAGGGAGGACTGGGTCTGATAAACGCAACTCAATCTACCACCCACTTTAAAGGGGCTGATTGATTGCAAAAATCACTATATAGAATCAAATCTCGGCTTCCTCTTGAGCGGTTTCCCCCCATACCGCAGCAGCTACAGTTTCCGCTGGATCCCGCCCGGTTCATCGACGATTCCATGGGATCTCACTGCGCCCCACGTAGGGGCGAGGACGCCTCTTTCTGGGCGTTTCAATTAATTTTAAATTAAAGTAAATTAAAGGGTCCCTCCGATCGGATTTCTGAAGGAAGGGTGAACAAAACTAGTCCGACGTCTCTCCAGGAGCGGAATAAACGGAGGGACATACACACACATATATAGATCTATGTGTGTAGAATACTTGGTCGGGGACGGAGGAACCTGCCATGAATGATACAAGGAACACCCCCTTCTATTGGGGGGAAGGAACAAAAAGAGACGTTCCATGTATCTAGTCGAATATTTCACCCTTTCTATGATTCTTCCCCTCTTAGGTATTCGGGGAATCTTCTCGAATAGAAGGAACATTATTATCATGTCAATGCCAATCGAGTCAATGTTACCGGCTGTTAATTCGAACTTTTCGGTTTTTTCTGTGTATCTGGATGATATGATGGGTTAATCATTCGCTTCATTGGTGTCAACGGTGGCAGCTGCGGAATCCGCGATTGGGCCGGCCATTCTGGTGATTACTTTTTGGATTCGCGGGACTATTGCAGTAGAATCTACTAATTGCATGAAGGGGTAAGTTGCGCGTTAGCGCAACTTACCTTATCGCTTCTCTTTCCAGGGTTCGACCGAAGGGTCCGAGGCGAGGACAACTCCGACCGAAGGGAGGAGTTGGAGACCTTAAATTGAATTGAAACTAAATTAAAGTAACTTTAAAAGGGTCCGAACGAAGTGAGGACAACTCCGACCGAAGGGAGGAGTGGGGGGAGTTGGGCGGATGGGCAGTCAACGGAATATAGATCCGGCGCTGAGCTGCCTGCATCGAAAGCTTGATTCCTTCCCCTAGCCCGAGGAAATAAAAGTCCAATGCCATCCGATTTCCTCCCGTCTGCAGATTCCCAGCCAGTTGAATCCGTGCCGACTTCCATAGCTGGCTGTGTAACAAGGACATATCCTCCGGGGAGACAGAGTCATTGGGGTGGGTTTCAGCTTTCTCAAACCAGGAGCCGAGCTTGCCATGAGATAGATGTAGGCCATCTCATCTGTTTACTCCCCTCCCTCACAAAGGCACCTCCCGAGATTCGGTATGTATTCCGATCCGATCAACTATAGATAGAAATGGTAGCTCACCGGAATTGAGAGGATTTGGTGGAAACAACAAACGTGGCTCGTTCGACCCGGTGGATTCAAGCTCCATCCCGCCAATCGACTTTTTAGTGGAAAACAGCTCCAAACATGGACAAGAGTTACTTCTGTTTTGTTTCTTGGCAGCAGTTGATTCTAATTACGTATCAAAGAGGTGGCTTCTTTTTGGGTTAAGTCTAGGTTGATTCATTGATGGTTCCACAGCAGCAAGGTAGGGCATCTACGCGAGGCCGGAATCGAGCCGCCCGACTTCAATAGCTGGCTGCACTGCAGAAGTTCGGGCAGGGTGGCCTTCGGTCATTTAAATTAAATTAAATTCCAACTCCTCCCTATCGGTCGGAGTTGTCCTCCTGTCGGAGGACCCTAGGTTACGTTAATTCTAAATTAAGCAGTTAAAAGTAGCGCTGCCAACTCCCCCCACTCCTCCCTTCGGAATTCGGAGTTGTCCTCCAACTCCTCCCTTCGGCGGAGTTGTCCTCGCTTCGCTCGGACCCGGCATAAAGTTACTTTAATTTTAAATTAAATTAAATTAAAGCAACCAAAGTTACTTTAATTTTAAATTAAATTAAATTAAAGTAACCACGGCCGGCCCTCTCCCTTCGGTCGAGTGTCTAAAGACCGCTTTAAAGTCGGAGCGTAAGTTTACTTTAATTTTAAATTAAATTAAATTAAAGTAACCACACTTTAGTTTCATTTAATTTCAAATTATTTC
>Contig111+4196
ACCGATAGGGAGGAGTTGGGAATTCCGAAGTAGGACCACTCCGACCGATAGGGTCCGAACGAAGTGAGGACAACTCCGACCGAAGGGAGGAGTTGGAGGAGTTGGCCCTCCGAAGGAGGGCCACTCCGAATTCCGATAGGGAGGAGTGGGCCCTCCGATAGGAGGGCCACTCCGACCGATAGGGAGGAGTTGGGAATTCCGAAGTAGGACCACTCCGACCGATAGGGAGGAGT
>Contig112+2228
CTCACTTCGTTCGGACCCTATCGGTCGGAGTTGCCCTTCGGGCCAACTCCTCCCTATCGGTCGGAGTTGCCGTCCTATCGGACGGCCCTTACCCCCTATCGGGGGTAAGTGGCTCGCTATCGCTCGCCCCACTCTTGGGTGCCAAAAACGGACTTTTTCTTGAGTTTCCCGTTACTTTAATTTTAAATTAAATTAAATTAAAGTTAAGTTACTTTAGGCTTAGAATTTGCGGTTACTTTAATTTAATTTAATTTAAAATCGGTTATCCCTTCTAAAAATTCAATGAATTTTCAATCAACTCCTAAGTTACTTTAATTTAATTTAATTGAAAATTAAAGGTGGGGCGAGCGATAGCGAGCCACTTACCCCCGATAGGGGGTAAGGATTGCAATTTTAATTTAATTTCATTAAAATTAAAGTAAACTTAGTCGGAGTTGCCCTCCTATCGGAGGGCCCTGAATTGAACTAATTTTCAATTAATTGAAAATTAATGCATTGAAATTGAAGTCACTTTAACTTTTGCAACTTTAAAGGCTCCCATTAAGATTGAGAAATAATAAAAGTTCCTTTTGAAACGTTTGAGCATGATTTTCTAGCGCTTTTCCCAGAGATCTTTCTCACTAACGCAACCATCGTTTTGCTCATTCATGGAGTTTTCAAAAGTACTTCTAAAGAGGATGATTATCCACCGTTAGTACTACATGCGGGGTGGCTTGGTTTACTTAGTGTTGTGCGCCTGGGAGGGCACGTTCTGGGAGGCGAGGGTTGAAAGCCATCGCTCGGATGGACTCCCTAACCGGCAGGGGGATCAGACCGCGGGAACCATAGCATGGGTACTATCCGCTCGCCGCAAGGCTAATCGTACGCAACAGGAGCAAGGTAGTAAACCCCCTGGCACGGGGGTTTACGGAAGGCACTTGGGTCCGAACGCTATTATTCATGCGCGACCACCCCTCCAGAAGTAACTGTAACGAACAGGTTTTACGTACACGGTACTAAACGGTAAGTCAACTACCAAACGTGCAACCTAGGGATCCCCTTTGAGTAAGTGATCGACGGCTTCGATATAAGTGGGAGCCTAGCATCATTTCCCCGGAGACCGAGGCTTTGTTGGCCGGGGGGGAAAGATCCTGCCATAACGTACTCCGGCGCCCCTGAGGCTGTCTGTCTCTAAAGGGCTAGCGCGCTTTTTTCACTATTGTGCTGCTTTAGCCTAGCGTATGCCAACTCCCCCCACTCCTCCCGGTAGGTCGGAGTTGTCCTCACTTCGTTCGGACCCTTTTAAAGTTACTTTAATTTAGTTTCAATTCAATTTAAGGCGCTTTAAAGTCGCTCGGACCCTCCGCTGCAAACTTCTCTTGAGAGAAAGGGCGGGAAAGCGCTAGCGCCGGCAGGGCAACGACCCAACAAGTCGAGCATACGACGATGCACAGAATTACGCATGAATGGCTCTGAGGAAAGGGCGGTAGGTGATAATGATGAACGAACACGCAGAAGCAAGCCCTTCTTCAGGGGTGCTGCGCCCGGGGTTGATGGATGGGCAGAGGAAGAAGAAACGCCAATAGAGGTTGACAGACTGGGGAATCGACCGACTGAATATCGTGCGAGACAACTCGAATAAACAACGGGGCTGGCTACTACTGCAGCCAAGGAACTGGCGATAGAACCTTAGCGAACGGGATAGGCAGGATAGGCCGGGGGGCCCCGCAATCAAACGCTACGCGTTTTCCTGCTCAGCTCACGCGCTTCCCCCTATCCAGTAGGGATTGCCCTAGGCATAATAGGCCCTGGACATGCAACCATAGGCACTCCTTGATTCCATCAAGTGGATGGCTACGCTTGACTTGCTGAGCAGGATGCATTGCGGTTGTTGAATCCTCTGTAGACACTCCCTGTAAGTCCTCGAGTAGCAAGTGTTGCGGTGCTCTAGCCTGGTAAGGATGGCGCATAACTACCTTCCAGAGGACGGGGAAGCGCGTAGCGAAATATGGAGTTTACCTTTATCTGGTTTTAGCTCCCAAACTCTAGCCAAACGGAGTTATTCATGCCAACGAGACTTACGTAGTCAAATAGTTGTCCACTTTAGAAGGCCGCCTTTGGTTCGAAAGACGGACCCGGCCTTCTCTCTTAGAGTATAGAATACGTAGGTGAAACCAGCAGGCCGGCTTACCTGGGGTAATAACCACCACCTGCTGTGTGGAAAACAACTGCCGGCAAACCCAACTCCTTTAAACCCCACCCACTTTGTAGGTGGTGGTGGGGCTTTAGCCACTGGCTGGGGTAGGGGCCGGGGTGCGGACCCGGGCGGGTAGCGCTACGCGCTACCCTGGCCCCAGCAAGGGTAGGGAGTTGGGCGGCTACGCCCAACTCCTTTAAACCCCACCCACTTCATGGGTGGTGGTGGGGTTTAGAGGAGTTGGCCTGTTTCAAATTAAATTAATTTCAATTAATTTTAAAATACATGACTTTAAAGAAAGAGGAGTTGGACCACTTTTTGTCCGGAGCGCCCCCAATCGCCAACTCCACTTCGAGAGTGAACCGCTCTAAGTGGTTATTGGTTTTTTTGGCAATTACCGGATCTGATTCGGCCCTGCTGAATGAAGGACGAAGTGCAACGGTTGGAAATTACAAAGCGAACCTGAATACGTCCAGGCATAGTCAATAGAAACTAAATCCGGGCGGCTAGAAGATATGGCCTTTAAAAGGCCATAGACTCCGGACACACGAATCAGTGTTCGAAAGGTTCGCTCATGCGGGACACTAGTAGGTTCAAGCCCTTACCTAGGCCGGCGTCAATCCGAAGTTATCACGGACGAGCCACATGCGGAGAAACTTGCACGTGTGGTTCTGACTGGGGGGTAGTACCACCTTCTCCTCGGGTTCTAGTAACCATTATACTGGTTGCCGCTGGCGCACCTGTAACGTTTGCTAATCCATTCCGCAATAATTTGATAAGAGACAATTTGACATATTTTTGCCAAATCTTTCCATTACTAAGTACGACCAGTACTCTTCCTACGTGTTCGGATTATTTCAAATAAGAGAGGTATCACGCTTTTGAATCTATTGTCCTAATCTCACTTTCTACTTGCAGTATGCTTTTCATGATCTCGGCTTATGATTCAATTGCCATGTATTTAGCTATTGAACTCTAAAGTTTACGTTTTCATGTGATCGCAGCATCAAAAAGAGACTCTGAATTTTCCACAGAAGCCGGCTCAAAATATTCCATTCCAGGTGCATTCCCCTCCGGAATATTATCGTTTGGGTACGACCGGCCAACTACCTATGTAGTATTGATAGACATATCCATACGTATTGGGCACACCTCGCCAAACCTCAGCAGCGATGGCGGTCTCAATCCTCCCATGTGCGACACCTCGGGGAAAGCGCGTAGCGCCCCTTAAAGCCCCCCTGGGGAGCCAAAACCTAGTTGAGATGGAGATTCCCTTGGTCTCATTCCACGATGAAAAAGTCCTCGGCGTAAAGTTGAGATCGAGAAGAGTAGAACGAAAGAAATCTTCTACTTGGAGGGGGTTTCCGAAGGTGTAACCCAACAACAAGGGCAACGGGAGGGTGCAAAGAAGCCCAATACTTCAACTAAAGGAGCGACCCCGGTTGGTCCACCAAACCCCAACCCAGCGCCACACGTTCTCCTGGGTCCCGGCAGGGGATCCCTCAAGTGCCCTTATCTCGGCTTCTCCCGGAATAGGCGTTATCGAAGACAAGCCAGGAATGGCCGAAGTGAGTGGACACCCACTTTACCGGTTAGAGAGGCCCTCTCTAAAACATTCACCAAAATGTTCACAGGGGCTAGGAACACTCGGTCGTGGTGGGAACTTTTGTACATCATCCACGGAGCGCTCCGGAGTACACCCGACCAAATCTACTAAACGACTCAGGCCCTGCCGGGCACCCTTTAGGGAAGCCGGCCCTCGGCCGCCCCGATCACTACAACCGCCAGCTCTCCCCAGGAGGAATGATATTGGATAAAGGGCCGGCAGGCCAACTCCTTTAAACCCCACCTTAGGCTCTAAAGGGTGGGGTTTAAAGGAGTAGGCTAAAGCCCAACTTCCGCCCCCCACCACTTCGGGGTGGTGGTGTGGGGGGCGGAAGTTGCCCAACTCCTCCCGGTAGGTCGGAGTTGTCCTCGCTTCGCTCGGACCCGCGGTCGGAGTTGTCCTCACTTCGTTCGGACCCTTCGGCGTTACTTTAATTTAATTTCATTGAAATTTCTCCATTTCTCCCTTTAAGTGCCAATTAAATTCCGGGTTCCTTTAATTTAATTTAATTTAAAATTAAAGTAACTTACGGTCAGACCAACTCCTCCCGGTAGGTCGGAGTTGTCCCCCCTTCGGTCGGAGTTGTCCTCGCCTCGGACCCGGTAGGCCAGGCAGTTAAAAGTGTTTAAAGCTCCCTAGTACTTTAAAGTACTTTTAGCGCTGGTTTTCGCGACGGCGCAATAATTCGGAAATTGTTGCCAACTCCCCCCACTCCTCCCTTCGGTCGGAGTTGTCCTCACTTCGTTCGGACCCTTCGGTCGGAGT
>Contig113+3153
ACCGATAGGGAGGAGTTGGGAATTCCGAAGTAGGACCACTCCGACCGATAGGGTCCGAACGAAGTGAGGACAACTCCGACCGAAGGGAGGAGTTGGAGGAGTTGGCCCTCCGAAGGAGGGCCACTCCGAATTCCGAGAGGGAGGAGTGGGGAATTCCGAAGTAGGACCACTCCGAATTCCGATAGGGAGGAGTGGGCCCTCCGAAGGAGGGCCACTCCGAATTCCGATAGGGAGGAGTGGGGAATTCCGAAGTAGGACCACTCCGAATTCCGATAGGGAGGAGT
>Contig114+082178062
GCCAACTCCCCCCACTCCTCCCTTCGGTCGGAGTTGTCCTCACTTCGTTCGGACCCCGCGTTACTTTAATTTAGTTTCAATTCAATTTAAGGCGCTTTAAAGACTTACTTAAGTTTAAATTAAATTAAAAAGTCTTTGTAACTTGACCCACTCCTCCCTATCGGAATTCGGAGTTGTCCTCCTGTCGGAGGACCCACTCCTCCCTATCGGAATTCGGAGTGGTCCTACTTCGGAATTCCCCACTCCTCCCTATCGGAATTCGGAGTGGTCCTACTTCGGAATTCCCAACTCCTCCCTATCGGAATTCGGAGTGGCCCTCCTTCGGAGGGCCCTTGCTTAACCTGACTCGGGGGTGCAGGGGCCCCTTCTAAAGGGAGGCGCGCCACCTCTCGACGTTGGCTGAGAGAAGGCCTCCGCTACGCCGGCGTAGCGCCCGCAGAAAACTAGCGCAAGGCCTTCACGCTAGCACGCGTAGCGTTTTGCCGCAATCGAACGCTAGGTAGAGGGGTGGCCTACTGCCGGCCCCATAGGTGAGGCCCTGCGAAGCGTAGCGTAGCGGGCGCTACGCTAGCTTCGCGGGTGGTACCGGAGGTGGCAGGGACAACAATAGTGCGGCCACCGTATAGGCGCTAGCTCCGCTATAGCGGGCACTGTGAGTGCCCACGATAGCGAAGGCGCTTTGCTTCGCGCGTTTCACTATAGTGCCCCCGGCTGCCGCCTTCTAGAGGGTAGGCTGCCGGCCTAGCCACGCCCGCTTCGCCCTTCCTGGGGAAAAAAGATGTGCCACTATAGTGCCCTCGAGAAGGGGGAAGCCCGCATAAATGCCCTCTCCTTTCAGTCGAGTGTCTGTCAACCTGGTGGGTCCAGGGAAGCGCGTAGCTAGGACGGGGGCAGCGCCCCCTGTCCCCTTGCCGGGGAGGTTGACAGACCCTATCCTTTCAGCAGTCGAGTGCCGCTCACACCCCGTGCTAGAAAAACCCTGCTGAAAAAGTGGTTAGGCAGCCCTTCTATGAAAAGGGGGAAGCGCGTAGCGCTACCTGACCCATCCAGAACCTCTCCGCCTCCCCGTTCGAACGAGAACTTCGAAGTGCTCACTTCGAAGGGGCGAAGCCCCCCACCACCATTCTGAAGTGGGTGGGGACTAAAGGTAGGCTAACAGCTCCTAAGTGTTGGCGAAGCCAACACTGCGGGCAAGGCGGGGTGCCTGCCGGTTAAATTAATTGAAAATTAATGAATTGAACCCGCCCACAAGAGCCGGAGGCTACGGCCGGGCTAGCTTCCTGGGGCGACCCCGGCCCCGCCCTCGATCTTCGGTCCTGTTCGTGAAAGCGGTAAAACTCTTTGGGCAATGAAGCTGCCGGCGTACGAGCTAGCGCGCCCGGCCCGGGGGGCCGCCTCAGTTTCCGTTACGCGCTGACAACAACCCTAGCTTCGCGCGTTTTCCGCTGTCGTGGCCGAGGCTGGCCCGGAAGGGCCCGGGGGGGCCGGAGGCCCCCCACCCCACCCACGATAGCGAGGCTCCGCTTCGCTTCGCGCTCCCAGCTAGGCCTGAAGAACCTCGTTCTGGCCTTTTAAAGGCTTAGGCGCTTTTTGCCACTGAAACGTGCTTGGTTGATGAAACCGGCCATGGAAAAGCTTGAGTTACCTACTACTGGATTCGAACCAATGACTTTCGCCGTATGAAAGCGATACTCTAACCCCTGAGTTAAGTAGGTTGGGCTTCCGGTCCCGTAGCAGCCCGTTGTTCCAGCGAGCCCCGGCCTTCATGAATATGCCATTCTATCTACAAGATTTTCTGTCAATTTCTGCCTGTTCGAGTAAATTGTCACAACAATTTTCCTGCTTTCCATCAAATGCCCGTAGAGCTGCTCCTGCCGGCCAGTAGGCTAGGCTGCGGAGACTTGCATGAAGTGCTGCTGCCCGGGAAAGAATGAGAGGAATAAGGTGAAAGAGGTAGCACTGAACGCCCCCCACTGAAGCCTCCCACCCGCTTCTCCCTCTTTTACGCTCGCTTTCGAGCACGCACGAACTAACTCAGCTCCCCTGCCGAGAATGAGAGGACTTTGAAGCACTTCATGTGAAGGAGACAAAAAGCATCGAACGATATAACCTCTTGCCCATCTGAAGGAGAGGGGAATAGGCCACCCAGTAAGGCAAGGGCATACAAACCTTACCACTGCCATTTCTGAAGACTTAATTATGGAATTGCGTATATAGAACAGTGCAGGGTCCTCCGACAGGAGGACAACTCCGAATTCCGATAGGGAGGAGTAAAAACTACTTAAGTTTAAATTAAATTAAAAAGTCTTTGTAACTTTCCAACTCCTCCCTATCGGAATTCGGAGTTGCCCTTCGGGCCCTTCCCTTCCCGGTTTCCTTCCCGTGTGAGGATTCGATTCCCCCGAGTAGTGGTGGGGGCATCTATCGTAGTGTTTTTGCACCGCAAAAACACTACGATAGAAGAAGACACCGAGATTTCTGCTTGCTCCGAGTGGTCGAGGGTGTCGAAAACTATCGCCCCTTACCCCACAGAGCTTGAGTGCTACTGGTTAGCTGCCACTGCCGGTAGCCAGCCTCGAAAGAAGCTCCTCGCCGTCGCCGGGCTTGCGCGTTTCCTCCTTTTCCAGGTATAGGGGTGGTCTGTTCGAAAATCCATGGCCGACTCCGGTGGTTTTCCGGCTTGTTTTTTCGACACTCTTGGCCAAAAACGGAGGAAGTTCAAGGGCCGTCCGATAGGACGGCAACTCCGACCGATAGGGAGGAGTTGGTTGGCCGGGGTTTTTCGACACTCTGGGCCCAAAACGGAGGAAGTTCAAGGGCCGTCCGATAGGACGGCAACTCCGACCGATAGGGAGGAGTTGGTTGGCCGGGGTTTTTCGACACTCTGGGACCCAAAAACGGACTTTTTCTGGAGTTTCCCGGGAGAGGTTACTTTAATTTTAAATTAAATTAAATTAAAGTTAAGTTACTTTAGGCTTAGAACTTGAATTTTCAATTAAACCTTCTTTTTCGGGAATTCCCTGCGAGATTTAATTTAATTTAAAATTAAAGTAAATTCATACTTTAATTTAATTTAATTTAAAATTAAAGTAAATTAAAAGTTACTTTAATTTAATTTAACTTAAAATTAAAGACTTCGAATCTAAATACTTTCTGGTTAGCACCCTCCGTACATACTTGGAGGAAGGCATCACTTTTAAAGAGCTTCTTCGCTCCCTCCAACAGCTCTTGGGCATAGCCTAAAGGGTTCTGCCACCCGATTCGTCGTATTGCGTGGACCGCTCATTCCTGGAGTCGGAATGTGCTAGCGCAGAGGCGGGAGCTCGTACTCGTGGGCAGAACCAGCCTGCCTAGACCGAACCACCTAATTCGTGGGGGAAGAAACACGTAAATAGAAGCGTGTTACCACCACA
>Contig115+21095
GAGGACAACTCCGAATTCCGATAGGGAGGAGTTGGTCCAAAGTTACAAAGACTTTTTAATTTAATTTAAACTTTATGCCTTAAATTGAATTGAAACTAAATTAAAGTAACGCGGGGTCCGAACGAAGTGAGGACAACTCCGACCGAAGGGTCCGAACGAAGTGAGGACGACTCCGACCAAAGGGAGGAGTGGGGGGAGTTGGCCAGGGCAGCGCTACGCGCTGCCCGCCGGGGGCGCGTAGCGCCCCCTGCCCGAAGGGTCTGACCGAAGGGAAGACAACTCCGACCGCGGGTCCGAACGAAGTGAGGACAACTCCGACCTACCGGGAGGAGTGGGGAGAGTTGGCAACTCCGACCGGAGGGAGGAGTTGGCAGCGCGTAGCGCTGCCCTAGGGGGCGCCTGTCGGCGCCCCCCCCTGCCCCACCACCACCATTCATGGAGTGGGTGGTGGGGTGGGGGGCCTCCGGCCCCCCCCGGGCTGGCCCAAAGGGTCCTCCGATAGGAGGAGGACAACTCCGACCGATAGGGAGGAGTTGGTCCGATAGGACAACTCCGACCGATAGGGAGGAGTTGGCCAGCCTCGGCCTCCCTCCGCCGCTAGCGTGGGCAGGCCCTTCATCCTACCCTAGCGTCTAGTCCGAGCCCGATTCAACTGACAGTAGTGATTTTCCTTTCGCGTTTTCTATTTACGTGAATTCTTACGTAGATATAGGGGTTAAGAACGCCCGCCATCTTGGGCTTCTATAGAATTGGAGGGGGGGGGGGGGCCTCCGGCCCCCCCCGGGCCCTTCCGGGCCAGCCTCGGCCTACAAATCGTTCTACGTTCCCCAAGGCTGAGCGTGGGGTCTACATTCGGACTTGGAGACTGCAAGGAACCTTTCATTTCTCTGGTGGGCAACATTCCTACTTGAAGGCCTACGTTCTTTCTTATAGGACAAGGTTACTCCCGCTTAGCCTACGTACATAAGGAAGGAACGAGGTACCAAGGCGAGGGACCTACGTTCGTGTAGGGAGGGGTACTAAAGAAGGACCTGCCAAGCGCAGTTTACGTTCATAGGCTACGACGTTATACCAGGGCATAGCCTACGTTACTCATTAGTGAGGCTAGATAGATAGGCCTTAGATGAAATCGCTAATGAGCAAGGCTGGAAACACAACCGTGGGATTCCCATGAATCGGTTGGTCCCGCATAGGCAAGAGATATTTAATTGGCTCGGTTACACCTCCAAAGATCCTGAATCAGGGGCTCCACCCGACGATTCAATTCCCTCTATTCGACCTGCCTACCTTTTCGATCAATCAATCTCTGACTACCCCGCACCTCCCTCGAAACCAACTCATTTGCCAGATATTGAATACCCGGTTCGACCCGCCTTCCTTCCAGACGAGACAGAACTAGAGGACCTCTTCTTTAATGGATGGATGAAAACACGAGATGGTAGGCTTCCCACGGATAGTAGGGATCGTATCCGGATCCTGGATCTAGGAACCACTGGTTTTGTTGCTCGACTCGCCGAATCAAAATGAGGATTGAATGTCATGCCTCTGTCCACCTCACCCGATCAGGATTGAGAGCCGTTCATTGTTTGACCTTCTAGAGAAGCAGAATATTCAAGAGTTGGGGTGGGTAGGCACCTTCTTCTGGAGTGGAAAGCGCCTAACTAGGGCGAGCTAACGCGAGTCACCCCTCGATAGGGTCAGGGTCCGAGCGCTAGCGAGGACTTTAAGACCGAAGGGCCAGGGCAGCGCGTAGCGCTGCCCTAGGGGCGCCCCCTGCCCGACCGAAGGGAGAACAACGTAGACCCTCTCCCTACGGTCGAGTGAACCCGGCAGCCGAAGGGCCTTGCCGGCAACGACCCTCTCCCTATCGGTCGAGTGCCGGCAAGGCCGATAGGGCCCGCAGGGCAACGACCCGGAACTGAAGCAGACGATTCTACTCCGATTATCCGATAATCGTCTGGGCGGGCAAAGGCGAATCGTCTTCACAGGAGCTGCACGGGGAAGATAATCGTCTTCTTCATACCCAAGAGAGGGAGAATCGTCTGCTTCGGAAGGAATCGTCTTCACAGGAGCGTGGCTGAGGGAATCGTATTCTCTGGGGCTCAGATCGTCTTCAAGTGGCAGATTGTCTTCCCAGATCTCGACGAAAGTGACTTCAATTTCAATGCATTAATTTTCAATTAATTGAAAATTAGTTCAATTCAAAAAAGAAGGTTTAATTGAAAAGCTTTCAAGAAGTGAATACTTTAATTTAATTTAATTTAAAATTAAAGTATCTTCCGAATTCCTAAAGTGTCAAAAAATCCCGGGAAACTCAAGAAAAAGTCCGTTTTTGGCACCCAAGAGTGTCGAAAAACCCCGGCCAACCAACTCCTCCCTATCGGTCGGAGTTGCCCTTCGGGCCAACTCCTCCCTATCGGTCGGAGTTGCCGGACGGCCCTTGAACTTCCTCCGTTTTTGGCAAGCCCAGAGTGTCGAAAAACCCCGGGAAACTCCAGAAAAAGTCCGTTTTTGGGTCCCAGAGTGTCGAAAAACCCCGGGAAACTCCAGAAAAAGTCCGTTTTTGGGTCCCAGAGTGTCGAAAAACCCCGGGAAACTCCAGAAAAAGTCCGTTTTTGGGCCATAAGTTACTTTAATTTTAAATTAAATTAAATTAAAGTAACCCTCGAGTGCCTCTGTTTGCTTTCCCTACCTAAAATGGGGTGCTAGAGAGCAGAATCGAGACACGAGAAGTCGATGTCGTGCCATTCGCAGGCTTCTTTGTAGTTGGTGATAATGTACATTTGGCGATAATTAACTTTTGGCGATAATTGAGGGCCCGAAGGGCAACTCCGACCGATAGGGAGGAGTTGGATTACTTTAATTTAATTTAATTTAAAATTAAAGTAACTTAGGGTGATATTCAGAATTTGGCGATAGGACCAGAGTTATCACCTGTGCCGTTATCACCAAATCAAGCCTAAGTTACTTTAATTTTAAATTAAATTAAATTAAAGTAACCAAGTGCCTCCTTTTTTGTTTTAAAGATTGGTGAAAACCATCCGCGTCAGAGAGAAAGATAGATAGTAGTTGGCGCTACGCGCTTCTACGCGCTTCGTTTCGCAGATACGCTGAAGCCTCCTTTCCTACCGCTATTTTCGTGAAGAAGTAATGCTTTAGGCTGTTCACCAAGCAAGGATGGGAAGGCTGCTGGGCGGAGAAAAGTAGAGAAAAAGAAGGCAGCTGCGAGGCTGCGCTCGCGAAGGAAGAGACTCGGCTTCGAAAGGAGGGCAAGGCGAAGAAAGGAATGCTGCTGGGCAAGGCTGCAAGGTTGCAGTCTCACCCACTACGTGCTTGGTACTTGCTTCGATTCTCTGGGCAATGGAAAGCTTCGAAGAGAAGGCTGTGGAAAGGCTGTGTTGGACTGTGCTGGGCTTTGGCTGGCTGCTGGGCCTCGTGCCGGAGGCTGGGCTTCGAAGGAATCGAAGGATTTGCTTCGAAAAGGCCAACTCCCCCCACTCCTCCCTTCGGTCGGAGTTGTCCTCACTTCGTTCGGACCCTTCGGTCGGAGTTGTCCTCCGGACCAACTCCTCCCTATCGGTCGGAGTGGCCCTCCTATCGGAGGGCCAACTCCTCCCTATCGGTCGGAGTTGCCCTCCTTCGGAGGGCCCTGTGAGCGAAGCTGCGCATAGGTGAAGTGTCCCCTAGTTTGGGTGCTTAGCTTCGATTTCATCTTCTGGAACATGGCCTCTCCTTGCCTCAAACCGCCTCCAACCGACTTCACTTTTGGTGAACTTGCAGGGCCCTCCGAAGGAGGGCCACTCCGAATTCCGATAGGGAGGAGTTGAAAGGAAAGGGAGAAAGAAAATGAGAGGGAAATAAAGAAAGGGAAGAAAGAATTGCTTCGGAAAGGCGCTTCGAAAAGGCAGAGAATCGGCTGAAGAGTAAACCTATGGCTGCGAGTATACGCTCGCGAAGGAATCGCTTCAAAAAGGAAGGATGGCTGCTAGGCAAAGGAAGGAAAGGATACAACGGTTGTCCCCCAACTCCTCCCTTCGGTCGGAGTCGTCCTCGCTTCGCTCGGACCCGCGGTCGGAGTTGTCCTCGCCTCGGACCCTTCGGTCGGACCCTTGGGGGCCCCTGGCCCAGCGAAGCGAAGCAGCAGGGTAATAATCCAATGGCATGGGATAGTTACGAGTGGGCAGGCATTCTTCTCGAAGTTCCAATGCCCCAACCGGATCGATCTACCCATCCTACGTAACAAACCTTTTACGTTATGCCATACAGAGAGGGATCGTCCAGCGCCGGCAACCATAAGACGACTCTCGCGCGGTGGCCTGGTTGGGGCCAGGGTAGCGCTACGCGCTACCCGCCCGGGTCCGCACCCCCCCAGGCCCCATCCAGGAGGAACGGAATGGTTAAGTCCTTCTGATAATGTCGAGCCCTTCTCGATACAGGCTTTCTGAAAGTGAGCCTGCCCCGTCCGATCCTCTCCGCAGTTGTCGCCAGGACCCATAGAACGGGCCCGATGGAGAGGTCCCATCGCAATAGGCGCTTCGTTTGCAACAACTCCGATTGTAAAGAAGTGTCCGCAACCATCGAGCAGCTCGCAAGAGGCAGCAGCAGGCTACAGATAATACAGTCATACCTTTGGCATAAGCCAGGCCCTATCGCTAGGTACACCAGCGAAGCCAGCAGCCCGTGACAGCCTGCTGCCGCTGAGCGTAGC
>Contig116+1304
GACCGCTTTAAAGTCGGAGCGTAAGTTTACTTTAATTTTAAATTAAATTAAATTAAAGTAACCACACTTTAGTTTCATTTAATTTCAAATTATTTCCTGTCTGGGGCCAGCCAGTGGCTAAAGCCCAAAGTTACAAAGACTTTTTAATTTCATTGAAAATTAAGTTCTTTTAAGGGCCCTCCGATAGGAGGGCCACTCCGAATTCCGATAGGGAGGAGTTGGAGCGCTTAAATTCAATTAAATTACCCGGTTTTCGCGAGGCGCAATTCGGAGTTGCCAACTCCCCTCCTCCCTTCGGTCGGAGTTGTCCTCACTTCGTTCGGACCCTTCGGTCGGAGTTGTCCTATCGGACCCACTCCTCCCTATCGGTCGGAGTGGTCCTTCGGACCCACTCCTCCCTATCGGTCGGAGTGGCCCTCCTATCGGAGGGCCAACTCCTCCCTATCGGTCGGAGTGGTCCTGACCTGGCAGTGCCAACTCCTCCCTATCGGAATTCGGAGTGGCCCTCCTATCGGAGGGCCCTGAATCCCCTTTTTGAGAATTTGCGCAAAAAGGCCGGGAAGCGACTTTAAAGTCATTTAAACGCCCAACCTTTTTTCTTTCCAAAACGCTCGTTTTGGCGCCTCCGATTGGCACCTCAGCCAGCCCTAATTCAACAAAGCATGGTCTTCTCGAATGAGAGAGGGGGTTCTGGAATAACCCCCCCAAAAATATGTTACACCCGCCTAAGTCCCTTTTCCTTCAGTCCCTCATCTTTCCTGCTTGCCTCGATGGAGGCCAAAACCTAACCTACACACCGCTTTCATCGAAGATGGGATTGACATGGTGGTGAAGATGGTGAGGCAAAGAGGCACAGGTCAGGATGGATAGGCTTCGCCTTTGTTGGCCCTTCCACCAATCCAAACCTTCCCGCTTCTCCCCCTTCCCTGCAGTGCCTTCCCTTTCCCTTTCAACCCAAGCATTAACGGAGAGACCTCCAGATGAGCCTTACAGGCTTGTGAACGATCGGTGAAGGGGAGAGTAGGAGACCTACTAACTGCCTCAGCTTGCCGCTTCAACGCCACCAGCAACAGCAGCTTCTGTGCCAGTGCCATCAGCTTCTTTAGTCCCAGTGCCAGTTTCAGTAGCCGTTGTTCCAGTGCCCTCAGCAGCGGTTCCAGTTGCCACCAGCAGCAGTGCTATCAGTCGACGTTGAATCAGTTCCTAAGCACCAGCAGAAGCAGTCCCAGCGCTATCAGCCTAAGTTCCAGTCCCACCACCAGCAGTTCCAAGGCCACCATCAGAAGCAGCTTCGGTCCTTCAGAAGCAGTTGAACCAGCGGGAGAAAGAATCAACGATGGACACCTTGCACGAGAGATCTATCGTGAAGGTAGGTTATCGCCGAAGAACCCGGAAGAGATTCTCCCAGCCCGGGGGATTGAACCCGGAAGAGATTCTCCCAGTTCTTTCTCCCCGGAAGAGAGAGATTCTTTCCGATAGATCAGACGATAAGACGATAAGACCTACGCTTTCAGACAATCAGACGATAAGACGATAACTCGGATAATCAGACGATAAGACGATAAATCCTTTCCCTCTCTCTGGGGAAGAGAGGGAAGCTTTCTCCCTAGCTCTTTCTCCCTAGCTAGGGAAGAGAGTTCCTTTCCCTTTCACTCTCCCGGCGGGAAGGGAAGAGACCCATCGCCCAGCCTTCGAAGCACACAGAGGCCTTGTTCCGGGAGCAAGAATCGATGATGGCGGGCCTGCACGTGTGGGACGGGGGGGGAGGGTGTCCAGCGATTTTTGCCCTGGAAAATGGGCAACCTCTGCGTGGCCCCCTCCCTGAAACCCTCCCCGAACCTCTACCTCCCCTTCTCTGAAACCCTCCCCGAAACCCTACCTTCCCTTCTCTGAAATCTTCCCCGAACCAATAAAACACAACTTGTACAATAGACCCCTTCTGTGAGAGGGAACACTCTGTCAAGTGAGTAAGTTCCTGGATACCTTCTTAGCATTCGCGTCATGGTAGGGACCGGTCGGTGGGGTTCGTTCGTCAGTCGTTCGTCGTTACCTCCTCACTCTTTCCTCACTCACCCCACCTCCGGTCCCGGCGGGCCAGGGCAGCGCGGGAAGGGGGTCTGGGAGAAATCCAAGAATTTGAAATTTCTCCCAACTCCTCCCACTCCTCCCTTCGGTCGGAGTTGTCCTCACTTCGTTCGGACCCTTCGGTCGGAGTGGTCCTACTTCGGAATTCCCAACTCCTCCCTATCGGTCGGAGTGGTCCTACTTCGGAATTCCCAACTCCTCCCTATCGGTCGGAGTGGCCCTCCTTCGGAGGGCCCTGCAAAAGAAAAAACCAGAGAGAGCTTTAAAAGTACATTGAATTTAATTTAACGCCCGAGAGGGAGAGAGAGAGCTTCGGACGGAGAGAGAGAGACGGAAACTCTGAACCTGGAACGGAAAACTCCGAACCCAGAACGGAAAACTCCGAACCCAGAACGGAAGGGAAGGGGAATCCATTCTTCCACCCCCGAACCGAGAGAGAGAGACGGAAACTCCGAGAGAGAGACGGAAACTCCGCCCAATCGATTCGAGCTCGGCCCAATCGATTGGGGAATCCATTCTTCCACCCCCCAGAATTTCTTCCCGCCCGAGAGAGAGAGCGGAAAGAGAGCTTTCCAGAGTTTGTTCCCGCCCGAGAGCGGGGAGAGAGAGAGCAAAAGAGAGTGTCTTCCACCCGAGAGAGTGCTTGGGAGAGAGAGAGAGCAAGAGAGAGTTTCGGGCGAGCGATAGCGAGCCGCTTACCCCCGATAGGGGGTAAGGGGTTCCACCCGCCCGCCCGAGAGAGAGAGCTTCCCTTCTTCCAGAGAGAGAGAGCTTCCCATCTTCGAGAGAGGGAGCGGAAAGAGAGACTCTAAAGCTAAGGCAGGGCAAGGCCTTTTCGCTTACCAACCCACTTCAGTCATGCGGTATCTAAGGGTTTTGCACTTTACGGTGCTCTTGGTCATTGGTGTTCGGCGAGGTGCCCCCAAAGTCCGAGCAAGAAGTGGCTCCCATGCATCTAGGCAAAGGACTCCCGCCCAGTCGGGGAAACACATTCGAACACGTAACCAAGCTAACTTGTTCGAGCACATACCGCAATCATGAGGTGGAGCAAGCCTACTCGGCCGAGCTTCTTCCTTCCCCAATCGATTGGGGGGACGGGATCTTCCATTCCCCGATCAAGGCGGGGGCGGGATGATCCCAATCAGTCGATGGGGTATCCCTGTTCAGTGGATGCTGTTGTCGGAGCAGCTACGAGATACCCCCAGAATCCGACGAGAAGTGACTCCCGTGCAGTTAGGGGCCCATACCTCGACCGAACAAGTACCCAATCGTCCCAATCGATTGGGGGGAGCGATGGGGAGAGAAGCTTCATTGAATCTCTAATTTTCATTGAATCTCTATTGACTCAATTCCTAAGCGGATTTCCTTGAATCAATTCGGATTCCGCGGAACTCCAGCGGAACTGGAATCTGCATCATTTACTCAAATCCGCAATCCGATCGGCCCCGATCAACACAAGAGAGCGAGAACTTCTTCTCTCCAGAGAGAGAGCGAAAGATCCTCTCCCAGAGAGAGAGCAAAAGACTTCAGCTTCCAGAGCGAAAGACCTCCAGAGAGAGAGCGAAAGCCTCTTCCTTCCCGGAGAGAGAGCGAAAGAGAGAGAAAGCCTGCTTTCGTAAGTTACTTTAATTTTAAATTAAATTAAATCCGTTTTTGGGTGCTTCCACCCCAGAGTGTCGAAAAACCCCGGCCAACCAACTCCTCCCTATCGGTCGGAGTTGCCGGACGGCCCTTGAACTTCCTCCGTTTTTGGCAAGCCCAGAGTGTCGAAAAACCCCGGGAAACTCCAGAAAAAGTCCGTTTTTGGGTCCCAGAGTGTCGAAAAACTTGCCCCGGGAAACTCCAGAAAAAGTCCGTTTTTGGGTCCCAGAGTGTCGAAAAACCCCGGCCAACCAACTCCTCCCTATCGGTCGGAGTTGCCCTTCGGGCCAACTCCTCCCTATCGGTCGGAGTTGCCGGACGGCCCTTGAACTTCCTCCGTTTTTGGCAAGCCCAGAGTGTCGAAAAA
>Contig117+1214
ACCGATAGGGAGGAGTTGGGAATTCCGAAGTAGGACCACTCCGACCGATAGGGTCCGAACGAAGTGAGGACAACTCCGACCGAAGGGAGGAGTTGGAGGAGTTGGCCCTCCGAAGGAGGGCCACTCCGAATTCCGATAGGGAGGAGTGGGCCCTCCGATAGGAGGGCCACTCCGACCGATAGGGAGGAGTTGGTCCGCAGGACMACTCCGAATTCCGATAGGGAGGAGTGGGCCCTCCGATAGGAGGGCCACTCCGAATTCCGATAGGGAGGAGTTGGGAATTCCGAAGTAGGACCACTCCGAATTCCGATAGGGAGGAGTTGGTCTGGGATGCCCCTGCCGGCCTAGCCTAGGCCTGTCGTCTTCCGCCTTTTCTGCCGGTGCTAGCAAGAAGATGATGGACAACACCCCTTTAAGCGGGAAGCAGCGCTCAGCCGGTTTAAAGTCATGTATTTTAACCGATTTAAACCTTCATGAAGTTGCCTTCCGTAGGCCCCGACCCCAGGCTAACCATCTAGGCGCACCACTACAGTGCTCTAGACAGATGGCGGCACTATAGTGATAAGGCGCTACGCGCTGAACCTTAGGGGCGCCGGAGGCAGCAGGTCGCCCCCCCCCTGCCCTACCAAGAGAGAACCGCTTTTTCTATTTCCCGGCGCAAGCCATGGAGGTATGGCTGAGTGGCTTAAGGCATTGGTTTGCTAAATCAACATACAATAGTCTTGTATCATGGGTTCGAATCCCATTTCCTCCGGATACTCTCTGAATTAGGCGTAAGGTAAACAAATCAGGAGTGGCCCGGCCTGCGGAACACCAGATTCCCCATTTGGTGAAGCGGTTCACCACCATCTGGAATTCTCGAGAATCGAGGGAACATCGTGGGCTAGTTAAGCCTAGCCTCGGCCCCCTTTCTCTCCAGAAGAAAAAGGCGGGTAGCCTTCACTTATGGGAGTGACTACTCACTCGTCGCCTACGAGTAGTCTACCTCACAGTAGTGGCGTTGCTCCGAATCACTGCCCGGGAGAGAGGCTGAGCTATCGATAGCAAAGAGGCTGAGACGACCCTTATCCCAAAAGGGCGGCCCTCTCCTCCTTTCGGTCGAGTGTCTATCGGCGAGGTAAGCGCGTAGCGCCCGCAGGCCTTCACGCTATGCGTTTTGGCCTCGCCCTCTCCCTAATAAGGTCTCGTGTCTAAAGACCCGCATACATAATAGGCCCTTAGGCCACCACCCTAATATATTTATACGTGATTCTATAAGTTACTTTAATTTAATTTCATTGAAAATTAAAGGTGGGGCGAGCGATAGCGAGCCACTTACCCCCGATAGGGGGTAAGGGCCGTCCGATAGGACGGCAACTCCGACCGATAGGGAGGAGTTGGCCCGAAGGGCAACTCCGACCGATAGGGTCCGAACGAAGTGAGGACAACTCCGACCGAAGGGAGGAGTTGGAGGAGTTGGGTTACTTTAATTTAATTTAATTKAAAATTAAAGC
>Contig118+1242
TGAACTTCCTCCGTTTTTGGGTCTTCCACCCAAGAGTGTCGAAAAACCCCGGGCTCGCTAGTAACTTTGAAATAATTTGAAATTAAATGAAACTAAAGTGTGGTTACTTTAATTTAATTTAATTTAAAATTAAAGTAAACTTACGCTCCGACTTTAAAGCGGTCTTTAGACACTCGACCGAAGGGAGAGGGCCGGCCGTGGTTACTTTAATTTAATTTAATTTAAAATTAAAGTAACTTAAGCTTTTAAAAGGCCTACCGGGAGGACAACTCCGACCTACCGGGAGGAGTTGGCAGGGCCCGAGCGAAGCGAGGACAACTCCGACCGAAGGGAGGAGTTGGTTTAAAGTCGCTACTTTAAACCCCCTTTAAAGGGCAGCCTTAAGGCTGACCTGCCTTCGTGCGGGCTAAAACCCGGAAGCTAAAGCGCTAGGCGAATAATTGATTGACCCACCCCGTCAGGTAGGTAGTACCCTTGCCGGGCTAAGCGGCTCCTAGCGCTTCCCCTTAAACCCAATTCTTTTGGAATCCACCCGATTCCACTGAATTTCCCGAGTCACCAAACAAATGGTTGAACTCAAGGGCTGATTCCCTAGAGAATTCAGAAAATATTTGGAATTCCGGTTGGAAAGTTGCTATTTTCTGAACCCGCTTTCAACCCAAACAACCTCGCGTAAATCGGGGATCGCTACATCGTGAAGAGGTGGCAAGGTAAAAGGAAGAAAAGGGGTTGGGTAGCACCCATCTTCCCTGCCCTCCATGCCCATACTCTTTGCCCGCAGTCTGCAGATCTGAAGTTCGGGAGATATGAGAGCGGAAGCTGAAACGACAGCCGGAGCCCCTCCCCCTGTACTTCTACTAAGGGGGTCGGGAAGCGCGTAGCGCCTTAAACCCGTCCTGGGAAGCGCGTAGCGCACTATAGTGTACCCCCCCATGAGAGCGCTTCCACTTCAGAATTTCCGCCAATTGATTTAAAGGGAACCTTACGTACGTGAATTCGAGGTGAAGGGATTGGATTTCGGGCCAACTCCTCTTTAAAGGCGGAATAAATATTTGTGGTCCCCCAACTCCTCCCTTCGGTTGGAGTTGTCCTCGCTTCGCTCGGACCCGCGGTCGGAGTTGTCCTCGCCTCGGACCAACTCCCCCCACTCCTCCCGGTAGGTCGGAGTTGTCCTCACTTCGTTCGGACCCTTTTAAAGTTACTTTAATTTAGTTTCAATTCAATTTAAGGCCCTTTTAAAAGTTCGTTCGGACCCCAGGTCGGAGTTGTCCTCGCCTCGGACCAACTCCCCCCACTCCTCCCGGTAGGTCGGAGTTGTCCTCACTTCGTTCGGACCCCGCGTTACTTTAATTTAGTTTCAATTCAATTTAAGGCATAAAGTTTAAATTAAATTAAAAAGTCTTTGTAACTTTGGACCAACTCCTCCCTATCGGTCGGAGTGGCCCTCCTATCGGAGGGCCCTGTAGTAGTAGTGCCGTAATGAAGATACGGGTTCGGTGCTCCAAGAGACTCCGATGCATTAAACCCTTATTAGCGCAGCTTCCGCCTTGTTCGTTTATGCTCCGCGCTTGATCGAGATCGGAACGTCGACTCTTTCGGGAGATCTGTTTTTTACTGGGATTCCTGTTCGCCGGGCAGGGGCCCCCAAGGGCAGGGGGGCGCTACGCGCCCCCCTTTAAAGGGGCCGGCAAGGCCCCCTGCCCTCCGACAGGAGGGCAACAAAGCCGGAGTTGGCCAACTCCGAATTCCGAAGGGTCCGAACGAAGTGAGGACAACTCCGACCAAAGGGAGGAGTTGGGGGAGTTGGCTGGCTACCTGTAACAATAGAAGAGTCGTCAATTGACCACGGCGTCCTGGGGTTACTTTAATTTAATTTAATTTAAAATTAAAGTAACTTAGTCCGCTTGTCTCGCTGCAGATGGAGGGGGAGCTTTGCCGTCAACTTCTCCTGACTCGCTTCTGGATCAAGAGGAAAAGGCATTTGTCCGGAAGGTTGGACCACACCGATAAAGAAAGAAGAAAGGCCCCCAACCCCCCTCTTTCCCTTCGTTCGATAACATCCTTCTAGATAAGTCTCTTCCTTTTTCCTCTTTCTTTGTTAACTTGCTGGAAGTAGGGTAAGAAGAAGTAGGGATCTTTGTGGAATGTGCCTTACTCTGCCTCTTCGACCTCAGATTCTTTCTTTATAGTTTATGCTGTAAGATACTTTAATTTTAAATTAACTTGTTAAATTAAAGTATTCAACGCCTCTCTTCTTGAGGGACCTTGGGAAATCTGAGGAGTGCTGCTTGTAAGGTTCTTATTCCTTGTCTTCTTTCATTGAGTTCTGTCTGTTCATTCTAGAGAGAGTGTCTGATTGGAAATACCTTCCTCTCAATGAACCCAAGGTCAAGTGAAGAGATCTTGCTTGTGAGCGTGGATGTAGGTGTGATATAGGTTCGGCTCTGGGGGTTCGGTATTTTCAGTGGTGGGGGAACCCCTCCCCCTATCGGGGGGGAGTGGTTCCCTTCGGTCACCCCAAATGGAATTCCGGACTACAGAAATCTAGTCTTTATTGACCGAGTCCGTTGCTCCTTACCTTCAAGGGAATGACTTACTGATATTCACTATATTCTCTCCTGTCCGCGTAACACTATGATTTTCCAAATAGCGTCAACGGTGTGCCAAGATGAAGCTAGGGAAGTGCTATGATAATATGAAGGACTCCCTTCTGCTAAGTCAAGTGCGTGTTCTTCGAGCACTTCCGATAAATGAATCTCTCCCAAGGAACACACATAAAAATCATTCATTCGTAGCCTTAAAGGCTGAATCTTCAGGCTCTTGACCATTCGATTACACCAAGAAAGAGCTCCCGAAATCCTAGAGTACGGATAAGAGACACTAGTGTTAAAGCCTTCTTCAGAAACCACATCCTGTTCCACAATACTGGGGCAGGGGGCGCTACTTTTAACCCCCGCCGGGCAGTTAAAAGTAGCGCTGCCCAGGCCCTGCGTAGCACCTAACGAAATCAGGTGCTTTCATAATTTGAGAATTCGACTTGTTTTGGGTAATCCATCATGGTACAAGAACACATAGAAAGCGCTATATAAAACACATAACCAAACAAATTGCGTCAAATACGTGAATCGATCCGGTTGAGGCGTGTATTAAGGAATCTTTCGTTTTTTTTGTCTATTACGGCAGGGTAGCGCTACGCGCTACCCGCGGGGGGTGCGGAGCACCCCCCTGCCCAAACTGGATCTTCATTATTCTGTTCGAAAGCCCGGCCTCTTTGCTTTAATTTTAAATTAAATTAAATTATGTGAAGTCATGAATCCATGCAAAATTTTCTGCGCTACGCGCTTCCCTAGGGGGCGCGTGCGCCACAGAATTCCCCTAAGGAAAACGCGCTAGCCCCACCCACTTTAGAGAGGGTGGTGGGGGACCCCCCGACGATAGGAGGGGGGAACCACTTATGGGGTAGGGGGTCCCGGGAAAGCGCGTAGCGCAACTTCCAAAGTGGACCCGGCGCTACGCGCCCGGGTCCCCCAGAGGGGTCGGTCCTACGGGACCACTATGGGTAGTAGGGGCATAGTGGCCGGCCGTAGGCCCGCTACGGCCAGGGCCCTCCGAAGGAGGGCCACTCCGAATTCCGAGAGGGAGGAGTGGGGAATTCCGAAGTAGGACCACTCCGACCGATAGGGAGGAGTTGGCCCTCCGAAGGAGGGCCACTCCGAATTCCGATAGGGAGGAGTGGGGAATTCCGAAGTAGGACCACTCCGAATTCCGATAGGGAGGAGTTGGCCCTCCGAAGGAGGGCCACTCCGAATTCCGATAGGGAGGAGTGGGGAATTCCGAAGTAGGACCACTCCGAATTCCGATAGGGAGGAGTGGGCCCTCCGAAGGAGGGCCACTCCGAATTCCGATAGGGAGGAGTGGGGAATTCCGAAGTAGGACCACTCCGAATTCCGATAGGGAGGAGTTGG
>Contig119+16443
TTTAATTTAAAATTAAAGCAACTTCCGGTTTTCCGGGTTTTTTCGACACTCTGGGCCCAAAACGGAGGAAGTTCAAGGGCCGTCCGATAGGACGGCAACTCCGACCGATAGGGAGGAGTTGGCCCGAAGGGCAACTCCGACCGATAGGGAGGAGTTGGTTGGCCGGTTTGTTTTTTCGACACTCTGGGCTTGCCAAAAACGGAGGAAGTTCAAGGCTAAGTTTACTTTAATTTTAATGAAATTAAATTAAAATTGCAATCCTTACCCCCTATCGGGGGTAAGTGGCTCGCTATCGCTCGCCCCACCTTTAATTTTMAATTAAATTAAATTAAAGTAACCCAACTCCTCCAACTCCTCCCTTCGGTCGGAGTTGTCCTCACTTCGTTCGGACCCTATCGGTCGGAGTTGCCCTTCGGGCCAACTCCTCCCTATCGGTCGGAGTTGCCGTCCTATCGGACGGCCCTTACCCCCTATCGGGGGTAAGTGGCTCGCTATCGCTCGCCCCACCTTTAATTTTCAATGAAATTAAATTAAAGTAACTTATAGAATCACGTATAAATATATTAGGGTGGTGGCCTAAGGGCCTATTATGTATGCGGGTCTTTAGACACGAGACCTTATTAGGGAGAGGGCGAGGCCAAAACGCATAGCGTGAAGGCCTGCGGGCGCTACGCGCTTACCTCGCCGATAGACACTCGACCGAAAGGAGGAGAGGGCCGCCCTTTTGGGATAAGGGTCGTCTCAGCCTCTTTGCTATCGATAGCTCAGCCTCTCTCCCGGGCAGTGATTCGGAGCAACGCCACTACTGTGAGGTAGACTACTCGTAGGCGACGAGTGAGTAGTCACTCCCATAAGTGAAGGCTACCCGCCTTTTTCTTCTGGAGAGAAAGGGGGCCGAGGCTAGGCTTAACTAGCCCACGATGTTCCCTCGATTCTCGAGAATTCCAGATGGTGGTGAACCGCTTCACCAAATGGGGAATCTGGTGTTCCGCAGGCCGGGCCACTCCTGATTTGTTTACCTTACGCCTAATTCAGAGAGTATCCGGAGGAAATGGGATTCGAACCCATGATACAAGACTATTGTATGTTGATTTAGCAAACCAATGCCTTAAGCCACTCAGCCATACCTCCATGGCTTGCGCCGGGAAATAGAAAAAGCGGTTCTCTCTTGGTAGGGCAGGGGGGGGGCGACCTGCTGCCTCCGGCGCCCCTAAGGTTCAGCGCGTAGCGCCTTATCACTATAGTGCCGCCATCTGTCTAGAGCACTGTAGTGGTGCGCCTAGATGGTTAGCCTGGGGTCGGGGCCTACGGAAGGCAACTTCATGAAGGTTTAAATCGGTTAAAATACATGACTTTAAACCGGCTGAGCGCTGCTTCCCGCTTAAAGGGGTGTTGTCCATCATCTTCTTGCTAGCACCGGCAGAAAAGGCGGAAGACGACAGGCCTAGGCTAGGCCGGCAGGGGCATCCCAGACCAACTCCTCCCTATCGGAATTCGGAGTGGTCCTACTTCGGAATTCCCAACTCCTCCCTATCGGAATTCGGAGTGGCCCTCCTATCGGAGGGCCCACTCCTCCCTATCGGAATTCGGAGTGGTCCTGCGGACCAACTCCTCCCTATCGGTCGGAGTTGCCCTCCTGCGGAGGGCCAACTCCTCCCTATCGGTCGGAGTTGTCCTGCGGACCCTGGGGGAATAGTGAGGCTAGCTTGCGTGCGTCTAGCGTGGTGCCATTCCGTCCCGTCAAATAGGGTCTTTCGAGAAGAATCCATGGCTATAGGCTCCACTCACCCCGCCCAAAGGGCAGGGTGGCCAGACGGCCACCCGGCGGGAAGCGCCTATCTAGCTTCCCTGACCCTGCCAACTCCTCCCTATCGGAATTCGGAGTGGTCCTACTTCGGAATTCCCCACTCCTCCCTATCGGAATTCGGAGTGGCCCTCCTATCGGAGGGCCCACTCCTCCCTATCGGAATTCGGAGTGGTCCTACTTCGGAATTCCCCACTCCTCCCTATCGGAATTCGGAGTGGCCCTCCTATCGGAGGGCCCACTCCTCCCTATCGGAATTCGGAGTGGTCCTACTTCGGAATTCCCCACTCCTCCCTATCGGAATTCGGAGTGGCCCTCCTATCGGAGGGCCCACTCCTCCCTATCGGAATTCGGAGTGGTCCTACTTCGGAATTCCCCACTCCTCCCTATCGGAATTCGGAGTGGCCCTCCTATCGGAGGGCCCACTCCTCCCTATCGGAATTCGGAGTGGTCCTAC
>Contig12+32971
GATAGGACGGCAACTCCGACCGATAGGGAGGAGTTGGCCCGAAGGGCAACTCCGACCGATAGGGTCCGAACGAAGTGAGGACAACTCCGACCGAAGGGAGGAGTTGGAGGAGTTGGGTTACTTTAATTTAATTTAATTGAAAATTAAAGCGGTTTACTTTAATTTAATTTAATTGAAAATTAAAGTATAGGTTACTTTAATTTAATTTAATTTAAAATTAAAGTAAACTTAGTTTTCGCGACTTTAAAAGGCGCAATTCCGAGTTGCCCGCCCTCCCAATAAGGAGGGCAACTCCGACCTACCGGGAGGAGTTGGAATCAATGAATCAATTCCGCCGTGGTGGAGCAGGTAGAGACAGAGGAAGAGTCGACCTCATTTCTGGCCTGCTTTAGAAGAACCCAAAAGGTGAAATCTAGAAACTATCTTTACACCTATTAACAAAGAACATCACTCCTTCCCATACACCTCGAAACAAACCACAGGAACAGAGATTCATACTTTCCACCATAGATTGGAAGGTAGCTATATTCGGCTCAGTGAATCCTTCCATTTCGAGAGCGAGCATCACAGTCAGAAGCTTTGGCAGAAGCACCACCCATTGAATAAGCGATTGACCGGCCAACTCCTCCCTATCGGTCGGAGTGGTCCTACTTCGGAATTCCCAACTCCTCCCTATCGGTCGGAGTGGCCCTCCTATCGGAGGGCCCTTCTGTGAAAAAGAGTCCGACTTTTTGGTTTTAGTGCTACTTATTAGGTAACTGCTGCTTTAACTCATTACCCCGGCGCTTTCGAACTGCCTCTGCCACTGATCCCCGGTCAACTGTCCTTGCTTCTGGAACAGGGTATGAATCCACCCGGGTCATTGGATAACGCCCGGCCCTAGACTCATTCACACGCGACAAGTGGATGTCGTGAAGCCGGTGAGCGTCATGCTATGGTTGTGGGTGATAAAAGGCCGCCCCGTAGGGTGATGCTTTTGCTCAGTCAACTGGATCAAATGCCTGGGGTTACTTTAATTTAATTTAATTTAAAATTAAAGTAACTTAGGGCCGTCCGATAGGACGGCAACTCCGACCGATAGGGTCCGAACGAAGTGAGGACAACTCCGACCGAAGGGAGGAGTTGGAGGAGTTGTTACTTTAATTTAATTTAATTTAAAATKAAAGTAACTT
>Contig120+2173
CGGTCGAGTGTCTAAAGACCGCTTTAAAGTCGGAGCGTAAGTTTACTTTAATTTTAAATTAAATTAAATTAAAGTAACCACACTTTAGTTTCATTTAATTTCAAATTATTTCCTGTCTGGGGCCAGCCAGTGGCTAAAGCCCAAAGTTACTTTAATTTAATTTAATTTAAACTGCTGCGCCTTCAAGTATCCTTTTCTGACTCCGAAGCGCCTTAAAACCCGCTTGACCTGATCCCCGCCCGCACGCAAGACCCCGGCTAGGAGTCCGTAGGACCGGTACCCAGGAGTCTTTACCCAATCCCACGAATTCAGTGGGCAGACGGCCGGGCCTTTTTGGGCAAGGGGCACTATAGCTAGCGTAGCGCTTACCCGTTAGGTAAAGCGCTACGCGCTTTCCCCGAAGATAGAAGGGGACCGGGTATGGGGCAGGGGGCGCGTGCCCCCCCGGCGGGCAGTTAAAAGTAGCGCTGCCCTGGCCCCCCTACCGGCCCCATACTTGCCCGGCTCCGGCCCGTCCTGAGAGAGAAAGGGGGCTTTTAAGGAAACGACTAACGGGAAAGCGGCAGCCCTCCACTCGCTCCCCTTTTTGGGGGGAGGGAGCGAGGGCGGGCTCCCGGCAAGAGCTTCGCCCTTCATTCTCCGCGAATGAAGTTCTTATCGAACCTTCATTCGTGTGGCCAACTCTGTAGGTTCCGCCTCACCCTTTCCCACTTGTTAGTGGTTGGCGGAACGAACAAAAGCCGAAGGCGCTTTCCTCTTTACCAGGCAACATTTGATACCCATCACATTCGACGAATGGGGGAAGAGGGGTGGTGGTGTGGTTGTAGCCTTCCCATCCATCCAACAGGGGACCTGGGAAGCGCGTAGCGCTTTCCCCGGACCTCCTCTTGCCGTCTCTCTCATTTGTGGCCAACTCCTCCAACTCCTCCCGGTAGGTCGGAGTTGTCCTCACTTCGTTCGGACCCTTCGGAATTCGGAGTTGCCCTCCTGCCGGAGGGCAGGGGGCCTTCGGCCCCTTTAAAGGGGGGTTTAAAGTAGCGACTTTAAACCTGCCAACTCCCCCCACTCCTCCCGGTAGGTCGGAGTTGTCCTCGCTTCGCTCGGACCCTTCGGTCGGACCGCTTTAAAAGGGGGAACCAACTACATTGTCAATGCCTTTTAACGGGGGTCATCCTCCCGTGTGACTTGTCTCACTAGAGTCTTGCGTGTATATTTCGTACAAGTCTACGCCGATTGGTCCATATCGTTCGTTGGAGCGAGAAGCTTGTTGGTAAATACTGGGTTGGAGTCTACAACCGTCTCGACCTGCCGGCCAAGGGCAGGGGGCCTTCGGCCCCTTTAAAGGGGGGCTCGCAAGCTCGCCCCCCCTGCCCTCCGGCAGGAGGGCAACTCCGAATTCCGAAGGGTCCGAACGAAGTGAGGACAACTCCGACCGCGGGTCCGAGCGAAGCGAGGACAACTCCGACCTACCGGGAGGAGTGGGGGGAGTTGGATTTGTTCCCACCGGCAAGTGGGGGCCGGGCCCGGAAAATAGCGCTTTCCCTCCTCGTTCGAGTATTATCTATGCAGAACCGACTTAGAACTTATTATCCTTTCCATTCACTGCTGAGATCCCAAGTCTCCAGGTGGGCATATCCCTGGTCTTTATTCGCCAGGGCCTTTGCTTTTTAGAGAATCCCGCCACAGATAGGGCTTGTAGCTTGGCAGCCCACTGCAAGGGAGCAGGGGGCGGCTAGCTATGCGCCCCCGGCGCCCCTTCCGTAACAAAGGGAAACGCGTAGCGTTTTCCTGAGCCCTACATTCAGTGGTGTTCCAGTTTCGAGTGTATTGGATAGTTATAGCGGCCCATAGGCGCAAGATGTACCTTGTGGGGCGGTCTCCTGGACATGGTAGTCTTCTCATAATACAGTGGCCGTTTATTATTAGTCCATGGTCCATTGGATGTTCGGTGCAGGGCCAGAAATTGACACTTGTACCCCTCGTTCCTGCCGGAACGCTTACCGGGCCTGTCCCTCAGTGTGGTCAGTACTGGATACTGTCGGGCGGCAAAGCTTACACTTGTTCACTTATGGGGGTTCGCCGGGGCCTCTTTCCCCCTCCCTTTTTTGCTTACTCGTAACTCAGAGGTTGCCATACCTCCTACAAAGGGAAGAGAGTCGACTGAACATCTCAGCCATTGGCGGGAGTTTCGCCCGCATCCAATCCTCAATTATTGTTCACCCGGATCATGTTGGGTGAGCAACAGCCGCTTCGTCACGGGACTGACTTATAGGCTAACAGGTCACACTTTGGCCAAGTATCCCACAAAAATACTACCAAAAGCCAAAAGGATTAGAGGGATGGCCATAAGAATGGGCGCATCGTGACATCTACAGATGTCTCGCTTGAATGAATTAGTTGGTGCTAAGAATGTTAGGAAGAGTGAGCGAAAAGAATAATAGGAAGTAAAGAAGACAGAGACACTTCCCAACCAGAAAGCGAAGTTACCACTAATGGTATATTTAGTGTAAGCAAGCTCTGAAATCGCATCTTTGGAATGAAATCCAGCTAAGAAAGGGAATCCAATCAAGGATAAGCTGCCTATAAGCATCATAGCATAGGTGAAAGGTAACGAGGAAGCAAGCCCTCCCATCTTACGCATATCTTGCTCATCCGACATGGCATGAATTACTGAACCTGCGCTCAAGGAAAGTAATGCTTTAGAAAAAGCGTGATTCATTAAATGAAATATGCTAACCGAATAGTTGGAAACGCCGCAAGCAAAAATCATATAGCCTAACTGACTACAAGTTGAATAAGCTATGACCCTCTTTAAATCGTTCTGCAATATTCCAGTGGTTGCCGCGAAGAAGGACGTCATAGCTCCCACGAAAGTAATAACAATCAAAGCATTGGGTGAGTATTCGAATAAAGGAGAGCACCTTGCTATCATAGAAACGCCGGCTGTTACCATAGTAGCTGCATGAATCGAAGCGGATACTGGAGTGGGACCCTCCATTGCATCGGGTAACCGAGTATGCAATCCTATTTGTGCGGATTTTCCAACAGCGCCAGTGAATGGTAAAATACGAATAACAGTTATGGCGTGGTGGTTGCAAAAAGTGAAATAATAATTAGGTTCAGAAAAGGCACTAACACGAGCGAAAAGAATGGAAGAGTCTACTGTTTAGAAAAGAGTGAAACAACCAATAATACCGAGAGCTAATCCAAAATCACCCACTCTATTGACAAGCATAGCCTTGATAGCTGCTCTATTAGCCTAGAGTCGTGCAAACCAGAAATTAATTGACAAATATGAAGCGAGACCTACACCCTCCCGTCCCGAGAATAATTCAATAGAGTTATCTCCAGTCACCAGCATTGGCATAAAGAAGGTAGAAATGGATAAATAACACATGAATCAAGGGCTATGCGGATCCTCGGACATGTATGAAATGGAGTAAGTATGGACTGAGCTACTTACAGGTGTAACCACAATTAACATAACCACAGTCAGACTATCGAACACCGAGTCAAAAGTTACTTCACCGGGCCCTTCCTTCTGCGACTAAACCGGCGGCCCCCTTTAAAGTGCGGCGATGTGCCCGAGTGGCATAATCAAGTGCTCTCCGAACCGTGCAGGATGGTCGCCCATCACACGGCTCACCGACTTGGGATTCTGGTTAGTAGTAAAAGCTAACCAACTTATGCCCTTCCCTCCCAACAAGAAAGGGCAGTCATTCGAGGGCAGGGGCTTTTTTAGCCAACTCCCGACACTGTCGCCCCTAACCACCCATTCATGGGTGGTGGTGGTGCCGGGGCCCCAAAGGCCACCCTTGCTGGGGCCAGCTGCCGCCTTTGATGCCCATACCACCACTATCTGTGGGAAAAGTGTGGTATGGGCATCAAGAAGCTGGCCTTTTAAGCCGCCCCACCACCACCACCACTACGCATAAAGTGGGTGGTGGGGCGCTTTAAAGTCAAGTATTCTACCGGCCCGGGGTTTAAAGGAGTTGGGTTGAGGCGCGTAGCGCACCCGGGGCGCGAAGCGCCCCTGCCTACGGCCGCAAGACCACCACCACCATCTCTAAAGTGGGTGGTCTTGCGGGATAGGTGTCGCTTCCCTTTGCCACTCAAGTGTAGGCATCTGCCTAGCCGAATCAGGCCCCTTCCCTTCTGCTGATTCCACTTCCCCCGGGAGGGCCTGAAAGGCAACCAGGCTGTAGGCGGCCGCCCGGTTAGGGTCTCCGGGACGCCGCCCGCAATTGATCGTTCGAATTCTTGATTTATCCGTCAATCCTTCTAAAGTGCTCTTTTGACAGGCAATTGAATTGACCGAGCCCCCCCGCTCACCCTACACCTTAAGGGGACACCCGATAGCAGGCCGCCCAGGCCGGCCCCCCACCTGGAGGTGACGAAAGGCCGAGGCTGGCCCCAAGGGCCAGCCCGGGGCCGGAGGCCCCCCACCGCCTTTCGTGCTCCCTTGTCGCCCTCAACAAGGCTCGCCCTTGACCTCCACCTATCCGCCGCCCTTCAATAAGTTGTTGGTGCTGATAAGCGCCCGGCCGAGGAGAAAGCACTGAGGCCCGGTCCAACCCCTCCCTTCGGTCGGAGTTGCCAACTCCCCCCACTCCTCCCTTCGGTCGGAGTTGTCCTCACTTCGTTCGGACCCAGGTCGGAGTTGTCTTCCCTTCGGTCAGACCCTTTGGGCCAACTCCTCCCTTCGGTCGGAGTTGTCCTCCTGTCGGAGGACCCTGACGGTACCGCCGTTAGTTAGGGGTTTGGTGTGGCGGGTACTACGAGCCCTCTGCCCCACGCATCTAACCAGCTTTAAAGGGCGGATGCGTGGTTCACCGGTTCCACCGAAGACTCTATTGATGCCGAGACATAGGTGCGCTTGCCAGTGGTGTGTGCTGTACCTATTGTACGTTGGCCCTCTCGTCCAGGCATATGCGCCCTCTTGCTGCACATATGCGAGGGTCGATAGACGGGAAGCGTAGTCCCCGCCTTCACGCTCGTACCTCACGTTTCGTTTCGATTAATTTTAAATTAATTGAAAAGCTCATTGACTTTAGACTTCTTCTGGGGTTACTTTAATTTAATTTAATTTAAAATTAAAGTAAATTATCTAAGTTACTTTAATTTTAAATTAAATTAAATTAAAGTAACCAACTCCTCCAACTCCTCCCTTCGGTCGGAGTTGTCCTCACTTCGTTCGGACCCTATCGGTCGGAGTTGCCGTCCTATCGGACGGCCCTTGAATTTACTTTAATTTTCAATTAAATTAACCTTTCGAAGTTGTTGGGCAGGGTGGAACTATAGCGCACCCGAACTCAGTTCGCTACGCGCACCATAGTGCTCACGCTATGCGTTTTTTTTTGGCTTTGTCCTCTCCCTCTCCCTAGTCGAGTGCACAATAGTGATTAGGGAAGCCGTAAGGCTTGCCTGGCCCGGCACGGGTCCTCCGGACACTCCCCCGACCCACCGGGAGGGGCTTTAGCCACTCAACCGACCGAAGGGAGGTTGAGGGGCTAAAGCCACTGGCTGGGGTAGGGGCCTGGGGGGTGCGGACCCGGGCGGGTAGCGCGTAGCGCTACCCTGGCCCCAGCCAGGGTCCGGAGGACACTCCCCCGACCTACGGGAGGGGGAGGGCCAACTCCTTTAAACCCAACTCCTCCCACTCCTCCCGGTAGGTCGGAGTTGTCCTCACTTCGTTCGGACCCGTAGGTCGGAGTTGGCTTTAAAGGGCCCTCCGATAGGAGGGCAACTCCGACCGAAGGGAGGAGTGGGGGGAGTTGGCAACAATTTCCGAATTATTGCGCCCGCGCCGGGACTTTTTAATTTAATTGAAAATTAAAGGGCCGGGCTACTTTAATTTAATTTCATTGAAAATTAAAGGCGAAGAACCCCCTGCCC
>Contig121+3222
GCGAAGCGGTTGAAGAGTCAAGCACTTATTTCAGAACTCTCAAGGGCCCTCCGAAGGAGGGCAACTCCGACCGATAGGGAGGAGTTGGGAATTCCGAAGTAGGACCACTCCGACCGATAGGGTCCGAACGAAGTGAGGACAACTCCGACCGAAGGGAGGAGTTGGAGGAGTTGGCCCTCCGAAGGAGGGCCACTCCGAATTCCGATAGGGAGGAGTTGGTCCGAAGGACMACTCCGACCGATAGGGTCCGAACGAAGTGAGGACAACTCCGACCGAAGGGAGGAGTTGGAGGAGTTGGCCCTCCGAAGGAGGGCCACTCCGAATTCCGATAGGGAGGAGTTGGTCCGAAGGACMACTCCGACCGATAGGGTCCGAACGAAGTGAGGACAACTCCGACCGAAGGGAGGAGTTGGAGGAGTTGGCCCTCCGAAGGAGGGCCACTCCGAATTCCGATAGGGAGGAGTTGGTCCGAAGGACMACTCCGACCGATAGGGTCCGAACGAAGTGAGGACAACTCCGACCGAAGGGAGGAGTTGGAGGAGTTGGCCCTCCGAAGGAGGGCCACTCCGAATTCCGATAGGGAGGAGTTGGTCCGAAGGACMACTCCGACCGATAGGGTCCGAACGAAGTGAGGACAACTCCGACCGAAGGGAGGAGTTGG
>Contig122+2235
ACCGATAGGGAGGAGTTGGGAATTCCGAAGTAGGACCACTCCGACCGATAGGGTCCGAACGAAGTGAGGACAACTCCGACCGAAGGGAGGAGTTGGAGGAGTTGGCCCTCCGAAGGAGGGCCACTCCGAATTCCGATAGGGAGGAGTGGGCCCTCCGATAGGAGGGCCACTCCGACCGATAGGGAGGAGTTGGTCCGTAGGACAACTCCGACCGATAGGGAGGAGTTGGCCCGAAGGGTCCGACCTGGGGTCCGAACGAAGTGAGGACAACTCCGACCGAAGGGAGGAGTGGGGGGAGTTGGAACAACTGCAAAGTGTAAGGGGTAATTCTTATTCTATCAGGGTGGCGGGGCCGAAGAAAATCTTTCTAAAGAAGGCTTTCTAAAGAGGCCTTTAAAGTGAGTGAGATACATGATTTAGACTCGGCCGACATGAGGAGTATTTTCTTCAACGCCATATGGATCCCTTCCCCTTTGGAGGAACAGGAAACATTATTTGCCTTCCTCATGAGCCACCCCAACTCCTCCCTATCGGTCGGAGTTGCCCTTCGGGCCCTTGTGGCTGTTGCTTGTGCCTCGATTCTGATTTTCGTCCTATGGATGTTGGTTCGCACTTTATGGCATTTCAACCATGAAAGAATAGTTCATGGAACTACTATAGAAATTATTCGGACCATTCCTCCCAGTATTATTCTGATGCTTATTGCTATACCCGGGGTACCCCCTATTGATGGAAAAGGTGCTTTAGGTGCGGTAGAAAGAAAACGTGTAGAAGTGAAAGCACCCGGTATTATTGCCGGCAAGGCCCTGCCCTTAGACCTTCGATGGCTGAACCCCGGCCGATTGGGGCGGGAAGAGGGAGCCTAACTCTCGCTCTGTCGGAAACGGACCCGCGCTACGGTGGCATGGACCCAGGCCCTCTCCGGGATCCAACGCCTAACGCGCGCGTACACAAAGGCGCTGAAGGGCAAGTAAGCATAGCAAGCGCTGCCTGCGACCGCATGGTTCGGATACCCGTATGCCTACAGGGTTTCACAAACCACTCCCATGAAGATTTCAAACTCAATCAGAAACAACACAGAGAAATGAAATTCTTTAAAGCTAGAGCCACGGAACAACTATCTACTGTCTTAGAAAGAAGAATGACCAACTATTACACTAAATTGCAGGTGGATGAGATTGGTCGAGTGGTATCAGTGGGAGATGGAATTGCACGTGTTTATGGATTGAACAAGATTCAAGCCGGGGAAATGGTAGAATTTGCCAGCGGTGTGAAAGGAATGGCTTTGAATCCTGAGAATGAGAATGTAGGGATTGTGGTATTCGGTAGTGATACTGCCATTAAAGAGGGTGATATGGTCAAGCGCACTGGATCTATTGTGGATGTTCCTGTAGGAAAGGCCATGTCAGGTCGTGTGGTTGATGCGTTAGGGGTACCTATTGATGGAAAAGGTGCTTTAGGTGCGGTAGAAAGAAAACGTGTAGAAGTGAAAGCACCCGGTATTATTGCACGTAAATCCGTCCACGAACCTATGCAAACTGGTTTAAAAGCCGTGGATAGCCTGGTTCCTATAGGTCGTGGTCAACGAGAACTGATAATCGGGGACCGACAAACAGGAAAGACTGCTATAGCTATTGATACTATATTAAACCAGAAACAAATCAACGCACTTGGCACCTCCGATAGTGAAAGATTGTTTTGTGTGTACGTAGCGATTGGACAGAAACGTTCAACTGTGGCACAATTGGTTAAGATTCTTTCAGAAGCCGGTGCTTTGGAATATTCCATTGTTGTGGCAGCCACGGCTTCGGATCCTGCTCCTCCGCAATTCCTGGCACCTTATTCTGGTTGTGCTATGGGAGAATACTTTCGAGATCATGGAATGCACGGATTAATCATATACGATGATCCTAGCAAGCAGTCGGTGGCGTATCGACAAATGTCGTTATTGCTACGTCGACCACCAGGTCGTGAGGCTTTCCCTGGGGATGTCTTCTATTTACATTCCCGTTTATTAGAGAGAGCCGCTAAACGATCAGACCAGACTGGTGCGGGTAGCTTGACCGCTTTGCCCGTCATTGAAACACAAGCTGGAGACGTTTCCGCTTATATCCCTACCAATGTCATTTCCATCACAGACGGACAAATCTTCTTGGAAACTGAATTATTTTACCGCGGGATTCGTCCCGCTATTAACGTGGGGTTATCTGTTAGTCGCGTCGGATCTGCTGCCCAACTTAAGCCTATGAAAGCACTTTGTGGCACCTTAAAACTGGATCTCGCACAATATCGTGAAGTGGCCGCCTTTGCTCAATTTGGATCTGACCTTGATCCTGCTACTCAGTATTTGCTACATCGTGGCGCTAGGCTTACTGAAGTCCTTAAACAACCACAATTTCCACCACTACCCATTGAACAACAAATCGTGGTCATTTTTGCGGCGGTCAGAGGCTTCTTGGATCAATTACCTATCGAGAAGATCTCGCAGTATGAACAACTACTTTTGCAACAGATGGATCCGAACTTACTGAATACTTTGAAGCAACTCCAACAGCCGTTAGCCCCGCCGGTGGAACAACAGATGGCTAACCTCTGTCAAAGGATTGCGCAGTCTCTATTGACTCTTTCTTTCTTAACCCGGGGGCGGCTACCAGAAATAACTCTATGCTCCTTAACGCCGTAGGTTCAGTTCTGGGCGACCTCCAACCCTCCCAACTCCGCTAACTCTTGGGCCTGGATAACCTTCATGCCCAACCCGGCTGTTGGTAGAAAGAAAAAACTCCCTTCAGCAAGAACTAAACACATTGATGAACTTGCACCAAGAACGCACGAACAAGAACCTCCAACTACGGCAGCTCTCAAAAGCCGATTTGGAGAGTTTTGAGAGTGCACGGCATTCCGTGTAGGGTCCGGAGGACAACTCCGACCGTAAGTTACTTTAATTTAATTTAATTTAAAATTAAAGGTTCTTAGGGCCGTCCGATAGGACGGCAACTCCGACCGATAGGGTCCGAACGAAGTGAGGACAACTCCGACCGAAGGGAGGAGTTGGAGGAGTTGCTACTTTAATTTAATTTCATTGAAAATTAAAGGGCCCGAAGGGCAACTCCGACCGATAGGGTCCGAACGAAGTGAGGACAACTCCGACCGAAGGGAGGAGTTGGAGGAGTTGGGCTTTAGCCACTGGCTGGGGTAGGGGCCCCAGCCAGGCGAAGAAACTTTAATTTTCAATTMAATTAAATTAAAGTAAC
>Contig123+175750482
TTTTTCGACACTCTGGGCTTGCCAAAAACGGAGGAAGTTCAAGGGCCGTCCGGCAACTCCGACCGATAGGGAGGAGTTGGCCCGAAGGGCAACTCCGACCGATAGGGAGGAGTTGGTTGGCCGGGGTTTTTCGACACTCTGGGACCCAAAAACGGATTTAATTTAATTTAAAATTAAAGTAAATTAGGGCCGTCCGGCAACTCCGACCGATAGGGAGGAGTTGAATTCGATTTCTCCGCTGTTTTGCAGCTAAGTTACTTTAATTTTAAATTAAATTAAATTAAAGTAACCCCGCTAAGTTACTTTAATTTTAAATTAAATTAAATTAAAGTAACCCCTAATGGTTCTGCGATCCGCTTCTGAGACATGTTCAGGACATGAAGGGATGGCTTGGGCAACCTAATCGCATGGTGGAAGGACTAATCCCGGCCGAAGAATCTATCAAGGAATAAAGGTGGGGGAATTCTGTAAAGCGCTAGCGACCCCCTACCCCTTCACAAAGCGCTTCGCGCCACCACCACTACTAGCAATGAATATCCTCGAATATGGAATATCCTCTAGTACAAGGACCTGTACAGTCGTATCATAACTTTATGCTGGGATTAGCTGAGGATGGGTCCCGGAGGAAAAGATGGTATGGTATGGCCCTTTGATAGCCTTAAACAGCTCCAGCTATGCGCTAAAGTTACTTTAATTTAATTTCATTGAAAATTAATGGTAAATACCTTCCTTTTACGGGAGTTAGTGAGGCTCTTTAGAAGTGCCCAACAGAGGAAAAGACGTTTATTCTGTACGAGTCGAAGAATCTAAGTCTCAAATTAGAAGTCCACCTTTTACGATCAATGTAGATCCGTACGCCCTCATCGTATAATGTTAGAATGTAAAGTTAGAGGTAAGCACACCTTGCTTACGCAAGCTGCAGCTACTTCGAGTTTGAGAGCCCCTTATACAGAAGGCCCTTTCAGCGCATTGAAAAGTACAGACTTTAAAGGTTCCGGGTCCAGCAACGTGATTCTTTTAAAGGTTTCATTTGCACCCTTTTTTTTCAGGTAAAGTACGTAACTTTAAAACGCTTTTCTTTAAAAGGCGTAGCCCTTTTATTAAAAGGGAGTTAACTTGTGAATCAGTAGTTAATGATGTCAGTAATTTTAAGGTCGATTCAAGCCGGAGGCATAAGAAGCAGTCCTAGCGCCTACGCACAGCTAGGACCAGTTCGGAGTTCAACCAAATTTGATCCGGAGCTCCAAATAATTGATGATGACTTTGGTACCCACTTCCCAGTAGTTTCACCACTCAAAGCCTGGCCTCCCCCGGAAAGATAGGCAAGGGCGCCGATTTCTTAGCTGAGCAACCAACTCCTCCCTATCGGTCGGAGTTGCCGTCCTATCGGACGGCCCTTTTTGCCCTACCTGTAGCATTGAATAAAGGGCAGGCGCTAGTAGGGAAGCGGGCCGATACCGACGTACCAATCATCGTCCTTCCCCAAGCCTCTGGTGGGGGGGCCTTTAAAGTTGCCGTGAAAGCGCTACGCGCCCGCCCCACCCTTGAAGGGGAGGCTAACGGGGGAGGGGGCATTAAAGATAATTTGCCATAGTAGGGAATTCCGGGTGGGCAAATAGATCTTACTTCCGATTCGGATTCTGCGACGGCTGCTAAGTCGTCGTAGCGGGTAGGCTAGGCGCTAGTGCCTTGCCGGGAGGTTGTCACACGCCTGGGCGTGTAAAGAAAGGCGGGAAGGCCTAACGGGCTATGGGGGTAGGGAGGACCCGCCTAAGGTCCAAAGAGCGGGCGGAGCAGTAGGCACGTAATCAGCAGAAGGCGCTTACGACACGGAATCGGCTACAGGCACTATGGCTACAGGCGCGGAGGCAGAAAACAAAGCGGAATGCTAGGCTTTTTGAAGGCTTTATCAGAATCTGAAACTAACTCCATGGAAGGCACAGAAGACACGGAAGGGACGGAATACGCGGAAGGCACAGGTCGGGAAGCAGCCTTCCGGGACCTAGAGGGGGCCGGCACACCACGAGCCGGCAGGGGAAGCGCCTCTCAGAGCGCGGTCCCCTACCTACGGTAACCCACCAATCCAAAGTAGGTCAAGGTGGATGCACTACCTTTTCGTGCAGAGCTATGTTACAGTAATTTAATTTAATTTAAAATTAATAAATCACGGCACTCCTCTCACCCGAAGAAGTGGATGCTTGGGGATCACAGCTGAGACAGACTGTGAATTAACTGGATAAGGAAGAGCTAGGGTGGCGGGTGGGAGAAGCAAGAGCTATTGAGAAGTCGATTGTTCAATGTGACAGCTATACAGACAAAAGATTGAATGCAGTACCCGCTTTAAAAAAGCATCATCTCTCTCACCCACCCATTCACGAGGAGCTAGCCTTGTCCTTTTCTCGCCATCTCCACCACACGGAATCACGTAGATATAAATAAGTGGCGAGGCCCTCTGGAGCGGGATCGTTCCATGGTTCTGTAAGACCTCGTATGATGCTGTTGGTCCGGTGGCGTATTCTAGTGCACGCATACCGGCGCTTTCACTTTGTCAAAACACGTATATAGAAGAAGCTTCACAAACCATTCAGTGTGGTTCAGCAACAGTCGATTCTTCCGTTCCATTCGTTGGAAGGCCTAACGGAATTAACAACGATCCAACCGGACCCACCCACTTTGTAGGTGGTGGTGGGGTCGGGAGTTGGCCAACTCCCCCAACTCCGACCGAAGGGTCCGAACGAAGTGAGGACAACTCCGACCGAAGGGAGGAGTGGGGGGAGTTGCGAGGTGTTTTGCACCTGGCGTGCCGGCCTTTCAATTTCTCCTGAGTAAGGCGGCCTAGCAGCACGCCGGGGGGGGGCCGGGTTGGCACATCGACGACCAACTCCTCCCTATCGGAATTCGGAGTGGTCCTACTTCGGAATTCCCAACTCCTCCCTATCGGAATTCGGAGTGGCCCTCCTATCGGAGGGCCCTACTAGGCAGGAAATTCTGTGAGATTTTGTACGGTGTTCAGTAGGTTCAATTACTACTGTATCGAAAAGAACGCATTGGATGGATGCCTAGGCATTGAGAAGTAAGGACGCTTTCAAAGGCGAAAGGCCATGGGGAGATACCGTCTGTGATCCATGGATCTCCAATCGGGAAACCGTATCCAAGCTTTAGGGCATGCTTAAAAGTGCTGCGGCTCCGCTTTGGACCTCCAAAACTTAGCGAACCGAAACATCGTTGTAGCCAAAGGAAAGGAAATCAACCGAGACTCCGTTAGTAGCGGCGAGCGAAAGCGGATTAGGCAAGCGGCAGGGGAAATAACCACCCCCAATACCCAGGGGGGAACTTGCGGGGGCTTTAAACCCCCAACTCCAACTCCTCCCTTCGGTCGGACCCTGCGGGATTCTGAAAAGGTTGGAAAATCTGGCCAAAGAAGGTGATAGCCCTGTAGATCCCTCCCGGCAGGTTTGATTCCCGGCAGTAAAACGCGTACGTGTTTGAATGAATTATGATCGCTCTTGCGGGGGACCACCCTCTAAGCCTAAGTATTACTCAATGACCGATAGCGTACTACAAGTACCGTGAGGGAAGGGTGAAAAGACCCCGGCAGTGGCGGGAGTGCAATAGAAAACCTGAAATCCGATGCGAACCATCAGTCGAAGGAGCGTGACTGAAGCGAAGGCATTTCGATAGAACGCATAGCGAGGCTGAGAAAGCGGTAGGGCTTTAAAGCGTTCGATAGAACCTTTGAGCTTCGACTGCGTTTCACTCCTAAGTCGGCTTTCGGAATTATTGTGGAATCGCTACGCGCCTAGGCTGCCCGGGAGGGACACCCTGCCCCAACTCCCTACCCACCCACGGGGGTAGGTGGTGGTGGGGACTAGGCAGTGCGCACGAACCACTCTAACGGCGTACCTTTTGCATAATGGGTCAGCGAGTAAATGGAAACAGCGGCTTAAGCCATTAGGTGTAGGCGCAATGAAGTTGAATCTTCTAGTTGTTTCTATTTGACCCGAAACCGATTGATCTAGCCATGAGCAGGTTGAATTGAGCCCTCCACAGAGGCCTTGGAGGACCGAACCCGCGTATGTGGCAAAATACGGGGATGACTTGTGGCTAGGGGTGAAAGGCCAACCAAGATCGGATATAGCTGGTTTTCCGCGAAATCTATTGAAGTAGAGCGTATAATGCTTATGGCCCGAGGTAGAGCACTCAATGGGCGCCGGGTGGCCCAAAGCTTGACCAACCCCAAGGAAACTCCGAAGACGGGCTTTAAAGGGCCTGAAGGTCAGCACCTCTAGGCGGCTGAGACACCTTAAAGGTTCCGTCCATCGTTTATACAGACAGACTTTGGGTGCTAAGATCCAAAGTTCAGAGGGAAACAGCCCAGATCGTACGCTAAGGTCCCTAAGCAATCACTTAGTGGAAAAGGAAGTGATCGAGCGATGACAACCAGGAGGTGGGCTTGGAAGCAGCCATCCTTTGGAGAAAGCGTAATAGCTCACTGGTCTAGCTTCATGGCACCGAAAATGTCTCGGGGCTCAAGTGATTCACCGAAGCGACGAGACCTGAGAGAGTTCCGCATCATCGCGAAAGCTTTCCAACGGGTCAGTAGCGGAACGTTCTGTCAATCGAGGAAGGTTGTTGGTGACAAGAACTGGAGATATCAGAAGTGAGAATGCTGACATGAGTAACGATAAATCATGCGAAAAACCATGATGCCTGGCAGTTCCAGGGTTTCTGCGTTCAGTCAATCTACGCAGAGTGAATCGGTCCCTAAGGAACCCCGAAAGGGCTGCATAAAACCGATGGGTACACGAAAGTGACGAAGTTGCTTTGACTACTGAACCATGCGAAGTGTTTGTTCAACTCGTGAATTGGATGATTGGGACGGTGTGAGCTCGTGGTTACTTTAATTTAATTTAATTTAAAATTAAAGTAACTTAGGCTACAAAGCCACAAGTTTCAGGGTCCGAACGAAGTGAGGACAACTCCGAATTCCGAAGGGAGGAGTTGGCCTACACTCCCGATAGGGTCCGTTCAGGACAACTCCCGATGGGGAGTTGGAGTTGGTTTCAACTACCAGGAAAAAACTTCGTGGAATTAGTCGGGCGATTCGGGTGCAAAACTAACCGTACCCCAAACCGACACAGGTGAACGAGTAGAGTATACTAAGGCGCTTGAGAGAACCAGGTTGAAGGAACTCGGCAAAATGACCCCGTAACTTCGGGAGAAGGGGTGCTCTCATGACGGAAAGCGGCACATACCCGGGGGTAGCGACTGTTTATTAAAAACACAGGACTCTGCTAAGTGGTAACACGATGTATAGAGTCTGACACCTGCCCGGTGCTGGAAGGTGAGAAGGAGAAGTGTTATAAGCTTCGAATGGAAGCCCCGGTAAACGGCGGCAGTAACTCTAACTGTCCTAAGGTAGCGAAATTCCTTGTCGCATAAGTAGCGACCTGCACGAATGGTGTAACGACTGCCCCGCTGTCTCCAACATGGACTCAGTGAAATTGAACTCTCTGTGAAGATGCGGAGTACCAACGGCTAGACGGTAAGACCCCGTGCACCTTTACTATACCCCTGCAGTGACACCCTTGATTGAATGTGTAGGATAGGTGGGAGGTGGTGACCCTAGCCACCAATCTTGAAATACCACTCTTCCGTCGTTGGATGCCTAACTGCCGGCAGAGGCGGGACACTGCAAGGTGGGTAGTTTATCTGGGGCGGATGCCTCCTAAAGAGTAACGGAGGTGTGCGAAGGTAGGCTCAAGCGTTTCTTCCGACAGCTTGTGAGCGTAATGGTATAAGCCTGCCTGACTGTGAGACTTACTAGTCGAACAGAGACGAAAGTCGGCCATAGTGATCCGGGAGTCCCGTGTGGAAGGGCTCTCGCTCAACGGATCAAAGGTACGCCGGGGATAACAGGCTGATGACTCCCAAGAGCTCTTATCGACGGAGTCGTTTGGCACCTCGATGTCGACTCATCACATCCTGGGGTTGAATAAGGTCCCAAGGGTTCGGTTGTTCGCCGATGAAAGTGGTACGTGAGTTGGGTTTAGAACGTCGTGAGACAGTTCGGTTCCTATCTACCGTTGGTTTGCCGAGAACTGCGAGAAGCCTACCCTAGTACGAGAGGACTGGGTTGGGTCAACCTATAGTGTTCCGGTTGTTGTGCCAATAGCAGCGCCGGGTAGCTAAGTTGGTAGGGAAGAACCGCTGAAAGCATCTAAGCAGGAAATCCTTCTCTAGACAAGTTCTCCTAAAAGGTGAAAGAACATCACTTCGATAGGCGAGGGGTGAAAGCACCGCAAGATGGGCGCTTCCTCGTACTAATAGAGATTTACTTTTGGCAGAACTAGAGAAAGCGCGCCTTGCCGGCCCAGCTTCGGTTCCCGGCTGGCAAGGGGAAAGCGCGAGGACAGGGGCTTTAGCCTACTCCTTTAAACCCCCACACCACCACCATGAAGTGGTGGGGGTTTAAAGGAGTTGGACCGCAAGGGTCCTCCGATAGGAGGACAACTCCGACCGATAGGGAGGAGTTGGTCCGTAGGACAACTCCGACCGATAGGGAGGAGTTGGCCCTCCGATAGGAGGGCCACTCCGACCGATAGGGAGGAGTTGGCACTGCCAGGTCAGGACAACTCCGACCGATAGGGAGGAGTTGGCCCTCCGATAGGAGGGCCACTCCGAATTCCGATAGGGAGGAGTGGGGAATTCCGAAGTAGGACCACTCCGAATTCCGATAGGGAGGAGTGGGGGGAGTTGGCCAACTCCTTTAAACCCCACCACCCCACATGAATTGGGTGGGTAGGGAGTTGGAAAGCGCTTGCCAAGGTTTCAATTAATTTTAAATTAAAGTAAATTAAAGTGGTTTCAATTAATTTTAAATTAAAGTAAATTAAAGTGGTTTCAATTAATTTTAAATTAAAGTATCACTTATAAATAATAGATAGGGGTTCAAATTCACAAGGACTTTTTAATTTCATTGAAAATTCAAGCAACTTTAATTTACTTTAATTTTAAATTAAATTAAATTAAAGTATGAATTTACTTTAATTTTAAATTAAATTAAATTAAAGTAACCTGGCTGGGGCCCCTACCCCAGCCAGTGGCTAAAGCCCAACTCCTCCAACTCCTCCCTTCGGTCGGAGTTGTCCTCACTTCGTTCGGACCCTATCGGTCGGAGTTGCCCTTCGGGCCCTATTAATTTTAAATTAAATTAAAAAGTCTTTGTAACTTTGTATTTCCCTTTTTGTACGGAAGTTTCCCCCCTAATAGTTTACTAGAGTGGCTTAGCGTCCCACGCTGAGCCGGGGTTTGCCAGGCCCACTTAAGGTATCGTGGAGGTTTTAAAGAGGTGGGAGGCCGAAAGACTTTCTTGCAGGCTACGCTTCCCGTCTATCGACCCTTCGGGCCCCATTGCACATTGATTTTACAGCGAGTAATAGGAAGAGTAAGAAGAAGAAATCTTGGTTCGCGCTTTCTCCAATTGGGCTCACCTATCCATGCCGAATCAATCAATTCGAAACGTCTAAAATACATGACTTTAAACGTAAATTCCCGCGAAGCGGGACGCTACCCAATCGCGGGGTAGAGTAATTGGCTAACTCGTTGGGCTCATGACCCAAGCATGCAGGTTCGAACCCTGCCTCCGCCAAACCGGCCCCCGCAATCAAACGCACGCTTTTCCAATAGAATCACGTAGATAGAATGGATTCTCGAATAAAGCCACTCCGCCCCTTACAGTGGAGGTCCGACCCCTACAGCTAGCTGGGTGCCTATCGCCTAGAAAGTAAAATTACTTTAATTTAATTTCATTGAAAATTAAAGTAACTTCCCGAAAACACCCGGACAGCTGCCAGGGGAAAGTACGCATCACTTCGCTGTCGTCTGTATAGGGAGAGATCAACTCTGTTTCGAGGGCCCTCCGATAGGAGGGCCACTCCGAATTCCGATAGGGAGGAGTGGGGAATTCCGAAGTAGGACCACTCCGAATTCCGATAGGGAGGAGTGGGCCCTCCGATAGGAGGGCCACTCCGAATTCCGATAGGGAGGAGTTGGGGAATTCCGAAGTAGGACCACTCCGAATTCCGATAGGGAGGAGT
>Contig124+294465641
TCGGAGTTGTCCTCCCGGTAGGCCAGGCAGTTAAAAGTGTTTAAAGCTCCCTAGTACTTTAAAGTACTTTTAGCGCTGGTTTTCGCGACGGCGCAATAATTCGGAAATTGTTGCCAACTCCCCCCACTCCTCCCTTCGGTCGGAGTTGTCCTCACTTCGTTCGGACCCCGCGTTACTTTAATTTAGTTTCAATTCAATTTAAGGCGCTTTAAAGACTTACTTAAGTTTAAATTAAATTAAAAAGTCTTTGTAACTTGACCCACTCCTCCCTATCGGAATTCGGAGTTGTCCTCCTGTCGGAGGACCCACTCCTCCCTATCGGAATTCGGAGTGGTCCTACTTCGGAATTCCCAACTCCTCCCTATCGGAATTCGGAGTGGCCCTCCTTCGGAGGGCCCTTTGGGCCCGGGGGGGGCCGGAGGCCCCCCACCCATTTACTTAGGCACTACTTACACAACGTTTAAATTAAATTAAATTAAATTAAAGTGAATTAATTTTATTTCAATTAATTTAAAAGTGCCTTCCCGGCAGGTCTTTAATGGGACCTAACTAACTAACTAAGAAGGCCCGGTAGGTACACTAAGGCCCCACAAAGCGCTTTCTCGACCCTTTGACCACTAGGTCTACATCAAGGTGGGGCCGCCACCTATACCCCTACCCTTTAGCGCATACCCCACTATTACACGCCTAGTGCTCAAGGGGTAGTGGTGCTACGCGCCTAGTGGGGGACTAGAGGCTGCTTTGTAGTGGGCTCAGTTCTCTACAGTGGACGCGGAACAACCTGGTAGGAACGATCAACCGGCAATTCAGATCGGAAAATTTAGTAGACTAAGTTACTTTAATTTTAAATTAAATTAAATTAAAGTAATAAGTTACTTTAATTTTAAATTAAATTAAATTAAAGTAGCAATAAGTTACTTTAATTTTAAATTAAATTAAATCCGGCCCTTTAATTTTAAATTAAATTAAATTAAAGTAGCCCTTAAAGGAAAAACTCGTAGATAGACACAGTAGCGCCTAAAGGCGCTGCTAGGTATGCGCGTTCGCTCCGAGAATATCCTCGAATTGACGCTTATTAGACTTTTTACGCGTGTTACGCCGGCCTTTTACTACTCAGAAGCCCTTGCATACTCGAGAGAAATAGTAGTTGTTGGGGCTTTGCTTCCGCTTCGCGGAAGCCGCCCAAGTGATTTTCACTCTTCCAATCAATGCGGTAATAGCTTAATGGTAGAGTATAGCCTTGCCAAGGCTGAGGTTGAGGGGGCGTTAGCCCACTGGCTGGGGTAGGGGCCCCAGCCAGGGTTCGAGTCCCTTTTACCGCTCACTATTCCCGGTCTGTGGCGCTACGCGCTTTCCCATACTACGCCGCCCTTCTTCCAAGAGCCTGTGTGGGAGCCACCACAGGAGGGGGGGAGGGGACCTTGAACCACTGGAGAACACAGCGGCCTGGGAGAACTGGGAGAAGGACTAGCAGCTTCTACTGCCAACTAGCGCTGAACCACCCTTCGTCCGTTCCAAATCCTAGAGTGAATCGTCAGCCGCCAGTTCATTGAGTTCCTTCATCTTATCCGGGTCGTGGGGAGTATGTATCTACTCCGGTTCCTCCAGGTGTGAGAGTCAGTCCTGCCGTGTCATTACGATCAATGAGCACATCCCGAGAAGGTATCCGCTCCCCAGAACAGTCGGGCAGGCTGCGCTGTTTCAGCCCAATTCTATAAATCATGGACTTCTCTTAGATCTAGCTACCACCCTGGAAGGGTTGTTTCCCTCCTTCTCTTTCCAAGAAATCGATGCGGCTAAGAACGAGGAGTCGAGCCCCCCGGCCTCTCTTGTCTCGTGCGAACAGTCCTTCAAGAAAGGAGCTGCTACTTCGTACCAATAGCGAAAGAAGGAGCTGCCACGAGAAGGGCTTGCCCCGAAGGAAGAGTCGCGTTATCCGCCCACCAAACAGAAAGGAGCGGCCACGCTACCAGATGGGGGGTGGCCAGTGGTTGAAGAAAAAGGTTCAGTTTCAGTAGAAAGACCAAGAAGGCGGCGGTCCATCGTGACTGATTCTTTCTTCGAATGGCTCCCAAGATTCCAGTGTTTTCAACGGAATCGAACCGCCATTAGTAGTGGTGGGATAATGACCCCCGGAAATTCGACCGGAAAACGCGCGAAGGTGGGCATTTGATACGTCGCCAATGCCTTGGGCAAGGTCCCGCTAGCACCGTTACTGGTCTAGGTGGTGGGGTGAAGAGAATCCTTCCCCGCCCTGTGCGATGGAGCCGGTAGGTTGCTAGGCCTCTATAGTGCCTCTCCCCCTTTTGTCAGTTGTCGCCAGTCCTTTTCAATTGAAAGGACAAGGTATGACGCTACCCCATTGGGTAAGGCGCGTAGCGCCTAGACGCACGTAGCGCTTTCTTTGAAGTTACGTAGGGGGAGCGAACTTCCGAAGTGGTGGGATTCAATGACTGCCTATTCTAGCTCGGATTCTGAGCCCTATAATGTGCATCTTCTTCTCTGTGGGTGGGATATAGAAACTATTGATCCTTCCTCTCTAGCAGCAGATTTGTCCACACTTCAGAAGTGCTTGCCTTCGATTCCTTTTCCTCTAAAACCACAAATTCCTCAAAGACCGGATAAGGCGCAAAGAGACCCGGGAATTACCTTTTAATTTAATTTAAAGAAAAGTACTTTAATTTAATTTAATTGAAAATTAAAGGCCTAAAGTGCCGGTTTTCCGGCTTGTTTTTTCGACACTCTGGGCTTGCCAAAAACGGAGGAAGTTCAAGGGCCGTCCGGCAACTCCGACCGATAGGGAGGAGTTGGCCCGAAGGGCAACTCCGACCGATAGGGAGGAGTTGGTTGGCCGGGGTTTTTCGACACTCTGGGACCCAAAAACGGACTTTTTCTGGAGTTTCCCGGGGCAAGTTTTTCGACACTCTGGGACCCAAAAACGGACTTTTTCTGGAGTTTCCCGGGG
>Contig125+253022731
AACGAAGTGAGGACAACTCCGACCGAAGGGAGGAGTTGGAGGAGTTGGAGGGCTACTTTAATTTAATTTAATTTAAAATTAAAGTAACTTATTGCTACTTTAATTTAATTTAATTTAAAATGAAAGTAACTTAGGGCCGTCCGATAGGACGGCAACTCCGACCGATAGGGTCCGAACGAAGTGAGGACAACTCCGACCGAAGGGAGGAGTTGGAGGAGTTGTTACTTTAATTTAATTTAATTGAAAATTAAAGGTGGGGCGAGCGATAGCGAGCCACTTACCCCCGATAGGGGGTAAGGATTGCTTTAATTTAATTTCATTAAAATTAAAGTAAACTTAGTCGGAGTTGTCCTATCGGACCCTCGTTCGAGCATTCGGATGGAGGTAGGGGATGGGATATGGGATGTATAGGATGCCTAGGAGGGAGATGCCTTCCTCAATCAGAAACGTCATTCGAATTGCGTTGCACTATAGTGGGCTTTAGGCCCCTAAGGCTAAAGTCCAACTCCCTACCCACCGATTTTTGTGTGCTCTAGAAAAGGCGGAAGAGATGGGGAGTTCACGTATATAGAAAGGATCACTTAAGGGCCCTCCGATAGGAGGGCCACTCCGACCGATAGGGAGGAGTTGGGAATTCCGAAGTAGGACCACTCCGACCGATAGGGAGGAGTGGGGAATTCCGAAGTAGGACCACTCCGACCGATAGGGAGGAGTTGGGAATTCCGAAGTAGGACCACTCCGACCGATAGGGAGGAGTTGGGCCTACACCCCGGAACAACCATTCTGCCTAGCCACGCGCTTTCCCTTACCTGGCGGTTGGATCTTTTGGAACTTCATAAAGGGGTGGGGGGCCTCCGGCCCCCCCCGGGCCCTTCCGGGCCAGCCTCGGCCGGCAGGCCAACACTCCCGTCCCCACCACCATCCATGAAGTGGGTGGGGCTATGCGGGGCGGGATTATTGATCAATGATAACCGGCTTCAGCCCCTTCCTGTTGAAAGGGCAGAACGAGGATGTATGGATTCAGCTAGAAACAAAATGTGGATTCCATCCGACGACCGATTCACAAACAGCCAGAAAAAAGCCTACTTATGTTTACTCCAAGTATACTCCGTTTTCACTACGAGAATGTACTGCGCCAGGATTTGTTATTAAAACTTAATCATACCCACATTTCGGAAGTTCCTGAATTATGTGAAATAATGATAGTTTCAAAGGCCTTTAAAAAGTCCAGTTTTCACTCAAAAAAGGGAGAATTAGCTATAGAGAATCCTTGTGGTTAGAAGTGCATGAAGAAACGGAACGGGAGTTCGACAGGAAAGTCGTTTCGGTTCAAACAATTTGTCCTAAATCAAGAGTCAAAGAGAAAAGCAGTAGTCACTTGCACTCTACGGGGGCATGTTATGTATAAATTCTTGGAAAAACTTGTTCCGATAATTCACACCCCCCATTATCCAGTCATAAAGCAAAGAAACTCCATCCAATTCCATTTCTCAATGGCCACGACTTTATCTGGGGAATTTCCGCCAATAAAAGAGAATTTCGAGATTTTTGCGCATCTTCGAGGGTTCGATGTGACTATTGTCACTTCAGCCACCACACGAGAGGATACTTTTACTTTGTGGAGTGGCTTTGAAAGGAAGAAACGGGAATAGTCATATGGCAGACCTAAGAAGCGAAGCTACTGAATAATAAACAGCGTATGCAGAAGGTCTCAACCACACGAGGGAGGGAGCGGCACCCTCAGCGGCTGCCGGCTCGTTTACCTAACCTTAGAGGCAGCAGCACCACAATATGCAGCCGATAATCCCTTCCGTTGTAGTCGTTGCTGAGCCGGTGACAAGAACAAGGACGAATAGATAGGGTACCTGAGACCTCCCTCCCGAGGACTGGCGCTCGTTCAATAACCCCTTCCCGAAGAGCGTTCTTACCTATCCACCTGAGCAGTGCACATCGGATCAGAGACTTACGGGCCTCTATCTGCTCGGTTCCCCGTCTGCGATTAGTCCATCGGAATGGGTTCCTTCCGAAAGATCGTGAAGGTTAGTGCCCTGTGGAGAAATATGTGGAAACGCCCGATTAGGACGTTAATTCATCCTGGTGCCCGATATTCATCGGAGACCCGTCCCTCCGATCGAAATCGTTCAAGGGCTGGGGAAGAAAAAGCAATCCTTGCGCTACGCGCTTCGCCACGAGTGTTCTTTGCGCTACGCGCTTTCAAGGTTTTGATGGTGGGGCGCTCGCGCCCCGGATCGACTACTGTACTATGGAATGGAATTGGTGAGGGGTCGATAACTCCCCACCCACTTAAGACTGGTCCCGGTGCCAAGGCCTGTTAGGGTGTACCATCCTTTTCTAGAGGTGAGTTAGACCCGCCCATGCGCTACGAATCGGAAGCGCTTAACTTTACTTTAAAGTGGCTTTAATTTTAAATTCAATTAAATTAAAGTAACCCCACTCTGGGGTGGAAGACCCAAAAACGGAGGAAGTTCAAGGGCCGTCCGGCAACTCCGACCGATAGGGAGGAGTTGGCCCGAAGGGCAACTCCGACCGATAGGGAGGAGTTGGTTGGCCGGGGTTTTTCGACACTCTGGGCTTGCCAAAAACGGAGGAAGTTCAAGGGCCGTCCGGCAACTCCGACCGATAGGGAGGAGTTGGCCCGAAGGGCAACTCCGACCGATAGGGAGGAGTTGGTTGGCCGGGGTTTTTCGACACTCTGGGGTGGAAGCACCCAAAAACGGACTTTTTCTGGAGTTTCCCGGGG
>Contig125+253022731_2
CTGGGGTGGAAGCACCCAAAAACGGATTTAATTTAATTTAAAATTAAAGCCTTTCAATTTACTTTAATTTTAAATTAAGTTAAATTAAAGTAACTTAGAGCATTAAAGTAAATTTGTAAATTTACTTTAATTTTAGGAAAACGCGTGTTTCACGCTACGCTGTGGCGTTTACGCGCGAAGCGCCGCCTATCATAATAATGCGCTGGCTATTCTACTCCCGGGACCTCAGATTTCGACAGGCTGACCTTTACCCGTACAGATGGGATTCGATGGCATAGAATAATGGTTTGGGATTTGCCCATCTCCCGGGCCAACCTAGGTGTTTTTTCAACAACTCGGTCTCGACCAATTCCCTCTCATCATCACGGGGCGAAGCACCTATTCTATTATGGGAGAGAAGTTGGCTGGCCGTTCCTTAAGCTGTCGATACGCCCGACCGACTAAACTATCTAGTCACTTCTGGAAGTTCTGTCACTTCTGGTTCTTCGGGTGTTTCGGTTCCCAGATACACACCTAGACCTTTTCATAGCCCTTCTCGCGGGCTGAATAGCCAAAGCGGAGCTAGCATTTTCCTAGAAAAACACGTAGATAGACGTTTGCTACGCGCTCAGGCGTGTGGCCACAACTCACTGAGTGGGGTTAAAGTCAGTGAGGTTAAAGCGCGTAGCGCCTAGACCCACCCACCTGCGCAAGCAGGAAGGGGCGGAGCAGCCTAGGCCGTAGCGGGTAGGGTACCATACCCAGGTAGGCGCGCTCTACCCAACGCGCCCTAGTAGCGCACTTTACTGTTGCTTTCCCTTTATCTAATGCGCTTTCCCCTTCTTCGACTAACGCGCTTTCCTTTAAACAACGCGCTTTCCCGTTAGCCCGTAGGCACTTTCTAGCCTGTGAGCCCTAACAACGCACTTTCTCAGCCTGTGAGCCTACAGCGCCTGGGCTGGGCTACAATAAGACCCAAAGCTGTATTATCGTACACTCCCTATGCGCATTTAAAAGCGCACTTTCCCGGGGTGCTATGTAATCTTTTCCGAAAATCTAGCGCGGGCCTTTAATTTTAAATTAAATTAAATTAAAGTAACCCCACCGATTTTCTTTAGCGTATGCTCTCAGAAAGGGAAATATCTTTCCCAAAGAAAGGTAAATTTCTTTTCCAAGAAAAGGGAAACCAACTCCTCCCTTCGGTCGGAGTTGTCCTCACTTCGTTCGGACCCTATCGGAATTCGGAGTGGTCCTACTTCGGAATTCCCAACTCCTCCCTATCGGAATTCGGAGTGGCCCTCCTTCGGAGGGCCCACTCCTCCCTATCGGAATTCGGAGTGGTCCTACTTCGGAATTCCCCACTCCTCCCTATCGGAATTCGGAGTGGCCCTCCTTCGGAGGGCCAACTCCTCCCTATCGGAATTCGGAGTGGTCCTACTTCGGAATTCCCCACTCCTCCCTATCGGAATTCGGAGTGGCCCTCCTTCGGAGGGCCCTAACAGCGTGGTTGTTTACTGATAAAAAAGGGCCTATCCGTTGATCTTGCTTCTGAACCCTCGCACCCGCTTTAAAGGGCAAGAGCACCGATTAGGCCGCGGACCCACCCCCATGAAAGGCAGGCGGGAAGTTCTCCTCTCAGGGAGGCCCCCTCCCCTGTCTGTTGGGCAGCCTTTTATGTGGGGCTTGGGCTCTGTCTGTTGGGACCCGGGGCATTACTCTGTGGGCAGAAAGAGAGGCCGGTGGAAGGCTCCTAGCTTCCCGGCAGGCTTTCTTCCTGGGCCGGCGGAAAGAAAGTGGCATTAGTCGGATCGTGAGATCGTTCTATCTACCATATTTTACGTCGACCCTCCGCACTGGAACCCTTTTTTTCTGGATCTGTGCAAGGTCGATCAATCCCTCTTTCGTTTCCCCTGCCTACGGGCACCTCAGAAGGGATTTGCCCCGGCAGGGGCAGCCTGCAGGGCGCCGGGCTCATCAAAGGGGTGGTAGAATCGAACCAGGCCCTTCCCAAACGCCTTAACCAGGGCCCTCCGAAGGAGGGCCACTCCGACCGATAGGGAGGAGTTGGGAATTCCGAAGTAGGACCACTCCGACCGATAGGGAGGAGTTGGGAATTCCGAAGTAGGACAACTCCGACCGATAGGGAGGAGTTGGTTGGTTAGCCCGGCACCAGGGTCCGCAGGACAACTCCGACCGATAGGGAGGAGTTGGCCCTCCGCAGGAGGGCAACTCCGACCGATAGGGAGGAGTTGGTCCGCAGGACAACTCCGACCGATAGGGAGGAGTTGGCCCTCCGAAGGAGGGCCACTCCGAATTCCGATAGGGAGGAGTTGGTTGGTTATCTCATTTACCCAATTTGCCGGACTGATCGAGCTCATTTTCCCGGGCATTTTTCCCTTCTTATTTACCCAATTCTAGGTCTCGACCCGCCGGGGCCCTTTAACTTGTAACACAGATCGATGATAGCCCCAACTTTAAGCAGACATCTCGCAATGGCAGAACAGCCTACAAACGTTTTCTTGCCTTTCAAATAAAGTTTCTATCCCAGGACCTTTTAAAAGTCGCCCCGAAATCATAATGAACCGATTAGTCGGTAGCGATTTCGGGTGCGGAGCCGTCATTGTAAAAGGTAATCAGGTTGGCCGGGCCGAGAATATCACACGGTACACATTCGCCCGGAAGATATATGAACTCTTCCCAGAAGCCAATCATATCGATTTCGATAACAAATCCTTTAGACCCCCAGAAGTGCACAGATCAAGAAACTTCTATCGAGTAGCAGCAGCTACTTCTGGGGCAACGATACCCCTTCCGATAAGCACCAACAGCAGCAACCCAATGAATTAAGTACCGTTCAGAAGCCTCTAGAAATTGAATCTAATGCATACTCAGCACTAAAGGACTCTGACAATGGTTGTTTCGTGGGGACCCTGCCGCACGGGGGCCCACTCGTCCATTGCTGTGTCACAGAAAACGGTGAAAGCTGATGTCACGGTTTCTTCACCTTCCCATACGAGTGCCATAGTCCCTTCATCAGTACCTGCTGGTCACTCCGCAGGCGCCTTGTCTCCTCGTCACGATTTTAGAAGCTGCTTCTAAAAGGCTCGGATGGAACATACCATTGCCATTCTAGAACATCAAGTCGCACTTAATGCTAAGACATTAAGTTTCGAGTCTTCTGATTCACGACTCCTAGAGAGCCACGGCTCTCAGGAGTCAAAAACCCTTGCTAGAGCCCGGGTGAAGCGGATGCCGCAAAGGCTGAAGCTGCGGCGGGCTCGGAGTGAAGCAGATGCCGCAAAGGCTGAAGCTGCGGCGGGCTCGGAGTGAAGCAGATGCCGCAAAGGCTGAAGCTGCGGCGGGCTCGAAGTGAGGCAGATGCCGCAAAGGCTGAAGCTGCGGCGGGCTCGGAGTGAAGCGGATGCCGCAAAGGCTGAAGCTGCGGCGGGCTCGAAGTGAAGCGGATGCCGCAGAGGCTGAAGCTGCGGCGGGCTCGAAGTAAGGCCGAAGACGCTGCTAAAGCGGATGCTGCGGCGAGCCCTTTAAAAGGGTGAAGCGGATGCCGCAGAGGATGACCCGACTAGCAAGTCGCCTGAGCCGCCTACTGAGGTTCAGTCCATTCATGGTGATTTCCATGATGATGATTGGGCACTTTAAAGTGGAACAAGAGTGGTTAAGAGAGCTAGACGCGGAAGAGGAGGAAATGGAACAATTTATGAGCCAGTTGTATGCCTCCCGCAGACCAGTGCCACCCCCCTCTGGTACTTCGAGTGTGGAGAAGGAGATACAAGAGTTGGTGAGAAAGATAAGGGAGGAGAAAAAGGAGGAAATGGAACAATTTATGAGCCAGTTGTATGCCTCCCGCAGGGAAGAAGTATGGGATGCTGAGGCGGAGAAGCAGCCTTCTTCCTCCCTTGGGAAGACCCAGCTGCGCGCGTGCTACCACCAGTGCCACCCTCCTCAACAACCGGGGTTCGCCGGGCCATTTGGAGGCCAATGCGGGGACTCTGGTACTTCGGGTGTGGAAGGGTCTTTCCTCAAAGATTCCTTCTCCGGAAAGACGGAGAAGCAGCCTTCTTCCTCCCGCAGTAAAAAAGTATGGGATGCTGAGTCTAAACTCTTTTGGGATCCGACTGACCTAACCGGATTAGGAACGGAAAGAGGTTCAAAAGAATCCATGACACAGTTGATATCCAGGCTGGCAGCTGAGGGGATCACGGTTATTAAAGCAAGAGGAAACTTGAAGTTTGTGAAGTATTCTCCAAGGGTCTTTAGACACTCGACCGAAGGGAGAGGGAGAAAAATGACTTTTAAAGGCTTCAAATTACGTGCCAAAGGAGCCTTGGTAATTGAGCGTGCAGGCGTCATCAATATTATTTGGAAGAAGAAGGCTAAGGAATGAACCAAGAAGATAGTGGAGATCCAAGCAGTTGACAGAAGTGATTTGTGAGAAGGATGCCGCGTAGTGACAATCCCTGTAAAGTCTAGGTCTAGGGTCCTCCGACAGGAGGACAACTCCGAATTCCGATAGGGAGGAGTTGGTCCGAAGGACAACTCCGACCGAAGGGTCCGAACGAAGTGAGGACAACTCCGACCGAAGGGAGGAGTGGGGGGAGTTGGCCTTTTAGTGGGGTAAAACAAAACAGAGGGCAGGGGGGGCCTTGCCGGCCCCCCCGCGGGTAGCGCTACGCGCTACCCTGCCCTTTACTCTTCAGAATCGACCCAAAATTGGGTAAATAGAAACCCGGCGTAATTACTGAATCTCCCTCACCCGCCAGCTATCTAAGGCCTTCGGGGAACGAAAGTGCTTTACAGATGACCCATCTGAAGACCCTAGCCGGCAGGAAGAGGTGGGGGGCAGGGTGAAGGGCTGTTGGTTTGACCCGGCGCCCACCCGAAACACACTCTGTTGGGTGAAAGGGTTGGGAAACAGCCGAAAAAGAAACTTTTAAGCGCTCATTAATCGGTTTCCGTTAGCAGATCGGGGCTTTAGGGCGAGGAAGAGAGGGTAGAGAACAACCAATCTTTGAGGCGTTGGGGACAACTGAGAACGAACAACCGATCTGGATGTTTAAACCAATGAAACTTGAACGATTTATCCGCCTTTCTAGCCTACCCGAGGTAGGAATGGTTGTGAGGCTGTTTTATGGTCACTGAGTCTAGAGAATAAAAGGAAGACCACGTAGTTCTCGAACAAACTGAAGTTCATAGGAAGGGAAGCGTAGCATACGTTCATAATGGGACTGGACGCTGAGTCCATGGAAGAAGCGTAAGCTACGTTCCCGAACAAACGGAAGTTAATAGGGAAAACGTACTGAGGGCAGCTGAAGTTCAAGGTCCGGCTAAGTTACTTTAATTTTCAATTAAATTAAATTAAAGTAACCCCACTCTGGGGTGGAAGACCCAAAAACGGAGGAAGTTCAAGGGCCGTCCGGCAACTCCGACCGATAGGGAGGAGTTGGCCCGAAGGGCAACTCCGACCGATAGGGAGGAGTTGGTTGGCCGGGGTTTTTCGACACTCTGGGACCCAAAAACGGACTTTTTCTGGAGTTTCCCGGGGCAAGTTTTTCGACACTCTGGGACCCAAAAACGGACTTTTTCTGGAGTTTCCCGGGGCAAGTTTTTCGACACTCTGGG
>Contig126+298475412
CCGGGGTTTTTCGACACTCTGGGACCCAAAAACGGACTTTTTCTGGAGTTTCCCGGGGCAAGTTTTTCGACACTCTGGGACCCAAAAACGGACTTTTTCTGGAGTTTCCCGGGGCAAGTTTTTCGACACTCTGGGACCCAAAAACGGATTTAATTTAATTGAAAATTAAAGTAACTTAGCTTTAAATTAATTGAATTTAATTGAAAATTAAAGGTGTTAACTTAATTTTAAATTAAATTAAATTAAAGTAAGCTATTAAATTACTTTAATTTTAAATTAAATTAAATTAACCCGCCCGACCCAAAATTTAGTTACCAGGTAACGGTCGCTATTCTGAAGTGTGCACTCTTGAGAAGGGGAGGCTAGGAGGGTGGGGCTAGCCGGCATCTAGCGGTCCGCAGTGCCCCGGAATCAAACCCCCGACCCGGCAGCAGGGGGAAGCTCAGCGTGGTGGGTGGCACCGGCCGCACAATTCACTTTCGCTAGGCCCCGCACTATAGTGACCCCTAGTAGTTGGTAAGGGGTGGTGGGGCAGGGGCTGCCGGCCCAGCCTAGGGCAGCGCGTAGCGCTGCACACCTTTAAGTTCCGAGAACAAACTCCCGTGAGGATCAAAAACAGAAGGGAAGAACCAAACCAAATCTACATATACATCCATGACGTCCCAATCCGTAGCGTTCTTACCCACCAATCTAAGTGGTCTTATTTTGTGTCCTTTGCTGGGAAGCATTATTCTCTTGGTTATTCCCGATTCCAGAATACGACTGATACGAAGTCTTGGTCTGTGCGCCTCTTTGATTACTTCTTCGTATCCTCCGGTGTCTCGGATACAATTTGATAATCCTACTGCCAAATCTCAATTCGTGGAAACTCGTGGATGGCTTCCTTATTCAAACATCGATTTGGTTATAGGTATAGATGGTCTCCCTTCATTTTCGGTGGTCTCGACCACGTTTCTAATCCCTATCTGCATTTTAGTCGGTTGGTCCAGTATCAAGAGTTATAAGAAGGAATATATAATAGCCTTTCCAATCGGTGAATCTTTTATGATTGCTGTGTCTCGCACGCCGGATACTTTACTCCCCTATGTTTTTTCCGAGAGCGTGTTAATTCCTACGTTGTGCGGAGCTGAGTCTCTGATATTCGCTGGGATAAAGCCCTCTGCAGGAGCATTAATTTGCAGTAAACCCCTTTAAAAGGGGGGTTGAATTTGATACGTCCAACTCCTCCCTTCGGTCGGAGTTGCCCGTAGGGCAGGGGGAATTCCGAAGGCCCCCCTTTAAAGGGGCCGAAGGCCCCCTGCCCTGCGAAGCTTTCGGTGAAGGGTAGTCTTGTGTGTAAGCATAGCCGTCGAACCCGTCAGATGACTATTTGGAATGTACGGGGGAGGGTTCTGCCAAAAAACTTCACCCCGCCTACTCGAGTCCTGTATGGACATGCAGGAGAGGTGCTCCTAGGTGGAGGATAAAGAAAGTTTGGCTGCGAGAAACAGGGCAAGCGCGTACGTAACGGAGGTTGGGGCACTATAGTGGTTGAGGCGCTACGCGCTGAAAACCGGCCCAACTCCCTACCCACTTATCGGTCGAGTAGTAACTTCGTCGTCCCTCGGCCTATCGGTCGAGTGCAGCACATAGTGATTCGGGAACCAGGCCGGCGCTGCCCGCACTTCATAAAGTGGGGCCACTTCTGATGAAGGGGCTTTAAAGCCCTGGCCCCATGGGGGGCACTACAAGGGGAAGCGCGTAGCGATTCTAGTGACTTCAGTTGAAAGCGCGTAGCGCTTTCCACACTGCTGTAGTTCCCCCTACCCATAGTGGTCTCCCCAGGGGACCGGGTAAAGCGCGTAGCGCACTATAGTTCCCCGGCGCTACGCTAGCCCCGGGGGTTGAACCCGGTCGAGCTATTCCGGCACCTCTCCCTATCGGTCGAGTGGTTCGCGTTAGCTCACCCCTCTCCCTATCGGTCGAGTGGTTCGCGTTAGCTCACCCCTCTCCCTATCGGGGGAGTAGCGGCAAGCCTCTCTCCCTATCGGGCGACCTAACGGGCCGGGTGAGGGTCTCGTGAAAAACCTCGGTAGCTTCCCTCCTTTTCCGTCAAGTCGCCGGGGGTGCAGACACACTTGCGCGAATTCCAGGGGACGGCTACAAGGGTGGCGGGTCAAACTCCGACGCCCAGGGATGGACGTAGACTCGTCAGCCACCGATTGAGTTGACAGGGATAATCGTACCGGTCCTGAGGGCAGGGTAGCGCTACGCGCTACCCGCGGGGGGTGCGGAGCACCCCCCTGCCGAAGGCGGCTAGCAGGTCGGTTCCGGCCTTTGGCGAGTATTCTAGTTGTCGCTGGAACGAAACGGAGTGATTTGTTTCGGTATAGTGACGGAAAAAGCCTTTTAAAGCGCGGATTGAATTATCAAATTACTGGGTTGGGGGAGACCCCTCAGAAGAGGGGGCTCGGGTTCCCCCACCGTCAGGTAGGTGGGGGAACCCCGAAAAGAGAACGGGATTGATTTGAGAGGGAAGTACTCACTGCACCTCCTACAAGTGCGTACAAGTTCAAGGGGGAGCTCACTTAGCGACGAAGGACAGAAGGGAGTTAGATTGCGAAGTGGAGACTTGGCTAGAGGACGAAACAACGTCGGAGGGCGGCGGGGTAATCCAGAAGAAGAGAAGAAGATTTTGAGCGGAACAACCTACGACTGTTGAGGCTGGACGACGAGGAAACTAAGGTTTTTGGGGCTACGCTAGGGGCAGGGTGGCCCGGCACGGGACACCGCGGGCCCCCCTGCCGGGGGGCCCCGCCCAACGGAACTACCCACCACCACCTACAAAGAAAGTTGGGGGCTTCCTAACGCCCACAACTCCCGGACCCTGGCTGGGGCCCCTACCCCAGCCAGTGGCTAAAGCCCCTCAACCTCCCTTCGGTCGGTTGAGTGGCTAAAGCCCCTCAACCTCCCTTCGGTCGGTTGAGTGGCTAAAGCCCCTCAACCTCCCTTCGGTCGGTTGAGTGGCTAAAGCCCAACTCCTCCCGTAGGTCGGAGTTGGCCAACTCCTCTTTAAAGGCGGAATTATTTGTTGTCTTCCAACTCCGAATTCCGATAGGGAGGAGTGGGGAATTCCGAAGTAGGACCACTCCGAATTCCGATAGGGAGGAGTTGGTCCTCCGACAGGAGGACCACTCCGAATTCCGATAGGGAGGAGTGGGTCCGATAGGACCACTCCGAATTCCGATAGGGAGGAGTGGGTCCGATAGGACCACTCCGAATTCCGATAGGGAGGAGTTGGGCGTTTAAAGTGCTTTAGCCTACTCCTTTAAATTAAGTCCCCACCCCTCATGGGCACTACTACGCTCTGGCGCGCGCCTCCTTGGGCTAGCTAGCCGCTGCCTCTTGGGTTGGCGCCTAGCTCTGGGTAGAAGAAGAGGCGGCTTAGTCCCCGGCAGAAGCGTGGCTTCGGCGCCTAGCGCCTAGCCGAAGGCGCCCAAAGCTAGGCCGCCTGTGCGCCCAATCAAATGGAACACCTACCTAACATTGACATGGGGTCCAGAATTCATCCCATGCATGGATGGGTCAGACAACTGCCTGCTTACGCATGGAGACGGAAACACGTAGATAGAGGCGACTAGCCAGTCATGAACTGACAGTCGAGTCCAGGAATTGGGTCTTGGCTTCTGTTCGTTGTGCATCCTCTCTTCTCTCTCCTTTACTAAGCCTCCGGTGCAGGAAGGCCTACTAATTCAATTGGCAGAGCCAAGAGATATTTATTAAAGGCAAACGGCTATGCGCAATCAACACATTCATGCACACCGCCATCAACAGACATTCCAAAGACAGACATGCACACCATCTCCACGCGAAAGCACTACCTGCTTACTTGCTCTCATGTAGCGAAGAATTTCAGTCCTTATCCGCTTAAAGAGAGCTAACCTCTAAGAGATATTTACTAAACAGAGCACGGCAATGCGCAATCGCTAAACAACAGCTACCCACTTCATTAGTCTATTGGGCCTATGGGTGATAGAGACTCTTCCTAGTGCCAAGCTAAACGCTAACAGCGGATTTGTCCACCAACAGCGGATTTTAGACCACTTTGCCACCTGAGGGGTGTTATTCGCTCCCTTCCCCCGGAAGTGACTTCGCTCCCTTACATTGATTGTTATACCCTCCGTGCCCCATAGCCAATGGGTCACTTCACTCTCTTCGCTTCGCCCCTTGAAGATTGATATCCTATAATATGTCTGTTAAACAGAGCCCTAAGCTCTTCCTATAGTAATAGTCATACGTATCCCCAAGGACCGGATTCTTCCACTTCCTCAAATCCCCTCTGTCCATTAGTGAAAGCTGGATTCAAGTCTTTCAATGATGGGCATTTTCTTAGTTGATAAGACATTTAAGGAGAAAAGAGTTCCACAACTTCCTTCCTCTAACGGCTATGTCCGGATCTAAGTCTATCTCTTTCTCACATCCTCAACACTCTCTCCTCTCTGGACCGCGCAATAAGCAGCAAAATACCTGTCCTCTAAGAAGGAAGTAAGCCAACTACCTTATCTCATTAGCCAAGCTTATGACCACTGGACTTGTGAAAGATAGCTATTCTTCGCATCTCGGAAGATAAAGATAATGTTGGCGCTGTCCTCTATCACTTGTCGCCCTTACGACTGAACCATTATTGGGAGGCCTGTAGACTGCTAATGGCTAATGAAAGTCTTCCTAGCAATGACTGTTACAGAATCAATGGTCAATCAGTTTCAAGCTTTCGGGAGAGTAAGGACTATAGCCGGGCTCTCTAGACGGGGGGAAGGGGAGGGGTATTATTACCCTGTGATATATGCCATCAGTCTCATCTGTCCCCAAAAGGTATTTAATTTAATTTAATTTAATTTAAGTCGCGCTGCCGGTCGGGTCTTGTAAATTAAAGTGATTTTGGCAATCGCTTTAAAAGCTTTGGCTTCTTCCAGAGGCCATGGGGATTAGAAAGATAGCTCGTACTCGTACGAGTCACTTTCCGCCAGTAATGAATCAATCGAGATGCGGAAAAGAAAGCGAATGGGGATAGAAAGCAGAAGAGCCTGGCTGGGGCCCCTACCCCAGCCAGTGGCTAAAGCCCCTCAAGTTACTTTAATTTAATTTAATTTAAAATTATAAGTTACACTTTTAAAGTAAAGGCCATAAAAGGAGATTTCGGTAGTAGAGAGACGAGCGACGAAGCATAGAAAAATCTTTCAATATCGGTCTCTCCCCGGGCCAAGCTGCTACGTAAATAGAATCTGATTCGATTCCGTTCTTGATTCCAGCCCAACATTGTGCTACCGTGGAAGCCTAACCTCTTGTCGGTGAGGCCTCAGTGGCTAACTCGGCTTGGTGTGTCTACATGAGGGCCATATTGATAGCCATATGCTGCTTGGACGTGGTCGACTAGCCTTTGGATCTTATTATGCCCATAGCCAGTCCACCAAACCAACGTTGAATGCAGTATTAGCAACTAATCCGCCAGTGAGTGACGCGAATAACCAATGGCACTGGTATTCGACTCGCGGCTGGACATGCATGCCACGTATAACAAGTGGTAGAGTCTGTCTATAAGGTGTTCAGTAGCTTCAACCGCTACTGTATCGAAACCCGGCTGTTGCCGGTCGTATGCTAACCTGGCGGCCATAAGCCAATGCACACATAGTATTAGGCGCTAGCACACCATCGCTATAGCACCAATCCATCCATAGGCTGCCGGCGCTAGCACACCATCGCCCAAACCGAGCCAATCCATATGGATGCTTCAGCGCTAGCGCGCCATCGCCATCCGATAGCCAATCCATATATATGGAGGCTACGGCTCGGTTGGTCATCGCTAGTCGTGTGCCATCATCCGGGCGAATGCAGCCTCTAGAGCATAGCATGAACACGCCACTGCTTCGACTTAGGCTGCTATCGCACACCACCGCCAACCATAGCCTCCATCCATATGCTACGGCGTTAGCACACCATCGCCAACCATAGCCTCCATATGGATGCTACGGCGTTAGCGCACCAAAGCCATCCGAGCCAATCCATACGGATGCGTAAGCGCTTCCCCCGGAAAGCCAATACGAAACAACAACTAGTATTAGGGTAGCTATCGGTTAGGCCAGCGGGTAGCTATCGGTGCATCCGTAGCAACTAGCGGCTGGCCATGCATGCAACGTATACCAAATAGCCTGCTTGCTAGGCTATGCAAATTGATACTAGGAAGGCTGCGCATCACCACCATCGGGTCTCCCCTGATGACAAGTCTGGTGCGGACCACCGGTCATTGGGTTGGGTTCAGCCGCTCAGTGCTCGAAAGGGGGAGTGAAGAATCCTATTGGCTTATGCATGCTCTACGCATGATGTATAGAGGATTGAGTTGTACTGGCACCATACGGAAACGTGCTAATTCTGGGAAACAACTTTGTTGATAGAACTAATTTTATCAGCGTAAAGTTACTTTAATTTAATTTAATTTAAAATTAAAGCGGCCCTCCTCCCCAGGTCGGAGTTGTCCTTCGGACCAACTCCTCCCTATCGGTCGGAGTGGCCCTCCTATCGGAGGGCCCTTTAAAAGTGTTTTTCCAAGTATATTCCGTGTATGCCGGCGAAATTCCGGCAAGGTGGCGAGGGGACTACGATATTTGCATGCTGGTTGATGATCTAGCGGATTATGATATGGAACTGCCCGCTTCACTTCTAGAGGAGCAGACTTTAAAGGGTCCAACTCCCCCCACTCCTCCCTTCGGTCGGAGTTGTCCTCACTTCGTTCGGACCCCGCGTTACTTTAATTTAGTTTCAATTCAATTTAAGGCGCGTCGCTCGGACCCTAGAAAAGTTCGTCCCGTTCGTTAAAAGTAAGAAAGAGAGCCAACTCCTCCCTATCGGTCGGAGTGGTCCTTCGGACCAACTCCTCCCTATCGGTCGGAGTGGCCCTCCTATCGGAGGGCCCTTTAAAAGTCTTAGTACTAAGAGCGCTGCTCTGTCCTACGCCTACGGCACTACTGTGCCTCTTTCGACCGGTTCGAAGTACGAGAAACACTCGAACGTACGAGAAACACGGACAACGTACAAGAAAAACGCGTATATAGAATCAATATCCGATTCTTCCGGCGTACGAGAAACCCGTATTCGAACTCGAGACACGTATATAGAAGCTTGAGTAATGTCCATCGTCGATCAGAGGCCTGAGCCACCACCAGTCATTTCGAAACGAGTCCTTCCTTAACTAGAAGCGGCGAAGCGCCCTTTCTTTCCGGCCATGAAGCTAAATTAAATTAAATTAATTGAAATAAGTTTACTTTAATTTTAATGAAATTAAATTAAAGCAATCCACCGCTTTAGGAAAGTAAAATACATGACTTTAGGAAGGACTTTAAACTTCATTAATTTAATTTAATTTAACTTCAAGGAGCTTCAAGTTAAATTAAATTAAATTAATGAAGCATTTCTAGAAGGAAGGAAGTGAAGTCAAATTCAATTAATTTCGAAGAATGAAAAATTCAATGAAATTCATTTCGTCCAAGAATTGATGAAGAATTAAATTAATTAAATTCATTGAAATTAAGTTTACTTTAATTTAATTTAATTTAAAATTAAAGTAAACTTAGTTTACTTTAATTTAATTTAATTTAAAATGAAAGTAAACTTAGTTTACTTTAATTTAATTTAATTTAAAATTAAAGGGCCCGAAGGGCAACTCCGACCGATAGGGTCCGAACGAAGTGAGGACAACTCCGACCGAAGGGAGGAGTTGGAGGAGTTGGGCTTTAGCCACTGGCTGGGGTAGGGGCCCCAGCCAGGTTAATTTAATTGAAAATTAAAATTAAAGCAGCCTTTAATTTAATTTAATTTAAAATTAAAG
>Contig127+4222
GCGAAGCGGTTGAAGAGTCAAGCACTTATTTCAGAACTCTCAAGGGCCCTCCGAAGGAGGGCAACTCCGACCGATAGGGAGGAGTTGGGAATTCCGAAGTAGGACCACTCCGACCGATAGGGTCCGAACGAAGTGAGGACAACTCCGACCGAAGGGAGGAGTTGGAGGAGTTGGCCCTCCGAAGGAGGGCCACTCCGAATTCCGANAGGGAGGAGTTGGGAATTCCGAAGTAGGACCACTCCGACCGATAGGGAGGAGTTGGACAACCACCACCGCCCACAAGGTGGGTGGTGGTGGGTAGGGAGTTGGGCGACGCCCTGCCCCACCACCATCTCTAAAGTGGGTGGGGACTAAAGGGGCAAACCTGACCCCTTCGGTCGAGTGTCCTCCCATAGTCGGAACCTCCCCCGGGGGGAGTGTCCTCCTGCCGGGGGGACCCACGATAGCGAAGGCTCTGCTTCGCCAACTTCGCAAAGGGTTTCCTTAATGAAGGTTCGAAGCCGCTTCCCTAGCCTCCTAAGGGGGGTGCTAGCGGGTAGCGCTACGCGCTACCCTGCCCACCCCATCATCATTGTGGCGGGAGCGTACTACAGTTCCGGGCGGGCCCGATAGGAGGGCGGTAAGTGCCGTTGCCGTCACTTCCCTTACCCTCGTCCCCCTACTAGGCACCCAGAGATAGATGATGGGTAGGAGGAGGCCGGAAGAAATTGCCAGGTGAAACTAAAGGGGCAATTCCCCGATGTAGCTGGGCCAAAAACTAAAGCATTGAAGGGACCCGCCGCGCCAACACTTTTCGAGGTCCTTCGATATTTGTTGGGTTTGTAAAGGAGGCGGCCCAACTCCCTACCCACCCACAAAGTGGGTGGTGGTGGGGTTTAAAGGAGTTGGCTAAAGCACTCCCCTAACCACCCATTTATGGGTGGTGGTGGTTAGGGTCCTCCGACAGGAGGACCACTCCGACCGATAGGGAGGAGTTGGGCGTTTAAAGGCACAGGGCCCCAAGGGTCCGAAGGACCACTCCGAATTCCGATAGGGAGGAGTGGGGGGAGTTGGCCTAAACCCCTTACCCCCTATCGGGGGTAAGTGGCTCGCTATCGCTCGCCCGAAAGAGAGAGAAAGGAAACACCTTACACCTTAGAAGGGAAGCACCTAACTAGGGAAGAGAGCACCTAAACCCAACTCCTCCCTATCGGAATTCGGAGTGGTCCTATCGGACCCACTCCTCCCTATCGGTCGGAGTGGTCCTCCTATCGGAGGACCCTTACCCCCTATCGGGGGTAAGTGGCTCGCTATCGCTCGCCCGAAAGAGAGGGAAGGGAAGCACCTAACTAGGGTAGAGAGCCCCTATTCGATCTACGTGACCAAATTTTCCACTCGATCCCACTATTTGATTCCTTCAAAGGAAAAGACGAGATTGGTTCCTTCACGAAGATGAACGAGAAGTTCCCCTTCACGTGATGGAAATGGGACCGATGGGAATGGGACTGAGTGACACCTGGGCTGAGCTCCCTACTTTTCCTTTCTCCATGGAACTTTCTTTTCTTTCAAGAATCAGTATTGGTTCCGGCACGGTATATTTCCTAACGGATTCCATCCAGCCACAGGTTCCCCTACGACTACCATGTTACGACTTCACCTCAGTCACTGACCCAACCGTGGTATGCGCCAATAAGACCACCAAACCCCCTGCCGTGTGCCACACTCAACTAGGCGTGGAGCACTAGAGGAATGGGTGATCCTTGGTCGATGCTTCGGGCGGAACCAATTCCCAGGGTGTGACGGGCGGTGTGTACAGGGCCCGGGTACATATTCACCGCGGCATGCTGATCCGCGATTACTAGCGATTCCAACTTCATGTTCTCGAGTTGCAGAGAACAATCCGAACTGAGGCAATCTTTCTGGATTCGCTCCGCCTTACGGCCTTGCTTCCTATTGTAATTGCCATTGTAGCACGTGTGTAGCCCAGCCCATAAGGGCCATGCGGACTTGACGTCATCCCCACCTTCCTCCATAAGTAGACTAGGCAGGCAGTCTTTTGTGAGTGCAACACCTGCAGCACTGTCATCAATCCGATGTAGTCCGCAGCATGTCTTAGCAACACAAAACGGGGGTTTCGCTCGTTATAGGAGTTAACCAGAAACGTCTCACGACACGAGCTGACGACAGCCATGCAGCACCTGTATGAATGGCACGTTCCATCCTTCACAGGACAAGCACACTTGTGAACTGGCAGTTCATATGTCAAGTGTTCATACGTCAAGGGCTGGTAAGGTTTTGCGCGTTGTATCGAATTAAACCACATGCTCCACCGCTTGTGCAGGCCCCCGTCAATTCCTTTGAGTTTCAGTCTTGCGACCGTACTCCCCAGGCGGAGTGTTTAACGCGTTAGCTGGGCCCCCGATCCGCTTGCGGACCAAGGACGAACACTCATCGTTTACGGCATGGACTACCAGGGTATCTAATCCTGTTTGCTCCCCATGCTTTCGCACCCCAGCGTCAGTAGAGACCCAGAAAGCTGCCTTCGCTATTTCGGCGTTCCTTCGTATATCTCCGGATTTTATCCCTACACACGAAATTCCACTCTCCTCTATCTCACTCGAGTAAATTGGTTTTGAAAGCATTCCGCCAGTTGAGCTGGCGCCTTTCACTTTCAACCTGATTCACCGCCTACGTGCTCTTTACGCCCAGTCATTCCGAATAACACTTGCCCCCCCCGTCTTACCGCGGCTGCTGGCACGGAGTTAGCCGGGGCTTCTTCTTCGGGTCTTGTCATAATCTAAACCCGACGAAAGAGCTTTACAAGCGGCATTGCCCTTCCTCGCTTACGCGACGTTTTCCACTCACTCACGCGATATTGCTGGATCAGGCTTTCGCCCATTGTCCAATATTCCCCACTGCTGCCTCCCGTAGGAGTCTGGGCCGTGTCTCAGTCCCAGTGTGGCTGATCGTCCGAAAAGACCAGCTAAGCATCTGCGGCTTGGTCAGCCTTTACCTAACCAACTACCTAATACTACGCAGGCTCATCAAACAGCGCTTTTTAGCTTTCCCGAAAGCTTTTCATTTCGTTTATTCAGGATTTGGCCCAAACTGTTTGGCAGATTCCCACGCCTTACGCACCCGTTCGCCACGGAAGTTTTCAACTGTTCGCCCGGAAAACCACGTTGACTTGCATGTGTTAAGCATATCGCTAGCGTTCATTCTGAGCCAGGATCAAACTCGGGTTTTTTGGTAGGTTTACTGTCTCTGCCCTAATCGAGCCGAGACAGCACTGATTCTGTGTTCAAAGGCTGATAAAGGCTTTCTATTTACTTGATTCTTCCATTGGTGGTGGTTGGGGCCATAGCCGCAGTTGGTGGGTAGGGAGTGAAAGCTAGCGCTTCGCAGCGACGGGGAGGGGGGTACCTACTACCTGGGGGTAGGGGGTCTTAGCGCGTAGCGCGGGTAGAATTCCCGTTGTACGTATCATTGCCTAGGTAGTACCCCCCGTGTGTGTACCCTTGCGCCGAGACGGTAGGGTAAGGCAGAACTGGGGGGTTACTTTAATTTAATTTAATTTAAAATTAAAATAACTTAGCTTTTAATTTACTTTAATTTTAAATTAAGTTAAATTACCGCTTCCCCACCTTTCGCATACCTCCATTCCAGATCTGCCCGGGCCCGGGACTGATTGAGAAAGTGCGAAAGGCGGTGCGAGTGCTCTAGAAAAGTAAGTTAGGGAAGTTACGCTTGGAGGTTCCGAGGGATACTCGACTGTGTCGGAGAAGGCGCGTTAGCTCGACCTACCGTAAGAGGGAGGGGGCGAAGCCCTAGGGGGCCTAGGGAAGCAGTGCTTAGCTTTCCAACTCCTCCCTATCGGTCGGAGTGGGGGGAGTTGGAAGACAACAAATAATTCCGAAGGGCAACACCTTCGGAATTGCGCCTTTTAAAGTCGCGAAAACTAAGTTTACTTTAATTTTAAATTAAATTAAATCCGTTTTTGGGTCCCAGAGTGTCGAAAAACCCCGGCCAACCAACTCCTCCCTATCGGTCGGAGTTGCCCTTCGGGCCAACTCCTCCCTATCGGTCGGAGTTGCCGGACGGCCCTTGAACTTCCTCCGTTTTTGGCAAGCCCAGAGTGTCGAAAAACCCCGG
>Contig128+6281941
CTTTAATTTTMAATTAAATTAAATTAAAGTAACCCAACTCCTCCAACTCCTCCCTTCGGTCGGAGTTGTCCTCACTTCGTTCGGACCCTATCGGTCGGAGTTGCCCTTCGGGCCAACTCCTCCCTATCGGTCGGAGTTGCCGTCCTATCGGACGGCCCTTACCCCCTATCGGGGGTAAGTGGCTCGCTATCGCTCGCCCCACTCTTGGGTGCCAAAAACGGACTTTTTCTTGAGTTTCCCGTTACTTTAATTTTAAATTAAATTAAATTAAAGTTAAGTTACTTTAGGC
>Contig129+75375611
TAAAGTATAGGTTACTTTAATTTAATTTAATTTAAAATTAAAGGTGGGGCGAGCGATAGCGAGCCACTTACCCCCGATAGGGGGTAAGGATTGCTTTAATTTAATTTCATTAAAATTAAAGTAAACTTATAGCTAGTTAGTGTTTTTGAGCCTTTCAAAGCGGCGCCAACTTGGCTTCCGAGAGCTAGCTAGTGTTTTTGTGCCAAAGCGAGCTAGCTAGTGTTTTTTTGAGCCTTTCAAAGCGGCGCCTTCAATTAAAGCTGCCGCTAGTTAGTTTTTTTAACGAAAGCGCCTTCAAGGATAAAGGAAGAAGCGCAAATTTGAAGGGGCCCCTCCTCTCGAGGCCCCGCTCAGATGCGGACTCGGCCCCTTCAAAAGTGTGCGCTAGCGCGCTTTACCCGGCCCTCTTGCGAGCCAAAATGAAGTATATAGATCTTCTTGAAAACCAATAAACAGTTAGGTGGCCCGATTGATAGCTAGAGAAGCTCACGCATTCATGACCGAGCCGGGAACGACCGAAACCAAACCAAACCGGGACGGCTTCCGCTTTAGTCACAATTGTGTCCCACTCGACCCGTCCCAAGGGTCCGAAGGACCACTCCGAATTCCGATAGGGAGGAGTGGGGAATTCCGAAGTAGGACCACTCCGAATTCCGATAGGGAGGAGTGGGGAATTCCGAAGTAGGACCACTCCGAATTCCGATAGGGAGGAGTGGGGAATTCCGAAGTAGGACCACTCCGAATTCCGATAGGGAGGAGTTGGTCCGGAGGACACTCCCCCGACCTACCGGGAGGGGGAGGGCTTCATTCATCTAGTAGTTTAGGTAGCTCAGTTGGTTAGAGCAAAGGACTGAAAATCCTTGGGTCAGTGGTTCGAATCCACTTCTAAACACGTCAGGCGGCATTCCTAGATGAATGCGCTAAAACCTTTTCATGGTCTATCAGGTGGTGGATACATCCATCTACTGGTAATTTAAACTAGTTTACTTTAATTTACTTTAATTTAAAGTTACTTTAATTTTAAATTAAATTAAATTAAAGTGCTAGGCGTTGTTTTTTTTCCTTCATCGGAAGGACGAACGCATGCCTTGTGCGGCCCCCTGGCACGGGACGGAGGAAGAGATTACACAATCAACAACCGTTTCGAACCGGAAACCCGCCCTAGTAGGGCAGGGGGGCGAGCTTGCGAGCCGGTCAGCCTGCCGGGCTGCCCTGCCCTACTGCAGGTCTAGGCTGAGCTAGCAGGAGATCTAGGACCAGCGAGATCGGACGATGCACTGCAGCTAGTAACTTTTTCCGACGAAGCAGGAAGACCGGCACACACGTGTAAGCCAAATAGGGCTAACAATGGATCTTGTTTCTCAGCTCTTTTAATCGAGCTAGCAAAATAGACAGACGATTAAGCCTAACGTGTGAGGTAACGGTGGAGCGTACGTGACGGGGCTTACTTTAATTTAATTTAATTTAAAATTAAAGTAACTTAGCTATAAGTTACTTTAATTTTAAATTAAGTTAAATTAAAGTAAGCCCCTAGTTTACTTTAATTTACTTTAATTTAAATTAGCTTACCTAAGTTACTTTAATTTTAAATTAAATTAAATTAAAGTAACCCCGCCTCATCCTCATCATTTGGAGACGATCGGATTTGAACCGACAGCTTCATGCTTGCAAAACATGCGCTCTACCAATTGAACTACGTCCCCGGAAATGGTCTTTGAATCCATGGTACAATCAATATCGTGCTCCATGTAGGAAGAGGTCCCGCACCTGCCGGTAACTGCCTAGAGTAACACCAATGGTAATAACTGCACCTTGGGCCACTGCCGGCGTGGACTGTGCTGTGCCTGAGCCAACTTAACGGCCTAACAGAAACAGGATTCAATCGGGAGGAGGCACGGAATTCACGAGGAGGTTCGGATAGGGGGGGCCTACGGCCCTTAAAACCCCCGTGAAGCCTAGCCCCAGGGCGGAGGCGTTGTTCAGGTTTTCAAGAATGCACATCACCCATCATTATTGACCCTTTTCTCTAGTCAACCAGCCCATTCCCACTATGTACCTCTTCAGAAAAACTAACGCCGGAACCACCCTACGAAAGTACCCAACCCCGTAGCGCTATTCTCCTTTCCGCAGTCAACCTTTTGCTCGGGCGACACCCCCAAGTTAAAGGGCCCCGGCGGGCTCGCCCCCCAAAACCCTAAGAGTGGTTGTTCTCGTGTCATTCCCTTCTGGGCCGGCTGGGTTCGTACCACCCGGGTAGGGCACTCTTGCCCATCTGAAGGAGAGGGTAATAGGCCACCCAGTGAGGCAAGGGCATACAAGAAGCCAAGTTTACTTTAATTTTAAATTAAATTAAATTAAAGTAACTTAGCCATTTTTGAAGGCCTTTCCCTGCACTGTTCTATATACGCAATTTCGGGCGAGCGTAGCGAGCCACTTACCCCCGATAGGGGGTAAGGGTCCTGTGAGATGGTTCTGTAAGATGCCGTAGGCGCCGGGGAAAGTTACTTTAATTTAATTTAATTTAAAATGAAATTGAAAGAAAATTAATTCACTTTAATTTAATTTAATTTAAAGAAAAGTACTTTAATTTAATTTAATTGAAAATTAAAGGCCTAAAGTGCCGGTTTTCCGGCTTGTTTTTTCGACACTCTGGGCTTGCCAAAAACGGAGGAAGTTCAAGGGCCGTCCGGCAACTCCGACCGATAGGGAGGAGTTGGCCCGAAGGGCAACTCCGACCGATAGGGAGGAGTTGGTTGGCCGGGGTTTTTCGACACTCTGGGACCCAAAAACGGACTTTTTCTGGAGTTTCCCGGGGCAAGTTTTTCGACACTCTGGGACCCAAAAACGGACTTTTTCTGGAGTTTCCCGGGG
>Contig13+11172
GGCCGCCCCGTAGGGTGATGCTTTTGCTCAGTCAACTGGATCAAATGCCTGGGGTTACTTTAATTTAATTTAATTTAAAATTAAAGTAACTTAGGGCCGTCCGATAGGACGGCAACTCCGACCGATAGGGTCCGAACGAAGTGAGGACAACTCCGACCGAAGGGAGGAGTTGGAGGAGTTGTTACTTTAATTTAATTTAATTTAAAATKAAAGTAACTTAGGGCCGTCCGATAGGACGGCAACTCCGACCGATAGGGTCCGAACGAAGTGAGGACAACTCCGACCGAAGGGAGGAGTTGGAGGAGTTGTTACTTTAATTTAATTTAATTTAAAATTAAAGTAA
>Contig130+197255601
CCTTCTTTGGCCAGATTTTCCAACCTTTTCAGAATCCCGCAGGGTCCGACCGAAGGGAGGAGTTGGAGTTGGGGGTTTAAAGCCCCCGCAAGTTCCCCCCTGGGTATTGGGGGTGGTTATTTCCCCTGCCGCTTGCCTAATCCGCTTTCGCTCGCCGCTACTAACGGAGTCTCGGTTGATTTCCTTTCCTTTGGCTACAACGATGTTTCGGTTCGCTAAGTTTTGGAGGTCCAAAGCGGAGCCGCAGCACTTTTAAGCATGCCCTAAAGCTTGGATACGGTTTCCCGATTGGAGATCCATGGATCACAGACGGTATCTCCCCATGGCCTTTCGCCTTTGAAAGCGTCCTTACTTCTCAATGCCTAGGCATCCATCCAATGCGTTCTTTTCGATACAGTAGTAATTGAACCTACTGAACACCGTACAAAATCTCACAGAATTTCCTGCCTAGTAGGGCCCTCCGATAGGAGGGCCACTCCGAATTCCGATAGGGAGGAGTTGGGAATTCCGAAGTAGGACCACTCCGAATTCCGATAGGGAGGAGTTGGTCGTCGATGTGCCAACCCGGCCCCCCCCCGGCGTGCTGCTAGGCCGCCTTACTCAGGAGAAATTGAAAGGCCGGCACGCCAGGTGCAAAACACCTCGCAACTCCCCCCACTCCTCCCTTCGGTCGGAGTTGTCCTCACTTCGTTCGGACCCTTCGGTCGGAGTTGGGGGAGTTGGCCAACTCCCGACCCCACCACCACCTACAAAGTGGGTGGGTCCGGTTGGATCGTTGTTAATTCCGTTAGGCCTTCCAACGAATGGAACGGAAGAATCGACTGTTGCTGAACCACACTGAATGGTTTGTGAAGCTTCTTCTATATACGTGTTTTGACAAAGTGAAAGCGCCGGTATGCGTGCACTAGAATACGCCACCGGACCAACAGCATCATACGAGGTCTTACAGAACCATGGAACGATCCCGCTCCAGAGGGCCTCGCCACTTATTTATATCTACGTGATTCCGTGTGGTGGAGATGGCGAGAAAAGGACAAGGCTAGCTCCTCGTGAATGGGTGGGTGAGAGAGATGATGCTTTTTTAAAGCGGGTACTGCATTCAATCTTTTGTCTGTATAGCTGTCACATTGAACAATCGACTTCTCAATAGCTCTTGCTTCTCCCACCCGCCACCCTAGCTCTTCCTTATCCAGTTAATTCACAGTCTGTCTCAGCTGTGATCCCCAAGCATCCACTTCTTCGGGTGAGAGGAGTGCCGTGATTTATTAATTTTAAATTAAATTAAATTACTGTAACATAGCTCTGCACGAAAAGGTAGTGCATCCACCTTGACCTACTTTGGATTGGTGGGTTACCGTAGGTAGGGGACCGCGCTCTGAGAGGCGCTTCCCCTGCCGGCTCGTGGTGTGCCGGCCCCCTCTAGGTCCCGGAAGGCTGCTTCCCGACCTGTGCCTTCCGCGTATTCCGTCCCTTCCGTGTCTTCTGTGCCTTCCATGGAGTTAGTTTCAGATTCTGATAAAGCCTTCAAAAAGCCTAGCATTCCGCTTTGTTTTCTGCCTCCGCGCCTGTAGCCATAGTGCCTGTAGCCGATTCCGTGTCGTAAGCGCCTTCTGCTGATTACGTGCCTACTGCTCCGCCCGCTCTTTGGACCTTAGGCGGGTCCTCCCTACCCCCATAGCCCGTTAGGCCTTCCCGCCTTTCTTTACACGCCCAGGCGTGTGACAACCTCCCGGCAAGGCACTAGCGCCTAGCCTACCCGCTACGACGACTTAGCAGCCGTCGCAGAATCCGAATCGGAAGTAAGATCTATTTGCCCACCCGGAATTCCCTACTATGGCAAATTATCTTTAATGCCCCCTCCCCCGTTAGCCTCCCCTTCAAGGGTGGGGCGGGCGCGTAGCGCTTTCACGGCAACTTTAAAGGCCCCCCCACCAGAGGCTTGGGGAAGGACGATGATTGGTACGTCGGTATCGGCCCGCTTCCCTACTAGCGCCTGCCCTTTATTCAATGCTACAGGTAGGGCAAAAAGGGCCGTCCGATAGGACGGCAACTCCGACCGATAGGGAGGAGTTGGTTGCTCAGCTAAGAAATCGGCGCCCTTGCCTATCTTTCCGGGGGAGGCCAGGCTTTGAGTGGTGAAACTACTGGGAAGTGGGTACCAAAGTCATCATCAATTATTTGGAGCTCCGGATCAAATTTGGTTGAACTCCGAACTGGTCCTAGCTGTGCGTAGGCGCTAGGACTGCTTCTTATGCCTCCGGCTTGAATCGACCTTAAAATTACTGACATCATTAACTACTGATTCACAAGTTAACTCCCTTTTAATAAAAGGGCTACGCCTTTTAAAGAAAAGCGTTTTAAAGTTACGTACTTTACCTGAAAAAAAAGGGTGCAAATGAAACCTTTAAAAGAATCACGTTGCTGGACCCGGAACCTTTAAAGTCTGTACTTTTCAATGCGCTGAAAGGGCCTTCTGTATAAGGGGCTCTCAAACTCGAAGTAGCTGCAGCTTGCGTAAGCAAGGTGTGCTTACCTCTAACTTTACATTCTAACATTATACGATGAGGGCGTACGGATCTACATTGATCGTAAAAGGTGGACTTCTAATTTGAGACTTAGATTCTTCGACTCGTACAGAATAAACGTCTTTTCCTCTGTTGGGCACTTCTAAAGAGCCTCACTAACTCCCGTAAAAGGAAGGTATTTACCATTAATTTTCAATGAAATTAAATTAAAGTAACTTTAGCGCATAGCTGGAGCTGTTTAAGGCTATCAAAGGGCCATACCATACCATCTTTTCCTCCGGGACCCATCCTCAGCTAATCCCAGCATAAAGTTATGATACGACTGTACAGGTCCTTGTACTAGAGGATATTCCATATTCGAGGATATTCATTGCTAGTAGTGGTGGTGGCGCGAAGCGCTTTGTGAAGGGGTAGGGGGTCGCTAGCGCTTTACAGAATTCCCCCACCTTTATTCCTTGATAGATTCTTCGGCCGGGATTAGTCCTTCCACCATGCGATTAGGTTGCCCAAGCCATCCCTTCATGTCCTGAACATGTCTCAGAAGCGGATCGCAGAACCATTAGGGGTTACTTTAATTTAATTTAATTTAAAATTAAAGTAACTTAGCGGGGTTACTTTAATTTAATTTAATTTAAAATTAAAGTAACTTAGCTGCAAAACAGCGGAGAAATCGAATTCAACTCCTCCCTATCGGTCGGAGTTGCCGGACGGCCCTAATTTACTTTAATTTTAAATTAAATTAAATCCGTTTTTGGGTCCCAGAGTGTCGAAAAACCCCGGCCAACCAACTCCTCCCTATCGGTCGGAGTTGCCCTTCGGGCCAACTCCTCCCTATCGGTCGGAGTTGCCGGACGGCCCTTGAACTTCCTCCGTTTTTGGCAAGCCCAGAGTGTCGAAAAACCCCGG
>Contig131+007325282
CCCAGAGTGTCGAAAAACCCCGGCCAACCAACTCCTCCCTATCGGTCGGAGTTGCCCTTCGGGCCAACTCCTCCCTATCGGTCGGAGTTGCCGGACGGCCCTTGAACTTCCTCCGTTTTTGGCAAGCCCAGAGTGTCGAAAAAACCCGGCCAACCAACTCCTCCCTATCGGTCGGAGTTGCCCTTCGGGCCAACTCCTCCCTATCGGTCGGAGTTGCCGTCCTATCGGACGGCCCTTGAACTTCCTCCGTTTTTGGGTCTTCCACCCAAGAGTGTCGAAAAACCCCGGGCTCGCTAGTAACTTTGAAATAATTTGAAATTAAATGAAACTAAAGTGTGGTTACTTTAATTTAATTTAATTTAAAATTAAAGTAAACTTACGCTCCGACTTTAAAGCGGTCTTTAGACACTCGACCGAAGGGAGAGGGCCGGCCGTGGTTACTTTAATTTAATTTAATTTAAAATTAAAGTAACTTWRG
>Contig132+83129352
GGCAACTCCGACCGATAGGGTCCGAACGAAGTGAGGACAACTCCGACCGAAGGGAGGAGTTGGAGGAGTTGGGCTTTAGCCACTGGCTGGGGTAGGGGCCCCAGCCAGGCGAAGAAACTTTAATTTTCAATTMAATTAAATTAAAGTAACTTAAATTTCATTGAATTTAAACCTTTCGGCGACTTTAAAGCGGTCTTTAGACACTCGACCGAAGGGAGAGGGCCGGCATAAAGAACCTTTAATTTTAAATTAAATTAAATTAAAGTAACCACGTGGTTACTTTAATTTAATTTAATTTAAAATTAAAGGTTCTTAGGTGATCCCAAAAAGTCGACCGCAGGCGTAGCGACAGACTCTCGCTCGAAAGACGAGGCTTATTCAAGGAAAGAACCGGTCCTTTCTCCAGATGAGCCGGGAGAAAGTAGGCTAAGGACGGATTCGAACCGTCATTCCAGGATTTGCAGTCCAATACATTGCCATTATGTTACCTAGCCCTTGGACACTGAAACGCGCAAAGAAGCCAGTTGAGGCGGAAGGAGGAGGTAGCCGACAGAAAAACGAGGTTTTTTCTGGCTAAGTGCTCTATTGATTAGAGCAAAACCACAGAATCAGATCTGTATACGTGTTCTTGGGATTCATAAACTTTGATCGCAGTCTCTGAAGTGGGCATATTCCTAGAGTCAACAGGCTATACGAGACCTTGTTTTGGTTCTCAGAATGCCCGGCACCAGTAGTTAATTAGGGCAGGGCCCCCGCAGGGGGCTCCTTTAAAGGTGGCCTACGGCCACCCTGCCCCCGCCTATGCGCTATCGGCAACGAGGTGGGGTGACAGAGAAGTTCGAACTTTTGAGAGAAGCGAACCACTTTCGAGTTTGGAAGAACTCTAAGCAAACTCTATGTCGGAAGGAGAGCAACTCAAGGTGGTATAGAAGTTCTCGCTTTCGAGAGAAGCAAAACACTTTCTAGCCAACTCCCCCCACTCCTCCCGCCACGGTCGGAGTTGTCCTCACTTCGTTCGGACCCTTTTAAAGTTACTTTAATTTAGTTTCAATTCAATTTAAGGCCTAATTTAACCTAGTTTACTTTAATTTACTTTAATTTAAAATAAGAACCTTTAATTTTAAATTAAATTAAATTAAAGTAACCACGCCGGCCGGCCCTCTCCCTTCGGTCGAGTGTCTAAAGACCGCTTTAAAGTCGGAGCGTAAGTTTACTTTAATTTTAAATTAAATTAAATTAAAGTAACCACACTTTAGTTTCATTTAATTTCAAATTATTTCCTGTCTGGGGCCAGCCAGTGGCTAAAGCCCAAAGTTACAAAGACTTTTTAATTTCATTGAAAATTAAGTTCTTTTAAGGGCCCTCCGATAGGAGGGCCACTCCGAATTCCGATAGGGAGGAGTGGGTCCGATAGGACCACTCCGAATTCCGATAGGGAGGAGT
>Contig132+83129352_2
CCACTCCGAATTCCGATAGGGAGGAGTGGGTCCGATAGGACCACTCCGAATTCCGATAGGGAGGAGTGGGTCCGATAGGACCACTCCGAATTCCGATAGGGAGGAGTGGGTCCGATAGGACCACTCCGAATTCCGATAGGGAGGAGTTGGAGCGCTTAAATTAAATCAAATTACTCGGCGCAATAATTCGGAAATTGTTGCCAACTCCCCCCACTCCTCCCGNTNGGTCGGAGTTGTCCTCACTTCGTTCGGACCCTTTTAAAGTTACTTTAATTTAGTTTCAATTCAATTTAAGGCCTCACTTCGTTCGGACCC
>Contig137+2214
ACCGATAGGGAGGAGTTGGGAATTCCGAAGTAGGACCACTCCGACCGATAGGGTCCGAACGAAGTGAGGACAACTCCGACCGAAGGGAGGAGTTGGAGGAGTTGGCCCTCCGAAGGAGGGCCACTCCGAATTCCGATAGGGAGGAGTGGGCCCTCCGATAGGAGGGCCACTCCGACCGATAGGGAGGAGTTGGTCCGCAGGACMACTCCGACCGATAGGGAGGAGTTGGACAACCACCACCGCCCACAAGGTGGGTGGTGGTGGGTAGGGAGTTGGGCGACGCCCTGCCCCACCACCATCTCTAAAGTGGGTGGGGACTAAAGGGGCAAACCTGACCCCTTCGGTCGAGTGTCCTCCCATAGTCGGAACCTCCCCCGGGGGGAGTGTCCTCCTGCCGGGGGGACCCACGATAGCGAAGGCTCTGCTTCGCCAACTTCGCAAAGGGTTTCCTTAATGAAGGTTCGAAGCCGCTTCCCTAGCCTCCTAAGGGGGGTGCTAGCGGGTAGCGCTACGCGCTACCCTGCCCACCCCATCATCATTGTGGCGGGAGCGTACTACAGTTCCGGGCGGGCCCGATAGGAGGGCGGTAAGTGCCGTTGCCGTCACTTCCCTTACCCTCGTCCCCCTACTAGGCACCCAGAGATAGATGATGGGTAGGAGGAGGCCGGAAGAAATTGCCAGGTGAAACTAAAGGGGCAATTCCCCGATGTAGCTGGGCCAAAAACTAAAGCATTGAAGGGACCCGCCGCGCCAACACTTTTCGAGGTCCTTCGATATTTGTTGGGTTTGTAAAGGAGGCGGCCCAACTCCCTACCCACCCACAAAGTGGGTGGTGGTGGGGTTTAAAGGAGTTGGCTAAAGCACTCCCCTAACCACCCATTTATGGGTGGTGGTGGTTAGGGTCCTCCGACAGGAGGACCACTCCGACCGATAGGGAGGAGTTGGGCGTTTAAAGGCACAGGGCCCCAAGGGTCCGAAGGACCACTCCGAATTCCGATAGGGAGGAGTGGGGGGAGTTGGCCTAAACCCCTTACCCCCTATCGGGGGTAAGTGGCTCGCTATCGCTCGCCCGAAAGAGAGAGAAAGGAAACACCTTACACCTTAGAAGGGAAGCACCTAACTAGGGAAGAGAGCACCTAAACCCAACTCCTCCCTATCGGAATTCGGAGTGGTCCTATCGGACCCACTCCTCCCTATCGGTCGGAGTGGTCCTCCTATCGGAGGACCCTTACCCCCTATCGGGGGTAAGTGGCTCGCTATCGCTCGCCCGAAAGAGAGGGAAGGGAAGCACCTAACTAGGGTAGAGAGCCCCTATTCGATCTACGTGACCAAATTTTCCACTCGATCCCACTATTTGATTCCTTCAAAGGAAAAGACGAGATTGGTTCCTTCACGAAGATGAACGAGAAGTTCCCCTTCACGTGATGGAAATGGGACCGATGGGAATGGGACTGAGTGACACCTGGGCTGAGCTCCCTACTTTTCCTTTCTCCATGGAACTTTCTTTTCTTTCAAGAATCAGTATTGGTTCCGGCACGGTATATTTCCTAACGGATTCCATCCAGCCACAGGTTCCCCTACGACTACCATGTTACGACTTCACCTCAGTCACTGACCCAACCGTGGTATGCGCCAATAAGACCACCAAACCCCCTGCCGTGTGCCACACTCAACTAGGCGTGGAGCACTAGAGGAATGGGTGATCCTTGGTCGATGCTTCGGGCGGAACCAATTCCCAGGGTGTGACGGGCGGTGTGTACAGGGCCCGGGTACATATTCACCGCGGCATGCTGATCCGCGATTACTAGCGATTCCAACTTCATGTTCTCGAGTTGCAGAGAACAATCCGAACTGAGGCAATCTTTCTGGATTCGCTCCGCCTTACGGCCTTGCTTCCTATTGTAATTGCCATTGTAGCACGTGTGTAGCCCAGCCCATAAGGGCCATGCGGACTTGACGTCATCCCCACCTTCCTCCATAAGTAGACTAGGCAGGCAGTCTTTTGTGAGTGCAACACCTGCAGCACTGTCATCAATCCGATGTAGTCCGCAGCATGTCTTAGCAACACAAAACGGGGGTTTCGCTCGTTATAGGAGTTAACCAGAAACGTCTCACGACACGAGCTGACGACAGCCATGCAGCACCTGTATGAATGGCACGTTCCATCCTTCACAGGACAAGCACACTTGTGAACTGGCAGTTCATATGTCAAGTGTTCATACGTCAAGGGCTGGTAAGGTTTTGCGCGTTGTATCGAATTAAACCACATGCTCCACCGCTTGTGCAGGCCCCCGTCAATTCCTTTGAGTTTCAGTCTTGCGACCGTACTCCCCAGGCGGAGTGTTTAACGCGTTAGCTGGGCCCCCGATCCGCTTGCGGACCAAGGACGAACACTCATCGTTTACGGCATGGACTACCAGGGTATCTAATCCTGTTTGCTCCCCATGCTTTCGCACCCCAGCGTCAGTAGAGACCCAGAAAGCTGCCTTCGCTATTTCGGCGTTCCTTCGTATATCTCCGGATTTTATCCCTACACACGAAATTCCACTCTCCTCTATCTCACTCGAGTAAATTGGTTTTGAAAGCATTCCGCCAGTTGAGCTGGCGCCTTTCACTTTCAACCTGATTCACCGCCTACGTGCTCTTTACGCCCAGTCATTCCGAATAACACTTGCCCCCCCCGTCTTACCGCGGCTGCTGGCACGGAGTTAGCCGGGGCTTCTTCTTCGGGTCTTGTCATAATCTAAACCCGACGAAAGAGCTTTACAAGCGGCATTGCCCTTCCTCGCTTACGCGACGTTTTCCACTCACTCACGCGATATTGCTGGATCAGGCTTTCGCCCATTGTCCAATATTCCCCACTGCTGCCTCCCGTAGGAGTCTGGGCCGTGTCTCAGTCCCAGTGTGGCTGATCGTCCGAAAAGACCAGCTAAGCATCTGCGGCTTGGTCAGCCTTTACCTAACCAACTACCTAATACTACGCAGGCTCATCAAACAGCGCTTTTTAGCTTTCCCGAAAGCTTTTCATTTCGTTTATTCAGGATTTGGCCCAAACTGTTTGGCAGATTCCCACGCCTTACGCACCCGTTCGCCACGGAAGTTTTCAACTGTTCGCCCGGAAAACCACGTTGACTTGCATGTGTTAAGCATATCGCTAGCGTTCATTCTGAGCCAGGATCAAACTCGGGTTTTTTGGTAGGTTTACTGTCTCTGCCCTAATCGAGCCGAGACAGCACTGATTCTGTGTTCAAAGGCTGATAAAGGCTTTCTATTTACTTGATTCTTCCATTGGTGGTGGTTGGGGCCATAGCCGCAGTTGGTGGGTAGGGAGTGAAAGCTAGCGCTTCGCAGCGACGGGGAGGGGGGTACCTACTACCTGGGGGTAGGGGGTCTTAGCGCGTAGCGCGGGTAGAATTCCCGTTGTACGTATCATTGCCTAGGTAGTACCCCCCGTGTGTGTACCCTTGCGCCGAGACGGTAGGGTAAGGCAGAACTGGGGGGTTACTTTAATTTAATTTAATTTAAAATTAAAATAACTTAGCTTTTAATTTACTTTAATTTTAAATTAAGTTAAATTACCGCTTCCCCACCTTTCGCATACCTCCATTCCAGATCTGCCCGGGCCCGGGACTGATTGAGAAAGTGCGAAAGGCGGTGCGAGTGCTCTAGAAAAGTAAGTTAGGGAAGTTACGCTTGGAGGTTCCGAGGGATACTCGACTGTGTCGGAGAAGGCGCGTTAGCTCGACCTACCGTAAGAGGGAGGGGGCGAAGCCCTAGGGGGCCTAGGGAAGCAGTGCTTAGCTTTCCAACTCCTCCCTATCGGTCGGAGTGGGGGGAGTTGGAAGACAACAAATAATTCCGAAGGGCAACACCTTCGGAATTGCGCCTTTTAAAGTCGCGAAAACTAAGTTTACTTTAATTTTAAATTAAATTAAATCCGTTTTTGGGTCCCAGAGTGTCGAAAAACCCCGGCCAACCAACTCCTCCCTATCGGTCGGAGTTGCCCTTCGGGCCAACTCCTCCCTATCGGTCGGAGTTGCCGGACGGCCCTTGAACTTCCTCCGTTTTTGGCAAGCCCAGAGTGTCGAAAAACCCCGG
>Contig138+0007325282
TCCGTTTTTGGGTGCTTCCACCCCAGAGTGTCGAAAAACCCCGGCCAACCAACTCCTCCCTATCGGTCGGAGTTGCCCTTCGGGCCAACTCCTCCCTATCGGTCGGAGTTGCCGGACGGCCCTTGAACTTCCTCCGTTTTTGGCAAGCCCAGAGTGTCGAAAAAACCCGGCCAACCAACTCCTCCCTATCGGTCGGAGTTGCCCTTCGGGCCAACTCCTCCCTATCGGTCGGAGTTGCCGTCCTATCGGACGGCCCTTGAACTTCCTCCGTTTTTGGGTCTTCCACCCAAGAGTGTCGAAAAACCCCGGGCTCGCTAGTAACTTTGAAATAATTTGAAATTAAATGAAACTAAAGTGTGGTTACTTTAATTTAATTTAATTTAAAATTAAAGTAAACTTACGCTCCGACTTTAAAGCGGTCTTTAGACACTCGACCGAAGGGAGAGGGCCGGCCGTGGTTACTTTAATTTAATTTAATTTAAAATTAAAGTAACTTWRG
>Contig14+1227
GCCTGGCTGGGGCCCCTACCCCAGCCAGTGGCTAAAGCCCAACTCCTCCAACTCCTCCCTTCGGTCGGAGTTGTCCTCACTTCGTTCGGACCCTATCGGTCGGAGTTGCCCTTCGGGCCCTTTAATTTTCAATGAAATTAAATTAAAGTAGCAACTCCTCCAACTCCTCCCTTCGGTCGGAGTTGTCCTCACTTCGTTCGGACCCTATCGGTCGGAGTTGCCGTCCTATCGGACGGCCCTAAGAACCTTTAATTTTAAATTAAATTAAATTAAAGTAACTTACGGTCGGAGTTGTCCTCCGGACCCTACACGGAATGCCGTGCACTCTCAAAACTCTCCAAATCGGCTTTTGAGAGCTGCCGTAGTTGGAGGTTCTTGTTCGTGCGTTCTTGGTGCAAGTTCATCAATGTGTTTAGTTCTTGCTGAAGGGAGTTTTTTCTTTCTACCAACAGCCGGGTTGGGCATGAAGGTTATCCAGGCCCAAGAGTTAGCGGAGTTGGGAGGGTTGGAGGTCGCCCAGAACTGAACCTACGGCGTTAAGGAGCATAGAGTTATTTCTGGTAGCCGCCCCCGGGTTAAGAAAGAAAGAGTCAATAGAGACTGCGCAATCCTTTGACAGAGGTTAGCCATCTGTTGTTCCACCGGCGGGGCTAACGGCTGTTGGAGTTGCTTCAAAGTATTCAGTAAGTTCGGATCCATCTGTTGCAAAAGTAGTTGTTCATACTGCGAGATCTTCTCGATAGGTAATTGATCCAAGAAGCCTCTGACCGCCGCAAAAATGACCACGATTTGTTGTTCAATGGGTAGTGGTGGAAATTGTGGTTGTTTAAGGACTTCAGTAAGCCTAGCGCCACGATGTAGCAAATACTGAGTAGCAGGATCAAGGTCAGATCCAAATTGAGCAAAGGCGGCCACTTCACGATATTGTGCGAGATCCAGTTTTAAGGTGCCACAAAGTGCTTTCATAGGCTTAAGTTGGGCAGCAGATCCGACGCGACTAACAGATAACCCCACGTTAATAGCGGGACGAATCCCGCGGTAAAATAATTCAGTTTCCAAGAAGATTTGTCCGTCTGTGATGGAAATGACATTGGTAGGGATATAAGCGGAAACGTCTCCAGCTTGTGTTTCAATGACGGGCAAAGCGGTCAAGCTACCCGCACCAGTCTGGTCTGATCGTTTAGCGGCTCTCTCTAATAAACGGGAATGTAAATAGAAGACATCCCCAGGGAAAGCCTCACGACCTGGTGGTCGACGTAGCAATAACGACATTTGTCGATACGCCACCGACTGCTTGCTAGGATCATCGTATATGATTAATCCGTGCATTCCATGATCTCGAAAGTATTCTCCCATAGCACAACCAGAATAAGGTGCCAGGAATTGCGGAGGAGCAGGATCCGAAGCCGTGGCTGCCACAACAATGGAATATTCCAAAGCACCGGCTTCTGAAAGAATCTTAACCAATTGTGCCACAGTTGAACGTTTCTGTCCAATCGCTACGTACACACAAAACAATCTTTCACTATCGGAGGTGCCAAGTGCGTTGATTTGTTTCTGGTTTAATATAGTATCAATAGCTATAGCAGTCTTTCCTGTTTGTCGGTCCCCGATTATCAGTTCTCGTTGACCACGACCTATAGGAACCAGGCTATCCACGGCTTTTAAACCAGTTTGCATAGGTTCGTGGACGGATTTACGTGCAATAATACCGGGTGCTTTCACTTCTACACGTTTTCTTTCTACCGCACCTAAAGCACCTTTTCCATCAATAGGTACCCCTAACGCATCAACCACACGACCTGACATGGCCTTTCCTACAGGAACATCCACAATAGATCCAGTGCGCTTGACCATATCACCCTCTTTAATGGCAGTATCACTACCGAATACCACAATCCCTACATTCTCATTCTCAGGATTCAAAGCCATTCCTTTCACACCGCTGGCAAATTCTACCATTTCCCCGGCTTGAATCTTGTTCAATCCATAAACACGTGCAATTCCATCTCCCACTGATACCACTCGACCAATCTCATCCACCTGCAATTTAGTGTAATAGTTGGTCATTCTTCTTTCTAAGACAGTAGATAGTTGTTCCGTGGCTCTAGCTTTAAAGAATTTCATTTCTCTGTGTTGTTTCTGATTGAGTTTGAAATCTTCATGGGAGTGGTTTGTGAAACCCTGTAGGCATACGGGTATCCGAACCATGCGGTCGCAGGCAGCGCTTGCTATGCTTACTTGCCCTTCAGCGCCTTTGTGTACGCGCGCGTTAGGCGTTGGATCCCGGAGAGGGCCTGGGTCCATGCCACCGTAGCGCGGGTCCGTTTCCGACAGAGCGAGAGTTAGGCTCCCTCTTCCCGCCCCAATCGGCCGGGGTTCAGCCATCGAAGGTCTAAGGGCAGGGCCTTGCCGGCAATAATACCGGGTGCTTTCACTTCTACACGTTTTCTTTCTACCGCACCTAAAGCACCTTTTCCATCAATAGGGGGTACCCCGGGTATAGCAATAAGCATCAGAATAATACTGGGAGGAATGGTCCGAATAATTTCTATAGTAGTTCCATGAACTATTCTTTCATGGTTGAAATGCCATAAAGTGCGAACCAACATCCATAGGACGAAAATCAGAATCGAGGCACAAGCAACAGCCACAAGGGCCCGAAGGGCAACTCCGACCGATAGGGAGGAGTTGGGGTGGCTCATGAGGAAGGCAAATAATGTTTCCTGTTCCTCCAAAGGGGAAGGGATCCATATGGCGTTGAAGAAAATACTCCTCATGTCGGCCGAGTCTAAATCATGTATCTCACTCACTTTAAAGGCCTCTTTAGAAAGCCTTCTTTAGAAAGATTTTCTTCGGCCCCGCCACCCTGATAGAATAAGAATTACCCCTTACACTTTGCAGTTGTTCCAACTCCCCCCACTCCTCCCTTCGGTCGGAGTTGTCCTCACTTCGTTCGGACCCCAGGTCGGACCCTTCGGGCCAACTCCTCCCTATCGGTCGGAGTTGTCCTACGGACCAACTCCTCCCTATCGGAATTCGGAGTGGCCCTCCTTCGGAGGGCCAACTCCTCCAACTCCTCCCTTCGGTCGGAGTTGTCCTCACTTCGTTCGGACCCTATCGGTCGGAGTGGTCCTTCGGACCAACTCCTCCCTATCGGAATTCGGAGTGGCCCTCCTTCGGAGGGCCAACTCCTCCAACTCCTCCCTTCGGTCGGAGTTGTCCTCACTTCGTTCGGACCCTATCGGTCGGAGTTGTCCTTCGGACCAACTCCTCCCTATCGGAATTCGGAGTGGCCCTCCTTCGGAGGGCCAACTCCTCCAACTCCTCCCTTCGGTCGGAGTTGTCCTCACTTCGTTCGGACCCTATCGGTCGGAGTTGTCCTTCGGACCAACTCCTCCCTATCGGAATTCGGAGTGGCCCTCCTTCGGAGGGCCAACTCCTCCAACTCCTCCCTTCGGTCGGAGTTGTCCTCACTTCGTTCGGACCCTATCGGTCGGAGTTGTCCTTCGGACCAACTCCTCCCTATCGGAATTCGGAGTGGCCCTCCTTCGGAGGGCC
>Contig140+62328402
CCGGAATTTAATTGGCACTTAAAGGGAGAAATGGAGAAATTTCAATGAAATTAAATTAAAGTAACGCCGAAGGGTCCGAACGAAGTGAGGACAACTCCGACCTACCGGGAGGAGTGGGGGGAGTTGGTCCGAGGCGAGGACGACGTAGACCGAAGGGAGGAGTTGTCCTCGCCTCGGACCAACTCCTCCCTTCGGTCTACGTTGTCCTCACTTCGTTCGGACCCTACAGGGCAACTCCGAATTCCGATGGGGAGGAGTTGGCCCGGAAGGGCAACTCCGAATTCCGATAGGGAGGAGTTGATTCTTCTTTCTCTGGCCCTCACATAAAACGCAAGGGGTGAGACGAGCGAGCAAGGTGTAGCGCAGTCTGGTAGCGCATCTGTTTCGGGTACTTATTGTAGGCTATAAGTCCGGATCCCGTCACCTTGATGCCGGTAGAACGGCAGGCACATACTGCTAGAGATATATTGCTATCGGAAAAGAGAGGAAGTGTGAACTTTTCTAAAAAAGTCCCATTGGTCGGACTCAAACGAGCAGTCGGTGTGCCAGCAGCCCAGAAGATCACAGGAGGAACACTACGGGCTGTCAGGGCAGGGCAGCGCGTAGCGCTGCCCTTTAAAGGGGGCGCTAACGCGCCCCCCTGCCATTTGTTCAATCTGTGAGGTGTGTCAGCGGAAGACGTTGGGGAGGACATTGAGGAAGAACGCGCTCTCCCTGATTCGTTCACTCGATGAAGTATACCTTCTCAAATATTGTTTTCGGAACTTTCCTTTTTCTATCGTACGAATTTCATGCATTACAATGATCTTTCCCAGATAAAACGAATCATTTTAATAAAAAGCGCAATTGAACACGAGGACCCGGAATCTTTGGCGGATCGGGCAAAGATAGATCGATTCCTATGGCTTGCCAGCCCGTAGTCTCCTCGGTCAACGACAGCTTTAGGTCTTCATGCACCCCGTACGGCAATTGGTGGCCTTTAGGCCACCCTGCCCTACCCCCCACTTCGGCCGGGGAGGGCAGGGGTTTGCGCTAGCAAACCACTCACCGATAGGGAGAGGCTCCGACTACTACTCCCCCTCCCCTATACTACCCCCTTCCAACGAGGCGGAAAGCTAGCCCACACTACCCCCTGTCAACGAGGCGGGAAGCGCGCCACACCCCACCTATACTACCCCTACCCCCGTCACCCACCCCCATACTACCTAGTGCGGGAAGCGCTCGCCTGTAACTACTACCCCCTACCCCCACCCCGAGGAGGAAGAAGGCTCTCTTCTCTCTTTCCCTTCAATGAACGGATCCACGAATGATGATTACGTTGGCCATGCCAAACAAAGAGAAGGGTGTCCCAAAGGACAGCCTTTTGGAAAATGTAGCAACCAGCTCAAAAGCATGTATGTAAGTAGGTATGTAGCCGGCTAAGACTATGAGATGGCTCTTACGAGCCATCTCATCCACCTGAATTCACAGCACGCGCACGCACTGCCATAGGCTCCGGTAGAGGACTCCTTTAAAGCGGGGTTCCGTGAAACACTAAAAAATGGAAGTACTAAGATCTACTCTTCTGATAGCGGCGAGCGAATCGAGTTGAGAAGCTGAGAGGCAACTCAACTAGTACGTTAAAATGTGTCCAGTATGCCGATAGGCGCGTTATAGTAATAGGTGGTAATCTAATTAAGTGGAAGGTGTTTTGCGCTCTGCCTCTCCCCTCTACCCATGTTCCATAGCCTGGTCGTTTCTCTCACAGTGTGTTCCCCGTTTCGAGTGAGGGTTGGTTACTGAAGGCGAACGTAAAACTACACGGCGTGCCAGCCTAGCTTGTGGATATTCCGGCATTTCCAAATAGTGAGGATATTCAAGTGAAAGAGGAGGTAGCGATGGCATGTTCATCCAATAGCCTGCTTCTCTGGTACAACTCACTCCCTCGCTATGGCGAGCGTGGTGAACACTGTCTTGCAGCTTCCCCAATCTCTAAACCTTGCCAATAGGTTCCTCTTGGAACACAGTATTACGAAGATAGTGGCTAGTAGTCGATTCTTTGGAGCTAACAGCCGAAGCTGCATCAGTCCAAGCCGTACCCTACTCTACCGTCCGAACTTGTTGAATCAGCATCGCAATCAGCAGCTGGAATTGAATGAATCGGTGGTCAGTCTATTCCCACTCGAATTCGCGGCCCTTCATTTGGACTTGCTGATGAAAAAAAGTTGCTACCCGCGTTGGCTGTTTCCGAAGATCAAGCAGTCGTCCTCCCTGGGGGGAAAGTGTAGGGGGTGAACGGATGGAAAGCGCTTTCCATCCGTTCACCCCCTACACCTTAGCCGGGGGGTACCCACCCGTTCACTAGGGGGTGGGTGGGGGCTCTACATCTTAGCAGAACGATCCGCAGTATGATTCCCTTCACCGATGCGTTCACTGGCTCTTAGGCGGCGCCCTCACTCTCGCATCTCGGGGCACAAAATCTCTCCCTCGGGGGCGGCGCCACTCTCTCTCAGTGACCACCACCTTCTTCTCGGGCAGCACCGCCACCAGATTCAGTGGCAGCACCGCATCGCATTGCTGGCACACAGAGAACGGGGTCCTTTCTAAAGAAGAACTTTCCGTCCCCCGAACACTCTCTCGAAGCTAGGCTGGAGACAAAACCAATACTACTACCGAAGCTAGGCTGCCGAAGCTGGGACGGGGACAACACCGATACTACCCTCGAAGCGCCGGCTACGGGGCTACTCTGAGTCCAACCCGACTACCTCGACTACTTCCAAGTCCAATCTGATAGCTAGCTCCCAGGAAGAAGAAGAGAGGGCAAATTCCTATTCCCCCGAGAGAAAGAAAGCGAACAGAGAGGAAAGAAAGCCTAAGAACCTTTAATTTTAAATTAAATTAAATTAAAGTAACCCCAGGGCCGTCCGATAGGACGGCAACTCCGACCGATAGGGAGGAGTTGGCCCGAAGGGCAACTCCGACCGATAGGGAGGAGTTGGAGAGAGTTGCAGTTCCCAACTATCACTGCTAGGTTTCTCCGACTACCCTAGGTAGAGAGAAAGCTTCCAATACCCGGGCCGGTGGAGAGAGAGTGGTGGTTCCCACCTATCGGTAGAGAGAGAGTGAGTGCCGGACTGGTAGAGAGTTGCAGTTCCCGACTATTGGAGAGAGAGTTGCAGTTCCCGACTATCGACTATCGATACCTGCCGGTACCCTAGGTAGAGAGAATCCGACTATCGACTATCGGTTATCACTGCTAGGTTCCCCCGACTACCTGACCGGTAGAGAGAAAGCGAGTGGTTCCCGCCTATCGGTAGAGAAAGAGTAAGTGGTTTCCAACTATCGACTATCACTGCTAGGTTTCCCCGACCAATAGGTCCAGAACCAGTACCTACCATTGCTAGGTTCCCGACTACCATATGCAATGTATGCACCACAAAGGGAACGAAAGAGAGCATCCTTGCTAGTAGGGCGCTTGAGCCACGAGAATATTGAACATTTAGTAAGGGATGGCACCAAAAGCCCTTCAAAGAATCTCCCGTAGGGATTTGGGCATTACCCGTATTCATCAAGGCATTTATGCATTACCCCGCTTAGTGATTGGACTTTTAAAAGCTGGTTTGAAGCAGGCCCGGGCTTCGATTGCTGAAGCCGCCACGTGAAACACGTAGATAGATGCCTCCGATGAAGTGGGTGCCGGTAGAATACGTGACTTTAAAGTTCTATTCACTAAAATAACCAGGTTTAAGCGCTACAGCGTTCCATCTTTCGGTATGGGCGCTACGGGTCCCCCCACAGTAAAGGCCATCAGAAGGCCCATTGAACGAACGATAAGGAACTCCTATTTCCAGGGTAAAGGAACTCCTATCGAGAGGATCTTCCATTCACTCACGCATTCATTCACTCACTAGCCCCACCGGTCTCACTCTGTTCCTTTGGGCTTCGCCCTTTCACTACTTCGTACAAATCATGTGGCCAAAATAAGGCATTTTCCACGAGGGTCCGAAGGACAACTCCGACCGATAGGGAGGAGTTGGAGATACGCCCTCCTTTCCGGGACGGAGAACAACAGGCCATCCCCCTACTATGAATCATACCCGAAAACGCTGGAAAGCGCGCTTTCTCTGTTCGGGCAGAGCAGGCCCAACTCCGACCGAACCTTATCGAGACCTAAAGGCTTCCACCACTCCTTCTGCTGAGATTGAGAGTGATTGAGAGGGCGGAAGGAACTGCCTACACACTCGAAAGACCGAGTGAAACCGTTGTACCTAAAGGGTGGGGGGCTAGCGTAGCGCTTGACCCGTACGATTGGATTGGTCCGCGGACTTTCCACTGGGCCACGATGCATATCAAATCCCCTCTCTCTGACCTACAGCTGGCTTGCTCTCTTGCTCTGCTACGAGTTAGCTTACAAGGGAGGAAGCCTGGGGACCTCAGAGGGCAGTGAAGTAGGGGTGCTAGTCCCAGACCAAGGATTGGGGGATGGAACCAGCCGTGGAGCTTAGGTTGACGACGGGGGCCCAGCTTAGCGAGATCGAGAGTAGAGGATCATTGACAAGGCCACACCCAACAGCCCCGGGTGTGCAGGGGCCGTCCGATAGGACGGCAACTCCGACCGATAGGGTCCGAACGAAGTGAGGACAACTCCGACCGAAGGGAGGAGTTGGAGGAGTTGATAAGTTACTTTAATTTTAAATTAAATTAAATTAAAGTAACCGCCCTGTGCGATCGTGTATACATGATTTTTTGGTACAATTAGTGCCCATTTTGGGCGAGCGATAGCGAGCCACTTACCCCCGATAGGGGGTAAGGGTCCTCCGACAGAAGGACAACTCCGACCGATAGGGAGGAGTTGGTCCGATAGGACAACTCCGACCGATAGGGAGGAGTTGGCCTTTAAAGTGCCCCCGTTTATTCTCTTTAAAGGGGTTTAAAGGGCGTCCTAGGTTTGCCTTCTGGTTCCCGGGGTATTGCTCCCCCGGCTGGACGTTAATGCCACCTTACGGAGCATGCGAAGAAGTTCGAATTGTATATAGAAGAAGACCCTCATAGGGCTGGCAGTTGCCCTGGCAAACCGGTTGATTCAATGAATCAGAGAGGCAGCCTTATAGGACAGAAGGTCTTAATGTCTTCCAAACCACCCATTGGTCGTCCCGGCAGGACTAATGAAGGTATGCGGGTCAGGATCCCAAGAAACCGCATGATAGCTCCCCTGGCCGGGCGCCACCATAACGTTCGTTGTCCTACGCTTGCCGGACCTTTAAAGAGCTGGTCCAAGGAAGGCACACTGTGACTTTTAAAAGGCCTATTCCAACGTATCAACTTGTTAGTTATAACCTAACACGCTTATCCCTTTTGCCTTTATTATAACAGGACTCTCATCAGGTTCAGGTTATTAAGGTGGCCCTGGCAAACCGCTGAGGTCTCGTGAATTACTGATGTAGGGATTTATTAGTGGCTTCTAAAGAGACATCGCATATTTAGAATTATTGTTGACCACACAACAGTAATTCTTTCTCGGACGGGGTCAGAGAGATCTTTGATTGGTTGGCTCCTTTTCCATCCCGAAAGAGGTTTGGAAGGCTAGCAATTCACGCCGTATATAGGAAGAAAATTCTACTCTCAGTTAACTCGGGCCTTGCCTATCCGCTATGGCGGTTCCTTCTTCTTGACTGGCAGTGACGGCAGCTCAACTGGCTCCCGTACCTTGGAATCCTTCTCGCGGGTGTACCGCTAAAGGGCTGCTGCTCTGCCGATGGAGACTTTGGAAGCTGTGGCACCTCAGTCTGCTGGGATGGCTGCTGCTCTGCTGGAGGGAGCTGAGAAGGCGGTACCTCTAGGAAAACCCAATCTCTTTTCACTGATAGGTTCAGTCTGTCGTTCACTCGAGAAACACGCGGGTACTTTTAAAGCGGTTACTTTAATTTAATTTAATTTAAAATTAAAGTAAATTAGGGCCGTCCGGCAACTCCGACCGATAGGGAGGAGTTGATAAGTTACTTTAATTTAATTTAATTGAAAATTAAAGGGCCGTCCGGCAACTCCGACCGATAGGGAGGAGTTGGCCCGAAGGGCAACTCCGACCGATAGGGAGGAGTTGGGCTTTAGCCACTGGCTGGGGTAGGGGCCCCAGCCAGGAAAGGTTACTTTAATTTAATTTAATTTAAAATTAAAGTAACTTAGGGCCGTCCGATAGGACGGCAACTCCGACCGATAGGGTCCGAACGAAGTGAGGACAACTCCGACCGAAGGGAGGAGTTGGAGGAGTTGTTACTTTAATTTAATTTAATTTAAAATTAAAGTAACTTTTGCATAAGTTACTTTAATTTTAAATTAAATTAAATTAAAGTAACTTCTACAGAAAACGCTTCTCCTTCACTTAAAATGCTGAAGCGCCTTGCCGCGGAGAAGGCTGATCCTAACATACGCCAGTGGGGGACTAAGGGACTGGCTGGCCTCCCGGGCAAGAGGGGTTGAAGGGCTGCCGGCCAGGGTGAGTCAGAGTAAGACCCATCGAATTCAGTGCCAGACCCGCCCCCGTTAGAATGCGTTAAGGATTGAAGCACTAATAGCTGATTTTTTCTTCCTCTTTGAGTTTACTTTAATTTAATTTAATTTAAAATTAAAGGGCCGTCCGGCAACTCCGACCGATAGGGTCCGAACGAAGTGAGGACAACTCCGACCGAAGGGAGGAGTTGGAGGAGTTGGAGGGCTACTTTAATTTAATTTAATTTAAAATTAAAGTAACTTATTGCTACTTTAATTTAATTTAATTTAAAATGAAAGTAACTTAGGGCCGTCCGATAGGACGGCAACTCCGACCGATAGGGTCCGAACGAAGTGAGGACAACTCCGACCGAAGGGAGGAGTTGGAGGAGTTGTTACTTTAATTTAATTTAATTGAAAATTAAAGGTGGGGCGAGCGATAGCGAGCCACTTACCCCCGATAGGGGGTAAGGATTGCTTTAATTTAATTTCATTAAAATTAAAGTAAACTTAGTCGGAGTTGTCCTATCGGACCCTCGTTCGAGCATTCGGATGGAGGTAGGGGATGGGATATGGGATGTATAGGATGCCTAGGAGGGAGATGCCTTCCTCAATCAGAAACGTCATTCGAATTGCGTTGCACTATAGTGGGCTTTAGGCCCCTAAGGCTAAAGTCCAACTCCCTACCCACCGATTTTTGTGTGCTCTAGAAAAGGCGGAAGAGATGGGGAGTTCACGTATATAGAAAGGATCACTTAAGGGCCCTCCGATAGGAGGGCCACTCCGACCGATAGGGAGGAGTTGGGAATTCCGAAGTAGGACCACTCCGACCGATAGGGAGGAGTGGGGAATTCCGAAGTAGGACCACTCCGACCGATAGGGAGGAGTTGGGAATTCCGAAGTAGGACCACTCCGACCGATAGGGAGGAGTTGGGCCTACACCCCGGAACAACCATTCTGCCTAGCCACGCGCTTTCCCTTACCTGGCGGTTGGATCTTTTGGAACTTCATAAAGGGGTGGGGGGCCTCCGGCCCCCCCCGGGCCCTTCCGGGCCAGCCTCGGCCGGCAGGCCAACACTCCCGTCCCCACCACCATCCATGAAGTGGGTGGGGCTATGCGGGGCGGGATTATTGATCAATGATAACCGGCTTCAGCCCCTTCCTGTTGAAAGGGCAGAACGAGGATGTATGGATTCAGCTAGAAACAAAATGTGGATTCCATCCGACGACCGATTCACAAACAGCCAGAAAAAAGCCTACTTATGTTTACTCCAAGTATACTCCGTTTTCACTACGAGAATGTACTGCGCCAGGATTTGTTATTAAAACTTAATCATACCCACATTTCGGAAGTTCCTGAATTATGTGAAATAATGATAGTTTCAAAGGCCTTTAAAAAGTCCAGTTTTCACTCAAAAAAGGGAGAATTAGCTATAGAGAATCCTTGTGGTTAGAAGTGCATGAAGAAACGGAACGGGAGTTCGACAGGAAAGTCGTTTCGGTTCAAACAATTTGTCCTAAATCAAGAGTCAAAGAGAAAAGCAGTAGTCACTTGCACTCTACGGGGGCATGTTATGTATAAATTCTTGGAAAAACTTGTTCCGATAATTCACACCCCCCATTATCCAGTCATAAAGCAAAGAAACTCCATCCAATTCCATTTCTCAATGGCCACGACTTTATCTGGGGAATTTCCGCCAATAAAAGAGAATTTCGAGATTTTTGCGCATCTTCGAGGGTTCGATGTGACTATTGTCACTTCAGCCACCACACGAGAGGATACTTTTACTTTGTGGAGTGGCTTTGAAAGGAAGAAACGGGAATAGTCATATGGCAGACCTAAGAAGCGAAGCTACTGAATAATAAACAGCGTATGCAGAAGGTCTCAACCACACGAGGGAGGGAGCGGCACCCTCAGCGGCTGCCGGCTCGTTTACCTAACCTTAGAGGCAGCAGCACCACAATATGCAGCCGATAATCCCTTCCGTTGTAGTCGTTGCTGAGCCGGTGACAAGAACAAGGACGAATAGATAGGGTACCTGAGACCTCCCTCCCGAGGACTGGCGCTCGTTCAATAACCCCTTCCCGAAGAGCGTTCTTACCTATCCACCTGAGCAGTGCACATCGGATCAGAGACTTACGGGCCTCTATCTGCTCGGTTCCCCGTCTGCGATTAGTCCATCGGAATGGGTTCCTTCCGAAAGATCGTGAAGGTTAGTGCCCTGTGGAGAAATATGTGGAAACGCCCGATTAGGACGTTAATTCATCCTGGTGCCCGATATTCATCGGAGACCCGTCCCTCCGATCGAAATCGTTCAAGGGCTGGGGAAGAAAAAGCAATCCTTGCGCTACGCGCTTCGCCACGAGTGTTCTTTGCGCTACGCGCTTTCAAGGTTTTGATGGTGGGGCGCTCGCGCCCCGGATCGACTACTGTACTATGGAATGGAATTGGTGAGGGGTCGATAACTCCCCACCCACTTAAGACTGGTCCCGGTGCCAAGGCCTGTTAGGGTGTACCATCCTTTTCTAGAGGTGAGTTAGACCCGCCCATGCGCTACGAATCGGAAGCGCTTAACTTTACTTTAAAGTGGCTTTAATTTTAAATTCAATTAAATTAAAGTAACCCCACTCTGGGGTGGAAGACCCAAAAACGGAGGAAGTTCAAGGGCCGTCCGGCAACTCCGACCGATAGGGAGGAGTTGGCCCGAAGGGCAACTCCGACCGATAGGGAGGAGTTGGTTGGCCGGGGTTTTTCGACACTCTGGGCTTGCCAAAAACGGAGGAAGTTCAAGGGCCGTCCGGCAACTCCGACCGATAGGGAGGAGTTGGCCCGAAGGGCAACTCCGACCGATAGGGAGGAGTTGGTTGGCCGGGGTTTTTCGACACTCTGGGGTGGAAGAACCAAAAACGGA
>Contig141+78874411
GCTTCTTCCATGGACTCAGCGTCCAGTCCCATTATGAACGTATGCTACGCTTCCCTTCCTATGAACTTCAGTTTGTTCGAGAACTACGTGGTCTTCCTTTTATTCTCTAGACTCAGTGACCATAAAACAGCCTCACAACCATTCCTACCTCGGGTAGGCTAGAAAGGCGGATAAATCGTTCAAGTTTCATTGGTTTAAACATCCAGATCGGTTGTTCGTTCTCAGTTGTCCCCAACGCCTCAAAGATTGGTTGTTCTCTACCCTCTCTTCCTCGCCCTAAAGCCCCGATCTGCTAACGGAAACCGATTAATGAGCGCTTAAAAGTTTCTTTTTCGGCTGTTTCCCAACCCTTTCACCCAACAGAGTGTGTTTCGGGTGGGCGCCGGGTCAAACCAACAGCCCTTCACCCTGCCCCCCACCTCTTCCTGCCGGCTAGGGTCTTCAGATGGGTCATCTGTAAAGCACTTTCGTTCCCCGAAGGCCTTAGATAGCTGGCGGGTGAGGGAGATTCAGTAATTACGCCGGGTTTCTATTTACCCAATTTTGGGTCGATTCTGAAGAGTAAAGGGCAGGGTAGCGCGTAGCGCTACCCGCGGGGGGGCCGGCAAGGCCCCCCCTGCCCTCTGTTTTGTTTTACCCCACTAAAAGGCCAACTCCCCCCACTCCTCCCTTCGGTCGGAGTTGTCCTCACTTCGTTCGGACCCTTCGGTCGGAGTTGTCCTTCGGACCAACTCCTCCCTATCGGAATTCGGAGTTGTCCTCCTGTCGGAGGACCCTAGACCTAGACTTTACAGGGATTGTCACTACGCGGCATCCTTCTCACAAATCACTTCTGTCAACTGCTTGGATCTCCACTATCTTCTTGGTTCATTCCTTAGCCTTCTTCTTCCAAATAATATTGATGACGCCTGCACGCTCAATTACCAAGGCTCCTTTGGCACGTAATTTGAAGCCTTTAAAAGTCATTTTTCTCCCTCTCCCTTCGGTCGAGTGTCTAAAGACCCTTGGAGAATACTTCACAAACTTCAAGTTTCCTCTTGCTTTAATAACCGTGATCCCCTCAGCTGCCAGCCTGGATATCAACTGTGTCATGGATTCTTTTGAACCTCTTTCCGTTCCTAATCCGGTTAGGTCAGTCGGATCCCAAAAGAGTTTAGACTCAGCATCCCATACTTTTTTACTGCGGGAGGAAGAAGGCTGCTTCTCCGTCTTTCCGGAGAAGGAATCTTTGAGGAAAGACCCTTCCACACCCGAAGTACCAGAGTCCCCGCATTGGCCTCCAAATGGCCCGGCGAACCCCGGTTGTTGAGGAGGGTGGCACTGGTGGTAGCACGCGCGCAGCTGGGTCTTCCCAAGGGAGGAAGAAGGCTGCTTCTCCGCCTCAGCATCCCATACTTCTTCCCTGCGGGAGGCATACAACTGGCTCATAAATTGTTCCATTTCCTCCTTTTTCTCCTCCCTTATCTTTCTCACCAACTCTTGTATCTCCTTCTCCACACTCGAAGTACCAGAGGGGGGTGGCACTGGTCTGCGGGAGGCATACAACTGGCTCATAAATTGTTCCATTTCCTCCTCTTCCGCGTCTAGCTCTCTTAACCACTCTTGTTCCACTTTAAAGTGCCCAATCATCATCATGGAAATCACCATGAATGGACTGAACCTCAGTAGGCGGCTCAGGCGACTTGCTAGTCGGGTCATCCTCTGCGGCATCCGCTTCACCCTTTTAAAGGGCTCGCCGCAGCATCCGCTTTAGCAGCGTCTTCGGCCTTACTTCGAGCCCGCCGCAGCTTCAGCCTCTGCGGCATCCGCTTCACTTCGAGCCCGCCGCAGCTTCAGCCTTTGCGGCATCCGCTTCACTCCGAGCCCGCCGCAGCTTCAGCCTTTGCGGCATCTGCCTCACTTCGAGCCCGCCGCAGCTTCAGCCTTTGCGGCATCTGCTTCACTCCGAGCCCGCCGCAGCTTCAGCCTTTGCGGCATCTGCTTCACTCCGAGCCCGCCGCAGCTTCAGCCTTTGCGGCATCCGCTTCACCCGGGCTCTAGCAAGGGTTTTTGACTCCTGAGAGCCGTGGCTCTCTAGGAGTCGTGAATCAGAAGACTCGAAACTTAATGTCTTAGCATTAAGTGCGACTTGATGTTCTAGAATGGCAATGGTATGTTCCATCCGAGCCTTTTAGAAGCAGCTTCTAAAATCGTGACGAGGAGACAAGGCGCCTGCGGAGTGACCAGCAGGTACTGATGAAGGGACTATGGCACTCGTATGGGAAGGTGAAGAAACCGTGACATCAGCTTTCACCGTTTTCTGTGACACAGCAATGGACGAGTGGGCCCCCGTGCGGCAGGGTCCCCACGAAACAACCATTGTCAGAGTCCTTTAGTGCTGAGTATGCATTAGATTCAATTTCTAGAGGCTTCTGAACGGTACTTAATTCATTGGGTTGCTGCTGTTGGTGCTTATCGGAAGGGGTATCGTTGCCCCAGAAGTAGCTGCTGCTACTCGATAGAAGTTTCTTGATCTGTGCACTTCTGGGGGTCTAAAGGATTTGTTATCGAAATCGATATGATTGGCTTCTGGGAAGAGTTCATATATCTTCCGGGCGAATGTGTACCGTGTGATATTCTCGGCCCGGCCAACCTGATTACCTTTTACAATGACGGCTCCGCACCCGAAATCGCTACCGACTAATCGGTTCATTATGATTTCGGGGCGACTTTTAAAAGGTCCTGGGATAGAAACTTTATTTGAAAGGCAAGAAAACGTTTGTAGGCTGTTCTGCCATTGCGAGATGTCTGCTTAAAGTTGGGGCTATCATCGATCTGTGTTACAAGTTAAAGGGCCCCGGCGGGTCGAGACCTAGAATTGGGTAAATAAGAAGGGAAAAATGCCCGGGAAAATGAGCTCGATCAGTCCGGCAAATTGGGTAAATGAGATAACCAACCAACTCCTCCCTATCGGAATTCGGAGTGGCCCTCCTTCGGAGGGCCAACTCCTCCCTATCGGTCGGAGTTGTCCTGCGGACCAACTCCTCCCTATCGGTCGGAGTTGCCCTCCTGCGGAGGGCCAACTCCTCCCTATCGGTCGGAGTTGTCCTGCGGACCCTGGTGCCGGGCTAACCAACCAACTCCTCCCTATCGGTCGGAGTTGTCCTACTTCGGAATTCCCAACTCCTCCCTATCGGTCGGAGTGGTCCTACTTCGGAATTCCCAACTCCTCCCTATCGGTCGGAGTGGCCCTCCTTCGGAGGGCCCTGGTTAAGGCGTTTGGGAAGGGCCTGGTTCGATTCTACCACCCCTTTGATGAGCCCGGCGCCCTGCAGGCTGCCCCTGCCGGGGCAAATCCCTTCTGAGGTGCCCGTAGGCAGGGGAAACGAAAGAGGGATTGATCGACCTTGCACAGATCCAGAAAAAAAGGGTTCCAGTGCGGAGGGTCGACGTAAAATATGGTAGATAGAACGATCTCACGATCCGACTAATGCCACTTTCTTTCCGCCGGCCCAGGAAGAAAGCCTGCCGGGAAGCTAGGAGCCTTCCACCGGCCTCTCTTTCTGCCCACAGAGTAATGCCCCGGGTCCCAACAGACAGAGCCCAAGCCCCACATAAAAGGCTGCCCAACAGACAGGGGAGGGGGCCTCCCTGAGAGGAGAACTTCCCGCCTGCCTTTCATGGGGGTGGGTCCGCGGCCTAATCGGTGCTCTTGCCCTTTAAAGCGGGTGCGAGGGTTCAGAAGCAAGATCAACGGATAGGCCCTTTTTTATCAGTAAACAACCACGCTGTTAGGGCCCTCCGAAGGAGGGCCACTCCGAATTCCGATAGGGAGGAGTGGGGAATTCCGAAGTAGGACCACTCCGAATTCCGATAGGGAGGAGTTGGCCCTCCGAAGGAGGGCCACTCCGAATTCCGATAGGGAGGAGTGGGGAATTCCGAAGTAGGACCACTCCGAATTCCGATAGGGAGGAGT
>Contig142+1166502
TCCGTTTTTGGGTCCCAGAGTGTCGAAAAACCCCGGCCAACCAACTCCTCCCTATCGGTCGGAGTTGCCCTTCGGGCCAACTCCTCCCTATCGGTCGGAGTTGCCGGACGGCCCTTGAACTTCCTCCGTTTTTGGCAAGCCCAGAGTGTCGAAAAACCCCTTAAAATTACTTTAATTTTAAATTAAATTAAATTAAAGTAACCCCAGGGCTGGTGAGCTAGGAGAGGTGGGGGAGGGGGTTCCAAGAGAGAAAGAGAGGGTGAGAGAGATTGTAAGGATTTTGCTGGATCCAGTTCAGTTGTTTCGGTTCCCTGTACCGCCGCCTGTTCGCAAAGCTGTAGAGCGGGAGTTGGGATGCCGTAGCCGGCTCGGGTCCCGCCTGGCCGTGGCGGCTAAGCAGGGCATAACCGGTAGATAGATAGGTCCAATCTCCCTATCGGTCGATGGCATGGAATAATGGTGAGTGGCGGGGTGGTCATATCGATACTCGGTATACACTACTCGAGTGTAAAGTAACTTTAATTTTCAATTAATTTAAAATTAAAGGCTAAGTTACTTTAATTTCATTTAATTTAAAATTAAAGGACTTTCTTTCTTTCTTTCTTTCTTTAAGTGCTACTTTAATTTTCAATTAAAGTAAATTAAAGGAAATTTAAACTAGTTTACTTTAATTTACAATTTAAACTAGTTTACTTTAATTTACTTTAATTTAAAGTTACTTTAATTTTAAATTAAATTAAATTAAAGTAACCCAACTCCTCCAACTCCTCCCTTCGGTCGGAGTTGTCCTCACTTCGTTCGGACCCTATCGGTCGGAGTTGCCCTTCGGGCCAACTCCTCCCTATCGGTCGGAGTTGCCGTCCTATCGGACGGCCCT
>Contig143+2156
ACCGATAGGGAGGAGTTGGGAATTCCGAAGTAGGACCACTCCGACCGATAGGGTCCGAACGAAGTGAGGACAACTCCGACCGAAGGGAGGAGTTGGAGGAGTTGGCCCTCCGAAGGAGGGCCACTCCGAATTCCGATAGGGAGGAGTGGGTCCGATAGGACCACTCCGACCGAAGGGTCCGAACGAAGTGAGGACAACTCCGACCGAAGGGAGGAGTTGGCAACAATTTCGGAATTATTGCGCCGTCGCGAAAACCAGCGCTAAAAGTACTTTAAAGTACGGCGGGAGCTTTAAACACTTTTAACTGCCTGGCCGGGTCCGAGCGAAGCGAGGACAACTCCGCCGAAGGGTCCGAACGAAGTGAGGACAACTCCGACCTACCGGGAGGAGTGGGGGGAGTTGGCAGGGTGGCCCGGCACGGGACACCGCGGGCCCCCCTTAGGGGGGCCCTGCCCAAACATGCCAGGGGTCGTTTAAATTAAATTAAATTAAAGTGATTTAACCCGCAAGCAAGGGTGACAACTATCGAAGCGTGGGGCGCCAAAGCAGCGTGGGATGACGACCGGAGGGCGTACGCACCACCGCCGCAAGAGCGCGGAGCTACAGCAACCTCAAAGGGGGGTCTGAGGGCCGGGAGCCTTGGCCCCCCAGAAGAATCGACGCGACGGGGGCCTACAGCTAGGCGCCCCCCTACTACGCAGGGCCTATCGAAACGTGGGGCGCCAAAGCAGCGTGGTGGGGCGTAAGCACCGCCAAAGCTTGAAGGGGTGACAGTCGAAAAAGCTAGGACTTAGCTAGCCCCCTATAGTGCGGCTTTTTCCTACCCGGCCCTGGAGTCCCGAGGAAGCGGTGACGAGGAGGTGTCACCACCTGCCCTTCTAAGAAAAAGTGTGCCGCTAATTTAAACTAGTTTACTTTAATTTACTTTAATTTAAAATTACTTTCATTTTCAATTAAATTAAATTAAAGGGGCTTTAGCCACTGGCTGGGGTAGGGGCCCCAGCCAGGTTAATTTAATTTAAAATTAAACTTTAAATAGCGATGCCCCCTGAATTTCCCAGGTTCACTCAAGCGTGTTCCTTCGAACCGGCTTCCAGGGTCCGAACGAAGTGAGGACAACTCCGACCGAAGGGTCCGAACGAAGTGAGGACAACTCCGACCGAAGGGTCCGAACGAAGTGAGGACAACTCCGACCGAAGGGAGGAGTGGGGGGAGTTGGCCAGCAGGGGAGCGCTACGCGCGAAAACCAGCGCTAAAAGTACTTTAAAGTACGGCGGGAGCTTTAAACACTTTTAACTGCCCGACCGAAGGGTCCGAACGAAGTGAGGACAACTCCGACCTACCGGGAGGAGTGGGGGGAGTTGGCAGGGGGCCTTGCCGGCCGAGGCTGGCCCGGAAGGGCCCGGGGGGGGCCGGAGGCCCCCCACCCCTTTAAAGGGGGGTTTAAAGTAGCGCCCCCCTGCCCTCCGGCAGGAGGGCCACTCCTCCCTTCGGTCGGAGTTGTCTTCCCTTCGGTCAGACCCTTCGGGCCAACTCCTCCGACCTACCGGGAGGAGTTGGACCAGTAACCACCCCTGTGGGCTGCTCTGGGGGGAAAGCTTAGCTTCCCCCCCCCCCCTTGCGCCTAAACACAAACACTCTGGCTCATGCATATCAATGACCGTTGGGAAAGAAGAACAAGCGAACGGACGGACCTATGTTCGAATTTGCACCTATTCGTATCTATTCAGTCATCAGTTTGCTACTTTCTCTGATTCTAATTGGTGCTTCTTTCGTTTCTGCCCCTTCCGGGCTTTCGGCTTATCCAGAGAAATTGTCAGCTCACGAATGTGGTTCTGATCTTTCTGATGATGCCAGAAGTTGTTTCGATATATGATTCTATCCGGTTTCTATTCCATCCATTATTTCCGATTTGGAAGTAACTTTTTCATTTCCCCGGGCAGTCTCTCCGAACAGGATTGGTTGGTTTGGATTCTGGTCCATGATGGTATTTCCATGGATTTCAACCATTGGATTTATCTATGAATGGAAAAAAGGCGCTTCAGATTGGGAGTAACCGACTACTAGAGGTAAAAGCCAAGCTGGCAGATGCATGGTTCACGCTTGGCTGCCGGGGCTGCCGCGGAGGAATCACCAAAGTCAGCAACGTTAGGAGCGGAGCCAACGAAACGAAAGGATAGATTTATAATCTTATAGAACCTGGGCACCGGAGAGTGAAAGGGAAACATACAAGACTTCCACGGAAATATCCGGTCCATCCTCTCTTACTTTCGGCTCGACTCTTCTGGGAACACTACAGTGGTTCTATGTAATTTTTCATTACTGTGTGGGAAGTTTCGGTCGTTCGGCAGATGTTTCTAGTCCGATTTTGCAGAAGCACTTAAGGGGTTTTTGAAAGACTTTCAAGAGACTTAGTGCCTCTTTATTTCTTGGGTAGTATTGCTGTGTACTATTCCATTCCCATCCATTCCCTTAGAGAGCTGCTGGGTTTTGATACCCCTCTATTATGGTACGGTCTTGCCAGGTTCGGATTTGAGAGTAGTATGTCTAAGTGATTCCCATCACTATATTTTTGAAAGACTTTCAAAAATATAGTGAGCTTTCCTTTCTATTACGTTAATTGGGAATCGTTTCTACCTCTCATGCGCAAGCACTGAGAATCTGTGAGTTATTCCCTTAGAGGGAAGCCAAACCAGGAAAGTCCTAATTGAGTTGGAGGGTAAGAGGGTGGAGGGCAGAAAAGAGCCAACTCGAAAGTACTTGGGTAATATTTTGCTACGACAACGGCATTCACTACGGAAGCGTGAACCACAGCGAATTCAGTGGTTCACTGCCCGCGAATAGCAGTAATTGAACCCGCCAGATTTATTGCCTAGTCCCTGTTCGGTGAATACGTTGAGGGACGAGGCCCGCATGTAGGTGGTTGTTCTGGTGTCTAGCCTTGCTCTCGAGATCGCTAGTGCAGAGTTGACCTAAGGCCCAAATCTCCCCACAGCGGCATGTAGAACGACGAGCTCAGAGCTTTATTACACCTCGGTTACCATTCCCCCAATTGTTGATCCTCTGTTAACCCCTAACGTTAGAACCTCGTCCCTATATGAGTTGGCTACGTGAGTCGCCTCCAGCCAGATCTCGTACGCCGTGAATGCACCGTGGGCTAGGCCAGACATATTATACCCATACTTCGCTGCCGCGTAATTCTAGGCCCGGGTCCGCCCCCGCAACCCAGCTAGGGCCACCCAGAGGATTCATGGAGGGGGCCAGCCAGGAGGAGGCCAACCCAACTCCTCCCTTCGGTCGGAGTTGGCCAACTCCTCCCTTCGGTCGGAGTTGTCCTCCGGACCAACTCCTCCCTATCGGTCGGAGTGGCCCTCCTATCGGAGGGCCCTGCCGGGGCCCCTGAAGGGATGGGGCGGCCCACCCAAGTGGCCTGCGGGCCCCCGGGCCGCCCAGTCAGCAGCAGGGTGGTGGCCTGCCGCCAAGTGAGGGCTAGACATTAGCTATCTGTCCTCCATGGGTCGGAGGAAATGGAGATAAAGATTAGCTCCCATTCTCTCCAGACCAGAGGAGTAGGACTACCTGATGGAGTTGGAGTCATATGGTCTCAGGAATCATGTCCTGAGGCGCCGGGGTCAATCCCTCGACAAGGGTGAACCACTGGTTAATGCAACAGTACTATGGAGTGAGATCCCTTCAGGGCAGGGGGCCTTGCCCCGGGGGGCGCGTAGCGCCCCCCTGCCAACTCCCCCCACTCCTCCCGGTAGGTCGGAGTTGTCCTCCCGGTAGGTCGGAGTTGTCCCCCAACTCCTCCCTTCGGTCGGAGTTGTCCTCGCTTCGCTCGGACCCGGTAGGTCGGGCAGGGCCCCCCGGCTGGTTTTCGCGCTATGCGCTCCTTTAAAGGGCCAACTCCCCCCACTCCTCCCGGTAGGTCGGAGTTGTCCTCACTTCGTTCGGACCCTTCGGAATTCGGAGTTGTCCTCACTTCGTTCGGACCCTTCGGAATTCGGAGTTGTCCTATCGGACCAACTCCTCCCTATCGGTCGGAGTGGCCCTCCTATCGGAGGGCCAACTCCTCCAACTCCTCCCTTCGGTCGGAGTTGTCCTCACTTCGTTCGGACCCTATCGGTCGGAGTTGTCCTGACCTGGCAGTGCCAACTCCTCCCTATCGGTCGGAGTGGCCCTCCTTCGGAGGGCCAACTCCTCCAACTCCTCCCTTCGGTCGGAGTTGTCCTCACTTCGTTCGGACCCTATCGGTCGGAGTTGTCCTTCGGACCAACTCCTCCCTATCGGTCGGAGTTGCCCTCCTATCGGAGGGCCAACTCCTCCAACTCCTCCCTTCGGTCGGAGTTGTCCTCACTTCGTTCGGACCCTATCGGTCGGAGTGGTCCTTCGGACCAACTCCTCCCTATCGGAATTCGGAGTGGCCCTCCTTCGGAGGGCCAACTCCTCCCTTCGGTCGGAGTTGTCCTCACTTCGTTCGGACCCTATCGGTCGGAGTTGTCCTTCGGACCAACTCCTCCCTATCGGAATTCGGAGTGGCCCTCCTTCGGAGGGCCAACTCCTCCAACTCCTCCCTTCGGTCGGAGTTGTCCTCACTTCGTTCGGACCCTATCGGTCGGAGTTGTCCTTCGGACCAACTCCTCCCTATCGGAATTCGGAGTGGCCCTCCTTCGGAGGGCCAACTCCTCCAACT
>Contig145+131039951
ATCGGAATTCGGAGTGGCCCTCCTTCGGAGGGCCCTTGGGGGCCCCTGGCCTTCCATTGGGTTGGGTTCGGTCGGTTCTGCTTCCCCCTCGATTTGGGGTTGGCCCGGCGCTCCTTTCATTGGGTTGGCCAACAAACAGTGCTGCAGGCTAAGTTACTTTAATTTTAAATTAAATTAAATTAAAGTAACCCCAGAGCCAATCTCTCTTCCAAAAGAAACTCGATTCGAAGTCTTGAAGTAGTCTCCCGGGCCGTTCATTGAATCAATTCCCGTTTCTAACGAAAAGCCATCCTAGTAATATTCGTATCCCGAAGTCTTCCGTGACGTTTGAAATCACGTATATAGATGTCTTCCGGGATTGGTTCCGTAAAATGCCCCTTCCAATGATTCACTCACCACAAGGTCGCTAGGTCTCTAGACTATCGTGTAGTCATCCCCGAGCCAAACATTTGGGCGAGGCACTACAAAAATAGTGAAGGCACTATAGTGCATCGCGTAGCGCTAGAGAGGTTATCTAAGTGGGCCGGTACGAGGCATTTACTAGTGGAAGCGCGTAGCGCACTTAATAAGTGGTGCAGGCATACGACGCTCCTATTTGCCCCCCCGTAAATCACCACTAGGGTCCGAAGGACCACTCCGAATTCCGATAGGGAGGAGTTGGGAATTCCGAAGTAGGACCACTCCGAATTCCGATAGGGAGGAGTGGGGAATTCCGAAGTAGGACCACTCCGAATTCCGATAGGGAGGAGTTGGCCTCCGGATCGGCTAATTGTTAAATGATACTAGATGGCCGCAGCTCACAACGTGAAATCGGTGAACACAACAGAGCTACAGCCGCCCTAGGTTCAAATCCGATGATAGGGTAGCATACTCGCTTGGTGGAATTGGGCACGACAGACTCAACAAAATCTGCATTGTGCGGTCGGTTCAGATCCGATAGCGGGTATGGACGTGTATAGATCTACAAGAGGTCTTTCTAGAAGGTTTAAAATACATGACTTTAACGCCTTGAAAGTGGGCCTTTAGGGCGAGTATAACTTAATAGGTTAGAGTGTCGGATTGTGAATTCGAAAACACGGGTTCGAATCCCGTTATTCGCCTTAGCGCGCGCATTTTACCTCATCATCCATGTACGCGTCGAATGACCACTCCCTGTGGCGCTGCTATCCCTCTTCCTTATGGCGCCTGGATCCGCTTATGGTGTGATTGGGGAATTTCTGGTTCTCTCTGGTTACCTGCCCGATGGAGAATGAGTACGATGGCCTGTCTGTGGCCGATCCCGAATAGGCAGGGGATCTTCTTCATTCAGAGAGCTATCGTAGACTCGGGTTTCATTCTAGTTGGCACTATTGGAATGAACTCGAATAAGAATTCCTCAGTTCAGCTGGTTTATCCTACTCTCCCTTCCCGGGGCACTGATGTGGAAGCGCGTAGCGCTGAAACCCGGGCCAAAGCCACATTTAAGGCCCTTACCCCCTATCGGGGGTAAGTGGCCTTTAATTGAAAATTAAAGTACTCGATTAATTGAAATTAATTGAACCCGACTTCGATTTCCCGCATCGTGACTGGAAGGTTACTTTAATTTAATTTAATTTAAAATTAAAGTAACTAGGGAAGGACCTCAAAGTCTGTAGCCAACTCCCCCCACTCCTCCCGGTAGGTCGGAGTTGTCCTCACTTCGTTCGGACCCGGTGGGTCGGAGTTGGCAGGGTGCCACAAAAGGTTAGCCTGGCAGGCTAGGCTTGCCTGGCCCGGCACTTCAAAGGGGAGATCCGGGTCTACCCTGCATTCCTTGCCGGGGTTTCCTCCAACTCCTCCCTATCGGTCGGAGTTGCCCTGTGCCTGGCAGGGTTCGGCCCCCGGGGGTTTAAAGTAGCGCCCCCCACTCCTCCCGGTAGGTCGGAGTTGTCCTCGCTATGCTCGGACCCTGGCAACTCCTCTTTAAAGGCGGAATAAATATTTGTGGTCCCCCAACTCCTCCCGGTAGGTCGGAGTTGTCCTCGCTTCGTTCGGACCCGGCATAAAGTTACTTTAATTTTAAATTAAATTAAATTAAAGCAACCAACTCCTCCAACTCCTCCCTTCGGTCGGAGTTGTCCTCACTTCGTTCGGACCCTATCGGTCGGAGTTGCCGGACGGCCCTTTAATTTTAAATTAAATTAAATTAAAGTAACCAAAGTTACTTTAATTTTAAATTAAATTAAATTAAAGTAACCACGGCCGGCCCTCTCCCTTCGGTCGAGTGTCTAAAGACCGAATTCTAAAAAGGGAGCGCGACGGCGCAATAATTCGGAAATTGTTGCCAACTCCCCCCACTCCCCTCCTCCCTTCGGTCGGAGTTGTCCTCACTTCGTTCGGACCCTTCGGTCGGAGTGGTCCTATCGGACCCACTCCTCCCTATCGGAATTCGGAGTGGTCCTCCTGTCGGAGGACCCACTCCTCCCTATCGGAATTCGGAGTGGTCCTACTTCGGAATTCCCAACTCCTCCCTATCGGTCGGAGTGGTCCTACTTCGGAATTCCCAACTCCTCCCTATCGGTCGGAGTGGCCCTCCTTCGGAGGGCGAACTCCTCCCTATCGGAATTCGGAGTGGTCCTACTTCGGAATTCCCCACTCCTCCCTATCGGAATTCGGAGTGGCCCTCCTTCGGAGGGCCCACTCCTCCCTATCGGAATTCGGAGTGGTCCTACTTCGGAATTCCCCACTCCTCCCTATCGGAATTCGGAGTGGCCCTCCTTCGGAGGGCCCACTCCTCCCTATCGGAATTCGGAGTGGTCCTACTTCGGAATTCCCCACTCCTCCCTATCGGAATTCGGAGTGGCCCTCCTTCGGAGGGCCCACTCCTCCCTATCGGAATTCGGAGTGGTCCTACTTCGGAATTCCCCACTCCTCCCTATCGGAATTCGGAGTGGCCCTCCTTCGGAGGGCCCACTCCTCCCTATCGGAATTCGGAGTGGTCCTACTTCGGAATTCCCCACTCCTCCCTATCGGAATTCGGAGTGGCCCTCCTTCGGAGGGCCC
>Contig146+150918571
GTTACTTTAATTTTAAATTAAATTAAATTAAAGCAACCAACTCCTCCCTTCGGTCGGAGTTGTCCTCACTTCGTTCGGACCCTATCGGTCGGAGTTGCCGGACGGCCCTTTAATTTTAAATTAAATTAAATTAAAGTAACCTATACTTTAATTTTAAATTAAATTAAATTAAAGTAACCACGGCCGGCCCTCTCCCTTCGGTCGAGTGTCTAAAGACCGAATTCTAAAAAGGGAGCGCGACGGCGCAATAATTCGGAAATTGTTGCCAACTCCCCCCACTCCTCCCTTCGGTCGGAGTTGTCCTCACTTCGTTCGGACCCCGCGTTACTTTAATTTAGTTTCAATTCAATTTAAGGCGCTTTAAAGACTTACTTAAGTTTAAATTAAATTAAAAAGTCTTTGTAACTTGACCCACTCCTCCCTATCGGAATTCGGAGTTGTCCTCCTGTCGGAGGACCCACTCCTCCCTATCGGAATTCGGAGTGGTCCTACTTCGGAATTCCCAACTCCTCCCTATCGGAATTCGGAGTGGCCCTCCTTCGGAGGGCCCTGCAGAAAGTACTCCATGGGGAATATTATGTCGCACCCCCATGTTGTTGGGGGCGATCGAGTCTGTCAAAGTGCAACCCAATCAAGGAAAGTTTTCCGTCCGGAGTGCTTGTCCAGGGAGGGAGTTTACTCGACCCCCTCGTTTCGGTAGGAATTAGTCCCCTACGAGAGATGATCCCGGGACATTGGCTTCCGCCAACAGTGAACTCTTAAGGATCGCATCCCGCGCATATTCCGCATTATAGCCCGCGACTGATTCAGCTTCTGCTTCTGGTGGATCGGACGGAGCTCGATTAGTTTCTGCTGAGCAAGAAATGGAAAACATAATCGATACAGGAAACAAGGGAATGCCAAACCATATCTACTTTTACGCTATGACAATCTCACTGAAGTTACGAGAACCTACACAGATTAGTACAGTATACCGAGAGGGGCAGGGTGGCCTTGCCGGCCACCCTAGGCGCCCGGCAAGGGCGCCTGGCCCCCCGGTCAGAACCACACGTGCAAGTTTCTCTGCATGTGGCTCGTCCGTGATAACTTATTCAGGTTCTACGGGCACTACAATAGTGGCGCGTAGCGCTTCACTATAGTGCCTCATGGTAGGGCAGGGCAGCCCTAAGGCTGACCGCTTAAAGGGGCTCGCAAGCTCGCCCCCCTGCCCTTTTTTTATGCTGCGACCCGGAAATAACAACTTTATGTGAGAGAGGGGTGGCAAATATTCTGAATTGTGGAAAGCGCTACGTAGCGCTTTACCCGGTCCCCCCTGCGGGGGACCACCATGGGTAGGGGGCCGTGGGAGCGGGACTTAAAACATTTTTACCATAGCCTTCGCCGTATTGTCCATATCTAGTTTGGGGTTTCTTGAGCAGCGCCTGCCAAGTTTGCTGCTTCAGGTCACCATCCTTCGCGTTTGCCCTTTCGTAAGGGGAGGGCACTTAATTACCTTGAAAGGTTGACGACGTTGGAAGTCTCGTTGGTGTTGGGGCAAGGTGTAGTTGGGGGCTAGGCTGAAAGCAAGCCAGCCCCCAACCTATACCTTGGCATCCAGAGGTAAAACGCGCGAAGCGCTTTTGGGGTGAAACTAGCAGGTTAGGTCCCCGTCGAATTGGCGGAGGCCTAAGCTTTCTCAGGGGAAGGGCTGACGGGGGACCGAGAAAGCGCTACGCGCTCGGGGATGGGCGGGCCCCCATCCCCGGCCCACAAGGATCCCCTATCGGGCTTTAAAGGGCTTCCGTCAGGAAGCCCAACTCCCGGACCCGGGTGAGCGAAGCGAACCACTCACCCGACCGGCAGGGGAGGGTGAGGGGCCAGCTGCCGCCTTTGATGCCCATACCACCACCACCTACAAAGTGGGTGGGGTTTGAAGGAGGTTGGGCTAGATGCCAACTCTGTAATAAAGGGCGAAGCTATTAGCGTTTTCCTGGCCCACGAAGGCGCCGGGCTACCGGGCCCCTTCATGAATCCATGCGCTACCCCCTCCACTTGGATAAGTCTGGAGTGCCTATCGATGCATGTCCAGGGCATATGCCTAGGGAACGGGTGGGAAGTTTTCCAGTTCCCGGCGCCCGCCTCCTGTCATCAGTTCTTCGGCCACACCGGAGTATCCTACTACTATCGTTGTCCGGATCGGAAATATAGCTGTTGGCTAAGAGATAGTTTCCTCACACCTCACATGGGAGTCCTGCGACCTTAGACCCTTTTTCTACCAAAGTGCTAACTAAGTTACCCGTTTCGTCTCGCCGGATATCCTCTCGTCATTCCAACTCCTCCCGGTAGGTCGGAGTTGCCCTCCTGCCGGAGGGCAGGGGGGCGCTACTTTAAACCCCCCTTTAAAGGGGTGGGGGGCCTCCGGCCCCCCCGGGCTGGCCCTTTGGGCCAGCCTCGGCCGGCAAGGCCCCCTGCCCTTGGCTAGACTCTTCCTGTTGTAGCCAGCCAACTCCTCCCGGTAGGTCGGAGTTGCCAACTCCCCCCACTCCTCCCGGTAGGTCGGAGTTGTCCTCACTTCGTTCGGACCCAGGTCGGAGTTGTCTTCCCTTCGGTCAGACCCTTATGGGCCCTGAGGCTATTCGGTTCGTCCCACACGAGACTCGATCGGGCACTCATCAGCCGCCGCCCAATCTGACCATCCCCCCGGCCCACAAGGAGAATCCCTCTATTGGCAACTCTCGGTCCGAAGGAGACTCCCCCGATAGGGGAGGGGACTCGACCGATAGGGTCAGGTTGGCCGGCAGGGCCACCCTAGGGCGGCCTAGCCCTGTCCGACCCACCGGGTCCGGGCGAAGCGAGGACGACTCCCCGGTTGGGAGTTGGGGAGGTTTCGCTTTCTCTGATTCTGCTGTGCCTTCCTTTAGCCCCCAAACTCCCCTCCATCCATAGTTCCGTAGGGGAGGCGGAGACACGGCTTTGCTTTTCGAGTGCCCCCAGTAAATAAATGGAAGTAAGTCCTGCGTGTTTCCGGCACAGCGTATTATCACCTACAGCCCTTTCCTCCAAGCACTTTCAATCGGCAACAAGGGCCCTCCGAAGGAGGGCAACTCCGACCGATAGGGAGGAGTTGGTCCGAAGGACAACTCCGACCGATAGGGAGGAGTTGGCCCTCCGAAGGAGGGCCACTCCGACCGATAGGGAGGAGTTGGTCCGTAGGACAACTCCGACCGATAGGGAGGAGTTGGCCCTCCGATAGGAGGGCAACTCCGACCGATAGGGAGGAGTTGGCTTGCTTCTAGTACGCTCGACATTTGTTGCCCAAAAGGCTGGTAGGCCGGCCCTCGGAGTACGTTTATGGCTGATCTGTCACCATACATTTTTGGCCAAAGCCTCGGGCCCATAAGGGCCACGTCACTGGGGTAGGGGCCTGGGGGGTGCGGACCCGGGCGGGTAGCGCGTAGCGCTACCCTGGCCCCGGTAAGGGCCCATAAGGGTCCGAACGAAGTGAGGCCTTAAATTGAATTGAAACTAAATTAAAGTAACTTTAAAAGGGTCCGAACGAAGTGAGGACAACTCCGACCGAAGGGAGGAGTGGGGGGAGTTGGCAACTCCGAATTCCGATAGGGAGGAGTTGGTCCCGGTTCCCCACTTCTCTCGAAGCATGGTCCTTGTAGAGTCGGGCGATCCCTCGCTTTCACGTTTGAGTGTTTGCTCGTCGTTTAGGCCAGTGAGTGGCATTCCTGCTTATTGCAGCCACCCCCGCACGCACCTGGATAGTATTAGGACCCTTGTGCCTTCCGCCGCAACTTAATCCGCCTCGGTTAGCTCAAAAGGGGATGAAAATTTTCAACTAGCGTAGCGCTTTCTCGGCCTTACTTCACTCACCCTGTTGCTTGAAATTAGCCTTGCGACGAAACGCAGACATTCCCCATGCTGCGGTTCCCTTCGGTCCGTTACCGAGTCGGGTTAGAGGAACATCTGAGCGATTGTATGTAACCCTCGCGGATCCAAACGCGCTCACGAGGCGCACAATAATGATAAGACCAATAGATACTTCATAAGAAACCGTTTGAGCTGCGGATCATAATGCTCCCGAAAAAGCATATTTAGAATTACTAGACCAACCCGCCATAATAATCCCATAAGCTCCTGGAGAAGATATAGCAAATGAATGAAGTATACCCACATTGAGGTCTGACAATACCATACCATAATCAAAAGGGATAACCGCCCAAGCAACCAAACTTGAATAGGGGTCAGTCAGGCTGCCCTCCGAACCGTACGTGGCAGTCTCTCGTCATACAGCTCTCACTCAGAACGTTTTCAACGCTTTTAAAGCATCTATGCTTCGCGCTGCCCTTTTAAGCCCAAGACGACAACATCTCCTTCTCACCAAGGTCCGTTCCGACTAGTCGCCTTCGCGGATTCGATTCTGGGGGTGTGACTTAGGCTTCCGCGAAGCGGAAGCACAATAGTGAAGCGCTACGCCCCCGGTTCAGGGCCCTCCGAAGGAGGGCAACTCCGACCGATAGGGAGGAGTTGGTCCGAAGGACCACTCCGAATTCCGATAGGGAGGAGTTGGCCCTCCGAAGGAGGGCAACTCCGACCGATAGGGAGGAGTTGGTCCGAAGGACCACTCCGAATTCCGATAGGGAGGAGTTGGCCCTCCGAAGGAGGGCAACTCCGACCGATAGGGAGGAGTTGGTCCGAAGGACCACTCCGAATTCCGATAGGGAGGAGTTGGTTGGCAACCAATAATTCCGATAGGGAGGAGTTGGTCCTTGACTTCGCCCCCTCCTCGCTACTATGCGACCTCTGGGACCGCGCATCGTTGGCTGGACGATGTAAAGCGGTTACTTCCCGTGGTTGCTCCCTTTCCTTTCAGTCGAGTGTCTGGAAACCTGCCCGGCAGGGCAGGTTTAAAGTCGCTACTTTAAACCCCCCTTTAATAAAGGGGTGGGGGGCCTCCGGCCCCCCCCGGGCTGGCCCTTTGGGCCAGCCTCGGCCGGCAAGGCCAACTCCCCCCACTCCTCCCGGTAGGTCGGAGTTGTCCTCACTTCGTTCGGACCCTTTTAAAGTTACTTTAATTTAATTTCAATTAAATTTAAGTGCCGGGCCCGCCCTCCGGCAGGAGGGCAACAAATAATTCCGATAGGGAGGAGTTGGCCAACTCCTCCCTATCGGAATTATTTGTTGCCAACTCCTCTTTAAAGGCGGAATTATTTGTTGTCTTCCAACTCCCCCCACTCCTCCCTTCGGTCGAAGTCGTCCTCGCTTCGCTCGGACCCGCGGTCGGAGTTGTCCTCGCCTCGGACCCCGGGGTCAGACCCTGGGTCCGACCCGTAGGGAGGACAACTCCGACCTACCGGGAGGAGTTGGAGGAGTTGGGTTAAAAGTAGCGCTTTACCGGTGGTATTGTGGAAGCTTAGCTTACCACAATAGTGCCCATCCAGACCCTCTCCGCTCCGCCCGCCCTGCTAAGGGCACGCGCGTGGAGGTCCTTGCGCACTTGCTTGATTGCTCGAGACGGGATATGACTTGTGGCTGGCTGCCCGGAGAGGGCAACCACTAAAGGGACTGCTGAAATAACAACCCAGTTGGATGGACCGCTTTATGTAGGAGTCAAATTTCGCCCAGAAAGTGCTAGCCACCACTGGGTTTCGCCACACACATACCGACGTCTTCTGTTTCGGATACGTAGCCCTTACCTAAGCAGTAAGTACGTATCAAGGTTGTTGACCTGACCTTTCCCACACCAGCTGAGCACGCCGGGCGTTCCGCTAGCGGCCCCCTGAAACTAGGCAGCTCTCTCCAAGCTCCTGCCAGCACTTGCCAGGGGGGGAAGCTAGCAAACTAGTTCACTCTTAATGGAAAGGGCGCGCTTAGCACAAGAGTGATCTTATAGGGGAAGCGCTAGCTAGGGCGGCTTCGCCCCGCCACTATAGTGCCCGCCCCACCACCTTCAAAAAAGGGGTGAACTTAACAGCTTAGAATCCTGTAGTAGGCTTCTTCTACCTTCTGAACCAACCGCTCGCGAACCATCAGGATTCTTAGCCCTGAAGGCCGCATTGGCCTGCTGCACGTATTTCCGAGCATTTTAGTGAACTGAAATCGCTAGTTTAGTTCGGGCTTCCACATGCCGGCCTTTAGACACTCTTAGGGCCCCCGGCGAGTGCCGACCTAGTAGGGAAGAGGGAGTGCACTATAATAGTGGCATACACGTAGGAAGATGGGGATTCTTCTATGACGAAAACGAGCCTCGCACGGCGCACCATAAATGTAATTACTGGAGCCATTACGAATAGAAAGAAATTAGCACTTGGAGGTAAAATAGGTTCTTTTATAATTAATTTCAACCCATCCGCTAAAGGTTGTAACAACCCAGAAAATCCCACTACATTAGGACCCTTTCGACGTTGCATGGAAGCCATGACTTTCCGTTCGGCTGACACTAAAAAGGCTACTCCTAGTAAGAGTGGGATTATGATTCCCAAAATTTTAGCTAAAATAGAAAGTATATACAGTCTCATTTTGTTGGCTTTTGTTCCTGGGACAATATGTTTCTGATATCCATGCGAGTTTTCTCTAGGTTCCCTTTGGGGAACCAGAGTCCCATGAAAACGTTAGAGTGCCTATCGGCCGCACCGGCCTTCGGCCGGGTTGGAGGGGCATATATCTTTTATTTGTGCCGGAACCCTTTCCACTATAGGGGCAGGAAATAAGGCTGCCGGCCGGCAGGCCGGAAGAAACCTACCTAGTGGAAAACTCCCCCCTATCCACGTTTATTCATTGAAGTGCTTCGGTGGAAACTGTACCTTCTATAAGGGGCTCGGCAGTACACTCGGTCCAACTGTCGTTTATGGAGGGGGGTCGATGGGCGGGAAGCGTTAGCTTCCCTGGCAGCAGGAAACGCGTAGCGTTTTCCTAGTGGGCGCGTAGCCTGCTGCCCCCTATTATCTGGGCTCGGCTAGAATCCATGGGGCGAGGTCGTCGGGACTACTAGCTCATTCCTGCGAGCAGCAGCCCGTTTTTTGAGGTCTTCCGTCCTCTTCCAGCAAGTACGAGCAAACCTCAACTCTGGTGGAATTTCATACGGCATTGGCAACAACCATCCAACCCTCGGCAACAAATCGCGAAGGATCTTTGTAGATGCGTATCTACTCCGCCCATGGTTCGCGCCTTCCGAAGCCTGCTCGCGGCTCACGATGATGCTAATGCAATGGAATGCGCTGCAAGGACGCGAAACAATCACTTCGGGAGTCACTTCCCTCTCGGGTTCTCTGCATGCGAAATTTTTCTATGAAACGACAAGAGCCTGTGAGTTTGCAGTATTGGACGAAGAAGTTTAATCCCGAGTTATCTTTCGCGGTGAGAATTTGTAGCTTGTTATGCTGCTGCTATCCGATCGATCGGACCGCAATCTACTGGGTTGTTTCCAACCGACGATTGGACGCACGATCTACTATTTACTTGATTCCCATCTGGATTGGGCTTTCGATCTACGAGCGAACAGCTGCAGGAAGGGTGGACATTGGGAAAACGCTAGAATTATGAGTCGGTTACAAAAAGTCCAAATGACTCTTTATTCAGCTCTTTTTATAATGAATTAGAATTCAGCGCCCTTTAAAGTTCCTCAAGGAGTACCGACTTCACCCAACTCCCGTCCCCACCCACTTCATGGGTGGTGGTGGGGCAGGGTTGTCCGTTAGGACAAGCGCCGGGCAGTTAAAAGTAGCGCTGCCCTTGCCAGGCCCCGGGAGTTGGCCCTCCCCCTCCCTGGGTCGGGGGAGTGTCCTCCGGACCAACTCCTCCCTATCGGTCGGAGTTGTCCTCCTATCGGAGGACCCTTGCGGTCCAACTCCTTTAAACCCCACCAACTTTGTGGGGGGGCGGGAGTAGGCTAAAGCACTTTAAACGCCCAACTCCTCCCTATCGGAATTCGGAGTGGTCCTATCGGACCCACTCCTCCCTATCGGAATTCGGAGTGGTCCTCCTGTCGGAGGACCCTAACCACCCATTCATGGGTGGTGGTGGTGGCGGGGCGACGTTGGCCCGGCAAGGCCACCCTTCTAGAATCTTCAACGAACTTTTAAAAAGGCTTCTTCTCTCCCGGGCGGTTCTTTCCCGGAGGGATAGCACTCAGATGTGCGCAAAGTCTTATACAAAGCAGTCACTCCTATACCAGCCTGCCAGCCAGTATAAGATTACCTATCCCGGATACGGACGCAGGCAGTACATCCCCCGGCAAAGGTAATACTCAGGGCCCAAAGGGTCCTCCGACAGGAGGACCACTCCGAATTCCGATAGGGAGGAGTGGGTCCGATAGGACCACTCCGAATTCCGATAGGGAGGAGTTGGCCAGCCTCGGCCTAAAGGCCAACTCCCCCAACTCCTCCCTTCGGTCGGAGTTGTCCTCACTTCGTTCGGACCCTTCGGTCGGAGTTGTCCTCCTATCGGAGGACCAACTCCTCCCTATCGGTCGGAGTGGTCCTACTTCGGAATTCCCAACTCCTCCCTATCGGTCGGAGTTGCCCTCCTTCGGAGGGCCCTTGGGGGCCCCTGGCCCTGGACGTTTTGCCTTATCCGATAGGGCGGTGGAGTGAGCCGAGTGCTTCACTTGACAGAAGCCGGGTGGCTTTCAATGTTTGTTGCTAAATAGTCTGGCCTGCTTCGAAGGAGCATTGTTGCGCGCTTCTCTGCTTTTAGCGATTCTTCCTGTATCTCTTGCTCGCTTCGCCGGGACTTCTCGCCCCTCTCAGTAGGGCACGCGCATCTGAAGCTTGCTCCGTTGCGCCCCTTTAAAAGCGCGCTCCGCTCGTTTGCTTCGATAGCGCCTTACGTGAGAGGGGCAGAATAAGAGCTAAAGCTGCCTAGGGTGTGAGGTCTGGCTTGCGGGGTTCTTCTCCGGCTCCACCAGCAGCCTTTATCAGCTGCTATGGTTCCCTTCCCGAATGTGAATCTCTATCCGTAGTAGGATTGACCCCGAACAAGGGAAGGGTGTGAACCGGTCCTCGTGATGCGAGGAAGGGCTATCAACACCGAAGAAGGAAGACGGAACTGGCCAAGTTGACGACTATCCGAATTTACCACCCAGGGCCCGACGACAGGAGGGCAACTCCGACCTGTAGGGAGGAGTTGGCCCTCCGGCAGGAGGGCAACTCCGACCTGTAGGGTCCGAAGGACAACTCCGACCGATAGGGAGGAGTGGGTCCGATAGGACCACTCCGACCGAAGGGAGGAGTTGGCTTTAGCCACGTCGCTGGGGTAGGGGCCTGGGGGGTGCGGACCCGGGCGGGTAGCGCTACGCGCTACCCTGGCCCCAGCAAGGGGTCC
>Contig147+13254
CGACCGAAGGGAGGAGTTGGAGGAGTTGCTACTTTAATTTAATTTCATTGAAAATTAAAGGGCCCGAAGGGCAACTCCGACCGATAGGGTCCGAACGAAGTGAGGACAACTCCGACCGAAGGGAGGAGTTGGAGGAGTTGGGCTTTAGCCACTGGCTGGGGTAGGGGCCCCAGCCAGGCGAAGAAACTTTAATTTTCAATTMAATTAAATTAAAGTAACCCGGAGTTGGACTTTTAAACCTCCCTAAACTACAACCCTATGAATTGGGAGGAAGACGAACCGGTCCCCACCGGACCTTCTGCAAGCGCTTCGGCACGATGATGCCATTATGTGGCGGGAGGAAAAAAATTACATGTCTCGAGAAGGTAAAAAAAACCTAGAGACTATGGTTTCTTCCCAACAGGACTTTACTCCGGAGGTAGGGGATGATCCTGCTTCCGGGGGGCGGCTCTTCTTCCTCAGGCTTTGTTTCTGGAGACAGGTCCTTGGCTATGCCCCTAGTACCGCCCAGCCGAGCCTTCTTTTATCCGGATCGCCAATTCCTGAGCTCAAGACTTTGGGCATTACTTGCTTGACCTCTGGGAATAGAATACTGGAACGATAGGGAAAGGAAATCCTACAGGTTGGGTAGCTCAAAGGTGACAGGATAAATATCATTCGAATTGAAGGAAGGTTATGTGTGTCAACCAAGTCTGTTCAGTGGTCGTAATTAGGTAGTGAGAAAGAAGAACCTTTGCAGAAACACTTCGCGAAGAGAGCGGGGGTTAAAAACGTGGATTTTTACACCACGTAGCCCCCCAACGGAATTTCAATAGCACCCACCCTGATGCTATGTAACTATGCCTCGGCCCTTGAGGTTTGGAAAGACCAAACTTCTATACCTCTTCCTCTCCGTTACTCTCGGCATGGTCATATATATCGACAGAATCAAAAGCAATTAGCCGGATTGTGGATACTTTAATTTAATTTAATTTAAAATTAAAGTATCTTCAGCCGGCCGAGAAAAACGTCGAAGTTAGCAAGAGGTAACCTCTTCTATGGGCCTTTAGGCACTCGACCGATAGGGAGAGGAACAAAATTTCCTATTGGTTGGGGCGCCCTTACAATAGGCATCATGCATGTGGGCTTTAAACCCCCTACAGTACCCCGCCCCCCACCTACGCGCCTAGCCCGGTGAGTTCGCTTCGCGCCGGCTGGAACCTCAACGCTCTCATTCAGTGGGGGCAGGGAACTTCCCCCAACCCAACCCTTCCCTTCCTCCGACCGAAGGGAGGAGTTGGAAGCCTTAAATTGAATTGAAACTAAATTAAAGTAACTTTAAAAGGGTCCGAACGAAGTGAGGACAACTCCGACCTACCGGGAGGAGTGGGGGGAGTTGGCCTTGCCGGCCAACGACCGATAGGGAGTTGGGGTTGGCCTCTCCTAGATGTTTGGGATACGCAGTGTCCCACACGTGCATGGTGTCCATCGTTGATTTTTCTACAGGAAGATGGCCTCTGTGTTGATGTTTGATGGTGGCGTACTCGGGCCCGGCTTTGCTCCCCTGCCTGGCAGAAGGGCACTAAAGAGTTTGCTAGCGGACCAGGCCACAGGGAGTTACTATTTTCTGCTAGTCACTGGAGGCCTCGGAAATCGGATACACCCCAACCCTACAACAATACACCGGTACAGCTGGTTCCCTACCCCTACCAGATACTCGTCGGGGTACCGGGGCAGTGTTCACGCTTGACCCTCCCACGATCCCGGGTTCTGACCCCACTTAAGCATGCCTTGACGTCCATATCAATCCATTGTACTCGGGCAGGTAGCTACCCACGCGCCTTCGAGCCTCCAAAACCAGGGTAGGGACTACGGGGACAGGAGCCCGCCAATCCCTTCGTGCTGATGGCTTGGGGCCGAGGTAGGCTGGGGGGAACTCAAAATAAGTTTCTTCTTCTGAATTCAACTAATTTTCAATTAATTGAAAATTAGTTGAATTCAGAAAATTATTCTTCTTCTTCAGCTTCCGGCCGGGGAGGGGCTTCTTCTTCTCTGGTTGCAGGAGGCTCTTCTTCTTCATCTCCTAAGGTTTCTGCTGAAGCGGCTGGTAGGTACCGCTCAGGCGGCTTCTTCTTCCGTTTCAGCTGGTACCGCCTTTGTTTTGCTGTTTCTGGTGATTATGATTATGATTATGATTCTGATCATACTGGCCTGCCGGGTGAAGACGGGCGGGAACGCGAACGCGAACGCGATTAAGAAAAGAATATTGGGAGCGTTTTCAGCCTTTAAAGAAAGAGTGACGGCAACATCAATTTCATGCGATGCTCTGCTTGATGTGGAGAGCAGAGAAGTTTTTGAAATGATTAAGTAGTACTCTGTAGTGTAGGAAGCAGGCCAACTCCTCCCTATCGGAATTCGGAGTGGTCCTACTTCGGAATTCCCCACTCCTCCCTATCGGAATTCGGAGTGGTCCTACTTCGGAATTCCCCACTCCTCCCTATCGGAATTCGGAGTGGTCCTACTTCGGAATTCCCCACTCCTCCCTATCGGAATTCGGAGTGGTCCTTCGGACCCTTGGGACATAGTGCCTGAGTGCCCGCACTGCACCGCATTGCGTAGCAGGAAAAGCCCTTTCGATGATGATGGGTAAGTAGCTGGAGGTGGGAAGCCCTAACCCCGCTTCCGGTTGCCCAGAGTTCATCGGCGAACTGGACCCAGCGATTAGAGGGGCCAGCTTAGAAAGTTTTAAACCCAAAACGCTCCAACCACCCTCCGGAGAAACAAACTACGATGGCCTTCCGGCTTGCGACTGGAGTAGGCCACACCTTTAACCCTTCTTACTATACTGATACTGAAGTACCAAGTAGGGGAACAGTACTTCATTGCCGGGCGAAAGCCTAGCCTGTAGTACAACTACTTAATAGTACCAAAGGCGACCCCAGACCACGTAGGAAGCGAAGCTTCTGGGAAAGTGCTTTCCGCTTATAGGAACTGCCAAAGTGGTTAGTCCACCCGGACATTTGGTGGCGCGAATAGGCAATAAAAAAGATGGGATTTCTACGCTTGGGACTGGGGGGCCGCCATAAAATGTCCGTCAATCCATGAATTTCTCAACTCAAATTGAAGTTCCAAATGAGCAAGGCTCATCGCCTCGCAGCAAGTCCACTCTAGGCAGGGCGAATAGATAAGGTTTAATTCTTTCTTGGGGGGCCGAGCTTCGGTAGCCGAAGTGCCTAGAGCTACGTAGCGCCCGGCACTGGGGGCGGAAGCTACTTTGCGACCCAGGGCCCAAAGGGCAACTCCGACCGATAGGGAGGAGTTGGATTGGAAGCGACTTCCTTCAGTGCAATAACGAACGGCATTTCGCTAGTCTCACTGCACTGGACTTACGTGGAACAACCATCCAAGGTTGGCGTTCTTTGGCAGGGCAGCGCGTAGCGCTGCCCGGGCCAGGGGTTTGAGCGCCTTTTAAAGTCGCGAAAACCGTAAGTTACTTTAATTTAATTTCATTGAAAATTAAAGGGCCGTCCGGCAACTCCGACCGATAGGGTCCGAACGAAGTGAGGACAACTCCGACCGAAGGGAGGAGTTGGAGGGCTACTTTAATTTAATTTCATTGAAAATTAAAGGGCCCGAAGGGCAACTCCGACCGATAGGGTCCGAACGAAGTGAGGACAACTCCGACCGAAGGGAGGAGTTGGAGGAGTTGGGCTTTAGCCACTGGCTGGGGTAGGGGCCCCAGCCAGGCGAAGAAACTTTAATTTTCAATTMAATTAAATTAAAGTAAC
>Contig148+2216
AACTCCGACCGATAGGGAGGAGTGGGTCCGATAGGACCACTCCGACCGAAGGGAGGAGTTGGCTTTAGCCACGTCGCTGGGGTAGGGGCCTGGGGGGTGCGGACCCGGGCGGGTAGCGCTACGCGCTACCCTGGCCCCAGCAAGGGGTCCGACCTACCGGGTCCGAGCGAAGCGAGGACAACTCCGACCGAAGGGAGGAGTTGGAGGAGTTGGGCTTTAGCCACTGGCTGGGGTAGGGGCCCCAGCCAGGTT
>Contig149+3213
AACTCCGACCGATAGGGAGGAGTGGGTCCGATAGGACCACTCCGACCGAAGGGAGGAGTTGGCTTTAGCCACGTCGCTGGGGTAGGGGCCTGGGGGGTGCGGACCCGGGCGGGTAGCGCTACGCGCTACCCTGGCCCCAGCAAGGGGTCCGACCTACCGGGTCCGAGCGAAGCGAGGACAACTCCGACCGAAGGGAGGAGTTGGAGGAGTTGGTTACTTTAATTTAATTTAATTKAAAATTAAAGKRMCTT
>Contig15+1223
TTTTTGGCACCCAAGAGTGGGGCGAGCGATAGCGAGCCACTTACCCCCGATAGGGGGTAAGGGCCGTCCGATAGGACGGCAACTCCGACCGATAGGGAGGAGTTGGCCCGAAGGGCAACTCCGACCGATAGGGTCCGAACGAAGTGAGGACAACTCCGACCGAAGGGAGGAGTTGGAGGAGTTGGGTTACTTTAATTTAATTTAATTTAAAATTAAAGCAACTTATAGAAAAATTTATCAATTTTTCTTTCTACAGCGCGCTGTAGAAAGAAGCCAAAAGTTGAACCGTTGAAAGAACCGGCCTAACTAAGCTTAAGCCATTGAAGTCTCAGACCTTTAAACTAGCCGCCCTCTTGACCCTCGGGCTTAAAGCCAGGTTGGATTGGATTGAAGGATTGGACGGGTTAAATAAGCGGTAGTGACCCGCCGTATTGCCGCATCGTTCTTTTGATCTTGGCCTAGCCGCCTCTTGTATTGCCCTTGAGCTTGACCACCTTCTCGGATTCTTTAACCGGGAAGCGCCGGTAGCCCAGCACCTGACCCCCTCAGGCCCTTGCCTCTTGACTCAGGCCCAACCGGCGCTCATCGGTAAGGACTCCAGTACCTGAATGAGTGGATTTTTTGCCCGGAAAGCGCTCATCAAGGACCCCAGCAGGCCCAGCCTAGTTGCCACACTAGTACTGGACCCCTCTTGCCCTTGCCTCTTGACTCAGGCCCTTGGAAGTAGGGTTTGGGTTGCCGGACTTGGACTGGCGACTGGCCATTCAAATCGCCTAAATTAATTGAAAATTAATTCCAACTCCTCCAACTCCTCCCTTCGGTCGGAGTTGTCCTCACTTCGTTCGGACCCTATCGGTCGGAGTTGCCCTTCGGGCGTTTGAAAGTAAATTAATTGAAAATTAATTCGGTTTATTTAATTTAAAATTAAAGTACCTTCTAGGTAAATTGCCGAACCCCTTCTTCTAAAGTGGAAAGCGCGTAGCGAAATAAGTGTGTTACAGGAAAGTGCGTAGCGCGAACCGCCTAAGTGGCCTAAAGGCCGGAGGGGTAGTGGGTGGAGATTTGGTAATGGTTCGGCCCCCTCTCCGGGCACTACTTCGCTTTCCTACAACTCTGTAGGTCCTAGGCTACCAACTGCAGGGGCCTGTTACGATAGGCGAGGGAAATCACGCGTACATGGGTTCAGACGCTTCAGAAGTATGCATTTTTCTCTAAGAAAATGACCATAGGCGGGCAGGGGAGGCTCTTTGGAGAAAGGGTGGCGGGGCTAAGTTACTTTAATTTTAAATTAAATTAAATTAAAGTAACCTAACAGAAAACGCAAGAGGCTGTGACTACTCTGAGCTTCGTGAAAAGCTAGGGTTACTTTAATTTAATTTAATTTAAAATTAAGCTGTTTTTTCAACTTATAAAGCCAACTCCTCCCTATCGGAATTCGGAGTGGTCCTATCGGACCAACTCCTCCCTATCGGTCGGAGTGGCCCTCCTATCGGAGGGCCCACTCCTCCCTATCGGTCGGAGTGGTCCTACTTCGGAATTCCCAACTCCTCCCTATCGGAATTCGGAGTTGCCCTCCTATCGGAGGGCCCTAAGTTACTTTAATTTAATTTAATTGAAAGAGTTTTTTCACGTGAAAAGCGAAGAAGTAAAATAATTGAGTATATTGGAATTCTCGTAGATAGATGGAGCACATTGGAATTCTCAAGTCAGTGGGCCTTCGCCAAGCTTTGCTACGCGCTATGTGAGCTCTCTACTTACTTCGATCAGTGGTGGGTAGAAGGCGCTTATGCGCACCCGGGCCTCACGTAGGTACCCTTACCACTAGGCACTACGCGGGTACAGGTGGGAGGCCAGCCGTGGGGTACCTACCTAGGCTAGCCCCACACTTGGCCAGCTTTGCTACGCGCTATAGGCACCGCCTAGCAGAGCTTCCTATTTACTCCGATTAGTGGGCACAACGGCGCCTGACCCCTTTTATAGAAGACGCGCTTTCTTGACCTCCCCTGACCACATAGCGCGTAGCGCACCCACTAGGCGCATACACCCTCTTAGGCGCCAAATAGGTTAAAGCGCTACTAGTTGGGCTAGCATACCTAGCGTAGCGACCACTAGGCGCGTAGCCTAGACACCCACTTAGTAGCGTGGCCTTTCTCCCACTTACCGATAGGGCCACATAGTAGCGACCACTAGTTGGCGCGTAACACGCACCCCACGCCGGCCCCCTTGACCACTATGCATAGCACGTAGCGACCCCCGGACCACATTGAATTGTGCAGGGCGGGTCGGAAATTTCTTAACTACCAAAGTGTAACTTTAATTTAATTTAATTTAAAATGAAAGTAACTGAAGGACCTGTAATTTTAAATTAAATTAAATTAAAGTAACTTTAGTTCTCAACCCTTTTATAGAAGACGCGCTTTCTTGAAAGCTGCGTTAATTTACTTTAATTTTAAATTAAATTAAATCCGTTTTTGGGTCCCAGAGTGTCGAAAAACCCCGGCCAACCAACTCCTCCCTATCGGTCGGAGTTGCCCTTCGGGCCAACTCCTCCCTATCGGTCGGAGTTGCCGGACGGCCCTTGAACTTCCTCCGTTTTTGGCAAGCCCAGAGTGTCGAAAAA
>Contig150+1252
GGACCACTCCGACCGAAGGGAGGAGTTGGCTTTAGCCACGTCGCTGGGGTAGGGGCCTGGGGGGTGCGGACCCGGGCGGGTAGCGCTACGCGCTACCCTGGCCCCAGCAAGGGGTCCGACCTACCGGGTCCGAGCGAAGCGAGGACAACTCCGACCGAAGGGAGGAGTTGGAGGAGTTGGGCTTTAGCCACTGGCTGGGGTAGGGGCCCCAGCCAGGTTANTTTAATTNAATTTAANTTAAAATTAAAGN
>Contig151+85826171
AGGGCCGTCCGATAGGACGGCAACTCCGACCGATAGGGAGGAGTTGGCCCGAAGGGCAACTCCGACCGATAGGGTCCGAACGAAGTGAGGACAACTCCGACCGAAGGGAGGAGTTGGAGGAGTTGGGTTACTTTAATTTAATTTAATTTAAAATTAAAGTAACTTTAGGGCCCTCCAAAGGAGGGCAACTCCGACCGATAGGGAGGAGTTGGTCCGTAGGACAACTCCGACCGATAGGGAGGAGTTGAAAATTCATCGAGTAATTCGGTTTGCTTCGTAACGAAAAACCTCAAAAACAACATTGAATCAAAAAAGGGTCCTCCGACAGGAGGACAACTCCGACCGATAGGGAGGAGTTGGAGAACCATGAAATCATCTTTGACACCAAGCAGCAGCATAGAGTCATCCGTCCCCGTCCTTCGCCACTAGCTCCGCCTTCCCCCTCCTCGTGCCGCCACTTCTGGGTGTTGCTGGAAGGAAAAGAAGTTTAAAGTCCTAAAGTCATGTGAGGTTCCGGTGGAAAAGAGTCAATATTTACTCTTGCAAGCAGCCACGGAGGGCGATCCCCTGCCGAGTAAGAGCACTCGAGCTTTATGAGTGTGCAGAAGATCTTTTTTGGCCTTCAACATCTCCGAGCATGAATTCCTTAAGCGGAAGCCATACGACGCCGACCTCACTCCTATTGAGGTCGAGGTTTTACAAGAAGCTATGGTAGCCCTGGAGAGAAACTTAAAAACTATGCATTTAAGTGAAGTGCTCCTCTATACTTTAATTTTAAATTAAATTAAATTAAAGTAACCTGGCTGGGGCCCCTACCCCAGCCAGTGGCTAAAGCCCAACTCCTCCAACTCCTCCCTTCGGTCGGAGTTGTCCTCACTTCGTTCGGACCCTATCGGTCGGAGTTGCCCTTCGGGCCAACTCCTCCCTATCGGTCGGAGTTGCCGGACGGCCCTATAATTTTAAATTAAATTAAATTAAAGTTCGTGAAGAAGGCTAGGCAGGGCTTCAGTGGTGGCGCCAAACCCGGCGGAGCCTTCTTTTATCCAGAATGTGTTCAAATTCTTCAACTCCTCCTTTTAAAGCGTTACTTTAATTTAGTTTCAATTCAATTTAAGGCCCTTTTAATTAAATAAAAGGTTCGCTCGGACCCTAGATTTTGTTGCTGGAAGGGGAGTTTTAACTTTCTATAGAAGTGCCCACCTCAAAAGAGAAAGGGAAGCTCTGAAATACTCTTCTGACGGAGCTTCCAGTTCCAATCCACACTACTCCTTTTGGCAAGTATCATTGGATCGGTTCAATAATTCTAACGGGTAGCCTAGGAGGGGGAAAAGAATGAACATGTTAATCGTACTTCTTCCACACTCTGCACGGGCCGGGGCGAGTAGAAGCAGCACTGTAACGGGCACAAAAACTCTTGAATATCAGGGCAGGGGGCCTTCGGCCCCTTTAAAGGTGGGCCGAAGGCCCCCCTGCCCATAGGGTCTGACCGAAGGGAAGACAACTCCGACCTGGGTCCGAACGAAGTGAGGACAACTCCGACCTACCGGGAGGAGTGGGGGGAGTTGGCAACTCCGACCTGTAGGGAGGAGTTGGTCCTCCCGTCTGGGTCCGAGCGAAGCGAGGACAACTCCGAATTCCGAAGGGAGGAGTTGGCCTACACTCCCGATAGGGTCCGTTCAGGACAACTCCCGATAGGGTCCGTTCAGGACAACTCCGACCGATAGGGAGGAGTTGGAGTTGGACAAAAACAAACCGAACAAAAAACTCCACTATGAGTGCCAGACGACTTTCGATTATCAAACAACCCGTCTCTTCTACGCTTAACTAGCATTTGATAGATTATCCAACCCCGAGCAATCTGAGTCATTGGTGGGGTTTCGGTTCGTTAGCTGCTATTCGTTCAGTAATTTAGACCATTACCGGCGTTTTCCCAGCCATGCATTATACACCTCATGTCGATCCAGCTTTCCACAGCGTGGAACACATTATGAGAGATGTAAAAGGAGGCTGGTTGCTTCGTTATATGCATGCCAATGGGGCTAGTATGTTCTTCATTGTAGTTTATCTCTATTTCTTCCGTGGTTTATACTACGGAAGTTATACCAGTCCTAGAGAATTTGTTTGGTGCCTTGGAGTGGTCATCTCACTATTAATGATTGTGACTGCTTTTATAGGGTACGTACTACCTCGGGGTCAAATGAGCTTTCGGGGAGCTACAGTAATTACCAGCTTAGCCAGTGCTATACCCGTAGTGGGAGACACTATAGTCACTTGGCTTTGGGGGGGTTTCGCCGTAGACAATGCCACCCCAAATCGTTTCTTCAGCCTTCACTACTTACTCCCCTTTCTCATTGCAGGCGCTAGTATTCTTCATTTGGCTGCCCCACATCAATATGGATCCAATAATCCATTGGGTATTCATTCCTCTGCGGATAAAATCGCTCCTTATCCATACTTTTACGTGAAAGATCTAGTGGGTTGGGTAGCCTTTGCCCTCTCTTTCTCTCTTTGGCTCTTCTATGCGCCTAATGCCTTAGGACATCCCGACAATTATATCCCAGCTAATCCGATGCCCACCCCGGCTCATATTGTACCAGAATGGTATTTCTCACCAATTCATGCCATTTCGCGAAGTATCCCTAACAAATTGGGAGGGGTAGCTGCCATAGGACCAGTCTTTGCATCACTATTGGCCTCACCTTTCCCGAACACTTCTGCAGTACGTAGTTCAAGTTCTTAACTCCTTCACTAAAGACTGTTTTGGGTGCTTCTGGCTGATCGCTTACTGTTAGGTTGGATTGGGTGTCAACCAGTGGAGGCACCTTACGTGACTATTGGCTAAATGGCTTCGATAGTGTTTTCCTTGTATTCCGCTATCACGCCCCTGATTGGTCAATTAGAAGCCGGATCAATCCTGGATGCCGACGATCCAAGAAGTCGGCATGCTATGCGAGAGGTTAAGATCTATTGCTGATCCCTTTTAAAAAATTGAAAGGTGAGGTTACTTTAATTTAATTTAATTGAAAATTAAAGGTTCTTAGGGCCGTCCGATAGGACGGCAACTCCGACCGATAGGGAGGAGTTGGCCCTAAGAACCTTTAATTTTAAATTAAATTAAATTAAAGTAACCACTCGTCCTTACTCTTTTTCCCGCCACTATCCTTCCGAACCCGATCCTGTCTCCCCATTCCACCCAAAGGAAAGGTCCCAGGTATCCGGGAGGAAACAGGGGTGTTAGGCTTCCGCTTCGCGGAAGAACCACAATTGTGGTGGAAAACGCGGCACTTAAAGTCGCGCCCAACTCAAGTGTGGATCTCATATCTCAAGTAACGAAATGAATTGGGTCAAGAGTCAGCGATGCCTACCATAAATCAATTGCTTCGTCATTGCAGAGAGGCAAAACGGCACAAAACACGTACTCGAGCTTCAAATCAATGTCCTCAAAAGTTTGGAGTATGCCTGCGTGTTTCGACAAGAACACCGAAAAAACCTAATTCAGCTTTACGCAAGATAGCCAAAGCACGTTCAAGCAATCGAAGGAATATAATGGCAGGCTCTAACACGCCGTGTCTCTTATCCGTACTCTAGGATTTCGGGAGCTCTTTCTTGTTCTAGAATCTATGTTGTCTTGTTCATAGTGAGACATTTAAAAGCGGGTTCTAGTAACCGCACTTTGGACTTCATTTGTGTGTCCCGAACCACAAATGATGATATTGCATCAACCTATGTTGGTGTTGGCTTCTTCTCCACTTTGGGCCAACCAGATGCTGGTCGTCCACGCCGCCTCCCCAGGAAACAGCAGCCGCCAAAAGCGGCCCCGCTGCGAGGAGACGCCACAGCAGAACGAAGGAACAACCGCGGAGGCCTCATCCGAAGAGTCTTCGTCTGGTGACGAAGACACTTCTTTGTCATCCTACATATGTTCTACTGATCCCAGTGTGGCATTCTTCTCTGCCATTCTGGATTCGGCTCCCAAAAGAAATTCGGGTTATCTCGTTTTCGACTTACCCGATACTGTGGGAAGCCGAGAGCGACTAATTTCAATTCTCAACGACTTTAAAGGGCATCTTCTTTCAATCTGGCCGTCCAGCTCATATCTCCGGACGGTCAGCCTGACGGTCTTTTGGCTATCGAAGGAGACGGCAGTAAACACATTGAGCCACAACCAACGAGTATTGTCAGTAAGGATTTCTTTAAGGCCTCGGTAGAAATATCACAGGACCAGGACCGAAGTGAAATCAAACTTGGCGAGACACCCGGAACTCAAAGATATTCTGCTGAATCCCCCAGAGGGAGAGAAAGCAACGCTACGGTGGACCCTATGAGGAGAACTTTTTCCGAACACTTCTGCAGTACGTAGTTCAAGTTCTTAACTCCTTCACTAAAGACTGTTTTGGGTGCTTCTGGCTGATCGCTTACTGTTAGGTTGGATTGGGTGTCAACCAGTGGAGGCACCTTACGTGACTATTGGCGGCCGGGCTTTTTCCTTGTATTCCGCTATCACGCCCAACTCCTCCCTTCGGTCGGAGTTGTCCTCGCTTCGCTCGGACCCTGATTGGTCAATTAGAAGCCGGATCAATCCTGGATGCCGACGATCCAAGAAGTCGGCATGCTATGCCAAAGGAAAGTATTCGAATTATGGTGATTTCATCGCTTAAATGTCCTTCCTTCCCTCCAACTCCTCCCTTCGGTCGGAGTTGTCCTCGCTTCGCTCGGACCCTTACGTCTTCATTCGTTTTGCTTCGAAGCCTTTAAAGGGGCGCCCTTTAAAGTCTCTCTTATTTGTTAAAAACTCTCATAAATATTCGAAACAGACCCCAACTTCAGAAGTTGTTGCGGGAGACTGAACAAGAAGAAAGGGAAGCAGAACGAGCTTTAGTCAATTATTCCCCACACACAATTCTAGTTTTATTCCATTACGTGAAAGCGCTTTGAAATATTCAGTGAAACCATTGTAATGTGGGAACAAGGGGATTATGAAACTATTACACCCACAGAACATGGTCCTGGTGAATACGGGACTGAAAACTCCTGTCATATTTTCTCAGGATGAGGCAAAACGCGTTAGCGTTTTGGGGGAAAACGCGTCCCGCGTTTTCCCCCCGACAGCAAGAGTGCCATGGGTTTTGAATCTTGTTGGAATCCAAGACTCGGAAGAAGCGGAAGGGCTTCGTTCACCAAGAATCGTTTGGCCAGAACCATGTAAACCGAACCCGGAACGATTAAACAAAAAAAGAGTTTGGATTGAACCAACCAGGATTTGGCGTGACCGTGAAAAAAGGGTCAAAGGTTTTCTTCCTAATTCAATGAAAGGTGGGTATGCTGTAGCTGTCGCAGGGCCCGTAGCTCCTCCTCCCAGGAGTCTTTTCCGCAGGCGTCGGGGATTCAGCGGAAATGGTAGATTCAACAGAAGCAGAAGATTCGTATTCAAGGGCAGGGGGGCGCTACGCGCCCCCCGCGGGGGCCTAAAGGCCCCCTGCCCTCCGACAGGAGGGCAACGAATAATTCCGAAGGGAGGAGTTGGTCTAAGATTCGACGGAGGTAGAGGATTCGTCGGCAGGAGAAGATTCAGCAGGAATGGTTGGAGAAAATTCAAGATTCTGAACATGAACCCGAAGGACTGGAATATCGTGGTAGAAGCGATTTGTGCTGCGCCAACCTTTTCGAAGAGGAAAAAGCGGACAACAGCGCGGGCAGCCCTTTCTAAGGCTCAAGCACCACTAGACTAAGCGTTTGAAGGGGGCGGCCGCAGCCTTCTAAGCACCAGCAGCAATCGTACCACCGGAAGTCTAACCAACAGCCTCCATTGCATCAATAGCCTCCGGCACCAGCAACAGCCTATTAAGCACTATTAGCAGCCTCTTAACTAGCAACAGCAACATTCTAAACATCAGCCTAGCAGCACCAATAGCCTCTCCTTAACCAGCCACCGCTGATGCAGCCGGCACCAGCAGCCTATTAAGCATTACCAGAAGTTTTTCAAGAGTTTCTTACTAGGGAATACGCTGCTGCTTCTAGAGAAGTAGCTGTTCAAATATTCTTCAGAATTCTCCACCAAAACCATTTTTGAGCGCTTTAAAGTACCTACGCAAAGCTCAGAAAAACGTTCGATTGTGTAGCTATTCATGTCAGCTGGATACGGGAGTCTACGGTTTCTATTTATCACGTGGGGCTCTGGAGTGAGAACGCAAGCAGATATACCTGCCAAAAGAAGATGCAGGATTTATTGGCTGACTTGCCAGAAGCAGCGCTTTACCTGACCTTCCAAAAGAGTTGGAACTCTTATGGGCCCACTGCTGCGTGGTGCGCGTGAAGCGAGGAGCCGGCGCCTCCTGCTGCTTAGTGGAGAAGCCAGATTGTGGGCGCGTGCGCTTAGTGAGGAGAAGCGGCTGCTGCTAACGGAAGCGCTTTACTTTAAAGTTGCTTTAATTTTCAATTAAATTAAATCCGTTTTTGGGTGCTTCCACCCAAGAGTGTCGAAAAACCCCGGAAAACCAACTCCTCCCTATCGGTCGGAGTTGCCGGACGGCCCTTGAACTTCCTCCGTTTTTGGCCCAGAGTGTCGAAAAACCCCGGGAAACTCCAGAAAAAGCCCGTTTTTGGGTCCCAGAGTGTCGAAAAACCCCGGTAAACTCCAGAAAAAGTCCGTTTTTGGGTCCCAGAGTGTCGAAAAACCCCGGTAAACTCCAGAAAAAGTCCGTTTTTGGGTCCCAGAGTGTCGAAAAACCCCGGKAAACTCCAGAAAAAGTCCGTTTTTGCCCAAAAACGGATTTAATTTAATTGAAAATTAAAGTAACTTAGGTGGAAGGTAGGATAAAAAGTGCAGGCTTTCCCTCAACCTCCCTTCGGTCGGTTGAGTGGCTAAAGCCCCTCCGAAGAGGTTTGGGCAGTGAACTGCGCCTTCGCCTGGCACTGACAGACAATTGATCTCTGCAACGCCTACTAGCCCCTAGGCGGTAAGCTAGCGTGCCCTGAAAGGGAAGGCATGCAGCGTGCTCACAAGCCAAGATCCAATTCCCAGTAAAGGATTCGCTGCGACAGGCTAGCTCTTTCTTGAAGTGTCCGTCGAGCGTGTAACCTGATCCCCAGCTATCTAGCAGCCCGAGAGTTCTTCGGGGGATTGACCGATCGAACGAACAGAGCCGACTCTTTATTCGTCGTCTACAAGTGTCTGTGGTGCGAGAATTCTACCAGTATGTCCGATCGGTATCGGTACTGCTTGGGGGAGCGGTTCTGTCCTAGGTGTGACAGCGGCTCCATAACGGTGTCTTTGCGCTCGGAAGCCAAACAGGCCTTATGAGCTCCAGTAACATGCTACGTGAATTCTTGATGAATTGCCCTTTAAAAGTCCTCCCTATCGGTCGGAGTTGTCCTCCTGTCGGAGGACCCTGAAAATATCGTCTATAGAGTTGTTTTTGCCAACAACGTCTCTAAGTTTACTTTAATTTTAATGAAATTAAATTAAAGCAATCCCGGGCTCGACTCTGAGTTGGGTGCTAGACCGAATCATTCGGATTGGATCTTGTGCTCTGCAGAGTGGTTTCATGGCACAACTTTCTTTGGATTGGATGGCCAAGTTGATAACCGAAGCATTCCGAGGAGAAAACTTAAGTTACTTTAGTTTAATTTAATTTAAAATTAAGTTACAAGTTACTTTAGTTTAATTTAATTTAAAATTAAGTTACCTGGCTCATTCGCCTTTTGCTTAGACTAGTCACCTAGGTTATCCAGCCTCCCCCGCTCTGGACAGTCAAAATAGAACTTCGTAGCATTAGGAAGGAGCTCCCGTCGGGTAGCCACATAGCGTGTAGTGCCCACCCGCACTACGTACACCTCCCCATACCCACTAGGTTGGGGCTAGTCACGGGAAGCGCTACGTGCCATACCCATAATAGCACTACGCGCTTTCCCACGGGGTACGTGCGGCTAGCGGGGGGTAGTTACGGACGTGGTCATACGCGCTAATGGAATCGAATCCATTATTACGTGGTGTGGGGTCTAAGGTCTAGGCTAAGGGTACCTAGTTCCCCCAACCCTTCAGGGTCATACGCGCTAATGAGGGAATCGAATCCATTAGTGGTCATAGCGTCTAGGCGAAAGGGGTAGGGGGTGCCGCCAACCAATCTTTGGTGCGGGGGTGGGGGTAGGGCCGCCTTCTTTCTGGCTGTTTCTGTCCAAGAAAAACGGATTCCAGCGAAGGACAACTCCGACCGATAGGGAGGAGTTGGCACTGCCAGGTCAGGACAACTCCGACCGATAGGGAGGAGTTGGCCCTCCGATAGGAGGGCCACTCCGAATTCCGATAGGGAGGAGTTGGTCCGTAGGACCACTCCGACCGATAGGGAGGAGTTGGCCCTCCGATAGGAGGGCCACTCCGAATTCCGATAGGGAGGAGTTGGGAATTCCGAAGTAGGACCACTCCGACCGATAGGGAGGAGTTGGATACTCACTAAGCTTTTTCCAAACTCCTAAGAAAATGGCGCAAGGCCTTAGAAGAGAATGTCCGGGTTTTTCGGGCTTTTAATTTTCAATTAAATTAAATTAAAGTAACCTTTCTTTACTCGCATCCTCTTTCTCTCACCCAGCCAAACCAGTTTCTCGTCCCTTTGACCCCGGTCCCCTAACACGATCGTAGAAGGCGGTTTTTTACTCTTTTCCTGAGAGGGATGGATTCGGCCCAACCCTGGAAGTGATGAGGCGGGATCACGTATCTATAGTGAAGGCCCATCGCCATCCACTAACTAAGCCGCCCGACCACACCAACTTTCTAGAATTCTGGTGCTTCCCAGAGATAAAATCGAGTTGATGGGGAGTAGCAACTACGCTAGCTCCCGGCACCCTTTTGGCTCCACTGCCCCCCGCACGGCACCCAGGGTTCTGAGCGTGGCGTGGCACCGCCGGTTTCTTTGGCTGAGAGAAGGAAGCCCTATAAGTGCTAGCACGTCATTCTCCGCAGAGCAGTGGCTCTCGATTCCGGAGCGACAAAGAAAGACTCAGTCCGCTCTTGCGGGGGACTAGGGAAAGTCCTGCACGAAGGAAAAGTCCTGCACAAGCCCTACACAAGAGAAGGGGAAGTCCCCGGGAGAGGTTGCTAACTACGTCAAATTGTTAGTAGTGACGATGGAAGACCTGGCTGGGGAATCAGTCGACCAGGTGTGTAGCCACGCTCAGAACGCTTCTTTGCCCCGGTTGAGCCGGCCAACTCCTCCCTTCGGTCGGAGTTGTCCTCGCTTCGCTCGGACCCTGGTCGATCAGAGAAACGGTAATGAACAGAGCCTAACCACGGCGGGCAAAGCGAAGGGGGCTAAGATGCCCCCGGGGAGGATATCGCGACTAGGCGGCACTCATGTCTTACTTTCCCTTCAAGGGGAGGTGGGCCCTTTAAAGTCCGAAGGACCACTCCGACCGATAGGGAGGAGTTGGGAATTCCGAAGTAGGACCACTCCGACCGATAGGGAGGAGTTGGAGAGCAAATTCTGCAGATGCGAAGGAGCGGCACTTAAATGCTTCCCCACAAAGCAGGTCGCAGCTTCCGCAAAGGAAGGAATCTTGGCCTTCCGCAAAGCCGGGAAACCAAATAGCTTTTACCGAACAGAAAGGACCCACCAATCGCTGCTTCCACTTTCCCTTGAATTGCTGCTCCCGCTGGCCGGGAAGGTAGAGCAAAGGTTTGCGGATGCTACGAGAAGGGGCGAAGGGAGGCTGCCACCTGAAACAGGCCATGTTTCCATTGACGATAGGCCTTTAAAAGGTGCGGTCTGCAATCGGCCCTTCGGAGCGCGAATGAAGTTGAATCGCCGGTGTTGACGCCTTTTCAGGCGGACTCACTCTCACCCAGGCGGACTCACTCTCCTCCCAGGCGGACTCGCTCTCTCACCGGCAAATGGGCTTGACTTGTTTGTTTGTCGACCTACCACAATTGGGGACATTCATAGGTCACCAAGGACGTTCGGTTCCACTTCGCAGTTTCCACATGCAGTTTCGGTAGGGAGAGAGAGTCGGCCATGGATTTTCGAACAGACCACCCCTATACCTGGAAAAGGAGGAAACGCGCAAGCCCGGCGACGGCGAGGAGCTTCTTTCGAGGCTGGCTACCGGCAGTGGCAGCTAACCAGTAGCACTCAAGCTCTGTGGGGTAAGGGGCGATAGTTTTCGACACCCTCGACCACTCGGAGCAAGCAGAAATCTCGGTGTCTTCTTCTATCGTAGTGTTTTTGCGGTGCAAAAACACTACGATAGATGCCCCCACCACTACTCGGGGGAATCGAATCCTCACACGGGAAGGAAACCGGGAAGGGAAGGGCCCGAAGGGCAACTCCGAATTCCGATAGGGAGGAGTTGGAAAGTTACAAAGACTTTTTAATTTAATTTAAACTTAAGTAGTTTTTACTCCTCCCTATCGGAATTCGGAGTTGTCCTCCTGTCGGAGGACCCTGCACTGTTCTATATACGCAATTCCATAATTAAGTCTTCAGAAATGGCAGTGGTAAGGTTTGTATGCCCTTGCCTTACTGGGTGGCCTATTCCCCTCTCCTTCAGATGGGCAAGAGGTTATATCGTTCGATGCTTTTTGTCTCCTTCACATGAAGTGCTTCAAAGTCCTCTCATTCTCGGCAGGGGAGCTGAGTTAGTTCGTGCGTGCTCGAAAGCGAGCGTAAAAGAGGGAGAAGCGGGTGGGAGGCTTCAGTGGGGGGCGTTCAGTGCTACCTCTTTCACCTTATTCCTCTCATTCTTTCCCGGGCAGCAGCACTTCATGCAAGTCTCCGCAGCCTAGCCTACTGGCCGGCAGGAGCAGCTCTACGGGCATTTGATGGAAAGCAGGAAAATTGTTGTGACAATTTACTCGAACAGGCAGAAATTGACAGAAAATCTTGTAGATAGAATGGCATATTCATGAAGGCCGGGGCTCGCTGGAACAACGGGCTGCTACGGGACCGGAAGCCCAACCTACTTAACTCAGGGGTTAGAGTATCGCTTTCATACGGCGAAAGTCATTGGTTCGAATCCAGTAGTAGGTAACTCAAGCTTTTCCATGGCCGGTTTCATCAACCAAGCACGTTTCAGTGGCAAAAAGCGCCTAAGCCTTTAAAAGGCCAGAACGAGGTTCTTCAGGCCTAGCTGGGAGCGCGAAGCGAAGCGGAGCCTCGCTATCGTGGGTGGGGTGGGGGGCCTCCGGCCCCCCCGGGCCCTTCCGGGCCAGCCTCGGCCACGACAGCGGAAAACGCGCGAAGCTAGGGTTGTTGTCAGCGCGTAACGGAAACTGAGGCGGCCCCCCGGGCCGGGCGCGCTAGCTCGTACGCCGGCAGCTTCATTGCCCAAAGAGTTTTACCGCTTTCACGAACAGGACCGAAGATCGAGGGCGGGGCCGGGGTCGCCCCAGGAAGCTAGCCCGGCCGTAGCCTCCGGCTCTTGTGGGCGGGTTCAATTCATTAATTTTCAATTAATTTAACCGGCAGGCACCCCGCCTTGCCCGCAGTGTTGGCTTCGCCAACACTTAGGAGCTGTTAGCCTACCTTTAGTCCCCACCCACTTCAGAATGGTGGTGGGGGGCTTCGCCCCTTCGAAGTGAGCACTTCGAAGTTCTCGTTCGAACGGGGAGGCGGAGAGGTTCTGGATGGGTCAGGTAGCGCTACGCGCTTCCCCCTTTTCATAGAAGGGCTGCCTAACCACTTTTTCAGCAGGGTTTTTCTAGCACGGGGTGTGAGCGGCACTCGACTGCTGAAAGGATAGGGTCTGTCAACCTCCCCGGCAAGGGGACAGGGGGCGCTGCCCCCGTCCTAGCTACGCGCTTCCCTGGACCCACCAGGTTGACAGACACTCGACTGAAAGGAGAGGGCATTTATGCGGGCTTCCCCCTTCTCGAGGGCACTATAGTGGCACATCTTTTTTCCCCAGGAAGGGCGAAGCGGGCGTGGCTAGGCCGGCAGCCTACCCTCTAGAAGGCGGCAGCCGGGGGCACTATAGTGAAACGCGCGAAGCAAAGCGCCTTCGCTATCGTGGGCACTCACAGTGCCCGCTATAGCGGAGCTAGCGCCTATACGGTGGCCGCACTATTGTTGTCCCTGCCACCTCCGGTACCACCCGCGAAGCTAGCGTAGCGCCCGCTACGCTACGCTTCGCAGGGCCTCACCTATGGGGCCGGCAGTAGGCCACCCCTCTACCTAGCGTTCGATTGCGGCAAAACGCTACGCGTGCTAGCGTGAAGGCCTTGCGCTAGTTTTCTGCGGGCGCTACGCCGGCGTAGCGGAGGCCTTCTCTCAGCCAACGTCGAGAGGTGGCGCGCCTCCCTTTAGAAGGGGCCCCTGCACCCCCGAGTCAGGTTAAGCAAGGGCCCTCCGAAGGAGGGCCACTCCGAATTCCGATAGGGAGGAGTTGGGAATTCCGAAGTAGGACCACTCCGAATTCCGATAGGGAGGAGTGGGGAATTCCGAAGTAGGACCACTCCGAATTCCGATAGGGAGGAGTGGGTCCTCCGACAGGAGGACAACTCCGAATTCCGATAGGGAGGAGTGGGTCAAGTTACAAAGACTTTTTAATTTAATTTAAACTTAAGTAAGTCTTTAAAGCGCCTTAAATTGAATTGAAACTAAATTAAAGTAACGCGGGGTCCGAACGAAGTGAGGACAACTCCGACCGAAGGGAGGAGTGGGGGGAGTTGGCCCTTTAAAGKMG
>Contig152+1246
AACTCCGACCGATAGGGAGGAGTGGGTCCGATAGGACCACTCCGACCGAAGGGAGGAGTTGGCTTTAGCCACGTCGCTGGGGTAGGGGCCTGGGGGGTGCGGACCCGGGCGGGTAGCGCTACGCGCTACCCTGGCCCCAGCAAGGGGTCCGACCTACCGGGTCCGAGCGAAGCGAGGACAACTCCGACCGAAGGGAGGAGTTGGAGGAGTTGGGTTACTTTAATTTAATTTAATTTAAAATTAAAGTAACTTAG
>Contig153+2221
CAGCAAGGGGTCCGACCTACCGGGTCCGAGCGAAGCGAGGACAACTCCGACCGAAGGGAGGAGTTGGAGGAGTTGGGCTTTAGCCACTGGCTGGGGTAGGGGCCCCAGCCAGGTTAATTTAATTTAATTTAATTTAAAATTAAAGTGTTTACTTTAATTTAATTTAATTTAAAATTAAAGTAACTTATTCGTAAATTAAAGTAAACTAGTTTAAATTTTACGACGTCTTTCAAATTACTCAGGTTTTCGCGCGTAGCGCTCCTTTAAAGGGCCAACTCCCCCCACTCCCCTCCTCCCTTCGGTCGGAGTTGTCCTCACTTCGTTCGGACCCTTCGGTCGGAGTTGTCCT
>Contig154+1190
ACCCGGGCGGGTAGCGCTACGCGCTACCCTGGCCCCAGCAAGGGGTCCGACCTACCGGGTCCGAGCGAAGCGAGGACAACTCCGACCGAAGGGAGGAGTTGGAGGAGTTGGGCTTTAGCCACTGGCTGGGGTAGGGGCCCCAGCCAGGTTTAAGTTTACTTTAATTTAATTTAATTGAAAATTAAAGGCCTAAAGTGCCGGTTTTCCGGCTTGTTTTTTCGACACTCTGGGCTTGCCAAAAACGGAGGAAGTTCAAGGGCCGTCCGATAGGACGGCAACTCCGACCGATAGGGAGGAGTTGGCCCGAAGGGCAACTCCGACCGATAGGGAGGAGTTGGTTGGCCGGGGTTTTTCGACACTCTGGG
>Contig156+1232
TTTACTTTAATTTAATTTAATTGAAAATTAAAGGCCTAAAGTGCCGGTTTTCCGGCTTGTTTTTTCGACACTCTGGGCTTGCCAAAAACGGAGGAAGTTCAAGGGCCGTCCGATAGGACGGCAACTCCGACCGATAGGGAGGAGTTGGCCCGAAGGGCAACTCCGACCGATAGGGAGGAGTTGGTTGGCCGGGGTTTTTCGACACTCTGGGACCCAAAAACGGACTTTTTCTGGAGTTTCCCGGGG
>Contig157+2190
ACCCGGGCGGGTAGCGCTACGCGCTACCCTGGCCCCAGCAAGGGGTCCGACCTACCGGGTCCGAGCGAAGCGAGGACAACTCCGACCGAAGGGAGGAGTTGGAGGAGTTGGGCTTTAGCCACTGGCTGGGGTAGGGGCCCCAGCCAGGTTTAAGTTTACTTTAATTTAATTTAATTGAAAATTAAAGGCCGGACGCCGGACTTTCAAGAATTTCAGAGCTCCGGACTTTCAAGAATTTCATCCGGACTTTCAAGAATTTCATTGAATTTAACTAAGTTACTTTAATTTTAAATTAAATTAAATTAAAGTAACCCAACTCCTCCAACTCCTCCCTTCGGTCGGAGTTGTCCTCACTTCGTTCGGACCCTATCGGTCGGAGTTGCCCTTCGGGCCCTTTAAAGTGTCTCACTTTAGGACTTCGAAGTTCCAATCCCGAAATAATCCATTGGATTCCGGAATCCATTGGAAAATGCCGCGCTTTAAAGGGAAAGAATTCCAACTCCTCCAACTCCTCCCTTCGGTCGGAGTTGTCCTCACTTCGTTCGGACCCTATCGGTCGGAGTTGCCCTTCGGGCCCTAACACTACACAGAATCACTTTCAGTTCCGTTACTACTGGGATTTCAGTAAATAGAATTGTTTTGGAACTCTTTTTTTCCGCGAAGCTTCGAGCAGAAGGGAAGGGTCGGAGAATGCTCCAGAAATAGCCCTGAATTCTATCCATTTCCCGGCGTTTTGCGGGGTTGTCCCAATGACCCACGGAACCCGGAACCCAACTAACCGGACAATTCGTTAAGGTAGGCTAAGGCGATCTCTACACCCGCTTGCATACAACATGTACATGGGGCGGCTACTGGATCTGGGCTAACGCCAGGCTGCAGGATCTGGATCTGGTAGCCGAGGCGCAGCGGGTCTTATCGGGAGCGCAAGATACTTTAATTTTCAATGAAATTAAATTAAAGTAGCACTTAAAGAAAGAAAGAAAGTCCTTTAATTTTCAATGAAAAAATTAAATTAAAGGGCCGTCCGGCAACTCCGACCGATAGGGTCCGAACGAAGTGAGGACAACTCCGACCGAAGGGAGGAGTTGGAGGGCTACTTTAATTTAATTTCATTGAAAATTAAAGGCGAAGAACCTGGCTGGGGCCCCTACCCCAGCCAGTGGCTAAAGCCCAACTCCTCCAACTCCTCCCTTCGGTCGGAGTTGTCCTCACTTCGTTCGGACCCTATCGGTCGGAGTTGTCCTTCGGACCAACTCCTCCCTATCGGTCGGAGTTGCC
>Contig159+263832582
CCCAGAGTGTCGAAAAACCCCGGCCAACCAACTCCTCCCTATCGGTCGGAGTTGCCGTCCTATCGGACGGCCCTTGAACTTCCTCCGTTTTTGGCAAGCCCAGAGTGTCGAAAAACCCCGGCCAACCAACTCCTCCCTATCGGTCGGAGTTGCCCTTCGGGCCCTCGCTGAAATTAATTTAACTTAATTTAATTTAGTTCAGCTTCACCGGAATACTCCGTATAATGAAATAATAGGCTCTTTACTTTTCCTCCAAATCAAGTAAGTATAAGCTCTCGGTATTCGGCGGCTAAGCTGCCTAAATCGAGTGATTGTATGCGAGTGCCAATTCAGACACCGAAATATTCGAGTGCAGCTCAAACATCGAGTCCCGCGCTTTCCTTTCTGCCGGAGGGGCACCCAACAAGTGAAAGCGCTTCTTCTTACCTCCTAACCTAGTGGTCCCACACTCCTTCAAGGCCCCCTAGCTGCTACGCGCCGCAATTGTGGGGGTCAGTCACGGCACAGTTGAAAGACGGATTTCCAGCTCTGAAGGACGTTAGCCTGCGCAGGACTATTGTGTCAGCGCGTAGCGCTTGGTGGCTTCTCTTTTTTCTTCCTTCCCGGCCTGGGCCCACCCACTCTATGAATGGTGGTGGGCATATGCCGGCCTTTTGCCAGCCCTGCCAGTCTTTCCAAACCTTCCCGTGTGAGGATTCGATTCCCCCTTCGAAGTGGTGGTGGTCCGTGGGTGGTGGGGGCGAAACTGCATCTATCTACGTGTTTTTGCATGGGGAGCGTTCTCCACGAGTAACTTCTAGGCTAGCCCAACCAAAAGGCTCTACTCCAGGAAGTGCCAACTCCCCCCACTCCTCCCGGTAGGTCGGAGTTGTCCTCACTTCGTTCGGACCCTTTTAAAGTTACTTTAATTTAGTTTCAATTCAATTTAAGGCGTTTAAATTAAATTAAATTAAAGTACGGGTACGGCCCGTTACTTTAATTTAGTTTCAATTCAATTTAAGGCCCGGTTCGCTCGGACCCTTGTCACCGATACTCATGAATGTATATCTTCATGAGTTGGATCTGTGAGAGCAAGGATCGGTTCGCTTGCACCATGTCCGGTGTGCCGACGACTTTCTATTCGGAATCACCGGATCTCGTTCGAATGGTCTGCATCTGAATGAACCCGTCACACGCTTTCTCCGCGACACACTCCATTGTAGTGTTTGGAGTAGGGGTGAATATCACTAATTTGGACATCTCACAGCTTCGGCAGACCGCCTAGTCCCGTTCATCTTCGGCGCAAGAGCGCTTGATCATTACGGGTGGCTGCTTCTAGGCAAACCTCCTGGCTGTCTTTGCACTCCTACCTCCTTTACCACTGAGCGGTCATTGCCGGGGCCTTAGCTGGTGATCTGGGCTGTTCCCCTCTCGACGATGAAGCTTATCCCCCATCGTCTCACTGGTTGACCCTTTCCTCTGTTATTTGGGGGTCATACCCAGTATTCAGAGTTTGCCTCGATTTGGTACCGCTTTCGCAGCCAGTTTAAAGTCCTAAAGTCATGTATTTTACATGTATTCTACCGCACCGAAACAGTGCTTTACCCCGCCGATAGTCCAGTCAACTGCTGCGCCTCAACGCATTTCTGGGAGAACCACCTGGCCGCGGTTCGAGTGGCATTTCACCCCGCCACCACAACTCATCTGCTGATTTTTCAACATCAGTCAGTTCGGACCTCCGCTTAGTTTCACCCAAGCTTCATCCTGGTCATGGATAGATCACCCAGGTTGGGTCCATAAGCAGTGACAATTGCCCTGGGAAGACTCGCTTTCGCTATGGCTCCGGTGGTGGGTTTCCTCAACCAGGCCTTTAAAGCCTATGAGTCGCCGGCTCATTCTTCAACAGGCAGGTCAGAGATCCGATTCTCCTCCCACTGCTGCTTGGGAGCTGTAGGTTCCATGTTCTATTTCACTCCCCGATGATGGGGGTTCTTTCCACCTCTCCCTCACGGTACTTGTAGTACGCTATCGGTCACCCAGGAGTATTTAGCCTTGCAAGGTGGTCCTTGCTGATTCACACGGGATTCCACTCCCATGCGTACTCGGGTTAGAGCGTGAGCCAGTGATGCTTTCGGCGTATGGACTCTCACCATCTGGGGTGCGGGACTCAACCGCTTCACCGCCGCAGCACAAAGCTCGTATCGCTCCCCCACAACACCGTTTTCGCGGTTTAGGTTACTCCCATTTCGCTCTAGCTGCCCAACTCCTCCCTTCGGTCGGAGTTGTCCTCGCTTCGCTCGGACCCTAGCACTTCAGCGCTTCCTTTTTCTCTGGCTACTAAGATGTTTCAGTTCTAAGGTTGTCTCTTGCCTGCCTATGAATTCAGTGGCAGTTCGAAGGCCCTATTCGGGACCGGATCTATGCTTGTTTTCAGCTCCCCGAAGATTTCGTCGATTGCTACGCCCTTCTTCGTCTCTGGGTGCCGACGCCACCATAAGCCCTTCTTCGTTTGAACCTCGCCATTAAAGAGCTATGCCATCATCTTTTAAATGCCTCGATCTTACCAACGTCCATAAATACAAGATGAAATCGAGATTGTTTCATCCCTATCCTATACCATTGTATTGAATCGGATCACGGGCTGGAGACAGTACGCGGATTCGAACCGCTGACTTTCGCCTTTAAATACCGTCTCTCAGGCCTCTCTGACTGATTCTGCCGTAGAGGCCTAGATGGACGATGACTCCCCCCCGACAGCCTACAACTTTCATCGTACCGTGCTCTCCGAAGAGCAACTCTTCTCAAAAGGCACCGAGTTGGGATTCTTGCAGCTGGATACTCCCGAGCTGCGGGAGAACCAATAGCTAGGAACTATTCTGCCTTTCCGCCCAACCCTTTGGTCTTAACAATGAGTGGTTGCCCCTCCCCGACCCTTTCTGTCAACCAGAGCAGACAGCTAATGCATTCCACTCTTTGAATCAGGTTACTCGTTCCTTCTGCCACATCGTGCGCTTGGGGAAGGACATGAACGCGCCGTTTGAAGCAAAGGAAGGTGAGGGATGGCCACATCGTGCGCTTGGGGGTTGAAGAGAGATAGTGCATCAAGCTGTTTGCAAGGGCTGGGAGGTGCGCAGCACCTCCCGCGGTAGCGCGTAGCGCTACCTGCCAACTCGATCCTCTTCCCCAGGGCCCTCCGCAGGAGGGCCACTCCGACCGATAGGGAGGAGTTGGGAATTCCGAAGTAGGACCACTCCGACCGATAGGGAGGAGTTGGCCCTCCGCAGGAGGGCCACTCCGACCGATAGGGAGGAGTTGGGAATTCCGAAGTAGGACCACTCCGACCGATAGGGAGGAGTTGG
>Contig16+12620
TTTATAGAAGACGCGCTTTCTTGAAAGCTGCGTTAATTTACTTTAATTTTAAATTAAATTAAATCCGTTTTTGGGTCCCAGAGTGTCGAAAAACCCCGGCCAACCAACTCCTCCCTATCGGTCGGAGTTGCCCTTCGGGCCAACTCCTCCCTATCGGTCGGAGTTGCCGGACGGCCCTTGAACTTCCTCCGTTTTTGGCAAGCCCAGAGTGTCGAAAAAACAAGCCGGAAAACCGGCACTTTAGGCCTTTAATTTTCAATTAAATTAAATTAAAGTACTTTTCTTTAAATTAAATTAAA
>Contig160+077651551
CAGGCCAACTCCTCTAAACCCCACCACCACCCATGAAGTGGGTGGGGTTTAAAGGAGTTGGGCGTAGCCGCCCAACTCCCTACCCTTGCTGGGGCCAGGGTAGCGCGTAGCGCTACCCGCCCGGGTCCGCACCCCGGCCCCTACCCCAGCCAGTGGCTAAAGCCCCACCACCACCTACAAAGTGGGTGGGGTTTAAAGGAGTTGGGCTTGCCTAAGCTCCCTACCCACCACCACCCATAAAGCGGGTGGGGTTTAAAGGAGCTTGGCGCTAGCTGAGCCGAACTAAAATGCGCTCCCGTTCTTCCCGAAATATGCGAGTTCCAGATTTTATTGCCTACCCAGTTAGATATGTAGTCCCTTCCGGGATTCGGTTGAGACCGCCGCATTATGGACTTAGTAGTTCCGGAATTTGCTGTCATATTTGGAGAGCCGCCCTGTTTTGCCGAGCCGGCTATTCCGATTACAAAGTCGTCCGCGTGGACCCCTTGCTGGGGCCAGGGTAGCGCGTAGCGCTACCCGCCCGGGTCCGCACCCCCCAGGCCCCTACCCCAGCGACGTGGCTAAAGCCAACTCCTCCCTTCGGTCGGAGTGGTCCTATCGGACCCACTCCTCCCTATCGGAATTCGGAGTGGTCCTCCTGTCGGAGGACCAACTCCTCCCTCTCGGTCGGAGTGGTCCTACTTCGGAATTCCCAACTCCTCCCTCTCGGTCGGAGTGGCCCTCCGAAGGAGGGCCAACTCCTCCCTCTCGGTCGGAGTGGTCCTACTTCGGAATTCCCAACTCCTCCCTCTCGGTCGGAGTGGCCCTCCTTCGGAGGGCCCTACAGGAGTAGGAGAAAACGCGCGCGAAGCAGCTTCGGGGCCCCCCCCCACAATAAGGGGTGGGGGGCGAAGAGAGAAAACGCGCTGTTTTCGGCAGAAGACCTTTTGAGCTATTGAATTTAATTGAATTTAGCTTCCCGCCTCCGGTTCACCGAGGGGTCCATTGGGTCTTGGGAAGGCAAGCTTCTCACAGTCTTCGGGTGCAGAGCGCCCTTTGATACAATCTTGGGGGGCTCTATTAACCAGGGGGGTTAAAACACGGTTGGAGCGGGTTTGATAATCATCCCCCATGTACTTGTCCAGAACCCTTTTGATAGAAAGGGCGGGTACACAGTTACAGTCTCGAGGGGAGTTTTGAAAACTTGGCGCTACTTTTAGCAAATTAATTGAAAATTAATTGACGCTTGGGGAGTGCCTACCTTCGATAGTTTATTGAGTTTGTGCCCCTTTCTTTTATCGTAATACTCTGCCCCAATAGAGCGTTTTCCTATTGCCAAGGATTGTTACAGGCCACTCTTCCTGAAACGCAGATTTAGTAGGCGGACTTTTTGGGCGTTTTCCTGCTCCGCCTCTCGCCGGGGGAAGCTACCGGTCTAACGACACTCGACTAAAAGGAGAGGTTCTGGATGGGTCAGGTAGCGCGTAGCACTTCTTCTTATAGAAGGGCTAGGCTGCCCTTTAATTTAATTTAATTTAAAATTAAAGTAAATTCAGGGTCCGAACGAAGTGAGGACAACTCCGACCGAAGGGAGGAGTTCCTTTAAAGGGCTTCAAATTCCATGAATTTTCAATTAATTTGAAGGTGCTTTCAAATTCAATTAATTTTAAATTAAACGCGACTTTATTGAATTGAAAAGTGCGCGTTTTGTCCGGAGAAAGCTAAAGCGCTTTCTCGTCACTCTTGTGAGCGCTACGCCCACTGAAGTGCCGGGATGGATTGCCAAACAAAAGTGGCTTAAGTGGAAGCGCGTAGCGCTTACACCCAGGTTCGCCCCTTCTCTCCCTCTTCCCTTCGGAAAAACCGACGGCACTCGACTGAAAGGAGAGGGTCGAGTGTCTAAAGTATTTTGGTGGAAGCGATTTTAAAAGGCCTAGCTTCCTAGCTTCTTCCCGGCCCGGCTGGGGCACCACCCTGGAAGCGCCCCTTCCGTAACAAAGGGCTTCAGCCCTTGCCGTCCCCATCACCACCTACAAAGTGGGTGGTGGGGACGGCAAGGGGTGGGGGGCCTCCGGCCCCCCCCGGGCCCTTCCGGGCCAGCCTCGGCCGCCAGGCCCTTTAGTAGTCCCCACCACCATCTCTGAAGTGTTAATTTAATTTAAAATTAAGTTACTTTACGGCCCGCAGCAAGAGAACTTTAAAGTAGCGTTTTCGCAATCAAACGCACGGCGCGCTGTATAGAGTTTTGCCCTTGCGAAAACTAGCTGCTTCGGGTTCAGCGCGCTGAACCCTTTTAAAAGTAGCGTTTGATTGCTAAGCGCTGTTTTGGCTAGCGCGAAGGCCGGCCTTGCGAAGAAAACTAGCTTCTTGCCCAGCACTAATGTGCCCCCAGGGCAAATATGAATGCCCGGAGCTTTAAAAGTACATTGAATTTAAGAGTTTGGAACCCGAGAAAACTAAAGCGTTTCAGGGCTTTTAAAAGTCCGAAGGACAACTCCGACCGATAGGGAGGAGTTGGCCCTCCGATAGGAGGGCCACTCCGACCGATAGGGAGGAGTTGGGAATTCCGAAGTAGGACCACTCCGACCGATAGGGAGGAGTTGGTCCTCCGATAGGAGGACAACTCCGACCGATAGGGAGGAGTTGGTCCGGAGGACCACTCCGACCGAAGGGAGGAGTTGGCCAACTCCGGCCGATAGGGAGGAGTTGGTCCGACCGTAAGTTACTTTAATTTTAAATTAAATTAAATTAAAGGAACCCGGAATTTAATTGGCACTTAAAGGGAGAAATGGAGAAATTTCAATGAAATTAAATTAAAGTAACGCCGAAGGGTCCGAACGAAGTGAGGACAACTCCGACCTACCGGGAGGAGTGGGGGGAGTTGGTCCGAGGCGAGGAC
>Contig161+2353
AGTAAACTAGTTTAAATTTTACGACGTCTTTCAAATTACTCAGGTTTTCGCGCGTAGCGCTCCTTTAAAGGGCCAACTCCCCCCACTCCCCTCCTCCCTTCGGTCGGAGTTGTCCTCACTTCGTTCGGACCCTTCGGTCGGAGTTGTCCTTCGGACCAACTCCTCCCTATCGGAATTCGGAGTGGCCCTCCTATCGGAGGGCCAACTCCTCCCTATCGGAATTCGGAGTTGTCCTACGGACCAACTCCTCCCTATCGGTCGGAGTTGCCCTCCTACGGAGGGCCCTGAGGTTGGCCAGGCAAGCCTTACGGCTTCCCGCCGGGTGGGCTGTAGCCCAGCCTGCCCCATCCGTAAAGCCTTCTCTTCCAACGGAGTTGGACCATGAGCTTCAGTTGAATCCAACTGGAAGAATTTTATCTCCTATATACATGAATTCGGGTGGCCGATATACAGGAATTTGGGTGGCCGATCACACAACATATTTGCGTATAATAGAACCCTTCGCCCAGCACTCAAAACCAATGAACGTACGTGGGCGCAGGAAGCGTAGCGCAAGCCCCACTTCACGCTCAGGTTTTGTGGACTGAAGAGCACGGGACCAATGAACGTACGTGTGCGCAGGAAGCGCGTAGCGCTCAGGTTTGTGGCTTCGGAGCCGGAAACTGGAGAGCACGAGATGTGGTGCCGGTAGGCTGCTTTGGAAGTGTAACGTGCATGACGAGCCGCAGTCGTGCATGCCGATAATTCCGCTTAGTGCATGACGATAATTCCTTTTCTAAAGGGCCGTCCCATAAATTCTAGGCAGAGAATGTGCCGCTTGTGAACGTACGTGGGCGCAGGAAGCGCGTAGCGCAAGCCCGGCCACTTCACGCACAGGTTCTGGCCCGGAAACTGAAGAGCACGTTGAAGTTCGCCGGTAGGCTACTTTGGAAGTAACGTGCATGACCACCTTGACGATAATTCCGTAGCGATTTCGGGCAGGAAAGGCGCGTTTTACTGGAAAACGTATATAGAAGAAGATTTTCTTTTGCCGCCCCTCCCCCTCCTGGGTACCCTAGGTACCGGGGCCTACTAGTGTACCCGGGGCCTAGTGAGGGTGGGGAAGTACCCGGCGGCCGGGGGTACCCTACTTCTATGTGTTTTCGGTAAAAACGCTACGCGCTGCCCTTGCCAGGCCGGAGAAGGCCGAGGAACGATAGGGGGCCCCCACCTACCTACCCACCACCACCACCCACAAAGTTGGTGGGTCAATGTGGTATGTAAGGCCACCCACTTCTTCGTTTAAAAGGTGGCTAGGCTGATCAGGGTCCGACCGAAGGGTCCGAACGAAGTGAGGCCTTAAATTGAATTGAAACTAAATTAAAGTAACTTTAAAAGGGTCCGAACGAAGTGAGGACAACTCCGACCGAAGGGTCCGAACGAAGTGAGGACAACTCCGACCGAAGGGAGGAGGGGAGTGGGGGGAGTTGGCCCTTTAAAGGAGCGCTACGCGCGAAAACCTGAGTAATTTGAAAGACGTCGTAAAATTTAAACTAGTTTACTTTAATTTACGAATAAGTTACTTTAATTTTAAATTAAATTAAATTAAAGTAAACACTTTAATTTTAAATTAAATTAAATTAAAGTAACTTAGCTCCGACTTTAAAGCGGTCTTTAGACACTCGACCGAAGGGAGAGGGCCGGC
>Contig162+21278
AAGAACCTGGCTGGGGCCCCTACCCCAGCCAGTGGCTAAAGCCCAACTCCTCCAACTCCTCCCTTCGGTCGGAGTTGTCCTCACTTCGTTCGGACCCTATCGGTCGGAGTTGTCCTTCGGACCAACTCCTCCCTATCGGTCGGAGTTGCCGGACGGCCCTTGAATTTTCAATTAAATTAAATTAAAGTTAATTTAAACTAGTTTACTTTAATTTACGAATAAGTTACTTTAATTTTAAATTAAATTAAATTAAAGTAAACACTTTAATTTTAAATTAAATTAAATTAAAGTAACCTGGCTGGGGCCCCTACCCCAGCCAGTGGCTAAAGCCCAACTCCTCCAACTCCTCCCTTCGGTCGGAGTTGTCCTCACTTCGTTCGGACCCTATCGGTCGGAGTTGCCCTTCGGGCCCT
>Contig163+0085826171
TAGTTTACTTTAATTTACAATTTAAACTAGTTTACTTTAATTTACTTTAATTTAAAGTTACTTTAATTTTAAATTAAATTAAATTAAAGTAACCCAACTCCTCCAACTCCTCCCTTCGGTCGGAGTTGTCCTCACTTCGTTCGGACCCTATCGGTCGGAGTTGCCCTTCGGGCCAACTCCTCCCTATCGGTCGGAGTTGCCGTCCTATCGGACGGCCCTAGTTTACTTTAATTTACTTTAATTTAAAATTAACTGGATTCAATTAATTTTCAATTAATTGAAAATTAATTGAATTTGCTTAAATTAATTTAAAATCCCCTAGCTTTCTCTCGCACAAGCCTTACTCGCCACGACCTTCCCACCCAGCCCCTAGTGTTTATTCAGCCAAAAAGCCGAACTAGTGAGTGATGCCAGCCCGGCAGCCTAGGTAGTAATTGAGCCCTTTAAAAAGCTTTCTTTAAAGTCATGTATTTTAACTTTAAAGTCATGTATTTTAACCCTGCCAACAGTCCCGAGACAATCGCCTCACAGCTTTGGTATAGGCGCCAATAACACCCTTTCGTAGATGGATGCCTTCGATTGCTACGCGCTTCTTCCACGCGCGTAGCGCTCTCGTGTCTTCGGTTCCGAAAACATTTCGAGGCCAACACAGTATGCTCTGTATCCACTGGAGACTGGCTGCCAGACTCGCGACAGAGTGTCTGGACTCTGAAGGGACTCCGTACTTACTCCTAGACGAATGGGATACTCTTCCTTAATGCCAGGGTCAGAGGCAGCACTTTCCTGAGCATCAAGGCTTGAAGGGAGTGTGTCCTGCAGCCTTCAAGTGCGTAGCACGAAAGGCCTTCAAGGCCCCCATTGACTAGTTATCTGGTTTTTACTTAGAAATGTTTTCTCCGATTGGTCGGAAACTAAATCCTGCCGGATCCACGGAGGGACCCAGACCAAACAACCTGACTTAGTCCCCTTTTTGTTGGCACGGGGGGAAACTAGCCCACTCACGGGGCTATAGGCTCCGCTACTTCGCAGGTAGTCGTTTAGGGCTAACTGCGCTTCTTCGTCCCTACATTGACCGGAACCAGGTTTGCGCGCTTCCTCTTCCTAGAAGAGCCGCAAATCAAATTTGTAGATAGAAAACGTCGTTTTCTGTTGCGAGTCTCGCAGTTTAGCTTTCTAGAATTCAGTTTGTCGCATCTGCGCATGACCGTGCACGGGAGAGGGTTTTGATGCAAGATGGCACATTTCCAACTCCTCCCTTCGGTCGGAGTTGTCCTCACTTCGTTCGGACCCTTGCAAAAAGCTTTCTGGGCGACGATAGACCCCTATCACGTGTTGGACACGTGCATGGGACTAAACTCAGAACTTTCAAGTTTTTTCTGAAGAATAAGTTACTTTAATTTTAAATTAAATTAAATTAAAGTAACCTAATGAATTTTCAATGAAAAAACCTTTAATTTAAACTAGTTTACTTTAATTTACTTTAATTTAAAATAAGAACCTTTAATTTTAAATTAAATTAAATTAAAGTAACCTATTCGAATTTCAACTCCTCCCTTCGGTCGGAGTTGTCCTCACTTCGTTCGGACCCTTAAATTTTCAATTAAATTAAATATTTCGAATTTCAACTCCTCCCTTCGGTCGGAGTTGTCCTCACTTCGTTCGGACCCTTAAATTTTCAATTAAATTAAATTAAAGTAATTTAAACTAGTTTACTTTAATTTACTTTAATTTAAAATTACTAAAATTTTCAATTAAATTAAATTAAAGTAATTTAAACTAGTTTACTTTAATTTACTTTAATTTAAAATTACTAAAATTTTAATTAAATTAAATTAAAGTAATTTAAACTAGTTTACTTTAATTTACTTTAATTTAAAATTACCCTTCTAAAATTGTTAATTGTTAATTTAATTTAATTGAAAATTAAAGTAAATTATCTCACGGCCGGCCCCCGATAGGGAGGAGTTGGTCCGGAGGACAACTCCGACCGAAGGGAGGAGTTGGGTTGATGAAGGGATTAGGCCGTTTAGTCCTACAGTCTTTATTCCCTGTCTTTATTTCCCGCGCAGACGATCCGAATGACCCAGTGCAAGGGAGAGGGAAGGGAAAGTGGGCAAGCAGACGATCTTGGTCCTAGGGCAGACGATCAAAGGCCCAGAGCAGACGAGGGAAGACGCGACGATCAGACGTCGAGATTCTGAGAGGAGAGAAGACGATCCTGGAGATTATCTTCCCGATCCTGGGTATGAATAAGACGATTATTTTCCACGTGCAGGTATGAATCAGACGATTAGACCGTGCAGACGATTATGGAGACGATCAGACGAGGAGGAGCTTTTGATCGTCTGCTAAAGCACCAGAATCGTCTGCGAACAAATTTACTTTAATTTAATTTAATTTAAAATTAAGGGGCTTTAGCCACTGGCTGGGGTAGGGGCCCCAGCCAGGTTCTTTCCGAAATTCCTTAAAAGAACCTGGCTGGGGCCCCTACCCCAGCCAGTGGCTAAAGCCCAACTCCTCCAACTCCTCCCTTCGGTCGGAGTTGTCCTCACTTCGTTCGGACCCTATCGGTCGGAGTTGCCCTTCGGGCCAACTCCTCCCTATCGGTCGGAGTTGCCGGACGGCCCTATAATTTTAAATTAAATTAAATTAAAGTTCGTGAAGAAGGCTAGGCAGGGCTTCAGTGGTGGCGCCAAACCCGGCGGAGCCTTCTTTTATCCAGAATGTGTTCAAATTCTTCAACTCCTCCTTTTAAAGCGTTACTTTAATTTAGTTTCAATTCAATTTAAGGCCCTTTTAATTAAATAAAAGGTTCGCTCGGACCCTAGATTTTGTTGCTGGAAGGGGAGTTTTAACTTTCTATAGAAGTGCCCACCTCAAAAGAGAAAGGGAAGCTCTGAAATACTCTTCTGACGGAGCTTCCAGTTCCAATCCACACTACTCCTTTTGGCAAGTATCATTGGATCGGTTCAATAATTCTAACGGGTAGCCTAGGAGGGGGAAAAGAATGAACATGTTAATCGTACTTCTTCCACACTCTGCACGGGCCGGGGCGAGTAGAAGCAGCACTGTAACGGGCACAAAAACTCTTGAATATCAGGGCAGGGGGCCTTCGGCCCCTTTAAAGGTGGGCCGAAGGCCCCCCTGCCCATAGGGTCTGACCGAAGGGAAGACAACTCCGACCTGGGTCCGAACGAAGTGAGGACAACTCCGACCTACCGGGAGGAGTGGGGGGAGTTGGCAACTCCGACCTGTAGGGAGGAGTTGGTCCTCCCGTCTGGGTCCGAGCGAAGCGAGGACAACTCCGAATTCCGAAGGGAGGAGTTGGCCTACACTCCCGATAGGGTCCGTTCAGGACAACTCCCGATAGGGTCCGTTCAGGACAACTCCGACCGATAGGGAGGAGTTGGAGTTGGACAAAAACAAACCGAACAAAAAACTCCACTATGAGTGCCAGACGACTTTCGATTATCAAACAACCCGTCTCTTCTACGCTTAACTAGCATTTGATAGATTATCCAACCCCGAGCAATCTGAGTCATTGGTGGGGTTTCGGTTCGTTAGCTGCTATTCGTTCAGTAATTTAGACCATTACCGGCGTTTTCCCAGCCATGCATTATACACCTCATGTCGATCCAGCTTTCCACAGCGTGGAACACATTATGAGAGATGTAAAAGGAGGCTGGTTGCTTCGTTATATGCATGCCAATGGGGCTAGTATGTTCTTCATTGTAGTTTATCTCTATTTCTTCCGTGGTTTATACTACGGAAGTTATACCAGTCCTAGAGAATTTGTTTGGTGCCTTGGAGTGGTCATCTCACTATTAATGATTGTGACTGCTTTTATAGGGTACGTACTACCTCGGGGTCAAATGAGCTTTCGGGGAGCTACAGTAATTACCAGCTTAGCCAGTGCTATACCCGTAGTGGGAGACACTATAGTCACTTGGCTTTGGGGGGGTTTCGCCGTAGACAATGCCACCCCAAATCGTTTCTTCAGCCTTCACTACTTACTCCCCTTTCTCATTGCAGGCGCTAGTATTCTTCATTTGGCTGCCCCACATCAATATGGATCCAATAATCCATTGGGTATTCATTCCTCTGCGGATAAAATCGCTCCTTATCCATACTTTTACGTGAAAGATCTAGTGGGTTGGGTAGCCTTTGCCCTCTCTTTCTCTCTTTGGCTCTTCTATGCGCCTAATGCCTTAGGACATCCCGACAATTATATCCCAGCTAATCCGATGCCCACCCCGGCTCATATTGTACCAGAATGGTATTTCTCACCAATTCATGCCATTTCGCGAAGTATCCCTAACAAATTGGGAGGGGTAGCTGCCATAGGACCAGTCTTTGCATCACTATTGGCCTCACCTTTCCCGAACACTTCTGCAGTACGTAGTTCAAGTTCTTAACTCCTTCACTAAAGACTGTTTTGGGTGCTTCTGGCTGATCGCTTACTGTTAGGTTGGATTGGGTGTCAACCAGTGGAGGCACCTTACGTGACTATTGGCTAAATGGCTTCGATAGTGTTTTCCTTGTATTCCGCTATCACGCCCCTGATTGGTCAATTAGAAGCCGGATCAATCCTGGATGCCGACGATCCAAGAAGTCGGCATGCTATGCGAGAGGTTAAGATCTATTGCTGATCCCTTTTAAAAAATTGAAAGGTGAGGTTACTTTAATTTAATTTAATTGAAAATTAAAGGTTCTTAGGGCCGTCCGATAGGACGGCAACTCCGACCGATAGGGAGGAGTTGGCCCTAAGAACCTTTAATTTTAAATTAAATTAAATTAAAGTAACCACTCGTCCTTACTCTTTTTCCCGCCACTATCCTTCCGAACCCGATCCTGTCTCCCCATTCCACCCAAAGGAAAGGTCCCAGGTATCCGGGAGGAAACAGGGGTGTTAGGCTTCCGCTTCGCGGAAGAACCACAATTGTGGTGGAAAACGCGGCACTTAAAGTCGCGCCCAACTCAAGTGTGGATCTCATATCTCAAGTAACGAAATGAATTGGGTCAAGAGTCAGCGATGCCTACCATAAATCAATTGCTTCGTCATTGCAGAGAGGCAAAACGGCACAAAACACGTACTCGAGCTTCAAATCAATGTCCTCAAAAGTTTGGAGTATGCCTGCGTGTTTCGACAAGAACACCGAAAAAACCTAATTCAGCTTTACGCAAGATAGCCAAAGCACGTTCAAGCAATCGAAGGAATATAATGGCAGGCTCTAACACGCCGTGTCTCTTATCCGTACTCTAGGATTTCGGGAGCTCTTTCTTGTTCTAGAATCTATGTTGTCTTGTTCATAGTGAGACATTTAAAAGCGGGTTCTAGTAACCGCACTTTGGACTTCATTTGTGTGTCCCGAACCACAAATGATGATATTGCATCAACCTATGTTGGTGTTGGCTTCTTCTCCACTTTGGGCCAACCAGATGCTGGTCGTCCACGCCGCCTCCCCAGGAAACAGCAGCCGCCAAAAGCGGCCCCGCTGCGAGGAGACGCCACAGCAGAACGAAGGAACAACCGCGGAGGCCTCATCCGAAGAGTCTTCGTCTGGTGACGAAGACACTTCTTTGTCATCCTACATATGTTCTACTGATCCCAGTGTGGCATTCTTCTCTGCCATTCTGGATTCGGCTCCCAAAAGAAATTCGGGTTATCTCGTTTTCGACTTACCCGATACTGTGGGAAGCCGAGAGCGACTAATTTCAATTCTCAACGACTTTAAAGGGCATCTTCTTTCAATCTGGCCGTCCAGCTCATATCTCCGGACGGTCAGCCTGACGGTCTTTTGGCTATCGAAGGAGACGGCAGTAAACACATTGAGCCACAACCAACGAGTATTGTCAGTAAGGATTTCTTTAAGGCCTCGGTAGAAATATCACAGGACCAGGACCGAAGTGAAATCAAACTTGGCGAGACACCCGGAACTCAAAGATATTCTGCTGAATCCCCCAGAGGGAGAGAAAGCAACGCTACGGTGGACCCTATGAGGAGAACTTTTTCCGAACACTTCTGCAGTACGTAGTTCAAGTTCTTAACTCCTTCACTAAAGACTGTTTTGGGTGCTTCTGGCTGATCGCTTACTGTTAGGTTGGATTGGGTGTCAACCAGTGGAGGCACCTTACGTGACTATTGGCGGCCGGGCTTTTTCCTTGTATTCCGCTATCACGCCCAACTCCTCCCTTCGGTCGGAGTTGTCCTCGCTTCGCTCGGACCCTGATTGGTCAATTAGAAGCCGGATCAATCCTGGATGCCGACGATCCAAGAAGTCGGCATGCTATGCCAAAGGAAAGTATTCGAATTATGGTGATTTCATCGCTTAAATGTCCTTCCTTCCCTCCAACTCCTCCCTTCGGTCGGAGTTGTCCTCGCTTCGCTCGGACCCTTACGTCTTCATTCGTTTTGCTTCGAAGCCTTTAAAGGGGCGCCCTTTAAAGTCTCTCTTATTTGTTAAAAACTCTCATAAATATTCGAAACAGACCCCAACTTCAGAAGTTGTTGCGGGAGACTGAACAAGAAGAAAGGGAAGCAGAACGAGCTTTAGTCAATTATTCCCCACACACAATTCTAGTTTTATTCCATTACGTGAAAGCGCTTTGAAATATTCAGTGAAACCATTGTAATGTGGGAACAAGGGGATTATGAAACTATTACACCCACAGAACATGGTCCTGGTGAATACGGGACTGAAAACTCCTGTCATATTTTCTCAGGATGAGGCAAAACGCGTTAGCGTTTTGGGGGAAAACGCGTCCCGCGTTTTCCCCCCGACAGCAAGAGTGCCATGGGTTTTGAATCTTGTTGGAATCCAAGACTCGGAAGAAGCGGAAGGGCTTCGTTCACCAAGAATCGTTTGGCCAGAACCATGTAAACCGAACCCGGAACGATTAAACAAAAAAAGAGTTTGGATTGAACCAACCAGGATTTGGCGTGACCGTGAAAAAAGGGTCAAAGGTTTTCTTCCTAATTCAATGAAAGGTGGGTATGCTGTAGCTGTCGCAGGGCCCGTAGCTCCTCCTCCCAGGAGTCTTTTCCGCAGGCGTCGGGGATTCAGCGGAAATGGTAGATTCAACAGAAGCAGAAGATTCGTATTCAAGGGCAGGGGGGCGCTACGCGCCCCCCGCGGGGGCCTAAAGGCCCCCTGCCCTCCGACAGGAGGGCAACGAATAATTCCGAAGGGAGGAGTTGGTCTAAGATTCGACGGAGGTAGAGGATTCGTCGGCAGGAGAAGATTCAGCAGGAATGGTTGGAGAAAATTCAAGATTCTGAACATGAACCCGAAGGACTGGAATATCGTGGTAGAAGCGATTTGTGCTGCGCCAACCTTTTCGAAGAGGAAAAAGCGGACAACAGCGCGGGCAGCCCTTTCTAAGGCTCAAGCACCACTAGACTAAGCGTTTGAAGGGGGCGGCCGCAGCCTTCTAAGCACCAGCAGCAATCGTACCACCGGAAGTCTAACCAACAGCCTCCATTGCATCAATAGCCTCCGGCACCAGCAACAGCCTATTAAGCACTATTAGCAGCCTCTTAACTAGCAACAGCAACATTCTAAACATCAGCCTAGCAGCACCAATAGCCTCTCCTTAACCAGCCACCGCTGATGCAGCCGGCACCAGCAGCCTATTAAGCATTACCAGAAGTTTTTCAAGAGTTTCTTACTAGGGAATACGCTGCTGCTTCTAGAGAAGTAGCTGTTCAAATATTCTTCAGAATTCTCCACCAAAACCATTTTTGAGCGCTTTAAAGTACCTACGCAAAGCTCAGAAAAACGTTCGATTGTGTAGCTATTCATGTCAGCTGGATACGGGAGTCTACGGTTTCTATTTATCACGTGGGGCTCTGGAGTGAGAACGCAAGCAGATATACCTGCCAAAAGAAGATGCAGGATTTATTGGCTGACTTGCCAGAAGCAGCGCTTTACCTGACCTTCCAAAAGAGTTGGAACTCTTATGGGCCCACTGCTGCGTGGTGCGCGTGAAGCGAGGAGCCGGCGCCTCCTGCTGCTTAGTGGAGAAGCCAGATTGTGGGCGCGTGCGCTTAGTGAGGAGAAGCGGCTGCTGCTAACGGAAGCGCTTTACTTTAAAGTTGCTTTAATTTTCAATTAAATTAAATCCGTTTTTGGGTGCTTCCACCCAAGAGTGTCGAAAAACCCCGGAAAACCAACTCCTCCCTATCGGTCGGAGTTGCCGGACGGCCCTTGAACTTCCTCCGTTTTTGGCCCAGAGTGTCGAAAAACCCCGGGAAACTCCAGAAAAAGCCCGTTTTTGGGTCCCAGAGTGTCGAAAAACCCCGGTAAACTCCAGAAAAAGTCCGTTTTTGGGTCCCAGAGTGTCGAAAAACCCCGGTAAACTCCAGAAAAAGTCCGTTTTTGGGTCCCAGAGTGTCGAAAAACCCCGGKAAACTCCAGAAAAAGTCCGTTTTTGCCCAAAAACGGATTTAATTTAATTGAAAATTAAAGTAACTTAGGTGGAAGGTAGGATAAAAAGTGCAGGCTTTCCCTCAACCTCCCTTCGGTCGGTTGAGTGGCTAAAGCCCCTCCGAAGAGGTTTGGGCAGTGAACTGCGCCTTCGCCTGGCACTGACAGACAATTGATCTCTGCAACGCCTACTAGCCCCTAGGCGGTAAGCTAGCGTGCCCTGAAAGGGAAGGCATGCAGCGTGCTCACAAGCCAAGATCCAATTCCCAGTAAAGGATTCGCTGCGACAGGCTAGCTCTTTCTTGAAGTGTCCGTCGAGCGTGTAACCTGATCCCCAGCTATCTAGCAGCCCGAGAGTTCTTCGGGGGATTGACCGATCGAACGAACAGAGCCGACTCTTTATTCGTCGTCTACAAGTGTCTGTGGTGCGAGAATTCTACCAGTATGTCCGATCGGTATCGGTACTGCTTGGGGGAGCGGTTCTGTCCTAGGTGTGACAGCGGCTCCATAACGGTGTCTTTGCGCTCGGAAGCCAAACAGGCCTTATGAGCTCCAGTAACATGCTACGTGAATTCTTGATGAATTGCCCTTTAAAAGTCCTCCCTATCGGTCGGAGTTGTCCTCCTGTCGGAGGACCCTGAAAATATCGTCTATAGAGTTGTTTTTGCCAACAACGTCTCTAAGTTTACTTTAATTTTAATGAAATTAAATTAAAGCAATCCCGGGCTCGACTCTGAGTTGGGTGCTAGACCGAATCATTCGGATTGGATCTTGTGCTCTGCAGAGTGGTTTCATGGCACAACTTTCTTTGGATTGGATGGCCAAGTTGATAACCGAAGCATTCCGAGGAGAAAACTTAAGTTACTTTAGTTTAATTTAATTTAAAATTAAGTTACAAGTTACTTTAGTTTAATTTAATTTAAAATTAAGTTACCTGGCTCATTCGCCTTTTGCTTAGACTAGTCACCTAGGTTATCCAGCCTCCCCCGCTCTGGACAGTCAAAATAGAACTTCGTAGCATTAGGAAGGAGCTCCCGTCGGGTAGCCACATAGCGTGTAGTGCCCACCCGCACTACGTACACCTCCCCATACCCACTAGGTTGGGGCTAGTCACGGGAAGCGCTACGTGCCATACCCATAATAGCACTACGCGCTTTCCCACGGGGTACGTGCGGCTAGCGGGGGGTAGTTACGGACGTGGTCATACGCGCTAATGGAATCGAATCCATTATTACGTGGTGTGGGGTCTAAGGTCTAGGCTAAGGGTACCTAGTTCCCCCAACCCTTCAGGGTCATACGCGCTAATGAGGGAATCGAATCCATTAGTGGTCATAGCGTCTAGGCGAAAGGGGTAGGGGGTGCCGCCAACCAATCTTTGGTGCGGGGGTGGGGGTAGGGCCGCCTTCTTTCTGGCTGTTTCTGTCCAAGAAAAACGGATTCCAGCGAAGGACAACTCCGACCGATAGGGAGGAGTTGGCACTGCCAGGTCAGGACAACTCCGACCGATAGGGAGGAGTTGGCCCTCCGATAGGAGGGCCACTCCGAATTCCGATAGGGAGGAGTTGGTCCGTAGGACCACTCCGACCGATAGGGAGGAGTTGGCCCTCCGATAGGAGGGCCACTCCGAATTCCGATAGGGAGGAGTTGGGAATTCCGAAGTAGGACCACTCCGACCGATAGGGAGGAGTTGGATACTCACTAAGCTTTTTCCAAACTCCTAAGAAAATGGCGCAAGGCCTTAGAAGAGAATGTCCGGGTTTTTCGGGCTTTTAATTTTCAATTAAATTAAATTAAAGTAACCTTTCTTTACTCGCATCCTCTTTCTCTCACCCAGCCAAACCAGTTTCTCGTCCCTTTGACCCCGGTCCCCTAACACGATCGTAGAAGGCGGTTTTTTACTCTTTTCCTGAGAGGGATGGATTCGGCCCAACCCTGGAAGTGATGAGGCGGGATCACGTATCTATAGTGAAGGCCCATCGCCATCCACTAACTAAGCCGCCCGACCACACCAACTTTCTAGAATTCTGGTGCTTCCCAGAGATAAAATCGAGTTGATGGGGAGTAGCAACTACGCTAGCTCCCGGCACCCTTTTGGCTCCACTGCCCCCCGCACGGCACCCAGGGTTCTGAGCGTGGCGTGGCACCGCCGGTTTCTTTGGCTGAGAGAAGGAAGCCCTATAAGTGCTAGCACGTCATTCTCCGCAGAGCAGTGGCTCTCGATTCCGGAGCGACAAAGAAAGACTCAGTCCGCTCTTGCGGGGGACTAGGGAAAGTCCTGCACGAAGGAAAAGTCCTGCACAAGCCCTACACAAGAGAAGGGGAAGTCCCCGGGAGAGGTTGCTAACTACGTCAAATTGTTAGTAGTGACGATGGAAGACCTGGCTGGGGAATCAGTCGACCAGGTGTGTAGCCACGCTCAGAACGCTTCTTTGCCCCGGTTGAGCCGGCCAACTCCTCCCTTCGGTCGGAGTTGTCCTCGCTTCGCTCGGACCCTGGTCGATCAGAGAAACGGTAATGAACAGAGCCTAACCACGGCGGGCAAAGCGAAGGGGGCTAAGATGCCCCCGGGGAGGATATCGCGACTAGGCGGCACTCATGTCTTACTTTCCCTTCAAGGGGAGGTGGGCCCTTTAAAGTCCGAAGGACCACTCCGACCGATAGGGAGGAGTTGGGAATTCCGAAGTAGGACCACTCCGACCGATAGGGAGGAGTTGGAGAGCAAATTCTGCAGATGCGAAGGAGCGGCACTTAAATGCTTCCCCACAAAGCAGGTCGCAGCTTCCGCAAAGGAAGGAATCTTGGCCTTCCGCAAAGCCGGGAAACCAAATAGCTTTTACCGAACAGAAAGGACCCACCAATCGCTGCTTCCACTTTCCCTTGAATTGCTGCTCCCGCTGGCCGGGAAGGTAGAGCAAAGGTTTGCGGATGCTACGAGAAGGGGCGAAGGGAGGCTGCCACCTGAAACAGGCCATGTTTCCATTGACGATAGGCCTTTAAAAGGTGCGGTCTGCAATCGGCCCTTCGGAGCGCGAATGAAGTTGAATCGCCGGTGTTGACGCCTTTTCAGGCGGACTCACTCTCACCCAGGCGGACTCACTCTCCTCCCAGGCGGACTCGCTCTCTCACCGGCAAATGGGCTTGACTTGTTTGTTTGTCGACCTACCACAATTGGGGACATTCATAGGTCACCAAGGACGTTCGGTTCCACTTCGCAGTTTCCACATGCAGTTTCGGTAGGGAGAGAGAGTCGGCCATGGATTTTCGAACAGACCACCCCTATACCTGGAAAAGGAGGAAACGCGCAAGCCCGGCGACGGCGAGGAGCTTCTTTCGAGGCTGGCTACCGGCAGTGGCAGCTAACCAGTAGCACTCAAGCTCTGTGGGGTAAGGGGCGATAGTTTTCGACACCCTCGACCACTCGGAGCAAGCAGAAATCTCGGTGTCTTCTTCTATCGTAGTGTTTTTGCGGTGCAAAAACACTACGATAGATGCCCCCACCACTACTCGGGGGAATCGAATCCTCACACGGGAAGGAAACCGGGAAGGGAAGGGCCCGAAGGGCAACTCCGAATTCCGATAGGGAGGAGTTGGAAAGTTACAAAGACTTTTTAATTTAATTTAAACTTAAGTAGTTTTTACTCCTCCCTATCGGAATTCGGAGTTGTCCTCCTGTCGGAGGACCCTGCACTGTTCTATATACGCAATTCCATAATTAAGTCTTCAGAAATGGCAGTGGTAAGGTTTGTATGCCCTTGCCTTACTGGGTGGCCTATTCCCCTCTCCTTCAGATGGGCAAGAGGTTATATCGTTCGATGCTTTTTGTCTCCTTCACATGAAGTGCTTCAAAGTCCTCTCATTCTCGGCAGGGGAGCTGAGTTAGTTCGTGCGTGCTCGAAAGCGAGCGTAAAAGAGGGAGAAGCGGGTGGGAGGCTTCAGTGGGGGGCGTTCAGTGCTACCTCTTTCACCTTATTCCTCTCATTCTTTCCCGGGCAGCAGCACTTCATGCAAGTCTCCGCAGCCTAGCCTACTGGCCGGCAGGAGCAGCTCTACGGGCATTTGATGGAAAGCAGGAAAATTGTTGTGACAATTTACTCGAACAGGCAGAAATTGACAGAAAATCTTGTAGATAGAATGGCATATTCATGAAGGCCGGGGCTCGCTGGAACAACGGGCTGCTACGGGACCGGAAGCCCAACCTACTTAACTCAGGGGTTAGAGTATCGCTTTCATACGGCGAAAGTCATTGGTTCGAATCCAGTAGTAGGTAACTCAAGCTTTTCCATGGCCGGTTTCATCAACCAAGCACGTTTCAGTGGCAAAAAGCGCCTAAGCCTTTAAAAGGCCAGAACGAGGTTCTTCAGGCCTAGCTGGGAGCGCGAAGCGAAGCGGAGCCTCGCTATCGTGGGTGGGGTGGGGGGCCTCCGGCCCCCCCGGGCCCTTCCGGGCCAGCCTCGGCCACGACAGCGGAAAACGCGCGAAGCTAGGGTTGTTGTCAGCGCGTAACGGAAACTGAGGCGGCCCCCCGGGCCGGGCGCGCTAGCTCGTACGCCGGCAGCTTCATTGCCCAAAGAGTTTTACCGCTTTCACGAACAGGACCGAAGATCGAGGGCGGGGCCGGGGTCGCCCCAGGAAGCTAGCCCGGCCGTAGCCTCCGGCTCTTGTGGGCGGGTTCAATTCATTAATTTTCAATTAATTTAACCGGCAGGCACCCCGCCTTGCCCGCAGTGTTGGCTTCGCCAACACTTAGGAGCTGTTAGCCTACCTTTAGTCCCCACCCACTTCAGAATGGTGGTGGGGGGCTTCGCCCCTTCGAAGTGAGCACTTCGAAGTTCTCGTTCGAACGGGGAGGCGGAGAGGTTCTGGATGGGTCAGGTAGCGCTACGCGCTTCCCCCTTTTCATAGAAGGGCTGCCTAACCACTTTTTCAGCAGGGTTTTTCTAGCACGGGGTGTGAGCGGCACTCGACTGCTGAAAGGATAGGGTCTGTCAACCTCCCCGGCAAGGGGACAGGGGGCGCTGCCCCCGTCCTAGCTACGCGCTTCCCTGGACCCACCAGGTTGACAGACACTCGACTGAAAGGAGAGGGCATTTATGCGGGCTTCCCCCTTCTCGAGGGCACTATAGTGGCACATCTTTTTTCCCCAGGAAGGGCGAAGCGGGCGTGGCTAGGCCGGCAGCCTACCCTCTAGAAGGCGGCAGCCGGGGGCACTATAGTGAAACGCGCGAAGCAAAGCGCCTTCGCTATCGTGGGCACTCACAGTGCCCGCTATAGCGGAGCTAGCGCCTATACGGTGGCCGCACTATTGTTGTCCCTGCCACCTCCGGTACCACCCGCGAAGCTAGCGTAGCGCCCGCTACGCTACGCTTCGCAGGGCCTCACCTATGGGGCCGGCAGTAGGCCACCCCTCTACCTAGCGTTCGATTGCGGCAAAACGCTACGCGTGCTAGCGTGAAGGCCTTGCGCTAGTTTTCTGCGGGCGCTACGCCGGCGTAGCGGAGGCCTTCTCTCAGCCAACGTCGAGAGGTGGCGCGCCTCCCTTTAGAAGGGGCCCCTGCACCCCCGAGTCAGGTTAAGCAAGGGCCCTCCGAAGGAGGGCCACTCCGAATTCCGATAGGGAGGAGTTGGGAATTCCGAAGTAGGACCACTCCGAATTCCGATAGGGAGGAGTGGGGAATTCCGAAGTAGGACCACTCCGAATTCCGATAGGGAGGAGTGGGTCCTCCGACAGGAGGACAACTCCGAATTCCGATAGGGAGGAGTGGGTCAAGTTACAAAGACTTTTTAATTTAATTTAAACTTAAGTAAGTCTTTAAAGCGCCTTAAATTGAATTGAAACTAAATTAAAGTAACGCGGGGTCCGAACGAAGTGAGGACAACTCCGACCGAAGGGAGGAGTGGGGGGAGTTGGCCCTTTAAAGKMG
>Contig164+4188
ACCCGGGCGGGTAGCGCTACGCGCTACCCTGGCCCCAGCAAGGGGTCCGACCTACCGGGTCCGAGCGAAGCGAGGACAACTCCGACCGAAGGGAGGAGTTGGAGGAGTTGGGCTTTAGCCACTGGCTGGGGTAGGGGCCCCAGCCAGGTTTAAGTTTACTTTAATTTAATTTAATTGAAAATTAAAGGGCCCGAAGGGCAACTCCGACCGATAGGGTCCGAACGAAGTGAGGACAACTCCGACCGAAGGGAGGAGTTGGAGGAGTTGGGCTTTAGCCACTGGCTGGGGTAGGGGCCCCAGCCAGGTTAATTTAATTGAAAATTAAAATTAAAGCAGCCTTTAATTTAATTTAATTTAAAATTAAAGGTTCTTAGGCTGATTCAACTGAAGAAAAGTAAACAACTGGCACTGCACCTTAGGATGCATATCTAGATCCAGGCTGGGTGGCAAATGTTGAGGTGTGCAATTGACAGGTTTTGTGTTTTCGTGACAATAGAGATCCAGGACCAATAGCAGAGGTGCGCACAACATATAGAGGCAGCAGAGTCCTTTCTCTCAAGAGGGGGCAGTTTATCCTATTGATTCTATTGATAGGGGCTTATCAATTACTTCACCAGTCGAGCAATAGGGGAGTGCGGGGGCCTCTCCGTACGGGGAAGGAACAAGGGAAAGATAGCAACAATACGGACGGTCGGGGGAAAGCACCGAGGGAGAGCGTTCGCGTGGACTAGAGGTAGCTCGCAGTAGTACAATGAAGATTGGGTCCGCTTCATGAGCTATTCGTAGCCCCAGGTAAGGAACGGGATATAGCTTGCACCAGTATAGGACCATCAACGTGCCATATACAACAGCTCTCACTTTAATTTAATTTAATTTAAAATTAAAGTAAATTAACAATCCAACTCCTCCCGGTAGGTCGGAGTTGCCCTCCTGCCGGAGGGCAGGGGGCCTTCGGCCCCTTTAAAGGGGGGCCTTCGGCCCCCTGCCCTTGGTCACTTCCGGTCATCACTTGGCGTTAGTGGATCCAAAATCTCCACTTAGACCTCCCCATTCATGCCCAACTCCCCTCTCGGGGAGTTGTCCTCGCTTCGCCCGGACCAACTCCTCCCTATCGGTCGGAGTTGGGCAGGGGGCCTTGCCGGCCCTTAGGGGGCCCCTGCCAACTCCTCCCCTCGGTCGGAGTTGTCCTCCCGTAGGTCGGACCAACTCCTCCCTATCGGAATTCGGAGTTGCCCGGGCCAACTCCCCCCACTCCTCCCTTCGGTCGGAGTTGTCCTCACTTCGTTCGGACCCTTCGGCGGAGTTGTCCTCCTGCCGGAGGACCAACTCCTCCCGTAGGTCGGAGTTGCCAACTCCTCCCGGTAGGTCGGAGTTGTCCTCACTTCGTTCGGACCCTTTTAAAGTTACTTTAATTTAGTTTCAATTCAATTTAAGGCTTCCAACTCCTCCCTTCGGTCGGAGTTGTCCTCGCCCCTTTTAGAAGTCCCGGTGGGTCAGACCCTTATGGGCAGGGGGGCGCGTATTTAAACCCCCGGGCAGCCTGGCAGGCTGACCTGCCAACTCCCCCCACTCCTCCCGGTAGGTCGGAGTTGTCCTCACTTCGTTCGGACCCTT
>Contig165+085826171
AGGGCCGTCCGATAGGACGGCAACTCCGACCGATAGGGAGGAGTTGGCCCGAAGGGCAACTCCGACCGATAGGGTCCGAACGAAGTGAGGACAACTCCGACCGAAGGGAGGAGTTGGAGGAGTTGGGTTACTTTAATTTAATTTAATTKAAAATTAAAGGTGGGGCGAGCGATAGCGAGCCACTTACCCCCGATAGGGGGTAAGGATTGCAATTTTAATTTAATTTCATTAAAATTAAAGTAAACTTAGCCTTGAACTTCCTCCGTTTTTGGCAAGCCCAGAGTGTCGAAAAAACAAACCGGCCAACCAACTCCTCCCTATCGGTCGGAGTTGCCCTTCGGGCCAACTCCTCCCTATCGGTCGGAGTTGCCGTCCTATCGGACGGCCCTTGAACTTCCTCCGTTTTTGGCAAGCCCAGAGTGTCGAAAAAACAAACCGGAAAACCAAAGAACCTTTAATTTTCAATTAAATTAAATTAAAGTAACCAACTCCTCCAACTCCTCCCTTCGGTCGGAGTTGTCCTCACTTCGTTCGGACCCTATCGGTCGGAGTTGCCGTCCTATCGGACGGCCCTTGACGGAATCCGCGGAATTAAGACTAATCAATCGGAGTTGGCGAACATAGAAACCGTCTCCTTAGGGCGTACTTAGATCTTCGAGTTCCGAAAGCATTTGCCCCAAAAGGCGAGAGTATCCGTCCTCCAAATGGATTAGCTCCCGGAACAGTCTACCGGAGAAAAAAGCCCTAAAATAGGACGGCGGTAGTACCGTTTTAAGCGAGTCCAAAAGTAGACCTTCAAAAGCCGGATCCTCGGAGAACGCTACCAAAAGCTCGTCTCCTCCCGCCAGTGTAACCAATGACTCATGCAAGAGTTCCAAATCCGTCAAGCAGAAAGAGACCGCAGGTTGAACAAGTAATAAGCCTTTGGCTATTTGGGACGTTAGAGTCGGCCAATCAACCAGGACATCATCCAGGCCAAGCGGCGGTTGACCTCTTAAAGAAGACACGAAGTCGTATCCGCAACCTTCCATATCGGGAAGATTTCCTTGAAAGGTCTGATCGCATACTGACATGACGTCCTCTAATGTAGAGGCTAAATATGTTTCTACGTATTCCCCCCGGAAGCCCTCTCCTTCGGCCATTTGTTCGGCGTGATGCATAACGGAAAGAGTCTGACTTCGAACTATGCGGTAAGCATGGTTTCGTAACAAGCCCTTCTTCCCCGAAATTTCCCTCGAAAAAAGCTCTTTCAGCAGAGGCTGTGAGGAGGGACCCTCTTCGGACTCAAGGCCAGCACAATATGCCACGTTCGGCGCCGTTGTTCCGAAAAGTAACGAAAAAGAAATCATTCCGATTAGGTACAAGAGAGCCGCCAAGAAAAGGATGCCATAACACGAGGGAGGAACCATTCGACCAAAGTTCAGTTTCAAACTGGCCACTCTCTTCTCTGCGTGAGATAGGGTCAGCAAGATGTATTGCCGTACTTTGAAAAGCATCACTTCTAAGGACTCAGTTCCGTTTTCTGCTGGTTTGAGTCCCACATTTGGTTTGGGCGTTTTCAACGTAAGGCTAAAGCCTAAGAACCTTTAATTTTAAATTAAATTAAATTAAAGTAACCACAGGGCCGTCCGATAGGACGGCAACTCCGACCGATAGGGAGGAGTTGGCCCGAAGGGCAACTCCGACCGATAGGGAGGAGTTGGCCGTCCGATAGGACGGCAACTCCGACCGATAGGGAGGAGTTGCTATTGTGGGCTCTTTTACCTACAGGCTAAAGGCCCAATGGCTCTTTTGGTATCTGCTAAAGCAAATACGCCCAATAGCTATTGTGGGCTGTTTTACCTACAGGCTAAAGGCAAATCCGCCCGCTGTTGTGGGCGTTTTTAACTACAGGCGGCAAGAAAGCTGGCCCAAGAGGACGTTTCTCCGTAAGCCTAAAGCGGACGCTTATCCGGCTCTGTATTAGGCTAATGTGCGGACACTGTTCTACCCTTTTTCGCCAATAGGACGTTTCTCCTACGAGGATGTTTCCAGTTCTCCGGACCCGGGAGATAAAGCTGAAAGCAAGATCTTTAGGAAGTGTGGTGGTAACACGCTTCTATTTACGTGTTTCTTCCCCCACGAATTAGGTGGTTCGGTCTAGGCAGGCTGGTTCTGCCCACGAGTACGAGCTCCCGCCTCTGCGCTAGCACATTCCGACTCCAGGAATGAGCGGTCCACGCAATACGACGAATCGGGTGGCAGAACCCTTTAGGCTATGCCCAAGAGCTGTTGGAGGGAGCGAAGAAGCGTTACTTTAAATAATTTAATTTAATTGAAAATTAATAGATACTTTAATTTTAAATTAAATTAAATTAAAGTATACACCGACTACTTTAATTTAATTTAATTTAAATGGCCGAAGGCCACCCTGCCCGAAGGGACCGAAGGGTCCGAGGCGAGGACAACTCCGACCTACCGGGAGGAGTTGGAAGACAACTCCGACCTACCGGGAGGAGTTGGGCAACTTCCGCCCCCCACACCACCACCCCGAAGTGGTGGGGGGCGGAAGTTGGGCTTTAGCCTACTCCTTTAAACCCCACCCTTTGAAGCCTAAGGTGGGTAGGGAGTTGGGCGGTTTAAAGTACTAAAGTCATGTATTTTACCTAAAGTCATGTATTTTACCTAAAGTCATGTATTTTACCTGTATTCTCCCGCCTCCGGTTAAAACCCACTTAGCCCGCCCTAGCGAACCATAGCAAAGGTATGCAGGCCCGCCCCGTTTCGGAGAGTGCCGGGGCGGCCAGGCTAGCAGATCGGTCTTTGCCCCGGCTGATGGACATAATACGAAGCACGGAAAGGAGGGCTAGAATAAGCCCAGCATAGCGAATTAGAGCCGCAGCGACGGCACATGACAGCTCAGAGCCCTGAACCCTATTTGCAGGGTGACCTGAATCGAATGCTAACACCCAGCAGATTGCGGCCTAAGGCGGGCCAACCACAGCAGCACCACGGGTGATGGAAGACCACAACAATTGCGGGAAAGGCAGTGTGGAAACTGGGCCAGTATTCACTTATCTAGGGTCCTCCGACAGGAGGACAACTCCGACCGATAGGGAGGAGTTGGTCCGATAGGACCACTCCGAATTCCGATAGGGAGGAGTTGGTCATTTACCGTTTGAACCGAAGGAACGGGCGCCCGGCTGGCCACCACCTGCCGCGCTTCGCGCGTTTTCCTGGCCGATAGGCACTTCTAAGAAGAACGACAAGCTCGAAGGAAAGGATATAGTAGTAGCCGGGGCGGCTAGTCAATACCTACACCTACAGGAAGAGTCATAGGCTTAGTAGGGCTCGAACCTACAATATCACCGTTATGAGCGGTACGTTTCAACCAATTAAACTATAAGCCCTTTAGAGCCAGCCCTATGCTCCGAGCAAGATAGGAAACGGATTTGTCGAAGGCTAGAAGCGTCTCCGAAACTTCCCCTTCCTCTCTCTTCGAAAAAGGGCGAGGTTGTCCTTTGGGCCAGCCCTAGGCTGGGCTACAGCCCACCCTGCCGCCTCGCCGGCACTCGACCAACGGGAGGGGATCACGTGTCGAGATTCGACCGGCACATTCTTTCGGATTTGAGACAGATGGCTCTGACCCGGGTAGGATGGGGACGGCAGCCAGGGGGGTCCCCCATCCACAATAGTGTCGAGTGGCCGGCGCCCTTTGACCGGATTGAGAATACGACAGTCTCAGTTTCGGGGGGAAAAGTAAGCATCTATATACGAAAATTGAGTCTTTTTCTCGTCAATTACAACGTTTTACCTACCTCCTCTTGGATAAGGAATGGGAAAGTGGGGACCGGTCTCGAGTGCGAAGCACTCTCCCGGGTCCTTCGGAGCGCTTCCCCCCTTGCCGTATTCGACGCCATTGTTTGGGTGTTCTTTATACACTTTGTCTGTTTCTCCATGGGTTCCGTAGGATAGGTATGGGGATCCGGCACAAGAAGTACCTCCAGCTGAATCTAGGGGCGCAGAACTTTAAAAGGTCGATTTTCGGAAAACGAGAGATTAACGTTAACGTATAATAGAAGCCTTTTAATTAATTAATTAAAAGGCCTTCCTTTAAAGCTTTAAAGAAAGGGTTAATCCGCTTTAATTTTAAATTAAATTAAAAAGTCTTTGTAACTTTACTTTGACCTTTAAAAGGTTTTTCGCTACGCGCTTTCTCTGGTCCGGGGAAGCGCGTAGCGCTTCCCCCCCGCCCCCTGCCGGGGGCCCATTTTCGGCTTCCGGTTGAAAACCTCCAGCCCTCGATAGTCTTCTGAGAATCGATAGCATTCTGTTGGAACACATCCTGCCTCTTGACCCTCGTAGTTTTATGCATAGTTGGTACTGTAGCCCCAATCATGGCTACTAATGGAATCAGACCAGACACGAGAAAAAAAAGAAAATAGTTTGTATGAAGTGAATCTCCCAAGGTTTCCGAATTGGTCCAGCTTTATATCCTTCCAGCATAAACTGTATATCTCGGGGGGGTTGTCCCCAAACTGGTTGGTAATGGGATGTAATCATTATCCAGAGTGACAGAGACCTCCGGCAAAGATATCGGTCCAATAATACCACCTACTGGTAAATAGCGCAAGACATTCTCGTGAATCTCTGCTATCTTAATATTTAACATCATGGCTACAAATGAGGATAAAACGGCAATAGCTCCTATATAAACCACTGGGAAGATCATAGCGGAGGAGTCGAAACCTAACGTAAGAGGTAAACCTGGAGTATTACGAGAAACAGGGATGGAAGACAAAACGGAATGGACGGGGTTTTTGGCACGTATAACCATCGCAGCAGATACCAAAGCAATACTCGAAGGAACAGGGAAAAGGCTTATCATGGGTTTGCCTTTTTCTTTCGTATCCTATATTAGTGACAGTTCGTTCTCATAGTGAGAGAATTCGATTATTTTAGAGGGATTGGCCATCCCCTACCGGGGGTTGCCTCGCCCTCCGCCTACTGATAATAGCACGTAGCCCGGCACTATGCGGGCCCATGGTAGCTCCCGCCCGGCACGTAACGCGTTTTAGCTTTAATTTTCAATTAAATTAAATCCGTTTTTGGGTGCTTCCACCCAAGAGTGTCGAAAAACCCCGGGAAACTCCAGAAAAAGTCCGTTTTTGGGTCCCAGAGTGTCGAAAAACCCCGGGAAACTCCAGAAAAAGTCCGTTTTTGGGTCCCAGAGTGTCGAAAAACCCCGGGAAACTCCAGAAAAAGCCCGTTTTTGGGTCCCAGAGTGTCGAAAAACCCCGGGAAACTCCAGAAAAAGTCCGTTTTTGGGTCCCAGAGTGTCGAAAAACCCCGGGAAACTCCAGAAAAAGTCCGTTTTTGGGTCCCAGAGTGTCGAAAAACCCCGGAAAACCCTCACTTTAGGCCTTTAATTTTAAATTAAATTAAATTAAAGTAACCTACACTGCTGGGGTAGGGGCTGAACTTCGTGGATGACGAACCAAAGTGGACTTTAGATTGATCCCGCGTAAATAAGGTCTTGACCGCGTAAATGCTTGCCAACCGGAATCAGCTTCTTCGCGCCTATCATAGGCCGACAGCAGGCCAACTCCCTACCACCACCCTTTAAAGCGGTACTCGTAGAGTGATTGGCACTTCGCGCTCCAAGGTTTCAAGCCCTTCTTTCTCCCTTCCCGGCAAAGAAACTACTTGCCGGAGAGGGAGATGGGCTTGGTGGAGATCAGAGAGAGCCGAGCAGCCTCGACCCGTGGAGCTGGGCCATACCCTCTCCCGGTTTGCAGGTCGAGAACCATATGTGATCGGAGTCCAATAAAGGTTCTATATCTATACGCCGGGCTTTTAGTATGGGTACAGTACTCTACGTAAGTACTCGATACTACTCGTAGTGATGGGCACTTATAAGGATTCTCTCCAATCGTTCCAGGTTCTGTAAAAAGAAACTAACTTGTTGTCTCTTTTTGGACCTATTGGAATCAAGTATATAGAAGACAACAAATATTCCTCTTTCCAAGGTGAATGAACTAGCTCCCTCTCCAGAGCAAGCTAGCCTTTCTTCTCTTTGGTTGGTTAGGCTCTCTCTCCGAAGTGAGCTAGCTTTCCGAAGGTAGAGGAGAAAGGATTGAGAAGGAACCTATTATTTACTCAAAAAGTTGTGCCTACGAGCGTAGGACCCAGGATAACTTGTTGGGTCGAACCTTACTTCAGTCAGTACTGGCACGGGAAAGCGCGTTCCTGGTAAGAGCGCATAGCGTACGTCAGCCCCTGCACCGATAGATGGAGGCCACCGGTCGTCACCAAATCTATATACGTGAATTAGAAAAAAACGTCTAGATTTTGTGCGAATACGTGCCCTATAGAGAGTACGATGTAAATACCGCATCCTGATCGGCGCTGCGCCAAGGGGCTGCCGTAGGATTAGTGTCTCGCATTCGAAAGAATGGCCTAAGAACCTGGCTGGGGCCCCTACCCCAGCCAGTGGCTAAAGCCCAACTCCTCCAACTCCTCCCTTCGGTCGGAGTTGTCCTCACTTCGTTCGGACCCTATCGGTCGGAGTTGCCCTTCGGGCCAACTCCTCCCTATCGGTCGGAGTTGCCGGACGGCCCTATAATTTTAAATTAAATTAAATTAAAGTTCGTGAAGAAGGCTAGGCAGGGCTTCAGTGGTGGCGCCAAACCCGGCGGAGCCTTCTTTTATCCAGAATGTGTTCAAATTCTTCAACTCCTCCTTTTAAAGCGTTACTTTAATTTAGTTTCAATTCAATTTAAGGCCCTTTTAATTAAATAAAAGGTTCGCTCGGACCCTAGATTTTGTTGCTGGAAGGGGAGTTTTAACTTTCTATAGAAGTGCCCACCTCAAAAGAGAAAGGGAAGCTCTGAAATACTCTTCTGACGGAGCTTCCAGTTCCAATCCACACTACTCCTTTTGGCAAGTATCATTGGATCGGTTCAATAATTCTAACGGGTAGCCTAGGAGGGGGAAAAGAATGAACATGTTAATCGTACTTCTTCCACACTCTGCACGGGCCGGGGCGAGTAGAAGCAGCACTGTAACGGGCACAAAAACTCTTGAATATCAGGGCAGGGGGCCTTCGGCCCCTTTAAAGGTGGGCCGAAGGCCCCCCTGCCCATAGGGTCTGACCGAAGGGAAGACAACTCCGACCTGGGTCCGAACGAAGTGAGGACAACTCCGACCTACCGGGAGGAGTGGGGGGAGTTGGCAACTCCGACCTGTAGGGAGGAGTTGGTCCTCCCGTCTGGGTCCGAGCGAAGCGAGGACAACTCCGAATTCCGAAGGGAGGAGTTGGCCTACACTCCCGATAGGGTCCGTTCAGGACAACTCCCGATAGGGTCCGTTCAGGACAACTCCGACCGATAGGGAGGAGTTGGAGTTGGACAAAAACAAACCGAACAAAAAACTCCACTATGAGTGCCAGACGACTTTCGATTATCAAACAACCCGTCTCTTCTACGCTTAACTAGCATTTGATAGATTATCCAACCCCGAGCAATCTGAGTCATTGGTGGGGTTTCGGTTCGTTAGCTGCTATTCGTTCAGTAATTTAGACCATTACCGGCGTTTTCCCAGCCATGCATTATACACCTCATGTCGATCCAGCTTTCCACAGCGTGGAACACATTATGAGAGATGTAAAAGGAGGCTGGTTGCTTCGTTATATGCATGCCAATGGGGCTAGTATGTTCTTCATTGTAGTTTATCTCTATTTCTTCCGTGGTTTATACTACGGAAGTTATACCAGTCCTAGAGAATTTGTTTGGTGCCTTGGAGTGGTCATCTCACTATTAATGATTGTGACTGCTTTTATAGGGTACGTACTACCTCGGGGTCAAATGAGCTTTCGGGGAGCTACAGTAATTACCAGCTTAGCCAGTGCTATACCCGTAGTGGGAGACACTATAGTCACTTGGCTTTGGGGGGGTTTCGCCGTAGACAATGCCACCCCAAATCGTTTCTTCAGCCTTCACTACTTACTCCCCTTTCTCATTGCAGGCGCTAGTATTCTTCATTTGGCTGCCCCACATCAATATGGATCCAATAATCCATTGGGTATTCATTCCTCTGCGGATAAAATCGCTCCTTATCCATACTTTTACGTGAAAGATCTAGTGGGTTGGGTAGCCTTTGCCCTCTCTTTCTCTCTTTGGCTCTTCTATGCGCCTAATGCCTTAGGACATCCCGACAATTATATCCCAGCTAATCCGATGCCCACCCCGGCTCATATTGTACCAGAATGGTATTTCTCACCAATTCATGCCATTTCGCGAAGTATCCCTAACAAATTGGGAGGGGTAGCTGCCATAGGACCAGTCTTTGCATCACTATTGGCCTCACCTTTCCCGAACACTTCTGCAGTACGTAGTTCAAGTTCTTAACTCCTTCACTAAAGACTGTTTTGGGTGCTTCTGGCTGATCGCTTACTGTTAGGTTGGATTGGGTGTCAACCAGTGGAGGCACCTTACGTGACTATTGGCTAAATGGCTTCGATAGTGTTTTCCTTGTATTCCGCTATCACGCCCCTGATTGGTCAATTAGAAGCCGGATCAATCCTGGATGCCGACGATCCAAGAAGTCGGCATGCTATGCGAGAGGTTAAGATCTATTGCTGATCCCTTTTAAAAAATTGAAAGGTGAGGTTACTTTAATTTAATTTAATTGAAAATTAAAGGTTCTTAGGGCCGTCCGATAGGACGGCAACTCCGACCGATAGGGAGGAGTTGGCCCTAAGAACCTTTAATTTTAAATTAAATTAAATTAAAGTAACCACTCGTCCTTACTCTTTTTCCCGCCACTATCCTTCCGAACCCGATCCTGTCTCCCCATTCCACCCAAAGGAAAGGTCCCAGGTATCCGGGAGGAAACAGGGGTGTTAGGCTTCCGCTTCGCGGAAGAACCACAATTGTGGTGGAAAACGCGGCACTTAAAGTCGCGCCCAACTCAAGTGTGGATCTCATATCTCAAGTAACGAAATGAATTGGGTCAAGAGTCAGCGATGCCTACCATAAATCAATTGCTTCGTCATTGCAGAGAGGCAAAACGGCACAAAACACGTACTCGAGCTTCAAATCAATGTCCTCAAAAGTTTGGAGTATGCCTGCGTGTTTCGACAAGAACACCGAAAAAACCTAATTCAGCTTTACGCAAGATAGCCAAAGCACGTTCAAGCAATCGAAGGAATATAATGGCAGGCTCTAACACGCCGTGTCTCTTATCCGTACTCTAGGATTTCGGGAGCTCTTTCTTGTTCTAGAATCTATGTTGTCTTGTTCATAGTGAGACATTTAAAAGCGGGTTCTAGTAACCGCACTTTGGACTTCATTTGTGTGTCCCGAACCACAAATGATGATATTGCATCAACCTATGTTGGTGTTGGCTTCTTCTCCACTTTGGGCCAACCAGATGCTGGTCGTCCACGCCGCCTCCCCAGGAAACAGCAGCCGCCAAAAGCGGCCCCGCTGCGAGGAGACGCCACAGCAGAACGAAGGAACAACCGCGGAGGCCTCATCCGAAGAGTCTTCGTCTGGTGACGAAGACACTTCTTTGTCATCCTACATATGTTCTACTGATCCCAGTGTGGCATTCTTCTCTGCCATTCTGGATTCGGCTCCCAAAAGAAATTCGGGTTATCTCGTTTTCGACTTACCCGATACTGTGGGAAGCCGAGAGCGACTAATTTCAATTCTCAACGACTTTAAAGGGCATCTTCTTTCAATCTGGCCGTCCAGCTCATATCTCCGGACGGTCAGCCTGACGGTCTTTTGGCTATCGAAGGAGACGGCAGTAAACACATTGAGCCACAACCAACGAGTATTGTCAGTAAGGATTTCTTTAAGGCCTCGGTAGAAATATCACAGGACCAGGACCGAAGTGAAATCAAACTTGGCGAGACACCCGGAACTCAAAGATATTCTGCTGAATCCCCCAGAGGGAGAGAAAGCAACGCTACGGTGGACCCTATGAGGAGAACTTTTTCCGAACACTTCTGCAGTACGTAGTTCAAGTTCTTAACTCCTTCACTAAAGACTGTTTTGGGTGCTTCTGGCTGATCGCTTACTGTTAGGTTGGATTGGGTGTCAACCAGTGGAGGCACCTTACGTGACTATTGGCGGCCGGGCTTTTTCCTTGTATTCCGCTATCACGCCCAACTCCTCCCTTCGGTCGGAGTTGTCCTCGCTTCGCTCGGACCCTGATTGGTCAATTAGAAGCCGGATCAATCCTGGATGCCGACGATCCAAGAAGTCGGCATGCTATGCCAAAGGAAAGTATTCGAATTATGGTGATTTCATCGCTTAAATGTCCTTCCTTCCCTCCAACTCCTCCCTTCGGTCGGAGTTGTCCTCGCTTCGCTCGGACCCTTACGTCTTCATTCGTTTTGCTTCGAAGCCTTTAAAGGGGCGCCCTTTAAAGTCTCTCTTATTTGTTAAAAACTCTCATAAATATTCGAAACAGACCCCAACTTCAGAAGTTGTTGCGGGAGACTGAACAAGAAGAAAGGGAAGCAGAACGAGCTTTAGTCAATTATTCCCCACACACAATTCTAGTTTTATTCCATTACGTGAAAGCGCTTTGAAATATTCAGTGAAACCATTGTAATGTGGGAACAAGGGGATTATGAAACTATTACACCCACAGAACATGGTCCTGGTGAATACGGGACTGAAAACTCCTGTCATATTTTCTCAGGATGAGGCAAAACGCGTTAGCGTTTTGGGGGAAAACGCGTCCCGCGTTTTCCCCCCGACAGCAAGAGTGCCATGGGTTTTGAATCTTGTTGGAATCCAAGACTCGGAAGAAGCGGAAGGGCTTCGTTCACCAAGAATCGTTTGGCCAGAACCATGTAAACCGAACCCGGAACGATTAAACAAAAAAAGAGTTTGGATTGAACCAACCAGGATTTGGCGTGACCGTGAAAAAAGGGTCAAAGGTTTTCTTCCTAATTCAATGAAAGGTGGGTATGCTGTAGCTGTCGCAGGGCCCGTAGCTCCTCCTCCCAGGAGTCTTTTCCGCAGGCGTCGGGGATTCAGCGGAAATGGTAGATTCAACAGAAGCAGAAGATTCGTATTCAAGGGCAGGGGGGCGCTACGCGCCCCCCGCGGGGGCCTAAAGGCCCCCTGCCCTCCGACAGGAGGGCAACGAATAATTCCGAAGGGAGGAGTTGGTCTAAGATTCGACGGAGGTAGAGGATTCGTCGGCAGGAGAAGATTCAGCAGGAATGGTTGGAGAAAATTCAAGATTCTGAACATGAACCCGAAGGACTGGAATATCGTGGTAGAAGCGATTTGTGCTGCGCCAACCTTTTCGAAGAGGAAAAAGCGGACAACAGCGCGGGCAGCCCTTTCTAAGGCTCAAGCACCACTAGACTAAGCGTTTGAAGGGGGCGGCCGCAGCCTTCTAAGCACCAGCAGCAATCGTACCACCGGAAGTCTAACCAACAGCCTCCATTGCATCAATAGCCTCCGGCACCAGCAACAGCCTATTAAGCACTATTAGCAGCCTCTTAACTAGCAACAGCAACATTCTAAACATCAGCCTAGCAGCACCAATAGCCTCTCCTTAACCAGCCACCGCTGATGCAGCCGGCACCAGCAGCCTATTAAGCATTACCAGAAGTTTTTCAAGAGTTTCTTACTAGGGAATACGCTGCTGCTTCTAGAGAAGTAGCTGTTCAAATATTCTTCAGAATTCTCCACCAAAACCATTTTTGAGCGCTTTAAAGTACCTACGCAAAGCTCAGAAAAACGTTCGATTGTGTAGCTATTCATGTCAGCTGGATACGGGAGTCTACGGTTTCTATTTATCACGTGGGGCTCTGGAGTGAGAACGCAAGCAGATATACCTGCCAAAAGAAGATGCAGGATTTATTGGCTGACTTGCCAGAAGCAGCGCTTTACCTGACCTTCCAAAAGAGTTGGAACTCTTATGGGCCCACTGCTGCGTGGTGCGCGTGAAGCGAGGAGCCGGCGCCTCCTGCTGCTTAGTGGAGAAGCCAGATTGTGGGCGCGTGCGCTTAGTGAGGAGAAGCGGCTGCTGCTAACGGAAGCGCTTTACTTTAAAGTTGCTTTAATTTTCAATTAAATTAAATCCGTTTTTGGGTGCTTCCACCCAAGAGTGTCGAAAAACCCCGGAAAACCAACTCCTCCCTATCGGTCGGAGTTGCCGGACGGCCCTTGAACTTCCTCCGTTTTTGGCCCAGAGTGTCGAAAAACCCCGGGAAACTCCAGAAAAAGCCCGTTTTTGGGTCCCAGAGTGTCGAAAAACCCCGGTAAACTCCAGAAAAAGTCCGTTTTTGGGTCCCAGAGTGTCGAAAAACCCCGGTAAACTCCAGAAAAAGTCCGTTTTTGGGTCCCAGAGTGTCGAAAAACCCCGGKAAACTCCAGAAAAAGTCCGTTTTTGCCCAAAAACGGATTTAATTTAATTGAAAATTAAAGTAACTTAGGTGGAAGGTAGGATAAAAAGTGCAGGCTTTCCCTCAACCTCCCTTCGGTCGGTTGAGTGGCTAAAGCCCCTCCGAAGAGGTTTGGGCAGTGAACTGCGCCTTCGCCTGGCACTGACAGACAATTGATCTCTGCAACGCCTACTAGCCCCTAGGCGGTAAGCTAGCGTGCCCTGAAAGGGAAGGCATGCAGCGTGCTCACAAGCCAAGATCCAATTCCCAGTAAAGGATTCGCTGCGACAGGCTAGCTCTTTCTTGAAGTGTCCGTCGAGCGTGTAACCTGATCCCCAGCTATCTAGCAGCCCGAGAGTTCTTCGGGGGATTGACCGATCGAACGAACAGAGCCGACTCTTTATTCGTCGTCTACAAGTGTCTGTGGTGCGAGAATTCTACCAGTATGTCCGATCGGTATCGGTACTGCTTGGGGGAGCGGTTCTGTCCTAGGTGTGACAGCGGCTCCATAACGGTGTCTTTGCGCTCGGAAGCCAAACAGGCCTTATGAGCTCCAGTAACATGCTACGTGAATTCTTGATGAATTGCCCTTTAAAAGTCCTCCCTATCGGTCGGAGTTGTCCTCCTGTCGGAGGACCCTGAAAATATCGTCTATAGAGTTGTTTTTGCCAACAACGTCTCTAAGTTTACTTTAATTTTAATGAAATTAAATTAAAGCAATCCCGGGCTCGACTCTGAGTTGGGTGCTAGACCGAATCATTCGGATTGGATCTTGTGCTCTGCAGAGTGGTTTCATGGCACAACTTTCTTTGGATTGGATGGCCAAGTTGATAACCGAAGCATTCCGAGGAGAAAACTTAAGTTACTTTAGTTTAATTTAATTTAAAATTAAGTTACAAGTTACTTTAGTTTAATTTAATTTAAAATTAAGTTACCTGGCTCATTCGCCTTTTGCTTAGACTAGTCACCTAGGTTATCCAGCCTCCCCCGCTCTGGACAGTCAAAATAGAACTTCGTAGCATTAGGAAGGAGCTCCCGTCGGGTAGCCACATAGCGTGTAGTGCCCACCCGCACTACGTACACCTCCCCATACCCACTAGGTTGGGGCTAGTCACGGGAAGCGCTACGTGCCATACCCATAATAGCACTACGCGCTTTCCCACGGGGTACGTGCGGCTAGCGGGGGGTAGTTACGGACGTGGTCATACGCGCTAATGGAATCGAATCCATTATTACGTGGTGTGGGGTCTAAGGTCTAGGCTAAGGGTACCTAGTTCCCCCAACCCTTCAGGGTCATACGCGCTAATGAGGGAATCGAATCCATTAGTGGTCATAGCGTCTAGGCGAAAGGGGTAGGGGGTGCCGCCAACCAATCTTTGGTGCGGGGGTGGGGGTAGGGCCGCCTTCTTTCTGGCTGTTTCTGTCCAAGAAAAACGGATTCCAGCGAAGGACAACTCCGACCGATAGGGAGGAGTTGGCACTGCCAGGTCAGGACAACTCCGACCGATAGGGAGGAGTTGGCCCTCCGATAGGAGGGCCACTCCGAATTCCGATAGGGAGGAGTTGGTCCGTAGGACCACTCCGACCGATAGGGAGGAGTTGGCCCTCCGATAGGAGGGCCACTCCGAATTCCGATAGGGAGGAGTTGGGAATTCCGAAGTAGGACCACTCCGACCGATAGGGAGGAGTTGGATACTCACTAAGCTTTTTCCAAACTCCTAAGAAAATGGCGCAAGGCCTTAGAAGAGAATGTCCGGGTTTTTCGGGCTTTTAATTTTCAATTAAATTAAATTAAAGTAACCTTTCTTTACTCGCATCCTCTTTCTCTCACCCAGCCAAACCAGTTTCTCGTCCCTTTGACCCCGGTCCCCTAACACGATCGTAGAAGGCGGTTTTTTACTCTTTTCCTGAGAGGGATGGATTCGGCCCAACCCTGGAAGTGATGAGGCGGGATCACGTATCTATAGTGAAGGCCCATCGCCATCCACTAACTAAGCCGCCCGACCACACCAACTTTCTAGAATTCTGGTGCTTCCCAGAGATAAAATCGAGTTGATGGGGAGTAGCAACTACGCTAGCTCCCGGCACCCTTTTGGCTCCACTGCCCCCCGCACGGCACCCAGGGTTCTGAGCGTGGCGTGGCACCGCCGGTTTCTTTGGCTGAGAGAAGGAAGCCCTATAAGTGCTAGCACGTCATTCTCCGCAGAGCAGTGGCTCTCGATTCCGGAGCGACAAAGAAAGACTCAGTCCGCTCTTGCGGGGGACTAGGGAAAGTCCTGCACGAAGGAAAAGTCCTGCACAAGCCCTACACAAGAGAAGGGGAAGTCCCCGGGAGAGGTTGCTAACTACGTCAAATTGTTAGTAGTGACGATGGAAGACCTGGCTGGGGAATCAGTCGACCAGGTGTGTAGCCACGCTCAGAACGCTTCTTTGCCCCGGTTGAGCCGGCCAACTCCTCCCTTCGGTCGGAGTTGTCCTCGCTTCGCTCGGACCCTGGTCGATCAGAGAAACGGTAATGAACAGAGCCTAACCACGGCGGGCAAAGCGAAGGGGGCTAAGATGCCCCCGGGGAGGATATCGCGACTAGGCGGCACTCATGTCTTACTTTCCCTTCAAGGGGAGGTGGGCCCTTTAAAGTCCGAAGGACCACTCCGACCGATAGGGAGGAGTTGGGAATTCCGAAGTAGGACCACTCCGACCGATAGGGAGGAGTTGGAGAGCAAATTCTGCAGATGCGAAGGAGCGGCACTTAAATGCTTCCCCACAAAGCAGGTCGCAGCTTCCGCAAAGGAAGGAATCTTGGCCTTCCGCAAAGCCGGGAAACCAAATAGCTTTTACCGAACAGAAAGGACCCACCAATCGCTGCTTCCACTTTCCCTTGAATTGCTGCTCCCGCTGGCCGGGAAGGTAGAGCAAAGGTTTGCGGATGCTACGAGAAGGGGCGAAGGGAGGCTGCCACCTGAAACAGGCCATGTTTCCATTGACGATAGGCCTTTAAAAGGTGCGGTCTGCAATCGGCCCTTCGGAGCGCGAATGAAGTTGAATCGCCGGTGTTGACGCCTTTTCAGGCGGACTCACTCTCACCCAGGCGGACTCACTCTCCTCCCAGGCGGACTCGCTCTCTCACCGGCAAATGGGCTTGACTTGTTTGTTTGTCGACCTACCACAATTGGGGACATTCATAGGTCACCAAGGACGTTCGGTTCCACTTCGCAGTTTCCACATGCAGTTTCGGTAGGGAGAGAGAGTCGGCCATGGATTTTCGAACAGACCACCCCTATACCTGGAAAAGGAGGAAACGCGCAAGCCCGGCGACGGCGAGGAGCTTCTTTCGAGGCTGGCTACCGGCAGTGGCAGCTAACCAGTAGCACTCAAGCTCTGTGGGGTAAGGGGCGATAGTTTTCGACACCCTCGACCACTCGGAGCAAGCAGAAATCTCGGTGTCTTCTTCTATCGTAGTGTTTTTGCGGTGCAAAAACACTACGATAGATGCCCCCACCACTACTCGGGGGAATCGAATCCTCACACGGGAAGGAAACCGGGAAGGGAAGGGCCCGAAGGGCAACTCCGAATTCCGATAGGGAGGAGTTGGAAAGTTACAAAGACTTTTTAATTTAATTTAAACTTAAGTAGTTTTTACTCCTCCCTATCGGAATTCGGAGTTGTCCTCCTGTCGGAGGACCCTGCACTGTTCTATATACGCAATTCCATAATTAAGTCTTCAGAAATGGCAGTGGTAAGGTTTGTATGCCCTTGCCTTACTGGGTGGCCTATTCCCCTCTCCTTCAGATGGGCAAGAGGTTATATCGTTCGATGCTTTTTGTCTCCTTCACATGAAGTGCTTCAAAGTCCTCTCATTCTCGGCAGGGGAGCTGAGTTAGTTCGTGCGTGCTCGAAAGCGAGCGTAAAAGAGGGAGAAGCGGGTGGGAGGCTTCAGTGGGGGGCGTTCAGTGCTACCTCTTTCACCTTATTCCTCTCATTCTTTCCCGGGCAGCAGCACTTCATGCAAGTCTCCGCAGCCTAGCCTACTGGCCGGCAGGAGCAGCTCTACGGGCATTTGATGGAAAGCAGGAAAATTGTTGTGACAATTTACTCGAACAGGCAGAAATTGACAGAAAATCTTGTAGATAGAATGGCATATTCATGAAGGCCGGGGCTCGCTGGAACAACGGGCTGCTACGGGACCGGAAGCCCAACCTACTTAACTCAGGGGTTAGAGTATCGCTTTCATACGGCGAAAGTCATTGGTTCGAATCCAGTAGTAGGTAACTCAAGCTTTTCCATGGCCGGTTTCATCAACCAAGCACGTTTCAGTGGCAAAAAGCGCCTAAGCCTTTAAAAGGCCAGAACGAGGTTCTTCAGGCCTAGCTGGGAGCGCGAAGCGAAGCGGAGCCTCGCTATCGTGGGTGGGGTGGGGGGCCTCCGGCCCCCCCGGGCCCTTCCGGGCCAGCCTCGGCCACGACAGCGGAAAACGCGCGAAGCTAGGGTTGTTGTCAGCGCGTAACGGAAACTGAGGCGGCCCCCCGGGCCGGGCGCGCTAGCTCGTACGCCGGCAGCTTCATTGCCCAAAGAGTTTTACCGCTTTCACGAACAGGACCGAAGATCGAGGGCGGGGCCGGGGTCGCCCCAGGAAGCTAGCCCGGCCGTAGCCTCCGGCTCTTGTGGGCGGGTTCAATTCATTAATTTTCAATTAATTTAACCGGCAGGCACCCCGCCTTGCCCGCAGTGTTGGCTTCGCCAACACTTAGGAGCTGTTAGCCTACCTTTAGTCCCCACCCACTTCAGAATGGTGGTGGGGGGCTTCGCCCCTTCGAAGTGAGCACTTCGAAGTTCTCGTTCGAACGGGGAGGCGGAGAGGTTCTGGATGGGTCAGGTAGCGCTACGCGCTTCCCCCTTTTCATAGAAGGGCTGCCTAACCACTTTTTCAGCAGGGTTTTTCTAGCACGGGGTGTGAGCGGCACTCGACTGCTGAAAGGATAGGGTCTGTCAACCTCCCCGGCAAGGGGACAGGGGGCGCTGCCCCCGTCCTAGCTACGCGCTTCCCTGGACCCACCAGGTTGACAGACACTCGACTGAAAGGAGAGGGCATTTATGCGGGCTTCCCCCTTCTCGAGGGCACTATAGTGGCACATCTTTTTTCCCCAGGAAGGGCGAAGCGGGCGTGGCTAGGCCGGCAGCCTACCCTCTAGAAGGCGGCAGCCGGGGGCACTATAGTGAAACGCGCGAAGCAAAGCGCCTTCGCTATCGTGGGCACTCACAGTGCCCGCTATAGCGGAGCTAGCGCCTATACGGTGGCCGCACTATTGTTGTCCCTGCCACCTCCGGTACCACCCGCGAAGCTAGCGTAGCGCCCGCTACGCTACGCTTCGCAGGGCCTCACCTATGGGGCCGGCAGTAGGCCACCCCTCTACCTAGCGTTCGATTGCGGCAAAACGCTACGCGTGCTAGCGTGAAGGCCTTGCGCTAGTTTTCTGCGGGCGCTACGCCGGCGTAGCGGAGGCCTTCTCTCAGCCAACGTCGAGAGGTGGCGCGCCTCCCTTTAGAAGGGGCCCCTGCACCCCCGAGTCAGGTTAAGCAAGGGCCCTCCGAAGGAGGGCCACTCCGAATTCCGATAGGGAGGAGTTGGGAATTCCGAAGTAGGACCACTCCGAATTCCGATAGGGAGGAGTGGGGAATTCCGAAGTAGGACCACTCCGAATTCCGATAGGGAGGAGTGGGTCCTCCGACAGGAGGACAACTCCGAATTCCGATAGGGAGGAGTGGGTCAAGTTACAAAGACTTTTTAATTTAATTTAAACTTAAGTAAGTCTTTAAAGCGCCTTAAATTGAATTGAAACTAAATTAAAGTAACGCGGGGTCCGAACGAAGTGAGGACAACTCCGACCGAAGGGAGGAGTGGGGGGAGTTGGCCCTTTAAAGKMG
>Contig166+000114209642
AAAAACGGACTTTTTCTGGAGTTTCCCGGGGTTTTTCGACACTCTTGGGTGGAAGCACCCAAAAACGGATTTAATTTAATTGAAAATTAAAGCTAAAACGCGTTACGTGCCGGGCGGGAGCTACCATGGGCCCGCATAGTGCCGGGCTACGTGCTATTATCAGTAGGCGGAGGGCGAGGCAACCCCCGGTAGGGGATGGCCAATCCCTCTAAAATAATCGAATTCTCTCACTATGAGAACGAACTGTCACTAATATAGGATACGAAAGAAAAAGGCAAACCCATGATAAGCCTTTTCCCTGTTCCTTCGAGTATTGCTTTGGTATCTGCTGCGATGGTTATACGTGCCAAAAACCCCGTCCATTCCGTTTTGTCTTCCATCCCTGTTTCTCGTAATACTCCAGGTTTACCTCTTACGTTAGGTTTCGACTCCTCCGCTATGATCTTCCCAGTGGTTTATATAGGAGCTATTGCCGTTTTATCCTCATTTGTAGCCATGATGTTAAATATTAAGATAGCAGAGATTCACGAGAATGTCTTGCGCTATTTACCAGTAGGTGGTATTATTGGACCGATATCTTTGCCGGAGGTCTCTGTCACTCTGGATAATGATTACATCCCATTACCAACCAGTTTGGGGACAACCCCCCCGAGATATACAGTTTATGCTGGAAGGATATAAAGCTGGACCAATTCGGAAACCTTGGGAGATTCACTTCATACAAACTATTTTCTTTTTTTTCTCGTGTCTGGTCTGATTCCATTAGTAGCCATGATTGGGGCTACAGTACCAACTATGCATAAAACTACGAGGGTCAAGAGGCAGGATGTGTTCCAACAGAATGCTATCGATTCTCAGAAGACTATCGAGGGCTGGAGGTTTTCAACCGGAAGCCGAAAATGGGCCCCCGGCAGGGGGCGGGGGGGAAGCGCTACGCGCTTCCCCGGACCAGAGAAAGCGCGTAGCGAAAAACCTTTTAAAGGTCAAAGTAAAGTTACAAAGACTTTTTAATTTAATTTAAAATTAAAGCGGATTAACCCTTTCTTTAAAGCTTTAAAGGAAGGCCTTTTAATTAATTAATTAAAAGGCTTCTATTATACGTTAACGTTAATCTCTCGTTTTCCGAAAATCGACCTTTTAAAGTTCTGCGCCCCTAGATTCAGCTGGAGGTACTTCTTGTGCCGGATCCCCATACCTATCCTACGGAACCCATGGAGAAACAGACAAAGTGTATAAAGAACACCCAAACAATGGCGTCGAATACGGCAAGGGGGGAAGCGCTCCGAAGGACCCGGGAGAGTGCTTCGCACTCGAGACCGGTCCCCACTTTCCCATTCCTTATCCAAGAGGAGGTAGGTAAAACGTTGTAATTGACGAGAAAAAGACTCAATTTTCGTATATAGATGCTTACTTTTCCCCCCGAAACTGAGACTGTCGTATTCTCAATCCGGTCAAAGGGCGCCGGCCACTCGACACTATTGTGGATGGGGGACCCCCCTGGCTGCCGTCCCCATCCTACCCGGGTCAGAGCCATCTGTCTCAAATCCGAAAGAATGTGCCGGTCGAATCTCGACACGTGATCCCCTCCCGTTGGTCGAGTGCCGGCGAGGCGGCAGGGTGGGCTGTAGCCCAGCCTAGGGCTGGCCCAAAGGACAACCTCGCCCTTTTTCGAAGAGAGAGGAAGGGGAAGTTTCGGAGACGCTTCTAGCCTTCGACAAATCCGTTTCCTATCTTGCTCGGAGCATAGGGCTGGCTCTAAAGGGCTTATAGTTTAATTGGTTGAAACGTACCGCTCATAACGGTGATATTGTAGGTTCGAGCCCTACTAAGCCTATGACTCTTCCTGTAGGTGTAGGTATTGACTAGCCGCCCCGGCTACTACTATATCCTTTCCTTCGAGCTTGTCGTTCTTCTTAGAAGTGCCTATCGGCCAGGAAAACGCGCGAAGCGCGGCAGGTGGTGGCCAGCCGGGCGCCCGTTCCTTCGGTTCAAACGGTAAATGACCAACTCCTCCCTATCGGAATTCGGAGTGGTCCTATCGGACCAACTCCTCCCTATCGGTCGGAGTTGTCCTCCTGTCGGAGGACCCTAGATAAGTGAATACTGGCCCAGTTTCCACACTGCCTTTCCCGCAATTGTTGTGGTCTTCCATCACCCGTGGTGCTGCTGTGGTTGGCCCGCCTTAGGCCGCAATCTGCTGGGTGTTAGCATTCGATTCAGGTCACCCTGCAAATAGGGTTCAGGGCTCTGAGCTGTCATGTGCCGTCGCTGCGGCTCTAATTCGCTATGCTGGGCTTATTCTAGCCCTCCTTTCCGTGCTTCGTATTATGTCCATCAGCCGGGGCAAAGACCGATCTGCTAGCCTGGCCGCCCCGGCACTCTCCGAAACGGGGCGGGCCTGCATACCTTTGCTATGGTTCGCTAGGGCGGGCTAAGTGGGTTTTAACCGGAGGCGGGAGAATACAGGTAAAATACATGACTTTAGGTAAAATACATGACTTTAGGTAAAATACATGACTTTAGTACTTTAAACCGCCCAACTCCCTACCCACCTTAGGCTTCAAAGGGTGGGGTTTAAAGGAGTAGGCTAAAGCCCAACTTCCGCCCCCCACCACTTCGGGGTGGTGGTGTGGGGGGCGGAAGTTGCCCAACTCCTCCCGGTAGGTCGGAGTTGTCTTCCAACTCCTCCCGGTAGGTCGGAGTTGTCCTCGCCTCGGACCCTTCGGTCCCTTCGGGCAGGGTGGCCTTCGGCCATTTAAATTAAATTAAATTAAAGTAGTCGGTGTATACTTTAATTTAATTTAATTTAAAATTAAAGTATCTATTAATTTTCAATTAAATTAAATTATTTAAAGTAACGCTTCTTCGCTCCCTCCAACAGCTCTTGGGCATAGCCTAAAGGGTTCTGCCACCCGATTCGTCGTATTGCGTGGACCGCTCATTCCTGGAGTCGGAATGTGCTAGCGCAGAGGCGGGAGCTCGTACTCGTGGGCAGAACCAGCCTGCCTAGACCGAACCACCTAATTCGTGGGGGAAGAAACACGTAAATAGAAGCGTGTTACCACCACA
>Contig167+065167161
CCAACTCCTCCCTATCGGTCGGAGTGGCCCTCCTTCGGAGGGCCAACTCCTCCAACTCCTCCCTTCGGTCGGAGTTGTCCTCACTTCGTTCGGACCCTATCGGTCGGAGTTGTCCTTCGGACCAACTCCTCCCTATCGGTCGGAGTGGCCCTCCTTCGGAGGGCCAACTCCTCCCTATCGGTCGGAGTTGTCCTTCGGACCCTTGGGACACCCCCAACCCTGGCTGGGGCCAGGGTAGCGCGTAGCGCTACCCGCCCGGGTCCGCACCCCCCAGGCCCCTACCCCAGCCAGTGGCTTTAGCCCCTCAACCTCCCTTCGGTCGGTTGAGTGGCTAAAGCCCCTCCCTACGGTCGGGGTGAGTGGTTCGCGCTCACCTGAAGTTCCGGGTGCGCGTAGCGCCTCAACCACTATAGTGCTGCCCCTTTAAACCCCAGCAAGTGGCCCTTTCGGCTCAGTTGGAAGCGCGTAGCGCACTGAATAATTCCGAAGTGCGCTACGCGCTGACAACCTGAATTACCCACTGTAGTAATATACCGGGTAAGTGCTACCCCCGCCCTGCCGCCCTTCTAGAAATAAGTGCCCCTTTTTCACAGAAGGGTCCGTAGGACCACTCCGACCGATAGGGAGGAGTTGGCCCTCCGATAGGAGGGCCACTCCGACCGATAGGGAGGAGTTGGCCAGCCTCCGAAGGGACGGGGTGGAACTATAGGGCGGCCACCCTAGGGAAGCGCGTAGCGCTTCAACTGAAGTCAGTCCCACCACAAGCCCTTCTCTCTTAAAAGGATTTATCCTGAGGATTTCAGTGGAGGCACTTCCAGTGCCGAAGGCCCAGCAAGGCCGGCTTCACTATAGTGCGTTAGCGCTACCCAACTCGTTAAAGTCTAAAGTCAATTAATTGAAAATTAATTGACTTTGAACGGAATTCAAATTTGTTGTCCCCCAACTCCTCCCTTCGGTCGGAGTTGTCCTCGCTTCGCTCGGACCCTTCGGCGTTACTTTAATTTAATTTAATTTAAATTTAAGTGCCACTTTAAAGGGCCAACTCCTCCCACTCCTCCCGGTAGGTCGGAGTTGTCCTCACTTCGTTCGGACCCCTTTTAAAGCGTTACTTTAATTTAGTTTCAATTCAATTTAAGGCCCAGCGACAGGCATAAAGTTACTTTAATTTTAAATTAAATTAAATTAAAGTAACCAAAGTTACTTTAATTTTAAATTAAATTAAATTAAAGTAACCAAAGTTACTTTAATTTTAAATTAAATTAAATTAAAGTAACCACGGCCGGCCCTCTCCCTTCGGTCGAGTGTCTAAAGACCGAATTCTAAAAAGGGAGCGCGACGGCGCAATAATTCGGAAATTGTTGCCAACTCCCCCCACTCCCCTCCTCCCTTCGGTCGGAGTTGTCCTCACTTCGTTCGGACCCTTCGGTCGGAGTGGTCCTATCGGACCCACTCCTCCCTATCGGAATTCGGAGTGGTCCTCCTGTCGGAGGACCCACTCCTCCCTATCGGAATTCGGAGTGGTCCTACTTCGGAATTCCCAACTCCTCCCTATCGGTCGGAGTGGTCCTACTTCGGAATTCCCAACTCCTCCCTATCGGTCGGAGTGGCCCTCCTTCGGAGGGCGAACTCCTCCCTATCGGAATTCGGAGTGGTCCTACTTCGGAATTCCCCACTCCTCCCTATCGGAATTCGGAGTGGCCCTCCTTCGGAGGGCCCACTCCTCCCTATCGGAATTCGGAGTGGTCCTACTTCGGAATTCCCCACTCCTCCCTATCGGAATTCGGAGTGGCCCTCCTTCGGAGGGCCCACTCCTCCCTATCGGAATTCGGAGTGGTCCTACTTCGGAATTCCCCACTCCTCCCTATCGGAATTCGGAGTGGCCCTCCTTCGGAGGGCCCACTCCTCCCTATCGGAATTCGGAGTGGTCCTACTTCGGAATTCCCCACTCCTCCCTATCGGAATTCGGAGTGGCCCTCCTTCGGAGGGCCCACTCCTCCCTATCGGAATTCGGAGTGGTCCTACTTCGGAATTCCCCACTCCTCCCTATCGGAATTCGGAGTGGCCCTCCTTCGGAGGGCCC
>Contig168+19309
ACTCCGACCTGTAGGGAGGAGTTGGCCCTCCGGCAGGAGGGCAACTCCGACCTGTAGGGTCCGAAGGACAACTCCGACCGATAGGGAGGAGTGGGTCCGATAGGACCACTCCGACCGAAGGGAGGAGTTGGCTTTAGCCACGTCGCTGGGGTAGGGGCCTGGGGGGTGCGGACCCGGGCGGGTAGCGCTACGCGCTACCCTGGCCCCAGCAAGGGGTCCACGCGGACGACTTTGTAATCGGAATAGCCGGCTCGGCAAAACAGGGCGGCTCTCCAAATATGACAGCAAATTCCGGAACTACTAAGTCCATAATGCGGCGGTCTCAACCGAATCCCGGAAGGGACTACATATCTAACTGGGTAGGCAATAAAATCTGGAACTCGCATATTTCGGGAAGAACGGGAGCGCATTTTAGTTCGGCTCAGCTAGCGCCAAGCTCCTTTAAACCCCACCCGCTTTATGGGTGGTGGTGGGTAGGGAGCTTAGGCAAGCCCAACTCCTTTAAACCCCACCCACTTTGTAGGTGGTGGTGGGGCTTTAGCCACTGGCTGGGGTAGGGGCCGGGGTGCGGACCCGGGCGGGTAGCGCTACGCGCTACCCTGGCCCCAGCAAGGGTAGGGAGTTGGGCGGCTACGCCCAACTCCTTTAAACCCCACCCACTTCATGGGTGGTGGTGGGGTTTAGAGGAGTTGGCCTGTTTCAAATTAAATTAATTTCAATTAATTTTAAAATACATGACTTTAAAGAAAGAGGAGTTGGACCACTTTTTGTCCGGAGCGCCCCCAATCGCCAACTCCACTTCGAGAGTGAACCGCTCTAAGTGGTTATTGGTTTTTTTGGCAATTACCGGATCTGATTCGGCCCTGCTGAATGAAGGACGAAGTGCAACGGTTGGAAATTACAAAGCGAACCTGAATACGTCCAGGCATAGTCAATAGAAACTAAATCCGGGCGGCTAGAAGATATGGCCTTTAAAAGGCCATAGACTCCGGACACACGAATCAGTGTTCGAAAGGTTCGCTCATGCGGGACACTAGTAGGTTCAAGCCCTTACCTAGGCCGGCGTCAATCCGAAGTTATCACGGACGAGCCACATGCGGAGAAACTTGCACGTGTGGTTCTGACTGGGGGGTAGTACCACCTTCTCCTCGGGTTCTAGTAACCATTATACTGGTTGCCGCTGGCGCACCTGTAACGTTTGCTAATCCATTCCGCAATAATTTGATAAGAGACAATTTGACATATTTTTGCCAAATCTTTCCATTACTAAGTACGACCAGTACTCTTCCTACGTGTTCGGATTATTTCAAATAAGAGAGGTATCACGCTTTTGAATCTATTGTCCTAATCTCACTTTCTACTTGCAGTATGCTTTTCATGATCTCGGCTTATGATTCAATTGCCATGTATTTAGCTATTGAACTCTAAAGTTTACGTTTTCATGTGATCGCAGCATCAAAAAGAGACTCTGAATTTTCCACAGAAGCCGGCTCAAAATATTCCATTCCAGGTGCATTCCCCTCCGGAATATTATCGTTTGGGTACGACCGGCCAACTACCTATGTAGTATTGATAGACATATCCATACGTATTGGGCACACCTCGCCAAACCTCAGCAGCGATGGCGGTCTCAATCCTCCCATGTGCGACACCTCGGGGAAAGCGCGTAGCGCCCCTTAAAGCCCCCCTGGGGAGCCAAAACCTAGTTGAGATGGAGATTCCCTTGGTCTCATTCCACGATGAAAAAGTCCTCGGCGTAAAGTTGAGATCGAGAAGAGTAGAACGAAAGAAATCTTCTACTTGGAGGGGGTTTCCGAAGGTGTAACCCAACAACAAGGGCAACGGGAGGGTGCAAAGAAGCCCAATACTTCAACTAAAGGAGCGACCCCGGTTGGTCCACCAAACCCCAACCCAGCGCCACACGTTCTCCTGGGTCCCGGCAGGGGATCCCTCAAGTGCCCTTATCTCGGCTTCTCCCGGAATAGGCGTTATCGAAGACAAGCCAGGAATGGCCGAAGTGAGTGGACACCCACTTTACCGGTTAGAGAGGCCCTCTCTAAAACATTCACCAAAATGTTCACAGGGGCTAGGAACACTCGGTCGTGGTGGGAACTTTTGTACATCATCCACGGAGCGCTCCGGAGTACACCCGACCAAATCTACTAAACGACTCAGGCCCTGCCGGGCACCCTTTAGGGAAGCCGGCCCTCGGCCGCCCCGATCACTACAACCGCCAGCTCTCCCCAGGAGGAATGATATTGGATAAAGGGCCGGCAGGCCAACTCCTTTAAACCCCACCTTAGGCTCTAAAGGGTGGGGTTTAAAGGAGTAGGCTAAAGCCCAACTTCCGCCCCCCACCACTTCGGGGTGGTGGTGTGGGGGGCGGAAGTTGCCCAACTCCTCCCGGTAGGTCGGAGTTGTCCTCGCTTCGCTCGGACCCGCGGTCGGAGTTGTCCTCACTTCGTTCGGACCCTTCGGCGTTACTTTAATTTAATTTCATTGAAATTTCTCCATTTCTCCCTTTAAGTGCCAATTAAATTCCGGGTTCCTTTAATTTAATTTAATTTAAAATTAAAGTAACTTACGGTCAGACCAACTCCTCCCGGTAGGTCGGAGTTGTCCCCCCTTCGGTCGGAGTTGTCCTCGCCTCGGACCCGGTAGGCCAGGCAGTTAAAAGTGTTTAAAGCTCCCTAGTACTTTAAAGTACTTTTAGCGCTGGTTTTCGCGACGGCGCAATAATTCGGAAATTGTTGCCAACTCCCCCCACTCCTCCCTTCGGTCGGAGTTGTCCTCACTTCGTTCGGACCCTTCGGTCGGAGT
>Contig169+1181
TTAATTTTAAATTAAATTAAATTAAAGTAACCTGGCTGGGGCCCCTACCCCAGCCAGTGGCTAAAGCCCAACTCCTCCAACTCCTCCCTTCGGTCGGAGTTGTCCTCACTTCGTTCGGACCCTATCGGTCGGAGTTGCCCTTCGGGCCCTTTAATTTTCAATKAAATTAAATTAAAGTAACAACTCCTCCAACTCCTCCCTTCGGTCGGAGTTGTCCTCACTTCGTTCGGACCCTATCGGTCGGAGTTGCCGTCCTATCGGACGGCCCTAAGTTACTTTAATTTTAAATTAAATTAAATTAAAGTAACC
>Contig17+1343
ATAGGGTCCGAACGAAGTGAGGACAACTCCGACCGAAGGGAGGAGTTGGAGGAGTTGTTACTTTAATTTAATTTAATTTAAAATKAAAGTAACTTAGGGCCGTCCGATAGGACGGCAACTCCGACCGATAGGGTCCGAACGAAGTGAGGACAACTCCGACCGAAGGGAGGAGTTGGAGGAGTTGTTACTTTAATTTAATTTAATTTAAAATTAAAGTAAATCACCCACTTCACAGAAATCCCCATTTCTGTGCACCTCATTTTTGAGGACTCTCTTTCGTCCCCGCTACGCCCCCTTCGCAGGGGCGGGGCACCAATGTGGGATACAACAAGGGGGGCGCGGTAGCTTTCCCGCCTTTGTGGGCCAGGAAACCCGGCTCCGCCGGGTAGCTACGCGCCCCGCATGGGGGCGGGGGCTAGGCGCTACGCGCCCCCCCTTGCGGGCTTCCGTTAGGAAGCCCAACCTCCCTACCCACCCACTTTGTAGGTGATGGTGGGTAGGGAGTTGGGCGCCCGCCCCACCCTGCCCCTAAGAAGGTTTTAGGGGATGGAGGGATTCCCAGTGGGGTCTAAGGGAAGTGAACGCTACGCGCGCTGGTAGTGGACCCCACCAGGAAGCGCGCTTCCCCTTTTGAGAGAGAAGGGGCGCAGCAGGGTGGCCGCGCATACTACTCGCGCTTCGCGCGTTTTCCGGGGGGTGAACCTAAAGGTGGCATGGATTCATGAAGGGGGCGCGAAGCTACCTGCCCTCTTGCTTCTTCCTCTTACCGGTTTTGTAAATTAAATTAATTTAAATCCCGGCTCCACCCCCACTGAGATCCCCCTCCCCACTGGACCACCACGGGGGGAAACGCGTTAGTCCCCCACCAAAACCGGTTCTGCCTTGCATACTTTTCAGCTGTTCTAGCGACGTACCACCTTCGATGGTATAACCGTCTGGTCTTGGTGTCATGGAACCTGGGTCAGGGGCAGGGGGCGCTACGCGCCCCCGGCGGGCAGCGCGTAGCGCTGCCCTGGCCAACTCCTCCCTATCGGAATTCGGAGTGGTCCTATCGGACCCACTCCTCCCTATCGGAATTCGGAGTTGTCCTCCTGTCGGAGGACCCTGCCAGGGTCCGGAGGACAACTCCGACCGAAGGGAGGAGTTGGCCAACTCCGACCTACCGGGAGGAGTTGGCCCGACCTACCGGGAGGAGTTGGCAGGGCCCGAGCATAGCGAGGACAACTCCGACCGAAGGGTCCGAACGAAGTGAGGACAACTCCGACCGAAGGGAGGAGTTGGGGGCGCTACTTTAAACCCCCTAATAAGGGGTGGGGGGCCGGAGGCCCCCCCCGGGCTGCTGGCCCTTTGGGCCAGCCTCGGCCGGCAAGGCCAACTCCCCCCACTCCTCCCGCCACGGTCGGAGTTGTCCTCACTTCGTTCGGACCCTTTTAAAGTTACTTTAATTTAATTTCAATTAAATTTAAGTGCCGGGCCCGCCCTCCGGCAGGAGGGCAACAAATAATTCCTAGGGAGGAGTTGGCCCGAAGGGCCACTCCGAATTCCGATAGGGAGGAGTTGGAGGCGCTAACGCGCTTCCCTAGGGGGGCCCACTATAGTTCCCCCCTGTCCCTTCAGAGCCTTTGTGCAGATTAGGGCAAAGCGAGTTCTACCTGCGGCCCTACTTGAAGAACCATGATCCAAAGATTCACAAGGATTTCAGCCCCTGTCTGAACTCTGTCAGACACATCCAATGGATCCAAGGGCAGGGGGGCGCGTAGCGCCCCCCCCCTGCCAACTCCTCCCTTCGGTCGGAGTTGTCCTCACTTCGTTCGGACCCTACAGGGCAACTCCGACCTGTAGGGTCCGAAGGACAACTCCGAATTCCGATAGGGAGGAGTTGGGAATTCCGAAGTAGGACCACTCCGAATTCCGATAGGGAGGAGTGGGTCCTCCGACAGGAGGACCACTCCGAATTCCGATAGGGAG
>Contig170+1353
ATTTAAAATTAAAGTGTTTACTTTAATTTAATTTAATTTAAAATTAAAGTAACTTATTCGTAAATTAAAGTAAACTAGTTTAAATTTTACGACGTCTTTCAAATTACTCAGGTTTTCGCGCGTAGCGCTCCTTTAAAGGGCCAACTCCCCCCACTCCCCTCCTCCCTTCGGTCGGAGTTGTCCTCACTTCGTTCGGACCCTTCGGTCGGAGTTGTCCTCACTTCGTTCGGACCCTTTTAAAGTTACTTTAATTTAGTTTCAATTCAATTTAAGGCCTCACTTCGTTCGGACCCTTCGGTCGGACCCTGATCAGCCTAGCCACCTTTTAAACGAAGAAGTGGGTGGCCTTACATACCACATTGACCCACCAACTTTGTGGGTGGTGGTGGTGGGTAGGTAGGTGGGGGCCCCCTATCGTTCCTCGGCCTTCTCCGGCCTGGCAAGGGCAGCGCGTAGCGTTTTTACCGAAAACACATAGAAGTAGGGTACCCCCGGCCGCCGGGTACTTCCCCACCCTCACTAGGCCCCGGGTACACTAGTAGGCCCCGGTACCTAGGGTACCCAGGAGGGGGAGGGGCGGCAAAAGAAAATCTTCTTCTATATACGTTTTCCAGTAAAACGCGCCTTTCCTGCCCGAAATCGCTACGGAATTATCGTCAAGGTGGTCATGCACGTTACTTCCAAAGTAGCCTACCGGCGAACTTCAACGTGCTCTTCAGTTTCCGGGCCAGAACCTGTGCGTGAAGTGGCCGGGCTTGCGCTACGCGCTTCCTGCGCCCACGTACGTTCACAAGCGGCACATTCTCTGCCTAGAATTTATGGGACGGCCCTTTAGAAAAGGAATTATCGTCATGCACTAAGCGGAATTATCGGCATGCACGACTGCGGCTCGTCATGCACGTTACACTTCCAAAGCAGCCTACCGGCACCACATCTCGTGCTCTCCAGTTTCCGGCTCCGAAGCCACAAACCTGAGCGCTACGCGCTTCCTGCGCACACGTACGTTCATTGGTCCCGTGCTCTTCAGTCCACAAAACCTGAGCGTGAAGTGGGGCTTGCGCTACGCTTCCTGCGCCCACGTACGTTCATTGGTTTTGAGTGCTGGGCGAAGGGTTCTATTATACGCAAATATGTTGTGTGATCGGCCACCCAAATTCCTGTATATCGGCCACCCGAATTCATGTATATAGGAGATAAAATTCTTCCAGTTGGATTCAACTGAAGCTCATGGTCCAACTCCGTTGGAAGAGAAGGCTTTACGGATGGGGCAGGCTGGGCTACAGCCCACCCGGCGGGAAGCCGTAAGGCTTGCCTGGCCAACCTCAGGGCCCTCCGTAGGAGGGCAACTCCGACCGATAGGGAGGAGTTGGTCCGTAGGACAACTCCGAATTCCGATAGGGAGGAGTTGGCCCTCCGATAGGAGGGCCACTCCGAATTCCGATAGGGAGGAGTTGGTCCGAAGGACAACTCCGACCGAAGGGTCCGAACGAAGTGAGGACAACTCCGACCGAAGGGAGGAGGGGAGTGGGGGGAGTTGGCCCTTTAAAGGAGCGCTACGCGCGAAAACCTGAGTAATTTGAAAGACGTCGTAAAATTTAAACTAGTTTACTTTAATTTACGAATAAGTTACTTTAATTTTAAATTAAATTAAATTAAAGTAAACACTTTAATTTTAAATTAAATTAAATTAAAGTAACTTAGCTCCGACTTTAAAGCGGTCTTTAGACACTCGACCGAAGGGAGAGGGCCGGC
>Contig171+21684
AGTTTACTTTAATTTACGAATAAGTTACTTTAATTTTAAATTAAATTAAATTAAAGTAAACACTTTAATTTTAAATTAAATTAAATTAAAGTAACTTAGCTCCGACTTTAAAGCGGTCTTTAGACACTCGACCGAAGGGAGAGGGCCGGCCGGCGGCCGTCCGAGCAAGTTACTTTAATTTAATTTAATTTAAACGCCTTAAATTGAATTGAAACTAAATTAAAGTAACTTTAAAAGGGTCCGAACGAAGTGAGGACAACTCCGAATTCCGATAGGGAGGAGTTGATCTTGCTAAGACTCCTGAAAGCTAGCATAAACCATCTGTATCTGACCAAAGTCCCTGTCTGCCGGGGAGGCTCACTTTCGAGAGAGTCTGTCTGCCGGGGCTCAGCATAATCAGAAGGAAGCGGAGGCCAACTCCCTACCCTTGCTGGGGCCAGGGTAGCGCTACGCGCTACCCGCCCGGGTCCGCACCCCGGCCCCTACCCCAGCCAGTGGCTAAAGCCCCACCACCACCCACAAGGAAGTGGGTGGGGTTTGAAGGAGTTGTTGGGCTTTAATGCTCAACGCATTTTTGCCTTTTGGGGCAAAGGAAAGTCTCCCCACCCAGCAGGCATGGGGGGGACGGCTCTTCCGCTTCGCGGAAGCTGGGAAGAAAAACGAATTTGAAGAATGACTGCCAAAATATGCATTGTGATGAAATCCTTCGGGAAACCACCAACGAGACATCCGCATAACACACGCCAGATCGGATTGCCTAATAAAGAAACCTTATACACAGTGTTACGATCACCTCATATTGATAAAAAGTCTAGGGAACAATTTGGAATGAGAATACAGAAAAAATTACTGGTCATAGAAACGGAAACGCAAAAATTGCGCGAAAAGTTGCTTTGGTTAAAATTCCACCATCCGCTTGGAGTTCAATCGAAAATTCCTTCTCATTATCAAACCAGTCTGGATTTTGTTCAACCAACTCCTCCCTACGGTCGGAGTTGCCCTCCTGCCGGAGGGCGGGCCCGGCACTTAAATTTAATTGAAATTAAATTAAAGTAACTTTAAAAGGGTCCGAACGAAGTGAGGACAACTCCGACCGTGGCGGGAGGAGTTGGCCCAACTCCTCCCTTCGGTCGGAGTTGTCCTCGCCTCGGACCAACTCCTCCCGGTAGGTCGGAGTTGTCCTCGCCTCGGACTTTTAAAGGATGAGTTGAATTGCTTCGACCTTATCTACAGAAGTGCGGAATCACACTGTGTTTGCACGAATCCAAGGCAGGCCCTGGCAAGCCCGGCAGGTGGGACTTTAGCGGAACCATTGTGGGAGCACTACGCTAGGCTACGCCCCACCAAAGGCAGGGGGGCGCGTATTTAAACCCCCTTTAAAGGTCAGCCTCAGGGCTGCCCTGCCGAAAGCCGGTGCGATGAAAATGCTTCGAACAGGGTCCTCCGACAGGAGGACAACTCCGAATTCCGATAGGGAGGAGTGGGTCAAGTTACAAAGACTTTTTAATTTAATTTAAACTTAAGTAAGTCTTTAAAGCGCCTTAAATTGAATTGAAACTAAATTAAAGTAACGCGGGGTCCGAACGAAGTGAGGACAACTCCGACCGAAGGGAGGAGTGGGGGGAGTTGGCCCTTTAAAGKMG
>Contig172+3184
TTAATTTTAAATTAAATTAAATTAAAGTAACCTGGCTGGGGCCCCTACCCCAGCCAGTGGCTAAAGCCCAACTCCTCCAACTCCTCCCTTCGGTCGGAGTTGTCCTCACTTCGTTCGGACCCTATCGGTCGGAGTTGCCCTTCGGGCCCTTTAATTTTCAATTAAATTAAATTAAAGTAACTTAGGCGGTGTTCCCTACTTTTCAGGAGGGCACACGCAACTCTGAGTGCAAGCCGGCACACGTGAACTCGGAGTGCAGCAGCTCATGAGAGCGGGTTCACCAATCGAGTGTATAGAAGACGACGACTTTCCTCAGGCTGCATGCATCTCTTGTCAGCCTTAGGAAGGTCTTCTTCTCTATATACTTGATTGGTATGTGCCCTGCACTCGGAGTTGTTGCATGTGCCCAGCACTCAGAGTTCGCTTTGCCTTGTACTCAGAGTTCGCAGGCGCCTGCACTCACAGTTGGTAGGAACGCCGCCCCCCGTGCCGCCCTCCTTTCCCTCTCGAAGGGACCTCTATGCCTCAAGAGGAACGAACACCACCCGGCCCTTTAAACCACCGAACCTACGTAAGGCAGCCAAAGCCGTGCATCACTAAAGGCCACCTCCGCAAGCAATAGCTACGTGAAGGTCCGCACCGGCAGATGGCTCCAATCAGCAGTGAGATACGCTTAGCGCTGAGGGTAATTTATTAATTTTAAATTAAATTTCGTTTACTTTAATTTTCAATTAAATTAAATTAAAGTAATCCAACTCCTCCAACTCCTCCCTTCGGTCGGAGTTGTCCTCACTTCGTTCGGACCCTATCGGTCGGAGTTGCCCTTCGGGCCCTGGCTGGGGCCCCTACCCCAGCCAGTGGCTAAAGCCCCACTTTAATTTTAAATTAAATTAAATTAAAGTATCCAC
>Contig173+2413
TTAATTTTAAATTAAATTAAATTAAAGTAACCTGGCTGGGGCCCCTACCCCAGCCAGTGGCTAAAGCCCAACTCCTCCAACTCCTCCCTTCGGTCGGAGTTGTCCTCACTTCGTTCGGACCCTATCGGTCGGAGTTGCCCTTCGGGCCCTCAATTTTCAATTAAATTAAATTAAAGAACTTATCAATCAAATCTTCGCGGATTTCGCGCTTTCTTTAAAGTCTCCATTTCTGTAGCGCTAGGTTACTTTAATTTAATTTAATTTAAAATTAAAGTAACTAAGGCGACTGATCTTTTTTGGCTGATCCTTGGCGATCATTCTTTTTCCTTGTGTTTCTTGCTCTTGGTATTTATGACTGTGTGATAATTGGTGGGCTGCAAAGTTACAAAGACTTTTTAATTTAATTTAAAATTAAAGCAACTTTATTGGGATCCGGGCTAAAAAGTGGGACCCTAGAGGGTAGGGGCCCTAGAGTCAAAGTGGGAGAGGATTGGGCTCCGAATTCCCAATCTGGTAAGGCCATCTATCTACGTGATTCCTGGGAATAAAAAATAGATGCGTTTTTACTTTAATTTTCAATTAATTGAAAATTAAAGGGCCGTCCGGCAACTCCGACCGATAGGGAGGAGTTGGCCCGAAGGGCAACTCCGACCGATAGGGAGGAGTTGGCCCGAAGGGCAACTCCGACCGATAGGGAGGAGTTGGCCCGAAGGGCAACTCCGACCGATAGGGAGGAGTTGG
>Contig174+54807982
AAGAAACTCCCTTCCCTAGCTAAGGGAAAGGAATTCCCTTCCCTTTCTTCCCTTCCCTAGCCGAGGGAAAGGAAACTGAGGGAAAGGAAACTCTCTCCCCTTCCCTCTCTTCCCTAGCTAGGGTAAAGGAAATTCCCTCTCTTCCCGGCGGGAAAGGAAAAGGGAAAGGAAAGAAACTCTCTTCCCTTCCCTCTCTTCCCTTCTTTCCCGGGAAAGGAAGGAAACTCTCTTCCCTAGCGGCAGGGAAAGGAAACCGGGGAAAGGAAACTCCCTTCCCTTCCTTCCCGGGTCTCTTCCCTTCCTTCCCTTCCCTTCCCTTTCTTCCCTAGCTGAGGGAAAGGAAACTCTCTTCCCTTTCCCTTCCCTTTCTTCCCCTCCCTAGCTGAGGTAAAGGAAACCGGAGGGTCTTTAGACACTCGACCGAAGGGCCCTCCGATAGGAGGGCAACTCCGACCGATAGGGAGGAGTTGGCACTGCCAGGTCAGGACCACTCCGACCGATAGGGAGGAGTGGGCCCTCCGATAGGAGGGCCACTCCGAATTCCGATAGGGAGGAGTTGGGAATTCCGAAGTAGGACCACTCCGACCGATAGGGAGGAGTGGGCCCTCCGATAGGAGGGCCACTCCGAATTCCGATAGGGAGGAGTTGGTCCGTAGGACAACTCCGACCGAAGGGAGGAGTTGGAGAGGAAACTCGAGCTTCAGAAAGCCTTTAAAAATTTCAATTCCTTGTCTCTGACCTGGTGAACCACTCCCTAGCTCGAAGGCTCATCAGCACCATATTCTACTCAATGGATTGAATCCACTCCGCCACCCCACCTGAGGAACCAAACCAACTAACATTTTATCAAAACCTTTCCAGGCTCGGAAGCTCCTCTACCTTCGTTAAACTGGTAGGTCACTGGGGTCGAAGGCTTAAGCCGTTAGGCCTTCTTGTGGCTAGTGAACCTCCCATTGCATTCCTACCTCGGGTAGGCTAGAAAGGCCAACTCCCCCCACTCCTCCCTTCGGTCGGAGTTGTCCTCACTTCGTTCGGACCCGGTAGGTCAAGAAACCCAGTGCGCAAGGGCTTTCGCTTCTGTTGGTTGGTGGTGGGGTGAACTTCACAAGTGGAAGCGCGTAGCGCAAAGAAAACATTTCGATCGGCGTCAGAGAAGAAATGGTAGATAGTACGTTGGGCCCTTAAGTGCTGGCATCACTTACTAGCCGCTTTGGCTGGCAAGCTACTAGCTTTGGCTGGCACCACTTACTGGCCGCTTTGGCTGGCACTAATACCGCGGCTCTATCAACAAATGGCCACTCTTTGGCTCTCGCAAACAGAACAGGAAGTGGTCTCTTGGCCACTGAAAGGCGGCAACTCAATGGCTTTCTCCAAAAGTTCGGAGCGCAAGGTGCGATTAAATTAAATTAAATTCAATTCCTCGGGTAAGGAAATAATGGAATCGCACGAAGGAACGGCTAGCCCCAGGTAGGCGGGGCTTTATCGTACCCTGCTCCGCGTCAAGCCCCCGAAAGTTGGGAGAAGGAAATGGCTATTACCTGAATGTGGAGGTGTGGGCCTAGAGGCTTTAGATCGAGAAGGGAAAGAATCGGAGGCACCCGAGAAGAATAGCCAACTCCCCCCACTCCTCCCTTCGGTCGGAGTTGTCCTCACTTCGTTCGGACCCCGCGTTACTTTAATTTAGTTTCAATTCAATTTAAGGCGCTTTAAAGTCGCTCGGACCCAAAAAGATTGATCCTTTTAAAGCGCTCATCCCCGCCCTATCTATTCTTGATTGGCCGGGCTACCTTAGTCTTTCGCGAACTGGGAAAAGGGTGAGCTGGAAGCAGAGCCAGGAGCAGCAGGCCGAAGGCGAAGCCTGCCGCTACGCGCACTTAGAGTGCTTCGCCTACGTGGGTCAAAGTAGTTTGGAATATTTATTTCTACAGAAACAGACGGGCGAGCCGCACCACACAAAAACAGCAGACGATTTGCCGACTCTTTCCCTCCCCCCGCTAATAAAAATGTGGTACTGGTCCATGACCTGGCTGCCGGGGCCTTACGGTGCGCTGGGCAGGGCAGCCCGGCAGGCTGACCTTTAAAGGGGCTCGCAAGCTCGCCCCCCTGCCCTATAGGTGACAGATCGCAGTTGAGTTCGCCGTCCACCTGCTGCAAGGGCTTAAACCCGAGTCTGCGTATCACCTCCTTCATAGGGCACAATGTTGCCCCGCATTGACCACAGCGCATTGCATGCTACAGGTCAAGGCTACTACGAGGGCCGAGGACATCTAGATTCTCTGGCTTTGTTGGCCTTTTAAAAGTTAAGGTCCATATGATTGGAGGAATACCCGCTAGGTAATAGGGGTAGGGGGAACTTCAGTGGAAAGCGCGTAGCGCTCGGCCTCCCAAAAAATCTATCTAGGAGTACCAATGGGTAACTTAAGTGCGCGTAGCCTTCCACTACAGTGCCCAACTAGAGAGGGAGGCCCCCAAAACCCCCTCTAGGTGGGGGTCCTCCCACTCCCTTTCCTCTTAGGCCCACTCCCTTCCCTCTTTGGGGGGCCTCCCTCTCTAGGTGGGGGCCTTCCCACTCTCCTCTCTCTCGCTTTAAAGCCCCCCCACTCCCTTCCCGGGCCAGGGTAGCCCCCTAGCTAACCCAGGGGGTGCCTGCCTAGCACCACCTGCCCCTACCCGTACGTTCGAGTTTTCTGGTTAGAGACCAACTCCTCCCTATCGGTCGGAGTTGTCCTTCGGACCCTATGGGGACTGTAACAGAATAGGAAATCGGGCGTCCTCCAACTCGTTAAAGTCTAAAGTCAATGAGCTTTTCGACTTAAAAGTCCGCACTTTTGAAGCTATTTGTGTTCCACTAATTTTAAATTAATTGAAAATTAGTGGGGCGAGCGATAGCGAGCCACTTACCCCCGATAGGGGGTAAGGAATTCAGTTCAACTAATTTTAAATTAATTGAAAATTAGTGGGGCGAGCGATAGCGAGCCACTTACCCCCGATAGGGGGTAAGGAATTCAGATAAGTTACTTTAATTTAATTTAATTTAAAATTAAAGTATAGGTTACTTTAATTTAATTTAATTTAAAATTAAAGTAAATTCCGGCTTCTTCTTTGATTCAAACTCATAACGCATAACGAAATGAGAGGCGGGGAGGAAGAGAGGGGAGAGAGGGTTTCCTTTCCCTCAGCTAGGGAAGAGAGGGTTTCCTTTCCCTCAGCTAGGGAAGAGAGGGTTTCCTTTCATCCCTCTCCGCCCGTCGCGACGCGACAAGTTTTAGCATTAGTATGAGTTCGTTGACCGCGTAACGGCAATCCCGCTTTGTGACGGAATCCGCGGTAACAACTAATACTAATCAATCGTTTAGTATTTGGCTTGATCTCTCTTTTCAATTCTGAATCAACCAAAAAATTCTTTCTACGTATTATTCCGAGAACTTTGTCAATTTCATGCTTAGTCAACTCATGAACCTTAATGCTATCACTGATACCCAATTGATCACAAACCTTAACGGCTCTTTTGGGTCCAGTCCCAGAGATTGAAACCGAGGCAATTCTGACTTGTTTACCGGAAACCGATCTGGTTCCTAGAATATATGACATGATTTGCTTCTTCTTTCCCGGTTTCTTTTGTATAACTTCGTTCTGATACCGTATACCTCTCCCTTTATAAACTTCGGGGGGTTTACAACTTTTGACGCTGGCAGCAAATTGAGTGACTTTATCAAGATCCATTCCCATGCAGCGAGTGATATTATGCTTTAAGCAATAAACGCGAACCGAAGGCGTAACAAAGAGTCGAATCTCATGACTGAATCCTAACCTGGAATCCGAAACAGAGCCTTGTGGGTTAGTACTGGCTTTGTATCCAATTACTTGCAAGAAACAAACAAATCGGGCTTCCATCTCGACCCTGCCTTTTTTTGCTTATGAGGTTTTTCGTGTAGAAGCAACAAAATTCGGAAACCACCACTAACCCGTCGCTCAGGTTTGTTGGATAGTCTGAAGCGCTAGTTACAGGTTGTTCGAGAATCGAACGCACCAAATGTAGCTCGTAGTGGGGGAGGTTTTGAAAAGAACTTTTAAAGGCTGGCGATGCGGCTTCCGCTTGTTATTTGGGCGGAAGCCCAAATATGCGTAGATACTCCTTTGTACACACCCATTGAAGAGGCCCAAGGCCCGCCCCATCCATTTAAGTGGATCTCTCTCCTGCTGAAGTGCCTGGAGACTTTCAACCCGATACGGTGGGCACAAGATTGGGACTGGATGTGCACATATTCTACCGCACCGGATGCAACAGTGCCGGGGGTGTCTTTTGCAAAGTGTCCGCGAGTTGCAAAAGACCCTCCACGGTCCGGGCGAAGCGAGGACAACTCCCCGAGCTTTAAAGGAGTTGGCTTCTTTTTTCCTGCACGAAAGGCCCCGAAGGGCAGGGGGGCCCGGGCAGCCTGGCAGGCTGCCCTGCCCTTCATCGCCCCCGTACTTCGGTAAGGTCTATTTAAAGTGCATTTCGCGTCATCAACTGCAAACGATACCGGCTATTTCTTCTTCCTCCTGATGATGACGCGCTTTCCAAGGAATGCAGCAAATAGTACGGTTTGGTTTTCTCACCAAACCGTTCTTTAATGAAGGTTTATAGCATCATTCGAGTGAATACGGATCAAAGTAGTGGAAACATAAGCTTGTGAAATAGCCACCCCCGATTCCGAACCAGTTGATGCGAAGACTACCGAAAGAGGAGCGAGATGCGCTGGGAACAGAAGACCCCTCATAGATAGCATAGTCCGAGCAGAGCCGCTTAAAATCTTAACCGAACTATGACCAGCCATCATATTGGCGAATAACCGTATTCCTAAGCTTAAGGCGCGAGAACCATGAGGTATTAACTCCGACAGGACTGGAAAAGGTGCTAACGGCAAGGGTACTCCTGGCGGTGGGAAGAAACTGAAAGAAGGAAGCCCATTCGTTCGAGAACCCACTATAGTAATTCCGAGGGAAAGAGAGGGGGAAAGACCCAGAGTAATGATAAAATGACTTGTCACTGTAAAGCTATAAAGGATCATACCTTGCGGATTACGAAAAAGTGGGAAGGTAAAAGTCACGAATATCGGGGGAAAAAACTTTTCTTTCGAAACACCACTGATCTATTCGTTCACCGAGTTAGGCACAAAATCATGAATCATTTCCACCAAGGATTGCCGAGCATTTGGTACTAAGTGTCCTCCATTCAGGGTCACCAAAGAAACTGAAAGCAGTACTAAACTGATAGTTGGTGGCATAAACAAAGAGGAATTGGTAAATGAAAGATACGAGTCTCCCATACGAATAGGAATCAATGGGATAATGGCAAATTGTTCCGGTGGACTGTGAGCCGTGAGGGATTGAAAGGGTTTGGTACGTCGATACTGATGGGGCGTTTGTCATTCTTGGGTGAAACCGTAAGTTACTTTAATTTCATTGAAAATGTTTGAAATTCCTCAATTTAATTTAATTTAAAATTAAAGTATAGGTTACTTTAATTTAATTTAATTTAAAATTAAAGTTTTTAAATTAAAGTAAATTAAAGTAAACTAGTTTAAATTAAGTTTACTTTAATTTTAATGAAATTAAATTAAAGCAATCCAACTCCTCCAACTCCTCCCTTCGGTCGGAGTTGTCCTCACTTCGTTCGGACCCTATCGGTCGGAGTTGCCCTTCGGGCCCTAACTTTGCGGCGCGAAGATTCAGTTCGCTTAACGCGCCCCGACTTTAGCGCGTGTTCCGTCTCGGGCGCTTTTGCTGCAATTGAGGGGCTTTAGCCACTGGCTGGGGTAGGGGCCCCAGCCAGGGTCCGGGGGACACTCGACCGATAGGGAGAGGGAACCTCGGTTGAATCGCTACGCGGTTCCCTAGGCTGGGCTACAGCCCACCCTGCCCTACAGGGCACTCGACCGATAGGGTCAGGCAAGCCCGGCAGGCTTCCCTAGGGCGGCCTAGCCCTGTCCGACCCCGGGGTCCGAGCGAAGCGAGGACGGGGAGTTTTTTCTTTCGAAAAATGAAGGGACGCGGGTCAATCCAGAAGGGTATGTATTCGGAATAATAATAATAATAATAAAAAGCTTCCCCCAACTCCCCGGGGAGTTGTCCTCACTTCGTCCGGACAGGGCGGCCGCCCGCCGGGAAGCGCGTAGCGCTTCCCTGACCCTTGAGTTATCGAGGTGTCCCAAAGGACACCCTCCCCGGAAAAATGAGCAAATTCTGAGCGATAGGTTCTTAGCCAATCGGTGACCGGCTTCCGTAGAAGCACCTTGGGCGAGAGGTTTTTCGATCCCATCGAAAGAATCTCATTCTATTTACTAAATTGAAGAGATTTGCTTACCTAAGGAGTCCTACGCAGGTGGGGCAAGGTGAGGGGGGGAGGGGGGATAAGAGAGAGGGTTCGGGAGAGAGAGAAGGGGGGACCAACTCCCCCCACTCCTCCCGGTAGGTCAGAGTTGTCCTCACTTCGTTCGGACCCTTCGGAATTCGGAGTTGTCCCCCAACTCCTCCCTTCGGTCGGAGTTGTCCTCGCTTCGCTCGGACCCGCGGTCGGAGTTGTCCTCGCCTCGGACCAACTCCCCCCACTCCTCCCGGTAGGTCGGAGTTGTCCTCACTTCGTTCGGACCCTTTTAAAGTTACTTTAATTTAATTTCAATTAAATTTAAGTGCCGGGCCCGCCCTCCGGCAGGAGGGCAACTCCGAATTCCTAGGGAGGAGTTGGCCCGAAGGGACCGAAGGGTCCGAGGCGAGGACAACTCCGAATTCCGAAGGGAGGAGTTGGGGCATGATTCTCGACTTTTTCGCTACGCGCTGCCGGTCAACCTCTAGTGCCCTCCCCGGGTCCACCACCCACCACCAGCCAGACACTCGACTGAAAGGAGAGGATGATTCTGGCTGCGTCCCACTCCCCTAAAGGGCGAGTGGTGGCCCTTTTAAGCCTAAGACACTCGACTGAAAGCGGGCACTCCCATTCAGTAAAATCTCAGCTACTCGCATACAGCTGGCCTCCAGTAAAAAGCTTTCCGGAGAGACGACCTTTGAATTTCCTCAGGGCTGGCTTCCTCAAAAAGAAGGGGAAAAAGGAGCTAGCATAAATGCAAAGTACGTGCCTGAAGGCCTTCGGCACTAATGTGGGCTAGGAGTGGGTGAGAACCCTAGGCTGAAATATCAGAGAAGTCGATGTAGTACGTAGGCGCTTTCGTTAGAAAACACTAACTAGCTAGCTCTCGAAAGAGTCGATGTAGCCGGCCTACAGTCAACAAGAGTCTCTCGGAAAGGTCGATGTAGTTAACGCGGGCGTAGATAAAGGAAGAAGCGCGTAGCGAAAATTGGAAGAATTGAATCCACAAGTCGATTAGTGGTGGTGGGTAGGGAGTTGGCCGTTAGGCACTTGATTAACACACTACGTAAAGTAAAACGACGGTGCAAAAAAGAGAATCTTTTATTTCGTCCTTCTGGTGGCTAAGAGGGTCCTAAGGGAGCGGGAAACCCACCCCCTGCCTGCCGGTGTTGGCTACCAACACGATTTGTTTACGCCTATCAAAGAGCCTTGAGATGCTAATTCACGAAAAACTATACGAAGAATGCGAAATAACTTGTATACAGAACGAAAGCGACCAGTGTAAATACATCGGTTCCTGACTCATGTTTCGGAACTATTTCTTGGCGACCTAGACAACTTTGACATAGTTTTGTTTCGTATCCGACTGGGAGGATTGATATCTTGAAAAATGGCCTTATAAAGCCTTCGTTTCAATTCATATCTAGCTGCAAGCATTCTACGTTGGTGATCTCGTATTTTCCTATTAGACCCTCCCAGAACTTTCTTCAGTGACAGATCCCTAAATCTTTCCATCTGACTAACTATTTTCCGACCCTTCGATTTCCGATATTGACAGAGTAAAGTACGTTTTGGATATAGCACCACTTCCCCCTTCCTCTTTCTTTTCAATGAGTATGGGATCCACACTTTGTTTCGCCTTACTCTAGTAGTTTTATAATGTGTCTCTCTTCAAAGTTCTGTGCCCCAGAGCGAAGTGTTTCTGCAGCCGGTGTAAAGTGCTTCCTCACTACCTAATTACGACCACTGAACAGACTTGGTCGACACACATAGCCTATGCGCTGCCAATGTAGCAGCTTCTTGGACTAAAGACAAACCCACACCATCCATTCCGAAGCAAAATTTGTCCCGTCACCACATGAGCCACCCAACCTGTAGGATTTCCTTTCCCTTTCCGTTCCAGTAATCCCATTCCTAGAGGATTTCAAGCAGATAATGCCCAAAATCTTGAGCTCAGGAATTTGTGAATATTACGGATAAGAGAAGGCTCAGCCGGGCTGGGCGCCGAAATGTCCGATGAAGAAACCACTGAGGAAGAGGACCTCCACCATTGGGGGCTGACTAAACTTTCCAAGCCCTCAGTGGTATTTTCGAGATCGGTAAGTACACGGCCCAGTAATGCCCATGACCTTTCCATCTCACCCTTGTTCTCCTGTAGTAAGTCTGTAATGACTTCGACTGATATGTCGTCATGTAGGTTACTCTCCTTCTGAATCAGCAGCCCCAACTCCTCCCTTCGGTCGGAGTTGTCCTCGCTTCGCTCGGACCCTTCGGTCGAGTGTCTAAAGACCGAATTCTAGAAAGGGTCTCGGTTTTCGCGCTATGCGCTCAAACCCCTGGCCCTTTGGTGTTCGATGGCTCGTAATAAGTGCCGCTTTTAGCCATTCGAACATATTTTGCTGTAGATCCGAAATATTGTCCAATCGTTCGGAGCTTTCCCTGCCGTTGGAGGGTTTGCTCCGGGGAGACACCTAAGTTACTTTAATTTTAAATTAAATTAAATTAAAGTAACCTAATTCAATAAATTTTGGGCGGGGGGGGGAAGTAGCGCCCCCCTTTAAAGGGCAGCGCTACGCGCTGCCCTGCCGAATTCTGCTAATGGTTTGCCTGGCAGGAGGCAAATCTCTCCTCCAATCCAGGCAGTTGGTGTTCAATGCTTCCCAAGGAGTCCAAAAAGTGGGTTATTTGGAGGGAATCCTCCTTTCGGAAGCAAAAGCGGCATGGCAACACTAATAATCTCAGTTTTTGAGGACAAAGCCCTTGATTGATGGTAGGCATCATGGTTTACTTTTGACTCAATTCATTTTGTTATTTGAGGCATGAAATCCACACTTTGACGTGGGGTTACTTTAATTTAATTTAATTTAAAATTAAAGTAACTTAGATTGATTCCCTAAAAATTCTCTGGGGATGCGCGTTTTTCCACCACAATTGTGGTTCTTCCACGCCCCGAAGTAAGTGGGACAATTGAATAATGGAAGTCACGCTTTTAAGCGCTGAGCCTTAAAGGGGCGCGTAGCGCCCCTTTAAACCACTCGGATACAACATGGACTTAGTGCCATTCCATGAGTCACTAGAAACAGCGGAGAAGGATATGGAAGGAATGGACTAATCAACAAAAAACTAATGGCTGGTAGGAACGACTTCTCAGGCTCCATCGGTTTATATAGAATCCATTTCTTAGGTGTATCGGGATACATTACTTTCACCAAGCGTATATAATAGAATAGAGTAAACCCCGTGCGAAAATTCGGGGTACTGAGTCCTCTCCGAACCGCAGAAGACAGTCGCCCATCATACGGCTCACCAACTCGACTTGCTTCGAGTGTTAGTTCTGAATTGTTCGGGGCTTTATGAACGAAAGAGCGAAGCTTTCTTTAAAGTGATTTTAAATTAAATTAAATGAAAGGATTTTAAATTAAAGTAAATTAAAGTTTAAATTTAAACTTTAATTTAATTTAATTTAAAATTAAAGTAACTTAGGGCCGTCCGATAGGACGGCAACTCCGACCGATAGGGTCCGAACGAAGTGAGGACAACTCCGACCGAAGGGAGGAGTTGGAGGAGTTGTTACTTTAATTTAATTTAATTTAAAATGAAAGTAACTTAGGGCCGTCCGATAGGACGGCAACTCCGACCGATAGGGTCCGAACGAAGTGAGGACAACTCCGACCGAAGGGAGGAGTTGGAGGAGTTGTTACTTTAATTTAATTTAATTTAAAATTAAAGTAAATCACCCACTTCACAGAAATCCCCATTTCTGTGCACCTCATTTTTGAGGACTCTCTTTCGTCCCCGCTACGCCCCCTTCGCAGGGGCGGGGCACCAATGTGGGATACAACAAGGGGGGCGCGGTAGCTTTCCCGCCTTTGTGGGCCAGGAAACCCGGCTCCGCCGGGTAGCTACGCGCCCCGCATGGGGGCGGGGGCTAGGCGCTACGCGCCCCCCCTTGCGGGCTTCCGTTAGGAAGCCCAACCTCCCTACCCACCCACTTTGTAGGTGATGGTGGGTAGGGAGTTGGGCGCCCGCCCCACCCTGCCCCTAAGAAGGTTTTAGGGGATGGAGGGATTCCCAGTGGGGTCTAAGGGAAGTGAACGCTACGCGCGCTGGTAGTGGACCCCACCAGGAAGCGCGCTTCCCCTTTTGAGAGAGAAGGGGCGCAGCAGGGTGGCCGCGCATACTACTCGCGCTTCGCGCGTTTTCCGGGGGGTGAACCTAAAGGTGGCATGGATTCATGAAGGGGGCGCGAAGCTACCTGCCCTCTTGCTTCTTCCTCTTACCGGTTTTGTAAATTAAATTAATTTAAATCCCGGCTCCACCCCCACTGAGATCCCCCTCCCCACTGGACCACCACGGGGGGAAACGCGTTAGTCCCCCACCAAAACCGGTTCTGCCTTGCATACTTTTCAGCTGTTCTAGCGACGTACCACCTTCGATGGTATAACCGTCTGGTCTTGGTGTCATGGAACCTGGGTCAGGGGCAGGGGGCGCTACGCGCCCCCGGCGGGCAGCGCGTAGCGCTGCCCTGGCCAACTCCTCCCTATCGGAATTCGGAGTGGTCCTATCGGACCCACTCCTCCCTATCGGAATTCGGAGTTGTCCTCCTGTCGGAGGACCCTGCCAGGGTCCGGAGGACAACTCCGACCGAAGGGAGGAGTTGGCCAACTCCGACCTACCGGGAGGAGTTGGCCCGACCTACCGGGAGGAGTTGGCAGGGCCCGAGCATAGCGAGGACAACTCCGACCGAAGGGTCCGAACGAAGTGAGGACAACTCCGACCGAAGGGAGGAGTTGGGGGCGCTACTTTAAACCCCCTAATAAGGGGTGGGGGGCCGGAGGCCCCCCCCGGGCTGCTGGCCCTTTGGGCCAGCCTCGGCCGGCAAGGCCAACTCCCCCCACTCCTCCCGCCACGGTCGGAGTTGTCCTCACTTCGTTCGGACCCTTTTAAAGTTACTTTAATTTAATTTCAATTAAATTTAAGTGCCGGGCCCGCCCTCCGGCAGGAGGGCAACAAATAATTCCTAGGGAGGAGTTGGCCCGAAGGGCCACTCCGAATTCCGATAGGGAGGAGTTGGAGGCGCTAACGCGCTTCCCTAGGGGGGCCCACTATAGTTCCCCCCTGTCCCTTCAGAGCCTTTGTGCAGATTAGGGCAAAGCGAGTTCTACCTGCGGCCCTACTTGAAGAACCATGATCCAAAGATTCACAAGGATTTCAGCCCCTGTCTGAACTCTGTCAGACACATCCAATGGATCCAAGGGCAGGGGGGCGCGTAGCGCCCCCCCCCTGCCAACTCCTCCCTTCGGTCGGAGTTGTCCTCACTTCGTTCGGACCCTACAGGGCAACTCCGACCTGTAGGGTCCGAAGGACAACTCCGAATTCCGATAGGGAGGAGTTGGGAATTCCGAAGTAGGACCACTCCGAATTCCGATAGGGAGGAGTGGGTCCTCCGACAGGAGGACCACTCCGAATTCCGATAGGGAG
>Contig175+3182
TTAATTTTAAATTAAATTAAATTAAAGTAACCTGGCTGGGGCCCCTACCCCAGCCAGTGGCTAAAGCCCAACTCCTCCAACTCCTCCCTTCGGTCGGAGTTGTCCTCACTTCGTTCGGACCCTATCGGTCGGAGTTGCCCTTCGGGCCCTTTAATTTTCAATGAAATTAAATTAAAGTAACCTATTAAAGCGCCCCTTTAAAATTCTGATACTAATGGGAGTTTGCTACAGGTGAAGCTCGGCTCCGTTTGGCCAGGGAACCGTGGTTACTTTAATTTAATTTAATTTAAAATTAAAGGGCCGTCCGGCAACTCCGACCGATAGGGAGGAGTTGGGGATTGCTTTAATTTAATTTCATTAAAATTAAAGTAAACTTAGCCCGCCGAGGCGCTGCGATGCCCCCTGCCACACATTGAGGTTCCGCCACTAATCATCCGAAGAGGATTCTCCGTCTCCGGTCGCCTGCTCGAAAGGGGAAGGGGAGACGAGCTACTCGAAGAAGGCTAGTAGTTGGCAGGCCGGCTTACCGGCAGGGAAGCCGGAACGCTACAGCGTTTTCCCCCCGGCGCCGATATACTCTTCGGTGGGGAGATCTTCATGTTCCGGCGCTATAAATACAAGAATTGCCGGTTCCCCACCTTCTTCGGTGGGCGTGGCCCAAAACCCTATAATAGGGGTGCCCTGTGGTTACTTTAATTTAATTTAATTTAAAATTAAAGGTGTGGTTACTTTAATTTAATTTAATTTAAAATTAAAGGTGTGGTTACTTTAATTTAATTTAATTTAAAATTAAAGGTGTGGTTACTTTAATTTAATTTAATTTAAAATTAAAGGT
>Contig176+2182
TTAATTTTAAATTAAATTAAATTAAAGTAACCTGGCTGGGGCCCCTACCCCAGCCAGTGGCTAAAGCCCAACTCCTCCAACTCCTCCCTTCGGTCGGAGTTGTCCTCACTTCGTTCGGACCCTATCGGTCGGAGTTGCCCTTCGGGCCCTTTAATTTTCAATTAAATTAAATTAAAGTAACCCGCTAAATTCAATTCAATTCAATTCAATTAATTTTAAAATACATGACGGAGTTGGCCGGCCGCCCACCTCCCTCAAGCCTCCTATCGATCAGATCATAAGGAGCGGGTACTTTAATTTAAAATTAATTGAAACGTTCGTGTCTTCGGCGTTCAATATCAGTCCCGGCTGCATCAGCATCAATGGGGTTTTCTCCTCCAATGATTCATTTCCCGTTCCCACCTGTTGTTCTCTTCTGACCAAGCTTCTCAGCTTCCACGATCGATAAGCCCCGGGCGGGAAATGAACGTCGCTGCCGAAGCAGCCGGATGGATTCATTCGGATGGGACGAAAACGAGATAGGTTGGGAACGCGGCTTCGTGACCATGGATCTCCTTATCTCAATAGCGAGAGCCTTGAAATTCATTAGAATGAAGCCAACTCCCCCAACTCCTCCCTATCGGTCGGAGTGGCCCTCCTATCGGAGGGCAGGGGGCCTTTAGGCCCCCGCGGGGGGCGCTACGCGCCCCCCTGCCCTTCACCGATCGTTCACTGGCCTTGTTTGGGCCTTTTTCCCAGCACTAGAGCGAAGGTGACCGGCACCACGGGTGGGGGTGGGGCCGGCAGCATCATAAAGTGGGTGGTGGTGGCCGGCAGCAGGTCCTACGGGACCACTAGAGGGGCGCCGGCCTAAGAAAAAACTTTAAAGGTTGTTTTTGGCTTGTTCCTGGGTCCTCCGACAGGAGGACCACTCCGACCGATAGGGTCCGAACGAAGTGAGGACAACTCCGACCGAAGGGAGGAGTTGGAGGAGTTGGCAGAAAAAACAGGTTAGGCTTTAAAGTCACGTACTTTACCCGCCCCACCCCCTACTTCGGGGGCCCAACCTCCTAGCCACTACAGTGCCTTCTATCGGAGTTATCCCGTAAAGTTACAAAGACTTTTTAATTTAATTGAAAATTAAAGTCCTCCCGCCACGGCCTTTAGGCACTCGACCGATAGGGAGAGGGTCGGAGTTACTTTAATTTAATTTAATTTAACGGTCATTTTCTTAGAAAAATGCGCGTTCTGAGCGCGTTGGTGACACTGGCACTGGCGGGACACCTTGCAAACCAACTCCTCCCTTCGGTCGGAGTTGTCCTCGCTTCGCTCGGACCCTCGATTTTTGCTTAGACAACAGGGCAGGGGGGTGCTCCGCACCCCCCGCGGGTAGCGCGTAGCGCCTTAGATTTGAATTTCATCCAAACTCCTCCAGGCTCGGACGCTCCAGCCTTAGGAGGAGGAGCCAGGCCAGCCTGCCGGGCTGCCCGCCGGGTGGCCTGCCGGGCCACCCAGCAAACCCTCCTTCTACGCAAGCGGAAGCAAAAGAAGGCCTTTAAAAGAACGAAAGCTACAGAAGGGGGCGAGGCAAAGGGAGGGCGAAAGGCCCTTTTCTCTTTTACTCCACGGAAGCGGAAGCTACAGAAGGAGGCGAGGCAAACCAACTCCCCCCACTCCTCCCGGTAGGTCGGAGTTGTCCTCACTTCGTTCGGACCCTTTTAAAGTTACTTTAATTTAGTTTCAATTCAATTTAAGGCGTTTAAATTAAATTAAATTAAAGTAAAGTATGAATTTACTTTTTTAAATTAAATTAATAGTATCCCGGCCCGTTACTTTAATTTAGTTTCAATTCAATTTAAGGCCCG
>Contig177+2246
AACTCCGACCGATAGGGAGGAGTGGGTCCGATAGGACCACTCCGACCGAAGGGAGGAGTTGGCTTTAGCCACGTCGCTGGGGTAGGGGCCTGGGGGGTGCGGACCCGGGCGGGTAGCGCTACGCGCTACCCTGGCCCCAGCAAGGGGTCCGACCTACCGGGTCCGAGCGAAGCGAGGACAACTCCGACCGAAGGGAGGAGTTGGAGGAGTTGGGTTACTTTAATTTAATTTAATTKAAAATTAAAGGATTTTAAATTAAAGTAAATTAAATTAAATTAAAGTAACTTACGGTTTACTTTAATTTAATTTAATTGAAAATTAAAGTATAGGTTACTTTAATTTAATTTAATTTAAAATTAAAGTAAACTTAGTTTTCGCGACGGCGCAATAATTCGGAAATTGTTGCCAACTCCCCCCACTCCCCTCCTCCCTTCGGTCGGAGTTGTCCTCACTTCGTTCGGACCCTTCGGTCGGAGTTGTCCTCACTTCGTTCGGACCCTACAGGGCAACTCCGAATTCCGATGGGGAGGAGTTGGGCTTAGTTCCCTTACTTAGCGTAAAGTGCGGTTTTCCGAAAACTCTCGCCTATCCTCCGCCCACCTTAAGGCACCTTCTTGCCTATTCCCTTGCCCAACAAAGGCAGGCGGGCACCCCGTTCTCTCTTCTCTCGCCCACCCAACGGCCTTCTCACCCAGGCAAAAAGGCAGGCGGTTCTCCGTATCAAACAATTGCGTATCATAGAATCTTCCGCCAGTTCTCTGGCGCCTCTCGCCCAGGAAGGGAAGGTTCTCTCTCCTCTTACCCAGCAGGCGGGCAGTTCTTCCAGAGAAGCACGCGCCCTCGGCCGGATCGTGAAATCAGTAAATGGTTTCTCGTTAAATCGGGAAATCTTGAGCCTTTCTTTATTGAAAGTACTTGAATTTCATTTAATTTCAAATTAAAGTAACTTAACTTTAATTTCATTTAATTTAAAATTAAAGTAACAATGTGGTTACTTTAATTTAATTTAATTTAAAATTAAAGTGTTTACTTTAATTTAATTTAATTTAAAATTAAAGTAACTTATTCGTAAATTAAAGTAAACTAGTTTAAATTTGGTTGAAATTGAAATTGAATTGAAATATTGAAATTGAATTATTGAATTGAAATTGAAGTTGAAATTGAAGAAATTGAAATTGAATCGATTTAATTTTTGAATCGATTTACCTTACCCGGATTAAAGATCAGTTCGATTGACTGATTTACTGATCAATTTACTGAAAATCTATTGACCGATTTAATGATTCACCAATCATTTATTGGTTTCATGATTTACCGCGCCCCCCTTCCCACACTTTCTTTGCTTCTGATCCGCTGCAGGATTCGCTTCACCATTACTGATTCCATTGACGGATTCACCGATTTAACAATAATACTATTCTAAAGGCTTTCGGCGCAAACAGTCATTAATACAAGGAACGTATAAGGGAGGGAGTAACTATGCGCGAAAAAGTCACTATATGCAGAAATAAGAAGGTTCATCTCAGAAAGGGAAAACCATACTCGGCTAGGGCCCGAAGGGCAACTCCGACCGATAGGGAGGAGTTGGAATTATCCACCAAAAAACCATTCTATAGATACAGATTTCCGGATTCCAATATCCCTTCAGAGTTATACGAAGACGTTCTGGTTATTGCTAGGGGATCGAGTAGGAATATGAAAGTTAAGAAGGATTCTTTTGGTAGGGAAAAAAAGAACGTGATTTTTTAGAGATTATTGAGTACAAGCGCACATCCAGGCTATCGGGGACCTCCCACTCCATATGTAAGTCAATACTTCCACGGATTCAGGAACGAAAGGGTTATTATTGATCTGGAAAGAACACTTTCATTGACAAGAATTGCTCGTAATGCGATAGGATCTATCATTCGTGGGAAAGGCCATTTATTGTTAGTAAATACCAATCCTTTCTTGAATCACATAATTGAGAGAACGGCAAAGAAAACCAATCAAAGCTATGTCAATTCCAAATGGATTGGTGGTTTTTTGACCAATTGGAAGCATATGAAACATCAGAAACGCTTCAAGGATTTCTCCGCGCAGCAGGGAAGTCCACGTTTTCTGAAGATGCAAAAAGATTTTCAAGGACTCGTGACACGCCAAATTCCGGATCGTTCGATTGTCCTGAATGCACGCAAAGATTCCGTAGCTATAATCGAAGCTGATCGATTAGAAATACCTATCGTATCTCTGGTGGATTCCACTCCTCCGAAGGAATTACAGGAATTAATAACTTATCCCATTCCAGTCAATAATGATTCCATACAGTTCGCAGATCTGTTCTGTGAATTGGTTACGAAAACAGTCATTTATTCAAAAAAGGTTCGGAAACTACCCCAAAAAGCTCGGGTACTCGCCGAAAGGGTGGAAGCTGAACACACAATCGTGGCCGGGTGCCGCCCCGCGCGTAAGAAATTTTTAGCCTTTAATTTAATTTAATTTAAAATTAAAGTAACTTAGGGCCGTCCGATAGGACGGCAACTCCGACCGATAGGGAGGAGTTGTTACTTTAATTTAATTTAATTGAAAATTAAAGTAAACTTAGGGTCCTCCGACAGGAGGACAACTCCGACCGATAGGGAGGAGTTGGAATTTAATTTAATTTAAACTGCTGCTCCCCAGCGGAAAGAGAGCTGAGCATGAACCGAAACCACTGGATTCGGCTGGGTGCAGGGTGGCCTAAGCCACCCCGCCGCTAGGGAAACGCTACGCGTTTCCAACTCCTCCCTTCGGTCGGAGTTGTTCTCCAACTCCTCCCTTCGGTCGGAGTTGTCCTCGCCTCGGACCCTTCGGTCGAACCCTGTGCCCTTGTATGATTAAGGCACCAAGGTTCTATTCCTAATGAAAAGACTATTATGGACGATCGGAGTGTAGTTATCCAACTCCTCCCTATCGGAATTATTTGTTGCCAACTCCTCCCTTCGGAATTCGGAGTTGTCCTCGCTTCGCTCGGACCCTTCGGTCCCTTCGGAATAACCTCCGAATAATGCTTTCCAGCAAGAAGAGAGAATTGGAGTCCTCCGCATTCGAAAGAATAGTCTCATTCAGAAGGAGAGTAAATCGGTACTCCGTTTACTAGCCATGATTATTTCTCAGTCCCGCCGTGACTTCGTTCGATAGACTCTGTTTGGGGGAGCCTTTGGTTGAATGTCCCCGAGTCTTCTGAATGGTATTCATTCAATTGCATAACTTCGGTCTCCGCTTCGCGGAACTCAAAAGACTGATGAAAGAAAAAGGAAGGAAGGCCGTGGCTTTTTTCCCCCTGCCGGGGAAAAAACCTAGGCCTCGAACACTTTGAGCATGTAGCGAACTAATCGGTCGTGACGCGGTATTGGGTGGGGGGCCCCGGGCTGGCCCTTTGGGCCAGCCTCGGCCGGCAACTTCTCCCGCATTTACCTTTCGCTCCTTCTTCCCTCGCTGTAGCTCTTGCGCCTCCTTCCGTAGCTTACGCTTTAGCACCTTCCTTCTTCCTCTTTTGCTTCCGTTTCCGCTGCAGCGCTTTAGTGCCCTGCTTCTGCTTCCCCTTCCCGTTTAAAGTCATGTATTTCGTTTAAAGTCATGTATTTCGTTTAAAGTCATGTATTTTACCCGTAGCGGAAATATTCTCTCTTCCTGGAACCTGGGCTTTCTCCCCGCCCGCCATCTCCATTGATTTGATAGAACCTAATAAGGGCAAGGGCCTTCCCCTTCTGCTGCCCAACTCCCCCCACTCCTCCCGGTAGGTCGGAGTTGTCCTCCCGGTAGGTCGGAGTTGTCCTCGCCTCGGACCAACTTCCCCCACTCCTACCGGTAGGTCGGAGTTGTCCTCCCGGTAGGCCAGGCAGTTAAAAGTGTTTAAAGCTCCCTAGTACTTTAAAGTACTTTTAGCGCTGGTTTTCGCGACGGCGCAATAATTCGGAAATTGTTGCCAACTCCCCCCACTCCTCCCTTCGGTCGGAGTTGTCCTCACTTCGTTCGGACCCT
>Contig179+11844
GGAGGCGAGGCAAACCAACTCCCCCCACTCCTCCCGGTAGGTCGGAGTTGTCCTCACTTCGTTCGGACCCTTTTAAAGTTACTTTAATTTAGTTTCAATTCAATTTAAGGCGTTTAAATTAAATTAAATTAAAGTAAAGTATGAATTTACTTTTTTAAATTAAATTAATAGTATCCCGGCCCGTTACTTTAATTTAGTTTCAATTCAATTTAAGGCCCGCGGTAGGCCGGCAGTTAAAAGTGTTTAAAGCTCCCTAGTACTTTAAAGTACTTTTAGCGCTGGTTTTCGCGACGGCGCAATAATTCGGAAATTGTTGCCAACTCCCCCCACTCCTCCCGNTNGGTCGGAGTTGTCCTCACTTCGTTCGGACCCTTCGGTCGGAGTGGTCCT
>Contig18+22620
TTTGGGTCCCAGAGTGTCGAAAAACCCCGGCCAACCAACTCCTCCCTATCGGTCGGAGTTGCCCTTCGGGCCAACTCCTCCCTATCGGTCGGAGTTGCCGGACGGCCCTTGAACTTCCTCCGTTTTTGGCAAGCCCAGAGTGTCGAAAAACCCCGGCCAACCAACTCCTCCCTATCGGTCGGAGTTGCCCTTCGGGCCAACTCCTCCCTATCGGTCGGAGTTGCCGGACGGCCCTTGAACTTCCTCCGTTTTTGGCAAGCCCAGAGTGTCGAAAAA
>Contig182+1185
TTAATTTTAAATTAAATTAAATTAAAGTAACCTGGCTGGGGCCCCTACCCCAGCCAGTGGCTAAAGCCCAACTCCTCCAACTCCTCCCTTCGGTCGGAGTTGTCCTCACTTCGTTCGGACCCTATCGGTCGGAGTTGCCCTTCGGGCCCTTTAATTTTCAATKAAATTAAATTAAAGTAACTTATAGAATCACGTATAAATATATTAGGGTGGTGGCCTAAGGGCCTATTATGTATGCGGGTCTTTAGACACGAGACCTTATTAGGGAGAGGGCGAGGCCAAAACGCATAGCGTGAAGGCCTGCGGGCGCTACGCGCTTACCTCGCCGATAGACACTCGACCGAAAGGAGGAGAGGGCCGCCCTTTTGGGATAAGGGTCGTCTCAGCCTCTTTGCTATCGATAGCTCAGCCTCTCTCCCGGGCAGTGATTCGGAGCAACGCCACTACTGTGAGGTAGACTACTCGTAGGCGACGAGTGAGTAGTCACTCCCATAAGTGAAGGCTACCCGCCTTTTTCTTCTGGAGAGAAAGGGGGCCGAGGCTAGGCTTAACTAGCCCACGATGTTCCCTCGATTCTCGAGAATTCCAGATGGTGGTGAACCGCTTCACCAAATGGGGAATCTGGTGTTCCGCAGGCCGGGCCACTCCTGATTTGTTTACCTTACGCCTAATTCAGAGAGTATCCGGAGGAAATGGGATTCGAACCCATGATACAAGACTATTGTATGTTGATTTAGCAAACCAATGCCTTAAGCCACTCAGCCATACCTCCATGGCTTGCGCCGGGAAATAGAAAAAGCGGTTCTCTCTTGGTAGGGCAGGGGGGGGGCGACCTGCTGCCTCCGGCGCCCCTAAGGTTCAGCGCGTAGCGCCTTATCACTATAGTGCCGCCATCTGTCTAGAGCACTGTAGTGGTGCGCCTAGATGGTTAGCCTGGGGTCGGGGCCTACGGAAGGCAACTTCATGAAGGTTTAAATCGGTTAAAATACATGACTTTAAACCGGCTGAGCGCTGCTTCCCGCTTAAAGGGGTGTTGTCCATCATCTTCTTGCTAGCACCGGCAGAAAAGGCGGAAGACGACAGGCCTAGGCTAGGCCGGCAGGGGCATCCCAGACCAACTCCTCCCTATCGGAATTCGGAGTGGTCCTACTTCGGAATTCCCAACTCCTCCCTATCGGAATTCGGAGTGGCCCTCCTATCGGAGGGCCCACTCCTCCCTATCGGAATTCGGAGTGGTCCTGCGGACCAACTCCTCCCTATCGGTCGGAGTTGCCCTCCTGCGGAGGGCCAACTCCTCCCTATCGGTCGGAGTTGTCCTGCGGACCCTGGGGGAATAGTGAGGCTAGCTTGCGTGCGTCTAGCGTGGTGCCATTCCGTCCCGTCAAATAGGGTCTTTCGAGAAGAATCCATGGCTATAGGCTCCACTCACCCCGCCCAAAGGGCAGGGTGGCCAGACGGCCACCCGGCGGGAAGCGCCTATCTAGCTTCCCTGACCCTGCCAACTCCTCCCTATCGGAATTCGGAGTGGTCCTACTTCGGAATTCCCCACTCCTCCCTATCGGAATTCGGAGTGGCCCTCCTATCGGAGGGCCCACTCCTCCCTATCGGAATTCGGAGTGGTCCTACTTCGGAATTCCCCACTCCTCCCTATCGGAATTCGGAGTGGCCCTCCTATCGGAGGGCCCACTCCTCCCTATCGGAATTCGGAGTGGTCCTACTTCGGAATTCCCCACTCCTCCCTATCGGAATTCGGAGTGGCCCTCCTATCGGAGGGCCCACTCCTCCCTATCGGAATTCGGAGTGGTCCTACTTCGGAATTCCCCACTCCTCCCTATCGGAATTCGGAGTGGCCCTCCTATCGGAGGGCCCACTCCTCCCTATCGGAATTCGGAGTGGTCCTAC
>Contig183+307255511
TTGTCCCTCCCGAAGAGAAGGGGTAAAGGCCAGTGAAGCCTTTTAAGCCAGTGAAGCTAAGTTACTTTAATTTTAAATTAAATTAAATTAAAGTAAACAAATCCCCTACCCGAAACTTTAAAGACGTGCGATAAGCGCTTCGTGACATGTTTCAAAGGGGGTAGGGGGCTGCCAGTGAAGCCACGCGCTTTAACCCCCTACCCGTACGTGGTCCGTATTCACACACACGTAGAGCCACCTGAGCAGCCTACCTCTCTACAGCAGCCTGCATTTGCTTGGATCTATCTATTAGTTCATTGTGTGGATGTGCACCCTTTCCCTTTGCTGAATCCTCTAACGTTTCCTGTCTGCATAGTGTAGGTCCAGTTAGGATACGTAGGGCTTCTGAGCTCTTTCAGCCGCCATGCGCCTTTGCTCCGTGAACAGCAGAGGCCCCCAACCGCGCTGTACGCGCAGCTGAGTATCGCCTTTGTCACTCACAGGCAATTACGTCCGGAGTCGTCGCTTGTACACTCTCCTTGTCCTCGGGTCCCTTACTCTCCCGCTTGTCATAGCCAGCGACAAACACCACCTGATCTCGATGGCTAGTGGGGAATGACATAGCGGCTGTAGCACACTTGTGTTCTTCCACTACCGTGTTGGCCCCTGCCCAACTCCCCCCACTCCTCCCGGTAGGTCGGAGTTGTCCTCACTTCGTTCGGACCCTTTTAAAGTTACTTTAATTTAGTTTCAATTCAATTTAAGGCCCTTTAAAGTACGCGGTTCGTTCTCCCGGCCGGGATATTATTTTTCCCTTCACCGATCGTTCACTGGCCTTTATGGGCCTCGTTTTGGACTGTAAGAGGGATTGAGAGAGACAGACTGTGGAAGGAACGGACAGAGAGACAGATATAAAGGGACAGGACCCAGAGGGAGGCTAGTCCGTTAGACCCCAGAGGGTTTTCTTTGCGCGTAGCACAAAAGAATCGTAGATAGATGCCGCAGCTACGCGCTTTCCGTCATCAGCCTTCGATTGGCAGCTAACGCGCTTCTTTCTAGCGCTTTCCTGGCCCTACCCGGTCCGGCAGGGGTGATGGCCCCCTGCCCTCAACCTCCCGGTTCGCGCATAGCGCTCACCCCTACTACACCTCCCGGTACCGGGTTCAGTAGTGAGAAAGCGGTGGCGTTTTCCACTTTGAAAAAAACCCTTTATTTCTTGAAAAGGCCTGCCCTCCGATAGGAGGGCCACTCCGAATTCCGATAGGGAGGAGTTGGATTAAAGTTTAATTTTCAATTAAATGCGCCCAACTCCCCCAACTCCTCCCTTCGGTCGGAGTTGTCCTCACTTCGTTCGGACCCTTCGGTCGGAGTTGTCCTCGCTTCGCTCGGACCCTTTTGGAAGGAAGGAAGTCAACTCCTCCCTTCGGTCGGAGTTGTCCTCGCTTCGCTCGGACCCTAAAGTTACAAAGACTTTTTAATTTAATTTAAAATTAAACTTTAAATTAAATTAAATTAAAGTAAAATACATGACTTTAAGCTACCCCTTCGAAGTGCTGGCCTGCCACCGTGGGTGGGGGCGGGAGTTGGGCTTTAGCCACGTGGCTGGGGTGGGGGCACTGTAGTGGTCATAGGGAATAAGGGGCTACGTAGCTCTCCAAACCACCTTCAGCGAGGCCTTGTAGTATGCTAGATGTATTGTCGTTTCTTTCTCCTGCCGGGGCCTTTTCAGGCGGCCTCTAGGTACCACTACTCGGTTGGGAGGTGCCCTCTCCCATTCTTCCTTCGTGAAGTAGTTAGTAACTACCAGCATTCTTAGCTCAGTTGGATAGAGCAACAACCTTCTAAGTTGAAGGTCACAGGTTCGAGTCCTGTAGGATGCAGAAGGCCCCGGAACGATCGGTGGAGGGGGGGTACAGCTAGATTCTGGATATAGAGCTGAAGCTTCCTTCCGTCCAAGAAGAACCGGGGTTACTTTAATTTAATTTAATTTAAAATTAAAGTAACTTAGTCTTTTCTCGCCTAGGTTACTTTAATTTAATTTAATTTAAAATTAAAGTAATTTAATCACGTAGATATAAAAAGCAGCAATTTAATTTAATTTAGAATTAAAGCAGCCTTAAAGTTACTTTGTCTGGAGCGGTTCTTCAGGCCCTCCTTTCTTCAGCCCTCTCGCCCGTAAGCCATCCCAAGCCATCCCTCAGAGCCGGCCCTTTCCAGCTTCCTTTTCCTCTTCCCGGGATTAAAAACAGGCTTGAATTTTCAATGAAATTAAATTAAAGTAAAGTTACTTTAATTTTCAATTAAATTAAATTAAAGTAACTTCTGAAACTATTTTCAATGAAATTAAAAAGTCTTTGTAACTTTACCGCAAGGGAATCATGTAAATAGAATGGCTCACGAACGAATCATTCATTAATATCACGCTGTAAATAAAGAACCACTTAGTCCATTGCTTTTTTAAAGTTAATTTAATTTAAAATTAAAGTAAACTTGTTAATTTAATTTAAAATTAAAGTAAACTTGCGGACAATCCATTTAGCTATTCGGAAATTTTCATTTGGTCTTGCGGTTTGGTGTGTAGGTACCAATATTACGTCTTATGATAGTAGGATCACGTAAGGAAACAGTCGGTATTGATAGCATTCCATTCGCGGTTACACCACCAGGGTCCGTAGGACCACTCCGAATTCCGATAGGGAGGAGTGGGCCCTCCGATAGGAGGGCCACTCCGAATTCCGATAGGGAGGAGTGGGGAATTCCGAAGTAGGACCACTCCGAATTCCGATAGGGAGGAGTGGGCCCTCCGATAGGAGGGCCACTCCGAATTCCGATAGGGAGGAGTGGGGAATTCCGAAGTAGGACCACTCCGAATTCCGATAGGGAGGAGTTGGGCCCTCCGATAGGAGGGCCACTCCGAATTCCGATAGGGAGGAGTGGGGAATTCCGAAGTAGGACCACTCCGAATTCCGATAGGGAGGAGT
>Contig184+226210321
CGTTACTTTAATTTAGTTTCAATTCAATTTAAGGCCCGCGGTAGGCCGGCAGTTAAAAGTGTTTAAAGCTCCCTAGTACTTTAAAGTACTTTTAGCGCTGGTTTTCGCGACGGCGCAATAATTCGGAAATTGTTGCCAACTCCCCCCACTCCTCCCGGTAGGTCGGAGTTGTCCTCACTTCGTTCGGACCCTTCGGTCGGAGTGGTCCTATCGGACCCACTCCTCCCTATCGGAATTCGGAGTGGTCCTCCTGTCGGAGGACCCTGAAGCTGCTGACTCGGCTTCATCGGCTGAGGCTAAATTCGGCTAGATCGGCTGTAGCTGAATCGACAAGAAGGTTACTCTAATTTAATTTAATTTAAAATTAAAGTAACTTTTAAAGGCTTTTGAGTGGCGGATTGCGATATCGAATTCAATTCAATAGAATGCTTTCCAACTCCTCCCTATCGGTCGGAGTTGCCCTTCGGGCCCTTCGAACCATCGAATTCGACGTTTCCATCCAGGTTTCTTTTCAAAGTCTTGCCCAATGAGATCTTCTCTTTCAGCAACCTGGAATAATGGCTCTTATTATTACCTAATAATCCCCGGGTGGGTAATTTCTCATGATTCGTGCCAGATTGGTGAAAAGTTGAGTTATAGGTCCGCCTTTCCCTTTAATCCAAGAGGCAAGAGGATATTTTCATGATGTGTACCCCGGTACAAGGTTTAGAGGTTTCGTTCACGAAAAGCCGGGTTTACGTTATCGTTGCTTGATATAGATTTTGAAGAATACACCCAACCCTTTCAACCGGTTCTCAAATGATAAACCTTACTATTGTATGGGTACGTGAATCAGTATCTCCGTATTCAGTCTCCATTGATGGCTGCCGGCAGACTCTTGGCCCCCGGGGTGGGTGAAAGGGCACCTATCCTTTCAGTCGGGTGCTTAAAGGCCAGGGCAGCCCTAGGGCTGGCCGCCGGGGGTTAAAAGTAGCGCCCCCTGCCCGATAAGGGAAGCAGCACATGCTACGCGGCGGGAGGATGATGGAGTTTGCAAGGCAAGCACATGCTACGCGATAGGCAGTGCAGGGTTGGTCTTGGCAAGCTACGCATGTGATTACGGGAAGCACATGCTTCGGTAGGCTCACGTAGGGCCCGGGTATGAGAAAAATGGCCTTTCGGGCCTTTAATTTATTTTAATTTTAAATTAAATTAAATTAAAATTGTAACTTTACGGTAAAAAAGTCCCGCCTCTCTGTAAGATTAAGCAAATAGAAGTTCAGGTTCTTGCTTGCACCTATGTATGAAATTTTGGGACAAGTTCCGTGCTGGCCCACGAGGAGCCGGTCCAAAGGCCGATAGGCGCACCAAAGAGCTTCCGAAGGCGGGCCTTTGGCGGACCAAGAAATAAGGAAGGCCGAAGGGCTAGGCGGCTACTTCTCTAGATGAGAAGATGTTGCGGTAGGCCTACCTAATCCATTCAGTCACTCGCTACTAGGCCCCGCAAACCTAGTGTACGCCTATCCCACCCCCTATCGGTACCCTTCCCGGTAACGCAGTGGTAGCGTTTTTGGCAGCCTAGCAGCTAGTGGCCCCCGCGGCACCGTCCCCGTCCAACTCCTCCCGCCGGAATTCCAATTTGTTGTCCCCCAACTCCTCCCTTCGGTCGGAGTTGTCCTCGCTTCGCTCGGACCCTTCGGCGGAGTTGTCCTCGCTTCGCTCGGACCCGGCATAAAGTTACTTTAATTTTAAATTAAATTAAATTAAAGCAACCAACTCCTCCCTTCGGTCGGAGTTGTCCTCACTTCGTTCGGACCCTATCGGTCGGAGTTGCCGGACGGCCCTTTAATTTTAAATTAAATTAAATTAAAGTAACCTATACTTTAATTTTAAATTAAATTAAATTAAAGTAACCACGGCCGGCCCTCTCCCTTCGGTCGAGTGTCTAAAGACCG
>Contig187+1184
TTAATTTTAAATTAAATTAAATTAAAGTAACCTGGCTGGGGCCCCTACCCCAGCCAGTGGCTAAAGCCCAACTCCTCCAACTCCTCCCTTCGGTCGGAGTTGTCCTCACTTCGTTCGGACCCTATCGGTCGGAGTTGCCCTTCGGGCCCTTTAATTTTCAATKAAATTAAATTAAAGTAACTTACGGTTTTCGCGACTTTAAAAGGCGCTCAAACCCCTGGCCCGGGCAGCGCTACGCGCTGCCCTGCCAAAGAACGCCAACCTTGGATGGTTGTTCCACGTAAGTCCAGTGCAGTGAGACTAGCGAAATGCCGTTCGTTATTGCACTGAAGGAAGTCGCTTCCAATCCAACTCCTCCCTATCGGTCGGAGTTGCCCTTTGGGCCCTGGGTCGCAAAGTAGCTTCCGCCCCCAGTGCCGGGCGCTACGTAGCTCTAGGCACTTCGGCTACCGAAGCTCGGCCCCCCAAGAAAGAATTAAACCTTATCTATTCGCCCTGCCTAGAGTGGACTTGCTGCGAGGCGATGAGCCTTGCTCATTTGGAACTTCAATTTGAGTTGAGAAATTCATGGATTGACGGACATTTTATGGCGGCCCCCCAGTCCCAAGCGTAGAAATCCCATCTTTTTTATTGCCTATTCGCGCCACCAAATGTCCGGGTGGACTAACCACTTTGGCAGTTCCTATAAGCGGAAAGCACTTTCCCAGAAGCTTCGCTTCCTACGTGGTCTGGGGTCGCCTTTGGTACTATTAAGTAGTTGTACTACAGGCTAGGCTTTCGCCCGGCAATGAAGTACTGTTCCCCTACTTGGTACTTCAGTATCAGTATAGTAAGAAGGGTTAAAGGTGTGGCCTACTCCAGTCGCAAGCCGGAAGGCCATCGTAGTTTGTTTCTCCGGAGGGTGGTTGGAGCGTTTTGGGTTTAAAACTTTCTAAGCTGGCCCCTCTAATCGCTGGGTCCAGTTCGCCGATGAACTCTGGGCAACCGGAAGCGGGGTTAGGGCTTCCCACCTCCAGCTACTTACCCATCATCATCGAAAGGGCTTTTCCTGCTACGCAATGCGGTGCAGTGCGGGCACTCAGGCACTATGTCCCAAGGGTCCGAAGGACCACTCCGAATTCCGATAGGGAGGAGTGGGGAATTCCGAAGTAGGACCACTCCGAATTCCGATAGGGAGGAGTGGGGAATTCCGAAGTAGGACCACTCCGAATTCCGATAGGGAGGAGTGGGGAATTCCGAAGTAGGACCACTCCGAATTCCGATAGGGAGGAGTTGGCCTGCTTCCTACACTACAGAGTACTACTTAATCATTTCAAAAACTTCTCTGCTCTCCACATCAAGCAGAGCATCGCATGAAATTGATGTTGCCGTCACTCTTTCTTTAAAGGCTGAAAACGCTCCCAATATTCTTTTCTTAATCGCGTTCGCGTTCGCGTTCCCGCCCGTCTTCACCCGGCAGGCCAGTATGATCAGAATCATAATCATAATCATAATCACCAGAAACAGCAAAACAAAGGCGGTACCAGCTGAAACGGAAGAAGAAGCCGCCTGAGCGGTACCTACCAGCCGCTTCAGCAGAAACCTTAGGAGATGAAGAAGAAGAGCCTCCTGCAACCAGAGAAGAAGAAGCCCCTCCCCGGCCGGAAGCTGAAGAAGAAGAATAATTTTCTGAATTCAACTAATTTTCAATTAATTGAAAATTAGTTGAATTCAGAAGAAGAAACTTATTTTGAGTTCCCCCCAGCCTACCTCGGCCCCAAGCCATCAGCACGAAGGGATTGGCGGGCTCCTGTCCCCGTAGTCCCTACCCTGGTTTTGGAGGCTCGAAGGCGCGTGGGTAGCTACCTGCCCGAGTACAATGGATTGATATGGACGTCAAGGCATGCTTAAGTGGGGTCAGAACCCGGGATCGTGGGAGGGTCAAGCGTGAACACTGCCCCGGTACCCCGACGAGTATCTGGTAGGGGTAGGGAACCAGCTGTACCGGTGTATTGTTGTAGGGTTGGGGTGTATCCGATTTCCGAGGCCTCCAGTGACTAGCAGAAAATAGTAACTCCCTGTGGCCTGGTCCGCTAGCAAACTCTTTAGTGCCCTTCTGCCAGGCAGGGGAGCAAAGCCGGGCCCGAGTACGCCACCATCAAACATCAACACAGAGGCCATCTTCCTGTAGAAAAATCAACGATGGACACCATGCACGTGTGGGACACTGCGTATCCCAAACATCTAGGAGAGGCCAACCCCAACTCCCTATCGGTCGTTGGCCGGCAAGGCCAACTCCCCCCACTCCTCCCGGTAGGTCGGAGTTGTCCTCACTTCGTTCGGACCCTTTTAAAGTTACTTTAATTTAGTTTCAATTCAATTTAAGGCTTCCAACTCCTCCCTTCGGTCGGAGGAAGGGAAGGGTTGGGTTGGGGGAAGTTCCCTGCCCCCACTGAATGAGAGCGTTGAGGTTCCAGCCGGCGCGAAGCGAACTCACCGGGCTAGGCGCGTAGGTGGGGGGCGGGGTACTGTAGGGGGTTTAAAGCCCACATGCATGATGCCTATTGTAAGGGCGCCCCAACCAATAGGAAATTTTGTTCCTCTCCCTATCGGTCGAGTGCCTAAAGGCCCATAGAAGAGGTTACCTCTTGCTAACTTCGACGTTTTTCTCGGCCGGCTGAAGATACTTTAATTTTAAATTAAATTAAATTAAAGTATCCACAATCCGGCTAATTGCTTTTGATTCTGTCGATATATATGACCATGCCGAGAGTAACGGAGAGGAAGAGGTATAGAAGTTTGGTCTTTCCAAACCTCAAGGGCCGAGGCATAGTTACATAGCATCAGGGTGGGTGCTATTGAAATTCCGTTGGGGGGCTACGTGGTGTAAAAATCCACGTTTTTAACCCCCGCTCTCTTCGCGAAGTGTTTCTGCAAAGGTTCTTCTTTCTCACTACCTAATTACGACCACTGAACAGACTTGGTTGACACACATAACCTTCCTTCAATTCGAATGATATTTATCCTGTCACCTTTGAGCTACCCAACCTGTAGGATTTCCTTTCCCTATCGTTCCAGTATTCTATTCCCAGAGGTCAAGCAAGTAATGCCCAAAGTCTTGAGCTCAGGAATTGGCGATCCGGATAAAAGAAGGCTCGGCTGGGCGGTACTAGGGGCATAGCCAAGGACCTGTCTCCAGAAACAAAGCCTGAGGAAGAAGAGCCGCCCCCCGGAAGCAGGATCATCCCCTACCTCCGGAGTAAAGTCCTGTTGGGAAGAAACCATAGTCTCTAGGTTTTTTTTACCTTCTCGAGACATGTAATTTTTTTCCTCCCGCCACATAATGGCATCATCGTGCCGAAGCGCTTGCAGAAGGTCCGGTGGGGACCGGTTCGTCTTCCTCCCAATTCATAGGGTTGTAGTTTAGGGAGGTTTAAAAGTCCAACTCCGGGTTACTTTAATTTAATTTAATTGAAAATTAAAGTTTCTTCGCCTGGCTGGGGCCCCTACCCCAGCCAGTGGCTAAAGCCCAACTCCTCCAACTCCTCCCTTCGGTCGGAGTTGTCCTCACTTCGTTCGGACCCTATCGGTCGGAGTTGCCCTTCGGGCCCTTTAATTTTCAATGAAATTAAATTAAAGTA
>Contig188+36429432
TTAATTTTAAATTAAATTAAATTAAAGTAACCTGGCTGGGGCCCCTACCCCAGCCAGTGGCTAAAGCCCAACTCCTCCAACTCCTCCCTTCGGTCGGAGTTGTCCTCACTTCGTTCGGACCCTATCGGTCGGAGTTGCCCTTCGGGCCCTTTAATTTTCAATTAAATTAAATTAAAGTAAACTTAAACCTGGCTGGGGCCCCTACCCCAGCCAGTGGCTAAAGCCCAACTCCTCCAACTCCTCCCTTCGGTCGGAGTTGTCCTCACTTCGTTCGGACCCTATCGGTCGGAGTTGCCCTTCGGGCCCTTTAATTTTCAATGAAATTAAATTAAAGTAGCCCTCCAACTCCTCCCTTCGGTCGGAGTTGTCCTCACTTCGTTCGGACCCTATCGGTCGGAGTTGCCGGACGGCCCTTTAATTTTCAATGAAATTAAATTAAAGTAACTTACGGTTTTCGCGACTTTAAAAGGCGCTCAAACCCCTGGCCCGGGCAGCGCTACGCGCTGCCCTGCCAAAGAACGCCAACCTTGGATGGTTGTTCCACGTAAGTCCAGTGCAGTGAGACTAGCGAAATGCCGTTCGTTATTGCACTGAAGGAAGTCGCTTCCAATCCAACTCCTCCCTATCGGTCGGAGTTGCCCTTTGGGCCCTGGGTCGCAAAGTAGCTTCCGCCCCCAGTGCCGGGCGCTACGTAGCTCTAGGCACTTCGGCTACCGAAGCTCGGCCCCCCAAGAAAGAATTAAACCTTATCTATTCGCCCTGCCTAGAGTGGACTTGCTGCGAGGCGATGAGCCTTGCTCATTTGGAACTTCAATTTGAGTTGAGAAATTCATGGATTGACGGACATTTTATGGCGGCCCCCCAGTCCCAAGCGTAGAAATCCCATCTTTTTTATTGCCTATTCGCGCCACCAAATGTCCGGGTGGACTAACCACTTTGGCAGTTCCTATAAGCGGAAAGCACTTTCCCAGAAGCTTCGCTTCCTACGTGGTCTGGGGTCGCCTTTGGTACTATTAAGTAGTTGTACTACAGGCTAGGCTTTCGCCCGGCAATGAAGTACTGTTCCCCTACTTGGTACTTCAGTATCAGTATAGTAAGAAGGGTTAAAGGTGTGGCCTACTCCAGTCGCAAGCCGGAAGGCCATCGTAGTTTGTTTCTCCGGAGGGTGGTTGGAGCGTTTTGGGTTTAAAACTTTCTAAGCTGGCCCCTCTAATCGCTGGGTCCAGTTCGCCGATGAACTCTGGGCAACCGGAAGCGGGGTTAGGGCTTCCCACCTCCAGCTACTTACCCATCATCATCGAAAGGGCTTTTCCTGCTACGCAATGCGGTGCAGTGCGGGCACTCAGGCACTATGTCCCAAGGGTCCGAAGGACCACTCCGAATTCCGATAGGGAGGAGTGGGGAATTCCGAAGTAGGACCACTCCGAATTCCGATAGGGAGGAGTGGGGAATTCCGAAGTAGGACCACTCCGAATTCCGATAGGGAGGAGTGGGGAATTCCGAAGTAGGACCACTCCGAATTCCGATAGGGAGGAGTTGGCCTGCTTCCTACACTACAGAGTACTACTTAATCATTTCAAAAACTTCTCTGCTCTCCACATCAAGCAGAGCATCGCATGAAATTGATGTTGCCGTCACTCTTTCTTTAAAGGCTGAAAACGCTCCCAATATTCTTTTCTTAATCGCGTTCGCGTTCGCGTTCCCGCCCGTCTTCACCCGGCAGGCCAGTATGATCAGAATCATAATCATAATCATAATCACCAGAAACAGCAAAACAAAGGCGGTACCAGCTGAAACGGAAGAAGAAGCCGCCTGAGCGGTACCTACCAGCCGCTTCAGCAGAAACCTTAGGAGATGAAGAAGAAGAGCCTCCTGCAACCAGAGAAGAAGAAGCCCCTCCCCGGCCGGAAGCTGAAGAAGAAGAATAATTTTCTGAATTCAACTAATTTTCAATTAATTGAAAATTAGTTGAATTCAGAAGAAGAAACTTATTTTGAGTTCCCCCCAGCCTACCTCGGCCCCAAGCCATCAGCACGAAGGGATTGGCGGGCTCCTGTCCCCGTAGTCCCTACCCTGGTTTTGGAGGCTCGAAGGCGCGTGGGTAGCTACCTGCCCGAGTACAATGGATTGATATGGACGTCAAGGCATGCTTAAGTGGGGTCAGAACCCGGGATCGTGGGAGGGTCAAGCGTGAACACTGCCCCGGTACCCCGACGAGTATCTGGTAGGGGTAGGGAACCAGCTGTACCGGTGTATTGTTGTAGGGTTGGGGTGTATCCGATTTCCGAGGCCTCCAGTGACTAGCAGAAAATAGTAACTCCCTGTGGCCTGGTCCGCTAGCAAACTCTTTAGTGCCCTTCTGCCAGGCAGGGGAGCAAAGCCGGGCCCGAGTACGCCACCATCAAACATCAACACAGAGGCCATCTTCCTGTAGAAAAATCAACGATGGACACCATGCACGTGTGGGACACTGCGTATCCCAAACATCTAGGAGAGGCCAACCCCAACTCCCTATCGGTCGTTGGCCGGCAAGGCCAACTCCCCCCACTCCTCCCGGTAGGTCGGAGTTGTCCTCACTTCGTTCGGACCCTTTTAAAGTTACTTTAATTTAGTTTCAATTCAATTTAAGGCTTCCAACTCCTCCCTTCGGTCGGAGGAAGGGAAGGGTTGGGTTGGGGGAAGTTCCCTGCCCCCACTGAATGAGAGCGTTGAGGTTCCAGCCGGCGCGAAGCGAACTCACCGGGCTAGGCGCGTAGGTGGGGGGCGGGGTACTGTAGGGGGTTTAAAGCCCACATGCATGATGCCTATTGTAAGGGCGCCCCAACCAATAGGAAATTTTGTTCCTCTCCCTATCGGTCGAGTGCCTAAAGGCCCATAGAAGAGGTTACCTCTTGCTAACTTCGACGTTTTTCTCGGCCGGCTGAAGATACTTTAATTTTAAATTAAATTAAATTAAAGTATCCACAATCCGGCTAATTGCTTTTGATTCTGTCGATATATATGACCATGCCGAGAGTAACGGAGAGGAAGAGGTATAGAAGTTTGGTCTTTCCAAACCTCAAGGGCCGAGGCATAGTTACATAGCATCAGGGTGGGTGCTATTGAAATTCCGTTGGGGGGCTACGTGGTGTAAAAATCCACGTTTTTAACCCCCGCTCTCTTCGCGAAGTGTTTCTGCAAAGGTTCTTCTTTCTCACTACCTAATTACGACCACTGAACAGACTTGGTTGACACACATAACCTTCCTTCAATTCGAATGATATTTATCCTGTCACCTTTGAGCTACCCAACCTGTAGGATTTCCTTTCCCTATCGTTCCAGTATTCTATTCCCAGAGGTCAAGCAAGTAATGCCCAAAGTCTTGAGCTCAGGAATTGGCGATCCGGATAAAAGAAGGCTCGGCTGGGCGGTACTAGGGGCATAGCCAAGGACCTGTCTCCAGAAACAAAGCCTGAGGAAGAAGAGCCGCCCCCCGGAAGCAGGATCATCCCCTACCTCCGGAGTAAAGTCCTGTTGGGAAGAAACCATAGTCTCTAGGTTTTTTTTACCTTCTCGAGACATGTAATTTTTTTCCTCCCGCCACATAATGGCATCATCGTGCCGAAGCGCTTGCAGAAGGTCCGGTGGGGACCGGTTCGTCTTCCTCCCAATTCATAGGGTTGTAGTTTAGGGAGGTTTAAAAGTCCAACTCCGGGTTACTTTAATTTAATTTAATTGAAAATTAAAGTTTCTTCGCCTGGCTGGGGCCCCTACCCCAGCCAGTGGCTAAAGCCCAACTCCTCCAACTCCTCCCTTCGGTCGGAGTTGTCCTCACTTCGTTCGGACCCTATCGGTCGGAGTTGCCCTTCGGGCCCTTTAATTTTCAATGAAATTAAATTAAAGTA
>Contig189+2171
ACTCTGGGCTTGCCAAAAACGGAGGAAGTTCAAGGGCCGTCCGATAGGACGGCAACTCCGACCGATAGGGAGGAGTTGGCCCGAAGGGCAACTCCGACCGATAGGGAGGAGTTGGTTGGCCGGGGTTTTTCGACACTCTGGGGTGGAAGCACCCAAAAACGGAGGAAGTTCAAGGGCCGTCCGATAGGACGGCAACTCCGACCGATAGGGAGGAGTTGGCCCGAAGGGCAACTCCGACCGATAGGGAGGAGTTGGTTTTCCGGGGTTTTTCGACACTCTGGGACCCAAAAACGGATTTAATTTAATTTAAAATTAAGTTACTTGTCTTTGTGGTCACACAACCGCTCGCCCCTTAAAATTAGGCTCTCTGTGCAAAGACGAGCGAAACTATCCCGTTTGCGGTCACGGAGACTTCTGTAGCTACTATTCCGCCCTCTTCTAAACAAAAGGAGAAGGGTGCTGCCGGCAGGCCGGCCTTTTTATTAGCTCTAGCTCCCACACCGGCAGAGCTGCGACCGGACCAACCGACCATAAGACCTTCTCCAACCCAGCCACGCACGTATGACCCAAGATTCAGACCGAAAACAGGTTTGTGGTCACACAACACACACACACGTACCCCCACGCGCCCCATCAAGAAGGAGGACCACACAGCGCCACAGTTCGGAAGGGTTCTGCCAGCAGGGAGAATAAGAGCCGCCCGACCACCTAGTTCCCAGACGACCTACGGGACTACGACGAACTGCCCCTTCTAGCCCTTTACTAGGACCATAGATCGAGACCGAAAACAGGCTAGGGCTAGCTACGACGGACACACTAGCACGTACCCCCCCATCGAGAAGACGGACTAGGTTCCGGCCCATAACGGTGTTCAAGCCAGGCTAAGTAACGGATTGCGAACTCGAACTCACGGATTGGCCACGAGAACCTTAATTTGACCGCTATTTACTTTAATTTTAAATTAAATTAAATTATTTAATTTAGTTACTTTAATTTTAAATTAAATTAAATAAGGCTGCTTTAATTCTAAATTAAATTAAATTAAAGTAACTTTCATCGTACCCTTTCCCTTTCCGAGCCAAGCCCTTTGAGGTAGGCTTCCACCGCAGTGAACTTCCCTTCCCCTTGAAGGGCAAGTCCTCGACCTCACAGATTGGTACTGAAAGTATAGTGCACGCGCCAAGGTGGCTTCCCGCCTAGGCGGTAGTTTAAGTACTTGCGACCTATTCTGTTAAGGACACGGGCGGCTTCAACGAACAGTGATCGACCGCTAGGAATCGCCTGATCCTGGGAACTTTACCTGTGGATACTTTAATTTAATTTAATTTAAAATTAAAGTATCTCTTCAAATTCAATTAATTTTCAATGAATTTCAAATTAATTTAATGCGCATTTAAGTAAGTATTGAATGATTCAATGATCTTGACGCGCCTGATCCTGATTATTTTACTTCTTTGAGATAAGGTAATTGGGCGATTTCAGCGGTAGCCTGATCTTTTCTAATATGGGCGCTAAGGTAAAGTTGCTTTAATTCTAAATTAAATTAAATTAAAGTAACTTTCGCATTAGAGCAAACACCCTTGAATATCGACACAGAATAGATAACTCAGTGAACCCATGTACTCGACCAATTCGCGGAAATACCTTCTCTTACGTCTCTTCTACGCTTTAGCTTCAACTCCTGTCCTATCCGATGAAACTATCATCGAAAGACTTACCAGCGCCTTTAAATGTCGGCACTTACCAGCGGTGGAAGAAGGTGATTTTATTCTGCAAAGGATTGGTGTCTGGAATACTAGTGCAAGCAAACATAGTTATCGCAGAATTTTGCAGAATATATTTCCCGAGTTCGGGGGAGCGGCTCTTCAAGTGGTCTCCCGCAAGAGTTGGAATTCAGTATCTAAGCTTCTAATGACCAAAGGTGCAGTTTTCGTTGGGGAAGACGGTGCCGGTAAAGTTACTTTATTTTAATTTAATTTAGAATTAAAGCAACGGCTGCTTTAATTCTAAATTAAATTAAATTAAAGTAACTTTGAAGGCTGCTTTAATTCTAAATTAAATTAAATTAAAGTAACTTTGAAGGCTGCTTTAATTCTAAATTAAATTAAATTAAAGTAACTTTGAAAAGGTTGCCACGCGAAAAGGCAAACGAGGGTATAAAAACTTTCCGGAGGCAGGTTCAAAGTTACTTTAATTTAATTTAATTTAGAATTAAAGCAACCCGGCGCTCCCGCAGTGGATTCATCAGTAGCAGATGCTGAGCCTTCTAGGCTCACGGCTCTGCTGGAAGACAAAAACTTGGAGATTCAAAGGCTCACGGCTCTGCTGGGAGAGAAGGACTTGGAAATAGCTAGAATAGGGGCTCTGCTAAAAGTGGGGGAAGCTGAGAACTCTCGGCTGCAGGGTCCGTAGGACAACTCCGACCGATAGGGAGGAGTGGGCCCTCCGATAGGAGGGCCACTCCGACCGATAGGGAGGAGTTGGTCCGTAGGACCACTCCGACCGATAGGGAGGAGTTGGTCCGAAGGACAACTCCGACCGATAGGGAGGAGTTGGTCCGTAGGACCACTCCGACCGATAGGGAGGAGTTGGTCCGAAGGACAACTCCGACCGTAAGAACCTTTAATTTTCAATTAAATTAAATTAAAGTAACAACTCCTCCAACTCCTCCCTTCGGTCGGAGTTGTCCTCACTTCGTTCGGACCCTATCGGTCGGAGTTGCCGTCCTATCGGACGGCCCTAAGAACCTTTAATTTTAAATTAAATTAAATTAAAGTAACAACTCCTCCCTATCGGTCGGAGTTGCCGTCCTATCGGACGGCCCTAAGTTACTTTCCTTTTAAATTAAATTAAATTAAAGTAACCGCTTTAAAGAGGAGTTGGTCTTTTGAAGTTCTAGGAGCATTCTCAGAGAAGGAACGGGAAGAAGCGCAGTTGGATCACCAACAAACGGCTTTACGGAACGCGCAGCAACAGGCTTTGCCCTAGCTAATAATCTTGAAAGAGGAGACAGCCAATCAACCAAAAAGGAACCTTACATCAGCCCTTTTTTTATTGAAAAGTGTCGAATGAATTCAAAACGGACCTTTAATTCGCACCATTTAAAGAAAGTAAAGTTGCCGGAAACCTAATGAATTAGTCAGGGTGGGATTTGCTTGGGATCCGGAAACAGAACAGGTAGTTGAAAAGAAAGAATGGGGCCTTTAAAAGTAGCGCTACGCGCTACCCGCCCGGGTCCGCACCCCCCAGGCCCCTTATTAGAGGTTGATTGGTATTACAGCTGGGGTTACTTTAATTTAATTTAATTTAAAATTAAAGTAACTTAGGCCGCTACACAAAATGTTGAAAGAGTTGAGCGCGGCGTAACTATCGTAGAGTCGGGAAGAATGATCACTATGTTGCTGCGCACTCCCGAAGAAAATGCTAGGAGTTCGAAAATGAGGAGGGAGCATGGAGCCATTGAGACTGTGGTTGATGGCATCTACGAAGTAGATTGGAGTCAAAAGCTGAGAAACATCCGGTAGGGTGGCCACAAGAACTGTACTTCGACTGCTTCCTATCCTCATTCGTCCCCAGGGCCCTCCGCAGGAGGGCAACTCCGACCGATAGGGAGGAGTTGGTCCGCAGGACAACTCCGACCGATAGGGAGGAGTTGGCCCTCCGCAGGAGGGCAACTCCGACCGATAGGGAGGAGTTGGTCCGCAGGACAACTCCGACCGATAGGGAGGAGTTGGGTTGCTCCGAAAGAGCAATCGAGAGGGAGGTGCGGGCCTGGGGCTCCGGGGTAGTAACTTCGGAGGGTTTTGACGGAAAGTTTTCTCTAGAATTCTGCTGTAGGTGGGGGAGACGCTTAGATGGGAAAACGTCGTTAGAGCCCCTGTTTTAGGCGAGTGAAAAATCCGCCATACTGGCTAATCCCCTGCCTGAGGACCAGGTCTCGGCTTATCAATTGGGGAAAATGCAGCTTCTGAGTGATGTACCCCACGTTTCTTCCCACCAATCCAGAAATTTCGAGTGTTGTCGCACGCTTCAGGGGGTGTCGTCCTATTTCCCACCACCGGCCCCACCCGGGCAGGATTCAGTGACAGCGTATGGGCACCCTGCGTAGCTCTTGCTTCCTCCAGCTACGCTCCCAATGAGTGGCCTGCCTTTGACCTTTCTAGGTCGCGTAGCTGCCTTTCGTCACACACATTGTCCCGCTTCCGACACTTACTAATCTGCGACTTTTACTAATCTGCCGACAGATAGACGACTTTTACTAATGTGCCTGATCTGCCGTGACTTAGCGCCCATATTAGCCAAGTAGCGCCCTATCTTAGCGGATTAGCCCGGGCGACCTACCTCATTCTGTTGTTTTATTAGCCTAAGGTTACTTTAATTTAATTTAATTGAAAATTAAAGTATAGGTTACTTTAATTTAATTTAATTGAAAATTAAAGTATAGGTTACTTTAATTTTCAATTAAATTAAATTAAAGTAACTTAGGGCCGTCCGATAGGACGGCAACTCCGACCGATAGGGTCCGAACGAAGTGAGGACAACTCCGACCGAAGGGAGGAGTTGGAGGAGTTGGTTACTTTAATTTAATTTAATTGAAAATTAAAGTACTTTAAAGAAAGAAAGAAAGAAAGGGCCGTCCGATAGGACGGCAACTCCGACCGATAGGGTCCGAACGAAGTGAGGACAACTCCGACCGAAGGGAGGAGTTGGAGGAGTTGGTTACTTTAATTTAATTTAATTGAAAATTAAAGGGCCCGAAGGGCAACTCCGACCGATAGGGTCCGAACGAAGTGAGGACAACTCCGACCGAAGGGAGGAGTTGGAGGAGTTGGGCTTTAGCCACTGGCTGGGGTAGGGGCCCCAGCCAGGTT
>Contig19+1299
GAGTGTCGAAAAACCCCGGCCAACCAACTCCTCCCTATCGGTCGGAGTTGCCCTTCGGGCCAACTCCTCCCTATCGGTCGGAGTTGCCGGACGGCCCTTGAACTTCCTCCGTTTTTGGCAAGCCCAGAGTGTCGAAAAAACAAGCCGGAAAACCGGCACTTTAGGCCTTTAATTTTCAATTAAATTAAATTAAAGTACTTTTCTTTAAATTAAATTAAAAGGTAATTCCCGGGTCTCTTTGCGCCTTATCCGGTCTTTGAGGAATTTGTGGTTTTAGAGGAAAAGGAATCGAAGGCAAGCACTTCTGAAGTGTGGACAAATCTGCTGCTAGAGAGGAAGGATCAATAGTTTCTATATCCCACCCACAGAGAAGAAGATGCACATTATAGGGCTCAGAATCCGAGCTAGAATAGGCAGTCATTGAATCCCACCACTTCGGAAGTTCGCTCCCCCTACGTAACTTCAAAGAAAGCGCTACGTGCGTCTAGGCGCTACGCGCCTTACCCAATGGGGTAGCGTCATACCTTGTCCTTTCAATTGAAAAGGACTGGCGACAACTGACAAAAGGGGGAGAGGCACTATAGAGGCCTAGCAACCTACCGGCTCCATCGCACAGGGCGGGGAAGGATTCTCTTCACCCCACCACCTAGACCAGTAACGGTGCTAGCGGGACCTTGCCCAAGGCATTGGCGACGTATCAAATGCCCACCTTCGCGCGTTTTCCGGTCGAATTTCCGGGGGTCATTATCCCACCACTACTAATGGCGGTTCGATTCCGTTGAAAACACTGGAATCTTGGGAGCCATTCGAAGAAAGAATCAGTCACGATGGACCGCCGCCTTCTTGGTCTTTCTACTGAAACTGAACCTTTTTCTTCAACCACTGGCCACCCCCCATCTGGTAGCGTGGCCGCTCCTTTCTGTTTGGTGGGCGGATAACGCGACTCTTCCTTCGGGGCAAGCCCTTCTCGTGGCAGCTCCTTCTTTCGCTATTGGTACGAAGTAGCAGCTCCTTTCTTGAAGGACTGTTCGCACGAGACAAGAGAGGCCGGGGGGCTCGACTCCTCGTTCTTAGCCGCATCGATTTCTTGGAAAGAGAAGGAGGGAAACAACCCTTCCAGGGTGGTAGCTAGATCTAAGAGAAGTCCATGATTTATAGAATTGGGCTGAAACAGCGCAGCCTGCCCGACTGTTCTGGGGAGCGGATACCTTCTCGGGATGTGCTCATTGATCGTAATGACACGGCAGGACTGACTCTCACACCTGGAGGAACCGGAGTAGATACATACTCCCCACGACCCGGATAAGATGAAGGAACTCAATGAACTGGCGGCTGACGATTCACTCTAGGATTTGGAACGGACGAAGGGTGGTTCAGCGCTAGTTGGCAGTAGAAGCTGCTAGTCCTTCTCCCAGTTCTCCCAGGCCGCTGTGTTCTCCAGTGGTTCAAGGTCCCCTCCCCCCCTCCTGTGGTGGCTCCCACACAGGCTCTTGGAAGAAGGGCGGCGTAGTATGGGAAAGCGCGTAGCGCCACAGACCGGGAATAGTGAGCGGTAAAAGGGACTCGAACCCTGGCTGGGGCCCCTACCCCAGCCAGTGGGCTAACGCCCCCTCAACCTCAGCCTTGGCAAGGCTATACTCTACCATTAAGCTATTACCGCATTGATTGGAAGAGTGAAAATCACTTGGGCGGCTTCCGCGAAGCGGAAGCAAAGCCCCAACAACTACTATTTCTCTCGAGTATGCAAGGGCTTCTGAGTAGTAAAAGGCCGGCGTAACACGCGTAAAAAGTCTAATAAGCGTCAATTCGAGGATATTCTCGGAGCGAACGCGCATACCTAGCAGCGCCTTTAGGCGCTACTGTGTCTATCTACGAGTTTTTCCTTTAAGGGCTACTTTAATTTAATTTAATTTAAAATTAAAGGGCCGGATTTAATTTAATTTAAAATTAAAGTAACTTATTGCTACTTTAATTTAATTTAATTTAAAATTAAAGTAACTTATTACTTTAATTTAATTTAATTTAAAATTAAAGTAACTTAGTCTACTAAATTTTCCGATCTGAATTGCCGGTTGATCGTTCCTACCAGGTTGTTCCGCGTCCACTGTAGAGAACTGAGCCCACTACAAAGCAGCCTCTAGTCCCCCACTAGGCGCGTAGCACCACTACCCCTTGAGCACTAGGCGTGTAATAGTGGGGTATGCGCTAAAGGGTAGGGGTATAGGTGGCGGCCCCACCTTGATGTAGACCTAGTGGTCAAAGGGTCGAGAAAGCGCTTTGTGGGGCCTTAGTGTACCTACCGGGCCTTCTTAGTTAGTTAGTTAGGTCCCATTAAAGACCTGCCGGGAAGGCACTTTTAAATTAATTGAAATAAAATTAATTCACTTTAATTTAATTTAATTTAATTTAAACGTTGTGTAAGTAGTGCCTAAGTAAATGGGTGGGGGGCCTCCGGCCCCCCCCGGGCCCAAAGGGCCCTCCGAAGGAGGGCCACTCCGAATTCCGATAGGGAGGAGTTGGGAATTCCGAAGTAGGACCACTCCGAATTCCGATAGGGAGGAGTGGGTCCTCCGACAGGAGGACAACTCCGAATTCCGATAGGGAGGAGTGGGTCAAGTTACAAAGACTTTTTAATTTAATTTAAACTTAAGTAAGTCTTTAAAGCGCCTTAAATTGAATTGAAACTAAATTAAAGTAACGCGGGGTCCGAACGAAGTGAGGACAACTCCGACCGAAGGGAGGAGTGGGGGGAGTTGGCCCTTTAAAGKMG
>Contig190+2237
ACCGATAGGGAGGAGTTGGGAATTCCGAAGTAGGACCACTCCGACCGATAGGGTCCGAACGAAGTGAGGACAACTCCGACCGAAGGGAGGAGTTGGAGGAGTTGGCCCTCCGAAGGAGGGCCACTCCGAATTCCGATAGGGAGGAGTGGGCCCTCCGATAGGAGGGCCACTCCGACCGATAGGGAGGAGTTGGTCCGATAGGACCACTCCGAATTCCGATAGGGAGGAGTTGGCTTTATAAGTTGAAAAAACAGCTTAATTTTAAATTAAATTAAATTAAAGTAACCCTAGCTTTTCACGAAGCTCAGAGTAGTCACAGCCTCTTGCGTTTTCTGTTAGGTTACTTTAATTTAATTTAATTTAAAATTAAAGTAACTTAGCCCCGCCACCCTTTCTCCAAAGAGCCTCCCCTGCCCGCCTATGGTCATTTTCTTAGAGAAAAATGCATACTTCTGAAGCGTCTGAACCCATGTACGCGTGATTTCCCTCGCCTATCGTAACAGGCCCCTGCAGTTGGTAGCCTAGGACCTACAGAGTTGTAGGAAAGCGAAGTAGTGCCCGGAGAGGGGGCCGAACCATTACCAAATCTCCACCCACTACCCCTCCGGCCTTTAGGCCACTTAGGCGGTTCGCGCTACGCACTTTCCTGTAACACACTTATTTCGCTACGCGCTTTCCACTTTAGAAGAAGGGGTTCGGCAATTTACCTAGAAGGTACTTTAATTTTAAATTAAATAAACCGAATTAATTTTCAATTAATTTACTTTCAAACGCCCGAAGGGCAACTCCGACCGATAGGGTCCGAACGAAGTGAGGACAACTCCGACCGAAGGGAGGAGTTGGAGGAGTTGGAATTAATTTTCAATTAATTTAGGCGATTTGAATGGCCAGTCGCCAGTCCAAGTCCGGCAACCCAAACCCTACTTCCAAGGGCCTGAGTCAAGAGGCAAGGGCAAGAGGGGTCCAGTACTAGTGTGGCAACTAGGCTGGGCCTGCTGGGGTCCTTGATGAGCGCTTTCCGGGCAAAAAATCCACTCATTCAGGTACTGGAGTCCTTACCGATGAGCGCCGGTTGGGCCTGAGTCAAGAGGCAAGGGCCTGAGGGGGTCAGGTGCTGGGCTACCGGCGCTTCCCGGTTAAAGAATCCGAGAAGGTGGTCAAGCTCAAGGGCAATACAAGAGGCGGCTAGGCCAAGATCAAAAGAACGATGCGGCAATACGGCGGGTCACTACCGCTTATTTAACCCGTCCAATCCTTCAATCCAATCCAACCTGGCTTTAAGCCCGAGGGTCAAGAGGGCGGCTAGTTTAAAGGTCTGAGACTTCAATGGCTTAAGCTTAGTTAGGCCGGTTCTTTCAACGGTTCAACTTTTGGCTTCTTTCTACAGCGCGCTGTAGAAAGAAAAATTGATAAATTTTTCTATAAGTTGCTTTAATTTTAAATTAAATTAAATTAAAGTAACCCAACTCCTCCAACTCCTCCCTTCGGTCGGAGTTGTCCTCACTTCGTTCGGACCCTATCGGTCGGAGTTGCCCTTCGGGCCAACTCCTCCCTATCGGTCGGAGTTGCCGTCCTATCGGACGGCCCTAGTTTACTTTAATTTACTTTAATTTAAAATTAACTGGATTCAATTAATTTTCAATTAATTGAAAATTAATTGAATTTGCTTAAATTAATTTAAAATCCCCTAGCTTTCTCTCGCACAAGCCTTACTCGCCACGACCTTCCCACCCAGCCCCTAGTGTTTATTCAGCCAAAAAGCCGAACTAGTGAGTGATGCCAGCCCGGCAGCCTAGGTAGTAATTGAGCCCTTTAAAAAGCTTTCTTTAAAGTCATGTATTTTAACTTTAAAGTCATGTATTTTAACCCTGCCAACAGTCCCGAGACAATCGCCTCACAGCTTTGGTATAGGCGCCAATAACACCCTTTCGTAGATGGATGCCTTCGATTGCTACGCGCTTCTTCCACGCGCGTAGCGCTCTCGTGTCTTCGGTTCCGAAAACATTTCGAGGCCAACACAGTATGCTCTGTATCCACTGGAGACTGGCTGCCAGACTCGCGACAGAGTGTCTGGACTCTGAAGGGACTCCGTACTTACTCCTAGACGAATGGGATACTCTTCCTTAATGCCAGGGTCAGAGGCAGCACTTTCCTGAGCATCAAGGCTTGAAGGGAGTGTGTCCTGCAGCCTTCAAGTGCGTAGCACGAAAGGCCTTCAAGGCCCCCATTGACTAGTTATCTGGTTTTTACTTAGAAATGTTTTCTCCGATTGGTCGGAAACTAAATCCTGCCGGATCCACGGAGGGACCCAGACCAAACAACCTGACTTAGTCCCCTTTTTGTTGGCACGGGGGGAAACTAGCCCACTCACGGGGCTATAGGCTCCGCTACTTCGCAGGTAGTCGTTTAGGGCTAACTGCGCTTCTTCGTCCCTACATTGACCGGAACCAGGTTTGCGCGCTTCCTCTTCCTAGAAGAGCCGCAAATCAAATTTGTAGATAGAAAACGTCGTTTTCTGTTGCGAGTCTCGCAGTTTAGCTTTCTAGAATTCAGTTTGTCGCATCTGCGCATGACCGTGCACGGGAGAGGGTTTTGATGCAAGATGGCACATTTCCAACTCCTCCCTTCGGTCGGAGTTGTCCTCACTTCGTTCGGACCCTTGCAAAAAGCTTTCTGGGCGACGATAGACCCCTATCACGTGTTGGACACGTGCATGGGACTAAACTCAGAACTTTCAAGTTTTTTCTGAAGAATAAGTTACTTTAATTTTAAATTAAATTAAATTAAAGTAACCTAATGAATTTTCAATGAAAAAACCTTTAATTTAAACTAGTTTACTTTAATTTACTTTAATTTAAAATAAGAACCTTTAATTTTAAATTAAATTAAATTAAAGTAACCTATTCGAATTTCAACTCCTCCCTTCGGTCGGAGTTGTCCTCACTTCGTTCGGACCCTTAAATTTTCAATTAAATTAAATATTTCGAATTTCAACTCCTCCCTTCGGTCGGAGTTGTCCTCACTTCGTTCGGACCCTTAAATTTTCAATTAAATTAAATTAAAGTAATTTAAACTAGTTTACTTTAATTTACTTTAATTTAAAATTACTAAAATTTTCAATTAAATTAAATTAAAGTAATTTAAACTAGTTTACTTTAATTTACTTTAATTTAAAATTACTAAAATTTTAATTAAATTAAATTAAAGTAATTTAAACTAGTTTACTTTAATTTACTTTAATTTAAAATTACCCTTCTAAAATTGTTAATTGTTAATTTAATTTAATTGAAAATTAAAGTAAATTATCTCACGGCCGGCCCCCGATAGGGAGGAGTTGGTCCGGAGGACAACTCCGACCGAAGGGAGGAGTTGGGTTGATGAAGGGATTAGGCCGTTTAGTCCTACAGTCTTTATTCCCTGTCTTTATTTCCCGCGCAGACGATCCGAATGACCCAGTGCAAGGGAGAGGGAAGGGAAAGTGGGCAAGCAGACGATCTTGGTCCTAGGGCAGACGATCAAAGGCCCAGAGCAGACGAGGGAAGACGCGACGATCAGACGTCGAGATTCTGAGAGGAGAGAAGACGATCCTGGAGATTATCTTCCCGATCCTGGGTATGAATAAGACGATTATTTTCCACGTGCAGGTATGAATCAGACGATTAGACCGTGCAGACGATTATGGAGACGATCAGACGAGGAGGAGCTTTTGATCGTCTGCTAAAGCACCAGAATCGTCTGCGAACAAATTTACTTTAATTTAATTTAATTTAAAATTAAGGGGCTTTAGCCACTGGCTGGGGTAGGGGCCCCAGCCAGGTTCTTTCCGAAATTCCTTAAAAGAACCTGGCTGGGGCCCCTACCCCAGCCAGTGGCTAAAGCCCAACTCCTCCAACTCCTCCCTTCGGTCGGAGTTGTCCTCACTTCGTTCGGACCCTATCGGTCGGAGTTGCCCTTCGGGCCAACTCCTCCCTATCGGTCGGAGTTGCCGGACGGCCCTATAATTTTAAATTAAATTAAATTAAAGTTCGTGAAGAAGGCTAGGCAGGGCTTCAGTGGTGGCGCCAAACCCGGCGGAGCCTTCTTTTATCCAGAATGTGTTCAAATTCTTCAACTCCTCCTTTTAAAGCGTTACTTTAATTTAGTTTCAATTCAATTTAAGGCCCTTTTAATTAAATAAAAGGTTCGCTCGGACCCTAGATTTTGTTGCTGGAAGGGGAGTTTTAACTTTCTATAGAAGTGCCCACCTCAAAAGAGAAAGGGAAGCTCTGAAATACTCTTCTGACGGAGCTTCCAGTTCCAATCCACACTACTCCTTTTGGCAAGTATCATTGGATCGGTTCAATAATTCTAACGGGTAGCCTAGGAGGGGGAAAAGAATGAACATGTTAATCGTACTTCTTCCACACTCTGCACGGGCCGGGGCGAGTAGAAGCAGCACTGTAACGGGCACAAAAACTCTTGAATATCAGGGCAGGGGGCCTTCGGCCCCTTTAAAGGTGGGCCGAAGGCCCCCCTGCCCATAGGGTCTGACCGAAGGGAAGACAACTCCGACCTGGGTCCGAACGAAGTGAGGACAACTCCGACCTACCGGGAGGAGTGGGGGGAGTTGGCAACTCCGACCTGTAGGGAGGAGTTGGTCCTCCCGTCTGGGTCCGAGCGAAGCGAGGACAACTCCGAATTCCGAAGGGAGGAGTTGGCCTACACTCCCGATAGGGTCCGTTCAGGACAACTCCCGATAGGGTCCGTTCAGGACAACTCCGACCGATAGGGAGGAGTTGGAGTTGGACAAAAACAAACCGAACAAAAAACTCCACTATGAGTGCCAGACGACTTTCGATTATCAAACAACCCGTCTCTTCTACGCTTAACTAGCATTTGATAGATTATCCAACCCCGAGCAATCTGAGTCATTGGTGGGGTTTCGGTTCGTTAGCTGCTATTCGTTCAGTAATTTAGACCATTACCGGCGTTTTCCCAGCCATGCATTATACACCTCATGTCGATCCAGCTTTCCACAGCGTGGAACACATTATGAGAGATGTAAAAGGAGGCTGGTTGCTTCGTTATATGCATGCCAATGGGGCTAGTATGTTCTTCATTGTAGTTTATCTCTATTTCTTCCGTGGTTTATACTACGGAAGTTATACCAGTCCTAGAGAATTTGTTTGGTGCCTTGGAGTGGTCATCTCACTATTAATGATTGTGACTGCTTTTATAGGGTACGTACTACCTCGGGGTCAAATGAGCTTTCGGGGAGCTACAGTAATTACCAGCTTAGCCAGTGCTATACCCGTAGTGGGAGACACTATAGTCACTTGGCTTTGGGGGGGTTTCGCCGTAGACAATGCCACCCCAAATCGTTTCTTCAGCCTTCACTACTTACTCCCCTTTCTCATTGCAGGCGCTAGTATTCTTCATTTGGCTGCCCCACATCAATATGGATCCAATAATCCATTGGGTATTCATTCCTCTGCGGATAAAATCGCTCCTTATCCATACTTTTACGTGAAAGATCTAGTGGGTTGGGTAGCCTTTGCCCTCTCTTTCTCTCTTTGGCTCTTCTATGCGCCTAATGCCTTAGGACATCCCGACAATTATATCCCAGCTAATCCGATGCCCACCCCGGCTCATATTGTACCAGAATGGTATTTCTCACCAATTCATGCCATTTCGCGAAGTATCCCTAACAAATTGGGAGGGGTAGCTGCCATAGGACCAGTCTTTGCATCACTATTGGCCTCACCTTTCCCGAACACTTCTGCAGTACGTAGTTCAAGTTCTTAACTCCTTCACTAAAGACTGTTTTGGGTGCTTCTGGCTGATCGCTTACTGTTAGGTTGGATTGGGTGTCAACCAGTGGAGGCACCTTACGTGACTATTGGCTAAATGGCTTCGATAGTGTTTTCCTTGTATTCCGCTATCACGCCCCTGATTGGTCAATTAGAAGCCGGATCAATCCTGGATGCCGACGATCCAAGAAGTCGGCATGCTATGCGAGAGGTTAAGATCTATTGCTGATCCCTTTTAAAAAATTGAAAGGTGAGGTTACTTTAATTTAATTTAATTGAAAATTAAAGGTTCTTAGGGCCGTCCGATAGGACGGCAACTCCGACCGATAGGGAGGAGTTGGCCCTAAGAACCTTTAATTTTAAATTAAATTAAATTAAAGTAACCACTCGTCCTTACTCTTTTTCCCGCCACTATCCTTCCGAACCCGATCCTGTCTCCCCATTCCACCCAAAGGAAAGGTCCCAGGTATCCGGGAGGAAACAGGGGTGTTAGGCTTCCGCTTCGCGGAAGAACCACAATTGTGGTGGAAAACGCGGCACTTAAAGTCGCGCCCAACTCAAGTGTGGATCTCATATCTCAAGTAACGAAATGAATTGGGTCAAGAGTCAGCGATGCCTACCATAAATCAATTGCTTCGTCATTGCAGAGAGGCAAAACGGCACAAAACACGTACTCGAGCTTCAAATCAATGTCCTCAAAAGTTTGGAGTATGCCTGCGTGTTTCGACAAGAACACCGAAAAAACCTAATTCAGCTTTACGCAAGATAGCCAAAGCACGTTCAAGCAATCGAAGGAATATAATGGCAGGCTCTAACACGCCGTGTCTCTTATCCGTACTCTAGGATTTCGGGAGCTCTTTCTTGTTCTAGAATCTATGTTGTCTTGTTCATAGTGAGACATTTAAAAGCGGGTTCTAGTAACCGCACTTTGGACTTCATTTGTGTGTCCCGAACCACAAATGATGATATTGCATCAACCTATGTTGGTGTTGGCTTCTTCTCCACTTTGGGCCAACCAGATGCTGGTCGTCCACGCCGCCTCCCCAGGAAACAGCAGCCGCCAAAAGCGGCCCCGCTGCGAGGAGACGCCACAGCAGAACGAAGGAACAACCGCGGAGGCCTCATCCGAAGAGTCTTCGTCTGGTGACGAAGACACTTCTTTGTCATCCTACATATGTTCTACTGATCCCAGTGTGGCATTCTTCTCTGCCATTCTGGATTCGGCTCCCAAAAGAAATTCGGGTTATCTCGTTTTCGACTTACCCGATACTGTGGGAAGCCGAGAGCGACTAATTTCAATTCTCAACGACTTTAAAGGGCATCTTCTTTCAATCTGGCCGTCCAGCTCATATCTCCGGACGGTCAGCCTGACGGTCTTTTGGCTATCGAAGGAGACGGCAGTAAACACATTGAGCCACAACCAACGAGTATTGTCAGTAAGGATTTCTTTAAGGCCTCGGTAGAAATATCACAGGACCAGGACCGAAGTGAAATCAAACTTGGCGAGACACCCGGAACTCAAAGATATTCTGCTGAATCCCCCAGAGGGAGAGAAAGCAACGCTACGGTGGACCCTATGAGGAGAACTTTTTCCGAACACTTCTGCAGTACGTAGTTCAAGTTCTTAACTCCTTCACTAAAGACTGTTTTGGGTGCTTCTGGCTGATCGCTTACTGTTAGGTTGGATTGGGTGTCAACCAGTGGAGGCACCTTACGTGACTATTGGCGGCCGGGCTTTTTCCTTGTATTCCGCTATCACGCCCAACTCCTCCCTTCGGTCGGAGTTGTCCTCGCTTCGCTCGGACCCTGATTGGTCAATTAGAAGCCGGATCAATCCTGGATGCCGACGATCCAAGAAGTCGGCATGCTATGCCAAAGGAAAGTATTCGAATTATGGTGATTTCATCGCTTAAATGTCCTTCCTTCCCTCCAACTCCTCCCTTCGGTCGGAGTTGTCCTCGCTTCGCTCGGACCCTTACGTCTTCATTCGTTTTGCTTCGAAGCCTTTAAAGGGGCGCCCTTTAAAGTCTCTCTTATTTGTTAAAAACTCTCATAAATATTCGAAACAGACCCCAACTTCAGAAGTTGTTGCGGGAGACTGAACAAGAAGAAAGGGAAGCAGAACGAGCTTTAGTCAATTATTCCCCACACACAATTCTAGTTTTATTCCATTACGTGAAAGCGCTTTGAAATATTCAGTGAAACCATTGTAATGTGGGAACAAGGGGATTATGAAACTATTACACCCACAGAACATGGTCCTGGTGAATACGGGACTGAAAACTCCTGTCATATTTTCTCAGGATGAGGCAAAACGCGTTAGCGTTTTGGGGGAAAACGCGTCCCGCGTTTTCCCCCCGACAGCAAGAGTGCCATGGGTTTTGAATCTTGTTGGAATCCAAGACTCGGAAGAAGCGGAAGGGCTTCGTTCACCAAGAATCGTTTGGCCAGAACCATGTAAACCGAACCCGGAACGATTAAACAAAAAAAGAGTTTGGATTGAACCAACCAGGATTTGGCGTGACCGTGAAAAAAGGGTCAAAGGTTTTCTTCCTAATTCAATGAAAGGTGGGTATGCTGTAGCTGTCGCAGGGCCCGTAGCTCCTCCTCCCAGGAGTCTTTTCCGCAGGCGTCGGGGATTCAGCGGAAATGGTAGATTCAACAGAAGCAGAAGATTCGTATTCAAGGGCAGGGGGGCGCTACGCGCCCCCCGCGGGGGCCTAAAGGCCCCCTGCCCTCCGACAGGAGGGCAACGAATAATTCCGAAGGGAGGAGTTGGTCTAAGATTCGACGGAGGTAGAGGATTCGTCGGCAGGAGAAGATTCAGCAGGAATGGTTGGAGAAAATTCAAGATTCTGAACATGAACCCGAAGGACTGGAATATCGTGGTAGAAGCGATTTGTGCTGCGCCAACCTTTTCGAAGAGGAAAAAGCGGACAACAGCGCGGGCAGCCCTTTCTAAGGCTCAAGCACCACTAGACTAAGCGTTTGAAGGGGGCGGCCGCAGCCTTCTAAGCACCAGCAGCAATCGTACCACCGGAAGTCTAACCAACAGCCTCCATTGCATCAATAGCCTCCGGCACCAGCAACAGCCTATTAAGCACTATTAGCAGCCTCTTAACTAGCAACAGCAACATTCTAAACATCAGCCTAGCAGCACCAATAGCCTCTCCTTAACCAGCCACCGCTGATGCAGCCGGCACCAGCAGCCTATTAAGCATTACCAGAAGTTTTTCAAGAGTTTCTTACTAGGGAATACGCTGCTGCTTCTAGAGAAGTAGCTGTTCAAATATTCTTCAGAATTCTCCACCAAAACCATTTTTGAGCGCTTTAAAGTACCTACGCAAAGCTCAGAAAAACGTTCGATTGTGTAGCTATTCATGTCAGCTGGATACGGGAGTCTACGGTTTCTATTTATCACGTGGGGCTCTGGAGTGAGAACGCAAGCAGATATACCTGCCAAAAGAAGATGCAGGATTTATTGGCTGACTTGCCAGAAGCAGCGCTTTACCTGACCTTCCAAAAGAGTTGGAACTCTTATGGGCCCACTGCTGCGTGGTGCGCGTGAAGCGAGGAGCCGGCGCCTCCTGCTGCTTAGTGGAGAAGCCAGATTGTGGGCGCGTGCGCTTAGTGAGGAGAAGCGGCTGCTGCTAACGGAAGCGCTTTACTTTAAAGTTGCTTTAATTTTCAATTAAATTAAATCCGTTTTTGGGTGCTTCCACCCAAGAGTGTCGAAAAACCCCGGAAAACCAACTCCTCCCTATCGGTCGGAGTTGCCGGACGGCCCTTGAACTTCCTCCGTTTTTGGCCCAGAGTGTCGAAAAACCCCGGGAAACTCCAGAAAAAGCCCGTTTTTGGGTCCCAGAGTGTCGAAAAACCCCGGTAAACTCCAGAAAAAGTCCGTTTTTGGGTCCCAGAGTGTCGAAAAACCCCGGTAAACTCCAGAAAAAGTCCGTTTTTGGGTCCCAGAGTGTCGAAAAACCCCGGKAAACTCCAGAAAAAGTCCGTTTTTGCCCAAAAACGGATTTAATTTAATTGAAAATTAAAGTAACTTAGGTGGAAGGTAGGATAAAAAGTGCAGGCTTTCCCTCAACCTCCCTTCGGTCGGTTGAGTGGCTAAAGCCCCTCCGAAGAGGTTTGGGCAGTGAACTGCGCCTTCGCCTGGCACTGACAGACAATTGATCTCTGCAACGCCTACTAGCCCCTAGGCGGTAAGCTAGCGTGCCCTGAAAGGGAAGGCATGCAGCGTGCTCACAAGCCAAGATCCAATTCCCAGTAAAGGATTCGCTGCGACAGGCTAGCTCTTTCTTGAAGTGTCCGTCGAGCGTGTAACCTGATCCCCAGCTATCTAGCAGCCCGAGAGTTCTTCGGGGGATTGACCGATCGAACGAACAGAGCCGACTCTTTATTCGTCGTCTACAAGTGTCTGTGGTGCGAGAATTCTACCAGTATGTCCGATCGGTATCGGTACTGCTTGGGGGAGCGGTTCTGTCCTAGGTGTGACAGCGGCTCCATAACGGTGTCTTTGCGCTCGGAAGCCAAACAGGCCTTATGAGCTCCAGTAACATGCTACGTGAATTCTTGATGAATTGCCCTTTAAAAGTCCTCCCTATCGGTCGGAGTTGTCCTCCTGTCGGAGGACCCTGAAAATATCGTCTATAGAGTTGTTTTTGCCAACAACGTCTCTAAGTTTACTTTAATTTTAATGAAATTAAATTAAAGCAATCCCGGGCTCGACTCTGAGTTGGGTGCTAGACCGAATCATTCGGATTGGATCTTGTGCTCTGCAGAGTGGTTTCATGGCACAACTTTCTTTGGATTGGATGGCCAAGTTGATAACCGAAGCATTCCGAGGAGAAAACTTAAGTTACTTTAGTTTAATTTAATTTAAAATTAAGTTACAAGTTACTTTAGTTTAATTTAATTTAAAATTAAGTTACCTGGCTCATTCGCCTTTTGCTTAGACTAGTCACCTAGGTTATCCAGCCTCCCCCGCTCTGGACAGTCAAAATAGAACTTCGTAGCATTAGGAAGGAGCTCCCGTCGGGTAGCCACATAGCGTGTAGTGCCCACCCGCACTACGTACACCTCCCCATACCCACTAGGTTGGGGCTAGTCACGGGAAGCGCTACGTGCCATACCCATAATAGCACTACGCGCTTTCCCACGGGGTACGTGCGGCTAGCGGGGGGTAGTTACGGACGTGGTCATACGCGCTAATGGAATCGAATCCATTATTACGTGGTGTGGGGTCTAAGGTCTAGGCTAAGGGTACCTAGTTCCCCCAACCCTTCAGGGTCATACGCGCTAATGAGGGAATCGAATCCATTAGTGGTCATAGCGTCTAGGCGAAAGGGGTAGGGGGTGCCGCCAACCAATCTTTGGTGCGGGGGTGGGGGTAGGGCCGCCTTCTTTCTGGCTGTTTCTGTCCAAGAAAAACGGATTCCAGCGAAGGACAACTCCGACCGATAGGGAGGAGTTGGCACTGCCAGGTCAGGACAACTCCGACCGATAGGGAGGAGTTGGCCCTCCGATAGGAGGGCCACTCCGAATTCCGATAGGGAGGAGTTGGTCCGTAGGACCACTCCGACCGATAGGGAGGAGTTGGCCCTCCGATAGGAGGGCCACTCCGAATTCCGATAGGGAGGAGTTGGGAATTCCGAAGTAGGACCACTCCGACCGATAGGGAGGAGTTGGATACTCACTAAGCTTTTTCCAAACTCCTAAGAAAATGGCGCAAGGCCTTAGAAGAGAATGTCCGGGTTTTTCGGGCTTTTAATTTTCAATTAAATTAAATTAAAGTAACCTTTCTTTACTCGCATCCTCTTTCTCTCACCCAGCCAAACCAGTTTCTCGTCCCTTTGACCCCGGTCCCCTAACACGATCGTAGAAGGCGGTTTTTTACTCTTTTCCTGAGAGGGATGGATTCGGCCCAACCCTGGAAGTGATGAGGCGGGATCACGTATCTATAGTGAAGGCCCATCGCCATCCACTAACTAAGCCGCCCGACCACACCAACTTTCTAGAATTCTGGTGCTTCCCAGAGATAAAATCGAGTTGATGGGGAGTAGCAACTACGCTAGCTCCCGGCACCCTTTTGGCTCCACTGCCCCCCGCACGGCACCCAGGGTTCTGAGCGTGGCGTGGCACCGCCGGTTTCTTTGGCTGAGAGAAGGAAGCCCTATAAGTGCTAGCACGTCATTCTCCGCAGAGCAGTGGCTCTCGATTCCGGAGCGACAAAGAAAGACTCAGTCCGCTCTTGCGGGGGACTAGGGAAAGTCCTGCACGAAGGAAAAGTCCTGCACAAGCCCTACACAAGAGAAGGGGAAGTCCCCGGGAGAGGTTGCTAACTACGTCAAATTGTTAGTAGTGACGATGGAAGACCTGGCTGGGGAATCAGTCGACCAGGTGTGTAGCCACGCTCAGAACGCTTCTTTGCCCCGGTTGAGCCGGCCAACTCCTCCCTTCGGTCGGAGTTGTCCTCGCTTCGCTCGGACCCTGGTCGATCAGAGAAACGGTAATGAACAGAGCCTAACCACGGCGGGCAAAGCGAAGGGGGCTAAGATGCCCCCGGGGAGGATATCGCGACTAGGCGGCACTCATGTCTTACTTTCCCTTCAAGGGGAGGTGGGCCCTTTAAAGTCCGAAGGACCACTCCGACCGATAGGGAGGAGTTGGGAATTCCGAAGTAGGACCACTCCGACCGATAGGGAGGAGTTGGAGAGCAAATTCTGCAGATGCGAAGGAGCGGCACTTAAATGCTTCCCCACAAAGCAGGTCGCAGCTTCCGCAAAGGAAGGAATCTTGGCCTTCCGCAAAGCCGGGAAACCAAATAGCTTTTACCGAACAGAAAGGACCCACCAATCGCTGCTTCCACTTTCCCTTGAATTGCTGCTCCCGCTGGCCGGGAAGGTAGAGCAAAGGTTTGCGGATGCTACGAGAAGGGGCGAAGGGAGGCTGCCACCTGAAACAGGCCATGTTTCCATTGACGATAGGCCTTTAAAAGGTGCGGTCTGCAATCGGCCCTTCGGAGCGCGAATGAAGTTGAATCGCCGGTGTTGACGCCTTTTCAGGCGGACTCACTCTCACCCAGGCGGACTCACTCTCCTCCCAGGCGGACTCGCTCTCTCACCGGCAAATGGGCTTGACTTGTTTGTTTGTCGACCTACCACAATTGGGGACATTCATAGGTCACCAAGGACGTTCGGTTCCACTTCGCAGTTTCCACATGCAGTTTCGGTAGGGAGAGAGAGTCGGCCATGGATTTTCGAACAGACCACCCCTATACCTGGAAAAGGAGGAAACGCGCAAGCCCGGCGACGGCGAGGAGCTTCTTTCGAGGCTGGCTACCGGCAGTGGCAGCTAACCAGTAGCACTCAAGCTCTGTGGGGTAAGGGGCGATAGTTTTCGACACCCTCGACCACTCGGAGCAAGCAGAAATCTCGGTGTCTTCTTCTATCGTAGTGTTTTTGCGGTGCAAAAACACTACGATAGATGCCCCCACCACTACTCGGGGGAATCGAATCCTCACACGGGAAGGAAACCGGGAAGGGAAGGGCCCGAAGGGCAACTCCGAATTCCGATAGGGAGGAGTTGGAAAGTTACAAAGACTTTTTAATTTAATTTAAACTTAAGTAGTTTTTACTCCTCCCTATCGGAATTCGGAGTTGTCCTCCTGTCGGAGGACCC
>Contig191+1309
CGGTCGGAGTTGTCCTCACTTCGTTCGGACCCTATCGGTCGGAGTTGCCCTTCGGGCCCTTTAATTTTCAATKAAATTAAATTAAAGTAACAACTCCTCCAACTCCTCCCTTCGGTCGGAGTTGTCCTCACTTCGTTCGGACCCTATCGGTCGGAGTTGCCGTCCTATCGGACGGCCCTAAGTTACTTTAATTTTAAATTAAATTAAATTAAAGTAACCCCAGGCATTTGATCCAGTTGACTGAGCAAAAGCATCACCCTACGGGGCGGCCTTTTATCACCCACAACCATAGCATGACGCTCACCGGCTTCACGACATCCACTTGTCGCGTGTGAATGAGTCTAGGGCCGGGCGTTATCCAATGACCCGGGTGGATTCATACCCTGTTCCAGAAGCAAGGACAGTTGACCGGGGATCAGTGGCAGAGGCAGTTCGAAAGCGCCGGGGTAATGAGTTAAAGCAGCAGTTACCTAATAAGTAGCACTAAAACCAAAAAGTCGGACTCTTTTTCACAGAAGGGCCCTCCGATAGGAGGGCCACTCCGACCGATAGGGAGGAGTTGGGAATTCCGAAGTAGGACCACTCCGACCGATAGGGAGGAGTTGGCCGGTCAATCGCTTATTCAATGGGTGGTGCTTCTGCCAAAGCTTCTGACTGTGATGCTCGCTCTCGAAATGGAAGGATTCACTGAGCCGAATATAGCTACCTTCCAATCTATGGTGGAAAGTATGAATCTCTGTTCCTGTGGTTTGTTTCGAGGTGTATGGGAAGGAGTGATGTTCTTTGTTAATAGGTGTAAAGATAGTTTCTAGATTTCACCTTTTGGGTTCTTCTAAAGCAGGCCAGAAATGAGGTCGACTCTTCCTCTGTCTCTACCTGCTCCACCACGGCGGAATTGATTCATTGATTCCAACTCCTCCCGGTAGGTCGGAGTTGCCCTCCTTATTGGGAGGGCGGGCAACTCGGAATTGCGCCTTTTAAAGTCGCGAAAACTAAGTTTACTTTAATTTTAAATTAAATTAAATTAAAGTAACCTATACTTTAATTTTCAATTAAATTAAATTAAAGTAAACCGCTTTAATTTTCAATTAAATTAAATTAAAGTAACCCAACTCCTCCAACTCCTCCCTTCGGTCGGAGTTGTCCTCACTTCGTTCGGACCCTATCGGTCGGAGTTGCCCTTCGGGCCAACTCCTCCCTATCGGTCGGAGTTGCCGTCCTATCGGACGGCCCTTACCCCCTATCGGGGGTAAGTGGCTCGCTATCGCTCGCCCCACCTTTAATTTTCAATGAAATTAAATTAAAGTAACTTATAGAATCACGTATAAATATATTAGGGTGGTGGCCTAAGGGCCTATTATGTATGCGGGTCTTTAGACACGAGACCTTATTAGGGAGAGGGCGAGGCCAAAACGCATAGCGTGAAGGCCTGCGGGCGCTACGCGCTTACCTCGCCGATAGACACTCGACCGAAAGGAGGAGAGGGCCGCCCTTTTGGGATAAGGGTCGTCTCAGCCTCTTTGCTATCGATAGCTCAGCCTCTCTCCCGGGCAGTGATTCGGAGCAACGCCACTACTGTGAGGTAGACTACTCGTAGGCGACGAGTGAGTAGTCACTCCCATAAGTGAAGGCTACCCGCCTTTTTCTTCTGGAGAGAAAGGGGGCCGAGGCTAGGCTTAACTAGCCCACGATGTTCCCTCGATTCTCGAGAATTCCAGATGGTGGTGAACCGCTTCACCAAATGGGGAATCTGGTGTTCCGCAGGCCGGGCCACTCCTGATTTGTTTACCTTACGCCTAATTCAGAGAGTATCCGGAGGAAATGGGATTCGAACCCATGATACAAGACTATTGTATGTTGATTTAGCAAACCAATGCCTTAAGCCACTCAGCCATACCTCCATGGCTTGCGCCGGGAAATAGAAAAAGCGGTTCTCTCTTGGTAGGGCAGGGGGGGGGCGACCTGCTGCCTCCGGCGCCCCTAAGGTTCAGCGCGTAGCGCCTTATCACTATAGTGCCGCCATCTGTCTAGAGCACTGTAGTGGTGCGCCTAGATGGTTAGCCTGGGGTCGGGGCCTACGGAAGGCAACTTCATGAAGGTTTAAATCGGTTAAAATACATGACTTTAAACCGGCTGAGCGCTGCTTCCCGCTTAAAGGGGTGTTGTCCATCATCTTCTTGCTAGCACCGGCAGAAAAGGCGGAAGACGACAGGCCTAGGCTAGGCCGGCAGGGGCATCCCAGACCAACTCCTCCCTATCGGAATTCGGAGTGGTCCTACTTCGGAATTCCCAACTCCTCCCTATCGGAATTCGGAGTGGCCCTCCTATCGGAGGGCCCACTCCTCCCTATCGGAATTCGGAGTGGTCCTGCGGACCAACTCCTCCCTATCGGTCGGAGTTGCCCTCCTGCGGAGGGCCAACTCCTCCCTATCGGTCGGAGTTGTCCTGCGGACCCTGGGGGAATAGTGAGGCTAGCTTGCGTGCGTCTAGCGTGGTGCCATTCCGTCCCGTCAAATAGGGTCTTTCGAGAAGAATCCATGGCTATAGGCTCCACTCACCCCGCCCAAAGGGCAGGGTGGCCAGACGGCCACCCGGCGGGAAGCGCCTATCTAGCTTCCCTGACCCTGCCAACTCCTCCCTATCGGAATTCGGAGTGGTCCTACTTCGGAATTCCCCACTCCTCCCTATCGGAATTCGGAGTGGCCCTCCTATCGGAGGGCCCACTCCTCCCTATCGGAATTCGGAGTGGTCCTACTTCGGAATTCCCCACTCCTCCCTATCGGAATTCGGAGTGGCCCTCCTATCGGAGGGCCCACTCCTCCCTATCGGAATTCGGAGTGGTCCTACTTCGGAATTCCCCACTCCTCCCTATCGGAATTCGGAGTGGCCCTCCTATCGGAGGGCCCACTCCTCCCTATCGGAATTCGGAGTGGTCCTACTTCGGAATTCCCCACTCCTCCCTATCGGAATTCGGAGTGGCCCTCCTATCGGAGGGCCCACTCCTCCCTATCGGAATTCGGAGTGGTCCTAC
>Contig192+11684
GTTGGCCCTTTAAAGGAGCGCTACGCGCGAAAACCTGAGTAATTTGAAAGACGTCGTAAAATTTAAACTAGTTTACTTTAATTTACGAATAAGTTACTTTAATTTTAAATTAAATTAAATTAAAGTAAACACTTTAATTTTAAATTAAATTAAATTAAAGTAACTTAGCTCCGACTTTAAAGCGGTCTTTAGACACTCGACCGAAGGGAGAGGGCCGGCATAAAGAACCTTTAATTTAAAATTAAAGGTTCTTTATGCCGGGTCCGAGCGAAGCGAGGACAACTCCGCCGAAGGGTCCGAACGAAGTGAGGACAACTCCGACCTACCGGGAGGAGTGGGGGGAGTTGGCGAGGGTGGCCCGGCACCCCTTGCCAGGGAAGCGCGCGCTTACCTGCCCCCCAACTTCTGAAGTTGTTGGCCTCTCCGTCGATTTTCCGCTGCCCGCGAACACTTCTGAAGTGTGCAGAGCTCACGCAACTCCGAGGGGTGCCAATCAAGTATATAGATAAGACGACCTTCATAGGGGCATAGAGTCTTTCTAACCACCCATTTGTCGTTCCAAGAGACTACTGAGGGGCAGGTCAGGAACAATGGGGCTTGAACAAACATGAGGGGAAGTTGTTGATCGATTCCGGGAAGCTGCCGGCATAAAAGCAATGGGTTTCCTTCCAACCCATTATTTCTACCCCGGGACGGGATTCACCGACCATCCACCCAGATCGGAAGAGATGGAAGTGGGGATCCGATCATTTCAATATCTGCTGTTGAGGACTCGATTCCAGGTATTCATAAAGCCTCAAATCTTTCCTTCTCTAGATCCCGATCCATGGGGGCAGTCACCATCTGGGCATTCAATACCGACTTTAAAGGCCTGTTCTGGTCATCGGACTTAGTTCTTCCTCACCGACCGAGTCATCGGGCCAACTCCGACCTACCGGGAGGAGTTGGCCCGAGGAGCCAAATAAGAGAAAGGAGAGAAAGAAGCAAAAGCGTACAGGCGGAGCCAACTCCCCCCACTCCTCCCTTCGGTCGGAGTTGTCCTCACTTCGTTCGGACCCCAGGTCGGACCCTTCGGGCCAACTCCTCCCTATCGGAATTCGGAGTGGCCGTCCTATCGGACGGCCAACTCCTCCCTATCGGAATTCGGAGTGGCCCTCCTATCGGAGGGCCAACTCCTCCCTATCGGTCGGAGTTGTCCTTCGGACCCTAGAAGGTTCACTAACGCTCACCCTATTTGGTGAGTGGCTCGCCCGAGTGTCCGAGAGATTCCTTTGCAGAGAACGGAGCTTCTTTTGTATACGCAATTTCACCGTTCCCCTGTAGCAATTCTTCACTGGCAAGACTCGGCTAACGAGTGTGACTAGGCCAGTCATTGACGGGACAGCCTCTGCGGCTTTCCTTTTAGCTCCTCCGTTTCGCCCGCAGCACAACCACGCACGTGTTGGGACGGCTAGCATGCAGAACCCAAAGAGGGTAAAGGCCCAGGAAAGACATTTTAAAAGGATCTCCTCTCAAGACTGGAAAGCAACACGCAGCACCGACAACACTTATTGCACCCACATCACAACCAATAGCAGATGACAGGCGCCACCTCAACCTAGAAGTGGAGGCATCGACCCGCACCCACACCTGCAGGGAGCACAGCTCCCCCGCCCTCCCCCTACGCCCCCCGCATCCAGCCGCCGCACCCTAGCATCCTAGCTTTGGCTTCTGCCGGCGCTTCCTTAGCGCTTCCGCTTCATCCGCTTCTGCCCGACGAGCATCCGCTTCATCCGCGGCCGCTTTAGCTAACGCCCTAGCAGCCCAGCAACCCTTTAGGGCGTTCTTACCCCCTGCTCCACGTAGGCGGGTAGGCCCACTCACGTTGGGAACCGAATTAGTAAGTGAACCTAATTGGCACTAAACCATTAAGGGAACCATTAGTGAGTGGGCCTAATTAGGTGTGAGTGCTCTCAATGGCGGTGCGAGGTGTTTCCTCTTAGTTAGGTGTTAGGTGCAACTAAGATTTGGTGCCCCTGATGCCGATTCAGCCAAGGTCGGTTAGGCGGGTGAAGACGCGCCGTGCCGGGCCGATTCAGCCGAAGCCGATGCCGCCGGGTGAAGACGCGCCGTGCCGGGCCGATTCAGCCGAAGCCGATGCCTAGGGTGGAGACGCTCTCCTCGGAGTGCCCCTACTCGGAGGGCCAGGGCAGCCCTAGGGCTGGCCGCTCACGTAGGTCTTTAGACACTCGACCGAAGGGAGAGGGCCGGCCGTGGTTACTTTAATTTAATTTAATTTAAAATTAAAGTAACTTAGGCCCTTTCCCTTCCCTTTCCCTCCCCTAGAAAGGCTTTCAACAGAAAGGCCGCGGTTCTTTTCTTTTTCAAAAAGTAGGTAATTTTCAATTAATTGAAAATTCCGCTAAATTAAATTAAATTAAATTATATTATAATTTAGAAATCGGTTACTTTAATTTAATTTAATTTAAAATGAAAGTAACTTAGGGCCGTCCGATAGGACGGCAACTCCGACCGATAGGGTCCGAACGAAGTGAGGACAACTCCGACCGAAGGGAGGAGTTGTTACTTTAATTTAATTTAATTGAAAATTAAAGGTTCTTTGGTTTTCCGGTTTGTTTTTTCGACACTCTTGGGTGGAAGCACCCAAAAACGGAGGAAGTTCAAGGGCCGTCCGATAGGACGGCAACTCCGACCGATAGGGAGGAGTTGGCCCGAAGGGCAACTCCGACCGATAGGGAGGAGTTGGTTGGCCGGTTTGTTTTTTCGACACTCTGGGCTTGCCAAAAACGGAGGAAGTTCAAGGCTAAGTTTACTTTAATTTTAATGAAATTAAATTAAAATTGCAATCCTTACCCCCTATCGGGGGTAAGTGGCTCGCTATCGCTCGCCCCACCTTTAATTTTMAATTAAATTAAATTAAAGTAACCCAACTCCTCCAACTCCTCCCTTCGGTCGGAGTTGTCCTCACTTCGTTCGGACCCTATCGGTCGGAGTTGCCCTTCGGGCCAACTCCTCCCTATCGGTCGGAGTTGCCGTCCTATCGGACGGCCCTTACCCCCTATCGGGGGTAAGTGGCTCGCTATCGCTCGCCCCACCTTTAATTTTCAATGAAATTAAATTAAAGTAACTTATAGAATCACGTATAAATATATTAGGGTGGTGGCCTAAGGGCCTATTATGTATGCGGGTCTTTAGACACGAGACCTTATTAGGGAGAGGGCGAGGCCAAAACGCATAGCGTGAAGGCCTGCGGGCGCTACGCGCTTACCTCGCCGATAGACACTCGACCGAAAGGAGGAGAGGGCCGCCCTTTTGGGATAAGGGTCGTCTCAGCCTCTTTGCTATCGATAGCTCAGCCTCTCTCCCGGGCAGTGATTCGGAGCAACGCCACTACTGTGAGGTAGACTACTCGTAGGCGACGAGTGAGTAGTCACTCCCATAAGTGAAGGCTACCCGCCTTTTTCTTCTGGAGAGAAAGGGGGCCGAGGCTAGGCTTAACTAGCCCACGATGTTCCCTCGATTCTCGAGAATTCCAGATGGTGGTGAACCGCTTCACCAAATGGGGAATCTGGTGTTCCGCAGGCCGGGCCACTCCTGATTTGTTTACCTTACGCCTAATTCAGAGAGTATCCGGAGGAAATGGGATTCGAACCCATGATACAAGACTATTGTATGTTGATTTAGCAAACCAATGCCTTAAGCCACTCAGCCATACCTCCATGGCTTGCGCCGGGAAATAGAAAAAGCGGTTCTCTCTTGGTAGGGCAGGGGGGGGGCGACCTGCTGCCTCCGGCGCCCCTAAGGTTCAGCGCGTAGCGCCTTATCACTATAGTGCCGCCATCTGTCTAGAGCACTGTAGTGGTGCGCCTAGATGGTTAGCCTGGGGTCGGGGCCTACGGAAGGCAACTTCATGAAGGTTTAAATCGGTTAAAATACATGACTTTAAACCGGCTGAGCGCTGCTTCCCGCTTAAAGGGGTGTTGTCCATCATCTTCTTGCTAGCACCGGCAGAAAAGGCGGAAGACGACAGGCCTAGGCTAGGCCGGCAGGGGCATCCCAGACCAACTCCTCCCTATCGGAATTCGGAGTGGTCCTACTTCGGAATTCCCAACTCCTCCCTATCGGAATTCGGAGTGGCCCTCCTATCGGAGGGCCCACTCCTCCCTATCGGAATTCGGAGTGGTCCTGCGGACCAACTCCTCCCTATCGGTCGGAGTTGCCCTCCTGCGGAGGGCCAACTCCTCCCTATCGGTCGGAGTTGTCCTGCGGACCCTGGGGGAATAGTGAGGCTAGCTTGCGTGCGTCTAGCGTGGTGCCATTCCGTCCCGTCAAATAGGGTCTTTCGAGAAGAATCCATGGCTATAGGCTCCACTCACCCCGCCCAAAGGGCAGGGTGGCCAGACGGCCACCCGGCGGGAAGCGCCTATCTAGCTTCCCTGACCCTGCCAACTCCTCCCTATCGGAATTCGGAGTGGTCCTACTTCGGAATTCCCCACTCCTCCCTATCGGAATTCGGAGTGGCCCTCCTATCGGAGGGCCCACTCCTCCCTATCGGAATTCGGAGTGGTCCTACTTCGGAATTCCCCACTCCTCCCTATCGGAATTCGGAGTGGCCCTCCTATCGGAGGGCCCACTCCTCCCTATCGGAATTCGGAGTGGTCCTACTTCGGAATTCCCCACTCCTCCCTATCGGAATTCGGAGTGGCCCTCCTATCGGAGGGCCCACTCCTCCCTATCGGAATTCGGAGTGGTCCTACTTCGGAATTCCCCACTCCTCCCTATCGGAATTCGGAGTGGCCCTCCTATCGGAGGGCCCACTCCTCCCTATCGGAATTCGGAGTGGTCCTAC
>Contig193+00085826171
GCGAAGCGGTTGAAGAGTCAAGCACTTATTTCAGAACTCTCAAGGGCCCTCCGAAGGAGGGCAACTCCGACCGATAGGGAGGAGTTGGGAATTCCGAAGTAGGACCACTCCGACCGATAGGGTCCGAACGAAGTGAGGACAACTCCGACCGAAGGGAGGAGTTGGAGGAGTTGGCCCTCCGAAGGAGGGCCACTCCGAATTCCGANAGGGAGGAGTTGGAGGTACTCACTCCCTCTCTTCCCTGGGGTAAAGGAAACCGGGGAAAGGAAACTCTCTTCCCTTCCTTCCCTTCCCTCTTTTCTCTAGCTGAGGTAAAGGGAACTCTCTTCCCCAGCTAGGGTAAAGGAAACCTTCCCTTCCCTTTTTCCCTTCCTTCCCTCTCTCTTCTAGCTAGGGTAAAGAAGACTCTCTCCCCTTCCCTTTCTTCCCTTCCCTCTCTTCCCTTCTTTCCCGGGAAAGGGGGACTCCTGGCACAGAATCAATTGGCACTGGTGGAACCGAAACTGTTGGTGCCGGAACTGTTGGAACTGAAACTGTTGGTGCCGGAACTGTTGGAACTGAAAGTTGGTGCCGGAACTGTTGGAACTGCTACAGCTCCTGCTTTCTCTCGGCCTTGTAGGCGATGTTTGAGTTGTGAAGTGTCTGACTTTAAAGGCAGGCCCGCCATCATCAATTCTTGCTCCCGGAACAAGGCCTCTGTAGGGCTGGGCGATGGGGCGATGCTGAGAGGCAGGGAATGAGAAGGAAACTCTCTTCCTTAGCGGCAGGGAAAGGAAACTCTCTTCCCGNNGGAGGAAACCCTCTCTTCCCTAGCTGAGGGAAAGGAAACCCTCTCTTCCCTAGCTGAGGGAAAGGAAACCCTCTCTCCCCTCTCTTCCCTCTCCTTCTCTTCCCGTACGCGGCCCGGAAGGAAGAGAGAGATTCTTTCTCTCTTCCCGTCGAAATCCTCCATGTTAGGCCTTCTTCCCCCGTGAGACATGGAAAATGAGTTCGCACTTATAATCGTTGAGAAGTGCCGGGGGCACAAAAGGGTAAAGCTACGCGCTTTCCCTTTAAGTGCTTCTACTCAATACTATTCTACACATGCATCTATTGGGGCGATCAAGGATTGGGCTGGAAATGCGGGGAAGGGAACATTACTGGAGTGAGTGTACACCGAAGAGGACTCGAACCTCTAACCACCTGGTTCGAAGCCAGGTACTCTATCCGATTGAGCTATCGGTGCTTTCAGAAATGACACGCCTCCCCCCCGTCCGTCGGAACGATTCAACCCCGGGCCTGGGGCCAGGGTAGCGCGTAGCGCTACCCTGGCCCCAGCAAGGGGTCCGACCTACCGGGTCCGAGGCGAGGACAACTCCGACCTACCGGGAGGAGTTGGGGGACAACAAATAATTCCTAGGGAGGAGTTGGCCCGAGAACGAACCAAAAGGAACTCCGGACCTATCGGATTCGGAGCGTTGCCAACTCCTCCCTATCGGTCGGAGTGGCCCTCCTATCGGAGGGCCAACTCCTCCAACTCCTCCCTTCGGTCGGAGTTGTCCTCACTTCGTTCGGACCCTATCGGTCGGAGTTGTCCTTCGGACCCACTCCTCCCTCTCGGAATTCGGAGTGGCCCTCCTTCGGAGGGCCCACTCCTCCCTATCGGAATTCGGAGTGGTCCTACTTCGGAATTCCCCACTCCTCCCTCTCGGAATTCGGAGTGGCCCTCCTTCGGAGGGCCCACTCCTCCCTATCGGAATTCGGAGTGGTCCTACTTCGGAATTCCCCACTCCTCCCTATCGGAATTCGGAGTGGCCCTCCTTCGGAGGGCCCTAGTGTGAATGCTAAGAATGAGGAACCTACAGATCCCCTTGAACCTATAAGTATGTCGAGCTCTGCCTTTGTCTCAATTACTAGTTCGGAGATAAGGGTTGCTTCCACTGGGTAGTACTATCAGTCCCTTGTTGGGCTCGTTTCCCCTGCTCTCTTTGTGGTCTCCTGGATGCCATTTCTTGTGGGTATCTCTGTCCCGGTACTGTAACCGACAACGGAGGCTGGCTGCCGGGGATGTCGCCACAGTTGGACAGCACAGAGGTCGGGTGCCTCTCTCTCTGGCTATCCTGCCGGGGTGGGAGGATTTGTGGACTGTTAGCCTAACTCCTGTCCCACTGCTGTCCAGTGAACTCTTTATCGTGGAGGACGTCTCCGCTTCCAGGCCCAAGGATACGATAGGCACTTACTCCCCTCCTCCCTGCCGCCGGGCAGCATCTCTATGACGCGGGCTGCAGGACACACTCCCTTCAAGCCGATTTGGAATTCCGGAGAGGCCATGGTTATTAGAGGGAGAATCAACGATGTGGGGGTTGCATGATAGATTGGCCAGCCTCGGCACTTCAAACGGGCTAGCCAACAACTACTATTATCGGTCCTACGATGAGAGAGAGACGAATGAAATGGGGTAAATAATGATCCATAAGGGTGTATAGCTCAGTTGGTAGAGCATTGGGCTTTTAATCTAATGGTCGCAGGTTCGAGTCCTGCTATACCCAACCCAACTCCTTCAAACCCCAGCGACGTGGCTAAAGTGGGGTCAATGGGTCCCCAGCACTTTCTATATACGCAATTTCGGAATTCCCAACTCCTCCCTATCGGAATTCGGAGTTGTCCTCCTGTCGGAGGACCCTGCACTGTTCTATATACGCAATTCCAGGATTAAGTCAGTGCAGGCAAGTAGGTGAAGTGATTGGGGCAACCGTAAAGAAAGGGTGTGGTCGGATGGAGAGGGATTCGAACCCCCGGTATTAATACAATACGTCAGTTTTCAAGACTGATACCTTAAACCACTCAGACATCCATCCTTTCATCAACAGGATCATAAGCCTAGAGAGCCTAGCTCTCTTCCTTGACTTGGAAGGACTGGAATTCACCTTCATTCCCTCTCAGGCTTCGGGGCTTCCCTTTCCTTTCCTGCAACTTGCACCCGGGCGCAAAGACTTTTTTCAATGAAATTAAATTAAAGGTAAAGAACCTGGCTGGGGCCCCTACCCCAGCCAGTGGCTAAAGCCCAACTCCTCCAACTCCTCCCTTCGGTCGGAGTTGTCCTCACTTCGTTCGGACCCTATCGGTCGGAGTTGCCCTTCGGGCCAACTCCTCCCTATCGGTCGGAGTTGCCGGACGGCCCTATAATTTTAAATTAAATTAAATTAAAGTTCGTGAAGAAGGCTAGGCAGGGCTTCAGTGGTGGCGCCAAACCCGGCGGAGCCTTCTTTTATCCAGAATGTGTTCAAATTCTTCAACTCCTCCTTTTAAAGCGTTACTTTAATTTAGTTTCAATTCAATTTAAGGCCCTTTTAATTAAATAAAAGGTTCGCTCGGACCCTAGATTTTGTTGCTGGAAGGGGAGTTTTAACTTTCTATAGAAGTGCCCACCTCAAAAGAGAAAGGGAAGCTCTGAAATACTCTTCTGACGGAGCTTCCAGTTCCAATCCACACTACTCCTTTTGGCAAGTATCATTGGATCGGTTCAATAATTCTAACGGGTAGCCTAGGAGGGGGAAAAGAATGAACATGTTAATCGTACTTCTTCCACACTCTGCACGGGCCGGGGCGAGTAGAAGCAGCACTGTAACGGGCACAAAAACTCTTGAATATCAGGGCAGGGGGCCTTCGGCCCCTTTAAAGGTGGGCCGAAGGCCCCCCTGCCCATAGGGTCTGACCGAAGGGAAGACAACTCCGACCTGGGTCCGAACGAAGTGAGGACAACTCCGACCTACCGGGAGGAGTGGGGGGAGTTGGCAACTCCGACCTGTAGGGAGGAGTTGGTCCTCCCGTCTGGGTCCGAGCGAAGCGAGGACAACTCCGAATTCCGAAGGGAGGAGTTGGCCTACACTCCCGATAGGGTCCGTTCAGGACAACTCCCGATAGGGTCCGTTCAGGACAACTCCGACCGATAGGGAGGAGTTGGAGTTGGACAAAAACAAACCGAACAAAAAACTCCACTATGAGTGCCAGACGACTTTCGATTATCAAACAACCCGTCTCTTCTACGCTTAACTAGCATTTGATAGATTATCCAACCCCGAGCAATCTGAGTCATTGGTGGGGTTTCGGTTCGTTAGCTGCTATTCGTTCAGTAATTTAGACCATTACCGGCGTTTTCCCAGCCATGCATTATACACCTCATGTCGATCCAGCTTTCCACAGCGTGGAACACATTATGAGAGATGTAAAAGGAGGCTGGTTGCTTCGTTATATGCATGCCAATGGGGCTAGTATGTTCTTCATTGTAGTTTATCTCTATTTCTTCCGTGGTTTATACTACGGAAGTTATACCAGTCCTAGAGAATTTGTTTGGTGCCTTGGAGTGGTCATCTCACTATTAATGATTGTGACTGCTTTTATAGGGTACGTACTACCTCGGGGTCAAATGAGCTTTCGGGGAGCTACAGTAATTACCAGCTTAGCCAGTGCTATACCCGTAGTGGGAGACACTATAGTCACTTGGCTTTGGGGGGGTTTCGCCGTAGACAATGCCACCCCAAATCGTTTCTTCAGCCTTCACTACTTACTCCCCTTTCTCATTGCAGGCGCTAGTATTCTTCATTTGGCTGCCCCACATCAATATGGATCCAATAATCCATTGGGTATTCATTCCTCTGCGGATAAAATCGCTCCTTATCCATACTTTTACGTGAAAGATCTAGTGGGTTGGGTAGCCTTTGCCCTCTCTTTCTCTCTTTGGCTCTTCTATGCGCCTAATGCCTTAGGACATCCCGACAATTATATCCCAGCTAATCCGATGCCCACCCCGGCTCATATTGTACCAGAATGGTATTTCTCACCAATTCATGCCATTTCGCGAAGTATCCCTAACAAATTGGGAGGGGTAGCTGCCATAGGACCAGTCTTTGCATCACTATTGGCCTCACCTTTCCCGAACACTTCTGCAGTACGTAGTTCAAGTTCTTAACTCCTTCACTAAAGACTGTTTTGGGTGCTTCTGGCTGATCGCTTACTGTTAGGTTGGATTGGGTGTCAACCAGTGGAGGCACCTTACGTGACTATTGGCTAAATGGCTTCGATAGTGTTTTCCTTGTATTCCGCTATCACGCCCCTGATTGGTCAATTAGAAGCCGGATCAATCCTGGATGCCGACGATCCAAGAAGTCGGCATGCTATGCGAGAGGTTAAGATCTATTGCTGATCCCTTTTAAAAAATTGAAAGGTGAGGTTACTTTAATTTAATTTAATTGAAAATTAAAGGTTCTTAGGGCCGTCCGATAGGACGGCAACTCCGACCGATAGGGAGGAGTTGGCCCTAAGAACCTTTAATTTTAAATTAAATTAAATTAAAGTAACCACTCGTCCTTACTCTTTTTCCCGCCACTATCCTTCCGAACCCGATCCTGTCTCCCCATTCCACCCAAAGGAAAGGTCCCAGGTATCCGGGAGGAAACAGGGGTGTTAGGCTTCCGCTTCGCGGAAGAACCACAATTGTGGTGGAAAACGCGGCACTTAAAGTCGCGCCCAACTCAAGTGTGGATCTCATATCTCAAGTAACGAAATGAATTGGGTCAAGAGTCAGCGATGCCTACCATAAATCAATTGCTTCGTCATTGCAGAGAGGCAAAACGGCACAAAACACGTACTCGAGCTTCAAATCAATGTCCTCAAAAGTTTGGAGTATGCCTGCGTGTTTCGACAAGAACACCGAAAAAACCTAATTCAGCTTTACGCAAGATAGCCAAAGCACGTTCAAGCAATCGAAGGAATATAATGGCAGGCTCTAACACGCCGTGTCTCTTATCCGTACTCTAGGATTTCGGGAGCTCTTTCTTGTTCTAGAATCTATGTTGTCTTGTTCATAGTGAGACATTTAAAAGCGGGTTCTAGTAACCGCACTTTGGACTTCATTTGTGTGTCCCGAACCACAAATGATGATATTGCATCAACCTATGTTGGTGTTGGCTTCTTCTCCACTTTGGGCCAACCAGATGCTGGTCGTCCACGCCGCCTCCCCAGGAAACAGCAGCCGCCAAAAGCGGCCCCGCTGCGAGGAGACGCCACAGCAGAACGAAGGAACAACCGCGGAGGCCTCATCCGAAGAGTCTTCGTCTGGTGACGAAGACACTTCTTTGTCATCCTACATATGTTCTACTGATCCCAGTGTGGCATTCTTCTCTGCCATTCTGGATTCGGCTCCCAAAAGAAATTCGGGTTATCTCGTTTTCGACTTACCCGATACTGTGGGAAGCCGAGAGCGACTAATTTCAATTCTCAACGACTTTAAAGGGCATCTTCTTTCAATCTGGCCGTCCAGCTCATATCTCCGGACGGTCAGCCTGACGGTCTTTTGGCTATCGAAGGAGACGGCAGTAAACACATTGAGCCACAACCAACGAGTATTGTCAGTAAGGATTTCTTTAAGGCCTCGGTAGAAATATCACAGGACCAGGACCGAAGTGAAATCAAACTTGGCGAGACACCCGGAACTCAAAGATATTCTGCTGAATCCCCCAGAGGGAGAGAAAGCAACGCTACGGTGGACCCTATGAGGAGAACTTTTTCCGAACACTTCTGCAGTACGTAGTTCAAGTTCTTAACTCCTTCACTAAAGACTGTTTTGGGTGCTTCTGGCTGATCGCTTACTGTTAGGTTGGATTGGGTGTCAACCAGTGGAGGCACCTTACGTGACTATTGGCGGCCGGGCTTTTTCCTTGTATTCCGCTATCACGCCCAACTCCTCCCTTCGGTCGGAGTTGTCCTCGCTTCGCTCGGACCCTGATTGGTCAATTAGAAGCCGGATCAATCCTGGATGCCGACGATCCAAGAAGTCGGCATGCTATGCCAAAGGAAAGTATTCGAATTATGGTGATTTCATCGCTTAAATGTCCTTCCTTCCCTCCAACTCCTCCCTTCGGTCGGAGTTGTCCTCGCTTCGCTCGGACCCTTACGTCTTCATTCGTTTTGCTTCGAAGCCTTTAAAGGGGCGCCCTTTAAAGTCTCTCTTATTTGTTAAAAACTCTCATAAATATTCGAAACAGACCCCAACTTCAGAAGTTGTTGCGGGAGACTGAACAAGAAGAAAGGGAAGCAGAACGAGCTTTAGTCAATTATTCCCCACACACAATTCTAGTTTTATTCCATTACGTGAAAGCGCTTTGAAATATTCAGTGAAACCATTGTAATGTGGGAACAAGGGGATTATGAAACTATTACACCCACAGAACATGGTCCTGGTGAATACGGGACTGAAAACTCCTGTCATATTTTCTCAGGATGAGGCAAAACGCGTTAGCGTTTTGGGGGAAAACGCGTCCCGCGTTTTCCCCCCGACAGCAAGAGTGCCATGGGTTTTGAATCTTGTTGGAATCCAAGACTCGGAAGAAGCGGAAGGGCTTCGTTCACCAAGAATCGTTTGGCCAGAACCATGTAAACCGAACCCGGAACGATTAAACAAAAAAAGAGTTTGGATTGAACCAACCAGGATTTGGCGTGACCGTGAAAAAAGGGTCAAAGGTTTTCTTCCTAATTCAATGAAAGGTGGGTATGCTGTAGCTGTCGCAGGGCCCGTAGCTCCTCCTCCCAGGAGTCTTTTCCGCAGGCGTCGGGGATTCAGCGGAAATGGTAGATTCAACAGAAGCAGAAGATTCGTATTCAAGGGCAGGGGGGCGCTACGCGCCCCCCGCGGGGGCCTAAAGGCCCCCTGCCCTCCGACAGGAGGGCAACGAATAATTCCGAAGGGAGGAGTTGGTCTAAGATTCGACGGAGGTAGAGGATTCGTCGGCAGGAGAAGATTCAGCAGGAATGGTTGGAGAAAATTCAAGATTCTGAACATGAACCCGAAGGACTGGAATATCGTGGTAGAAGCGATTTGTGCTGCGCCAACCTTTTCGAAGAGGAAAAAGCGGACAACAGCGCGGGCAGCCCTTTCTAAGGCTCAAGCACCACTAGACTAAGCGTTTGAAGGGGGCGGCCGCAGCCTTCTAAGCACCAGCAGCAATCGTACCACCGGAAGTCTAACCAACAGCCTCCATTGCATCAATAGCCTCCGGCACCAGCAACAGCCTATTAAGCACTATTAGCAGCCTCTTAACTAGCAACAGCAACATTCTAAACATCAGCCTAGCAGCACCAATAGCCTCTCCTTAACCAGCCACCGCTGATGCAGCCGGCACCAGCAGCCTATTAAGCATTACCAGAAGTTTTTCAAGAGTTTCTTACTAGGGAATACGCTGCTGCTTCTAGAGAAGTAGCTGTTCAAATATTCTTCAGAATTCTCCACCAAAACCATTTTTGAGCGCTTTAAAGTACCTACGCAAAGCTCAGAAAAACGTTCGATTGTGTAGCTATTCATGTCAGCTGGATACGGGAGTCTACGGTTTCTATTTATCACGTGGGGCTCTGGAGTGAGAACGCAAGCAGATATACCTGCCAAAAGAAGATGCAGGATTTATTGGCTGACTTGCCAGAAGCAGCGCTTTACCTGACCTTCCAAAAGAGTTGGAACTCTTATGGGCCCACTGCTGCGTGGTGCGCGTGAAGCGAGGAGCCGGCGCCTCCTGCTGCTTAGTGGAGAAGCCAGATTGTGGGCGCGTGCGCTTAGTGAGGAGAAGCGGCTGCTGCTAACGGAAGCGCTTTACTTTAAAGTTGCTTTAATTTTCAATTAAATTAAATCCGTTTTTGGGTGCTTCCACCCAAGAGTGTCGAAAAACCCCGGAAAACCAACTCCTCCCTATCGGTCGGAGTTGCCGGACGGCCCTTGAACTTCCTCCGTTTTTGGCCCAGAGTGTCGAAAAACCCCGGGAAACTCCAGAAAAAGCCCGTTTTTGGGTCCCAGAGTGTCGAAAAACCCCGGTAAACTCCAGAAAAAGTCCGTTTTTGGGTCCCAGAGTGTCGAAAAACCCCGGTAAACTCCAGAAAAAGTCCGTTTTTGGGTCCCAGAGTGTCGAAAAACCCCGGKAAACTCCAGAAAAAGTCCGTTTTTGCCCAAAAACGGATTTAATTTAATTGAAAATTAAAGTAACTTAGGTGGAAGGTAGGATAAAAAGTGCAGGCTTTCCCTCAACCTCCCTTCGGTCGGTTGAGTGGCTAAAGCCCCTCCGAAGAGGTTTGGGCAGTGAACTGCGCCTTCGCCTGGCACTGACAGACAATTGATCTCTGCAACGCCTACTAGCCCCTAGGCGGTAAGCTAGCGTGCCCTGAAAGGGAAGGCATGCAGCGTGCTCACAAGCCAAGATCCAATTCCCAGTAAAGGATTCGCTGCGACAGGCTAGCTCTTTCTTGAAGTGTCCGTCGAGCGTGTAACCTGATCCCCAGCTATCTAGCAGCCCGAGAGTTCTTCGGGGGATTGACCGATCGAACGAACAGAGCCGACTCTTTATTCGTCGTCTACAAGTGTCTGTGGTGCGAGAATTCTACCAGTATGTCCGATCGGTATCGGTACTGCTTGGGGGAGCGGTTCTGTCCTAGGTGTGACAGCGGCTCCATAACGGTGTCTTTGCGCTCGGAAGCCAAACAGGCCTTATGAGCTCCAGTAACATGCTACGTGAATTCTTGATGAATTGCCCTTTAAAAGTCCTCCCTATCGGTCGGAGTTGTCCTCCTGTCGGAGGACCCTGAAAATATCGTCTATAGAGTTGTTTTTGCCAACAACGTCTCTAAGTTTACTTTAATTTTAATGAAATTAAATTAAAGCAATCCCGGGCTCGACTCTGAGTTGGGTGCTAGACCGAATCATTCGGATTGGATCTTGTGCTCTGCAGAGTGGTTTCATGGCACAACTTTCTTTGGATTGGATGGCCAAGTTGATAACCGAAGCATTCCGAGGAGAAAACTTAAGTTACTTTAGTTTAATTTAATTTAAAATTAAGTTACAAGTTACTTTAGTTTAATTTAATTTAAAATTAAGTTACCTGGCTCATTCGCCTTTTGCTTAGACTAGTCACCTAGGTTATCCAGCCTCCCCCGCTCTGGACAGTCAAAATAGAACTTCGTAGCATTAGGAAGGAGCTCCCGTCGGGTAGCCACATAGCGTGTAGTGCCCACCCGCACTACGTACACCTCCCCATACCCACTAGGTTGGGGCTAGTCACGGGAAGCGCTACGTGCCATACCCATAATAGCACTACGCGCTTTCCCACGGGGTACGTGCGGCTAGCGGGGGGTAGTTACGGACGTGGTCATACGCGCTAATGGAATCGAATCCATTATTACGTGGTGTGGGGTCTAAGGTCTAGGCTAAGGGTACCTAGTTCCCCCAACCCTTCAGGGTCATACGCGCTAATGAGGGAATCGAATCCATTAGTGGTCATAGCGTCTAGGCGAAAGGGGTAGGGGGTGCCGCCAACCAATCTTTGGTGCGGGGGTGGGGGTAGGGCCGCCTTCTTTCTGGCTGTTTCTGTCCAAGAAAAACGGATTCCAGCGAAGGACAACTCCGACCGATAGGGAGGAGTTGGCACTGCCAGGTCAGGACAACTCCGACCGATAGGGAGGAGTTGGCCCTCCGATAGGAGGGCCACTCCGAATTCCGATAGGGAGGAGTTGGTCCGTAGGACCACTCCGACCGATAGGGAGGAGTTGGCCCTCCGATAGGAGGGCCACTCCGAATTCCGATAGGGAGGAGTTGGGAATTCCGAAGTAGGACCACTCCGACCGATAGGGAGGAGTTGGATACTCACTAAGCTTTTTCCAAACTCCTAAGAAAATGGCGCAAGGCCTTAGAAGAGAATGTCCGGGTTTTTCGGGCTTTTAATTTTCAATTAAATTAAATTAAAGTAACCTTTCTTTACTCGCATCCTCTTTCTCTCACCCAGCCAAACCAGTTTCTCGTCCCTTTGACCCCGGTCCCCTAACACGATCGTAGAAGGCGGTTTTTTACTCTTTTCCTGAGAGGGATGGATTCGGCCCAACCCTGGAAGTGATGAGGCGGGATCACGTATCTATAGTGAAGGCCCATCGCCATCCACTAACTAAGCCGCCCGACCACACCAACTTTCTAGAATTCTGGTGCTTCCCAGAGATAAAATCGAGTTGATGGGGAGTAGCAACTACGCTAGCTCCCGGCACCCTTTTGGCTCCACTGCCCCCCGCACGGCACCCAGGGTTCTGAGCGTGGCGTGGCACCGCCGGTTTCTTTGGCTGAGAGAAGGAAGCCCTATAAGTGCTAGCACGTCATTCTCCGCAGAGCAGTGGCTCTCGATTCCGGAGCGACAAAGAAAGACTCAGTCCGCTCTTGCGGGGGACTAGGGAAAGTCCTGCACGAAGGAAAAGTCCTGCACAAGCCCTACACAAGAGAAGGGGAAGTCCCCGGGAGAGGTTGCTAACTACGTCAAATTGTTAGTAGTGACGATGGAAGACCTGGCTGGGGAATCAGTCGACCAGGTGTGTAGCCACGCTCAGAACGCTTCTTTGCCCCGGTTGAGCCGGCCAACTCCTCCCTTCGGTCGGAGTTGTCCTCGCTTCGCTCGGACCCTGGTCGATCAGAGAAACGGTAATGAACAGAGCCTAACCACGGCGGGCAAAGCGAAGGGGGCTAAGATGCCCCCGGGGAGGATATCGCGACTAGGCGGCACTCATGTCTTACTTTCCCTTCAAGGGGAGGTGGGCCCTTTAAAGTCCGAAGGACCACTCCGACCGATAGGGAGGAGTTGGGAATTCCGAAGTAGGACCACTCCGACCGATAGGGAGGAGTTGGAGAGCAAATTCTGCAGATGCGAAGGAGCGGCACTTAAATGCTTCCCCACAAAGCAGGTCGCAGCTTCCGCAAAGGAAGGAATCTTGGCCTTCCGCAAAGCCGGGAAACCAAATAGCTTTTACCGAACAGAAAGGACCCACCAATCGCTGCTTCCACTTTCCCTTGAATTGCTGCTCCCGCTGGCCGGGAAGGTAGAGCAAAGGTTTGCGGATGCTACGAGAAGGGGCGAAGGGAGGCTGCCACCTGAAACAGGCCATGTTTCCATTGACGATAGGCCTTTAAAAGGTGCGGTCTGCAATCGGCCCTTCGGAGCGCGAATGAAGTTGAATCGCCGGTGTTGACGCCTTTTCAGGCGGACTCACTCTCACCCAGGCGGACTCACTCTCCTCCCAGGCGGACTCGCTCTCTCACCGGCAAATGGGCTTGACTTGTTTGTTTGTCGACCTACCACAATTGGGGACATTCATAGGTCACCAAGGACGTTCGGTTCCACTTCGCAGTTTCCACATGCAGTTTCGGTAGGGAGAGAGAGTCGGCCATGGATTTTCGAACAGACCACCCCTATACCTGGAAAAGGAGGAAACGCGCAAGCCCGGCGACGGCGAGGAGCTTCTTTCGAGGCTGGCTACCGGCAGTGGCAGCTAACCAGTAGCACTCAAGCTCTGTGGGGTAAGGGGCGATAGTTTTCGACACCCTCGACCACTCGGAGCAAGCAGAAATCTCGGTGTCTTCTTCTATCGTAGTGTTTTTGCGGTGCAAAAACACTACGATAGATGCCCCCACCACTACTCGGGGGAATCGAATCCTCACACGGGAAGGAAACCGGGAAGGGAAGGGCCCGAAGGGCAACTCCGAATTCCGATAGGGAGGAGTTGGAAAGTTACAAAGACTTTTTAATTTAATTTAAACTTAAGTAGTTTTTACTCCTCCCTATCGGAATTCGGAGTTGTCCTCCTGTCGGAGGACCCTGCACTGTTCTATATACGCAATTCCATAATTAAGTCTTCAGAAATGGCAGTGGTAAGGTTTGTATGCCCTTGCCTTACTGGGTGGCCTATTCCCCTCTCCTTCAGATGGGCAAGAGGTTATATCGTTCGATGCTTTTTGTCTCCTTCACATGAAGTGCTTCAAAGTCCTCTCATTCTCGGCAGGGGAGCTGAGTTAGTTCGTGCGTGCTCGAAAGCGAGCGTAAAAGAGGGAGAAGCGGGTGGGAGGCTTCAGTGGGGGGCGTTCAGTGCTACCTCTTTCACCTTATTCCTCTCATTCTTTCCCGGGCAGCAGCACTTCATGCAAGTCTCCGCAGCCTAGCCTACTGGCCGGCAGGAGCAGCTCTACGGGCATTTGATGGAAAGCAGGAAAATTGTTGTGACAATTTACTCGAACAGGCAGAAATTGACAGAAAATCTTGTAGATAGAATGGCATATTCATGAAGGCCGGGGCTCGCTGGAACAACGGGCTGCTACGGGACCGGAAGCCCAACCTACTTAACTCAGGGGTTAGAGTATCGCTTTCATACGGCGAAAGTCATTGGTTCGAATCCAGTAGTAGGTAACTCAAGCTTTTCCATGGCCGGTTTCATCAACCAAGCACGTTTCAGTGGCAAAAAGCGCCTAAGCCTTTAAAAGGCCAGAACGAGGTTCTTCAGGCCTAGCTGGGAGCGCGAAGCGAAGCGGAGCCTCGCTATCGTGGGTGGGGTGGGGGGCCTCCGGCCCCCCCGGGCCCTTCCGGGCCAGCCTCGGCCACGACAGCGGAAAACGCGCGAAGCTAGGGTTGTTGTCAGCGCGTAACGGAAACTGAGGCGGCCCCCCGGGCCGGGCGCGCTAGCTCGTACGCCGGCAGCTTCATTGCCCAAAGAGTTTTACCGCTTTCACGAACAGGACCGAAGATCGAGGGCGGGGCCGGGGTCGCCCCAGGAAGCTAGCCCGGCCGTAGCCTCCGGCTCTTGTGGGCGGGTTCAATTCATTAATTTTCAATTAATTTAACCGGCAGGCACCCCGCCTTGCCCGCAGTGTTGGCTTCGCCAACACTTAGGAGCTGTTAGCCTACCTTTAGTCCCCACCCACTTCAGAATGGTGGTGGGGGGCTTCGCCCCTTCGAAGTGAGCACTTCGAAGTTCTCGTTCGAACGGGGAGGCGGAGAGGTTCTGGATGGGTCAGGTAGCGCTACGCGCTTCCCCCTTTTCATAGAAGGGCTGCCTAACCACTTTTTCAGCAGGGTTTTTCTAGCACGGGGTGTGAGCGGCACTCGACTGCTGAAAGGATAGGGTCTGTCAACCTCCCCGGCAAGGGGACAGGGGGCGCTGCCCCCGTCCTAGCTACGCGCTTCCCTGGACCCACCAGGTTGACAGACACTCGACTGAAAGGAGAGGGCATTTATGCGGGCTTCCCCCTTCTCGAGGGCACTATAGTGGCACATCTTTTTTCCCCAGGAAGGGCGAAGCGGGCGTGGCTAGGCCGGCAGCCTACCCTCTAGAAGGCGGCAGCCGGGGGCACTATAGTGAAACGCGCGAAGCAAAGCGCCTTCGCTATCGTGGGCACTCACAGTGCCCGCTATAGCGGAGCTAGCGCCTATACGGTGGCCGCACTATTGTTGTCCCTGCCACCTCCGGTACCACCCGCGAAGCTAGCGTAGCGCCCGCTACGCTACGCTTCGCAGGGCCTCACCTATGGGGCCGGCAGTAGGCCACCCCTCTACCTAGCGTTCGATTGCGGCAAAACGCTACGCGTGCTAGCGTGAAGGCCTTGCGCTAGTTTTCTGCGGGCGCTACGCCGGCGTAGCGGAGGCCTTCTCTCAGCCAACGTCGAGAGGTGGCGCGCCTCCCTTTAGAAGGGGCCCCTGCACCCCCGAGTCAGGTTAAGCAAGGGCCCTCCGAAGGAGGGCCACTCCGAATTCCGATAGGGAGGAGTTGGGAATTCCGAAGTAGGACCACTCCGAATTCCGATAGGGAGGAGTGGGGAATTCCGAAGTAGGACCACTCCGAATTCCGATAGGGAGGAGTGGGTCCTCCGACAGGAGGACAACTCCGAATTCCGATAGGGAGGAGTGGGTCAAGTTACAAAGACTTTTTAATTTAATTTAAACTTAAGTAAGTCTTTAAAGCGCCTTAAATTGAATTGAAACTAAATTAAAGTAACGCGGGGTCCGAACGAAGTGAGGACAACTCCGACCGAAGGGAGGAGTGGGGGGAGTTGGCCCTTTAAAGKMG
>Contig194+1413
AAACTAGTTTACTTTAATTTACGAATAAGTTACTTTAATTTTAAATTAAATTAAATTAAAGTAAACACTTTAATTTTAAATTAAATTAAATTAAAGTAACCTGGCTGGGGCCCCTACCCCAGCCAGTGGCTAAAGCCCAACTCCTCCAACTCCTCCCTTCGGTCGGAGTTGTCCTCACTTCGTTCGGACCCTATCGGTCGGAGTTGCCCTTCGGGCCCTATTAATTTTAAATTAAATTAAAAAGTCTTTGTAACTTTGTATTTCCCTTTTTGTACGGAAGTTTCCCCCCTAATAGTTTACTAGAGTGGCTTAGCGTCCCACGCTGAGCCGGGGTTTGCCAGGCCCACTTAAGGTATCGTGGAGGTTTTAAAGAGGTGGGAGGCCGAAAGACTTTCTTGCAGGCTACGCTTCCCGTCTATCGACCCTTCGGGCCCCATTGCACATTGATTTTACAGCGAGTAATAGGAAGAGTAAGAAGAAGAAATCTTGGTTCGCGCTTTCTCCAATTGGGCTCACCTATCCATGCCGAATCAATCAATTCGAAACGTCTAAAATACATGACTTTAAACGTAAATTCCCGCGAAGCGGGACGCTACCCAATCGCGGGGTAGAGTAATTGGCTAACTCGTTGGGCTCATGACCCAAGCATGCAGGTTCGAACCCTGCCTCCGCCAAACCGGCCCCCGCAATCAAACGCACGCTTTTCCAATAGAATCACGTAGATAGAATGGATTCTCGAATAAAGCCACTCCGCCCCTTACAGTGGAGGTCCGACCCCTACAGCTAGCTGGGTGCCTATCGCCTAGAAAGTAAAATTACTTTAATTTAATTTCATTGAAAATTAAAGTAACTTCCCGAAAACACCCGGACAGCTGCCAGGGGAAAGTACGCATCACTTCGCTGTCGTCTGTATAGGGAGAGATCAACTCTGTTTCGAGGGCCCTCCGATAGGAGGGCCACTCCGAATTCCGATAGGGAGGAGTGGGGAATTCCGAAGTAGGACCACTCCGAATTCCGATAGGGAGGAGTGGGCCCTCCGATAGGAGGGCCACTCCGAATTCCGATAGGGAGGAGTTGGTCCAAAGTTACAAAGACTTTTTAATTTAATTTAAACTTTATGCCTTAAATTGAATTGAAACTAAATTAAAGTAACTTTAAAAGGGTCCGAACGAAGTGAGGACAACTCCGACCTACCGGGAGGACAACTCCGACCTACCGGGAGGAGTGGGGGGAGTTGGCAGCGCTACTTTTAACTGCCCTAGGGGGTTAAAATACGCGCCCCCTGCCCCTCTCACTACGTTCGAGTGCCCCCTTTAAATAAAGTGCCCTTCTAAAAAAACTCCGAACTTTCTAGTATATGCCCTTCCAGGAAAAGTGGTGCCTGTAGGCAGCCTGCCGGGAAGCGCTACCTGACCCATCCAGACCCTCTCCTATGGGGAACACGGCCGTCCTCCTTTTTGTGGAAGCACTAAAGGGCTGTAAAAAAGGGCGGCTTCCCACACCCTTACCCTCCCTACGGCCTTTAGGCACTCGACCGATAGGGAGAGGGTCGGGTAAGTGGCTCGCTATCGCTCGCCCGAGAGTGACAAACTGCCATAATAAAGACCAAGAACAGACCAGAGAGAAAGAGTCTGTGGAAGAGCAACGGAAGCTCATAGAGAAACCCTAGGGCATTGGCTCGTTCAAAGAACTACTGCTGCTTTTTCAGTCCCAACCATTCCTATAGCCAATGCTTCCACTTCGATCCTGCTTAGTATATTGTTATTCCGGCATATCCATATAGGGATCAAAGAGATTCTGGCAGATCATGTTCACCATGAAGTCACACGAAATCGGATCTTGATTCTTCTCAGAATCTTCCTGTTAGTCATTATCAAAGACGTTCCTGTGCTTTCCGTTCCTTCCAACTAATCAATAACCATATTGAGAGTAATGTGTTTCGCTACAGCCTTTCCCTCGCTTGCGGGGGGGCAGGGTGAGAATGGAGATGGGTACCCCTCTTCATTTTCACCCTTCAGAAGTGGGCCCAGGGGCCCCCAAGGGTCCGAAGGACAACTCCTCCCTATCGGTCGGAGTGGCCCTCCTATCGGAGGGCCCTGCAGCGGGGCTCCATTGGGTGAACACTAAAACCTCTTGCCAAGTCTTTCGGCTTCAGCCGATTAGTGAAGAAGCCGAAGGTACGAAGGAAGGTTAGGGGTCCGAAGGGAGGGGGTATGAGGGCACTGTACCGGGGGATAGGGGACGGCTGAAGGCTCAGGTTCAACACACGACGACATCTCATGAATTTTGTCCCCAAAACTATTATGGAGGAATTGAGAATCCGTGTTCCTTGGATCTTGATTTGCTTTAGTTTGACACGGCTTTCGTGTTATTGGTTCTCGGAAGAATTACTATTTTCATTGGCCAAACCCTTTATTACTTTGCCTTATCCAGACTCGTCCCCCATTCGTACACAATTAACGGAGGCCTCGGGCACATATGTTACTACGTCCCCAATATTATGCTTCTACTTCGTATTACCCTTCTTAAGTTATCAAATTCGGTGCTTTTTGATCCCCAGTTGCTATGGGAAACGGAAAAAGCAGGACAAGAAGTTGTTTCATCTAAGTGGTCCTTGTTTATTTTTGTTCTCTCCTGTAACTTTTGCTTGGGTAGTTCCCAACGTTTGGCATTTTTCATATCATTTGAGTACAACCCCAACTAATTTGCTCATAATCGAGTCACAACCTAGAATTTATGACTATATCATGTTAACTGTTCGTATTTTGTTCATTTCGTCAATATGCTCTCAAGTCCCTGTAATGGTGATCTGTCCGTTAAGATCAAAAGTGCTTTCTTTGAGAACCTGTCTAAAGAATCGTCGGATTTTGATGGTGGTTTTGCTTTTTGTAGCAGCTTTGTTTGCACCTCCAGATACCTGGTGTCAAATTGTTGTTTGTTTATCTCTATATCTCCCAATAGAGTTGACCATCTCTGTAGCCTTGATCCTTCCGGTCTATAGGAAGCAACTATCCGGATAGGTAGGCCCAAGCAAGCTTACCCTCCGAGAAGAAGAATTAGGGGCGTAGCCTACAGGATTAGCCCTAGCTATGGGCCCCGGCAGGGGTCCCTCCCCCTATCGGGGGAGTGGCTCGCGTTAGCTCGCCCCATAGCGTTTAAAATTCTAAGAATTTAGGAGAATACATGACTTTATTGATGCGGAAAGGGGTTTAATTCTAGAGAAGCAGAATATTCAAGAGTTGTTCGACCTGCTAGAAAGAGATGGGAATCAAACTCACCGAAGAGGACTTATGTTCGACCTTCTTCCTCCCGTTTTTCCCGGTCCTTCCTTCCCTCCAGAAGCCAAAACTGGAGTCATCAAATCCTTTCCGGGTAAAGTTACTTTAATTTAATTTAATTTAAAATTAAAGCTAGGCCGTTTTTCCCTCCAGAAGGTCTTCTGAATCGGCACATTTTGATACTCCCCCGGTTGAGCATCGAATGATTTTGCCTCCAGAAGGTCCTCTGAATGGCGGAGAAAAATGCGTGAATACTTTAATTTAATTTAATTTAAAATTAAAGTATAGATTACTTTAATTTAATTTAATTTAAAATTAAAGTGTTTACTTTAATTTAATTTAATTTAAAATTAAAGTAACTTATTCGTAAATTAAAGTAAACTAGTTTAAATTAGTTTTCCGGGTTTTTTCGACACTCTGGGCTTGCCAAAAACGGAGGAAGTTCAAGGGCCGTCCGGCAACTCCGACCGATAGGGAGGAGTTGGCCCGAAGGGCAACTCCGACCGATAGGGAGGAGTTGGTTGGCCGGGGTTTTTCGACACTCTGGG
>Contig195+2189
ACCCGGGCGGGTAGCGCTACGCGCTACCCTGGCCCCAGCAAGGGGTCCGACCTACCGGGTCCGAGCGAAGCGAGGACAACTCCGACCGAAGGGAGGAGTTGGAGGAGTTGGGCTTTAGCCACTGGCTGGGGTAGGGGCCCCAGCCAGGTTTAAGTTTACTTTAATTTAATTTAATTGAAAATTAAAGGCTAAGCTACTTGCCATCTTTTCCCGAAGGTACTGGGTTTGGAAGGGTTGTAGCAAACGAATGCTCCGGGAGCGTTATTAATCGGTAGCTTATGCTACGCGACCCTGAAGGTCGGATTCACTCTGCATAGACAGCATTCGGCTGTGATGAAAGTCCCTACTATACTCGCGGAAAACCCTTTTAAAGAGGTGTGAAGCGATCTCGTACTAAACGACCAATGATAGGTTAGTTTACTAAAAGCAGAATGGCCTTTAGTCTTTTTGTTCCCACTACCCTTTCCTATCGAGCGTTCTTCTGGTGGTTCGTCAACGGTTACCATTGAGGATGGAGTCTGTTAGGAAAGAAGGTAGGTTTCAAAAGGGCCCTCCGATAGGAGGGCAACTCCGAATTCCGATAGGGAGGAGTTGGTTTGGCCCCATCGAAAGGAGGTAGGTTTCGGTAGGCGGCCCCATCGAAGGGGTTTCATAAGGATCCCGCTATGTGACGATATCATCCCTCGGCCTGGGTACTAAGGTCCTCGCGTCTCCGTACCTTCAGGATCCCTCTCTCTGTTGAGTGTCCTTCCCCTATGCACCCGGCGCAACTATGCAGCATATGTGATACTTGTACCAAAGCCTCTACATGCTTCACCCGCCACACTACCACCCCAGCGAGTGACGGTTTTGTTGAGAAGCACTCGTCCGCCGGGAGAGAGTTTGGGTCATGAAACCCTCCCTTTCCGAATCAATCTACTGCCTCAGAATCCTATGCCGGAGTAGCAGCTGTCACTGGTATATCTGATTCATTACTAATTCCAGAAAAAAGGTTTTTTGGGATTCTCGATTTCCCATTCACACACGTAGATAGATGCCTTCGATTGCGCGTAGCGCTTCCACTGCGGGGAAAGGTGAAGGAGGCCCAAATGAAATGGAAGGGACGAGGGGGCCGGAAGAGGGTGGAAGCTAGCCTCCCCCAGCGCTATACGCGCCCCGCCCAAGCGCTATGCCCCGGCGGCAGCGCTACATGCCCCCAACTTGAAAGTGCTGCCTAGCCTTGAAAGTGCGTAGCGCTCCCGCCCGCTTGAACGCTAGGCACCCACTTAATTTATTTCAAGCGTTGAAAAGTCCCCGTTTTATCGAAGGCATCTATCTACGTGTTTGTTTCTGGGGCCGGCGGTCCGTGGTTACTTTAATTTAATTTCATTGAAAATTAAAGGTTACTTAGGCCTGTAATTTAATTCAAAGTTGCGTTTTAATTTAAACTAGTTTACTTTAATTTACTTTAATTTAAAGTTACTTTAATTTTAAATTAAATTAAATTAAAGTAACCATTAGTTTCAATGTACTTTTAAACCTTCACGACTTTTAAAGGCTAGTCCGAGAATCGTGTATATAGACGCAAATGTGAGCTACCCACCCCGATTGTTGTCGCCGTCCACCGAGAATCATTACTATAGGAGTGAATACCCATACCTCTGTCTACCCACCGAAAATAGCTACTCCGGCTACTTCCCATTAATCCCCCGAGTCGTCACAATGTTGGTGAAGAGGCCGCCAAAACAATTATGACCCGGGACGATAGTGGCTTCTTCGTCGTATGGCTAAGTAGTAGCCCTTTAGCTTTCTCCAGGTGCGAAGCAGCCAAGCTAAGAAGCGCATCTACCATGTTCGTTTATAGACTTTTGGTTAAGTACGTTTCCTTCCGGTGAGACAAAAAGCTACCTGTTATGACAACTGTCCGCTGAGCACTTTTGGTTCCGGCAGAGCATTCCCATGATGTACCGGGAAACTGAACCGGTTCAAGTCCGGTCGTGGGCTGGTGGAAAAAACAAGATTCGATATGGCTTTCAACAAACAAATCAAGAATTTTACCTCGAACTCCGGACCCCAACACCCTGCTGCTCATGGTGTTTCATGATCAGTATCGGAAACGAATGGAGAAGTGGTAGAACGTGCGGAACCGCATATTGGATTACTCCAGTGCGGCACGAAGCTGCTGCCGCCGAGTTGGCATATCCTACTATGCCGCTAGCTATGCCCTGCTCGTTCCCTTAACGGGTGGCGCATGGAGGCAACTCCCGCGTCATAAGCACCGGGAAAAAAAAGGTCGAGCAACTCAAGTGAGGCGAACCGTGAGAGGGAAAGAAGGGTTCCAGGTCGTGAGGGTGGCCAGGCAAGCCTGCCGGGCTTCCCTGCCGCACTATTAGTGCGCGTAGCGCACTTTGTTGAAGACCCCGTTATCCACACTGGAGGCCTAAAAAACCTCCCAACTCCTCCAACTCCTCCCTTCGGTCGGAGTTGTCCTCACTTCGTTCGGACCCTATCGGTCGGAGTTGCCCTTCGGGCCAACTCCTCCCTATCGGTCGGAGTTGCCGTCCTATCGGACGGCCCTGGGGAGAAATGGTGGGCTCTTGTGGGCGGAGGCGGGAAACGCGCAGCGTCGTCGGTGTGGGGTGCTATGCGCTTCCCCTTTCTATAGAAGGGGGCGGCCAGGGCCCTCGCTTCGCTCGGACCCCTTTTAAAGGTTGTTTCACTAAAATGCGCTACGCGCTACCCCTTTAGGTAGGGGTGCCCACGGAGGACCTTATTTAGTCCCCCACTCCGGTTGGTTGCGCCAGAACCGGGGTTTCTCGGAGACGAAGCGTCGGCGGGTCCTGGAGTGCCCGTCAAGGGCAGCGCATACCCCGCGGGGTGATTATCACGACCAGCACCCTCCGCATCTCGGCACAGTGGAACGTGTAACCGGCCTGGGGTCCTATTTCAACTCACACTTGTCCCATGTTGGAATGGGTAGGCTAACCGCAAGGGACAACCCGAATCCTCAGGTCAGGGAGGATGGCACTACTGGCAAGGACTGTCCAGCGAAGACGCAGGCGCGAAGAAGCGTGCGTGGTAGGCCCTTTTAACCGCGCCTGCGCCGAAAGATAGGGAAAGTAAAAACCACCCAGCAGCGGGCTTGCGGCGGAGCTACAGGAGCATAGGACGGTCAAGAGCAACTTCGGGGAGGCCGGGTCATTTGACGGGAATGGAAAGGCCGATTCCATTTCGTCCAAGCTGAAGAGGCGAGAATGGGGAGCCAGCCGGCCTTACTGCTGTGGTTGGACCCGATCCCGTTTCCAAGGCCGCAGGTTTACGGCGGTAGCGCTGCCTACGGGAGAATATGTTTAACCTTCTCCCCCATAGATAGGGGCCCACTCCATGAAGTGCCACGACTGGAATAAAGTGACAGAAAGAGGCGGCAGTCCCAATTTCACTGCGCATTTCCAAGCTACCAAACAGAAGACATTTCACCAGCGAATGAATGCTGGGCAAGGGGGGGGCGGTATTCAGTGGTCATTGGGAGAGGCCGAGACTTTTAAAGGCCCAACTCCTCCCTATCGGAATTCGGAGTGGTCCTATCGGACCCACTCCTCCCTATCGGAATTCGGAGTGGTCCTATCGGACCCACTCCTCCCTATCGGTCGGAGTTGTCCTCCTATCGGAGGACCCTTCGGGCCAGCCCGGGGGGGCCGGAGGCCCCCCACCCCACCCGGCCCCCCCGCGCGGGAGCTTTTACTTATCTAAGCGCTTCCCGGCTCCGGCGGGGGTCGTCCGTGGGAGGCTGCTTCCCTTGCCGGTAATAAACCTATTCCACATGCCGTGCCGAAGGCGCGCTGCGTACGCTTCGCGGGTGCCTTAGTAGGGGCCGGAGGCCAACTCCTTTAAACCCCACCAACTTTGTAGGTGGTGGTTCTTCCCTCTAGGGAAGCCTAGCGCTTCCCGCCTGTAATAAATGGCGTGAGCCGTACGCGGAGAGACTTGCACGTACGGTTCTTAGGGGGGAGCTCACCTAGAAAACCTAGCCTACCCGACTAGAGGCACAGAGAAATTGATCGAGTATAAAACGTATCTTCAAGCTTTACCTTATTTTGATTGTTTAGATTATGTTCCTATGATGGCCTAAGAACACGCTTATTCTTTAGCTGTAGAGAGACTTTGTAATTGTGAGGTCCCATTACGAGCTCAGTATATACGAGTGTTATTTCGTGAAATAACTCGAATCTTAAACCATTCACTTGCTTTAACTACTCATGCTATGGATGCGGGAGCATCAACTCCGTTCCCGTGGGCTTTTGAGGAGTGAGAAAAACTTTTAGAATTCTATGAAAGAGTATCGGGAGCCAGGATGCATGCCAGTTATATATGACCAGGTGGAGTGGCACAAGATCTGCCTTTGGGCTTAAGTGAAGATATCTTTTTATTTACATAAGAATTCGCTTCTCGTATTGACGAATTGGAAGAAATGTTAACCAACAACCGTATTCGGAAACAATGATTAGTGGATATTGGGACTGTCACTGCAGAGCAAGCTTTGGATTGGGGATTCAGTGGTGTAATGTTAAGAGGTTGTGCGACATGAAGACCTTGATAGCAATATGGGGGAAGTTCCCATCGGGCGTTTCTGCCTGACCCTACTCAAGCACGCGGAAAGGTGTGAAGCCTTGGGAATTACCTACGGGCAGCCTCAATATGGGGCTAGGGTGAGCTGAAGGGGAGGCAGCTACAGCAAATGTGTATAAGCCCAGGAAAGCATGGAGGGAAAGGCAGAAAGGCCACCTTCGACTTTAGTCCGACAGACTGTGAACGGATTCGCCTCTGGCCTCTGGGCACGTCAAAACCACATGAGTTCACCGGGGTAGAGCACGGTCCTAAGAATCGGCATAAGTTAAGTGCTATTAATGGAACATGGTAAACCCATATTTATCCATATGGAGGTGCGTCCGCAAGGGCAGCACGTAACGAGATGTGGGTGGAGGAAGACCCAAAAAGCTTTGTCCGACCGAACCCTTTTTGGGGAGAGAGGAGCTCGGATGATAGGGGTACGTGACCTGCACTGAAAGGTGGTGGCCTACTTGGGTAAAGTGGCTTTCACTACAAATTGATCGAGGCGGCCGGCTCTTTAAGCACAGAGTGGGCTAGCGGTAAACTGGGGCCCGTCTGTTGTAAGATTGTGGTGGTGAGATCTTCAAAGTACTTTCTAGCAAACGGCGGAACGTACCGTTTGCTAGCCGCGAAGCTAGTTTTCGGCGCGCGTAGCGCACCGAAAACTAGCTTCGCGCGGTTTCCCCCTCAACCTGTCGGAACTACATCCCTTTCGCTGCGGATGTAGCGCTTTTAAAGGTTTTGACTCTATTGGTTATGGTTGTTTCCTGGGGCCACGCAGCGAGTGGCCCGCCAATCAATTTGAGGCGCAAGGCAAAATTTAAACTAGTTTACTTTAATTTACTTTAATTTAAAATTAACTTTAATTTTAAATTAAATTAAATTAAAGTAACCACAGGCTTCCCCCCGCAATCAAACGCTAGCGTTTGATTGCGGGGGGCCGGCGCCTGAACCTTGCGGGGCCCCCTGGAAAAGGTACGTTTGCGCATGAACCAAGTTCATCATCAACAAGCGCCCGGACGCGCCTCTGAGAATGCATCTGAGCTGTATGAAGAGAAACTTTCACGTACAGTTATCAGGGGGGTATGGGAAAGCCCGACGAAAGGAAGGGCCTACCTATCCCAACCAGGAGTATGCTGGGATTCGCGGAAAGCAGCACCTTACGATGTTCATGACCAATCGGATTCTGACGTACCAGTAGGTACCAGAGGAGATTGCTATGATCGTTATTGTATTCGCATCGAAGAGATGCGGCAAAGTCTGCGAATCATTGTGCAATGCCCTAATCAAATGCCTAGTGGCATGATTAAAGCTGATGATCGTAAGCCATGTCCTCCATCACGATCTCAAATGAAACGATCCATGGAATCGTGCGCCGTGTGAAACGTAGATCGCCGTTCTTGACCGAGACCCAGGTTAAGCTCCGTCTTGGAACCAACTCCCCCAACTCCTCCCGCCACGGTCGGAGTTGTCCTCACTTCGTTCGGACCCAGGTCGGAGTTGTCTTCCCTTCGGTCAGACCCTTTGGGCAGGGGGCCTTTCTAAGGCCCTCTCCCTTCGGTCGAGTGTCTAAAGACCGAATTCTAAAAAGGGAGCGCGACGGCGCAATAATTCCGAAATTGTTGCCAACTCCTCCCTTCGGTCGGAGTTGTCCTCACTTCGTTCGGACCCTTCGGTCGGAGTGGTCCTATCGGACCCACTCCTCCCTATCGGAATTCGGAGTGGTCCTCCTGTCGGAGGACCAACTCCTCCCTATCGGAATTCGGAGTGGTCCTACTTCGGAATTCCCAACTCCTCCCTATCGGAATTCGGAGTGGCCCTCCTATCGGAGGGCCAACTCCTCCCTATCGGTCGGAGTGGTCCTGACCTGGCAGTGCCAACTCCTCCCTATCGGAATTCGGAGTGGCCCTCCTATCGGAGGGCCAACTCCTCCCTATCGGAATTCGGAGTGGTCCTACGGACCCTGTGGTTAGGAGTAAAGCATCCCGAGGTAGCGTATCCCGGCGCGGAAGGATACGTGGAAAAGCATTGGGTGGGCCGGCATGAGAAGAGGGTGGAGCAGAAAGCGCAAAGCGCTTTATTCTACCTTCGGAAATAAGTGTCCGGGAGCTAGACAGTAGGTGGCTTAATGAGGATAACCAAGCCGACACTTGCGGTTGGCACCTTTTTCTTTCAAGGGGTGCACTTAGCTCTGGAATTAGCGCTACGCGCTTTCCAGCAGGTACCGGCGCGTAGCGCACTAATGTGGCCTCACCGCAGGCGGTTCGCGGTAACGTTCGTAGTAGTGCATCAGGATCCCAATGTACTGCGTTCAAGGGGGCGGCAGCCCCACTCCTTTAAACCCCACCACCACCTACAAAGTGGGTGGGTAGGGAGTTGGGGCGCGAAGCGGAAGAACCACAATCGTGGTGGAAAACGCGTTAGTCCCCCCAGAACGAGCTTGCCGGACACTCCCGTCCCAGTTTGGAGGGAGCTAAAGCGCAGCCTTATCCACTCAACTAGCAGAGAGTCGAAACACTAAGAGGGACCAGAAACCGCTAGGCAATAGTACGGAACCACGGGACCCCGGCAGGAGGATGATAAATCCGAGGTAGGGATACGGAGTCCTCGTAGTAGGCGGGCAGCTAGATAACAACATCCAGCCGAGAGAGGACAGCCTTTAGAAGCAACAGGGAACACTATAGTGGCGCGGTTTCCGCTTGGGTGGGAGAGAATGGTTAGCCCCGCTTAGAAGGGCTAGGCTTTGCGTTTCCCTTCTATTCGCGCCTCTCCCTGCCCAGTTAAAAATCGGGTAACTCACTTGGTAGCACGAAGGAGGGAAATAATTAGCATTATGACCGTGAGAGATAACCACTAACGGGGGGGTGTGAACGCTACAGCGTTTTCCCCCAAAACGCCCAACTCCTCCCTTCGGTCGGAGTTGTCCTCGCTTCGCTCGGACCCTATTTTTGCCCTTCCCTGTTGGGCCATTAACTGGAAAAACGCCCGGCGACCTCTTAAGTCAAGAAAATTACCTTAAGTGCCTTTAAAAGTCCTCCCTAGGAATTATTTGTGGTCCCCCAACTCCTCCCTTCGGAATTCGGAGTTGTCCTCGCCTCGGACCAACTCCCCCCACTCCTCCCGGTAGGTCGGAGTTGTCCTCACTTCGTTCGGACCCTTCGGCGTTACTTTAATTTAATTTCATTGAAATTTCTCCATTTCTCCCTTTAAGTGCCAATTAAATTCCGGGTTCCTTTAATTTAATTTAATTTAAAATTAAAGTAACTTACGGTCGGACCAACTCCTCCCTATCGGYCGGAGTKG
>Contig196+1251
AGGACCACTCCGACCGAAGGGAGGAGTTGGCTTTAGCCACGTCGCTGGGGTAGGGGCCTGGGGGGTGCGGACCCGGGCGGGTAGCGCTACGCGCTACCCTGGCCCCAGCAAGGGGTCCGACCTACCGGGTCCGAGCGAAGCGAGGACAACTCCGACCGAAGGGAGGAGTTGGAGGAGTTGGTTACTTTAATTTAATTTAATTTAAAATTAAAGTAACTTAGGCTTTCACCGCCGGTCCGGAAATCCTTTAAGGAAAACGCGTGACACGCTCCGCCCCACCACCAGTATCTCTAGCACCAGTATCTCTACCTTTCAGCAGTCCCACCTTCATCATCCAGAGTAACTTCTGATTTAGTAAAACCCCCTCTCCCTCTCCCTATCGGTCGAGTGTCCTTCGGACCCTCCCCCTCCCGGTAGGTACCCATCGATGAAGGTCCAGTATGTGACACCCCTATCGATCGAATTCGTGTAAACAGATTTGAATTTCGAAAAAGGCTAGTGGCGAAGCGGAGCGATACTGGGCTAGCTAGCTGGGCTGGGGAAGCTAGCATTTTAAAGGCTGGTTCCTTAAAGGCTGGGGCGCTACTGCCTAGACCTCCACCAATTGGTTGGTGTCAGTAGCGCTGCCGGATTCAAAGAAAAGCGGCTACTCACTATAGGGAAAAGAGAGGGATCAATAGCCCAGCAGCTACTTAAAGGCTTCCCCGCACTCTTTCGCGTGGGAGGTGGATCGGAAAGGGGATTGCAAGTTCCGGCAGTAGCTGCTACGCGCTTTCTTTTTTGGAAAGCGCCTTTCTTTAAAGTGGTTCATTAATTGTTCATTAATTTAAAATGCTTTTAAAACTACCGGTTCATTAATTGTTCATTAATTTAAAATGCTTTTAAAACTACCGGTTCATTAATTGTTCATTAATTTAAAATGCTTTTAAAACTGTTCATTAATTGTTCATTAATTTAAAATGCTTTTAAAACTGTTCATTAATTGTTCATTAATTTAAAATGCTTTTAAAACTACCAGCTACCGAAGAAGTTTGCTACCGGAAACACTTAAGGGCACCGATTCGCTTTTACAGAATTAGATTCTGTTTTGCCCGTCCGACCTGCTATTCGAAACCGATTCCCCTCCGAATCTACTGACTCCGTTTGCTACCATCAATTTTACTCTGAATTTGTTTGCGTCCCGCGAAAGAATGACTGCCGCACTTATAGGGCTTCCTTTGAAACGTATTCTAAGGCCTAGAAGACCCATTGACCCATTGGTAGGGTGATTCCCTTCACACCCCTTTCACCGTGCGTTCCGAGGCCTTCTGAAGGCTAAACTGTGAATGCACGGCGACCTGTCGCACTTCTATATGAAGTGTTTCTCAACTTCTTCTGTTGGAAGGAGGCTAGCCCCAAAACGATTGGGTTTCCATTCTTCCGTTGGAAGGCCACGCCCCAAACCTCTGGGGTTTCTATTGTCCGTTGAAGAGAGAAAGCCCGCCTTTTAAAGTTGCCCAAGCCTTTAAAAGTGGTTTTTCATTCTTCCGTTGCCCGAACGAAGAGAGCACACGTTGGGCAGGCGCGCCCAACCTATTTGTTTCCCATTATTCCTCCGTTGCCCGAACGAAGAAAGCAGGTGGGAAGGCTTTTAAGCCCAACCGAATGCATCCGCAGACATTTAATGATATTCTGACTCTTAAGGATAATGGCATTCTTGAGGATATTCCGACACTCGAAAGCACTTGGGAAGCGCCCGAACAAAGAGAGAAAACAGAAGTGGGTTCCGGTCTCGTTGTTTAGTACTGATGATTCGGGAAGGTGGAAATTCTGAGACAAACGAAGAAGACTGGTGGTAGCGTAGCGAAATTACCAATCTTTTTTACCCCGGGCGAGACGACAATGAGGGGCCGGCAGTGAGCGGGATACAGATTTGTGGGTCTGGTAAGATAAAAACGAGATGCTACCAAATAATTCCTAGACGGGAACCGCTAAGTTCGGAATTATTCCGATTCAAAATTCGGCCATTCACTTCGCTCTGCCATGACTAAAAGGCCGGATACTTTGTTAGAAAACCAACTCCAGTGATTGATATTTCGTTAGTTCAAGCAACTCCTCCCTATCGGTCGGAGTTGCCGTCCTATCGGACGGCCCTAAGAACCTTTAATTTTAAATTAAATTAAATTAAAGTAACCACGGGCTATGGAAGGTCTTCAGTAAGAGCCCCCGCCGGCTGATTCCGGCAGGTTCCTAAGGTCCCAAGTAATAAGTAAGGTGAAGAGACTTTGGACGGTGTTGGTAAATATTCGCGCTGACACGACTCGCTAGCGCCTATGCCAGTGCTCGGCTAGTGAATACGTTCCAACAACACTGTAGCCCTTAGTCAGTTGTGTTGTACTCAGCGGATATAGATTAATGGTAAATTATCCCGGCAGACCGTGGTTACTTTAATTTAATTTAATTTAAAATTAAAGTAACTTCGGCGGTTCGATTCCTTCTCCGCAGGTAGTAGTTTTTGGAGCTAGCTAGAAGCCACTCTTTTCCTATTTACTAAATCTAGCGGGAGAATACAGGTAAAATACATGACTTTAGGGTAAAATACATGACTTTAGGGTAAAATACATGACTTTAGGGTAAAATACATGACTTTAGGGCTTTAAACGGGCTCCCCATAGCCAACTTCCCCAAAACCCACCAGCCCAAAGCGGGCGCGCTTGCTCGCCAAAGCATGAGCCTATCCAAGTGTCCGCCGGGGGCCTGCTCCCAGCTGTGAAGCGCTACGCGCTTGGCCATTATCGAAGATAAAATACCGGCTGGTACGAAGCAGGTCAGGAAGCTTGACATGACAGAAGTTCGAGTCGAACCAGAATTCTAGCAGGTAGTGGGGCGATTGGTAGTTCGGGCAGTGGAAGGGCTTGGAAGGCAGCTGTAAGGGATTGAAAGCGCTACGTCCCTCGATTCAGGGCCTTTAGGCAACGACCGATAGGGTCCGTTCAGGACAACTCCCGATAGGGTCCGTTCAGGACAACTCCCGATAGGGAGTTGGAGTTGGAGTTGGAGTTGGAGTTGGATCGAATTGTCAACGTAGCACGGAAGCTACGCTCCTGCGCCTTCTTGATGGCAACCCCTCAGTAAAAATGGCCTTGGATCGCATTCTGAGATTTGTGCCGGATCCCACATCCAAGGCCATATCTGGCGTCAGAACGCAATCTGGAAGCCTCTGCGGAGTTTCTGCCTGCCCCTAAGTAGGAAGGTGGTTTCTTCGATCTGAGGAACAGATTCGAGAGTCCCGGCCGGCAGCCTTGATAGCGATTTACTCCTAGGTCGGAGTAGCCCTTTAAGCGGTCCGCTTCACTTCAAACCAGTACTTTAAAAGGCGCTGAGAATATTTTGGTCCCAAAGACGATATCGCGTTCTTTAGCTCAATGCCGACCCCACTACACCACAGGCCCGAAGGGACGTTGGAGCTCTGATCGTCCATGGGACGGGCCGCTTCGTCGGCAGAGAGACGGACTCACTGGCACGGACGGGCGGCTTCATTGGCCGATCCAAACCGAACTGATCTAGGCTCTTTTAAAGTGCCCGAAGTTTGAAGCTACGATCGTCCCGGGACAAGCTGGCCACTTCGTCGGCAGTGAGACGGACCCGGTTCGATAGGTTCTTCGATCAGAGCAGAACAGGTCCGAGAGGTTCAGTTCAATTCGATAGGTTCAGTCCCGCCCTTTTAAAGTGGTTTGATTTAATTCCCGTTAAGCTCCCGCCGGCCTTCGATCATCGATGCTTTCATCCTGGAGAATGGCGGCCAGTTCACGATGGTGCCCCACTCAATTGAACAATGGCCATTTTCGGCAATGCCGGGAGCTTTCATCAATCAAACTTAAGAGCGGATGCTGCCCGCGCTCACCTTTGAACTAACTATGGGCCAAGCTACTCGAGTGGCGGAATCAGATGCTTTTCGCAGTTAGCAACCAATTCTATTCACTAAAATAAGTTGTTAATGGGAGCTAAACAACTGACTATGAATCGGGAGAAGTTTTCGGAGAATCTTACAATGCTAGCTCAGAGAAGCTATCGGGAAAAGCCACCAGCGCCTGCCTGCCCCCCTAGCACCAAGAAGTGGGTGGGGGGCGGGCAGCAGCCAATCGAGGCCTTCGGCACGCCCCCCGAAGTGGGTTGGGGGCGGGCAGCCAATCGATCCCCCCTACCCCTCTCCCTTGTAGAGTGCCTAGCGCTTTGCCTTTCGCTACGCGCCGGCAGGCGGTCGAAGCCCTTAACGCGTAGCAGGGCATTTTCTCTGGAGCCACCGAGCAAATTTGGGATGTCACCGCTGAAGTCCTCTTTCTTCGCGGGGGCACCGCCCATATGACATCCGGGAGATTATTGGAAGGGGAGCTTAGGCAGACTTTCTGCCCGCTCCCCTGTCAACTTCTCGGATCCCGAGGTGGGAGCTGCCTCGGTTGGACCTAATACTTCAAGGTGAGTGGTCCGGTACTGAGTGAATCCCCCTAGCCGCATTAGAAGCGAAGGAACCACCTGCCGCTGAGAGCTCTTGAGCTTGCAGTCCAAGAACGCCCTTCTGAAGTGCCAGGCCCGGGAAGCTACGCTTCCCGGCATCGGGACACGCCTTTTTCTGGTGAAGCAGATACGCCCTTTCTGCCTCATTTCAAAGAAAAGGGAGACTCCGCTCACAGCATTCGGATAGCTTAGCTTATCTGATCTCGCGCTTCGCTACGGAACGTCTCATCTCACCCTTTAACCCCTTGTTCTACCGCCAATTTGTTTTTGATAGGTGACCACCTCCTAAAGAGTATTAGCTGTGCGAAGCAAGCAGAAAAGGAATCGCTCACAGATCTCTTTTTCTGCTTGCTACTGGTAGCGTTTACACCCACAGATTGACCACTTAATAATTGCATTGAGTATTAGTAGAGACTAACGGCCTTGTAGTTGATCCGAGGCTGGTGGCACCTGCAAGGGGAAGGGGCGCAGCACCACCAGGGCCCGAAGGGCAACTCCGACCGATAGGGAGGAGTTGGGCAGGCGCAGCGAGTGAGCTAGCATTGCGGCGGTAGCATAGCAAAGCGAAGAGCAAACGAGTTCGACATTGAGCAGGCAGGCAAGTGAGCTCGCTAGCGTAGCGAAACCAGCGAGAAACGGGCGAACGAGCTACATCCCGATGCGATGGCTCTTCCAGTTGAAGGCTGGTAAAGCCGAATCTCGTCTTAAAAAGAGCTCATTTCTACACTAAATTAAATTAAAGTAACTTACCTTCCGGAGCGCGTCTCTAGCCTTGGCGGGACATAAGGAACATAGCGTTATGCCTTGGTACCGCTGATACCCCTGGGAAACGACCTCCTCAGTCTCAAAATCTGCCCCTTCCAACCTTTACTGAAAGCGCAGAAAGTGTCAGATTCTGCAAACGCGACTAAGCGGGAGAATACATGACTTTAAACGCGCGCGCGCGCGCGCCCCCACATTTAACGCTTACGCGCATTCTCCATCGCTAAATTACCAATCTGAGAGATTGCTTTCGGCGAAGGCAAAGGATTCAAGTCGAGAACTGTGCTCTGCGTACAGAGTAAGACTCTGCGTACGTAAGACTACAGACTCTGTGAAACTGTGGGGTAAATAGAAAAACGGTCTCAGTCCTTGTTGTAAAATACTCTCCCTCTCCCAAAACCTCTCTCTTCGGAGAAAGCCCAAAAGAGCCCTTTTCTGCTAATTTAAATTAATTGAAATTTAGGGCCGTCCGATAGGACGGCAACTCCGACCGATAGGGTCCGAACGAAGTGAGGACAACTCCGACCGAAGGGAGGAGTTGGAGGAGTTGGTTACTTTAATTTAATTTAATTTAAAATTAAAGTAACTTAGCCTTCTTGGCCCTTTTTTCTAATTTTAAATTAAGTTAAAAAGTCTTTGTAACTTAGGCGCCTCCTTTTGAGGATGCGGCTCTCTTATCTTGAGGATAAGCTAGGTCTCTCCTCAAAAAGGCTTCCAGCCTAAGTTTACTTTAATTTTAAATTAAATTAAATTAAAGTAACCACGTACTACCTACCACTTTCGATGATGGCCCCTCTCCCTCAACCTCCTCTCGTCGGTTGAGTGCCTAGCGGCCCTCCCTCTCGGTCGGTCTTCGTGTCCTCTCCCTATCGGTCGAGTGCCTCCGGCCCTCCGGACCGTGGCCCATCCTCAAATTGCCGGGGGGAAGAAGCCTAGCATACTCAAAAGCGTTTTGGTAAAATACATGACTTTAAAGCTCATTTGCCTAAGAAAAAAGGAGTTTTTAGCGCTTCCTATAAGTAAGTTCCGCACCTCGGCAAAATACACTCTTGAAATAACGTATATAGAAGATTTTCCGCCTTCAGAAATGGCAGTGGTAAGGTTTGTATGCAGTGCAGGGAAAGGCCTTCAAAAAAATGGCCAATTCCCAACTCCTCCCTATCGGTCGGAGTTGTCCTACGGACCAACTCCTCCCTATCGGTCGGAGTTGCCCTCCTTTGGAGGGCCCTAATTTACTTTAATTTTAAATTAAATTAAATTAAAGTATGCATGCAAGAGAGCGCTACGCGCCCTGGCCAACTCCTCCCTATCGGAATTCGGAGTGGTCCTATCGGACCCACTCCTCCCTATCGGAATTCGGAGTGGTCCTCCTGTCGGAGGACCCGGCGGCAGGGGGAGGGGGCGGGGCCTTAAAGCGCGTAGCGCCTAGCCCGGTGAGTTCGCTTCGCGCCGGCTGGAACCTCAACGCTCTCATTCAGTGGGGCAGGGAGGTGCGTAGCACCTGTTTTCTTAACCTTCGAAATGGCAGTGGTAAGGCTTTTGAGCCTTTAAAGCTTGGTATCTATTGTCATTCACTGGAGGAAGGCGAAAGAAGAAGGGGTGCGACGGGTGGTTGGTTAGCCTTGCATTGGACGGTTGGTGGCGCTTGCCTTGCACCGTTAGGTTGGTGGCGTTTGCCCCACCCACTTCATCTCCTACGAGGGGAATTAGCGGATGATGGGGCCCGAGTGTGAGCTCGACGAAGTCGCACCGAAACAACGACTCGCGTAAGTTACTTTAATTTTAAATTAAATTAAATTAAAGTAACCTAGTCCAACAACGCCTTAGAAAATTAATTAGAGGCGTAGAACAAATCCAGAACGAACGCCTTCACAGATAGTGCCAGCCCTTTCTGGGAGGAAGAGGGAAGCGCGTAGCGCCACGGCAAGTCCCAGTAAGCTAACAATCCTTCCAACTCCTCCAACTCCTCCCTTCGGTCGGAGTTGTCCTCACTTCGTTCGGACCCTATCGGTCGGAGTTGCCCTTCGGGCCCTATAGACCCAATTCTTGCTCTCAATTCGGTTCGCGGCGCCTCACTCGAAAATGAACCGTACGAGGCCGGTATCGACCTGTAATGATGGCACTGTGATGGAGATTTCGACTTAGGGAGGAAGGATAACTCCATCCTATGTCACCAGATCCAACACTCTCCACCTCGAGACAATGGTAAATTAGTTGAGGTGTGCTTTGAAATTTTAAAGTCATGTATGTTGCATGCAATTTAAAGGCAAGTTTAAAGTCATGTATTTTAGCTTCGTAGCGGCCGGTACTACGAAGTGCCTTTAAAGGCGGGCAGGAGGAATGGAAATGCGAAAGAAGATTCGTACATAGATGTCGCGCTTCACCTGGCAGCCGGAAACTCAGAATCTGGAAGGATTGATGCCACTAAAAGCATTTAAAGACCATTGATTTTCGTTCCGGAAGGAACTCGAAAAGAGTCAGTTTATCTAAAGGAAGGCCTCGAAAAAATGGTGGCATAGAGCGAGGGCCCGAAGGGCAACTCCGACCGATAGGGTCCGAACGAAGTGAGGACAACTCCGACCGAAGGGAGGAGTTGGAGGAGTTGGTTTACTTTAATTTAATTTAATTGAAAATTAAAGGGCCGTCCGGCAACTCCGACCGATAGGGAGGAGTTGGCCCGAAGGGCAACTCCGACCGATAGGGTCCGAACGAAGTGAGGACAACTCCGACCGAAGGGAGGAGTTGGAGGAGTTGGGCTTTAGCCACTGGCTGGGGTAGGGGCCCCAGCCAGGTTACTTTAATTTAATTTAATTTAAAATTAAAGT
>Contig197+000085826171
ACCGATAGGGAGGAGTTGGGAATTCCGAAGTAGGACCACTCCGACCGATAGGGTCCGAACGAAGTGAGGACAACTCCGACCGAAGGGAGGAGTTGGAGGAGTTGGCCCTCCGAAGGAGGGCCACTCCGAATTCCGATAGGGAGGAGTGGGCCCTCCGATAGGAGGGCCACTCCGACCGATAGGGAGGAGTTGGAGGTACTCACTCCCTCTCTTCCCTGGGGTAAAGGAAACCGGGGAAAGGAAACTCTCTTCCCTTCCTTCCCTTCCCTCTTTTCTCTAGCTGAGGTAAAGGGAACTCTCTTCCCCAGCTAGGGTAAAGGAAACCTTCCCTTCCCTTTTTCCCTTCCTTCCCTCTCTCTTCTAGCTAGGGTAAAGAAGACTCTCTCCCCTTCCCTTTCTTCCCTTCCCTCTCTTCCCTTCTTTCCCGGGAAAGGGGGACTCCTGGCACAGAATCAATTGGCACTGGTGGAACCGAAACTGTTGGTGCCGGAACTGTTGGAACTGAAACTGTTGGTGCCGGAACTGTTGGAACTGAAAGTTGGTGCCGGAACTGTTGGAACTGCTACAGCTCCTGCTTTCTCTCGGCCTTGTAGGCGATGTTTGAGTTGTGAAGTGTCTGACTTTAAAGGCAGGCCCGCCATCATCAATTCTTGCTCCCGGAACAAGGCCTCTGTAGGGCTGGGCGATGGGGCGATGCTGAGAGGCAGGGAATGAGAAGGAAACTCTCTTCCTTAGCGGCAGGGAAAGGAAACTCTCTTCCCGNNGGAGGAAACCCTCTCTTCCCTAGCTGAGGGAAAGGAAACCCTCTCTTCCCTAGCTGAGGGAAAGGAAACCCTCTCTCCCCTCTCTTCCCTCTCCTTCTCTTCCCGTACGCGGCCCGGAAGGAAGAGAGAGATTCTTTCTCTCTTCCCGTCGAAATCCTCCATGTTAGGCCTTCTTCCCCCGTGAGACATGGAAAATGAGTTCGCACTTATAATCGTTGAGAAGTGCCGGGGGCACAAAAGGGTAAAGCTACGCGCTTTCCCTTTAAGTGCTTCTACTCAATACTATTCTACACATGCATCTATTGGGGCGATCAAGGATTGGGCTGGAAATGCGGGGAAGGGAACATTACTGGAGTGAGTGTACACCGAAGAGGACTCGAACCTCTAACCACCTGGTTCGAAGCCAGGTACTCTATCCGATTGAGCTATCGGTGCTTTCAGAAATGACACGCCTCCCCCCCGTCCGTCGGAACGATTCAACCCCGGGCCTGGGGCCAGGGTAGCGCGTAGCGCTACCCTGGCCCCAGCAAGGGGTCCGACCTACCGGGTCCGAGGCGAGGACAACTCCGACCTACCGGGAGGAGTTGGGGGACAACAAATAATTCCTAGGGAGGAGTTGGCCCGAGAACGAACCAAAAGGAACTCCGGACCTATCGGATTCGGAGCGTTGCCAACTCCTCCCTATCGGTCGGAGTGGCCCTCCTATCGGAGGGCCAACTCCTCCAACTCCTCCCTTCGGTCGGAGTTGTCCTCACTTCGTTCGGACCCTATCGGTCGGAGTTGTCCTTCGGACCCACTCCTCCCTCTCGGAATTCGGAGTGGCCCTCCTTCGGAGGGCCCACTCCTCCCTATCGGAATTCGGAGTGGTCCTACTTCGGAATTCCCCACTCCTCCCTCTCGGAATTCGGAGTGGCCCTCCTTCGGAGGGCCCACTCCTCCCTATCGGAATTCGGAGTGGTCCTACTTCGGAATTCCCCACTCCTCCCTATCGGAATTCGGAGTGGCCCTCCTTCGGAGGGCCCTAGTGTGAATGCTAAGAATGAGGAACCTACAGATCCCCTTGAACCTATAAGTATGTCGAGCTCTGCCTTTGTCTCAATTACTAGTTCGGAGATAAGGGTTGCTTCCACTGGGTAGTACTATCAGTCCCTTGTTGGGCTCGTTTCCCCTGCTCTCTTTGTGGTCTCCTGGATGCCATTTCTTGTGGGTATCTCTGTCCCGGTACTGTAACCGACAACGGAGGCTGGCTGCCGGGGATGTCGCCACAGTTGGACAGCACAGAGGTCGGGTGCCTCTCTCTCTGGCTATCCTGCCGGGGTGGGAGGATTTGTGGACTGTTAGCCTAACTCCTGTCCCACTGCTGTCCAGTGAACTCTTTATCGTGGAGGACGTCTCCGCTTCCAGGCCCAAGGATACGATAGGCACTTACTCCCCTCCTCCCTGCCGCCGGGCAGCATCTCTATGACGCGGGCTGCAGGACACACTCCCTTCAAGCCGATTTGGAATTCCGGAGAGGCCATGGTTATTAGAGGGAGAATCAACGATGTGGGGGTTGCATGATAGATTGGCCAGCCTCGGCACTTCAAACGGGCTAGCCAACAACTACTATTATCGGTCCTACGATGAGAGAGAGACGAATGAAATGGGGTAAATAATGATCCATAAGGGTGTATAGCTCAGTTGGTAGAGCATTGGGCTTTTAATCTAATGGTCGCAGGTTCGAGTCCTGCTATACCCAACCCAACTCCTTCAAACCCCAGCGACGTGGCTAAAGTGGGGTCAATGGGTCCCCAGCACTTTCTATATACGCAATTTCGGAATTCCCAACTCCTCCCTATCGGAATTCGGAGTTGTCCTCCTGTCGGAGGACCCTGCACTGTTCTATATACGCAATTCCAGGATTAAGTCAGTGCAGGCAAGTAGGTGAAGTGATTGGGGCAACCGTAAAGAAAGGGTGTGGTCGGATGGAGAGGGATTCGAACCCCCGGTATTAATACAATACGTCAGTTTTCAAGACTGATACCTTAAACCACTCAGACATCCATCCTTTCATCAACAGGATCATAAGCCTAGAGAGCCTAGCTCTCTTCCTTGACTTGGAAGGACTGGAATTCACCTTCATTCCCTCTCAGGCTTCGGGGCTTCCCTTTCCTTTCCTGCAACTTGCACCCGGGCGCAAAGACTTTTTTCAATGAAATTAAATTAAAGGTAAAGAACCTGGCTGGGGCCCCTACCCCAGCCAGTGGCTAAAGCCCAACTCCTCCAACTCCTCCCTTCGGTCGGAGTTGTCCTCACTTCGTTCGGACCCTATCGGTCGGAGTTGCCCTTCGGGCCAACTCCTCCCTATCGGTCGGAGTTGCCGGACGGCCCTATAATTTTAAATTAAATTAAATTAAAGTTCGTGAAGAAGGCTAGGCAGGGCTTCAGTGGTGGCGCCAAACCCGGCGGAGCCTTCTTTTATCCAGAATGTGTTCAAATTCTTCAACTCCTCCTTTTAAAGCGTTACTTTAATTTAGTTTCAATTCAATTTAAGGCCCTTTTAATTAAATAAAAGGTTCGCTCGGACCCTAGATTTTGTTGCTGGAAGGGGAGTTTTAACTTTCTATAGAAGTGCCCACCTCAAAAGAGAAAGGGAAGCTCTGAAATACTCTTCTGACGGAGCTTCCAGTTCCAATCCACACTACTCCTTTTGGCAAGTATCATTGGATCGGTTCAATAATTCTAACGGGTAGCCTAGGAGGGGGAAAAGAATGAACATGTTAATCGTACTTCTTCCACACTCTGCACGGGCCGGGGCGAGTAGAAGCAGCACTGTAACGGGCACAAAAACTCTTGAATATCAGGGCAGGGGGCCTTCGGCCCCTTTAAAGGTGGGCCGAAGGCCCCCCTGCCCATAGGGTCTGACCGAAGGGAAGACAACTCCGACCTGGGTCCGAACGAAGTGAGGACAACTCCGACCTACCGGGAGGAGTGGGGGGAGTTGGCAACTCCGACCTGTAGGGAGGAGTTGGTCCTCCCGTCTGGGTCCGAGCGAAGCGAGGACAACTCCGAATTCCGAAGGGAGGAGTTGGCCTACACTCCCGATAGGGTCCGTTCAGGACAACTCCCGATAGGGTCCGTTCAGGACAACTCCGACCGATAGGGAGGAGTTGGAGTTGGACAAAAACAAACCGAACAAAAAACTCCACTATGAGTGCCAGACGACTTTCGATTATCAAACAACCCGTCTCTTCTACGCTTAACTAGCATTTGATAGATTATCCAACCCCGAGCAATCTGAGTCATTGGTGGGGTTTCGGTTCGTTAGCTGCTATTCGTTCAGTAATTTAGACCATTACCGGCGTTTTCCCAGCCATGCATTATACACCTCATGTCGATCCAGCTTTCCACAGCGTGGAACACATTATGAGAGATGTAAAAGGAGGCTGGTTGCTTCGTTATATGCATGCCAATGGGGCTAGTATGTTCTTCATTGTAGTTTATCTCTATTTCTTCCGTGGTTTATACTACGGAAGTTATACCAGTCCTAGAGAATTTGTTTGGTGCCTTGGAGTGGTCATCTCACTATTAATGATTGTGACTGCTTTTATAGGGTACGTACTACCTCGGGGTCAAATGAGCTTTCGGGGAGCTACAGTAATTACCAGCTTAGCCAGTGCTATACCCGTAGTGGGAGACACTATAGTCACTTGGCTTTGGGGGGGTTTCGCCGTAGACAATGCCACCCCAAATCGTTTCTTCAGCCTTCACTACTTACTCCCCTTTCTCATTGCAGGCGCTAGTATTCTTCATTTGGCTGCCCCACATCAATATGGATCCAATAATCCATTGGGTATTCATTCCTCTGCGGATAAAATCGCTCCTTATCCATACTTTTACGTGAAAGATCTAGTGGGTTGGGTAGCCTTTGCCCTCTCTTTCTCTCTTTGGCTCTTCTATGCGCCTAATGCCTTAGGACATCCCGACAATTATATCCCAGCTAATCCGATGCCCACCCCGGCTCATATTGTACCAGAATGGTATTTCTCACCAATTCATGCCATTTCGCGAAGTATCCCTAACAAATTGGGAGGGGTAGCTGCCATAGGACCAGTCTTTGCATCACTATTGGCCTCACCTTTCCCGAACACTTCTGCAGTACGTAGTTCAAGTTCTTAACTCCTTCACTAAAGACTGTTTTGGGTGCTTCTGGCTGATCGCTTACTGTTAGGTTGGATTGGGTGTCAACCAGTGGAGGCACCTTACGTGACTATTGGCTAAATGGCTTCGATAGTGTTTTCCTTGTATTCCGCTATCACGCCCCTGATTGGTCAATTAGAAGCCGGATCAATCCTGGATGCCGACGATCCAAGAAGTCGGCATGCTATGCGAGAGGTTAAGATCTATTGCTGATCCCTTTTAAAAAATTGAAAGGTGAGGTTACTTTAATTTAATTTAATTGAAAATTAAAGGTTCTTAGGGCCGTCCGATAGGACGGCAACTCCGACCGATAGGGAGGAGTTGGCCCTAAGAACCTTTAATTTTAAATTAAATTAAATTAAAGTAACCACTCGTCCTTACTCTTTTTCCCGCCACTATCCTTCCGAACCCGATCCTGTCTCCCCATTCCACCCAAAGGAAAGGTCCCAGGTATCCGGGAGGAAACAGGGGTGTTAGGCTTCCGCTTCGCGGAAGAACCACAATTGTGGTGGAAAACGCGGCACTTAAAGTCGCGCCCAACTCAAGTGTGGATCTCATATCTCAAGTAACGAAATGAATTGGGTCAAGAGTCAGCGATGCCTACCATAAATCAATTGCTTCGTCATTGCAGAGAGGCAAAACGGCACAAAACACGTACTCGAGCTTCAAATCAATGTCCTCAAAAGTTTGGAGTATGCCTGCGTGTTTCGACAAGAACACCGAAAAAACCTAATTCAGCTTTACGCAAGATAGCCAAAGCACGTTCAAGCAATCGAAGGAATATAATGGCAGGCTCTAACACGCCGTGTCTCTTATCCGTACTCTAGGATTTCGGGAGCTCTTTCTTGTTCTAGAATCTATGTTGTCTTGTTCATAGTGAGACATTTAAAAGCGGGTTCTAGTAACCGCACTTTGGACTTCATTTGTGTGTCCCGAACCACAAATGATGATATTGCATCAACCTATGTTGGTGTTGGCTTCTTCTCCACTTTGGGCCAACCAGATGCTGGTCGTCCACGCCGCCTCCCCAGGAAACAGCAGCCGCCAAAAGCGGCCCCGCTGCGAGGAGACGCCACAGCAGAACGAAGGAACAACCGCGGAGGCCTCATCCGAAGAGTCTTCGTCTGGTGACGAAGACACTTCTTTGTCATCCTACATATGTTCTACTGATCCCAGTGTGGCATTCTTCTCTGCCATTCTGGATTCGGCTCCCAAAAGAAATTCGGGTTATCTCGTTTTCGACTTACCCGATACTGTGGGAAGCCGAGAGCGACTAATTTCAATTCTCAACGACTTTAAAGGGCATCTTCTTTCAATCTGGCCGTCCAGCTCATATCTCCGGACGGTCAGCCTGACGGTCTTTTGGCTATCGAAGGAGACGGCAGTAAACACATTGAGCCACAACCAACGAGTATTGTCAGTAAGGATTTCTTTAAGGCCTCGGTAGAAATATCACAGGACCAGGACCGAAGTGAAATCAAACTTGGCGAGACACCCGGAACTCAAAGATATTCTGCTGAATCCCCCAGAGGGAGAGAAAGCAACGCTACGGTGGACCCTATGAGGAGAACTTTTTCCGAACACTTCTGCAGTACGTAGTTCAAGTTCTTAACTCCTTCACTAAAGACTGTTTTGGGTGCTTCTGGCTGATCGCTTACTGTTAGGTTGGATTGGGTGTCAACCAGTGGAGGCACCTTACGTGACTATTGGCGGCCGGGCTTTTTCCTTGTATTCCGCTATCACGCCCAACTCCTCCCTTCGGTCGGAGTTGTCCTCGCTTCGCTCGGACCCTGATTGGTCAATTAGAAGCCGGATCAATCCTGGATGCCGACGATCCAAGAAGTCGGCATGCTATGCCAAAGGAAAGTATTCGAATTATGGTGATTTCATCGCTTAAATGTCCTTCCTTCCCTCCAACTCCTCCCTTCGGTCGGAGTTGTCCTCGCTTCGCTCGGACCCTTACGTCTTCATTCGTTTTGCTTCGAAGCCTTTAAAGGGGCGCCCTTTAAAGTCTCTCTTATTTGTTAAAAACTCTCATAAATATTCGAAACAGACCCCAACTTCAGAAGTTGTTGCGGGAGACTGAACAAGAAGAAAGGGAAGCAGAACGAGCTTTAGTCAATTATTCCCCACACACAATTCTAGTTTTATTCCATTACGTGAAAGCGCTTTGAAATATTCAGTGAAACCATTGTAATGTGGGAACAAGGGGATTATGAAACTATTACACCCACAGAACATGGTCCTGGTGAATACGGGACTGAAAACTCCTGTCATATTTTCTCAGGATGAGGCAAAACGCGTTAGCGTTTTGGGGGAAAACGCGTCCCGCGTTTTCCCCCCGACAGCAAGAGTGCCATGGGTTTTGAATCTTGTTGGAATCCAAGACTCGGAAGAAGCGGAAGGGCTTCGTTCACCAAGAATCGTTTGGCCAGAACCATGTAAACCGAACCCGGAACGATTAAACAAAAAAAGAGTTTGGATTGAACCAACCAGGATTTGGCGTGACCGTGAAAAAAGGGTCAAAGGTTTTCTTCCTAATTCAATGAAAGGTGGGTATGCTGTAGCTGTCGCAGGGCCCGTAGCTCCTCCTCCCAGGAGTCTTTTCCGCAGGCGTCGGGGATTCAGCGGAAATGGTAGATTCAACAGAAGCAGAAGATTCGTATTCAAGGGCAGGGGGGCGCTACGCGCCCCCCGCGGGGGCCTAAAGGCCCCCTGCCCTCCGACAGGAGGGCAACGAATAATTCCGAAGGGAGGAGTTGGTCTAAGATTCGACGGAGGTAGAGGATTCGTCGGCAGGAGAAGATTCAGCAGGAATGGTTGGAGAAAATTCAAGATTCTGAACATGAACCCGAAGGACTGGAATATCGTGGTAGAAGCGATTTGTGCTGCGCCAACCTTTTCGAAGAGGAAAAAGCGGACAACAGCGCGGGCAGCCCTTTCTAAGGCTCAAGCACCACTAGACTAAGCGTTTGAAGGGGGCGGCCGCAGCCTTCTAAGCACCAGCAGCAATCGTACCACCGGAAGTCTAACCAACAGCCTCCATTGCATCAATAGCCTCCGGCACCAGCAACAGCCTATTAAGCACTATTAGCAGCCTCTTAACTAGCAACAGCAACATTCTAAACATCAGCCTAGCAGCACCAATAGCCTCTCCTTAACCAGCCACCGCTGATGCAGCCGGCACCAGCAGCCTATTAAGCATTACCAGAAGTTTTTCAAGAGTTTCTTACTAGGGAATACGCTGCTGCTTCTAGAGAAGTAGCTGTTCAAATATTCTTCAGAATTCTCCACCAAAACCATTTTTGAGCGCTTTAAAGTACCTACGCAAAGCTCAGAAAAACGTTCGATTGTGTAGCTATTCATGTCAGCTGGATACGGGAGTCTACGGTTTCTATTTATCACGTGGGGCTCTGGAGTGAGAACGCAAGCAGATATACCTGCCAAAAGAAGATGCAGGATTTATTGGCTGACTTGCCAGAAGCAGCGCTTTACCTGACCTTCCAAAAGAGTTGGAACTCTTATGGGCCCACTGCTGCGTGGTGCGCGTGAAGCGAGGAGCCGGCGCCTCCTGCTGCTTAGTGGAGAAGCCAGATTGTGGGCGCGTGCGCTTAGTGAGGAGAAGCGGCTGCTGCTAACGGAAGCGCTTTACTTTAAAGTTGCTTTAATTTTCAATTAAATTAAATCCGTTTTTGGGTGCTTCCACCCAAGAGTGTCGAAAAACCCCGGAAAACCAACTCCTCCCTATCGGTCGGAGTTGCCGGACGGCCCTTGAACTTCCTCCGTTTTTGGCCCAGAGTGTCGAAAAACCCCGGGAAACTCCAGAAAAAGCCCGTTTTTGGGTCCCAGAGTGTCGAAAAACCCCGGTAAACTCCAGAAAAAGTCCGTTTTTGGGTCCCAGAGTGTCGAAAAACCCCGGTAAACTCCAGAAAAAGTCCGTTTTTGGGTCCCAGAGTGTCGAAAAACCCCGGKAAACTCCAGAAAAAGTCCGTTTTTGCCCAAAAACGGATTTAATTTAATTGAAAATTAAAGTAACTTAGGTGGAAGGTAGGATAAAAAGTGCAGGCTTTCCCTCAACCTCCCTTCGGTCGGTTGAGTGGCTAAAGCCCCTCCGAAGAGGTTTGGGCAGTGAACTGCGCCTTCGCCTGGCACTGACAGACAATTGATCTCTGCAACGCCTACTAGCCCCTAGGCGGTAAGCTAGCGTGCCCTGAAAGGGAAGGCATGCAGCGTGCTCACAAGCCAAGATCCAATTCCCAGTAAAGGATTCGCTGCGACAGGCTAGCTCTTTCTTGAAGTGTCCGTCGAGCGTGTAACCTGATCCCCAGCTATCTAGCAGCCCGAGAGTTCTTCGGGGGATTGACCGATCGAACGAACAGAGCCGACTCTTTATTCGTCGTCTACAAGTGTCTGTGGTGCGAGAATTCTACCAGTATGTCCGATCGGTATCGGTACTGCTTGGGGGAGCGGTTCTGTCCTAGGTGTGACAGCGGCTCCATAACGGTGTCTTTGCGCTCGGAAGCCAAACAGGCCTTATGAGCTCCAGTAACATGCTACGTGAATTCTTGATGAATTGCCCTTTAAAAGTCCTCCCTATCGGTCGGAGTTGTCCTCCTGTCGGAGGACCCTGAAAATATCGTCTATAGAGTTGTTTTTGCCAACAACGTCTCTAAGTTTACTTTAATTTTAATGAAATTAAATTAAAGCAATCCCGGGCTCGACTCTGAGTTGGGTGCTAGACCGAATCATTCGGATTGGATCTTGTGCTCTGCAGAGTGGTTTCATGGCACAACTTTCTTTGGATTGGATGGCCAAGTTGATAACCGAAGCATTCCGAGGAGAAAACTTAAGTTACTTTAGTTTAATTTAATTTAAAATTAAGTTACAAGTTACTTTAGTTTAATTTAATTTAAAATTAAGTTACCTGGCTCATTCGCCTTTTGCTTAGACTAGTCACCTAGGTTATCCAGCCTCCCCCGCTCTGGACAGTCAAAATAGAACTTCGTAGCATTAGGAAGGAGCTCCCGTCGGGTAGCCACATAGCGTGTAGTGCCCACCCGCACTACGTACACCTCCCCATACCCACTAGGTTGGGGCTAGTCACGGGAAGCGCTACGTGCCATACCCATAATAGCACTACGCGCTTTCCCACGGGGTACGTGCGGCTAGCGGGGGGTAGTTACGGACGTGGTCATACGCGCTAATGGAATCGAATCCATTATTACGTGGTGTGGGGTCTAAGGTCTAGGCTAAGGGTACCTAGTTCCCCCAACCCTTCAGGGTCATACGCGCTAATGAGGGAATCGAATCCATTAGTGGTCATAGCGTCTAGGCGAAAGGGGTAGGGGGTGCCGCCAACCAATCTTTGGTGCGGGGGTGGGGGTAGGGCCGCCTTCTTTCTGGCTGTTTCTGTCCAAGAAAAACGGATTCCAGCGAAGGACAACTCCGACCGATAGGGAGGAGTTGGCACTGCCAGGTCAGGACAACTCCGACCGATAGGGAGGAGTTGGCCCTCCGATAGGAGGGCCACTCCGAATTCCGATAGGGAGGAGTTGGTCCGTAGGACCACTCCGACCGATAGGGAGGAGTTGGCCCTCCGATAGGAGGGCCACTCCGAATTCCGATAGGGAGGAGTTGGGAATTCCGAAGTAGGACCACTCCGACCGATAGGGAGGAGTTGGATACTCACTAAGCTTTTTCCAAACTCCTAAGAAAATGGCGCAAGGCCTTAGAAGAGAATGTCCGGGTTTTTCGGGCTTTTAATTTTCAATTAAATTAAATTAAAGTAACCTTTCTTTACTCGCATCCTCTTTCTCTCACCCAGCCAAACCAGTTTCTCGTCCCTTTGACCCCGGTCCCCTAACACGATCGTAGAAGGCGGTTTTTTACTCTTTTCCTGAGAGGGATGGATTCGGCCCAACCCTGGAAGTGATGAGGCGGGATCACGTATCTATAGTGAAGGCCCATCGCCATCCACTAACTAAGCCGCCCGACCACACCAACTTTCTAGAATTCTGGTGCTTCCCAGAGATAAAATCGAGTTGATGGGGAGTAGCAACTACGCTAGCTCCCGGCACCCTTTTGGCTCCACTGCCCCCCGCACGGCACCCAGGGTTCTGAGCGTGGCGTGGCACCGCCGGTTTCTTTGGCTGAGAGAAGGAAGCCCTATAAGTGCTAGCACGTCATTCTCCGCAGAGCAGTGGCTCTCGATTCCGGAGCGACAAAGAAAGACTCAGTCCGCTCTTGCGGGGGACTAGGGAAAGTCCTGCACGAAGGAAAAGTCCTGCACAAGCCCTACACAAGAGAAGGGGAAGTCCCCGGGAGAGGTTGCTAACTACGTCAAATTGTTAGTAGTGACGATGGAAGACCTGGCTGGGGAATCAGTCGACCAGGTGTGTAGCCACGCTCAGAACGCTTCTTTGCCCCGGTTGAGCCGGCCAACTCCTCCCTTCGGTCGGAGTTGTCCTCGCTTCGCTCGGACCCTGGTCGATCAGAGAAACGGTAATGAACAGAGCCTAACCACGGCGGGCAAAGCGAAGGGGGCTAAGATGCCCCCGGGGAGGATATCGCGACTAGGCGGCACTCATGTCTTACTTTCCCTTCAAGGGGAGGTGGGCCCTTTAAAGTCCGAAGGACCACTCCGACCGATAGGGAGGAGTTGGGAATTCCGAAGTAGGACCACTCCGACCGATAGGGAGGAGTTGGAGAGCAAATTCTGCAGATGCGAAGGAGCGGCACTTAAATGCTTCCCCACAAAGCAGGTCGCAGCTTCCGCAAAGGAAGGAATCTTGGCCTTCCGCAAAGCCGGGAAACCAAATAGCTTTTACCGAACAGAAAGGACCCACCAATCGCTGCTTCCACTTTCCCTTGAATTGCTGCTCCCGCTGGCCGGGAAGGTAGAGCAAAGGTTTGCGGATGCTACGAGAAGGGGCGAAGGGAGGCTGCCACCTGAAACAGGCCATGTTTCCATTGACGATAGGCCTTTAAAAGGTGCGGTCTGCAATCGGCCCTTCGGAGCGCGAATGAAGTTGAATCGCCGGTGTTGACGCCTTTTCAGGCGGACTCACTCTCACCCAGGCGGACTCACTCTCCTCCCAGGCGGACTCGCTCTCTCACCGGCAAATGGGCTTGACTTGTTTGTTTGTCGACCTACCACAATTGGGGACATTCATAGGTCACCAAGGACGTTCGGTTCCACTTCGCAGTTTCCACATGCAGTTTCGGTAGGGAGAGAGAGTCGGCCATGGATTTTCGAACAGACCACCCCTATACCTGGAAAAGGAGGAAACGCGCAAGCCCGGCGACGGCGAGGAGCTTCTTTCGAGGCTGGCTACCGGCAGTGGCAGCTAACCAGTAGCACTCAAGCTCTGTGGGGTAAGGGGCGATAGTTTTCGACACCCTCGACCACTCGGAGCAAGCAGAAATCTCGGTGTCTTCTTCTATCGTAGTGTTTTTGCGGTGCAAAAACACTACGATAGATGCCCCCACCACTACTCGGGGGAATCGAATCCTCACACGGGAAGGAAACCGGGAAGGGAAGGGCCCGAAGGGCAACTCCGAATTCCGATAGGGAGGAGTTGGAAAGTTACAAAGACTTTTTAATTTAATTTAAACTTAAGTAGTTTTTACTCCTCCCTATCGGAATTCGGAGTTGTCCTCCTGTCGGAGGACCCTGCACTGTTCTATATACGCAATTCCATAATTAAGTCTTCAGAAATGGCAGTGGTAAGGTTTGTATGCCCTTGCCTTACTGGGTGGCCTATTCCCCTCTCCTTCAGATGGGCAAGAGGTTATATCGTTCGATGCTTTTTGTCTCCTTCACATGAAGTGCTTCAAAGTCCTCTCATTCTCGGCAGGGGAGCTGAGTTAGTTCGTGCGTGCTCGAAAGCGAGCGTAAAAGAGGGAGAAGCGGGTGGGAGGCTTCAGTGGGGGGCGTTCAGTGCTACCTCTTTCACCTTATTCCTCTCATTCTTTCCCGGGCAGCAGCACTTCATGCAAGTCTCCGCAGCCTAGCCTACTGGCCGGCAGGAGCAGCTCTACGGGCATTTGATGGAAAGCAGGAAAATTGTTGTGACAATTTACTCGAACAGGCAGAAATTGACAGAAAATCTTGTAGATAGAATGGCATATTCATGAAGGCCGGGGCTCGCTGGAACAACGGGCTGCTACGGGACCGGAAGCCCAACCTACTTAACTCAGGGGTTAGAGTATCGCTTTCATACGGCGAAAGTCATTGGTTCGAATCCAGTAGTAGGTAACTCAAGCTTTTCCATGGCCGGTTTCATCAACCAAGCACGTTTCAGTGGCAAAAAGCGCCTAAGCCTTTAAAAGGCCAGAACGAGGTTCTTCAGGCCTAGCTGGGAGCGCGAAGCGAAGCGGAGCCTCGCTATCGTGGGTGGGGTGGGGGGCCTCCGGCCCCCCCGGGCCCTTCCGGGCCAGCCTCGGCCACGACAGCGGAAAACGCGCGAAGCTAGGGTTGTTGTCAGCGCGTAACGGAAACTGAGGCGGCCCCCCGGGCCGGGCGCGCTAGCTCGTACGCCGGCAGCTTCATTGCCCAAAGAGTTTTACCGCTTTCACGAACAGGACCGAAGATCGAGGGCGGGGCCGGGGTCGCCCCAGGAAGCTAGCCCGGCCGTAGCCTCCGGCTCTTGTGGGCGGGTTCAATTCATTAATTTTCAATTAATTTAACCGGCAGGCACCCCGCCTTGCCCGCAGTGTTGGCTTCGCCAACACTTAGGAGCTGTTAGCCTACCTTTAGTCCCCACCCACTTCAGAATGGTGGTGGGGGGCTTCGCCCCTTCGAAGTGAGCACTTCGAAGTTCTCGTTCGAACGGGGAGGCGGAGAGGTTCTGGATGGGTCAGGTAGCGCTACGCGCTTCCCCCTTTTCATAGAAGGGCTGCCTAACCACTTTTTCAGCAGGGTTTTTCTAGCACGGGGTGTGAGCGGCACTCGACTGCTGAAAGGATAGGGTCTGTCAACCTCCCCGGCAAGGGGACAGGGGGCGCTGCCCCCGTCCTAGCTACGCGCTTCCCTGGACCCACCAGGTTGACAGACACTCGACTGAAAGGAGAGGGCATTTATGCGGGCTTCCCCCTTCTCGAGGGCACTATAGTGGCACATCTTTTTTCCCCAGGAAGGGCGAAGCGGGCGTGGCTAGGCCGGCAGCCTACCCTCTAGAAGGCGGCAGCCGGGGGCACTATAGTGAAACGCGCGAAGCAAAGCGCCTTCGCTATCGTGGGCACTCACAGTGCCCGCTATAGCGGAGCTAGCGCCTATACGGTGGCCGCACTATTGTTGTCCCTGCCACCTCCGGTACCACCCGCGAAGCTAGCGTAGCGCCCGCTACGCTACGCTTCGCAGGGCCTCACCTATGGGGCCGGCAGTAGGCCACCCCTCTACCTAGCGTTCGATTGCGGCAAAACGCTACGCGTGCTAGCGTGAAGGCCTTGCGCTAGTTTTCTGCGGGCGCTACGCCGGCGTAGCGGAGGCCTTCTCTCAGCCAACGTCGAGAGGTGGCGCGCCTCCCTTTAGAAGGGGCCCCTGCACCCCCGAGTCAGGTTAAGCAAGGGCCCTCCGAAGGAGGGCCACTCCGAATTCCGATAGGGAGGAGTTGGGAATTCCGAAGTAGGACCACTCCGAATTCCGATAGGGAGGAGTGGGGAATTCCGAAGTAGGACCACTCCGAATTCCGATAGGGAGGAGTGGGTCCTCCGACAGGAGGACAACTCCGAATTCCGATAGGGAGGAGTGGGTCAAGTTACAAAGACTTTTTAATTTAATTTAAACTTAAGTAAGTCTTTAAAGCGCCTTAAATTGAATTGAAACTAAATTAAAGTAACGCGGGGTCCGAACGAAGTGAGGACAACTCCGACCGAAGGGAGGAGTGGGGGGAGTTGGCCCTTTAAAGKMG
>Contig198+2232
TTTACTTTAATTTAATTTAATTGAAAATTAAAGGCCTAAAGTGCCGGTTTTCCGGCTTGTTTTTTCGACACTCTGGGCTTGCCAAAAACGGAGGAAGTTCAAGGGCCGTCCGATAGGACGGCAACTCCGACCGATAGGGAGGAGTTGGCCCGAAGGGCAACTCCGACCGATAGGGAGGAGTTGGTTGGCCGGGGTTTTTCGACACTCTGGGACCCAAAAACGGATTTAATTTAATTTAAAATTAAAGTAAACTTAGTTTTCGCGACTTTAAAAGGCGCAATTCCGAAGGTGTTGCCCTTCGGAATTATTTGTTGTCTTCCAACTCCCCCCACTCCTCCCTTCGGTCGGAGTTGTCCTCGCTTCGCTCGGACCCGCGGTCGGAGTTGTCCTCGCCTCGGACCCGCCCTCCGGCAGGAGGGCAACTCCGAATTCCGGAGGGAGGAGTTGGATAAAATGGCCTGGAAAGTCGCTTCAGCCTCCTCCGTTTGCGGATCGGTCTCGTAAAAGAGGGGCACGGTGGGTATGGCAAAGGATCGTACGTGGGCGGGTAAATTACATGACTTTAAACCGGAAATCTGCTCCGCGATAATCAGCGATCGGAGCATCACCGTGGGCGCTAAGGGCACCAGGAAGTTGTAGCTACGGGCTAGTGCGTGCTATGGCGGAACGCGCTACCAACAGTAAGTGCACGTTAGCTTCATCACCAGCGTAGAGAAAGGAATGGAAGTAGTCTTTAGGCCCGAATTCGAATCAGTAGCAAAAGCCGGTCGATATCGGGCCTTTAAACTGGTTCATTCTATATAATGATTTCCATGCACACAGAACAGCGTCAAACCAAGGGACACGAAGGCACCCCCTATACCCGGTTATTACGGAGCGGGGGTGCCTTAGGCAACGCAACGTGGAGAGCGTAGGGCAGGGAACCGTCTCATCCGAAGTGGCCGGCCCGAGGCACCACGCAACTAGGGCCGGTAGAAACCTGGGCGTCTGAACGAGGCCCGGAATGGGCCTCCGAACCGGAACCATAACCAGAACGTCAGAAGCCAGCACGTGGAGCCACGGAGTACGCTCCTTCAAAGCAGTTCCGGTGCACACGTCAGGCCCCGCGCGTAGCCCCAAGGTCCAGGTCCAGAACCACGGATCAAACTCGGATTATACAACAGCCCTTTAAACGCCTTCGCAGGCCCGCTCATGAACTATCTCTCGGAATTGGTGTAGGAAGATCATTAACTTCCGGGTGAGTGAGAGCGCGTGAGAGTGGGTTTTGGTTCCGAGTGAGTGAGTGAGAGAGGGTTATGGAAAATCATCAACTATCTATCTGAATTTGCCGGGATCGTCTGCATTGCGTCGGGGCGGGATCGTCTGCGTAGGGTGGGCGGAATTGTCTTCCCCGTGGGAGGATCGTCTGCTTCGGACTCTTCCCAGGTCTTCGGGATCGTCTGCAAGGATGAAGAGAAACCACTTTGCCCTTCCTTCCCCTCCAACCCAAGCACCAACTATCGTTAGTCGGAAAATCATCAACAACTCTCGCGGCGAGAGAGTCTCGGAAAATCATCGACTGGGACTAGTATTGTTAGTCGGAAAATCATCAACCAACTCTCGCGGCGAGAGAGTCTCGGAGAATCATCAACTGGGACTAGGGGAAACGCTGGAACATCTACTTTAAAGAGAACTCTTTGTTTCCTCCTGAAGAACTGTATGAATGAGAACAAGATGAGCTTGCCTGAGTGAAGAGAAGGAACGGGCTCTTGAAAGAGAGCATGTCTTCTATCTACTGAATTCTTTCGTGTGTACTTTACTTTAAAGCGGTTTCTTTTTCGTTTGTTTGAATGTGACCGACGTTTCTCTTTTGCACAAGCCCCCGGCAGGTGAGGTCTTAGTGGGGATGGCGATGGCCGCTACGGAGCACCACTTGAAATCGAGACGACAGCAGCCTTCTGTATAATGCTTTAATTTTCAATGAAATTAAATTAAAGTACCTTTCCAGAATTCCTTCTTTAGCCAGACAGTTCCTTCCTTAGAGAGCCTTTAAAGGCCTTCTCTTCACTCATTAAAAAGTTCTTCAATAGGTACCAAAGTAGGACCATCTTCTCCGAAATAAAAGTGCCAATTGAAGAAACGATGACCCGCGGGACTTCCAGCGGTACTTCGTTTGTTAAGTCCAAAGCGGAAGAAAGAGCTACACTACTTTTGATTTGATACCGGAATCTTGCATAAAGCAAAAAGCTCCCGCTCCCCCTTTCGCATCTTAGTCAACTCGATAAAAGCGTCTCTAAAGCTTTCGCCCTTTAAAGAGCTTCAGAGAAGCACTTTAAAAAATAAACGTCTTTAAATCTTCTCGAGCATCTTTGGCGCCCAGAATTCTACCTTCTGTATAAGGTTCGAAATGGTGAATTGAGGTAGAGTAGACCGATGATCCTGTAGTCATTTGGCCGGCTATTGAAAGAAAAAGCTTGCGTCTGCTCCCCCGTTAACTATAACCGGTCCCATCTCTCTCCAGACCTTTAGTGGTAGTTTCCCATCATAGGGCTTTCTATCTATAGATTGAGCCATTACCAAGGATCCCATTCGTTCAGAACTCAGTTGACTGCTTTATTCTATCTCCAAACCCTCGAAGCACCTCTTTTATGGAGGTATGGGCCATATATACAACCCTCTTCCTCTAGTAAGGCTGCTGCGTGGCTTGACCCCTTTAAAAGTGCAAGCCTTTCTCCAGTTGCAGAGCTGACACTACCTCGAACTTCCTCCCCCTTGGTAGGGACCGTAGGGACGACCATGCATGGGGCTTGCTCATTGAAGAGGCCTATTGTTCCGGGCCCACGGTACTATTCTAGCCGCGCTAATGAAGCCTACCAAAAAATCACTTGAGAATCGTCTGAAGGAACAGCTAGAAGGTTGGTCCTACCCGTTAGCCGAGCTGTATGGGCACTTCTTTAGCCAACCCTGTGACGGCCACAAGGTTGCCTCCGAATCGACAGCCTTCATCTCGCTTGAGTCGCTCGTAGCTTGAGGTTCAGCCGTACGTGCCTCTTGATCCGCCACAAGGTTGTGTGTAGCCCCCCTGCCGGTGTCTATCGTAGCCGACGTAGGTTTTCCATTGATAGACACTTCCACATACATAAGCTCTCGTGCTTCTTGGGGCTTGACTTCCTTCACTAGCCCCGCATTGAGCAGCCGCCTCAGAGCCCCCCCCATCCCTCATCCTCACTGGCTTGAGCTTGTATGGTGTTCAAGGACTGCGGGGCTCCAACCCAAGTGATTAGGGCCTTGGAGTAGTCCTGACCCGTGCTTGGGAGTTGGGAGCCACGGCCCGTAGTTTGATCCGCGCCATGTAGTTGGAGAGCTTCACGTCTCGCGCAGGGCACTTCAGAAGTGGAAGCGCTACGGAACTAGTTTGTGCTACGTAAAGTTACTTTAATTTAATTTAATTTAAAATTAAAGTGGTTCAACTTTTCTTTATGAATGGTTCAAAGCTTCGGCAAAAAGTACCCACTCGATGTTTTCTTCGAGTAGTTATCCCCTGCCCCCTTTTCTTGAATTCCAATGTTCGCCCCCCTCGAGGAAACCCCATTGTGCTATGCCCCTTTCGTATAGACCACTTAGTGCTTTGCTCTTTTACGTGACGACAGACTTACCCGCTAAGCGCTATGCTCCTTTCTTATGGATCCGCGCCTCTATCGTTCCAAGTGCTTATCCCCAAGCGCTACGCCGCCCTTCAAGTAGTACTAACCCCGCCTTTTAAAGTCATGCCTCCTCCCCCAACGCGCTGAAAAATTTCGAACTTCAGAAGGGCCCTCCGATAGGAGGGCAACTCCGACCGATAGGGAGGAGTTGGCACTGCCAGGTCAGGACAACTCCGACCGATAGGGAGGAGTGGGCCCTCCGATAGGAGGGCCACTCCGACCGATAGGGAGGAGTTGGGAATTCCGAAGTAGGACCACTCCGACCGATAGGGAGGAGTTGGCTTTCAGAGATTTCAAAAAAAGCCATAGAGCGAGCGTACTTCCGTGGGAAAGGGACGGAGCGAAATGGCCCAATGGCGGCAGTAATCGAGGTGACAGGATTCGAACCTATGGCCCTCTGTACCCAAAACAGATGCGCTACCAGACTGCGCTACACCTCGTGGGCCATCCCCAGTAATGGTTGAAGGCCGGCTGCAGTGATCGATTAGCACTTGGCACCCGATCCCTTATCACTCAATCTCAGGAAAAGAAAGGGGCAGGGGGGGCGAGCTTGCGAGCCCCCTTTAAAGGTTGTCCTTTGGGCCTGCCATTTGCCTAACTAAAAAGTGCTTATGTCCAACTCCTCCCTATCGGAATTCGGAGTTGCCCTATCGGGCCAACTCCTCCCTACGGTCGGAGTTGCCCTTCTGCCGGAGGGCGGGCCCGGCACTTAAATTTAATTGAAATTAAATTAAAGTAACTTTAAAAGGGTCCGAACGAAGTGAGGACAACTCCGACCTACCGGGAGGAGTGGGGGGAGTTGGCCTTGCCGGCCAACTCCTCCCTATCGGTCGGAGTGGCCCTCCTTCGGAGGGCCAACTCCTCCCTATCGGTCGGAGTGGTCCTACTTCGGAATTCCCAACTCCTCCCTATCGGTCGGAGTGGCCCTCCTATCGGAGGGCCAACTCCTCCCTATCGGTCGGAGTTGTCCTTCGGACCAACTCCTCCCTATCGGTCGGAGTTGCCCTCCTATCGGAGGGCCCTTGGATAGGCCGGACATTCTCTCCCCATGTCCATCGAATCTGCTCTGCGGCTTTCCCGCCTTTAAATTGCCTATACAACTCCAAGAAAGGAATTGGCCACGCGGGGTCGAAGACTCAACGGCTTCTTACACTCGGTAGGGGGTGCCCATCGAGTGACACGCGCGCCCCCCCCAAACACCACCCCTCCCTAAGGAGGGCCTGGCCCAGCAACCGAACGAAAGGGAGGTGCACCCCTTCAAGACTGGTGCCAATCTAGTGAGTCCTCTAGAACGGCACGAATCTCCAGAATGTCCTTTCAATTTTCATTGCTCAAGGTACTACTATTAGTGTTATCTACAATACCACTGCCCGAAAGGCTAGGATGTGCAGGGCGTCGTACATCTCGTGAGCGGATGCCCAATAATAGAGGATGTCTATTCCTTTCCCTGCCCCCAATAGGGTCTGCATCGAGTTTTTCGCTTTGTTCCAAAAGAAAGGACAGTGAGCCGGCTCTTCTTCGTCCGCTTCTTGCTTAGCGACGAGCTTATCCAAAGAGTCTTTCACCTCTTTCAATAATAGGTCCAATTCCTTCTCTTCTCCTTTATATTTCTTCGGTCTCTGAATCCACTAAATTCATGAGATTTTGTGGGGAGGGGGGGCTGGACCCGCGTAAGGTTAGGGAGGGCGGCCGGCGTCTCTTCGTCGAACGAGGTGCGGGCTAGGCCAGCACCTCTTTTTTATTTCTCGAAATACAAATGGGATTGAAGAGGCCATCGTTGAGGCAAACGAGGCAGTAGCTTCTGTTAAAGCAAATCCTGGAATGGCGTAACCAAATGATTGTTTAGCCAAGGAAGGATTTCGTGCCACAAAAGTGATCGAAGAACTAGAGACGTGTCCAATACCTACTGCAGCTCCCGCTAAAGCCATGGTAGCTGCTCCTGCTCCAATCGGTTTTGCACCTTCTGGCGTAACAGATTCGAAGGGGGGAGGGGAGTTGGTCAAAACCATGAACATGCCCCGGCTAATCCCTAGGCTGCCGGCTCCCGCGAAGCGGAAGACTTGCCTTTAAAGGCTCCCACGACGACCGGGGAGGGTTTTTTCTAGGGAGGAACCGGTCTTATGTACTGGTAGGAAACTCTCTTCCTTTTACCCCCTACGGGAATCGAACCCGTGTCTTCGACATGAAAAGACGATGTCCTAACCTCTAGACGAAAGGGACGACTTAGCGGAAGAACGAACCAAATTCTATTTACTTGATTCCACGCGACGACTGGTGACCCAGTATGTATCGAAATCTTCCGCGAAGCGGAAGAACTAAATAGCGTAAGCCCGCCAGATCGGAGAAGAAAGCTAGGGAGGGATAAAACCACAGTGTGGAGGATTAGGGAGCCTAAGGCCCCCGCGACAAAAGCTGACTCTATATCCCACCCCCCAGAAAGAGCGGTCTGGTGGGCCTTTAAAGTCTTTAAAGTACGGGTTCGAATCCCTTCACCGTGTAGTGGGTTTCACTGTATCGTTTAAAGAATCGTTCACTGCGTTCATTCGTAGCTTGTTCACGTTCGTTCACTCGTGTCTTGTTCACGATCGATCGTGAACCTTCTTTCTATGGATCAGCCAATTATGGCCAACCTCAGAAGTCAGAAGAGCCCCTTACCCCTATCGGGGTAAGTGGATCCTGTCGGATCCCCTTACCCCCTATCGGGGGTAAGTGGCTCGCTATCGCTCGCCCCACGATCGGACTTATCCTCTCATGGTTCAGGAAAGGGGAACCGGGGCGCAGCTATGCGAATTGATGGGGGGGAAACAGAAAAATAACCCGAACCCTCCTCGAGGGACTAGAGCTCAATTCCTCCTCACTCCAGAATTCCAACTCCTCCCTATCGGAATTCGGAGTTGCCCGGGTCCGAACGAAGTGAGGCCTTAAATTGAATTGAAACTAAATTAAAGTAACTTTAAAAGGGTCCGAACGAAGTGAGGACAACTCCGACCGAAGGGAGGAGTGGGGGGAGTTGGCAACAATTTCCGAATTATTGCGCCGAGTAATTTGATTTAATTTAAGCGCTCCAACTCCTCCCTATCGGAATTCGGAGTGGTCCTATCGGACCCACTCCTCCCTATCGGAATTCGGAGTGGTCCTA
>Contig199+1237
[truncated: 7,255,938 more chars]
