# Supplementary material for: Organellar phylogenomics of Ophioglossaceae fern genera
Source: Front Plant Sci. 2024 Jan 15;14:1294716. doi: 10.3389/fpls.2023.1294716 (PMC10823028; doi:10.3389/fpls.2023.1294716)
Supplement: Supplementary file 2 [file DataSheet_2.zip › Supplementary file S1/mitogenome/gff/Ophioglossum_Hsu9384.gff]

##gff-version 3
##source-version geneious 2020.1.1
##sequence-region	Contig01+324321	1	3779
##sequence-region	Contig02+11085	1	3225
##sequence-region	Contig03+21085	1	4088
##sequence-region	Contig04+248986671	1	6857
##sequence-region	Contig05+170541161	1	6760
##sequence-region	Contig06+283778272	1	4106
##sequence-region	Contig07+44300762	1	2531
##sequence-region	Contig08+12531	1	875
##sequence-region	Contig09+54868632	1	2970
##sequence-region	Contig10+22971	1	565
##sequence-region	Contig100+1228	1	3904
##sequence-region	Contig101+1156	1	198
##sequence-region	Contig102+114209642	1	3763
##sequence-region	Contig104+1197	1	898
##sequence-region	Contig106+2223	1	18959
##sequence-region	Contig107+21781	1	4935
##sequence-region	Contig108+1235	1	358
##sequence-region	Contig109+35002	1	5483
##sequence-region	Contig11+2227	1	3702
##sequence-region	Contig110+11095	1	4522
##sequence-region	Contig111+4196	1	233
##sequence-region	Contig112+2228	1	4547
##sequence-region	Contig113+3153	1	284
##sequence-region	Contig114+082178062	1	3413
##sequence-region	Contig115+21095	1	4708
##sequence-region	Contig116+1304	1	4093
##sequence-region	Contig117+1214	1	1493
##sequence-region	Contig118+1242	1	3965
##sequence-region	Contig119+16443	1	2261
##sequence-region	Contig12+32971	1	1172
##sequence-region	Contig120+2173	1	5895
##sequence-region	Contig121+3222	1	661
##sequence-region	Contig122+2235	1	3251
##sequence-region	Contig123+175750482	1	8099
##sequence-region	Contig124+294465641	1	2965
##sequence-region	Contig125+253022731	1	2761
##sequence-region	Contig125+253022731_2	1	5616
##sequence-region	Contig126+298475412	1	7858
##sequence-region	Contig127+4222	1	4131
##sequence-region	Contig128+6281941	1	289
##sequence-region	Contig129+75375611	1	2871
##sequence-region	Contig13+11172	1	343
##sequence-region	Contig130+197255601	1	3431
##sequence-region	Contig131+007325282	1	478
##sequence-region	Contig132+83129352	1	1443
##sequence-region	Contig132+83129352_2	1	315
##sequence-region	Contig137+2214	1	4098
##sequence-region	Contig138+0007325282	1	499
##sequence-region	Contig14+1227	1	3561
##sequence-region	Contig140+62328402	1	9377
##sequence-region	Contig141+78874411	1	3955
##sequence-region	Contig142+1166502	1	877
##sequence-region	Contig143+2156	1	4693
##sequence-region	Contig145+131039951	1	3021
##sequence-region	Contig146+150918571	1	9309
##sequence-region	Contig147+13254	1	3767
##sequence-region	Contig148+2216	1	252
##sequence-region	Contig149+3213	1	251
##sequence-region	Contig15+1223	1	2620
##sequence-region	Contig150+1252	1	250
##sequence-region	Contig151+85826171	1	12672
##sequence-region	Contig152+1246	1	254
##sequence-region	Contig153+2221	1	349
##sequence-region	Contig154+1190	1	365
##sequence-region	Contig156+1232	1	246
##sequence-region	Contig157+2190	1	1278
##sequence-region	Contig159+263832582	1	3338
##sequence-region	Contig16+12620	1	299
##sequence-region	Contig160+077651551	1	2878
##sequence-region	Contig161+2353	1	1684
##sequence-region	Contig162+21278	1	413
##sequence-region	Contig163+0085826171	1	14347
##sequence-region	Contig164+4188	1	1614
##sequence-region	Contig165+085826171	1	18319
##sequence-region	Contig166+000114209642	1	3069
##sequence-region	Contig167+065167161	1	2080
##sequence-region	Contig168+19309	1	2820
##sequence-region	Contig169+1181	1	309
##sequence-region	Contig17+1343	1	1968
##sequence-region	Contig170+1353	1	1752
##sequence-region	Contig171+21684	1	1643
##sequence-region	Contig172+3184	1	908
##sequence-region	Contig173+2413	1	741
##sequence-region	Contig174+54807982	1	11827
##sequence-region	Contig175+3182	1	835
##sequence-region	Contig176+2182	1	1844
##sequence-region	Contig177+2246	1	4002
##sequence-region	Contig179+11844	1	390
##sequence-region	Contig18+22620	1	276
##sequence-region	Contig182+1185	1	1902
##sequence-region	Contig183+307255511	1	2960
##sequence-region	Contig184+226210321	1	1934
##sequence-region	Contig187+1184	1	3620
##sequence-region	Contig188+36429432	1	3884
##sequence-region	Contig189+2171	1	4871
##sequence-region	Contig19+1299	1	2770
##sequence-region	Contig190+2237	1	13478
##sequence-region	Contig191+1309	1	3031
##sequence-region	Contig192+11684	1	4849
##sequence-region	Contig193+00085826171	1	14880
##sequence-region	Contig194+1413	1	3826
##sequence-region	Contig195+2189	1	7890
##sequence-region	Contig196+1251	1	8081
##sequence-region	Contig197+000085826171	1	14854
##sequence-region	Contig198+2232	1	6822
##sequence-region	Contig199+1237	1	14981
##sequence-region	Contig20+271753882	1	3158
##sequence-region	Contig200+0000085826171	1	16229
##sequence-region	Contig201+0085826171	1	2284
##sequence-region	Contig202+2185	1	6221
##sequence-region	Contig204+00000085826171	1	15432
##sequence-region	Contig205+1182	1	4900
##sequence-region	Contig206+197801052	1	1531
##sequence-region	Contig207+2309	1	6336
##sequence-region	Contig208+11278	1	8052
##sequence-region	Contig209+000000085826171	1	16153
##sequence-region	Contig21+21172	1	5772
##sequence-region	Contig210+2183	1	6821
##sequence-region	Contig211+157335172	1	13889
##sequence-region	Contig212+0157335172	1	5066
##sequence-region	Contig213+00082178062	1	934
##sequence-region	Contig214+212859002	1	6826
##sequence-region	Contig215+1183	1	7752
##sequence-region	Contig216+197927831	1	2557
##sequence-region	Contig217+293173311	1	1583
##sequence-region	Contig218+246815641	1	6578
##sequence-region	Contig219+0000170541161	1	3016
##sequence-region	Contig22+22770	1	2311
##sequence-region	Contig220+0136193861	1	1777
##sequence-region	Contig23+45772	1	448
##sequence-region	Contig24+136193861	1	5303
##sequence-region	Contig25+62907702	1	325
##sequence-region	Contig27+2239	1	297
##sequence-region	Contig28+1244	1	264
##sequence-region	Contig29+2226	1	416
##sequence-region	Contig30+2421	1	292
##sequence-region	Contig31+1421	1	459
##sequence-region	Contig32+2464	1	281
##sequence-region	Contig33+2299	1	3575
##sequence-region	Contig35+2217	1	2032
##sequence-region	Contig36+22037	1	407
##sequence-region	Contig37+1224	1	1282
##sequence-region	Contig38+2295	1	2231
##sequence-region	Contig39+2195	1	2767
##sequence-region	Contig40+15303	1	2854
##sequence-region	Contig41+1302	1	2612
##sequence-region	Contig42+204892742	1	3217
##sequence-region	Contig43+2284	1	1824
##sequence-region	Contig44+2448	1	3809
##sequence-region	Contig45+3211	1	2862
##sequence-region	Contig46+1407	1	470
##sequence-region	Contig47+13413	1	629
##sequence-region	Contig48+2244	1	2319
##sequence-region	Contig49+2220	1	2781
##sequence-region	Contig50+3195	1	5727
##sequence-region	Contig51+2224	1	4253
##sequence-region	Contig52+185680271	1	3148
##sequence-region	Contig53+1167	1	1781
##sequence-region	Contig54+253022731	1	8883
##sequence-region	Contig55+1161	1	2372
##sequence-region	Contig56+1448	1	5002
##sequence-region	Contig58+0253022731	1	8834
##sequence-region	Contig59+2302	1	6395
##sequence-region	Contig60+1316	1	1815
##sequence-region	Contig61+204395342	1	2945
##sequence-region	Contig62+2194	1	280
##sequence-region	Contig63+0204395342	1	3119
##sequence-region	Contig64+3239	1	3519
##sequence-region	Contig65+1295	1	3942
##sequence-region	Contig66+1217	1	4874
##sequence-region	Contig67+22945	1	577
##sequence-region	Contig68+2269	1	4558
##sequence-region	Contig69+1195	1	6449
##sequence-region	Contig71+2316	1	2237
##sequence-region	Contig72+2167	1	2833
##sequence-region	Contig73+1220	1	7268
##sequence-region	Contig75+201698161	1	7232
##sequence-region	Contig77+2151	1	1451
##sequence-region	Contig78+23413	1	4027
##sequence-region	Contig79+3227	1	1095
##sequence-region	Contig80+12945	1	870
##sequence-region	Contig82+23809	1	4328
##sequence-region	Contig84+2241	1	279
##sequence-region	Contig86+1279	1	304
##sequence-region	Contig87+1173	1	341
##sequence-region	Contig88+2242	1	2323
##sequence-region	Contig89+150255562	1	2253
##sequence-region	Contig90+103836101	1	168
##sequence-region	Contig91+3218	1	4847
##sequence-region	Contig93+1241	1	545
##sequence-region	Contig94+11781	1	3703
##sequence-region	Contig95+13809	1	6439
##sequence-region	Contig97+2280	1	2830
##sequence-region	Contig01+2404752	1	250
##sequence-region	Contig01+7176901	1	8181
##sequence-region	Contig03+12531	1	891
##sequence-region	Contig06+1239	1	2820
##sequence-region	Contig07+53011201	1	3314
##sequence-region	Contig08+253258421	1	6618
##sequence-region	Contig09+13314	1	2412
##sequence-region	Contig10+23314	1	5927
##sequence-region	Contig100+154468332	1	4904
##sequence-region	Contig101+067549122	1	8908
##sequence-region	Contig103+13418	1	5138
##sequence-region	Contig106+4168	1	4079
##sequence-region	Contig107+1161	1	5064
##sequence-region	Contig108+16854	1	2836
##sequence-region	Contig109+036003822	1	8730
##sequence-region	Contig11+36429432	1	7937
##sequence-region	Contig110+26854	1	2575
##sequence-region	Contig111+221196361	1	6296
##sequence-region	Contig112+1284	1	2998
##sequence-region	Contig113+1176	1	3600
##sequence-region	Contig114+2657121	1	6758
##sequence-region	Contig115+280497581	1	2173
##sequence-region	Contig116+62310322	1	4597
##sequence-region	Contig118+12181	1	305
##sequence-region	Contig119+110821591	1	11702
##sequence-region	Contig12+169587872	1	6119
##sequence-region	Contig120+124034732	1	9627
##sequence-region	Contig121+77723932	1	2295
##sequence-region	Contig121+77723932_2	1	4864
##sequence-region	Contig122+0110821591	1	12650
##sequence-region	Contig123+0036003822	1	4417
##sequence-region	Contig124+0304243221	1	2295
##sequence-region	Contig125+97420411	1	9281
##sequence-region	Contig126+069003211	1	255
##sequence-region	Contig127+81200322	1	1236
##sequence-region	Contig127+81200322_2	1	5287
##sequence-region	Contig128+34669402	1	6671
##sequence-region	Contig129+21831621	1	5054
##sequence-region	Contig132+89921	1	15147
##sequence-region	Contig134+14904	1	8068
##sequence-region	Contig135+1180	1	4984
##sequence-region	Contig136+304746732	1	8011
##sequence-region	Contig137+167236661	1	3130
##sequence-region	Contig138+0110805841	1	6740
##sequence-region	Contig138+0110805841_2	1	374
##sequence-region	Contig139+81562841	1	12931
##sequence-region	Contig140+13139	1	1797
##sequence-region	Contig141+239083641	1	8769
##sequence-region	Contig143+138802512	1	6520
##sequence-region	Contig145+274093092	1	5001
##sequence-region	Contig146+13002532	1	18944
##sequence-region	Contig15+2236	1	1001
##sequence-region	Contig16+21001	1	1450
##sequence-region	Contig17+11001	1	2123
##sequence-region	Contig19+16119	1	7055
##sequence-region	Contig20+2258	1	145
##sequence-region	Contig22+1236	1	7284
##sequence-region	Contig23+16815241	1	628
##sequence-region	Contig25+1448	1	7455
##sequence-region	Contig26+1279	1	360
##sequence-region	Contig28+1360	1	344
##sequence-region	Contig29+14328	1	500
##sequence-region	Contig30+1157	1	295
##sequence-region	Contig31+2247	1	275
##sequence-region	Contig32+2345	1	380
##sequence-region	Contig33+2360	1	193
##sequence-region	Contig34+1241	1	671
##sequence-region	Contig35+1247	1	646
##sequence-region	Contig36+1216	1	325
##sequence-region	Contig37+1187	1	413
##sequence-region	Contig38+1191	1	341
##sequence-region	Contig39+73064062	1	678
##sequence-region	Contig40+3191	1	1443
##sequence-region	Contig41+10303867	1	1567
##sequence-region	Contig43+13809	1	6455
##sequence-region	Contig44+2238	1	394
##sequence-region	Contig45+1238	1	1781
##sequence-region	Contig46+1678	1	868
##sequence-region	Contig47+118102032	1	3031
##sequence-region	Contig48+1167	1	2303
##sequence-region	Contig49+13031	1	388
##sequence-region	Contig50+1212	1	2636
##sequence-region	Contig51+3169	1	1452
##sequence-region	Contig52+22637	1	337
##sequence-region	Contig53+2216	1	2553
##sequence-region	Contig54+3185	1	2892
##sequence-region	Contig55+1186	1	2802
##sequence-region	Contig56+2212	1	3417
##sequence-region	Contig57+3168	1	3382
##sequence-region	Contig58+2153	1	1571
##sequence-region	Contig59+152611731	1	1759
##sequence-region	Contig60+1296	1	3608
##sequence-region	Contig61+13386	1	250
##sequence-region	Contig62+12803	1	266
##sequence-region	Contig63+1185	1	3686
##sequence-region	Contig64+13609	1	345
##sequence-region	Contig65+1156	1	272
##sequence-region	Contig66+0152611731	1	1185
##sequence-region	Contig68+1327	1	3060
##sequence-region	Contig70+22803	1	1411
##sequence-region	Contig71+11412	1	252
##sequence-region	Contig72+2296	1	4935
##sequence-region	Contig73+36003822	1	4450
##sequence-region	Contig74+12893	1	2447
##sequence-region	Contig75+2253	1	286
##sequence-region	Contig77+81200322	1	1078
##sequence-region	Contig77+81200322_2	1	5322
##sequence-region	Contig78+108842651	1	6591
##sequence-region	Contig79+178956061	1	245
##sequence-region	Contig80+1337	1	3068
##sequence-region	Contig81+230800571	1	2143
##sequence-region	Contig82+12304	1	2870
##sequence-region	Contig84+22893	1	3343
##sequence-region	Contig85+1276	1	5591
##sequence-region	Contig86+2156	1	2791
##sequence-region	Contig87+073064062	1	2961
##sequence-region	Contig88+67549122	1	6853
##sequence-region	Contig90+133494092	1	3280
##sequence-region	Contig93+15895	1	3080
##sequence-region	Contig96+2176	1	2726
##sequence-region	Contig97+23609	1	3688
##sequence-region	Contig98+171203232	1	4528
##sequence-region	Contig98+171203232_2	1	1092
##sequence-region	Contig99+2284	1	1168
##sequence-region	Contig01+208052141	1	3367
##sequence-region	Contig02+13367	1	3779
##sequence-region	Contig03+41828471	1	5524
##sequence-region	Contig04+131039951	1	3155
##sequence-region	Contig06+13413	1	641
##sequence-region	Contig07+23413	1	4119
##sequence-region	Contig08+189057031	1	6671
##sequence-region	Contig09+16671	1	2475
##sequence-region	Contig10+12475	1	2797
##sequence-region	Contig100+11186	1	6451
##sequence-region	Contig102+1197	1	1393
##sequence-region	Contig103+1211	1	697
##sequence-region	Contig104+13629	1	887
##sequence-region	Contig105+1883	1	1955
##sequence-region	Contig106+110805841	1	6902
##sequence-region	Contig107+2211	1	688
##sequence-region	Contig108+15998	1	2443
##sequence-region	Contig109+1235	1	2632
##sequence-region	Contig110+11765	1	4953
##sequence-region	Contig111+12632	1	311
##sequence-region	Contig112+2240	1	4559
##sequence-region	Contig113+277670072	1	5316
##sequence-region	Contig115+2249	1	8829
##sequence-region	Contig116+1161	1	5322
Contig116+1161	Geneious	exon	3387	3959	.	-	.	Name=nad2 exon 4
##sequence-region	Contig117+2180	1	8085
##sequence-region	Contig118+11278	1	8064
##sequence-region	Contig12+41415571	1	12415
Contig12+41415571	Geneious	gene	1009	1082	.	-	.	Name=trnR gene
Contig12+41415571	Geneious	tRNA	1009	1082	.	-	.	Name=trnR tRNA
##sequence-region	Contig121+20558971	1	5804
##sequence-region	Contig123+294465641	1	3129
##sequence-region	Contig127+1359762	1	2317
##sequence-region	Contig129+2318	1	3263
##sequence-region	Contig131+1284	1	2994
##sequence-region	Contig132+1316	1	4105
##sequence-region	Contig137+1188	1	11243
##sequence-region	Contig140+1226	1	3911
##sequence-region	Contig141+1325	1	3951
##sequence-region	Contig142+17890	1	3715
##sequence-region	Contig143+1195	1	13108
##sequence-region	Contig144+1311	1	2782
##sequence-region	Contig145+10923239	1	2098
##sequence-region	Contig146+024226592	1	2903
##sequence-region	Contig148+1220	1	7123
##sequence-region	Contig151+16455	1	2365
##sequence-region	Contig152+2220	1	11756
##sequence-region	Contig153+119538102	1	2107
##sequence-region	Contig156+1459	1	1793
##sequence-region	Contig158+5798261	1	1997
##sequence-region	Contig161+12997	1	3064
##sequence-region	Contig162+106233272	1	6059
##sequence-region	Contig166+1169	1	2545
##sequence-region	Contig167+157335172	1	4706
##sequence-region	Contig17+1252	1	262
##sequence-region	Contig170+54681661	1	5905
##sequence-region	Contig172+25998	1	5231
Contig172+25998	Geneious	CDS	344	1571	.	-	0	Name=cob CDS
Contig172+25998	Geneious	tRNA	3922	4009	.	-	.	Name=trnS tRNA
Contig172+25998	Geneious	gene	344	1571	.	-	.	Name=cob gene
Contig172+25998	Geneious	gene	3922	4009	.	-	.	Name=trnS gene
##sequence-region	Contig18+2213	1	255
##sequence-region	Contig180+41412082	1	3781
##sequence-region	Contig181+1318	1	8757
##sequence-region	Contig182+13716	1	3237
##sequence-region	Contig185+15303	1	2866
##sequence-region	Contig187+2883	1	8495
##sequence-region	Contig188+246815641	1	7885
##sequence-region	Contig190+26337422	1	5754
##sequence-region	Contig191+62915691	1	5050
##sequence-region	Contig192+085826171	1	16675
##sequence-region	Contig193+23830572	1	5001
##sequence-region	Contig194+0085826171	1	14359
##sequence-region	Contig195+25895	1	6710
##sequence-region	Contig197+1194	1	11636
##sequence-region	Contig198+13064	1	6030
##sequence-region	Contig199+100194231	1	6287
##sequence-region	Contig199+100194231_2	1	3209
##sequence-region	Contig20+85826171	1	11841
##sequence-region	Contig200+0150918571	1	9157
##sequence-region	Contig203+94965192	1	15476
##sequence-region	Contig204+15895	1	8981
##sequence-region	Contig205+001359762	1	1066
##sequence-region	Contig206+0000131039951	1	2847
##sequence-region	Contig207+3249	1	20248
##sequence-region	Contig208+28977622	1	5124
##sequence-region	Contig209+2235	1	14052
##sequence-region	Contig210+0078415552	1	1499
##sequence-region	Contig211+0129219792	1	9045
##sequence-region	Contig212+000082178062	1	2799
##sequence-region	Contig213+062552692	1	7591
##sequence-region	Contig214+078415552	1	3281
##sequence-region	Contig215+020558971	1	5481
##sequence-region	Contig216+25303	1	6222
##sequence-region	Contig22+4188	1	307
##sequence-region	Contig23+1190	1	378
##sequence-region	Contig24+2151	1	317
##sequence-region	Contig25+1386	1	245
##sequence-region	Contig26+2167	1	306
##sequence-region	Contig27+1253	1	300
##sequence-region	Contig29+1322	1	301
##sequence-region	Contig30+1353	1	1761
##sequence-region	Contig32+3234	1	1040
##sequence-region	Contig34+2258	1	284
##sequence-region	Contig35+1317	1	674
##sequence-region	Contig36+2195	1	2859
##sequence-region	Contig38+1307	1	1538
##sequence-region	Contig39+3232	1	1507
##sequence-region	Contig40+262083772	1	1508
##sequence-region	Contig41+2317	1	730
##sequence-region	Contig43+2222	1	3124
##sequence-region	Contig44+1151	1	1188
##sequence-region	Contig45+2266	1	1393
##sequence-region	Contig47+3179	1	252
##sequence-region	Contig48+2232	1	2885
##sequence-region	Contig49+18908	1	2832
##sequence-region	Contig50+3153	1	1524
##sequence-region	Contig53+2219	1	2767
##sequence-region	Contig55+4195	1	4962
##sequence-region	Contig57+1234	1	3201
##sequence-region	Contig58+2254	1	2439
##sequence-region	Contig59+1448	1	5014
##sequence-region	Contig60+4234	1	4143
##sequence-region	Contig62+1153	1	4513
##sequence-region	Contig64+1254	1	4195
##sequence-region	Contig67+1232	1	7280
##sequence-region	Contig68+7325282	1	481
##sequence-region	Contig69+307255511	1	3003
##sequence-region	Contig70+204395342	1	2957
##sequence-region	Contig74+2197	1	312
##sequence-region	Contig75+1279	1	316
##sequence-region	Contig80+2234	1	5995
##sequence-region	Contig81+4194	1	487
##sequence-region	Contig83+12957	1	882
##sequence-region	Contig84+3322	1	4850
##sequence-region	Contig85+2226	1	1503
##sequence-region	Contig87+111841	1	7051
##sequence-region	Contig88+2256	1	3625
##sequence-region	Contig89+1413	1	3838
##sequence-region	Contig95+1251	1	8093
##sequence-region	Contig96+1240	1	3916
##sequence-region	Contig98+1167	1	6131
##sequence-region	Contig99+283778272	1	6740
##sequence-region	Contig03+13367	1	3783
##sequence-region	Contig04+41828471	1	4744
##sequence-region	Contig05+150918571	1	11044
##sequence-region	Contig07+1236	1	270
##sequence-region	Contig08+3236	1	398
##sequence-region	Contig09+111044	1	2535
##sequence-region	Contig10+1271	1	1943
##sequence-region	Contig11+2271	1	719
##sequence-region	Contig12+1151	1	1245
##sequence-region	Contig13+2153	1	1571
##sequence-region	Contig15+2236_2	1	1311
##sequence-region	Contig17+134583331	1	2295
##sequence-region	Contig18+77108311	1	2757
##sequence-region	Contig24+13002532	1	15812
##sequence-region	Contig26+116713422	1	16143
##sequence-region	Contig27+26119	1	2312
##sequence-region	Contig28+128955691	1	12416
##sequence-region	Contig30+215814	1	3342
##sequence-region	Contig31+22312	1	914
##sequence-region	Contig34+138424782	1	2224
##sequence-region	Contig37+41589791	1	5936
##sequence-region	Contig38+268577321	1	5322
##sequence-region	Contig40+68181071	1	320
##sequence-region	Contig41+12312	1	7283
##sequence-region	Contig42+144289772	1	6342
##sequence-region	Contig43+174313312	1	5375
##sequence-region	Contig44+2284	1	1824
##sequence-region	Contig47+227466192	1	3311
##sequence-region	Contig50+176911222	1	5048
##sequence-region	Contig53+13001	1	3068
##sequence-region	Contig54+1241	1	3964
##sequence-region	Contig58+81200322	1	1236
##sequence-region	Contig58+81200322_2	1	5333
##sequence-region	Contig60+90975182	1	2952
##sequence-region	Contig61+16671	1	2412
##sequence-region	Contig62+226926022	1	3811
Contig62+226926022	Geneious	CDS	1025	1678	.	+	0	Name=nad6 CDS
Contig62+226926022	Geneious	tRNA	2503	2576	.	+	.	Name=trnM tRNA
Contig62+226926022	Geneious	gene	1025	1678	.	+	.	Name=nad6 gene
Contig62+226926022	Geneious	gene	2503	2576	.	+	.	Name=trnM gene
##sequence-region	Contig63+13068	1	6034
##sequence-region	Contig64+23001	1	8331
##sequence-region	Contig65+13811	1	645
##sequence-region	Contig67+17104792	1	2369
##sequence-region	Contig68+12369	1	486
##sequence-region	Contig73+2239	1	25634
##sequence-region	Contig74+22369	1	7883
##sequence-region	Contig01+111833561_2	1	6915
##sequence-region	Contig03+11443	1	342
##sequence-region	Contig04+2245	1	273
##sequence-region	Contig10+1169	1	755
##sequence-region	Contig102+2239	1	2320
##sequence-region	Contig103+301413392	1	4311
##sequence-region	Contig105+94775641	1	950
##sequence-region	Contig107+1284	1	2996
##sequence-region	Contig108+16618	1	2410
##sequence-region	Contig109+12719	1	8066
##sequence-region	Contig11+2213	1	514
##sequence-region	Contig110+0269188392	1	2998
##sequence-region	Contig111+11643	1	7053
##sequence-region	Contig115+203171491	1	9469
##sequence-region	Contig117+20706422	1	8009
##sequence-region	Contig118+306015291	1	7013
##sequence-region	Contig119+1234	1	7282
##sequence-region	Contig120+17023	1	294
##sequence-region	Contig121+2246	1	257
##sequence-region	Contig124+073064062	1	2959
##sequence-region	Contig127+81562841	1	12650
##sequence-region	Contig128+78415552	1	3280
##sequence-region	Contig129+13280	1	339
##sequence-region	Contig13+1184	1	683
##sequence-region	Contig132+2266	1	2513
##sequence-region	Contig133+13809	1	6453
##sequence-region	Contig134+81200322	1	1234
##sequence-region	Contig135+23280	1	1447
##sequence-region	Contig136+1246	1	2488
##sequence-region	Contig137+00152611731	1	268
##sequence-region	Contig139+108842651	1	6598
##sequence-region	Contig14+3169	1	470
##sequence-region	Contig141+5422052	1	4284
##sequence-region	Contig145+265385201	1	4854
##sequence-region	Contig146+37569512	1	816
##sequence-region	Contig147+15895	1	3078
##sequence-region	Contig15+1213	1	609
##sequence-region	Contig150+2303	1	4975
##sequence-region	Contig152+97420411	1	9279
##sequence-region	Contig153+1158	1	17118
##sequence-region	Contig155+284452941	1	171
##sequence-region	Contig156+1266	1	5839
##sequence-region	Contig157+91564292	1	2858
##sequence-region	Contig160+2422	1	2231
##sequence-region	Contig163+1448	1	13230
##sequence-region	Contig165+138711681	1	10754
##sequence-region	Contig166+36003822	1	8730
##sequence-region	Contig170+63533802	1	3881
##sequence-region	Contig172+00169587872	1	2303
##sequence-region	Contig173+77723932	1	2853
##sequence-region	Contig173+77723932_2	1	10641
##sequence-region	Contig174+0108842651	1	6592
##sequence-region	Contig177+2237	1	25154
##sequence-region	Contig179+116713422	1	12931
##sequence-region	Contig180+0073064062	1	521
##sequence-region	Contig184+13002532	1	15762
##sequence-region	Contig19+1183	1	815
##sequence-region	Contig20+1245	1	577
##sequence-region	Contig22+16915	1	3781
##sequence-region	Contig24+1515	1	1767
##sequence-region	Contig25+2169	1	2718
##sequence-region	Contig27+24914262	1	2615
##sequence-region	Contig28+2186	1	2109
##sequence-region	Contig31+11444	1	889
##sequence-region	Contig33+1765	1	1795
##sequence-region	Contig37+1296	1	3606
##sequence-region	Contig38+1237	1	2634
##sequence-region	Contig42+174372992	1	3417
##sequence-region	Contig43+12634	1	313
##sequence-region	Contig44+2185	1	2727
##sequence-region	Contig46+13607	1	343
##sequence-region	Contig48+13386	1	248
##sequence-region	Contig51+249841371	1	225
##sequence-region	Contig53+1327	1	3058
##sequence-region	Contig56+12110	1	2445
##sequence-region	Contig57+2234	1	999
##sequence-region	Contig61+11684	1	2817
##sequence-region	Contig63+12304	1	2868
##sequence-region	Contig64+1337	1	3066
##sequence-region	Contig67+1274	1	5589
##sequence-region	Contig68+1313	1	2784
##sequence-region	Contig71+2177	1	2726
##sequence-region	Contig74+12791	1	264
##sequence-region	Contig75+12637	1	6032
##sequence-region	Contig76+26035	1	281
##sequence-region	Contig80+11412	1	250
##sequence-region	Contig81+1999	1	2121
##sequence-region	Contig90+0154468332	1	4873
##sequence-region	Contig94+1279	1	358
##sequence-region	Contig95+16854	1	2834
##sequence-region	Contig98+22732	1	4983
##sequence-region	Contig99+11092	1	498
##sequence-region	Contig01+228920641	1	2408
##sequence-region	Contig02+12408	1	2795
##sequence-region	Contig04+13763	1	639
##sequence-region	Contig08+1252	1	260
##sequence-region	Contig102+2238	1	4557
##sequence-region	Contig105+1299	1	1885
##sequence-region	Contig108+024226592	1	2908
Contig108+024226592	Geneious	gene	856	929	.	+	.	Name=trnF gene
Contig108+024226592	Geneious	gene	1668	1740	.	-	.	Name=trnA gene
Contig108+024226592	Geneious	tRNA	856	929	.	+	.	Name=trnF tRNA
Contig108+024226592	Geneious	tRNA	1668	1740	.	-	.	Name=trnA
##sequence-region	Contig110+1284	1	2992
##sequence-region	Contig115+1314	1	4103
##sequence-region	Contig119+1244	1	3090
##sequence-region	Contig120+283692212	1	2738
##sequence-region	Contig126+232747631_2	1	161
##sequence-region	Contig127+1309	1	2780
##sequence-region	Contig132+16453	1	2363
##sequence-region	Contig134+2196	1	4214
##sequence-region	Contig135+1459	1	1791
##sequence-region	Contig137+5798261	1	1955
##sequence-region	Contig139+2353	1	3243
##sequence-region	Contig14+1386	1	243
##sequence-region	Contig140+12995	1	3062
##sequence-region	Contig141+13714	1	3235
##sequence-region	Contig149+2302	1	6694
##sequence-region	Contig15+2231	1	488
##sequence-region	Contig150+31172	1	3240
##sequence-region	Contig151+271753882	1	3249
##sequence-region	Contig157+173428851	1	4470
##sequence-region	Contig158+0150918571	1	11231
##sequence-region	Contig159+197255601	1	3471
##sequence-region	Contig16+1222	1	444
##sequence-region	Contig161+00150918571	1	9319
##sequence-region	Contig162+2244	1	7442
##sequence-region	Contig163+246815641	1	4865
##sequence-region	Contig164+222699621	1	367
##sequence-region	Contig169+085826171	1	18362
##sequence-region	Contig17+2222	1	372
##sequence-region	Contig170+0082178062	1	3136
##sequence-region	Contig172+1353	1	8637
##sequence-region	Contig177+253022731	1	12759
##sequence-region	Contig181+00085826171	1	11703
##sequence-region	Contig183+13062	1	6028
##sequence-region	Contig184+2657121	1	10434
##sequence-region	Contig187+142636562	1	9456
##sequence-region	Contig188+000085826171	1	14357
##sequence-region	Contig189+1282	1	3952
##sequence-region	Contig195+248986671	1	12650
##sequence-region	Contig196+15895	1	9809
##sequence-region	Contig198+0248986671	1	9841
##sequence-region	Contig200+3249	1	22576
##sequence-region	Contig202+001359762	1	1615
##sequence-region	Contig204+2233	1	18100
##sequence-region	Contig205+0245528471	1	12345
##sequence-region	Contig206+77478992	1	5218
##sequence-region	Contig207+0000085826171	1	16499
##sequence-region	Contig208+298475412	1	7672
##sequence-region	Contig209+22995	1	14960
##sequence-region	Contig21+1317	1	672
##sequence-region	Contig22+1307	1	1536
##sequence-region	Contig24+3230	1	1505
##sequence-region	Contig30+18908	1	2830
##sequence-region	Contig33+2191	1	3850
##sequence-region	Contig34+1232	1	3199
##sequence-region	Contig39+1413	1	1132
##sequence-region	Contig41+4232	1	4141
##sequence-region	Contig43+307255511	1	2913
##sequence-region	Contig44+1254	1	4193
##sequence-region	Contig45+3232	1	3535
##sequence-region	Contig47+132583892	1	1332
##sequence-region	Contig48+1191	1	4974
##sequence-region	Contig54+204395342	1	2955
##sequence-region	Contig55+13443912	1	1443
##sequence-region	Contig56+1279	1	314
##sequence-region	Contig57+2232	1	5993
##sequence-region	Contig59+1194	1	298
##sequence-region	Contig61+2214	1	301
##sequence-region	Contig65+013443912	1	242
##sequence-region	Contig67+1214	1	479
##sequence-region	Contig68+1256	1	3563
##sequence-region	Contig69+1196	1	205
##sequence-region	Contig70+27996201	1	698
##sequence-region	Contig71+12955	1	880
##sequence-region	Contig76+1251	1	8091
##sequence-region	Contig80+1238	1	3914
##sequence-region	Contig81+11186	1	6449
##sequence-region	Contig84+2299	1	1568
##sequence-region	Contig86+78874411	1	4003
##sequence-region	Contig88+13629	1	885
##sequence-region	Contig89+1316	1	1825
##sequence-region	Contig90+15996	1	2441
##sequence-region	Contig91+73053662	1	4387
##sequence-region	Contig92+11172	1	353
##sequence-region	Contig93+11781	1	3713
##sequence-region	Contig94+11278	1	8062
##sequence-region	Contig95+13538	1	3777
##sequence-region	Contig96+2607	1	549
##sequence-region	Contig98+1233	1	2630
##sequence-region	Contig99+12630	1	309
##sequence-region	Contig01+150918571	1	11166
##sequence-region	Contig03+1233	1	267
##sequence-region	Contig04+3233	1	395
##sequence-region	Contig05+111166	1	2532
##sequence-region	Contig07+1192	1	2526
##sequence-region	Contig08+1268	1	1940
##sequence-region	Contig09+176911222	1	2876
##sequence-region	Contig100+000083938951	1	1298
##sequence-region	Contig101+215814	1	11556
##sequence-region	Contig102+116713422	1	16033
##sequence-region	Contig104+2236	1	25153
##sequence-region	Contig105+18678712	1	5934
##sequence-region	Contig108+0162677151	1	8026
##sequence-region	Contig11+12877	1	865
##sequence-region	Contig12+2233	1	1308
##sequence-region	Contig17+1236	1	2633
##sequence-region	Contig18+12633	1	312
##sequence-region	Contig21+77108311	1	2171
##sequence-region	Contig23+1279	1	317
##sequence-region	Contig26+1194	1	264
##sequence-region	Contig27+14328	1	497
##sequence-region	Contig29+1152	1	6479
##sequence-region	Contig31+1312	1	2783
##sequence-region	Contig32+2192	1	8832
##sequence-region	Contig33+12527	1	6452
##sequence-region	Contig38+2265	1	1840
##sequence-region	Contig40+83938951	1	3675
##sequence-region	Contig46+1284	1	2995
##sequence-region	Contig49+293173311	1	2919
##sequence-region	Contig51+13676	1	2409
##sequence-region	Contig52+12369	1	483
##sequence-region	Contig56+083938951	1	5475
##sequence-region	Contig58+27501861	1	5045
##sequence-region	Contig59+1238	1	3961
##sequence-region	Contig60+12998	1	3065
##sequence-region	Contig64+1265	1	6845
##sequence-region	Contig66+242799401	1	6999
##sequence-region	Contig69+3195	1	9762
##sequence-region	Contig72+81200322	1	1233
##sequence-region	Contig73+18026	1	3716
##sequence-region	Contig74+12312	1	7280
##sequence-region	Contig75+115814	1	2444
##sequence-region	Contig76+12531	1	888
##sequence-region	Contig78+248604452	1	2219
##sequence-region	Contig79+1166502	1	12843
##sequence-region	Contig80+22312	1	9128
##sequence-region	Contig81+13065	1	6031
##sequence-region	Contig84+13717	1	3058
##sequence-region	Contig86+309756042	1	6555
##sequence-region	Contig90+229079091	1	14840
##sequence-region	Contig01+228920641_2	1	2341
##sequence-region	Contig07+1237	1	2634
##sequence-region	Contig109+14286	1	5326
##sequence-region	Contig11+41589791	1	5921
##sequence-region	Contig113+2213	1	6454
##sequence-region	Contig119+69003211	1	234
##sequence-region	Contig125+2204	1	10940
##sequence-region	Contig128+14993	1	1795
##sequence-region	Contig129+9868702	1	895
##sequence-region	Contig130+15326	1	2868
##sequence-region	Contig131+3173	1	11648
##sequence-region	Contig134+116713422	1	12650
##sequence-region	Contig135+2237	1	25154
##sequence-region	Contig139+13202701	1	2559
##sequence-region	Contig142+1177	1	3600
##sequence-region	Contig146+89921	1	15147
##sequence-region	Contig148+3049981	1	2628
##sequence-region	Contig149+14873	1	8066
##sequence-region	Contig154+1158	1	17118
##sequence-region	Contig163+43732782	1	15020
##sequence-region	Contig165+295779012	1	3178
##sequence-region	Contig17+2234	1	999
##sequence-region	Contig24+1167	1	345
##sequence-region	Contig27+2167	1	2802
##sequence-region	Contig29+12999	1	3066
##sequence-region	Contig33+12959	1	866
##sequence-region	Contig36+1867	1	463
##sequence-region	Contig37+1157	1	295
##sequence-region	Contig38+53011201	1	9091
##sequence-region	Contig40+1216	1	325
##sequence-region	Contig42+1191	1	341
##sequence-region	Contig46+3191	1	1443
##sequence-region	Contig47+1234	1	7282
##sequence-region	Contig51+1212	1	2636
##sequence-region	Contig54+2216	1	2553
##sequence-region	Contig59+11949637	1	3690
##sequence-region	Contig60+1168	1	3137
##sequence-region	Contig63+2212	1	3417
##sequence-region	Contig64+275425552	1	6941
##sequence-region	Contig65+1170	1	3320
##sequence-region	Contig66+1296	1	3606
##sequence-region	Contig70+13322	1	343
##sequence-region	Contig75+3172	1	4285
##sequence-region	Contig87+1213	1	2602
##sequence-region	Contig88+2173	1	5802
##sequence-region	Contig89+13031	1	386
##sequence-region	Contig90+2170	1	5931
##sequence-region	Contig92+67549122	1	6291
##sequence-region	Contig95+1274	1	4112
##sequence-region	Contig1	1	7718
Contig1	Geneious	CDS	6172	6912	.	+	0	Name=mttB CDS
Contig1	Geneious	CDS	5537	5803	.	+	0	Name=sdh4 CDS
Contig1	Geneious	tRNA	1234	1317	.	+	.	Name=trnL tRNA
Contig1	Geneious	tRNA	4636	4708	.	+	.	Name=trnV tRNA
Contig1	Geneious	gene	6172	6912	.	+	.	Name=mttB gene
Contig1	Geneious	gene	5537	5803	.	+	.	Name=sdh4 gene
Contig1	Geneious	gene	1234	1317	.	+	.	Name=trnL gene
Contig1	Geneious	gene	4636	4708	.	+	.	Name=trnV gene
##sequence-region	Contig4	1	9521
##sequence-region	Contig6	1	25299
##sequence-region	Contig7	1	12299
##sequence-region	Contig8	1	17735
Contig8	Geneious	exon	5243	5637	.	-	.	Name=nad5 exon 4
Contig8	Geneious	exon	14315	14572	.	-	.	Name=nad1 exon 1
Contig8	Geneious	exon	12073	12291	.	-	.	Name=nad1 exon 2
Contig8	Geneious	exon	8845	9036	.	-	.	Name=nad1 exon 3
Contig8	Geneious	exon	4485	4616	.	-	.	Name=nad5 exon 5
Contig8	Geneious	exon	7104	7125	.	-	.	Name=nad5 exon 3
##sequence-region	Contig9	1	11938
##sequence-region	Contig8_2	1	17735
##sequence-region	Contig10_2	1	12114
##sequence-region	Contig11	1	12665
##sequence-region	Contig8_3	1	12373
##sequence-region	Contig4_4	1	9379
Contig4_4	Geneious	CDS	6347	7945	.	-	0	Name=atp1 CDS
Contig4_4	Geneious	gene	6347	7945	.	-	.	Name=atp1 gene
##sequence-region	Contig1_5	1	6786
Contig1_5	Geneious	gene	1234	1317	.	+	.	Name=trnL gene
Contig1_5	Geneious	tRNA	1234	1317	.	+	.	Name=trnL tRNA
##sequence-region	Contig8_5	1	12373
Contig8_5	Geneious	exon	5243	5637	.	-	.	Name=nad5 exon 4
Contig8_5	Geneious	exon	4485	4616	.	-	.	Name=nad5 exon 5
Contig8_5	Geneious	exon	7104	7125	.	-	.	Name=nad5 exon 3
##sequence-region	Contig01+204455561	1	6889
##sequence-region	Contig03+1316	1	1823
##sequence-region	Contig04+16889	1	3775
##sequence-region	Contig07+14842452	1	4877
##sequence-region	Contig08+16307331	1	16747
##sequence-region	Contig09+216748	1	1951
##sequence-region	Contig100+11172	1	5076
##sequence-region	Contig101+278748102	1	377
##sequence-region	Contig101+278748102_2	1	380
##sequence-region	Contig102+61467611	1	736
##sequence-region	Contig103+1220	1	250
##sequence-region	Contig104+00080837262	1	2665
##sequence-region	Contig106+194539401	1	2908
##sequence-region	Contig107+51590301	1	2107
##sequence-region	Contig108+1233	1	303
##sequence-region	Contig109+1279	1	352
##sequence-region	Contig11+11951	1	670
##sequence-region	Contig110+2228	1	2881
##sequence-region	Contig111+1257	1	305
##sequence-region	Contig112+58381542	1	1235
##sequence-region	Contig113+2197	1	236
##sequence-region	Contig114+3248	1	282
##sequence-region	Contig115+014842452	1	5388
##sequence-region	Contig116+236897451	1	5171
##sequence-region	Contig117+3233	1	341
##sequence-region	Contig118+13060	1	6026
##sequence-region	Contig119+1211	1	697
##sequence-region	Contig12+2180	1	730
##sequence-region	Contig120+1341062	1	2313
##sequence-region	Contig121+1202	1	1369
##sequence-region	Contig122+3294	1	1990
##sequence-region	Contig124+11781	1	3684
##sequence-region	Contig126+1170	1	5785
##sequence-region	Contig127+1162	1	7104
##sequence-region	Contig13+116748	1	5320
##sequence-region	Contig130+11334502	1	1490
##sequence-region	Contig131+13684	1	398
##sequence-region	Contig132+13809	1	719
##sequence-region	Contig133+1151	1	6532
##sequence-region	Contig134+248420112	1	1378
##sequence-region	Contig135+2248	1	1684
##sequence-region	Contig136+255232722	1	5847
##sequence-region	Contig136+255232722_2	1	268
##sequence-region	Contig137+2386	1	1569
##sequence-region	Contig138+1161	1	5322
##sequence-region	Contig139+1386	1	1883
##sequence-region	Contig140+12908	1	1789
##sequence-region	Contig141+94424802	1	3170
##sequence-region	Contig142+25171	1	1554
##sequence-region	Contig144+231209381	1	1832
##sequence-region	Contig145+1209	1	2598
##sequence-region	Contig146+11150	1	478
##sequence-region	Contig147+2342	1	1998
##sequence-region	Contig148+1413	1	1130
##sequence-region	Contig150+2204	1	2816
##sequence-region	Contig151+1253	1	592
##sequence-region	Contig152+261952272	1	1639
##sequence-region	Contig153+4294	1	4742
##sequence-region	Contig154+2205	1	2301
##sequence-region	Contig156+1217	1	1039
##sequence-region	Contig157+3223	1	2091
##sequence-region	Contig158+2237	1	1550
##sequence-region	Contig159+1156	1	2073
##sequence-region	Contig16+1180	1	2318
##sequence-region	Contig160+1196	1	2655
##sequence-region	Contig161+1304	1	2407
##sequence-region	Contig162+22334	1	2593
##sequence-region	Contig163+2304	1	1840
##sequence-region	Contig164+1719	1	1795
##sequence-region	Contig165+143764772	1	2786
##sequence-region	Contig166+147798302	1	2894
##sequence-region	Contig167+141265902	1	180
##sequence-region	Contig168+16307331_2	1	4348
##sequence-region	Contig169+12334	1	2635
##sequence-region	Contig17+12665	1	1070
##sequence-region	Contig170+1341	1	4101
##sequence-region	Contig171+21150	1	2771
##sequence-region	Contig172+21807	1	2303
##sequence-region	Contig173+2257	1	4358
##sequence-region	Contig174+2222	1	3385
##sequence-region	Contig176+26708181	1	2076
##sequence-region	Contig177+19627	1	2404
##sequence-region	Contig178+84431251	1	4447
##sequence-region	Contig179+29627	1	2720
##sequence-region	Contig18+15320	1	2862
##sequence-region	Contig180+95770191	1	3318
##sequence-region	Contig182+1237	1	3650
##sequence-region	Contig183+1223	1	3788
##sequence-region	Contig185+121041452	1	2615
##sequence-region	Contig186+2167	1	8513
##sequence-region	Contig188+128923691	1	4767
##sequence-region	Contig189+2620591	1	3551
##sequence-region	Contig19+167627331	1	267
##sequence-region	Contig190+2223	1	3018
##sequence-region	Contig191+11370	1	3131
##sequence-region	Contig192+157604732	1	4837
##sequence-region	Contig193+12615	1	872
##sequence-region	Contig194+14328	1	7099
##sequence-region	Contig195+076414591	1	2361
##sequence-region	Contig196+1248	1	5377
##sequence-region	Contig197+171553251	1	2886
##sequence-region	Contig198+3230	1	669
##sequence-region	Contig199+1285	1	5287
##sequence-region	Contig20+25320	1	3327
##sequence-region	Contig200+4230	1	4139
##sequence-region	Contig201+1448	1	6899
##sequence-region	Contig203+106504582	1	2808
##sequence-region	Contig204+1492	1	7047
##sequence-region	Contig206+4233	1	4343
##sequence-region	Contig207+266971982	1	4882
##sequence-region	Contig209+1342	1	5939
##sequence-region	Contig21+22665	1	7005
##sequence-region	Contig210+13802	1	8060
##sequence-region	Contig211+2719	1	5878
##sequence-region	Contig212+2285	1	6744
##sequence-region	Contig213+11795	1	2793
##sequence-region	Contig214+3222	1	6878
##sequence-region	Contig216+2202	1	7529
##sequence-region	Contig217+21370	1	6336
##sequence-region	Contig22+298232572	1	3965
##sequence-region	Contig220+15895	1	3072
##sequence-region	Contig221+1205	1	7595
##sequence-region	Contig223+0000080837262	1	2388
##sequence-region	Contig224+1210	1	12631
##sequence-region	Contig225+37971	1	2497
##sequence-region	Contig226+25895	1	3152
##sequence-region	Contig227+12497	1	340
##sequence-region	Contig228+20716601	1	5806
##sequence-region	Contig23+13965	1	469
##sequence-region	Contig231+22771	1	2498
##sequence-region	Contig235+12771	1	5339
##sequence-region	Contig236+084431251	1	9336
##sequence-region	Contig238+279185951	1	3811
##sequence-region	Contig239+170567992	1	4586
##sequence-region	Contig24+23965	1	288
##sequence-region	Contig241+34083681	1	11183
##sequence-region	Contig244+40799102	1	16056
##sequence-region	Contig245+2230	1	11059
##sequence-region	Contig247+2231	1	19242
##sequence-region	Contig248+001341062	1	1462
##sequence-region	Contig249+0001341062	1	314
##sequence-region	Contig250+93555612	1	11118
##sequence-region	Contig251+109199142	1	7415
##sequence-region	Contig252+2156	1	12076
##sequence-region	Contig253+040816482	1	10496
##sequence-region	Contig254+16307331	1	12415
##sequence-region	Contig254+16307331_2	1	3779
##sequence-region	Contig255+40816482	1	11877
##sequence-region	Contig256+1216	1	12027
##sequence-region	Contig257+000241238001	1	6871
##sequence-region	Contig258+126875781	1	12286
##sequence-region	Contig259+20265391	1	5431
##sequence-region	Contig26+2291	1	366
##sequence-region	Contig260+47704781	1	2501
##sequence-region	Contig261+0056425451	1	4570
##sequence-region	Contig262+00020716601	1	4708
##sequence-region	Contig263+148444801	1	9541
##sequence-region	Contig264+127135852	1	7483
##sequence-region	Contig265+0000128923691	1	853
##sequence-region	Contig266+0241238001	1	11362
##sequence-region	Contig267+00241238001	1	7773
##sequence-region	Contig268+020265391	1	5380
##sequence-region	Contig269+056425451	1	7565
##sequence-region	Contig27+1291	1	228
##sequence-region	Contig270+0137098371	1	1884
##sequence-region	Contig271+000128923691	1	1867
##sequence-region	Contig272+22497	1	3825
##sequence-region	Contig273+0040816482	1	7632
##sequence-region	Contig274+040799102	1	4368
##sequence-region	Contig275+00128923691	1	2066
##sequence-region	Contig29+17007	1	2439
##sequence-region	Contig30+2153	1	1430
##sequence-region	Contig31+11453	1	307
##sequence-region	Contig32+4392	1	1897
##sequence-region	Contig35+21453	1	161
##sequence-region	Contig36+11168	1	883
##sequence-region	Contig37+287954251	1	6733
##sequence-region	Contig38+1284	1	2990
##sequence-region	Contig39+21920	1	284
##sequence-region	Contig41+2246	1	7689
##sequence-region	Contig42+1307	1	2766
##sequence-region	Contig43+1231	1	2628
##sequence-region	Contig44+12766	1	256
##sequence-region	Contig45+2186	1	352
##sequence-region	Contig46+1256	1	310
##sequence-region	Contig47+1153	1	3463
##sequence-region	Contig49+1392	1	4305
##sequence-region	Contig51+2152	1	603
##sequence-region	Contig52+76187681	1	2642
##sequence-region	Contig53+12993	1	3060
##sequence-region	Contig56+4153	1	3306
##sequence-region	Contig57+2256	1	461
##sequence-region	Contig58+27693	1	2311
##sequence-region	Contig59+2210	1	609
##sequence-region	Contig60+27007	1	5231
##sequence-region	Contig61+2162	1	2323
##sequence-region	Contig63+1238	1	2335
##sequence-region	Contig64+12465241	1	305
##sequence-region	Contig65+2168	1	1781
##sequence-region	Contig67+4486851	1	1483
##sequence-region	Contig69+2238	1	2188
##sequence-region	Contig70+2326	1	2101
##sequence-region	Contig71+2170	1	2540
##sequence-region	Contig73+237277471	1	910
##sequence-region	Contig73+237277471_2	1	5337
##sequence-region	Contig74+22312	1	2439
##sequence-region	Contig75+1168	1	770
##sequence-region	Contig76+1383	1	3856
##sequence-region	Contig79+24328	1	3802
##sequence-region	Contig80+17693	1	2490
##sequence-region	Contig81+2294	1	1829
##sequence-region	Contig82+200880572	1	3604
##sequence-region	Contig84+228681071	1	2146
##sequence-region	Contig84+228681071_2	1	161
##sequence-region	Contig87+64769272	1	3772
##sequence-region	Contig88+11829	1	492
##sequence-region	Contig89+3151	1	3696
##sequence-region	Contig90+21781	1	2334
##sequence-region	Contig93+12312	1	2899
##sequence-region	Contig94+1215	1	254
##sequence-region	Contig95+1197	1	306
##sequence-region	Contig96+1310	1	2478
##sequence-region	Contig99+4195	1	385
##sequence-region	Contig01+76528071	1	7174
##sequence-region	Contig05+12665	1	1077
##sequence-region	Contig06+11077	1	5327
##sequence-region	Contig09+2237	1	251
##sequence-region	Contig100+2157	1	3431
##sequence-region	Contig101+23965	1	286
##sequence-region	Contig103+13965	1	476
##sequence-region	Contig104+13525	1	405
##sequence-region	Contig106+2219	1	6930
##sequence-region	Contig108+1279	1	3136
##sequence-region	Contig109+0200880572	1	3660
##sequence-region	Contig11+1237	1	469
##sequence-region	Contig111+84431251	1	3532
##sequence-region	Contig112+11496	1	5164
##sequence-region	Contig113+3157	1	5978
##sequence-region	Contig115+3586921	1	1524
##sequence-region	Contig116+2750	1	2716
##sequence-region	Contig117+3168	1	3442
##sequence-region	Contig118+222174952	1	1637
##sequence-region	Contig119+25980	1	434
##sequence-region	Contig12+2221	1	1095
##sequence-region	Contig121+2226	1	4761
##sequence-region	Contig125+1284	1	2997
##sequence-region	Contig126+13170	1	3067
##sequence-region	Contig127+3115	1	4336
##sequence-region	Contig128+40753182	1	5297
##sequence-region	Contig13+1226	1	307
##sequence-region	Contig131+1247	1	2497
##sequence-region	Contig133+2382	1	4448
##sequence-region	Contig134+21845	1	4488
##sequence-region	Contig135+2279	1	6334
##sequence-region	Contig136+12312	1	2906
##sequence-region	Contig137+13809	1	726
##sequence-region	Contig14+2256	1	1491
##sequence-region	Contig140+64769272	1	3779
##sequence-region	Contig144+12771	1	5346
##sequence-region	Contig145+8836382	1	4415
##sequence-region	Contig146+31172	1	3332
##sequence-region	Contig147+52454981	1	1260
##sequence-region	Contig148+22588	1	6950
##sequence-region	Contig149+11524	1	2478
##sequence-region	Contig15+2220	1	2089
##sequence-region	Contig150+2558	1	6533
##sequence-region	Contig151+248420112	1	1423
##sequence-region	Contig152+13571	1	4921
##sequence-region	Contig153+14456	1	294
##sequence-region	Contig158+64162171	1	3817
##sequence-region	Contig159+13790	1	2368
##sequence-region	Contig160+201954822	1	4780
##sequence-region	Contig162+1246	1	6821
##sequence-region	Contig163+1267	1	5848
##sequence-region	Contig164+49940752	1	1401
##sequence-region	Contig166+1203	1	299
##sequence-region	Contig167+29587801	1	1437
##sequence-region	Contig168+13093	1	3782
##sequence-region	Contig169+26336	1	2334
##sequence-region	Contig17+12037	1	251
##sequence-region	Contig170+12915	1	1796
##sequence-region	Contig171+2246	1	7702
##sequence-region	Contig172+13143	1	2485
##sequence-region	Contig173+172747082	1	8508
##sequence-region	Contig177+1178	1	8044
##sequence-region	Contig178+1316	1	8095
##sequence-region	Contig179+1256	1	9863
##sequence-region	Contig181+24456	1	2583
##sequence-region	Contig183+16336	1	3691
##sequence-region	Contig184+1167	1	8061
##sequence-region	Contig185+0228681071	1	10175
##sequence-region	Contig186+14328	1	499
##sequence-region	Contig189+266971982	1	4895
##sequence-region	Contig19+4155	1	384
##sequence-region	Contig190+12478	1	2800
##sequence-region	Contig191+13067	1	6033
##sequence-region	Contig192+1173	1	10200
##sequence-region	Contig197+1448	1	6906
##sequence-region	Contig20+17007	1	2446
##sequence-region	Contig201+227985902	1	6409
##sequence-region	Contig202+80216782	1	2016
##sequence-region	Contig203+14338	1	4933
##sequence-region	Contig204+237277471	1	1235
##sequence-region	Contig205+5269162	1	1000
##sequence-region	Contig206+234870181	1	10104
##sequence-region	Contig207+128923691	1	4826
##sequence-region	Contig208+0121041452	1	4744
##sequence-region	Contig209+22190	1	5758
##sequence-region	Contig21+1151	1	277
##sequence-region	Contig210+3237	1	676
##sequence-region	Contig212+300507791	1	2388
##sequence-region	Contig214+12334	1	2642
##sequence-region	Contig215+13979	1	8067
##sequence-region	Contig216+4237	1	4146
##sequence-region	Contig219+1243	1	2515
##sequence-region	Contig22+15327	1	2869
##sequence-region	Contig220+0227985902	1	7030
##sequence-region	Contig221+2175	1	5214
##sequence-region	Contig223+8344742	1	4520
##sequence-region	Contig227+2243	1	4562
##sequence-region	Contig228+084431251	1	9343
##sequence-region	Contig229+2235	1	17182
##sequence-region	Contig231+51769941	1	1370
##sequence-region	Contig232+00227985902	1	13956
##sequence-region	Contig234+203905171	1	3543
##sequence-region	Contig235+00228681071	1	17003
##sequence-region	Contig236+148444801	1	11351
##sequence-region	Contig238+234870181_2	1	4324
##sequence-region	Contig24+1302	1	2615
##sequence-region	Contig241+282409011	1	13550
##sequence-region	Contig242+8352632	1	14520
##sequence-region	Contig243+154659502	1	7416
##sequence-region	Contig244+29057852	1	3670
##sequence-region	Contig245+040799102	1	9593
##sequence-region	Contig246+40799102	1	13777
##sequence-region	Contig247+47245021	1	13556
##sequence-region	Contig248+234870181_2	1	1104
##sequence-region	Contig249+2875712	1	7053
##sequence-region	Contig25+12094	1	879
##sequence-region	Contig250+167914851	1	9561
##sequence-region	Contig251+000227985902	1	12549
##sequence-region	Contig252+20265391	1	5831
##sequence-region	Contig253+156029172	1	16621
##sequence-region	Contig254+40816482	1	14688
##sequence-region	Contig255+2238	1	20247
##sequence-region	Contig256+40802561	1	11034
##sequence-region	Contig26+1386	1	314
##sequence-region	Contig27+69134512	1	153
##sequence-region	Contig27+69134512_2	1	121
##sequence-region	Contig28+37971	1	2588
##sequence-region	Contig29+12621	1	262
##sequence-region	Contig30+1220	1	3566
##sequence-region	Contig31+2386	1	161
##sequence-region	Contig32+1208	1	3053
##sequence-region	Contig35+58777402	1	485
##sequence-region	Contig35+58777402_2	1	88
##sequence-region	Contig36+12588	1	347
##sequence-region	Contig37+1168	1	303
##sequence-region	Contig38+2136	1	374
##sequence-region	Contig39+1162	1	770
##sequence-region	Contig40+1136	1	779
##sequence-region	Contig42+3206	1	550
##sequence-region	Contig43+388	1	330
##sequence-region	Contig44+3155	1	1028
##sequence-region	Contig45+2316	1	147
##sequence-region	Contig46+2247	1	266
##sequence-region	Contig47+2223	1	396
##sequence-region	Contig48+1879	1	890
##sequence-region	Contig51+2208	1	3210
##sequence-region	Contig52+2132	1	1837
##sequence-region	Contig53+1558	1	750
##sequence-region	Contig54+1207	1	1563
##sequence-region	Contig55+2178	1	1265
##sequence-region	Contig56+1750	1	522
##sequence-region	Contig57+219203682	1	1258
##sequence-region	Contig58+2232	1	290
##sequence-region	Contig59+2162	1	2322
##sequence-region	Contig60+2115	1	384
##sequence-region	Contig62+1314	1	2773
##sequence-region	Contig64+2233	1	262
##sequence-region	Contig65+1238	1	2635
##sequence-region	Contig66+21077	1	6587
##sequence-region	Contig67+1223	1	2388
##sequence-region	Contig68+1382	1	1546
##sequence-region	Contig69+11574	1	616
##sequence-region	Contig73+1155	1	2738
##sequence-region	Contig76+1236	1	237
##sequence-region	Contig77+1217	1	4874
##sequence-region	Contig78+1154	1	3138
##sequence-region	Contig80+1205	1	3778
##sequence-region	Contig81+23571	1	3093
##sequence-region	Contig82+279185951	1	3853
##sequence-region	Contig83+121041452	1	4017
##sequence-region	Contig84+1239	1	4677
##sequence-region	Contig85+2205	1	2010
##sequence-region	Contig86+2207	1	1601
##sequence-region	Contig87+2153	1	3286
##sequence-region	Contig89+14555902	1	3618
##sequence-region	Contig90+200880572	1	3517
##sequence-region	Contig91+2267	1	2519
##sequence-region	Contig93+2522	1	2155
##sequence-region	Contig94+1233	1	3588
##sequence-region	Contig95+2131	1	3971
##sequence-region	Contig97+1522	1	2190
##sequence-region	Contig01+17259391	1	4617
##sequence-region	Contig02+203905171	1	3492
##sequence-region	Contig03+13492	1	2437
##sequence-region	Contig07+1229	1	2626
##sequence-region	Contig08+12626	1	305
##sequence-region	Contig10+23492	1	5139
##sequence-region	Contig100+2241	1	3875
##sequence-region	Contig102+1247	1	1511
##sequence-region	Contig103+21759	1	1631
##sequence-region	Contig105+1379	1	4099
##sequence-region	Contig109+11951	1	668
##sequence-region	Contig11+1305	1	2764
##sequence-region	Contig111+2211	1	5933
##sequence-region	Contig112+2200	1	3611
##sequence-region	Contig113+2231	1	2312
##sequence-region	Contig116+12285	1	1787
##sequence-region	Contig117+186722702	1	2819
##sequence-region	Contig12+12764	1	254
##sequence-region	Contig120+1448	1	6805
##sequence-region	Contig121+1284	1	2988
##sequence-region	Contig122+28789551	1	3922
##sequence-region	Contig125+110105	1	5318
##sequence-region	Contig126+11168	1	881
##sequence-region	Contig127+32482082	1	2872
##sequence-region	Contig128+12819	1	382
##sequence-region	Contig13+1254	1	308
##sequence-region	Contig132+22819	1	151
##sequence-region	Contig134+2286	1	5612
##sequence-region	Contig135+005135132	1	2203
##sequence-region	Contig138+13965	1	467
##sequence-region	Contig139+11032	1	7045
##sequence-region	Contig140+1221	1	4357
##sequence-region	Contig141+52454981	1	1217
##sequence-region	Contig143+3245	1	3525
##sequence-region	Contig145+2158	1	4697
##sequence-region	Contig147+8836382	1	4380
##sequence-region	Contig148+4294	1	4650
##sequence-region	Contig150+84431251	1	6141
##sequence-region	Contig151+40799102	1	3764
##sequence-region	Contig152+1158	1	4783
##sequence-region	Contig156+1267	1	6721
##sequence-region	Contig158+184049061	1	1391
##sequence-region	Contig159+22665	1	7057
##sequence-region	Contig160+1230	1	1728
##sequence-region	Contig161+15933	1	3070
##sequence-region	Contig167+259618882	1	4012
##sequence-region	Contig169+1231	1	3860
##sequence-region	Contig170+20265391	1	8050
##sequence-region	Contig171+21152	1	6950
##sequence-region	Contig172+3228	1	667
##sequence-region	Contig173+200880572	1	3602
##sequence-region	Contig175+21732	1	1800
##sequence-region	Contig176+11759	1	4855
##sequence-region	Contig177+1228	1	3195
##sequence-region	Contig178+11800	1	308
##sequence-region	Contig180+4228	1	4137
##sequence-region	Contig182+176053982	1	3591
##sequence-region	Contig185+12771	1	5337
##sequence-region	Contig187+1180	1	5341
##sequence-region	Contig196+147798302	1	5767
##sequence-region	Contig20+11172	1	5074
##sequence-region	Contig202+2229	1	21941
##sequence-region	Contig204+16722	1	3773
##sequence-region	Contig207+228681071	1	11081
##sequence-region	Contig208+2230	1	5989
##sequence-region	Contig214+16950	1	3682
##sequence-region	Contig216+2176	1	1250
##sequence-region	Contig217+084431251	1	9334
##sequence-region	Contig218+3656571	1	3361
##sequence-region	Contig219+23592	1	3244
##sequence-region	Contig220+13682	1	396
##sequence-region	Contig221+0084431251	1	3523
##sequence-region	Contig228+21800	1	3596
##sequence-region	Contig235+16307331_2	1	2663
##sequence-region	Contig236+12111401	1	4921
##sequence-region	Contig237+0137098371	1	1361
##sequence-region	Contig238+093538522	1	8801
##sequence-region	Contig239+051769941	1	1177
##sequence-region	Contig24+13170	1	3058
##sequence-region	Contig240+0127135852	1	12112
##sequence-region	Contig241+1203	1	15500
##sequence-region	Contig242+61591552	1	12029
##sequence-region	Contig243+1176	1	3917
##sequence-region	Contig244+2245	1	15474
##sequence-region	Contig245+255676742	1	2930
##sequence-region	Contig28+14842452	1	5296
##sequence-region	Contig33+1308	1	2476
##sequence-region	Contig34+23082591	1	2236
##sequence-region	Contig36+2154	1	1031
##sequence-region	Contig38+13809	1	717
##sequence-region	Contig39+1154	1	1215
##sequence-region	Contig40+2226	1	2787
##sequence-region	Contig41+1211	1	379
##sequence-region	Contig42+1219	1	308
##sequence-region	Contig44+1241	1	283
##sequence-region	Contig48+2203	1	266
##sequence-region	Contig50+12317	1	2267
##sequence-region	Contig51+11216	1	529
##sequence-region	Contig53+1170	1	5693
##sequence-region	Contig54+1188	1	313
##sequence-region	Contig57+84827771	1	2716
##sequence-region	Contig59+2247	1	1151
##sequence-region	Contig60+2267	1	1225
##sequence-region	Contig62+1200	1	1402
##sequence-region	Contig63+3221	1	1593
##sequence-region	Contig64+1717	1	1793
##sequence-region	Contig65+12665	1	1068
##sequence-region	Contig66+11152	1	338
##sequence-region	Contig68+1604	1	2860
##sequence-region	Contig74+13058	1	6024
##sequence-region	Contig76+1225	1	2273
##sequence-region	Contig78+17693	1	2488
##sequence-region	Contig79+12312	1	2897
##sequence-region	Contig80+1226	1	7274
##sequence-region	Contig81+1299	1	1881
##sequence-region	Contig82+11226	1	1759
##sequence-region	Contig84+1286	1	2351
##sequence-region	Contig86+23170	1	8383
##sequence-region	Contig89+64769272	1	3770
##sequence-region	Contig90+11829	1	490
##sequence-region	Contig91+3286	1	1271
##sequence-region	Contig93+7305041	1	476
##sequence-region	Contig93+7305041_2	1	190
##sequence-region	Contig94+160467722	1	2783
##sequence-region	Contig96+2225	1	2297
##sequence-region	Contig99+11596	1	2402
##sequence-region	Contig01+174492641	1	2808
##sequence-region	Contig03+2194	1	328
##sequence-region	Contig04+1153	1	937
##sequence-region	Contig07+3152	1	1443
##sequence-region	Contig09+167627331	1	246
##sequence-region	Contig103+3221	1	3749
##sequence-region	Contig104+0194539401	1	2833
##sequence-region	Contig105+3212	1	527
##sequence-region	Contig106+11781	1	3666
##sequence-region	Contig107+12281	1	2251
##sequence-region	Contig108+1212	1	3179
##sequence-region	Contig11+2152	1	1155
##sequence-region	Contig111+4212	1	4121
##sequence-region	Contig113+2175	1	12660
##sequence-region	Contig114+1223	1	3308
##sequence-region	Contig115+1701	1	1777
##sequence-region	Contig116+269964602	1	5369
##sequence-region	Contig117+1225	1	4305
##sequence-region	Contig119+13752	1	4806
##sequence-region	Contig120+237277471	1	1210
##sequence-region	Contig121+01341062	1	2277
##sequence-region	Contig122+1325	1	3054
##sequence-region	Contig124+21052	1	6587
##sequence-region	Contig127+040816482	1	3697
##sequence-region	Contig128+15772	1	7258
##sequence-region	Contig129+12386	1	7029
##sequence-region	Contig13+2242	1	2611
##sequence-region	Contig131+2191	1	4116
##sequence-region	Contig133+4184	1	3815
##sequence-region	Contig135+2169	1	4442
##sequence-region	Contig138+13093	1	3757
##sequence-region	Contig140+128923691	1	4728
##sequence-region	Contig141+14328	1	474
##sequence-region	Contig145+2214	1	5973
##sequence-region	Contig146+12588	1	322
##sequence-region	Contig15+27684502	1	1773
##sequence-region	Contig150+1199	1	4395
##sequence-region	Contig152+20999001	1	4613
##sequence-region	Contig153+30174701	1	6934
##sequence-region	Contig157+1279	1	334
##sequence-region	Contig159+29057852	1	3771
##sequence-region	Contig16+1213	1	2610
##sequence-region	Contig160+2307	1	324
##sequence-region	Contig161+1198	1	277
##sequence-region	Contig163+2204	1	876
##sequence-region	Contig165+014842452	1	4774
##sequence-region	Contig167+1448	1	6789
##sequence-region	Contig169+7305041	1	460
##sequence-region	Contig170+84431251	1	9452
##sequence-region	Contig173+61467611	1	645
##sequence-region	Contig177+12111401	1	7299
##sequence-region	Contig178+98229911	1	5434
##sequence-region	Contig179+15976	1	2421
##sequence-region	Contig18+1337	1	3042
##sequence-region	Contig181+1386	1	1865
##sequence-region	Contig182+3230	1	2743
##sequence-region	Contig188+2198	1	2076
##sequence-region	Contig19+12610	1	289
##sequence-region	Contig190+1229	1	2318
##sequence-region	Contig191+2213	1	19063
##sequence-region	Contig193+1341	1	4083
##sequence-region	Contig196+3238	1	12719
##sequence-region	Contig197+16033	1	7437
##sequence-region	Contig199+1230	1	3040
##sequence-region	Contig202+3229	1	3509
##sequence-region	Contig203+82169611	1	4029
##sequence-region	Contig205+098229911	1	4747
##sequence-region	Contig206+12531	1	865
##sequence-region	Contig21+1222_2	1	2381
##sequence-region	Contig211+52454981	1	1189
##sequence-region	Contig217+2230	1	6414
##sequence-region	Contig23+11172	1	2196
##sequence-region	Contig230+12771	1	5321
##sequence-region	Contig237+00241238001	1	8800
##sequence-region	Contig238+147798302	1	465
##sequence-region	Contig239+117618512	1	1244
##sequence-region	Contig24+12312	1	2881
##sequence-region	Contig240+076414591	1	1269
##sequence-region	Contig241+040799102	1	2620
##sequence-region	Contig242+266971982	1	2844
##sequence-region	Contig243+158634552	1	4555
##sequence-region	Contig244+000000020716601	1	5442
##sequence-region	Contig245+120433312	1	5389
##sequence-region	Contig246+241238001	1	12230
##sequence-region	Contig247+0120479712	1	8712
##sequence-region	Contig248+000241238001	1	3691
##sequence-region	Contig249+040802561	1	3937
##sequence-region	Contig25+11773	1	1743
##sequence-region	Contig250+3656571	1	4474
##sequence-region	Contig251+0037971	1	842
##sequence-region	Contig253+0117618512	1	422
##sequence-region	Contig254+0000000020716601	1	5153
##sequence-region	Contig255+0148444801	1	11298
##sequence-region	Contig28+13965	1	451
##sequence-region	Contig32+2224	1	878
##sequence-region	Contig33+1211	1	212
##sequence-region	Contig34+1242	1	5764
##sequence-region	Contig35+1938	1	6008
##sequence-region	Contig36+2328	1	4801
##sequence-region	Contig38+1238	1	321
##sequence-region	Contig39+12665	1	1052
##sequence-region	Contig40+1289	1	2748
##sequence-region	Contig41+1175	1	4171
##sequence-region	Contig43+1328	1	5139
##sequence-region	Contig44+12890	1	1771
##sequence-region	Contig46+2238	1	549
##sequence-region	Contig47+22196	1	3752
##sequence-region	Contig49+1284	1	2972
##sequence-region	Contig50+2284	1	1824
##sequence-region	Contig52+14802	1	2386
##sequence-region	Contig56+148444801	1	8320
##sequence-region	Contig57+1219	1	296
##sequence-region	Contig58+1224	1	3071
##sequence-region	Contig62+1169	1	290
##sequence-region	Contig63+2209	1	217
##sequence-region	Contig64+265648412	1	6033
##sequence-region	Contig69+1299	1	218
##sequence-region	Contig73+22665	1	3605
##sequence-region	Contig75+1168_2	1	679
##sequence-region	Contig77+11524782	1	1460
##sequence-region	Contig78+2225	1	1868
##sequence-region	Contig81+11871	1	292
##sequence-region	Contig83+1292	1	380
##sequence-region	Contig84+1295	1	3838
##sequence-region	Contig88+1321	1	2369
##sequence-region	Contig89+11052	1	5302
##sequence-region	Contig90+11743	1	4839
##sequence-region	Contig91+1316	1	1805
##sequence-region	Contig92+200880572	1	3586
##sequence-region	Contig95+1214	1	1712
##sequence-region	Contig98+34083681	1	8321
##sequence-region	Contig99+13809	1	701
##sequence-region	Contig100+023487902	1	2318
##sequence-region	Contig105+255232722	1	287
##sequence-region	Contig11+11216	1	513
##sequence-region	Contig114+12334	1	687
##sequence-region	Contig115+11460	1	7258
##sequence-region	Contig124+2620591	1	3551
##sequence-region	Contig130+3198	1	430
##sequence-region	Contig134+13637	1	3666
##sequence-region	Contig14+1195	1	384
##sequence-region	Contig141+2200	1	1255
##sequence-region	Contig150+1200	1	1596
##sequence-region	Contig155+2687	1	2273
##sequence-region	Contig161+3201	1	2995
##sequence-region	Contig164+2211	1	4528
##sequence-region	Contig166+1687	1	2139
##sequence-region	Contig170+1231	1	266
##sequence-region	Contig188+99978252	1	3082
##sequence-region	Contig195+1607	1	12630
##sequence-region	Contig204+11334502	1	1463
##sequence-region	Contig206+157546702	1	3398
##sequence-region	Contig214+1413	1	1112
##sequence-region	Contig223+266971982	1	2662
##sequence-region	Contig227+2231	1	6867
##sequence-region	Contig233+1431	1	7081
##sequence-region	Contig238+13802	1	8042
##sequence-region	Contig239+20265391	1	5830
##sequence-region	Contig245+2229	1	11425
##sequence-region	Contig246+0158634552	1	9739
##sequence-region	Contig247+40802561	1	11898
##sequence-region	Contig248+0241238001	1	7675
##sequence-region	Contig249+00040799102	1	2185
##sequence-region	Contig25+1223	1	1427
##sequence-region	Contig250+00052454981	1	1062
##sequence-region	Contig251+120433312	1	5917
##sequence-region	Contig252+00147812741	1	10140
##sequence-region	Contig253+241238001	1	9552
##sequence-region	Contig254+0117618512	1	2080
##sequence-region	Contig40+143764772	1	2783
##sequence-region	Contig43+2223	1	1664
##sequence-region	Contig60+248420112	1	1349
##sequence-region	Contig68+11150	1	460
##sequence-region	Contig73+46576011	1	3637
##sequence-region	Contig83+1221	1	4409
##sequence-region	Contig03+2211	1	724
##sequence-region	Contig04+1725	1	497
##sequence-region	Contig05+2152	1	1233
##sequence-region	Contig06+1228	1	464
##sequence-region	Contig09+1212	1	1295
##sequence-region	Contig10+1196	1	285
##sequence-region	Contig102+1169	1	210
##sequence-region	Contig113+233121	1	2546
##sequence-region	Contig117+35890832	1	7863
##sequence-region	Contig118+22165	1	5666
##sequence-region	Contig12+11234	1	513
##sequence-region	Contig122+13054	1	2844
##sequence-region	Contig127+3153	1	10346
##sequence-region	Contig139+15882	1	2251
##sequence-region	Contig143+21007	1	3831
##sequence-region	Contig15+2247	1	1592
##sequence-region	Contig150+294748092	1	1359
##sequence-region	Contig152+1247	1	9794
##sequence-region	Contig161+1162	1	7103
##sequence-region	Contig171+12323	1	7258
##sequence-region	Contig183+2741	1	6535
##sequence-region	Contig19+1153	1	3502
##sequence-region	Contig190+0037971	1	2421
##sequence-region	Contig198+2378582	1	5348
##sequence-region	Contig200+203905171	1	3442
##sequence-region	Contig201+154659502	1	4637
##sequence-region	Contig204+3238	1	12718
##sequence-region	Contig22+2153	1	3323
##sequence-region	Contig227+117618512	1	3277
##sequence-region	Contig23+2725	1	2482
##sequence-region	Contig25+12482	1	289
##sequence-region	Contig26+1497	1	2165
##sequence-region	Contig27+22482	1	161
##sequence-region	Contig34+1238	1	3666
##sequence-region	Contig37+2238	1	2571
##sequence-region	Contig40+2196	1	2974
##sequence-region	Contig42+1299	1	1865
##sequence-region	Contig43+2212	1	4611
##sequence-region	Contig46+2286	1	2509
##sequence-region	Contig51+3195	1	1809
##sequence-region	Contig52+5719031	1	1895
##sequence-region	Contig58+3196	1	2248
##sequence-region	Contig60+2115_2	1	737
##sequence-region	Contig62+1115	1	227
##sequence-region	Contig67+2195	1	4429
##sequence-region	Contig69+12165	1	2572
##sequence-region	Contig72+5269162	1	335
##sequence-region	Contig73+29587801	1	1357
##sequence-region	Contig77+11007	1	854
##sequence-region	Contig80+14612	1	3054
##sequence-region	Contig81+11777	1	2775
##sequence-region	Contig83+1168	1	332
##sequence-region	Contig86+1211	1	6705
##sequence-region	Contig90+2210	1	6925
##sequence-region	Contig01+185367121	1	4373
##sequence-region	Contig05+2180	1	181
##sequence-region	Contig07+11334502	1	1421
##sequence-region	Contig08+123560461	1	2322
##sequence-region	Contig09+1413	1	1509
##sequence-region	Contig10+12322	1	368
##sequence-region	Contig100+1212	1	2690
##sequence-region	Contig104+266291902	1	3516
##sequence-region	Contig105+12812	1	2127
##sequence-region	Contig106+13809	1	689
##sequence-region	Contig107+1201	1	342
##sequence-region	Contig11+2198	1	1921
##sequence-region	Contig110+1164	1	195
##sequence-region	Contig113+13682	1	3023
##sequence-region	Contig114+154659502	1	4612
##sequence-region	Contig120+1689	1	1765
##sequence-region	Contig121+2224	1	1233
##sequence-region	Contig122+1202	1	1700
##sequence-region	Contig124+13030	1	5996
##sequence-region	Contig127+1335	1	3037
##sequence-region	Contig129+12323	1	7246
##sequence-region	Contig131+17059	1	2409
##sequence-region	Contig133+148444801	1	11418
##sequence-region	Contig136+52454981	1	1145
##sequence-region	Contig138+3200	1	515
##sequence-region	Contig14+11510	1	2594
##sequence-region	Contig140+261862891	1	11941
##sequence-region	Contig144+13965	1	439
##sequence-region	Contig147+23878432	1	2799
##sequence-region	Contig148+1200	1	3167
##sequence-region	Contig15+11922	1	462
##sequence-region	Contig150+2335	1	3147
##sequence-region	Contig152+12771	1	5309
##sequence-region	Contig153+24613	1	2720
##sequence-region	Contig156+4200	1	4109
##sequence-region	Contig158+11735431	1	3729
##sequence-region	Contig160+170567992	1	896
##sequence-region	Contig162+1284	1	2960
##sequence-region	Contig165+12497	1	310
##sequence-region	Contig166+1448	1	6777
##sequence-region	Contig168+10122372	1	5429
##sequence-region	Contig169+40799102	1	3659
##sequence-region	Contig17+12594	1	277
##sequence-region	Contig173+17693	1	2369
##sequence-region	Contig174+23170	1	12197
##sequence-region	Contig176+2202	1	5961
##sequence-region	Contig179+13752	1	4794
##sequence-region	Contig180+11773	1	1731
##sequence-region	Contig185+93432782	1	6800
##sequence-region	Contig187+3226	1	12338
##sequence-region	Contig189+1316	1	1793
##sequence-region	Contig193+84431251	1	6223
##sequence-region	Contig194+28553622	1	7955
##sequence-region	Contig195+5719031	1	1857
##sequence-region	Contig196+13093	1	3745
##sequence-region	Contig197+21510	1	19000
##sequence-region	Contig198+41995782	1	2290
##sequence-region	Contig20+1198	1	708
##sequence-region	Contig200+0248420112	1	1282
##sequence-region	Contig204+1199	1	3287
##sequence-region	Contig207+084431251	1	9440
##sequence-region	Contig213+1295	1	3826
##sequence-region	Contig214+3217	1	3373
##sequence-region	Contig215+15882	1	2239
##sequence-region	Contig216+200880572	1	3574
##sequence-region	Contig218+30174701	1	6913
##sequence-region	Contig222+194539401	1	2791
##sequence-region	Contig224+030174701	1	6920
##sequence-region	Contig225+1161	1	4953
##sequence-region	Contig226+64162171	1	3804
##sequence-region	Contig230+0084431251	1	3629
##sequence-region	Contig236+14613	1	11222
##sequence-region	Contig237+0194731601	1	7528
##sequence-region	Contig238+266971982	1	2679
##sequence-region	Contig239+0040802561	1	1094
##sequence-region	Contig24+1279	1	322
##sequence-region	Contig240+0040799102	1	1538
##sequence-region	Contig242+0241238001	1	455
##sequence-region	Contig243+00194731601	1	6029
##sequence-region	Contig244+194731601	1	9455
##sequence-region	Contig245+22290	1	5335
##sequence-region	Contig246+040802561	1	12346
##sequence-region	Contig247+00026708181	1	1575
##sequence-region	Contig248+127135852	1	3500
##sequence-region	Contig249+000194731601	1	4789
##sequence-region	Contig25+4198	1	302
##sequence-region	Contig250+0080837262	1	1437
##sequence-region	Contig27+2196	1	302
##sequence-region	Contig29+13884	1	853
##sequence-region	Contig31+3197	1	197
##sequence-region	Contig32+1245	1	1807
##sequence-region	Contig33+11437	1	7069
##sequence-region	Contig37+12665	1	945
##sequence-region	Contig38+1277	1	2736
##sequence-region	Contig39+2303	1	1997
##sequence-region	Contig40+147798302	1	5613
##sequence-region	Contig42+13802	1	8030
##sequence-region	Contig43+1226	1	309
##sequence-region	Contig50+1299	1	1853
##sequence-region	Contig57+2230	1	2287
##sequence-region	Contig58+1341	1	4071
##sequence-region	Contig60+2226	1	660
##sequence-region	Contig62+1220	1	3531
##sequence-region	Contig64+12101	1	2869
##sequence-region	Contig66+1183	1	7827
##sequence-region	Contig67+11150	1	448
##sequence-region	Contig68+28030	1	2812
##sequence-region	Contig69+11172	1	2184
##sequence-region	Contig70+2277	1	3388
##sequence-region	Contig71+13170	1	3030
##sequence-region	Contig72+1197	1	4214
##sequence-region	Contig75+2220	1	4771
##sequence-region	Contig76+1303	1	5909
##sequence-region	Contig77+18030	1	3681
##sequence-region	Contig79+2212	1	881
##sequence-region	Contig80+1210	1	2361
##sequence-region	Contig81+1462	1	7017
##sequence-region	Contig83+34083681	1	8416
##sequence-region	Contig86+3586921	1	4094
##sequence-region	Contig88+1945	1	5290
##sequence-region	Contig89+1219	1	330
##sequence-region	Contig92+29587801	1	1303
##sequence-region	Contig93+2173	1	8740
##sequence-region	Contig95+1230	1	5744
##sequence-region	Contig97+11009	1	842
##sequence-region	Contig01+220363732	1	8021
##sequence-region	Contig03+12334	1	702
##sequence-region	Contig04+18021	1	3681
##sequence-region	Contig05+13681	1	395
##sequence-region	Contig06+2202	1	329
##sequence-region	Contig08+1330	1	444
##sequence-region	Contig09+1221	1	684
##sequence-region	Contig10+1213	1	358
##sequence-region	Contig100+176053982	1	4642
##sequence-region	Contig102+1284	1	2987
##sequence-region	Contig108+2201	1	7786
##sequence-region	Contig110+11168	1	880
##sequence-region	Contig112+2217	1	6542
##sequence-region	Contig114+13809	1	716
##sequence-region	Contig116+11597	1	4854
##sequence-region	Contig117+23878432	1	2868
##sequence-region	Contig123+1489	1	7044
##sequence-region	Contig124+1227	1	3194
##sequence-region	Contig128+4227	1	4136
##sequence-region	Contig129+2238	1	2603
##sequence-region	Contig13+2211	1	1226
##sequence-region	Contig130+11172	1	5073
##sequence-region	Contig131+13965	1	466
##sequence-region	Contig134+12771	1	5336
##sequence-region	Contig135+3155	1	1523
##sequence-region	Contig136+13170	1	3057
##sequence-region	Contig14+2220	1	671
##sequence-region	Contig141+1269	1	3810
##sequence-region	Contig142+40816482	1	3737
##sequence-region	Contig143+1233	1	2505
##sequence-region	Contig144+1716	1	1792
##sequence-region	Contig145+1190	1	4387
##sequence-region	Contig150+11067	1	5317
##sequence-region	Contig151+15895	1	3069
##sequence-region	Contig152+148444801	1	8384
##sequence-region	Contig153+1155	1	4512
##sequence-region	Contig154+84431251	1	3522
##sequence-region	Contig157+1272	1	5384
##sequence-region	Contig159+13198	1	2401
##sequence-region	Contig16+2227	1	240
##sequence-region	Contig160+1431	1	7096
##sequence-region	Contig162+12317	1	2266
##sequence-region	Contig167+22665	1	6955
##sequence-region	Contig17+1672	1	253
##sequence-region	Contig171+1230	1	3859
##sequence-region	Contig172+12497	1	337
##sequence-region	Contig177+15390	1	228
##sequence-region	Contig179+147798302	1	5764
##sequence-region	Contig182+2232	1	4814
##sequence-region	Contig183+299499751	1	946
##sequence-region	Contig187+264242231	1	5166
##sequence-region	Contig188+1685	1	7452
##sequence-region	Contig19+287521361	1	1801
##sequence-region	Contig190+10122372	1	5514
##sequence-region	Contig192+234870181	1	6713
##sequence-region	Contig195+084431251	1	9333
##sequence-region	Contig197+2233	1	4552
##sequence-region	Contig198+1448	1	6804
##sequence-region	Contig20+1253	1	307
##sequence-region	Contig201+11792	1	2790
##sequence-region	Contig203+56425451	1	9835
##sequence-region	Contig204+12101	1	2896
##sequence-region	Contig205+3245	1	2758
##sequence-region	Contig206+13813	1	3772
##sequence-region	Contig207+1316	1	1820
##sequence-region	Contig210+1244	1	2333
##sequence-region	Contig212+13057	1	6023
##sequence-region	Contig216+17693	1	2487
##sequence-region	Contig22+11150	1	475
##sequence-region	Contig221+12760	1	1758
##sequence-region	Contig223+1245	1	3055
##sequence-region	Contig224+12905	1	1786
##sequence-region	Contig226+3244	1	3524
##sequence-region	Contig23+3227	1	1950
##sequence-region	Contig230+2875712	1	7039
##sequence-region	Contig231+064162171	1	4378
##sequence-region	Contig234+2245	1	6429
##sequence-region	Contig236+234870181	1	8007
##sequence-region	Contig238+001341062	1	3661
##sequence-region	Contig239+228681071	1	11772
##sequence-region	Contig241+014842452	1	4785
##sequence-region	Contig249+2228	1	20431
##sequence-region	Contig250+61591552	1	11406
##sequence-region	Contig251+147812741	1	11747
##sequence-region	Contig252+34083681	1	8153
##sequence-region	Contig253+11735431	1	2599
##sequence-region	Contig254+127135852	1	12196
##sequence-region	Contig255+000234870181	1	13727
##sequence-region	Contig257+0147812741	1	9271
##sequence-region	Contig258+0127135852	1	5103
##sequence-region	Contig259+266971982	1	4338
##sequence-region	Contig26+2225	1	1948
##sequence-region	Contig260+00234870181	1	14126
##sequence-region	Contig261+234870181_2	1	2068
##sequence-region	Contig262+011735431	1	1514
##sequence-region	Contig263+00120433312	1	6487
##sequence-region	Contig264+47245021	1	12763
##sequence-region	Contig265+0194731601	1	4334
##sequence-region	Contig28+11949	1	489
##sequence-region	Contig29+2213	1	809
##sequence-region	Contig31+1186	1	1211
##sequence-region	Contig34+4201	1	2315
##sequence-region	Contig41+1217	1	1947
##sequence-region	Contig43+1279	1	349
##sequence-region	Contig44+1225	1	826
##sequence-region	Contig46+2330	1	3389
##sequence-region	Contig50+1228	1	2625
##sequence-region	Contig51+1202	1	1746
##sequence-region	Contig52+12625	1	304
##sequence-region	Contig53+13185431	1	2561
##sequence-region	Contig57+13802	1	871
##sequence-region	Contig58+219736991	1	2778
##sequence-region	Contig59+2396	1	2815
##sequence-region	Contig61+2221	1	4159
##sequence-region	Contig63+11951	1	2859
##sequence-region	Contig67+12111401	1	4711
##sequence-region	Contig71+3201	1	5978
##sequence-region	Contig72+1299	1	1880
##sequence-region	Contig76+12665	1	1067
##sequence-region	Contig77+13492	1	2436
##sequence-region	Contig78+200880572	1	3601
##sequence-region	Contig81+1304	1	2763
##sequence-region	Contig82+2235	1	266
##sequence-region	Contig83+3232	1	269
##sequence-region	Contig84+1222	1	3332
##sequence-region	Contig86+31527352	1	262
##sequence-region	Contig86+31527352_2	1	110
##sequence-region	Contig87+1239	1	267
##sequence-region	Contig88+1307	1	2475
##sequence-region	Contig89+4190	1	306
##sequence-region	Contig91+1201	1	5353
##sequence-region	Contig94+1413	1	1127
##sequence-region	Contig96+1341	1	4098
##sequence-region	Contig97+2253	1	4213
##sequence-region	Contig99+2230	1	2311
##sequence-region	Contig4_2	1	9945
##sequence-region	Contig5_2	1	27892
##sequence-region	Contig1_3	1	7124
##sequence-region	Contig6_3	1	8682
##sequence-region	Contig6_4	1	9031
##sequence-region	Contig7_2	1	14144
##sequence-region	Contig4_5	1	11279
##sequence-region	Contig5_6	1	11624
##sequence-region	Contig6_5	1	10916
##sequence-region	Contig7_3	1	24946
##sequence-region	Contig6_6	1	27966
##sequence-region	Contig6_7	1	7697
##sequence-region	Contig1_9	1	7718
##sequence-region	Contig4_9	1	5942
##sequence-region	Contig6_8	1	3823
##sequence-region	Contig7_5	1	18320
##sequence-region	Contig7_7	1	11275
##sequence-region	Contig8_4	1	449
##sequence-region	Contig4_15	1	9379
##sequence-region	Contig1_17	1	6786
##sequence-region	Contig4_17	1	27547
##sequence-region	Contig8_7	1	12373
##sequence-region	Contig6_17	1	36478
##sequence-region	Contig4_21	1	18398
##sequence-region	Contig5_21	1	19708
##sequence-region	Contig4_25	1	10930
