# Supplementary material for: Organellar phylogenomics of Ophioglossaceae fern genera
Source: Front Plant Sci. 2024 Jan 15;14:1294716. doi: 10.3389/fpls.2023.1294716 (PMC10823028; doi:10.3389/fpls.2023.1294716)
Supplement: Supplementary file 2 [file DataSheet_2.zip › Supplementary file S1/mitogenome/gff/Rhizoglossum.fasta]

>Contig01+81776292
GGGGCCAGGTAGCGCGTAGCGCTACCGGCGGGAGGTGCTGCGCACCTCCCAGCCCCCCGTCCGAGCGAAGCGAGGACAACTCCGACCGAAGGGTCCGAGCGAAGCGAGGACAACTCCGACCGAAGGGAGGAGTTGGGGGAGTTGGGGAGGGGCGGAGCCGGGAAACCGCTTCGCGGTTTACCCGGTTCCCACCCGCAAAGTTACGGGGTCAGGTAGCGCGTAGCGCTACCGACGGGGGTGTCGTTAGACACCCCAATCCCCATTACGAAGGTGACATTCCAACGTACCGGCTGCCCCGACATGTGCTGCGTCGATAACCAAAGTACGGGGCCCCCCCTTACAAAGTACGGGGCGTCCCCCTTACGAGTACGAGTGAATCCGAGGTTTCCCCTTAACAGGGGTGCAGTCTTTCCAACTCCCCCAACTCCTCCCTTCGGTCGGAGTTGTCCTCGCTTCGCTCGGACCCTTCGGTCGGAGTTGTCCTCGCTTCGCTCGGACCCAAAGGGGTTCCCTTCAGAAGCTAGCTTTCCCTTTGGGGTTGGAGCCAGGAAAACGCACGATTGTCCTAGGGGCCCCCAGCCTCCTTCGCTTTGGGCGCTTTGATGGTGTGGGCGTCACCCACCCCCTGCCAGGAGCCGCCTTCGGATATCCCATGCCTACAGGGCTACTTTCACCAACCACTCCCATGAAGATTTCCAACTCAATCAGAAACAACCACCACTGAGAAATCGAAATTTTTTAAAGCTAGAGCCACCGAACAACTATCTACTGTCCTAGAAAGAAGAATTACCAACTATTACACCAAATTGCAGGTTGATGAGATTGGTCGAGTTGTATCAGTTGGAGATGGAATTGCACGTGTTTATGGATTGAACCAGATTCAAGCCGGGGAAATGGTCGAATTTGCCAGCGGTGTGAAAGGAATGGCTTTGAATCCTGAGAATGAGAATGTAGGGATTGTTCTATTTGGTAGTGATACTGCCATTAAAGAGGGTGATATGGTCAAGCGCACTGGATCTATTGTGGATGTTCCTGTAGGAAAGGCCATTATCGGTCGTGTGGTTGATGCGTTAGGGGTACCTATTGATGGAAAAGGTGCTTTAGGTGCGGTGGAAAGAAAACGTGTAGAAGTTAAAGCACCCGGTATTATTGCACGTAAATCCGTCCACGAACCTATGCAAACTGGTTTAAAAGCCGTGGATAGCCTGGTTCCTATAGGTCGTGGTCAACGAGAACTTATAATCGGAGACCGACAAACAGGAAAGACTGCTATAGCTATTGATACCATTTTGAACCAGAAACAAATCAACGCACTTGGCACCTCCGATAGTGAAAGATTGTTTCGTGTGTACGTAGCGATTGGACAGAAACGTTCAACTGTGGCCCAATTGGTTAAGATTCTTTCAGAAGCCGGTGCTTTGGAATATTCCATTATTGTGGCAGCCACGGCTTCGGATCCTGCACCTCTGCAATTCCTGGCACCTTATTCTGGTTGTGCTATGGGAGAATACTTTCGAGATCATGGAATGCACGGATTAATCATATACGATGATCTTAGCAAGCAGTCAGTAGCGTATCGACAAATGTCGTTATTGTTACGTCGACCACCAGGTCGTGAGGCTTTCCCTGGGGATGTCTTCTATTTACATTCCCGTTTATTAGAGAGAGCCGCTAAACGATCAGACCAGACTGGTGCGGGTAGCTTGACCGCCTTGCCCGTCATTGAAACACAAGCTGGAGACGTTTCCGCTTATATCCCTACCAATGTCATTTCCATCACAGACGGACAAATCTTCTTGGAAACTGAATTATTTTACCGCGGAATTCGTCCCGCTATTAACGTGGGGTTATCTGTTAGTCGGGTGGGATCGGCAGCCCAACTTAAGCCTATGAAAGCACTTTGTGGCACCTTGAAACTGGATCTGGCACAATATCGTGAAGTGGCGGCCTTTGCTCAATTTGGCTCAGACCTGGATCCAGCGACTCAGTATTTGCTACATCGTGGGGCTAGGCTGACAGAAGTACTGAAACAACCACAATATTCACCACTACCGATAGAGAAACAAATAGTGGTAATATTTGCGGCGGTGAGAGGCTATTTGGATCAAATACCTATCGAGAAGATCTCGGAGTATGAGCGAAGGCTGTGGGAGGAGATGGATCCGAACATACTGAAGACCTTGAAGCAACTGCGGGAGCCGTTATCCCCGTCGGTGGAGCAACAGATGGCTAAACTATGCCAAAGGATTGCTCAAAGTATCTTGGCTCTTTAGGGATGAACTCAATCTTGCGAAGAAAGAACGCGCTCCGATCGGGAAGTGAGAAACATTATCGCAGAAGCTGTTAGGAAGAATGTGTCCAGCCATAATGCCGGTCCTAAACCCCGCCCTTCTTCTAGGGATAATCATTTCCCCTGGACTTATGAAATCTATCATGAAATCAGTATTGGTTTATCCGTCAGAGATAACGGAGAATTCTACAATACTATCAAATAAAATCAATGGGGAGAATGGCGGAAGAATCCGATTAGTTCGAGTAGTCAGATTAATAGCAGAGCCGGCGATACAAGAAGCCGGCCGATATTTTCGATGATTCAATGGGGTTTTTTGTGTGGAAAAGGGAGTTGGGGGCGCTACGCGCTGGGAGGTGCGCAGCACCTCCCGCGGTAGCGCGTAGCGCCCCCGCACGGGACGATTGTGCGTTTCCCGGTGCCTCGCTAGCGGGTCTACTAACTAACCTTCTATCGTACCCCATGCTCATGCCCTTTAAGCCTAAGACGGAGGGTACCCGTAGCCCGGAACACCATGCCGAACTCTCAATACTGGTTCGCGCGTGTGGCGAACTGACCGACCATCCGCGGATGGTCAAGAAACTGATTTTGCACGGTTCAATTCTCGGCCAGTGAGAGGGGAAGGCCGGGCTGGCCCTTTGGGCCAGCCCGGGGGGTGTCCCGCTAGGGACACCCCCCCTACCTTCCGAGTCATCCAGAGTAGCTCGGAAGGTCGACATCTGGAAAGACCCTGATAAGATGGAGTGACCTGAAGGGTAGAATCTCATATGGCACATGCCAATGATTCCTAGCCTGTCGGAGCCTTCTGTGAGCCACTATCCGGACTAACCGTGCCAGGTAGAGTAGAGATCCGGGGCGCCGTTTTCCCCCTCTCGAGCAAGCTATTGAATTGGCATGAAACCCGGAAATAGCTTGGATGCTGCTACTTATGGATTAACCGGTTCTAACCTACGGGAGCTCTTTAGTAGCACACACACGGCAGACGGCTATTTCCCCGGGAAGGGCTTACCTATCAGTGCTGTATAACTGGTTTACAGTATATGCACGTTCTACCGGTGATGCTCTGTCCTTTCCTTAATCTGGGGCTTAGTCAACTGGATTTGTGACTTGATCCACTGCTCCAACTGATAGCTCCACCTCTGGCCCTGCCACCGGCGTATGCCTCTTTCGCGGATATAGATGCTATTGACTATGCTCCTGTCACCGGTTGTGGAAACTCCTTTTGGATCTGGATCTTAAACGTCGAATGGCTAGGGCATCAACTTAGGGCGGGAAGCGCTTCCGAGCCAAAAGCAGCCCTTCTTTACCTTAGCGCACTAAGCTGAATGGGCTTACTCGAACCAATGCGCAACAGTAAGGTGCTGATCGATGCGCACTAGGCTGAATCCAATGCGCACTAAGCTGGGCTGAATGGGCTTCTTTCCTTTCCGTGGAGCTACGGGAACAACCCTTATTTGAATAATGAGATGAAGAGAATTGAATTGCCATGCTTAAGTACCAGCTAGGATCCATGCTAACGATAATACTGGGTAATGGAGGAAGCGGCCCAACCCGTAAGCATTAAACCGTAAGATCGTGAATATGGAAGTGACGCATGCTTTAAATACAGCGAATTGGCTTAGACGCTTATCGTTTATTTGCTACGGCCTAGCTCAGCCAATAAAAATAAACATCGATAGGCCAATCCGTTATTAGAGAGTTCGATGGCTATGGAAGTACAAGGGCGTAACTTGGGAAATGATAAATGCATGCCAAGAACTTCTAGGCAATTCAAAGAAAATACGATCCGAATACCCCGGTTAAGAGGAATACGATGGGCGTGAGCTAGAGAGAACAGGGTAATGGAGTTGTTATATCGTCTTAATCTCTTTCCTTCCCGAAGCATTCTCTACCTGCCGCCTCTGAATACCACATACACAAGCTGGTGAATTCAATATAGACGGTTAGTGGTTAAGGAGGGGGGTGTCCCGTTAGGGACACCCCCCGGGCTGGCCCTTTGGGCCAGCCACGGCCTTCTCACTTCCAATCTCTAATGCCTGTACCGTAACTATGTCCATTACCTGCTAGCTCTATCGTTAAAGCTAGAGAGAGATTCAGCATTACCCACATAACCCTTACAGCCTTAGTCTCCGACGCGGGCACGGGATACGGTTACGATGTTGTTGTCGAAACTGGCCCCCCGCAATTATGAGTGAGCACCTAAACCAGATATAGGCCCTTCGCTGGTTCACGGGCACTTGGATGATCGGGTTATGAATCACTTGCATCATCAAATGGCTCTGAATCAAGCGCTTTAACTGGTCCACTTCTCGCTCTGGAACTGGCACTACTACTATGACTGCCTCTGTTAGCTATGGCTCCTCAACCCCGGGATAGAAATGGGAAGCGAATGCACAGCGCTTCTACTCACATGTCGGGACACGTGAGTAAGGACACAAGCGAAAGAGGGGAGGTGCACGCGGAAAAGAACGGAAGGCGCAATGCGTTCAATTCTCTAGAAGGCCAAGAAGTCCACTACCTAACCAATCGGTTTCACCCACCACTGAAAACGAGACTTTGGTCAGGGGGAGCGCCGGTCACGGCGCTCCCGACGGGCGGCCCACCGATCGGTTCCGCCAGTCGCCTTCGACAAGAGAAAGAGATTGAGAAACTCAAGCAGATGGTGGAGGTGCTTAGGAAGAGGTTAGAGGATGGGACTGCCCCTGAGGTGGTGCAGCCAGCCCCCTGCACGGCCTGCTCAGTCCCCTGCGCAGGTCCCTCCTAAGCGTCCAGCTTCAGGTCGTCCTTCACCTTCAGAGGGTCGTCGCTCTAAGAAGAGGAAGAATAGGTAACCGGTAAAGCAATTTTCGAATTCTTCCAGTGGTGAGTACTACCCCATTCTATAGACGTGAATTCCCCCTCCGCTTTCGCTTTTTCCCTTTTGGATTAGAATCGGGCAGAATCTAGCCTCGCTTGAGTTGTAGCGCCGTTCAGCCCTAAGTGCTGACGACTGCGGGCACCCACCCAGCACCGATAGCTCAATGGGTAAAGTGGACTCCGCGTGGAGCGCGAAGAGGCAGAAAAAAGAGTCAACAAATCGTCGCTATTGCGGATAGAGGTAAAGTCACGTATATAGAAGCCGACCACAGTGGCGCTTCCCGGGAAGCGGAAGCTAGCTTCCCCCTTCACCAAGTGGTGCTTTGCACTCGTCGAATGATACGAGGGGAAATAGCTCAGTTGGTTAGAGTGCTGGTTTGTCACGCCAGAAGTCGCGGGTTCGAACCCCGTTTTCCCCGGCAAGCACAGAACCACAATTGCGGGAAGTTTCCGTTCTTCAACAAATAGAAGAAGTTCTTGTTGTTCCCTTATTAGTAGTCACGACCTTGCTGTTTCGAGGAGCGGATAACGGGAATCGAACCCGTATGGTCTGCTTGGAAGGCAGAGAATTTACCATTAATCTATATCCGCAAACACAACTGACTGAAAGAAAAGCTGCTACAGTGTCGGAATGCATGAAAAGGGCGCACACGTGGGTGTACGTGTCTCAAGTCAGCGGCTTACTGAGTCAGTAGCGTTGGCGCTATGGTTTCTAGACCGACCGACGAAGTGTGAGAGAATAGAGAGGGAACTGATGCAAAAGAAAGGAATCTGACAGGAACCGTGAACCTGGGGGGGATAAATCATCATCTATTATATACGCAAATATGGTCGGTCGGTCGGTCGGTCACCCTGCCTGATACCATGCGGAATTGAAAACCGGCTTCGTGTCTCGAGTAAGCGGCTTACTTATAAGAAAACGCTATGGGGGGCAGCGAGAAGGACGGGCAGAAGGGGAAGGCGCGAGGGGGCAGCTGTAGCGGAATAGAGGCGGGCAGAAGGCCGGGAAGCGCCGCCCGGCCCTTCGGGGCGGTTCTTATTTTTACCCCATTCTGATGCACGCCTGGGGTATTGTACCTTGTTTTACCCCATTCTGATGCACGCTTGTAATATTAAATGAAGCCTTGAATACGATTCCAGGAGTGGGGGAAGACGATCTTTAGATTATGAGATTACTTTGTGCAGACGATTATCTTAGCCAAGATGGTGGTGGTTCACCACCACCATCTTTGGATGAGCCTATGTTACGTCGTGCGGTCTAGGTGGGCGGAATTGGCCATACATACAGATGATGGCATTTCGGCTAGGCGGTCCCTACGGGACCGCCAGCAGGTAGCGCCGGTCACGCCCCGACGGGGCGTGACCGGCGCTCCCTTGCTCGATACGTATTCTACGCCGTAGCCTTAGACACTCGGCAGAAGAACAAGGAAATCCGCTTTTCGACATCTACTGTGATCGTGACGGCATGCTGAGTAGATTCCTCAGAATTGGTGAATCCGAGCGAAGGACTAGATCATGGGAAGGAAGGTTAAGGATGAGTAGGAGTAGAAGGGAGTGAGTAGCTAACCTTACAGAATCAAGGATGCGAAGGTGATTGGATCATCTATGCCGCAGTGGGTCACAGACAGATGGAATACTTGGTAAGGAAGTGGAAACAGAATAAGAGGATGCTATACGCGAACAGGGAGCGTAGGTGATAGTCTCCAAAGTGAGGGACCAGATCGTGAGTGGAGATAATGGAACAAGCCAATAGGGGCACTAGGCGCAGAGCCGACCTTTAAAGGGGAAGAGCCTGCAAGTTCAGTTTATGGAACTAACCACCCCGATTGAATGTCCAGGTACAGATGGAGATCCGCGAAGCCGGAGAAAAGTCCAGGTACATGTGCGGATGGAAATCCATAGCCTATTAAGCTGACAGCACTACCAGTTGCAGATCCAGCGTCTCCTCCAGATCGATAGCCGGCATCGGAGGTTAGGATGGCACGGAATTTCAATGGACGGCTAGTCGGCTTGAACTAGAGATCCCCCTGGCATTTAGAAGGGCGTAGCAAGGTAAACATGGGGGTGGATGCTCTGGAAGAAGAGGGTTATTAGGAGGATGACGGACGATAGATAGGGTGACTGGTGAGTAAGAGAAATAGGAGGAGTAATAGAGGTAGGAATCGTACGATAGGCTACAAGAGAAGTCACCTATGAGCCACCCACTTCCATAGGTCAAGGGGAAGAGGATTGAGACTCCATCTATTCTGGCTGCGCCCGCCGGGGAGACTAGGGAGGTGGAATAATCTATTCCCTCAGTAGCGGCTAACGATAGAGGGGGGGGGTGTCCCGTTAGGGACACCCCCCGGGCTGGCCCTCTCCTTTCAGTCGAGTGGCTTCGCCCCTTTGGGCCAGCCACGGCCTCTATCTGTCCGGATCCATCCACTCTCTGTAACCAGGCTACTCCAGTAGGATCTGTGTATTTTCCTACCAATTAGGGAGCGGTAGGAGATCGAGCACGGGGGAGGATTATACCACTTCACTGCAACCCCTTGTAGGGTGACCCCTCCATAGTGGGTAGTCTATCGTTAGAGTGGTCATGCTATTGGGATCCTAGAAGGGGATTCATAGCCACTGTGCACTGGAAGTGCCCATTGGAATCCATAGCTCCAGTCCGCCCATTCACTGTGGAACCAACGTCTCAATCGGGCTGCGATTATCCAGATAAGTGAGGCGGCGCCCCTCAGTGAGTAGGAGTGAAGGATCCCCTCAGGATAGTGGGGTAAGGTAGCCTCCACAGGAGTAAGTCGATAGAAGTGAGTGGGTAATCTCCATCACCTTCAAGGATTCACTACCCGGGTGGTTCAATACGTAGTGAGGAGAGGAGGAGCTTCATGGAATTCCATCGGCCAGTAGTGATCTGTTCTTCCTCCCCTCCAGAGCAGATGATCTAGGGCTAGATTCCATGGGCTGTGAGTCGGTACTTGTCGGGAAGAGTAAATCCAGATCTATGATTTTCCACAGTATGGGTTCGATGCCCACCCAACTACCATGATCAGGGAACGCCTCTAAGAAAAGGAATCTTTTTTCGTATCATTGACAGACGGTGAGATGAAGTAGACTCCAGATACGCTGATTGTGGTCTTGGAGCTATACTCAAGGCTACGTGTGTCTCTCACTCTCTTTATTGTTACCTTGTAGGTTGGTTTCAGGGTGGCTAATAACGTCTGCAACAGGCCCATTACAGTAGCACATATACTGTACACCCTATCGTCTCTCTCCTCTATTATTATTGATATGTCTTTTGTAATGTCAGTATAAGCTGATACACAGTTCACAATATACTTCAGTGTCACTAAAGACACTTGCAAGCAGTGGTGTAGTTCACTGACAAACTCACTCCCTACTATTGGCGCAGGACCACTACACCCTACTACGCTGGCCAGCCTATGTGCGAAGACTAGTGAGTGTATCCCTTTGCCACTCCCTGTCATGCTACTATCCCCTCTGTAATGACTACAAGAGCCGTAGTTTAGGCTGTCCAGGACACTTATCAGGCCTCGTAGAGAGCTCTGCGGTACACAAGACAATACACTGATTATATCCATACCACCGTATCATTGTACCACTCCACCAAACATGGAAAGGTGGTCTAGGGTTGGATCTAGAGGGGCAGAGTCTAGGGAGGGCATAGTATACTTGGAATGTCTATCTAGCTCATATACGCTCAAGAGGGCATACGAGATATATAGGTCAGAGGGAGGTCAGTGCACTGGGCTTAGTGACATCCCAGAATATGGGCGTTGTGAGACCAGTGGGTCCATGTATCCTATGACTAGGTTCAATAATAGAGTGGGACATATAGGCTCATTAGACAGAGATGACACCAAGTCATGTCTTTGTCTGCGCCCTAGGATACTAGAGTCAGTGCAGGTTCTGTCCGAGACGCTCTTTGAGGAGCTGGTACCAAGGCTGTCTAAAGGTCTGCTATGGTCACTACCATCACTAATCCTAATGGAGGGAGTATGGCGTGAGCATGGCCAGCACACTCGTCTTAGTAGTAGACTAGCAGAGTTAATGGAGAGGTTGAGCGGAGTATACGCCGAGGGTACTCCGGTATCTGTCCATACTCCATTCTCAATAGCCGAGTATGAGTGTGAGGATAACAAACAAGGACTCCTGCGCCTACCTAGACTCTCTGTGGTAGCTATCTTGTCTGGACTACACGGTACACTACACAATAACCAGCTAGTAGACAACCACCCTGAGGATGTAGAGTACGAGGCTATAGCGGCCAGTAGACTGCCTGTGAATTATGAGACAGGCTTCTTATGTTGCTCCTATACTGCCCATTCACAAGAGGCAGGCAAAGTGAGACTTGTGGCCAGAGGGGTGAGCGTGAGAGTGATGACACAACAATTAGTCTACAGGTTATGTTGTGCTCTTACCACGGTAGTAACTAAGGGTGGAGATTGGATTCTATCGTGCATGGGACTATTCTGCGAGGTGAGTGAGGATACCATAGAGTCATTGAGGGAGAGTCTCAGGTTAGTATTCGAGGACTACAGTAATAGACCTACACTGCACGTGTCTAGGCGTACCAGGACTATAAGCGTATCATTGTCTTCAGGGGTACTATTAAAGAGTGTACCGCACTATGACTCACTGGACAGTCACTCAGTAACTCTAGAGCACGGTAATAATAGAATAGGCATCGCAGGGCTTAGTGATAGCATTGAGTCACTAACCTCCACGTTCTATTCACTAGTACCGTACGTTGATAAGGATAGACCTCCTAGGACACTAATAGCTGCCACCCAAGCTAACCAGGCGATAGCTGCACCCTTTACTGGACAAGGCAATACAGCAGTGCCATGTTACGCCTCACTCCCATTAGTACAGACTAAGCTTATGAGTAGCGTAGTTAGGGAGTGTATAGCCTCACCTAGTAAAGTGTGGCCTATACCGGGTATGGAGATGACTGTATGTATAGCTAACTTCAATGACAACTACGAAGACTGTTTTATGGTGTCTAAGTCTCTAGCCGATAGAGGGTGCTTCATGACGTCCTGTACTACTAGCCATAAGAGTAGAGACAATGAAGTCATTCCTGACAGAGGACACAAAGCTGACACCCAAACTAACAGGTGGTGGAAGGCTGACGACAAGGGTACTGTACTGACGATCACTCTAGCTAGCGGTGGCGAGAGATCAGTAAGAGTACATAGAGTAAGCCAGTTAGTCTCTGGTGACAAGCTATCCACGCACCATGGCCAGAAAGGGGTATGCAAACTAGTGAGGGAGGAAGACATGCCTTGGGGTGTTAATACAAGAGGGGACATAGTTTCATTCGACTTAGTTATAGCCCTCTCGTCCATTGTCAATAGAGTTACTCTAGGCCAGTACTATGAGGTGAGGGAGGCCATGAGATTGTTATGTGGTAACTCTGATCGTACACTAGACCTAAGCTGTGAGGCGGTACTATACGACGGACGCACTGGTGAAGTAATAACTAAGACTGACACCAATGGCAGTGTAGTGCCAGTGAAGGCTAGTTATGGTGTTGCTAGGTTCTAACCATCTAGTGTTTGACAAACGACACTACACTCACTCGCCACCCAGCAAATACTCCAGTGTGCCACCTAAAGGGAGGACTAAGGGAGGGGGCATACGGATAGGAGAGATGGAGATGCACTCCATGTTGTCAGGGTCACTAGCCTCGTGTATAGGTGAGTTATGGAGGAGGAAAGACATGGTGGTGGTAGACGTATGTGTGTCATGCAATAGACTATCAGTTTTATGTGACTGCGACTCTACTACTAGGACTCTAATGTCACTGCCATACCACACTACTATACTAGATTGCACTATGGCATTGACCAAAGGTGTGTCTATAAGGTATGAATATGAGTAGACGTAGTGAACACTGGGGGGGGGTGTCCCAACGGGACACCCCCCGGGCTGGCCCTTTGGGCCAGCCACGGCCTCATACTACCCTTAAAAATGTAGTGTAGTGGGGCCAGTATACTAGCCATCTTAGTGTCATTCACCCTGTGGACACTAAGGAACGGCACTGTGACTAGTGTGTTATAAGTCCCTGATGTCACTACAGGCTCCTTGTATGTTACGTCTCCTCCTCTAGCGCTAGGCCACACTACAGTAGCACTATTCCTGTCCTCTCTGTCTATGGTCATCCTTACTCCCTCAGTATCCACCAACACTCCATCGTTGTTGACTCTGTCATAAAGGTAACCTACTCCTATTACTCCCATCCCTTGTCTAGCTAGTAGTTTCATCTCGTCAGCCACGTATGAGCAACTAAAGCAGCAAGTGAACACTGCACTGACACTCCTCAATAACGTGACTAGACTGCTACTACGTACCAAGTCACCAAGATTGCATTCGAGAGTCAGTCCCAGTACCAATAACTGACCTTAGTGACCTCTCTGCCTCATCCATTGACTCTAGGTGCAGCACTTGTACTCTGCTTGGTACTCTTATTGAGGCTAAGGACCCCTTGTCAGGGTCTATTAGTAATACGGCCATAGACCTTCCCTCCTGTTTCATGATGTCTAGGAGGTGGCATAGTACACCTATGGACTGTCCCCTCCCAGTGCCAACGTCTACTACTACCTTACACCCCGGAGTGGAGAATGCAGCCCTATATACTACTTCCCTGGCCACAAAGCAAAGGTCAGTAACCCTCCTTGGTACCGTGGGGTCTCCAAGTGCATGTCGAGTACACATGGATATGACACTCTTACATACTCTAAGGCTGTTTGGTACTGCCTTGTCACCTCTTACTATAATGTCCTCCACTATTAGTTCCCTCTCGTTAGGGCAGGTAGCGCGTAGCGCTACCTCCCTGCCCTTAAGTAGTCTAAGCTCTACGATGGTACTGTCACTAAGGCCCTGTTGGGGTACTAGCTCACCTACTACACTTCCCTCTGAAGATAGTAGCTTACCTCCAGTATAGGTCAGTTCCAGAGGGGGGGTGTCCCGTTAGGGACACCCCGGGCTGGCCCAAAGGGCCAGCCACGGCCTCACCTCCTTTATCTTAGCTGTGTGCATGCCAGACTCAGACACTGCGATTAGACCGTCCGTGGAGTATGGTACACGTGTACAGTAGTCTACAGCCTCGTCCTGTGTACCAAAGTACTCCCTGACCGTTAGTCCTTCAGGAGCTATATCACTCCTCACTATGCCAGTGACAGTGTCCATAATAGTGTCTAGTCTCCTGTCTCTGGGTGTAGTCTTCCCGTTAGTGTCTACTAGCAAGTCTATGGCTATTACGTGACCAGTATCAGTGACTTCTACGTCTATGATAGGCCCTATGTGGGTCATAGGCCTATTAGAGACGCTGGGGGACCACGACGAGACTATGGACCTATGATACGGCCTGATGTAATACCATACGCTACCACATAGCATTGCCCACATCCTCTCTCCATCCGGCTTACACGTGTACCTATAGCCAGTAAGAGTGGTTGATACAGTGTCTACTGCGGGTATAGACAATGTAACTAGGTCGTTTATTAGTTGGTTACCCATCACACGCTGCATATCATAGTAGTAACACCCTAACTCTAATAGTCTGCCCAGTACCCTGACTATAATATGAGACTCCAGTGTAGTGTCAGGTGATAACTCCACTTCGCCTGATACTACCCCTGAAGGATAGTGCTTAGACAGCCTAATATACAAGCTGTCTATACCTAGTCCCCACCGCGTCGTCTCTAGCCTTTCTAAGTTGTAATCCCTTGTCTCTCTCCACTTAGCCTCGTCGTATGTAGCAGAGAACTCTATGGACCTGGATAGTATAATACCAGGGCACAGGTATGACGACTCTAGCTGTCTCTTGTACGTAGGTGCTTCATTACTCCTCGCCCTGGCTACGTATGCCATCTTACCAAGGCCTTCTAAGTTCAGTGACCTGGTGCACTGTGCCTGGTATAAAGTCTCTTTAGTCACTGCACTAGAGCTTAGTCTGGCTATTAGTCCAGTAGCCAGGTCTGTAGTTAGTCTCAATTCAACCTCCATGGACACAGTATGAACTAAAGGGTCACCACTCACTAGGGTACTAGGTGTACTTGGACTAGGTACCTGAAGTAAGCTGAGTGGCGACGGTACTCTAGGCTCTGGCCAGGTGTGTTCCTCACCACATCTCACTACTCCAGCAGGGTCTAGTCTACACACCATACATACAATGAGTGTCTCGGGAGCCTCGTCAGCGGACCTAGACTGATAAGTTATAGTGCTCATAACGGAGCCACACAGTGGACAATAACTAGCCTCCATGTCTAAGTCTAATGCCAATAGTCGCGCTACGGTTATGAGGAGGGCAGTGTACGACGGATCATCACTTGTCGGTGTCACAGTGCCTACTGCCTACTCAGTAGCCCCCTTGAGTATGAATAAGGTATACGTAACTGAGTTACGGAGTATAGTAGACTACTCACAAGGGTGCACTGAACATACCCAGTGCTCAGGCCACTTCTGTCGTACTACTAGAGGTATCATACTACTCCCACCTCATACCGAACTATCACTTACAACACCCAGACTTCCAGGCTACTAACTTCATGAGACATACTACGTACACTATGACTGAGGTATGTAATAGGCAGACTCTCACTGCTCTAGACGCCAGGGCTAGGATGAAACAGGAATGCGTTTACATGTGCGCTAGGATGGACACTGGAGGTATGGCGTCAGAGAGTGAGACTGACTTAGAGGCATTCTATAGACTGTCAATAGAGGGTGTCACTGATATCATGACTCAACAACGGCAGCCAAGGTGAGATAGGGAGAGTAACGAGAGCCGCTAGGTTGGCCTGTGCACAGGCAGGGAGGTGTGACACCAATGGACTGCGAGTACACGAGGCTCATAGTACAGTACACATAGATACTATGGGCATTACTAAGCTAAGTGATATGGTAGGATCAGTAGCCGGTCTACCTTGTCTAAGGGCTATGTCGTCCATATCAAGGAGGGCACAACAGAGCGCACTCGACTCTCATAAGGTGTCTGGTGTCAGGGCGTCAGAGGTTCGACGTCATAACCTCATTCCTTAGGCCTGGCGAGGAGACCATGATACTTACTGACGGATGGGCACCAAGACAGGGTGCATGGTCAGCTAGTGTGGGTAATAGCGGTAGTAGGGTAGTAGTGTGTCCTGTATCGTTAGTTACCAAGGCTAGTATAATGAGGGTGCTAGGCACATATGATTTTAGACTACTGAACCTAATAGACGATACGGAGTCTAAGACCAGGGTATGCTATGAGGGCCTTGTAGCGTTAGTCAAGTATTCAGGCGCCAAGACTACCCCTCATGATCTGGCCTGTCTCTCATCTTATCTCACTCACATATCAAACGAGGGGCAATGGAGACCCCTGTGCAGGAGGGAGGACTATAAGGGGACTAAGTGGCTAGACACTATGGTATCACTATCTTACTCATCATTCATGGATATGACTGAGCCTGAGACTAGGGGAGTGTATCCCATAGTTACATTCAATGAGTGTGGTATCTTTGGTACCACTATCTGGGTGTTTAAAATACATTAAATGGGTATGACACTTCTATAGGCATCACCACTCCAGTACTCACAAACAACCTATTCACGTCACCCAGTAGTTGTGACATGATGACAGCCGAGTCATAGTCTACTTTGTCTGATACCTTGGCTATGTGGTGAAAGTAAAAACGCTAGTAGTGTGAGAATAGTAGAACAATCCCTGACTTTGTCCTTAGTAGTGTCCAAATCAGACCCAGTGACAAAGCAAGAGTCAGTGTCACCGTAGATCACCACTAGCCCCATTACCTCTAGTATAGAGCAGAGTAGGGATAGACACCACCTACCCAGTAAAGTGACAGTAGCAGCCAACCTAGGACTGTAGGCTGGTGATGACTTAAATCCAAAGGCACCAAACAGACTATTGGAAGCTACCTTGATAGAGTATGAGAAGTTGGGTGATGACTTCCTATACTTCATTCTCCAGTCTATGAGATTAGTTAGTAGTCCACTTACCACACACGGTGTACTGGTGTCATACTCCTTATTGTCACACCCTTCTACCTCACTCCCTGACACTACCATGGTGTCTGGTGACAAGTGACAGTTAGCCATAAGTGTAGGATACATAGAGCTGAAGTCCATAACCAGTACATCATGATGGAGGCCTACCACTGGGCTCATCACCATGCCTCCCTCAATGTCTATTGACTCACTACACGGTGACCAGTCCATCAGCTTATTCTCAGCTAGGCAGTATGATGACAGTGCACAGGCCGCCATTGTACCAGTAGAGTGCTTCACTACATCAGCCAGTGGACATCTGAATGAGCATGCCATAGCTGACAACTTATCAGCCATATCTTGATCATCCCACAAGGCCAGTGTGAGGGTACTGTCATTAGCACAGTAACTAACTAACTCATTGGCCTGCATCTGCCCTAGCCAAGGGTTCAATGGCATATCACTCTTATGGCCTAGACTCAACTCCTCAGATAGGGCTGCGAGTGAGAGTGACCCGGCGCCTGTGTCTAGATGTGTTATCTAGATAGAGGTAAGTATCAGCGTTATTCACATAAGGTATATCTAGTATGAAAGTGAACTTAGAATCATAGCTCTTAGTCAACCTCACTGGCCTCACATACCCCTCAGCCATATATAGTGGTAGATGGTCTGCAAAGAACTGATTATCGAACTCAAATGTGGATGAATCGAGGGGAATCTATTGATACAGAAGTTTCGGAAAGAGGTTCGAAGCTTATTCTTTCACTTCCCACTAGTCAGAACTAAAAACTTTAACCTCTGAGAAAAACTTTTGCTTTGTGGCAGCCGGGTCGACGGCTGTTCCTTCTCCAATGGTTTCCCTGATTGCTGGAAGTTCTTCAAAAGTATGAAAGGCTGGAGGACTTTATACCATCCATTCGAGCGTGGTGTAATTATGTTCAACAGCCCAAGGACTTGGAGCACACTTGATTCCACTGGTTAAAGTCATGAAGACTACTACGAAGGAACAAACAATCCCCACTACGGAAACGTAAGAGCCAAAACTACTCAAGGCATTCCATCCAGCGTAAGCATCTGGATAATCAGGAATGCGACGTGGCATGCCTGAAAGACCTAGGAAATGCATAGGAAAGAAAGTAAAATTAACCCCGAAGAAAGTAATCCAAAAATGAATTTGCCCCAGAGTCTCTGGATACTGAAGACCCGATATTTTACCTATCCAATAGTAAAAGCCTGCAAATGAAGCAAAAACGGCTCCCATAGAGAGTACATAATGGAAATGTGCAACCACATAATAAGTATCGTGTAGAGCAATGTCTAGCCCGGAATTGGCCAAGACTATCCCGGTAAGTCCTCCTATGGTGAACAAAAAGATAAAACCTACCGCAAATAACATAGGGGTTTTGTACTGTATCGACCCCCCCCACATGGTAGCAATCCAACTAAAAATCTTTATTCCAGTAGGCACGGCGATAATCATGGTGGCCGCCGTAAAGTAAGCACGTGTATCCACATCTAAGCCTACAGTAAACATATGATGAGCCCAGACAATAAACCCAAGGACTCCGATACTGATCATGGCATACACCATGCCTAGATAACCGAAGACTGGTTTTCTTGAAAAGGTAGAGACGATACTACTAATAATACCGAATCCTGGCAGAATTAAAATATAAACCTCTGGATGGCCAAAAAACCAAAAAAGATGCTGGTATGAGATAGGGTCCCCTCCCCCGGCGGGATCAAAGAAGGTGGTATTAAAGTTTCGATCGGTTAATAACGTGGTGATTGCACCTGCCAGTACTGGAAGGGATAGTAAGAGCAAGAATGCTGTCACTAAAACAGACCACACGAAGAGGGGTAATCTATGCATGGTCATTCCAGGTCCACGCATGTTAAAGATGGTAGTGATAAAATTGATAGAACCCAAAATGGATGAAACACCTGATAAGTGAAGACTAAAAATGGCTGAATCAACAGCTCCTCCAGAATGACTGGTTATACCACTCAAAGGCGGATAGACCGTCCACCCAGTGCCGCTACCCACCTCTACCAAAGCTGAGCTTAGTAGAAGCAACAGCGAAGGCGGCAACAACCAAAAGGAAATATTATTTAATCGCGGAAATGCCATGTCAGGTGCACCTATAAGAATCGGAACGAACCAATTCCCAAATCCACCTATCATCGCCGGCATAACCATAAAAAATATCATTAGAAAGGCATGAGCCGTTATTAACACATTATAAAGTTGATGATTTCCACCAAGAATTTGATTGCCAGGTTGTGCTAATTCCATACGGATTAGTACCGAGAAGCATGTCCCCATTACTCCGGCCATGGCACCGAAGACTAGATATAGAGTCCCTATATCCTTGTGGTTCGTGGAAAACAGCCATCTTTGTGCCAAATTGTTCATTTCAACGGAATCGTTTTTTTACGTCGGGAATAATGCGATAGCCTCCTTCTTATTTACCGGTGGCACCCCTGTCTGTACTGCGCCCTCTCTTCTGAAGCGGGAGCGGGCCCCGCCCCCCACCCGCTTTAGGGATGGTGGTGGGGGGCTTCGCCCCTTCATGAATCCATCGTTGAGAGCCTAGAGAGTTTGGTACCTCATCGAAGGGGCCGGGCAGGCGGCTTCCGCTTCGCGGAAGAGCCACCACAGCAGTGGTGCCCCGAAACACCAAACCCGCCCCACTTTAGAGATGATGGTGGGAACCGATCGGTGCGCTTCCCGCCGGGAAAGCGCTCCGGTTCTCCTAAGGGGACCACTATGGGTAGGGGCCGACACTGTCGCCCCTAAACACCAACACCACCACCATGGTGGTGGTGTTTGCGGGGCGACAGTGTCACTTCCAAAGTTCAAGCGCGCGCTTTACCTTTTTTATAGAAGTGTGACACACGTTCAACAAGCGCTTCACTTCTGAGGCGGTCCCCCGGCCTATGCGGCCCTTTATACGGAAGGGGGCTGGGGCCGGGGGCCCCTGATCGGGGGCCCCGGCCGGGGCCCTAAAGGCCCCCGGCCCCAGCTAAGCGCTACGCTCCCCTGCCCTTCGGTCCCTTGCTTAACTTAACTCAGGGGTGCAGGCGTCAGGGCTGGGAGGTGCGCAGCACCTCCCGCGGTAGCGCTACGCGCTACCTGCCAACTCCCGCATGCCCCCACCCGAATTGTGGGTGGGGACTATGCGGGGCGGCTAACAGCATTTCTTCCGTGGTGTTGGCAAAGCCAACACTGCGGGCAGAGCTAGGGCTGCCGGCACCCGCCCACAAGAGCCGGAGGCTACGGCCGGGAGCTCCTGGGCCCGGCCCCGCCCTCGATCTTCGTTCCTGTTTATGAAAGTTCAGGTAAAAATCTTACGGCAACGAAGCGCGCTACGCGCGCCGAGCTAGCGCCCCCGGGGGGTTTTCGCTACGCGCGCCGCTTCGCGCGTTTTCCGCTATCGGGGCCAGGAAAACGCACGATTGTCCTAGGGGGCCGGCAAGGCCCCCAGCCCCACCCACGATAGCGAGGCTCCGCTTCGCTTCGCGCTCCCAGCTAGGCCTGAAGAACCTCGTTCTGGCTCTGGCTTAGGCGCTTTTTGCCACTGAAACGTGCTCGGTTGATGGAACCGGCCATGGAAAAGATTGAGTTACCTACTACTGGATTCGAACCAATGACTTTCGCCGTATGAAAGCGATACTCTAACCCCTGAGTTAAGTAGGTTGGGCTTCCGGTCCCGTAGCAGCCCGTTGTTCCAGCGAGCCTCGGAAGCCCTTCATGAATATGCATTCTATCTACAGGATTTTCTGTCGAATTTCTGCCTGTTCGAGTGAATTGTCACAAAATTGTCCTGCTTTCCAGCTGCTCCTTGGGCCAGTAGGCTAGGCTGCGGAGACTTGCATGAAGTGGTTGCTGCTGCCCGGGAAAGAATGAGAAGAATAAGGTGAGAGAGGTAGCACTGAACGCCCCCCCCACTGAAGTTCCCACGCCTCCCACCCGCTTCTCGCTCTTTTACGCTCGCTTTCGAGCACGCACAAACTAACTTAGCTCCCCTGCCGAGACTGCCCGCCCGCTTTGTTTGAGAGAAACTTCCGGTTGTTTGAAAGAGAAACCGGAGTCCTTTCCTTGGACCAGAGAAACTGCCGGCACTCTAGTACTTTCGAGAGAGACTGGAAGTCCGGGCCAAAGAGACTGGAACTCCTTGGACCCCCTACTCTGGGCCTTCTGGAGTGCTCTCGCTCTGGGCCTTCCAGAATGCCCTACTCAGGGCCTTCCTAACTTCTGTTCTGTTCCCAAAACCAAGACCCTGGAACTCCCTCGCCAAATATGGGCTTCCCGCACAAAGGGCGTCTCAGCTTCCGTTCCGTTCGTCAAACACAACCTGCCCCTCGCCTCTGGGCTTCCCGCACTCTGGGCGTCTAAGCTTCCGTTGTTCCGTCCTCCAAAACCAATTGCCTTTCATTGGACTGGGCGGAACCGATCGGTGGGCCGCCCGTCGGGAGCGCTCCCTGACCAAAGAGATAGTCCTTTCCTTCTACACTCTAGTACTTTCATTGGAACCAGATTGTGAGTACTTTCATTGGACCAGAGAAACTGGACCTTGGGAACCAGATTGTGTTGTTCTTTGACCAAAGAAAGAGAGAGGGTAGCGCTTCGGCGCTGCCTGACCCTCCCCAACTCCCCCAACTCCTCCCTTCGGTCGGAGTTGTCCTCGCTTCGCTCGGACCCTTCGGTCGGAGTTGTCCTCGCTTCGCTCGGACGGGGGGCTGGGAGGTGCGCAGCACCTCCCGCCGGTAGCGCGTAGCGCTACCTGGCCCCCGCCGGAAAACGCGTAGCGTTTTCCTGACCAACT
>Contig02+1155
GTTGTCCTCGCTTCGCTCGGACCCTTCGGTCGGAGTTGTCCTCGCTTCGCTCGGACGGGGGGCTGGGAGGTGCGCAGCACCTCCCGCCGGTAGCGCGTAGCGCTACCTGGCCCCCGCCGGAAAACGCGTAGCGTTTTCCTGACCAACTCCTCCAACTCCTCCCTTCGGTCGGAGTTGTCCTCGCTTCGCTCGGACCCTTCGGTCGGAGTTGCCTTCGGCAGGTAGCGCTACGCGCTACCGCGGGAGGTGCTGCGCACCTCCCTGCCCTATCGGTCGAGTGTCTAAAGAC
>Contig03+119976
CTCCCCCAACTCCTCCCTTCGGTCGGAGTTGTCCTCGCTTCGCTCGGACCCTTCGGTCGGAGTTGTCCTCGCTTCGCTCGGACGGGGGGCTGGGAGGTGCGCAGCACCTCCCGCCGGTAGCGCGTAGCGCTACCTGGCCCCCGCCGGAAAACGCGTAGCGTTTTCCTGACCAACTATTTGTTGTCACACTCCCGAACGAACGTGCGGCACGAACGAAGGAGCACTCCCGCCCGAAGGAGTAACGTTTTGTGGTCTGCCGGAGGCCGTTCATTGGGCGCTTACGCGTGGGTATTTGCCGGGTCCGAGCGAAGCGAGGACAACTCCGACCGAAGGGTCCGCGCAAGCGGACAACTCCGACCGAAGGGAGGAGTTGGGGGAGTTGGAAAACGCTGTAGCGTTTTACGAACTTACGGTCTTTAGACACTCGACCGATAGGGCAGGGAGGTGCGCAGCACCTCCCGCGGTAGCGCGTAGCGCTACCTGCCGAAGGCAACTCCGACCG
>Contig04+1504
ACCGAAGGGTCCGCGCAAGCGGACAACTCCGACCGAAGGGAGGAGTTGGGGGAGTTGGAAAACGCTGTAGCGTTTTACGAACTTACGGTCTTTAGACACTCGACCGATAGGGCAGGGAGGTGCGCAGCACCTCCCGCGGTAGCGCGTAGCGCTACCTGCCGAAGGCAACTCCGACCGAAGGGTCCGAGCGAAGCGAGGACAACTCCGACCGAAGGGAGGAGTTGGAGGAGTTGGTCAGGAAAACGCTACGCGTTTTCC
>Contig05+2218
GTTGTCCTCGCTTCGCTCGGACCCTTCGGTCGGAGTTGTCCTCGCTTCGCTCGGACGGGGGGCTGGGAGGTGCGCAGCACCTCCCGCCGGTAGCGCGTAGCGCTACCTGGCCCCCGCCGGAAAACGCGTAGCGTTTTCCTGACCAACTTCGGTCGGAGTTGTCCGCTTGCGCGGACCCTTCGGTCGGAGTTGCCCTCGCTTCGCTCGGGCAGGGGGCCTTGCCGGCCCCCGCCGGAAAACGCGCTTCGCGCGTTTTCCTGGCGCCTATCGGTCGTTGCCC
>Contig06+1258
CTTACGGTCTTTAGACACTCGACCGATAGGGCAGGGAGGTGCGCAGCACCTCCCGCGGTAGCGCGTAGCGCTACCTGCCGAAGGCAACTCCGACCGAAGGGTCCGAGCGAAGCGAGGACAACTCCGACCGAAGGGAGGAGTTGGAGGAGTTGGTCAGGAAAACGCTACGCGTTTTCCTAGGGGGCCAGGTAGCGCTACGCGCTACCGGCGGGAGGTGCTGCGCACCTCCCAGCCCCCCGTCCGAGCGAAGCGAGGA
>Contig07+1176
TCCGACCGAAGGGAGGAGTTGGGGGAGTTGGAAAACGCTGTAGCGTTTTACGAACTTACGGTCTTTAGACACTCGACCGATAGGGCAGGGAGGTGCGCAGCACCTCCCGCGGTAGCGCGTAGCGCTACCTGCCGAAGGCAACTCCGACCGGAGGGAGGAGTTGGCCAGGAAAACGCACGATTGTCCTAGGGGGCCCCCCTGCCCGAAGGGCAACGACCGATAGGCGCCAGGAAAACGCGCGAAGCGCGTTTTCCGGCGGGGGCCGGCAAGGCCCCCTGCCCGAGCGAAGCGAGGGCAACTCCGACCGAAGGGTCCGCGCAAGCGGACAACTCCGACCGAAGGGTC
>Contig08+3164
TCCGACCGAAGGGAGGAGTTGGGGGAGTTGGAAAACGCTGTAGCGTTTTACGAACTTACGGTCTTTAGACACTCGACCGATAGGGCAGGGAGGTGCGCAGCACCTCCCGCGGTAGCGCGTAGCGCTACCTGCCGAAGGCAACTCCGACCGGAGGGAGGAGTTGGTCAGGAAAACGCTACGCGTTTTCCGGCGGGGCCAGGTAGCGCGTAGCGCTACCGGCGGGAGGTGCTGCGCACCTCCCAGCCCCCCGTCCGAGCGAAGCGAGGACAACTCCGACCGAAGGGTCCGAGCGAAGCGAGGACAACTCCGACCGAAGGGAGGAGTTGGGGGAGTTGGGGAGGG
>Contig09+2166
GTTGTCCTCGCTTCGCTCGGACCCTTCGGTCGGAGTTGTCCTCGCTTCGCTCGGACGGGGGGCTGGGAGGTGCGCAGCACCTCCCGCCGGTAGCGCGTAGCGCTACCTGGCCCCCGCCGGAAAACGCGTAGCGTTTTCCTGACCAACTTCGGTCGGAGTTGTCCTCGCTTCGCTCGGAC
>Contig10+2282
GTTTTCCTGACCAACTTCGGTCGGAGTTGTCCGCTTGCGCGGACCCTTCGGTCGGAGTTGCCCTCGCTTCGCTCGGGCAGGGGGCCTTGCCGGCCCCCGCCGGAAAACGCGCTTCGCGCGTTTTCCTGGCGCCTATCGGTCGTTGCCCGTTTGCGGGCCCTTAACCCAGCCCATACGCTAGAGAGAGAAGGATTTACGGATGTTTCGAGAAAAGAAGGCCGATACGTGCGGCACTTCTGCTTTAGCAGTGGGCGGGTAGCTACTAGGGTGGCAATATCTCCTATATACGATGATTCTCGTGCGGCGTTGAAAAGAGAGAGCAAGCCGGCAGAAAGAAAGAGAGCGAGCCGTGGAAAGAGAAGTGGCCAAGCGATAGAAAGAAGTGGCGCTTCCACAGTGCGCGTAGCGCGTTTTCCAACTGCCGGGAGTTGGGCGTAGCCTTCCCTTGGTAGGGTTCACTAACCTTGCGTCCTTGAACCGATAACCATCTTTCGGCTAACCTAGCCTCCTCCGTCCCTCGGGACCAACTACGGGGTAGTACAGGGTCCGAGCGAAGCTCGGACGGGGGGCTGGGAGGTGCGCAGCACCTCCCGCCGGTAGCGCGTAGCGCTACCTGGCCCCC
>Contig100+358993492
GTTTGGCGGTAAGAAGTCTCCTTCGAACGAAAGCCTGATCCGTTAGTCCGAGCACCCAGTCTGGCAGCACTCAAATCAATTCTTGGGGGCGGGCGTGAAGGGAATCTATCAGACAACACGGTTACCTTTTAGGCCAATTTTCGCTAGAAATGGCGGGGTGGTTTGGCAATCAGCGTGGTAGTGGGCAGATTCCGGGTCAGGAATTCATTTCTCATGAACGGGGGATTGCTGCTGGTGCTTAGAAGGCTGCTTACCGCGATTGCTGCTGGTGCTTAGAAGAACACTTCGAGCACCGACCAATTTGCCACAAATTGGTGTCCTTTGCTTCTAGTTAGGGGTCGGGGTAGCGCGTTAGCGCTCCCCGACCGGGGGTGCGTAGCACCCCCCGGGTCCCTACGAGTCGTTCGATCCCATAGCCACGACAGTCTTCTCAATAGCCGGCTTCTTCAAAATTTCTTCGAAAGGTATAATAGGGCACCGGGAAACGCTACGCGTTTCCCGTGCGGGGGCCAGGTAGCGCTACGCGCTACCGGCGGGAGGTGCTGCGCACCTCCCAGCCCCCCGCACCGACTGTGGCGCTACGCGCCCCCTTTAAAGGGGCAGCGCTTAGCGCTGCCCTGCCTCATTAGCTAGTACATCCCAAGATTTCGCATTACGAAAGGCGATAGCAGCTGACATACTCTTATGCCTTCTGCGTGCCTCTAACCGGCGGATTATTGTCCAGAGTGAGTATCTTACGGCAAATGGAATTCCAACTTCGGAAGAAATTGAGCGAAATACTGTCTCGGGATTCTTCGGGGAACAGCTGGAAGACTTTTTCTCTCGCCTGATACCAACCTTTAAAATTCCTGCCCAGATTCCGATTAAATAGCAACTATCCGTTTGGCCAGAAATGATGGTTCGGGGGCGCCCCCAACCGGGCAGCGCGTAGCGCTGCCACGGCCTTACAAATCAAACTATCACGAAGTTGACTAAGCGTGATGTCCTGATCCAAAATAAAACCAGACTATTTGTGAAATAGAAAGAAAAATGGACGTTCGTGTGGATGTTTCATGATGAATCTTTCACAATAATATTTTGGTCATTCATGGGAGTTTGCTATAATCCGGACAGTATTAGCCGGTTTTACAGTAGCCTGACCGAGTAGCCGAGGCTGTGGCGGCATCGCCTTCTAGGCCGCATCTCTCCACCACCACCCCTATTATATTACACCGGAAAACGCTACGCGTTTTAACTTTCTATAGAAGTGCCCACCTCAAAAGAGAGAGGGAAGCTCTGAAATACTCTTCTGACGGAGCTTCCAGTTCCAATCCACACTACTGGCCCTTTTGGCAAGTATTATTGGATCGGTTCAATAATTCTAACGGGTAGTCGATTAGGGTCCGCGCAAGCGGACAACTCCGACCGAAGGGTCAGGAAAACGCTACGCGTTTTCCGGCGGGGGCCAGGTAGCGCTACGCGCTACCGGCGGGAGGTGCTGCGCACCTCCCAGCCCCCCGTCCGAGCGAAGCGAGGACAACTCCGACCGAAGGGTCCG
>Contig101+2857
AAGTGAAGGGTCGCATCCTCCCCATCAATCTGTAAGTAGAATAAGATGAACTATCTCCCTAGCAATCTGTGTCCCTAGCATTGGAAGGAATTAAGTTCCTTCTTTATCACGTAAATAGAACCAAAAACCGAAGGACACCCCTTAAAAAAGGGCGAAGCCACTCGACCGAAGGGTCCGAGCGAAGCGAGGACAACTCCGACCGAAGGGAGGAGTTGGGGAGGGTCGAGTGTCTTTCAGACCGAAGGCCCCCCAATTGGGTCGTGTTTCAGCGCTTCGCGCTGAAACCCCGGAGGTCGGTCCGGGAGCGCCTTCGGCCCGACCGACCTCCGGGTCGGAGTTGTCTCACGTACTTCGCTCGCCCTGACCAAAGGGTTCGGGGAGAGGGTTCCCACAACGCCCCTCTCACTACGTTCGAGTGCCCTTCTAAAAGAACGTGGCTCCCCGAACTTTCTGGTAGTATATGCCCTTCCAAAAAGAGTGGTGCCTGTAGGCAGCCTGGCGGGAAGCGCTACCTGACCCATCCGGACCCTCTCCTATTTGTTTGGATTGTTTCTCTATAGGGGGAACACGGCCGTCCTCCTTTTTGTGGAAGCACTAAAGGGCTGTGAAAAGGGCGGCTTCCCACAAAAGTGTCCACAAAAGTGCCCCGAGAGTGACAAACTGCCACAATAAAGACCAAGAACAGACCAGAAAGAAAGAGTTTGTGGAAGAGCAACGGAAGCTCATAGAGAACCCCTAGGGCATTGGCTTGTTCAAAGAACTACTGCTGCTTTTTCAGTCCCAACCATTCCTATAGCCAATGTTTCCACTTTGATCCTGCTTAGTATATTGTTATTCTGGCATATCCATATAGGAATCAAAGAGATTCTGGCAGATCATGTTCACCATGAAGTCACGCGAAATCGGATCTTGATTCTTCTCAGAATCTTCCTGTTAGTCATTATCAAAGACGTTCTTGTGCTTTTCGTTCCTTCCAACTAATTAATAACCATATCGAGAGTAATGTGTTTCGCTACAGCCTTTCCCTCGCTTGCGGGGAAGCTAAAAGGGGTAAAAATGGAGATGGCTACACACGCCATCTTCATTCTTACCCCTCAGAAGAAGTCGCTCTCTGCTCCCTTTCGGGAGCTGACTGGGTAAGCACAGTTTCTTATATGGCTTGGTTCTACTACCTCTCGACGCTGCGGAAGCAAGAGTCGGCCAAACTGCGCTAACCCCTTTTGCTGGGTTCTCCCTCTATCAGGGGAACAAATTGGCGCAGGGTGGCCGTAGGCCACCCGCGGGGAAGCCTGCCAGGCTTCCCTCGCCCTGCAGATCCGGGGTTTCCTCCATTGGATGAACACTAAAACCTCTCGCCAAGTCTTTCGACTTCAGCCGATTGGTGAAAAAGCCGAAGGTACGAAGGAAGTTTAGGGGTCCGAAAGGAGGGGGGAGGGGGTTACACTGTACCGGAGGATAGGGGACGGCTGAAGGCTCAGGTTCAACACACTAGACATCTTACGAATTTTGTCCCCAAAACTATTATGGAGGAATCGAGAATCCGTGTTTCTCGGATCTTGATTCGCTTTAGTTTGACACGGCTTTCGTGTTATTGGTTCCCGGAAGAATTACCATTTTTATTGGCCAAACCCCCCATTACTTTGCCCTATCCAGACTCGTCCCCCATTCGTACACAATCAACGGAGGCCTCGAGCACATATGTTACTACGTCCTTAACACTACGCTCCTACTTTGTATTACCCTTCCCAAGTCATCAAACTCGGTGCTCCTTGATCTTCAGTTGCTATGGGAAACGGAAAAAGTAGGACAAAAAGTTGTTTCACTTAAGTGGTTCTCGTTTCTTTTTGTTCTCCCTTGTAACTTTTGCTCGGGTAGTTCCCAACGTTCGGCTTTTTTCATACCATTCGAGTACAACCCCAACTAATTTGCTCATAACCAAGTCACAACCTAGAATTTATGACTATATCATGTTAACTGTTCGCATTTTGTTCATTCCGCCAATACGCCCTCAAGTCCCTGTAGTGGTGATCTGTCCGTCAGAATCAGAAGCTATTTCTTCGAGAACCCGTCCAAAGAATCGTCGGATTTTGATGGTGGTTTTGCTTTTTACAGCAGCTTTGTTCGCACCTCCAGATATCTGGTGTCAAATCGTCGCTCGTTTATCTCCCTATTCCCCAATAGAGTTGACCATCTTTGTAGCCTCGATCCTTTCGGTCTATAAGAAGCAACTATCCGGATAGGTAGGCCCGAGCAAGCTTACCCTCCAGGAGAAAGAATTAGGGGCGTAGCCTACAGGATTAGCCCGCCGCTATGGGTTACCCTAAGGGCTGGGGGAAGCGCGTAGCGCTTCCCGCGGGTGGCCCTGATCGGGCCACCCCTGCCCTCCCCTCTTTCCCTTGTTTTCGGATACCTTCCCGAATACACCCCTAATCCTAATCAGAAAATTGATAAAAGTGGGTGGGGCAGGGGGGGTGAGCTTGCGAACCCCCGCGGGTTTCAGCGCGGAGCGCCTCAACCACCCAACCTTCCGTCCCCACCCGCGGGAGTGGGTCCGCGATTCACAACCTGGCCACCGCCCCTTGTTGCTGGGGCACTATATTCAACTCCGTAGGCTGCCGGCTTTAACGACATCAATGGTAAGAAAAGATCCTGGGAGCCTTGGAATTCTCGGTGCCTCTGCCTACGCCGATTAAGCCTCAGGAGTTGATTCAACCGACACTTTGGGCAATTTCCGAGAACATTGTGTGAACCAAATGGCATTTATCTGCAATTGTCGGAAGTTTTTTTGGCAGTCTTCCGAGTCTCTACCTATCAAGTGCCTAGCAGTGGGACCCGGGGGGTGCTACGCACCCCCCGGTCGGGGAGCGCTACCCCGACCGATCAAAGCTCTCATTCCCCTCCCCTGCATTCCTACCAAGAATTAGTTCAGTTCGCCCGATCATTCGATGCCGGGAACTTATGATGATGAATCATCTAGACGATGGGGTCATAAAGGGTATCAGAAGTCGAAGATGGGAGGCAGGGAGGAGGAGCCTGAGTGAGCACTCTTCGCACTCGCTTCGCTCCCCGCGAGCCAGCCATTTTTGGCTAAAATGCTTGGCAATGTAGGGCTTCTGGCTTCATTGAAAGCAAGGAATGCCGGATCCCCTTTGAGCCAGCCATGTGACGCACTCCCGTCTATATACTGATTTCATCACCTCACTTAACAGAGGCGATCTCCTAAACAATAGTGATTTCACCACCTCACGTACGGGCGGGCGTCCCTTGCAAGCATTACAATTAAGGGACGACATTGAAGCGGGGGCCCCCGGCACCTATGGCGGGGTAGCGGAGCGTACCACGAGAATCACGTGGAATGATCATTCCAGCCTTTGCTAGGCGGTAGGCGGCAAGGGGGGCGACCGGGGGTGCTACGCACCCCGGTCGCGGGAAACGCTAACGCGTTTACCCGCGACCCCACCCAGTTCCACTCTCTATCTCGAGAGGAGTGCCGCAGTGCCTAGCGCTGCTGCTACGGTAGCGCCCGCTTTCTCCCCGACCGGCTAGGGGTTTGAAGAGCAGAAATTACTCCTGACGTGGGAGCACTACTCGAGTTGGGCACAGGGCCGCAGGCAACTCCGACCGGAGGGAGGAGTTGGAAACGCACAATCGTCCCGTGCGGGGGCGCTACGCGCTACCGCGGGAGGTGCTGCGCACCTCCCAGCGCTACGCGCCCCC
>Contig102+2291
ACCAACTCCTCCAACTCCTCCCTTCGGTCGGAGTTGTCCTCGCTTCGCTCGGACCCTTCGGTCGGAGTTGCCTTCGGCAGGTAGCGCTACGCGCTACCGCGGGAGGTGCTGCGCACCTCCCTGCCCTATCGGTCGAGTGTCTAAAGACTTTAAAGGGGTTGGACACCCCCAATGTCTCAAAGGATCTTGGCCTCAATTCACTTTCTCTATCACTTTGTGCAGGAATCCCTCCGGACTAGACGATCAAGAGCAGGCCTGCTCCCGCTCTCATTCCAATGTCTCAAAGGGTCTTGGTCAAGTCATTGACAACTTTGGTACTGATGATCGATAGATAGATAGGTTTCAGTCAAGGCACAACCAGAGACTGTCAACGAATCAGTCAGCCGAAATGGTAAACGCACACTCACCCAGTGTGAACTGGGGAGTCAGGGTTAAGAAAAAGCCAGTCCGATCGGTCCGCCCAATCTCCCCCTCCTCCACACTGGAAATCAAGGACAAGTGCTAGTAGGAATTACGGGACAAGAAAAAAGCCCATAGATCACCCGCGCCGCTATGCGAACAAGGTTTAGACAGTGTGCCCAAAACGAGAAAAAGCCAAGCAGGATAGAGTTGACAGACAAAGATAAAGAACTGGATCAAATTCTACTTACTCCCTGCCGGAGATACTTTGGCGATCGGTGGTTCAGATATTGGATAAAGGTCAGACACAAGAAAGGGCTTTCGCCGATCAGTAGGACAACCTGATTGAAGAAGAAAGTCTGCAAAGAGGCTTCGGTAAGCAGCAGCCGCACCAAGCGGTCAATGCAGTCAAAGCATCGGCTCTGAGGCCAAAGGATTCCTCTTTGGTTTGGAGCTGTAAGCAGCCCTCACAGTCCAGTGGTAACCCGAGAGGTCAGTCAGGTCAGGAAATACAGCCCGATCAAGTGAGGCCGGAGAGACAAGCGAAGATAGAGGAAATCTAGAAGGTAAGACTGGACTTGCTAATCTCCCATTAGGCATTCATTGACTCGACATCAAAGAGTTCTTTGCCTGCTCAGCCGCAACTCCTTTCAGGGGCTAAGCGCCCTTGGTTTGCCAGTTCGTTGACATGCATCACTGGAACGCACGAATTCTTTGACATCAGCCAAAGAACGTCGGCACCCTATCGGTCCTGCCAAACAATGATTCCTTGCAGTAGCATCCGCACTGACATGTCCACCCGTTCAGCCTTGATGCGCCAACATACATCCAATGGCATAGAGTGATGCGTCAGTATGAACATTGAACTCCTTATTCCAATCCGGAAACCTGCAAACGGAGGGCAAACAAGCTACAGATTAAGCGCAAGGCGCTCAAGAACGAGCAAGGGGGCGTAGAATCAACCAACCAAATTGGCATACGCGTCCGAGTCCACGGCAATAGTAGCAACAGCAGGGGCCGGCAGCCTCTGTCCGAAGGTGGGCAGGCCACCGATAGGTGCTGCTGCTCCACGGGCTTTGGGGGAACCTCACTTCCGTCACTTGGAGGGAAGGTGCTTGGGCTTCGGTAGGGGAAGCTAAGCTCGCCTAGGCCGGGGAAGTTGTCTTTGTCTAGGCGGGCAATGTACGTATCACCGACATCTTGCACCACAAGATTGGTTAGTTTTCTGGTTCTCAAACCTTCCCTAAAAGGCCTCCAGAAGGCCACAGAACGCCCGGTGAAGGGAATCTATCAGGAGTGGGTGCCAAGGAAGGAGCTTGGCTAGCGCCGTTTCTTCTTTGCTTTGAGAAGAAGAGCGGTGAAAAAGGAGAATTCAATACCTTTAACCTGATTCACCGCCTACGTGCTCTTTACGCTCAGTCTGATACTATAAGTTCTTCTCATGGCCACCCTCTATAGCATGAATAGTTGGGTTCACCTCGTTGTGAGCATTAACTCTGGCGCTACGCGCTTGTGGAACGACATGTCTCAGTTCGAATGCGGGCAGGGCACACTAAAGGCTTTTACGCCCCAGAATAATCATTGGAATCAGTCGACTTCGGCCTGCCCACCACCCTTTCAAGAGAGTCTACTATTACGGAACCGACGTGAGGGATCCGACGTTAAGCAAGAAAATCGACGGTGTGGGAAAGGTCGATCAGGGGTGCGTTCGCGTGTTCGTACTATGGCCTTTCCTTTAAAGCTATATGGTCGAGTAGGGCACGCTTCGCAAACAGGGGTAGCTATGCCCTATAGTTCGCCCGTTGCACGCTGTGTCGCCTGCCGGGCCACGCTTGCCCTGCGCTCTCTACTGCGTTGAGATCCAGGTGGTGGTGGCCGGCCCTGCCTGCCACACAATTTTGCCCTGGAAACAGACACCGACGGTGTGGGAATACGACGCTATACGACATCCGAAGCGCTGGCCTTACCAATTAATTCCCCATAGCCATAGCACGTATGGCCACCATCATATTACACAGGGCCGCCTACCTCTGGCATCACACGGCAAGGCTGCTAAGCTCCGCAGTATATTAACTAAAGAACGACTGAAAGGGGTCGGCTTCAGCACACAACGACAAAAGGAGGAGTGGGTAAGAGAGAGCGGTCGAGTGCCTGCAGCTATCGCTCTATGGGCATTAATTCTCGTGCGTGAAAATGGTAGAATATCGCGTTGTGAGGCGCACTATCACAGTCAACGCGAATTGGGTCAATGGCGGCGGGAATACAACAAAGTGCGTGGCGTGCGAGCCGCGTCGTACCATGAATCGAGATTTCCGGAATAATCTCTGCCCCACCTCACTAGTCTCGACCAACGTTGTTTTAAGAGTGGCTTTGCTTTAAGGGCTCCAGACTGGGTGCCTAGCGGTCGTGGTCTTGGGTACCGAAGACAGGTGGCCTAGGGGTACCGATAGGGCCAGGGTAGGCTGTAGCCTAGCCTAGGGTGGTACGCCCAGCCTGCCCAACTCCCATTCCCTTTCACCGATCGTTCACTGGCCTGGAATCCCAAACATTCATGGAAACGCCAATTCCAGAAGTTGGCCCAAAACCAGGCGACTTGATGAGCCTATAAAGCAGTTACCACAAGAAGATGCGGAACACTGCTCTAGCAGTTACCGCCAATAGGGTACACAGTACACCGACGAAGGCGGCACTATGATTAACTCAAGGGGGCAAAGGCTCAGGCTCTGGGTACCTTCATCAATCCGGAATACGGGGCATATACGGAAATGCTTATTTGTAGAGAGAATACCGGAAAGTTGCCTAGCGCGTGCGAACTGATTGAAATAGGAAGGGGTAGGGGTTGGCCGGGAGAGAGGAAGTTAGCTTTCTCTTTTGGGAACAAGTCGGGGAAGCTGACTCTCTTCCCTGCTAGCTGACGCCAAAGAAAGCTTTCAAGCAGTCAAGCCAGAAAGAAAGAGAGAGTCATCAGGTAAAGATCACATTCCTACTGCCAAGCTAAAGGCGAAAGGAAAGACAACAGCTCGCTTCTCGGCATCTCGGAGGGTCAAAGAGAAGGAGCAGGGGTGTCCCGCAGGGCCTTTCCGGAACCGGAACCAAAGATTGAATACCAGTTTGGGAACCGGAACCAACCACGGAAGAAAGCTCTGCTTCTGTAACCGTATCTTCTACCAGCCTCCTTCGATAAGCTCACTCTCTGGAGTAGTTAGGTAGCTGGATTCTATGAATCCTGGAGTATTCAGGATCCAGTAAGGGGTGTACTGTGGTGGGCACTCACAGGGTGGTAAAGCGCTACGTTGAAAAGTATTTCCTTCGCCCTCGAGCCAATCCGATCGGCGGAAATTGCTTAACTTTGTGATAGATCGTCCAGAAGCCCTTCCTTTTAAGCAGGTGGAGCGACCCTGCCACCATTCTAAAGGGTACGACTGCAGGGTCCTCCCAAGGGGGTCCACTGGGTTATGAAAAGGCCTCACAGAACGTCAGAAGGGATTGCCCCATCAGTAGAAATGTGACCTTGATGAAGGGACGTAGAGCCTGGGACCGATCTCTCTAACAGCCCTGGATTGCCTTATCAATACTAACTGAACTAGCTCCCATCCTTATTGTGAGATCCAAGAGAACTCCTAAATCCCAGTCTTGCAAGGCACAGTTTCATTAAGGTATGTAAACTATCTCATCTCGTATCCAGTTGTAGCTGCTCCAGTTCACCAATGCCATTAGATTAGCTTCATGCCAACCGAGGTCAGTTTGTCAAAGCACGCTCTACTTCCTTTGCATTTCCTTAGATGACTGAAAGCGCTTAGTGAGCAATGAGATAAGGGAGATAATCCAGAACTGATCTTTCCCAAAGCTTCTTAAGAAAGCAATTGAGTTTTCTATCCACCCGTTTCATTTCCGTATTCATTCCAATTCTATCTACCCTGCTGGGATCACCGAAACTCACTTTCTCGGGGGAATCACTCTGCCGCATGCTTTCCCTCGGGATCTAAGACAGATATTGGCTTCCAAGCTTAGAATAAGAGATTTTCCCTCCCGTTCCTCATCATGTCTCGTTGACTGAATTTATACTTCATCCCCAACCACTGAACTTGCTCTCATCCTTCTCGTTCGATCCAGTGCCTATTCCCGTGAACCTTTCCCGTGCCCTAGAAAGCGCAAGGACTGACATGCCGCTACTTCCCAATGAGATGAGCTTTCCCTTTCCATTCCATCTTCTACCCTCGGATCACTGAACTCACTTGGGATGAACTAGATAGCTATTCTCTGCTTACCCCTTCTTCTGCTTTCTCTTAGCTGCCGCATTCCATACCTTATCTTTTTCTCAACCTGCTAGCTCTCATTGATGGACACATGGAATTAAGCTAACCGAGTCAGTCCAGATAATCTTGATTCCCCGAAGAGCTTCTATTCCTTATTCTAAGAGGCCAGTCTGACTCCTAATCATTCGGCAGTGGATTCGGGATCTAAGACAACTCTTCTATAAAGCATCAAGCTAGGCCCGGAGAGTTCGAGTTCGATGCCCTTTTCTTAGGCCAAGAAGCGCTCTGAGTGTGACTACACTGGAAGGTCGACTGATTCCCTATGCCCCCCCTGTCGTCGCCCGATTTGCCTACAAGAAGAGGGATTCAAAGTGCCAGGGAAGGCAGTGGAGCGGTTAGGAATTCAAAATGGAGTCGAAATGAATCCGGAGTGGCGCGTAGCGCTACGCTATCGATAGTGAAAGCGCTACGCTATCGATAGTGCCGCCCGTACGTCCCCACGAGGGAGGGAAACCTTTGTTTTTCTCAAGGTACGCCCAATCTTGTGGGCGCTTTCTCTCTTCGTTCGGACAGAATTCCAACGTAATTCTGGAAACCTTCTAGGTGTGGGTAAGGTGTATAGTCTTATTAGGGCGAGCGTAAGTTTACGAATAATTCCTGTATATAGAAATGACGAGTTCCACGCGTATTCGACGAAGCGTTGGAAAGTGGTTTGGGTTCGGCATCCTCTCTGGGGTTCGGGAGTTGGCTGGCTTGCGTAGTGCCAACTAGTACTATCTACCCGATTCAGTTGCGCTCTAGCCCGATCTGGATGCGCCTGATCCTGCCTCGAAATCGGACCTCGAATGTGCGATTATCCTCCAGTACGGGTCGAGACATTGAAAGTGCGTAGCGCTAACTAGTTCCCCGCCGGTTTTAACCAATCCTTCCCGAAAACCGGAGAGAGAGGGTCAAGTCCCACCTCTTCAATGAGAGCCAGCAGCTAGCGGATATATAGCGAATATACGAGGTTGAGGTGCCTATGCTAGCCCGAGAAGCTGCCGGGCTTCCCCAGACCTGTTTGTTTATTGGAGAGTATGCCCAACACCTGGTTGGGGATGTTATTGAGCGAGCGGTTGGTGGGGGCTGGTCTGGCAAGAAGGAGGAAGCTTGTTTCTCCGGTTCAGTAGTAGTTTCAGCAGCCAACCGACATATAGCAGTGGTAAGACCCACGTCGGTCTAGGGCAGGGAGGTGCTACGCACCTCCCGCGGTAGCGCGTAGCGCTACCTGCCGAAATGGTTTCCTTTCCCTTCCGATCGGTGGAGACCGTGCCCTTAAAGTGGCTAGGCCACTTCATCCATGATGCCGTCGAGTCCTCAAACATGGCATGGGGATTGCCTTGGCAGTGTTGAGGAACGTAATACCAAGAAGAACTTAAAATCATCTAAAGGAACAGCGACGGGGGTCGGTCCTTTCACTCGCCCACTTGCAGTTGCACCTCCGTCCGCGTTTGACAGAGTTCAGACAGAGGATTCGATCCTAATCGGTGAATCTTTGGATGCATAGCGTCTTCAAACAGGGCCGCAGGTGGTCTGAAGGAGATCGAACAGGGAGGATAAGCAGGCTCGCCTTACAGGGTCCGTACCCCAAATTTCTAAGAGTGTTTGCCCTTTGAGCAGACGATCCGAGATAAGCCATTCACCGGTCTTGCTTGTCCCAATGCAGGCGCTCTTGTTGGAGCACCGCGGACGCTCTGAATGAAGACGATCCAAGACAGACGATTCTGCTTGTCCCTATGGCGCTACGCGCTGCCCTAGCAGATGATTTGGCCCCTACGAATGGGTCCGATTCTGCTTGTCCCTATGGAGACGATCTGACAAGCAGACGATCCTGTGAAGACAAAGTATCTTCATATCTACGTGTTTCCTGGCAGACGGTACTGAAGACCTGGGAAGAAAATTCTGGGCCTATGCCCCGCGCGCAGATGATCTTGGGCGATCCAGATGATGCAGCCGATCCTGTGAAGACAAAGTATCTATATACGCGTATCCTTGCAGACGATACTGAAGTAGGGGAAGACCATATTTAAGAGGGGAGCTTCCCGCGCAGACGCCCAAAGCGATTATCCCGCCTGCACAGACGATATCCTAGAGCAGAATTCCGATATTGCGCCCAGAGCAGACGATCTTGCGTGCAGACGATTATACGATGATTTGGGGCGATTTTCCCCCGTGTGCAGACGACCCTGGGTTTAGAGCAGACGATTATCTTCCCCGCGCCTCACGATTATGCGCCGTATCCCAGACGATTCTCCTTAACGCAGACGATTATCCCGCTCAGATAAGAAAATTCTGGGCCTAGAGCAGGAAGGAAGGAAGGAAAGGACAGGGCAGAGAATGAGTTGTGGAGACGGCTTCACTCTCTAGCCTTCTCTAGCTCTAGTTGATGATTTTCCGATGGAACTACTGCTCCTGCAGGGGGGACAACTGATGGGCCAAGAGAAACTGACTCTGACTCTGGGTCTGGAAAGCCAACTGCGGAGGAGGGTCCAATCCACTCATTTTGAGTGAATGAAGGCATCCCGCCGCTGCTGGGCAGGGTGCTGTTGGGGCTGGGGAGGCCTGCCCATCCCGTTATGGGCAGGGTGAGGTCTGCCCATACCTAGCTGCTGGGGCTTAAGAGGCAGGGTTTTTGGTAAGAGGCCAACGAGAAGGGGAAGGGGCCGCAGCTGTTGTAGCCGATGCCGTTGTAGCCGCAGCCGATGACGAAGCCCCAATTGTCGGATAGGATCCGAGCGAAAAACGTATATAGAACCGGTAAGAAAGGTAAGGGGGCGCCTGTGGCCGATGCCTCGGATCAGTCCCTGTTGGCCTTACTGATCATCGATGCTGAAAACTTACCTCTGCTTATAGGTAAGGGGGCGCCTGTGGCCGATGCCTCGGAGCAGGCCCTGTTGGCCTCTTCTATATACGTTTATAATCATCCGCGTCGGTTGCTTCGGCGAAAGCCCATCCACTCGCCGGGGGCATCTACGTCCGCAGAGAAGGATCTATCTACGTTTCTTCCGACAGCTATGCCCGAAGAAAGTAGTAGTAGGGAGGCGCTAACGAAGAAGTGGCCGTAGAGCGCTACGCTGCCAATTGATCGAAGGCCTCTATTGTTTCCTCCAACTGCCACGATTCCTTTGTGCTACGCTAGCGGGCGCTACGCTGCTAGGCATCTATCGTAGTGTTTTTGCACTTCGAGAACTAGCATAATTCGTTCAGTTTAGGAGCTCTAATGTGTAGGCACGATTTGTGTTGGATCTTGCCCTAAATCGTGTGCAGGAAAACCAGCCTTTTGGGGACAGAGAAGAAACCCAAACGGTCTAGAGCGGCAAGCCATCGCTACAGGTTGGCGCTGGGAAGGTGGCTAAATGAAGCCGGCCCGAACCGGTCAAAGCCCCTCTCGTTCAGTGTTTCATGGCGGGTGGCTCCTGCTCTTATCGTATCTCCGCAGAGAAAGCAAGGGCAGTAGAACGAAGTGATCGGGCGTATCTCCGTCCGCTAGGGTGTAACGAAGTGTCGGGGCCGGAACCAGACTAGAACGGAAGAAGGACGCTTCACTCCCGAACCTGAGAGCCATTCTATTACGGAGTAATAACGCAAGGATGAGTTTCCTACTACTGTTCCATATCGGAATCGGTTCTTCCATCAAGGAATGGATACAACTGAAGGCTCGTGCTGATCCTTCCCCGAGAGTTCATTGTCAGGCGCATCTCATCACGAAGTGAAGAGCATGCCGCGCTCAAGTACTGATTAGCGTGCCTTAGAATTAACTGACTCCCTCTTCTCTGATTAGCGTGCTTAGAAGAAGCAGTCGTGGCTCACTGACTGGGAGAGCGTTTTGTACCCGGTTGAACTGACAGGCCTTTGGCTCATTCCTTGATCTTGATTTCCCTGCATGCTTGTTCGCTTGCTTTGAGGAAAACGGCTGTACGTTACATTCCATGCAGGGTGTAGCGGCTATAAGTTACTTACCGTTCCCCAGTGTCGGAGTGACCTTATCCGGACACTGATCGTACCTGTAGGGCTCGGAAGGGAGAAGGTAAGGGCTTGGGAAGGTCAGGGCAGGCTTGGCTTCCCCGGCGACTCGGGATGGGCTCACCAATTCCTTTTTCGGCCATTCCCAAGTAAGGAAAGTCGATGATCGTCCTAGGGCTAGAGCAGGCCAAGGCAATTGAATCGATAGGCGAAGGGGGCGTAGGGAAGGTAATAAAATTTGTGGGGCTAGCGGCGGGAATAAGAATCGATTCTTTCTCCCGGAATAATGCCTCTCCGGCAGGAGAAAGCGCGTATCGCCCCAACTCCCTACCCTCTTAAATCACTCGACCGAAGTATGAAAACCACCACCTACGCGCTACGCGCTTTAACCGGAAGTGGTGCCCCCGGCAAGGAGAGCACTAGAAGGGCTACTAACCTTGACGAAGGTGCCTGATTACCGTCGGTCGGGGGGAGTGGCTCCGCCCCCCCAGTCTGGAACTTACTGAGCTCCCCTACTAACTTGTAGGTGTCGAACCCCGTCTTGCACACTATGCTCTGCATTATCCGGGGAATGGACTGCCCGAATGAGCACGGGGTACAGTGTGACGTGACAAACGTAACCATTATTATCAAGATAAATGCGTGCGGATATTGTGCTAAGGCCATTGGCGGTCTAGCGAGTGGAAGCAAGAGCAGCGGATACAGTGCGGTAGGGCCATTCCGGCCATCAGCGGATCCTAAAGCAGCGGATAGACGCGAGTAAAAGAAAAAAACGTATATAGAATCACTGCTTGAATTCGAAAAGCTACCGCCCCAGGACCGTAGGTCGGGTAACCGGTGGTCTAGTAGGGTTGTGGCCGTGAAATCAAAATATTAGTGGGGGA
>Contig103+1226
GAAGGCAACTCCGACCGAAGGGTCCGAGCGAAGCGAGGACAACTCCGACCGAAGGGAGGAGTTGGAGGAGTTGGTCAGGAAAACGCTACGCGTTTTCCTAGGGGGCCAGGTAGCGCTACGCGCTACCGGCGGGAGGTGCTGCGCACCTCCCAGCCCCCCGTCCGAGCGAAGCGAGGACAACTCCGANCGAAGCGAGGAGGAGTTGGRGGAGTTGGGGAGGGTCACCAGTCGTCGCGTGGAATCAAGTAAATAGAATTTGGTTCGTTCTTCCGCTAAGTCGTCCCTTTCGTCTAGAGGTTAGGACATCGTCTTTTCATGTCGAAGACACGGGTTCGATTCCCTACGGGGGTAGAAAGAAGAGAGTTTCCTACCAGTACATAAGACCGGTTCCCAGAAAAAACCCTCCCCGGTCGTCGTGGGAAAACGCGCGTTTTCTAGGCAAGTCTTCCGCTTCGCGGAAGCCGCCAGCCTAGAGATTAGCCGGGGCATGTTCATGGTTTCGACCAACTCCCCTCCCCCTTCAAATTCGTTACGCTAGAAGGTGCAAAACCGATTGGAGCAGGAGCAGCTACCACGGCTTTAGCGGGAGCTGCAGTAGGTATTGGACACGTCTCTAGTTCTTTGATCACTTTTGTGGCACGAAATCCTTCCTTGGCTAAACAATTATTTGGTTACGCCATTCCAGGATTTGCTTTAACAGAAGCTATTGCCTCGTTTGCCTCAACGATGGCCTTTTTAATCCCATTTGTATTTTGAGAAATAAAAGAGGTGCTGGCCTAGCCCGCACCTCGTTCAACGAAGAGACGCCGGCCGCCCTCCCTAGCACACCCCACCTTAACCTCTTCACTGCCATAGTGGACAGCGTAGTGATAGAAGTATCATCGTCCTTAGTGGGAGACAGTAGAGGGGAGTGGCCTGTAGATCACTGCTCTATGGTAGGATAGCTTACTTTGGTCAGTCTTACAGGCCTATTACGAGGATCATCCTATTCGACTGAGGGATGGGGCAGAGCATATCTGAAGCAACAAGTACAGTGGGGGTGGACAACGCAAGGAAAGAAGAGTTGAGCGATAGTGGAGACTCCAGTAGATGGGAATCGTAAGTTCGAAGAACTATTTCCGCATCTTGGTTGCGCTATTGCCTCCACTGGGTGGGCGGCCCACGAGAAGAGAACCAACTCCTCGCTTCGCTCGGAGTTGTCCTCGCTTTGCTCGGACCCATAGGTGGTAGATCCGGCTCTAGTTGTTGCTAGCAGGAGCACCAGTTCAACTCCCAACTCCTCGCTTCGCTCGGAGTTGTCCTCGCTTCGCTCGGACGGGGGTCCGGAAAAAGCAGCAATCAAGATTATCCCTCCGGAGGGAACCTGAAGGCGAACCCAAATTCCTTTCCGAAGGGCCCAGGGGATTGGACCTAGCCACAATAAGAATGCTTGGTTCCTCGGTCTTCGACCCTCCCGGGCACCGCGAACGGCCTCCGGATCGGTGTAATGTGATGTCTTTATCTATCCCCCAACGGCGGGCGGGGGCAGGTTCGGAAAAGGATCCTAGAGTGTCCAGGGTTGGGCCAGGAGGGTCTCTTAACGCCTTCTTTTCCCTTCCCATCGAAGTCCCTATTCAAAGACTTGCCATTGGCAAGGAAGGAGAAGGGGAAACAAGCACACTTGGAGAGCGCAGTACAACGGAGAGTTGTATGCTGCGTTCGGGAAGGATGAATTGCTCCTAATAAACTATTGATCGGGATAATGTTGTAGGTGCGATGATTTACTTCACGGGCGAGGTCTCTGGTTCAAATCCAGGATAGCCCAGCTGCGCCAGGGAGAATCCCGGGAGAAAGCGTTCATGCATGCTCCACTTGGCCTGGGCAGGGGGATATAGCTCAGTTGGTAGAGCTTCGCTTTTGCAATTGGGTCGTTGCGCTTACGGGTTGGATGCCTACTCGTCTAGGCGGTAATGATAGTATCTCTCACCCGAACCGGTGGCTAACTCTTCCTCATCAATGGGGGAAAGGACTGGAACATGCCACTGAAAGACTCTACTGAGACAAGCTGTCAGAAATGTAGAGAGGGTAGGATGGGTAGTTGGTTAGATCCAGTGCGGATCGTACATGGGCGATAGTTGGAGTCGGCGGCTCTTCCAGGATTCCCTTATCCGGAATCCCTGGGGAAGAGGATCAAGTTGGCCCTTGCAAACAGCTTGATGCACTATCTCTCTTCAACCCCCAAAGCACGATGCGGCAGAAGGAACGAGAAGCCATGGACCGACCCCATCCCTCCACCCCGTAGGAACTACGAGATCGCCCCAGGGATGCCGAAGGCACCCGGGGTCACAGACCGACCGTATAACCTGATTCAAGGAGTGGAATGCATTAGCTGTCTGCTCTGGTTGGCAGAAAGGGTCGGGGAAGGGCAACCACTCATTGTTGGAACCGAAGGGTCGGGCGGAAAGTAGTTCCTAGCTATTGGTTCCCCCGCAGCTCGGGAGTATCCAGCTGCAAGAATCCCAACTCGATGCCTTTTGAGAAGAGTTGCTCTTCGGAGAGCACGGTACGATGAAAGTTGTAGGCTGTGTTCGGGGGGGAGTCATCGTCCATCGCCGGCCCCTACGGCAGAATCAGTCGGAGAGGCCTGAAAGACGGTAACTTACCCTGTGGCGAAAGTCAGCGGTTCGAATCCGCTTGTCTCCAGCCCGTGATCCGATTCAATACAATGATATAGGATAGGGATGAAACAATCTCGATTTCTAGTGAGTGGGCAAGCTGGCCCATGATCTTGTACTTATGTACGTTGATAAGATCCCCTATTTAGTTTAGCACCTCGGGATGGCATAGCTCTTCAATGGCGAGGTTCAAACGAAGAAGGGCTTATGGTGGATACCTAGGCACCCAGAGACGAAGAAGGGCGTAGCAATCGACGAAATGCTTCGGGGAGCTGAAAGCAAGCATGGATCCGGAGATTCCCGAATAGGTTAACCTTTTGAACTGCCGCTGAATCCATAGGCAGGCAAGAGACAACCTGGCGAACTGAAACATCTTAGTAGCCAGAGGAAGAGAAAGCAAAAGCGATTCCCGTAGTAGCGGCGAGCGAAATGGGAGTAGCCTAAACCGCGAAAACGGTGTTGTGGGGGAGCAATACGAGCTTTGTGCTGCTAGGTGAAGCGGTTGAGTCCCGCACCCCAGATGGTGAGAGTCCAGTAGCCGAAAGCATCACTGGCTCACGCTCTAACCCGAGTAGCATGGGGCACGTGGAATCCCGTGTGAATCAGCAAGGACCACCTTGCAAGGCTAAATACTCCTGGGTGACCGATAGCGAAGTAGTACCGTGAGGGAAAGGTGAAAAGAACCCCAATCGGGGAGTGAAATAGAACATGAAACCGTAAGCTCCCAAGCAGTGGGAGGAGAATCGGATCCCTGACCGCGTGCCTGTTGAAGAATGAGCCGGCGACTCATAGGCAGTGGCCTGGTTAAGGGAACCCACCGGAGCCATAGCGAAAGCGAGTCTTCTCAGGGCAATTGTCACTGCTTATGGACCCGAACCTGGGTGATCTATCCATGACCAGGATGAAGCTTGGGTGAAACTAAGTGGAGGTCCGAACTGACTGATGTTGAAAAATCAGCGGATGAGTTGTGGTTAGGGGTGAAATGCCACTCGAACCCAGAGCTAGCTGGTTCTCCCCGAAATGCGTTGAGGCGCAGCAGTTGACTGGACTATCTAGGGGTAAAGCACTGTTTCGGTGCGGGCTGCGAAAGCGGTACCAAATCGAGGCAAACTCTGAATACTAGGTATGACCCCCAAATAACAGGGGGGAAAGGGTCAACCAGTGAGACGATGGGGGATAAGCTTCATCGTCGAGAGGGGAACAGCCCAGATCACCAGCTAAGGCCCCTAAATGACCGCTCAGTGGTAAAGGAGGTAGGAGTGCAGAGACAGCCAGGAGGTTTGCCTAGAAGCAGCCACCCTTGAAAGAGTGCGTAATAGCTCACTGATCAAGCGCTCTTGCGCCGAAGATGAACGGGACTAAGCGGTCTGCCGAAGCTGTGAGATGTCAAAATACATCGGTAGGGGAGCGTTCCGTATTAGGGGGAAGCACCAGCGGGAGCAGGTGTGGACGAAGCGGAAGCGAGAATGTCGGCTTGAGTAACGCAAACATTGGTGAGAATCCAATGCCCCGAAAACCTAAGGGTTCCTCCGCAAGGTTCGTCCACGGAGGGTGAGTCAGGGCCTAAGATCAGGCCGAAAGGCGTAGTCGATGGACAACAGGTGAATATTCCTGTACTACCCCTTGTTGGTCCCGAGGGACGGAGGAGGCTAGGTTAGCCGAAAGATGGTTATCGGTTCAAGGACGCAAGGTTAGTGAACCCTACCAAGGGAATTAAGGGGTAGAGAAAATGCCTCGAGCCAACGTCCGAGCACTAGGCGCTACGGCGCCAAAGTAACCCATGCCACACTCCCAAGAAAAGCTCGAACGACCTTCAACGAGTGGGTACCTGTACCCGAAACCGACACAGGTAGGTAGGTAGAGAATACCTAGGGGCGCGAGACAACTCTCTCTAAGGAACTCGGCAAAATAGCCCCGTAACTTCGGGAGAAGGGGTGCCTCCTCACAAGGGAGGTCGCAGTGACCAGGCCCAGGCGACTGTTTACCAAAAACACAGGTCTCCGCAAAGTCGTAAGACCATGTATGGGGGCTGACGCCTGCCCAGTGCCGGAAGGTTAAGGAAGTCGGTGACCCGATGACGGGTGAGCCGGCGACCGAAGCCCCGGTGAACGGCGGCCGTAACTATAACGGTCCTAAGGTAGCGAAATTCCTTGTCGGGTAAGTTCCGACCCGCACGAAAGGCGTAACGATCTGGGCACTGTCTCGGAGAGAGACTCGGTGAAATAGACATGTCTGTGAAGATGCGGACTACCTGCACCTGGACAGAAAGACCCTATGAAGCTTTACTGTTCCTTGGGATTGGCTTTGGGCTCCTCTTGCGTAGCTTAGGTGGGAGGCAAAGAAGGCCCCTTTCCGGGGGGGCTTGAGCCATCAGTGAAATACCACTCTGGAAGAGCTAGAATTCTAACCTTGTGTCAAGACTTACGGGCCAAGGGACAGTCTCAGGTAGACAGTTTCTATGGGGCGTAGGCCTCCCAAAAGGTAACGGAGGCGTGCAAAGGTTTCCTCGGGCTGGACGGAAATCAGCCTTCGAGTGCAAAGGCGGAAGGGAGCTTGACTGCAAGACCCACCGGTCGAGCAGGGACGAAAGTCGGCCTTAGTGATCCGACGGTGCCAAGTGGAAGGGCCGTCGCTCAACGGATAAAAGTTACTCTAGGGATAACAGGCTGATCTTCCCCAAGAGTTCACATCGACGGGAAGGTTTGGCACCTCGATGTCGGCTCTTCGCCACCTGGGGCGGTAGTACGTTCCAAGGGTTGGGCTGTTCGCCCATCAAAGCGGTACGTGAGCTGGGTTCAGAACGTCGTGAGACAGTTCGGTCCATATCCGGTGCGGGCGTTGGAGCATTGAGAGGACCTTTCCCTAGTACGAGAGGACCGGGAAGGACGCACCTCTGGTGTACCAGTTATCGTGCCCACGGTAAACGCTGGGTAGCCAAGTGCGGAGCGGATAACTGCTGAAAGCATCTAAGTAGGAAGCCCACCCCAAGATGAGTGCTCCCCTATTCCTAATAAGTATTGAGAATTCAAGATAAGGTCACGGCAAGACGAGCCGTTTATCACCACGATAGGTGCCAAGTGGAAGTGCAGTAATGTATGCAGCTGAGGCATCCTAACAGACCGAGAGATTTGAACCTCGTTCCTGAACTGATTAATCCGATCAGACACTAGCCACCTAGTTGTTCGATTGTTCGACAACACCAACCTAAGAGCTCCGCCCTGCCTCTCCATTCATCTAAGGGATGGAAGGACGGGTCGGAGAAAGGTTCTCCATCTGGAGAGTGCACCAGACAAAGGTGCACCCTCCAGAAACGGACGAGCCTCAAAATCACTAGTCAATACACTTCTTTCTCATGTTTCTCCCCCAGGGTTGATATTCTGGTGTCTCAGGCGTGGGGGAACCACACCAATCCATCCCGAACTTGGTGGTGAAACTCTACTGCGGTGACGATACTGTAGGGGGAGCCCTGCGGAAAAATAGCTCGATGCCAGGATCACATCCACTCCTATTGAGTCACAATATTGAGGGACTCTGAGACGCTTCCCATCGATCGGATGGGATGGACACACTCTTGGAGCCCCTGTAATGCATTCCTTGCCCCTCTGGGGGTACAGATGGCACTCCATCGCGGGTGAATCGCTTATCATGGCATGGTAAAACCCACTGCGGAATTGACGGGGTCAGTTACCTGAACCCTGCGCAGAAAGCTGCTGTCGATTGAGTTGCAGACAATTCTGGCTTATTCCTCGAATCCTGCAGGAGGGCCTTCCTATTGGGAAGGCCCAGTTTCACGTAGCGCAGAAGAGACTGCGCATTCGGAACCAAAGAATTTGTATGAATCCTGTGAACTCTGATAGAGCCCATACTTGCCTACTAACGGAACCTGAAACTCTTGTCCCGATGGAATCAATTTGATGGTCATCTTGTACCATTCGATTCCCGATGATTGCACAGTAGAATCCTGTCCAACCAATGATCCGTCAAGGAATAAGCAAAATCTCTCAGAGTCATCTTGGTAGGCCATTCCTCGAGATCCATCGGGGTATCCCTCCTACGTTTCATAGAAGCGTAATAATCTCCCAAAGGTTGCTCCCGGAGGGATCTCCTGGGACGGATCCAGTGGAGGCGGGGCCTGTAGCTCAGAGGATCAGAGCACGTGGCTACGAACCACGGTGTCGGGGGTTCGAATCCCTCCTCGCCCACAATCAGCTCCGAAGGTACCTGATAGGAAAGAGGTTACAATAAAGAATTATGATTGGGAGCGCGGACACGAAGCTGAAGCTTTATGACTTGGTCTTACACGAAGGTATAGTCTCATTCCATTCAGAATCTGGCAGTGGCATCAGAGGGAGAGCCACTCGATAGGAATTAAGATTCCACCACTTTCGGGCGGTGTGGGCCAGAGAAACTTTGCGAGCCTCCATGAATATGTGAATAGGGTCTCCCCGGATAGGATTCGAACCTACGACCCATCGGTTAACAGCCGACTGCTCTACCGCTGAGCTACCGAGGAAAAATGCGAAGAGTTTAATCCCATATACATTTGAAGATTCTTTGAACCGCACCGCAATCATTGTTCCAAGATCCAAAGTATTCTTTGAAACCCCATGAACTTCGCGTACATCCTATCCTTTATTATAGGGAGAAGGGGTAGCAATGGCAATATTCTCCACTTTCCCGGGGAGAGCCCCGGGGCGGGGATCGAACATAACCACGATCCCACCTACTGGTCTCCCTTCTCTCCCCCCGAGCGAGGTTCACATTGGTCAATCACCAATCGGATGAGGAAACCTACGCAGTGTATTGAAAAGTGCCAGTCTTATGTATTGCAAGGATTAGTAACAATGCAAGACCAATGATCAATCCGGTGAGGTAAGAGTATATTCGGCCCCCCCCGCCGTATCTCGCGCCTTCCCCTCCAGAAATACTTGAAGCCCCTATTGCATTAATGATTCCATCAATAACCCATCGGTCAAATAGATATATTTTTTTGGCGAAAATGCGCGTGCCATTGACGAAGATTAGGTTGTAGAAACCGTCTATGTAGCCTCGGTGATATGACCAATCATTTATTAGATTCGGCAAGGAATCCATAATTTCGGTTGCTTCGAGATAAACGTCTCCCCGTGAGCGGCTTCGGAAGGGTCCGTACAATATATAAGATATAAGTATTCCCAATGATGTCGCAACGATTGAAGGAAGTGAGTCTGCAACAAGATCTACCCAAATTCCGGAACCCGTTTCTGTGGGATATTTTGGAAATGCATTAAAGTAATAGGAAATTGAATCGTAACCACTTTCTCCACGAGAGAAGGGAGATCCTGCGAATCCCAAAAGTGTTACTGGTATTACTAGGACAATCAAAGGTAATAGCATAAGATAATCTGCTTCTTTGGGGAATGCAGAGCTACGTCCAGAAGATAAAAACAAACTTAAATTCACTGTATTATCAAATGATTCACCCGGGATAACTTCATTTCGTATGGGTTCCGAAACAATATATCTTTGATCTTTAACTTCACCGATAAGCAAATCATGGGGTGAGGGATAAATATTCTCATCAACATTTACGGATGCGGAAGCACGTAAATCACCTTCGAATGTTAGGAAATAGATGCGGAACATGTAAAAAGCAGTCAATCCAGTTGTGAACCAAGTAGTTATTCCAAGGATTGATGAATATGACCAACTATCTGCAAGAATCTCATCCTTCGACCAGAAACAAGCT
>Contig104+15725
CGTCATCATCATCTGCTAGGTCGGCATCGGCTACAACAGCAGCTGCGGCCCCCCTAACTCTTTATCTGGCGAGCGTATTGAGGGCCCGGCACGGGCCCGAGATAGCGAGCCCCGGAGCGTATCGAGGGCGGCCCCCTGCCGGCCGCCCGAGATAGCGGAGGGAGAGGGAAGAGAGGGCGAGTCGCCGATGCGATACATACCCCATCATTCCAATTTGTTCCGCCCGGCCTCGGGGGTGGTTGGATTTTTGATACCGCTTACCGGTCCATTTTGCAAAAATTCCCCCACTAATATTTTGATTTCACGGCCACAACCCTACTAGACCACCGGTTACCCGACCTACGGTCCTGGGGCGGTAGCTTTTCGAATTCAAGCAGTGATTCTATATACGTTTTTTTCGCTTGCCAGAGAGTTCT
>Contig105+3425
CGNNGGGGCCAGGTAGCGCGTAGCGCTACCGGCGGGAGGTGCTGCGCACCTCCCAGCCCCCCGTCCGAGCGAAGCGAGGACAACTCCGACCGAAGGGTCCGAGCGAAGCGAGGACAACTCCGACCGAAGGGAGGAGTTGGGGGAGTTGGTTCCCCTCATATTAACTAAAGTGACTGGATAGGGGCTGGGAGGTGCGCAGCACCTCCCGCGGTAGCGCTACGCGCTACCCGCCCTTCTCTAAAAATGGGGGCGGGAAGCTAGCAATGAACCGTTTTCTGCGGCTCCATAACCAAGGGGATACCAACGGGCTACTAGGCTCGCGCTCGCCAACCCCCCTTTTTTGAGAGCTAGTTTTCTGCGGGCCCTGCCGGGCGCCGCTTCCCCTTTGTTTTTGAGAAGCGAAGTTTTCTCTAGGGTTACGTAGCGCCCAAAATTTTCTGCGTTTAAAAGCCGTTAGGCTAGGGTGAACGTTTAAATACGCGCTTCCCCCGCCTACGCCGGGGCTTTTTTAGAAGCTAGTTTTCTGCGGCGTAGCGCTTTCGGAGCACCGGTTGGTGCCCCGCTTTTCTTCTTACTCGGGTGGTGTTGGCCTTAAGGGCTCGGCCCCGGAATAATAAAGTGTGGCCGGTAATTATGAGTTTTGCATCTATATACGTGAATTTACGGCATTCGACCCAGGTTTAAAGTAGCGCTTCTCCCTACCGTTGAGTGCTCCTTTGTCGCACTCGACTACGGCCCCCTTTTTGAGAAGGGGTGGGGGCCGTAGGCCCCCCCGGGCTGGCCCTTTGGGCCAGCCTCGGCCTAACTCTGGCCATAGACTATCGATCGGTACCGGTTCAGCAGACGATCGTAGTCCATTCAGGGCAGGGGTGTCCAACCCCAACTCCCCCAACTCCTCCCTTCGGTCGGAGTTGTCCGCTTGCGCGGACCCTTCGGTCGGAGTTGGGGAAATTATTGCAAAATGGGGGGTTTACCCGCGGAGTAATTCCCTTGCTTCCTCTTTCTTAATGAAATAGCTTGTTTCTCTTTGGTTTCATCCTAGCTCTGGTGTCTAGAGCAGTGAGAGTCTGCCTACTACATATCTGATAAAAGGGGCGCTCAACGCCCCACAAAGCGCAGCACCTCCCGCGGTAGCGCGTAGCGCTACCTGCCGATGACGAAGCAGACGATTTAGCCGCAGCCGATGCAGAAACCGCAGCCTAGTTGTAGTCGCAGTCGTTGTAGCTCCAGCCGATGACAAAGCAGCCGACGCGACGGACTACTGGAAACTGGGGACTGGGGTTGGGGAATTTTTGCAAAATGGTCGGAGTTGGGGGAGTTGGTAACGGCGTATCCGTGGGACAGAGGTTGGAACCAAATCCCGAAGAAGGGGAGGCGAACCTGAGGGTAGAGTAACAGGCCTAAGCGGGGTGGAACCGCGACTCTATCAAAACCGGAGTTTGCTAGTCACAGGCGGCTAGGGGACGATAGCTCAGGGGGTAAGAATGACCCGCGAAAGAATACCGACCAGAGGTATCTGAGGTGCTTCGTCCAGTCCGACTGTCTCGATACGTCCGCTATCGTCCGCAGGCTGGGTTGCTGCAGGGCTGGGCAGGTAAGAGAAATCAGGTGCTTAATCTTTCTCTAAAAGTGTCTAATGCTACCGATCATGATAGCTTGTCATCCTCAGGGGACGAAGGGGGCGTGTAGCCCTTTAGGTTTAACTTTTGTTCCCGTCTATAAAAAAGCAAAGCCAACCTTCTTACCCGTCAGCTACATGATGTATCTTCTGGCGTCCGGCCCTCCTCCTATCAGGCAGGGGGCAAAGGAGGGCTATGTGATCGTGAGTTCAAGCCTCTCTAGCACATAATATCAAAGACATTGGGACGAGCCCCTTGGTAGGGGCTGCTATTCTGATTTTGGATTCATAGCCTTGGGGCAATCAGTCCCTCCCTCACATGCATTAGGTGCCTAGCCCTTAGCCGCCTTCTCGATGCAGCAAGCTGAGATAGTTGAAAAGCTACCGGCGGGGCAGGCGGGGTGCCGGGTTGAGGCGCTACGCGTAGAAAAGGGCAGGCGGGGTGCCGGGTTGAGGCGCTACGTGCTGCTAGAAAAGGGAGAAAAGGGGGATGAGCTGCTTCCGCTTGCATGCCATCGAATCGTGTGCAGCGCCCACACCCTAAAAGAGCACTTCCGTTTCCCTAGAGCGCAGCACCCAAGAGCATTTATCACGTATATAGCTCTAGAGTGGAACTTTATACATTGTTGTATGGTCAAGCACCCTTTAGGACCCTTTGAATGCCCCTATTTCCCCTTTGAGCGCCCCTCCTTTGATTTTAGCAAAGGGAAGAAGGGGATATCAAGTTTTCAACCGATTCTATATACAATATTTCGGGTCCGCGGAATCGGTTGAAAATTACCCGACGCAAGGAAGTAGCTGGAATGCATGTCGCCGGGTGGAGTTTCTGTCGCCGGTAGCTGGACGTTTCCCCAAAGACCTACGAGGGGACTATTAGAGGGCCTACTACTCCCTCCACCACCTGTCACAACTACACCACCAGCCGTCACCACAACCACACCACCACCTGTCACCACCACTTGGCAACCACCTGTCACCACCACTTGGCTGCCATACGCCGCTACCCCATGGCAGACACACGCTACCACCCGGCCTACATCTATCACCGCCACTCAGTCATTACTACCATCAGCACTACCACCAATACGCACAAGGCCATCAAGTTTTGCAAAAATTCCCCCCAAAATAATCGTATTCTCTTCCTTCTTCTCTGGCTGCATAATCGTCTGCTCTACGTTGAGAATCGGCAGAATCGTCTAATCGGTTCGATTCAGAATCATCTTCTCTGGCTGCATAATCGTCTGCTCTTCCTTCATAATTGTCTTCTAGGCCTTCTTTGTCTTCCCAGAATCATCTTCCGTAGCGTTTTCCGTCGGCGGTGCACCGACCCCCTGCCCTCGTCTTCACAGAATCTCTTCCGGGAGAGAATCGTCTGCTAGGGCACCGATTAAAGATCGTCTTAAAGATCGCTGGATTGAGCTTACGCTAGTCGCGGAACGGCTAAGACGATTTATTGTTGGTGGCGGTAAGATCGTCTTCCCCTCTTTCTTTTTTCTTTAGTGAGGTTTTTCGTGTAGAAGCAAATTCGATCTGGATTCAACAGCAAAAGCTATTTCAGCCCCACCCAGCTTTAGCAGTTCAGTGTTGTTTTAATCCGATTGCGGGAGAGGAACTACTGGGCACTACTGGACTGGGCTTCCGGAAGGGACAGGGAAGGCCTAGGCAGGCACTACTTGGAAGTTGCGCGTAGCGCTAGCCCCCCCGACTCCTTGCTCACCTCTTGCTTGGAATGTGGTTTGGAATCCACCATTTGTTGGCACTATAGTTCCAGCAATTCATATGTTGCTTCCATTCAACAGGGGGCACACGTCCATAGCAGGTGGGCAAGGCGGGGGCCGCCACCTCCTAGCCACTACAGTGCCTTCTATCGGAGTTACCCCTTGTTTACCTGGCAGCCTTTGTGCCTTCTCCTGCTACTGATGGTCATCAACCTTCGTTAGCTAGTGGCTGACTTCAAAAGAGGATGGGCTGGTAGCGCTACGCGCTACCTGCCGAACTCTTGCTAGTTCTCGAGCTAAGCCTGACAGCGCTAGGCAAGCTAGCCGATCAGTTAGGTAGCTTAGTCGATAGCCGCCGGAGTTAGTTCAATCTCCATACAGGTATCCGAGGGAGCTAGCGATCGGAAGGCGAGGTGATACCGATCGGTGGAGTGATGTCTCAAGAGTCGATACCCGGATAGGATTCATTGGCTAACAAGGCGTGATGAGACAACTAGCGGCTCACCTTTTAACTCCAATAGACGTAGAGCCTTACCGTACCTGCCGCTTTACCAGTGCTGAGTATCTTTGTGTGGCTTACTGAGCTGCAGTCTTAATGGTTATTCCCTCGGTAGGGTTATGTTAGGTGATGGCCAATGAAGAGGGTTTAGGTAAGACGTTATCAAGGGTTAGAGTGGGAGTCCGCTAGGTAATTCGTATGATCTGGCTAGCTGAGTTGAAAAGGATAAGCCGTTAGGTGGGCAGGTAGCGCTACGCGCTACCGCGGGAGGTGCTGCGCACCTCCCAGCCGTGACCCGTCTTAATCATTACCACTCAATCCTTTATCCCAACAAGACACCCTGAACACTAGATTCCCTTCCACGCATCCCAAACTAACCCTGCCGTAACTCACTCAGCTCTAATCAACCGACGGAAGACAGAGACCAAGAGTTCACTAGGTGGACCCGGGCAGCGCTACGCGCTGCCCGGTCGGGGGCGCGTAGCGCCCCCGGACCGTCGAACCGATTCCATAATGGGGGCACAAAGGGAATCCTACTAGTCACTACCCGTATTGCCATTAGCGGTATTGTAGCGTCGTTAAGGTAGGTTTACTGTGCCATAACCATGGCCTTCAATTTGAGGTGCTCTTTATGCTGCCATCATGTCAGTGCATGGCGAATGGAGCCGCATAAAGCGTTGCTCCTGTCACCTCTGTGCATATCTAGTAGGTCTGCGCACATGACTGCTACCCAAAAAAGGAGGCAGTTTAGTGTGACCCTTCTCTGGTGAGTAACTCCCTATCAAGATCTACCCTCTCAGTGGATGCTAGGAGGGGGAAGTGCGTAGCGCGGCGTTACCCCCTCCCCCCATCCACTTTGACGTTTTGCTTCTTTGGCACGATTGTGCCAGGAAAACGCACGATTGTCCTAGGGGGCCGGCAAGGCCCCCAGCCTCTTTGTAGGTGGCTATGAAATAGATTATAGCGGAATATCCTAGCTGAATAAGAAGAAATATCCGCGGCAAACCCTTTTCTTGGGGGAAGGGGCGCTTCACCGGTTGGTGCAGGGGGTGCTTTGGCACCGCGCACGGGACGATCGGCGGGAAAGCGCTTTGAATTTGAAATGGGAAACGGAAGAGGGATGGGTGGCCTGACGGCCACCCCGGCGGGCAGGGAGCGCCGAAGGCGTATGCTCCCGGCGGGGGTGTCCGAAGGACACTCGACTGATAAGGAGAGGGGCGAAGCCACTTGACCGTAGGGAAAGGGGTTTCCGACTAAACGCGGAAACCCTACTACCCTTTAGGCACTCGACCACGCCGGGAAAGTAAGATATTTTCGTATATAGATAGGGCGGCAATCCAATCCCGCTAGGGTACCGTAGAGCGAGACGGCCGCCTTTAGGCCCTGAAGGGGTACCGTAGAGACCAAAACCTAGCCTTTGGGGCTACGGGGCGACCAGTCCCCGTAGTTTGACGTCCCTCTAGTTTTGAAGGTACACAATTGTGAAGCGCGCAGCGCTAAGGGGAACTAGCTCGGGACACGCCCCCCCAGCAGCGGCAGCAGCCCCACCATCTAGATTCTAGGGCGGGGCGCTACGCTAGCCCGGTTCAACGCTCTCATTCAGTGGGAATTGCCCATAATTAGAGAGTAACGGGGTATTGACATAGTGATAAACATGGCTCGATCATTGGTTCTCTAGGCTTATGATCCTGTTGATAAAAGGATGGATGTCTGAGTGGTTTAAGGTATCAGTCTTGAAAACTGACGTATTGTATTAATACCGGGGGTTCGAATCCCTCTCCATCCGTACTCAAATCGAATCAACTTTCGAAATGAATAGGTTGCTTTTCTCTACTCCCAACCCGATAATCCGCTGTTTCGGGAGAGAGACGATGATCGGGTCGGTCGGCAAATCCGCTGTTTCGGGACCCTGTTTTCACCTTTTAAGGGGCTCAATATCCGGGATCTGTTGATTTACCGCTGTTGAACAATATCCGCTATTTATCAGTAGAATGCTTTTTTCCAAGTGCCAAACCCGGGATTGATTTACCGGTCGGAGTTGGTTTGGGTAAACTCCAACCACCCCCGATTTGAACAGGGGCGCTTCCCCCATCGTCGATTTTAACAGGGGAAACTTGGGAGTCCTGCCCTCTACTCCTTCCCGCTACCCCCCTCTCCTCCTTCCCCTATCTCCCCCTAACCTCCCTCTTTCCCCTTCTTCTCTAAGCCCCTCTGTAATCCAATAGGACCAGCTAACTTCCCTTTAGGGCGAAGCGAGTGACTCAGTAACCAAGGCAGTTGCCCACTCGTTCACCAAGCCAGTTGCCCAGTCCAGTTGCCGACTAAGTCACTCACCCGGTTGCCGACTTACTAACCCAAGCCAGTTGCCTAGTTCCGGTTCCCCAAACCCAGTTTCCAGTAGTACTAGCGTCGGCTGCTTCCGCTTTGTCAGCTGCGTTGGCTTCGTCATCGGTTGCGGCTGCCTGCGTCGGCTTCTCAGCTTCATCACCGGCTGCTTCGACTGCGTCATCAGCTTCGTCACCGGCTTCGACTGCGTCATCAGCTTCGACACCGGCTGCGTCATCATCGGCTGCGACTACAACGACTGCGTCATCGTCATCATCATCCGCGGCGGTTGCTTCGGCTTCGTCATCAGCTGCGGCTGCTGTTTCGGCTTCTGCGGCTACAGCTTCGGCGGCATCGGCTACAACGGCATCGGCTACAACAGCTGCGGCCCCTTCCCCTTCTCGTTGGCCTCTTACCAAAAAACCTTCGGTCGGAGTTGGGGGAG
>Contig106+2178
AGGGTCAGGAAAACGCTACGCGTTTTCCGGCGGGGGCCAGGTAGCGCGTAGCGCTACCGGCGGGAGGTGCTGCGCACCTCCCAGCCCCCCGTCCGAGCGAAGCGAGGACAACTCCGACCGAAGGGTCCGAGCGAAGCGAGGACAACTCCGACCGAAGGGAGGAGTTGGGGGAGTTGGACACAGAACTTTGAAGCAAAGACCCATTATAAAACTACTAGAGTAAGGCGAAACAAAGTGTGGATCCCATACTCATTGAAAAGAAAGAGTAAGGGGGAAGTAGTGCTATATCCAAAACGTACTCTACTCTGTCAATATCGAAAATTGAAGGGTCGGAAAATAGTTAGTCAGATGGAAAGATTTAGGGATCTGTCACTGAAGAAAGTTCTGGGGGGGTCTAATAGGAAAATACGAGACCACCAACGTAGAATGCTTGCAGCTAGATATGAATTGAAACGAAGGCTTTATAAGGCCATTTGTCAAGATATCAATCCTCCTAGTCGGATACGAAACAAAACTATGTCAAAGTTGTCTAGGTCGCCAAGAAATAGTTCCGAAACATGAGTCAGGAACCGATGTATTTACACTGGTCGCTTTCGTTCTGTATACAAGTTATTTCGCATTCTTCGTATAGTTTTTCGTGAATTAGCATCTCAAGGCTCTTTGATAGGCATAAACAAATCGTGTTGGTAGCCAACACGATTTGTTTATGGAAGTCAGTCTCTCCCTTTCCGGAAAGGCTTTCTTGATCCCTATACAGGGCTTTATTGGCACCTTCCGGAAAGGCTATAGAGAAACCTTCCGGAAGGTTTCTCTACACCTCGAAACGGTTTGGAGAAACCAAATCGGAAGGAAGTACGGAAACGGGCGGAAACCGAATCTATGGATTCTGGTAAATCCGGGAAGCGTAGCTTACCCGCATTGTGGTGCCACCGATCGGTGCCGGTTTTGGGTTAAGTGGCCGGCCGGCCATTCTTAGTGGTATCCCAGCCCTGTTCAGGTCTCATGGACCCACAATAGCGCCCATGCATTCCAGGCCAGACCATTCTCGTAAGACTCTTTCCTTGACCGTCAAGCCATAAACGTGACCAACCGCATCAACAAATTAAGCTCATCGCTTCAGCACTCGAGCAGCTCCCCAATGGTGGAGATGCCAAAAGTACGCTCGGGGATGATCGAAATGCCAACCATCTCCACCAATCTGGTTAAACAACCTAGGGCCTTCGGTATCAGATGTTGGTCACCCTCCCGCTTACAGCATGCGGTACAGGGGGAGCGGGGGGCCTTCGGCCCCCGCTCGGAAAACGCTACGCGTTTTCCTGAGCCAAAGTGAATCGAAGAATCAATAAATTAAGGATATGCGCCTCACCACGCCCATAAACCGGTAGGTCAACACTGGTTGGCTGCTTTGTTTGGGGCCGGCAAAAGGGATGATGGCAGGTAACCACTATATGCACTAGTACCATTGGAAATCATGATGGATACCCAGCAGAGTCAGTGGGCTGCTCTGGCAGGGGGGAAAACGCTACAGCGCGTTTTACTTACTGGCCCTGGAACTCGGTGGCCAGGCCGCCTAAGCGGGAAGGGTTCTAGTGCTCACAGGCGGTCCAGTGTTGTTTAGTCTGACGTTCAGGCATGACATTAGCCATCCCAGTTGTACTCTCCTGGCTCTTGGGCAGTAGTCGCCGGCCCAATTCCAGTGCGTTCCTAGTCCATGGGAAGGATACACACCCTTCCCATTAGTGGTGTGCTAAGATTTGATCCTGGGGTCTTAGGGGTATTGGTGGCTACTAGTACACTGGACCTGTAGGAGGCACTGAATGGGGGGCATGCTGTCGTTGCCTGTAGCTAGCTTCACAAAGTGGGTGTTCAGTGAATTTCCACATCACCACACCAATTGGTGGGTCTACTACTATTGGACACCAATCCCTCTATCATCTCTCGTGGCGCCCTTTCCTGCGCACGCCACACCCTCGTTCGTAGTCCCGTAGGGCCGGGGGCGGGAAGTCCACCCTCCTGACCCATCTCCCGGCGGCCCTCATGCCAAGTTCCTCTGCACTTGTTTACGTCTCAGGCATAATACCACCCTCGGGGACTATTCCAACTCCCCCAACTCCTCCCTTCGGTCGGAGTTGTCCGCTTGCGCGGACCCTTCGGTCGGAGTTGTCCTCGCTTCGCTCGGACCCTTGATGCCGGCCAAGGTTGGGAATGAGACTGGAGGCCAGCTGCGAGTGGCTGGGATTTTTTACTGAATGGGAGTGCATTCCCGCTTTCAGTCGAGTGTCTTAGGCTGCGGGCCACCACTCGCCCTTGCCGGGGGCGAGTGGGCCGCAGCCGGAATCATACTCTCCTTTCAGTCGAGTGTCTGGCTGGTGGACCCGGGGAGGGACGAGGTTGACCCTCCCCGAATGTATTTGTTATACCTTCGAACCGGAAAGATTAATGGCCCGGACTCCTCAGGTAGGACTTGAACCTACGACCGATCGGTTAACAGCCGACCGCTCTACCACTGAGCTACTAAGGAACAAGGTGAATAATTCGATCCTATAGGCATTATAGGCGTTTGAACCTGTGGAGAATTCACTCTCTCCCATCGTCCCCGGGGGATCGTGGCACTAGTGCGCCGGCACACCTGGAAATTGAATGAATTGCATGAATCTGCATCATTTACTCAATTTTCCGAATATTCACAAGGAACAAGTAAGGGCTACAGCCGCGCCCCCCCACTTCATGACTGGTGGTGGGGCAGGGGGGCGATCGCTACGCGCCCCCCGCCGGCCGCGCTACGCGCCTCAACCCAACTCCCCCAACTCCTCCCTTCGGTCGGAGTTGTCCGCTTGCGCGGACCCTTCGGTCAGGGCCGAGCGTAGCGAGGCAACTCCGACCCTCTCCCTATCGGTCGAGTGGCTTTGCCCGAAGGCCCCCGGTCGGTTTCAGCAAAGCTGAAACCGCCCCCTCCCCCTTCGGTCGGAGTTGTCCTCGCTTCGCTCGGCCCTGGCCATCGCGGCTGTAGCCCTTTAGTTCCCACCACCATCCAAGAAGTGGGTGGGGACTATGCGGGGCGCGTATCGGAAAAAGTAGAACAAGTAGCCAGGAAAACGCACGATTGTCCTAGGCGGTGCACCGATAAACGGCACCCCCTGCCCCCCTTTGTTTTTCTTTCTTTTTTTTTTCGCTATGCGCTCTCTCTGGTCCGGGGAAGCGCTACGCGCTTCCCCCCCCGGTGCCCCCTGTCGGGGCATTTTTGGCTTCCGGTTGAAAACCTCCAGCCCTCGATAGTCTTCTGAGAATCGATAGCATTCTGTTGGAACACATCCTGCCTCTTGACCCTCGTAGTTTTATGCTGCGTTGGTACGATAGCCCCAATCATGGCTACTAATGGAATCAGACCAGACACGAGAAAAGAGAAAAAATAGTTCGTATGAAGTGAATCTCCCGAGGTTTCCGAATTGGTCCAGCTTTATATCCTTCCAGCATGAACTGTATATCTCGGGGGGGTTGTCCCCAAACTGGTTGGTAATGGGATGTAATCATTATCCAGAGTGACAAAGACCTCCGGCAAGGATATCAGTCCAATAATACCACCTACTGGTAAATAGCGCAAGACATTCTCGTGAATCTCTGCTATCTTAATATTCAACATCGTGGCTACGAATGAGAATGAAGCGGCAATAGCTCCTATATAAACCACTAGGAAGATCATAGCGAAGAAGTCGAAACCTAACGTAAGAAGTAAACCTGGAGTATTACGAAAAACAGGGATGGAAAACAAAACGGAATGGACGGGGTTTTTGGCACGTATAACCATCGCAGCAGATACCAAAGCAATACTCGAAAGAACAGGGAAAGGGCTTATCATGGGTTTCCTTTTTCTTTCGTATTCTATACTAGTGACAGTTCGTTTTCATAGTTCGAGAATTCGATTATTTTAGAGGGATTGGCCGAGCGCGAAGCTTCTAACAATTCGTAAAACCCGGAATTGAATGGAGAGCAACGCTTCGCTCGAATTCGACATCCCCGATATGGATTTGCACAGCGCTAAGCCTAATTGCCTGATTGTCCAATCATTGGCTGGTCAAACGCATGCCGATGCCTTCGGCAAGAAAGCGCAGCACAGAGGCGAAAGCGCCCATATGCGGACACGGAACCCAGGTGATAAAAAATCGAACTGGATACTGGTGCAAAAGAAGTACCGGCATGCGACTGGTTAGCGTACAAGTACCCTCAAGGCTATTATGGAGCGAAAAACTATGCAGGATGTCAAGTCCTATCAGGAATTTCCCCCATTTCGCCCGCAAAGGGTCTAATGACTCTTCCCAGGCTTCCTGGGTCATGGGATTTGTCAAAACCTCCGCTATATAAAGAGGGCTGGGGATTTTGAATGAGGGTTCTTTTAGCTTAGTCGCCTCTAGATTCCGCATGCATATTTCCATTTCATGAAAGATTTGAAGTGGCCAGATTTCTGGGGCATTTTAGATTGTTCTATTGGAATTGGAATTATTGAGCCGGTAAGGCTCTCTTCTTCATGGGAATGTTCGTGAAAGGAGCCCTGTAGGCCTGGGATATCGGGGCGAGGGGTGGGTGACGCCCGCACCATCCATCCCGCCCAAAGCGAAGGAGACCAGTTTGGGGGTCGGGGTAGCGCGTAGCGCTCCCCGACCGGGGGGTGCTACGCACCCCCCGGGTCCCTAGGAATTGTGCGGTTTCCTTGCTCCAACCCCAGAGAGAGCTGCGATCGGCAGCAGAGCCAGGGCAGGGAGGTGCGCAGCACCTCCCGCGGTAGCGCTACGCGCTACCTGCCCTATTCTATCTACAAGGATTCTACTTTCGTTCACTCACCTCGGTCCGGCTATCGCACTCGCACTCTCGATCCGGAGGCCGAAGGCCGGAGGTACGACCCTCCCGCCCCTCACCCTCTCGGCTTTGGCTGACTCAACATCGTCTGCTGCGACCGCCACAATCGGTCTGCATCGGCTCTCCCGATTTTCTGTGCTTTGATTTTATAACAGAAGAAAACAGGGTGTGGGTGGAAGAAGTTGAATTTACCAACCACCCTCCGATCGGTACGCAAACCGATCGGTCCGAAAAAAGAGGGGTTTTTGCTTCGAGATGTGTGGGGTGCGGGGGGCGCTACGCGCCCCCGCACGGGAAACGCGTAGCGTTTCCCGGTGCCCTAGCTGCGAAGCGCGTAGCGCGTGTGGCCCTTACCTTTCATCGAGTGGGTGGGAGGCTGGCTAAGTTAGGTTCAAGGGATCAAGAAAACACATTATTCTTCAACTCAAAACGGGGAATCGGAAGTGAAAACGAAGGAAGAACTCCTCAAAGAAGCTGTGGAGAGAATAGGGTCGAAAATTGGTTGGCAAATTCGAGTTGGTTGAACACAAGGCCTCCGACCCACTACCCCAACCGAACGGGGCGGCACCTTACCGAAGGCGGGTCGCTACGCTTCGTTGTGCTTTAGTTTCGTATCGGTTGGACACGGGACTGCTAATCTCCAGCTATCGAACACAACACTCTAGAACTGTAGTTGAGCCTAAGCAATATTCCCCTACTCAGCTACCTAAAAATATACCCGTACGAACACTCTGTCCCACTAGCTCATTAAGTACCACATCCAACATATCGATATCTAGCACCAATTGGGAAACCAGTACCATTCAGTGCCGTGATTGCCAATATTCAACATCATAACCTATTGCACCCTGATTCAATGAATTTTAGGGTCCGCGCGGACAACTCCGACCGAAGGGTCCGCGCAAGCGGACAACTCCGACCGAAGGGAGGAGTTGGGGGAGTTGGGATTCCTACTATTTCTGAATCTGGGGGCAGTCAATCTCGAATTTCTCGGGTCCGCTACCTTTAGGCGGGACCTTCCTTCCTTGGCTATTGCTACGGCGGCTATCGCTACCGTTCCTACCGGGGCCCTAGGCTTTCCCGGGGCCTACCCAGCGCTTTTCCAGCTCCCCTACCTCCCTTGTAGGGGGAGATATTATCGCTCTCACTCCCAAGGGGCGCTTCCGGGGCTAACGGGCAAAGGGGTTCCCTAGGGGCAGTAGGGGCTCCCCACCAGATTCAGTTCCCCCACCACCACCACCTCTTCCACGCGTTTTTTATTAATAAAGAGAATCGGTTTCAGTAGCCGCTTTCCAAGAATCATCGCAGAGGCATCCAGAAGGAATTCCCCTATAAGGCCGATCAGTTAAGGGAATCGGTCTCACACGTGCTCAGAACGCTTCGACCTTTCCTTCGCTAGCTTGCGGGTCGGGCAACAAAGAGAATCGGGAAGCGGGAAGAGGTAATTTCGAATTTAGGTAGATGATAGCCTGGTTAATGGTATTCGCTTTCCTGCCCTTCGCTGCCCTCCTCGCCGGTGCGCGTATGGCGAGGGCGGAGTGTACCCGGCGTGCACTTAAAGGTGTCGAATGAGGTAAAAGCCTGGGTGGATGGGTGAACTCGCCCTAGAAGCTACAGGACCACCCGGTAAGGGACGGAGGGAAAGGGAAGGGAGGAGAGGGCATCTTAGTTGCACATCTTATTCGCACATCTCGACACATTTGCACAGTGTTAACACCCGTTTAGATATTGAGTTAACAAAAGACATAGAACTTAATTAAACAGAACAATGAACAGTATTTTAAGGGCTTGTTAATTTTCCCCAGTGGATCGATCACCGAGGGTGATAGCCCGCACAATGAGCGCTTGCTGCTCCGCCCGCAGCGCTTGCTGCCTCTCCTCCTTTCCCTCTATGCGCTCTCTGGTAGCGCGAATGCGCGCTTCTTTCCTTGCAGGATCCATTGTTCTAACACTTTTCAAAAAGCAGTTTAGCACCCCTAAGAGCTCTTGAATTTCATTTTGCAGTTGCCCCATTTCGGCAGCAATTGCAGAAAGCCTGTTTGCAGCATCCATAGTAGTACTCAATTTCTTTGATTTGAATTTCCCTCTCTGGCAAGCGAAAAAAACGTATATAGAATCACTGCTTGAATTCGAAAAGCTACCGCCCCAGGACCGTAGGTCGGGTAACCGGTGGTCTAGTAGGGTTGTGGCCGTGAAATCAAAATATTAGTGGGGGAATTTTTGCAAAATGGACC
>Contig107+2215
CTCTCTGGCAAGCGAAAAAAACGTATATAGAATCACTGCTTGAATTCGAAAAGCTACCGCCCCAGGACCGTAGGTCGGGTAACCGGTGGTCTAGTAGGGTTGTGGCCGTGAAATCAAAATATTAGTGGGGGAATTTTTGCAAAATGGACCGGTAAGCGGTATCAAAAATCCAACCACCCCCGAGTCCGCACAGTTTAAATTAAATTGCTTGCCGATTCTACTGATTTGCAGCAGATTCAGTTGCAGCGGATATTCTTCGATTGGGGGCCGCGAAGAAAGCTTTCGATTGGGGACCGAAAACTTGCAGCGGATTCAGTGGCAGCGGAGTGGGGCAGTTGCCTCTGATCAACAGCGGATATTGAGTCCCAACTCCGGATATTGTGGGGCAGTTGCAGCAGATTCAGTTGCAGCGGATATTGTGGGGACCGATAACCATCTTTCGGCAGCGGATGGATTCAGTGGCAGCGGTTCGTCATCGGAGTCCCCTAGGCTGCAGCGGATATTGATTCGATTGGTTCAGTTGCAGCTCAGTTGCAGCGGCTTCAGTTGCAGCGGATATTGAGTCTCATACTATTTGCAGCGGAGCAAAAAAATGGTGCCCCAATGGATTCGCAAACGGAGCAGAAGTACTGAGGCGTAGGCAGGATTCGAACCTGGGAGTTTCCTTATTACGTGGATCGCAGCGGATATTTCTTTAAGTCCGCACAGTTTAAATTAAATTGCTTGCCGATTCTACTGATAAACAGCGGAATCCTGATTGCGGATAAACAGCGGATGATTTGAGTTTCCCCTGTAACAACTGATTCTCGAGTAGCAGAAGCGATTCATAGTGGATCGCAGCGGATATTTGCGGGGCTAGGCCAGCTGTTGTGAAGAAAATCAGCTGTTTGTTCTACCCGATTGCAGCGCTTCAACATGAGTTGCATTCAGTGAGAAGCAGCTTAAAGAGTCCCCATTGTAGGGGACAGCTTACGCTCCACTCGAATTCACCGCACCGCTTCCCACTCGCACTCGCTCTTACTTTCTCTCTTTTGGTAAACCGGCAAGCCCACTCGCACTCGCTCTCTCTCTTTGGGTAAACCCCCATCTGATGTCTTCCCCGCAACTACATCTCCGCGTTGATTTTTATAGAGAAAACTTGGCCTCTACGCGCATTGTTTGACCCCGACCTCCCCTTGAAGGGCACCTGTGCCTCTACGAGGCCATCCCCCCTACAGACCCCCTAAGAAGACCCCTGATGGAGGGCCACGATTGTGCCATCCCATCCCTCCCCCTTAAGACCCCCTGATGGAAGGCACTCAATATCCGCTGCAACTGAACCAATCGAATCAATATCCGCTGCCCCTCTCTTCCCTCTCCCTCCGCTATCTCGGGCGGCCGGCAGGGGGCCGCCCTCGATACGCTCCGGGGCTCGCTATCTCGGGCCCGTGCCGGGCCCTCAATACGCTCGCCAGATAAAGAGTTAGGGGGGCCGCAGCTGCTGTTGTAGCCGATGCCGACCTAGCAGATGATGATGACGAAGACGCAGTCGTTGTAGTCGCAGCCGATGACGCAGTTGAAGCCGATAACGAAGCAGTCGCTGATTAAGCTGATGACGCAGTCGAAGCAGCCGGTGATAAGGCTAATGACGCAGCCGGTATCGAAGCTGATGACGCAACCGATGATGACGCAGCCGGTATCGAACCGATGATGACGCAGCCGGTATCGAAGCTGATGACACAACCCCGCCCGACGCAGCCGATGAAGTCGACAAAGCCGACGCAGTGGGTCCCATCTCGGCAGGCAGGATAGGTCTCCCCCCCAAACCCAAGGCAGTTGCAGTTGCCCAGTCCAGTTGCCTTCACTCACCCGGTTACCTTCACTCACTCACTCATCCGGTTACCTACTAGTCACTCACTCACTCACCCGATTACCTACTATGGCTAGTAATTTATGCAAAGCCCGAGTCCGATTTTAAGCAGAAAATCCGGAATATGCTTAAATAAATAGCCGTTTTGCACTTGGAATTTAAGCATTTATGCAAACTGCGTATAAGAATAATAAAGAAAACAGAGGTAGAAAGCAAGGGAAACAGAATCAGCAACGTGGTTCTCGGGCTACTTCCTAGTTCGCTGTTTGCATAAGAAACTCGTAGATAGAACAAGGTTCTCGGTCGGAGAGAACGTGATTCTCGGATGTGGTTCCCGGAGAGAACGTGGTTCTCGGGTGGCTTGCTTTCAAGAGCAGGGCACTCTTCGCCGCTGGGAGTACGAGGCACCGCACCACAACATTTTGCAAACTTGTCATTAAGATCTGGGGGTTCGGAAAAAACAGTGAAGCCTACATCAATGGATGACTTGGACTTGCATTGTAGCGAGAAGGGGCGAAATAATAGGCCTTTCATTTTAGTCAAAGTGCTTTTGTGTTCTCCGCAGCAAAACAGGCTGCCATTCTTCGAGGATTTGTTCAAGAAATCCCGGGAGCTTTTCTCTTGCAAGACTCTTGTTATTGCGAGAAAAGAGCTCACTCTTTATGTGGGACTTCACTTGGTTGATTGCTCTTTTTACATGGTGAAAAAGAAAGCACCACAGCTTGTACCAACACAGGTCTCTCATGAGTTAACCTACGAATTCTACCGAAGTTGGAATTCCCTGTGCAGTAAGCTGCTAGCTCTCGACCCACATCCTTTGGTGCGTGGTGACGAAACCTTACAGCAGATTCGTACTAGAGTTAAGGCGAAAGCTCAGAAGAAGAGCGTTTCTAATGCTTTGGCCTTAATGAAGGCTGACTCATGGGACGATGTTCTCCAAAACATGCACCTTGTGGGCGCCTGCATGCGTTCGTATAATTCCGTGAAATCCACCTTTCGAGACCTAGTTGCTCTAAAGGCACGGGATAGTGCATTGCCTGTGGATATTTTGACGGAGTTTGTCGGTACTATGCTTGAAAAGAGGAAAGTAGTCAAGCCTTACCTACCGCAGGAGCTCTTCCAAACGAGCTGCCTAATACGGTGGCTAGTTGTAAATGTGCTAGCTAAGCCTTTCCGCCCACGGGCTTTACGACAGGGGCAATTCATTATCTTAGGGCCACCCCGAGTAGGGAAGTCCACCTTGGCTGCTATCTTGGGACAGCTCTTCAAGGTCTATCATGTTCCGAGAAGGGCAAACGACTTCTCAGGGGCCAACCGGCCCAGTGATCTTTGGATCATCGATGAGCTCGACGGTTACACTACCGAAGCTAGCCTGTTTCGAATGATACTGGATGGCCAACATGTCCGACTGGACCAAAAAAATGCGGATGTTTTTGAGAAAACGGAGAATTCTCCGATACTCATGTTGGGGAATAGGTTACCGGAGTTTATGCAGAATGAGCTTTTCACAACCCGGACTTTTATTGTCCACCTCAAGAAACTCGAAGGACACGTCAGCCTTCCCCCATTGGTCTTGGAAAGGTTTGCGCTTACTCTTTGGATTGCTGTCATTGAGTTTACTTTTATTCACTATGCTCTCACAAAGGATGCAGACGAGAGGAATGCCTTTATTCACGATCGGTAAGTGTTTTCAGAGAGCAAGAAAGGCTACAGAGGCACATACGTTGAGCAAAGCCTAGCTACAAGCCAGCATGTTCGCCGAATACTATTCTACCCTGTCAAGACGAAGCCTACCTGCCGTGCCACCCACTCGATCAGTGGGGGGTCCTGCAAAGCCCTACGCACATGGCGCGGTCCTTGCATCCCCGTGAGTACTCCACCGCATTACTAAGCTGTGTCACCTGGACCCTACAATGCTTATCCTCTCCAATAATTAGCTAATACGGCACTAATACATCTTTGACAAGGAGCAGGCCTTCGTACACCGCTTGTCTCATTACCGTGCCCTTACTCTCTCGGACCTGGTGGTGGCTCTCTGCCATGGAGGATCTTATTGCCCCCTGTGTAACAGTCTTATGGAGACTATAACTTACCAGTCAAGGTCAGCAGACGACCAGAGACACGTTGGGTGTGCCTGACATGCAGGCTAGACCCTATAAAAGCGTGGTGAGGTGCTCCAAGGACACTGAGTGGCCCACACCTTGGAAGTTGTTGAAGGCCAAGGCCCTATCTGGATTGCCTGTGCCGCCCTCACTAGACCCCCTCCGGTGATAGTGGCGTCTAGTGGCCCTCCCTCAATGGAGATAGAGCTACGTATGACCACTGACCTGGTCTCTAGGCTACTGGGCTGGACACCACATGCCTTCCTACTACCAGGGAGTTTGTTGGCCAGGTACAGTGCAGTATGGTACTGGACGGCCTAAAGGGCAAGGGCAAGATGACCTACACTGCCAGGGCTAGGACTGACCACTGTAACTAAATATCGGTCAATAGGTGGTCCATCATCTAATAATGGATTTCCTGCTAGTGCTATCACGGCAGGGTAATGTACCTCACCCCAAAGTGGGAGGCGTGCTATTTCAGGTAAATGAATATGTCCTCTTCCCTGCCATGCCAAAGCCCCAAAGCCCACCCCACTTATCCACCTTACCTCTATACGAGGAATACCTTCTAGCCAAAGGCACCTTACCCTACCTTACCTCTCGTCTACGAGGACAAGATCCAGTAATGGAAGCCACCTCTCTCCGAGGTAAAGCCCAGGAAAAAAGCTATAGACGGCATAATGCAAAGCCCCACACACTCCCACTCTCCGAGGGATAAAACCTGTATAGACACTGACGACACCCTTGTAAAAAGAAAGGGATAGATGAATCCTCCAGTAATCCTTAATCCAGTACCTGTAATCCAGTAAAGGAATTATCCAGTAAAGCCAAGGCCAGACATCCTGTAATTGATCCGGATCCTGGGAGCCACTCTCCAAGGGAGGGATCAGGGATGAACCCATAAAGGGATAGAACATCCAGTAAACTCACTAAAGCCACTAATCCAGTAAGGACAAATTCCAGTAAAGGGAAAGGCAATTTTATCTGCTTTGATTGCTTTACTTTGGAATTGCAACACCTGTTTCATCTTAGAGCGCTAGCTCACTAACCTCTACCCTCGCACTGCTTAGCTAGTACAAGTGCTCGGGTCTCAGCTAACATTTCCTCCCAGGGCATTATTCGTGGGGACAGACTAAGCTCATGTAATCGATTCATCGATCGGTATTCCCCATGGAGTGTTTAGTGAGTTAGAGAGAACAGTTCAATCTCCTCTGGTATTCCAATGCAATCCGTTAGAGTTCTATGGAGAAGCATACCCCACGAATAATGCCTCTTGATTAGCTGTGGATATTGGCGTTAGGCTATTGTTTATTGGCCAGTACTGGCGTATCTTCATCTTCTGAGCTAGCCTTATGCTGAAGCTTTATCTGCAGTACTCACAGTATGGTATAGTTGGAGTTTTACAAGTTCAATCTATTCCGTAACTACCTGTATTCTTCCTACGCCAGTACTGGCCGCCCTCTCATACGATTACCAGCCTCTTAGGCTGGGGACTGAGAACGCTAGATAATGCAAGGGGAAAGCTGGCTAGTTAGATCGATGCTTGCCCATGACCAAACACTATTGCTTTGAAGCCAGCAGATTGAGTACCGTGCCTGCCAGGGAAGGACCGCCGCTAGCTGGTAGCTCTCTTTTTGGGTTATTATAGGGAACACTTCATCAGTGGCCCATCGGAAAAGGGCCATTCCCATATTGCCCCCCCTTATAGGGAAAGGTAGGGAAAGATATTGCCGCCTTATAGGGAAAGATATTGCTGCCTTATAGGGAAAGCAATTTCCCGTATCATCTTGCGGTAACTGCAAAGCAATTTTCCGCCATCTGCCAGTGCGAATTAAAGCCACCCAAACCCTATCTCTTTGGGAGTATCCGCTTTCTCATCAGAGAAGTGACCCGCAGTGGATTCATGGATGTCGACTACTAGTACTAGGTAGGGATGAGAGACAAGAGCAGATGGTTCATGGCACCTGTAGTGAGAAAGGGTTGTGAATGATGGCTCTCACAAAGTAGGACAGAGAGAAGGGCTTCTTCGTGAACGAGTTGTCGAATCGATCAGTAGGGCCTGAAAGAGAGTGGCATCTCATTTAGACCACTCATGGTTGCTGTGTCTAACGTGCTTATCTGATCAACTGAGTGGTGTTGAGTCGATGAGGTGTACGTTGGTTGTCTGGTGCTTCATAAGCGGTTGAACTCTCAACTCATGGATTACACTCGTCAGATGCTGTGATACTCTCGGTTGGTGATTAGTTCGAGTTGAGTATTTATGAGATGAGCTCTACCGTCACCTATCCCGTGATGCTGTTGAGTCAATGATGGCTGAGCTCACCAGTCCTGTTCTACTCATCTCTTAGTCTCCTCTCATCCACATGCTCTAGGCGGGTTGTTCTCCTCTATGAGTTCGTGAGTTGAGTTTATCTCGTTAACTTGGACGTGATTGGCTGCTGTACCGTGAGTCTTGAGTTTAGCCAACTCAGTGAGTTAATCATGGCTTAGTTAGCGTGTTGAGCTCGTGGTGTTTGAGCCTTGTGAATGAGTGAATCGATGAGCTGCAGTCTAGCGAGCTTAATGAGGCACTCTAGCGTGTTGAGTAAGGAGTGGCTTCTCTCTCCTTAGGAGTTGCCTGAGCACGCTAATGACCGCTGTCTCCCTCCTCTGCACTGCTGAGCTTCATCGCATCAGCGTGTTCATCTGCACAGTTATCTGGGCTTCCACAACGATGAGTTACCTCCTCTCTCTCTATCCTGAGCTGGTAAGTTAGCTATCTAATCATCCGCTGACTCTGAGCCTCTCTCCGGTGTCTGAGGACGGTCGTGTCTATGAGCTAAGAGGTGCTCGTGTTTGCCTCCGCTATCCGGTGACCGTTCTCTCTATCAACTGAGCTGTTCCTCTATAGCTGAGTTGTCCTGGTTGAGTCTCTCTGAATGAGCCGGTGGAGACTCTAGGAGCGTAGGAGTTCTCTATGTCCAACCCCAACTCCCCCAACTCCTCCCTTCGGTCGGAGTTGTCCTCGCTTCGCTCGGACCCTTCGGTCGGAGTTGTCCTCGCTTCGCTCGGACGGGGGGCTGGGAGGTGCGCAGCACCTCCCGCCGGTAGCGCTACGCGCTACCTGGCCCC
>Contig108+25849
GAATCGAAAGGGCGAAGCCACTCGGTCCGGAGGACACTCGACCTACGGGAGAGGAGCGGGGAGGTGCTACGCACCTCCCGCCCGGCAGCGCTACGCGCCTCAACCCCGTGCCCGGAGGTCGGTCCGGGAGCGCCTTCGGCCCGACCGACCTCCGGGACACCCCGTCGGGGCCGTGACCGGCGCTCCCTGACCGACTTACTTAGCGTTGTGGTGCTAGAGGCTAGAACTCCATTGCCTACTGACTCCTTTCTATTCTCTGAAGCAGCTATGGAAATCACTAGCTGATGTGATAGATGTTGATCGGTACAAAGAGACGACAATCAATAAGGGCAGGGTGCAGATAGATCCAACTATTGAAGCTACTGGGCTATCCACCATTGGAATTCTTTGACCAGTCCCGCAGGTTATGCAATAAATGGCAGTTCATCAATCTTTGATTTTGGTGTTGTGGGCCAGTGAGCGAACAAAAACCTGTTGCAAGCCATCATAGCCGGGACTACAAAGAGGCCTCCGAACCAATTCCGATTTTAAATCCATTCTTTCCCAAAGCGGCAAACCTTCTTGGGCTAGAGTGGGAGTTGGCCACCTACGCACCTCGAGATCCATCCGGAGAGGTTATTTGGTACGGTGGGAAGCATCTACGGACTACGGCCTACCGTAGCACCTCTAGGAATGCTGTCAACTGTTTAGCTTTCGCCTTCTTCCCGGCAGGGTACCCCAATGGCGCAAGCAAACAAAGGGGTGTAGCCCTCTCCTGGCGTGCTAGTGGCCTAGGAGCTGAACCATTAGGCAATAAATCGAGGTGACAGGATTCGAACCTATGGCCCTCTGTACCCAAAACAGATGCGCTACCAGACTGCGCTACACCTCGTGGGCCACCCCCAGTAATGGTTGAGGGCCGGCTACAGCTAACGATTAGCGCCTAGGCCACCGATCGGTGCGCTACGCGCTTGAAGGTACCTGCTGGACTGGAAAGCGTAGCTTTCCAGCCCAGCACCCGATCCCTCATCACCCAATCTCAGGAAGGGCTGCAGATTCGCCTAACCAGAAAGAAAGTCTGGTGGCAGTACTTGCAAGTCGCACGGCCTAGCTCAACGGATAAAAGTTACTCTAGGGAAGGCTGGGGGAAGGAAGTTCACATCGGCGGGAATTTGGCGAGGGTGGACATTCTGTGGTAAAACGCTACGCGTTTTACCCGGCCACGGGAAAGCGCCCGCTCCGTGGCCCTTTTTTTAGAAGGAGGGCCGCTAGCGTAGCGCTTCTTCCCAGCTAGCCGCCTCGGTGTCGGCTCCCAGGGGGAAAGGCTCAAGTGCTCCCCTTCCAAATCTAGTAGTAATAGGGGCAATACGAAGGTGTAACTTGAGGTGGGACGTACGAAGAACTGAGCACTTTGAAGGAACTTCAGAAGTGGATTCTGGCATTGGCCCCGAATCCGACGTGCCGTTACTACTGACCGATTTGCATCTCACCTTCGAAGGGTAGGAGCTGCTGCTGGCCCTTCTCCGAGAAAGTCACTACTGAACTTTTTTAGTGCAAAAAGGACTTTTTTAAGGGGTGTCCTTCGGTTTTTGGTTCTATTTACGTGATAAAGAAGGAACTTAATTCCTTCCAATGCTAGGGACACAGATTGCTAGGGAGATAGTTCATCTTATTCTACTTACAGATTGATGGGGAGGATGCGACCCTTCACTTTGGGTCTGGGGCACCGAAGTGAAGACGCCTTCTTCCTGCTTGGGAGGAGATCTTCTTTGGCCTGCTGGGTACCAAAAAGGGGGAATGGGGTGGGGGCCGTAGGCCCCCCACCCCCAGTTCGATAGCCATGCGAGTGGACATGCAGACCCGATGTGGGCCCCCGGTAGCCATAGGTCAGGTTACCCAGAATCGATTGATGGAACGTACCTTGAAACTAGCTCCTTCTTCTTCTTGGCGTAGGACCTGGGAACGGACCTTGGGGCTACAGACCTTGGGGCTACGGACCCTGGAACGGACCTTAGAACGGACTTTGGGGCTACGGACCCTGGAAGCTTCTTTTTCTTTTTGGCGTAGGACCTACCAATACCCCTACCAATACCAATAGGTTGGTTGTACCAACGGGACCGATCTAGCCCTTGCCTCTAGCCTTCCCTTCCCTTTGCCCTAGCCTTCCCTTGCCTTCCTTGCCTAGCCCTAGTCTAGCCCCTGCCCTACTATTAGGATAAGAAAATCGGTTGTTGTAGCAGCCTGAATCGTTCGAACAGAGAGTAAGAGAACTCTCTGGCAAGCGAAAAAAACGTATATAGAATCACTGCTTGAATTCGAAAAGCTACCGCCCCAGGACCGTAGGTCGGGTAACCGGTGGTCTAGTAGGGTTGTGGCCGTGAAATCAAAATATTAGTGGGGGAATTTTTGCAAAATGGACCGGTAAGCGG
>Contig109+00299584582
GGGGCCAGGTAGCGCGTAGCGCTACCGGCGGGAGGTGCTGCGCACCTCCCAGCCCCCCGTCCGAGCGAAGCGAGGACAACTCCGACCGAAGGGTCCGAGCGAAGCGAGGACAACTCCGACCGAAGGGTCCGCGCAGAGTTGGGGGAGTTGGAATGTATCCCCGGGGGGGTAAAGCTCAAAGATCTTTTCACTGGTGTAGGGACAGTGGGTTAAGCTGTACCCTTGGTGGACCGCCCACGTAAAAGATTTCTTCAAAGACTCCAGGGATTCTGGGGAAGTCTCCTCCCGCAAGGTCCTAAGAGCACCAGCAGGGTTGACATCAAAGTGCAAGGAGGGGGTGTCCCAACGGGACACCCCCCGGGCTGGCCCTTTGGGCCAGCCACGGCCTCTGGAGGAGTAAGCTTTTGAAGGCTAGGCAAAACGGACAACCGGTTATAAGTCTTGTATATCATGGTGTAAGTTTCTTGGTTTTGTTTATTGGAGATTCGACTGTTCGACAACCAGTTTTTCGCATACCACTGGCCCCCGATCGGTATGGCAGAGGATTACGTGGGGCCAAGAAAACGCGTAGCGTTTTCTGGCGGGGGCCTAAAGGAGGTTCCCCCGGCCCGTAAGACTAACAAAGTCTTATGACTCTAAGTTCTGCTTCGTACTGGATATACCCGGTGTTAGCAATGCCGACACATACTTATACCTTGACACCACCCCAAGGTCGCAATTAGCATCACTGTCACTAGCCTCACTATCGGAGGAGCTGGGCACTATAAGTGGACGCGAGATGGACATGCCAGCGCTTGCCGTGGACAACCAACGGGCGGCAGAGGATATGGTAAGGTATTGTCTTAACGACTGTCTCCTCACACTGAATTTAGGGTCGAGCCAGGAGATGAGGCATGCTAATGGACTGGTCACAATGCGGTGCCAGCCTACTCATAGAGGGAGGTACAGGGATGAGGCCTAGCCAGGGACTGCACAGAGGAGTGGTCGTCCTAGACTTCAGCTCTATGTATCCCACCCTTATGTCTAGCTGTCACCTGTCGCCAGACGCCATAAGGTTGTCTAGTGCCAGTGTCACTGACAAGGCCGGTGCACTTATAGTGCAAGCTACAATACCAGTGAGTATTGTGTTGTCAGTGGTCTCCTTGACCACCTTATCAAGTGGCGTAGCAAGTACAGGACACTGTCGCCTAACTTCTCGACCTCTATCAAAGTGGCGTCTAATAGATCGCCTTTAGAGCCGATTGCTAATAGCCTGTTTGGCTCACTAGGCTTCGTGTCATCGCCCATCTACAGTCCCCGGGTATCAGCCAGTGTTACTCTACTGGGCAGATGGTCGCTAGCCCTATTGAGTTCCATCATGGTGTCTGCTGGACTAACCAAAGGGGGGGCTCCCACGCGCAGCAGAAGCCCTTTCTTCTGTGAGAAAATCAAAGCACAGAAAATCGGGTGAAAAGGGAGAGAGGGGAAATGGCTAGCCTAGGACGGAGAGGGGGGATTGGCTAGCCCTCGGACTAAAAGGGAAACTAAAATTGCGGATCCGCTTTGTTGCTCGCCACTATGACGCATGCGAACCTTCAAGCTGAGCTGCTGGACCACATTTCTCAGGCGGGCACAATCTTCTCGAGTGTCTTCGCGCTCTTTTAAACCAATTAAAATATTATCTGCATACCGCGCATAGTACACGTTTCGCTCTTCCATCGCCAAGTCGAGCTGGTGTAGATACACGTTGGTAAGCAGCGGGGAAATGGGGACTCCATCCCTCTCCTAATCGTCCATTGGGAGCTGCCCTCACGCACACGTGTCCGGGTTATGATTCTGGTTAGAAGGGCCACCATTTCCGGCTCTTTTATGAAGGCTTGGAGGCTTTCCACCAATTTGGGGTGGTCTAGGCTTTCGAAGCAATTGACAATGTCCAGGTTAAAAAGCGCTCGGAAGTTCACCTATTTCGGCCAACTCTGGATCATTTCCAAGCACGTGGCACCAATCTTCCTGGCCGGAATCCATGCACGGAAGCACATAATTTGGAATCCAGCTCTTCCACAAGTACCCGGTAGAGCGCGTTGTAAATTACCGCGTCTCGGCGCGATGGAATGGTTAACGGGCGAAACTTCGGTATCCAAACCCGCCTCAGGGGCTCTTGCCTATCGACCAATGCCTCGGCGAAATAAGAAGCACTCTGGGGCACGATTGGTCCAGGTCGAAAGGGCTCAAGGAAGGGGCAGCTTGCGAGATCTCTCGAGTAACAGGGTTGCGAGCACTCTCTCCGGAAGTCACCCATTCTAGGAGCTCGGCATGCCAGTCACCCGGTAATTGTGCTTATGGTGGGTAACTGACCACGTAGGCACATACGGTAGCCCCGGGGAAGAAGCAGAAATGCCGCCAGCAAGGGCAGGGAGGTGCGCAGCACCTCCCGCGGTAGCGCGTAGCGCTACCTGCCGAAGGCAACTCCGACCGGTAAATCAATCCCGGGTTTGGCACTTGGAAAAAAGAAAGGTGCAGCTGGCCCAAAAACCTTCGGTCGGAGTTGTCCGCTTGCGCGGACCCTTGCGCTCAACAAAAAGAGTCGATACCCCGTGTTAGACCCTGCTCTCCCCTTCCCCCTCGGGGTCCCTCGGCCTTTCCCCGACAATCCCCTCTGTAATCCAATAGGGCATGAGAGCTCTGCCTAATCTAAGGCCGCTTACTGCCGATCGGTCACTCGCGCGAAAGGCCGTGGCTGGCCCAAAGGGCCAGCCCGGGGGGTGTCCCGTTGGGACACCCCCCCCCTTCCCCCACTTTCTTCCCCCACGCGGACTTCCCCGGCTCGCTTCACTCGCTCTCTAGTTTTGGGGTTGGCCCAAGCCGCCTTCTCTCTGGCTTTGGGGTTCCCAACCCGCCTTCTCTCTGGGCTTCTCTCTGGGGTGGGCCGGCTTCGCCCGCTCTCTGGCTTTGGGGTTCCCAACCCGATTTGGCTTTTGGCCCAATCCAGTTGGGGGAGTTGGATTTCCACACTGCACTAGACCAGACCTTGCTTCTATGTGATCGACACTGAGAGGTGAGCAAACGAAGAGCTCCGTCAACAAAGAGAGTGGATCACCAATTCACATAGGATCGGGGCCGGGGAGGCCTAGTTTGTAGCGCGAAGCCCGACGGTTGGGGTTGAGATTGCACTAGATTTCCTGCTTCTGAGAGAAACTGCGCGCCTTGCTCGGCCGCACTAGCACTAGCACTTCCCTCTTTCGAGGCTAAACCGAAGCAGTCTCTCGGAGCCCAGCCGCACAGGCAGTCTATCCCAGAGCGCTATAGCGCAGTTTCTTTCAAACAATGCACGCGCCGGCGCAGAAAACGTAAATAGATGCAGTTTCGGTTGGCTGCTGCAGCGTCTGGCCACCACCACCTCTCAACCAACCAAATGTAGGTGCAGATGCACTTGGAGGGAGTTTAGCGCCAGATACATTTGAATCTCCTCCGGAAAAGTGAATAAAACGCATGTTTCCATGAAAAACGAAGGAGTCAAAGGAAAAGAAAGAAGAGGAAAAGAAAGAAGAAGTCTTTGACTAACCCCGCTTCAACCATGAACCGATCCGGCGGTGGGTGGTGGCGGGTCTTTGGCCAGTGAGGAGGAGTGTCCGAGTGGCCGAAGGAGCACGATTGGAAGTCGTGTATGCGCTCCGCATCGTGGGTTCGAATCCCACCTCCTCCGTGAAGTCGAGGCCGCGAATCAAAAATTTCACAACGCTTGGAAGCTGGTTCCAATCCTCTCTTTCGAAGGCCAAGGAAGAAGCTAAGCCCAAGCCTGCCTTTCTTTCCCTCCAGGAGGGAAGCTAGGAACCGACGGACTTGAGAAAGGGGAGCAAGGAGGGGAAGCTAAGAACAGGAAGTTCTTTCGCCAGGCCCGGGAAGGAAGAAAGGAAGAAGAAGGCACACTTATCGGGGCCTTGAGTTGATACTTTTTCCCCAGAGTGAGTAGCCACTTGGTCCGATTCTGGGTGCCTTCCCTAAGGAAAAACGTTTTGATCTAAAAATCCCGGGGGAACATTTGATGACTCCAGTTTGGGGTACCTTCTGGAGGGAAAACCGGGTTTGATCTAAAAATCCCGGGAAAGCATTTTAGTTACCCTCAAAGGGGCCGAAGGCAACTCCGACCGGAGGGAGGAGTTGGGTCTCCCGTCGGGAAAATCGGGCCCGGGAAAGCATTTTAGTTACCCTCAAAGGGGCCGAAGGCAACTCCGACCGGAGGGAGGAGTTGGGTCTCCCGTCGGGAAAATCGGGTGATGCTCAACCGTGTAGTAGCCAACTTTGACGATTTTGGCTGCCTTCCTTAGGGAAAAGTGGTCGATGCTCCGGGAAACAGGTCGGTTTCTCCCAAATTTGTACCCTTCCAACGGTTGGTCGATGCTCAAAATTACCGGGAAACAGGTCGGTGGGCGAAGCCACTCGAGGCCGGCCCGATCCTATATACTACGATTCGCGATACACCACTCACGGGCAAAGCCACTCGACCGATAGGGTCCGAGCGAAGCGAGGACAACTCCGAGCGAAGCGAGGAGTTGGGGAGGGGTCCGAAGGACACTCGACTGATAAGGAGAGGGGCGAAGCCACTCGACCACGTCTGTGGGTCGGTCGGGCCGAAGGCGCTCCCGGACCGACCTCCGGAGTTCACTATAGGCAAAAAGTATCTTGTTGGCCGGCTTGGAGTTCACTATAGACAAAAAGTATCTTGTTGGCCGGCCTAGTAGGACTCAACGAGTTCACTATAGGCAAAAGTACACCCACCGATTTATTCGTTTCTCCCCCGCTCTATCTCCTTCCTATGACCTCACTGTTAGTTCGGTGTAGTCAGGGCGAGCGGGATAAGCGAGTAACCAATACCAGCAATTGTCCAACTGTATCGCCGCATCAGCGGCTCAGACTCCTCGTCTAGCGACTCGTCAAACAGTGGTTAGGGCTGGAGGATAAGAGCGTAGCTAGATCCGTAAGCCCGTATATAGTCGCTCAATCGCTTCCTTCCAGTCGCTCTATCGCTCCCCCACGTAACCGACCTACAGGAGGTGGAGTGGTTATAGCGTGGTAATTGTTAACGCTTCCGTCGGTCGCTCACGCTCCCAGGTCCATCCGTAGTGAATGCTTGGCAAAGCTATGAACGTAGGATCAGACCTGGGGGATATCGCTCGTCCTATCCCACCTACATAGGCTCGTCAGTTAATCTTCCTCGCTGTATTCCGGTGGTTAGGGAACGAGCTCATCCATCGAACCTGCTAAGGTGAGATCAGAGGAGCGAGGGGATACGGCTCAGCTGTTCAGCTTCGCCTCTTAACCCTCCGCTTTAGCGGAGGGTAATCACTAGCCAAGGAATACATCGATGCTCCTAGGCTGGCAACACAACTTCCAATACAATCCGTTGCCAGCCCTCAAGCATCGATCTCATACCGGCTAAGTGGACAGATGATGACGGTTGCTGTCTCGGGGGCTGGGGATGAACAGACTAAGCCAGCCCCCTATTCCTCCCGGCTGAACTAGCGAGAGAACTGATCTAATTCATAGCTTTAACCGATCTACTACCAATACCATACAGACATAGTCACTAGGAATTGCTCCAACAGAATCATTTGTACTACTGGGGTTAAGAGGAATAGCTAGTTCAGCCGGAGATTAAACACCAACGATTCCTGCTATTCTCCTACGGTTATCCAATGAATGAACTGATCAGGTGAGAGGGTACTGGTGTCTGGGTCTCTTTATCTCCGGTGCTATGCTTAATGGTAATGATTTGGAATACAGGGTATTTGGGAATGCTTACAGGTGTTGATCTTCCTAAGCACTTCTAATCCAGTACATGAAATCTTAGAGCCGTTGAGATTGTTCCTGTTTCCCAGCAGCACCGGTTGGACAATAAACATCCGACGACTCCAGGACTAACAACGCTATCATTGAGTATTCGTGGGCTCAGGGTATCGGCATGTCTCACCTCCATCTATCTCCCTACTCTCTTAGTCTCCATAGACACTCCCAATTGAATACCTGATTAGTGCATTCGTTACTTGGGTTAACAGGTAGTTGTTGGGTAATGGAGGGGAAGAGTTAATGGGTTAGGTAGGCTAAGAGGTGAGACATGCCTAGCAGATACGCTCTAGTTGACAAGCCTTCTCAATACTCCCCTACAGGGGTGGTGGGGGCTTCGAGACCTTCGAGAGACGGGGCACTCTGTGCCTAAAGAAAACGCGGGCCACTCCCCCGACCCTTCGGTAGCCACAAACTCCCGCGACATGCACAAATCTTGCTGCGTGACATGCACAAAACACACCGGGAATCACGTATGTATATAGAGGCTACTCGGTAGCCAGTCCCGGGTCGGGTAGGTTAGGGAGTTGGGCCAGGAGGGCAGACCAAGACTGAGTGGTGGGCAGACAACCCCGACCTACGGGAGCCACGGGGTGGGCACCAACCGGTGGTTGAGGCGCTACGCGCTTAGGCGGGGGGCTCGCAAGCTCGCCTCCCCTGCCCCACCGTCCTGACTCGCTCTTGATGGCACATTCAACTCCCCACTCCGGGCCCCACCGTCTCAGCATTCATGGGTAGCAAGACCGCTCACCTTCGTTTTAGGGTCCACGGTACCACAAGGGAATGGGCAGCGTACTGCCTTCCGGAAGGCTTGAGATCGTACTCGAGTACCCAGCAACCCCAAATCAACGAGTTGGGGACGGCAAAAGGACATCCTTCTTGTGTATCAAACCACGAGGAGGGGGACACTTACCCGGCGCCAATAATCCAAGCTCGCCATGCCTCGGAGCAGGAGCACCAAACACCTCGGCCTTCGGTCGAGTGTCCTTCGGACTAGCGTCAGGAGCGCCTTCGGCGCACCAACTCCTCCAACTCCTCGCTTCGCTCGGAGTTGTCCTCGCTTCGCTCGGACCGGGTGGCACTTTAAGGGCTGGCCCTTCGGGCCAGCCCTTAAAGTGGTGTCCCGTCGGGACACCCACCCTCCCCAACTCCCCCAACTCCTCCCTTCGGTCGGAGTTGTCCTCGCTTCGCTCGGACCCTTCGGTCGGAGTTGTCCTCGCTTCGCTCGGACGGGGGGCTGGGAGGTGCGCAGCACCTCCCGCCGGTAGCGCGTAGCGCTACCTGGCCCCCGCCGGAAAACGCGTAGCGTTTTCCTGACCCTTCGGTCGGAGTTGTCC
>Contig11+2155
GTTGTCCTCGCTTCGCTCGGACCCTTCGGTCGGAGTTGTCCTCGCTTCGCTCGGACGGGGGGCTGGGAGGTGCGCAGCACCTCCCGCCGGTAGCGCGTAGCGCTACCTGGCCCCCGCCGGAAAACGCGTAGCGTTTTCCTGACCAACTCCTCCCTCCGGTCGGAGTTGCCTTCGGCAGGTAGCGCGTAGCGCTACCTTAAATGCTTCTGCTCGCAGAAGATTTTAACCCTTTTGAGATAAGTCACGTTTTCGCAATCAAACGCGTAGGTAGAATCCGGTTGGCCTTAGCCCGGATTCGTCGGTGAAAAGCCCGCCCGGCGTTTTCACCCGTTTGATTGCGGGCGCAAAAAGCGTTTTGCCTTGCAGGTAAGCTACGCTTCCCGTCTATCGACCCTTGCCCTCCAAAAAGGTTTCATTGCGGGGCGCTTTCCCCCCAAGGAGGCGGGCGCGTAGCGCTTCCCGGTAGGGAAAGCGCGCGCTCCGTACCCAACTCCCGTCCCCACCCAATTCATATATATGGGGTGGTGGGGCAGGGGGGTGAGCTTGCGAACCCCCGCGGGTTTCGCTAGCCTCAACCACCGGTTGGTGCCCCAGCACAAGGGGACGGGAGTTGGCTAAAGCCCCTTCTTCTCTCTGGAAGAAAGGTCAAGAAAACGCGCTAATCTTGCCCTGCTCCAACCCCATCGGAATTCAGTGACCCTTCGGCTTCATCTCGTGTTGCATCAGGAAGCTCGCGAGGCATCCTAGGGCAGGCTCCTATCATCGAGTAGGGCCGGCCCGAGCCTCGCTTTTGTGACATGCTAGGGTTCCCGTCTTTGTTTCCGAATGGTCGGGTGAGTCCCATGCTTTGTTTGTGGATTGCAGTCTCACGAATGGTATCCCTACAGGTGACCTGTGGGCCGCCCTACCTAAACCAATCATCATATCGGTCCCTAAGCCGCCCCATTGCTGCTGGAAGGGCTTGGCTTCAGAACCGTACGTGAAGCTTCCGCCTCATACGGCTCCTCCCAGGATCGAGGGGGGAGAGCGCTACTTACAAAGGGGGAGCCCCGTGCTGCTGGGAAGGGGGACGCACGACCACTATTGTGGAAGCGCGTAGCGCTTCACTGAATTTCCACAAGAACCCTCTCTTCCAGAAGGGGGAGCGCTTCCCCTTCTGGGAGAGAAGGGTAAAACGCCCAGCTGCTTCACGAACGAAGGTTCGAAGAGGCGCTGGGAGGCGCCGGGGAAGCGCGTAGCGCTTCCCGCGGGTGGCCCTCCCCAACTCCCCCAACTCCCCCAACTCCTCCCTTCGGTCGGAGTTGTCCTCGCTTCGCTCGGACCCTTCGGTCGGAGTTGTCCTCGCTTCGCTCGGACGGGGGGCTGGGAGGTGCGCAGCACCTCCCGCCGGTAGCGCKWMGCGCTACCTGGCCCC
>Contig110+25725
CGGCTACAACAGCAGCTGCGGCCCCCCTAACTCTTTATCTGGCGAGCGTATTGAGGGCCCGGCACGGGCCCGAGATAGCGAGCCCCGGAGCGTATCGAGGGCGGCCCCCTGCCGGCCGCCCGAGATAGCGGAGGGAGAGGGAAGAGAGGGGCAGCGGATATTGATTCGATTGGTTCAGTTGCAGCGGATATTGAGTGCCTTCCATCAGGGGGTCTTAAGGGGGAGGGATGGGATGGCACAATCGTGGCCCTCCATCAGGGGTCTTCTTAGGGGGTCTGTAGGGGGGATGGCCTCGTAGAGGCACAGGTGCCCTTCAAGGGGAGGTCGGGGTCAAACAATGCGCGTAGAGGCCAAGTTTTCTCTATAAAAATCAACGCGGAGATGTAGTTGCGGGGAAGACATCAGATGGGGGTTTACCCAAAGAGAGAGAGCGAGTGCGAGTGGGCTTGCCGGTTTACCAAAAGAGAGAAAGTAAGAGCGAGTGCGAGTGGGAAGCGGTGCGGTGAATTCGAGTGGAGCGTAAGCTGTCCCCTACAATGGGGACTCTTTAAGCTGCTTCTCACTGAATGCAACTCATGTTGAAGCGCTGCAATCGGGTAGAACAAACAGCTGATTTTCTTCACAACAGCTGGCCTAGCCCCGCAAATATCCGCTGCGATCCACTATGAATCGCTTCTGCTACTCGAGAATCAGTTGTTACAGGGGAAACTCAAATCATCCGCTGTTTATCCGCAATCAGGATTCCGCTGTTTATCAGTAGAATCGGCAAGCAATTTAATTTAAACTGTGCGGACTTAAAGAAATATCCGCTGCGATCCACGTAATAAGGAAACTCCCAGGTTCGAATCCTGCCTACGCCTCAGTACTTCTGCTCCGTTTGCGAATCCATTGGGGCACCATTTTTTTGCTCCGCTGCAAATAGTATGAGACTCAATATCCGCTGCAACTGAAGCCGCTGCAACTGAGCTGCAACTGAACCAATCGAATCAATATCCGCTGCAGCCTAGGGGACTCCGATGACGAACCGCTGCCACTGAATCCATCCGCTGCCGAAAGATGGTTATCGGTCCCCACAATATCCGCTGCAACTGAATCTGCTGCAACTGCCCCACAATATCCGGAGTTGGGACTCAATATCCGCTGTTGATCAGAGGCAACTGCCCCACTCCGCTGCCACTGAATCCGCTGCAAGTTTTCGGTCCCCAATCGAAAGCTTTCTTCGCGGCCCCCAATCGAAGAATATCCGCTGCAACTGAATCTGCTGCAAATCAGTAGAATCGGCAAGCAATTTAATTTAAACTGTGCGGACTCGGGGGTGGTTGGATTTTTGATACCGCTTACCGGTCCATTTTGCAAAAATTCCCCCACTAATATTTTGATTTCACGGCCACAACCCTACTAGACCACCGGTTACCCGACCTACGGTCCTGGGGCGGTAGCTTTTCGAATTCAAGCAGTGATTCTATATACGTTTTTTTCGCTTGCCAGAGAGTTCT
>Contig113+23717
CTCCTGACGTGGGAGCACTACTCGAGTTGGGCACAGGGCCGCAGGCAACTCCGACCGGAGGGAGGAGTTGGAAACGCACAATCGTCCCGTGCGGGGGCGCTACGCGCTACCGCGGGAGGTGCTGCGCACCTCCCAGCGCTACGCGCCCCCGGCACCAATTGGCCGGGTTGGCCCTATCGGGCCAACCCTTAAAGGGGTGTCCTGCCGGGACAGCCACCTCACCACAAGCTTCTGCAAAATCGGACTGGAAAATCTGCCGAACGACCGAAACTTCCCACACAGTAATGAAAACATTACATAGAACCACTGTAGTGTTCCCAGAAAAGTCGAGCCAAGTAAGAGAGGATGGACCGGATATTTCCGTGAAAGTCTTGTATGTTTCGGATATAGCAACCCTTCCACTCTCAGGTTCTATAGAATTAGAAATCTATCTTTTCGTTTCGTTGGCTCCGCTCCGGCACGTTGCTGACTTTGGTGATTCCTCCGCGGCAGCCCCTAAGCCAAGCGTGAACCATGCATCTGCCAGCTTGGCTTTTACCTCTAGTAGTCGGTTACTCCCAATCTGAAGCGCCTTTTTTCCATTCATAGATAAATCCAATGGTTGGAATCCGTGGAAATACCATCATAGACCAGAATCCAAACCAACCAATCCTGTTCGGAGAGACTGCCCGGGGAAATGAAAAAGTTACTTCCGAATCGGAAATAATGGATGGAGTAGGAACCGGATGGAATCATATATCGAAACAACTTCTGGCATCATCAGAAAGATCAGAACCACATTCGTGAGCTGACAATTTCTCTGGATAAGCCGAACCGGAAGGGGCAAAAACGAAAGAAGCACCGATTAGAATCAAAGAAAGTAGCAAACTGATGACTGAATAGATACGAATAGGTGCAAATTCGAACATAGGTCCGTCCGTTTGCTTGTTCTTATTTCCCAACGGTCATTGATATGCATGAGCCAAAGTGTTTGTGTTTAGGCGCAAGGGGGGTTGCCCCCCAGAGCAGCGTACCCACAGGGGTGGTTACTGGTCCCTGGAAGCCGGTTCGAAGGAACACGCTTGAGTAAACCTGGGAAATTCAGGGGGCATCGCTACGGCGCCCCCGACAGGGAAGCGCGTAGCGCGTGCACACTTTTTTTAGAAGGGCCACTTTTTATGGAAGGGCAGGTGGTGACACCTCCTCGTCACCGCTTCCTCGGGACTTCAGGGCCGGGTAGGAAAAAGCCGCACCGAATCGGGGGGCGCCGCGTTGTTCTAGCTTTTTCGACTGTCACCCCTTCAAGCTTTGGCGGTGCTTACGCCCCACCACGCTGCTTTGGCGCCCCACGCTTCGATAGTTGTCACCCTTGCTTGCGGGCGTTCGAACCCTTTCTGTTTGGGCAGGGCAGCGAAAGCGGTCACGCGCTGCCCTTTAAAGGGCCTGTCTAGCCCCCCTGCCCTTGAAAGTTTTGAAATAAGTGCTTGACTCCCGCTACGCGCCTTTTCGCGAGAGGCGGAGAGATACGGAGCCCGCCCCGAGGCGGGCTTCCCGGTTCGTGAGCGAAAAACGGTCTTGATTAATTACGTTAAAGAAGGTGGGGGTCGGGGAGCGCTACGCGCTCCCCGACCTCCCAACCGATCGGTTCAAATTCAGGGGGTTACGTGTGCTGCTACAGTGTCTAACAGCTCCCCCCTCTAGGGTTATCACATGTCAAATAGTTCACCACCATCTATAATGCGCGAAACTCCTATTGGCTTCCGCCAATTTATGAAGATCATCCCTTCTTTTACGAGTACTTCCCCTTTTTTGAGAAGCTTCCAGTATTTCGGCGGATAAGCATTGATCGAAGCTTTCGCTCCTTTGGC
>Contig114+1163
CGGCGGGGGCCAGGTAGCGCGTAGCGCTACCGGCGGGAGGTGCTGCGCACCTCCCAGCCCCCCGTCCGAGCGAAGCGAGGACAACTCCGACCGAAGGGTCCGAGCGAAGCGAGGACAACTCCGACCGAAGGGAGGAGTTGGGGGAGTTGGCCAGAAAGAAAACGCTACGCGTTTTCCGGCGGGGGCCGGCAAGGCCCCCTGCCCCTTTGAAGGGGGGCAACGACCGATAGGGCCCGAGCGAAGCGAGGGCAACTCCGACCGAAGGGAGGAGTTGGGGTTGGCTCATGCACGGGGGGTTGGCTCGCTCCCCGCGCTTACGAGAAAGAGAATCAGAGAAGGTTCGATGAAGCTGAACGAGCTGCACAGAATAACATCAGAATTCCGGGAGTATACGCTTGGGATAGATCTAAAATAAACCCTGAATCCCACCATGAATGACGAACTCCATTACTTAGATGATAGCACAAGGCTAAGAAAGCGAAATTTACTAAGCTTAGGACTAACCAATGAGAATTGTTTGTCAAGTGAAAAGCGTCTTAGTAATGATTCTCGAAAGTAAGGCTAAGATGACCCACTTTCGGGAGGGAAAGACTAACCAACAACATAGTGGCTAAGGACGCCCCGGGGATTCTATGGGAAATCGGTAAGGTCGAAGTAAGCTGTGGCTTATGAATGGTAGGATGGGGTGGTAACGGTCGATTGGTTTTCGATTCAAAGTTTTGTTTTTTGGTCAATTCGGTTCCCCACCGATAGGTGGGGAACCGGGGCCCACCTATCGGTGGGCCGGTAAAACGCTAGTTTTACCTAGGGCGCTTGCCGCCCCGCCCCAGTTTTTGATATTAATGGGAGTTTGTTACAGGTGAAGCTCGGCTCCGTTTGGCCAGGGAAGCTAGCTTCCCGCCCTTTATAAAGTTGGCATCGCTGCGATGCCCCCTGCCACACATTGAGGTTCCGCCACTAATCATCCGAGGAGGATTCTCCGTCTCCGGTCGCCTGCTCGAAAGGGGAAGGGGAGACGAGCTACTCAAAGAAGGCTAGTAGTTGGCAGGCCGGCTTACCGACAGGGAAGCCGGAACGCTACAGCGTTTTCCCCCCTAGCCGATATACTCTTCGGTGGGGAGATCTTCATGTTCCGGGTACCGCTATAAATACCAAGAATTTTCGGTTCCCCACCTTCTTCGGTGGGCGTGGCCCCTCTCGCCTATCGGCTCGAGTGTCCTTCGGACGGGTCCTTCGGTCTGAAAGACACTCGACCGAAGGGTGCCCCTTCGGTCTGAGTTGCCCAAAGGGCAGGGGTGGCCTGTAAGGCAACGACCGATAGGTCCGAGCGTAGCGAGGAAACTCCGACCGAAGGGTCCGCGCAAGCGGACAACTCCGACCGAAGGGAGGAGTTGGGGGAGTTGGGCGAGGGAAGCCTGGCAGGCTTCCCCGCGGGTGGCCTACGGCCACCCTGCGCCTTTAAAGGGCGCGTAGCGCTTCCCCAGCCCTTCGGTCGGAGTTGCCCAAGGGGCAGGGGTGGCCTGTAAGGCAACGACCGATAGGTCCGAGCGTAGCGAGGAAACTCCGACCGAAGGGTCCGCGCAAGCGGACAACTCCGACCGAAGGGAGGAGTTGGGGGAGTTGGGGAGGGTCGGAGTTGCCTCGCGTACTGCGCTCGGCCCTGACCGAAGGCCAAGGCTCAGGCTAGGCCCCCCCTCTCGGCCCTCGCCTCCGGCCCTTTCAGCTAGTTAGTTAGCTAGCTACGCGCCCTACTACCGTCTCCGACCGCTAAAGCCCTAGCCGCCTATCTAGCCTAAACCGTAAGTCAAAGTCATAGGCTTAGTAGGGCTCGAACCTACAATATCACCGTTATGAGCGGTACGTTTCAACCAATTAAACTATAAGCCCACTGCCAGCCCTATGCTCCAAGCAAGATAGGAAATGGATTTGTCGAAGGCGGCGAAGCGTCTCCGAAACTTCCCCTTCTTCTCTCTTAGAAAAAAGGGCGAGGGCCGGCACTCGACCAACGGGAGAGGATCACGTGTCGAGATTCGACAGCGCACATTCTTTCGGATTTGGGACAGATGGCTCCGACCCGGGTAGGATGGGGACGGCAGCAAGGGGGGTCGGGGTAGCGCTACGCGCTCCCCGACCGGGGGGTGCGTAGCACCCCCCGGGTCCCCCATCCACAATAGTGTGAGTGGCCTAGCCCTTTGACCGGATTGAGAATACGACAGTCTCAGTTTCGGGGGGAAAAGTAAGCATCTATATACGAAAATTGAGAATTCTTTCCCTCGTCAATCACAACGTTTTACCTACCTTCTCTTAGATGAAGAATGGGAAAGTGGGCGGTCTCGAGTGCGAAGCACTCTCCCGGCTGCTCCTTCGGAGCGCTTCCCCCCTTTACGTATTCGACGTGGGTGTTCTTTATACACTTTGTCTGTTTCTCCATGGGTTCCGTAGGATAGGTATTGGGATCCGGCACAAGAAGTACCTCCAGCTGAATCGGCGGGGCGCAGAACGACTTGATTTTCGAAAACACGAGGGATTAACGTATAATAGAAGCTCGACCTTTCACTACTCAGAAGCCCTTGCATACTCGAGAGAAATAGTAGTTGTTGGGGCTTTGGCTTCCGCTTCGCGGAAGCCGCCCAAGTGATTTTCATTTTTCCAATCAATGCGGTAATAGCTTAATGGTAGAGTATAGCCTTGCCAAGGCTGAGGTTGAGGGTTCGAGTCCCTTTTACCGCTCATTATTCCCGGAAATTCTGTGGCGCTACGCGCTTTCCCATACTACGCCGCCCTTCTTCCAAGAGCCTGTATGGGAGCCACCACAGGAGGGGGGGGAGGGGACCTTGAACCACTGGAGAACACAGCGGGCCGGGAGAACTAGGAGAAGGACTAACAGCTTCTACTGCCAACTAGCGCTGAACCACCCTTCGTCCGTTCCAAATTATAGAGTGAATCGTCAGCCGCCAGTTCATTGAGTTCCTTCATCTTATCCGGGTCGTGGGGAGTATGTATCTACTCCGGTTCCTCCAGGTGTGAGAGTCAGTCCTTAGTGTCATTACGATCAATGAGCACATCCCAAGAAGGTATCCGCTCCCCAGAACAGTCGGGCAGGCTGGCCCACCCGTCGGTAATAATCGCTAACGCGATTCCAACTCCCTACCCGCCCACTTTGTAGGTGGTGGTGGTGGGGAAAAAGGCACAATCACTATTTGCCCCCCACCCCCCGTACTATATCGAAATGCTAGGCATTTTCAGACTCTGACAATTGAGTAGATCCCCCGTACTATATATCGAAAACTAGGCCTTTTCGGAAAACTTTTCTGGATCTGTTGACAAATCAGTTGTTGACCCACTCTCCTCTTTCTTCACTAGTTCCTCTTTTTTCTTCGCTACGATGGTTTGGACTGTTCCCTTGAGGGGAATCGGCCTGGAACTGGGAAGAATTCGGGGTTGGACCATGAGAATCTGGGGAAGTATTGGCGGGAAATCGCTGATAGTGATGTTGGGGGTCGGCATGGGAATTCTTTGGGTTATTCGGCGGAACAGAAGAAAAATCTGAAGAATGGTGGGAATTAGTTGGATAATCACTATTTATATGCTCATTCGGGATATAATGGGGAGTACCAGCAGGCGCCGTTTGGTGGTAATATCCTGCCGAAGGATCAGCAGGAGAATAATTCCGAGAATTCAGAGGATTTATGGCCGGGGGGTGCGGTGGTCCGTAGCATGAATTCGGGACTTGTGAGGCCATAAAGGGAGAAGCGACAGTCACCATCGGAGGATAAGAAAGCCCTGCAGGATAAGGGGGAACACTAGCAGGAAAAGGGGGAACACCACCAACAGGATAAGGTGTAGGCCCTGCCGGATACGGTGGAGTCGGGCCGCCCGGATAAGGGTAGTGAGAATTAGCATAGCCATTATATGTGACCGGCTGAACCATTGTTTGATTCGATCCGGCCGCTCCACCATTATTAATACCATTTCCATCCAATGGGTGGGCCCCCCCCGAAGGGGGGGGCGGGCAGCGCTACGCGCTGCCCGGGTTCCTTCGTTTACAGTAGTGCGTTTTCTTCCAGAATCCAGCATCCGCTCTTCCCCATCTGCTGGTGGGAGACTAGCAGGGGGGGTGCACAATCACAGGGAAATCCAGGGCGAAAAGCGGTCTTAAAAAGATTGGCTGAAATTGCCAATATCCATCGTCAAAATATTGACGAAGATGCATGATATGGTAGTAACACTCCTGCATTTTGGCCTCCGAAAGCGCTCGTTCCCGTTCAGACCTTTCCAGCCTTTCACGCAAAGAGAGAGTTTTATTCCTTTCTCTCTCCCGTTGCTTCTCGAGCAACTCCCCAGCGAGTCCTCAATATTCTGCAACTTGCTTCGTAATTCTTGGATTTCCAGCTCTGTATTTCCTGGGTTATGTTGCGACATGGTAATCTTCTTCTTCTTTCCTGTTCACTTGATATTAATAAGTAGTTTGTAAAGTTCGAACTGTTTCAGTGGTTGCTACCGAATCACCTTTGCACGTGGCCGGGGAGGTAGTCCCGGCCCGCGGCTGGTTTCAGCGCGTAGCGCTGGGAGGTGCGCAGCACCTCCCGCGGTAGCGCTACGCGCCCTAATCCAAAAACTCCTACCCACCCACTTCGTAGGTGGTGGGCAGGGTGGTGGGCTGCCGGCCCACCCACCAATATGGGCTAGGCTAAGCCTACCCGTCGGCTAGGCCGGCAGCCCACCCTGCCCCATTCGTGATAGCGGTGAGCCGCCTAACAGCCTCGTGCTCGAAGCACAGCACGCACATAGTGGAAGAGTGAGCGCTCACTCTCATTATCATCATTGACTTACCCACCCGAGCGAGGTGGTTTATGCTCGACATTAGGAGAGAGTTGGGGCTTCGCTCCTTAGCCTTGGCTAGTTCGGCCTACTACCTTTCCTTAGTAGTCTCCACAGCGGATGTTCATAACTCTTCGACGAAGCATAACCGTCCGCTTGCCTTACTTCTAAGGATATAAAAGGAGAGGGAGCTCCTTAGACACAATTCCATCTAGTAGGACTTGTACTTAGAATTCAATGATCGAATAAGATAAAAACATTACTCTCTCAGTGGGTTGTTGATTATCTATCAAATCCTCCATTATGAACTATGAACAGAACTCTCTACTAGGAATTCCCGCCCCTCCCTACGGGACATCTAATCTACCCAATCCGCTTTTGAGAGCGAGGGACCCGGGGGGTGCCCCCGGTCGGGGAGCGCGTAGCGCTACCCCGACCAATGCTAATGTAGGTCCCGAGCGGTATAACATTATTGAATCTTTGAAAGTGGGAGTGAGGGAGCGCACTCATAGCTCTTTCCCCGTAGCCCTCAAAGCGTAGGGGGGAAGAGCATACGAGAGAGCGACCGAACGACCCTCCCCAACTCCTCCCTTCGGTCGGAGTTGTCCTCGCTTCGCTCGGACCCTTCGGTCGAGTGGCTTCGCCCCAATGTATCTTGCCTTAAAGACTGGGATGATTCTTCCTTCTATGACTGGAAGGGATTCAAGGAACTTCAACATCTTTGTATGCAATGCATTTTTGACTCAATCGACTTAATAAGTGGGATAGTAGTCCACCAATCTATTTACCGAAAAGAGGGTTTCGGACTTTCAGTTGCTTATTCTGCAATACCTAGTAATCAATGTAAAGCAGATCCAACTCTGGGAAGAGAGGGAGAATTGCTCCAACCCGCCGCCCTTCCCTTGTTCGAGAGAGAGCGAGGACTAAGCAAAGTCTTACGTTATCTACTATGATATTTGATAATGCAGAAGGGCAGGGAGGTGCGCAGCACCTCCCGCGGTAGCGCGTAGCGCTACCTGCCGAAGGCAACTCCGACCGAAGGGTCCGCGCAAGCGGACAACTCCGACCGAAGGGTCCGAGCGAAGCGAGGACAACTCCGACCGAAGGGAGGAGTTGGGGGAGTTGGCCAGGACAATCGTGCGTTTTCCGTCGGCGGTGCACCGATAAACGGCACCCCCTGCCCGAGCGAAGCGAGGACAACTCCGACCGAAGGGTCCGCGCAAGCGGACAACTCCGACCGAAGGGAGGAGTTGGGGGAGTTGGGAGGAAGCACATCATAAAGGAGCATTGGGCCTTTGCAAGACACATCAGGAAAAACTGTTCACAACTAACTGCTCTAGCAACGTTCTTTCCATCCATGCGACATCTCTTGCTTTGTTTGCTTAGCTTGCTAGCTGGGAGGGCGGGCCAAATACAGAAGCCCTAACAGCAGCGATAACCACCATAAGCGCGAAAGAAAAGCAGCCAAGTAAATATAGTAAAAAGAAGAATCTAGCTGGAGATTCAGTAAATAGAAAAGGCTATCTAGCAGCAGTAATTTCTAAATATCATCCCACCCCAATAGCAGCCCATCCTAGCAGCTCTGCCATTTGCAGAGTAAATAGAAAATTTGCGCCACGATTGTGCGTTCGTACCTTTTCCTTCCGCCTAAAGGCGGTTAGAGTACTCTCTCACCTAAGCGTGGGGGAGTACTCAACACCCAGGAACGGGAAATAAAGAAAGAAAGCGGACAACCAGGCAGGAAAGAAAGCTGGAAAGCGACGCGACGAGACGGGCAGGCAAACAGCAAGAGGGTCATACGGAAGAAGGAAGGGGTGGGGGCCTACGGCCCCCCCGGGCTGGCCCAAAGGGCCAGCCTCGGCCTTCAAAGACCTTTCTCATTAGGCAACTGAAAGGCGGGCAACTCAGAGGCTCTCGGAGAGGGGCGAGAAGACGCTCAAAGGCGGCCGGGGGCGCGTAGCGCCCCCGACCGGGCAGCGCGTAGCGCTGCCACGTTCCCATTTTGGTAATGGCACTAGACCCTTCGATTAGGGGGTTGATTAGGCAATTTCGTAATCTGTTCCGGTTCACTTGCATTGATCAAGTGGGTACGAATCTTATTAGCTGCCTGGCCCTACGTAGGTCTCTGGTTCACTGCTTTGGGCATTAGCACTATGGCATTAAACTTGAACCAATCATAAGTTGACAGCCAAGGTCGTGTAATGGATCACTTGGGCTGCTGATCGTTCCAACCGCGCTAATCTTGGTAAGGAAGCGTGATCAGATAACGCGAAATGCTCACAATTTCCAGTAGAAAGACGCCGGACTTAGACCGGCCTACTAAGGGCTGCATTCATAGGGACCATTCACTAAAGAAACGTTGGCGCTGGGGAAGCACGATCGTCCCTTAAAGGTGTCCAACCCCAACTCCTCCCTTCGGTCGGAGTTGCCCTCGCTTTGCTCGGGCAGGGGGCTGGGAGGTGCGCAGCACCTCCCGCCGGTAGCGCGTAGCGCTACCTGGCCCCCGCCAGAAAACGCGTAGCGTTTTCTTGGCAAGGGTTTTTTTCGAGAGTGATGAATGGAACATTCACTCTCGAAAAAAACCTGCGGGAGGTGCTGCGCACCTCCCAGCCCTATCGGTCGTTGCCTTACAGGCCC
>Contig115+1514
TCGATGCCCGAACCCAAAGGGCGAAGCCACTCGGTCCGGAGGACACTCGACCTACGGGAGAGGAGCGGGGAGGTGCTACGCACCTCCCGCCCGGCAGCGCTACGCGCCTCAACCCCGTGCCCGGAGGTCGGTCCGGGAGCGCCTTCGGCCCGACCGACCCACAGACGTGGTCGAGTGCCTAAACTTTGGGTTCGGGTCGAGTGTCTTTCAGACCGACCAACCGGGAAACAGGTCGGTTTCTCCCAAATTTGTACCCCCCTTCCTCGCGGGAAAATGGCTGGATGCCCGAACCCTTCGGTCAGGGAGCGCCGAAGGCTATGCTCCCTAGGGGGTGTCGTTAGACACCCCTGTCCGAAGGACACTCGACATAAGGAGAGGGGCGAAGCCACTCGGTCGGAGTTGTCTCGCGTACTGTCGCTCGCCCTGACCAAATTCGGACCACTCGAGCCAAAGGCGAGAGGGGCGAAGCCCACTCCCCGTGGTGGGGCAGGGGGCAGCGCGTAGCGCTTAGGCGGCCGGGGCCACTACGCTGTCACTTCGCTTTCGTTCGCATAGGCCCAGCAAGCACGGGTTTAAAAACCCCCGTGCCGGGTTTTTTTAAACCCCCTCCACTACGGTCTTTAGACACTCGACCGATAGGGAGAGGGGAGTATCTACGCATATTTGGGCTTCCGCCCAAATAACAAGCGGAAGCTTGCCGCATCGCCAGCAAGCACGGGTACCCCCTCCACTACGAGCGTAATTCGGTGCGTTCGATTCTCGAACAACCTGTAACTAGCGCTTCGGACTATCCAACAAACCTGAGCAATCTGGGTTAGTGGTGGTGGTTTCCGAAAGATTTCGTTGCTTCTACACGAAAAACCTCATAAGCAAAAAAGAGAAAAGGAAGGTCAAGATGGAAGCCCAATTCGTTTGTTTTTCGCAAGTAATTGGATACAAAGCCAGTACTAACCCACAAGGCTCTGTTTTGGATTTCAGGTTGGGATTCAGTCATGAGATTCGACTCAAAGTTACGCCTTCGGTTCGCGTTTATTGCTTAAAGCAGAATATCATTCGCTGCATGGGAATGGATCTCGATAAAGTCACTCAATTTGCTGCCAGCGTCAAGAGTTGTAAACCCCCCGAAGTTTATAAAGGGAGAGGTATACGGTATCAGAACGAAGTTATACAAAAGAAACCGGGAAAGAAGAAGTAAATCCATGTCCTATATTTTAGGAACCAGATTGGTTTCCGGTAAACAAGTCGGAATTGCCTCAATTTCAATCTTTGGGATTGGACCCAAAAGAGCCGTTAAGGTTTGTGATCAATTGGGTATCAGTGATAGCATTAAGGTTCATGAGTTAACTAAGCATGAAATTGACAAAGTTCTCGGAATAATACGTAGAAAGACTTTTTTGGTTGATTCAGAATTGAAAAGAGAGATCGAGCTAAATATTAAACGATTGATTAGTATTAGTCGTTACCGCGGATTCCGTCACGAAGCAGGATTGCCGTTACGCGGTCAACGAACTCATACTAATGCTAAAACTTGTCGCAAATCCTGGGCGGAGAAAAAGGGCCGCAGGCAACTCCGACCGAAGGGAGGAGTTGGATGATTCGCCACGATTTTTCACGAGCCATAATGGAGGGAAGCGAAGCGCCAAGAGATAGAGTTTCAGCGCTTTTCCCTTCAGTGTTTCCTGCCTTGCTTTTTCGGTCCCTTTCCGGTCAATGGATACAATGAATCATAAACCAACGGATCGATGATAGCCAACAATCCAAAGAAGAAGAAGAAGAGGGAAAAATAAAACCATGATACGGGATTCGCCCTTTAACCACCAGAAGCAACCCAACTACCAGCAGCAGCCTCAAACTTCGCACCACCAGACTGAGCGTTTGGAAGGGCTGAGGCAGCAGCCTTCTAAGCACCAGCAGCAGCCGCACCACCGGAAGTCTCACCAGCCTCTTAACCAGCAGCCTCCTATTAAACAGCAGCCTCGCTGCTAGCAGGAATGGAATAATAAAAAGCACCAGCAGCCTTTTGTTGAACACAGCGAAAAACAGCCACGCCACCAACGGCAATGGAGGAAGCACCCCCAGAAGCTTTATAGGCACCACCAGAAGCAGCAGCCCTCTAAGCAACACAGTATTGCCTGTATTAACCCAACCCTTAGTAATACTTTTATCACTGCAACAGATTCCAGGGGAAAGAGAAAAACAGGGTACTCCTTAGGTTGCTTGAAGGGGTTTAAAGGTTCTCGTCGCTCAACCAAGTATGCAGCTCACGCAACTGGAGAACATGTCGCGCGAGCTGCCATTCGGCTAAAAATTGAGTCAGTTGAAGCGAGAATAAAAGGAATTGGTCTTGGAAGGAAGAAATGTTCGCCGGAAGGTTCGAAAGAAGGAGGTCCTATTACTACCAAGACACGCGATGTAACCCCAATGCCACATAATGGATGCCGACCCCCTAAAAAGCGTCGTGTTTAAGTCCATCAGAAAATACATTCTCCATTACTCGACCGCACTATGTGAAACTCTAGGCTCTTGATTGCCTCCACTCATGGTTGGAAATAAGTCTGGTGCTGGTCCCCCAAGAAAGCCTAGCAGGTCATGGAAGGCGGTGGCTAACAAATACATAAAGCCAATCAAATTGGAAAGAGTCTCTTAAGGAAAGGCGGGAAGTGTAAGCACTGCAAGAGGGCTGAAGGGCAAGATTCAGCCCCTATCTCCCAAAAGGGTCCGCGCAAGCGGACAACTCCGACCGAAGGGTCCGAGCGAAGCGAGGACAACTCCGACCGAAGGGAGGAGTTGGGGGAGTTGGAACATATTTACCCAACCACCGCCCACAAAGTTGGTCGGGGTGAGTGGTTGTTCGCGCTTCGCGCTCACCCGAACGGCGCTACGCGCTTCAACTGAGGTTCCCCTACCCCCGTTAGTGGTCCCCCTACCCATAGTGGTCCCCTCCTATCGTCGCCCCCACCACCATCTCTAAAGTGGGCGGGGCCTATGCGGTAAAGCGCGCGCTTTACCGTCCCTTCGCCTTCTCTCTTCGAAATGGAAACGCCTAGCCTAGCCTGCCGGGTCGATCGGGAAGCTACGCTTACCTGCAAGGGCTGGGGGAAGCCGTCCAGGCTTCCCCGCAGGTGGCCTACGGCCACCCTGCCAAACACCGATCGGCGCTTACCTCTAGAAGGCGGGAAGCGGAGCTTCCCCTAGGGAAACGCCTTTAGGGCTTGAAGGGCTGGCAGACGCGTTCCCCGCCATTATTACCCCGCCCCTTTTTCTAAAGTGCGGAGTAGGGTAAGTAGGTGGGGAAAAAGGAAAAGAGCAAGGGGGAATTGCCCTGATCGGGCAACCCGCCCCCCGCCACAGAGGTGTCGTCGTCCCAAAGAAAAGGTCCAACTCCTCCCTTCGGTCGGAGTTGTCCGCTTGCGCGGACCCTTAAAGGTATCCGGGAGGAATTAACCACTACAGGGTGGTTGTTGAGGTGCGTAGCGCGGGTCCCCTGGAAAGCGGCGCGTAGCGCTTTCCCGGCCCCTACCCCATAGTGGTCCCCATAGGGCCGGGATAGAATATTTTTAGGGTCCGCGCAAGCGGACAACTCCGACCGAAGGGAGGAGTTGGAATCCCAAAAAGGTGTCGAAGCGTGGATCTCATATCTCAAGTAACGAAATGAATTGGGTCAGAAGTCAGCGATGCCTACCATAAATCAATCGCTTCGTCATTGCAGAGAGGCAAAACGGCACAAAACACGTACTCGAGCTTCAAATCAATGTCCTTAAAAGTTTGGAGTACGCCCGCGTGTTCCGACAAGAACACCGAAAAAACCTAATCCAGCTTTACGCAAGACAGCCAAAGCACGTTCAAGCAATCGAAGGAATATAATGGCTTACACTCCTGGCGAGGGTCACAATTTGCAAGAGCATTCTGCGGTTATGGTTAGAGGAGGTAGGGTTAAAGATTTGCCGGGTGTGAATCACCACTGTGTTCGAGGAATCAAAGATTCGCAGGGAATACCGGGTTGAAGGAGAGGCAGATTCAAATATGGTACAAAAAAACCCCTTAAAAATGATTCGATATGAATAACAGAAAAGTAAAATACTCTTGTGTGGGAACTATCGGGACGGAAAGCCATCCGCTTCGGAAACCAGGTTTGAAACGCTACGCGTTTTCCGCCCTTTATAAAGTTGGCGCGCGATGCCCCACTTTGGATATAAGGGCAGGGGGGGCGAGCTTGCGAGCCCCCGCGGGCAGCTTACGCTGCCCTGCCCATACTAGGGGGTCAAACGCGGCGTGGTGGGAGGCTTCCCTAACGGGAAGCCGGCCCTTCTGCGCCGCCCATCCAGCAGGGCTTTTTTTGTCATCCAGACGACCCCTTAAATGTGGCCGTAGGGCAGGCACCTACAATCGCTCAGATCGATTCAGCTATACCTGGTACGACCACTTGGACGGTGGAAAGAAACGATTGATCAACAAATTGGTCCACTCTTGCATGATTGGTGGTGAAAAAACGAAATCTCGTGCTATTGTCTCTAAAACTTCCTCTCGTCTCTCTCAAACCACACCTGATGTTATCACACTTTTGGCTCACGCCATAGAAAATGTCAAGCCTACTTGTGAAGTCAAAAAAGTCAGAATCGCAGGAACTACTCATAACGTACCCAAGATTCTAGCCGAAAAACGTCAAGAAACCTTAGCTTTTCGTTGGATCGTGGAAGCAGCTGTCAAACGACGTATTACGAGCCAAAGGAGCGAAAGCTTCGATCAATGCTTATCCGCCGAAATACTGGAAGCTTCTCAAAAAAGGGGAAGTACTCGTAAAAGAAGGGATGATCTTCATAAATTGGCGGAAGCCAATAGGAGTTTCGCGCATTATAGATGGTGGTGAACTATTTGACATGTGATAACCCTAGAGGGGGGAGCTGTTAGACACTGTAGCAGCACACGTAACCCCCTGAATTTGAACCGATCGGTTGGGAGGTCGGGGAGCGCGTAGCGCTCCCCGACCCCCACCTTCTTTAACGTAATTAATCAAGACCGTTTTTCGCTCACGAACCGGGAAGCCCGCCTCGGGGCGGGCTCCGTATCTCTCCGCCTCTCGCGAAAAGGCGCGTAGCGGGAGTCAAGCACTTATTTCAAAACTTTCAAGGGCAGGGGGGCTAGACAGGCCCTTTAAAGGGCAGCGCGTGACCGCTTTCGCTGCCCTGCCCAAACAGAAAGGGTTCGAACGCCCGCAAGCAAGGGTGACAACTATCGAAGCGTGGGGCGCCAAAGCAGCGTGGTGGGGCGTAAGCACCGCCAAAGCTTGAAGGGGTGACAGTCGAAAAAGCTAGAACAACGCGGCGCCCCCCGATTCGGTGCGGCTTTTTCCTACCCGGCCCTGAAGTCCCGAGGAAGCGGTGACGAGGAGGTGTCACCACCTGCCCTTCCATAAAAAGTGGCCCTTCTAAAAAAAGTGTGCACGCGCTACGCGCTTCCCTGTCGGGGGCGCCGTAGCGATGCCCCCTGAATTTCCCAGGTTTACTCAAGCGTGTTCCTTCGAACCGGCTTCCAGGGACCAGTAACCACCCCTGTGGGTACGCTGCTCTGGGGGGCAACCCCCCTTGCGCCTAAACACAAACACTTTGGCTCATGCATATCAATGACCGTTGGGAAATAAGAACAAGCAAACGGACGGACCTATGTTCGAATTTGCACCTATTCGTATCTATTCAGTCATCAGTTTGCTACTTTCTTTGATTCTAATCGGTGCTTCTTTCGTTTTTGCCCCTTCCGGTTCGGCTTATCCAGAGAAATTGTCAGCTCACGAATGTGGTTCTGATCTTTCTGATGATGCCAGAAGTTGTTTCGATATATGATTCCATCCGGTTCCTACTCCATCCATTATTTCCGATTCGGAAGTAACTTTTTCATTTCCCCGGGCAGTCTCTCCGAACAGGATTGGTTGGTTTGGATTCTGGTCTATGATGGTATTTCCACGGATTCCAACCATTGGATTTATCTATGAATGGAAAAAAGGCGCTTCAGATTGGGAGTAACCGACTACTAGAGGTAAAAGCCAAGCTGGCAGATGCATGGTTCACGCTTGGCTTAGGGGCTGCCGCGGAGGAATCACCAAAGTCAGCAACGTGCCGGAGCGGAGCCAACGAAACGAAAAGATAGATTTCTAATTCTATAGAACCTGAGAGTGGAAGGGTTGCTATATCCGAAACATACAAGACTTTCACGGAAATATCCGGTCCATCCTCTCTTACTTGGCTCGACTTTTCTGGGAACACTACAGTGGTTCTATGTAATGTTTTCATTACTGTGTGGGAAGTTTCGGTCGTTCGGCAGATTTTCCAGTCCGATTTTGCAGAAGCTTGTGGTGAGGTGGCTGTCCCGGCAGGACACCCCTTTAAGGGTTGGCCCGATAGGGCCAACCCGGCCAATTGGTGCCGGGGGCGCGTAGCGCTGGGAGGTGCGCAGCACCTCCCGCGGTAGCGCGTAGCGCCCCCGCACGGGACGATTGTGCGTTTCCAACTCCTCCCTCCGGTCGGAGTTGCCTTCGGCAGGTAGCGCGTAGCGCTACCTGCCCCTCTCTGGCAAGCGAAAAAAACGTATATAGAATCACTGCTTGAATTCGAAAAGCTACCGCCCCAGGACCGTAGGTCGGGTAACCGGTGGTCTAGTAGGGTTGTGGCCGTGAAATCAAAATATTAGTGGGGGAATTTTTGCAAAATGGACC
>Contig116+1159
CTCTCTGGCAAGCGAAAAAAACGTATATAGAATCACTGCTTGAATTCGAAAAGCTACCGCCCCAGGACCGTAGGTCGGGTAACCGGTGGTCTAGTAGGGTTGTGGCCGTGAAATCAAAATATTAGTGGGGGAATTTTTGCAAAATGGACCGGTAAGCGGCTCGGAACGTTTACGTTTACGTCCGCTTACGCTTACTCAGGGCTGCTAACGCTCACGCTGTAGCTTACGCCCGCTAACGCTTAGCGGGTCCCGCGTAGCTGTAGCTGTAGCTTACGCACGGGTTAACCCGCTACGTAGCGTAGCTTACGTATTTGGTTACTTAGCACGTACGCGCCCTGCCGCCCTTTAGCTGTAGCTTACGCGTTAGCCCGCTACGCTGTAGTATTTGGGTTTACCCGCTCCGCTTACGCTGTTGGTGTTTGTACGTGTTGTCTTAGGTATAGGTATCTTTACCACTTAGCTGTTAGAGGGTCTTATTGTAGTAGTTGAACTGTTTGAGCAGGCGTGCAACCGCTGGACTTCTTTTAGGGGGCACCTATGCAGTACTGCAGCAGGGCAGCAGCTATGGGGGAAGGCACGGGGTTGCCGGGCCCTACTTAGCCTCACTCACATCAGGGCACTTAAAGGGCAGGGAGGTGCGCAGCACCTCCCGCGGTAGCGCGTAGCGCTACCTGCCCACTCTCCCACACTGCCACTAGGGCTCACTCTCCCACACTGGCATTAGCGCTTGCTTGGCATTAGGGGAAATATAGGGAGGGCACTGGCTAATGGGCATTGGCGACCGTCCCATCGGGACACTAGCTCACTAGCTGCCGGGCTCACCCACACAGGCATTAGCTACAGGTCCGCTACTGCCATTAGGATCCGCTGCTCTTGCTTTCACTTGTGCTCTTGCCCATCCTAAAAGGCGAATAATCCGCTTAAGCGACTGTTCTTGCTTCCACTCGCGCTACAGCTCCCGCTAACTGGCCTGTTAGGGCATCGCTTAGCTGTTCTTGCTTCCACTCTAACGCTAACTGGCCTGTTAGGGCGATCCGCTTATAACTGTCATTAGGATGAGCTTAGATTATGCCTTCGCCCTGCTAAGGTTGGTTGCTGGGGCCTAAGCGGTCGCTGCGGGCGTTCTAGCTAGCGGGTACATAACTAGCGGGGGTTCGTCGCAGAGGTTCTAGCGGGCTATAAGCCGTAACGAGAGTTCTAGCTAGCGGGTACACAGCGGGGGTTCGCCTGAGCTAAGCCGCTTAAAAGCTTAAGCGAAAGTGAGCCTAAACGTTCTAGCTACGGGGGTTCTAGCGGGCTATAAGCCGTAACGAAAGTTCTAGCTAGCGGACAGCGGTCGCCACGGTGCCGCTGGCGTATTGACCATAAGCGGGTAAGCGAAATAAAAAAGAGAAAAAGAGTACGGGGTAGTTGGGGACGGACTAAGCCAATTTGAGTGCTACCGGTGGGTACCTGCAGTACATACGGGCTACGTGTACATACGGGCTACGTTACAGACATACGGGCTACGTGTACATACGGGCTACGTTACAGACATACGGGCTACGTGTACATACGGGCTACGTGTACATACGGGCTACTACCAGATAGCGGTATAATTAGTCTGTCTCTCTAGACTAACGTGATTGGGGTATTTTGAGGTTGTAATTCCAGGGGAGGGTAACCGGGGGGAGGGAGAGCCTTTCAATACAATAAATTTAACACTCACTACCTCTCTCACCTTAAAGGAAGGGCAGGGAGGTGCTGCGCAACTCCCTGCCCTATGGAGGTTCCCGTGAGTGTCTCACTTTCATGCCCAACTTCCCTCTCGGTCGTTGGCTAAAGCCCCACTCCCTATCGGTCGTTGGCCTTACCCGTTGTCTGCCCACAACGTGGCCCACCTCGCCGCAGTGCCTTTACCGTCTAGTGGTCTCGGCGGATCCTATCACTTCCACCACCGATCGGGACGCAGAGCGCAAAGCAGCGGAGGGATTTTCTGCGCTACGCGCTTCACTTTTTAAGTCTTCCAAACCAATTACGAGTCACCCGGAATTCGGCGATGCAGAGGGAAATGCCACCAAGTGCCGAGGTGTTGCCGAGCCACCAATAGGGACTCTCGACATCCAGGATTAACTACGAGGCCCTCTCCCTATCGGCCTTTAGGCACTCACCCGACGATAGGAGGGAAAACATTTTTTCTAAAGAATTACGGGGTTTAGGAGCGGGCGGGAATTTTCTCTTGCGAGTGAAAAGAAGTACAAGGGGCCGCGCAAGCGGACAACGACACGCATTAGCCGGAGCTAAACATCAACTGCATCCGCTGTTTGTGAGAAAGAACAGGGCCTGCCCACCCTCCATGAAGTGGGTGTTTCAGCAAGTGCCGGAAATTCGAAAACAGCTCGTGACAGGGAAGGGTGAGGCAAGGGAAAGGCACATAAGGGAGAGACTGGCCCTCCCTTACGTGCCTAAAGCATGATGGATTCTTTATCCGTACCGTTTTCCGGCACTCCTTTCTCTTCGGAAGGGCGAAATACCATCAAGCTTCCATTCATTGGATCGCCAGGAACGACGACATCCATCCATCGCAACCATTCATGCTCCCATCCATCCATGGGAACGGGGATGGGATCCTTCCATCAGGCAAGCAAGCTTTCCCGCAGGCGGAACAGGCGCTTTGCTTTCTTCAGCGTTGGATAATGAGTTTTTGCTCAGTTCCGGAAAGTCTTGCTTTCCTGCAAGCGGAAAAGAAAAAGTACCGGGAGTTTCCCCAACCTTCAAGTCCAACTTTTTCTTTCCTGGGCTAGGTAAGGGGATTGGGAGTGGTTAGCCCATGCCCTCACTATCCATCCATGACCACCAAGAAAGCATACCCAGCGATGCCGTATCATTACCAGTTCCTAAGCCTTGATTCTAAGCCGTTTATGTACAGCTAACGAATGAACGAATTACACCAATATACCGATACATCCAGAATACGCTAGTCATGAGGTATGGTTCTACGGTACTGTTTGGTAGAGCTAACGATGATACCGTATTCAGTGTGTATGCGATCGGTGCTTAGGCCTGAAGAGGCTATAGTCAATGAAACCGTAGCAGCTAGTTTCTGATAGAGCAGCACCAACTATCCTATCCTACAGCCTGTTGCTCCATAATGGATACAGCCTCAGTACCGACGTGAGGGAGTTGAACGATTGTTTAGGATTTGCCCATTCCCGCTATGGTATTGGTTCCTATTGATAAGGGGTGGGGGTCCGGGGGCGCTACGCGCCCCGGACCGGGCAGCGCGTAGCGCTGCCCGGGTCCCCATTAAATTCGGCACGACCTATCCGACTCTTGAAAATGCGCTAGAACTCCCCTTCCCAAAGTACCTATTCCCATATTCCCTTAGTAGGGTATGGTTGGTTCCTATTCTCTTGCAGTGTATACCTGGTAATACAGTGGGAACGGCACGTTTTACCTATCCGACTCTTGAAAATGGCTTAGCTCCTTCCAAACGTCTGATGGTGGGGCGCCGGGTTCCTGCTACGGTTCGCCGCCACTACCCTAGCCGCTACACCTTCCCGCCTTAGCTCTGCTATCTCCTCCTGCCGCCTTACTGCTGCTGCCGCCAGTGAGTGCTCCCTTCGTTGGGTTCGCTCGTTCACTGGACTATTTACGTGTTTCTTCTACAACGGTTTCTTGTTGGCGGTATGCTGCTGGTCCTGCTGCCGGATGCTGTTGGTCCCTTGGTGCCGCCACCACTGGTCTATGGTGCCACCTCCCCTTGCCATCTCATGTTCCCCCTGTCCTTGGTGGAGGAGAGGGTCCATGCTCCACTTGCCCCTTATAGGGATTCCACTAGGCCATGCTCCCTAGTCCATGCTCCCCTTGCCCATGCTCTCTAGTCCATGGTGCCTCCACCTGCCCATGCACCCCTCGCCACTCTCCCCTGCACCTGCACTTGCACCGTTGATCTGTCAGTTTGGGTTTTGTTGGGAACCGATCGGTGGGCGGGGCGCTACGCGTTGGCCCCCGCTTTAGCACATAACCGACGTAAGGAGGTTATGGGAGAGGTTCTTACTTACTCGCGGCTAGCGGGAGAGAGAACCATTCTATGGAAACAAGGAAATTAAGCCACTCTGACTAACCACCTAGTCAGCTTGAAACGAAAACACGGCCTGAAAGGGCTGGGAGGTGCGCAGCACCTCCCGCAGGTAGCGCGTAGCGCTACCTTGCCGTACCGTGGCCCTTTAGCGTATCTCAGAGTTCCCAGTGATCGGGATAAGTGGAACCGGAGTCCGTGTAAAGGTAGTGTGCTCATGGAAACCGAAACGCACTGCGAGGAATAAAGAACGAAGAACGCTAGCCATATGCTTCATGCAAGTCTTGTTTCCGGATTGAGAACTAACCTTCTGTGTGTGGCAAACGAACAACCGGAAAACGGTTCGTTGGGCGCAAAGGGCAGCGCTACGCGCTGCCCTTTAAGGGGGGCCTAGCGGTAAGCCCCCCTGCCAATTCCCCAGGGTGACCTACGGGAACCACGATACGCCGACCAATCGGTACGGCTTCTTCTTTTGCAGGCATGATGTAGATGGGCATCCGATCGCAGCGGGGGGTATGGAGTCAAGGGATGTGATAGGTTACCTCGGATTGAACCTGCCATGATTCAACTGAGTAGACTATTGATGATAGGGGAAGGTGGGTAGCGAGATCAATAGAAGCAAGGCCGGGCACATCATACTCTTCAGAGATTGTGTCATGCCTCGATGAAGAAAAGAGGATGTGATTGGGCCCCCCCTTTTGCTCTGTCCAATGGGAGAAATCCGTAACAACGCCGCTTTTGCTTCTTCTGTGGTGAAGGAACCCGAATAATAGTCAGCGTGAGTGTGAGTGGACTCCTCACTGCGTGCATTGTCAGTGCACTCTGACTTGTAGCCTGTGCTGTCAGTGCCACGTTGAGCCTCAGAGTCCATGCGGAGAGCACTGGTAGTGTACTTTAGCCGCCCTGTCGTCCGTACTAGTGTGTGTTCGACCCACTAGGGAGGCGGGCGGGGCCACTGAGCCTAGGCCTGTGTCTAGGCTGAGGATGGATACTGCGTGGCACTTTGAGGCCGAGGCTGGCCCAAAGGGCCAGCCCGGGGGGGCCGTAGGCCCCCACCCCTCATTAGGCCATGCAGTTTTAATGTTATAGAGTGTACTACGCCCATAACGTAGCGCAGGCAATCTTACACGTGAGAATAAGACTATAATGGCCATCAAGTGGCTACTATGGCGGACGAACTACCCGAGATCGAGGACCTGACATCCAAGCTCATAGCCATGTCAGCCGATGACAGACTGGAAAAGGCCATCAGAGACTCAGGCCTAGTAGGCAGGCAAACCCAGAGCAGGGAGTTGAAGGCAGCCATAGGACAGGCCTTAGGGAGTACAGTGGTCCCTGCTATAGACAGGATGACTAGAGCCATTGAGAGACTGACAGAGAGCGTGGAAAGGTTCACCATGGTCCATGAGAGGGACAGTGCCATGATTATCGACTCCCTCAGGGAGATTGGGTGGTCTAGTAGGATGTCACTCCGCTCGTCAGGCATAGAGGAGGTTGGAGCACAACACCCGGCGACCAGTGACTGTCACACCAACCAACCGACAGGATGAGTGAAATATTCACATCAAGGCAAGAGATGGTGTGCTACTAAACTGTCTTCGTCTATAATTGTGTAGTGACTGAGATTAGGGCACAGAACGAAGGCATAGACTCAGTGTACGAGAGTGAGGGTCCCCCCCGAAGGGGGGGGCGGGCAGCGCGTAGCGCTGCCACGGCCATAAACACTAAGACGTTCAGGCCAGAACGTAGACGTCTGCCTTAAGAGTGGGGCACAAGGGAGGTGGGTCTAACGATCGATAGCTGGTCGTAAGAATTGAACGCGTTACGCGATGATAGTCTGTCTCGTTAACTCTAGTGATGTTATGAGATCCGTTCGTCAGTTGGTGGAATGTTCCAAGTTCCCTGTGGGAGGAGCACTCCTTCCAAGAAGTGGTTTCAGACGGATGCAGTTAGTGCGAATATTCTAAGTGATCTTTGGCTCCAATGTCAAAAGTGCCTCTAGCGCCTAGCGCCGCTCTTGGTTAGTTCCTTCATCTCTTACCACACGTACCAGTTAGGTGGTTAAACGACGAATCTCCCACTTCCCTAGAGGAAGAAGCGGTGAGGAAGGCTGGAAGCGGTGGAGCCAAAGCAGAGCAAAGAAAGCGTAGCTGCAAGTTAGCCCTTAGCCCAAGCCCTTATCCCACTAGCTAACCCGGATGTGCCGACGATATCGCGGTATCCGTAACTAGCTACTTCCCTCAGCCCATACGCGGCGCTCCCTTTCCCTCTAGCGGCGCTTCCCTTCCCCAGCTAGCTTCCCTTTCCCTCTCCGTTACGGATGTGCCGACTTCTAGCGTAATCCGTAATTCCAACCCCAACTCCCCCAACTCCTCCCTTCGGTCGGAGTTGTCCGCTTGCGCGGACCCTTCGGTCGGAGTTGTCCGCTTGCGCGGACCCTTCGGTCGGAGTTGTCCGCTTGCGCGGACCCTTCGGTCGGAGTTGTCCGCTTGCGCGGACCCTTCGGTCGGAGTTGCCCTCGCTTCGCTCGGGCAGGGGGCCTTGCCGGCCCCCGCCGGAAAACGCGCTTCGCGCGTTTTCCTGGCGCCTATCGGTCGTTGCCCGTTTGCGGGCCCTTAACCCAGCCCATACGCTAGAGAGAGAAGGATTTACGGATGTTTCGAGAAAAGAAGGCCGATACGTGCGGCACTTCTGCTTTAGCAGTGGGCGGGTAGCTACTAGGGTGGCAATATCTCCTATATACGATGATTCTCGTGCGGCGTTGAAAAGAGAGAGCAAGCCGGCAGAAAGAAAGAGAGCGAGCCGTGGAAAGAGAAGTGGCCAAGCGATAGAAAGAAGTGGCGCTTCCACAGTGCGCGTAGCGCGTTTTCCAACTGCCGGGAGTTGGGCGTAGCCTTCCCTTGGTAGGGTTCACTAACCTTGCGTCCTTGAACCGATAACCATCTTTCGGCTAACCTAGCCTCCTCCGTCCCTCGGGACCAACTACGGGGTAGTACAGGGTCCGAGCGAAGCTCGGACGGGGGGCTGGGAGGTGCGCAGCACCTCCCGCCGGTAGCGCGTAGCGCTACCTGGCCCCC
>Contig117+3253
TCCGACCGAAGGGTCAGGAAAACGCTACGCGTTTTCCTAGGGGGCCAACCCCCGTCCGAGCGAAGCGAGGACAACTCCGACCGAAGGGTCCGAGCGAAGCGAGGACAACTCCGACCGAAGGGAGGAGTTGGGGGAGTTGGGGTTGGGCACCCCCTTTAAGGGTGGCCTTTGGGCCAGCCCTTTAAAGTGCCTAAAAACCACCTTCTGTGAAATGAACCACACTCGATTTCCACTGTTACCTTACAGACCCAGGGAGAGGGAGGGACTTCAGGAACACCCATGCCAAACCCAACCCAAGCCACTCCCAAAACCGATGATTACCACCTCCAGCCCGCACAGGACATATCAGCCAGGCTGGACGGTCCCTCAGGCACCAAGACACTCACGGCTAACATCTACCCCCAGGGCAGATATAAAGATGCTGCTATAGGGCTAACTGGTGTTCTGTTAGGTTACTCTCATGACCCTGCCCGCACATACTACAAGACCTTCATAACTCTGGGCATACCACAGGGCATCTGGGACCACATATCGTATGAGTGCACTAAGGCAGGACAGACACTAGCGTCGTCCGCTAAGGCCAGGCCGGCTAAGGGGCATGTGTGGTTAGAGACTAACTTTAAGAGTGAGAGTATATTCAAGGTGGTGTATTGTTCTAAGAAGAATAAGTCATACGTGAAGGCCCATATATCCAATCTCGCTTCACTGTTCAACCGCCTCAAGTGCAGCATTGTGACCAAGATGAAGGTCACGCTGCGACTGAAGAAGCAGTACTCCCAGTCTGATACCTTTGAATCAGTGCCCTGGTCCCTAGGTGTAACAATGTTAGAAGTCTACCTCGTCAACACTACGACAGTAGTGGAAGAGGAACCTAGACCCCCTGCTAATGCTGCTGATGAGCTGAGGCAACTGGTGGCCAGTAGTGCACTAATGGGTATGGTAGGCGACCTAATTCCTGGGTCCGTGGGTGATGTCGAGTCGCCTCCCAGACCAAGGGCTGAGGAGGCCACTCACCTGACTCCCTTGGCGCCCATAGTACCCAGGAATGAAGGTGATGAAGTCTACCATACCCCCGGTAAGTTCGTTGGCTTTGCTGGGGATCCCCAGGGGGAGTACGATGATGATGATGGTGGTGACGGGGAGGATCCCCCTGGGGACCCAATAACAAACAAGGATGAGTGGCTCGTTAGATGTAGGGAGGTCACCCGGAAACGTCTGCTGGAGGCTGGTCATAGCCTAGTTGACCTGGAGGCTACGACTGTGCACAACTATAATAAACTGGTGTGTGACCATATGTCAAGGAGTATAATGGTCAGTAGCCTGGTTGCAGGTGCTAGCCGGTGATTGTCCGCTATGTCTATTGTTGTGTGTCCTGATGCTTGTCTTGCTATCTGCTTGTCTGTGTGTTCTGATGTTTGGTGTTATGCTGTTACTGCTCTTACTCCACTACCCGCCCCCCAACCTAATCTCGAGTGCACCTTCGCGTGCACAACTACCACCCTACTATACTACTAGCTGGATCTACTGTCCAGCACTAGGTTTTAAAAACTCACATCTTCAGTATGGATGGTAGTCTGGTGCTGGTACATACACTTCACTGGCCTTGCTCTGGGACCTAGCTGCTGTGGCTATAGCTTCTATGTGATTGTACCCATTAAGCCTAGATATGTAGTAGGCTACCTTCTGGGGTACTTTAAGCCCATCAACTTGATTGTCGTGTACTCCTGGGGTGACACATGGTATGGGGGTCAGGGGACAATTAACAGCGCCATTCACGATGAATGGTGTCTTCAGTCTACCTAGTACACCCTTTAAACTTCCTGGCAGTCCTACACATACACTGGACATCAGATTCCAGATAGCGTCTAATGTGGCTATCAGCTGCCTTATATTGGCACTATTCACTATCGCATCAAGACAGTAAGCCCTTACTGTCCTTGACGGGTCCTGGTAGTAGGGTCTTAGTGAGTTGGCCAGTACGGTACACATGTTATCAGTAGGTTCAGGCAAGGTAATAGGCCGGCCGTGGGGCCTACATTTGATACAGGCGTCTACTATTGGCCTGAAGTGCTTAGTGGTCACGGCCACACTCTCATATACTGAGTCTGTATATTGGTTATATGCCCTAATCTCAGCTACCACACAGTTATAGGCGAATACATAATAGTAACATATCATCTCCTGTCTAGACACGAATATCTCACTCATCCTCAGTGTAGTGACTACAGGAGCCACTGGCCTAGGTTGATACGTTACTACATCCTCCACTCCGGATGATTTGAGGGCCATCCTAGATGACCAGCCAATGTCATTGAGTGAATCGGTAATCACGGCGTAGTGTTTGTCGATGGACACTCCAATCTTCTCCACAGCCTCTACCATCCTTACCATTGTCTTGTTTATCCTGTCCAAGGCGAGTACCACTGTGGAGATTAGGGCCTGGCCAATAGCGCCCTCTAGCTCTCTAGGTTGGGTTTGTCTGCCTACTAGGCCTGAGTCTCTCACCGCTTTGTCTAGTCTGTCACTAGCCGACATGGCTATAAGCTTAGTGGTCAGCTCTCCAATGTCTGGGAGTTCATCAGCCATAGTGTAGTATTGTCTATTCTTATAGTCTTATTCCTCACATAAGTCTACTACAATAGTACAATGGGCCTAACTGTCGGTACCCTAGTAAACCAACCAAGCACACAGAGTAAGCCTTCCATTAAGACTGTACAAGGGTCCGTATGCTATGGTCTGTCCACTCCCCTAGTGGGCCCAGTGTACAATGAAAGTATACTAGACAGAGTATCATTGTATAAGCATCACGGTTCATAATGGCACTTTTACTGGTGTCATCAGGATCAACTATTGTAGAGGTCCATTTTGCAAAAATTCCCCCACTAATATTTTGATTTCACGGCCACAACCCTACTAGACCACCGGTTACCCGACCTACGGTCCTGGGGCGGTAGCTTTTCGAATTCAAGCAGTGATTCTATATACGTTTTTTTCGCTTGCCAGAGAGTTCT
>Contig118+2163
CGGCGGGGGCCAGGTAGCGCGTAGCGCTACCGGCGGGAGGTGCTGCGCACCTCCCAGCCCCCCGTCCGAGCGAAGCGAGGACAACTCCGACCGAAGGGTCCGAGCGAAGCGAGGACAACTCCGACCGAAGGGAGGAGTTGGGGGAGTTGGCCAGAAAGAACCACTTTAAAGTATTTATGACGGCAGGGCAGCGCTACGCGCTGCCCGCGGGGGGCCGGCGCGGCCCCCCTGCCCAGCTGTGGGCACCTTTAATAAAGGGCTGAGAAAGCGCTTTAGCACTTTAAGCCATCTGACCAAGGAGCATCGGGAGCATCTCATGCTAATGAGTTGGTTTTATTTTATCTCCCTCATTGCTATCTCTCGTCCTATTTGCTAACGCTTGGAAGTTATAATTCCTTATACCCCAAAGACGCTAGCGATGTAATAACCCGTCTCCCGAGTCTCAGGCTTTCTCCACAGGAAGTCCAAGTCGCAACCTAGACAACAAGAAGTTAAGCCCCCACTCTCTCATTACCTTTCTTCCCTCTCGCCAAATCTCTTGTTCCCAACACCAAGGCACGATGGTCTGGCCCTCTAACGCATCTTCATACCATTTCCGGGCCACAAAGGGTAGGGCAACCAACCTGGGCCGCTCTCCCGAATACGCGCAGTTCAATCCGAATCCACGGGAATCACTAGGTACCGCCCCCCGCGCCCTTCTCTTCATAGCGTGAAGTGAAGGCCTTCATCTTCATAGCGTGATAAGGCCTTCACTGGGCAGGTAGCGCTACGCGCTACCGCGGGAGGTGCTGCGCACCTCCCTGCCCTTGCGACTTTGTTGGTAGCTCTCACGCAGGTGGTTCAAACGATTTCTCTCTCACTCCCCTGTCGTTCGGAGTTAAGGAAAAGCCCGACGCTATCTACCTCTCAAATCCCTTTTTTCACCTCGTTTTCCTTCCACAACGGGTTGCTACGAATTCACGGATTCGTTGACGAAGAATTCGCCTCGAAGAAGCGAGGCCACACAGTCAAGCCCCAGTTTCTTTCCAGCACAGCGGAAGATTCACGTCTATAGATGATTCGTTGACGAAGAAATTCGTTGACAAAGAATCCGCCTCAAAGAGGCGAGGCGACTCACACCACAACACCATTACAGAACAAGCTGGGTCCATCAGGGGCAACCTACTGGATATCGCTGTGAGGCAATGGGTCAGCGAAGCAAGTAGAGTGAATCAGTCCATTCAGTGGAAGAAGTCGATCCCACTTCTGACCAGCTAGCTCATCTTATTCTTCCAGCACCGATTTATTGGTGCCAATCAAACGGTAAAGAGAGAACCTATAGATCCATCTAGACGATTCGCGGCAGGGAGTGAGTGCCCCACAGATAAAGCGAGCGAATGAGCTGGTTGGGAAGCAGCGGATTGGGTGATCGGTTATTTGGGGATGGATCGGTACGGCTCTTCTCTGTGTGTATGGTCACTCCTAGTCTGATATCGCCGGTACGGGAATAGAGACCCAGCCAATAACCGTACAACCAGCTTCTGAGGAGCCGTACCGATCCCCGCCCCCGGGATTTTAGTGTGTTACCGTTACAGCTGCTTCACAGCTTCCATTAGGACTAGTCCGCTTGCTTACTTCGGATCTTTTCTGCCGGGGAGATAGCGAGCCAGCCTAATCCATTACCACTATACGGTATTTGTTGGTTCCGCCGCTACGCTTACTAGCTTCCTTACTCCGGGACTAGCTGTATGGTGTCGGGGTAGGTATTTGATGGTTATGATCTTGCAGGCTCGCTATCTCCTTCCCGTCCACTAGCCTTCCGGCTTATCCATCCGCTTCCAAAGTTCAAATGGCCAGGTAGCGCGTAGCGCTACCGGCCCAATCAAGCTCAAAGTATTGGCATCTTTGCAAACGAATAGTAGTTTTTAAGCCGGCAGAAAGAGCGCCTAGGATGGGTGATACGGTAGTTGGCCTTGCCTTTAAAGGGGTGGTCGACTAGTGATGGTGTGTGGTCGACTAGTGGGTGGTCAACTAGTTAGTGGTCTACTAGTTCTTGCCTTTAAAGGGGTGGTCGATTAGTGAAGGTGGGTGGTGGAAAAACCCCCAACTACTACCACCTCCGCCCTGTGGGTGGGTAGGTAGTTGGTAAGCCCAACTACCCACCCCCTACTGTGGGTAGCAAAGTGTGGGTGGGTCCGGGAGGTGGAAGAAGCGCGGTCTATCGGCTGCCAATCGAAACTGCATCTATCGTAGAGTTTTTTGGAGAACGCTACGCGGTTAAAAAGAAGCCAACCGCACAATGAAGCGGGGAAGTAGCATGAATCTTTTACTCGACTAGAGATCGTCATTCTTGAGCTCTCTTGCCCTTGCTTTCCCTTATCGTTGGGCGCTATTGTGCAGCGCTAAAAGCGCTGCCCTAGGGTGCCAAAGCACCCCCTCCCACCTCTTCCCCTCATGCTTCTGCAGTGGATGGTGCCTTTGACTTAGATGCTTCATTGGAAGCCGTCCTAGCGCTTGGCTTTTCTGATGTCGCACCTTGGACTCAGCCCTCGTATGATGCTTCTGATTCATCCGCTTCACCTGTTGAACCAACTGTAGAATCAACTGCTACATATGCCCTTGCCTACTAAACTGATGTTTCCGATGGAAAGGGAAGGGGCACTCTTCGGTAGGGTACGGGCACTCACTCTCTCTAGGGGACTGGGGGCTTTTTCTGATTTGCGTACACTGAAACCCCATTTCGACTGATTCGAATCCCCAATCACATAGATAGAATAGACGTCACGCCCTTCCAACGTATGCTCTCTTGCTCCTCTAACCACCCTTCTGAACTGCTCAGTCTCCTTCCGAAGTTAGACCCGAGCCCATCTCCCTAGGACCGATTATTCCGTCCGGTCGGAACTTCATACATCTCCTTTAGATGATGGCACATGTCGGGGCAAGCCCAAAAGAAACAACGCATTCTGAGCCAAGTGGCGTCTGCCCCACTATAATAATAGTGGATTTGTACAAAGTGAGAGATTGGAATTAGCCAAATCTTCTTACTTTTGGTTCAAAGCAACCCTTTGAAGGGCAGCAAAACCAGAATTCTCTCGGAATATGCCATTCGGTTACTTTGCAGGATGGATGTTTTTGTTATCCCCGTAGTGGATTAGTTCTGGCCGGTACAACCACTCATTGTCCATTTCCAATCAACTACGACCCAATCCTCAATCATGTGGGGGAGGGGGATCTTGGAGTCGGATTTACTAATCAAATGATCTTGGCCCTTGGACCCTAGATCTTTGCCCGGGTGTCTAAGTGACAATCGATTTGGGTTCTCTACCAGACTCCGTGGCTCCCCTCTCTATCAGGGAGGCCAGGGAGGGCGTTCTGGACCTATGAAAAGGACCTCTCAGCGGTCGGTGCTTTTTCTTCTTGGAAGGCGGGCGGGGAAAACGGGGTCGATGCTCCTCTTGAGCTGGAGATTCCACCACCACTCGATGTTTGAAGCACTCAATCTCTCGTGTCTCGATCCACTCGATTTTGGCAATGTCGGTAAGTCTTGGACTGGTGTCTTGATTTTTTCTCGATGAAAGGGTAGGGAAAGCGCTAGCGCACTCGATGCTTGCTACACTCGATCTGTTTGATGCACTCGATTTTGACTCGATCCACTCTGCTGGCCACCACTCGATATTTAGACTCTACCGGAAGTGGTGAGTGGGGCCAGCAGCCACCCGCCACTGCCAGCCAGCCCAGAGCCTAGAGTGTTTGAGCCAGCAGCCAGCCTAACTAGTAAGTGATTGATGCCAGGCCCAGTCCCGAAGCGATGAGTAGCTTTCCGAGGTGGTGGGACCACAGGTTTCTTCTCCCGGCCCGACCTGGTTAGGGTGGTGGGCAGAAAGTAAGTGGGTATTAAGTGTCCCACATTACTGCCGGGTTCTGGTGTCTTTTTCTGGTACAGGGACCCAGGAAGCTGATTGGCCGCGCTTTATCCGGGTCCCGGAGGGTATGCAGGGCCTTTACTAGTAGGGGGGAAGCGCTTTCCCTGAGAGGGGTGGGGCCAGGGAAGCGCTACGCGCTTGACCCTTCCGGAGCTCCGCGTTTTCCTCTGGTCCCTTCTTGGGGGTGGGAACGTGGCAGCGCGTAGCGCTTTCACTTTGTTGGAAGTGACCCGATTACCTTTAAGGGCAGGATCTGGAAAAATCCGAATCTTCTTTTGGCGCTACGCGCTCTCTCGTGAAGCCTAAGATTGGTAGGCAATCAACTCCTGTGTACAATGATTGGGTTAAAGCCCTTCTTACTTCCCAATGAAGTCCCTTTTTCTTCCACTATTAGGGAGTCAATCCCCTTTCGCAATCTTTCAAGCCGTATGGGTACGTCTGTGGGGGCACCCAAGTGAAAGCGCTTCTTCTTCCTACCTCCTACCCTAGTGGTCCCACACTCCTTCAAGGCCCCCTAGCTGCGTAGCGCCTCATTTAAGGGTTAGGTACTCAATTCTTCTCTTTCGTAGGGAGTCCGAAGGACACTCCCCCTCCCTCCGCAAACCTTCACCGATCGGCTCGGAAAATGCATAAAGAGTAGGGATTAGTTCCGCGGGCGATTGGAAGTTCGGTACCACGGCGGCAATGCCTACAACTTACCTACCAGCTATCTCAGCTTAGTACCCTTTTTCTTCTTCTTCTTCCTATGAGTATACAAAGTAGGCGGTTGCGCTACTTGCTTAGGAGCTAAAGTGGACTGAAGAGCAGGCTGTACCTCAGACTGTCGAGTAGGCTCTACCGAAGGCTGTCGAGCAGGCTCTACCGAAGACTGTGGCTGTTTCTGCATCAACCTTCCCATTCTAAGCATATCCTCTCGAAGCCTTTCTATCTCCCGATCCTTTCTGGCCATCTCTTCTCGAAGGCTGGCCATCTCTTCTCGATTCTCTTCTCGAAAGCGGGCCATCTCCTGCTCTCTTCTTTCGATCTCTTTTCTTAAATGCTCCACCTCTTCTAGAATAACAAAAGAGTCCTCCCCTGACAGATCCACCACTTCTTTAGGCTTGGTGTCTTCCCAGACCCCATTACAATACACGTTATCCCGCTTCGTATTATAACTAATACCCATATTCACGTTTACCTCCTGTCTAGCTATGTCCAATTTGTGCCAATCCACTCTGAAGTTTGCTTCCACAGTGGCCTTTTTAGCTTCTTGGGTTGGATTCGCGTACTGTGACATGAACCACTCAGCTGACACTAAATCTCTAGCTGGCCCCTTGTGCTTCAAGACTTCCACTTCTTCTTCCATCGCCAAATAATAGGATTTCGGCGCCAAGAAGATCCCTTTCTTCACCTTGTATTCCAGCTTGAACCCACCCAGCACAGTTGAAGATACCACCTCCTCTGGAAGTGGGCTGCCTAGAACCGCTGAGTCCGTATCTGTATAGTAACAGTCAGGTCTAGAAATGTAGGGATACATATGGATCCTGGCATACGCCGTTATTGCCGCTGACAGCTGAACCGCTGATAACCTCGGAGGCGTACTATAGCTATCCTCAGGTGCACTCTTGTAGCTTACGATCCAATACTTGGCGTTAACTTCCTCTGCAAATATTAAGCCCGGATGCATTAGCAATGCCTGGTATTCCTCTTTCTCACATACCTGAGTGATCGTACTGTTAGGATTTATACCAAACCGCCCATACAGGGTATTCATCAAGATCTTGTATACATAGGACATGGCCTCATTCTTAGCCCTTTTGGCCTCTTGCCGGCTTTCATACAGAGAAGTTATAAAGCCCTCAAATGGGCTCTCCTTCTTCTCAAACAGATAACCCCTTAAAGGCCTTACCTTATACCCTATCTCCTGTGCATACTTCAATTCCTCTGAAAAGAATACGCCCACGAATCTTCCTACTGGGAATAGCAGAGTATTCCTATTTGGATCCCTGTAAGGAAGAAACGGTCGATCTATGGTCTCTGGGCATACCACATAGGCCTCAATGAACCCAAATAAGCTTGATAGATCCGCACCCTTTAAGTTGCCGTGCCATACTGGTACACCACCTGGCATAGCCTTTGTCTGCATTATATAAGGGTACAATGAGTTCACGTCGTAGTAATACAGGTTCTCACCGTATGGCTTATAGACATCCGTGTGTCCTCCATAGTAGCCATTCCTTATGAATGTATCCTCATTTCTGCTAGGTATATGGATAGGCCAGTTTTCCACGTCATAGTAACGAGAACGATAAATCTGCATAGCCAAAGAGGACAGTGTTATACAATCCAATATATCCACTTGATAGCTTTCCCAATATATCTCCTGCGCTTTTAGCATAATTCCACCCAGCAGCCTTATATCCTGCATTAAATACTCAAACAGCTGCGGCCGTCGTTCTAGCAGATTCGACTCGTTGATTTCCTCATGTGGAATGCTTCCCTTACCCTTCAATTCAGGACAGAGAGTCTTGGCCAATGAGCCCAGACTACTCGGAAGCAGAGCCAGAGAATCTCTCAGATAGAATAGGGCTTTCTCGGGGTTCTCCCGGGTATATACTGAGACCTGATACAGTCTAGAGTTCCTCATTAGAGGTTTAAACCTATATTGGTCATTATTTATCAGATGCTTCAACATAATAATTCCATCGAAGCGAGAGAGATTGTGAAAATAGACTACCCTAATACGCTTTTCCCTGCTAACAGAGTCCTCTATAGCTGTTGTCGAAGCAGCTAATCGATTCAGAAAGTCACTCATCATCTGATAGCTTCTTTCCTCAAATGTTGGATACAGATTTATTACATAATCTTCACTATAATAAATACTGAATGCTGAATCACGCACTTTCCTCAGATCCATTCCTGGTTTTACTGACAAACAACCTATAGCGTAGGGCACATGGACACCATTCCTCATTATAGTCTCCGTATCCGCTACCCAGAATGACCTCCTTCCCTTATTCCGGCGTTTGACCGCAGTCACATGCTTCGGGTAACGGCCTTTATAACTCTCTTTCTCTCTACTCAGAAGCAGCCTACTACTGTCCAATTCCACTGGCTGATAACCACTTCTACTCACACTCGTGATAATACTCTGTATTAGTCTTGCTATCTCCTCAGAGTCCAGTGAAGGCAACAGCTCTCTTATATCCATGTCCTTCTCCTTGGTAATGTAATACACTTTGATAAAGATACCCCTAATCCTAGTCCTCTCGTATTCCTCTGCTTTCTCCAATATGAGCCTTTCTATTGCAGTAATCGTATCCAGGTTAGGTACTACATTCTCCTGCCTGTCCTGCAATGGTATTGCTTTACCCAACATGCATCTTATTATACCCACTCTTGGAAGCTCCATCACATACCCTACGGTGAACTTCCCGTATGTCGAATTCCTCAGATAGCCATATTTCAGTAGTAATTGCACCACTGCCAATACTAGCAAATCACTCTCGCCACCTCGTAAGTAAGGCTCCTTGAAGCTCATTTCGCTTAAGCTTATACCTCGACCCACCTGCACTTCTTCTTGCTCTATTAAACCCTGTAAAGTAGCCCAACATTGACTAAACCAGTGGGTTGCCACTTCCACCGTTGAAAATCTTGTGTTTACAGCGGACCACTTACCTGCACTCGTGTTTGAGTATTGCATTTGGTCTTTTTCTTTCCAGTATTGCATTTGGTCTTTTTCTTTCCTTTTAATAGTGCAAACTATAGTTCACTCCCAGAGATTTCCCGCTTTCAAGAAGACCCTTGAACTCGCTCCATCTCTCGGCACTGCAAACCGTTGTTGCATAAGACTCATAGCTAGCCGCTAGAGCTGACACCCGCTTACCCCATGGCACATCCCTTTTATCTTTCAACGAACACAACAGATATTCCAGGTGTTCCCTTGGAACAGGATCCCCCACCCAGTTACTATATTGGGGACCTTCATTACTTAGAATCTCCACTATAGGAATACCTGCCTTGCTAGTCACGGGAGATGGCCCCATGTAGTATGGGTACTCTGGACTTATTAGGTTCCTATTTATGAACTCATTTATCCAACGAAGTGGCGCGCCCATTTCCACAAAGGTGTCCGTATAGATATTCGGCAGGGATTCCACCGAATAGGCATTTGTTATGAAGTTATCGTGTACAG
>Contig119+1191
GGCTAGGGGTTTGAAGAGCAGAAATTACTCCTGACGTGGGAGCACTACTCGAGTTGGGCACAGGGCCGCAGGCAACTCCGACCGGAGGGAGGAGTTGGAAACGCACAATCGTCCCGTGCGGGGGCGCTACGCGCTACCGCGGGAGGTGCTGCGCACCTCCCAGCGCTACGCGCCCCCAGCACCAACCGGTGAAGCGCGAAAAAAGATGAGTTGCTAAAAGGATGAGTTGTTAGCCTTACAACTTATTCCTTTCCGCGCTTCCCCGAAAGCCCTTGCCTTGCCAATTCTGACGAGGCATGGGGCAGGTTGCGAAGAAGCATAGGCCGCCCCATTAGTGCCAATTACTACGGGGACGCCACACCAAGGTAACTGACACTAGTGGGCAAACCGCTTCTCCGCATCCACCCATTGCTACCGGAACTTTCGAGGCTATGGCTACCGTACAGACTTGGAGCCAGGACAATCGTGCGTTTTCCGTAAAATGCTTCTGCTCGCAGAAGATTTTACCCCCGACGGATGGCTAATTTGCCCGTCCCGAACATCGACAGATGAACACTAAGTCTTTCTTCCTTTCCCCTCGGAGTGGTATTGCAATGACAGGTTTACGCCTTTCCTTCGGTCATGGACTTGGTTTCCATGGACCGCACGGTGGCTATTGTGCGTGCTATATGGTCCTCTAGGCATACCGGCTTGACTAGACACAGGATACTATGTAAGCAGGGCATCCCATGAACTGATTGTGGGATGCAGAGTGTCGTTGGTGGTATACCAAGAGCACTATAGTGGTCAGTATCGTGCGCGGTCTGGCATCTGGAGCGGGGCCCCGGTCCTTTGATGAAGGAGGCCACTATAGCGCTGCCTGTATCCTGCTCTGTCTGCCCGGGGACCGGCAGGGGTCATGATGGATAATTGGCTTCCCGTGCGTGTTCCGGGCCGCCTAGCCTGGCAGTCGGGCCCGCGACTAAAGGCCTGACTTAATGTCGACTAGTGTACAAGACTGGGAGTCCGGAAGCTGCCTCAATGGGGACGACCGGGTTCAATTCCTGCTTTGTCAATGTGAAGCTAGGCAGCCTCACTGCGCTTGGAGTATGATGGCAACTAGCTTAGTATCTCTCAGTGTTCGGCTTATAACAGTCGACCAAGCCAGCTGCTCCACATCATTACCAGGCTTAGGGCGATTTTCATCCTTCAATTCCTTTCCGAATCCTACTATGCGCGTGCGTGACCCAACCCCCGTCTACGTGTTTTGTGACGAGAATGAATTTACGTGCCATCCCGAAGTGCTATGGGAAGAGCGAGTTGAGATGGATCACACAACCACCCTCTTTCTGTAATGCCTAAAGGGCAGCCGCCAGATCAAAGTAGGCTAAGGACGGATTCGAACCGTCATTCCAGGATTTGCAGTCCAATACATTGCCATTATGTTACCTAGCCTTTGGACACTGAAACGCGCAAAGAAGCCAGTTGAGGCGGAAGGAGGAGGTAGCCGACAGAAAAACACTGAGGTTTTTTCTGGCACAACTTCTCTCACTCACGAAGGAAGGAAAGCGAAGCCACCAAAAACACTATATAGAAGCCTTAAGGGAAGGCTACCGCCGCGCCACAATTATTGCGGGGTGAGAAGAGGGGCGGGTGGAAGGCAAAGGCCTTTCTATCTACGTTTTTCTTGGGTGGTGGAAGGCGAAGCCGCTACTACAGGGGCCTACGGCCAACTACGCCCCGAGCAAGCGCTCTTCTCTCTCCCGGTGAGATTTTGCCTCCAAAGCAGACTTGACCCAGAGAAGGCGATGGTCTTTCCCCTTGGCAGATGATCCTGGGCGGAGAGCAGACAAGGGGACTGGCCTCGCGCAGACGATGGATTGGCCTGGCCCTTTGGCTTATGTAGACGATGCTGCGCGGACGTTGTCCCTAGGAATACGATGCTTGGGCAGGTAGCGCTACGCGCTACCGCGGGAGGTGCTGCGCTTTGTGGGGCGTTGAGCGCCCCTTTTATCAGATATGTAGTAGGCAGACTCTCACTGCTCTAGACACCAGAGCTAGGATGAAACCAAAGAGAAACAAGCTATTTCATTAAGAAAGAGGAAGCAAGGGAAT
>Contig12+1345
GAAAACGCACGATTGTCCTAGGGGGCCCCCCTGCCCGAAGGGCAACGACCGATAGGCGCCAGGAAAACGCGCGAAGCGCGTTTTCCGGCGGGGGCCGGCAAGGCCCCCTGCCCGAGCGAAGCGAGGGCAACTCCGACCGAAGGGTCCGCGCAAGCGGACAACTCCGACCGAAGGGTCAGGAAAACGCTACGCGTTTTCCGGCGGGGGCCAGGTAGCGCTACGCGCTACCGGCGGGAGGTGCTGCGCACCTCCCAGCCCCCCGTCCGAGCGAAGCGAGGACAACTCCGACCGAAGGGTCCG
>Contig120+15447
CCTTGCTAGTCACGGGAGATGGCCCCATGTAGTATGGGTACTCTGGACTTATTAGGTTCCTATTTATGAACTCATTTATCCAACGAAGTGGCGCGCCCATTTCCACAAAGGTGTCCGTATAGATATTCGGCAGGGATTCCACCGAATAGGCATTTGTTATGAAGTTATCGTGTACAGTATACAGGGGGTTCTCTCCGCCTACTAGGAGTCTCTCTATCACCCTCATAGCTATTAAGGCATCCTTTTGGTGAATGAAGTTCGCACAAGTAGCCAACCTACTTTTACGGATATTCCTCTTTGACGTAGGTACTTCTAAGGTTATTCTATGCCGGGTTTTTCCTACTTTCCTTCTAGCGTAGACCCAGACTTGTACGTTTTCGGAACACATGTAGTCTTGCACCGTTGTAAAATACGGTATACTATACAATACAGGCCTCCCCAACATTGAACAGATACTCCCCACTTGACTGATTAACTGAAGCAAATTCATTACATCAGGGTACTTTGTGCTCCAAAATTCACGGCACATTGCTGCTATCTCATTACTCTCTTTGAAACTCAGCAAGGTTTGCGAGGCCTCCGCTATATCCGTAGACATTGCCCTTACAGTCTTCCCATACACCAACGGCATAAACAGCTTCTTCATTAAACCCCTTTTTAGCAGAGGCATTACCACTGACCTAGTACTTTTACTCACTCTTTGCTCCAAGAACTCCTTCAGCTCTATCAGCAAGTATGAGTATAAGTCCTGGATAACCGTGCCCTCAGAAGGGATTAGATTGGTTCTTCTGGCTAGTTCCTTATTCAGCAACAGATAGGACATTATCTGATAGGCACTGGCCGATGCATCCTGGGATATTGGAACCTTGCTGTAATCCAGATACCTTTCATTACAGAGGACTTTTCCTAAGAACTGGAAGGGATTCTCCGCATTGGCCAAGAAGGCTACCAGACTCCCATCCAAGACGAACGATGAACGCGATTCCATGTACCACCTATGAGCCTCCTCTATGGAGCTAAATCGCTTGTACTTAAACGCTGCAGCACAGGACACGTGCCTTATTACTACATCACTGTTCGGGAATACTTTGGCCTCACCTGCAAACTGTATTAGACTTCTAGCCAAATCCCGTTCATGAAAGTGAAGTACCCCCGCACGATAGATTCTACCTCTAAAGTCTACAAACGCTGGGAGATAAAACCTGTACCCTTTATATGCACGCGCCATCTTTAACAGCAAATCCTCATATCTTGCCCTTTGAACCCACTGGTATAGTTCTTTCACTAGTTGCCCAAAACGGTATCTTTCCCCCATAGCTTTATCCTCCAGATAGCATTGCCGAAGCACCCTCTCTGCCTCATACAGGGGAACCCATGCCAGCTCTTTACGCATCATTACCCCCACCTCTACCAGACCTTCGTAATTCGACTCCAGAAACTCCAGAACCTTCTCGCTCGTCGTATGTCCCCGTCACGCCATTGCTTCGGGCGACTAGACCCGGACGCCCGATTGGACTGGGCGGAACCGATCGGTGGGCCGCCCGTCGGGAGCGCCGTGACCGGCGCTCCCTGACCCCCAGATGGTTAGCGACGGTAGGGTGACCGGGCGTTGGTTCGGTACCGCGCACCCCTTGTAGTGCATCCTTATCCCACAGACGTGGGGGACCGGCATTCGGACCAGGTACTTCGCACCCTGGTGACGCCTACATTCCTATCCGGCAGCGTTTGCAACAGTTTCCTGCTCAACCGCGTTTACCCCCGTCCTGTATCCTTAGACTGTAAGAACGTATTGCTACGCTCCGGGGACCCTTATACTCCTGATGGATACCCCTTCTCAGACTACCCGATTTGTGCCTCTCTTACCTTCATCATCGAATATCAGGAGGAAGACCGATTTCTTTGTTTTGTCTAATCGGGAATTATCGGTAGATACCGCTAACTACTCCCGGTCTAAGTCTATAGCAAGTATCCGTCCAGGTGCAGTATTCCCAGTTCAACATCCCAGTAGAGCCTCATCTCCTCTATCCAATACTCCCCGAATGGAACTGCTGCGCCCTGCCGGGCTAGCTGAACCATCGAAATGCGGCACAGCCTAGTACCGGGAAATCCCCCTGGCTGCGGGACTGGTGACGCGTAAACAGGCGTAGTATAGTGGATGGGTGGTATAGAAGCCGGGTCATAGGGCGCCCCCCATCGGCGGAACAGCCCCCATTGCAGGTCCCCATGGAGCATATGGCGGCGCTACGCTACCAGCCCTTCCACAAGCTCCCAACGAAGGAACTGGACCGACTCCCAAACCTAGTGCCCTTTGGGGGCTAAACCAAGACTGCTGATACTGGAATAGACTACTCCGGTTATTCCTTGGTACCGAGGGTGGGACCAGGAGTCCAAGGGGTCATTGCAGTGGGGTCTTCACTACCACGGATTGCAGTGGATTACTCACCACTACATAAGGGTTCTTCCGTGGAGCGGCCCGCAACCGATTGATTCTAGTGCCCGCGTAGCGGGCCCCGCAGCGTAGCTGCAGGGCTGGGGTTTGGTGCGGGGGGCGCGTAGCGCCCCGCACGGGACGATTGTGCGTTTCCAACTCCTCCCTCCGGTCGGAGTTGCCTTCGGCAGGTAGCGCTACGCGCTACCGCGGGAGGTGCTGCGCACCTCCCTGCCCTGTGCCCTACTCTATGGAAATCACGTAAATAAAGGAAATCTTCTTCCTTTCAGTTGGATCCTAGAAGCTCAATGCCTCAACCGTTGAGGGAAAATGAAAAGTATCGATGGGGGCGGCTCTGATACGTTCTCCCGGAAGTGCCCACTAAGCACCCGTCATCTTTTCGAAGTCCCTTCCCGGGGCAGGCTCACTTTCAGAGAGCCTGTATCGAGAAGGGCTCGGCATTATCAGAAGGACTTTTACATTCCGCTCCTCTTGGATGGGGCGCTTTGCCCCAACCAGGCCACCGTGCGAAAGTTGTCTTCATGGTTGCCGGGATCCAACCGATTCTGGACGATCCCTCTCTGTATGGCATAACGTAAAAGGTGCTATTACGTAGGATGGGTAGATCGATCCGGTTGGGGCATTCTCTGGAACTTCGAGAAGAATCATCCGAGGCGTTTAAAGGGCAGCGCTAACGCGCTGCCTTTAAAGGGCTGGGCCGATTGATTTTGCCCACCCTCGCCTTCCTCGTACCTATAGAGGTAGGCACTATAGGGCCTGCCCACTCTAACTATCCCATGCCACTGTATTACCCTGCTGCTTCACTTCGCTGGGCGACCCCTAAGACTCTAGCTGATCCACCTTCAGCGAGGCCTTGTAGTATGCTGGATGTATCGTCGTTTCCTTTTCCTTAGGGTAAGAGGTAATAAGCGTCTCCGCTCAACCTTTCAGGCCTTGCCGGTATTATCACTACTCGGTTGGGAGGCTAGCAGGAAAAACGCGTAGCTCCGCTTAGCGTAGCGCTTCCCACGCCCTCTCCCATTCTTCCTTCGCGAAGTAGTTAGTAACTACCAGCATTCTTAGCTCAGTTGGATAGAGCAACAACCTTCTAAGTTGAAGGTCACAGGTTCGAGTCCTGTAGGATGCAGAAAGTGCACATCGGATCAGAGACTTACGGGTGGGGGCCTACGGCCCCCCCGGGCTGGCCCTTTGGGCCAGCCTCGGCCTCTATCTGCTCGGTTCCCCGAACTATTACTTGTTCGATTAGTCCATCGGAATGGTTTGGCCTTCCGATCTACAAGATCGTGAAGGTGTCGTGCCCTGTGGAGTGGAGCGGAAACTAGGTGCCCCGATTAGGACGTTAATTCATCCCGCCGATATTCATCGGAGACCCGCCCCTCCGATCGAAATCGTTCAAGGGCTGGGCTGGATATCTCGGTGCGGCTTTCTAGGCACAGTCGTCCTGCGATAGTGCATCCTGGCACTAGGTTCCTTCGAGCAGGAGGTTTAAGCATGGTAACTGATCACTCTATTTTAGATTGATGGGAAGGCAAGCAAGCCCTTTAATAAAGGGCTGGGCAATAACGGACTTGAACCGCTGACTCTCTCGGTGTAAACGAGGCACTCTACCGACTGAGCTAATTGCCCCCGCTACTTTCGCTTCCCCTGTAATCCGCTTTCGCTACGAAATAAAATTCAGTCCCCGTATGAGACTGAAATCCGGAGGTCGGTCCGGGAGCGCCTTCGGCCCGACCGACCCACAGACGTGGTCGAGTGGCTTCGCCCAAAAAAGGGTCCGCGCAAGCGGACAACTCCGACCGAAGGGTCAGGAAAACGCTACGCGTTTTCCGGCGGGGCCAGGTAGCGCGTAGCGCTACCGGCGGGAGGTGCTGCGCACCTCCCAGCCCCCCGTCCGAGCGAAGCGAGGACAACTCCGACCGAAGGGTCCG
>Contig121+25447
TGTAGTATGGGTACTCTGGACTTATTAGGTTCCTATTTATGAACTCATTTATCCAACGAAGTGGCGCGCCCATTTCCACAAAGGTGTCCGTATAGATATTCGGCAGGGATTCCACCGAATAGGCATTTGTTATGAAGTTATCGTGTACAGGCTTCAACTTAAAGGCGTGGTACCTTGCAGCCTTATCCAATTGCTCTACCAAGGTGGCCACTTTCGCCACAGGGAAGTCTGCCAAGCTACTGAACAGTAATCCCAACACGTGCAGAATGATCAATTCCAACGAATACAGACCCATTTGAGCGAGTATCTCCAATTCTGCTTTGTTCTCCTCTCGCCGTCGACTTAATTTATCCACCAGAGATTCTCTTGCACTAGCAACTCCTTTACGAATCAGTATATGAGCCATATTGGGATAACTACTAAAGATACTAATCTCATCAAAGCTTGAAGTCAAACTCTCTATCCTCCTCTGTAGAGTATCCAAATCATACTTGGCGTGTATCCTATTTTCTATTAATAAGTCAAATACAGCATCCTTGTAATTGGCGGCATTAGCCTGCTCCCTCTGGATGGAAGACAATTGCCCCAGTTTGTTAAAGAACTTATCCCAAAAGGCTACATCCTTGTCCAAGGAAGGGTAAGACCGAAACACAGACGAAGAAGGGTAAGACCGAAACGAAGAATATGGCACAAACGAAGAAGGGTAAGACCGAAACACAGACGAAGAAGGGTAAGACCAAAACGAAGAATATGGCATAAAGCTGAAGTAAGAGAGGGACACCGGTGGTTGAAGGGGTAAAGCCCCTTTGCCACCTTTTGGCAATCCCAGAACACTATAGGCACTTTTTAGGGATGCCCAGCCCCAGTTCTTGTATAAAAGTTTCATGGTTGTTCATTTGTTTTTTGGGCCCTGGGTGGGCTGATTTTAATAAAGGCCCTGGGTAGAGCCCTGGGTGGGCTGAATGTACTAAGTAACCTGGGCAGAGCCCTGGGCGTAATGTACTAAGGAACCTGGGCCTTTTATTCCCATTCTGTTGCGTTCCTGGGGAATAGTACTTTTCCCTCTCCTTTCAGTCGAGTGGCTTCGCCCCTTTGGGCCAGCCACGGCCTCGCCCGTGAAGTAAATCATCGCACCTACAACATTATCCCGATCAATAGTTTATTAGGAGCAATTCATCCTTCCCGAACGCAGCATACAACTCTCCGTTGTACTGCGCTCTCCAAGTGTGCTTGTTTCCCCTTCTCCTTCCTTGCCAATGGCAAGTCTTTGAATAGGGACTTCGATGGGAAGGGAAAAGAAGGCGTTAAGAAACCCTCCTGGCCCAACCCTGGACACTCTAGGATCCTTTTCCGAACCTGCCCCCGCCCGCCGTTGGGGGATAGATAAAGACATCATATTACACCGATCCGGAGGCCGTTCGCGGTGCCCGGGAGGGTCGAAGACCGAGGAACCAAACCAAGCATTCTTATTGTGGCTAGGTCCAATCCCCTGGGCCCTTCGGAAAGGAATTTGGGTTCCTTCAGGTTCCCTCCGGAGGGATAATCTTGATTGCTGCTTCTTCCGGACCCCCGGAGAAGCGAAAGAAGGCTCGAATGGTATGATCCCTCCGTCACCCCCAGAATAGAAGGGTGATCTCGTAGTTCTTGGTCTGTGGAGATGCGTTATTAGGTGCTCCATATTTCACATCTAGGCTGAACTTCAACCTGTGCTCAGAATATAGCCAACCCATACACTGATAAGGGATGTATGGATTCTCGAGGAGGGAGGAGCCATCGAGACTGGTCCTCCCTGGACCGCCCAGATCCCACGAGTGAACAGAGAGTTGAATCCCCATAGGATCTCACCTGAATCGCCCCATCCATCCTCCTGAAGAGTAGTGTAGTTTGGTCTCAGTACCTAATTGGAACAGGAGGAATACGCCATGCTAACGTTCCTTGGATGATCCGCATCTTCGGGTCAGGCGCTGATGAGCACATTGAACTATCCATGCGGCTGGGAGCCTTCACAGCCCAAGCGCAACGACGCAATTATCAGGGGCGCGCTCTACCAACTGAGCTAATAGCCCGTCGTACATGCCTCCCCAATGGGGGCAGTGTCAGGAGCGAAGGAGAAACCATCCTAATCTCTCATATTTCTTGACCATGTCGCCACCCCGATAGGGTGGCAACATGGTCGATGAATGGGCTACTATCAGCTCGTTCGTTCCGACCTGGAATAATAAGCTCATGAACTTGGTATTGCTCCACTGTCGGGACAAAAGAATCCCATCTCCGAGCGTGTAACTCGATTGTGAAGCAGTGTGATACATACCGGAACGTCCAGTAAGCATTGACTCTCCCCGAAAAGGAGGTGATCCAGCCGCACCTTCCGGTACGGCTACCTTGTTACGACTTCACTCCAGTCACTAGCCCTGCCTTCGGCACCCCCCTCCTTGCGGTTGGGGCAACGACTTCGGGCATGGCCAGCTCCCATAGTGTGACGGGCGGTGTGTACAAGGCCCGGGAACGGATTCACCGCCGTATGGCTGACCGGCGATTACTAGCGATTCCGGCTTCATGCAGGCGAGTTGCAGCCTGCAATCCGAACTGAGGTCGGGTTTTTGAGGTTAGCTCGCCCTCGCGGGGTCGCGACCCTTTGTCCCGTCCATTGTAGCACGTGTGTCGCCCAGGGCGTAAGGGGCATGCTGACTTGACGTCATCCCCACCTTCCTCCGGCTTATCACCGGCAGTCTGTTCAGGGTTCCAAACTGAATAATGGCAACTAAACACGGGGGTTGCGCTCGTTGCGGGACTTAACCCAACACCTCACGGCACGAGCTGACGACAGCCATGCACCACCTGTGTCCGCGTTCCCGAGGGCACTCCCCTCTTTCAAGAGGATTCACGGCATGTCAAGCCCTGGTAAGGTTCTTCGCGTTGCATCGAATTAAACCACATGCTCCACCGCTTGTGCGGGCCCCCGTCAATTCCTTTGAGTTTCATTCTTGCGAACGTACTCCCCAGGCGGGATACTTAACGCGTTAGCTACAGCACTGCACGGGTCGATACGCACAGCGCTTAGTATCCATCGTTTACAGCTAGGACTACTGGGGTATCTAATCCCATTTGCTCCCCTAGCTTTCGTCTCTCAGTGTCAGTGTCGGCCCAGCAGAGTGCTTTCGCCGTTGGTGTTCCTTCCGATCTCTACGCATTTCACCGCTCCACCGGAAATTCCCTCTGCCCCTACCGTACTCCAGCTTAGTAGTTTCCACCGCCCGTCCAGGGTTGAGCCCTGGGATTTGACGGCAGACTTGAGAAGCCACCTACAGACGCTTTACGCCCAATCATTCCGGATAACGCTTGCATCCTCTGTCTTACCGCGGCTGCTGGCACAGAGTTAGCCGATGCTTATTCCCCAGATACCGTCATTGCTTCTTCTCCGGGAAAAGGAGTTTACGACCCGTGGGCCTTCTACCTCCACGCGGCATTGCTCCGTCAGGCTTTCGCCCATTGCGGAAAATTCCCCACTGCTGCCTCCCGTAGGAGTCTGGGCCGTGTCTCAGTCCCAGTGTGGCTGATCATCCTCTCGGACCAGCTACTGATCGTCGCCTTGGTGAGCCATTGCCTCACCAACCAGCTAATCAGACGCAAGCCCCTCCTTGGGCGGATTCCTCCTTTTCGCTCCTCAGCCTATGGGGTATTAGCAGCCGTTTCCAGCTGTTGTCCCCCCCCCAAGGGCAGGTTCTTACGCGTTACTCACCCGTCCGCCACTGAAAACACCACTGGGATGCTTTCCGTCCGACTTGCATGTGTTAAGCATGCCGCCAGCGTTCATCCTGAGCCAGGATCAAACTCTCCGTGGGATTTGTAGTTACACTACCTGTAGCTTACTCATCCGCTGATGAAGCCGATTCGGGATTTTCTCCCACCCCAAGGTATGACTTGGGTCCATTTGCTTCGTATTAGCCTAAGGCTCACTCCCAGTATACCCATTCCTACTCTTCCATGTCAATCCCATAAGCCTCTTCGAACTATTCGGATTACGAGGAAGCAGGTATAAACACTTGAACCGGATCTAGGGATAATCAGACTCGAACTGATGACTCACACCACGTCAAGGTGACACTCTACCGCTGAGTTATATCCCTGCCCCCATTCCGAGCGGTGACTGACCGATGGGTAATAAGGACCTACCGATCGAAAAAGTACCTACCATAACGTGTGGTCACGGTACCAGATACCACCATCCCGATATGACCGAATAAACTCTCATACTATTCCCAAAAAAAAGAGTGAGAGGGACTTCATTCCGTTATCGACTGACCACACCTTATCCGAACTAGAGATTCCTAGTATCCCATATGACTTTCCAAAATTCGTGATACTATTATACTAGTATAACCGGTTCTGCTGAGAGAAAGTAATTCAAAAGCATCATACTTTTCGGAGACATGCTCCGGGGTAAGCGGAGCCATCTGTGGTTAACGCCCCCAGGAAGAAACTCATAAAACCGTTGACTAATACGTAGTGGTGCATTGCCATCACACTGAAGAAGGATTCGCAATTAATACTACTACACTCTGATGTATCAGGAAAAGGCTCGTCTTCGACTCATTGATTCGTATCGGCATCAGAGTACATATCTACCGATGGGATCCACATCATCCGTTCCTAGCAACAACAGCTTGACCTTGACCTTCTTGTTCCCTTATGATACAATTCTTCTCTCGAAAAAGGGATGGAAGAATGGTGCCAGCGGTTCGGCACGGATCCCAACAAGCCGGGATTCCCGGGATGTCTCTTTGTAGAATCCCTTGGACATATCTCCATTGGATTAGCAGGAACCACGCAGTCATGGGGTCGTATCTGAGACAGATGCCTCTGCAGCATAGGTTGCTAGAGGTACCACAGATGGACTTATCCCAAGCACGAGAGCCAACAAAAACTTTCATTTGATTCCCGTAGTGTATAATTGCATGGATAAGCTTACATCAACCCGTCAATAATAGTAAGATTAAATTTAATCTTACGCAGTATTTCTTTCTCTAATATATATATATATTCATTTCT
>Contig122+1213
CTCTCTGGCAAGCGAAAAAAACGTATATAGAATCACTGCTTGAATTCGAAAAGCTACCGCCCCAGGACCGTAGGTCGGGTAACCGGTGGTCTAGTAGGGTTGTGGCCGTGAAATCAAAATATTAGTGGGGGAATTTTTGCAAAATGGACCGGTAAGCGGTATCAAAAATCCAACCACCCCCGAGGCCGGGCGGAACAAATTGGAATGATGGGGTATGTATCGCATCGGCGACTCGCCCTCTCTTCCCTCTCCCTCCGCTATCTCGGGCGGCCGGCAGGGGGCCGCCCTCGATACGCTCCGGGGCTCGCTATCTCGGGCCCGTGCCGGGCCCTCAATACGCTCGCCAGATGGGTTAGGGGGGGCCGCAGCTGTTGTAGCCGATGCCGTTGTAGCCGCAGAAGCCAAAACAGCAACCGCTGCTGCTGATGACGAAGCCGAAGCAACCGACGCGGAGGCTATCTCACAAGCGGGTCTTTTCGGAATTCGTTAGAAGCAGGTTCGAATCCTGCCCCGCTTACCGGTTCTATTTACTGGAATTCCAGCCAGCTCGCCTAGCTCGCTTTGCTCGCCCCCTAGCTCGCTTTGCTCGCCCAGTAAGCAGTTCTGCTCCCTGCTTTCGATTTTCTCACAGGAAATGGCCTCTCTGTGCGATCATGCGAATTCCATCCAAACCCACGCGGGGGCCACCCTCTCGTTGATTTTAACCGGGGAAACTTGCCTTCTGGGGAGCCTTCTGGGGAGGTTGCCCTCGTACTCCTTCCCGCTATCCCCCTCGTACTACTTCCTGCTACCCTTTTAATGAACTCTAGGAATGCCCCTTTGATTTTAGCACAGGAAAACCCCCAGCAAGGTGTTTTTGTTTTCCCCACCTGAGAATCCGCTGTTTCGGGAGAGAGACGCTTTGCTGTTTCCCCAACCCGATAATCCGCTGTTGCTGCTGCTATTGGCGTAGCTGCTATTGCACCGTTAATCCGCTGTGACTGCCCATTGATCCGCTGTTGCTGCTGCTATTGCCCTTTAAGCCCGCTACCGATGCAGCTGATTCTTACGCCACGAAAACACGTAAATAAAAAGTCAGCAGAATCAAACAACGTAAATAAAAAGTTTAAACAGCAGAATCAAACATCAGCTTCAGCTGTTCAGCAGAATCAAACATCAGCTTCAGCTGTTTACGCTCCCTGTCGGGTCTGGAACAGCGTAAGTAACCAGCTGATTCGATGGCTGGAACAGCAGATGGTAGGGCCGGCTAGCGCATTAACGGCCCCCGTAACAATGATTCTTGAAGTACAAATTGTCATGAGTATAGGAGCAAAAGCGAACGATACAGAAATGAAGCAAAGCAGCACTTTGAATCCAACAAGCTTACGTCCTTTCATATATTTCAGGCTTGTCGTGAACGCTTCATCAGCTTCTTCAGAATTTTCCACCAAAACTCTTTTTGAGCGGCTCAATAAAACGTTCATATGTGTAGCTATTCATGTCAGCTGGATACAAGAGTCTACGTTTTATACCTATCACGTGGGGCTCTGGAGTGAGAACGCCAGCAGATATACCTGCCAAAAGAAGATACAGGGTTTATTCGCTGACTTGCCAGAAGTAGCGCTTTCCCTGACCTTCAAAAAGAGTTGGAAATCTGTCCGCAAAGTTCTCACCACTACTGGGAACCGAAGTCAAGTGATACAGAGGAGGCGGGCCATCCCGCCCCAAGGCGGAGTGGGAGTAATAAGGAAACTCCGCAGGTTCGAATCCTGCCTACGCCTCTGGAAAACGCTACGCTAAGGCCTTCCGGCGCCCACCCAAAGTGCAGGGTCGCCTAGCATCATGGGTTTAATCCCATTTCCTCCGCTCCCCGAAATCAGGAAGGTCCCACGGAAACAGCGTATTTAGGGAAAAGCCGAAACAGCGGATTATCAGTCAGCAAGAAGCATCCCGAAACAGCGGATTATCAGTCAGCAAGAAGGCTAACGCTGGTAAGATCCGTGGCAATAATTATTGGGTAAACAGCGGATGTTTTACTCTCTCTCTCGGCCAATTCAGCGGTTAAAAGGGTTGGGCCGGCAGGGGAACAGCGGATTTAAGGTTACTCTCTCTCCCGATTCAGCGGGCGGCAAATCGCCCCTATAAAGGGGGAAAAGCCTTTCGCGCGAGGGGGCGGGTTGGGCCAAAGGAGAACAGCGGATTGGGCAGCACTCAACCTCTCTCGGCATTGGCTGCGGCCCCCTCCCTTCTTGGGCTGCGTTTCCCTAAGCACCTTAATCTACCTCGATTTTAGCGATCCATGCTTCATAAGTAGGTCCCGTTAGTGCCACCTAGCTCTGCATAGATTGGTCGGGTAGGTGTGCCGATTCACCCCTTCCCCAGCAGCAGGAATGGGTTCTCTGGCAATAGGGGCATTCAGAGGGCCTAAAGGATAATGGAAAATTGGGGCATTCAAAGGGCCTAAAGAGGTAGGCATTAAAAGGTATCCAGAAGGCATGGGCAAGAAGTTGAAGAGAAAGGTAAGAGAAACCTCCTCAGAGGGCAAGTTTGCCATTAGAGAATCAACGATGGGACCCTGCGTGGTACGTTTTGCTTAGTTTAACAGGATCGCACGGAGAGGCCCTTTTTCCGGGTAGAAAAGGCACAGGGGGTTCCTACTGGGCGAGCAAAGCGAGCTGCTAGGCGAGCAAAGCGAGCAAGCCACAAGCTGGGCGAGCAACGCGAGCACAACGAGTAAAGCGAGCACAGCGAGCTAGGCAAGCAAAGCGAGCTGGCTGGAAATCCAGTAAAAATCGTAGTAAATAGAGAACCCGCTTATGATGGGGGCTTGTGGGTAGGTGGGATTAGGACCCACATTTCTGGGAGTGCCCTCCCAGCGACTTAGTTAGTCGACCTGCTGACTAGTTAGTCGACCCGACCCGAATAGTTCCGATTAGTTAGGCGACCCTTCAAGCTCCTCCTTCTGGCTTCCCTTCATCTTCAATAGCTCCTCCTTCTAGCTCCCCCTCTCCTACTACTTCTTCAGTAGCCCAGAAAAACTCAGTATTGGATATCGGGGTATTGGGTTCCCTTTCCTCAGTGAGCTCCTTTGTAGGTCCATAGAAGCCCTCGTACGGGGTCCACCATTCAGCCAGGCTTTCTGCGCTAGCCTGGCATTCCCTTGCTTCCTCTTTCTTAATGAAATAGCTTGTTTCTCTTTGGTTTCATCCTAGCTCTGGTGTCTAGAGCAGTGAGAGTCTGCCTACTACATATCTGATAAAAGGGGCGCTCAACGCCCCACAAAGCGCAGCACCTCCCGCGGTAGCGCGTAGCGCTACCTGCCGATGACGAAGCAGACGATTTAGCCGCAGCCGATGCAGAAACCGCAGCCTAGTTGTAGTCGCAGTCGTTGTAGCTCCAGCCGATGACAAAGCAGCCGACGCGACGGACTACTGGAAACTGGGGACTGGGGTTGGGGAATTTTTGCAAAATGGTCGGAGTTGGGGGAGTTGGTAACGGCGTATCCGTGGGACAGAGGTTGGAACCAAATCCCGAAGAAGGGGAGGCGAACCTGAGGGTAGAGTAACAGGCCTAAGCGGGGTGGAACCGCGACTCTATCAAAACCGGAGTTTGCTAGTCACAGGCGGCTAGGGGACGATAGCTCAGGGGGTAAGAATGACCCGCGAAAGAATACCGACCAGAGGTATCTGAGGTGCTTCGTCCAGTCCGACTGTCTCGATACGTCCGCTATCGTCCGCAGGCTGGGTTGCTGCAGGGCTGGGCAGGTAAGAGAAATCAGGTGCTTAATCTTTCTCTAAAAGTGTCTAATGCTACCGATCATGATAGCTTGTCATCCTCAGGGGACGAAGGGGGCGTGTAGCCCTTTAGGTTTAACTTTTGTTCCCGTCTATAAAAAAGCAAAGCCAACCTTCTTACCCGTCAGCTACATGATGTATCTTCTGGCGTCCGGCCCTCCTCCTATCAGGCAGGGGGCAAAGGAGGGCTATGTGATCGTGAGTTCAAGCCTCTCTAGCACATAATATCAAAGACATTGGGACGAGCCCCTTGGTAGGGGCTGCTATTCTGATTTTGGATTCATAGCCTTGGGGCAATCAGTCCCTCCCTCACATGCATTAGGTGCCTAGCCCTTAGCCGCCTTCTCGATGCAGCAAGCTGAGATAGTTGAAAAGCTACCGGCGGGGCAGGCGGGGTGCCGGGTTGAGGCGCTACGCGTAGAAAAGGGCAGGCGGGGTGCCGGGTTGAGGCGCTACGTGCTGCTAGAAAAGGGAGAAAAGGGGGATGAGCTGCTTCCGCTTGCATGCCATCGAATCGTGTGCAGCGCCCACACCCTAAAAGAGCACTTCCGTTTCCCTAGAGCGCAGCACCCAAGAGCATTTATCACGTATATAGCTCTAGAGTGGAACTTTATACATTGTTGTATGGTCAAGCACCCTTTAGGACCCTTTGAATGCCCCTATTTCCCCTTTGAGCGCCCCTCCTTTGATTTTAGCAAAGGGAAGAAGGGGATATCAAGTTTTCAACCGATTCTATATACAATATTTCGGGTCCGCGGAATCGGTTGAAAATTACCCGACGCAAGGAAGTAGCTGGAATGCATGTCGCCGGGTGGAGTTTCTGTCGCCGGTAGCTGGACGTTTCCCCAAAGACCTACGAGGGGACTATTAGAGGGCCTACTACTCCCTCCACCACCTGTCACAACTACACCACCAGCCGTCACCACAACCACACCACCACCTGTCACCACCACTTGGCAACCACCTGTCACCACCACTTGGCTGCCATACGCCGCTACCCCATGGCAGACACACGCTACCACCCGGCCTACATCTATCACCGCCACTCAGTCATTACTACCATCAGCACTACCACCAATACGCACAAGGCCATCAAGTTTTGCAAAAATTCCCCCCAAAATAATCGTATTCTCTTCCTTCTTCTCTGGCTGCATAATCGTCTGCTCTACGTTGAGAATCGGCAGAATCGTCTAATCGGTTCGATTCAGAATCATCTTCTCTGGCTGCATAATCGTCTGCTCTTCCTTCATAATTGTCTTCTAGGCCTTCTTTGTCTTCCCAGAATCATCTTCCGTAGCGTTTTCCGTCGGCGGTGCACCGACCCCCTGCCCTCGTCTTCACAGAATCTCTTCCGGGAGAGAATCGTCTGCTAGGGCACCGATTAAAGATCGTCTTAAAGATCGCTGGATTGAGCTTACGCTAGTCGCGGAACGGCTAAGACGATTTATTGTTGGTGGCGGTAAGATCGTCTTCCCCTCTTTCTTTTTTCTTTAGTGAGGTTTTTCGTGTAGAAGCAAATTCGATCTGGATTCAACAGCAAAAGCTATTTCAGCCCCACCCAGCTTTAGCAGTTCAGTGTTGTTTTAATCCGATTGCGGGAGAGGAACTACTGGGCACTACTGGACTGGGCTTCCGGAAGGGACAGGGAAGGCCTAGGCAGGCACTACTTGGAAGTTGCGCGTAGCGCTAGCCCCCCCGACTCCTTGCTCACCTCTTGCTTGGAATGTGGTTTGGAATCCACCATTTGTTGGCACTATAGTTCCAGCAATTCATATGTTGCTTCCATTCAACAGGGGGCACACGTCCATAGCAGGTGGGCAAGGCGGGGGCCGCCACCTCCTAGCCACTACAGTGCCTTCTATCGGAGTTACCCCTTGTTTACCTGGCAGCCTTTGTGCCTTCTCCTGCTACTGATGGTCATCAACCTTCGTTAGCTAGTGGCTGACTTCAAAAGAGGATGGGCTGGTAGCGCTACGCGCTACCTGCCGAACTCTTGCTAGTTCTCGAGCTAAGCCTGACAGCGCTAGGCAAGCTAGCCGATCAGTTAGGTAGCTTAGTCGATAGCCGCCGGAGTTAGTTCAATCTCCATACAGGTATCCGAGGGAGCTAGCGATCGGAAGGCGAGGTGATACCGATCGGTGGAGTGATGTCTCAAGAGTCGATACCCGGATAGGATTCATTGGCTAACAAGGCGTGATGAGACAACTAGCGGCTCACCTTTTAACTCCAATAGACGTAGAGCCTTACCGTACCTGCCGCTTTACCAGTGCTGAGTATCTTTGTGTGGCTTACTGAGCTGCAGTCTTAATGGTTATTCCCTCGGTAGGGTTATGTTAGGTGATGGCCAATGAAGAGGGTTTAGGTAAGACGTTATCAAGGGTTAGAGTGGGAGTCCGCTAGGTAATTCGTATGATCTGGCTAGCTGAGTTGAAAAGGATAAGCCGTTAGGTGGGCAGGTAGCGCTACGCGCTACCGCGGGAGGTGCTGCGCACCTCCCAGCCGTGACCCGTCTTAATCATTACCACTCAATCCTTTATCCCAACAAGACACCCTGAACACTAGATTCCCTTCCACGCATCCCAAACTAACCCTGCCGTAACTCACTCAGCTCTAATCAACCGACGGAAGACAGAGACCAAGAGTTCACTAGGTGGACCCGGGCAGCGCTACGCGCTGCCCGGTCGGGGGCGCGTAGCGCCCCCGGACCGTCGAACCGATTCCATAATGGGGGCACAAAGGGAATCCTACTAGTCACTACCCGTATTGCCATTAGCGGTATTGTAGCGTCGTTAAGGTAGGTTTACTGTGCCATAACCATGGCCTTCAATTTGAGGTGCTCTTTATGCTGCCATCATGTCAGTGCATGGCGAATGGAGCCGCATAAAGCGTTGCTCCTGTCACCTCTGTGCATATCTAGTAGGTCTGCGCACATGACTGCTACCCAAAAAAGGAGGCAGTTTAGTGTGACCCTTCTCTGGTGAGTAACTCCCTATCAAGATCTACCCTCTCAGTGGATGCTAGGAGGGGGAAGTGCGTAGCGCGGCGTTACCCCCTCCCCCCATCCACTTTGACGTTTTGCTTCTTTGGCACGATTGTGCCAGGAAAACGCACGATTGTCCTAGGGGGCCGGCAAGGCCCCCAGCCTCTTTGTAGGTGGCTATGAAATAGATTATAGCGGAATATCCTAGCTGAATAAGAAGAAATATCCGCGGCAAACCCTTTTCTTGGGGGAAGGGGCGCTTCACCGGTTGGTGCAGGGGGTGCTTTGGCACCGCGCACGGGACGATCGGCGGGAAAGCGCTTTGAATTTGAAATGGGAAACGGAAGAGGGATGGGTGGCCTGACGGCCACCCCGGCGGGCAGGGAGCGCCGAAGGCGTATGCTCCCGGCGGGGGTGTCCGAAGGACACTCGACTGATAAGGAGAGGGGCGAAGCCACTTGACCGTAGGGAAAGGGGTTTCCGACTAAACGCGGAAACCCTACTACCCTTTAGGCACTCGACCACGCCGGGAAAGTAAGATATTTTCGTATATAGATAGGGCGGCAATCCAATCCCGCTAGGGTACCGTAGAGCGAGACGGCCGCCTTTAGGCCCTGAAGGGGTACCGTAGAGACCAAAACCTAGCCTTTGGGGCTACGGGGCGACCAGTCCCCGTAGTTTGACGTCCCTCTAGTTTTGAAGGTACACAATTGTGAAGCGCGCAGCGCTAAGGGGAACTAGCTCGGGACACGCCCCCCCAGCAGCGGCAGCAGCCCCACCATCTAGATTCTAGGGCGGGGCGCTACGCTAGCCCGGTTCAACGCTCTCATTCAGTGGGAATTGCCCATAATTAGAGAGTAACGGGGTATTGACATAGTGATAAACATGGCTCGATCATTGGTTCTCTAGGCTTATGATCCTGTTGATAAAAGGATGGATGTCTGAGTGGTTTAAGGTATCAGTCTTGAAAACTGACGTATTGTATTAATACCGGGGGTTCGAATCCCTCTCCATCCGTACTCAAATCGAATCAACTTTCGAAATGAATAGGTTGCTTTTCTCTACTCCCAACCCGATAATCCGCTGTTTCGGGAGAGAGACGATGATCGGGTCGGTCGGCAAATCCGCTGTTTCGGGACCCTGTTTTCACCTTTTAAGGGGCTCAATATCCGGGATCTGTTGATTTACCGCTGTTGAACAATATCCGCTATTTATCAGTAGAATGCTTTTTTCCAAGTGCCAAACCCGGGATTGATTTACCGGTCGGAGTTGGTTTGGGTAAACTCCAACCACCCCCGATTTGAACAGGGGCGCTTCCCCCATCGTCGATTTTAACAGGGGAAACTTGGGAGTCCTGCCCTCTACTCCTTCCCGCTACCCCCCTCTCCTCCTTCCCCTATCTCCCCCTAACCTCCCTCTTTCCCCTTCTTCTCTAAGCCCCTCTGTAATCCAATAGGACCAGCTAACTTCCCTTTAGGGCGAAGCGAGTGACTCAGTAACCAAGGCAGTTGCCCACTCGTTCACCAAGCCAGTTGCCCAGTCCAGTTGCCGACTAAGTCACTCACCCGGTTGCCGACTTACTAACCCAAGCCAGTTGCCTAGTTCCGGTTCCCCAAACCCAGTTTCCAGTAGTACTAGCGTCGGCTGCTTCCGCTTTGTCAGCTGCGTTGGCTTCGTCATCGGTTGCGGCTGCCTGCGTCGGCTTCTCAGCTTCATCACCGGCTGCTTCGACTGCGTCATCAGCTTCGTCACCGGCTTCGACTGCGTCATCAGCTTCGACACCGGCTGCGTCATCATCGGCTGCGACTACAACGACTGCGTCATCGTCATCATCATCCGCGGCGGTTGCTTCGGCTTCGTCATCAGCTGCGGCTGCTGTTTCGGCTTCTGCGGCTACAGCTTCGGCGGCATCGGCTACAACGGCATCGGCTACAACAGCTGCGGCCCCTTCCCCTTCTCGTTGGCCTCTTACCAAAAAACCTTCGGTCGGAGTTGGGGGAG
>Contig123+21985
TAGTTCACCACCATCTATAATGCGCGAAACTCCTATTGGCTTCCGCCAATTTATGAAGATCATCCCTTCTTTTACGAGTACTTCCCCTTTTTTGAGAAGCTTCCAGTATTTCGGCGGATAAGCATTGATCGAAGCTTTCGCTCCTTTGGCTCGTAATACGTCGTTTGACAGCTGCTTCCACGATCCAACGAAAAGCTAAGGTTTCTTGACGTTTTTCGGCTAGAATCTTGGGTACGTTATGAGTAGTTCCTGCGATTCTGACTTTTTTGACTTCACAAGTAGGCTTGACATTTTCTATGGCGTGAGCCAAAAGTGTGATAACATCAGGTGTGGTTTGAGAGAGACGAGAGGAAGTTTTAGAGACAATAGCACGAGATTTCGTTTTTTCACCACCAATCATGCAAGAGTGGACCAATTTGTTGATCAATCGTTTCTTTCCACCGTCCAAGTGGTCGTACCAGGTATAGCTGAATCGATCTGAGCGATTGTAGGTGCCTGCCCTACGGCCACATTTAAGGGGTCGTCTGGATGACAAAAAAAGCCCTGCTGGATGGGCGGCGCAGAAGGGCCGGCTTCCCGTTAGGGAAGCCTCCCACCACGCCGCGTTTGACCCCCTAGTATGGGCAGGGCAGCGTAAGCTGCCCGCGGGGGCTCGCAAGCTCGCCCCCCCTGCCCTTATATCCAAAGTGGGGCATCGCGCGCCAACTTTATAAAGGGCGGAAAACGCGTAGCGTTTCAAACCTGGTTTCCGAAGCGGATGGCTTTCCGTCCCGATAGTTCCCACACAAGAGTATTTTACTTTTCTGTTATTCATATCGAATCATTTTTAAGGGGTTTTTTTGTACCATATTTGAATCTGCCTCTCCTTCAACCCGGTATTCCCTGCGAATCTTTGATTCCTCGAACACAGTGGTGATTCACACCCGGCAAATCTTTAACCCTACCTCCTCTAACCATAACCGCAGAATGCTCTTGCAAATTGTGACCCTCGCCAGGAGTGTAAGCCATTATATTCCTTCGATTGCTTGAACGTGCTTTGGCTGTCTTGCGTAAAGCTGGATTAGGTTTTTTCGGTGTTCTTGTCGGAACACGCGGGCGTACTCCAAACTTTTAAGGACATTGATTTGAAGCTCGAGTACGTGTTTTGTGCCGTTTTGCCTCTCTGCAATGACGAAGCGATTGATTTATGGTAGGCATCGCTGACTTCTGACCCAATTCATTTCGTTACTTGAGATATGAGATCCACGCTTCGACACCTTTTTGGGATTCCAACTCCTCCCTTCGGTCGGAGTTGTCCGCTTGCGCGGACCCTAAAAATATTCTATCCCGGCCCTATGGGGACCACTATGGGGTAGGGGCCGGGAAAGCGCTACGCGCCGCTTTCCAGGGGACCCGCGCTACGCACCTCAACAACCACCCTGTAGTGGTTAATTCCTCCCGGATACCTTTAAGGGTCCGCGCAAGCGGACAACTCCGACCGAAGGGAGGAGTTGGACCTTTTCTTTGGGACGACGACACCTCTGTGGCGGGGGGCGGGTTGCCCGATCAGGGCAATTCCCCCTTGCTCTTTTCCTTTTTCCCCACCTACTTACCCTACTCCGCACTTTAGAAAAAGGGGCGGGGTAATAATGGCGGGGAACGCGTCTGCCAGCCCTTCAAGCCCTAAAGGCGTTTCCCTAGGGGAAGCTCCGCTTCCCGCCTTCTAGAGGTAAGCGCCGATCGGTGTTTGGCAGGGTGGCCGTAGGCCACCTGCGGGGAAGCCTGGACGGCTTCCCCCAGCCCTTGCAGGTAAGCGTAGCTTCCCGATCGACCCGGCAGGCTAGGCTAGGCGTTTCCATTTCGAAGAGAGAAGGCGAAGGGACGGTAAAGCGCGCGCTTTACCGCATAGGCCCCGCCCACTTTAGAGATGGTGGTGGGGGCGACGATAGGAGGGGACCACTATGGGTAGGGGGACCACTAACGGGGGTAGGGGAACCTCAGTTGAAGCGCGTAGCGCCGTTCGGGTGAGCGCGAAGCGCGAACAACCACTCACCCCGACCAACTTTGTGGGCGGTGGTTGGGTAAATATGTTCCAACTCCCCCAACTCCTCCCTTCGGTCGGAGTTGTCCTCGCTTCGCTCGGACCCTTCGGTCGGAGTTGTCCGCTTGCGCGGACCCTTTTGGGAGATAGGGGCTGAATCTTGCCCTTCAGCCCTCTTGCAGTGCTTACACTTCCCGCCTTTCCTTAAGAGACTCTTTCCAATTTGATTGGCTTTATGTATTTGTTAGCCACCGCCTTCCATGACCTGCTAGGCTTTCTTGGGGGACCAGCACCAGACTTATTTCCAACCATGAGTGGAGGCAATCAAGAGCCTAGAGTTTCACATAGTGCGGTCGAGTAATGGAGAATGTATTTTCTGATGGACTTAAACACGACGCTTTTTAGGGGGTCGGCATCCATTATGTGGCATTGGGGTTACATCGCGTGTCTTGGTAGTAATAGGACCTCCTTCTTTCGAACCTTCCGGCGAACATTTCTTCCTTCCAAGACCAATTCCTTTTATTCTCGCTTCAACTGACTCAATTTTTAGCCGAATGGCAGCTCGCGCGACATGTTCTCCAGTTGCGTGAGCTGCATACTTGGTTGAGCGACGAGAACCTTTAAACCCCTTCAAGCAACCTAAGGAGTACCCTGTTTTTCTCTTTCCCCTGGAATCTGTTGCAGTGATAAAAGTATTACTAAGGGTTGGGTTAATACAGGCAATACTGTGTTGCTTAGAGGGCTGCTGCTTCTGGTGGTGCCTATAAAGCTTCTGGGGGTGCTTCCTCCATTGCCGTTGGTGGCGTGGCTGTTTTTCGCTGTGTTCAACAAAAGGCTGCTGGTGCTTTTTATTATTCCATTCCTGCTAGCAGCGAGGCTGCTGTTTAATAGGAGGCTGCTGGTTAAGAGGCTGGTGAGACTTCCGGTGGTGCGGCTGCTGCTGGTGCTTAGAAGGCTGCTGCCTCAGCCCTTCCAAACGCTCAGTCTGGTGGTGCGAAGTTTGAGGCTGCTGCTGGTAGTTGGGTTGCTTCTGGTGGTTAAAGGGCGAATCCCGTATCATGGTTTTATTTTTCCCTCTTCTTCTTCTTCTTTGGATTGTTGGCTATCATCGATCCGTTGGTTTATGATTCATTGTATCCATTGACCGGAAAGGGACCGAAAAAGCAAGGCAGGAAACACTGAAGGGAAAAGCGCTGAAACTCTATCTCTTGGCGCTTCGCTTCCCTCCATTATGGCTCGTGAAAAATCGTGGCGAATCATCCAACTCCTCCCTTCGGTCGGAGTTGCCTGCGGCCCTTTTTCTCCGCCCAGGATTTGCGACAAGTTTTAGCATTAGTATGAGTTCGTTGACCGCGTAACGGCAATCCTGCTTCGTGACGGAATCCGCGGTAACGACTAATACTAATCAATCGTTTAATATTTAGCTCGATCTCTCTTTTCAATTCTGAATCAACCAAAAAAGTCTTTCTACGTATTATTCCGAGAACTTTGTCAATTTCATGCTTAGTTAACTCATGAACCTTAATGCTATCACTGATACCCAATTGATCACAAACCTTAACGGCTCTTTTGGGTCCAATCCCAAAGATTGAAATTGAGGCAATTCCGACTTGTTTACCGGAAACCAATCTGGTTCCTAAAATATAGGACATGGATTTACTTCTTCTTTCCCGGTTTCTTTTGTATAACTTCGTTCTGATACCGTATACCTCTCCCTTTATAAACTTCGGGGGGTTTACAACTCTTGACGCTGGCAGCAAATTGAGTGACTTTATCGAGATCCATTCCCATGCAGCGAATGATATTCTGCTTTAAGCAATAAACGCGAACCGAAGGCGTAACTTTGAGTCGAATCTCATGACTGAATCCCAACCTGAAATCCAAAACAGAGCCTTGTGGGTTAGTACTGGCTTTGTATCCAATTACTTGCGAAAAACAAACGAATTGGGCTTCCATCTTGACCTTCCTTTTCTCTTTTTTGCTTATGAGGTTTTTCGTGTAGAAGCAACGAAATCTTTCGGAAACCACCACCACTAACCCAGATTGCTCAGGTTTGTTGGATAGTCCGAAGCGCTAGTTACAGGTTGTTCGAGAATCGAACGCACCGAATTACGCTCGTAGTGGAGGGGGTACCCGTGCTTGCTGGCGATGCGGCAAGCTTCCGCTTGTTATTTGGGCGGAAGCCCAAATATGCGTAGATACTCCCCTCTCCCTATCGGTCGAGTGTCTAAAGACCGTAGTGGAGGGGGTTTAAAAAAACCCGGCACGGGGGTTTTTAAACCCGTGCTTGCTGGGCCTATGCGAACGAAAGCGAAGTGACAGCGTAGTGGCCCCGGCCGCCTAAGCGCTACGCGCTGCCCCCTGCCCCACCACGGGGAGTGGGCTTCGCCCCTCTCGCCTTTGGCTCGAGTGGTCCGAATTTGGTCAGGGCGAGCGACAGTACGCGAGACAACTCCGACCGAGTGGCTTCGCCCCTCTCCTTATGTCGAGTGTCCTTCGGACAGGGGTGTCTAACGACACCCCCTAGGGAGCATAGCCTTCGGCGCTCCCTGACCGAAGGGTTCGGGCATCCAGCCATTTTCCCGCGAGGAAGGGGGGTACAAATTTGGGAGAAACCGACCTGTTTCCCGGTTGGTCGGTCTGAAAGACACTCGACCCGAACCCAAAGTTTAGGCACTCGACCACGTCTGTGGGTCGGTCGGGCCGAAGGCGCTCCCGGACCGACCTCCGGGCACGGGGTTGAGGCGCGTAGCGCTGCCGGGCGGGAGGTGCGTAGCACCTCCCCGCTCCTCTCCCGTAGGTCGAGTGTCCTCCGGACCGAGTGGCTTCGCCC
>Contig124+26606
CGGCTTCGTCATCAGCTGCGGCTGCTGTTTCGGCTTCTGCGGCTACAGCTTCGGCGGCATCGGCTACAACGGCATCGGCTACAACAGCTGCGGCCCCTTCCCCTTCTCGTTGGCCTCTTACCAAAAAACCTTCGGTCGGAGTTGGGGGAGTTGGGGAACTGCGCGGGGAAACCCTGTAGTAGGGGGGATTCTCGCGTGCCTAGGCACGCGAACCTGGAAAGGGGTCTTAGGGGTATAGGAGTAAGCACTGCCGCTTCCCTACCCAATAATACTTCAATCCGGCAACGTCTTTAGACTAAGCCGACTTGCCCTATCAAAAGTCACACCTTACTAGTTTCCGCTACCCTAGCGAAGTTCACTCATCATATCTATTACCTCCCATTCGTGCGAAAAAGAGCAAGCATCCATTCCTGGGCCGACAAGGTTAAAATCCCCCCTAGGCATTCCGGCAGGAAAAGAGCGAGCAATGGTGGATAGGCAGCAATAGTAGATAGACGCAGTTCCTCTGGGAGGGTGGTTTGGATTGCCATGATATAGGTGGCGTAGGCGCTAAAGCAGCACCACTTTATATTTATTAGACCGTTCCTCCTATTTCCCCCTTTAAGATGCCATTGATGGTGCGAGACGATAACCCGGTCGAAGAACCGGTTCAAGCGCTTTATTCATAACTGATGGGAGATCCATTTCCCCATAACCCTCGTTTGGGGAAGCTAGTTCGGTCGGATAGCATCATTGATTCATTCCCCCATGACAAATTTTACCATGAACGTATCTGGAAACCAGAAGAAAACGAATCCCATGAAGGTTGTGCCACGTGCTGTTTGTTCTGTTCATGTTGTTTCGATCAAGGGTAAAGCAGGTGAGTAATGGTTGAATCCCAGAGGGAACGTCAAAGCCTTAACCTACTCAAGGGGAGGGGGGCGGGGTGGACGTCCCTTTAGAGCGCAACCCTCGTGTGGGCGTTGCCATTATTTCGGAACCCCCTAAGAACAGACTGTCTACAGGTGGGGATGACGTCAAGTCAGCATGCCCCTGTAGCCCGCGTTTATTGCTACAATGGTCGGGTCCCCTCCCTGGCTCCCAGGGCAAGCTACCCTCAGAAACTCGGCCTCAGTTCGGATTGCAAGCTGCAACTCGCCTGCATAGCTATCGCTAGTAATATCTCAGGAATTGCAAGCGTTGAATGCCCTTATTCCGTATCTGCTTAACAGTCCACTGCACGTAACCCCTGTCCAATCGTATCGCCCCGGACAAGGCTATGGCATCTGGAGACGGATGGCAAGTGGACGTAGGGTAGGGTACATTGAGCTGAAGTCCAGAACTAACACATCGTAGTGGAGGCCGACCAATCGAGGCCTCATCACCATACCGCCCTCGAACTCCATAGACTCACTGCACGTTGACCAGTCCATGAGCCTGCCCTCTGCTAGACAGTACGAGGACAGTGCACAGGCTAGGCCATAGTGCCAGTCGAGTTCTTCACCACGTCGACTAAGGGGCACCTGAATGTGCATGCCATGGAGGATATCTTGTCTGGCATATCCTGGCTAGCCCATAATGCTAGAGTGAGCCTGCAATCATTAGTGCAGTAGTCTAGTAGCTCTTTGGCGGCTCTGGTCCCTGACCATGGGTCTAGCGGCATATCATTCTTATGTCCTAGGCCTAGCTCCTCGGACAGGGAGTTTTGGCACTTGACAAAAGTAGGTGGGTTGGCACTCGAACCTCCGCTGAGAAACCATAGCCCGAACGGCGCTTCCTTGCCGTATCCATAGTTGCAGCCTCTGCTTCCCCGCATTCATCGTATTCGGTAGAAAAGGCTACCTTCGCGAGCTTATTCATGAAGGGACATCGAGTGCAATCTGTTCCTCGCCCTCGTCCACTAGACATGCTACCTCGATTTTAGCGATCCATGCTCTTTTCCTGCCGACGAATCCGGGCAGTCACAGCGGATTAACGGTGCAATAGCAGCGTAGCCAATAGCAGCAGCAACAGCGGATTAACGGTGCAATAGCAGCGTAGCCACTAGCAGCAGCAACAGCGGATCAATGGGCAGTCACAGCGGAGCAGCAACAGCAACAGCTGATTACAGGGCAATTGTGGCAGCGAATCGGGGGCAATAGCAGCGTAGCGGGCGTTAGCGAGTAGGGTAAACCCGTAAGCAGCTTACTGCGCGCCCGCCCCGCGTAGCTGTAGCCCGGCTTAGCGCCCGATTGTCCCGCGATTGTCCCCACGGTCGAATTTCTGCAGAAAAGGGGGTTTCGCGCGATGAATGGGAAAAGGTTCCCGATTCAGCGGATTTGCCGACCGACCATTACTCTCTCTCCCGAAACAGCGGATTCTACCTTACAGAACGAATGAAATAGAAACCTCCGCCGGCAAGGGACTGATTCACCGTAACGTCTCATGCTATCGATACCGCCTCACTAGACAGGTCGTGACACTGTTTGATCTTCAATCTCAGAGCCTCAGTAACGGTGTGTTGTACGGGTAGCTGTAATGGTCGGTCATCGATACCCTCAAGCTTCAACTGGTGCTGGACCTTTAGGATCCCCGGTAGTCAGGAAGGTTTGGTATTATGGATTTGAGGTACGGTAATGGCAAATCCGCTGTTTCCCTTTTACCCACCCGTCATTGTTGGTCACTCTTGCGGGATTAGGGAGATCCGGTAGCGAGTACCACTCAGGAAGCAATGACTGGGCATTATCGATCCAATGCGAATCCCGGGAAGAAGAGCTACCTTCTACCGAGCGAGCGCATCGTTAACTCGCAGAACTCCGTGGTTTTATTCCACTATTGGTAACCCACCAACCCTTTCGCAACTGGACCACCGATCACCGACTTCCACCTCGGCAGTCATGATAAGGCTTCCCATCAGCTGAACGGGGAAGAGACAACTACCACCCGCAGAGCCTTCCATCACACGCGCTACGCCTTCCGGCACACGCGCACAGTCCTTAACTTGGGCTTCTCCCAATTGTGTGCAGGAAACCCCCCAGCTTCCCCCCTTTGTGAGGGCTCTTCCCCTTTGATTTTAGAAAAGTAAACCTGGGGCCTCTGCTGCGTTCTTCTATTGCTTACGGGTTTACCCTACTTCGGGGTGGTTGGATTTTTGATACCGCTTACCGGTCCATTTTGCAAAAATTCCCCCACTAATATTTTGATTTCACGGCCACAACCCTACTAGACCACCGGTTACCCGACCTACGGTCCTGGGGCGGTAGCTTTTCGAATTCAAGCAGTGATTCTATATACGTTTTTTTCGCTTGCCAGAGAGTTCT
>Contig125+2256
GCGAAGCGAGGACAACTCCGACCGAAGGGAGGAGTTGGAGGAGTTGGTCAGGAAAACGCTACGCGTTTTCCTAGGGGGCCAGGTAGCGCTACGCGCTACCGGCGGGAGGTGCTGCGCACCTCCCAGCCCCCCGTCCGAGCGAAGCGAGGAGTTGGGGAGGGCCACCCCTGCCTTCCCTCCGGTTGGTGACTGTACGCTCCGGTAGCGGCGGGAGGGGAAGATGACCCCCAGGGTGGGTTCCGGACTAGCTCCGATAGTGGCCCTTTCTTTATGCTTCCCCGTCTCTCTCATGAATCTTTCTTCTTTCGATGCCGCCACCCATAAAAAAAGCTTGGTCGGAATTCACGTATATAGATGGACCATCGTGAATCCATCGTGGATCGTCTGCTCCACCCACCCACTTCTCTCCACCACCACCCAAAGTGGGTGGGCGGAGCTTTGGATCGTGGAATCGAATCAGATTCTATTTTTACGCGATTTCACGATTCCATCGAATTCCGGCACCCCGAAGTTAGGCACCACAAGGCACGGCCGGGCTTTGGCACTACTAGCTAGCTCCGGGGCTGCACCACTAGCTAGCGGCACCCCCTTGCCTAGGCGCTTAGAAGAGCCAGCTTGGATGCCGAGGCTTCTTCTGCAGCCCCACTAAATAAAAAGGGGGTGGGGCGCGCTAGCAAACCGCCTAAGCGCTACGCGCCTCAACCACCGGTTGGTGCCGAAGGCCACCGATCGGTGCTGGGGTGGGGGCTGGCCCCAGCACAAGGGGACGGGAGTTGGTCCGGAGGACACTTGAGCCGATAGGCGAAAGGGGCGAAGCCACTCGACCCTAGGGTTTCCCAAAGGAAACCGCGCAACGGGGTTTCTCTGCCTTCCCTGCCCTGTCTGTCCCGATATGTGGGGGTGCCCGTGTGCGCAGTGGTGCAATCAATGGTGCATGCTGCCCCGTAGCTGGAAGTTTTGCCCCTGCCCGTTCTGTCTGATCTGTCCGTTCTGTGTGGGGGTGCAGGAATGAGTGGTGCCGGGTGCAAATCCATTCGATTGCAGGAGCCACTTGCTGTGGGGGCGGGCCACTTGCATGGGTGGGAGGCTGGCCACTTTTGAAATTGCCCGGAAGGACCAGTTATTGAATCAAAGTCCTTTCAACTGGCTTATGCCCAACAAGCCTTTTCTTGGGTGGTTGGCACAGACGGCTTAGGCAGGGCCCGCGAAAATACGTAGAATGCTCATTCCAGTTCTCCTGAGAGTGGGTCATACGATCTACTAATCCGACCTGGTTCCCTAATTCTACAATCTCCCATCTATGGGCTGTGTGGTGAGGAGTTGCTTCCGACTCGATGCATCCTAACCGTACTAGCCTACTCCCTTCTAGAACTGTAGAATAGTAGCCAGTGTGGAGGGACCTACTCCCACTGTCCCCTCCTGACCCCGTAACAGGCCATCTCAACTATATGTGTGAGGACGGCGCCCCTACCCCTACTCTCTCCCGCCCGATAGAATGTAGTTGACTGGCTGTAATGATTAGGTCATACATGTTAGTCTCCATGCCAGCAGTACACCCTGTCACCAGTGGATCCAGACAGGAGTACGAGGGTAGAGATGGCCTCCCTCTGAGAAATCCTCTGGCAGTGAGTCATCCACTGAACCTGACTCGAATACCCACTAATCCTCACTAGCCTCCTTCTCTCTTTGAAAGGGTTGGATGCTTTTGGCCACTTCTTGGAGAGGTCAGCCGAAACAAAGGCCAGATCACCGGAAAAGCGGGGGGTTGGAGAGGTTTTTTGCGCTACGCGCTCCCCTGGCCCTATCAACAACAGCTATGACTGCGCATCTCGCTACGCGCTTCTTCTTCCAGGCTTATTGGCTGGCAGATAGATCTTATACCCAGCGTATGCGCTTGCGAGATTGAGTATCATGTCCTCATATCTAGCATGTTGCACCAGCTTGTAGAATTCCTTCAGTAATGTACCACAACTGTAATTCTCACTAACTGCTTTGTTTTCTAGGTAGCATCGTCTCAGCAAGTTGGAGGCTTCCCACACGTTAACATGAGTTAACTCCTTGTGCTTCAGAAGTCCACATTCCACGAGACCCTCGTAGTTGGTTTTAATGAACTCTAGGAATGCCTCATTTATCTCAAAGGCCTGCTCCTGGAGCTTAGTCAGGGATTCACACATCACCTTGTACCCTGGATTACTTAACTTAACATAGAAGTGGCTTGTGTCATGTGAGGTCAGCAGTTTAAACCGATATAACAAGTCCCCTGTAGGCTCGCTTAAGTAACCTCCAGTCAGATCTGCTAGCGTCAACGGAACTTCCGTAGTCCTAGAACTCCAAGGCAGCGGCTTGCAAATCATTGGAAGACTCAGTTTAACAGGCAAGATACTGAGATCGAAGTTGCACATAGCGTATCCGCTGCTTGGCACATAACCCTTACCTGGCTCCTTAACCACTACAGATTTGGTCAAACTCAAGTCACTGGACAGACTTATCAAGTCCCTCTCTACCATGAAGGCGACTAGGTTGGTTCCAAAAGCAAAGGCTGATCGCTTACGCACTCTGCCTTTTCTAGTAACCTTCTTGACAGTTTTGTCAGCACCAGACACACCACTAACTTCAGCTTCGGGACTACTCATGTTGGACACCTTCTTGGCTTGGCCAGCCTCCTTGGCTTGCATGACAACCGCCTGGACCCTTACAGCCTTTTCCAGTTGATCCACCAGAGTAGCCAACTTCACCACCGGGAATTCCTGTATACTGCTAAAGAGCACTGCAAGCACATGAATTATAATACTCTCCAGTGTGTATTGACCTAATTGTGACAGAATTTCCACTTCTTTCCTGTAGTCAGGATTGTTCTGTGAGGTAGGTGAGGACAGTCCTAATTGTGACAGAATTTCCACTCTCCTGTAGTCAGGAGTTTTCGACGCAAAGCACTTCATTAAGCACTCCTTCGCAGTAGGCATATTTGGGCGAATCAGCAACTTGACCAAGGTGAAATGACTATAGTGAATACTGCTATCATGGAACTGTAGGGTCATCTCTTCAATCTCATACTGAATGAAATAAAGAAAATAGCCTATTGCACCGTTAATCCGCTGTGACTGCCCATTGATCCGCTGTTGCTGCTGCTATTGGCGTAGCTGCTATTGCACCGTTAATCTGCCGTGACTGCCCTATATCCGCTTAAGCTGCTGCTATCGTCGGTCGGTCGGTCGGTCCCAGAATCCGCTTAAGCTGTTGCTGCTATTGCCCTTTAAGCCCGCGTTGCTGCCCGATGCATAGATTCTTACGCTACCGATGCAGCTGCCACGAAAACTTTCGATTCTATAGCCAGTAATTGGCCTCTCCGTGAATGCTGGCCTTTGACTACAGCTTTTGGTGTTGATAAGGGTCCGCGCAAGCGGACAACTCCGACCGAAGGGAGGAGTTGGAATCTAATTGTTGTGTCATTACTCTCACTCTTACTCCTCTAACCACACGTCTCATCTTACCAGCCTCCTGTGAATGGGCAGTATAAGAGCAACACAAGAAGCCTGCCTCATATCCCCTAGGCATCCTACTGGATGCTATGGCTTCGTACTCGTGAACCACTCACCCGAATTCCGATAATACTCTCCAGTGTGTAATGACAGTTTATTCATTACAGGGTGAGCAGCCCGCTTCTATCACAGAAGTGTCGTCGTTACACTGTTCCCGGGCCCGAGTCCCCCTCTAGGCGAAGCTTCCTACCCTGCGAACCGATCGATTTGGCACATCCACTCAAGTGATTCTTCACCACCGTTCGGCGCATCCACAAATAGGCGGAGTGCCCACAGCCCACAAATACGTAAGACGAAATGTGCATCCGCGGTAGGGGCGCTACCCCTTGTCCGGTTAGGGGCGGGGTCCCGTATCCCTCCGTGGAAGCGGGGATGGGGGGATTGGGACGGGCGGAAATTGGAAGCGGGGAAAATGTTTTCATTCCCTTCCCTCTACTTCCCTTCTCATCCTTGCTTGACCTTCCCACTTGTCCCTTTCCCTTCCGCACCCTGCCTCCAAACCCTCCCATACACGATTCCCAGTTCTTCTTTCCTTCGAATCCCACTACGATAGAGTGGCGCCAGGCACAATGGTTTTCTCAGTTGCTGAGGGAGGGTTTACCCAAGAGGATGAGGAGATGCTTCCCCTCGGCGCCTTGAGTTGGCTTGAGCCCTTGCCCCCTGCCAAATGCGCGAAGCGCTAAGGCGAATAACGGGATTCGAACCCGTGTTTTCGAATTCACAATCCGACACTCTAACCTATTAAGTTATACTCGCCCTAAAGGCCCACTTTCAAGGCGGGCCCCCTTCCCTTCTAGAAAGACCCTCTTGTAGATCTATACACGTCCATACTCGCTACCGGATCTGAACCGACCGCACGATGCAGATTTTGTTGAATCTGTCGTGCCCAATCCCACCAAGCGAGGCTACCCTATCAGCGGATTCGAACCTAGGGCGGCTGCAGCTCTGTTGTGTTCACCAATTCCACTAAGTGAGCTGCGGCCATCTAGTATCATTTAACAATTAGCCGATCCGGAGGCCCTAGTGGTGATTTACGGGGGGAGGCAAGTAGGAGCGGCGTATGCCTGCACCACTTATTAAGTGCGCTACGCGCTTCCACTAGGCCTGCCGCCTCGTACCGGCCCACTTAGATAACCTCTCGCTTCGGCGAGGTAGGCGCTACGCGATGCCCTTCGTTGAAGGGGCCCCCCCCGAAGGGGGGGGGCGGGCAGCGCTACGCGCTGCCACGGCCTTCACTATTTTCGGCAGGGGGGCCCCCCCCTTATTAAAGGGCAGCGCGTAGCGCTGCCCTGCCCTGCCCAAAGCTGCTGTTTGGCTCGGGGATGACTACACGATAGTCTAAAGACCTAGCGACCTTGTGGTGAGTGAATCATTGGAAGGGGCATTTTACAGAACCAATCCCGGAAGACATCTATATACGTGATTTCAAACGTCACGGTCCGAGCGAAGCGAGGACAACTCCCCCAACTCCTCCCTTCGGTCGGAGTTGGGGGAGTTGGAGGAGTTGGGGTTGGACAGCCACCTCATACCCTCGTGCCAACAGAGATGCATAGCGCCCGTGATATCGAGGATACCTCGCCTTTGCTTCTTGAGGCCGTGGCTGGCCCAAAGGGCCAGCCCGGGGGGGCCCCCGCCCCAAAACTCCTGTTAGCAGCTCAGCGGACCGAAAGGCCAGTTTGGTTCAAGCCACGAGTTCTTTGTTTTCGCGCTTAACGGGATCACTTCCTATAGATTTGGTGGTGGTACCGCATCCCAGGGTAGGTATCACCCGAAAGGGAAGGGGTGGGTATCGGTGGGTAAATGGCATTGCATCCCAGGGTGGTATCACCCAAGCACCTGGGTGGGAATTTCCCTTCCATAATTCTGGAAGAAGAATGCGGAACAGGTAATTCACGTATATAGAGAGGTCATTCGAGAAAGGCGGCACGTTGTACCCCCTCTGGGAGGGAGCGGACTCTCACTCCTCTCGAGAGAGAGCAGAACGCGCAACCCAGGCCTTTTTTTCAGGCCCTTGCCGCAAAGGCTGGATGCTCATTCTACGTGATTTCGCGGCAAAGAGCAGCGGTTCCACCCACGCAAAGAGCAGTGGGAAGCTTAGCTTCCCGCGGAGCTACGCGTTTTCCTGGGCCTGCCAGTGCGAAGGGGAGAGGCACCGATCGGTGCCCCCCGCAAGGGTTGAAGGTGGGCAGGGGTGGCCCGACAGGGACACGCGCGGGCACCCGGCAGGGGCGCCCTGCCCTCAGAGAGAAGGTTTCCTTCCCGGCCCCTTGCTCTAGGCCATCCCCTAGCCGGCCCTTTAAATAAAGGCACAGGGCCGGAGGCAACTCCGACCGGAGGGAGGAGTTGGAAACGCTACGCGTTTCCCGGTGCGGGGGCGCGTAGCGCCCCCGACCCTCAACAAAAGGATCTAAACAAGGCCGGCTTCTAAGGTAAGTAAGGCGGCACCGATCGGTGGCGGAGGCCAGCTATGTCGGGGGGGTACCACATAGCTGGCCTCCGCACCGATCGGTGCCCTCGACCCATCGGTCGAGTGTCTAAAGACCCTGCGGACCCTTGCCCGTCGGTCGAGTGTCCTGCGCCGGATGACCCGTAACCTTGTGCCGAAGGCCGATAGGCACGACATGTGCTCATGGTTGTTACCGCCTATGGAGTATAGCCAAGTGGTAAGGCATCGGTTTTTGATACCGACACGCAAAGGTTCGAATCCTTTTACTCCAGGATCCGCCAGGCGTTCACAGCGCGAATTCATAGCCTTCGCTTGCCCTTCTCAAAAAGAGGAGGCAGGGGTGATGGCGAGGTTTGGGGCGTGTAGCGCCTAGCGGGAAGCTAACGCTTCCCTCTATCTACCGCCGTATTTATTGGCAACGCATGCCTTGGGGAAACTTATGCACCACTTCTTTCATGAACTTAGGAGGCCCCGCGTAGCCCTCAGATGTAAAAGCACCTTCCTTCGTGGCGCTTCGCTAGAAAAGAAAAAAGTGAAAGGCCAGAATAATTCATACCCCCTGTCTCGGAAGCGCTAACCTTTTGAAAGCGCTTCACCTTCCCGGTGGAAGGTACTTTCGTCCCGATTCGAATGATAACGAAACGCGCCAAGGAATGGAAATACGCTCAGAAACAGGGATCGGGTACTACGAAACCTGCAATAATAGAAGAAGGGCGATCCACTTAAAACGGAATCGCACAAACGAAAACCCGAATAAATGTGGTATATGAGATAAATCGACCACCGAAAACTGGGGCGAAAACTAGCATCATCTCGAATCCAGTCCGATTTGGCAGGGTGGCCTGTAAGGCAACGACCGATAGGGCCTGTAAGGCAACGACCGATAGGGCCAGGAAAACGCGTAGCGTTTTCCGGCGGGGGCCGGCAAGGCCCCCTGCCCGAGCGAAGCGAGGGCAACTCCGACCGAAGGGTCAGGAAAACGCTACGCGTTTTCCGGCGGGGGCCCCCGTCCGAGCGAAGCGAGGACAACTCCGACCGAGGAGTTGGGGGAGTTGGCGCGCCGAAGGCGCTCCTGACGGGGTGTCCGCAGGACACCCGTCCGAAGGACACTCGACTGATAAGGAGAGGGTCGGAGTTGCCTCGCTGCGCTCGGCCCTGACCGAGGAGGTGAAACTTCTGAGAAGGGGTGAGGGACGGGACGGGACACCGATAACGCGGGCCAGCTGCAATCCGTGGCAATCTGTTCGGGTAACGTGGGCCTACGCGCGAGGGATCTACAGATCCAGCCTCCTAACCACGCACAATAGAAGTCAATTCCGCTCGCTGGATCCTAAGAATTCTAATGAGATTTGCGATGCCGCCCCCTTTAAAGGAAACCCCACCGTGCGGAAGCCCTTTTATGGACTTAGGCTCGCTACTGACAGTGGTGGTTTCGAGTTATAGGGAATCATTGTATATAGGAAGACCATTCCTCTCTTCCCTATCGAAGAAAACATTCCAACTCCTCGCTTCGCTCGGAGTTGTCCTCGCTTCGCTCGGACGGGGGGCTGGGAGGTGCGCAGCACCTCCCGCCGGTAGCGCTACGCGCTACCTGGCCCCTAGGAAAACGCGTAGCGTTTTCCTGACCCTTTTCTCTATCGAAGAGAGTCTTAGAGGTCCGCCCAAACAGAAGGTGAAGAAGGGAGGCGATACTGCCTCCTCAGACTGTTCCTGAGGCGGTATAGCCCCCCTTGGAGCTTGGCTGTGAAGGTTGACCTTCCGGTACCATGTCTGTTTATATACGGGTTAAGAATTACGTTTTCTTCCGGTGGGACATGTCTGCAGCGCCCCTATCATGACAACTGTCCGCTGAGCTCTCTAGGCAGAGCATTCCCATGATGTACCGGGAAACTGAACCGGTTCAAGTCCGGTCGTGGGCTGGTGGAAAAAACAAGAATATTCGATATGGCTTTCAACAAACAAATCAAGAATTTTACCTCGAACTCCGGACCCCAACACCCTGCTGCTCATGGTGTTTCATGATCAGTATCGGAAACGAATGGAGAAGTGGTAGAACGTGCGGAACCGCATATTGGATTACCCCAGTGCGGCACGAAGCTGCTGCCGCCGAGTTGGCATAGTGTCCTACTATGCCGCTAGCTATGCCCTGCTTGTTCCCTTAACGGGTGGCGCATGGAGGCAACTCCCGCGTCATAAGCACCGGGAAGATTGTGGTCGAGCAACTCAAGTGAGGCGAACCGCTCGAGGGAAAGAAGGGTTCCAGGTCGTGAGGGTGGCCAGGCCAGAGAAAGCGTCGCTTTCTCTGCCTTAGCACTATTAGTGCGCGTAGCGCACTTTGAAGACCCCGTTATCCACACCCCCCAGAATCCGGTTACTTTCTCCCCGGCTACGGGGAGAAAGGGAGAAATGGTGGGCTCTTGCGGGCGGAGGCGGGAAACGCGCAGCTAGTCGGTGTGGGTTAGGTAGGGGTGCCCACGGAGGACCTTATTTAGTCCCCACCGATCGGTTGCGCCAGAACCGGGGTTTCTCGGAAACGAGAACGCGTCGGCGGGTCCTGGAGTGCCCGTCAAGGGCGCACGCGCATACCCCGCGGGGTGATTATTATCACGACCAGCACCCTCCGCATCTCGGCACAGTGGAACGTGTAACCGGCCTGGGGTCCTATTTCAACTTACACTTGTTCCATGTTGGAATGGGTAGGCTAACCGCAAGGGACAACCCAAATCCTCAGGTCAGGGAGGATGGCACTACTGGCAAATTGTCCAGCGAAGACGCAGGCGCGAAGAAGCGTGCGTGGTAGGCCCGCGGCGCGCCTGCGCCGAAAGATAGGGAAAGTAAACCCCACCCAGCAGCGGGGACGGTAACCGCCGGAGCTACAGGAGCATAGGACGGTCAAGAGCAACAGATGGGAGGCCGGGTCATTTGACGGGAATGGAAAGGCCGATTCCATTTCGTTCAAGCTGAAGAGGCGAGAATGGGGAGCCAGCCGTGAAGCCTTACTGCTGTGGTTGGACTCGATCTCGTTTCCAAGGCCGCAGGTTTACGGCGGTAGCGCTGCCTACGGGAGAATAGGTTTAACTTTCTCCCCCATAGATAGGGGGATCCCCCACTGAATGAAGTGCCACGACTGGAATAAAGTGACAGAAAGCGGCAGTCCCAATTTTACTGCGCATTTCCAAGCTACCAAACAGAAGACATTTCACCAGCGAATGAATGCTGGGCAAGGGGGGAGCGCGCATAGCGTTTTATTGCGAAAACCCGGAGGGTAGGCATAGCAGGAGACACAACCTACGGCGTTTTCCTGGGAATTACCTACCCGGCCTTCGGCACTAATGTAGATGGGGGCAGGGGAAAAATAGGATGGGTAACCATCTTCCTTTTTCCCCCGAACTCAGTTCGCTACGCGCTGACCACTTTGCTCGGCGCGCGCCTTGCGGTATTCAGTGGTCATTGGGAGAGGCCCCCACCCGGCCCCCGACGTTTTTTAAGGGCCGAGCGTAGCGAGGCAACTCCGACCGAAGGGTCCGCGCAAGCGGACAACTCCGACCGAAGGGAGGAGTTGGGGGAGTTGGTTTACTTATCCAAGCGCTCCCCGGCTCCGGCGGGGGGTCCGTGGGAGGCCTTGACGGGAATAAACCGTACGTGGGTAGGTAGGTGGCTCCACTGCCGTGCCGAAGGCGCGCTGCGCTCCGCGGGTGCCTTAGTAGGCTAGGCAAGGCCCTGGTACCTGGTAGGGGCCGGCAAGTTGGTAGGGGCCGGCAAGGCCCTACCCCAGAAGTGGTCCTAACGGACCCGGATTAGGCCACCACCACCCATAAAGTGGGGGTTCTTCCCTCGTCGGGAAGCCCAGCGGCTGCTTCCCGCCTGTAATAAATGGCGTGAGCCGTACGCGGAGAGACTTGCACGTACGGTTCTTAGGGGGGCAGGTGAGGGCGCGAAGCGCACCTCCCGCCGGTATCGCCTAATCGGCGCTACCCAGGCCGACGAAACACCTAGCCTACCCGACTAGAGGCACAGAGAAATTAATCGAGTATAAAACGTATCTTCAAGCTTTACCTTATTTTGATTGTTCAGATTATGTTCCTATGATGGCCTAAGAACACGCTTATTCCTCAGCTGTAGAGAGACTTTGTAATTGTGAGGTCCCATTACGAGCTCAGTATATACGAGTGTTATTTTGTGAAATAACTCGAATCTTAAACCATTCACTTGCTTTAACTACTCATGCTATGGATGCGGGAGCATCAACTCCGTTCCCGTGGGCTTTTGAGGAGTGAGAAAAACTTTTAGAATTCTATGAAAGAGTATCGGGAGCCAGGATGCATGCCAGTTATATATGACCAGGTGGAGTGGCACAAGATCTGCCTCTGGGCTTAAGTGAAGATATCTTTTCATTCACATAAGAATTCGCTTCTCGTATTGACGAATTGGAAGAAATGTTAACCAACAACCGTATTCGGAAACAATGATTAGTGGATATTGGGACTGTCACTGCAGAGCAAGCTTTGGATTGGGGATTCAGTGGTGTAATGTCGAGAGGTTGTGCGACATGAAGATGCCCTTGATAGCAATATGGGGAAGTTCCCATCGGGCGTTTCTGCCTGACCCTACTCAAGCACGCCGATTGGTGTGAAGCCTTGGGAATTACCTACGGGCAGCCTCAATATGGGGCTAGGGTGAGCTGAAAGGGAGGCAGCGTAAGCAAATGTGTATAAGCCCAGGAAAGCATGGAGAGAAAGGCGGAAAGGCCGAGGCTGGCCCAAAGGGCCAGCCCGGGGGGGCCTACGGCCCCCACCGCCTTCGACCGACTGTCCGACAGACTGTGAACGGATTCGCCTCTGGCCTCTGGGCACGTCAAAACCACATGAGTTCACCGGGGTAGAGCACGGTCCGCCAGAATCGGCATAAGTTAAGTGCTATTAATGGAACATGGTAAACCCATATTTATCCATATGGAGGTGCGTCCGTAAGGGCAGCACGTAACGAGATGTGGGTGGAGGAAGACCCAAAAAGCGAAGACTTTTGCCAACTTCATTTTGCGCCCCCTTTTTTTGGGAGAGAGGAGCTCGGATGATGATAGGGGTACGTGACCTGCACTGAAAGGTGGTGGCCTACTTGGGTAAAGTGGCTTTCACTACAAATTGATCGAGGCTAAGCAGCAGCTCTTTAAGCACAGAGTGGGCTAGCGGTAAACTGGGGCCGAGGGCCTTTAGGCCCCGGCCGGGGCCACCGATCGGTGCCCCCGGCCCGTCCGTTGTAAGATTGTGGTGGTACGGAAGTATGGAGGATCGGCCTTCAAATTTCGCCGCAAACGCCGGAACCAGTACCGTTTGCTAGCCGCGAATCTGGAAGCTAAGCCGAAAACAGCGCGTTTTCCGGCGCGCTACGCGCGACCACCGAAAACTAGCTTCGCGCGCCCCCTCAACCTGTCGGAACTACATCCCTTTCGCTGCGGATGTAGCGCGCGTGTTTTGACTCTATTGGTTATGGTTGTTTCCTGGGGCCACGCAGCGAGTGGCCCGCCAATCAATTTGAGGCGCAAGGGTCCGAGCGAAGCGAGGACAACTCCGACCGAAGGGAGGAGTTGGGGGAGTTGGAAAGCTAAGCCGAGAAAAGGTACGTTTGCGCATGAACCGACGTTCATCATCAACAAGCGCCTGCGGACGCGCCTCTGAGAATGCATCCGAGCTGTATGAAGAGAAACTTTCACGTACAGTTATCAGGGGGGAAAGCCCTAGAAAGGAAGGGCCTACCTATCCCAACCAGGAGTATGCTGGGATTCGCGGAAAGCAGCACCTTACGATGTTTATGACCAATCGGATTCTGACGTACCAGTAGGTACCAGAGGAGATTGCTACGATCGTTATTGTATTCGCATCGAAGAGATGCGGCAAAGTCTTCGAATCATTGTGCAATGCCCTAATCAAATGCCTAGTGGCATGATTAAAGCTGATGATCGTAAGCCATGTCCTCCATCACGATCTCAAATGAAACGATCCATGGAATCGTGCGCCGTGTGAAACGTAGATCGCCGTTCTTGACCGAGACCCGGGTTAAGCTCCGTCTTGGAACCCTGTGGTTAGGAGTAAAGCATCCCGAGGTAGCGTATCCCGTTAGGAAGAATACGTGGAAAAGCATTGGGTGGGCCGGCATGAGAAGAGGGTGGAGCAGAAAGCGCAAAGCGCTTTATTCTACCTTCGGAAATAAGTGTCCGGGAGCTAGACAGTAGGTGGCTTAATGAGGATAACCAAGCCGACACTTGCGGTTGGCGAGGCTGTCCTACGGGACACCCCTTTAAGGCAGCGCCTAATCGGCGCTGCCCTGCGCCTTTTCCTTTAAGGGGTGCACTTCTGGAATTAGCGCTACGCGCTTTCCAGCAGGTACCGGCGCTACGCGCACCGATCGGTGGCCTCACCGCAGGCGGTTCGCGGTAACGTTCGTAGTAGTGCATCAGGATCCCAATGTACTGCGTTCAAGGGCTTCCGTTAGGAAGCGTCGCCCCACCAACACCAACAACAACACCCAACTCCTCGCTTCGCTCGGAGTTGTCCTCGCTTCGCTCGGACGGGGGGCTGGGAGGTGCGCAGCACCTCCCGCCGGTAGCGCGTAGCGCTACCTGGCCCCCGCCGGAAAACGCGTAGCGTTTTCCTGACCCTTCGAAGGGGTGTTGTTGTTGGTGTTTGGGCGACAGTGGCGCG
>Contig126+1180
CCCCCGTCCGAGCGAAGCGAGGACAACTCCGACCGAAGGGTCAGGAAAACGCTACGCGTTTTCCTAGGGGGCCAACCCCCGTCCGAGCGAAGCGAGGACAACTCCGACCGAAGGGTCCGAGCGAAGCGAGGACAACTCCGACCGAAGGGAGGAGTTGGGGGAGTTGGGGTTGGACACCCCTGCCCCCATTGCCGATCGACCCTACCTTTGATCATGGCCTTTTCTTCTTTCCCTGCAAAACTTTTCTACTCTTTCGCTGGAAGTGGCGGCCCCTTAGGCTGATATTCTGGTTCCGTGTCTTCCGCAGCTAGCCCAAGAAGGTAAATTCTTCCTTCCACTATGGAATCCTCCTTCGCTAAGAAGGAATGCTTCCTCCTACTAGGGTCCTCCTATTCAGGAAATCCCCCCCCCCCCTTGCAGGAATGGAATCCTCCTCCGCTTAGGAGCCTTGTCTCTTTCGGATCGAACTAAGAAGGTCCTCCTACTCAGGAAATACCCATCCCCAGAAGGAATTCCACCTACTCAGGCCATCCCCTTGCCATGGATTGGCTGAATCCGTTTCTTAAAGTCCAATGGCGCAAAGTCCTGAATCCGTAAAGTCAATATGGCGCTACGCGCTTTCCCGCCCACCTTCCTAACTTCAACTCTTTCCCCTGATCTCCCTCTTTCTTGAGCCCACCCAATCTTCCTCTCTTCTCCACCTTTACCCTCTTGAGCCCACCGCCCTACCCAATCTCGCCATACCCAATCTTCTCTTCCGCTTTCCCGCCGCTTCACCTATATCGAAAGAACACTGAGTCAAAATCTCCTTTCTATAGCCCTGCAGTTTTTTTCAGTTTTCTCGAAGACACCCCCTATTTCTGGTCCAGGCGCACTCGCTGCCCGTCCAGTATCCTGCGAAACATAGAAGGCTCTATTGTGTACCCGGATAACTCATCAATCACCCAAAGATCATAGTGCTTGTTACCCCCAGAGAAATCGTTAGGTCTTCTGGGTACGAAGTAAAGAGAGAATATTTGATCCAGGAGAGAAACGAAAGAGCTTTTTACTGAACAAGTCGGGCAGGGTGGCCTTCGGCCGCCCTAGGGAAGCGCTACGCGCGCGCCCACTAGCAGGAACTGACCTTGCCGCAAAGTCCTCTCCCGAATCTCAGAAAAGACATTGACCACAAGCCAGAGGAAGAGAAACTGAGTTTGTCCCAGCTCCTCTTCCGAGTAGACTGAGGTTTTCCTCCCCTGCCCCAGTAAATCAGTCACATAGCGAGTGAGTTTCTCTATAGGGGAAATCTCTTTGTTCCGCAAGTTCTGTAAGTCAGTGAAGGTAGCCTTTAGGAATGGTACGAGGTCATACATGCTGCGACCAACTCAGGCTTCGAGAGCACATGCTCCCACGATTTAGCTTTCCTGAGAAGGAGAGCATTAGACACGTTCTCATGCTTCTTTCGAGCTTCCACTCTAGTCCGTATGTCCTCGAGCCCCCGTACCATTGGGTTTTTATCCATAGCAAATATCGTACTGCAGAGAGGGTTGGGGGCGCTTGCGCCCCCAAGGGCAGCGCTACGCGCTGCCACGGCGTCCAACTGTGAAAGAACTTGATAGACATTAGGTACCGCTGCTCTGGAGGCAACAAGTCGACCAGCTTCTTCAGCATGTACCACGTGAGATTCTCTGTTCGAACACCTACTGAGATTTGTACCTCGTTCCTACCAACAATCAGAGATTTCTAGGGTACTAGGTTCTCGACCCTTTTGACTATTTTGTCCGCATTGGCTATAGTAGATACCGCAGAAGTAGTTATCTCTATAGTGACACATGCGTAAGGCCGAACATGACGCCGAAGTTGTTTTCGTTTCTTCAGTCACCCAACTCCTCGCTTCGCTCGGAGTTGTCCTCGCTTCGCTCGGACGGGGGGCTGGGAGGTGCGCAGCACCTCCCGCCGGTAGCGCGTAGCGCTACCTGGCCCCGCCGGAAAACGCGTAGCGTTTTCCTGACCCTTCCATCTTTTTTACTTTCCAAACGTAGAGAAATAATGCTTTTCCTCTCAAATCCTTGGGATGAGGGGGTTTTACGGCTTGCCGTAAAACCCTTGCTCGACCGAAGGAGACGGGAGCGTACGTCAGCAGAGGCAGCCCTTTCACTTGTTCCGTGATTAGGGAGGGGAGAGTGAAGCAGCCTAAATTACCAATTCCTTCTTATCTCTTGGTACCCCATTTCGTGCACGGAGTAGGATCATCACCCACCAGTGAGTTGCTTACTCCACCTAAATCACTATCGAATTATCATACGCCCTTTGGGTTCGGGTCGAGTGGCTTCGCCCAAAAAGGGGGAAAGGGGCTACTCCCCCAGTGGCAAGAGGCATCAACCCCTCTGACTTAACGATGCCTTAAGCGCACAGGAACGGCCTATTTTGATGCTTACGGAGATGCCTACCCATCACTTGGGAATGCACTTTCACTTAGCGAACTCACCTTGAACTTAGATACAACCTTTCCTACAGACAGAGATTGAGGCGGGGGTGTCCCGTCGGGACACCCCCACCCTCTCCTTTCAGTCGAGTGGCTTCGCCCCTTTGGGCCAGCCCACTATCGGTGCCAACACTATCGGTCGAATAGCTGCCCATCGATCGACAGTCGTCCTATAGACAATGATTTGCTCCGTCGATATGGGTACGGGGCGGGAGTCGCGGGAAGGGGCGGGCGCTACGCGCTCTCCGACCGAGAATCGAATCATTGTATATAGGAAGCCGGATTCTATTCCGTCGAAATTGTGCCGGGTGCAGTGGATTCACGTGTCGTTCGCCCGTGAGAACGCTACGCGTTTTCCGTCATGATTCCGGATTCATGCGAATATCAAAGGCCGGCCCAAAGGGGTCTGCCAGTCTCACTGGCGTACTGTCGATCTCCATAGCCCTACGGGCGTCTATCACCCGCGTACGAAACCCGCTAGGTCGTCTTACGCCAGCCCTTTTTCTTACCAACAAATTTGGTGGGTTTCAAACCTAAAGAAGAAGAATAGTAAGCGAGATATGCTTGCATCAGGATTTAAAATTCGTCGTCAAATGAAGGAAAACGTTTGGCATAAAAGACTGAATCCAAGAAAAAGAGCCCTCATTTGGGGGTTTCCCTTTCGGAAGCGACTTAGAAAAAAACCATTTCAAAGACGAAAATCTGAGAGTTTCTCTGAGAAATTACAAACTACACGAAAGTTGTCCCTTTTCTACGGATTACCTATGAGAAAGAAGCTCCAGAAAGTGAAACCATTATTAGGAACTATTAAAAGAAATGCAAGTTTTCTACCCTTTTTAGAAAAAAGATTGGACGTTATTTTAGTTTGTATTTCTTTTCGTAAACAGATTTCTGAGGCAAGGCAGCTAGTGAGACATAAACATGTTTATGTGAATTCTGAGATAGTCGATGTTCCTGGTTTTATAGTATCTTGTGGTGATCTCATATCCATTGAAGAGGCTTCTAAGGATCTTGTTAAATCAAACATAATGGAGTGTGGAAAGAGAAAAAACGAGATTAGAAAATCGATAAAACGACTAAACAAAGTGAAACGAAAGTTTTTGAGACCTTCATTCTACCCTTCCATTCATAGAATATCTATTACTCGTTCTCGGGACCTTTTTCTTGAAAAATTCTCGACTCATATTGATGGGAAGAGAGGGAAAGTCGAGGGAAGTTCTGGGGGAGAAAAAAAAGGAAGAAAAAATGTTCCTCACCATTATCTAGACTTTTATTATCCACACCATTCAGAGGTCGAGTATGAAAAACCCAATGTTGTTGTATTTGCCGAACCTCCGTATAGATGTATCAGATACCCTTACAGAAGTATGGAAAGGACCCACTTTGTCTGAAGCGAAGCAGCCCAAGCATCGTGAATGATTGGCGGAGCAGTGAAGTAGCTAACTCTTCTGGGTATATAGCATTGCATTATCCATAGAGACATTTGCCAATCGAATGAAAAGAGTCGTCTCATAGAGGAATGGGCAAGAAGTGTAAGCACTGCGAGGTCCGAGCAGGGTGGCCGCAACTTCTGGAGTTGGGGTGGGGGGCCTCCGGCCCCCCCCGGGCTGGCCGTGGCTGGCCCGTATTCTACGGGCCAGCCCCTTAAAGTGGTGTCCCGGCGGGACACGGGGAACCGCTAGGTTTCCCGTGTCGGGGCGCGTAGCGCCCCGGACACCCACCCTCTCCTTTCAGTCGAGTGGCTTCGCCCCTTTGGGCCAGCCGTGGAACGCGCTTCCTTCACTTTAAGTTTTGCCTTTAACTTCTTCTAAAGAGGAGCGGCAGCAGTGTACGCCTGTATGGGGTTACGTTGGTTTACTGGAAGCCAGGTACCGGGACTAGTTGGTTAATAGCAGCTGCCGCACCTATGGAGACTTCTACGGCGGTTCCTTGGCCTAGAACCGCTACAGCTAGAGGAATAGATCCCGGCTTATCTAGAGGGAATGCTTAACCATACAATCCCAATCCCGGTATGAGAGAACAGCTGTAATGGGATCAGGAATTGAGATCGGGTTAATGTTCAACATCCCGCCTCACTTATGCTTGCTTGGCTATGGCTAATCCGCTCATCTCTGAGACCTGAGAGTACAACCATACGATAAGGATAACTACCTCATCAATCCGGTTAGTTCTCTCGTCTTTAGATCCCAGCACACGTGGCATATCAGGTATTCGTTAATCATCTTTCCTCTCATGGAATCCCCAGGTTGTACCCGTATGGTAAGCTCTCACTTGGTAATGCCCGTCCCAGGAGGAGAGTATGATGAGATAGGCAATAACCGCATCACGTGTGCTGGGTCTAGTTACCTCAGTCGCCTTCTAGGATTACAACGGTGTTCCGGAATCTGCCAGGGCAGAGGCTTACCATATGAGGAGTTTGGTTACTAGCCTTCCCATGCATAGATACCTCTAACACCTACGCTTACCTAGCTTGAGGAAAGATGCGGCAGGGTTAACAACCGCATATCGTATGTTGCAAGGTATAGAAAGGCATGACGGGTACAGTCCCCCACTAATATTTTGATTTCACGGCCACAACCCTACTAGACCACCGGTTACCCGACCTACGGTCCTGGGGCGGTAGCTTTTCGAATTCAAGCAGTGATTCTATATACGTTTTTTTCGCTTGCCAGAGAG
>Contig127+1165
TCCGACCGAAGGGAGGAGTTGGGGGAGTTGGAAAACGCTGTAGCGTTTTACGAACTTACGGTCTTTAGACACTCGACCGATAGGGCAGGGAGGTGCGCAGCACCTCCCGCGGTAGCGCGTAGCGCTACCTGCCGAAGGCAACTCCGACCGGAGGGAGGAGTTGGGATTCAGAAGCAACAATTCCTGCCTTACGTAAAGTCCGAATTAGGATTGGAAGGACGGCCACCCGGTCGTCCGAGCGCGAGGACAACTCCCCGATAGGCTTGAAAGAACTAGTATAGCTTGAACTGGACTGGCTAACGGAACAAGATGGATTTGGTTCCTTCTCTGAACCGCCCACTCGAAAGTGGAAGTTCGTAAGCGAGAGTGGTGGAAGTGCCCTGCCCCTGGGGGTAGGGGCCTGGGGGTACCTATCCATACCTGGGGGCGAAGTTCAAGCGCTAGCGTGTAGCGCTTCTACCCGCATAGGCACAGACGTGGTGCCCCTACCCTTTCTAGTGTACCCCTCCTCCCCACCACGGTATCGTGGTCTAATGATTGGAGCGCTTGACCGACCGACCGACCGACCAGTGAGATCCGAGCTACATTCTCTTTCACGCTATGCTGACTCCAATCCGCGGTCATGAACAAAGACAGATCTTGGCGTCCCTTCCTCTAGTCAGACAGGCAAGATCTCCCGCCGCTGGAAGGATTCGTAATAGTAGGGACACTTCCTTCCCCACCACAACATATCTTCCACCGATTCAGAAAGTACCATCGCCTTTTTGTTCGTTCGCGGGGAAAGCGCTACGCGCCCAATTCTGTTTGGGCTACTCGACTTATTGACGGGGGGCACTCAGCAAGGTGGGGCGGAAGCGCCTCCCTCCCTGGAGGGGTGCCCAAGGCTAGAACCCATTCAAGTGGACTCCTATCATCTCCCTAAGAGGGTCCGGTGTCGGGCAAGGGGGCAATGGGGAAGGGGGCAAGCGGCAAGGGCAAAGGGCTATTGTAGCGCTACGCGCCCCCCGCCTACTGATGCCGGTGAGATCGAATCCCATTCAATCGGTTGTTCTACAGAGGTCAATTGTTGAGGAAATCGAGTGAAGCTCTACTTACTATTGGGTGGGAAACTACGAACTACGTTCCCGAGCTTTCACTTTACTTATGATCCCACTCCCGGGTGCAACAAATAGCAAACCTGGCTTTTGACCGCGTCCATTCATCCTTTCCGCATCCACGGTCCTTCGTCTGGCGGACGTCCTCGGTCGCTAGAGCACCTGGAGAGAGGCGTATCTCGTTCCAGAAGTCCCTTCATGCACCGCACAAGCTTCCTCCCGCCCACCAAACTTTGATTCTAGACTGCCGGGCCACAATCGGAGCCATTGAAAGGCCATTCTAGGGCCCGGAAAACGCTACGCGTTTTCCTAGGGGGCCAGGTAGCGCTACGCGCTACCGGCGGGAGGTGCTGCGCACCTCCCAGCCCCCTGCCCCTTCAGACAGTCCTAACCTATCAAGCCCTTCCAGGCAGTGAATCAAACCCGTCCTTCCAGGTCCCGCCCACCACATTGGGAATTCTGTAGGTCGTCGAGCAATCTTATCGACACTGTCTCACTAAGAGCGCATTCATTCGTGTTCTCGCACTCGCTACCTCCTCACTGCTCAGTTTCCCCATCGTGCTCTCTTTTTCGCTTCTTCAACTCGACTGCCATCAAGTGGTGGTACCGGCAAAGCAAGTATGCAATCAGTAGAGTAGCACTTCGCCGGCAAGGGAAAGCTGGCACGATCGGAATCCCTAAATAGTATAACTTCAGTACTGTGCCTTCACTCTTCATCCCTTCAGTCTTCTCATACCTAATTAAGGGGTGTCATAGAAAGCACGGGTTCGGTATCACGATCGATTACTTTTTCAGATCCAGCTGCAGCTGCACGAGCTCTTCCTGCATGCCACAAATGACCTACGAAGAAGAAGAAACCTAGAACGAAGTGAGAAGTGGCTAACCAGCTTCGAGGGGATACGTAATTGACGGCATTTATCTCAAAATGGGTCTGAATCAAATCCAGACTGGTGCCACTGTATAAGCAGTATGCAGGGGGATGGCAGGAGCTGCGTTTCATATCTATTCGACGGGGATCATAGCATTGTATAAGCAGGTGGCTGGGCAGGGTGGCCTACAGAACGAAAGGGTCCGCGCAAGCGGACAACTCCGACCGAAGGTTTTTGGGCCAGCTGCACCTTTCTTTTTTCCAAGTGCCAAACCCTAACTCCTCCCTTCGGTCGGAGTTGTCCCTCTGGCAAGCGAAAAAAACGTATATAGAATCACTGCTTGAATTCGAAAAGCTACCGCCCCAGGACCGTAGGTCGGGTACCCGGTGGTCTAGTAGGGTTGGCCGTGAAATCGAAATACATTGGGGGGAATTTTGGCAAAATGGTCGGAATCACTGCTTGAATTCGAAAAGCTCCCCCTCTCTCTCCCGAAACAGCGGATTCAGTTGCAGCGGATATTCTTCGATTGGGTTCCCTTACCACTTACCCATGATAAACTACAATTCCCTTTTTTCTAAGCGGAAAACGCTACGCGTTTTCCTGACCCTTCGGTCGGAGTTGTCCGCTTGCGCGGACCCTGAACAAACTAAAGGGCTGCCGAAAGCTATATCATCAGCTTTCGGCAGTCGATGGAATGCCCCGGCCTGTAATCTCCGCTCGTCGTCGATAACCCTTCTACCCTCATAAAGTGCGAGCAGAAGATGCATTGGTAGCATGGCAGGCATTGATAGCAGAGGCCACATCCCTTCGTTTGGATCCGTATCTGGTCCCGCCACCAACGGCAATGGTGGGAGATTGATCCAGTAGCGGCAGGGGCGCACTAGCGGCATATCCAGATGCAGAGAGAAGGGCGGTAGCTTTCAAAGGGGCGCATAAGTTTCTTCTGTCAATGAAGCAGTCGGCTCGGTGTATCCTATAGACCCCTATAGGGCCATAAAGCAAGCCAAGCCTTCTCGGCCTTTAGACACTCGACCATAGGGTCCGAGCGAAGCGAGGACAACTCCGAGCGAAGCGAGGAGTTGGGGAGGGAGAGACTCGACCAAAGGGAGAGGGAGAGGGCGCGTAGTGCTTTCCGACTAGTGCCGGGCGCTAAAAATCCATTGTATATAGGGCGCAGGAAAACGCGGGGTGTCCTGCCGGGCCTGTAAGGCAACGACCGAGTACGGGCTGGGAGGTGCGCAGCACCTCCCAGCCCATATGTGATGTAACGAGGGCAGAATCCCTCAGGAGTACCCCAATTCAAGAGTATTTTACTCTTGTAGGTGATTCTCTAACAAGTAGGAGACACTGGGGGGTAGCTGACTGCGCATCCTTGTTCCCACGAGATGCTTTTTTAGTTAGTTTGGGTAAGAGCAAAGCCAAAGATGCTCTAGGAGGAAGTCTAAGCCGCTCGTATATGTAGTGCACGAGACGCGGTGCTCTTGTAGGAAGTACATGTGAATGCGGGTAGAATGCTACCTGTTCCACCTACCGTAGCATTCCATCTACCCTTAGACTGACTGCATGAGAGATAGTTATCCAGACGCCTTTGAACCGGTTGAGTGCTTCTCACTGCCTCTCGGTCCCCTCCTCCTCAACCTATTCCATCCGTATCATTGAATCAGCTGTTGATGTTTTAAGGTTACGAGCGATTAGCCAGGAAATGCAAACGGCCAGGAAAACTAAGGCGTTTGCCTGACCAACTCCTCCCTCCGGTCGGAGTTGGCAGTTCTTGTTAGTGGGTCCGCCTTACCCGGGGGAGCTTGTTCGATAGGCACGAGGACCTGGCCTAGGCGCTTCTCTAGCTGAGGGGTCGGCACAGCGCATCAGTCTTTCATGTCCGATCTCTTCTGCACCCCTTGCTTCGGTTTCATGTCCGACACTCCTCTGTTGTCCTCACTCGGCCGAATCGGCTGAATAATCCGAAGCTGAAATCGAAACCTTGTCGGGCATCGCCCGCTGCATCACCCACTTCACGCTCGCTACCTTCTGAGGGGCGAGTCAATGCAAAGGCGCCACCAACCGTCGAGTGCATGCAAGCGCCACCAACCGTCGGCAATGCAAGGCAAGGCGCAGGAAAACGCGTAGCTCCATAGTTTGGTTCAGGTTGGTTCGTACCTGAAGCATCTGGTGAATGAAAATCTCTAACGCATGCCAGAATTTCCAGGGGTCATAAAGCAAAGTTGGGGATGGGACGCGTTGGGCAAGCGGTTGTTAAAGTTTGCTGCTGTTCCTTTCCTTTCGCTGGAACTAGTGTGTGAACAACTTTTGTGTATAACGTGAACCGTCAATCGTCGAGTAATCAGGGAGATTGCTTCGCTTGCGAGCTCCTCAGCTTCGCTAACACAACTGGATATGAAGGCTTTTAGGGGTAAAGCGCAAAGCTGCTAGGTTTTCCCTCAGCTAACGAATGATTCGGTATAGTATATGCCAATGCACGATTGTGCCGCCCGACCGACTTTTCCGCTATTACTCACTATTGAAATAATAGCGGGTACGAACAAACACTTCCATTTTCCTCCATCTAACTATAAGCAAGGAATCTTCACAGCTAACAAAGAGACTGGATAATATGATAGGGAAAGCGAAATGTTCATCCGTCGATGGCTCCCCAGTGAAAGGCCATCTTCGGGTCTACCACGAGAAACTAACCCGACCTTAGAGCTGGTAAATTAGCCTGGAAAGAGCAAAGCTACCAGGTATTGTTGATACTTTGCAGGGGACAGGGTACAGCGCGGATCACCCTCGATTTTACCTCTTCCCTGTTGAGTGCCCTTCGTTTGTCGAGAGAGTAGGAGCTGAAAGCATCGAATTGGCCAAGAGATAAGGAACCTGGCACATCACCTTCTTCTAGACGGACAACCGAGCCAGCGAAAGATGGAGAAAAACCCTCTCCGAAGTTGGCCAGAGCTCATAGCACTTGGAACGGATCCCGATCTGCTCTGCCTGTTGCAATGGATGGATCCTTAGCCAGCAGCGGTAGGCAGTTGCATGATAAATGTCATCGCAAACATGGATCCCCGATCTTGATCTTTGGGAAGTCCTCGGCCGGAGAACTTTGGGAGCACTTTCTCCGAGTGCTGCTCTTTCATTCCGTAGCACTCTATGAAAGCTACGCGATAGGGAGGGGGACTGTTAGAGCCGGGACAAAGCGCGTCCGCCTAACGGCTAGGCCCTATTTACGAGTCCCCTTCTCGGGTGGTGGTTCGAGGCAAGCGCGTTGGCGCTCTCTACAACACCCCTTTAAACCCCTCTTCAGTTTACAAAAACGGACTCGCGCGTTGTGGTTTCCGATCGAAACAGGAATCTCGTCAATATCTATGGGGTCGGGTATTGGGAGTGGGAGGAATGGGTACCTATCTGCACATCAGCCTAGATAGTCCCTGAGCCACGAACAGCTCACGAGGGGAGATCCGTCGATAGAGAAGCTCCCACCTCTAAAGGTAGCCGGCAAGAGCAGCTCAGACATCGAAACGAGAACCGCAAGCGTGTGACCGACGGCAGGTAGCGCTACGCGCTACCGCGGGAGGTGCTGCGCACCTCCCTGCCCTAGTGACCGTGTAGCCAGCTCACCGTACTAGCCTCGAGATACTCAGAACTCAAGGACTCAACTCTCAACCTCATCGCCGAATGACTCAGCAGTAAGCCCAGTGTAGTACACGACTCACTCTCATAGCTCAACCACTCATCATCACGAGGTAAGAAGACTCAACGGCTAGGCGGTCCCGTAGGGACCTCCTGCAGGTTTTTTTCGAGAGTGAATGTTCGAACTAGACATTCACTCTCGAAAAACAACCCTTGCCCTTCCCTTAATGCCGAACGGAGAGACAGACTCTGAGTGGGATTGGGATTTCTCTCTGGGTCTGAAGATATTTTAAAGTTGCTTTCACTGAGTAGTACGAAGATAGACACTTCTCCAACAATGCCGGGTTAGCTAGCACATTCTCCCTACCCTGGGACTGGGGACCCGACCCCTTTGACTCCTGTCAATGCTCGAAAGCCCCTTTTAAGAAGGAGACTCTAACTAATGTTAACGCTAGCGTTCATAATGAATGCTTCGAAGGCAGGATCGGCGTTTGTCAATGAAGATTATACCCCTATGAATTCCTGATAGCGGGCCGGCGGGGAACCAAAGCGGCGCTAAAGGTGTAATAGTCTGAGGGCCAGGCAAACGCGCTTCGCGCGTTTTCCGTCGGGGGCCGGCAAGGCCCCCTGCCCCAGAAGACCCCAAAGGTTCAGGGAAAGAGGAGTCGTCTGCACCCTTTAATGAGTGCCAGGGGCGGAGCCCCTGATAGGGGGGTTCGCTAGTAGGTAGGGGAGCGGGTTTCCTTTGAATGGGGGGCGCTGGTAGTTCCGGGGGGCCTCGCAGAAGGGAAGAGATAAGGAAAAGGCGCAAGGGGCCGGATACCCACCTAGTTAGGGAGAGGGACGTACGGGCGCTTTCCCTTGAAAGGTGGGAGCCGGCCTACCGGGGGGTGCTACGCGCTTTCTCGGCCCCTACCCGTACCTGGCCCCTACCAGGTACCCACTCCGGGTAGGTAGGTGCCACCATTTAACCCGATCAGACCCACCCCCGACATGTGGCCGATCCGAGAGGCTTAGAACATTATTCCGATCACGTACCTCACGCAAAGTTTTTATCACAGCCCCTATCAGGGAAGTAGCGGGGCAGAGTTTTTCCAGGAGTGGAACAACTAGCTGGGTAGGCGGCTGCTAAAGTCCACGAAAAAATGGTCCCATCTATATTGTTTGCTCAGGTGACAGGGCCTCTAAATGGATGCTTGGGTTCCGATACCCATGATTCGGTGGTGGGCTTCAAGGGGCTTGATGGGGAAGAAGTGCCATCCTTTACCCATGATTTGGTGGTGGGCTTCAAGGGGCTTGATGGGGAAGAAGTGCCATCCTTATTAGGATTTCCCGTCTTCAAGTAGTTCTCAAGTCTTTACTGTCTCACAGTCGAGTACGAGGCAGAACATAATTAAATGCCCAACATATGGATCAATTGATGGATCAATTGTTTGCTCCTTGGAAGAAGCGATTCTAGGTGGTGGGGTGGGGGTTGCATGAGATGATTGGTGGCTCCAAGCTCATGGTCCTTCTGGGAAAGGGATGGATGTCTGAGCGTCTGAAAGAGTCGATCTTGAAAACCCTTACCCCCGTTGGGGGTAAGTGGCTCGCTATCGCTCGCCCGAAGTATTGGGACAGCGATCGATGATTGCTCCTCAGCGGCAGAGAATTTAGTTAGTGGATAACGGACTCTCTCCGCACCCACCGAACCGCTGATCGCTTCGTTTACACGTAGCTTGCTCGCACCCCACCTCGCCAGATTTCAAGTGTGATTAAGGATGCGGGCCGCACCGCCTAGATCGCTTCGTTCAGCTAGGCAGCCCTCCTTGCTACTTTTGCTTCGTCTACACCCCGCCTAGGGAATTGACTCAAATATGTTCTTCCTACTATCGAATTGAAGCTTCACGCAGTTCCTACAGCAAATAACAGCGAATGTTGAAAGCGCTACGCTAGCCGGGGTGAGCTTTGCGAACCCACTCCCCCGACCGTAGGGAGGGGGCACCCCTTGAAGTGTGGGACCACGTGGGGTAGGTTGGGTTTCAGCGCATAGCGCAAAAAAAGAGCCGATAGGGACCGAGCGAAGCGAGGACAACTCCGAGCGAAGCGAGGACAACTCCGAGCGAAGCGAGGACAACTCCGAGCGAAGCGAGGAGTTGGAATTCTTGCCGAAAAATTTCTAAATAGCGAGTTGCCTCCTGGGAAGGGAAGGGGGAGTCGCCTCCTGGGCGGCTTTCCTTCATGCCCGACGGTAAAAGAAAAAAGATGAGCTGGAAAACTCGGTATCTATCTACGAGTTTGTGGGTTGGATTCTACCTCTTGGGTCTACCGACACGTATGCTTGAGGTAAACTACGACCGTATGCTTGAGGTAAACCCGACACGTATGCTTGGGTTAAACCCTACCCTGCACTTTATGCTTGAGGGAACCAGAACGTATGCTTGAGGGAACTACCGAAACGTATGCGAGGGAACTACCGAAACGTATGCTTGAGGGTCGGGGGCGCGTAGCGCCCCCGCACCGGGAAACGCTACGCGTTTCCAACTCCTCCCTCCGGTCGGAGTTGCCTCCGGCCCTGTGCCTGCCATTCTTCTCTTGGGTTAAACCAACTCCTCGCTTCGCTCGGAGTTGTCCGAGCGACCATTTTGCTCGAAATCATGTGAATAGAATGAGCTACGTAGACCCTTAGGCTTAGGGCTAGAACTGCCGGTCTTAGGGCTATACCTTAGAGTTAGAGCTTGACCTATGGGTTTCTATGTAGTTCTCTAGTTGTCCACCTCACGCGCAGCGTGCCTTACACACGCAGTGTAATAGTGACATTGGAATATGCCCTCAGAAATGCGGTCCAGTAACGTTATCTCCCTAGGCGCGCAACAAGCAGAAGGGAGAGACGCTGACTGGCAAAAGACTTAACCCCAAGCGGACCACTTTGCTCTAGCAGTCGGACTATCCGGTTGACTAAACCCCCTGCGGGCTAATGCTCATCCGACCGTTACTACTTCCTCAGGCTCCCCGCGTTCTCCCCAATAGCAAGCCCAGACATCGGCTCATAGGGGTGTCGTTGTTTCGCGGATCAAGTCACAGGCCTGGCAGCCTGGACTCTACAGGCCTTTTACCGGGTCTTAACTATTCGAATAAGTCGCACTTTTGATTGAATCGAATAGCGTCACCGGGGACTCATTCCATAGTCACGTATCGGGATCGGCACTACTCACTACGATGGTCCTGAGCAACCAGAACCACGCCCTGCTTCCTTTGAGTATTGGTCGCCGGCTGGCAGCGATGGTACGTCCACATCGGAACCCTTGGAAGGCCAGTGATCGCCCCCTCGAGTTCCGGCCTGGTATTCCCCGAAGATTACTCTTCGGGCACTCAACCCCGGATTTCTTTCGCCTGCCGGCTGCTATCCCATACTCAAAGGTTGCTCTGAGGTTACTCCACCTCATAGTCAACCGGTCTTTTTTCACTTGGGGCACACTTTTTTTAGAAGGGCTGGGAGGTGCGCAGCACCTCCCGTCGGTAGCGCGTAGCGCTACCTGGCCAAGACATCCTTTGGCTAGCGAGAAAAAGCCCCCGATACCACCTGAGCACACCCCATAGTATCGGGCCCCCAATTTCCCCGACACCATTCGGCAGGATGATACTCATCCCAAAATCACTAGCAACCTAGCTTCGCTACTGAATAAGACTTACCAAGGTTACCCAACTCCCCCAACTCCTCCCTTCGGTCGGAGTTGTCCGCTTGCGCGGACCCTTCGGTCGGAGTTGTCCTCGCTTCGCTCGGACCCCTTGGAACCAAGAAGACCGGCGATTATCCCTGAGCCACCCACACCTTTTCCCCAGGAACGGGCAAGCTACAGGACTGGACCCCGAGGGCCGACCGGCGTAGCGCTCCGGTCGTCCAAGGCCGGACCCGCCCCCTTTTGCGGGAGCAGCAGCCTTTCCTTTAGCGGCAGCCTTTCTTTCATGATTGGGGTATGATTCTGAATGCCATCCTCTCCCCTACGAGTGACTCCCAATTGAGTAGTCTGATTCTGTCGGGCAGTGAAGAGGGAGCTATTGAGTAGTGAAGTAGTAACTAGGACACTGAGGGAATAGTAGGATGATGGAGATAGAATAGTAGAGGGCAACTACCCTGGTAGAGTGAAGTAGGATCCATACCTATCCAGGGTGTGACTCCAGAGTAGAGATAGATTATGAATCCAGCTATGATAGCCCGGAGATGTGAACAGAAGAGCACCATGACTACGGAGGCTAGGAATAGTGGAAGAGTTCCCCGATTTGCCGATCCCCTTGAAAATCATACTGCAGATCGTTCTGCGTTGATTTTTCCTTAGCAAACCTTATAGTGCCTCTGTGTTGATGTTTGGGTTTTGATACCCCCAGGCGGAGCCTAAGTGAGCTGGCCCCAGAAGGGACCGACGAGAGTTGGCTAAACGATTTGGCCTGCTACCGATCGCTTTGGCTGGCACTGATACCGCTTTGCCGGTACCACCGACCGACGGAATTCGGGTTTCGATACCCTAAACTTGTTGCTGTTCGATACCTTGTTGCTGGTGGGGGCCCAAGTAAGCTGGCCCCAGAAGGGACGGACGAGAGTTGGCTACCGTCGCTTCGGCTGGCACTGATACCTTGCCGGTACCACTTCACTTAATAAAACTTGGATCGGCCAGATGAGATCAATTTGTGAGAAACAAAATACTCACTCTGGGGCAAAAGGTATCTAAACGCTGCAAAGCGCTAGTTTCCCTTAAGGAATCGCTGCTTCTTCCGCAAAACGAAGCGAAACAAAGCGCTGCTTCCTCTTTCTCATCGAACGGATCGAATCGAAGAAACCTTCCGGACTGGTCGGGCAAACCGGCCTCCAGATCGCGTTCTGAGGCGCAGTGGAACACCCCTTTCCCCCCATACAGCATTTCACTGGAATTTCTTCTTTATGGAACGTGGCCTCTACATGAATGGTTCGGTTATGGGAACGGGAGTGTGAGAATCACACAAGCCCTGGTTTGGACTCTCTAGTGGTATGGCCAGTGAACGATCAGTGAAGGAAATCCCATGTGCATGGGCCCGCGCAACTCAGAATATCGTTTTTTATCCTAAAAAATGAATTCCATTCTGAGGAAGGGTCCCCCCCGAAGGGGGGGGCGGGCAGCGCTACGCGCTGCCACGGCCTCCCCTTCAGCGCAACGTACCAGGATGGTCTTCAAGTGGCGGCAGAAGCGATAAACTGGTATGCTATGCCCAAGGGTTGCACTGGTGGGGGGGTGTACCAGCTTGATGTAAGGGTGGTGGGTGGGACGCGCGTTGTGGTGGTAGGCGAAGAAGGTTGAAAATCAAGAGAAGGGGACAGAGACTTTATTCATTACCCGATTTCTGCTTACTTGGTTGTGGTGCGGTTGGGTTGCACGTGGTGCAATCAGTAGGCTGACTCTTAAAGGCCAGAGGGCAACAACGACAAAGAAAAAAAGAGGGCGGCTACGAAAAGAGAGGGTATTGAAGGGCAACCAGAAGAAAGGGAATCCCGTAGGTGGGTGGGCGGTTGGCTATGCACCCTCTGTGCATGTGCGATTTTTTGTTCTTTGCTTTCACTGAATCCTGCCTGCACTGAATTCCCACTTCGTGCTCCGGCATCAAAGGGAGAAGGGACTTAAACGCTGCAAAGGGAGAAGGGCTGCTGGCCCGCGAAGAAGGGCGATAGCTGGCCTGCGCTAAGGCAAGGTGCACGATGTGCGGATTTAGAATATCCGCTAGGATGTGCGCGATGTGCCAATTCCGAAGTGGCGGGTGCAGAGAAGTGAAGAGCAGCGGGCTAGCTGACCTGCGTGCGGAGAAGCGAGGATTCCTTTCAGCTAGCTGGCCTGCGTGCGGAGAAGCAGCGAAGAAGGACTAGCTGGGTGCTCCGGAGCGGCAGGTACGGAGGGAGAATTCGTTATGTGCTCCGGAGCTAGAAGAGAATTATCAAAGAAGGCTGCGGTGCAATGCGATGCGCGGGTGCAGAGAAGCGAAGAAAGGGCAGGCCGGGGCTGGCCCAAAGGGCCAGCCCGGGGGGGCCTACGGCCCCCACCCCAATCAACGGGTACAGTAGAATGCGAGTAAGTCAATAACCAGAATAGGTACGGTAACGACAGTTTAATCAATCGAGACTAGGGATTGAGTGCAACGGTAAGGGTACGAGTACAGTTCAATTGCGTATATAGACTGGCTAGGTGGGCTAGGATCATTGGTTCACGATCCAGATTGAACCGGGACTACGAATCCGGGCAACGCTCCGAAACCAAGAAGTAATAGCTCCGGTCCGGGTACAGTTCCTTTTGGTTCGTTCTTGGGTTGAATCGTTCCGACGGACGGGGGGGAGGCGTGTCATTTCTGAAAGCACCGATAGCTCAATCGGATAGAGTACCTGGCTTCGAACCAGGTGGTTAGAGGTTCGAGTCCTCTTCGGTGTACACTCACTCCAGTAATGTTCCCTTCCCCAAAGAGGCATTTCCAGCCCAAGTGTCCTTGATCGCCCCAATAGATGTATGTGTGGAATAATATTGAGTAGAAGCACTTAAAGGGAAAGCGCTACGCTTTACCCTTTCGTGCCCCCTAACTTCTCAACGATTATAAGTGCAAACTCATTTTCAATGTCTCACGAGGGAAGAAGGCCGACACATGGAGGATTTCGACCGATTTACACCAATTTTGCGCGCAGTACACTGAAAAATCTTAGCCGATAAAACGTGGAAACTTCCTTTGTTTCTACGAAGATTAAGAGACCACTAGAGGAACAACCGAAGAGTCGTCTAGCCGATCAGCAGATCAGTCAATCTCTCCATAGATTTCAGCGATGGTTGTGCCAATGCCAGAAAGAAACCCAACTCTTTTTGATGGTGCACTTGAAGGGCCCCGCCATCTCCCGCCACCACCCTTCAAACCCTGGGCCAGGGGCCGAGCGAAGCGAGGACAACTCCGACCGGAGGTCGGTCCGGGAGCGCCTTCGGCCCGACCGACCCACAGACGTGGTCGAGTGGCTTCGCCCCTTTGGGCCAGCCCTTAAAGGTGTCCTGCCGGGCCTGTAAGGCAACGACCGATAGGGCTGGGAGGTGCGCAGCACCTCCCGCAGGTTTTTTTCGAGAGTGAATGTTCCATTCATCACTCTCGAAAAAAACCCTTGCCAAGAAAACGCTACGCGTTTTCTGGCGGGGGCCAGGTAGCGCTACGCGCTACCGGCGGGAGGTGCTGCGCACCTCCCAGCCCCCTGCCCGAGCRAAGCGAGGGCAACTCCGACCGAAGGG
>Contig128+12094
CGATGCTTGGGCAGGTAGCGCTACGCGCTACCGCGGGAGGTGCTGCGCTTTGTGGGGCGTTGAGCGCCCCTTTTATCAGATATGTAGTAGGCAGACTCTCACTGCTCTAGACACCAGAGCTAGGATGAAACCAAAGAGAAACAAGCTATTTCATTAAGAAAGAGGAAGCAAGGGAATTACTCCGCGGGTAAACCCCCCATTTTGCAATAATTTCCCCAACTCCGACCGAAGGGTCCGCGCAAGCGGACAACTCCGACCGAAGGGAGGAGTTGGGGGAGTTGGGGTTGGACACCCCTGCCCTGAATGGACTACGATCGTCTGCTGAACCGGTACCGATCGATAGTCTATGGCCAGAGTTAGGCCGAGGCTGGCCCAAAGGGCCAGCCCGGGGGGGCCTACGGCCCCCACCCCTTCTCAAAAAGGGGGCCGTAGTCGAGTGCGACAAAGGAGCACTCAACGGTAGGGAGAAGCGCTACTTTAAACCTGGGTCGAATGCCGTAAATTCACGTATATAGATGCAAAACTCATAATTACCGGCCACACTTTATTATTCCGGGGCCGAGCCCTTAAGGCCAACACCACCCGAGTAAGAAGAAAAGCGGGGCACCAACCGGTGCTCCGAAAGCGCTACGCCGCAGAAAACTAGCTTCTAAAAAAGCCCCGGCGTAGGCGGGGGAAGCGCGTATTTAAACGTTCACCCTAGCCTAACGGCTTTTAAACGCAGAAAATTTTGGGCGCTACGTAACCCTAGAGAAAACTTCGCTTCTCAAAAACAAAGGGGAAGCGGCGCCCGGCAGGGCCCGCAGAAAACTAGCTCTCAAAAAAGGGGGGTTGGCGAGCGCGAGCCTAGTAGCCCGTTGGTATCCCCTTGGTTATGGAGCCGCAGAAAACGGTTCATTGCTAGCTTCCCGCCCCCATTTTTAGAGAAGGGCGGGTAGCGCGTAGCGCTACCGCGGGAGGTGCTGCGCACCTCCCAGCCCCTATCCAGTCACTTTAGTTAATATGAGGGGAACCAACTCCCCCAACTCCTCCCTTCGGTCGGAGTTGTCCTCGCTTCGCTCGGACCCTTCGGTCGGAGTTGTCCTCGCTTCGCTCGGACCCTTCGGTCGGAGTTGTCCTCGCTTCGCTCGGACGGGGGGCTGGGAGGTGCGCAGCACCTCCCGCCGGTAGCGCGTAGCGCTACCTGGCCCCCGCCGGAAAACGCGTAGCGTTTTCCTGACCCTTCGGTCGGAGTTGTCC
>Contig129+2258
AGGGCAGGGAGGTGCGCAGCACCTCCCGCGGTAGCGCGTAGCGCTACCTGCCGAAGGCAACTCCGACCGAAGGGTCCGAGCGAAGCGAGGACAACTCCGACCGAAGGGAGGAGTTGGAGGAGTTGGTCAGGAAAACGCTACGCGTTTTCCGGCGGGGGCCAGGTAGCGCTACGCGCTACCGGCGGGAGGTGCTGCGCACCTCCCAGCCCCCCGTCCGAGCGAAGCGAGGAGTTGGGGAGGGCCACCCCTGCCTTCCCTCCGGTTGGTGACTGTACGCTCCGGTAGCGGCGGGAGGGGAAGATGACCCCCAGGGTGGGTTCCGGACTAGCTCCGATAGTGGCCCTTTCTTTATGCTTCCCCGTCTCTCTCATGAATCTTTCTTCTTTCGATGCCGCCACCCATAAAAAAAGCTTGGTCGGAATTCACGTATATAGATGGACCATCGTGAATCCATCGTGGATCGTCTGCTCCACCCACCCACTTCTCTCCACCACCACCCAAAGTGGGTGGGCGGAGCTTTGGATCGTGGAATCGAATCAGATTCTATTTTTACGCGATTTCACGATTCCATCGAATTCCGGCACCCCGAAGTTAGGCACCACAAGGCACGGCCGGGCTTTGGCACTACTAGCTAGCTCCGGGGCTGCACCACTAGCTAGCGGCACCCCCTTGCCTAGGCGCTTAGAAGAGCCAGCTTGGATGCCGAGGCTTCTTCTGCAGCCCCACTAAATAAAAAGGGGGTGGGGCGCGCTAGCAAACCGCCTAAGCGCTACGCGCCTCAACCACCGGTTGGTGCCGAAGGCCACCGATCGGTGCTGGGGTGGGGGCTGGCCCCAGCACAAGGGGACGGGAGTTGGTCCGGAGGACACTTGAGCCGATAGGCGAAAGGGGCGAAGCCACTCGACCCTAGGGTTTCCCAAAGGAAACCGCGCAACGGGGTTTCTCTGCCTTCCCTGCCCTGTCTGTCCCGATATGTGGGGGTGCCCGTGTGCGCAGTGGTGCAATCAATGGTGCATGCTGCCCCGTAGCTGGAAGTTTTGCCCCTGCCCGTTCTGTCTGATCTGTCCGTTCTGTGTGGGGGTGCAGGAATGAGTGGTGCCGGGTGCAAATCCATTCGATTGCAGGAGCCACTTGCTGTGGGGGCGGGCCACTTGCATGGGTGGGAGGCTGGCCACTTTTGAAATTGCCCGGAAGGACCAGTTATTGAATCAAAGTCCTTTCAACTGGCTTATGCCCAACAAGCCTTTTCTTGGGTGGTTGGCACAGACGGCTTAGGCAGGGCCCGCGAAAATACGTAGAATGCTCATTCCAGTTCTCCTGAGAGTGGGTCATACGATCTACTAATCCGACCTGGTTCCCTAATTCTACAATCTCCCATCTATGGGCTGTGTGGTGAGGAGTTGCTTCCGACTCGATGCATCCTAACCGTACTAGCCTACTCCCTTCTAGAACTGTAGAATAGTAGCCAGTGTGGAGGGACCTACTCCCACTGTCCCCTCCTGACCCCGTAACAGGCCATCTCAACTATATGTGTGAGGACGGCGCCCCTACCCCTACTCTCTCCCGCCCGATAGAATGTAGTTGACTGGCTGTAATGATTAGGTCATACATGTTAGTCTCCATGCCAGCAGTACACCCTGTCACCAGTGGATCCAGACAGGAGTACGAGGGTAGAGATGGCCTCCCTCTGAGAAATCCTCTGGCAGTGAGTCATCCACTGAACCTGACTCGAATACCCACTAATCCTCACTAGCCTCCTTCTCTCTTTGAAAGGGTTGGATGCTTTTGGCCACTTCTTGGAGAGGTCAGCCGAAACAAAGGCCAGATCACCGGAAAAGCGGGGGGTTGGAGAGGTTTTTTGCGCTACGCGCTCCCCTGGCCCTATCAACAACAGCTATGACTGCGCATCTCGCTACGCGCTTCTTCTTCCAGGCTTATTGGCTGGCAGATAGATCTTATACCCAGCGTATGCGCTTGCGAGATTGAGTATCATGTCCTCATATCTAGCATGTTGCACCAGCTTGTAGAATTCCTTCAGTAATGTACCACAACTGTAATTCTCACTAACTGCTTTGTTTTCTAGGTAGCATCGTCTCAGCAAGTTGGAGGCTTCCCACACGTTAACATGAGTTAACTCCTTGTGCTTCAGAAGTCCACATTCCACGAGACCCTCGTAGTTGGTTTTAATGAACTCTAGGAATGCCTCATTTATCTCAAAGGCCTGCTCCTGGAGCTTAGTCAGGGATTCACACATCACCTTGTACCCTGGATTACTTAACTTAACATAGAAGTGGCTTGTGTCATGTGAGGTCAGCAGTTTAAACCGATATAACAAGTCCCCTGTAGGCTCGCTTAAGTAACCTCCAGTCAGATCTGCTAGCGTCAACGGAACTTCCGTAGTCCTAGAACTCCAAGGCAGCGGCTTGCAAATCATTGGAAGACTCAGTTTAACAGGCAAGATACTGAGATCGAAGTTGCACATAGCGTATCCGCTGCTTGGCACATAACCCTTACCTGGCTCCTTAACCACTACAGATTTGGTCAAACTCAAGTCACTGGACAGACTTATCAAGTCCCTCTCTACCATGAAGGCGACTAGGTTGGTTCCAAAAGCAAAGGCTGATCGCTTACGCACTCTGCCTTTTCTAGTAACCTTCTTGACAGTTTTGTCAGCACCAGACACACCACTAACTTCAGCTTCGGGACTACTCATGTTGGACACCTTCTTGGCTTGGCCAGCCTCCTTGGCTTGCATGACAACCGCCTGGACCCTTACAGCCTTTTCCAGTTGATCCACCAGAGTAGCCAACTTCACCACCGGGAATTCCTGTATACTGCTAAAGAGCACTGCAAGCACATGAATTATAATACTCTCCAGTGTGTATTGACCTAATTGTGACAGAATTTCCACTTCTTTCCTGTAGTCAGGATTGTTCTGTGAGGTAGGTGAGGACAGTCCTAATTGTGACAGAATTTCCACTCTCCTGTAGTCAGGAGTTTTCGACGCAAAGCACTTCATTAAGCACTCCTTCGCAGTAGGCATATTTGGGCGAATCAGCAACTTGACCAAGGTGAAATGACTATAGTGAATACTGCTATCATGGAACTGTAGGGTCATCTCTTCAATCTCATACTGAATGAAATAAAGAAAATAGCCTATTGCACCGTTAATCCGCTGTGACTGCCCATTGATCCGCTGTTGCTGCTGCTATTGGCGTAGCTGCTATTGCACCGTTAATCTGCCGTGACTGCCCTATATCCGCTTAAGCTGCTGCTATCGTCGGTCGGTCGGTCGGTCCCAGAATCCGCTTAAGCTGTTGCTGCTATTGCCCTTTAAGCCCGCGTTGCTGCCCGATGCATAGATTCTTACGCTACCGATGCAGCTGCCACGAAAACTTTCGATTCTATAGCCAGTAATTGGCCTCTCCGTGAATGCTGGCCTTTGACTACAGCTTTTGGTGTTGATAAGGGTCCGCGCAAGCGGACAACTCCGACCGAAGGGAGGAGTTGGAATCTAATTGTTGTGTCATTACTCTCACTCTTACTCCTCTAACCACACGTCTCATCTTACCAGCCTCCTGTGAATGGGCAGTATAAGAGCAACACAAGAAGCCTGCCTCATATCCCCTAGGCATCCTACTGGATGCTATGGCTTCGTACTCGTGAACCACTCACCCGAATTCCGATAATACTCTCCAGTGTGTAATGACAGTTTATTCATTACAGGGTGAGCAGCCCGCTTCTATCACAGAAGTGTCGTCGTTACACTGTTCCCGGGCCCGAGTCCCCCTCTAGGCGAAGCTTCCTACCCTGCGAACCGATCGATTTGGCACATCCACTCAAGTGATTCTTCACCACCGTTCGGCGCATCCACAAATAGGCGGAGTGCCCACAGCCCACAAATACGTAAGACGAAATGTGCATCCGCGGTAGGGGCGCTACCCCTTGTCCGGTTAGGGGCGGGGTCCCGTATCCCTCCGTGGAAGCGGGGATGGGGGGATTGGGACGGGCGGAAATTGGAAGCGGGGAAAATGTTTTCATTCCCTTCCCTCTACTTCCCTTCTCATCCTTGCTTGACCTTCCCACTTGTCCCTTTCCCTTCCGCACCCTGCCTCCAAACCCTCCCATACACGATTCCCAGTTCTTCTTTCCTTCGAATCCCACTACGATAGAGTGGCGCCAGGCACAATGGTTTTCTCAGTTGCTGAGGGAGGGTTTACCCAAGAGGATGAGGAGATGCTTCCCCTCGGCGCCTTGAGTTGGCTTGAGCCCTTGCCCCCTGCCAAATGCGCGAAGCGCTAAGGCGAATAACGGGATTCGAACCCGTGTTTTCGAATTCACAATCCGACACTCTAACCTATTAAGTTATACTCGCCCTAAAGGCCCACTTTCAAGGCGGGCCCCCTTCCCTTCTAGAAAGACCCTCTTGTAGATCTATACACGTCCATACTCGCTACCGGATCTGAACCGACCGCACGATGCAGATTTTGTTGAATCTGTCGTGCCCAATCCCACCAAGCGAGGCTACCCTATCAGCGGATTCGAACCTAGGGCGGCTGCAGCTCTGTTGTGTTCACCAATTCCACTAAGTGAGCTGCGGCCATCTAGTATCATTTAACAATTAGCCGATCCGGAGGCCCTAGTGGTGATTTACGGGGGGAGGCAAGTAGGAGCGGCGTATGCCTGCACCACTTATTAAGTGCGCTACGCGCTTCCACTAGGCCTGCCGCCTCGTACCGGCCCACTTAGATAACCTCTCGCTTCGGCGAGGTAGGCGCTACGCGATGCCCTTCGTTGAAGGGGCCCCCCCCGAAGGGGGGGGGCGGGCAGCGCTACGCGCTGCCACGGCCTTCACTATTTTCGGCAGGGGGGCCCCCCCCTTATTAAAGGGCAGCGCGTAGCGCTGCCCTGCCCTGCCCAAAGCTGCTGTTTGGCTCGGGGATGACTACACGATAGTCTAAAGACCTAGCGACCTTGTGGTGAGTGAATCATTGGAAGGGGCATTTTACAGAACCAATCCCGGAAGACATCTATATACGTGATTTCAAACGTCACGGTCCGAGCGAAGCGAGGACAACTCCCCCAACTCCTCCCTTCGGTCGGAGTTGGGGGAGTTGGAGGAGTTGGGGTTGGACAGCCACCTCATACCCTCGTGCCAACAGAGATGCATAGCGCCCGTGATATCGAGGATACCTCGCCTTTGCTTCTTGAGGCCGTGGCTGGCCCAAAGGGCCAGCCCGGGGGGGCCCCCGCCCCAAAACTCCTGTTAGCAGCTCAGCGGACCGAAAGGCCAGTTTGGTTCAAGCCACGAGTTCTTTGTTTTCGCGCTTAACGGGATCACTTCCTATAGATTTGGTGGTGGTACCGCATCCCAGGGTAGGTATCACCCGAAAGGGAAGGGGTGGGTATCGGTGGGTAAATGGCATTGCATCCCAGGGTGGTATCACCCAAGCACCTGGGTGGGAATTTCCCTTCCATAATTCTGGAAGAAGAATGCGGAACAGGTAATTCACGTATATAGAGAGGTCATTCGAGAAAGGCGGCACGTTGTACCCCCTCTGGGAGGGAGCGGACTCTCACTCCTCTCGAGAGAGAGCAGAACGCGCAACCCAGGCCTTTTTTTCAGGCCCTTGCCGCAAAGGCTGGATGCTCATTCTACGTGATTTCGCGGCAAAGAGCAGCGGTTCCACCCACGCAAAGAGCAGTGGGAAGCTTAGCTTCCCGCGGAGCTACGCGTTTTCCTGGGCCTGCCAGTGCGAAGGGGAGAGGCACCGATCGGTGCCCCCCGCAAGGGTTGAAGGTGGGCAGGGGTGGCCCGACAGGGACACGCGCGGGCACCCGGCAGGGGCGCCCTGCCCTCAGAGAGAAGGTTTCCTTCCCGGCCCCTTGCTCTAGGCCATCCCCTAGCCGGCCCTTTAAATAAAGGCACAGGGCCGGAGGCAACTCCGACCGGAGGGAGGAGTTGGAAACGCTACGCGTTTCCCGGTGCGGGGGCGCGTAGCGCCCCCGACCCTCAACAAAAGGATCTAAACAAGGCCGGCTTCTAAGGTAAGTAAGGCGGCACCGATCGGTGGCGGAGGCCAGCTATGTCGGGGGGGTACCACATAGCTGGCCTCCGCACCGATCGGTGCCCTCGACCCATCGGTCGAGTGTCTAAAGACCCTGCGGACCCTTGCCCGTCGGTCGAGTGTCCTGCGCCGGATGACCCGTAACCTTGTGCCGAAGGCCGATAGGCACGACATGTGCTCATGGTTGTTACCGCCTATGGAGTATAGCCAAGTGGTAAGGCATCGGTTTTTGATACCGACACGCAAAGGTTCGAATCCTTTTACTCCAGGATCCGCCAGGCGTTCACAGCGCGAATTCATAGCCTTCGCTTGCCCTTCTCAAAAAGAGGAGGCAGGGGTGATGGCGAGGTTTGGGGCGTGTAGCGCCTAGCGGGAAGCTAACGCTTCCCTCTATCTACCGCCGTATTTATTGGCAACGCATGCCTTGGGGAAACTTATGCACCACTTCTTTCATGAACTTAGGAGGCCCCGCGTAGCCCTCAGATGTAAAAGCACCTTCCTTCGTGGCGCTTCGCTAGAAAAGAAAAAAGTGAAAGGCCAGAATAATTCATACCCCCTGTCTCGGAAGCGCTAACCTTTTGAAAGCGCTTCACCTTCCCGGTGGAAGGTACTTTCGTCCCGATTCGAATGATAACGAAACGCGCCAAGGAATGGAAATACGCTCAGAAACAGGGATCGGGTACTACGAAACCTGCAATAATAGAAGAAGGGCGATCCACTTAAAACGGAATCGCACAAACGAAAACCCGAATAAATGTGGTATATGAGATAAATCGACCACCGAAAACTGGGGCGAAAACTAGCATCATCTCGAATCCAGTCCGATTTGGCAGGGTGGCCTGTAAGGCAACGACCGATAGGGCCTGTAAGGCAACGACCGATAGGGCCAGGAAAACGCGTAGCGTTTTCCGGCGGGGGCCGGCAAGGCCCCCTGCCCGAGCGAAGCGAGGGCAACTCCGACCGAAGGGTCAGGAAAACGCTACGCGTTTTCCGGCGGGGGCCCCCGTCCGAGCGAAGCGAGGACAACTCCGACCGAGGAGTTGGGGGAGTTGGCGCGCCGAAGGCGCTCCTGACGGGGTGTCCGCAGGACACCCGTCCGAAGGACACTCGACTGATAAGGAGAGGGTCGGAGTTGCCTCGCTGCGCTCGGCCCTGACCGAGGAGGTGAAACTTCTGAGAAGGGGTGAGGGACGGGACGGGACACCGATAACGCGGGCCAGCTGCAATCCGTGGCAATCTGTTCGGGTAACGTGGGCCTACGCGCGAGGGATCTACAGATCCAGCCTCCTAACCACGCACAATAGAAGTCAATTCCGCTCGCTGGATCCTAAGAATTCTAATGAGATTTGCGATGCCGCCCCCTTTAAAGGAAACCCCACCGTGCGGAAGCCCTTTTATGGACTTAGGCTCGCTACTGACAGTGGTGGTTTCGAGTTATAGGGAATCATTGTATATAGGAAGACCATTCCTCTCTTCCCTATCGAAGAAAACATTCCAACTCCTCGCTTCGCTCGGAGTTGTCCTCGCTTCGCTCGGACGGGGGGCTGGGAGGTGCGCAGCACCTCCCGCCGGTAGCGCTACGCGCTACCTGGCCCCTAGGAAAACGCGTAGCGTTTTCCTGACCCTTTTCTCTATCGAAGAGAGTCTTAGAGGTCCGCCCAAACAGAAGGTGAAGAAGGGAGGCGATACTGCCTCCTCAGACTGTTCCTGAGGCGGTATAGCCCCCCTTGGAGCTTGGCTGTGAAGGTTGACCTTCCGGTACCATGTCTGTTTATATACGGGTTAAGAATTACGTTTTCTTCCGGTGGGACATGTCTGCAGCGCCCCTATCATGACAACTGTCCGCTGAGCTCTCTAGGCAGAGCATTCCCATGATGTACCGGGAAACTGAACCGGTTCAAGTCCGGTCGTGGGCTGGTGGAAAAAACAAGAATATTCGATATGGCTTTCAACAAACAAATCAAGAATTTTACCTCGAACTCCGGACCCCAACACCCTGCTGCTCATGGTGTTTCATGATCAGTATCGGAAACGAATGGAGAAGTGGTAGAACGTGCGGAACCGCATATTGGATTACCCCAGTGCGGCACGAAGCTGCTGCCGCCGAGTTGGCATAGTGTCCTACTATGCCGCTAGCTATGCCCTGCTTGTTCCCTTAACGGGTGGCGCATGGAGGCAACTCCCGCGTCATAAGCACCGGGAAGATTGTGGTCGAGCAACTCAAGTGAGGCGAACCGCTCGAGGGAAAGAAGGGTTCCAGGTCGTGAGGGTGGCCAGGCCAGAGAAAGCGTCGCTTTCTCTGCCTTAGCACTATTAGTGCGCGTAGCGCACTTTGAAGACCCCGTTATCCACACCCCCCAGAATCCGGTTACTTTCTCCCCGGCTACGGGGAGAAAGGGAGAAATGGTGGGCTCTTGCGGGCGGAGGCGGGAAACGCGCAGCTAGTCGGTGTGGGTTAGGTAGGGGTGCCCACGGAGGACCTTATTTAGTCCCCACCGATCGGTTGCGCCAGAACCGGGGTTTCTCGGAAACGAGAACGCGTCGGCGGGTCCTGGAGTGCCCGTCAAGGGCGCACGCGCATACCCCGCGGGGTGATTATTATCACGACCAGCACCCTCCGCATCTCGGCACAGTGGAACGTGTAACCGGCCTGGGGTCCTATTTCAACTTACACTTGTTCCATGTTGGAATGGGTAGGCTAACCGCAAGGGACAACCCAAATCCTCAGGTCAGGGAGGATGGCACTACTGGCAAATTGTCCAGCGAAGACGCAGGCGCGAAGAAGCGTGCGTGGTAGGCCCGCGGCGCGCCTGCGCCGAAAGATAGGGAAAGTAAACCCCACCCAGCAGCGGGGACGGTAACCGCCGGAGCTACAGGAGCATAGGACGGTCAAGAGCAACAGATGGGAGGCCGGGTCATTTGACGGGAATGGAAAGGCCGATTCCATTTCGTTCAAGCTGAAGAGGCGAGAATGGGGAGCCAGCCGTGAAGCCTTACTGCTGTGGTTGGACTCGATCTCGTTTCCAAGGCCGCAGGTTTACGGCGGTAGCGCTGCCTACGGGAGAATAGGTTTAACTTTCTCCCCCATAGATAGGGGGATCCCCCACTGAATGAAGTGCCACGACTGGAATAAAGTGACAGAAAGCGGCAGTCCCAATTTTACTGCGCATTTCCAAGCTACCAAACAGAAGACATTTCACCAGCGAATGAATGCTGGGCAAGGGGGGAGCGCGCATAGCGTTTTATTGCGAAAACCCGGAGGGTAGGCATAGCAGGAGACACAACCTACGGCGTTTTCCTGGGAATTACCTACCCGGCCTTCGGCACTAATGTAGATGGGGGCAGGGGAAAAATAGGATGGGTAACCATCTTCCTTTTTCCCCCGAACTCAGTTCGCTACGCGCTGACCACTTTGCTCGGCGCGCGCCTTGCGGTATTCAGTGGTCATTGGGAGAGGCCCCCACCCGGCCCCCGACGTTTTTTAAGGGCCGAGCGTAGCGAGGCAACTCCGACCGAAGGGTCCGCGCAAGCGGACAACTCCGACCGAAGGGAGGAGTTGGGGGAGTTGGTTTACTTATCCAAGCGCTCCCCGGCTCCGGCGGGGGGTCCGTGGGAGGCCTTGACGGGAATAAACCGTACGTGGGTAGGTAGGTGGCTCCACTGCCGTGCCGAAGGCGCGCTGCGCTCCGCGGGTGCCTTAGTAGGCTAGGCAAGGCCCTGGTACCTGGTAGGGGCCGGCAAGTTGGTAGGGGCCGGCAAGGCCCTACCCCAGAAGTGGTCCTAACGGACCCGGATTAGGCCACCACCACCCATAAAGTGGGGGTTCTTCCCTCGTCGGGAAGCCCAGCGGCTGCTTCCCGCCTGTAATAAATGGCGTGAGCCGTACGCGGAGAGACTTGCACGTACGGTTCTTAGGGGGGCAGGTGAGGGCGCGAAGCGCACCTCCCGCCGGTATCGCCTAATCGGCGCTACCCAGGCCGACGAAACACCTAGCCTACCCGACTAGAGGCACAGAGAAATTAATCGAGTATAAAACGTATCTTCAAGCTTTACCTTATTTTGATTGTTCAGATTATGTTCCTATGATGGCCTAAGAACACGCTTATTCCTCAGCTGTAGAGAGACTTTGTAATTGTGAGGTCCCATTACGAGCTCAGTATATACGAGTGTTATTTTGTGAAATAACTCGAATCTTAAACCATTCACTTGCTTTAACTACTCATGCTATGGATGCGGGAGCATCAACTCCGTTCCCGTGGGCTTTTGAGGAGTGAGAAAAACTTTTAGAATTCTATGAAAGAGTATCGGGAGCCAGGATGCATGCCAGTTATATATGACCAGGTGGAGTGGCACAAGATCTGCCTCTGGGCTTAAGTGAAGATATCTTTTCATTCACATAAGAATTCGCTTCTCGTATTGACGAATTGGAAGAAATGTTAACCAACAACCGTATTCGGAAACAATGATTAGTGGATATTGGGACTGTCACTGCAGAGCAAGCTTTGGATTGGGGATTCAGTGGTGTAATGTCGAGAGGTTGTGCGACATGAAGATGCCCTTGATAGCAATATGGGGAAGTTCCCATCGGGCGTTTCTGCCTGACCCTACTCAAGCACGCCGATTGGTGTGAAGCCTTGGGAATTACCTACGGGCAGCCTCAATATGGGGCTAGGGTGAGCTGAAAGGGAGGCAGCGTAAGCAAATGTGTATAAGCCCAGGAAAGCATGGAGAGAAAGGCGGAAAGGCCGAGGCTGGCCCAAAGGGCCAGCCCGGGGGGGCCTACGGCCCCCACCGCCTTCGACCGACTGTCCGACAGACTGTGAACGGATTCGCCTCTGGCCTCTGGGCACGTCAAAACCACATGAGTTCACCGGGGTAGAGCACGGTCCGCCAGAATCGGCATAAGTTAAGTGCTATTAATGGAACATGGTAAACCCATATTTATCCATATGGAGGTGCGTCCGTAAGGGCAGCACGTAACGAGATGTGGGTGGAGGAAGACCCAAAAAGCGAAGACTTTTGCCAACTTCATTTTGCGCCCCCTTTTTTTGGGAGAGAGGAGCTCGGATGATGATAGGGGTACGTGACCTGCACTGAAAGGTGGTGGCCTACTTGGGTAAAGTGGCTTTCACTACAAATTGATCGAGGCTAAGCAGCAGCTCTTTAAGCACAGAGTGGGCTAGCGGTAAACTGGGGCCGAGGGCCTTTAGGCCCCGGCCGGGGCCACCGATCGGTGCCCCCGGCCCGTCCGTTGTAAGATTGTGGTGGTACGGAAGTATGGAGGATCGGCCTTCAAATTTCGCCGCAAACGCCGGAACCAGTACCGTTTGCTAGCCGCGAATCTGGAAGCTAAGCCGAAAACAGCGCGTTTTCCGGCGCGCTACGCGCGACCACCGAAAACTAGCTTCGCGCGCCCCCTCAACCTGTCGGAACTACATCCCTTTCGCTGCGGATGTAGCGCGCGTGTTTTGACTCTATTGGTTATGGTTGTTTCCTGGGGCCACGCAGCGAGTGGCCCGCCAATCAATTTGAGGCGCAAGGGTCCGAGCGAAGCGAGGACAACTCCGACCGAAGGGAGGAGTTGGGGGAGTTGGAAAGCTAAGCCGAGAAAAGGTACGTTTGCGCATGAACCGACGTTCATCATCAACAAGCGCCTGCGGACGCGCCTCTGAGAATGCATCCGAGCTGTATGAAGAGAAACTTTCACGTACAGTTATCAGGGGGGAAAGCCCTAGAAAGGAAGGGCCTACCTATCCCAACCAGGAGTATGCTGGGATTCGCGGAAAGCAGCACCTTACGATGTTTATGACCAATCGGATTCTGACGTACCAGTAGGTACCAGAGGAGATTGCTACGATCGTTATTGTATTCGCATCGAAGAGATGCGGCAAAGTCTTCGAATCATTGTGCAATGCCCTAATCAAATGCCTAGTGGCATGATTAAAGCTGATGATCGTAAGCCATGTCCTCCATCACGATCTCAAATGAAACGATCCATGGAATCGTGCGCCGTGTGAAACGTAGATCGCCGTTCTTGACCGAGACCCGGGTTAAGCTCCGTCTTGGAACCCTGTGGTTAGGAGTAAAGCATCCCGAGGTAGCGTATCCCGTTAGGAAGAATACGTGGAAAAGCATTGGGTGGGCCGGCATGAGAAGAGGGTGGAGCAGAAAGCGCAAAGCGCTTTATTCTACCTTCGGAAATAAGTGTCCGGGAGCTAGACAGTAGGTGGCTTAATGAGGATAACCAAGCCGACACTTGCGGTTGGCGAGGCTGTCCTACGGGACACCCCTTTAAGGCAGCGCCTAATCGGCGCTGCCCTGCGCCTTTTCCTTTAAGGGGTGCACTTCTGGAATTAGCGCTACGCGCTTTCCAGCAGGTACCGGCGCTACGCGCACCGATCGGTGGCCTCACCGCAGGCGGTTCGCGGTAACGTTCGTAGTAGTGCATCAGGATCCCAATGTACTGCGTTCAAGGGCTTCCGTTAGGAAGCGTCGCCCCACCAACACCAACAACAACACCCAACTCCTCGCTTCGCTCGGAGTTGTCCTCGCTTCGCTCGGACGGGGGGCTGGGAGGTGCGCAGCACCTCCCGCCGGTAGCGCGTAGCGCTACCTGGCCCCCGCCGGAAAACGCGTAGCGTTTTCCTGACCCTTCGAAGGGGTGTTGTTGTTGGTGTTTGGGCGACAGTGGCGCG
>Contig13+588516421
GGGGGCCAGGTAGCGCTACGCGCTACCGGCGGGAGGTGCTGCGCACCTCCCAGCCCCCCGTCCGAGCGAAGCGAGGACAACTCCGACCGAAGGGTCCGAGCGAAGCGAGGACAACTCCGACCGAAGGGAGGAGTTGGGGGAGTTGGGGAGGGTAGCTGCGGCAGCAGAGCCCGAAATCCGAAATCGGGCCGGGGGCCCCTGATCGGGGGCCCCGGCCGGGGCCCTAAAGGCCCCCGGCCCGATCCTATATACTACGATTCGGTCAGGGCCGAGCGTAGCGAGGCAACTCCGACCCTCTCCCTACGGCCTTTAGGCACTCGACCGAAGGGTCCGAGCGAAGCGAGGACAACTCCGACCGAAGGGAGGAGTTGGGGTTGGACACCTTTAAGGGCTGGCCCTCTCCTTTCAGTCGAGTGGCTTCGCCCCTTTGGGCCAGCCACGGTCTTTAGACACTCGACCGATAGGGCAGGGAGGTGCGCAGCACCTCCCGCGGTAGCGCGTAGCGCTACCTGCCGAAGGCAACTCCGACCGGAGGGTCAGGAAAACGCTACGCGTTTTCCGGCGGGGCCAGGTAGCGCGTAGCGCTACCGGCGGGAGGTGCTGCGCACCTCCCAGCCCCCCGTCCGAGCGAAGCGAGGACAACTCCGACCGAAGGGTC
>Contig130+11797
ACCTCCTATCGTCGCACCATTCAGCTAGGAACAAAGAATGGTGGCCGAGGCTGGCCCAAAGGGCCAGCCCGGGGGGGCCTACGGCCCCCACCCGTGAATCCGTGGCAGGCTGATCTGGACATAGCGATAGCCTCTGGCTAGAGCGTTGAGCCGTAGGGTCATAAGGTCGGGCCTGCCTAAGATTTACTGGGAGGGAGGTTCCGATACTAGTACCAGCAGTTGGTAGAAGCGAGACAGAGAGCTAGAATCTGCTATAGAGCTGCTATTCCCACTTCTGAAGTAATGAGTTACGGAGAACCCTTTACCGGAGCTTACTTTACGAGTCCAAGAGTCCAACTGCTGCTGCTTGTAAACAAAGGAATGGCTTCGCTCGGCCCTGACCAAAGTCGGGGCGTACAACGCCGTACACTCGACCAAAGGGTTCGGGGCTTGGTATTGGGGTGGATTCCTAGTAACTACCTGCCCATACGTAGTCTCTCGATTAGGGGGCATACCACTCTGGACTGACCGGTCAGTTCCCGATCTAGCCTACCGAGGGAGATTGTCCCTTCGAGTCCACTCCTCCTTGTGTGAGATCGTAGTTGCTAGTTCAATCCTAGTCCTTCGAGGAAACTCTCACTCCTTTACCTGAGAGGGGGCTCGGATGAATGAGTTCTAGTTGATTCCATGTAGACCTCTGAGGTAGTGACCTCAGTCATTAAGGGGAATTGGGAGGTTCGGGGGCGCTACGCGCCCCCAACCGGGCAGCGCGTAGCGCTGCCACGGCCTCCAAATCAGACCACTATTACCGGAGAGACATCACTCCGAGTGAGTCTACCGAATCTGAGACATAGCCCTCCTCAATGGAGCATCCCGATGTAACCCGCCGCCCTAGAGACCTAGTGAGGACCAGTGCATGCCTTCCAGCTCACCAGTGAGATCGTCTTGACCATTTCCAGTCTTCCAGAGGCTAGACTGTTCACCTCCTAGGGATTCAGGACCATCTTCCAGCCCCTCACCTTACGTCTCCGGTGTTGACTCGAGGAGGATGGAGTCATTCCTCCTAGTTCCCGCATTCCTAGTTCCTAGTCGACTGGGGATGGTTGTACCGGGAGGTCTCCCTATAGCCTGTCCTGGAACATGGAGTAACTCACCCGGAGATAGAGACCCTGAGGCTGTCACCTCCTGGGGTCCAGGGATAGTGAGCCCCGATCTATACGTCCCTGTTCTGTCTGACCCAGATCTCCTCCATCCCTGGCAGTCCAGGTCATCGTAATGTGTTAGCCCGATGTGGAGGTTATAGCCCTCTCTCTGGCCCCCTCTTCTCTAGGTAGGCAATATGTCTCAGTTCGGAGTGGCTAGATGTTTTAGCTCGACTCAGAGGGGACCGAAGGGCCGGGAAGCGCGCGCTTTCCCCTTTTTGTAGGGCGGGCCAATTGACTGCTCTTAGAGTAACTGCCGTCAAACAGGAGCGAGTGAACGGATAACTCAAAGCGGACCTAGGGGCGCTAAGCGCTTCCCCTTTTGTGAGAAAGGGGCATGAGAGTTTAACGTGTCACTCTCCTTCACTGGTTTAAGAGATCCATTGAATCAAACCAAATCGGCAGGGGGGCCGCGCCGGCCCCCCGCGGGCAGCGCCGTAGGCGCTGCCCTGCCCAAGATGATAGTGGGGCGGGTTCATGAAGGCGGAATCAAGGGCGGAAAGCGCTACGCTAAGGTAGTAAAACGCCTGCTAGTTTTACCACAATAAGGGGAGATCGAGTGTCTCGAGAATCAGCACTCCGCATTGATTGCGCCTTTGGATTCTGAGATCGATATCGATAGGCGATGAGCGTCGCAGCAGCTAGGAAAACGCAATGGGGGCATTCCCTGGCAGAAAGGAACACGGCCTCACACCGTCTGATTTGAATCCAGGTCACCCTCCTAGCTGTAGCCACCAAACCAGCCGAGAACCCGAAGGAAGCAGAACTAGGACTCGATCCTGATCCCACGTGACCCTGGTAATTGGCTGCTGGAAAAGGACTTGAATGCGACAACCAACGCTTCCACCTCATGGCTCTCACTGAGGTTCGAACTTTTGCCGCTTAAAGATTCAGTGGCAGCCGCCCAGCCGGGAGGAAGGGAAGGTCATGAGTTTTTGATAGAGTCCGGATTTTCGATCCCGCCAGAGCGGGAAGTATCGGAAGCAGATTGATGATGCTTCGAGACGCGCTCAGGATGCCGCCATTGCCCAGTCGTCCTCATCGCTTTCATCTTCTCTGGCTGCTACTAGATCGCGTCTCTCTTCTCAGAGATTGACTGCACAGTCCAGATCGCTGAGATCGAGGGTCCCCCCCGAAGGGGGGGGCGGGCAGCGCTACGCGCTGCCACGGCCACACTTCAAGATCTGAGAGGGCAACTGAACAATCTGGAGGCCAGGAAAACGCGTAGCGAGGCAACTCCGACCGAAGGGTAAAATCTTCTGCTCGCAGAAGCATTTTAGGGTAGCGCTACGCGCTACCTGGCCAAGAAAACGCACGATTGTCTGGCGGGGGCCTAAAGGAGTTCCCCCTGCCCGAGCGAAGCGAGGACAACTCAGACCGAAGGGGCACCCTTCGGTCGAGTGTCTTTCAGACCGAAGGCCCCCGGTCGGGCGAAGCCACTCGACGTTAAGGAGAGGGGTTGAGGCGCGAAGCGCTGAAACCGCGAGCCTTGCGGGGCCAAAATTACGTATATAGATCTTCTTGAAAACTAAAAAACAGTGGCGGTGGCACCGATAGTGGGCTGGCCCAAAGGGGCGAAGCCACTCGACTGAAAGGAGAGGGCCAGCCCGGGGGGGGCCGTAGGCCCCCCATCCCCTCCCCAACTCCTCGCTTCGCTCGGAGTTGTCCTCGCTTCGCTCGGACCCTTTGGTCGAGTGTCCTTCGGACCGATCGACAACTAGAGACGCGTTCATGACCAACCAAGCGCAACCTACTGTAACGACCGAACCGGCGGGGGACCCGGCCCTAGCGGATGGATCCCTTCATTCATCGCCTACGTTTAGGTAGCTCAGTTGGTTAGAGCAAAGGACTGAAAATCCTTGGGTCAGTGGTTCGAATCCACTTCTAAACACTATAGGGCAAGGCGAATTTATCGGCGCACGATCGCTAGCCAATTCTTTTCATGGATAGATCTATAGACTGGCGGGGCGGGTTCGATAGGTAAAGATGGCGCGTGAACAAACAAGAATACGCGAAAATAATGAATCGTATCAGTGATGGAGATCCGGTGGTGGTGCGAGTATCTGCCAGTTCGGAGCACAATAGGGAGCAGAAGGTTGTATAATTTTTTGCGGATTCGCCGCATAGATTTATGATCCGAAAAGTAGGGTGTTCCTATGAGATAGGTAAGTTCCGGGCCCCCGTTAACGAATACCGCAATAATCCCCAGCAACCAGGGCCTGGTGAAACTGTGACTTCATCATCTGGAGCAACTGATTCCGGTTATCGGTCGGGGGAGCGCTCCCCGACCGGGGGGCACCCCCCGAGTCCCACTAGGCTTGACATCTGCATCTGCATCTTCCAGGCGGTTCTTCAACTGGCTCTGAAACGGCAACTGGCGGTCGACTTGATCAAGGTAAACAACTCGATCCGAAAGGGACCGAAAAAGGAGGGAAGGCTTCGAATCTGCCACTTATACACCACTGATGCTTGCACTGCTGTGGGCGCTTTGGGACGCTACTGGTGATGGGTGATCGCTTTCACTCGGTCAACTACATCTGTCTCTATCACCAGTACCGAGTAGCAATGTGCCAGGTAGGCCCCTATGACCCTGCTGGTTCGAATGTTGCTGGTTCTGAAACACGGCGGGTGGGATCGATCAAAGTGTGGCCTCATGGATTGAGGGGAAGCGCTGATAGTAGATTAGATCCAGTCGCAAGCTACTGCTTGATAAGAGTACGCTACCTCCGTCGGTGGGAGGGGGTCGCTCGCTAGCTATGGGTCAAGGTGCGGTCTAGAAGGAGGGGGAAACGCACGATCGTCCCGTGCCGGGGCGCTACGCGCCACCGATCGGTGCACCTCCACGTAAGTTCAAAGTAGAGCGCGTTAGCAGGTTGGCGCTCTATTTGCATGGCTCATCAAACCTGGAGCGCGTCTCCATCATTGCCAGAGCGCAGAGAGGAAGTTATGTCCCCGGGGACACCACATGGGGTGACCCCCTCAATAAGGTGACTAGGGAAGTAGGCTGTGTTATGGTCTGGGTGACTGAAACCTGGAGGCAGACAACGGCTTAAATGGCTTCAGCTTCAATGGCTTTAAAGGCTCTTTCAACGGCTTCAACAACAGCTATTTCAACAGCATTAACGGCTTAGGCTCTTTCAATGGCAGAAAGAATTTCTATTGGGGCTAGGCTTGAACAGTTCGTTCAACAACATCGAACGGCCAGGAAAACGCGCGAAGCGCGTTTGCCTAGGCGGTGCACCGATAAACGGCACCCCCTGCCCGAGACACGAGAAAGTTTTGCACGTGTGGCCTGCCTCTCCTCGCGTGTGGCCTAGCGGGCAACCCTAGCTGGAGATTTTTCGTTTCCCTGACTGATTGAGTGAGAGCGCTACGCCCCTGGGCAGGGGAGGTACGCGAGGCCCGGAACGGAAGCGCTATGCGCGTAGCAGCAGGAGTCGAAGGCAATCTATTCTCAGAGGCCCCCGAGTAGTGAAAGCCTCGACTCCCTACCACCACCACTTATGGGTACAGGGGGTGCTTTGGCACCGCGTACGGGCAGCGCTACGCGCTGCCCTGTACCCAATCCAAAATGCTTTCTTCGAAGTGAAAAGTGCGCGTGATCCGATAGAAGGAGGAAGAATAGAGAATAATCGTTTCATCTTACGATGAGCCTCTGATGATATTCGTACAGCCGATAGACCCAATCTGATGAGACGTTAGTCGTCGAAACCTAAACCGTATGGTTGATGGTCATTGGGAGGACACTGTAGGCGGGGGCTGGCCCAAAGGGGCGAAGCCACTCGACTGAAAGGAGAGGGCCAGCCCGGGGGGGCCGTAGGCCCCCGCCCCTCTCTAGGTGAGACGTAAGGTTGTGATGAGATCTTACCGCCGTTAGCTTATAGCAACAGATTACTTCTGGTCAGTGGATGTGGGGACAGATTAACCCGCTAGTCGTAAAGCCGATTAGGTTTCCCCAGGCTAACCTCTTAGTACCGTATGGACGTGAGGTAAACTGTTCCCACATCTATTCTGTTTATGCTATAGCCTCCCCAAAACCCCTATTCCCGTTTGTTCCCCACTTCCCTCCTAGCTTGTTCGGTATCCCTCTGTTACTGAGTCCTGGCCCCAGCTCTTTAACATGGTACCCCATCCTGATCTTCCTGTTGTATTATCCTTGGTTATTGGGGGGTTTCCCCCTTTAACTGGGGATATAACGACAGGAAGTGATGGATGGAGAAGAACAGCTAGTGATCGATTAGGTATGGGAAGGATAGATCTCTCCTACTCTAAAGCACTCTCAATCCTAATCGTTTAGGTGTTAGAGAGGTTAAGGATAGGAGCAAGCGTTACCGGTTCTCTAGCCCAAGCACAAGATACCTATGACATGTGTAGGCAATGGAGGTTAAACGCTAATAGAATTCCAGCTTAGTGGGAGAGATACGGCATTTGTTCGTCCATGAGACTGTATCCACTGTATAGCCGCCGCTCAGCTGTATCGTTAGAGAAGGTAAGACCAGTACTGGAGGTTAGGAATGCTATGCCTATGAAATTACCTACCAGACAATACCTGAATACGCTCAGAGGATAGTTAGGATTAGGTGGACGAACAAATGCCCTAAAATCATAACCAAGCAACTAACTGATCGTATTTGGCATGTGCTGTTGGAATGGTACAGACGGAGGAGATAGAGCTCATGGAATACTACCATCAGATCGTATGCTTTGAGGGTATCTGGTGTTGGGAGGATTACATTTCGATACCTACGGGCAATCTCACCTTACCTTTACTAGATCAGTTCCTTGTATTCCCATTAGCATATTCTGGATCTATGGCTGGACTATATTGGCAATGCATGAATATAGTGATTACGTGTTGATGATTAGCTTTAGGCCTCAGTAGCTCCATTAAAATAAAACCCTCCAACGCCTATATCCAATCTCCTACTTTCATCCTGTGCATGTGGAATACGATCAGCTGTTTGGCATAGGTGAGGTATTGGTTGTATTCTCTGTTAAGCCCCCGGCAGCTTTTAACTATACTCTCCAGGCATATCTATTGGGTATATCTGTACAGGCCAAATAAGCTCAAGGAAAGGACTAACTAAGAGAATACGTTGGAGATGAACCAGCAAAATACCGGGACCAAATCTCCTGCCTAAACCATCTAACGCATCTAAACATCCATTGCAGACTCAATCAGTTTATCGGTTATGGCAGTACTTAGTCGGTAAGGTGTAGGCATTGCATTAACCGCCAGTATCCGTAGATCAACAGATGCTTGGGGAATATAATCAGTGTTTAGCTCAGAGGCTTGAAGAGAAGAGGTTAGGTTACTTGGTTATAGTCTTACCGATGAGAAGGTTACAGGCTAAACGGATGAGACTATGAAATCGATCGATCGCATACCAAGAAACAGGGAATATAGTTGAACGGATACTGGCGGTAAGGAATAAACAAGCGTAGCGTTAACCTGTTAGACCCCGTAGAATCTAATCCGTTAACACCGTCTCTCATGAATTGTCTTAGCGTATTGGCTGGAGAAGGTATAGTTGGACAGGCAGATGATAAGGCTCTGGGCCTGTAAAGCTAAAGGAATTCCTAGTGGATAGGTTAGAGATGAAGATAAGATGAGATATCTGTCTTGGTGTAATTCGTTTATTCCATTTCCTCAACCTTCTCTCCCAAGCTTAGCCACTGAATATGCTGACCGTGGCTAGGAAAGCATAGTCTAACGGATAGCGAATGCTGGGGAATCGTATCCAATGTCAAACATCAATTTTCAAAGTCGGAACAGGGCCACCCAGTCCCCCCACCTACGATCTTAACCTCATCGTGGCATTATTGGTTCTTAAAGCGAAGGGTGACCGGGGGAAAGGGGCTGGGATGCTTTTGAGCTTTATTCATCAACAATACCACATCAGGCGGGGGGACCCTAGAAACTTTATCCAATTTTCGATCCCGCCTGAGGTTAATGATGGACATAATGTAGGTGTCAGGTCATGAGTTTTTGATAGATACCGGGCTCTAGCACATTAAGGGCTCTGACCTGTGAACATCCCAATCCTCTCTGTAGCCTAATCATTCAACCTCTCCCTATGAATGAATCCTCACTCTACCGTCGGTTACTGCTCTCTTACCCTTACCATTCCCAGCTAGCTCCTGTCACCGTAGGTTGATTCACACGATAAGGGAGGATGGGGTAATCATGAAGATAGAAAGGGCTAGTCTGTGACAGAGAAAGTAGGTGGCACCCCTATCATTCCCATTCCACTCTACATCGTAGGGTACTATTCCACATCTCCATTCCTCCCGGCTCTCTGTAGAAGGGTGGTGGCTCAGTAGGACGGTGGAATCATCACTCTTCCAGCCCTTCTCTAGTTACTCATTCTGGATGACTAGCTATCGACCTGCTCAGTAGGAGTCACTAGCTCCCTCTCCCTGCTGCCCTATCGAATCGTCCTATTCTACGATACTCTACCTTGAAGATGGTGCAGAATAGTGGAAGCACGGTGGAGCTCTAGATTAAAGTAGGTGGTAGAAGGGTGCAGTGATGAGTAGGTGCAGGTCGGATTACACTCTGAAGCTAGCTCGCTTCCCAGCGAAATGCGAGGGATTGTTAATTCCTACGCCCACTTCAGCAACTTTCTTGATATCCAGTTACTCGAGGTTCAAGATAATACCTTTTTATGCTCCTTTAGGAGCAACCAACCCCATTTCTTTTACTTGAAAAGGGCGATCGATCGCGAAGAAAACAGTCTCGCTCAGAACGCGATACGGAGGCCTCTGCGTTGATGTTCGAGCATCTGGGGGGCCGGGAGGAAGGCTGCGAGGGCGCGACGCGTGCACTGAAAACGCGCGACGTCTTGCGCTACGCTACTGGGAAGGGAAAGAGGGCGGGTCCTCCGCAACTCATTCTCTGGAAAATCAGTTGCGAAGAAGCTGGTTCTTACTTCTTGCCTCTCCTTCAAGGAGTTGATGTTTCAGGTAAAACGGATCAAAGTCTGCTGACAAGTCCGGCCATAGTGGCCCCAATAAACCACAACTTCTCTTTCAAGGTGGTGGGTTTACTGAGTCTCAGTTGGGGGAAACAGTACCCTTTGTGGGGTGCAACTCCAAGGTCGGGAGTCCTTAATGATCTGAGGATTCCGTCCCATACGATAAGCTGCTTCTCTGGATCGGTGGTTTGATAGTGGTGGTTGATCCAAGTTCGGGATTTGTACAGAACTAGACAGGTGGCATAAGTCAAGGAAAAACCAGAGCCATAACCAAGGAACCGGGCGATTGACTGGGAAGTAGTAAAAGGCCCATTTCGTTCATAGACCAGTGGCGGGACAGGGTTTGGGCCTATTCTCCCTGGGATTACATGGTGACGATTCATGTTCATTCGTAGCGTCGTGCGTTTGATTGCGGGGCGGTTTTTTGGCGGAGGCAGGGTTCGAACCTGCATGCTTGGGTCATGAGCCCAACGAGTTAGCCAATTACTCTACTCCGCGATTGGGTAGCGTCCCGCTTCGCGGGAGCCTACGTTTCGGATTGATTGATTCGGTGGGCAGGGTGTCCGGCAGGGCCTGTAAGGCAACGACCGATAGGCGCCAGGAAAACGCGCGAAGCGCGTTTTCCGGCGGGGGCCTAAAGGAGTTCCCCCTGCCCGAGCAAAGCGAGGGCAACTCCGACCGAAGGGTCAGGAAAACGCTACGCGTTTTCCGGCGGGCCCCCGTCCGAGCGAAGCGAGGACAACTCCGACCGAAGGGTCAGGAAAACGCTACGCGTTTTCCGGCGGGGGCCAGGTAGCGCTACGCGCTACCGGCGGGAGGTGCTGCGCACCTCCCAGCCCCCCGTCCGAGCGAAGCGAGGACAACTCCGACCGAAGGGTCCGCGCAAGCGGACAACTCCGACCGAAGGG
>Contig132+2179
GACCCTTCGGTCGGAGTTGTCCTCGCTTCGCTCGGGCAGGGGGAACTCCTTTAGGCCCCCGCCAGACAATCGTGCGTTTTCTTGGCCAGGTAGCGCTACGCGCTACCCTAAAATGCTTCTGCGAGCAGAAGCATTTTACCCTTCGGTCGGAGTTGCCTCGCTACGCTCGGCCCTTAAAATCTGATTTTCCCCAATGCTCAAAATCCCGTGAAGGGAAAACATTATGAGTGCTTCCCAGAAGATGTGCGGAAATTGTGCACACCCGGGCCTAAAATTACAACGATTTTCGTGTTTGCGGCGCTCAAAATCTGCAGCCCAACGGGGGTGAAAGAGACATCTGCCCTCTCTCTCTCGGCCCACCTTTGGTGGGACTTTAGCGGCCCCACCTTCGGTGGCCAAAAAGGTTGGTTCTTTCGGCTGTTGATCGGGCAGCCTTGAATGGATCGGGAGTCAAATCCCAGTAGCAAGAACGAATTTTCGTGCACACCGAGGTGCGGGCGCGTGCCTGGTTATTCCGCTTCGCGGAAGCCGCCATGGTTTTCTTGGATCCGTGAGTGACGTGATTCCCACTCCTGTGGTTCTACCATCGCCTAGCTTCCGTAACCACCTTCCATGGTAATGAGTGAGGTGTTGGCTTTCTTTCCCGATAGCTCACTTCCCTGACCACTATTTCCATTGACCGGAGGATGGCACGAGCTAGCCGTATTCATTGAGTGATCCCCTCTTACCTTATCTCTACTTGGAGGGAGTAAGTCCTGACGACTAGAGGCCGGTCCGAGTCAGCCACTGGAGAGCCCCCGGACGATACGCACTAGTTCACCTCATGTCCCAGACGACCGTGGCAGCGCTACGCGCTGCCCGGTCGGGGGCGCTACGCGCTACGCGCTACCGCGGGAGGTGCTGCGCACCTCCCAGCGCGTAGCGCTACCGCTCTAAAATCAAAGAGAGAAGCCCCCTAATGGGGTCGGGAAGGGGGGGGTCTCCTGTGCGCAGTAGAGGCGAGGTTGGCCAAGTGGGCCAACCCGGGGGGTGGCCCGGCAGGCCACCCACACCCTTTCTTCGGTTAGAAAATCAAAGCACCGAAAATCGGGAGAGGCAGACCTTTAGGCGGTCGCAGCAGACGAGGTTAAGTCAGCCAAAGCCGAGAGGGGGAGGGGGCCGGGGAAGGAGGGGAGTGATTAGGGTCTATCTCTCTACGGGGCACGGGCTCTCTGCTCTGTACAGAGCGAAGGGGTGGGGGGCCTCTATTATCATGGCCGCGTTTACTCACACGCTTGAGCCTGGAAACTTCATGGCCGCGCACTCACTTCAAGATCCTTGGGTAGCACTCACCAATATCCACGCGAGCGAGCTATCTAGTCCTTTGGGGACCAGGACTCCTTATCGTAATACCAATATTCGCATGCGACTCCCCGGAAGAGAAGCCTCCTTCCGGGATATGCAGCGGGCTAACAAACCATTCACATGTTCGAGAAATCGTGAGTTGATAGCCCTATGCCCGCTGCTATGCCTTGAGATAACGGAAGTGAGTGACCTTACGACAGTAGGACACGAGCTGGAGTGGGATGAAAGAGTGAATGCCCTATGGGCATGAGAATCTAGAGGTGTACCGCCATTCAGGGGGGACCATGCGGCTGCTCTCTCTTTCAATTCTACGACACATGCCATGACTGATTCTGATCAGGTCCTATAGTCCGAGACCTTAGACCTGAGAAGTTATGGCAGCCGCAGGTCCCTCCTAAGCCGTAAAAGGCTGTACATCCCCATGCCCAGAGGGCATGCCTAGCGTAAGATCTCGGGGCGTCGTAACGCGGGCTTCTTTTACTCCATCAAACGGCTATTCCAATAACCGGAGAACCGCGACGCATACCGCGTTACTAGCCCCGTAGAGAAAGCGGCAGATCCCCAGCATGGGGATGGACGGAAGGCCCGCTCTACGAGCGGTTAGTCGTTAATCGTTAAATCCCCATTCCCCGTGGGCTGAGATGAGAAGCGACGTTATGGCGGGATCAGGATATGGGCTTCCAGTAGAAATCGTGGGGGTCTTCAGGGTCCGCGCAAGCGGACAACTCCGACCGAAGGGTCCGAGCAAAGCGAGGACAACTCCGACCGAAGGGAGGAGTTGGGGGAGTTGGATGGATTCACCGCTCAATACTGGTTGGCGCCAACGTAACCGATTTCTACTTCCAGCCTTTCCTTTCGTTCAACGAGTAACAGTAAGCCCTTTCAAGGGGAATCCGAAAGATCTACGGGGCGCGGGCCAAGAGGTTGGTCCTTCTTTAAGGTGGGTACTGCCAGTTAATCGGCGCGTTTCTGCGCGGTCGTAAGGGGGAAGGAAGCCGCGACTTCACACCCTAGCGCCTGGCCTTCCCGCAACCTCTCTTCCGCTACAGCGCTACGCGCTTCCGCCTGCCGGCCCTAACCCTTTTCCCTATCACTCGCCTTGGTCCTAAGGCCCCTCTAGCCCAAAGCGTAGTGGGCCAGCCAATAGCTCCCTTTTTTAATAGAAAGGGGCCCCCCCCGAAGGGGGGGGGCGGGCAGCGCGTAGCGCTGCCACGGCCTCAAAATTGGATCGATTGCATCAAAATGCGAGTGCATCTTTGGGAAAGCGCTTAATTAAATTGGCACCGATCTTGGGCTGGCAGCCACTCGATGCAGGAGCGGTGCTCCCTTTCCCGTCTGCCTGTCGGTGGCTACGCGCCTGCCTTTGAGAGCTTTTCTGCTGGTTCCCTTCTAGGCTAATTGAATTTCGTTAGTACTTGTTTCCCCTGTTAAAATCGACGATGGGGGAAGCGCCCCTGTTAAAATCGGGGGTGGTTGGATTTTTGATACCGCTTACCGGTCCATTTTGCAAAAATTCCCCCACTAATATTTTGATTTCACGGCCACAACCCTACTAGACCACCGGTTACCCGACCTACGGTCCTGGGGCGGTAGCTTTTCGAATTCAAGCAGTGATTCTATATACGTTTTTTTCTTTTACTCGCGTCTATCCGCTGCTTTAGGATCCGCTGATGGCCGGAATGGCCCTACCGCACTGTATCCGCTGCTCTTGCTTCCACTCGCTAGACCGCCAATGGCCTTAGCACAATATCCGCACGCATTTATCTTGATAATAATGGTTACGTTTGTCACGTCACACTGTACCCCGTGCTCATTCGGGCAGTCCATTCCCCGGATAATGCAGAGCATAGTGTGCAAGACGGGGTTCGACACCTACAAGTTAGTAGGGGAGCTCAGTAAGTTCCAGACTGGGGGGGCGGAGCCACTCCCCCCGACCGACGGTAATCAGGCACCTTCGTCAAGGTTAGTAGCCCTTCTAGTGCTCTCCTTGCCGGGGGCACCACTTCCGGTTAAAGCGCGTAGCGCGTAGGTGGTGGTTTTCATACTTCGGTCGAGTGATTTAAGAGGGTAGGGAGTTGGGGCGATACGCGCTTTCTCCTGCCGGAGAGGCATTATTCCGGGAGAAAGAATCGATTCTTATTCCCGCCGCTAGCCCCACAAATTTTATTACCTTCCCTACGCCCCCTTCGCCTATCGATTCAATTGCCTTGGCCTGCTCTAGCCCTAGGACGATCATCGACTTTCCTTACTTGGGAATGGCCGAAAAAGGAATTGGTGAGCCCATCCCGAGTCGCCGGGGAAGCCAAGCCTGCCCTGACCTTCCCAAGCCCTTACCTTCTCCCTTCCGAGCCCTACAGGTACGATCAGTGTCCGGATAAGGTCACTCCGACACTGGGGAACGGTAAGTAACTTATAGCCGCTACACCCTGCATGGAATGTAACGTACAGCCGTTTTCCTCAAAGCAAGCGAACAAGCATGCAGGGAAATCAAGATCAAGGAATGAGCCAAAGGCCTGTCAGTTCAACCGGGTACAAAACGCTCTCCCAGTCAGTGAGCCACGACTGCTTCTTCTAAGCACGCTAATCAGAGAAGAGGGAGTCAGTTAATTCTAAGGCACGCTAATCAGTACTTGAGCGCGGCATGCTCTTCACTTCGTGATGAGATGCGCCTGACAATGAACTCTCGGGGAAGGATCAGCACGAGCCTTCAGTTGTATCCATTCCTTGATGGAAGAACCGATTCCGATATGGAACAGTAGTAGGAAACTCATCCTTGCGTTATTACTCCGTAATAGAATGGCTCTCAGGTTCGGGAGTGAAGCGTCCTTCTTCCGTTCTAGTCTGGTTCCGGCCCCGACACTTCGTTACACCCTAGCGGACGGAGATACGCCCGATCACTTCGTTCTACTGCCCTTGCTTTCTCTGCGGAGATACGATAAGAGCAGGAGCCACCCGCCATGAAACACTGAACGAGAGGGGCTTTGACCGGTTCGGGCCGGCTTCATTTAGCCACCTTCCCAGCGCCAACCTGTAGCGATGGCTTGCCGCTCTAGACCGTTTGGGTTTCTTCTCTGTCCCCAAAAGGCTGGTTTTCCTGCACACGATTTAGGGCAAGATCCAACACAAATCGTGCCTACACATTAGAGCTCCTAAACTGAACGAATTATGCTAGTTCTCGAAGTGCAAAAACACTACGATAGATGCCTAGCAGCGTAGCGCCCGCTAGCGTAGCACAAAGGAATCGTGGCAGTTGGAGGAAACAATAGAGGCCTTCGATCAATTGGCAGCGTAGCGCTCTACGGCCACTTCTTCGTTAGCGCCTCCCTACTACTACTTTCTTCGGGCATAGCTGTCGGAAGAAACGTAGATAGATCCTTCTCTGCGGACGTAGATGCCCCCGGCGAGTGGATGGGCTTTCGCCGAAGCAACCGACGCGGATGATTATAAACGTATATAGAAGAGGCCAACAGGGCCTGCTCCGAGGCATCGGCCACAGGCGCCCCCTTACCTATAAGCAGAGGTAAGTTTTCAGCATCGATGATCAGTAAGGCCAACAGGGACTGATCCGAGGCATCGGCCACAGGCGCCCCCTTACCTTTCTTACCGGTTCTATATACGTTTTTCGCTCGGATCCTATCCGACAATTGGGGCTTCGTCATCGGCTGCGGCTACAACGGCATCGGCTACAACAGCTGCGGCCCCTTCCCCTTCTCGTTGGCCTCTTACCAAAAACCCTGCCTCTTAAGCCCCAGCAGCTAGGTATGGGCAGACCTCACCCTGCCCATAACGGGATGGGCAGGCCTCCCCAGCCCCAACAGCACCCTGCCCAGCAGCGGCGGGATGCCTTCATTCACTCAAAATGAGTGGATTGGACCCTCCTCCGCAGTTGGCTTTCCAGACCCAGAGTCAGAGTCAGTTTCTCTTGGCCCATCAGTTGTCCCCCCTGCAGGAGCAGTAGTTCCATCGGAAAATCATCAACTAGAGCTAGAGAAGGCTAGAGAGTGAAGCCGTCTCCACAACTCATTCTCTGCCCTGTCCTTTCCTTCCTTCCTTCCTGCTCTAGGCCCAGAATTTTCTTATCTGAGCGGGATAATCGTCTGCGTTAAGGAGAATCGTCTGGGATACGGCGCATAATCGTGAGGCGCGGGGAAGATAATCGTCTGCTCTAAACCCAGGGTCGTCTGCACACGGGGGAAAATCGCCCCAAATCATCGTATAATCGTCTGCACGCAAGATCGTCTGCTCTGGGCGCAATATCGGAATTCTGCTCTAGGATATCGTCTGTGCAGGCGGGATAATCGCTTTGGGCGTCTGCGCGGGAAGCTCCCCTCTTAAATATGGTCTTCCCCTACTTCAGTATCGTCTGCAAGGATACGCGTATATAGATACTTTGTCTTCACAGGATCGGCTGCATCATCTGGATCGCCCAAGATCATCTGCGCGCGGGGCATAGGCCCAGAATTTTCTTCCCAGGTCTTCAGTACCGTCTGCCAGGAAACACGTAGATATGAAGATACTTTGTCTTCACAGGATCGTCTGCTTGTCAGATCGTCTCCATAGGGACAAGCAGAATCGGACCCATTCGTAGGGGCCAAATCATCTGCTAGGGCAGCGCGTAGCGCCATAGGGACAAGCAGAATCGTCTGTCTTGGATCGTCTTCATTCAGAGCGTCCGCGGTGCTCCAACAAGAGCGCCTGCATTGGGACAAGCAAGACCGGTGAATGGCTTATCTCGGATCGTCTGCTCAAAGGGCAAACACTCTTAGAAATTTGGGGTACGGACCCTGTAAGGCGAGCCTGCTTATCCTCCCTGTTCGATCTCCTTCAGACCACCTGCGGCCCTGTTTGAAGACGCTATGCATCCAAAGATTCACCGATTAGGATCGAATCCTCTGTCTGAACTCTGTCAAACGCGGACGGAGGTGCAACTGCAAGTGGGCGAGTGAAAGGACCGACCCCCGTCGCTGTTCCTTTAGATGATTTTAAGTTCTTCTTGGTATTACGTTCCTCAACACTGCCAAGGCAATCCCCATGCCATGTTTGAGGACTCGACGGCATCATGGATGAAGTGGCCTAGCCACTTTAAGGGCACGGTCTCCACCGATCGGAAGGGAAAGGAAACCATTTCGGCAGGTAGCGCTACGCGCTACCGCGGGAGGTGCGTAGCACCTCCCTGCCCTAGACCGACGTGGGTCTTACCACTGCTATATGTCGGTTGGCTGCTGAAACTACTACTGAACCGGAGAAACAAGCTTCCTCCTTCTTGCCAGACCAGCCCCCACCAACCGCTCGCTCAATAACATCCCCAACCAGGTGTTGGGCATACTCTCCAATAAACAAACAGGTCTGGGGAAGCCCGGCAGCTTCTCGGGCTAGCATAGGCACCTCAACCTCGTATATTCGCTATATATCCGCTAGCTGCTGGCTCTCATTGAAGAGGTGGGACTTGACCCTCTCTCTCCGGTTTTCGGGAAGGATTGGTTAAAACCGGCGGGGAACTAGTTAGCGCTACGCACTTTCAATGTCTCGACCCGTACTGGAGGATAATCGCACATTCGAGGTCCGATTTCGAGGCAGGATCAGGCGCATCCAGATCGGGCTAGAGCGCAACTGAATCGGGTAGATAGTACTAGTTGGCACTACGCAAGCCAGCCAACTCCCGAACCCCAGAGAGGATGCCGAACCCAAACCACTTTCCAACGCTTCGTCGAATACGCGTGGAACTCGTCATTTCTATATACAGGAATTATTCGTAAACTTACGCTCGCCCTAATAAGACTATACACCTTACCCACACCTAGAAGGTTTCCAGAATTACGTTGGAATTCTGTCCGAACGAAGAGAGAAAGCGCCCACAAGATTGGGCGTACCTTGAGAAAAACAAAGGTTTCCCTCCCTCGTGGGGACGTACGGGCGGCACTATCGATAGCGTAGCGCTTTCACTATCGATAGCGTAGCGCTACGCGCCACTCCGGATTCATTTCGACTCCATTTTGAATTCCTAACCGCTCCACTGCCTTCCCTGGCACTTTGAATCCCTCTTCTTGTAGGCAAATCGGGCGACGACAGGGGGGGCATAGGGAATCAGTCGACCTTCCAGTGTAGTCACACTCAGAGCGCTTCTTGGCCTAAGAAAAGGGCATCGAACTCGAACTCTCCGGGCCTAGCTTGATGCTTTATAGAAGAGTTGTCTTAGATCCCGAATCCACTGCCGAATGATTAGGAGTCAGACTGGCCTCTTAGAATAAGGAATAGAAGCTCTTCGGGGAATCAAGATTATCTGGACTGACTCGGTTAGCTTAATTCCATGTGTCCATCAATGAGAGCTAGCAGGTTGAGAAAAAGATAAGGTATGGAATGCGGCAGCTAAGAGAAAGCAGAAGAAGGGGTAAGCAGAGAATAGCTATCTAGTTCATCCCAAGTGAGTTCAGTGATCCGAGGGTAGAAGATGGAATGGAAAGGGAAAGCTCATCTCATTGGGAAGTAGCGGCATGTCAGTCCTTGCGCTTTCTAGGGCACGGGAAAGGTTCACGGGAATAGGCACTGGATCGAACGAGAAGGATGAGAGCAAGTTCAGTGGTTGGGGATGAAGTATAAATTCAGTCAACGAGACATGATGAGGAACGGGAGGGAAAATCTCTTATTCTAAGCTTGGAAGCCAATATCTGTCTTAGATCCCGAGGGAAAGCATGCGGCAGAGTGATTCCCCCGAGAAAGTGAGTTTCGGTGATCCCAGCAGGGTAGATAGAATTGGAATGAATACGGAAATGAAACGGGTGGATAGAAAACTCAATTGCTTTCTTAAGAAGCTTTGGGAAAGATCAGTTCTGGATTATCTCCCTTATCTCATTGCTCACTAAGCGCTTTCAGTCATCTAAGGAAATGCAAAGGAAGTAGAGCGTGCTTTGACAAACTGACCTCGGTTGGCATGAAGCTAATCTAATGGCATTGGTGAACTGGAGCAGCTACAACTGGATACGAGATGAGATAGTTTACATACCTTAATGAAACTGTGCCTTGCAAGACTGGGATTTAGGAGTTCTCTTGGATCTCACAATAAGGATGGGAGCTAGTTCAGTTAGTATTGATAAGGCAATCCAGGGCTGTTAGAGAGATCGGTCCCAGGCTCTACGTCCCTTCATCAAGGTCACATTTCTACTGATGGGGCAATCCCTTCTGACGTTCTGTGAGGCCTTTTCATAACCCAGTGGACCCCCTTGGGAGGACCCTGCAGTCGTACCCTTTAGAATGGTGGCAGGGTCGCTCCACCTGCTTAAAAGGAAGGGCTTCTGGACGATCTATCACAAAGTTAAGCAATTTCCGCCGATCGGATTGGCTCGAGGGCGAAGGAAATACTTTTCAACGTAGCGCTTTACCACCCTGTGAGTGCCCACCACAGTACACCCCTTACTGGATCCTGAATACTCCAGGATTCATAGAATCCAGCTACCTAACTACTCCAGAGAGTGAGCTTATCGAAGGAGGCTGGTAGAAGATACGGTTACAGAAGCAGAGCTTTCTTCCGTGGTTGGTTCCGGTTCCCAAACTGGTATTCAATCTTTGGTTCCGGTTCCGGAAAGGCCCTGCGGGACACCCCTGCTCCTTCTCTTTGACCCTCCGAGATGCCGAGAAGCGAGCTGTTGTCTTTCCTTTCGCCTTTAGCTTGGCAGTAGGAATGTGATCTTTACCTGATGACTCTCTCTTTCTTTCTGGCTTGACTGCTTGAAAGCTTTCTTTGGCGTCAGCTAGCAGGGAAGAGAGTCAGCTTCCCCGACTTGTTCCCAAAAGAGAAAGCTAACTTCCTCTCTCCCGGCCAACCCCTACCCCTTCCTATTTCAATCAGTTCGCACGCGCTAGGCAACTTTCCGGTATTCTCTCTACAAATAAGCATTTCCGTATATGCCCCGTATTCCGGATTGATGAAGGTACCCAGAGCCTGAGCCTTTGCCCCCTTGAGTTAATCATAGTGCCGCCTTCGTCGGTGTACTGTGTACCCTATTGGCGGTAACTGCTAGAGCAGTGTTCCGCATCTTCTTGTGGTAACTGCTTTATAGGCTCATCAAGTCGCCTGGTTTTGGGCCAACTTCTGGAATTGGCGTTTCCATGAATGTTTGGGATTCCAGGCCAGTGAACGATCGGTGAAAGGGAATGGGAGTTGGGCAGGCTGGGCGTACCACCCTAGGCTAGGCTACAGCCTACCCTGGCCCTATCGGTACCCCTAGGCCACCTGTCTTCGGTACCCAAGACCACGACCGCTAGGCACCCAGTCTGGAGCCCTTAAAGCAAAGCCACTCTTAAAACAACGTTGGTCGAGACTAGTGAGGTGGGGCAGAGATTATTCCGGAAATCTCGATTCATGGTACGACGCGGCTCGCACGCCACGCACTTTGTTGTATTCCCGCCGCCATTGACCCAATTCGCGTTGACTGTGATAGTGCGCCTCACAACGCGATATTCTACCATTTTCACGCACGAGAATTAATGCCCATAGAGCGATAGCTGCAGGCACTCGACCGCTCTCTCTTACCCACTCCTCCTTTTGTCGTTGTGTGCTGAAGCCGACCCCTTTCAGTCGTTCTTTAGTTAATATACTGCGGAGCTTAGCAGCCTTGCCGTGTGATGCCAGAGGTAGGCGGCCCTGTGTAATATGATGGTGGCCATACGTGCTATGGCTATGGGGAATTAATTGGTAAGGCCAGCGCTTCGGATGTCGTATAGCGTCGTATTCCCACACCGTCGGTGTCTGTTTCCAGGGCAAAATTGTGTGGCAGGCAGGGCCGGCCACCACCACCTGGATCTCAACGCAGTAGAGAGCGCAGGGCAAGCGTGGCCCGGCAGGCGACACAGCGTGCAACGGGCGAACTATAGGGCATAGCTACCCCTGTTTGCGAAGCGTGCCCTACTCGACCATATAGCTTTAAAGGAAAGGCCATAGTACGAACACGCGAACGCACCCCTGATCGACCTTTCCCACACCGTCGATTTTCTTGCTTAACGTCGGATCCCTCACGTCGGTTCCGTAATAGTAGACTCTCTTGAAAGGGTGGTGGGCAGGCCGAAGTCGACTGATTCCAATGATTATTCTGGGGCGTAAAAGCCTTTAGTGTGCCCTGCCCGCATTCGAACTGAGACATGTCGTTCCACAAGCGCGTAGCGCCAGAGTTAATGCTCACAACGAGGTGAACCCAACTATTCATGCTATAGAGGGTGGCCATGAGAAGAACTTATAGTATCAGACTGAGCGTAAAGAGCACGTAGGCGGTGAATCAGGTTAAAGGTATTGAATTCTCCTTTTTCACCGCTCTTCTTCTCAAAGCAAAGAAGAAACGGCGCTAGCCAAGCTCCTTCCTTGGCACCCACTCCTGATAGATTCCCTTCACCGGGCGTTCTGTGGCCTTCTGGAGGCCTTTTAGGGAAGGTTTGAGAACCAGAAAACTAACCAATCTTGTGGTGCAAGATGTCGGTGATACGTACATTGCCCGCCTAGACAAAGACAACTTCCCCGGCCTAGGCGAGCTTAGCTTCCCCTACCGAAGCCCAAGCACCTTCCCTCCAAGTGACGGAAGTGAGGTTCCCCCAAAGCCCGTGGAGCAGCAGCACCTATCGGTGGCCTGCCCACCTTCGGACAGAGGCTGCCGGCCCCTGCTGTTGCTACTATTGCCGTGGACTCGGACGCGTATGCCAATTTGGTTGGTTGATTCTACGCCCCCTTGCTCGTTCTTGAGCGCCTTGCGCTTAATCTGTAGCTTGTTTGCCCTCCGTTTGCAGGTTTCCGGATTGGAATAAGGAGTTCAATGTTCATACTGACGCATCACTCTATGCCATTGGATGTATGTTGGCGCATCAAGGCTGAACGGGTGGACATGTCAGTGCGGATGCTACTGCAAGGAATCATTGTTTGGCAGGACCGATAGGGTGCCGACGTTCTTTGGCTGATGTCAAAGAATTCGTGCGTTCCAGTGATGCATGTCAACGAACTGGCAAACCAAGGGCGCTTAGCCCCTGAAAGGAGTTGCGGCTGAGCAGGCAAAGAACTCTTTGATGTCGAGTCAATGAATGCCTAATGGGAGATTAGCAAGTCCAGTCTTACCTTCTAGATTTCCTCTATCTTCGCTTGTCTCTCCGGCCTCACTTGATCGGGCTGTATTTCCTGACCTGACTGACCTCTCGGGTTACCACTGGACTGTGAGGGCTGCTTACAGCTCCAAACCAAAGAGGAATCCTTTGGCCTCAGAGCCGATGCTTTGACTGCATTGACCGCTTGGTGCGGCTGCTGCTTACCGAAGCCTCTTTGCAGACTTTCTTCTTCAATCAGGTTGTCCTACTGATCGGCGAAAGCCCTTTCTTGTGTCTGACCTTTATCCAATATCTGAACCACCGATCGCCAAAGTATCTCCGGCAGGGAGTAAGTAGAATTTGATCCAGTTCTTTATCTTTGTCTGTCAACTCTATCCTGCTTGGCTTTTTCTCGTTTTGGGCACACTGTCTAAACCTTGTTCGCATAGCGGCGCGGGTGATCTATGGGCTTTTTTCTTGTCCCGTAATTCCTACTAGCACTTGTCCTTGATTTCCAGTGTGGAGGAGGGGGAGATTGGGCGGACCGATCGGACTGGCTTTTTCTTAACCCTGACTCCCCAGTTCACACTGGGTGAGTGTGCGTTTACCATTTCGGCTGACTGATTCGTTGACAGTCTCTGGTTGTGCCTTGACTGAAACCTATCTATCTATCGATCATCAGTACCAAAGTTGTCAATGACTTGACCAAGACCCTTTGAGACATTGGAATGAGAGCGGGAGCAGGCCTGCTCTTGATCGTCTAGTCCGGAGGGATTCCTGCACAAAGTGATAGAGAAAGTGAATTGAGGCCAAGATCCTTTGAGACATTGGGGGTGTCCAACCCCTTTAAAGTCTTTAGACACTCGACCGATAGGGCAGGGAGGTGCGCAGCACCTCCCGCGGTAGCGCGTAGCGCTACCTGCCGAAGGCAACTCCGACCGAAGGGTCCGAGCGAAGCGAGGACAACTCCGACCGAAGGGAGGAGTTGGAGGAGTTGGTCAGGAAAACGCTACGCGTTTTCC
>Contig133+2213
CTCTCTGGCAAGCGAAAAAAACGTATATAGAATCACTGCTTGAATTCGAAAAGCTACCGCCCCAGGACCGTAGGTCGGGTAACCGGTGGTCTAGTAGGGTTGTGGCCGTGAAATCAAAATATTAGTGGGGGAATTTTTGCAAAATGGACCGGTAAGCGGTATCAAAAATCCAACCACCCCCGAGGCCGGGCGGAACAAATTGGAATGATGGGGGCGGCGGTTACGGCATGAAGAAGATAGGATCGAGCTATAGAAAGCCCAGATGCAACGTTGGATTACGACCATATGCACCTCCAGTTACCGCTATGCCCTTCTCCCGGTGCGGCAGGAGCGATAGGAAATAGCCGTGTTAACCCATAAGGTCTTCGGGATCTAGAGGAGGGTTATGAGAGTTCTAGCGTTACAGTCCTTGCTTGATGGGAGATAACCTCGTGGCAGGATTGGGTCTGTATTTGCTGGGTTAGGAATCGGCTAGTTACAGTTACAGCCGGAACGGAAGGTATTGATGCTGTCTGGCTTAGCAACGTTACACACCAAGAGATCCAGACATTGATTCAGTGACCCAATCCTGCCACCTCAACCGCTAGGGCTGATGTCCATCGAGCAATTAAGCGAGATCAGACAACAGGCCCTATAAGGCGTTAATCCTATCGCTCAAGCTTGGTTTCCAGCTTTCGCTCCTGCCGCATCTTCCTAGGTATTCAAAGGGGTGAGTAATGCCGTCGCTTGCATCCTGGGTCTTTACGGGGAGTTGTAACAGAGGTAAGGTGTAATTGGTGTCTTCTATGCTCGGCATCTCCCATCTTAAAGCTTACCTAGTGTGGCCTTCAGGAGTAGACATAGAACGTCTGTCCTGTAGCGTAAGAGGTGAAGACCCTGCCTCAAGATATCGATTAACGCTGCCCTGGAATAGGTACTGTTTGGCTTTAGAGGTTTCTGCTTCACCACCGTACCTCCTGAAGGCCACGTAACTCTATAGCCCTAGCGGCGTATGAGCGTATCCCTAGCCGGCCAAGTCTGTAGCCAATTCATAGCCGACAGGCGTTATCTACGGGTATTGCTGATCTCATAGCTTGCTGCGCTGAGCTCTTCGATGGCAAACCCTTCATTGGTACGGCCCGATCGAGCTTTGAAGGACCGATCGCTGTTTTCGTGAAAAGTGTTCAGCCGCTTCATAAGGGAACAAGAAGGTCAAGGTCAAGCTGTTGTTGCTAGGAACGGATGATGTGGATCCCATCGGTAGATATGTACTCTGATGCCGATACGAATCAATGAGTCGAAGACGAGCCTTTTCCTGATACATCAGAGTGTAGTAGTATTAATTGCGAATCCTTCTTCAGTGTGATGGCAATGCACCACTACGTATTAGTCAACGGTTTTATGAGTTTCTTCCTGGGGGCGTTAACCACAGATGGCTCCGCTTACCCCGGAGCATGTCTCCGAAAAGTATGATGCTTTTGAATTACTTTCTCTCAGCAGAACCGGTTATACTAGTATAATAGTATCACGAATTTTGGAAAGTCATATGGGATACTAGGAATCTCTAGTTCGGATAAGGTGTGGTCAGTCGATAACGGAATGAAGTCCCTCTCACTCTTTTTTTTGGGAATAGTATGAGAGTTTATTCGGTCATATCGGGATGGTGGTATCTGGTACCGTGACCACACGTTATGGTAGGTACTTTTTCGATCGGTAGGTCCTTATTACCCATCGGTCAGTCACCGCTCGGAATGGGGGCAGGGATATAACTCAGCGGTAGAGTGTCACCTTGACGTGGTGTGAGTCATCAGTTCGAGTCTGATTATCCCTAGATCCGGTTCAAGTGTTTATACCTGCTTCCTCGTAATCCGAATAGTTCGAAGAGGCTTATGGGATTGACATGGAAGAGTAGGAATGGGTATACTGGGAGTGAGCCTTAGGCTAATACGAAGCAAATGGACCCAAGTCATACCTTGGGGTGGGAGAAAATCCCGAATCGGCTTCATCAGCGGATGAGTAAGCTACAGGTAGTGTAACTACAAATCCCACGGAGAGTTTGATCCTGGCTCAGGATGAACGCTGGCGGCATGCTTAACACATGCAAGTCGGACGGAAAGCATCCCAGTGGTGTTTTCAGTGGCGGACGGGTGAGTAACGCGTAAGAACCTGCCCTTGGGGGGGGGACAACAGCTGGAAACGGCTGCTAATACCCCATAGGCTGAGGAGCGAAAAGGAGGAATCCGCCCAAGGAGGGGCTTGCGTCTGATTAGCTGGTTGGTGAGGCAATGGCTCACCAAGGCGACGATCAGTAGCTGGTCCGAGAGGATGATCAGCCACACTGGGACTGAGACACGGCCCAGACTCCTACGGGAGGCAGCAGTGGGGAATTTTCCGCAATGGGCGAAAGCCTGACGGAGCAATGCCGCGTGGAGGTAGAAGGCCCACGGGTCGTAAACTCCTTTTCCCGGAGAAGAAGCAATGACGGTATCTGGGGAATAAGCATCGGCTAACTCTGTGCCAGCAGCCGCGGTAAGACAGAGGATGCAAGCGTTATCCGGAATGATTGGGCGTAAAGCGTCTGTAGGTGGCTTCTCAAGTCTGCCGTCAAATCCCAGGGCTCAACCCTGGACGGGCGGTGGAAACTACTAAGCTGGAGTACGGTAGGGGCAGAGGGAATTTCCGGTGGAGCGGTGAAATGCGTAGAGATCGGAAGGAACACCAACGGCGAAAGCACTCTGCTGGGCCGACACTGACACTGAGAGACGAAAGCTAGGGGAGCAAATGGGATTAGATACCCCAGTAGTCCTAGCTGTAAACGATGGATACTAAGCGCTGTGCGTATCGACCCGTGCAGTGCTGTAGCTAACGCGTTAAGTATCCCGCCTGGGGAGTACGTTCGCAAGAATGAAACTCAAAGGAATTGACGGGGGCCCGCACAAGCGGTGGAGCATGTGGTTTAATTCGATGCAACGCGAAGAACCTTACCAGGGCTTGACATGCCGTGAATCCTCTTGAAAGAGGGGAGTGCCCTCGGGAACGCGGACACAGGTGGTGCATGGCTGTCGTCAGCTCGTGCCGTGAGGTGTTGGGTTAAGTCCCGCAACGAGCGCAACCCCCGTGTTTAGTTGCCATTATTCAGTTTGGAACCCTGAACAGACTGCCGGTGATAAGCCGGAGGAAGGTGGGGATGACGTCAAGTCAGCATGCCCCTTACGCCCTGGGCGACACACGTGCTACAATGGACGGGACAAAGGGTCGCGACCCCGCGAGGGCGAGCTAACCTCAAAAACCCGACCTCAGTTCGGATTGCAGGCTGCAACTCGCCTGCATGAAGCCGGAATCGCTAGTAATCGCCGGTCAGCCATACGGCGGTGAATCCGTTCCCGGGCCTTGTACACACCGCCCGTCACACTATGGGAGCTGGCCATGCCCGAAGTCGTTGCCCCAACCGCAAGGAGGGGGGTGCCGAAGGCAGGGCTAGTGACTGGAGTGAAGTCGTAACAAGGTAGCCGTACCGGAAGGTGCGGCTGGATCACCTCCTTTTCGGGGAGAGTCAATGCTTACTGGACGTTCCGGTATGTATCACACTGCTTCACAATCGAGTTACACGCTCGGAGATGGGATTCTTTTGTCCCGACAGTGGAGCAATACCAAGTTCATGAGCTTATTATTCCAGGTCGGAACGAACGAGCTGATAGTAGCCCATTCATCGACCATGTTGCCACCCTATCGGGGTGGCGACATGGTCAAGAAATATGAGAGATTAGGATGGTTTCTCCTTCGCTCCTGACACTGCCCCCATTGGGGAGGCATGTACGACGGGCTATTAGCTCAGTTGGTAGAGCGCGCCCCTGATAATTGCGTCGTTGCGCTTGGGCTGTGAAGGCTCCCAGCCGCATGGATAGTTCAATGTGCTCATCAGCGCCTGACCCGAAGATGCGGATCATCCAAGGAACGTTAGCATGGCGTATTCCTCCTGTTCCAATTAGGTACTGAGACCAAACTACACTACTCTTCAGGAGGATGGATGGGGCGATTCAGGTGAGATCCTATGGGGATTCAACTCTCTGTTCACTCGTGGGATCTGGGCGGTCCAGGGAGGACCAGTCTCGATGGCTCCTCCCTCCTCGAGAATCCATACATCCCTTATCAGTGTATGGGTTGGCTATATTCTGAGCACAGGTTGAAGTTCAGCCTAGATGTGAAATATGGAGCACCTAATAACGCATCTCCACAGACCAAGAACTACGAGATCACCCTTCTATTCTGGGGGTGACGGAGGGATCATACCATTCGAGCCTTCTTTCGCTTCTCCGGGGGTCCGGAAGAAGCAGCAATCAAGATTATCCCTCCGGAGGGAACCTGAAGGAACCCAAATTCCTTTCCGAAGGGCCCAGGGGATTGGACCTAGCCACAATAAGAATGCTTGGTTTGGTTCCTCGGTCTTCGACCCTCCCGGGCACCGCGAACGGCCTCCGGATCGGTGTAATATGATGTCTTTATCTATCCCCCAACGGCGGGCGGGGGCAGGTTCGGAAAAGGATCCTAGAGTGTCCAGGGTTGGGCCAGGAGGGTTTCTTAACGCCTTCTTTTCCCTTCCCATCGAAGTCCCTATTCAAAGACTTGCCATTGGCAAGGAAGGAGAAGGGGAAACAAGCACACTTGGAGAGCGCAGTACAACGGAGAGTTGTATGCTGCGTTCGGGAAGGATGAATTGCTCCTAATAAACTATTGATCGGGATAATGTTGTAGGTGCGATGATTTACTTCACGGGCGAGGTCTCTGGTTCAAATCCAGGATAGCCCAGCTGCGCCAGGGAGAATCCCGGGAGAAAGCGTTCATGCATGCTCCACTTGGCCTGGGCAGGGGGATATAGCTCAGTTGGTAGAGCTTCGCTTTTGCAATTGGGTCGTTGCGCTTACGGGTTGGATGCCTACTCGTCTAGGCGGTAATGATAGTATCTCTCACCCGAACCGGTGGCTAACTCTTCCTCATCAATGGGGGAAAGGACTGGAACATGCCACTGAAAGACTCTACTGAGACAAGCTGTCAGAAATGTAGAGAGGGTAGGATGGGTAGTTGGTTAGATCCAGTGCGGATCGTACATGGGCGATAGTTGGAGTCGGCGGCTCTTCCAGGATTCCCTTATCCGGAATCCCTGGGGAAGAGGATCAAGTTGGCCCTTGCAAACAGCTTGATGCACTATCTCTCTTCAACCCCCAAAGCACGATGCGGCAGAAGGAACGAGAAGCCATGGACCGACCCCATCCCTCCACCCCGTAGGAACTACGAGATCGCCCCAGGGATGCCGAAGGCACCCGGGGTCACAGACCGACCGTATAACCTGATTCAAGGAGTGGAATGCATTAGCTGTCTGCTCTGGTTGGCAGAAAGGGTCGGGGAAGGGCAACCACTCATTGTTGGAACCGAAGGGTCGGGCGGAAAGTAGTTCCTAGCTATTGGTTCCCCCGCAGCTCGGGAGTATCCAGCTGCAAGAATCCCAACTCGATGCCTTTTGAGAAGAGTTGCTCTTCGGAGAGCACGGTACGATGAAAGTTGTAGGCTGTGTTCGGGGGGGAGTCATCGTCCATCGCCGGCCCCTACGGCAGAATCAGTCGGAGAGGCCTGAAAGACGGTAACTTACCCTGTGGCGAAAGTCAGCGGTTCGAATCCGCTTGTCTCCAGCCCGTGATCCGATTCAATACAATGATATAGGATAGGGATGAAACAATCTCGATTTCTAGTGAGTGGGCAAGCTGGCCCATGATCTTGTACTTATGTACGTTGATAAGATCCCCTATTTAGTTTAGCACCTCGGGATGGCATAGCTCTTCAATGGCGAGGTTCAAACGAAGAAGGGCTTATGGTGGATACCTAGGCACCCAGAGACGAAGAAGGGCGTAGCAATCGACGAAATGCTTCGGGGAGCTGAAAGCAAGCATGGATCCGGAGATTCCCGAATAGGTTAACCTTTTGAACTGCCGCTGAATCCATAGGCAGGCAAGAGACAACCTGGCGAACTGAAACATCTTAGTAGCCAGAGGAAGAGAAAGCAAAAGCGATTCCCGTAGTAGCGGCGAGCGAAATGGGAGTAGCCTAAACCGCGAAAACGGTGTTGTGGGGGAGCAATACGAGCTTTGTGCTGCTAGGTGAAGCGGTTGAGTCCCGCACCCCAGATGGTGAGAGTCCAGTAGCCGAAAGCATCACTGGCTCACGCTCTAACCCGAGTAGCATGGGGCACGTGGAATCCCGTGTGAATCAGCAAGGACCACCTTGCAAGGCTAAATACTCCTGGGTGACCGATAGCGAAGTAGTACCGTGAGGGAAAGGTGAAAAGAACCCCAATCGGGGAGTGAAATAGAACATGAAACCGTAAGCTCCCAAGCAGTGGGAGGAGAATCGGATCCCTGACCGCGTGCCTGTTGAAGAATGAGCCGGCGACTCATAGGCAGTGGCCTGGTTAAGGGAACCCACCGGAGCCATAGCGAAAGCGAGTCTTCTCAGGGCAATTGTCACTGCTTATGGACCCGAACCTGGGTGATCTATCCATGACCAGGATGAAGCTTGGGTGAAACTAAGTGGAGGTCCGAACTGACTGATGTTGAAAAATCAGCGGATGAGTTGTGGTTAGGGGTGAAATGCCACTCGAACCCAGAGCTAGCTGGTTCTCCCCGAAATGCGTTGAGGCGCAGCAGTTGACTGGACTATCTAGGGGTAAAGCACTGTTTCGGTGCGGGCTGCGAAAGCGGTACCAAATCGAGGCAAACTCTGAATACTAGGTATGACCCCCAAATAACAGGGGGGAAAGGGTCAACCAGTGAGACGATGGGGGATAAGCTTCATCGTCGAGAGGGGAACAGCCCAGATCACCAGCTAAGGCCCCTAAATGACCGCTCAGTGGTAAAGGAGGTAGGAGTGCAGAGACAGCCAGGAGGTTTGCCTAGAAGCAGCCACCCTTGAAAGAGTGCGTAATAGCTCACTGATCAAGCGCTCTTGCGCCGAAGATGAACGGGACTAAGCGGTCTGCCGAAGCTGTGAGATGTCAAAATACATCGGTAGGGGAGCGTTCCGTATTAGGGGGAAGCACCAGCGGGAGCAGGTGTGGACGAAGCGGAAGCGAGAATGTCGGCTTGAGTAACGCAAACATTGGTGAGAATCCAATGCCCCGAAAACCTAAGGGTTCCTCCGCAAGGTTCGTCCACGGAGGGTGAGTCAGGGCCTAAGATCAGGCCGAAAGGCGTAGTCGATGGACAACAGGTGAATATTCCTGTACTACCCCTTGTTGGTCCCGAGGGACGGAGGAGGCTAGGTTAGCCGAAAGATGGTTATCGGTTCAAGGACGCAAGGTTAGTGAACCCTACCAAGGGAATTAAGGGGTAGAGAAAATGCCTCGAGCCAACGTCCGAGCACTAGGCGCTACGGCGCCAAAGTAACCCATGCCACACTCCCAAGAAAAGCTCGAACGACCTTCAACGAGTGGGTACCTGTACCCGAAACCGACACAGGTAGGTAGGTAGAGAATACCTAGGGGCGCGAGACAACTCTCTCTAAGGAACTCGGCAAAATAGCCCCGTAACTTCGGGAGAAGGGGTGCCTCCTCACAAGGGAGGTCGCAGTGACCAGGCCCAGGCGACTGTTTACCAAAAACACAGGTCTCCGCAAAGTCGTAAGACCATGTATGGGGGCTGACGCCTGCCCAGTGCCGGAAGGTTAAGGAAGTCGGTGACCCGATGACGGGTGAGCCGGCGACCGAAGCCCCGGTGAACGGCGGCCGTAACTATAACGGTCCTAAGGTAGCGAAATTCCTTGTCGGGTAAGTTCCGACCCGCACGAAAGGCGTAACGATCTGGGCACTGTCTCGGAGAGAGACTCGGTGAAATAGACATGTCTGTGAAGATGCGGACTACCTGCACCTGGACAGAAAGACCCTATGAAGCTTTACTGTTCCTTGGGATTGGCTTTGGGCTCCTCTTGCGTAGCTTAGGTGGGAGGCAAAGAAGGCCCCTTTCCGGGGGGGCTTGAGCCATCAGTGAAATACCACTCTGGAAGAGCTAGAATTCTAACCTTGTGTCAAGACTTACGGGCCAAGGGACAGTCTCAGGTAGACAGTTTCTATGGGGCGTAGGCCTCCCAAAAGGTAACGGAGGCGTGCAAAGGTTTCCTCGGGCTGGACGGAAATCAGCCTTCGAGTGCAAAGGCGGAAGGGAGCTTGACTGCAAGACCCACCGGTCGAGCAGGGACGAAAGTCGGCCTTAGTGATCCGACGGTGCCAAGTGGAAGGGCCGTCGCTCAACGGATAAAAGTTACTCTAGGGATAACAGGCTGATCTTCCCCAAGAGTTCACATCGACGGGAAGGTTTGGCACCTCGATGTCGGCTCTTCGCCACCTGGGGCGGTAGTACGTTCCAAGGGTTGGGCTGTTCGCCCATCAAAGCGGTACGTGAGCTGGGTTCAGAACGTCGTGAGACAGTTCGGTCCATATCCGGTGCGGGCGTTGGAGCATTGAGAGGACCTTTCCCTAGTACGAGAGGACCGGGAAGGACGCACCTCTGGTGTACCAGTTATCGTGCCCACGGTAAACGCTGGGTAGCCAAGTGCGGAGCGGATAACTGCTGAAAGCATCTAAGTAGGAAGCCCACCCCAAGATGAGTGCTCCCCTATTCCTAATAAGTATTGAGAATTCAAGATAAGGTCACGGCAAGACGAGCCGTTTATCACCACGATAGGTGCCAAGTGGAAGTGCAGTAATGTATGCAGCTGAGGCATCCTAACAGACCGAGAGATTTGAACCTCGTTCCTGAACTGATTAATCCGATCAGACACTAGCCACCTAGTTGTTCGATTGTTCGACAACACCAACCTAAGAGCTCCGCCCTGCCTCTCCATTCATCTAAGGGATGGAAGGACGGGTCGGAGAAAGGTTCTCCATCTGGAGAGTGCACCAGACAAAGGTGCACCCTCCAGAAACGGACGAGCCTCAAAATCACTAGTCAATACACTTCTTTCTCATGTTTCTCCCCCAGGGTTGATATTCTGGTGTCTCAGGCGTGGGGGAACCACACCAATCCATCCCGAACTTGGTGGTGAAACTCTACTGCGGTGACGATACTGTAGGGGGAGCCCTGCGGAAAAATAGCTCGATGCCAGGATCACATCCACTCCTATTGAGTCACAATATTGAGGGACTCTGAGACGCTTCCCATCGATCGGATGGGATGGACACACTCTTGGAGCCCCTGTAATGCATTCCTTGCCCCTCTGGGGGTACAGATGGCACTCCATCGCGGGTGAATCGCTTATCATGGCATGGTAAAACCCACTGCGGAATTGACGGGGTCAGTTACCTGAACCCTGCGCAGAAAGCTGCTGTCGATTGAGTTGCAGACAATTCTGGCTTATTCCTCGAATCCTGCAGGAGGGCCTTCCTATTGGGAAGGCCCAGTTTCACGTAGCGCAGAAGAGACTGCGCATTCGGAACCAAAGAATTTGTATGAATCCTGTGAACTCTGATAGAGCCCATACTTGCCTACTAACGGAACCTGAAACTCTTGTCCCGATGGAATCAATTTGATGGTCATCTTGTACCATTCGATTCCCGATGATTGCACAGTAGAATCCTGTCCAACCAATGATCCGTCAAGGAATAAGCAAAATCTCTCAGAGTCATCTTGGTAGGCCATTCCTCGAGATCCATCGGGGTATCCCTCCTACGTTTCATAGAAGCGTAATAATCTCCCAAAGGTTGCTCCCGGAGGGATCTCCTGGGACGGATCCAGTGGAGGCGGGGCCTGTAGCTCAGAGGATCAGAGCACGTGGCTACGAACCACGGTGTCGGGGGTTCGAATCCCTCCTCGCCCACAATCAGCTCCGAAGGTACCTGATAGGAAAGAGGTTACAATAAAGAATTATGATTGGGAGCGCGGACACGAAGCTGAAGCTTTATGACTTGGTCTTACACGAAGGTATAGTCTCATTCCATTCAGAATCTGGCAGTGGCATCAGAGGGAGAGCCACTCGATAGGAATTAAGATTCCACCACTTTCGGGCGGTGTGGGCCAGAGAAACTTTGCGAGCCTCCATGAATATGTGAATAGGGTCTCCCCGGATAGGATTCGAACCTACGACCCATCGGTTAACAGCCGACTGCTCTACCGCTGAGCTACCGAGGAAAAATGCGAAGAGTTTAATCCCATATACATTTGAAGATTCTTTGAACCGCACCGCAATCATTGTTCCAAGATCCAAAGTATTCTTTGAAACCCCATGAACTTCGCGTACATCCTATCCTTTATTATAGGGAGAAGGGGTAGCAATGGCAATATTCTCCACTTTCCCGGGGAGAGCCCCGGGGCGGGGATCGAACATAACCACGATCCCACCTACTGGTCTCCCTTCTCTCCCCCCGAGCGAGGTTCACATTGGTCAATCACCAATCGGATGAGGAAACCTACGCAGTGTATTGAAAAGTGCCAGTCTTATGTATTGCAAGGATTAGTAACAATGCAAGACCAATGATCAATCCGGTGAGGTAAGAGTATATTCGGCCCCCCCCGCCGTATCTCGCGCCTTCCCCTCCAGAAATACTTGAAGCCCCTATTGCATTAATGATTCCATCAATAACCCATCGGTCAAATAGATATATTTTTTTGGCGAAAATGCGCGTGCCATTGACGAAGATTAGGTTGTAGAAACCGTCTATGTAGCCTCGGTGATATGACCAATCATTTATTAGATTCGGCAAGGAATCCATAATTTCGGTTGCTTCGAGATAAACGTCTCCCCGTGAGCGGCTTCGGAAGGGTCCGTACAATATATAAGATATAAGTATTCCCAATGATGTCGCAACGATTGAAGGAAGTGAGTCTGCAACAAGATCTACCCAAATTCCGGAACCCGTTTCTGTGGGATATTTTGGAAATGCATTAAAGTAATAGGAAATTGAATCGTAACCACTTTCTCCACGAGAGAAGGGAGATCCTGCGAATCCCAAAAGTGTTACTGGTATTACTAGGACAATCAAAGGTAATAGCATAAGATAATCTGCTTCTTTGGGGAATGCAGAGCTACGTCCAGAAGATAAAAACAAACTTAAATTCACTGTATTATCAAATGATTCACCCGGGATAACTTCATTTCGTATGGGTTCCGAAACAATATATCTTTGATCTTTAACTTCACCGATAAGCAAATCATGGGGTGAGGGATAAATATTCTCATCAACATTTACGGATGCGGAAGCACGTAAATCACCTTCGAATGTTAGGAAATAGATGCGGAACATGTAAAAAGCAGTCAATCCAGTTGTGAACCAAGTAGTTATTCCAAGGATTGATGAATATGACCAACTATCTGCAAGAATCTCATCCTTCGACCAGAAACAAGCT
>Contig134+2180
CCCCCGTCCGAGCGAAGCGAGGACAACTCCGACCGAAGGGTCAGGAAAACGCTACGCGTTTTCCTAGGGGGCCAACCCCCGTCCGAGCGAAGCGAGGACAACTCCGACCGAAGGGTCCGAGCGAAGCGAGGACAACTCCGACCGAAGGGAGGAGTTGGGGGAGTTGGGGTTGGACATAGAGAACTCCTACGCTCCTAGAGTCTCCACCGGCTCATTCAGAGAGACTCAACCAGGACAACTCAGCTATAGAGGAACAGCTCAGTTGATAGAGAGAACGGTCACCGGATAGCGGAGGCAAACACGAGCACCTCTTAGCTCATAGACACGACCGTCCTCAGACACCGGAGAGAGGCTCAGAGTCAGCGGATGATTAGATAGCTAACTTACCAGCTCAGGATAGAGAGAGAGGAGGTAACTCATCGTTGTGGAAGCCCAGATAACTGTGCAGATGAACACGCTGATGCGATGAAGCTCAGCAGTGCAGAGGAGGGAGACAGCGGTCATTAGCGTGCTCAGGCAACTCCTAAGGAGAGAGAAGCCACTCCTTACTCAACACGCTAGAGTGCCTCATTAAGCTCGCTAGACTGCAGCTCATCGATTCACTCATTCACAAGGCTCAAACACCACGAGCTCAACACGCTAACTAAGCCATGATTAACTCACTGAGTTGGCTAAACTCAAGACTCACGGTACAGCAGCCAATCACGTCCAAGTTAACGAGATAAACTCAACTCACGAACTCATAGAGGAGAACAACCCGCCTAGAGCATGTGGATGAGAGGAGACTAAGAGATGAGTAGAACAGGACTGGTGAGCTCAGCCATCATTGACTCAACAGCATCACGGGATAGGTGACGGTAGAGCTCATCTCATAAATACTCAACTCGAACTAATCACCAACCGAGAGTATCACAGCATCTGACGAGTGTAATCCATGAGTTGAGAGTTCAACCGCTTATGAAGCACCAGACAACCAACGTACACCTCATCGACTCAACACCACTCAGTTGATCAGATAAGCACGTTAGACACAGCAACCATGAGTGGTCTAAATGAGATGCCACTCTCTTTCAGGCCCTACTGATCGATTCGACAACTCGTTCACGAAGAAGCCCTTCTCTCTGTCCTACTTTGTGAGAGCCATCATTCACAACCCTTTCTCACTACAGGTGCCATGAACCATCTGCTCTTGTCTCTCATCCCTACCTAGTACTAGTAGTCGACATCCATGAATCCACTGCGGGTCACTTCTCTGATGAGAAAGCGGATACTCCCAAAGAGATAGGGTTTGGGTGGCTTTAATTCGCACTGGCAGATGGCGGAAAATTGCTTTGCAGTTACCGCAAGATGATACGGGAAATTGCTTTCCCTATAAGGCAGCAATATCTTTCCCTATAAGGCGGCAATATCTTTCCCTACCTTTCCCTATAAGGGGGGGCAATATGGGAATGGCCCTTTTCCGATGGGCCACTGATGAAGTGTTCCCTATAATAACCCAAAAAGAGAGCTACCAGCTAGCGGCGGTCCTTCCCTGGCAGGCACGGTACTCAATCTGCTGGCTTCAAAGCAATAGTGTTTGGTCATGGGCAAGCATCGATCTAACTAGCCAGCTTTCCCCTTGCATTATCTAGCGTTCTCAGTCCCCAGCCTAAGAGGCTGGTAATCGTATGAGAGGGCGGCCAGTACTGGCGTAGGAAGAATACAGGTAGTTACGGAATAGATTGAACTTGTAAAACTCCAACTATACCATACTGTGAGTACTGCAGATAAAGCTTCAGCATAAGGCTAGCTCAGAAGATGAAGATACGCCAGTACTGGCCAATAAACAATAGCCTAACGCCAATATCCACAGCTAATCAAGAGGCATTATTCGTGGGGTATGCTTCTCCATAGAACTCTAACGGATTGCATTGGAATACCAGAGGAGATTGAACTGTTCTCTCTAACTCACTAAACACTCCATGGGGAATACCGATCGATGAATCGATTACATGAGCTTAGTCTGTCCCCACGAATAATGCCCTGGGAGGAAATGTTAGCTGAGACCCGAGCACTTGTACTAGCTAAGCAGTGCGAGGGTAGAGGTTAGTGAGCTAGCGCTCTAAGATGAAACAGGTGTTGCAATTCCAAAGTAAAGCAATCAAAGCAGATAAAATTGCCTTTCCCTTTACTGGAATTTGTCCTTACTGGATTAGTGGCTTTAGTGAGTTTACTGGATGTTCTATCCCTTTATGGGTTCATCCCTGATCCCTCCCTTGGAGAGTGGCTCCCAGGATCCGGATCAATTACAGGATGTCTGGCCTTGGCTTTACTGGATAATTCCTTTACTGGATTACAGGTACTGGATTAAGGATTACTGGAGGATTCATCTATCCCTTTCTTTTTACAAGGGTGTCGTCAGTGTCTATACAGGTTTTATCCCTCGGAGAGTGGGAGTGTGTGGGGCTTTGCATTATGCCGTCTATAGCTTTTTTCCTGGGCTTTACCTCGGAGAGAGGTGGCTTCCATTACTGGATCTTGTCCTCGTAGACGAGAGGTAAGGTAGGGTAAGGTGCCTTTGGCTAGAAGGTATTCCTCGTATAGAGGTAAGGTGGATAAGTGGGGTGGGCTTTGGGGCTTTGGCATGGCAGGGAAGAGGACATATTCATTTACCTGAAATAGCACGCCTCCCACTTTGGGGTGAGGTACATTACCCTGCCGTGATAGCACTAGCAGGAAATCCATTATTAGATGATGGACCACCTATTGACCGATATTTAGTTACAGTGGTCAGTCCTAGCCCTGGCAGTGTAGGTCATCTTGCCCTTGCCCTTTAGGCCGTCCAGTACCATACTGCACTGTACCTGGCCAACAAACTCCCTGGTAGTAGGAAGGCATGTGGTGTCCAGCCCAGTAGCCTAGAGACCAGGTCAGTGGTCATACGTAGCTCTATCTCCATTGAGGGAGGGCCACTAGACGCCACTATCACCGGAGGGGGTCTAGTGAGGGCGGCACAGGCAATCCAGATAGGGCCTTGGCCTTCAACAACTTCCAAGGTGTGGGCCACTCAGTGTCCTTGGAGCACCTCACCACGCTTTTATAGGGTCTAGCCTGCATGTCAGGCACACCCAACGTGTCTCTGGTCGTCTGCTGACCTTGACTGGTAAGTTATAGTCTCCATAAGACTGTTACACAGGGGGCAATAAGATCCTCCATGGCAGAGAGCCACCACCAGGTCCGAGAGAGTAAGGGCACGGTAATGAGACAAGCGGTGTACGAAGGCCTGCTCCTTGTCAAAGATGTATTAGTGCCGTATTAGCTAATTATTGGAGAGGATAAGCATTGTAGGGTCCAGGTGACACAGCTTAGTAATGCGGTGGAGTACTCACGGGGATGCAAGGACCGCGCCATGTGCGTAGGGCTTTGCAGGACCCCCCACTGATCGAGTGGGTGGCACGGCAGGTAGGCTTCGTCTTGACAGGGTAGAATAGTATTCGGCGAACATGCTGGCTTGTAGCTAGGCTTTGCTCAACGTATGTGCCTCTGTAGCCTTTCTTGCTCTCTGAAAACACTTACCGATCGTGAATAAAGGCATTCCTCTCGTCTGCATCCTTTGTGAGAGCATAGTGAATAAAAGTAAACTCAATGACAGCAATCCAAAGAGTAAGCGCAAACCTTTCCAAGACCAATGGGGGAAGGCTGACGTGTCCTTCGAGTTTCTTGAGGTGGACAATAAAAGTCCGGGTTGTGAAAAGCTCATTCTGCATAAACTCCGGTAACCTATTCCCCAACATGAGTATCGGAGAATTCTCCGTTTTCTCAAAAACATCCGCATTTTTTTGGTCCAGTCGGACATGTTGGCCATCCAGTATCATTCGAAACAGGCTAGCTTCGGTAGTGTAACCGTCGAGCTCATCGATGATCCAAAGATCACTGGGCCGGTTGGCCCCTGAGAAGTCGTTTGCCCTTCTCGGAACATGATAGACCTTGAAGAGCTGTCCCAAGATAGCAGCCAAGGTGGACTTCCCTACTCGGGGTGGCCCTAAGATAATGAATTGCCCCTGTCGTAAAGCCCGTGGGCGGAAAGGCTTAGCTAGCACATTTACAACTAGCCACCGTATTAGGCAGCTCGTTTGGAAGAGCTCCTGCGGTAGGTAAGGCTTGACTACTTTCCTCTTTTCAAGCATAGTACCGACAAACTCCGTCAAAATATCCACAGGCAATGCACTATCCCGTGCCTTTAGAGCAACTAGGTCTCGAAAGGTGGATTTCACGGAATTATACGAACGCATGCAGGCGCCCACAAGGTGCATGTTTTGGAGAACATCGTCCCATGAGTCAGCCTTCATTAAGGCCAAAGCATTAGAAACGCTCTTCTTCTGAGCTTTCGCCTTAACTCTAGTACGAATCTGCTGTAAGGTTTCGTCACCACGCACCAAAGGATGTGGGTCGAGAGCTAGCAGCTTACTGCACAGGGAATTCCAACTTCGGTAGAATTCGTAGGTTAACTCATGAGAGACCTGTGTTGGTACAAGCTGTGGTGCTTTCTTTTTCACCATGTAAAAAGAGCAATCAACCAAGTGAAGTCCCACATAAAGAGTGAGCTCTTTTCTCGCAATAACAAGAGTCTTGCAAGAGAAAAGCTCCCGGGATTTCTTGAACAAATCCTCGAAGAATGGCAGCCTGTTTTGCTGCGGAGAACACAAAAGCACTTTGACTAAAATGAAAGGCCTATTATTTCGCCCCTTCTCGCTACAATGCAAGTCCAAGTCATCCATTGATGTAGGCTTCACTGTTTTTTCCGAACCCCCAGATCTTAATGACAAGTTTGCAAAATGTTGTGGTGCGGTGCCTCGTACTCCCAGCGGCGAAGAGTGCCCTGCTCTTGAAAGCAAGCCACCCGAGAACCACGTTCTCTCCGGGAACCACATCCGAGAATCACGTTCTCTCCGACCGAGAACCTTGTTCTATCTACGAGTTTCTTATGCAAACAGCGAACTAGGAAGTAGCCCGAGAACCACGTTGCTGATTCTGTTTCCCTTGCTTTCTACCTCTGTTTTCTTTATTATTCTTATACGCAGTTTGCATAAATGCTTAAATTCCAAGTGCAAAACGGCTATTTATTTAAGCATATTCCGGATTTTCTGCTTAAAATCGGACTCGGGCTTTGCATAAATTACTAGCCATAGTAGGTAATCGGGTGAGTGAGTGAGTGACTAGTAGGTAACCGGATGAGTGAGTGAGTGAAGGTAACCGGGTGAGTGAAGGCAACTGGACTGGGCAACTGCAACTGCCTTGGGTTTGGGGGGGAGACCTATCCTGCCTGCCGAGATGGGACCCACTGCGTCGGCTTTGTCGACTTCATCGGCTGCGTCGGGCGGGGTTGTGTCATCAGCTTCGATACCGGCTGCGTCATCATCGGTTCGATACCGGCTGCGTCATCATCGGTTGCGTCATCAGCTTCGATACCGGCTGCGTCATTAGCCTTATCACCGGCTGCTTCGACTGCGTCATCAGCTTAATCAGCGACTGCTTCGTTATCGGCTTCAACTGCGTCATCGGCTGCGACTACAACGACTGCGTCTTCGTCATCATCATCTGCTAGGTCGGCATCGGCTACAACAGCAGCTGCGGCCCCCCTAACTCTTTATCTGGCGAGCGTATTGAGGGCCCGGCACGGGCCCGAGATAGCGAGCCCCGGAGCGTATCGAGGGCGGCCCCCTGCCGGCCGCCCGAGATAGCGGAGGGAGAGGGAAGAGAGGG
>Contig135+1202
GAAGGCAACTCCGACCGAAGGGTCCGAGCGAAGCGAGGACAACTCCGACCGAAGGGAGGAGTTGGAGGAGTTGGTCAGGAAAACGCTACGCGTTTTCCTAGGGGGCCAGGTAGCGCTACGCGCTACCGGCGGGAGGTGCTGCGCACCTCCCAGCCCCCCGTCCGAGCGAAGCGAGGACAACTCCGAACGAAGCGAGGAGTTGGGTGTTGTTGTTGGTGTTGGTGGGGCKASGSTKCCTRMCGGAAGCCCTTGAACGCAGTACATTGGGATCCTGATGCACTACTACGAACGTTACCGCGAACCGCCTGCGGTGAGGCCACCGATCGGTGCGCGTAGCGCCGGTACCTGCTGGAAAGCGCGTAGCGCTAATTCCAGAAGTGCACCCCTTAAAGGAAAAGGCGCAGGGCAGCGCCGATTAGGCGCTGCCTTAAAGGGGTGTCCCGTAGGACAGCCTCGCCAACCGCAAGTGTCGGCTTGGTTATCCTCATTAAGCCACCTACTGTCTAGCTCCCGGACACTTATTTCCGAAGGTAGAATAAAGCGCTTTGCGCTTTCTGCTCCACCCTCTTCTCATGCCGGCCCACCCAATGCTTTTCCACGTATTCTTCCTAACGGGATACGCTACCTCGGGATGCTTTACTCCTAACCACAGGGTTCCAAGACGGAGCTTAACCCGGGTCTCGGTCAAGAACGGCGATCTACGTTTCACACGGCGCACGATTCCATGGATCGTTTCATTTGAGATCGTGATGGAGGACATGGCTTACGATCATCAGCTTTAATCATGCCACTAGGCATTTGATTAGGGCATTGCACAATGATTCGAAGACTTTGCCGCATCTCTTCGATGCGAATACAATAACGATCGTAGCAATCTCCTCTGGTACCTACTGGTACGTCAGAATCCGATTGGTCATAAACATCGTAAGGTGCTGCTTTCCGCGAATCCCAGCATACTCCTGGTTGGGATAGGTAGGCCCTTCCTTTCTAGGGCTTTCCCCCCTGATAACTGTACGTGAAAGTTTCTCTTCATACAGCTCGGATGCATTCTCAGAGGCGCGTCCGCAGGCGCTTGTTGATGATGAACGTCGGTTCATGCGCAAACGTACCTTTTCTCGGCTTAGCTTTCCAACTCCCCCAACTCCTCCCTTCGGTCGGAGTTGTCCTCGCTTCGCTCGGACCCTTGCGCCTCAAATTGATTGGCGGGCCACTCGCTGCGTGGCCCCAGGAAACAACCATAACCAATAGAGTCAAAACACGCGCGCTACATCCGCAGCGAAAGGGATGTAGTTCCGACAGGTTGAGGGGGCGCGCGAAGCTAGTTTTCGGTGGTCGCGCGTAGCGCGCCGGAAAACGCGCTGTTTTCGGCTTAGCTTCCAGATTCGCGGCTAGCAAACGGTACTGGTTCCGGCGTTTGCGGCGAAATTTGAAGGCCGATCCTCCATACTTCCGTACCACCACAATCTTACAACGGACGGGCCGGGGGCACCGATCGGTGGCCCCGGCCGGGGCCTAAAGGCCCTCGGCCCCAGTTTACCGCTAGCCCACTCTGTGCTTAAAGAGCTGCTGCTTAGCCTCGATCAATTTGTAGTGAAAGCCACTTTACCCAAGTAGGCCACCACCTTTCAGTGCAGGTCACGTACCCCTATCATCATCCGAGCTCCTCTCTCCCAAAAAAAGGGGGCGCAAAATGAAGTTGGCAAAAGTCTTCGCTTTTTGGGTCTTCCTCCACCCACATCTCGTTACGTGCTGCCCTTACGGACGCACCTCCATATGGATAAATATGGGTTTACCATGTTCCATTAATAGCACTTAACTTATGCCGATTCTGGCGGACCGTGCTCTACCCCGGTGAACTCATGTGGTTTTGACGTGCCCAGAGGCCAGAGGCGAATCCGTTCACAGTCTGTCGGACAGTCGGTCGAAGGCGGTGGGGGCCGTAGGCCCCCCCGGGCTGGCCCTTTGGGCCAGCCTCGGCCTTTCCGCCTTTCTCTCCATGCTTTCCTGGGCTTATACACATTTGCTTACGCTGCCTCCCTTTCAGCTCACCCTAGCCCCATATTGAGGCTGCCCGTAGGTAATTCCCAAGGCTTCACACCAATCGGCGTGCTTGAGTAGGGTCAGGCAGAAACGCCCGATGGGAACTTCCCCATATTGCTATCAAGGGCATCTTCATGTCGCACAACCTCTCGACATTACACCACTGAATCCCCAATCCAAAGCTTGCTCTGCAGTGACAGTCCCAATATCCACTAATCATTGTTTCCGAATACGGTTGTTGGTTAACATTTCTTCCAATTCGTCAATACGAGAAGCGAATTCTTATGTGAATGAAAAGATATCTTCACTTAAGCCCAGAGGCAGATCTTGTGCCACTCCACCTGGTCATATATAACTGGCATGCATCCTGGCTCCCGATACTCTTTCATAGAATTCTAAAAGTTTTTCTCACTCCTCAAAAGCCCACGGGAACGGAGTTGATGCTCCCGCATCCATAGCATGAGTAGTTAAAGCAAGTGAATGGTTTAAGATTCGAGTTATTTCACAAAATAACACTCGTATATACTGAGCTCGTAATGGGACCTCACAATTACAAAGTCTCTCTACAGCTGAGGAATAAGCGTGTTCTTAGGCCATCATAGGAACATAATCTGAACAATCAAAATAAGGTAAAGCTTGAAGATACGTTTTATACTCGATTAATTTCTCTGTGCCTCTAGTCGGGTAGGCTAGGTGTTTCGTCGGCCTGGGTAGCGCCGATTAGGCGATACCGGCGGGAGGTGCGCTTCGCGCCCTCACCTGCCCCCCTAAGAACCGTACGTGCAAGTCTCTCCGCGTACGGCTCACGCCATTTATTACAGGCGGGAAGCAGCCGCTGGGCTTCCCGACGAGGGAAGAACCCCCACTTTATGGGTGGTGGTGGCCTAATCCGGGTCCGTTAGGACCACTTCTGGGGTAGGGCCTTGCCGGCCCCTACCAACTTGCCGGCCCCTACCAGGTACCAGGGCCTTGCCTAGCCTACTAAGGCACCCGCGGAGCGCAGCGCGCCTTCGGCACGGCAGTGGAGCCACCTACCTACCCACGTACGGTTTATTCCCGTCAAGGCCTCCCACGGACCCCCCGCCGGAGCCGGGGAGCGCTTGGATAAGTAAACCAACTCCCCCAACTCCTCCCTTCGGTCGGAGTTGTCCGCTTGCGCGGACCCTTCGGTCGGAGTTGCCTCGCTACGCTCGGCCCTTAAAAAACGTCGGGGGCCGGGTGGGGGCCTCTCCCAATGACCACTGAATACCGCAAGGCGCGCGCCGAGCAAAGTGGTCAGCGCGTAGCGAACTGAGTTCGGGGGAAAAAGGAAGATGGTTACCCATCCTATTTTTCCCCTGCCCCCATCTACATTAGTGCCGAAGGCCGGGTAGGTAATTCCCAGGAAAACGCCGTAGGTTGTGTCTCCTGCTATGCCTACCCTCCGGGTTTTCGCAATAAAACGCTATGCGCGCTCCCCCCTTGCCCAGCATTCATTCGCTGGTGAAATGTCTTCTGTTTGGTAGCTTGGAAATGCGCAGTAAAATTGGGACTGCCGCTTTCTGTCACTTTATTCCAGTCGTGGCACTTCATTCAGTGGGGGATCCCCCTATCTATGGGGGAGAAAGTTAAACCTATTCTCCCGTAGGCAGCGCTACCGCCGTAAACCTGCGGCCTTGGAAACGAGATCGAGTCCAACCACAGCAGTAAGGCTTCACGGCTGGCTCCCCATTCTCGCCTCTTCAGCTTGAACGAAATGGAATCGGCCTTTCCATTCCCGTCAAATGACCCGGCCTCCCATCTGTTGCTCTTGACCGTCCTATGCTCCTGTAGCTCCGGCGGTTACCGTCCCCGCTGCTGGGTGGGGTTTACTTTCCCTATCTTTCGGCGCAGGCGCGCCGCGGGCCTACCACGCACGCTTCTTCGCGCCTGCGTCTTCGCTGGACAATTTGCCAGTAGTGCCATCCTCCCTGACCTGAGGATTTGGGTTGTCCCTTGCGGTTAGCCTACCCATTCCAACATGGAACAAGTGTAAGTTGAAATAGGACCCCAGGCCGGTTACACGTTCCACTGTGCCGAGATGCGGAGGGTGCTGGTCGTGATAATAATCACCCCGCGGGGTATGCGCGTGCGCCCTTGACGGGCACTCCAGGACCCGCCGACGCGTTCTCGTTTCCGAGAAACCCCGGTTCTGGCGCAACCGATCGGTGGGGACTAAATAAGGTCCTCCGTGGGCACCCCTACCTAACCCACACCGACTAGCTGCGCGTTTCCCGCCTCCGCCCGCAAGAGCCCACCATTTCTCCCTTTCTCCCCGTAGCCGGGGAGAAAGTAACCGGATTCTGGGGGGTGTGGATAACGGGGTCTTCAAAGTGCGCTACGCGCACTAATAGTGCTAAGGCAGAGAAAGCGACGCTTTCTCTGGCCTGGCCACCCTCACGACCTGGAACCCTTCTTTCCCTCGAGCGGTTCGCCTCACTTGAGTTGCTCGACCACAATCTTCCCGGTGCTTATGACGCGGGAGTTGCCTCCATGCGCCACCCGTTAAGGGAACAAGCAGGGCATAGCTAGCGGCATAGTAGGACACTATGCCAACTCGGCGGCAGCAGCTTCGTGCCGCACTGGGGTAATCCAATATGCGGTTCCGCACGTTCTACCACTTCTCCATTCGTTTCCGATACTGATCATGAAACACCATGAGCAGCAGGGTGTTGGGGTCCGGAGTTCGAGGTAAAATTCTTGATTTGTTTGTTGAAAGCCATATCGAATATTCTTGTTTTTTCCACCAGCCCACGACCGGACTTGAACCGGTTCAGTTTCCCGGTACATCATGGGAATGCTCTGCCTAGAGAGCTCAGCGGACAGTTGTCATGATAGGGGCGCTGCAGACATGTCCCACCGGAAGAAAACGTAATTCTTAACCCGTATATAAACAGACATGGTACCGGAAGGTCAACCTTCACAGCCAAGCTCCAAGGGGGGCTATACCGCCTCAGGAACAGTCTGAGGAGGCAGTATCGCCTCCCTTCTTCACCTTCTGTTTGGGCGGACCTCTAAGACTCTCTTCGATAGAGAAAAGGGTCAGGAAAACGCTACGCGTTTTCCGNNGGGGCCAGGTAGCGCGTAGCGCTACCGGCGGGAGGTGCTGCGCACCTCCCAGCCCCCCGTCCGAGCGAAGCGAGGACAACTCCGAGCGAAGCGAGGAGTTGGAATGTTTTCTTCGATAGGGAAGAGAGGAATGGTCTTCCTATATACAATGATTCCCTATAACTCGAAACCACCACTGTCAGTAGCGAGCCTAAGTCCATAAAAGGGCTTCCGCACGGTGGGGTTTCCTTTAAAGGGGGCGGCATCGCAAATCTCATTAGAATTCTTAGGATCCAGCGAGCGGAATTGACTTCTATTGTGCGTGGTTAGGAGGCTGGATCTGTAGATCCCTCGCGCGTAGGCCCACGTTACCCGAACAGATTGCCACGGATTGCAGCTGGCCCGCGTTATCGGTGTCCCGTCCCGTCCCTCACCCCTTCTCAGAAGTTTCACCTCCTCGGTCAGGGCCGAGCGCAGCGAGGCAACTCCGACCCTCTCCTTATCAGTCGAGTGTCCTTCGGACGGGTGTCCTGCGGACACCCCGTCAGGAGCGCCTTCGGCGCGCCAACTCCCCCAACTCCTCGGTCGGAGTTGTCCTCGCTTCGCTCGGACGGGGGCCCCCGCCGGAAAACGCGTAGCGTTTTCCTGACCCTTCGGTCGGAGTTGCCCTCGCTTCGCTCGGGCAGGGGGCCTTGCCGGCCCCCGCCGGAAAACGCTACGCGTTTTCCTGGCCCTATCGGTCGTTGCCTTACAGGCCCTATCGGTCGTTGCCTTACAGGCCACCCTGCCAAATCGGACTGGATTCGAGATGATGCTAGTTTTCGCCCCAGTTTTCGGTGGTCGATTTATCTCATATACCACATTTATTCGGGTTTTCGTTTGTGCGATTCCGTTTTAAGTGGATCGCCCTTCTTCTATTATTGCAGGTTTCGTAGTACCCGATCCCTGTTTCTGAGCGTATTTCCATTCCTTGGCGCGTTTCGTTATCATTCGAATCGGGACGAAAGTACCTTCCACCGGGAAGGTGAAGCGCTTTCAAAAGGTTAGCGCTTCCGAGACAGGGGGTATGAATTATTCTGGCCTTTCACTTTTTTCTTTTCTAGCGAAGCGCCACGAAGGAAGGTGCTTTTACATCTGAGGGCTACGCGGGGCCTCCTAAGTTCATGAAAGAAGTGGTGCATAAGTTTCCCCAAGGCATGCGTTGCCAATAAATACGGCGGTAGATAGAGGGAAGCGTTAGCTTCCCGCTAGGCGCTACACGCCCCAAACCTCGCCATCACCCCTGCCTCCTCTTTTTGAGAAGGGCAAGCGAAGGCTATGAATTCGCGCTGTGAACGCCTGGCGGATCCTGGAGTAAAAGGATTCGAACCTTTGCGTGTCGGTATCAAAAACCGATGCCTTACCACTTGGCTATACTCCATAGGCGGTAACAACCATGAGCACATGTCGTGCCTATCGGCCTTCGGCACAAGGTTACGGGTCATCCGGCGCAGGACACTCGACCGACGGGCAAGGGTCCGCAGGGTCTTTAGACACTCGACCGATGGGTCGAGGGCACCGATCGGTGCGGAGGCCAGCTATGTGGTACCCCCCCGACATAGCTGGCCTCCGCCACCGATCGGTGCCGCCTTACTTACCTTAGAAGCCGGCCTTGTTTAGATCCTTTTGTTGAGGGTCGGGGGCGCTACGCGCCCCCGCACCGGGAAACGCGTAGCGTTTCCAACTCCTCCCTCCGGTCGGAGTTGCCTCCGGCCCTGTGCCTTTATTTAAAGGGCCGGCTAGGGGATGGCCTAGAGCAAGGGGCCGGGAAGGAAACCTTCTCTCTGAGGGCAGGGCGCCCCTGCCGGGTGCCCGCGCGTGTCCCTGTCGGGCCACCCCTGCCCACCTTCAACCCTTGCGGGGGGCACCGATCGGTGCCTCTCCCCTTCGCACTGGCAGGCCCAGGAAAACGCGTAGCTCCGCGGGAAGCTAAGCTTCCCACTGCTCTTTGCGTGGGTGGAACCGCTGCTCTTTGCCGCGAAATCACGTAGAATGAGCATCCAGCCTTTGCGGCAAGGGCCTGAAAAAAAGGCCTGGGTTGCGCGTTCTGCTCTCTCTCGAGAGGAGTGAGAGTCCGCTCCCTCCCAGAGGGGGTACAACGTGCCGCCTTTCTCGAATGACCTCTCTATATACGTGAATTACCTGTTCCGCATTCTTCTTCCAGAATTATGGAAGGGAAATTCCCACCCAGGTGCTTGGGTGATACCACCCTGGGATGCAATGCCATTTACCCACCGATACCCACCCCTTCCCTTTCGGGTGATACCTACCCTGGGATGCGGTACCACCACCAAATCTATAGGAAGTGATCCCGTTAAGCGCGAAAACAAAGAACTCGTGGCTTGAACCAAACTGGCCTTTCGGTCCGCTGAGCTGCTAACAGGAGTTTTGGGGCGGGGGCCCCCCCGGGCTGGCCCTTTGGGCCAGCCACGGCCTCAAGAAGCAAAGGCGAGGTATCCTCGATATCACGGGCGCTATGCATCTCTGTTGGCACGAGGGTATGAGGTGGCTGTCCAACCCCAACTCCTCCAACTCCCCCAACTCCGACCGAAGGGAGGAGTTGGGGGAGTTGTCCTCGCTTCGCTCGGACCGTGACGTTTGAAATCACGTATATAGATGTCTTCCGGGATTGGTTCTGTAAAATGCCCCTTCCAATGATTCACTCACCACAAGGTCGCTAGGTCTTTAGACTATCGTGTAGTCATCCCCGAGCCAAACAGCAGCTTTGGGCAGGGCAGGGCAGCGCTACGCGCTGCCCTTTAATAAGGGGGGGGCCCCCCTGCCGAAAATAGTGAAGGCCGTGGCAGCGCGTAGCGCTGCCCGCCCCCCCCCTTCGGGGGGGGCCCCTTCAACGAAGGGCATCGCGTAGCGCCTACCTCGCCGAAGCGAGAGGTTATCTAAGTGGGCCGGTACGAGGCGGCAGGCCTAGTGGAAGCGCGTAGCGCACTTAATAAGTGGTGCAGGCATACGCCGCTCCTACTTGCCTCCCCCCGTAAATCACCACTAGGGCCTCCGGATCGGCTAATTGTTAAATGATACTAGATGGCCGCAGCTCACTTAGTGGAATTGGTGAACACAACAGAGCTGCAGCCGCCCTAGGTTCGAATCCGCTGATAGGGTAGCCTCGCTTGGTGGGATTGGGCACGACAGATTCAACAAAATCTGCATCGTGCGGTCGGTTCAGATCCGGTAGCGAGTATGGACGTGTATAGATCTACAAGAGGGTCTTTCTAGAAGGGAAGGGGGCCCGCCTTGAAAGTGGGCCTTTAGGGCGAGTATAACTTAATAGGTTAGAGTGTCGGATTGTGAATTCGAAAACACGGGTTCGAATCCCGTTATTCGCCTTAGCGCTTCGCGCATTTGGCAGGGGGCAAGGGCTCAAGCCAACTCAAGGCGCCGAGGGGAAGCATCTCCTCATCCTCTTGGGTAAACCCTCCCTCAGCAACTGAGAAAACCATTGTGCCTGGCGCCACTCTATCGTAGTGGGATTCGAAGGAAAGAAGAACTGGGAATCGTGTATGGGAGGGTTTGGAGGCAGGGTGCGGAAGGGAAAGGGACAAGTGGGAAGGTCAAGCAAGGATGAGAAGGGAAGTAGAGGGAAGGGAATGAAAACATTTTCCCCGCTTCCAATTTCCGCCCGTCCCAATCCCCCCATCCCCGCTTCCACGGAGGGATACGGGACCCCGCCCCTAACCGGACAAGGGGTAGCGCCCCTACCGCGGATGCACATTTCGTCTTACGTATTTGTGGGCTGTGGGCACTCCGCCTATTTGTGGATGCGCCGAACGGTGGTGAAGAATCACTTGAGTGGATGTGCCAAATCGATCGGTTCGCAGGGTAGGAAGCTTCGCCTAGAGGGGGACTCGGGCCCGGGAACAGTGTAACGACGACACTTCTGTGATAGAAGCGGGCTGCTCACCCTGTAATGAATAAACTGTCATTACACACTGGAGAGTATTATCGGAATTCGGGTGAGTGGTTCACGAGTACGAAGCCATAGCATCCAGTAGGATGCCTAGGGGATATGAGGCAGGCTTCTTGTGTTGCTCTTATACTGCCCATTCACAGGAGGCTGGTAAGATGAGACGTGTGGTTAGAGGAGTAAGAGTGAGAGTAATGACACAACAATTAGATTCCAACTCCTCCCTTCGGTCGGAGTTGTCCGCTTGCGCGGACCCTTATCAACACCAAAAGCTGTAGTCAAAGGCCAGCATTCACGGAGAGGCCAATTACTGGCTATAGAATCGAAAGTTTTCGTGGCAGCTGCATCGGTAGCGTAAGAATCTATGCATCGGGCAGCAACGCGGGCTTAAAGGGCAATAGCAGCAACAGCTTAAGCGGATTCTGGGACCGACCGACCGACCGACGATAGCAGCAGCTTAAGCGGATATAGGGCAGTCACGGCAGATTAACGGTGCAATAGCAGCTACGCCAATAGCAGCAGCAACAGCGGATCAATGGGCAGTCACAGCGGATTAACGGTGCAATAGGCTATTTTCTTTATTTCATTCAGTATGAGATTGAAGAGATGACCCTACAGTTCCATGATAGCAGTATTCACTATAGTCATTTCACCTTGGTCAAGTTGCTGATTCGCCCAAATATGCCTACTGCGAAGGAGTGCTTAATGAAGTGCTTTGCGTCGAAAACTCCTGACTACAGGAGAGTGGAAATTCTGTCACAATTAGGACTGTCCTCACCTACCTCACAGAACAATCCTGACTACAGGAAAGAAGTGGAAATTCTGTCACAATTAGGTCAATACACACTGGAGAGTATTATAATTCATGTGCTTGCAGTGCTCTTTAGCAGTATACAGGAATTCCCGGTGGTGAAGTTGGCTACTCTGGTGGATCAACTGGAAAAGGCTGTAAGGGTCCAGGCGGTTGTCATGCAAGCCAAGGAGGCTGGCCAAGCCAAGAAGGTGTCCAACATGAGTAGTCCCGAAGCTGAAGTTAGTGGTGTGTCTGGTGCTGACAAAACTGTCAAGAAGGTTACTAGAAAAGGCAGAGTGCGTAAGCGATCAGCCTTTGCTTTTGGAACCAACCTAGTCGCCTTCATGGTAGAGAGGGACTTGATAAGTCTGTCCAGTGACTTGAGTTTGACCAAATCTGTAGTGGTTAAGGAGCCAGGTAAGGGTTATGTGCCAAGCAGCGGATACGCTATGTGCAACTTCGATCTCAGTATCTTGCCTGTTAAACTGAGTCTTCCAATGATTTGCAAGCCGCTGCCTTGGAGTTCTAGGACTACGGAAGTTCCGTTGACGCTAGCAGATCTGACTGGAGGTTACTTAAGCGAGCCTACAGGGGACTTGTTATATCGGTTTAAACTGCTGACCTCACATGACACAAGCCACTTCTATGTTAAGTTAAGTAATCCAGGGTACAAGGTGATGTGTGAATCCCTGACTAAGCTCCAGGAGCAGGCCTTTGAGATAAATGAGGCATTCCTAGAGTTCATTAAAACCAACTACGAGGGTCTCGTGGAATGTGGACTTCTGAAGCACAAGGAGTTAACTCATGTTAACGTGTGGGAAGCCTCCAACTTGCTGAGACGATGCTACCTAGAAAACAAAGCAGTTAGTGAGAATTACAGTTGTGGTACATTACTGAAGGAATTCTACAAGCTGGTGCAACATGCTAGATATGAGGACATGATACTCAATCTCGCAAGCGCATACGCTGGGTATAAGATCTATCTGCCAGCCAATAAGCCTGGAAGAAGAAGCGCGTAGCGAGATGCGCAGTCATAGCTGTTGTTGATAGGGCCAGGGGAGCGCGTAGCGCAAAAAACCTCTCCAACCCCCCGCTTTTCCGGTGATCTGGCCTTTGTTTCGGCTGACCTCTCCAAGAAGTGGCCAAAAGCATCCAACCCTTTCAAAGAGAGAAGGAGGCTAGTGAGGATTAGTGGGTATTCGAGTCAGGTTCAGTGGATGACTCACTGCCAGAGGATTTCTCAGAGGGAGGCCATCTCTACCCTCGTACTCCTGTCTGGATCCACTGGTGACAGGGTGTACTGCTGGCATGGAGACTAACATGTATGACCTAATCATTACAGCCAGTCAACTACATTCTATCGGGCGGGAGAGAGTAGGGGTAGGGGCGCCGTCCTCACACATATAGTTGAGATGGCCTGTTACGGGGTCAGGAGGGGACAGTGGGAGTAGGTCCCTCCACACTGGCTACTATTCTACAGTTCTAGAAGGGAGTAGGCTAGTACGGTTAGGATGCATCGAGTCGGAAGCAACTCCTCACCACACAGCCCATAGATGGGAGATTGTAGAATTAGGGAACCAGGTCGGATTAGTAGATCGTATGACCCACTCTCAGGAGAACTGGAATGAGCATTCTACGTATTTTCGCGGGCCCTGCCTAAGCCGTCTGTGCCAACCACCCAAGAAAAGGCTTGTTGGGCATAAGCCAGTTGAAAGGACTTTGATTCAATAACTGGTCCTTCCGGGCAATTTCAAAAGTGGCCAGCCTCCCACCCATGCAAGTGGCCCGCCCCCACAGCAAGTGGCTCCTGCAATCGAATGGATTTGCACCCGGCACCACTCATTCCTGCACCCCCACACAGAACGGACAGATCAGACAGAACGGGCAGGGGCAAAACTTCCAGCTACGGGGCAGCATGCACCATTGATTGCACCACTGCGCACACGGGCACCCCCACATATCGGGACAGACAGGGCAGGGAAGGCAGAGAAACCCCGTTGCGCGGTTTCCTTTGGGAAACCCTAGGGTCGAGTGGCTTCGCCCCTTTCGCCTATCGGCTCAAGTGTCCTCCGGACCAACTCCCGTCCCCTTGTGCTGGGGCCAGCCCCCACCCCAGCACCGATCGGTGGCCTTCGGCACCAACCGGTGGTTGAGGCGCGTAGCGCTTAGGCGGTTTGCTAGCGCGCCCCACCCCCTTTTTATTTAGTGGGGCTGCAGAAGAAGCCTCGGCATCCAAGCTGGCTCTTCTAAGCGCCTAGGCAAGGGGGTGCCGCTAGCTAGTGGTGCAGCCCCGGAGCTAGCTAGTAGTGCCAAAGCCCGGCCGTGCCTTGTGGTGCCTAACTTCGGGGTGCCGGAATTCGATGGAATCGTGAAATCGCGTAAAAATAGAATCTGATTCGATTCCACGATCCAAAGCTCCGCCCACCCACTTTGGGTGGTGGTGGAGAGAAGTGGGTGGGTGGAGCAGACGATCCACGATGGATTCACGATGGTCCATCTATATACGTGAATTCCGACCAAGCTTTTTTTATGGGTGGCGGCATCGAAAGAAGAAAGATTCATGAGAGAGACGGGGAAGCATAAAGAAAGGGCCACTATCGGAGCTAGTCCGGAACCCACCCTGGGGGTCATCTTCCCCTCCCGCCGCTACCGGAGCGTACAGTCACCAACCGGAGGGAAGGCAGGGGTGGCCCTCCCCAACTCCTCGCTTCGCTCGGACGGGGGGCTGGGAGGTGCGCAGCACCTCCCGCCGGTAGCGCGTAGCGCTACCTGGCCCCCGNNGGAAAACGCGTAGCGTTTTCCTGACC
>Contig137+22094
CTACCGCGGGAGGTGCTGCGCTTTGTGGGGCGTTGAGCGCCCCTTTTATCAGATATGTAGTAGGCAGACTCTCACTGCTCTAGACACCAGAGCTAGGATGAAACCAAAGAGAAACAAGCTATTTCATTAAGAAAGAGGAAGCAAGGGAATGCCAGGCTAGCGCAGAAAGCCTGGCTGAATGGTGGACCCCGTACGAGGGCTTCTATGGACCTACAAAGGAGCTCACTGAGGAAAGGGAACCCAATACCCCGATATCCAATACTGAGTTTTTCTGGGCTACTGAAGAAGTAGTAGGAGAGGGGGAGCTAGAAGGAGGAGCTATTGAAGATGAAGGGAAGCCAGAAGGAGGAGCTTGAAGGGTCGCCTAACTAATCGGAACTATTCGGGTCGGGTCGACTAACTAGTCAGCAGGTCGACTAACTAAGTCGCTGGGAGGGCACTCCCAGAAATGTGGGTCCTAATCCCACCTACCCACAAGCCCCCATCATAAGCGGGTTCTCTATTTACTACGATTTTTACTGGATTTCCAGCCAGCTCGCTTTGCTTGCCTAGCTCGCTGTGCTCGCTTTACTCGTTGTGCTCGCGTTGCTCGCCCAGCTTGTGGCTTGCTCGCTTTGCTCGCCTAGCAGCTCGCTTTGCTCGCCCAGTAGGAACCCCCTGTGCCTTTTCTACCCGGAAAAAGGGCCTCTCCGTGCGATCCTGTTAAACTAAGCAAAACGTACCACGCAGGGTCCCATCGTTGATTCTCTAATGGCAAACTTGCCCTCTGAGGAGGTTTCTCTTACCTTTCTCTTCAACTTCTTGCCCATGCCTTCTGGATACCTTTTAATGCCTACCTCTTTAGGCCCTTTGAATGCCCCAATTTTCCATTATCCTTTAGGCCCTCTGAATGCCCCTATTGCCAGAGAACCCATTCCTGCTGCTGGGGAAGGGGTGAATCGGCACACCTACCCGACCAATCTATGCAGAGCTAGGTGGCACTAACGGGACCTACTTATGAAGCATGGATCGCTAAAATCGAGGTAGATTAAGGTGCTTAGGGAAACGCAGCCCAAGAAGGGAGGGGGCCGCAGCCAATGCCGAGAGAGGTTGAGTGCTGCCCAATCCGCTGTTCTCCTTTGGCCCAACCCGCCCCCTCGCGCGAAAGGCTTTTCCCCCTTTATAGGGGCGATTTGCCGCCCGCTGAATCGGGAGAGAGAGTAACCTTAAATCCGCTGTTCCCCTGCCGGCCCAACCCTTTTAACCGCTGAATTGGCCGAGAGAGAGAGTAAAACATCCGCTGTTTACCCAATAATTATTGCCACGGATCTTACCAGCGTTAGCCTTCTTGCTGACTGATAATCCGCTGTTTCGGGATGCTTCTTGCTGACTGATAATCCGCTGTTTCGGCTTTTCCCTAAATACGCTGTTTCCGTGGGACCTTCCTGATTTCGGGGAGCGGAGGAAATGGGATTAAACCCATGATGCTAGGCGACCCTGCACTTTGGGTGGGCGCCGGAAGGCCTTAGCGTAGCGTTTTCCAGAGGCGTAGGCAGGATTCGAACCTGCGGAGTTTCCTTATTACTCCCACTCCGCCTTGGGGCGGGATGGCCCGCCTCCTCTGTATCACTTGACTTCGGTTCCCAGTAGTGGTGAGAACTTTGCGGACAGATTTCCAACTCTTTTTGAAGGTCAGGGAAAGCGCTACTTCTGGCAAGTCAGCGAATAAACCCTGTATCTTCTTTTGGCAGGTATATCTGCTGGCGTTCTCACTCCAGAGCCCCACGTGATAGGTATAAAACGTAGACTCTTGTATCCAGCTGACATGAATAGCTACACATATGAACGTTTTATTGAGCCGCTCAAAAAGAGTTTTGGTGGAAAATTCTGAAGAAGCTGATGAAGCGTTCACGACAAGCCTGAAATATATGAAAGGACGTAAGCTTGTTGGATTCAAAGTGCTGCTTTGCTTCATTTCTGTATCGTTCGCTTTTGCTCCTATACTCATGACAATTTGTACTTCAAGAATCATTGTTACGGGGGCCGTTAATGCGCTAGCCGGCCCTACCATCTGCTGTTCCAGCCATCGAATCAGCTGGTTACTTACGCTGTTCCAGACCCGACAGGGAGCGTAAACAGCTGAAGCTGATGTTTGATTCTGCTGAACAGCTGAAGCTGATGTTTGATTCTGCTGTTTAAACTTTTTATTTACGTTGTTTGATTCTGCTGACTTTTTATTTACGTGTTTTCGTGGCGTAAGAATCAGCTGCATCGGTAGCGGGCTTAAAGGGCAATAGCAGCAGCAACAGCGGATCAATGGGCAGTCACAGCGGATTAACGGTGCAATAGCAGCTACGCCAATAGCAGCAGCAACAGCGGATTATCGGGTTGGGGAAACAGCAAAGCGTCTCTCTCCCGAAACAGCGGATTCTCAGGTGGGGAAAACAAAAACACCTTGCTGGGGGTTTTCCTGTGCTAAAATCAAAGGGGCATTCCTAGAGTTCATTAAAAGGGTAGCAGGAAGTAGTACGAGGGGGATAGCGGGAAGGAGTACGAGGGCAACCTCCCCAGAAGGCTCCCCAGAAGGCAAGTTTCCCCGGTTAAAATCAACGAGAGGGTGGCCCCCGCGTGGGTTTGGATGGAATTCGCATGATCGCACAGAGAGGCCATTTCCTGTGAGAAAATCGAAAGCAGGGAGCAGAACTGCTTACTGGGCGAGCAAAGCGAGCTAGGGGGCGAGCAAAGCGAGCTAGGCGAGCTGGCTGGAATTCCAGTAAATAGAACCGGTAAGCGGGGCAGGATTCGAACCTGCTTCTAACGAATTCCGAAAAGACCCGCTTGTGAGATAGCCTCCGCGTCGGTTGCTTCGGCTTCGTCATCAGCAGCAGCGGTTGCTGTTTTGGCTTCTGCGGCTACAACGGCATCGGCTACAACAGCTGCGGCCCCCCCTAACCCATCTGGCGAGCGTATTGAGGGCCCGGCACGGGCCCGAGATAGCGAGCCCCGGAGCGTATCGAGGGCGGCCCCCTGCCGGCCGCCCGAGATAGCGGAGGGAGAGGGAAGAGAGTCCGCACAGTTTAAATTAAATTGCTTGCCGACTTTTTGCTGTGGGGCACAGGGTTAAAATGCTTCTGCGAGCAGAAGCATTTAAGGTAGCGCGTAGCGCTACCTGCCCCTCTCTGGCAAGCGAAAAAAACGTATATAGAATCACTGCTTGAATTCGAAAAGCTACCGCCCCAGGACCGTAGGTCGGGTAACCGGTGGTCTAGTAGGGTTGTGGCCGTGAAATCAAAATATTAGTGGGGGAATTTTTGCAAAATGGACCGGTAAGCGG
>Contig138+112672
CTTCCCCTCCCGCCGCTACCGGAGCGTACAGTCACCAACCGGAGGGAAGGCAGGGGTGGCCCTCCCCAACTCCTCGCTTCGCTCGGACGGGGGGCTGGGAGGTGCGCAGCACCTCCCGCCGGTAGCGCGTAGCGCTACCTGGCCCCCGCCGGAAAACGCGTAGCGTTTTCCTGACCAACTCCTCCAACTCCTCCCTTCGGTCGGAGTTGTCCTCGCTTCGCTCGGACCCTTCGGTCGGAGTTGCCTTCGGCAGGTAGCGCTACGCGCTACCGCGGGAGGTGCTGCGCACCTCCCTGCCCTATCGGTCGAGTGTCTAAAGAC
>Contig14+2226
GAAGGCAACTCCGACCGAAGGGTCCGAGCGAAGCGAGGACAACTCCGACCGAAGGGAGGAGTTGGAGGAGTTGGTCAGGAAAACGCTACGCGTTTTCCTAGGGGGCCAGGTAGCGCTACGCGCTACCGGCGGGAGGTGCTGCGCACCTCCCAGCCCCCCGTCCGAGCGAAGCGAGGACAACTCCGANCGAAGCGAGGAGGAGTTGGRGGAGTTGGGGAGGGTCGAGTGGCGTTGCCCGAGTGGCTTCGCCTCTCTCGCCTATCGGCTCGAGTGTCCTTCGGACTGGGCGGAACCGATCGGTGGGCCGCCCGTCGGGAGCGCCTTCGGCGCTCCCTGACCATTGTGGAAGCACGTAGCGCCGGCTACGCCCCACCAAAGGCCGAAATTTTAGGTGCGATGAAACTCTTCGAACAGGCCCCTCTTCTGAAGTTGTTCGTTGTGGCCGGCTTCCCGGGCCGCGCGTTTTCCCCTATAGAATAGTGGCTGCATACAACTCTAGTGTGCTTAGCTTCCTACTGAGGCACCAACCGGTGGCGGCTGGCCAGCACTATAGCGGGCCTAGCCCAACTCCCGTCCCCTTGTGCTGGGGCACCAACCGGTGGTTGAGGCGCTACGCGCTTAGGCGGGGGCCCCACCCACTTTGTAGGTGGTGGCTGTTGATTGGAAGGAATAGGAAGAGGGTTAAAATCTTCTGCGAGCAGAAGCATTTTAAGGGCTGGCCCTCTCCTTTCAGTCGAGTGGCTTCGCCCCTTTGGGCCAGCCACGGCCTCTCCCTGTATTCGTAGCCAACCACTGTAGAAGGCCCACACCTAGCTTAACCGGCCGAAGGAAGGCGGCGGGGGGCCTTGCCGGCCCCCTAGGGGCCCCC
>Contig143+1354
TAGGAAAACGCGTAGCGTTTTCCTGACCCTTCGGTCGGAGTTGTCCTCGCTTCGCTCGGGCAGGGGGAACTCCTTTAGGCCCCCGCCAGACAATCGTGCGTTTTCTTGGCCAGGTAGCGCTACGCGCTACCCTAAAATGCTTCTGCGAGCAGAAGATTTTACCCTTCGGTCGAGTGCCGGCAAGGCGCAGGGCGGCCTGTGGCCTAGCGGCCGACCTAGCGGAAACCCACCCTCTCCCGTTTTTGGTCGAGTGTCCTCCGGACCGAAGGGGTCAGGTTTGCCGTCCCCACCCACTCTAGAGATGGTGGTGGGGCCGGGGCCCCCGTCTAGGGGGCCCCGGCCGGGGCCCTAAAGGCCCCCGGCCCCAGCAAGTGGCCCTTTCGGGAACCTCAGTTGAAAGCGCTACGCGCACTGAATAATTCCGAAGTGCGCTACGCGCTGACAACCTGAATTACCCACTGTAGTAATATACCGGGTAAGTGCTACGCGCCCCGCCCTTAGCCCTTCTGAAGAAGTGGTGGCCGAGGCTGGCCCAAAGGGCCAGCCCGGGGGGGCCGTAGGCCCCCACCCCTTTTTCTACAGAAGGGCCAGCCTCCGAAGGGACAGGGTGGAACTATAGGGCGCCCGTCGGGAAGCGCGTAGCGCTTCAACTGAAGTCGGTCGGGGTAGCGCGTAGCGCTCCCCGACCGGGGGGTGCGTAGCACCCCCCGGGTCCCACCACAAGCCCTTCCTTTTGAAAGGATTTATCCTGAGGATTTCAGTGGAGGCACCGATCGGTGCCGAAGGCCTAGCAAGGCCGGCTTCACCGATCGGTGCGTTAGCGCTACCCCTGAGTAGGGTATGGCAGGAAACCCTAGCGGCGTAGCGTTTTCCGGTAATAAAGGAATTCTGTGGCGCACGCGCCCTGCCGGGAAGCGCTACGCGCTTCCACTATAGTGCTCCTGAGGTCTACCCTGCCCCCTTCTTAAAAAGGGAAACGCGCGTGCGGAGCCGGTTTTCACCGACGAATCCGGTGATGATTTCCTGGATTCTACCGTAGCATTTGATTGGCGGGGGCTCGCAAGTGATCCCGCCCCCACTTGCCCACCCGGTGGAACGAATAAGGCTATCGCATTATTGCTTTATGAGCACAGTAAAATCTACCGACATGATTTCGAGAACTTGGCAGCTATTTGTTCCAATTGCTTATTGTGATGCTGCGGAATCTTGGGTCTTGGGATTTCAAGACGCAGCCACCCCTATGATGCAAGGAATAATTGACTTGCATCATGATATTTTGGTCTTTCTAATAATTATTCTGATTTTCGTCCTATGGATGTTGGTTCGCACTTTGTGGCATTTTAACCATGAAAGAAATCCCATTCCTGAAAGAATAGTTCATGGAACTACTATAGAGATTATTTGGACCATTCTCCCCAGTATTATTCTGATGTTTATTGCTATACCTTCCTTTGCTTTATTATATTCAATGGACGAGATAGTAGATCCAGCCATTACTATCAAAGCTATTGGACATCAATGGTTTTGGACTTACGAGTATTCAGACTATAATGGTTCTGATGAGCAGTCACTAACTTTTGACAGTTATATGATTCCGGAGGAGGATTTGGAATTGGGTCAATTACGGTTACTGGAAGTGGACAATCGAGTGGTTGTACCAGCCAAAACTCATCTACGTGTGATTATAACATCTGCTGATGTACTTCATAGTTGGGCTGTACCTTCCTTAGGGGTAAAATGTGATGCTGTCCCTGGTCGTTTAAATCAGACTTCCCTTTTTCTTAAACGAGAAGGGGTTTACTATGGTCAGTGCAGTGAACTTTGCGGAACCAATCATGCGTTTATGCCTATTGTCGTAGAAGCTGTTTCTTTGGATGATTATCTCTCCTGGGTATCCAGCGGTCAATAACCAATGATGTTTGTGTTTATTGGACTTTCCATTGGGTACTATGACGCGTTTAAAGGGCTTCCGGTGATGATTTTTTCGATGCAAAGTCTGCTATAAGGGTGTTGCGACCCACCATGCCAGCCGTTTCTTCTTTTCTTTCCTTTTTAAGGGGGCTCTACGTGGTAGTGTTTCTGGTGGGGATTTATCCGGGTTGAATCCTGCAGGAGGTGCCGGGAAAACGCGCGAAGCGCGTTTGCCTTCCGGCACTTCATAAAGTTGGCGCTAGCGCCCCGCTTTAGGGTAGGTGCTCTAGTTTCTGATGGTCCTTTCCTCCAAATAGTACCCCCAGTTGTTCTTCCTGTAGTTCCTCCTAGAGTAGTTCCTCATTTCTAGGAGGAGGAGGGTGAAAAGGAGGGAATAGTGCCTTTGCGGCATCCGTATGAGGAAAACAAGGATCTGGTACAGTTGTTAAAGTACGCTTATCTCAAGTCCAAAATCCAGCAGGCCTGGTTGGAAGGGGCAGATGTTTTGAAGAGACTGAGGTTTGTCAACAGGGGTAGAAGAACCATAATAAGGCATTCCACCTGCAGGCTGTATCTGAAACTAGAGTAATGGGTAACAAGATATCTAGTAGGGTATTGCGATTGGACATGAATGATCCACTTAAGTCCCTACCCCTTTCCAGTCCTTCCCCATCCCTTTAAGGGCAATCTTTTAAATTTACCTGAAGTGTCGGTATGAGTTCAGGCTCTCAGTGTATCAATTCTCCTTTAAGTCAAGATCGTGGATATCGGTCTCAAGAGAAGGAGCACAAAATCCATCATATACCGGTACCGATCGGGCAGGGGGTGCTTTGGCACCGCGCGGGCAGCGCCTAATCGGCGCTGCCCTGCCCAACTCACGGATTCGTTCAGTTGGTTAGGCAATCAAGTGAGGGTAAAATCTTCTGCGAGCAGAAGCATTTTAAGGGCTGGCCCTCTCCTTTCAGTCGAGTGGCTTCGCCCCTTTGGGCCAGCCACGGCCTTTTCTCTCCTTTGCGGGAAAGGGAAACAATAGCGCTTTCCCCTACCTTGGGGGTACCCCCCTCCCCTGCCCTACCTTGGGGTACCCCCTCCCCGATCGCTGCGCGCATAGCGCTTCCCCCTATAGCTTCGTGGCTACCGACAACAAACCCCTCTCGCCTATCGGCTCGAGTGGCTTCGCCCCAGCAAAGCTAAAATCATAAGGTGGGTGGTGGGGGTGCCGGGGGCGCTACGCGCCCCCGCACGGGACGATTGTGCGTTTCCAACTCCTCCCTCCGGTCGGAGTTGCCTGCGGCCCTGTGCCATCCATGCATCTTTATCCACAGGATCATGGTCTGCAACCTCGAAACTTCTTCCAATCACGTCTTCCCTTCTAGGATGAGAATGGAAGGTGCAGTTTTGGACTCTGATCGAAAGAGGTCAGCTCCGTTTATGATTATGACTCGGGACTCGGTTCGAGAAAGGGGGTAGGCGTTGAGACAGGGAAACATACGGGATAAGTAAATGGAAAATTTGCGCCCGATTGTGCGTTTCCCTTCACGGGAAGCAGCCCATGTAAAGAACACCGACCAGGCCCACCGATCGCGCACTGCAGTGGCGATCGTACCCGCAGGAGGACGATATTATGCCAAACGTCGGGTATGTAGCCAAACGGACGATATTCTGCCAAAACAGACAATATGTAGTCAAACAGACGATGAGGGGTGGGGCCCGGGTAGACCTCAGGAGATCCCTTTTGCCGGCCCGGAGGCGGGGCTTAAAGGTAGCGCCCCCTAACCGGCAGGGACCCCGGCCCCCCCACTCCTGATCAATCACCTAAAATTCGATTCCCTGTGTCTGAGCGATCGCGCTTCCGAAACCTGTCAATCTGCAGAGCATGCCATTCTGCCTTAAAGGGATCAGTGTGGGTACCTTTGCTAGCGGGGGCTTTAGGCCCACCCCTAAACAGCCCTCGACCACATAGATTAGCTTCTGTAGTAAAAGAAATCTTAGCTTGAACGCCCAGACCCGACAGAGGCATCTACCTGTGTAATTGGAAAAGATTAGAGAGAAATATACTACAAGTCTAGCACTTTAGGCTCTGCAGGTAAACAACCCATCGTTGCGGGCCACAACTCATGCAACTCGGCATTAGGATCCTATCCCGTGGAATTTGTATTGACTTTTATAGCAGAAGTGAAGACTTTAGGAGTGAAGGCTGTATAGGGGCGATTACAGTTCCGGCAAGAAGGGTTCACCTACGTCGGGGGGCCCTTGACAAAGTTGAAGGGGGGGAAGCCTGGCAGGCTTCCCCGCGGGTGGCCTACGGCCACCCTGCGCCTTTTTGCTTTGCTACAGTCATGCCTACAATCACCATCCTGCTACTCCCTCCTTGCAATCTCGCTACTTCATCCTTGCAGGAGGCGTCAAACGGGGTCAACCCCTGTGCGGTTAGGGGGTGCTACCTAAACTGAACCGGGGTCCAACCCCTGTGCCGGCTCCTTCGGGTCTAAAGGGGCCGGGGGCCTTGCCGGCCCCCTAGGACAATCGTGCGTTTTCCTGGCCCTTTAAAGCTGATGGAACGTTTCTATTATGCGGGTGGCTGCAGCCAGTCTCTAGCACACCGCCCCCGTGCGGTGGCTGTCCCGGCAGGACACCCCTTAAAGGGGTGCCCGGGGTAGTAGCGCCACCGATCGGTGCACCCCTGCTCCTGCTGGAGATAGCCCACTCCCTACACTATAGAAAGTTAGGCTCGTTACGCTCCATGCGTATCCACAGACAGATATGCACAGAGGTATGGCATACCAGTAATACGTCCGGATAGGGAAAACAACGTCTACCCCGCTCTGTTATTAGTATCAGGCTGTCGGAAAAGGCAATGGAAAACCGTCTTCTCAATGGCATATGCCCTAGTCGCCTATGTTTCTGGGCCTGTAATAGTACCGGCTAGCTGCCCTTTATGTTAGGTGGGGGATTAAGGCGAGGGGAGAATCCACTACTCGGGCGTGAGACTATTAGGAAGCGGCTTACTCTCTGACTACTAGGGTGCCTAGGTCAGGAGGGGTTAAAGCCCGAACTGTCCCATCACTTTGGAAGTTTGCTTTCGTTTACTATTCATACAGGTGGTATTGAAGCAACTCCAAGTGCAGGTTAAAATCTTCTGCGAGCAGAAGCATTTTAAGGGCTGGCCCTTTGGGCCAGCCACGGCCTTGAAGGGCGCTAATGTAAGCGAAATCGAAACAGGTGACTCAAAAAGGGTAACACTGAGGATCAATTCGTATGTATGAACGTCAATTCGTCTGTACGACCCCGTATTCGTCTTACGGGAAGCCGTCTGCTAGTCAATTGTCTGTACGACCCCACCCCTACTTCGTCTAGGCCCAGGGCTATGAACTTCGTCTTACGGGAAGCCGAGCTAGTCAATTCGTCTTAGCCCTTTACCTTCGTATGTACGGCAAGGAGGGGCGTAACGCGCAGGTGCGTGAAAAGGAAGAAGGAAAGAAGAGGAAGGCGCACCAACCGGTGCGGAAACGTGCCGAGCTACTAGGGGGTGCAACATCAGTTTCAAGCCCCAATTGGTGCACTATTAGTTACGCGGGAGTAGGAACCATGGGCACACATCGGTCCCGAAACTACCCGCAGCAAGCTACACCCGAGAGCAACTTCGAAGGTGCGGCGCTAAAGCCGCCCAAAGTACATCGATACCCAGGCGATGAGAAAGAATGTTACCCCGTTGTTGGATCGGGTTTGATCGGGTGGTTATCGAGCTGTTGTTCCATCGACGCGGGTTTTTAGTGTGGCTTCACACCTTTGATGTAAGACCGAACCATAGGCGCCTAGAATTCTTCGCATTCACAAGGTGAACATTTTCCCATATTGGCAACGAGCCGAACCAGTCGTGATCGGGAAAAACTCCTAGCCTAACGGCGCAGGATGAAAGGGAACACAATTTGGATCGTGAATCCTTCGCTTCGCCACCAATTGGTCGGGGTGGTGAACGACTCTCTCTCAGTCGTGGTTGGTGAGAGAAGAGCCTTAGACCAGCGGTGGGTGGGAACAGCGCCTGCAACAATTCTTAGAGTGTGCCTGCTTAGGCCCTGCCGGCTCCTAACCACGCTTGGGGATAAAAATTAATATACTTACATGAAAAGGCGCTACGCGCCACCATGGTTCTTCAGTAGCTGGGCGTCTCCCTTTGCTCCTAGTTTGGTGTTGAAAATCCATGTATGCCTTGACCAGTGCTACGCGCCAGTACCCTGAGGCCCTTGACCAGCGCGTAGCGCCAGTGCACTGATAGTGGGCCAGCGCGTAGCGCCAGTGCAGTTTTACGGGCGCCCCCTCTAACACATTGTAAATAGAACCACGAAGGGTATTCATCCGGAACCAACCTCCTTAAAGAACCAAGATTCAACTTCCAATGAGTTAGACCCCAACTCATGAGGCCACCAGCGCGTATCGCCAGAGCGAAGCGAGGAGTTGGTCAGTTTCGGTTCTAGGTCCATTTAGCCCAGCTCTTTAGCCAACATACCCAGATTGAGTGTATGCGCTACCCGCCCAGGGAACATGCCGCTTATGCGCCTACCGTAGCTACTGGGCACAACGAGAAGAGGGAAGAGTACCTATTTAGGTGAATGCGTAGGTAGGGTAGCGGGTCGCTGGTCCTCGATCATACCGAAGAGGTAGTATTTCAAAAGGTTGATTGCTAATAACCTTTGGGCTTCATAGCTTAGTCCGCCCTGCCAGTGAGTGGGTCAATCTCCCTCCTATTAGCAGGAGTCATATCCTTTTGCTAGAGGAAGAGTATGCGCGCCTTACGTGATAGAGGCCAAGTGCCAAACCCTCAGTCCTTTTGACCGCAGGCCAGAAAAGCGGGGTTTATTAGGGAAACCCAGACCAATTGGTCGGGTGCGGGAGGGGGGACGCGGGCCGGGGGGAAGAGGTACAGTGCTTAGGGAAACGCAGCCCAAGAAGGGAGGGGGAGGGGGCCGCAGCCAATGCCGAGAGAGGTTGAGTGCTTAGGGGTGTAATGGGATTAATCTATAGTCAGTCGAAGCAGAATTAGTCGGTCGGTCGAAGCCCCGACTTTTTAGCCTTTCCCCGACGCTATTAAAGGCTGAATTCTGAGAGATAATGTGAGCCTTCCCCAATAGGGTTTTAGCCTTTCCCCGCTAATATATATGTTTAAAAATGGCCTGTTGCCCGGGTGATCAGTGCGTAGTTTGGTATCAGACGTTGGCTATTACCCATGCGGTCTAGGGCGTGTGTTCCTCTAAGCCCACTGTGCCGCGTCTCCTCTATGCATCTTTCGTACAATGGGGTATAGTTACTCATGGATCTACTGTTCCTCTTCTACACCCTGGTATCTTTGTTGGTCAGGAAGGTTGATGAACTTCTAACAGTAAGCGTCTGTATCTCACCTTGTTAATGCCCTGCTAGGCTTGGAATGGTTCGTCCCTTGCATGGGAGTTATAGAGCCACAGGAGCCGAGAAGGTCTGTAACGTTACTAGCTCATCTCTTGAGGCTATGAGTAGTGACCATACCTTACCCCGGATCTTGAAGCTGCTATCATACAGGAGTACTTCTGGATTCTATCGTTACCTAGCTGGTCTATGAAGGATGGTTGCCAACATCTTCTTCCTTCAAAGCCAACAGGAATATCTATTTGGGGCGTCTGAGGTTGCGCCCTGGTCACACTCTTCATCTCTTGGTATAAACCGTACCGGCGAATAGACAAGCGTTATGACCGGTACAGCTGATTATATGACCAGTACAGCTGATTAAGCGTAAACCCGGATGGAGCAGATCAAGATCACTACCATACCTTGCTTTCTCGAGGTTTGCTGCTCAGGATGTTGTGTGACCAGGGCATCTCACAGCTGGTGACCTCTGTCTGGAATACAGCTCCCGTATCTTCATGGTTAGAGCGATGCTATTCCCTGGTAGTAACGTACCTCATGGGAAATAGGCTTGTCATTACCTCTTATCGTATGGGTTACTAACTCCCGTCTCTCCTTACACCATACATACAGGATACGTACGTGAGCTTCTAACACTTCATTGCTGCCGGGTCTTATCGGGTTTATGGAGGCTGTGACCTTGGATGAGAGCTTTACTGGCCAAGAAGATTAGCTGTTAGTGCTTTACGGTTGATCTTCTTCTCGTGGTGGTCTAACCTGGTGTTATAGAGGCACAGCTGCCCTTATATAATACCGTGAGTCTCATCTCATGCTTGTTGGTACTCTACATCCCAAGCCCAGGTATCACAGGGGAGTTCATAGCCTTAACATACCAATTACAGGTTGAGCTGTAAGGAGGTAAAGTAATGGAAAGATAACACGTACGAATAGGCGTCACATATGCCCAGCTTCTAGAGGCAGTGATTACCATGGATCTTCTGGGTATGTGGAATGCATAGTGTAGATACCAAATCCCATAAAGTACCTCTAGATCCTGTCTGTCCTCTCTGGGTACTTCTGGTCTATCTCTAACGCCTCTGTTATCCTTCTAGGGCTGTGCATTACCAACACACACAGTATGCTCGAGGTATCGTTATCACTACCAAGAAATAACCGGCATCGGGGCATAGTAAACCCAGGAGGTATTAGGCTGTGGATGTTAATGCCTTTAATACCCGGTATCTAGATCCATAGTTCCGTTGGTTCATTTCTTCCTTCAGCTCCGCTGATACCCTTTAATGCCAGTTCATATCCCTATCATTGGGCAGGTAGCGCTACGCGCTACCGCGGGAGGTGCTGCGCACCTCCCTGCCCTAGATTCCTGATGCTACCTGGTTCTATGAGCGTTAGCTACCCAACATGCATAGGTTACCTCCGGTGCTATTGGGATTCGCCGGCATTACTCACCGAGAAAGGGTTAAAATGCTTCTGCGAGCAGAAGCATTTTAAGGGCTGGCCCTTTGGGCCAGCCACGGCCTATGTTCCTGGTCTTACTTCCATACGATAAGAGGATTGGTTCATCTTCTTGGATTAACGGAGAATAAGACCGTAAACCCCAACTCCCCCAACTCCTCCCTTCGGTCGGAGTTGTCCTCGCTTCGCTCGGACCCTAGACACATCATCTCTTCCTGGTACTTTATGGTCCTACCTGGCCTGTTTGAAGTGGAATATCTTGCCGGTGAGTAGTTAACGTACAGGATTACGAGCCTATGAGCTGAAGCCGTTTAACCATATCATGAGACGTTATTGAACCAGTAAGGTTGTACAGCGGCGGAATCAAAGTGCCCAATTTAGAACACCTTTATCTCCAACGGCACCTTACTAGGGCATGGTCATGGAGGTTTAGCTTGGTATGATCGGAGATAACCATTACCAATATTCTCATGTAACGATATTGAACTTGTCACTTCCTGGTTCCAATACTCGGCATCTGGCGCTATCAATGTCCGTTAGTAGAGCAGGACTATGGTTATACGATCCGCCGCTATCACACCGTACGATCTGATGGGAAATACACTGTTTGGCCTAGAAGATAACCACCATCTCATACCTTAGCTTATAGCGCCCCACAGTCAGGACAAATTTGTTTAGGCCGGGGACACTCGTGTCCTACCTATCGGAGTGATGTGATTGTCAAACCGGCCAGTCGAGTGGCGCCGATCTCCCTTTCGCATCTACAGGTTGTGTGTCTATTTCCCTAGCAGCCGGTGACGGTCCCCGGGATTTGTAGAAAACTTTGGACAAATTGGTCGGCTCCTGTTTAGCCCTTCAGGCCCCAATCTCTACGTCCCACAGTATCGATGGGGTTACCTTAGTCAATCCTGGATAATTGGTTATGGATTAGTCCCGGGACAGGCAGCAGATAGAGTTCATCCTTGTGGAAAATTCCTAGGGCCTTATGGTGCTAGTGATGGTTGGGAGGGTATTGGTCATACTGGTATTTGGTGTGTTAGCTAACTCCGGCAGGGGTTTATGGAATAACGCTTCAACAAGTGAGGCAGTGTGTTGTCCATACCGCATCTGGGTACAGGGCTTGTACGACCACGTATGCATAGACCTCTACGAGGTTAGGTATTTATCGTTACTGCTGGAGGTCTAAGGCATGGAATACCCTATTCGTCTTCCTTGTCCAGTATTGGGTGGGGACCTGTCCTGTCCTGATCTGTCCTCAGTAACTCAGGTAATGTCCGGTACTGGAGGTTAGTTACTGGGTTAATGAAGCCGGCGAGCCCAATAGGGATAATGGGTAACGACGCTGAGGACAGGTCCCCACAGAATCAACCAATATAACGCTATAGCCTCATCTCATTTCCATTTTAATCGGCTAAGCTTTTATCTAGGACCCGGACATGCGTCTATAGGAACTGGTCTTATGTTGTATTTGCTAAGCTGGTATGGTATTATCTGAGATTAACCTGTAAGCTGGAATATTCCGTAAGCAGGGAAATGATGGCTATAGAAGGATTATTGGGTAGACGCATGGTAGTATGCCGTTACGCATTACTGATCCAGTGACCCAGGTATAACAGTTCCTAACCTTGTAAGACCACTCAGGACTTGTAGAGCCAAAATCTCGCGACTTAGGGAGGGAACCGTGAGCTATAAGGTTACCTACCGACCAATCCCAATTAAAGCTTTTCTATGCCAGGGACCTTACGACGGGGTAGACCTGGAAGGATAATATTGATTATGCGGTAAAGCTGGTCATAGCAGTTCTCTAGTCGGGTAATAGCTGAGTACCTGTTGAGGCCATAGAGTAGTACCCGGTCTCTTTTCCAGCGCCAGCAATACCGAATAACGCCCTCTGGAACCCATTGATGTCTACCGGGGGCATCTTTTGGTACCGTTCGCCGCCCTCTATGTTCACTCATCAATACGGTCCTACAGAAGCAACAAAAGGCAGGGGATTTTAATGGTCGAACACTAAAAGATACCGTTATCCATGATAGGGGTCTCATCTGGTATGTTGTAACCGGTTCTAGGACTTTATGGACCAACAAGAGCTCATCAGTACCGTTTGCAGCTTTATCTCCTCAGTGTTTACTCGTGCGTCTCAGGAGTTACTCTGGGGCTGTAATTAGCCCGTCATCTCAAAGGTACCAAAAGGGTGGTCGGGGATATTCGTTGCTGCCTTAAGTAAGCGGTTAACCTCAATAACGGTCATATCAGATAAGTAGCTAATCCGTCTGGCACTAAGAGATAACTAAAGCGGCTACTTGGCTGACGCATTAATGTTTGATTGGCAGGGCGAACAGTAGACTAATGGGGTATGGTTATTGGTCTTATGGGATGGGTTCGGGGGCCCCCAACCGGGCAGCGCGTAGCGCTGCCCGGGTTCCATAATCTCCTGACCGTCTCTTGTAGCGTTACTCATCAAGTCCCTACAGGGTTATCTAGGATTTATCGGTGAGCAAATACTGTCCAAGGCTTCCAGGAATAACCGGTGATAGCTTCTGAGGGGTAATTGGGAGGAAATGACGGATAACGCTCTTCCCATATAGACCCTTCAGGTCCTCTCACCTCTGTACCTGGGAAGCGTTAATAAGGGACATGTGGGTTATTGATGTTGAGCGATGCCGTCATAGGCTGGTTATTTGCCTAGCCCAGGAACCTGAGATAAGGCCAGATACGACCCGTCTAATACCGTATTACCCAATTGATGAGAGACGGCATCGCTAGTAAAATACCGGTGAAGAGAACTTCCAAGGACGGGTACTGATTTATGGGTAAAGGCGTTAACTTACTGCCAGAATATCACGCTATCATCCTTGGGCATCCCTGACTAGGATTGAACTTACTGCATTTGGTCACTCGTTAGGACCTCCCTTCGCCCTTTCTCTTAAAAGGGGGCTGAAGCCGCGAGGACCAAGCCGATTCCGAAGACAAGGCCTTTGCCCTTAATGTGCTTACCACTGGAGGCAAGAAAGCTTACGCTTCAAAACGCAGCGGGCGGCGGCGCCCTTCATTTTGTGAGAAGGGTCAAAAGGCGCAGGGTGGCCGTAGGCCACCCGCGGGGAAGCGCGTAGCGCTTCCCCCGCCCTAAGCTAGGCCTTTGGGGGTAACCACCCCAAGCGGCAGCCCCCATCATCAAAAAGGGGGGGCGGTACCGGGTAAACCGCGAAGCGGTTTCCCGGCTCCGCCCCTCCCGGCAGACAAACTGGGTACCCTAATACAAAGGGTACCCCGGCAGACGAACTGGTACCCACCCCTAATACAAACGGGGACAGGTACGTGCCCTTGATCCCCCAGGACCAAGCCCACTTTCTAGGAGAAAGGGAACAAAGCCTCTTCAGTCTGCTTCCTTCGCTCTCCCTCCCTGGGGGGAGCCAACTTACCAACCGGAAGCTCAGTACCGGGAGCCCCTAAACGGTTCTGCAGGTATCCCCTCACCGGCTTACCTGCTACTCAGGGTTGAGAGTAAAATCGGTCCATGAGAGCGAACTAACAACACGAGGTGGTTCACCTGCCCGTTAGAGGGGGTTCAGCTACTGACCGATTAGGTCAGGGGTTTAGCTACTGGCTTGTTTAAGCGCCGGGGAGAAGCGAAGAGAGCTTGTTAGAGTCCACAAGGTACAGTTACGACTGGGAGATAGCAAGACTCACTGGAGAGTTGAAACTAAAGATTGGAAGTAGCTAAATCGCCTGTATAACAGATCTACGAATAGCCAACGCTTCTAACAACGTGTTTAAGGGCGGTCCCAACTGCAAAGGAAGGGGACTGCCCCATACCCTGAGCGTGGACTACCCTAGAGGGAGCCAACCCTAATGGGCGTGGGATACCCTAAACCCAATAGCAGCGTGTCTTTGGCTCCGAACCATCGTTCTTTGGCTGGGGGCCCCAGCGGGCAGCGCCTAATCGGCGCTGCCCTGCTCCAAACCATCGTTGCCATTGGACTACAGCCACGAGCGAAGCACAAAGGTGGCCTCAATAGTGTTTCACGCTAGCCCCGGGTCTATTGAAATTTCGGGGGGCTACGTGGTGTAAAAATCCACTACGCCCCCGCTCTCTTCGCGAAGTGTTTCTGCAGGCGGTTCTTCTTTCTCACTACCGACATTACGACCACTGAACAAACTTGGTTGACACACGTAGTCTATGCGCTGCTAATGTAGCAGCTTCTTGGACTAAAGACAAACCCACACCATCCGTTTCGAATGAGATTTGTCCTGTCACCGCATGAGCCACCCAACCTGTAGGATTTCCTTT
>Contig144+2191
GGCTAGGGGTTTGAAGAGCAGAAATTACTCCTGACGTGGGAGCACTACTCGAGTTGGGCACAGGGCCGCAGGCAACTCCGACCGGAGGGAGGAGTTGGAAACGCACAATCGTCCCGTGCGGGGGCGCTACGCGCTACCGCGGGAGGTGCTGCGCACCTCCCAGCGCTACGCGCCCCCAGCACCAACCGGTGGTTGAGGCGCGTAGCGCCCTTAAAGGGGTCGAAGCCGGAATCTCGGTAGCTGCTAAGGCACACCCTCTTTTGGTCAGGCAGCGCCGAAGCGCTACCCTCTCCCTACGGCCTTTAGGCACTCGACCGAAGGGTCCGAGCGAAGCGAGGACAACTCCGAGCGAAGCGAGGAGTTGGGGAGGGTCGGAGTTGTCTCGCTTCGCTCGCCCTGACCAAACCCCTGCCCTCTTCGGGGCCTGAAGTTCAGGAGGTCCAGTCTAGCGAAGACCATGGAATGCTGTTGTCTCTAGAGTTTCATCGTATCTTCCTATGCCTGTGCGCCAGGGTATGTGAGAAGTCGCTAGACTCTAGAAGCATAGATACGATAGAGGACTACAGGGTTATTGGGAGGTAATCGTTAGTGCTTAGTCAGACATTCCAAGTATAGCCTATGTTCCGATGGTATTCTGCTTGGCTAACTACTGATCCATTACCTGAGCTTGCGATAATGAGTGTTGCCGCCTATTGAGGCGGTTAGTTTATTGGTAGTGAAGGAATGCAGTAGGTCAGAGGACCGGTCTATCTCAAACGCCGGGTAGCGTTATTTCATTTCCACCAACTGACTATGCTTGTAGAGGCTAGACAGGAGGTGGGGTTATAGTTAATCGTCACTGCCAACGCCGTCTATCTAGAAAGCGTCATTCCCACGGTACAGGCAATGGATGAGACGTTGGTTATAGTTTGATTGTGTGAGACCCGCCCTTAGCAACTTCCTGCCGCATTTGACGGGTGGCTGTCCCGGCAGGACACCCCTTTAAGGGTTGGCCCGATAGGGCCAACCTCGGCCTTTTCATTCATGCGGAAAGGCGCAGGGCAGCGCTAACGCGCTGCCCCGGGCTGGGCCGATTTTGCCCACCCTCGCCAATTTAACCAAGCAAGTATGCTCACTATCGGACTTGAACCGATAACCCTTTCAATGGAACAGATTTTAAGTCTGTCGTGTTTACCATTTTCACCAAGTGAGCAAGCAGAGCCGCCCTTTGAAGTGCCTATCGGCTCCGCCGCCCTTTTATCTTCAAAGGGAAAGCGCGAGGCACCGCCGCAGGTGAGGCTTAGCCGCCCCTAGCCCCAAGCACCACCCTCCAACGAGCGCCGCTAGCCCGTGCGGCCACGTACATAATTTCCGGCCCACCAAGAACCCGTGCCTATCGGCCGGCACACGTCCCCCGGCAGAGAGAAGGGCACGCGATGTGTAGGGTGGGGAAGAAGAAGAGCAAGCGCTTCACTGATGTGCCTTGAAGGCCGTGCCTGGCCCTTGCTTGCTGGCTTGGCCGCCCCTTCGACATTATTGTGGCCATCTTTCTATTTTACGCAATTTCGTGAATGGGAAGCTAGCTTCCACTTTGGAGAATCAAGTAAATGATATGAAATAATCATCCCGTGGAAGTACCTGGGTCCGGGAAGCATATGCCGAAGGCGCTTCCCGCCGGGCGGTCAGCACTCGACCGAAGGGTCCGAGCGAAGCGAGGACAACTCCGAGCGAAGCGAGGAGTTGGGGAGGCCCTTCGGTCAGGGAGCGCCGGTCACGGCCCGACGGGGTGTCCGCAGGACACCCGTCCGAAGGACACTCGACTAATAAGGAGAGGGGCGAAGCCACTCGACCGATAGGAAGAGGGTCGGAGTTGCCTCGCTGCGCTCGGCCCTGACCGAAGGCCACCCTGTCCGAAGGACGTACACTCGACCAACGGGAGAGGGGAAACACTCGAGCCGGAGGCGAGAGGGGCCGCCTCCTTTACAAACCTAACAAATATCGAAGGACCTCGAGAAGTGTCGGCGCGGCACAAGTCCCTTCAATGCTTTAGTTTTTAGCCCAGCTACATCGGGGAATTGCCCCCGACTGTTTCACTTGGCAATTTCTCCCGGCCCCCTCCTACCCATCATCTATCTCTGGGTGGTACCCTAGGGGGACGAGGGTAAGGTAAGTGCCGTTTACGGCACTTACCGCCCTCCTATCGGGCCCTACACCCCTCCCTGTAGTATGCTCCCGCCACAATGATGATGGGGTGGGCCGAAGGCGCCGGGAAGCGGCTTCAAACCTTCATTAAGGAAAACGCCCCTTTGTGAAGTTGGCGAAGCGGAGCCTTCGCTATCGTGGGTCCGAGCGATAGCGAGGACACTCCCCCGGGGTTCCGACTACGGGAGGACACTCGACCCTCCCCAACTCCCCCAACTCCTCCCTTCGGTCGGAGTTGTCCTCGCTTCGCTCGGACCCTTCGGTCGGAGTTGTCCTCGCTTCGCTCGGACGGGGGTTGGCCCCCGCCGGAAAACGCGTAGCGTTTTCCTGACCCTTCGGTCGGAGTTGTCCTCGCTTCGCTCGGACGGGGGGCTGGGAGGTGCGCAGCACCTCCCGCCGGTAGCGCGTAGCGCTACCTGGCCCCCGCCGGAAAACGCGTAGCGTTTTCCTGACCCTTCGGTCGAGTGGCTTCGCCCGAACCCTTCGGCCTTGCCGGCACTCGACCACGTCTGTGGGTCGGTCGGGCCGAAGGCGCTCCCGGACCGACCTCCGGGGTCGAGTGGCTTCGCCCATTCGGTCGGAGTTGTCTCGCTGTCGCTCGCCCTGACCAACGGGTTCGGGTCATGTCTTGGGTCGCAAACAATTCATTAATACAAGGAACGTATAAGGGGAAGGAGCAGAAGGAGTAACTATGCGCGAAAAGGAGGTTCATCTCAGAAAGGGAAAACCACACTCGGCTAGGGAATTATCCACCAAAAAACCATTCTATAGATACAGATTTCCGGAACCTTCCAATATCCCTTCAGAGTTATACGAAGACGTTCTGGTTATTGCTAGGAGATTGAGTAGGAATATGAAAGTTAAGAAGGATTCTTTTGGTAGGGAAAAAAAGAACGTGATTCTTTAGAGATTATTGAGTACAAGCGCACATCTAGGCTATCGGGGACCTCCCACTCCATATGTAAGTCAATACTTCCACGGATTCAGGAACGAAAGGGTTATTATCGATTTGGAAAGAACACTTTCATTGACAAGAATTGCTCGTAATGCGATAGGATCTATCATTCGTGAGAAAGGCCATTTATTGTTAGTAAATACCAATCCTTTCTTCAATCACATAATTGAGAGAACGGCAAGGAAAACCAATCAAAGCTATGTCAATTCCAAATGGATTGGTGGTTTTTTGACCAATTGGAAGCATACGAAACATCAGAAACGCTTCAAGGATTTCTCCGCGCAGCAGGGCCGCAGGCAACTCCGACCGAAGGGAGGAGTTGGAAGTCCACGTTTTCTGAAGATGCAAAAAGATTTTCAAGGACTCGTGACACGCCAAATTCCGGATCGTTTGATTGTCCTGAATGCACGCAAAGATTCCGTAGCTATAATTGAAGCTGATCGATTAGAAATACCTATCGTATCTCTGGTGGATTCCACTCTTCCGAAGGAATTACAGGAATTAATAACTTATCCCATTCCAGTCAATAATGATTCCATACAGTTCGCAGATCTGTTCTGTAAATTGGTTACGAAAACAGTCATTTATCCGAAAAAGGTTCGGAAACTACCCAAAAAAGCTCGGGTACTCGCCGAAAGGGTGGAAGCTGAACACACAATCGTGGCCAGTGGTGGAAGCCGCCCCGCTGCGCGTAAGAAATTAAGGGTGGGTGATCAGCGGGCTGCTGCTCCCCAGCGGAAAGAGAGCTGAGCATGAACCGAAACAACTGGATTTTGCTGGGTGCGGGGGTTTTACGCCCCCGCACGGGACGATCGTGCGTTTCCAACTCCTCCCTCCGGTCGGAGTTGCCTCCGGCCCTGTGCCCTTGTATGATTAAGGCACTTTCCAAGGTTCCATTCCTAATGAAAAGACTATTATGGACGATTCAGAAGGAGAGTAAATCGGTACTAGCCATGATTATTTCTCAGTCCCTAGTGACTTCGTTCGATAGACTCTGTTTGGGGGACAATTTGGTTGGTGCCTTTGGTTGAATGTCTCCGAGTCTTCTGAATGGTATTCATTCAATGGCATAACTTCGGTCTCCGCTTCGCGGAACTCAAAAGACTGATGAAAGAAAAAAAGAAGGAAGGCCGTGGCTTTTTCCCCGTTGGGGAAAAAGCCACTGGGGTGTCCCGCAGGGCCTGTAAGGCAACGACCGATAGGTCCGAGCTACGCGAGGAAACTCCGACCGAAGGGTCCGCGCAAGCGGACAACTCCGACCGACCAAAGGGAGGAGTTGGGCGAGGGAAGCCTGGCAGGCTTCCCCGCGGGTGGCCTACGGCCACCCTGCGCCTTTAAAGGGCGCGTAGCGCTTCCCCAGCCCTT
>Contig145+1238
GTTGTCCTCGCTTCGCTCGGACCCTTCGGTCGGAGTTGTCCTCGCTTCGCTCGGACGGGGGGCTGGGAGGTGCGCAGCACCTCCCGCCGGTAGCGCGTAGCGCTACCTGGCCCCCGCCGGAAAACGCGTAGCGTTTTCCTGACCAACTTCGGTCGGAGTTGTCCGCTTGCGCGGACCCTTCGGTCGGAGTTGCCCTCGCTTTGCTCGGGCAGGGGGAACTCCTTTAGGCCCCCGCCAGAAAACGCGKAGCGTTTTCTTGGCAAGGTAGCGCTACCTGCGGGAGGTGCTGCGCACCTCCCAGCCCTATCGGTCGTTGCCTTACAGGCCCTGTCGGGCCACCCTGCCCACGCTAGCTAGGAGGCCGGGGGCCTTTAGGGCCCCGGCGGGGGCCCCTTTAGGGGGCCCCCGGCCCCACCACCCACTTCATGAATGGTGGTGGTGGGGCAGGGGGGGCGAGCCCCCCGGGTTTCAGCGCGTAGCGCCTCAACCCAACTCCCCCAACTCCTCCCTTCGGTCGGGAGCGCCTTCGGCGCTCCCGGACCTTTGGGTTCGGGTCGGAGTTGTCCTCGCTTCGCTCGGACCCTGGCCTACGCGGGCCTACGGCCGGCCACTATGCCCCTACTACCCATAGTGGTCCTTACGGACCCGGGCGCGTAGCGCATAAAATGTTGTTTGCATGGATTCATGAAGGGGCGAGGTGGTGGAGGCGGAGGGGGCTTTCGAACAGAATAATGAAGATCCAGTTTGGGAAGCCCGTAATAGACGAAAAAACAAAAGATTCCTTAATACATGCCTCAACTGGATCGATTCACGTATTTGACGCAATTTGTTTGGTTACGTGTTTTATATAGCGCTTTCTATGTGTTCTTGTACCATGATGGATTACCCAAAACAAGTCGAATTCTCAAATTATGAAAACACCTGATTTCGTTAGGTGCTACGCAGGGCCTGGGCAGCGAGCGCGTAGCGCTGCCCGGCGGGGCTCCTAAGGTCGCCCCCTGCCCCAGTATTGTGGAACAGGATGCGGTTTCTAAAGAAGGCTTTAACACTAGTGTCTCTTATCTGTACTCTAGGATTTCGGGAGCTCTTTCCTGGTGTAATCGAATGGTCAAAAGCCTGAAGATTCAGCAATTGCTACGAATGAATAATTTTTATGTGTGTTCCTTGGGAGAGATTCATTTACCGGAAGTGCCCGAAGAACACGCACTTGACTTAGTGGAAGGGAGTCCTTCATATTATCACAGCACTTCCCTAGCTTCATCTTGGCACACCGTTGACGCTATTAAGAAAATCATAGTGTTACGCGGACAGGAGAGAATATAGTGAATATCAGTAAGTTATTCCCTTGAAGGTAAAGAGCAACGGACTCGGTCAATAAAGACTAGATTGTATGCCGGAATTCCATTTGGGGTGACCGAAGGGAACCACTCCCCCGGGGAGGGGTTCCCCCACCACTTCAGGGACCAGAAAAGAACGAAACGAAGAACAGGGAAAAGAAAATCAGCGTGCCGGCCCACTTCAAAGAGGCGCTACCCCGTCTCCTTTAGTGGTACCCACCGCCGCTTCCCCCTACCATTTACCGTCGGTACCCACCACTAAGTGGGCGCGTAGCCCGCCAAATTATCCCGCCCCCGCCGCTGCGAAGCGCGTAGCGCTTCCCTTTTGAAGCCCTTCAGAAGTGTTGCGCTTCGCAGCGGCGGGGGTGGGGTAAAGCGCTACGCGCCAAAAGGAAGTTCAGTTGAAAGCGACTGAAGTTCGCAAAATATCCTGAAGGGGCGCGTAGCGCTTCGCGCTCACCCCTTACCCTCAACCTCCCGTTGGTCGGTTGAGTGTCCTGCGGACCCTCCCTACGGTCGGCTCGCGCTTCGCGCTCGCCTGCGGTAAAACGACGTGCTTTTATCGATACCGGAACCTACATTCTGCCCGGCTACGCGCGCCTTACCTTCCCGGCCCACATCGTAGGGTATAGCCCGTATTCCCCCTCTCTCAGAACCATACCTTTAGAAGGTATTTCAGTAGTGTGTACTTAGGAATTCAATTCTGGTTCTCTCCGATCCCGCACGCTAATTCTAGTTCGAGTCCGGAGTGTGTACGAGTGGGAGTATCTGATCAGGGATGATCTGGGGCTGTTACAGGTAGTTCCTTTCTCTACCACTTGGCTCGTTTGAGTGCTGGAGATTCTTTCTAGTCTGTCTCTCCATCCCGCTACGAAGTGTTCGAGTCTACACCTCTATTCCTTCCTTGACCGGAATTCGTATTAGGGAACAGGGGGGCAGGGGGGCGAGCTTTAGAGCCCCCTAGGAAAACGCTACGTACGCGTTTTCCTGGCCCCCTAGTAAAACGCTACGCCGCGTTTTCCTTCACCCTAACTTGCGGTGTCCATCCGATCCACTTCAAAGTGAAGGGGATCTGGTTCGTGTGCAATCGGTATTCTATCCAATTCCCAAGGTAGGTTGTAGAGCCCGGAACAAACGAACGGAGTTCGAAGAGCTATCGGGTCATTGGTGGACACCGATCGGTGGCCCAAAGAGAGAGTTCCGTTCCTTCCCGTTCCGTTCCTTGGCCTGGAAGGGAAGGGAAGGCGTGAGTCTTTATTCCCGCCCCTGCCCCTATAGGCTCCATAGGCCCTAGACCGATGAAACGCTGTAGAGAAAGCCGGGTCCCTACGATAGAGAAAGCAATGGTAACTGCCTCTCAGTAGGTTGTTCCATGCCAGATGGTTCAATTCCCTTCCCATTTGTTAAGCCGGAACGTCTTGCTTTTCCCTGCCAGTTATATAGGTAGGGGGCGCCTAAACCGAGACCGATGATACACCGCTTTTTTTGGAAGGGCTGCAGACTCCGGTTATAATGGTTCAATCCATAAAAAGCCTATCTTGCCAGGGCGAATGTTAATAGCAGGTCCCCCCACCCAAAGCCCTATAAATAGGACTCCCGGGAGTAGGGCCATAGTGGGTACACGGGCCGCCCCCGGCAGGAAAACGCGTAGCGTAGCGGCAAAACTCCTATATACGATGATTCTTTGTCTTGAGAAATTATTATTTTTCTCAGGCGGGAGGTGCGCAGCACCTCCCGCAGGTAGCGCGTAGCGCTACCTGAAATCATCGTATATAATAGAAGTACCCAAATCGGTTCCATTGTGAGAGGGAATGAAACCAGACCCTCCTGTCGCTGTTGCTTTTTGGGTAACTCGACTTACCCAAGCCTCTCGAGGGCCTACCTACATATGGCTCGTAGTTAGCGCCCCCCACCCTCGTTGCTCCATACCCCTCTAGCAACCACTAGTTGGCCTCAATGCCTTCTAAAAGAGCGTTACTTCCCAACTCCCCCAACTCCGACCGAAGGGCCAGGAAAACGCACGATTGTCCCGGAACTCCTAGCGTAGCGCTTCCACTGAAGTTACCCCATACCCGCCGGGGGAAAGCGGCCTTTTCGGGAGAGGGAGAAGGAGAGGTATGCGAAGGGGAGTCCCCCTTCTTTTCGGAGAGGCCGGGGGTTTTTCAACAAGAGAGAAGGGTTTCCGGGCCCCCGCCCGCCCCATCCCCGGCTCTCCCCTTTTAAGAGAGAAGGGTCGTCCGCACCCCCGTTGAGAGAGGAGGGCTCGGCATTGGGCAAAAGGACCCTACTTCGTGTACGGGGAGATAATAACGCGGGGGCCGCTCGACCGGAATGAGTGGGAGGTCGGGGAGCGCGTAGCGCTCCCCGACCCCCATAACCAAAAGTATGGTTGTGTAGCACGATGCTAGTAGGTCGATGATCCGCTGCGCCCCTATCGGCGAAGAAGGCGGGCGCCCCCACCCTTCACCGGGTTGAATTCATTCCTGTAGCTAACTGGTACTATACGGGGGGGTAAGGTTGTCCTTCAGGACAAGCGCTGGCCCTTCCGTAACAAAGGGGGCATAGCGCCACTTCGAAGTCCCGTCATCGGTCTATAAGATACAGGTATCGGACCGAAAGACTTAACGGGCACAATACTCACGCTTTGTTTGAAAGTTCTCTCTTATTTGTTAAAAACTCTCATGAATATTCGAAACAGGCCAGGAAAACGCGCGGCGTTTGCCTAGGGGGCCGGCAAGGCCCCCGGCCCCAACTTCAGAAGTTGTTGCGGGAGACTGAACAAGAAGAAAGGGAAGCAGAACGAGCTTTAGTCAATTATTTCCCACACACAATTCTAGTTCTATTTCATTACGTGAAAGCGCTTTGAAATATTCAGTGAAACCATTGCAATGTGGGAACAAGGGGATTATGAAACTATTACACCCACAGAACATGGTCCTGGTGAATACGGGACTGAAAACTCCTGTCATATTTTCTCAGGATGAGGCCCCGACAGCAAGAGTGCCCTTTAAAGGGGTTTTGAATCTTGTTGGAATCCAAGACTCGGAAGAAGCGGAAGGGCTTCGTTCACCAAGAATTGTTTGGCCGGAACCATGTAAACCGAACCTTTTTTCACCGGAACGATTAAACAAAAAAATAGTTTGGATTGAACCAACCAGGATTTGGCGTGACCGTGAAAGAAGGGTCAAAGGTTTTCTCCCTAATTCAATGAAAGGTGGGTATGCTGTAGCTATCGCAGGGCCCGTAGCTCTTCTTCCCAGGAGTCTTTTCCGCAGGCGTCGGGGATTCAGCGGAAATGGTAGATTCGACAGAAGCAGAAGATTCGTATTCAAGGGCACACTTTTGAAGGGGGGCAACGACCGAAAGGGAGTTGGTCTAAGATTCGACGGAGGTAGAGGATTCGTCGGCAGGAAAAGATTCAGCAGGAATGGTTGGATAAAATTCAAGATTCTGAACATGAACCCGAAGGACTGGAATATCGTGGTAGAAGCGATTTGTGCTGCGCCAACCTTTTCGAAGAGAAAAAAGCACCAACAACAGCATATGCAGCCTCGTGCTCAAGCACCACTAGACTAAGCGTTTGAAGGGGGCGGCAGCAGCCTTCTAAGCACCAGCAGCAATCGTACCACCGGAAGTCTAACCAACAGCCTCCATTGCATCAATAGCCTCCTAACCAGCAACAGCCTATTAAGCACTACCAGAATTCGTCCCAGCCTCTTAACTAGCAACAGCAGCATTCTAAACCTCAGCCGTCGCAGCAACCACCAATAGCCTCTCCTTAACCAGCCACCGCTGATGCAGCCTAACCAGCAGCCTATTGAGCATTACCAGAAGTAGAATCAGCAGCCGCATCCCCAGAAGCAGCAGTCGCACCACCTGGCAGCCCGCCTTCCCACCTCGGCTTACCCCCTTCTCAAGAGGGAGGGCCTTCTATCTGCATTTCTCGGGCGTAAAAAGAGATGAATCGCTATATAGAAGCTATGAAAATACACCCCACTACCGTTCGTTGGACTCTGCTGACGTGGCAGCTTGTTCGAGTCTTTAAGGGTCAACTACAGTTGGCAGGGGGGCCGCGCCCCCGGGGCAGCGCTGCCCAGCCCTTCATTGCCGAGTGCAGATTGGCTGATTGACCTTCTCTTTGATGGATGGACACGCCCAATGGTGGTGATGAAGGACGTCTTTCTTTATGTACCCAACCGACTCTCTATTCTTGCTTCTTCTTCCTCCTTATAGCGAAAGAGAGTATAATACCTGTTTCTATAGGTTGTCAAAGGCCGAGGCTGGCCCTCTCCTTTCAGTCGAGTGGCTTCGCCCCTTTGGGCCAGGCCGATATACGAATCATCGAAAATATCGTATATCGGCGAACTTTGTGCTACGCGATGAAAGCATACTAGTTAGACTACCAGTATACGTGCACTATAACTACAACTCCACTACTATGGACACTGACATACAGGATAACACCACGGCGGGTAGCAGGTGATCACAGTGATGGAGACAACGTCTATAGTACAGAGTCTACAGACGATAGTCACTGCCATCTAGTGGAGAGACTACTAGACTATCACTATGATCCCTACTACCATGACCTAGACGATATACAGGCCAGTGCTTTGGGTGACCTAATGAGAGGACTAGGCTGCCAGTGCGGGAGAGCTAAGTGGACAGTTCAGGACACTGATATCACTAGGCTCATGGCACACTAGTGACAGTGTAGTGGTGTCCTTAGTCATGAGGTGTCCTGTAGTTAATAGTAGCCTGTGTATAGTGCCCCACGAACAGGAGCACAGACTGAGAGCAGCTGCACATAGACTAACAGTACACGCAGCCAGTAGGGAGGGTAGGACAGGCAGGTGCCACGTATCTAGGACAGCAGTAGGAGTGGAGGCTAGAGGGAGACTGGCCACCAAGGCCGTGTTAGAGTCTGGCATAGGAGTGGATGACTGCCGTGTAGTGAATCTTAACATAACAAGCAAGCTGGTGGTCTGCTGGGCGATCGGTGGTCGGGAAGGATAGTAAGTTTGGTGCTATGGCCTTCTCTCCCAGCACCCTAGAATTGGGCTGCTATTAGGCTGCATCGGATGAAGAATCCGTCCGCTGCTATCCAGTCTTGAAGCACTGATCGGGGGCAAATGAAGAAATTGGCTATGGAATTCCAAGGCCGTCTGACGAGCTGACTTCCCTCGACCCCGTATGAGGCCATTAGCGGGATTTGAGGGCTTCAAGCCCAGTCGTTGCCCCAACCGCAAGGAGGGGGGTGCCGAAGGCAGGGCTAGTGACTGGAGTGAAGTCGTAACAAGGTAGCCGTACCGGAAGGTGCGGCTGGATCACCTCCTTTTCGGGGAGAGTCAATGCTTACTGGACGTTCCGGTATGTATCACACTGCTTCACAATCGAGTTACACGCTCGGAGATGGGATTCTTTTGTCCCGACAGTGGAGCAATACCAAGTTCATGAGCTTATTATTCCAGGTCGGAACGAACGAGCTGATAGTAGCCCATTCATCGACCATGTTGCCACCCTATCGGGGTGGCGACATGGTCAAGAAATATGAGAGATTAGGATGGTTTCTCCTTCGCTCCTGACACTGCCCCCATTGGGGAGGCATGTACGACGGGCTATTAGCTCAGTTGGTAGAGCGCGCCCCTGATAATTGCGTCGTTGCGCTTGGGCTGTGAAGGCTCCCAGCCGCATGGATAGTTCAATGTGCTCATCAGCGCCTGACCCGAAGATGCGGATCATCCAAGGAACGTTAGCATGGCGTATTCCTCCTGTTCCAATTAGGTACTGAGACCAAACTACACTACTCTTCAGGAGGATGGATGGGGCGATTCAGGTGAGATCCTATGGGGATTCAACTCTCTGTTCACTCGTGGGATCTGGGCGGTCCAGGGAGGACCAGTCTCGATGGCTCCTCCCTCCTCGAGAATCCATACATCCCTTATCAGTGTATGGGTTGGCTATATTCTGAGCACAGGTTGAAGTTCAGCCTAGATGTGAAATATGGAGCACCTAATAACGCATCTCCACAGACCAAGAACTACGAGATCACCCTTCTATTCTGGGGGTGACGGAGGGATCATACCATTCGAGCCTTCTTTCGCTTCTCCGGGGGTCCGGAAGAAGCAGCAATCAAGATTATCCCTCCGGAGGGAACCTGAAGGAACCCAAATTCCTTTCCGAAGGGCCCAGGGGATTGGACCTAGCCACAATAAGAATGCTTGGTTTGGTTCCTCGGTCTTCGACCCTCCCGGGCACCGCGAACGGCCTCCGGATCGGTGTAATATGATGTCTTTATCTATCCCCCAACGGCGGGCGGGGGCAGGTTCGGAAAAGGATCCTAGAGTGTCCAGGGTTGGGCCAGGAGGGTTTCTTAACGCCTTCTTTTCCCTTCCCATCGAAGTCCCTATTCAAAGACTTGCCATTGGCAAGGAAGGAGAAGGGGAAACAAGCACACTTGGAGAGCGCAGTACAACGGAGAGTTGTATGCTGCGTTCGGGAAGGATGAATTGCTCCTAATAAACTATTGATCGGGATAATGTTGTAGGTGCGATGATTTACTTCACGGGCGAGGTCTCTGGTTCAAATCCAGGATAGCCCAGCTGCGCCAGGGAGAATCCCGGGAGAAAGCGTTCATGCATGCTCCACTTGGCCTGGGCAGGGGGATATAGCTCAGTTGGTAGAGCTTCGCTTTTGCAATTGGGTCGTTGCGCTTACGGGTTGGATGCCTACTCGTCTAGGCGGTAATGATAGTATCTCTCACCCGAACCGGTGGCTAACTCTTCCTCATCAATGGGGGAAAGGACTGGAACATGCCACTGAAAGACTCTACTGAGACAAGCTGTCAGAAATGTAGAGAGGGTAGGATGGGTAGTTGGTTAGATCCAGTGCGGATCGTACATGGGCGATAGTTGGAGTCGGCGGCTCTTCCAGGATTCCCTTATCCGGAATCCCTGGGGAAGAGGATCAAGTTGGCCCTTGCAAACAGCTTGATGCACTATCTCTCTTCAACCCCCAAAGCACGATGCGGCAGAAGGAACGAGAAGCCATGGACCGACCCCATCCCTCCACCCCGTAGGAACTACGAGATCGCCCCAGGGATGCCGAAGGCACCCGGGGTCACAGACCGACCGTATAACCTGATTCAAGGAGTGGAATGCATTAGCTGTCTGCTCTGGTTGGCAGAAAGGGTCGGGGAAGGGCAACCACTCATTGTTGGAACCGAAGGGTCGGGCGGAAAGTAGTTCCTAGCTATTGGTTCCCCCGCAGCTCGGGAGTATCCAGCTGCAAGAATCCCAACTCGATGCCTTTTGAGAAGAGTTGCTCTTCGGAGAGCACGGTACGATGAAAGTTGTAGGCTGTGTTCGGGGGGGAGTCATCGTCCATCGCCGGCCCCTACGGCAGAATCAGTCGGAGAGGCCTGAAAGACGGTAACTTACCCTGTGGCGAAAGTCAGCGGTTCGAATCCGCTTGTCTCCAGCCCGTGATCCGATTCAATACAATGATATAGGATAGGGATGAAACAATCTCGATTTCTAGTGAGTGGGCAAGCTGGCCCATGATCTTGTACTTATGTACGTTGATAAGATCCCCTATTTAGTTTAGCACCTCGGGATGGCATAGCTCTTCAATGGCGAGGTTCAAACGAAGAAGGGCTTATGGTGGATACCTAGGCACCCAGAGACGAAGAAGGGCGTAGCAATCGACGAAATGCTTCGGGGAGCTGAAAGCAAGCATGGATCCGGAGATTCCCGAATAGGTTAACCTTTTGAACTGCCGCTGAATCCATAGGCAGGCAAGAGACAACCTGGCGAACTGAAACATCTTAGTAGCCAGAGGAAGAGAAAGCAAAAGCGATTCCCGTAGTAGCGGCGAGCGAAATGGGAGTAGCCTAAACCGCGAAAACGGTGTTGTGGGGGAGCAATACGAGCTTTGTGCTGCTAGGTGAAGCGGTTGAGTCCCGCACCCCAGATGGTGAGAGTCCAGTAGCCGAAAGCATCACTGGCTCACGCTCTAACCCGAGTAGCATGGGGCACGTGGAATCCCGTGTGAATCAGCAAGGACCACCTTGCAAGGCTAAATACTCCTGGGTGACCGATAGCGAAGTAGTACCGTGAGGGAAAGGTGAAAAGAACCCCAATCGGGGAGTGAAATAGAACATGAAACCGTAAGCTCCCAAGCAGTGGGAGGAGAATCGGATCCCTGACCGCGTGCCTGTTGAAGAATGAGCCGGCGACTCATAGGCAGTGGCCTGGTTAAGGGAACCCACCGGAGCCATAGCGAAAGCGAGTCTTCTCAGGGCAATTGTCACTGCTTATGGACCCGAACCTGGGTGATCTATCCATGACCAGGATGAAGCTTGGGTGAAACTAAGTGGAGGTCCGAACTGACTGATGTTGAAAAATCAGCGGATGAGTTGTGGTTAGGGGTGAAATGCCACTCGAACCCAGAGCTAGCTGGTTCTCCCCGAAATGCGTTGAGGCGCAGCAGTTGACTGGACTATCTAGGGGTAAAGCACTGTTTCGGTGCGGGCTGCGAAAGCGGTACCAAATCGAGGCAAACTCTGAATACTAGGTATGACCCCCAAATAACAGGGGGGAAAGGGTCAACCAGTGAGACGATGGGGGATAAGCTTCATCGTCGAGAGGGGAACAGCCCAGATCACCAGCTAAGGCCCCTAAATGACCGCTCAGTGGTAAAGGAGGTAGGAGTGCAGAGACAGCCAGGAGGTTTGCCTAGAAGCAGCCACCCTTGAAAGAGTGCGTAATAGCTCACTGATCAAGCGCTCTTGCGCCGAAGATGAACGGGACTAAGCGGTCTGCCGAAGCTGTGAGATGTCAAAATACATCGGTAGGGGAGCGTTCCGTATTAGGGGGAAGCACCAGCGGGAGCAGGTGTGGACGAAGCGGAAGCGAGAATGTCGGCTTGAGTAACGCAAACATTGGTGAGAATCCAATGCCCCGAAAACCTAAGGGTTCCTCCGCAAGGTTCGTCCACGGAGGGTGAGTCAGGGCCTAAGATCAGGCCGAAAGGCGTAGTCGATGGACAACAGGTGAATATTCCTGTACTACCCCTTGTTGGTCCCGAGGGACGGAGGAGGCTAGGTTAGCCGAAAGATGGTTATCGGTTCAAGGACGCAAGGTTAGTGAACCCTACCAAGGGAATTAAGGGGTAGAGAAAATGCCTCGAGCCAACGTCCGAGCACTAGGCGCTACGGCGCCAAAGTAACCCATGCCACACTCCCAAGAAAAGCTCGAACGACCTTCAACGAGTGGGTACCTGTACCCGAAACCGACACAGGTAGGTAGGTAGAGAATACCTAGGGGCGCGAGACAACTCTCTCTAAGGAACTCGGCAAAATAGCCCCGTAACTTCGGGAGAAGGGGTGCCTCCTCACAAGGGAGGTCGCAGTGACCAGGCCCAGGCGACTGTTTACCAAAAACACAGGTCTCCGCAAAGTCGTAAGACCATGTATGGGGGCTGACGCCTGCCCAGTGCCGGAAGGTTAAGGAAGTCGGTGACCCGATGACGGGTGAGCCGGCGACCGAAGCCCCGGTGAACGGCGGCCGTAACTATAACGGTCCTAAGGTAGCGAAATTCCTTGTCGGGTAAGTTCCGACCCGCACGAAAGGCGTAACGATCTGGGCACTGTCTCGGAGAGAGACTCGGTGAAATAGACATGTCTGTGAAGATGCGGACTACCTGCACCTGGACAGAAAGACCCTATGAAGCTTTACTGTTCCTTGGGATTGGCTTTGGGCTCCTCTTGCGTAGCTTAGGTGGGAGGCAAAGAAGGCCCCTTTCCGGGGGGGCTTGAGCCATCAGTGAAATACCACTCTGGAAGAGCTAGAATTCTAACCTTGTGTCAAGACTTACGGGCCAAGGGACAGTCTCAGGTAGACAGTTTCTATGGGGCGTAGGCCTCCCAAAAGGTAACGGAGGCGTGCAAAGGTTTCCTCGGGCTGGACGGAAATCAGCCTTCGAGTGCAAAGGCGGAAGGGAGCTTGACTGCAAGACCCACCGGTCGAGCAGGGACGAAAGTCGGCCTTAGTGATCCGACGGTGCCAAGTGGAAGGGCCGTCGCTCAACGGATAAAAGTTACTCTAGGGATAACAGGCTGATCTTCCCCAAGAGTTCACATCGACGGGAAGGTTTGGCACCTCGATGTCGGCTCTTCGCCACCTGGGGCGGTAGTACGTTCCAAGGGTTGGGCTGTTCGCCCATCAAAGCGGTACGTGAGCTGGGTTCAGAACGTCGTGAGACAGTTCGGTCCATATCCGGTGCGGGCGTTGGAGCATTGAGAGGACCTTTCCCTAGTACGAGAGGACCGGGAAGGACGCACCTCTGGTGTACCAGTTATCGTGCCCACGGTAAACGCTGGGTAGCCAAGTGCGGAGCGGATAACTGCTGAAAGCATCTAAGTAGGAAGCCCACCCCAAGATGAGTGCTCCCCTATTCCTAATAAGTATTGAGAATTCAAGATAAGGTCACGGCAAGACGAGCCGTTTATCACCACGATAGGTGCCAAGTGGAAGTGCAGTAATGTATGCAGCTGAGGCATCCTAACAGACCGAGAGATTTGAACCTCGTTCCTGAACTGATTAATCCGATCAGACACTAGCCACCTAGTTGTTCGATTGTTCGACAACACCAACCTAAGAGCTCCGCCCTGCCTCTCCATTCATCTAAGGGATGGAAGGACGGGTCGGAGAAAGGTTCTCCATCTGGAGAGTGCACCAGACAAAGGTGCACCCTCCAGAAACGGACGAGCCTCAAAATCACTAGTCAATACACTTCTTTCTCATGTTTCTCCCCCAGGGTTGATATTCTGGTGTCTCAGGCGTGGGGGAACCACACCAATCCATCCCGAACTTGGTGGTGAAACTCTACTGCGGTGACGATACTGTAGGGGGAGCCCTGCGGAAAAATAGCTCGATGCCAGGATCACATCCACTCCTATTGAGTCACAATATTGAGGGACTCTGAGACGCTTCCCATCGATCGGATGGGATGGACACACTCTTGGAGCCCCTGTAATGCATTCCTTGCCCCTCTGGGGGTACAGATGGCACTCCATCGCGGGTGAATCGCTTATCATGGCATGGTAAAACCCACTGCGGAATTGACGGGGTCAGTTACCTGAACCCTGCGCAGAAAGCTGCTGTCGATTGAGTTGCAGACAATTCTGGCTTATTCCTCGAATCCTGCAGGAGGGCCTTCCTATTGGGAAGGCCCAGTTTCACGTAGCGCAGAAGAGACTGCGCATTCGGAACCAAAGAATTTGTATGAATCCTGTGAACTCTGATAGAGCCCATACTTGCCTACTAACGGAACCTGAAACTCTTGTCCCGATGGAATCAATTTGATGGTCATCTTGTACCATTCGATTCCCGATGATTGCACAGTAGAATCCTGTCCAACCAATGATCCGTCAAGGAATAAGCAAAATCTCTCAGAGTCATCTTGGTAGGCCATTCCTCGAGATCCATCGGGGTATCCCTCCTACGTTTCATAGAAGCGTAATAATCTCCCAAAGGTTGCTCCCGGAGGGATCTCCTGGGACGGATCCAGTGGAGGCGGGGCCTGTAGCTCAGAGGATCAGAGCACGTGGCTACGAACCACGGTGTCGGGGGTTCGAATCCCTCCTCGCCCACAATCAGCTCCGAAGGTACCTGATAGGAAAGAGGTTACAATAAAGAATTATGATTGGGAGCGCGGACACGAAGCTGAAGCTTTATGACTTGGTCTTACACGAAGGTATAGTCTCATTCCATTCAGAATCTGGCAGTGGCATCAGAGGGAGAGCCACTCGATAGGAATTAAGATTCCACCACTTTCGGGCGGTGTGGGCCAGAGAAACTTTGCGAGCCTCCATGAATATGTGAATAGGGTCTCCCCGGATAGGATTCGAACCTACGACCCATCGGTTAACAGCCGACTGCTCTACCGCTGAGCTACCGAGGAAAAATGCGAAGAGTTTAATCCCATATACATTTGAAGATTCTTTGAACCGCACCGCAATCATTGTTCCAAGATCCAAAGTATTCTTTGAAACCCCATGAACTTCGCGTACATCCTATCCTTTATTATAGGGAGAAGGGGTAGCAATGGCAATATTCTCCACTTTCCCGGGGAGAGCCCCGGGGCGGGGATCGAACATAACCACGATCCCACCTACTGGTCTCCCTTCTCTCCCCCCGAGCGAGGTTCACATTGGTCAATCACCAATCGGATGAGGAAACCTACGCAGTGTATTGAAAAGTGCCAGTCTTATGTATTGCAAGGATTAGTAACAATGCAAGACCAATGATCAATCCGGTGAGGTAAGAGTATATTCGGCCCCCCCCGCCGTATCTCGCGCCTTCCCCTCCAGAAATACTTGAAGCCCCTATTGCATTAATGATTCCATCAATAACCCATCGGTCAAATAGATATATTTTTTTGGCGAAAATGCGCGTGCCATTGACGAAGATTAGGTTGTAGAAACCGTCTATGTAGCCTCGGTGATATGACCAATCATTTATTAGATTCGGCAAGGAATCCATAATTTCGGTTGCTTCGAGATAAACGTCTCCCCGTGAGCGGCTTCGGAAGGGTCCGTACAATATATAAGATATAAGTATTCCCAATGATGTCGCAACGATTGAAGGAAGTGAGTCTGCAACAAGATCTACCCAAATTCCGGAACCCGTTTCTGTGGGATATTTTGGAAATGCATTAAAGTAATAGGAAATTGAATCGTAACCACTTTCTCCACGAGAGAAGGGAGATCCTGCGAATCCCAAAAGTGTTACTGGTATTACTAGGACAATCAAAGGTAATAGCATAAGATAATCTGCTTCTTTGGGGAATGCAGAGCTACGTCCAGAAGATAAAAACAAACTTAAATTCACTGTATTATCAAATGATTCACCCGGGATAACTTCATTTCGTATGGGTTCCGAAACAATATATCTTTGATCTTTAACTTCACCGATAAGCAAATCATGGGGTGAGGGATAAATATTCTCATCAACATTTACGGATGCGGAAGCACGTAAATCACCTTCGAATGTTAGGAAATAGATGCGGAACATGTAAAAAGCAGTCAATCCAGTTGTGAACCAAGTAGTTATTCCAAGGATTGATGAATATGACCAACTATCTGCAAGAATCTCATCCTTCGACCAGAAACAAGCT
>Contig146+16606
CGTCATCATCATCCGCGGCGGTTGCTTCGGCTTCGTCATCAGCTGCGGCTGCTGTTTCGGCTTCTGCGGCTACAGCTTCGGCGGCATCGGCTACAACGGCATCGGCTACAACAGCTGCGGCCCCTTCCCCTTCTCGTTGGCCTCTTACCAAAAAACCTTCGGTCGGAGTTGGGGGAGATAATGAAGGTCACCTCTAGTATCCTCCACTCCCGGCGACAACTCAACGAAGAGGCTGGAGGAGAGCATAGAGGCAATTGATACAGTGATGAGGAGTGTAGGCGCAGCATTCCAAGCCCGCCTCTCAGTTATGGACGTGGTAAGTCAGTCCACTGTCCATGCCAGAGGGCAGGCACAATACGTCACACTCCCCACCAAGTCAATGCCAGGCTCTCCGTCCTTCACCTTAAGTATAGAGGAGATGACCCCCATATCGGAGGCTCAGCCTACCATACCCAGCAGCCCAGCGCCAGGGTCATACACTGCCTCTGAGTCGAGCAGCAGACCCTCCACACCCAGCAAGACTAGCAACAGAAGGATAGTCAAATCGTGCGTTTACACAACGACAGAGGTGGAGTCTGTAGCGCAAGCAACTCGGACTCGTTCAGCGGATGACCAGTCTTGGGCATATGTAGCACTTTAAATACTTCGTGCTGGTACTGACCCACATTACTCTTCGAACGTGCTTTTATTTTACCCTCCTTCCCCTTCATGAATTCCGCACCACATCTGGTTTCGGAAAGTTTCTATCATTAAACGCATAGTCGCACTCGGGGGTACTGGCATGATCCCTCAGAATGGTTCGGGCGGCATCAATTTACTTAGTGGTCTTGCCCTTTCAGTGGCCATTTCCGAGAGTTAGTGAGCTCGCTAGATTAGCTATCCAATTTTGCGATAGATTCTTCTAGTGCAAGTGTCACGCAGAACGCTTTGTCTAATAAAATGACCATTTAGATAAACGGATCCGATAGAAGTGTAGTGGCGCCGGGGGCAGGTGGGTAACTTAAGGGGAAGCGCTACGCGCTTCACTTTTGAAGTGCCCTGCTGTCAAGGGGAGGGGGTGGGAGGTGCGCAGCACCTCCCGCCGGTAGCGCTACGCGCTACCGGGCCTTTTTGTTGATGTTTCAGATTGCCAGGATCCGTAGCGCCCGGCCCCCTACGCTCTTCTAGAAGGGTAAGCGGCTACTACGAGGTAGAACGCTAGTCAAACGCGACTGCCCCCCCTAGTCAGTCGGCCCCCCCCAAAAGGTAGGACTAAGGGAAAGGGCGAGGATGATCCTCTAGGCGAGACTGGCTGTAGAAGACTAGGTGTTTCACGTGACTGTGAGAGTACCGAGAGAACGCTGATGACACGTACCACACTACTCTATCGGACTGCACACGGCGGCCTTACTTAAGGGTGAAGTTCCTGGCTGTGACTATTGGTTCAGCGTACAGTACAGGACCGCCCTTGTAACTGGGCCACACAACTTCCGCTGTGTCTGGCAAAGGAGCCTGCTCCTTACCATGAATATACCCTCGTGGTTAATGAGAAGTCTGCCCCTATACTGTCATAGAGGTAACAGACACCCACCGATCGGTCCAGCCCCCTCCTACGCTAGCTCACTAACCGGTTTAGCGCGCAGGTTTAATAGCTCCCACCGCAACCAATGTCGGTCGAACAATTATTTATTCATCGTTCCTCGTTTCCTTCCCTAGTGCGGAAGTATACATATATACTCGCAGTCTAGGGTTATTTGGATTCCGGGGGAATCGGACGCTAGTCTTTATTCCCTAAATGGATTTTTGCTTTTTGCGGGGAGTCTGCCTTGGGGCAAAGAGAGAGAAAGAAAGATTGTGCCAAGTGGATAGGGCAAAGGCCAGTTTTAGTGATCTTCCGTCGGAATATCACTAAAAGCTTCTTCCTTTTGGGGGCGGGAGTTGGGCCAACTACGGAACTACCCACCACCACCTACAAAGTGGGTGCTCCCCTTTAGGTGATAGGCACATTCCCAAAGGTAGGTAAGGGGACGCATAGCTACCCAGGTTTAAGCGCGTAGCGTTGAAACCGACCGACCGACCGACCATAAGTGCCCTCGACATCGAAATCGAGTGCTTCCCGGCACCCGGCGATAGAACCTATCGAACGAACGAAGAAGGCCATTTGGCCATTCTTCAAAACCCACTGTTCCAAGTCGGCAGTTGACGCAGGCCTTCCACAGGCAGAAAAGGGAACAGAAGACGCCCTGCCTAGGAAGGACGGGTGGCGACCCTGAGCCAGAGCCCACCAACTCTGGTTGGTCGCAGCTTCGAAGGCCTATCCGTTGATTTTGGGCGTAGCCAGTGTCCCTATCGGTCGTATTCACCTCTAGCCCTCTCCGGCTGCGCCACCAACAAAATTTGCAGTTGGTCCGGTTAGTGTAATGAATGGCCAAAGGGACGTTGAGTGCAACGTATCACCAACTTTGTCGTCTACACTGGTATTTTGAGAATAACCCCGCTTCGTGAGGAGCAAGCTCAGGAATGCAACTCCACACCACCTCTTAAATCAGATCCTAGAATCAGAAAGAAGACTTTTGAACGAACTCCGTGAAGAAAGGACGAAGCCCATTCATTACACATGCCAGGGGAGGCGCAGCTAGCGCTGAAACCGTTAAGGCGATGATAGCTCCGCTTGCGCGGACCCCAATCGGCCTGGTCAAAACAACCCGGTGATCCAACTGCGCTTCCTTCAGCTTAGCCTCCACTTCTAGAAGCTTAGCCTCAAGGTTCAATGCCTTTGCTTTTTCGCGCACTCTCAGAAATGGTGGCTAAGCGACACAAGACGACCGAGGCGATAATATGGTCAGCTCGTGCGAGCTCCCTGCAACTTGGCGCATTGGGCTAACCGGGTGATAGGCGGGCCGAACAATCTAACGAGAATAATTCTGAGAATAGGTGTTTGGGGTCGGTCGCGAAACACGGAGTGGCTACAGGCCCGGCAGACAGAGGGGCTGAACCTATCTCAGGGGCGAGGAGGAGGCCTTTGGGTGATAGTTACCTTTAGTCGAGTCCATCTCCCTATCGGTCCCCCCATAATACGTAGCTATCAGCGCCCTTCCGCGCGTATCCATGACCGACCAGATTGGCTTGCGTAACGCGTTTTTCAACAAAAGAAGAAGAAACTGCTATGCGCTCTACCCCCTAACGGTTTAGCCAACTCCCGTTTACCCTTGCTGGAGGTGGGCAGGTGGATAAATCCCTCCCCGTTTCTCCGGTTGTCTCTCTTATGTGCTGGCTGTTTGCGCATAGTTTTTAGTACAAAGGGCGATTCGCGACGCTATCGCCTATCGATATCGATCTCAGAATCCGCGCAATCAATAATGCTGAGTGCTGATTTGGCACTCGATCTCCCGAAGAGGTACTAGCAGGCTCTCATCCACCGTTACGCGCTTCGCGCGGGAAACGCTACGCACCCGGCCTACCGACCGCTCCTAACCCGAGTTAGTGAGACGGGTTTCCTCTGTCACTCGTAATTCCGGCAACCAATCCCTCCCTTACGGCAGGCACACAGGATACGGAACCGGAATCCGCTTTACCTCTGACACCGGATAATCCTTTCGCTTTGCTTGTCAGAGGTATTAGGTTTTCCATTCACCCGGGGGCTAAGAACTCTAGCCTTTGAGGAAGCGTATCCGCTAGTCTCTGATCTGCTAGTCTCTGTATGCATTCTCCGCGCCTTACTCAAACATTCATGGAAACGCCTCCAGATGGCCGGCAAAACAGGCCTTGGATCTACCTGATAGATTCCAACTCCCCCAACTCCGACCGAAGGTTTTTGGGCCAGCTGCACCTTTCTTTTTTCCAAGTGCCAAAATTCCCCGCAATTGCACCCCATCCACCCACCATGTCTTGGAGGTGGAAAGGCTACTAAAGGATAGGTCCCCATCCCACTGATCTCGCAGCTGGGCCAGTTAACTCATCCCGCAGCTGGCCCAAAAACCAGCTAACTTCCCTTTAGGGGCATGAGTGATTGATTGGGCCTTAGTTCATGAAGCGAGTGAACGCCCGCTAAGCAATGGGTGGGGAGGTGCTGCGGGTTACCCTTTGGGACCCCCTTTCGAGGGGGCGCCCCTTACTAGTCCTCTTCACTAAAAGCATCCGCTGTTTGTAGGGGAAGCCAACATTGTCCTCGTCACTCAAATCAGTACCGAATTAAAGCAAATTCTGTGTAAAGAATAGCGGATCAGGGCGTCTAATAACCAATCTTCTGGCTTCACTGTACGCTCGCCGGAGTTAGGGCTTACTGATGGTTACCAATGAATGTCCGTTACCTATTTACCGTTAGTCCTATCTTGGTTTAATCCCTTCAGGGCGGTGTGTTTCTTTATTCATGCTCATCGGTGTGGGCTTTTAATGCTTTAGTCCCGATCTGCTTGGTCTAACATAACCTTACGTAACCTCTATCTCACTTGGTGTCATCATCTGGGAATATCAAGCCCATCTTCCTTTGACTGTACCCATCTGCCTAAGACTGTACTGTAGAGGCTAGTGTTGAAGGGCTTGATCACTGGAGGCTCTAGTGTTATCTTGTGTATTGAATTAAAGGCCAGCCCACTATCGAATCTCCTCCTGTACCCTTATCTGATGGAGTAAGACCAATGAGGTGAAAGAATGGATTGAGGAAGATCATTTAACCTTAAATCCCTGTACTGGTCCTATCTGCTGGGCCTTGAAGATCGTGCTCATCTTTATCTTTTACCCATTAATTAACCGTACCTCTTGAGTATGCCCTGATTGATGCTCCTAGACTCCCTGTTATCTTCCCTTATGCCCTTGTCCTCTTTACCCGTGTGTTGGGGCAGGGTTCAAGAGGGTATTGGTAGTGTTTTGGAAGTGATGAGATTACAGCAGCTAGGCTCAGCTCCTAAATCAGTACCGTAACAGATGAGCTAAGGGTCCGCGCAAGCGGACAACTCCGAATTATGATTCTTTTTTCGTCCTCTTTACCTGTCTTCTCTACGGTATTACCTGGTTATCGGTCGCTGTTCTTTCTTTGTACCCGGATAAGCTGAGCTAGGTATCGGGGCAGAAGGTACAGGGTGATGAAGAGTAAGGGCAAGGTACTGATGGGGTAACCAAACACTGTACTGAGGGGGCTAGGAATAGGCATTAGATCAACAGGAAGACTACAACGACTGCGTCTTCGTCATCATCATCCGCGGCGGTTGCTTCGGCTTCGTCATCAGCTGCGGCTGCTGTTTCGGCTTCTGCGGCTACAGCTTCGGCGGCATCGGCTACAACGGCATCGGCTACAACAGCTGCGGCCCCTTCCCCTTCTCGTTGGCCTCTTACCAAAAAACCTTCGGTCGGAGTTGGGGGAG
>Contig147+21667
TAGCGCTACCTGGCCCCCGCCAGAAAACGCGTAGCGTTTTCTTGGCAAGGGTTTTTTTCGAGAGTGATGAATGGAACATTCACTCTCGAAAAAAACCTGCGGGAGGTGCTGCGCACCTCCCAGCCCTATCGGTCGTTGCCTTACAGGCCCGGCAGGACACCTTTAAGGGCTGGCCCAAAGGGGCGAAGCCACTCGACCACGTCTGTGGGTCGGTCGGGCCGAAGGCGCTCCCGGACCGACCTCCGGTCGGAGTTGTCCTCGCTTCGCTCGGCCCCTGGCCCAGGGTTTGAAGGGTGGTGGCGGGAGATGGCGGGGCCCTTCAAGTGCACCATCAAAAAGAGTTGGGTTTCTTTCTGGCATTGGCACAACCATCGCTGAAATCTATGGAGAGATTGACTGATCTGCTGATCGGCTAGACGACTCTTCGGTTGTTCCTCTAGTGGTCTCTTAATCTTCGTAGAAACAAAGGAAGTTTCCACGTTTTATCGGCTAAGATTTTTCAGTGTACTGCGCGCAAAATTGGTGTAAATCGGTCGAAATCCTCCATGTGTCGGCCTTCTTCCCTCGTGAGACATTGAAAATGAGTTTGCACTTATAATCGTTGAGAAGTTAGGGGGCACGAAAGGGTAAAGCGTAGCGCTTTCCCTTTAAGTGCTTCTACTCAATATTATTCCACACATACATCTATTGGGGCGATCAAGGACACTTGGGCTGGAAATGCCTCTTTGGGGAAGGGAACATTACTGGAGTGAGTGTACACCGAAGAGGACTCGAACCTCTAACCACCTGGTTCGAAGCCAGGTACTCTATCCGATTGAGCTATCGGTGCTTTCAGAAATGACACGCCTCCCCCCCGTCCGTCGGAACGATTCAACCCAAGAACGAACCAAAAGGAACTGTACCCGGACCGGAGCTATTACTTCTTGGTTTCGGAGCGTTGCCCGGATTCGTAGTCCCGGTTCAATCTGGATCGTGAACCAATGATCCTAGCCCACCTAGCCAGTCTATATACGCAATTGAACTGTACTCGTACCCTTACCGTTGCACTCAATCCCTAGTCTCGATTGATTAAACTGTCGTTACCGTACCTATTCTGGTTATTGACTTACTCGCATTCTACTGTACCCGTTGATTGGGGTGGGGGCCGTAGGCCCCCCCGGGCTGGCCCTTTGGGCCAGCCCCGGCCTGCCCTTTCTTCGCTTCTCTGCACCCGCGCATCGCATTGCACCGCAGCCTTCTTTGATAATTCTCTTCTAGCTCCGGAGCACATAACGAATTCTCCCTCCGTACCTGCCGCTCCGGAGCACCCAGCTAGTCCTTCTTCGCTGCTTCTCCGCACGCAGGCCAGCTAGCTGAAAGGAATCCTCGCTTCTCCGCACGCAGGTCAGCTAGCCCGCTGCTCTTCACTTCTCTGCACCCGCCACTTCGGAATTGGCACATCGCGCACATCCTAGCGGATATTCTAAATCCGCACATCGTGCACCTTGCCTTAGCGCAGGCCAGCTATCGCCCTTCTTCGCGGGCCAGCAGCCCTTCTCCCTTTGCAGCGTTTAAGTCCCTTCTCCCTTTGATGCCGGAGCACGAAGTGGGAATTCAGTGCAGGCAGGATTCAGTGAAAGCAAAGAACAAAAAATCGCACATGCACAGAGGGTGCATAGCCAACCGCCCACCCACCTACGGGATTCCCTTTCTTCTGGTTGCCCTTCAATACCCTCTCTTTTCGTAGCCGCCCTCTTTTTTTCTTTGTCGTTGTTGCCCTCTGGCCTTTAAGAGTCAGCCTACTGATTGCACCACGTGCAACCCAACCGCACCACAACCAAGTAAGCAGAAATCGGGTAATGAATAAAGTCTCTGTCCCCTTCTCTTGATTTTCAACCTTCTTCGCCTACCACCACAACGCGCGTCCCACCCACCACCCTTACATCAAGCTGGTACACCCCCCCACCAGTGCAACCCTTGGGCATAGCATACCAGTTTATCGCTTCTGCCGCCACTTGAAGACCATCCTGGTACGTTGCGCTGAAGGGGAGGCCGTGGCAGCGCGTAGCGCTGCCCGCCCCCCCCTTCGGGGGGGACCCTTCCTCAGAATGGAATTCATTTTTTAGGATAAAAAACGATATTCTGAGTTGCGCGGGCCCATGCACATGGGATTTCCTTCACTGATCGTTCACTGGCCATACCACTAGAGAGTCCAAACCAGGGCTTGTGTGATTCTCACACTCCCGTTCCCATAACCGAACCATTCATGTAGAGGCCACGTTCCATAAAGAAGAAATTCCAGTGAAATGCTGTATGGGGGGAAAGGGGTGTTCCACTGCGCCTCAGAACGCGATCTGGAGGCCGGTTTGCCCGACCAGTCCGGAAGGTTTCTTCGATTCGATCCGTTCGATGAGAAAGAGGAAGCAGCGCTTTGTTTCGCTTCGTTTTGCGGAAGAAGCAGCGATTCCTTAAGGGAAACTAGCGCTTTGCAGCGTTTAGATACCTTTTGCCCCAGAGTGAGTATTTTGTTTCTCACAAATTGATCTCATCTGGCCGATCCAAGTTTTATTAAGTGAAGTGGTACCGGCAAGGTATCAGTGCCAGCCGAAGCGACGGTAGCCAACTCTCGTCCGTCCCTTCTGGGGCCAGCTTACTTGGGCCCCCACCAGCAACAAGGTATCGAACAGCAACAAGTTTAGGGTATCGAAACCCGAATTCCGTCGGTCGGTGGTACCGGCAAAGCGGTATCAGTGCCAGCCAAAGCGATCGGTAGCAGGCCAAATCGTTTAGCCAACTCTCGTCGGTCCCTTCTGGGGCCAGCTCACTTAGGCTCCGCCTGGGGGTATCAAAACCCAAACATCAACACAGAGGCACTATAAGGTTTGCTAAGGAAAAATCAACGCAGAACGATCTGCAGTATGATTTTCAAGGGGATCGGCAAATCGGGGAACTCTTCCACTATTCCTAGCCTCCGTAGTCATGGTGCTCTTCTGTTCACATCTCCGGGCTATCATAGCTGGATTCATAATCTATCTCTACTCTGGAGTCACACCCTGGATAGGTATGGATCCTACTTCACTCTACCAGGGTAGTTGCCCTCTACTATTCTATCTCCATCATCCTACTATTCCCTCAGTGTCCTAGTTACTACTTCACTACTCAATAGCTCCCTCTTCACTGCCCGACAGAATCAGACTACTCAATTGGGAGTCACTCGTAGGGGAGAGGATGGCATTCAGAATCATACCCCAATCATGAAAGAAAGGCTGCCGCTAAAGGAAAGGCTGCTGCTCCCGCAAAAGGGGGCGGGTCCGGCCTTGGACGACCGGAGCGCTACGCCGGTCGGCCCTCGGGGTCCAGTCCTGTAGCTTGCCCGTTCCTGGGGAAAAGGTGTGGGTGGCTCAGGGATAATCGCCGGTCTTCTTGGTTCCAAGGGGTCCGAGCGAAGCGAGGACAACTCCGACCGAAGGGTCCGCGCAAGCGGACAACTCCGACCGAAGGGAGGAGTTGGGGGAGTTGGGTAACCTTGGTAAGTCTTATTCAGTAGCGAAGCTAGGTTGCTAGTGATTTTGGGATGAGTATCATCCTGCCGAATGGTGTCGGGGAAATTGGGGGCCCGATACTATGGGGTGTGCTCAGGTGGTATCGGGGGCTTTTTCTCGCTAGCCAAAGGATGTCTTGGCCAGGTAGCGCTACGCGCTACCGACGGGAGGTGCTGCGCACCTCCCAGCCCTTCTAAAAAAAGTGTGCCCCAAGTGAAAAAAGACCGGTTGACTATGAGGTGGAGTAACCTCAGAGCAACCTTTGAGTATGGGATAGCAGCCGGCAGGCGAAAGAAATCCGGGGTTGAGTGCCCGAAGAGTAATCTTCGGGGAATACCAGGCCGGAACTCGAGGGGGCGATCACTGGCCTTCCAAGGGTTCCGATGTGGACGTACCATCGCTGCCAGCCGGCGACCAATACTCAAAGGAAGCAGGGCGTGGTTCTGGTTGCTCAGGACCATCGTAGTGAGTAGTGCCGATCCCGATACGTGACTATGGAATGAGTCCCCGGTGACGCTATTCGATTCAATCAAAAGTGCGACTTATTCGAATAGTTAAGACCCGGTAAAAGGCCTGTAGAGTCCAGGCTGCCAGGCCTGTGACTTGATCCGCGAAACAACGACACCCCTATGAGCCGATGTCTGGGCTTGCTATTGGGGAGAACGCGGGGAGCCTGAGGAAGTAGTAACGGTCGGATGAGCATTAGCCCGCAGGGGGTTTAGTCAACCGGATAGTCCGACTGCTAGAGCAAAGTGGTCCGCTTGGGGTTAAGTCTTTTGCCAGTCAGCGTCTCTCCCTTCTGCTTGTTGCGCGCCTAGGGAGATAACGTTACTGGACCGCATTTCTGAGGGCATATTCCAATGTCACTATTACACTGCGTGTGTAAGGCACGCTGCGCGTGAGGTGGACAACTAGAGAACTACATAGAAACCCATAGGTCAAGCTCTAACTCTAAGGTATAGCCCTAAGACCGGCAGTTCTAGCCCTAAGCCTAAGGGTCTACGTAGCTCATTCTATTCACATGATTTCGAGCAAAATGGTCGCTCGGACAACTCCGAGCGAAGCGAGGAGTTGGTTTAACCCAAGAGAAGAATGGCAGGCACAGGGCCGGAGGCAACTCCGACCGGAGGGAGGAGTTGGAAACGCGTAGCGTTTCCCGGTGCGGGGGCGCTACGCGCCCCCGACCCTCAAGCATACGTTTCGGTAGTTCCCTCGCATACGTTTCGGTAGTTCCCTCAAGCATACGTTCTGGTTCCCTCAAGCATAAAGTGCAGGGTAGGGTTTAACCCAAGCATACGTGTCGGGTTTACCTCAAGCATACGGTCGTAGTTTACCTCAAGCATACGTGTCGGTAGACCCAAGAGGTAGAATCCAACCCACAAACTCGTAGATAGATACCGAGTTTTCCAGCTCATCTTTTTTCTTTTACCGTCGGGCATGAAGGAAAGCCGCCCAGGAGGCGACTCCCCCTTCCCTTCCCAGGAGGCAACTCGCTATTTAGAAATTTTTCGGCAAGAATTCCAACTCCTCGCTTCGCTCGGAGTTGTCCTCGCTTCGCTCGGAGTTGTCCTCGCTTCGCTCGGAGTTGTCCTCGCTTCGCTCGGTCCCTATCGGCTCTTTTTTTGCGCTATGCGCTGAAACCCAACCTACCCCACGTGGTCCCACACTTCAAGGGGTGCCCCCTCCCTACGGTCGGGGGAGTGGGTTCGCAAAGCTCACCCCGGCTAGCGTAGCGCTTTCAACATTCGCTGTTATTTGCTGTAGGAACTGCGTGAAGCTTCAATTCGATAGTAGGAAGAACATATTTGAGTCAATTCCCTAGGCGGGGTGTAGACGAAGCAAAAGTAGCAAGGAGGGCTGCCTAGCTGAACGAAGCGATCTAGGCGGTGCGGCCCGCATCCTTAATCACACTTGAAATCTGGCGAGGTGGGGTGCGAGCAAGCTACGTGTAAACGAAGCGATCAGCGGTTCGGTGGGTGCGGAGAGAGTCCGTTATCCACTAACTAAATTCTCTGCCGCTGAGGAGCAATCATCGATCGCTGTCCCAATACTTCGGGCGAGCGATAGCGAGCCACTTACCCCCAACGGGGGTAAGGGTTTTCAAGATCGACTCTTTCAGACGCTCAGACATCCATCCCTTTCCCAGAAGGACCATGAGCTTGGAGCCACCAATCATCTCATGCAACCCCCACCCCACCACCTAGAATCGCTTCTTCCAAGGAGCAAACAATTGATCCATCAATTGATCCATATGTTGGGCATTTAATTATGTTCTGCCTCGTACTCGACTGTGAGACAGTAAAGACTTGAGAACTACTTGAAGACGGGAAATCCTAATAAGGATGGCACTTCTTCCCCATCAAGCCCCTTGAAGCCCACCACCAAATCATGGGTAAAGGATGGCACTTCTTCCCCATCAAGCCCCTTGAAGCCCACCACCGAATCATGGGTATCGGAACCCAAGCATCCATTTAGAGGCCCTGTCACCTGAGCAAACAATATAGATGGGACCATTTTTTCGTGGACTTTAGCAGCCGCCTACCCAGCTAGTTGTTCCACTCCTGGAAAAACTCTGCCCCGCTACTTCCCTGATAGGGGCTGTGATAAAAACTTTGCGTGAGGTACGTGATCGGAATAATGTTCTAAGCCTCTCGGATCGGCCACATGTCGGGGGTGGGTCTGATCGGGTTAAATGGTGGCACCTACCTACCCGGAGTGGGTACCTGGTAGGGGCCAGGTACGGGTAGGGGCCGAGAAAGCGCGTAGCACCCCCCGGTAGGCCGGCTCCCACCTTTCAAGGGAAAGCGCCCGTACGTCCCTCTCCCTAACTAGGTGGGTATCCGGCCCCTTGCGCCTTTTCCTTATCTCTTCCCTTCTGCGAGGCCCCCCGGAACTACCAGCGCCCCCCATTCAAAGGAAACCCGCTCCCCTACCTACTAGCGAACCCCCCTATCAGGGGCTCCGCCCCTGGCACTCATTAAAGGGTGCAGACGACTCCTCTTTCCCTGAACCTTTGGGGTCTTCTGGGGCAGGGGGCCTTGCCGGCCCCCGACGGAAAACGCGCGAAGCGCGTTTGCCTGGCCCTCAGACTATTACACCTTTAGCGCCGCTTTGGTTCCCCGCCGGCCCGCTATCAGGAATTCATAGGGGTATAATCTTCATTGACAAACGCCGATCCTGCCTTCGAAGCATTCATTATGAACGCTAGCGTTAACATTAGTTAGAGTCTCCTTCTTAAAAGGGGCTTTCGAGCATTGACAGGAGTCAAAGGGGTCGGGTCCCCAGTCCCAGGGTAGGGAGAATGTGCTAGCTAACCCGGCATTGTTGGAGAAGTGTCTATCTTCGTACTACTCAGTGAAAGCAACTTTAAAATATCTTCAGACCCAGAGAGAAATCCCAATCCCACTCAGAGTCTGTCTCTCCGTTCGGCATTAAGGGAAGGGCAAGGGTTGTTTTTCGAGAGTGAATGTCTAGTTCGAACATTCACTCTCGAAAAAAACCTGCAGGAGGTCCCTACGGGACCGCCTAGCCGTTGAGTCTTCTTACCTCGTGATGATGAGTGGTTGAGCTATGAGAGTGAGTCGTGTACTACACTGGGCTTACTGCTGAGTCATTCGGCGATGAGGTTGAGAGTTGAGTCCTTGAGTTCTGAGTATCTCGAGGCTAGTACGGTGAGCTGGCTACACGGTCACTAGGGCAGGGAGGTGCGCAGCACCTCCCGCGGTAGCGCGTAGCGCTACCTGCCGTCGGTCACACGCTTGCGGTTCTCGTTTCGATGTCTGAGCTGCTCTTGCCGGCTACCTTTAGAGGTGGGAGCTTCTCTATCGACGGATCTCCCCTCGTGAGCTGTTCGTGGCTCAGGGACTATCTAGGCTGATGTGCAGATAGGTACCCATTCCTCCCACTCCCAATACCCGACCCCATAGATATTGACGAGATTCCTGTTTCGATCGGAAACCACAACGCGCGAGTCCGTTTTTGTAAACTGAAGAGGGGTTTAAAGGGGTGTTGTAGAGAGCGCCAACGCGCTTGCCTCGAACCACCACCCGAGAAGGGGACTCGTAAATAGGGCCTAGCCGTTAGGCGGACGCGCTTTGTCCCGGCTCTAACAGTCCCCCTCCCTATCGCGTAGCTTTCATAGAGTGCTACGGAATGAAAGAGCAGCACTCGGAGAAAGTGCTCCCAAAGTTCTCCGGCCGAGGACTTCCCAAAGATCAAGATCGGGGATCCATGTTTGCGATGACATTTATCATGCAACTGCCTACCGCTGCTGGCTAAGGATCCATCCATTGCAACAGGCAGAGCAGATCGGGATCCGTTCCAAGTGCTATGAGCTCTGGCCAACTTCGGAGAGGGTTTTTCTCCATCTTTCGCTGGCTCGGTTGTCCGTCTAGAAGAAGGTGATGTGCCAGGTTCCTTATCTCTTGGCCAATTCGATGCTTTCAGCTCCTACTCTCTCGACAAACGAAGGGCACTCAACAGGGAAGAGGTAAAATCGAGGGTGATCCGCGCTGTACCCTGTCCCCTGCAAAGTATCAACAATACCTGGTAGCTTTGCTCTTTCCAGGCTAATTTACCAGCTCTAAGGTCGGGTTAGTTTCTCGTGGTAGACCCGAAGATGGCCTTTCACTGGGGAGCCATCGACGGATGAACATTTCGCTTTCCCTATCATATTATCCAGTCTCTTTGTTAGCTGTGAAGATTCCTTGCTTATAGTTAGATGGAGGAAAATGGAAGTGTTTGTTCGTACCCGCTATTATTTCAATAGTGAGTAATAGCGGAAAAGTCGGTCGGGCGGCACAATCGTGCATTGGCATATACTATACCGAATCATTCGTTAGCTGAGGGAAAACCTAGCAGCTTTGCGCTTTACCCCTAAAAGCCTTCATATCCAGTTGTGTTAGCGAAGCTGAGGAGCTCGCAAGCGAAGCAATCTCCCTGATTACTCGACGATTGACGGTTCACGTTATACACAAAAGTTGTTCACACACTAGTTCCAGCGAAAGGAAAGGAACAGCAGCAAACTTTAACAACCGCTTGCCCAACGCGTCCCATCCCCAACTTTGCTTTATGACCCCTGGAAATTCTGGCATGCGTTAGAGATTTTCATTCACCAGATGCTTCAGGTACGAACCAACCTGAACCAAACTATGGAGCTACGCGTTTTCCTGCGCCTTGCCTTGCATTGCCGACGGTTGGTGGCGCTTGCATGCACTCGACGGTTGGTGGCGCCTTTGCATTGACTCGCCCCTCAGAAGGTAGCGAGCGTGAAGTGGGTGATGCAGCGGGCGATGCCCGACAAGGTTTCGATTTCAGCTTCGGATTATTCAGCCGATTCGGCCGAGTGAGGACAACAGAGGAGTGTCGGACATGAAACCGAAGCAAGGGGTGCAGAAGAGATCGGACATGAAAGACTGATGCGCTGTGCCGACCCCTCAGCTAGAGAAGCGCCTAGGCCAGGTCCTCGTGCCTATCGAACAAGCTCCCCCGGGTAAGGCGGACCCACTAACAAGAACTGCCAACTCCGACCGGAGGGAGGAGTTGGTCAGGCAAACGCCTTAGTTTTCCTGGCCGTTTGCATTTCCTGGCTAATCGCTCGTAACCTTAAAACATCAACAGCTGATTCAATGATACGGATGGAATAGGTTGAGGAGGAGGGGACCGAGAGGCAGTGAGAAGCACTCAACCGGTTCAAAGGCGTCTGGATAACTATCTCTCATGCAGTCAGTCTAAGGGTAGATGGAATGCTACGGTAGGTGGAACAGGTAGCATTCTACCCGCATTCACATGTACTTCCTACAAGAGCACCGCGTCTCGTGCACTACATATACGAGCGGCTTAGACTTCCTCCTAGAGCATCTTTGGCTTTGCTCTTACCCAAACTAACTAAAAAAGCATCTCGTGGGAACAAGGATGCGCAGTCAGCTACCCCCCAGTGTCTCCTACTTGTTAGAGAATCACCTACAAGAGTAAAATACTCTTGAATTGGGGTACTCCTGAGGGATTCTGCCCTCGTTACATCACATATGGGCTGGGAGGTGCTGCGCACCTCCCAGCCCGTACTCGGTCGTTGCCTTACAGGCCCGGCAGGACACCCCGCGTTTTCCTGCGCCCTATATACAATGGATTTTTAGCGCCCGGCACTAGTCGGAAAGCACTACGCGCCCTCTCCCTCTCCCTTTGGTCGAGTCTCTCCCTCCCCAACTCCTCGCTTCGCTCGGAGTTGTCCTCGCTTCGCTCGGACCCTATGGTCGAGTGTCTAAAGGCCGAGAAGGCTTGGCTTGCTTTATGGCCCTATAGGGGTCTATAGGATACACCGAGCCGACTGCTTCATTGACAGAAGAAACTTATGCGCCCCTTTGAAAGCTACCGCCCTTCTCTCTGCATCTGGATATGCCGCTAGTGCGCCCCTGCCGCTACTGGATCAATCTCCCACCATTGCCGTTGGTGGCGGGACCAGATACGGATCCAAACGAAGGGATGTGGCCTCTGCTATCAATGCCTGCCATGCTACCAATGCATCTTCTGCTCGCACTTTATGAGGGTAGAAGGGTTATCGACGACGAGCGGAGATTACAGGCCGGGGCATTCCATCGACTGCCGAAAGCTGATGATATAGCTTTCGGCAGCCCTTTAGTTTGTTCAGGGTCCGCGCAAGCGGACAACTCCGACCGAAGGGTCAGGAAAACGCGTAGCGTTTTCCGCTTAGAAAAAAGGGAATTGTAGTTTATCATGGGTAAGTGGTAAGGGAACCCAATCGAAGAATATCCGCTGCAACTGAATCCGCTGTTTCGGGAGAGAGAGGGGGAGCTTTTCGAATTCAAGCAGTGATTCCGACCATTTTGCCAAAATTCCCCCCAATGATTTCGATTTCACGGCCAACCCTACTAGACCACCGGGTACCCGACCTACGGTCCTGGGGCGGTAGCTTTTCGAATTCAAGCAGTGATTCTATATACGTTTTTTTCGCTTGCCAGAGGGACAACTCCGACCGAAGGGAGGAGTTAGGGTTTGGCACTTGGAAAAAAGAAAGGTGCAGCTG
>Contig148+29543
ATCCTAAAGCAGCGGATAGACGCGAGTAAAAGAAAAAAACGTATATAGAATCACTGCTTGAATTCGAAAAGCTACCGCCCCAGGACCGTAGGTCGGGTAACCGGTGGTCTAGTAGGGTTGTGGCCGTGAAATCAAAATATTAGTGGGGGACTGTACCCGTCATGCCTTTCTATACCTTGCAACATACGATATGCGGTTGTTAACCCTGCCGCATCTTTCCTCAAGCTAGGTAAGCGTAGGTGTTAGAGGTATCTATGCATGGGAAGGCTAGTAACCAAACTCCTCATATGGTAAGCCTCTGCCCTGGCAGATTCCGGAACACCGTTGTAATCCTAGAAGGCGACTGAGGTAACTAGACCCAGCACACGTGATGCGGTTATTGCCTATCTCATCATACTCTCCTCCTGGGACGGGCATTACCAAGTGAGAGCTTACCATACGGGTACAACCTGGGGATTCCATGAGAGGAAAGATGATTAACGAATACCTGATATGCCACGTGTGCTGGGATCTAAAGACGAGAGAACTAACCGGATTGATGAGGTAGTTATCCTTATCGTATGGTTGTACTCTCAGGTCTCAGAGATGAGCGGATTAGCCATAGCCAAGCAAGCATAAGTGAGGCGGGATGTTGAACATTAACCCGATCTCAATTCCTGATCCCATTACAGCTGTTCTCTCATACCGGGATTGGGATTGTATGGTTAAGCATTCCCTCTAGATAAGCCGGGATCTATTCCTCTAGCTGTAGCGGTTCTAGGCCAAGGAACCGCCGTAGAAGTCTCCATAGGTGCGGCAGCTGCTATTAACCAACTAGTCCCGGTACCTGGCTTCCAGTAAACCAACGTAACCCCATACAGGCGTACACTGCTGCCGCTCCTCTTTAGAAGAAGTTAAAGGCAAAACTTAAAGTGAAGGAAGCGCGTTCCACGGCTGGCCCAAAGGGGCGAAGCCACTCGACTGAAAGGAGAGGGTGGGTGTCCGGGGCGCTACGCGCCCCGACACGGGAAACCTAGCGGTTCCCCGTGTCCCGCCGGGACACCACTTTAAGGGGCTGGCCCGTAGAATACGGGCCAGCCACGGCCAGCCCGGGGGGGGCCGGAGGCCCCCCACCCCAACTCCAGAAGTTGCGGCCACCCTGCTCGGACCTCGCAGTGCTTACACTTCTTGCCCATTCCTCTATGAGACGACTCTTTTCATTCGATTGGCAAATGTCTCTATGGATAATGCAATGCTATATACCCAGAAGAGTTAGCTACTTCACTGCTCCGCCAATCATTCACGATGCTTGGGCTGCTTCGCTTCAGACAAAGTGGGTCCTTTCCATACTTCTGTAAGGGTATCTGATACATCTATACGGAGGTTCGGCAAATACAACAACATTGGGTTTTTCATACTCGACCTCTGAATGGTGTGGATAATAAAAGTCTAGATAATGGTGAGGAACATTTTTTCTTCCTTTTTTTTCTCCCCCAGAACTTCCCTCGACTTTCCCTCTCTTCCCATCAATATGAGTCGAGAATTTTTCAAGAAAAAGGTCCCGAGAACGAGTAATAGATATTCTATGAATGGAAGGGTAGAATGAAGGTCTCAAAAACTTTCGTTTCACTTTGTTTAGTCGTTTTATCGATTTTCTAATCTCGTTTTTTCTCTTTCCACACTCCATTATGTTTGATTTAACAAGATCCTTAGAAGCCTCTTCAATGGATATGAGATCACCACAAGATACTATAAAACCAGGAACATCGACTATCTCAGAATTCACATAAACATGTTTATGTCTCACTAGCTGCCTTGCCTCAGAAATCTGTTTACGAAAAGAAATACAAACTAAAATAACGTCCAATCTTTTTTCTAAAAAGGGTAGAAAACTTGCATTTCTTTTAATAGTTCCTAATAATGGTTTCACTTTCTGGAGCTTCTTTCTCATAGGTAATCCGTAGAAAAGGGACAACTTTCGTGTAGTTTGTAATTTCTCAGAGAAACTCTCAGATTTTCGTCTTTGAAATGGTTTTTTTCTAAGTCGCTTCCGAAAGGGAAACCCCCAAATGAGGGCTCTTTTTCTTGGATTCAGTCTTTTATGCCAAACGTTTTCCTTCATTTGACGACGAATTTTAAATCCTGATGCAAGCATATCTCGCTTACTATTCTTCTTCTTTAGGTTTGAAACCCACCAAATTTGTTGGTAAGAAAAAGGGCTGGCGTAAGACGACCTAGCGGGTTTCGTACGCGGGTGATAGACGCCCGTAGGGCTATGGAGATCGACAGTACGCCAGTGAGACTGGCAGACCCCTTTGGGCCGGCCTTTGATATTCGCATGAATCCGGAATCATGACGGAAAACGCGTAGCGTTCTCACGGGCGAACGACACGTGAATCCACTGCACCCGGCACAATTTCGACGGAATAGAATCCGGCTTCCTATATACAATGATTCGATTCTCGGTCGGAGAGCGCGTAGCGCCCGCCCCTTCCCGCGACTCCCGCCCCGTACCCATATCGACGGAGCAAATCATTGTCTATAGGACGACTGTCGATCGATGGGCAGCTATTCGACCGATAGTGTTGGCACCGATAGTGGGCTGGCCCAAAGGGGCGAAGCCACTCGACTGAAAGGAGAGGGTGGGGGTGTCCCGACGGGACACCCCCGCCTCAATCTCTGTCTGTAGGAAAGGTTGTATCTAAGTTCAAGGTGAGTTCGCTAAGTGAAAGTGCATTCCCAAGTGATGGGTAGGCATCTCCGTAAGCATCAAAATAGGCCGTTCCTGTGCGCTTAAGGCATCGTTAAGTCAGAGGGGTTGATGCCTCTTGCCACTGGGGGAGTAGCCCCTTTCCCCCTTTTTGGGCGAAGCCACTCGACCCGAACCCAAAGGGCGTATGATAATTCGATAGTGATTTAGGTGGAGTAAGCAACTCACTGGTGGGTGATGATCCTACTCCGTGCACGAAATGGGGTACCAAGAGATAAGAAGGAATTGGTAATTTAGGCTGCTTCACTCTCCCCTCCCTAATCACGGAACAAGTGAAAGGGCTGCCTCTGCTGACGTACGCTCCCGTCTCCTTCGGTCGAGCAAGGGTTTTACGGCAAGCCGTAAAACCCCCTCATCCCAAGGATTTGAGAGGAAAAGCATTATTTCTCTACGTTTGGAAAGTAAAAAAGATGGAAGGGTCAGGAAAACGCTACGCGTTTTCCGGCGGGGCCAGGTAGCGCTACGCGCTACCGGCGGGAGGTGCTGCGCACCTCCCAGCCCCCCGTCCGAGCGAAGCGAGGACAACTCCGAGCGAAGCGAGGAGTTGGGTGACTGAAGAAACGAAAACAACTTCGGCGTCATGTTCGGCCTTACGCATGTGTCACTATAGAGATAACTACTTCTGCGGTATCTACTATAGCCAATGCGGACAAAATAGTCAAAAGGGTCGAGAACCTAGTACCCTAGAAATCTCTGATTGTTGGTAGGAACGAGGTACAAATCTCAGTAGGTGTTCGAACAGAGAATCTCACGTGGTACATGCTGAAGAAGCTGGTCGACTTGTTGCCTCCAGAGCAGCGGTACCTAATGTCTATCAAGTTCTTTCACAGTTGGACGCCGTGGCAGCGCGTAGCGCTGCCCTTGGGGGCGCAAGCGCCCCCAACCCTCTCTGCAGTACGATATTTGCTATGGATAAAAACCCAATGGTACGGGGGCTCGAGGACATACGGACTAGAGTGGAAGCTCGAAAGAAGCATGAGAACGTGTCTAATGCTCTCCTTCTCAGGAAAGCTAAATCGTGGGAGCATGTGCTCTCGAAGCCTGAGTTGGTCGCAGCATGTATGACCTCGTACCATTCCTAAAGGCTACCTTCACTGACTTACAGAACTTGCGGAACAAAGAGATTTCCCCTATAGAGAAACTCACTCGCTATGTGACTGATTTACTGGGGCAGGGGAGGAAAACCTCAGTCTACTCGGAAGAGGAGCTGGGACAAACTCAGTTTCTCTTCCTCTGGCTTGTGGTCAATGTCTTTTCTGAGATTCGGGAGAGGACTTTGCGGCAAGGTCAGTTCCTGCTAGTGGGCGCGCGCGTAGCGCTTCCCTAGGGCGGCCGAAGGCCACCCTGCCCGACTTGTTCAGTAAAAAGCTCTTTCGTTTCTCTCCTGGATCAAATATTCTCTCTTTACTTCGTACCCAGAAGACCTAACGATTTCTCTGGGGGTAACAAGCACTATGATCTTTGGGTGATTGATGAGTTATCCGGGTACACAATAGAGCCTTCTATGTTTCGCAGGATACTGGACGGGCAGCGAGTGCGCCTGGACCAGAAATAGGGGGTGTCTTCGAGAAAACTGAAAAAAACTGCAGGGCTATAGAAAGGAGATTTTGACTCAGTGTTCTTTCGATATAGGTGAAGCGGCGGGAAAGCGGAAGAGAAGATTGGGTATGGCGAGATTGGGTAGGGCGGTGGGCTCAAGAGGGTAAAGGTGGAGAAGAGAGGAAGATTGGGTGGGCTCAAGAAAGAGGGAGATCAGGGGAAAGAGTTGAAGTTAGGAAGGTGGGCGGGAAAGCGCGTAGCGCCATATTGACTTTACGGATTCAGGACTTTGCGCCATTGGACTTTAAGAAACGGATTCAGCCAATCCATGGCAAGGGGATGGCCTGAGTAGGTGGAATTCCTTCTGGGGATGGGTATTTCCTGAGTAGGAGGACCTTCTTAGTTCGATCCGAAAGAGACAAGGCTCCTAAGCGGAGGAGGATTCCATTCCTGCAAGGGGGGGGGGGGATTTCCTGAATAGGAGGACCCTAGTAGGAGGAAGCATTCCTTCTTAGCGAAGGAGGATTCCATAGTGGAAGGAAGAATTTACCTTCTTGGGCTAGCTGCGGAAGACACGGAACCAGAATATCAGCCTAAGGGGCCGCCACTTCCAGCGAAAGAGTAGAAAAGTTTTGCAGGGAAAGAAGAAAAGGCCATGATCAAAGGTAGGGTCGATCGGCAATGGGGGCAGGGGTGTCCAACCCCAACTCCCCCAACTCCTCCCTTCGGTCGGAGTTGTCCTCGCTTCGCTCGGACCCTTCGGTCGGAGTTGTCCTCGCTTCGCTCGGACCCTTCGGTCGGAGTTGTCCTCGCTTCGCTCGGACCCTTCGGTCGGAGTTGTCCTCGCTTCGCTCGGACGGGGGGCTGGGAGGTGCGCAGCACCTCCCGCCGGTAGCGCGTAGCGCTACCTGGCCCCCGCCGGAAAACGCGTAGCGTTTTCCTGACCCTTCGGTCGGAGTTGTCC
>Contig149+12169
GGTGGCTCATGCGGTGACAGGACAAATCTCATTCGAAACGGATGGTGTGGGTTTGTCTTTAGTCCAAGAAGCTGCTACATTAGCAGCGCATAGACTACGTGTGTCAACCAAGTTTGTTCAGTGGTCGTAATGTCGGTAGTGAGAAAGAAGAACCGCCTGCAGAAACACTTCGCGAAGAGAGCGGGGGCGTAGTGGATTTTTACACCACGTAGCCCCCCGAAATTTCAATAGACCCGGGGCTAGCGTGAAACACTATTGAGGCCACCTTTGTGCTTCGCTCGTGGCTGTAGTCCAATGGCAACGATGGTTTGGAGCAGGGCAGCGCCGATTAGGCGCTGCCCGCTGGGGCCCCCAGCCAAAGAACGATGGTTCGGAGCCAAAGACACGCTGCTATTGGGTTTAGGGTATCCCACGCCCATTAGGGTTGGCTCCCTCTAGGGTAGTCCACGCTCAGGGTATGGGGCAGTCCCCTTCCTTTGCAGTTGGGACCGCCCTTAAACACGTTGTTAGAAGCGTTGGCTATTCGTAGATCTGTTATACAGGCGATTTAGCTACTTCCAATCTTTAGTTTCAACTCTCCAGTGAGTCTTGCTATCTCCCAGTCGTAACTGTACCTTGTGGACTCTAACAAGCTCTCTTCGCTTCTCCCCGGCGCTTAAACAAGCCAGTAGCTAAACCCCTGACCTAATCGGTCAGTAGCTGAACCCCCTCTAACGGGCAGGTGAACCACCTCGTGTTGTTAGTTCGCTCTCATGGACCGATTTTACTCTCAACCCTGAGTAGCAGGTAAGCCGGTGAGGGGATACCTGCAGAACCGTTTAGGGGCTCCCGGTACTGAGCTTCCGGTTGGTAAGTTGGCTCCCCCCAGGGAGGGAGAGCGAAGGAAGCAGACTGAAGAGGCTTTGTTCCCTTTCTCCTAGAAAGTGGGCTTGGTCCTGGGGGATCAAGGGCACGTACCTGTCCCCGTTTGTATTAGGGGTGGGTACCAGTTCGTCTGCCGGGGTACCCTTTGTATTAGGGTACCCAGTTTGTCTGCCGGGAGGGGCGGAGCCGGGAAACCGCTTCGCGGTTTACCCGGTACCGCCCCCCCTTTTTGATGATGGGGGCTGCCGCTTGGGGTGGTTACCCCCAAAGGCCTAGCTTAGGGCGGGGGAAGCGCTACGCGCTTCCCCGCGGGTGGCCTACGGCCACCCTGCGCCTTTTGACCCTTCTCACAAAATGAAGGGCGCCGCCGCCCGCTGCGTTTTGAAGCGTAAGCTTTCTTGCCTCCAGTGGTAAGCACATTAAGGGCAAAGGCCTTGTCTTCGGAATCGGCTTGGTCCTCGCGGCTTCAGCCCCCTTTTAAGAGAAAGGGCGAAGGGAGGTCCTAACGAGTGACCAAATGCAGTAAGTTCAATCCTAGTCAGGGATGCCCAAGGATGATAGCGTGATATTCTGGCAGTAAGTTAACGCCTTTACCCATAAATCAGTACCCGTCCTTGGAAGTTCTCTTCACCGGTATTTTACTAGCGATGCCGTCTCTCATCAATTGGGTAATACGGTATTAGACGGGTCGTATCTGGCCTTATCTCAGGTTCCTGGGCTAGGCAAATAACCAGCCTATGACGGCATCGCTCAACATCAATAACCCACATGTCCCTTATTAACGCTTCCCAGGTACAGAGGTGAGAGGACCTGAAGGGTCTATATGGGAAGAGCGTTATCCGTCATTTCCTCCCAATTACCCCTCAGAAGCTATCACCGGTTATTCCTGGAAGCCTTGGACAGTATTTGCTCACCGATAAATCCTAGATAACCCTGTAGGGACTTGATGAGTAACGCTACAAGAGACGGTCAGGAGATTATGGAACCCGGGCAGCGCTACGCGCTGCCCGGTTGGGGGCCCCCGAACCCATCCCATAAGACCAATAACCATACCCCATTAGTCTACTGTTCGCCCTGCCAATCAAACATTAATGCGTCAGCCAAGTAGCCGCTTTAGTTATCTCTTAGTGCCAGACGGATTAGCTACTTATCTGATATGACCGTTATTGAGGTTAACCGCTTACTTAAGGCAGCAACGAATATCCCCGACCACCCTTTTGGTACCTTTGAGATGACGGGCTAATTACAGCCCCAGAGTAACTCCTGAGACGCACGAGTAAACACTGAGGAGATAAAGCTGCAAACGGTACTGATGAGCTCTTGTTGGTCCATAAAGTCCTAGAACCGGTTACAACATACCAGATGAGACCCCTATCATGGATAACGGTATCTTTTAGTGTTCGACCATTAAAATCCCCTGCCTTTTGTTGCTTCTGTAGGACCGTATTGATGAGTGAACATAGAGGGCGGCGAACGGTACCAAAAGATGCCCCCGGTAGACATCAATGGGTTCCAGAGGGCGTTATTCGGTATTGCTGGCGCTGGAAAAGAGACCGGGTACTACTCTATGGCCTCAACAGGTACTCAGCTATTACCCGACTAGAGAACTGCTATGACCAGCTTTACCGCATAATCAATATTATCCTTCCAGGTCTACCCCGTCGTAAGGTCCCTGGCATAGAAAAGCTTTAATTGGGATTGGTCGGTAGGTAACCTTATAGCTCACGGTTCCCTCCCTAAGTCGCGAGATTTTGGCTCTACAAGTCCTGAGTGGTCTTACAAGGTTAGGAACTGTTATACCTGGGTCACTGGATCAGTAATGCGTAACGGCATACTACCATGCGTCTACCCAATAATCCTTCTATAGCCATCATTTCCCTGCTTACGGAATATTCCAGCTTACAGGTTAATCTCAGATAATACCATACCAGCTTAGCAAATACAACATAAGACCAGTTCCTATAGACGCATGTCCGGGTCCTAGATAAAAGCTTAGCCGATTAAAATGGAAATGAGATGAGGCTATAGCGTTATATTGGTTGATTCTGTGGGGACCTGTCCTCAGCGTCGTTACCCATTATCCCTATTGGGCTCGCCGGCTTCATTAACCCAGTAACTAACCTCCAGTACCGGACATTACCTGAGTTACTGAGGACAGATCAGGACAGGACAGGTCCCCACCCAATACTGGACAAGGAAGACGAATAGGGTATTCCATGCCTTAGACCTCCAGCAGTAACGATAAATACCTAACCTCGTAGAGGTCTATGCATACGTGGTCGTACAAGCCCTGTACCCAGATGCGGTATGGACAACACACTGCCTCACTTGTTGAAGCGTTATTCCATAAACCCCTGCCGGAGTTAGCTAACACACCAAATACCAGTATGACCAATACCCTCCCAACCATCACTAGCACCATAAGGCCCTAGGAATTTTCCACAAGGATGAACTCTATCTGCTGCCTGTCCCGGGACTAATCCATAACCAATTATCCAGGATTGACTAAGGTAACCCCATCGATACTGTGGGACGTAGAGATTGGGGCCTGAAGGGCTAAACAGGAGCCGACCAATTTGTCCAAAGTTTTCTACAAATCCCGGGGACCGTCACCGGCTGCTAGGGAAATAGACACACAACCTGTAGATGCGAAAGGGAGATCGGCGCCACTCGACTGGCCGGTTTGACAATCACATCACTCCGATAGGTAGGACACGAGTGTCCCCGGCCTAAACAAATTTGTCCTGACTGTGGGGCGCTATAAGCTAAGGTATGAGATGGTGGTTATCTTCTAGGCCAAACAGTGTATTTCCCATCAGATCGTACGGTGTGATAGCGGCGGATCGTATAACCATAGTCCTGCTCTACTAACGGACATTGATAGCGCCAGATGCCGAGTATTGGAACCAGGAAGTGACAAGTTCAATATCGTTACATGAGAATATTGGTAATGGTTATCTCCGATCATACCAAGCTAAACCTCCATGACCATGCCCTAGTAAGGTGCCGTTGGAGATAAAGGTGTTCTAAATTGGGCACTTTGATTCCGCCGCTGTACAACCTTACTGGTTCAATAACGTCTCATGATATGGTTAAACGGCTTCAGCTCATAGGCTCGTAATCCTGTACGTTAACTACTCACCGGCAAGATATTCCACTTCAAACAGGCCAGGTAGGACCATAAAGTACCAGGAAGAGATGATGTGTCTAGGGTCCGAGCGAAGCGAGGACAACTCCGACCGAAGGGAGGAGTTGGGGGAGTTGGGGTTTACGGTCTTATTCTCCGTTAATCCAAGAAGATGAACCAATCCTCTTATCGTATGGAAGTAAGACCAGGAACATAGGCCGTGGCTGGCCCAAAGGGCCAGCCCTTAAAATGCTTCTGCTCGCAGAAGCATTTTAACCCTTTCTCGGTGAGTAATGCCGGCGAATCCCAATAGCACCGGAGGTAACCTATGCATGTTGGGTAGCTAACGCTCATAGAACCAGGTAGCATCAGGAATCTAGGGCAGGGAGGTGCGCAGCACCTCCCGCGGTAGCGCGTAGCGCTACCTGCCCAATGATAGGGATATGAACTGGCATTAAAGGGTATCAGCGGAGCTGAAGGAAGAAATGAACCAACGGAACTATGGATCTAGATACCGGGTATTAAAGGCATTAACATCCACAGCCTAATACCTCCTGGGTTTACTATGCCCCGATGCCGGTTATTTCTTGGTAGTGATAACGATACCTCGAGCATACTGTGTGTGTTGGTAATGCACAGCCCTAGAAGGATAACAGAGGCGTTAGAGATAGACCAGAAGTACCCAGAGAGGACAGACAGGATCTAGAGGTACTTTATGGGATTTGGTATCTACACTATGCATTCCACATACCCAGAAGATCCATGGTAATCACTGCCTCTAGAAGCTGGGCATATGTGACGCCTATTCGTACGTGTTATCTTTCCATTACTTTACCTCCTTACAGCTCAACCTGTAATTGGTATGTTAAGGCTATGAACTCCCCTGTGATACCTGGGCTTGGGATGTAGAGTACCAACAAGCATGAGATGAGACTCACGGTATTATATAAGGGCAGCTGTGCCTCTATAACACCAGGTTAGACCACCACGAGAAGAAGATCAACCGTAAAGCACTAACAGCTAATCTTCTTGGCCAGTAAAGCTCTCATCCAAGGTCACAGCCTCCATAAACCCGATAAGACCCGGCAGCAATGAAGTGTTAGAAGCTCACGTACGTATCCTGTATGTATGGTGTAAGGAGAGACGGGAGTTAGTAACCCATACGATAAGAGGTAATGACAAGCCTATTTCCCATGAGGTACGTTACTACCAGGGAATAGCATCGCTCTAACCATGAAGATACGGGAGCTGTATTCCAGACAGAGGTCACCAGCTGTGAGATGCCCTGGTCACACAACATCCTGAGCAGCAAACCTCGAGAAAGCAAGGTATGGTAGTGATCTTGATCTGCTCCATCCGGGTTTACGCTTAATCAGCTGTACTGGTCATATAATCAGCTGTACCGGTCATAACGCTTGTCTATTCGCCGGTACGGTTTATACCAAGAGATGAAGAGTGTGACCAGGGCGCAACCTCAGACGCCCCAAATAGATATTCCTGTTGGCTTTGAAGGAAGAAGATGTTGGCAACCATCCTTCATAGACCAGCTAGGTAACGATAGAATCCAGAAGTACTCCTGTATGATAGCAGCTTCAAGATCCGGGGTAAGGTATGGTCACTACTCATAGCCTCAAGAGATGAGCTAGTAACGTTACAGACCTTCTCGGCTCCTGTGGCTCTATAACTCCCATGCAAGGGACGAACCATTCCAAGCCTAGCAGGGCATTAACAAGGTGAGATACAGACGCTTACTGTTAGAAGTTCATCAACCTTCCTGACCAACAAAGATACCAGGGTGTAGAAGAGGAACAGTAGATCCATGAGTAACTATACCCCATTGTACGAAAGATGCATAGAGGAGACGCGGCACAGTGGGCTTAGAGGAACACACGCCCTAGACCGCATGGGTAATAGCCAACGTCTGATACCAAACTACGCACTGATCACCCGGGCAACAGGCCATTTTTAAACATATATATTAGCGGGGAAAGGCTAAAACCCTATTGGGGAAGGCTCACATTATCTCTCAGAATTCAGCCTTTAATAGCGTCGGGGAAAGGCTAAAAAGTCGGGGCTTCGACCGACCGACTAATTCTGCTTCGACTGACTATAGATTAATCCCATTACACCCCTAAGCACTCAACCTCTCTCGGCATTGGCTGCGGCCCCCTCCCCCTCCCTTCTTGGGCTGCGTTTCCCTAAGCACTGTACCTCTTCCCCCCGGCCCGCGTCCCCCCTCCCGCACCCGACCAATTGGTCTGGGTTTCCCTAATAAACCCCGCTTTTCTGGCCTGCGGTCAAAAGGACTGAGGGTTTGGCACTTGGCCTCTATCACGTAAGGCGCGCATACTCTTCCTCTAGCAAAAGGATATGACTCCTGCTAATAGGAGGGAGATTGACCCACTCACTGGCAGGGCGGACTAAGCTATGAAGCCCAAAGGTTATTAGCAATCAACCTTTTGAAATACTACCTCTTCGGTATGATCGAGGACCAGCGACCCGCTACCCTACCTACGCATTCACCTAAATAGGTACTCTTCCCTCTTCTCGTTGTGCCCAGTAGCTACGGTAGGCGCATAAGCGGCATGTTCCCTGGGCGGGTAGCGCATACACTCAATCTGGGTATGTTGGCTAAAGAGCTGGGCTAAATGGACCTAGAACCGAAACTGACCAACTCCTCGCTTCGCTCTGGCGATACGCGCTGGTGGCCTCATGAGTTGGGGTCTAACTCATTGGAAGTTGAATCTTGGTTCTTTAAGGAGGTTGGTTCCGGATGAATACCCTTCGTGGTTCTATTTACAATGTGTTAGAGGGGGCGCCCGTAAAACTGCACTGGCGCTACGCGCTGGCCCACTATCAGTGCACTGGCGCTACGCGCTGGTCAAGGGCCTCAGGGTACTGGCGCGTAGCACTGGTCAAGGCATACATGGATTTTCAACACCAAACTAGGAGCAAAGGGAGACGCCCAGCTACTGAAGAACCATGGTGGCGCGTAGCGCCTTTTCATGTAAGTATATTAATTTTTATCCCCAAGCGTGGTTAGGAGCCGGCAGGGCCTAAGCAGGCACACTCTAAGAATTGTTGCAGGCGCTGTTCCCACCCACCGCTGGTCTAAGGCTCTTCTCTCACCAACCACGACTGAGAGAGAGTCGTTCACCACCCCGACCAATTGGTGGCGAAGCGAAGGATTCACGATCCAAATTGTGTTCCCTTTCATCCTGCGCCGTTAGGCTAGGAGTTTTTCCCGATCACGACTGGTTCGGCTCGTTGCCAATATGGGAAAATGTTCACCTTGTGAATGCGAAGAATTCTAGGCGCCTATGGTTCGGTCTTACATCAAAGGTGTGAAGCCACACTAAAAACCCGCGTCGATGGAACAACAGCTCGATAACCACCCGATCAAACCCGATCCAACAACGGGGTAACATTCTTTCTCATCGCCTGGGTATCGATGTACTTTGGGCGGCTTTAGCGCCGCACCTTCGAAGTTGCTCTCGGGTGTAGCTTGCTGCGGGTAGTTTCGGGACCGATGTGTGCCCATGGTTCCTACTCCCGCGTAACTAATAGTGCACCAATTGGGGCTTGAAACTGATGTTGCACCCCCTAGTAGCTCGGCACGTTTCCGCACCGGTTGGTGCGCCTTCCTCTTCTTTCCTTCTTCCTTTTCACGCACCTGCGCGTTACGCCCCTCCTTGCCGTACATACGAAGGTAAAGGGCTAAGACGAATTGACTAGCTCGGCTTCCCGTAAGACGAAGTTCATAGCCCTGGGCCTAGACGAAGTAGGGGTGGGGTCGTACAGACAATTGACTAGCAGACGGCTTCCCGTAAGACGAATACGGGGTCGTACAGACGAATTGACGTTCATACATACGAATTGATCCTCAGTGTTACCCTTTTTGAGTCACCTGTTTCGATTTCGCTTACATTAGCGCCCTTCAAGGCCGTGGCTGGCCCAAAGGGCCAGCCCTTAAAATGCTTCTGCTCGCAGAAGATTTTAACCTGCACTTGGAGTTGCTTCAATACCACCTGTATGAATAGTAAACGAAAGCAAACTTCCAAAGTGATGGGACAGTTCGGGCTTTAACCCCTCCTGACCTAGGCACCCTAGTAGTCAGAGAGTAAGCCGCTTCCTAATAGTCTCACGCCCGAGTAGTGGATTCTCCCCTCGCCTTAATCCCCCACCTAACATAAAGGGCAGCTAGCCGGTACTATTACAGGCCCAGAAACATAGGCGACTAGGGCATATGCCATTGAGAAGACGGTTTTCCATTGCCTTTTCCGACAGCCTGATACTAATAACAGAGCGGGGTAGACGTTGTTTTCCCTATCCGGACGTATTACTGGTATGCCATACCTCTGTGCATATCTGTCTGTGGATACGCATGGAGCGTAACGAGCCTAACTTTCTATAGTGTAGGGAGTGGGCTATCTCCAGCAGGAGCAGGGGTGCACCGATCGGTGGCGCTACTACCCCGGGCACCCCTTTAAGGGGTGTCCTGCCGGGACAGCCACCGCACGGGGGCGGTGTGCTAGAGACTGGCTGCAGCCACCCGCATAATAGAAACGTTCCATCAGCTTTAAAGGGCCAGGAAAACGCACGATTGTCCTAGGGGGCCGGCAAGGCCCCCGGCCCCTTTAGACCCGAAGGAGCCGGCACAGGGGTTGGACCCCGGTTCAGTTTAGGTAGCACCCCCTAACCGCACAGGGGTTGACCCCGTTTGACGCCTCCTGCAAGGATGAAGTAGCGAGATTGCAAGGAGGGAGTAGCAGGATGGTGATTGTAGGCATGACTGTAGCAAAGCAAAAAGGCGCAGGGTGGCCGTAGGCCACCCGCGGGGAAGCCTGCCAGGCTTCCCCCCCTTCAACTTTGTCAAGGGCCCCCCGACGTAGGTGAACCCTTCTTGCCGGAACTGTAATCGCCCCTATACAGCCTTCACTCCTAAAGTCTTCACTTCTGCTATAAAAGTCAATACAAATTCCACGGGATAGGATCCTAATGCCGAGTTGCATGAGTTGTGGCCCGCAACGATGGGTTGTTTACCTGCAGAGCCTAAAGTGCTAGACTTGTAGTATATTTCTCTCTAATCTTTTCCAATTACACAGGTAGATGCCTCTGTCGGGTCTGGGCGTTCAAGCTAAGATTTCTTTTACTACAGAAGCTAATCTATGTGGTCGAGGGCTGTTTAGGGGTGGGCCTAAAGCCCCCGCTAGCAAAGGTACCCACACTGATCCCTTTAAGGCAGAATGGCATGCTCTGCAGATTGACAGGTTTCGGAAGCGCGATCGCTCAGACACAGGGAATCGAATTTTAGGTGATTGATCAGGAGTGGGGGGGCCGGGGTCCCTGCCGGTTAGGGGGCGCTACCTTTAAGCCCCGCCTCCGGGCCGGCAAAAGGGATCTCCTGAGGTCTACCCGGGCCCCACCCCTCATCGTCTGTTTGACTACATATTGTCTGTTTTGGCAGAATATCGTCCGTTTGGCTACATACCCGACGTTTGGCATAATATCGTCCTCCTGCGGGTACGATCGCCACTGCAGTGCGCGATCGGTGGGCCTGGTCGGTGTTCTTTACATGGGCTGCTTCCCGTGAAGGGAAACGCACAATCGGGCGCAAATTTTCCATTTACTTATCCCGTATGTTTCCCTGTCTCAACGCCTACCCCCTTTCTCGAACCGAGTCCCGAGTCATAATCATAAACGGAGCTGACCTCTTTCGATCAGAGTCCAAAACTGCACCTTCCATTCTCATCCTAGAAGGGAAGACGTGATTGGAAGAAGTTTCGAGGTTGCAGACCATGATCCTGTGGATAAAGATGCATGGATGGCACAGGGCCGCAGGCAACTCCGACCGGAGGGAGGAGTTGGAAACGCACAATCGTCCCGTGCGGGGGCGCGTAGCGCCCCCGGCACCCCCACCACCCACCTTATGATTTTAGCTTTGCTGGGGCGAAGCCACTCGAGCCGATAGGCGAGAGGGGTTTGTTGTCGGTAGCCACGAAGCTATAGGGGGAAGCGCTATGCGCGCAGCGATCGGGGAGGGGGTACCCCAAGGTAGGGCAGGGGAGGGGGGTACCCCCAAGGTAGGGGAAAGCGCTATTGTTTCCCTTTCCCGCAAAGGAGAGAAAAGGCCGTGGCTGGCCCAAAGGGGCGAAGCCACTCGACTGAAAGGAGAGGGCCAGCCCTTAAAATGCTTCTGCTCGCAGAAGATTTTACCCTCACTTGATTGCCTAACCAACTGAACGAATCCGTGAGTTGGGCAGGGCAGCGCCGATTAGGCGCTGCCCGCGCGGTGCCAAAGCACCCCCTGCCCGATCGGTACCGGTATATGATGGATTTTGTGCTCCTTCTCTTGAGACCGATATCCACGATCTTGACTTAAAGGAGAATTGATACACTGAGAGCCTGAACTCATACCGACACTTCAGGTAAATTTAAAAGATTGCCCTTAAAGGGATGGGGAAGGACTGGAAAGGGGTAGGGACTTAAGTGGATCATTCATGTCCAATCGCAATACCCTACTAGATATCTTGTTACCCATTACTCTAGTTTCAGATACAGCCTGCAGGTGGAATGCCTTATTATGGTTCTTCTACCCCTGTTGACAAACCTCAGTCTCTTCAAAACATCTGCCCCTTCCAACCAGGCCTGCTGGATTTTGGACTTGAGATAAGCGTACTTTAACAACTGTACCAGATCCTTGTTTTCCTCATACGGATGCCGCAAAGGCACTATTCCCTCCTTTTCACCCTCCTCCTCCTAGAAATGAGGAACTACTCTAGGAGGAACTACAGGAAGAACAACTGGGGGTACTATTTGGAGGAAAGGACCATCAGAAACTAGAGCACCTACCCTAAAGCGGGGCGCTAGCGCCAACTTTATGAAGTGCCGGAAGGCAAACGCGCTTCGCGCGTTTTCCCGGCACCTCCTGCAGGATTCAACCCGGATAAATCCCCACCAGAAACACTACCACGTAGAGCCCCCTTAAAAAGGAAAGAAAAGAAGAAACGGCTGGCATGGTGGGTCGCAACACCCTTATAGCAGACTTTGCATCGAAAAAATCATCACCGGAAGCCCTTTAAACGCGTCATAGTACCCAATGGAAAGTCCAATAAACACAAACATCATTGGTTATTGACCGCTGGATACCCAGGAGAGATAATCATCCAAAGAAACAGCTTCTACGACAATAGGCATAAACGCATGATTGGTTCCGCAAAGTTCACTGCACTGACCATAGTAAACCCCTTCTCGTTTAAGAAAAAGGGAAGTCTGATTTAAACGACCAGGGACAGCATCACATTTTACCCCTAAGGAAGGTACAGCCCAACTATGAAGTACATCAGCAGATGTTATAATCACACGTAGATGAGTTTTGGCTGGTACAACCACTCGATTGTCCACTTCCAGTAACCGTAATTGACCCAATTCCAAATCCTCCTCCGGAATCATATAACTGTCAAAAGTTAGTGACTGCTCATCAGAACCATTATAGTCTGAATACTCGTAAGTCCAAAACCATTGATGTCCAATAGCTTTGATAGTAATGGCTGGATCTACTATCTCGTCCATTGAATATAATAAAGCAAAGGAAGGTATAGCAATAAACATCAGAATAATACTGGGGAGAATGGTCCAAATAATCTCTATAGTAGTTCCATGAACTATTCTTTCAGGAATGGGATTTCTTTCATGGTTAAAATGCCACAAAGTGCGAACCAACATCCATAGGACGAAAATCAGAATAATTATTAGAAAGACCAAAATATCATGATGCAAGTCAATTATTCCTTGCATCATAGGGGTGGCTGCGTCTTGAAATCCCAAGACCCAAGATTCCGCAGCATCACAATAAGCAATTGGAACAAATAGCTGCCAAGTTCTCGAAATCATGTCGGTAGATTTTACTGTGCTCATAAAGCAATAATGCGATAGCCTTATTCGTTCCACCGGGTGGGCAAGTGGGGGCGGGATCACTTGCGAGCCCCCGCCAATCAAATGCTACGGTAGAATCCAGGAAATCATCACCGGATTCGTCGGTGAAAACCGGCTCCGCACGCGCGTTTCCCTTTTTAAGAAGGGGGCAGGGTAGACCTCAGGAGCACTATAGTGGAAGCGCGTAGCGCTTCCCGGCAGGGCGCGTGCGCCACAGAATTCCTTTATTACCGGAAAACGCTACGCCGCTAGGGTTTCCTGCCATACCCTACTCAGGGGTAGCGCTAACGCACCGATCGGTGAAGCCGGCCTTGCTAGGCCTTCGGCACCGATCGGTGCCTCCACTGAAATCCTCAGGATAAATCCTTTCAAAAGGAAGGGCTTGTGGTGGGACCCGGGGGGTGCTACGCACCCCCCGGTCGGGGAGCGCTACGCGCTACCCCGACCGACTTCAGTTGAAGCGCTACGCGCTTCCCGACGGGCGCCCTATAGTTCCACCCTGTCCCTTCGGAGGCTGGCCCTTCTGTAGAAAAAGGGGTGGGGGCCTACGGCCCCCCCGGGCTGGCCCTTTGGGCCAGCCTCGGCCACCACTTCTTCAGAAGGGCTAAGGGCGGGGCGCGTAGCACTTACCCGGTATATTACTACAGTGGGTAATTCAGGTTGTCAGCGCGTAGCGCACTTCGGAATTATTCAGTGCGCGTAGCGCTTTCAACTGAGGTTCCCGAAAGGGCCACTTGCTGGGGCCGGGGGCCTTTAGGGCCCCGGCCGGGGCCCCCTAGACGGGGGCCCCGGCCCCACCACCATCTCTAGAGTGGGTGGGGACGGCAAACCTGACCCCTTCGGTCCGGAGGACACTCGACCAAAAACGGGAGAGGGTGGGTTTCCGCTAGGTCGGCCGCTAGGCCACAGGCCGCCCTGCGCCTTGCCGGCACTCGACCGAAGGGTAAAATCTTCTGCTCGCAGAAGCATTTTAGGGTAGCGCGTAGCGCTACCTGGCCAAGAAAACGCACGATTGTCTGGCGGGGGCCTAAAGGAGTTCCCCCTGCCCGAGCGAAGCGAGGACAACTCCGACCGAAGGGTCAGGAAAACGCTACGCGTTTTCCGGCGGGGGCCAGGTAGCGCTACGCGCTACCGGCGGGAGGTGCTGCGCACCTCCCAGCCCCCCGTCCGAGCGAAGCGAGGACAACTCCGACCGAAGGGTCCG
>Contig15+3224
TTGGTAGGGTTCACTAACCTTGCGTCCTTGAACCGATAACCATCTTTCGGCTAACCTAGCCTCCTCCGTCCCTCGGGACCAACTACGGGGTAGTACAGGGTCCGAGCGAAGCTCGGACGGGGGGCTGGGAGGTGCGCAGCACCTCCCGCCGGTAGCGCGTAGCGCTACCTGGCCCCCTAGGAAAACGCGTAGCGTTTTCCTGACCCTTCGGTCGGAGTTGTCCGCTTGCGCGGACCCTTCGGTCGGAGTTGCCTTCGGCAGGTAGCGCTACGCGCTACCGCGGGAGGTGCTGCGCACCTCCCTGCCCTATCGGTCGTTGCCTTACAGGCCCTGCCGGACAGCCTCGGCCT
>Contig150+1216
TTGAACCGATAACCATCTTTCGGCTAACCTAGCCTCCTCCGTCCCTCGGGACCAACTACGGGGTAGTACAGGGTCCGAGCGAAGCTCGGACGGGGGGCTGGGAGGTGCGCAGCACCTCCCGCCGGTAGCGCGTAGCGCTACCTGGCCCCCGCCGGAAAACGCGTAGCGTTTTCCTGACCAACTTCGGTCGGAGTTGTCCGCTTGCGCGGACCCTAATCGACTACCCGTTAGAATTATTGAACCGATCCAATAATACTTGCCAAAAGGGCCAGTAGTGTGGATTGGAACTGGAAGCTCCGTCAGAAGAGTATTTCAGAGCTTCCCTCTCTCTTTTGAGGTGGGCACTTCTATAGAAAGTTAAAACGCGTAGCGTTTTCCGGTGTAATATAATAGGGGTGGTGGTGGAGAGATGCGGCCTAGAAGGCGATGCCGCCACAGCCTCGGCTACTCGGTCAGGCTACTGTAAAACCGGCTAATACTGTCCGGATTATAGCAAACTCCCATGAATGACCAAAATATTATTGTGAAAGATTCATCATGAAACATCCACACGAACGTCCATTTTTCTTTCTATTTCACAAATAGTCTGGTTTTATTTTGGATCAGGACATCACGCTTAGTCAACTTCGTGATAGTTTGATTTGTAAGGCCGTGGCAGCGCTACGCGCTGCCCGGTTGGGGGCGCCCCCGAACCATCATTTCTGGCCAAACGGATAGTTGCTATTTAATCGGAATCTGGGCAGGAATTTTAAAGGTTGGTATCAGGCGAGAGAAAAAGTCTTCCAGCTGTTCCCCGAAGAATCCCGAGACAGTATTTCGCTCAATTTCTTCCGAAGTTGGAATTCCATTTGCCGTAAGATACTCACTCTGGACAATAATCCGCCGGTTAGAGGCACGCAGAAGGCATAAGAGTATGTCAGCTGCTATCGCCTTTCGTAATGCGAAATCTTGGGATGTACTAGCTAATGAGGCAGGGCAGCGCTAAGCGCTGCCCCTTTAAAGGGGGCGCGTAGCGCCACAGTCGGTGCGGGGGGCTGGGAGGTGCGCAGCACCTCCCGCCGGTAGCGCGTAGCGCTACCTGGCCCCCGCACGGGAAACGCGTAGCGTTTCCCGGTGCCCTATTATACCTTTCGAAGAAATTTTGAAGAAGCCGGCTATTGAGAAGACTGTCGTGGCTATGGGATCGAACGACTCGTAGGGACCCGGGGGGTGCTACGCACCCCCGGTCGGGGAGCGCTAACGCGCTACCCCGACCCCTAACTAGAAGCAAAGGACACCAATTTGTGGCAAATTGGTCGGTGCTCGAAGTGTTCTTCTAAGCACCAGCAGCAATCGCGGTAAGCAGCCTTCTAAGCACCAGCAGCAATCCCCCGTTCATGAGAAATGAATTCCTGACCCGGAATCTGCCCACTACCACGCTGATTGCCAAACCACCCCGCCATTTCTAGCGAAAATTGGCCTAAAAGGTAACCGTGTTGTCTGATAGATTCCCTTCACGCCCGCCCCCAAGAATTGATTTGAGTGCTGCCAGACTGGGTGCTCGGACTAACGGATCAGGCTTTCGTTCGAAGGAGACTTCTTACCGCCAAACAGAATTTGTAGCGAAAAATGGTTCAAAGGGCTAGGCGTGTTGTCTGATATTTCCAACTCCCCCAACTCCTCCCTTCGGTCGGAGTTGTCCGCTTGCGCGGACCCTTCGGTCGGAGTTGCCCTCGCTTTGCTCGGGCCCTTACGGGGTTCCCCCTTAAAATCCCGTATATGGACGCTACCGAAACAGCAGAAATACCACCAGCCCAATCAGATATTATGACCAATACGACAGCCACATGCGTGGATTCTTATACATATGCTTCGAGGGAATGGCTTCCTGTATGTCGGCCGAACCAAAGGCCTGACATCTACTCCGACTTGCTGCAGAGCCTCGATCACCTGATTCCTTTCCGAGACAACTGGCGCTGCTGCTGGACCATGAACTGGTTCTGGGGCGAGCTGATCTGGTCTTTGATATTCTATCCCTTTCCTGCATCGGCACCATTGTGCCTGTCCACCCCCAAGTTATTAGGATTCTGGCCGATCGGAAGATGCCCAGCCGTTATATTTCAATTCGGTTTGGTCGTAGACTCGGGAGTCGGGTCCGGAGTGGGGCGGGAAAGCGCGTAGCGCCCATCGATCGACAGTCCTATATACAATGATTTGAGAAGAAGAGGCAGGGTGGCACCGATAGTGGGCTGGCCCTTCGGCCAGCCCTTAAAGGGGGTTGGACACCTTTAAGGGGGGGAAGCGCTACGCGCTTCCCCGCGCGTTGCCGTTGACGTTGATGTCGAAGCTGTTGAAAAGGAGAAAAAGAAGCAAGTTGGTGCTGACGCTGATGCCGAATAAGCCGATGGGCAGCTATTCGACGGCAACAAGTGTGAGAAGAGGCGAAGCGCTTCTTCGCAGGGCAGCCCATCGATGGGTAGGGAGAGACCAACAAAGAGTGGTGGCCGTACACTCGGTACCCATTGTGTGGGTGGTGGGGGGCGGCCACCCAACTAGTGGTAAGTGATGTCAGATGGTGATTGAGTAAGCCAGCAGGTGCGAAAGGACCACCAACCACCAGAGTCTGGTCCCTCCCCTCCCGTCGGTTGGGGAGTGGTTCTTTGCTTCGCTCACCCCAGCAGGTGCTGCGCGGGTGGTGAAACTGCATCTATACCGGCCTCACTAGAAGGCTGATAACTCAAGGGTCCGGAGGACACTCCCCCGACCTACGGGAGGGGAGGGGCGAGGCCATTTCGTCTCAGTGAACCTCGAACATTTACGGGATGCTTTGTGATTCCCTATTCCTTCGGCGTGCTGCCGGGGCTGTCCCGTAGCGTTCGAATAATCTTACTTAATCACGATTCGGCCAGAGCAGGGTGGAACATTAGCTGCAAAGAAGCGCGTAGCACTAGGCATGGAGATTCAATTGAGCAGGGCACCGGGAAACGCTACGCGTTTCCCGTGCGGGGGCGCTACGCGCCCCCCGCACCGATCGGTGGGCGTAGCGCCAGCTTCAGTGAAAGTGCGGCTGCAAAGCGCGTAGGGTATCGAGTGCGGGGTGATCAAGAAATCGAGTGGCCGTCAAAATCGAGTGTAAATCGAGTGGGCGTCACCCAAATCGGATATCCGACCTACTACAGGGCTACTTTCACAAACCACACCCACGAAAATTAGTCCTCGATTTTTTGCAGAGGGAACCAATACGTGGGGGGCGGGCGGTACTTCTGTGAATTCTTGTGTTGCGTTCCTTTGAAAAGCGAGTACTATGAGTCATTCCGATGACTATATTTTAGAAGTCTGATTCCCAGCGATTACATCATGGGATTCTATCCGATGGTCGATGGCTAGTGGTCACTTTGACCGACCAGTCAGTGATGAGATGAGCTCTCACGATGCATCAGTCAACGTCAACCTTCCCGTAGCGAGGAACTACGGCGGGCCATCGAAAGGGATAAATTGCACTTACTTACTTTGAGTAAGCGCTAGAAAAAGGCGCTACAAAGCGTCTGCTTCTCCGAACGCCCATTCCCGTGGTGCAATTTCCCCCGCCACTTTAGGCCTTCTGTATTCCCGCTTTCGCTTAAGGCACCCGCGCTTTCGGGACCGGCAAGCGCGCGTCATCTGTTTCCGCGGCTCCAGATCCACCACTTCCGCTTACCCTTCTGAGTTCGCTTCTGCTTCTGTAGCGTCTGCGTCCCCTGCCGGGATCGGCCGTAGCTTCATCCGCTTAAGTTTACCCATCCGGTTCCGCACAATTTGCGGGCCTCTTTCCATATCGTTCAGCTGTTGCGGCTTCATCCGCTGGATCCGGCCTAATAAAGGGGCAACACCTCGAACCACTAGCCTATCCGAACGATAAGCCCAATCCCGTACGATTGGGCCTTTAAAGGGCCTTCGATACTCCCGATGGGGATGCTCCGCCCTGAGAAGGATCGAGTCGCGCAGACTACTACCCATCGGCCAGGGGGAAGCGCCGATAGGCGCTTCCCTAGGGTGGCCGAAGGCCACCCTGCCCGAAGGGGGTGCTGCAAAGAAGAACAACCCCTATTAAGGTATTCCGAATACCGCAGACTCCCCATCTAGCCACTGAAGTGCGCGACACCCTATTATCTTGAGGGACCGAACCTAACAGACCTTGCTTAGCTCCCACCGAAGGGGCACCGAGCCCGGATAGGGTCGAGAGCGCAGACATCCATCGGCACCGTGCAGCAGCTACAAAACTAGGATGATCCGATAGCGGCGCAGGCTTAATTGGCGCTAGGGCCAGGAAAACGCGTACGTAGCGTTTTCCGCCGGGGGCTCTAAAGCTCGCCCCCCTGCCCCCTATCCCACTGTGATGAAGAACTTTTCGGTATCATCAAATCATGATACGGATTCTCCAACAACCCTGGACGCCCACCCAGGCACCAGGTGCTCTCACTGTCCGGAATCGAGCGAAGGCCACGTTGCTAGAAAACTTCTCTCGCTCCCCAGCCTAGCCGGCCCACCTTGACCGATCCACTGGTAGCACACCTCCTGCAAGTGAGATTTTTTTACTTAAAAACATGGCCGTGGCAGCGCGTAGCGCTGCCCGGTCGGGGGCACCGACATCGGCGCCCCCGACCCTCTCGCCTTCGGCTCGAGTGGCTTCGCCCCTCTACATGAATCCAAGGAAAGAGTATTTAGGGGTAGGGGGTGGGGTAGTAGAAAAGGCCTGGGTGGAAAGCGCAATAATATTAATTACTGTTTGAGGTGAAATTGTATTATATAGAATGGAAATGAGAACCCAATTCCACTCAGTCACATATCTATCGCTCCCGACCGAAGGGTTCGGGCACGGGCGCGGCGCGCTACCCGGGCGGGGGCACCTCCCCGCTCCTCTCCCGTAGGTCGAGTGTCCTCCGGACCGAGTGGCTTCGCCCCTCTCCTTATTGTCGAGTGTCCTTCGGTCGAGTGTCTAAAGACCGAAACGAAACTCAGGAGTGTGACAAAGTGAATAGAATAGCTCAAGAGAAAGGTAGTTGTGGAGGAGCGGAAGGAGAAGCGATAGTGGCGGGGCGGCAGAGAGAGAAGCAGAAGAGAGTGGGGAGAGGAGAGGAATGATTGAATCCGGCCCTTTAAAGGGCGCGTAGCGCCCCAACCCCTTTAATAAGGCCAATTGAAAGCGCATCTATCGTACCCCGCCTTCCTAATAAGGCCATGCGGATATACCAGAGGCGTAGATTCAGATGTAAGGTTCCGTAGGTTGTAGCATGAGAAAGGGCCTGGAGCTTTACAGCAGTTTATAGGGATCTGTGCCTTTGGAAGGTTACGAACAGGCCCTTTCTAAAGTTCATCATAGCTGTAGCTTGGGTTCTGCATCAATATCCATGGCAAGTTTTGTCGATCTGTAGCCTGCAGCCCTAATATCTATTCCCATCGGATGCATCTTATCTGAAGGGGTCGGGGGAGCGCTACGCGCTCCCTGACCGGGGGGTGCTACGCACCCCCCTGGTCCCAAGGGCCTGTAACAAAGGTACAATCCGCAGCTAGTGACCATGATAAGGCAATGACAATACAGGCCCTTGGCTAGTCCGTTACAAGTGATAGACAAGGGTATTCTATTGCTAACGGTCATAACGGATAGAAGTACTTTACGATAATGCCCATATAGGAGCTGAGGATTCTGTCTCTGCTACCCCCACACGGTAGATATTGTTAAGGGGCATTGGTCGGTCCCTTCTCAAGACAGAATCTTCTATGATGACCGTTAGCAGATACCGCCATAGCGGTTAAGGATACCACATACCAACGTTCGTACGGTAAACAGGATAACTAACGGATAACTCAAGTCTCCAGCGATCGGTATCGCTTACGCTCTTCCGGATCAACACTGTCTTACCTTCGTCATTATGGGCCTGTGAAGAATGAGAGGTTCATACGGTAAGACGGGAAGTGAGATTTCTAGTCACAGGCCCAGCTAAAGATCAGTAACCACTGATCGGCTATCGTACCCCGCCTTTCTCACAAGCGCGCGCTTCCCCTTTTGAGAGAGAAGGGGCGCAGCAGGGCGCGCATACGGTAGTTCAAGGGCAGGGAGGTGCGCAGCACCTCCCGCGGTAGCGCGTAGCGCTACCTGCCGAAGGCAACTCCGACCGGAGGGAGGAGTTGGACAAGAAACAAAAGCTTAAAGCGCTTCGCCCTTACCCCCTTCGCCAAAGTGCGGTGGCTTTCCGTTCTGCTTGGAAATGCAAACGGAGTTATGAAGAATCGATGAGGTCACCAACCAGATGGGGAAAGCACTTCCATTGATGGATCGGGATCGGGTGGGGAAGCTACAGATTCTCCACCCGGATTCATGACCAGGCATTGAGGGAAGGCGATCAAGCAATGAAGATGTGCCGCAGCAGTGAAGCCAAACTTTTTGTGGGCTAGGCTCTCTTGGCTCCAACTACCTCGAATGGCCTGTTGTCGACAAATGACGGGCCACCCTGTCCCCAACGGGGATGTCGGGATCTGGGCAATGACGGCTCTTTCACAATCCTCGTTGCGCCGCAATATGTACTCTCTAAACTACCAATCTTCTTTGATATTCTCCCTGCATCCACCTTGGATTTCACAAAATTCATTTCTCATCCGATCGGTCGGGGTAGCGCTACGCGCTCCCCGACCGGGGGGTGCTACGCACCCCCCGGGTCCCAGAGAATCACGTATAATGATACGGTTGTCGATAATGAAATAATGGTTGCTTCCGTGAGCCGCCTTCGGAATCGGAAAGAGGAGTTGGATAAGGAAGAACAATACTAGGAAATGGAACCAACTCGACATAACCCCCTGCGCCTTAGGGCAGGCTTTCCCCCCGCAATCCTAGGGTGAGAACTAGTTCTCAACCAGCGCGTTTGATTGCGAGCGTAGCTCAAGGGCCGCTAGTAGGCTTGGAAAACTTACGCTACGCGGAAAGTGGCCAGCCACAATTGCTGCGGTTAAATGGGGGGCTTCCACACTAGTGCCCGCACCCTATATCCCTTTAGGGTCACTTACGGGGGCCAGCGTGGCGTCGGCATTTACTAGGCACATTACATACATATCTCTTGCGCCGGTTGTTACATTCTCAACCTTTCTTTAGTAGTACCAAAAACGAACCACAGAGTAGCATAGGGGACGTAGTTCAATTGGTAGAGCGCATGTTTTGCAAGCATGAAGCTGTCGGTTCAAATCCGATCGTCTCCAAATATGAGGATGAGGCGCTGTAAGCGGTAAGCGTTAGCTTACCGGAATCTTATAACGTCACTAGCTCCACCGTTACCTTACACGTTAGGCTTAATCGTCAATCAAAAGAGCTGAGAGAAGAGATCGTATCGTTAGCCTGTATGTTGGCTTACATGTGTGTGCCTCTTATTGTCTCATATTGGATCTCTTCTCTCAGCTCTTTTGGCTTCTATATACGACGTGATTCTACCTTCGATACCCAAACGTTCCCAGTAAGCTAGGGGCTCTGAAAGGACACGCGGCTATCCACTTCTGAGCTACTAACCTCACGGACGTACGGGAGTACTACTGTAAACCCACATAGCCGCGTATCTCCATATCGATAGTGGCATACCTCCGGTATGGGGATAGTACGGTACAAATCTCAAGGTATAACGGAGGAGTGAAATGCCTAGCCAATTGGCATGGAACGACGACTATCCTCAGGGCATTAATGCCCATTCGGGCATAGAGACCGACCCCATCGCGTAGCGTTTTCCGTCGGCGGTGCACCGATAAACGGCACCCCCTGCCCGTTTGCAGACACACTCACTGGAACTTCGCTAAGCATGTAGTAATATCCGTTTCCTGTCTGCAGAGTCCCTAGGAACCAGCTAGGATGCTACAGGCTTCCGACTTTCAGCCGCACTTAATAGGTCGCCCTAGCGGAGTGAACAGCATAAGCTGATGGCACCCCAAACGGCAGGCCATTTCGCCATTGTCACTCACAGGCTGCAACTAAGGGGTCGTCGCTTGTACACTCTCCATGTAGTTCTTCGGGTCGGGGTAGCGCGTAGCGCTCCCCGACCGGGGGGTGCGTAGCACCCCCCTGGTCCCTTACTTTCCCGCTTATCATAGCTTTGACAAACACCACCTAGTCTCGACGGCTAGTGGGGAATAACATGGCTAGCACACTTGTGTTCCGCTCACGCTAGTGTGGAGCTTGGCTAAGCGTTGAGATTCCGGGTCCGCTTAGGGGTAGAAGGTAGGGAGCCTTTAACCCAGGTGCAGGTACTGGTGATCCGATCATCCCGGGTCGAACCCGTAGGGCCATTTCGAACCTGACAAGATAGGACCCAGGACAGTGAACGTCCCGGCTCTAGCAGATAGTAGGACATCTGCGCCCAGTTGGGGAAAGGCCCACTGTGGCATGGCTCCCTACTAGATCTGGGACTGGGAACGACAGGATGACAACCTGCCCTAGTTCGGGTGATAAGGGCCGGCTCTGAAAGCGGAACCGGTGGACGGATCCTCTGCCCGACGGAAGTAGGAAGATGTGCACCGTTCACGCTGTGTCAAATCTGATCTGGCAGCCAACCAGATTGGGACACTTATTTTAGCAATTCTGGCCGTGGACCACCTGTCTCGGTGGGCGCGGGAGGGGAGAATTAATTCCTTTCCAAACGGTGGCTGGAGGGTTCGGCGTGATGAGCGCTGGATCCCCACCGGCACAGTCAAATGAAGCCGACTTTGTTTCTAAGAAGGCGTATTCTGTCTCTCTCTCAATTGAGTAGATAGGAAGAGAGTGTCTTCTCCTATATACATGATTGTTGTAACACATTGTAGCTTGTCGTGCTCAAGCACCACTAAACCAAGTGGGGCACTTTTTGTGGTGCTCCGTTCCATGGCCCAACCAGATTTATCCCAAGTAGAGGATGCGAATCGAGGATTCCTATAATTGAAGTGAAACCAGATCGTCGGAAACTAGTTCCCTAGAAAGGTGAACGGGTTGAGTTAGATACATGATCGACGAACTAAGCGATCACATGACCGACAGATTCGAGTTTGCTGAGTCTGTCGGAGAGTGAAATGATTCCTGGTGAAGCAACTGCTCTCTCGAGGGCGGGAACCACCCCAGTTACCAAACTAAACCAAGGCAACTCGTTGGCCATAACAAAGGCAACTATGAGGCTGGGGGCCTTGCCGGCCCCCTAGGACAATCGTGCGTTTTCCTGGCCATTTCTCTCTTTCAAACAACAGAATGGAAGTTGAGCGTCTTTAGGGCTGGCCCAGAGTAAGGCCCAGCAGTAGGGCACAATCCAAAGAAAGAAACGGAAGGGAGGGAGGAACAGTTTATCTCTATCCAGAGTGAAGGGACCAGAGTGAGGGCCGGAAGGACTCTTTCTTGGTCAGGGAGCGCCGAAGGCGCTCCCGACGGGCGGCCCACCGATCGGTTCCGCCCAGTCCAATGAAAGGACTATTTTATTGGGGGGCATCATATTAATGGTACTTTCCCTCCCACGGAAAGGGTCTATCCCTATCCCACCGCAAAGGAAAGGGCCTCTTTGAGGAAAGGGATCCACTGATGGGGTAAGGGGCCCCGCAGCAGCTGTAACTTCGCCTCTTCATCTCCTTCAGTTGAATCAGGAATACATGACAATAGAACAGGATTAACGATTACGGGTAGCGAGGGATGGGTAGCCCTACTGTATTATTGAATCTAGTCAGAGGGTACATAGCCCCACTAGTCTCACAACGCCCGTATTCAGGAATGTCACTAAGGTCAGTGCATAGGCCACCCTCCGACCTATATATATCATACGCCCCTCTGAGCGTATATGAGTCAGACAAGCAGTCCAAGTATACTATGCCCTCCCTGGACTCAACACTCTTAGACCCAACCCTAGACCATCTATCCATGTTTGGTCTAGTGGTACAACAGTACAGTAGTATGGATATAGTCAGTATGCTGTATTGTATACCACAGAGCACTCTAAGAGGACTGATACACGCCCTGGATAGTCTACACTGCGGTCCTTGTACTCATTACAGGAGTGGCGGTGGTATGGTAGGGAGGGGATGCACTCTCTAGCCATAGTACACCGGCTGGCTAGTGTAGCAGGGTGTAGTGGGCCTGTGCCAACCACTGAGAGTGAGTTTGTTAGTGAGGCACACCACTGCTTACAGGCGTCTCTCGTAGCCCTGCGATATATTGTGAGTAGTCTATCAACGGACACAAGGTCTACAAGAGACGTATCCGTGGCAATAGAGGAGAGAGACGACAGACTGTATAATATATGTGCCACAGTACTCAGACTACTACCACCACTACTAGCCACCATAAAGCCAGACTACTGTATATCTGTCATGAGAGTGAGTGACACACTGAGATTTGAGTGTGGCCCTAAGACCACAGACCAGACACCCCTTGTCTACTTCATATCACCCTCAGTCTATAATCCAGAGTACAGTGAGAGACAAGCAAGGAGATTAATGGAGAGTAGGGTGAGTGGGTGGTGTGTATGTAGGACACTACCTGGGATGGAGACTGGAGTGTATAGCCACCACACTCTTGCCAGTACACCTCACCTAAGTCTATTCACTTCTTCACAGGACAGGGTACTGATAGAAGTATCCACATCCTTGGTTGGTGATAGTAGGGGTGCGTGGCCAATAGACTATTGCTATGGCAGGATGGGGTACTTTAATCAGTCATACCGGCCTGCTAGAGGTTATAGAGGCATGTGTCAGGGGTGTAGGGTAGTAGATGTGATATATAGGTCACTAAGGGGAACTAGAGGAGGCCATGGTCCTAGCTTTATACAACCACTCACTGATTGTAAGCTAGTCCTGAGCAGCCCCGAGTATGGAAGCAAAGAGGATGAGAATAGCGGCCAAGGTGACCAAGATGATGGCCACCCTACTGGACATGCATGAGGGTGACACAAGCAATGCATTACGTCGGTCATATAAGATACTCAATGCTATGGCCACACTCACCTCCCATTAAAGCCATTATCATAGCACAGTCACCGTATCCCAATGACACTATCATACCACTCATCGGGTGTCCATTTGCATCCCTGTCTGACTACACTACACCCTCCATCGCAATACTGGCTAATAGTGTATGCTCTGTTACTGGGAGTGACTGGGACACTACTCATAAGCGTGTGTGTGACCTACTGTCTAAGTCGTATCTCCTACTGGACCATGGCATTCTACTACTTAATGCAAGGGTGAGAGGAGGGTACCTCAGTGTCAAGGCATTCAGGGAGTGCGTGGCACAGGTAGACTGTGTAGTGGAGATGCTATCTGGGAGTGATAGTGGAGTAGTAGAGGAGGTGACTGTACTGTCACTGGGACTGGAGGCTGAGGTGATGGCATCCATGTTGAAGAGCTCCCTAAATCCAGCTCATGACTATGTCAAATTGTCAGTGTTCAAGTCCAGTCACCCAGCTAAGATAGCCAGGGAGTGTGGTGTGTCTAGAGGCTCGGTACTGGACAATAAGCCAGTATGCCATAAGCTAGCCTCCCTGTTGGCTCACAGGTATGTTACTCGTGACCAAGGATACATGGCAGGCAAGCGACCAACACGCGATGATGAGCTTGCCATTAACAAGAGACTGCTAGAAGGCCATGTGGAGGTGCTATCTAAGCCACTCCTTGGCGCCCCAATCGGTGCCACCTTCCGTGACTCCCAGACCCCACGGCAGGGAGATGGTGATGCAGTTATCAAGCACTGCATTGACCGGCACCCAAGAGTATGTACTAAGAGTCACATCCAGTATACTGGCCTCCCGGCGACAGCTCCATCAAGAGGATGGACGAGAGTGTGGAGGCATTTGATACTGTGATGAGGAGTGTGGGTGCTGCATTCCAGGCCCGACTCTCAGTGATGGATGTGGTCAGCCAGACCACAGTCCAATCTAGAGGGCAGTCACAATATACTACACTGCCCTCCAAGCAGACCCCGGCCTCTCCGTCACCCATCTTTAATATAGAGGAGATGACACCCATAGTAGAGAGGACTCCGTATACTCCCTCGCCGCCCTGCCCTAGTCTCACTGACACCCTCAGAGGCTAGTAGTGTGCCCTCCACACCTCGTAGGTCTTTGGGGAAACGTCCAGCTACCGGCGACAGAAACTCCACCCGGCGACATGCATTCCAGCTACTTCCTTGCGTCGGGTAATTTTCAACCGATTCTATATACAATATTTCGCATCGAGACTGGTCCTCCCTGGACCGCCCAGATCCCACGAGTGAACAGAGAGTTGAATCCCCATAGGATCTCACCTGAATCGCCCCATCCATCCTCCTGAAGAGTAGTGTAGTTTGGTCTCAGTACCTAATTGGAACAGGAGGAATACGCCATGCTAACGTTCCTTGGATGATCCGCATCTTCGGGTCAGGCGCTGATGAGCACATTGAACTATCCATGCGGCTGGGAGCCTTCACAGCCCAAGCGCAACGACGCAATTATCAGGGGCGCGCTCTACCAACTGAGCTAATAGCCCGTCGTACATGCCTCCCCAATGGGGGCAGTGTCAGGAGCGAAGGAGAAACCATCCTAATCTCTCATATTTCTTGACCATGTCGCCACCCCGATAGGGTGGCAACATGGTCGATGAATGGGCTACTATCAGCTCGTTCGTTCCGACCTGGAATAATAAGCTCATGAACTTGGTATTGCTCCACTGTCGGGACAAAAGAATCCCATCTCCGAGCGTGTAACTCGATTGTGAAGCAGTGTGATACATACCGGAACGTCCAGTAAGCATTGACTCTCCCCGAAAAGGAGGTGATCCAGCCGCACCTTCCGGTACGGCTACCTTGTTACGACTTCACTCCAGTCACTAGCCCTGCCTTCGGCACCCCCCTCCTTGCGGTTGGGGCAACGACTTCGGGCATGGCCAGCTCCCATAGTGTGACGGGCGGTGTGTACAAGGCCCGGGAACGGATTCACCGCCGTATGGCTGACCGGCGATTACTAGCGATTCCGGCTTCATGCAGGCGAGTTGCAGCCTGCAATCCGAACTGAGGTCGGGTTTTTGAGGTTAGCTCGCCCTCGCGGGGTCGCGACCCTTTGTCCCGTCCATTGTAGCACGTGTGTCGCCCAGGGCGTAAGGGGCATGCTGACTTGACGTCATCCCCACCTTCCTCCGGCTTATCACCGGCAGTCTGTTCAGGGTTCCAAACTGAATAATGGCAACTAAACACGGGGGTTGCGCTCGTTGCGGGACTTAACCCAACACCTCACGGCACGAGCTGACGACAGCCATGCACCACCTGTGTCCGCGTTCCCGAGGGCACTCCCCTCTTTCAAGAGGATTCACGGCATGTCAAGCCCTGGTAAGGTTCTTCGCGTTGCATCGAATTAAACCACATGCTCCACCGCTTGTGCGGGCCCCCGTCAATTCCTTTGAGTTTCATTCTTGCGAACGTACTCCCCAGGCGGGATACTTAACGCGTTAGCTACAGCACTGCACGGGTCGATACGCACAGCGCTTAGTATCCATCGTTTACAGCTAGGACTACTGGGGTATCTAATCCCATTTGCTCCCCTAGCTTTCGTCTCTCAGTGTCAGTGTCGGCCCAGCAGAGTGCTTTCGCCGTTGGTGTTCCTTCCGATCTCTACGCATTTCACCGCTCCACCGGAAATTCCCTCTGCCCCTACCGTACTCCAGCTTAGTAGTTTCCACCGCCCGTCCAGGGTTGAGCCCTGGGATTTGACGGCAGACTTGAGAAGCCACCTACAGACGCTTTACGCCCAATCATTCCGGATAACGCTTGCATCCTCTGTCTTACCGCGGCTGCTGGCACAGAGTTAGCCGATGCTTATTCCCCAGATACCGTCATTGCTTCTTCTCCGGGAAAAGGAGTTTACGACCCGTGGGCCTTCTACCTCCACGCGGCATTGCTCCGTCAGGCTTTCGCCCATTGCGGAAAATTCCCCACTGCTGCCTCCCGTAGGAGTCTGGGCCGTGTCTCAGTCCCAGTGTGGCTGATCATCCTCTCGGACCAGCTACTGATCGTCGCCTTGGTGAGCCATTGCCTCACCAACCAGCTAATCAGACGCAAGCCCCTCCTTGGGCGGATTCCTCCTTTTCGCTCCTCAGCCTATGGGGTATTAGCAGCCGTTTCCAGCTGTTGTCCCCCCCCCAAGGGCAGGTTCTTACGCGTTACTCACCCGTCCGCCACTGAAAACACCACTGGGATGCTTTCCGTCCGACTTGCATGTGTTAAGCATGCCGCCAGCGTTCATCCTGAGCCAGGATCAAACTCTCCGTGGGATTTGTAGTTACACTACCTGTAGCTTACTCATCCGCTGATGAAGCCGATTCGGGATTTTCTCCCACCCCAAGGTATGACTTGGGTCCATTTGCTTCGTATTAGCCTAAGGCTCACTCCCAGTATACCCATTCCTACTCTTCCATGTCAATCCCATAAGCCTCTTCGAACTATTCGGATTACGAGGAAGCAGGTATAAACACTTGAACCGGATCTAGGGATAATCAGACTCGAACTGATGACTCACACCACGTCAAGGTGACACTCTACCGCTGAGTTATATCCCTGCCCCCATTCCGAGCGGTGACTGACCGATGGGTAATAAGGACCTACCGATCGAAAAAGTACCTACCATAACGTGTGGTCACGGTACCAGATACCACCATCCCGATATGACCGAATAAACTCTCATACTATTCCCAAAAAAAAGAGTGAGAGGGACTTCATTCCGTTATCGACTGACCACACCTTATCCGAACTAGAGATTCCTAGTATCCCATATGACTTTCCAAAATTCGTGATACTATTATACTAGTATAACCGGTTCTGCTGAGAGAAAGTAATTCAAAAGCATCATACTTTTCGGAGACATGCTCCGGGGTAAGCGGAGCCATCTGTGGTTAACGCCCCCAGGAAGAAACTCATAAAACCGTTGACTAATACGTAGTGGTGCATTGCCATCACACTGAAGAAGGATTCGCAATTAATACTACTACACTCTGATGTATCAGGAAAAGGCTCGTCTTCGACTCATTGATTCGTATCGGCATCAGAGTACATATCTACCGATGGGATCCACATCATCCGTTCCTAGCAACAACAGCTTGACCTTGACCTTCTTGTTCCCTTATGATACAATTCTTCTCTCGAAAAAGGGATGGAAGAATGGTGCCAGCGGTTCGGCACGGATCCCAACAAGCCGGGATTCCCGGGATGTCTCTTTGTAGAATCCCTTGGACATATCTCCATTGGATTAGCAGGAACCACGCAGTCATGGGGTCGTATCTGAGACAGATGCCTCTGCAGCATAGGTTGCTAGAGGTACCACAGATGGACTTATCCCAAGCACGAGAGCCAACAAAAACTTTCATTTGATTCCCGTAGTGTATAATTGCATGGATAAGCTTACATCAACCCGTCAATAATAGTAAGATTAAATTTAATCTTACGCAGTATTTCTTTCTCTAATATATATATATATTCATTTCT
>Contig151+212683
TCCTCGCTTCGCTCGGACGGGGGGCTGGGAGGTGCGCAGCACCTCCCGCCGGTAGCGCGTAGCGCTACCTGGCCCCCGCCGGAAAACGCGTAGCGTTTTCCTGACCCTTCGAAGGGGTGTTGTTGTTGGTGTTTGGGCGACAGTGGCGCGGCCAACTTTATGAAGTGAACCTTGTGGCTCCGCGTTTTCACTTCAGAAGTGCCCTTCCTTAACGAAGGGGCGTTAGCGTAACCCCGAGTTCGGGTGGCAGGCCACCCTGCCCCATCCTAGGGCCGCGAAGCGCTACGCGCCCTAGAGCGTAGCGAAGGATTCTAAAAAGGGGCGGAATTCAGTTCGGGTGCCCTTTAAACCGGCCCCCCATAACCGGCCCACGATGTTCCCACAGCAGGTGGTTCTTCCCTCAGGGAAGCCGGCCTTCCCGCCCGATCGGTCCGCACACTCCCCGCTTTTTCTGTATTTGGTTGAGCGATTTGAGTCGTCCTCTTCCTCTCCCCGTTGGGTTTGGGTCATATTCATTGCTTCGCTCTTAGCAGGGATGTGAAGAGCTTTCTTGTACTCCGGGCCTGCCGCTGCGTGCCCTAGCACTTGACGCTTCTCTTCGCGGATTCGATTGGGGCGAGTTGGGAGCGCTAGCTCGGCTTAGCTTCCCGCCCAGATATATGTTGGTAAGGATTGGGTATATTCTGCTCCCTTGGGGCGGGCCACCCCCTCCCTGCACTGAATTAGTGGTCTCTCTCCGTCCCTCCCCTATTGGAATGATGACTCGGTGAGAAGCCTTCACGTCGAAGGGGGCGTTTTCACTTCCCGGCGCGTAGCGCTTTCTCGGCCTTCTCAACTTCTTGCTAAAGCGTGAACCATGCGTCAATGCCGTCAAGAGTTTCTCTCTGTGCGTCGCCGAATCAATTTCGGGCGATGTGTTGCCAGGATTTATTCGGGGTCTCGTTGTAAGCTGCTACGAGCACTGAAGGGAGTGGAATGAACTTCTGGTTCGTTTCCCTGGGAAATTGCCCTTGACGGGGATTCTTTACCACCTTCGCTATCACCCATCTGACTAAATATCGGTTCCATGCATTGTTCGTTCACTCGTTCTTCGACCAGGTCATCCTACTTCAAAGGTATACTGATTTTCGTTCTTCTGGTGCTGGTAAGGTCGGTACCGTGGTCTCTACGGGGTTCGTTTGCCCAATTTATGAGATTGACCAGCCGACTACGAGTCAGCAGCGCGAGTAACCTTCTGGGCTTCGCTGGACATGTCGACGTTCCCGTCCGACCGTCCTTGTGATGGTTCCTTAGGATCCAATCTTCCTAGGTTGACGTTGCCACGATATTGACCGGATATTCTGTGAGTCTGGCGTTGATGTACTGCAGGGGACAGCTCTAGGGATTCCCTTTCCGACGAATATTCCGTCGTACTCGCATAGAGCTATCTCATAATCCCTGCAGATAGTACTCCATGGGGAATATTATGTCGCACCCCAATGTTGTTGGGGGCGATCGAGTTTGTCAAAGCGCAACCCAATCAAGGAAAGTTTTCCGTCCGAAGTGCTTGTCCAGGGAGGGAGTTTACTCGACCCCCTTGTTTCGGTAGGAATTAGTCCCCGCCCGAGAGATGATCCCGGGACATTGGCTTCCGCCAACAGTGAACTCTTAAGGATCGCATCCCGCGCATATTCCGCATTATAGCCCGCGACTGATTCAGCTTCTGCTTCTGGTGGATCGGACGGAGCTCGATTAGTTTCTGCTGAGCAAGAAATGGAAAGCATAATCAATACAGGAAACAAGGGAATGCCAAACCATATCTACTTTTACGCTATGACAATCTCACTGAAGTTACGAGAACCTACACAGATTAGTACAGTATACCGAGAGGGGCCAGGGTTTGAGGCGCGGCGCGCTGAAAACCCTAGGGGGGCGCGGCGTAGCGCCCCCGGCCCCCCGGTCAGAACCACACGTGCAAGTTTCTCTGCATGTGGCTCGTCCGTGATAACTTATTCAGGTTCTACGGGCACCGACTGTGGCGCTACGCGCAAACGACGTTCCGGCGCTACGCGCTTCACCGGTTGGTGCCTCATGGTAGGTCCCTTTTTCTTATGCTGCGACCCGGAAATAACAACTTTCTGTGAGAGAGGGGCGGAGCCGGGAAACCGCTTCGCGGTTTACCCGGTCGCACTTCCCGTAGCGCAACACCGACTGTGGCAAATTCTGAAGTGGAAAGCGCTACTACGCGCTTTACCCGGTCCCCCCTGCGGGGGACCACCATGGGGGTAGGGGGCCGTGGGAGCGGGACTTAGAATTTTCACCATAGCCTTCGCCATATTGTCCATATCTAGTTTGGGGTTTCTTGAGCAGCGCCTACCAAATCGTTTGCTGCTTCAGGTCACCATCCTTCGCGTTTGCCCCTTCGTAAATGGGGGAGGGCGGGTTGACGACGTTGGAAGTCCCGTTGGTGTTGGGGCAAGGTATAGGTTGGGGGCTAGGCTGAAAGCAAGCCAGCCCCAACCTATACCTTGGCATCCAGAGGTAAAACGCGCGAAGCGCTTTTGGGGTGAAACTAGTAGGCAGCGCCGTCGAATCGGCGGAGGCCGCGCGCTTTCCCAAGAAAAGGGGAAAGCGCCACTCCCGGGGGGACCGAGAAAGCGCGTAGCGCTCGGGGATGGGGCTGGGGGCCTTGCCGGCCCCCTAGGACAATCGTGCGTTTTCCTGGCCAACTCCTCCCTCCGGTCGGAGTTGCCTTCGGCCCGGCACGGGCGCCCCCATCCCCGGCCCACAAGGATCCCCTATCGGGCAGGGGGCGCGTAGCGATGCCTACTCTATAATAAAGGGCGGCGGAGCTACTAGCGTTTTCCCGGCCCACAAAGGCTAGGGAAAGCGCCCTAAGGGCCAGGAAAACGCTACGCGTTTTCCGGCGGGGGCCTAAAGGAGTTCCCCCTGCCCCTTCATGAATCCATTGCTACCCCCTCCACTTGGATAAGTCTGGAGTGCCTATCGATGCATGTCCAGGGCATATGCCTAGGGAACGGGTGGGGGGAAGTTTTCCAGTTCCCGGCGCCTCCTGTCATCGGTTCTTCGGCCACACCGGAGTATCCTACTACTATCGCTGTCCGGATCGGAAATATAGCTGTTGGCTAAGAGATAGTTTCCTCACACCTCACATGGGAGTCCTGCGACCTTAGACCCTTTCTCTACCCGTTTCGTCTCGGCGGATCATCCTATCGTCATTCCCTTGGCTATACTTTTGTTGCAGCCAGCCCTGAGGCTATTTGGTCAGGGCGAGCGAAGCGAGACAACTCCGGCCCTCTCCCTTCGGTCAGGGCCGAGCGCAGCGAGGCAACTCCGACCGAAGGGCCAGGGGAAGCGCGTAGCGCTTCCGGCGGGTGGCCCTCTCCCTATCGGTCGAGTGTCTAAAGACCGTGGCTGGCACTTTAAGGTGTCCTGCCGGGCCTGTAAGGCAACGACCGATAGGGCAGGGGGGCCGCGCCGGCCCCCCGCGGGCAGCGCCGTAGGCGCTGCCCTGCCCTGCCGGACACCTTTAAAGGGCGCGTAGCGCTTCCCCAGCCCTTTGGGCAACTCCGACCGAAGGGTCAGGAAAACGCTACGCGTTTTCCTAGGGGGCCAGGTAGCGCTACGCGCTACCGGCGGGAGGTGCTGCGCACCTCCCAGCCCCCCGTCCGAGCGA
>Contig152+2236
GTAGGCGCTGCCCTGCCCTGCCGGACACCTTTAAAGGGCGCGTAGCGCTTCCCCAGCCCTTTGGGCAACTCCGACCGAAGGGTCAGGAAAACGCTACGCGTTTTCCTAGGGGGCCAGGTAGCGCTACGCGCTACCGGCGGGAGGTGCTGCGCACCTCCCAGCCCCCCGTCCGAGCGAAGCGAGGACAACTCCGAGCGAAGCGAGGAGTTGGGTGTTGTTGTTGGTGTTGGTGGGGCGACGCTTCCTAACGGAAGCCCTTGAACGCAGTACATTGGGATCCTGATGCACTACTACGAACGTTACCGCGAACCGCCTGCGGTGAGGCCACCGATCGGTGCGCGTAGCGCCGGTACCTGCTGGAAAGCGCGTAGCGCTAATTCCAGAAGTGCACCCCTTAAAGGAAAAGGCGCAGGGCAGCGCCGATTAGGCGCTGCCTTAAAGGGGTGTCCCGTAGGACAGCCTCGCCAACCGCAAGTGTCGGCTTGGTTATCCTCATTAAGCCACCTACTGTCTAGCTCCCGGACACTTATTTCCGAAGGTAGAATAAAGCGCTTTGCGCTTTCTGCTCCACCCTCTTCTCATGCCGGCCCACCCAATGCTTTTCCACGTATTCTTCCTAACGGGATACGCTACCTCGGGATGCTTTACTCCTAACCACAGGGTTCCAAGACGGAGCTTAACCCGGGTCTCGGTCAAGAACGGCGATCTACGTTTCACACGGCGCACGATTCCATGGATCGTTTCATTTGAGATCGTGATGGAGGACATGGCTTACGATCATCAGCTTTAATCATGCCACTAGGCATTTGATTAGGGCATTGCACAATGATTCGAAGACTTTGCCGCATCTCTTCGATGCGAATACAATAACGATCGTAGCAATCTCCTCTGGTACCTACTGGTACGTCAGAATCCGATTGGTCATAAACATCGTAAGGTGCTGCTTTCCGCGAATCCCAGCATACTCCTGGTTGGGATAGGTAGGCCCTTCCTTTCTAGGGCTTTCCCCCCTGATAACTGTACGTGAAAGTTTCTCTTCATACAGCTCGGATGCATTCTCAGAGGCGCGTCCGCAGGCGCTTGTTGATGATGAACGTCGGTTCATGCGCAAACGTACCTTTTCTCGGCTTAGCTTTCCAACTCCCCCAACTCCTCCCTTCGGTCGGAGTTGTCCTCGCTTCGCTCGGACCCTTGCGCCTCAAATTGATTGGCGGGCCACTCGCTGCGTGGCCCCAGGAAACAACCATAACCAATAGAGTCAAAACACGCGCGCTACATCCGCAGCGAAAGGGATGTAGTTCCGACAGGTTGAGGGGGCGCGCGAAGCTAGTTTTCGGTGGTCGCGCGTAGCGCGCCGGAAAACGCGCTGTTTTCGGCTTAGCTTCCAGATTCGCGGCTAGCAAACGGTACTGGTTCCGGCGTTTGCGGCGAAATTTGAAGGCCGATCCTCCATACTTCCGTACCACCACAATCTTACAACGGACGGGCCGGGGGCACCGATCGGTGGCCCCGGCCGGGGCCTAAAGGCCCTCGGCCCCAGTTTACCGCTAGCCCACTCTGTGCTTAAAGAGCTGCTGCTTAGCCTCGATCAATTTGTAGTGAAAGCCACTTTACCCAAGTAGGCCACCACCTTTCAGTGCAGGTCACGTACCCCTATCATCATCCGAGCTCCTCTCTCCCAAAAAAAGGGGGCGCAAAATGAAGTTGGCAAAAGTCTTCGCTTTTTGGGTCTTCCTCCACCCACATCTCGTTACGTGCTGCCCTTACGGACGCACCTCCATATGGATAAATATGGGTTTACCATGTTCCATTAATAGCACTTAACTTATGCCGATTCTGGCGGACCGTGCTCTACCCCGGTGAACTCATGTGGTTTTGACGTGCCCAGAGGCCAGAGGCGAATCCGTTCACAGTCTGTCGGACAGTCGGTCGAAGGCGGTGGGGGCCGTAGGCCCCCCCGGGCTGGCCCTTTGGGCCAGCCTCGGCCTTTCCGCCTTTCTCTCCATGCTTTCCTGGGCTTATACACATTTGCTTACGCTGCCTCCCTTTCAGCTCACCCTAGCCCCATATTGAGGCTGCCCGTAGGTAATTCCCAAGGCTTCACACCAATCGGCGTGCTTGAGTAGGGTCAGGCAGAAACGCCCGATGGGAACTTCCCCATATTGCTATCAAGGGCATCTTCATGTCGCACAACCTCTCGACATTACACCACTGAATCCCCAATCCAAAGCTTGCTCTGCAGTGACAGTCCCAATATCCACTAATCATTGTTTCCGAATACGGTTGTTGGTTAACATTTCTTCCAATTCGTCAATACGAGAAGCGAATTCTTATGTGAATGAAAAGATATCTTCACTTAAGCCCAGAGGCAGATCTTGTGCCACTCCACCTGGTCATATATAACTGGCATGCATCCTGGCTCCCGATACTCTTTCATAGAATTCTAAAAGTTTTTCTCACTCCTCAAAAGCCCACGGGAACGGAGTTGATGCTCCCGCATCCATAGCATGAGTAGTTAAAGCAAGTGAATGGTTTAAGATTCGAGTTATTTCACAAAATAACACTCGTATATACTGAGCTCGTAATGGGACCTCACAATTACAAAGTCTCTCTACAGCTGAGGAATAAGCGTGTTCTTAGGCCATCATAGGAACATAATCTGAACAATCAAAATAAGGTAAAGCTTGAAGATACGTTTTATACTCGATTAATTTCTCTGTGCCTCTAGTCGGGTAGGCTAGGTGTTTCGTCGGCCTGGGTAGCGCCGATTAGGCGATACCGGCGGGAGGTGCGCTTCGCGCCCTCACCTGCCCCCCTAAGAACCGTACGTGCAAGTCTCTCCGCGTACGGCTCACGCCATTTATTACAGGCGGGAAGCAGCCGCTGGGCTTCCCGACGAGGGAAGAACCCCCACTTTATGGGTGGTGGTGGCCTAATCCGGGTCCGTTAGGACCACTTCTGGGGTAGGGCCTTGCCGGCCCCTACCAACTTGCCGGCCCCTACCAGGTACCAGGGCCTTGCCTAGCCTACTAAGGCACCCGCGGAGCGCAGCGCGCCTTCGGCACGGCAGTGGAGCCACCTACCTACCCACGTACGGTTTATTCCCGTCAAGGCCTCCCACGGACCCCCCGCCGGAGCCGGGGAGCGCTTGGATAAGTAAACCAACTCCCCCAACTCCTCCCTTCGGTCGGAGTTGTCCGCTTGCGCGGACCCTTCGGTCGGAGTTGCCTCGCTACGCTCGGCCCTTAAAAAACGTCGGGGGCCGGGTGGGGGCCTCTCCCAATGACCACTGAATACCGCAAGGCGCGCGCCGAGCAAAGTGGTCAGCGCGTAGCGAACTGAGTTCGGGGGAAAAAGGAAGATGGTTACCCATCCTATTTTTCCCCTGCCCCCATCTACATTAGTGCCGAAGGCCGGGTAGGTAATTCCCAGGAAAACGCCGTAGGTTGTGTCTCCTGCTATGCCTACCCTCCGGGTTTTCGCAATAAAACGCTATGCGCGCTCCCCCCTTGCCCAGCATTCATTCGCTGGTGAAATGTCTTCTGTTTGGTAGCTTGGAAATGCGCAGTAAAATTGGGACTGCCGCTTTCTGTCACTTTATTCCAGTCGTGGCACTTCATTCAGTGGGGGATCCCCCTATCTATGGGGGAGAAAGTTAAACCTATTCTCCCGTAGGCAGCGCTACCGCCGTAAACCTGCGGCCTTGGAAACGAGATCGAGTCCAACCACAGCAGTAAGGCTTCACGGCTGGCTCCCCATTCTCGCCTCTTCAGCTTGAACGAAATGGAATCGGCCTTTCCATTCCCGTCAAATGACCCGGCCTCCCATCTGTTGCTCTTGACCGTCCTATGCTCCTGTAGCTCCGGCGGTTACCGTCCCCGCTGCTGGGTGGGGTTTACTTTCCCTATCTTTCGGCGCAGGCGCGCCGCGGGCCTACCACGCACGCTTCTTCGCGCCTGCGTCTTCGCTGGACAATTTGCCAGTAGTGCCATCCTCCCTGACCTGAGGATTTGGGTTGTCCCTTGCGGTTAGCCTACCCATTCCAACATGGAACAAGTGTAAGTTGAAATAGGACCCCAGGCCGGTTACACGTTCCACTGTGCCGAGATGCGGAGGGTGCTGGTCGTGATAATAATCACCCCGCGGGGTATGCGCGTGCGCCCTTGACGGGCACTCCAGGACCCGCCGACGCGTTCTCGTTTCCGAGAAACCCCGGTTCTGGCGCAACCGATCGGTGGGGACTAAATAAGGTCCTCCGTGGGCACCCCTACCTAACCCACACCGACTAGCTGCGCGTTTCCCGCCTCCGCCCGCAAGAGCCCACCATTTCTCCCTTTCTCCCCGTAGCCGGGGAGAAAGTAACCGGATTCTGGGGGGTGTGGATAACGGGGTCTTCAAAGTGCGCTACGCGCACTAATAGTGCTAAGGCAGAGAAAGCGACGCTTTCTCTGGCCTGGCCACCCTCACGACCTGGAACCCTTCTTTCCCTCGAGCGGTTCGCCTCACTTGAGTTGCTCGACCACAATCTTCCCGGTGCTTATGACGCGGGAGTTGCCTCCATGCGCCACCCGTTAAGGGAACAAGCAGGGCATAGCTAGCGGCATAGTAGGACACTATGCCAACTCGGCGGCAGCAGCTTCGTGCCGCACTGGGGTAATCCAATATGCGGTTCCGCACGTTCTACCACTTCTCCATTCGTTTCCGATACTGATCATGAAACACCATGAGCAGCAGGGTGTTGGGGTCCGGAGTTCGAGGTAAAATTCTTGATTTGTTTGTTGAAAGCCATATCGAATATTCTTGTTTTTTCCACCAGCCCACGACCGGACTTGAACCGGTTCAGTTTCCCGGTACATCATGGGAATGCTCTGCCTAGAGAGCTCAGCGGACAGTTGTCATGATAGGGGCGCTGCAGACATGTCCCACCGGAAGAAAACGTAATTCTTAACCCGTATATAAACAGACATGGTACCGGAAGGTCAACCTTCACAGCCAAGCTCCAAGGGGGGCTATACCGCCTCAGGAACAGTCTGAGGAGGCAGTATCGCCTCCCTTCTTCACCTTCTGTTTGGGCGGACCTCTAAGACTCTCTTCGATAGAGAAAAGGGTCAGGAAAACGCTACGCGTTTTCCGNNGGGGCCAGGTAGCGCGTAGCGCTACCGGCGGGAGGTGCTGCGCACCTCCCAGCCCCCCGTCCGAGCGAAGCGAGGACAACTCCGAGCGAAGCGAGGAGTTGGAATGTTTTCTTCGATAGGGAAGAGAGGAATGGTCTTCCTATATACAATGATTCCCTATAACTCGAAACCACCACTGTCAGTAGCGAGCCTAAGTCCATAAAAGGGCTTCCGCACGGTGGGGTTTCCTTTAAAGGGGGCGGCATCGCAAATCTCATTAGAATTCTTAGGATCCAGCGAGCGGAATTGACTTCTATTGTGCGTGGTTAGGAGGCTGGATCTGTAGATCCCTCGCGCGTAGGCCCACGTTACCCGAACAGATTGCCACGGATTGCAGCTGGCCCGCGTTATCGGTGTCCCGTCCCGTCCCTCACCCCTTCTCAGAAGTTTCACCTCCTCGGTCAGGGCCGAGCGCAGCGAGGCAACTCCGACCCTCTCCTTATCAGTCGAGTGTCCTTCGGACGGGTGTCCTGCGGACACCCCGTCAGGAGCGCCTTCGGCGCGCCAACTCCCCCAACTCCTCGGTCGGAGTTGTCCTCGCTTCGCTCGGACGGGGGCCCCCGCCGGAAAACGCGTAGCGTTTTCCTGACCCTTCGGTCGGAGTTGCCCTCGCTTCGCTCGGGCAGGGGGCCTTGCCGGCCCCCGCCGGAAAACGCTACGCGTTTTCCTGGCCCTATCGGTCGTTGCCTTACAGGCCCTATCGGTCGTTGCCTTACAGGCCACCCTGCCAAATCGGACTGGATTCGAGATGATGCTAGTTTTCGCCCCAGTTTTCGGTGGTCGATTTATCTCATATACCACATTTATTCGGGTTTTCGTTTGTGCGATTCCGTTTTAAGTGGATCGCCCTTCTTCTATTATTGCAGGTTTCGTAGTACCCGATCCCTGTTTCTGAGCGTATTTCCATTCCTTGGCGCGTTTCGTTATCATTCGAATCGGGACGAAAGTACCTTCCACCGGGAAGGTGAAGCGCTTTCAAAAGGTTAGCGCTTCCGAGACAGGGGGTATGAATTATTCTGGCCTTTCACTTTTTTCTTTTCTAGCGAAGCGCCACGAAGGAAGGTGCTTTTACATCTGAGGGCTACGCGGGGCCTCCTAAGTTCATGAAAGAAGTGGTGCATAAGTTTCCCCAAGGCATGCGTTGCCAATAAATACGGCGGTAGATAGAGGGAAGCGTTAGCTTCCCGCTAGGCGCTACACGCCCCAAACCTCGCCATCACCCCTGCCTCCTCTTTTTGAGAAGGGCAAGCGAAGGCTATGAATTCGCGCTGTGAACGCCTGGCGGATCCTGGAGTAAAAGGATTCGAACCTTTGCGTGTCGGTATCAAAAACCGATGCCTTACCACTTGGCTATACTCCATAGGCGGTAACAACCATGAGCACATGTCGTGCCTATCGGCCTTCGGCACAAGGTTACGGGTCATCCGGCGCAGGACACTCGACCGACGGGCAAGGGTCCGCAGGGTCTTTAGACACTCGACCGATGGGTCGAGGGCACCGATCGGTGCGGAGGCCAGCTATGTGGTACCCCCCCGACATAGCTGGCCTCCGCCACCGATCGGTGCCGCCTTACTTACCTTAGAAGCCGGCCTTGTTTAGATCCTTTTGTTGAGGGTCGGGGGCGCTACGCGCCCCCGCACCGGGAAACGCGTAGCGTTTCCAACTCCTCCCTCCGGTCGGAGTTGCCTCCGGCCCTGTGCCTTTATTTAAAGGGCCGGCTAGGGGATGGCCTAGAGCAAGGGGCCGGGAAGGAAACCTTCTCTCTGAGGGCAGGGCGCCCCTGCCGGGTGCCCGCGCGTGTCCCTGTCGGGCCACCCCTGCCCACCTTCAACCCTTGCGGGGGGCACCGATCGGTGCCTCTCCCCTTCGCACTGGCAGGCCCAGGAAAACGCGTAGCTCCGCGGGAAGCTAAGCTTCCCACTGCTCTTTGCGTGGGTGGAACCGCTGCTCTTTGCCGCGAAATCACGTAGAATGAGCATCCAGCCTTTGCGGCAAGGGCCTGAAAAAAAGGCCTGGGTTGCGCGTTCTGCTCTCTCTCGAGAGGAGTGAGAGTCCGCTCCCTCCCAGAGGGGGTACAACGTGCCGCCTTTCTCGAATGACCTCTCTATATACGTGAATTACCTGTTCCGCATTCTTCTTCCAGAATTATGGAAGGGAAATTCCCACCCAGGTGCTTGGGTGATACCACCCTGGGATGCAATGCCATTTACCCACCGATACCCACCCCTTCCCTTTCGGGTGATACCTACCCTGGGATGCGGTACCACCACCAAATCTATAGGAAGTGATCCCGTTAAGCGCGAAAACAAAGAACTCGTGGCTTGAACCAAACTGGCCTTTCGGTCCGCTGAGCTGCTAACAGGAGTTTTGGGGCGGGGGCCCCCCCGGGCTGGCCCTTTGGGCCAGCCACGGCCTCAAGAAGCAAAGGCGAGGTATCCTCGATATCACGGGCGCTATGCATCTCTGTTGGCACGAGGGTATGAGGTGGCTGTCCAACCCCAACTCCTCCAACTCCCCCAACTCCGACCGAAGGGAGGAGTTGGGGGAGTTGTCCTCGCTTCGCTCGGACCGTGACGTTTGAAATCACGTATATAGATGTCTTCCGGGATTGGTTCTGTAAAATGCCCCTTCCAATGATTCACTCACCACAAGGTCGCTAGGTCTTTAGACTATCGTGTAGTCATCCCCGAGCCAAACAGCAGCTTTGGGCAGGGCAGGGCAGCGCTACGCGCTGCCCTTTAATAAGGGGGGGGCCCCCCTGCCGAAAATAGTGAAGGCCGTGGCAGCGCGTAGCGCTGCCCGCCCCCCCCCTTCGGGGGGGGCCCCTTCAACGAAGGGCATCGCGTAGCGCCTACCTCGCCGAAGCGAGAGGTTATCTAAGTGGGCCGGTACGAGGCGGCAGGCCTAGTGGAAGCGCGTAGCGCACTTAATAAGTGGTGCAGGCATACGCCGCTCCTACTTGCCTCCCCCCGTAAATCACCACTAGGGCCTCCGGATCGGCTAATTGTTAAATGATACTAGATGGCCGCAGCTCACTTAGTGGAATTGGTGAACACAACAGAGCTGCAGCCGCCCTAGGTTCGAATCCGCTGATAGGGTAGCCTCGCTTGGTGGGATTGGGCACGACAGATTCAACAAAATCTGCATCGTGCGGTCGGTTCAGATCCGGTAGCGAGTATGGACGTGTATAGATCTACAAGAGGGTCTTTCTAGAAGGGAAGGGGGCCCGCCTTGAAAGTGGGCCTTTAGGGCGAGTATAACTTAATAGGTTAGAGTGTCGGATTGTGAATTCGAAAACACGGGTTCGAATCCCGTTATTCGCCTTAGCGCTTCGCGCATTTGGCAGGGGGCAAGGGCTCAAGCCAACTCAAGGCGCCGAGGGGAAGCATCTCCTCATCCTCTTGGGTAAACCCTCCCTCAGCAACTGAGAAAACCATTGTGCCTGGCGCCACTCTATCGTAGTGGGATTCGAAGGAAAGAAGAACTGGGAATCGTGTATGGGAGGGTTTGGAGGCAGGGTGCGGAAGGGAAAGGGACAAGTGGGAAGGTCAAGCAAGGATGAGAAGGGAAGTAGAGGGAAGGGAATGAAAACATTTTCCCCGCTTCCAATTTCCGCCCGTCCCAATCCCCCCATCCCCGCTTCCACGGAGGGATACGGGACCCCGCCCCTAACCGGACAAGGGGTAGCGCCCCTACCGCGGATGCACATTTCGTCTTACGTATTTGTGGGCTGTGGGCACTCCGCCTATTTGTGGATGCGCCGAACGGTGGTGAAGAATCACTTGAGTGGATGTGCCAAATCGATCGGTTCGCAGGGTAGGAAGCTTCGCCTAGAGGGGGACTCGGGCCCGGGAACAGTGTAACGACGACACTTCTGTGATAGAAGCGGGCTGCTCACCCTGTAATGAATAAACTGTCATTACACACTGGAGAGTATTATCGGAATTCGGGTGAGTGGTTCACGAGTACGAAGCCATAGCATCCAGTAGGATGCCTAGGGGATATGAGGCAGGCTTCTTGTGTTGCTCTTATACTGCCCATTCACAGGAGGCTGGTAAGATGAGACGTGTGGTTAGAGGAGTAAGAGTGAGAGTAATGACACAACAATTAGATTCCAACTCCTCCCTTCGGTCGGAGTTGTCCGCTTGCGCGGACCCTTATCAACACCAAAAGCTGTAGTCAAAGGCCAGCATTCACGGAGAGGCCAATTACTGGCTATAGAATCGAAAGTTTTCGTGGCAGCTGCATCGGTAGCGTAAGAATCTATGCATCGGGCAGCAACGCGGGCTTAAAGGGCAATAGCAGCAACAGCTTAAGCGGATTCTGGGACCGACCGACCGACCGACGATAGCAGCAGCTTAAGCGGATATAGGGCAGTCACGGCAGATTAACGGTGCAATAGCAGCTACGCCAATAGCAGCAGCAACAGCGGATCAATGGGCAGTCACAGCGGATTAACGGTGCAATAGGCTATTTTCTTTATTTCATTCAGTATGAGATTGAAGAGATGACCCTACAGTTCCATGATAGCAGTATTCACTATAGTCATTTCACCTTGGTCAAGTTGCTGATTCGCCCAAATATGCCTACTGCGAAGGAGTGCTTAATGAAGTGCTTTGCGTCGAAAACTCCTGACTACAGGAGAGTGGAAATTCTGTCACAATTAGGACTGTCCTCACCTACCTCACAGAACAATCCTGACTACAGGAAAGAAGTGGAAATTCTGTCACAATTAGGTCAATACACACTGGAGAGTATTATAATTCATGTGCTTGCAGTGCTCTTTAGCAGTATACAGGAATTCCCGGTGGTGAAGTTGGCTACTCTGGTGGATCAACTGGAAAAGGCTGTAAGGGTCCAGGCGGTTGTCATGCAAGCCAAGGAGGCTGGCCAAGCCAAGAAGGTGTCCAACATGAGTAGTCCCGAAGCTGAAGTTAGTGGTGTGTCTGGTGCTGACAAAACTGTCAAGAAGGTTACTAGAAAAGGCAGAGTGCGTAAGCGATCAGCCTTTGCTTTTGGAACCAACCTAGTCGCCTTCATGGTAGAGAGGGACTTGATAAGTCTGTCCAGTGACTTGAGTTTGACCAAATCTGTAGTGGTTAAGGAGCCAGGTAAGGGTTATGTGCCAAGCAGCGGATACGCTATGTGCAACTTCGATCTCAGTATCTTGCCTGTTAAACTGAGTCTTCCAATGATTTGCAAGCCGCTGCCTTGGAGTTCTAGGACTACGGAAGTTCCGTTGACGCTAGCAGATCTGACTGGAGGTTACTTAAGCGAGCCTACAGGGGACTTGTTATATCGGTTTAAACTGCTGACCTCACATGACACAAGCCACTTCTATGTTAAGTTAAGTAATCCAGGGTACAAGGTGATGTGTGAATCCCTGACTAAGCTCCAGGAGCAGGCCTTTGAGATAAATGAGGCATTCCTAGAGTTCATTAAAACCAACTACGAGGGTCTCGTGGAATGTGGACTTCTGAAGCACAAGGAGTTAACTCATGTTAACGTGTGGGAAGCCTCCAACTTGCTGAGACGATGCTACCTAGAAAACAAAGCAGTTAGTGAGAATTACAGTTGTGGTACATTACTGAAGGAATTCTACAAGCTGGTGCAACATGCTAGATATGAGGACATGATACTCAATCTCGCAAGCGCATACGCTGGGTATAAGATCTATCTGCCAGCCAATAAGCCTGGAAGAAGAAGCGCGTAGCGAGATGCGCAGTCATAGCTGTTGTTGATAGGGCCAGGGGAGCGCGTAGCGCAAAAAACCTCTCCAACCCCCCGCTTTTCCGGTGATCTGGCCTTTGTTTCGGCTGACCTCTCCAAGAAGTGGCCAAAAGCATCCAACCCTTTCAAAGAGAGAAGGAGGCTAGTGAGGATTAGTGGGTATTCGAGTCAGGTTCAGTGGATGACTCACTGCCAGAGGATTTCTCAGAGGGAGGCCATCTCTACCCTCGTACTCCTGTCTGGATCCACTGGTGACAGGGTGTACTGCTGGCATGGAGACTAACATGTATGACCTAATCATTACAGCCAGTCAACTACATTCTATCGGGCGGGAGAGAGTAGGGGTAGGGGCGCCGTCCTCACACATATAGTTGAGATGGCCTGTTACGGGGTCAGGAGGGGACAGTGGGAGTAGGTCCCTCCACACTGGCTACTATTCTACAGTTCTAGAAGGGAGTAGGCTAGTACGGTTAGGATGCATCGAGTCGGAAGCAACTCCTCACCACACAGCCCATAGATGGGAGATTGTAGAATTAGGGAACCAGGTCGGATTAGTAGATCGTATGACCCACTCTCAGGAGAACTGGAATGAGCATTCTACGTATTTTCGCGGGCCCTGCCTAAGCCGTCTGTGCCAACCACCCAAGAAAAGGCTTGTTGGGCATAAGCCAGTTGAAAGGACTTTGATTCAATAACTGGTCCTTCCGGGCAATTTCAAAAGTGGCCAGCCTCCCACCCATGCAAGTGGCCCGCCCCCACAGCAAGTGGCTCCTGCAATCGAATGGATTTGCACCCGGCACCACTCATTCCTGCACCCCCACACAGAACGGACAGATCAGACAGAACGGGCAGGGGCAAAACTTCCAGCTACGGGGCAGCATGCACCATTGATTGCACCACTGCGCACACGGGCACCCCCACATATCGGGACAGACAGGGCAGGGAAGGCAGAGAAACCCCGTTGCGCGGTTTCCTTTGGGAAACCCTAGGGTCGAGTGGCTTCGCCCCTTTCGCCTATCGGCTCAAGTGTCCTCCGGACCAACTCCCGTCCCCTTGTGCTGGGGCCAGCCCCCACCCCAGCACCGATCGGTGGCCTTCGGCACCAACCGGTGGTTGAGGCGCGTAGCGCTTAGGCGGTTTGCTAGCGCGCCCCACCCCCTTTTTATTTAGTGGGGCTGCAGAAGAAGCCTCGGCATCCAAGCTGGCTCTTCTAAGCGCCTAGGCAAGGGGGTGCCGCTAGCTAGTGGTGCAGCCCCGGAGCTAGCTAGTAGTGCCAAAGCCCGGCCGTGCCTTGTGGTGCCTAACTTCGGGGTGCCGGAATTCGATGGAATCGTGAAATCGCGTAAAAATAGAATCTGATTCGATTCCACGATCCAAAGCTCCGCCCACCCACTTTGGGTGGTGGTGGAGAGAAGTGGGTGGGTGGAGCAGACGATCCACGATGGATTCACGATGGTCCATCTATATACGTGAATTCCGACCAAGCTTTTTTTATGGGTGGCGGCATCGAAAGAAGAAAGATTCATGAGAGAGACGGGGAAGCATAAAGAAAGGGCCACTATCGGAGCTAGTCCGGAACCCACCCTGGGGGTCATCTTCCCCTCCCGCCGCTACCGGAGCGTACAGTCACCAACCGGAGGGAAGGCAGGGGTGGCCCTCCCCAACTCCTCGCTTCGCTCGGACGGGGGGCTGGGAGGTGCGCAGCACCTCCCGCCGGTAGCGCGTAGCGCTACCTGGCCCCCGNNGGAAAACGCGTAGCGTTTTCCTGACC
>Contig153+113052
GGCGGTTCTTCTTTCTCACTACCGACATTACGACCACTGAACAAACTTGGTTGACACACGTAGTCTATGCGCTGCTAATGTAGCAGCTTCTTGGACTAAAGACAAACCCACACCATCCGTTTCGAATGAGATTTGTCCTGTCACCGCATGAGCCACCCAACCTGTAGGATTTCCTTTCTCTTTCCGTTCCAGTAATCCTATCCTTTCGAGCAGATATTGCAAAATTGCAGGAATTTGTGAATACTATGTAAAAGAAAGCTCCTAGGGCTGGGCTAGCCGAAATGTCCGATGAAGAAACCACTGAGGAAGAAGACCGCCACCATTGGGGGCTGACTAAACTTCCTAAGCACTCAGTGGTATTTTCGAGATTGGTAAGTACACGGCTGGGAGGTGCGCAGCACCTCCCGCGGTAGCGCTACGCGCTACCTGCCCAGTAATTCCCATGACCCTTCTATCTCAACCTTGTTTTTCTGTAGTAAGTCCATAATGACTTCGACTGATATGTCGTCATTACGGTTACTCTCCCCCCGAATCAGCAGCTCCCTTTGGTTTTCGATGGCTTGTAATAAGTTAGTTTTTAGCCATTCGAACATATTTTGTTGTAGATCCAAAATGCCCAATTTTTCGGAGCTTTCCCTTAGTTGGAGGGTTTGCTCTGGGGGGAATTCAATAAATTCTGGGCCGGTTGAATTCTGTTAATGGTTTGCCTGGCAGGAGGCAGGGGGCACCCTAGGGCAGCGCTTTTAGCGCTGCACAATAGCGCCAATCTCTCTTCCAATCCAGGCAGCTGCTGCTCAATGTTCCCCAAGGAGTCCGAAAAGGGAGTTATTTGTAAAATGGGAATCCTACTTTCGGAAGAGAAATTGCGGACTTTGATTGACGGTAGGCATCATGGTTGACCCGATTTATCTAATTCGAGGATGAAATCCACACCGATCGGTGACGATTCCCGTCGAAATTCTCTGGGGGATGCGCGCGTTTTCCACCACAATGGTGGTTCTTCCACGCCCCAAAGAGTAAGTGGGACAATTGAATAATGGAAGTCACTAGGGCGCGGAGCCTTAAAGGGGGCGACCGATCGGAGCCCCGCGCCACTCGGATACAACATAGACTTAGTGCCATTCCATGAGTCACTAAAAACAGCGGAGAAGGATATGGAAGGAATGGACTAATCAACAAAAAACTAATGGCTGGTAGGAACGACTTCTCAGGCTCCATCGGTTTATATAGAATCCATTTCTTAGGTGTATCGGGATACATTACTTTCACCAAGCGTATATAGTAGAATAGAGTAACCCCCTTCGGAAATTCGGGGTACTGAGTCCTCTCCGAACCGCAGAAGACAGTCGCCCATCATACGGCTCACCAACTCGACTTGCTTTGAATGTTAGTTCTGAATTGTTCGGGGCTTTATGAACGAAAGAGCGAAGCAAGGGAGCCGACTTGCGCCGCTTTCTCAGCGCCCACTTCACAGAAATCCCCATTTCTGTGCACCTCATTTTTGAGGGTTAAAATCTTCTGCGAGCAGAAGATTTAAGGTAGCGCGTAGCGCTACCTGCCGAAGGCAACTCCGACCGAAGGGTCCGCGCAAGCGGACAACTCCGACCGAAGGGAGGAGTTGGGGGAGTTGGCTCTCTTTCGGCAAAGGGAGAGGGGAGAGGACCCCGCGTAGCCCTTTTTGCAGGGGCGGGGCAACCACCAATGTGGGATACAACAAGGAGGGCTTTAAAGGGCTGCCGCTCTCCCGCCTTTGTGGGCCAGGAAACCCGCGTAGCTCCGACGGGTAGCGTAGCGCCCCGCATGGGGGCGGGGGCTAGGCGCTACGCGCCCCCTTGCGGGCTTCCTAACGGAAGCCCAACCTCCCGTCCCGGCCGGGGTGGGCCAGGCGCAGGGCAGCGCTAACGCGCTGCCCCTTTAAAGGGCTGGGCCGATTTTGCCCACCCTCTCCTTCGTCGAGTGGCTCCGCCCGAAGGCCACCGTCCGAAAGACACTCGACCGAAGGGTCCGAGCGAAGCGAGGACAACTCCGACCGAAGGGAGGAGTTGGGGAGGGACACCCCCGGCGGGGGCATACGCCTTCGGCGCTCCCTGACCAAAGCACCCCCAGCCATGCCGCCACTTGCTGGGGTAGGGGCACCAACCGGTGGGGCTTGCCCCCGGCCGGCAGCGCTACGCGCCTCAACCACCGGTTGGTGCCCCAGCAAGGGTCAGGAAAACGCTACGCGTTTTCCGGCGGGGCCAGGTAGCGCGTAGCGCTACCGGCGGGAGGTGCTGCGCACCTCCCAGCCCCCCGTCCGAGCGAAGCGAGGACAACTCCGACCGAAGGGTC
>Contig155+110563
TTCGATTTCACGGCCAACCCTACTAGACCACCGGGTACCCGACCTACGGTCCTGGGGCGGTAGCTTTTCGAATTCAAGCAGTGATTCTATATACGTTTTTTTCGCTTGCCAGAGGGACAACTCCGACCGAAGGGAGGAGTTAGGGTTTGGCACTTGGAAAAAAGAAAGGTGCAGCTGATTGAGTTTGACCAGTCAACTACATTCTATCGGGCGGGAGAGAGTAGGGGTAGCGGGAAGAAGTTCAGAACCCGCAGCCCCATCCACCCGCAGCGCATCATCTGTCTTGGGTAGGGAAGTTCAAAGTCAGGCCTATCAGCCCAAGCATCATCAGTAGCCCATGCACCCAATCCCCGAATGGGTTACTAATCCTATCAGCCCTTCCCATGCACCCAATCCCCGAATGGGTTACTAATCCTATCAGCCCAAGCATCATCACCCAATCCCCAGCAGAATGGGGTACTAACCCTCCAAGCATCATCAGTAGAACCCGCAGCAGCAGCCAAAGGACCATGCACCCAATCCCCATCCGAACCCAAGCATCAACGGGCGAGGCGCCTTGTTGTCTAAGCAAGAATCGACGAGGGCCCGCGATTCCTTGCATCCTGTAACGGCCATGTTGTCTAAGTGACAATCGAACGTGTGGGCTGCCTTTCCCCCTCCTTTTGGTCCCCTCCTTCCGGTGTGGGCTGCCTTCCTTGGTGTGGGTTGCCTTACATTTCCCTTCATAAGCGCCTCCCTATTTCCAGACGCTTTGCGTAGTACACTTTTTTAAGTGTTTCCGGTACAGGTGTGCTGTCTCCTGTAGGCTGGATTGGTTATCACCCTCGTAGAGATCCACACCGAAACACCCACATCTAATTGCTAGAACCGGGTATTCCTCGTCAAAATACTGTAGGCTTGGGATTATTATTGCAAGTAGGACTCACAAGTCGATGGCCATTTAACTTTGGTGAAAACCATCCGGCGGAATTCGTCTGAAGCCTTTTAACTGCATAAGCGCCTGTGGTGGAACGGCCACAGAGGACGGACCCAGTGCAACGCGACCCCTTAAAGGGGTCAGGGAGGTGGATGCAGTCGTCGTGTGTACGACTACCAAGTAGCTAACTGGTGTAATCGGTATAGGTCCCAGCTCTGGATTAAGTTGTAGGTGGGGTAAATGCTTTTCCTACCCTCATCTCTCAATAACTCTGGTGGGGGAGATAACGCTGATTCCATACTAGGAGAATCGGAACAAATAGCTATGAATTGCACAGTCGGAAAAGTTTCCTTTCCACTTGAAAGAAGGTGCCGCTTCACGCCCCTACTACCCCTCGCCGTGGTCCCGTAGGACCGCCCTTACCAGCCTCAGGGAAGGGGCAAGAAGAAAGGTAATTTGACTCAAGAGAGAACTTCCTTAACAGTTAAGCACTTATTTCCCTACCCTATAACTGGTGGGGCGTACGTCACCTTGTTTACCCCACAAACTGTCAAGCGCCCACAAACTTTTGGTTACCACAAACAGTAAAGCGCTAGGGCGTACGTCAACCACTTTTTACTATGAACTGTAAAGCGCCCCGGCTAGTCAACTTACCGTAAACACTTCACTTTCCCCTGTCAAGCGCTAGGGCTAGTCGAACTGCTGGATCGGGTCGATCACTAGGGGTACTCAACAACTGTCGATCGGTAGGGGTAGTCAGCGGATCCAGAACTGTCAATCGATGGGGGATAGTCAGCCGCCGGGATAGAGACTCAACCTGGGACCCTGTCAATCGGTAGGGCTACTCAAACGACGGGCAGGAACAAAGAAAGACTTACGTGGTAGAGGTGAGTCATCGGAAAGGGAACCGACAAAGGACGTTTTAGACCCCTCCTAGTGAAGGGGCTATCATTCCTCATGAGCAGATAAGCCCTTACTGTCGGCAACAATCTAACGTCGTGCCTGCAAACAGAAGAATCCTACTACCCTTTATCTACTGTGCCCCACCCCCAAGCTAGGAGGGTTGTTAGGACCCAGGATGTCGGCCACCACCCCCTCTCACAGGAAAGCGCTTCCCCCCTACCGTCGGTACCCCTCCTCTCCCTTGATGGGTAGGGAAAGCGCGGGCTAGCTGTCAACACTCAATTTTGGAGGGAAGCCTTCGCTCGCCTCGTCGAAAAGAAAGGCCGAGGCTGTGCGATCATGCGAATTACATACAAACACCCACGCGGGGGCTCTATCGTCGATTTTAACGGGGGAAACTTGCCCTCTACGGTGTTCTGGGGGTTTTGGTTAAACGGAGTCCTGCCCTCGTACTCCTTCCCGCTACTCCCCCCTCTACTCCTTCCCGCTACCCCTTTAATGCTCCATCGATTTTATAACCGTAAACATGGCCTCTGCTGTGCGATCATTCAAATTACATACCCCCACCTTATAGAGGGGCTCCCCTTTAAAGGGCTACCCAGTAACCTCTAGCGAGCTTTTAATCGAATTGGATGCTTCTACGTGAGCTTTTAATCGAATTGGCCTTCCGCCTTCTTGCGTCGATCTTGAGAAAGGGCTACGAGGGGTAATTATCGGTTACTCTCTCTCCCGAAACAGCGGATTATCTCCCGATTCAGCGGGGATATTTGAAGTCTTAGTAAATCAACAGCGGATATTGAGAACACCCGCAGTTTAAATTCTTGCCGATAGATAGATTTTACTGATCAACAGCGGATATTGATTCTCGTAACACCCGATTACTCTAAGAGGATATTAGATTCACAGCGGATATTGGGATGGTCGCAGATACTAGAGTGAGGCGTAGGCAGGATTCGAACCTGCAAAGGAACGGAGTTGCCTAATTACTCCCACTCCGCCTTGGGGGGCGGGCCCGCCTCCCCTGCATCACTTGGCTCCGGTTCTTCAATATTCCCTGGCTCCTTCGTGTTTCCTGACTTTGGTTCCTCTACATCCCTTGGCTTCAGTTTTTCACATTCCAAGGGCAGGGTTAAAATCTTCTGCGAGCAGAAGATTTAAGGTAGCGCTACGCGCTACCTGCCGAAGGCAACTCCGACCGGAGGGAGGAGTTGGAAACAGCGGACCATTCCCGATTCAGCGGATTTGAAGGGGAAAAGCCGAAACAGCGGGAACACCCGATCATCGTCTCTCTCCCGAAACAGCGGATTATCGGGTTGGGGAAACAGTTACCGAAGCTTACCCCGAAACAGCGGATTCTCGGGTTGGGGAAACAGTTACCGGATTTGCCCGATCATCGTGCTCTCTCCCGAAACAGCGCTCGGGTGGGGAAAAGGGGAACAGCGGTTAAAAGGGTTGGGCCGGCAGGGGAACAGCGGATTTGGAAAAGGTTACTCTCTCTCCCGATTCAGCGGGCGGCAAATCGGATTGGGCCCAAAGGGGAAAAGCCTTTCGCGCGAGGGGGAAATCGGGTTGGGCCAAAGGGGAACAGCGGATTGGGCCCACCCCCGAGAGAAGGCGGCTTGGGCCAAAAGCAAAGGTGGTTTTCCGACTCGATTGTCCCCAAAAATCGGCTCGCGTGCCGAATGTTTCCAAACAAAGCGAAATAGGCTGCTTGGGAAATCCCAACCCGAAACCCGAGAGAAGGCGGCTTGGGTTATCCCAACCCAGAGAGCGAGCGAAGCGAGCCGGGGACCCAGGCGGATTGGGCGCGAGCGAAGCGAGCGGGGTATCTTGTTGGGGCGAGTGAAGCGAACCGGGGACCACCGATCGGTGCGACTTGGGCCAAAAACCACAGCGAGCAAAGCGAACCGGGTTGCCCGCATGGCTGGACCAGTGAGAGTTGCCCAGTCGTCCTAGCTAGGTTGCTTTCGCTTCGCACCATTGTGGTCGGCTGCTTCGTCATCGGCTGCGGCTACAACGACTGCAGCTACAATGGCTGCGGCTGCGTCATCGGCACGATTGTGTCCGCGTCGGCTTCGTCAGCTGCGTCATCATCGGCTGCGCACCGGATCGGTGGTCGGCTTCATCGATTGCGTAGGCTGCGTCATCTGCTTCGACACCAGCTACGCTGTCAGTTGTGTCATCTGCTTCGACACCAGCGTAGCAGTCAATTGTGTCGTCAGCTTCCACACCTGCGTAGCTGTCAGTTGTGTCATCAGCTTCCACATCTGCTACGTCAGCTGCGTCATCTGCTTCCACATCGGCACGATATGCAAAACCCGATACAGAATTTAAGCGTTTTCTGAATCCTGAGTTGGGGGCCATGCACGTAGAGGCCAAGGCTTGCCTTTAGACAATGGACGATGGGGAACCCCGCTTAAAGGGGTATTTCAGATACTCTCGAGCACACAGTAGAGGCCATTTTTTAGGTTAGAAAATCAAAGCGGGAAAGGCGACCATTTTGCCAAAATTCCCCCCTGGAATATTTTGATTTCACGGCCACAACCCTACTAGACCACCGGTTACCCGACCTACGGTCCTGGGGCGGTAGCTTTTCGAATTCAAGCAGTGATTCTATATACGTTTTTTTCGCTTGCCAGAGAG
>Contig156+21797
GGAACAAAGAATGGTGGCCGAGGCTGGCCCAAAGGGCCAGCCCGGGGGGGCCTACGGCCCCCACCCGTGAATCCGTGGCAGGCTGATCTGGACATAGCGATAGCCTCTGGCTAGAGCGTTGAGCCGTAGGGTCATAAGGTCGGGCCTGCCGATCGCGTCCAAGAGTCCAACTGCTGCTGCTGCTGCTTGCGCTGAATCCCCCGACATCAGTATGCCGCTCATCCGGGGCAATTCAGTTGCCTAGCCGGTTCAGCAGAACAACGTGCGTGGATGCATCGATCCGCGCCTATCCATAGGCAGTGAACCGTGTCTAAACAGTCGGTTATGTCACGCGCTGAAAGCGTTTCCGCTAGGCCTACTTACTGCTATTTCTGGTCCCATACAGCAAATGATTGAAGCTCGTAGGAATCTGTACTCGTAGTACCTTCAAGGTTCGCACTCAGATTTGTCTCGCGCAAAACTGATGCAGCTAGCTCAACCACTGGTGTTTCCCTTAACCCTCCCGTAGGTCGGGGTAAGTGGCTCGCTATCGCTCGCCCGACGTCGTCGTTTTCGCGTACCCAGCTTCCGCGGCAAAACTGTGCGCCTTCCGTGGCCCCCGGGACTATGCTGCTGAGTAGGGTGCTGAGCACCTCATGTGGTGGCTTTGGGAGGATGCCAGGTCGCTTGGAGGTTGCTGAGGAAAGCTCGTATGGTTAATCAACGAAACGTAGGTTCCGCCGGAAATGAAAACTACTGGAAGAACGGCGAGCACCAACTAGACCAACCCCATAGGTGTTTGACGTGCAGGCAGACGCGTCCGTCCACGGGAGGGCCACCTTCCCTGCATCCTTTTGCTTGAATCGCATCTGCGAATTGGATAGCTTTCAACCCTTCAAGTGGGGGATCTTCTTTGCATGCTGCTACGGGGCGATCATGCGGTAGGCCACCGGTTGGTGCCTTCCGGAGCTACGGCCTGGGCTTTAGTCAGAACGGAGTCTCTCTCTCGCTTGCTTCCCAACGTTTCCGACCCGAAGCAAGAAGTACACGGGCAGGGTGCACGAATGAGGTGCGGGCAGGGACGCTTTCCCCTAGCGGGAAGGAAGCGCTTCATACCCTTGCCGTGGGGTAGGTAGTGGGCATGCATAGGGGGCAGGGGGCTAGAACCAAGAGCGCCCCGCATCGATTGTCGCATCTGCCGATTGTCGCATCTTCCGAATTCACGACACGGTAAAGAATCTCGTATATGGAAGGCTTTGTCACATCTGCCGACATGGTAAGGATGTCGATCTGCCGAAAAAGAGAGAGAGCTAGCCTTGCCCCTACCCCACCACCCCATGCCTTTTGGGAAAGCGCTTCACACCCCCTACTGAAGATACCCCTACTAAGTGGGGAAATCTCTACGCGATTTTCCGATTTTCCCGCCTCCCCCAAAAAAGGGTAACTAAAAGGCTTTCCCGGGATGGATTTTGAGCATCACTCGATTTTCCCGCCTCCCCCAAAAAAGGGTAACTAACAATTCTGTTGAAGACGATTCTGAATGACCTCGAGCAGACCAGACTCCCGCGCAGACGATCAAAGGCCCAGCGCAGACGGGATAGCGCAGACAGACTATTAGAAGTTTAGAGCAGACCAGACTTTCCCGCGCCCGAAGACGATGCAGACGGGTCCGAGCGAAGCGAGGACCCTAGACGATTCTCTTCCACGTGCGGGTATGAAGAAGCCGATTCTCTTCCCACTCCTGTGAAGACGATTCGCCTTTGCCCGCCCTCAAAGCAGACGATTATACCCCCGTAGCGATCGATCGGAACCCAGTGCAGAGGGAGCAGACGATTCTCCCAAGCCAGACGATCAGACCGGTCTTGCACGATCTTGAAGACGATCAGACGTCTAGAGCAGACGCCTCGAGCAGACTAGATCCTTGGAATCAATAAAGGTATAGCTATCCAGCCGTGTCAGGACACATTGGAACACATAGGCCCATTATCCTCAATCCTCAAAAGTGCTAGGAGGACGGATGGGTAGAGCCCACTGCCCTTCCTTTGTCGGTCTCCACCCACTACGAGGCCCTAGGAGAAGCCTTCTATTGCCGGTCCCACCTACCACTAATAAGGTAGATTTGTCGGTCCCCACCCACCACACCATCCTTAAATGAGGCGCTACGCAGCTAGGGTAGGAGCAGCCTAGCAGCCCTTTGCAGAGCAGCTCAGCCCAGCACTCAAATCCCGGCCTCTTCAAGACTGTGCTAGCCCGGCCTGCCGTGCCCATCCTTCTAGGGCCAAGCCGAGTAGGGAGCGCGTAGCGCTTGAAGAAAGGGGCGGAGCCGGGAAACCGCTTCGCGGTTTCCCCGGTGGAAGTAACGTGCTTTTAACGCGCCCGGCCCTCCCCGGTCCTCCGACAAGGGTGGCCGCGGCGGGCGCCCGACACACATTCAGCAGAGTGCGGGGACCGGGCATGGTAGGGTTGAATTGAGTGCCCCGAAATCGAGTGCCCGCATCGCCCCAAACTCGATCTGTGGCCTGGAGAAAAGGAAGGCAGTGGAGCCAAAGCGTAGTGGGCTAGAGCCAGTCAGTTCCCAGTCAGAAGAATGCCAGGTAGAGCCAGTCAGTCAGGCAGTCTATATACGATGATTTTCGAAGCGTGCCGCATCAAAACGAAAACGTAAATACCGGTTCCACTCTTGCTACTCCGGTTCACTAGTAAATCGGAATCGGAATCGGAAGCTGGCCGGGAAAATCGGTGCTCGTAAATAGACACGCTGCTACTTGCAACTGATTGCACTACGTTGAGAATCGTCTGCACAAAGGTCCAGAGCAGCAATGTACGATTCTGGGAAGACGAGATCCGATCGATCAGACGAGAAGACGATCTACCCGTGCAGACGATACTGGGTAGGAGACCGGGGCAGCGCTACGCGCTGCCCGGTCGGGGGCGCCCCCGGACCCCTTAAGACGATCCTGGGGATGAAGCAGACGACCCTGGGGATGAATAAGACGATTCCAAACCACGTGCAGGTATGAATCAGACACCGATCGGCAGACGATTATGAAGCTTCTGCTCCGAGGGGGAAGGCAATTATGAGATCGGAGCAGACGATCCGCCGGAAGACGATCAGACTTCCACGGGGCCCGAGCCTCTCAATTAGTTGCTGGTAGGGGGCTAGCTAGTACGCCCGTTGATGGACGTGTTGCTGGTAGGGAGGGTCTGGTACAAAATCGACAGAATGCACAGAAAGGGTTAAAATGCTTCTGCGAGCAGAAGATTTTAAGGGCTGGCCCTCTCCTTTCAGTCGAGTGGCTTCGCCCCTTTGGGCCAGCCACGGCCTCCAGATGAGCTTGGAAGGGCCTGTGAGCGATCAATGAAGGGAGAACGAAAGGCTGACCAAGCCGCAGATGCTTAGCTGGTCTTTTCGGACGATCAGAATAATTCTAGGAGAAGACGATTCTGAGATCAGACGATCTAGGAGAAGACTTGAAGCCATGAATACGATCTCGAGTAGGAGAAGACGATGCTTGAGATCTGAGCCGAGACCAATCGGTTGTTACGATCTTGAAGCTTGAATACGATCTTATCCCAGCAATGTGCGTCTGTTTCCATGCGATAATCGTCTTCTCTTACTTCTTCTCTGGCTCCATAATCGTACAATCTTGGGGGAGAATCGTCGTATAATCGTCTGCTCTAGGGCCCGGAGGGCAACGACCGATAGGGCCAGGACAATCGTGCGTTTTCCGTCTAGGTGCCCCGCCGGACACCTTTAAAGGGCGCTACGCGCTTCCCCAGCCTTTGAGTTCCGGATAAGTGGGATTAGGTCTAGCTGCCTGATGACACAGGATGGCGGTCTCCCCTTTGGAAGCGGGGTGAGAAGGCCACCAATCGTGGGCTGGCCCGTTTACGGGCCAGCCGGGGGTGTCCTGCCGGGACAGCCATCCCCTATGTTATCCAAACATCCTAGCAAGCGCCTTCCTTTAGTAAGTCTTAACAAGTCAATGATGGTGCCTTGGTTGGATTGGATCAGCCAGGGTCAGAGTCCGCCGAGCGATCTCGAATCATCCCTTAAGAATAGATAGTAGGGCGCTCAGGTTTATGGGCTTTTGGGGGAGGGCGATCTTTACAGAAATAGGGCCACGCGCGTTCATTGGCGAGGGATTAGGGATGGCGAGGGGTATGCCTTAATGCACATCACATACGTAATACCCACGCGTTCATGGCGCACGCAAAGGTGTGATGTGAAGGCGGCTTCTTTGCCGGGTGCACCGGTTACCACCAGATCTACAGTGAAAGGTGGTATCAATATTCGACATTCGATACTCGACATTGGAAGCGCTAAGTAGTGAACCGGGTAAACCGCGAAGCGGTTTCCCGGCTCCGCCCCTCTTCTTCTTCTCAAAGCTAGCTTCTTCCCGTGAATCGGAGACATCGTCTCCCACCTCGACCATTTCTTCAATCAGAGGATGCGATCCCCCGTTACCTCGCCTCAATTGCAGCCAGCTCGGGGGAATTACATTATTATTAGCAGCCCAAGGAGAGAATGGGATGAGAGGGATAAGCGACCCAACACCCATTCTTCTCCCACCGATCGCTACCTTCATTCGCGGCTCAGGAAGTGTTCCCCTATAACACAAACATTAGTCTGTATCGGATTGAATAAAGGGCAGGGAGGTGCGCAGCACCTCCCGCGGTAGCGCGTAGCGCTACCTGCCGAAGGCAACTCCGACCGGAGGGAGGAGTTGGAACAGGTTCGGAATCATATGAGTGGTGGGTGGGTGGGGCACCTGACGATAGGCAGCATCCGCACGGTACACATAAGCTATGGTGCACCCATGCTTTCATACTCCCATCCCATTAGGGGCCGAAGGCAACTCCGACCGGAGGGAGGAGTTGGGTTACGATACTGAATCGATAGGGAGGGAGTGCGTGCCGACCATATAGTTTCCCGAATGAAGGAATGAAGGGTTTTACGGAAAACGCTACGCGTTTTCCTGGGAAGCGCTACGCACAAAAAAGAAAGGATTTGAGTTCACTCTTCGTCGGTCGAATTTTCTTCGCTCGGACAACTCCGACCTACCGGGAGGTGGGAAGGAAGACTTCCCCTTTCTCATTACCATTTTTTCCCGGCCCGAAACGTCGAAGGTACAAAGGTCTGGTTCTCCTAGCACCTTCGCATCCGCTTCGAACCACAATTGATAGGGCTAGGCCGGACGTTGTGCGCTGCTCTACGGACCACACGCTGACGTACTCCACAACCGTTAGCACTTTAAGGGCCGGGCGGCTACTTAAAGCCTACTCAGACGCTACCCGGAAGCGATAACTTCGGTTTCCCGCTTATCGCATTACAACTAGCTGACAGCGAGTACCAAAAGCACTCTGGGCACTACTCCTACCCCGTGTGTGGCACAAATTTCCACTCCGTGTGTCAATTCGTTGTACGGGCCGCCGGGAGTCCATATTTTGTATCCATTTACCAATTTATCCGGATCGGTTTTGTCAAAACAACTATAGCGTAGCCCGCCCCACCATTTTAATTGTTTATTGATTAAAGTTCGATTCTGCCTTGCACCTTTGGTCGGTCCCTACAGTCCGGCCTTATCTGTTCGGTGCAAGAGTTTGCCTTACACACGGGACTTACATCCCACTAGGTACCGCCCCCCCAGCCCTTCTCCCCATAGCTGGAAGTTAAGGCCTTCACTGGGCACTAGCGACAAATCTGGTAGCTCTCACGCCCCGCAAGTGCGAAGTAAAAGCGACCGGAGGTCGTATGGTGTAATGGCTTGTATAGGGCGGTGAGAGTATCGTATCAGGTAATGCTATCCGGCAGGTTCAATCACGTCTTCCATGCCACTAACAGCTAAGGCCATGGTTGTAGGGGTTGGGACTGATGAGGCACTCCGGCGACCCTATCCGGCTATAGGTTTAAGCTGCAGTATAGGTAAAACCACTGGACACTACGGAAATAAAGCTACTAACGGTACGTGTCATGCCCCGAGTCGTTAATTCCCTACCTCACTCGATATTTTGTTTCTTGATGTTTGATGGTCTGTGGGTTTTAGCTCGTAAGGCGTATCTATGTGACACTGGGTTTAACAGGGGCTGATCCAGTTCCTAGAGGTTTATCTTGTATCCGGGACCTCTATCGATACTGTCGCCTACCTTTCTACGTGTGTATCGGGTAACTCTCTCAAGGTCACAGGGTCGCAGGCTCATGGAAGCACCTTACCCGGTAGATAGGGAATAGGATGAACTATGACAGAGGGTAGGATAAGTAGGATCACTCATTCTCCAGCGACTAACCCTGAAGAGGAAAGCCATAAGAAGTGAAGAGTAGGATGATTGATAGACTCAGAAGGTGAACACCACCCCCTTACTTCAGGAATCCCAGCCCAATCCATTCAACCATCCGCGCTTCGCTACCTTAAAGGGGCGCCGCCCCAGCCTTAGCTATCGATGCACTTACGCACTTTGCCCCTATGTAAGTACCGAATTCTTTCTTTCTTGAATTGTCCACGATTGTGCCGGGAGAGAAGGGAATTCTGTGGCGCTTCGCTACCTTAAAGGGGCGCCGCCCCAGCCTTAGCTATTGATGCACCATACCCTTGGAAGTGGGGAAAACTTCCATTCCCCCCCGTAGGATCAGTCGGACTATTTCTCCTACCACTGAAATAGAAATACCCAAAGTGAGGCACTATAAGGGCTGGCCCTTTGGGCCAGCCCGGGGGGTGTCCCGTTGGGACACCCCCCCCTGCTTTCGGGAAGGGAAGCATTCGATGACCCCGTCTAGTGGTCGAGCTTCATTCTTCTTTCACCACCACCTTCTTTGTTCCTCTCGAGACCATATCCTTTCAAGACCATTCGATAGCTTCCTAACCCTTCAATTCTCTATCATCAAGATCCCGGATTTTTGTTTGTTGGTAGGTGAGACGCCGCACAACCGACATTCCCCCGAATCAGCCCCTTCTTCCAGAATCCAACACTCCGAGTAACTTGTAGCAGGAACAAATGAGCTATAGCCGGATAAGGCATGTGATGAAACTAGAGACTCAGTCAGAAGCTATCGGCTCAAGGCATGCGTCTCACCTCATCTCAAACTCCTGGACATCTTCTTCCCCTCCGATGCCTTTGGCATCTCCGGTAAAATTCCTGGGCGATAGGAAATGATGAGGGGTGGGGGCCTACGGCCCCCCCGGGCTGGCCCTTTGGGCCAGCCTCGGCCAACACCACCCAATCCTCGGATACCTATACTAAGTGGACTAAGTGGTAGTGTTGTTGGTTATTCTGTCCGGCAGGTAGATGCGACGCCTAGTTCGATAGGTAGATGCCTAGGTGTCCAGGGTGTGTTGGCGGGCCGGTAGATGCCAACGTCTAGGCGATAGAGTACCATTTTCTACTTTGTGGGCGCTTCACAGCTAGGGCAGGGTAATCGGGGCAGGCACCGGGAAATCCCTTATGATGTGACTATGACCCCGCCCTACCCTATATGCAGATTTCTAGGCTAGGCCGCGTGTGACACAAGCTAGGATAGGTGGAAGGGCAGCCCACTTATCGGGGGACAGAAAAGAATTTTTGATAGTTCAGGGGGCCGGCCGCCCCCGTAGGAGCGCGTAGTAACGACCAGCTAGACTCAGTCTGTCATGCTCCATCTACGTGTTTTTGCATGGGGTAAGGCTGGAAACCCACGCGCGTAGCGCAAAGCCCGCCCCAGAGGCGATGGGCAGACCCCTTCAACAAAGTACGGGGATAGCTATTCGAAGGGACCCCGGAACCCCTATCGCGCTATCCTCCTTTTTAATGAACTCCAATGCGCTTCGCCTCCATTCCAAGAAATCTCCCCCCCCTAGCGCGATGCTCAAGTATTAGTTACCCCCGCTGCGCCATACCTTTTCTTTTATAGATCCCCGGTTATGTCCGGCTGGGCAGTGCGCTCGCTGCATCTTCGCTCCGGGCCGCTTCGGACTCGTGTCGAAGTATATGAAGGCGTTGATACGCCGCTCTTACGATGCGGTCTGTGACACTTGCTACTAGAATAAGCCTAGCACCGTTTTCGTGACTGGTCCCTGTAACCAGAGTGGAGGTCCCAGTACCTGTTGCCACCCACGTGGACTGCCTTCCGTGCTGATCCTGGGTCCTTGTACCTGGTGCTGCGATCCCATGCCTAGCTGGCTCTAGCAATTCAGTGATTCACTACTGGGACTTTGGTAACTACTATCTGTATAGCCTGGTCATCCGGTTACGCGAAGTGCGTTAGCATCCGGTGGTGGTGTTGAGCCGCGTGACAGCACTGATTTGTCCGCCTAAGCCGTTAGCGTTAGCGACTTGGCCCGGGAACCGCTAGATCAAGTTTTAAGCACTGCCATTGCGTTATATCCGGCCCAACACTAGAGTGAAGCCCTTCAGAAGGGGCACGTAGGCTATCTAAGAAGCATGCCTCCGCATTTGTTGCATATTCCGATTGTCGGATGTTCCGAAGAAGTTGGCTTACGCCACCGGTTGGCCGAGGCTGGCCCAAAGGGCCAGCCCGGGGGGGCCTACGGCCCCCACCCCTTTCGCCTCACTGATCTAGGGACGTTCTATGACCTTGGTTCAAATGCGATATCCAACGGGCAGAATGGCATCAGGAGCAAACCAGTAAATAAACAAGAACTTTTTCTTTCTCTCTCCCCTGCTCTCTCGAGAGAGGACGCGCCAACTCATACGTTATAAGGTTGCCTCGTCGAGGGGGAGGTTTGATCTTCGCCCGAGAGCACGATGGCCAGGTAGCGCTACGCGCTACCGACGGGAGGTGCTGCGCACCTCCCAGCCCCCTATCCCAGCAAGTGGTTAGCAGAGGGTATGAAAGGATTCGAGCTGCCAGTGGTGAATAAAAAGGAGCCACCATAGCAGGCCAGGTCTCGATTAACTCATAGTAGCGATTCGTGGAAAAGAATCAGCCCAGTGCCCCGGTGGAGAGGTATGGAGGTGTGTATCCTTTTTGAACGAACAGGCAATGCTACTCCGAGTGCAAGCCAAAGACTCTGGGTGCAGAGCGAACAGGCAATGCTACACTGATTGCACCCCAAAAAGGTAATTCAGGGAGGGCAGACCCACAAGCAGCGCATTCTGCCCACCGCATCGCACCAAAAAGGGCAGGGAGGGGCAGCACCGCATCGCATTGGCAGCACCCTCACATTCTGCCACCGCATCATCGCATTCTGCACGAGTAGATGGATTGACTGACTGAGCGGAATTCAGGATTGGTTTCGCAAAGCAGAATCCAGACTAAACGGGAATTCAGACAGAACGAACAAAGCAGAATTCGGTGATATTGTGGCACGTCGACTGATATTAGTGCACCCGAAAACTAGTTTTCTACCCTTGCCAGGCTGCCTAGCCTAGCCTTTTCCCTCGCAGGGCAGTGCTAGGAGCTTAAAGGTATGAAGGCTTTTCTATCCCTCCCTTGCCGGCCCTAAGGGACGGGAGTGGACCGCTTGCCCTTCTTGGTACTTCGTAGGTGTTGTAGGTGTTGGTAGGCAAGGGTCCGCTATCTGTCAGGCAAGCACCACAGGCAAGCATTACAGGCAGACGCTGTCATCCATAAGAGCGAGGAAAGAGGGCGGAGCGAGTGGCGGCTAGTTCAGGACTCGAGATCCGGGCATACAGGGGATATCCGGTAGCGAAGCCTCAATCAGGACCACCGCATAGCGTGCATTCGAGAGGATCCGGTAGGCCTACCGTACGTACGAGCACTCCCCCCTGCTGTGTGCCGGCCCTAAAGGAAGGGCTGGGAGGTGCGCAGCACCTCCCGCTGGTAGCGCGTAGCGCTACCTAGCCATCATCGCATTGCCACTTATCCTCTGCAACTTAATCAGGAGTTAGCAACTGATTCCACTGATTAAGCAAATTATTATCCTTATCCTTCATGCGGAGAGAGAAGTTTTCTATTATGAGAATTCCCCTCAGAATAGGTGGCTAACTGCAAAGGAAGGAAGGAATCTTGCATTGCCTTACGGATCTCGCACTGCTGCTTGGGCTATTACCGCCTATGCGCGTATCCATGCATCACATTTTAGGAGTTAGCAACTGAGCATGGAATTCTCGTCTATAGAAAAATGATCTCTCCGCACCCAATGCAACTTATTTAGCCACTGACAGATTGATTGCCAATCCTACTTTCCGCTTCGTTGGGAGGGGGTAGGGGGTTGGTGGGGAGCCCTGGGGTAGTAGGGGGTAGTATGATGGGGGCGCTTCCCGCACTGGGTAGTATGGGGTGGGGGTAGGGCGCGCTGCTTCCCACTTCGTTGGAGGGGGAGGGTCCAAAGGACACTCGACCAAAGGGGGCGCCACTCGACCTACGGGAGAGGGAGAGGGGGTAGAGACTACCATTTCTCAACTTTGACTATCGGCCGGACTGACTGATTTCTTTCAGCCCAACGATCCAACCCAACCCAATGTGGTGGTCCCCATGGATGTTCCCCATGGTGTGCACTTCGAATCAGTCGGGATTGACTCAGTTTCAGTTGACCCATCAGATCAGTTGAACCGGACTGACTGACTGCCACTCGAACCAAGTGCGGAGTTAGTTAGTGCCACTTGATTGACTGACTGTGAACCAAGTGCCGCATTGATTGATTTACTGACTGCCGCATTGATTGATCGATTCGCATGGAAGTGCCACATTGGTTGATTGGAAGTGCCTTCATGAAACACTTGATGATGGCCTAAACGGTACACTTGAATGGTTTAAACTCATTAAATGATGGCTTAAGCAACTTGATGCATGCTTTCTGTGGTTCCATGGAAGTGGAAGTGTCTCATTGGTTCCCTCATTGGGATGGCGCGGTTTTGATTAAAAGCTGCCTTGGAAGTTCTAGGGAATCCATGGAAGCATGGAAGTTCCACTTGGAAGTTCCAGGGTTGGGACCACGCGCTTGAAGGTGGGGGGTGAGCTAGCCTGACTGAAGGGTGAGCTACAGCCTTTCTACGGGCCACCAAAATGAGAGTACCGGGACGGGCCGGGGGCCTTGCCGGCCCCCGCCAGAAAACGCGTAGCGTTTTCTTGGCCTCACACACGAAAAGGGTGCCCCCTTCAGAAGTGTGCCAGGAGACAAAGATCTTCTGGAGCGCACTGCCGCGTAGCTTTGGTTGGATGGAGGTCTGTCTACCTCATTGGATCGGCTCTCGCTAATAACTGCCAAGGTGAAGGAGCTCCCTCACGTTGAAGCAAAGCTGCAAGGCTAAGGCTCACATGGGAGAGCTAAAGCAAAGCACGCCGAAGCAAAGCTGCAAGTTGGATGGAAGGATCGCGCCTCGCCACCACCCACTTCATACCGCGTGCAAAGCGCTTCGTGTTGAAGAGGGGGTGCGTAGCGCGCCTCGGCCCTACCCGGCGTGGTCCCACACTTTCCCACCAATTTGTGCAAAAACAGATCTGCTTGCTTCGAACAGATTGCCCCCCTACGCGCCAAGCACCTAGAGACCACCCGACAGTCTACCACTTGAGAAGGAGAGCTCTAGCCGAGAGAACCACCCAATCACGAAACAAAGGCCAAAAGTCACTCCTATCAAAGAATTCTAAGGCAAGGAAGCCTTCACCCTGGGAGGTGGACCAAAACAGGACATCGTCTCTAGCAGTCGAGAGATGCGGATTACAGGAGTAGTGATTGGCCAGCAGCCTTGCCTCTCCTGTTAGTCTTTCCACCGCGGATACTGATCGTCGAGCCTTCCGTGGAAGGGAGTCTTCAACTTCTTACTCTAGAGTAAAACGTGGTGGCTTTCGAACTGCGAAAGTACGACGTGCATACATGGCCTCTTCCTTTTGTTGTCCCTTCCCCTTTCTCGATTGATAAGGGTGTTCCTGATTCAACTCGATGGAAAGAGTGCGGTTTCGGAGCGGCCATGCATTTCCCCCGGTCACTGGTTCCCTCGTGCCCTTGGTGCTACCGAGACTCGGTAGGGTAGACTGCTTGTAGAAGGCTTTCTCCGCCTATATCGCTATCGATGCTCGGGCAACTATACCAATGTTCTCTTGAGTCTGCCAGGAGTGTGGCGTCTGACCAATGACGCCGTATCTTCTATTGGTTACTAATAAAGAAATGGTCTCTGCCAGTGGTGGGTGCCCCTGTTTCTACTGGCTTTGTTGCTGGTGGACCAGAGAGAACAACTGGTGATTCACTGGCCGTTTCGATCCGCTGCTTATACGCCCCTTCCCCTATCCCTGCTTCTGCTGGAGCTGCTACTGAGTCAACTTCGACAGGCCAATTACTGCTTCAACTGATTCTGAAGGAACTGCTTCTGCTGCTGAAGGAACTACTGAAGCCCTAGCTAGCAACAAGATGCCTAAATGTAGTCTCAAATGCATAAATGTCTCGGATAAGGGAACAATACAAAAATCGAGTGCCTCGACTCGTGCTAAAGGGTGGGGCGCGCTTTCCAGCCTTTTGGCTAGCTTCCACTGCCCAGCGCCTCTAGTGATGGGAGGCGGGGAAGGGTTCAAAACATGCCAACCAGGAGGAGTTGGGGGAGTTGGTTTATAGCTACGGAGCACCATGGCGATCGGTGGCTGAGCCCACACGCTCCCCACGTTCTCACGCTCCACGCTTCCCCACGCTCTCCTACACGCTCCCCTTCCCCTTCCACATGCTCCATCCTGCCTGCTGCCCACCTGCGCGTAGTGCATCCGACACCCGCTTCCCCGTCCCTCCTGCTCCTCTTCCCTCTCACCCCAGCACAAGTGGCCTACCCACGATACGGCTCAAACCCTCACCGTTTATCGGTGCCTGAGGTAAGCTCAAATGCCCTCCCCCCCTGATGGACTGGCACCCTCCCCCAAGGGCAGGTTATGTTGTAAGACATGATCTGATAAGTGACCAATCCGGAACCTAGGTCCCCTGGTAGGCTCATCGGTCTGGCACTCGGTCCCCCTACCAGGCGGTTCATCGGGCACTCGGCCACGCCACCGTGCAGGCAGTTCTTCAGATACACGACCTGCGACTGCTAAGAGGCTCACTGGCCCGGCACACTAGCCTTTCCGCATAGCCTGGGTGGGACCACCGCGCTCACTGATCTGGCACTTAGTCTAAGAGACAGAACCTAGCCTGACCGCAACACACGCACAAGGCGCAGGGTGGCCGTAGGCCACCCGCGGGGAAGCCTGCCAGGCTTCCCTCGCCCCCCACGATCGGTGTTGTTGGTTGGAATTCTGATCAACGTACTGCCGGTGCAGCGGACCCAGATCTGCCGCGAACCCACACCCGTGGTGTCATCGGTGCCTGATCCGCTTACCGTACAACCGGAACATCAGACCCGGACCGATCGACACGTGCAGGCACCGCCGGACAGAATTCAGGCACCGGACCTGGCCCGCCTGACCCACGCAGCAGATGGCGCCACGGCTTCAGTGGATTCTGGGCTGTCGACAGCACACCCACTGGCCCATGCCCGCTGCGGTTGGCCGGCTCCAGTGGCTGGGTCGACAGCACTACTCACTGGCCCCTGCTCGGACACTCGATGCGGCCGGTTCAGCTGAATCTGGGCACTCGACAATGACGGATGCCACAGCCGTTAGTAGCGACCTACGCAACGAAACTACGATCCACAGGCGTGAGTACAGCCGGATCACTTCGTTGGCGCTTCGACTGAGGGAACTGACCCTGAAACTGATTCACATGCGAGCCCGAAAACTGACACTGGTCTCTCTGCTTCAACTGGCACTGGCTTTGATTCTACTGCTTCTTAGCAGCGGCCCCCAGTTCTCTAGGCGGAGTGGCTCTGCCGATTCCGCTGATTCTTAGATGCCGATTCTTAGTTGCCGAAGCTGATTTCGATTCTGGCCTTTTTGCCGAGTCAATTTCCACAAGATCGGTGCCGAAGTCGATTAGTCAGTTGACCAAGCTGCAGCCCCAGACTTTCTGCCTAACAAAAAGCGCGCAGCCGAAGCCGATGCCGAATCAGTTGATTTTGTCGATTCAATTTCTGTAGCCGAAACCAAGATAGTGCAGCACTAGATGCATTGGGCAATTTGGTATATATACAAACTGTCTAGATACCAAATCGAGAGGCCGAGGCTGGCCCTTTGGGCCAGCCCGGGGGGGCCGTAGGCCCCCACCTCTATCTGCTGATGTTCGGGAAGGTTCCAGCCCAAACATCAGCAGATCCCTATTACTCATGGAGGGAGAGGCACCGGATGCAGTATGGCTTTCGAGCACTCCAGTGGATGGGCATGCAAATACGATTCAGATGGAGGGGGAAAGGGATGCAATGGCTGTCATCCGGGGGATGAATAATGCAGGCGATTCGACCACTAGCTTATCTACAGATTTACACCCCTTGCTTTCTCTGCCGAGGGAATGACCGACTTCTTACGCTCCCTATTGAGGGTCGGTTGGGTGGACCCAGCTATCGCCGGTCGGCACCCCCCTAGCCGATGAAAATGCATCTGAGCAAGGATGATTTCATGGCACTGGATTATCCGCTCGGGCAATTGAATTCGCAACATCGGCGCTCTGGATCCGTATCCGGGCGAGGTGATGGCTTTAGAGCGGGAACTCAATATGTTCGTACTGGTAGTAAACTCTCCTTTTATCCCCTACGGGAATCGAACCCGTGTCTTCGACATGAAAAGACGATGTCCTAACCTCTAGACGAAAGGGACTCAGCGAAAGCTCCTTTCCAATTCTATTTACTCGATTCCACTAGGCAGATGCGACAACACACCTTGCTGCCAAGGAGGTCGTCCCGCCTTCATGCGACGGTTGGTGTCCCAAGGCGTTTAAAGGGCTCCCCGCCCCAGGAACTCGACCTAGGTTTCTTGTGGGCGGGAAGCGCTACGCGATACCCTTAAGGAGACGGTTTCATGCCGATAGGCTTTGAAACTTTGTTGAAAGGGTTCTTCTGCGAGCAGAAGATTCTTCGAACTATTCGGATTACGAGGAAGCAGGTATAAACACTTGAACCGGATCTAGGGATAATCAGACTCGAACTGATGACTCACACCACGTCAAGGTGACACTCTACCGCTGAGTTATATCCCTGCCCCCATTCCGAGCGGTGACTGACCGATGGGTAATAAGGACCTACCGATCGAAAAAGTACCTACCATAACGTGTGGTCACGGTACCAGATACCACCATCCCGATATGACCGAATAAACTCTCATACTATTCCCAAAAAAAAGAGTGAGAGGGACTTCATTCCGTTATCGACTGACCACACCTTATCCGAACTAGAGATTCCTAGTATCCCATATGACTTTCCAAAATTCGTGATACTATTATACTAGTATAACCGGTTCTGCTGAGAGAAAGTAATTCAAAAGCATCATACTTTTCGGAGACATGCTCCGGGGTAAGCGGAGCCATCTGTGGTTAACGCCCCCAGGAAGAAACTCATAAAACCGTTGACTAATACGTAGTGGTGCATTGCCATCACACTGAAGAAGGATTCGCAATTAATACTACTACACTCTGATGTATCAGGAAAAGGCTCGTCTTCGACTCATTGATTCGTATCGGCATCAGAGTACATATCTACCGATGGGATCCACATCATCCGTTCCTAGCAACAACAGCTTGACCTTGACCTTCTTGTTCCCTTATGATACAATTCTTCTCTCGAAAAAGGGATGGAAGAATGGTGCCAGCGGTTCGGCACGGATCCCAACAAGCCGGGATTCCCGGGATGTCTCTTTGTAGAATCCCTTGGACATATCTCCATTGGATTAGCAGGAACCACGCAGTCATGGGGTCGTATCTGAGACAGATGCCTCTGCAGCATAGGTTGCTAGAGGTACCACAGATGGACTTATCCCAAGCACGAGAGCCAACAAAAACTTTCATTTGATTCCCGTAGTGTATAATTGCATGGATAAGCTTACATCAACCCGTCAATAATAGTAAGATTAAATTTAATCTTACGCAGTATTTCTTTCTCTAATATATATATATATTCATTTCT
>Contig157+320320452
CGGACCCTTCGGTCGGAGTTGTCCTCGCTTCGCTCGGACGGGGGGCTGGGAGGTGCGCAGCACCTCCCGCCGGTAGCGCGTAGCGCTACCTGGCCCCCGCCGGAAAACGCGTAGCGTTTTCCTGACCCTTCGGTCGGAGTTGTCCGCTTGCGCGGACCCTAATCGACTACCCGTTAGAATTATTGAACCGATCCAATAATACTTGCCAAAAGGGCCAGTAGTGTGGATTGGAACTGGAAGCTCCGTCAGAAGAGTATTTCAGAGCTTCCCTCTCTCTTTTGAGGTGGGCACTTCTATAGAAAGTTAAAACGCGTAGCGTTTTCCGGTGTAATATAATAGGGGTGGTGGTGGAGAGATGCGGCCTAGAAGGCGATGCCGCCACAGCCTCGGCTACTCGGTCAGGCTACTGTAAAACCGGCTAATACTGTCCGGATTATAGCAAACTCCCATGAATGACCAAAATATTATTGTGAAAGATTCATCATGAAACATCCACACGAACGTCCATTTTTCTTTCTATTTCACAAATAGTCTGGTTTTATTTTGGATCAGGACATCACGCTTAGTCAACTTCGTGATAGTTTGATTTGTAAGGCCGTGGCAGCGCTACGCGCTGCCCGGTTGGGGGCGCCCCCGAACCATCATTTCTGGCCAAACGGATAGTTGCTATTTAATCGGAATCTGGGCAGGAATTTTAAAGGTTGGTATCAGGCGAGAGAAAAAGTCTTCCAGCTGTTCCCCGAAGAATCCCGAGACAGTATTTCGCTCAATTTCTTCCGAAGTTGGAATTCCATTTGCCGTAAGATACTCACTCTGGACAATAATCCGCCGGTTAGAGGCACGCAGAAGGCATAAGAGTATGTCAGCTGCTATCGCCTTTCGTAATGCGAAATCTTGGGATGTACTAGCTAATGAGGCAGGGCAGCGCTAAGCGCTGCCCCTTTAAAGGGGGCGCGTAGCGCCACAGTCGGTGCGGGGGGCTGGGAGGTGCGCAGCACCTCCCGCCGGTAGCGCGTAGCGCTACCTGGCCCCCGCACGGGAAACGCGTAGCGTTTCCCGGTGCCCTATTATACCTTTCGAAGAAATTTTGAAGAAGCCGGCTATTGAGAAGACTGTCGTGGCTATGGGATCGAACGACTCGTAGGGACCCGGGGGGTGCTACGCACCCCCGGTCGGGGAGCGCTAACGCGCTACCCCGACCCCTAACTAGAAGCAAAGGACACCAATTTGTGGCAAATTGGTCGGTGCTCGAAGTGTTCTTCTAAGCACCAGCAGCAATCGCGGTAAGCAGCCTTCTAAGCACCAGCAGCAATCCCCCGTTCATGAGAAATGAATTCCTGACCCGGAATCTGCCCACTACCACGCTGATTGCCAAACCACCCCGCCATTTCTAGCGAAAATTGGCCTAAAAGGTAACCGTGTTGTCTGATAGATTCCCTTCACGCCCGCCCCCAAGAATTGATTTGAGTGCTGCCAGACTGGGTGCTCGGACTAACGGATCAGGCTTTCGTTCGAAGGAGACTTCTTACCGCCAAACAGAATTTGTAGCGAAAAATGGTTCAAAGGGCTAGGCGTGTTGTCTGATATTTCCAACTCCCCCAACTCCTCCCTTCGGTCGGAGTTGTCCGCTTGCGCGGACCCTTCGGTCGGAGTTGCCCTCGCTTTGCTCGGGCCCTTACGGGGTTCCCCCTTAAAATCCCGTATATGGACGCTACCGAAACAGCAGAAATACCACCAGCCCAATCAGATATTATGACCAATACGACAGCCACATGCGTGGATTCTTATACATATGCTTCGAGGGAATGGCTTCCTGTATGTCGGCCGAACCAAAGGCCTGACATCTACTCCGACTTGCTGCAGAGCCTCGATCACCTGATTCCTTTCCGAGACAACTGGCGCTGCTGCTGGACCATGAACTGGTTCTGGGGCGAGCTGATCTGGTCTTTGATATTCTATCCCTTTCCTGCATCGGCACCATTGTGCCTGTCCACCCCCAAGTTATTAGGATTCTGGCCGATCGGAAGATGCCCAGCCGTTATATTTCAATTCGGTTTGGTCGTAGACTCGGGAGTCGGGTCCGGAGTGGGGCGGGAAAGCGCGTAGCGCCCATCGATCGACAGTCCTATATACAATGATTTGAGAAGAAGAGGCAGGGTGGCACCGATAGTGGGCTGGCCCTTCGGCCAGCCCTTAAAGGGGGTTGGACACCTTTAAGGGGGGGAAGCGCTACGCGCTTCCCCGCGCGTTGCCGTTGACGTTGATGTCGAAGCTGTTGAAAAGGAGAAAAAGAAGCAAGTTGGTGCTGACGCTGATGCCGAATAAGCCGATGGGCAGCTATTCGACGGCAACAAGTGTGAGAAGAGGCGAAGCGCTTCTTCGCAGGGCAGCCCATCGATGGGTAGGGAGAGACCAACAAAGAGTGGTGGCCGTACACTCGGTACCCATTGTGTGGGTGGTGGGGGGCGGCCACCCAACTAGTGGTAAGTGATGTCAGATGGTGATTGAGTAAGCCAGCAGGTGCGAAAGGACCACCAACCACCAGAGTCTGGTCCCTCCCCTCCCGTCGGTTGGGGAGTGGTTCTTTGCTTCGCTCACCCCAGCAGGTGCTGCGCGGGTGGTGAAACTGCATCTATACCGGCCTCACTAGAAGGCTGATAACTCAAGGGTCCGGAGGACACTCCCCCGACCTACGGGAGGGGAGGGGCGAGGCCATTTCGTCTCAGTGAACCTCGAACATTTACGGGATGCTTTGTGATTCCCTATTCCTTCGGCGTGCTGCCGGGGCTGTCCCGTAGCGTTCGAATAATCTTACTTAATCACGATTCGGCCAGAGCAGGGTGGAACATTAGCTGCAAAGAAGCGCGTAGCACTAGGCATGGAGATTCAATTGAGCAGGGCACCGGGAAACGCTACGCGTTTCCCGTGCGGGGGCGCTACGCGCCCCCCGCACCGATCGGTGGGCGTAGCGCCAGCTTCAGTGAAAGTGCGGCTGCAAAGCGCGTAGGGTATCGAGTGCGGGGTGATCAAGAAATCGAGTGGCCGTCAAAATCGAGTGTAAATCGAGTGGGCGTCACCCAAATCGGATATCCGACCTACTACAGGGCTACTTTCACAAACCACACCCACGAAAATTAGTCCTCGATTTTTTGCAGAGGGAACCAATACGTGGGGGGCGGGCGGTACTTCTGTGAATTCTTGTGTTGCGTTCCTTTGAAAAGCGAGTACTATGAGTCATTCCGATGACTATATTTTAGAAGTCTGATTCCCAGCGATTACATCATGGGATTCTATCCGATGGTCGATGGCTAGTGGTCACTTTGACCGACCAGTCAGTGATGAGATGAGCTCTCACGATGCATCAGTCAACGTCAACCTTCCCGTAGCGAGGAACTACGGCGGGCCATCGAAAGGGATAAATTGCACTTACTTACTTTGAGTAAGCGCTAGAAAAAGGCGCTACAAAGCGTCTGCTTCTCCGAACGCCCATTCCCGTGGTGCAATTTCCCCCGCCACTTTAGGCCTTCTGTATTCCCGCTTTCGCTTAAGGCACCCGCGCTTTCGGGACCGGCAAGCGCGCGTCATCTGTTTCCGCGGCTCCAGATCCACCACTTCCGCTTACCCTTCTGAGTTCGCTTCTGCTTCTGTAGCGTCTGCGTCCCCTGCCGGGATCGGCCGTAGCTTCATCCGCTTAAGTTTACCCATCCGGTTCCGCACAATTTGCGGGCCTCTTTCCATATCGTTCAGCTGTTGCGGCTTCATCCGCTGGATCCGGCCTAATAAAGGGGCAACACCTCGAACCACTAGCCTATCCGAACGATAAGCCCAATCCCGTACGATTGGGCCTTTAAAGGGCCTTCGATACTCCCGATGGGGATGCTCCGCCCTGAGAAGGATCGAGTCGCGCAGACTACTACCCATCGGCCAGGGGGAAGCGCCGATAGGCGCTTCCCTAGGGTGGCCGAAGGCCACCCTGCCCGAAGGGGGTGCTGCAAAGAAGAACAACCCCTATTAAGGTATTCCGAATACCGCAGACTCCCCATCTAGCCACTGAAGTGCGCGACACCCTATTATCTTGAGGGACCGAACCTAACAGACCTTGCTTAGCTCCCACCGAAGGGGCACCGAGCCCGGATAGGGTCGAGAGCGCAGACATCCATCGGCACCGTGCAGCAGCTACAAAACTAGGATGATCCGATAGCGGCGCAGGCTTAATTGGCGCTAGGGCCAGGAAAACGCGTACGTAGCGTTTTCCGCCGGGGGCTCTAAAGCTCGCCCCCCTGCCCCCTATCCCACTGTGATGAAGAACTTTTCGGTATCATCAAATCATGATACGGATTCTCCAACAACCCTGGACGCCCACCCAGGCACCAGGTGCTCTCACTGTCCGGAATCGAGCGAAGGCCACGTTGCTAGAAAACTTCTCTCGCTCCCCAGCCTAGCCGGCCCACCTTGACCGATCCACTGGTAGCACACCTCCTGCAAGTGAGATTTTTTTACTTAAAAACATGGCCGTGGCAGCGCGTAGCGCTGCCCGGTCGGGGGCACCGACATCGGCGCCCCCGACCCTCTCGCCTTCGGCTCGAGTGGCTTCGCCCCTCTACATGAATCCAAGGAAAGAGTATTTAGGGGTAGGGGGTGGGGTAGTAGAAAAGGCCTGGGTGGAAAGCGCAATAATATTAATTACTGTTTGAGGTGAAATTGTATTATATAGAATGGAAATGAGAACCCAATTCCACTCAGTCACATATCTATCGCTCCCGACCGAAGGGTTCGGGCACGGGCGCGGCGCGCTACCCGGGCGGGGGCACCTCCCCGCTCCTCTCCCGTAGGTCGAGTGTCCTCCGGACCGAGTGGCTTCGCCCCTCTCCTTATTGTCGAGTGTCCTTCGGTCGAGTGTCTAAAGACCGAAACGAAACTCAGGAGTGTGACAAAGTGAATAGAATAGCTCAAGAGAAAGGTAGTTGTGGAGGAGCGGAAGGAGAAGCGATAGTGGCGGGGCGGCAGAGAGAGAAGCAGAAGAGAGTGGGGAGAGGAGAGGAATGATTGAATCCGGCCCTTTAAAGGGCGCGTAGCGCCCCAACCCCTTTAATAAGGCCAATTGAAAGCGCATCTATCGTACCCCGCCTTCCTAATAAGGCCATGCGGATATACCAGAGGCGTAGATTCAGATGTAAGGTTCCGTAGGTTGTAGCATGAGAAAGGGCCTGGAGCTTTACAGCAGTTTATAGGGATCTGTGCCTTTGGAAGGTTACGAACAGGCCCTTTCTAAAGTTCATCATAGCTGTAGCTTGGGTTCTGCATCAATATCCATGGCAAGTTTTGTCGATCTGTAGCCTGCAGCCCTAATATCTATTCCCATCGGATGCATCTTATCTGAAGGGGTCGGGGGAGCGCTACGCGCTCCCTGACCGGGGGGTGCTACGCACCCCCCTGGTCCCAAGGGCCTGTAACAAAGGTACAATCCGCAGCTAGTGACCATGATAAGGCAATGACAATACAGGCCCTTGGCTAGTCCGTTACAAGTGATAGACAAGGGTATTCTATTGCTAACGGTCATAACGGATAGAAGTACTTTACGATAATGCCCATATAGGAGCTGAGGATTCTGTCTCTGCTACCCCCACACGGTAGATATTGTTAAGGGGCATTGGTCGGTCCCTTCTCAAGACAGAATCTTCTATGATGACCGTTAGCAGATACCGCCATAGCGGTTAAGGATACCACATACCAACGTTCGTACGGTAAACAGGATAACTAACGGATAACTCAAGTCTCCAGCGATCGGTATCGCTTACGCTCTTCCGGATCAACACTGTCTTACCTTCGTCATTATGGGCCTGTGAAGAATGAGAGGTTCATACGGTAAGACGGGAAGTGAGATTTCTAGTCACAGGCCCAGCTAAAGATCAGTAACCACTGATCGGCTATCGTACCCCGCCTTTCTCACAAGCGCGCGCTTCCCCTTTTGAGAGAGAAGGGGCGCAGCAGGGCGCGCATACGGTAGTTCAAGGGCAGGGAGGTGCGCAGCACCTCCCGCGGTAGCGCGTAGCGCTACCTGCCGAAGGCAACTCCGACCGGAGGGAGGAGTTGGACAAGAAACAAAAGCTTAAAGCGCTTCGCCCTTACCCCCTTCGCCAAAGTGCGGTGGCTTTCCGTTCTGCTTGGAAATGCAAACGGAGTTATGAAGAATCGATGAGGTCACCAACCAGATGGGGAAAGCACTTCCATTGATGGATCGGGATCGGGTGGGGAAGCTACAGATTCTCCACCCGGATTCATGACCAGGCATTGAGGGAAGGCGATCAAGCAATGAAGATGTGCCGCAGCAGTGAAGCCAAACTTTTTGTGGGCTAGGCTCTCTTGGCTCCAACTACCTCGAATGGCCTGTTGTCGACAAATGACGGGCCACCCTGTCCCCAACGGGGATGTCGGGATCTGGGCAATGACGGCTCTTTCACAATCCTCGTTGCGCCGCAATATGTACTCTCTAAACTACCAATCTTCTTTGATATTCTCCCTGCATCCACCTTGGATTTCACAAAATTCATTTCTCATCCGATCGGTCGGGGTAGCGCTACGCGCTCCCCGACCGGGGGGTGCTACGCACCCCCCGGGTCCCAGAGAATCACGTATAATGATACGGTTGTCGATAATGAAATAATGGTTGCTTCCGTGAGCCGCCTTCGGAATCGGAAAGAGGAGTTGGATAAGGAAGAACAATACTAGGAAATGGAACCAACTCGACATAACCCCCTGCGCCTTAGGGCAGGCTTTCCCCCCGCAATCCTAGGGTGAGAACTAGTTCTCAACCAGCGCGTTTGATTGCGAGCGTAGCTCAAGGGCCGCTAGTAGGCTTGGAAAACTTACGCTACGCGGAAAGTGGCCAGCCACAATTGCTGCGGTTAAATGGGGGGCTTCCACACTAGTGCCCGCACCCTATATCCCTTTAGGGTCACTTACGGGGGCCAGCGTGGCGTCGGCATTTACTAGGCACATTACATACATATCTCTTGCGCCGGTTGTTACATTCTCAACCTTTCTTTAGTAGTACCAAAAACGAACCACAGAGTAGCATAGGGGACGTAGTTCAATTGGTAGAGCGCATGTTTTGCAAGCATGAAGCTGTCGGTTCAAATCCGATCGTCTCCAAATATGAGGATGAGGCGCTGTAAGCGGTAAGCGTTAGCTTACCGGAATCTTATAACGTCACTAGCTCCACCGTTACCTTACACGTTAGGCTTAATCGTCAATCAAAAGAGCTGAGAGAAGAGATCGTATCGTTAGCCTGTATGTTGGCTTACATGTGTGTGCCTCTTATTGTCTCATATTGGATCTCTTCTCTCAGCTCTTTTGGCTTCTATATACGACGTGATTCTACCTTCGATACCCAAACGTTCCCAGTAAGCTAGGGGCTCTGAAAGGACACGCGGCTATCCACTTCTGAGCTACTAACCTCACGGACGTACGGGAGTACTACTGTAAACCCACATAGCCGCGTATCTCCATATCGATAGTGGCATACCTCCGGTATGGGGATAGTACGGTACAAATCTCAAGGTATAACGGAGGAGTGAAATGCCTAGCCAATTGGCATGGAACGACGACTATCCTCAGGGCATTAATGCCCATTCGGGCATAGAGACCGACCCCATCGCGTAGCGTTTTCCGTCGGCGGTGCACCGATAAACGGCACCCCCTGCCCGTTTGCAGACACACTCACTGGAACTTCGCTAAGCATGTAGTAATATCCGTTTCCTGTCTGCAGAGTCCCTAGGAACCAGCTAGGATGCTACAGGCTTCCGACTTTCAGCCGCACTTAATAGGTCGCCCTAGCGGAGTGAACAGCATAAGCTGATGGCACCCCAAACGGCAGGCCATTTCGCCATTGTCACTCACAGGCTGCAACTAAGGGGTCGTCGCTTGTACACTCTCCATGTAGTTCTTCGGGTCGGGGTAGCGCGTAGCGCTCCCCGACCGGGGGGTGCGTAGCACCCCCCTGGTCCCTTACTTTCCCGCTTATCATAGCTTTGACAAACACCACCTAGTCTCGACGGCTAGTGGGGAATAACATGGCTAGCACACTTGTGTTCCGCTCACGCTAGTGTGGAGCTTGGCTAAGCGTTGAGATTCCGGGTCCGCTTAGGGGTAGAAGGTAGGGAGCCTTTAACCCAGGTGCAGGTACTGGTGATCCGATCATCCCGGGTCGAACCCGTAGGGCCATTTCGAACCTGACAAGATAGGACCCAGGACAGTGAACGTCCCGGCTCTAGCAGATAGTAGGACATCTGCGCCCAGTTGGGGAAAGGCCCACTGTGGCATGGCTCCCTACTAGATCTGGGACTGGGAACGACAGGATGACAACCTGCCCTAGTTCGGGTGATAAGGGCCGGCTCTGAAAGCGGAACCGGTGGACGGATCCTCTGCCCGACGGAAGTAGGAAGATGTGCACCGTTCACGCTGTGTCAAATCTGATCTGGCAGCCAACCAGATTGGGACACTTATTTTAGCAATTCTGGCCGTGGACCACCTGTCTCGGTGGGCGCGGGAGGGGAGAATTAATTCCTTTCCAAACGGTGGCTGGAGGGTTCGGCGTGATGAGCGCTGGATCCCCACCGGCACAGTCAAATGAAGCCGACTTTGTTTCTAAGAAGGCGTATTCTGTCTCTCTCTCAATTGAGTAGATAGGAAGAGAGTGTCTTCTCCTATATACATGATTGTTGTAACACATTGTAGCTTGTCGTGCTCAAGCACCACTAAACCAAGTGGGGCACTTTTTGTGGTGCTCCGTTCCATGGCCCAACCAGATTTATCCCAAGTAGAGGATGCGAATCGAGGATTCCTATAATTGAAGTGAAACCAGATCGTCGGAAACTAGTTCCCTAGAAAGGTGAACGGGTTGAGTTAGATACATGATCGACGAACTAAGCGATCACATGACCGACAGATTCGAGTTTGCTGAGTCTGTCGGAGAGTGAAATGATTCCTGGTGAAGCAACTGCTCTCTCGAGGGCGGGAACCACCCCAGTTACCAAACTAAACCAAGGCAACTCGTTGGCCATAACAAAGGCAACTATGAGGCTGGGGGCCTTGCCGGCCCCCTAGGACAATCGTGCGTTTTCCTGGCCATTTCTCTCTTTCAAACAACAGAATGGAAGTTGAGCGTCTTTAGGGCTGGCCCAGAGTAAGGCCCAGCAGTAGGGCACAATCCAAAGAAAGAAACGGAAGGGAGGGAGGAACAGTTTATCTCTATCCAGAGTGAAGGGACCAGAGTGAGGGCCGGAAGGACTCTTTCTTGGTCAGGGAGCGCCGAAGGCGCTCCCGACGGGCGGCCCACCGATCGGTTCCGCCCAGTCCAATGAAAGGACTATTTTATTGGGGGGCATCATATTAATGGTACTTTCCCTCCCACGGAAAGGGTCTATCCCTATCCCACCGCAAAGGAAAGGGCCTCTTTGAGGAAAGGGATCCACTGATGGGGTAAGGGGCCCCGCAGCAGCTGTAACTTCGCCTCTTCATCTCCTTCAGTTGAATCAGGAATACATGACAATAGAACAGGATTAACGATTACGGGTAGCGAGGGATGGGTAGCCCTACTGTATTATTGAATCTAGTCAGAGGGTACATAGCCCCACTAGTCTCACAACGCCCGTATTCAGGAATGTCACTAAGGTCAGTGCATAGGCCACCCTCCGACCTATATATATCATACGCCCCTCTGAGCGTATATGAGTCAGACAAGCAGTCCAAGTATACTATGCCCTCCCTGGACTCAACACTCTTAGACCCAACCCTAGACCATCTATCCATGTTTGGTCTAGTGGTACAACAGTACAGTAGTATGGATATAGTCAGTATGCTGTATTGTATACCACAGAGCACTCTAAGAGGACTGATACACGCCCTGGATAGTCTACACTGCGGTCCTTGTACTCATTACAGGAGTGGCGGTGGTATGGTAGGGAGGGGATGCACTCTCTAGCCATAGTACACCGGCTGGCTAGTGTAGCAGGGTGTAGTGGGCCTGTGCCAACCACTGAGAGTGAGTTTGTTAGTGAGGCACACCACTGCTTACAGGCGTCTCTCGTAGCCCTGCGATATATTGTGAGTAGTCTATCAACGGACACAAGGTCTACAAGAGACGTATCCGTGGCAATAGAGGAGAGAGACGACAGACTGTATAATATATGTGCCACAGTACTCAGACTACTACCACCACTACTAGCCACCATAAAGCCAGACTACTGTATATCTGTCATGAGAGTGAGTGACACACTGAGATTTGAGTGTGGCCCTAAGACCACAGACCAGACACCCCTTGTCTACTTCATATCACCCTCAGTCTATAATCCAGAGTACAGTGAGAGACAAGCAAGGAGATTAATGGAGAGTAGGGTGAGTGGGTGGTGTGTATGTAGGACACTACCTGGGATGGAGACTGGAGTGTATAGCCACCACACTCTTGCCAGTACACCTCACCTAAGTCTATTCACTTCTTCACAGGACAGGGTACTGATAGAAGTATCCACATCCTTGGTTGGTGATAGTAGGGGTGCGTGGCCAATAGACTATTGCTATGGCAGGATGGGGTACTTTAATCAGTCATACCGGCCTGCTAGAGGTTATAGAGGCATGTGTCAGGGGTGTAGGGTAGTAGATGTGATATATAGGTCACTAAGGGGAACTAGAGGAGGCCATGGTCCTAGCTTTATACAACCACTCACTGATTGTAAGCTAGTCCTGAGCAGCCCCGAGTATGGAAGCAAAGAGGATGAGAATAGCGGCCAAGGTGACCAAGATGATGGCCACCCTACTGGACATGCATGAGGGTGACACAAGCAATGCATTACGTCGGTCATATAAGATACTCAATGCTATGGCCACACTCACCTCCCATTAAAGCCATTATCATAGCACAGTCACCGTATCCCAATGACACTATCATACCACTCATCGGGTGTCCATTTGCATCCCTGTCTGACTACACTACACCCTCCATCGCAATACTGGCTAATAGTGTATGCTCTGTTACTGGGAGTGACTGGGACACTACTCATAAGCGTGTGTGTGACCTACTGTCTAAGTCGTATCTCCTACTGGACCATGGCATTCTACTACTTAATGCAAGGGTGAGAGGAGGGTACCTCAGTGTCAAGGCATTCAGGGAGTGCGTGGCACAGGTAGACTGTGTAGTGGAGATGCTATCTGGGAGTGATAGTGGAGTAGTAGAGGAGGTGACTGTACTGTCACTGGGACTGGAGGCTGAGGTGATGGCATCCATGTTGAAGAGCTCCCTAAATCCAGCTCATGACTATGTCAAATTGTCAGTGTTCAAGTCCAGTCACCCAGCTAAGATAGCCAGGGAGTGTGGTGTGTCTAGAGGCTCGGTACTGGACAATAAGCCAGTATGCCATAAGCTAGCCTCCCTGTTGGCTCACAGGTATGTTACTCGTGACCAAGGATACATGGCAGGCAAGCGACCAACACGCGATGATGAGCTTGCCATTAACAAGAGACTGCTAGAAGGCCATGTGGAGGTGCTATCTAAGCCACTCCTTGGCGCCCCAATCGGTGCCACCTTCCGTGACTCCCAGACCCCACGGCAGGGAGATGGTGATGCAGTTATCAAGCACTGCATTGACCGGCACCCAAGAGTATGTACTAAGAGTCACATCCAGTATACTGGCCTCCCGGCGACAGCTCCATCAAGAGGATGGACGAGAGTGTGGAGGCATTTGATACTGTGATGAGGAGTGTGGGTGCTGCATTCCAGGCCCGACTCTCAGTGATGGATGTGGTCAGCCAGACCACAGTCCAATCTAGAGGGCAGTCACAATATACTACACTGCCCTCCAAGCAGACCCCGGCCTCTCCGTCACCCATCTTTAATATAGAGGAGATGACACCCATAGTAGAGAGGACTCCGTATACTCCCTCGCCGCCCTGCCCTAGTCTCACTGACACCCTCAGAGGCTAGTAGTGTGCCCTCCACACCTCGTAGGTCTTTGGGGAAACGTCCAGCTACCGGCGACAGAAACTCCACCCGGCGACATGCATTCCAGCTACTTCCTTGCGTCGGGTAATTTTCAACCGATTCTATATACAATATTTCGCATCGAGACTGGTCCTCCCTGGACCGCCCAGATCCCACGAGTGAACAGAGAGTTGAATCCCCATAGGATCTCACCTGAATCGCCCCATCCATCCTCCTGAAGAGTAGTGTAGTTTGGTCTCAGTACCTAATTGGAACAGGAGGAATACGCCATGCTAACGTTCCTTGGATGATCCGCATCTTCGGGTCAGGCGCTGATGAGCACATTGAACTATCCATGCGGCTGGGAGCCTTCACAGCCCAAGCGCAACGACGCAATTATCAGGGGCGCGCTCTACCAACTGAGCTAATAGCCCGTCGTACATGCCTCCCCAATGGGGGCAGTGTCAGGAGCGAAGGAGAAACCATCCTAATCTCTCATATTTCTTGACCATGTCGCCACCCCGATAGGGTGGCAACATGGTCGATGAATGGGCTACTATCAGCTCGTTCGTTCCGACCTGGAATAATAAGCTCATGAACTTGGTATTGCTCCACTGTCGGGACAAAAGAATCCCATCTCCGAGCGTGTAACTCGATTGTGAAGCAGTGTGATACATACCGGAACGTCCAGTAAGCATTGACTCTCCCCGAAAAGGAGGTGATCCAGCCGCACCTTCCGGTACGGCTACCTTGTTACGACTTCACTCCAGTCACTAGCCCTGCCTTCGGCACCCCCCTCCTTGCGGTTGGGGCAACGACTTCGGGCATGGCCAGCTCCCATAGTGTGACGGGCGGTGTGTACAAGGCCCGGGAACGGATTCACCGCCGTATGGCTGACCGGCGATTACTAGCGATTCCGGCTTCATGCAGGCGAGTTGCAGCCTGCAATCCGAACTGAGGTCGGGTTTTTGAGGTTAGCTCGCCCTCGCGGGGTCGCGACCCTTTGTCCCGTCCATTGTAGCACGTGTGTCGCCCAGGGCGTAAGGGGCATGCTGACTTGACGTCATCCCCACCTTCCTCCGGCTTATCACCGGCAGTCTGTTCAGGGTTCCAAACTGAATAATGGCAACTAAACACGGGGGTTGCGCTCGTTGCGGGACTTAACCCAACACCTCACGGCACGAGCTGACGACAGCCATGCACCACCTGTGTCCGCGTTCCCGAGGGCACTCCCCTCTTTCAAGAGGATTCACGGCATGTCAAGCCCTGGTAAGGTTCTTCGCGTTGCATCGAATTAAACCACATGCTCCACCGCTTGTGCGGGCCCCCGTCAATTCCTTTGAGTTTCATTCTTGCGAACGTACTCCCCAGGCGGGATACTTAACGCGTTAGCTACAGCACTGCACGGGTCGATACGCACAGCGCTTAGTATCCATCGTTTACAGCTAGGACTACTGGGGTATCTAATCCCATTTGCTCCCCTAGCTTTCGTCTCTCAGTGTCAGTGTCGGCCCAGCAGAGTGCTTTCGCCGTTGGTGTTCCTTCCGATCTCTACGCATTTCACCGCTCCACCGGAAATTCCCTCTGCCCCTACCGTACTCCAGCTTAGTAGTTTCCACCGCCCGTCCAGGGTTGAGCCCTGGGATTTGACGGCAGACTTGAGAAGCCACCTACAGACGCTTTACGCCCAATCATTCCGGATAACGCTTGCATCCTCTGTCTTACCGCGGCTGCTGGCACAGAGTTAGCCGATGCTTATTCCCCAGATACCGTCATTGCTTCTTCTCCGGGAAAAGGAGTTTACGACCCGTGGGCCTTCTACCTCCACGCGGCATTGCTCCGTCAGGCTTTCGCCCATTGCGGAAAATTCCCCACTGCTGCCTCCCGTAGGAGTCTGGGCCGTGTCTCAGTCCCAGTGTGGCTGATCATCCTCTCGGACCAGCTACTGATCGTCGCCTTGGTGAGCCATTGCCTCACCAACCAGCTAATCAGACGCAAGCCCCTCCTTGGGCGGATTCCTCCTTTTCGCTCCTCAGCCTATGGGGTATTAGCAGCCGTTTCCAGCTGTTGTCCCCCCCCCAAGGGCAGGTTCTTACGCGTTACTCACCCGTCCGCCACTGAAAACACCACTGGGATGCTTTCCGTCCGACTTGCATGTGTTAAGCATGCCGCCAGCGTTCATCCTGAGCCAGGATCAAACTCTCCGTGGGATTTGTAGTTACACTACCTGTAGCTTACTCATCCGCTGATGAAGCCGATTCGGGATTTTCTCCCACCCCAAGGTATGACTTGGGTCCATTTGCTTCGTATTAGCCTAAGGCTCACTCCCAGTATACCCATTCCTACTCTTCCATGTCAATCCCATAAGCCTCTTCGAACTATTCGGATTACGAGGAAGCAGGTATAAACACTTGAACCGGATCTAGGGATAATCAGACTCGAACTGATGACTCACACCACGTCAAGGTGACACTCTACCGCTGAGTTATATCCCTGCCCCCATTCCGAGCGGTGACTGACCGATGGGTAATAAGGACCTACCGATCGAAAAAGTACCTACCATAACGTGTGGTCACGGTACCAGATACCACCATCCCGATATGACCGAATAAACTCTCATACTATTCCCAAAAAAAAGAGTGAGAGGGACTTCATTCCGTTATCGACTGACCACACCTTATCCGAACTAGAGATTCCTAGTATCCCATATGACTTTCCAAAATTCGTGATACTATTATACTAGTATAACCGGTTCTGCTGAGAGAAAGTAATTCAAAAGCATCATACTTTTCGGAGACATGCTCCGGGGTAAGCGGAGCCATCTGTGGTTAACGCCCCCAGGAAGAAACTCATAAAACCGTTGACTAATACGTAGTGGTGCATTGCCATCACACTGAAGAAGGATTCGCAATTAATACTACTACACTCTGATGTATCAGGAAAAGGCTCGTCTTCGACTCATTGATTCGTATCGGCATCAGAGTACATATCTACCGATGGGATCCACATCATCCGTTCCTAGCAACAACAGCTTGACCTTGACCTTCTTGTTCCCTTATGATACAATTCTTCTCTCGAAAAAGGGATGGAAGAATGGTGCCAGCGGTTCGGCACGGATCCCAACAAGCCGGGATTCCCGGGATGTCTCTTTGTAGAATCCCTTGGACATATCTCCATTGGATTAGCAGGAACCACGCAGTCATGGGGTCGTATCTGAGACAGATGCCTCTGCAGCATAGGTTGCTAGAGGTACCACAGATGGACTTATCCCAAGCACGAGAGCCAACAAAAACTTTCATTTGATTCCCGTAGTGTATAATTGCATGGATAAGCTTACATCAACCCGTCAATAATAGTAAGATTAAATTTAATCTTACGCAGTATTTCTTTCTCTAATATATATATATATTCATTTCT
>Contig159+213052
TTACGACCACTGAACAAACTTGGTTGACACACGTAGTCTATGCGCTGCTAATGTAGCAGCTTCTTGGACTAAAGACAAACCCACACCATCCGTTTCGAATGAGATTTGTCCTGTCACCGCATGAGCCACCCAACCTGTAGGATTTCCTTTTCCTTTTCCCATTCTCACTTCTGTGGGTTTACTGGTAATAGGAGTATCTGCGAAAACTCTTACCCATATTCGACCATTTCTTCGAAAACGTCTGCTTGTAGCACGACGTGCTGCTTCAATGGTTTCGGAAGAAATACGACCAGCTTCACAACTTTTAGGGCCATATTTTCCAGAACCAAGTTGTGTACCGTCCGTTTTGTAACCTTCACCTCCGACTCTTTGATACTTCCTAAACTTTGTACGTTTCGGATATAGCCTCATTCCTCCCTTCTGTATTTCAGTCCGGATAGTATGAGATCCACACTTTGATCCCTGAGATTCCATAACGAGTAGATGTTTCTGCTTTCGCGTAATCAATACAATCGGAAGAGACATGTAAAGATGTTGAACCCTCTTTCATGCATTCAGTCTGAGCTATTTCTGCCCCGTTTGATCTACCTGAACGACAGATACGGATTCCCTTCACATGTTTGCACTTCTGAATCTCTTCAAATATGGATGTACAGATTTGTACGAATGATTCTCTTTCTTTTGATTTCCAAGAGATTTCTTGAGCTATTAGAGAAGCACTTTGATGAGAAAAATTCGCTCTTACCGGCTTGATCAATATATTAGTGTTTGTTCGATCGGACGAGAAAGATTGCATTCTGGGCCACCAGGGTCTAATCTCTTTCCAGCAACAATGACTGCACATTCTTCTTTTTTCTTCCATGAATCGGGCATCATTCCCCATAGACAGGCGCCCGCGAGCATCTATGAAGGAAGAGGAACTGCGGCACGGGTCTCTTTTCCCAGGGATTGTACATTCACATTGGGCATCTCTCTCATGGGAGTAATTCCGGCAACACAAACCTCTAACTCCCGTACATAGAGCCTTATCTATAAGCATACATTCCTTTTCCGGATCCCTTTCCATATATGTACATTCCATATTTCCCATATACGTACAGAGCCTCTTTTTCATACACGTACAGAGCGTATTCTTCTTCCTTTTCCTCTTTGTGAACCTAGGCCCGGCGTTCCCGCCGCCGGGCTTAGAACAAAACGCTGTCACAGAATTGTCGTCAGATATGTTAACTGTAGTAGGGTCAGAATGAATTTTGTTTTTCATTCCAAAAAAGAATTCCACAATCAAGGGCATAGTATGCGCAGTTGCTGCGAAAAGGTTAGATTGTTCGGAGGGCCGGGGAAGCGCTACGCGCTTCCCCTTAAAGGTGTCCAACTCCCTATCGGTCGTTGCCTTACAGGCCCTTAGGACACCCTGCCCCTTCCAACCGCTGACTTTAAGGAATCTATTCCGAATCCTCTGTATCGATGGTGATTTATTAGGGTATCCGGAGTAGTTTTTTTTCCCGGAGCGTTTATTTCCTTTCGCCCATTGCAACTCTCTCGCTTCTCCGTCGTATGTACAACCTATACCCTTTATTTCTGTATTGTCCGTACCGTCAGCCCCTTTGTTAAATTTTCTTGTCCCGAGGCGGCGTCGGCCTGTAGGCCTTGATTGGCGTCGTCGACGATGTCGTCGACCGAAGAATAATGATGGGCGCCATTCAACCATAAGGAAGAATACATGGATGAATGTCATTTTGGGGAAGTGATGAATGATACACCTACCGAGACGGGGGTCAAATTTGGGATTCCTCCCCCTAGTTCTCTTTCTCACTTCAGTTCTCTTTCCCTCCTTAGTTTTCTTTCTCTCTCTGGTAGAGAAAATACTGGGAAAGATTTCACTGAAAAAATCTCTAAGATTGACATCTTGGTGCAGCAATTTTCCGTAGTAATAAATAGAGTCAATAGGTTCCTCCGTCTGGCTGTGGTAAAAGAGCCGTGTGAAGGGCGGCTACGCTTCCCTTTATTGAGGGCCGCAGGCCGGGCGGCGGCGGCCACCACATCCCTGGGAAGGGCTCCGACGGGGAAAGCGCGCGCTTTACCGCTTTCCCGAGGGGAAAGACCTTCCCTCTTAAGAAAGGGGACCACTTAAAGCTGGCCAGCCGGGCGCTTCCCCCCTTTCTTTGATATGAGGAACGTTTCCCTTTTCTAAGAGAAGGGGGCCGGGTAGGCTAAGCCTACCCTAGCGTGGCCTAAGCCACCCCTGCCCTTTTTTTACGGTTCTAATCCCGAAAATTCTATTTACTAGCGCAGACTGAATCAAGTGCTCTCCGAACCGTGCAAGATGGTTGCCCATCACACGGCTCTCCAACCCAGGTTGCCTATATTGTGGTGGATCCCGGGCAAACAAAAAAGGGAACGAAGGAAAAGCGCTTGATTCTTGGCAAGCCCCCGGCAGCGCTACGCGTCTCAACCACCGGTTGGTGCCAAAGGCCACTTGCTGGGGTAGGGGCACCAACCGGTGGGCGATAGGCACCCCCGGCCGGCAGCGCGTAGCGCCTCAACCACCGGTTGGTGCCGGGGGCGCGTAGCGCCCCTAACGGGACGATTGTGCGTTTCCAACTCCTCCCTCCGGTCGGAGTTGCCTGCGGCCCTGTGCCCCTTACCCCCGGGTAAGTGGCTCGCGCTTCGCGCTCGCCCCGAAGGGGGCTCCAGTTAAAGTGGCTCCTTCACTCGCCCCTTGCTTAGCCCCCTTCCCCCTTTATTTGCATAACGTAATTCTTTCACTTGTGCCCGCCTCTATTCCCCCCAATTGGCCCCTGTTGTGTTACCCCTTGCTCATTGGTCGTCGGACTTCCCATCGTGTGCCTCCCGATTACTTACGGCTTTGTAAAAAGTGACTTCGATTCTGCGAATTGAATCAAGCTCTTGATAGGGCGAAAACGCGCAGTAGCGTTTTCGGGGCGCGTAGCTAGCCTTGATTCTGCGAATTAAGTGCTTCGCTTTGCGAACGATGAAGGAAAGGGACGGTTATGCAGCTATCATTAATTGTTTCACGTATGTGTGCAGTCTGCTCAACGAGAGTAAGCGGGCCCGCGCGAAACGAGGGGCAGGGGGCACCAACCGGTGGTTGGGGCGCGTAGCGCCGCCAACCGGTGGTCCCATAGGGGCGGAGCCTACGGGATGAGCCCTTTAGTGGTACCCCCTCCCCCACCACCCGGAGGAGGGTTTACCCATTGCGGGGCGAAGCCGGGTGCGCGTAGCGCCGGGCTGAAGCCGCTCAGCGCCGCGCTGACCGCTGATAGTGGAAGCGCGTAGCGCCTAGCTACGTAGCGTTTTCACTAAAATACTCTGCTGGATGCCGCTGGTTATCTTCCCTGAGCGCTTCGCCTTTGTCCCCGTCCTCAGGCACCTTTAAGTTGTCCCGCCTCAAGACGCAAAGCGGCCCCCTTCTAAAATTTGAAGGTAATAGTTTTTTCGACCCTTGAAAATCACTCGACCTACCGGGGTCGACCGCTAGTAGAGGGGAGGGGGCGCGGGCTTTGTAGCCTTATCGGTGTGGCGCTTTGCCACCCAATCGTGGCCGTGTAGGGTTCCAGGGTAGGGGCAGGGGGCGAGCTTTAGAGCCCCCGCCGGAGCTTCGCGTTTTTCCTGGCCCACCCTTCGCGTTCATTTTTCCTGGGTCAACCCACTTCTTCCGGGCGGCGAAGGGGGCCGGGCCGGCCCTAGGAGCCCCAAAGACGGGCCTTGTCAACAGGGGGGCGGAGTAGTCCCCTAACCTAGCTCCCCCGTTGACACGGGGCCTCCCCCTACACCAAGGAGGGCTGGAGGTTTCCAACCGGACGGGGGGATGGCCCCGCCCCCAAGGGGGTCACTATAATAGTGGCGCGTAGCGCAAACTAGTAGTTCCGAGGGTCGAACTTTCGCTACGCGCTCACTTCCCCTAGACCCGGGCCCCCATCCACAAAAGTGCTGGAGGTTTTCAACCGGGAGCCGTGTGTAGGGGGCGGCGTTCAGTGGTGTCGTCCTTCAGGACAAGCGCCACTTATATAGAAGGGGCACAGACGCTAGCGTAGCGCCCCTCACCCCTCCCTAGGTCGGGGTGAGTGGTTCGCGCCCGAACGGCACGTAGCTCTTCAACTGAAGTTCCCCTTCCGGGTCGCTGGTTAGTGCCCTTCGACCCTAGCACTTAAGTGGAAGCACTAGGCGGCCCTAGTTTCCCTAGGGGAAGCTCCGCTTCCCGCCTTCTAGAGGTACGCGCCGATCGGTGTTTGGCAGGGGTGGCCGTGGCTGGCCCTTCAGGCCAGCCCTTAAAGGGGGTGCCCAACCCCAACTCCGACCGAAGGGTCCGCGCAAGCGGACAACTCCGACCGAAGGGAGGAGTTGGGGGAGTTGGGGTTGGCCACCTGCGGGGAAGCCCTTAATGTGCTTCCCCGCCAGCCCTTGCAGGTAAGCGTAGCTTCCCGATCGACCACCCGGCAGGCTAGGCTAGGCGTTTCCCCCAAGAGAGAGGAAGTTTTTTGGAAGATAGGGTTCTTGTGGAAATTCAGTGAAAGCGCTACGCGCACTAAATTGCTTCTCCCTGAGGTAAAGGGCGTAGGCGGTGGGGGGCCTACCTACGGCCCCCCCGGGCTGGCCCTTTGGGCCAGCCTCGGCAACTTTGTACTGCTTGAGTGTGCAACGTCCCCAGCAGGCGGGTACGTCAATTCAGGCTCCTTCCCTTATACTGCATAGCTGCGCTCTCCTATCGCGAGGGCCGGAGGCACTTCGTGCCGTAGGCCTAGCCCGGGCCCCGTACCCTAAGGGGGAGGGGGTACCACCACCCCAGGCGGTAATCGTGGGCCGGGCCCGCCGAAGCGCGGTAGGGAAACGCGTAGCGTTTTCCGAACGGGGGCCCCTGTTCCCACTAGCGGACCCGGGTGGGCTAAGCAGGTACTACGAGCCCTCTGCCCCACGCATCCGCCCGCGCGGGTTAGATGCGTAGTTCACCGGTTCCACCGAATACTCTCACTTGTCGAAGCACAGTGCGTTTTAGGCCGCCTGCCGCCCCCTTCATGAATCCATGCTTCCATTTTGTTGGGGGAGCTCAGCAGGCCCCCCCGTCCGGATACATGCGCTAGCGATCCCCGCATGTACAGGGGAGGCGTCGTGGTGTTGCCTTATCATTTTCTGAAAAGCCAGGCAGCTTGCTTGGTATCCCTCCTGCACCTCGCATTCATGATATCTACATTAACTGTGCTTCGGAGACACGATTGAAGCACGCCCCTCTCCCCTCTCCCTATCGGTCGAGTGTCTTTCAGACCGTTGGTCGAGTGTCCTTCGGACAAGGGTGGCGAGCTCGCGAGCCACCGGCGGTTTCCTTTGGGGAAACCAACTCCCCCAACTCCTCCCTTCGGTCGGAGTTGTCCTCGCTTCGCTCGGACGGGGGTTGGCCCCCGCCGGAAAACGCGTAGCGTTTTCCTGACCCTTCGGTCGGAGTTGTCCTCGCTTCGCTCGGAC
>Contig16+625938791
CTCCCCCAACTCCCCCAACTCCTCCCTTCGGTCGGAGTTGTCCTCGCTTCGCTCGGACCCTTCGGTCGGAGTTGTCCTCGCTTCGCTCGGACGGGGGGCTGGGAGGTGCGCAGCACCTCCCGCCGGTAGCGCTACGCGCTACCTGGCCCCTAGGAAAACGCGTAGCGTTTTCCTGACCCTTCGGTCGGAGTTGTCC
>Contig16+625938791_2
CCCCGCCGGAAAACGCGTAGCGTTTTCCTGACCCTTCGGTCGGAGTTGTCCTCGCTTCGCTCGGGCAGGGGGAACTCCTTTAGGCCCCCGCCAGACAATCGTGCGTTTTCTTGGCCAGGTAGCGCTACGCGCTACCCTAAAATGCTTCTGCGAGCAGAAGCATTTTACCCTTCGGTCG
>Contig162+25479
GGCGGTTTCCTTTGGGGAAACCAACTCCCCCAACTCCTCCCTTCGGTCGGAGTTGTCCTCGCTTCGCTCGGACGGGGGTTGGCCCCCGCCGGAAAACGCGTAGCGTTTTCCTGACCCTTCGGTCGGAGTTGTCCTCGCTTCGCTCGGACGGGGGGCTGGGAGGTGCGCAGCACCTCCCGCCGGTAGCGCGTAGCGCTACCTGGCCCCCGCCGGAAAACGCGTAGCGTTTTCCTGACCCTTCGGTCGAGTGGCTTCGCCCGAACCCTTCGGCCTTGCCGGCACTCGACCACGTCTGTGGGTCGGTCGGGCCGAAGGCGCTCCCGGACCGACCTCCGGGGTCGAGTGGCTTCGCCCATTCGGTCGGAGTTGTCTCGCTGTCGCTCGCCCTGACCAACGGGTTCGGGTCATGTCTTGGGTCGCAAACAATTCATTAATACAAGGAACGTATAAGGGGAAGGAGCAGAAGGAGTAACTATGCGCGAAAAGGAGGTTCATCTCAGAAAGGGAAAACCACACTCGGCTAGGGAATTATCCACCAAAAAACCATTCTATAGATACAGATTTCCGGAACCTTCCAATATCCCTTCAGAGTTATACGAAGACGTTCTGGTTATTGCTAGGAGATTGAGTAGGAATATGAAAGTTAAGAAGGATTCTTTTGGTAGGGAAAAAAAGAACGTGATTCTTTAGAGATTATTGAGTACAAGCGCACATCTAGGCTATCGGGGACCTCCCACTCCATATGTAAGTCAATACTTCCACGGATTCAGGAACGAAAGGGTTATTATCGATTTGGAAAGAACACTTTCATTGACAAGAATTGCTCGTAATGCGATAGGATCTATCATTCGTGAGAAAGGCCATTTATTGTTAGTAAATACCAATCCTTTCTTCAATCACATAATTGAGAGAACGGCAAGGAAAACCAATCAAAGCTATGTCAATTCCAAATGGATTGGTGGTTTTTTGACCAATTGGAAGCATACGAAACATCAGAAACGCTTCAAGGATTTCTCCGCGCAGCAGGGCCGCAGGCAACTCCGACCGAAGGGAGGAGTTGGAAGTCCACGTTTTCTGAAGATGCAAAAAGATTTTCAAGGACTCGTGACACGCCAAATTCCGGATCGTTTGATTGTCCTGAATGCACGCAAAGATTCCGTAGCTATAATTGAAGCTGATCGATTAGAAATACCTATCGTATCTCTGGTGGATTCCACTCTTCCGAAGGAATTACAGGAATTAATAACTTATCCCATTCCAGTCAATAATGATTCCATACAGTTCGCAGATCTGTTCTGTAAATTGGTTACGAAAACAGTCATTTATCCGAAAAAGGTTCGGAAACTACCCAAAAAAGCTCGGGTACTCGCCGAAAGGGTGGAAGCTGAACACACAATCGTGGCCAGTGGTGGAAGCCGCCCCGCTGCGCGTAAGAAATTAAGGGTGGGTGATCAGCGGGCTGCTGCTCCCCAGCGGAAAGAGAGCTGAGCATGAACCGAAACAACTGGATTTTGCTGGGTGCGGGGGTTTTACGCCCCCGCACGGGACGATCGTGCGTTTCCAACTCCTCCCTCCGGTCGGAGTTGCCTCCGGCCCTGTGCCCTTGTATGATTAAGGCACTTTCCAAGGTTCCATTCCTAATGAAAAGACTATTATGGACGATTCAGAAGGAGAGTAAATCGGTACTAGCCATGATTATTTCTCAGTCCCTAGTGACTTCGTTCGATAGACTCTGTTTGGGGGACAATTTGGTTGGTGCCTTTGGTTGAATGTCTCCGAGTCTTCTGAATGGTATTCATTCAATGGCATAACTTCGGTCTCCGCTTCGCGGAACTCAAAAGACTGATGAAAGAAAAAAAGAAGGAAGGCCGTGGCTTTTTCCCCGTTGGGGAAAAAGCCACTGGGGTGTCCCGCAGGGCCTGTAAGGCAACGACCGATAGGTCCGAGCTACGCGAGGAAACTCCGACCGAAGGGTCCGCGCAAGCGGACAACTCCGACCGACCAAAGGGAGGAGTTGGGCGAGGGAAGCCTGGCAGGCTTCCCCGCGGGTGGCCTACGGCCACCCTGCGCCTTTAAAGGGCGCGTAGCGCTTCCCCAGCCCTT
>Contig163+112683
CCCAACTCCTCGCTTCGCTCGGAGTTGTCCTCGCTTCGCTCGGACGGGGGGCTGGGAGGTGCGCAGCACCTCCCGCCGGTAGCGCGTAGCGCTACCTGGCCCCCGCCGGAAAACGCGTAGCGTTTTCCTGACCCTTCGAAGGGGTGTTGTTGTTGGTGTTTGGGCGACAGTGGCGCGAAGCGGAAGAACCACACGATTGGTGGAAAACGCTAACGTCCCCCCAGAACGAGCTTGCCGGACACTCCCGTCCCAGTTTGGAGGGAGCTAAAGCGCAGCCTTATCCACTCAACTAGCAGAGAGTCGAAACACTAAGAGAGACCAGAAACCGCTAGGCAATAGTACGGAACCACGGGACCCCTAAGTAGGATGATAAATCCAAGGTAGGGATACGGAGTCCTCGTAGTAGGCGGGCAGCTAGATAAACAACATCCAGCCAAGAGAGGACAGCCTTTAGAAGCAACAGGGAACACCGACCGACCGACCAATTCGGTGGCGCGGTTTCCGCTTGGGTGGGAGGGAATGGTGCCGCCCCGCTTAGAAGGGCACGATTGTGCGTTTCCCTTCTATTTGCGCCTCTCCCTGCCCAGTTAAAAATCGGGTAACTCAGGGGGGGGAACGCTACAGCGTTTCCCCCAAAACGCCCATATTTCTGCCCTTCCCTGTTGGGCTGGGGAAGCGCGTAGCGCTTCCCCGCGGTGTCCTAAGGGACACCCCTGCCATTAACTGGAAAAACGCTCTAGCGACCTTTTAAGTAAATAAAATTCTCGGTCCTTGAAAGCCTGAGGCTCTGCTGATCGCTAGTGACGAAGCTATTGAGTTCCTATTCTCACCGGCGGGGTACTCGACACGGAAGGGAAGGGGCGGGCTAGGCCTAGGGGTCGTGTATTAGGGGGAGAATCAGGCGGGCGCGTAGCGCCCGGTAAATTTGTCAACTCCACTTCGGGAACGGGAGCACGTAGCGCAACAATCTAGTTCGGCTCAGCTTAGCCCCGCCCTGAAACGCTTTAGTTTTCTCGGGTTCCAAACAAAGTGGGAGTTGGCAATTCATCCCGGGCATTCATATTTGCCCCGGGGGCACATTAGTGACTCCCTACCCACCCAATTCGGATGGGGTGGTGGGTCCGCCCTCCCCCTCCCGTAGGTCGGGGGAGTGTCCTCCGGACCCTGACGGGCACAGGGCCGGAGGCAACTCCGACCGGAGGGAGGAGTTGGAAACGCACAATCGTCCCGTTAGGGGCGCTACGCGCCCCCGGCACCAACCGGTGGTTGAGGCGCTACGCGCTGCCGGCCGCTGAAGCCCTTTGTCACGGAAGGGGCGCTTCCAGGGTGGTGCCCCATAGGGCACCCGGGAAGAAGCTAGGAAGCTAGGCTAGGCGCTTCCACCGATTGGCCACGGCACCAATCGTGCCCCTAACGATTGTGGGCGTAGCGCTCACAAGAGTGACGAGAAAGCGCTTTAGCTTTCTCTGGACCGCCAAAACGCACCAACCGGTGGGCGCACAACCCTTCTAAAAAAGAAGTGGTGCGGCCGCCCTTCTATAAAAAGAAGTGGTGCTACGCGCTACCTGACCCATCCACCAGACCCTCTCCTTTTAGTCGAGTGTTAACCCGGGAGCCCAAAAGTCCGCATACTCAATCTGCGTTTCAGGAAGAGTGGCCTGTAACAATCCTTGGCAATAGGAAAACGCTCTATGTCGGGCAGAGTATTACGATAAGAGAAAGGGGCACAAACTCAATAAACTATCGAAGGTAGGCACTCCCCAAGCTAGTTTCTAACCCCTCGAGACTGTAACTGTGTACCCGCCCTTTCTATCAAAAGGGTTCTGGACAGGTACATGGGGATGATTATCAAACCCGCTTAGCCCCCCTGGTTAATAAAGCCGTACCCCCAAGATTGTATCAAAGGGCGCTCTGCACCCGAAGACTGTGAGAAGCTTGCCTTCCCAAGACCCCCTCGGTGAACCGGAGGCGGGAAGCGCGATAGCGCCGGAAACAGCATCGCGTTTTCTCTCTTCGCCCCCACCCCTTATTGTGGGGGGGGCCCCGAAGCGGCTTCGCGCGCGTTTTCTCCTACTACGGGTCCACGCGACTTTGTAATCGGAATAGCCGGCTCGGCAAAACAGGGCGGCTATCCAGATATGACAGCAAATTCCGGAACTACTAAGGTGTCCATAATGCGGCGGTCTCAACCGAATCCCAGAAAGGACTAGTATCTAACTGGGTAGGCAAGAAAATCTGGAACTCGCATATTTCGGGAAGAACGGGAGCGCGTAGCGCATTTTAGTTCGGCTCAGCGCCGCGCCAAGCTCCCGTCCCCCCCCACTTTATGGGTGGTGGTGGGTAGGGAGTTGGCCCTCCCCCTCCCCCTCCCTAGGTCGGGGGAGTGTCCTCCGGACCCTTGCGGGCCCCTAAGGAACTCCGACCGGGGCCGAGCGTAGCGAGGCAACTCCGACCGAAGGGTCCGAGCGAAGCGAGGACAACTCCGACCGAAGGGAGGAGTTGGGGGAGTTGGATTCGTAAAAGCGTCAGCCGTTTCTCAATCAGAAGGTTGGGCTTTCCACCGAAAAGGTTGGAAAAACCCCGTAGGGAGCGCCGGAAATACCACCAACTGGGGGGTCATATTGATAACCCGGGACGGCACGCGTTCCGGTCTAGGGAAAGCCCCTTCTCTCTCTTAAAAGGGGCGGCGGATCCGGAGATGCATCAATTACGTCAAGCGGCGGGGCGCCAGAATGAGAACTAGCAAAGAGAGGGGAGTGGGGGGCCTATGGCCCCCCCGGCTGGCCCGTAAACGGGCCAGCCCCACGATTGGTGGCCTTGTTCTGGAAAAAGATCCTGCTATGTGCTAAGCATCGTCGGGACTGGCACAATGGTCGACCGAGTTATGAACGGATTAGCTTCTTGCCCAACTGGTGAAATGGCTTAATCTATAGATAGAGAGCCTTATGATAGGAAACTATCACGTAAGGTTCGGAGAGAGAAATCTGATTCTGAGGGAGAGCAGGAGCAAGCCTTCCTATCTAAAAAACGGACTAACTAAAGAACTACGGTCCGGATCAGATGTCTACTCTACTTCAATACACCATTCTAAACCTTATACAGAAGGTTTTTCTGTACCAGCTTCTTGTACCTATACCGCAGTTGAAGCACCTAAGGGAGAATTTGGTGCGTTTCCAGTCAGTAATGGAACCAATCGTCCTTATCGTTGCAAAATAAGAGCACCCGGCTTTGCTCATTTACAAGGACTCGATTTTATGCCCAAGCATCACATGCCAGCAGATGTGGTCACCACCACCGGTACTCAAGATATTGTGTCTGGAGAAGCAGATAGATAGTACTACTATATCACAGGGAAGGAACTAGCTTTATGAGCCAACCCCCTAGCTTTGCCGGGTGCCCTTTGGACCGAAGGTTCTGTAGGCGCTACGCGGGTAAAGCGCTACGCGCTCCCGGTTTTGTCGAGGGAATAGCTATCACAGCAAAATACTAAGAGGAAATATCAGCCGGATTAGGACAAAATGGTTGGTGCCGACGATGCAAGAAGTCGGCACAGGGCCGGAGGCAACTCCGACCGGAGGGAGGAGTTGGAAACGCACGATCGTCCCGTGCGCGGTGCCAAAGCACCCCCTGCACCCAACATTCGCCAATGTACTCGCTCCATCTCTCGGCACTGCAAACCGTTGTTGCATAAGACTCATAGCTAGCCGCTAGAGCTGACGGGAAGAGGATCAAGTTGGCCCTTGCAAACAGCTTGATGCACTATCTCTCTTCAACCCCCAAAGCACGATGCGGCAGAAGGAACGAGAAGCCATGGACCGACCCCATCCCTCCACCCCGTAGGAACTACGAGATCGCCCCAGGGATGCCGAAGGCACCCGGGGTCACAGACCGACCGTATAACCTGATTCAAGGAGTGGAATGCATTAGCTGTCTGCTCTGGTTGGCAGAAAGGGTCGGGGAAGGGCAACCACTCATTGTTGGAACCGAAGGGTCGGGCGGAAAGTAGTTCCTAGCTATTGGTTCCCCCGCAGCTCGGGAGTATCCAGCTGCAAGAATCCCAACTCGATGCCTTTTGAGAAGAGTTGCTCTTCGGAGAGCACGGTACGATGAAAGTTGTAGGCTGTGTTCGGGGGGGAGTCATCGTCCATCGCCGGCCCCTACGGCAGAATCAGTCGGAGAGGCCTGAAAGACGGTAACTTACCCTGTGGCGAAAGTCAGCGGTTCGAATCCGCTTGTCTCCAGCCCGTGATCCGATTCAATACAATGATATAGGATAGGGATGAAACAATCTCGATTTCTAGTGAGTGGGCAAGCTGGCCCATGATCTTGTACTTATGTACGTTGATAAGATCCCCTATTTAGTTTAGCACCTCGGGATGGCATAGCTCTTCAATGGCGAGGTTCAAACGAAGAAGGGCTTATGGTGGATACCTAGGCACCCAGAGACGAAGAAGGGCGTAGCAATCGACGAAATGCTTCGGGGAGCTGAAAGCAAGCATGGATCCGGAGATTCCCGAATAGGTTAACCTTTTGAACTGCCGCTGAATCCATAGGCAGGCAAGAGACAACCTGGCGAACTGAAACATCTTAGTAGCCAGAGGAAGAGAAAGCAAAAGCGATTCCCGTAGTAGCGGCGAGCGAAATGGGAGTAGCCTAAACCGCGAAAACGGTGTTGTGGGGGAGCAATACGAGCTTTGTGCTGCTAGGTGAAGCGGTTGAGTCCCGCACCCCAGATGGTGAGAGTCCAGTAGCCGAAAGCATCACTGGCTCACGCTCTAACCCGAGTAGCATGGGGCACGTGGAATCCCGTGTGAATCAGCAAGGACCACCTTGCAAGGCTAAATACTCCTGGGTGACCGATAGCGAAGTAGTACCGTGAGGGAAAGGTGAAAAGAACCCCAATCGGGGAGTGAAATAGAACATGAAACCGTAAGCTCCCAAGCAGTGGGAGGAGAATCGGATCCCTGACCGCGTGCCTGTTGAAGAATGAGCCGGCGACTCATAGGCAGTGGCCTGGTTAAGGGAACCCACCGGAGCCATAGCGAAAGCGAGTCTTCTCAGGGCAATTGTCACTGCTTATGGACCCGAACCTGGGTGATCTATCCATGACCAGGATGAAGCTTGGGTGAAACTAAGTGGAGGTCCGAACTGACTGATGTTGAAAAATCAGCGGATGAGTTGTGGTTAGGGGTGAAATGCCACTCGAACCCAGAGCTAGCTGGTTCTCCCCGAAATGCGTTGAGGCGCAGCAGTTGACTGGACTATCTAGGGGTAAAGCACTGTTTCGGTGCGGGCTGCGAAAGCGGTACCAAATCGAGGCAAACTCTGAATACTAGGTATGACCCCCAAATAACAGGGGGGAAAGGGTCAACCAGTGAGACGATGGGGGATAAGCTTCATCGTCGAGAGGGGAACAGCCCAGATCACCAGCTAAGGCCCCTAAATGACCGCTCAGTGGTAAAGGAGGTAGGAGTGCAGAGACAGCCAGGAGGTTTGCCTAGAAGCAGCCACCCTTGAAAGAGTGCGTAATAGCTCACTGATCAAGCGCTCTTGCGCCGAAGATGAACGGGACTAAGCGGTCTGCCGAAGCTGTGAGATGTCAAAATACATCGGTAGGGGAGCGTTCCGTATTAGGGGGAAGCACCAGCGGGAGCAGGTGTGGACGAAGCGGAAGCGAGAATGTCGGCTTGAGTAACGCAAACATTGGTGAGAATCCAATGCCCCGAAAACCTAAGGGTTCCTCCGCAAGGTTCGTCCACGGAGGGTGAGTCAGGGCCTAAGATCAGGCCGAAAGGCGTAGTCGATGGACAACAGGTGAATATTCCTGTACTACCCCTTGTTGGTCCCGAGGGACGGAGGAGGCTAGGTTAGCCGAAAGATGGTTATCGGTTCAAGGACGCAAGGTTAGTGAACCCTACCAAGGGAATTAAGGGGTAGAGAAAATGCCTCGAGCCAACGTCCGAGCACTAGGCGCTACGGCGCCAAAGTAACCCATGCCACACTCCCAAGAAAAGCTCGAACGACCTTCAACGAGTGGGTACCTGTACCCGAAACCGACACAGGTAGGTAGGTAGAGAATACCTAGGGGCGCGAGACAACTCTCTCTAAGGAACTCGGCAAAATAGCCCCGTAACTTCGGGAGAAGGGGTGCCTCCTCACAAGGGAGGTCGCAGTGACCAGGCCCAGGCGACTGTTTACCAAAAACACAGGTCTCCGCAAAGTCGTAAGACCATGTATGGGGGCTGACGCCTGCCCAGTGCCGGAAGGTTAAGGAAGTCGGTGACCCGATGACGGGTGAGCCGGCGACCGAAGCCCCGGTGAACGGCGGCCGTAACTATAACGGTCCTAAGGTAGCGAAATTCCTTGTCGGGTAAGTTCCGACCCGCACGAAAGGCGTAACGATCTGGGCACTGTCTCGGAGAGAGACTCGGTGAAATAGACATGTCTGTGAAGATGCGGACTACCTGCACCTGGACAGAAAGACCCTATGAAGCTTTACTGTTCCTTGGGATTGGCTTTGGGCTCCTCTTGCGTAGCTTAGGTGGGAGGCAAAGAAGGCCCCTTTCCGGGGGGGCTTGAGCCATCAGTGAAATACCACTCTGGAAGAGCTAGAATTCTAACCTTGTGTCAAGACTTACGGGCCAAGGGACAGTCTCAGGTAGACAGTTTCTATGGGGCGTAGGCCTCCCAAAAGGTAACGGAGGCGTGCAAAGGTTTCCTCGGGCTGGACGGAAATCAGCCTTCGAGTGCAAAGGCGGAAGGGAGCTTGACTGCAAGACCCACCGGTCGAGCAGGGACGAAAGTCGGCCTTAGTGATCCGACGGTGCCAAGTGGAAGGGCCGTCGCTCAACGGATAAAAGTTACTCTAGGGATAACAGGCTGATCTTCCCCAAGAGTTCACATCGACGGGAAGGTTTGGCACCTCGATGTCGGCTCTTCGCCACCTGGGGCGGTAGTACGTTCCAAGGGTTGGGCTGTTCGCCCATCAAAGCGGTACGTGAGCTGGGTTCAGAACGTCGTGAGACAGTTCGGTCCATATCCGGTGCGGGCGTTGGAGCATTGAGAGGACCTTTCCCTAGTACGAGAGGACCGGGAAGGACGCACCTCTGGTGTACCAGTTATCGTGCCCACGGTAAACGCTGGGTAGCCAAGTGCGGAGCGGATAACTGCTGAAAGCATCTAAGTAGGAAGCCCACCCCAAGATGAGTGCTCCCCTATTCCTAATAAGTATTGAGAATTCAAGATAAGGTCACGGCAAGACGAGCCGTTTATCACCACGATAGGTGCCAAGTGGAAGTGCAGTAATGTATGCAGCTGAGGCATCCTAACAGACCGAGAGATTTGAACCTCGTTCCTGAACTGATTAATCCGATCAGACACTAGCCACCTAGTTGTTCGATTGTTCGACAACACCAACCTAAGAGCTCCGCCCTGCCTCTCCATTCATCTAAGGGATGGAAGGACGGGTCGGAGAAAGGTTCTCCATCTGGAGAGTGCACCAGACAAAGGTGCACCCTCCAGAAACGGACGAGCCTCAAAATCACTAGTCAATACACTTCTTTCTCATGTTTCTCCCCCAGGGTTGATATTCTGGTGTCTCAGGCGTGGGGGAACCACACCAATCCATCCCGAACTTGGTGGTGAAACTCTACTGCGGTGACGATACTGTAGGGGGAGCCCTGCGGAAAAATAGCTCGATGCCAGGATCACATCCACTCCTATTGAGTCACAATATTGAGGGACTCTGAGACGCTTCCCATCGATCGGATGGGATGGACACACTCTTGGAGCCCCTGTAATGCATTCCTTGCCCCTCTGGGGGTACAGATGGCACTCCATCGCGGGTGAATCGCTTATCATGGCATGGTAAAACCCACTGCGGAATTGACGGGGTCAGTTACCTGAACCCTGCGCAGAAAGCTGCTGTCGATTGAGTTGCAGACAATTCTGGCTTATTCCTCGAATCCTGCAGGAGGGCCTTCCTATTGGGAAGGCCCAGTTTCACGTAGCGCAGAAGAGACTGCGCATTCGGAACCAAAGAATTTGTATGAATCCTGTGAACTCTGATAGAGCCCATACTTGCCTACTAACGGAACCTGAAACTCTTGTCCCGATGGAATCAATTTGATGGTCATCTTGTACCATTCGATTCCCGATGATTGCACAGTAGAATCCTGTCCAACCAATGATCCGTCAAGGAATAAGCAAAATCTCTCAGAGTCATCTTGGTAGGCCATTCCTCGAGATCCATCGGGGTATCCCTCCTACGTTTCATAGAAGCGTAATAATCTCCCAAAGGTTGCTCCCGGAGGGATCTCCTGGGACGGATCCAGTGGAGGCGGGGCCTGTAGCTCAGAGGATCAGAGCACGTGGCTACGAACCACGGTGTCGGGGGTTCGAATCCCTCCTCGCCCACAATCAGCTCCGAAGGTACCTGATAGGAAAGAGGTTACAATAAAGAATTATGATTGGGAGCGCGGACACGAAGCTGAAGCTTTATGACTTGGTCTTACACGAAGGTATAGTCTCATTCCATTCAGAATCTGGCAGTGGCATCAGAGGGAGAGCCACTCGATAGGAATTAAGATTCCACCACTTTCGGGCGGTGTGGGCCAGAGAAACTTTGCGAGCCTCCATGAATATGTGAATAGGGTCTCCCCGGATAGGATTCGAACCTACGACCCATCGGTTAACAGCCGACTGCTCTACCGCTGAGCTACCGAGGAAAAATGCGAAGAGTTTAATCCCATATACATTTGAAGATTCTTTGAACCGCACCGCAATCATTGTTCCAAGATCCAAAGTATTCTTTGAAACCCCATGAACTTCGCGTACATCCTATCCTTTATTATAGGGAGAAGGGGTAGCAATGGCAATATTCTCCACTTTCCCGGGGAGAGCCCCGGGGCGGGGATCGAACATAACCACGATCCCACCTACTGGTCTCCCTTCTCTCCCCCCGAGCGAGGTTCACATTGGTCAATCACCAATCGGATGAGGAAACCTACGCAGTGTATTGAAAAGTGCCAGTCTTATGTATTGCAAGGATTAGTAACAATGCAAGACCAATGATCAATCCGGTGAGGTAAGAGTATATTCGGCCCCCCCCGCCGTATCTCGCGCCTTCCCCTCCAGAAATACTTGAAGCCCCTATTGCATTAATGATTCCATCAATAACCCATCGGTCAAATAGATATATTTTTTTGGCGAAAATGCGCGTGCCATTGACGAAGATTAGGTTGTAGAAACCGTCTATGTAGCCTCGGTGATATGACCAATCATTTATTAGATTCGGCAAGGAATCCATAATTTCGGTTGCTTCGAGATAAACGTCTCCCCGTGAGCGGCTTCGGAAGGGTCCGTACAATATATAAGATATAAGTATTCCCAATGATGTCGCAACGATTGAAGGAAGTGAGTCTGCAACAAGATCTACCCAAATTCCGGAACCCGTTTCTGTGGGATATTTTGGAAATGCATTAAAGTAATAGGAAATTGAATCGTAACCACTTTCTCCACGAGAGAAGGGAGATCCTGCGAATCCCAAAAGTGTTACTGGTATTACTAGGACAATCAAAGGTAATAGCATAAGATAATCTGCTTCTTTGGGGAATGCAGAGCTACGTCCAGAAGATAAAAACAAACTTAAATTCACTGTATTATCAAATGATTCACCCGGGATAACTTCATTTCGTATGGGTTCCGAAACAATATATCTTTGATCTTTAACTTCACCGATAAGCAAATCATGGGGTGAGGGATAAATATTCTCATCAACATTTACGGATGCGGAAGCACGTAAATCACCTTCGAATGTTAGGAAATAGATGCGGAACATGTAAAAAGCAGTCAATCCAGTTGTGAACCAAGTAGTTATTCCAAGGATTGATGAATATGACCAACTATCTGCAAGAATCTCATCCTTCGACCAGAAACAAGCT
>Contig164+2223
[truncated: 1,764,561 more chars]
