# Supplementary material for: Organellar phylogenomics of Ophioglossaceae fern genera
Source: Front Plant Sci. 2024 Jan 15;14:1294716. doi: 10.3389/fpls.2023.1294716 (PMC10823028; doi:10.3389/fpls.2023.1294716)
Supplement: Supplementary file 2 [file DataSheet_2.zip › Supplementary file S1/mitogenome/gff/Rhizoglossum.gff]

##gff-version 3
##source-version geneious 2020.1.1
##sequence-region	Contig01+81776292	1	19974
Contig01+81776292	Geneious	tRNA	5492	5565	.	+	.	Name=trnD tRNA
Contig01+81776292	Geneious	tRNA	18773	18845	.	-	.	Name=trnM tRNA
Contig01+81776292	Geneious	tRNA	5667	5737	.	-	.	Name=trnG tRNA
Contig01+81776292	Geneious	CDS	15915	17561	.	-	0	Name=cox1 CDS
Contig01+81776292	Geneious	CDS	729	2312	.	+	0	Name=atp1 CDS
Contig01+81776292	Geneious	gene	5492	5565	.	+	.	Name=trnD gene
Contig01+81776292	Geneious	gene	18773	18845	.	-	.	Name=trnM gene
Contig01+81776292	Geneious	gene	15915	17561	.	-	.	Name=cox1 gene
Contig01+81776292	Geneious	gene	729	2312	.	+	.	Name=atp1 gene
Contig01+81776292	Geneious	gene	5667	5737	.	-	.	Name=trnG gene
##sequence-region	Contig02+1155	1	289
##sequence-region	Contig03+119976	1	502
##sequence-region	Contig04+1504	1	258
##sequence-region	Contig05+2218	1	280
##sequence-region	Contig06+1258	1	256
##sequence-region	Contig07+1176	1	345
##sequence-region	Contig08+3164	1	342
##sequence-region	Contig09+2166	1	179
##sequence-region	Contig10+2282	1	622
##sequence-region	Contig100+358993492	1	1537
##sequence-region	Contig101+2857	1	3717
Contig101+2857	Geneious	CDS	715	981	.	+	0	Name=sdh4 CDS
Contig101+2857	Geneious	CDS	1500	2240	.	+	0	Name=mttB CDS
Contig101+2857	Geneious	gene	715	981	.	+	.	Name=sdh4 gene
Contig101+2857	Geneious	gene	1500	2240	.	+	.	Name=mttB gene
##sequence-region	Contig102+2291	1	9541
##sequence-region	Contig103+1226	1	8382
Contig103+1226	Geneious	tRNA	280	351	.	+	.	Name=trnE tRNA
Contig103+1226	Geneious	tRNA	7096	7167	.	-	.	Name=trnN tRNA
Contig103+1226	Geneious	CDS	532	756	.	+	0	Name=atp9 CDS
Contig103+1226	Geneious	gene	532	756	.	+	.	Name=atp9 gene
Contig103+1226	Geneious	gene	280	351	.	+	.	Name=trnE gene
Contig103+1226	Geneious	gene	7096	7167	.	-	.	Name=trnN gene
##sequence-region	Contig104+15725	1	416
##sequence-region	Contig105+3425	1	6605
Contig105+3425	Geneious	tRNA	5536	5621	.	+	.	Name=trnS tRNA
Contig105+3425	Geneious	gene	5536	5621	.	+	.	Name=trnS gene
##sequence-region	Contig106+2178	1	7085
Contig106+2178	Geneious	tRNA	2450	2521	.	-	.	Name=trnN tRNA
Contig106+2178	Geneious	CDS	349	690	.	+	0	Name=rps14 CDS
Contig106+2178	Geneious	CDS	3202	3856	.	-	0	Name=nad6 CDS
Contig106+2178	Geneious	gene	2450	2521	.	-	.	Name=trnN gene
Contig106+2178	Geneious	gene	349	690	.	+	.	Name=rps14 gene
Contig106+2178	Geneious	gene	3202	3856	.	-	.	Name=nad6 gene
##sequence-region	Contig107+2215	1	7062
##sequence-region	Contig108+25849	1	2408
Contig108+25849	Geneious	tRNA	798	871	.	-	.	Name=trnP tRNA
Contig108+25849	Geneious	gene	798	871	.	-	.	Name=trnP gene
##sequence-region	Contig109+00299584582	1	7157
##sequence-region	Contig11+2155	1	1414
Contig11+2155	Geneious	exon	906	927	.	-	.	Name=nad5 exon 3
##sequence-region	Contig110+25725	1	1496
##sequence-region	Contig113+23717	1	1847
Contig113+23717	Geneious	CDS	552	908	.	-	0	Name=nad3 CDS
Contig113+23717	Geneious	gene	552	908	.	-	.	Name=nad3 gene
##sequence-region	Contig114+1163	1	7458
Contig114+1163	Geneious	tRNA	1814	1887	.	-	.	Name=trnM tRNA
Contig114+1163	Geneious	CDS	330	710	.	-	0	Name=sdh3 CDS
Contig114+1163	Geneious	gene	1814	1887	.	-	.	Name=trnM gene
Contig114+1163	Geneious	gene	330	710	.	-	.	Name=sdh3 gene
##sequence-region	Contig115+1514	1	6706
Contig115+1514	Geneious	CDS	4424	4867	.	+	0	Name=rps7 CDS
Contig115+1514	Geneious	CDS	5661	6017	.	+	0	Name=nad3 CDS
Contig115+1514	Geneious	CDS	1792	2466	.	+	0	Name=rps11 CDS
Contig115+1514	Geneious	CDS	3675	4056	.	+	0	Name=rps12 CDS
Contig115+1514	Geneious	CDS	896	1195	.	+	0	Name=rpl6 CDS
Contig115+1514	Geneious	CDS	1200	1595	.	+	0	Name=rps13 CDS
Contig115+1514	Geneious	gene	4424	4867	.	+	.	Name=rps7 gene
Contig115+1514	Geneious	gene	5661	6017	.	+	.	Name=nad3 gene
Contig115+1514	Geneious	gene	1792	2466	.	+	.	Name=rps11 gene
Contig115+1514	Geneious	gene	3675	4056	.	+	.	Name=rps12 gene
Contig115+1514	Geneious	gene	896	1195	.	+	.	Name=rpl6 gene
Contig115+1514	Geneious	gene	1200	1595	.	+	.	Name=rps13 gene
##sequence-region	Contig116+1159	1	7137
##sequence-region	Contig117+3253	1	3011
##sequence-region	Contig118+2163	1	8076
##sequence-region	Contig119+1191	1	2094
Contig119+1191	Geneious	tRNA	1364	1434	.	-	.	Name=trnC tRNA
Contig119+1191	Geneious	gene	1364	1434	.	-	.	Name=trnC gene
##sequence-region	Contig12+1345	1	300
##sequence-region	Contig120+15447	1	4377
Contig120+15447	Geneious	tRNA	3502	3575	.	+	.	Name=trnR tRNA
Contig120+15447	Geneious	tRNA	4003	4075	.	-	.	Name=trnV tRNA
Contig120+15447	Geneious	gene	3502	3575	.	+	.	Name=trnR gene
Contig120+15447	Geneious	gene	4003	4075	.	-	.	Name=trnV gene
##sequence-region	Contig121+25447	1	5049
##sequence-region	Contig122+1213	1	8754
Contig122+1213	Geneious	tRNA	7685	7770	.	+	.	Name=trnS tRNA
Contig122+1213	Geneious	gene	7685	7770	.	+	.	Name=trnS gene
##sequence-region	Contig123+21985	1	4853
Contig123+21985	Geneious	CDS	2406	3080	.	-	0	Name=rps11 CDS
Contig123+21985	Geneious	CDS	5	448	.	-	0	Name=rps7 CDS
Contig123+21985	Geneious	CDS	3277	3672	.	-	0	Name=rps13 CDS
Contig123+21985	Geneious	CDS	811	1197	.	-	0	Name=rps12 CDS
Contig123+21985	Geneious	CDS	3677	3976	.	-	0	Name=rpl6 CDS
Contig123+21985	Geneious	gene	2406	3080	.	-	.	Name=rps11 gene
Contig123+21985	Geneious	gene	5	448	.	-	.	Name=rps7 gene
Contig123+21985	Geneious	gene	3277	3672	.	-	.	Name=rps13 gene
Contig123+21985	Geneious	gene	811	1197	.	-	.	Name=rps12 gene
Contig123+21985	Geneious	gene	3677	3976	.	-	.	Name=rpl6 gene
##sequence-region	Contig124+26606	1	3278
##sequence-region	Contig125+2256	1	12683
Contig125+2256	Geneious	tRNA	4223	4295	.	-	.	Name=trnH tRNA
Contig125+2256	Geneious	tRNA	6186	6257	.	+	.	Name=trnQ tRNA
Contig125+2256	Geneious	intron	10538	11758	.	+	.	Name=nad7 intron 2
Contig125+2256	Geneious	exon	7930	8069	.	+	.	Name=nad7 exon 1
Contig125+2256	Geneious	exon	11759	11992	.	+	.	Name=nad7 exon 3
Contig125+2256	Geneious	exon	9992	10537	.	+	.	Name=nad7 exon 2
Contig125+2256	Geneious	gene	4223	4295	.	-	.	Name=trnH gene
Contig125+2256	Geneious	gene	6186	6257	.	+	.	Name=trnQ gene
##sequence-region	Contig126+1180	1	5140
Contig126+1180	Geneious	CDS	3025	3855	.	+	0	Name=rps4 CDS
Contig126+1180	Geneious	gene	3025	3855	.	+	.	Name=rps4 gene
##sequence-region	Contig127+1165	1	12843
Contig127+1165	Geneious	tRNA	11939	12012	.	+	.	Name=trnR tRNA
Contig127+1165	Geneious	gene	11939	12012	.	+	.	Name=trnR gene
##sequence-region	Contig128+12094	1	1239
##sequence-region	Contig129+2258	1	12763
Contig129+2258	Geneious	intron	10618	11838	.	+	.	Name=nad7 intron 2
Contig129+2258	Geneious	tRNA	4303	4375	.	-	.	Name=trnH tRNA
Contig129+2258	Geneious	tRNA	6266	6337	.	+	.	Name=trnQ tRNA
Contig129+2258	Geneious	exon	8010	8149	.	+	.	Name=nad7 exon 1
Contig129+2258	Geneious	exon	11839	12072	.	+	.	Name=nad7 exon 3
Contig129+2258	Geneious	exon	10072	10617	.	+	.	Name=nad7 exon 2
Contig129+2258	Geneious	gene	4303	4375	.	-	.	Name=trnH gene
Contig129+2258	Geneious	gene	6266	6337	.	+	.	Name=trnQ gene
##sequence-region	Contig13+588516421	1	658
##sequence-region	Contig130+11797	1	9066
Contig130+11797	Geneious	tRNA	2999	3072	.	+	.	Name=trnF tRNA
Contig130+11797	Geneious	tRNA	8584	8656	.	-	.	Name=trnfM tRNA
Contig130+11797	Geneious	gene	2999	3072	.	+	.	Name=trnF gene
Contig130+11797	Geneious	gene	8584	8656	.	-	.	Name=trnfM gene
##sequence-region	Contig132+2179	1	12422
##sequence-region	Contig133+2213	1	11363
Contig133+2213	Geneious	tRNA	10077	10148	.	-	.	Name=trnN tRNA
Contig133+2213	Geneious	gene	10077	10148	.	-	.	Name=trnN gene
##sequence-region	Contig134+2180	1	5742
##sequence-region	Contig135+1202	1	12667
Contig135+1202	Geneious	intron	953	2173	.	-	.	Name=nad7 intron 2
Contig135+1202	Geneious	tRNA	8417	8489	.	+	.	Name=trnH tRNA
Contig135+1202	Geneious	tRNA	6455	6526	.	-	.	Name=trnQ tRNA
Contig135+1202	Geneious	exon	4642	4781	.	-	.	Name=nad7 exon 1
Contig135+1202	Geneious	exon	719	952	.	-	.	Name=nad7 exon 3
Contig135+1202	Geneious	exon	2174	2719	.	-	.	Name=nad7 exon 2
Contig135+1202	Geneious	gene	8417	8489	.	+	.	Name=trnH gene
Contig135+1202	Geneious	gene	6455	6526	.	-	.	Name=trnQ gene
##sequence-region	Contig137+22094	1	3313
##sequence-region	Contig138+112672	1	321
##sequence-region	Contig14+2226	1	868
##sequence-region	Contig143+1354	1	13051
Contig143+1354	Geneious	CDS	1148	1909	.	+	0	Name=cox2 CDS
Contig143+1354	Geneious	gene	1148	1909	.	+	.	Name=cox2 gene
##sequence-region	Contig144+2191	1	4501
Contig144+2191	Geneious	tRNA	1109	1192	.	-	.	Name=trnL tRNA
Contig144+2191	Geneious	CDS	3035	3859	.	+	0	Name=rps2 CDS
Contig144+2191	Geneious	gene	1109	1192	.	-	.	Name=trnL gene
Contig144+2191	Geneious	gene	3035	3859	.	+	.	Name=rps2 gene
##sequence-region	Contig145+1238	1	14516
Contig145+1238	Geneious	tRNA	13230	13301	.	-	.	Name=trnN tRNA
Contig145+1238	Geneious	CDS	790	1323	.	+	0	Name=atp8 CDS
Contig145+1238	Geneious	CDS	4269	4913	.	+	0	Name=rps1 CDS
Contig145+1238	Geneious	gene	790	1323	.	+	.	Name=atp8 gene
Contig145+1238	Geneious	gene	13230	13301	.	-	.	Name=trnN gene
Contig145+1238	Geneious	gene	4269	4913	.	+	.	Name=rps1 gene
##sequence-region	Contig146+16606	1	5339
##sequence-region	Contig147+21667	1	10563
Contig147+21667	Geneious	tRNA	756	829	.	-	.	Name=trnR tRNA
Contig147+21667	Geneious	gene	756	829	.	-	.	Name=trnR gene
##sequence-region	Contig148+29543	1	5252
Contig148+29543	Geneious	CDS	1304	2134	.	-	0	Name=rps4 CDS
Contig148+29543	Geneious	gene	1304	2134	.	-	.	Name=rps4 gene
##sequence-region	Contig149+12169	1	13130
Contig149+12169	Geneious	CDS	11123	11884	.	-	0	Name=cox2 CDS
Contig149+12169	Geneious	gene	11123	11884	.	-	.	Name=cox2 gene
##sequence-region	Contig15+3224	1	350
##sequence-region	Contig150+1216	1	15445
Contig150+1216	Geneious	tRNA	7134	7206	.	+	.	Name=trnA
Contig150+1216	Geneious	gene	7134	7206	.	+	.	Name=trnA gene
##sequence-region	Contig151+212683	1	3676
Contig151+212683	Geneious	exon	1668	1859	.	-	.	Name=nad1 exon 3
##sequence-region	Contig152+2236	1	12675
Contig152+2236	Geneious	tRNA	8425	8497	.	+	.	Name=trnH tRNA
Contig152+2236	Geneious	tRNA	6463	6534	.	-	.	Name=trnQ tRNA
Contig152+2236	Geneious	intron	961	2181	.	-	.	Name=nad7 intron 2
Contig152+2236	Geneious	exon	4650	4789	.	-	.	Name=nad7 exon 1
Contig152+2236	Geneious	exon	727	960	.	-	.	Name=nad7 exon 3
Contig152+2236	Geneious	exon	2182	2727	.	-	.	Name=nad7 exon 2
Contig152+2236	Geneious	gene	8425	8497	.	+	.	Name=trnH gene
Contig152+2236	Geneious	gene	6463	6534	.	-	.	Name=trnQ gene
##sequence-region	Contig153+113052	1	2328
Contig153+113052	Geneious	exon	1096	1286	.	-	.	Name=nad2 exon 5
##sequence-region	Contig155+110563	1	4462
##sequence-region	Contig156+21797	1	15900
Contig156+21797	Geneious	tRNA	14528	14599	.	-	.	Name=trnE tRNA
Contig156+21797	Geneious	gene	14528	14599	.	-	.	Name=trnE gene
##sequence-region	Contig157+320320452	1	15391
Contig157+320320452	Geneious	tRNA	7080	7152	.	+	.	Name=trnA
Contig157+320320452	Geneious	gene	7080	7152	.	+	.	Name=trnA gene
##sequence-region	Contig159+213052	1	5478
Contig159+213052	Geneious	exon	428	1934	.	-	.	Name=rps3 exon 2
Contig159+213052	Geneious	CDS	1	411	.	-	0	Name=rpl16 CDS
Contig159+213052	Geneious	gene	1	411	.	-	.	Name=rpl16 gene
##sequence-region	Contig16+625938791	1	196
##sequence-region	Contig16+625938791_2	1	178
##sequence-region	Contig162+25479	1	2103
Contig162+25479	Geneious	CDS	637	1461	.	+	0	Name=rps2 CDS
Contig162+25479	Geneious	gene	637	1461	.	+	.	Name=rps2 gene
##sequence-region	Contig163+112683	1	9941
Contig163+112683	Geneious	exon	3074	3335	.	+	.	Name=nad7 exon 4
Contig163+112683	Geneious	tRNA	8655	8726	.	-	.	Name=trnN tRNA
Contig163+112683	Geneious	gene	8655	8726	.	-	.	Name=trnN gene
##sequence-region	Contig164+2223	1	20248
Contig164+2223	Geneious	tRNA	19344	19417	.	+	.	Name=trnR tRNA
Contig164+2223	Geneious	CDS	2922	3674	.	-	0	Name=atp6 CDS
Contig164+2223	Geneious	gene	19344	19417	.	+	.	Name=trnR gene
Contig164+2223	Geneious	gene	2922	3674	.	-	.	Name=atp6 gene
##sequence-region	Contig165+220528931	1	14497
Contig165+220528931	Geneious	tRNA	13211	13282	.	-	.	Name=trnN tRNA
Contig165+220528931	Geneious	CDS	771	1304	.	+	0	Name=atp8 CDS
Contig165+220528931	Geneious	CDS	4250	4894	.	+	0	Name=rps1 CDS
Contig165+220528931	Geneious	gene	771	1304	.	+	.	Name=atp8 gene
Contig165+220528931	Geneious	gene	13211	13282	.	-	.	Name=trnN gene
Contig165+220528931	Geneious	gene	4250	4894	.	+	.	Name=rps1 gene
##sequence-region	Contig169+210563	1	9462
##sequence-region	Contig17+3237	1	353
##sequence-region	Contig170+19462	1	259
##sequence-region	Contig173+2238	1	27126
Contig173+2238	Geneious	tRNA	16550	16622	.	-	.	Name=trnK tRNA
Contig173+2238	Geneious	tRNA	12225	12295	.	+	.	Name=trnC tRNA
Contig173+2238	Geneious	rRNA	4210	5898	.	+	.	Name=rrn18 rRNA
Contig173+2238	Geneious	rRNA	25876	25999	.	+	.	Name=rrn5 rRNA
Contig173+2238	Geneious	gene	16550	16622	.	-	.	Name=trnK gene
Contig173+2238	Geneious	gene	12225	12295	.	+	.	Name=trnC gene
Contig173+2238	Geneious	gene	4210	5898	.	+	.	Name=rrn18 gene
Contig173+2238	Geneious	gene	25876	25999	.	+	.	Name=rrn5 gene
##sequence-region	Contig174+0000320320452	1	14588
Contig174+0000320320452	Geneious	tRNA	7080	7152	.	+	.	Name=trnA
Contig174+0000320320452	Geneious	gene	7080	7152	.	+	.	Name=trnA gene
##sequence-region	Contig175+0500419232	1	14014
Contig175+0500419232	Geneious	tRNA	7080	7152	.	+	.	Name=trnA
Contig175+0500419232	Geneious	gene	7080	7152	.	+	.	Name=trnA gene
##sequence-region	Contig176+00500419232	1	13675
Contig176+00500419232	Geneious	tRNA	7080	7152	.	+	.	Name=trnA
Contig176+00500419232	Geneious	gene	7080	7152	.	+	.	Name=trnA gene
##sequence-region	Contig177+28385	1	18464
##sequence-region	Contig178+000500419232	1	10723
Contig178+000500419232	Geneious	tRNA	7080	7152	.	+	.	Name=trnA
Contig178+000500419232	Geneious	gene	7080	7152	.	+	.	Name=trnA gene
##sequence-region	Contig179+18385	1	18629
##sequence-region	Contig18+2216	1	271
##sequence-region	Contig180+00000320320452	1	12393
Contig180+00000320320452	Geneious	tRNA	7080	7152	.	+	.	Name=trnA
Contig180+00000320320452	Geneious	gene	7080	7152	.	+	.	Name=trnA gene
##sequence-region	Contig181+00000220528931	1	8816
Contig181+00000220528931	Geneious	CDS	771	1304	.	+	0	Name=atp8 CDS
Contig181+00000220528931	Geneious	CDS	4250	4894	.	+	0	Name=rps1 CDS
Contig181+00000220528931	Geneious	gene	771	1304	.	+	.	Name=atp8 gene
Contig181+00000220528931	Geneious	gene	4250	4894	.	+	.	Name=rps1 gene
##sequence-region	Contig182+15049	1	16249
##sequence-region	Contig183+29462	1	2624
##sequence-region	Contig185+391694582	1	10421
Contig185+391694582	Geneious	exon	2574	3037	.	-	.	Name=nad4 exon 1
Contig185+391694582	Geneious	rRNA	5322	5445	.	-	.	Name=rrn5 rRNA
Contig185+391694582	Geneious	gene	5322	5445	.	-	.	Name=rrn5 gene
##sequence-region	Contig186+12104	1	23942
Contig186+12104	Geneious	rRNA	1497	1620	.	-	.	Name=rrn5 rRNA
Contig186+12104	Geneious	gene	1497	1620	.	-	.	Name=rrn5 gene
##sequence-region	Contig187+391298462	1	21917
Contig187+391298462	Geneious	tRNA	14699	14771	.	+	.	Name=trnK tRNA
Contig187+391298462	Geneious	tRNA	19026	19096	.	-	.	Name=trnC tRNA
Contig187+391298462	Geneious	rRNA	5322	5445	.	-	.	Name=rrn5 rRNA
Contig187+391298462	Geneious	exon	2574	3037	.	-	.	Name=nad4 exon 1
Contig187+391298462	Geneious	gene	14699	14771	.	+	.	Name=trnK gene
Contig187+391298462	Geneious	gene	19026	19096	.	-	.	Name=trnC gene
Contig187+391298462	Geneious	gene	5322	5445	.	-	.	Name=rrn5 gene
##sequence-region	Contig188+25049	1	16194
##sequence-region	Contig19+1237	1	488
##sequence-region	Contig20+2214	1	329
##sequence-region	Contig21+3342	1	870
##sequence-region	Contig22+1151	1	656
##sequence-region	Contig23+1208	1	456
##sequence-region	Contig24+2200	1	199
##sequence-region	Contig25+110462932	1	1174
Contig25+110462932	Geneious	exon	867	964	.	+	.	Name=nad4 exon 4
##sequence-region	Contig26+2170	1	2012
Contig26+2170	Geneious	CDS	546	1370	.	+	0	Name=rps2 CDS
Contig26+2170	Geneious	gene	546	1370	.	+	.	Name=rps2 gene
##sequence-region	Contig27+1282	1	1731
##sequence-region	Contig28+2354	1	817
##sequence-region	Contig29+1183	1	2481
Contig29+1183	Geneious	exon	1096	1610	.	-	.	Name=nad4 exon 2
##sequence-region	Contig30+1342	1	1765
Contig30+1342	Geneious	exon	611	840	.	-	.	Name=nad5 exon 1
##sequence-region	Contig31+1909	1	211
##sequence-region	Contig32+31416	1	210
##sequence-region	Contig33+2818	1	311
##sequence-region	Contig34+2351	1	1340
##sequence-region	Contig35+11765	1	324
##sequence-region	Contig36+1818	1	424
##sequence-region	Contig37+202598692	1	2169
Contig37+202598692	Geneious	exon	864	1054	.	+	.	Name=nad2 exon 5
##sequence-region	Contig38+392209092	1	152
##sequence-region	Contig38+392209092_2	1	253
##sequence-region	Contig39+1871	1	1634
Contig39+1871	Geneious	exon	432	854	.	+	.	Name=rpl2 exon 1
##sequence-region	Contig40+2220	1	2101
Contig40+2220	Geneious	CDS	959	1459	.	-	0	Name=atp4 CDS
Contig40+2220	Geneious	exon	1769	2027	.	-	.	Name=nad1 exon 5
Contig40+2220	Geneious	gene	959	1459	.	-	.	Name=atp4 gene
##sequence-region	Contig41+1215	1	451
##sequence-region	Contig42+2871	1	1797
##sequence-region	Contig43+22169	1	364
##sequence-region	Contig44+2156	1	513
##sequence-region	Contig45+2237	1	2616
##sequence-region	Contig46+1153	1	3716
Contig46+1153	Geneious	exon	1708	1899	.	-	.	Name=nad1 exon 3
##sequence-region	Contig47+1221	1	2934
Contig47+1221	Geneious	CDS	462	1680	.	+	0	Name=cob CDS
Contig47+1221	Geneious	gene	462	1680	.	+	.	Name=cob gene
##sequence-region	Contig48+1166	1	3734
Contig48+1166	Geneious	exon	1867	2058	.	+	.	Name=nad1 exon 3
##sequence-region	Contig49+23718	1	339
##sequence-region	Contig50+3156	1	875
##sequence-region	Contig51+2208	1	2422
Contig51+2208	Geneious	exon	817	1331	.	+	.	Name=nad4 exon 2
##sequence-region	Contig52+2246	1	1664
##sequence-region	Contig53+1351	1	3156
Contig53+1351	Geneious	exon	214	1438	.	-	.	Name=nad5 exon 2
##sequence-region	Contig54+1339	1	366
##sequence-region	Contig55+1170	1	4784
##sequence-region	Contig56+264783072	1	2902
##sequence-region	Contig57+2456	1	2627
##sequence-region	Contig58+3220	1	3367
Contig58+3220	Geneious	exon	558	579	.	+	.	Name=nad5 exon 3
Contig58+3220	Geneious	exon	3035	3293	.	-	.	Name=nad1 exon 5
Contig58+3220	Geneious	CDS	2225	2725	.	-	0	Name=atp4 CDS
Contig58+3220	Geneious	gene	2225	2725	.	-	.	Name=atp4 gene
##sequence-region	Contig59+271549181	1	857
##sequence-region	Contig60+1224	1	3794
Contig60+1224	Geneious	exon	1927	2118	.	+	.	Name=nad1 exon 3
##sequence-region	Contig61+1194	1	206
##sequence-region	Contig62+2500	1	3235
Contig62+2500	Geneious	CDS	685	1239	.	+	0	Name=rpl5 CDS
Contig62+2500	Geneious	gene	685	1239	.	+	.	Name=rpl5 gene
##sequence-region	Contig63+2207	1	3328
Contig63+2207	Geneious	CDS	778	1332	.	+	0	Name=rpl5 CDS
Contig63+2207	Geneious	gene	778	1332	.	+	.	Name=rpl5 gene
##sequence-region	Contig64+23157	1	307
##sequence-region	Contig65+346019161	1	5389
##sequence-region	Contig66+2339	1	714
##sequence-region	Contig67+22104	1	527
##sequence-region	Contig68+2183	1	5173
##sequence-region	Contig69+290718972	1	5463
Contig69+290718972	Geneious	CDS	3348	4178	.	+	0	Name=rps4 CDS
Contig69+290718972	Geneious	gene	3348	4178	.	+	.	Name=rps4 gene
##sequence-region	Contig70+1223	1	3073
##sequence-region	Contig71+4156	1	3020
##sequence-region	Contig72+11667	1	1645
##sequence-region	Contig73+1186	1	5445
##sequence-region	Contig74+22617	1	409
##sequence-region	Contig75+11634	1	2817
Contig75+11634	Geneious	exon	2011	2084	.	+	.	Name=rps3 exon 1
Contig75+11634	Geneious	exon	1021	1686	.	+	.	Name=rpl2 exon 2
Contig75+11634	Geneious	CDS	1691	1969	.	+	0	Name=rps19 CDS
Contig75+11634	Geneious	gene	1691	1969	.	+	.	Name=rps19 gene
##sequence-region	Contig76+1857	1	1710
Contig76+1857	Geneious	tRNA	849	922	.	+	.	Name=trnP tRNA
Contig76+1857	Geneious	gene	849	922	.	+	.	Name=trnP gene
##sequence-region	Contig77+15463	1	884
##sequence-region	Contig78+233343951	1	1983
Contig78+233343951	Geneious	exon	829	1058	.	-	.	Name=nad5 exon 1
##sequence-region	Contig79+23021	1	853
##sequence-region	Contig80+1207	1	4979
##sequence-region	Contig81+1500	1	4902
##sequence-region	Contig82+11733	1	2477
##sequence-region	Contig83+3152	1	3301
Contig83+3152	Geneious	CDS	2159	2683	.	-	.	Name=atp4 CDS
Contig83+3152	Geneious	gene	2159	2659	.	-	.	Name=atp4 gene
Contig83+3152	Geneious	exon	2969	3227	.	-	.	Name=nad1 exon 5
Contig83+3152	Geneious	exon	492	513	.	+	.	Name=nad5 exon 3
##sequence-region	Contig84+2514	1	3278
Contig84+2514	Geneious	exon	772	1194	.	-	.	Name=rpl2 exon 1
Contig84+2514	Geneious	CDS	1860	2657	.	-	0	Name=cox3 CDS
Contig84+2514	Geneious	gene	1860	2657	.	-	.	Name=cox3 gene
##sequence-region	Contig85+798011	1	2177
Contig85+798011	Geneious	tRNA	217	290	.	+	.	Name=trnM tRNA
Contig85+798011	Geneious	CDS	1394	1774	.	+	0	Name=sdh3 CDS
Contig85+798011	Geneious	gene	217	290	.	+	.	Name=trnM gene
Contig85+798011	Geneious	gene	1394	1774	.	+	.	Name=sdh3 gene
##sequence-region	Contig86+2228	1	1985
Contig86+2228	Geneious	CDS	690	1046	.	-	0	Name=nad3 CDS
Contig86+2228	Geneious	gene	690	1046	.	-	.	Name=nad3 gene
##sequence-region	Contig87+1228	1	1782
##sequence-region	Contig88+21733	1	5849
##sequence-region	Contig89+2249	1	249
##sequence-region	Contig90+11985	1	630
Contig90+11985	Geneious	exon	298	556	.	-	.	Name=nad1 exon 5
##sequence-region	Contig91+2345	1	7382
##sequence-region	Contig92+1249	1	249
##sequence-region	Contig93+3151	1	7108
##sequence-region	Contig94+200088481	1	223
##sequence-region	Contig94+200088481_2	1	258
##sequence-region	Contig95+1182	1	319
##sequence-region	Contig96+1236	1	2781
Contig96+1236	Geneious	exon	564	622	.	+	.	Name=nad1 exon 4
##sequence-region	Contig97+2253	1	504
##sequence-region	Contig98+229208451	1	3779
##sequence-region	Contig99+1156	1	5724
##sequence-region	Contig01+472511192	1	19975
Contig01+472511192	Geneious	tRNA	14377	14450	.	-	.	Name=trnD tRNA
Contig01+472511192	Geneious	tRNA	1097	1169	.	+	.	Name=trnM tRNA
Contig01+472511192	Geneious	tRNA	14205	14275	.	+	.	Name=trnG tRNA
Contig01+472511192	Geneious	CDS	2381	4027	.	+	0	Name=cox1 CDS
Contig01+472511192	Geneious	CDS	17630	19213	.	-	0	Name=atp1 CDS
Contig01+472511192	Geneious	gene	14377	14450	.	-	.	Name=trnD gene
Contig01+472511192	Geneious	gene	1097	1169	.	+	.	Name=trnM gene
Contig01+472511192	Geneious	gene	2381	4027	.	+	.	Name=cox1 gene
Contig01+472511192	Geneious	gene	17630	19213	.	-	.	Name=atp1 gene
Contig01+472511192	Geneious	gene	14205	14275	.	+	.	Name=trnG gene
##sequence-region	Contig03+1166	1	364
##sequence-region	Contig04+119977	1	507
##sequence-region	Contig06+1509	1	263
##sequence-region	Contig07+2196	1	270
##sequence-region	Contig08+1263	1	261
##sequence-region	Contig102+15447	1	4382
Contig102+15447	Geneious	tRNA	3507	3580	.	+	.	Name=trnR tRNA
Contig102+15447	Geneious	tRNA	4008	4080	.	-	.	Name=trnV tRNA
Contig102+15447	Geneious	gene	3507	3580	.	+	.	Name=trnR gene
Contig102+15447	Geneious	gene	4008	4080	.	-	.	Name=trnV gene
##sequence-region	Contig104+13321	1	5344
##sequence-region	Contig107+1224	1	10532
Contig107+1224	Geneious	tRNA	2087	2169	.	+	.	Name=trnY tRNA
Contig107+1224	Geneious	tRNA	5061	5134	.	-	.	Name=trnR tRNA
Contig107+1224	Geneious	gene	2087	2169	.	+	.	Name=trnY gene
Contig107+1224	Geneious	gene	5061	5134	.	-	.	Name=trnR gene
##sequence-region	Contig109+12085	1	1244
##sequence-region	Contig114+23731	1	4460
Contig114+23731	Geneious	CDS	2994	3818	.	+	0	Name=rps2 CDS
Contig114+23731	Geneious	tRNA	1068	1151	.	-	.	Name=trnL tRNA
Contig114+23731	Geneious	gene	1068	1151	.	-	.	Name=trnL gene
Contig114+23731	Geneious	gene	2994	3818	.	+	.	Name=rps2 gene
##sequence-region	Contig12+2224	1	305
##sequence-region	Contig121+1207	1	12672
Contig121+1207	Geneious	intron	958	2178	.	-	.	Name=nad7 intron 2
Contig121+1207	Geneious	tRNA	8422	8494	.	+	.	Name=trnH tRNA
Contig121+1207	Geneious	tRNA	6460	6531	.	-	.	Name=trnQ tRNA
Contig121+1207	Geneious	exon	4647	4786	.	-	.	Name=nad7 exon 1
Contig121+1207	Geneious	exon	724	957	.	-	.	Name=nad7 exon 3
Contig121+1207	Geneious	exon	2179	2724	.	-	.	Name=nad7 exon 2
Contig121+1207	Geneious	gene	8422	8494	.	+	.	Name=trnH gene
Contig121+1207	Geneious	gene	6460	6531	.	-	.	Name=trnQ gene
##sequence-region	Contig122+23321	1	8737
Contig122+23321	Geneious	tRNA	938	1023	.	-	.	Name=trnS tRNA
Contig122+23321	Geneious	gene	938	1023	.	-	.	Name=trnS gene
##sequence-region	Contig123+112677	1	326
##sequence-region	Contig125+1359	1	13056
Contig125+1359	Geneious	CDS	1153	1914	.	+	0	Name=cox2 CDS
Contig125+1359	Geneious	gene	1153	1914	.	+	.	Name=cox2 gene
##sequence-region	Contig126+16606	1	5344
##sequence-region	Contig128+1183	1	15410
Contig128+1183	Geneious	tRNA	7099	7171	.	+	.	Name=trnA
Contig128+1183	Geneious	gene	7099	7171	.	+	.	Name=trnA gene
##sequence-region	Contig129+1181	1	15410
Contig129+1181	Geneious	tRNA	7099	7171	.	+	.	Name=trnA
Contig129+1181	Geneious	gene	7099	7171	.	+	.	Name=trnA gene
##sequence-region	Contig13+2176	1	372
##sequence-region	Contig132+2241	1	12680
Contig132+2241	Geneious	intron	966	2186	.	-	.	Name=nad7 intron 2
Contig132+2241	Geneious	tRNA	8430	8502	.	+	.	Name=trnH tRNA
Contig132+2241	Geneious	tRNA	6468	6539	.	-	.	Name=trnQ tRNA
Contig132+2241	Geneious	exon	4655	4794	.	-	.	Name=nad7 exon 1
Contig132+2241	Geneious	exon	732	965	.	-	.	Name=nad7 exon 3
Contig132+2241	Geneious	exon	2187	2732	.	-	.	Name=nad7 exon 2
Contig132+2241	Geneious	gene	8430	8502	.	+	.	Name=trnH gene
Contig132+2241	Geneious	gene	6468	6539	.	-	.	Name=trnQ gene
##sequence-region	Contig135+113057	1	2333
Contig135+113057	Geneious	exon	1101	1291	.	-	.	Name=nad2 exon 5
##sequence-region	Contig137+110563	1	4467
##sequence-region	Contig139+2876	1	17547
Contig139+2876	Geneious	tRNA	16175	16246	.	-	.	Name=trnE tRNA
Contig139+2876	Geneious	gene	16175	16246	.	-	.	Name=trnE gene
##sequence-region	Contig145+2228	1	20253
Contig145+2228	Geneious	tRNA	19349	19422	.	+	.	Name=trnR tRNA
Contig145+2228	Geneious	CDS	2927	3679	.	-	0	Name=atp6 CDS
Contig145+2228	Geneious	gene	19349	19422	.	+	.	Name=trnR gene
Contig145+2228	Geneious	gene	2927	3679	.	-	.	Name=atp6 gene
##sequence-region	Contig146+112763	1	9946
Contig146+112763	Geneious	exon	3079	3340	.	+	.	Name=nad7 exon 4
Contig146+112763	Geneious	tRNA	8660	8731	.	-	.	Name=trnN tRNA
Contig146+112763	Geneious	gene	8660	8731	.	-	.	Name=trnN gene
##sequence-region	Contig155+27840	1	16943
##sequence-region	Contig156+000220528931	1	12103
Contig156+000220528931	Geneious	CDS	771	1304	.	+	0	Name=atp8 CDS
Contig156+000220528931	Geneious	CDS	4250	4894	.	+	0	Name=rps1 CDS
Contig156+000220528931	Geneious	gene	771	1304	.	+	.	Name=atp8 gene
Contig156+000220528931	Geneious	gene	4250	4894	.	+	.	Name=rps1 gene
##sequence-region	Contig157+0000500419232	1	11752
Contig157+0000500419232	Geneious	tRNA	7080	7152	.	+	.	Name=trnA
Contig157+0000500419232	Geneious	gene	7080	7152	.	+	.	Name=trnA gene
##sequence-region	Contig158+12109	1	21423
Contig158+12109	Geneious	rRNA	1502	1625	.	-	.	Name=rrn5 rRNA
Contig158+12109	Geneious	gene	1502	1625	.	-	.	Name=rrn5 gene
##sequence-region	Contig159+28390	1	15985
##sequence-region	Contig16+3229	1	355
##sequence-region	Contig160+0000000320320452	1	13533
Contig160+0000000320320452	Geneious	tRNA	7080	7152	.	+	.	Name=trnA
Contig160+0000000320320452	Geneious	gene	7080	7152	.	+	.	Name=trnA gene
##sequence-region	Contig161+18390	1	15881
##sequence-region	Contig162+000500419232	1	12097
Contig162+000500419232	Geneious	tRNA	7080	7152	.	+	.	Name=trnA
Contig162+000500419232	Geneious	gene	7080	7152	.	+	.	Name=trnA gene
##sequence-region	Contig163+2238	1	24508
Contig163+2238	Geneious	rRNA	4210	5898	.	+	.	Name=rrn18 rRNA
Contig163+2238	Geneious	tRNA	16550	16622	.	-	.	Name=trnK tRNA
Contig163+2238	Geneious	tRNA	12225	12295	.	+	.	Name=trnC tRNA
Contig163+2238	Geneious	gene	16550	16622	.	-	.	Name=trnK gene
Contig163+2238	Geneious	gene	12225	12295	.	+	.	Name=trnC gene
Contig163+2238	Geneious	gene	4210	5898	.	+	.	Name=rrn18 gene
##sequence-region	Contig164+17840	1	16943
##sequence-region	Contig165+00000500419232	1	8348
Contig165+00000500419232	Geneious	tRNA	7080	7152	.	+	.	Name=trnA
Contig165+00000500419232	Geneious	gene	7080	7152	.	+	.	Name=trnA gene
##sequence-region	Contig166+0000220528931	1	10414
Contig166+0000220528931	Geneious	CDS	771	1304	.	+	0	Name=atp8 CDS
Contig166+0000220528931	Geneious	CDS	4250	4894	.	+	0	Name=rps1 CDS
Contig166+0000220528931	Geneious	gene	771	1304	.	+	.	Name=atp8 gene
Contig166+0000220528931	Geneious	gene	4250	4894	.	+	.	Name=rps1 gene
##sequence-region	Contig167+210563	1	9403
##sequence-region	Contig168+00000000320320452	1	9520
Contig168+00000000320320452	Geneious	tRNA	7080	7152	.	+	.	Name=trnA
Contig168+00000000320320452	Geneious	gene	7080	7152	.	+	.	Name=trnA gene
##sequence-region	Contig17+1345	1	305
##sequence-region	Contig18+3242	1	358
##sequence-region	Contig21+1308	1	217
##sequence-region	Contig23+1242	1	493
##sequence-region	Contig24+2231	1	873
##sequence-region	Contig26+364462281	1	200
##sequence-region	Contig27+2205	1	204
##sequence-region	Contig31+1282	1	1736
##sequence-region	Contig34+1188	1	2486
Contig34+1188	Geneious	exon	1101	1615	.	-	.	Name=nad4 exon 2
##sequence-region	Contig35+1342	1	1770
Contig35+1342	Geneious	exon	616	845	.	-	.	Name=nad5 exon 1
##sequence-region	Contig36+2213	1	2427
Contig36+2213	Geneious	exon	822	1336	.	+	.	Name=nad4 exon 2
##sequence-region	Contig41+11770	1	329
##sequence-region	Contig42+1818	1	429
##sequence-region	Contig45+2225	1	2106
Contig45+2225	Geneious	exon	1774	2032	.	-	.	Name=nad1 exon 5
Contig45+2225	Geneious	CDS	964	1464	.	-	0	Name=atp4 CDS
Contig45+2225	Geneious	gene	964	1464	.	-	.	Name=atp4 gene
##sequence-region	Contig46+12628	1	371
##sequence-region	Contig47+1876	1	1639
Contig47+1876	Geneious	exon	437	859	.	+	.	Name=rpl2 exon 1
##sequence-region	Contig48+1160	1	1715
Contig48+1160	Geneious	exon	868	1097	.	+	.	Name=nad5 exon 1
##sequence-region	Contig49+450662431	1	151
##sequence-region	Contig49+450662431_2	1	192
##sequence-region	Contig50+2242	1	2621
##sequence-region	Contig53+1232	1	1145
##sequence-region	Contig54+2200	1	2591
##sequence-region	Contig56+1226	1	2939
Contig56+1226	Geneious	CDS	467	1685	.	+	0	Name=cob CDS
Contig56+1226	Geneious	gene	467	1685	.	+	.	Name=cob gene
##sequence-region	Contig57+1356	1	3161
Contig57+1356	Geneious	exon	219	1443	.	-	.	Name=nad5 exon 2
##sequence-region	Contig59+2160	1	3090
Contig59+2160	Geneious	exon	1682	2906	.	+	.	Name=nad5 exon 2
##sequence-region	Contig61+1229	1	3799
Contig61+1229	Geneious	exon	1932	2123	.	+	.	Name=nad1 exon 3
##sequence-region	Contig63+1199	1	211
##sequence-region	Contig64+3225	1	3372
Contig64+3225	Geneious	exon	563	584	.	+	.	Name=nad5 exon 3
Contig64+3225	Geneious	exon	3040	3298	.	-	.	Name=nad1 exon 5
Contig64+3225	Geneious	CDS	2230	2730	.	-	0	Name=atp4 CDS
Contig64+3225	Geneious	gene	2230	2730	.	-	.	Name=atp4 gene
##sequence-region	Contig68+1857	1	1715
Contig68+1857	Geneious	tRNA	854	927	.	+	.	Name=trnP tRNA
Contig68+1857	Geneious	gene	854	927	.	+	.	Name=trnP gene
##sequence-region	Contig69+1228	1	3078
##sequence-region	Contig71+2180	1	3321
##sequence-region	Contig72+2188	1	5178
##sequence-region	Contig75+10674181	1	2010
##sequence-region	Contig76+11667	1	1650
##sequence-region	Contig77+11738	1	2482
##sequence-region	Contig78+1505	1	4907
##sequence-region	Contig79+11639	1	2822
Contig79+11639	Geneious	exon	2016	2089	.	+	.	Name=rps3 exon 1
Contig79+11639	Geneious	exon	1026	1691	.	+	.	Name=rpl2 exon 2
Contig79+11639	Geneious	CDS	1696	1974	.	+	0	Name=rps19 CDS
Contig79+11639	Geneious	gene	1696	1974	.	+	.	Name=rps19 gene
##sequence-region	Contig80+798011	1	2190
Contig80+798011	Geneious	tRNA	230	303	.	+	.	Name=trnM tRNA
Contig80+798011	Geneious	CDS	1407	1787	.	+	0	Name=sdh3 CDS
Contig80+798011	Geneious	gene	230	303	.	+	.	Name=trnM gene
Contig80+798011	Geneious	gene	1407	1787	.	+	.	Name=sdh3 gene
##sequence-region	Contig81+2857	1	3731
Contig81+2857	Geneious	CDS	715	981	.	+	0	Name=sdh4 CDS
Contig81+2857	Geneious	CDS	1500	2240	.	+	0	Name=mttB CDS
Contig81+2857	Geneious	gene	715	981	.	+	.	Name=sdh4 gene
Contig81+2857	Geneious	gene	1500	2240	.	+	.	Name=mttB gene
##sequence-region	Contig83+1213	1	7840
Contig83+1213	Geneious	CDS	550	1140	.	+	0	Name=nad9 CDS
Contig83+1213	Geneious	tRNA	1200	1272	.	+	.	Name=trnfM tRNA
Contig83+1213	Geneious	gene	1200	1272	.	+	.	Name=trnfM gene
Contig83+1213	Geneious	gene	550	1140	.	+	.	Name=nad9 gene
##sequence-region	Contig87+358993492	1	1521
##sequence-region	Contig89+1231	1	8387
Contig89+1231	Geneious	CDS	537	761	.	+	0	Name=atp9 CDS
Contig89+1231	Geneious	tRNA	285	356	.	+	.	Name=trnE tRNA
Contig89+1231	Geneious	tRNA	7101	7172	.	-	.	Name=trnN tRNA
Contig89+1231	Geneious	gene	537	761	.	+	.	Name=atp9 gene
Contig89+1231	Geneious	gene	285	356	.	+	.	Name=trnE gene
Contig89+1231	Geneious	gene	7101	7172	.	-	.	Name=trnN gene
##sequence-region	Contig90+2308	1	8174
##sequence-region	Contig94+13731	1	2085
Contig94+13731	Geneious	tRNA	1355	1425	.	-	.	Name=trnC tRNA
Contig94+13731	Geneious	gene	1355	1425	.	-	.	Name=trnC gene
##sequence-region	Contig97+164461321	1	3779
##sequence-region	Contig01+91009891	1	10596
Contig01+91009891	Geneious	exon	3530	3685	.	+	.	Name=nad2 exon 1
Contig01+91009891	Geneious	exon	5590	5975	.	+	.	Name=nad2 exon 2
Contig01+91009891	Geneious	exon	8353	8925	.	+	.	Name=nad2 exon 4
Contig01+91009891	Geneious	exon	6840	7006	.	+	.	Name=nad2 exon 3
##sequence-region	Contig02+2213	1	423
##sequence-region	Contig03+3213	1	479
##sequence-region	Contig04+1213	1	1231
Contig04+1213	Geneious	CDS	447	761	.	-	0	Name=rps10 CDS
Contig04+1213	Geneious	gene	447	761	.	-	.	Name=rps10 gene
##sequence-region	Contig05+37884	1	2371
Contig05+37884	Geneious	exon	1066	1256	.	+	.	Name=nad2 exon 5
##sequence-region	Contig105+32617	1	323
##sequence-region	Contig11+2219	1	300
##sequence-region	Contig110+2204	1	11352
Contig110+2204	Geneious	tRNA	10066	10137	.	-	.	Name=trnN tRNA
Contig110+2204	Geneious	gene	10066	10137	.	-	.	Name=trnN gene
##sequence-region	Contig113+285844821	1	165
##sequence-region	Contig113+285844821_2	1	6218
Contig113+285844821_2	Geneious	exon	5886	6144	.	-	.	Name=nad1 exon 5
Contig113+285844821_2	Geneious	exon	1126	1383	.	+	.	Name=nad1 exon 1
Contig113+285844821_2	Geneious	CDS	5076	5576	.	-	0	Name=atp4 CDS
Contig113+285844821_2	Geneious	gene	5076	5576	.	-	.	Name=atp4 gene
##sequence-region	Contig118+364462281	1	217
##sequence-region	Contig118+364462281_2	1	13351
Contig118+364462281_2	Geneious	intron	11206	12426	.	+	.	Name=nad7 intron 2
Contig118+364462281_2	Geneious	tRNA	4891	4963	.	-	.	Name=trnH tRNA
Contig118+364462281_2	Geneious	tRNA	6854	6925	.	+	.	Name=trnQ tRNA
Contig118+364462281_2	Geneious	exon	8598	8737	.	+	.	Name=nad7 exon 1
Contig118+364462281_2	Geneious	exon	12427	12660	.	+	.	Name=nad7 exon 3
Contig118+364462281_2	Geneious	exon	10660	11205	.	+	.	Name=nad7 exon 2
Contig118+364462281_2	Geneious	gene	4891	4963	.	-	.	Name=trnH gene
Contig118+364462281_2	Geneious	gene	6854	6925	.	+	.	Name=trnQ gene
##sequence-region	Contig127+12617	1	1194
Contig127+12617	Geneious	CDS	428	742	.	+	0	Name=rps10 CDS
Contig127+12617	Geneious	gene	428	742	.	+	.	Name=rps10 gene
##sequence-region	Contig136+2166	1	11203
Contig136+2166	Geneious	tRNA	9831	9902	.	-	.	Name=trnE tRNA
Contig136+2166	Geneious	gene	9831	9902	.	-	.	Name=trnE gene
##sequence-region	Contig141+2153	1	19973
Contig141+2153	Geneious	tRNA	14375	14448	.	-	.	Name=trnD tRNA
Contig141+2153	Geneious	tRNA	1095	1167	.	+	.	Name=trnM tRNA
Contig141+2153	Geneious	tRNA	14203	14273	.	+	.	Name=trnG tRNA
Contig141+2153	Geneious	CDS	2379	4025	.	+	0	Name=cox1 CDS
Contig141+2153	Geneious	CDS	17628	19211	.	-	0	Name=atp1 CDS
Contig141+2153	Geneious	gene	14375	14448	.	-	.	Name=trnD gene
Contig141+2153	Geneious	gene	1095	1167	.	+	.	Name=trnM gene
Contig141+2153	Geneious	gene	2379	4025	.	+	.	Name=cox1 gene
Contig141+2153	Geneious	gene	17628	19211	.	-	.	Name=atp1 gene
Contig141+2153	Geneious	gene	14203	14273	.	+	.	Name=trnG gene
##sequence-region	Contig142+3364	1	19973
Contig142+3364	Geneious	tRNA	5491	5564	.	+	.	Name=trnD tRNA
Contig142+3364	Geneious	tRNA	18772	18844	.	-	.	Name=trnM tRNA
Contig142+3364	Geneious	tRNA	5666	5736	.	-	.	Name=trnG tRNA
Contig142+3364	Geneious	CDS	15914	17560	.	-	0	Name=cox1 CDS
Contig142+3364	Geneious	CDS	728	2311	.	+	0	Name=atp1 CDS
Contig142+3364	Geneious	gene	5491	5564	.	+	.	Name=trnD gene
Contig142+3364	Geneious	gene	18772	18844	.	-	.	Name=trnM gene
Contig142+3364	Geneious	gene	15914	17560	.	-	.	Name=cox1 gene
Contig142+3364	Geneious	gene	728	2311	.	+	.	Name=atp1 gene
Contig142+3364	Geneious	gene	5666	5736	.	-	.	Name=trnG gene
##sequence-region	Contig159+391694582	1	23888
Contig159+391694582	Geneious	rRNA	5322	5445	.	-	.	Name=rrn5 rRNA
Contig159+391694582	Geneious	tRNA	14699	14771	.	+	.	Name=trnK tRNA
Contig159+391694582	Geneious	tRNA	19026	19096	.	-	.	Name=trnC tRNA
Contig159+391694582	Geneious	exon	2574	3037	.	-	.	Name=nad4 exon 1
Contig159+391694582	Geneious	gene	14699	14771	.	+	.	Name=trnK gene
Contig159+391694582	Geneious	gene	19026	19096	.	-	.	Name=trnC gene
Contig159+391694582	Geneious	gene	5322	5445	.	-	.	Name=rrn5 gene
##sequence-region	Contig160+17835	1	19650
Contig160+17835	Geneious	tRNA	18200	18271	.	-	.	Name=trnQ tRNA
Contig160+17835	Geneious	gene	18200	18271	.	-	.	Name=trnQ gene
##sequence-region	Contig161+28311	1	17406
##sequence-region	Contig162+000220528931	1	4637
Contig162+000220528931	Geneious	CDS	771	1304	.	+	0	Name=atp8 CDS
Contig162+000220528931	Geneious	gene	771	1304	.	+	.	Name=atp8 gene
##sequence-region	Contig163+0220528931	1	14484
Contig163+0220528931	Geneious	tRNA	13211	13282	.	-	.	Name=trnN tRNA
Contig163+0220528931	Geneious	CDS	771	1304	.	+	0	Name=atp8 CDS
Contig163+0220528931	Geneious	CDS	4250	4894	.	+	0	Name=rps1 CDS
Contig163+0220528931	Geneious	gene	771	1304	.	+	.	Name=atp8 gene
Contig163+0220528931	Geneious	gene	13211	13282	.	-	.	Name=trnN gene
Contig163+0220528931	Geneious	gene	4250	4894	.	+	.	Name=rps1 gene
##sequence-region	Contig164+12104	1	22200
Contig164+12104	Geneious	rRNA	1497	1620	.	-	.	Name=rrn5 rRNA
Contig164+12104	Geneious	gene	1497	1620	.	-	.	Name=rrn5 gene
##sequence-region	Contig165+000500419232	1	14090
Contig165+000500419232	Geneious	tRNA	7080	7152	.	+	.	Name=trnA
Contig165+000500419232	Geneious	gene	7080	7152	.	+	.	Name=trnA gene
##sequence-region	Contig166+00000500419232	1	11017
Contig166+00000500419232	Geneious	tRNA	7080	7152	.	+	.	Name=trnA
Contig166+00000500419232	Geneious	gene	7080	7152	.	+	.	Name=trnA gene
##sequence-region	Contig167+00320320452	1	6581
##sequence-region	Contig168+0000220528931	1	4046
Contig168+0000220528931	Geneious	CDS	771	1304	.	+	0	Name=atp8 CDS
Contig168+0000220528931	Geneious	gene	771	1304	.	+	.	Name=atp8 gene
##sequence-region	Contig169+29462	1	1706
##sequence-region	Contig170+113052	1	1755
Contig170+113052	Geneious	exon	1096	1286	.	-	.	Name=nad2 exon 5
##sequence-region	Contig171+000320320452	1	3091
##sequence-region	Contig172+18311	1	17435
##sequence-region	Contig173+213052	1	1671
Contig173+213052	Geneious	exon	428	1671	.	-	.	Name=rps3 exon 2
Contig173+213052	Geneious	CDS	1	411	.	-	0	Name=rpl16 CDS
Contig173+213052	Geneious	gene	1	411	.	-	.	Name=rpl16 gene
##sequence-region	Contig174+000000500419232	1	4831
##sequence-region	Contig175+27835	1	19587
Contig175+27835	Geneious	tRNA	19191	19264	.	+	.	Name=trnP tRNA
Contig175+27835	Geneious	gene	19191	19264	.	+	.	Name=trnP gene
##sequence-region	Contig176+00000220528931	1	3478
Contig176+00000220528931	Geneious	CDS	771	1304	.	+	0	Name=atp8 CDS
Contig176+00000220528931	Geneious	gene	771	1304	.	+	.	Name=atp8 gene
##sequence-region	Contig177+3156	1	15345
Contig177+3156	Geneious	tRNA	5496	5569	.	+	.	Name=trnD tRNA
Contig177+3156	Geneious	tRNA	5671	5741	.	-	.	Name=trnG tRNA
Contig177+3156	Geneious	CDS	733	2316	.	+	0	Name=atp1 CDS
Contig177+3156	Geneious	gene	5496	5569	.	+	.	Name=trnD gene
Contig177+3156	Geneious	gene	733	2316	.	+	.	Name=atp1 gene
Contig177+3156	Geneious	gene	5671	5741	.	-	.	Name=trnG gene
##sequence-region	Contig178+0000500419232	1	11273
Contig178+0000500419232	Geneious	tRNA	7080	7152	.	+	.	Name=trnA
Contig178+0000500419232	Geneious	gene	7080	7152	.	+	.	Name=trnA gene
##sequence-region	Contig179+549155832	1	11376
Contig179+549155832	Geneious	CDS	2381	4027	.	+	0	Name=cox1 CDS
Contig179+549155832	Geneious	tRNA	1097	1169	.	+	.	Name=trnM tRNA
Contig179+549155832	Geneious	gene	1097	1169	.	+	.	Name=trnM gene
Contig179+549155832	Geneious	gene	2381	4027	.	+	.	Name=cox1 gene
##sequence-region	Contig180+00220528931	1	11424
Contig180+00220528931	Geneious	CDS	771	1304	.	+	0	Name=atp8 CDS
Contig180+00220528931	Geneious	CDS	4250	4894	.	+	0	Name=rps1 CDS
Contig180+00220528931	Geneious	gene	771	1304	.	+	.	Name=atp8 gene
Contig180+00220528931	Geneious	gene	4250	4894	.	+	.	Name=rps1 gene
##sequence-region	Contig22+1381	1	421
##sequence-region	Contig23+27884	1	5218
Contig23+27884	Geneious	exon	465	604	.	+	.	Name=nad7 exon 1
Contig23+27884	Geneious	exon	4294	4527	.	+	.	Name=nad7 exon 3
Contig23+27884	Geneious	exon	2527	3072	.	+	.	Name=nad7 exon 2
Contig23+27884	Geneious	intron	3073	4293	.	+	.	Name=nad7 intron 2
##sequence-region	Contig24+1246	1	364
##sequence-region	Contig27+3381	1	545
##sequence-region	Contig28+520744321	1	403
##sequence-region	Contig29+1206	1	440
##sequence-region	Contig35+2246	1	1664
##sequence-region	Contig36+24913	1	1341
##sequence-region	Contig37+2381	1	2472
##sequence-region	Contig38+12937	1	225
##sequence-region	Contig43+2171	1	3310
##sequence-region	Contig44+1208	1	7835
Contig44+1208	Geneious	CDS	545	1135	.	+	0	Name=nad9 CDS
Contig44+1208	Geneious	tRNA	1195	1267	.	+	.	Name=trnfM tRNA
Contig44+1208	Geneious	gene	1195	1267	.	+	.	Name=trnfM gene
Contig44+1208	Geneious	gene	545	1135	.	+	.	Name=nad9 gene
##sequence-region	Contig45+14913	1	3157
Contig45+14913	Geneious	exon	215	1439	.	-	.	Name=nad5 exon 2
##sequence-region	Contig48+11710	1	2817
Contig48+11710	Geneious	exon	2011	2084	.	+	.	Name=rps3 exon 1
Contig48+11710	Geneious	exon	1021	1686	.	+	.	Name=rpl2 exon 2
Contig48+11710	Geneious	CDS	1691	1969	.	+	0	Name=rps19 CDS
Contig48+11710	Geneious	gene	1691	1969	.	+	.	Name=rps19 gene
##sequence-region	Contig52+2178	1	5085
Contig52+2178	Geneious	exon	301	398	.	-	.	Name=nad4 exon 4
Contig52+2178	Geneious	exon	2767	3189	.	-	.	Name=nad4 exon 3
##sequence-region	Contig60+17108	1	425
##sequence-region	Contig64+1153	1	8311
Contig64+1153	Geneious	tRNA	209	280	.	+	.	Name=trnE tRNA
Contig64+1153	Geneious	tRNA	7025	7096	.	-	.	Name=trnN tRNA
Contig64+1153	Geneious	CDS	461	685	.	+	0	Name=atp9 CDS
Contig64+1153	Geneious	gene	461	685	.	+	.	Name=atp9 gene
Contig64+1153	Geneious	gene	209	280	.	+	.	Name=trnE gene
Contig64+1153	Geneious	gene	7025	7096	.	-	.	Name=trnN gene
##sequence-region	Contig66+3161	1	6617
Contig66+3161	Geneious	tRNA	5548	5633	.	+	.	Name=trnS tRNA
Contig66+3161	Geneious	gene	5548	5633	.	+	.	Name=trnS gene
##sequence-region	Contig67+1178	1	7085
Contig67+1178	Geneious	tRNA	2450	2521	.	-	.	Name=trnN tRNA
Contig67+1178	Geneious	CDS	349	690	.	+	0	Name=rps14 CDS
Contig67+1178	Geneious	CDS	3202	3856	.	-	0	Name=nad6 CDS
Contig67+1178	Geneious	gene	2450	2521	.	-	.	Name=trnN gene
Contig67+1178	Geneious	gene	349	690	.	+	.	Name=rps14 gene
Contig67+1178	Geneious	gene	3202	3856	.	-	.	Name=nad6 gene
##sequence-region	Contig71+2206	1	7051
##sequence-region	Contig73+2163	1	8076
##sequence-region	Contig75+1163	1	7458
Contig75+1163	Geneious	CDS	330	710	.	-	0	Name=sdh3 CDS
Contig75+1163	Geneious	tRNA	1814	1887	.	-	.	Name=trnM tRNA
Contig75+1163	Geneious	gene	1814	1887	.	-	.	Name=trnM gene
Contig75+1163	Geneious	gene	330	710	.	-	.	Name=sdh3 gene
##sequence-region	Contig77+1425	1	7153
##sequence-region	Contig83+13312	1	5339
##sequence-region	Contig87+1219	1	10527
Contig87+1219	Geneious	tRNA	2082	2164	.	+	.	Name=trnY tRNA
Contig87+1219	Geneious	tRNA	5056	5129	.	-	.	Name=trnR tRNA
Contig87+1219	Geneious	gene	2082	2164	.	+	.	Name=trnY gene
Contig87+1219	Geneious	gene	5056	5129	.	-	.	Name=trnR gene
##sequence-region	Contig91+1204	1	8743
Contig91+1204	Geneious	tRNA	7674	7759	.	+	.	Name=trnS tRNA
Contig91+1204	Geneious	gene	7674	7759	.	+	.	Name=trnS gene
##sequence-region	Contig93+1186	1	3180
##sequence-region	Contig98+2186	1	3092
##sequence-region	Contig1	1	52
##sequence-region	Contig1_2	1	52
##sequence-region	Contig1_3	1	75
##sequence-region	Contig1_4	1	24134
Contig1_4	Geneious	exon	22428	22942	.	+	.	Name=nad4 exon 2
Contig1_4	Geneious	CDS	15865	17511	.	-	0	Name=cox1 CDS
Contig1_4	Geneious	CDS	679	2262	.	+	0	Name=atp1 CDS
Contig1_4	Geneious	CDS	20322	21146	.	+	0	Name=rps2 CDS
Contig1_4	Geneious	tRNA	5442	5515	.	+	.	Name=trnD tRNA
Contig1_4	Geneious	tRNA	18723	18795	.	-	.	Name=trnM tRNA
Contig1_4	Geneious	tRNA	5617	5687	.	-	.	Name=trnG tRNA
Contig1_4	Geneious	gene	5442	5515	.	+	.	Name=trnD gene
Contig1_4	Geneious	gene	18723	18795	.	-	.	Name=trnM gene
Contig1_4	Geneious	gene	15865	17511	.	-	.	Name=cox1 gene
Contig1_4	Geneious	gene	679	2262	.	+	.	Name=atp1 gene
Contig1_4	Geneious	gene	20322	21146	.	+	.	Name=rps2 gene
Contig1_4	Geneious	gene	5617	5687	.	-	.	Name=trnG gene
##sequence-region	Contig2	1	1174
Contig2	Geneious	exon	867	964	.	+	.	Name=nad4 exon 4
##sequence-region	Contig3	1	2170
Contig3	Geneious	exon	864	1054	.	+	.	Name=nad2 exon 5
##sequence-region	Contig4	1	49
##sequence-region	Contig1_5	1	25526
Contig1_5	Geneious	tRNA	5442	5515	.	+	.	Name=trnD tRNA
Contig1_5	Geneious	tRNA	18723	18795	.	-	.	Name=trnM tRNA
Contig1_5	Geneious	tRNA	5617	5687	.	-	.	Name=trnG tRNA
Contig1_5	Geneious	CDS	15865	17511	.	-	0	Name=cox1 CDS
Contig1_5	Geneious	CDS	679	2262	.	+	0	Name=atp1 CDS
Contig1_5	Geneious	gene	5442	5515	.	+	.	Name=trnD gene
Contig1_5	Geneious	gene	18723	18795	.	-	.	Name=trnM gene
Contig1_5	Geneious	gene	15865	17511	.	-	.	Name=cox1 gene
Contig1_5	Geneious	gene	679	2262	.	+	.	Name=atp1 gene
Contig1_5	Geneious	gene	5617	5687	.	-	.	Name=trnG gene
##sequence-region	Contig1_6	1	39204
Contig1_6	Geneious	intron	24888	26108	.	-	.	Name=nad7 intron 2
Contig1_6	Geneious	CDS	15865	17511	.	-	0	Name=cox1 CDS
Contig1_6	Geneious	CDS	679	2262	.	+	0	Name=atp1 CDS
Contig1_6	Geneious	CDS	20322	21146	.	+	0	Name=rps2 CDS
Contig1_6	Geneious	tRNA	5442	5515	.	+	.	Name=trnD tRNA
Contig1_6	Geneious	tRNA	32352	32424	.	+	.	Name=trnH tRNA
Contig1_6	Geneious	tRNA	18723	18795	.	-	.	Name=trnM tRNA
Contig1_6	Geneious	tRNA	30390	30461	.	-	.	Name=trnQ tRNA
Contig1_6	Geneious	tRNA	5617	5687	.	-	.	Name=trnG tRNA
Contig1_6	Geneious	exon	28577	28716	.	-	.	Name=nad7 exon 1
Contig1_6	Geneious	exon	24654	24887	.	-	.	Name=nad7 exon 3
Contig1_6	Geneious	exon	26109	26654	.	-	.	Name=nad7 exon 2
Contig1_6	Geneious	exon	22428	22942	.	+	.	Name=nad4 exon 2
Contig1_6	Geneious	exon	37667	38181	.	-	.	Name=nad4 exon 2
Contig1_6	Geneious	gene	5442	5515	.	+	.	Name=trnD gene
Contig1_6	Geneious	gene	32352	32424	.	+	.	Name=trnH gene
Contig1_6	Geneious	gene	18723	18795	.	-	.	Name=trnM gene
Contig1_6	Geneious	gene	30390	30461	.	-	.	Name=trnQ gene
Contig1_6	Geneious	gene	15865	17511	.	-	.	Name=cox1 gene
Contig1_6	Geneious	gene	679	2262	.	+	.	Name=atp1 gene
Contig1_6	Geneious	gene	20322	21146	.	+	.	Name=rps2 gene
Contig1_6	Geneious	gene	5617	5687	.	-	.	Name=trnG gene
##sequence-region	Contig1_7	1	38593
Contig1_7	Geneious	intron	24277	25497	.	-	.	Name=nad7 intron 2
Contig1_7	Geneious	CDS	15865	17511	.	-	0	Name=cox1 CDS
Contig1_7	Geneious	CDS	679	2262	.	+	0	Name=atp1 CDS
Contig1_7	Geneious	exon	27966	28105	.	-	.	Name=nad7 exon 1
Contig1_7	Geneious	exon	24043	24276	.	-	.	Name=nad7 exon 3
Contig1_7	Geneious	exon	21643	21834	.	+	.	Name=nad1 exon 3
Contig1_7	Geneious	exon	25498	26043	.	-	.	Name=nad7 exon 2
Contig1_7	Geneious	exon	37056	37570	.	-	.	Name=nad4 exon 2
Contig1_7	Geneious	tRNA	5442	5515	.	+	.	Name=trnD tRNA
Contig1_7	Geneious	tRNA	31741	31813	.	+	.	Name=trnH tRNA
Contig1_7	Geneious	tRNA	18723	18795	.	-	.	Name=trnM tRNA
Contig1_7	Geneious	tRNA	29779	29850	.	-	.	Name=trnQ tRNA
Contig1_7	Geneious	tRNA	5617	5687	.	-	.	Name=trnG tRNA
Contig1_7	Geneious	gene	5442	5515	.	+	.	Name=trnD gene
Contig1_7	Geneious	gene	31741	31813	.	+	.	Name=trnH gene
Contig1_7	Geneious	gene	18723	18795	.	-	.	Name=trnM gene
Contig1_7	Geneious	gene	29779	29850	.	-	.	Name=trnQ gene
Contig1_7	Geneious	gene	15865	17511	.	-	.	Name=cox1 gene
Contig1_7	Geneious	gene	679	2262	.	+	.	Name=atp1 gene
Contig1_7	Geneious	gene	5617	5687	.	-	.	Name=trnG gene
##sequence-region	Contig1_8	1	42911
Contig1_8	Geneious	tRNA	5442	5515	.	+	.	Name=trnD tRNA
Contig1_8	Geneious	tRNA	18723	18795	.	-	.	Name=trnM tRNA
Contig1_8	Geneious	tRNA	5617	5687	.	-	.	Name=trnG tRNA
Contig1_8	Geneious	CDS	37433	37843	.	-	0	Name=rpl16 CDS
Contig1_8	Geneious	CDS	25679	26440	.	+	0	Name=cox2 CDS
Contig1_8	Geneious	CDS	15865	17511	.	-	0	Name=cox1 CDS
Contig1_8	Geneious	CDS	679	2262	.	+	0	Name=atp1 CDS
Contig1_8	Geneious	exon	37860	39366	.	-	.	Name=rps3 exon 2
Contig1_8	Geneious	gene	5442	5515	.	+	.	Name=trnD gene
Contig1_8	Geneious	gene	18723	18795	.	-	.	Name=trnM gene
Contig1_8	Geneious	gene	37433	37843	.	-	.	Name=rpl16 gene
Contig1_8	Geneious	gene	25679	26440	.	+	.	Name=cox2 gene
Contig1_8	Geneious	gene	15865	17511	.	-	.	Name=cox1 gene
Contig1_8	Geneious	gene	679	2262	.	+	.	Name=atp1 gene
Contig1_8	Geneious	gene	5617	5687	.	-	.	Name=trnG gene
##sequence-region	Contig1_9	1	53531
Contig1_9	Geneious	CDS	15865	17511	.	-	0	Name=cox1 CDS
Contig1_9	Geneious	CDS	679	2262	.	+	0	Name=atp1 CDS
Contig1_9	Geneious	intron	24277	25497	.	-	.	Name=nad7 intron 2
Contig1_9	Geneious	exon	27966	28105	.	-	.	Name=nad7 exon 1
Contig1_9	Geneious	exon	24043	24276	.	-	.	Name=nad7 exon 3
Contig1_9	Geneious	exon	21643	21834	.	+	.	Name=nad1 exon 3
Contig1_9	Geneious	exon	25498	26043	.	-	.	Name=nad7 exon 2
Contig1_9	Geneious	tRNA	5442	5515	.	+	.	Name=trnD tRNA
Contig1_9	Geneious	tRNA	31741	31813	.	+	.	Name=trnH tRNA
Contig1_9	Geneious	tRNA	18723	18795	.	-	.	Name=trnM tRNA
Contig1_9	Geneious	tRNA	29779	29850	.	-	.	Name=trnQ tRNA
Contig1_9	Geneious	tRNA	5617	5687	.	-	.	Name=trnG tRNA
Contig1_9	Geneious	gene	5442	5515	.	+	.	Name=trnD gene
Contig1_9	Geneious	gene	31741	31813	.	+	.	Name=trnH gene
Contig1_9	Geneious	gene	18723	18795	.	-	.	Name=trnM gene
Contig1_9	Geneious	gene	29779	29850	.	-	.	Name=trnQ gene
Contig1_9	Geneious	gene	15865	17511	.	-	.	Name=cox1 gene
Contig1_9	Geneious	gene	679	2262	.	+	.	Name=atp1 gene
Contig1_9	Geneious	gene	5617	5687	.	-	.	Name=trnG gene
##sequence-region	Contig1_10	1	43840
Contig1_10	Geneious	intron	29524	30744	.	-	.	Name=nad7 intron 2
Contig1_10	Geneious	CDS	15865	17511	.	-	0	Name=cox1 CDS
Contig1_10	Geneious	CDS	679	2262	.	+	0	Name=atp1 CDS
Contig1_10	Geneious	CDS	24958	25782	.	+	0	Name=rps2 CDS
Contig1_10	Geneious	tRNA	5442	5515	.	+	.	Name=trnD tRNA
Contig1_10	Geneious	tRNA	36988	37060	.	+	.	Name=trnH tRNA
Contig1_10	Geneious	tRNA	18723	18795	.	-	.	Name=trnM tRNA
Contig1_10	Geneious	tRNA	35026	35097	.	-	.	Name=trnQ tRNA
Contig1_10	Geneious	tRNA	5617	5687	.	-	.	Name=trnG tRNA
Contig1_10	Geneious	exon	33213	33352	.	-	.	Name=nad7 exon 1
Contig1_10	Geneious	exon	29290	29523	.	-	.	Name=nad7 exon 3
Contig1_10	Geneious	exon	30745	31290	.	-	.	Name=nad7 exon 2
Contig1_10	Geneious	exon	27064	27578	.	+	.	Name=nad4 exon 2
Contig1_10	Geneious	exon	42303	42817	.	-	.	Name=nad4 exon 2
Contig1_10	Geneious	gene	5442	5515	.	+	.	Name=trnD gene
Contig1_10	Geneious	gene	36988	37060	.	+	.	Name=trnH gene
Contig1_10	Geneious	gene	18723	18795	.	-	.	Name=trnM gene
Contig1_10	Geneious	gene	35026	35097	.	-	.	Name=trnQ gene
Contig1_10	Geneious	gene	15865	17511	.	-	.	Name=cox1 gene
Contig1_10	Geneious	gene	679	2262	.	+	.	Name=atp1 gene
Contig1_10	Geneious	gene	24958	25782	.	+	.	Name=rps2 gene
Contig1_10	Geneious	gene	5617	5687	.	-	.	Name=trnG gene
##sequence-region	Contig1_11	1	28770
Contig1_11	Geneious	exon	27064	27578	.	+	.	Name=nad4 exon 2
Contig1_11	Geneious	CDS	15865	17511	.	-	0	Name=cox1 CDS
Contig1_11	Geneious	CDS	679	2262	.	+	0	Name=atp1 CDS
Contig1_11	Geneious	CDS	24958	25782	.	+	0	Name=rps2 CDS
Contig1_11	Geneious	tRNA	5442	5515	.	+	.	Name=trnD tRNA
Contig1_11	Geneious	tRNA	18723	18795	.	-	.	Name=trnM tRNA
Contig1_11	Geneious	tRNA	5617	5687	.	-	.	Name=trnG tRNA
Contig1_11	Geneious	gene	5442	5515	.	+	.	Name=trnD gene
Contig1_11	Geneious	gene	18723	18795	.	-	.	Name=trnM gene
Contig1_11	Geneious	gene	15865	17511	.	-	.	Name=cox1 gene
Contig1_11	Geneious	gene	679	2262	.	+	.	Name=atp1 gene
Contig1_11	Geneious	gene	24958	25782	.	+	.	Name=rps2 gene
Contig1_11	Geneious	gene	5617	5687	.	-	.	Name=trnG gene
##sequence-region	Contig1_12	1	38592
Contig1_12	Geneious	intron	24276	25496	.	-	.	Name=nad7 intron 2
Contig1_12	Geneious	CDS	15865	17511	.	-	0	Name=cox1 CDS
Contig1_12	Geneious	CDS	679	2262	.	+	0	Name=atp1 CDS
Contig1_12	Geneious	exon	27965	28104	.	-	.	Name=nad7 exon 1
Contig1_12	Geneious	exon	24042	24275	.	-	.	Name=nad7 exon 3
Contig1_12	Geneious	exon	21484	21675	.	-	.	Name=nad1 exon 3
Contig1_12	Geneious	exon	25497	26042	.	-	.	Name=nad7 exon 2
Contig1_12	Geneious	exon	37055	37569	.	-	.	Name=nad4 exon 2
Contig1_12	Geneious	tRNA	5442	5515	.	+	.	Name=trnD tRNA
Contig1_12	Geneious	tRNA	31740	31812	.	+	.	Name=trnH tRNA
Contig1_12	Geneious	tRNA	18723	18795	.	-	.	Name=trnM tRNA
Contig1_12	Geneious	tRNA	29778	29849	.	-	.	Name=trnQ tRNA
Contig1_12	Geneious	tRNA	5617	5687	.	-	.	Name=trnG tRNA
Contig1_12	Geneious	gene	5442	5515	.	+	.	Name=trnD gene
Contig1_12	Geneious	gene	31740	31812	.	+	.	Name=trnH gene
Contig1_12	Geneious	gene	18723	18795	.	-	.	Name=trnM gene
Contig1_12	Geneious	gene	29778	29849	.	-	.	Name=trnQ gene
Contig1_12	Geneious	gene	15865	17511	.	-	.	Name=cox1 gene
Contig1_12	Geneious	gene	679	2262	.	+	.	Name=atp1 gene
Contig1_12	Geneious	gene	5617	5687	.	-	.	Name=trnG gene
##sequence-region	Contig1_13	1	24561
Contig1_13	Geneious	tRNA	5442	5515	.	+	.	Name=trnD tRNA
Contig1_13	Geneious	tRNA	18723	18795	.	-	.	Name=trnM tRNA
Contig1_13	Geneious	tRNA	5617	5687	.	-	.	Name=trnG tRNA
Contig1_13	Geneious	CDS	15865	17511	.	-	0	Name=cox1 CDS
Contig1_13	Geneious	CDS	679	2262	.	+	0	Name=atp1 CDS
Contig1_13	Geneious	gene	5442	5515	.	+	.	Name=trnD gene
Contig1_13	Geneious	gene	18723	18795	.	-	.	Name=trnM gene
Contig1_13	Geneious	gene	15865	17511	.	-	.	Name=cox1 gene
Contig1_13	Geneious	gene	679	2262	.	+	.	Name=atp1 gene
Contig1_13	Geneious	gene	5617	5687	.	-	.	Name=trnG gene
