# Supplementary material for: Organellar phylogenomics of Ophioglossaceae fern genera
Source: Front Plant Sci. 2024 Jan 15;14:1294716. doi: 10.3389/fpls.2023.1294716 (PMC10823028; doi:10.3389/fpls.2023.1294716)
Supplement: Supplementary file 2 [file DataSheet_2.zip › Supplementary file S1/mitogenome/gff/Sahashia_Kuo4439.fasta]

>Contig01+91569181
GGAGCGCGCTGTAGCCTTGCCTTGGACTGACTCGGTAATCTTACTGGCCAAGGGCGCCGGGATTGGTACCGGGACAGTAGTTATTTCTATCATATAAGACTTTATCTGCCTAAGGGGTTTTCTCGGATGGAAGCGCTGCTATGCCCTTGGTATCGCAAGGGAATATACCGGAAAAACATAATTCTCAGTGTATAGTCCGGGATGTCATCTCCAACCCCGCCCTGTACGGGGCCGGAGAAATCATAACTCTCAAAGGTGAGTGTGGGATTATCACCTTTATCATGAGAAACCACTGCGGGATTTATATATTCATTGGATAAGGACAAGCCTACATGAACAACATTCATTATTCCCATCATATTACCAACTGGCTCACCTACTGAAAAAATACGCTTCTATTAGTGAAAAAGGTCTGTATGATGATCTACGCCCGAACACTCAGCTTGAAAGAGAACGGGGCTACGGAGACTATAATGTGTATAGTACGTGAGAGAATAAGGAACGAGGGTACCCGCCGACCAGAGGGAGGGTACACACGAAGGGGTGTGGGTGGAGGCCGAGTGGGGTTTATGCCACTCGCGCCTCGAATAAAGCTTTATCCTTAGAGTTGGGAGAGGGCTTGGCGGGGCCTAATGCCCCCGTCCCGACCGCACTTCATCCTGGGGACACTGGGGGAGTTTATGGAAAGCGCTAACGCGCTAGTCATTTCAGTGTTAGTGCATTGGTTTTGTTTTCTAGGGCACTGACGTGCATTCTCTACATGTCCTCGATCGGTCATGTGAAAGGGAAAGGTATAATCGATCCACCAGATCAGGATAAGGCGGCCGGAGGCCTAGAAGGCGGGAAGCCGCCTTCCGGCCTAAAGGCTTCGCATAAATGCCCTCTGAATACCCTGGAGATAGCAAGCAAGCTCGCGCGGGTGATCGAAGGCCTACGGCGGAGCATGAAGAGGCAGCGAGCGTGTAGTTTGTGAAGATTCGGCTGAAGGCCGAATCTGGAGTTATCGACCCGCCTACGGCCCTTTAAATTCAAGTGCCTATCGGCCTTAAAGCAGCCCTTTAAAGTGCTGCTGCCTTTTTACCCACCACGTACGCTCGATGGGTTTTCAGTTCGTGGTTGGTGAAGCTTTTAACTGGCTATCTCGGATTGGATTGGGAAAAGCCAACCTCTCAGGATTAAGAAAAACATGGAAGACCCGCCAACCCACTCGCCTACGATACGTGGTATTTTGGTTCTATCTCGGTTTGGTTCTATCTCCCTATGCTTATGTGAGCCGTTTTGGCCCGGCGCCTATTCGTAGGTGGGACAAGCCACCTACCCTTTACTCATGCTGGGGGGAGCCAAGACACCTCTACTTTACTCCCAGTTTGGGGTCCACTGTATTGGCCCCTGCCCTGTCTTTCTTTATTGGTAGGGCAAGGACGATCTAGTCCCTTTAGAGGTCCCCCTTCTAGGTGGGGCAGGTCCAACCTACAGAATAGTAGATTTATTTCTTTACACTATAAGGCCTACGCGCGTGGGTCCAGCCAAGCCCACCAGCTAGTCATCCCTCTCCTCACCCAAGCCAACGAAACCGGGTCTCAGGTATTCTAGAACTCGTCAGGAACGAAGCGAAACAAGTCACTACTTTCCCGAGCAGAGGAAAGGGAGGGGCACCCATAGCTGGCTTATAACCAAAGACAGAGCTTCCAGAGCTGAAGAGCAGGCTGGAGGCGGTGCATAAAACATCGAAGGCCATCAAGGGTATTCGTGCTGTCATTGATACCTTCGCTGGCTCTATTTGATGGCTTTATAGCTGGCTTGCCTAAGGGAAAGGAGATGAAGCCAGCCACTAAAAGGGTGGTGCTTCTCGTGCTTGCTCATTCTTACCTGAAATCGTATCCGCAAGTATCCCATCTCTGGAAGTAGTAAGAGTTGACCTTTCTAATAGAATAAGTACAAGCTACCACGATCGATCAACCACCAACTTCATCAAGGACTACCTTATTAGCATCGCATCGAATACCCCAACCCTTTAGGCCCGAATTCCTACTCCCTGCCAATAGCTTTATTGCCAACAAATATGAATCTTAGCGGATCAGCTATACGAATACGGAGAATTCTACGTGGTTGGCAATAAATCAGCACCCGCGGAGAAATATGAATCGAAATGAGGAGTGCCTGATCCTGATGGAGGAGATAGTGTCTCAGGGGTAGTTGGTTGTTATGTTCATTGCTATAGATGGTAAGACGGGGAGAGCTATAAGCCCCAATACCCTAGTAGGCACTTTCGGTCGAGGCCTCTAGCGGCAGTCCTAGCAACTCTTTGAGGGTGCAGTCGTTCTCTCTTAACAAATCCAAGTTCTCGCGCCGGAAAGAAAGGGGGCCTCGGAAGTGACAGGTAGGGCACAAGTCAAAATGGTAAATTTACTTTCGAAAGAGGCAAAGAGGTAAAAAAAGACGGCGGTGTGTACCCGTCCCGCCGTTTTTTCCTTTAGGGCTTACCTAAAAGAGATTACTAGCGATAGCTATGCGGGCGAGTTGCAGCTTGCAATTCGAACTGAGGCCGAGTTTATGAGGTTAGCTTGCCTTTTTGGGACCCCGTCCCGGCCATTGTAGCAAGAAACGCGGGCTACAGGGGCATGCTGACTTGACGTCATCCCCACCTTCCTCCGGCTCATCACCTTTCAACAGTCTGTTTTTAGGGGGTTCCAAACTCAGTAATGGCAACTAAACACGAGGGTTGCGCTCGTTGCGGGACTTAACCCAGGCACGAGCTGACGACAGCCATGCACCACCCTTTAAAGTCAAGCCCGGCACTCCTCTCTCTCAGAGAGCAGCATGTCAAGCCCCGGTTCTTCGCGTTGCGAATTATGCTCCACCGGGGCATTCCTTTGAGTTTCATTCCTGCGAACGTACTCCCCCAATCCGGGTCCATTCCGTTCACTGTTAGGAATACATTCCGTATTGGAGTCACCGGCGAGGAATACATTCCGGAAGTTCACTGAAAGGAAACCAATCACGCTGGTTGAGCAACATGCCATTCTTGGCATATCGTACTGGCGGGAGTTGAACACAGCACAGGGATTCATAAGGAATGCTGGGCCAGAGTTTGTTTCATTTCCTGGGGCACACGTGCTACCTTTGATTCAAACTCTTCATCAAATCACGGGGCTACGGAACGTACGCGAGAGATTCAGACGAAATGGATTGGCCGGAGAACTTAAGTGGCGGCCTCCGCCCACAAAGCGCCCTTCGAAGGGGGCCTACGAAATTGACCGGAAGGCTGGAAAGAGCGGAGCTCTCAGTACGATCGGGAAGGGCAGAGAGCAAGAAAACCCTCTAGCCCCGCGTCTCGCCCACAAAGCGGCAGGGCTAACAGCTCAGCACCAAACAAATAGCTCCAGACACGTACGATGAGTTACCCTTTATACCTACTGAACACGTATCGTGCGTAAACACCAACCTTTAAGCGTAAGCACAGAGAGTTAGGCGTACCAGATATGGGAGTAGTACGGGACTGGCCTCCTCGCTTGTATCTCCCGCCTTAAGTGGAGATACAGTCTCCGGGTAAAGTCAATCCCTATGCTCCCCGCCTCTTATTGAACGGCAGGGCATCTTGCTCGTAATATAGGTTAGGTCAGGTCTTGGCTATCGAAATAAGAGGGAGTTACGGAAAATGCATACGCATTTTACCTGGCATCCAATTCACGAAGGAACACTGATGGGGGGAGGAGATAGGTGCGGAGTGTTGAAAACACCGAGGAGGAAACACCTTAACGAAGGGGAATAACATGTAGTAATAAGATGGGGGGAGGCCCCGAAATAGGGGGGAGGGTGGATCGTTCGCTCGATCTTCTATGCTAGGAAGCATCGACACCACTACTCGTTGTTCGCCCCTCATGGGATATTTGCTGTTAGTTACTCGCTTGCCTTAATTAGTGGAGTACACTTCTGCTCCCAATACTGCTATGGATCGCGGGGCAGCAGATCGCTACGGTCCAGTTAAGGGCTGGTGGGAGGGTGAGCGGATGGCTTCGAGCGAGAAGCCCGAAGCCCGAGTTGATTCGTGAGATTGAGTAAATAGATGAAATCTCGAGTAAGAAATCAATCATCATTTCCTGCGGGTTCTAATTGAATAGTAAATTCTCCGCAGAAGAAACAGGTTTAAATCCTGCGACTCGCTCAAGACAACCCGAATCCGGAGCTCTGTACTCGACCGAATCCATCCTCTTTTGAGTTGTTGGCACTGGACCCAACATGCCAGAATGGAACCTCTTATTTGTTAACGTTTTCTACATTTAAGCCAGCGTACGCGGATTGACACAATCGAAGAGTGTTCGGTTGAATAATGATGGATGATCTTGTTTGCTAATTACCTCTCCCGATTCTTTGTAAACACGGAAAAGACACGGCTTCTCGATGCTTTCGTTGATTCAACTCATTATTGTATAAGATGAATCAAACGAGAATAGCACAAGGCCAAAGAATGACGAGGACTGAACGATAAGTCTGGAATGGAGTGAAGTCCCGAGCAGGCAATCCAGATTCTGTCTCCGTTGAAGGCTTCGCGCGATTTAGTCAACTTTATCGTAACACAGAGACTAAAGATTATAAGTGCCCCGATAAATGCGCTAAAGCCTTGGTGGGGCCACCACCTTCTCGGGTCCGTACCCGGGAGCTAACGGGACAAAGAGAAAGGAAACTTAAAGAGAATAACAGGACAAAGCGCCAAGCGCTGAACTGGGAGTGGTTGTGGAAGCAGGGAAAGCCACCGTATCCACCAGTTACCATGGCATATCATTCTTAGAATTACATGAGGGCGAGCTAGCGGAAGCGCGGCGTAGGAAAGGAAGAGGGAGTCGCCCTCCACCAGAATGCAACCCTTCAAGGCAGGCACGGATCTGAGCTCCCGGGTGCCGGCTATCTCTATTTATAGTAAGAGTCAGAGGATGACAGAAATCAATAAAGTAGGGAGCGCCACCTTTCCAAGGTTTAACGAAACCCTTCATTGAATTCCAGGGCCGGCCGAATGGGATCTGTGGGCGGAAGCCGCCTTTGCTGCGGCTTCCCGCCTTTTCATAAACTCGGTTGAAAAGGTTAGAAAACACTTTCACAAACCAAACGCACTCCCATGAAGGCGGCGATTGAAAAACCTCAATCAGAAGGAACAGGCAAATGAAATTCTTTAAAGCTAGAGCAACGGAACAACTATCTACTATCTCGGAAAATAAAATGACCAACTATTACACCAAATTGCAGGTGGATGAGATCGGTTGAGTGGTATCAGTTGGAGCCAAAAGGAATTGCACGTGTTTATGGATCGAACAAGATGGGAAATGGTAGAATTTGCCAGCGGTGTGAAAGGAATGGCGTCCAGCCATTGGACGATTTACCTTTGGATTGTGTTATAAGAGATTCTAGAAACTATGCGGCCAAATCAGTAGCTATCTAACCAAACATTGGTTTTACATACTTAAGCTACTGATTAGGTGTGTTTGCATCCATGATTTCACACGCTTCGACAGTTTACTTCCATTGCTCTGGTTCTGGGGCTTAATGTTGCGTATGCCCGTGGCTTTCTGTGCGGGTCAGGAGGAGGAATTCCCTGATAAAGGCAAGAGAAAAGCGGTTGATTTGTTTGAATTTTATGAAGCTAATAAGAAGCGCCGAGTTGGGAACGCAGAAGAGGCAAACGCAGGTACCTACTCAGATCCCCTCGGTGAGGCAAACGCAGGTCCCTCATCTTCTTATTATCCACTAGGTACTGATGGAGACACTATCAATGCCATCGTTTCGGATGGGGAATTTTGTCTCACAGGTGCAATGAAGAAAATAGATCCTAAGTTTCTCCAAAAGTGCGTGTCTACTTTTATCAATAGCTTATGCAACCCAGATGTAAACGCCAAGATCAAACATGTAGAAATTGGGGAAAATTTGGGGGCATCTACTACCACTAGTGCTGCTTTGGAAAACCTGGATTTGCGGGGGGGTGTATATCAAATCATCCAACAGTGCGTGGAAGACACTAAACACATAGGCTCAAATGCAATAGATGCCGGACCCACTTAGTTCAGAAGAGGAATCCGAAAATAATAGCGGAGAAGAATAGAAAGAGGATGATAAGATATACGAAAAGAAAGAAGTGCTTCTATGCGGTTGGTCCCAGAAGAGGCCCACCCCGGCGGCAGGGGAAGCTACGCTTCCCGCCCCCGGGTCACCTTATGATAAGGTATTTTTGACTTGTACGACGACTTGACTACTACTATGATTCCCACTCTGCAAGAGAAGCTACAAGGAGAAAAGCGCGAGCGCAGTATGATTGGCGATTTCTCTTTCCGGGCTAATAGGCTTTGGCGCAAAAAGGTCCTTGACCCGGGTACTAAGGAAACGGAGGAGCAAGCACAGGAGGCAGCTTCAAAGCGAAACAATTTGGAGAGAAAGAAAAGTTAAAAAGCGGCAGATGCATGGTGAACGCTTGGCTGCCGGGGCTGCTGCCGCAAAAGAATCACCAAAGTCAGCTAGAAAAAGGCGGAGCCAACAAAACGAGAGTGTGGATTTCACGTAGTACGAGCTGTACCTGAGCGGTAACCCAAGAAAATATCTTCCGAGGTCTTTGCGGCCGGGATTGTCTTTCCTATGCTCCTCGTACTCATTCCTTTTGCTTCGCATCAATTGATTCTTCCAATACTAAGTAGATTTGGTTTGATCTGTTCCTGGAAGGCTTCCCTTCTACTTCCGATCTGACTTGTCCGCCGCAAATGGCCAACATACCTATACCTTAGGCGGCTTCGCGTATGAGCAGGTTTTAGAGTAGTAAATGGAGGAAGAAAAACGTCCTACGGTCGTCACCGCGTTCTGGGTTCCCAGCCTACGTCTCCTACTGGAACCATTACGTAATTAAACGAGTAGGGTGAATAATGTTCGAGTAAACACGTAATTAGGGATGTCTTCCATTATTACCAACCTTCCGGGCCCACTGCCTACTGCAAGAGCCAAGTGTAAATAATCAATCATTGTCGATATTACCAATGAGTCGAATCCCACCTACGGGAGAGTTGGCCAGTATGATAGCTTGCCCGCATGCCGAATAGTTCGGAATCGCTGTCGAGGTTCTATTACTTGTGGGGGTCTGCATGATGTTTGCACCAGAGCTTCTGGTCGTAAGTCGGCATAAGGAGTAAGGAAGTGGTAAAATAATATAGGTCCCCCTCATTCAGTGGCGCTTGCGCATCAGTAAGCCCTTTTACCCTTCAACCACGTTCGTATAAATCATACTAAATCTTAATGAATCAAATCTTATGTAATCAATGAAGGAAGGAGCACGTATAGTTCACAACGAAATCCAATCCGCACAACCGGAAACGTCTCATTAGGAAGTCTTGAAAGTACAACCGGGTACCAATGGGAGGAGTTGCCTGAATAATGAGATCATAATTCGGACAAATCTCCCGGATCATTTTGCAATCAAATCCTGGACTAAAGAGCAAGTGCCCCCTTCTCGTAAAAAGGGGCGAAGCAGAGCCATTCCTTTGGCAGTACGACCCGCTCTCCTTTCAATGATTCAGCTTATTACTGACTCGAGGTGAATAATGTGACACCAATTGTTTTTTTTGAGAAAAACAACCCTCTTTAAGCGGGGTCGTCAACGTCAAGGATTTATTAATCACAAATCGACTCCCGGATCTTTGTGGGCGGTAGGCCGAGAAAACTAGCTCCGGCGCGTAGCGCTTCTACGCCTCGGCCTACGGCCCCACCACGAGGGCTTTAGCGAGGGCCGTAGGCGTAGCGATTTCTCCGAAGGGTAGGTCAGATTCCTGCTAACGGAATCCTAGCCAATACGGCTTTGCTCTTGGCTGATAACCCCAAAGATATCGGCCGGCAGCCGGAGAAAACAAGACTCCAATAAGCTCGTATAGTCGCCTAGCCTTCTATCTAGTTTTGGTGTATTTTTGGATTGAAACAGCAAGGCCAGACTTGAGCCCATAGGGTGGGGTAGAGGGCGGGAGACCGACAATGCACGAGAATACCTCCAATGAGAGTTTCGAAGCGTATTCACCGTTCTAATCCGTAACGGTGAATACGCTGATCGTTTGCATATTTAGCTTTTTACTTTCAAAAGGATTATTGAATTCTATAGGTTTCCTCGGGGATTGGCTTTTTGGGTAAATTCGATGTATTTTTTGTCCCTTTCCATTCTTTCGTTTCCCAGGTTCTTTTCCCTGGAGTAATTCGATTCAGTTCATCACCCTTCACTTTACTGGGCAAATTGGTCTTCAGTTCCTCCCCTTTCACCACTTTCCTGGGATCCACTCTTCAGTTCCTCACCTTTCCACAATAGGTAGGAAACCAGTAGGTAGGAA
>Contig01+57594922
TAACCGTGCTCTACTAGTCAATCCCGCCTAAGGGATTGGTAATAGTAAACCCTGTTACGAAGAATCAGGTCTTCGGGATATGTTTGACTCGTCATCGTTATCATCAATTCATATAGGGCCTTGGATTGATGAGGCGAGCATTAAGGTGTAAAGACGCGCTTCAGTGTGCTTGTCCGTGTGTTCAGTGTCGTTTGATCAAAGGGTACCCCGGCATGATCGGACTGGACCTAAAGTGACTCGTGGAATTGGTCTTCGACTCAAGGACTTACTTCCAATAACCGTTGTAGCTCGTGTAGGATCATCGATCCCTGGCGAAAGCAACGCCGAAACCCGGCTAAGCTTTCGGCTAAGCTTGTCCCCTGAGTCGGTGGTTGACAAAAACCTTGGATCATGGGATTCGGACCCATAAGGATTATGCGTTGAGGCGGCTGAACATCCAATTTGGAGCTGATGAGCAGTAAATTAATCCCTTGTTTCCTTATAGATACAGATAAGAAACGAAGAGATGGGTTCGAACCTGGACAAGGGGTTAAACAAACCCTGACTACCACAAGAGCCATGACCTATGGGTTGCACCCTTTTCCACCTGTTAACTGGAAAAAGGTGCGTACGATCTTTGGCGATTTATGAGTGAGCCCGCGAACCGGTAAGCGAGGAAAGCATAGCAGCTTGGTCCAAGAACTGGAATTATAGATTATAGAAGATTGATTTGCCTCTAGATCGCATTCTAAGGGATGGTCGGAACCTTCTATGATAGGTTGACAATAGCAGCTTATTGTGCTTTAAATTTCTCTTAAATGGTAGGCCGAGTAAAGCGTAGCCCGTAAAAAGCAGCAGCCTTTCCGGCCCTGGGGCCTAGGCCGGGTGAGGGTATTCGATTCTATTTCCGAAATTGACTAAAATGGACAGTAGGCACTTCCGGATAACCGGAAAGCTAACGCTTCCCCCGGCAAGCGAGCAAAACCCAGTAAACAGGTGCCCCTCATCCCAGCTTGCTCGCTTGGGGATTTGGCGTTCGCCCGCATTCTAAGCCACGATTGAAACCTGATTTGTCGCTTCCACCGAGGAAGAGGCTCAGAGACTCTAATTCGTCGAACCCAGAGATTTCTAGTCTAGCTAGGGAGCATAAATAATATCTTTCTCTCGTCGTTTGCAGATGTACGGAAGACTTCCGTATCTCACTTGGAATGTTTTTGTTTGTTTATTTGCCACACCATCTTGGAAATCCTATCTAAACCAGTTGCGCTCTGTCGCAAAAAGGCGAGGGCCGCTAGKCGAAGGCGCTTCCGCCTTCTAGCGAAGCGCGAAGGCGCTTCCGCCTTCTAGCGAAGCGTGGGTATTTCTTGCAAAGTAAGAATTTCATTATTGCTTCCCCAAAAAACACACCAGATCATCTTATAGTATTCAAAAAACGAAATAGCAGTCCGGAAGATTTTCATCCGGCAGCAGGCCGCGGGTCCAGGTAGAGTCCCCTTTAGCAGTAGTCCAAAGCAAGTATTGAGGGAGAGTCCAGTCCCAGGGCTTTAGCTGTGCAGGAGAAGTGGCGCAAAAGCAAGCGAGGACGCCGAGCGATCCCTAAAGTGCAAGGGAGAGTCCGGTCCCTTGGCATTGGCAGTGCAAGGGAGAGCCCACCAAGCCAAGTCAAGGGCTACCCTGGCCATGGAAAGAAAGCCGGGAGAACGAACTATTTTCGACAATGGCTGAAATCTGCTAAAAGGGGAAGGAAGCACGTAGCGCGGGGAAAGACGGCAGATTTGGAACTCCGTTTTCTGCAGCAGCCATTCTATTTCCTCAATTTTATGTTCCAAGCGGACCTCCGGATCTTTGTGGGAATTAATCATGCCGATAGGCACACATTTGTGCCGAAGTCTTTAAGTGTGCCGGGGCGCTACGCGTTAACCCCGGCAAGCCCCTTGCCGGCACTCGACGAACCCGGCAAGGGGTCGAGTTAAGGAGGCACACCTGTAGGCACACATTTGTGCCGAAGGGGCGCCGACAGGCTAAGCCGATAGGCCCCTGACCCTCATCCCTGTAGGGCAAGCAACTTCCCGTCGATCACCGGGATCTCCGCTAAGAATTGGTCCAACGGGGCCTCTAGCGAAGACTGGGCGCTGGAGAGAGTAGTGGAAGATTGACGTCTATAATGTAATAAGTTTCAAGGAAGGAACAGGCCCGAGTGCTCCGTCCCAGCACCCTAATTGCCCTGGGTCCGTCCCATACGTACCATCTTCTATGGCAGCTCGGCCTATACGTATCAGATTCGACGGCAGCTCGGTCGCGAGACGCCTTTAGTTACTCTCACCATGGTTTTGTTCTTCTAATATGCCAACTTGCAGGGGCATTCGTTTCGTTATATGCCGTTTCCATTGTACGGGGTGCCGGGACTCTGAACTTCGGCATCTATTACCCGACCGGCGACCGGCGGAGGATCCTCGAGGCATTGATCCAAGAAGCAATCGAGTGAGGGATTGCGGATCGATTCACGGGTGGTTGGTCCGAAGGGATCATCCAGAGCTGGCTTCATCCTAGAAAAAGCCGATAGGTTAAGGGATTGGGGAGGGGGCGATCCAGAACAAGGTTCTTAGAGGGAGAAATTGGAGCAATAAATACCATGATCTCGGATCATTAGACAAAATCTCAAGGGGATTTGGGGAGTGCTTTTTTGTGGTAACAACTCACTCCAGGTAATAATTCCGCAGAGAACAGCCTACCCGACCTCTCTTTCCTATCTTTCCTCCCCTAAGGCACACGACACTAGCCCCGGGCCAATCTCTCAATTCCACAGGAACGTAAATCTCTCAATCGGTTAGAGCCTCTGAAGATCCTTTCAGCTGACCGACCTACTGGCTGGCACGGCGGGACGGCAGGCCGAGGGCCCCGCAAGGGCTTTAGGACTAGAACTAAAGATCAGTTCAGCGCCCTATGCTTGCCAAGGCGGGTAAAATGTCCCGGCATTGGCAACTATCCCTGGGGCCCTTAGCGGAAGCAATTGATGCGAACGGATCGGGAGAGAAGGGGCGAAGACTGGTCGGGACCATACATACACACGCCTAGCCGGCTTGGCAACGCAACACTATGAGAATGGGATTGACCGATCAATGCGGGCTGCTAACAAACATCTGATCAGGGGCATTCGATCTCATTCTAGCCATACAGTGGCAGCCAAGGAAGTAACTCTCGTCTTCCATCCACCAGCAGCTCGGATTCTTTCCTCGCTCGCCTTGATCGCATTGCTCCAGATACGGATTGAAGCTCCTACTTGTGATTATGCGGATTCGAGAGAATAGAGCCAGTTAAATCGCGTGGCCAAAAGCCTTGAGCGCTTCTTTGATTGGCTGCTCATGAGACTAGACCGATGATACTTGAGCCTTCCCTATGAGACTGATGTTGTCGAGCCTTTCTTCTCTTTGTTGACCTCTATCTCTTTCAAGCCTTTTGTAGAAGCGAAGCAAAGGATGAATCGTTCTCGTTCCGCTGACTCGTTGCGTTGAATCGCTCGCGATTCGATACGGAGGAGGGCCGGATCATATATACTGGATCAGGATAAGATATCTCACACTCACGGTGCCGGGGTCGCCCACAAGAACCCTCGTGGGCTACACGGGGAAGCTAAATGCGCTCGCGTAGCTAAGTTATGCTTACAGGGGGCTAACTGCGCTACGCAGTTCCCGAATCCGCGGGCCCTGGCCGCGGGGAAGCGCTACGCGCTACCTCGTGTAGAAGACGGCGCAGCCGAGTGCATTGAAGACGTCTAGCTATCTTACTCATGAATGGAATGCGCGCTCCCGCACTTACCAATCTAGTAATAAGTGCTTCTTAGAGAGAACACTTCCCTTGTTAAGCAGTGCTTCTATCGAGAGGAGACTTCCCCATATAAACAATAAACACTAACTGCTCACAAGCACAAAGAGCTTCTCGTTCCCGGTATGAGCAAGATACATTGCCTTCACAAGGAACTTCCCAGGATATACTTATGTACTTGACCCATCGCCTGCATCCCAAGATAGATTGACTTGACCCACTTCCTTCACAAGGTCCCAATATAACAACAAAACCAGCGACGTCTGTGGATAAAGTTCCTTGGTGTGGATGAGACCGGATCTCTGAAGCCGGCCGCGTTGATGCGCGTAAAGCACTCTCTTTCAGTTTCAAACTCGGTGGAGCGGTGGCCTGATTCGGCCTCTCCCATGAAGTTGGAGGAGCATCGATAGCCCTCTCTAGTAAGGCTCGGGCAGGAAGATAATCGCACTCATCAGTCACCGGTTCCCTCAATCTCTCGGCCCCTTTCGCCCTCAAATTTGGCCCAAAGGGTCTTCTTCTCCTTCGCCCACCATCTATCTTATGGGCTTCCATGATCCGCGTACTATCTGGAGTCCGAAAGTCCAGGGATGGAATCAGGGAACGAAGTGAAAAAAGAAAATGGTTTTGAAAACGCGTAGCTAAAGAAAGATTTGTATCTACAGGGCTGATGTTTAGTGAGCCTTTAAAAGCAGACCCACCGCATTTATGCCCGCCTTCGCGGCCTAGAAGGCTAAGCCGATAGGCCCCGGCTTATACTGAATAAAAGGACGAGACAGAGAAACAGGTATGACTTATAGCAGGTTTTTGAACAAGCCGAGCAACGGACAGTACATCGTGATGATATGGTCCAACCCTCATGGATACGCGAGAGCGGAGCGCTAGTAGCACTCTAATATTAGAAAGCCTGAGTAACCCGGCTCGTCGACTAAACCAAACCACCAAGTCGTTGAAATAACGGGAAGTAATCTGATCCTATTGACGCCCGGGTCACCCGAAAACCTTTTTGGGCTAGTGGGGAGAAGGGCCTTAGGGTTCGGAAGCCTAAAGGCTTCCCCTTTCAACGTTTTCTAAACCACCTCATGCTTCGCCTCTCCCTCCGAGCCTCTTGACTACGCGCCGAAAACGAATGCAAGAAGCGCTTCTAACTGCTTCGAATGCAGCGGGTCCAATTTTTCCTCGCTTCAAAGGTTAAACCTTTCCTGAGTGCAGCGGCCCCCCCGCGCGTCCTCTCCTTTTCCCGCCCCCACTACGAAAAGGTTGAAGGGGGGCACCGCTAAGGGGCCTGACGGCCCTCGCTGTGGCTCGTGTTTCGTTACCATGGTTTAAAAAAGACCTGATACCCGGCATACCCTTATAGTATATGAATCGTAATTCCTTTGAGAATTTTTTGAAATCCGGCTGTTTCAGTGGTTGACAAGAGAGAGTGCTACTGTCAATGCGTGGGCATATCGACGGCTAATTAACCCGTCTGTCGTACTTCCGACGAGCAGGCAAGAACATGGACGAATGATGAAGAACAACAAGCTCTACCCTAACAAAAGAGTCCGCCCGAGAAAGGGCGGGGATTGGGAGAGAGATAGGGACAGGTCTGCTGCTACCTAGTGGTATAACAGACTTGTATAGGTCTGACCCTACCTAAGACAGGGATAGGTAGATTGGCTACCAATAGGCATGATGGAGAGGGATAGGGATAGAGAACAAGATAGGGAATTGAAATGCTGAGAAGTGGAGGATGGGGATTGGCATTGGGCTAGGGCTAGGGCTTGAAAGGGCTAGGGCTTTTCTATTCCCGGTTTAAGGGCGACCCACGAAGGCCCTCTTTTTAAAAGGCGCACTTAAAGGGCGAGACTTTAAAGCGCTGGCTAGGGGGGCCCGCAGGGCGCTGGCGCGCCCTTCTCAAAAAGAGTGTGGCGCGGCGCGTCAGCGCGGGCCTAAAGCCCCCTAGGGGCCCAAAGTGCCAATGCCTATCTAGTAGCGTTCTTCGACCCCGTGCCTATCTAGTAGCGTTCTTCGACCCGTGATCGGCACACTTAAATCCTCCTAGGGGGGCCCGCAGGGCGCTGACGCGCACTTAAAGGCGAGACTTTAAACCCGCTAAAGCGCTTAAAGTGCCGGCACTACTTTAAGGTCTTCGGCACTTGAAGTGCCGGCACTTTAAGGTCTTCGACCCGGTGCGCTAGCACGCGTTCTTCGACATGCCTTAAAAGTGCCTATCGGCTTCGTCTTCGACCCTCTATCGGCACGCGTTCTTCGACCCTAAGATATACCAGCAACTTCCTTTCCTGCTACAGGGGGCCTTATTATTATACCTTCCCTCTTATTAGTATGTCTGCCCTCGGCCCTTAGTTAGGGCAATCACAACCTCCGGCGAAGTAGTTTTCCTGTTCCATTAGGTAGAGTCTGTAGGACCCCCCCATAAGTCAGTAAGCCATAGGAAAGAAATCAAGAGGGTGGAGCCGACGCTCCAGCTTTTCACTCGCTGCCGGGGCGGAGGTGATAATACTTCTTCCAACCTGCCGGCCCAACCTTCGACCAACTCGACTCACCACCTTTAGGAGTGCAATATGCACAAGCGCCTTAGCTCTGCTTCGTCCAGTAAGCCCGGCTTACACTCCGTTTCACTACTGCGCTAAGGGCTACCTACCGCCCACCCACTCAGACTCGCAGGCAGAGCGCATAAAAGCCCAACAAATCTTGAGCTAATCCGGAAGCCATCCTATAGAGAAGCAATTGAGCCGGGCTTTAGTGGCCAACCAAAAGCTTTGATGTCAGATGCATATTTCGTATCTGAATGAGGAGCGTTAGCTGTAGTGGCCAACCAACACTTAAATGTCCGGTGCATCGAGGGGCAACACTGCTGCGCTGCCCTAAAAAAAAAAAGCGCTAACGCCCCTCGCTTCGGGCGGCTGATGATACCTGTAGGGCCGTTGGAGCCACGAGACTGAAAGGGTACGCACTATCGCTAACCAAGGAAAAAGTATCTTTTCACTGGCCGCTGTGCGGGCAATCTTCAATCAGTATCTGGAACTTTCAAACCCCTTTCCTACTTACTATTATTATTATTACAACAGATACACGGTGTGGTTGCCCCTCTCCTTTCGTTAGATACCCAATCTATACCACGGGAGCCCCGTTAGATACGGAATCTACTAGAATTTTCCTCTCAATTAATTAAACCCTATCCTTGAATCCCGATCTAATTCCATGAGTAATAGCAATGCGATCGGATAAAGGAATAATAGGGAGCCGGGCGCTAAAGACCTTCTTGAGAGTAAATGGAAGTAAATAGTAGCTAAGAGTGAGTGGCTTAGGCAGTGCAACTTAGCCTTGTTCCAGCCCGGCATTGGTCCCCGGCATTGGTCCCCTGCTTCTGTACCCCGCATTCGTACCCCGCTTCCGTACCCGGCATGGGGCCGCATTCGCCGCATTCGTCCCTTGCTTTTCCCGCATTCGCCGCATTGGCAGCGGGACCAGGCAGGCAAGTACCCAAGGCTAGGGCTAGGATCCTGGTTGGGGAAGAGTGAGTGCAGTGAGGAGCGTAGCAAGCCCCAAGGCAGTACCTGGGCGCCGGTTTGCCTTCCCTCTTACTGGCCGCCTAATACCTATCGATTAATACCTATCAATTCCGATCAATAATCCCTATTATTTCAACTATGTATTCCTATAAATAATAACATCAATATAGGTAAATACGGGGGTAAGTGGAAGATTCTGATCTGCTAGCCCTGCAGTTCGGAAGGCAGTGGAAGATGGGCCCCCTGGCTATGCTCCCTGGGCAAGTACCCTTGGCAAGTTCCCCCTGGCAAGTTCCCCCCTTGGCTAGGCCGGCGGATCATCCTTAGTCTCGCCTGCTCTAAAGAAAGGCTAGGCAATAACAACCAAAAATGAGTAAAGAAAAGGCCCTGCCGTGCTGATGGCAGCAGGGTGGGTAAGGAAGGTAAGGCTTCTGGTTGATCGTAAAAGGGAGGGAAGGAAGTTTTTGTGGTTGGATGGCCTAGCTTTTATCGGAGCAGCGGGTCAAGGTGCAAGGAGCACGCAAATTCGAGGGTGGTATCATTGCCAGTTCAAATATCTGTGGCTGTGAAGGAACCTCGACAGGCTCCATGTCCAACAAATCATGATCGCTCTTACTATCACTATCACTACCCATATATTCATCATATATGTCAAAATCGCTAGGTCTAGGACTATCCATAGGGTTCTGCACGGTTTTATCCAAGTACTCGGAGTGTCTAAGTCAGCACGACGAAGCCAGTTTGCACTATATGAATACTTATCAGTAGGCTCATTACCATTATCCCCTCCAGGATTGTGACAATGGCTAAGTTGATCCTGAATGTACCAATAGAGCCACGGAGTGTACGTAAAGAATGTCAGAGTATGGCGTATAAGTAGGATGGGTATGGTGTGGGAAAATAAGACTGAGGAAGCCAATAGCGTACAGATCTGAAAGTGTGATGGGAAAGTAATGGCGATTGAAGGAAAAAGAAAGGCAGCCGCTTCGACGGCTAGCGAAGCACCCTATTTGTGAGGTGCAGTTTTTCATAGCGTTTGTGAACGACCATTATTAATACCTTTTGTTCTTGGGTTGTGTGTGGGGGGACGGGTGAATTGCCCGTTTAGGGCCGAAGGCGGGCCCGCCATCCCGAGGTCCCCTTCTCCTTCATAAACACGGTAAGCGCTACGCGCTTCCCCGGCCGGGGCTGCTTTGATCACCCTTGAAATAAAGAAAGAAAGGGCGGAGCGGGGGGCCGGTTCTTGTGGGCGGCCCCTAAGGACCAGAAGATGGCCCGGGGAAAAGGCGAAGCGCCTTTTCCTAGCGGGCCGCAGGGTTGTTGTGCTCGTTGGAGAAAGCGCAAAGCGCTTTCTAAACCTAAACCTTTTATGCGCTAACGCGCGTCTCCGCCCGCTAAAGCGGTGCGGGGGCGGCGAGGTACGAGCCGCGTTGACGCGCGGGGGCGCCCTTCCAAAAAAAGGGCCAGCCACAAAAAGTCTTCGCCCGCTAAAGCCCTTCGTTTTCTCGTCGACTCAAATCTTGTTGCATTTTCGTTCGATCTGACTGAAGCTCGTGATAAAGTCCGGAGGCCGAGGCGGCCTCCGCCTTTGGCCTTAATTTCATTGAAAAAGGAGAGCACCGCTGCTTACTGAAAGGGTAGCTATTCGGAATGTTTTCTCACATTCCCAGAACTCTACTTACTACATCGTCATGCTCCTATCATTCAGGAATCGATTAGAGAAAATAAGAAGAGGGAACTGTGGCTCGACTTAAACATCGAACATCTATTTTCTCTTCCAGGAATATAATAACTTCTTCCGGTATATGGTATTTTCCCAAAGTTTGGGTAGTGGATATCAGAACCAGATTAGAACGAAGTGCCGACGATCCAATAAGTCTCGGAAAAAAAAAAGACGTCCGGACCCCGGGGATTAGGGGTGGTTGCCCCCGAACCTCGTTGACGGGATTCTCGCTCCAGCCTTTTTCGGCAGGCATCTGTCCGAAAGGTTGCGGCGGTTCGAATCTGCATCTCGTCCTGGCTGCCCGGCTAGCCTTCCATCCGCTCCATCCACCCTGACTCGCAGCAGCCCTCAAAGTATTCCGAACAAATTGACGAAACATTCAATAAATGTATTCTCCCGACCATCAAATAACTGGAGTTTGCCCATTTGGGAAACGAGAGAAAAAAGCACTGAGCTTACGATGGAAACAACGGCTGAAGTCCCTACCAGATATAGAAAGATCTGTATCTATATGTACGTGTATGTAAATGTATGTACATATCTACATACATATCCACGCATATATATATATATGAATGGTCATGACTAACCCTTGGGTGTGACTACCACATGTTCCTCCTCCGAATGGGCCTATAAACGACGACTCTGTGGTAACCGATACAATACCGATACGAACTCGACCCGACCAGGCTACTGACGGAGCAGCCGCCTGCCTGAGGGAGCTAATTGCTGCCCCGGGTAAAACGATACATATGGAAACCATTAGGAGGAATCATACAAGCGAGGTTTTAGAGGCTTCAGCTGGTAGCAGAGCGTAGGCGGAAGCAGCAGGTGTGTTCTAGATTCACGTGTTAATAAGTGCGTGGATCCCTTAGGCCTTGCCTATATCCCTGTGTTCCTTTCCCATATCCTTGTGTTCTTATTCGCCTGAATTATCATCACCGGAATTATGCCTTTAATTTGCCCTTAATTCACCTTTGAAATACTTACTTATTCAGAAATCCTGAAACCTGACTCGTCTGAACACCTTTATTGAGGGACGAAGGTGCCCAAAAAGAGAGAGATTGCATCAGAGAAACGTGGCCCAGAGGTAGTAGTGGTCGGATTCGCGCGCCTCCATTCCTATATAGCCTTGCTTAATTAACATTTATAACTTTGAACACCTACCCAACTGGTGTCCTCGAGCCGGCTCCCTGCGGCTCTTAGATAATTGGGCAGGCGCCCTTATGAAAGGATCAGCGTAATTTACTGCAGGCGCCGAAAATATAGATCGGGTACCCAGCTGGCCCATCAGTTACACATGCCTAACAGACACAGAAAGCGCATCTTCCCATTCTGCCTACGTGTGCGCTCCTCCCCTTCTCACATTTACATTTCGATTCAGGACACGTGCCTCTTCTGCACAGCCCAAGCTTCCACATATCCATCAGATGGATGTAGATATTCACACACCCACCTATTCAGTCAGAGGGAAACACGTACTAAGCCGAGGCACAAACGCTTCACCCCCCGGTGCAGAGAAGGGGTCAGCAGGCTAGTACAAAGAATTCGCTCGAGAGAAGGAATAGGCAGGAGTGGGATTCGAACCCACAGCTAACAGCGAAGAGCCGATCGATTTACCAATAGTGGCAAATTCAAGCATAGGTTTGTTTACTCGTTCTTATACCTTCGGTCATTGATATGCATAGGTGTTAGTGAAAGGAACAAGCTTCTAAGCCTGGCTTGGAGTAAGTCTCCCAAAATCTAAACTGGGTGCTCCCCAACCAGATTAGCCCGTCCTAAAAGGCATGAATCATGAAAAATCTCATTTGCGTTCGAGTACGCAAGTGATTGGAGAATAATTATTAAATGATACTGATGGAAGATCGATTTCCTGGTTCCCAGCCTTGCTTGGAGGATGGAGTCTCTTTCTTCCCCTGCTTGGGTGATCTTCGTAGTCTCCTTTCTCCCTTTGTAGGTTTTTTGACTAAGGGCTGGAAGGTAGCCTCTTCAACTTAAGGTATTTATTCGACGGTTCCGCCTCGATGACGTCCTCGCATATGGTCGCCCGCCCGGAAACATAGTTCGGCGGCTCCTGTTCAACAGGAGCGCCTGATTCTTCGTGAGGAGGGTAAAGTTGACTACGGCATTCGGATCGCTTATCAGTCTCATCTGTAGCAGGGTTTCCCTTTTCTGAATCTCGCCCTCTCTATTAAAAAGGGGTCCGCCATACAGTGTTGAAGGGTATTATGCTTTTGAGCATCGAAGCGATTGTCGCGACCAGTGGTTGAGGTCTGGGCTTCATGCCTTTACCGGAGAATTGGCGTTTTCGGCTTTTTAGGTAAAAGATTTTTCGAACTAGTCACACTGTCCTTTATTCCATGAAGATAAGATACTAGGCAACTAATTGGAAACGGAGCCATTTCGACAGCATTGACTATGATCAACTACTACTCATGGGTGGGTGGTAATAGTAACAAAGCCGCGGAGAACGTTGGGGAATGAAGAAATGGAATGCGTAGAAGTTATTGTTCCATGGTAACGCCTTAGCCAAACAACAACTCTATTAGGTGTAGCGCTACGTGCTTTCCTTTGGCCTTTCTTTCCTAAGGTCAACACATTGTCGAAAATTTCTTCGTTCATAGAATGGTAATAAGTAAGGGTTTTAAGGCGCTACCGCAGGAACCCTTCGGGACTTAAAGTGTACTCGAGACCGACTCAAAATTGATTGTGTTTTCGTGAACTCAAGCTTCTGGATGAGTATGGAGACTCGAGGCAAAAACTTTGTGAAATCAAGACACGGAGCCAAACAGCGAAGGGTCGTATGCTGAATGAAGGTTTTGCCTTGCAGCTAAGCCCAACCTACATGTTTAGCAAGCAGTACCTAAGTGACCTGGTCAAGCTCTGGCTGTGGGGGCCCTCACGTGTTGGGCAGTCAGCGATACCGGGCAAGCTGCCCTCAGTTACCAGCTCAGTACTATATCTGAGTAGCCTACCTACCATATAGCAATGGAGTGTGTGTCGGTAATCTGTGGGGACTCTCTCCGTCCGTCCACCGACCGTGTTGTTCTGTGCAGTGCGGGGGTCGTTCGAAGGCAAGCTACCCCTTTTGAGCGATGGTCTCAACTGGGCGGCTTTGCCCTTAGTATCAGCATTTGGTCTCCCAAATTGTCTGCCCGCTCGGAAGTTCGGGCAGTAGCAGATCGATCTTGGATCTTCCAGCATATCTGTCCGTACCAGCGACTCGCAAGCTAGGCTCGCTCCAAACCTTGTTGACCCTGCTAGTCATCTTTATTGAGTCATAGCCTTTCTGCTGTTATCTTTGACCAGGACATTGATGGCTTACTCCTTACCCTCAATACAGAAGGTAGGCGCCGCTATAGAATAAGGATAGATAGATTGATCGCCTACACTCGTGAAAGGCTAGGACAGCTAACAGCATGGACGAGACTCAGATTCCAGACGAGCCTACGAAAGCGGCTCAGTCATCGCACTCACTCTTGTCGAAACTGGAATTTCAATGACCGGCTCCCCTTTTTCAGTCATTGAAGGGCAGTGTGCCCTCGGATTTGAGGGGCCTCAGAAATCGAGACCTCCATTTCCTAATGTTTCTGGAAAGGGAAAAGGGTCCCCCGTGTTTAGGGGGACCCTACAGTAGAGGAAGCTTCATCCTCAACGGAGATGTCGGTTAGCTTGTTGGGTTGAAATCGTTCTCTACCTTCAACGATGTTCGCTGGAAATTATCGATTCTGAAAATCATGCACTAATGATAATCGCTATGCCCTAATTAGTGACACGATGTTGTGGTGTCGGATGTGGTTTCTCATGCTTAAGAATGATAGCTCCTTCCTGTTCTTGAAGGGGCCACCGCGAAGCTGGGCGTTGTAATCATTGTTCTGCCTCGCAGTAATTTTGGTATAACGATGGTCTTCGCTAGCTCCTTAGAAGCTCCTTAATAATCGCCCAAAGGTCCCAAGGTTCGGCAATCAAAGGCGAAGCAAGAACGAAGACTAAACCCTAGCAGATGGTTGTTCCGTCGCTCTAGCTTCGAATAATTGAAATTCCCCGCTGCAGCAACTTATCAGAGGCTAAAGCCGCCTTAAGGTTTGTGTGAAAATAATGCCAAGCCTTTGCATACCCTTACTCCCCACCACCTATAGACTTCCTCACTAGGGACTCGACCGTAACAGTTCCCCGGATACCGAATACACGACTTCCCGGAGCCCTGAGAGGGGGGACCAGGCCTTTGGTGCTTATCAGCAGCACTTATGGGCCCCTCTCCTAACAACTCCTTTAATCGCCTTTAATATGTTATTTATCACCAACATATGCTCTTCATCGCCGAACGTAGTTATTTATCTAGAACATATACTCTAGCATAGACGCGATCAATGCAATAGATGCGATTAAAGGGGTTTTTGAGTGGTCTGTAGTAGGACCTGAGGCGGCTATTAGACCGGGGAAGCTAGTAGCCCTTCCAGGGGACTTTGGGACTCAGGAAAGTTCGAACCCGGTCCCGGGAGAGTGTAGCGGTCAGGTGAACTCGATCGTGCCCAGGAAAGCATCAAGTTCACGATCCTAAGGGTAGAGGTAAGCTAGCTCGGGAAAGCCGTTGAAAAACTACGGATCTTTCTTTAGTCCGCCTCTAAAGATAGATATACGTGAATTTGATCTTTTTGAAACCGGGATGCTTATGGGTGGGTTAGGCATCCGTAGAGACGAAGTTAATTCTTACTCTACGAACCCCTTGGAAGGTCGCCGGTACCGCATATGCCTAGAAGGAAATTGTCGGCATACCTTATATAACGTATTGGCCAGGTCGAGGGTTTTGGCATCAAGATATATACGATTCGACTAAACTAACTGATATAGTATTTTCTGTTGACTATTGAGAGTAAAATGCCGAGAGAACATTATACCGATGCTGTTCTTTCTGGTGTCGCGCGTAACGCTTTATCTCTCTGCAGCGCATAGCGCGATGTTGTTTGGCGGAGAATAAGATTCGGATGAAAACGCTCCGTGGTTGTTTGTTGAAAACCAACAGTTTGCTTTGCGAACTAAGACCTTTTCCAAAAAAGCGATCCATTCTTACGTGTTCGTGTTTATCTTACTATTTATCGCTCGCCCAAAAATGGTTGAATTGGCGAGGATCGATCTCTTGATAAAAAGGCTGCCTTCAAACAATCGCGTTTCTACGGATTCGAGAATGAGTTAAGACAAGTAGAAAACTGGAAAAAAGGAATGGTGATTCTATACAGGTTTTACACTCTGCGAATACTTACAACTCGGCCCGAAAACCTTTTTGGGGAGAAGGGCCGCAGGCTAGCTACGCTTCCCCTTTAAGAGAAAGGGCGAGCGTAGCGAGCGGAAGCTACGCTTCCCCGCGTTTTCTAAAACTACTGGAGAGTCCGGTCAAATAGGCGGCATGGACCTTTGAAGGTGGTGTTGATGCACCACTCTTAGCCTTCTCCAAGGAAGTATGCACCCCAAAGTCCGGCCCTGTAGCTCCCGTTTCTCATACCACATCGTCTTAGAGATGGTAAGTAACCGAAACAGCGGAATGGGGTTAGTGTATTAGTTCACACGTTAAACAACCACAAAATAAAACTCACGGGTGCTACTCTTTATGGCAGCGGTCCAACAACCGCGAGAGCACTGAGTCCCGGCGGGATCCAATGAGATACTCAACACTTATTCCCTTCTCCCTATCCCGGGTTTCGAGTGTCTTTTGAGTAAGGGGGACCCTTGATGCCTCTATGGTTCGCATAGTATCAAAATATCGGAAATCTGCGGAAGATCGCACTTCGTGGTTGCACGGGCGAGGAAGATCGCACCGATTCCACAGGGATAGTACTTCGTAAGACTCCGTGCCAAGCGACACTTCATGTTCTACAACAAAGGCTGGTAAGGATCAGGGATCGCTTACAAGACATTCGAAATGGGTCCAGCTCTTATCTTTCGATCATCAATTTACTAAGCTCCTGTTCTACATGGGCGTGTTCGCACTACCCTGCTGGGATGGGGCCAACGACCGCGGTCTGCCGATCGTACTGTGACATTACCTAAACGCGGGGCTGACTCTCGATGCACGTCGAAAAGCTGTGGTATCTAATTACGTAGTTAGTAATTGTTTCATTCTTTCCTCCTCGGCAGACGGCACTGAGTCAACGAACGATTGTGAGTCCACAAAGTGCCGTAGGTTTCACAAAGTGCTTTCAGACGCCACCCTAAGGGCAAGGAGATCCTAAACCCCCAGCCCGTGTAGGGTGAATAATTATGGGTGGGGAAAAAGTACTTGCCCAGGTAATAGAGAATGAGTCCTGATTGATCGAATGAATCCTTGGCATTGGTATCTACCTATAAGAGAGGATGCGCCGCTATCTTTGCCTCGCCCCGCCGTATCCAAACGTATTGCCGCATAATATACCTATTTCTCCGGCTTCCTTTACCCTGCATCTCGATCTTGGCGCTTGCATCTCCGATTCTGAGTTCTTATAAAACGGATAATGCCCTGCTATTCAGCGCTTACTGGGATAAATTGCCTACAGGTTGAGAAGCGCGTAGCGTTTTCTTGCATGCATATATCGTCTAAATTTCTCAACCTTTTTTTTCATTTGATCCTGCTTTCCCGGAATAGATGAACCAAGTATTAAGCTATTCCACCAATGGATTTTCTCTTTCATTATGGAAAGCCGGAATTAGTCTTCCGCAAGAGTTTATTGCGGATTTCTTTATGAAAGCTTTGGATTCAATGCCTTTACCTCTCCAATGGCTTTAGTTCTTACGAGCCGGGTTCCTTATTGCGAACCGCAACCCTTCGGATCTTTTTATCACCCGGAACCTTTCACTAAATTCTGCCCCGAAGCTGGTAGGTTGGAAGCAAAGGCCATGGGAGTTGGCTTTAGAGGGCTATGAAATTATGGAAACGTTACGATATAGAATTTCACTCTCCTGCTTCTTCTGACGGGATGGAGGTCTTTTCCGGCACCTCCACATTTAAGTTCTGGGGACAGTACATATGATGACCGGCCTTGTCGAGGCTGCCCTGCCGTGAGTGGGAAGTAAAATTCCCACCAACAGGCAACCAAAAGGTCATCGAATTCGGGAGGCTGGAAAGTTCGATCTCATCCCTACCATGGTACTTGGGGCCAGATCCCTAGAATAAACAGCTGCCTACCAGCGGGCGATTCTCTCATGTTCTCCTAGCTCTTTAAAGACCTTCGTTCCAAAGGCCCCCTCTCGGCCTTCTTTCTTCTAAGGTTAAATTACTGGGAGTAATGAGTTCGTTTCTACCTCTTAGCAAGGCCGGAGCCCCATTGGGGTTGTAGCTAAACCTTTCTCAAAGAAAGGTTGCCGGCTCGCTAACGCTCGCCCGGTTTGCCCTTTAGGGCTGCTTTTCTTTTTCGGACTCTCCTGGATTCGTAGGCTCAGGGCGATGCGGCAAACTTCTACAGATGGGTCATAAACAGCAACCAGCATAGAATTTTGTCAATAGAAAGGAAACAAGCGGCAAGGTCGAGTTACCAAGCCGGTCTGGTAGCGAAAACGCTAACGCGGGCCTTGAACGAACTCACGTGAATATCAGGAACCTCGTTAGGTTATCTGATAAGGGGCATCGAAAGAATGGAGCAGATGGTTCAACCACAGAATTTATTACTTCCGATTATTACTCTGGTTGTGCTTCCCCAACAAATTTCACATGGAAGCGTGGGCGAAGAAGATAATTATGCGGTAATTGGTTCTATTTGCTATTCCAACCCCAAAACAAATCCTGATTCATGATGAAGAAATACTAGTAGCTGTTCGTTTGGTGGGTTCTTTTTCTTTAGTCAAAATTTTCGGGACTTCTGAGGCGAGGGCCGGAGGCATTCAAACAGATTTACAGCCTTTTCCTAGTTCTATTACTACTCGGTCGCCTCTCTCTCCAAAGCTTTGCCAACTCCTAGGCTCTTTCGTGTAATTGTCGGCCATTCACTTTTGTGCGGTTGGTCGCATCGCCGGCTACGCTGATTACGCCGCGAGGAGGGAGGCTGCCGGCATAATCCTATGCATGGCGCACGAAGACCAAAAAGGCAAAAGGCCCGCTGGAGAAGCGGAGTCCTCTTGGTTGGCTGAATCCTCGAAGCGACAACGTATTGAGGATGGAACTACAGCCTTCGGCCCTTCAAAAGCGAAGGCGGCGGGCCGCCTTTCAGTTCAGGAAGCCCTGCAGAAGAGGGGGCTCACGAAGTAATAAAGGCAGCAGAGTATGCTGCGCCCCCCGGCCAAGTCCAAGCCACGACGACCTTGTCACCGGATATCCGGAGTGGTCTCGCAAGGGGCTTTCTTGGTTACCGGATATCTGAACAATATTAGCACTTCAGATCTCCAAAACCAAGTAGCTTCCCTTATACAAAGGCTGGCTCCAGCCGTGGCCGCTATTCAATCTATAGAGATTGAGGGCCACCCTGCGCTTCACCACACCAATGAGGAGTGAGCTGCCGGACGGCGGCGTGCTGGGTGCGCCTGGGCAATCTCCGGCCACAAACAATTCCGGCTCAAAACGTGGCCCAGCTGGTAGAGGAGAGAATCGACCAGCTTGAGGAAGGGGGCGGGGGGCTCCTCGGAAGGGGGGGCGCCTCCTCTAGTCCTCGGCTAAGGCTAATTCGATGATTGTCTGGAGAATTTACCTGAATCTGCTCCAGATTGCCGGCAGAACTTTAATCATTCCGCAGAATAATGGGGAAACTTCATTCAAAATGGCTTCTTTTTTCAATATGGTGCCCTTTACTTACCCCCTTTGATGAGAGCCATTCTGCCTCTCCCCAGCCAAATATGTCATTTTATACCGAAACATCTCCAATTGTTCCGTCTTGTTATCCTAATCAGTCATCTTCACCAAGGGTAGGCCCCAGGTTACCCCCACCAGAGTTTTTGGCTCTTTTTCCGCGTGGAGCATTTTTTCAGTTGGGAAAAAATGATCACTCACTAGTACGGCCGACCTTCCTCGTCCCTGTTCAGCTGGCTGCCCCCTTTAATTGATCGATCGGCAGCTCCCGCGCTCGAGCTTTTCCGCTCTCGCGCTGACTTCGGAGGGGAAGTGACTCGAGCTTTTCCGCTCTCGCGCTGACTTCGGAGGGGAAGTGATGAGGTGATGATTCATTCCCCAGGAGCTAAGTGGGTACTGACACCACCAGAAACACCATCGGCGCAGGATTAAGACGATGGCTATTTTACTTCTTCGGAACATTAAATTCAAACCGCCCCTTTTGCCTTTCTTGTGAGTGCCGAGCCTTAGGCAGGTGGTCTCGCCAACCAAGGATTTCGTAGCCTGATCCGAAGCACGCCACTATAGTGGTCCGAAAACAGGCAAGTGCTCGATTCTTTTCAGAAACCGCTCCTATCTCCATCGATTCTTACTCGGTTTAGATTCCCACAACCTTTATGGCAATGCGATCAAGTTTTTTGTTCTTTGCCTGGCTCAAGGAGAATGAACTTTGGGCGAGCGGAACACATCATGCGAGGTAAGTACTCTAGCGAAGGTCTACCTTGTGCCCCGGTAGTGCACACGGCATCTGCGATGCTGGAAGGGGGATTGTATCGGGCGCCCGGCCCGGCGGGCTGTGGGGAGTTAGTGTATCGAGCAACCGCCCCATTTTCGCTAGTAAAGTACACAGCCGGCCACCACCACTCATTTGATTACTTGCGAGGACTTTTGGCGGCTGTTGGTAATCAAGCTGGCTTTGGAGTAGTCTTTCAGAGCAGTAGTTCTCTCATTCGTTTTTGTCCTGTTAGCTTTGACGAGCGAAGCAATGAAGGAAGTTATTCTGCTGTAAACCCCACGAGGGTTGATGGCCTTCGTCCCGACTGACTACTAATATCATCCAAATGAAGGAAGACCAAGATTTATCCCCCTTTCATTACTGCCCCCCAAAACCCCCGTATCAAGAGAGGGGGAGTTCGATGCTACAAAAACACGTATATACGAAGGTTCGATGGCTTATATGACCCTTTTACCCTCACATTGTAATATCCCACTGTATGTCTAGCCAACCCGCATCGCCCGGGAAAGCGCGAGCGGAAAACGCGTACTACGCGTTTTCGGCGCCCAAGAAGCCGAAAGGGGAGAAAGGGTAAAACGCTCGTCCGGTTCCCCCCAACCCACTCTGTACCACACCACCTGGGTCACTAGGGATTCGAGGTTTCTCGATCACCACGAGTTTCAGTGGTGGAGCGCCAGAATTTGCCTTAGCTGAGCCGCGCTCCATCGAGTCTCGGGCTCGCCCTCTCGATCGCAGGTTCTTTTAAGGAAGCGATGGGCAAGCTAGTGGAATGACTTTGGCTATCCCGAAAAAATGACGTTTAACGCACGATGCAGGCGTGATCAGATTTACGGAGCGAATTGCTTAGGTATACCTTATAGCGTGGTCGGCAGCCTATGTCTCCCTGCCGTGATGTACCATTTACCAGACCTTCCAAGTGATTAAGGTGCATAAAGTTGAGGTTGTTTCAAGCTAGCACGGTGTTGCGTCACCCGTTGGTTCAATGACGTAGAATTAGTTCATACGAGTGGAAGGGAGTAAGTTACTCGATATATCTGATGCGCCTTTATCTAAGAAGTCCCAGCCTGCGCCTAGGCGCGAAGACAGGGTGGTTGCGAATACAATATCTATTTCTGTCATCGCTCTCCCGCAGCCATTATCGGAAGAACCAATGCCAGCTCGGATTTCTCACTATCTGTACCCACGAGTAACCTGCTCCTACGAATACAGGAACGTAGGGCGATTCCAAAGCCGAAATGAAATGCCGGAGCGCAATCATTCGTGTTGGGGAGCAGAAAGACAAATTGAAGCTTCAGGGCCTTTTCTCTAGGGCTCGTACCTCGCCCCCTTTCTTGAAAGGTGATGCATAGGCGGAGAATTCTTTGATTGCTTGTTCAATCTGCCCATCTTGACCTCTCTCAAGGTAGCGCTACGCGCTTCCCCGGCTTTTTCCTAGTTAAGAGAAAAGGCGGGAAGCGACCCGACCCCGAGGACGATTACCTGTCTTGTCAGCGAGAGCTGACTCGCACTGAAACCTTCTGGAGGAGAAGGGGTACTTGTTAAGATTCCCCCTTGGGAGATAAGGGACTTTCAGAGTCTCTCACCTCCCACAGCAGCTTTTTAAGGTTTTTCAAGAGCTGTCCCCTTTATTTTATGCTTGGAAACATGCAGATAGAAGAATCCCAGGCTTCGTAGCAGCCTTGCCGGGGAGGCGGAAAGGTGAGTCGATTTAGCCAATCTTGATCCGAGAATGGGCGAGGATTCTTTAGCCGATTTTGTTAGAGTAACTAAAATCGCTACGCGCTTAAACCCGGGGGCGCCTTCGGCCCCAGCGGCAAAGCGTGGCTAACAGATAGTGGCCTCATATGTACGCAGAAACGCGCTGTGAGGCTCTTTCCGGTTTGCCTGGCAACCAAGTGCACCTTGCCTTGCAGCTAGACACCACCATACCGGTGCCTAGACCGCATTCTGTTCAGAAGTATGGCAATTGCCATATTCTATTCTCCGCCCATGGGGATGGCTAGGCTATTTCCCCCACAGGGGGAAATAGAAATCCACGTTCGGAGAGGCCCCTGAGGGAACCACCCAGTGTGTGCGGCATGACCTGCCGCTTCGCTCGGAGCGCTCCAACTAGCCTTTTGGCTACCTTCAACACACCCACTAACCATCTTTTTTTAAGTTAGTCAGTAAGGCCGGCGGCGCGAGTTTTCTTTCGTGCCCGCAGCGCCTCGTTGTCTTCATTACCCTTTCCCTTCGTTGAGAGGGCTGGACTGGCTAAGCGGGAAGCATTAAGCTTACCTGCCATCATGAGCCTCTTGCCCATCATTCGGAGGTGCAGAGGCTCGTCGGATGTTCCTATCTGCCCCTTCTCTCGGGCGAATAAGCGTGCCTTCTACGATCTCCTAGCCACGAACCCATGTTCTTTAAACGCGCTCGCTGCTTCAAAATAGTTACTCTAGGTCAAAGGAGTGAGCCACCTTTTTGGCTGGTGGGGTTTTGTGCCCCGGCTTCCGCCTCCGGCCCTTAATAGTAGTCAGCGCCTCCACGTGCTGCCGCTACGCTTAAGGAGCTGTGCGAATAAGGTGGTGCGGTTAGACTCTACGGAGCAAATGGTCTCTTTATATCCACATTCCACGAGGACGGCCTCGAGTGAAGCCAAAGTGAAGCACTGCAGGCAGATTTGGGTGGCCTGCCTGCCTTCAAACGAAGAGCAAGGGCCGCCGCAGGCGGGAAGCGTAGCTTACCCGGCGCGAAAACCACCCGAGAGCGTTTTCACTAAAATACTCTACGTTACTTGGAGAAGGGAAGGGGAACCAGTTGTGGCTCAGCGCGTCCCGCGCCACTATCAGCGCTCCCCGGGGTCGTCGCTTTTTCTTCTTGAAGAGAAACAGGCGGCGGGGGCTCCGGGAAGCGCTAACGCGCCCTTATAGCCTATAACTGTGAAAGCAGGGCAAACGCAAGCTAAACTTTCTCCTAAGCGTGGTCGCCTCCTTCCCCTGCCCTTCTGCGCCTCCTTTTCGCGCCTCCTTCCCCTGCGCCGCCTCCCTCTTTCGTTTTTGCGCCTCCTTCTTCCCTTTCTCCCTTCTTCGCGCCTTCCTCCTCCCGGCCAGTCGTGAAGCGCGTAGCGCCGGCTACGCCCCTTTCATCTCGAACTTCTGTTTACCGGATTTCAGGGTTAACTCGGTGGCCATTCTATTGACTTAATCGACCTAAGTGCCCCTTTCTCTTAAAAGGGTAACCTCAGTGCCCCCAAAGGGCGGGAGAAAGCGCGTAGCGCTTACCCAGCGCGGGACCTCTCTCATGAAATCTATATGTCAGCTGGTTCCCGTGCCTTCACAGGCTTAATAGAGGCTTCGTAGTGGATACCACATACTTTACAAGGCCATACCTCTTTATGACCTATGCTTGACTATACAAGTAGTCGTAAAATGGAATTAAGCAGGCTTGATAGAGGACTCGTAGTGGATACCCGCAAAGGCCATTGACCCAGGATCTCAAATGGCCTTTGGTGGGACTTAGAAGTATATATAGGGATTGGGTTGGTGGGACTTAGAAGTATAGATAGGGGTCCCCATGTCCCCTGGATGCAACTAGAGTCCATTATATACGCCATTAAGGCGGTCTAAAATGGCATAGAGCCCGGGTCCGAGCCGGATCCCGACTCGACCCTCTCCCTCTCGGTCGAGTGCCGGCAAGGCCCTCTCCCTCTCGGTCGAGTGCCTAAAGTCCCTCTCCCTCTCGGCCTTTAGTCCACTCGAACCTCTCCCTATCGGTTTTATTTGAAAGGTTGCCGGCGCGCGCTAACGCGCTTCCCAAGCGCTACACGCGCTACCCACCTCTCTCCGCATCTGACGAACTATCCAACAGACTATCTACCCAACTATCCAATAAACTCCCCGACTAGACTACCCGACAGATTCTTCATCTGACTCCGATTTCGATGAAGAATAGTTTTTTTCCATAGCCTTCCCAACCTTCTAAGACTACGGCAATACCCCCTCGATCCTTCTTCAGCACACATGTACCTTAAGGCTCTCCCGTCCACCTAGCCTTTAGCCCTTGAGTCAAAGCCTACTTACTGGGTAATTAGTCATTCCATCTACTATAAGACCATGGACCGAAGAAATGATTGACTCAATAGAATGGGAATGAAATTGCCAAATAGATTCTGTTTTCAAAGTCTCTCTCGTTCCCTTGCTCAAAGTAAAGTTGCCTTGGCAACAAACAAGTCAGCGAGGAAAGAAAAAGCCTTGGAAACAAGGCTTACTAGGGACCCTTTCGGTAAGATTGGTTGTGAGAATATCTTTGGCTCAGAGGCTTACTGGAGAACATAAGATTCAGACAATTACGGCACTTTAAGGAATGTGCCATGACTGATGAGGACAAAAGGCCAACAAAACGAATAGGAAAGGGCACAAGTGAGCGTAGTACCTATATATACTTCGATTTGTTCGAGAGAATAGGCGAACGAAGGAGCGTGGTCGCTCTATAATACCAAATCGATTGTTCAGTACCGACAAGAACCAATAGATAGGAATTCTAAACTGTTCCAGGCCGACAAGATTGAGTCAAATTTCAAATGTTTCAAGACCCAAAAATGGCCGAAGGCGGAAACCGACAAGTCGGTTTCCCCGCTAAGGTTTGTTCCCTAAGTAATTTTCAAGACTTGAATTTTCTAGAAGCGGATAACGGGAATCGAACCCGTATGGTCTGCTTGGAAGGCAGAGAATTTCCCATTAATCTATATCCGCTGAGTGCAAACACAACTGACTGAAGGAAAATCTACAGTGTCGGGATGCACGAAAAGTGGTGGGTGTACGTGTCTCGAGTCAGCGGCTTACTGAGTCAGTAGCTATGGTTTCTGGTGATGTTTCCGAAGCCGAAGTGTGAGGTAATAGAGAGGTAACTGGTGTAAAAGAAAGGGATCTGACGGGAACCGTGAACCCGGAGGGGGATGAATCATCATCTATTATATAGCAAATATGGGAACCCTGCCTGATACCATGCGTTGAAAACCGGTCTCGTGTCTCGAGTAAGCGGCTTACTGAGTCATACCTGGCTAGGCGGCCAACGCACGTGTCGGAGTATCTGAAACCAATGCCGAATCAGTCGATACGACAGGAACCGTGAACCGGGGGGATGAATCATCCATTATATACGCAAATCCTAGGCGAAACAGCGTTCCTCCTGCTGTGTTCGTTCCTTGTCAGTCACTCGTTGGCTTGAGATTGGTAACTCGCTCTGGGGATTCACTACCTCTGGGTGTTTTTCGATGTATGGGCTTATGCCAGTCCTGCGAGTCCTGACCTTGTGTCAGTCCGCCCGAAAAAAACGCTTTCAACCTTCGGCTTTGGGATCCCCAGACCTTAGGGTCTTTTTTTTGTGCCTATCGGCACTTTGAAAGCCCTTCAGAAGAACGAACTTTCCGCAAAACAGTGAAATGGAAACCCGTGTTTTGGCATCTTACGTTTTTCAGGTAGAACAGGCAACCCGAATTGAGTAAAAAATGCTTACGACATTTTTCCGTTTTTCGGCTTGTGGAATAGGCAACCCGAATCGAGTAAAAAATGCTTACTCCAAAAAGATCGACGTTTTACGTTTTTGCTTCAAAAATGTGGCATAATGCGCTTTTTTAGTTTCCCCGACACATCTTATTTCTCCGCCCATTCGACCTGTCGAGGATTGGCGCATTGGGAATAATAGTTCAGCCGAAAAAGTCTTTCAGGTGGTATTCTAAGGATCCCTAGCGGCTCATCTAAGAGGATCTTGCCTACCGGGGCTGCCCGCAAGATCCGTCCCCCTCCTGTAATGGTGTAGAACAGCCCTAGTAATTCTCCCCTGTCTGAAGAGTGCCGCGGCCAACCGGAGTGTGACTTGCGCAGGAAGCCCTGGATACGCTGCTCGATTCCCCTACAGGTGGCTAGGAACCCGGAGATTCCGAATAGTAAATCATCGGCATATCGAATGCTTTCGTTGTCCGTTCGCCTGACGAATCTGCTTTACAAACGTGTCTAATTCATGGAGGTATACGTTCATGAGCAGCGGCGACAATGGCATTCCTTGGTTCCATTCCCTGTACTCATTGGGTGGGATCCTCCCTCTTGCCATGGATCAAACCTGCTGCCGAGAACAGCAGTTTCTCAACGAGGTTCATGAAACCGTCGGCTGCTATCCGTGCGTTCCAGAAGACGAAGGAGAAGGCCGGGGCGCGTAGCGCTTTCCCGGC
>Contig02+112641
TGTCCGTTCGCCTGACGAATCTGCTTTACAAACGTGTCTAATTCATGGAGGTATACGTTCATGAGCAGCGGCGACAATGGCATTCCTTGGTTCCATTCCCTGTACTCATTGGGTGGGATCCTCCCTCTTGCCATGGATCAAACCTGCTGCCGAGAACAGCAGTTTCTCAACGAGGTTCATGAAACCGTCGGCTGCTATCCGTGCGTTCCAGAAGACGAAGGAGAAGGCCGGGGCGCGTAGCGCTTTCCCGGCCCCCCCTCTCTTCCAAAAGTGGGAGAAAGGGCGGGCTTCAGTCCGCAGGCGGGCCGCCCTTCTAGGCCGTTAGGCCGCAAGGCGGTTTCCGCCTTCGGCCGTGTCAAAGCACTTTTTCTGTAAAATTCCAGCAACCACCGAACCCCGACCTATTGCTGCCCAATACTACGGAAGACCGAATGACACCCCCTCCCCGGCCGGCCTGAAGCCGTGTGAACAGTCCAAGAATGCACGGCTCGTAGACTTGCTCTAGGGCGCCGGCTTTTTATGGGCTCTTTGTACCATTCTGTCAAGGTCGGTTTAGTATGGTCAGAGTCCTCCTCCATTGCCCCTGGGCCTAGCTTAGCCTTGGGAATGAGCAATTGGGCGACATTTGGAGAATCGATAAGTGCCCATTAAATTCTGCCTTAAATTCTCGAAAAAGAACGCGCTGAAGAATCTTCGCTAGGGCGGCCCTAGCTTCCACCCCTAAAAAAAGTCGCTCTCGCGAGACGTACATCTGTCTCTGCGCATTGTCCAGCTCGTGAAAAAGTTTCAAGACGAAATTTCGTTTCGGTAAATGAGAAATCTATTCTTTCCTTTCCAGGAAATGAAAATCTACTTTTTCGGCATCGCCCTTAGGGCCTACGCGCTTCCCGGCCTTCCCCGCCCCCTCAAGGGGTTCCCTGTAGGGGGACGGGGTGACTAACGTGGGCACTACGTGCTTATACACCAACCTGGTGTACTTGGAAAGGGTCGTAGACGGTCCTCTCGGGACTTTCCGTAAAGCGCGTAGCGCTTCCCGGAGAGCCTGCGCCTTTGGGAGCCGGAGCGCCACTTAGAAACTTGAAAGCCGGACCGCTTTAGGTTTACTGGCTTCGCCCCGCTTTAGCGAGGGCGGAGCGGGGAAGCGCCTATCGGCGCCCCGCCGGCGTAGCGCTTTCTCCGCCGGGGGGCGCGGGGAAGCCTTAAGGCTGCCTCGGGAGATGATGATTTTGAGCATCCAATCGAATAATTGACTCGCCCGAGAAGTGGTCATGTTGGTGTTTCCCCGGGATTTTGAGCATCCAATCGAATTTACTCCCTTCGAAGAGGAACCTTTGGCCGAGAAGTGGTCATGTTGGTGGGATTTTTGGTAGTTTTTGAGAAAATTATTGGATTTCCTGCGGTTACGCGCGATGCAAGTTTCCACTACTTCTAGTGCTTCGGCCGATTCTTCATCTTGGAGGCGCCTTCGGGTCGGGGTCGACCTGCTGCCGAGGGCACCCTTAGGTGCACCTCGACCTGCCTGTAGAGGGATAGGGCCGTGTCTTAGGGGGAGCATTATAGGGGACCTCCCCCGTTGACAAGGAGGGACCCGTACCCGGCCTGCCGGGGGACACCTTGAAAAGGGGTTGGGGCCGAAGGGCGATACGCGCCACGCCTATAAGACACGTAGCTCAGCAAGCAGGTACTGATTTGACACTCCACGCAGGAAGAACACGCCGGAAGGCAGATCCGCACAGGCAGGAGTACACGCTACTCAGAGTCAGCCCGGGATCGACATTACATTTCGTTACCGGTCGGACACTCCCGACTACTAGGGCCGGTGAAGGGATATATAGAAAGCCTAGCCTTGGGAAGGCCCGATGAGCCCAATGTTAATCACAGTTTGCCGGGAGGAATCTTGCTCTAGTCTAATCTATTGGTCTGGTCTTTTCCGAAATTTCTGGTTATCCGTATGTGGGCTATAGCTGGAGAGCCCGGACTACTGGCACCTTATCCATCTACTCAATCATTAGACCAACCATGGAAATTAGACAACTTCTTGGGCTAAGATTTCCTAAATTAAAGGCTAGCTAAACCTTTATCAAAGAGAAAGGTTTGGGCGCATTTATGCGCTAACGCGCCCTTGCGTCCCCTAACGGGTACGCCCTTCTCATAAAAAGGGGTAGGCGGAAGCCGCGCGGCTTCCCGCCTTAATTAATTGGTCTATCAGATCCACGGAGGATCTCAAGATCCAAATCGAGCCTCCAAGATTGACTTAGAGGGTTTTCAGATTTGACAGCTTCAAGAAATTGTCATTTTGGAAAAAAAAAGAAGGCGCATTGTGGCCCGGGGCGAAGCCGACTTGTCGGTTCAGCCTTCGGCCCTACCTAAACCTTTATTTAAGAAAGGTTTAGCCCCGGCTCCTTCATTGCCTGCTGTCTCTAGGGACTACATTAGCAAGTAACCCCCTTCGGTCGAGGCGGCTTACAGCGCCCTCTCCCTAGCGGTCGAGTTACCTTTAGGCAGGCCGAGTGCTCAACAAATCCTGAATCTTCATAGATAGATGCCAATTCTTCAAAACGCCTTCGAGGGCGGCGCCTCCTGGGCAATGGTTATTCAGGCAGTAAACTCTGCTGAGGCTCTCCTTTCTCGGGCGAGCTACGCGCCCCAAAAAGCCCTTCAATTACGCCGGAAAAGCGCGTAGCGCTCCGGCGCGTAGCGATGGGCAGTGGAGGGCGGCCGGTTATCTTGCCCTTCGCTGTGCATTGAAACTTACCTAATATTATCGTAGTTCGGATTCGGAAAGGGATAACACGAAGCGAGCTTCGCTTGCTATTCTCGCTCCTACCTATTGTTCGTTCTCATCCTTGCGATTACCATCTCTTATTTGACCTTATGCAGAGTTACTGGGGGCAAAGATATAAGCATTCTTTTACATATGCTTCTCAATGGGGAATCCATGCTCACATGATCCTGTCGGCCCTCGAACTCCGGATACGCTAAGCTATCCTATTGGTGTTTGCCTTATTTTGACTAGCGCTCTCGTTATTGTAGCCGATGCGGTGATGATAGCCTTCCACCCCACCAGGGTTCTACATTGCTAACACGTAGCTATGACAGATGCTTGATACTAATGCGTAGCTTCTATTTTGAAGCTTAAATAGCATCATATAGTAAAAATCATGGGAATATAAAGATGAYTCGCGATACCTTGCCTTGGAAGTAAATCATAGAAGAATATGATTCTGGAAGTCATCGTAGAAGAATATGATTCCGGTGGAATCTGGGCGCGCTTTCCGCTAGCGAGGCCGGAAACCTACTACTTTAGCTCCGATGGGGAAGAGATGGAAGTTCCACGCATCCTTAGATTCTTATGATGGTACTTCGAGTTAGTCCAGTAGGTCACTCTTCTTTCAGAGGGGATTGAAATGCTCCGCTCCTATGTTGGTCCGTCGATCCAAGTTAGATTTGAAAGCTTCAAGTGCAATGGTTCCCACTGTTGCTGAGACCTTTGCAAGGTCAACATGAGCTGCAACCAGTGGGGCCGAAAGAGCTCAGCCACGGAAACGGGCTCGTAGTGAAAGTTTATTGACTGAATATCTGGCCGGATCTAATTTGTGTGGATAATAGGGCTGCTTTAGCGGGACGGGAAACCGCCTTAAAGGTTTCCGCCTTCGGCCCCCGCTAGATTGATTGGGCGGATGCACAGAAGCGAAAATCACGGTAAAAGCAAGCGACTCGACCAACCGCCATCTGGGGGAGGGAAGGCGCTTGACTCGAAAAGACTGATTGGATATGGGGGCGAATCAATGGACGGCTTTGATAGCGGCTCCCCAACGGGGAAATTGCCCGGCACCGAATAGAGAAGTAAAACAGAGACTCTCATTTTAACATTGATGAGCATCGAAGTACACCGTCTCAGGCTCGATGGAAGGATCGAGAATTAGGAAAGAGGATCAGCAAATTCACGAGTATCAGAGGTTCGACAAGAATAGACGGATTCACAAGAATGGACGAATTCACAGGAATAAACGAATAGGTAGAATGATTAGTAAAAAGAAAAAGCTGATATCCAGTCAGGATGAGATGGAAGGGATCCTCGTGAGGCGGCAATGGCTGGTACTTCCCCCATTGATGCTTGCATAGACCTCACTAGCTCGCCCACTGATAGGTCTTGGAGCAATAGGTAGGACCTCGTATTATTGACTCAGAATCGAGAGCTTATTCAGGTAACGGATAATTCGGTTTATCGGAAGGCCTAGGAAGCATATGTGGAATCTGGGTGCGCTTTCCACGAGCGAGGAGCACTACACGGAAACCTACTTGAGCTCCGATGGGGAACACACATCCTTGTTAAACATTCCGTGGCGCTACGTGCCCCGCTCCGCCCTGTTATATCTTATATCAGTAAGACCTGCTGAGTTGCACCAGTTGGACCCATCTCGGTGAGGTCTGTTGTCGAAAATTACCCCTAGGTTAGTGCTTCAGGAGCGTAAGCGGAGGTAGTTATTTACCCCAAGGGCAATAACTACCGAAGCGATTCCATTACCTCTTCCCGATTCCTTCAATTATGGTAGTGAGTTAAGTTGAGTTCGATACTAGTGGCCACCCCGAGTTGGCCAATGGCCTGCCGTGGCTGAGGGGGGGGGAGAGAAAGGTAAGGGGAAGGGAAGGGGGGAGGGTCGGAATGGCCGAGCATTTGGTACTTACTGAGTGTCCTCCATTCAGGGTCACCGAATAGACTAAAAGCAAAACTAAACTGATAGTTGGTAGCATGAACAAAGAGGAATTAAGCTCTGCGGTCCAACTATTTACTCATTACCCGCCCCCTGGTAATTACTTAGCGAGCGGCGCGCCAAGGATAAAGTCGACGAATCTATGGAATCCGAAGAAAAAATCGCTGTATGACTTGTTTAGCTTCAAGCGGGAGTATTGAGAATGGATCCTGGAAGACTATGAAGAAGCCCTCGATTCTTCCTCATTTCGCCCGAAACCCAAGGAGCTTGGCTCGTCCACCCCGGTAAAGAAGAGCGACGTTCCGCCGTCGGATTCCTATGATGCCGATTACTCTTTCGAAGAGGATGGCCCAGGAAGGGAGGCGGCATCAGAAACCTCATCTTCTTCTGATCCATCTGAAAATTATTGGTATTTATAGCGGTCCTCGTAATATTCAGACCGAAGAGGATATCGGCGATGATCTGCCAACTACGCCGCCTTCTTCGAGTAGTAGCTCGTCTCCGGGCGACCGAAGACGGAGAAGACTCTTCGGATGAGTAGTGGCGGCAGGGGCCAAACGGAGAACGCCGAGCTTCACCTGTCACAAACTCCCATTAGTACCAAACACCTGTATTTACCAAAAAACAAAAGCCTTTGAATTGAAAATCAATCGACCGTTACCACCCCATCCTACCATTCATAAGCCACAGCTTACTTCGACCTTCCTTATTTTCCATAGAATCGGAGGGGCGTCCTTAGCCACTATGTTGTTGGTTAGTCTTTCTCTCCCACCGAAAGTAGGTCATCTTAGCCTTACTTTCGAGAATTATTACTAAGACGCTTTCTACTCGACAAACAATTTTCATTGGTTCGTTCTAAGCTTAGTCAATTTCGCTTTCTTAGCTCTGTGCTATCATCTAAGTAATGGAGTTCGTCATTCATGGTGGGATTCAGGGTTTATTCTAGATCTATCTCAAGTGTATACTCCCGGAATTCTGATGCTATTCCGTGCAGCTCGTTTAGCTTCATCGAACCTTCCCTGATTCTCTTTCTCGTAAGCGCGGGGAGCGAGCCCCCCTATGGGATGATGATCTCCTGCTGCGGCTGCTGGTGGGGTGCTGCTTAGGCTGCTTCTGCGGCTGCTGCTTCTGCGTTCGTGGCCTCCTCTGGCTCGGCCGCTGCTGGCCTCCTCTACCTCTCAGCTGCGTCGGCTTATCCTGCCTACCTGTTACGGCGGCTGCTGTACTGTGGCTGCTGCTGCGCCCTTCTGTTCGAAATATACCTTTAATTTTCGCTTAATTTTGTTATTTGATTCATTATTAATAATTCGGTTCCTTCGACTTCCGAATCTTCTGGGAACAATAAATAGTTTTACTACTACTGATACGACCCATTATTAACGCGGCGGCGCTAGCTGCTGTGTACCCCCGGATCTCATGCTACTCCTGGTGCGGCTTCTGTTGGTGCTGCTGGCGGCTGCTGTTGCTGCTGTTGCGTTCGCGGCCTCCTCTGGCTCGGCTGCTGCTGGCCCCCTCTCCCTCTCCGCTGCGTCGGCTTCTCCTGCCTACCCCCCGGTGTACCGCTGTGGCTGTCGGCTGTGGCTGCTGCGCTATCCTGGTCGTGCTAGCTAGACCTCGCTATGCGGCTAACCTTACTAAACCGTCCGAGGTTACCTACCTACCCTCCGGCCCCCTCACGACCTCACGCGCCCCGATAACTTATCGAGCCCCCCCGATGACCCTAAATACTCTCTCAACAGCTTAGTGCCCTTGAATACCGGCTCTTGCAATGCTTGCTGTGCTCACGACCTGCCTGGCCGCATGACCGCCGGATTATTTTGTCTTTCAAGTTGAACCAGTTGTTCATCTATAGACCAATTTTATTGAACTCGTTCTACTTGTTCCCGTTCCGACTCCATCGATCGGTTCGCTTCATCCACCCGGGCCCGCTTTCCTATTGGGTGAATGGTAACTAGTAACCTCTTTTCGAGTGTCTCTCTTTGAAGCTTTCTAACAATTTACCTCCATTCTATGCGGCAACGCTAGGCCGGACAGCGTTCAAGGTCTTGCCTAGGGCCCCGCCTGCTCTTTTGAAGCTTTCACATAGATTCCCCGGGCCATAGGCAGCTTAGAATCCGGGCTAGGCGTTTATGTTTACTTTATTAAGGAGGTGGGTGCCAGCTAATAGCACTTCTTTCTGTAGAGATCGCACGGACTAGTATAGGCTTGGCCGCGGCCGAAAGCGCTATTTCGGAGGAGGAGCGAATTTGGAGCGAATTATGGCAGGCGTGAAGCGCGAAGGCGCTCGCATAAATGCGCCTCTATCTAGGCCAGAAGGCAGAAGAGGCTCCATCTGAGATGCAGATGGGCTTTGAGGTCATGACTGAGCGAGCTTTCGGGAGGCTCAAATCGGTCAAGGAACGTTCAAATATTGGAGAGGTGACGGACGAACCTGCCGTAGTAGGTTAAGGAACAACGCTTTAAGTTTGCAGCAGCGATTATTCTTCTTACAGATGCGAACCGCCCTCTAGGAGGTGCTTTCTCATGACCAAAATCCCGGGAGCCGTCGCCCGTTTACAGAGCTAATTCAGGAGTCGTTATCCACAGAGACTAATCGAATACGCCACCATTGGAGCTTGGGTACGCTACGCATACCTTAATTGCTTTGCCCATTTGCTGGGGCTTTAGCCGCCCTTTTGCTGCGCCCATTGGCTCCATCGGAAGTGTTGCCGTTGGGTAGAAAGGCCCCGAAGGGCTTCGTCGCCCCCCTTCGCCTACGGACGGCCCTCTCCCTTTAGTTGGGTGGGCTGGAGGTTAGGTTTCATTCCCCCGCGAATGACAGAGAAGCACATTATATACGATTATCCCCGAATATACGGAAAGCCGGCCGGCCGGGAATCCGGTAGGGCTCAAAACTAGCCGTTTCTTCGATATCTCAGGGTCGAGGGACGCTCGTTCTTCAGGTCCGGGAGACCCTGACTGTGTTGAAGAGGGAGAACCGATCAATCAACCGCGAGAACCGGAAAGCAGAGAATGCTGGTTCGAGAACGAAGGAACTGAGCAACTGGGATTGATTGATCCGGCTACCACCTTGAGGGCCTTATCACGAATAGGGAGAACATCGAATACTGAGAAAGCACAAGCTGACAAAGACTTGGACTACCTTTGTTCAGTTTGAAATAATTTTCCTACATAGCCGGGGTTTTTCTGACTTGATTACTTGACCTCTCTTGAATCCTAGATATCAGCTACCCGATTCTCCTTATTTACCACGCTGAACTTATTGGCTAGGTGGGAGCCCGCCTATCGGCACACTTAAATCCCCCGGCCCTATAAATTCCTGGGAGAGAGAATCGAAAATGGGAATAAGATTCCTGACCTGAGTAGACCTGAGTAGCCTAAAGCCCTGTCCCCTGGTAACGAGAATGAAGAATTCTGGGGGAATGCCTGGTAACAGGCATGGTGCCCCGGAAAGAAATAACTAGTTAGTAGAAGTATGAGTAATAAGTAAAAGATGGGCTGGGCTAAAATAACCTAGGAGAGATCGAAGTAGTGTTTGGCGTGACTAAGGGGGAGTGCTTGTCGTAACTTGACAGAAGGACCCGCCCAGGGCCTGAGGAGGGTGAAGTCGTCTATCCCTTGAAATCGAGTTTCTAGGAATAGGGATATGGGTTTAATCCGGTTCTCTTTCCCTCTAAGAGTGGGCTGATGAGTCCTATAGGCGGCTTTCGGACTGGACCCAACAGATCAACGAACGCACACCACGAGACAATCTTGGCTCTTGGATCGACAAATTGTCACCCTATTCACGAAACAAGTGAATAAAGGTATTGTTTGGAGCAGTGGAACATGCCGGAGATATTTGAGTAACGTGATGATCTACTCCTCTAGTCACCGGGAATTCGGTAAACAACAGTCATCAGTCATCAGTCACCTGCGGTTGGATGTGTACCAACCGCACCGAACGCCACCAGGCCGAGGGCGATCAAGGATGTATATGGAGGATCCACTCCTCCAGTCGCCTGCAATAGCAAAAGAGCTTAATGGCTTCCAGAGCCAGATCAGACGGAGTAAATAAATTTGAGTCGGCGGTCAATCTCGCAGTATCACTACTGGAGGGAAGCGCGGGAAAAGGAAGAAAATCCCGCAGTCGGAATAAATTACTAGATAAACTCAACAAATTCTAACTATATGGTAGGGACCGAGTATGAGTAGTTCAAAACCCCAGCCACTAATCGTTCATCCACCTTCCCCAGCTATAAAAGGCAAAAGCTACTTCAGGCTCGTGAAGGGAATCGTAGAAAAGGCAAAAGCTACTTTAGGCTTGTAAAGAGAGAGAATCCACATTGCCCGATTAACGAAAACATGGCGGAAATACTC
>Contig03+19074
GAAAAGGAAGAAAATCCCGCAGTCGGAATAAATTACTAGATAAACTCAACAAATTCTAACTATATGGTAGGGACCGAGTATGAGTAGTTCAAAACCCCAGCCACTAATCGTTCATCCACCTTCCCCAGCTATAAAAGGCAAAAGCTACTTCAGGCTCGTGAAGGGAATCGTAGAAAAGGCAAAAGCTACTTTAGGCTTGTAAAGAGAGAGAATCCACATTGCCCGATTAACGAAAACATGGCGGAAATACTCATACTCGGT
>Contig04+29074
ACTAATCGTTCATCCACCTTCCCCAGCTATAAAAGGCAAAAGCTACTTCAGGCTCGTGAAGGGAATCGTAGAAAAGGCAAAAGCTACTTTAGGCTTGTAAAGAGAGAGAATCCACATTGCCCGATTAACGAAAACATGGCGGAAATACTCCTATCCAATCGAGAAGCTGTTAACCAGGATTCCGTAGACTGTTAACCGGGCGAGAATGGGCGGCCATTCTGTTGCTCGGGATACCTCCGAATTGCACTGCCCGTCCCAGTAGCAATTCAGATAGTGGCCAAAGGGGATGATAGTGAGTGGTTCCCCCGGCCACTGAGGCCCGAAATGGGTTGAACCTACCGGAGGAACAGTAACAAAAGGAGGTGGCGGCGGAGCTTCTCAGCCCCGAATAACCACTGAACGGACCTTCAGGTTTAGCAGAAACAAGAAAATCAGCGAACAAACAGACAAGCGAGTCAATTTTCTCAACGAACTCCCTGGAGGGTAGATGACCTGTAGACGACGACCCCCGCTGCTGAATAAAAGCCGAAAAGATCCTTCTGGAAGTGCTCCTACTGAACCAAATAACTCACAAGATCCTCTGCCGCCTGCGAGATCGCAAACATAACTCCGGGGCCCCCAATGAACTAGCAAATAACCAAGAGAAGAATCCTTTTGGATTCTCTGCAAATCCAAACCGTCTTTCGGAAACTGCTAACCAGTATTCCGGAAGCCATTCGATCTGCCCAGATCATGGAAGAGATTGCTCATCCATAAGAAATAGATTATTGGCAAGAGCCTACAATTTATGTCGATCCGTGCCAATGGCAAGAAAGCTAATTTGTTTCCTACACTCTGTGCTAAGCCCCTCTTAACAATTTGGATTCGAAAAGAAAAGCCAGTCCTTCTGGCAAGGAGCTAAAATAGCCAGGCCGAGGGTTACTATTCCACGAAGGAGTTCCGTAAGTCCTCGCAATGCTTGATCTCCGTGCTAAAGGAGTTATGTAGGCCCCGAAGGGCTTCATCGCCCCCCCCCTCGGGCTTCGCCCTCGCCATGCCATAATTTCATGGCAAACTGTGCAGGCAGATCTATGCGAAAATACTGTCGCATAAGTTTCGCTAAAAGTAATTATGTCGCTTGCCAGGATCTGTGCTAGAACCATTGGTTTGTCAATCAGTTTGTCGAATGGATCCGGAACGAAAAGAACTCTGCCTGATAATTCATTCTGAATTATCGTGTAATATAATAAGAATGCTCAGTCAGAATGTTCGGGTAAAAATCTAGAGAAATCTACGGAGGATCGTAAAGAAAAAAGTGTTCTGGCACTCTTAGCTGCCTTCCCTACGAGGTTGCCCCGGCAACTCGACCGTATGGTTAAGATTCCTTAGTAACGATAGCCTTAAAGGTACTGGGGGGTGGGGTGGGGTGAGGGGGGTGGGGAGTTTTGAATGACTTCATTGACTCTAGTGGATCAAAGGTTAACTCGGTTGCGTCAAAGTCGGACTTATCAGTCGTAGTAGTCCAGAGTGAACCCACCCTTATTGGCGGTCTCACAAGGGAACGTAGAGCTTCTTTGTTTGTGGGTCTCAGAAACTCAGGTTTTTAGTCTTGGTAAGCAGGAGAAATCCTAGGGTTTCTTGTGATGACCACTTCAGTGGTCAGAAAAATGCCCAGTTGGATCTTGCATCGTTAGAACGATGAATCCATGTGGAAGAAATAGTTTCTTCGAAAGAGAAATCAATGCTATATGTACAGCATTATCAAGGTGACGCTCTTACTCTTGCTTGAGGAGGGATCCTTGTGGGCGGTTTGCTCATCCAATCTTGGGTGTTCTGGGGTGCCCTTCCGTTTTTTTGAACCTATAGCCTCGTAGCTCTGTCAATTGGGCTTGACCGTGTATTTACTGGTTAGCCTTAATTTGGCACTTGGCCGGCCTAAGCAGGTATCTCTCCGCGCAGGTATCTTGGAGGCTTCGGATTGTACTAATCAAATGATCTTGGGGCAACCGTCGATGCTTCGGATCTTTGATCCATTGGAGGTCGGAGTAAGCGAATCGGCTGTTGCCCACTACAACGAGGAGCGCACAGGTAATAATTTCAGAGTGACCTTTTGTTTGTTGTGGTGTGTTCGGAGTGTTTGGGGTTTACAATCCCATGCCATGGCTCCGGTTTGTGGTATACTCTTTTTGTTTGCCTCTTTCCCAGGTAGGGTCGGCTTGATGCACGGTTCGTTCCCCGGGCACAATGATGGGGCAGGGCGGACCGGGACGCGGGGGCGCTAAAGCGCCCACAAAGCGCCCGTTAGGCCTGCCTGGTTTTCACTAGGCCCGGCCCCAGGGGCCCGCCCGTGCTCAGAAAGCGGCCCGCCGGACCCATTTTGAGAAAGGGCCAAACGGTTCCGTGCCGATAAGCACTTCATCCCGCCGCTCGACCACCAACTTCGAATGAAAGGAGGGCCGAGGGCAATGGTAGACACAAGCCATTCACCAGGCGCATTCCCGAGGCGCGCCACGAAGCCAAGGATCTTCGTCTTCGTAACCCCGAGCTTTGGATCTTCGTATTCGTAACCAAGGCCAAACAAAGCTCGTTGTCAACAGCCAGTCAACCAACAGCTACTCAGTCAGCATTCGATGCCAAATCCCGGACTCTAGATTGCTACTAACCCGGGGGAGGCGATAATTACATATGCTCCGAGGCTTTAGAGCCTTCCGTAATGGTTATGCCGGGTATTGAAGCTATTTTGTCGTGGAACACCTGCTACAACCAAAGGGACCCGCTCGAGAAAAATCGTAGTTCAGAAACTGAAATCGGGAGATCAAACCTAATTTATGAGTTGACCCTAAGAATCGTTTGAATTGGGAGGGGTAATTGCCCTTAGGCAATTACCCGCTCCGCCCCCTCCTCCGCCGAGGGAGCTCGGAGTCCGGAGTTGCGTTGAAAATCCGCGGATTTGGTGTTCTTAGCCCTAGCCTTAAAAAAAAGTAGGTTGAGCGACGCGGGGATGAGAGTAAATAAAGCCCTCGTGGTTATAGCCGGGGATTGAAGAGCCGGCACCACGAGATATCCTCCGGGAGGCGGGACTCGGACGGCAACGCTGCGGGTTATGCAGTTATATTCAGTACTACAATCAACAAGGGGTTCAATCAAAGTCAGGTTGATCTCATACAAAAATACGTAGAATAAGGTAAGGGCTGCCGCCCTACCTAGGTCAGGAAGAGACACTCCGATCGACTTTTTACTGCTCCACTTTCACGACTGATCCGAGGTTCGAGCGAAGAGCGAAGCGAAAGCGCCTACAAATCAACGAAATACGAAGATGTCTTCCGTAGGGTCCCCAGGACGAGACATACGGACATCGAGTTATTGCCCAGAATGAATGCAATGCGCCCAACGAAACGAAAAATCATGCTCCAGATTCTTTGAACCGTATTAGGATTATCTATTGATACGGACACCCAGCTATTGGCCTTTTCTACTTATCCTGATTATGCAGCACGGACAAGACAACTAATGCCGCCACGAGCCTTGGGCGAGAACCTAACGAGGTTTAGAAAACGCGCCGTTTTCGGACCTTCTCTTTCAAATCCAAAAAAAGGGGAAGGGTCGATAGAATGGTAAAGAGTCGGCTTCGGGTGCTTAGTATGTACCGTGGTAAGTTGGGGGCGGGGACTCAATTTCGTGGATCAATGCCCTCGGGTCAGGTCAGGGAAAGTGAATCTGCTCCGAGGCGAAGAACCAATACCAATCAGAGACGAGACAAGATTTATACTCAACTTTTACTATCTCATTCAGAAATACTCAATCTTATTACTATTCCTATTGTTTCCATAAATACGAATATCTGGCCAATAACGAGATCCAATAACAGCTGAACCTCCCCCATMGATTCAATCGATAGCCAGAGCCATACACCAAAAAATCGAATGGCGGGCACATAGCGCTACTCCTAAGAAGGAAGCCTTCGATAGCCGATTTCCCGGAGCCTATCGGCAATTTCCCCTAAGGCCGGCCGCCTCTCCGCCTCCCCCGGCCGAGGCAAGTGCCTACGGCCCCCGGCTAGCTCCGTAACCCCTTCCAACCMAAGGGGCCGAAAATGCCGAAAGGCCGTAATAACTCGTGCCCTTTTTCTAGGAGGGGGCTCCCCTTGCCCGCGGCCCCTCCCTCCCTTGTTGGGCGGGCTCCCCGGGGGCCACTGCTGCCTCCAAGGCAGGCCCTTGGCACCCACTGCTCCTTGGGCCGCCCCCTTGGCGGGAGTGGGACTCGTTGGGAAACCAGACCATTTTTAAACCAAATCTAAGCTGTGGTCTTCATTGGCTGGCCTATCGAGCTTTCCTCCCCCAAACGAACCCACAGATCCCGGATCCTTCCATTTATATTACTGCCTAGCCTAATTTGGACACCGAGTTTCAGTTATACGAACTGAGGAATCATCTGTTTCAGTAACGGGGGTTCCGGTAAGCATTGCCTTTCCAGTTCCGGGTTCCACTATATATCCGGAAGCATTGCCTTTCCAGTTCCAGGTTCCACTATATCCTTTTGAGAAGCTGGAGTGTCGGAAGTCTCTGCGTCTAATAACTCCGTATCAGTATCCGAGGTTGTGGAAGGCGGGAAGCCGCGAAGGCCGGCTTCCCGTTAGGGAAGCCGGGTAAAACTAGTTTTACCCGCTTCCGCCTTCGGCCCTGCTGCTGAAGTTCCAGGGTTATCCATATTATTTCTCCAATAAATTGAGAATTTATCATTATGATGCGGGGGTCAGTGCAAGCGTTAGCAATCCTTCTTTCATCGGTTCAAAAGGTCAAGGGTCGAGCGTAAGCGATCCTGGAAAGCTGGGGTTAAGAGTATTGGTCAGGATATCTAGATTGGTCGGATAGCTAAAGTTGGATAGTCCGTTTATAAGCCGCCCAGGGCGTGGGGTTTTGTACCGGGATGGGAGGTAGGGTTCTTGTGGGGCCCTTAGCCTCGGCTTCCCAGCCGCCCCTAAACCCTACGGAGCTTCGTTTGCCAGTGGGGTTCCTTACTACCAGGGGGGGCCCAGCAGGTGCTGTAGGTGTAGGTCTTTTTGAGTTCAGCCCGAGTGATCTGAGCTGAGACGGCCCGTACAGTTGAAGGGGGAAGCGCTTTAGCTTCCACTGAGCCGGCTAGCCTTTTTTTCGTGCTTGGTGGGCTGCCTTGCCCATCACGCCCGGCAGATAGGTCGTTACAAAAGGGGAGAGTGGCGCACGCACTCTTTGCTTTGGTTCGTGGCGGTCGCTTCTAATTCCGGGCACCTATACACCGAGCTCGTGGACGGCGCGTAGAGGGATAATTCCAATAGGTACGAAGATGGCGGACCTTGAGATTTGCAGAAGGGGCCTTTATTCTGCTGAGCCGAGTTGCGGAAAACGCAGAGAGCGAAGGGCCGTAGGCGTCAATACGTTAGTCAAGGAAGAGAAAAGAAAAAGCGCGTAGCGCTTTGAAAAACCGCTGCGGTGCCTTTAGTGGGTGGGTGGCACTACGCGCCCCACCCGGCCTCCTTTCGACACTCAACTGGCTGGGTCCCCATAATCAATTTATTAGGGAGGTCAGAAAGACTCTGGTGGGTGGATCCGGCTTGCTTGCCTGCATGCCGGGAGAGGATATGGCAAGGTGGTTTGTGCTAAGGCTACAGCTTACCACCCTAGTAGCGCTTTCCACAATGGTTCCCGACGTCTACCTCTCGGTTTTCATTCCCCCAGCCACGGAGAGAAAGGAAGATAAAGTTCCAGGAAAGGAGGAAGGAAGAGGCACGGGTAGGGGAGAAGGGGAAGGCACGACCGACCGACAAAAGCGGAAACGAAAGCCAAAGCGAAAGCGAAAATGAGCGCGCCCACTTGATAATTCTCAATTTACAGGAGCTCTTTTCGTTTTTGAACCTGCATTGGTTTCTTTCCAGCCAAATCGCCCACACTATGTTTAGGAAACCATAGATGTTTAAGCAGCGTAGATAATTTCTTTCTGCACCATAGGTAGAAGAAGCCGCTGAACGAAGGAATTCTTGTGTGGAATAAGTTCGCAAACACCAGGTTCGTTCCCAGATTTCTTTAGCAAACGGGCAGAGAACTAGGAGATGGTTCCTATCCTCTTCCACGTCCAGGTTGCACATACAGCAGCTCCTTTGCAACTGGATTCCCTTTGACCTGACTTGATCATCAGTTGGAAGCCGGTTGTGGAATAGCAGACAAATTTGCGAAAGCCCTGTTGGAACAAGAGAGTTCCAAACTGTTCTTGCCCAAGGTGCCTGTAGTGCCTTCGGCCCTCGAATAGCATTCCAAGCAGTTTTTCCAGAGCCCCTTTTGACCTTGTGAGTCCGGGTTTTCCACCGGGATCGTTACCCGGTCTCCAATCAGCTGTTATTGTAATACCGGACTGGATTCCCGCGGATTCCAGCAGTGCAGATCGCGATCTATGAAGTCTGCCACCTTGGCCTTCAGGTTATGATTCGATATTCCCAGCGGGCCACAATTTCCAGTGGTCATACCAGAAGCTGATATTTTCACCATTTCCTACAGTCCAGACTGTATGATCTTTCACAAAATTCAGAGCCGATGATTTTTTCTGATACTCGACCGCTTTCAAAAACCTGCTCCATGGTCTGGATTCGCAAGCATTCCCCAAGAACCCAGTCTGGATATCATGGCTTTGTTCACGTCCCAACGATTTCGAATGCCCTTCATCAGTTGGCTTGCATACTTTATTCCAAGCTACCGTTATACTCTTTCGCTTATCCGGCCAGCCCAGATCAAATTTCTGATTTTGGATTCCAATTCCTTGATCATCTCAGCAGGCCACCTATATACTGAGAAGCTGAACGTAGGCATCGAGCTGAGCACATATTTCGCAAGAAGCCTTCCGGCTTGTGATAGTGCTGAAAATTGATCCCTAATTTTGTCAGCTAGAGGCTGCAAAATGGCGGCTCTGGTGGGGCGACCTTTGCATAATAACGGTATTCCAAGAGAAATTTTGGGGAGTTTGCCGCAGCTTACCACGAATCCAAGTTTTCCTCTCCGCCGGGACAGACCCAAAGAACAATTGACTTTTGGAGTTGTTCACGTTCTGGCCTGAGGATTCCTGGTAGGTTTTCAAGAAGTTCTGAAAATTTTCCATACTCTTTCTTTTTCACAAATACGTCATCAGCGAACAATAGGTGCGATGGAGCGGCTCGACTTTTGATCATCTCAAACTGAGTTAGATTAGGCCTCTGCTAAAACACTCTTCGGCAATGACGAAAAGGAGGGGTGCAAGCGCCCCCGGAAGAAAGGGAAATATCCCCAGCACCGAGATCCTTGCAGTAGATAGCAGCCGGATCGAATCAAAATTTTTCCTCTTTTGTATGTCCAGCTTGACGGCAATGTTCCCTCCCCTGCACTTCTGATCTAAACCATTTATTAGTTTAGATGCCATAACAATTGACTCCTGAATTAACCTGCCGGCTTCCAGAAGGGTGTGTGCAAAAGTGCTCAACCCGACAGCCATCAATTTTGGAATTATCTTCAACAAGAAGTTAGCCATTAAGGTCTGAACTTATCTAATCTGTGTTGGGCTCCTTAGGTATTAGGGTAATGAAGCTAGATTTCACCTTGAGCCCCATGACTCAATTTGTGCAAACATCTTCTCCTACGATTATCCAGCATGCTTGAAAAAAAGATCCCCGGCGCTGTCCTGGTCCATGCTGAATACAATGCCTTTAATCTCTTCTCTAGATGGCAAATCTGGGAGAGTTTTGTTATTCTTAGGGTCCGGAGGGCAGGACACGAGACATTTGGGAGAGGGGCGAAGCCACGAGACCGATAGGTCGAGGGCCCGCAAGGGTCCGCAGGACACTCTCCCGATAGGGAGAGGGCACGAGAACGTAGTGAGAGGGACGAAGGTGATAGGGAGAGGGGGGGTCGGGACGTACGCTCGGGAAGCTCAGTACCGGCCACCTCGCTGGAGGACAAGCCCTTTAAAGTCCCCTTGAAAGAGGAAGGGAGGGCCAGGGAAGCGCGACGAAGGAGCGCGGGGCTCCTGAGGTCGCCCCCTGCCCTAAGGCCGGAGTTTCAAGGGAGCCAGTTGGGGCCGTAGGCGCGTAGCGCGGAAACAACCCTTAAAAAGGCGAAGCCGACGACCCCAGTCACACGAGTAAACCCCGAAGCGAAGCGGAGGCCGCTTCGGCCTCCGGTTTCCCGTGTTTTTGAGCATTACACGATTTCTAGGTTAGAAGACCTTGAAAAAGTGATCCATCGATGGCCGAAGGCGGAGGCCGCTTCGGCCTCCGGTTTCCCGTGTTTTTGAGCATTCCACGATTTCTAGGTTAGAAG
>Contig05+2169
TCGGCCTCCGGTTTCCCGTGTTTTTGAGCATTACACGATTTCTAGGTTAGAAGACCTTGAAAAAGTGATCCATCGATGGCCGAAGGCGGAGGCCGCTTCGGCCTCCGGTTTCCCGTGTTTTTGAGCATTCCACGATTTCTAGGTTAGAAGCCCGTTTNGAAAAAGTTCACCCTCGATGGTCGGGTTTTTCGACCATTTACCGATTCTTAAGCCAAATGACCTCGAAAAAGGGAGCCCTCGCCAAAGGTTTCCCGGGGCGACCATTTACCGATTCTTAAGCCAAATGACCTCGAAAAAG
>Contig06+1184
TCGGCCTCCGGTTTCCCGTGTTTTTGAGCATTACACGATTTCTAGGTTAGAAGACCTTGAAAAAGTGATCCATCGATGGCCGAAGGCGGAGGCCGCTTCGGCCTCCGGTTTCCCGTGTTTTTGAGCATTCCACGATTTCTAGGTTAGAAGCCCGTTTCGAAAAAGCCCTCGATGGTTTCCCCTTTGAAATCGGGGTTTTCGACCATTTACCGATTCTTAAGCCAAATGACCTCGAAAAAGTGATCCATCGATGG
>Contig07+2179
TCGGCCTCCGGTTTCCCGTGTTTTTGAGCATTACACGATTTCTAGGTTAGAAGACCTTGAAAAAGTGATCCATCGATGGCCGAAGGCGGAGGCCGCTTCGGCCTCCGGTTTCCCGTGTTTTTGAGCATTCCACGATTTCTAGGTTAGAAGCCCGTTTNGAAAAAGATCACCCTCGAGGGTTCTTCGGGTTTTTCGACCATTTACCGATTCTTAAGCCAAATGACCTCGAAAAAGGGACCCCTCGCCAAAGGTTTCCCGTGTTTTTCGAAGCCCATTTACCGATTCTTAAGCCAAATGACCTCGAAAAAG
>Contig08+1257
CTCCGGTTTCCCGTGTTTTTGAGCATTACACGATTTCTAGGTTAGAAGACCTTGAAAAAGTGATCCATCGATGGCCGAAGGCGGAGGCCGCTTCGGCCTCCGGTTTCCCGTGTTTTTGAGCATTCCACGATTTCTAGGTTAGAAGCCCGTTTCGAAAAAGCCCTCGATGGTTTCCCCTTTGAAATCGGGGTTTTCGACCATTTACCGATTCTTAAGCCAAATGACCTCGAAAAAGTGATCCATCGATGGCCGAAGGCGGAGGCCGCTTCGGCCTCCGGTTTCCCGTGTTTTTCGA
>Contig09+1298
AGACCTTGAAAAAGTGATCCATCGATGGCCGAAGGCGGAGGCCGCTTCGGCCTCCGGTTTCCCGTGTTTTTGAGCATTCCACGATTTCTAGGTTAGAAGCCCGTTTCGAAAAAGCCCTCGATGGTTTCCCCTTTGAAATCGGGGTTTTCGACCATTTACCGATTCTTAAGCCAAATGACCTCGAAAAAGTGATCCATCGATGGCCGAAGGCGGAGGCCGCTTCGGCCTCCGGTTTCCCGTGTTTTTCGAA
>Contig10+2197
TCGGCCTCCGGTTTCCCGTGTTTTTGAGCATTACACGATTTCTAGGTTAGAAGACCTTGAAAAAGTGATCCATCGATGGCCGAAGGCGGAGGCCGCTTCGGCCTCCGGTTTCCCGTGTTTTTGAGCATTCCACGATTTCTAGGTTAGAAGCCCGTTTCGAAAAAGTGCCAAAGGTTTCCCGTGTTTTTCGACCGCCGGAGAACCTTCTGGGCAAATGACCTCGAAAAAGTGATCCATCGATGGCCGAAGGCGCGCATTTATGCGCGCTACGCGCCCCTAAGTATTTAGTAAAAGGTGCGCCTTTATTAA
>Contig100+2974
CAAACCACACCTCCGGGGCCCTGCGGGGGGCGCAAACTGCCGTATAGGCTATTTTTAAAAGGGCAAACCTCATATTGTGAGTGAAGGTTACCCTGGTGGGGGTGGGGTAGGGGTGGGGCGAAGGGKGAGAGKCGGGGTASGAGGGCAAGGTGGAGAAAGTGGGAGGTGGGTTCGCAGAGTCAAAATCGACTCGAAACTAAACTGAAGAAATCCGCAGTGAAAAGCTGCTATTGGGACCCGTTAAAGCGGTAGCTAGGAGGCCTGCCTGCCCTGCCTGCCTCCCTAGGTAGCCATCCCGAATAGGTGAGTTCGACTCTCACTATCGCTAGGTGGTGAAAATAACCGCAATAGCAAAATGGAAACAAAGACCCGATTTCTGTCAATATTGGCAGTATGCTTTTTAATATTTAACACAATACTGGGGTTTATTTGTACTTTGATTTCTAGTTTGGTTTTAGTGTGGTACGATCCAATGAGTATCCATGAATTCCCTTTGGAGGAAGTGAGTGCTCCTCTTCTAGAAGTGAATTCTGTATGGTATCAGAATAAGTGGGTTTGGATGGGCCTTGCGGGTATAGCTAGATTATCCTAATATATTGGCTTGTAAGATCACTATCTCCTATGACCCCGGAAGATATGGCGAATCTGCGGGAAACATTAAAAAAGAAATTTCAAACTTGCAAGAGGAACAGTCTAACTTGAATGAATCATTGAACTCTCAGATAGACGCCACCTTAGAAGCTACTGGGGAAATAGCGCAAACACTTCAAGAGACACAAATGATAACTGAACAAACATTGGTGATAGCTGCATCAGTAGCCGCTGCCAGTGGCCAACTAACGCGTACAGTGCTTAGGAACTACGAAAAAGTGGAGGCAATTTCTGATAGTTATGATCAGGTCACTTTGCCGGGATTAGAGTATCTGATTAACGAACTTCACGCCTTATTCTGCCCTCAACCCATGCTTGAAACCCAGCTCACTTCAGAGGCTATTCAGTATATTTTAACCTATGTTTACCTTTCATCAGCTGCTGTTGCCGTGTTTCAGCAATTATTACTGGAAATGCTCCCAGGAATCCAAACAGTCATTGAAACAATGCTTTAGTGGCGGGAGAAGCCGCGGGCAGAGTAAGCGAAAGCGAAGGCTTCATCTTCTACGGACGTCCGCCCGCTCGGATTATGTAAAATAGCAGTAAACATTGGATTATTGCACATTTTGTGTTGTTTCGAGTTAGTTATAGGATTATTACGTGGGCGGCGGGGTAAGCCGCGGGCAGAGGAAGCGAAAGTGAGGGCTTCTATCTGACACGGACGCCCGCCCGCTCGGATTAGGAATACGAAGCAAACACTGGAATATTGCACACTCTGTGTTTTGAGTAAGTTAGAGGATTGATTCCTATTTGGGCGGTCGGCGAGGGAAGCCACCGGCAAAGGAAGCGAAAGCGAGGGTTATTCCGCGGCGGATGTGACCCCAGATTAAGGAGTGGTATAAGGAAACACACACCGGATTATCGTACACTTCAGATTAATCGCACACTTCGTATTTTGAGTTAGTCATAGGCTTAATACAGAGGCTTCTGACTCTAATCAAGGGCCCCATGCCATAGGCTTCGGCTTAGGCCGGCCCCCTTTCACTGCGGGGCACACGTCTCAAAATATTGTGATTGGATGAAAACGCTAAATCATAACGTGTTGTAATTTGGTAACTATAATGAAAGTGCATACTTCCCCAACCAGCCGGAAGACGACGAGCGAGGCCAGCAAGTCGAAAGCCGCGTGGTGAGTTGCGAGGGCAGAATCATCTCGCTTTGACTAGGTAGGAGAAGCGCCATTCCTTTCTCTCGAGCGTAGACGGGGAGGGCTTGCCGGATCTGAGATCCAAAAGAGTGCGGTAGGTTTTCGATTGACTCCATCGATGCCTGGGGCCACTCCCCTTTTTTGGAAAGGGCGTAGTATCGACATGGCCGTTCAGTACGTAAACGTATAGGGGCGGGCGCCCTATGCTAGGTTTGAGGTGCCGTAGCTTGGTTGGATTCACCAAGGTCTATGTGGCGCATCTCCCTATACCTCTGATTTCGGGGGCGGCGTTTCGTTCGGAATTGCAGTTGGGAAGGGCCTTATTAGCCAAGAGGCTTGAACGGGTGAAGAAATAGCTCGATTGGAGCATCGAGTTTATGGAGGCCCTTTCTGGGCTTCTACCCTTCGGGGCAAGAAGCAGCTATGGCCGCCTTTCAATCTCCGGGGGGAGAACGGCGGTTTAAACGGGTGTGACATAATGCGTAGGTCAACTCGACGAGTTTGATGTCTATTCAATGAAGCCCCGTGATCCTCGCGAGAAGACGAGTTAAAAGACTCGGGGGGCTGATTTATAAGAACGCGTAGATAGAGTATTTCTAATTCCGGGCAGCGTTTCCTCGCTGTCCGACCTAAAATAAAGTGGATTCCGCCAAATTTTCTACCATTTGACAATGTTGTTCCCATTCTTATTCAATTCGTCCAGTGCACCCGAAATCATCCCAAATCCGGTAGTTCCGGAAGTCAAGGTTCCGAAACGGGTCAATCCGTCGAAGAAACGGGAATCCGAAGACGCAAGATTATTCGAAAGCGGTTTTAATCTCTTGGTTCAGTAGTGGGGTCGATTCTGTTGCTGTAAAAGAAGCAATAATATTCGAAGCTTTCAACAAACAAATCAATAAGTCAAATTTCGTTCAACACCTTACAACAGTTTTTTTATGGGCAGCGCTGAGTTTGCGGATGTTCGAGCTGGACCCAGAGCATCATGCCGCATCCCGGGTAGCTCCCGTTTCATGCACAACAGGGCGGCTGCTGGCTGCTCATCTTCCTCGAATTCTCTTCTCTCTGAATACGAATAATCCAAAATGGTCTAGCTAGATTGGACCGTAAGATTTCGCATTTTGTAGGATCGCGGAACTCAACCTCTCCCCATACCATAACGGAAATCTTCGAAATGGAGCGCGGAAAGATTAATCAGCGAGATGCTAGATTCCGTCAGCTCTATACTCCGCGAGGCTGCTCTGGATAAGACTTCGAGTCCGTTGGATGCACAGGAAGTAACCACTCTCGATCAAATGATTCGAGATCTTTTCAGTAAGTTCGACCTATTGAAATGCAAGTCAGCACCCCATTTGCGTTCGCATGAACTCGATAGTCTGCTTCGTACGGACAACGCTAAATTGGGTTTGGTCAAGTGGTACTTTAAAAGCTCGCTCCACCTTATATTTCAAAGGTCGAAACCCAAAATCCGGGTGGGACCTTAAGTGTAAATGGCAAAATATACTAATAGAACGGGATCCCGGAAGGCGGTGGAACCAGAGAGGAAGGGGAAATCCACTACAATATAACCAAGGTCTTCTATGAATTGAAAGACGAAGTGGAGCGCCTCAGAACCGAAATAGGAAACTATCTCGGCGCTATCACCTATATACTCTCCTACTTTTGTGACCCGGACCAAATTGCTTTGGTTGAGCGCATATTGAATAGCAGGTTGGCGGCGTCTGCTGCTTCCAGTAATCCGTTGGACCTTGCCGCCGCTACTGGTTGTTCGAGAGAGACTGCTGCTTAGGCGCCGCCCCCCGGCACCACCTATGGGCCCGAAGTTGCCGTCAACGCGTCGACAGCGCCCCAGCGAGATTGTGCCGCCGCTACTTACACCTGACTTCGTGCACAGGTTACGGCCGACAGAGTTCCAACCTCTTGCCCAACAGGCCCTCAACCTTTATAGCATGGTTGTTTGCCCTAAGGAAGCCAACGAGAAATTCGCCGAAATCACCAGACTCCTGCAGTACGTCGGCCGAATCAATAATACCCCATCGCTCTTGGAAACTTATCGAGACGCACGGTTTAAAAACGCTTAGCGAACAGTTTCCACTAGAGAATAGCGGCGGGGGACGCTTCGACGAAGCTAGAGGGCAGCGGACCACCCAGTAATAGCGAGAGGAGAAGCAGCAGCGTCCTTCTTATCTTCCCATTTCGGACCACTCGCCTAGTGGACACCCTCCTCTCAACCAATCTGAGAGCCGCGGGGGCGGAAGCGCTAACGCACTTCCCCACCCGAAGATACTACAGGAGAACCCAAACCCCAGACCAGGTACCGGTGGTTTGGGCTTTCAACCTCGCCCACTTAGAGAGGATATATGGGCCCGCCATTTGGCAGTTCTCCAACGAATTGATTAAGTCGGGTTCTAAACCAAGGCGGGGCGGCTGGCTGCCCCCGCAGAAGCGAGGTACGAGCTAATCTGCGGGCGCTAACGCGCTCCGCAAAAAMCGCCCGCGTGATCCGCCGGCAGCAGCAGCAGCACGGACGACCCTTAAGGAGTCGAGATCCGGAAGTATCGGTTAATCCGTAAATTTAGGCGACAGGCTTGTTGAAGCAAAAGGGTAATTTCTGGGCCGGAAAGAAAGGTGAAGAAACCACCGTGGCAGACGTAGTAACCGCAAGTACGTGAACGGCACAGCCTCTACGGAAGCAGGTGAATTATAAGAAAGTTTTGGACACACTAGTTTCCGGGAAACCGGAGATTAGGTAAGCTACGTAGAAATCAGGGTCAAATCCGGCACTGACGGCGAGCCGCGGCTATCAGACTAAGTGTCCTTCAAGCCAAAGAGGAAAGGGACCAGAAGGGGATGCGGCATACATAGTAACCGCAAGTACGTGAACGGCACAGCCTACACGGAAGCGGTAAGAGGTTGTCGGGAGATTATGCGCGGAATTAGGGACAAATCCGGAAGGGTCAAGTCCGACCGACAGAGCATAGTAACCGCAAGTACGTGAACGGCACTGCTGCCTATACGGAAGCGGTACTGGTACAAAAGTGGTCGCGGGTTCGGGTCAGCAGTCCCGGAGAGGGCGTAGCTACGCTACGGAGTAGTTCGAGAATACGAATAAAGAAAGAAGGGGAAACAGGAGAATCAGAGCGATAAAAAGAAGGAATTAATTCCAAGGAACTACTGAGCACTCGCAAGGAGCCGCGGCAGAAAGGAAATGGGCCCGGGACCATCGAGCATATAGAGAACGGGGGCCGAGACTGGTGCCAGCCAAGTTGGCGTAATTATTATAGGCTGCACAGCAGCAACAGAATAATAACTAACAATCGAATGTTCATTAGCAGCATCGCGGCCGGGGGGGGCGGGCGTCCCAGTAGTTCGTTATCGTAGTCGTCGTTGGACGGACCGGGTGGCGCGGCGTCAGCTGAGTTTATCGCGGGAAGATCGCGCCCCTAGGCACGCGGGGGAAGAAGTGTCTGTAGGCGCGGAGGCGAAAAAATGCGCGCCGCAGCCTTGCCTCCGCTTACCCAGTAGGAGTACCAGAATATGCTTCAATACGGCGTGGATCGATTTATTAGTCGGAATAGAAGCCCTGGGGGAGCGGAAGCCTCAGACGCGGCTAAGGGGGGAGGGCAACAAAGCCCAATGATCGAATTCGATCTTAACGAGCTAGGAAGCGGACGAAAAGGAAGGGAGCTGATTACCCATATCACCACAGGGTCCCCGTAACAAATCGACATCTCGGAGGGCCTTTAGGTAATAACGGCGAAGTCCATCCAGGAGAAACCGCTAATTCCTCCCCCTCGGAAATAAAGCAAAGCGCCGCGCCACACGCAGAAAAGGCGCTTTGCCCCCTACAGGCCGGGCCGGCCAAGCCAATAAAGTTCGAGTTTGTGAAGCGAAGCTTCCAATTTGTGGCCGAAGGGAACGCACATACGTTCCCCCTTAGCATACAAGATATTAGTAGTTAAGTCTATGAAGTCGTGCGGGCGGCGCACTCACCCCCCAATCAGCAGGCAGGAGGCGCGCTAGCGCCTTGGCGCAAGGTAAAGCCACTTTATCTCGCGATAAAGCCCAATAACGAGAAGGGGCACCCCGAAGAAAGGAGTACCTATGACGGGGTTGGTCCAGTTGTCGCGCGGGCCCGCATAGACGAGTCCGATTCCCGCGCTCCCCCACTCATACCCTTCTAAATGGAGCGCGTGATTAAGCACGGCGTTTGTCGATTCTCCCCAACAATCTCTAGGTCATCCTATCAGGACCACATCCTCCACAACAATCTCTAGGTCATCCTATCAGGACCCCGAGAAAAAGTGATCCATCGATGG
>Contig101+1672
TGGATTTCAAACTAGAAACACGGCTTGGAAAATCAAAATATGGACAAGCCTTGCTTGTATCAAGTGGAGAATGGTCCGAAGAAAGTAGAGAATAATCCGAAAAAGGTAGAGAAGAATCCGAAGAAGGTAGAGAAGAATCCGAAAAAGGTGCACGAGGATCACAGGGGGAAAGTGGGCACTTCACTGCATGAACATCGACGGATCACCTTGCGAAAGGTAGGAGGTAGCCTTCCGTGAACGGGGTGCCACAACCAGACAGTGTGAGGAGCAAGCGGGGTGAGGCCACATCCACTCACCTCCCCTCCCTCCTCCGCCACAGCCTCAATCTTCGATGTAAAATAGGTCCTATGTAGGGTGAAAGCGGAGTGAGAACAAGCCACACTCACACCCCCGCCACAGCCTCAATCTACAGCCACACTCACAGCCCCCCCTTTTTTTGAGTAGGTGCAAGCGGCCGGCCAGACCACCCTCCCCCGTGAGGTTCCAGCGGGTTCCTTCCGGCCCCAAAGGGGGTTGGGGGGATGCCGGCCAGAACAAACCTCCCTCATCCCGCCGCCTTTTCATCATGCCCCTCCCCCAATCAGCCAAAAAGAGAGAAAATCCCAGATCTATTTTAGAGGACCTCTATTCCCGTAGGGTTTCCCGCAGATATTGCAGAAAATCCTTCAGAACTCTATAGCAAATACGTAATATCCGGGTGAGACAATTATATATTTCTACATAAGGCTCCTAGGACTTAAGGGTTTTCGGATTACCCAAGAGAAGAGACCGTTCAGCAGGGTTAACTGGGCGCCCCCAGTAAGCTGCTGCTGCCATCCCGAGGAGTAGGCGCAGGATTATTGACATCCTGGGGAAAAGGAACTAAAAGTTGTTGGATATGGGAGAAATCCTCTTTCCATTTCTGGATATCCTCGTTGAAAGAAGTCACATACCTCTCAAGATCTTCTATAATTTGGTTCATAGCACTCCAGCCAGCCGGGGCGGAGCTCTTCCAGCACCTGATTGATCTGGGAAAGGATAAAAATTATTATTTAGGTGCGCGCGTTAAGAGTCCGCAAGAGCTTTTTCAGACTATCCGAGAGGATTAGGCCCCTCATCATACAGTCTCGGATGAAGCGGGTCCTTTGCCTCTTCAACTCTCTCCATTATGGATCCGAACCTTTCCTCGTTCTGTTCGATCCGTCTTTGAATCATCCCCAAACAAAGATCTGGTCCATTCCCAATACTCCGCCCAGGCGTCGTTAGGCTGCTCCGGCCGCCTGTCCGATACCGCGCACCCTCCTCCATGCAGCTGGCCCCCTATGCGGCGTAGGGCGGCACCTGCCACCACCTTGTAACAAAGAGTTAGATTTGGTGGATAGAATGACGTTAGTAATTGACGTTGGCATTGTTGAGTATTGAGTATTTTAATCCAATCCGAAACCCAGAGTGTAAAATGCAGCTTGGGGAAACTAGGTGTACAAAGTGAGACTTGTGAAAGCTCTTCCATCTATCAAATTCTAAGTCACTAGATTGACAAAGTGAGTGGGCCACTGGCGCGGATGTGCCAGTGCCAGGGTAGCCTCTCGCGGCTGCACAATTGTGGTTCTTTGGGGACTGGCCCTCTCAAAAAAGGGGTGTAGGGGGCTTTTACCCTTCTTACCGCATGTACCACATGTGCGCTTCCCTTTCCTCACATGGCCTTTCTTCCCACGCGGTAAAGCGCTATGCCCCTTCCCGGCCCGGGCCTGGTGGAAGCGCGTAGCGCTCCGACGAGAAGAGGCCACCGATAGGGAGCCGCCGGGAAGCGTAGCTTCCCCGGCGTGGGAAGCGCGTTAGCGCTTTCCCCCCTTGCCCGGCTTTCCCGGCTACGGGAAAGGCGGCTTTTAACGCTTTATGAAAAGGAAAAAAGCCGTACTGGTAAAACGCGTTCCCCTCTCTGACCGCATTGGGGCCCAGGGGAACTTGGAAAACGCGGCCACACAACTGATTGACTTACTGAGTTTTACAACAGTAGAAACCAAAGTTTTACAACCCACTGAGTGAACATGCTTATTGAGTTAACAACTCAATGGACGGTAAATTGTAAAACTCAGTGGGTTGTGCACTTAGTTGTGAACCCGGGGGCAGTTGTGAACTCAGTTGGAAAACTCAGTGAGTTGCGGTTGCTCCATTGAGTTGTTAACTAACCCGCTCGCACGCTTTCGTAACACACTATATTGTCGTTTGTGCCGCGGCTTTTTAAACACATTTAAAGGCGCTTCACCCCAAAGCCTAATTGAACGGATGTCTCCGCTTTACTTCCGCAGTACAGCGGCATACCAGGGTGATGGTTACGGAACATTGATAGCTCCCGAATTGACTAAAGCACTCCTTTATTAACTTCGTTGCTGTGTATCTGCTAGCATTTTCGTTCCAGATGCCGACATAGTAGTGAAATCCTGACTTTGAATGCGGCTCGCGACACACAATTCTACTCTTGCAAGCAAAGCCCGCACCCGCGATATGATAGCCTCTTCAGAGATTTGCTCTCGCATAGTCGCTTCAGAGCAAAGCTCTCGCTCTAGTGCGTTTAACCGACAACGTCACAAGAATGTAGCGTCGTAGATTAGTAATTGACGTTGGCGTTTTAGCGTTGGAGTCTTTTTCCAATCAATATTCAATCCGGGGACATTCGATCGTTGAACCGAACGTACCCAAACTAGATGCATATTGAACAAGAATAACAGGCTGCTCTGGCTTAGCATTCACACGAAGTGCAAATATCGAGCGATCACCAACATAACTACACGAGCGTTTTACTGGTCCGTGGGGATCTATCTACCCTCATTTGAAATGGGGCATGGGTAGCGTAGCGCACTAATAATGTGGAAGCCTATCCCTACCGCCTTMGCACTTAGGTTGCCCTGTGGACGGAAACGGCTCCTCTTCCCTTCGGTCGACTCTTTTTCTTTTTCCGAATAAGAGTGAGAGAAAGAGGCTCCTTCGACCGTGATCGGGTCAATTGACAAACATCTTAGGAAAGGCCATCAGAGAGCCCGTCGAACGATCAGTGAAGGCGGATGTCGTCGGGCCTAGGCGCCGCCAAGAAGCTCCTCGCGTTTTCTGCGCTCAACTGAATCTCGGCCTCAGCATCTACGGCGGGGACTTTCTGAAGCTATTAGAGTGCGAAAGAGAGGAAAGGCTCTTGTGGGCTTACACAATAGTGTAAAGCGTTACGCTATTGGTGGTTTATGGTAATTTTGAGAAGGGGGTACCAGCAAGATTTGGTGGGGTTTCCCTCGGCTTCGCCTTCCACCGGGTATATAGAAAAATTGGCCAGCACTGTAGTGAAGGCGGAGCCGGGCGGGACGCCTTCCAACTCGATTGTTTATCGACTCTTCACCCCTGTGGGACAGGGGGCGCTATGCTACCCTAGGGAAGCGCGGAGCAAAGAAAAGGAAAAGAAAGAGGAAGAAGAAAGCCTGCCGCGCTCCATCGTATTAGGGGCAATACAAAGACTCCCAGGACGAAAAACGAAGGCTCCTTGTTAAAAAAGCATCCAATTTTCCCACTGCTAACTTTGAAGGCTCCTTGTTAAACCCAACTCTGATTTTCGCTACGGGCGAGTAATTTTCTGTAGCATCAACCACTGGCACTGGGTAAGATTAATCGACATTTTGGCGTTACTACTCACTGTATGGGAAAAAGCATCAAACCACCCGCCGCGCCACCCTTTCCCTTCTGTAGCACCTGCTGCGCGTTACGGTGCCACAATCAGCCTGCTAGCTAGCCGCCTGCTGCATACCCTGTAGCACCTGCGCGTAGAATTACGCGGGGGGCGGAAGCGCGGGCGCGTAGCGCTTTACCCGGGTTCCGGCGGAGCGAGCGTATGTGGTCGACTACGGCAAGGGTGCTGCCTATCGCCCTTGCCGTAGTCGACCACCGCTGGGCGGCTCGGAGGTGGGTGCGGGTGCGTACGCAGGGGAAAGAGGGTAAAAGGGCAGGGTGCAGCCGCCTAGGCGCGCGAAGCGGAGCAACTGCTGCCTTTGATTAAACCTTGCCTTCGGCTTCGCCTCGCATGCGTGCCTCGGCTTTGCCTAGGTAATCATGGTATATATAAGTAGACATGGATACACTACCCATCAGAGGCTCTTGAGCGACTTGAGCTACCTCCGGCCCGGAGGAGTTGTCTGGTTCTATATACCAGCAGATTTTTGCACGGGGGGAAGCCGAGGCGGCTAGCCGAGGGGGCACTATAGTGGAAAGCGCGTAGCGTTGTTTTACTATCCAGATTAACAATTCTTTCTGTCTCAAAATTGGCTCAATCGGCAACTCTCGCGGCACCCTTCTCTGGACTCGGCTACCTCCGTCTGTTTCAGTTGCTGCAGCAACGGACCACAATCCTTTTCATAGTGCCTTAAGTTGACCAGATTCAATCAAGTAAAAAAAGTCAAAATAGGTTCCGGAATTCGAAGCTGTGCGGGGAATGAATTGGATAACTTGGTTTTTTCTAAACAACACTCTGATCGACCCGATGACGTAAATACAATGATTCGTAGAACCTTTGACAAGCAGACTCAATCTGCTCCACCCGAGTGGCCGATAATCGTTCCATCCCGAGCTACCTTCTCTCTCTCCATTACCGAGTCCATTTCCTCCTTATAGTCATCCGTATCAATTGTTTCCTGCAATTCATACTCCTTTTGGCATACTCCCCAATTTGTCCGCCCAACTTTCAGAAAGCATATCATGCCACGGGCTTCCTCATATCTACTAACCTTTCAATCTGGGCAATCTCCCAGCATAATTGATTCCAACTAGCCTTAGGGCCTTCTCCTTCAGCGGGAGGATCCGGGCGGCATCCAAAGAAATCTTTTCAGCGCGTCTGACCATAATTCCTTGGGAAGTACGAACTCCAAAATGGGCCGGAAGCCGCGAAGGCGCCTTCGCCGGCCTTGAGGTTTGGTCGTGGTCCGGCTAAAAGTGGGGTCGGCAGCCGTCCCCCTTTGCCGGGGCTAAAGGCTAAGTCGTCCGGGGCTAAAGGCTCAGCCTACGGCTCCGTCGGAAACTCGGCGCCCTTCGTTTTTGGGCCAAAGGGTCCTTTGAGACGTGGTGAGGTATCGGTCCCGTATAAAGGGAAAGCTCCGAAACAAAAATAAGAGACGCGGGTGTGCGGAAACGACGTCGTCTTCTAAAGGTGTGAAAGCGACGTCTTCTAAAGGTTCAAGGTGAAAGCGAGTGAGCTTCTAACCCTTCAAGCAGCTTCTCAAGCTACGAGCTAAAGGCCCCGTAGTGAAAGCTGGCTTCTCAAGGTTCAAGGTTCAAGCCTGAAAGCGAGCCGCGAGTTCAAGCGAGTCGCCCAGCCACTTAAGGGCGGCGAGCCTTTTGCCCCTGTATACCTATCAGGGCTAGAGCCTTTTGCCCCCGCGGCAAGCCGGCAAGCCGGTCACCCCTATCGACGGGAGTCGTTCGGTACCGGGCTAAAGCCTCAGGCGGCTTGTTGAGTTCGATTTGACTTATTGAGCGCTTCGACGACGCCCCACCGCATGCTTCCTTCCCACGATTCTAATGAGGGTCGATAGAAGTAAAATTGTGGGTGGGAAGGCGGAAGGCCGTGGCTGTGGGGTGGGGGAGGTTTCCCTGTGGGGGCGGGCCCGGAAGGCTGGGAAGGTGGGAACGGGAAGGGAGTTGGCCGTGGAACCGGCAGGGCGGGTCGGGGCGCCGTACCGATTTTTGTGCGCTACGCGAAAGGGCTCCTAGGCTGCTGGCTACGAATGTCTGGTCCATCTTCGACCTTCACAGCATAGCTCGGACGGATCTGGCTCACGAACGCTCGATTGTCGGAAGAAAGGCTCGAAGGATGGCGCCTGCTAAGATTTTCCACATCACGGAGCCACATACTGACCCAAGGTCGGTTCACCTGCGACTCCGCAATCCATGGTGGAACGTCGAAGTCAAAGTCGGACCTCATCTCGGGTCTCTCTGCACCTAAGCTCCGCCACCTCTCATAGATCTCTCATGGAAATAGCAATCTAGCTAATCCAATGGAAATAAATATGTCGATGGGCAGGGAGCCAGTAAAACCTGCTGGTGACGCAGTCACAACGTAGTGACGGTCGACTCAACTTGTTAGGCGAGTCGCAGGCTGTCACCCTTAGCACCGAACCCAAACCTGAAAGTCTCGACTTTACGAACAGGCCGGGCTTCCGCAAGCCATGAGGTCCTCAGTGCCACGGCCGAATCGCTGAGCGAATTCGAAAGGATTCCAAAGATTTGGAATCAGAGATCTTCACTCCTAAGCCGTGAGCGGTACGCTTGCGCGGGGTATCACCTATTACTAGGTCGTCCCCCAGTAACGCATAATTCCGCAGCCAGCTGCACTGTGCGCGCAAATACCGGCCAACACTCCCAAGTGGCTGCACTGACACACCCGTTTCCATCACGCCCCACTTATCGACCTTCGGGTCCTTACGCCAAGGGACTATGTAGGCCTAGGAGAACCACGCTGCGAATCCTCGTCCGAATATCGACTCGAGGAACGCGACCTGAACAGACAGAGGGAACGGTCGCCGACTTAAGGTCAAAGGCCAAATGACACCCTTGCACCTTATTCAGTCTCGACACCTGATTAAAGGTGCCGCATGCACCACTTATGTAGTGGAAACAGCAAGCGCTGCAACCAGCAGTCAATGATCGAAAATACCCGGCCACTTTGCCAGCTGCCTCAAACCCAGCTTCAGCGGGCGCCACCTCACTAACCGCCGAGTAAACGAGAATCCCTTCCGAAAAGTCGGGACCCGGAGGAACTACAGTTCCTGGGACGATGTGGAGAAATAATATCCCGGAACTTCTCAGAGAAGTCTCGCAACATAGCGAGAGCATCTCGTACGAGACACCGTCTCATTTACTTTTGAGCTGGGCGAAGACGACCATGACAGTTTTGGAACTGCCAAGGTCTCCCCGATCTGCCGGGAATACCTCCTTGAACTTACGAAAAGCTAGTCTCTTGAGCTCGTTAGCAATAGCTACTTGCTCAAGTGAGGGCCCTCACGACTGTCTCAACTCCTGGGAGTTGTCTCGGATAGTAATAGGAGTCTAACCCTGTGATCGAGTGTACCTCAAGAACCTTAGACAGGCTAAAGAGGGAGAGGTCAAGCCGGACTAATACTTCCGCCCGAGGCCCACCTGCCCGAATCTTTCGGTGATTGAGCCGGGGATCGCGAAAGCGAGACAGGAGGAAGGCTAGAATGCAGGCACCGCCACCCGACAGGCTGCCCACTCTCCGGTACTGAGTGATTTCTTCACTGATCGTTCGGCGGACGATCTGAAGGCCTCTCCTAAGATGTTTGTCAATTGACTACCTCTTTCTCTAACTTTTCTTCGTTTTCCCGGGCCAGCCCGATGATGATTGCGGCTGCCAGTCAGGCAAACCATAGCTTGTAAGGACCTTTCCACCCCTTTCCCTCTCTCTCCGTGCCCCCCTCTTTCTCCCAAAACCACCGGGTATGCCCCTTTCCGTAAAAGCCTTCCGCGTGTAACTTTCTCGCTTCCGCCCTTCCCCCTACGGAACTGCTCTCACTCCCTCTCCCGTGTCTGTCAACCTGTCTAAAGGGCCAACAACCTAATGGCGGCTTTCCGTCCTCCTTCTTATGCGCCTTTAGCGCTTCTGCTTCCGCTCACGCTTTTGCGCCTTCCGGTTCACCACGCTTAGCCTTACCCTTCTTCTCACTGTAGTGCGCCTGTAGCTTTCGCAGCCTTCTTCTTTTCTCGCGGCTTTTTCGCTCGGTTGCGGGCTGGCTCGGCTTCATCGACATCGGCTGAATAAGCTGAACCTACCGCGCTGGATTGGCTGCGGGCTCCTCGGCTACTGCCTCACTGCATCGACTGACTTTGAATCGTCGAAAAAGCCTCGGTGGCTGAATCGGCTGGCTCAGCGGCCCGGGAAGCGCGTAGCGCGGGCCCGTACAGTAGAAGGGCGTAATTGAGTGGAAATGGGATGCCCAGTAGCTTTCTGGCTACCCGGTAATTATTGAAACAATTTACCGCTTCCGCACAATTTCGCTGGCTCGGGCAATAATTTTCTACAGTGAATTATTCATGTATATAGGACTTCGATAAATCGGGCTCAGAGTTATTTAATGAATCTCGAATCCCGTCTCTATTGACATGATTTTTCCCTTTTACTATTGCGCTGCTTTAGCCGGCGCGTCTGCCCCTTGACCTTTAAGAGGAGTCCTTGTGCACATAATCCTGAAATTGAGAATGGATCACGGGCTCGACTTGTACTTGGCTACTCTCAGATAGAGGGTTTGCACCAATCACAACTCTTCGACGAGTTATGATCTCACTAGCAGCATCCACTTGATTCAGAGCTTCACCGTGCCGTCCTGAACGGAGATCTTGATAAGGAGATCCATATATATGGACCGGTAGCAGGATCAGAGAACAAGGTCGATTGGACAACTCCTTGTATGGACTTGTCAGTCTCCGTTCGATAATGTGGTTAGCTTCTTCGTTAGGAACGAAGCGGTGCTTATACACACGAGTGTGTGACACCTATGTTATCATTCCCTGTACTAAGATGATATACTCTTAGTCAGTAACAGCATGAGCATGATAGAAAAGGCTAAGACTTGGTCATTCAGTTTGAGATGAAGGATATAGGGGAGGCTTCGTCACGTGGCGTAGGGGAGTCTTGGGCACTAGTGTGGCGAGTCTGAAAGAGGTGTTGTTAGTGGTCTATGTCACGACCTGTGGTATGGAGCAGTAACGACGAGTGAGAGTATTTGCAGTCACGAGTGGAGAGTGGGAGCCTAGATTTGCTAGAATGAAGATGGGGAAGACGAGTTTCGAGTCTGAGCAGCCACGTGGAGTAGTAGTCTGAGTAACTACGAATGGGTAGTCGAAGACGATTTGCGGGAAGTACAGTACATACGATTGGATAATCTGGGGAGAAATTGCTTGCAGTAAATACGAGTGGCAGTCACGTTGTTGCTGGCAGTCAATACGGGAGTATGGGATCCCGGACTGGCGGGGAGGCGCAGGAAGCAGGGGGGAGGATTGGTATCGTGGGGGTCACGACGAGTTGCGGGGTGAGAGTTTCTTAGTAGTAGCAGGGAGGCTCAGATCACATGGTTGCCATGCCGTCGAACTCAGGAACGACTCCCATTCTGAGAATGAAATGTGGGAAGCTAGAAAGAAACGAGGTACGTAAGATAGGCAGTTTCGTAGGCATTGACCCACGTATCACCTAATCCGAAGGCACTGGCACGCAATCGACCCGACTTTTCCACTCCTCACACCGAAATCCGGGTGATAGGAACCACAGGAAATAAAGACTCGGAAACCATCCCTACTAATCCGAGGCTTGGCCAGACGACTTCCGGGAGCCGCCTCTAAGAAATATTAAAAATCGGCAAGACTTCCGATACGCATCCTCGCCGGCATCGGTAATAAACTCTACCCCTTGTCTTTGGACTTCGGCCAGACGACTTCTTCCTCTCCCCTTCATACTCCACATCGGCAAGACGACTTTCTATACTCATCCTATTGCTACCTATACTACGCTACTTGGCAGTGCAAGTCACTCGGATGTTCGGACGAGAAGGGAAGTGGAGGTCAGGAAACCAGGGCAAGATGTAAGCCCGGATTGGAGCTGAGTCCACTGGATAGCGGTCTTTAGCCGCCGGGAGTGCGGATGTATGCCTTCCGAGAGGAGTGGTACATAGTGAAAGTCGGAATCCTTAACCTCCGCTCCACCCAGCTAGTTAGGGAGTAGATAGCACTAGAGTGGCTAGGAGGACTGGATGTGATAGTAGTCTCCGTCACTAGAGTGGACGACAGTAGGATCAGTCACGACGAGGCGTGGGCCGTGCAGTATCAACGGGTTGACAGTACGAGCAGTCACGCTATCCGTTTGGACGAGTGGACCGTCGGAGCAGTCTCGACGAGTGGATAGCCTTACGGCAGCATGGGGTGAGTATGAGCAGGTCAGGCGATGTGCTCGCCGGTAAGTAGTGAGTATTGGGCTGTGTCGACGATCTTCACGACGAGTGGATTGCAGGGAAGACGTGTGGGGAGTAGGAGCAGTCATTATTACGCGTTGCTCGTCCCTACGATTGAACGAGCAGGGAAGACGAGTGGGTTGCAGTAATGTTTTGCTAGCTGTATGGAAGTCAAAAACTGGGAAGACGAGTTCGAGTTGCGGGGAAGGGAAGAAAAGTGGGAAATCCGGAACGAGTGGCAAGTAGTCAAAAACAGGGAGCGAAGGAAATTCGAGTGGCTTGGATGTGAGGGAAGTACATACGATTGGATAATCTGGGCAGGGAAGACGAGTTGCTAGCTGGCCCAGATTCATGGGGGCAGGCAGCACGAGGAGTTGCGGGGAGGCGAAGGAACGAGTGGTGCTACTACTAGTAGCAAGCTGTAGAAACTCCCCATCTGAGTACTTGTGGGAGAGGCCATGACCCAACGCTGAGAAAATGCTAGCGGAGATCGAGTGCCGGAGAGAATGTATCGGAGACTGTGGAATCTGAACATGGCGCCCAGCCCCCTTCCGACGAGTCGTGTATAGTCAGTCCTGCGGCGTCAGCCAACGGAACGATGCCGTCTGCGAACACCAGAGATAAGGTGAGTTGTTGGGACTGAGAAGCGCTGATCTATCAGCCGGAAAAGCCAATGCGGTCTGCTCGGGAACAGCGGTTACCGGGGGCTAACTGAAGAAGGCAGGGATTGGAGGATTCTTGTGGTGACGCTGGGAGGAGCCGGGCGTGGACGGGGCTGGGCGGCTCAATCAAAGAATGGAGGCGCAAGGCCTATACTAGTCTTGTACATTGGAAATACGACTCGGAGTGAAATCGAAAAGACGACGGCAAGACGAAATCATATGATGTAGAGTTAGACTCGGTGGACTCGTAGACTCCAAATCCAGGTCCTGTGCCTTCATCCCCTATTTACCTGATACCTCGGCCAGACGACTTCCTCTACTCATCCTATGGTCAATCGGCAAGAGCCTAGATACAATT
>Contig102+19947
CAGGGGCCTAGCCGCCTAGCCTGCCTCTACGCAAACCTTATGAGTGCCTTGGAATACGAAGACCTTGAACTGCGAAGGCCTTAGGTATTGCGGATTCTCTTTACTTGACCTTTAAATGCGVAGGCCTTAGGTATTGCCCTAAATGCAGATTATCGGGGCTCAGAATGAAGCTGAGGAAAGAGAATATGCATAGGTTCCCTTTCTAATAGGTTCCCAGGTCTTCGTATTCCAAGGGCTCCTCCTTGGCTACGCCTTTTCGGGGCTTTAGCCACTCCCGTGACTCGGTCGAGTGCCTAAAGGCCGATAGGGCGAGGGTCGAGCGGCTAAAGCCCCGGCCCGCTACCAGATTGAGTCTACAACTGATTCCATATCTCATTGGGGCTGCGGGCGCGTAGCGCTTTCCACAATGGTTCACCTTAGCAAACCATTCCCCCAATGTTTCCCACCGGCAATAGCTTCCGCCGCTACCAAGTCGAGTCGGAAACTGATGTAATATCTCAACATCAGTGCGCCCGCTCACAAATCAAATTGTCAATTGATTTCATATCTCACTGTAAGTACCTTCCTTTTTGACAGGTTTGCAAATGCAGGCATTATCCCCTTTTTCAGTCATCAAATCGACCCCATGCAAAAGAGGTGCGACCCGGCAGGCTAGGCGGCCGCTAGGCGGAAGCGCGTAGCGCTTCCACTAGGGTGGTTCCGTAGGCTGAGGCGGTAGGGGTAAGCGCATTAGCTTACCCTCCCCCCCTCGGCTTCGCCTTGGGTGGGCCCCTTGCTGCTGGTGCGGGGCCCTCGGCTTCGCCTTGGGGTCCAGGGGCACCCCAGTAAAACGCGTAGCGTTTTCCGTACGCACTAGAGTGAAGCGCGTTAGCGCTTCACACCCAGGATCCTTTAGACACTCGACACTATTGTGGATGGGGTGGAAGCGCGGTACGGGTGGTGATGCCGAAAGGGAAGCCAAAGGCTTATACTGAGGGGAAAGGGAAGCCGAAGGGCCGGTTAAGTGGGGAAGGGAAGCGCGTAGCGCTTACCAGTCCCATTGAAGTAAAGTGAATTATCCCGGCCTGCCTTCGCCCCTGGCCTAGCTTCGCTTCGCGCCACGCCCCTGTAGTCTTGCTCCGCTTCACGCGCCTCGCCTTAGGGCGCCGTCTGGCCCCATTGGGGATGTCGGGGAAGCACTACGAGCTTCACTTTTGCTTGGGTGAAATATTCGACCCACTCTTTGAAATGGGCGCGCCTCGTAGTAACTTGGAAAGCGCTACGCGCCCGCGTACGGGGAAAACGCATAGCGTTTTTGCCTTGCCCACGATACCATGAGACTCCTCCCACGCTCTAGCGCCACGAGGTTCTTTTCCCGTGAGCCAAGTAAAATCGTTCTCAGGGAGCGATGGGTCCTCCGTCCTCCAAGACAAGGTGCAAGGTGAATCAGAAAAACTATGGGAATTATAGAGAAACTTCTGCTCGCGGACACTGGAAAGTCTTACCTTTATATCTAACAAAGGCTCCTTTCCTTTCTTATCCAATTTGTCGGGCCCCCAGATAACTGAATCAGGGGAGGCTTTCCTTATTTCTACCGTGGGCATTAGTGCTCGCTCTTTTGACCCTGTAACAGGCTTTCCTTCGCCTTTGAGCCGGGCGTATCTAGCCGGGAAGCTCCCGCCCAGCTCCGCCCTCGAGCGAGGGTTAGCAGGGGAAAGCTAGGGCGTATCTAGGCCGTTTGAACGTAGCGCTTAATTAACCTAGTAGCCGAGGGCCCCGGTTCTTTAGCGGCCCTGTGCGGCCGCGTCACGTTTTATGCCTTGCGTACGCGCGGGAAAACGCTACGCGCCTCCATCCTTTGCGCCCGTCCCGCTCTTTCTTCCCCTTATTCTCTCGCTTACGCGCCCCGTTTCGCGTCTCCCCCTGCCGCCTCTTCTCTCGCGCCCGCGCCCTTCTTCCCTTTCAGCCTCTCTCTTTATCCGCCTTTCCCTTCTCCGCACCCTGCGCGATCAGATGATCCTCTAGGATTAGACGTTGTAGGGGCAGACTCGGGACTAGATCGGATGATCTGGAATAATAGCTTAAAACAGACTTGGATCGGATGATCAGACTTCTGCTAGCGCCAAAAGGGGAAGGCGCTGGGCAGGGGGTGCGGAGAGGTCCAGAAGGTTCCAGGTGGGGAAGAGGCTGAAAGAAAAGAGGGGGCTTAAAGGGGAAAGGGGGGTTAAAGAGGGGGGAAGGAAAAGGGGGTGCAGAGAAGGAGAAAGAGAATGGAAGGCGCGGGAGCACAGAGGGGAGGGGTACTCCGGTGAGGGCGCACAGAGGAAGGCTAGAAGAGGGGAAGGGCACTCGGGTCCAGGAGGAAACGCAAGGCAGGGTATTCAGGGAATTTCGGCACCCCCATAGCGAGGGGCTGAGAAGCGGTGACGACCCGAAGCGGGCTCGGAAGCCTTTAAGGAAGCGGGCTCGGTAGAAGGAATAAGAGGAAAGCTAGAGGGGAAAGGGAAGAGGGCACGGCGAAGGCTTCATAGAGATCGCTTTTGCCCTGAAGGTCAAAACTGACTACACCCACTGGGTCATGGTGTTGTGGCACTGCAAATCTTGCCGCATTTATTTCGGGGTGCCATCCAAGGCCGTAAAGGACCCGGAACCGGTAAGACATGAGGTGCCATCGTTTACGGGCATGCGGTGCCATCGGCCTGTCAAGGCGTGCCCGTGCATGTACTACGCTCACACTAGTGCCCGGAAAGCTACGGGTATGGTCCATCGTGCATGTACTAGGCTGCTCCCGTACAACCCCTATTAAAGAATGGGGAAGTTCGCCGCAGCCCCTTTTTTCCGAGAAGGCCCTTTCTTCCCCGTGTTGGAGGAGAGGGGGGGAAGCCGCGAAGAGGGCTGGGCTTAGCCATTAAGATGAGGCTCTTACTGGGCTTAGCCATTAGGATGAGGACTGGGCTTAGGAATGTGAAGGCTACCTCCTGAAGTGCCCACTTTCTACCTTTAACAAGGTTGAGCCCTTCGCGTTCCATTCCCCTGGGGCCGGCCTGAAAGGCATTAAGATGATGAGGGGGCACTTCGCTCATCGAGAAGAAGGACTTAATGTAGATCATCAATGGCGAGTTTAAACAGGTGTGACATCAATGTAAATGGACCTGAAATGAAGCATCTACCTTTAACAAGATTGAGCAACTGCCCTTCCATTACCTGGGCCTGGAAGGCATTAAGATGATGAGGTCATTTTATTGGCCTCCATCCCTTAATAATCGTGACAAACGTGAAAAAACCTTGAATAATCGTGACAAACGTGAAAAAACCTTAAATAATCGTGACAAACGTGAAAAAGACCTTAGGCAGAGGCTTATCATATGCTAAGCGATGAAGATTACACTAGCCATTAAGCTTCAGCCCTATTTTGAAGGGAGAGGCCATTTCTATAAGCAGAGAAGGCCTTTCCAGGGCTGAGGCCGGCGGGGGAAAGGCTACCTCCTACCTTTCGCAAGGTGATCCGTCGATGTTCATGCAGTGAAGTGCCCACTTTCCCCCTGTGATCCTCGTGCACCTTTTTCGGATTCTTCTCTACCTTCTTCGGATTCTTCTCTACCTTTTTCGGATTATTCTCTACTTTCTTCGGACCATTCTCCACTTGATACAAGCAAGGCTTGTCCATATTTTGATTTTCCAAGCCGTGTTTCTAGTTTGAAATCCACATTTAATACCTTCCTGTCTCTGGAATTAAGGGCAGGCATTTAAATGCCTTTCCTATATAGCGTTTTCCTGCACATTGAAAATGCCCAATCTGCGGCTGCTTTTGAAGAGTTTCATCATTCTYACGCAATTCAGGTTTTGCTAGCTTCTCGCGGCTTCCGCCTTCGGCCMTCGATGGMTCACTTTTTCGAAACGG
>Contig103+2672
AAGGTAGAGAAGAATCCGAAGAAGGTAGAGAAGAATCCGAAAAAGGTGCACGAGGATCACAGGGGGAAAGTGGGCACTTCACTGCATGAACATCGACGGATCACCTTGCGAAAGGTAGGAGGTAGCCTTTCCCCCGCCGGCCTCAGCCCTGGAAAGGCCTTCTCTGCTTATAGAAATGGCCTCTCCCTTCAAAATAGGGCTGAAGCTTAATGGCTAGTGTAATCTTCATCGCTTAGCATATGATAAGCCTCTGCCTAAGGTCTTTTTCACGTTTGTCACGATTATTTAAGGTTTTTTCACGTTTGTCACGATTATTCAAGGTTTTTTCACGTTTGTCACGATTATTAAGGGATGGAGGCCAATAAAATGACCTCATCATCTTAATGCCTTCCAGGCCCAGGTAATGGAAGGGCAGTTGCTCAATCTTGTTAAAGGTAGATGCTTCATTTCAGGTCCATTTACATTGATGTCACACCTGTTTAAACTCGCCATTGATGATCTACATTAAGTCCTTCTTCTCGATGAGCGAAGTGCCCCCTCATCATCTTAATGCCTTTCAGGCCGGCCCCAGGGGAATGGAACGCGAAGGGCTCAACCTTGTTAAAGGTAGAAAGTGGGCACTTCAGGAGGTAGCCTTCACATTCCTAAGCCCAGTCCTCATCCTAATGGCTAAGCCCAGTAAGAGCCTCATCTTAATGGCTAAGCCCAGCCCTCTTCGCGGCTTCCCCCCCTCTCCTCCAACACGGGGAAGAAAGGGCCTTCTCGGAAAAAAGGGGCTGCGGCGAACTTCCCCATTCTTTAATAGGGGTTGTACGGGAGCAGCCTAGTACATGCACGATGGACCATACCCGTAGCTTTCCGGGCACTAGTGTGAGCGTAGTACATGCACGGGCACGCCTTGACAGGCCGATGGCACCGCATGCCCGTAAACGATGGCACCTCATGTCTTACCGGTTCCGGGTCCTTTACGGCCTTGGATGGCACCCCGAAATAAATGCGGCAAGATTTGCAGTGCCACAACACCATGACCCAGTGGGTGTAGTCAGTTTTGACCTTCAGGGCAAAAGCGATCTCTATGAAGCCTTCGCCGTGCCCTCTTCCCTTTCCCCTCTAGCTTTCCTCTTATTCCTTCTACCGAGCCCGCTTCCTTAAAGGCTTCCGAGCCCGCTTCGGGTCGTCACCGCTTCTCAGCCCCTCGCTATGGGGGTGCCGAAATTCCCTGAATACCCTGCCTTGCGTTTCCTCCTGGACCCGAGTGCCCTTCCCCTCTTCTAGCCTTCCTCTGTGCGCCCTCACCGGAGTACCCCTCCCCTCTGTGCTCCCGCGCCTTCCATTCTCTTTCTCCTTCTCTGCACCCCCTTTTCCTTCCCCCCTCTTTAACCCCCCTTTCCCCTTTAAGCCCCCTCTTTTCTTTCAGCCTCTTCCCCACCTGGAACCTTCTGGACCTCTCCGCACCCCCTGCCCAGCGCCTTCCCCTTTTGGCGCTAGCAGAAGTCTGATCATCCGATCCAAGTCTGTTTTAAGCTATTATTCCAGATCATCCGATCTAGTCCCGAGTCTGCCCCTACAACGTCTAATCCTAGAGGATCATCTGATCGCGCAGGGTGCGGAGAAGGGAAAGGCGGATAAAGAGAGAGGCTGAAAGGGAAGAAGGGCGCGGGCGCGAGAGAAGAGGCGGCAGGGGGAGACGCGAAACGGGGCGCGTAAGCGAGAGAATAAGGGGAAGAAAGAGCGGGACGGGCGCAAAGGATGGAGGCGCGTAGCGTTTTCCCGCGCGTACGCAAGGCATAAAACGTGACGCGGCCGCACAGGGCCGCTAAAGAACCGGGGCCCTCGGCTACTAGGTTAATTAAGCGCTACGTTCAAACGGCCTAGATACGCCCTAGCTTTCCCCTGCTAACCCTCGCTCGAGGGCGGAGCTGGGCGGGAGCTTCCCGGCTAGATACGCCCGGCTCAAAGGCGAAGGAAAGCCTGTTACAGGGTCAAAAGAGCGAGCACTAATGCCCACGGTAGAAATAAGGAAAGCCTCCCCTGATTCAGTTATCTGGGGGCCCGACAAATTGGATAAGAAAGGAAAGGAGCCTTTGTTAGATATAAAGGTAAGACTTTCCAGTGTCCGCGAGCAGAAGTTTCTCTATAATTCCCATAGTTTTTCTGATTCACCTTGCACCTTGTCTTGGAGGACGGAGGACCCATCGCTCCCTGAGAACGATTTTACTTGGCTCACGGGAAAAGAACCTCGTGGCGCTAGAGCGTGGGAGGAGTCTCATGGTATCGTGGGCAAGGCAAAAACGCTATGCGTTTTCCCCGTACGCGGGCGCGTAGCGCTTTCCAAGTTACTACGAGGCGCGCCCATTTCAAAGAGTGGGTCGAATATTTCACCCAAGCAAAAGTGAAGCTCGTAGTGCTTCCCCGACATCCCCAATGGGGCCAGACGGCGCCCTAAGGCGAGGCGCGTGAAGCGGAGCAAGACTACAGGGGCGTGGCGCGAAGCGAAGCTAGGCCAGGGGCGAAGGCAGGCCGGGATAATTCACTTTACTTCAATGGGACTGGTAAGCGCTACGCGCTTCCCTTCCCCACTTAACCGGCCCTTCGGCTTCCCTTTCCCCTCAGTATAAGCCTTTGGCTTCCCTTTCGGCATCACCACCCGTACCGCGCTTCCACCCCATCCACAATAGTGTCGAGTGTCTAAAGGATCCTGGGTGTGAAGCGCTAACGCGCTTCACTCTAGTGCGTACGGAAAACGCTACGCGTTTTACTGGGGTGCCCCTGGACCCCAAGGCGAAGCCGAGGGCCCCGCACCAGCAGCAAGGGGCCCACCCAAGGCGAAGCCGAGGGGGGGAGGGTAAGCTAATGCGCTTACCCCTACCGCCTCAGCCTACGGAACCACCCTAGTGGAAGCGCTACGCGCTTCCGCCTAGCGGCCGCCTAGCCTGCCGGGTCGCACCTCTTTTGCATGGGGTCGATTTGATGACTGAAAAAGGGGATAATGCCTGCATTTGCAAACCTGTCAAAAAGGAMGGTACTTACAGTGAGATATGAAATCAATTGACAATTTGATTTGTGAGCGGGCGCACTGATGTTGAGATATTACATCAGTTTCCGACTCGACTTGGTAGCGGCGGAAGCTATTGCCGGTGGGAAACATTGGGGGAATGGTTTGCTAAGGTGAACCATTGTGGAAAGCGCTACGCGCCCGCAGCCCCAATGAGATATGGAATCAGTTGTAGACTCAATCTGGTAGCGGGCCGGGGCTTTAGCCGCTCGACCCTCGCCCTATCGGCCTTTAGGCACTCGACCGAGTCACGGGAGTGGCTAAAGCCCCGAAAAGGCGTAGCCAAGGAGGAGCCCTTGGAATACGAAGACCTGGGAACCTATTAGAAAGGGAACCTATGCATATTCTCTTTCCTCAGCTTCATTCTGAGCCCCGATAATCTGCATTTAGGGCAATACCTAAGGCCTTCGCATTTAAAGGTCAAGTAAAGAGAATCCGCAATACCTAAGGCCTTCGCAGTTCAAGGTCTTCGTATTCCAAGGCACTCATAAGGTTTGCGTAGAGGCAGGCTAGGCGGCTAGGCCCCTGCCGGGTTACTGGACCCCCTTACAAGCACTTTAGGCTTTCTCTGCCGCTGATCCAAAAGTGCTCTTTGCTCCGCTCTCATAGGGGGCTACTCTCCGAGCAGCACTCTATGAAAGCCGCTAGCGCGGCCGTCTACACCCCTAAAGCTCGCCGGGACCCGCCCGGCACTCTATCCAAGGGGATTCAGATAGAGCCCTTTATTTACCAGCAGTCTCTTCGTTCGCGTGAAACCCGAAATACTCGCCTTAGATCTAGATTTCGTTCTTTGGCCAGAGACTCTTCATAGTTCGGTTTGGCGGATCCCTCGGTCAGCTGCTGACGCCTATGACCATGACCCGCCAATGCCGAGACCTAAGACTTTAGAGATGATGCTGGGCGGCCCTCCCTGACGACGACCTATACCCCTCACCTAACTGGGCTATAAGCCAGCCTGGAAAAAAAAAAAGATCTCTTTTAAAAAGTGTGGGTGAGAAAGAAGAAAGGGCGCAACCGCAAGGGAATCAGTGGCAACGAAGCCCTGAAATTGGTTTTCATCGCTGAAGCGGCTATCGGTCATTGATCATGAATGGACGAGTAGTCTAGGTCTAAAAAAGGCAGGTATATTGCTATTGGGGAAGCTTCTATCTATCCATGGTGCATCGAATGCTAACGAATAAGAATACCCCTGGCGAGAAAGCGCTAGCCCCGCCTCAGGGCTAGGTTAAGTGCCGTTAGGCACTTACCCGGGACACCTCGTAGGGGCTGGGTAAGTGCCGTTAGGCACCCGGCCGTAGCCCCCGTAGCCCCGAGCGCGTTAGCGCTTTCCCGGTCCTTCGGCCTCCCTACGCCCCTTCGGGGTCCACTCTCGAAAGGCGCGCGTAGCGCTTCAGGCGAAAACGCGTTAGCGTTCTACCGCCGCCGAAGGCGGAAACCGCTTTGGCGGTTTCGCATAAATGCCCATGATCCCGCTCAATCTCGAGCCGACCCAGAACTAATATAGCCAGCATTGGTACTTACCGGAAAGTATAAAAGGACATTATTGTCTCGGCTAGTAGTCGACCGGGGCACAACTGGGCTTCATGTCCCATTGTTACCTCTATTCCCACACGTGTCTATCGCTCCAGACACCAAGGCGATGGTCTACTCGCTTCCTGGTTTTCTCCAGGATGCAGTTTAAAGGGAAACGACAAGACTCCGCTATTCGTTTTCTTCAGTAATAAAACCCTTTCAAAAACCGATGGGACAAAAGTCAGTCGGGGCGCGTAGCGCCGTCAATTTCCAGAGGCCGAAGGTGATAGCACTATCGGCTCTGCACTCGGCATCCAATATATCTGCTGGGTATTTCGCCAACTTCAAACTCTGCCCAATATTTAATTCAAAGAATTAATCGATTCACTCTAAAGAATTTCAATATGGCGATGATCCAAGCGATGAATCCCTCAATTATACATAACATTGTTCAATCTTTTCCTGTGCGGCGTCTTTTTTGAAGGTTCGTTAGGTGGTGCCGGGTAGACCATCTGCCCCAATCCAAATACTGTGATTCTGGCACAATGAATGAATATGCAGATACAGAAGCGAATTCAAAAAGCAAATCGAAATACACACTATCACCAGACAAATTCAAATACAAAGAATATTTCTCCGGAAATCATAAGATTGTTATTCATATTAAGACCGGTTAACGAGGCTCACTGCACTGACGACTGACTTTGTTGACCGATCGCCCAGGCTGGGCCTCTGAGCTGGTCTTTCTGGTTGACAGTCGGAACTCCTGTTCCTCTCCTGGTGGTCGAGTCCCGCCTTCGGCGCCCTCTCCTTAAACAGTCGAGTTTTTGGCCACTATTCAATAGCGCAAGGATGGACGAAAGCTAGGGAAACGTTCGAAATACTGGGTGTCTCTGTAGGGCCTATCGTGTCTTTATCATCTGTCAATGTGCGTTTGCAAGCACAGAGGGTCGGCGAACTAGCCACGGTACCTATAGGGACCCGCCACGATACCAAAGGGAGAGGCATCCTCGGCTGTATCGGAGCGTGGCTACTACCCCGGCGCAAAGGTTCCGGTTAGGCACTATAAGACTAAAGGGGTCCGAGGAGCTAGCTCTCCTGGTTTATGAAAGAAAGAAGCAGCTGCCTACTCTGTATCCCGCCCCCCCCTGTGACCGTAATGGGGACGGGCCTTTGACCTATAGTACCACGAGGTGTTTTTCCCGACCTGTAACCCACAGGGACCACTAGCTACAGGGACGCACCAGGCCTGTAACCTGGCCTGTTGTGGCATAGATGCCAATAGAACTACCTCTACGCTCCTAGCACAAAGGTAGTCGGGGAGTTGAATCTCTATCTTTTGCCCCGGCCATTCCGCGATGGCGTGTTCGGGAGGGCGGCACCCAAAAGTCTCTTTGGTCATTCTGCTATAGCAATATGTGAGTTTGATTGGTGTATCCTGCGTAAACCTGTATAAATGGGCCCCGCTAATAAGATGGCACGATCATCGTTCTTCGCTATTACTACCCCGTTTCAAAAGTCCTACAAGGCCCCAGTGAGCAATCGCATAACTAATCTATAGGAAAGGAATCTAAAGGTCTCTGCCTAAGGATGTCCAGTTGCCCATAGTCCCACCTTGGGTCCCCTGAGCACGCATTGCCAGAAGAAGCCTCGCACCTCAATTTGTATGTTGGTCTCTGCTGAATGACCTTCGGCCGATCGTGCTGCTTCGGGCCTAGACTAGTCCCCTCGAACAAGGCATCTGTGAATAGCGTGATCAAGGTTCTTCCCTCGTATACGAGTTTAAGTGCGGCTGAACCGCAGCTCCCTTCGCTTCGCACCAGCACGATCAGCACCTTCAGGGCCGCCACCACCTCCAGCCAGCACCGAGCGCAGGAACCACCCTGCCTGATGCTCTTCGGCCTGATTGGCTAAGAAATAACTCCGCCGCGGCGCGCTTACTGCGGCCTTTGGCTTCGCATTTGTCGACGTCCCCACTTCTACCAAGTGGCCAAGCGAAGCCCAAGCAGGTTAGGACACCGGGTAAGAAGCGATTGAAACGCACCCCACTATCATAAAGAATAATAAGACTTGTTTACCGGTAGTGCTATTGTGTAAGAAAGGTTCGGTTTGTAGGTGTGTTGGTGTTGGAGTGCGGATTTCCGGTTATCGCTACCTAGGTTGACTTGTCTAGAGTGAGTAGGTAGGACTAGTCCTGAGTGAATCCTCCTTCTCACAGTTATTATAGTTGGCCGTTTAACCTCGCTCCGCGCCGGGTGCGCGAGCGCCAAACCTGCCACCTAAGCAAGGCAGCTACCTCATTAGGTATTTGACAGTACAGTAAACCAGAACCACATAACCTAAGAACCGCCTTTTGTCTAGAGCGTGCTTGCACAACTGGTTTCCCTATAAATACATTGTGAGTGGTGGTTTCCAATGCAAGCTTTAAAGCTCTCCAACCACAGTGTTGTTGAGTAAACACTGTAATCGCCCTTCCTTCGCAGTGTGTCCGGGTGACTCTTCTGGTAAAGAAGAATCCCGTCTGACGTGAATAACTGATCCTTATGGTGTGCGACCGGATAAGAATCAAATGGCGTTCCACATGATGTTGTCTGCCGTGTCAAGTTTATATCTACGTGTTTTGTCTGTGTATATTCGCATACCATTGCGCGTCCCCATGCCCAACCTCATCCTTATATTTGATTGTTTGATTCAAACTCTTATGCGCGCTCAAACACGGGCTCGTCCACGTACTCGTCAACCGCCCACAGACTCATAAACGGCCCCGCCGACCTCCGGATGCTGGGCTGCTGCGGGCTCGCGTGCAGGCTTGCGGGGGGTGCGTTCTCGTCTGCGGGCTCGCACGTGGGCTCGCGTATTGAATCAGCAAAATGAAAAGGGTGAAAAAGCGCTAAAACAAACAGAGAGCTACCCTCCTATTAAATATAGCTTTCTGTGTGTGCGTGTGTTTTTGTCGTTGTTGAGAATTTTGTTGATTCTACGTCCTTTGACCCTGTGCGCTCATCCGCAGAGTCGCCTGCGCGCCCGCACTGGCATCCGCACCCGCTAAGCCATCCGCACGCGCATCCGGTGCATAGATTTGAATTTGAAGCGCTCTAAAACTGTGTGGATTTCTTAAAATATCTATCCAATTGGCACTATTTGGTCTCTTTTGCTTTTGATTCTGATGTCTGCGGCAGAGGCGCCCGCATCCGAGACCGCCGCACCCCCCGCAAGCCTGCACGCCCGCGGCCGCATATTGAAATGCGGAGCCTCGCTAGCCCCGGTTTTCCGAGGCCACAAGAACAACCCTAGGCCGAGTCGCCGGAAAACTCGCGGCCTCCCGTCTCTAAAATCTTCCCAAACAACAGCCACTCAATTTAGCATACTTGTCTTTTGTGAAAAGATCATTGAGCTGATACACGTGAGTAAGTTGCTAACCAATATGCTTAAATCCCTGCCAGCGTACTTTCCCATCCCTAGTAGCTGTACTCCGTCATGAACCGAACCGCGGCCCTGGCTTTTGGCCTTCTCCGTCTCCCGCGAATGGACATTGGGTATCAGTCTCAAATTTACTGTGGTTTCACGCTTGCAGCGGGGCATTCGGTCTCATCCCTTGTTAGCCCAGAGCATAAGGCTATGTTCAGGTACCATAGTGATCAACCATAAAAGGAACTATGGGGCTTTATTCTATCTACGTGTTGTTCTGTCTGTCTGTTCGATCTTTCTTTTCGCGGTTGTCTTGTTTGGCTTGTCCGTCTGGGCGGCTTGGGCAGGCTGAACTGTCTGGTCTGAGTGGTGGTCTGGGGGCGCAGGCGCTGTGCATCCCTATCGAAAGAAATCTCGAAAGAATCATAATTAAAACAAGCCGTCTGACCAACCTTAAATTGCTCCGGTTTGCTGCGGCTGAAAATTGAGCGAATGCTTAAAAGTGATTCCGCGGGCGGCTACGTCCTCGGACTCGTAATCGGCCCTACCCCTTTTTTGAGAAGGGCACGGCCGGAGAATTGGAAACTCGGACACTTCGGACATCTTCTGCTCGTAATCGGACCCGGCTCGGCCCTAATCGGAATGGAGCTCGGAGGACGTCCTCGAACACGGAGGGTCTGAAAAAGAGCTATCTGCGCGCACAGAAAAGGTCGAAGGCTAGATAGGCGCATAACCGGTKAGCTATAGTGCCATCCCGAATCGGGTCGGGAGCGTTGATGACGCGAAGCGAGACTATTACCCCTTTATAGCGTAGCTCGAGTAACAAATAGCCGAAACAACGCTAAAAGTCGTGATTTCAGTGAAAAGAATTTGGGGAGGCTGTCACGAATTGCGATTCGTGACAGCCCGGCTAGACAATCTTAGTAGTTCAGGGTTGATGGGACTGTTTTCGCTTCGCTGGGCTGGCTGGAGAGGTGCATTCGAGGCACTCTCTCGCTTCACTGATCCGGCCGGGCGGCTGTAGGGGCCAATAGGCGTTAGCCCGGCAATGTGCCCGTAGGCCGGAGGCGGTAGGCCTAAAGGCTCCCGTAGGTCGCCCCGCTTATCGTTTATCCCCGCATTACTTCATGACCGACCTTATAAGAGCCGAGACCACTATATCCGCTGATAAGCGCCGCCCACTATATCCGCGGCTCTCTCGTATATATGGTAAAATCTGAAAAGCAGTCTTCGGTTATCTAGGCATTATGTATGGTGCACTTCTACTTTTGCTGGGCGCGGGACCTACTGTATCGCTTGATCCGGGATGCAGTAATTATCCCCCTGGTAGCAGTAGTGGAAACAACTAACGCACTGTGGAAAATCAAAGGGCTAAGAAAGGGCGACTACCACTTGGGCCCAACCAGACTAATCTGGAGGAAAGTGGCACAGTGAGGGTCCGGCTCTTAGACATGAGCCCTTCTGTCAATGGTAGTAATGGCAGTCGTAACCCTCGGTCAGCGCCATGCGTACCTAAGTTGGCTTGTCAAGTGGTGTTAGAGGCAAAGCGGAAGACAAGCACGAAAGTGGAGGTCTAAAGTGTTGAGGAAAATTTGGTAGGGATGCAGTCGATTGTTCAGTGGATTTCGAATAGAAGCTGCGGCGAAAGGCGAGACCGAAGTATGCCGTAAGAAAAGGGAAAAGGCGAGACACGAAACTCGAGGCCTCTGGCCTCCTTCGCTCCCTAGAGTACACTTCCTACAGATTGGACCCGCACTTTCTTTCCAGCGCCTCCCGACTAACCTACCTACACAAAAAGCATATTCCGTTCTCGTCATTTTGTGTTGGGTGCCAATCGGAGTCAATTTAACTCTCCGGGTCCCCTATAATGACTTGGTTGGCAAATAAAGCCTGGAGATACCCTTTCTACTCCGCTGCCATTACGTATTATTAATGAAAGGTGAACTCTCCGGCCACCACTGAGTTGAGAAATGAAAACAAACCTAGTTGGTTTTTGTGTCAAGCCGTGCACTTGACCTTTTGTAGGTAGTCCCGGGTGAACCGGGCACTATAGGCGACAATTTCGGACAAAGGCTATAAATTCTCGTCGCCCGCATAAAGATGTATCTCATGTATGAGCACTTATGTTCATCCGCTATGCCAGAATCTCCAGGACCCTGCTGTGGCCGCCTCCTGTAGGACTACGATATCGTCTGGTTCGCTGATTCCGGTTTCTTGGTCAATCAACCCTATGGAAATCGGGTGGCAGGTGCAGCCGACTCGCAGAGGACGCTATTATATGACGGATACATTATCGAAGGATAAATTGATTCTCCCGAGAATATCGGAGCAGCCTCCGTGTCATCCGTTCAATCTCTTTCTCCTTTTTTATCACGCGTACTCGAATCGAGAGAGTGACACGCGCGTTAGAAAGAGCAGGCCCGAGGCTAACTGGGATTCCTATCGAGCGATCCACCAAAGGTGTGAGGAGAACCGGAAGCCAAAGCAGCCCGATAGGTGAGCCTTCGAAATTGGTATCGGCTTCTGTGGTTGCCCTCCTCCTCCAGCTTCCCATAATAAGGATTCTTAGGGTGGGCCAATAGATCTTATCCCTCCCAGGCGCCCAACTCTTGCAGTATAGGATGCGCTAGTACGGGGAAAACATCGATTGATCACTCTTTCGTGGAGCAAAAAAGAATAGGGCGATGAAGTCCCTTTCTGAATGCTGAGGCAGATTTCGTTACATTTTTTAGCTTTTTCAGTTCTTGCTATTCCTCATCCGACTCCTTATTTCTTCAATTCCGAATCGGGCGAAGCCACGATGGAGCAACGCAACCTATCATTATACGTTCTTCTCCAATCACTTGCTGGTGCATGCTGTTACGTAGTCTCGGTAATCAGCAGCTCTCTATTAGACGTGATTTCAGAAGAAATGAAAGGCCAGAGTAAGCCATTCCGCCGCAGGCAAAAGGAGATCTTCGGAAACGTTGTGCCGCGGATAGACAACCGGTTGCGAGCTAGTTACCACCTTTGCTTAATCACTTCCCTCCTACAGCTGCTTTCACCCGTCCAAGAAATACGTCGTGGGGTACAAGGGAATATGCATTCCAGGTCCATCATCGATCATTTCGATGATCGGTCAGTCCATCCGTCCTTCCCCTAGGTCAGTCCTGCTATCCTTGCCCTCCGTCCTTGGCATCTATATATAAATCACACACTAATGATGGCATTAAATTCGACGGTGGTGAGTTGGAAGGTCGGCACATGTGAGACTTCATTGGCACTTCGGAAAAACACTACTTATAGAGAGCTGATTTGAAAGACGTAGTATCAGCTTGCGTTCAAGTACGCAAATGATTGGAGAATCATGTATCTGAGAGGGTGGAGCGCTATACAGCACGTTTCCACTAGCCGCATTTACAAATTCTATTCTTTGCATTTCACGAATTACTTTTCATGGCTGGGTTACCGATCTGGCACACACAAGGAGCTTCAGGGGATTTACAGATGGGCATTCAGTCTCAATTTGTCGTTAATCAACAGCTGGCTTTTCACGAATTACTTCTCATGGCTGGGTAAATATGGGAATAAGGATGGTACACTTAAAGCCTTTAATGAAATACTATATCCGTACGCCGTTCGGAAGGTGTTTAAAGCCTTGTGCCTTTCCTGCTTTCCGAGCGTACCATGGTTGAAAGTACTCATGGAACGAAGGCCAGAGACGATAAAGTCGGTTGCCTTGGCAGGCTCCGTAGGCATCTTGACGATAGGGAGAAAAGCTACGTTGATGGTCTAGCGATGAGATTAATTCGTTGATGCGGTTGGTTACGTTTATGGCTTGACAGCCAAATAGGGAGTATTACGATAATAGTCTGGCCTGGGTTCAGGGGGTCCATGAGACAATGAGCGGCGGATCCACATACTTCTCAGAATGGCCGCCATTTAACCTACGGGTCCATGATGGATTTTTGTAATCTGACAATCTCTCGCCAACAACCTGTAATCTTTTGGGTCAATTCTTTCCTTTCTACCCGCTACGCACTTACTCCGTTCAATTCCCACTCCTGTCTTCAGTTGTTGCCGGCAGGCTATTCTCTCTACTTTCGAATGGATACCCAAAGGATAGAGTCAAGATTTGACCCGGAATCATGTCTATAAAGGGCGAATCAAGAGCTTGCTTCTAGGAGTAGTCACGCATCGATTAGCCGATTGACTGGCCTTTTGGCCTTGATTAACCAGTGGTTGATTGGACGCACTGGAGCGAAAGGGATTGGTATTTTCTATTCTATGAAATCACATACGATAAAGTCAAATTGGTAAATCATTCGATAGTGAATGAAGAATAAGTTTGGCTGATGCTTTTCACTGTGGCCGAAGACTTGAGTCACGCGACCAGCAGCTAGAAATTTAACCAGCTGCTTCTGAATGATTGTATCAATCGGATCAGCGTAGTGAAATGAGAGCGATTAATTTTCCCGTAAGGTCTTCGTGGGCCTCCGACCTTAGAAGGGTATGCCCGGGACCCGGCCTTGTGCCGGCGGAGCTTCGTGCTTATCATCAGGGTCCGGGTTTTGTGCTTATAAGCCAGGCAAGCCGGGCGCTCAAGGCCGCCTTTCCGGGCCTAGCCTTCGGCCCGGCTTCCTCTTGGGTTTATCCCTTCAAAAAGAGATCCGATATCCGAAAGTCCTCAGCTTTCAATGCACCACCGGATGAAGGGTTCAGGTGTTTAGCCTTTTCTGCACTTATGTTMTGTGGGGAATGTGTTGCGAAGGGGTTGAGCTTGAATCTATTCCCATCCTTAGCCGCGGAGACCTTGACCTGTTCTTCGTCATGGCATCTGTGCGGGTGGCCCCCGTGTTGAAGGGCCCAAGGAAGATAGATCAGGCGGGTAGGGCCGTAGGCTAAGGCGCTTCCGCCCGGCTGGACGCGGGCCACCGTCGAAGAACGCGTGCCGATAGGCACTTTAATAAAGGGCTTTAGCGCGGTCGAAGAACGCGTGCCCCGGCTCAGAATGAGGCTAAGGAAAGATAATCTGCATTTCAAGGCATAGGTTCCAAGGTCTAAGGATTGAAAGGCAGGCCTAAGAATTGGGTAAGCACTCATAATGTTTGCGGTGGGTTACTGAACCACTGGTCAAGCCTTACAAGTACAGCTCAGAATGAGGCTAAGGATAGATAATCTGCATTTAAAGGCATAGGTACCTGGTTGCATAGGTTGGTCGGGGTCTAAGCGCGGCGGATAGCTTCGGCCTCCGGTTTCCCGTGCTTTTCGACCATTTCCCGCCCGGCCTTTTGGGCAAATACCCGTTTCGAAAAAGTGATCCATCGATGGCCGAAGGCGGAGGCCGCTTCGGCCTCCGGTTTCCCGTGTTTTTGAGCATTACACGATTTCTAGGTTAGAAGACCTTGAAAAAGGGAGCCATCGATGGCCGAAGGCGGAGGCCGCTTCGGCCTCCGGTTTCCCGTGTTTTTGAGCATTCCACGATTTCTAGGTTAGAAGCCCGTTTCGAAAAAGGCCACCCTCGATGGTTTCCCGTGTTTTTCGAAGCCCATTTACCGATTCTTAAGCCAAATGACCTCGAAAAAGGCCACCCTCGATGGTTTCCCGTGTTTTTCGAAGCC
>Contig104+113598
TTTGAGCATTACACGATTTCTAGGTTAGAAGACCTTGAAAAAGGGAGCCATCGATGGCCGAAGGCGGAGGCCGCTTCGGCCTCCGGTTTCCCGTGTTTTTGAGCATTCCACGATTTCTAGGTTAGAAGCCCGTTTCGAAAAAGGCCACCCTCGATGGTTTCCCGTGTTTTTCGAAGCCCATTTACCGATTCTTAAGCCAAATGACCTCGAAAAAGGCCACCCTCGATGGTTTCCCGTGTTTTTCGAAGCCCATTTMCCGATTCTTAAGYCAAATGACC
>Contig105+115119
AATCGTTGCAAAGGCTCAATGTATCTATGACCCGAGTGATTTACCCACGGTTAGAGCGGAAAAGGTACGAGTAAGAAAGGGAGGTTTTGGTGCTTCGATGACACGTTACGCATTATACCAGGAATAAAACCAACCCATTCAATCCCCCGCTCCCCCAAATTGACAGTGAAATCTTCACCAGATTGAGCGATATGACAAACTATTCATCGCTAGATGACAACACTCCTTCTCCGGGTGCTAATACGTTCGACCATTTCCCGATTCTTAAGGCGAATGACCGTTTCGAAAAAGTGCTCATCCATCGATGGTTTCCCCTTTGTGGTTTTCGACCATTTACCGATTCTTAAGCCAAATGACCTCGAAAAAGGCCACCCTCGATGGTTTCCCCTTTGACGGGGTTTTCGAAGCCCATTTACCGATTCTTAAGCCAAATGACCT
>Contig106+27772
GAGTCTCGCTAGGTGTATAGGCGGTTCGAAAACACACCACGGCCCCGGGCGACCATGCTATACCCGAAGCTTGGGGCGCATTCCACATGGGGGTCTCAGCTAGTAGTGTGGCGCACCGAGAACATCCCTTCTAGCCATGTTGGTACCAACCTTCATAGGCGCCTAATGGCTCATAATGAGGCTAAGTAAAGATAATCTGCATTTCAAGGCATAGGTTACAAGGTCTAAGGATTGAAAGGAATAGGTTACCTTTCTCAATAGGTTCCACAAGGTCTTCATGGCAGGGTAAGCACTCATAAGGCTTGCGTAGAGGCTGGTCTTAGGCTGAACCACTGGTCAAGCCTTACAAGCACGTAAGGCCTCCGGCACACCTGTAGGCACTTAAAGGGCTTTAGCGCGCCTTTTTGTGCCGCGCCCGTCGAAGACCCGGACGCGGGCTCCTGCTAGCCCGGGCACCTCTTTGAGTCAATGGCTTTTGCCCTTCATTCCATGCATTTCATGCCTGGAATGACCTAAATGACCACGAAAAGGGCGGCGCGGCTATCCGGAAAAGTGCCATCGATTCGATTATCCGATTTCAAGCCCATACGGTTCCCAGGAGAAAACTAGCCCTCGTCACAGACATAGATCCTCGAGTAGGGGGGATATCTCATCGTCCTTATGCCTCTGCTTCCGTACTCCCCCACCTTTCAGATATCACCACGGGCTCTATATAATAGCCCGCTTTCTCGATATGAAGAGCTGAGGAAGATCCTTGTCGTTCTCACCGAACAGCCAGCCTAACTACTTCCATACCTAACTCCAGCTCTTACGCATTGGGACGAAGACGGACCAAGTAGTCGCAGGCTATCTATTCCACAACGGAAGTTGAAAGATGGCTAGGAATAGAAGGTATCAGCCGCTAAAAGCCAAGACACTTTAGTTGAGGCAGGGCTAAAAGCTCCAACCTCTCCTCTTCCTAACCTCCGGCTAGGAGCATTTGTTCAAATACTCGATTGATTGACTACACAACCTCAACGTTCCCTGGATAAGTAAGTCGGTACACTCGTTCTAGTACTAATGCTTATCCGGGCATTTAAACGGAGAATATCTGCATTCCTTATCTCTGGGCTATTCGCCGGGCTTCTACTTCTAATTAGATAAAGTCTGAGGTTTGCCACACAGCAGGCATGAGGCAACTCGTAGAATTGGGGGGCCGATTTTCTTAATAATTCGTGAACTCGTTCGCAAAGCGTAGCTTTGCTAGGGCTCCTTCGTCGCCCCTCTCGAAAAAGGGCATCTATCTATATAAGAAGATTTTGGTTGCTGCTTTTCCTTTTAGTCACTATTTATTCGCAACGAACACGAAGCTACAACGAGTGCCAAGAACAGACTTCGTGCTTGCACGGAGCAAGTTCCTTATTTAGATCTTGTTGGCGCCGCAAATCAAAATCAAGTCCCGTAGCGCAGAACGCACTATGAACGCTCCGTTGGGACCCGGGGGACCTTAGATATGCGTTGCTTCTATATAATACGCGTTTTCTATTATGGATTGCTAATTCGAAGTACTAATTCCATTGTACCTACTTCGGTTTTCTCTCTGGGAGTCGCCTGAGAACATTACATTGAAAACACATTAAAAACTGGACACAGGAAAAACCTGTACATAAAATGATGTGTCTGAAAAGGCCGAGAGTAATCACTCTAGGCGCACCTGGTGTGGTGACACGGTGATGAACGCGGGTAGTTCAAATGAAGGTGAGTCGACTCGGATCTACATAACACCAAGTGGGACATGCTTTCTGTATTCCAATATAAGCGCCTCATTCAGGTATAGTGACACGCCGAAAGAGCTCTAAAGCGCTCTAGTTCAGTTAGCGGTGACTGGCGCACATGCTCGCAACCTAGGGCGGCTAAGCCGAGGCGCGTAGCGATAAAGCTGGTTAAACCTTTCAACCCGGACCTTTTAGGGCGGCAGCTTCCACCTCAACCGTTGCAACAATCTATTCGCGTGATAGAATAGGAAGAATAGGCTGCCCTCGCATGCGCATGATGTATGGGAACCGTAGGAATGTGCTGGATGGGGGTGGATCAGGGGAAGAATGCTGATGAATGGATTGGTGCAGTGCCAATCCGATTATCTGCTTCTAATAATCTGAATGCACGATTGAAAAAGATGAAATCGAGTCAAACCCAAAATGCTGTCTCTCACTTCCCCCTATTGCTTTGACTTAGCGAGCTCGCGGTTAAGATCTCATCTCGCTTCCGCCGCGGGCAACCAACTCGATCCAGCCCTACCCGATCCGAAGACTTCGTGCTAATCGATCACCTCACCGAGCCGGCTTGCCGCGCCCGTGACAACTTCAGATAGCCGGTGGTTCTTTTGGCAAGGATCCGAAGCCGATGACAAAAAGGATCGGGTCGATGACTAATTCCATAGGATCGAGCGAATCCTTGAGTCGAAGACTCCACACACTTTCGTGGCGCTTCGATTTCAAGCCTACTGGATATAGAGGCTCTCCAGAAAGGCGCCTTTCGGCGTAGGTCTTTGGTTTTCTGCTGATCCAGCTACGGCTGTAGGTACAGGCTTATCGTGCGTCTCCCGTGTTTCAAACAAACTTCTGAGAGACGTTCCAATTCAGCACTCTTTCCTCTGGCCGCCGCCATTCGCTATGGCGTTCTAGCGAGATTCAAGCTTCGGAATAGAATCGCTGGGAGGCCTGCAGCAAAGCAGGCACCGACATTCAGCGGCGGAGCTTTTTCGGCTTTGATCGCATCTATCGCATTGATCGCCTAGAAAGCGCGTAGCGCACAATGAACGGGATGAACTGATCTAATCTTCTGCGGCTACGCCTTCGAAAACTTTGGCTCGCTGGCTAGTCAGGGCCTTTAGGCCCCAAAAGGCTTTCGAAGTGGGAAAACCTAGGCCGCCGCCCAAAAGGTCGAAGACGGCCGGCAAGCCACCAAAGGTCGAAGGGCCCCCCGCGTCCAGCCCTAACGGGCCCGAGGACTTAAGTGTGCCGATAGGCACACATTTGTGCAGACGCCCTTCGCTACTCAGGGAAAGGGTGGTAGCCTGGCCCTCGTTCCGGTGCGTAGCCGGGTTACTCGGTAGTGACAGTCGCCCGTAACTGAAGCAGCAGACTCAGTCGTCGTCGGCGCCACCTATGGTACGCGCTTCTTAAACCTTCGAAAAGGGCCGGAGGACTTAAGTGTGCCCCGCCTTCCTTTTTCAATAAACATAGATAAGAAGAGCGTAACTTCTTCTTTGTAATTCCCCGCCTTCATAACTACGACCTATGCAAAGTGCGCCCAGCTCCTCCCAGAACAGGTGAAGTAATAGGAGTGTAGGTATGACCAATAGTTACGCATCACAAGCTCATACTCTCGGGGCTATACGTGCCCTAGGCCGAAGGCGAGATGGGATGCACACCACCTCCCTCCATGCAGGAACCCACGATTCAACACACCCATGATCGAATCCTAAGCCTGTTCATCAACGCATGGCACGAGTTTTTTCTTCTACGCGTTCATGCACACCGCTTAATAGCCACTTTGACTTTAGAGACGGGGCTTGCCTGCTAGAGAACTTGCTTGCTTGCTTGCCCTGCTACCTTTAAGCCCCGCTTGCTAGAGAGCTTGCTTGCCCTTAAGGGGTTTTGCTTGTTTGCTTGCTTTCTCCTGCTACTTGCTCGTTTGCTTGCATGCTCTTGTTTCTTGCTTGTATGCTAGGTGATGCTTGCTTGGTTGTTCCAGAGTAGCTTGCATGAAAGGCTTGCTCGATTTATTGATGAATGAATGGTTGATCCGCCGGCAAGGTGTGCTTGGTTGCGGCGCTAATGGTGGGTTGCTGGGCATGCTCTTGATGCTTGGTAGCTAGCTGATCTTTGGTTGCTTGGTAGGTTGCTCGCGCGAAATAATCGATCAATCAGAAAAAGCGTGACATCTGCCACAAATTATGCGCCCAACCTTCATATGTTTACTTTCATTCTTATCTGCCTTACCATATGCTTTACCGCCTTTATTTTCCTTTTTCAGTTATTGATGCGCTTTAGTTTTCTAGTTAGTTCCTGGGACTGTTCCTGATGCTGGTCCGCTTTTCCAGCTGGAAAATATTTCCAGTTCTTGTTTATGTTCCATAAGTCAAAAATCTTCAACCAGCTTTTTCACTTCAAAGTAGTTCCATAAGTTTTGGGGTATTGTTAAATATTTCCAGTGCTTTCCGATTGTTCAATTTCCAGTTCCAGTTACATAAGCTAAAGCGGATTTCCATAAGCTAATAGAGCCAATTGTAAAATATTCAAACCAGTTATACAAGCGGGCCGCAAGAAATGCGAGATGCAGAGATTGTAATTGAGCCTAAGGTGGCGATCCGCTATCTTCCCCTTGTTCTTTCGACTAACCCAAATCCCCCGCGTAGCGCCCTAGAAAAGCCAACAAGCCAAAGACCTGAGAAGGGAACAGTCACTGAGCTCGAACTCTTGATGAAGCCCACTGCCACGTATCAGACCGGCACATCGCCCCATGTGAATATTCATGTATATATTGTATCTTCAACCTTGTTTCGGAATTACTCTCGTTCCTTGTTGTTCAAGCGGAGCGTCAGCGAAGCGCTGCCAGGCACTACTACAACCTATGCATGCATGGGTTTATGCCGAATGCCTCCGCATTTCGCATGCTAGCCCAAGCTGCTTCGAAGCCTCCATTATTACCCTAGATGACTCCTATTCAGTCTGCCCCCTCGATATTTCATAGCCAACCTTAGAGATTAAACCAGTCATTGAAGTTTTTTTATGAGTCAGCGCTGATTAATTGTTAGCTGACTGTTTCATAGCCCGATCATCACTAGTAGAATAGGTCATTGACCGAGGATCGAGGGTTGGTTGGCGCAACTGGTTCCGGCCAGGCCAACGTCCTATTGCCTCCAGTACCAGGATCTATTTCTCTCGGACTCAATATTTTGGTCATTGTTGGCATAATCTAAAAACTAGCCATACATAGATTATAAGGATTGGACAGACATGGGGGGATCATGGCCGGTGCCGCGCTGAAACATGCCTCGTAGTTGATTATTGAGAAGGAGCCGGATGTACGTCAACGCTCTTCTTCTTTTTCTAAGGCCTTTACGTCGATACTCGAGTTTCGATCATGCATCTAGCACGGCGGCTCTTGGCTTTGGCCGGAATAACGAGATGTGAGGCGGCGCCCCGCATACACATGTGCACGCGTGTGTGACTGAAGCCAAAGCGCGCCCGGCCGCAGCACACCCGGGTTTTTTGCACACCATCTACTGATTCTTAAGCGGATCAATCGATGGTAGGTTGCGCAAATTCTGTTTATGCACAGATTGAGTCTTCAAGGCTTTTCAGTTAACCGGCTGTCACAAGTTGAGATATGCGAGGTTCTGTCCTGAGGTGTTGGCGCTTGCCCAACCTAAACAAAGTCCATCGGCGTGCCTGATCGGGAAGTGGGCAAGAATATAATCAAAGGCTCGTCTGCGTTCACAGATATCGTGCTCAAGTCATTTTATCAGTTAACAACCTCGACTTTGTCACGAGTCAAGATAAATCTTTTTGGGGTCTCTCGCTCTCCCTCGACAATGAAGTGGTCGAGTGCCTGCTGTGCATGCTGGTTTGTTGAGCTTCACTCGTATGGTAAGGCTAGCTTCGGTACTGTGGGCTCGGCTGAGAACGAAATAAAGTCTATCATGTTGGGAAGGCTGACAATGAGTGATGCCTTGTTCTGTTGGGATGGCGATTAAAGTAGCTCAAGGCAGCAATTTTTGTTTCTTTTTCGTATGTATGCCATTCCGTCGCAGCAATGCGCCTTCGGCCTTGACTTCCGATTTGACTTGTCTCCCACCTGACTTCGCGTATGAGCACTTGCGTCTTTGCCTCTTCAGCGGCCGTTTCGACAAGGCACCTGTGAATACCATCCTTCCCTACTGTGTGGACCGGAGATCCGACCCACTATTGGAATAATTGGTCATCGGTTTTCGTAGAGCCAATTGTTCAAGGAATCAATCAAAAAGGCAAAATCGGCAACAATTCTTTTACTTTACAGACTTTGACCTGGCTTCTTGCTCTTTCCAACAGCCGCTTCGCTCATTAGTGAAACGGGTGTATATGGTTCTCTCGATGAGTCATCATATATTATTTGGCGGATGAGTAAACGTATATAAAGATATATCACAAAAAAGTTTGTCGAGTGTGCGATTATGACAA
>Contig107+1280
AAGACCTTGAAAAAGGGAGCCATCGATGGCCGAAGGCGGAGGCCGCTTCGGCCTCCGGTTTCCCGTGTTTTTGAGCATTCCACGATTTCTAGGTTAGAAGCCCGTTTCGAAAAAGGCCACCCTCGATGGTTTCCCGTGTTTTTCGAAGCCCATTTACCGATTCTTAAGCCAAATGACCTCGAAAAAGGCCACCCTCGATGGTTTCCCGTGTTTTTCGAAGCCCATTTMCCGATTCTTAAGYCAAATGACCTCGAAAAAGGCCACCCTCGATGGTTTCCCGTGTTTTTCGAMSSC
>Contig108+9372948
CCCCGGTAAACCGGAGGCCGAAGCGTCCTCCGCCTTCGGCCATCGAGGGCTTTTTCGAGGTCATTTGCCCAAAAGGTTTTCCGGGAGGTAAATGGTCGAAAAACACGGGAAACCGGAGGCCGAAGCGGCCTCCGCCTTCGGCCATCGATGGATCACTTTTTCGAGGTCATTTGGCTTAAGAATCGGTAAATGGGCTTCGAAAAACACGTTGGCCAAAGGGGAAACCTTTGGCACTTTTTCGAAACGGTCATTTGGCTTAAGAATCGGTAAATGGGCTTCGAAAAACACGGGAAACCTTTGGCGAGGGCTCCCTTTTTCGAAACGGGCTTCTAACCTAGAAATCGTGGAATGCTCAAAAACACGGGAAACCGGAGGCCGAAGCGGCCTCCGCCTTCGGCCATCGATGGCTCCCTTTTTCAAGGGCTTCTAACCTAGAAATCGTGGAATGCTCAAAAACACGGGAAACCGGAGGCCGGAGGTGGGGCCTATGCCCCCGCATTTATGCCCCGCCTTCGCGGTTTCCCGCCTTTAGTGCCGGGTCGGTCCTGTTTATACCTGAGAACACGGGGTTATTTTGTGGCTCTTTCTTGATACAGCGAATTCACCTTTAAAAGACACTTTATTTAAGTGTCCCCACAAAGTCGCATATCCGGAAGGAAAAAGGATTTCAGCATACAGAGAATATCCCAATTCGATCATGCATGGATTTCCGTGGAAATTCGAATCAAGAAGATATATCTTCCCAGTCACTTTTTAGGGGGATATCAATTCATTTCCGAAAGCCAAAGCAGCCCGAAAAGTGAAAAGCATGGTTCCGACCTTCCGAGGTCCTCATGCATGAAAGGAGTGCCCTTTGCGAGTAGGTTTTTCCATGGATGGCGGTTTGGGTTGGTTCTTGTATTTGATGAAAAGGTCCCTTCGTTGATTAGACTACTTCCCATAATTGTGTTATCTAGTGCTTAGCTTTACTTTTCCGAAACTTCGAGGGCATTTATGCTGGTTAAAAGCCTATAGTGATTGAATAAGATTGATGGATTGATAGCGAGATTCCATTTACTATTTCGGGTTAGTGAGTGAAAAACCCGGTTGACCGGGTATAAATAGCATAGTTTCAGTGGCCGGATGGGGATAGATATAGAAGGCCATGCATTCATTGGGTTCTTGATTGGATTAATAGTTGGATTGTTCCCAGGCCTGGGAATGTAATTAAAGTTGGATAGCTGGTACTACGTTCTCTTTACGAAATGCCTTTCATTTGTTAGATGTGATCAATCTCGTTAATTCGTCTAATACCAAGGCCCCTGAGTGATGACTGTAGGGAGCGGTAACCAAAACCTCGGTCCGCGCGCAGTTTATCCATTTTCCCTCCCAAATTGATACGATCCCACCCTTTGTTGATAGTAGCTCCAGGGCAGTCAGCGTACCCGTGAACAGCCCTAGTACCGGACGGAACCGCACATACCGGACCCACGAGATTCGGGATGACGTTGAGACGCCGCCCTATCGGCACGTGGCTGTTGTTGTTCCATTCGCGCTTCTCCGCAGGTGGGGCAGCAGGTTGGTAATCTGTCAATTATTGTTGTCTAAAGACCGCCTGTTACCTTCCACCCCCGGGTTAACCAGCGAAATCGCGTTGTCGTTCTATATACTGACTGTTCCGGGAAGCCGCGAAGGCGGCTCGCATAAATGCTAGGCTTTCAACCAAGATCCGGCTTGGATACAAGTGTTTACGAGGCTGCGGTCCCGGCGGGTGAGGGAACGCAACAAATCGAGATAGAGGGGGGTTCCGCTGGCGAATAAGCAAAAGGAGAGAGTTCGCCAGCTTCGTACCGCTGCGTAGCTACCTAGGATAAGTGTACTTTTTGAGGGGATTCGTTTTCAAAGAACCGATGAAGTTCCTTGCAATAAACCTCTGGTGGTAATACGAAGCAGTGTCACCAACTGCCTCTATATATACATATAGCTACGTATGGTGACAGTAATTGATAATAGTAGTGACGAATGTTAACACGTAACCTCATTGGAGCTATCGCAAACAAGCTCGAAAGCTCTCGGGAATCGTTCAATCATTGATTCCTTGGCTCATAGAAGCGAGCGGTAGCGATCTTTCTTTTCTATATTAAACGAGATCGTTCAGCCGATGCTTCTATCAAGTGCGAAAGCCACTTGTCCGGGCAGCAAGGAATCACTGAGTTAACTCGCCGCCTTGGTAAGGTTGGGCCGCCTGACTAGGCCCCCTCATTCCCAGCCTTTGTCAGTAGATTCAGTAGGTAAAAAAGATCGTTGACTCGGTCTCTTACCCAGAATAGGTGAAGGGGCGAAAGGTGAAGTTCGCAAGGTAGCAGTTGGATCATTGATGTTTGAGCATCAGTGTTGGATGATGGATCTTTGAGCGGTGGATGTTTGATGTTGGTGTTTGGCGCTCAGGAGTAACCTTGTGCCCTTTGGAACCGGCCCGCCCTGGGTCAGTTCCCGGACCCGTTCATGGTGCGCTACGCGCCCGGGAGAAAGAGAGCGCTTTCCCCTTCCACAGATTGGTTTATTGAGAAATCCTTTTCGAAATATTCAGAAGATTCGTAAAAATAGCCTTTAAAGGTTTTTCTTTAGCTACGTGTTTTCGTAACTTTTAAAGAAAGGTCGAGTGCGAATGGAAATCTTAGTACTAGAAGCAGTGATATTGGGAATGGAAAGGATCAGTCATAGTTTGGGTTTGCATTATTAATGATAGCGAGTGAAAAGACAAAGTGCGGAGTGTGAAAAGCCATGAATCCCGGGCGAGAACCTAGAGTGGTGAAAGCAGGTCTTCAGTGAAGGTTGGGTTTCCTATCGTTAACTCGAACAGCACGGTAGGAGAGAGAGATTTACTTCTGTATGAAGCCCGCTCCGTAGATAAAGCCCAATAATTGATTAGTCAAATGGCAAGCGGAGCAATCAGAAATAGGAGGAGCTACTGGAAAACTAGGCCTGGGCGCTTTGTGGGGCGCATTTATGCGCTAGCGCGCCTTCGCCTAGGGCGCGTTAGCGCCGTCCCTCGCTGCGCTCGGGACCCCTGGCAATCAGTATTACTCGGCCCCGGCTTTGGGGGCTTCGACCTCCAAAAGCACCTTCTAGCTTWCGGCAACCTAGGCTTCGGTAACCAAAACCAGCTTACTTACTGGACTAGGCTTCTTACTGGACTCCCCGGCCACCTAGGCACTTCTGTCTACTCTATCTCTCTCGAGTCCCCAACGTGGCGCTTCTGCCGAGTGTCCGGGCGGTAACCTTATTCTCCGGATAAATTGCCTGAAAGGCCATTTACTTAATAGGAGGGGGAGTCGAATTCACATACACATTCATCACGGAGAGAGAAAGTCAAATCACTCCTCTTCGGGATGGTCAAATTTACTACCTTTTCTGCTTCCAAAATGGAGAGTTTCGACGCATTATTCTTCTTCATTTCTCGATCGGCTTTTTTTCAGCGAGTAGTTTTCGCACATGATGCATCTCTATCTCATTAGACGCTCCGCATTCGGCACACCCCTTGGAGTGCTGTCCTTCCCTCTGGTGATTTCTGGTTAAGGAGTCGTAGTGGATCTGGGAGTACTTCGTTTTCCCTAAAAAAATTGTAGGCGGTTCGGGCCCGATATCTAGTGAATGGTCTCCGGGGGGAGTTCTCCCATTAGATCCCCTCCCGACGATCTCGCCCGAATCATCCCCAACTGTTGATCGGTCATACCCGCGTCTTCTTCTTCGAGGGGTTCAAGGTAGTAGATAGATCCTTGCCAGCCTTGGCAACGTTTACCCGGGTCCGCGAACATCTTGGCTATTGGGTGTGTTATTATGTGCGTGATCTGGGAGGTGGCTCTTTGACGGTTGCCTGCTAACTCATAATAATAGTTGTTTTTTCCGCGAATTATCGATGCGCAGCGGGACACCGTAAAGCTCTGTGGGTATTAAAAGTAGTTGAAATTAGGCTTTAAAGCCACAAAGGGTGTCCTTTCTTGTCACAGAATCCCTTCTCCGCAAGTCGTTCAATGACCTTGCGAGTATTCACGAATAAGCTTTTATTACCTCTCCGGAGGTTTCTCACCTTCCGGATATCCTTTCCGTACTTCCGAAGCCGGTATGTATAAGCGTCCGAAAAAGGTTTATGAGGTATCCTAGAAATGGGATCTTTCCGGAAAGCCGCTCTTCCTTGATATTACTGTTCTCTCTATGTCGAGGTTGAGGTGTAGTCGTACTTGTTTCCGTACAGTGCTGGAGATCTTACTTCATTAGGATTTATCTCTTCGCGATTGCGTAGTGTGAACCCCGCATAATAGGCATTGCAGGTGCATAGGCAGGCACCTTTACCAAAAGCTAGTAGTTCTAGCGTGAGTGGGGGGATCCCCTGGCTCCCGTAGGTCGCCCCCCCCTTTCTCTTGAAGGGCGACTTCCAACCATCGGGCTGTCGCCCTACCCTAGGTATCATCCACTACGGGCTGCTGTAACGCTCGCTGAGAGATCTCGTTTAGTAACCTGTCCCCAAAGCGATCGATAGGTAATAAGATCAGCTCTATCGTGATGTGCCACTCCAACTCTGACCCGTATGCCGGGAGACCTCGTATGGTATGTAGCAGAAAAACGTCCGTTCGCGCCTCGCCCTTACTGATTGAGATTTACTTGTAGGCAAAGCATCCGAGATACAAAGCGCTTGGTTGGTTTGTGGTTGGCAAAGCCAACTTCAGACTGAGCATTTGGATGATGACCTGTTGATCGGCCGTGGGCTTACAGCCCAAACCTTAAGCGGAATTGCCTCCGGCCGATCACCTTAGATTCCGTCTTAGTACGAGTTAGCTTCACACTTCGCTAAAGTTTCACCTCTCGCCCATCGAAGTGATGTTCTTTCATCTGGTAGGAGAACTTGTCTAGAGAAGGATTTCCTGCCATTCCTGAAAGGCTACTAGCCCTTCTGTGGGCAGTGATGATGGAGTATATGTTCGGAGTGGACATGTTTATGCAGGATCATCCAGCAATTGCAGAATAAGCCAAGGAACCTCACTTTTGAACTTTTCAAAGGGCATTTATGCCTCGCCCTTCGGGCGGGGGGATACTCGATTAGCATCACGTTCATTATCAATCTTCATTTTTCAAGGAAACGCAGCAAGGGCGGATTGAAAGACGTATGGAGAGCCCCTGTACCAAAAAGGGAGGCCCCGAAGGGGCGTAGGGCGCGACGAAGGAGCGCGAAGTGCCGATAGGCACTTACCACTCGGCCGCAAATACTCAAAACATGTTTGACAAAGGCCAAATAAATGTACTTCGCACTCACTGGCTTCATACTGACACAACAGTACTTACTATCCCAATCACAAATACAATCATCGTGTGATCCTTCTTTGCGAATACGTCAAATTCTCTGCACGCGCTTCTGCCAAGTCCCCTAAAAAAGTCTGCGCGCGGACGGAACCTTCGAGAAACTGGCCCATATACCCGGGGCTTCGTTCGGCACCTCAGCCTAGGATACCAGTGAGAAGTAGGAGGGATCGGGGCTGTAGGCCAGTCTGAGGCTATCATCGCCTCCCCGCACAAAGGTGTGTGAAGCTATTGCGTGAGTGACGCTTTAGGTGTGAGGGGCCTAGCTGCTTTTTTTTACACAACACACACGTGTGTGTCATATCTAAGATGTGTGTTATCATTCGTCATACCAGATTCTTGTTATCAATTGTCATATCTGTAACATATGTCTAAGGGGAAGTGAGCTCAATGCGGTGGCGAAGCATCGAGTGAACGATGCGGTTGACCCTAGAGTCTACGACGAAGCCGGAGAGTGATAGGGAGACCCTAGAGTATACGACGAAGCCGGGTGGTGTCACGTCGTTTATCCCGGTTCCCCCTGTAGTAGGAAGCTGCTGTTGGGGATGGATCAAAGGCCCCCTGTAAGGAGGACGTAGTCCCTATCGAAGAGTACCGAAAGGACGAGGGAGACGGGGCCGCCTGGCTTACCCGCCCCCGTATGAAAGACGGAAAAAAAAGACGGGAAAAAAAGACCTTTGGAAGAGCGGCAGCCTGTAGGCACACCATAAACGAACCAACCGCCGCCGTTCAACCCCCCACCCCTCCCCCTTCCTGTTCATCAGTAGAGGAAAAAAGAAGTTTAGCTGTGTTTTGTACCAGCTTTATACTTTTACCATAAATATCCGGCTGCATTTAAAAATGAATGAGATTTACCATGAGGCAATTGAAAAAACAAGAACAGTTTATATTATTTGCTTGGGTTTGGGCGTTMGAATCAAAAGATGGCCGAGCTTTGCTCCTACCATCGGTTTTAGCGCTTTGCCCTTGCCGTTTGAAAAAAAGTATGGTTCTCAAGGCCATACCTGTAAGTGAAAACCAAGTTTATATGGTCACCCAGGTCCCTGTAAGTGAATTACAGGCCCCTGTAAGTGATTCTCAAGGCCCCAACTCTGTAAGTGATTCTCAAGGCCCCAAGCCTCTGTAAGTGATTCCCAAGCCTCTATGGCCACACAGGCCCCTGTGAGTGAATTCCAGGCCCCTGTAAGTGAATTACAGGGTTATAATTTCATCAATACTAATTTTATCCATCCTAGATCCGAGTATTACATGAACTTGTTGAGTAATTCGGTTTCAACCCCACCCGGGGAGCTCCCTGAGGGATTTGAGGCTATGGGTAAATTAATGAAATTGGGGATTCACCCTTCTAAGTTTATGGATAAGCCCCCAAAAGAAGCTCTGAAGGATCAGAGTCTGCTACCGAAAAATGGGCAAATTCCAGCGTACTACCATTGGGTAGGGGATCCAATCCCGTTGGATCATTTAGAATACTTCTTAATCCAGGATCTGGATAAATCACAGGTGCCGCGCGCAGAGAAACTGATAATGGCTTATAAGGCTTACGTGATTACCTTGTGCGGCAAGCCCATCAATACTGGTGATAAGTATTCCTCAGATCTTGCGGAATGCCGGTTGAATTTGCGAAGCATTTTCAAGATCTACTGGGGAGTGCTCATACCCTTGGGTTCAGTTATAGTTTGCATTATTGAAAAAAGAAAGAAAGAAAATGAAAAGAATGAAAAAATATATCAACTGGAAGGGAATTAAACACTCTGGGTTCGTCTCGAGAGAGCACAAATACTTCAAAMAGTTCCCGAAAGAGCACGAATACTTCAAAAAGTTCTCGAAAGAGCACGAATACTTCAAAAAGTTCTGGTCTTACCTGCTGAAAGTGACTGATAGTGAGAAATATGGCGGTAAAGTATGCGAAGCACCCTTCCGTGGTTTGTATAACGGTAATTTGACTTTTAAAGAACCTATATGTAGTACCTACATCGATTTAATCGTCTTGGTTATCCTGAAACTTCTAGTTACATGTAGTAGGAATACTGCCTGTCGATTAGGTAAATACACCATAGGCTATGAATTATCTAACAATAAAAATTCTTCAGTGAGCGTTACAATAAGCCATTCGCTTCTACTAGAAGAGTTCTCATTGGAGATTAAATCTAACTTGAAGTCCTATAGTCCCCCTAATGCTAAAACGTATTGGGATGTGAAAAGACTCGTGTCTGAGAAGGCTGATAATTACGAATCTGCCGAGATTTCGGGTATATTTGTAAGGATTTATTACGCTGACTCGGATAGCAATCCAGGCCATTCTATCTGAAAAGTTGTGATTGTGCTGGGTCAACTTTACGTCTGTAGGAATGGATTTGGCATCTGGATCGCTTGCTCATATACATATTTCGACAGGTTGATTGGCCGGATCTATCTTAAAATAGCTTGCTTGCTCGCTTGCTTGCTCAAAACGGACCCGCGGCGCCTGATCTCGTGACAAAGAAGATGGTTCCACTTCTTAAAGGGCGGGGTCTAGCCAAGGAAGGATTGAGTTTTTTATCTTCTTTAGCAGCAGCCCCGGCAGCTAAGCGTTCACCATGCATCTGCCAGCTTAGCTTTTTAAATGGCATGAACAAATCACCATGGTGGCCCCCGGCAACCCACAGAGAAACATTTCATTCTGAAAAAATAGCTCATCTTCTCGATTTAAACTAATCCTTAGTCGGATCATTGAAGACTCCTTTCAGAGCCCCCTTGACTGCCTCAGAGACCCCAGTTTCCAGCTTTTTCGTGAGGGATGGTCCCACGGACTTCTCTGCTTTGTCCCAGATACGTTCCAATTCGGAGTTCCGGTTTTTTCTCAAAGGAGTTCCCAGCAGATTTTTCCAAATGTTCCACCATGGCGCCGGCTTTCCGCTCCACCCTATAATCATTGATCAGATTGTCGGCAGAGCGCATAACGAAATAGGTGGCGATGCCTACGCCATGGCGTTTAACCGCATTAAAAGGGGAGTTTCCCACCCACTGAGTAAGACGGTCTTTGCCAAAAGTATCCTCTAACCATCCATGAAAAGGTGGAAACACCCGGCAAACGATGAATAGCGAGAGGCTTGTAGAGAAGACATATAGATAGAAAATACCCAGAGAAGGATACTCTTCCGATATCAGAACACTTATCCAAAAGAACGGGACAAATGTGATTTTTCCAAATGTGGAATGCATAAGGATCCAGTAAATCCTAAGGAAAGCATGCATGTATAACTTGAAAAACCATAACCTTTAGGTCCAGATTTGCCAAATCAATGCTTTCATCTTAGCCAACATGGATGGTTGTACGGGGGGGGCCACCAGTGGAAAAGGATCGTTTTAGTAGAGTTTCGGACTTGTGACCCCCGCGCGAGACATCCTTATTAGTAAGGATAAAGCGCGATGAAGTGCGGCCGCCACAAAATTGAAAAGAATGGACTGGAATGCTTGGTTGAATTAGGGCTTTAGTCTGGGGGCATACGTTGGTAATAGAAAGTGCACCGAACAGAAAACACAAAAACATCTTTGATAATAACTAACAGGAAGATTCTGAGAAGAATCAAGATCCAATTTCGTGTGGTGAACATGATCTGCCAGAATCTCTTCGATTCCTACATGGATATGCCAGAATAACAGGATATTGAGCAGAATCAAAGTGGAAACATTGGCTATAGGAATGGTTGGGACAGCAGTAGTTCTTTGAAGAAGCCAATGCCCTACTAGGGTTGTTTCTCTATGAGCTTTCATTGCTCTTCCACAAACTCTTTCTTTTTGGTCTGTTCTTGATACTTATGGCAGTTTGTCACTTTCGTTTTTAAAAGGGCCCAGGTAGGATAGTGGGACAAGCCCACCCTTACGGAGCTTCTCCGCAAGTTTTTCATCTATATACAAAGATGAAGACATTCTAAGTGTGTTATTAACTGTCTAGGTGGTTTGTATGCTAGTGAATGCCTTGAAGTATTGGTCGAAGAACTAACTCTTGAACCTTGCTTACTACCGGGAGCTCCAGATTGAGCGCGGTAGCCCTTCTCAGAAGCTAATGAGGTAGTCGGGAAGTAAACCTAATAAGCCGTAAGCAGCTATTTTGGGCCATGCATTTTCAAGTTTCAATCCAACCTTTGACCAAAACCCATTGTTTACCTCGTTTATGCTCCCTTCTCTAGCTATACGTTCAAAACCGTCCTTCACTACATGCTCCAAATCCTCCAGTTGAGTCTGAAGTAACATAAAGTCTAGTGTGAAATTATTTCAGCCTTCCCCTTTATCTTAGGTTTATTCTCCAAGTGCGCAKTTCCCGTACCATTCTTCACCTGATCCAAGCATGGCTTGTCCATATTTTGACTTTTCTAAGCCACGTTTCCATTTCCACACTTTTCTTATTCTGCGGTTGTACAATCAGGGGCAGGCATCTAAATGCCTTTCCCATATACATGATTCTCTGTTTCGAAGAGTTTCATCATTTACGTCCAGGTTTGCATATCCGTTCATTGGGTATAAGTCTTCTCATACCTACGAAGGGAATCACGTCACCCGTTCTTTTGCCGTGCCTTCAAAGGCTTGATAGAAGCCTCGTAGTGGATCCTACCCAAAACAGGTCTTCTCATTGGGCTCAACCTTTCGAAGAGTTTCATTATGTTCAGGTTCGCATATCCATTGGGTTCAACCTTTTGAAGAGTTTTCATTATGTTCAGGTCTGCATATCCATCCATTGGGTATAAGTCTTCTCAGACCTACTCATTGGGCACAAGCCTCCTCATACCTACGAAGGGAATCTATCACGTCACCTGTTCTTTTGCCGTGCCTTCAAAGGCTTGATAGAGGCCTCGTAGTGGATCCTACCTAAAACAGGTCTTCTCATTGGGCTCAACCTTTCGAAGAGTTTCGTTATGTTCAGGTTCGCATATCCATTCATTGGGCCCAACCTTTTGAAGAGTTTCATTATGTTCAGGTTTGCATACCCATTCATTGGGCATAAGTCTTCTCAGATCTACTCATTGGGCACAAGCCTTCTCAGACCTACGAAGGGAATCTATCACGTCACTTGTTTTGCCGTGCCTTTGAAGGCTTGATAGAGGCCTCGTAGTGGATACCCCATTCGAGGACTCATACTTTTCCAAAGGACACTTTTCCAAAGGACACTCTTCCAAGGACACCTCCATAATAAGCTAGTAGAGGCCATTGTAGCAGCCGCCATTTAGTACCACCATTCTTAAGTAAAGATGTCATTATGTAACCATGTTCCGGGGCGTTTTAGGCTTCTAGAATGGCCTTTCCGTGAATTTATCCAGGTAGCGGGTAAAGCTTGCAGAAAGGATAGACGGGGTGTATGGCGTAAAAGGGTCTTCCTCAGGCACGTACTCTTCTTCGAACATGGACTTGCCTTCGGCCTCCCTTTTTTGAGAAGGGGCCTTTAAAGGGCTTGGACTCAGACACGTTCCTCAGGCTCGGCCTCGTCAACGGCGAAATTGCTCTCGAAATCGTCGAAATTTCAATTATTCGAAACCAAAACAGTCAAATTTGGAAGAGATTGAAATCAGAGGAATCATCAGGCTGGTTTTGCTCGGCATAAGTGGAATCTGTAGAATCCTTGAAATCGTCGAAATTGCCCCGATTCCTAGCTGTGAATCTGAATAAACGCGCGTAGAACCCGGAAAGTAATCTACGTGCATACCCGCCTCTGATATTTGGGGTGGCGCTGCCTTTCCGTGAATTTGAAGCTACGGAGATTGTGTGGCGTAAAGGGCTTTAGCGGCCGTCTCGCCACCTTTTTACGGAAGGGGGCCGGAGGCTAACAGCCGCCTCGGCTTAACAGGCCGCCTTAAAGGTTTCCGCCTTCGGCCGTCTACGTCCTGATCCGCGGCCACCGCGAGGGCAAAGGGTCGTAAAAAAGGGCACGAGCAAAAACGGACGAGCTCAGATAATTCACGTAGAGGCATACTTCGGCTTTCTAAAAGGCACGCTGGCGGAMWMC
>Contig108+9372948_2
TACCCTAGCAGAGGCCAGTGAGGATTCCTTGACTACAAGCCACACAATAGCGGGCTTTAACGAGTCGGGCATCTTTGGCAACTTCACCAGTTTTGAGGCAGCATTTTAAAAGGTGTCGTAAGGATAGGCCAACTCTAGTGGCATAGTAACACCAGTAGCCACAAAGAGCCTTTCTGTGTCGCCCAACAACTGTGATACGACCACCGAGGCGCACAAGAGAGGATACGTCGGCTATGTCTGCCCTTACTCTTTGTCTGTGCCCCTCCATACTAGTATACTCATACCAATTGACGCCCTCGTATCTCACCAGCCTAGACACCTCTCCCAACGTCAGCGCACCAGAACACGCCGCAACACCAAGTATGAACCTAAGCCCAGACACCATGTCCTCCCTCCTAAAGACACTGAGTGCAACACGTATCATAGAGGCTATCACCTCCTTTGCGTATGGTATCCTGTCCTTCCTTGCCACCGATATAACCTTATGGCCTATCTCGCCCTTCTTCAGGGAAGCGTAAGACTTCTTGTCCACCAGGAGCAGAGAGTCGTACATCTCCACCGACACCCCAAGGCCTCTGATGACAGGTATATGGCCCCCGGCGCCTGAGGAGAGTGACACAATTTATCATCCCATTTGAACGGTTCACCTGAAAGCCACAGGGCTTTTCTAGATAGAGCCAGTCCCACCGACGATCATCCTTTATTGAGGACATTCATTTGACTGACTTTTACCAATAATTATATCCATCTAATCGAAAGGGGTTGGCAGAGTATTCAACAACTGGAGATTCCCTTATGGAGTCTTCTACTAAGACCTGAAAGGAAAGGCGGGGTAAGCGGGCCGCCTTAAAGGTTTCCGCCTTCGGCCCCCCCCTTTTCTCTTGAAGGGGAGGCATTCTCATTCGAAGGGGGGAAAACGCGAGGTACGATGGAAGGCTTAGGGAATTGAAAGGGAAATCTAGAGTTCGGAGTCTTTCTCTCAATCGTTCGATCGAATAGAATCCCGTAGATAGATGGCATGGTTTGGTGGTTGGCTTCGGGGGATTGGCTATTAGCTACTCCAGAGGGGTTAAACGGTGGGCTCGAAGCTCCGGGCCCCGGGATCCAATTACCAACGAACAATTTCAATCCCACGAACAGCCGGCTTTTGCTAGCGAAGCTAGTTTTCGCGGCCTACGCCTAGGCGAATGAATCATTCTACCCAATTCGCAGAGGATCTCCGACTAGTAGTGTTGGACTCTTATTACCAGGTATTCTACAATCTATAGAACAAGGGATTCTATGTGACATTGGGGCCGCTGGGTTTTTTACCATTCTCATGGTTTTCATACTCCCCGTTCTGAAAATGGTTTCCGAATTCTTGGAACAAACTATAGGTATAATCCAAAAATAGCCTTGAATTGAGTCACCAGGCATCTGGAAAACAAGTGAATAAATTGATAGTTGTAACGCGGCTCCTATGTTCATTTCAATGATGATATTATGGGGCAGCCGAAATTGCGGATGAAATCATCCGGAATTTGGTTTAGCTGCTTCTTTGGATTGTTTCTACTCAGCAAAGTTTTAATGTTTAGAAAAAACGAAATCTTTTTCTTTGTTATTCATACAGTTTTTCTTTTGGCTTCACTGCTTTCGTAGGTACCTGCGAAACTGAAGGAGAGGAAAGCCATTCCGTAGAGTTCGGAATGGCATAGATTGTTCAAAGGGGTTGCCTCTAGAGTGATAAACCCGGCGGGACAGGGGCGAGCTAACGCGAGCCGGGTGCCGATAGGCACTTTTAAGGGCGGCTTTAGCGCCCCAGGGCACTTGAAACTTTAGCGCTCTTGCCGCCGCCGCTAGGCACTTAAAGGGCTGGACGCGCCCCGTCGAAGAACGCCGCCGATAGGCTAGGGCGCCGAAGGCCTAAAGCCCCCGCGCGTCATCGCGGCTCGTACCTCGCCCCCGCGCCTAACGGCGCGGGCCCCCGGCGCGCTACGTGCTTCCGGGAAATCGCTACGCGCTTTCTCCGGACCGCGGAAATTGCCCGAAAGGCAATTTACCGTTTATTTAGCCTAGCCTCTTTCTCCTCGGTCAAGTCGGCCGGAAGAAGGTGCTTATCAGCACCTTCTCTTTGTTTAGGACGTCCCCGAGCGCAACTTATTCCCTCAGCCTCCTCTCTGTATACTTATTAACAGCCTCGTCAGAATAAGACTTGGTCACGGTCGGTCAGATTCTCCCCAACAATCTCTAGGTCGTCCTATCAGTACCCCATCCTCCCCAACCATCTCTAGGTCATCCTATCAGGACCCCCCGAGAAAAAAGGA
>Contig109+16203
TTGGAATAATTGGTCATCGGTTTTCGTAGAGCCAATTGTTCAAGGAATCAATCAAAAAGGCAAAATCGGCAACAATTCTTTTACTTTACAGACTTTGACCTGGCTTCTTGCTCTTTCCAACAGCCGCTTCGCTCATTAGTGAAACGGGTGTATATGGTTCTCTCGATGAGTCATCATATATTATTTGGCGGATGAGTAAACGTATATAAAGATATATCACAAAAAAGTTTGTCGAGTGTGCGATTATGACAAATAATATATGATGACT
>Contig11+2173
TCGGCCTCCGGTTTCCCGTGTTTTTGAGCATTACACGATTTCTAGGTTAGAAGACCTTGAAAAAGTGATCCATCGATGGCCGAAGGCGGAGGCCGCTTCGGCCTCCGGTTTCCCGTGTTTTTGAGCATTCCACGATTTCTAGGTTAGAAGCCCGTTTCGAAAAAGTGATCCATCGATGGTCGGGTTTTTCAACCATTTCCCGATTCTTAAGCCAAATGACCTCGAAAAAGGGAGCCCTCGCCAAAGGTTTCCCG
>Contig110+212773
GAAAAAGTGAGCCATCGATGGCCGAAGGCGGAGGCCGCTTCGGCCTCCGGTTTCCCGCCCCTCAAGCCAAGTACGGCGGACTTTCGGAGGGGAAGGAAACGCACGGAGATAGAGAGCTCAGGGAAACACCCTGGCTTGGACTATAGCCGCTGTCCCCCCCGCCCCCTAACTATCCCGAAACCGATAGATCGGGTGGTCCACAAGGCGATGATGGTGGCACTGGAAGCAACAGCCGAGCCTCTATTCGTAGAGAGCTCACATGGCTTCCGGCCGAATCGCGGGTGTCACACGGCATTCAAGGAGATTTGGGGACGTGAAGCAACTACTCGATATGGACTTCGTAAAATGCTTTGACAACCTTATCAAGGGATACTCTTCAACCTAATAAGCGAGCGAATAAGGGAGCGCATTATTCGATCAATGCATACACAATACGGTAATCAATGAGGACGGGAAGCCGCAGTACACCCACCCTTGAGAAGGGTATCGCAAAGCAGGGGGTACCATCGTCGCCGCTGCTAATGAACATCTACCTTAATGTCTTCGATCATTTTATGATATGATTGAAGCAACGACTACAGCAAAGGGGGCAACCGTCCTTTCAATATATTCGATATGCGGACAACTTCCTATTGGGGGCTCAAGCAGACATGCCAAAGACCGTGATGAAGCAGATTCGCAGTTTCATTCGAGAAGACCTTCAACTGGATATCAAAGGGAACTTGCGGACTCGCGGGGTGTTCCTTGGATATGTGATCTCCCTACAAGGAGGGAGGGTATGGCATATGGCCCTCATGAAAGCTATCCGAACAAAGATTCGGGGGGTTAAGTCAAAAGGGCCCGAGAGCAAGGGCGAGCCGACAGCTTCAGGGAAGATGTGAAGCGAAGGCCAACTATTGCAAAGGTTGTAGAAATGAACAAGCAGTACAACGCTAAGTGAGATTATCACAAAGTAAAACACTAAATAGAAATAACTAGTTTGAGAGATAGGTTCGAGGTAACTTCCGGGCCATCTCCAGACACTTAAGGTTCAGGCACGAGTCGATGCGGGGACGCAGGAAGGTCTGCTTCAGGGTCAGCTTCCGCTTCAACTTACGGGCCATCTCTAGACACTTAAGATGCAGGTACGAGCCGATGCGGGTACGCTGGGTCAGCTTCCGCTTCAAGGTTCGCTTCAAGGTCCGATTCAAGGTCGGCCCGCTTCAAGGCCATCTAAGTACCTTGTTGGGGCCACGTCAGGGTCATCTCCAGGTCTACAAAACACACACACAAATCAAGTGTATGGGGGGACCTTGGGGGTGATTGGTCTCGGTTGCTGCTTGGTGCGATCGAGGGAGGATTTCCAGAGTATACTGGGGCTATCACCGGGTCTTTTCGAGTTCGATTCCGAGCGCATTTATGACTCTTCCGGGATATTGGGCTTTTGCGGGCATTCGGCCTTGCGGGGAGTACTKGATATCTGGAGGGCGACTTCTGACCTTATCCGAGCCTATTACGGGCCTCTTTCGGGGGGTCTTTTACGGTACATTCCGGAAGAGCCTTTCCGCCTT
>Contig111+13902
AGGCTTGTCCATATTTTGATTTTCCAAGCCGTGTTTCTAGTTTGAAATCCACATTTAATACCTTCCTGTCTCTGGAATTAAGGGCAGGCATTTAAATGCCTTTCCTATATAGCGTTTTCCTGCACATTGAAAATGCCCAATCTGCGGCTGCTTTTGAAGAGTTTCATCATTCTYACGCAATTCAGGTTTTGCTAGCTTCTCGCGGCTTCCGCCTTCGGCCMTCGATGGMTCACTTTTTCGAAACGGTCATTTGCCCAAAAGGCCGGGCGGGAAATGGTCGAAAAACACGGGAAACCGGAGGCCGAAGCGGCCTCCGCCTTCGGCCATCGATGGATCACTTTTTCGAGGTCATTTGGCTTAAGAATCGGTAAATGTTCGAAAAACACGGGAAACCGGAGGCCGAAGCGGCCTCCGCCTTCGGCCATCGATGGATCACTTTTTCGA
>Contig112+10677011
GGGAAACCTTTGGCACTTTTTCGAAACGGTCATTTGGCTTAAGAATCGGTAAATGGTCGAAAAACCCGATTTCAAAGGGGAAACCATCGAGGGTGGCCTTTTTCGAGGGCTTCTAACCTAGAAATCGTGGAATGCTCAAAAACACGGGAAACCGGAGGCCGAAGCGGCCTCCGCCTTCGGCCATCGATGGATCCACTTTTTCGAGGAGTCGAAAAGCACGGGAAACCGGAGGCCGAAGCGGCCTCCGCCTTCGGCCATCGATGGATCCTTTTTTCTCGGGGTCCTGATAGGATGACCTAGAGATGGTTGGGGAGGATGGGGTACTGATAGGACGACCTAGAGATTGTTGGAGCGAGCGC
>Contig113+21623
TATAAACACCAATAGATTGCTAAATCATAACGTAATTGACTGCCAAGTGAATGATCCTTGACGAGAGAAAGCCAAGGCCATAAATCAAAGTCGTCTTTAATGGGGCTAAAGTGAAAGCAACAGAAATAAACTCAATTCGAGTTGGTAGTCTCAAATCTTTTTGGTAACTAGTGGGACTCTGTTCAAATTTCTTTTATGGAGTTACTCGCGAGTTTATCAGCTGGAAAATATCGGTTGTAGTTGAGCCCTGAAAGGCAGAGCTAGTGCGTAGTGGTAGCAATACCGAGGGCTGGGCCAAATGACAGATAAATGACCTAGGGTGGTGGAATTCCACTTACGGTTTGGCAGAGAGACTGGAGTAGAACAGCTCTCGATCGACAAGCGATCACCGACCAGTCAACTGCCAGCTCCATTGGATAGAAGCTACACTGAACCCAAAGACTGATCTAGCCCATGGTAAAAACTAGTCCCATTATTTCGATTAGCCCGCCTACCTCTGTGACTGGTTTCATGGGTGCCAATTTGGCTTTGGGCTCTCTTGATTGGATGCTTTGCCTCTTTGATGAATAGCAAAGAGCTTTGGTAGTGGTAAAGCTACCTCGATAGATACCAAGGATTGATTGGATAGGGCTACACCATATAGCCATCGTGGATAAGCGACAAGCTCTCGTGATTGGTTTCACTGGGATCGATGATCTAGCTGGTGATTGGCTATTTTTAAACCAGGATAATCAATGAGGAACTGAGCCCGAAGGGCTATCATAGCCAGTGGCTCTAATAATTGGTGGAGTTCCCTTTCCCTACTGCCTTTGGCGGACTCCAATTTTCATGGTTTTGACCAGCCTTTCCAGTTAAGGCTCTCAAATGGCCATGTTCTTTTCACTCAAATGGTTTTATTGTGCGTATGCTCAGTGAGTTTCTCTCTCTTTATTGGTACTCTGTATCGTCCTTACCAGTTTCTATGACTTTGCAATTGGTTCTGTTCTACCTCCTCTGCCTCGCCAAAGCTGCTAAAGTCACATAATTCCAGGAGGCTCTAAAGAGGTGGCATTCCCAAGACTAACTCTGAATCGCCTAATTGTGAGTATTGACTGGAACCTGGTTTAAATCGTTCCATGAAAAGTCGCAGAAAGGTAAACATCTATTGAATAGCAGTGGCCCATTTATATAGATGAAGAGAATCTTTCTCTACTGTATATTCATCCCTGCCGCTCGTTCTACTCATACCTTTTGAGCTATTCTGGTACTTCTTCCACTCCTTTTACTATTGCTGCTCCAGAGTCAACAACAAGTTATAGCAAGTATGGTTATTGGTGCAAACCACCTAAAAAAGAGTCAGTAATGAAAAGCAGTTCTACCTCCTCGGCTTAATCCGTCAAAGGAACAGCTGAGTAAAAACGCTTCTCTGCAATTAGGTATGGCTATCAAGTGAATGCGTAACATGAAAGAAAGGGCATACCATATAAAAATCTATTTCAAATGGTGCGGTGGATGCTATAGAGAGTGTACCATTTTCTTTGTTGTGCTTTTACTTGCCCATGGTCAGATGCACTTTTCTACTGCCGATAGCTCCATCCCCATCCGAGGGATATTCGTATGGCTATCAGTGGAAGTATGATAACCCAGCAAAAGCAGAGTGGAATTACACTTACGGTTTGGCGTCTGCCTCTACTTTTATTCGGGTTCTGGGTTAGATACTAAAGGCCAAAGTACCCAAAATAATCGTAGTGTCTTTGGACTGCTGGTGTGGCTAATTGCTTTTTTTACACCAGTGTTTTTCCTCTTCACTCATCGGGTTTGGCTATAATGATTCGGTTCACTGCATTAGTGGCTTGGCTGCTATAAATTCGTTTATGGCTATCTTGGGAACTGCATCGGTCGATTTATTGGCTATTAAAATTCGTTTCACTCTTTGGCCAGCAGTGCATCCCACCTAAGTAGTTCAGCCCTTTACCATCTTTCTAGGCCAGGTCAGTATTGGTAGAAGGATTTGGATGGCCAGTGTGTTTTCTAAATGACTCAGTAGCTATTGGGATTAAGATTGGTTTCATGCCATCAGTTAGATTGGAGTTGGAGCAGAGGTAGAGGCCTTTGACTTTGGAGCAGTGCAGTGGGTGACATTCCCGATGAGTTTGGAGTATGGTGAAACAGCCACTTTCAGAGAGCACATAAATTCACCAATGATTACCACGAGAAAAGCAAGTTCATATAGTCTGTCAATAACCAGTACCTGACTTTTCTTTGGCTACGAGTTCCATGCCAAGCAAAGCAGTAAGAGTTACCCATTAGCAAATAATGCCATCTACTCGCACTAATTAGAGTTACCACCCATTGTAAAGATTAAATATGGCACCTATAAAATGGCAGCGTCAGTATTAGCATGGTTAGATCGCACAACTAAAATGACAAAGAGCCAGCACCCAAGCAATTCAAAATGACCTGGTGATTGAGTTGTGTGGCCATGAAAACGATTGCAGTCAAGGTTAGAAACCACAAAGCTAACAGTGGGTGACCAATAAAAACGTTGCTATTACTACTGCCGCCAAGGTTAACGTACATTCACCCACGCCCAAAGCATATTTTCACTAAGAGTAAAACCACTCGTATTTGCAGCAACCATCGGCAAAGAATTGAGTAAATAATGGTCAAGTAAAAGCATTCTGAAAGGTGCGTTGTGGAATTCGCCCTCTGGCAACCGGCTAAAACTCAGGCCTTAGCTTATGTGACTATTTTCATTGGAGTCTTCCAACTTGCTATTGTAGCTATTCACCCTCTGCTCTGCTTTCGATGCGACCGGCTATCAGTCCACGTACGATCAATGGTTTGCTCGCAGTTCTGCACTTATTTATAAGGTGATCTTCTGGGCTACTAGTGTAAGTGTCGGTCCTTGCAATTGGCAGCGTTGGCCTAATTTCGTTTCGTGTTCGCAGGTGTAATTATTACCATGGGTTTGCAACGGAGTACGATTTTGACTGTTACCCATGCGATCAATGTCAGTTTTCGTTCTTTATTTCCTTGCAAATGGTTAGATTGGTGTGCAATTCGCCATGTAAATCTCGTGCCAACGCTCTTGCTCCTACTGGAATAAGCACTGCAAAGAAAAGTGTAGCTACACCCATAATAATTGTACGGCCACTTCGAGAGTGGATTCAAAAGTCAATTTAGGGTGCAAAGTGCTTTGCTGCAGTAGAAAAGTGGAATAATTCTAGTACTATTTGAGTTTTAACTCTTTGGAATGGTCCTTTGGCTTTACGCTTAACCTTTTACTTCCACCAATAGACTGCCTGGGCTCCCCAATTGGTCATCTCTTATTTTCGCCAAAACTAACTGAGTTACAGATTAGTCGGCCTAGCCCTCCCTCTTCTTTATCTGGGCTACCCCGAACCCTCTCAAGGTTATTAAGCCTAAAATAGTTTTGACCCATTTCATCTTTTGAGTAGATTCGACTTTTAGCCCTAAAATGACGCTGCCACTTTCTTTGGCTGTAAGTCATTCACTTGCAAGTCAGGAGTACTATTGGCTCTAGCGGGTGGCCAAATGGTTTTCATCAGTAGCTAGCTAGGTCAAAGTTCCATGGTGGGCAGCTCGAATTTACGCAGTGGAAGAAGCTGAATCCGAATTGGACCAACCACGAGGACAAAGAACTGCAGTGGGCATCTACAACTGCAAAGCTCTTAACTTTCAAAAGGGGGCAGCAGAAAGAGTGCGTTAGACTATAACGCAATGGGCCATTTGCAAAGAAATTGGTAAGCTAGTATAATTTAAGTGGTAAGGTCAAATTCTTTATTGATGCCACAGTTGAACACTTATCACGATAGTGAAATGGCTCTCTATACTTTTGCAACTCGTAACCTACCTAGTCAACACGCTATCCCACTGGTCATAATAACTGCAGTCGCTGGGTTCCAGTGATTGGATAGACTGCCCCATGCTCGTCAAGAACTCGCGGATAGAGGAAGAATATGAGCCATTCCCATGCGGTCATTCCAATAAGAAAGGGCAGCAAAGATAGCTTCATTCCTTAGCAGTCATTCCATAATCGAGTTTTCGATTACCAATGGTTCCCTTGGATTCCTTTATGATGTGAGCAGAGCTCAATCGCCAAAGAAAGGATCATTGGTGTAGCCATCGCATTCATGTCCCTCCATCATCATGCAGCCACATGATCAGTGGCATCACGATAGCCCTCGTGATCAATTGAGAGGATATGAGCCATTCACTCGGAGTTCATTCCAAATTAGAGAGATTAGAGCCATTCACTAACGTTCATTCCAAAGAGAAGAGTATAGGCAGGTTGGTAGTAGAGTAGAAAGAGAGTATGCTCGTCATAGAACTCGCGGATAGAGGAAGAAAGGTACAATAAGAAAGAGAAAGAGAGCCACTGCGTTCCAATAGAAGTAAAGAGAGGAATTGGAAGGGGCAGGATAAGTGCTCGTCGTAGAACTCGCGGAAGGTAGATACAATAGATCCACTCATTAACAATCGTTACAAAGATAGAGAGTGTGCTCGCGGAAAGGAATCCAAGGAAGAATAAGAAAGAGAGCCATTCGTTGGCACTCATTCCAAGAGCCACTTCATTATCATTCCGTTCCAAGAAGACATAAGAAAGGAGTACTCGTCTAGAACTCGCGGATAGAAGAAGAAAGGTACAATATGAATAGAGCTATTCCGCTAGTTAAAACCGCTTCATTCCAATAGAGCCGCTGTATAGCCCTACACCTCCACTAACAATAAGAAAAGAGCCAGACCAATAAAGTTCCAATAAAGACAACAGMATATTGGGTCCCAATTCCCAATATCAGTTTATAGCCACTCCACCTTTTGATCAAGGTGTCATTCCAATCGTTTCGCTAGTTAAAACCGCTACACTACAAAAGACATGGGGAATAAATTCGTTAGCTAAAGCCACTCCAATAACACTGCATTTATGGCCATAAATCACAGGCTACATTCCTTAACAGTCATTCCATAGAGCCATTCCGCTAGTTAAAACCGCTTCATTCCAATGGGCATGGCTGAAGCCATCAATAGAGCCGCTAGTTAAAACCGCTCCAGGTGGAATAAAGTAAAGGATAGGATCCATTGGGGCCCCCAATCATTAAGAGCCAGCTGCCACTTCGCTCCGCTAGCAGCTTCCATGGGTTTAGCTACAACCCACCAATAGATTCCAGGAGTTTTAAAGGAAAGAAGAAAATGGAGCCATTCATTAGCACTCATTCCAATAACGCCGTTCCACTAACGTAGAACTCCAGAAGACAAGAGCCATTCCGCTTTGGTCGCTTAATGCACTCCCTACGCTGCATTCCAGGCTACATTTCATTCCATTACGCTTATCGATCACTCGCTTAATGCACTCGCTCTCTTGCCAGCTTCATTTCTTTTCATTCCATTGGAGCCGTTGACCTTCCACTGCGTTGTCAACTCCATCATGGAACTTCGGCAAGCTCAGATAGGTCTAGCGACCAAATAAGAATAGAGCCATTGCATTCGTACCTCATTTCATTCCAAAGAACAAAGAGAGCTTCATTCCTTAGCAGTCATTCCAAAGAGATGGAAGGGCAGGATAAGTAGTAGGTGAAAGGCAAAGGATTAGAGCCGCCATTAGAAGTTTCTAATGCCTCCATGGAGGGCCCTCCACCACTGTTCCTTGGACCCTTTCATTTTATTAAAGCCAAAACTAAAAGAGTTCGAGAAAGAAGATAGAGAGGGAATGAACAATATACTCGTCTAGAACTCGCGTAGAGTAGGCAGAGTGGGTGAATTCCAAGGCTACATAATAAAGAGATAGAGCCATTCCTTAACAGTCATTCCATAGTCGGACGGTGCCGACTACCACAGTTCCTTGGACCCTTTCATTCATTGTCATTCACTCCGACAAGAACAGGGAACATAGATAAAGAATTATAGGAGCCATTCGTTGGCACTCATTCCAAAGAACAATTGGAAAAGAAGTAGGAGCCATTCCGCTAACAGCTTCATTCCAAAAGGCAAGACATTAGAGATAGAAAGGCGAGGAACACATCTAGGGCAATAGTGTAAGGAAGAGCCATTCGTTAGCACTCATTCCAATAGAATAAGAATTAGGAAGAAGGAGCCGCTCATAGAACTGAGCTTCAATAACTCAATAGGAACTAGAAAAGAGAGAGAAGACGCTCGCGGAAGGGGAGAGGAGAGAAAGGAAGAGCAGAGCCACTACCAAGACTACTAGCAKTCGCTGTACAAGAGCCTTTCGCTACGCTGCTCGTTCCATGATGGCACGGTGGCCGGATTCCTTTCATTTTATTAGAGAGCCGGAACATGGAACTTAGAGCCACTCGTACCTCGCTCCAAATTAAAATATAGAGCCACTGCGTTCCATTCGCCTATCGCTCATTCCAATAACACAAAGATCCACTCATACTTCGTTCCATGAAGGCATCAAGAGAATGCTCGTCGCGGATAGAAGAAGAAAGGTACAATATGAATAGAGAAGAGGGAATAGTAAGAGCTCCATTCACCTATCGGTTCATTCCAAAGGAGTTGGCTAATCGCCAAGCTAGAGCTCCATTGCGTTTCGCTAGCGCTACTCTACATTCCAGAGATTCGTTTCGCCTCTGCGGCTATCACTCCAATTCCATTCCTACCGCTAACCGCTATAAGGAATCAAAGCACAATTAGAGCCACTCGTACCTCATTCCAATAGGCAGGATGTTAGTAGAAGAACTCGAAGACTAAACACCCTCAAGAATGAGCAGCCGTTTCACTCCAAGTAGATACTTACTCTTGTACTTTAGAGCCATTCCCTATCGTTCATTCCAAAGAGCCATTCGCTACACAGCTCATTCCAATAACACAGAAGACAGTTGAACATTCCTTGGCAGTCAATAGCTACAAGGGAATAAATAAATAGAGCCGTTATCACTACTTGTCCACTCCAATTGGCTCCATTCGCTACACAGCTCATTCGCACTCATTTACATTCGTTCCAGACTAGAGCCACTCCGTTCCAATAAAGGCAAGAGAGCCAGTCGTACCTCCTTCCAAAGAGAGTAGGCAGGATAAGTAGTAGAGTAGCGCCACTCATACTTCGTTCCGAAAAATTATTCTGTAAAGCCTTCGAAGGCTTTATAAGAGCCGCTTCGCTCCAATAGAGCCACTCATTGCATTCGCTCCAAGGACAGAAGAGAAAGAGCCATTGCATTCGTACCTCATTCCATTCCAAAGAGAGTAGGCAGGATAAGTAGTAGGGGCGGGATTAAAGAGAGGAATAGGCAGGATAAGTAGAGGTGGAGAGCCATTCGCCTTTCACTGCGTTGCGAATTCCATGGGAGGATGCTCCCACCAATGGTTCCCTTGGATTCCAGGAGTTTTATAAGAGTAAGGAAGAACTTCGGCAAGCTCAGAGTAAATAGAGAGGGAAATAGAAGGCAGAACACAGAGAGCCATTCACGGTCTTTGCACTGTTCATTCCAACGGTATAGGTTTCTACCTACGATGCCTCTGCGGATGACGCCTATCGGCTAGGATAAGAGGTTCGGTAAACTCACTGAGTCTAGCGACTAGAATAAAGAAGAATGGGAACAAGGCATAAGAGGAAGAATTAAGAAGTGGGAAACTCGGCTAGCTCGTATGGCTAACGCCAAATAAGCAGAAGAATAAGAACTCGGCTAGCTCGGAGTGCCTAACGGCAATAAGAATTAGAAGAAGTCATAACGCCGTTAAGTCTCCCACTCCAAAAGAATAAAGATTAAGAACTCGGCTAGCTCGATAGCCTAACGGCTTAGAGATTAAGAATAAGAAGTAGAGCCATTACATTGCATGGAGTCTCTCCATTTCATTGCATTCCATAGAGCCATTGCAGAGTTTACAACTCTTCCATTCCAAAGATACAAAGAGCCATTACGTTAACACGTAATTCCAACATGGGAACTTCGGCAAGCTCAGATAGGTCTAGCGACCATAGAAATTGATACACTTCATTCCTTAGAGCCATTCCGCTAAAAGCTACATTCCAATAACACAAGAAGGAAGAGGAAGGGCAGGTTGAGTAGAGGTGAAGAGAGAGAGCCGCTCCTTAACAGTCACTCCATTCGCGAGGGTTCGCTCACCGCGGCCCCATTCATTTTATTTGAGAGCCTTAGCAGTCATTTCATTCCAAGGAACTTTGTAGGAACCTAAGGTTGGTAGTAGAGTCGCTCCACACTCATTACTTCGTTCCAAAAGCATAGGAAGATTGGAACCAGCAGGATAAGTAGAGGAGAGAAGAGTGGGTGAATGTAAAGAGAGAGAAGCTACACTCATACTTCGTTCCAAAAGCAAAGTAAGAAGGGAAAGGCAGGATAAGAATAGGTGAAGAGTGGAACCAGCAGGATAAGTAGAGGAGAAAAGCCATTCCCATGCGGTCATTCCAATAGAATAACTGGCTGGTAGATAGGTGGGAAAGGAGCCAGTCGTACCTCCTTCCAAAGAGAGTAGGCAGGATAAGTAGTAGGGGGGAGAGGAGCCATTCAAGCTAAAGCTCTCATTCCAAAGAGCCACTACATTACATTTCGTTCCACTAGAGCCACTATTTTCGGTTCGCTGTACATGCACTCTCCTACAATAGTTCCAAGAGCCATTACGTTGCATTTCACTCTCATTACGGTGCACTCCCGTTTCATTTCACTGCATTCCAATGAGGAGTTGGCGTTAGCAGAGCCATTACATTCCAAGAGCCATTCCACTATCGTGTAATTCCAATTAAGAGCAAGAGCCACTTCGTTCCAATAGAGCCATTCACGGGCTCTTCGTTGTTCATTCCATACCAGTACGTTGCCTGGTACCGCGGKTCCTCGGCCCCTCTAGAAAGAGAAAATACATTTCGTTACCACTACATTCCAAGGAGCCATTCCACTATCGTGTAATTCCAAAGAGAAAGGGCAGGATGGTAGTAGGTTAAGAGTAAAGCAAGCGAGCCATTCCCTATCGCTCATTCCATACTTGCCAGGTACCCTCAAGAATAAGAAAGAGCCCGGTCATTTCACTAGCTACATTCGCCATAGAACTGGCTCACTCCATAGCTTCATTCCCTATCGGTCATTACAAAAATCCAGTCGCCAGAGCTCCTTCCACTGCTCCACTCCCAAAGGTCCTTCCAAAAGAGAATAAAAACAAAGAGTCATTTCGCTAAGCTCAATCCAATAGGCAGGATGGTAGTAGGTTAAGAGTAAGAGCATAGCCTTTACTACTGGCATTCGCATGGTGTAGAGCCGTTCGCCTTTCGCTATGCTGCTCTCTCCATGGATAGTCGGTGCTATCCACCAATGGTTCCCTTGGATTCTGCTGGCGCAAAAGCTGAAACAAATAAAGAAAGGATCATTGGCTACGTTTCACTCCATAGAGCCACTCGTACCTCGTTCCAATAGAGCCGCTATCGCTACAGAGAACTAGAGCCATTCCATTGCATTTCATAACGTTCAGTCGCATGCACTCCTTCGCTTACTATTCCATTCCATTGCATTCCATAGAGCCACTCTTGTACACTCGCCTCCAATCGCTCCAATGAGAGCCATTCCATTCATTTCACTCTCACTCCAGTCGCATGCACTCCTTTCGTTTACCGTTACACTCACTCCATTCCAAGAGAGCCGTACCTCCTTTCATTCCAATAAGTAGTTGGCTAATCGCCAAGCAATAGAGCCGCTACGCTCCAATAAAAAGAGAGGACAAGATCCGCTCCGAGGAGCTCCAAAAGACAGAAGAGAGAG
>Contig114+19725
TGCATTCCATAGAGCCACTCTTGTACACTCGCCTCCAATCGCTCCAATGAGAGCCATTCCATTCATTTCACTCTCACTCCAGTCGCATGCACTCCTTTCGTTTACCGTTACACTCACTCCATTCCAAGAGAGCCGTACCTCCTTTCATTCCAATAAGTAGTTGGCTAATCGCCAAGCAATAGAGCCGCTACGCTCCAATAAAAAGAGAGGACAAGATCCGCTCCGAGGAGCTCCAAAAGACAGAAGAGAGAGAAATGAATGGAATGG
>Contig115+113634
AGCCTCTTTCTCCTCGGTCAAGTCGGCCGGAAGAAGGTGCTTATCAGCACCTTCTCTTTGTTTAGGACGTCCCCGAGCGCAACTTATTCCCTCAGCCTCCTCTCTGTATACTTATTAACAGCCTCGTCAGAATAAGACTTGGTCACGGTCGGTCAGATTCTCCCCAACAATCTCTAGGTCGTCCTATCAGTACCCCATCCTCCCCAACCATCTCTAGGTCATCCTATCAGGACCCCCCGAGAAAAAAGGAAGCGTGATTGGGCACTAGTCTGTCGATTCTCCCCAACAATCTCTAGGTCATACTATTGGAACCCCTCGCCAAAGGTTTCCCGTGTTTTTGAGCATTCCACGATTTCTAGGTTAGAAGACCTTGAAAAAGCCCTCGATGGTTTCCCGTGTTTTTCGACCCCGTTTCGAAAAAGTGATCCATCGATGGTTTCCCGTGTTTTTCGACCCCGTTTCGAAAAAGTGATCCATCGATGGCCGAAGGCGGAGGCCGCTTCGGCCTCCGGTTTCCCGTGTTTTTCGACCATTTACCGATTCTTAAGGGTTTCGAAAAAGTGATCCATCGATGGCCGAAGGCGGAGGCCGCTTCGGCCTCCGGTTTCCCGTGTTTTTCGACCATTT
>Contig116+11559
TCTCGGTTGCTGCTTGGTGCGATCGAGGGAGGATTTCCAGAGTATACTGGGGCTATCACCGGGTCTTTTCGAGTTCGATTCCGAGCGCATTTATGACTCTTCCGGGATATTGGGCTTTTGCGGGCATTCGGCCTTGCGGGGAGTACTKGATATCTGGAGGGCGACTTCTGACCTTATCCGAGCCTATTACGGGCCTCTTTCGGGGGGTCTTTTACGGTACATTCCGGAAGAGCCTTTCCGCCTTCGGCCATCGATGGATCACTTTTTCGAGGTCATTTGGCTTAAGAATCGGTAAATGGTCGAAAAACACGGGAAACCGGAGGCCGAAGCGGCCTCCGCCTTCGGCCATCGATGGATCACTTTTTCGAAACCCTTAAGAATCGGTAAATGGTCGAAAAACACGGGAAACCGGAGGCCGAAGCGGCCTCCGCCTTCGGCCATCGATGGATCACTTTTTCGA
>Contig117+23150452
CTAGCCACGGCCACACAGAGGCCCCGCCATGCAACGCTACCTATGAAATACACATATCCATCTATCCGGCTCGCCCGTGCATTTTGTAAGATCCATAATTGGCTATACGCTAGTGTGTCCTTTTTAAATCAATACACCCCATCCTCCCTAACAATCTCTAGGTCATCCTATCAGGACCCCCCGAGAAAAAGTGATCCATCGATGGCCGAAGGCGGAGGCCGCTTCGGCCTCCGGTTTCCCCTTTGAAATCGGGTTTTTCGACCATTTACCGATTCTTAAGCCAAATGACCGTTTCGAAAAAGTGAGCCATCGATGGCCGAAGGCGGAGGCCGCTTCGGCCTCCGGTTTCCCCTTTGACGGGGTTTTCGAAGCCCATTTACCGATTCTTAAGCCAAATGACCTGCCTCGATGGTTTCCCGGGGTTTTCGAAGCCCATTTACCGATTCTTAAGCCAAATGACCGTTTCGAAAAAGTGATCCATCGATGGTTTCCCCTTTGGCCAACGGGGTTTTCGACCATTTACCGATTCTTAAGCCAAATGACCTCGAAAAAGTGACTCATCGATGGCCGAAGGCGGAGGCCGCTTCGGCCTCCGGTTTCCCGTGTTTTTCGAAGCCCATTTCCCGATTCTAGCGTTTAGGCGCCTTTTTTGATAGTTTCCCTATCGATCACGATTGGATTTAGAAATCTGTTTCTTCCTCCGAAACATGGAAGTCAATTCCCTTCTGTGGCATTTTCTGGTTATTTATCACTCTGCTTCTTAGTCTTAGTTTGCGCTAGCCGGGCTTTTTTATGTGGTGAATGGGCGAGGCGGTAGCCGCCTGCTTGGATTAGGTGGATGCAACTTTGAGAGGTGGCTTAGGAACTACTAAGGTACTCCTCCATCCCGCTCCACATTCGCTTCTCGTGAAAACTGGGCTTCCCTCGACGAAAAAGGGGCTATAGTTGGCTAGAATCGAATCAAAACAAGGACAACGCTGAACAGGCCGTAGTCGGAGGTTTTCCTTTGAATATTAAGTGAAATACGTGTATAGAAGATCTTACCAAATGCGCGGCATGCGGGCGCTAACCCTTGGGGTCGCCCCGGAGCCGATGGAGTTTCGGATTCAGACGAGCCTGCAGCATGCCCAATTGAGTTCGCAGGGGAAGAGCCATTAGAGCCCGCAGAGTCTAAAGAGCGGGGGCTTTAAGCCCCTATACGGCCCTCTCCCTTAGGAGACCCGATTCCTTTGGATCATTTGGAGTTTCTTCTGAGCCATAATTTTAAGCCGGAATCAAATCTGAGGAAAGGCTTTATTGGCTAGGCACTGGCTGTGGCTGTGACTGCGTTGGCTGCGGCTGTGGCTGTGGCTGTGGCGTACGCGGCTGCGGCTGAATTGGCGGTTGCGGCATTGGCTGTGGCTGTGACTGTGGCTGACTTTTCTTCATTGGCGATTGCGGCTGCGGCTTCATTGGCTAGGCATTGGCTGTGGCTGTGACTGCGACTGTGGCTGCGTTGGCTTCATTGGCGGCAAAAGTGCAGCCCTTTTTGAGAAAGGGGAGTAAAATGCGTAGGTGGTACCACCCCGTTTAGTACGTAGGAAAAACCTAAATGGGTGTTGGCCTTAGTAAACCTTTGTTGGTAACCTGCCAGCGGGAAGCGCGCAAGCGCTTCACAAGTGCGGCCACCTGCCGCCTGGCTACGCCGGCCGGCAAGGGCGGCCCCTTTAAGCGTTTGATTGCGAAAACGCTAGGTGTATCCGCAAAGCAGGAATGAAATATTTACCTCTCGGTAAATCAAATCTGAGCCAGGTCCTTGGGGCCCTGCCGGCCTTTCAGAGGTCCTTTCAGGAAAAAAAGATTTCAAAGGTTGCTCTTCTTGGAACCACAGTGCCCGAGCAAGCCCCAACAACAAAAGGGGTGAAGCGCGCGCTGAGCACGCCCGGCGCCTTGTGAGGAAGGATAAACGCAGCAGCCCTATGAACCCACGGAGAAGGCCCTAAAGGCCAACCCTGGATACGGGGTACATGACCGTGATGGGACACCCAATACGCATAAATGGTAGATTTACCCTTTCAACCGTTCCAGATTTACGTGAAACGATACTCCCACAGAATTCGGTATGTTCAACAGCCAAAACAGCCTACAGGGGAAGGCACGGCAGGCGAACTTACACCGTCAAGGCACGCGCGTGCAAAGCATGCAACGCGTTAAATAAAGCGAATGCAAGAGTATGAATTGCCGCATACCTTAATTTAGAGCAAATTGTGTGGTCGAGAGAACCGAGAGAGAATCATGTGGATAGAAATATCTTCGAGGGGGCACCACTATAGTGGTGTCAGCGCCGGCGCCTTTTATTCTGCAGGAAAGATTCGTTTCATTAGCAAGCCCCTTGACTAACAACGGGTCTAAGGGGAAAGCCGAGGGAATGATGCGTGCGTCTATGCCATCTAGATTCGCCGTGCTGCTGCGCCACCCCCACTTGCATGCAGGGGCACGCTTAAACGCATTGGTCCGTGCTACTGACCCTTGCTTCGTGGCCAGAGAGAGTGTCTACGGGGCGACCCCTGCTGTAGATGGCTCAAGTACACCCGGCACTTCTGGCTCTAAGGATGCTGGCAGTATGTCTGTCGTCCATAGCCACAAGGCGGCGACCCACGGCTACGAGCTCTTACGCATACCAGTGCCGGCTAACGTAGCTTTGGCTGTACCCCGTAGCGGCTACTAGCCGCACTTGAATGTTTGCGCATGCGCGCTTCCCCCCGCACTAGAATGGAAGAAGCTTAGCTTCCCCAAAAGTAGCAGTCGAAACTAGCCAGCAGACCTGATAGCAGCCGACCAAGCCATTTCCGTCGCATACGCAGCCATTTACTAAAGGCTTCATCGACCACTGAATCGGCTGCGAAGCTGACTTTAGCGGAATCGAAATCGACTGCTCAGGTTAAGTCCTTGGCTGCTGCGTAATCGAAATAGGCGTAGGCATCGGTTGGATTTGCTTCATCGATATCGATTGAATCGGCTGGCTTGGCTAAAACGGCTAAATTGACAAAGAATCTCTTCACGGCCTAAGGCGCGTAGCGCTGTACCCCGGCAAAGGCTAGGCTGCGCCGGCCGATTGAATCCGCCACGTTGTTTTCTGGCCTTCCCTTGCCCTTACCACGGCATGGGTCTGCAATTGTGGCGCTACGCGCAATCGGGGCGCAGGTGGAGTGGAGAAGTAGGGGGCCTAAGGCCTTACGCTACGCGCCCCTGGCCCCGGCCCTACTAAGCTGGCCTGCGGCCACGCGCCCTTCGGTCGTCCGTATGGCATGGGAATATATTGCCTGGCAGGAAGGCAGGGAGGCGGCGGTTGATCGGCTGTAGGGTAAAACCGGTTTAGCAAGGGCGCGTAGCGCTTCCACAATGCCCAAGGTATCGAAGCCGAGGGTAGAGGGGGTAAGAAGGGCATTTACTTTCAATCCAGTAGATAGAATAACTTTGGCGGAATCGGAAGGCAGTTCATGGGCTTGTGGCTGGTAAAGTCGGGAGCACTGGGGGTTATTCTTCCCCTAAGGGCTGGCAGCCCTACCAAGCAGCAGACTCCGTACCTTGCCCCCTTAGGAGGCGCGTAGCGCCCCCGGACCCGTCTCTTTCGAGCACCCATCGTGGCTGCGTCGAGCACACATGCCCTCTTGAAATTATTGGATTGTTCGTGACAGATAGCTATCAGACAATGTGGAATAAGGATCAATCCCTATCTTCGACTTCGTCGCCAAACTCAATCTGCGCTCCTAATCTTTTTTTCTCTGGGTTCTTTTTTGTTACTCGTCTACCGCAGCGCAGGAAAGACCTTGCAGAGTTTTCACTGACTGGCTTCGGATTCTGGAAGCCAATGTCCTGGGACCACTTAAGGGTTGACCTCTGCCGGGTTGACTTCTTGAATGGGAAACCGCGTAGCGCTTTCTCGTAGAAGCGCGGAGCGCCCGAGTCAACAGCATAAGCCCTTTTTGTTGGAGGTGGAGAAGGCCCCCGTAGGGCCTCCTAGGCGACAGGCACCCCAATTAAAAAAACCCTTCTGCTTTGAGATAGCTTTCCGTAACTTGGATCTTTGCCCCGGCTTCTTAATTAACTTACTGCCCTTCTCATGCTTCACGCAGACGTCGCTCACGGAGTGAACTCGGTCCGCCGGCCCCTCCCTCACTTCGGCCCGCCGGCTTTGTCTCCCGACAACCCAAAGCGAGGCGGTTCGATTTTAACCGGGTCCCGTTTAAGAATCTGTATGCAGGAATTGGGGATGTGATCTGTGAAGCGAAGCCGGGGCTCGATGGACAAAGAACTTAAAGGAACATTTGAGGCACATTAAGGAACATTAAGAACAGCCCTGTTGTAGGCCGTCAGAGCGAAAATGGCTGACGCTCTAACAGGTTTTCGGCTAGGCGACCAAATTGATTCAGAATGAGAGGATACCACAAAATTGAAGGATAACACTTAAAAAACACAGAAAACACTCCCGATAGACAAATTTGAAAACTGCTTCCGTGGCTTTAAAGCGAACAAAGCGCCCAATGGATTGAAACTATTGAAACAATGAAAGCAGCGAAGCTAGGCTAGGCCAACAGCAGCCACACGGCCACAGTCGCAACAGCAACAGCAGCAGCAGCCATAACAAAAGAAGATTCTTTTGTGGTTGGAAAAGCGAAGCGCCAAGTCGTTTCCCAAATCAGTTTCTGATAACGGGATGACGACGGGGCCATAACGGGGCAGCGACGGCAGCCCAGAGTATTTAGAAGGTAACCGCTGCTGTTTTAGGGTTCTGTACCATGAAGGAAAATAGCAGCAGCCCGCGCCGCAACAACCGCCAACAGCCTGTTAAGTACTGTAAATATTTAATCAATTAGGTAATAAGGTAAAAGGGCTGCTTCTGCCAAAGTAGAGCATGATTCTCATGTTTCAGCAAGGGATGAGGATGGAGGTGGGGTAGTAGTGGGTGAAAAGTCCCCTAGCCCCGATTGTTGTTCCACAAGTTGTTCGAGTTTCAATTTGTTCAACAAGTTCTTAAGTTGCTGTCAAGTTTATTCTGTTCGAGTTTTATGTGGTTCTTCAAATAGCAACCGTTATTATGGGGTTGTAGGCGGGGTCCTATAGTCTGTCTGCCAGGTCCGTACGGATGCGTGATAGGGCCTGCCGTGCGTGCCAGGAGGGTCTGCCTAAGCTCCAAGCGCCTAGTACCCGACCCGTGTGTATGTTGTCGTATAGCCTTTATGCCAGGCCCTTAGGTCTCGCGGGCGCCTTAGTGCGTGCCAGTAAGGGAATACCTAGGTCTTCCCCGAAGTGTCCCGACCGTGTGTCCCACACCACCATTAACCCGAGCCCCAGCCCGTACAAGGTCCAATAAGGCCCCCCCGTATAGCGTGTCTGGAGTTTCGTCATAACCACGCGAACCAGCAGTTAAGGTCAATCCACCTCCTAGTCGATCGGCCGAATTCGTCCGAAAATGTTGCATGGCGGTTTCCGGCTGTATTTGCCGCGTCTCTAAACTGTTGAGATTTGCCCAATGTGCTTCCCAAAAACGCTCGCTTTGGCCACTCTCGGGTAGCTTTCTGGGACTACTACCTGCCCGGTGACGGTGACCCCGACTGCACGGACTAGCCCGATTGATATACTTAGACCGGGGCCCGCCTATGCGGGGGCTTCTGATGATGGAACTTCTATACCGGGTCGGACCTACCTCCGGGGCGGGATGCTTCTGGGGATACTTCCGTGGACGCGGCTCTTCTTTAGAGGATACATGTACCCCCCGCCCCTGCTGCTGCTCATGGCCTCTTACCGTGGTCGCTATGGCAGCCTAGCCGCCTTCTCCGGTTCTTCCCGCTTCCGCCTTGGCCCTTGCCTCCGCTCATCCGCTGCCCGTCCATCATCGAAAACTGCCTCTTCGAGGCAATCAAAACCGCACCAAAGCACCTTTAGCCGACACAACCAAAGCCATAACCGACTCTGAGTCCGCAAATACCCAAACAAAACCCCTTCAATGGATCCTTAAGCTGGGGGGGGGGCTTCTGGTCACCTTAGCTTCCGCTGTGTCCGCCTACGAATCTGGTGTTTCTGCCACCTTCCCGGCCACTGTCCTTCGCTTCTGCCTTCTTCGGGAGTTAACCCGATTGGGCAACGTGTAGGGGCTTTGGGAGTTGCTTTGTCCGTGTTGGGGCCGACTGTTTTTACCGAATCAGAAAACGCTTCGGAAAATCTCCGGCTTCGGAGACTTTTGTTCCTTTCCCGCCTTTTGTCGTGGCCCATTGTGCCTTGCTGGGCTTCTTTCGAGTATCGGAATTGACCTTGGCTTGCCTTCGACAGCCTACGGCCGCTGCGGACGAACAAAAACAACAAATTGTTTGTCTTTCCAAATTCGTCTATCTACATGGGCTGCTGCTGCTGCTGCTTTTTCCAGAATTTCATGTGTTTTTTCTTAAGCCCTCTTATCCGACGTGTTATCTTTCCATTTCGACATCCCAATCTGGCGTACCTGTGGCGAGCGAAGCCCTTCGAAAACCAACCAGATTTCTCCTTTTTGGTTATTAAGGTTACTTAATGTTCCTTAAATGTACTTTATGTGTTCTCTAACGTTTTTTAACGTTTCTGCGCTGTTTTGTGCTAGCGGTGAATAGGCGAGGTGGTAGCAGCAACCTAGCCAGCTTGCATTAGGTGGATGCAGCGAGGGTTGGCAGCCGCCTACCTTAGGCCAATATTCCCACCAAAACCATAAACAAGGTTTGGGGGACAACGCCAAACAGGCCTACTAAGGAGGTTTCCCTTTCAAGGGTTTAGTAAAATACGTATATATAACCAAAGCGGGCGCGGGGTTGTTAACGCTAACGCGCCTCCCTGCCGCCCTTTCGCTGCTTCACCAGATCTCGCTGGAGCCGATTCGGTTAATTTGGGCGGTACGGATTCGCCCCCGCATAAAAGCCGGCGGACGACACAGAGGCTGCAGAAGATAAGACGAGGAGCCCGCAGAGTTAGTAGCGGCCGGAAAAGCCCACAGCCGCCAAGGCCAATGCAAAAGCCGGCGATGAATACGCCAATGCCGATGCAAATTCTTCCAAAACACAGCCGAGGCCGATTCAGCAGCTTGTTCGGCCAATGCAACTAAGGCCAATGCAGTCTAGTTTCTTCAGCATTAAAGGCTGAACCAATTCAGCCTCATTTGTATTCGATTACGTGGCCAGCTTCTTCTTCGGAAGTTGGGGTGCTCCGCTTGCTTCGCTCAGCCCGGACCTGCCTACCTCGCCTTCGCCGCTCACACCCCGGAAGAGGTAGCGGGGGCCAGCTACCCCCTACCTAGAGGGCGCCACCCACTACCGGCAACTTCGGCACCTAAAGCCGGCGCCTTTGTTCCCGGCCTCGGAAAAGGGTGGTGGTTCGGGGGGACCACACTACCCACCTAAGGCCTTCGCCCACAATCAGCCTGACCGAATCGATTTAGAACCGAGTAGCCTACGCACCCAGGCCCAACCGCGTATGCCTATGCCTTCTGAGCGCTACCCTGTGTATGCCTATGCCTTCTATGCCGCTCCCGCTCCCGTTTTCTAGCTTCCTTCCCCTTCGCCTTTGCCTCCGCTCTTTTCGCCTTCGCTTCCGCTTCAACGCTTCAGCCTTCCCCGCCGCTTCCTCCTCTTTCGTTTCCGCTCGTCCATTGCCGCTTCTTCCGCCTCTTTTCGTCCGCCCCCTCCTCCTAGCGGCTACCCGGCCTCTGCTGCAGCAACAGCTGTTCCGCGCTCTCCCTCTTTCGCAGGTCGAAAATTTGTCATACCCCTCTCTGACGAGAAGGGTATGCTGCCCCTATCTATAAAAAGGGCGCCGAAGGCATAGCCTTGGCATAGCGTAGCGCCCGATCAATTGCCGGGAAGGGTATGCGGTAGGCATATCCGCCCTCGGGGGGCTAGCCGACTTTGACCGCCCTTCGTAGCGCGTAGCACACAAAAGACAGGATAAAAAGCGGCGGCTACGGAAAGTATACAAGGTCAGCCTTCTGAATCACCCCCGCACAAAGCCCCGGCAAGGTATGTTGTTCCGGGAACATAGAAGCAAAAGACGAGGCCATTAGTAGACTTTTTCCACCGGCGCATCGGGCTAACTGCGCTTCAGCCTTGTCTTCCGGTTATGCGCATTTAGCCTGCTACGCCCTGTCAAAGTGGCCGAGGTAGCGCATTTATCCGGCGCGGCATAGGATTGAGTAAATATAAGGAAACTCGACTAATATGCGCCGAACTAGTTTGCAGAAAACTAGGCAAGAAAACTAGTTTTTTTGCTAACTCAAGCGAAGCCCCGAACGGAGCGGGCGGAGATTTTCGTCCTACCTTCGGTACCTCCCGACGAAGGTCTTCCCACCAACGTATCTATGCCTGATGAAACAAAAGTATCAGCGTTCACTCGTCTTTCATTCCATAAGGGGACCCAATGAGAGAAAGGAGAACAAGCTAATTCCCTTGATTTTTCATCCAGAAAAATTGAAAAATCAACTACTCTTCCAAAGCCCTTAAAAGGAACAAGAAGTGGCTAATAGCACTCGCTGTTGGCTAGAATAAGTTGTGTTAGAAGTCCCGGGTGAAGGTGAGTCACCCGGTAAATTCTTCGCTTGCTTTGACCGAGTCATTTGTAACTCCTCGTCTTCAGCGCCAAGAGAGTTTTCCTCTGCTCTCATTTCCCATACCTCCGACACTCTCTTACTTGGATAAAACTTCATCGAATTCTTATTTATATTTTCCGATAATCCAGCCGATGATGATATTTCCTATGATTGCAACGAGAGTTTCGAAGATGAAGGGGAAAGATAAAGTTTTCTTTGTGGGTAGCCGGGGCCGCTTCACATGGCAAGGGGGGAGGGATATATGCGTTGCTTATAATGCGTGTTTTCTATTATGGATTGCTAATTCGAAGTACTAATTTCATTGCACCCCCTTCGGTTTTATCTCTTTCCTTGGGGGAGTCGCCTGAGCTTGAAAACACATTAAAAAACGGGATATGGAATGGCATTGGGTTGAAAACACAGTAAAAACCTATATATAGAATGACATTCCCTTGAAAACACAGGCAGGACGACCGAATTTTCGTATTAGATACGTTTTTTGGTTCGATCAACCTTTACCATTGATCCTTCACTCGATCTCTTAATCCTCTCTAAACCAAACTTTATTGCCCTACGGGCCTCTTTGACCGGAGGTAGAAGGAGCTTACACAATTCCTCCTTCTTCACATCTTACCCCCTAAAGACGCCATGCCTTTAGAACCAAGGACGCGCTTGGAAGATTAACCGAGACAAATCCTGGAGGGGAGGTTGTGGCCGAGACCACAAAAGCGCTCGGTCGGTAGCGAGCTTCGTATTGGGACGGGGCCCATGATCCTGAGTGCTCTGAAGAGCACTCAGCTGGGCCTTTCTGGATATCGAATTCCGGCCTGCTGCTTTATTTTCTGATGAGCGCTTTTTGGCAAGATCTGTTCGGTGGGACGAGTCCGGTTCCGCGATGACCTACCTGAAAACGATGCCCTTATCTCGTATTAGATTGTTTGGGGGCTCGCTATCGTTAAGGGTCGAAGATCGCATGGTGTGGAAGCCAAAGCGAATCCAGGCAAGGGCTCGGGATCGTACTGTCTGCCTGCCTGGCAGTGGCTTGGGGTCAGGCGTCAAGTCCACCKGGTCAAGCAAGGGAAGGTCTTTTGCTTATACCAAATCGACCGCTTTACCCCGTCTCCCACTTGTCGTGCTTCTGTTCAGTGACACCATGGAAGGCAGCCTAATGTCGGTGCCCGCTCCGCTGCTTGTTTCTGCTTAGATCACGTCTCCCGGACTTGAGCTCTACTCTTCACTTGAATTTCGCCAGAACACCGGAGCATAGGAAGGGATGGCGGCGGCCAGAGGGAAAAGTGCTGAATCGGACCGGAGGCCGAGGCGGCCTACGCCGGCCCTCCGGCCTTTCACAAGTTGGTCTGAAACGCGAGAGACGCACAATAGTGAACCTGCGTAAAAACAAAGACCTACTACGCCAAAAGGCCAGAAAGCCTCCCGGCTTAAAATAAAAGTGAAGTTATTCGAGAAGCGAAGAAAGGCCACGTGTGTGGAGTCTTCGACTCGCTCGATACTTTGGATCTGGGAATCGTATGGGCTTTCAGCGGTCTCACATAGTGTGCTTCGAACCTGGGCTCTCTCGCCGAGACCACCCCGGGCCAGCCAGTTAGTGGAATTGGTCATTGACCAAAGGTTTTCCCCGCTTTTTGGAACTCGTGTTGGATCGTTGCCAAAAAACCCCGATGAACCGGTTTTCCGGTTGGGCTATCCGAAGTTGTCCCCCCTTGGTCTCTGATGAGCCCTTTGGATATGCTGATACATAATTATCAGGGTTGTTTCTCTCTCTAGGATGGTCCGTAAGAATAATGGCTATAAAGAAGGATTCATGCTAGGTAGAGGGACGGGGCGGGCGCCCGCCTCCGGCCATCCAACGTTCCGGATCACTTCAATAATAGTTACCCATGGCCGTTTCAACGTCGTTTTTGTTAGGGTGCTTATGACCCTTTGGCCCCGAAAACGTCGTTTCTGTCGCGCCAGAGATTGTTATCTAGCGAAGCGCGAATAGCCAAGGCGCGGAGCGCAGTAGGCTTCGTTCAAGGTCGGATTTCACTCTTGCCCGAGCAAAGACAATCCGATCCGAATGCATGCGGAAAGGAACTAACTGCCAAGCCCTTAGTCGGATTGCCAATCATTTCTCATAGATGATTGATGACGACGCAAGCGAACCGGTTTAAAGCGACTGAAAAGCTATGCTTTACTTGCCCGATCAATTATCATAGATGATTGATCACGACAAGCGATCCCAAGGGATGCGAAGTGTTCGTTCCTTTTCCATTCTATTCCCGAAGCGAAGCGCTGACTGACAGCGATTTTTTCCTGGCGAACCAAGGCTATCACTCAGACATCCGATACTTGAATCTGCGCTGACCAGATGACGAACTTCCATCTCCCTACCTGGATGGTCGTCTGCGAACTTCGCCTCAGATAGCTGAAATGGGGAAAGACTTACTTGGCCAAACTCTCCAGGCAAAAGTTTCACTCGGTTAAGTATACGGATTTTCATAATCTTACTCTAGGTTATACCTCCACTTCACATGGTTTAGTAAAGTGATAACCCAGTGGGACCCCCTCCACACCCATGGGGCGGCTTCCCTAGCGGGGCCCGGCCCGCCAAAGGCGGGGGGTGGGACAACGAGACCTAAGAAAAAGGGGTGAGGTCGAACCTACTCAGATTTGGCCAAAGGCCAACCCACGGGGGTAGGTGCTTAATGCGATAGCATGGAAGCACTTGGCTAGCCAAGTCTTAGGTTCCGAAGGATACTCGGCGGGTCGGGGACACTCAACCTGCCGCCTCTTCCCAAGCCTTACATATCGACATTTTGCCGAACACTCGTAGGCAACACCCCGAACTGAAGGAGGGGAAGAGAGGCGGCTTACTGCAAAACAATAACACTCCATCCCAATCATAAACAAATACAATTACGGAAGACAGTCATCATACAATAATTCCATCAACTTGAACCAACCAACAATCAACTCAACGATCAAGCATTCAATGAACCATCGATCGAACCGACATTCAATCAACTGAACGACTTTCAAACTCTCACCTTTATTAGACTGATTTATTAAACACGCCTTCACCGGGATCTATACCCATCATCTATTTCCCAGATGGTGCGAGAAAGACCAGCCAAGCGCTAACACAGTTTTTGTTTGGCAACGCCATAATCAGCGATATAGGCGAAAGTACCGATTTATTGAACATGGTTGAGTTATTGATCCATGCATTTTACTGAAATTCGACCATTCCTGCCAGCTTTGCACCAGAGACTGTTAAACATTGCTTCCCCCTACTCAGGTCTTTGTTCGCCAGAGACAAGGGGGGCCCACCCCTTTTAGATGTTAAAAGATAGTAGGTATCTCTCCTGCGTTACGAAGACCTGAGGTAAAAAAAAAAAGGGTCCCCTTGGGGCTGTTAAGCCGAGGCGGCTTAACGCCTCCGGCCCTACTAAAGGGGGGTATGCCTACAAAGCACAAATTCACCGAACCATACCATGTTATTCATTATAATTCTTAACATAACCAGAACTTTAGGTGTGTTTTCTGAGAAAGCAATGAGAAATTTCTTACGCAATATCCACAAAACCCGGAGAAATTCACCAAATTGCCGGCTCCCCCTTTTTCCTCTTCCAGCACTTTATTAATTATGGATTGAAAGCTGCTATGGCGGTAACTGGTGGGAAGAATGAATAAGGCTACTACCTACTGGGAAATAGAAGTCTCTATCTGCACTACTACCCGAGCAAAGCTCGGCATCCATCTCCGGTAGTATTTTTTGAGGGGGGAAGAGTTTGGGTGTGTGTTTAGCTCCCTTCCCTCCTTTGTGAGGGGAGGGTTGGGTGTGTTGTCTAGCTTCAGCTTCCTACTCCCGGCCTAACGCGACCGGAGATCTTGCCCATGCTTCTCGCCTCCTTGTGCCTGGTCCCTGGGGCGGGGCCGGCTGACAGGCATTTGAAGAGGATCAGTAAAGTGCTAATGAAGCTCGACGAGCTAACCGCTTGCCTTTTGGGCCCAATAGCTATTCTTCCCGACGATCGATGCATCTATCACTCAATAAATGCATCCGTACCGCTATCATGTGTTCACTTCTCAGGCCTATCTGCCCTAAGATCCAGCATAGGCTCCTTGTCCAGCCGACCAGTCTCTTACATGAGCTATCTCCTACCTTACCTTCCCTAAGATGCTGGTTCACCCGTGAACGAACTTCACCAAAATAGTGCGGCCGAGTCTTCTTCGAGCACTTAGTCCATCTTGACTACTCAATACTACCCGTGTTCAGTGCCAGTGACGAGGATCAGAGGGAAGTTCTGATGAAGCTGTACAAGCTATACGCTTGTCCACCCCAAGCTATGGGGGCTTTATCTCCCTCTGGCCCACCCGGATATTCTTCGATCAAGCCGCACAAGCTATACACCTGTCCGCCTCATCCATTAAGTGGGAGAGTGCCGTAGTGTCACAGAAAACTTTCTAGTCACCTCAATGTCTTCGGTTTTTTAGTAATAGAAACAGCAGCGGCTATTTCGGCTCACGTAGCTCAAAGGATAAAGCATTCCTATGTCCCGGGAAACTAACCGGTTCGAGTCCGGTCGTGGGCTGGTGGGAGGAACAAGCAAGAATGGTTCAATACGGCGTCTAACAGGCGAATCAATAATTTCACTTCGAATCCTGGACTTTAACACCTTGCTGCTCATAGTGTTTCACGATTAGGATCGGAAACGGATGGAGAAGCGGTAGAACGTGCGGAACCGCATATTGGATTACTCTAGTGCGGCATGAAGCTGCTGGCGCCGAGTCGGCTCCCACGCCGTTAGCGATGCTCCGCTTGTTCCCTGGCACGGGTGGCGCGTGAAGGCAACTTCCGCGTCGTAAGCACCGAGTCGGTTTGTCGAGCAACTCAAGTGAGGCGGGAAGGAAGGGAGAAGGTCGTGAAGGTGGCCTCGTTATCTGTATCAGAGGTCAGAATAAATGATAGGGAGAACCCTAGTCCTCTACTTCCTTTGGTTATCTCACGAGCCAACCACCTTAAAGTAAACAAGAACGCGTTGGCGGGTCCTGAAGTGCCCGTCAAGAGCGCACGCGCATACCCGGGGTGACTATCACGACCAGCACCCTCCGCATTTCGGCACAGTGGAACGTGTAACCGGTTTTATTTCCGTTTCAACCTACACTTTTTCATGTTGGGATGGGTAGGCTAACCGCGAGGGACAACCCAAATCCTCAGGTCGGGTGGGATGGCACTACTGGCAAATACGGGCAAATACGCAGGCGCGAGGCGTGGTAGGCCCGCTAGCTGAACCAAAAGCATGCAGGAAAAGCAACCCGGGAACCGACGAAGCTACGGAAGCGTAACCAGGCCAGCGGTCGAGCCGGTAAGGCCGGGTCATTTGACGGTAATGGAGAGGCCGATTTCTTCTGTTCAAGCTGGAGAAAGAAGTGAGAATGAGGAGCCGGCCTTCCCGTGGCTAGACCTACGGGCCGGGCCCGAGGCCAGGGCCTTGGCGGGTTTACGGTACGACAGGCGGCGCTGCCTACAGGGAGGATAATTTGCTTTCCCGGGGGAAGGGGAAAGTATCCTCTTTAACAGGGGGACCCTGGGGGGGAGTTACGAAACGAAGGGGCAGCAATCGTACGCGCATAAGCTACCAAACGAGATACATTTCACCAGCGAATGAATGCTGGGCCTCGTAATAAATGGCGCGAGCCGTATGCGGGGAGACTTGCACGTACGGTTTCCGTTGGAGGGATCCGGCCAACGAAGGACCGGCGCCTACCCGCCGCACGAAGAAATAATCGAGTATAAAACGTATCTCTAAGCTTTACTTCATTCTGATTGTTTGGAGGGCGACCGTTCAGTCACCGAATAAAGTCCTCCGGTGCAAAAACCCGCGGAGCGGATATTACTAATCGACGTATAGGATGTGACGACGGCAACAGCATATCGTAAAGGGAGAGAACCTTTTGGTTGGGCCAACTCTTGGCGTATCTCCAACTACACCCTTAAGTGGCAGTTGAATGGGGAGTATCGTGAATGCGAGATGCCAGCGGAACGATCAGCCGGACGTGTTGGGCAGCTAGGGCTTTCTCCCTACCGCGTCTCTCCTTGTGTGTTGAAGATCCAAAGCGAGTGCACCGGGGATAAGGTAAACTGGGATTTCGACATGGGTATAGCAAACATCTGAGGCGTAACTGCACACTCACACGACCTTTGCCGAGAGATAGGAGCATTCGGGCCGGCCACACTTCCGGATAGATGTGTGGGACAGAGGGCTCATAGTACCTGCCTACCTTCCGCTTCGGCGTGTAAGCATAGGGTGCTGCTAGTGTCGCAGAAGGGAAGGGGCCTAAATCGGCGGACAGACCGACGCCGCACACTTGAGCAGTGCCGGGCAGAGTTTATGCCAGTCAGAACACCCGGATAGGGAATTGGCCAGTCAACCCCACACCCTTCGAAGATGTTGCCAGAATGCACGACTTCCAGGGTCCTTCCGTCCTGGCCAGAGCACGACTCAGCGCTTTATCCCCTAATTATGTTTGCGAGGGAAAGGAGCGCTTGCCGCGCCCCGCACTCTCCCTAGCCCTTCGGGCCTTCGACCCACTAAGCTGCTTCGTTGACTTCACAAACGAAGGCTCTAGTCCTGATGCAACCTAAATGCTCATGGATGGGAGTTCTTCGGCGAGGCGGAAACTAAACCATGATAACGCCAGAATTTAACCCCTTTTTCTTAAGGGAACTCAACAAGTTGGAGAGCCGTGTGATGGGTGACCACCCCGCACGGTTCAGAGAGCACTTGTGTATGTGACGCGAGTGAACGTGTGCGACACAGCAGCAGCTGGCATCGAGTAACTTGAAAACCTACCCACGTTCCCGTGATGGCCTAAGAACACGCTTATCCTTCAGCTGTAGAGAGACCTTGCAATTGCGAGGTACCGTCATGAGCTCGATATAAATGAGTGTTCTTCCGTGAAACAACTCGAACTCCGAAATTTACCTGCTTTAACTATTTATGCCATGGATGTGGGAGCATCAACTCTGTCTCCGTGGGCTTTTGAAGAGCGATAAAACCCTTCGGAATCCTATGAAAGGGTCTCGGGAGCTAGAATGCATGCCAGTTATATATGACCAGGTGGAGAAATGGTCGAAAAACCCGGGAAACCATCGATGGATCACTTTTTCGAAACGGTTATTTGCCTTAAGAATCGGTAAATGGGCTTCGAAAAACCCGACCATCGATGGATCACTTTTTCGAAACGGTCATTTGGCTTAAGAATCGGTAAATGGTCGAAAACCCCGTTGGCCAAAGGGGAAACCATCGATGGCTCACTTTTTCGAGGTCATTTGGCTTAAGAATCGGTAAATGGTCGAAAACCCCGTTGGCCAAAGGGGAAACCATCGATGAATCCCTTTTTCAAGGGCCTTTAGTTAGCTGGCATTTGAAGGGTATTTAGTTCGAGGGCCTTTACTTTAAAGGGGCCCTACAAAAGCCAAGCTCTTTCGAGGCCTTTTCGAGGG
>Contig118+23902
TCCTATATAGCGTTTTCCTGCACATTGAAAATGCCCAATCTGCGGCTGCTTTTGAAGAGTTTCATCATTCTYACGCAATTCAGGTTTTGCTAGCTTCTCGCGGCTTCCGCCTTCGGCCCTCGATGGCTCACTTTTTCGAAACGGGGTCGAAAAACCCGGGAAACCATCGAGGGTGGCCTTTTTCGAGGTCATTTGGCTTAAGAATCGGTAAATGGGCTTCGAAAACCACAAAGGGGAAACCATCGAGGGTGGCCTTTTTCGAGGTCATTTGGCTTAAGAATCGGTAAATGGGCTTCGAAAACCCGACCATCGATGGCTCACTTTTTCGAGGTCATTTGGCTTAAGAATCGGTAAATGGTCGCCCCGGGAAACCATCGATGGATCACTTTTTCTCGGGGTCCTGAGGCCGGCCGGGCCGAAGGGCTAAAGGCTCAGGGGTAAAATGCGAGGTACGAGCGGGGAAGCACGTTAGCGCCGAAGAAAAGCACGTAGAGAGAGGGCCGAAGAAGCTCTCGGGTTCAAGACGGGGCGCTCGTACCTCGCGCTTCCCCGTCCAGCTTTCCCTCGATTAGCCGATCTTCTTGATCAGCCACCGAGATTAGCCATCCATTTCCGCATGTTCATGGTTTTGACCAACCATTCAAATTCATTATGCTAGAAGGTGCAGAATCAATTGGAGCAGCTCCCGTGGCTTCAGCGGGAGCTACAGCAGGTATTGGACACGCAGCATCTCATCTAGCGTATCGGGTTTCGCGCACGAAATCATCACAATCATTTGGTTATGCTATCATCGATTTTCGGAAGACTATCTCTGAGATTTGCGTAGAAGCTTCGAAATTTTTGCCCATATTTCTCTCATTCTGGCCCTTATTAGCTTTCTGTGTAAATTGCTTTCTGTCGCCGCGGAACTGGAGCCTTAGCTGTAAGTACAGTAATTAAGGCCGTACCTTCAGCGTTTACTGGAAAAACGATTGTTGGAGCTGTTGGCCTAAGCTCATTATTCATTGCGCCTTGAAAAAATCAGGATCAGGCCGTCAACCCGGAGACACCAGCGCAGCTAACAGTCTTCTCCCAGACCCAACTGATCCCGTAAACGTGTTTTTATTTTATGGTAATTGCCTTTCTTACGATATTAGTGGCATCTCTCGCAGTTAATATAACTGCTCTGCCAATTTTGGAGTTTTGAAACAAGATAAACTGCCGATAGTAAAACATCTCCGCAAAATGTCTCTATGGTATCGCATTCGGTTCATTCTTTTGGATTTATGGACTCTTCATTCAATCTCCGAGGGCGAGATCACTTCAAGAATTAACTACTTATGATTTGTTGGTACTTTCTGGTTGGGTTCTTTCGTGAGCGGCCCTTCAAATTCATTATGCTAGAAGGTGCAAAATCAATTGGAGCAAGAGCAGCTACCATGGCTTCAGCGGAAGCTGCAGTAGGTATTGGACACGCATCTAGTTTTTCGACCGAGAAATCGCTAAACAATCATTCATTTGGTCATGCCATTTGCTTTAACAGAAGCTATTGCCTCGTCTGCCTCAATGATGGCGCATTAGTCATTAGCTGCCAGTATGGCATAGGCACTATAGTCCCCTAGAGGACCACGGCCAGCATAATATAGCGAGCTCCGCCCTGTTCATTCTAAAGGGGAGGCCACAAAGGTCATACGGGCAACCGAAACCGATTCTACTCCGAAGCCCGAGCAAAATGCAAAGATTGTGAAATCGTTTCATTCCCCGCCCCCCATTGATGAGTAGGGGCTAGCCTTCTATTGAGTAGGTGGGGGGCCGTTGAGGCCTTGAATGAAGGCCCGCCCCATTGAAAGGAAGGGTGGCCGCTTCGCGCTTTCTCGCCTTCGGCGCCTCATCCGCTCTTACCCAGCTTGGGGAACTCTGCCTTCCCTCTCCCTCGGTATCGCCTTCATTGGTGAAGCCCTTCCCTATTGGTGAAGGCTTCGCCTTCTTTCTTTCCCTTTTTTTCGTGCGCTCCCGGACTTCTTAACAGGGTAAAACAAACCCGATAGAACCCATGGAAAACCCATAACTGGTAAGACAGCCTTCCAGAGCTCGACTTGCTTTTCAAAGACCGCCTTGGTAGGCCTTCAGAAACCCTGAAACGCGGGCTCGGTCTCATCCAAGTAGCAGGACGATCCGCTATACCACATGATCTCTATCGTATACTAACACCCCC
>Contig119+77903831
TCACTTTTTCGAGGTCATTTGCCCAGAAGGTTCTCCGGCGGTCGAAAAACACGGGAAACCGGAGGCCGAAGCGGCCTCCGCCTTCGGCCATCGATGAGTCACTTTTTCGAAACGGTCATTTGACTTAAGAATCGGTAAATGTTCGAAAAACACGGGAAACCGGAGGCCGAAGCGGCCTCCGCCTTCGGCCATCGATGGGTCACTTTTTCGAGGTCATTTGGCTTAAGAATCGGTAAATGTTCGAAAAACCCAGTGGGGAAACCATCGAGGGTGGCCTTTTTCGAAACGGGCTTCTAACCTAGAAATCGTGGAATGCTCAAAAACACATTTGGGAAACCTTTGGCACTTTTTCGAAACGGTCATTTGGCTTAAGAATCGGTAAATGGTCGAAAAACACGGGAAACCATCGATGGATCGTCTTCAGTCCTTCCTTCTCTGGTCAGATCCGCCGAACTGTGCCTTCGAAGAGGGCGAGACGCGGGGCAGCCCCGTGCGAGAATTTGTCTATTTCCATGGTTCATGAATGGCTTTTCCCCAGTCTCCGAAATGGCCTTCTCATTTTATATACATTGCTGCTTCCGAGACTTTGTTGCCACTAAGCTTTTTAGGCGTTTTCCCCTTTTCAGTCTGCGCCAAAAAAGGTTCTTGAACCAAACGAACGCGGCGAACCAACTTGAAGAATCGATTTTTATGGGTTACCGTGCCCCGTATCTGTATATCGTTTATGATGTAGAAATTTTTCTTACGCAGAGTGAGTGGTGGCATAGGGTGTGGATGGGCCTGGTAGGTTAGCTTGCTGGGCTCGCTGGCCCCTTGCATTGTGTGGTTGAAGGGTCAGTTTGTACTAAAGGAATAGGGGAGGTTCGTTTTATCCTTAATCCCAACTTCGCTCTCTTGCCTAGCAGTTAAATTAACTGAAACTACCTTGTGTAGCGTGGGCAGTGAGCAGACGATGATATTCTTTCTATGGGTTTCCCAAAGAACTATAAGCTGCCCGTGACGCGGTCTTTTGGTTCCGAGATAATATCCGAGACAAGCGCAAAGCAGCAAAGGTCTTTTGATAGCCGAGCTAAACGGTTTGACTGAGACGCTGGCTTTTCTCAATCATAGCTCTTCTCTACGTTCAGTGCCCGAGAGATTGATATTTTCTACCAGGCGCTGCTTCCTCAACAGGAGCCTACCGATCCTGTATAGCCTCCCGAGCCGGGACTATCAGCTCAACGGGTGCATTACGCCGAACAACTCTGACCGCCCCACCAGGTAGGATCAGTCCAAGAAGCATCATTGGGACATAGTCTAATTGTTCTCCAAAGAAATTATCCAGTCAATTCTTAATCGAGTTTAAATTATTCCTCATGACTTCACCCGATTAATACCCTGCGCGTGGGCCCGGGAATCTCTAAGCTTTATCAGTCTATGTTCAAGCAACCTTAGACTCTCGAGACTACGTGTTTATAAATTCTCCATCTGTGCGTCTAAGCTGCTCTGCAGGTGTTCCTGAATGGCTCGCAATTTCTTATTCCATGTCCCAAAATCTCCCTCGAGTTATCAACATCTTCCCTGTCGATGGGGGCGACGACCTCCTAGATAGCTTTTTACTACCATTTTCCGGGCTATGGCCAGCAGTATAGGCGCCAGGACCGAAACGATTGTGTTACTACACCAAGTATTGATGCAAATTATTGTGGCTGGAATTGTCGGTTGTATCGAAGGTGTAGAATGTAGTCGGTATTACTGAAGACACCGACGGTTTATCAACCAGAATATATGGAATCTACGAAACAGATATTGTAAAGCTATACCGACGAACACACACAATTTCAGGATGATCTTCCGCACCTCTTGGGGCTGTCGCGGTGCCGCTTGTACCTTCAACTCGGGCTGTTGTGGGGCCTACGACAATATTGGGTTAGTTGCCAAGGATTGCTGGAGTGGGACGATTTTTAGTACTCTGCGACCACTAAAGCTATGACCGTTTTTGTGGAACAACAGACGAAGGGCGATCGATTCTCTTAAGGCTCATGCCTTTGCTCTTTGCTCCCGGGCTCTCTAGCCAAAGTCTATTCGACCTAACAAACCAACTAAGGTGCGAGCGAGCGCTTAGCCGGGGCATTCCCATCTAGCCAACCACCTTATTCTCTTGGGCAAAACTATCGATCTATAAAACCTATCTCCGTTTGCGTAGGCGGCATTGAAAGGCCAGATAGCCCGCCGATTATATGTGGCGCCCGGATCTCTAAAACCTTTAGGGGCGGGGCTCCTGATGGTTGATGGTAAGCCTGCCTCCTTCACCCTAATTACCCAGTCTTGGTCGATCGTGAGTGAGAAGCACTAAGCTGAAATAAGATTATGATAGAGGAGAGCACTCCGTCGAGCTTGCGCGATCATAGCCAAAGCGATATACACACTCAACGGTAGCGTCAAAGCTGAATCTTATCTAGCGTGTTGACTAAACAACCCATTACTCCCAAAGGGAAAGCGACAAGGTTTAGCAATTAGTCTATCTTCGTTCATTGAAATAGTAGGGCTCGTAAATTAATGTACTTTTATTCCTGGAGCAGCTTGCCCTCATGAGCCGGATCAACAAGTTGGTTCGGGATTCCTTGCGAATTGAAGGCACAGTAGCACCTTTCTCAAAGAAAGGTGGCTGGCTTTGATCTTTCCAATTCAATCAATGTCACTGAGATCTCTCGGGTGGTTGGGCCGGAGGCTAACAGCCGCCTGGCTCGCTAACGCTCGCCCCAAAGGGCAATTTCCGGTCGTAAACCCCGGGGATCCGAAGGACCGCTGGGTCCAATTCCCAGGGCACCCGGAGGGAGATTGCCAACCCCACTTTGGGAAGGACCAGTAAAAATCATGGAGTGTCAATAATAGTAAGGCCAATATCTGTTTATGAAAGTTCTCATTAGATAAGAATACTCGATTTGCTGCTTCACTGCTTTTTGATACATAAGGGAAGGCAATTGCAGGTAAAGCGAAGGAACAATGCCACTAATGTGATCCATGCAGGCCTACACCTGATGTCTGCGATGAACCAGATCAAATCTTATTCTTCAGTCAAGCCAACTAAGGAGCACAAACGTGATGGGAATAGGCCTTCCTGCTAACGCTTAGCGAAAGAAAATACAAATACCGGTTAACCGGATACCTACCTTTGGTTGGGAATGAGATTGGATGCTTCTCCCGAGCTATGCAAGTGGCTAGGATGCGGGGCACTTGAATATTTCTTTTTCTAAATGTATTTGCAGCAATATAGTTTCTCGGACTCCTCAGGTAGGACTTGAACCTACGACCAATTAGTTAACAGCCGACCGCTCTACCACTGAGCTACTGAGGAACAATGCAGGAAGTTAAAGACTATGGACATTAGATGACTCTTCATGACCAAGGACAGGATCAGCTGAAAGATCGTATATGGAAGCACAGCATCGCTTCGTTTCACTACACGTGGCGTTTAGTGTACATTCTTTTGGCTCGTGTTCGTGATTGGGTAAAAGCTATAGAAAAGGCTTATGATCAGACTGCAGAACCAACTGAAAAAGGAATATCGTGTCTTGTTGGCATATTCGAGCTAGTATAAGAAAGTTTGGCGGCGAATAGAGTGAATAAATATGGGTTTTCCAGTGCACGTTGAATTCACGTATCATAAAATCCATTGATGGTACGCCTTAAATGTAGCTTGATCGCTACAAGCGCGAGGGCGAGCCGCCTAGGAATTCTAGGGCAGTGCCGAAGATGTAAGGTGGTTCTTGACCCAAAAAGTATTTGGCAAGCTACAGCGATCTTTCTCTTACTGATCCGAGCTAGAATACGGCCATGAGGGATCTGGTGGAGACAAGATCCGTAGATACGGGCGGCCATAGATCTGAATGTGATGCTTCACTAGATTCCACAAATCAATATCGGGCTCTGAACTTTCGATGAATGAGGAGGCGGCGCTAAAACTTTCTGGCTGGTTTTGCGAGGCGCGCTTCCGCCTTCGGCTAGCTAAAACTTTACGCGGGTAAAGGGCGAGGCGCTTCCGCCTTCGGCGGCGCTCCTTTGGGTGGGCGGGCGACGAAGGAGCGCGACGAAGGAGCGCTTCCGCCTTCGGCCCCCTTTCTCTTGAAGGGGAAAGGGCGAGGCGCTTCCGCCTTCTAGCCGCGGCAACCTTTGGGTGGGCGGGCGACGAAGGAGCGCCGGGAAAGTTTTTGCGAAGCGCGCCTCGCAAAACCAGCCAGAAAGGTTTAGCTAGCCTTTCTCCCCAAAGGGTACGGGTAAGCTAATGCGCTTACCCCGTCCCCCCAAGGCACCAAAAGTAGTGGGGTAGGGGGCCGAGCGCAGCGAGGCCCGAAGGCTCGACCGGAGGACTCCGGCACGGCCCCCCTTAGGGAGAGGGCCGTGAGCTAAGTAGCGAGATTGCCTTCCATGAATCAGCCAGAGAGAACTGTACTTTCCAAAATCTATTGCCTCGGCTTCTTCCTTCGCCCACACAGAGATTTATTGAATGAATTAGCCCTTAGCTCTTAGGTATGAGATAATATGGTTGATAGTCGCCTCGTTGGGTTTTGTGCGACCTCCTGTAGTACTTTAAGCTTGACCAGCACTTGTTCGATCAGCCTGAACTTCGATCAGCTTGAATAGCCTTTCCAGCGATAGCGCAAACCCCGGCGCGCCGGTTGCCGCCTAGCCGCCTATGGAAGCGGCTAGGCAGCAGGAAGCTGGATGATCGGGAACGTCGTTACTCCACTCTTTCTAAGTTGGGGGGGGCTTCCAGTGGTGCATGCACTACGGGTCTGGAATCATTACCTCATGGGCAGTCAAAATGTTGTTCACCGACGACACTAAGTTCCTTTTTATTGCCTGATGGCAGGATTTCTTGAGCATGTTTTACTCTGACTTGTACCGGCCGATCCGGTTAAAGTGGTGCGCTGTGCCCCCTCTGTTGCTAGGTCAAGTGGTTCCTGGAGTATGGGGCAAGAAAGGCAAGCCCTGGTAAGTTGACTCAGAAAAGACTTCGCCTCCTTTCCTTGGGCGTGTGTTTCGTCATCGACTTAAGGACTCTCTTGACTTTGTATCTCCTAATCTCTCGGGCCTTGAGCCTGGGCACCCCAAGAGGTGTGCTTTGACTCGGGCTCTCTCAGCTCGAACCCTGCACCGGGGGGACGAAAAGAAAGAGACTGTAGCCCTACCGAGTAGAGGTGGGGTCCTACCTTTGAATCTGGGGGGAATGGGTTGATGGAGGGGCGAGCGTTAGCGAGCCGAGTGCCGATAGGCACCACTCTTAAGGGATCTTTAGCGAGAAAGCTATAGCGCTTTCTACTTTCAAGGGCCCGCGAAGGCCGCCTTCGGCCATTTTAGACTAAAACGCACAGAGAGCTCTTGGGGGCGTTAGCGTACGGTTACCGCCCATCCCAAAATGCCTCGTAGTCAATTTCTCAAACACATGTACGATTAAGTTTCAGATACATGGGGACCCGCTTAAGACGAGTAGGGCAGGTTCGCGGAGAGGCGGGAAACCTAGCCTTCGGCAAATGCACTCGAAAAAGTGGCCGAAGGGCGACGAAGGAGCTCGGCCTCCGGTTTCCCGTGTTTTCGACCATTCCCCCTTCCATTTTTTTAAGGCGATAGTAGTTGGCAGGACTTGCCTAGTACTGTACCAGCCGAGTTACAGCCTTTAGGCATTCTTGTTGCTTTAACGCATGGGGTGGTGCTTGCGAATGGATTGCGCGGATACTATGGTGCCTTAGAGGAAGCTTCGGCTTCAGCCACTCGGGAGTACGACAAAGAAGCTCTTTCCCTGGCTTCTCCTCCAGTTTCTCCATGAACCGGTCCAAAAATACGGGCTTACTCAGTTATTTCCATATTGGAATGTCTCCGTCTACGAATGACCCGTTCTTCATTTGAACCCCTCTCTTTGAGAAGGGCTTTGAGGGGCTCAATTTTGTACCGACCCAGTCTGAACACGGGTCATTCGTTGTTGCAACAGGTTTTGGCTGACGATTCGATTAGCCTTCCAGTTCCTACTGAGGCAGCTTCATCTGCCTCTTTAGCAACTATTACTGAAACGATAACTTCTACTCTTTCAGCTACTATTACCGAGGCAGCTTCATCTGCCTCTTTAGCAACTATTACTGAAACGATAACTTCTACTCCTTCAGCTACTATTACCGAGGCAGCTTCATCTGCTGATGAACCCCTTCAGCCACTATTCATAAAGTAACCTGTGAGACTGGATCTACCTTTTCAACAACCATTAACGCCAACACGGCGGGTTCAAGAATCCGGGTGCACTTCCTATACGGATATTAGCCTCCCTGGATCAACACTCACCTTATCACCATAATCCCAAGTAGACACCCTATAGTGACCATACCTTACTATATACGGAACCTTCCTTGCCAATAGGATTAATACCGTTAGCAAAGGACTCCCACCAAAAAGCTTACTTATGCCTTACCCAATATCACTTATTATAAACAACTTCCCTAATTAAATTATTATGCATTAAACTACCAMCTCCTTAGAAACCTGGACTTCTTTTTAGACCTTTTGGGCCTGCGCTGGGTTTAATTCAAGAAATCAACGTAGAGACGTGTTTCAGCGGAAAAGGCTTGAGGATATTACTTTGAGCCAAGCTCCACAGACCGAGCTACCAATTCCTAGCTTTGAGCCACAGCCTTCTCTTCCGATTCTTGAACCCCAGCAGCTCCTGCAGAGGCACCAACGGAAGAGGTACCAACCTCCCCAATGAAAGAGGCTTTAAACGGCGATTCTTGGAGCGGATCTCCCCTTGGATCCTGGCAGCTCAGGAGTTTGAAGAAAGAGAGGAGGGATCTTTTCGCCGGGCCTTTCTTTGTTGAAATCCCTCTTCAAGAATTATGGGAATGGAAAGGGGGTGCTAAGCCACCAGCTCCTTCGATTCCTGCGACACCTGTTGAAGAGGTTCCACCTAACTCCTACAGAAGCTCCAGTGGCACCTCCTACAGAGGCCCCAGATGAAGCCGCGGTGCCAACGTTGAAAGGATTGTCGGAAAAGTCAATCACTTTGGAGGCTTCGTCCAGGTGTTCATCGGTTCATGGAAGAACCCGATGAATCCCTAGTGGTAAGAAGCCGAAAGGCTAGCCGGAGGATCATCGTATCCCACCCTACGGTATTCCATGCTTACGGTATCCCAGGCTATTAGGAGTCGGCTAGGTGGAGGCTTCGCTTACTCAGCGGGCCTCCGCCTCCTTTTTGGCCTGGCTTCAAGTGCGTTTCACCCATCATACACAAATCCTCAAAGAGTATTTCAACTCGCCATTTAATTTCCTACTTTCGTTAAAAGGTGTTTCCCAGATTTCCTTTCAGCTTCGTACCTCAAAGGATGATTTCCTTTCAAAGTAATTCCCGCATTTTCCTTTCTGATTTCTAAGTCGATAAAAAGAGGCTTCACTGTATGTAAGCACGTGAGTGAGCGCGTAAGCACGTGAGTAAGCGCGTAAGCACATGAGTGAGCGCGTGCTTTGTCAGCTGGCCACAGATGGCTCTGTGTTCGAGCACGTGAGTGAGCGCGTGCTTTGTCAGCCGCCCACAGATGGCCGAGCACGTGAATGAACGCGTAAGCACATACTTGAGCACGTGCTTTGTTAGCTGCCCCCAGATGGCTATATGTTCGAGCGTGTGATCACGCGTTCGAGCGATGTTCAAGTATGTGAACACGTACTTGAACGCGTGAGCACATATTCAAGCATGCGTTTCGTTAGCTGCCCGCTATACGTTTGAGCACGTGAGTGAGCGCGTAAGCACATGTTTGAGCACGTGCTTTGCTAGATGCCCCCAGATGGCTCTGTGTCTGCTGATGTATCCGATGGAACCTTCCCCATCTCATCACTGTGCTAACTATTCACTGCCTCTCTAGAATGGTACAGTGACTGTTCGCCACTGCCTGAGGCCACTGAGCCGCTTTCTACTGATGAGACAATGATTGAGCCCGTGTAAGATGGGACGGATAAGGTAACTGACCCATCACTGACTCATTACTGATACCATCACTGACTCGTCACTGACTTATTACTGATACCTTTACTGCGGTTCATTTGGGACGGCTGAGACGACTGGCCCATTACTGACCCATCACCGACTTATTACTGACTCATTGCCGGTACCATCACTGACTCATCACTGACTCATTACTGACTCATTACTGAGACCGATACTGCGGTTCATTTGAGATGGATGAGCCGACTGGCCCATTACTGATTTCGTTCCTGTGGATTAGGATGGATGAGCTGACTGGCGCATTAGTGATCTCACTCCCGGACCGGGACGGCTGAGCTGATGAGTTTTCGTTCCTGTGGGGATGAACCGACTGGCGCATTAGTAATCTCATTCCCGGATGATTGGGCTGGATGAGCTGATGAGTTTTCGTTCCCGGATGGATGAGCCGACTGGCGCATTAGTAATCTCATTCCCGGATTGGGCTTCATCGGATGAGCTGATGAGTTGGATGGATGAGCCGACTGGCGCATTAGTGATCTCATTCCCGGATGATTGGGCCGGATGAGCTGATGAGTTCGTTCTCGCAGATTAGGACGGATGAGCTGACTGGCGCATCAGTGATCCGGCTTCGATTCCGGATTCTCCATGAATCGGGGTGTTGCAATAATGGTGGGCAGTTGCTTCATGGGGGGCTTTCCCAGCTGCTTCCTGTAGCGTCGACGGATACAAATGATCATCTATTGCCCGGCTCAGTCCTGTCCAAACGAAGTCTGGACAACACGGGTAATTCATTAGTGTCCCCTTCGGCTGCCAATTTGGTTAGAATTACAGATGCTGCTTCCTCTCCTTGGTTATCAATTGTGTCTGAAGAATCCTCTTCATCTGGCTCGTTCTCAACCAAAGGGAAAGCGTCCGCATCTAACTCGTTATCACCTCAAGGTAAAGCAGCCAAGAATCTAGAATATGACTCGTTCTCGCCCCCGAAGCAGCCGAAAATCCGTCATCTACCTCGTTTTCAACGTTTGAGCGCGTACAAAAATCTAGCGTTTTCAACTGATACTAAAACCGATTCTTCTGACATCTACCTCGTTTTCAACGGATACTAAAACAGCCGAAAATCCGTCATCTCCCTCGTTTTCAACGTTTGAGCCTAAAACAGCCGAAAATCCGTGCGCCCGAGAATCTAGAAGGTGAATCTTTCTCAACCGCTGCTCCGCCCTTTTTTCACCCTGCATCACCCACTATTGATTGCCGGGGTTTTTCAGCAAAGCCAAGAGAGTCTCCTTCTCTCTCCGCGTTCCCCTGCTAATTCCGACTCAGGTTCATCCGTAGACGTTACGATGCACGACGGAAACCAAATGGAACCAGAGCTGTTTTTCGACTGTACCGATAGCCTTCCCGAAGATTGAAAAGGCGATGGCTCCAGAGATGGAGCCACCCAGCTGAGTGCGCGAAACTCAGCGCGAGTTTCTTAAGCTAAGGCCTCTATATTACTTTCCAACTTTTCTTTATAGTAATAGCCCAGTGCAGTGCCCTTTAAAGTGTCGATAGAGCTTACGGTAAGGCATGTAAATTGAAGCGATTCTCAGAAGAGAAGCTGATTTATAAAAAGACGCGTGACTTAGCCAAGCATGGCTTCGTGTGGGTGCCGTAGGTCGATTCTCGATGTCCAAAGATACAGTGAAGCACCTACCTTCTCCTCTTATCAACTCATAAAAGGAGGGGGTTCCAATGAAGAACCGGGTGATGGTTATAGGGGAACGATAAGCATTTACCTTTGAATTCACGGTTGAAATTTCATGAGTAAACGATACACGTTTACCCTTGAATTATCGATTCTTAAGGAAGCACACAGGGAGAATGGCAAGTTGTAATACTTGGMTCTATGCGCTTAAAGGGAATGGAACATAGCCTTCACGTCTTCAATTCGTTCTCAGCAGGGATCTGGATAGGTTTATGGTAGTTTTGATGATTCGTTCATTGACTCCTACTCCTCATGGGGCCCTGCAGCTTTTCTTAGGAAACAGCTTCAATTCGGTGAAATTCAGCAAGTGTTAGTCTCTGCTATCCTAAGTAAGAGGTAAACGGTTCGAGGAGAATTAGGTGACCTGATGGGAAAACGTCACCAAGGGAATGTTATGAGAAACATGAGGAGCATAGACAATTTGCAAACACGAGAGTGCGCGATCCGTGAATGCAAAACTGTTAGCTCTAAGTCGTCTATCGGTTAAAAACAAGTAAGTGTTGGGCAGTCGTTCTGGCCTGCCCGTTGTGGACCCAAGAACATAGAAGGGTTTCAAGAAGGCTAAGCTCTGGAAGCTTGACACGGCATGCGCCCGGATTAGTTCTCCGGGCGCAGAGAGTCTTTCCCCGTTTCTAGTTCCAGAAGGGGATGTGCATAGAGGTCCATCGGCCGACGCCGAAACCTGAAACAATCGGATCAAAAAGGCTTAAGGTTCTGTGAAATCTAGTCGAAATCTAGTGGTCCTTAAGTATTAGGATTAAATAAAGTAACCCGAGTAAATTAGCTGGGCGACTGTTGAGTACATTGCTTTCAGTCCACCCATGAACTGTTAAGGCTAGGGACGCACAATTGTGTCTCACAGTCAACAAGGAGGAATTGGGGGACGAAAGTCAAATTTCCTCCCGGCCTTACTTAAGGCGCCGCGTTCCAAGCCGCTCTAAAGAATTGGCGGGAAGCCAAGCGGGCGAGCTTGCGAGCCCGCGAAGGCGCATAAATGCCCGCCCGCAAGCCCTAAGGGAGAGTGCTTTGTTGTCACTTCGATGAACCCCTTCTCTCTTCCCCGGCAACCCAAAGACGGTGGTAAACGGCAGGATTGTCAGATTAGATAGCCCTGCTAAGTCTCCTCAACCCGGCCAAGGACCTGGCTTCCGCGTGACGGAACGGCGTACGTGTAAAACGCGCTTCGCCTTTAAGGAAGAATCGCGTTTTACCGGCTATGATTTCCGGTTCCGCTCCCGTTTTGTGTGAAGATAACTCAACAGTTATCTCCTTGCTCCTTCAGTTGCGGGGGGGAGACAAGGTGGAGAGACTTCAGCTGCTGCGGACACGTCTGCAAAAACATCGTAGGACCACGTACGTACGGCTACGGCTGCTGCGATTGAAACTCCCGCAAAAACGATCTACGGACTCGGCATAGGCTACAACGTAGGCGTAGGCATTTCAGTGCTAGTTGGAAATCAAGGAACATGACTAGCTAGTAGCAGAAAAAGCACCAGATTTTGGCAACACGAGCATAACTAGTGTCGTCACACATGAATCGGTCATGTAAGGAAAGGCGCTTTGGCGCCACTGAGATTCCACTCGCTGCGCTTGAGGCTGATCCGGGGTAAGTGTGTGTAAGCAGTAAGAAGGAAAGGGCTTTAAGTGTCCCTTCTTTGAGAGCTTGATATTCATGCCTAAAACAGCATGCAGCCAGGCAGCCAGGCGACGGGCAAAAGCTGGACTTGTGCCGAGCGGGGAGGAATGCGATAGCATTCTTAAGCCATGAAGGGGGCGACCTTAGGAGCCCGCGCTTCTTCCGTCTTTTTTGGAAAAGTATTGTTAATCTACTGGTATAGCATTTCAGCTTATCGTCCTCCCTTATCATCAAAGGATTCGCCACAATGGATTCAAGAATCGGTGCGCTAACTAAAATGCGCTACGCAGCAGAGGCCGAGAGGGAGCGCGTAACAGCAGTTCTTAAAACCGGGCTACGCTTCCCGCACGGTTTTGGGTTTTTTGGACGCGTTTCCGTAATATCAATGCGGGAAGCGCCTTGACTAGCTTCCCATATTGGCCCTTCTCTCTAAAAAGGGGGTTTTTAGGAAAGAACTTGGCACTGTAGTACTACAATCGACTCTTGGGTAGGGGCTTTATAAGGCATCCCCCTGTAACCCACTTCATCCATAATAGCCTGTAACCCCGTAATAGATCTTGGGATTCTATCTTCGTTTCATGACGTTCGGCTGTCGTCGCAGCTATTGTATATTTCCTTCTCATCAATGAATGCTCTTTAACCTTTTTTTACCCTCTACATAGGTGGCTTACACCACGCTGTTCTGTCTCCCCCTTCATGCGCTATGCTATACTAGGCGCTTACGAACCTGCGCCCTACGCCGCGTTTATCCCCTTCTTGAGAGAGATGGGCGTAGCCAATTGTACGCGAGTAAAATTTGTGGACGGCCGGCCCTTCACGAAGCGTCTAGAGCAGAATGCATAGCAACGTGGTGCAGGGAAGCCCGAAGAAGATTTTTTCCAAGTCAAAACGCCGACTCGGACGTTTTACCCAGGCGCTTACGGCTCCATCGGGATCAGGCACGGAATAGGAATGGAATCAGGTGCGAAATCGGAGGCGGAAGACGCGGTAGGCACTACATCAGCAGAAGGCGCTTACGACACGGAATCAGCTACAGGCACTACATCGGCTACAGGCGTTTAAGGGCAGAAAACGCTAGCGGTTCAAGAATTGCGGTTCCATATTTGCGGAAGGCGGCCGGCTAGCCTTCGGCCGATGAACCCGAAGAAGTGCTCGGCTTTATCAGAATCCTAAACTGACTCGGCACAGAAGACACGGATTCATGGGTTCATCGGAATACGCGGAAGGCACGAAAGGTCGGGAAGCAGCCTTCAGCCGCATTTTAGTGGCCCTTATATTAGAAAGGGGTTCAAAGACATCCGCGAATTGTTTTTTGAATTTTCGGCTACCTGTAGACTTTGGTATGGCCCATCCCCACTAGTTCTTGGGATGCCGCCAACAAAGGCCTTTAAAACCGTCGCGAAAACAAAGGATTTCAATCGCGCGTTTTCCCCCAAAGCTTGAAAGGGGCTACATCCCCTTCCTTGCAGATCCCCTAGGCGCCCCGCATTCATTCCATAGCTTTCCACCCTTTTTTCTTCGCCTCGCGTTTTCTCTCTTGATGAAGCCATGTTACTCCATAAAAAGATCTCACTTGCTGCCCCTCCCTCGATCTGTGGTCGATATTCTATCTTCCACTCAGATATCTTAGTTTTTTCCGGTTTGTGGGGCTATATGCTATGTGGGGGGAAGGCATTTACGTGAGATTTACATGAGTGAATCTTTCTTCATAGTAGTGATTTCACGCTTGCCGCCGGACCCGCTGTCCTACCTTGAAGGCCTTGTCGTCGTGCCTTGTAGGCTATCTATCGGCCTTATAGGCGTATCTACCTATAGGCCTTTACTTATCGAAGAATTCTGCCTTCGCTGGCACTTCCCGATTCTCGCTCTGGAGTAACCTCGAGAATGAGTAATTTTCTGGTTTCCCGTGTTTTTCGACCCCGTTTCGAAAAAGTGATCCATCGATGGCCGAAGGCGGAGGCCGCTTCGGCCTCCGGTTTCCCCTTTGAAATCGGGTTTTTCGAAGCCCATTTACCGATTCTTAAGCCAAATGACCTCGAAAAAGTGCCAAAGGTTTCCCGTGTTTTTCGACC
>Contig12+1204
TCGGCCTCCGGTTTCCCGTGTTTTTGAGCATTACACGATTTCTAGGTTAGAAGACCTTGAAAAAGTGATCCATCGATGGCCGAAGGCGGAGGCCGCTTCGGCCTCCGGTTTCCCGTGTTTTTGAGCATTCCACGATTTCTAGGTTAGAAGCCCGTTTCGAAAAAGTGCCAAAGGTTTCCCGTGTTTTTCGACCATTTCCCGATTCTGAAGAAGATAAATAATAAGAGTGAGTATATATGGAGAGTATATACATTCCTTTCATCGCCTTCTCTCCCCAAACACCGTACGGAATAGGGCATTTATGTGTAAAAACAACTCGCGTTTCAGATTATTATATACTCACTC
>Contig120+1227
TCGGCCTCCGGTTTCCCGTGTTTTTGAGCATTACACGATTTCTAGGTTAGAAGACCTTGAAAAAGTGATCCATCGATGGCCGAAGGCGGAGGCCGCTTCGGCCTCCGGTTTCCCGTGTTTTTGAGCATTCCACGATTTCTAGGTTAGAAGCCCGTTTCGAAAAAGTGCCAAAGGTTTCCCGTGTTTTTCGACCATTTCCCGCCCGGCCTTTTGGGCAAATGACCTCGAAAAAGTGATCCATCGATGGCCGAAGGCGGAGGCCGCTTCAGCCTCCGGTTTCCCGTGTTTTTCGAAGCCCATTTACCGATTCTTAAGGGTTTCGAAAAAGTGATCCATCGATGGCCCGGATTCATTAGCGACCGCTACGGCCCCTCAAGGGCACTGCTTGAAGATAGATTCTGTGGCACGTGCCACAGAATCTTCAAGCAGTGCCCTTGAGTTGTTCCGGAACCGGTCGCTAATGAATCCGAAGCCTCGGGCGGGAAAAGGCTTTGGCGCGCTTTCCTCAGTCTTCCGAAGGCACTTCCCCTGAGCTCAGGATGCAGAATCCGCTTAACATCTATCATTTTCGCCCATTTATTTGTGTTGTAAGCACAGCCTCGGGAATCGTCCCTATCCTATTGACCTTCCCAAGTCGGGAGAGCCAGGGGCAAAGGACTGGATTAGGTTGGACGCTCCAACGTGCCAGCCAGGACGATCGTCATTACGCGGATGTAGTTTAGCGGGGCCCCCCGCGGGGCACGAATGCCTGTGAAAGTGTCGGGCGCCTATCGGCTTCGGACTTTTGTGCGCCTATCGGGCCGCTTTCTGAGAAGGGCTTTAGCGGGCTCCTGCGTCGCCGGCCCCCTTTGTTGAACAAGTTTTCTCGATGATACTTAACAACACATGGGGCACGAATACACGGGAATTCACACAGAGCATGACACGAGGGATGAACAGCCAGCCGCCCTTGGACACACACGCAGCAGACCCGCTACTCAGATACACACGACCACCCTAAGGCTTGGATGGGCACGCATACACCCTTTCGCTGGTAATGCACATGTTGTCACTGTGCCTCCTCTTTGTACTGCTTCCCTGGGACTAGCCCAACACACCTTCGTACTGCTTTACCGGGACTAGCCCAACACACCTCAGAGATACGAGCGGTCACCCACTCTTATCCACTCCCGGGTGGGTCATTCATTCAAGGTCTCCCCTTTTATGAACTACGGGAAGGGAAGGAAAGCTGGCATTAATATCCATCTCAATGTTTCACCAAGGCCGTCCCCTCTCCCTCTCTTTTCCATCTAAGGGCATTTATGCAGCCGCCTTCGCGGTTCCCGCCTCTAAAGGAAAGGCCGCCCTTGCCGGGCGGGAAGCGCGGTAGCGCTTCCCCGGCTTCTTTCTCACCAGCTACCTGGGTCAGCCTTAGCAGCTTGCCTTGGGGCAGTCAACATAGTATCCTCAACATTCTTCTATTTTCCCAAAATGGTCAAAAAACCGATCAATTGATGTTTCCCCATTCTACCTAGTAAAAGGAGAAAAGAACTGATCAATTTATGTTTCGGTTTTTCAACATTATTTTCATCGGTTGCGGGTAGCCCTAGCCCTGCCTAGGTCAGCCCCTTAAGCCATTTTCACCAGGCTAAGTGCCAATCTGCCTAACCATGCCCACCCGCCTTTTCAATCTATGGGCGAGACGTACCCCGCCGCATTTTAATGGCCTGGCTTCCCCATCCCCTTCCCCCCATTTAACCTTTACCAAAAAGACACTTGAAAAGGAAACGGCACCGAGCCTGACGAGTCCGAGTCCGAGCCTGACGAGCCCGATTCTGTGCCCGATGTAGTGCCCGAGCTTCATAAAGCCCATTTGACCAAGCAAGGGGTAACCCAGCTTATATCAATGTACCGCGGGCAGGGCGTCATTATCAGAGAGGGAGGCAGACTTTCCCAGTCAAGAAACACGTGGATAGAAAGCTTGCTCAGGTATCGCTTTCTACTGAGAAAAGGGTCATTCTGGCTGTCCATTTTTCGTCATTGTCCCGCGAGCCCGATCAAAGCTTTTGTACCTTTTCTCACTCCTCGTAGTTCATGGTATCCTCCGGAAGTTTGGTTCTGTTTTGACTCTGTTTCATGGTGAAAGAGGGCGGCCGAGCGCAGCGAGGCCGCAAGGCGCGCCCGATAGGGCGCGTAGCGCGAAGGCGCGCTAGCGCCTTCTAGCCCATTTTCCCTTTGTACGGCAGCTAAGCCAGGTCTTCGTATTCGACTCCGTCGCCCTTTTCGTTTGGCGTTAGCAGCGGTGTTGATTATTCGGATTACTATCCCTCTGATTTCCGGTTCAGGGGCTAGCCCTCTCTCTGAAGCATTTGGTCATTGACCGGAGGATAGTAAGGGGGGTATTAAGCAGTGGTCGAAAGGTTTGTTTTAGGGCAGGTGCGCGTGAAAAGGGAATAGATTATTCGGCGCGGGCGCGTGAAAATATAGGATGGAGTGCGCTCGGTTGGGGGCAGGGCGGCAGAATCAGAGGCGAAGGGAAGGGAGAGTTTTTGGTTAAAGAAAAAACACTACGACAGAAGAATAGTTTTGAAAAGACTTTTTTCCTAGTTAAGAAACACGTGGATAGAAAGCTGGCTCATGTATCGCTTTCTATGGAGAAAAGGGTCATTCTGATTCAATTTCCACTGTCTATTCATTCGTCATTGTTTATGGACTCTTGAATAAAGGGCGGCCCCAAGCGTTTGTACCTTTTATTACCTTTACGATCATGGGGTTTTGTTTTTGACGTTGCACGGCGGCTAAGCAAGGTCGTCCTCGTCTTCGACTCTGTCCTCTTTCTCATCCTGGTTGGGCGGACCGCATTGACAGCGTTGTTTATTTAGTTTTTACCCGGAAAAAATCGTCCAGGGAAGAGAAGTGGGCTTCCCTGCCTTCTACAGGTGGATGGGCAGCCGAAGTGCGTGGTGCGTGCTCCGGCGGGTGGCCTTTTTCTGTCGCTTTCCATCCTGAGTGAAGGGGAAAGCGAAGCCTTCCACCTTTGCCTGCAACAAGGAGCAATAAAATTCATGGTGAAAAACACTACGATGGAAGGTAAGTAGAAAGTACTTTTCTCCTTGGCTAGGCAGGGTTGGAAGGTATGTGGTCCTTGGCCAGGTGGCGTTGGCGGTACCTGAGGATGGTTTGGCTAAGTGCCGTTGAAGCCCACTCATAAGAATGAGGGCCTCAGCAGTAATTCATATTAGTGGATATAACGAAGGGAGACTTCCTAATTACTATGCAAGAGGTAATCGGAAACGTAAAACTCGTTCCTGTGGAAGGGAAAAGAATATAAATCCCAGTCTCATCCTCTTCATTCTTAATCATGCAATCGGAGGCTAGTGTTAGGAAATAGCGCTCTCGGCATAGAGTACTCATCTGACCACACCCCCTCGGCAAACCTCACCTGTTCCACCGGATCTTCAGAAAATTTGTCGACCACTGAATGGGAAAGTAACCCCCGTTTATGAACCAGCCAGCATGGTCTCTCTTAATTCTCTTCTCACTTGCTCTAAACGGGTGTGTTGAAACGAAATTCGTGTTTTACAGAGAACGAGGCCGAAGTTGCAGGCGGGAAACCGCGAAGGCGGTCTTCGGCCCCTATCTGTGGGACCCATGCCTTAAAAGGCTCTCTGGAGGCCTCTACGTAATGAGGATAGATATTGAAAGAGGTGGCGGTATGAGGGCGGGCCCGGCCTATTCTATGATACTGTATTTTACCATTTATGAAAAAAAAACGCGGGTAACCTGAATAAAAAGGGCCGAGCTCAGCAGAGCGAATAGTCAGGAATCCGAAGTGGAAGAGAGCTAGTAGATCGAGCGCTAAAATCAGGACTGCTAGAGCTGCTTCGAGAATGGGGAGGAAGAGTCTTTCACGAACTAGCGTAGGGTGAACCTCTTGCTAAGCTTTTCCGGGACCCTTAGTTGGATTACCCCCGCCGATCCCACCTGCTAAACCTCGATCTCACCGCCCGGGATGAAGGTTGCTATCGGGCATATCGTTCCTCGACCCCTCCCCGGCAAGAGCAGTTGCCAGGGTGCGTCGTTTCCTCCTGGCAGTGGCCAGGGTGCGGCGGTAGTACCCCGAAGACTCATCTTCTTGGGAGTGGGTGCCAGGCAAACTACCCCTGGCAGTATAAGCCGGGGTCCCGGTGGGGGTCCGGGACCCATAGAACGTGCCGTCCCTAGCTGCCTGTGTTCAAACGCCCCATGGCGCATGGCATAGCTGCCTGTGTTTGAGCTCTCGATGGCGAGCTCCAAACCTCCAATCGTTCCGCTGCCAGCCCTCGATAGCGGCCTTCCAGTTTTTGAATCAAGATTTATCCTGAAAAAAATCATCCAAGATTTGGCGTGGGCGTTGATGGGAAGCGCACAAGGACCCGTACCCTTAGAACCGGGCTTTATACCATCCCTCTAGACATGCTTTATGGAAAACGCTGTTTGAGTAAAGTAGAAATCTCGATCCTTAAGCACTCGATGGGGGCACCGCTTTGCTGTCGAGGTTTTGCTAGCTTCCCCGCCAAGATGCGACGTAATTGATTCTTCCGTCTTTGCATGATAGCGCTAATCCGCGCCTCCGAGACTTCGAAAAAGCACAGGTTTATTCAACTTGTGTCTCGTCATTCATGAATCTGTCGAAATCAGTGTACGCACGTGTGTAAAATCAGTGTCGTCCGGCCAGCCTATTTTTCGGATAGGGTATGCTGTGTGCCCCAATTGTGAGCGTATCCCCTATTTCAAGGTGTGGTCTTTGTTTCCTGATCCCCGGTTTCACCAGCTGGCTGTCTTCGGAATGGCCTGTTCGCGACACAGCAGGTCCTCTGACCATTGTATCGTGCTGATTTCTCAGGGGTCCGTAAACCAGGGTCAACCGCGTTAGCGTGAACTGGAATCACTATCAGCGCGCTACGCGCTTCACTTTCTCAAACCCGCCGCACAGTTTTGGGGCTGTGCCCATGAGAGTACAGCTTTCAAACCGGGAGTAATCTTCGAACGCCCTCTAGGACTAAGTAGCCTTAGATATAATTACTACCCGAAGGGAATCGAACCCCATGGCGGCTTAGGAGGGAACCTACCCCGTACCCTGGATCCGTGTCTTCGATCTGAAAAGACGATGTGAACGAAAAGGACAAAAACCCACAAGACTGCACCTTGAATTAATCAGGTGGCAGGATTTCAGAAGGCCGGGGCTGTTAAGCGCTACGCGCTGACCGGGTTTCCACAAGAAACCAAAACCGCGTTTTACCTACGATTTACGATCCGGCCTTTTTTGGGCGCCCCGCGGGGCGGGCGCGTAGCTAAGCCCCGCTAACTCCAGGTTTAGTTTAAGGCTGCCTTAGCAGGGCTTTGGGCAGCCTGCGCGGCTTCGCCGCCCTTAAACCAGGGAAGGATAGATTTCACGTGTCCCCTATCAGCGGCCCTTTCTCACAAAAAAAGGGAAGAAGCCACGTCACAGACTCCTTCTCTTTGTTTCTTTCCGCTGTCGCGGCCCGGCTGCTTTGACCCGCTTTGAGTTCTCTGTTCACTCGCTCCTCACTCGCTCCCTTACTGAAAGGCAGTTACTCGTCGAGTAGTCAAACTACAGCCTTAGCCAGTAACTACTCCAGTGGAAAGCAAGCGCAGAGGGTGCTATCCTTGACCCTCGTGCCTTCCCTGCGTGGGCAAAGAAAGAATCGGCCTCGAAGACTTTACGAAAAGCGTAACGCCCCAAACAAAAACTTAAGAAGTGAAAAAGTAGTGACTACTCCACGTAGCAGAATCTTCCCCCACCACAACCAACAAACCGCCACCCCAGAACCTGCAGGAGTGACCCCACCAGCAGCCCCAGAAGAGAGAGGGGGGCTGGGCTCGATAAGACTCGGGGCGGGCGCGCCGCTCGCACAGGAGTTCGTGAAAAAAAGAGGGTGAGGGATTTGGAGAGTTATCAAGGGTTTAATCGGATCTCTATATATTGGTGGGTGGCCGAGTAGTGTGCGGGTCTGTTGGATAGGAGTCGGCAAAGGGAGCAGTAGCCGGCGCCTAGCCGCCAAGATAGAGTAAGGACGTACAGTACGCAGGCGCCCAGGTAAGGTTTATATGCGGGAAAAGTAAAGGGTGTGCGCGTCGTACCAGCAGGGGGGGGCCCAGTGTAAGAGGCCGCTAACGGGGGCGGGTCTCCGCCCGCGTAGTAGCGCCGGGTAAAAATACTACGTTTTGCCCGAGATCAAAACCGAATGATTGAAAGAAATAAGAGGGAATGAAATCCGAAACGGGGCACCTTTAGGGTGAAGTAGTTAAAGTTATTGATTAATCCAAAAAAAGCAGCTCAAAAACTTGTTTGATTTTGAATGGATTCATTAACGATAGGACGCCGGCCCTCCTTTTCATTCTACGGATTCGGAATTCAAACTATTTCTACTACCGAATCTGATTCTAAAACCGAGTTTTCTTCTTTTCGATACGACCTATCGCAATTACCGCGGCGACGGCGGCGATACGACCCGTCTGATGTGGGCCGATCTTCTGCCCCTGGTGCGGCGCCGGCTGTTGTTGCTCGTGCTGCTGCTGCTACTGCTGCTGCGTCACTGGCCTCCTCTGGCTCGGTTGCTGCTGCTGGCCGGTGGCGCCGCCTCTGCGTCGGCTTATCCTGCCCTGCCTACCGGGCTGGCTGCTTCTGTGCGACTGTGGCTGTGGCTGCTGTTGCTGCGCCAGTCTGGTCGTGCTAGCCTCGGCTATAGGCTAGCCCCGGTCCTAGTTGTTCCGTCCTCTTCTTTGGCAGACCGCTCCGCTCCACCGGATGCGTGGTCAGTAGCCATTCAATACTTCCATCCCACTAATTGGGAATCGGGGGAAAGATCCTAGTACTAACCCTAATGACCCTTCGGCCCTTAGGAATAGGAGGTGATTGTATCCACGGTAAAAGTTTAAGGCTCTTAATTGGACTGTAGGACAACCTTTAGGTGCTTACAGTTCCTGGCCCGTCTTTGCTCTCACGCCCCATTTCATGGTGCAGCTTGCTGCGAGATTGAGCGGCTTCCGGCAAACCCTACTGTATACTTGGGGATGATCTAGTAATAGCTCCCGCAGATGTATATGCCGGATCCATTAGGGGTTCTGATAAGGGCGGGATAAATCCCTAATATCGGAAAATGGATCAGCTGAGTTCGCGAAGCGATTCATCCGGTCCGGAGTGGAGGTTTCTCCACTTTCCCTTGATCTTGTGGCTAGCAGTGAGCAAGCTGTACTGTTAGTTACACCGCTCGTAGATCGTCCAAGGGAATTCAGAGAGGTAAAAGTCTCTGAGGTCTTTAGATGTTTGGAGCGGGTTCTAGGGTAAGAGGACGTCTAGACCTTCGGTTCTTGTCTAACCGATGGAAAATTTCTTGTTATGCATAACCTTAAAGGACCTTTCCCACTACCCTGGGAGATGTGGTTGAGTTTTGGTAGATCCAGGATTGTCTACCAATAGTATATCGCACACCTATGGGTTTGGGAGGAAAGAGATCGATATTTGAAGATACTAGAGGGAGGGGAWCTATAGAATCTAGAAACTTCCCCTGATCAAATCGGGATGGATGAGTAAGTGGCAGAGAGATTGATTTTGGCGGTTGAGGCTGGAGTTAAAATACCTAAAGCGGACTCTCCTGGGTTTGGTGACAGGACCACTGCATTTTGGTCCATTCATCGATCAGAGTGAGGTTAGCAGTTCTCATTTACGAGATAAAGCTAAACCTCATTATGAGTATGTTATTTTGTTACGCTTACATAATCGGATGAGTGAAATCATGAAGCAAAAGCTACACGGAAGATTGGTTGCGGCAAATGCAGTAATATATCCACCGGAATGAATCGAGTAGTGTAGTTTTACCAAAGGTTCTGAGGGGGATAATTCCAAGAGGCCGCAGGTCCTCTCAATGAGGTGGCCTTAGTTCCCCTAACAATATTTATTTCTTCCTTATCTTCTGAATCCTGAGTACCCGGGTTCCCTTCCTTCGTGATTTGACTTTTGCTTCAGTTAGTTTTGCAATTCGTTGCCTTACCCTCTTTTCTAATCAAACAAAACACCCCCCAAACCGAAGGCACCCAACCCCATCCCCACGAACCAACAACAACGACACAAACCCCCACCACGACGCCAACATAAACGACTCCCAAACCCACAAAACCAACATAGCACAAGCAGCAGCAGAAACAGCGCCAACGAAACAAAAACAAACCCCCCAACAACCCCGTAACTATTTTCTTCCGCTGCCCTCTTCTTATGGTAGCCGCGCCTAGATAATCTCTCCTGCTGCTGTTGCTCCCCTTTCGATATGTTATCTCTTCTGTTACTCTTGGTCCTGCTGCGGCTGTGTCTGTGGCTGCTGTTGATTTTGGTGGCGTTAGTTTGTTCGTGCTAGCACTTTCCAGCGGTCGGCTAGGCGGCTATGTGGGTATGTGGGCCCAAGGATATGCACTCCCATACTGGCAGTCCGCTCCCCCTCCCTACGACGACCTCCCGCTGCCCCGATTATTATCGAGCACCCTACCTTATCTATACTAAACTCCTCTTTTGCCTAACTCAATTTCATCCCCTTCTAAATGTTCTTGGAATGCCTGCGTTATCGACCCTGTCCGCTTGCATTCCCGTCTTCCTGAACCCGGTTGATCATCTATCTAACAATATTGATTGATTTGACTTGGCCTAGTGTTCCGTGTTTTTTTTACGTAGCCTCAACGTGGTCCGCTTCATTCCCTTATCCCTTGGGTTGTTTTGTTTCCGGGGCTTTTTTGTTCGATGAGTGGAACCTAGTAATCCACCTTCGAGTGTCTCTCTCTGAAGCTTTCGCCAAATCTATTATATCTACGTGTTTATAAATTGAAGTTTTCCCAATTAATTTCTTTTTACCCTTATGCCATGAGAAAGAGTAAGTTATAATCGAGTTAACAGAACGCCTACCCTAACCCCCGAAAAGAGTAAAAAGATGCGTGAGAAGAATGCGAAAGCTCAATCAGCTTTGTTACAAGCTCGGCTTGAATCCTTAGAACAAGTGGTGAAAACGAGCGGGCGAATTGAACTTTCTATAATTATGGATCAAAGTGGTTCCTTACGGTTTAATCGGTTTTATTGGCTTCTTATATTTCACTCTTTTCTATACTATTTGGACACTCGTTATCAAGCCTTGGCTTGGGCGTATTCTGGAAAGGACTTCTCTTGGTAAAGGTTCGGAGTTGCCTGTAGTTGCATCGATTGAACCTGATAAAAAGGGGAAGCGGTAGCTGCTAAGGTTGCTTCTTCCTCTAATGAAGAGTTGCCTGTAGTTGCATCGATTGAACCTGGGGGAAGCGATAGCTGCTAAGGTTGCTTCTTCATCTAATGAAAAAGAGGAGGTTCTAAATAGGATTGGAGATATGGCGGATTATTTGGATGCGGAAGTGAAAAGAAGTGCTTTAGAGGAGCATAGTCATCTTTGGGTAGACTTCTTAACTTTACCCAGTAATATACCACCTGGGGTACAGCCTTTGGGTATTATTCTTGCGTTAGTATCTGGAGCGATTCTTGCAAATCGATTACGCAGCCACTCTGCTAATCGGTTCCACTTCAGTTCTTCCGGAAGATCTTTCCGAAGAGGCACCAAAGAAAGAAGAAGGTTCCCTCTCGGTTGTTCATAAAGAGCTTTCCGGAGAAGGTCAACATGCACCAAATCAAGAAGAAGGTTCAATTTCAGTTATTCAAGGGGGTCGGCAATTTCCGTATCCTTTGGAATGTTACGAAAAGGGCTGCTTTTACAGCTGCTTCCCAAAAGGTCTCAGTTTACGACTGAGCCTTTAGCTGACAATTTGGTTATACATTCAACTGCGGACCCCGTGGCATCTACATCTTCATCGAAGATTCCTGAAGCTTTTTTTCAGGGCCGAGATAGTTTATCACTTCCTCCTTTTCCTACCCCGCCAACATTTTCATTCCCGGGACTCGAGTTCTTCCTTAGACGTGATTCCCAAAGATAAGTTTGATTCCAATTTAGGCAAACCGGTTCCAATTTCAGATTCAGTATTTGAGAAGATTACATCTACATTCTTAGCCAATGCGGAGGACTCAAATTCCTCTTTAAATATTATCTTTGATAATAGAGTGGATTCCAGCTCGAGTAAATCTTTGGTAGAGGTCCCAATAGCCGATTCAACTTCTGAGGGTATGGCATCTGCGCCTTTAGTCACTGTTCCTGAAGCTTTTCTTCAGCGCCAAGAAAGTTTATCTCTTCCTCCGTCTCCGACCCCGCCAACGTTTACGCTCTTGGATAAAAAGGACTCGAGTTCCTCTTTGGACGTTGTCCCCGAGAAACCGGCCGAGGTAGACCTGTTTCTCGATTGCAAAGAACGATTCGAGGAGGAAATTTCAAACAAAACAAAGATCTCCTATGCGTTCCAACACCCAACGTTTAATCATTATTCTGTTACTCGATGGTTCCGGGACTTCTATGTTTATGGATTTTTCGGGGATATGTAAATCTTTTCTCGCCTGTGATACTTCATACTTATCTGTTATTATGCCTTTGTTCCCGGCGTAAGTACCATTCGTATTAGAAAGAATTTTCGGGGAGAAGAAGAATAAAGATCTGTGAGGTGGCGGGCCGCCCACCATGGCCGCCAAACCGCATGCACGCGCGCGTGACTGAATTAGGTGAAAGCCGTATTTGCAATCCATTCGAAGAATCCATCTCGAGTCAGCATGAATTTATTAAGTGCCTCGTAGTCGATTATTGAGAATGAGCTATCCCCTAGCTAGATGTATGTCAGCGCACTTTTATTTAAGTTTCAGGCCTTTACGCCGATACTCGAGATTGTCGAGCATCCACGAAATCTGAATAATGACTTGATTATTTAGAGGTAATTAGGCATAGAGGTGAGTCAACGCGAATTTCTCAAGCTAAAGCACGCCTCTACGTCGATTCCCCTCTACGTCGATTCGGCTTAGCCAGGTGTATGTAAACGCACTTCGACTTAAGCCAAAGCGCGCCTTTACGTCGATCTCGATATTGTCGGGCCTACTCTGCGGGTTGCTCCGAAGAATTACTCAATTCTTTTGGGGGAATTTAGCATAGGTCAACACGAATTTATAAAGCGCTTCGTAGTCGATTATTGAGAACAAGCTATCCCCCGGAGCCAGGTGTATGTAAACGCGCTTTTATTTAAGCGCGTCGATCTTCGATCTTGTCAGGCCGGGATCTTCGAGCATGTGATTGATTTGGGAAGAGTCTCTTCCCTGAATATCCCGGAGTCTCTCGAGGGCTTCTGTTTGCCGTGAGAGCAGCATATTCTGAAAGATATCAAAGCCCTCCCTATTTGAGCATGCAAATTCCAAGTACTTCTCAAAAGTTCGCAAACTTTTTCGAAAACTCTCCGATAAATTTAGTCTATTCAACAAGGTTTGGATGACACCTTCATAGGTCATCTTTACCTCTTCTACCCTCTCCATCACGCTGTCAAATCTTTCTTCATTCCGTTCGACTCGTCTTTGGATTCTATCCAAAGATCTGGCCCATTCCCCATACTCCGTCAAGGCCATAGGCTCCGTTAAGTCGTCTCTCCGACGAGACCTAAAGGGCACTAGTCTGCATGCAGCGGGCCACCGATGCGGCGTAGGGCGGCACCTGCCACCATCGTTTAACGAATGGGAATGGCCAGAAAGGCTGTGAAAGGAATGGACTAGAATGCTGCTTTGTTGAATTAGGGCTGCTGGCTGAGGGTTTTGCCAATCGGAGGGCCTACGGCATTCGTAACCAACCAAAACAACTTTATATCTTTCCAGCATAAACTGTATATCCGTCGAGGGGTTGTCCTCAAACTGGTTGGTAATATTGGAATGTAATCATTATCCAAAACGACAAAGATCTTCAGCGGTCCAATAATACCACCTACTGGTAAATAGCGCAAGACATTCTCGTGAATTTCTGCTATCTTAATATTTAACACCTACACCACGAATGAGGATGAAACGGCAATAGCTCCTGTATAAACCACTAGGAAGATCATAGCGAAAAAGTCGAAACCTAGCATAAGAAGTAAACCTGAAGTATTACGAAAAACGGGGATGGAAAACAAAACGGAATGGACAGGGTTGGTTTTTGGCACGTATAACCGTAACAGCAGATACCAAAGCAATACTCGAAAGAACAGGAGAGGGTATCATGGTTTTACTTCTACTTCCATATTCCCCCATATTAATGACAGTTTGTTTGAGAATTTGATTGATCTCAGGGACCCCGCCTCCCACAAGCGTCACCAGGGACATGCCAGCCAAGGCTTCTTGTATTACCTCAGGGCCCTGGCTAGCTTTGGGCATGAGGTACGGCACACGGACACGGGCTAAAGGCGGCTGAGTCGCAGAGAAGATGGAGGCCCCGATGCTCAACATCTGGTCCACACCGAGGACAGGATAGGCGGCCGCGGCCTCGAGAAGCGCTGGACTAGCTGGGGGTCAGCAACCAAGGCACCTCGGCCCTCCTCTTCTGGCCCTCCCAAGTCGTCTATGTCGGGGGCATACCAGGTCACTCATATGCTCTAGGAGCCTCTTGCCCGCCAATGCTTGGGCCATCCTCCTTTGCCATATTAGGAGGGGAAGGGGGTCTTCTTCTACTATCTTTGAGGAGTCCACCAGATAGACCTCATGGAGAGTAACACCAAGGGACCAGGGTATCACGTCATGCCCTATGCTGGACTACACCGCTGAACAGACGATACTGAACAGATGATGCCCCCCGTATTTTGAAGGGCCGAAAGTGAATGAAGAGGGGATGGATCAATTGATTGAAGCACAACCGACTGCGCTGTCTGTGCTACCTGCGGTATGCACGTCGTATGCACACGGCTTGCCAATTATGGCAGAGGGTGTTGGTTATGGGTGGTGTGGCGGCCCCCCACTTTCACACCCAACCTTATTACACGAGGTTATTATGGAGGGCCGAGGAGCGTAACCTCGGTTCATTCTCCTGCAGGCGTAGCTTCCGACGCTACGCACCTTTTCGTCCTATCTATCGTGATTTTCAAGGTTTTCTTGCGGGGCCGCCTAAGGGAAAGGTTGAACCTGTTGAAGGGCTTTGCCTTTGCTTGTTGGACTGAGGTAGGTTAAACCTGTAGCTGCGCCTCGCTTGCCTTTGCTTGCCTTCCGCTGCGCTTCGCTTGCCTTTGCTTGTTGGACTGAGGTTCCTGTAGCTGCGCGAGACATTCAGGGCCGGAGGCTACCGTAGCCTCGGCCTACGGCCCCTACCTCCAGCCCCCTCTCTAAAAAAGGGGATCCGGCTGCCTTTGTATATCGGGCTTCCTTCAGCTTTACCCAGCGCTGAATGGCCTTCCTCTTCAGTGAGAGAATTCAGAGACTTTAGTCAGGGGCATCCTCCCGTTCAGAAGAATCAGGATTTTCAACAGGGGCTCGAAAGACTGTGCTTTTGTTATTAAATCCTGCGGCTGGACGCGGTAATAAAACGCCCCCGCTAGAACGCGAAGGCGGCTTCCCGCCTTCGCCGGCCTTCTCTCTCTTAACCCACTACTCCATCCTTTGAGCTTCCGCCGGTGGAGCGTAGCCCGATCCAGTATTTACCGTTCGGTTAAGGTAGTATCGTACGTCAGCTCCGGTTCGTACGCCAGCTCCGGGAAAGGCAGAAGGGAGAGAGACACAAACGCCTAGCCTTCTTCAGCTACGTCAAACGTAGGGCAGCACCTTCGAGCAGCGGACTTGACCAAACCGTTTGACCCGAACTACTTAACGTATCTACCTCTTGAGGGGGGCGACGGGGAAGCAGCTTAGCCTCCCCTGAGCCTGGAGCTTAACCGGGAAGCCGTTAGCGTTAGCGTTTTCCCTTTAACCAAGCTAGGCTTTCGGAAGAATCGGTTTCGGTTGCCCGTGGACCTTTGTATACGCGAATGAAACAGGGGCGGGAGCTGATATTATGCTAGACTTTAACCTGAAGGCGTTTGTTTCGTACCAGACTGCTATAGTCTCCATGCCATAAGTCCTTAAGCT
>Contig121+22290
ACGCGCTTCCCCGGTTAGCAAGGGCAAGAGTTAGCAAGGGTAGCAAAGCCGGAATAGGGTACCATAGAGCTCGCTCGCTCCCAACCGCAGATGGCTATGGCTGGGGCGCGGTAAGCGTRGTGCGTGACACTGGGATCATTCCGCTCTGATTGGGTATACGCCCGAGCAAGCTTCACCACGATCAACAAGATACTCTGTCGATGCGCATCTATCTTCGCGATGGGGGCCACCCGAAGACATAGCAACAAGCACTCTTCTATTGATTGGGCGTACGTCAGCAAGTTACGTGCGATCTCATCTCCCATACCCGGCCCTTCTCTTAAAAAGGGCCACTTGGCACCCCCGACGAACCCGCCCAATCATATCGATATGATCACATCAGGTCTCCATTACACCGGTAGTCTCACGGTGGAATTGCTTTGGATGTGGACGGGATAGATTAATCGGGAAATTGATCGGCTCTAATCCAAGCAGCCAAAGTGTTTTGCTACTCGCGATTTCCGGTCCGTTCCTGTCTCTCAGGACGCTTCCGCCTATAGTCATACATTCTCATGAACGAGGAGGTGGCGCAGCTTACCAATCTAATTCCTAGCCAAACCATGCGCATAAATGACATCTACTCTTTCATTAGGGATGGCTTGTGTGCTTCCGTCCGAATTAATGGAAAATGTACAGCCTGACGCTCCGGGAAACAGAATTACCAGGAACTTGGTTAAATCGCTCTTCATGCCTATGGTGGGAAAACCATGAAAAGCATGAGTGAGGACATAAAAGCCGCCTTTAAACCATTCAAAATACTAAGCCCGGTCAACGGGAAAGCGTGGAAATAGCTGGCGCGTGTCATCGTTTCTGGTCTTTGAAATCCCTTAGAGGATATTGCTCATCTGATGGGCTTGTTAAATCGCATTGGTTGGTTATGTGCCATTCTCGACAGACCAGTCAGATTTGGTGTGCCACCGCTTTGCAAGATTATACGCGCTTTGCTTCGTTTGGCTCCACGTTAAGAAGACCGGAAGGAAAAAGGCGATTCGTCACAAGGTTACGTTAAGGCTGCCTACCAACCAGAGAGACAGAATGAAATCAAAACTGGCAACCTGCGCTAATTTCATCCATCAAAAAGACGCGCCATGAAATTGGTTGGCGCCTTAATAAGAAAGAATATCCCTTTGCCCCCGATTTCATTACTACGGCCCTCTATGCGGATAGATTTCCGTACCTATACACTGGGGTGTTCGCTGAGATGGGGCAGGGGGCGCTAGCCCCGCCGGGAAGCTAATGCGCTTCCCTGGCCGTCGATAGGGATGATTAATCACTTCATCAATCTAAGTCTAATCTATCCGCCGGTTCAGGCACTACATGAGTCTATTAAGTAATTCGATCTCAGCCCCTATATCAGGGGGCCCGCGTCCCGAAAATATGATCGGGAAATTGCTAGAACTGGGTGTTCCCATTTCCGAGTTTATCGATAAGCCTAGAGGGAGGTCCGTAGGGAGCATAATCTGCCGAGAATGAAGCAACTGGTCCCGGAGTACTATCACTGGGCCAATCCCGTTGGATCATTTGGAGTATATTTTAATCCATAATTTGGAGCAAATTCAACCCGATAAGCCCGAATCTAAACTACAGGCGCAAAAGCTGATAACGGCTTATAAGTCTTATGTGATCACCATGTGTGGAAAGCCATTAAATGCAGGTAAGAAGTCTTATTCTTCAGACCTTTCAGAATGTCGAAGCGTCCTCGAGAAGAAATGGGTCCATTTCCAGACTTGACTGGAAAGCTGCCATTCACTTGGTTTCAATTACAGCTTACACTACTAAGAAAAAGGAAAAGAAAAAGAAATGGAAGGAACAATGATTAAACCAAAGCCTAATGGTAAAAGGCCTCGGCAGGCCTTCTTCAGTGTCCGATACGTGCTTCCGTTATTAATCAATCGATTTTGTACTAATAGGGAGTCTCCGACTCCACGTGAGAAGTTCCAAAATCTATGGTCTTATTCGCTGGAAGTAACCGAGAGTGAGACGTACAACGGTTTGCTCTGTGCTTGTATAACGGAGACTTGACCTTCAAAGAGCCTATGTGCGGTACGTATATCGACCTAATTGTTCTTGTCGTAATGAGACTACTGGATTTCCGTAGCGTTTGATTGCGAAAACGCTAAAGCGCGTTTTGCCCTTGCGGGTAAGCGCTACGCGCTTACCCGGCCTTTAGACACTCGACCGAAAGGGAGAGGGTCTTTAGACACTCGACCGATAGGGAGAGGGTCTTTAGACACTCGACCGATAGGGAGAGGGTCTTTAGACACTCGACCGATAGGGAGAGGGTCTTTAGACACTCGACCGATAGGGAGAGGGTCTTTAGACACTCGACCGATAGGGAGAGGGTCTTTAGACACTCGACCGATAGGGAGAGGGTCTTTAGACACTCGACCGATAGGGAGAGGGTCTTTAGACACTCGACCGATAGGGAGAGGGTCTTTAGACACTCGACCGATAGGGAGAGGGTCTTTAGACACTCGACCGATAGGGAGAGGGTCTTTAGACACTCGACCGATAGGGAGAGGGTCTTTAGACACTCGACCGATAGGGAGAGGGTCTTTAGACACTCGACCGATAGGGAGAGG
>Contig122+1194
TTTCGAAAAAGTGATCCATCGATGGCCGAAGGCGGAGGCCGCTTCGGCCTCCGGTTTCCCCTTTGAAATCGGGTTTTTCGAAGCCCATTTACCGATTCTTAAGCCAAATGACCTCGAAAAAGTGCCAAAGGTTTCCCGTGTTTTTCGACCGCCGGAGAACCTTCTGGGCAAATGACCTCGAAAAAGTGATCCATCGATGGCCGAAGGCGCGCATTTATGCGCGCTACGCGCCCCTAAGTATTTAGTAAAAGGTGCGCCTTTATTAAT
>Contig123+2194
TTTCGAAAAAGTGATCCATCGATGGCCGAAGGCGGAGGCCGCTTCGGCCTCCGGTTTCCCCTTTGAAATCGGGTTTTTCGAAGCCCATTTACCGATTCTTAAGCCAAATGACCTCGAAAAAGTGCCAAAGGTTTCCCGTGTTTTTCGACCGCCGGAGAACCTTCTGGGCAAATGACCTCGAAAAAGTGATCCATTGATGGCCGAAGGCGGAGGCCTAAAGGCCTCCGCCCCGTGTTTTTCGTGCGCGAAAGCAAATTGGAGAGGAACTTCTTAAAAAGAGGGCGGACCTTAGCGAAGCGCTAAGGCGCTTCCGCCTGCCTTCGGCCCTTCGTGCTTCTTCTTAGTATCAAACGTAATGGCAGAGTAATTTTGAGGC
>Contig124+212095
CAGGCAGCACGTATGATGATCGCCGTGCGTGCCCCTTGTAAACACTGTCATTTCGAGCCTAGAATTGAATCATTATCCGTGCGGAGTCGCTTCAGCTACTGCAATGCCTAGCTAACTGTCCCGCCTCCAGCCCTCTGATTCACCCCCCTATGTCATAGCCGTGACCCCTGATAAACGGGTTTAGGAGAACACGCACGAACGCGAGACGGAGGCGAAGCGGGAACCAGTTGTGGGGACATACTAGTTGGCGCGTAGCGCTTACCCAAGCATCCGATTTGAAGCGTTTCCCTTAAAAACCCGATTCGAGCATCCGATTACAGCAAAACTCCCCCGATTTGTGCATACGATTCCAACATTTGGCGGCTTCCGCGAGTTAAGGCTACGGCTACCACCTCTTACCCTTCCCTTGTAGTGCCTTCGCCGGCCCCGCTGATGGCCTCATAGTAGCCTTTCCCTGTATACGTGCAACCCCTTCCCCTGTAGTGCCGCCTTCTAGGCCCGCCTCGTAGTAGCCTTGGGGCGGTCGAGTGTCTAAAGCACCCTTTAGGTGTCTAAAGACCGAAAACGCCGGGTCACTAGCTCCCGCGTAGCCGCCCTTTTGGCCCCTTCTCACCCCCTTTTGGAAGAGAGGGGGGGGCGGGAGTTAGTGACCCCCCCCCAGCGCGTAGCGCTTCCCGGCTAAAGCACTAATGTGGATGGAAAACGCTACGCGCTGAGCCAAGGAAGTGCCGGCCGGGGCCTACCGCCGCTCTTTCAATCAATTTCCCATGGAAATAACGTCAGGCCCGCAAGACCCTTTTTTTTTCTCTTTCCCCCGCTTTCGCGCCTTCCGCTCTTTCTTCTTTTCTCGCTCCTTCTCCTTTTCGCTAACTTCCCCTTCCGCTCCCGCCCCTGCTTCCCCTTCTTCTCTCGCCCCTACCCTTCCTTCGCGCCTTCCCCTGTAGCTTCCGCTTACGCGCCTTCTTCTTCTGTCCCGTTTGCTCCTAGGTATTCGTAAAGTATTTGCATTGATTATCTAGGTGATTGTCTTTAAACCATTTCTAATCTGGGATAGGAGAATAAGGCGCGGGGCACCAAAGGCGCAGGTCGCTAAGGGGCGCCGGCGCCGCCCCGTGGCTAGGCCCGCCCGCCGCCCTGACACCCCTAAATCTTGCCGTAACGCGCAGCAGGTGCGTAAGAAGGGAAAGCCCCCGTGTTTTTAGGGGCGAGCTTGCGAGCGCGCAGGCGCGCGTAACGCGCAGGAGCCAAAGGTACAGAGGTACGGGCCCGCTCCCGTGCTTTCGCTTCTGCTTCCGCTTTCGCGTCTTCTGCTCCCGCGCCTGTAGCTTTCGCTTACGCTTCCGCTTACGCGCCTTCCGCTCTCGCCTCGCCCTAGCCCCGCCCCTTCTTCTCCCGCCTTCCCCTTCTTCCGTACGTAAACTCGTATTTGCGCAGGTGCGTAAGCTAGGCAGGCGCGCCAGGCAAAAAGAAAGGCAGGTGCTACAGGGGCAGGCGCGTCAGGAGCAGGTGCGAACCCGCTTTCCCCCGCGCAGGTGCGTAAGAAGGAAAAGGGTAAGAAGAGTAAGGCCCCCGTGTTTTTAGAAGGAGGGCGGCCAAACAGGCGGAAGAGGAAGGCCCCCGCCATTACCAGGTTTTTTCGTTTTTACTTTCGCGCTTCGCGGAAGCAGGGCTTATACGTGGATTTGTGCCTGAGATAATGGGGAGGCCAACAAACAATTACTGTGCCGGCGGTATGGCTTGTTTCTGGACTTGACTCTGTTAGAGCCGAGCTGGGTAACGCGGTTTACTGTTCCCATTTCTATGCCGTAGCTGAACTGAGTTTTTGACAGGGCGCGTAAGCGGAAGCTACAGGGGAAGGCGCGGGCTAGAGAGCGGAAGCGAAAGCAGAAGCGGAAGGCCTAGCCTTTGTGGGCGCGTAGCGCCCCGCCAGCCGAACTGGAGTCAAATTCAAGTCGAGTCTACACGCCGGGTACATGACCCGTTAAAAGCAGGCCCTCACTTTCACTACTGAATGTAGGCCACCCTGCATTCAGCAGGGGATAGCCTTCTCAGGGCAAAGCCCCGCAGCCAGTCCATTCCACACCAGTTGTGGCCAGGGAGGTCCGAACGAGGAAAGCAAGAATTCTGTGCCCACTACCACCAATGATATAATTCAGGAACTGAAGAATAATCGGGACTTTGGGCGTCTTTCCTAGATTCCTCAAAGTGCGGAACTCCGGCGTCCTCCGCCCTAAGGTGGCAGCCCTAGTCCTCAAGTAGGCCCCTGACTGACTAAAGGAAGTCCCTGTATTATCTCGCGGTAGGCGTGCACCGTAGCTATGTGTAGTTGAAGGAAGGGAAAGGGCAACACTGTAAACCGGGAAATGGGCAGGACCCCTTAATGATGGTCGTGGCATCACCTCTAGAAAGGGGGCCGCCCGCCTCTCCGTTCATTGAGGCCGCGCTGGAAAACCAGCGCTGGAGCGCTTACCTTGCCGTTGTGGAACAGATAATTCTGATGGGAGCTGAATTCAGTGATAGAAGCAGCTGGCTACATATAGAGAGCAAAACCAAGTATACCCAGGCGCAGCCGCATTCCTCCGAACTAGAATCCCTACGGGCACTGGGGTCACTAGCGGCCGGGTGGGGCGTCAGGCGCGTTTTCCCCCTCGCGCGTTTTGCCCGGGACTGTAAGGCAAAGCGGTAGGACGCGGCTGACCCATCCCCCTCCAACATCCGGCACAGCCATCACAGAATCCGCGGCGAACAAACAACTCCGCACAGCCCTTAGGGTATACCGCCTTCGCCACTTCCGTTTACCAATCTCTTATCCCGCTGCCTGAGGCTAGAATTGCTGGCTTTTTCTCCAGCCACCCTTTCTCCTTCGTACTTGGAGATAGAGAACCGGCTGGCTTGCTTTTCAGCCCCCTTCCTCGTACTCTCTCCGCCACACACATAAATAACCTCGCTTCTTAGGTAGAAGCTTTCTACGATGGAATAGCCGAAAATGCCTAAGAAAAAACCCCCCGCGGAAGCGCGTAGCGCGCCTCCCCTTCTTGACGATTTAAAGGCCCTCTCCAGTGCTTGTCACCGTTGGCCACCCGTTGCACCCTTAAGTGCTTCTTTTTGTTCTATCGGAAAATCGTGTCAAGTATGGGAGCCATAGTAGAAGTGGGGAGGAGGGGGGACCCGGCCCATAGGAGTTGCGGAAAGAACCTCAACTCCGGTTTCCCTCTCCCTCTCAAAGAAAGGGAGTTAGTAATAGAGTGTACCCATCCCGGCGTCCTGGGGCAAGAGAGTTGTTCATCCAGTTACATAAGAGGGGGTGGGGAGAAAGCCAAAGGCTCTTTCTTTCTCCCTCCTGCGCTGATAGTGGAAGCGCTACGCGCTTACCACTCAAGTGCCTCCCTACTATTTAGGAGGTAGAGTTTGTACCTCCGGACTCGGTTGCTTCCTCGTGTGGGTTAGGTAGTTTAGGTTCAATAGCTCAATGCTCCCCTCGGTGGTAGGGTAAGCACCCCCATCCCCTCAGACATGTTATGTGTGTCCGTTCCTCCTTTGTTTCGTAGGGCTCGCATGAAGGGAAAGCGCGTAGCGCTTCCCTAAAATGCTAAAGCCGCTCAGCGCAGGACGCATACTGGGTTCCACAAGGATCCGAAGCGCAACGGGGAAGCGGGCCCTCTTCGCCCCTCTCTCCCGCGCTTCCCCGCGCGAGCCGCGTGGTGCCGGTACACGCTGGGGCGGTAGAGTATTGGAGGATTGGTTTTTAGGCTCAATCGCAAACAACAACAACCCTGAAGGCTAGGCGGCTAGGCCGTTAGGCCGCCTTCCCCACACCCCCTTTCTTCACTGCTTTCGCAGCTGCTAAGAGGTGGGGGCTTTCCCTTTTGAGATAAGTCACGTTTTCTTGTAAACCCCTTTTTTAAGTGAGAAGGCACATTAGTGCCCCTGGGCCCCCATCCACATTAGTCCTCACTCATTCGGAAAAAAGTTCTCGGGCAGAGATTCGCATGAAGCAAGATAGGGAAAATTTCTTGATCACTGAAGCGCGCGCAAAGGAAACGCGGCGAAGAGAAAAATCATGAGGTTGTTCTTGCGAAATAGATGCGGCACCGGCAGCCCTAGAAATAGAGTGGGGACTGGAAGTGCTAAGTGGAAAAACCTACCTATGACTAATGTTCTCCAAATGCCTTCTTCTCCCCTCTCCCTATCGGCCTTTAGGCACTCGACMGAGTCMCGGGAGAGGGCCTTTAGGCACTCGACCGAGTCACGGGAGAGGGC
>Contig125+01838381
TCGAAAAAGTGATCCATCGATGGCCGAAGGCGGAGGCCGCTTCGGCCTCCGGTTTCCCGTGTTTTTCGACCATTTCATTCATTGGCCACCACCTTCGACTGGTTAGTCTGACGGACCGTGAACGGATTCGCCTTTGGCCTCTGGGCACGTCGAAACCGCATGGGTTCGCCGGGGTAGAGCACAGTCCGCCGAAATCGGCATAGGTTAGATGCCATTGATGGAACATGGTAAGCCCAGATTCATCTGTGCGTCCTACAGGGCTAGGCATGTAACGAGGTATGGGTGGAGAAAGACCCGAAAAGCAAGGGCCGAGCCTGCTCGGATAAGAGTACGTGACCCGCATCTTTTGAATCGAATTGAATTGAAAGGTGGCTTGGGTAAAGTGGCACAAATCGATTAAAGCAAAGAGGGAGGCATAAAGGCTTTAAGCACAGAGTTTAATCGGGCGAAGCAGCGCTCTACTAAGGTGAACAACCTGCCTTTCGTAAAATTGTGACGGTACGGAAGTATGGGGATCTGGAGATAAATTACTACAGGCTCCGCGGACTAGTACCTAGTCCTGGCCAGCCTAGCACGAGCCCTCAACCTACGCGTCGGAACTACATCCCTTTTGCTGCGGATGTAGCGCGCGTTCCGACTCCACTGGTCACGGTTGCTCTCCGCTGCGGGCCACGCGGTAAGTGGCCTGAGGCTGCTGTTTGTGCTGGCGGAGAATGAGCCGGATCCCCGCCAATCAATCCAAAATCTGGTGCTATGGACGCTCACGCATGAACCCAGGAATGCCCTTCATCCCCAAGCGCCTGCAGACGCGTTACAGGGGCGGGCCTCTGGGAATGCATTCGAACCTATGAAGGGAAACTTCCACGTACGGTTCCCAGGGGGGGAAAGCCCGACGAAGGGGCCTACCTATCCCAACCGGGAGTATGCTGGGAGAAGCGAAAAGCAGCACCTCACGATGTTCATGACTAATCGGATTCCGACGTACCAGTAGGTACCAGGGGATATTGCTACGATCGTTATTGTATTCGTATTGAAGGGACGTGATAAAGTATTTGAATCATTGTACAACGTATCAATCAAATGCTCAGCGGCACGATTAAAGCCGATGATCGTAAGCCATGTCCTTCATCATGACCTTAAACGAAACAATCCATGATCCAATTCACCATTTCGAACCTGGGTGGTTTTTTGCCCCAGCTCTTTCTATCCATACCGCAACTGAAGCACCTAAAGGAGAATCTGGTGTGTTCCCAGTCAGTAATGGAGCCCGTTGTAAAAAAAGAGCACCTGGCTTCGCCTATTTACAAGGACTCGATTTTACGTTCAAAAATCACATGCCAGCAGATGTGGTCACCATCATCGGTACTTAAGATACTGTGTCTGGAGGGGCGGATAGACGAAACTACTCAAAGCACGAATAGGAACCCAATAAAGAAGATGGAAAGTAACTTGTACGGAAGAATACCCATAGATCCCTTTGACTGTGCAGAAAGAAGGTTGGATAGGTGCATACTGGCCCAAAGCCTACAGCACTTCGCCCCCTTGCCGCCCCGGCCCCTCCGACCAAAAGCATATATACTATCCATAACCTCTATTGAGGTCTAGAACCCGTTTGAGGTGTTGCTATGAATCCGGTTGATTGGCGAAGGACGCACGAAACGAAAGGAGGTAGACCTTCAATGGTGTCACCTAGTGGATTTCGGGTTTGAAGAAACAAGTAATATTTACGCCATGGCACGTTTAAGATTACACGTCCACATAGGACATTCCAATTTCTTTAATAGCCCAAAACATATTCTAATAGTTCATGGAGGACTTCTTATTTATTCAGAATCAGTTGAACAACCTACATTTTCATCTGGTACCAGTACCATCTTTGGYCTTCTCTAACCACCTTCTGCC
>Contig126+1466
TGGGCAAATACCCGTTTCGAAAAAGTGATCCATCGATGTCCCTGATACCCGATAATAGCTTTGTCAGCTTCCGCTCCACTCTTCCCGATCGCTTTTKCTCGCCACTAGTGAATGAATACTCGGCCTTTACCAGCCTTAGACTTAGAGTCAGACACCTCCGATTTATCCGATTCATCGATATTGCTTTCGTAGCCAGATTGGTTTATCCGCCAAGACCATACCTTGGAGACCTCCTCATTATTCCAGTAGGAGCTTTCTCAACGAGGCCAATACGTAGTTCCCGGACCCTTTGTCGCACTCAGGAGAGGCTGAAAAAACTGTATATGTATCGACCTTCACCTCGGATTGCTGGTGGGGAAATCTATAGCAGATGCCGATCGCTTCGAGAGCATTCAGGGCTCTATACCCCTGAAAATGCTGAAGATGCGTTGTAGCCCGACGGTGGTCCGTGCCTTTCTTTGGCTGGTCAGATGAAGAAGTTAGGAACCTTCATAGGATGCAATCCGCTCAAAGCCGCCCTTCAAAGATATAGCCACCCGAGAGATCATCGGGGTGAGCCTAGCTCTTCTCCTAAAAGGTAGTGTTCCTTTTAGGCTGCGGATATTGGAGGCCTCGGAATCAAGAAGAACGGCGCCCCGCCGGCGCTTGATGTGAGGGGGCGGGGGAAGCCGAAGCGGAGACCTACACTTCGAACTTCTGAATCCAATGTCAACTAAAAAGATAGACCTAGGCGGCTAGGGCGGCTAGTCACGTGGAGATACGTTTTCCGGCGATCATATCTCCGAGCTTTTTGGCCAGTCGAAAGTCCGAGAAAGCGGAAGCTGCGAAAGGAAATTCCCCAGCTCCGTATGAAGCACCTTGTGCTATCTTTCATTTCTTGATGGTTCGAATCCGCTACCCTTCAGATAGCTCAAGGCCACCGCCTTTTCGAAGAGAAAGTGCCATAAGAATGATAAAGATATCTGGCTACGGACGCCATAGAGAGAAGCCCCTATCTATAAACAAGGGGGTAGAGCTCTTACACTTTGGCCGTCCCCGGTTGTTCAAACTGCATGCCAAAGCTACTAGCCCCACTAGGCCGGCTTTCTTGGCTGTCCCGCTCTAGCGTCCGCTATGTGGCCATAGATGTAAGGCATGCCGAGCCTGCATTCCATGTCTAGATGTCGCTTTTTTTTTGTAAAATCGATTTTCCGTCCGCGTCCGCTACGCGCTACCTCGTGTAGAAGACAAGGGAGCGGCGCAGCCAAGTGCATTGAAGACGTCTAGCTATCTTACTTATGAATGGGATGCGCGCTACCGAAAGAGCACTTACCAATCTAGTAATAAGTGCTTCTTAGAGAGAACACTTCCCTTGTTAAGCAGTGCTTCTATCGAGAGGACCCCATATGAACAATAAACACTAACTGCTCACAAGCGCAAAGACCGTTCCCGGTACGAGCAAGATACATTGCCTTCACAAGTAACTTCCCAGGATAGACTTATGGACTTGACCCATCGCCTGCATCCGATTTCCTTGACCCACTTCCGGAACTTCCCAATATAACAACAAAACCATTTAGCCCCGAAATCGATTTTTGCCTTATGCTTTTATTATTTCCTCCTCAAGTACCCTTTCAAGGTTCAAAGGCGATGAGGTGAAAAAGAAATTTTTTCTATGAAAATTCAACGAAATGCTTAACGATAGGCCAACGCGCAAGCATGCAAGCCACCTGCACGCCAGCGAAGCGCCTTCGGCTTGGTCTTTGGTTAGCTGGTTCTCTGGTTTTTCGGGCGCTTAGTCGATAGATAAATCGACAGATTCGGGTAAATAGAAGAGGGTGTGCGGATATCATGGCAGACACCACCCATCGGCTAACGTGTGGACTCAAAAGACAATGGGGGGCTCCAGCGGGCCAAACCCTCTTTCTGTGGCCCCGTGCCTATACCACCTCTCCCCCTACCAGTCGAGCCCCAACAATTAATGCATTATTCCCCATGGAGACCATTAACGAAGACCATTGATTGATCAAACCGAAAAAAGTCTCATCCAGGACAAAGCAGCCCTTAGCTCATAAAGTCAATTCTTCACCAGCCCGCCTATCTATCTCTCGTTTTATCTAACCAAATCACCCCCGATCCATCCATCCCCCACGCCACCCTGAATCGGTGGCCTTCGAACACGTAACCAAGGCCTTATCTTGCATTAGGGCGTGGAGAACTAACTTCGGAAAGCCGGGAAGACCCGTAATTGATTGAACCAGGTCTCGCTTCCTTGCACTTTCCCCCATGCATGCGTGACGTTGGATAGCGAGAAAGGGAGCGACCGGGTCATGATGACGTGTGCTTGCCCTTATATTATCTCCTTATGTAGCGTTGGAATGTGGAAAGACCTAGTCGTCCCTGTTATCCACTAGAGCATCCCGGCCATGAATCACGTTTAGCGATAACGAGCCACACCTTTACCAAGGCTTTCGCAGATTCCGGGTATCAAAAGGCTAGCGCGTTAGCGCTAGCCCGCCCCCATCTCAAAAAGGGCCTCCTTCTCATTTGGCTTTCCACCCTGAACAGGCGGGGCTACCAAAGGGGGGTTGGTGGGCTCCCGATCCCTTGCCCTTTTTGATAGAAGGGGCGCTTTCCGCTTTTGTGGCCTTAAGCCCTTTAAACTGGAAAACCTTGACGGCCAACGCGATTGGGGGGTGGGAGAATGGGCGTTTTCCCCTTTTGTGGCTTGCCGGCCCCGCTAAAGCAGGGGGACCCCGTCTTCGACCTTTGGTGGCTTGCCGGCCCCGCGGGCGCAATTGTGGGCGGGGCAAGTCGCCCGTCTTCGACCTTTGGTGGCTTGCCGGCCCCGCTAAAGCAGGGCCGAAGGCGGAAACCGACAAGTCGGTTTCCCGGCGCCTTCGCGGTTTCGCTTCTTCGACCTTTTGTGGCGGCGCAGGGCCGCACGGCGGCTTCGCGGTTTCGCTTCTTCGACCTTTTGTGGCGGCGCAGGGCCGCACGGCGCCGCGAGAAAACTTAGCGGGCTACTAAGCTTCTCCGGTGCCTTCGCGCCCGCGCTTCTTCGACCTTTTGTGGCGGCAGGGGCGCGTAGCGCGTCTTCGACCGGGGGCTTGCCGGCCCCGCTAAAGCCCTTCTCCCCTTCTCCCAGAAAGGGCTGCTTTCCAGAAAAGGGTGGAAAACCTTGACCTTTCCCGGCTACGCAAGAGCCCCCCGGGAGAAGGGGAGAATGGGCGCGTAGCGCGAAGGCGCGCTAGCGCCTTCGGCGCCGTCCCTATTTATGTGACACAATTTCCGCGCTTCGCTCGCGATCTTCTTTTCATTATCCTTTAGTCATACGATCGATTTATTAAAAAAGATAGGCCTKAGGMCAGAAATAAAGACCAGTGCCGGGGACGGGACAGAGGTCATTGAATTGTTAGTGGACTGTATTATTTGTGTTTTTGATCGCTTGCATGAGCAAGCGCTTTGATTGAATTTCACCGATTCATTCGTGGGTGGGAGAAAGGTTAGACCTGAGGTCAGGCTTATTCGGTCTTCGGTTGCCTAGGTTGGGCTTTCGTTCCAGTTGAGCAGATCGCTACACTCAGGCGATAGACGTGTTGATGGATCGATGATCCAAGATCGACCACTAGAATCGCTGGAACATCAAACATGGACCAGTGCCTAGGAGAAGACAGGCATAGGAGGCTTGACCAAAGCTAGGGCGGGTTGGACCTTTTTTCGGTGGTCTGTGGGTCGTCCGTGCTTGGGTCGTTGGACCAAGGTTCGATGGACGTTGGGTCGTTGGACCTGGAGGAAGGGTATGGCGGGGATAAAGTACTAAAATGGTATAATAAAGGAAAAAGCAGTGACTCTGCGTCCACGACTCGTCCTCTACAACTGAGCGTCGTAGGGGGGTGGAGTGTATCATTTCTTCGAGGAAAAAGGGAGATTCTAGGCCACCTGACTTCGAGGACCTTCTTATTGATTACCTTCCGCCATCAACGGTAACGATAGAACGAGTAGTATTTTCATGCGGGGTCAGAATAAAGAAAAATCCATCCAAAACAGATTCATGTACAGACTATGGTTTTTCGGGGTGTTGAACACACGAGTTGACCGGGTGAGAGTTTTTGCCAGCCAAAAAGAATACTTAATCACGCAGAGTATATTACGTTCGCTTCATCAGTGGGCTAGGCGCTAAGCAAAGGTTTAGGTACCACCTTTAGTACGCAACCTTTAGCGGGGCCCGCCCACGAAGGACCCGAAAAATCATCCCCAAACTCCCCAAGTGGTCTTTCCGCGAATAAAGTGAAGTCCCTTAGTACTGGTGGTAAAAAGGCCTTATCTTGCCGCCTCCTCGTGGCTGTGCACCCCTGAAACCGTATGATCTCCAGTACTGCCTGGTTCGTGCGGGATTTCCGTCTTCGTTCACGGACTCCATTTTAGGGGATGATCTAGTTATAGGTCACCCTGAGGTCGCAAGTCGGGCCGTTGACATGATTTTGAGTTTGACCAATAAGTTGTTGATATACCATAATTAATGGGACGTGCCAGTCCATCCTTCTCTACCATACCTGCATACCTGCATCCTCTAGAAGTGTGGCGAGTTCTTCGGCCCTAGCCATGGACTGTACTTGAAAAGCTTATTCACCCGGAGGTCAAAAAGGTGGGCCTAAGTCAAAAGCTGAAAAGCGTACCTTCGTTCCGCATGGATAGCTTGAGTTTATTAAACAATTGTAGACACGATTCTTCGGAAGTGTATAATTGGCGAGTGGAAACGATGCACAGCACTACACCATCTCATTGTATACAAGATTCTCTAATCTGGTTCTATTTACTTACTGGAGAATCGGGGATCCTATATCTGTAGAATAATCGTTCGCACCTTTCCCTTTTGAAAGGGTGGTGGGAGGCGTGAGATCTTGCGCATTTATCTGCGCGGTGCAGAAATCCCAGTTAGCAGATACTGCTCTTTAAGCGATGAACCAGCAACGCAGCCCCCAACTTTAGTGAAGGGCTGCTTTGCAGAGCATCTGTGGAGGGGCGCGAAGCAGCGGCTAAGGCGCTTCCGCCTTCGGCCCTCCAATGTTCATACAAGGAGTGGCGCATAGCGCTTATCCCGCCAATTATCTCTTCATAGTGCTGCGGGTGCTTCTCATCCTCCGGCAAGCGCCGCCAACCCAAAACCATTCATTGCCAAAGCTCTAACGAGTCCGAATGGGGCTACTTCATTTGTTCCAAAACTCTTGTATAACGATGACTCGAATTGTCTGTCATTTGCCAAGCTTCGCTGTGCTCGAGTTATCGTTCCTCCGCTCATCAATCAGCCGCCCTCCAGAGATTCGTTCTCTGGTTCCGGAAGTGTGAGAGCTCGCCAATCGCGTAGGAGGAATTTCAAGAACTTGAGGCCTATGCTAAAAATGCCTCGACCGATACCTATAGAAGCTTTCCCAGCTCACCCCAGTTCGATAAGACCACCGATAGACGACCAGATATAAGAAAGCTCTTCGCCAGAGAGCCGGCAGATAAAGAAAAGGCCCGGTTCGTACTTTACTCTTTCAGTGCGGTTAAGAGTCCTCTGTTGGTAATTTTATGCCGATAGCATAATCTTGCGCCAATTGGCTAGAGAGATCTAATAAAGGGAATGCCTGCTGTTACCTTCGACATAGCATAAGTCGCTATCCATCATCATTTTCCAATTCCCAGTAATGAATACGACCTTCCCTTCGCGTACAGCTTCGACTTGGTCGAAAGCCTTCGGCCCTTAAGTGGCCGGCCCCTCCACCACTTAAGTCCTCAGGCCTTCGGCCTTCGGCATACCTCCCCACAAAAATCCTCAGGATAAATACTTCGCCGGGCGCTTCCCGCCTTCGGCACAAATGTGGATGGGGCCGAGGCGGCCTTCGCCCACAAAAGACCGAAGGCCGAGCCCTTTCTATTCAAAGGGGAAGCGCCGATAGGCTAAGCCGGAAAACGCGTAGCGTTTTCTCGGCCTTCGCCCACAATTGCGCCCGTGCGGGGCCGAGGCGCTAACGCGCCCTCCGGCCCAATTGAGAAATTATTCGGGATTTCCAAATGTGGAGGGGGCGACCGTAGGGAGCCTAAGGCGGCGGCTGGGCGCCTTCGCCGGCCCCATACCCTTAAGTCCTCAGGATAAAGACTTCGCCGGGCGCGCTGGAAAACCTTGACCTTTTCTGGGCGCCCGCGGGACGCGGGCTAAGTTTTCCTGCAGGGGCGACGCAGGAGCCCGCGGCAAGCCCTTTCTCCTTAGGGGGCAGCCCGGCTTCCTTGTCTTCCATACGAGGTAGCGCAGCCGCCGCCTTTGTGTTTTCGAAATAACCCGCATTTCGTTTAATTACCATAAATTGGTAAATAAACTTGATTCGTTTAAAAATCCATTTCCATTTGTTGTTTGTTGGCGGGTAAACGAACTCAGGCTAAGAAGTGATCCAAGAAAGTGGTCAGCGAGCGTCAGTTCCTTAATAAATGTACTTGCCAACCTCTTTCAGAACTACCTAAAGGTCCCGGTTTGTTTGATAAGCCTGCCTTACCGAATAGTGGGGCCATCATACTGAATACTCATTTACGAGGCGTTAGAAAGATAGAAGAATGGAACGCGACTCGAATCTCAAAACCGGCGTCAAAGCTGCCGGGGCGGGGAGGCGCGGAAAGAGGTGCGTCCGGTAGCGGCCGGGTGGTGCGGAAACGGGCTCGGAAACGGGCAGCTGGCTCATAATCCGATTCAGAATCCGGAAGAATCCTCAAACTCCTTACAGCTAAATAAAGTACCTGCGATTCTATAAGGCAAAAATACGTCTTTACGTTGGGATTGAAAACTAAAGTACTGAACATTACTTGGATGCAGTGGAAGAGTTTAACAACTCTTCCCTGTCCTTTTGCTTAGTACGTGCTTCCAATTCTTCAATTCTTTCAACCACAAACTCTTCCCCTCCAAAGTCTGAGAAGCAAAGACAAGTAGAATAAGCAATTGTAAAAGGTAGAATGAAACGAAAAGATAAAAGCGGCAGTGATGTGGCAAAGAGGCTTCTACACTCTAGAATAGCGAAAAGCCTCAAGAATTATATCCGCATGAATGATCACTTTTAATAGAAGTAATCTAGATGAGGTAAGCATGATGAGTAAGCGAATCAAGATTGTTTGTTTCGGTTGGCCTACGTAAAGGCACCCTGCTTTAAGCCCTTCAGGGTTGTTGCTACCTTTGCATCGATACTCGAGATTGTCGAGCCTACCTTGTGAGCCTCTCTATCCAGAGATCGCCTTGAAGCGCTAATCTATAAAGCTGAAGCCCGTGGATTCTCGATAAGGAGCTCCCTAGCTGAGCGCACATCAACGCCCCTTTATGAGTTGAAACCGCGCCTCTACGGCGATCTTAAAGATTGTTGATTTGACTTCGCGGATTTTAATTAAAAATCGATCCGATTCGAATTTCCACCGTAATTTTATAAAGCGGTTTATCAAATATAAGTCCCCCGCGCGTCGCTTTGATTAGCTTCCGGAATCGAAGGGGTCGATCTCTGAGTTTCCCCCGCCCTTAAAATGATCAGAATCTCTGGCCAAGATTGTATACCGGGTTTTGGCTTTATGAAACAGCAGTTCTGTACATTCAGCTTTTGGGACGCGGGTCGATCTCTGAATTTATTTGCGCGTCTGCACACGCAAAATCACTGGCTTCAGAATCGGCTGCGGCTGCACGCGGAAAATAGTGGGCGGACACGGACTGGTCCACAGACTGGTCAACCCCGCGCACGTCCTGATCCACATCCTCATCGGCATCCGCAGAATCGGATTCGGAATCATCGGCTCGCTAACGCTCGCCCCTTCCATCTGAGAAGGAGCACTTTCAAGAAAGTGAAAGAGTAAGAGGCTGCTTTCTGGTGAATTGAACCGCAGTGGCCGGCCGCGCCCGCCTCATCAATCTTGGTGAAAGGCGGACAATCAAAAAAGTGCTAGACTTCCGACAGTGAAGAACCTGTAAATTGAAGCAAACTGCGGAAAGAAGCCACAAAAGGTCATAAAACCCGGTATATAGAAGGACTTAGCGCGGTTTAAACGGGTGCAACATAATGCGTGGGTCGATCATCGATGTCCATACAGTGAAGCCCCGGGAGTAACTTGTACCATGGGAATTCACGCGGGAAAGTAAATAGTTTGGGCCGAGGCGCTAACGCGCCCTCCGGTAAAGAATTCGAAGGAAACCGAAAGGGAAGGGAAAGACTTTGAAGGCCGGAAAGGTAAAGACTTTGAATTTCGAAGCTCCCCCTGCCGCCTTTCTGGGCATTATTTGCGCGATTAAGGCACAGTAGGTTTACGTGCCGTTTGGAAGATAGCGCTGATTGCAGAAGGGTGTGGGGTGTGGCGAAAAGGGCTGCTCGGCCTCGTCCACGCGCGGCAGGTCATATACGAGGCTTCGGCGCTAGATTCCCTTCCTACTCCTTCCTGCGTGTTCTAAAGTTACGGCCCGGCATCCCGCGACCCTATGGCATTAGTGTGACGCAAGTCGGGCGGCAAGCAATATGGGCGAGCCACCATATTGGATGGGCCGGCAGGCCTCGTCGACGGCCTCGGACTCGGACTCGTCCACGTACTCGGCTTCGTCTCGCACGGACTGGTCAACCCGCACGGACTCGTCCTCATAATCCGATTCAGAATCATCAAAATCAACTTAAGGATCGACCTCAGAATCATCGGAAAACTCATCGAAATTGAATCATCAGAGAAATACCCCAAAACATTAACGCAGAGATGTGTTTGAGCGGGAACCTGCGATGACTAACGTTCATATATCCCCCCAAGACCTGGTAGGTGGGATGGCCTGATCTGTGTTTCCTGCCCGCCCATCCAAAAACAGGTAGATAGATGGTACTGATCTGTGTTTCCTGTTCCTGCTCGTGGAACCGACTGTAGTGGCTTAGCCATTGGGCTGCTGACTAGGTAAAAGTCCGTAAATTGACGAATTAGCAAATGTAGTGAAAGCAAATGGCTTGATGCTGTCTAGTGGCTTGGCGGAACGGGTGTAAACTCCTAAGTTATAGTTATATAACAGGGGTGGCCTGCCCCGATGCAGCCGGGGTTGAAGTTTCGTGAGCGTTACTCGATCAGGGTAATTGAGAGAAGGCTAGAAGGCGGAAGCGCCTTCGCCTAACGGCCCTCACGAAATTGTACCCTATGAGTTCATGCCTAAATGTAAAAGCTAGGTCACCTTATTTGTGATATCATGAAATAACCGTATAAGCTGTTTTAAAGAGAAAGAGATTTCCGGCTTATTGGTAAGTCTCAAAAGAGAACCCTATCTATTCATTCCTGGGCGGTAGCGCATCGAAGCTTGGTTGCTTAGGCTGTCCTGCCTAGCTTGCTGGGGGATGTGCCTGCTTCTAGCCCGCGTGTGCCTGGCGGCTGCCTGGGCCTGGCTGGCTGTCTGCCTGGCCTGGCTGGCTGTCTGCCTTGCCTGGCTGCCCGGTTTGTAGGTAGTGGCGTCTGCGCCTTTTTGGGTTTGGTGCGAATAACCAGTGTAAGCTGGCTTTGCGCGCTGATAGGTGTTCTGCGGTGAGGCTCTTTGAAGCGAAGAAGTCTGGGCGGGTTTTGTTCGAAACCGGCTGTGTTGGTAAATTCCATGATAAATAAGGTAGCCCGAAGAAATTTCAAAGATTTGGAATAGTAAATGGGCGCGTAGCGAGTGTGAGCGCTAAGTGTCCATTACTAAAACTCCGCACTAATCTTGGCTAGAGTAAGAAGTAGTAAACGTGGCAATGTAAGTGTGCCCTACGTCAACCGCCTAGTAACTTGTGGTCCGCGGGCACCTCAGGTCTGTGTCCTGTGGGTTATTTGCTCCTCCGCCTCTCTTCCGTGTAGTAACCAAGATTAAGATAGCCACCGAGCTTTTTTGCAAGCCGTTTAGAATGTTTGAGTTGGATCTACTGAAACAAACGCTACACCTGAGCGGTAAGTTATAGGACCGGATTATCGTACGTATCCTTCTTACTACTATACCTTCACTAGTTGGTCGATGTGGTCCTCGAAGATCCCAAAACTCTTCATCGGCTGTCTCAAGTATATTATATGCATGCACATATAATCTTCTGGCAGGACCCTTCACAAGTCTGACACTCCGCGACGATGTGAAGTGGGACACTTGGCCCGAGTACTTTGCGTAGTGTGATTTTCGGAGTTAAATGTTGAACCACGGTGAGCTATACTAGCGGAGGAAGCAGATTCTACAGCCTGGGAAATCCCATCATCTGCAGTCTGCTAGCAGTAGTTGAAGGGAGCCGGCCCACTGTCAGACAGGATCCAATCTACCACCCCATCCTGCCTGCCTCGGTAAAAGTCCTCGCTACGCGAGTACCAGTCCCCGCTCGACCTTTGTTCTACGAAACCTTAGGACTGATTACCCGCGATGACGGCGGTGAAGTAGCCTCTGTGGACCCTTCGTTCGCTCGGTCGGGTACTGGCGGCGGCTAGTACCACCCATGTGAACCAAGCCGGCGTGAGTGTCGGCTATCTGTCACTATGGTTTGCTCTCTGGGTGTTTTAAACCCAGATTCCGTGTCCGGGCATCGATCTCCCCCAACATAAGGCAATCGTTCATCCATTCCCGTAGAGAAGCTTGCAAACTCAATATTCTAAAAAGTGGAAGTCCATTGTCTCTCGTGGTCAAACAATTCCCTATTGCTAGGTAGTAAGTCAGTTCTCAATGGCCAGCCCAATTGGCCGAAGAGGCCAAAAGTTGGAGTGCAGCACGCCAACAAAAGGCATACCCTCTACCTATTTGGATACCATGTGCCCTTTTTAGGAAGGGTTTTCCGGTATGGCCCAGTCTCTGAAAAGTCTTCGTTTTCAGGTGGACCCCCCGGGATCTGACAGGAATGTGTGATTTAGTAGGCGTCCGTCAGACTCTTCAGCCTTTCGGTCCCATTGTGCTCTCGCTTCCTTAGCGAAGGCTTTGGCGAGCGAGCCGCGAAGGCAGCTAGCATCCCGTATTTGTTAATATTTAATCTATCTAGCGTTTTCGGTTTTGGCTTCAAATTCCCATGATTATCCGGAAAGTGCTAAAGGTCCCTTTCATGTCTGGGTGCAGTCCTTGTTACTAGGCGCTACAGTGGGRGSGAAGGTGTTGCAGGCTAAGTTGGTACTGCCCGGGGTTAACCGGGGTGCAGGCATTGGTACTACGCCCGAAATGGGGGATTTCCGGGGTGTTGCAGGCTAAGTTGGTACTAGCCCGAAAGGCCTTGGTACTACGCGCGGGCGCAAAGAAGTGAGATTAATCAGCTTCAATAACTTCAGATTTGGCAGATTCAGCGTGTTCAAATTCGTATTCAGCTTCAAATTCAGCTTCGGCAACTTCATAATCAACTCCAGATTAATATTCAAACCCGGAGGCCGAGGCAGCCGTAGCCTTCTAGGGAAACCGCGAAGGCTAGCCTTCTAGGGAAACCGCGAAGGCGGTGCCTTCGCCGGGAAACCGACTTGTCGGTTTCCGCCTTCGGCCCTTCAAATTCATCGGCTTAAATTTCGAATTCGTCAGAATATCCTCAGATTCAGCTGAAAATTCAGAAGATTCAGCGTGTTCAAATTCAGCTTCGGCAACGAATAAACTCCGCCTTCAAATTCAGAAGCTTAAATAACTTCAAATTCGTAAAATTCTTTCAATTCAGCCTCGGCAACTTCAGATTCAGCTTCAACCCCTTCGAATTCGTGTGAAAAGGCTGAAGATTAGTAAACCTAATGATTAACTGATGGAAAAGTAGAAGGAAAGCTCAGGAACTGGAAAAGGCGAAGGAAAGGTGGAAGGAAAGCGAAGTAAAGGGCGAAGGGTGGGTAACGGAGCGGCTAAGGTCGTGGAGGCGGGCAGGCCCGTTCCGGTCCACGGCCGGGAACCATAAGAAAGGGGACAGGGATCCGGTTGGCAGATACGGGTCCAAGTGACCAGCCAGAAGCGGACCAAGGTCTATAATGGGCATTTGCCGGCAACCCCCCCAAAGTCAAGCGCCAGGATCCGCGGCGATTGATTCCCGATACATGCGTCATAAAGGCACGCCAGCATACCACCCATTTGGGCCTATATTTTGAGGTGTAGGGGGGTGCCTATCGGCACCCTCCGAGGTTTAGGCGCACACGAATAGAAGCCCGCTTCCGTAATTTCGCTAAAAAGCCATCATAAAATCAGAAAACCTTCATCATCTGCATTTCCTCTATCTGGTGAAGCGGCTTGCCTGCGCACAACTGGTGTATGTGTGGAGCGTGCGAGAACAGGTATATATAATGAATTTACCTTTTTTGCCTCTGAATCGCCGGAATTAAGCGTAGCGGAAATAGGTGCTACAAGGTGGCCGGGTAAAGGGCGAAGAGTCGGCCGTGTGCGGAAACGGGCTCGGAGGCTTGAAGGGCTCGTAATCCCAATTCAAAATCATCAAGATCGACCTCGAAATCGTCGGTTGGAAAAATAGGAATTGGATCGACTTGAGCAGAAATACCCCGGAGGCGGAGGCCGCCTCCGCGGCACTCCGGCCCTATTTATTTCAAAACATTAACGCAGAGATTTGAGCCCCCTGCGCTGACTAACGTTCATGCCTCTGCCGAAGACCTGTAGGTGGGATGGCCTGATGGGTGGGGGTTAGCTGAGCGCTCGTAAACGTCGCTTTGATTAGTCAAAAGGCGACGCCCGCGTCGATCTCTGAATTTCCTTGTGCATAATTGGCGTCTGTACACGCAAAATCCATTGGCTTAAGAATCGGCTGCGGCTGCAGGCGCAAAATGTGGGCGGACTCGGCCTCGGCTGCGGACACGGAATCGGCATCCGCAGAATCAGAAGAATAACCTTCAAATCGCCCTCGAAATTATGGAATCATCGGAAATCGCCCCTTCCATCTGAGAAGTAGCACTTTCAAGAAAGTGAAAGAGTAAGAGGCTGCTTTCTGGTGAATTGAACCGCAGCAGCGGCCCCTCCGCTACGCTTAGCCCGCCTCATCAATCTTGGTGAAGGGCGGACAATCAAAAAAGTGCTCAGTGGAGAACCTGTAAATTGAAGCCCCCAGTCATAAAAAGGTCTATAGAAGGACTTAGCTAAGCATGGCGGTACGCAACATAATGCGTAGGTCGATTATCGGTGTCCATACGGTGAAGCCTCGTAGTAGCTTGTACCATGGGAGTTCACGCTTTCGAAGGGGCCTTCCTTTCTCAGGGTAAGTTAATACGGCCGAAGGTAGCGGAAGCCTTGCGGGACTTAGCCCGCCGCTCCACCCAGGGCGGGAAGCCGCGAAGGCTTCCGCTACCTTCGGCCCTTCCCTTTCTCAGGATAAGGTAAAGACTACCAAAGCGGGAAATCATTTAAAGGTAAACGGGCCGAGGCCTCCGGCCGGGTAAGGTAAAGCCGGGCCAGCCATTCAAAAGGGGTAAGGTAACTTCCGCCTACGCCGGCCCCTTCATCAGGGTAAGGTAAAGCGGCCGGAGGCCGAGGCTTAGGCCGTACTTCGGCTAGCCCTTTCTTCAGGTAAAGGTCAATATCATCCCTAAACTGGTTTTCTAGCGCGCGTGCTACAATACGGGTAAAGTCTTGGGTCACCGTGTGCGGGAACGGCGGGCTTGGAAACGGCTAGGGCTTGTAAACGGGCTCTACATCGACCTCGGAATCATCAGAGCCGGCTTAGCCAACGTCGCCGGCAAACTCTTCGGAATCGTCGAAGGCAAAGTCATTGGCTGACTTGAGATCACCGAAGTCCCCGATTCCTATCTTTATTTTCAAACATTAACGCAGAGACTTTGAGCCGCTGACTAACGTTCATGCCCGGGAGGGTGGTTTGGGGCCTTGTGGGCTGGCTGAGCGCCCTACAACGTCACTTTGATTAGTATCTGCTAAGTCGATCTCTGCATTTACTTGCGCATAATTGGCGTCTGCACCCGCAGAATCACTTTCAGAATCGGCTGCGCACGCGCAAAATGTGGGCGGACTCGGCGCAACGGGCTGCGGACACGGCCACGGCAAAATGTTCCGGATGGGCGCTTTGTGTCACGGGGGGAAATCGGTCTCTCCCGCCTCGAGTCAGGGCGGCGACTTTAAGGGCTCAGGAGGTTGGGGCGCCCTCAAGGTTCGCCGGGTCCTCAGCTTCGGCTTCAACTTCGCCGGATCCGCCATTTCCTTCTTCCCGGACATGCGTCATAAAGGCACGCCAGCATCGTGTGGGTGACGGGGCGGCCGGAGCGGCAGAGTAGAAGCCTACCTCTGATTTCCTAATTTCGCCAAACTCTAAATCATCTACAAGAGGAATCTTTATTATCTGCATTTCCTCCATCTGGTAAAGTTCCTTAGCCCTTTAAAGGGCTTGGCTAGCCTGATATATGTGTGGAGCGTGGCGAAAACAGGTATATATAACGGATTTACCTGGAGCGGCTATTCCTCCAAGAGTGAGTAAAAACACCATGCGAGAACGAGTGGCCCCTACGCGACTATGAATCCAAGAAGCGGGCCGGGTATATAGAATGGAATCGGTTCATTCGCCGAAATTAAGGATCACGCCCGTTCCGTCACAACTGTCTACGCAATGTGTTTTGTCCGACTGAGACTTCGCAGTCGTCTATTAAGTACCTTGCCTACTAAAGAAAGGGCGGCCGGGGGGGGCCTTTAGGCCTTTCTCGAAGGAGGAGGCCTCGGCTTTCCCAGGGCCTTTACCAAACCACCACCCCTTTTTGATCTTTGAACATCCTCTATTATGATGTACCCTTCTATTAGTGCTGAGTAGTATCCAGAGATGGGGCTGCTTTCCGTAGCCGGCTATGCCCTCTATTTGGAGTTGCGCCGCTACCTACTGACATCAAGGGCAATTGGTGAGATTTGAAGGACGCCCTCGTACTAATCATGGAAAACCCCCCATACTGGGAGAGATAGAATAAAGAATCCTTGCTAGCTGCTTTCCCTTTCTGCCGCGGGAGAGAAGGTGTGTTACACCTTAAGCCCTGAACTAGCTGTAAACTCTTTAGTATCTTGTAACTGGGCCTGCTGGCGTAGGTTCGCATCATTCTCCCTTTTCGGGTTGTGTGTGAAAACGCGGCTTAAAGCCTAGAAAGGATAGCCGGAGTGCCGCGGGGCGGCCGTTAGGCCCGCTAACTCCGGAGTTCCGAGTCTCTTTCGCGAGAGACGATTCGCTGTTACAAGCACCCAAGCGCAGCCCCCATTTTCTCCTTATGGAGGATAAATAGTCCGGGCGCCCAGCACCCTCCCCCATGAATATCACGACCCAGAAAACAAAAAGAAATCGCACTTTTTTCTTATCTATATGCTTAGTTCTTCATTCATATTTAGTATTGTAATTCTAGCTTTAATACTCAAAGACCATCTTCAATTACCACCAATTATGTCCTTTGCTTGTTTCCTCTTATTTCTCACTAGTCTAGTCATGTTAATTATAGCGTTAAAAAAAGTTGAATTACTAAAAAAGTACAGTAAGTTGCGAATGCGAGATTTAGAAAGAGAGATAACCAGTCATGAAAAATAGGGACAAGCGGGGCCACCTCGCCCTAGCCCCCCGAGAAGACCCTAAGTAAAATGGTCGGGTACTGGAAAAGGGAAGAGTTGAACTGGGCGCACCCATCGGAAAGATTTCTAGGAGGATTAGGGGCCAAAGAGGTTCAGTCGGCCTACTACACCAGGTGTAGAAACAAGAAAACTACTCAGCATCTGGCGAGAAACAAAAGACTGCGAACGAAAAATAAAATCGATTTTCTCCCTCACCCTTCCTACAGGCCGTGCGCGGAGGTTATCATGGTCGGGCACGCCAAAAAGGCCGCAACCGGGTTCCTCCCCTTCCGCCTGCTCGTGCGGGTGCTGGCGAATTTGGGTCGCACCCTTTTCTCATTCACCTTCCCCCGGCGGGAGATGGAAACCTGGCTCCACAACGGAAGGTGGCTGGAGCGTCCGCACGGGCAGACTCACCCTAAGTATACCACGGAAATCTATCCTATCAGATAGTAGTGGTGTACGGGTGGCTTCTGTTGACGGCTAGGCTCGGAAGTGGGCGCCTTCCGTTTTTCCGGCGCGCGGGATTTGCGGATTAGCGTAGCGGCCTAGCGGATTTCCGGTATTGAAGCAGTCTGGAAGTATATTGCCTCGCTATCTCGCTCGCTCCTACTAGCTCGCTCGATACGCTCGGGGTGGGGGGGTAGGTCGTCGTGCGGTTGCCTAGTTCCTGTCGAAGTCGATTCAATTCCGCCAACCTAGCAGCCGCAGCATAAGTAGAGCCTAAGATGGCTTAGCGCCAGGGTCCGTAGCATAAGTATCAAAAACCTTTAGCTAAGATATGGCGCGAGTGTGAGGCGGCTAAGCTAAGCCGAGATAAGTAGAAATCGGCTCGAACACTTATTCCGCGCGAGGGCCGAGCGAATAGATTATAGGATGGTTTACGATGGGCGGTCTGGGGGATGCGCCGTTGCTGTTTCCGGATCGCTACGCGGGTGGACCGGAAACAACGGACAACGTAACGGATCCCTGTTCCCCTTTCAGCTTGATACATATTTAGCCGGCACGTCTATTGAAGTATCCGATCCGGCCCCACCAGGGGAAATAGGGGATATCTGGTGGCTAGAGATCAAGGGGGAGCTCCCTGATGGAAGGTTGGTGGAAGACCGACGTAACCTAAGTACGGGGGTTTTAAATTAACACATGCATTATTGGTAAGCGGGCGCACTTCCTTCCCATTCGATAGCACTGCCACCGGGTAATAAATTCACCACCATATCCCTCGCTGCTGTCGCAGCTCGGTCTCGCTAGCTCGCTCGGCTTAACGCCTCGCTCGCGTAGCTCGGCCCGGAGCTATCTCGCTCGGCTATCGCCTCGCTCGATACGCTCGGGGTATGTGTGTCTGTCTGTCGTATTGGTGGGTGCAGGTTTCGCTAGTATGCGTTGGTGTTTCATCAGTCGAAATTGAGTAGTCTGATTCATCAACTGCCGTCACCTGTCGTCAACGACTTGTCTAAGGACAACGAGTATTCAGGTGGAGTTGTATCGGCTGCTGGTGGTGTTCCAGTAGCTAAGGTGTAGCTGCGTAGCTAAGGTGTATGTAGCTGACGTGGGAGTGTTGCGGTCTCGGACGCCTGAAGAAGGGCGGGAACGAGCCTGAGGAGCCGGGCGTGGACGGGGCTGGGCGGCTCAATCAAAGAATGGAGGCGCAAGGCCTATACTAGTCTTGTACATTGGAAATACGACTCGGAGTGAAATCGAAAAGACGACGGCAAGACGAAATCATATGATGTAGAGTTAGACTCGGTGGACTCGTAGACTCCAAATCCAGGTCCTGTGCCTTCATCCCCTATTTACCTGATACCTCGGCCAGACGACTTCCTCTACTCATCCTATGGTCAATCGGCAAGAGCCTAGATACAATT
>Contig127+112095
ACATTCCATTTATTACAGTCAGCTATACCAGGCAAAGGCCTTCAAGAAAGAGAATCCGCCGCAGCATGAAGAGTGAGAGATGTTGGCAGCTACAACTCCAAGCAGGCAGCACGTATGATGATCGCCGTGCGTGCCCCTTGTAAACACTGTCATTTCGAGCCTAGAATTGAATCATTATCCGTGCGGAGTCGCTTCAGCTACTGCAATGCCTAGCTAACTGTCCCGCCTCCAGCCCTCTGATTCACCCCCCTACCCTCTAGCCTCCCCCTTTAGGGTTGGTTTCTCGCGCTCGACCCCGCGTAGCGGGTCGAGTGCCGTCCAGGCCGAAGGGGCAGTTTGAAGAGAGGGAAGAGTTTTTCTTCAAACCATTGATTAACTGGCTCTTTGCCCGGCTAGTTGGTCCAACATCCTATATTTGTTCAAAAACCGCGCATCCGGCGTAGCGGCTTGCGAGCCAGCGTTCTTCGAACCGCATCCAATTCCCAAAATGGAATAGAGGTTCGGAGAATCGTCGGTCGTGTAGCACAACTTTGCTAGGTCAACGTCTTTCTTAGAACGGCCAATAAGGCATCACCTTAAGGTAGATATCCCTTATAGCTCGTTTTCCCAATTGAATTCTAACTTAAAGGAACTATACGAGGCGGCGCTTGTAATGATGGGTTCGAAGAAACCGAACCGGTTATCTTTACTCTATTTGAGATGCCTCCACCACTACTCTAATCAATTCCTCTTCCTCTCCTCTTCCCCTATTCCCCCCGCGCCGGTGGTACCTACTCCTACTTGCGACCCCGGTGAAGGTACAGAAAGGTTAGCACCTACTAAAATGACCCGGCCTCGTCTACGTACTCGTACTTGTAATTGGCTTCGGGCACGGCCCCCTAAGGATGTGCTCGTATGCGGCCTCTTCGGAATCATCAAAATCGTTACTCCATCCTAAAAATCATCAAAATAACCTGAAAATCAACGGAGTAATCGGGCAGGCCGTCCTGGTGGCCACGGCCTGGTCCTGGGAATGGCTCTCGGGCGCGCGGGTAGGGCTGCCGCGTAAAGCCGCGAAGGCGCCGGCTGGGAAGCCGCCTTCTAGGCTCGGAAACGGATCAGAATCGGGCACGGCCACGTCCTCGTCCTCGGCCTCGTCAACCCTGCGCACGTCCTCAGAATCATCAAAATTCTCGAAAGGATCAAAATCATCGCTCTCGGAATAATCATCAGAATAATCGAAATATCGATTGATTTACTCGCAATCATCGGAAGAATCGTCGAAAGAATCGTCAGAATCATCGAAATCTTTCAATAATCTAATAAATTCTGAAAAGAGACCGAAAGAAAAAATGGAGTGGCTTCGGAATCGGCAGACTCGAAGGCTTCGGCTGCGGACTCGTTTTCGGATTCGTCTGCGGATTCGTCGGCTGCGGCCTCAGAATTGACGGCTTCGTCGCCGACGTCGGCAAACTTAGTAAAATCATCAGAATTTTAAACCCCTTTGAAATAAACTGGCTTTGGCGCTTCGGCGTTGGAAGCGGGCCCTTCGTCGCCGGGGGACTCGTCTGCGTACTTGGCGGCTGCGGACTCGGCTTCGACTGCGGACTCGCCCTTTCGGGGACTCAGCAGCTGTGGCGGACTCGGCGGCTGCGGGGCGACTAGGATTCGGAAGCCTTGTCGGCTGCGGACTCGGCTTCGATTGCGGACTCGCCGGGGCGACGAAGCCTTCGGGGCCTCGCCCTTTCTCTGATTCGTCTGCTTTGGGCGACGAAGCCTAGCCTTCGGGGCCGCCTCAGAATCGACGGCTTCGTCGTTTGCGGACTCGACGTCATCTTTGATAGCAAACTCAGAATAATAATCAGAAGTGAAAGATTCTGATTTTTTCATTTTATTCCAATTGGTTCTGGCCTTGGCCTCGCCGTTAGACTTGCGGGGGACTCGGCCTCAGAATCGTCGGACTCGTCTGCGTACTTGGCGGGCCGGGGGACTCAGCGGCTGTGGCGGACTCGGCGTATGCGGCCTTGCCCTTTATCCTAAAAGGGGGCCACGGCTCATCTGCTGCGTGCACACGCGAAATCGGAAAAGAATCAAACTCGGCACCGCCCGTGCCGATAATCAAAGCAGACGCGGCGCCGCCCTCTCCCTATCGGTCGAGTGCCTAAAGGCAAATGCCCTCGAAAAAGTGATCATCCATCGATGGTTTCCCCTTTGTGGTTTTCGAAGCCCATTTACCGATTCTTAAGCCAAATGACCGTTTCGAAAAAGGGACCCATCGATGGTTTCCCGGGGTTTTCGACCATTTACCGATTCTTAAGGCAAATGCCCGTTTCGAAAAAGTGACCCATCGATGATCGGGTTTTTCGAAGCCCATTTACCGATTCTTAAGCCAAATGACCGTTTCGAAAAAGTGACCCCTCGATGGTTTCCCCTTTGACGGGGTTTTCGAAGCCCATTTACCGATTCTTAAGCCAAATGACCTGCCTCGATGGTTTCCCGGGTTTTTCGAAGCCCATTTACCGATTCTTAAGTCAAATGACCTCGAAAAAGTTCACCATCGATGGCCGAAGGCGGAGGCCGCTTCGGCCTCCGGTTTCCCGTGTTTTTGAGCATTCCACGATTTCTAGGTTAGAAGACCTTGAAAAAGGGAGCCATCGATGGTCGGGTTTTTCGACCATTTACCGATTCTTAAGCCAAATGACCTCGAAAAAGTGATCCATCGATGGCCGAAGGCGGAGGCCGCTTCGGCCTCCGGTTTCCCGTGTTTTTCGACCATTTACCGATTCTTAAGCCAAATGACCGTTTCGAAAAAGTGCCAAAGGTTTCCCCTTTGGCCCACGTGTTTTTCGAAGCCCATTTACCGATTCTTAAGGCAAATAACCGTTTCGAAAAAGTGATCCATCGATGGCCGAAGGCGGAAGCCGCGAGAAGCGGGCTACCGCGTTTTCTCCGGCTTCCCGCCTCTATCTGGCGGGCGGAAGCCGCCTTGCGGCTCGCAAGCTCGCCCCCTTCCTACAAAAGGTGGCTTGCCGGCCCCGCTAAAGCCGGGGCTTGCCTGCCGCTCAGTACCCAAHTCGGGACCCCTCTGTGCGTTTTACCAGCCCTATAATGCCCTGTACGTCAATTCGCCCCTCCGTGCAAGCAGGCGCGAGCTCAGCCTCGGAATCATCAAAATCATCAGAATTTAAATTAGGCTCAGCCTCGGAATCATCAGAATCATCAGAATTTAAATCAAGCTCAGCCTCGAAATCATCGGAATCATCAAAATTTGAATCCACATAATTCGTCATCAAAATTTGCAAAGTTTCGGTTACGGATCCCAATGTGCTAATGCAAAGCGTTTCTACGCTCAGTCCGCAAGGGCTCCTCCCCCACCTTTGGCAAGAACCTTCTGTGCGTTTTCCTACCTGCCCTTTCCGCTCTGCCTTCGGCGGCAAACCTTTAAGGCGGTTTCCCGCCTCGAAATTCTAGGGATCATCATCCTATTGTTTCCTCGGGCTTGGAATCAGCAGAATTTGAATTTGCACGCTTTCGTGCGGGCGCCCGCGCTAGCGAAGGCTTAATGCGCTAATGTCAAAACGCGTTTCCGCGCTAGTCACCACGATCGGCTGCCCCCCCCCCTCTTTTGCAAGACCCTCCCTTAGTTTTACCACCCTTATAATGGCCTTACCGTCAATTCGCCTCTACGGGCAAGCGGGGAAAGAATGCGCGGCGGAAAGCGGTACCCGTCCATGTCCCCTCCGCGGACCCGGCCCGCCCCCGCCCTGCGGACTCGAAACCGGTATAGTGATTCTATCGGTTGAATCCACGAACTTTTTCAGGTTCGTGCGAGGTTCTTGTTTTAGCAAGACTTCCTCCCTTCATTCCGGATTTCACCTTGATAAAAGCAACAAATAAGAAATGGTACTTTCAACCTGTTCTCAGCTAGTATTTAGCCATTCGTATGGCACGCGCCGTCTTGGAAAAGACGAAGATCCTTCGGTAGCAAATCCAGCTTCGGCAACAGCAGCAGCAACCCCAGTAGCAGCGGTAGCCCCAGCAACAACGGTAGCCCCAACTGTAAGGGAACTCAAAGAGGGGAAAAAAAGAGGTCCCCGCTCAATCAGCTTTGTTCCAGGCTGAGTTTGACTCGTTGAAACAGATAATTCTCAAGGATCAATCCTCCGCTTCGTCACAAACGCAAGCTCGCTTTGAATCGTTAGAACAAACTATCAAAGATCAATCCGCTTTGTCACTTTAGCGGCTTGAGTCATTGGAGAAAAGCGTGAGAGAAAACATTGGTGGGAAAGCAGCCCGAGATCCAAATTAATTTATGGACCTCTGGTTAAAAGTGGTTACCTATGGGTTAATAGGTCTGATCATATTCGTGTATCTCAGTTTCTTGTGCACCGTTTGGATACTAATCCTAAGTCCTTGGTTTGAAAGTGTTTCTTTAGAAAGTCAGTCCAAAGGGCCAGTTTCTGCAGGTATTTCGCCTGCGCCTAATGTGGCAGAAAAGGGAGCTAATGTAGTTGCGTCCTCACCTAAAGCCTGGGGGGTATCGGAGTACTTAGATAGCGATGTGTGGCAAAGGCATTTTCCTGCGGAATCTTTCGCTGACACTTGGCAGGATTGCCAGGACCTGCCGAGACCAGCAGAGTTCCAGCCCATAGGGCTTCTAGCTGCTTTAACCTATGGAGCAATACTTGCAACTAGAGTGGCTGCGCTGAAGGAAAAGGAATTAACTTTAAGCGTTCGTGGGTGCGACGAAAATCAGCGTGTTACGTCTTCTCTTGCGGGTTCTCCGCCGGAGTGTAGCGAGAAGAAGGGAGGGTTGTTTCATGTGCTTCCCGGAGCGCCATCGAATGACCCGTCTTACCAAGGCTCCCCGTCTGATCAAGGCTCGATTTTATGCCGTCCTTCGCCTTTGGCTGACAATTTAATTATTAGACCTTCAACTGTTGCTGCTTCGACTTCAGCAACAATTGATAACGTTTCAACTTTTTCTGCCCCGAAACAGCGTTTCAGAAAGGAGCAGCCTCGTTGCAACCTCTGGCTGACGATTCTCCCTTTTCCTCAACTACTATTCTTGGATCCTCGTCGCAACAGCCTCTGGCTGACAATTCTCCCTTTTCCTCAGCTCCTATTCCTGGAGCCTCGTTGCAACAGCCTTTGGCTGACGATTCTACCTTCTTTTCCTCAGCCATTATTCCTGGAGCCTCGTTGCAACAGCCTTTGGCTGCTTCAGCAACCATTGATAACGTTTCTACCTTTTCCTAGGCACCCGGGCCGTTCCGGCGCACGATTGTGGTGGGCAGGCCCTGTATTGCCTTCCTACGTGATTCCTGGCGCTTGGAGTCCTCCTCCTTTCGTAATGCGGTTGTGTCTTTGATGCTTGGGCTCGAGCCCGGGTTCGGCTCTTACCCAAGAGCCAACTCCGACACTGATAGAGGTGATCTCCTCTGAGGTCTTTTCACTTGACGGGATAATTCGTAACTTGAAAGCTCAGAAAGAGAAGGGGGAGGCTAAAAAACTCCGATCCCAGTAGGTAGGCGCCGGCTTCAAGAGCCGCCAGGAAAGACTCGTTTCGCGATGGTAGATACGTTACGTCAAAGGACTCTTAAGCCGATCCATGATTGGCTTATGGGTATCTTGAAGAGGATACCTCGGGACGGGACCTATCGACAGATAGGACCGTTGATGAGATTGTTCTCTTGCCAGGTAAGTTTTGGTGCTATGACCTATCCTTTGCCACGGACCGAATGCCCATAGGTGCATATGTCCGTATGTAGAACGGGCCGACTTCGCGCAAGCCTGGGTTTATTTGGTTACTGGTCCCCGGTGCGGAGAAGCTTGGGTTGGATCGAGAGGAAGTGAACTGTAGGAAACCCTTTCAGGACTTTTAAGGCCAAAATCGAGCTCAAGCAAAGGTACTTGGGTACCCCCTTTCAGGGCCG
>Contig128+11640
AGAGAGAGGGCGAAGGATCGTATTCCATCGTACCGTAATCTAATGCGCACAGAAGTATTTCTTTCAGTTCCGATCCAGCACGTTCACTCCATTAGGCCTCTTAGGCTGCGCAGGAACGTAAACGAGAGGCGAAACGGGATGTATCCTTAGCCACAACTGTAATCCTCTGATATTCCACAAACCGATCTGGAAACAATGGACAGGAGTTAAAGGTCGTTTCTGCGAAGATCAGAGGTCTAGGGCGCTTGAGAGATTCTCTAGGGAAATCTTCTAAGAATCGGGGGAAATGGAAGTACGAAAGGTTTAGAAAACGGAGCTAAATGATGCGCTCTCGAAGGTAGCAGTTAGCCCGGGACACACGAAGGAGCGGGAAACTTTCCGAACCCTAAGGGCCCGGCACGGCCTAGGCGGTCTCGGCCGGGTCGGCGAAATTTCGGACATAGATCTTCCTATTCACTTCGAGGAATCGGAGCCAAAGGCAAAGGACCTTGCAGGCGAGAGTGACATATCTAGTAGGCCGATGGCCTGTGATAACCAATGTTCGTGCGTGCAGACGCCGCGGCAGTCTGAGACGAGCATGGCCTTCGACGGCCTGAGCGTGAAGTCTATAGAAAGATGCGTTAGCCTGCCGGCTTTGAGTACCCCCCACTCGTCTCCTATAAGAAGGTACTAGCCAGATCCCACGATCCACTGTACGTATTCAGAGATGACTCTGCAATAATAGGCAAGGGCTCCTGCGATGACAATGTATCCATGGCGTCGAGTATATCAGGTAGGAGCGGGACGGGGGGAAACGCAACAGGGACTGCGGTAGGGGGCCCGATCCCAACATTGCCGTAGACAGGGTGGTCGGCCGTCAAGGACATGGTGTTGCAAGGAGAGGCGCGCGGGTATTACCTCCGGCTACACAATTTTTACCCGGGTCTTTACGTTCGTAGTCTTTCGATCGCATGGCATCGTACCTGGCTAGTTAGATATTAGATATCAGTGGCTTGGTCCTTCGATCTGCCGATCGTTCAAACCAGCATCTCTGCGACCTACCACCGGCCCCATGGCCCTTCGCATGGCTCGGGTGAAACATATATCTCTGTGGCCTACGGAGTTGCCACCTATGGAATTGCTATAAACACCTGGCTGGCCCGCTAAGCGCTTCACATGTTGGTCTAAAAAACCAGTAATCCAGTTTGATCTTATTATTCCTAAATTCTATCGCTGATAATAGGATTCCGATCTATCTGATTGAATGTCCTGGGATTGGGATTCGTAATACGAATCTTCCTCACTCCTAGCGGAGGGAATCGGATTCGAGACACCTAGCTTCGTGCTACACCGCCGAAAGAACTTATATAATCAGTAACGGAGGCGATCCGAAGCCCCGTATCGCAGCACGGCAAATGCCATGCGATAGCAAAGCTCCCTTTCGGCGCTAGCCGCTTGTTTACCGTTGACATCGATTCTCGAGTCGGATGCGTTCTAGCCAAGCGTGCCTGAGAATTGGCGTAATATGATTGGACGACTTGTGACCGGTGGAATTCATATGTTCGGCGATCGGGATACCTATATGAATTGAAGTTGGATTCGGTTTTGAAAACGAGGAGGAAATGGTAAGACCTGAGGTGGAGAGAATTGCTTACAAAGCTCCGAAAAATCTGGAGAGACGAAAATGATCATTTTCAAGTTCTCATAGCAGTTATATCGGTATAACCTTCGATGGCAAAGTTATATCATACACTGAATTATCTTACTAACTAAGCCTATTCTATCCAAAGATAGAGTACGCTTCGACCAACCCTTTGGCCCGCGTGTTCGTGCGGGGAATTCGAATTGAATGCGGTTCCTATTGCACACTATTGGCGCAGCTGGATTCAGCCTTAGCACGATCTTGACTTGATTACACGAAGGGCGGCGGCGGACTCGGCCGGAGGCCAGCAGCTTAAAGGGCGGCTACTAGTCTCTGAAGAGCCGCGGCAAGCTTGGCTTCAAGTCCACCACCCCGGTTGGCACTTCTAACCTACCCGTGGGGCGGGTTATGCGATTATGGCACATCCTATGAATATCACTCATGGTGGCGCTGAGCTTGACTAGATCTATTGCGTACTTGGTGGCACAGAACACCTAGTTATCTACTGGCGTGGCGATCTGGATCACCTCACGGAGCTCTTTCACAGTCTTTGGATGGACCTCTGAATATAAAGCTCACACGGCCGTAGGCGTACGGCCGCCTCGTACGGCCCCCCCTCCCCAGCCCGAGTCGAAAACTATAGCGTTATTCTTCCGAAGGTTTTGTGATGATTAAACCAATTAATCAATTTGTTTTCGATGACTGGCATGATCAAGAGTTCGGGCTACAGACAGAGATCTTTTCAAATAACAGAAGCTGGTTCATCAAGAGTTGTTCGAGCAGGCTTTTCAAGATCGAGGGCTGAAATCTCAATCTCAATGGGCGAAAGGGGCTACGAACTCAGCTGGCGGGGGTGCCCTAGGTCGATATCGGAGTTTACCGGATATCAAGATCGCATCTCATATAAGTATCTCCCATTTTGTTTAGAGAGAATATGAATATGTATACAATTACTTCAGAAACGAGATACGCGAGACACGACACGGATAGCGGAGCTCCGCACGACGGCACTCGGGTTCCAGCTAGCTCAGACATCGGGCTAGGGCAACTTCTTGGCCACGTACGCCTTCTTCTGTTAGCCAGTGCGAAGTGTTGACTGCAGCGACAACCATGCTGCCAGTGCAGTGTGTTGACTGGGCCGACCATTTCTGTGGTTGGCTGTTGGCCAGTGCAGTGTATTACTGATCGGCCTCTGGCTGGCACCTTCCTTTTAATTAGCTGTTTCTGCTTAAGCCCATTGCTAGGTGTTTAGTGGCCTGCTCGCTTCTTCGCTAGGCCCATGAAGTAGTAGTTGAAAGTTCACGTAGTCCGGAGTAAAGCTTCGATCAATGAAAATGATTGACTGGGAAAATTGCTAAAACTTCCTCGCGGATTGGTTTTGTTCTTCGAACTTTCTCGCTGACGCACTTTAAGATTTTACTCCAGCAACCAACTGGGGTTCTGGAAACCTATGCCCTTTAAACCACCTTACGAATCTTTCCTTTACTTTATCTCCCCATCCCCTACAAACCTCAACCCGCATCAAACCAAAACAACCATTTGGTCCGCAAACGCAAGCATACCCACAACCACTACGCCAGGAGAAAACAGAGTAATGAATACCTCGAGCCGAAAGAGAAGAAGCGCTCAGAGCCAAGATATTCCTAAGGATACGGGAAAAACAAAGAAACACACACCCAATCAAATCAAACCATTTCCGCGCCTCACGCAAACCAAGCAAACCATACATATGCCCTACCATAACCATAGAAGAAAGAGGGGCCCCGGATAACCGCAATTTATCCCGGGCTTTCTTTCGCGGTTCCCGATTCAATCAGACAGCGTGACTCAGATGGGACTCGGTCCAGTCAATCCAGTCTTCAGATGGTCCAGTGGCAGCCATTGATTCGAGCCCGAGCCCGCGCGACCTCGAAGCCGGCGCCCTTTAGGCCAGTTCCAGAGAAAAAAGTTGATCATTGTAATTACCAGCAGTCCTCGTGGCTATGCGCGCAAGGTACACAGAAGTGTAAGAGGCGATTGACCCTAAAGGTTTTTCTTTTGTTTCTACATTAACGCAACCTAATTGAAAGGGTAGGTTTAAAGGTTCGAGATAGGGATCCGACTGGATAAGTAATGATAAACGCTCGGCGATAAAGTAGTGGCTCTTTAGTAAGAGACGCTCTATTGGGAAGTTCAAGTCTTCCGCCCTTTGCTGTCGTTCTGAACCGGAGGTGGCAAGTGAACTAGGAGGAATTCTTAAAGATCCCGATCTGCAAGGTCTAGACCTTGACCCTGCGGAATAGGCTGCTTCGTCCCATCAGAAGCAAGGCGGGTTTAGGCTCTCCTTTAGGCAATTGCTTTTCTTGTGTTTTTGAACCAAATTCAATGTAGCGCTGCGCTTACCGCCTCCGGCCCTACACCCAGGGGTATCCTGCTTTACCCAGCGATAGGGTAAGATATGGATAAGATCTTGCTTACGGGTCGGAAGACCGAGTGCCTTTTCCGGGGGCGGGTTAATAGTTTCTACTCATGGTGGATTGCCGACTTCATATATGCTTGCGATTCCCTTCATATGCGAGATATGCGAAAGGGGACCTTATCCTACTTAATAGTTGGCGGTTACCCACTAGTGTGGGATTGGTACTTTCGCTTGCTCCTACTCAAAATATTAGACTATTATTGGCATAGCGGGGGACAGGGTAATTGCTGCCGGGAAAGCGCTACGCGCTTCAAGGTTATAACGGGATAAAGCGCTACGCGCGCCGAGCCCCAAAGGGTACTGCCGAGTTCCGGGATAAAGCGCTACGCGCGGAACCGGGAAGAGCAAAGAAAGCAAGCGGAGTCGTCTATATAGTGACCGGGGGAGACAGGCACGTAACTACGCGATCCCGGGGGACGGTCGAGCTTTTAGGCAGGTCGTCGAGTTAGGAACACTTCAATGAAGAACCGTATATAGATGCGTGGGAAAGAAGTTACGTTCAAATCTATATGCCGTAGACCTCACGTTTTCATACGGGCAGCCCAAAGCAGCCGAGAGCAAACTCCCATGAGAATCAAGAACGGGAAAGAAACTTTCAAATAAACTCTTGTTCGCTATACTCCGTTCACTGAAAAACTTTAACAACCGCACTTTCGGATTTCAATCCTACTGTCGAGCTTACGTCCATCCCGGAAGTTCCCCGCCACCCGTCCCCCGGAATTCGCGCAAATGTGTCTGCACTTGACGAAAAAGGCTTCGCCCGAGCGCGTAGCGGGACATTTATCCTACGGAATTAATCATGCCGATAGGCACACATTTGTGCTTTAGCGAGGAAAGCGCGTAGCGCTTCCGGCTCGTTCCTCGCGCTTCCCCTCTCCATAATATTGAGTAATTCTAATGGGTTGGACCAAGTTACTTAGGGAAGAACCCGGTCCAGTTCCCGTGCCAAAACACTGAAATGAATAAACGTAGATCGATGCTTCTTCCCTTTGTGGTGAAGAAGTTCCGTTCGAATATTGCCATCTGCCACAATACGAATAGTAATAGCCGGGCTTGAAAACGAGAAAGTGTCTACTCACGTTTGTGGGTCAAAGTGAACGATTTCAGGCCAATCTTGCAGGCTTCACCTCTTCCAAGGCCTACACCACCTCTGGACCTCCCCACCCCACCTTTTGAAGCTTTCCATTACTATACCAATAATAAGACTAAGTACCACTAAAGGATAGTCCCCTGCAAACACCTGAGGGAAAGGTCGTATTTATTTTCCTCCCTGCTCCAGATGCGTACCGAGCCGCACGAACCGACTTGGCATCCGCGTGAACGCTTCGCGCGGCAACCGAGAACATATCAACACTTAGCTGTAGCCAAATTAGCACAACCCACAAAACTCAAGGACAAAGCCAATTACAAACTGACTATTCTGACAGACAGCGTTTACCATCCAACGAAGAACCAGTGAAATCTCCCGGCGATAGAGCAGCAGCGAGGCCCTCAACCTATCCACTGCCACAAAAGGTCCTAGCTAGGGAAGGGGGATGATCTTTCTCAAGGTTCAGAATCGGTACAGCACTTTGCTGTGGCGAGAAGCGTTACTTGCCTCCGGCCCTACCGCGCTGTTTTGTCTTGGACTGCCTGCTTTGAGTTAGACTTGCGCTGCCTACGGCCTATCTTCCCATCGTGGCTTCTTCCTCACAGCCCAAGGTGCACCAGCATACCGAGTTGAGGCTTAAACCCATGAAAGAAAGACGGGACCGCGGCAGGATCTGGGATCTGGGTGGCCCACTTCCGTTCTCTCACCTGGGAACCTAAAGGCCCTAGAGCTGAACTGAGGCGGCGGATGTCTCTAGTGCAAAACACTTCGAAGGTTTTCCCAGCACTTTATCCTATCTTGGGAAGCGTATATAGGGTATCTACGGTCCGAGGCAGGCAGGAGCAGGGTTTGTGGGTCATCGTCAAAGCACTTGCACTGATATACTTTTAAATCCTGCATTGGATCGAGCTGTTACTGGACAACCAACCTCAATCCCCAATCCCATTATGGCGATAACCAATACCGAATGGGGAGAGTCGGGCTACTAGCACCAGCTTGACTAGAGCCGCGGCACGATTAGATATAACACCCGGCTATGGTAGCAACCAGCTATGTTGGCAACCGAACAAACAAATGAAATCCAAGATTTTTTGTGAGAACTTATTCACTGAAGAATGAGACGAAACTACACCAAACGTAATTACTCATCAAACATAGCACTGCACTGCACATAAACCGCGCATGCCGGTACGATAATTTTGAAAAATTTGAAAGATTGCCATAAACTCTGTATGAGCGTAGTTTTCGGGGGGCTATTCGAAACAACAACCCAGTTCCAAGTTGAGTTTTTCACACTCTGACAGAGATCTCAACGCTGCTGCTTTTGGCTGTGGGAGTTCGGGCATTTCAGCGTGGACTTTTTAGTAGGCCGCAGTTAGAAGCAGATCGGATTTCTGTTTCACGTGGCTAGTTCGGTTTCGTTGTTCTTTATCCTGCCGATAGCCGCCTTCCTGGCTCAGTCAATAGCTAGCACATTGTTTCACTTCGTGCAAGACCATTTCGAAAGGTATGAATTGTTCAACTTGGTGGTTACAGGTATCACTTGGTGATCGCACTTCGTGGTCTAACTCCGAAAAACAACAACTCTGTTCGCAGGCGTTTCACTTTGTGAGAAGTACATAAGGGAAAGGATAGGGAATGACATCGTTGCACTTCGTAATGGCGTCCACGTCGTGTCCCAGGTCTCACGTTCCAGTCCCTCGTCACGTAGTGCTGCGGCGCACGTAGTCTCCCGCCTCGCGCCTTCAATTATTATGAAGCGAGTGTAGAAAGCTATTCGGCTGTGAACTTTGGGGGTTATTGGCCGGAAGAGGAAAACCCGCCAAATTGAGTAAATGGGGGTAAGGTAATTGGGCCTTTCTGTACCTATCTTTCGGTAGTAAGGGTAAGGGAAGGGCGTAGGTCCAGCGTGTTCCAGCAGCGCCAAACATACAATGTTCTGGCACTAACCACTTAAGCGTTTTAAGCCCTGGAGAATATCTGCCCTTAGGTTGGCCTTCGCTTGACCCGCGATGAACCAGCTCCGCGCTTCCCCGGCGGCCGATAGGGGCCTCTCCTTCTTCGCTTCCAAAAGCTTCAGGGTTCATTGGTCTTTTTTCGCGAACTCTACCGCGCAGAGGGCAAACGAGGCCGCATCGGGATCAAAGAGATGCACGAACGAAAGGAAGCAATCAGGGCTCGGCCTCCTAAGCAGCCGCCTGGCTAGCGGCCATGCAGAAAAAGAAGCGCATACAGAATGAGATGGGATAGAAGCACGATCGCGCCATTCCCCAGCCATTCACAGGCCTCGACACTGCAGCGGGGAGAAATAGAACCCTGACGGCAACGTCAGGCGTGGCCGCAAGCACAATCGAGCTAGAGGCGGGTCGAAGACTAGGTCGAAGAGCTGCTGCTTTCCGGAAGGGCGGGCACCGCGCAGCCACAAAAGGTCACGGCCTAGCTAGGGTCTCGGCAGAGCCGCCGCCCCGCGCTAAAGTGCTTCCGAAGGCGCCCAGGACCTACGGGCCTAGTCAGGTGCTTGTTAGGTGGCAATCTGTACATAGGTAATATTTCAAAGGCGCGAATCTATAGTCAATATTTGGCTTCTGCCCTTCCTGCTATGCTTTCTTCCGCCGGGACCGGCTCGCTTCCCAGGTCTTTCCCTGCCGGCTTTCTAGGTCCTTGCCGACCCTCCCACCCAAAAGCCGAAGTGCGCCTGCCCCTCCATCAGGCGGCTATGCCTTTAGGTCCCTGGGGCATTCCCCTTCGGTACATACAAATTGGTCCCTATCTTATTTCTTGCTTCGTACATAAGCACCTACTTTTTCGTACGGGAGGGAGCGATTGATCCGAGACGGACTAATAGTGACCCGGGGATTGGGGAAGTGGGAGTCAAATCCCAACTAACCAAGTTCCGACTTTTCAAAACTTAGTTATTACGGGCGGTTCAGGCAATGTGTTACTGGCTATGATGGTGGTCGACTCGATAGTGGTGGTTTCGAGGGCTAAAGTCAGGATCAAGCCCGAGCGACAGGCAAACGGGAAAAAAAGGGAAAATGACTGTATTAGACAAAATTGACAATTAAAGGGAAAGTGAAATAACCTCCAATTGCTAAGGCTATTGGCTATTATTACGATGTTGGTAAATTGTTACCGTGACCCACCCAGCTAATCATACGTTGGCACTTAATCCCCCGCACGCTTAATGGGAGTGTGTCATCTTTATCAATTCACCAAAGCGATAAAGGTGAGCACTCAGACGAGACAAAACGTTTGCGCGGCACTACGTATTGGGTCTCTTCACGGTCAGCATCTCCCGGCGTCGCACGATCGCCCTATCAATTGCTAGGGCGTTTTCTAGGCCGGTTAGTCGGGCCTTGGAAATTCATGTGTGGGATTACGACGGATAGCCAACTAAAAATGCGATGCCAAATGGTCACACAGGCCATTGACATCTTTAATTAGTCCACTCACAAAAGGCGATGGTCACCCAGGCTAGGCCATTGACACCTTCCATTTACCTCTCTTTTTCCTCACCCCATAAATACAAAAGCCCTCGGCCCCGGGTTATAGGTTGGCCATTAAATATTAACTTTAAGGATAACCATGAAATTCAAAATTAAGCTTTTGTTTGTCACTATGCGGCATTAGAATCAGAAGATGGCCGAGCTTTAAGTCTCCTACCGTCGATTCTAGTGCTATCTCCTCGCTATTCCCGTTACCAAAAAGGTTCTATGGTCACACAGGCCATACTTGGAAGTGAATCACAAGGTTCYATGGTCACMCAGGCCATACTTGGAAGTGAATCACAAGGTTCTATGGTCACCCAGGCCATACTTGGMAGTGAATCACAAGGTTCTATKGTCACCCAKGCCATACTTGKMAGTGAATCACAAGGTTCTATKGTCACCCAKGCCATASKWGGAAGGGGAAGGCGGTAAGGTAAATGCCTTACTGGGGCCGGGACAGGATAGGGAGGGTCCATTAGCGTTTGCTAGTATTGCTGGCTCTGCTGCTCGTCCCTATTGTGTTTCAAGTTATGACTTTGACAAAGCATACACCGCTTTCCTCAAAGAGTTTCGTAATGATGCTGCGGATAAATTGAGTAAGAAAAAGGAGCGAATCAATTTCAGGTCCGAAGAAGTATSWATACGCTGTATTCGACTTGCTCGAGGCTTACAAGAGCGGATCCTGAGGATAGCAGCCTGCGTGGTCTGCAGGAACGGGTTGAGGAACAACTAACCGGCTTTCGATTTGACGAGTCAAGCATGTACGCTACCCACTCCTCAATTACAAAGCTTTGGGCGGCGCGGGACTATGTCAGGTCCAAGCTCCTGAAAGAAGATCTTAGTGATGTGGAGTCGATAGAGCTCTTTCCTATGTATGGCTTTGAGGCTATAATATTTCATGTTCTAAGCAGACTCTTCGGTAGTATGGAACCCGTACCAGTAGTTAAAATTGCCACGCTCATTGATCATTTGCAAACCTGTGTGAACACGCATGTGACTCTTGCCCGTGAAGCTCTGAGCAAATCCAAGAAAGTTAAAGGCAACGTAGTTGTCTCGGAAGGTCCCCTTGTCACTGGTGCAGAAGGCCCTTAGTTGCTGGTGCTGAAGGCGCCAATGTGAAAAGGAACAAAAAAACCGCGTGGATTTTATGATAGAACGGGATGTAATAGAACTTTATAATGATGCGAACTTGAGTAGTAAGTTTGCCATTCGCCGCGGTTCGTATTACAAATTGAGACTATGCTATGCCGTATGCAAGTTCGATATTAGTCTGCTAGAAGTGAAGTTGAACCGTGTGCAAACCGCTTCCGTGGGTTGACTCTTTAGTAGGGTACTGGAGGTTATTTAAGCAATCCCATAGGCAATATTTATAGGGCAGAACATAAATCAATTTCGTATTGAGCCGGACCCGCACCATTCTAGATTAATGTGTGATATCTTGACGCATCTGCAGAATCAACCTTTTGAAATAAATGAAGGAGGGAGAATGAGCAAGCCTTAATTGATAAGGATTTGTTAGCTCGTAAAGAGTTTGCTAACGGTAATATCGCCGAGCTCATGACTGCGGTGAGTGAAACACATACTAAGAAGGACCAAGACAAGTATTCCATTAAGCTGGAGAAGTATTCTGATTTGATGCGCTTAACGATGGAGTACGCGCAGCGCCCCAGATACGAATCCTTTGTTTTACAATTGGCTAAAGTTTATTCTGGGTTCAAGTTCTACCTGCCCGCCTTCGTGGATTTCCGAGGTAGGATTTACAGGTCGGGAATACTGCATCCGGGATTTAGTCAAAAGCTTACTGGGTTGTTGTTCTTTTGCTGTGCCTCACGCGGAAATGGTAAACGAGCAAGTAAAAACTTCTGTAGCCTGCGCCGCAGCGGGGCCACAATAGGGTAAAGCTATCGAATGGTACAACACTACGCAGCCTTGGAAATGGCAACTATTTATCCCTGATTGAGTCTATGGCGCAAGCTAGTGACCCGACGTAAAAACAACCCATGATTTCCAGTCCATTCCAGTATCTCAAGACGCCGCATACCAAATTATGTCATACATCCTTATGAACGAGGGGCTCACCAATCTAATTCCAGACGCGTATTAATGACTTGTATTCCGATGGCTTGTGCAATTTCGCGACCACCGGAATTAACGAAGAATTTAGAGCCAGAGGTTCTAAGGGGTATAATGAATAGGAAACTGGTGAAATCGCTCTTTATGCCTATGGTATATGGTAAAACCATTAGAAGCATGACCGAGGATCTGAAAGCCTTTAAACCAATTCTATTAAGCAATAAGGATGGCCGCATCCGCCTGCCATCATTATTGGTCACTAAGATATCCCGATATTGCTAACCTGCTGAATCGTGTTGGCCAATTGGTTCTGCGCTATTCTTGACATACCCGATTTCAAAGGCATTCCCTTCCTAACCACTTTGCAAGACTATACGCGCTTGACGTCAAAAAGTTTGGAAGTGCACATTTAATACTACGGGACAGGATGAAGTCAAAACTAGCCACTTGTGCCAATTTCATCCACGCATATATTGCTATGCGGGTAGTAGGAGCCTTAATGAAAGAGAATCCTTCTGTTCCTATTTATACCGTGCATGACAATTTCATTACTACAGCCCCTTGCGCGGATTCATTACCATTCCTATATATGAATACGTTTGCTGGTATGGGTCCTTCGCTGGGTATGATTAATCATTTCATCAATACCAATCTTATTCGTCCTAGATTCGAGTGATACAGTGAGTAATTCGGTCTCAACTCCCCCTGGGGAGCTCCCTGAGGGACTGGAGGCTGTGGGTGAATTAATGAAATTCCTTCTAAGTCTATCGATAAGCCTCCGAAAGAAGCTCTGCAGGATCATAATCTGTTACCTGAAAATGGGACAGTTCCAGCGTACTATCACTGATCCAATCCCATTGGATCATCTAGAATACCGGAATCTGGATAAATCACAGGTGCCGCGCGCAGAGAAACTGATAACGGCTTATAAGGCTTACGTGATTACCTTGTGCGGCAAGCCGGTGATAAGTATTCCTTAGATCTTGCGGAATGCCGGTTAAATCTGCGGAGCATTTTCAAGATCTACTTGGGAGTGGTCATACCCTTGGGTTCAATTATAGTTTGCACTACCGATAAAAAAGAAGAAGAGAAATAATGACTGAATGTATTAATCGAAAAAACTTTAAAAAGGTCTGCTGGAAGTGATTGCTAGTGAGAAATATAGTGGTAAAGCCTGCAAAGCCCCGCGGTAATTTGACTTTCAAAGAACCCATGTGTAGTACCTACATTGATTTACTCGTCTTGGCCATCCTGAAACTCCTAGTTGTATGTAGTATGAATACTGCTTATAAATCAGGTAAATATACCATAGGCTATAGATTATCCAATAACGGGAATTCTTCAGTGAGCGTTACAATAAGCCATTCGCTTCTGCTGGAAGAGTTCTCATTAGGAAGTAAATCCAATTCGAAGTAGTCCTATAGTCCCCACAACGCTAAAACCTATTGGGACGTGAAAAGACTCGTATCTGAGAAGGCTGAGAATTATGAATCTGCCGCGCTTTTGGGTGTATTTGTAAGGGCTTATTATGCTGACTCGGGTAGCAATCCAAGCGTGCGCAAGGCTAAATTAACTAGCGTAAGGTTCCAAAGAAATAACCTCCAAAATATTGTTTGGAGCATCGTGAAGGCAGCGCTCAGTATTCGGGATAACGAACCGGTTCTTCCTAAGTACTCTTCCATCGCCTTCATTCTTTAACGGCGAGTCCCCTGACACTAGCGTGGAACGCGCAATACGGAAAGAACAATACATTACTACCGCTAAACCCGAGAGAAAAAAAAGGGGGATTTCTGGTTCATGGGGTGCAGGTCCCGTATGCTATAGGCTTCATGCCTTGTCCCGATTCCACTATCAAAGCTAATTCTGTTTGCGTAACCGAAGACGGGCACACTCCTGAAGAGGAGTGCTTTAATGTTGGATGCATTTCTGGATAACTTGGTGGATTATGCGTATAAAAATCGTCTATTTCTACAATCTGTCAACCCGGTTTGATGGACTGTTGATGCTGAAGCATTTAGTTAAAAGTAGCCGTTTCACCTGCAGTCCCCTCATTAGGAACCATAGCGTATACCAGATTGGCGCGAATACCAATGCTGCTGCAGCCTATTGTCCTGGATTCCCTTAAATTGTTCCCGGGTAAACTGGCCGCCTCCTTGGCGGATACCCTATGTCCCGGTAAAGGTTCGATTCCCCATGATAGCATTACGGAATCAAATATTCTGGAGAATAGACTTGAACTCATACAGTACTTGAAGCAGGATATTCGCATTTGCCGGGGGTGTTGTGAGTAAGGCGCAAACGCTTTACTGGGAAAACTATGCAGTTGACATTACCACTTGTATGACTCTATATTCGCTGGCCCTTCAAATTTATCGCGTTAAATACTATTCGAACGTTTGGCCGAAGAGTAATCAGGACAAATTCATAAGGGCCATTCCGACGTGTACAAGCCTGTACCTTTATTATTACGACGTCCCAATGCCTGGAGGTGGAAGCTAAATGGTATAGGGATTTGAGTAGCGCCGATCTATCGACCTTGTTCGGCTTCGTCAGAGCCTCCGTAGAGTGTCCCGCCACACTGGATAGGCCGACCCGAAAACGGAGTTACTCTTCCGATTCTCAGGTGTGTACTTCACGGAGGAATTGAAGTTTGCCCGCTCGCTAGGTTATTGTATTTCGGTGGTGCCCATTTCAAGAGTTCATAACAGACCTTTACAACAGCCGAAAACAAGCCAAAGAAACAAAGAATGAAGCATTTAGAAAATCCTTATGAATTCTCTCTATGGGCGGTTTGGTATCAATCCCAATTTCACCATTAGTGAGATCTGTGACGCCAAACGATTCGGCTATATAACCAGCAACTTCCAATACAGTCTGGCTTCACAGCTCAATGACAAAACCTTCATTGTGAGCTACACTAACAAGCCCCAAGCAATTCCAAGTTGCGGTTCTTCGGTTTGTTCGAGGAGTCGACCTTCAATCTCTGCGGTTCAAATGTCTGCGGCTATTACTGCCTACGCCCGCATTCACATGTACCCTTACATCTCGCGGCCTGATTGCTTTTACACCATCGATTCGGCTATTTTAGCTAATCCCTCGTCAACTGAGCTGGGCAAACTGAAGCTGGAATGTAAGGTGAAAACAAAGGCCCCAAGAGCTACGCCTTGGAGATCGAAGATGGCAATATTATAAGGCACAAAGGTTTTCCCCGCTAAGGATCTTGTGGATTTCGATTGGTTCACCGCGCAATACTCGGATCCAGCACAAACCAAGACGTTAAACTACATCCAACTTCCCTCAATATTGCTCAGAAAGAGATCTTTGTCAACCTAGGTCTCAAGATCAATAGCAAGCGGGACAACGTGTATGACGAGAAAGGGCGGACAACCAAAAAGGATACAGGAACCGCAAAAACCGTTTTGCGGAGCGTTCATTCTAAAACTTAAAAGTCTAAGGCAAGACCTAGAAAGTCTAAGGCAAGAAAACGAAAGGCTAGGAAAGAACGAAATTCAAAAAGGACTTGAAGAGAGAACTCTCAGCCAAGTTCCACAGACCGCGTTACCACTTCCGCCGCTTTGAGCCTTCCATTCAGGAAGAGTCCAAAGCAGCTCCTGCAGAGGCACCAACAAACCCTTGGCTCCAAATGAGTAAAGATAGGGAGGCGCCTAACCGGTCCTAAGGATGATAAGAAGGTCTCACCTTGGATCCTGAAAGCTAATGAGATAGAAGAGCGAGTGAGGAAAGAGAGGGCTCGGTCCGGCAGGATGAGAGGATCCTGAGGGCGGCTCATGAGATAGAGGAGCCAGTGAGGAAAGCTAGGGAGGCGCCTAACCGGTCCTAAGGATGAGAAGATTGAGGCGGGAGGAGCAAATGAGGAAAGATAGGGAGCTGAGGCTCATCATGAGAGTTCAGGAGATAGAGCAAATGAGGGAGGCGCCTAACCGGTCCGGCAGGATGAGAATACGGAGGTGAGAGCTAATGAGATTTCTGAGCGAGTGAGGGGAGGCGCCTAACCGGTCCTAAGGATGAGAAGGCTATTCGACAGAGGCAGCATCAACAGAGGGGGAGATTGACTCGCCAGATTGACTCTCTGAGCAGGTCTTCTGTTCCGCGGATTTCGCAATTAGGGAAAAGACTCGAAGAACTCGAATCAAAGGTAAAACGCCTAAGGTCGGTAAGCTAGCGTTTGCCGGTACCACCTACAATAACTCGAAAAGGCCTACGAGGCGGCTGAACCACTAGTCAAGCCTTACAAGCTATCAGAATGATGCTGAGGATAGAGAATCTGCATTTAAAGGCATAGGTTCCTCCAATATCCTCTCAATTTACCTTTCTCGCTACGCGTTTTCTCGCGGCTTCCGCCTTCTCGCCTCCTCAACACACCTTCTCCAGGCGCCTATGCTTTGAACAAAGCTTAATGCCGAACATCGGTACAAATCCACACGCTCCCGCCGGCCCCGCCTTCCGTACCCGCCAAGTATGTGGACCCACTCGCTAAACCTTTCTCTTAGAAAGGTTGCCCTAAAAACTTTAGGCCGCCTTCGATACCGCCCGCTTCACGGCCTCTAGCCGATTCACTCACGGATCCGCGCTCACCCACGGCCATACCTGCTGCAGCAACAGCTGCGTAGCGCTTTCCCCCGCAGCAACAGCTGTGTAGCGGGCATCGTCCTCATCAAATGCGGACTCGGCTACATGCTGCCCCGGCCAACAACGCAGGCATAGGGTTAGATGGGGGACCAGAGAAAGCACTAGCTAGGCAGAAAACTGATTAAGCCGGTTCATGCGTGTATCCCCGCCTGCCCTCCTTTCCGAGCCCGCCCGAGAGCCATTCCCAGGACCAGGCCGTGCCGCTAGCCCGCCCTAAGTAGAGCCTAACCTGTTTCCGACGTTTTCAAGCCTGTTTCGTAACCGCCGTGGCGCGGGGACCAGGCCGTGCCTAATTACTCTGTTTCCGCTTTGCCTGATGATTCTTGAGATTCTTTCTAGCGGCACGGGATATTTGAGATGTGTGTGCGTGCGGTGTTCAGGAGAAAATTGAGATGATTTTGACTAGGCCGCGCCTATTTATGAGCCTTATTAGCCTAGCCGCCGGCGCTCCTTTACATATCCGCGGACTCCTAATCGGCTACAGACGAAGAATCGGCCGGCCCTAAGCGCGCCTGCCTGCTTCCTTCTCTCTTCGCGCTACCGCCTGCACGCTTCCCGCACGTATGCTTTCTCGCTTGCTTCCCTCTCTCTCCGCGCTACCGCCTGCTTTCTTCTCTTCTCGTGCTTCTCCCTCCTCGTGCTACCTCCTGGGTAGCAGTGGGCCGCGCTGTAGCTTTGTGGCCCGCTTACTCCGGTTCTTCCCGTTCTCCCTGACCCTCTCCCTTTTCAAGGTTTTCCGATAGGGAGAGGGGAGAAGCGCTAGGCGGAAGCTCCGCCCTAGAAGCAGCCGGAAGCCTTGCGGCTTACCCTTTAAACGTGCCGGTGGAAAAAAGGGATAAAGCGCGTAGCGCTACACCTTTTGGGTTTGAGCGAGAGATTGTGTCGAAAGGACCTTATTGAAGCGAAGCGAAGTCCACGGTTGGTTAGCGGTTGCGATGAGTGGACTTCGTTCCTCTTCCCGATGGTTCTTCGAATCAACCATGTTAATTAGAAGAATGGTATATCGAACATAATGTAACCCGAATGCCAGGTTGGATATTTCGCGGTTTTTTGTGGGCGCTACGCGCTTCGCGCCCTCCCCATTTTCTACGATAGATGTGAAACACTGCTAGATTCATTACCCCCTTTCTTGAGTTGACAACCATAGCGGGGCTTCTGTAAACCTTGCAAACCCGGAGAGCCTCGTATCGAGGAATATGATGAAGGCCTTGAAATGACAAAAACCAAAGGGTCGCGTAGCGCCGCATAAATGCACTTCAAGCCTTCGGCCCCCAAGAACATTGAGATGCGCATCACTGACCATCTCAGGGATATTCACGGGGGTATGTTAAGGTGATAAAGAATCCCCGCGATCCAATCGTTGAAAATAAGGATATAGAGGGTTTAGAAAACGCGTAGCGGCTMTACTTTTTCCAAGATCCATGAAATGGTTAAGCTATCGAACAAATATTTCTCGAATCAATCTTGATTGTCAGGGCGATAGGCATTTGTTAGTAGCCGAAGCAGCCGCCTCTTTGATCCTTTCTTTTTGGGTAGGCTAAGGACGGATTTGAACCGTCATTCCAGGATTTGCAGTCCAATACATTGCCATTATGTTACCTAGCCATTGGACACTGAAACGCGCCCTGATTATTTTTCGCAGTTGGTTATTCAGGCGGCTCAATCTGTTGTGGTGAAGAAGCATCTGTTTGAAAAATTGCGCTGCTGACGCGTTGTTTCAAGTGCTAGTACGGTGGTTATTCCTCCTCAATAGTAAATAATATGTGTAGTCTACCGAAGGTGGGGCGGGTCAGTCCGAGCGAAGCGAGGCACCTATGGCCCCACCTTCGGCCCGAAGCTGCCCGAGCGTATCGAGGCGGGGCAACGTGCCGGGGGAAGATTCTAGGGTCAGCGCCGAGCGCCCCGTCACCCCAAGGCTACCGGTAGGTAATTACCTAAACGGCCAGAGGCTAGTTCAGGCCCTTAAACATTTTTAAACCCGTGGCCACATCCTATCGCTCCGCATGTGCGGGAATCGCTGCTAGCGTTTCGGCCTTCGCGTGAAAAAACAAATGAACCCAAAATGGTCAAGCTTCGAGATATTTCCGAGTATCAAGGTCTCTCTGTACGTCTTCAAGATCTTCCTTTGGGAGATTCTCGCCTTCTATTTCCCATAGCCTTCAAGTTTCCCCCCGTAGCTTTCTGGAAACTGGTCGTAGGCCTGCTTAGCTTATTACCTGGGTCGAGAGAGTCAATAAACGATCTGTTACAGTCGCGGTTGGCATAGAAGATCAATAGCTGTCACCAGCAACAGTCGAAGCTGGGACCACCACTCCTTGTGATATGATAACCCCTCGGCCTATCGGCCTAGGTTAAATTTTCTCGAATAACTTGGATTATTATCCTCCTCAGTAATTATAATCTGAGAAGGAAGGCTGGTAAGCAGCGGCGCATTTGGTCACGGATGAGGACGGATGCTTTCCGGGCAAGCATCTTTCTGTCATTCCTAAAGCTAGATTCTGTCAGGTATGTTTTAATGCGAGATCGAAGAAGCCGGGCCGAGGCGGCCAGCCCACAAAGATCACTTAAACCTTAAAAAGCCGCCCTATTAAGGCCTTAGCCTATCTAGGCACGCGCTTTAGAAAACTGGCGCGTAGCGCACAAAAATGCGGCGACGCGTAGCGTTTTCCCGCCTTCGGCCTATTTATTTCTACTCTTCCACGCCTTAAAGCAAGCTTGCAGCCGCTGCCTAGCCCCGCCCTTTTCCATAGCCTTTTACCCCTGGCTCATCTCGGAGGAGTCAATAAAGATGCCCGGCTTCAACTCGTGCAAGCCTGTGGCAGGGTAGCCCGCGTAGCACTACCTATCTCTGTAAAAGCTACGCGAAGCTCTTTCCAGATGTGGGGACACTACTACTATAATAAGTGGGAGAGCGAAAGTCAAGCCATCTAGATATCAATAGCCTCTGATTTTGCCAAAGCGGGAAGATCTGGAGAATCGGACAACGGATGGATGGGTTGGATATTTGATTGATCGCATTGAACCTGCTTGTAGAGCGAGAAAGCTTTCCAACTCGTATATGATAGATCCCTCTTGCAATCAATTCCAAGGGGGATAGGCAGAGCAATGAAATTCAAAAGGGAACGGACCGGAAAGATAATCTGCATTTCAAGGAATAGGTTCCAAGGTCTAAGGCGAAGTCACGCGACCTGCCTGATAAACCCACCGGACCGCGATTGAACGCGTGTCGAAACACCCGGCAAGCCATACCCGCTAGAATTCCTGTGTGAATTGATGAAGAATCAAAATAACCCGAAATTATCGATAAGGCTGCAGTTTTAACCATCGGCCCTTTGTGGTTGTATTCGAGCGAGTACCAATCGGGGATTGTCAGCGGTTCCGGTTCGCGCAATCGCACTTCGTAAACCTCTGCCAACTTATTGGAATAATCGCGTCTTCCCATTCACGCACAGKGGTGCCTGCCACCACCCAGACTAGCCCCCGGACCCGCCAGGTTGAGCCCGCACTTAGCCGTCTATGCCGCACCGCCTATTTACTAATCTATACAAAATGCGCTATAAGGGCCATCTCCCCTACCTCCAGCAGGTCAAACAAGACCATCACGGTGATTACTTCTAGACCGGGTATGCCGGTTGTCTTTTATTCACGCGGCCTGCTAACACCAACGGACTACCCACCCGAATTCCTGTGTGAATCTAGCGCCCTATACAAAATGAGCGCCGGGCACCTCCAAAATGGAATCGCAAGCGCGCTGGCCTCCGACGCACCCACCCGCCCCCGAAATATCCTCCGCACGGGCCTGCGACCAGCACCCGACTAACACCCGATCTGTAACGCGTGTTGCAACACCCTCCACATACCCCCGAAATCCCGTTTGCCTGCAGGGCGAATTTCCGTCGAACCCCCAATTGGTTGTGGGCCGCTCGCCGCGTCCTTTCGCCAACTGCGCTTGAATTGACTCGCAGAAATAATCTGTGATGGTTGAAATTTGTCGGCTTCAGCGGATTTGTGGCTTAGGCCAGTCTCAAAACCGTGCACTTGTTCGGATTCGATCCAGATTCATTATCTTTACGTGTTTGTCTTTGATTCTTTCGTGGTCACTTTCGTTTCATTCCATTTACGTGTTTGTCGCGGACTCTGATTCTTTTGTCTCCAATCCGCTTTCGTTTCCAAGTTTCATTCTATTTAGGTGTCTGTCACTTTGATTCCTTCGCAGACTTGAAATTGAAAAATCTCGCGCACACGCATAGGCCTGCGCCCAGAATTCCCCGAACTAGCCACCTGCCTAGCCACCGGGGCCGGCAGGAATGAGCTTTAACCCTTCCACACCCTCGACAGAGCCAGCCCCACCCTGCCGCCTTTGCTACGGGACCTGTGTATGTGGATCTAGCTCGCGTAAGACTCAGAAGACCGCGACTACTAATTTGACTACCGAAGCCGCCCTATCCAAAATGAACGATAAGGCGACGACTTCGGCGACCGATGAGTGTCGAGGGTGAACGCCGCGTCCCCGGGAAGGTGCTGTGGTTGCCGCAATCGTTCGAAAACCACACCTTAACATACTTCTATCTGGACTCTGCTTTTTATTTTCTTTATTCTCGCCTCTCCTACTGCTAATCTCCCCCGCATACGTCGCCTCCGACGCACCCGGAACCGCCCTCCAGATTGACCCTGGACCTGCGTGTTGTTTCACCCTCCTATATACGGCCGGAGGCCCCCGGCTACGCCCCTTCAGATTCTCCCCAACAATCTCTAGGTCATACTATTGGAACCCATCGATGGCCGAAGGCGGAGGCCGCTTCGGCCTCCGGTTTCCCGTGTTTTTGAGCATTCCACGATTTCTAGGTTAGAAACCCGTTTCGAAAAAGTGATCCATCGATGGTTTCCCCTTTGGCCAACGGGGTTTTCGAAGCCCATTTACCGATTCTTAAGCCAAATGACCGTTTCGAAAAAGTGACCCATCGATGGCCGAAGGCGGAGGCCGCTTCGGCCTCCGGTTTCCCGTGTTTTTCGACCGCCGGAGAACCTTTTGGGCAAATAACCGTTTCGAAAAAGTGATCCATCGATGGATCCTTTTTTCTCGGGGTCCTGATAGGATGACCTAGAGATGGTTGGGGAGGATGGGGTACTGATAGGACGACCTAGAGATTGTTGGGGAGAATCTGACCGACCGTGACCAAGTCTTATTCTGACGAGGCTGTTAATAAGTATACAGAGAGGAGGCTGAGGGAATAAGTTGCGCTCGGGGACGTCCTAAACAAAG
>Contig129+120643
CGACCGCCGGAGAACCTTTTGGGCAAATAACCGTTTCGAAAAAGTGATCCATCGATGGATCCTTTTTTCTCGGGGTCCTGATAGGATGACCTAGAGATGGTTGGGGAGGATGGGGTACTGATAGGACGACCTAGAGATTGTTGGGGAGAATCTGACCGACCGTGACCAAGTCTTATTCTGACGAGGCTGTTAATAAGTATACAGAGAGGAGGCTGAGGGAATAAGTTGCGCTCGGGGACGTCCTAAACAAAGAGAAGGTGCTNAT
>Contig13+2298
GTTTCGAAAAAGCCCTCGATGGTTTCCCCTTTGAAATCGGGGTTTTCGACCATTTACCGATTCTTAAGCCAAATGACCTCGAAAAAGTGATCCATCGATGGCCGAAGGCGGAGGCCGCTTCGGCCTCCGGTTTCCCGTGTTTTTCGACCATTTACCGGCCGGAGAACCTTTTGGGCAAATGACCTCGAAAAAGTGAGCCATCGATGGCCGAAGGCGGAGGCCGCTTCGGCCTCCGGTTTCCCGTGTTTTTCGAC
>Contig130+22200
TAACTGGTAAGACAGCCTTCCAGAGCTCGACTTGCTTTTCAAAGACCGCCTTGGTAGGCCTTCAGAAACCCTGAAACGCGGGCTCGGTCTCATCCAAGTAGCAGGACGATCCGCTATACCACATGATCTCTATCGTATACTAACACCCCCTTTAGGGTAAAGCTGTACTCCGACCTAAGACCGCCGAAACTATCATTGAATGACGCGGATAGATCGGACGACCTTCTCAGGCCTCCTTTCATTCCCACTGGTCACGCTCCACGGAACAAGGACGGTACTCGACGCCTTTGCCGCCTTGTCCCGCTTTCACCACCCTTGAAGCGAGTGAAAGGGAGAACGCTAACTTCATGGGACTAGGAATCGTGAGCATTCCTACAGGCTCATTTTCTTTGTTTGCTTGATTTGCTGTTGCCAGCTAGCCACTGGAAGAGCGGCCTCCCCAGTGTAAGTAATCAATAGGCTGGTTTGCTCTTAACTCACCGTTGCTTTACTTAGGTTACTCGTCGATTGTAGGCCTCGTATGCCAGTAACCGGTAAAGCCCCAATAAGCCTAGCTTATACTTTCTCCAATCCCACTTGGCTTAGGCGGGAGACTGGATTATCCAATAAGCCACAGAGATAAAGGCGCACCTTTTACTAAATACTTAGGGGCGCGTAGCGCGCATAAATGCGCGCCTTCGGCCACTTTTTCGAAACGGGGTCGAAAAACACGGGAAACCATCGAGGGCTTTTTCGAAACGGGGTCGAAAAACACGGGAAACCTTTGGCGAGGGGTCACTTTTTCGAAACAGGGTCGAAAAACACGGGAAACCTTTGGCACTTTTTCGAAACGGTCATTTGCCTTAAGAATCGGTAAATGTTCGAAAAACACGGGAAACCGGAGGCCCGAAGCGGCCTCCGCCTTCGGCCATCGATGGCTCCCTTTTTCAAGGTCTTCTAACCTAGAAATCGTTCAATGCTCAAAAACACGGGAAACCGGAGGCCGAAGCGGCCTCCGCCTTCGGCCATCGATGGGTTCCAATAGTATGACCTAGAGATTGTTGGGGAGAATCGACAGACTAGTGCCCAATCTTTTGAAGAGTTTAATCATTCTTACGCTCAGGTTTTGCGCTTCTCCGGGTCGAGTGCCTAAAGGCAAATGCCCGTTTCGAAAAAGTGCTCCATCGATGGCCGAAGGCGGAGGCCGCTTCGGCCTCCGGTTTTCCGTGTTTTTCGACACTTCCCAATTTTAGCTCCGAAGGAACCTCGAGAATGAGAAATTTTACATAAATTGAGAGTCTTTAGGCGGGTGCCGATCTTCGATTGATTGATCCCCGAG
>Contig131+2477
GGCCGAAGGCGGAGGCCGCTTCGGCCTCCGGTTTTCCGTGTTTTTCGACACTTCCCAATTTTAGCTCCGAAGGAACCTCGAGAATGAGAAATTTTACATAAATTGAGAGTCTTTAGGCGGGTGCCGATCTTCGATTGATTGATCCCCGAGTCTCCACTCATCGCCAGGGTTCGATCGACCAATGATAACCGCTATCAAATACCCCGGCACGGTACAGAGAGATCAGTCCTTTAATCGGTACCGACAGATAGGCTTATGAATGAAGGGCTTATGAATGAAGGGTTAGATTCTTCTGCTGATCCTGATACTGAATTTCCACCTACGGCATTTGGACTTCATGGAGGAGGGTATAGAGCAGGCTTTGAAAGCTTGATATTCAATTCTTGGGGAGGATAGGTGCATCGATCACCGAGGGCATATAAGATTATGTCTGGTGCTGGCCCTGGAACATATAGTGATCCCGGTGGATTGAATGGAGGAATGGGAGATTGAATGCCTACCTTCCCGGGCCCGCAGGCGATGAAAGCTAGAAGTCAATGGATCAAGGAAGCCACCAGTGAAGCACCTTAATTCCTTGGCAAGGAAGGGATTGATTTCTCCCACTGGCAGGCATGGAAATCAAGGAATTGGAATGCACCAATCGTCTTGAACTGGAGCCACTAAGAGGGAAGAATCAGTTGATCGAGATGAATATTCCCCCTACGGAGATACAGGGAGCACTACGGTGCCTCAATCCAGATAATGAGTTACAGTAGAAGGAGGAGATACTGGGTCGGATGCGGGACAATCAGTTGAATACCCCAAGACCCCGAACGCCCGAAGTGGGACACGAGCTTTCAAAGGGTGCTGTATTGAAGGTGATCTATCAACAAGTCCATGCCCCCAAAAACAGGGTCTTCTCCTCTAGCCAGATTTCTATTTCTTATATGCTCAGATGAGCACCTACCCACAGGATCCCCCACCTCCCCAGGCAAGTATGGAGTGCTTTGATCTGTTGGGGATGGATTCGAAGAAAGGGGTGATTAACTGCTCTTTCTCCTTTGACCGTTGACAAGGATTGATACCCACTATTAGCAGATAATGCATTTCTTGCGTCCAGGACCACAATAGTGCCGATGAACTCGACTCACCCTCTGTGCACCGAATCATATGCCCCAAGACCAGATCCCGGGATGGATGCAGAAATTGGTTTAATAGACTTCGCCGCTACCCCCAAGGCTCTCATCTGCTGGAAGGTGGTGGTTTTTCCCGGACTCGCTTCCCGGATCAGGCATTTATGGATGCGGGGTGGACGATCGATGGAGGAACCGGTGCAAGGCAAGAAGTGCTAGTCTTCAAGGAGTGCTCCCTACCTTCATTGTCTTCTTCCTCGGGATGATAAACAGCAGGCGAATCAAGCACAAAACCACTCTTTTCAGCACTCATCGACGGGGACAGCAAACGCGCCTTAGGACAAGGAGGGAGGATTAAAGGCCACTGCAAATATCTGTCACTCCGAAGAAAGCCGGCGGGATCTTTTATAGTAAGAGTTCTTCGATCCGATGCTCTGGATTGAAGGATGGCATTATGCCAGGTGCAAGGGAAGAATAGGAGGGCAAATCAGCTATTAAAGTGTCTGTACTAGCACCGGTGAATTCAGAATCCACCAACCAGTCGGATAGGAGCTGAAAGGGCTACCCGCGCCCCAAAACAAGAGTTCAAGATTTCGAGATTATTTCAAGAATCCAAGATGCGAACTATCGGCCTAGACCTAGAGTTCCCTTCTCTAGGTCTGGATTGGTGCAAGAGAAGGAGTTCCCTTCTCTAGGTCTAGGTTGTTGGTGCAAGAGAAGGAGTTGGGTTGCCCAATGGCAAAAGGAGAGAGAGGGGTGGGCCACCGCAGGTGGGCTGGGGGGAGCTGGCCCACCGCAGCAGGTGGGCAAGGAGGGTAGGCGAAGCCTACAGGTAAGGAGGTGGGCAAGGAGGAGAGGCGAAGCCGAACTAAAGTAGGCGAAGGAAGCTCTTGATTCTAAGGGAGGGGGATCCGGTTCACTCTATGGCACCTTTTAGTGCTATCTTATCCAAGATACGAGAAAAATGACTATGGAAGGAAATAGCGCAGCGCAGCTGCAATCATCAATAGTGACTTCAAGCGCAGTGATCAACTCCACTAGCCGAAGGCTACTTGATGAGGAAGAAGCAGCACAACTGCAATAACGGGATAGATCAAAAAATAGATAAGGAACGAGATAGATCGAGATAAGGCCTTCGCAGATACCTGAAAGAACTGGACGATGACTGGTCATTATAGGAGGTTTTAACAAGTGCAGCGATTCCGCATAGCCTCAAGAACTGGGCTTTCTTTGGTGCTGTTTCGACGAAGCTACTCCAGTAACTAGCGGTCGAGAACTAGTCATTAGTCACTGGCCGGGGATAAAGAGTTCGTTGCTAGCCGCGGTTTCATAATTGAACAAATCTCAGGGGTCCGGCGCTGATAGTGCCCTCGCAAAGCAACTGAAATCATTTCTCCAATTTGCTAGGGGGTGGGGTTGTGTGTGTGTGGGGGTGACCCTTTATTTCTCAAAAAGGGCAGCTTAGGCGACGGAAGCGCTACGCTAGGCTTCTAAAGAGAAAGCGCTACGCTAGGTCACAAGAACCTGTTTTGGAAGACGTCTGTTGCTACGGATCGTCCGTTTTGCTAATATCGTCTGTTTGGCGTATCTCCCCGGAAAGCGGGATTCCATATCCCGGCTTCGAATCCCGTCTTATCGAAGCATTAGACTCCTACTCAGAATCAGAGGTTACGGATCCGGTTTCAGCCTATTTCAAGGACTGGGACTAAAGAATGGAACCAGTATCCGATGCATCGGACTCCTCCTTTGAAGGGGGACGTTGATACAGATTTTACATTCACAGAAGCTAGACAAACGTGTAGGTAAGCAAGGGCCCCTTAGTAGGACGGTGAGACGGATTTTACATTCGAAGGTGAGTCTAGTCCTCCTATAGTGTCATTCGAGACGGGTTCCGATACGTCAGCGGGTAAGCCGGCCCTAGTAACTATACTTTCTATTTCCATTCGATACCTTTTTGTTTGGGAAAATCTCAAGTTTTCCTGCGAAAGTTGTCCGGCCGTAATAGTATCTGGTTCTCCATGGGACGTTCCCGATATTATTGGCAGTTCGTTATCTGGGCAAGCTTTATCGAGCTTGGCGTTTCCTGTTGAACTCTGAAGTAGTGAAGAAGCATTTACATAGCTTATTCATTGAAGTGTTCCCAAAGTTTTTAGTGTTTCATTCCGTCTCCCTACTTTTATGTATCTATATTGCCATGTATCCATGCCTATCTAGCTATGCCTATCTATATATCTGTAGGTGTGTATGTATCTCTATCTCTATCTGTATCTATCTTTCCATGCCTATCCATTTTCATCTATCTACTTCTATTTATCTATCTGTATCTATTACTATATGTGTCTATCCAGCTATGTGGTAGGTGACCTATATGTATCTAGTTACGTGTATGTCTATCTATCCTTAACCTAAGCTATGCCTATCGGCGTGTAATGCATGTCTATCCATCTTGGCGTCTATCCCACAGTATCTATTGTGCCTATACTATATTCATAGCTATACGTGTGTATGCCTATGTATATCTACCGGGGGAGGGTGGGAAAGGGCAACTCTTAGCTATTCACATTCCAACAATGCTTAGCTATTGAGCCTTAGGCTCACATGCTATGAGTTTAGGCTTACACCCGACCTGCTTTACGCTTCTAAGGACCCGCTCTACGCTTAGCTCTTACTATTACCCCATGCTTAGCTATTCCACCTTAGGCTGACTCCCTATAAGAGGAATGGTAGCGTAATCTTAAAGGGAATCCATTTGACACCTACTGCACTAGAAAAGACTTTGGACAAACATGGATTAGTATTATACAGGTCCTTTAGACTACACATGCTTTGATAGCACAGTGCTGAATTGTTACGTGGAATACATTGCTAAGGCGATCAGGAATGGGAAGGCATAGGGAAGCCATTGGTTCGGGCTCTATAGAATCTATCTCCATCTATAGACGTCATTCCTTTTAGACAACAATAGCACTTTTGTAAGGCTTTGGTACATTAGCACATTGGTAAGGCTTTGGTAGTAAGACATTGGTAAGGCTTTGAGCTTTAGACAACACTCAGGTACGGTAAAGCCAAGTAAAGACCTTTCCTTTGCAGGAAAGCAAATACTCTCCATGCATTATATTATTATTTATACACCTTTCCGTTACTATATCCATATATTCGATTATTATCTATACACTTGTTTCTACTAGACAACACAAGGCTGGCTTGCCAAAATGGATAATTTTTATTCAATGTGTTGGATCCGGCCGCGGCCTCTGCGATGATGGCCTGGAAGCCATGGCTTGAGCATGAGAAACCCCCTCCTTTTACCCATCAAGGTCTTCAAGCTTAATACTTTCCAACATGGAAAAACCTCGAAGGACTCTTGGGTCTTAAGGGAAAGTTACCTTACGTGCTATGACCATCGGTTGGGTAACCCACTACCCTGGTCTTGTACCTGGCAAAACGTGCATTTCCCTGCTAGTGCTTGAAAGATCTGCCTCGTATTCGGCCAAACCCTTACGGGCCTACGAGCTAGCCTTTCACTCGTTAGCGCTAAGGCTACCTCGTAACCTGGCTGGGAACCCTCGCGCTATTTAGTGAAGGACCAAATTATAGACTATCCGACGGGCCCTACCGGTTTGGGCCTATGAGCTCTCTTATTCCACTCGTTAGCGCCTGGGGAGCCCGCACCCACCGAGGAGGTCCGGTGTAGCGCTACGCGCTTTTCACCGTCCCCCTTACAAAGGAAAGTAAATTGCACTAAAAAGTTAGAGCAAAAAACACTTTGTAGCGCATAGCGCCCCGGTTGCCCTTCTTTACACCCAACACGCCTCAACGCCTAGAGGCTTTCCTTCCAGAATGGAGAACCGCTGTTGCCATGACGAGACTCTGTATGGCTCACCGAAATGAAATCGATCGGATTCGTTCGGTCTAGATAATATATCCGGTAGGGAAGGATGGAACATCGGCCCCATTGAGGTCAATCTCTGGCAAAGATCTATTTCGTGGTATGTAGCCAAGGTCACCAACCCGCTTCGGTCAGAAAACCAAAAGGCACCCTTGCGGAGCAGCATCTCTGACGCGACTGCGTGGGTAGACCTCCAACAACTTAAAGTTCAACTGTTTTAGTGCCTTCTCGCAACCTATCATTGTGTATTCGCATTTTGTCATTGGAAAAGAAGCATCAATGACCTCGGAGAGAGGGTACCAGAGGTACACCTCAGATACTGTCAGCGTCATCAATTCTATAGACGATAATTGATTATCGCTATGGATTGCTGAGCGCTTAGCCATAAGATCTATTGCAACATAGCCTATGCCATCTATGAAGTAGGCCGAGGTGGTAAAAGTGCCAACTGGACCCGGCACAGTGTCTTCGCAAGCTTTGTCCGCCTTCCTAGTATGTATGCTTTGAACAACCCGAAGACCTGACCACTCGACCTAGCGGTCGAGTGTGGCGTAGCCTACCCTTATTACCCCGCCGGCCACGAATAGGTGCCGGGAAAACGCTACGCGTTTTCTCCCCAAACATGTCGTATTTGTAGCGGCCTAACCTGCCGGGGGCTAAAGCCATGGCAGGTGTTCATCCGGCTTTCAACCACTATTGTCCTTCCGGTTAAGCGCTCATGTTGTTCTCTGGTGTGTGGGGGCCCAACCTTTTAGGCTAGGTGAGGGCCTGCCGGGTTCGGAAAGCGTATAGCGCTTTCCCCGGTTGACCTACCCGGCCAAAGCCTCAAAATGGAAGCCCGCCACGGAAAAGTCGCAAAACATTTCTTTTTTGCCGCGACAGATTCAAGCCTAGCAGGTGTGAGCACCACCACCCCTTTTACCGTAGAAGCTAGGCCAGCCGCTCCGCTTCGCGGTCCGGCCCACTACCCCCGTTCCCCCTACCGGGCCCTTCTCCCGTGAGGTCTGAGCCGCGGTTCCACCCCTTCTACCGTAGGTCGAAGTGGTCCCCTTGGGACCCTTTTACCGTAGGTCAAAGCGGCACGAAAAGAAAAAAATGTCGGCGCAGAACATGTTGTCTTTGATGCGGCCTAACCATCATGTCTGAAGCGTTGGCAGGTGATCCTTAAAACCGCTTTCAACTGCTGTTTCGGGCCACCTTGCAAGCTGGAACGAATGCTAGGGTTCGAGGCGTGAAATGCCTTTGCAGATCGGGCTTAGCAGGTTATCAACAACCCATTTATGGTTGGTGGCTAAATAACAAAATGATTCTGTGAGCAGCTAAACACATTGGCGAGTCATGGTTGAAAACGGCTTCACGGGGTGAGTGGCGCTTATTACCCCGCTTTGAAACGGACACCAACCGTATAATTATTTGGTTTTTAGGCCTGACCATGTCCTATGTTTAGAAGCCAACGCAGGTGATCGCTTTCATACAAGCTGATTCCCTCATGTAGGAGTCTGGAGAGAAAACGCTATGCGTTTTCCACTGCCGGGGCTTTGGCTTACCCCCCCCTTTTCCAGCGCCTCAGGCTAGGCGAGGCTGATTCCCGGCTAAAGGAGCCGAAGGCCACTCTGACCTAACGGGAAAAGGAGCGCACTCGACCGATTCACCCGAATTCGAATCCACTTTCAAACACTATAGAGTGAAGGCGATTCCAGCGCTCGGAAAAGAGAACGACCGACGCCAATCGTTTTCGATTGAGGAAGTATTATATATACGATCATTCATCATCACAGATCGGCAGGGTTTCGATCTTGGTTGGCTTGCCAACAGTCTCCCGGGACACGGAGCCTTAGCCAGGGCCGTAGGCGCCGAGCCACCCCACTTGACTTTTCGCTTTGCCAACCATGCACTCCACTGCGGGGTTTCGGTCCCCCTCCTACCGCCGGTATCAGTCAGCGGGAAGTGTTGTTGTTGAATCCATGCGTTTCATGCCCTCTATTTCCTAGTACGAGGACAATTTAAAAAGAAGGTATAGTATACTTTCCACCCCCCATAGAGAACATTTGGCATTGCCTCACTACGGCGTCCTCCTCAAAGAGGACCTTAGCCAACAACCAATGGATACGGTTGGCGCCCAGCCAACCTTAGCTCTTTCAGGGAGGGGCGTGTACGCCACCTATAGCCCTGGATTGGCCGCGGGTGAAGTACAGCCCTAGGTAAGCAGCGTAGGTGAAGGGCTATGTACTTGTGGATGTAGTAATTGGCATAAAAATGCGGGTCTAGGTATTTAACGTTGTTGTTGACCCTGGCCAATAACAATGTTAAATACCAAGTTCGTACTTTTACAAATTGAAGAGTGTTGAATGCGCGGTGCAAGGAATGGTGCCTCGCTAGGTTATTAATAAGGCGTAGCCAATCCGTAGCAAGACTATGCTTCTGCATTTGCACCTTATAGGTAAACCGGCATTGGCCCCCCCTTCATCCTGTCAAAAAAGCAGCCTTCTTTTCCCCGGTTCGGCATTCACGCTTTGCTTAGGAAACAAGCATATAAGTAAAAGTGCCCCCTTTCTCACAAAAAGGGGGCCGAAGGCGGTATGGGTAACATCAGCTAGGTGGAGTATATCTGCGCTTGTAGGTTCGCGTGGCCAATGCCTACCCAGGCTAAGCTTCTTCAGCATTGGCGCCTTTGCGGAAAGTTGGGCGCGCCTGTCAAAAAGCCTTCTATTCATCCTCCTGTCAGGATGGAAAGAGTATATAAGGAATGTGGCTCAAAGGCCGAAGGCGGGAAGGGGCGCGGCTTGGGTATCTGGGTTCTTGGGTATCAGCTTCTGGTTGGTTCATCCTTGGGTGGTGCCAATCCGTACCAAGGCTATGCCTGTGCATTGGCGCGGCATTGACGCCCTTGTCGTCCTCCTTCTATTTCCCCCTCCCCTTGTTTGGTTCGGTCTTTACCCCTGGTGGGTTGGTCCGGCTGTCCCAATCGCATCCAGTAGAATCAGTTTGTGCTTGCACCTCTAAAGGAAGGGCAGGAATGAACCTTGTGGACGTAGAAAAGACACGGCGCCTAGGTGGGTGTAGGTATAGTGGTGCCAACTCGTGGATGTTGTAGTTGGTCCCTTATGGATTCGGCTCGTCCTTATTGAAAGGCTTTGCACCTAGTGAGTCAGGTTGGTGGCCCTGCCAAAACTCGATGAGGCTGAAAAGAAAGCTACCCAGATCTACAAAGATTAATCTCAGGGTGATAGGTAAAATCTTATGGAGGAATA
>Contig132+73710762
CCAGTTGGGGCCGTAGGCGCGTAGCGCGGAAACAACCCTTAAAAAGGCGAAGCCGACGACCCCAGTCACACGAGTAAACCCCGAAGCGAAGCGGAGGCCGCTTCGGCCTCCGGTTTCCCGTGTTTTTGAGCATTACACGATTTCTAGGTTAGAAGACCTTGAAAAAGTGATCCATCGATGGCCGAAGGCGGAGGCCGCTTCGGCCTCCGGTTTCCCGTGTTTTTGAGCATTCCACGATTTCTAGGTTAGAAGACCTTGAAAAAGGGAGCCATCGATGGCCGAAGGCGGAGGCCGCTTCGGGCCTCCGGTTTCCCGTGTTTTTCGAACATTTACCGATTCTTAAGGCAAATGACCGTTTCGAAAAAGTGCCAAAGGTTTCCCGTGTTTTTCGACCCTGTTTCGAAAAAGTGACCCCTCGCCAAAGGTTTCCCGTGTTTTTCGACCCCGTTTCGAAAAAGCCCTCGATGGTTTCCCGTGTTTTTCGACCCCGTTTCGAAAAAGTGGCCGAAGGCGCGCATTTATGCGCGCTACGCGCCCCTAAGTATTTAGTAAAAGGTGCGCCTTTATCTCTGTGGCTTATTGGATAATCCAGTCTCCCGCCTAAGCCAAGTGGGATTGGAGAAAGTATAAGCTAGGCTTATTGGGGCTTTACCGGTTACTGGCATACGAGGCCTACAATCGACGAGTAACCTAAGTAAAGCAACGGTGAGTTAAGAGCAAACCAGCCTATTGATTACTTACACTGGGGAGGCCGCTCTTCCAGTGGCTAGCTGGCAACAGCAAATCAAGCAAACAAAGAAAATGAGCCTGTAGGAATGCTCACGATTCCTAGTCCCATGAAGTTAGCGTTCTCCCTTTCACTCGCTTCAAGGGTGGTGAAAGCGGGACAAGGCGGCAAAGGCGTCGAGTACCGTCCTTGTTCCGTGGAGCGTGACCAGTGGGAATGAAAGGAGGCCTGAGAAGGTCGTCCGATCTATCCGCGTCATTCAATGATAGTTTCGGCGGTCTTAGGTCGGAGTACAGCTTTACCCTAAAGGGGGTGTTAGTATACGATAGAGATCATGTGGTATAGCGGATCGTCCTGCTACTTGGATGAGACCGAGCTCGCGTTTCAGGGTTTCTGAAGGCCTACCAAGGCGGTCTTTGAAAAGCAAGTCGAGCTCTGGAAGGCTGTCTTACCAGTTATGGGTTTTCCATGGGTTCTATCCCTGGGTTTTACCCTGTTAAGAAGTCCCCAGAAAGGGGAGCTCCGCGGCACGGAGCTTCCGTTAGGACGTCCCAGGTTGCGAACCTGGGGAGTGGTATGCCCCCAAAAAACCAGGTCCCCATAAGTATCACGAAAAAAAAGGAAAGAAAGAAGGCGAAGCCTTCACCAGTAGGTAAGGGCTTCAACCAATGAAGGCGATACCGAGGGAGAGGGAAGGCAGAGTTCCACAAGCCGGGGAAGAGCGGATGAGGGCCGGAGGCAGAAAGCGCTAGCTTTCTCGGCCACCCTTCCTTTCAATGGGCCGGAGGCGTTAAGCCGCCTCGGCTCCCTACGGTCGCCCCTCATTCAAGGGTAAAACCCTTCATTCGAGGCGGCCCCCACCTACTCAATATAAGGCTAGCCCTTACTCATCAATGGGGCCCCCTTCATTCAAGGGGGCATCCCCCATCCATCCCCGGGAAATGAAACCCCTGCTAGATCTCACAATCTTTGCATTTTGCCTTAATGGGCCCGGGAAGGGGCGGCTTCGGAGTAGAATCGGTTTCGGTTGCCCGTATGACCTTTGTGGCCTCCCCTTTAGAATGAACAGTGGCCCGGGAGCTCGCTATATTATGCTGGCCCGTGGTCCTCGGTATCCGGGTACTATAGTGCCTATGCCATACTGGCCGCTAATGACTGATGCTAGAGTACTACCTCTAGAGAGCCCACAGGTCCTCTCGATAGGAAACTATGCCATGAAGCCCCTTTAACCAGCCCGGGCCGTTAACCCCTTTTTGAGAGAGAAGGGGGCCGGCCTCATCGCTTCCCCATTACCCTTCCCCTCTTCTAGGGGTCGCCCGGTAGTCCCCTGGCAGGAAAGGTGGTTACAAGCGCGTGCGTCCATTCTACATACACACAGTTGAGTATTTCAACTCGCCATTGTCCATTGGGTGTTACAAGTTTACTTCTATCTAACCCTTCAGGGGGCCAACCAAGTCTTCTACTATCCATACTCGCTTGGCCTCCCCTTTCAGGGGGGCCCGAGTCCATACTCGCTTTGCCATTCCATGGAGGTTTGCCAGCACATTCTTCAAGCGCTTTCTCCCCCCACGCAATGACCGATACCTCGCTTTGCCTTTTCATGGAGGTTTGCATGCACCATAATTCAAGCGTCCCCTCCAAGCAAGGACCAAGTTTTCGCCACAAAGGTTTTCGAAGGGTTTACCTCCCCGCCCTCTCGAAGGACCGAGACAGAAGGTGGGGGTGGTTGTTCCTACTACCCTTTCTGGGTGGCCCTTGAAGGACCGAGCTACGTATAAATCATAGGCAGGTTGAAATGAACGGGAAGCATGGAGTGATCCAGTATGCACACTGCGTAGTAACTACGTTTCAGCACGTATCTTCCCTCCGACCATACTCTCTGAGAATTCTATATATTACTCTATTTTGAACACTAGGTTTAGGTTTGGGCAAGGTCAAGAACGATAAATTAGTAAGACAGAAACACACCGATTCGATTGCACTGGAACACCACCACTCCTGGAGGACTTCTCTGGCACACAGCACACCCACTGTGGTGGAAATTCCTCAATCCCGGCAAACAGAGACACTGATTGCACAGGAAACCGGCTTCTACTTTCGATGGTAATAACACATTCAGGGAAGCACGGAGAAGACTATAGTAGCTAATATCTGTGCCGTATATCTTGGTATTCGGAAGCAGCTCGTTCTATCTTAGCTATTCGTTTGTGTGCAAAAGTAGCACACCCGTGAGCATTTACTTTCCGTTATGACAATCCTACTACCGTGATAACTAGAAAGAACTTGCCCGCAAGAAGTGGGTAGGCCTGCTCAAGGTTGGTGCGTGCGATCGGACAGGTAGAGAGCTCTGTGGCTCTAGCTTAAAGAGGGCGATTTCGGTTGTATTTAGTACATAATTGTCCAGATTCGGATTTTCAGTCCTTTGCTCTAACTAACTGAGCCACCTAAACTACAAGAAAAATCGCCTCGATTATTACTACATTATCACCAGAATTTCCACAGCAAAGCGCGGAGCAGAAGCAGGTAAGTAAAGTGGAGTAAAGTGAAGTAAAGTGCGTTTTGTCGGGTGCCTCAGATTATTCCATCAGCTTTAAGACCCGGAAGCTGCCAAATCTCTCTACACTTGCGTACGGTTACATGACTATAGCCTGCCTCACGGGACCTCGGAACAATCATCTACCCCCCACCAAAGAGAAATCCTAATCTTTCTTTTTCTCGGCTGCTTTGAAGTGTGTCGCCATTAACCTTTCAGGGAGCAGAGGGAAAGGCAAGGGTTGACAGATATTACTACTATACTGGATATCCGGATGCTTTTAGGTCGTATCATAGTGATCGCAGGCGTTGCATGCTTGCCTTTTGATGTTTGTTTTTCATCGATTACTCACTAATTCTAATAAGGCGAAGAAGATGTTCGAATCGGGTTAACTGGGGAATTGGATCTATAAAGTAATAATCCCGAGATCGTTGTAGACACCGAGTATGACAGACGTATGCTTCCTCATCCGACAAGTCCGAGACTCGGACACCCGAACCGAATATCGATCGTAGTCGAAGCCAAATGTTGCATCTGCGATGCTATTGAGGCACGGAAAGGCACACGTCGTCACAGCCGGCCTAGTATTTGGTCCTTGCACAGTTCGGGACCACCACGTGGAGCGCTGGCCTAACGTAGAATTTACCCTGATTCGAGACGCTTTGACCCGCATCTACAAACAAGGTCAACCTGGTATACCGTCAACCCAGATCTCTTCGTTATAAGGAGATCTCTCTAATCTTACCTGGGTAATCAACTTACATCGTGTTGGCGGGCTGCCGGTGCTCGCTTTCATTGATTAAACAAATCAATATCCATTATCTATTACTATTACTTGCACATCAAAGCTTATCATTAACGCCGAACATGACTTGAAGGAAGGTCATAGCTCGGTTCCTGGCCCTCGGAACCCGATTGAATCTTCGTCTTCGGCCATAATATCATTCAGTCCTCGGCTCTTCCCGACTTGAGTAGCCTTATCGAAAAGTTGGACCGCTTAGACCCGCAATCAACAGATTCGAGCACACGAGGGAAGAGGCTCAAGGGCGCAAGGGACGAAGTTACTCGACCGCTAGCTTTAGTGGTCGAGTGCCAGGGAAGAGGTGTGAAATCACGTCTATGATCTGGATTTCGTTTGGCATGCGAACCTCTCGAAGATTATTCCTGTCTGTATTCGAACAACGCTTTCTTGGTCAAAGTTACGAGTGTGCGGGGCCACCGCGCCTAACGCTTACTATAAAGCTCTTACGCCTAACCGTCAATAGGTCAAGCTCTAAGGTGCTTGAAAGCCAATGAAAATGCGGGTGGCAGGAGGTAACAGGGAGTTGAAAGAATAATTTGTTTTGGCTTCTATTACTAAAAAACGAAATTACCTATTAAGAGAAAGGGCTAGCCGCGTTTTCGGACGGAAGCACAATGGGGGCTTTCCCAAGTATTGAGAGCCGAGATGGAAATCTATATGGATATACTGTAGATCGGTAATGTTAATTCGTCGATTTCTGGCTAGCTGCTATTCCATCGCCGCTGGTCAATTTGGTGAATGAATAATCGGTCGAAGAACCAAGCAAAAGACATGTACAAGACGAGCGAACCAGAGGGTGCTGGGCGCCGCTTGTTACGAAACCCGCCCCGGCGGGCGGCTGAGATGCGAAGCGAAGGCATTGGATTGATTGTCTTTGAGACCTGCTTTCCCAGTCCAAGTCAACCGGACCACCACAAAATCACTTCTCACCTTTGTTCCTCTTCAATTGAAAGACGGCCCCCTGCCTGTTAGGTGTCACTTTGTCCCCCATGTCCTGTACATCCAGTAAACCTGAACTACCTCCATAGTTCTTGACAACCTCAGCTCTACCACTGACTGGTCTGGCAAGTCCTGGGAGGGCGGGCTCGAGGCGGCCTACTTTGACCTGTGCACAATAGGCCCATGGAGTAGCACAGTTCCACGCCTTCAGTTTCCCAGAAAATCAAATCACTAGTGATTTTGGGCGTCCAGTGCACCAAAGTACTGGACCTGGAGGGCAAAGGCATGATGGCGTACAGTGCGGCGGGCAAGGACGAGGGAGTGCCCTACATACAAACGGCAGCTGTCTTCCATGCCACTGGCCCCAGGCATAAGGATAGCTGACTCAATAGAGAGTGGACTTCGACCCCTGCTGGCAGTCATCCAGGTACTACAGTGTAGAGAAAGTGACGTAAACTACAATGCCATTGGGAGTTGAGTGCAACTGAGGCTGGCGACCTACGAGCCCTCAGGCATAGTATCGGGAGCCCAGTCAGTCTGACACCGCATTGCTCTGACACTGTATGCAACGTACTGTCTAGGCTCCGGCGAGTTAGGTTGCTATTACAGGGACGGGTGGGGGTTATTGCGTTAAAAATGAGCCCCGCTAGATTCAGCGGCTTTCAATCACCTCTACGCGCTCCCCCGGGAAACGCTACGCGTTTCCCTTCGGCCCACGGCCCAATTCCAAAAGTCAGTCATAAGCTTTCGAAAGGGTTGACATGCCGATCCTTCCAACTCTTTTAACAATTATTTCGTACTTCCGTCGCTTAAAATCATGAGCTCGAAGATTTCGATATTTTGATGATTCCGATGATTCTGACGATTCTGCGGGGGACGCAGACGCGGCCCAATCTGACGATCTTGCCCATGTGGACGGGGACGCAAACGCGCCTCAAGCTGACGATTTTGCGCCGCAGACGCGCCCCAAGCAAAAGTTGTGAAAATTCCGCAAAACGCGGCGCTTCGGTCTTTAGACACTCGACCCCGCGCTACGCGCGCCCTTTTGTCTCTGATTGGCGCTTGGAGGAACGAGCCGAAACCGCCTAGTAAAGCTAATCCAATTTCCGCACCCGCTTCCCGCCTACTAGAGGCTAGTAGGCGCAGGAGAGTCGTTCAAAATTTCGTAGATAGATGGAACTAGCCTATTCACGCCGCGATGCTTCGTAGGAAAAGAAGCCGAAAAACAACAACAAAAAATGACTGCGAAAACATTTCGAGGTCGCAGGACCTTCTAGAATTGGCTGATGACCCGGATCGAGTATTCGGAAGCAGCATTTCCGCCAAACCTCAAATTACCCACGTCGATCTCGCTCACCATTTAGTTTTGGTTTACCGGAGTATTACGGGTGTCGATGGTAGGAATATTTGAACGGAGTCCAGTGGTGCTCTTCTGCGACTCAGAGCATAGTCCGAAGCGGTCAAAGGATCAACCTGGATTTCAATCTCCGACAACTGAAAAATCTGGTAGAATCGAATGAATTGCTTATAGAGCAGGAACTTCCAAGGGAACGCAAACCTGCAGGATACGCAATTCCTACATTTGTAACTCAACGGTAAAATGCGCAAGAAGTGGCCTTTGACGAATTAGCCCGAGACTTAAAAGACTTCACCAAAGACCCCTAAATTCCCAGAATCTACCGAATGGAGCCGCGGATGAGAAGACTACTGGAATTGGTAACTCAGGGTTGAAGGAGATCCTACATCCCTGGCATTCCCTGAAGGAAATTATTAAATCGGTTCATTATGGATCTCTTTGAGTTTTGATTCTTCAAAAAAACTGCGGTTACACCACGACCCGACCGGCACCCGGAGCGATGGCTGGTTGGCAGCCTTCTCTCAACCATCCAACCGTTGAGATTTTTGGGGCAAACGCACTCCCATGAAAATTGAGAAACCTCAATCAGAAAAACAGTCAAATGAAATTCTTTAAAGCTAGAGCAACGGAACAACTATCTACTATCTCAGAGAAAAAAATGACCAACTATTACACCAAATTGCAGGTGGATGAGATCGGTTGAGTGGTATCAGTTGGAGATGGAATTGCACGTGTTTATGGATCGAACAAGATTTAAGCTGGGGAAATGGTAGAATTTGCCAGCGGTGTGAAAGGAATGGCTTTGAATCTTGAGAATGAGAATGTAGGGATTGTGATATTCGGTAGTGATATTGCCATTAAAGAGGGAGATATGGTCAAGCGCACTGGATCTATTGTGGATGTTCCTGTAGGAAAGGCCATGTTAGGTCGTGTGGTTGATGCGTTAGGGGTACCTATTGATGGAAAAGGTGCTTTAAGCGCGGTAGAAAGAAAACGTGTAGAAGTGAAAGCACCTGGGATTATTGCACGTAAATCCGTCCACGAACCTATGCAAACCGGGTTAAAAGCCGTGGATAGCCTGGTTCCTATAGGTCGTGGTCAACGAGAACTGATAATCGGAGACCGACAAACAGGAAAGACTGCTATAGCTATTGATACCATATCAAACTAGAAACTAATTAACGCACTTTCTTCTGGCACCTCTGATAGTGAAAGATTGTTTCGTGCGTATGTAGCAATTGGACAGAAACGTTCAACCGTGGCACAATTAGTTAAGATTCTTCCAGAAGCCGGTGCTTTAGAATATTCCATTATTGTGGCAGCCACGGCTCCGGATCCTGCTCCTCCGCAATTCCCGGCACCTTATTCTGGTCGTGCTATGGGAGAATTCTTTTGAGATCATGGAATGTACGGATTAATCATCTATGATGATCCTAGTAAGCAATCAGTGGCATATCGACAAATGCCGTTATTGTTACGTCGACCACCAGGTCGTGAAGCTTTCCCTGGAGATGTCTTCTATTTACACTCTCGGTTATCAGAGAGAGCCGCTAAACGATCAGACCAGACTGGTGCGGGTAGCTCGACCGCTTCGCCCGTCATTGAAACACAAGCTGGAGACGTTTCCGCTTATATTCCTACCAATGTCATTCCCATTACAGATGGACAAATCTTCTTGGAAACTGAACTCTTTTATCGCGGAATTCGTCCTGCTATTAACGCGGGGTTATCCGTTAGTCGTGTCGGATCTGCTGCCCAACCTAAGCCTATGAAAGCACTTCGTGGCACCTTAAAACTGGATCTCGCACAATATCGTGAAGTGGCCGCCTCTGCTCAATCTGGATCTGACCTCGATCCTGCTACTTAGTATTCGCCACATCGTGGCGCTAGGCCTACTGAAGTACTTAAACAACCATAATTTCTACTACTACCCATTGAACAACAAATCGTGGTCATTTCTGCGGCGGTCAGAGGCTTCTTAGATCAATTACCCATCGAAAAGATATCGCAATATGAACAACTACTCTTGCAACAGATGGATCCAAACTTACTGAAGACTATCAAGCAACTCCAACAGCCATTAGCCCCGCCTGTGGAACAACAGATGGCTAACTTCCGTCAAAGAATTGCCCAGTCTATACTGGCTCTATCTTTATGCGCAGCTGGAAAATTCAGAAAAGATGATGATCGTGTAGCGTTTTCTGCGGGTAAGCTAGCGCTTACCCGCCTTATGTAATTTTTCTCGGGGCTACGCCGCTTCGACAATCGTGCCCACCCGCGCGGCCCACTTTCATGGATAGCATCAGCTATGTGGTATATCTTATGGATTTTTTAAATCGGTGAATAGAAAGAAATGAAAAAGTGCCACCAAATATTTCAAATTTGTGCTTAAGTCTTTTCTACGCTTTGAACTTTCACTTATTTGGTTCCACTTCGTGGGGTTACACCTTTTACAATTTCATGGTTGTTTTTGTTATTGGTGCAAGACCCGTGGTCATGGAGCTGCCTTTAGGTTTGCAGGTCGTTTGGTTGGTATGTTTCTTGATAGTTGGTGATGTCACTAGTTCTGCTCTTCAGTTTTGGTGCGGCTTTATGAGCTAGTTGGCTATGAATACGTTGTTAGTTGTATAGGGAATCCAGGGCCGCCTTTTTTAAGTCCGTGAAACCATTAATAGTGGTAGCAACTGCCGATGCGGTTTTGCAGGTAGCACAGAGTTGTTCCGAAATAAACAGCCACGCGGCTGATCGCTATATTGATAAGTGTGAGAAAGCCAATGTTCCTGTTGACTCAAACCACCGGCAAGGATCTAACCACTCCGCCTGACTGGTCTTGCTACTACATGGATGGGTGGTAATGCCGCGAAAGAAGATTCCACGAATAAATCGAAATAGAGCCGTTTGGAGGTAAGATGTCGGTATATACATACCAACCTCTTTACATATCCATATGCTTTGATGGGAAATGGCAGTTTTGAAGGCGGTTTTCTGGTATACTAGCATAATGAAACCACCTTTTACTTTCTGTATTCAGATAGGGTGGTTTTCTTTTGGCTCCATTGGAAGGCTTGCGTAGTTTTTTAGAATCAGAAAACACATTACGTAGAGTTCAGAATGGCATAGATTGGGTTGCCTCTAAAGTGATAAACCCGGCGGGACAGGGGCGAGCTAACGCGAGCCGGGGGGGCGAAGCACGCTAGAAAACCTTTTTGGAGAGAAGGGGCTTAGCAGGGAGCCGCTTACCTGGCGTTTTGGAAAACGCGCCGCTACGCCACGGGTAATAGTGGTAGCCATAATAGTAGCAAGGTCAAAAAATTGTGGATTCGCATTAATTTGGATAATACGGACCATCCATCAGATTTTTCTGGTTCTTCATATTATACATGCACATACTTCTCCGAATTGACTGGATCTTCGTGCACTCTACATTCGGACAAATACCGAGAACTTTTCTGGTATCAGAAGAATATCCTCTCTTGGTACTTGGTTCTCTCCATTTCTTCTCCATGGGCCTCTTATTGTTTATTGTTTGCCGGAAAAGATCGCGCGGACATGGCGTAGGCATCGCTACCTATTTCGTTCTGCGCTCTGCCGACAATCTGAGAAATGATTATCGAGTTGAGCGGAAAGCCGGCGTAGCCATGGTGGACCATTTGGAAAGATCGGGGGGCGGGCTTTCCGAATTGGAACGTATCTGGGACAAGGCGGCAGAGAAGTCCTACGGACGGTTGGAAACTGGGCTAAGGCAGTCAAAGGAGCTATAAAGGGTCTACTCGAGAAAAACCCTCCCTTAAAATGAAGCAAAACTTGTTAAGTGTAGTCAATGATTCCTCATCTTGTATTTCACTCGGTTTATGAATTAATTAGGAAACTAAGGTCTGCATACACGGTACTTACTTAAATTTATAAAGGTTCAGTCAGAGATGCGTGTTGTTTCACGGCCCTCCCTGAGTGGTATGTGGTAGGCAATGCGCTCCCTCTGGATTTGTATATGATATCTGAGGGAAGCTGTTAGACATTCATGCCTTTCCTATTTTGCATCTGATATCCGAATTGGGAAGCTGTTAGACACTCATGCAGCACACACCCCTGACTAGCCATCCCTTAATCAGTATAGTGTCTTGTCCGTAGAGTACTGAGCCCCATCTCTACGCCCTCTATCTCTAGTCCCTCGGGTGCACCATGACAAAGCACCCTACTGCATTTGACGCCGCTTTACACTAAGTAGCAGGCGTAGTGGACTACAGAAGTCTTTGTCCATGGCCGCTAGTACAGCTTTTAAGACTACTTGTCCAAGGACGTCAGTCCTTTAAGGCATTCCTCCAAGCTAGGTAGGCTACTCTCCATATGGTATCCTTCACTGCCCCTTCACGACTCAAAGAGACAAGAAAAAGACTTAAGGGGCAGCAAGTTCAGTGGGAGGGGCGGAGTCGACAATTAAGAATTCTCCTTTCAAGTCCTTCCCAAACCCGGGGAATGATGAGGATAGGTCCTTAGCTGGGGATGAGGTCGCTGCGGGGCGGGAAGAAAGCAAAGTAGCTTTCTTCTCCTTCGTAGCTGGCTCCGGGCTAGAAGGCGCAAAGCGATAGCTTTCCCGGTCACTCACTGAGCAATAAGGTCCACGAATAGGAGGACCCGGCCACTATCCGAAGTCCTTCCTCGAGCCCTTTCGCAAACCGATCTTACTAAAATTCATTAATGAAATTAATAAGAATCGACTTCTGTCCACTCAAGTAAGATCGTCGTAGAGGCGCGTTTTCTTTGCGTGCGGCCTAGATAGCGGGCAGAAGTACCTTCGGCGCCGAACTATCTTTTAACAAATTCCGGCCGCCTTAGCCCGCGTGCCTCTTGCCTACCGGTTGTTCCTCAACAAGCTTAGCATGATCTCCCGGCTTTGCACAAGTTGTTGGCTTGGCCTTTTATTGCGTTCTTTCGCATAGCACTGCGGGCGCGCTACGCGCCCCCATCATAGACGATCCCACTACGGCCATAGAATAGAGTAAAAGGCTATAAATTACTCCCAGTGCCAGGTAACCTATGAACCCGGTTGTGTAGAGTACCGAGGAGATATGTTGATTGAAAGTCCAGACTCCTAGGTGTAACCATTCGCCTAACGTATGTAATATGGATCTAGTTTGGCCTGCCCTCGGAGATTCCTGTATTCGAACGCGTTTCTCAGTCTTTTTTACGAGGGTGCCTCGGTTGTCATGTGGTTACATGCTCGGTGGCGGGCCCCTGACATGAAAGCATTGGGGCGAAACGCGTTGTCCCGCTATTTTTGTCAAAATCCGCTAATGCCTCCCGAAGAGAAGTGAGGGATAACTCCATACAGTGCTCCACATATAATGAAAGTCGCCCGAACAATCAAAGTCAGGGTGATGAGGCACAACTCTCTCATATCCGACCTCTTCCGGAGTGTCCCTACCCAATAGAGTCCGTAAGGTTCTTACTCTTTAGTCCTCCGTCTCTGCCTTGTTTCTCGACTGGTTCTTGCTTTGAAGCATCGGTTGTGCCGCTCTTTGATCCCTGCGGAAAGCCATATCATGCTTTGCGTCGCATCCTTTATTTTGCACTAGCCAACAACATATGTTTCCGCCTTTACCAAGCACGGACCAAAGCCACTAGCTTCATCCAATATTCGATCAGGCAACATAGGCAGGCCCGGCTCAGTCTTCAACCGACAAGCTCAACCGACAGGACGAGCCGAAGTCTCATTTCAGCAGGAGGCTCAAGCGTCAACCGAAAGCCGAAGTCTCAGTCTAGTATTTTGCTGAGAAAATCGAATTCGATCCGCCTACTCGCTCATCCACCAAGTAATATCGAATTCCCATCGCTTTACACCTCGTATCTCGAGTTTCACCTCTCGCCTATCGAAATGATGTTATTTCGCCGGCTCTCCGAGTCTAGAGCGTCACGATCGGTAAAACTTAAGTTGACCCCACCAAGTACTCTCTATTAGGGTGGTGGGCTTATCGCAGTTCTATCCTTCGTTTCCGCAAAATTTTCCAATTCATTCCGCTATGCGCTCCTCTGTCTTTGTTTAGGGACCTGCGCGTTCTCATTACTACAATTCAGATACAGATCCCGTGGTCTCTACTGAAGAGGAGAGCTTATCAGGGTAGCTCAGCTTGCGAGACTCAAATTGGAATCAATGTTTGTGGCGGGGATAGCGAGATTCAAATTATATACGATCCGCGGAATAATGTCAGATTCCGCGAAAACGACTTTAGGCTGAATGAATGCCAATAGGAACAAGACATATTTTCGGGCGGCGCGCTTGTCAAACTTGAACCCGTATGCAAGTAAATATAGGCGTTGTCAGACTATAAACCCATGCTGCCAACACCCGAACCTAGAAACTGGCAATTAATCACTCTATCCGCCTACCTACCCACTTCTCTAAGTAATCGAAGGTCTAACCACCGCTCATTCTTTCGCCTAGACTATTTATTTATGTCCCAATCAAGAATATTTAGAAAAGGGTAGGTGGATGCGACCTGATCGTCGAGATGTGCGTGTACCTTCTATTTCGCCATTCCATTATCAGTCATGACCTGTGTAACCCGACCAATGCAATGACTGATTAATCAATCCAGTTATAACCAGCGCCCTACAAAGCCCTACAAAGAGCTCCCGTAGGCCGTAAGAGCCCACCTACACCACATAAAGGGTGAAGAAAAGAAAGCGGGCTTATATTAACTATCACCATTAAATAAGGGGGTGTAGGTTCGCTCTGCTCAGCAGGGGGCTTCGCTAACTTTGTGGGTGCGTCTATCCAATTGCATAGCCGGGAGGTACGTTTACGGTATATCGAAAGGTCGGAGCGCCCCACCAAAATCAAAAGGGTGGGGGAGCGCGCGCTGAGATCTCAATACCCTACCAAGTGAAAGCACTGGAAAGGCAAGAGAATAAAGGGCCGCGGGGGGGCGAAGCCGCGAAGGCTTCCCGCCTTCGGCGGCGCGTAAGAGATCAGGTCTTTGGAAGAGATGAGTTCATTGCGGGCATAGCATAGGGAATCAGGCCTTTGCAGGAAGAGATAAGCCCATTTATTCAAGCGTACTATGAGATAAGGCCATTCATTGCTGCAGGTGCATGAAAAGCCGAGAAAGACGGTCGATCGAAGAATCAAATAGGTACAGGCGCACCAAGGAGTGAATGGAAGCCATATGACGTGGAACCACTCACTAATAAAAAGGGTGGACTACGCAGGTTAAAAAGGAGGACCTTTGTAGTAGTCGCTTGATGTCTTTCTCGTAGCTGGAACTGTAGTTGCGTGCTTCTACTTAGGCTCTTAAACCTGACAGCAAGCTGGACCACGAGACCCAAAACCCCTAAGGGGCTTTGCAGGTGGTAGCTTATTAGGTAGGTGTTCCCCTTTCAAGAGAGAAGGGCCCGCCCTGGCTTCTTTGTTAAATAGGTCAAAGGTGGATGGAGGAGGAGACTGGTGTTAGCGCTACGACTCGGACTAGTAGGACCTTAAGGGGTCCCGGCGCGTGGGCAGGCACACCTTGCCTGGAAAGAGGAGAGGATCCACCAGTATACGGTACGACGACCACCCAAAATAGCGGTACCTGGCCCAAGCTCGGTTAGTTTCGTTCCGGGCCGGGGGAACCCGGCAGGGCCTTAATAGGCTAATCCCTATAAATAACCAACTCTGACCGTTGGCCAAGTTGAGGGTATAAAGCTACGTTCCTCCCCAGCCATCCCCTTAACTAGCAACCCGGACAAATGGCGGTGACAAGCACGCACACCTGTGACCTTGACGAGAAATACTATGACACCTCCATAAGGCAGTACCAACCCCGGTTCCTAGGTCTAAATATTGAGGGGGAGCGCCCGCTTATTTCAAGACTCGCGAACAAAAGGACCAAATGGCGAGTTGGAGCATATTGAAACCGGTAATCAGTGAGGATCCTTATATGTTCATGTATGGTGACTCATATGTTAATGGACGGTGAAGAGGATATTTTGTCAAGCCCCGATGACAATCCGAAGACTAGCACGACGAAGGTGAGTGCCCGGAAAACCAGGAGGTATCCTGGAGTCAGTGACCGGAAACGAGCACGATTTAACCCGGCGCCATCGTACTCCAGCCCCTGCTAGCAGTTTCGGGTGTGTCTAGATCGATCCCACGGTTAACCCAGGTCAACAACTTGGTGTATAAGTTAATATAGCGGGCCGTTTACTGTGAGCTGTTCCGCTTTCAACCGTAACCCAATGCAGGCAGCCCAAGCCTCAGCGGATCCAGAGCCCTAGAACCAATTGATCCATTTCCTCCTCCATCACTGGACCGCTTTAAAGCTTCCTATCAGAGAGACCAAAGCAGCCCATCAATAATCTATCCCATCAAAAACAGAAGAAAGGCGGGGGCCGCGCCTTCGGCGCCCGCAGTAAAGGTAGGGCGTAGAGATCTACCCACCCTAGAGAGAGACGTGGAGCAAGCCAAGGAGATGATCGGCTATCCACAGGACGTAGCATGAAATCGCCCCAGCTTCCCTTCGCCTGGATACAAATCCATAGCTATAAGCAGTTTACCCGGTGCCAGGAGCGTACGTTTCACCCGTCGATTCATAACCGGCCGAAGAGCAAGTAGTAGTAACATAATAACCAGCGTGGACATAGGCAGCGACTAGATCTACAGAGACAGAAGTTTCAGCATAACCCGTTGATCCAGATTGAGTTTATGCGATTCTAAAGGCAGATCTAGTTCCATAGTAGCACCCATGAACCGAGCAGCGAGCAGGATTCAGCAACTAGACATAACAGTGACTTCACAAGGATCGGGGACCGGAGGAAGGACAATAATCTTCCACCCGGTGGGACTGTATAAGTATCCGGCCTATACTTGCTTGTCAGTGTTAAGAGGTAAGTCAGGATAAAGCACACACAGTGATTCAGACAGGGGACACTCGCACCCGCCATTAGAAGCTTAAAATCCAGGATTCACATGAAAACACTCGATCACATCTACCTGTTGACAAGGTGGCACATGACCGCTTTTTACGAGGGACTAGGAGCTGCTTAGATCACGTGGACTGCCTGCACCACTAAATTGATGGAACAACCACAGCATCCCAGGACACCCGAGCGACACACCATTTACAGCCCTCTTACACCCTTGCAAAGCATATATAGGGGACAGGGGGCTCAGACAGTGGAACACATACCAAAGATGACATAGGTCACATACCAGTGACAGGAACGGACCGTGAACATACCTGGGGATCCGACCCAAGACCACGCATCAACCGCACCGGACAGCAAACGGATCACACCACTGGGGGAGAAAAGCGTTGGGGTGATGAGAAAACCAGTTTAGCGGACATCACCACAATCCGGGGCATACCTAAGCTCGGAAACACAAAGGCATCACGATCTTCCCAGTCTGACTTATCACTAATAGAAAGCATTTAGTCCATCGCCCACGATCCCTTACAATCAACCAATCATTTATACATACGGTGACTAGAGAAGCCTATAGGGGCTAGGCAGAAACTCAAGGGTTGGCCTAGTGGAGTTTATGCGTAGGTACAAGAGCTAGGTGACTTTTAACAGTTGAGTGCGGATTAGGCTAAGTGGGCCTAAGCATCATCCATACCGGTTTACGCTCCCGAGCAACCCGCCCATCTGCCTGCTTCTTCGACTAGGCCGTCAATATCCCCGTATACTCGGATCAGTATCGCTACCCACTGATTGATCTACAGTAGAAATCGCATCTATAAACCAGTACGTCATGATGCGGAACCGGATTTCTGGACAACTCCAAAGGTTCCTGGGGCCCAGGTGGTAAGCTCGGGTAGACCCTTGAATCCGCCGACTAATCATTCAGAAAGATCCAAACGAAGCGATCGATAATCGATAATTTAATCTATAAAGCAAACCTGTTGATATCAGGCTGGAATCAAAGGGCACGGGCCCAGTAAACGAACAAAAAGGCACTTGATTATTTAGTCGACGCCTAACCGTCTACTTTATCGTAGTGGGGCAATGAGGATGATGTATAAGCAGAAGCATTGAAAACACTTTAGGGGGCATTCACCATGGATTGATTCCAATCAATTCACCGAAGCGGCCTATCGATGCTTTCTCATGCTACTGCGTGGGCAGGCTGTTGTAATTACTGTCCGGGGGCTCAACTCAGGAACTCGGGGTCTAAGGTCTAAAAAGCCAGGGTTGATCGGTATGGAGCGGCAGCCATATCGAGGAGTAGTGAGTGCATAAACCCACCTAGTCAGTAATAACCCGGCGGAACACTCCCGTACGTGGTTATGAATCGTTTGCATGAAGCGAATCCGCCGAACCACCGTGGTCCCGATAAAACCAGTGGCTTAGCGTGCTGACCCCGCCCACTTCATTTGGTGGATGAGTTAATTAGTTGCGGGGAATAAATGCGGTAGTACAGTCTGACTTCGAAGACTAAAACCAGTGGCCCAAACAGCCAAAAGCGAAGGTAGAAGGAAAGCTAGTAGCAGCTATAGCTTCACCAGTTCCAAAAAGGCGGATGGAATGAAGAACCAAGGGCAGATGAGCGGAGTGATGGCTCTCCAACTGCTTCTTAAACAGGTGTTAAAATTGTCACTATAAAGCCGGAACCAAAAGATAATAGGTATGTGAAACGGACAATTGCTATGTGTCCCCCGGCCAAATGGAAACGGAGGTAAAGGCATAGGTGGCAAAGATGAAGGTAGCAGCATCACAGCCAGTTGACTACCCAGTGAAAGTAACAGAAGTAAAGTAAGGTCTAAGTGGAGATTTTCTCTCCACCAGCATCCCTGCCACTACCTTGCTCAATTCCAGTCCCATAATCAGTTTAACCTGTTAATTCAGTAGTTTTTCTAGTCTCTACAGTTGTTTTACCTGTTGAAGATCGAGATTCCATCATTGTAGATTGGTAGCCCGCATAAGCGATTGCGGGTAACAAAGACACTAGAGGTTGGAACAGAGTAAGTATCCCTTCAAGTTAAGGATCGAGTCACAGATAAAGTTACATTGCTTACGTATGACCCATGAGAATCCCGGGTAAACTAAAGTGTTTTCTCTAGACTTCACTCCCAATCGGATCATAGTCATAGTCATTGTAATTGATTGATTTTTAATCAACATCATAAAAGGGCCATCCGGACCCACGTTGAAGCTAGTATAGTACGATGGGCATTCACCAATAAGCATTCCGTGTTAAATTGGTACTGAGTGTCTGGTCGGTGCAGTGGCTCTCTATGGGACTTTATGCGACTGGGGAACAGATGGGCAGGTTGTGAATGCTTGCTCTTCGTGCGATATTGACAGATACCTCACGCGTACGGAGTGATGGATCGAGTGAGTGGCCCTGAGAACTAAGCACATTTCGGACCATATATACTAAGTTACGAGAACCTTGCATTCTCTATAGCTACCGTGCCTTGTTCGGGGCTACCTATCTATATGCATTGTCCCGCATTCTCTCTCTATACCCATAGCATACATGCCGTGTTCCGTACATGCGCATACCCAAGACCTACTATGCGTTGTTCCAGGAAGTATGCACATTCAATAGCTGCTATACACTGGATTTGGGGGTAAACTGAATCAGCTGCTTCTGGTTTATGGCACAGGATCTAGATCTGCTGTGGGCTTTGCTACTTCAATTAGTGCGGGTGGGCGCCTTTGTCTCTATGTATGATTTACTGGCACAATAAACTAGTGCATTCATTGGTTCAAGGTCATCAACTGGGGCAACTGGATATGGACCTGAGCGAAGAAGATCTAAGTGGAGATTTTATCCACACTGATGCCTAGTCCTTAGACTGCCTTTGCCTTTGCTGGCAGCAAAGGCAAAGCCACGGAGGCAGTGACCTAAGATTGATATAGTTCTCTCAAAGTTCAGTCCCATTAGCAACAGCAGTAGCAGAGACATAGGCTTCTTGGCCACTATAAATGGAACCCCCCAATTCAAATTGTAGTAGCTAGAGCAGAGGTAGGAGCATAGATAGTTCCAAATCCAGTGCCAGATTCAATTGACCTTGTTCCATTAGTAGCAGAACCACCCATTGTTGACCTTGCACTCGTTTCCCCAGTGCTTTACCTCGCTTACTCCDAATCCGTTGATCCAGTCGAAGCAGCTATACCCGCGCATCTACAGCCAGTCTACCAACCTACTAAGCCCCGAGACTGCCAGCTTCACGAGAGAGAGGGAGAGATAGCCAGGAGAGAGGGAGAAAGAGCCAGCCACTTGAACCATCGATCGTGGGTGGTAAAATAGGGGATTTAAGGTGCTACTCTCGTTCGTTAGGTCATTTCGCTCCGCTCTTCAGCCCATCGCATCAAGGGAAACAACAACCCTGATGATCGAGGTATGGTAATAATACATGTGGGAGATGTGGGCTAATCGATAAATCATATAGATAGTATCATAAGTGCGGAAGAAGAGCGGGACGGGGGGAAATCGGTCATGAAGTCAAGGTGGGAAAGTGCACTTGTTTAGGGGCGGAGCCGGGTTCTCTCCTAATGTGTAGGTACAAAGTTTAGCGCGAGGTCAGTAATGGTGGACTTTATTAGTAAAATTGAACCGCATCATTGGATCCTCGGGGCAACGAGCTGAGGGCCTTGGCGTAATAAGCAGATACGATCCGGCACTAAAAAGATGAGGTAAGATAGGAGAGGATGGCTCTTTATGGCATTGCATATATTGATGGGTCCTATTAGTATTTTGGCTTTTTCTGTTTCAAGATGGGGGACTATGTGATGGAGGATGGAGCGGTATCGGTGGTGATCTTGGCGTGAGGCTTTTAGGGTGTATGCAACAACGTGCTAAAGACGAAGGTCTGGGCCAGGGTCCTGGCTTTTCACGGGTTTTTGAACCTGTGGGATGGTAGGCTGTGGCTTCTCCAGGTGGACCGGATGGCACTTTGCAGCATCCCTACCCCTTCCAACGACAGAGAATTTCACATCAGGGGCATGAATAGGGAGGTGGAGATTTTAGATCCACTAACGCCAAGTGATGACCGGAAGTGACCAAGGGATTGGCGTTTACCACGAGCTGTTGTATATGGCACGTTGATGGTCCTATACTGATGCAAGCTATATTCCGTGGGGCTACGAATAGCTCATGAAGCGGACCCAATCTTCATTGTACTACTGCGAGCTACCTTTACTACAAAGGCAGGTTCCCGTCCACGCAGCTCTCCCGTCCGTATTGTTGCTATCTTTCCCTTGTTCCTCCCTTTATCGGAGAGGCCCGCCCCCCCCCGCACTCCCCTACTGAGGAAGTGGTGCCCCTATCAATAGAATCAATAGGATAAACTGCCAACGCTTTAGGGCTCTGCTGCCTCTATCTCTGTGCGCACCTCTGCTATTGGTCCTGGATCTCTATTGTAACGAAAACACAACACCTGTCAATTGCACACCTCAACATTTGGGGGGTTTATCCT
>Contig133+119761
CAGCTCTCCCGTCCGTATTGTTGCTATCTTTCCCTTGTTCCTCCCTTTATCGGAGAGGCCCGCCCCCCCCCGCACTCCCCTACTGAGGAAGTGGTGCCCCTATCAATAGAATCAATAGGATAAACTGCCAACGCTTTAGGGCTCTGCTGCCTCTATCTCTGTGCGCACCTCTGCTATTGGTCCTGGATCTCTATTGTAACGAAAACACAACACCTGTCAATTGCACACCTCAACATTTGGGGGGTTTATCCTATTGATTCTATT
>Contig134+1295
CTTCGGCCTCCGGTTTCCCGTGTTTTTGAGCATTCCACGATTTCTAGGTTAGAAGCCCGTTTCGAAAAAGCCCTCGATGGTTTCCCCTTTGAAATCGGGGTTTTCGACCATTTACCGATTCTTAAGCCAAATGACCTCGAAAAAGTGATCCATCGATGGCCGAAGGCGGAGGCCGCTTCGGCCTCCGGTTTCCCGTGTTTTTCGAACATTTACCGATTCTTAAGSCAAATGACCGTTTCGAAAAAGTGACCCCTCGATGGTTTCCCGTGTTTTTCAACCCCGTTTCGAAAAAGTGACTCATCGATGGTTTCCCGTGTTTTTCGACCCCGTTTCGAAAAAGTGACCCATCGATGGATCCTTTTTTCTCGGGGGGTCCTGATAGGATGACCTAGAGATTGTTGGGGAGAATCGACAGACGCCGTGCCCAATCACGCGCGTTCCGTTTTTCTCGGGGGGTCCTGATAGGATGACCTAGAGATTGTTGGGGAGGATTGGGTCCTGAGAGGACGACCGATATTTCCCTATTTCCCGGATAAATAGCCATAAGGCTCCCGCCTTACTCAATCAGGGTTCAGGGTCGTCTACAAGGCATAGCCTCTAGATCGCGTTTTAAGGCGAGTCAAGAGGCTAATGATAGATTGATCGATAAAAGGACAGAATGGCTGTTCAGACAACATGGCCTTTGAAGCGAAGCTTAAGGACAACCTAAGTAAAAGGCGAAAGGGAATTRGGCGGGTGCGAAGCCGAGCCCCACGTNNGCAGNCGAGGCGAAGCCGAGCCCACGACGCAGGCCAAGCAGCCGAGGCGAAGCCGAGCCCACGTACGCAGCCGAGGTACAGGAAAGGCGAAGCCGAGGGACCAGGTATGCCCCACCAGCAGGCCCCCACCTCCCCTGCGCCCAGCCAAGCCCCTTTTTTAGAGATAGGGAGCGAAGCCGAAGGAAAGGCAGAAGCCATTACGTCTAGACCAGCCCCCTCTTTTAGAGATAGGGCCGCCAGGCGGGAAGCACTATAGTGGATAAATTGCCTATCGGCCATTTCCACTATAGTGCCTCCGGCCCGCCTTCGCGGGGTTCCCCCGCCCTGCTGCCTGTGTTCGGCTAAAGTCCACGCTTTTCTGTTTCGCCCACCGAAGCAGAGAGAGAATTGGCTTTACCAACCCGTCCGGGCTCGACCTTAAAAGGTGTGTGAGCGGATCGTAAGGTATGATCATGTTGTGGGCGCTCCGCGCCCAGATGTTTATCGATGGTTCGCAACTATTTGAAAGAGAGTGGGATTTCACCTCTCCAACAGCAGGAATAACGACGAGAGGTAAGTAAATACTACGTGAATTGCCATGACCTGTGTGCGGCATGGGATATACGGAACTCTGGCCTAAGAGTGAAAATTATCCAGTTCGCTCTTCTAGACCCGATTCCCGACCCTAACTGTTCAAAGGTCATGCAAAGATGTAGGCTATTCTATGTGACTAAATTCCAAATTTAGGAGATTTCTCGAGCCTCTGGATAGCAAGAGCATTCCATCGCCCCTCGTTGCATGTATCGACATAGAAGTGTACTCCGCTACTGGGCAGAAGGTATCTCGTACTTCTAGTACGGGCCTGTACCTGCTCTCTAGCTCAAAAGGAGCGTTGAGGGATTAGATATACATCCAACCGCCTTTTAGCCGGCTTCCCCATCCCCTTATGCCGAGGCCGGGCACAAAGGAACACGAGTTAGTTTGAGCCCTCTAGTTTTTGGCGGACGTCTCTATATATGATTATCTCCAGCGAGCAGGACAAAATTACGAACAGTTTCCACGAGGAACACGAGGGCCGAAGGCGGCGCTATGCGCTCCAACGCAGTGGGCCAGAGATTTGAGTAATTATAATGGTTTGCAAAGTGTTTGTTTACCGCTAACGCTTGTCACGCTCCTCAAGCCATGGTCGACCTATCGAAGACGATATTTCAAACTAGTCAAATCTGACTCGCCCCAACGAGCCGGAATTCTTCCAACCAATAACCGCATTCATGGCCAAAATCCTAGGATCGAAGAGACTTTGTTGAGTTAATGATGCAAACACATCTTTATTTTGTGCGTGTTGCCAGGAATACGCAGTGATAGCCTCCCTTCTCCTCCTCCCCTCCACTCCACCCGTAAGAGCGTAGGTGGGGCTAGGAGAGTAAAAAGATGGTAAGGCGCCTCTCGATCTTGGCGTGTGCCTCAAAGCCCTCGTAAGAGCGAGCGAAGGGGGGGGAGAGGGACGGGGAGGTAAGGGCGAAGAAGCCCCAGTCAAGGGCGCAGCCGACCCGCTAAGGGTAGGGGGTACCCCCATGATAGGGGTGGGGCAGGGGTAAGCGCTACGCGGTCTGGCGGCAGGAGACGGTGAAAGGACTGGCTTTTTCTGCGCGTAGCGCTTTAGCAACCAAATTCGAATTACGAAAAGAATCGTCTATACGGCAAAAAACGAGGTAAGCTGAAGCGCTTCCGCAGTTCTCGTTCAAAGGTAGCGCAGTTAGCTTATCCGCGTAGCCGCCCACGACTTTTGTGGCGCTACGCGTCCCGCTTTGCCCTATTTTTTCAGCGGGCGTAGCGCTTACCTGCCATTTAGATTCCCGGCTCAAAGCGTCAGGCGAGGCGCTTGCGCCTTCTAGCCCTTTAGGTTAGGGATGCGGGGAAGCGCGGTAGCGCACAAAAGTCCGCCGCCGGCTTTTTTCGCCCCTACCTTCAACCTATAAGGTTTGCGCAGAGGCCTCTATGAGGGCCGTGAAGGCACCCACGCTGCTAGGATTCTAAGAGACTGTGGCCCCCACGCTGCTAGTCCCCTACCTTAAACCTATAAGGTTTGCGTAGAGGCCTGCCGGGTTACTGGGCCCCCAGGTAAGCCTTACAAGCACTTTAGGTCCCATGGCTTTACGTGGAGCTGCAATCGCAGTATTCTAGGGTAACAAGACGGAAAGGATCTGTTCATTGGAGAATAGTTGCAATGAAAAGGCCGCACAGGCCCGCCATATCCATTCCCGTGACACGTGGTTGCGCGAGCAACGCTGTCGAATCAGACAAGTAGTTTAACGCTATGGCACCGCAGCCGGACCTACGGCTTCCTACGATACTGTAATGTCTGGAGCAGGCGAAAGAGGAGGCACTCATCGAATCCCCAGCTCGGCAAATCCGCTATCTGTTGTCCACCCTGTGGGATCGGGAATATGTGATAGCTACGCAGGGTTGTCGGCTATAGAGGGTAAAATCAGAGCATTTTTGACAGGGCTCACTCCTTAAAAGCTACAGGATCTGATAAGGTTGGCAAATAACCATACTGCATCGCATAACGGGTAAGCCTTCTCGTTGGCTATATTGTTGACTACAGCCACATGGCAGTCTAACGTATCCTGCCATTGTTTCGTGAGATGGCTTGGCCGGTGGGTTACTGCGGCATCGCCTCAATCAATCCCAAGATCCGCCTTAATCAACCGCCACTGCACGGCCTTGACCCACGGCTGTGAAGAAAGCCAAGGCGGATACTCTATTTTCCTCCTACTCGCTTTTATGGAGAAGCGGGAGTGGTGAGTGATGACTTGTTTCGCTGCTTTGAGAATGGCTGGTAATGATTCAAGGGCTGGGGACTGGTTGGGATGCGGGGCTATGGTTTGCCATGAAACCTGTTGCAATCTCGATGGGACGCATCCGTTCTATGGGTTTTGTGCAGCCAGTAAGCGAATGAACACACTTAGGAAAGCATACAGGAGTAACGAAGCGAATGCCTTAGCGCACCTATTCGCGTTCGCCAAACCTTAGAACTATTTGAGCACTAGCAACCAACGAATCCCCAAGATTTTGGTGATAGGGTCTAGAGCCAAGCGCTCACAAGTCCCTTTCGTCGCCGCATCGTATTTTCATGTCGGATAATGAAGTTGGCAGGGGCGGCAGCCTGCATCTTTCTCTAACCACAAGGATAAGCCTTACGGTTCGGTGTACATAGCTCGTGTTCTTCCGGGATCATCTTCTGTGTGCTGGGAAAACCCTGTGCTCCTCTCGCAAGGTCGAGGACGGAAAACCTGTCTACTGCTATTGGTTCCAGGAATGCCTGTAAGGACTAGGGTAGGGCGCCTGACTAAGCACACCCTGCAGAGGAAGTGAACTATGTTCAGGCGGCAATATAAAGGAATTCTTAGTTCTCTGTTACGATGAGTTTTCGTGCGAAAGAAGGAGATGTCCCGCACGGATACAGACCTGGCTGCCCCAGCACGCACAGTGGTGTACAACCGAAGGTCGAAGAGAAATAGAGGAAGTAAGTAATAGGATATTTCGAGCTTCGTGAGGCAAATCAACCATTTCTTCTCAGGGCTACCCGACCTACTAAGGGGCGAAGCCGGCTAAGGCCGGCGTTTAGGGAAGCTTAGCTTTAATAAATAGTTTATGCTCGAAATTGTTCAAGGTTGGTAATTGGATCCCCCCTTCTCAGAAAAGGGGGTGGCCGCTTCGAGCCCACCAAAGTCCCCTCTAGAGTAGTAGCTAATAGCCGCTCAAGTAGCCACCACATACGTGTTAAAGAAAGAGAGGAATTGACAAGAAAAGACAAATCAACAAACTTTAAGGGCGCCTAAGCAGTTTACTGGCCTTTCAGGCAGCAACTCAGTGGCCCTTCTCTCCAAGGGGCATCGTGTTAAAGCTTCTATCTAGAAAATTCTTCAAGCTTTTTTTGCTTCTATTTCCCAATCTGCATATATTTACCAATTTGCTTCTATTTCCCGATTCGCTTTTATTTATCAACAAACTGTTAAGTATTTTGGCTTTGCAGCCCGGCCTTGCAGCAGTAGCAGTAATTCAGATTTAGGAAAAGGTAAGAAGTGGAATAAGGAAAGAGAGAAAAACTCACGTTTCACAGAAGCACAGAAAGGAAAAGGAAGCGTGCGAAGCGGGAAGAGGAGGAAGAGAAGGGAGAAGCGCGAGAAGAGAAGGAAGCAGGCGGGAAGGCGCGCGGAAAAGGGGGAAAGCAGGCAGGCGGAAGCAGCAACCGCTCAATAGGTTGTACAGCAACCTAAGTTGATAAGTTGAGTTGTTCACTCGCAGAATTTATTTGACTTTTACTGCGATGAAGCCAGCCTTTCGGCGAGGTAAGCGACGTGCTACGCCGGCTCCCTTCTCTCCCAACTAAGTAAAACTAGCTCTTCCCCCTGCGGGCGACGTGCTACGCCGGCTTCGCCTCTCCCAAAAAGGAAGGGCGCCGCAGGGACTTAAGTGCCGGGCGCGTAGCGCTTTCCACAAGGCCCAATAAGGAGTCCCTTGTGGTAGTGCAGATCAAAACAAGAAGATCCGTTTCATAATCATTCGCGTTATCTCGGTGAACGAGCCTTGCTATTTCAAAAGAACCCCCCTTTTTTTGAGAGAGAGGGGGCCAGCATATTAGCAATTTGCAGAGGCGGCCAGCCTGCGCTACGCGCCCGGTACTTTTTCTCTTCTTTCTCCTAAAGGCTTGCCCTTTGCGTTCAGTATATTGGAAACCATAGGAATAGGAGCTAGAAAGGCTATATCTCTTATTATCTACGATGACTTGGAAACAACTGAGAACTGGCATTAGGATGGATTGGAATTAGAGCCTACGAAAGGCTGTATCTATCGTATACAATGAACCTGGAAACGGAGGAACAGGCGAAGTCGCAGAAGCTACTGCAATGCCGTCCCTATTGCTTTCTGGTTCGAATGGCAAGGCTGGCTAATGCGGGCAAGGGTAAATAAACTCTAGGGTGGTTTGAACCTTTGCTGCTTGCCGGGCGAGCGAAGCGAGTAAAAGGCGGCAAGTGGAGTCCAACTGAAAAGGGCGAAGCTACATACGGGCCGCCTATCCAGGCCGACACGAACAAGCCCCACCATTGTGGCAAAAGCAGAGGAAAACACCACCCGAATGTTTACCAGCACGCGTTTGAGGCACGAACCACACAAGCACACCGGCTTCTTTTATCCTACGGGCGGACCGGTCGAGCGTCCTTCGGACCCCTTTTAATAGAGAGGGCGGGATGTGATAATCTGCTTTGGCGGGCCCATAATTAAGATTAGTCGCGGATCTCGGTCAAGCAAGGTCTTCAATCACTGATTTAGCCCCGGCGCGGTAGCGAATCTTCGAGGGAGCGCCCCCGAGAAAAACGGAACGCGTGGACGGAACGCGCGTGATTGGGCACGGCGTCTGTCAGATTCTCCCGCGCGTGAKTGGGCACTAGTCTGTCGATTGGAGAATCGACAGACTAGTGCCCAATCACGCGTGGAAGGAACGCGCGTGAGTGATTGGGCACGACGTCTGTCGATTCTCCCTCCCCAACAATCTCTAGGTCATCCTATCAGGACCACATCCTCCCCAACAATCTCTAGGTCATCCCCCGAGAAAGAGTGATCCATCGATGGTTTCCCCTTCGAAGGGGTTTTCGAAGCCCATTTACCGATTCTTAAGCCAAATGACCTCGAAAAAGGGAGCCATCGATGGTCGGGTTTTTCGACCATTTACCGGAAAACCTTTTAGGCAAATGACCTCAAAAAAGTGATTCATCGATGGCCGAAGGCACTCGGACGCTAGGCCGAAGGGCCTCTGACTCGCCAGTAGGTAGTAGTGGCGCAATTGTGGCATTTGTAGTGCGCTGATTGTGGGAACCTCTCACCAGTCCGTGTGTAGTCAGCAGGGTGGTGCCGTTGGTGCGACCTGCCGCCTGTGCACATGCCAGTCTCGCCTGAAGGGTCGTCACCCTGCCACCAATCTCTCCTTGGCTGAGTTGTTGTGTCATTATGTCCTTGATGCCCTACCTCGAGAGTCTATAGAAGGCTTCCAGTTCTGTCTCACCCTTGGCAGAATTGTGCTCCGACATCCTCGAACACATCAAGACACACTCCTGCTTCATACGAGCCTTGGTAGCCAGCCCACTAACTTTACAACGCCTTGTCGCATCCCTCATTGTGACCGTAGTGTGCATCATAAAGTTGGACTTGATGTGTTGCGGAGAGTGCACACGATGACCTGGCACAAGGTCTATGACACTAGCTATGTCTAGGCCATCATTCTCTGGTATGGACCATCTTCTACACTCCTTCAGTGATTCATACCCTCCCACGGGATATACCTGGACTTCGTCACCATCGAAGTTCGTTCTTTTCTATTAAACAAATTTTTGCGATTTCTTGAATTGCCGGGTGATGAGTACAAATTCGGCTTTCGCTCCTCGCATCTGTGATTTGCGAGGGAAAGGGCGGCAGAGGTGTAGCGATTCTAAATGAAAGAGCGCATGTTGTTAGTTGGGAAGGGTGCCCGTCCCAACAAGGTACTTTCGTGAAAGAAAAGCCGGCATCGAGATTAGTCTCCGTATATAAAGATCTAGAATTAGTCATCGAATCGCCCCTATTGAGGCAAATAGTGCGATAGGAATGAGCGGGGCCCGAATAAGGTCATTCCCCCGTAAAAGTCTAAGAAGTTAGAGAGAAATTGATAGTAGAGCGGGACCAACGTCACCACGAATAGCTGGATCAACAAAGGAAGAAGGGCGAGCTCTATCTGGCTGGACCAAATAGCATATCTGCGGAGCGAAGCGAAGCGATATCAAGGCAGTGCGCACCCTGCCTAAGAGCAAGCACTGCTAGCAAGTCGTCAGAATGCCAGCCATCAAGCCATGTGGCGGCTGGAGCGAAGCACTATTGTGGATTTTAGTTCGAGTGCGAAGCAGGGGCTCAACGCTAGCTGAGCCAAAACGCGCAAAAGTCCGATTCGCGGAAGCTCCTTAAGGTCGTTAGCTTACGCGTGAGACCCCTTTAGAGCGATGCGATCAAACTACTCGTTGAAATGACCGAAATGAGAAGGAGATAAAGTCTCAGGAAACTGCTCAGTATTTAGAGCTTCCTCGGCAAGCTCTTCTCATCCGTATGTGTGCCTTCCTATTGACTAATTCCCTTGCTTAGGGAGAAAACGCTATAGTTTTCGCCGCTACGCGCCTCTTTCCCCATTCAGTTTCCTCTCCTCTCTTGTAGGCAGCTAGAGCCCCTGAGTACGGAATTGCTAGCTGCTTCTGTTAGCTGCTCAGGAAGGTCACCACCCTGTGTTAGCTGCCAAAGCTAGCTGCTTCAGCTGCTAGGAAACTACTAGTTTACTGCCCTTTTTAGAGAGAAGGGTGCTAGCTGCGGGAACAACAGCCCCCTAAGTGAGGTAGGGAAACCTTGTCGTTAGGTGCTGCCATTTAGCCGGTTTTCCATTTCCTTCCCAAAGAAATCATTGAAGAGCAGAAAGAGACCTTAAACGATTTCTAAGGTTTTTCCGAAAACTGCCCCGTAGGATTTTACTTAGGAAGACCTAAGCTTTTGGCCAAGGTTGCGAGTGCCGAAGTAGCGGTTAGTTTGGGTTGCGGGAGATTCTGTGGGAAGGGAAGGCAGGGCAGGGAAGGCAGGTGGTAGGGAAGAAAGGCCTTGCTTTCAAAGAAGCCATTTAACAGCATAAAAACCACCAGGCCAACCTATCAGTCAGAAAGGCCAACCTTTCACATTTGACGGGATATTTCAGAAAGGCAGCTCAGAACTTGATCAAACAAAGCCAAGTGATGCGCTTCCCTAATTCCCGATGCTTTCTAGCTTCTGATTGCTCACCCGGGAAGTCAAAGGTGTAATCAAAGGCGCCCGCCTGCCTTCGGAGAAGAAGACGAAGAAGAAGCCACCGGAGAAAAAGACGAAGAAGAAGCCACCCTTGAAAGCCCCCCCCAAAAACCCTATGAGGTCTACCGGGCCCCTCCCCGTACAATCGCCCTCCCCCTCCCCAAGTAATCCCATCAAGGCCCACAAGGTACCTCAAGTGGAGGGAGTAAAMAGGAAGTAAAGCAAAAGCCTTCAATCCATCCGATGAAGAGAAAGGGACAGGAAAAGAAGAACAGAAAAGGAGAAGGATCAAAAGGAAGAGGAAAAGCTCCAAATAGCTCAATCTCGAGAATCAACATAGAGATGCGTTTCAGCATTAGAGAATTGCGGTGGCTGACACCTCAGCCGCCTCCTTTGTTATTTTGAGGGCGGCTTCAGGGCTCCTAAGGTCGCCCCGTCTATTTTAAGTATTTGTTTGATCATTTCGTTTGAATAAATTTTTGATACTCCGAKGWTTCTGATGATTCTTCCGACGATTCCGGGAAATGAAAAGTTATATTCTGATGATTCTGATGATTTTTTCGAGCCGAGTGAGTACAAATTTGGAGATTTCGACGATTCTGATGATTATTGCGATGATTCCAGGTCGAAAAAGTTCGATTTCAATAATTTTAACGATTATTTTGATGATGATTCAGGGTAAACAACAGTTTCATCATCTGAATGATTCCGCGATCCCGATGATTCTGCGCATGTGGACGCGATTTTGCACCCACCGGCTTTTTGCCTTTTTGCTAAACCTTTCTCAAAGAGGTCCGCAGCCGAGCCCTTTCTATTAAAAAGGTTCCGAATATGCCGGCGAGTCCAAGTCTGCAGCCGAAGCCGACTAGAGTCTGCAGCCGACAAGGACGCCGATTGAGGACAAGAGGAAGCAGCCGCCTTTGCGGCTCTGGCTTCCTACGCTCGGATAGACGCCTTCACAGGCCAATTCCAGCGATATTCCAATGGGACTTAAAGGCTGGAGAGCCTGACTATGCCTACTAAATCTCATTCTTTGTCAGATCCGGGCCGGACTGAAAACTAATACTTTCCAGAAACCCGGGCTAAACCGGTCTAACACATGGTACCAACAGGGACAAAGGGACTCATGTTAGAACTACTCTCTAATAGGTACTCTTTTTCGGAGTGGGAAGGATTGAGACTTTGTAAATTGACTAGCAATAGGATTCAAGTCTAGTGCGAAAGACAGATTTTACTTGGGTAAAGCATCGAAGTGCAATTAGCTTACTGTGGTTGAGTCATTATAGAATGCTGGAAGGTCAAGGGATGCGCCTTCACCGCAAAGGCTCTGTAATCAAGCGTAATTCCATTTTAGGTCATAACCCATATATCGAAAAAGTATGTATAGCGAAGTGCATATGGTCGCGAAAACGGATGCCTCATTAGAAATTATTCCAATGAGGGGAGTGCGCCTATGGAATCGGTCTAGCACATGGTTAAAACACCCGAAATCAGAGGCCTATTTGGAGTGCTGCACTTCAAAACAGGCCCGCTGGCTGGCTGCCGATTTCGAACTGACTTAGGACCTAGCAATAGGGAGCAGTTTGAAAGCCACTTGAGGGCGGCGATTTTTACCTTGTTCTCTTGAGATATCACTGCTAAGGCATATTAACGCAGGTGCACGGCCCAGTAACTAGCATGGTCCTTCACAGGGTTCGGAACAGTAACCAGTCCGTGACACTGTCGAAGCAAAGCCCAGAGATACGAGTACGGGCTCGATGAGGTAGGCGGGGTCGGGTCCGGCAGGGAAGTTAAGATTGAAACGATCTCAACACACCCGAAKTATATATTATCCACTGACTCTCCCGTCTGGCAACAGGCGGAAACCTACTGGGCCGATCTTGCTAGTTATCATCCACAGAGTGAACGGTAGGGTCACCAGTCAACCCTGGCTTTGATGAAGCAAAAGCCGCGGGAACATTCCAAAAGCCGACCACATGAGAGAACTGCAGCGTACCGAGACAGCCGAGATGGGGATGTGTGTGGATCTTGTCCGGCGGTAGGTGCTTCGGTACACTCATACCAACCTACTGTGAAGTAGACTTCGCTCGTAAAGCGAGGAATCTACTCGCTCAGCGGAAGATTGCCTTGAACGTGATAAACTCTCTTATTAAAACCCACGACGGACCGCCACAAATCAACTACGAGGCGTACTTCAGCATAATGAAATTGCGATGACTGACATCCGAATAGGTTTGCTCGGAATCTCAATAATCAGCGTAAAGACGCATTAGAAAATTGCGATGACTGACATCCGGATGATGGAGCTCGAGCTAAAAAACTTGCGATGACTTACACCCAGATGATGGAGTACCTCGATCTCAAGGATCAACATAGAAACGCGTTTCAGCCTTCTCWAATTGCGGTGGTCCTCGTGTTTACTGCTAAGGCTGTTGCATCTTGATCATTCAATGAAGGATTATTCTCTTTTGGATTAGAATGTGTATCATGCGAACGTTCCAAGGATTCAAGTCGAGCTTGTAACAGAGCTTATTGAGCCTTCACATTTTCCTTGCGCGTCTTTCTCTTTTTTTCTGGTATTTCGAGTTTGGGCGGCTAAATCTATTGCTGCATCTTGATCATCTAGGGAAAGATTCTTCTTTTTCCCATCCGAACGTGTCCTGTAAGAACAAAGAAAATATATCGCCGGCTCGCGGCACGCTCGCCCCTTAGAATGTGTACTAGGAACCACTGGGTGACCTCTTTTCATGTCTTTTTATTAGTGATCCTGCCCGATATTAATGACTTTCGTTTGTATAGAAACTATGATTAAGACTCAACCCATTTTACCTAATTCTTGAGACGGAAAAGCTCGAATTCGTCACTGTAGAATCATCATTTCATTAATTAAAATTTGGGAGATAGAGTCTCTGTTTATTTCTGCACTGCATGAAGTGCGAAGGTGGAATCGAAGAATTTTCCGTCAAAGCAAGGACTGCATTACAAGATCCCCAAGATAAATCATGGTGTTACACTACTAGCGTACGCTAATCGTAAATAAAAAGGGAAGACAAAGATTACCTCCTTCCAATCGAGCCAGCATATTCATTCTGGATTACAAATTAAGTTCGAGGGAAAAGAAGAAACCAAGTAAAATGATTGAGGCTATAGCTAAATGGATTGCGATGTATCAACCAACTAAATTAGAAAGGGACCGGGTCCTTTCCAACCCTTAATGAAAGGCTAAGCTAGTGTGCAAAAGTTGGGATTTTAAACCTTTATGCCGAATCGAAATACCCGGGTGGGCCAATAGGGCTGCTTTCGGCGAATACCGCCCATTAACCTTGGGGCCGATTGATAGGATAGTCCATCGAGCCATAAAACAGGTTTTTGAACCCGGCTCGCATGGGTTTCGTCCAGGTCGCGGATGTCTTTAGGCCCTGAAGGAAATGAAGAAGCGTTGGAAGAGAGTGAAATGGCTCTTAGATTTCGACGTAGTTAATTTTGATCATCTCGATTATAATATCCTTATACACCCTATTCAGGATCAAGTGAAAGATTCTGCCCTACCGGACCTCGTCGAGTAAGTGATAGAAACAGAAATTCAAAAACAAAATGCCAACTAAGGGAATAGCCCCTTTGGTGCCACTATCCTCACTACTGATGAACATCTATCTGAATGAATTGGATAAGTTCGTGAGAACTCTCCAGAAAAAAGCCAATCCGCCCTTCTACTACATTCGGCGGACAATTTTGTGTTGGGTATTCGAGACAATCTTCGGATCACCCACCAAATCAAGGAGTTTCTCGCTCTCTTTAAAAATCACAGGTTGTGCCAAGAAACAAATCAGCCTACTAGGATACACAACTACTGTTAACCAACGCGGAAGAATTGAATATGCGGCTCCGACAGCCCGAATCGAACGAAAGATAAAAGAATGGAAAGCAGGCCACACCTCCGGAAAGACCCACTGGAGGAGGCGCTCGAAGAAAGGGCAAGCCCACTATAGGATATTCCGTAGGCTGCCACAATATAAAATCAGTGAAAATTTAATAACTGCGAATGGCCAACAGCAAAATTGAAACACACAACAGGAGCATGAGCAACAGAAGTAAATAGGAATCGGGTGAATAGAATCAAGCAATTCTCCAACAAAATGGAAGGAGAACGAACAAGGTGATGGACTCGAGAAACACAAATCAGCTTGATAAACGCGTGAATAGAAGGAGCCACAAGGGCGGCGGCGCCCAAGGAAGCAAATTAGTGGGCGGAACTCGAAAGAAGTGATAACTCTAGATAAAGAGAAGCCATTAAGCTTCAGCGAACCCCGGAGAGGAAGTAAGTGCAGGACTTACAAAAGTAAGAAGTAGAGCGGCGGAAGGCCTCAGAGAGAGGATGCACGCAAGTTGGGAGCAGTGAACAGACGCGCCTATAGACGCCGCCCAACAACCAGAAGGCCAAAGCGGAGAACCTTGGCAGAATATCTGAAAGAAAAAAAAAGGGCTCAACGAACCTCGAGGGAAGAGGGAAGGAAGTAATGGACTTACAAGAAGAAGAGCGGCAGAAGACCTACCCCATTATGGGAAGAGGTTAAGGCCGTTTATTGGACTTACGGGCAACCGGGAAGGTGCCTACAGTTCATGGCCCGTCTTCGATCATTTATTGGTGTAACTCTCCGCGCGACTAAGCGGCGGTGTTGGTTCACTCGCTACTATGTCCTTGGGGACGTAGGAATATGTGATCGCAGAAGTGTACGAACTCTTAATGGATCAATTAGGGTTGAAAATTAGCCAAGAAAAATCTTTGATTTCTTACAACGGATCATGTGAGTTCGCTAAGCGTTCATATGGTCGGGAAAGGAAGGATATCCTCTATACTTTGATCCAGTGGCTAGCAGCAAAGCAATCTGTGCTGTTAGTCACCCCACTTGGAAACCGAGGTCCGCCCTGTAGATAGGGTAGAGGCTTTCAGGTGGGTTAGATGTGGGTTATAGGTTTAGAGGCGCACTTGACAATTTTAGGGGTGCGGTGGAGAAGGCGCTTACTGGTGTTACACAGACCTAAAGGACCTTTCCCTTTCCCGGGGTTAGAGTTTGGGAGGGCCCAAGAAGAGATCGCACACCTTTGGGGGCGGGCACCCAAAGGGACCAATTCCTGGATCGTGTAGTAAGTGGGAACTTATTGGATATAAGTAGACCTACGAGGATTTAGGAACGGAGGACGAGCTGAACGATTGATTTGGGAAAATGAAACGCTTTGAGAAGGAGTCGGAAGGGCTTGGTCAGTGAACCGATGCTTGATTTCGGGCCGTTCATCGAGAGATATGAGTGTACGTCTCACTCTCGAGAGAAGGCCAAGACATTAGACAACTATGGTAATTTGGGACGTAAGGTTGTATGACTCGATGACGGATGTCATGACTCGAATAAAGTATGCACGCACGCAAAAGAAAGGTGAGAGTGAACAGACGCGCGCAGCGGGCAAGCGCAACCAAACAAGTGAAAACCGCAGCAGCAGATGCTGAAGCAGGAGCGCCGCCGAGCCAGAGGAGGCCACGCAGCAACAGGAGCAACATACGCGTTATAAGAGGTTTAGGGATTGGGATTGCTACAACTGCAACTGCAACTACCACGACTGGTCATCGGAAGGGGACTCAAGTACTACTGGGTGGGTGGAAGCAAAACAATTTGGCCCGGCGGGACTAGGGAAACCGTACGCAGCAGACAGGAGTCATTACGTAGGATTATGACTCGGCGGCTTAGTCGGCAGCGGGTACGACGGTTACGTCGGCGGCAGCGGGGACGACGGGAACGTCGGCGGCGACGACGGCAGCGGGGGGGAGGGTAGAATACGGCAGCGGTAGCTTACGCTCACGGTCGTAGTATTATCGCCGCTTCTATAGCTATTTGGAGCCCGGGTCTGTTTCTGGAGTTTTAAGATCCGAAGAAGAAGAATAAGAAGGATAGGATCTCGGACCAGAGGGGAGGATAACCCTTTTTTCCCTTGGTAGGTGCCTTTAAGGTTACATAGAGGTGGGGCTCGAAAAGGAGATTGAAAAAAATGGCCCTGCCTCTGCGGCCTATTGGATAGCTTGATTAACTCATTCATGTTTAGAGGGTTCATGGTGCGTTAATCAGGGGAAAGTTTAGGCTAACCTTGCCACGTGGGAGGGGTTACTGGCTGTATGATCAGCTTCTTTTTAATCGACGAGTAACTTTTGAATCCAATGATGGCAAATTAGGAGCAAATTGACCATTTTTTCACTAGAAACCCATATTAGTAAATCTGCCAAGAGCGGGAAGAAACCAAAGAAACTGAGCCTTTAGTAATGCTCACGATTACTAGTCTCATGAGATGCGTGAAACCGGCGCTACGCGCCACTTAAAGCCCTTTTAAAGTGCCCTCCTCTGTAAACATTAAACTGAAGGACAGAGATGGAATCAGACTTAAGCGTTGAGTAAACTGAAATCCATAACACGCAAGCAGTGAGAATGAGAGGGGGCTCGTAAGGGCTGCCTGATCTGCGGGGGGGCCGCACCGGATAACCCCCCCGGGTCGATATCAAGGGGAGTTCTGCCCTTTCTCCTAAAAAGGCCGCGCCCTTTTTGAGAGAAGAAAGGGCAGCCCTTCTCTACGGAAAGGGGGACGGTCTTATCAAGAGGATTAGAGGGCAGTCTACGGAAAAGACCTTGCGATATGACGGAACGTCTAACTGCCTCTCCAAATATCGAATCCGCAGGGTTCCGCTGAAAGGTGGGATTTGAGAAGGTAAGTCGAGCTCTAGAMAGGCTCTATCMRGGTTTTACTGTGGGTTTTTCCAGCGGATAGAACTTTCTAGACAAGGGAGCGGCGGGAAAAGGGACGGACGGCGGGCGTAGCCAGCAAGGAGGTTTCCGCCTTCGGCCCAGGTTGGGAACCTGGAAAGTGCTACCCCTAAAGCACATTAAAGAAATTAGGATAACATTGAAGCAAAGATTGGAAAAATGGTCGAAAAACCACCCCTTTTTGGGAGTAAACCATCGATTGATCCATTTTTCGAGGTCATTTGGCTTAAGAATCAGTAGATGGTCAAAAAACCCTTTTTAGAAGTAAACCATCGATTGATCACTCTTTTCTCGGCGTTTCGGCCAGAAATCAAAGATGGTCAAAAAACCCGGAAACCATCGATTGCTCCCTTTTTTGGCAGCCCTTCGGCCAGAAATCGACAAAAGTTCTTCCAGCATGGTGGTAAAAACCCACTGTTTTCCGCTAATGGACCGAGAGCCAGCGACAAAAGTTCTTCCAGCGTGGTGGGAAAAGTCACCCCCCTTCCGCTAATAGACTGAAATCCAAAAATCAACCAAAGTTAGTCTGGCATAGTGGGAAAAGTCACCTCCCGATTTCCGCTAATGAACTGAAAGCCAGAAGGAAAAAGTTAGTCCGGCATGGGAGGGACTTTGTAAGAGTGATTACGATGATGATTTCATATTTCACAGATTCCTCTAGCCTCGCTGCTTCGTCGCCCCTTTTAGAAGGGCTTTTCAAACATTAAGTATCAGCTAGGGTGGTAGCCCGAACTTCGTAGTCCTGAAGTGCGCTGGTGCTCGCTTCAATGTTGAGGATCGACTACGAGCCACATATTCGCTTTAGAAAACGCTCGTTTATGTGTCTTAACTAGGGGAGAGATAGCACAACAACAAACCTTTGAGGGTGCCTATCGCTGAACCTTCCGCCTTGCGCCCACAATAGAGCGGGGGCGTGTGCTCTACTTCGCTAACCATGAATAAAGATTCTCTGCTTCGCTTCGCTTTGCTTCGCAAACAAAGAC
>Contig135+111006
GACGGGGCTGGGCGGCTCAATCAAAGAATGGAGGCGCAAGGCCTATACTAGTCTTGTACATTGGAAATACGACTCGGAGTGAAATCGAAAAGACGACGGCAAGACGAAATCATATGATGTAGAGTTAGACTCGGTGGACTCGTAGACTCCAAATCCAGGTCCTGTGCCTTCATCCCCTATTTACCTGATACCTCGGCCAGACGACTTCCTCTACTCATCCTATGGTCAATCGGCAAGAGCCTAGATACAATTAGATTCGAAGGCTGCCTGACGACTCGACTCCCCGTTGTCACATAGAAAGATGAATTCCTCTACGAGGTTCTGTAACCTCGGCCATACTACTGAATAGAATCGATTAGAAATCGAAAGGACGACTTCCTCTAAGATGGTATGCCACATCGGCAAGACGACTGAAGCTAATCAGGGGATTATCAATCCAAATAGGACTTCCTCTACTCCTCATACGGAAGCGACTTCCTCTTCTATGTTAGGATCCCTCGCATCAAAGACGTATCCGGACGAGAATGGAAGTCGAGGCTGATGTCCTGACCCGGGTGGGCCGTATGTCGTACCTAATGGCAGTAGGAGCTGATTCCGTGCGGGAGCTAGTGAGGAGTGCGGATGTTTTAAGTCAGTTAGGAGTGGTACATAGTGAAACCTGATGAGCTTCAGTCATCCTGATCCTCCGGGATCCGGGGACAACCGTTGAGTCTTCCTGTTGTCTCAGGCACGAGTTGCCAGTAGGAGCAGTTACGACGAGTGGAGAGTATGGGAAGGGAAAGCTCCGGAAAACGCGGAAAAAAAAGTAAAAAGAGTAAAGGTCTTAGTGCTCCCCTTCTAGATCGTATTAGGGGGAAAAGGTGTACCTTAAGGCGAAAAACTGAAACTTTGTGGGAAGGTGGTCCACTAGGGATGGCTGGCACTTTTAGCTTACGAGTGGTTCGAAAAACTGAGAACTTTGAAGGTCCACTAGGTATTTTGGCAGCAACCTGATTTTCCCACATGAAAATCGGAGGGGCGGAGAGGAATTTTATGTTTTCCCGGCATCCACCGTATTTATGCGCACGAACAAAACGATAATTTTATGCTTTCCTGGCATCCACCGTATTTATGCAGTAATTTTATGTTTTCCCGGCATCCACCGAGGCTAAAATGCGCGTAGCGCGGGGACAAAAGAGATTGTTAAAACGCTACGCGTTTTCCAGAGAGTCTCACTTCATAATGGGTGTTGCGAAAACGGCTAGCCGAATCTCCTGCTCCTACAATCTTTAGAGCTACGGTCACCTATCATCCGGGACTATCTATGGCGGATGAACCCGATCTGGTGGTTTCTTCTTCCTTGGTCCCTTCTCATCCGGCCGTGCGGGCTTCGTAACTGAGTACCAAAGGGCCTAGGGGAAAAAAAAGGCACTCCCAAAGTCCTCCCCCCTACGAGAAGGTCTTCTTTGTAGCAGAGTGGGTGGGGAAGGGATCTGTGGCTCCTTCCGATCTTCCTGATCTGGAACCGGAGTATTCGCTGATTGTGCTCAGCCTCTGTTTCCCAGAGTTCCACTGGTGGAATCGGGGATTGGCTTTGGCTTCCAGCTCAGCTTGGGCCATTAGGAGGGGAAACCCTTTCTTGAATCTCCTGAGCTTTTAGGAGCCGGGGATTCTCTTGGCTAGGGGGTACCGGAGGAAGAGAAGGGATCTGTCGAGAGGGGCTCGCTTCCCAGAAAGCAGGATTGTTCCCGCAGCTGGGTGTCCGGCCGTAGCAAGGTCTTTCCCGTTGACTAACCACCCTTTCGGTAACCCTAGTCGGGCTGTCATCCCGGCCCACTACCTTACCGTCACCTAAGATCGGGCATTTCTTTCGAAATCCCTCTCGTTGTCGGGCTCCACAGTTTGGGATCCTTCCGACGTTTTAGGATCAAAAGGGGCGGGTTCGCACCTATCCCGACACTGAGAATCGTGGTATTACCACAGGCTCCGTTTGGTTGTTTTACATTCATAGTTATTTATTCGCCTAGGTTTGCTCCATACCCTCCCCTTCGGTCCCAGAAGGGTCGTCGGTTCCCCTACCCTGGTCCTTAGAGGACTCCCCTCCGAACTCTACCCTTTGCAGCAGGATTTAGGCCCACTATTCCCCCATCCCTTTCGGACTGCTCCGGTTACCCATCGGAGGACGGAGGCTTCGTAAGACGCGCATTTCCCCGCCGTGAATTGTTCGACGTTGAAAGCGTTTAAGAAGTCGTAGTAGCCGCAGCAGCTTTGTTAAGCGCCGCCTACGTTGCCGTTAAGCCCAAGCGCCGTTGGATTACATGGCCCTTTCAACCAACCTAGACCGCTCGCCATAATTATATATCCTCAGTTTTGACCTAAGTCATTCTTCTGAACAAGTGGTGTTATGGGCGTATTCTGCTACGGACCGACACCTTCCGGCGTCCGCAGAAACGACAGATACGGAAGGCTCGTTGACTGATACGGAAACTACACCAACCCCGAGCGTATCGAGCGAGGCGGATACGCCGAGCGAGATAGCTACGGGCCGAGCTACGCGAGCGAGGCGTTAAGCCGAGCGAGCTAGCGAGACCGAGCTGCGACAGGATCCCACCCAGATTTCTTCTGGGGCCAAAATAGAAMGTCTAGCGKAAGGAGAGGAAGAAAGCGCAAGAGTGGTGGGACTCCCATTAAGCAAAGGTTAAGGGAGGGAATGGACAAGAAGAGGGAGGCAGGTGCGTACACTGGGTACGCGCCACTGCGGACCGCTCTTCTTATCCTTCCAGCGCGTATATCGAGAACCGGTCTTCTCGCCTTCACCCCGTGAATTGAACTATTCCAGGTGTCTTCTATGTGTTTTCCCTTTATAGGGGTATATTGGTATGCTGCGGCCGCCTCTCGGGATATTCTGGAATATCCTTCGTTCCAGCCTAGCAGCCGGTGGTAACCAGTTCTTCGTAGGTGGCAGCTCCTCCCAAATGTAAATAGATTGGAGTAGAGGCGCCATGCCCCTACTCCTTTTCTGGGGAGATAGGATTAGCGACCGGCGTTTGCCGATGCGCTGGACCAGAAGGCCATCTGCTCGCCGAGGCGGCCCGCCGTTTCAGATTTCGTTCACGTGGTATGACCACGGTCGATTCCTGATTGAGACCGCTTCTATTCGCTATGGCTTAGGTCATAGTAGTGAGTATGCTTCACTTCATCAGAGCAGGAGTGAGTTCCTGGTACTGATGAATGTGCTGCGCTCTGCCGGAGACTTTGAATTCAAGTCTCTGGTAAGATGGTGAACCGAGAGACCCTTCAAGGGGTCTTGACCAGATCCTCGAGTCCTGGTTGGCCCTCTCACCCATAAGTAGGTGTCTTCATACGTGTTTTCCCAGAATGGGTAGTTCAATATCTTCTATCTACACATGCTCCAAAGTTCGCCTTTCTGTACATGGGAAGAGAAAGTTAGCTGGGCCGGCAATAGGCCAAATTTCACAAATTGACCCACAAATATCATTGGGATGAAAATGCGATGTTTGGCGACATACGCGTCCACCAACAACACCTACAAAGGGGTGGTCATGCGATTAAAGCATGGCTAGCTTTGTAGTAGGGGACTAGCACTACAGTGCTGGGCGGCGGACTCACTTATGAGAATGCACCGGTGCATACGAGTCACACCAGTCCTTCTTGTCATACAATCGAATCACCATCATGAGCAAGGGATAGAGTCATCGAAGCGACTGAGATCAGGCAGGCATAATAGCACTCACTATACCGAGCGATGCCAGACAGAGAGTCCTTTTTATGACATAACTGCCAAGCAATGCAGGGAGAGTCCCCCTTTTTTTGTGGGCCTAGTCCTGCTGAGCCGCCCCTCCTTCCCCTCGGTCCCAGCGGTGACGTCGGACCCACCAACCGCTTCTTCGGAGAACTCCCCCCTGAACTCTAGCCCCGTCCTTAGGTCGTAGGCTAGAAAAAAATATCACAAAAATTGAAAGGTTAGGATTATCGCTATCGCTAAGCCGGTCGTACTGCTTTCGCGTATGACTCGGCATACCGGGTCCTAGCTGCTTTCACTTCCCGCCGGCCGCACACATGTTGACTCTGACTAGATTCGATCGAGCCCTACCCGCTAGCGGATATTCGCCCTTCTTGATATTCACCCGCCTTCCTTCCCCACCGCCTTGAAGCATGCGATGAATGAGAATGACAGGCATGTTGAATTCTAAAGAACGAAGTAATTTCACAGAAGAACAAAGGCTAGTGAGGTTACTGTAGTAAGATTAGCTCCGGCGGGATTATGCTATCTAAAAGCGAAGGTCGATGGTGTCGCCGGCAAGCAAATACCGGGAGAGCCCACTCTAACCCGGGGCCCATTTCTCGTATCCGAGAAAGCCTGTTTTGAACAGGTTTTAGACGAGCGAGTTTGATGAATCTATCATCCGCGACCCGTTTTCCCAAGATCTGAATGAGAATCTCTCGAATGACACAATCAAAACAGGCATGTCCATCCGGTAAAAAAAGTGCTTTTGATCATTCGGAGCATCCGCATCCTTTTCCTAGGGCCTGAACCTATGTTAATAGTACAGTCAGATTCTCCCCAACAATCTCTAGGTCATCCTATCAGGACCCCGAGAAAAAGTGATCCATCGATGG
>Contig136+21559
CGGGATATTGGGCTTTTGCGGGCATTCGGCCTTGCGGGGAGTACTKGATATCTGGAGGGCGACTTCTGACCTTATCCGAGCCTATTACGGGCCTCTTTCGGGGGGTCTTTTACGGTACATTCCGGAAGAGCCTTTCCGCCTTTACAGACGCATTCGGGCTTGCCCTAAGATGGAACACCTTGGGGCACTATACCTGGGTAACCTTTGGGGTCCGGGGGACTTCAGGCCACTTAGGGACATTTGGGGACATCTCGGTAATCCGGGGACGGTGGTTATCCACTTTGCGGGTCTGGAGGGAGGAAAGGGCGCAGCGGTTGTTAAGGCAGGTTTCCACCAGGGAACAGCTTGCGCATCTGGCTAAGGCGTTCAGGCGCGGAAGGAGAAGAATAAATGATAAGAACAAGTTAAGGCAAATTTAAGGCGAGCTGATGTTTAGGAAAGGAAGCCACCAAAGGTCGCTGGACAATGGGTGGGGTGGACGCCTTTCTCTAGGGATTTTGATCCTAGTTCTTTGGAGGCGTCGTTCAAAGTTAAAGACTCTGCGGTTGCTTGGGTAGGATAGGGCTCAAGGTAGAGATGGGCTAAGCCGGAAAGCCTTAGTTGAGGGTAGCAATATCAAACCTCACTAGCTTCTGGGACCAGGTAGAAACGGTCGCTGCTTCGACGGATGGTCTAGAAAGATGGGACCACCCACCCTAAGAGAAGCGAGGTGAGGGGAWGAGCAAACACAGMTAAAGATGATATAGTTACCTTGAAAGGACGTTACTTCAAGGGCCAGTAATGGCAAGAACAACCAATCGAAATAAACGAGCAGCCGTCGATAGGTCGCTCACAGGCCTAGTCACCCGAAGGCGCGCGATTTCATCTCCTGCAGTCATCGAATTTAATTAGGAGCGGAAGAGGGGGTGAGTGTCGAGTATCCCATCCGATCCGTGCAGCGTGCCAGAGGGGCGAATGAGAGGGGGCCGGCCAACGGCAGCCCGATCTGTCCGTGTCAATTAGGGAGAGTCCCGACCAGGTAAGGGTCGGCCGAAGGGCGGCAGCCTCCCCCACGTTGGGGAGCCGATAGCACGCGGCAAAGCTCATGTGGTATGGCGGAACGTCCAGCTACTCCTATAGGCCGGGCCCGCGTCCAGAGCTGGTTTATCACCTACATGCCCGAAAAACATAGGGAGGCGGCACTAAGGAGAAAGCCGAGACCGAGTAATTTCTGGTGAGCACAGGGTTTTCAGTGTTTCCCTGCACGAGAAACAGTCGGCTCTTCATCGGCACGGAGCTTACCCAAGGGACGGACCAGGGTTGGAACCCGGTGGATGCGGGCCTCCCAAAAAGAGGGCCACGCAGTAGCAGTAGCTTGAGAGGAGTTTTACGCTAAGAGAGCAGGGGAGCAGGGTAGTGTGGATTTTCTATGAAATTTGAGACGAAGAAAGGAAAAAGGATTAGATGGAAAGATTAATCAAATGGCTCMCGGCCTATCAACCGRACAAATTAGAACGGGAATTGGGTCGATAGCCTTGCTGAATGAAACGGCTAAGCTCATTAAAGAGGGTAAGTGCCCGTTGCGACGGATTAGGATACCAAAGCCGAACAAGCCGAAGGAAACCCGCCCCCCTAGCAGCTGCCCCCGTCCCTGATCCTAGCAGCGCCTGATCAGGTAGGGACAGGGCCTGACTCAGCATCTACTCGGGTTTTCCGAGAAAAGACCGCTGCCACACAAAAAACACTACGATAGAAGGTTGATTTCGTTGAAGCCACATTGGCCTTCTACCCCAGACGATTCACCGATAACCCGGAATACCAGAGGTCCGCCGATCCAAATTATATTAAACTAGAGTTATATTTCCAAACTAGATTAAATTAGGGTTCTATTTCACAAGAGTTTACCAAATGTTGAGATTCTGGTCTTGCTCATGAGGTGGCGGGCGAAAGCCGGTTCGATTCCGGCCGTGAGCTGGTGGTAGAAGAAAAAAGAGAAGTATGACCATGAAAAAATCCATGTTACGAAGGTTCATCTTAATAACACTCAATCATCTAGAGAAGGAAGGAAGACAACACGTTATACCAAACCTTATAATTGATAGATTAATCTCTCTGTTCGAATGCAAATCCATCATTGTTTCTAAAGAGAAGCACAATGACGGTGGATTCCATATGCACATAGGGTTGTTCAATGAAACCGCGAGCGGCTACCAAAATAATACGTGGAACATTTCCGGAATTCGAAGGCAGCCATGTAAAATTCCATAAGGGTTGGGATACGATTTGCAACTACTTGCTAAAAGAAGACAAGAATCCAGTGGTCTGGGGAGTCGAGAGCTTGGACCAAATTCGTTCACGCAGTCGTGCTTACGCGAATAAACGGAGAAAGCGCACAAAAGAAGCCTCATCCACCTATTGTGAAGTCTCATCCCCCTGTTATGAAGAAGCTTCATCTTCTTGTGAAGCCGTGAAGTCGGGAAATTGTATCCTCACACCCTTGTGAACCCCGAGTCACGAAGACCCTAGTGTTACTAATGTAGAGATTCGGTACAAAACTAATTGGTCAGAAGTGCTCAATGATGAAATATTGGGCCGTGTCTTATGAGTTATTTCGCTATCAGACATTTATTCGCAGACTTCATCTGTGAAAGAATTGGTATAACCCAATTTATGTCACGGGTTCCGATCGGGACATTATTGGCACTGTTTAGGGCGGGAAGCCGCGAAGGCGTCGCATAAATGCCCTTTACATCTTCTCGCCACTAATAGTATTGTCCCTCATGACCCTAATAGTCAATTTTATAGCCTCAGAAAATTTCATTGATTCATTACAAATTATTATTGAGGGTATTAGATAATTTTCGAACGGAATTAATTATGCCTTCAGTCCCGCCGCAGCCAGAAAGTACGGAACATCATAATATTGTGGAGGAAGCAGGTGCCGTATTCGCCGTTGGTGTAATGTTAGTCATTATTGTTACTATTGCAGTAATTTCCTCTAGCAAAAACCCGGAAGGACATTATTGGGTGTCAATTTGGGTTTAAACCCCACTTCCCTAGGCTGCGACCTAGGCATGTAGTTCCGATCGGAACATCCGCTTTGGTTGAACCTTCAGTCCCTGAAGCTACCGATAAGTAGCCTATTTCTCCATAGACGAAATTATAGCTAGGTGAGTGTTTCCGTGGTAACGCAAGCGCCCGCAAAACTACTTGCTGCACGTTAGTTCCGCTCCGCTCTGTCTCGCTGGAGCCACGATAGCTTCGATACGGAATGATCAGCAAAAGAATCAAGTTACGAGGGGAGGTCAGTAATTCCACTTCCATGTCAGCCATAGGTCAGTCTATGTGTCATAGAGAGTCATTTATCACTCG
>Contig137+212641
TACTCATTGGGTGGGATCCTCCCTCTTGCCATGGATCAAACCTGCTGCCGAGAACAGCAGTTTCTCAACGAGGTTCATGAAACCGTCGGCTGCTATCCGTGCGTTCCAGAAGACGAAGGAGAAGGCCGGGGCGCGTAGCGCTTTCCCGGCTCCGCCGTGTCAAATTGTGTAAAATTCCAGCAACCACCGAACTCCGACCCATTGCTGCCCAATACTATGGAAGACCGAATGACACCGGCCTGAAGCCGTGTGAACAGTCCAAGAATGCACGGCTCGTAGACTTGCTCTAGGGCGCCGGCTTTTTATGGGCTCTTTGGACCATTCTGTCAAGGTCAGTTAGTATGGTCAGAGTCCTCCATTGACCCGGGGCCTAGCTTAGCCTTGGGGCCGCCGCAAAAAAGTCGCTCTCGCGAGACGTACATCTGTCTTTGCGCATTGTTCAGCCGTTTCGGCTGAAATGAGAATCTACTTTCTCGGCATCGCTCTTAGGGCCTACGCGCTTCCCGGCCTTCCCCGCCCCGGGTTCTTCCCTGTAGGGGGACGGGGTGACTAACGTGGGCACTACGTGCCTATACACTAACCTGGTGTACTTGAAAAGCCCGGAAAGCGCGTGGCCGCGCTTTCCGGAGATAATATCCTGCGCCGGAGCGCCACTTATAAACTTGAAAGCCGGACCGCTTTAGGTTCACTGGCTTCGCCCCGCTTTAGCGAGGGCGGAGCGGGGAAGCGCCTATCGGCGCTTCCCCCGCGGGCGTAGCGCTTTCTCCGCCGGGATGATGATTTTGAGCATCCAATCGAATTTACTCGTGGTCATGTTGGTGTTTACCCGGGATTTTGAGCATCCAATCGAATCTCCTCCAACCTTTGGCCGAGAAGTGGTCATGTTGGTGTTTACCCGGGATTTTGAGCATCCAATCGAATTTCCKCCAACCTTTGGCCGAGAAGTGGTCATGTTGGTGGGATTTTTAGTAGGTTTTTGAGCAAATTATTGTATTTCCTGTGGTTACGTGCGGTGCAAGTTTCCACTACTTCTAGTGTTTTGGCCGATTCTTCATCTTGGAGGCGCCTTCGGGTCGGGGTCGACCTGCCTGTAGAGGGATAGGGCCGGGGGAGCAGGATAGGGGACCGTTGACAAGGAGGGGGCCCGATTTCCGGGGGACACCTTGAAAAGGGCCGGCGATACGCGCCACGCCTATAAGACACGTAGCTCGGCAAGCAGGTACTGATTTTACACTCCCCCGGAAGGCGGATCCGCACAGGCAGGAGTACACCTCAGAGTCAGCCCGGGATCGACATTCCACTTCGTTATCGGTCGGACACTCCTGACTAGGGCCGGTGAAGGGATATAGAAAGCCTAGCCTTGGTAAGGCCGATGAGCCCAATGTTCATCACAGTTTGCCGGTCTAATTTATTGGTCTGGTCTTTTCCGAAATTTCTGGTTATCCGTATGTGGGCTATAGCTGGATAGCCGCCCGGACTACTGGCACCTTATCCATCTACTCAATAATTGGACCAACCATGGAAATTAGACAACTTCTTGAGTTAATACTTACTAAATTAAAGGCGCCGAAGGCGAGAAAGCGCGTAGCGGCCCGCCGGGTAGGCGGAAGCCGGGGTAAAACTAAGCCGTTTTACCCGGCTTCCCGCCTTAATTGGTCTATCAGATCCACGGAGGATCTCAAGATCCAAATCGCTTCAAAAAATTGTCATTTTGGCCTTCATTGCCTGCTGGCTTTAGGTACTACGCCCCAACCTCATCCTTCGGTCGAGGCGGCTTACAGCGCCCTCTCCCTAGCGGTCGAGTTCCGGTCGAGTGCTCAACAAATACTGAATCTTCGTAGATAGATGCCAATTCTTCAAAACGCCTTCGAGGGCTAGCCTCCTGGGCAATGGTTATTCAGGCAGTAAACTCTTAGCGGGCGGGCGAGCTACGCGCCCCAAAAAGCCTTTCAATTACTGAAGTGGGTTATTGTGGCCGGGAAAGCGCGTAGCGCTCCGGCGCGTAGCGATGGGCAGTGGAGGGCGGCCGGTTCGCTGTGCATTGAAACTTCCCTGAATATTATCGTAGTTCGGATTCGGAAAGGGATAACACGAAGCGAGCTTCGCTTGCTATTCTCGCTCTTACCTATCGTTCGTTCTCATCCTTGCGATTCCCATCTCTTATTTGACCTTATTACGAGTTACTAGGAGCAAAGATAGAAGCGCCTTTTACATCTGTTTTTTAATGGGCTCACATGATCCTGTCGGCCCTCGAACTCCGGATACGCTAAGCTATACTATTGGTGTTTGCCTTATTTTGACTAGCGTTCTGGTTATTGTAGCCGATGCGGTTCTCTATTGCTAACACGTAGCTGTGACAGATGCTTGATACTAATGCTAGCTTCTCTTTTAAAGCCTCGAATTTTCGCATCGGCGCGCGATTCTGAAAGTCATCATAGAAGAATATGATTCCGGTGGAATCTGGGCGCGCTTTCCACTAGCTAGGAGCACGTACCGGAAACCTACTTTAGCTCCGAGCATCCTTAGATTCTTATGATGGTACTTCGAGTTAGTCCAGTAGGTCACTCTTCTTTCAGAGGGGATTGAAATGCTCCGCTCCTATGTTGGTCCGTCGATCCAAGTTAGATTTGAAAGCTTCAAGTGCAATGGTTCCCACTGTTGCTGAGACCTTTGTAAGGTCAACATGAGCTGCGGATGCCCGCCGAGCCACGGAAACGGGCTCGTAGTGAAAGTTTATTGACTGAATATCCGGATATCCGGGTGTGGTTGAAGACGAAGCCGATAGGCTTTAAGCGGGTGCGTGCCTATCGGCACGCGGGCAGACGCGGGGGCCGAAGGCCGAGGCCCGAAGGCCTTCTAGTCCCGGAGCCGGGCGCGTACTTTCCCCTCCCGGAAAACCTTTAGGCACTCGACGAACCCGGCAAGGGGTCGAGTGTCCGGAGGCACACCGATAGGCACGCGGGTCGAAGACTAGATAGGCGGCTGGACGCGCGGGGCACAGAAACGAAAATCACGGGAAAACTCGACCAACCACTCGAAAAGACTGATTGGATATGGGGGCGAATCAATGGCTTTGATAGCGCCGGGGCGGCACCGGATAGAGAAGGAAAACAGAGACCGGGATCGAGAATTAGAAAAGAGGATCAGCAAATTCACGAGTATCAGAGGTTCAACAAGAATAGACGGATTCACAAGAATAGAAGAAACGAATAGGTAGAATAATTAGTAAAAAGATAAAGCTGATATCCATCCAGTCAGGATGAGAGGGAAGGGATCCTCGTGAGGCAATGGCTGGTACTTCCCCCATTGATGCTTGCATACGACCTTATCAGCTCGCCCACTGATAGATCCTAGAGCAATAGGTAGGACCTCGTATTATTGACTCAGAATCGAGAGCTTATTTAGGTAACGGATAATTCGGTTTATCGGAAGGCCTAGGAAGCATATGTGGAATCTGGGTGCACGGAAACCTGAACACACATCCTTGTTAAACCTTTTGTGGCGCGTAGCGCCCCGCTCCGCCCTGTTCTATCTTATATCAGTAAGACCTGCTGAGTTGCTGCACCAGTTGGACCCATCTTGGTAAGGTCTGTTATCGAAAATTACCTTGCGTAAGCGGAGGTAGTTATTTACCCCAAGGGCAATAACTACCGAAGCGATTTAATCACCTCTTCCCGATTCCTTCAATTCTGGTAGTAGGTTAAGTTGAGTTCGATCCTAGTGGCCACCCCGAGTTGGCCAATGGCCTGCCGTGGCTGAGGGGGAAGGGGAAGGGGGAGGGTCGGAATGGCCGAGCATTTGGGACTTACTGAGTGTCGGGGGAATAGACTAAAAGCAAAACCAAACTGATAGTTGGTAGCATGAACAAAGAGTAATTAAGCTCTGCGGTCCAACTACTTACTCATTCCCCCCCGGGAATTCCTTAGCGAGCTTTATAGGCGCGCCAAGGAGAAAGTCGACGACGGACGAAAAAATCAAAGCTGTATGACTTGTGGGATATCGGGAGTATTGAGAATGGATTCTGGAAGACTATAAAGAAGCCCTCGATTCTTCCTTATTTCGCCACCCGCCCGTCCACCCGACGTTCCGCCGTCGGATTCCTATGATGCCGATTCCTCTTTCGCCAGCATCAGAAACCTGAAAATTATTGGGATCGGTCCTCGTAATATTCAGACCGAAGAGGATATCGGCGATGATCTGCCAACTACGCCGCGTCTCCCCGGGCAACCGAAGACGGAGAAGACTCTTCGGATGATTAGTGGCGGCAGGGGCCAAACGGAGAACGCCGAGCTTCACCTGTCACAAACTCCCATTAATATCAAACACCTGGATTTACCAAGAAACAAAAGCCTTTGAATTGAAAATCAATCGACCGTTACCACCCCATCTTACCATTCATAAGCCACAGCTTACTTCGACCTTCCTTATTTTCCATAGAATCGGAGGGGCGTCCTTAGCCACTATGTTGTTGGTTAGTCTTTCTTTCCTGAAAGTAGGTCATCTTAGCCTTACTTTTGAGAATTATTACTAAGATGCTTTCTACTCGACAAACAATTTTCATTGGTTCGTTCCAAGCTTAGTCAATTTCGCTTTCTTAGCTCTGTGCTATCATCTAAGTAATGGAGTTCGTCATTCATGGTGGGATTCAGGTTTTCTTCTAGATCTATCTCAAGTGTATACTTCTGGAATTCTGATGTTATTCTGTGCAGCTCGTTTAGCTTCATCGAACCTTCTCTGATTCTCTTTCTCGTAAGCGCGGGGAGCGAGCCAACTCCCCCCTTGTTCGTCTGAAGTGAGCAAGGACCCGAATCCTTTTCCATAAGGTGTAATGATGGTTGTATATGCGTCATTTTAGTCCGTACAGCACAGTCGTTCGTCAGCCGCGTATAGGGGAATGAGATAGCAGGCAGAACCAGCCTAGCCCATTTGGCCCGCATGACATTTGTTCTGCGGGTTCGTGAATGTGTTTTTCAATCCAATTTAACTCGTTAGGACCGTACCGTTTCAATGAATCACGGTCGGTAAGGGCTACATGTAAGAAAAGCTCTATGTAGCCCCTTTTAATTATTATTGCCGGGCCGCCTACCCACATTACTCAGTAAGTTTCGAGTAGGCATAATAAGAATGGCAAAGTCAAGCAGAAGGGCACCAAAGAGAATCTGGAATGGGATTTGAAGCGAAAGGGCACCGAGGATGATCTATAATGGTATCTCGGCACCCATGGAGAATGATAATGTAGAGGTGAACCCAGGCAACCCAAAAGCTACTAAGTCGAAGCTTTAGCTTTAGGAAGGAGAGTCCAGCGGAATTAGGAGAATAATGGTGTTGGCTCCCTTAGTTATCTCTCCGGGAGAAGTACCCATGTCCGAGTAGCCAGATGCTTCGCGTACCTCAGGCTGGCCGACGCTCATAGGATCTCGCTCATCCGGTCAACCCCAACCCTAATAATAGGCCTGGTGTCTACTCACAAGCCGTTCTGATCATAGATATTAATCCTTTTAAGATCAGTTGTACACCTAGGTTGATCTGTACTTCTTTCTGGCAAATACTTCGCGTTTTCCATCTAACTTCAAAGTTGGAATTGATGCTGGCGCTCTGGGATCGTGTGAGATCGCGGTATTGTTTAAGTAACCATTTAAAGTAAATCAAATCACCTTTGTGACATATTATATGCTGTTCATTCTCGACCTCCAAGGCATAGCATTTGGGAGCGATGCCCTGTTTAACGCGGTATTCCAGTTTCATTTTACTCAATTCCACATCCTTGTTGTGAAAAGGTTGATCTAAGCCAAATCTATGTCGATATAGTAGCCTAAAAATGTATTTGTACATATGAATTCGACCATAAGCAGTTATAGCAGCGGCCATCTAAACAGCAGCACTTGAGCATTTGTTCCGCCACTCACTAAACGTTACAGCATTGGAACTCCCTGATGACTGTTCATTGTCAAAGCTACTAATCCTTTGAGGTTACTCCGTGTAGCAGACCAGATAATACTTCTCGTTCAGAGCTTCAGCCATGCTGAATCTTCAGTTTTCCTTATGTATTCGAATTTCTCGAGATGAAAAATCTCATAGATATTACTGTAAGGCCTTATACTGAATTGTCCATATAGGGAGTTCATTATGATTTTGCGCCGATTTCAGCTTGTTTTCTTTTGGTATATACTTTCTTGATGAAATTGGGGAAGAGACTGTTTTTATTGTCTCTCAGATAGCCATGTTTCAATTCGATTTGATATCCGGCTAACTTGAGCTATTCGGTGAAGTATACACCATGGGATTTACCTGTAGGGAATATGCCGGGTGTTGGTTTTTGAATCGAAAAAGTATTTGTCTATTGTATCGGGACACTCAACAGAGGCTTCAACGAAGCCAAACAAGGTCTCAAGGTCGGAATCCCTCAAGTTACCACACCATCGACGCATCCCCACCCGGCATTGGTTCGGTCATAGCATAAGGATATAACGAGTTTATGTCATAATAATCTAAGTTTAGCTTGTAAACGAACTCGGTATGCCCCCCGTAATATCCACGTCGAATAAAGCTCTTGATTAGCTCGTGGTCTAAGGTCTTTGGATAGAAATGGGTCTGAAAGAAAGATCTTCATGGCCGGTCAAGCATTTGTTAATATCTACCTGATCCTTATCCCAATAGATCCTCTGAGCCTTTCTCAGTACTCCAGCTAGAATCAGTATATCCTGCCTCAAATATTCTGTAATCAAGTCTTGATATTCCTTGAGATTGTTTTTATTCAGGCTATCGTGGGATATTTTACCTTTACCGCCAAGCTGAGTACATAGTGTGTCCAGCCAATGAAGCAAGCTTCCCAGGAATCAGTTTCTCCGAATCTCTAATGGAAAATACTGGTGATTTTGACTCTTGCTTCTAAATAGCTATCTGATACATGTTATGTTCCCGGAGATTCCTGACTATTGAACAGGTGTTTCAATAGTAGTACACCATCGAATCAGGAGAGATTATGAAAGTATACATATTTGGCTTTGTACATCCTAGCATGAATACATAAAGTTTCGAAGAAGTCATCTAACATTCTGCGGCCGCAAAGCGCCTCGAAGCGTTGATTATGTATATTGAGAATCCTCACTGAAGAATATAACACTTTCACGATCTCTCTTATCAGTTCCATATTCTCCCGCGAACATGAAGCCTATGGCGTAAGGCACATACACCGAGTCAATTACAATAGTTTCAGTGTCGGAGGGACTGGTCATTTTATCAGGCTTGCAGGGTCTGATATAATTACCCTGCTCCTTCTTCTCAGACCCGCTTGTGCTATAGTGAGGGGTGCCAGGACTACCCGAATCTACACTTTCATTCCGGTTCGTGCTCGGCATACCTTTCCCTGGACTTATCACCTTAGCTCCAAGACTACCCGAATCTACATTATCATTCCGGTTCGTGCTCGACCCTTTCCCTGAACTTATCACCTGAGCTTCCAACAGTTCCCTGGGAAGTCGAATACCACATGTTGGTCGGGATCTCTTAGCTATCCGCCCAAACTAACTTTTTCAACTCTCAAACCAGATGGTACTCGGCGTGGTCCCAGCTCGTTTATCTACGTAGTAAACTCTGACAGAAACCCCATAGAGCTTGCAGTGTTTGTAGGATTCACTCTTGTATACCATCAGCTTCTACAGGGCATTTCCCCATTCATATCCCGAGATCGATGTACCTAAGGGAACGGTTATCAGGCCTGGATGATGCCCATCGCTCACTCAATACTGGAGAATCGACAGAGGAGTCAAAGGTATAAGCGTAGGTGAATCTCTCCACCTTCTGACCCGGATATAGCTCACAGATCCTCAATAGTATTATCAATGCTATCACTATGACAGATACATATGTAGATAATATGTACGGGATAAAGTCTATGTACCCATTCTAAATGGATTCCCTATCTTGAACACTCTCACCAAAAGGAATCCTCTTTAATTCACTTGAAATTCTGCTGTACATGGAATAATCTAGAATAGCAGCCTGTGGCTAGGGTGGGTACTGTAACGACGCACAAGCATCATACCCACCCCTGGTAATTGATGTATATATATATATCTATTTTTGCTTTTTTTCATCGGAAATGTTACAATTTGGATCGTTCGACATTCCTTGGGATCTGATCAATAGGTATTACTAACCCTTCCCGCAGAGTTCTATCACGTATTTTTCATAGGCGGATTGATTAATGATTCAGTAGGGCGGAAATCTTTCCAGGAGATATTCGAAGTGTTTTAGTGTAATAGGATCACCAACCTAGTGATAAGTTTTTTAAGGTAACTTATAATTACTGGATATCAGGCTCCGAGGATTCAGAATGTAAGCAGGTTTTGTCTTGACTATCTATTTGTAAATACGCATACTTGATTCGATTAAACGGCTTATGATGTCATACTCCTTGGAAGGTGATTGAAGGGCGGGAGTACCAAGGGAGAGCCATGTAAGAAGGATAATGTTTATGTATGAAGCTAGTATTTATGAACATATTGGGAGAACCTTTTCCTTTGAACCTCTCCGTATACAAGCGACCAAGACGCTGCGTTGAGCCGAAGGCGGCACGAAGTTCCGGACCAGAATATCTATACGTGGGGCTTGTTGGGGTCCGCCTTCAGGACTGACTATTGAAAGCGCGTAATTCGGAAATACGATAAGCACCGGAAAGGCCCTAGCTTCCAAGGACCTCGATTCTTCCCATCCAGACTCAAACTCTCCCATGACCATCCCAGAGAAATGAGTCAAGCGCATGACGGGCATTCCCTTGCTTCCATCATCGAGGTCCAAGGATTCGGCGGTTATGGCAACCTACCTACCTTCCCGTTCGGCGGACTTCGTCATACCCCTTTTGTCTTTGGTGCCCCTTAGCCTTCTTTGTGCTCTGCCCTCATCAATAACTGTATGGTACATAAAAGGATTCGGCGCAAAAATAAGGTATGATCAGAGAGCACTAGAGACAATCAGAGAGTGGAAGGCGCGCTGTTCCCATGCAGCAAGGTGCGCTCGAGAGATCCTTTGAAGGCATAAAGAAAAGTAAGAACAAACACACCATCGACATGCTGAGTCTCAAGCAAGAAGGAGGGCATGAGTAGACTAGCCTTGTTCACAATAGGTTACATGTACAGGCAGGCAGGATACCTTCTCCTAGTGCTCGGCGAGTGGTTCGTTCTGGCAGTCCTATGAGAAGGTACAGCTCGGCGATGAGCAAGATGAGAGTTGTGCAGCACTACATGGGTAACAGAGGAGCTAGGCTATCGAGTGCTTTGTCAGGTCCGCAGACCACCTTCTGATGTTTCATTCTTTCCCCGTACAGATCTGGAATCTAAAATTCCATCGGCGCGTCATCAACTGCAAACTAAGCTCTTTACTTCTTATTCTGATGATGACGCGGTTTGGTTTTCTCACCAAACCGTTCTTTAATGAAGGTTTATAGCATCATTCGAGTGAATACGGATCGAAATAGTGAAAACATAAGCTTGTGAAATAGCCACCCCTGATTCCGAACCAGTTAATGCGAAGACTATCGAAAGAGAAGCGAGATGCGCTAAGAACAGAAGACCCCTCATAGATAGCATAGTCCGAGCAAAGCCACTTAAAATCTTGACTAAACTATGACCAGCCATCATATTGGCAAATAACCGTATTCCTAAGCTTAAGGCGCAAAAACCATAAGGTATTAACTCCAAAAGGACTGGGAAAGGTGCTAACGGCAAGGGTACTCCTGGCGGTAGAAAGAAACTGGGAAAAGGAAGCCCATTCGTTCGAACACCCACTATAGTGATTCCGAGGGAAAGAGAGAAGGAAAGACCCAGAGTAATGATAAAATGACTTGTCACTGTAAAGCTATAAGGGATCATACCTTGCAGATTACAAAAAAGGGGAAAGGTAAAAGTAACGAATATCAGGGGAAAAAACTTTTCTTTCGAAACACCACTAATCTATTCGTTCACCAAGTTAGGCACAAAATCATGAATCATTTCCACCAAGGATTGCCGAGCATTTGGTACTAAGTGTCCTCCATTCAGGGTCACCAGAGAAACTAAAAGCAGTACTAAACTTATAGTTGGTAGCATGAACAAAGAGGAATTGGTAAATGAAAGGTACAAGTTTCCTATATGAATAGGGATTAATGGGATAATGGCAAATTGTTCCGGTGGACTGTAAGCCATGAGGAATTGAAAGGGTTTGTACTTCGATACTAATGGTAGTTTGTAACTCTTGGGTGAAACTGCGGGGCGCTACCTTACCCGCACCCTTTGATGAAAGACGGGGAGAGCGCGAAGAATTTGAAAAGGAAGAAGTACGAAATCAAGCGGCACCGTGCGTGGTTGGTAGGCCGCCCTTTAGGGCGCGGGGCGCTACGCGCCCACATAAAACTAGCGTTTTGCCGCCCTTCCTCGGCCTATCGGCACCCCGTATTGGGTAGAGAGGGCCACAAAGATACCTCAATTTGTATCAACCAACACAGCACAGTGGTAATAAGGGAGGAGCTTTCTGAAAGGGGGCTGGGTGGCCTGCCGGCACATATAAATGCGAGCAGCTGCCCGGGGCCGAAGGCCTAAAGGCCGCCTTCGGCCACAAAATACCTACGCTCTTATTTTCTGCGAATTCTGATCATGAATTTGAATCAATGGCGTTTTAACCAAAATCACTCTCTCTAAAGTAAAGTAATTTCACGTCTATATACGAAGATTTTTAGCGGTTTCGCGCTACGCGCTTACCTCGGTCCCCCCGCATTCAACATTAAACCGAGTGCCCCCGCTTTCATGAAAGTCCAAATAGGCCGCTTTCATGTCCTAGAATAGATAGGTACCTATCTATTATAGGTTATAGGGGCGAGCGTTAGCGAGCCAGGCGGCTTCCCGCCTTCGGCGGCCTAAGTGGATGAATAGAAGGGAGAGAGATAGCCCCATACATAAGGATGTCGGTAGAGCCATAATAGAGTAAGGCCACAACAAACCTTTGAGGGTGCCTATCGCTGAACCTTCCGCCTTGCGCCCACAATAGAGCGGGGGCGTGTGCTCTACTTCGCTAACCATGAATAAAGATTCTCTGCTTCGCTTCGCTTTGCTTCGCAAACAAAGACTTCAACTTTCAGTGATCACATCTTACTGTGACCACATCGTCAAAGGGAGCCATCGATGGCCGAAGGCGGAGGCCGCTTCGGCCTCCGGTTTCCCGTGTTTTTGAGCATTCCACGATTTCTAGGTTAGAAGCCCTCGAAAAAGGCCACCCTCGATGGTTTCCCCTTTGTGGTTTTCGAAGCCCATTTACCGATTCTTAAGCCAAATGACCGTTTCGAAAAAGCCCTCGATGGTTTCCCGGGTTTTCGAAGCCCATTTACCGATTCTTAAGCCAAATGACCTGCAAACCTCGATGGTCGGGTTTTTCGACCATTTACCGATTCTTAAGCCAAATGACCTCGAAAAAGGGAGACATCGATGGTTTCCCCTTTGACGGGGTTTTCGACCCCGTTTCGAAAAAGTGACCCATCGATGGCCGAAGGCACTCGGCCGCTAGGCCGAGGGGACCAAGGCACTCGGCCGCTAGGCCGAAGGGCCGAAGACAGGGAAGACGTAAGGCTTCGCGGGTCGGCCCCATATGTTTCAATTTGAGAGCAAGCAGCCAGGGTTAAATCAGAACCTTGAAAAACACGGGAATTTTCACGGAACGGCCCTTCCGGGCACATGGTATCGCAAATAGGGACGAGGGCTTTTTAGTTGGTGTGCTGCACGCCAACTGGAGTTCGGTTGGGGTTACCTTATCTGGAGTAAGGATATCTCTGGTTTGGTTGAATTCAATTCCGGGTTCTCCATTATTCCTGTTTCCTCTTCTCGCTGGTTGGTTTTCTCGGGTTACTTGTTAGTGTTTGGACATTGTTTCCCGAGTATCATGGCTGCTACATTGTCCGATAGTGGTACTCCGTTGAGTTCTGATCACATTGGGGACCGATCAGCCTTTGTCGCCTCCCATGGTGCTTCTGGTAGTTCACGTGGTGGTCGCGATTCTAGGTGGAGCGGTCGTACTGGAGGCCGTAAATCTCTACAGTGTACTCATTGTGGCCGTAAGAATCACTCAGTGAATTCTTGTTGGGATCTACATGGAAAACCCTCTGGTTTAGCCTCCCATCAGATCTCATCACAGGAGGATATCTCTTTATCATCTGGACCATCTTCTACCCCTGGCCAGGCACTTGATTCTGATATGATTGCTATATCGAGAGATGAGTATGCTCCGTTTTTAGCCTATAAGCGGGCCATTCCCTCATCCACGGCTACTCTTGCTCAGTCAGGTACTGCATCTAACTGTCTTTTATCCTCCACTCACGATCCGTGGGTCATCGATTCTGGCGCAACAGAACATATGACTGGTTCGTCTCATACCCTATCTGATCCGATTATCATCCTGTTGACTCACCCTAGAGTGTTACACTTGCTAACGGTTCCCTAGCTAAAGTGGAAGGCTCGGGAAACGGAGTCCTGATCTTTCATTATTATCTGGTTCTACTAACTGGCTTCCGTTTTTTTCCTACAAACTGTGTGTATATTTCAGGATCTCGAGACGAAACGGATGATTGGTATGGGGCATGAAGTTGGTAGCCTTTATTATCTGGACTTTGCACCTATTTCTCCTCCTCGAGCACTCCAGTCCTCATTATCTCCCTTTCAATGGCCGGTCATCCTTCTTTTTCTATCTTGAAACGTCGTCTTCGTCATGTGTCGTCTTTCCATTGTGAGGCTTGTCAACTTAGCAAGCATCATCGTGTGTCATTTCCGTCTAGAGTTACCAATCGAGTTTCTAGTCCTTTTGAGTTAGTTCATTCCGATGTTCTTTCACTATTTTGTGACTTTTGTGGCTTGATGAAAAAACGATCTGAGTTATTCTCTATATCTCAGATTTTCCGTAGTGGGACGTCAAATTCGCATTTTGCGTTCTGACGATGCCAAAGAGTATGAATCGAATTCTTTTGCTACTTATTTGTCTGACAAAGGCATTGTTCACCAAACATCTTGCGTTCACACTCCACAACAGAATGGTGTGGCTGAGCATAAGAATCGTCATTTGTTAGAAGTTGCTCGAGCTCTCTTGTTTAACATGCATGTCCCCAAACTTAGAGTGATTTAGTTCTAACTTCATGTTATCTTATTAATAGGATGCCCTTCCTCTGCCCTAGATGGAGCATATACTCACTCCATATTCTTTCCTTCATCCCCTCTATTTTCCTTACCAGATGTGTCTGTTATGTTCACAACCTCGGTCCGGGCTTTGATAAGCTCGATCCTCGTGCGTGTCTTTCTGGTTTATTCTCGAACCCGAAAAGGTTCTCGTTGTTATAGTCCGGTTCTTCGGCGGTACTTTACCAGTGCTGATGTCACCTTTGTTGAGTCTACATCATCTTTTTCAGATGTCCGTTCTCCTGGTGATTCTACTCTTGAGTCATTTACCTCATCCATTCCGCTTCCTGTTCTGAGTATCTTACCAGCCCCACCTCATCCTCTTTCATCTTCTCGTCCAGAGTCTCTGCCACCACGTTCTACAGCTCCTTTACAGGTTTACACACGTCGCTTGCGGCCACCGGCTCCTGTGCCTCAACCGTCTTCAGATCCGGTTCCACCAGACTCATTGTCTATTGCTCTCCGGAAAGGTACACGTTCTTGTGTCACCAAACATCCCTGTTTCATTTCATTAGTCACTCCTGGCTCGATGGGCTTAAGGATAGGGAACTCTCGTCATTCAGAAAGAATTTCCTTCTCGGATCAAGGGATTCCTATTCAGCGGATTCGGTATCTGATGGTGAGGCCTATGATGTGCCGGAAGGAATGATTAATGACAGAAGGAATCACCAACCAGAAAGAAATAAAAGTGACGAAGCCCTTAACTCCGCAACTGCCTTCGGGCGAGGTAATGACCCCCTGCTGACCACCAACAAAGGAGTAGACTATCCAACCAGAAAGAAATGTCGCTGACGGCACGGAACAAGTCGATCGGCAACTACTCGCTTCGATCCGAGAGTCACGAAGGAAAGAGAGACTCTACAACTAGAAATAAGTACTTGAATGCTGAATGCTATGAGTCGAGAGAAAAAGAATTACTAGACAGAATGGCATTGACCAGATAGTTGTACACGAGAGAATGACTATCACCAACCAACAATATGATACAATAAGGCACTCCCTTGCCCCTCGGCAAACAACCACAGCCCCAAGCCCGTCCACTAGCTGCTTAAAGTCTATCCATTGGCCAAAAAGAGGATCAGTTTGATCATAAAACCTTTGCTTACGCTTCGAGATACCCTTCGGTAGGTAAAGAAACTGAATCCCGATTCCGGATCAAATCATTCAATTTTTGGCAGTCAAAAAAGATATAGACTCTCAAACCAGAAGTACGATCCGACACGAGCTTGCCCTTCGACAAGCAAGCAATGCCCACCAGCGCGCACTGGCTCACTAAGTAAATACTTAGCCGGGTCGGACCGAGGGACTGACCCGACCCTACCGAAGGAGCCAAACCGAGAGTCCTAGACTTGTCCACCGGCCCTCTGGATTCTGTTCTAGACTTACCAATCTTGGCTAGCTTGTTTTCTGGCGCTAAGCCCTTATCTTATCTACACCTTTGGCTAATAGTTCAATTCAATTCTTCAATCATTCCGGTCGGTAAGGCAGCCAGTCAGCAGTCAGGTTGAGATGAGCAAGGACGAAACGAAAGCGAAGAAGAAAGCGGAAGGCTGTTCTAGTTTCAGACTGGAATAAGGAATGAAAGTCAGACCGTACTAAGAAAAAGAAGCAGAAAGAATCAGGGCTAATTCCGACCTGCCAGTCATATGAGCGAGTGGGCGGCTATGAGTTAGTTGGCTTACCTTTCTTTCATGATAGAGTCTCTAAGAGAGAATGCGACGGTTCCGCCTGAGTGGATTGAGGAAAGATTGACTCTTTGACTCATAATACCGCTCCGCTTCTATCGAACGTTTTCCTTGACTGAAGTGGTTGGGTGGCTTCCCGGTTGGCACTGGGGAATATGAACTGAAAGACGAGAACGATGAGACCTTTCTGAATCCTTATTGATTTGAGTTGAGTCACAGAGCTCTATATATTTCATAGGCAGCCCACTGAATCTTGTTAGTTATTATGGAGAGCCTTCTTTCATATTAAGGAGCAGCCTCTGTAAGGACCATAAGTATCCCTGGTTCTCTCTTTCTATTCTCAAGGGCCAATTTCTGGGAAAGAAGAATGAATCCGATTCCCATAGCGGACCTAAGGTCTTTCATTGAGTCAAGATAGTACAATACATACAAGTAAAGGGCTTAACTGAAAGAAAGACCCCTTACCTTAAGATCAAAACAGAAATACCATACCAGAAAGAGATAATCAAAGGATTTGATAGACAAATATACAACTACCATCGATGATATATTCTAAGACTCCGCGTCAACATTAGAATCGGCACGGAGATGAAAAACGGAAGAATCTATAAACAGCCGAGCTGACCCAACGAGCGTAAGCACAAAAGCCGAAGCGGCGAGCGGAGGTACCAAGACCGCAGCGAGCCAGAAGACCTGAGCCAGCTGACCTAACTGACCTACCTGAGATGCCAGAACCGAGCTCCGAGACTACAGTTGCCGAATCTAATTACTCAATCCGACGGATCAACCGTAATTGGCAGGGCCTCGACGGAGATGATGGATGGAACTCCTACTCTGATTATAGCTGCGATCTCTAAGCGGGATTTTCAGTCATCTATCCCTTCTCTTTCCTGAAGAACGAGTGGAAGTTTTGAACGAGTGTTGAGCGAGTGAAGTGCCCCATAAGCTATAAGGGCGAGCTATATGTAGAAATTCCGTGAGCAGCGATTGAACTGAACGTTCCAAGTGCATCCAGCAGGAATCGAACCTACGAATTTACCTCTTGTATACGTTGGGCGCTTTGCTTTAACCATTCCGCCATGGATGCAAAGATACTCAGCGAGTGAACTAGGTTTTGGTATTCGCTTCTATTTCATCCGTTAAAGGAGATTCGAGAAAAGATGGAATAGGAAAACGTGTTTCCAGAACGAACAAGATACGGGTTGAGAAGGGGGAGTTAGCAAAGTTAGACAAGATTGGAATGGGCGTAGGAGCATGTATTGATGTACCAGATCGGCTAATGCTCCCAGGTTGATGCGATGTATTCCACCAGTTGACTGAAGACTTTATTATTGGTACATCGATCGGTCCAGCACGGATTGAAATAGGAGCCGGTTCGACAGGAAACCTTTGAAAACGCAGTGCACCCAGGTGAATAAGAAACGAAATGAATACAGAGGTTAAACGAGCATCCCACACTCGAAAGGTGCCCCACATAGGTCTTCCCCGAAACCCCCCAGTCACTACGGTAAACGACGTAGAAAAAGCACCCCGCAAAGAAAAAGGTAATGTTTTGTTAATAGGAACAAGAGAGTGTTTATAGCCTATGCGATATAAACAAGAATACTCATCCGAACCGCAGGAACATGTACATACGGAATACGAGAATTTCCATCTTGTTGAAGATCTAGTGGTGCACTTAAATGAATAGCCATCGCTGTTAAGAACAACCGAGATCCAATGAGAATTTGCGCGTAGCAGGCAGAAGGTCTTTGACATCRAAAAAGAAGGTTGTAATAATGAAACGGACATGTGAGGATTTGGTCCGCCGCTAGTGGAACAAGAAAGACATGGATCTATATTCAATACGCAATCAAAGGCCGAAAAAATCGAAGAATTCTCCTTGCTTTGTTTTCGTTCCGCTCGTGCGTGGCACTCCTTGCTCGCGGCCGGAAAAAAAGAAGTTCTATTAGGTTCTTCGATTTGTTCAGACAAGAAAAATCTTTGATCTCCTATGGGGCGATTGTGCTACGAAATTAGGCATTTGCAAAGTAGTCATGGAATTGGCTATAGATAGAAGTGAAATTAAAGAAAAGATATATATTCATTTTTATTAGCATCACCCTGCCATTCCCTTCGCAAGAGGGCTTCAGTCACTCTTTCCCGAAATTTTGTTTACTTTCTCTGTAGTAAAAGCTATTTAAACGATTCTCTCGGATTTCACGCTCAATTGAGATGATTTTATCCCGTTTCCTCGAACATTTCGCTTAATCGTTTCCCGGGATTCTCACTCTTTCTTCTTGTTGCAAGTCGTGGATGAGCCGCCCTATATTTTCATGGGCTTTTATAACTCGACGTGCCTGTTGTTCCATCTCGGACCAGATTTGATCCTGACTGATGGCTTCAGGAATAGGAATATTATTTTGGGGCGAGAATTTGAGTAGATTATAATGAAAAAGAAGGAAAGTCTTCTTATGTAAAATCGAAGCACAAGGCGCTCCGTAATAGAGTGAGTTCGCCAGACTACTCGAACGAATATAGATGGTATGAAAACCAAAATCAGAATGAGGAAGAAAAAGATATCGTGATGTAAGTCTATTATTCCTTGCATCGTAGGTGTTGCTGCGTATTGAGATCCTAATTGCCATGGTTCTGCTGCATCACAAGGAGCAATTATGAGGAATAGACATTCTAGAACAATCATTTTCTTTGGTTCATTCTTTGACTGCTCTGCTCTCCCAAAGAAAAAAGAGAGACTTGCTAATTTAGGAAAGGGATTTACCTTGGTTTTTCCAAGGATCGGGATGAAGTGAAGCTCGAACTAAACTTGACTAAACTAAATGAGAAAAGCCCTTTACAGACCAACTCGTGACACCGATTCTACCTAAGTGCCCGACTTGACATACATTGGATAGATGGTTTTGTAGAAAGCAAGAAATGAGATCTTGGGTCAAATCTCCCAAATCTCAACGAGAAGTCTGACAAGTATGCGCGATCATTGACATGGTTTCGGTCTTCTGCCATGCCTAGAGTGGACTTGATTCTCGGTTCACTAGGAGTTGATTGTCTTCTCTCTGCTCTTATCTTACGATGAATCGAAACCCGTAACTCAACTCTCTCGTCGTTAGGAGCGTGAGATTGGATCCTTCGGAGGGTCTGTCTCCGTTGGAAGGTCTGGCTTTCTTGTTTGTCGTAGGTCTGTGACATTGACCGTGTTTTTTTTTTGAATTTCTGTCACAGGGCCGATGCGGAAAGAGAATGCTTTGTTGAACGCTTTCACACTACCTATGCATTTCTTGGTCGAAGTTCTTCGGAACAATTGTCCGCTTGTCGATTCGTTGTTCTCTTACGATGCTTCGTGGAACCTGTGGTGGCAGAGCGTGGTAAACAGACAGTTACTGAGCAACCCGAGCATCTCACCTGGACGCTACGTACGAGTTTCGTGATTCGGGATCTCTTGAGCAAAAGTCTTGGGTCAAATCTCCCAACTATGTTTTTGATTTTCTTATGCTTTTCGCCCTATATGAAACGGATTTTCTCGAATTGGGGAGCTGGTTGCTACGAATGATAATCCGGTTCCTAACTTTGTGCAACCTCAATCTAACGTTCATCTCATGCCGATTCTCGAGATTCTTGGGGCGACGTTATTTGTGTGTGAACCGAGACATTGATTCCAGCTTCTTGTGACAGAACCTGGTAAGCTGACATGTTACTGGACAACCATCATAGAGCACGTTGACTCTACATATGCATTTTTATTGTTCGATTGTTGAAACGTGGAACAATTCCTCTGCCATCTAATAGCGTAGCGTATAGTAGTCATAAGCAACTCAAAAAGTTTAGCCAATCTCGATTCAAGTAAGCAATGTCCGCTAAAGGCAGACTTTATCAACTATACGAAACCGCCGAACCGTAAACTTCCTTCACCTTCAAGGAGACCTTACGACTGCTACGCTTAGCTTTTCCACTCCTTGAAGTGAAGAAGACTGTCTGGAGGATCAAAGAGAGGTCTCCCAGCCATCTAATCATTTCGAATCGAACGCTTTCCGAGCATCCTAGTCATAAGGTGGAGTTTTGCCTAGATCAGAATCCTTACTTCAATCCTCTCCTTACAGTCGAGCTTCTTCAATCCTTTGCGATAAAACTTTTCTTCCTTGGCCGGAAGATTCTATGCTCTCAAGCCCTTCCATCGATGAATGTACTTGCTACAAGCACTCTAATAAGCCTACCATTCCGATGCCATATAACAGCAATCCCTACCTACGCAGGGAATGAATTCATACTACCACACGCTCATTCAATCACTTCTTACCTTCGGGTTAACCAGCAAGGAAAGCTGTTAAAAAGCAGTACCTCTTTTCATGATCGAGTTGCTTCGACTCCACCTTGAATCGGTATTCAGTGGGGCTTCTGTGTACCCCTAAATATAAATAAGTTTTTGAAAAGAGKGAAAAGTCACTTTCTTCAGCACAAAGTTAGTTGATCGAGAAAGCGTGGGGAGGGCTAGTCCGGACAAGGCATCGCCGTTCCATTCAGTCTTAAGGTGAGCACATCTAATTCCTAGGATAAKTCCTTCTCCATTCGGAATGCTTTTTCCTAAGGAAGCCCTTCTAAACCTGCGAGTCTTTATCTTATAGCCAGCCTTACAAACAACCATAGTTGTACTGTGTTCGCCGACTTTCTCAAGCATAGATCCACGAGAAAGAAGTTCCAGAGGGGCGTGAAAGTATCGAAATGCGTGTGCGGGCATTGTTTGCTGCTACCTTGGAACTCCTATTGAGTCAAGCAGTAAATATTATGACTGGCAAAGCAACTAAAGCACCGGAGCTCTTCTAACCAAAACCTATTCTAAAGGAATACAAGGTCAGTCGATACGAGACTTTTGATGCGTCCCTAAAATATTTTATTGCGAATGAACAAGATATTGAGGAATTGTCGATACGTAAAATCATAATTATTGATACGGGCCTGGGGAATCTTGTGTTACAATAGAAGCAGAAGTGATGTGGATTATTCAAGAATCGAAGCCGATTTGCTTTATAAAAAAAAGATATCAATGAACTTCTATGAAATGGTTTCACGGGATTCAGCCAATTGTCTTGATTGTGGAATATCATTGAGAAATAGGAATCCGCGTTATCAAAGGATTTCCTGCGATTATTTCTAGTATGGAATGAGTCAATCATGCACTTTGGTATCTTATTGAACTTGAACAAAAAGGGAGTGATCAAGAATTTCGATTTTCGGGACGTATCATGATCATCCGGGTTTCCATTTTTTCAAATGAACAATTTGAAGACCTATTGATTCTAACAACTGATTGCAGAGTTGATCAGTCGGACCTTTCAATTCATAGATGTAGATCTCGGACCTATGAATGGGGATATTCCCGAAACTCACAAAGAAAAAAGGAAGTGAGTTAGACAAAAAGAAAAGCAACTTGGACAAAAAAAGAAGTGACTTGGACAAAAAGAAACGAAGTGGCTTAGACAAATCTTTTGTGTCGATAACCTCAGACCAATCAATCGAATATTGATTAATACGTAATCGATCAAACACTATTTGAAAACGGCTCTTAGGCTCAGAAACGAAATGTTCCTGAAAATTCTTGCTCCCATTGGACCATTTGTATCTATATGCATCAGGATCCCGATTCATGGATCTCTCGGTTCGAGAAATAAAGATAAGAGGATCGCACCATTTCTTCTGACTCTTTTTCAAATTCGAAAAATGTTGGTTGATCGTATATTTCATTATCGTTCTATGATTCAGAGTATCCTTTCCTATTTGATCCCTTTGAATTCCATATTCGAAGTTGCGATCGGATCTATAAATGGTGGTATTTGCTAGCAACAACATAATGGAGGCAGTCAATGCATTCGTACCGGGCCCGATAGTTCTATTCTTCCTTCTCCCCCAAGGCAGTAAACCATCTTCTGAAGTCACCGTCCACTCCATCTTCTAATGCTTGGGAAACCCTAAGCAACCAACCCAACTGACCGAGAAAGAAGTTCCACTTCTTTCAGCTGAGGAATAGCGAGATGCAAGCTAAGGAATAGCGCTTGTCTTGATTCAGTTAAGGTAGTGCAACGAAGCAGATCTTTCATTTAGTTGATAGTCACCTTTTCTTTCTCTTCAGGTCCCCGGTATCAGAAGAGTGAATAAGGGATTCATTCAATGTATTGATGGATATGTACCTTATCTGTCTCTTTCATCTCCCTACCTCCCCGCCCAGTGGGATAAATTGATAGAGGCAATCTATTTATTGAATATGAAAGGGATTCCAATAGCAATAGGAAAAGCAGAGAGAAAGAGAGAGAAGACCATGTCGAAAGGATTCTGTCCATCAATCCTATTTTGTTCACATTGAAGGAATCGAATCAATAGTGTAAGAAGGGGACAAGGAATGAGGGGGAAGACAGAAGGTTATGAAATAAACAGGAAAGACCAGATCAACCAAACCAGTCTCTCCCGGGCGAGCTCGACGGGCATGGTAGCCAAGTTTGACACATATGGATGCCCAGAATAGGGCAAAAATACGTAGGAGCCGTAAGGCGTTAGCAAGTAATCCCCCCTTATGAAAAAGGAATTGATAGAGATGAATCCCCTAGCTAGCAAGAGCGGAAGCAAGGTAGTGCTAACTCTGCATCGATTCCCCCTCGATCAAACGATTGCCTTTTTCTTTCTTTTGATCTCATTGCCAATCTCGATTCAATGGGGGAATAAATAGTCATAGTCCTTGGCCKTACTTTAGAATGAGAATGCGACGGAGCTTACCTTCATAGATAGCAGATGTGATGTGCCATTGATAATGATGTATATAAGGGAAGTCTCTTTCGATGCGTAGTTATAGAAGCCTTCTTTCTATATGCCGTTAAGGACCTTTCTAAAGAAGAGATAGGGCGGAAGCTAGTAGCAAGCGAAGCGATAAACCAAGTACTCCTTGAAAACAAGCACTGCTTTAAAGGCTATTCCTCATTCTTGATAGCACAGGAAAGAGACATTCGCATACTAGCTATCACAAACTAGATGCTTACAGTCCTTTTTCCTCTCCCAGTGCAGTAAGTAATAAATACATCTAGAAAGAAGATATTCTCTAGCCTAGAGGAAAGAGAACAACTAGGATGAAAGGTATTACTAATCTTGATATAGTGACACAGGATGATAGAATGTCACTAGGATAAGCGTCCGGTTAGAACCATGGGAAGATTAGAATGACCTCACTAGGAACCTCATTAAAGATAGATAGCTACCTTAGAGAGCTTACACAGTCAATTGATCTATCCTAGGTTGAGGAATCAGGGAAGAAGTCTTTCAACAAGCAGAGATTCGCTCCAAAGGCTGAAAAGAAAGCATTTTCTCCATCTTTCTTTTCCTATCGTAGCTCCGCTCTTGATTGCTAAAGAGAGATGCTCGTATAGACTGAGTCCAGATAGGAGCGATTGGCTTTAGCAGATGAGCTTCTAACAAGGGATGAGCTACTAGGCACCAGCTTGAAGAGAGTGACTTACTCAGCAGTACTAGAAGCAAGCAACTCCTCAAGGAAGTACGGGGGGAGAATAGAAGTATTTTTCGCCGTCATTTTCAATGCAAAAGCAAGAGAGAGAGGGGACAGATACGACCKGGTAGGACTTCTTTTATTAAGACCAGAATGCTAACTTAGCGATAGCGTGTTAGAGTTGTTTCCCTCAGACCCTTGACCGATTGAAGCGCTTAGAGCAATTGGAAAGTTTGCCATAGACCGAAAAGAAAGACCTATACAGGAGATAGCTGACAGTTGATACCCTTTAATGACCCATCATCCTTGTTCAGGCTAGAGCGCGCCAGTTTTCCCCTTTTAGCTTTCACATAACCTTTTGGACATGCTTTTGCGAGATGACTAAACACCATACAGTGGTGGCACTTCCGAGGAAGTAGAAAGAAAGAGGAAGTGAAGTGATCCGCTAGAAGAGTTTTACCGGCCTTCGGCCCCCTCATAGTATAGTCAGCAAAGACACCACCGGTCATTCTTGGTTTACTTTGCCTTGTATCCATAACTAGAAGAGGAAAGATTGAGCCCCATCCTTTTGAAAGACGTTCCCCGTCGAGTGGGAAAAGAGTGACAAACGGGCCGAGGAGAAAGCGCCTTTTATCAAAGGTTGCACTCACTGGATTAGTTTAGTAGGGCTCACCTCGCTAACGTATCAGCGCAAGTGGGGAAATACGGGTCAATGATCGCGCATACAGTCTCACAGCGCCCTATTTAGTCGAGATAGAAAGACTCACACTCTGAACCCGCCACCTCCTTTCAACTATAGTCGTTGAGTTGTCCAAGGTTACCCACTATTGTATTGGGGGCCACCCCTACTAGTTTAGCTCCGCTTCTATAGGGACGATGACCAACTCCTTCAAGTTTGATTTGAGTTTGACAAGTATTGAATCCGAAGATCAATAAGAACACCAAGTTCGATGAAAGAATGACTATGAAAGAACAACCTATTCTACATACGTCAATAGTTGATTGGTGAAAGACTAAAAAGAATGGAATTGGGCAAAAGGGCCCATCCTCCTCATTTCGAGAATTCTATCTTGACTGCTTCCAGATGTCTCACTCTTTCTATTGGCATTGTCGTGTCTGAAATTGTGTTTTATTCGTTCGAAAGTAGTTTGAGAAAGGCTTTTATTAGCTTCAAAGCGGCTCTTCCCTATTTTCTAAGAGGAAGAGCCTTAGGTTTACCCGGAAGTGGGAAAGGGGACAGGAAGATGAAATCTTGAAAACAGGGATGCTGCCTATGCCGATGAAGTACTCCCCTCTCGATGTCTATGCCTATAAGGATAAGGGGCTTCCCCCTATGAGGGTGTGGGCACACTAATACCTAAAGCTGCGGATGGATTACTATTCATACTTGGGGTTCACATCAGGCGTAGATGTAGATACTCAAACCACCTGAATCTCTTATTTTATTACGGACTGGACGATTGAATCCTTTCAATCCCTATTGATTTTTGGAATTTTGTTTTGTGTAATGTTTTTTTTCTTACTTCTTTCCTGATCGGAATTCTCTTGTTAAGACCCTACCCTATGAATCCATTAAAAAACCTCAAATTCATACTAGAATCACGAAAATATTCAATCAAAAACCCTAAGCTAAATAAAAGATTCTCTGAATAAGAACCATTGGATCATCACTTATTCCATGAATACATAGAATGATTAAAAAAACAATTCAAAGAAAGATTTTTCTGGTTAGGTTCAAACCAAGTTGTATTACACATCATCGGAAAAAGGATCTTCCAGTTCAGGCCTGGTTGGTTGGCAAGGCAATTTGCAAGACAGTTTGATCGAAGCCCGAGAGGGAAAATCATCAAGCAGTAAGTAAACGCGTATGGTTCAAGACCACTCCAGAAATCTCCCGCATGTCCCGTTTAAAGGCATTAAAGCGGATTCTGCAGAGACACGCGGAAAGAGTTGGATAATCAACAGCTGGAAATACCAGAAATGCTACTGCTCAAAGAGATCCGCCAAGTTGAGTTCGTACTTTATAAGCATATGGTTGGTGTCCAATCATTTCTGGTGCCAGCTCGGGAAGGTCTAGAAGGCTCAATTCTTCGTTCTATCGCTAGTTTGGGGCCTCGTTAGGGATCTCCTCATGAGGATCGTCGTGCCCATATGAATTCGTAGATGCCTATCTGTCAAAAGATTCAGTGTCGAAAGACAAAGCCTTTGAAACTGCCCGCTATCAAAGGCCATTCTTCTTATAGTCTGAGTCTTCCTTGGACCACCGCTTGCTCTCCTACCGGCCTTTCTCTCTTAGCTTTCCCCGCCTCCGGTTACCTGTCTTCAGTCTTGGATTCCACTGTAGATTCCTTGTGCACGATGCCAGGTTTTCGTGCGACTTTTCTATATCAAAAAGGCCAAGGAGGCTAAATCCCATGTCGACCTATCCCTTCTTGCTTAACTACTACGCGGAGGAGCTTCTTTATTGGCCTTAATTGTTCCTTTAGAGTCCACTAAGGAGTTCTAAGATGCTACTTCAAGGGTAGTTCTTGATGCTAGAGCTAGACTAGCTCTTGGTATATACATATGGCCCACCCTCCCAATCTGCTTCCTCCGCCCGCCGTTATTTCTTGATCGCTGCACTGATAGCTGAACGAGGGCTTCCTTCTCCTAGGTTGAGGTAACCGCTCGTCTTGATGCTGGCAGTCAAGAAGGCAAAGAGTTGACTTCGACAATTCAAGAGATGGAAGGTATGCTTCTTTGATCAAGCAAGTAAGTACGGAAAGTCAAAAGGAGAAGTTCCAAGTCAAAGAGGCCAAAGGCCCAGAATGAGACGAGTCAGGGATCCAGAATGACTTCATTAACTGATCACCGAGCAAGAAAGACGCTTTCATTTCTGGTCCGACAACTCTATAAACGTGGCATCAAGTTAGGTTAGGCCAACAACCGCCAACCTCGGAACTAGATGTGGTCACCTGTCTTAAGATTAGTTCTATAAAGAGGAGGCTGACGAGCAAGTCAAATGTCAAAAGAAATGGTGCTTTTACATTTTCTTCGAATCAAAATCAGCGTCCCATACTCAAGTCTGACTTCGATCATCGTCTCCCGTCTGCGCAAGATGGATTTGGCTTCGGCCAAGCAAGCAGGTGCCTTGATTCAACTCTATCGTTCCATAGGGGATCCTGACACCCGGGGGAAGACAGTACGCAAACGACCCTCAGAATCTCCATCTGTCCAAACTATGGTGTCACCGGACCTCATACAGCAACTTCTCTCTCACCTTGTCCAAGCTCTAACTTATCCTTCCAGCGGTTAAGCTTTCGATGTAATCTATCCCGTCTAGCCCTTAGTTCATTCCGTACGTCTGTGTAGTCAGTCATTGTCTTATACGTCTTTCACTATTCAAGTAAGGAGCTGCAGATGAATCTGACTCTAGAAATTCCTTTTGAATGTCCACATGTCCGGGAAGTAAGGTACTAGTATCATATTCACTAGCTTAGAGCACTGGATCTCGGGGCACTCAGACTAGTGATAACGGAAATCCTCCTTATCCTTAGTATGGAACAGCGATTCGAAATGAAGCTGTCAATCATAAATCAGAACACTACCAAGAACATTCCAAAGAACCTCCTAAAGCCAAGGCCCGATGAGAAAGGCGAAACCAGTTCCCAACAGGCTTGCAAGTTAGATAACCAAATCACGATCAAAGGAACCCGCCCCAAGCCGAATCTGGTTTCCAAAAGGGATGTCCGGCAGATGAAAGGCAATTTCCTACTCTGTACCTCCAATCCAAAGAAAGCCGACTCTATCTCAGCCTAAGTCGAGAAAGCTTGACGATGACTTTGTCTTCAAAAAAGAGTTGATTGGCATTCTCATTTCCCATGCCTTAAGTGTTGGGCTGTCCTGTTAGTACAAATCAAAAAAGGCTTAATAAGGTAACCACGGACAGAGAACAAGCTGAGGAAGGTCGACTTGATAGTCTTTATCCCTACCGGGATAGGGATAGTGGGAATCTGATTCATTGATTTAATTGAACCTATGGGGTAGCGCGCTACTTCAAAGAATAAGACTTAGTCTCATTGCCTGCAGGGAAAGAAGCCATTGGCTGCAATCAAAAGGTGGCCTTATTTCAATTTGACGTGAAGAATGCCTTTCAACAACATAAGTGAAGGGGGGATCCGCAAGAATTTCTATTCAGCCTCCTCCAACTCCAGGCTTCTCTTCTCCTAGGAATCCTAACTTGGTATGCAAGCTCAAGAAAGCGATTTACGTTACGGCCTCCGACAAGCAAAAGCAGGAGGTTTCGGTTATGTCGAAGACCGAGGTTAGGTCCGCTTCGCTTCCCGGCGAAGATCTTGAAAGGATTTCTTAAAGCTTAATTGCACTATCGATCTCTCGAAGCGTGAATCCCGATAGCGCCATTGCGAACAGCCCCGGGGTGCGCAGCGTGGGGTGGGCATCAGTTGAGCTATTTGACGGAGTAGCTAAAGGGGATCTGAGGACAACTCCTTCCCCTCAGTTACAGGACAGTGGACCGTATTCCTATCTACTTTTTCTCGACCCGCCCTTTCTATTGCTTGTAAGAATGACATAAGAGAGCAACCTGCCCGAACTAGCCTCTACTCCACAATGACAGAGAGAACTAGTATCTGACGAAGGTCAATTACTAGGTGTCTGATTACTCGGCTTGTACCACAAGGACAGTCTGATCGTTAGCTCCTCGATCCTACCTTCAGCTGCGCTTCTTTCCGTTAGTCTGAAAAAGTCTTTTGATCCCTGCTTCAAAACTTCTGTTCTGTCACAAGTGGTAGCCATAAGTCCTAGAGGAAGTTTCTTTTCCAGTAATAGGAGAGGAAGCCCATCAACATATGTAAGCGCTGTAATGTCTCGCAATGGCAGCCGTAAAGGTAAAGGAAGCGGGTGCCCAATCACTAACCAGGGGGTGGGTCTTCATCAAGCCCTTTCTGTAATAACAGATGCAAGTATGCGCTAGCTAGGATCTAGACTTAGACAACAATCAGGAGAGAAGATAAAGTGGCTAAAGCAACTATCTCTCTACGTTTACCAACCCTCCCTTGCCCACTTGAGTGGAATTCAATTCCATAAATACCACCGCAACAAATGTCGATTCTATGATAGTACTTTATTTATCCACTCTCAAAGCCGGATCCGACTCCTCTTCCTAAAAGTGCCAGACTAGCTGCCCTTCTTCCTTCTCCGACCTGCTAAATCGAACACGAGTCTTAGTTTCGTCCCCGGGGATTCCTCCTTCTTAACTTGTCCCACCTTTCCGTATAAAGTATGGTATGTTGAATCACTTGTGAAGTCGACTTCACTTGACCGTGTCTGCTTCAACTTCACCCTAGACTCGTGTCGTGTAGTGTATGTAGCAAGACTAACAAGTGGTCGAGTGAATTTATGAACGAGCAACTATTATAAGCAATACCTTTCTATTTTTTGATTCTTCCTCCACTCACCTCCACGGGCGAATGAAGTCTACTACACTCTTTCTTGGCTAGTGTAGTAGACTCCATTATAGGTTATTCGGAAGGGCTCCGTATAGTTCTATTTTGGGGCGTAACGTTGTGGTTGTTCCCTCGACTGACCGAGAAAAACAAGTTCCAGAGGCATCTTCCATTCATATCGATTTGGGTTTTTCCGCACCATATTTTGATCTGCCTCTTCTTCGATCCGGAATTCCCAGCAAATCCCTGACTCCTCGAATACAATGGGATTTCACACCTGGCAAATCTTTTACTCTACCTCCTCTTATTAAGACCTTAGAATGTTCCTGCGAATTATGACCTTCGCCTGGAATGTGAGCGAATATATCATGTTTATTGCTCAACTGTACTTTGGCTATCTTACGTAGAGCTGAATTAGGTTTTTTCGGTGTTCTCGTTGAAACACGCAGGCATACTCCTTCCTTCTGGGGACATTGATCCAAAGCTCGAGTACGGTCCGTGCGCCGTTTTTCTTCTCTACCATGACGAATCAATTGATTGAATGTAGGCATCGCTATTTCCTTTGTCCTTCCCCCGCCCTATCACTAGTGATTACTCCCGATCCGAAGCACCCCTTTTCCATTCATAGAGAGATCCAATCGTCAAAATCAATAAAAAGGCCATCATGGACCAAGATCCAAAGGGATCAATCTTGTTGGGAGGTACTGCCCAAGGAAAGGAAAAGGTGACTTCCGGATCAGGAATAATAAATGAAATGAAAACAAGATAAAATCGTATATCAAAACGCATCACCGGAAGGATCGAAACCACATTCGTAGGCCGACAATTTTTCTGGATAGGTCGAACTATTGGAATAAAATGGAAAAGGAAGACCGAGTGGGATCAAAGAAACTAGCGAACTGATCACTAAATAGATCAAAATAGGTGAGAATTCGGACATCACCACAGCACACTTCGTTCTTTCGCTCCTTGCTCGCAGAGCGGCATACCGAAAAAAAGAAAAAAGCGTATCGGATAAAAATCGATGACTTACATACCACCGAAATTGAGAACATACTCAAGAGATTGCATAAAGTAGGTGCTTTGTACACCGTGGTGGATTAGGTCAAAGTAGATATTTTGAAGAACTGAAAGATCTTCCACATCGTTGTGGATGTGTGCTGCAACCTGCTGTATGGTCAACCGACCGGGGAATTTCAAATCTTGGCCTATCGGCATATCCATAGATAGATTGAACAAAGCTAATAGCTTTGAGCAAATTTGTTCCTTGACTGAGTCGAACGCCAAGTCTCCCAAGCGTTCTTCCATGTTATGGGTATTTAACCCCCGTAAACGTCCAGCCCGAAAAGCCACGAGAATGGCCAAGGGCAAGGCTAAGCCCATACTGAATATATATTCAGTGATCAAATGGTCCATGGCTTTGTAATGCAAACAAAAATTCCGTCAGCTCCGCGGGACTTGTTTGGATTTGGAAGTGGCCGACGCTTTACGTCAGCAAATAAATGGGATGATTTGAGCGGAAGCCTCTCTTAAGTTCAAGAGTTTAGAAAGGCTCTTAGCATGGGAAGGAGATAAGCTACCTAGATCTTTGTATGTATGGGTCTCGGTAATTTAAGAGACTAGATCAAATAGGGCAATTCGTAATGCTCTCTTCCCGCCTTCCCTCTTCTGCTCTTCCTGTCCTAAATAAGGTCAGTCTCATATAGCTAGAATTTACTCAAATTAAAGAAAGCAGATCAATCAAAAAAGAAGGACATCATTAGGTTCGAATTGGATCTGTTAAGCATATAGCATCACTAGCTTCATTCTGCTTTGCTCTGCAGTCAAAGATACATACGACTGTAACCCTCTTTTCTATCCTTTCTTCTCTTATGCAATTTCTTGGCCTCTACGTTGATTTAAATTAATTTAAATATAACTAAAAAGCAATCCATTGACTTCCCTGGAACTAGCTTGCATCGGTTGCATTTCTTCTCTTGGAGGCAGTAAGCTTTGGAACTCGGCGGGCTTAGGGCAGCGAGTGCGCCTTGGGTCATAATGAATATAGTAGGGCAGAACCATGGGCGATTGCCGCTGTTAGAGTCACTGCTGTCTGTTGTCGGAAGGGCTACTAGAGAGGAAGACTCCTTTGGCTCTTATCGAAATTCATTTCAAAAAAAAGGCCGGGAGAAGGAGCAATAGACGGGATTGTTGGAATTGGTGTGCTAGCTGCTCTAGAAAAGGGGGAACTGACTTGTGAAGCTGTCTCTTGTTTAGCGAAAGTCTTCTTTTGCTGCCTATGGATCTGTCTTCTCTTGCAAGAGCCGATTTGTTCAAAAATGATTACTGAAGACTTTATTAAACAACCTGAGATTCGAGCTATGCCCTGAGTGAGGTATAAAGGTTGAAACCCGTTAGCAAGGCTAGGCAACTTCTCGCTACTGTTCTTGTTCGAAAATGCCCTCTTGTTCTTGCTGCTTGGGTCTCCACCGGTTGGCTAGACACAGGCTCTTAGGCAGCTATTGACTCAGCTGAGGCACTGACTTTCGGACAAGAAGAAAATGGCCAACTCGGAATAGAAATAGCCCCATTTCTAACTATTTGGCCCTAGTCAGTTGCACATGAATAGGCTCTTAGATCAAAACCCAATAGCCATGTCATATTCCTCGGGAATTGCCTTTCCTTAAGAAAGGAAGAACTAAAAGCAGCCTTTGAGAGAAGACTTGCTGAAGCAGATCCTCGCGGTAGATGTCCCAGTGACGTCAACTCAAGGAACATTCGAGGGGGCCGCACCCTAAAACGAACTTTCGTTTCTCTTGCTTGCCACAATCCTTTGTATGATAAAGTAACACCAACCAATACTAGCAGAGCAGGGACTAATTCCTCGCTTGCAACTACTTGCTTCGTAGAGCAATACACCTTTCGTGATGATAGCTTAGATCCTTTAAGGCATTCTTAGCAGAGCTCTCTTCCTTCTTTTCAAGATTACATAATTAAGAAATTTCTATTACCTTGGATCGATGAAAGAAAGTAGGCAATGTGGAAGACTGCGTTRARRRAGACGTCTAGCTAGCGCTAAACTTGAAAGGAAATAAGAGTCGTCTTGCAATTATGAAATGAATGGAAATGAAGAAGAAGGAGATTCAATGCGGTATAAGCTAGGTCAATCCATTCCTCTTCTATTTATTACTTCTTTTGGCTGGCAAGCTAGCTGTGGTGCCTTCGTGTCTTACCTTAATAAAATGCTCAAATCAGTCTGCAAATGCGCTCTGGAACGAAATGATAATAGGAGAAGTTCTACGGTTGTTGAGGGATCATCTCGAGCGATAGGAGGAGCTAATTAGTCTAAGAGACAAAGTCTGTTGGGAAAGCGAGCACCTTCTTTCATGATAAGCGAGTAAGGGTATGCTACTAAGTAAGGATTTGGAGAAGAAGAATACGATTATATAGCTCTGTTCCCGGTTGAATCCTTAGCTGTAGCTCAGCAAAAAGAAAAAGGAAGAGGCGCTTCGATTCATTTATGTGATTATTGAATCCCAACTTAACGAACAAAGGGAGGAAGTCGATCTTGTTGGTACGGTACCATTGACTAAACTAAACACCGAAAGAATATCGATTTCAAACAGCAAATCAATGCAATAAAGTGAGTTCAGGATTGATAATAGAGTGAATAGAAAGAGAAAAACACATGGTTACGCTTTCGAAGCTAGCTAGCTTAAGTTAAGCCGTTGCGCGCAAGGGCGCTAAGAGCATCACTGCATTCATTAAGACAGATTGAAAGTCTGTAGTTGACAAGAAAAATAGGCAATGAAAGGTATTCAAGTTACGTTGTCAGTCTACGGTATCGAAGCTTCGGCTTAGTCACAATCTACCTTCCCTCTTGTTTTGTTTCAGAGGGAATGTTAGGAGTTCCCCTTATGTGAGGAGTGAGTAACGAGTGAGGAAAGCTCTATCAAAGGTATAAGAGTGGACTTCTAACTAGTAGCTAGTCTGAGGTAAACGACTGAACGATTGGTAATTGAGTTCAGGACTGGTAATTGAATCATAGACTAAGCATTGTGAAGAGCTCAACTTATTATAATGAATGCAATGATTCTGGGCAATTTCCGAACGGAGAATCACCCATTAAAGCTGTGGAAGTAGGGATTTAAGCATTCATTAAAGCAAAGTAAACGATACACGTTGATTGCGCGGATAAGCTTTCTTTCCTTCTAACGAAGGCAAGCCGTTAGTCAAGAGGTTAGTTACCAGTTCTTCGTTCATAGGTACTCCCTTGCTCCACCTTTTCGGCCTAGTCACTCTCTCGCCTTATAGCTAGGAGTGTTCAATAAGAGTTGTGAGTGACGACTCTAAAAAGAGAACAAGCTGTCAAGAGTGAAGTCAACAGAGTCGGTATCAACTGAAAGATATGATGAGGAAAGACACGCAAGTCTAGCTTTTCCAGACGATGAACCAAGGGCAGCAATAGCTAGCTCCACACCAAGGGCGTCAGCAGGCGAGGTGTTCTCACTGGAAGAAAGGTGGGCGGGCGTCTCCAAGTAGGTCGACTAATGGGCTACAATCTACAATACGGCATATCATTCAACTGAGACTTATCCCGTTCTTTTGTCCTAGAATAAGTTTTCCGAGGTCACAAGTAGTTACGCGAGCTCCAGGCTCGTTGTTTTCGGGAAGGAGGAAATACAAAAACAAGAAAAACCGGTAGACCATAGTAGGAAGGAAATACCATAAATAGAATACAGAAATAAATAAAGAAAAAGACAGGAGAAGCACCCCTAAACCCCTGAGGTGTTGATCACTCGACCCCGACCGGTGTAGGTAGTTCCTAAGGATGCAACCGATAGATAGGAGCTCTTTGACACCCGATGCTACCATCCGCTGTAGTTTTATCCGCTGTTGTGGGAATACCTGAGGCAAGTAGCTAAGCGAATAGGGCAGCTAGTGAAGTTCAGAGGTCTTCAATCTGACCTGTGGGATGGTAGCTTTACTGTCTCTATTCTAGTTGAGTAAGGAAGTCCTCATAGCTTATTCTATTCCCTAGTTACTAGTTGCTACTGTATTTTAATAGCTTCCCAGGATTCCTAAGGTAATAAAAGATAAGGACAAAATAGATTAGATGGAGCTAGGCGAATGGTGAAAGGCTAAATTCAATGCTCTAGGCAATMCATCTCAGAGTGCATCTTACAACCGATATTTCTTTCCTAAATAGGCATTGCAGCTCCAGCTCCTAGGGCTTCTTTCTTGGCAGTAGGTCTCTCGAGCCTAGAAAGCGAAGGAGAGGCGCCATACCCTTATAAAGATAAAAGAGATCAAAGTAGATGGGCAGCCAGGCTCCGTAGCATCGAGTCTCGATAAATTCACCCTGCTCCGTGGAATGAATGTGAAAAGAATCAGAAAGAATCCGATTCTATAGCGATCCCCTAGATCCCATAGAAAGGGCTGCTCTGGGACCATTCCTGCCGCAAGTCAGTAATGGCAGTTCCTGCTCCTTATCGAGCTAGAAGCACACTTACGGGAGACCTCTTATTCCCACCCCTATAAAATATAAAAAAGAATAGGAAAAAAGAATCAACGGCTAGATTCGATCTTCGCGAAAGGAAGTGCTGAAAAGGGCAGGGCCAACGTCAAAAGATATAGTTCGAGATGAAACCCTCGCTTTACGAAAGAGACCCTGATCTCTCGCTAGACCTCAAAGTAGAAAGAAGGATTAGGCCTTCAAGGAAATGGAGATAGAGTTGTTATATTTACACATAAGGGTTTTGATACCCTTTAGAATGAAAAATCAACTATCCTAATATAGTATATAGTCGTCATATACATTAGGAAATGCTATTACTTTGAAAGAGGGTGGTAAAGATTTGCCAGTCGTTGCTTTTATTGATAAATTAGTCCGCTGAGGAATATCGCAATGGCATGCTTTCTAGCATCTATATTCGAATATTTTATACTGGTTTTAAGTCTATTCTTCTTCCCCTGTTATCCGATGAGGATATTTCTCGCAAGCTCAGTGAATGGATCGACATCGAGCATGACAAATACGAACCTAAAGAAGTTAGAAGAATCAGCAATACTACTAAGCTTAAGGTTTAACGAAGTCCTGAATGTGGAAATTTCGGTATGAAAGAAAGGAAGAGTGATCCTCGGGGAGAGTTTTCCCGTCATAGTAACTAGGGATAGTAGCGTAGCCTATAAATAATAGTCAGAAAAGATGCCACTGGTCATTATTGATTTGTAGTGACCTTTAGGTTTTTACCCAGAACTCAATCATAGGCTGATGGCAGGAAGGGAATAGCTTCTGCGTAGTAAGAAAGGAGTAGCAAGGAAGTCCATGGGGAAGAAAGAAGGGATGTAGTCAAGGAAAGGGGAACCGAGCCAGGAAGAAAAGGCATTCTTAGCTGGTAGCTTTGTTCCTACTAGTAGTTTTAGATCAAGATAGAACAACTAATAAGAAAGAAGACCTAGGAATAAGGTAGTTCCTGTAAGCCAAGCAGCTATCGAAGAGCGTAGGAGAGAGATCAAAGAGTAGTCCTCTTGTGACAGACAACCTTAGAAGCGGATTCCTATCCTTTTGTTGTGAGGCTGACTTGAGAAGTTCTGCTCGTGTAGCTCTCTTTGACTCCTTATGTTGGGAGTAAGTATTTCCATACTCCTGAGGCGACAGATGCTTTCGCTCTCTCTAGGCGCAGACTGATTCTTTTCGGCCCTGAGAGCTGGGAGTATTATCTGGGAGAGCGGTTAACTCGTCAGATTGATGGAGTCGTCCGAGTGCCGATTGATCCTCCTACTCATATGACTTTACTTTTTAGGTCCATTCCTGCTATGGATGATCGACCTCTTGAGGAGAGACTTCAGGCAGCGGATATGGATTACCTTACTTTCAGGAGCATCTCTATTGGCTTCATTGTGGATGTCACCCCTGTCCTTGGTGGTATGATGGTCGGGGGCAAGGTACTTGACCACTGGCTGGTAAATCTTCTTTCCCTTGATATATTACTTGATAGAATCCTGCTGAACTTGTGCTGACTTTCTACCTTTGTTTTACCTTGCAGCATCACATACGCCCCAATCAGGTTTTGATCACCAGGACAGAGCAGTCTCGGATGCAGGCGTTGATAGCCAGTCAGCAGCAGGAGATTCAGGCGCTGAGGGATCAGATAGTGAGTTCGTTCTCCTATTTACCGTAGATGACTTGTCTTCCTTTGAGACTGAGAGTCATTCCTAGAGAGATCGGTGCTGCCTTTCGGGTGGAGCCAGTTGTGGGACTCAGAGCTGGAGCTTACGATGATGATGACGAGGAGACGTTTTATTAGGAAATTGATAAATCTGCATTCTTGCTACATTGGTGGTGTAATTTCTTAGCCCTGTCATTACTACAGAGGGACACTCATGCGTGCATATCATGGGCTTGACTTCCTCGATCTCCATTTGGTAGGGGCGGAAGAAGGGATTCTAAAGGAAAGAGGAATACGGTAAGGCCGGGAATTTCGCATTCATTAACGGAAAGTAAACGGTCAGAAATCAAATCTTTTTTATTCGGCAGGTTTTTACTTAATAGCGTAGGCAGGAAGGCTAGCTTTGCCCTATTCGCTGCGCTTGCTGCTTTTTCGGACAGGAAGGACTGGAAAGACAGACTCGATCCTTTCAGTCTCGAGGGATGGCTATTCCTGTTCTGACTGTCCTAATGGACAGGGACTCAAACTCAAGGACCTGGTCTAAAGCTGGGAATTGAGCTCTTCAATGGCCTCCCTATGGCTGTTTTGAAGGTTCCTTTCTCCAGACCCCTATCCTAAGGGGGGAGGAGCTGTAGAGAAGGCAACCGCCCTCGCCCCGCTATCTAAGGAGCTATAATATAAAGAATCTAGAAGGGTCTTTTAAGAAGCCTTAAGGATAAAGAAAAAGAGAAGTAATAGGAGTCTAATAAGGATAGCTACCACCCAACATATAAATGGGCACTTGTGCTGTAAGACCCGGGATAAGACAGCGAGGTTTAACGAAGTCGTCTTCTTCGTGAGCTGAACTGAGCCTATCTATTGAGGAAAAACCGCTTTCTTCGCTCTCATCCCTTGACTCGCTAGACTGCAAAGCTGGACCTCCCTACTTACTGGATTGCCCCTTTTTAGTTACAGAAACCTTAGGCAAAGAGCTTTTCTGTGTCACATCAAACAAGAGCAAAAGTTCGGCGGAAAATCGAAGATTACAAGCTTGTGCCTCTTTTCATTCTACTTTTATTTTCTGGAAATAAGGAGTGCTACCGTACACATTTAGGGCACCCCTCATCCTTTACTTGGACTATAAGAAGTCGGAATGTAAATTCAGCCAAGCGGGGCGGGTAATCTGAGTTTACGAGAGTTGGGGCGCGTAGAAAAATAGATCCGATGAGGCTCTGAATCAAAAGGCAACGGATAGGCCGTTTGAAGGCCGCTAAACGATCGATACGATGTTTAGGGCTGAGATCGGAATCGAGAAAGGATATTTTCTTGGTCAGAATGTGGGTGGGGCACTTTCACAAAAGACTGATCCTATTCCTCTTCCTCTTAGCCGGATACATTGAATTGAAACAAAATCCTGTTTATTTCAATTCCAGTAGCAGTAGTTTCTTTGACTGCTTATCCAGTAGCTGGTGAGACAGTACGAGTCAAAGTTGTTCGTGCTGTTCAAAAATAGCTCTAGTTCTTCTTCCTTTTCTTTATTAACTTCGTCATCCTCATCAGAATCGTGTTCCTCGGAAATGTGGAAGACTTTAGTATCATCTTCGAACATGTGACTATCTTGCTCAACCTTCTCGTCACACCCTAAGCCCGGCCGCCTAAAGACCTTTCCGCATTCTGGATCTTCAAAGAGAGCTCTCTTTTGTGCTGGAGAATACATGGCGTCAAACGGTGGCTAACATTCCTCTTCCATTGCACAACCCCATAAAGGGCTTCCCCAATTGAGTATCCCATTGCTTGCATCATTCGAAGAGCTTTCGCATCGTATACCTTAAGCCCCTTAGAAATAGGGCATTACAGCTTCCAATTCAAATCTTTAAACAGTGTAGTAGGCGTGTTAGGCTAGATAGCTGGATCTGGGGCATTACCACTGGGTATATCCAGGTACCTCAACCTTTTAGACATAATTTATCTTTATGGCCCGTTCCCGGCTCTGGAGGTGTCAGACCCCAATCCATGAAAGGTCCAGTCCAAAACTTTCGATCTAGGTCATTTTTGTTTAGCAATAAATGAACATATTGAGCAAGTATGTTAACTTCGCCTATTCCTGCCCATTGCTTCTGAGCGAGTCCGGGCGTATCAAAGGCTTTGCCGAGCTAACCGTCCCAAGTGAACCTTTCGGGGTGAAGAGCATATTGAGCGAGAGGTCTTCATCTCTCTAGTACTCTTTGATAAAGGTAGTCTGGGAAGACTGACTGAAAGGGCTCTTATCCGTATTGGTTCGTTCTTTCCTCCATTCTCTGAGCGAAGAAAGCGCAGTGGGGTCTTTTGCGCGGCGATTTAAGCAATGACGAAGGCTTGGGACCTTGAATGGTGTCGGGGTTAACGAACTTTGACTTCTCTTCTTTTACTTTTCCCTGACCCGAGGGAAAGACTGAATCTTCTCACACTGGGACCGTTCATCCGGATCTGCCCGGTGGTGTACTCTAGAATTCCCCATCTTGGGGTTCGGACTTAAAATCCAATCAATCAGATCATTCAAGGAAGGCAAGACTCACCTCTTCGATGTCAAATTCCTTCTTTTGAAATGCACCTTCCTAAAGACAGCATTCCCAGTACGAGCAACGAAAGCCATTAACGGCAGTTTCCCAGCTTACCTTACTACCGGTTCTTTCTTAATCCAATCCTGACGTAACTCATTTTCTTTCTGGTGCTTATTGCCCATCCCATCCATTTGTAAGGCTGATTGCTGGTGATGACTTGGTGAAGAGTGGCGTTAAAGAAAAGTAGGTGAGGAACTATTGGATTGGTCTAGCTTTTGTTTATTTTTTATTACGTCGCACTTTTACATGGGGTATGAATTGAATTAGTTGGTTAGTGGACCGGGGGAAAGAAGCAGGTAAGGACGTCTATAGATAGAGGCTTTCGATCAAGGTGATTAATACCATGCTCTTCCTAGGCGACCTCCATTTGAAACGCTTCCGAAGTCGGGTCGACTATCGCTGATCCTAAGCAGGCCTTAAGCTATAGGATAGGATTTGACTCCGAGTTAGGGAGTCGACATTGGGTCCCTTCGTGCCCCCACTTCGCGGAGCTTTGCAGTTGCTTCGGCTACTGGGTCTACCCCTGATCTGTCCGAAACCCACTAGCTAACGCCCCTTGGCAGTGGGACTAGGAGGGACGGGGCAGGCAGCTCACATACATGAAGAGAAGAAGGAGGTTGGAGTTCTGAATAGTAGGAATGACTTTGACTTTGATGGTCTTACCGATCATGAAGTCAGAATTCTTGATCTCGTGACTCAGCCTTATGTTGATGATTGTCAAGCTGCCATAGAGCAACAAGGAAATAGTCTGGACCTTACCTTATTAGAGAAAGGGGGATGGGCCTGCAAAATGATCTCTATTCAACATCCATCAAGGCGAGGGAGACACAGATCCACAACCACAAAGTCAACCAAGAGTAACAGATGCTAGACCTGTAGACCCAGTTCAGAATCAGCCCGCAGTTCCTGAACCTGTGGATCCATACGAGAAAGAGATCTAAAGAAAGCCTCCTGCAGTACCGGCCCTGTCCTTGGCTCCCACTCCCATGAATCAGATAGTGCCATACGTCCCACCACAGCCGTTCGATCCTCTAATGGAGAAGATCAGTCGCCTTGAGCGGACAGTTAATAATTTGAGTGGGGACAAGTATGATGTTGCAGATTTTGATAATCTCTCCCTATACCCCAAAGCCAGGCTTCCGTACAGTTTTAAGTGACCAGAGATAGATAAGTATAACGGAACCGAATGCATAACGAAATCGGATAAAAAGAGGCGCTTAAATTAAAAAGACAGGATGTATGTCGGAACTCTACAGCCCATGGGAATCGACAATGAGCTACTTGTCCAACTATTCCAGCGCAGTTTGACCGGACCTGGTTGATGAACACTGACCCAACATTCGCACATGGCCAGATCTGTCTAAGGTCTTTTT
>Contig138+2386
AAAGTGACCCATCGATGGCCGAAGGCACTCGGCCGCTAGGCCGAGGGGACCAAGGCACTCGGCCGCTAGGCCGAAGGGCCGAAGACAGGGAAGACGTAAGGCTTCGCGGGTCGGCCTTTAGGCACTCGACCCGGAGAAGCGCTACGCGCCGGCGGCCCGCGGGCCAAAGTCACGGGGAAATGGCCAGGGGAAGAAGTGCCTAACGGCACTTCCCCGGCCGGGGCAAGGAGAAAGGGGGTAGCGTTAGGGGTAAAAATTTGTGGGCGCATTTATGCGCGCTACGCGCCCCCGCTAATCCCATCTCTAATTCCATTTCTCGCATTCAACGCCGAGCTAACAATTCCTTCTTGGAGTAATTGTTAGGCGCATGGACCAACCGAACGAACAACTATAGGAATCGATCGACCCAGCAAAGCTTCGAATAATAGCCCAAGAATTCATGCCATTATAATTAGCCTGGCTTTGGTGGTCTACGGTTCGCATTTTGCCTTATTGGTCCGGCGTTGGCTAAATTTGGTCGTCCTGGTTCATATGACAGCATCTCCAAGCAAGTTCCAGGTAGCGGAACCCTAGCCTGACTGTAGAGCTCTTTAGCTCTCTCAGGTCCTAACGGAAGGCTAAACGCTCTCGGTCAGCTCTGCTGCACTGGCGCCTCTAGGCTTCGGGCTTCTGCTAGTAGTGGGCCAACTAGAGAAAGAGAAGTAAGCAAAAAGGGAGTCCAAGAGGGAAGAGCTCGCAAAGGTTGATCATTCACACAAAGTTAAACCATTTTTATTGTGTTTAATCGGGCATTAATTCCTGTGTTGCATTTGCTTGCTGTTTCTCTGGAACCTTATGATCTTACATCTTCAATCGTTAAGGTCCGGGTTAGGTGCCGTCGAGTAGCGGTCGGTAAGTTAGACTTATGAAAGAGCTTTTAGGGTCGGATGGTTTTGAAAATGAGACCAGATAATTACCCGTTGATGAGAGTACTAGGTAATAGGTTAGTCTCGGGCCCGGAACCTGGATGGAGGTTAAGGGCTGCTTTGGCTGACTGACTGACCCGAGATGGGCGAACGATCAGCCTCGGGCTGCCATGCCACCAACTCTGAGGGCTAGGACAACAAACCCCCTTGCGCTTCGCATCAGACGATGCAGACGGTTTGTCTTTACTTCGCGGTGCCGCCTAGCTCATTCAGTGCTAGGCTAGCCCTAACTGCGAGGTGTAAATTATTATCACTCCAAGACAGTCTGTAAGGAATAACAGGACGGAGCAGGAACGAAACAGGAAAGGCTTCCTCTATCTCGGGCAACAGTAAAGGCTCTATCTCAGGGATATGCAAGCTTACCTCCAGCTCTATCTCAGGGATATGCAAGCTTCCTACCAACTCTATCTCAGGGAAAAGGGAAGCCCAGCTCTATCTCAGGACCGCCTTTCTCAAAAAAGGGAGGGCAGGCCAAGGGCGCCCAGCCGCCTAGCCCTTCTGGATCAGCCTCGAAGGGACACGTTGAGACCTTTCGCCGGGGTCGAAGTGACCCGCCGGCCTCGAAGGGACACGTTGATACTCTCTAGGGGTCAAAGTGAACAACCAACCTTCTTCTCCGCCGGCCTCGAAGGGACACGTTGAGACTTTCGCCGGGGTCAAAGTGAACAACCCTCTTCTCCGCCGGCCTCGAAGGGACACGTTGATCCGTCGGAGTGAACAACCCGCGGCTTAGGGGATAAAGCGCTAAAAGTGCCTACCTAACGAAACAGGCACCCGAACAGGTGAAGCGGGCGCGTAGCGCTTTGGGCGCGTAGCGGGTCGAGTGCCTTCTCCTTCGCTTTACGAGGGAAATACGTAGGGGAGGCGTACGCGCCCACTTTCCCTGTGGCCAAGGCCAAATACACCATTTAAAGGCGCAACAACAAATCGTCATCAGTACTTTAGGCTATTCACCTGCTGCTTTCCTTGCGAGTCCTCAAGAAATATCAAATTGATTCCAGGCGCAAGTAAGTATGCTAAAGCTCGAATTGAGTTTATGGGCAAGAGTGGATTTGACTTTTGCACCTTTATGCTAAGGCCCATGTTCTTTTCGCATTATTGCCGTGTCATCCTCTGGGCAGCGTGTAAGATTGCTACCAGTTTGAGATTGCTTTATTTGATGGACGAGATATTGGAGCCCTCTCTTTTCTTTTGCCACTATGCGAAACAAAGTCATCTGAGAAGCTGGACTGAAATCGAAAAGGCAAGAGACAAACTCATACCAAAACAACGGTCAAGTGTAATCCAGAGTCACCTCTGGAATGTCATGGGCGAGTTGAGAAACAAAGCATAACTAAAATGGGTCAAATCTTTTCTAGGTACTAGTAGCTAACCTGGAATTCAATGGAGCTGGCAAGAAGAGAGATTCAACAGTAGCTTCATCCATAAGATCTTTGGCAGTAATTTCAATGGTGTGCAATTGGATGGGCCTAACTTTCATAATGATTATTTCTGGGAGAGCTACTACAATCAAGTGAGGGACGAACGCACTAGCTCGGGAGAAATAATGGGGGAATCTAAGTCTACCGCATAAAGTCAAACTGCTCCAATGATTGACGGTTCAAAGGTCACTCTCCAGTCTTCTACTGCTTGCCCTTTGCCATGGTGCCCAGTCAGCAGGTACTTTTTCATCTTTGCTAGCTAATCAATGCAGTACTCCAGAGTTTACTCTCTTTACATTCCCTACTGGCACTTTGCTATCTATTTGGCTGCTGCAGGTTAGAATTGAACTTTCTGTTGTAGGTGTAGCCTTTATTTTTATGTTGCTCAGCTACCTTTGCCCTATTGCTACTTTCTCTCTGCCAAATTCCTCATTTTCCTTGTCACTATTTCTCTGGTCATGAATTTGTCCTTTTCACTCGCTATTGGAGGATTCCTCTGCTTTTACTTTATCCTACTGAGTTTGGAATTAGCCCAGGGCAAAGCTTGAATAGCCACCATTATTTCTTCTACCACCTCTCTTGGCTCTCGTATATGGCCCAAAGCTGCTGGTGCGAAATTGGCGCCAATTCCTTTTCTTCCAATGTCTTATTCTGGCGGCAAGTTGTTCAATTACGAATTCGAGTGGTAGGACTGGTCATAATCATGGCTGGAATGACAAGGGAAAAGAGGAGGCATACCCAGAAAAGCTAAAACTGCAAATAATAAGAGGAGCGGCTTACCACTCCATTAATAGCCAAGAATATGAGCTGGGCTGGATCTAATAGAAGAGGCCGGTATAAGCGATGGCCCAAAAGAGATGGAGCAAGACTTGAAAGTGGCTTTTACCCGAATAGCCAATAAGGTTATCCTTCAGCCAGCCTATACCCAAAACTGAAAAAAGCCTTAGCCAACTTGAGACGACCACAACCAATAAGCCATAAAATAGGTATCGGCAGCTCAAATGAAAAGTAGAGTATGCAAAGGTCGACCATTAAACACCGTCCACTCCAATTGGCCCCATACGCCAACACCAGAACTAGAAAGATTCCAAAGTGAGTGAGCAATAGCAATGGCTGGGTTTACCCGATACTACCACCACATGAACAAGGAAAGACACCTGCAATACTCTCACTCCAATAAGAATAGAGCCAGAGAGGGAAAGAGCAGCCATGATAAAGAACTGCACCATCATTAGAACAAAGACGGAAGAAATTAGCTAAGAGTGGTGAGAGCCGATAGAAAAGTGGGTGGGCCAAGAAGAAGAGGTAAAACCATTGAGCTACCAAGAGGAAAGCACCTCGCAAGTGTGGGCAGAGGCAGAACATGGAGTACTAGGTGGTAGAAGCAGCTACAGGCAGTGAAAGCGAAGTAGCCATTATGGACCTTATGAAAACGTAAATTATTGGCACGAGGGTGATTTTCACAAAGAGCCATAGTTTGACCTATGAAAGTGAATCCACTCATAATCACAGCAAGCCAATAGAATTATCAGCCAAATAAGCACTCCAAAGCAGCCATAAAATGGGCTAAAAGTCAAAAGTGAGGTGGAACTATCATGGCATGAGTTAGAGCCGGTGTTGAAATAGCATCGTTTGGCCGATAGCTTAGCAGCCAGAAGTGACCATAAAAGCATTTCGTGCGCAAGTAAAGAGTATCATAGTAGCGGCAGTCAAAATTATGACCAAAAATGTTGCAAGGGATGAACTGTCACCAATGGCGGCCATAGCGCACACACTGGCAAATGTTATGGGTTAGAGCGGCCACCACACCACTTACCAGTGATGAGAAACTTAAGAGAGGAATTGGCCATAACAACAAAGCAGAACGAGTTATGAAATAGTAGAACAAAAGTGAGGCCAGCGCTCCAACGCAATAAGCCTGGGTACAATAGGTAAAAGCAAAATGATGAGTAGCCAAAGGAAACAGGGGACTAGCATCATTGGGTTCGGTAGGTTGCTGGGCGCTTGATAGCCTAAAGAGTGAAAACACAGCGAATAAAACTGGGTAGAATCCGATTAGGTGCACTCGGCAAAAACCCGCTACTTTGGCTCTAGTTGCTATAAGGTGAATGGTGGATTTAAGGTCGAACCCAGGAAATAAGAATAAATGGCTCGCCTAGTCCCATATGATACGAATCTAATAGGAAAGACTAAGCTATTGTGTTAGATGGGCTATCGGGAGATACACTAGCTATTTTATGGATTGCATAGGCGTAAATGAGAGCGCACGATTACCCTCCTCCCAATGACTCTCTAGCTACCCAAATTGAGCACAAATAAGAGAGAGCTTCCGATTAACACTAATGGCCAAACCCTCCAACAAATAATCATGGCTGTAGCCGCACTCAATAGAACTCCGGTAAGAAAGCTGGGTGATAGTACCAAAGCCTAAACGATTGAATGGCGGCTAAAATCAAAGTCCTAGTGGTAAAAATAGTGCTACATAGTGAAAGTTACTAGCTATTGTCAAGGCTGGCTATCACCCAGCTTTCTGAATCATTAGAGCTATTGGGAATTTATAATTGGGTCATCAGCATCAAAAGGTTGTGGAGGGCTGCGTGACCATGGCAATAAGACCAGCGCTATTGGAAAAGTTAACCCTAAAGTAGAGCAATATTTTAAAGAGTAAGAGCAGTGGGGCAAATTGATAACCAGCGGATGAACCATCAAATAATTACAGCTAACCTTTTCATCTCTAGGACTTACGTGGTTAATAATAGCACCGAGGTGGGTTTTCGAGCTAGAGATATTTAAAGAACCTGGAGAACTCGCTATTCTCATATTTCTTCTGCAGTCTTGCTATCTGCGGTTGTAAGAATGCAGTAGCCATTAATATTGGCAAAGGGGTAGAAAGCTAAGTGACCGGTGCCAATAGCCAATTACATTGAGGGTAGAAAGAGCGTTGGCAAAGTAAAGCTAAACCGATGATCAAGGGTAGAGCCAGGAAATGATAGCCATAGTGCAAAGATAAGGCTGGCCATAGGTGGAATAAACCACTTAGCAAGGGGGCTGGCAAACGATTAGTCGTAGGAATAGCAACATTATTTGAGCCACTGGAACCAATTGCTGTAAAGGGTACCAAAACAAGAAAGTTATGTCATAGGTGATACCGAAAAGGCCAGCTGAAGAGAGTAAATAGGACAAAGCTAAGTTTAGACCCAAAGAATTAGGGCTAAAATACAACTCCAGAAAATGCAAGCTTAAGCCTAAAATATGCCAACTTATAGACCTGGATGAAACTGCTGATGGCAAATCGCGAGTCGATCCAATGGCAGACTAACCGCTAATTCCTGGTATCGCAAAGCTCTACTCCCACCTCTCGGTACCGCTACGCTAAACTAGGTAAAACAAAAGTGAGGAGGTCACCAGTTGATGGCAAAAAGATCGCTGGAGTTATTCTATCAAGACCCAGTATTTCATGGGAGGTTCAACTTTAAATTTGAAAACAATTCTGGGGGCCTCTGGTGAATATGGTACCATCGATGGGTGCAATGATTTTTTAGGGTGACTGAAAAGGATGAGTGTTAATCGAAAAAGGTTTCCAGCAAAAGGTAAGTGTAATTTGGCAAGGATGATTTATTGGCTCACAGCAGTTCCCAGCGGATTACCATAGCAATAACGGGAAGCTGGTGAGGGTAGGGTAATCTGGAGTGGTGACCTTGGCCGATAGGCTACAAGAGTAAAGATAGGCGAAGTCATCAACAAGGTGATTTTCGTTTGGCCGCATCTACCCTAAGGGCCAATAAGAAAATGGGTAACCAGAGCTGCTACACCATGAAAATAGGCAGTGATGATCGTGGCAAGTCATTGAAAAGTAGAGGGTAATAGACCAAGGGGTAATCAAAAAAAGATGAATTTGAAAGGTCCTCTGTCAGTGGTGTATTCCCAAGTGGCAGAATGACCATAAAGTATTGGTAAAAAGGGTGGTCATTGATGCAACAGATCCTCCCCTCAGAAATAGGCGAATGGCTAGGAGAAAAAGATGCAGGAAGTTCAAGTGATCAACGGCCAAGTCCTCCAGCAGATAGAGAGGCTACTTCCTCGATAGGCGGATGTCAGCGAGAGAAACAAAAGAGTAGGAAACTAAAACTGGAAAGATACCAGCTACTATCATGATGACCCGGTTAGCCAAAGCTCCTAGCCATCAAAAGCGGTTCACCAATAAAGATAGGCCCGATGGAAACAGAGACTTTGGAACAATGTGGATGAATCGCTGCTATCATGGTAAATACACAAAGAAAGATGCGCAAAGTCCCAAATGGTTAAATCAGAAACTAGAAATAGGTTAGGGTGCAATCGGAAATGGTGAACAGAGCTTTGGAACAATCTGAGAGGTAACAGCAGAGTACTCGGTATCAAGAATTTTCATGGGCGATAAGCCAACAGTACCTGATGTCTGCTAAAGAGAAAAGAATGATGGGCTGGAGTAATACCAGAGCTCAGTAAAAGTAGATAAAGATGCGTCGCCAGTATTTTGACCAACCGCAACTCCGCTCCACTGGATAGGAAAGATTGTAGCAAAGAGCTGCCCTCAGTAAATACTGGTTTCTCGTGCCGCCAAGAGAAAAAGGGGTGAAATAATGGCAGCAGAACGATATTGGTAGCAAAGACAGGCAAACCCAAGTAAAGAGTCTGTTAAAGGAGGAGGCTCTACCCAATAAGGCGATAGCCGCAGCCTCCGAGTGTGCAGATGAAGAGCGAATGCGGTGAGTAAAGATTGTAGCAAATCGGAAATGGCGATCGTGAGTTCATCAATTGGCTACAAGGTCTCGTAATTGGCTAAGAGTGAAATGGATTTGGCGATTGATGTAAATAGGCCGGACAGATCTTTGCTGGAAGATGCAGCTAACTTGAGAGGGAATTAGGCCACCATGGATAAAATAGCTACTGATGAAGGTTACAAGCTACTCAGAGAAAAATCGGAGTAAAAGAAACCTAGAACTAGCAAATCAAGTAGTCCTATGCGGTTCATCAAGTATCAGCAGGTTCACCAATAAAGCCTGGCTATCTGCAAAGGGTGTGATGAATTAGACCACTGCTGCTAAACCCAAATCAAAGCCGATAGACGCAGGTCCTCCAAAGAAATAGCTGGCAAAGTAAGAGTGCGGCTGGTTAGGAAGTAGTGGCCAGCTGTAAAAAAGGTTCTTCAAGTTGGCAAATCCGAGGCGAATCTTGTGGCCAAGTAGATGACCAATGAAAAACAAGATCTTACTGGCCAAAGCAGAATACTCTAACCTAGTCAAAAAAGGGCGGCGAAAAGTCAAAACCAACTCCAAAAGTCAATTGAAAATAGGCCAAAATCACCATTACTTGCGGATAAGTAGCCCTATCGGGTTTCAGGTTAAATTAAAAGGAGCCGAGTAACCAGCTACCCAGTTTGTTTTGGCTTAAAAGGTTGATGACCATGGAGCCAGGTCCACTTTATTAGAGCCGACTTTGAGTTTGGCACAAAGCACTCTCTTTATCGCAACTTAAATACAGCCACTGGTCCTATGCGCTGTTGGTAGATTTTCACTCATCGGTAAGCTTTTATCTAACCTGGCTGTAGTCTAGCCTTTCCTATTGACCACATTCTTTGCCATGGCGTAGTTTTTCACAAGAATATGGTGGTAGATGAAATCATGATCGATACGCCTTCCTCTGGACCGCTACTGCCACCTAGTCATCGTAGTAGTGGAATAGGCGCAATGACTAGTATAATGGTTAGAGCCAACCAGGGCTAATAGAAATCACTGGCAATTGTACCGAGTAAAAAGAGAATAAGCCATGAGGGTAAAACTATGAACTACGAGCTATAATACAGCCATTGATCTAAACTGATTHCTATGGGTGGTGTGCCTTTGGCTCCAGTCCTCCTCTTTGCTTCTTCTGGACCGCAAATATAGGAGTATTTCAAATACTAGTGCCAATCCTAGGGTGAGCAATGAGATATAATAGAGGCTAAGTAAAAGTATTCTGAGCTCGGTTAGCTGCATTCTCTTTGCTTCTTCTGGAACTCTGGAGTTGGACTTGCTATTTCTTTTCTAGACTGGCTTCTTCTTCTCTTCTCCAGGACCGCTATCGCTCCGCTACGCTAAAGCCATGCAAAACATTGGCCGATGGTGCAAATCTTCATTGGTAAGAGCAAACCCACAAGAGTAGAGCTAGTGGAACACAGAGGTGAATGATAACACTGCTGCAGCCCTCTTCTTTATCCCACTTTTTGATACGTGTGCCTCAGCTAGATCGGCAGTGTTAGCTTTGAGGGTGGAAGCTGTAACCAATCGTGAATTCTACCAAAGACATCGTACCTTAGGCATGGTCTTTGTGTGGGAAGGGGCGTGTGCTCCATAGTAACGCATTATTGTAGGTGATGACCCATGGTAACGCGACTCAGCAATTTCAAAAGAGGATTCCATTTGTCCTATTCCAGACTCACTGTAGTCTACGAGTTCATAGTCGGAATGGTTATTGGCATCCTTCGAGAATTGGTGTTTCATGACCACTTGAAACTGTAGCCATTTCCTCACTACTCGTACTCTAATTTCAGCTTCTGGGTACCCCGGTGCTAATTTCTCATGCAGTTGGCCTTTTGCTACTCTGAGTTCTCTTTCCTACTATCCTGCCACTTTTACCAGTTGTGGCCATCTAGCAAAAGTGAAACACTGATTTGGCTGGGCTGACAATCAGTATGCCCATAAGCAAAAAGCATTGACCTGGCGGAAGTCACTATGAAAACCAAAGGCAAAGAACACTACTCTAAACTGCACTTAGCAAAGAGGCAAATCACACCATGTTAACTGGTACATCATTAGTGCGCGACAATCCACAAAGCAAAATCATCAAACTAAAAGCCCCTAAAGCAAAGAACTGTAAAGATACGCGCATTCTATCCAAAAGCAAATAACTATAAGGATATGGCTCTTAAATCGTGCTACTCATCCCTAAGCCAAAGCATGATTGACCAACAACTACCACTTGAAAGCTAAAAAGGTGACCGATAGAGAGTGAAAGCTGCAGTGACTTTACTATACCACCAAAGGTCCAACTAATGGCGGCTTAGCAAGTAAAAAAGTGAAAGAAAATGCAAATTTTGAACTGACTGAAATGGCTGGCTAGATGATCCACTTTGTGGATGCCCAAGTAAGAGGTTTGCCAGTAAATAGAATCTGGCAAGTTGGAAAGAGGCAAGAGCAGTGAAAGTGATCAGAGAAGAGAGGTAATAGCCCAAAGCAACTTTGTGGTGAGTTCCCAAATCTTTCCAAGAGCCAAGAGTACAATAATGGTATGGCCAGCTGTAGAAAGTGAATGATTGCAATAGCGAGCCAAAGATGCCACTTACAGCCCTCAGGATAGAAAACCAACTTTACACCAAGGACAACTAGAAAAGATTGGTAATTCCACTTCTGGCTTGTAGCGATTAAGAGCCGCCAAGTGTATGATCAAGGACTCCACTCGCAAAGTCGGAGAAGGTCACTGACAATAACACGGCTACACGGATTTGAACCGACTCGAAACAACTCAAGGCACAGTAAATCATAATTCCAGCAATATGAACTTGAAACACTCGCAAAGTCTGAGAAAGCGACTGCCCCATGATTACCACATCAGTTTCTGGGCCACTGGTTTTCACATTCCTAGGCTACTCAGCCACAATGAGTGAGCCAATACCGTTACAGCTGCACGGTAAATACCAAAGAATAGACAAACTACTAAAGTGAAGGAGGTGAGCTTTACCATCAAGCGCATAACTCGTAAATTCCCATAAACCGTTCCATTCCAATAAGATAAAAGGGTGGACCAGCGCTAAAGTCTGTTATCAAACTGCTGTTTATGAGTGCAAGTAAGGCGTTCTAGTGGCAGGTAAAGACTCTTCGAATTCGAACGGCTGCAGTAGAACAAAGTCGGCATTATCAAAACCGTGAAGCTTATTGCAAATCCATAGCGCGTGCAACTATTTTCTCAGTGATCCCATATAAGAGTAAGCCACAGTTAAAATCTAAGACCCTTCCAGAGTTTTACCATAGCTAGGATGCCAGTTCCACCATACTTGCTAGTCTGAACTCAACGATTCGACCGCCCTATAAATTACCTGGCAAACATAGAACCCCATAATGCAAAGCAAGTAGATGAATGGTAAGGGCTCCCAAGAAAAGAGAGCCCAACAGCTGTTGTGTCATGGTCAGGCGAAAAGAGTGTAAGTGGGTGATGAAACCGTCAAAGTAAACAGCCAACTCAATGGTCTATACTTCCTAAAAAGCATTTGGAGTGCCAAAGTGCGCGTTAGTCAAAGGAATAACCAGCAATGAAATGTGCGTGTCAGACCTGGTACTCGTGTTTGCTGTGCCACTGCCTAAATGGTGCATATAATCCCTACCAAAGTGCGTGTCAGACCTGGTACGAGTTTGCTATGGGTGCCACACTGCTGAAATATTGGTTTAACTCCTCGGCCTATTGAGAGTAAAGCTCGTTGACACTGGCGACCTAAAAAGATTCTTACTCTAATTGGAAAGGTACAGATCAGCCTGTGAGTGAGTAGTCGGACCGCCCAAAGCTAAGTGGCCGAGAGGAGAGCAAATCATGTGGGGGAAGAGAACAATCATATGCCCAGTAAAGAAATGGCCGCATCTGTGACCCAGGAGTCGTGTTCACGTGGTAATCGTTATTATGGTGGTAGTTCGCCTAGCAGCCCCTACTATAATGAGCGAGGCAAAATTGGTAGGAAGTGGCCAGTTACCCAGGACTAATAGAAAGGTAAGACCCTATCTTTTAAAGCACAGATGATTTAATAAGTTGGACTAGCCATTTCTAACTTATCTTCACAGAGAACCAGCAATTATATACCAGAAACTGATTGGTGGGCTATCGCATGTGTTGCAAAAGATTTGACTAGTCTGGGCTTGGCCTTGCCCGAGGTTTATTTTCAATTGAGGAGTCTGACCATGAACTCGTCTAGGACTAGCTAAGCCAATTTTGACACCGGTATACCCGAACCCTGCGCCTTAGCCAAACCATCTACAATATCATAAACTAACTCCATGGAATTGCGCCGATAAAAAGATAGAAAAGCAGGGAAAATAGCAAGATTACAGGTAAAACCGGTGCGACCACACATCAAAAGCAAGTTCATTCATCCATTTGCAGTTTGTAGTGATGTTTGGCCTATTACATTTCTTTTGACTCAGTAGTACCATTTGAGTTTTGTAAACCAGACGAGTTTACCAATTGCGGGCATGCGTTACTCTCTTGCACACCAAGAACCTTAAGCAGTAGTCAGAAAATACCAAAAAGAAATTGGACAACAATAAGGTAAGCGTACCATAAAAGGATAAAGAAGTGGTGATAAATACGGGTGAAAGCCCGAATCGGCAAGGAAAATTCCCAATCATGCAGTTGCCAAGTTCATAAAAGGATAAAGAAGTGGTGATAAAAAATACTAACAAAGAAATTGGACCACCAATTGAAGGTAAGAGCAATCTGCAGGGCGAGATAGAAAAGTGCTTGGCCAAGGAAGATACCGGGAGTGGCCAATGGGTTAGTTATTCCCACTTTCATAGTTCTACCAATCAGTCCAAGGTAAAATGCCAAAGGCATCACAAAACGTCAAAAATGGGCGCAAAGTGAAAGCCGCAGTTGAAAAGAGGGTAAAATAGGGTCAGCCAAATTCTACTTGGTCACGAGTGACTATGGGCACCTTCTAGATAAAGCCAAGGCAAGCATCATGATCAGCCACCAGGTGGATATAAGGAAAGGGTGAACCTAGTGAATGATTCCCATAGCTGAGAGTGAACCATCGTAGAGCATATTTTGCTAGTGTTGTTTCTCATCTTATTTCTACTGCCGCTACTCTATTGGAATTCACGATAGTGAATGGCTTGTTGTTAAAAGACTTCTGCTATTGAGCTGCAAGATATGGGCAATTCATCCACTGCGACCAATAGCATAGAGCGTAAAGCCCTCCAAGCAAGGTCAAATAATTGCTCTACCCTTGCTGAGTGAGAGGCAGGTAAATATGATTAGTGAGTAGAAAAGAATTACGGTTTATTTCTGGTCTCTCATGCAACTATATATAGCAGCCTTGGCCTATGAGCTTTCCCCCACCTCCTCTCCTATCGCGCCTGAGCTTTTTTATAGTTGCTACGAGTTTTGAAACCGAAACCAAAGATGACTATGGATCAGATTGATTCACGTTCCCCCAAGCAAGCCGCAACCAAAAGACTAAAGGAAAGGTTTGTCCTTTTAGTTCTTCTTTCCCCATTCTTCTCTCAAAGAGATTGGACTCCCGCCTTAACCCATCCTTGACTGACTGGCCCTGACTTCTGTCCCATCTGCTTCCGGCGAGCCAAGCTTCTGATCGCTGCCTTCCTGAGGCAATGGAACAATTGCGCTTCGCGCTACGCGCCTCATCCTGTATCGAAACTGTACCTTTAGGAGCAAAATCAATCATTCTTTGTCTTTGATGAGTGACCCAGCGGATAGTGAGAAGTTGGAAACAGGGGATTTATCCGATCCAAAAAAGAGATGATGGACGCGTAGCGCGGATCCTACCCAGTTGATTGACAATCATGATCTACCTTCTCTGCCAAAGAAAAGAAGGGAGCGCACTAACCAGACGATTCGCAAACGACGCTAACGCGCCTCGATGGGTGAGCCACTCGGGAAGGAAGGGATGAGTCGGGTAGAGCGAGGGAGCAGCCCACAGAGCTTTCCACCGCTGTAGAGCATTCGATGGAGCATTCGTTGTTGAGTCCTTCTCCCCCCGTGCTAGTACAGTCAAAGAAGGGAGATCAGAAGCAGAATGGTCTATGGACAAGGAGAAGCGGCGACAAGATCAAGGCGAGCGAAGTCAGTACCATAGACTGAACGGAAATAGAATCTCGAAATCAAAATAAAGTGACGAAAGAGAGACGACAATCGCAGAAGGACAAAAGGCGCGAACGCTAGTGAGCGGAACGCAATGAGCTTCGCTCATTCATTTTGACGAATTCACTAACTATGAGAACGACGAGCTTATCAGAAGTAAGCCGCGCAGCGTGTGTGTTCACGCCGTGAACGAATTGTTTTTTCGTCGCAAGACGAGCTGGACGAAAGCCCCACATAAGTAAGGCATCGCTTGTCTTTCGAGGCGATGAGCTAGCGAATCGAACTTGCGAATTGAATTGTTGTTTTTGCACGAATTGTGGCGAATCGGTGCGGGTAGCCGTCAGCCTTTGTTCGTTCGCCGATGTGAGCCGGTGCTGCTTTCACGTCAGTTGGAGCTAAAAAGCCATGAAGAGGCCGATGTTGTTAGGACGAAACTCGCGGAACGTCGGGGTGTGGGGTGTGTGTGCGAGATCTCACCGTTTGCCTGATTACATCGATCAATGACGATTCTAACTACTCATCGCCTCTTTTGCGACGAAAGACGCGAATATTCCAGACGTCGCGAGGCGCCAGATTGTCTAGGCGAATGCGTTTCAAGCAGCGAATCGCGAGGCAATGAGTGTAGCTTTTCGGGATGTTCGCGCGCGCCGGTAATAGGGGTTTTACGGGGGAAGAACTGGACGGACTGGCACGATCCCACTCGATCCCAATTCCCTGAATCAGCGGAGGACCAATACGCCTTTTATGACTGTGGACCGGCAATAAAAACTCTTCTTCTATTCTTCGGAAGTGGGAATGAAAGCAAGTGAATGAATTCTCTCTATGGACAGGAGAGAGAAGAGAGACGACCAGCTTCCGGAGTTGAATTCAGGGGAGTGAGGTCAATTGACCTGTTCAGAGCAAAGCCGACGACTCGGAACATTGACTGACAGGCGAGCGTCGTCTCGTCGAGCGAGCAAAGCGAGGCAATCGAAACCAGATTGTCTAGTCTAGTCTAGCGCATTCGAAAAAGAATTCGATTGTTGCGTTTAGTCGACACTCGCATTAAATTGATGATAAATTGTCCTTTCTGAGTTTTTACTTAACTACGATTGGTCATCATCAGTCAAAAATCGAGGCAAACGCGGAAGCTTCGCGCGTTTGCACTCACCGTAACTCAGAAATCGCATTTCCCTACTTAACAACTGAGATGCGGCGTGCAAAGGGTTTTGGGAAGGGGCCTAAAGGGATTCTTAGGCCATTTAACAATAGTAGGGGCGGGAAAGAGAAAAAAGAGCGTGGTCCCGCCGTGCCAGAAGTAGGAAGAATAGGGTCATCCGGATGATGAAGTTCTGTGCGGGAGAGAATGGTAGGCTAGAAGCACAATAGTGAAAGCTACGCTTTCCCCCGGCCCTAGCACATTAGTGTCGTCGTCTCGTGCCTTTTGTAAAAACACCCCGTATATAGAAGAAGCTTCATGAATCATGTCGTTAAACAGTCGATTCTTCCGTTCCATTCGTGCCGAAGGCGGGCCGAGCCGGCCCCACTATGTACGCGGCCAGCCGGCGGGGAGCGGGGACCGAGAAGAAACTTCTTATTAAGGCCTCCGCGAAGCGGAAGGGCGTTTTACCATCATCTCGTTTACACCCTTGAGGTCAGCGGTTCGAGTCCGTTATTACCCATCCAAAACGGTAATAACTATTACCATGATACCATCTAAAACGAATCGAACGGGGGGCCGGCAAGCTTCTGTTCAGAGAAGGGAACCAAATCCTAGTTTGGGAAACAGCGGATGGTTTGGATATTGGTCTTGGTCTAAATACGGATTCGGTCAACAAGTTTTACCCCGCTTTGTTGGAGTGTGTCCCACTAGCCCAATGTATGGTGCTACAGGCCCGGGGTAGTGGGCGCTGTATGACTGGTGGTTCCAAAGACTTGGGTTCTTACTCAAGTGAATAAACAATTTCCATACGTGTCGCAGGACCGCAGATGGCAAAACGGGAAAACGCTGCGTTCTCCCCCTACGTCATTTGGTCCCTTTCGTCGCCGTGGTTAGGACATCGTCTGGCACATGCCGAAGACCCGCCGTGAGATTTGGGAGACTGTTGCTCTCTAGGGGTGTATGCCTTTACTGAGAACGCTGAAAATTTTACTATCTCCTGTAGAACGAGGCTAAGCAAAGCGAACAGGCAGTTTTTTATCGCCTTCCAGCACGGAAAAGCTCCCGGCACTGTGGCAGGGCGGCGGTTGTGGTGAGCCACAAAAAAGACAGTGAAACTCTGGGACAGGGAGTGCATAGGGGGAAAGCGCTTAAAAAAAACATTTCGTAGATAGAATATAGCGAATCCTTTTATTCCATGCACGAACTTTTTTTATATGCCCCCTACCCATCTCCTTTCCGGGAGCCTTTAACGAGTTTTCTAGGCCCCGTAAATTCTCCGTGATTGCACAATTGTGCTCCTACCTAAGGCAATTGCCGGCAGACTAGCGTTTGCGCATTCACTACGCCCGGTATTACACACCGTGTTATATACCTTTGATTTTTTGATTCGTTTCCCGCGTTCACGATTGTGGTTCTTCCGCCTTCGGCTTTAGACCGCTCCCCCCTCTATGCATTAACAGCAATAGACGGACGTCAGACCCTTACCCACTCACTCGGGGTCATTAACATGACCGATCAAAGGACCTGGTCTGGTCTAGTCTGGAGATGGAGCAAGCGACATCGAATCGAGGAGGCGGCCAGCCTAGGGCTGAGCCAGGCCATCACTTATGGCGTGATATTCCTACGATGGGAGAGATTGAACCGTCATCATTTTATCCCGCCACGTCCAGAGGTCAAGGACATCGTCTTTTCGGCGCTTTAGTGGGCGGCCCAAGAAAAAGAGGATGACCGAAACGAAGACTCCGATCTATGAAATGGGAAATAGGCCTTTGAGGCTATAAAACTCCCGACCTTCGGCTCGTAGGCCGAGTGCCGGGAGGGGGGACCCTTGGAGCGAATCGATACGATAGTGGCTCCTACTTAGCCAGTGGGCAAGTAATAAGTATTTACGCGAGCTATCCAGAGCAGGATTGATTATCCACTCACGGTATCAAGGGCCCCAAGAGCATGCTCACAATGGCATTTTCCCGAGGAGAACACGCGAGTGAAGGTAGGCGGAGTAATCTATCTTAAAGGGACTTGCCTTAGGGCAGCGGGTTCAGCTTTGGCTCTTTTCTGGTGAAGACATCCACAATTGCGGCGAAAGTTTGGGCCGCACCGAGCTGGTGAGGCGCTTTCACCATTACCCACTAGGCTGATAAGCGCTCTATCCCGCTCTTTTTCTCCGGCTTGATAGTTAAGTTATTTGAGAGTTTCCAACATATAGCTTTCAACTTGGTATTCATAGCCTTGGCCTTGGACCTCCCTGTCCCTACCCCTGTACCCCTTTTTGGCCGCTGTGTTTTCGCGCTTTCACTCTCGTCGTACCTTTTACCCCTTCTCGCGCCCTTCCTTTTCTTGGCCCTCTTTTCACTAGAAAGTGCCGCGAAGAAGAAAAAACAATTGTTTTAGTATCTAGACATCCGAAAGGGGCCTGTTCAAAAGCTACGAGCCACAGCATAAAATAGGGCGCTTCCGCTTACGATCCCCCTTCTCCCTCTTTTCCTTCTTCCGCTTCCGCTTCTAGTGCCCTTTTCGTTCCCCCTTTCGTTCCCGCGCCCGTAGCCTGTAGCTTCCGCTTCCGCTCCTGCGCCTGAAGCCCGGTTAGGCTCGGCTGTAGACGGCTCGGCATCGTCCAAAGGGGATTGCGGCAGCACTATCAGCTGGGCCGGTTGCGGGTGCGAGCTCGACTGCATCGGCTGCGGACTCGTCGGCATCGGCTGCATTAACTATGGCATCGGCATCGACGAAGCCCTTCGCGCCCTTCGTCTTTCAGCCTCTCTCTTTATCCGGAACCGGTTCTCTCTCTTAATGAAGGAACGGAAAATCAAATCATCTAGCTTCGCGCGTTTTCCCGACGACGCCCTCAGCATTAATTGAAACATGTTGCATCGGGTGTAGGAATTAGCTCCGGAATGTATGTATTGAATAGCTCTTCGAATAGAAGATGTGGGAGGATGAGACGCGGTAGTTGTTGAGTGTTAGGGCTCGGCGCTTAGGGAGCACTGATCCTCTACCCATCCAAACCCGCTTCTTCCCCGTTCCAGCCCCCCCTCTATCATCGGTAGGGCCCCTTTATAAGAAAGGATTCGGAAGAGGGCCCCGAAGGGTTTGTGCCCAAAAAAGGGAGCAATCGATGGCCGAAGGCGGAGGCTTCGGCCTCCGGTTTCCCGTGTTTTTGAGCATTGAACGATTTCTAGGTTAGAAGCCC
>Contig139+138896
TACCCCAAAGCCAGGCTTCCGTACAGTTTTAAGTGACCAGAGATAGATAAGTATAACGGAACCGAATGCATAACGAAATCGGATAAAAAGAGGCGCTTAAATTAAAAAGACAGGATGTATGTCGGAACTCTACAGCCCATGGGAATCGACAATGAGCTACTTGTCCAACTATTCCAGCGCAGTTTGACCGGACCTGGTTGATGAACACTGACCCAACATTCGCACATGGCCAGATCTGTCTAAGGTCTTTTTATCCGATTTCGTTA
>Contig14+1253
GACCTTGAAAAAGTGATCCATCGATGGCCGAAGGCGGAGGCCGCTTCGGCCTCCGGTTTCCCGTGTTTTTGAGCATTCCACGATTTCTAGGTTAGAAGCCCGTTTCGAAAAAGCCCTCGATGGTTTCCCCTTTGAAATCGGGGTTTTCGACCATTTACCGATTCTTAAGCCAAATGACCTCGAAAAAGTGATCCATCGATGGCCGAAGGCGGAGGCCGCTTCGGCCTCCGGTTTCCCGTGTTTTTCGAACATTTACCGATTCTTAAGSCAAATGACCGTTTCGAAAAAGTGA
>Contig140+29947
ACTTGACCTTTAAATGCGVAGGCCTTAGGTATTGCCCTAAATGCAGATTATCGGGGCTCAGAATGAAGCTGAGGAAAGAGAATATGCATAGGTTCCCTTTCTAATAGGTTCCCAGGTCTTCGTATTCCAAGGGCGGAACCTTGGCTACGAGCACCCCTGTGTTTCCCATTCCCCTGAATTCCGGCATTGTTTCTTTATCAATTGCTCCCCAATGGTTTAGCCAATGGTTTTCCATCCCATTGTTAATTCGTCGGAGACCAAAGCCTCTGAAACCGAATCCTTTTTCTGAATCTTTTTACGATAATGAGTGAATGGATTTCTTTAGGTTCTGTTACGAACCAGAAACCAATTACTCTAGGGACATCACTGGGTCCCGGGACACTCGGAACCCCTCTCCAATCAATTGAAAGGGGGGCCCTTATTAATTAGGTCGAGTTCCCGGCAGGGTTTGGGAGCGGGTTGTTTTGTCACACCTAGCAATGGCATTCAGCAGCCACCTTATGAAGAAGTAAAAGCATCGATCGCTCGAAGTCCACCGGTTTTGTGGGGTAGGTGGGTAGGTTAGGTGTGCTTCCTCCCCACTGAGGTAGGGGGTGGGGCCCTGTGAGGCTTCAGGGAAGGGACAGACCCGAGGGCCGTAGGCACCTGTGGAAGCCCGGTTGGTTTTATTTCCCGCTTTCAATCGGCCTACCTACTACATCCCATACCCATTTCATACCTGTAGTTTTATCCGGGCATATTGCCATTTGTACCGCTCACTTTCTTTTCCAGGTCAGCTAATAATTATCTACACTGGTAAACGACTGCTGCAGTCTCCCCCCTCTAGGTGCAACTATAGACCCGGCTTCGAAAGGTGACATTTCGAGATGTTAGGTTCCAGAATTTGATGTATCGAGTCGGATTGATTCTTTCGTGCTGATCCGCCAAGAGCTGATATTATTTATCTCTCTTCCTCAGCACTCCCACCACGATATGGAACGATTCAAACACTAAACCCACCTATGCTCCTATGCTTCCTCTGCTGAGGGACCACACACACCTATGCCGGAGCAGGGGCAGCCGTTAGGCTGCCCATGCTGAGGGGGTGGGGAACACACACACCTATGTATGCCAGGTAACCCCCTCCCCCTCCTTTCAATTGATTAGAGAGGGAGGTTTAACCTTTACTGAGTGCAACGAAGGGACTTTGGCTGGCAAAGCCACCCTTCGGGGATCGCCTGTGCGTGAGCGAGCACACGGTGAAGGCTGAATTTTCTGCTATTCCGGCCAAACAACCAAAGCTTGAGATTCTTGCGAACCCATTTTACTATCCCCCGCTCCATTTCCGTATATAGATGCTTCTTCGAAGTAGAGAAGCAAAAAAACCTTTTTCGCCGGTTCCATACCACGAATACCGTGGGGGAAGGTGAATCATTGAGACCCGTAATTCGATACGGTGCGAAAAAAGCAGCTCAATTTCTGTCGCCATTCCACTTTGTTTGGAATSGGGAATGGAGTAATGAATAATCGACCCTAGCCAGCATCCATCGATAACCAACCAATGATCGAAGGCCTTTGACCATCGGTTTGGCTGACTTGACCTGATTGTCCGCCGCTTCAAACAGACTGCTTCAGGCAAAGTGAGAAGGATCTAACGAAAGAACTTTGACCGCTTCGCCGGAGCTGAGCTGATTCCACGACTGAAAGACTTCTCTTTGATGCCTGGTTCGGGGTCTTCCTTTGATGACCCGGCTACCTCTAAGCATCAACCCGGGTTATCAAATCACACTAAACCAATCATAGGAACCATCCAACGTGGGGTGGTTGGCGCTCCTCTAACCATCCCCCACCCGGGGGCCAGCCATTATACCCCCGCTTGCTGCCCTCAATCTTTTAGGTCGAATGCGAATCAATTTTAGACTATAGATGCTGAACTTTGTTTGGAGAAGTGGGTTACTTAACGTAAGCTAAATGCGCTACCGAAAACCAAAGGGAAAGCGTTCGTTAGCTTCCCTTGCTCTCTTTCTCACGCCGGAGCGCTCTTATTCGAAGATGGATCCGGTTAATGCCCAATGCCAGGGGCGGGGTGGAAATCCAGGTCATTGGGTAAGTCGGGTCGGAAGTACGAGCCCGCAGGGCGAAGTCGGGGTGGTTTTTCGGTTGGATTCAATTCGGCAAGCCGGGCCACTTCAGGAGTGGTTGATGGAGGTTCTTGCTTCTCTGCTTTGGGGGCGAAGGAGTTAATAGGGAATTTTCTTCGATTTGTCTCCACTTCAGCAACTGATAGAGCAGAGCTACCGTCGATTTTCGGCCGGCAAGGCCCTCCGGCCCCTTCGGGGCGGACGCCTTGCTGGGTGATGAATGCAGCTTTTGACGGAATTCTATTTTAAGGTCCATCTCCTTCCAGGTGGGTCAGCCGGCTTATTCGTCTTGGCCTGCTTCCACACCCTACCATCATATGATGGTTCAGTACTGTGCCATGCAAGCTGGTTACAGGGAGTGGTTCTCTAATCATGCGATCCTTGCTTGGTGACGCCCTGGTAATTGGTGGTCCTAGGGTGAAGACATGTTATGAGGTGGCGTCAAGATTAACATTCAGAAGTCTGTCATCTCTGAGAACGCCCTCGTTGCACTGTCCGCGCTTTATTGGGCGTGGGTGGAGTGGACTAATGAACGTCCGATGTCTAGGAAGTGGATCTATTCAGTGCGGTGTTCAGCCGTGCGGTTAGGTCCTCTCGTGGATCGTCTGAGGGCGAAGCGCTTCTCGGAGACGCGGCTTCCTTCCGCGACGGACGATGGAGGTATTCTCTCTTGCTCCGTGCCCGCCCCTCACCACCGACCAGGAAAGAAGGAGTGGCCAACCCTCTCCCGCTTGATGGGTTATGAAATAAAGACCCGTCACCTAGCTATGATGGCGAGAGTGGCAGCCTAATCCTGAGGTGTTCTGTAGCCTTTTCGAGTTGAAGGGCTGGAGCCGCCTAGCCTTGATCAGTGATTGGGCGATGTAGACCGTGCTGCGTGGTTTGCTTGATCGATCATTTCTTACTGGGCTCAGCATCGATCAAAGGAAGAAATAACATTTCACAATTGACAGAAGGACCGCGGCTTTATAGCGATTGTGTGGTCATTTTTTCCGGCTATCTGTACCTAAACTACTAAGAAAAACAGAACTTCAACCAATGACCGGTCAACTTTACTTCACTTTAGGCCATGCCTGCCTTTATCTGTATGCGAGGAATCATCGATAGCCTAGCCCTGGGCACCCCCCCCAGGCCCCTGTTCCGCTACCGGCTGGCTGGCTATCTGACCCTTTCAGCATCGAAGGCTATCTGAGCTAATAGGATCTCCCCTCAATAAACGAACTAAACCTACGAGACCAAACCAACTCTAGTCGTCTTTCCAAGCCTTTTTATCCTACTTATAAGCTCAGAACCGATTTGAAGAATGTCGACGAATAAGGCATAAATCCCATGGAAGTAATATGCCCTATAAGCCTTCCCTTCAAGTCAATTGGTCAAGGAATCGCCTATCAGCTATCATCTAGTCATCGAATACCAACGAAAATAGGATATTGATTTTTTACCATCGAAGCTAAGGCCAGCTAACGACCAACAACGAATAGGGCTGCTGCTGCTTCCGAACGACCCGGACATTCAAGCCATTCCCTTCCTTGTCGATAAGAGACCTCGCTCGACTTCGACCAGTCATGTATGCCCTTTACCTTCCCTTCGAAGCCTTCCTTTACGCCTACAAGCTTTCAATCCCGGGGCTAACCACAATTCACGGAATCGACGGCTTTCTCTCTCCCCAATGGCCAATCCTTCACGATGGGCGGCTATCTTGGCTAATCGATGGAAGTCGGTGGCTTTGACCGAAGGGAAAGTAATATCTCACAAAACCCTAATTCCTCATCTCTTATTGGCATTTCGCGTTATTGTATAATAATGATTAATTGTTACAAACCACACCGCGGACCCGCCCTTTAGGGTTTTCGTAGCCCGCGAAGGCGGGGCGCCGTAAACGGCGGGGCCTTCTGCGAGATGTCTTCCGGCCTTCCTTCAACCACTGATTCTTGCTCTATCGAGTAATGGCTATGGGTGAAAGGCTATTAATAGGTAATTCACCTAGAACCAAACCTTCTTCCTGCATCCTTCCCGCCATCAGGCTCCCTTTGTTGACATCATCCAACTGTCAGCAGAAACATATGCACCTTCGGAAACGTAAATACCTCGTATCGCTGGCCCTTGAAGACCTTTACCTTCGGTCGAGTGCCGTTAGGCCGCTTCGCCATATTGACTTCTTTCGACGGCGCAACGATAAACCGTGTCATTGGCCTACTAATTACACCTCATGCTATATGTGTTTAGTCATTAAGGGTAGTTTTCTCTTCCCCTTAACTTCACGTAGTTCGGAATAAGWTTTAGCTGTGGCACCACAATTTCAAACATTAACTAAGACTCGCTTCGTCATGTTCTTTGAAAAAAGGAGATCAGTCTTGCACAATCTCATCCCCGTATAACTTACGCTCACAGCTAGTATGAGTAGGAGCATGAGCATTTAAGATCTCCCATATAGAGCTGTTGTGGAAGTGTAGAAAGGATAGGTGAGGTTGAGTATCCAGTTTGAAGGCTTATTCTAAGGCTTATAAGGAGAGTGACGAACGTGAGTGGGAATGTCTTATAACGGGCTGAACTTGGAGCGTCCTCGACGCCGCTGCCAGCTAGTACCGGTTAATCTTTGCATCGTTAATCTCTCCTCATAAAATGAGTAAGTCGAGAACTCATCTTTCTCAGAAAGGGTCGAACCAGTTGACCGGTCAATAACCCAATAGACGCTACATTAATACGCTTCGGTCGGGACACTCGGGGAGGGCGGCGGAGCCGGCCTAAAGCGGTTTACACATAAATACCCCTAAGCTTTACTTAGTCGTATACTAATAGGTAGTTTACGGCGAAGCTGCCGAAGCATATAGAGGCAAATCGTCTAGCGAGTGCACTATATGTACTCTGCCGAAAGGAACTGATCAGCGAATCGTAGGTTAACGAGCCGAGGGGAAAAGGAGAGATAAGGCTAATGGGTGAAGGATGAGAGCTGATAGGGAGAGCAAAAACAACCTAGCGTGATAACCTGGGACCCCTAGCGTTATATGCGAATCAGGTTCGGAGAAGCTTGAGGTACAGTGTTTGCCAAGAGTGTCCCGGAAATCCTTGTATTCGGGAGAATTGGATTCGACAGATGCGCTAAAGCTGGGGCCGATAGGAAGGGGTTAATCCATTGATTACCGTGGTAACAATAATTGAATGGAGTGCCGCCAGCATGAATAATAATAAGTAGCGAAGCCACGGAGAAGAAACCCAACTAACTTTGTTGATCCACCAATACGAGAATGAGCTCAGAGGCTGCCGACTAGACCTTCATATCGCTGGTCATAGCGCGAGAGCCCACGTGTTCTATATATATCGGCTTTCTTACGCTGATCAGCATGTGTAAGCAGAGTCGTTACGGGGTCATGCTTTACCAAATAAACCCCGCAAGCACATGAATAATTCCCGCCTACTTTCTTTTAGTGATACTCTTTCAACAAGTGACTCCAAGCTTACGGCCCTTAACAGACATAGTGGGCTTTGTTGGGCCCGCCTCTTTAGTTGCCTCCGGCACCTTCGGTCGAGTGGTCTTACGGGCCCGAGTTCACCTGCGGGCGCTTGCCCTTCAAAAAAGAGAGGTGTAGCGATCAAGTGAACTTTATTAGGTACCCCTATGGTGAGGGGGAGCATCGAGTGAACGGGAAAGGGGGAAGCTACGCTTCCTAAATCCGGGCGATCAAGTGAGCTCTCGATGCGGGGGCGCGGCCTCGTCTGTTTTTCTGGGGCCGCTTAACTGATCCGCGCCCTAACGGCCGCCTGAAATCCCGTGGTGACTTTATGGAGACCTAAAACACTAGAAAAAAGGTCAACTGCTCCATCTTTTACTCAATGAGTTCTTAGTACTCTCATAATGAGGAATCTCATTGAATATTATTCATCACCGAATATTACTGGCGATGAATAGCTCTTATTGAACAGAAACCAAAAGTTCAGGAAGGCGCGATATGGATTATCGTCTATTAATGACACGTATTCCGTATATGATGATCCATCTTGATGACTCATCGTAAGGGAGTGCAGAATTGATGATCTTCGCCCTTAATCTTCCGTCTCCGCACACCTGGTCAAATGGTGTTGTGTCATGTTTCGCGGTCTTCGGCGCGCACCTGTATTTGCGCCCTGCTATCAGGGGTTCCTTTACTCTGCAATGACGTATTTCTCGAATGTACGTCACGGGCCATTAGTGTTCAAGACTGGTCTGGTTCGGAGTACGACTGTAGGCTTGTGCAGCCCTCTGAGCATGAGTATGAGCTGTTGCACTGGACTCGTAAACCAGGCATCATTTAGGAAAAGCGGTTAGGTTCGCSCTTTTTCCACCCACCACAAGAACTAGATTTACGAGCATGCCTATATTTCCGAGTCACTTTGTTGCTTCTCGTACTGTCGTGTCGGGGCTCATGTAAAATCCCTGAAGCGGCGACCAGTAAAAGAAAGGGCCCCTTTATTCCCTGCTCGGAAATAGAAGCGCCTTTCAAAGTTGACCTTTAAGGGGAAGTGACTGTCTAACTTACCCGGGTTCCGTTAGGAACCCGGGGTAAAGCGCGTAGCGCGAAAGGGCAAGGGCAACTTAGAGTGTTTTGTTTATGGGCAGGGGTGTTGGGTGGGAAGGGCGGGGTGTTGGGCTGGGAAAGGGTGTTGGGCAGGGAAAGTCAAGGGAAAGTCAGGGCTACTTAGAGTGTGTGTTTTGATGAGGGGGCAGGGGGTGTAGGTTGTTGAGCAGGGAAAGGCAAGGGCAACGTAGAGATGGTTTGAAAGGAATGAGAGGGAAGGGCAAGGGCAACTACGGGGTGTTCCTTGCCCTTTCCCGCCCTTGCCCTGCCCACACCCAATACCCCTGCCCACTCATCAAAACACACACTC
>Contig141+33177541
AAAAAATCAGCAAATGCTGAAAAATTACAGCAATAAAAGAAGTGAGTATACACTCACCCAATGCCCATCAAAGTCCTGCAATGTACAAACYTCTCCGATGGCAGACTTTTTGTGAGTAAATCTGCAGGATTCTGTGAAGTATGAATCTTGACAAGCTGAAGCAGCTTGTCCTCTACCACCTGTCGAATGAAGTGATACCTCATGTCAATGTGCTTGGTCTTACTGTGAAAGACCGGATTATGTGCTAATTGAATAGCACTCTGACTGTCACAATGAAGAACCGGCACATGCCCAGCAAACCCTAAATCTCCCACAAGCCTATGAAGCCAAATGGCATCCTTGGCGGCCTCCGTGGCAGCCACATACTCAGCCTCTGTGGTAGAAATAGAAATACACTTCTGTAATCTGGACACCCAAGACACGGCACCACCAAAAAAGGTAAACAAGAACCCGGTAGTAGACCTGCGGCTATCCGCGTCACCTGCCATATCGGCATCAACAAAACCCTGTAATGCAGTCTCACTGCTACTGCCAAAGCACAAACACTGTGCTTTCGTACCCTTCAAGTATCGAAGGATCCCTTTCACTGCTTCCCAGTGCGTCTTTCCCGGATTCGCCATAAACCTGCTCACCACTCCCACCGCAAAAGCAATGTCRGGACGTGTAGCAATCATGGCATACATCAAAGAGCCACAAGCTGAAGCATAAGGAATCCCACTCATAAGACCCTTCTCCTCCTGTGTACTGGGACAATCCCTGGCACTAAGTTTCACATGTGGAGGTAACGGAGTACTCAATGTCTTCCCCCCCTCCATATGGAAACGTTGGAGAACACGGTCTATGTACTGTTCTTGTGAAAGAAACAAGAGCCCCTTGGCTCTATCACGAGATATGCGCACTCCAAGAATATGTGAAGCCTCTCCAAGGTCTTTCATGGCAAAAGTGCTCATGAGCTTCATCTTGAGTGCATCCATAGCAACGGAATCCCTGCCTGCAAAAAGTATGTCATCAACATATAATGCAAGTAAAAGAAGGCTGCCATCATGTGCCTTCTTGGTGTATAAACATGCATCCGCATTGCTGCGTTGGAATCCCTGCTCATGCATRAAAGCATCAAACTTTTGATACCATTGGCGAGGTGCTTGCTTGAGACCATACAAGCTGCGTTTCAGCCGGCATACATACTTCTCTTTGCCATGTGTGACAAAGCCTTCCGGCTGYGCCATATAAAGCTCCTCCTGTAAATCACCGTGCAAGAAAGCGGTCTTCACGTCCATCTGCACTAAATCAAGATCCTGCGTAGCCACTAAGGCAAGCATGACACGTAAGGTGGACATCTTCACCACCGGTGAAAAGATCTCATCAAAATCCAYGCCATACTCTTGCTTGAATCCTTTTGCTACCAATCTTGCTTTGTACTTTGGCGGGCTACCATCATGAGTGGTCTTCAACTTGAAAACCCATTTATTTGGTAGCACATGCTTTCCTGCAGGTAGTGGTACCAACTCCCAAGTGTGATTATGTGTGAGAGAATCCATCTCACTCTTCATGGCACTCTCCCACTTCTTCTTGTCATCACGTGACATGGCCTCCTTATAGCATGAAGGCTCACCGCAATCAGTCAACATAAGATAGTCAACCCCCGGTACATACCTCTCAGGCGGATGACGTGGTCTTGTAGACCTCCGTGGAATGTGTTGTTGCTGATTTTCAGGCTGCTGTACCGCCTGATTTTCCAGATTTTGGGGGCCCGGATGACCCTCCTGTGGCTGTCCATCAATGCCCCTGTCAACTTGAACATGTGGTGCAACATTCGGAGCACCGTTTGGAGCATTTTGAGGCTGATTTGGGCCTGCTACAGCCGGCTGAAATGGAGACACATCCCGGAATACAACCCTCCGGTACTCTTCAACTTGAGGTGGTCTCTTATACATCTTAGATTCGTTGAAAACAACATCACTGCTGCGTATTAACTTGTGGGCATTGACATCCCACAACCGGTAGCCCATCTCTCCGCTATCGCCATACCCCAAGAAAATACATTTGCTTGATTTGGGATCAAGCTTGACGCGTATCTCTTTGGGTACATGAACGTACGCCTCGCAGCCAAACACCCGCAAGTGATGGTAAGATGGTTGCTTCCCGGACCATGCCTCTTCCGGCACATGCTCATCTAGAGCTTTTGAAGGTGACCTATTGATGAGATGCACTGCTGTTTTTACTGCTTCACCCCAAAATTCCTTTGAGAGTCCCGCATGAGAAAGCATGCATAAGGTCCTTTCCTGTATGGTCCGGTTCATCCTTTCAGCCACACCATTTTGTGATGGAGTGTATGGAGCTGTGAGCTCCCTTTTGATACCTCGAGCATCACAGAAATTAGCAAATTCATTGCTCATGTATTCTCCACCATTGTCGGTCCGTAGACATTTCAGCGTGGTACCGGTCTCCTTTTCCACGAGAGACAACCAACGCTGGAAAACAGTAAAAGTATCACTCTTTTTAGCTACGGGAAAGACCCACGTCTTCCGGGTAGCGTCATCAATAAAAGTGACAAAGTATTGTGCTCCCCCAAGAGACCGTGTAGGCATGGGTCCGCACACATCACTATGGACAAGTGATAATCTCTCTTCACGGTGTTGTACACCCTTGTATGGATGTGRTGACCTRGTTTGTTTTCCAAACATACAATGCTCACAAATGGAAGAATCTGAAAATATAAAAGAAGGCAAATACTGCAAACGGGAGAGTACTTTCATACCCTTCATACTCATGTGACCCAACCGGTGATGCCACAACATGGGATCCGGCTGGTCAATTACAGCAATGAGTTTTTGATCAAAACTAGAGACTCGAAGCGGATACAATGTCCCCATTTTTGGACCCTTTGAAACAACAAGAGATCCCTTCAGGATCTTCCAAGACTGGTTCCCAAACACAGTACAGTATCCAGCATCATCTAACTGTCCCGAAGAAATGAGATTCTTCGTGATTTGAGGTACATGCCTTACATTTTTCAGTAAAAAAGACTGACCATTGGGGAATKTAAAGTGAATATCCCCAATGCCAACTATGTCGCATATGTAATCATTTCCCAACCGCACGGTTCCTCTCTTGCTGCTAGTGTAAGTGACAAAATAGTCCCTGCAAGGTGTTACATGAAATGATGCACCTGAATCAAGAATCCAATCATGCTGTAGATTCTCGTCACTAGTAGTGAGGAAAGTGGTGGGAAAAGATGTGGTCAAGAGCACATCCCCGTCATCATGATGAACGGCATTGATCTCTTCGATCTTTGCCTTGCCTTTGTCATCCTTCTTTTCGCCATGTCTCTTTTCTTCCGTGTCTGGCTTCTTTTTCTTTTGTTCCTTCTTCCATGCAAAACAATCCTTCTTATAGTGCCCTCTCTTGCCACAGTGATGGCAYRCAAYATCCTTCTTGKGTCTTGATTTGCTGCGTGACTTACCTCGTTCACGAGACTTCCCCCTGAAATGTGTTCTTCCCCTCTCCGTAGAGAGCGCTGCTCCTTTGTGTGATGAGTCAAGTGACTTGCGTCTTATCTCCTCCGACAATAGACTACCAACAATGTCCTCATAATTAAGGACTCCTTTCGGGGCTGAATTACTTATGGCAGTACAAAATGTATCCCATGATGGAGGTAATGAGCAAAGCARGAAAATGGCCTTCATCTCCGCATCAAAAGGCATCTTGAGTGTTTGCAGTTGATTGAACAGCACATTGAACTCATTTAGATGCGAAGTGATTGAGCTGCCCTCTTTCATGTGCAGCTCAAATATTTTCTTCATGAGGAATACTTTATTTGAGGCAGTCTCCTTCTCATATGTGGAACACAGCTTGTCCCACAACTCCTTCGTTGTCTTCTCACCAACAACCATGAAATAGACAGAGTCAGCCAGATAAAGCCTGATTGTGCTCCGTGCTAGAGCATCAAGCTCATCCCAGTCATCCTGTTTCATGTCAACAGGTTTGGCATTAATACCCTTCAAGGGTTTGAATTGCTTCCGTTGGATGAGAACATCCTGTATCTGCTCCTTCCATAAAGAAAAATTTGTGCCATCAAATTTGCGTACATCAAATTTTTCATGTGTTCCTGAAGCCATGGCAA
>Contig142+3241
TCGGTAGGGCCCCTTTATAAGAAAGGATTCGGAAGAGGGCCCCGAAGGGTTTGTGCCCAAAAAAGGGAGCAATCGATGGCCGAAGGCGGAGGCTTCGGCCTCCGGTTTCCCGTGTTTTTGAGCATTGAACGATTTCTAGGTTAGAAGCCCTTGAAAAAGTGATCCATCGATGGCCGAAGGCGGAGGCCGCTTCGGCCTCCGGTTTCCCGTGTTTTTCGAAGCCCATTTACCGATTCTTAAGGCAAATNACCGTTTCGAAAAAGTGATCCATCGATGGCCGAAGGCGGAGGCCGCTTCGGCCTCCGGTTTCCCGTGTTTTTCGAAGCC
>Contig143+22172
ACCGAGTCTAACTCTACATCATATGATTTCGTCTTGCCGTCGTCTTTTCGATTTCACTCCGAGTCGTATTTCCAATGTACAAGACTAGTATAGGCCTTGCGCCTCCATTCTTTGATTGAGCCGCCCAGCCCCGTCCACGCCCGGCTCCTCCCAGCGTCACCACAAGAATCCTCCAATCCCTGCCTTCTTCAGTTAGCCCCCGGTAACCGCTGTTCCCGAGCAGACCGCATTGGCTTTTCCGGCTGATAGATCAGCGCTTCTCAGTCCCAACAACTCACCTTATCTCTGGTGTTCGCAGACGGCATCGTTCCGTTGGCTGACGCCGCAGGACTGACTATACACGACTCGTCGGAAGGGGGCTGGGCGCCATGTTCAGATTCCACAGTCTCCGATACATTCTCTCCGGCACTCGATCTCCGCTAGCATTTTCTCAGCGTTGGGTCATGGCCTCTCCCACAAGTACTCAGATGGGGAGTTTCTACAGCTTGCTACTAGTAGTAGCACCACTCGTTCCTTCGCCTCCCCGCAACTCCTCGTGCTGCCTGCCCCCATGAATCTGGGCCAGCTAGCAACTCGTCTTCCCTGCCCAGATTATCCAATCGTATGTACTTCCCTCACATCCAAGCCACTCGAATTTCCTTCGCTCCCTGTTTTTGACTACTTGCCACTCGTTCCGGATTTCCCACTTTTCTTCCCTTCCCCGCAACTCGAACTCGTCTTCCCAGTTTTTGACTTCCATACAGCTAGCAAAACATTACTGCAACCCACTCGTCTTCCCTGCTCGTTCAATCGTAGGGACGAGCAACGCGTAATAATGACTGCTCCTACTCCCCACACGTCTTCCCTGCAATCCACTCGTCGTGAAGATCGTCGACACAGCCCAATACTCACTACTTACCGGCGAGCACATCGCCTGACCTGCTCATACTCACCCCATGCTGCCGTAAGGCTATCCACTCGTCGAGACTGCTCCGACGGTCCACTCGTCCAAACGGATAGCGTGACTGCTCGTACTGTCAACCCGTTGATACTGCACGGCCCACGCCTCGTCGTGACTGATCCTACTGTCGTCCACTCTAGTGACGGAGACTACTATCACATCCAGTCCTCCTAGCCACTCTAGTGCTATCTACTCCCTAACTAGCTGGGTGGAGCGGAGGTTWAGGATTCCGACTTTCACTATGTACCACTCCTCTCGGAAGGCATACATCCGCACTCCCGGCGGCTAAAGACCGCTATCCAGTGGACTCAGCTCCAATCCGGGCTTACATCTTGCCCTGGTTTCCTGACCTCCACTTCCCTTCTCGTCCGAACATCCGAGTGACTTGCACTGCCAAGTAGCGTAGTATAGGTAGCAATAGGATGAGTATAGAAAGTCGTCTTGCCGATGTGGAGTATGAAGGGGAGAGGAAGAAGTCGTCTGGCCGAAGTCCAAAGACAAGGGGTAGAGTTTATTACCGATGCCGGCGAGGATGCGTATCGGAAGTCTTGCCGATTTTTAATATTTCTTAGAGGCGGCTCCCGGAAGTCGTCTGGCCAAGCCTCGGATTAGTAGGGATGGTTTCCGAGTCTTTATTTCCTGTGGTTCCTATCACCCGGATTTCGGTGTGAGGAGTGGAAAAGTCGGGTCGATTGCGTGCCAGTGCCTTCGGATTAGGTGATACGTGGGTCAATGCCTACGAAACTGCCTATCTTACGTACCTCGTTTCTTTCTAGCTTCCCACATTTCATTCTCAGAATGGGAGTCGTTCCTGAGTTCGACGGCATGGCAACCATGTGATCTGAGCCTCCCTGCTACTACTAAGAAACTCTCACCCCGCAACTCGTCGTGACCCCCACGATACCAATCCTCCCCCCTGCTTCCTGCGCCTCCCCGCCAGTCCGGGATCCCATACTCCCGTATTGACTGCCAGCAACAACGTGACTGCCACTCGTATTTACTGCAAGCAATTTCTCCCCAGATTATCCAATCGTATGTACTGTACTTCCCGCAAATCGTCTTCGACTACCCATTCGTAGTTACTCAGACTACTACTCCACGTGGCTGCTCAGACTCGAAACTCGTCTTCCCCATCTTCATTCTAGCAAATCTAGGCTCCCACTCTCCACTCGTGACTGCAAATACTCTCACTCGTCGTTACTGCTCCATACCACAGGTCGTGACATAGACCACTAACAACACCTCTTTCAGACTCGCCACACTAGTGCCCAAGACTCCCCTACGCCACGTGACGAAGCCTCCCCTATATCCTTCATCTCAAACTGAATGACCAAGTCTTAGCCTTTTCTATCATGCTCATGCTGTTACTGACTAAGAGTATATCAYCTTAGTACAGGGAATGATAACATAGGTGTCACACACTCGTGTGTATAAGCACCGCTTCGTTCCTAACGAAGAAGCTAACCACATTATCGAACGGAGACTGACAAGTCCATACAAGGAGTTGTCCAATCGACCTTGTTCTCTGATCCTGCTACCGGTCCATATATATGGATCTCCTTATCAAGATCTCCGTTCAGGACGGCACGGTGAAGCTCTGAATCAAGTGGATGCTGCTAGTGAGATCATAACTCGTCGAAGAGTTGTGATTGGTGCAAACCCTCTATCTGAGAGTAGCCAAGTACAAGTCGAGCCCGTGATCCATTCTCAATTTCAGGATTATGTGCACAAGGACTCCTCTTAAAGGTCAAGGGGCAGACGCGCCGGCTAAAGCAGCGCAATAGTAAAAGGGAAAAATCATGTCAATAGAGACGGGATTCGAGATTCATTAAATAACTCTGAGCCCGATTTATCGAAGTCCTATATACATGAATAATTCACTGTAGAAAATTATTGCCCGAGCCAGCGAAATTGTGCGGAAGCGGTAAATTGTTTCAATAATTACCGGGTAGCCAGAAAGCTACTGGGCATCCCATTTCCACTCAATTACGCCCTTCTACTGTACGGGCCCGCGCTACGCGCTTCCCGGGCCGCTGAGCCAGCCGATTCAGCCACCGAGGCTTTTTCGACGATTCAAAGTCAGTCGATGCAGTGAGGCAGTAGCCGAGGAGCCCGCAGCCAATCCAGCGCGGTAGGTTCAGCTTATTCAGCCGATGTCGATGAAGCCGAGCCAGCCCGCAACCGAGCGAAAAAGCCGCGAGAAAAGAAGAAGGCTGCGAAAGCTACAGGCGCACTACAGTGAGAAGAAGGGTAAGGCTAAGCGTGGTGAACCGGAAGGCGCAAAAGCGTGAGCGGAAGCAGAAGCGCTAAAGGCGCATAAGAAGGAGGACGGAAAGCCGCCATTAGGTTGTTGGCCCTTTAGACAGGTTGACAGACACGGGAGAGGGAGTGAGAGCAGTTCCGTAGGGGGAAGGGCGGAAGCGAGAAAGTTACACGCGGAAGGCTTTTACGGAAAGGGGCATACCCGGTGGTTTTGGGAGAAAGAGGGGGGCACGGAGAGAGAGGGMAAGGGGTGGAAAGGTCCTTACAAGCTATGGTTTGCCTGACTGGCAGCCGCAATCATCATCGGGCTGGCCCGGGAAAACGAAGAAAAGTTAGAGAAAGAGGTAGTCAATTGACAAACATCTTAGGAGAGGCCTTCAGATCGTCCGCCGAACGATCAGTGAAGAAATCACTCAGTACCGGAGAGTGGGCAGCCTGTCGGGTGGCGGTGCCTGCATTCTAGCCTTCCTCCTGTCTCGCTTTCGCGATCCCCGGCTCAATCACCGAAAGATTCGGGCAGGTGGGCCTCGGGCGGAAGTATTAGTCCGGCTTGACCTCTCCCTCTTTAGCCTGTCTAAGGTTCTTGAGGTACACTCGATCACAGGGTTAGACTCCTATTACTATCCGAGACAACTCCCAGGAGTTGAGACAGTCGTGAGGGCCCTCACTTGAGCAAGTAGCTATTGCTAACGAGCTCAAGAGACTAGCTTTTCGTAAGTTCAAGGAGGTATTCCCGGCAGATCGGGGAGACCTTGGCAGTTCCAAAACTGTCATGGTCGTCTTCGCCCAGCTCAAAAGTAAATGAGACGGTGTCTCGTACGAGATGCTCTCGCTATGTTGCGAGACTTCTCTGAGAAGTTCCGGGATATTATTTCTCCACATCGTCCCAGGAACTGTAGTTCCTCCGGGTCCCGACTTTTCGGAAGGGATTCTCGTTTACTCGGCGGTTAGTGAGGTGGCGCCCGCTGAAGCTGGGTTTGAGGCAGCTGGCAAAGTGGCCGGGTATTTTCGATCATTGACTGCTGGTTGCAGCGCTTGCTGTTTCCACTACATAAGTGGTGCATGCGGCACCTTTAATCAGGTGTCGAGACTGAATAAGGTGCAAGGGTGTCATTTGGCCTTTGACCTTAAGTCGGCGACCGTTCCCTCTGTCTGTTCAGGTCGCGTTCCTCGAGTCGATATTCGGACGAGGATTCGCAGCGTGGTTCTCCTAGGCCTACATAGTCCCTTGGCGTAAGGACCCGAAGGTCGATAAGTGGGGCGTGATGGAAACGGGTGTGTCAGTGCAGCCACTTGGGAGTGTTGGCCGGTATTTGCGCGCACAGTGCAGCTGGCTGCGGAATTATGCGTTACTGGGGGACGACCTAGTAATAGGTGATACCCCGCGCAAGCGTACCGCTCACGGCTTAGGAGTGAAGATCTCTGATTCCAAATCTTTGGAATCCTTTCGAATTCGCTCAGCGATTCGGCCGTGGCACTGAGGACCTCATGGCTTGCGGAAGCCCGGCCTGTTCGTAAAGTCGAGACTTTCAGGTTTGGGTTCGGTGCTAAGGGTGACAGCCTGCGACTCGCCTAACAAGTTGAGTCGACCGTCACTACGTTGTGACTGCGTCACCAGCAGGTTTTACTGGCTCCCTGCCCATCGACATATTTATTTCCATTGGATTAGCTAGATTGCTATTTCCATGAGAGATCTATGAGAGGTGGCGGAGCTTAGGTGCAGAGAGACCCGAGATGAGGTCCGACTTTGACTTCGACGTTCCACCATGGATTGCGGAGTCGCAGGTGAACCGACCTTGGGTCAGTATGTGGCTCCGTGATGTGGAAAATCTTAGCAGGCGCCATCCTTCGAGCCTTTCTTCCGACAATCGAGCGTTCGTGAGCCAGATCCGTCCGAGCTATGCTGTGAAGGTCGAAGATGGACCAGACATTCGTAGCCAGCAGCCTAGGAGCCCTTTCGCGTAGCGCACAAAAATCGGTACGGCGCCCCGACCCGCCCTGCCGGTTCCACGGCCAACTCCCTTCCCGTTCCMACCTTCCCAGCCTTCCGGGCCCGCCCCCACAGGGAAACCTCCCCCACCCCACAGCCACGGCCTTCCGCCTTCCCACCCACAATTTTACTTCTATCGACCCTCATTAGAATCGTGGGAAGGAAGCATGCGGTGGGGCGTCGTCGAAGCGCTCAATAAGTCAAATCGAACTCAACAAGCCGCCTGAGGCTTTAGCCCGGTACCGAACGACTCCCGTCGATAGGGGTGACCGGCTTGCCGGCTTGCCGCGGGGGCAAAAGGCTCTAGCCCTGATAGGTATACAGGGGCAAAAGGCTCGCCGCCCTTAAGTGGCTGGGCGACTCGCTTGAACTCGCGGCTCGCTTTCAGGCTTGAACCTTGAACCTTGAGAAGCCAGCTTTCACTACGGGGCCTTTAGCTCGTAGCTTGAGAAGCTGCTTGAAGGGTTAGAAGCTCACTCGCTTTCACCTTGAACCTTTAGAAGACGTCGCTTTCACACCTTTAGAAGACGACGTCGTTTCCGCACACCCGCGTCTCTTATTTTTGTTTCGGAGCTTTCCCTTTATACGGGACCGATACCTCACCACGTCTCAAAGGACCCTTTGGCCCAAAAACGAAGGGCGCCGAGTTTCCGACGGAGCCGTAGGCTGAGCCTTTAGCCCCGGACGACTTAGCCTTTAGCCCCGGCAAAGGGGGACGGCTGCCGACCCCACTTTTAGCCGGACCACGACCAAACCTCAAGGCCGGCGAAGGCGCCTTCGCGGCTTCCGGCCCATTTTGGAGTTCGTACTTCCCAAGGAATTATGGTCAGACGCGCTGAAAAGATTTCTTTGGATGCCGCCCGGATCCTCCCGCTGAAGGAGAAGGCCCTAAGGCTAGTTGGAATCAATTATGCTGGGAGATTGCCCAGATTGAAAGGTTAGTAGATATGAGGAAGCCCGTGGCATGATATGCTTTCTGAAAGTTGGGCGGACAAATTGGGGAGTATGCCAAAAGGAGTATGAATTGCAGGAAACAATTGATACGGATGACTATAAGGAGGAAATGGACTCGGTAATGGAGAGAGAGAAGGTAGCTCGGGATGGAACGATTATCGGCCACTCGGGTGGAGCAGATTGAGTCTGCTTGTCAAAGGTTCTACGAATCATTGTATTTACGTCATCGGGTCGATCAGAGTGTTGTTTAGAAAAAACCAAGTTATCCAATTCATTCCCCGCACAGCTTCGAATTCCGGAACCTATTTTGACTTTTTTTACTTGATTGAATCTGGTCAACTTAAGGCACTATGAAAAGGATTGTGGTCCGTTGCTGCAGCAACTGAAACAGACGGAGGTAGCCGAGTCCAGAGAAGGGTGCCGCGAGAGTTGCCGATTGAGCCAATTTTGAGACAGAAAGAATTGTTAATCTGGATAGTAAAACAACGCTACGCGCTTTCCACTATAGTGCCCCCTCGGCTAGCCGCCTCGGCTTCCCCCCGTGCAAAAATCTGCTGGTATATAGAACCAGACAACTCCTCCGGGCCGGAGGTAGCTCAAGTCGCTCAAGAGCCTCTGATGGGTAGTGTATCCATGTCTACTTATATATACCATGATTACCTAGGCAAAGCCGAGGCACGCATGCGAGGCGAAGCCGAAGGCAAGGTTTAATCAAAGGCAGCAGTTGCTCCGCTTCGCGCGCCTAGGCGGCTGCACCCTGCCCTTTTACCCTCTTTCCCCTGCGTACGCACCCGCACCCACCTCCGAGCCGCCCAGCGGTGGTCGACTACGGCAAGGGCGATAGGCAGCACCCTTGCCGTAGTCGACCACATACGCTCGCTCCGCCGGAACCCGGGTAAAGCGCTACGCGCCCGCGCTTCCGCCCCCCGCGTAATTCTACGCGCAGGTGCTACAGGGTATGCAGCAGGCGGCTAGCTAGCAGGCTGATTGTGGCACCGTAACGCGCAGCAGGTGCTACAGAAGGGAAAGGGTGGCGCGGCGGGTGGTTTGATGCTTTTTCCCATACAGTGAGTAGTAACGCCAAAATGTCGATTAATCTTACCCAGTGCCAGTGGTTGATGCTACAGAAAATTACTCGCCCGTAGCGAAAATCAGAGTTGGGTTTAACAAGGAGCCTTCAAAGTTAGCAGTGGGAAAATTGGATGCTTTTTTAACAAGGAGCCTTCGTTTTTCGTCCTGGGAGTCTTTGTATTGCCCCTAATACGATGGAGCGCGGCAGGCTTTCTTCTTCCTCTTTCTTTTCCTTTTCTTTGCTCCGCGCTTCCCTAGGGTAGCATAGCGCCCCCTGTCCCACAGGGGTGAAGAGTCGATAAACAATCGAGTTGGAAGGCGTCCCGCCCGGCTCCGCCTTCACTACAGTGCTGGCCAATTTTTCTATATACCCGGTGGAAGGCGAAGCCGAGGGAAACCCCACCAAATCTTGCTGGTACCCCCTTCTCAAAATTACCATAAACCACCAATAGCGTAACGCTTTACACTATTGTGTAAGCCCACAAGAGCCTTTCCTCTCTTTCGCACTCTAATAGCTTCAGAAAGTCCCCGCCGTAGATGCTGAGGCCGAGATTCAGTTGAGCGCAGAAAACGCGAGGAGCTTCTTGGCGGCGCCTAGGCCCGACGACATCCGCCTTCACTGATCGTTCGACGGGCTCTCTGATGGCCTTTCCTAAGATGTTTGTCAATTGACCCGATCACGGTCGAAGGAGCCTCTTTCTCTCACTCTTATTCGGAAAAAGAAAAAGAGTCGACCGAAGGGAAGAGGAGCCGTTTCCGTCCACAGGGCAACCTAAGTGCTAAGGCGGTAGGGATAGGCTTCCACATTATTAGTGCGCTACGCTACCCATGCCCCATTTCAAATGAGGGTAGATAGATCCCCACGGACCAGTAAAACGCTCGTGTAGTTATGTTGGTGATCGCTCGATATTTGCACTTCGTGTGAATGCTAAGCCAGAGCAGCCTGTTATTCTTGTTCAATATGCATCTAGTTTGGGTACGTTCGGTTCAACGATCGAATGTCCCCGGATTGAATATTGATTGGAAAAAGACTCCAACGCTAAAACGCCAACGTCAATTACTAATCTACGACGCTACATTCTTGTGACGTTGTCGGTTAAACGCACTAGAGCGAGAGCTTTGCTCTGAAGCGACTATGCGAGAGCAAATCTCTGAAGAGGCTATCATATCGCGGGTGCGGGCTTTGCTTGCAAGAGTAGAATTGTGTGTCGCGAGCCGCATTCAAAGTCAGGATTTCACTACTATGTCGGCATCTGGAACGAAAATGCTAGCAGATACACAGCAACGAAGTTAATAAAGGAGTGCTTTAGTCAATTCGGGAGCTATCAATGTTCCGTAACCATCACCCTGGTATGCCGCTGTACTGCGGAAGTAAAGCGGAGACATCCGTTCAATTAGGCTTTGGGGTGAAGCGCCTTTAAATGTGTTTAAAAAGCCGCGGCACAAACGACAATATAGTGTGTTACGAAAGCGTGCGAGCGGGTTAGTTAACAACTCAATGGAGCAACCGCAACTCACTGAGTTTTCCAACTGAGTTCACAACTGCCCCCGGGTTCACAACTAAGTGCACAACCCACTGAGTTTTACAATTTACCGTCCATTGAGTTGTTAACTCAATAAGCATGTTCACTCAGTGGGTTGTAAAACTTTGGTTTCTACTGTTGTAAAACTCAGTAAGTCAATCAGTTGTGTGGCCGCGTTTTCCAAGTTCCCCTGGGCCCCAATGCGGTCAGAGAGGGGAACGCGTTTTACCAGTACGGCTTTTTTCCTTTTCATAAAGCGTTAAAAGCCGCCTTTCCCGTAGCCGGGAAAGCCGGGCAAGGGGGGAAAGCGCTAACGCGCTTCCCACGCCGGGGAAGCTACGCTTCCCGGCGGCTCCCTATCGGTGGCCTCTTCTCGTCGGAGCGCTACGCGCTTCCACCAGGCCCGGGCCGGGAAGGGGCATAGCGCTTTACCGCGTGGGAAGAAAGGCCATGTGAGGAAAGGGAAGCGCACATGTGGTACATGCGGTAAGAAGGGTAAAAGCCCCCTACACCCCTTTTTTGAGAGGGCCAGTCCCCAAAGAACCACAATTGTGCAGCCGCGAGAGGCTACCCTGGCACTGGCACATCCGCGCCAGTGGCCCACTCACTTTGTCAATCTAGTGACTTAGAATTTGATAGATGGAAGAGCTTTCACAAGTCTCACTTTGTACACCTAGTTTCCCCAAGCTGCATTTTACACTCTGGGTTTCGGATTGGATTAAAATACTCAATACTCAACAATGCCAACGTCAATTACTAACGTCATTCTATCCACCAAATCTAACTCTTTGTTACAAGGTGGTGGCAGGTGCCGCCCTACGCCGCATAGGGGGCCAGCTGCATGGAGGAGGGTGCGCGGTATCGGACAGGCGGCCGGAGCAGCCTAACGACGCCTGGGCGGAGTATTGGGAATGGACCAGATCTTTGTTTGGGGATGATTCAAAGACGGATCGAACAGAACGAGGAAAGGTTCGGATCCATAATGGAGAGAGTTGAAGAGGCAAAGGACCCGCTTCATCCGAGACTGTATGATGAGGGGCCTAATCCTCTCGGATAGTCTGAAAAAGCTCTTGCGGACTCTTAACGCGCGCACCTAAATAATAATTTTTATCCTTTCCCAGATCAATCAGGTGCTGGAAGAGCTCCGCCCCGGCTGGCTGGAGTGCTATGAACCAAATTATAGAAGATCTTGAGAGGTATGTGACTTCTTTCAACGAGGATATCCAGAAATGGAAAGAGGATTTCTCCCATATCCAACAACTTTTAGTTCCTTTTCCCCAGGATGTCAATAATCCTGCGCCTACTCCTCGGGATGGCAGCAGCAGCTTACTGGGGGCGCCCAGTTAACCCTGCTGAACGGTCTCTTCTCTTGGGTAATCCGAAAACCCTTAAGTCCTAGGAGCCTTATGTAGAAATATATAATTGTCTCACCCGGATATTACGTATTTGCTATAGAGTTCTGAAGGATTTTCTGCAATATCTGCGGGAAACCCTACGGGAATAGAGGTCCTCTAAAATAGATCTGGGATTTTCTCTCTTTTTGGCTGATTGGGGGAGGGGCATGATGAAAAGGCGGCGGGATGAGGGAGGTTTGTTCTGGCCGGCATCCCCCCAACCCCCTTTGGGGCCGGAAGGAACCCGCTGGAACCTCACGGGGGAGGGTGGTCTGGCCGGCCGCTTGCACCTACTCAAAAAAAGGGGGGGCTGTGAGTGTGGCTGTAGATTGAGGCTGTGGCGGGGGTGTGAGTGTGGCTTGTTCTCACTCCGCTTTCACCCTACATAGGACCTATTTTACATCGAAGATTGAGGCTGTGGCGGAGGAGGGAGGGGAGGTGAGTGGATGTGGCCTCACCCCGCTTGCTCCTCACACTGTCTGGTTGTGGCACCCCGTTCACGGAAGGCTACCTCCTACCTTTCGCAAGGTGATCCGTCGATGTTCATGCAGTGAAGTGCCCACTTTCCCCCTGTGATCCTCGTGCACCTTCTTCGGATTCTTCTCTACCTTTTTCGGATTATTCTCTACTTTCTTCGGACCATTCTCCACTTGATACAAGCAAGGCTTGTCCATATTTTGATTTTCCAAGCCGTGTTTCTAGTTTGAAATCCACATTTAATACCTTCCTGTCTCTGGAATTAAGGGCAGGCATTTAAATGCCTTTCCTATATAGCGTTTTCCTGCACATTGAAAATGCCCAATCTGCGGCTGCTTTTGAAGAGTTTCATCATTCTCACGCAATTCAGGTTTTGCTAGCTTCTCGCGGCTTCCGCCTTCGGCCATCGATGGATCACTTTTTCGAAACGGTCATTTGCCCAAAAGGCCGGGCGGGAAATGGTCGAAAAACACGGGAAACCGGAGGCCGAAGCGGCCTCCGCCTTCGGCCATCGATGGATCACTTTTTCGAGGTCATTTGGCTTAAGAATCGGTAAATGTTCGAAAAACACGGGAAACCGGAGGCCGAAGCGGCCTCCGCCTTCGGCCATCGATGGATCACTTTTTCGA
>Contig145+1336
GGCGGAGGCTTCGGCCTCCGGTTTCCCGTGTTTTTGAGCATTGAACGATTTCTAGGTTAGAAGCCCTTGAAAAAGTGATCCATCGATGGCCGAAGGCGGAGGCCGCTTCGGCCTCCGGTTTCCCGTGTTTTTCGAAGCCCATTTACCGATTCTTAAGGCAAATNACCGTTTCGAAAAAGTGATCCATCGATGGCCGAAGGCGGAGGCCGCTTCGGCCTCCGGTTTCCCGTGTTTTTCGAAGCCCATTTACCGATTCTTAAGBCAAATGMCC
>Contig146+2241
TCGGTAGGGCCCCTTTATAAGAAAGGATTCGGAAGAGGGCCCCGAAGGGTTTGTGCCCAAAAAAGGGAGCAATCGATGGCCGAAGGCGGAGGCTTCGGCCTCCGGTTTCCCGTGTTTTTGAGCATTGAACGATTTCTAGGTTAGAAGCCCTTGAAAAAGTGATCCATCGATGGCCGAAGGCGGAGGCCGCTTCGGCCTCCGGTTTCCCGTGTTTTTCGAAGCCCATTTACCGATTCTTAAGTCAAATGMCCGTTTCGAAAAAGNGATCCATCGATGG
>Contig147+14123
TTGTCTTCTCACCAACAACCATGAAATAGACAGAGTCAGCCAGATAAAGCCTGATTGTGCTCCGTGCTAGAGCATCAAGCTCATCCCAGTCATCCTGTTTCATGTCAACAGGTTTGGCATTAATACCCTTCAAGGGTTTGAATTGCTTCCGTTGGATGAGAACATCCTGTATCTGCTCCTTCCATAAAGAAAAATTTGTGCCATCAAATTTGCGTACATCAAATTTTTCATGTGTTCCTGAAGCCATGGCAAACAAATAGNANAACAAATAGCAAAACCCAACAAATCTCTGACCAAACCACTGTGTTATTGGTTTCTCTGTAACAACTCTCTGACCAAACACGTGTGTTGCTGATTTCTCTGTATCATATGTCCATACCCGGACAAGCTCAGGCTGAGCAAACACTATTTGGGGATTCTACCCCTGGCTATGCCGCCAATTTTTAAAACCTGCAATAAATGAAACCCC
>Contig148+24123
TGTCAACAGGTTTGGCATTAATACCCTTCAAGGGTTTGAATTGCTTCCGTTGGATGAGAACATCCTGTATCTGCTCCTTCCATAAAGAAAAATTTGTGCCATCAAATTTGCGTACATCAAATTTTTCATGTGTTCCTGAAGCCATGGCAAGCAAATAGCAAAACCCAACAAATAATCTCTGACTCAAMCCGTGTGTTGCTGATTTCTCTGTATCATATGTCCATACCCGGACAAGCTCAGGCTGAGCAAACACTRTTTGGGGATTCTACCCCTGGCTATGCCGCCAATTKTDAAAACCTGCAATAAATGAAACCCCCG
>Contig149+2181
CCGCTTCGGCCTCCGGTTTCCCGTGTTTTTCGAAGCCCATTTACCGATTCTTAAGGCAAATNACCGTTTCGAAAAAGTGATCCATCGATGGCCGAAGGCGGAGGCCGCTTCGGCCTCCGGTTTCCCGTGTTTTTCGAAGCCGGCCGCCCTCGAAAAAGTGATCCATCGATGGCTCCCTTTTTCAAGGGCTTCTAACCTAGAAATCGTGGAATGCTCAAAAACACGGGAAACCGGAGGCCGAAGCGGCCTCCGCCTTCGGCCATCGATGG
>Contig15+1179
TCGGCCTCCGGTTTCCCGTGTTTTTGAGCATTACACGATTTCTAGGTTAGAAGACCTTGAAAAAGTGATCCATCGATGGCCGAAGGCGGAGGCCGCTTCGGCCTCCGGTTTCCCGTGTTTTTGAGCATTCCACGATTTCTAGGTTAGAAGCCCGTTTCGAAAAAGATCACCCTCGATGGTCGGGTTTTTCGAAGCCCATTTACCGATTCTTAAGCCAAATGACCGTTTCGAAAAAGTGCCAAAGGTTTCCCCTTTGGGTGTTTTTCGACCATTTCCCGCCGATTCTTAAGTCAAATGACCGTTTCGAAAAAGTGACTCATCGATGGCTTCCCAGCCCCCCCCGTTCACACGGAGGACCCTCTTCTAAAACAATCCTAGAGATTGGGTAAACAACCCGACGAGATTGGGCAAGAAAGAGCGGGAAAGGAAGAAACCAGAGGGTAAACAACCCGACGAGATCAAGACAGGAAAAGCAAGAAAGGAGGCAGACACGACGACGACCTCGCTTCGTG
>Contig150+1318
GTATCTGCTCCTTCCATAAAGAAAAATTTGTGCCATCAAATTTGCGTACATCAAATTTTTCATGTGTTCCTGAAGCCATGGCAAGCAAATAGCAAAACCCAACAAATAATCTCTGACTCAAMCCGTGTGTTGCTGATTTCTCTGTATCATATGTCCATACCCGGACAAGCTCAGGCTGAGCAAACACTRTTTGGGGATTCTACCCCTGGCTATGCCGCCAATTKTDAAAACCTGCAATAAATGAAACCCCCGCAGCACATAGAGCAAGAGGCCGGACGCCAAATGCTTGTGGAGAGAATGCAAA
>Contig151+1305
AATTTTTCATGTGTTCCTGAAGCCATGGCAAGCAAATAGCAAAACCCAACAAATAATCTCTGACTCAAMCCGTGTGTTGCTGATTTCTCTGTATCATATGTCCATACCCGGACAAGCTCAGGCTGAGCAAACACTRTTTGGGGATTCTACCCCTGGCTATGCCGCCAATTKTDAAAACCTGCAATAAATGAAACCCCCGCAGCACATAGAGCAAGAGGCCGGACGCCAAATGCTTGTGGAGAGAATGCAAAAA
>Contig152+1241
TCGGTAGGGCCCCTTTATAAGAAAGGATTCGGAAGAGGGCCCCGAAGGGTTTGTGCCCAAAAAAGGGAGCAATCGATGGCCGAAGGCGGAGGCTTCGGCCTCCGGTTTCCCGTGTTTTTGAGCATTGAACGATTTCTAGGTTAGAAGCCCTTGAAAAAGTGATCCATCGATGGCCGAAGGCGGAGGCCGCTTCGGCCTCCGGTTTCCCGTGTTTTTCGAAGCCCATTTACCGATTCTTAAGCCAAATGACCTCGAAAAAGTGATCCNTCGATGG
>Contig153+81240112
TCGAAAAAGTGATCCATCGATGGCCGAAGGCGGAGGCCGCTTCGGCCTCCGGTTTCCCGTGTTTTTCGACCATTTACCGATTCTTAAGGGTTTCGAAAAAGTGATCCATCGATGGCCGAAGGCGGAGGCCGCTTCGGCCTCCGGTTTCCCGTGTTTTTCGACCATTTACCGATTCTTAAGCCAAATGACCTCGAAAAAGTGATCCATCGATGGCCGAAGGCGGAAAGGCTCTTCCGGAATGTACCGTAAAAGACCCCCCGAAAGAGGCCCGTAATAGGCTCGGATAAGGTCAGAAGTCGCCCTCCAGATATCAAGTACTCCCCGCAAGGCCGAATGCCCGCAAAAGCCCAATATCCCGGAAGAGTCATAAATGCGCTCGGAATCGAACTCGAAAAGACCCGGTGATAGCCCCAGTATACTCTGGAAATCCTCCCTCGATCGCACCAAGCAGCAACCGAGACCAATCACCCCCAAGGTCCCCCCATACACTTGATTTGTGTGTGTGTTTTGTAGACCTGGAGATGACCCTGACGTGGCC
>Contig154+2318
CAAATAATCTCTGACTCAAMCCGTGTGTTGCTGATTTCTCTGTATCATATGTCCATACCCGGACAAGCTCAGGCTGAGCAAACACTATTTGGGGATTCTACCCCTGGCTATGCCGCCAATTTTTAAAACCTGCAATAAATGAAACCCCCGTAAAGGAAATGTGCAGCAACACGAAAGCAAAGGTAAGTTACCATTGATCACGAACAAGGCATGGCGGCCTCCATTCTTCAGCACGATCAAACATGAACACTTGGGCAAGCATTCGTTATGCTTTCCATTCAACCAGCGGCACGAAC
>Contig155+1167
TTTCGAAAAAGCCCTCGATGGTTTCCCCTTTGAAATCGGGGTTTTCGACCATTTACCGATTCTTAAGCCAAATGACCTCGAAAAAGTGATCCATCGATGGCCGAAGGCGGAGGCCGCTTCGGCCTCCGGTTTCCCGTGTTTTTCGAAGCCTATTTMCCGATTCTCAAGGCAAATGACCGTTTCGAAAAAGTGACCCATCGATGGCCGAAGGCGGAAACCTTTAAGGCGGTTTCCCGCCGATTCATATAAACCCGTACCGAAAGCGAGCTCCATTGGAATGGTTCCATGGCCACAGGAGTGAATTAATGAGGCGCGGCTTCCGCGAAGCTTAGGGTAAAACGCGAGATACGAGCTACCAATCGTAGTAGGTCGGTGCCTCGATGATTTCATGCCTCGGGAAAAAAAAAAGACGGTGAATGAATGATGATTTAATGCCGGGTGGAAAATGCCGATAAAGGTTCTTCAATGCCTCGGGAAAATCGACTCCCGAGTTCAGTTGCTTAGTAGCGCCTCGGGAAAAAGGCCAATGCCTCGGTGATTCAATGCCTCGGGAAAAACTCGATGATTTAATGCCGTTTCGGAAGGTAGGGAAAAAGGTTTGGGGCGGTGATTCTCGCCTTAGCGCTTCCGAAAATCAGAGAGAGGTTTTCACTCACTCAGTTACGGAGAGCAGGCGACGAGTAAAAAGGAGCGGAATACCGCCGCCGTAATGGAGTGAGTGAAATGTTTCAGTGGAAGCTGGACGGTAGACTAGTTTACCGAAACTGGCGGATGATCGACTATATTACCTTCTGCTGGGGGGGAGAACTAGATCCCCGAAAAGCCAATACATCTTCTACCTACTCATCACGGAATGAGTAGATAGACGCATTAGTCTCCCGCTGGAGGGCAGCGGACTAGCCGAAAGCGCTGGACGGTACTACGTAGAGCACCAAAATCTAACTCGCCCTCACCCGCCAGCGACATTGCATTGAGCCAAACCGCCCGCCTTGCCTCGCCCCGCCCGGCCACAAAAACGTATGTATGCAAGGATCTTGTGGGCCGTGAAACCCGTTGTGGAAGCGTAGCTTCCGGCCATCGATGGATCACTTTTTCGAGGTCATTTGCCCATAAGGTCCTCCGGGAAATGGTCGAAAAACACGGGAAACCGGAGTCCGAAGCGTCCTCCGCCTTCGTCCATCGAGGGCTTTTTCGAGGTCATTTGCCCAAAAGGTTTTCCGGTAAATGGTCGAAAAACCCGACCATCGATGGGTCACTTTTTCGAAACGGGCTTCTAACCTAGAAATCGTGGAATGCTCAAAAACCCGGGAAAACCATCGAGGGGTCACTTTTTCGAAACGGTCATTTGGCTTAAGAATCGGTAAATGTTCGAAAAACCCGACCATCGATGGATCACTTTTTCGAGGTCATTTGGCTTAAGAATCGGTAAATGGGCTTCGAAAACCCCGTCAAAGGGGAAACCATCGAGGGCTTTTTCAAGGTCATTTGGCTTAAGAATCGGTAAATGGGCTTCGAAAACCCCGTTGGGGAAACCATCGATGGATCACTTTTTCGGACGAGGTATTTTGGGCCTCTAACCGATCGGCGGACTGTTAGGGAGTCCTTCGTCCTGTTTTTTTTAACTCTGCCAAAAAGCCAATAGAAAATCGAAAAGGCATGGCGGGGGGTTGGCTTCGGGGGGTGGGCTCTCCACTCTAGAGGGGCTAGGGCCCGAAGCTCCGGGGGTTTTTGCTACCTCCGATATCCAATTCCCAACGGCACTTTAAAGGGCTGGACGCGGGGCCGGCAAGCCACAAAAGGTCGAAGAAGCCGTGCTAGGGAAACCGACTTGTCGGTTTCGCATAAATGCCCTGCTTGCCGCGGGCTCCTGCGTCGCCCCGACAGTAAAACGCAGCCCCCTCTCCCAGAAAAGGGAAAGGGAAAGGGAAAGGCAGAAGGGAAGGAAGGGAAATAAATTCCATCGATTTCTTAAAGCACAAACATGATCGATAGGGCAAGGTCTAGCGCCTGGGAAGGTTTAGCCGAGGCTCAAAATAGTGGTGGGGGACGGCCCCTCGTCAGAGCCACCCCGCGTATTAGAAGAGCGACCATTAGTATTATTATCCCCCGTAATCGAATGAACTTTACCTTTCTCTATTACTCTTTCTTTCATAAGGTACCTCCCAAGAAGACGTGGACGAACTGGATTCGTTTCTCCCCAAAGCCGGCCTAGCCGGGTTTGGCGGAATAAATAAACCCAAAGGGCGCTGAAGAGGAGGAGCCGATGTAGGGGGAACACCCAGGTTCATTCTTCCCTAGCCTACTCCTTACCCGCCCTATTCCCGGGTCGAGTGCCGGCCTTTGGAGTAATTGCTTGATGGTGCTGTTCGATCAAGTAAGCAAGGCGAGAATGTTGTATGCTGTATTGGTTCGTGACGAAGCAAACCATCCATTTAGTCGTTGTTGGGGGAACTGATTGGGTAGCGATGCGAACCATGGTAAGCTGATTGGATAGCGATGCGGGCTAGCTAGGTTGATTCTGAGTAAGGGCGGGTGACACTAACTACCCATCCTATTTACTTACTAGATTTACTTACCTTACAAAATCTATGTATTTGACCTCCATTCAAACAGCTGTAGAAAGAACCGGCTTTGCTACCGCTATAGCGTCTTTACTGTTTAATGGCTCTAAGAGGGTGGGCTTTCTTCTCATCTCTGAAGGCTGGCTATTTGTTGATTGAATCACTGGTTTCTTTCTCTCGGTTTGGGTTGGGCATTATTAGTACGTCACCTAGTCTACTTATGAGGTTGGTCGTGGCTTGACGTTGCAGTCATTGAGGGGCCGACATATTAATAAGTGTGTGAGCACTCCGGTTTAATTCAATTTCTCCGGGAGAGCAGCGATCACTCCACCCCCCTGGCATTTAGCTAAAGCCTTTCCATCCTGAGTAGGCTTGGCCTACTTAGACGAAAGGTAAGATCTTTTCCTAGGTAGGCGAAGCCTAGCGATTTGGCAACCAGCTAGGTAGTAGAGGGTAGACTTCGCCTACCTGGAATAAAGACCTGAAATAAAGGCAGGAACCCCGAACGAACGTTGGCAAGGTACCAACGTCGTCTAAACCATTCGGTGCAGTAGTCGAGTTAGACCATTCAATAAAGATGACTTTCGGACCGTGGTAAAGGGTAGTCCCTTGGGTCTAGGGACGGATAGTAATTTACCCTGCAGAGATAGACTTCACTTGCCTATATTCTTTGCGCTTGCTTCAGCTATAAAAGGAAAAGGAGAGACAAACCACACATTTCCTCACCGACTACTCCTAACCCATGCTCACTTGAGCAAGACAAAGAATGATCCCAGCTTTAGAAGTAAGTTCTTCATATGCAAGAGACTCACACTCACACGAACCGCCTAACACACCTATCCCACCTCTCAGCTCCACCCCTTCCACCTAGCTAAAAGGGACGAATTCAAACCAGGCCTACCTTGGCATTAGGTGAATTCACTTAAGATCTATGAAGAAAAAAGAATCTCGCCGAACAAACTGACGTTTTCTGTAGTGTAGGAGCGAAGGGTTTGTTCGATTCGGCGAAGCGCTACGGGCTGGAAGCCGAGGCGGCTTCCGCCTCCGGCCCTCATCGAGCCTAGCCTTCATTCTAGGGATGCACTTTGGCTAGTTGAGAAGATCACCTTTCGGGTGATGACAGAATCGCCCTCATTCCAGAGATGTACTTTGCCCTTCTCCAAAAAGGGGCAGGATGCACCTCCCCCTTCCAATGGTAGGGAAACGGGAGCAGATACTCAAAACTCTTCCAGGATTTTTTTACGATCGAACCTAACCCATACATACTTTTGCTTATGCACCATTTTCTCAGCTACTTTATCAACGACAGGATCACTCATGAACCACAAACAATGGGAATTTCTCGCTCCACACGTAGGGATTAGAGATCAACTTACTTCGGTAGGCGGCTACCCTAATAGTGACCTATCTCCAGATAAGTGAATGATAAGGACAAGTGTTTCGATCATATCTACCAATACCCACCCAGTATACCTAACTAATGTCTTAGACGAAAAAGCTGCTAAAACGATAGAGTAATCGGGCATTGACACGAACAAAGGAAGTGGAAGAGTCGTCTATCAAACCTTCGATTGAGAGTGGGTAACATTGTATGGTTATGGACGTAATAACTTAGAAGAGACTCTAATTGAGTTTGATTGATTTGAGGCTAGGAGAATCTATCTTTTCAGTCCAGGGAATATGAAGGTAAATTTAGCTTTCCTTGCTCCGGTAAGGGCTGAAGTGGCCTTCTGATGGCTGGCTGCTTGGGCGCCCTCCCTCCAACGCTTCCCTTCCGCAGCTTCCTGCCGCGAAACTTATCCCGTAGATAGAAGTGAAGGCTGGCCTTGCCGTTGGCCATTCCGTTCAAACAATTTGGGATAATGGAGGTACAGCAGAGAAAAATCTTGCGGTGGACACGTAAATTGAAAAATCTTCCATTTTACTCGGCAACACCGTTATCAGAGGTAGGAGAATGCTCTCGAAAGCGACTAAGGCCCGAAAGAAAAGGATACCTTGAAAGTTCCAAATCAGGAAGCAGGTTCAGTAGTTTTGGCCGGAGGGGACAACTCCTTCACTCCCGGCTTCTTCGACTGGAAGCGCTCTAGAAGATGAGGCCGGTTGGCAGAGGCTTCAGAAGAGGAGGCCTCTGTATATTCTGATGATGACGGAGATCCGATTTACACGACAACGAGATTCTTCTACAGAAGTCCCAACACGGGATTACAGATGCAGCCAGCATGTACAATCTAGGGGAGATCTGCCTATCCTTATTCCAGACCCTTCCTAACCTCAAGGATATTATTCGGAAGGCAAGCCATCAGAGGCCAATACTCTTCTTATTCTGGAGAAGGAGGAGGACGTGGAGTAAAACGCTGAAGAAGCCGGGTTATTGATCGATTCTCTAATGCAACAGGAGCTTAGAGATATAGGTGGACCCGCGTTCAACTTTCGATCCCCGGCTGATGAACGAAATAGGTGTGTGTATTCGACTTTCGAGGGAGTAAAAAAGGGCAGCGACACCAAAAACTTAAGGTCAGAATTGTTATCCTGCGGAGGGTGTTGCGTTCGGTGGCTGGGGGGCTGGAAAACCGGGGAAGCGTAGCTTCCGCCTAGCGGCTAAACGAGAAAGTTTTAGGAGAAGGGGCGCGCCTTTCTCTTCCAAAGGGTTCTTGACCTTTCTCTTTTTTACTGTCGATTTCTCTTCAATAATTTCATTACCGAGGGCCATGAACTGGGCCAAGACCTGGACCTCACTATCTATTACCTTAACGGACATGTTAGCTCCCTCGCACACCTCCTCTCTACTATATTTAGTTTTGTGAAAAACCTGAAGTGCTGTTAGTCCGTCCGAAAACCTCGAGAGAGCTTCTGACTTCGCCTCCAGCAACCCCCGGGGCAGCCTTGCCTTGAAGCCAGCCACTGATATAGCGTTCGGAATAAGCGGGCGGGGTAGGTGCGGGCGGAGTAATATCCGGTTTCCTGGGCGCTTCCGGCTAATCGGTGTTTGCCCCTGGCCCAGTGGGCGGAGTGTGTCCTTGAGCCTAACGGCTCCCAACCGTAGTGTTTCCGCGCTCTGGGCGGAGTGTGCTAGGGTAGGGAGCTTTGCACCGTGTTTCCGCCCAACTGTGCGGTGTGTCTGTCTGCCTGTCTGTGGKTCCTTCGGCGCCTCTGGGCGCTGTGTTTTGGGGTGGGGGAGCTGTGCTCCCAACTCCTTAACCCCAGTGTGTTTCCGCCCAACTGTGCGGTGTTTGTTTGTATTCCCTCTGTAGGTACTGCTGGGCGGGGCTATTCGAGTGAAAGAGTTAATTCCTTCACAGATAGGTCTGGGCGGTTTCCCATAGATGTGTTGAGGGGAGGGAATACGTGAGCGGAGGAATCCTCGGGCAAAGGCAGTCCTACCCGCCCTGTGTTACTCGGCCCTCTGGGCGCGGGGTTGCTATGAGTGATCCCGCCCTGCAGGCGGGGGGTGCCCTTGTTTCTTTCCTCGTCCCTTTGGGCGTAGTGCGCTGGGGTGGGCTGGCAACGGCAGTAGTTTCCGCCTTTTGGGGGAGTGTGTTAGGGCAGGGAGCAGCAGGGATCCCCCGGAGTATAGGAGGTGGTGGGCAGAGTAATAACTGGGCGGAGTAATAACCGAGCAAAGGCTAACGGGACAATGGATGGGTTTGAGTGAATAAGGTCTAGGTGGTGGAATATCTGGTTGAGGTATAACTGGACAAGGGATACGCGGAGCGTGTCCTTGTTTCCTGGTCCCTTCCGGGAAACTGGTCGGTGTTTTCCTCCGGTGATTTCGGGCAGTGGGCGGTGTTTGCTTCCAGCTAGGTCTGTGAGCTAGGTCTGAGGGAGGGACTAGTTGGTCGAGGGATATCTGAAAAAAGGAATTCATCTATTCCTACGTAGGTGGGGGCGGAGGCCCGATGAGAGGAATACCTGAGCAGAGGACTACCTGACCAAAGATGGGCTAAGGTGTGATAAAGTCCGGTGATAGAGGGCATCTCCATGAGCTAGGTTCTCCATGAGCTAGGTCTGGTCGGAGGATACCTGAGGAGAAGAATAACCAGTCGGAGAAAACCTGAGTAGAGGAGGTGTGGTCAGGGGAATACCTGGGCGGGGCCCCCCTGAGTAGGTGTGTGTGTTACTTAGGTGCTTTTCGCCCGTTGGGCGGGGCCTCGTAGTACCCCCGCATATGGGGCGGTGTGTTGTTGTAGTGCTCCCGCCCCCTAGGCGGAGTGTTGTAATCCAGGCTTCCCGCACTCCGGGCGGTGTCTGCCTCTGGGGCCTCCCGCCTAGAGGGCGGGAGTAGATTGATATGCTTCGATTGAACCGGTGGCTATAATTGGTAATTGGTCGGAATTTATACCCGCTGGGGCGGAATGTAACAATTCCCCCAAGCGGTTTCTCATCCAAGCTAAGGGCGGCTTAGGGAGGATGGGCACATGACCAATCATCCCGGCGTCAAGGTCGGCCTAGGGGTAAGGGACATAACCGATCGAGGGGGTTTGGGCAGCTCCCGCTGTTCCCTAGCCCGATCCCGGCGTGAATCTCGGTATTAATGACCGAGCCCTAGTGTGCAGGCAAGCCTCAGGGGGAACACAAAAATAGCCTTTTCACGCCAACGAAACAACTTGCACGCCCACTCTAGAATAGGACACGCCCACTCCTCTAGAATAGGATTCCACGAACGAATGGGATACCTGTTTCTGGCCCTCGCTTCAATATTATGCTTATGTTTGTTCCGGTTATTTGACCTGCTGCGGGGCGAGAAGCGGTGGACATTACTCGACCGCAATAATTTCTCGTAGCATACCACCCGACGACGCAGAGGAGGGAGGTAATTTCGGCAAATCCTCTAGCCGATCAGAGAGGAGTGCTGAGGGGGAGCTAGTTCTGTCTGGAGCAAGGGCAACTAGGGCGGCGGCGGCGTTAGCGAGCCGGGGGCTTCCCCCTTCGGGGCCTCCTGGGGGGAGCCGTGAGAATGGGAGGATTTTGTGTGTGTGGAACGGTGTGCTTCGCCCCTTCCCTCATCTTCCTTTCTTCCCCCTCCCCAAAGGAAGGACACAGTCCTCCTTCGGGAGCCCCCTCCCCCATCAATCCATCAACTCCCTCCCCTATAGTCCCCTCCCTCTTCTTCCTTTCTTCCGTAATCTAGTATGTTGTTGGAAGAAGTAGGAAAGTTAGGGTATTTGAGGGGTTGTTGTATGGGGTGGTTAATAGGGGGAGTATACCCGCGCGCTTATATAGATGTCTCTATAGATACAGGTATCTATATGTCTCGATATAGAGATATCTATCTCTATCTGTATCTATCTATATCTATATCTATAGATATAGATACAGATACCCCGGGAAAGTTGTGAAGGCAGAGGAAGCGCGTAGCGCACTTAAAGGCGGGGGTTCGGAACCCCAAGGAAAGGAGAGAATTACCGGCAATTACTACTTCAAAAAGGGAAGCGCATAGCGCTTGCTCTAACGCCAAAAGCGCTGAGGAGTGAACGTGAAGCGCTTAGCGGCCGTCCGCCCCCCAACAATGTGATACACTGATGGGCCGAAGGCGGAAACCGCCTTGCGGGCTCGCAGGCTCGCCCGCCCTCGAGGTTGTTCTTCTTGACGAAATATTCGAGGGACAAAATATTCTATCTTTGCTCCGAGGTAAATCTCACTGAACGGCACAGCAATAGAGCCATGAACGAAGAGGAAAGAGATAAGCCACTTCAAGGAAGGGAACGCGGAATAAAGGTTTATGAATTGACCGAAGCTGGGCCAGCCACTGAGATTACAATCACGAGGAAGGTACCGACCTGGCATCAGCTACCGGTTTCAATTCATATTTACTTTACGTGGGCTTCCAATACTTCTCAGAAGCTTGCTTAATAATAATTCGCATTTGCTATTCCAATCAATTACATCTAAGAAATATTCCGCAAGCTACACTACGGAGTGAGAATCATCAACAACTAACTGTAGTGAGGGAACGAACAAGAAGAAGCGATATGCCCTGCTCGGCATCAACACCTAGAACGAAGAGATTGAACAAAGCGATCACCACAACCCACGAGACTTCTTTGATTGCAATGAGGCGGCGGTAGCCGCCGATTGATAAACCCATCCGTCTAAATACGTTCGAGGCTTCTCTTCCATGCGTTCAGAGAAAGGGGATAACCTTGACGGTCGACGGCCTTACAACGATATGGCCGATAGGCTTTCTGATTGGGCGAAGCCCTTTCAATCACGGGAAGAATGAGGACAACGATCGTTCGCTCGAGGTTCTAAGCAACCCCCTCGAGTTCACGAGCACCTTTAAGGGTTTTTTGGGGACACATAAGAGGCCCGGAGGGCGGCGGAAGCGCTACGGCGCGTGCCTCTAACCGAAGACAGGGAAGCGCTACGCACCGGGCCAACTCCCACATGCTAGAAAACCGAAGTGGCCACCGGCGTAGCCCCGTTACGAGAACAGAGAAGCGCTACGCGCTTGTATTTATTCCATTTACTCTATCTCTTCATGAAACAATCATAAGCCAAAGCTTTAGCCCAGCGTTTTCTCGAGGTAGGGTTCCCAAGTGCCCTTCGGTAGGTAAAAGTGGTATAACAACACCTAATGCTTCATGGAAAACGCCACAAGGTTTTCGATCAAAACCACCACCCCTTTGGGGGCTCCTGACCTTTAGGGGCTGGGCGCCTTTTGTGGCCGTTTGCCCCGGGCGGAAACCGCGGATTTCGTTCTCCGTTGAACCATCCCTACTCTGGAGTTGCATCTATATACGGAAATTTTGGCGGATAATAAAGCGCTACGCGCGAAACCGTTCAGCCGCCTGGGAATAAGTACTTCGGGTAAGTTATAAGGCACTTACCCCGGTAAGCCCCCCGAGGGGGGCCTATCAGGGGTACGGGGTCCCCACGACGAGTGGGTCGGGTTTGTGCCGATAAGCGCTTTATCCCGCTCCCGCCGGGCGGCCTACCGGTGGCCTGAAAGGCAATCTCTCCTGTCCCGCGGTTGCCCTTTGGGCAATCTCTCTCTTTAGGAGGCCTGGGAAAGTGCTTATCAGCAGCACGGGAGAGAAACACAATACCAGGCTTTGCCACCAATCCATGGCATTACCCACCAGTCTTGGGGGAAAGACATGTTAACGGAGAGCATACTTCTATTCGACCTTTTTCGATAGGGCTTTTTCATCTAAAGCAAACTCTTCGGCCTATTTATCATGCTAACCTGCGATTGGGCCGGGCGACGCATGCCCGGGACTTCTTTCTTCCGTGTGTAGATATCTAGGCTTTCATCTTGGTGGGAGAGTATACCTTTATATATCAGGTTCTATCAACCTACGAGCAACTGCCTTTTAGCTTATTCCACGCACAAACACGAGTGGTAAAATTAAATATACCGGCACTTATCTTCTCTATCCACCAATCTCCCAAAGATATAGATCTTTTCGGCCGAAGCAAAGCATCGCGGCTGCACTTGGTTGGCGTATTTCAAAGTAGTGCGCCTTCGGCGACCCGACGGTCCTTTGGAACGGAGGAGCACGAAGTCATTTCGCACTTGTTACAAAATACAGAAGCAGGATCAATTTGTTGTTCGGACCTGTGCGATCAAGTTACTCGTGCCGCCGGGGCTATTTTTGGGTGGGCAAGTAGTAATAGGTATGCTCAGGAGCTTAGGCGGGCCTAAAGGGCGGGTTAGTATTTGGCGGTGGTATTGATCCGGGAGTCATAATAAAGAGACCAAACCGCCGAAGGACCCGGTGTGAATGGTTATTACAATTCTTGGTATATAACGAAATATCTTGTAGGGGTTTTTTTGCGGTTTTTTCGCCATTATCTGCGATGAATGAATTCTATCCGTAGATGAAAGAGTGATCATATTATCTACAATGATGATTCCGTTTAGTGCATCCCCATCCCAGTCCGCATCCTCATCCCTGCCCAAAAGCCGGTTAAGGAGGTTTGGTTGTGAGATCAGATACCCGCCCAGTGGGCTGGGCCCGCCCTGTGGGCAAAAGACGATCCCAAAAGCGAAAACTTACCCAGTTTGGGTGAAATGGGCGACCATTCAAAGCCGATTCGGAAAAGTGGGTGCTTATGAGTAGTCTCGGGTGACGAAACACTCTTCGAACAAAGACTCATATCGACCCACGCGAAAGTCCGGAGGAGCGGTCAAGACCGCCCGCAGTGCTAAGTGGATACAGTAAATGAAGCGAATACGCCACTCGCAGCAGAGTGGCAGAACACCAGAGTGATAGCGTAAGAGCCGGAAAAAGTGGTGGGCGACTGGTTCAACTGGTCAAAAATCAAATGCCTAAGAAACTCTGCTTCGCCACTCGAGCCGTATGCGGGCTCGCACGTGCGGTTCGGGGCTGCTTGAGAGGGCGGCCCTGGGGACACAACAAGAAGAGCAAGACCACAATATTGGATCACGGATTCAAATCTTATCTCCAGGGACATAGTTCAATTGTAGGGTAGAGCGCATGTTTTGCAAGCATGAAGCTGTCAGTTCAAATTCGATCGTCTCCGAAGTAATCTACTTGGCTACTGGAAATGATTACTGCATGGCGGCGGCTACCACACAGTACCTACTTAGATATTATGTTAGTTGCCAGGGATTGCTGGAGTAATACGATCTCTAGCCCTCTGCGACTACCAGAGCTATGACCGGTAGAACGAAACAACGGACGAAGGGCGATCGATCTTGCTGGGCTCATGCCAAAGCTCTTTGCTCCCAGGCTTCAATCCATTCCCCTGGCCGAGGGATCTTATTCGACCTAACAAACCAACTAAGGTGCGAGCGAGCGCTTAGCCGGGGGCCCAGAAACCTCATTCTCTGGCGGCTTTACATTTCGTTCCATAAAGACTATCGAACGTCAGCAACGAAGACATTGTCAGGCCTCGGAAAAGAAAATAATTGTATTCCCCGCTTTCCCTATCCTCTTGTCGCAAGAGGCCTCCCGTCCTATTACAGATGTTGCGCCTGTACCAAGTCCGGGCGATTGTCGACCACTAGGATCTGCTGGTCCGCTACCTTCGGCCTGCCTTGCCGGCCGGCAAGGCCTTTGGATTGACAAGCTCTCCAGAGACCGTAAGATTGTCGATGGACTTCGCCCTGGCACGAAGAAAGAGAAAAACTCAAATCCGAATTACTCACATCAACCGATCTGAGCCCAWMCTGCGCTTMCAWAGCTAGCTCTGGTGGATCAACCCCGGAGAACAAAGGTTCTTTCTTGCGAACCTTTGTTCTTCACGAAATGAGGAACAAAGTTCGTAGAATCTTCGTTTGTGTCGCGCTCCTTTTCGAGTTTACCCGAGAGGGGGAAGCGGAGAGATCGGGGCCCTTTAGGGTAAACCCGAATTGCCTGAAAGCCCGGCGTAGGTATAAATTGCGTTCTCGGGATGAATTGTTCCCGGCAATTCCGCGGTCCCGGCCGAGAAGGGCAGGCGAAGCGGGGAAGAACGTGTATGGGCACGTTAGTGCCACTAACTTACCCCGTCGTACCCACTCGGGGCCGGAGGACCGGGTGCGGGGCGCGTGGGGCGGAATAAGGCGATAGCCTTATTCGGACGCGCTTGACACAAAATGTGAGAAAAATGCATTTTTGCGCTTGGTTGGCGGAGAATGAGCCAACCGAGGGGAAAAGCTCAATGCTCTACCAACGCCTAGGCTATACACCCGGATCTTCCTATTATTTATTGCCACAATCATCATCGTGTTAAATATGATAATTCTTCGATCCGCCCAGGATAGCTTCCGGCCGGCTACGATTCCAGTGTCACTGTCCTATGGTCCCAACCAACGTAACTGACCTATGATCCTATGATTCCAATGCGACTTACCCATCATCACTGCCGCTTACCAAGGGAAAGAAGTACTTCTCACGCAGCTTCGGATAGTGATTATCGAAGCGCTTCCGGCGTCAAAGCCTATCACGCGAGAACACAAGGAAGACGTATCGGGGGGAATTGACATCATGGCTGGCTACTAGTAAACTCCTCTAGGGATACTGCGCCGCCGGGAGCGCCGGCAGAGATGTAGCAGAGACAGTTGATCGAGTGGACCCAATCGATTCAGTCCCAGTTGATCCGGTTAGAGATCGAGTGCTCATGCGAGCCGACTTCGGCGGGCGTAGCCCTAGAAGGCTCCAGCCGCCTTCGCGGCCGCTCTTTGTGGGCCGGGAGCCGATAGCCGGGTTTCCATCTCTTCACCGATTTGTCTTTGATTAAAGGCCGAGAGACAGTAAATGTCGGAAAGTCGGTCGCACTTTTCGCGGTGCGGTGCGGGGTTTTCATCGATTTGGATCTGATTCTCCTTTTGAAATCCCTGATGCCTACGGCGGGAGCGCTACGCGCCCGCCTCTCCGCTTCCATGGAATAGCTCATTCTAGGAGGAAATACCGTAACGAATACAGAGACTACTGCCCGAAGAGCTCGGCGTTTTCGTTTATTAGCGCTTCTGACGTGAAGCGCTGCTCGTAGTCTTATGGGAACCGCTGCTTTGTTGGCTCCACGAACTGCCGGAACGAAGGCACTTTGGTCGGGATCGAAGATCATCGCTATCGAGATTCGACAGCCATGCGATACACCATTATTCTTTCGTATTTGTTGGGACGCTGCCGTAGCGCATCTCTGGGCGGAGGCCCGAAGATCATGCAAACAGGACGGATGACCCACTGGATGTGCCTATAAATTTGGAGCAAATGTGGTTTGGGTGCCGACTACTTGCATCGTCGGCACCCAAACCTTGATGTATTACTCGCGCTATGCGCTATTGGATCTAAGCTGGATCAATCAATACGCTCATCCTTCCGAAGCCCAAAGAAGCGCTATGCGTTGTACTGTAACTGGTAGACCTTTTTTGACAAGGTCTTGCTCCTTATCATTCCTCCTCAGATGAGACCTTTCCTTCTTTCTTCGCTCGAATACGCATGCTCGTTCTTACTCCGAGAATATGACCTTTGCGCCGGCCGGCCGTTTTTGTTGTTAAACATTATGTTTCAGCTATCGGTCGGCGGAGCACACACCTTTTCTTAGTGCGCTGCGCTCGCCTTTTTGATTCATGGCTTCCAGCGAACGCTAGCGAGCACCCGGATTACGTCAAATGGATCGGGGGTCTTAGCCGCCTCTTCCTGTAAGAGATCCGTCAAATTCTTCAGGGCGGCCGCTAGTAAGTGCCGCAAGGCGGGCGCTCCTTCCTTCGTCGCGCCCTCCATCTGATACGTCGGAAGTATCTCTAAAAGTGCTCTACTAAGTGGCCACTTTCCTTCCCAAAGGTAAAGGTAGCATGGATGCCCCCCTTCAGAGGTTTAGCGCTTTCCAGCGATCCGCAAAAAAGGTATGCCGAAGGCGGAAGCCGACTTCGGCGGGCGTAGCCCTAGAAGGATTTATCCTGAGTATTTTTGTCCCTCCACATTTGTGCCGAAGGCGGGAAGCGCTAGCGCCGAAGGCTAGCCTTCGCGGCCCGCCTCGAGTTGCTCCGCGAGAAACTCTATCGGATTATTATCGATCCGCCAATTCGAAACGAGCACCTCCTTTGATAAAGGATAAATCCTTCCGCCGTCCCATGCATGTGGCTGAGAGCCTTCACAGCCTGAGCACAACTAGCAATTATCAGGGGCTCGTAGGCGCGCTCTACCAACTGAGCTAATAGCCCGGCGGACATGCCTCCCATTGGGTAAGGATGCAATACCGAAGGCAAAGGATAAACTATCCCCATCCCTAGAATGAATAGTTATTGAGGCCGTTTCATCTGAATGGGCAACCGGCAACATCATCGAAAGGCGCATTTATGCGAGCCTAAATGCTTCCCGCCACGGGAAGCCGGCCTTCGCGGCTTCCCGCCTTTAATCCGGCGATCTTTGATCGAGGGTTTGAGATGATGCTTACTCGAGCGGCATTGGATTGTCTTCGATACCCGATCGAAGCAAAGGTCTTTTTTTGATAGCCATTCGATGCCGGTCGCAGAGGCTCTGATGGAGAAGATATCAGATATATACTTTATCCAACAGGTGTTTTCCCGAGGGACGCAGGCCCCTGCCCTTCGTTCCCACATGACCACAGTGTCGGGTAGCTCGATTTATTGCCTCTTTGTGGGCGAGACGCCCCCGCTCGCCTCCGGCTAAAGGGCTGCTTTGGGGAGAAAGGCCGCGCTTCAGCGCGGCCTTTCTCCCCGGTCCCACAGGGACCGAGTTCTTGTGGGCCTTTAGGCCTACGCCTCCGTACCCGGGTAAACATGAACAGAGAAGCTTTTTCAATGACTACCAAGGCCTGGTTTGGCATAAATGGATGAAGCCCATGAACTATAAAGGGTAGGCACAAAAAGTGTTTTAACCCACTCGATGAACCGTAAATGGGTTAGCAAACTCCCACTAAAGGTCTAGGTAAAGTGCGCTAAACCTTTCCCCGCCCCGCCCCTTCAGAAGGGGCGGGCGGGCGGGGCGGGCGGTTTAGGCAGATCCGAAGATGCATCAATTACGTTCAGTCAAGGACATAGGAGCCAGAATGAGAACTAACAAAAAGTGAATTGGGGCTGAAAACCGAAAACAAATCCCGCTGTTGCGTGCTAAGTATCATCAGGACTGGCACCATGGTGAACTGAGTTTTGAATGAATTAGCTTCTCGTCCAACGGGTAATGGCTTAATCTAGAGATAGAGAGCGGGAAACTATCGCATAAGGTTCGGAGAGAGAAAGATGATTCTAAAGAAGAGCAGAAGCTTGCTTCTTGTCCCAAGAACGGCGGCCTGAATAACTACGGTCCGAATCAGATGTCCACCCTACTTCAATTCACCATTCCAAACCTTATGCAGGAGGGTATTCTGTACCAGCTTCTTCTATCCATATCGCAGCGGCACTATTGTGGAAGCTTCACTTTAAACCCTCTACGGGGCTGAAAGCAATGCGGTCGGCACTATTGTGGAAGCGCTTTTAAACCCGGAACCGGCTTTTTAATGGGCTGCGAAGCCGAGGTACCACCACCCACCCTTAAGGGACAAGCAGCCGAGGCCCAAATCGTTGGGCTTTAGCCCTTCCCCTTCTCAAAAAGGGCCCCTTCTCAAAAAAGGGAAAGGCGGGCGCTCGCTAGCGCGCCTTCGCGCTACGCGCCACGAGGAAATGGCTAAATAAGGTATTCGGTTTACAGAGTCCCAGTAAGAGAGGTGAGGTAAGCTGAGAGAATATACCTCCCTTGCTCCGCAAGCCTGGCGGAAGGTATGGCAATAGTCCAATAATTGAAAGAATAAGAAATAGAAGTTCGATCGATTTTATAGCGAGTGGCACCCCGTACCTCCCACCAGTCGATCTATCTGGATAGAGTATAGGTGTGGCGGGGCATACTTAAGGTCGCCGCTACGTAGCGTTAAGCTACCCGAAGAGTGTTGTGCTTGACGGGGGGGGGGCGGGCCGTAGCTAACCAACAACGCCGGAAAGGGGCTCAGAAAGGCACGTATGCTCGACTATAAGGCACTGAATGCTAGTAGCCAGCCATTCAAACTAGGCGTCATCCACAACCCGGCGGTTATCCCAGCCGCCCACATTCGATCCTTTCTCGATATGCTGCTACGGATGCGGATGCTCCTTCTTATGGCCTGACGAGGCGATTTGCCTTCTTTCCCGATGCGGCGGATTCATCTTCTTCATCGTGGCTAGGTACCTTTCTGCTGGACCTTTCGGGTTCTTCTTCCGCTTCTTCCTTTTCACTTCATCTCTAATTTTATATACATTGGCTTCTACTGCTGCTGTTGCTGCTGCTGTGGTCGCCTCCTTTACTTCACATATACTAAACGAGTATTTTTATTTACAAACACGAATGAAAAATTTCAGAATTTGAATACCTTAAAGACGAACAATAATAACCCTTTTTGGAGCTGGGTGCCTTCCGAACGATTTAAGAGCTAAAGTAAAAACACGTAGATAGACAGATAAACTGCCCCGGGTTACAACGGATAAGGAGCCAGATACGAAGACAAAGAGGGAGCCCACCTCTTTGGGTTATGTCGTTGCGGTAGGTGCCCGCCGCGATTAATACAGTGGGGTAGTCGTTTTTGCAAATAAAGGGAAGCGCCCTAGCGAACTTAAGGTTTCCTACACGCGTGTTTTCCCCGTAACTGTAACGGTAAGAACTGAAGTTCTTGATAAATGTCAATTGTTAAAGATCGCTATCCCTATCTCTCTCGGGCTTTTCTCTTCTAAGCAGGAGGATTCCACCTCCACCCGGTACACTCCATCCCACCTCGAATGCATAACGTTAAGGCCAGTCTCCCACTGCTCAGAAGGGCTCGCGGCACGCTCGCCCCATCATCGGAAGCGGCGGTAAATGCAATCTTAGAAGCAAAGGCATTGAAGGGGATTAAAGGGGTCTCTATCGGTGGTCATATCCATCCCAAAAGTCACTGGTGGGGCGAGCGTTAGCGAGCCAGGCGGCCTCCGCCTCCGGCCTTTCTTCCTCGAACAAGAGATGCCCAGATCAAAGGTCGAGAAGGGAGGATCCTGTGATGAAAGCACTTATATCTGCTGCTTCTCATGCGCTAGAATAGGGGTGCCGGGGCTACTGAGGTGTCCCGACGGTAAGAAGGGTGCAGTTTCCGGTGGGTGCTTCAAGTTGATTTAAAGCCTTAACCCAGTTGTTGGTGAAACGGCTACGGGCTGGTGGGCGTGCGCGTTAGCGCTTTATCGCCCTAAGCTGATAAGCGCGAAATACCCGGCATCATTGGATAGGCATGAAACCGAAGCGCTGATAAGCGCCAAATCCCCGGGTAAGCTAATGCGCGTAGCAGTTTCCAGAGACTTTTCTCAATTTCGCATAACGCTTACCCTTCAGTAAGCCCCCGGGTCTTTCAGACCGGACTATAGGTGGGACCTTGGGGCGGGGTGTAGCCGGGTAAGTTAGTAGCCCCCACCCGGTCACTTACCCATCGATGGTTTCCCGTGTTTTTGAGCATTCCACGATTTCTAGGTTAGAAGACCCTGAAAAAGGGAGCCATCGATGGCCGAAGGCGGAGGCCGCTTCGGCCTCCGGTTTCCCGTGTTTTTGAGCATTCCACTTCTAGGTTAAAAGCCCGTTTCGAAAGAGTGATCCATCGATGGTTTCCCCTTTGAAATCGGGGTTTTCGACCATTTACCGATTCTTAAGCCAAATGACCTCGAAAAAGGCCACCCTCGATGGTTTCCCGTGTTTTTGAGCATTCCACGATTTCTAGGTTAGAAGACCTCGAAAAAGTGATCCATCGATGGTCGGGTTTTCGAAGCCCATTTACCGATTCTTAAGCCAAMTGACCTCGAAAAAGTGGATCCATCGATGGTCGGGTTTTTCGAACATTTACCGATTCTTAAGCCAAATGACCTCGAAAAAGGGAGCCCTCGCCAAAGGTTTCCCGGGGCGACCATTTACCGATTCTTAAGCCAAATGACCTCGAAAAAGATCACCCTCGATGGTTTCCCGGGTTTTTCGAAGCCCATTTACCGATTCTTAAGCCAAAT
>Contig156+1675950
TGAAGCTACCGATAAGTAGCCTATTTCTCCATAGACGAAATTATAGCTAGGTGAGTGTTTCCGTGGTAACGCAAGCGCCCGCAAAACTACTTGCTGCACGTTAGTTCCGCTCCGCTCTGTCTCGCTGGAGCCACGATAGCTTCGATACGGAATGATCAGCAAAAGAATCAAGTTACGAGGGGAGGTCAGTAATTCCACTTCCATGTCAGCCATAGGTCAGTCTATGTGTCATAGAGAGTCATTTATCACTCGAGAGTACATTCAATGCTACGACTCATTTACCGGGAGCAATCGAACAATTATTATCATCATCCCCCACCCTCCTTCCTCCCCACCTAACCACCCCCACCCGCCTACCTACTTACCTCACTTACCTACCCTATTCTATCCCATCCCTACTCCAACTTACCCTTCCTACCTACCCACTTACCCATCCCATCTACCCCGCCTACCC
>Contig156+1675950_2
TTGGACTTATGAAATGGCGGGCGWGTGTTCTTACCCATTTGGCATGCTTCGCATATGTGGGTTGACTGCTGAAGCGCCGGTAAGCCATGCACCATATTTTCATTTTTCAGAGATAYAAGGTATCTGTAATTCAGATGACCAAATCTCTTATGCCATAGATCACTCTCTGATGTKTCADATACAGAAGTGCCCTTCTGAAATATTGCTAGRACTCGATGTCCTGCAACTGCGGATGTAAGTCGGAATAGGCGTCCGACCTTGATACCTCTGGCTACCACATGATAGGGAGCAAAATCGGATCTGATTACAAATCCAAGCTTGTTGAATTTGACATTGAAGTCATGCTCCACAATCGCACCAACTGAHAGWAGGTTCTGAGTGATGCCAGGAACCAATAATACATCTCTKAGAGTGATRTCTGGGTGCTCCTCTAGAGTYTTCAACTCRATTTCACCAACTGCCTTGATTTGGTGAGGAGTGTCGTCACCCATGTAGACATGGTCTTTTTCCTTAAGGTTCGGATGRATTTCCGAAAACCAATCCTCTCGGCTTGTCATATGCGATGAACAGCCAGAGTCAACATACCAGCTGCTCTTTTCATCTAGCTCGGGCTTGAGCTGAGGTTTTGTATCACATTCGGGTAGACTTTCTGTCTCCGAATCATGGTGTGACTCAGTGTCAACTTCAGACTGATCTTCACTGTCTGTCTGTATTTGTCTGATCTTGACWGATGACCTCTTTGCCATGAAGGAACTGTTCTGATGAGAACTCGAGTTCCGATTCGAGCTTTGACCTTTGTTCGGTCTTTGCTGATTGTTGTTGTTATTGCCTCTGCCTTGGCCTGACTTTCGTTGCTTCTTCCAGCAATCCCTCTCAGTATGCCCGTGTATATCACAGTGCTTGCAATAAGGTCGAGAATCATTGTTTCTCGGATGCTTTTGCTGTGACGAGGTCTGATTGAAGTTGCCTCTCGAACTTGAGGATTTCCCCCTCTGAAACTGAGATTTGCCTCGGCCTCGTGTCATAAAGGCATTCTCRGAACTGATGTCCGATTGTTCTCCGCGTCTGATTGACTCTTGCAGGAGAATATCCTGTAACTGTTGAAATGTCACAGGTGGATCTCTGAGGATCAGGGTGGTCACAAGAGTTTCATACTCTTTGCTTAGACCATTAAAGGCAAGATGAACAACCCGATTATTTGCTGGTGGTTGTCCRATWGCATTCAAMTCTTGCACAATGCTTTGTAAGCGAATAAGGTAGTCTGGGCCAGACTCACCTCTGAATTGCTTGGCTGAGTTTAATTTACTCTCAAGCATAATAACTCGGGACATGCTTGCAGCTTGAAATCTATTTGAAAGTGTCTTCCACACTTCTTGTGCTGTAGACTGGTCCTGGATGACTGTATACATCTGATCTTTGACAGATGAAATAAGTAGGTACTTTGCCTGCTTTGCCCTATCATCCCATGCCTGCTGCAATGTCACATCGGTTGGTCTTAGTTCTTTTTCAGAAACTAGATCCCATAACTTGTACATCTCTAAGATGTTTTGCATCCTAAACTTCCATGCTACGAAGTTGGAGTCATCCAGCTTGGATTGACCATCCATCTGATAGCTGAAGATGCTGTTGGTAGCCATGGCTTAGATRCTGAAACTGGAATCCGAAGTTCTTCGAATATCGGAAATGTTCGAATGAAAGTGGAAGATCCGAGTTGAATCGGGAGCTTCCGAGGAATCGGATGAAAAATATCCGAAATGAGGAATCGGAATGTGTCCGAACGTACCTCTGATGTTCTGAAGTCCGAAAA
>Contig157+1244
TGTAACAACTCTCTGACCAAACACGTGTGTTGCTGATTTCTCTGTATCATATGTCCATACCCGGACAAGCTCAGGCTGAGCAAACACTATTTGGGGATTCTACCCCTGGCTATGCCGCCAATTTTTAAAACCTGCAATAAATGAAACCCCGAATAGATAACATACAGGAAAGCGGAACCACAAAAGCATTTACCATGATCAAGGAAGAAAAGCGAGCADCATGCACTCGGTTTTTCCCAGCAAAACAGAGGCACGAACCAAGCACAAACAACCTCCAAATCTGCAGCA
>Contig158+54477841
GAGACGCGGTAGTTGTTGAGTGTTAGGGCTCGGCGCTTAGGGAGCACTGATCCTCTACCCATCCAAACCCGCTTCTTCCCCGTTCCAGCCCCCCCTCTATCATCGGTAGGGCCCCTTTATAAGAAAGGATTCGGAAGAGGGCCCCGAAGGGTTTGTGCCCAAAAAAGGGAGCAATCGATGGCCGAAGGCGGAGGCTTCGGCCTCCGGTTTCCCGTGTTTTTGAGCATTGAACGATTTCTAGGTTAGAAGCCCCCAAAAAAGGGAGCCATCGATGGCCGAAGGCGGAGGCCGCTTCGGCCTCCGGTTTCCCGTGTTTTTGAGCATTCCACGATTTCTAGGTTAGAAGACCTTGAAAAAGTGACCCATCGATGGTCGGGTTTTTCGACCATTTACCGATTCTTAAGCGTTTCGAAAAAGTGCCAAAGGTCGGGTTTTTCGAAGCCCATTTACCGATTCTTAAGCCAAATGACCTGCCTCGATGGTTTCCCCTTTGTGGTTTTCGACCATTTACCGATTCTTAAGCCAAATGACCGTTTCGAAAAAGTGAGCCATCGATGGCCGAAGGCGGAGGCCGCTTCGGCCTCCGGTTTCCCCTTTGACGGG
>Contig159+11807
TAAACTTCCATGCTACGAAGTTGGAGTCATCCAGCTTGGATTGACCATCCATCTGATAGCTGAAGATGCTGTTGGTAGCCATGGCTTAGATRCTGAAACTGGAATCCGAAGTTCTTCGAATATCGGAAATGTTCGAATGAAAGTGGAAGATCCGAGTTGAATCGGGAGCTTCCGAGGAATCGGATGAAAAATATCCGAAATGAGGAATCGGAATGTGTCCGAACGTACCTCTGATGTTCTGAAGTCCGAAAAATGAAGAATATCCGAGATGAGAAATCGGACCTCTTCTGTGTCTGAAGATGAGAGGTTCCGAATAAATCGGATCTGCTTCGAAGATAG
>Contig16+1197
TCGGCCTCCGGTTTCCCGTGTTTTTGAGCATTACACGATTTCTAGGTTAGAAGACCTTGAAAAAGTGATCCATCGATGGCCGAAGGCGGAGGCCGCTTCGGCCTCCGGTTTCCCGTGTTTTTGAGCATTCCACGATTTCTAGGTTAGAAGCCCGTTTCGAAAAAGTGCCAAAGGTTTCCCGTGTTTTTCGACCGAAAAAGTGACTCATCGATGGCCGAAGGCGGAGGCCGCTTCGGCCTCCGGTTTCCCGTGTTTTTCGACCATTTCCCGCCGCCTCGAAAAAGTGATCCATCGATGGCCGAAGGCGGAAGCCGCGAGAAGCTAGCAAAACCTGAGCGTGAGAATGATGAAACTCTCCCAATCTTTTGAAGAGTTTCATCATTCTCACGCAATTCAGGAAGTATTTTCCGCTTGTTCGTTGAAGGAGAAGGGTGGGCATATCGCGAAGTTAGCGTTCATTCGTGCCCGCTCCCGAGCTCACTTCGCTGGTTCTTGGCATATCGCTGGTTCTGGGGAGCACTATTTTGTTTATTYCCCGATTCTYGAAGCGATGAATGGATTCGGCGGCGCCCCACCAAGCGCCCGAGGTTGGCTTATTCGTTTAACGATGGGTTAACTGGAAACCGCCAGTCAGCTTTGCACTTRTTTCRTTTATATACGAAGAAAAKTATCAVGTGAAGAAAAGAGGTGGT
>Contig160+1233
AATCCGAAGTTCTTCGAATATCGGAAATGTTCGAATGAAAGTGGAAGATCCGAGTTGAATCGGGAGCTTCCGAGGAATCGGATGAAAAATATCCGAAATGAGGAATCGGAATGTGTCCGAACGTACCTCTGATGTTCTGAAGTCCGAAAATGAAGAATATCCGAAATGAGAAATCGGACCTCTTCTGTGTCTGAAGATGAGAGGTTCCGAATAAATCGGATCTGCTTCGAAGACTKRCAATHTDTTCTTGGACTTGATTGACRGCGMTGACTGAGAATCTGTCAGACAATCTGCAGTCCTGACT
>Contig161+1610
TGACCCATCGATGGTCGGGTTTTTCGACCATTTACCGATTCTTAAGCGTTTCGAAAAAGTGCCAAAGGTCGGGTTTTTCGAAGCCCATTTACCGATTCTTAAGCCAAATGACCTGCCTCGATGGTTTCCCCTTTGTGGTTTTCGACCATTTACCGATTCTTAAGCCAAATGACCGTTTCGAAAAAGTGAGCCATCGATGGCCGAAGGCGGAGGCCGCTTCGGCCTCCGGTTTCCCCTTTGACGGGTTTTTCGACCCCGTTTCGAAAAAGTGAGCCATCGATGGCCGAAGGCGGAGGCCGCTTCGGCCTCCGGTTTCCCGCCCCTCAAGCCAAGTACGGCGGACTTTCGGAGGGGAAGGAAACGCACGGAGATAGAGAGCTCAGGGAAACACCCTGGCTTGGACTATAGCCG
>Contig162+1304
AGTTGAATCGGGAGCTTCCGAGGAATCGGATGAAAAATATCCGAAATGAGGAATCGGAATGTGTCCGAACGTACCTCTGATGTTCTGAAGTCCGAAAATGAAGAATATCCGAAATGAGAAATCGGACCTCTTCTGTGTCTGAAGATGAGAGGTTCCGAATAAATCGGATCTGCTTCGAAGACTKRCAATHTDTTCTTGGACTTGATTGACRGCGMTGACTGAGAATCTGTCAGACAATCTGCAGTCCTGACTC
>Contig163+1288
TTTCTCTGTATCATATGTCCATACCCGGACAAGCTCAGGCTGAGCAAACACTATTTGGGGATTCTACCCCTGGCTATGCCGCCAATTTTTAAAACCTGCAATAAATGAAACCCCGAATAGATAACATACAGGAAAGCGGAACCACAAAAGCATTTACCATGATCAAGGAAGAAAAGCGAGCADCATGCACTCGGTTTTTCCCAGCAAAACAGAGGCACGAACCAAGCACAAACAACCTCCAAATCTGCAGCAAAAGTCTGCAGCACGATCACCACGAACACTTCATCAAYAAAACATTTGGTATGCTTTCCATCGAACATGYGGCACGATCACCAGCA
>Contig164+1190
GCCAAATGACCTGCCTCGATGGTTTCCCCTTTGTGGTTTTCGACCATTTACCGATTCTTAAGCCAAATGACCGTTTCGAAAAAGTGAGCCATCGATGGCCGAAGGCGGAGGCCGCTTCGGCCTCCGGTTTCCCCTTTGACGGGGTTTTCGAAGCCCATTTACCGATTCTTAAGCCAAATGACCTGCCTCGATGGTTTCCCGGGGTTTTCGAAGCCCATTTACCGATTCTTAAGCCAAATGACCGTTTCGAAAAAGTGA
>Contig165+12200
CCTATTGGTGAAGGCTTCGCCTTCTTTCTTTCCCTTTTTTTCGTGCGCTCCCGGACTTCTTAACAGGGTAAAACAAACCCGATAGAACCCATGGAAAACCCATAACTGGTAAGACAGCCTTCCAGAGCTCGACTTGCTTTTCAAAGACCGCCTTGGTAGGCCTTCAGAAACCCTGAAACGCGGGCTCGGTCTCATCCAAGTAGCAGGACGATCCGCTATACCACATGATCTCTATCGTATACTAACACCCCCCNCACACGACCCCCCCCCCCTATGTCATAGCCGTGACCCCTGATAAACGGGTTTAGGAGAACACGCACGAACGCGAGACGGAGGCGAAGCGGGAACCAGTTGTGGGGACATACTAGTTGGCGCGTAGCGCTTACCCAAGCATCCGATTTGAAGCGTTTCCCTTAAAAACCCGATTCGAGCATCCGATTACAGCAAAACTCCCCCGATTTGTGCATACGATTCCAACATTTGGCGGCTTCCGCGAGTTAAGGCTACGGCTACCACCTCTTACCCTTCCCTTGTAGTGCCTTCGCCGGCCCCGCTGATGGCCTCATAGTAGCCTTTCCCTGTATACGTGCAACCCCTTCCCCTGTAGTGCCGCCTTCTAGGCCCGCCTCGTAGTAGCCTTGGGGCGGTCGAGTGTCTAAAGCACCCTTTAGGTGTCTAAAGACCGAAAACGCCGGGTCACTAGCTCCCGCGTAGCCGCCCTTTTGGCCCCTTCTCACCCCCTTTTGGAAGAGAGGGGGGGGCGGGAGTTAGTGACCCCCCCCCAGCGCGTAGCGCTTCCCGGCTAAAGCACTAATGTGGATGGAAAACGCTACGCGCTGAGCCAAGGAAGTGCCGGCCGGGGCCTACCGCCGCTCTTTCAATCAATTTCCCATGGAAATAACGTCAGGCCCGCAAGACCCTTTTTTTTTCTCTTTCCCCCGCTTTCGCGCCTTCCGCTCTTTCTTCTTTTCTCGCTCCTTCTCCTTTTCGCTAACTTCCCCTTCCGCTCCCGCCCCTGCTTCCCCTTCTTCTCTCGCCCCTACCCTTCCTTCGCGCCTTCCCCTGTAGCTTCCGCTTACGCGCCTTCTTCTTCTGTCCCGTTTGCTCCTAGGTATTCGTAAAGTATTTGCATTGATTATCTAGGTGATTGTCTTTAAACCATTTCTAATCTGGGATAGGAGAATAAGGCGCGGGGCACCAAAGGCGCAGGTCGCTAAGGGGCGCCGGCGCCGCCCCGTGGCTAGGCCCGCCCGCCGCCCTGACACCCCTAAATCTTGCCGTAACGCGCAGCAGGTGCGTAAGAAGGGAAAGCCCCCGTGTTTTTAGGGGCGAGCTTGCGAGCGCGCAGGCGCGCGTAACGCGCAGGAGCCAAAGGTACAGAGGTACGGGCCCGCTCCCGTGCTTTCGCTTCTGCTTCCGCTTTCGCGTCTTCTGCTCCCGCGCCTGTAGCTTTCGCTTACGCTTCCGCTTACGCGCCTTCCGCTCTCGCCTCGCCCTAGCCCCGCCCCTTCTTCTCCCGCCTTCCCCTTCTTCCGTACGTAAACTCGTATTTGCGCAGGTGCGTAAGCTAGGCAGGCGCGCCAGGCAAAAAGAAAGGCAGGTGCTACAGGGGCAGGCGCGTCAGGAGCAGGTGCGAACCCGCTTTCCCCCGCGCAGGTGCGTAAGAAGGAAAAGGGTAAGAAGAGTAAGGCCCCCGTGTTTTTAGAAGGAGGGCGGCCAAACAGGCGGAAGAGGAAGGCCCCCGCCATTACCAGGTTTTTTCGTTTTTACTTTCGCGCTTCGCGGAAGCAGGGCTTATACGTGGATTTGTGCCTGAGATAATGGGGAGGCCAACAAACAATTACTGTGCCGGCGGTATGGCTTGTTTCTGGACTTGACTCTGTTAGAGCCGAGCTGGGTAACGCGGTTTACTGTTCCCATTTCTATGCCGTAGCTGAACTGAGTTTTTGACAGGGCGCGTAAGCGGAAGCTACAGGGGAAGGCGCGGGCTAGAGAGCGGAAGCGAAAGCAGAAGCGGAAGGCCTAGCCTTTGTGGGCGCGTAGCGCCCCGCCAGCCGAACTGGAGTCAAATTCAAGTCGAGTCTACACGCCGGGTACATGACCCGTTAAAAGCAGGCCCTCACTTTCACTACTGAATGTAGGCCACCCTGCATTCAGCAGGGGATAGCCTTCTCAGGGCAAAGCCCCGCAGCCAGTCCATTCCACACCAGTTGTGGCCAGGGAGGTCCGAACGAGGAAAGCAAGAATTCTGTGCCCACTACCACCAATGATATAATTCAGGAACTGAAGAATAATCGGGACTTTGGGCGTCTTTCCTAGATTCCTCAAAGTGCGGAACTCCGGCGTCCTCCGCCCTAAGGTGGCAGCCCTAGTCCTCAAGTAGGCCCCTGACTGACTAAAGGAAGTCCCTGTATTATCTCGCGGTAGGCGTGCACCGTAGCTATGTGTAGTTGAAGGAAGGGAAAGGGCAACACTGTAAACCGGGAAATGGGCAGGACCCCTTAATGATGGTCGTGGCATCACCTCTAGAAAGGGGGCCGCCCGCCTCTCCGTTCATTGAGGCCGCGCTGGAAAACCAGCGCTGGAGCGCTTACCTTGCCGTTGTGGAACAGATAATTCTGATGGGAGCTGAATTCAGTGATAGAAGCAGCTGGCTACATATAGAGAGCAAAACCAAGTATACCCAGGCGCAGCCGCATTCCTCCGAACTAGAATCCCTACGGGCACTGGGGTCACTAGCGGCCGGGTGGGGCGTCAGGCGCGTTTTCCCCCTCGCGCGTTTTGCCCGGGACTGTAAGGCAAAGCGGTAGGACGCGGCTGACCCATCCCCCTCCAACATCCGGCACAGCCATCACAGAATCCGCGGCGAACAAACAACTCCGCACAGCCCTTAGGGTATACCGCCTTCGCCACTTCCGTTTACCAATCTCTTATCCCGCTGCCTGAGGCTAGAATTGCTGGCTTTTTCTCCAGCCACCCTTTCTCCTTCGTACTTGGAGATAGAGAACCGGCTGGCTTGCTTTTCAGCCCCCTTCCTCGTACTCTCTCCGCCACACACATAAATAACCTCGCTTCTTAGGTAGAAGCTTTCTACGATGGAATAGCCGAAAATGCCTAAGAAAAAACCCCCCGCGGAAGCGCGTAGCGCGCCTCCCCTTCTTGACGATTTAAAGGCCCTCTCCAGTGCTTGTCACCGTTGGCCACCCGTTGCACCCTTAAGTGCTTCTTTTTGTTCTATCGGAAAATCGTGTCAAGTATGGGAGCCATAGTAGAAGTGGGGAGGAGGGGGGACCCGGCCCATAGGAGTTGCGGAAAGAACCTCAACTCCGGTTTCCCTCTCCCTCTCAAAGAAAGGGAGTTAGTAATAGAGTGTACCCATCCCGGCGTCCTGGGGCAAGAGAGTTGTTCATCCAGTTACATAAGAGGGGGTGGGGAGAAAGCCAAAGGCTCTTTCTTTCTCCCTCCTGCGCTGATAGTGGAAGCGCTACGCGCTTACCACTCAAGTGCCTCCCTACTATTTAGGAGGTAGAGTTTGTACCTCCGGACTCGGTTGCTTCCTCGTGTGGGTTAGGTAGTTTAGGTTCAATAGCTCAATGCTCCCCTCGGTGGTAGGGTAAGCACCCCCATCCCCTCAGACATGTTATGTGTGTCCGTTCCTCCTTTGTTTCGTAGGGCTCGCATGAAGGGAAAGCGCGTAGCGCTTCCCTAAAATGCTAAAGCCGCTCAGCGCAGGACGCATACTGGGTTCCACAAGGATCCGAAGCGCAACGGGGAAGCGGGCCCTCTTCGCCCCTCTCTCCCGCGCTTCCCCGCGCGAGCCGCGTGGTGCCGGTACACGCTGGGGCGGTAGAGTATTGGAGGATTGGTTTTTAGGCTCAATCGCAAACAACAACAACCCTGAAGGCTAGGCGGCTAGGCCGTTAGGCCGCCTTCCCCACACCCCCTTTCTTCACTGCTTTCGCAGCTGCTAAGAGGTGGGGGCTTTCCCTTTTGAGATAAGTCACGTTTTCTTGTAAACCCCTTTTTTAAGTGAGAAGGCACATTAGTGCCCCTGGGCCCCCATCCACATTAGTCCTCACTCATTCGGAAAAAAGTTCTCGGGCAGAGATTCGCATGAAGCAAGATAGGGAAAATTTCTTGATCACTGAAGCGCGCGCAAAGGAAACGCGGCGAAGAGAAAAATCATGAGGTTGTTCTTGCGAAATAGATGCGGCACCGGCAGCCCTAGAAATAGAGTGGGGACTGGAAGTGCTAAGTGGAAAAACCTACCTATGACTAATGTTCTCCAAATGCCTTCTTCTCCCCTCTCCCTATCGGCCTTTAGGCACTCGACMGAGTCMCGGGAGAGGGCCTTTAGGCACTCGACCGAGTCACGGGAGAGGGC
>Contig166+1464
AGGTCAGAAGTCGCCCTCCAGATATCAAGTACTCCCCGCAAGGCCGAATGCCCGCAAAAGCCCAATATCCCGGAAGAGTCATAAATGCGCTCGGAATCGAACTCGAAAAGACCCGGTGATAGCCCCAGTATACTCTGGAAATCCTCCCTCGATCGCACCAAGCAGCAACCGAGACCAATCACCCCCAAGGTCCCCCCATACACTTGATTTGTGTGTGTGTTTTGTAGACCTGGAGATGACCCTGACGTGGCCCCAACAAGGTACTTAGATGGCCTTGAAGCGGGCCGACCTTGAATCGGACCTTGAAGCGAACCTTGAAGCGGAAGCTGACCCAGCGTACCCGCATCGGCTCGTACCTGCATCTTAAGTGTCTAGAGATGGCCCGTAAGTTGAAGCGGAAGCTGACCCTGAAGCAGACCTTCCTGCGTCCCCGCATCGACTCGTGCCTGAACCTTAAGTGTCTGGAGATGGCCCGGAAGTTACCTCGAACCTATCTCTCAAACTAGTTATTTCTATTTAGTGTTTTACTTTGTGATAATCTCACTTAGCGTTGTACTGCTTGTTCATTTCTACAACCTTTGCAATAGTTGGCCTTCGCTTCACATCTTCCCTGAAGCTGTCGGCTCGCCCTTGCTCTCGGGCCCTTTTGACTTAACCCCCCGAATCTTTGTTCGGATAGCTTTCATGAGGGCCATATGCCATACCCTCCCTCCTTGTAGGGAGATCACATATCCAAGGAACACCCCGCGAGTCCGCAAGTTCCCTTTGATATCCAGTTGAAGGTCTTCTCGAATGAAACTGCGAATCTGCTTCATCACGGTCTTTGGCATGTCTGCTTGAGCCCCCAATAGGAAGTTGTCCGCATATCGAATATATTGAAAGGACGGTTGCCCCCTTTGCTGTAGTCGTTGCTTCAATCATATCATAAAATGATCGAAGACATTAAGGTAGATGTTCATTAGCAGCGGCGACGATGGTACCCCCTGCTTTGCGATACCCTTCTCAAGGGTGGGTGTACTGCGGCTTCCCGTCCTCATTGATTACCGTATTGTGTATGCATTGATCGAATAATGCGCTCCCTTATTCGCTCGCTTATTAGGTTGAAGAGTATCCCTTGATAAGGTTGTCAAAGCATTTTACGAAGTCCATATCGAGTAGTTGCTTCACGTCCCCAAATCTCCTTGAATGCCGTGTGACACCCGCGATTCGGCCGGAAGCCATGTGAGCTCTCTACGAATAGAGGCTCGGCTGTTGCTTCCAGTGCCACCATCATCGCCTTGTGGACCACCCGATCTATCGGTTTCGGGATAGTTAGGGGGCGGGGGGGACAGCGGCTATAGTCCAAGCCAGGGTGTTTCCCTGAGCTCTCTATCTCCGTGCGTTTCCTTCCCCTCCGAAAGTCCGCCGTACTTGGCTTGAGGGGCGGGAAACCGGAGGCCGAAGCGGCCTCCGCCTTCGGCCMTCGATGGCTCACTTTTTCGAAACGGGGTCGAAAAACCCGGGAAACC
>Contig167+1338
TTTTAAAACCTGCAATAAATGAAACCCCGAATAGATAACATACAGGAAAGCGGAACCACAAAAGCATTTACCATGATCAAGGAAGAAAAGCGAGCADCATGCACTCGGTTTTTCCCAGCAAAACAGAGGCACGAACCAAGCACAAACAACCTCCAAATCTGCAGCAAAAGTCTGCAGCACGATCACCACGAACACTTCATCAAYAAAACATTTGGTATGCTTTCCATCGAACATGYGGCACGATCACCAGCACGCAGCAGGCTCACC
>Contig168+2236
AATCCGAAGTTCTTCGAATATCGGAAATGTTCGAATGAAAGTGGAAGATCCGAGTTGAATCGGGAGCTTCCGAGGAATCGGATGAAAAATATCCGAAATGAGGAATCGGAATGTGTCCGAACGTACCTCTGATGTTCTGAAGTCCGAAAATGAAGAATATCCGAAATGAGAAATCGGACCTCTTCTGTGTCKGAAGATGAGAGGTTCCGAATAAATCGGATCTGCTTCGAAGATAGT
>Contig169+1481
ATGTGTTCCTGAAGCCATGGCAAACAAATAGNANAACAAATAGCAAAACCCAACAAATCTCTGACCAAACCACTGTGTTATTGGTTTCTCTGTAACAACTCTCTGACCAAACACGTGTGTTGCTGATTTCTCTGTATCATATGTCCATACCCGGACAAGCTCAGGCTGAGCAAACACTATTTGGGGATTCTACCCCTGGCTATGCCGCCAATTTTTAAAACCTGCAATAAATGAAACCCCAAATAGATAACATACAGGAAAGCGRAACCACAAAAGCATTTACCATGATCAAGGAAGAAAAGCGAGCAGCATGCACTCGGTTTTTCCCAGCAAACGGAGGTAAGATCGACGCTCCATCAACCTCCAAAACTGCAGCCACGATCACAGCGAACACACGAACAAGGCACTCGGCATATCCTTCATTGAACATG
>Contig17+3204
TCGGCCTCCGGTTTCCCGTGTTTTTGAGCATTACACGATTTCTAGGTTAGAAGACCTTGAAAAAGTGATCCATCGATGGCCGAAGGCGGAGGCCGCTTCGGCCTCCGGTTTCCCGTGTTTTTGAGCATTCCACGATTTCTAGGTTAGAAGCCCGTTTCGAAAAAGTGCCAAAGGTTTCCCGTGTTTTTCGACCATTTCCCGGAGAGCCTTCTGGGCAAATACCCGTTTCGAAAAAGTGATCCATCGATGTCCCTGATACCCGATAATAGCTTTGTCAGCTTCCGCTCCACTCTTCCCGATCGCTTTTKCTCGCCACTAGTGAATGAATACTCGGCCTTTACCAGCCTTAGACTTAGAGTCAGACACCTCCGATTTATCCGATTCATCGATATTGCTTTCGTAGCCAGATTGGTTTATCCGCCAAGACCATACCTTGGAGACCTCCTCATTATTCCAGTAGGAG
>Contig170+28252
CTTATGGATTCGGCTCGTCCTTATTGAAAGGCTTTGCACCTAGTGAGTCAGGTTGGTGGCCCTGCCAAAACTCGATGAGGCTGAAAAGAAAGCTACCCAGATCTACAAAGATTAATCTCAGGGTGATAGGTAAAATCTTATGGAGGAATAGGTCACGGCTTCATGAATACTTCGATATCTACTCCAATCGCACAAATATTTCGTAAGAAAACCGATCGACATAAATAGAGACCGAATTGATTGATCAATCTCACCCCGCCTATAAAGGGGTGCCATCCACTCACTGGCTTCAGCGCTGTTATTGGGCATTGCAGGCTGAGCATCTTCTCGCATATTGCCTACACTGTTGGGTTCCGAGTTATGTGTACCTCCAACGACTTCAAGAACCATAGGCTTCTCATTAGCCAGGGGAGCCGGTGGATAGATGCGATGAAAGGCTAGGTGCCTACAGCACTTCCACCCCGAAGACCACCCAGAGTGGTCTTCGGGTACCAGGCCGGGTAAGGCGCGTAGCAGCAGCTTTTTTTACCAGGATGGCTGCTGAAAGCAATACCTAGTCCGAGTGCAGTTCTTGAGCCCGGTAATGGATAAGCCTATCCCCTCCCCTCGTAGACTAGATAACAACCCGCCCAGCCGAAACTCTCTGCTGTTAACCAATAATAAACAACCTCGGATCGAGGTGGCCAAGTTTTGTAGGTTGACTGAGCTTGGGTGAGCCCTGCAAAATTTGTTAACCCCTGCTATCTATTCAGGACTGTTCGGAATTAGGTCACGTAAATGGAACAGGAATAGAAAGTAGTAACCATGATCCAAAAATTCCGCCTGAACTCTTACATAAAATGTGCCACTCGGTTGTTCAAACGGTTTAAGTGTTGGATTAGGTTCTCGTAATACGTTATCGCCAGAATTTACGAATGATTCCATGAGAAGCTTTTTTAGACGCAGTCCGCATATCCGTCCAAGATTGGTCTCAATCAGCACACAGTCCGATCCACGGAACGGAGGTGGGCAATAACAACTCTTCCCTGCTCGGTTTGATCTTCGTCATTCTTCTTATTTCAATGGTCCGTATTATTGCCCTGTTCCAACCTATTGGGCCTGTGGAAAAGACGTCTATTTTTGAGCTTCTGGAGCTTTGTAATGGGCTTCGCCTTCGGTGGAACTAAAGTAGGGAAAAAGATCGATGGGACACGTATGTTTCAGCGGAGCGTCAAAAAGTTTGGRATTCATTCATGGTGACCTTACCCATTGCCTGTATCAATGAAATGGCCCTCCTACTTCTTTCGACATCGACGCATCCTTTTTCTTTCATTCTGGCTTCTTTACTACTATTTGGTTACGCAAAGGCTCTATTGATATATAGAGCGAGATTATGGATTCAGAACAACTATCGGACTACCAAGCCGGATGAGCCATTAAACTGGGGCAGTATACTAAACACCTTAAACGTCAACCTCAACGACCGCTCCGGAGTCTCACCGCCCAGGTACTGCTTTCCCAACCTCCGAATGAGTAAACCGACCACGTTCAGGGATAAGGCCAAGTTGATCGGGGCCACTCTTGCCGGATTCGTCACGCCGGGATTTCTGAAATATTTGATTCTCAATTGGCACTCTCTCTTTCTATAGTTGATTATCCAAGTGGTCTTTATTTAGAAGAGCGGGGGAAGGGCTGTAAGGCCTTCCCCCGAAGGACGGGGTGTAAGTAACTGTCGTTGCATCTCGTCCTTGTTCCTGCCGTTGTTACCCCGGCCTGAGTCCCTGTCCCCTGGGAGTGCCTGTCCCTGTGTTCCTGTGCCTTTCGCGTGCCTGTCCGTTCCGCCTGTTCGTGTGCCTGTTTCCTGTGCTTGGTGTTTTCCGTGTGTCTTTTATTGTTGCCCCGCGGAGCGGGGAAGCGCGTAGCGCCGGATCTCTTGGTCGGCGCCGGGATGGCCAACGTCAAGGCGGATACCCATACATCCCGTTCCCCGATAGCCAGGTGGGGCCGTAGGCCGAGGCGGCCTACCGCCTCCGGCCGTA
>Contig171+1515
[truncated: 2,427,364 more chars]
