# Supplementary material for: Organellar phylogenomics of Ophioglossaceae fern genera
Source: Front Plant Sci. 2024 Jan 15;14:1294716. doi: 10.3389/fpls.2023.1294716 (PMC10823028; doi:10.3389/fpls.2023.1294716)
Supplement: Supplementary file 2 [file DataSheet_2.zip › Supplementary file S1/mitogenome/gff/Sahashia_Kuo4439.gff]

##gff-version 3
##source-version geneious 2020.1.1
##sequence-region	Contig01+91569181	1	8342
Contig01+91569181	Geneious	exon	4079	4100	.	-	.	Name=nad5 exon 4
Contig01+91569181	Geneious	exon	2987	3008	.	-	.	Name=nad5 exon 4
Contig01+91569181	Geneious	exon	3543	3616	.	+	.	Name=rps3 exon 1
##sequence-region	Contig01+57594922	1	24765
Contig01+57594922	Geneious	gene	23220	23290	.	-	.	Name=trnG gene
Contig01+57594922	Geneious	tRNA	23220	23290	.	-	.	Name=trnG tRNA
Contig01+57594922	Geneious	exon	2682	2706	.	-	.	Name=rps1 exon 1
Contig01+57594922	Geneious	exon	16837	16861	.	+	.	Name=rps1 exon 1
Contig01+57594922	Geneious	exon	883	907	.	-	.	Name=rps1 exon 1
Contig01+57594922	Geneious	tRNA	10608	10678	.	-	.	Name=trnfM tRNA
Contig01+57594922	Geneious	tRNA	4104	4188	.	+	.	Name=trnY tRNA
Contig01+57594922	Geneious	tRNA	6809	6882	.	-	.	Name=trnR tRNA
Contig01+57594922	Geneious	gene	10608	10678	.	-	.	Name=trnfM gene
Contig01+57594922	Geneious	gene	4104	4188	.	+	.	Name=trnY gene
Contig01+57594922	Geneious	gene	6809	6882	.	-	.	Name=trnR gene
##sequence-region	Contig02+112641	1	9074
Contig02+112641	Geneious	CDS	5355	5753	.	+	0	Name=sdh3 CDS
Contig02+112641	Geneious	gene	5355	5738	.	+	.	Name=sdh3 gene
Contig02+112641	Geneious	tRNA	6765	6842	.	+	.	Name=trnP tRNA
Contig02+112641	Geneious	exon	2364	2385	.	-	.	Name=nad5 exon 4
Contig02+112641	Geneious	exon	1237	1261	.	-	.	Name=rps1 exon 1
Contig02+112641	Geneious	gene	6765	6842	.	+	.	Name=trnP gene
##sequence-region	Contig03+19074	1	261
##sequence-region	Contig04+29074	1	8294
Contig04+29074	Geneious	exon	2065	2089	.	-	.	Name=rps1 exon 1
Contig04+29074	Geneious	tRNA	6502	6583	.	-	.	Name=trnR tRNA
Contig04+29074	Geneious	gene	6502	6583	.	-	.	Name=trnR gene
##sequence-region	Contig05+2169	1	298
##sequence-region	Contig06+1184	1	254
##sequence-region	Contig07+2179	1	309
##sequence-region	Contig08+1257	1	295
##sequence-region	Contig09+1298	1	250
##sequence-region	Contig10+2197	1	309
##sequence-region	Contig100+2974	1	6114
Contig100+2974	Geneious	exon	1038	1062	.	+	.	Name=rps1 exon 1
##sequence-region	Contig101+1672	1	10985
Contig101+1672	Geneious	exon	2328	2352	.	-	.	Name=rps1 exon 1
Contig101+1672	Geneious	exon	7360	7381	.	+	.	Name=nad5 exon 4
Contig101+1672	Geneious	exon	3389	3439	.	-	.	Name=nad1 exon 5
Contig101+1672	Geneious	tRNA	7959	8030	.	+	.	Name=trnN tRNA
Contig101+1672	Geneious	gene	7959	8030	.	+	.	Name=trnN gene
##sequence-region	Contig102+19947	1	3880
##sequence-region	Contig103+2672	1	13575
Contig103+2672	Geneious	exon	8252	8310	.	+	.	Name=nad1 exon 5
Contig103+2672	Geneious	tRNA	3701	3772	.	-	.	Name=trnR tRNA
Contig103+2672	Geneious	gene	3701	3772	.	-	.	Name=trnR gene
##sequence-region	Contig104+113598	1	278
Contig104+113598	Geneious	tRNA	213	278	.	-	.	Name=trnH tRNA
Contig104+113598	Geneious	gene	213	278	.	-	.	Name=trnH gene
##sequence-region	Contig105+115119	1	438
##sequence-region	Contig106+27772	1	6203
Contig106+27772	Geneious	exon	4670	4694	.	+	.	Name=rps1 exon 1
Contig106+27772	Geneious	exon	6120	6188	.	+	.	Name=nad7 exon 2
##sequence-region	Contig107+1280	1	294
##sequence-region	Contig108+9372948	1	11311
Contig108+9372948	Geneious	CDS	8797	9098	.	-	.	Name=sdh4 CDS
Contig108+9372948	Geneious	tRNA	3733	3804	.	-	.	Name=trnG tRNA
Contig108+9372948	Geneious	exon	1559	1583	.	+	.	Name=rps1 exon 1
Contig108+9372948	Geneious	exon	2525	2546	.	+	.	Name=nad5 exon 4
Contig108+9372948	Geneious	gene	8832	9098	.	-	.	Name=sdh4 gene
Contig108+9372948	Geneious	gene	3733	3804	.	-	.	Name=trnG gene
##sequence-region	Contig108+9372948_2	1	2303
##sequence-region	Contig109+16203	1	268
Contig109+16203	Geneious	exon	169	237	.	+	.	Name=nad7 exon 2
##sequence-region	Contig11+2173	1	254
##sequence-region	Contig110+212773	1	1550
Contig110+212773	Geneious	tRNA	1329	1395	.	+	.	Name=trnG tRNA
Contig110+212773	Geneious	gene	1329	1395	.	+	.	Name=trnG gene
##sequence-region	Contig111+13902	1	444
##sequence-region	Contig112+10677011	1	359
##sequence-region	Contig113+21623	1	9725
Contig113+21623	Geneious	exon	664	685	.	+	.	Name=nad5 exon 4
Contig113+21623	Geneious	exon	8947	9004	.	-	.	Name=nad1 exon 5
##sequence-region	Contig114+19725	1	267
##sequence-region	Contig115+113634	1	627
##sequence-region	Contig116+11559	1	460
Contig116+11559	Geneious	tRNA	23	89	.	+	.	Name=trnG tRNA
Contig116+11559	Geneious	gene	23	89	.	+	.	Name=trnG gene
##sequence-region	Contig117+23150452	1	16091
Contig117+23150452	Geneious	gene	10122	10199	.	-	.	Name=trnfM gene
Contig117+23150452	Geneious	gene	13105	13176	.	+	.	Name=trnR gene
Contig117+23150452	Geneious	tRNA	10122	10199	.	-	.	Name=trnfM tRNA
Contig117+23150452	Geneious	tRNA	13105	13176	.	+	.	Name=trnR tRNA
Contig117+23150452	Geneious	exon	15439	15919	.	+	.	Name=nad7 HGT-like exon 3
Contig117+23150452	Geneious	exon	13207	13346	.	+	.	Name=nad7 HGT-like exon 1
Contig117+23150452	Geneious	exon	14352	14420	.	+	.	Name=nad7 HGT-like exon 2
##sequence-region	Contig118+23902	1	2194
Contig118+23902	Geneious	CDS	652	864	.	+	0	Name=atp9 CDS
Contig118+23902	Geneious	gene	652	864	.	+	.	Name=atp9 gene
Contig118+23902	Geneious	gene	1377	1578	.	+	.	Name=atp9 gene
##sequence-region	Contig119+77903831	1	13412
Contig119+77903831	Geneious	gene	3266	3337	.	-	.	Name=trnN gene
Contig119+77903831	Geneious	tRNA	3266	3337	.	-	.	Name=trnN tRNA
##sequence-region	Contig12+1204	1	345
##sequence-region	Contig120+1227	1	13993
Contig120+1227	Geneious	CDS	11562	12163	.	-	0	Name=nad6 CDS
Contig120+1227	Geneious	exon	9965	10038	.	+	.	Name=rps3 exon 1
Contig120+1227	Geneious	tRNA	5043	5145	.	-	.	Name=trnE tRNA
Contig120+1227	Geneious	gene	11562	12163	.	-	.	Name=nad6 gene
Contig120+1227	Geneious	gene	5043	5145	.	-	.	Name=trnE gene
##sequence-region	Contig121+22290	1	2621
Contig121+22290	Geneious	exon	436	504	.	+	.	Name=nad7 exon 2
Contig121+22290	Geneious	exon	1795	1853	.	-	.	Name=nad1 exon 5
##sequence-region	Contig122+1194	1	267
##sequence-region	Contig123+2194	1	376
##sequence-region	Contig124+212095	1	4260
##sequence-region	Contig125+01838381	1	1902
Contig125+01838381	Geneious	gene	420	500	.	+	.	Name=trnM gene
Contig125+01838381	Geneious	tRNA	420	500	.	+	.	Name=trnM tRNA
Contig125+01838381	Geneious	exon	1157	1400	.	+	.	Name=nad7HGT-lkie  exon 5
Contig125+01838381	Geneious	exon	927	1158	.	+	.	Name=nad7 HGT-like exon 4
##sequence-region	Contig126+1466	1	17352
Contig126+1466	Geneious	exon	4156	4177	.	+	.	Name=nad5 exon 4
Contig126+1466	Geneious	exon	188	209	.	+	.	Name=nad5 exon 4
Contig126+1466	Geneious	tRNA	4011	4087	.	+	.	Name=trnR tRNA
Contig126+1466	Geneious	tRNA	14187	14266	.	+	.	Name=trnS tRNA
Contig126+1466	Geneious	gene	4011	4087	.	+	.	Name=trnR gene
Contig126+1466	Geneious	gene	14187	14266	.	+	.	Name=trnS gene
##sequence-region	Contig127+112095	1	5915
##sequence-region	Contig128+11640	1	20643
Contig128+11640	Geneious	gene	16915	16985	.	-	.	Name=trnC gene
Contig128+11640	Geneious	tRNA	16915	16985	.	-	.	Name=trnC tRNA
Contig128+11640	Geneious	exon	19688	19712	.	+	.	Name=rps1 exon 1
Contig128+11640	Geneious	exon	4964	5059	.	-	.	Name=nad4 exon 4
Contig128+11640	Geneious	tRNA	12862	12932	.	+	.	Name=trnG tRNA
Contig128+11640	Geneious	tRNA	10483	10564	.	+	.	Name=trnL tRNA
Contig128+11640	Geneious	gene	12862	12932	.	+	.	Name=trnG gene
Contig128+11640	Geneious	gene	10483	10564	.	+	.	Name=trnL gene
##sequence-region	Contig129+120643	1	265
##sequence-region	Contig13+2298	1	254
##sequence-region	Contig130+22200	1	1318
##sequence-region	Contig131+2477	1	8252
Contig131+2477	Geneious	exon	4145	4169	.	+	.	Name=rps1 exon 1
Contig131+2477	Geneious	exon	5239	5294	.	-	.	Name=nad1 exon 5
##sequence-region	Contig132+73710762	1	19761
Contig132+73710762	Geneious	CDS	6960	8594	.	+	0	Name=atp1 CDS
Contig132+73710762	Geneious	exon	15790	15811	.	-	.	Name=nad5 exon 4
Contig132+73710762	Geneious	tRNA	12672	12753	.	-	.	Name=trnR tRNA
Contig132+73710762	Geneious	tRNA	3104	3177	.	-	.	Name=trnF tRNA
Contig132+73710762	Geneious	tRNA	10619	10692	.	-	.	Name=trnF tRNA
Contig132+73710762	Geneious	tRNA	10757	10826	.	+	.	Name=trnN tRNA
Contig132+73710762	Geneious	gene	6960	8594	.	+	.	Name=atp1 gene
Contig132+73710762	Geneious	gene	12672	12753	.	-	.	Name=trnR gene
Contig132+73710762	Geneious	gene	3104	3177	.	-	.	Name=trnF gene
Contig132+73710762	Geneious	gene	10619	10692	.	-	.	Name=trnF gene
Contig132+73710762	Geneious	gene	10757	10826	.	+	.	Name=trnN gene
##sequence-region	Contig133+119761	1	264
##sequence-region	Contig134+1295	1	16380
Contig134+1295	Geneious	tRNA	7217	7289	.	+	.	Name=trnA
Contig134+1295	Geneious	tRNA	3846	3909	.	+	.	Name=trnE tRNA
Contig134+1295	Geneious	gene	7217	7289	.	+	.	Name=trnA gene
Contig134+1295	Geneious	gene	3846	3909	.	+	.	Name=trnE gene
##sequence-region	Contig135+111006	1	4620
##sequence-region	Contig136+21559	1	3351
##sequence-region	Contig137+212641	1	38896
Contig137+212641	Geneious	tRNA	15879	15952	.	-	.	Name=trnM tRNA
Contig137+212641	Geneious	tRNA	38232	38305	.	+	.	Name=trnR tRNA
Contig137+212641	Geneious	exon	25699	25779	.	-	.	Name=nad1 exon 3
Contig137+212641	Geneious	exon	31344	31372	.	-	.	Name=rps1 exon 1
Contig137+212641	Geneious	exon	12577	12598	.	+	.	Name=nad5 exon 4
Contig137+212641	Geneious	exon	32178	32199	.	+	.	Name=nad5 exon 4
Contig137+212641	Geneious	CDS	9429	10181	.	-	0	Name=atp6 CDS
Contig137+212641	Geneious	CDS	15980	16663	.	-	0	Name=ccmC CDS
Contig137+212641	Geneious	CDS	4358	4753	.	+	0	Name=sdh3 CDS
Contig137+212641	Geneious	CDS	27967	28344	.	-	0	Name=rps12 CDS
Contig137+212641	Geneious	CDS	28385	28733	.	-	0	Name=nad3 CDS
Contig137+212641	Geneious	gene	9429	10181	.	-	.	Name=atp6 gene
Contig137+212641	Geneious	gene	15983	16663	.	-	.	Name=ccmC gene HGT-like
Contig137+212641	Geneious	gene	4358	4738	.	+	.	Name=sdh3 gene
Contig137+212641	Geneious	gene	27967	28344	.	-	.	Name=rps12 gene HGT-like
Contig137+212641	Geneious	gene	28385	28733	.	-	.	Name=nad3 gene HGT-like
Contig137+212641	Geneious	gene	15879	15952	.	-	.	Name=trnM gene
Contig137+212641	Geneious	gene	38232	38305	.	+	.	Name=trnR gene
##sequence-region	Contig138+2386	1	17598
Contig138+2386	Geneious	tRNA	15280	15353	.	+	.	Name=trnE tRNA
Contig138+2386	Geneious	tRNA	14860	14928	.	+	.	Name=trnG tRNA
Contig138+2386	Geneious	tRNA	16064	16136	.	+	.	Name=trnE tRNA
Contig138+2386	Geneious	tRNA	9601	9677	.	+	.	Name=trnR tRNA
Contig138+2386	Geneious	tRNA	4648	4720	.	-	.	Name=trnM tRNA
Contig138+2386	Geneious	exon	14904	14928	.	+	.	Name=rps1 exon 1
Contig138+2386	Geneious	exon	2905	2974	.	-	.	Name=nad7 exon 2
Contig138+2386	Geneious	gene	15280	15353	.	+	.	Name=trnE gene
Contig138+2386	Geneious	gene	14860	14928	.	+	.	Name=trnG gene
Contig138+2386	Geneious	gene	16064	16136	.	+	.	Name=trnE gene
Contig138+2386	Geneious	gene	9601	9677	.	+	.	Name=trnR gene
Contig138+2386	Geneious	gene	4648	4720	.	-	.	Name=trnM gene
##sequence-region	Contig139+138896	1	266
##sequence-region	Contig14+1253	1	292
##sequence-region	Contig140+29947	1	6983
Contig140+29947	Geneious	exon	1765	1786	.	-	.	Name=nad5 exon 4
Contig140+29947	Geneious	exon	6101	6122	.	+	.	Name=nad5 exon 4
Contig140+29947	Geneious	exon	741	799	.	+	.	Name=nad1 exon 5
Contig140+29947	Geneious	tRNA	1921	1999	.	+	.	Name=trnW tRNA
Contig140+29947	Geneious	gene	1921	1999	.	+	.	Name=trnW gene
##sequence-region	Contig141+33177541	1	4123
Contig141+33177541	Geneious	tRNA	1278	1345	.	+	.	Name=trnA
Contig141+33177541	Geneious	gene	1278	1345	.	+	.	Name=trnA gene
##sequence-region	Contig142+3241	1	327
Contig142+3241	Geneious	exon	1	77	.	-	.	Name=nad1 exon 3
##sequence-region	Contig143+22172	1	11240
Contig143+22172	Geneious	exon	8517	8541	.	+	.	Name=rps1 exon 1
Contig143+22172	Geneious	exon	3488	3509	.	-	.	Name=nad5 exon 4
Contig143+22172	Geneious	exon	7430	7480	.	+	.	Name=nad1 exon 5
Contig143+22172	Geneious	tRNA	2839	2910	.	-	.	Name=trnN tRNA
Contig143+22172	Geneious	gene	2839	2910	.	-	.	Name=trnN gene
##sequence-region	Contig145+1336	1	271
##sequence-region	Contig146+2241	1	277
Contig146+2241	Geneious	exon	1	77	.	-	.	Name=nad1 exon 3
##sequence-region	Contig147+14123	1	469
##sequence-region	Contig148+24123	1	318
##sequence-region	Contig149+2181	1	269
##sequence-region	Contig15+1179	1	512
##sequence-region	Contig150+1318	1	304
##sequence-region	Contig151+1305	1	253
##sequence-region	Contig152+1241	1	274
Contig152+1241	Geneious	exon	1	77	.	-	.	Name=nad1 exon 3
##sequence-region	Contig153+81240112	1	538
Contig153+81240112	Geneious	tRNA	372	438	.	-	.	Name=trnG tRNA
Contig153+81240112	Geneious	gene	372	438	.	-	.	Name=trnG gene
##sequence-region	Contig154+2318	1	296
##sequence-region	Contig155+1167	1	17997
Contig155+1167	Geneious	gene	10972	11048	.	+	.	Name=trnA gene
Contig155+1167	Geneious	tRNA	10972	11048	.	+	.	Name=trnA
Contig155+1167	Geneious	exon	12216	12237	.	-	.	Name=nad5 exon 4
Contig155+1167	Geneious	exon	6973	6994	.	-	.	Name=nad5 exon 4
Contig155+1167	Geneious	tRNA	12125	12200	.	-	.	Name=trnK tRNA
Contig155+1167	Geneious	tRNA	3431	3500	.	-	.	Name=trnG tRNA
Contig155+1167	Geneious	tRNA	14103	14175	.	-	.	Name=trnA
Contig155+1167	Geneious	tRNA	17534	17606	.	-	.	Name=trnK tRNA
Contig155+1167	Geneious	tRNA	6526	6589	.	+	.	Name=trnN tRNA
Contig155+1167	Geneious	gene	12125	12200	.	-	.	Name=trnK gene
Contig155+1167	Geneious	gene	3431	3500	.	-	.	Name=trnG gene
Contig155+1167	Geneious	gene	14103	14175	.	-	.	Name=trnA gene
Contig155+1167	Geneious	gene	17534	17606	.	-	.	Name=trnK gene
Contig155+1167	Geneious	gene	6526	6589	.	+	.	Name=trnN gene
##sequence-region	Contig156+1675950	1	454
##sequence-region	Contig156+1675950_2	1	1807
##sequence-region	Contig157+1244	1	288
##sequence-region	Contig158+54477841	1	603
##sequence-region	Contig159+11807	1	339
##sequence-region	Contig16+1197	1	692
##sequence-region	Contig160+1233	1	304
##sequence-region	Contig161+1610	1	411
##sequence-region	Contig162+1304	1	253
##sequence-region	Contig163+1288	1	338
##sequence-region	Contig164+1190	1	258
##sequence-region	Contig165+12200	1	4384
##sequence-region	Contig166+1464	1	1508
Contig166+1464	Geneious	tRNA	86	152	.	-	.	Name=trnG tRNA
Contig166+1464	Geneious	gene	86	152	.	-	.	Name=trnG gene
##sequence-region	Contig167+1338	1	267
##sequence-region	Contig168+2236	1	237
##sequence-region	Contig169+1481	1	431
##sequence-region	Contig17+3204	1	463
Contig17+3204	Geneious	exon	399	420	.	+	.	Name=nad5 exon 4
##sequence-region	Contig170+28252	1	2018
##sequence-region	Contig171+1515	1	22826
Contig171+1515	Geneious	tRNA	15594	15667	.	+	.	Name=trnD tRNA
Contig171+1515	Geneious	CDS	786	1046	.	+	.	Name=nad1 CDS;ID=qZZmw4X/jVL4W/bVKEjtF98josU.1691036949501.97
Contig171+1515	Geneious	CDS	2477	2612	.	+	.	Name=nad1 CDS;ID=qZZmw4X/jVL4W/bVKEjtF98josU.1691036949501.97
Contig171+1515	Geneious	CDS	5901	5983	.	+	.	Name=nad1 CDS;ID=qZZmw4X/jVL4W/bVKEjtF98josU.1691036949501.97
Contig171+1515	Geneious	CDS	7656	7847	.	+	.	Name=nad1 CDS;ID=qZZmw4X/jVL4W/bVKEjtF98josU.1691036949501.97
Contig171+1515	Geneious	CDS	11749	11807	.	+	.	Name=nad1 CDS;ID=qZZmw4X/jVL4W/bVKEjtF98josU.1691036949501.97
Contig171+1515	Geneious	CDS	15742	16000	.	+	.	Name=nad1 CDS;ID=qZZmw4X/jVL4W/bVKEjtF98josU.1691036949501.97
Contig171+1515	Geneious	CDS	11803	13701	.	+	.	Name=matR CDS
Contig171+1515	Geneious	CDS	16194	16574	.	+	0	Name=rps12 CDS
Contig171+1515	Geneious	gene	11803	13701	.	+	.	Name=matR gene
Contig171+1515	Geneious	gene	16194	16574	.	+	.	Name=rps12 gene
Contig171+1515	Geneious	gene	15594	15667	.	+	.	Name=trnD gene
Contig171+1515	Geneious	exon	15742	16000	.	+	.	Name=nad1 exon 6
Contig171+1515	Geneious	exon	786	1046	.	+	.	Name=nad1 exon 1
Contig171+1515	Geneious	exon	7656	7847	.	+	.	Name=nad1 exon 4
Contig171+1515	Geneious	exon	2477	2612	.	+	.	Name=nad1 exon 2
Contig171+1515	Geneious	exon	542	630	.	-	.	Name=nad4 exon 4
Contig171+1515	Geneious	exon	5901	5983	.	+	.	Name=nad1 exon 3
Contig171+1515	Geneious	exon	11749	11807	.	+	.	Name=nad1 exon 5
##sequence-region	Contig172+2339	1	483
##sequence-region	Contig173+2237	1	391
##sequence-region	Contig174+2245	1	493
##sequence-region	Contig175+1512189	1	349
##sequence-region	Contig176+1391	1	310
##sequence-region	Contig177+12172	1	17299
Contig177+12172	Geneious	exon	13161	13182	.	-	.	Name=nad5 exon 4
Contig177+12172	Geneious	exon	17129	17150	.	-	.	Name=nad5 exon 4
Contig177+12172	Geneious	tRNA	13251	13327	.	-	.	Name=trnR tRNA
Contig177+12172	Geneious	tRNA	3072	3151	.	-	.	Name=trnS tRNA
Contig177+12172	Geneious	gene	13251	13327	.	-	.	Name=trnR gene
Contig177+12172	Geneious	gene	3072	3151	.	-	.	Name=trnS gene
##sequence-region	Contig178+1236	1	917
##sequence-region	Contig179+3236	1	917
##sequence-region	Contig18+1704	1	315
##sequence-region	Contig180+1918	1	252
##sequence-region	Contig181+216385	1	4030
##sequence-region	Contig182+113930432	1	14569
Contig182+113930432	Geneious	exon	13858	13876	.	+	.	Name=nad5 exon 4
Contig182+113930432	Geneious	tRNA	13027	13099	.	+	.	Name=trnM tRNA
Contig182+113930432	Geneious	tRNA	59	126	.	+	.	Name=trnR tRNA
Contig182+113930432	Geneious	gene	13027	13099	.	+	.	Name=trnM gene
Contig182+113930432	Geneious	gene	59	126	.	+	.	Name=trnR gene
##sequence-region	Contig183+2483	1	324
##sequence-region	Contig184+1237	1	322
##sequence-region	Contig185+2338	1	438
##sequence-region	Contig186+1483	1	635
##sequence-region	Contig187+4918	1	407
##sequence-region	Contig188+1323	1	254
##sequence-region	Contig189+2310	1	383
##sequence-region	Contig19+1312	1	318
##sequence-region	Contig190+1383	1	253
##sequence-region	Contig191+2408	1	267
##sequence-region	Contig192+1408	1	377
##sequence-region	Contig193+1377	1	253
##sequence-region	Contig194+70666331	1	24246
Contig194+70666331	Geneious	CDS	15550	17154	.	-	0	Name=atp1 CDS
Contig194+70666331	Geneious	gene	15550	17154	.	-	.	Name=atp1 gene
Contig194+70666331	Geneious	CDS	2632	2853	.	+	0	Name=atp9 CDS
Contig194+70666331	Geneious	tRNA	20937	21010	.	+	.	Name=trnF tRNA
Contig194+70666331	Geneious	tRNA	13288	13357	.	-	.	Name=trnN tRNA
Contig194+70666331	Geneious	tRNA	11361	11442	.	+	.	Name=trnR tRNA
Contig194+70666331	Geneious	tRNA	13422	13495	.	+	.	Name=trnF tRNA
Contig194+70666331	Geneious	exon	8303	8324	.	+	.	Name=nad5 exon 4
Contig194+70666331	Geneious	gene	20937	21010	.	+	.	Name=trnF gene
Contig194+70666331	Geneious	gene	2632	2853	.	+	.	Name=atp9 gene
Contig194+70666331	Geneious	gene	13288	13357	.	-	.	Name=trnN gene
Contig194+70666331	Geneious	gene	11361	11442	.	+	.	Name=trnR gene
Contig194+70666331	Geneious	gene	13422	13495	.	+	.	Name=trnF gene
##sequence-region	Contig195+91271332	1	17832
Contig195+91271332	Geneious	gene	12992	13077	.	-	.	Name=trnS gene
Contig195+91271332	Geneious	gene	14852	14935	.	-	.	Name=trnL gene
Contig195+91271332	Geneious	tRNA	12992	13077	.	-	.	Name=trnS tRNA
Contig195+91271332	Geneious	tRNA	14852	14935	.	-	.	Name=trnL tRNA
Contig195+91271332	Geneious	exon	8646	8667	.	-	.	Name=nad5 exon 4
Contig195+91271332	Geneious	exon	13481	13539	.	+	.	Name=nad1 exon 5
Contig195+91271332	Geneious	tRNA	15814	15890	.	-	.	Name=trnG tRNA
Contig195+91271332	Geneious	tRNA	6526	6603	.	+	.	Name=trnQ tRNA
Contig195+91271332	Geneious	tRNA	16653	16730	.	+	.	Name=trnD tRNA
Contig195+91271332	Geneious	gene	15814	15890	.	-	.	Name=trnG gene
Contig195+91271332	Geneious	gene	6526	6603	.	+	.	Name=trnQ gene
Contig195+91271332	Geneious	gene	16653	16730	.	+	.	Name=trnD gene
##sequence-region	Contig195+91271332_2	1	477
##sequence-region	Contig196+3383	1	408
##sequence-region	Contig197+21350	1	11400
Contig197+21350	Geneious	exon	335	356	.	-	.	Name=nad5 exon 4
Contig197+21350	Geneious	exon	10425	10449	.	+	.	Name=rps1 exon 1
Contig197+21350	Geneious	tRNA	2548	2610	.	-	.	Name=trnM tRNA
Contig197+21350	Geneious	gene	2548	2610	.	-	.	Name=trnM gene
##sequence-region	Contig198+1386	1	24105
Contig198+1386	Geneious	CDS	15409	17013	.	-	0	Name=atp1 CDS
Contig198+1386	Geneious	gene	15409	17013	.	-	.	Name=atp1 gene
Contig198+1386	Geneious	CDS	2491	2712	.	+	0	Name=atp9 CDS
Contig198+1386	Geneious	tRNA	20796	20869	.	+	.	Name=trnF tRNA
Contig198+1386	Geneious	tRNA	13147	13216	.	-	.	Name=trnN tRNA
Contig198+1386	Geneious	tRNA	11220	11301	.	+	.	Name=trnR tRNA
Contig198+1386	Geneious	tRNA	13281	13354	.	+	.	Name=trnF tRNA
Contig198+1386	Geneious	exon	8162	8183	.	+	.	Name=nad5 exon 4
Contig198+1386	Geneious	gene	20796	20869	.	+	.	Name=trnF gene
Contig198+1386	Geneious	gene	2491	2712	.	+	.	Name=atp9 gene
Contig198+1386	Geneious	gene	13147	13216	.	-	.	Name=trnN gene
Contig198+1386	Geneious	gene	11220	11301	.	+	.	Name=trnR gene
Contig198+1386	Geneious	gene	13281	13354	.	+	.	Name=trnF gene
##sequence-region	Contig199+27506	1	8059
Contig199+27506	Geneious	gene	4854	4927	.	-	.	Name=trnR gene
Contig199+27506	Geneious	tRNA	4854	4927	.	-	.	Name=trnR tRNA
Contig199+27506	Geneious	tRNA	4345	4418	.	-	.	Name=trnP tRNA
Contig199+27506	Geneious	gene	4345	4418	.	-	.	Name=trnP gene
##sequence-region	Contig20+3153	1	278
##sequence-region	Contig200+1255	1	318
##sequence-region	Contig201+18059	1	259
##sequence-region	Contig202+651892	1	1565
##sequence-region	Contig203+27104	1	13889
Contig203+27104	Geneious	CDS	10861	11685	.	+	0	Name=rps4 CDS
Contig203+27104	Geneious	exon	4817	4846	.	-	.	Name=nad5 exon 4
Contig203+27104	Geneious	tRNA	11885	11956	.	+	.	Name=trnE tRNA
Contig203+27104	Geneious	tRNA	10904	10977	.	+	.	Name=trnR tRNA
Contig203+27104	Geneious	gene	10861	11685	.	+	.	Name=rps4 gene
Contig203+27104	Geneious	gene	11885	11956	.	+	.	Name=trnE gene
##sequence-region	Contig205+2296	1	21009
Contig205+2296	Geneious	gene	17346	17418	.	+	.	Name=trnA gene
Contig205+2296	Geneious	tRNA	17346	17418	.	+	.	Name=trnA
Contig205+2296	Geneious	rRNA	16007	16147	.	-	.	Name=rrn5 rRNA
Contig205+2296	Geneious	tRNA	3630	3724	.	-	.	Name=trnfM tRNA
Contig205+2296	Geneious	tRNA	19247	19332	.	+	.	Name=trnY tRNA
Contig205+2296	Geneious	exon	9472	9493	.	-	.	Name=nad5 exon 4
Contig205+2296	Geneious	exon	19668	19692	.	-	.	Name=rps1 exon 1
Contig205+2296	Geneious	gene	3630	3724	.	-	.	Name=trnfM gene
Contig205+2296	Geneious	gene	19247	19332	.	+	.	Name=trnY gene
Contig205+2296	Geneious	gene	16007	16147	.	-	.	Name=rrn5 gene
##sequence-region	Contig206+116385	1	6228
Contig206+116385	Geneious	CDS	5134	5817	.	-	0	Name=ccmC CDS
Contig206+116385	Geneious	exon	1731	1752	.	+	.	Name=nad5 exon 4
Contig206+116385	Geneious	tRNA	5033	5106	.	-	.	Name=trnM tRNA
Contig206+116385	Geneious	gene	5137	5817	.	-	.	Name=ccmC gene
Contig206+116385	Geneious	gene	5033	5106	.	-	.	Name=trnM gene
##sequence-region	Contig207+24620	1	3748
Contig207+24620	Geneious	gene	2853	2936	.	+	.	Name=trnL gene
Contig207+24620	Geneious	tRNA	2853	2936	.	+	.	Name=trnL tRNA
Contig207+24620	Geneious	tRNA	1898	1974	.	+	.	Name=trnG tRNA
Contig207+24620	Geneious	tRNA	1058	1135	.	-	.	Name=trnD tRNA
Contig207+24620	Geneious	gene	1898	1974	.	+	.	Name=trnG gene
Contig207+24620	Geneious	gene	1058	1135	.	-	.	Name=trnD gene
##sequence-region	Contig208+2239	1	2391
##sequence-region	Contig209+238896	1	4671
##sequence-region	Contig21+1301	1	537
##sequence-region	Contig210+28731	1	15043
Contig210+28731	Geneious	CDS	10209	10619	.	-	.	Name=rpl16 CDS
Contig210+28731	Geneious	intron	11699	13325	.	-	.	Name=rps3 intron 2
Contig210+28731	Geneious	exon	10627	11618	.	-	.	Name=rps3 exon 3
Contig210+28731	Geneious	exon	13956	14242	.	-	.	Name=rps3 exon 2
Contig210+28731	Geneious	exon	2930	2951	.	+	.	Name=nad5 exon 4
Contig210+28731	Geneious	tRNA	4549	4618	.	-	.	Name=trnS tRNA
Contig210+28731	Geneious	tRNA	6500	6567	.	+	.	Name=trnH tRNA
Contig210+28731	Geneious	tRNA	12957	13023	.	-	.	Name=trnfM tRNA
Contig210+28731	Geneious	gene	10209	10619	.	-	.	Name=rpl16 gene
Contig210+28731	Geneious	gene	4549	4618	.	-	.	Name=trnS gene
Contig210+28731	Geneious	gene	6500	6567	.	+	.	Name=trnH gene
Contig210+28731	Geneious	gene	12957	13023	.	-	.	Name=trnfM gene
##sequence-region	Contig211+75405571	1	219
##sequence-region	Contig211+75405571_2	1	22732
Contig211+75405571_2	Geneious	gene	13256	13327	.	-	.	Name=trnQ gene
Contig211+75405571_2	Geneious	tRNA	13256	13327	.	-	.	Name=trnQ tRNA
Contig211+75405571_2	Geneious	exon	15397	15454	.	-	.	Name=nad1 exon 5
Contig211+75405571_2	Geneious	exon	15828	15852	.	-	.	Name=rps1 exon 1
Contig211+75405571_2	Geneious	exon	21093	21151	.	+	.	Name=nad1 exon 5
Contig211+75405571_2	Geneious	exon	2632	2705	.	-	.	Name=rps3 exon 1
Contig211+75405571_2	Geneious	exon	21004	21066	.	+	.	Name=nad7 exon 2
Contig211+75405571_2	Geneious	tRNA	17553	17623	.	+	.	Name=trnQ tRNA
Contig211+75405571_2	Geneious	tRNA	21472	21544	.	-	.	Name=trnW tRNA
Contig211+75405571_2	Geneious	gene	17553	17623	.	+	.	Name=trnQ gene
Contig211+75405571_2	Geneious	gene	21472	21544	.	-	.	Name=trnW gene
##sequence-region	Contig212+2244	1	20848
Contig212+2244	Geneious	exon	8281	8303	.	-	.	Name=rps1 exon 1
Contig212+2244	Geneious	tRNA	5887	5951	.	-	.	Name=trnP tRNA
Contig212+2244	Geneious	tRNA	7018	7085	.	-	.	Name=trnP tRNA
Contig212+2244	Geneious	tRNA	18157	18228	.	+	.	Name=trnG tRNA
Contig212+2244	Geneious	tRNA	5703	5774	.	-	.	Name=trnQ tRNA
Contig212+2244	Geneious	tRNA	16138	16210	.	+	.	Name=trnM tRNA
Contig212+2244	Geneious	gene	5887	5951	.	-	.	Name=trnP gene
Contig212+2244	Geneious	gene	7018	7085	.	-	.	Name=trnP gene
Contig212+2244	Geneious	gene	18157	18228	.	+	.	Name=trnG gene
Contig212+2244	Geneious	gene	5703	5774	.	-	.	Name=trnQ gene
Contig212+2244	Geneious	gene	16138	16210	.	+	.	Name=trnM gene
##sequence-region	Contig213+2160	1	21171
Contig213+2160	Geneious	gene	7499	7569	.	+	.	Name=trnfM gene
Contig213+2160	Geneious	tRNA	7499	7569	.	+	.	Name=trnfM tRNA
Contig213+2160	Geneious	tRNA	15503	15574	.	+	.	Name=trnfM tRNA
Contig213+2160	Geneious	tRNA	19017	19088	.	-	.	Name=trnG tRNA
Contig213+2160	Geneious	tRNA	3998	4069	.	-	.	Name=trnM tRNA
Contig213+2160	Geneious	tRNA	9906	9976	.	-	.	Name=trnC tRNA
Contig213+2160	Geneious	tRNA	13248	13325	.	+	.	Name=trnR tRNA
Contig213+2160	Geneious	tRNA	20408	20481	.	+	.	Name=trnP tRNA
Contig213+2160	Geneious	gene	15503	15574	.	+	.	Name=trnfM gene
Contig213+2160	Geneious	gene	19017	19088	.	-	.	Name=trnG gene
Contig213+2160	Geneious	gene	3998	4069	.	-	.	Name=trnM gene
Contig213+2160	Geneious	gene	9906	9976	.	-	.	Name=trnC gene
Contig213+2160	Geneious	gene	13248	13325	.	+	.	Name=trnR gene
Contig213+2160	Geneious	gene	20408	20481	.	+	.	Name=trnP gene
##sequence-region	Contig214+112773	1	9671
Contig214+112773	Geneious	exon	4915	4939	.	+	.	Name=rps1 exon 1
Contig214+112773	Geneious	exon	5084	5146	.	-	.	Name=nad1 exon 5
Contig214+112773	Geneious	tRNA	9342	9412	.	-	.	Name=trnG tRNA
Contig214+112773	Geneious	gene	9342	9412	.	-	.	Name=trnG gene
##sequence-region	Contig215+6106302	1	16526
Contig215+6106302	Geneious	exon	2870	2894	.	+	.	Name=rps1 exon 1
Contig215+6106302	Geneious	tRNA	8562	8627	.	+	.	Name=trnG tRNA
Contig215+6106302	Geneious	tRNA	6227	6302	.	-	.	Name=trnM tRNA
Contig215+6106302	Geneious	tRNA	14030	14102	.	+	.	Name=trnA
Contig215+6106302	Geneious	tRNA	6947	7010	.	+	.	Name=trnC tRNA
Contig215+6106302	Geneious	tRNA	16363	16429	.	-	.	Name=trnF tRNA
Contig215+6106302	Geneious	gene	8562	8627	.	+	.	Name=trnG gene
Contig215+6106302	Geneious	gene	6227	6302	.	-	.	Name=trnM gene
Contig215+6106302	Geneious	gene	14030	14102	.	+	.	Name=trnA gene
Contig215+6106302	Geneious	gene	6947	7010	.	+	.	Name=trnC gene
Contig215+6106302	Geneious	gene	16363	16429	.	-	.	Name=trnF gene
##sequence-region	Contig216+2377	1	816
##sequence-region	Contig217+2918	1	1387
##sequence-region	Contig218+00113930432	1	4475
Contig218+00113930432	Geneious	tRNA	59	126	.	+	.	Name=trnR tRNA
Contig218+00113930432	Geneious	gene	59	126	.	+	.	Name=trnR gene
##sequence-region	Contig219+12319111	1	2149
##sequence-region	Contig22+1281	1	264
##sequence-region	Contig220+22733971	1	23778
Contig220+22733971	Geneious	gene	23303	23375	.	-	.	Name=trnK gene
Contig220+22733971	Geneious	tRNA	23303	23375	.	-	.	Name=trnK tRNA
Contig220+22733971	Geneious	exon	10158	10179	.	+	.	Name=nad5 exon 4
Contig220+22733971	Geneious	tRNA	5445	5515	.	+	.	Name=trnM tRNA
Contig220+22733971	Geneious	tRNA	6468	6541	.	-	.	Name=trnP tRNA
Contig220+22733971	Geneious	tRNA	18324	18393	.	-	.	Name=trnG tRNA
Contig220+22733971	Geneious	tRNA	12409	12482	.	+	.	Name=trnM tRNA
Contig220+22733971	Geneious	gene	5445	5515	.	+	.	Name=trnM gene
Contig220+22733971	Geneious	gene	6468	6541	.	-	.	Name=trnP gene
Contig220+22733971	Geneious	gene	18324	18393	.	-	.	Name=trnG gene
Contig220+22733971	Geneious	gene	12409	12482	.	+	.	Name=trnM gene
##sequence-region	Contig221+116091	1	7850
Contig221+116091	Geneious	gene	7455	7527	.	-	.	Name=trnA gene
Contig221+116091	Geneious	tRNA	7455	7527	.	-	.	Name=trnA
Contig221+116091	Geneious	exon	5181	5205	.	+	.	Name=rps1 exon 1
Contig221+116091	Geneious	tRNA	5541	5626	.	-	.	Name=trnY tRNA
Contig221+116091	Geneious	gene	5541	5626	.	-	.	Name=trnY gene
##sequence-region	Contig222+2319	1	311
##sequence-region	Contig223+113996	1	7641
Contig223+113996	Geneious	exon	5304	6002	.	-	.	Name=ccmFC exon 1
Contig223+113996	Geneious	exon	6948	6979	.	-	.	Name=rps1 exon 1
Contig223+113996	Geneious	exon	4715	5451	.	+	.	Name=ccmFC exon 1
Contig223+113996	Geneious	tRNA	4062	4132	.	-	.	Name=trnG tRNA
Contig223+113996	Geneious	tRNA	5694	5770	.	-	.	Name=trnF tRNA
Contig223+113996	Geneious	tRNA	4091	4164	.	-	.	Name=trnR tRNA
Contig223+113996	Geneious	gene	4062	4132	.	-	.	Name=trnG gene
Contig223+113996	Geneious	gene	5694	5770	.	-	.	Name=trnF gene
Contig223+113996	Geneious	gene	4091	4164	.	-	.	Name=trnR gene
##sequence-region	Contig224+12778	1	25680
Contig224+12778	Geneious	exon	6693	6718	.	-	.	Name=nad5 exon 4
Contig224+12778	Geneious	exon	9224	9248	.	+	.	Name=rps1 exon 1
Contig224+12778	Geneious	exon	5978	6004	.	+	.	Name=rps1 exon 1
Contig224+12778	Geneious	exon	14024	14082	.	-	.	Name=nad1 exon 5
Contig224+12778	Geneious	tRNA	22987	23055	.	+	.	Name=trnfM tRNA
Contig224+12778	Geneious	tRNA	4646	4711	.	-	.	Name=trnR tRNA
Contig224+12778	Geneious	tRNA	3083	3154	.	-	.	Name=trnP tRNA
Contig224+12778	Geneious	tRNA	17410	17478	.	-	.	Name=trnA
Contig224+12778	Geneious	tRNA	13709	13770	.	-	.	Name=trnQ tRNA
Contig224+12778	Geneious	gene	22987	23055	.	+	.	Name=trnfM gene
Contig224+12778	Geneious	gene	4646	4711	.	-	.	Name=trnR gene
Contig224+12778	Geneious	gene	3083	3154	.	-	.	Name=trnP gene
Contig224+12778	Geneious	gene	17410	17478	.	-	.	Name=trnA gene
Contig224+12778	Geneious	gene	13709	13770	.	-	.	Name=trnQ gene
##sequence-region	Contig225+2188	1	830
##sequence-region	Contig226+100575582	1	24611
Contig226+100575582	Geneious	gene	5376	5446	.	-	.	Name=trnfM gene
Contig226+100575582	Geneious	tRNA	5376	5446	.	-	.	Name=trnfM tRNA
Contig226+100575582	Geneious	exon	7358	7420	.	+	.	Name=nad1 exon 5
Contig226+100575582	Geneious	exon	14692	14716	.	-	.	Name=rps1 exon 1
Contig226+100575582	Geneious	tRNA	22531	22593	.	+	.	Name=trnM tRNA
Contig226+100575582	Geneious	tRNA	2745	2816	.	-	.	Name=trnG tRNA
Contig226+100575582	Geneious	tRNA	1881	1951	.	+	.	Name=trnW tRNA
Contig226+100575582	Geneious	gene	22531	22593	.	+	.	Name=trnM gene
Contig226+100575582	Geneious	gene	2745	2816	.	-	.	Name=trnG gene
Contig226+100575582	Geneious	gene	1881	1951	.	+	.	Name=trnW gene
##sequence-region	Contig227+1438	1	9097
Contig227+1438	Geneious	tRNA	4867	4940	.	-	.	Name=trnE tRNA
Contig227+1438	Geneious	gene	4867	4940	.	-	.	Name=trnE gene
##sequence-region	Contig228+29725	1	6955
Contig228+29725	Geneious	exon	1225	1288	.	+	.	Name=nad1 exon 5
Contig228+29725	Geneious	tRNA	3184	3257	.	+	.	Name=trnR tRNA
Contig228+29725	Geneious	tRNA	4224	4297	.	+	.	Name=trnP tRNA
Contig228+29725	Geneious	gene	3184	3257	.	+	.	Name=trnR gene
Contig228+29725	Geneious	gene	4224	4297	.	+	.	Name=trnP gene
##sequence-region	Contig229+122826	1	1879
##sequence-region	Contig23+60328481	1	372
##sequence-region	Contig231+1188	1	705
##sequence-region	Contig232+28059	1	1061
##sequence-region	Contig233+1448	1	18087
Contig233+1448	Geneious	gene	15112	15182	.	-	.	Name=trnfM gene
Contig233+1448	Geneious	tRNA	15112	15182	.	-	.	Name=trnfM tRNA
Contig233+1448	Geneious	tRNA	7107	7178	.	-	.	Name=trnfM tRNA
Contig233+1448	Geneious	tRNA	3593	3664	.	+	.	Name=trnG tRNA
Contig233+1448	Geneious	tRNA	12705	12775	.	+	.	Name=trnC tRNA
Contig233+1448	Geneious	tRNA	9356	9433	.	-	.	Name=trnR tRNA
Contig233+1448	Geneious	tRNA	2200	2273	.	-	.	Name=trnP tRNA
Contig233+1448	Geneious	gene	7107	7178	.	-	.	Name=trnfM gene
Contig233+1448	Geneious	gene	3593	3664	.	+	.	Name=trnG gene
Contig233+1448	Geneious	gene	12705	12775	.	+	.	Name=trnC gene
Contig233+1448	Geneious	gene	9356	9433	.	-	.	Name=trnR gene
Contig233+1448	Geneious	gene	2200	2273	.	-	.	Name=trnP gene
##sequence-region	Contig234+113893	1	251
##sequence-region	Contig235+2585	1	16380
Contig235+2585	Geneious	exon	12522	12543	.	+	.	Name=nad5 exon 4
Contig235+2585	Geneious	exon	13344	13432	.	-	.	Name=nad4 exon 4
Contig235+2585	Geneious	tRNA	14870	14937	.	-	.	Name=trnN tRNA
Contig235+2585	Geneious	tRNA	2065	2141	.	+	.	Name=trnE tRNA
Contig235+2585	Geneious	gene	14870	14937	.	-	.	Name=trnN gene
Contig235+2585	Geneious	gene	2065	2141	.	+	.	Name=trnE gene
##sequence-region	Contig236+216091	1	7886
Contig236+216091	Geneious	exon	1522	1546	.	+	.	Name=rps1 exon 1
##sequence-region	Contig237+215119	1	9305
##sequence-region	Contig238+2464	1	3070
Contig238+2464	Geneious	exon	1606	1627	.	+	.	Name=nad5 exon 4
##sequence-region	Contig24+1265	1	255
##sequence-region	Contig240+111400	1	1057
##sequence-region	Contig241+1226	1	5702
Contig241+1226	Geneious	exon	3440	3497	.	+	.	Name=nad1 exon 5
##sequence-region	Contig242+11565	1	331
##sequence-region	Contig243+12290	1	9772
Contig243+12290	Geneious	CDS	2120	2384	.	-	0	Name=sdh4 CDS
Contig243+12290	Geneious	exon	8583	8604	.	+	.	Name=nad5 exon 4
Contig243+12290	Geneious	tRNA	3075	3138	.	-	.	Name=trnE tRNA
Contig243+12290	Geneious	gene	2120	2384	.	-	.	Name=sdh4 gene
Contig243+12290	Geneious	gene	3075	3138	.	-	.	Name=trnE gene
##sequence-region	Contig244+111673062	1	3597
Contig244+111673062	Geneious	CDS	2699	3597	.	+	.	Name=rps2 CDS
Contig244+111673062	Geneious	exon	3424	3506	.	-	.	Name=nad1 exon 3
Contig244+111673062	Geneious	tRNA	510	576	.	-	.	Name=trnE tRNA
Contig244+111673062	Geneious	gene	2783	3499	.	+	.	Name=rps2 gene
Contig244+111673062	Geneious	gene	510	576	.	-	.	Name=trnE gene
##sequence-region	Contig245+2438	1	9931
Contig245+2438	Geneious	tRNA	4832	4905	.	-	.	Name=trnE tRNA
Contig245+2438	Geneious	gene	4832	4905	.	-	.	Name=trnE gene
##sequence-region	Contig246+2226	1	6630
Contig246+2226	Geneious	CDS	3635	4222	.	+	0	Name=nad9 CDS
Contig246+2226	Geneious	exon	4098	4119	.	+	.	Name=nad5 exon 4
Contig246+2226	Geneious	gene	3635	4222	.	+	.	Name=nad9 gene
##sequence-region	Contig247+2376	1	22322
Contig247+2376	Geneious	gene	16942	17014	.	+	.	Name=trnA gene
Contig247+2376	Geneious	tRNA	16942	17014	.	+	.	Name=trnA
Contig247+2376	Geneious	rRNA	15603	15743	.	-	.	Name=rrn5 rRNA
Contig247+2376	Geneious	tRNA	3226	3320	.	-	.	Name=trnfM tRNA
Contig247+2376	Geneious	tRNA	18843	18928	.	+	.	Name=trnY tRNA
Contig247+2376	Geneious	exon	9068	9089	.	-	.	Name=nad5 exon 4
Contig247+2376	Geneious	exon	19264	19288	.	-	.	Name=rps1 exon 1
Contig247+2376	Geneious	gene	3226	3320	.	-	.	Name=trnfM gene
Contig247+2376	Geneious	gene	18843	18928	.	+	.	Name=trnY gene
Contig247+2376	Geneious	gene	15603	15743	.	-	.	Name=rrn5 gene
##sequence-region	Contig248+18252	1	6313
Contig248+18252	Geneious	exon	5267	5349	.	-	.	Name=nad1 exon 3
##sequence-region	Contig249+1319	1	542
##sequence-region	Contig25+2207	1	623
##sequence-region	Contig250+1245	1	2404
Contig250+1245	Geneious	tRNA	975	1045	.	-	.	Name=trnC tRNA
Contig250+1245	Geneious	tRNA	1066	1141	.	-	.	Name=trnR tRNA
Contig250+1245	Geneious	gene	975	1045	.	-	.	Name=trnC gene
Contig250+1245	Geneious	gene	1066	1141	.	-	.	Name=trnR gene
##sequence-region	Contig251+041790942	1	19780
Contig251+041790942	Geneious	gene	8270	8341	.	+	.	Name=trnG gene
Contig251+041790942	Geneious	tRNA	8270	8341	.	+	.	Name=trnG tRNA
Contig251+041790942	Geneious	exon	2770	2791	.	-	.	Name=nad5 exon 4
Contig251+041790942	Geneious	exon	3307	3331	.	+	.	Name=rps1 exon 1
Contig251+041790942	Geneious	exon	86	107	.	+	.	Name=nad5 exon 4
Contig251+041790942	Geneious	exon	11894	11918	.	-	.	Name=rps1 exon 1
Contig251+041790942	Geneious	exon	12989	13053	.	-	.	Name=nad7 exon 2
Contig251+041790942	Geneious	exon	4793	4851	.	-	.	Name=nad1 exon 5
Contig251+041790942	Geneious	exon	13090	13114	.	-	.	Name=rps1 exon 1
Contig251+041790942	Geneious	tRNA	18727	18800	.	+	.	Name=trnF tRNA
Contig251+041790942	Geneious	tRNA	13227	13293	.	-	.	Name=trnF tRNA
Contig251+041790942	Geneious	tRNA	6660	6733	.	-	.	Name=trnR tRNA
Contig251+041790942	Geneious	gene	18727	18800	.	+	.	Name=trnF gene
Contig251+041790942	Geneious	gene	13227	13293	.	-	.	Name=trnF gene
Contig251+041790942	Geneious	gene	6660	6733	.	-	.	Name=trnR gene
##sequence-region	Contig252+16999	1	2632
Contig252+16999	Geneious	exon	2159	2183	.	+	.	Name=rps1 exon 1
##sequence-region	Contig253+213996	1	8052
Contig253+213996	Geneious	gene	5943	6012	.	-	.	Name=trnD gene
Contig253+213996	Geneious	tRNA	5943	6012	.	-	.	Name=trnD tRNA
Contig253+213996	Geneious	exon	5291	5311	.	+	.	Name=nad5 exon 4
Contig253+213996	Geneious	tRNA	6208	6280	.	-	.	Name=trnF tRNA
Contig253+213996	Geneious	tRNA	5804	5870	.	+	.	Name=trnfM tRNA
Contig253+213996	Geneious	tRNA	1208	1281	.	-	.	Name=trnD tRNA
Contig253+213996	Geneious	gene	6208	6280	.	-	.	Name=trnF gene
Contig253+213996	Geneious	gene	5804	5870	.	+	.	Name=trnfM gene
Contig253+213996	Geneious	gene	1208	1281	.	-	.	Name=trnD gene
##sequence-region	Contig254+219761	1	8250
Contig254+219761	Geneious	tRNA	5673	5744	.	+	.	Name=trnN tRNA
Contig254+219761	Geneious	CDS	1650	1871	.	-	0	Name=atp9 CDS
Contig254+219761	Geneious	gene	1650	1871	.	-	.	Name=atp9 gene
Contig254+219761	Geneious	gene	5673	5744	.	+	.	Name=trnN gene
##sequence-region	Contig255+29119	1	16030
Contig255+29119	Geneious	gene	14353	14424	.	-	.	Name=trnN gene
Contig255+29119	Geneious	tRNA	14353	14424	.	-	.	Name=trnN tRNA
Contig255+29119	Geneious	exon	3111	3169	.	+	.	Name=nad1 exon 5
Contig255+29119	Geneious	tRNA	11520	11592	.	-	.	Name=trnW tRNA
Contig255+29119	Geneious	tRNA	9820	9893	.	-	.	Name=trnR tRNA
Contig255+29119	Geneious	tRNA	13320	13385	.	+	.	Name=trnK tRNA
Contig255+29119	Geneious	gene	11520	11592	.	-	.	Name=trnW gene
Contig255+29119	Geneious	gene	9820	9893	.	-	.	Name=trnR gene
Contig255+29119	Geneious	gene	13320	13385	.	+	.	Name=trnK gene
##sequence-region	Contig256+11508	1	2943
##sequence-region	Contig257+2493	1	2259
Contig257+2493	Geneious	exon	401	422	.	+	.	Name=nad5 exon 4
Contig257+2493	Geneious	tRNA	827	895	.	+	.	Name=trnR tRNA
Contig257+2493	Geneious	gene	827	895	.	+	.	Name=trnR gene
##sequence-region	Contig258+1267	1	6231
Contig258+1267	Geneious	gene	1111	1182	.	+	.	Name=trnR gene
Contig258+1267	Geneious	tRNA	1111	1182	.	+	.	Name=trnR tRNA
Contig258+1267	Geneious	exon	5368	6231	.	-	.	Name=nad5 exon 2
Contig258+1267	Geneious	exon	413	762	.	-	.	Name=nad5 exon 5_HGT-like
Contig258+1267	Geneious	exon	4782	5004	.	-	.	Name=nad5 exon 3
Contig258+1267	Geneious	exon	263	412	.	-	.	Name=nad5 exon 6_HGT-like
##sequence-region	Contig259+1296	1	21106
Contig259+1296	Geneious	gene	17381	17453	.	+	.	Name=trnA gene
Contig259+1296	Geneious	tRNA	17381	17453	.	+	.	Name=trnA
Contig259+1296	Geneious	rRNA	16042	16182	.	-	.	Name=rrn5 rRNA
Contig259+1296	Geneious	tRNA	3665	3759	.	-	.	Name=trnfM tRNA
Contig259+1296	Geneious	tRNA	19282	19367	.	+	.	Name=trnY tRNA
Contig259+1296	Geneious	exon	9507	9528	.	-	.	Name=nad5 exon 4
Contig259+1296	Geneious	exon	19703	19727	.	-	.	Name=rps1 exon 1
Contig259+1296	Geneious	gene	3665	3759	.	-	.	Name=trnfM gene
Contig259+1296	Geneious	gene	19282	19367	.	+	.	Name=trnY gene
Contig259+1296	Geneious	gene	16042	16182	.	-	.	Name=rrn5 gene
##sequence-region	Contig26+1177	1	1020
Contig26+1177	Geneious	exon	774	798	.	-	.	Name=rps1 exon 1
##sequence-region	Contig260+1133	1	1934
Contig260+1133	Geneious	tRNA	1647	1714	.	+	.	Name=trnA
Contig260+1133	Geneious	gene	1647	1714	.	+	.	Name=trnA gene
##sequence-region	Contig261+213598	1	9524
Contig261+213598	Geneious	exon	2248	2269	.	+	.	Name=nad5 exon 4
Contig261+213598	Geneious	tRNA	1402	1475	.	+	.	Name=trnM tRNA
Contig261+213598	Geneious	gene	1402	1475	.	+	.	Name=trnM gene
##sequence-region	Contig262+26203	1	10098
Contig262+26203	Geneious	CDS	5379	6087	.	+	0	Name=cox3 CDS
Contig262+26203	Geneious	exon	67	135	.	+	.	Name=nad7 exon 2
Contig262+26203	Geneious	tRNA	5911	5995	.	-	.	Name=trnL tRNA
Contig262+26203	Geneious	tRNA	5212	5290	.	+	.	Name=trnP tRNA
Contig262+26203	Geneious	tRNA	3101	3174	.	-	.	Name=trnD tRNA
Contig262+26203	Geneious	tRNA	427	498	.	-	.	Name=trnN tRNA
Contig262+26203	Geneious	gene	5379	6087	.	+	.	Name=cox3 gene HGT-like
Contig262+26203	Geneious	gene	5911	5995	.	-	.	Name=trnL gene
Contig262+26203	Geneious	gene	5212	5290	.	+	.	Name=trnP gene
Contig262+26203	Geneious	gene	3101	3174	.	-	.	Name=trnD gene
Contig262+26203	Geneious	gene	427	498	.	-	.	Name=trnN gene
##sequence-region	Contig263+110858	1	15701
Contig263+110858	Geneious	exon	2232	2253	.	+	.	Name=nad5 exon 4
Contig263+110858	Geneious	exon	3112	3178	.	+	.	Name=nad1 exon 5
Contig263+110858	Geneious	tRNA	1294	1366	.	-	.	Name=trnA
Contig263+110858	Geneious	gene	1294	1366	.	-	.	Name=trnA gene
##sequence-region	Contig264+2185	1	23153
Contig264+2185	Geneious	CDS	11019	11342	.	-	0	Name=rps14 CDS
Contig264+2185	Geneious	gene	11019	11360	.	-	.	Name=rps14 gene
Contig264+2185	Geneious	tRNA	18687	18760	.	+	.	Name=trnF tRNA
Contig264+2185	Geneious	tRNA	7403	7469	.	+	.	Name=trnP tRNA
Contig264+2185	Geneious	tRNA	17689	17759	.	-	.	Name=trnG tRNA
Contig264+2185	Geneious	tRNA	20582	20652	.	-	.	Name=trnfM tRNA
Contig264+2185	Geneious	exon	15362	15383	.	+	.	Name=nad5 exon 4
Contig264+2185	Geneious	gene	18687	18760	.	+	.	Name=trnF gene
Contig264+2185	Geneious	gene	7403	7469	.	+	.	Name=trnP gene
Contig264+2185	Geneious	gene	17689	17759	.	-	.	Name=trnG gene
Contig264+2185	Geneious	gene	20582	20652	.	-	.	Name=trnfM gene
##sequence-region	Contig265+11533	1	17388
Contig265+11533	Geneious	exon	4949	4970	.	-	.	Name=nad5 exon 4
Contig265+11533	Geneious	exon	4872	4893	.	-	.	Name=nad5 exon 4
Contig265+11533	Geneious	exon	6613	6671	.	+	.	Name=nad1 exon 5
Contig265+11533	Geneious	tRNA	1001	1091	.	+	.	Name=trnL tRNA
Contig265+11533	Geneious	tRNA	14997	15067	.	+	.	Name=trnfM tRNA
Contig265+11533	Geneious	tRNA	14526	14596	.	-	.	Name=trnG tRNA
Contig265+11533	Geneious	gene	1001	1091	.	+	.	Name=trnL gene
Contig265+11533	Geneious	gene	14997	15067	.	+	.	Name=trnfM gene
Contig265+11533	Geneious	gene	14526	14596	.	-	.	Name=trnG gene
##sequence-region	Contig266+17506	1	12062
Contig266+17506	Geneious	CDS	2193	2555	.	+	0	Name=nad3 CDS
Contig266+17506	Geneious	tRNA	4830	4896	.	+	.	Name=trnE tRNA
Contig266+17506	Geneious	gene	4830	4896	.	+	.	Name=trnE gene
Contig266+17506	Geneious	gene	2193	2555	.	+	.	Name=nad3 gene
##sequence-region	Contig267+1181	1	3245
##sequence-region	Contig268+15597631	1	1873
##sequence-region	Contig269+211400	1	835
##sequence-region	Contig27+2190	1	383
##sequence-region	Contig270+35438312	1	3056
Contig270+35438312	Geneious	tRNA	592	665	.	-	.	Name=trnF tRNA
Contig270+35438312	Geneious	gene	592	665	.	-	.	Name=trnF gene
##sequence-region	Contig271+217299	1	1196
##sequence-region	Contig272+7706471	1	20315
Contig272+7706471	Geneious	CDS	4574	5037	.	+	0	Name=nad4 CDS;ID=qZZmw4X/jVL4W/bVKEjtF98josU.1691036949533.98
Contig272+7706471	Geneious	CDS	8388	8902	.	+	0	Name=nad4 CDS;ID=qZZmw4X/jVL4W/bVKEjtF98josU.1691036949533.98
Contig272+7706471	Geneious	CDS	11741	12163	.	+	0	Name=nad4 CDS;ID=qZZmw4X/jVL4W/bVKEjtF98josU.1691036949533.98
Contig272+7706471	Geneious	CDS	15434	15522	.	+	0	Name=nad4 CDS;ID=qZZmw4X/jVL4W/bVKEjtF98josU.1691036949533.98
Contig272+7706471	Geneious	exon	8388	8902	.	+	.	Name=nad4 exon 2
Contig272+7706471	Geneious	exon	4574	5037	.	+	.	Name=nad4 exon 1
Contig272+7706471	Geneious	exon	11741	12163	.	+	.	Name=nad4 exon 3
Contig272+7706471	Geneious	exon	15434	15522	.	+	.	Name=nad4 exon 4
Contig272+7706471	Geneious	exon	14321	14345	.	-	.	Name=rps1 exon 1
Contig272+7706471	Geneious	exon	16212	16444	.	+	.	Name=nad1 exon 6
Contig272+7706471	Geneious	exon	14933	14954	.	+	.	Name=nad5 exon 4
Contig272+7706471	Geneious	exon	17793	17817	.	+	.	Name=rps1 exon 1
Contig272+7706471	Geneious	tRNA	16560	16629	.	+	.	Name=trnfM tRNA
Contig272+7706471	Geneious	tRNA	11775	11849	.	-	.	Name=trnR tRNA
Contig272+7706471	Geneious	tRNA	18437	18510	.	-	.	Name=trnP tRNA
Contig272+7706471	Geneious	tRNA	18719	18792	.	-	.	Name=trnP tRNA
Contig272+7706471	Geneious	tRNA	2479	2552	.	+	.	Name=trnF tRNA
Contig272+7706471	Geneious	gene	16560	16629	.	+	.	Name=trnfM gene
Contig272+7706471	Geneious	gene	11775	11849	.	-	.	Name=trnR gene
Contig272+7706471	Geneious	gene	18437	18510	.	-	.	Name=trnP gene
Contig272+7706471	Geneious	gene	18719	18792	.	-	.	Name=trnP gene
Contig272+7706471	Geneious	gene	2479	2552	.	+	.	Name=trnF gene
##sequence-region	Contig273+1493	1	1990
##sequence-region	Contig275+90284222	1	8825
Contig275+90284222	Geneious	exon	2870	2894	.	+	.	Name=rps1 exon 1
Contig275+90284222	Geneious	tRNA	8562	8627	.	+	.	Name=trnG tRNA
Contig275+90284222	Geneious	tRNA	6227	6302	.	-	.	Name=trnM tRNA
Contig275+90284222	Geneious	tRNA	6947	7010	.	+	.	Name=trnC tRNA
Contig275+90284222	Geneious	gene	8562	8627	.	+	.	Name=trnG gene
Contig275+90284222	Geneious	gene	6227	6302	.	-	.	Name=trnM gene
Contig275+90284222	Geneious	gene	6947	7010	.	+	.	Name=trnC gene
##sequence-region	Contig276+2323	1	447
##sequence-region	Contig277+117299	1	1239
Contig277+117299	Geneious	exon	82	103	.	-	.	Name=nad5 exon 4
Contig277+117299	Geneious	exon	680	744	.	+	.	Name=nad1 exon 5
##sequence-region	Contig278+85701392	1	3960
##sequence-region	Contig279+210375	1	13521
Contig279+210375	Geneious	tRNA	13209	13278	.	+	.	Name=trnK tRNA
Contig279+210375	Geneious	gene	13209	13278	.	+	.	Name=trnK gene
##sequence-region	Contig28+1256	1	309
##sequence-region	Contig281+2267	1	6062
Contig281+2267	Geneious	tRNA	5282	5346	.	-	.	Name=trnC tRNA
Contig281+2267	Geneious	gene	5282	5346	.	-	.	Name=trnC gene
##sequence-region	Contig282+0113930432	1	10968
Contig282+0113930432	Geneious	tRNA	59	126	.	+	.	Name=trnR tRNA
Contig282+0113930432	Geneious	gene	59	126	.	+	.	Name=trnR gene
##sequence-region	Contig283+211006	1	8880
Contig283+211006	Geneious	tRNA	1299	1363	.	-	.	Name=trnR tRNA
Contig283+211006	Geneious	gene	1299	1363	.	-	.	Name=trnR gene
##sequence-region	Contig284+19119	1	16794
Contig284+19119	Geneious	exon	9120	9141	.	+	.	Name=nad5 exon 4
Contig284+19119	Geneious	exon	14373	14394	.	-	.	Name=nad5 exon 4
Contig284+19119	Geneious	exon	3450	3474	.	+	.	Name=rps1 exon 1
Contig284+19119	Geneious	exon	8327	8351	.	+	.	Name=rps1 exon 1
Contig284+19119	Geneious	tRNA	572	669	.	-	.	Name=trnY tRNA
Contig284+19119	Geneious	gene	572	669	.	-	.	Name=trnY gene
##sequence-region	Contig285+17104	1	13534
Contig285+17104	Geneious	CDS	13243	13534	.	+	0	Name=rps14 CDS
Contig285+17104	Geneious	exon	9202	9223	.	-	.	Name=nad5 exon 4
Contig285+17104	Geneious	tRNA	5825	5898	.	-	.	Name=trnF tRNA
Contig285+17104	Geneious	tRNA	6826	6896	.	+	.	Name=trnG tRNA
Contig285+17104	Geneious	tRNA	3933	4003	.	+	.	Name=trnfM tRNA
Contig285+17104	Geneious	gene	13243	13534	.	+	.	Name=rps14 gene
Contig285+17104	Geneious	gene	5825	5898	.	-	.	Name=trnF gene
Contig285+17104	Geneious	gene	6826	6896	.	+	.	Name=trnG gene
Contig285+17104	Geneious	gene	3933	4003	.	+	.	Name=trnfM gene
##sequence-region	Contig286+26114	1	9829
Contig286+26114	Geneious	exon	8544	8565	.	+	.	Name=nad5 exon 4
Contig286+26114	Geneious	CDS	2873	3094	.	+	0	Name=atp9 CDS
Contig286+26114	Geneious	gene	2873	3094	.	+	.	Name=atp9 gene
##sequence-region	Contig29+1310	1	264
##sequence-region	Contig30+2295	1	302
##sequence-region	Contig31+2155	1	359
##sequence-region	Contig32+2227	1	648
##sequence-region	Contig33+2187	1	375
##sequence-region	Contig34+3155	1	339
##sequence-region	Contig35+2256	1	485
##sequence-region	Contig36+2257	1	284
##sequence-region	Contig37+1321	1	262
##sequence-region	Contig38+2704	1	1631
Contig38+2704	Geneious	tRNA	710	786	.	+	.	Name=trnR tRNA
Contig38+2704	Geneious	gene	710	786	.	+	.	Name=trnR gene
##sequence-region	Contig39+1187	1	392
##sequence-region	Contig40+1166	1	254
##sequence-region	Contig41+1254	1	253
##sequence-region	Contig42+1163	1	199
##sequence-region	Contig43+21023	1	919
##sequence-region	Contig44+1324	1	1614
Contig44+1324	Geneious	tRNA	1210	1279	.	-	.	Name=trnN tRNA
Contig44+1324	Geneious	gene	1210	1279	.	-	.	Name=trnN gene
##sequence-region	Contig45+2222	1	308
##sequence-region	Contig46+2212	1	293
##sequence-region	Contig47+1340	1	293
##sequence-region	Contig49+2211	1	309
##sequence-region	Contig50+1919	1	265
##sequence-region	Contig52+11623	1	267
##sequence-region	Contig53+1543	1	2775
Contig53+1543	Geneious	tRNA	702	775	.	+	.	Name=trnM tRNA
Contig53+1543	Geneious	gene	702	775	.	+	.	Name=trnM gene
##sequence-region	Contig54+2172	1	2888
##sequence-region	Contig55+1198	1	281
##sequence-region	Contig56+22778	1	486
##sequence-region	Contig57+1486	1	267
##sequence-region	Contig58+11910	1	1441
##sequence-region	Contig59+1376	1	1532
##sequence-region	Contig60+2486	1	1154
Contig60+2486	Geneious	exon	1090	1111	.	+	.	Name=nad5 exon 4
##sequence-region	Contig61+2324	1	3958
Contig61+2324	Geneious	tRNA	962	1027	.	+	.	Name=trnR tRNA
Contig61+2324	Geneious	gene	962	1027	.	+	.	Name=trnR gene
##sequence-region	Contig62+13961	1	261
##sequence-region	Contig63+1173	1	4651
##sequence-region	Contig64+1264	1	270
##sequence-region	Contig65+23961	1	445
##sequence-region	Contig66+14654	1	263
##sequence-region	Contig67+1311	1	7655
##sequence-region	Contig68+24654	1	2172
Contig68+24654	Geneious	tRNA	693	757	.	+	.	Name=trnR tRNA
Contig68+24654	Geneious	gene	693	757	.	+	.	Name=trnR gene
##sequence-region	Contig69+17658	1	585
##sequence-region	Contig70+2311	1	7765
##sequence-region	Contig71+21449	1	3645
##sequence-region	Contig72+11449	1	3804
##sequence-region	Contig73+13645	1	974
##sequence-region	Contig75+11023	1	8731
Contig75+11023	Geneious	exon	2425	2448	.	+	.	Name=rps1 exon 1
Contig75+11023	Geneious	exon	1914	1938	.	+	.	Name=rps1 exon 1
Contig75+11023	Geneious	exon	6	30	.	-	.	Name=rps1 exon 1
Contig75+11023	Geneious	tRNA	3699	3785	.	-	.	Name=trnS tRNA
Contig75+11023	Geneious	tRNA	6741	6806	.	-	.	Name=trnfM tRNA
Contig75+11023	Geneious	gene	3699	3785	.	-	.	Name=trnS gene
Contig75+11023	Geneious	gene	6741	6806	.	-	.	Name=trnfM gene
##sequence-region	Contig76+2488	1	5444
Contig76+2488	Geneious	exon	2881	2902	.	-	.	Name=nad5 exon 4
##sequence-region	Contig77+2163	1	7103
Contig77+2163	Geneious	exon	1769	1790	.	+	.	Name=nad5 exon 4
Contig77+2163	Geneious	exon	6763	6854	.	+	.	Name=nad4 exon 4
Contig77+2163	Geneious	exon	3686	3759	.	-	.	Name=rps3 exon 1
Contig77+2163	Geneious	tRNA	870	941	.	-	.	Name=trnK tRNA
Contig77+2163	Geneious	gene	870	941	.	-	.	Name=trnK gene
##sequence-region	Contig78+112174	1	998
Contig78+112174	Geneious	tRNA	666	737	.	+	.	Name=trnC tRNA
Contig78+112174	Geneious	gene	666	737	.	+	.	Name=trnC gene
##sequence-region	Contig79+212174	1	887
Contig79+212174	Geneious	tRNA	555	626	.	+	.	Name=trnC tRNA
Contig79+212174	Geneious	gene	555	626	.	+	.	Name=trnC gene
##sequence-region	Contig80+1999	1	262
##sequence-region	Contig81+2184	1	10361
Contig81+2184	Geneious	exon	640	661	.	+	.	Name=nad5 exon 4
Contig81+2184	Geneious	exon	2130	2165	.	-	.	Name=nad5 exon 4
Contig81+2184	Geneious	exon	3480	3501	.	-	.	Name=nad5 exon 4
Contig81+2184	Geneious	tRNA	7774	7837	.	-	.	Name=trnE tRNA
Contig81+2184	Geneious	tRNA	9333	9406	.	+	.	Name=trnE tRNA
Contig81+2184	Geneious	gene	7774	7837	.	-	.	Name=trnE gene
Contig81+2184	Geneious	gene	9333	9406	.	+	.	Name=trnE gene
##sequence-region	Contig82+2919	1	7772
Contig82+2919	Geneious	tRNA	1150	1222	.	+	.	Name=trnH tRNA
Contig82+2919	Geneious	gene	1150	1222	.	+	.	Name=trnH gene
##sequence-region	Contig83+110375	1	261
##sequence-region	Contig84+1185	1	11052
Contig84+1185	Geneious	exon	7294	7318	.	-	.	Name=rps1 exon 1
Contig84+1185	Geneious	tRNA	6849	6929	.	+	.	Name=trnL tRNA
Contig84+1185	Geneious	tRNA	3402	3486	.	-	.	Name=trnY tRNA
Contig84+1185	Geneious	gene	6849	6929	.	+	.	Name=trnL gene
Contig84+1185	Geneious	gene	3402	3486	.	-	.	Name=trnY gene
##sequence-region	Contig85+211055	1	411
##sequence-region	Contig86+2177	1	10855
Contig86+2177	Geneious	CDS	8692	9414	.	+	.	Name=ccmC CDS
Contig86+2177	Geneious	exon	6357	6415	.	+	.	Name=nad1 exon 5
Contig86+2177	Geneious	tRNA	5208	5290	.	+	.	Name=trnY tRNA
Contig86+2177	Geneious	tRNA	7391	7465	.	+	.	Name=trnE tRNA
Contig86+2177	Geneious	tRNA	5012	5085	.	+	.	Name=trnR tRNA
Contig86+2177	Geneious	gene	8692	9399	.	+	.	Name=ccmC gene
Contig86+2177	Geneious	gene	5208	5290	.	+	.	Name=trnY gene
Contig86+2177	Geneious	gene	7391	7465	.	+	.	Name=trnE gene
Contig86+2177	Geneious	gene	5012	5085	.	+	.	Name=trnR gene
##sequence-region	Contig87+1488	1	9929
Contig87+1488	Geneious	exon	4967	5025	.	-	.	Name=nad1 exon 5
Contig87+1488	Geneious	tRNA	9505	9576	.	+	.	Name=trnR tRNA
Contig87+1488	Geneious	gene	9505	9576	.	+	.	Name=trnR gene
##sequence-region	Contig88+111055	1	593
##sequence-region	Contig89+210858	1	477
##sequence-region	Contig90+18731	1	2682
##sequence-region	Contig91+40545331	1	12094
Contig91+40545331	Geneious	exon	8290	8317	.	-	.	Name=rps1 exon 1
##sequence-region	Contig92+27658	1	5956
Contig92+27658	Geneious	tRNA	2077	2165	.	+	.	Name=trnS tRNA
Contig92+27658	Geneious	tRNA	3687	3760	.	-	.	Name=trnP tRNA
Contig92+27658	Geneious	gene	2077	2165	.	+	.	Name=trnS gene
Contig92+27658	Geneious	gene	3687	3760	.	-	.	Name=trnP gene
##sequence-region	Contig93+1477	1	1350
##sequence-region	Contig94+11350	1	285
##sequence-region	Contig95+17772	1	2287
##sequence-region	Contig96+2448	1	7506
Contig96+2448	Geneious	exon	2960	3218	.	-	.	Name=nad1 exon 6
Contig96+2448	Geneious	exon	6867	6891	.	-	.	Name=rps1 exon 1
Contig96+2448	Geneious	tRNA	2484	2556	.	-	.	Name=trnH tRNA
Contig96+2448	Geneious	gene	2484	2556	.	-	.	Name=trnH gene
##sequence-region	Contig97+1585	1	9119
Contig97+1585	Geneious	tRNA	8299	8369	.	-	.	Name=trnfM tRNA
Contig97+1585	Geneious	tRNA	8763	8847	.	+	.	Name=trnY tRNA
Contig97+1585	Geneious	gene	8299	8369	.	-	.	Name=trnfM gene
Contig97+1585	Geneious	gene	8763	8847	.	+	.	Name=trnY gene
##sequence-region	Contig98+2183	1	12769
Contig98+2183	Geneious	exon	2275	2296	.	+	.	Name=nad5 exon 4
Contig98+2183	Geneious	exon	3387	3411	.	+	.	Name=rps1 exon 1
Contig98+2183	Geneious	exon	9455	9479	.	-	.	Name=rps1 exon 1
Contig98+2183	Geneious	tRNA	5434	5502	.	+	.	Name=trnE tRNA
Contig98+2183	Geneious	gene	5434	5502	.	+	.	Name=trnE gene
##sequence-region	Contig99+2156	1	15118
Contig99+2156	Geneious	exon	4732	4754	.	-	.	Name=rps1 exon 1
Contig99+2156	Geneious	exon	5651	5675	.	+	.	Name=rps1 exon 1
Contig99+2156	Geneious	exon	10877	10901	.	-	.	Name=rps1 exon 1
Contig99+2156	Geneious	exon	14262	14336	.	+	.	Name=nad1 exon 3
Contig99+2156	Geneious	tRNA	8462	8534	.	-	.	Name=trnA
Contig99+2156	Geneious	gene	8462	8534	.	-	.	Name=trnA gene
##sequence-region	Contig01+81588861	1	387
Contig01+81588861	Geneious	exon	70	387	.	+	.	Name=cox1 exon 1
##sequence-region	Contig02+1357	1	449
Contig02+1357	Geneious	exon	1	449	.	+	.	Name=cox1 exon 1
##sequence-region	Contig03+2357	1	11472
Contig03+2357	Geneious	CDS	1	456	.	+	0	Name=cox1 CDS;ID=qZZmw4X/jVL4W/bVKEjtF98josU.1691036949548.99
Contig03+2357	Geneious	CDS	1573	2577	.	+	0	Name=cox1 CDS;ID=qZZmw4X/jVL4W/bVKEjtF98josU.1691036949548.99
Contig03+2357	Geneious	exon	1573	2577	.	+	.	Name=cox1 exon 2
Contig03+2357	Geneious	exon	1	456	.	+	.	Name=cox1 exon 1
Contig03+2357	Geneious	exon	5948	5972	.	+	.	Name=rps1 exon 1
Contig03+2357	Geneious	exon	8003	8027	.	+	.	Name=rps1 exon 1
Contig03+2357	Geneious	exon	2166	2240	.	-	.	Name=rps3 exon 1
Contig03+2357	Geneious	exon	10775	10849	.	-	.	Name=nad7 exon 2
Contig03+2357	Geneious	exon	7363	7421	.	-	.	Name=nad1 exon 5
Contig03+2357	Geneious	gene	1	456	.	+	.	Name=cox1 gene;ID=qZZmw4X/jVL4W/bVKEjtF98josU.1691036949548.100
Contig03+2357	Geneious	gene	1573	2577	.	+	.	Name=cox1 gene;ID=qZZmw4X/jVL4W/bVKEjtF98josU.1691036949548.100
##sequence-region	Contig04+94051071	1	648
##sequence-region	Contig05+1648	1	706
##sequence-region	Contig06+1178	1	588
##sequence-region	Contig07+1452	1	11454
Contig07+1452	Geneious	CDS	1	438	.	+	0	Name=cox1 CDS;ID=qZZmw4X/jVL4W/bVKEjtF98josU.1691036949548.101
Contig07+1452	Geneious	CDS	1555	2586	.	+	0	Name=cox1 CDS;ID=qZZmw4X/jVL4W/bVKEjtF98josU.1691036949548.101
Contig07+1452	Geneious	gene	1	438	.	+	.	Name=cox1 gene;ID=qZZmw4X/jVL4W/bVKEjtF98josU.1691036949548.102
Contig07+1452	Geneious	gene	1555	2586	.	+	.	Name=cox1 gene;ID=qZZmw4X/jVL4W/bVKEjtF98josU.1691036949548.102
Contig07+1452	Geneious	exon	1555	2586	.	+	.	Name=cox1 exon 2
Contig07+1452	Geneious	exon	1	438	.	+	.	Name=cox1 exon 1
Contig07+1452	Geneious	exon	2148	2222	.	-	.	Name=rps3 exon 1
Contig07+1452	Geneious	exon	10757	10831	.	-	.	Name=nad7 exon 2
Contig07+1452	Geneious	exon	7345	7403	.	-	.	Name=nad1 exon 5
Contig07+1452	Geneious	exon	5930	5954	.	+	.	Name=rps1 exon 1
Contig07+1452	Geneious	exon	7985	8009	.	+	.	Name=rps1 exon 1
##sequence-region	Contig09+1588	1	377
##sequence-region	Contig10+34333121	1	485
##sequence-region	Contig100+1379	1	13404
Contig100+1379	Geneious	CDS	10746	11611	.	+	0	Name=cox2 CDS
Contig100+1379	Geneious	tRNA	8022	8094	.	-	.	Name=trnW tRNA
Contig100+1379	Geneious	tRNA	3362	3430	.	-	.	Name=trnR tRNA
Contig100+1379	Geneious	gene	8979	9788	.	+	.	Name=cox2 gene
Contig100+1379	Geneious	gene	10755	11513	.	+	.	Name=cox2 gene
Contig100+1379	Geneious	gene	8022	8094	.	-	.	Name=trnW gene
Contig100+1379	Geneious	gene	3362	3430	.	-	.	Name=trnR gene
Contig100+1379	Geneious	exon	10330	10357	.	-	.	Name=rps1 exon 1
Contig100+1379	Geneious	exon	6517	6542	.	-	.	Name=nad5 exon 4
Contig100+1379	Geneious	exon	8931	8955	.	+	.	Name=rps1 exon 1
Contig100+1379	Geneious	exon	2360	2384	.	-	.	Name=rps1 exon 1
Contig100+1379	Geneious	exon	10851	10871	.	-	.	Name=rps1 exon 1
##sequence-region	Contig101+27381	1	5669
Contig101+27381	Geneious	exon	390	463	.	+	.	Name=rps3 exon 1
Contig101+27381	Geneious	gene	117	368	.	+	.	Name=rps19 gene
Contig101+27381	Geneious	CDS	390	463	.	+	0	Name=rps3 CDS;ID=qZZmw4X/jVL4W/bVKEjtF98josU.1691036949548.103
Contig101+27381	Geneious	CDS	2649	2935	.	+	0	Name=rps3 CDS;ID=qZZmw4X/jVL4W/bVKEjtF98josU.1691036949548.103
Contig101+27381	Geneious	CDS	5147	5669	.	+	0	Name=rps3 CDS;ID=qZZmw4X/jVL4W/bVKEjtF98josU.1691036949548.103
Contig101+27381	Geneious	CDS	117	383	.	+	0	Name=rps19 CDS
Contig101+27381	Geneious	exon	2649	2935	.	+	.	Name=rps3 exon 2
Contig101+27381	Geneious	tRNA	3868	3934	.	+	.	Name=trnfM tRNA
Contig101+27381	Geneious	intron	464	2283	.	+	.	Name=rps3 intron 1
Contig101+27381	Geneious	intron	3566	5192	.	+	.	Name=rps3 intron 2
Contig101+27381	Geneious	gene	3868	3934	.	+	.	Name=trnfM gene
##sequence-region	Contig102+1348	1	7368
Contig102+1348	Geneious	exon	3743	3764	.	+	.	Name=nad5 exon 4
Contig102+1348	Geneious	tRNA	4342	4413	.	+	.	Name=trnN tRNA
Contig102+1348	Geneious	gene	4342	4413	.	+	.	Name=trnN gene
##sequence-region	Contig103+113407	1	355
##sequence-region	Contig104+213407	1	234
##sequence-region	Contig105+1414	1	13226
Contig105+1414	Geneious	exon	5353	5377	.	+	.	Name=rps1 exon 1
Contig105+1414	Geneious	exon	409	437	.	+	.	Name=rps1 exon 1
Contig105+1414	Geneious	exon	10301	10359	.	+	.	Name=nad1 exon 5
Contig105+1414	Geneious	exon	8269	8319	.	-	.	Name=nad1 exon 5
Contig105+1414	Geneious	exon	698	780	.	-	.	Name=nad1 exon 3
Contig105+1414	Geneious	tRNA	6106	6174	.	+	.	Name=trnG tRNA
Contig105+1414	Geneious	tRNA	1613	1686	.	+	.	Name=trnR tRNA
Contig105+1414	Geneious	tRNA	12897	12970	.	+	.	Name=trnP tRNA
Contig105+1414	Geneious	gene	6106	6174	.	+	.	Name=trnG gene
Contig105+1414	Geneious	gene	1613	1686	.	+	.	Name=trnR gene
Contig105+1414	Geneious	gene	12897	12970	.	+	.	Name=trnP gene
##sequence-region	Contig106+11169	1	20000
Contig106+11169	Geneious	exon	13069	13197	.	-	.	Name=nad1 exon 2
Contig106+11169	Geneious	exon	5072	5093	.	+	.	Name=nad5 exon 4
Contig106+11169	Geneious	exon	42	106	.	+	.	Name=nad1 exon 5
Contig106+11169	Geneious	tRNA	6104	6177	.	-	.	Name=trnE tRNA
Contig106+11169	Geneious	gene	6104	6177	.	-	.	Name=trnE gene
##sequence-region	Contig108+220012	1	913
Contig108+220012	Geneious	exon	234	292	.	+	.	Name=nad1 exon 5
##sequence-region	Contig109+26177	1	10116
Contig109+26177	Geneious	CDS	8907	9137	.	-	0	Name=atp9 CDS
Contig109+26177	Geneious	CDS	9887	10103	.	-	0	Name=atp9 CDS
Contig109+26177	Geneious	tRNA	2425	2487	.	+	.	Name=trnG tRNA
Contig109+26177	Geneious	exon	5733	5801	.	-	.	Name=nad7 exon 2
Contig109+26177	Geneious	gene	8894	9101	.	-	.	Name=atp9 gene
Contig109+26177	Geneious	gene	9887	10103	.	-	.	Name=atp9 gene
Contig109+26177	Geneious	gene	2425	2487	.	+	.	Name=trnG gene
##sequence-region	Contig11+1377	1	1157
Contig11+1377	Geneious	exon	911	975	.	+	.	Name=nad1 exon 5
##sequence-region	Contig110+2539	1	5581
Contig110+2539	Geneious	gene	5151	5223	.	-	.	Name=trnV gene
Contig110+2539	Geneious	tRNA	5151	5223	.	-	.	Name=trnV tRNA
##sequence-region	Contig111+211373	1	5809
Contig111+211373	Geneious	gene	5379	5451	.	-	.	Name=trnV gene
Contig111+211373	Geneious	tRNA	5379	5451	.	-	.	Name=trnV tRNA
##sequence-region	Contig112+210116	1	652
Contig112+210116	Geneious	exon	1	583	.	-	.	Name=cox1 exon 1
Contig112+210116	Geneious	CDS	1	137	.	-	0	Name=atp9 CDS
Contig112+210116	Geneious	gene	1	137	.	-	.	Name=atp9 gene
##sequence-region	Contig113+9342851	1	802
Contig113+9342851	Geneious	CDS	71	287	.	-	0	Name=atp9 CDS
Contig113+9342851	Geneious	exon	123	733	.	-	.	Name=cox1 exon 1
Contig113+9342851	Geneious	gene	71	287	.	-	.	Name=atp9 gene
##sequence-region	Contig114+17381	1	10675
Contig114+17381	Geneious	exon	6088	6112	.	-	.	Name=rps1 exon 1
Contig114+17381	Geneious	tRNA	7419	7490	.	-	.	Name=trnfM tRNA
Contig114+17381	Geneious	tRNA	8223	8294	.	+	.	Name=trnR tRNA
Contig114+17381	Geneious	CDS	7649	8296	.	-	0	Name=ccmB CDS
Contig114+17381	Geneious	CDS	8889	9458	.	-	0	Name=rpl5 CDS
Contig114+17381	Geneious	CDS	267	527	.	+	0	Name=rps19 CDS
Contig114+17381	Geneious	CDS	1011	1239	.	+	0	Name=atp9 CDS
Contig114+17381	Geneious	gene	7649	8296	.	-	.	Name=ccmB gene
Contig114+17381	Geneious	gene	8889	9458	.	-	.	Name=rpl5 gene
Contig114+17381	Geneious	gene	267	527	.	+	.	Name=rps19 gene
Contig114+17381	Geneious	gene	1011	1239	.	+	.	Name=atp9 gene
Contig114+17381	Geneious	gene	7419	7490	.	-	.	Name=trnfM gene
Contig114+17381	Geneious	gene	8223	8294	.	+	.	Name=trnR gene
##sequence-region	Contig115+25777	1	4102
Contig115+25777	Geneious	exon	23	44	.	+	.	Name=nad5 exon 4
##sequence-region	Contig116+24104	1	251
##sequence-region	Contig117+1334	1	13744
Contig117+1334	Geneious	exon	1724	1792	.	+	.	Name=nad7 exon 2
Contig117+1334	Geneious	tRNA	11537	11610	.	+	.	Name=trnP tRNA
Contig117+1334	Geneious	tRNA	5038	5100	.	-	.	Name=trnG tRNA
Contig117+1334	Geneious	gene	11537	11610	.	+	.	Name=trnP gene
Contig117+1334	Geneious	gene	5038	5100	.	-	.	Name=trnG gene
##sequence-region	Contig118+17371	1	4668
##sequence-region	Contig119+34104	1	431
##sequence-region	Contig12+21169	1	255
##sequence-region	Contig120+2153	1	18919
Contig120+2153	Geneious	tRNA	12978	13054	.	-	.	Name=trnR tRNA
Contig120+2153	Geneious	gene	12978	13054	.	-	.	Name=trnR gene
##sequence-region	Contig121+16809	1	19211
Contig121+16809	Geneious	exon	9168	9189	.	+	.	Name=nad5 exon 4
Contig121+16809	Geneious	exon	14421	14442	.	-	.	Name=nad5 exon 4
Contig121+16809	Geneious	exon	3498	3522	.	+	.	Name=rps1 exon 1
Contig121+16809	Geneious	exon	8375	8399	.	+	.	Name=rps1 exon 1
Contig121+16809	Geneious	tRNA	17183	17251	.	-	.	Name=trnfM tRNA
Contig121+16809	Geneious	tRNA	620	717	.	-	.	Name=trnY tRNA
Contig121+16809	Geneious	gene	17183	17251	.	-	.	Name=trnfM gene
Contig121+16809	Geneious	gene	620	717	.	-	.	Name=trnY gene
##sequence-region	Contig122+1431	1	395
##sequence-region	Contig123+1395	1	353
##sequence-region	Contig126+3252	1	424
##sequence-region	Contig127+14668	1	535
##sequence-region	Contig128+11154	1	17400
Contig128+11154	Geneious	exon	4204	4225	.	+	.	Name=nad5 exon 4
Contig128+11154	Geneious	exon	236	257	.	+	.	Name=nad5 exon 4
Contig128+11154	Geneious	tRNA	4059	4135	.	+	.	Name=trnR tRNA
Contig128+11154	Geneious	tRNA	14235	14314	.	+	.	Name=trnS tRNA
Contig128+11154	Geneious	gene	4059	4135	.	+	.	Name=trnR gene
Contig128+11154	Geneious	gene	14235	14314	.	+	.	Name=trnS gene
##sequence-region	Contig129+1160	1	2623
Contig129+1160	Geneious	tRNA	1322	1388	.	+	.	Name=trnE tRNA
Contig129+1160	Geneious	tRNA	2133	2200	.	+	.	Name=trnH tRNA
Contig129+1160	Geneious	gene	1322	1388	.	+	.	Name=trnE gene
Contig129+1160	Geneious	gene	2133	2200	.	+	.	Name=trnH gene
##sequence-region	Contig13+2377	1	3810
##sequence-region	Contig130+25698	1	17066
Contig130+25698	Geneious	gene	9560	9630	.	+	.	Name=trnfM gene
Contig130+25698	Geneious	tRNA	9560	9630	.	+	.	Name=trnfM tRNA
##sequence-region	Contig131+117066	1	819
##sequence-region	Contig132+1819	1	303
##sequence-region	Contig135+3958385	1	5526
Contig135+3958385	Geneious	exon	1082	1106	.	+	.	Name=rps1 exon 1
Contig135+3958385	Geneious	tRNA	3321	3398	.	-	.	Name=trnQ tRNA
Contig135+3958385	Geneious	gene	3321	3398	.	-	.	Name=trnQ gene
##sequence-region	Contig135+3958385_2	1	11903
Contig135+3958385_2	Geneious	exon	9936	9998	.	-	.	Name=nad1 exon 5
Contig135+3958385_2	Geneious	tRNA	1729	1813	.	+	.	Name=trnY tRNA
Contig135+3958385_2	Geneious	gene	1729	1813	.	+	.	Name=trnY gene
##sequence-region	Contig136+12623	1	1180
##sequence-region	Contig137+2913	1	3260
Contig137+2913	Geneious	tRNA	3130	3213	.	+	.	Name=trnS tRNA
Contig137+2913	Geneious	tRNA	3190	3260	.	-	.	Name=trnS tRNA
Contig137+2913	Geneious	gene	3130	3213	.	+	.	Name=trnS gene
Contig137+2913	Geneious	gene	3190	3260	.	-	.	Name=trnS gene
##sequence-region	Contig138+2819	1	492
##sequence-region	Contig139+15599	1	2563
##sequence-region	Contig14+1267	1	2236
##sequence-region	Contig140+67792372	1	3410
Contig140+67792372	Geneious	tRNA	3280	3363	.	+	.	Name=trnS tRNA
Contig140+67792372	Geneious	tRNA	3340	3410	.	-	.	Name=trnS tRNA
Contig140+67792372	Geneious	gene	3280	3363	.	+	.	Name=trnS gene
Contig140+67792372	Geneious	gene	3340	3410	.	-	.	Name=trnS gene
##sequence-region	Contig141+2160	1	3405
Contig141+2160	Geneious	exon	1511	1724	.	-	.	Name=nad5 exon 3
Contig141+2160	Geneious	exon	3250	3274	.	-	.	Name=rps1 exon 1
Contig141+2160	Geneious	intron	2090	2981	.	-	.	Name=nad5 intron 2
##sequence-region	Contig142+5026121	1	4370
##sequence-region	Contig143+101588442	1	2845
##sequence-region	Contig144+218920	1	2695
##sequence-region	Contig145+14308	1	17347
Contig145+14308	Geneious	exon	13209	13230	.	-	.	Name=nad5 exon 4
Contig145+14308	Geneious	exon	17177	17198	.	-	.	Name=nad5 exon 4
Contig145+14308	Geneious	tRNA	13299	13375	.	-	.	Name=trnR tRNA
Contig145+14308	Geneious	tRNA	3120	3199	.	-	.	Name=trnS tRNA
Contig145+14308	Geneious	gene	13299	13375	.	-	.	Name=trnR gene
Contig145+14308	Geneious	gene	3120	3199	.	-	.	Name=trnS gene
##sequence-region	Contig146+2492	1	382
##sequence-region	Contig147+210263	1	14167
Contig147+210263	Geneious	CDS	4673	5394	.	-	0	Name=atp6 CDS
Contig147+210263	Geneious	exon	9824	10396	.	-	.	Name=nad2 exon 4
Contig147+210263	Geneious	exon	7680	7870	.	-	.	Name=nad2 exon 5
Contig147+210263	Geneious	exon	12414	12580	.	-	.	Name=nad2 exon 3
Contig147+210263	Geneious	exon	5282	5514	.	-	.	Name=nad7 exon 4
Contig147+210263	Geneious	intron	10915	12413	.	-	.	Name=nad2 intron 3
Contig147+210263	Geneious	tRNA	4354	4424	.	+	.	Name=trnfM tRNA
Contig147+210263	Geneious	tRNA	9191	9256	.	+	.	Name=trnQ tRNA
Contig147+210263	Geneious	tRNA	2939	3011	.	-	.	Name=trnW tRNA
Contig147+210263	Geneious	tRNA	3449	3520	.	-	.	Name=trnG tRNA
Contig147+210263	Geneious	tRNA	660	732	.	-	.	Name=trnW tRNA
Contig147+210263	Geneious	gene	4673	5394	.	-	.	Name=atp6 gene
Contig147+210263	Geneious	gene	4354	4424	.	+	.	Name=trnfM gene
Contig147+210263	Geneious	gene	9191	9256	.	+	.	Name=trnQ gene
Contig147+210263	Geneious	gene	2939	3011	.	-	.	Name=trnW gene
Contig147+210263	Geneious	gene	3449	3520	.	-	.	Name=trnG gene
Contig147+210263	Geneious	gene	660	732	.	-	.	Name=trnW gene
##sequence-region	Contig148+59718922	1	14317
Contig148+59718922	Geneious	CDS	4823	5544	.	-	0	Name=atp6 CDS
Contig148+59718922	Geneious	exon	9974	10546	.	-	.	Name=nad2 exon 4
Contig148+59718922	Geneious	exon	7830	8020	.	-	.	Name=nad2 exon 5
Contig148+59718922	Geneious	exon	12564	12730	.	-	.	Name=nad2 exon 3
Contig148+59718922	Geneious	exon	5432	5664	.	-	.	Name=nad7 exon 4
Contig148+59718922	Geneious	intron	11065	12563	.	-	.	Name=nad2 intron 3
Contig148+59718922	Geneious	tRNA	4504	4574	.	+	.	Name=trnfM tRNA
Contig148+59718922	Geneious	tRNA	9341	9406	.	+	.	Name=trnQ tRNA
Contig148+59718922	Geneious	tRNA	3089	3161	.	-	.	Name=trnW tRNA
Contig148+59718922	Geneious	tRNA	3599	3670	.	-	.	Name=trnG tRNA
Contig148+59718922	Geneious	tRNA	810	882	.	-	.	Name=trnW tRNA
Contig148+59718922	Geneious	gene	4823	5544	.	-	.	Name=atp6 gene
Contig148+59718922	Geneious	gene	4504	4574	.	+	.	Name=trnfM gene
Contig148+59718922	Geneious	gene	9341	9406	.	+	.	Name=trnQ gene
Contig148+59718922	Geneious	gene	3089	3161	.	-	.	Name=trnW gene
Contig148+59718922	Geneious	gene	3599	3670	.	-	.	Name=trnG gene
Contig148+59718922	Geneious	gene	810	882	.	-	.	Name=trnW gene
##sequence-region	Contig149+14654	1	14766
Contig149+14654	Geneious	tRNA	8913	8989	.	+	.	Name=trnR tRNA
Contig149+14654	Geneious	tRNA	8986	9056	.	-	.	Name=trnA
Contig149+14654	Geneious	tRNA	2834	2910	.	+	.	Name=trnL tRNA
Contig149+14654	Geneious	tRNA	5479	5551	.	-	.	Name=trnH tRNA
Contig149+14654	Geneious	gene	8913	8989	.	+	.	Name=trnR gene
Contig149+14654	Geneious	gene	8986	9056	.	-	.	Name=trnA gene
Contig149+14654	Geneious	gene	2834	2910	.	+	.	Name=trnL gene
Contig149+14654	Geneious	gene	5479	5551	.	-	.	Name=trnH gene
##sequence-region	Contig15+12249	1	302
##sequence-region	Contig150+94617172	1	3061
##sequence-region	Contig152+14104	1	4449
Contig152+14104	Geneious	tRNA	1323	1402	.	-	.	Name=trnM tRNA
Contig152+14104	Geneious	gene	1323	1402	.	-	.	Name=trnM gene
##sequence-region	Contig153+4665642	1	4826
##sequence-region	Contig153+4665642_2	1	343
##sequence-region	Contig155+1252	1	4291
Contig155+1252	Geneious	tRNA	1165	1244	.	-	.	Name=trnM tRNA
Contig155+1252	Geneious	gene	1165	1244	.	-	.	Name=trnM gene
##sequence-region	Contig156+24370	1	2448
Contig156+24370	Geneious	CDS	1309	1521	.	-	0	Name=atp9 CDS
Contig156+24370	Geneious	gene	1309	1521	.	-	.	Name=atp9 gene
Contig156+24370	Geneious	gene	595	796	.	-	.	Name=atp9 pesudogene?
##sequence-region	Contig157+2447	1	24177
Contig157+2447	Geneious	gene	546	618	.	+	.	Name=trnK gene
Contig157+2447	Geneious	tRNA	546	618	.	+	.	Name=trnK tRNA
Contig157+2447	Geneious	exon	13742	13763	.	-	.	Name=nad5 exon 4
Contig157+2447	Geneious	tRNA	18406	18476	.	-	.	Name=trnM tRNA
Contig157+2447	Geneious	tRNA	17380	17453	.	+	.	Name=trnP tRNA
Contig157+2447	Geneious	tRNA	5528	5597	.	+	.	Name=trnG tRNA
Contig157+2447	Geneious	tRNA	11439	11512	.	-	.	Name=trnM tRNA
Contig157+2447	Geneious	gene	18406	18476	.	-	.	Name=trnM gene
Contig157+2447	Geneious	gene	17380	17453	.	+	.	Name=trnP gene
Contig157+2447	Geneious	gene	5528	5597	.	+	.	Name=trnG gene
Contig157+2447	Geneious	gene	11439	11512	.	-	.	Name=trnM gene
##sequence-region	Contig158+2252	1	4199
Contig158+2252	Geneious	tRNA	1073	1152	.	-	.	Name=trnM tRNA
Contig158+2252	Geneious	gene	1073	1152	.	-	.	Name=trnM gene
##sequence-region	Contig159+2395	1	3905
Contig159+2395	Geneious	tRNA	779	858	.	-	.	Name=trnM tRNA
Contig159+2395	Geneious	gene	779	858	.	-	.	Name=trnM gene
##sequence-region	Contig16+1303	1	309
##sequence-region	Contig160+0111498082	1	1381
##sequence-region	Contig161+93877031	1	8891
Contig161+93877031	Geneious	exon	6091	6167	.	-	.	Name=rps3 exon 1
Contig161+93877031	Geneious	exon	3749	3800	.	-	.	Name=nad1 exon 5
Contig161+93877031	Geneious	tRNA	8450	8522	.	-	.	Name=trnH tRNA
Contig161+93877031	Geneious	tRNA	2198	2268	.	-	.	Name=trnfM tRNA
Contig161+93877031	Geneious	gene	8450	8522	.	-	.	Name=trnH gene
Contig161+93877031	Geneious	gene	2198	2268	.	-	.	Name=trnfM gene
##sequence-region	Contig162+1193	1	25998
Contig162+1193	Geneious	gene	20967	21049	.	-	.	Name=trnY gene
Contig162+1193	Geneious	gene	21189	21262	.	-	.	Name=trnR gene
Contig162+1193	Geneious	tRNA	20967	21049	.	-	.	Name=trnY tRNA
Contig162+1193	Geneious	tRNA	21189	21262	.	-	.	Name=trnR tRNA
Contig162+1193	Geneious	exon	12190	12211	.	+	.	Name=nad5 exon 4
Contig162+1193	Geneious	exon	4748	4772	.	+	.	Name=rps1 exon 1
Contig162+1193	Geneious	exon	7304	7362	.	-	.	Name=nad1 exon 5
Contig162+1193	Geneious	exon	8976	9075	.	-	.	Name=nad1 exon 3
Contig162+1193	Geneious	tRNA	22272	22329	.	-	.	Name=trnG tRNA
Contig162+1193	Geneious	tRNA	25027	25099	.	+	.	Name=trnK tRNA
Contig162+1193	Geneious	tRNA	1062	1132	.	-	.	Name=trnC tRNA
Contig162+1193	Geneious	tRNA	7938	8011	.	+	.	Name=trnR tRNA
Contig162+1193	Geneious	tRNA	1153	1228	.	-	.	Name=trnR tRNA
Contig162+1193	Geneious	tRNA	24851	24924	.	+	.	Name=trnD tRNA
Contig162+1193	Geneious	gene	22272	22329	.	-	.	Name=trnG gene
Contig162+1193	Geneious	gene	25027	25099	.	+	.	Name=trnK gene
Contig162+1193	Geneious	gene	1062	1132	.	-	.	Name=trnC gene
Contig162+1193	Geneious	gene	7938	8011	.	+	.	Name=trnR gene
Contig162+1193	Geneious	gene	1153	1228	.	-	.	Name=trnR gene
Contig162+1193	Geneious	gene	24851	24924	.	+	.	Name=trnD gene
##sequence-region	Contig163+120012	1	8499
Contig163+120012	Geneious	tRNA	3990	4061	.	+	.	Name=trnN tRNA
Contig163+120012	Geneious	gene	3990	4061	.	+	.	Name=trnN gene
##sequence-region	Contig164+21180	1	4308
##sequence-region	Contig165+13562	1	16965
Contig165+13562	Geneious	exon	4698	4719	.	-	.	Name=nad5 exon 4
Contig165+13562	Geneious	exon	9063	9087	.	-	.	Name=rps1 exon 1
Contig165+13562	Geneious	exon	9028	9177	.	+	.	Name=nad5 exon 6
Contig165+13562	Geneious	exon	8074	8137	.	+	.	Name=nad1 exon 5
Contig165+13562	Geneious	tRNA	10474	10541	.	+	.	Name=trnfM tRNA
Contig165+13562	Geneious	tRNA	9192	9247	.	+	.	Name=trnfM tRNA
Contig165+13562	Geneious	tRNA	7119	7192	.	+	.	Name=trnR tRNA
Contig165+13562	Geneious	gene	10474	10541	.	+	.	Name=trnfM gene
Contig165+13562	Geneious	gene	9192	9247	.	+	.	Name=trnfM gene
Contig165+13562	Geneious	gene	7119	7192	.	+	.	Name=trnR gene
##sequence-region	Contig166+13242521	1	22437
Contig166+13242521	Geneious	exon	20668	20689	.	-	.	Name=nad5 exon 4
Contig166+13242521	Geneious	exon	1974	1998	.	+	.	Name=rps1 exon 1
Contig166+13242521	Geneious	exon	20843	20864	.	-	.	Name=nad5 exon 4
Contig166+13242521	Geneious	exon	20810	20831	.	-	.	Name=nad5 exon 4
Contig166+13242521	Geneious	tRNA	12667	12738	.	+	.	Name=trnE tRNA
Contig166+13242521	Geneious	tRNA	12502	12571	.	+	.	Name=trnW tRNA
Contig166+13242521	Geneious	tRNA	21828	21900	.	+	.	Name=trnM tRNA
Contig166+13242521	Geneious	gene	12667	12738	.	+	.	Name=trnE gene
Contig166+13242521	Geneious	gene	12502	12571	.	+	.	Name=trnW gene
Contig166+13242521	Geneious	gene	21828	21900	.	+	.	Name=trnM gene
##sequence-region	Contig167+213812	1	1848
##sequence-region	Contig168+217444	1	3437
Contig168+217444	Geneious	tRNA	2447	2520	.	-	.	Name=trnR tRNA
Contig168+217444	Geneious	gene	2447	2520	.	-	.	Name=trnR gene
##sequence-region	Contig169+12563	1	3227
Contig169+12563	Geneious	exon	2412	2433	.	-	.	Name=nad5 exon 4
Contig169+12563	Geneious	exon	1285	1309	.	-	.	Name=rps1 exon 1
##sequence-region	Contig17+1310	1	302
##sequence-region	Contig170+1539	1	12107
Contig170+1539	Geneious	CDS	1679	2280	.	+	0	Name=nad6 CDS
Contig170+1539	Geneious	exon	3804	3877	.	-	.	Name=rps3 exon 1
Contig170+1539	Geneious	tRNA	8697	8799	.	+	.	Name=trnE tRNA
Contig170+1539	Geneious	gene	1679	2280	.	+	.	Name=nad6 gene
Contig170+1539	Geneious	gene	8697	8799	.	+	.	Name=trnE gene
##sequence-region	Contig171+21154	1	16475
Contig171+21154	Geneious	gene	8270	8341	.	+	.	Name=trnG gene
Contig171+21154	Geneious	tRNA	8270	8341	.	+	.	Name=trnG tRNA
Contig171+21154	Geneious	exon	2770	2791	.	-	.	Name=nad5 exon 4
Contig171+21154	Geneious	exon	3307	3331	.	+	.	Name=rps1 exon 1
Contig171+21154	Geneious	exon	86	107	.	+	.	Name=nad5 exon 4
Contig171+21154	Geneious	exon	11894	11918	.	-	.	Name=rps1 exon 1
Contig171+21154	Geneious	exon	12989	13053	.	-	.	Name=nad7 exon 2
Contig171+21154	Geneious	exon	4793	4851	.	-	.	Name=nad1 exon 5
Contig171+21154	Geneious	exon	13090	13114	.	-	.	Name=rps1 exon 1
Contig171+21154	Geneious	tRNA	13227	13293	.	-	.	Name=trnF tRNA
Contig171+21154	Geneious	tRNA	6660	6733	.	-	.	Name=trnR tRNA
Contig171+21154	Geneious	gene	13227	13293	.	-	.	Name=trnF gene
Contig171+21154	Geneious	gene	6660	6733	.	-	.	Name=trnR gene
##sequence-region	Contig172+26809	1	23433
Contig172+26809	Geneious	gene	14353	14424	.	-	.	Name=trnN gene
Contig172+26809	Geneious	tRNA	14353	14424	.	-	.	Name=trnN tRNA
Contig172+26809	Geneious	exon	3111	3169	.	+	.	Name=nad1 exon 5
Contig172+26809	Geneious	tRNA	16818	16884	.	+	.	Name=trnfM tRNA
Contig172+26809	Geneious	tRNA	11520	11592	.	-	.	Name=trnW tRNA
Contig172+26809	Geneious	tRNA	9820	9893	.	-	.	Name=trnR tRNA
Contig172+26809	Geneious	tRNA	13320	13385	.	+	.	Name=trnK tRNA
Contig172+26809	Geneious	gene	16818	16884	.	+	.	Name=trnfM gene
Contig172+26809	Geneious	gene	11520	11592	.	-	.	Name=trnW gene
Contig172+26809	Geneious	gene	9820	9893	.	-	.	Name=trnR gene
Contig172+26809	Geneious	gene	13320	13385	.	+	.	Name=trnK gene
##sequence-region	Contig173+53147632	1	2794
##sequence-region	Contig174+15678	1	10306
Contig174+15678	Geneious	CDS	906	1313	.	+	0	Name=rpl16 CDS
Contig174+15678	Geneious	gene	906	1313	.	+	.	Name=rpl16 gene
Contig174+15678	Geneious	tRNA	6904	6973	.	+	.	Name=trnS tRNA
Contig174+15678	Geneious	tRNA	4955	5022	.	-	.	Name=trnH tRNA
Contig174+15678	Geneious	exon	8571	8592	.	-	.	Name=nad5 exon 4
Contig174+15678	Geneious	exon	1	895	.	+	.	Name=rps3 exon 3
Contig174+15678	Geneious	gene	6904	6973	.	+	.	Name=trnS gene
Contig174+15678	Geneious	gene	4955	5022	.	-	.	Name=trnH gene
##sequence-region	Contig175+1187	1	20231
Contig175+1187	Geneious	exon	6077	6135	.	-	.	Name=nad1 exon 5
Contig175+1187	Geneious	tRNA	2333	2416	.	+	.	Name=trnS tRNA
Contig175+1187	Geneious	tRNA	2393	2476	.	-	.	Name=trnS tRNA
Contig175+1187	Geneious	gene	2333	2416	.	+	.	Name=trnS gene
Contig175+1187	Geneious	gene	2393	2476	.	-	.	Name=trnS gene
##sequence-region	Contig176+1221	1	21495
Contig176+1221	Geneious	CDS	8623	8778	.	+	0	Name=nad2 CDS;ID=qZZmw4X/jVL4W/bVKEjtF98josU.1691036949579.104
Contig176+1221	Geneious	CDS	10374	10759	.	+	0	Name=nad2 CDS;ID=qZZmw4X/jVL4W/bVKEjtF98josU.1691036949579.104
Contig176+1221	Geneious	CDS	13590	13756	.	+	0	Name=nad2 CDS;ID=qZZmw4X/jVL4W/bVKEjtF98josU.1691036949579.104
Contig176+1221	Geneious	CDS	15774	16346	.	+	0	Name=nad2 CDS;ID=qZZmw4X/jVL4W/bVKEjtF98josU.1691036949579.104
Contig176+1221	Geneious	CDS	18300	18490	.	+	0	Name=nad2 CDS;ID=qZZmw4X/jVL4W/bVKEjtF98josU.1691036949579.104
Contig176+1221	Geneious	CDS	20776	21495	.	+	0	Name=atp6 CDS
Contig176+1221	Geneious	exon	15774	16346	.	+	.	Name=nad2 exon 4
Contig176+1221	Geneious	exon	10374	10759	.	+	.	Name=nad2 exon 2
Contig176+1221	Geneious	exon	18300	18490	.	+	.	Name=nad2 exon 5
Contig176+1221	Geneious	exon	13590	13756	.	+	.	Name=nad2 exon 3
Contig176+1221	Geneious	exon	8623	8778	.	+	.	Name=nad2 exon 1
Contig176+1221	Geneious	exon	20656	20888	.	+	.	Name=nad7 exon 4
Contig176+1221	Geneious	exon	3185	3243	.	-	.	Name=nad1 exon 5
Contig176+1221	Geneious	intron	13757	15255	.	+	.	Name=nad2 intron 3
Contig176+1221	Geneious	tRNA	16914	16979	.	-	.	Name=trnQ tRNA
Contig176+1221	Geneious	tRNA	8684	8754	.	-	.	Name=trnG tRNA
Contig176+1221	Geneious	gene	20776	21495	.	+	.	Name=atp6 gene
Contig176+1221	Geneious	gene	16914	16979	.	-	.	Name=trnQ gene
Contig176+1221	Geneious	gene	8684	8754	.	-	.	Name=trnG gene
##sequence-region	Contig177+22623	1	3722
##sequence-region	Contig178+42802831	1	3745
##sequence-region	Contig179+68467321	1	572
Contig179+68467321	Geneious	gene	261	336	.	+	.	Name=trnK gene
Contig179+68467321	Geneious	tRNA	261	336	.	+	.	Name=trnK tRNA
##sequence-region	Contig18+1163	1	315
##sequence-region	Contig180+25599	1	6347
Contig180+25599	Geneious	gene	4469	4540	.	-	.	Name=trnN gene
Contig180+25599	Geneious	tRNA	4469	4540	.	-	.	Name=trnN tRNA
Contig180+25599	Geneious	exon	3294	3318	.	-	.	Name=rps1 exon 1
Contig180+25599	Geneious	tRNA	1387	1457	.	+	.	Name=trnfM tRNA
Contig180+25599	Geneious	gene	1387	1457	.	+	.	Name=trnfM gene
##sequence-region	Contig181+12730	1	15174
Contig181+12730	Geneious	exon	2280	2301	.	+	.	Name=nad5 exon 4
Contig181+12730	Geneious	exon	3160	3226	.	+	.	Name=nad1 exon 5
Contig181+12730	Geneious	tRNA	1342	1414	.	-	.	Name=trnA
Contig181+12730	Geneious	gene	1342	1414	.	-	.	Name=trnA gene
##sequence-region	Contig182+11517182	1	13679
Contig182+11517182	Geneious	tRNA	5174	5248	.	-	.	Name=trnD tRNA
Contig182+11517182	Geneious	tRNA	12	85	.	-	.	Name=trnD tRNA
Contig182+11517182	Geneious	gene	5174	5248	.	-	.	Name=trnD gene
Contig182+11517182	Geneious	gene	12	85	.	-	.	Name=trnD gene
##sequence-region	Contig183+21282	1	15283
Contig183+21282	Geneious	CDS	10209	10616	.	-	0	Name=rpl16 CDS
Contig183+21282	Geneious	gene	10209	10616	.	-	.	Name=rpl16 gene
Contig183+21282	Geneious	intron	11699	13325	.	-	.	Name=rps3 intron 2
Contig183+21282	Geneious	exon	13956	14242	.	-	.	Name=rps3 exon 2
Contig183+21282	Geneious	exon	10627	11618	.	-	.	Name=rps3 exon 3
Contig183+21282	Geneious	exon	2930	2951	.	+	.	Name=nad5 exon 4
Contig183+21282	Geneious	tRNA	4549	4618	.	-	.	Name=trnS tRNA
Contig183+21282	Geneious	tRNA	6500	6567	.	+	.	Name=trnH tRNA
Contig183+21282	Geneious	tRNA	12957	13023	.	-	.	Name=trnfM tRNA
Contig183+21282	Geneious	gene	4549	4618	.	-	.	Name=trnS gene
Contig183+21282	Geneious	gene	6500	6567	.	+	.	Name=trnH gene
Contig183+21282	Geneious	gene	12957	13023	.	-	.	Name=trnfM gene
##sequence-region	Contig184+29470262	1	6720
Contig184+29470262	Geneious	exon	4142	4166	.	+	.	Name=rps1 exon 1
##sequence-region	Contig185+1794	1	18325
Contig185+1794	Geneious	tRNA	14331	14396	.	-	.	Name=trnG tRNA
Contig185+1794	Geneious	tRNA	16656	16731	.	+	.	Name=trnM tRNA
Contig185+1794	Geneious	tRNA	8856	8928	.	-	.	Name=trnA
Contig185+1794	Geneious	tRNA	15948	16011	.	-	.	Name=trnC tRNA
Contig185+1794	Geneious	tRNA	3542	3612	.	+	.	Name=trnG tRNA
Contig185+1794	Geneious	gene	14331	14396	.	-	.	Name=trnG gene
Contig185+1794	Geneious	gene	16656	16731	.	+	.	Name=trnM gene
Contig185+1794	Geneious	gene	8856	8928	.	-	.	Name=trnA gene
Contig185+1794	Geneious	gene	15948	16011	.	-	.	Name=trnC gene
Contig185+1794	Geneious	gene	3542	3612	.	+	.	Name=trnG gene
##sequence-region	Contig186+14370	1	2313
Contig186+14370	Geneious	tRNA	2197	2270	.	-	.	Name=trnF tRNA
Contig186+14370	Geneious	gene	2197	2270	.	-	.	Name=trnF gene
##sequence-region	Contig187+1447	1	20230
Contig187+1447	Geneious	exon	18715	18973	.	+	.	Name=nad1 exon 6
Contig187+1447	Geneious	exon	15042	15066	.	+	.	Name=rps1 exon 1
Contig187+1447	Geneious	CDS	12124	12486	.	-	0	Name=nad3 CDS
Contig187+1447	Geneious	tRNA	2317	2393	.	-	.	Name=trnE tRNA
Contig187+1447	Geneious	tRNA	9783	9849	.	-	.	Name=trnE tRNA
Contig187+1447	Geneious	tRNA	19377	19449	.	+	.	Name=trnH tRNA
Contig187+1447	Geneious	gene	2317	2393	.	-	.	Name=trnE gene
Contig187+1447	Geneious	gene	9783	9849	.	-	.	Name=trnE gene
Contig187+1447	Geneious	gene	19377	19449	.	+	.	Name=trnH gene
Contig187+1447	Geneious	gene	12124	12486	.	-	.	Name=nad3 gene
##sequence-region	Contig188+1492	1	4030
Contig188+1492	Geneious	tRNA	814	884	.	-	.	Name=trnC tRNA
Contig188+1492	Geneious	tRNA	905	980	.	-	.	Name=trnR tRNA
Contig188+1492	Geneious	gene	814	884	.	-	.	Name=trnC gene
Contig188+1492	Geneious	gene	905	980	.	-	.	Name=trnR gene
##sequence-region	Contig189+24668	1	6292
Contig189+24668	Geneious	tRNA	5041	5127	.	-	.	Name=trnQ tRNA
Contig189+24668	Geneious	gene	5041	5127	.	-	.	Name=trnQ gene
##sequence-region	Contig19+2163	1	275
##sequence-region	Contig190+217347	1	1773
##sequence-region	Contig191+213226	1	6558
Contig191+213226	Geneious	exon	3992	4016	.	+	.	Name=rps1 exon 1
##sequence-region	Contig192+49080772	1	18722
Contig192+49080772	Geneious	CDS	1466	3203	.	-	0	Name=ccmFN CDS
Contig192+49080772	Geneious	exon	989	1013	.	-	.	Name=rps1 exon 1
Contig192+49080772	Geneious	exon	17877	17935	.	-	.	Name=nad1 exon 5
Contig192+49080772	Geneious	exon	11260	11308	.	+	.	Name=nad1 exon 5
Contig192+49080772	Geneious	exon	17962	18024	.	-	.	Name=nad7 exon 2
Contig192+49080772	Geneious	tRNA	5745	5815	.	-	.	Name=trnfM tRNA
Contig192+49080772	Geneious	tRNA	5890	5973	.	-	.	Name=trnP tRNA
Contig192+49080772	Geneious	tRNA	17484	17556	.	+	.	Name=trnW tRNA
Contig192+49080772	Geneious	tRNA	9846	9916	.	-	.	Name=trnC tRNA
Contig192+49080772	Geneious	tRNA	7879	7945	.	-	.	Name=trnH tRNA
Contig192+49080772	Geneious	gene	5745	5815	.	-	.	Name=trnfM gene
Contig192+49080772	Geneious	gene	5890	5973	.	-	.	Name=trnP gene
Contig192+49080772	Geneious	gene	1466	3203	.	-	.	Name=ccmFN gene
Contig192+49080772	Geneious	gene	17484	17556	.	+	.	Name=trnW gene
Contig192+49080772	Geneious	gene	9846	9916	.	-	.	Name=trnC gene
Contig192+49080772	Geneious	gene	7879	7945	.	-	.	Name=trnH gene
##sequence-region	Contig193+1191	1	26316
Contig193+1191	Geneious	CDS	25105	25545	.	+	0	Name=rps7 CDS
Contig193+1191	Geneious	gene	20356	20429	.	-	.	Name=trnF gene
Contig193+1191	Geneious	tRNA	20356	20429	.	-	.	Name=trnF tRNA
Contig193+1191	Geneious	exon	23890	23911	.	+	.	Name=nad5 exon 4
Contig193+1191	Geneious	exon	24117	24141	.	-	.	Name=rps1 exon 1
Contig193+1191	Geneious	exon	9494	9518	.	-	.	Name=rps1 exon 1
Contig193+1191	Geneious	exon	2986	3010	.	-	.	Name=rps1 exon 1
Contig193+1191	Geneious	tRNA	2971	3041	.	+	.	Name=trnG tRNA
Contig193+1191	Geneious	tRNA	1573	1646	.	+	.	Name=trnP tRNA
Contig193+1191	Geneious	tRNA	16260	16344	.	-	.	Name=trnY tRNA
Contig193+1191	Geneious	tRNA	10475	10548	.	-	.	Name=trnR tRNA
Contig193+1191	Geneious	gene	25105	25545	.	+	.	Name=rps7 gene
Contig193+1191	Geneious	gene	2971	3041	.	+	.	Name=trnG gene
Contig193+1191	Geneious	gene	1573	1646	.	+	.	Name=trnP gene
Contig193+1191	Geneious	gene	16260	16344	.	-	.	Name=trnY gene
Contig193+1191	Geneious	gene	10475	10548	.	-	.	Name=trnR gene
##sequence-region	Contig194+22469	1	330
##sequence-region	Contig195+1314	1	26792
Contig195+1314	Geneious	exon	25843	25864	.	+	.	Name=nad5 exon 4
Contig195+1314	Geneious	exon	6740	6765	.	-	.	Name=nad5 exon 4
Contig195+1314	Geneious	exon	9271	9295	.	+	.	Name=rps1 exon 1
Contig195+1314	Geneious	exon	6025	6051	.	+	.	Name=rps1 exon 1
Contig195+1314	Geneious	exon	1228	1308	.	+	.	Name=rps3 exon 1
Contig195+1314	Geneious	exon	14071	14129	.	-	.	Name=nad1 exon 5
Contig195+1314	Geneious	tRNA	23034	23102	.	+	.	Name=trnfM tRNA
Contig195+1314	Geneious	tRNA	4693	4758	.	-	.	Name=trnR tRNA
Contig195+1314	Geneious	tRNA	3130	3201	.	-	.	Name=trnP tRNA
Contig195+1314	Geneious	tRNA	17457	17525	.	-	.	Name=trnA
Contig195+1314	Geneious	tRNA	13756	13817	.	-	.	Name=trnQ tRNA
Contig195+1314	Geneious	gene	23034	23102	.	+	.	Name=trnfM gene
Contig195+1314	Geneious	gene	4693	4758	.	-	.	Name=trnR gene
Contig195+1314	Geneious	gene	3130	3201	.	-	.	Name=trnP gene
Contig195+1314	Geneious	gene	17457	17525	.	-	.	Name=trnA gene
Contig195+1314	Geneious	gene	13756	13817	.	-	.	Name=trnQ gene
##sequence-region	Contig196+2709	1	20372
Contig196+2709	Geneious	gene	18962	19033	.	-	.	Name=trnR gene
Contig196+2709	Geneious	tRNA	18962	19033	.	-	.	Name=trnR tRNA
Contig196+2709	Geneious	exon	1889	1913	.	+	.	Name=rps1 exon 1
Contig196+2709	Geneious	exon	6825	6846	.	+	.	Name=nad5 exon 4
Contig196+2709	Geneious	exon	14685	14709	.	-	.	Name=rps1 exon 1
Contig196+2709	Geneious	exon	4699	4757	.	-	.	Name=nad1 exon 5
Contig196+2709	Geneious	tRNA	9914	9985	.	+	.	Name=trnR tRNA
Contig196+2709	Geneious	gene	9914	9985	.	+	.	Name=trnR gene
##sequence-region	Contig197+13407	1	2046
Contig197+13407	Geneious	exon	1	885	.	-	.	Name=nad5 exon 2
Contig197+13407	Geneious	exon	1953	2046	.	-	.	Name=nad5 exon 1
##sequence-region	Contig198+47561921	1	10373
##sequence-region	Contig199+2256	1	20292
Contig199+2256	Geneious	exon	9595	9614	.	-	.	Name=nad5 exon 4
Contig199+2256	Geneious	exon	12778	12799	.	-	.	Name=nad5 exon 4
Contig199+2256	Geneious	exon	1635	1656	.	+	.	Name=nad5 exon 4
Contig199+2256	Geneious	tRNA	6104	6171	.	-	.	Name=trnfM tRNA
Contig199+2256	Geneious	rRNA	1	2957	.	+	.	Name=rrn26 rRNA
Contig199+2256	Geneious	gene	1	2957	.	+	.	Name=rrn26 gene
Contig199+2256	Geneious	gene	6104	6171	.	-	.	Name=trnfM gene
##sequence-region	Contig20+1161	1	346
##sequence-region	Contig200+11614	1	18360
Contig200+11614	Geneious	exon	4997	5018	.	-	.	Name=nad5 exon 4
Contig200+11614	Geneious	exon	4920	4941	.	-	.	Name=nad5 exon 4
Contig200+11614	Geneious	exon	6661	6719	.	+	.	Name=nad1 exon 5
Contig200+11614	Geneious	tRNA	1049	1139	.	+	.	Name=trnL tRNA
Contig200+11614	Geneious	tRNA	15045	15115	.	+	.	Name=trnfM tRNA
Contig200+11614	Geneious	tRNA	14574	14644	.	-	.	Name=trnG tRNA
Contig200+11614	Geneious	gene	1049	1139	.	+	.	Name=trnL gene
Contig200+11614	Geneious	gene	15045	15115	.	+	.	Name=trnfM gene
Contig200+11614	Geneious	gene	14574	14644	.	-	.	Name=trnG gene
##sequence-region	Contig202+105255431	1	6489
Contig202+105255431	Geneious	tRNA	3849	3917	.	+	.	Name=trnA
Contig202+105255431	Geneious	gene	3849	3917	.	+	.	Name=trnA gene
##sequence-region	Contig203+114192	1	2149
##sequence-region	Contig204+11180	1	2381
##sequence-region	Contig205+1147	1	27163
Contig205+1147	Geneious	gene	7350	7422	.	-	.	Name=trnA gene
Contig205+1147	Geneious	tRNA	7350	7422	.	-	.	Name=trnA
Contig205+1147	Geneious	rRNA	8621	8761	.	+	.	Name=rrn5 rRNA
Contig205+1147	Geneious	tRNA	21044	21138	.	+	.	Name=trnfM tRNA
Contig205+1147	Geneious	tRNA	5436	5521	.	-	.	Name=trnY tRNA
Contig205+1147	Geneious	exon	15275	15296	.	+	.	Name=nad5 exon 4
Contig205+1147	Geneious	exon	5076	5100	.	+	.	Name=rps1 exon 1
Contig205+1147	Geneious	gene	21044	21138	.	+	.	Name=trnfM gene
Contig205+1147	Geneious	gene	5436	5521	.	-	.	Name=trnY gene
Contig205+1147	Geneious	gene	8621	8761	.	+	.	Name=rrn5 gene
##sequence-region	Contig206+1382	1	2912
Contig206+1382	Geneious	tRNA	2300	2370	.	+	.	Name=trnfM tRNA
Contig206+1382	Geneious	gene	2300	2370	.	+	.	Name=trnfM gene
##sequence-region	Contig207+2147	1	27026
Contig207+2147	Geneious	exon	20213	20234	.	-	.	Name=nad5 exon 4
Contig207+2147	Geneious	exon	1519	1543	.	+	.	Name=rps1 exon 1
Contig207+2147	Geneious	exon	20388	20409	.	-	.	Name=nad5 exon 4
Contig207+2147	Geneious	exon	20355	20376	.	-	.	Name=nad5 exon 4
Contig207+2147	Geneious	tRNA	26724	26798	.	+	.	Name=trnG tRNA
Contig207+2147	Geneious	tRNA	12212	12283	.	+	.	Name=trnE tRNA
Contig207+2147	Geneious	tRNA	12047	12116	.	+	.	Name=trnW tRNA
Contig207+2147	Geneious	tRNA	21373	21445	.	+	.	Name=trnM tRNA
Contig207+2147	Geneious	gene	26724	26798	.	+	.	Name=trnG gene
Contig207+2147	Geneious	gene	12212	12283	.	+	.	Name=trnE gene
Contig207+2147	Geneious	gene	12047	12116	.	+	.	Name=trnW gene
Contig207+2147	Geneious	gene	21373	21445	.	+	.	Name=trnM gene
##sequence-region	Contig208+1189	1	24146
Contig208+1189	Geneious	CDS	21632	22497	.	+	0	Name=cox2 CDS
Contig208+1189	Geneious	tRNA	7864	7948	.	+	.	Name=trnY tRNA
Contig208+1189	Geneious	tRNA	4421	4501	.	-	.	Name=trnL tRNA
Contig208+1189	Geneious	tRNA	18908	18980	.	-	.	Name=trnW tRNA
Contig208+1189	Geneious	tRNA	14248	14316	.	-	.	Name=trnR tRNA
Contig208+1189	Geneious	exon	21216	21243	.	-	.	Name=rps1 exon 1
Contig208+1189	Geneious	exon	17403	17428	.	-	.	Name=nad5 exon 4
Contig208+1189	Geneious	exon	4032	4056	.	+	.	Name=rps1 exon 1
Contig208+1189	Geneious	exon	19817	19841	.	+	.	Name=rps1 exon 1
Contig208+1189	Geneious	exon	13246	13270	.	-	.	Name=rps1 exon 1
Contig208+1189	Geneious	exon	21737	21757	.	-	.	Name=rps1 exon 1
Contig208+1189	Geneious	gene	19865	20674	.	+	.	Name=cox2 gene
Contig208+1189	Geneious	gene	21641	22399	.	+	.	Name=cox2 gene
Contig208+1189	Geneious	gene	7864	7948	.	+	.	Name=trnY gene
Contig208+1189	Geneious	gene	4421	4501	.	-	.	Name=trnL gene
Contig208+1189	Geneious	gene	18908	18980	.	-	.	Name=trnW gene
Contig208+1189	Geneious	gene	14248	14316	.	-	.	Name=trnR gene
##sequence-region	Contig209+1491	1	25580
Contig209+1491	Geneious	CDS	6145	6447	.	+	0	Name=nad4L CDS
Contig209+1491	Geneious	gene	1777	1851	.	+	.	Name=trnR gene
Contig209+1491	Geneious	gene	19839	19910	.	+	.	Name=trnN gene
Contig209+1491	Geneious	tRNA	1777	1851	.	+	.	Name=trnR tRNA
Contig209+1491	Geneious	tRNA	19839	19910	.	+	.	Name=trnN tRNA
Contig209+1491	Geneious	exon	1495	1520	.	-	.	Name=nad5 exon 4
Contig209+1491	Geneious	tRNA	17379	17445	.	-	.	Name=trnfM tRNA
Contig209+1491	Geneious	tRNA	22671	22743	.	+	.	Name=trnW tRNA
Contig209+1491	Geneious	tRNA	24370	24443	.	+	.	Name=trnR tRNA
Contig209+1491	Geneious	tRNA	20878	20943	.	-	.	Name=trnK tRNA
Contig209+1491	Geneious	gene	6145	6447	.	+	.	Name=nad4L gene
Contig209+1491	Geneious	gene	17379	17445	.	-	.	Name=trnfM gene
Contig209+1491	Geneious	gene	22671	22743	.	+	.	Name=trnW gene
Contig209+1491	Geneious	gene	24370	24443	.	+	.	Name=trnR gene
Contig209+1491	Geneious	gene	20878	20943	.	-	.	Name=trnK gene
##sequence-region	Contig21+1344	1	316
##sequence-region	Contig211+2348	1	15421
Contig211+2348	Geneious	tRNA	1382	1451	.	-	.	Name=trnK tRNA
Contig211+2348	Geneious	gene	1382	1451	.	-	.	Name=trnK gene
##sequence-region	Contig212+27371	1	8591
Contig212+27371	Geneious	tRNA	1299	1363	.	-	.	Name=trnR tRNA
Contig212+27371	Geneious	gene	1299	1363	.	-	.	Name=trnR gene
##sequence-region	Contig213+219211	1	6397
Contig213+219211	Geneious	tRNA	3699	3767	.	+	.	Name=trnA
Contig213+219211	Geneious	gene	3699	3767	.	+	.	Name=trnA gene
##sequence-region	Contig214+217066	1	3613
Contig214+217066	Geneious	tRNA	1920	1990	.	-	.	Name=trnfM tRNA
Contig214+217066	Geneious	gene	1920	1990	.	-	.	Name=trnfM gene
##sequence-region	Contig215+2382	1	2695
Contig215+2382	Geneious	exon	401	422	.	+	.	Name=nad5 exon 4
Contig215+2382	Geneious	tRNA	827	895	.	+	.	Name=trnR tRNA
Contig215+2382	Geneious	gene	827	895	.	+	.	Name=trnR gene
##sequence-region	Contig216+13260	1	2612
Contig216+13260	Geneious	tRNA	230	313	.	-	.	Name=trnS tRNA
Contig216+13260	Geneious	tRNA	170	253	.	+	.	Name=trnS tRNA
Contig216+13260	Geneious	gene	230	313	.	-	.	Name=trnS gene
Contig216+13260	Geneious	gene	170	253	.	+	.	Name=trnS gene
##sequence-region	Contig217+1709	1	19671
Contig217+1709	Geneious	gene	4349	4422	.	-	.	Name=trnM gene
Contig217+1709	Geneious	gene	4122	4193	.	-	.	Name=trnQ gene
Contig217+1709	Geneious	tRNA	4349	4422	.	-	.	Name=trnM tRNA
Contig217+1709	Geneious	tRNA	4122	4193	.	-	.	Name=trnQ tRNA
Contig217+1709	Geneious	exon	6857	6881	.	-	.	Name=rps1 exon 1
Contig217+1709	Geneious	exon	15388	15470	.	+	.	Name=nad4 exon 4
##sequence-region	Contig218+1477	1	24464
Contig218+1477	Geneious	tRNA	12592	12662	.	+	.	Name=trnG tRNA
Contig218+1477	Geneious	CDS	1086	1838	.	+	0	Name=atp6 CDS
Contig218+1477	Geneious	CDS	6514	6909	.	-	0	Name=sdh3 CDS
Contig218+1477	Geneious	gene	1086	1838	.	+	.	Name=atp6 gene
Contig218+1477	Geneious	gene	6529	6909	.	-	.	Name=sdh3 gene
Contig218+1477	Geneious	gene	12592	12662	.	+	.	Name=trnG gene
Contig218+1477	Geneious	exon	19021	19045	.	-	.	Name=rps1 exon 1
##sequence-region	Contig219+117347	1	2049
Contig219+117347	Geneious	exon	130	151	.	-	.	Name=nad5 exon 4
Contig219+117347	Geneious	exon	728	792	.	+	.	Name=nad1 exon 5
##sequence-region	Contig22+1169	1	376
##sequence-region	Contig220+042802831	1	3573
##sequence-region	Contig221+10616291	1	25921
Contig221+10616291	Geneious	gene	23545	23618	.	+	.	Name=trnP gene
Contig221+10616291	Geneious	tRNA	23545	23618	.	+	.	Name=trnP tRNA
Contig221+10616291	Geneious	exon	3093	3273	.	+	.	Name=nad2 exon 5
Contig221+10616291	Geneious	tRNA	18274	18346	.	+	.	Name=trnM tRNA
Contig221+10616291	Geneious	tRNA	6301	6362	.	+	.	Name=trnA
Contig221+10616291	Geneious	tRNA	7736	7811	.	+	.	Name=trnE tRNA
Contig221+10616291	Geneious	tRNA	25630	25702	.	+	.	Name=trnK tRNA
Contig221+10616291	Geneious	gene	18274	18346	.	+	.	Name=trnM gene
Contig221+10616291	Geneious	gene	6301	6362	.	+	.	Name=trnA gene
Contig221+10616291	Geneious	gene	7736	7811	.	+	.	Name=trnE gene
Contig221+10616291	Geneious	gene	25630	25702	.	+	.	Name=trnK gene
##sequence-region	Contig223+1652	1	5444
##sequence-region	Contig224+22563	1	3200
##sequence-region	Contig225+28143	1	13592
Contig225+28143	Geneious	tRNA	5024	5098	.	-	.	Name=trnD tRNA
Contig225+28143	Geneious	gene	5024	5098	.	-	.	Name=trnD gene
##sequence-region	Contig226+12469	1	395
##sequence-region	Contig227+19275	1	13317
Contig227+19275	Geneious	CDS	3454	4194	.	+	0	Name=mttB CDS
Contig227+19275	Geneious	gene	3454	4194	.	+	.	Name=mttB gene
Contig227+19275	Geneious	exon	5105	5129	.	+	.	Name=rps1 exon 1
Contig227+19275	Geneious	exon	8788	8812	.	+	.	Name=rps1 exon 1
Contig227+19275	Geneious	tRNA	9449	9521	.	-	.	Name=trnF tRNA
Contig227+19275	Geneious	tRNA	12558	12627	.	+	.	Name=trnR tRNA
Contig227+19275	Geneious	tRNA	5214	5286	.	+	.	Name=trnE tRNA
Contig227+19275	Geneious	tRNA	4560	4633	.	+	.	Name=trnR tRNA
Contig227+19275	Geneious	tRNA	10679	10751	.	-	.	Name=trnH tRNA
Contig227+19275	Geneious	tRNA	7645	7709	.	+	.	Name=trnD tRNA
Contig227+19275	Geneious	gene	9449	9521	.	-	.	Name=trnF gene
Contig227+19275	Geneious	gene	12558	12627	.	+	.	Name=trnR gene
Contig227+19275	Geneious	gene	5214	5286	.	+	.	Name=trnE gene
Contig227+19275	Geneious	gene	4560	4633	.	+	.	Name=trnR gene
Contig227+19275	Geneious	gene	10679	10751	.	-	.	Name=trnH gene
Contig227+19275	Geneious	gene	7645	7709	.	+	.	Name=trnD gene
##sequence-region	Contig228+75110272	1	434
##sequence-region	Contig229+83250672	1	1838
##sequence-region	Contig23+2221	1	709
##sequence-region	Contig230+214192	1	1689
Contig230+214192	Geneious	exon	1394	1689	.	-	.	Name=nad2 exon 2
##sequence-region	Contig24+2452	1	16449
Contig24+2452	Geneious	CDS	1093	1323	.	+	0	Name=atp9 CDS
Contig24+2452	Geneious	CDS	127	343	.	+	0	Name=atp9 CDS
Contig24+2452	Geneious	exon	4429	4497	.	+	.	Name=nad7 exon 2
Contig24+2452	Geneious	tRNA	14242	14315	.	+	.	Name=trnP tRNA
Contig24+2452	Geneious	tRNA	7743	7805	.	-	.	Name=trnG tRNA
Contig24+2452	Geneious	gene	1129	1336	.	+	.	Name=atp9 gene
Contig24+2452	Geneious	gene	127	343	.	+	.	Name=atp9 gene
Contig24+2452	Geneious	gene	14242	14315	.	+	.	Name=trnP gene
Contig24+2452	Geneious	gene	7743	7805	.	-	.	Name=trnG gene
##sequence-region	Contig25+111498082	1	715
##sequence-region	Contig26+4379	1	166
##sequence-region	Contig27+116362252	1	245
##sequence-region	Contig28+2194	1	253
##sequence-region	Contig29+2379	1	473
##sequence-region	Contig30+1476	1	312
##sequence-region	Contig31+1253	1	256
##sequence-region	Contig32+2476	1	313
##sequence-region	Contig33+1216	1	447
##sequence-region	Contig34+1183	1	2723
Contig34+1183	Geneious	gene	2351	2422	.	-	.	Name=trnN gene
Contig34+1183	Geneious	tRNA	2351	2422	.	-	.	Name=trnN tRNA
Contig34+1183	Geneious	tRNA	1270	1343	.	+	.	Name=trnF tRNA
Contig34+1183	Geneious	gene	1270	1343	.	+	.	Name=trnF gene
##sequence-region	Contig35+2313	1	413
##sequence-region	Contig37+1256	1	491
##sequence-region	Contig38+1188	1	356
##sequence-region	Contig39+1316	1	1613
##sequence-region	Contig40+2648	1	7569
##sequence-region	Contig41+1356	1	327
##sequence-region	Contig42+17569	1	314
##sequence-region	Contig43+2356	1	794
##sequence-region	Contig45+20380222	1	1304
Contig45+20380222	Geneious	exon	1240	1261	.	+	.	Name=nad5 exon 4
##sequence-region	Contig46+2216	1	1749
##sequence-region	Contig47+2344	1	3848
##sequence-region	Contig48+2189	1	5692
##sequence-region	Contig49+21749	1	1221
##sequence-region	Contig50+11749	1	1343
##sequence-region	Contig51+2588	1	7789
Contig51+2588	Geneious	exon	7760	7784	.	-	.	Name=rps1 exon 1
Contig51+2588	Geneious	tRNA	2762	2834	.	+	.	Name=trnK tRNA
Contig51+2588	Geneious	tRNA	2946	3008	.	-	.	Name=trnM tRNA
Contig51+2588	Geneious	gene	2762	2834	.	+	.	Name=trnK gene
Contig51+2588	Geneious	gene	2946	3008	.	-	.	Name=trnM gene
##sequence-region	Contig52+3191	1	608
##sequence-region	Contig53+1610	1	300
##sequence-region	Contig54+1301	1	300
##sequence-region	Contig55+3610	1	286
##sequence-region	Contig56+2414	1	4308
##sequence-region	Contig57+1151	1	4967
##sequence-region	Contig58+2491	1	6335
Contig58+2491	Geneious	tRNA	2121	2193	.	-	.	Name=trnA
Contig58+2491	Geneious	tRNA	5235	5308	.	-	.	Name=trnR tRNA
Contig58+2491	Geneious	tRNA	3171	3243	.	-	.	Name=trnN tRNA
Contig58+2491	Geneious	gene	2121	2193	.	-	.	Name=trnA gene
Contig58+2491	Geneious	gene	5235	5308	.	-	.	Name=trnR gene
Contig58+2491	Geneious	gene	3171	3243	.	-	.	Name=trnN gene
##sequence-region	Contig59+1706	1	10263
Contig59+1706	Geneious	CDS	9003	9632	.	+	0	Name=nad6 CDS
Contig59+1706	Geneious	exon	2715	2739	.	+	.	Name=rps1 exon 1
Contig59+1706	Geneious	gene	9003	9608	.	+	.	Name=nad6 gene
##sequence-region	Contig60+2191	1	6809
Contig60+2191	Geneious	tRNA	5989	6059	.	-	.	Name=trnfM tRNA
Contig60+2191	Geneious	tRNA	6453	6537	.	+	.	Name=trnY tRNA
Contig60+2191	Geneious	gene	5989	6059	.	-	.	Name=trnfM gene
Contig60+2191	Geneious	gene	6453	6537	.	+	.	Name=trnY gene
##sequence-region	Contig61+23810	1	6177
Contig61+23810	Geneious	tRNA	1942	2015	.	-	.	Name=trnP tRNA
Contig61+23810	Geneious	gene	1942	2015	.	-	.	Name=trnP gene
##sequence-region	Contig62+1194	1	8587
Contig62+1194	Geneious	tRNA	4373	4445	.	-	.	Name=trnA
Contig62+1194	Geneious	tRNA	7487	7560	.	-	.	Name=trnR tRNA
Contig62+1194	Geneious	tRNA	2605	2677	.	+	.	Name=trnG tRNA
Contig62+1194	Geneious	tRNA	5423	5495	.	-	.	Name=trnN tRNA
Contig62+1194	Geneious	gene	4373	4445	.	-	.	Name=trnA gene
Contig62+1194	Geneious	gene	7487	7560	.	-	.	Name=trnR gene
Contig62+1194	Geneious	gene	2605	2677	.	+	.	Name=trnG gene
Contig62+1194	Geneious	gene	5423	5495	.	-	.	Name=trnN gene
##sequence-region	Contig63+1286	1	1120
##sequence-region	Contig64+14968	1	345
##sequence-region	Contig65+91193541	1	300
##sequence-region	Contig66+2164	1	984
##sequence-region	Contig67+21120	1	354
##sequence-region	Contig69+27789	1	3562
Contig69+27789	Geneious	exon	121	145	.	-	.	Name=rps1 exon 1
Contig69+27789	Geneious	tRNA	363	443	.	+	.	Name=trnL tRNA
Contig69+27789	Geneious	gene	363	443	.	+	.	Name=trnL gene
##sequence-region	Contig70+11230	1	3580
Contig70+11230	Geneious	gene	2178	2251	.	-	.	Name=trnfM gene
Contig70+11230	Geneious	tRNA	2178	2251	.	-	.	Name=trnfM tRNA
Contig70+11230	Geneious	tRNA	2129	2205	.	+	.	Name=trnR tRNA
Contig70+11230	Geneious	gene	2129	2205	.	+	.	Name=trnR gene
##sequence-region	Contig71+23562	1	400
##sequence-region	Contig72+2190	1	3833
##sequence-region	Contig73+2267	1	9286
Contig73+2267	Geneious	tRNA	998	1077	.	-	.	Name=trnM tRNA
Contig73+2267	Geneious	gene	998	1077	.	-	.	Name=trnM gene
##sequence-region	Contig74+3379	1	163
##sequence-region	Contig75+19868172	1	5685
Contig75+19868172	Geneious	CDS	1	672	.	+	0	Name=ccmC CDS
Contig75+19868172	Geneious	exon	4054	4075	.	-	.	Name=nad5 exon 4
Contig75+19868172	Geneious	tRNA	700	773	.	+	.	Name=trnM tRNA
Contig75+19868172	Geneious	gene	1	669	.	+	.	Name=ccmC gene
Contig75+19868172	Geneious	gene	700	773	.	+	.	Name=trnM gene
##sequence-region	Contig76+15094191	1	3712
Contig76+15094191	Geneious	tRNA	513	593	.	+	.	Name=trnL tRNA
Contig76+15094191	Geneious	exon	271	295	.	-	.	Name=rps1 exon 1
Contig76+15094191	Geneious	gene	513	593	.	+	.	Name=trnL gene
##sequence-region	Contig77+15698	1	4654
Contig77+15698	Geneious	tRNA	1380	1457	.	-	.	Name=trnE tRNA
Contig77+15698	Geneious	gene	1380	1457	.	-	.	Name=trnE gene
##sequence-region	Contig78+23589	1	1282
Contig78+23589	Geneious	tRNA	281	354	.	-	.	Name=trnR tRNA
Contig78+23589	Geneious	gene	281	354	.	-	.	Name=trnR gene
##sequence-region	Contig79+3939462	1	308
##sequence-region	Contig79+3939462_2	1	1160
Contig79+3939462_2	Geneious	tRNA	159	232	.	-	.	Name=trnR tRNA
Contig79+3939462_2	Geneious	gene	159	232	.	-	.	Name=trnR gene
##sequence-region	Contig80+21230	1	4479
##sequence-region	Contig81+2794	1	4309
##sequence-region	Contig82+2477	1	7372
Contig82+2477	Geneious	exon	6688	7344	.	+	.	Name=rpl2 exon 2
Contig82+2477	Geneious	gene	5453	7344	.	+	.	Name=rpl2 gene
##sequence-region	Contig83+13835	1	2882
##sequence-region	Contig84+13810	1	11373
Contig84+13810	Geneious	gene	5299	5368	.	+	.	Name=trnD gene
Contig84+13810	Geneious	gene	2404	2472	.	-	.	Name=trnD gene
Contig84+13810	Geneious	tRNA	5299	5368	.	+	.	Name=trnD tRNA
Contig84+13810	Geneious	tRNA	2404	2472	.	-	.	Name=trnD tRNA
Contig84+13810	Geneious	exon	6000	6020	.	-	.	Name=nad5 exon 4
Contig84+13810	Geneious	tRNA	5031	5103	.	+	.	Name=trnF tRNA
Contig84+13810	Geneious	tRNA	5441	5507	.	-	.	Name=trnfM tRNA
Contig84+13810	Geneious	tRNA	10030	10103	.	+	.	Name=trnD tRNA
Contig84+13810	Geneious	gene	5031	5103	.	+	.	Name=trnF gene
Contig84+13810	Geneious	gene	5441	5507	.	-	.	Name=trnfM gene
Contig84+13810	Geneious	gene	10030	10103	.	+	.	Name=trnD gene
##sequence-region	Contig86+113875	1	302
##sequence-region	Contig87+1276	1	8142
Contig87+1276	Geneious	gene	655	742	.	+	.	Name=trnS gene
Contig87+1276	Geneious	tRNA	655	742	.	+	.	Name=trnS tRNA
Contig87+1276	Geneious	exon	4676	4734	.	-	.	Name=nad1 exon 5
Contig87+1276	Geneious	tRNA	7854	7927	.	-	.	Name=trnD tRNA
Contig87+1276	Geneious	gene	7854	7927	.	-	.	Name=trnD gene
##sequence-region	Contig88+1302	1	301
##sequence-region	Contig89+111373	1	521
##sequence-region	Contig90+11282	1	2730
##sequence-region	Contig92+1313	1	9274
Contig92+1313	Geneious	exon	2112	2133	.	-	.	Name=nad5 exon 4
##sequence-region	Contig94+11120	1	5777
Contig94+11120	Geneious	exon	5532	5553	.	+	.	Name=nad5 exon 4
Contig94+11120	Geneious	exon	5650	5671	.	+	.	Name=nad5 exon 4
Contig94+11120	Geneious	tRNA	2629	2696	.	+	.	Name=trnN tRNA
Contig94+11120	Geneious	gene	2629	2696	.	+	.	Name=trnN gene
##sequence-region	Contig95+15777	1	303
Contig95+15777	Geneious	exon	55	76	.	+	.	Name=nad5 exon 4
Contig95+15777	Geneious	exon	173	194	.	+	.	Name=nad5 exon 4
##sequence-region	Contig96+2354	1	5433
Contig96+2354	Geneious	exon	5188	5209	.	+	.	Name=nad5 exon 4
Contig96+2354	Geneious	exon	5306	5327	.	+	.	Name=nad5 exon 4
Contig96+2354	Geneious	tRNA	2285	2352	.	+	.	Name=trnN tRNA
Contig96+2354	Geneious	gene	2285	2352	.	+	.	Name=trnN gene
##sequence-region	Contig97+1354	1	5583
Contig97+1354	Geneious	exon	5338	5359	.	+	.	Name=nad5 exon 4
Contig97+1354	Geneious	exon	5456	5477	.	+	.	Name=nad5 exon 4
Contig97+1354	Geneious	tRNA	2435	2502	.	+	.	Name=trnN tRNA
Contig97+1354	Geneious	gene	2435	2502	.	+	.	Name=trnN gene
##sequence-region	Contig99+23835	1	5314
