# Supplementary material for: Organellar phylogenomics of Ophioglossaceae fern genera
Source: Front Plant Sci. 2024 Jan 15;14:1294716. doi: 10.3389/fpls.2023.1294716 (PMC10823028; doi:10.3389/fpls.2023.1294716)
Supplement: Supplementary file 2 [file DataSheet_2.zip › Supplementary file S1/mitogenome/gff/Sceptridium_Kim_et_al.fasta]

>SRR7630501_NOVOmitogenome_summary_ccmB
GGGGGGCGRGCCCACCCCCCCCCCCCCCCTCAGGAATCAATCGCTCTGGGTAGCTCTGAATTCCAGAGGGAAAGTGCCGGGTATCAGAGGGAAAGTTAAGGGCTGCCGCCAAACCAAACATTCCCTCTGGAATGCCTAGGAATTCCCTACGTAATCGCTCTGAAAACCCTCTGTAATGCCGGCTTCTCTGAGATCGCTCGGGCGAGAAAAACGAACAAGCCCATGCAAACGGTATACCGGAAAACGCGTATACGCGTTTTACCTGGCTTCCCGCATACCCTACTAGTACCGCTACAAGGTTTGAGACTCAGTCCAGTAAGGTATCTGTACTTGGCCAAAGTATCCACTTCTGTAGAGACGAAGGTTCGAAAATCTTTCAGAATGAAAACAAAGTGGAAGGAAGGAAACTTAAACTTGTTGTGCCTTCCAGTGCTGTTTGCGTATGGCACGGGACGACGAGCTTTGATTTTTTCTGCCTAACACCGAACACCTGCGAACACAAAAGGATTTATGTAGAAAATGATACCAAACTTTGGGGAGTCTTTACTAATCAAACCTTGAAGGAATTCGAGGAACATTTTTGTGTGAGCAAATCGAGTTACCACCAATTACCTTCAGGAAGGTGGACTTTTGGATTGGCGAAGTGCCCTTCTTAACTTTCACACCTGAGCCGGAGAGCGTGCTTGCCGGCCAGGCAATCACACTCTACCCCAATACACCCGGCTGACGACTTGAGGCGCCGGAGGCTTACGGCCGCCTCGGCCTACGGGCCCCACTTTTTTCTTTTTAAGGTCGGAGAAGCGCTTTCAAAGCGTTTCAACCCGTTTCAAGGTGAGTCCCGGGTCTAGAAGGAAAAGGGAAAGACTTAATCGATTCAATCCATAAAAGTGGTACCCCCCCTAGGCACTTAAGTGGATGGTGGCCGTGGGGCCAGCTAAGGGAACCTAGATTGAATTAATCAAAGTAAGGTTTCAGCTATTGCATCGAAACCTAGGGGCATTTCTAGCCGTAATGGTCGAAGTATGGCGTCGTTGCATGACTCAAATAAGCATAGTTTAATACACAAGTGATAGCGCCTTGAAGGACCAAAAGGGGGCAGGGGAAAGTTATAAATGTCCTTCTGGCACGGGCAAAAGGTCCCGCCGAAGAGCGATCCGTTTATGTTTTACGGGGTCGACCACCCTCATTTTTAAGCGGAATGAATGCCACCAAAAAGTTGATCCATCGGTGTTTTACGGGGATTTTCGACCACCCTTCAATTCTTAAGCAGAATGCCGTTGATCCATCGGTGTTTTACGAGGATTTTCGACCATTTTTACCTCAAAACGAAAGGCCGCAACCCAGTTTTGAGCAGTTGCCGTTTCTGATATCGTTCTTTCCGAAGGGCTTTAGCGCGGAAGGGTCCCCTATCGGAAGGGAAAGGGCTCATCCGTTGACGAGCGGTAGGTAGGAAAGGGTCAGAATGGCTGATTCGACCTGAAAGAGCAGGAGATGGGGTTGATAGGGAATCTCAAGCCCCTACCCGGCTGTGCCTTCTAGGTCGATTCAGGGGGCATGTAAGGGCTATCGCATTATCAACCTTGTTTTCGGTTCGAAGAGAATTGAATCTTTCTCGAGTCGAGTTTGAATCCAAAGATAGACAGGACAGGTTATGCGGGAATGAACTTTTTCCTGCTCGGAGTGGTGACGAAAAGAATGACTCTTATCATGATCCCTCCCCAAGGTTTCTCTCGTCACTCCTATCCCTATTATGGGATGGCACTTCTGATTTATCACTCAAATCTGATATCATGCTCTCGCGTGGGCGAAACCGCCTTCGCGGCCGCCTTTGATTACACCTTTGACTTCCCGGGTGAGCAATAAGAAGCTAGAAAGATCGGGAATTAGGGAAGCGCATCACTTGGCTTTGTTTGATCAAGTTCTGAGCTGAGGGAAAAGGTTGGCCTTTCTGAAATATCCCGGCTTTGAAAGGTTGGCCTTTCTGACTGATAGGTTGGCCTGGGCGCCGAAGGCGGCCCCCGCGGGTTTGATCCTGTCAAATGGCTTTGGCCATTGCTCAAGAATTGAGTAGATGATACATCGATGAAAACGATCAATCTACAAATCCACTACTTTGCACTTTCAATCGGGCTGACACGGCTGAAGAGCCTTTCCGCCTAGGAAATAATACGCTTCTGTCAGATCTTGAGGGTATGGTACACTCAAAACCTGCAAACACACATTAGCGCAGGCGCGTACCGGTCTGACAATGGTATCGACGGGATGACGAGGGTCTAAGGTTGTAGTGCTGCACTCCAACGGAGGCCCTTCGGTTGGGCTGGCAGGAGAGAACTGACCTTGTACCTAGCAATAGGGAACGGTTTGAACGCGAGAGAACTTCCTATAGAGGCCATGGGACACAGCAATACACCGTAAGGCAGGAGAGATGGAAGGAGATAGTACGGTGCGAATCTCCCTACTAAAGCTCAGTGATATGTACCCTATATACAGAATGTCGACAGAAAGACTGTTTGCCAACGGAATCAATCCTACGCCAAGTACCTTTTATCCCGATGCCGTGTTTAGGTTGATGTCCTAAGTACATGTGTCTCACCGCACTAAAGCCCCCAAACAAGGGGAATGAGGCATGGGAGCCCCAGAGCTGTGGGACAACGGAGGTACCGAGGACGCGCTCTACGGGGTTGGTTTGGTCAGGGTTTTGCGCGCGAGGACTAGGTAACAACACCGCCCCGGCTTCGTTGATGGGGTATGGTACTGCTGGCCCCACTCAGCGTAGGATACGTGCAGCGTTCCTTTCAAGACCCATGGAAGGGAGTAAGCAATCACGCGGGAGAACACTCACCTGTCACCGCAGTTGTTTGGTTGCCGCACCACATGAGGGGCCCTCGTGGGGGTGCGGCGGGGGGCCACAGACGAGTCCTTTGCCACCACTTATCAGGTGGGCAACTGCTGCGGAGTTTGCTAACACGGATACTTCCCGCCCGGCCACGGCCATTATGCAGATATCTGGGGAAGTAGGGGTTTTATTTAGCATAAACACTTAGCTTCCGGGGCACACATTTCAACCAGAGACCATCAATTTACTTTCCTTCTACTACTGATTTCTGATGGTAGATTAAGGCCTTTTTCGAGCTTTAAATAACATTGATTCCAAACAAGACATGCCTTTAGGAAGCAGCAACTGCTTGACAAGGGCATGGAGGCAAACTAACCTTAAAACTTGCTATACTAGATGATATAGCTAAGGGCTACCCTCAGTGACTACTTTTTCTTCGATATTGCAGAACAAGCCTTAACACTGGAAACTTACCTTCCTTCATGGGAATGGTAGGGAGGGGCAAATCAGGAGGGTTTATTACCATACTGGCAGGGAAGGACTCAAGAGAACGGAATAGAGGCTAAATGGGTTGTTTTCAGAGGATGGGTTCACAGAACAGGAGGGAGCGCAGCGGAACGGATGGAGGGGTAATTTCTTACTAGACCGTTAAGCCTTTTTGCCTTTTATCGGGGCGCGAGGGAGGCACTTTTTGCCTGGCCAAGCGAGGGAGGCCGGCCTTTTTCGGTTTTGACCCGCATGCCTGCTGGGCCGCCCTTTGCGCCTTCAAGCGATAAAAAACCCCTTCAAAGTGCCTATCGGCACACTTAAAGCCTCCGGCGGTGCTCCTTTCTCAAAGAAAGGTTTAGGGGCGGGCCTCCGGCCCTGGAATTGTCGCTGGGTTGGTCTGGTAGATATTTTACCCTGTCTAAATTTTGTTGGTTTGTGTGGTCTTCTTTCATTCGGTGTGTGTTTCGTTGTCCACACGCCCTCAGATTTTGTCCACACGCCTTCAAACAAGCATTAACGCTAGCCTTATGGCTAGCGAAACCTTTCCCAAACCTTTCCCCTTTCTCTTGAAGGGGAGAAAGGTTGGTTTTGCGAGGCGCTTCGCCTTCGGCCCCTCTAATCGTCGATGGGTGTTTCTGATATTCCGGCGACTCGATCGTTTCACGCCACCGAGTAAATACTGTCTGCTTAGCTCGTTCTGCTTTCAATCGGCTCCGAGAGAAGCTCTCAGCACTGGCTTACTCGCAAGCGAGTAGCCGGCTACGCCGGCAAGAAAACGCCCCATAAGGCCGGGCAAGGCTAAAGCCCCTTCCAGAGATATAACCTAAGCGGGCCTACGCGTTTTCCTAGGGTTTTCAAAGCGCTACGCGCTCCCTCTAGCCTTAGTAGCGTTTTCKGCGGGCCGCGTAGCGCTTTGAAATCGGCGGGAAGCGGCTTAGCCCAAAGGGCGAAGTGCGGAAGGGGCGCAAGCCTAAGAGGGGTGTCCCGGCCATTCAATGACTCTTTGAGTGAGTGACTCCCCGGGCAAAGCCGCTAAGGCGCAAGCGCCCTTCGGCGACCGTGGATGCTCAAAAACCCGGGAAAGGGAAACCATTCAATGACTCGTTTTTGAGTGACTTCTTTGGGAAGGGGCGGAAATCCATGGATGCTCAAAAACCCGGGAAAGGGAAACCATTCAATGACTCGTTTTCAGGTGCGGCGGGGAATCGATGGATGCTCAAAATCCCAGTCAGTAAATAAGATTCCTCTAAATCAGGCTCCTCACAGGTTATGCGGGAAATAATCGGTGGATGCTCAAAATCCCTTTCTCCTCTGGAGGGTAAACATACATAAGATTCCTCTAAATCAGGCTCCTCCCAGTTGTGCAAGCGGAGAATCGGTGGATGCTCAAAATCCTAGGAACTAAGATTCCTCTAAATCAGGCGGACGGGAAATCGATGGCTTCCCGCCCACCCCGTGTTGATGAGCAGGGCTGGACCAGTTTTCTCTCCCTCAGCCAGCCGCGAGAGAAATATCTCCTAGAGACTAGCATATTACCATGCCGATCCCTAGGATCCAGAAAACGCGTTGGGAAAGGGTTGAGCCTGAACTTTTTGGGTTCTCTTCTTGGCGAGAGTAGTGGTAATTTTCACCTCCGGGCATGACATGAGGCGTTGGCCGAAGGCGGAAGCCGGGGGAAAACGCTACGGGGGAAGCGCGGGAAACGTCCGAAGGCTGCTCCCCTAAGGGGGACCGTAGCGTTTTCCCTTTTTGGAGAGAAGGGAACCGTTAGGGGAGCCGGCCCTTCGCGGCTTCCCGCCTCAAAAAATCTGCTTCAGCAGCTGCTGGGGACTCGTCTACCTCCTCTTCTGCTTCAGCTGCTGCAGCAACGGACTCGGCCCCCTTTTGAATAGAGGCCTAAAAAACAACGGACTCGTCCACCTCGTCCTCAAATGGGGACTCGTCTACCTCCTTTTCTGCTTCAGCTGCTGCAGCAACGCCCTATTATTTAGTCTAAAAGGAGAAAATTTCTTCCCTTTTTTGCCGGCTGCGGCTTCCCCCTTTTCTGGGTCGTCCTCGTCCTCAAATTTCTCCTTTTTCGGGCTTTTCCGAGAGCGTCCAGCATCTGCTGTGGAACGGCTGCAGAAGCTACGCGCTTTCCTCCCCCCGGCATAACCGGACGGAAAACCCCTCTCACTTAAAGGGGAAGCGTTAGCTTCCCGCCCACAAAGATTCCCGGCATAACCTTTATGGGCCGGCGCCCGGTAAAGCGGAGCGGATTGCGAAGGCGCCACTCGACCGATAGGGAGAGGGGCAGACGGGGGAAGCGCTACGCGGAAGAGTTTTTGCCGGCGTGCCCAGAAAATTTAGTCAATTGGGAGCGGACCGCGCCGGTTTACCCTCTCCTGAAGTCGAGTGTCTAAAGACGGCTGGCTTCACGCAATTATCACACCTGAAAAAATCTGGTGCCCCCGGGCCCACCATCCCGGCTCAAAAGCCTCTCCCCGAAGCCACCACCATAGCCATGCCATCTATCTACGTGATTTCCCTTGTTCGCCTCGATCGAACGATTGATTAAGTGTTCATCCGAAGATACAGCGATGGACGACTCGGCTGATATACCAGCGATGGTAAATCCGCCCTGGCTTAGCCGGTGAAACAGCGCGGTTGACCACATATGTCTCTAAACAAACCGCCCATGAATACGATGAATGTATACTTTTTAAAAAATCGTTTCTCCGCACTCTAGATACTGTGCTTGGTTTATGTGAACGGGCTAGGTAGGGCCTTTCCGGGCCAAACCATATAGAGGTAGTCAAGTGTTGACGCAATGTGTTTTTTCTCAAACTCTGTTAGTAGCGAGTTGACGCACTGCGTTTACGATCGTTTTCTCTTCCGGGCCCTTTCAATGAAAGGCACATCAACCTCCACAAGAAAGGAAAGCTTGTTATTACGTAACACTATCACCGCATACACTTCATATTATGACTTGAAATTGACAGCTTCACAAGGAAGGCTTGTTTTATGTAATACTAGTACCGCATACACTTCATACTACGACTCGAAATTGACCTGGGTTGGGCCGGCCCACCTAAGATCTGGGCGGGCAAATCGTCAAGCCAATTCATACTCTATCTACGTGATTTTAAAGTGCCCGCCCTTGCGGGTTGCCTAGCCAATTTAGGGCTAGCCAGAAGGCCGCGCGTTAGCGCGGGGGCGCCCGCATAAATGCAGGGCGGTCCGACTTGTCGGTTTCCGCCGGGTAAGCGCGTAGCGCTTCCCCAAGGAAGGGTATATAGGGAAGGGGAAGCCGAAGGCTTCACCTACCGCCATAAATTCCATCGATCCATCCATCCTTCAATCGATCAATCGATCCCAGCTTGCTCATCAATTGATCCCAGCTTGCTCATCCAATCAATCCATCCCCTCATGCTTGCTCGCCAGCATCAATCGATCCTTGTTCCATCCTTTCCCATCAATCCAAGATGGTTCCTTGCGAGCTCCTCCATCAAGGCTGGGTTGCGGGCTCATCAATCGATCCCGGCTCATCCATCCATCAATCGTTCCTTGCCAGCTCTTGCATGCATGGTTACCAGCTCATCCATCCTTCGATCCTTGGTGGCTCATCCATCCTGTCCTGGTGTCTGGGCTATCTCTTCCATCAATCCATGAATCAATCGTTGCTTGCCTGCTCTTCCAAGCTTGCTTCCCAGCTTGCTCTTCCTTGCATCAAAGCTTGCTTACTAGGCGAAAATAAATCCCTGCTTGCGAAGATAGCTTGAAAATCCGGGATTGGAGGGCTAGGTTCGCTAGCGAAGCGGAGAGGAATCGAATCAAGGAGAGGGAGAGGGAGATACCCGCTTGCCAGCTCTGGAATCAATGCAATCAAAGCCAGCATGAATCCCTCAATCGATGGATGAATCAATCCCTGTGGCTAGGCTAGCTGATCAAAGCATGCTTGCTGATCCAATCTAGGCAGGAATAGAATTCCTAAGAAACGGCAGGTTTGCTCTTGTTTCTTCCTAAGGGAGAGCAGGCCTGCTCTTCGATCGATCAAAGAATCAGAGCCAGCTCTTGCTCGGTGGGTGGCATGCTGTGGCTGGTTCCTTGGTTGCCAGCAGTTGAATGTAAGAAGGAAAGTTTGCTTTAAAGGCTATCTCATCAATCAAAGCATTCAGTCTAGGCAAGAAGATCGAAGCTAGCCGGCTTACCAGGCAAGAGGATCATTCATTCGATGGATCCTTGCATTCAAGTAAAGGTAGATGGCTTTGCTTTGAAGGGCTAGGTGGCCTAGCGATAGCGGAGATCAATGCATTCAAGGGAGATCCCCTTTCAACCGAGGCTTGGCAGCAAATCCTTGCTTGCCAGCTCTTGTAAGCTTGGCATCTCACCAAATCTGCTGCTTGGTAGCTCTTGTCCGAAAGGATGGTAGCTGGGCTAGCTCTGGAATCAAAGCAATCAGTCTAGGCAATAAAATCAATCATTCGAAGGCTCCTTGGTGGCTTGTTGGTGGCTCGCTCTTGTTGGTTGGCAGTTGAAAGCATGCCTGCTCTTCAATGTTCAATCCCTGTTCGTTCGCAGCTTGCTCTCGAATCAAAGCTGTCTGATGCTGTCTAGGCAAGAGAATCATTCCCCGATTCCTGCCTAGCAAATCCTGGCTTGGGATCTATCTCCCCAAATCGGCGCATAAATGCCCTTGTCCGAAAGGATCGCTTGCTGGGCCAGCTCCTCAATCAAAGCAATCAGTCTAGGCAAGAAGATCATTGCATGCATGGGGGCTGGCTTACTCGGAATAATAGAAAAGGGGGCTGGCTCGCTAGGCAGGATCATAAATCGATCTATCGTGGCGGGGTGTCTAGCTAAACGCGCTACGCGCTTCTTAAACTTTCTCCCCTTCTTCTTAGGGGTGGTGGTAACTCCTGGGGAGTGGTCGAGGGCTATCCGTGCAGAGCCCCATATAGAGTGCAGTGTCGTGCCTCTTGACTTGCCACACCTAGGTAGGGGCTGGTAAGCCTTTAGGCTTACCGCCTCCGGCCCTCGCCACCACTCGGAAGTAGGGGTCCTTCCAAGTATTTAAAAATGGGAAGCGCGTAGCGCTGGGCGCAACCAAACTCGAATTTTAATAATACTCGTAGATAGAATAGAAGCTGACGAAAAAAACGGGGTAAGCTGAAGCGCTGCCTACGGCGGGGCGCGTAGCGCCCGCAGAAGACGCTACACGTTTTCACCTTGGAAAAAAACTCCCATTAAAATCGAGGACATGAAGGAATACGAATAACATGGGAGAAGACAAAGTTTGGATTCCTCTCGAGATGTTTGAGCATTTTTCAGCGCTTTTCCCGGAGATCTTTCTTATTAACGCACCCATCATTTTGCTCATTTGTGTAGGGTTCTTAGTGGGTGCTGCTGTTCCTTCCTCTACGGATAACTCCTCTGCCCACGGAGGTAGGTGGGGTGGTTAAGGCGGGGGCCGTGAAGGCGGCGGGGGGCGACGACGTCTTTCCCCGGACAGCCGTTCTCGTGCTCGCATAGAACGCGCCGTTTCTGGAGTAAACTCAAGCTAAAACAGGGGCACCGCCACAACAACCTGCTGCTCCGGGGCAGCCGGCAGCAGGGCCGAGGCCTGGAGGAGCCAATCCCCCCTTCCGGCAGCCCCCGCTGCCCGACCTGAACGGTCCGCCTAGGCCGACTCCGGGAGTGTGAAATAGGTCGTCAAAAAGCCCAGATCGTAGCTAAGGCCCTTCAGCAATCACTTAGTGGAAAATGCGGGGAGTGATTCACCGAAGCGACGAGGCGCTGAAAGTTTGAAAGGAGGGGTGAGGGGCAGGCACAGACATAACCTAAAGTATACATGGATAGATATATAGATCTATATCTATCTATGCATAGATAGATCCATATATGCATGTATAGATAAATAGAGGTCTTAAAGCGAAGCAAAATGTGGATTCCATCTGATTTACAAACAGCCAGAAAAACACAGCCTACTTATGTTCACTCCAAGTATACTCCGTTTTCATTACGAAAATGTATTGCGTCAGGATTTGTTGCTAAAACCTAATCATACCCACACTTTGGAAGTTCCTGGATTATATGAAATAAGAATAGTTTTAAAGGTACGCTCCAGTTTTCACTTAAAAAAGGTAAAATTAGCTATAGAGAATTCTCGTGGTTAGAAACGCATGAGGAAATGAAGCGGAAGTTCGACGGGAAAGTCGTTTCGGTTCAAACAATTTGTCTTGAATCAAGAGTCAAAGAGAAAAGCATATGTCACTTATTTAGCACGAAGCACTCTACGGGGGCATGTTGGATATAAATTATTGGAAAAACCTGCTCTGATAATTCCTCCTCATTATCCAGTCATAAGGCAAAGAAACTCCATCCAATTTCATTTCTCAATGGCCACGACTTTTCTGTTGAGGGAATTTCCGCCAATAAAAGATAATTTCGAGATTTTTGCGCATCTTTGAGGGTTCGATGTGACTATTGTCACTTCAGCCATCACACAAGAGGAGACTTTTCTTTTGCGGAGTGGCTTCGAGAGGAAGAAACAGGAATAGTCATATGGCAAATAATAATCTACGATATCACCAACGTGGAATGCTTGCGGCTAAGTATGAATCAAAACAAAATTAAAGCCTTTCCTTTGTACACAAGATAGAATGGAAGGTAGCCGCTTATAGGCGGCTTCAACATTTACTAGACTTTTGAACATCCTGCTCGGTAGGACGGACTTGTTTCCGAATTGATCGGCAGACAGCTTTTACAGGCTCTTAAAAGCCTATAAAAGCTGTCTGCTACATGCTACCTGCAGGGATGGGGCAAAATACTATACCTACGTAGTGGGGGGTCTAAGGAATCCGACTTAGGAGGCGAAGCTACTGAATAAGAAACAGCGGCAGAAAAGGGAGGTCAGTCATATCTAGCACCTCAACCACACGAGGGAGCCGCTGGACCTAGCTCGTTTCCCCAACCATACAAGGCAGCAGCACCTTCGGAGCCAAGAAGATTTTCCGTCTACATCGTCGCCAAGCCGATGACAAGAACAGGTTTGGCGAATATAGAGGGTATATATCATCCCTGAGACCTCCCGAGTACTGGCGTTCGTTCAATACCCTCAAGGATTCGCCCCGCCTGATCCATCCGAGTATTAGGTAGATTGGCCAAGGCCAAGATCCATTTACGACGGAATCGATTCCTCCTTAGACGAGTCATCTGACTCGAAATAGTAGGAGTCCGGACTCGACCTTATAAGTAGAAAAAAGGCGGGTTCTTAGTTCTGACTAGTGGGAAATGAAAGAAGAAGCTTTGAACCTCTTTCCGAAACTTTTGTATCAACAGATTCTCCTCGATTTATCCACACTAATGACGACTTTTTCTCCATCTTTGCCGTCCATCGTAGTCACGCCCTTAATGATAGGCTTTTCTAGAGACTTCTTATGTCATTTCCATTTGGGTCCAATTTGGACTCGTTCATTGTTTCTATTTCTCCCTGAATGTTTCTTTTAAAATGATTTTGAAGATGGTACACTCGACTTGTATTGTTTAAGCGGTTATTGCTTGTAAAAAATACCACCTCCATAATTGGTAGGTCACTGGGTTATTAAAATAATGGGGGTTTTACGTAGTTTTCCAGTGTTACAACCTTCGCACTAATTTGATCAATCCAAAATGAATTGGTTCGCCTTTCTTATAGGAAGCCTGGTCTTTACTCCTATGCGCGGTATTCATCCTCGTTCAGCTCCTGGAATCACCTCCAATGGTTGGAACAGCTTGCAACATCTTACCACCTTCCCCACTTTATTGCCATTAATTGTTTTTCGTACTTCTATTGAAACGGAATGGTCTCACGTTATCTTCTTAATGGGTTATTTACTCTTGTTCTCCCTTATCTATATCCTTTCGGTCTCAATTACTTTGCGAAAGTTAATAGCCAAGTGATTTCGTACCGAAATGCGCCTGGATTTTCAGGAAAGAAAGGGATGATCTTCAGAAACCTGCGGAAGCCAAAAAGAGTTTCGCACATTATATAGGGTGGTGAGTGATAATCTGAAATAAAAAGACTCGGGGGTGGGTGGACTTCGGCCGCCTGCCCTCCGCCAAGCAGGATGTAAGGAAATGGAAACTTGATTGGCTAAAAAGACGAGGGTTGACGGTTCGAATCCGTATCCCGTAAACGTGGCCTAAAGCGAAGCGAGTCTCGTTTGGCGATTTATTTCTCTGTTTATTTATTCAATTCCAGTGGTTTGTGATTAAACGAAGAAAATAATCCGGTTCGAACATTTCGTTCGGCGCGACGAACGAAACCGATTCATAAGAAGAAAGGGGCAACAAGGAGGAGCCTGAGGAGCCTGCGGTGGCCGGTTCCTGGCCGGTACCCACCCCCATCTCAGAAGGGAAGGAAGCTCGACCGGCGGGGCGGGCTGTGCTCACAGAAGATCTGGGCTTACTGGTAAGGAACCCCACTGGCAAACGAAGCTCCGTAGGTTTTAGGGGCGGCTGGTAAGCCGAGGCGGGCGGGCCCCACAAGAACCCTACCTCCCATCCCGGTACAAAACCCCACACCCTGGGCGGCTTATAAACTTACTATCCAACCCTAGCGTAAAGACCAATCTAGATATCCTGACCAATACTCTTAACCCCAGCKTTCCGGGATCGCTTACGCTCGACCCTTGACCTTTTGAACCGATGAAAGAAGGATTGCTAACGCTTGCACTGACCCGGTGTTCCGCACCATAATGAGAAATTAGGAATTATTGAAGGAATAATATGGATAACCCTGGAACTTCAGCAGCAGGGCGCCGAAGGCCTTCGCGGTTTCCCTAAAGCTGCGCTCGGCCCCCTTCGCGGCTTCCCGCCTTATCGACTTGGTCGACCGAGTCCTTGTTGGTTGGATCCTGATAACATTCACGGAATGGTCATTTTAGACCTAAACATGCGTTGACGGAATCCGATGGGGGTCAAGAGAAGGTGAGACGAGCAAGGTGTAGCTTGGAAGGCACGGTAGCGCATCTGCCCCTCGCTTGGCTACGATGGCGTTAGTTATGGCTGATCCATTGCTTTGTACGAGTTGGATGTGCTGGATCTATCTACCGATCCTGATTAATCGGGATTCTATGTATTGTAGAAGATGGCGCTTTCTGAGTGCCCGCCCTGACTTTCCATATAGCCTTCTGAAACGCTAACGGCATGGCGTGCCATGGAACGAGCAAAGGGTCAGTGGGAACAACCAATACGAGGTGGTATTTGATGAACGTTAGCGAGCGAAACCAAAAGAATAATCCAGACGGCCCGGGAAACGGAAGCATACGTTACCAAGGCCTGAAGCAATAGCCTTCAACTCACTCCTCGATGTCGGTCGACCTGAAGCAGTCTGCGGATTTGAAGTTATGGAGATACGAGAACGAAAGCTGAAACGACAGCCTAGCATGCTGCTTGGCAAGTATTTGGATATGGCGTAAGCGCTTATTGGCCGGGTCAAGGTCATTAGTCGGAAAAGCCAACAGGCGGTAACGAATTAGAAGTCTCACCTTTATCACGCGAAGGGTATTTTCATTCTTCTTCTGCTCCTTCGGCGAACTACCTTCATTAGAGGAGTGGATAAAATATAGGTGTCCCCTCGATAAAGGCGGAGCATAGTCCGGTACCATCATGTGGAACCTGTTTAAAGGGCGGCTGGAGGTCCGGGGGCCCCGTGATCAGTTGGTGTAACAGATCCCTCCAGGGTTGTTGGCTAAAACAAGGTCTAAGCCCACGCATCCCCGCTAAAGCAGCAAACCCCTCGACAGCCGTCCCACCAACCTAGCTGAGGTCCCGACGCTAACGTGTGAAGAAAATGTGCGGATTTTGATTCCTCTAAAGCTGACATCTGCGAGAAGAACGCAGAAGGAAGGATAAGCATAAAACAGTGACCTTCTATTTACGAAATTTCCCGGAGCTAAACCTTTCTCCCCTTCAAGAGAAAGGGGAAAGGTTTAGGCGACCTACGGGAGCCGAAGGGCTGAAGGCGGAGGCCTAAAGGCTGAAGCCGCCTTCGTCGCCCCCTGCGGGGCCTGCACCTAACATTGATCAATCGGCCGGCGCGCGCCACTTTTTTGGGCCTTTCGAAGAGGCGGGCCCGCCGGCCCCCGCAGAAGGTCCCGTCCCCGGCATTGAAGTGGCGGGGCCGCCTTCCTTCCCGTTTTTACTTCAATTTTACACCACTCCAAAAGTGATTATAAGAATTTATACTCGAGGTAAATATATCAAGCCAATGAGGCGATTAGGATTCATTAGCTCCACCCCTGTAAGGGCGTCCACGCCGAACCTATATACGTGGTGGTCTACCACGGCCTTCATAGAGATGACTGGTATTGAGGTGAGCTTCCCGCTTAGATGCATCCAGCGGTTATCTCGTCCGTTGTTTAGCTACCCGGCACTGCCCTTGGCAGGACAACCGGTACACCAGAGCAACGTTCACCCTGGTCCTCTCGTACGCCGGGGCAAGTCCTCTCAATCATCTAGTCTCCCACGGCAGATAGGAGCCGAACTGTCTCACAACGTTCTGAACCCAACTCACGTACCACTTTCATCGGCGAACAGCCGAACCCTTGGGACGCCCCAGGATGTGATGAGTCGACATCGAGGTGCCAAACCTTGCCGTCGCTATGGACGCTTGGGCAGGATCAGCCTGTTATCCCTGGCGTACCTTTGATCCGTTGAGCGATGGCCGGGGCGCGTTAGCGCGCATAAATGCCCTTCCACATGGAACCACCGGATCACTATGGCCGACTTTCGTCTCTGCTCGACATGTACGTCTTGCAGTCAGGCAGGCTTATGCCATTGCACGCTACAGTTGATTTCCGACTAACTCGAGCCTACCATCGCTAAAAAACTCCGTTACGCTTTAGGAGGCGACCGCCCCAGTCAAACTACCCACCGTGCAGGGTCCGGATCCCGGATTACGGGATGCCGTTAGACGTCAAAGGCAACAAGGGCGGTATTTCAAGGGCCGTAGGCTAAGGCGCTTCCGCCCTTCTAGGGCGACTTTAGGAGCGCGTTAGCGCTTCCCGCCTTCTAGGCCTCCATCCGAACTGGCGTCCGGACTTCAAAGGCTCCCGCCTATCCTACACATGTTACCCCTAACGCCACTGCAAGGCTGTAGTAAAGGTGCACGGGGTCTTTCCGCCCTTTAGAGAAGGGCGTTTATGCCGCATCTTCACGGGGAATTCAATTTCACTGAGTCGATGTTGGAGACAGTGGGTAAGTCGTTACGCCATTCGTGCAGGTCGGAACTTACCCGACAGGTAATTTCGCTACCTTAGGACCTAAATGGTTACGGCCTAGTTTACTGGGGCTTCAATTCAGTGCTTGCACACCTCCTCCTAACCTTCCAGCACCTTAAGGCGTCAGACCCTTGTAGTCGACTTTCGTCTTTGCAGAGTCCTGTGTTTTTGGTAAACAGTCGCTACCCCTTATAAAGTGCCACCGGCAAATGGTTGCCCACTCACCGGCACTCCTTCTCCCGAAGTTACAGAGTCAATTTGCCGAGTTCCTTCAACATCGTTCTCTCAAGCGCCTGCGTATACTCGGAGTGTCCACCGGTGTCGGTTTCGGGTACGGTCACAACAAGGGATGTGTTCTTTCCTGGAAGTCATTAGCTGCCTGTTTAATCCAATAAGAACAGACTTAGGGCTGCCTTCGTCACACATCCGTGGCCGGGGCCCCGTGGGAACCCATCGACTACGCCTTTCGGCCTCGCCTTAGGGGCCGGCTTACCCTGCGCGGATTAACCTAGCACAGGAACCCTTGGACTTTCTAGGCAGTGTCTCTCACACTGCTTTACGTTGCTTGTGTCAGCATTCGCACTTCTGATACCTCCAGAGCCCCTCACAGGTACTCCTTCACAGGCTTACAGAACGCTCCGCTACCGCATTATCTTGCGATAACACCCGCAGCTTCGGTTCATGGCTTTAGCCCCGTTACATCTTCGGTTTTAAGGGGTGGCTTAACTAGACCAGTGAGCTGTTACGCTTTCTTCAAGGGATGGCTGCTTCTAAGCCAACCTCCTGGCTGTCTTGGCCTCCCCACTTCCTTTTCCACTTAGCCATAAATTGGGGACCTTAGCTGGCGGTCAGGGCTGTTTCCCGGGAACTCGTCCATGGACCTTATCACCCCCCTATCTCCAAAAGGGGGCTGTCTGCCGTGTTAAACTCACGGGTATTCGGAGTTTGATTAGGGTTGGTAAGGCTCGCGCCCCCCTAGCCTATTCAGTGCTCTACCCCAGGTCATCACACGACGCTCTACCTCAATAGATTTCGCGGAGAACCAGCTATGAGTTTGATTATTAGCCTTTCACCCCGGCGACACAGGTCATCCCCGCCTTTTGCAACAGGCGTGAGTTCGGTCCTCCAAACACCGGTTAAGGTTTCAACCTGCCCATACCTAGATCACTCGGTTTCGGGTCTTATCCGCGTAACTTATCGCCCTATTTCAGACTCGGTTTCCCCTTTTTAAGAGAGAAGGGGTGAGCGATAGCGAGCCTTTAGGCCTCCGCCTTCGGCCTACACCTATCGGCTTAAGCTTGCTCCACAGATAAACAACTCGCTGACCCATTATACAAAAGGTACGCCGTCACCTCTTAATTAAAAAAGGTGCTCCGACTGTTTGTAGGCATCCGGTTTCAGGAACTGTTTTACTCCCCTTATCGGGGGACTTTTCACCTTTCCCTCACGGTACTTGTACGCTATCGGTCACGAAGGAGTACT
>Contig01+36970162
AGCGCGTTTAAAGGGCCGGAGGCGAAGCCTCGCTCCTCGGCTTTCGGCCCAAATCTGTGTGGATATCTGCTTTGAATGGGGTGCGTCCTCAGACTGGGCCTCAGAAAGGGCTGTCCGGCGGGCTCGGTCTCGCCCTTTCTATTAAAAAAAGGGGGAATCGGCGACGGCCTCGAAATGGGCCTAGGTCCTCGAAATGGCTGCGGAATCGTCTGCAGACCCGTCGCCACGCGCAAAATCGCCAGAAAGATCAGGATAAAAATCAGAATCATCCTCAGGTTCTCGAAAAGCCTACGAAGTGCCGCAAGAAAACCGCGAGCTGGGCCGAAGGGTCGAAGACTTCGCGGTTTCCCGCCTCCCCCGTAGTGCGATGTCTGTTGCGTATGTTTGATTATGCGTTGATCGTCTTCTGCTAAACCTTACTCAAAGAAAGGTTTAGGTGCCCGTCGTTTGGCGCGAACTCGTCCACGGCAGACTGGGGCGGCTCGAAACATGCATAGACAAGGCAAGAAAAACGCGAGCCATGCCTGAATAGGTACCCTCCATCTAGGCCTGTCTCGGGCACGTCCTCCGGCGCAGTCTCAGACGCGTCCTCGGGTCCTCAGGCGCAGTCTCAGACTCGTCCTCAGGCACAGGCTCGGGCACAGGCTCAACGGCCTCAGCCTCAAAATGATCGAAATCATCGAAATGGCCCGCATCACGCGTAAAATAGCTTTTTCTTCCGGTTCTAGTAAAACGACAGTCTCCCCGGTGGGGCGAATGTCTAAATGGAATTCTAGCGCGTTTAAACGGCCTACGGCGAAGCCTCGCTCCAAGGCGGCGGGCGGCCTTCGGCCCCAAATCCGTGTATATCTGCGGCTTATAATGTTCCTGAGAATGGGCTGCGGACCTCGGAATGTTCCTGAAAGAAAATCGTCTGCGGAATCGGGCTTGGGCTCTTTATCGGCTCCCCGCCACGGGTCGCCCCTTTCTCTCAAAAAAGGTATGCCGTAGGCGTTAAGCCTAAAGGCTCCCGTAGGTCGCCAAAACCTTTCTGGTTTTGCGCAGTCTCGGACTCGGGCTCTTTAGCGGGCTGATCCTAAAAATCATCGGCAAAATTGGCAAAATAATCAGAAAGGCTTTACAGTTCAGAAGAACTGTAATCGAAAAAATCCTTAAAATGCTCGAAATTGTCAGAATTGTCATTTTATTTGTCATTTCTGACAAAAAGTCCGTTCCGAGCACGTCTAAGCTCCGCGCGAAAACGCACGTGCCCTTAGGTCAACAGACCTTCGACGTCTTTGTTACACACTTCTGGCAGGGCGGCCAGCGTTGTCTAGCTTGTAGTTGCAGTAGATCGAGAGTTTGGTGTCTTTCCAAGCCTTTACCGGATGATAAAACGATTTATGGGGGCCGCTACGCTGAACTCCTTACAGCGGTCTCTCTTCTACCGCGCTGCGATTTCCCTTCTATTCTGGCTCGATTGGCATATTACTAGCATATGGGATTCCGTAGTTGCCGCTTTAAGGACATGCTGTACCCTCTGTGGCTCCTTCTTCAAGCCACCCGCCTTCACGCGCTGCTTGAATGTCATCATGAGCTCGGTCCTTTTTCGCTTTGGGATCATTGCGCATTAGCCGCTTTTGACTACCTGGTCAACTTCTCTTTCAGCCCAATACCCTTGATTGAACAAAGGCGCTTACGCTCTTGATTCTCTTCTGACCTTTGTACCGCTTCACGCAGGCATTGCTCACTTCTTTCAGCAGCTTCTGGTCTAGCTCAGCCCATTCCGTACGCGCTAACTCCCAAGCACTCCCAAAGGAATAAGGCCGGCTGGACCATTCCGGCTCTATGGGGGAGTCCCGGGCTCCCACAACCATAGATTTCAGGAATTTGTCGGCTTTAAGGAGGCCGGCGATAGGCACCCAGATTGAATGAAAAACTCAACCAGATTGAAAAACATAGTCGTTTACCGATAGTATCCCGAGGCAGAAACCCAAACATCTAGACACTAGGGCCGGCGAACGGCCCATAACTCGAAGGGCTATGGGAAGCTCAGAGGTTGAGCTTTCATTTGTGTTGAATGGCAAAAGTTCTTCTTCTTATTCATCCTACTACTAAGTCTATTCTATTCTTGCTCGCTCGCTGTCGCTTCGTTTGTTCACCTCGACCTTTAAAGGGTAATGTGGTGTGCTCAGGCCTTCTCGGCCAGCTTTTCATGCTCCTGCTGGATTGGTCATTGCATGACCTTGCCACTGAATGAAGCTCTCAGCTCCTGCTCCTAATAGAGAGGGGAGGTGAGAAATTTCCTAAAAGAGATTCTTGACTTTTCTACCTGCACTGGGAGTGAACGATCGAAGGAAGGTGATAGGAATGACTGATTCGAAACAAAGATGGAATGAGAGATCGATGGAGCCCCCATATTTAAGAAAGGGGGCCGAGAGGAGAGGGGGAAATGGAGTGCTTCGCGGAGCGAGCAGCAAACACCGTAAGATCAGCGAAAACACTGATCGAATTTACTCCGATTTAGAGAAAGTAATTGCACGAAATTTTTAGGAAAATTTGCTTTATTGGCTTATTCTTCTGGTCGAGCGCTCTTTCTACAAAATCTTCGTATATAGATGCGAGCAAGAGACCGAATCTTCTATTTACGAAATCGTCTGGCTCCACTTCAGTTGCTTGCTTCCAAGGTCTTCTGCAGGCGACGTGCAAGCCGATCCTCAGACGATCTACGTCCATTCAGCGCCAGCAGCCCGGAAGCTATGTCTTCAGAATACAGTCCTGAGATAGAGTTGATTGAGCTCTTCTTCCATCTATGGAGTTGATTGAGCTCTTCCTCACCTGCTGTTCTGTCACTTCAAGGCTTTAAGGCTTTGAAGACCGAAGGTCGTAGGCGGAGTGACGACTCCGTCCTCGATGGTATAATAGTTTGAAACTTTTCCGTGAGTGAGAGCCGGGAGAAAGCGTAGTAAAGCCTTTTTTTTCAGCTTCGCTTCCACTCATCAAGAAAATGGGGGCGGTCGAAAAGGCTGGACCAGCCTTTCCTTGATATTAAATCAAAATTATGCACATACACTCTGAACACATCTACATTCTACATGGAGGGTCACGGTAGGCAAGCTGGCAATCCGTAACCTACGGCTATCACTGGCCGGATGTTTCTTCTCCAATGACAGAATACCTTTCAACTAGAAAAGGAGGGGAAACCTTCGATTACTGAATCAACTACGAAATCCTAGAAATCGTAATCAGGGGCTAACTTATCATTGCGATAACCAAACCCGGCCTTTTACATACCTAAGACCAGTGAGTGCCCGTTATGCTATAAAGACCCCTTGCTGCATTCGCTGTCCATGATCGATGACTCTCCACCTTCAGTAAAAAGGGGGGCAGTCCATCCAGAAAAGCTGCTCGCCCTCCTCAACGCGAGGGAATCAAAGCAAAGGGCCTTTTTTTAAAAAAGGGCGCCCTTCCCCTTCCCCGTGCAAAAAAGGGAAAGGGAAAGGGCGGAGGCCTAGTAGCCTCCGGCCTACTAGGAGGCCGCCTACCGCCCACAAAAGCCGAAGGCTTGCTAACGGTCCGCCCTTCAATCGATTTGGCCCAATCGCTAAAGCTTCCCCCTCTATACCGGTCTGAGGTACAAAGGACTTTACGGGGCCTACAGCACTATCCCCTAAGCGCTAGGGGGAAAGAGTGGAGCCCCGGGACAAGTCACGTGGTTGGTGGATCCGATGCAATTCGGCCCGAATCGCTACGGCAGAGAGAGGCCACGTGGGACCATGTAAGCGACGCGGGGAAGGGGTAGCAGCGCTCGAAAAAGCACCTCCTTCTCCTTTGGATCAGATGGGGGGGCATCTCTTTGAACTACCCTTCCCTAGTGCGTTCACCACACCTAGTGCGTGTCACCACACCAGTATGCCTAGAGTGATTCCCCTTCAATTCTTGGTCCTTTTCAGACCCAATGAACACATCATCTATGTACAGGTTTTTCATGTGTTTTCAATGCAATGTTATCAGGCGACTCCCCCAAAGAAAGAGAGAGAACCAAAGTTTTTAGAAAACGCTAGTTTTCGGGTGAACCTGTTTCGAAAAGGTTCGTTTGCAAGCGCTAAAAGGCCTAGAATCCCTCTTAAAATCTAAAAAGGATTCCCATCATCTTACCACCTGCTCACAGTTTCAACAAGCACAAAACCCCTCCCAAAGACGTCTGTAGTCCCTCCCGATGAACCGGTTGGTTATCTGAGGATTCTGCGTTGCTAGGGCCCAACCTCTTATAGCAGCCCACCTACCCACCTTGCTACCCGGGCAATGAATCAACTTTTAACTGTGCACACACAACTTATTAGCTAGGAAGAGTGTGAGCAATGAACAATTTGAACGCTGGGAAAGGAGACAGCGTTGCAGTGAACAACTTGCTAGCTAGAGTGAGGGGTGGTAACATCGGGTTGGATCCTTCCGTTCGGCTCGGCTTTGCACTCAATCGGATGCGGCTGCTTGGCACTCAATCGAGTGTTTCACTCAGCTGCCAAGCACCCAATGGAGTATGTGACTCGGCAGCTAAGTACTCCTCCCAGGAACCGGCTGCTCCAGGCCGCCCTGCCGACTTAGCCCCCCACCTTCGAGTTTCCCTTTGTCGCACTCGAGGCGGCCCAAGTCGACAAGTTTGAACCGTGGCAGCCAGAGTCGGCTCTCGGAGACGGGTCCGAAGGAGGAGTCGGTGCCGACCACCTCCGCAGGGGCCGCTGCCAATGGGGCAGCTACGGTGGCGTAATCAAAGCCGGATAGGCGTCTTCGTCTGGACAAACATGATACTTTTTTCGTACTCACTCTCAGTGTGCTGCAAGACCTGGGCTTGATAGCGATCGATTAAATCGCGATGTTTTCAGAAGTGGTGAACTCTGGTCGGGCCCTTCTCTCTTAAAAGGGGTAAGCGCGTAGCGACCCGACCTCTTGTCCCGATGAACGTATACGGGATTTATCGCAAACTACGGGGTGTTACATTCAATGTGAGATTGAGAGCCACCCACTTCAGTGACATAGAAATGGTCGTCAATTCGCCTAAACTGTCCTACTGTATAAATTTCGAACCATACTTGAGTGGAAGGCCTTCTCTTGCTGTAATGAGGAAACTGCGTTTGTATGAGAGCTTTCACTTCAGAGAAGGCCAGCAAGAAACAAGCTGTGGTCTGACCAACCATGACTTCTCTTGGTCTCTCTCCAAAATAGCAACCACGTATATGCGCCTAACCACATGGCTTGATAAGGTGCCCAGACGTCATTAACGAAGCTGATTGCTAACGACATGGCTTGGCTGCAACCACAAGCAATCATTGACAAAGTGCAAGCGATCATCAGCAAGTTGATAGGTAACCAGCCGTGTGGGGTGTGGTGAAAACCTCAATTAAGTGGTTAGCAGTAGTCTACTGAGGTATAAGATCTATCGAACAACACACTCCGTACGTGCCATTAATAATGATACCAGAAATCTCAATGCGCTACCGCGCATTTTTTCCCAATCCAAAATCGTTAGCGCCAAGGCCTTAAAACCTTGTAAGCGTAGCGCGCAAACCGTTCCTTCCATCGCGTTACCACAATCCCTTCCCGGCAGCCCTTCCTACCCTGGCGTATCAGTACCATACGTATCGTATCAACGTCAGGCAGGAGTTGGTTACAACCATACCACCTTTTTCCTTCTATCGATGGTAGCTACACCTTCTGCTTCTACCAGTTGGAGGTCTGATACGTACTTGTAGATCGATCTATCTATTTCACTTCCATTTCCATGGCACTTTCCTCTCACTAAGTGGGGAGGAAAGGAAGGATGTGCTAGATGGGGTTCTCGATAGAGACGACCGTTACGAGAATGAAGGGCATTCAGGATTTTCGCAAGTGATGTGCCGGGGCCAATACGCTGATTCCGCGACTGACCAACCCGATCCTGTTCCGTCGTCGGAAAAGGTTTGTCCCTTCTTGTCAGACCTTTCTGAGCACTACGAAGCGCGTAGTGATTCTGAGACAGATGGGTCAGATGGGAACCTATCCGATCCTGTTCCGTCGTCGCTTACCACCTTTCCGATATTGCAGTTGCTGTGACTGACCCGCGGGTATTGCCCAAACAAGCGCTGTCAAACCACTGCGGGGATAACTAGGAACTGCCATGAATGCAGGAGACTGCCAACTCCTGTGAAATCGATTGCAACGTGGTAAGGCCGCCAGGTGGGGGTCTTGATGAATCCCCCCTCCCCCGCACTGATAACTCAATCGGATAGAGTCCCGGTGGTTGCTTCGAACCAGGTGGTTAGAGGTTCAAGTCCTCTTCGGTGCACACGCGAGACAGCCTCCCCTTCAACACCCGCATCAAGCTACATCTACAGTGATCGTTACCCTTCTGCAACGTGACTCTTTAAGGAGTGTCTTATCAGTCCCTTTATCAGTGTCCCTTTATCAGTCCTCGAGTTTCCCCTCGATCGTAGCCATTTAGTTACCCCGATCTACGTGGTCTTACTAGTTTACCTGGTTTACTCAGTCCTCGAGTTCTGCTTGTTTGCAACGTGACTCTTTAGGGAGTGTCTTATCAGTCTTACCTCTGTTAGTTTCCAGACAGTGTTTACTCAGTCCTCGAGTTTACCCTCGAGTTTACTCTGCAACGTGACTCTTTAGGGAGTGTCTTATCAGTCTTACCTCTGACAGTCAGTCTTGAGTTTACTCAGTCTAGTTTACCCTGTTAGTTTACAGAGTGTCTTATCAGTCTCTGTTAGTTTCCCTAGTGAGTTTCCCATCCTTTCTCCCACCCGGAACTTTGAAACTCAAGAAGGAAATGAACTCCTCCTACTAGAAGCACCTACACACTGTCACCCTCCGACTTTAAACCTTCGGATACCTTCCCAGTGTCTCCACGAGAAGGCACACTTGAACCTAAGGCATCAGCCGGCGGTAACAAGAGCGTAGGAGGAACCTTAGAAAGGGCCTGAAACCTGTACCAATAGCGGAAACAAGTCCCAAACCGAAGGAAACGACGATTAACTGACGGCCGAAGAGGGGTCTAGGGACCTCGTAGCTCTCCAAGCCGCCCATTTCCAAAGCAGAGTGCCCTCTCCTGGGGGATCAATCCCTTACAGAGAGTTAAAAGTCTACGCAATCGAAGCCCAAGCCAGGGAGCATTTCCAAAATGCGGTTGTAAGGGAGAGTCCCCGCTGTGCTATCCGGCCAGTGCAGGGAGAGCCGTTGGCAGGCGGTCCCCAAACCAGCAGTGCTAGCGAGAGTCTGGGTTCAGGTTCGGTCGATAGGGAAAGTCCTCTGCTGGAAATTAAGGGATGGGAGTTCAAGAAGGGAAACCCCATAAAGCGTATTGTCCGTACCATCCTTCGAGTGTATTCCAGAGTGAAGGCAGGGTGAGTGGAGAGTTGGCCAGGGTGAGTGCCAGAGTTCAGGTTAATTTGGTAGGTAGAACGAAGCGGTTGGGTAGCGCAGGTAGGTCCTTGGCAGTTTAAAGCGGTCCCCAAACATAGCACCAGCCATCCCCTCTGAAATCGCTGACATTCCCTCTGAAATCCCAGAAATTACCTCCTAGCGCGCGCACGCGATGCATAGTTGGACCCCGCTACAGAGGGAAAGTGCCGGGGTTTTCCAGAGTCCCCAGAGGGGAGTGTCCGGTTTCCAGAGGGAAAGTGCTGGGTCTCCAGAGGGAGGTGAAGTGCCGGGTTTCCAGATCCCTGGACTGGACGTAAGAATTCGTAGAAATTCGCTGAATAGCCAGACATGGCCTTTATAACCCAGCTCTGTAACCTCAGAAATACGCTCTGTAATCCAAAAAACCCTCTGTGGTAAGGTGAATACGGGGGCTCCCCTCGCATGTAAAAGCCCGGCAGATGCTGATCCAGGTAGGGTGTGCTCTGTAAGCCCGGCAAGGCAGAAAATCCGATGCAAGGTGCAAACAGACGATCAGACGATTGGCGGCATGACCAAGACGCATGCATAACCGAGACGATTGGCGGCATAACCAAGACGATTCTAGGTTGAATCGAACAGCTCTGATAGTCTGTAGGAAATGCCTAATAAATAACTCCGACCGGTCAGTTACGCGAGAGCCGAGGCCATCTGCAACCAAAGGCATTGCAGGGGTAGCCTGGGCAGGGGGTTGGGTAGCGCAGGTAGGTCCTCGGCCCCAAACAAAGGCAGTGCCTCTGGAGCCCTGTTCGGCGAGCCGGCCAGTGCAGGGAGAGCGCAGGCCGTCCCCAAACCAGCTGTGCTAGCGAGAGTCCCCGCTGCCCTATCCGTCCAGTGCAGCGAGACCGCTGTCCTATCGCTTGAAAGTGCAGCAAGAGTCAAGGCCGTCCCTAAACATTCATGCGAGTATCCTCGTGTACTTATACATAAATGGGTTAGGTAGTGAATGTAGGGAGTGTCTGTCCTGTGGTTGGGAGGGTGTCTATTCGTAACCAATATACTAGGTAGTGTAGGGAGTCGGTATGGAAGGGAGGGAGAGCCTCTCTCGGTAATCAATATCTAATCGGTATGGAAGGGAGAGTGTTTGCTAGAGGCAAGCTCCCCTACGTATTCCTGCATAAATAACGAATAGTAAGTAGATGACTCGGAACCTCAATAATTAATAGTAAGTAGATGGCTCGGAACCTCAATCATTAATTGACAGCATGAGGTGAGGAACCTCAATCATTAATTGACAGCTCATATCATTAATTGTATGAAATTGATCTAATGAAAAGAGCAGTCTCTTAATGAGGTGAGGAACTTCAATCATTAGAGGTGAGAACCTTATGAGGTGAGGAACCTCAATCATTAGAGGTGAGAACCTTTAGAGGTGTAGTGCACGCGCGCGGGAGTAGCCTGGAATCGAAAAAGAAAGCACACTTGCTAAGTGGAAAAAGGTAGGGTCTGTTGAATTCCTCAAGCGAAATAATCCCTTGGCAAGCAGGGGTGGAAGGCCAGCGAGTGAGCGACAGCGAAGGAGTGATAGCAAAGAATTGAGCAAATAGAATGGCCGTTTCCTTCACTAGTTTTAGGCCAAATCTGCCATCTTTCCTTGCGCTACGTGCTTCCGGCAAAGACCGAGCCATCTCATTCGGCGCTTTCTCCGATAGCCCTTCCAATCCTTCCTTATTTGTCGGTTGGTATCGGGCTACTAAGTTCGCTACTGCTGAAAGTAGCTTAATAGACTTCTTGTCAAACCTTCCAGTGATTCAATTTTTTTCTCTACGGCCATTCCGCTAATTTCAAAACCCAACGCTCAGCTTCGCGAAGTGAACTTCGCTGCGCTTCGCTTGGCTCCAGAGAGCAAGAAGGCCTAGCTAGAACAACAATCTCAGGTTTGATGAAATTGACTTCGGCTAGAAAGTTACGTAAGTGAATCTCAGTCTATTGTCTAGGGCCAACAGCGGTGTTCACATGTTCGTAGATGCTCCAAAAAGCATAAACATCACGAGGCACAACCGGAAACACCCAATGAAGGAGGCCCGAAAGAAAAACCCGCAGATAGCCTGAAGTCTCGGCAAAGGCCTTATCCTCAAAAAGAAGCACATCCCAGTGCTTCAAGGTCACAGCGTAGCTGTTGCCCCATATCTCGCCGCTCCATCTCGTACCACGACTGTACCTTAGAGCGAGCGTGGCGTTGACGGCCCACAGAAAGAGAAATTGATGGAATAATGGCAAACAAAAAAGATTCGCAGGTACGAAATTCGCATTCTACCGATTCTGATTGAAACATAAAATTCAGTAAATGGAATGGCTGCTGCAGAGGCCAAATCTTAGGCAAAGTGCGCGCGAAGCGGCCCGCCGGGGAAGCGCTAAGCGCACCGCATAAAACGCATAGCGTTTTCTAGCCCACCCACTTCTTTGCCGGGCCAAATCTGCCATTTCCAACCAAAAAAATCTTGGCGGTGTCAGCTTGCTTACAAATGTGTTTCGAGGGCGGCCTAACGGTCACCTACAGTCATAAACCGAGCCGAACTTCATTTGGGTATATCACTTACCTACAGCAGGCGTAGGCAGAGGAAGCAAAGGTCATAAAAGCACTGGCTAAAGCTCAACGAGGCCATTTTGGACCGAAAAAGAGATAGCCCCCAACTTAGCTGGCGGGATGAGGCCGAAGGCTTGCGAAGTGCTTACGAACACGGTGTAAGTCTTTGCACTAACCACGTTCACACAGGGATTTGTTACGAATCCTAGAACCAAGTCCTTCTGCACAATCTTCTCCCGTGGACTATGAATTCCGCCTTCGGCCCGGCACGGAACTAACTTCTTGGTAAATTGAGTAAATAGATGCTTNNNCTTCCCGGAGGTAGCGTGCCGCCAACCCGCAAGTCTTCCTTCGTCAATTCCAGCGTGCATCAATCGAAGATAGTTAGACAAAATAGCCGCCTTGGATTCCGAAGACAAACTCCCATAAATATCCAAGAACACAGACTAAAAGATAAAAAGCCTTAGATGAGAAAGATCGTAAAAAGAGGGGATAGTTCGAAGGAAATTTTGATTTATAATGAATAAATACTAGTAGCTGTTCGTTTGGTAGGGTTTGTTCCCTTTAGTCAAAATACTTTTGGTGACACTATCAGAGCGACTTCTGAGGCGAGGGCCGGAGTTAGCGGTAAGCCGCCTCAGCTTACCAGCCCCTGCACACTGACAAGGAATTTCTTGGTTGCCGGATTCGAGCAGCGTTTGCAATTTCTTGCAGGAACTATTGTGGCCACAATTGTGCACAATTGTGGCCCGGCCCTTTCTCTCCGTTTTCTAGCCGATTCACAAAAAACATTGAATGCGAGGCACAATAGTGAAACGCTAGTTTTCTGCGTGGGTAGCCACATTCCTTCCCTTTATAAGAAGCGCGGATCCGTGAGTGAATCGAGTCGGTGGTCCCGCCGAGCGCAATTGTGGAAGCGGGTTCATCAGAGGCGCACAAAAAGCGCGGTGCTGGAGCGAGCAAGGCGCGAGCGAGCGCCTGACGAGGCGCGTAGCGAGTCGGTGAGCTAAGAGCATCTGAGGCAGTGCTCGAGCGAGCTAAGAAGGCCCGAGCCGCAAGTGAAGTGGATGAGCTAAGAGGCTAGCCATCTGAGCAGTGAGGCAAATCGGTGAGCGTCCCAGGCTTAGCGGGCGTAGTCCGTGAAGCGGTTCTGAGGCGGTATCGAAGGCCTTTTTCCAGCCTTTAAACCTAAAAGGAGTTTTTAGCTTCGCTTCCCCTTCTATCCGCTCCCTTTCTGCGCCCTCTTATCCTCGGCCCCCGGCTGCTGCGGAAGCCCGGCCCCCTGTTAGCACCACTCTTTACGCGCCCTTTACGTAACACTACCCCCCGTCAGTTACCTCCACTATGGCACTTAGTGCCGTGCCTCGCGATACACTTACTTGGGAAGGGAGTGCAGCACTTGACTTACTATGGGCTACTTGAAGGGTGCTGGCCACAATTGTGCAATAGAGGTGTGAACGATCTCTTGTAACCTTTGGTAGAACAGGAGTGATGATTCGCCCGAAAACAAAGCGCTACGGTCGAACGCTGATGGTGCCAGCCCAAACCAAAGACCCCGCCCCACTACGGTTTAGGAGGTTGGCCTTCCGCGCTATACGTATAACGGCAGGGAAGGTCAAAACCCGTCCAGCGGACCTAGGCTAGGTATGGGACACACCCCGGCAGGTAGGTAAGGGAAACTAAGGCTAGGCGGATAGAATCTTGCCATGAGACTGTGCCAGGGGACCCGGCACCCGGGACGACGATAGGACCGCATACCGCACAGATGCAGGGGCGGAGCTAAGCTGGTTTGCTCGCCCGTGTCGTCGAGATCTGCCGGATCACAGGCATAAAAGGTGCGCAGGCGGGCGGGGGGTTGCCAGCAAAGTGGAGGGGAGGGACGACCGATGAACGGGAGCCGGAACAGAGCGATCTACTAGGGCGGAACGTGGGTTGGATATTGATAGAGTAATTGTCAAGGGCTCTGGTGATGGAAGGCAATCCTCGCTTCGCTCAAGCCCCGGGCACTTTGCTAAGACCTGGAAGCATTTCCGATCATATTCACTAGCTTAAGCCGAAATATGTTCTTTAATGTTCGCTGAAACACTAGCGATTATGAAGGCTGCCCGTAACCTGGGAGTTTATTCAGTACCACCATAGTGGCGGCGAAGGGGAGAAATCGTAGTCGAAGACGTAGATTTTTCGTCGTTTTTGCAGACGTGTCCGCACTCGCAACCACAATTGTGGCCCGCACCCACACCTGTCAACGGGTAAGTGAGGTCAACCGGCCACCGTTCTTTCTAAAGCGGCAACGCCCGCTCTCAAGTTTGGCTCAAAAAAAGCAGGATAAAGCGCTACGCCAAAGCGACCGGTATACTTTGAAGAGATGGGGAAGCGCAGCGCAGCAGATGTTTCTGCAGCAGCTGCTTTCGATTCTTCCGTTTCTGAGTTTTCCGCTTAGCAGCGTTTCTGAGTCTTCGACGCATACTTTTCTAGCTCTCCGTGAATTTGGACCTTCGGAATAATAGGGGGTTCCGGCAGGGGGGGCGCACGTAGGGTGGAGAAATGTGGTCGTAGCGCTCCAAAAGGCAGAGGCAAGGAGCAAGGGGAAGCGCGTGAACCCGCTACCATCGCAGAAAACGCTACCGCCCTTTTTGGACTAGAGAAAGGGCTGGCTAGGCATTTGAAGAAATTAACCCTCAAACCTTAAAGGGGGCGGATGCAGGGCCGATGCGGGGGCGGATGCCAGTTTAGCTAAGCCCTTATCTTTGCGGTTGCTTAAGCCTCATCTGTTGGCCTTTTTCAAAATACGAGGAAGGCCGAAGGCAGATAAGCCGAAGGCGAAGCCGAAGGAAAGGTTAAGAATTTTGAGGCACAGAACGAAGCAGGAGGCCCGCGCAGAAGGCGCTGATTGGGGTCCGSATCATGAAGGCCCGCCGCGGAATATGTGTCACCGACGCGGGTCTGCGGGGGGCTGCTTTTCCCCGCCTCCGGACTTAAGTGGCCTCACGGCCCCGCCCACAAAGCAGCCGGGAAGCCCTTCAACAAGGGAGTGGCCCTTTCACCCTACCCTATTCCCCCCGCGTACGCACCCGCATTCGAAGCACCCACAGCTGATGGTGGCCCCCGCCGCACATCCGCACCTGCGCCCCCTGGCACTGGCACATCCGCAGACGCGCAGCCACACCCGGCCCAATCGGCTGATGGTGGTCCGCAAACGAATTGCCCGCGCACGCAGCACTCAAGGAAGACAGATCCCCACCCCGGTTGCGCCCCCATAACCAAAGAGGCGGGAAGCGCTATCGCGCTTCCCCTCTCCCTTCCGGTCGAGTGTCTAAAGAGCTCCCGAAAACGCTAAAGCGCGTTTTCCCCTACAAGCGCGAAAAGCAGGCACGAGGACTACCAAGGAAAGAAAGGGGTAATGGGGGGACCACCGTCAGCAGATTTGGATTCTTTCTCTTTTGTGTACGTGGCCGCGTATGCACGCGTGGGTGATGCGCCCTTCTCAAAAAGAAGGGGATCTAACTGCGGATTCGGGTAGTTATTGTACCCTAAAAGTCCTGGAACGTAGCGAGCAAGCTACAGGTCGGGAAAAGGAAAAAATCCAGTGGTTTGTGGTAGGTAGTGATGCCCCGACTTAGAATGCTTTGTATATAGAGAGGGTTGTTTCAGAGGTGGTTGGTGATGGTCATAGTGAGAAGTGGTAGGGGAGCCCCCCACTTCCACACCCAACCTTATTACACGAGGTTATTATGGAGGGCCGAGGAGCGTAACCTCGGTTCATTCTCCTGCCTTTAACCGGGCTTTCAGGTCTGGTCGTGGCCTTCGCCTCGCTCAGTTCCCTTATACTCGTTGATCAAGCTAATTCCCTCCCCCTCTACCTAGGCGTTGAGTTACCCGCCTTTAAACAGGTGGGTTGATCGAGTGCGGCGGCAAGCCTTTTACAGAAAATAAGCACCAAGGAAAGACCTAGCAGCGTCTTTCCCCTCGCTTCATTCCTTTTGTTCAATCGCTCGGGTACTCCTTGGTCGTTTAACCCCGAAATAGAGGTCGTCTGGACCTGTGTGTGCATAACGCAGCTTCGCTGCTTATTAACTTGGTTTGGCTACGCAAAGCTACAAAGGTCTTGGACGTTGGTTGACTCTTCGTTCCTGTGGTGACTGATGGTTGCTGCGTCTTGACCTTCGTTCTTGGACTTAAGGGCTTTTTCTTTATGAAAGCGCGGAAAAGGCCAAGCACAAGGGGAAGGTCTCTTCGTGCTTGCACGAAGTATGTTCTGTTGTTGTCACTTCGTGGAAAGTGTATGAATTCAGTTGTGCAAAGCACAAGGAAATGGTTGCGCCGATCGAAAGGTTAGATCGAAGAGGCCATTCTGGTCCTTGTTTCTGAGTTATGTAGACTGCTGAGTCGGCTCTTTGGCCACCCAAGCTTGGGAAGTTTGAGGAATGAGATCGAGATCCAAAAGTAGCTCGGTTCAGGGAAGGGAAAGTAGGATCTCCATATTTAGTCAAATGATGGAAAGATCGGAACTCAATATGGTATTGATTCAGCGCCGGGAATATGTCAATTACATACTATGATGGAAACCTTCGTGGTATTGAAGCTGGTTTAACTCCCATATGTGGCATAGCTTGTATCAAGCCCCTCGGAGTTTATGTTTCGCACCGATAAATGCGCGATGTTCGAAGAAACCAACCGGTTTAATCCCATTCTTGGCCTCGTATCTTCTTTGACAAGAAGGTATCTTCGGAGCCAGTCAAGCAGGGATGTCTCACTTGGATTGGATTCGGATCGAAGCCATCAAACTCGGGTTCATTCCGCGTATTCAACCGGAATTCATCAATGAAATAATATTGCATTGGACAAAGCCAATATGAAAGAGCGAGTATCACTAATTCAAGCGATCAATACGGAGCGATCAAAAGGTAGCTTGGCCCGCCCCATTTCATCACCGGAGGAGGGCTACCCTGTTCTCTTGGGGGAACCCTAAGAGAACTACGAGAGTGAGGAGAAGGAAACCTACTTGGTTGGCTTTACGGGCTACGCGCTCGGATCGCGAAGCGATCCAGCCAGGGATCACCCAACCAACGGAAGTAAGGAGACGCCACTTCGCGTGACATCTCACTATGACCCCAAAGCGTTCTCCACGAGTAACTTATAGGCTAGCCCAAACAAAAGGGCTCCACCCCTTTGTTACAATGTTCCCACAGCGACCGCGTATACCGCGACGCCGCCGGCTGTAGGGAGCCCTCGGTTAATACACTACTATCGGTATTCATTCCTTAAACCGCTGACTAGAGGGGGGATACTTTAGGTCGCACACACGAGCTGAGCTGACGACAGCCGCGGGTATCTGGCCAATGGAAATAGATGTCCTACCAAGCCTGCACGAATCAGCCGAGTGCCGGGGGAGAGCACGGGGCGCTTACCACTAGAAGCGAGAAAGCTGTAGCGCGCGTTTTACCCCTTCCATAAAAAGGCGGCCGCCGCCCCGCCCTTCCTACAAAAGGCGGCCCCGCCCGTGCGGGCTGGCGGGGCGCCGGCCGCGCTTCCCTGGCCTTTCTCCCCAATACGGGGTGCCGATAGGCCAGGGCTAAGCTTTGGCCCTTGGAAGCGAGCGCCTAGAGTTAGCTGTTTCGTCTCATTCCATAGACTCTTCAGAGGCTTTTGGAGCCTGACAGCAATCATCAAGGTGGGAAACCCTATCTTGATGGAGATGCCGCGTGCAATTTGACGAAGACCTGCAGGTTTGGCACGCCTTCCCACTTTCCACTTAGGTGGGCCTTCGCTTGGTCTCGGGAGTCGACCGATTGAAATCATCTCGTTTTAGTAGTTCTTTTTCAAATTGGAGGGTTGGAAAGGGAAACGTATTTGGGTCGGCTTTTTAGTCCCAAGTTTCATTAATCCTCAAACAAAATTCCGAAACAACAGGGTTTTTTTGAATGGTCAAAACTGAGGAATCAAAAATCAAAGAGATCCAGAATGAACCGAACAAAAGATTTAAGAATTTCCTTCAGGGAATGCCAAGGGGGGAGTATCTCCTTCAACCCGGAGTTCCCACCAATAGTATTATCATCTGCGTCATCCATTCGGTAGATTCTGGGACGCCCAGGATGAGCGGGGTCGCCGGTGAAGTCTTTTAAGTCCCGCGCTAGTTCATCAAAGGCTTGGGCCACTCCTTGCGCCAACGGTTTGATTTTCCCGGTGAGTCCACCCCGCAGTGATTGCCATAACGTAGTCTCTTGCAGGTTTGCATTCCCAACCAGCCTTGGAAGTTCACGCTTTATAAGTAATTCATTCTCGATCATCTTTTCCAATTGTCGAATATGGTAATCCAAGATACTTTGATCGCTTCGTACTATGCGCTGAGTCGCAGAAGAGCTCGGACGCTTGTCAAATATTCCTACCATCGAATCGGTGACAGATTTAAGGCCAGTAAGGCTTTGGTCAACCAAACTTAAATGGTGAGCGAGATCATTCAGATCGACGTGCGTAATCTGGTGTTTGGCGGAAATGCTTCCGAACACTCGATCCAGGTCATCAGCCAATTCGAGAAGGTCCTGCGATCTGGAAATGTTTTCTTCACTTGAGGAAGAACTTGCTGCTCTGCAGCGGCCCTCCCACCTAGGAATTGAGCCAATCCTGCTAGGGTTTGAGCAAATTCCACAACAATGACGAGCAAAGCCAGTACTAGCAGCTAATAGCCCCAGAATCGGCGGTAGGAGCCAAGCTCGGCCGTTAATGTGCGACAGTTCAGTTAAGTTTCTCATGGTGTGCTCTGTAAGTTTTGGTGGCCAACCTATACCCTGGCCGAGGAGCTTGTTTGTATTCATGAGTTGGCTGAGTTGGGGTCACAAGTACTRCAATTCAGGGCAGGCATTTGAATGCCTTCCTATATACATGTCTKTCTGCAGWCCTACCCWTTGGGCATAAGTCTTCTCAGACCTACTTATTGGGCACAAGTCTTCTCAGACCTATTCATTGGGCATAGGTCTTCKCAGACCTATTCATTGGGCACAAGTCTTCTCAGACCTATTCATTGGGCTCGAACCAGAGTTTCATCATTTTTTACGCTCAGGTATGCATATTTACTCATTGGGCATAGGTCTTCTCAGACCTATTCATTGGGCACAAGTCTTCTCAGACCTATTCATTGGGCTCGAACCAGAGTTTCATGCCTTAAAAAGCGTTTTGTTTTAGAAAACGCTAGTTTTCGCGGCGCGGGGGCGCCCCGCCCTTTCAAATTTCGGGAATAATTTCTTCTYTCGATTCCCTGATTTCAGCCCGCTTCTTTCTCGACCTGAATTCATACCCGAAAAGCTTTTTTATTGACCTAATCCCATCAAGAAATTGCTATTTCAGTCCTGTGAGAGGAGGTAATAGCTATCAGAAGTCTTCTGAATTATCATTCTTTTTTACATCCCCCGAGACCCACTTTTTCATTTGAATAGGACGCCAAATTGCTTCTTGCCCAGAGATGATGCCGCGCTCGTTTGTGCCTTTGTCACCCCGATTGCTGCGCTCTTTGTTGGGGTTTTTTAAACAAAGTCTCGCCTTACCACAAACGAATCTAGCATAGAATTCACGAATGAACAATTTGCGGAGCGAACGAAGGACCAAAGCTTTGCACGTGCGGCCGCCTCCTTCATTGCTCGAGGCGCCAGCCAAGCTCTTTCAAGGTTTCGTATTCATGACATCTATTCCGTTTTCCGCACCGATTTACTGACGTAGAATATAACACAGATCCCTTCATTAAACTTTTTAGCCTATTATTCGTCAAATATGTATAGGAATGGATGATGCAAAAAAGATTTCATCCCTGTGTCGATAGGCAGGTTAGGTAGGTGGTTTCTTGTATAGCTGGAGGGGTAGGAGGTATAGCTGGATAAAGTGGGGATAGCTATACGAGTCGGTATGATGGCTGTATATTGAGTCTAGCTGGATTGAGTATAGCTATATCGAGGATAGCTGTATTGATGTGTGGCTTGATGAGCGATAAGCGGAAAACTGGTGGGAATATCTATTCATAACGAAACGACGAGATGCGGATTCGAACCGCAACCTTTCGAACAGATGCCGAGCGAGTTAACCTTTCCTAAATCCCGTCGTAGAGGAAAAGGGGGCGGGATAGGTCGTCCACCCACCCTCTCCCCTTCATTGGGGTCCGGACTAAGCCTACTAGGGGTAAGCCGGTAGGCCCGCAGAAAACTAGCGTTTTATTGCGGGTAAGCGTTAGCTTACCCGCACTATTGTGGAAGCGCGCCCCGCTGTAGGCGCAAGAATCAGGCGGGGGAAGCGCGTGTCGCCTCCCCGCAATCACCTATCTTCTATMTWCGCKTTTTTGAAAGAGGCAAGAAAATCCCCACCAACACGGCCCCGATAGGCACGCTTCCGAAATAGAGGATAAAGCGTTGCTTATCAGCGCTTTCCCCTTCATGCCTATCTAATGAAACCGCCTACAGCCCTAAATGGGCGCTTTGTGGGCGGTAGGCCTAAAGGCTCCCGTAGGTACGGGAAGCGCGTAGCGCTTCCCGGGGCCGAGTACGAAAGTCAAGATTTTGCGCCTACGGCCCTTCCTAAAAGCCCCCATATCCAGAAATTTGAGTAATACGAATGTTCCTGTGTTGATCGATCACCTCCTCCGCCAAATTTTCAACGATGGCATCCTAAACACACGGGAGCGTCCTTCCTTCTCAATGCCCGCGCATCCATCCAATGCATTCTGATCGCATCTGATCCAAAAACGCGTATATGGAGGCAACGCATATATCCCTCCCCCTTGCCGTGTGAGGCGGCCCCCGGCCTGCTATTAATGATTCTTCGGGTTCGTGGAGCAAGATCCACCGTATCTGTATTTATCATTGTCTGTCGCATCACCATCTCTCAGCGAACACAACACGAAGAAACAGATAACTTGGAGGAACGAGAGATTTTTCTGGTTCAATTTCCGCAGCGAGGGCAATTCGGGCTCTGAACTACGTGAATTTTGGACTCTTCTTCATAGGTTAACCGGTTTTTATGCGATCACTTATTCTATGTTACCATGGCCTGGCAGCGAGAGAAGACTGGTCTCTATGCCCACCTTTGCCGCTCATTCCATGACATACCGGTTGGCCCGCGAAACACCTAGCCGCCTAGCAGGACATGGAATAGGGAGAGAGAATGAAGGCCTCGCCTTTGAATCGTCGAATAGGCTTCTCCCGTGCCTTTTTTATGTCAAAATGTCCCAAAATGCGGTGCATGTAACAAACCTGGCTTTCGTTAATTGTCAGCGCTCTGAGAACAACCAACTCTCCTGCATGGAAGCAACTGAGATTTTCAGAAGATACCTGAAGCCGGTACTAAGTAGGGGGCAGCGAACACTCGACGGCTCAAGCAGCTATCCGGGGAAGAGCCAAGCGACCACTGCACGCTTTTCTCGAGGGTATTGGGATCTGAAGGCTGATGGATCCTGGCTATTTGTAACTGAAGCTGGTGTTCGTGGTGGCTGCTCGAAGATCCCTCGTGAGCCCTCGGTCCCGTCGTAGAGGAGCGGGGGTCAGTCTTGCCTTCGGCCCTCTTCCTATTTCGGCGGCTATAGGGGAAAACAGGACGGACGAGATGGAGAAGAATCACTTGGCCGGATAAACCTTGAGGTAGGGCAAGTTATTATATGCAAAGCCCCGTATCGGGGGAAGGAAGGACTTGAATAGTGAGAGAGGTGGTGTCATTTCTTGGTGCCGAGCTAGGTTAGTAGGCACTTACCTCAACAAGTCGGGGCAACACCCCTTATGACTAGTAATTGACCTTTCTAATCGAGGTGAAGCGATTTTCTCAGAGATAGACTACTGCGGTAGGACACGTTCGATTGCATTGTCTCAGTGATTGGGTGCATCAGTGGACTCAGTCACTCCAGTGCTACTTGGAGCAGATAACTAGAGAGTCCCCACACTGTAGAAAGGTCTAGTAATGTGGCAGGTAATAATCCTTGATAAATGGCTGTAATGCCTGGCTCATGTTCTATGAGTTCTGCTTTGGGGAGAGGATGGGCTTGCCGAAGACTGAACAACTGCTGAGCCTTGGAGCTCCTACGATCTACTGAACCGTTCACAGTCGACTCAAGCTAGGTAAAGTGACCTTCGGCTTCTAGAGCAAAGAGTTGGAGGCCTACGGAAAGTTCCAGCGAGGCTGATCTTTCCAAAAGCTCAAACAACACCCTCCAGAATTGATTAGCGAGGTGTAAGAATTATTTGCTCTGTCAGGCTGCATGTAGTACTACTTGAATTGCTAGTGCGTGAAGCCGGCGCGTAGCGCGCATAAATGCGGGGGCGACCGCCGCATAAATGCGGTACCGCCGGCCCTTCTCTAGTGATCGCTGCTTATTGGAAAGGTCCCTCCCTCGTGCTAAAGCCCTCGGGTCAAGGCAACATCTTGCGGCTATCTATTGAATGGCCGAGTTTCTGTGTTTCCTGACTCGTAAATAGTAGCTGGGGAATGAAATGTCTCGACTGATTGAGAAAGGGGAAAAGGCATTGGTTATCTCTGAGCGTTGTGTTACTCTCGGCGAATGAGTGTCATTGGTCATGTACTGATTCAGTACACCCGATCCGGAATCAAAAACCTCGCCTCTTCGATCCTGGCTTTTCGAAGCGTCGCTTCTTTGATGAAATTCTCTAACGACCTGTCATGTCAGCTTAGCTTCGCTCCGCTTCTCAATTCGTCACGCAGAGCCCACACGTTGACTCGACCAAAGCGTTGTCTAGGCTGAGCTTTTGTGTGTGTTCGCTAGGCTCAACACTCCCCTAAGGCTGTCAAGAGCGTAAGCTAATAACCCAAGGTAAGGTAGGGTAAGGTAAGGAGCTAGGTTCTTAGACCTAGCGAAGCTAAGTCACATTAGCTGGCCTAAGTTCTTAGACCTAGCAGGGCTAGGGCACCATGGCTAAGAAAAAATGTAGGATCCTTACGTAGGAACCTTAGCTTCATTAGCCAAGGAACGAATGTAGGATCCTTACGTTTAGGTTTCTCACTGGCTTGTTGATGAAAGGTTAACAAAACCGGCATTTTCCGAAATCGAAACGGATGAGGGGAACCTGCTTCTTCAAGTACTGGGAATTCAAGTAAACGGATTATGAATGGTGGGTCGAATTCACTACTATAGAAGCGGGCCCGCAGTTTTCGAAAGGGCAGAACCGAGCTACGCTTCCCTCGAAAGAGGAAAGCTCCATTGATTGGAAGAGGAAAGCTTCGTGGAAAGGAGGAGAGCGTGGAGAAAGCTCTGCTGGCCCTTCCTATTTATGTACCCACTAATGACTCGAAGTGTTGCTACCTCTTCGAATGATTCGTATTTCTGCGAGAGAAGGCTATGGGATATACAATCGGAATGGACAGATAGACCAGCGCTTGTGACTGGTCGCTTACAAAGAGATCATTCGCCCGACATTGCTTCCTTGCGATGAAGGAAGCAAAGCTGTTTGGAGGGTTTTACCGAGTGCTAAGATAGGGGAAGGTATGTGGTGTTGTTGGCCGGGTCTGTTTCTATGTGCGGGCAATAAATAATGTTTGTCGGGTAATAGGAGCGGGTCCGGCCTTATGTATGTGGTTCCCAGATATAAATAGCGGAAAGCAAATTGTAGGAGTAGCCGATAGAATGAGACCTCAGTCCAGGGTTTGACAGTTGACTACCMMTTTATCTATCCTTCGGAAACGAAGGTGMACAAACAGAGGGGGAAGAGACCTCATGTTCACATCGAACAGATCGGCAAACGAATTGGACTATAGGGGGGGGGGGTCAACAACCCTATCCAACAGATCAGCCTAACGGTTTTATACCGGAGTAGCGTCCAAGCCAAGCACGGAAAAACACAGCCAGCCACTCGTGTCTATCGGGAATTCGCATTCCCTCCGGGGCCCTCTATAGCTTTAATCGGTCATCAACATTACCTGTTCAGGCTCGAAAGGGATGAATGAATCGATTTAATGGCGAGCTGGAAAGCTTAGGGAAAGGCCCGGGTTCTCTCCTCGGTCCAGTCCAGAGCTTTCTCCTATACTCGGAAGCCTTCGGCTTCCAGGCTAACGCACGAGGTTCCCTTCCAATGGATTGGTTATAAGCTCTGGTTCAGAATAGAATGAAATCAACTCAGAGCTCGAGTGATGCAATGGAATAAACCTAGTGCTCAGCCGCTTTGGATTGTCGGGCTTAGGTCTAGATCTTTGGTTTAGTTTGGATTAAGCACAGGGAACAAAGACGGGGAGGAAGAAACATTACTCTCCCTCATCGAAGCGTTCAAAGCCAAAGAGTAAGTAAGGGCTAAGGGCAATGCATAAGCAATCGAAGCCATAATTGCCATAAGAGTTCTTCGCGCTGAGGAGCGATCAAATCAGTTTAGGGATCGAAGCAATCAGAGCCATCTCGGCCCTGATGGTAATAGCCGCCAAGGGCTTCCACCCTAGGACATGAGTTTTTTGCACATTCATCTAGGTGCTGCCCTCCAGCTTTGCCGCGTGTTTGCCATTGCTCTTTCTCCTTCATTCACCGGCCGGCGGAGTAGGATAGGATAGTAACCTCCTCCCCACCAGCTCCTGGAGGGAATATCACTCTCCGAGGGCAGCGTTTACTGTTATATCCCCACCCTTAGATACTTAGATACCGCAAAAAAGGTTTGTGGCCCGACTTTTTAAGGCGGCCTTTAGGCCGGAAGGCTATGCATAAATGCGGGGAAGCGTAGCTTCCCGCTTCGCCCTACCTAAACCTTTATTTGAGAAAGGTTTAGCTCCGGCTATCGTTCCATCCGTGGGCGGATCTAGCTATCTAGCCATGCTATCTATCTTTGGTGTTTGAGCTTTTCCGAGTCCGTCTATGCTTTTATCTCCGGTGTGTGATGAGTCTCTGTCGAGGCTGGCTGACAATTACTCTATCTGGGCTGGCAGGTCCTCTCATCTGGAGGTAGTGCTTAAGCCCCTATCTGAGCCGGTGTTGGAAGTTTTTTGTCAAAGTGTGTCTGGTGGCCCCCAGAAGCGATAATAGGACCGCTGGCGAAGGCACAGATTGGGTAGAAGCGTTAACATGTTAATGAGTATGCGTAGAGCAAGGGTAAGGTTGCAGGAAGCGGTGATGCGTTCCTATCCGGATATGTACCGAAGAATTGAGTAGCCGATAGAAGCGAGCATTTAAGCTCGGAGCAGGTGCAGGGGACGCGTTTGTGCAATCTGGAGGTCGTACAGGTAGCGTATCCGTATAATGCTAGAATAAAGGACGCACACAACCCTCCCCCCTCCCCAGTGAAGGTTTTGTAGATGTCACAATTTATTACTCCGGAGGTGTAGCCGGGCCTTCGATTGCCGCATCCCAAGGTTCTGGATCAACGGAAGATTGAAGTGGCGTCTGCTGGATGATATATCCCTACAGCTGCTGATGCAGCGAGTTTACTTACGGTGTTTGATTACACGCTTCGATGCGCTTTGACATTTAAACCTTTTTGTGGCGCTACGCGCCCCGCCTACGGCCTCCTTTAGGATTAGTATGGGATTACTGCAAGGGCTGACTCCCTTAGGACCCAGGGGACTGGGCTGGGTTACTGAAAGCCGGGCTTACTCTTAGCATCTCTCGACTCTAATGAATAGAAGGGATAAACAATAATCAAAGTGCTTGTAGCTCAATTGAATGGAGCACTAAACTACCCTGCTATATCGTCTCGAAGCTTTCTTCTTGTTTAGAGCTTGCGTGCTTTGCTTGTTTCCATGCCCTTACTAGATACCCTTCTATTTCGTCTATGTCGTTCGTCAGAACGGAGACCGGTGTTTTAAGGTAAGGAGCGTGAGGGCACCTTGAATTTTATGTGACCTGTTAGTTGCAGAGTAAAGAGTAATATCCTTATTAAGCCGAGTGGTGCCCTGTTCGAAGGTTGGATGCCGACTGGCTAGCGTATAACAATGATAAAAGAAGAGGTGAGACATATGCTTCCTTTCCGTGTCCTGTGCAACTCCGAATGTGAATGGTTTAGGATGCCCGGGCGAGGTAGTGAACCCCACGACCAACTGAAGTAATAAAGAATGGAATGAGCGGTGGATCCGCTGAGCCGTCGATCGAAGGTATCGAGTGTTTACGAATGAATCCGGGAGCAGAGCGGCATTGCTTTCGAAGCTGGAATAAAAGTTCGAAAACGCAGCCCTTCCGGACAACCGGAGAGAAAGGGCGAGCGTAGCGAGCGGAAGCGTAGCTTACCCGCGTTTTCTAAACCTTGCTCTGCTTTATCGAAGAGATGTGAATCTTCGCTTGTTCATTGCTGGGAAAGTTGAGAGAGCCTCGTCTATCCCGCCCTCGTCTCCTCAAATCTTCCTCTTCAGAAAGCCTCATCTTTTCGCCCTGGTAACCTACTGGCTAAGGACACGAGAAAACTCTCACTGAAGGGAAAGCTTCCCATTGATGAGATAATACATGGAACGTCGGTTGTTGGGCACCAGCTTCGTAGGTGCCCTTGCGGGAACCGAAGCAGCAGCCGCCTATCATAGGGATAGGGAAAGATGGCCTGGAGGGCCGGAGTCTCAGGTATTAGACACATAATCTAGCTGGAGGCTTTAGGGAGGCCGGCACGGGGAGAGTCTGCTGGGGATTGGGGGCCGGAGGCGGCTACGGCGGCCCCCTTTGAAGGGTGCCTCCGGCCTTCCCTGTTCATGGTGCGCTGACACCAAAGACCTCTTTCTTAATGGAATGAATTGAAGAGACCAATCTCTTGTCGCATTAGCGACCCGGCAGTCTCTCCTCCTGACTATTCTACCGCTCCAAATTGGCTATCCTCCTTAGGCTGCGAGGGCTTTAGCGGTGCCCCCCCGCGGGAAGCCTTTAGGCTTCCGCCTTCGGCTCCCGAATTTTGGGTTAGTTTCTTCTAGGCTGAATTAGTGGTTTCTTTTTGAAAATTTATTCATACCATCTAAAGGKTTGAGAGTGAAGACAGAGGGTGGCTCCGGCCGCCCATAAGATAAGCTTGTAAATTTAATTACAACAAGGGTACCATCTGAACCCGCCCCCCTCGGAAAAGGGCATTTATGCGAAACCGCCTTGCGGGCTCCTTCGTCGCCCGCCCTATCGATGGTTTCCCGTGTTTTTCGACCATCCCTCAATTCTTAAGGCAAATGGCCCCCAAAAATCGACCCATCGATGGCCGAAGGCGGAGGCCGCTTCGGCCTCCGGTTTCCCGTGTTTTTCGACCATCCCTCAATTCTTAAGGCAAATGTCCTGAGAAAAGGGCCGGAGGCATGGTTTCCCGTGTTTTTCGACCATCCCTCAATTCTTAAGGCAAATGTCCTGAGAAAAGGGCCGGAGGCATGGTTTCCCGTGTTTTTCGACCATCCCTCAATTCTTAAGGCAAATGTCCTGAGAAAAGGGCCGGAGGCATGGTTTCCCGTGTTTTTCGACCATCYYTCAATTCTTAAGGCAAATG
>Contig01+18457611
GGDDKGGGGGGGGGGGGGGGGGGGGGAGCAGAGCAGTCAAAGAATGAACCAAACCAAATGATTGCTCTAGAATGGCTATTCCTCACAATTGCTCCTTGTGATGCAGCAGAACCATGGCAATTAGGATCTCAATACGCAGCAACACCTACGACGCAAGGAATAATAGACTTACATCACGATATCTTTTTCTTCCTCATTCTGATTTTGGTTTTCATACCATCTATATTCGTTCGAGTAGTCTGGCGAACTCACTCTATTACGGAGCGCCTTGTGCTTCGATTTTACATAAGAAGACTTTCCTTCTTTTTCATTATAATCTACTTAAACTCTCGCATTTTGACGAAAAGTTTCTGCATGGATAATCCCCCCCAAAATAATATTCCTATTCCTGAACCCATCAGTCAGGATCAAATCTGGTCCGAGATGGAACAACAGGCACGTCGAGTTATAAAAGCCCATGAAAATAGAGGGCGGCTCATCCACGACTTGCAACAAGAAGAAAGAGTGAGAATCCCTTTTTGTTGGGTTCCAGCTCGAACGATTAAGCGAAATGTTCGAGGAAACCCCTTTTTGGGATAAAATCATCTCAATTGAGCGTGAAATCCGAGAGAATCGTTTAAATAGCTTTTACTATAGAGAGAGTAAACAAAATTTCGATATCCTTCGAAGGGAAAGAGTGACTGAAGCCCTCTTGCGAAGGGAATGGCAGGGTGATGCTAATAAAAATGAATATATACCTTTTATTTAATCTCACTTCTATCTATAGCCAATTCCATGACTACTTTACAAATGCCTAATTTCGTAGCACAATCGCCCCATAGGAGATCAAAGATTTTTCTTGTCTGAACAAATCGAAGAACCTAATAGAACTTCTTTTTTTCCGGTATGCCGCTCCGCGAGCAAGGAGTGCCACGCACGAGCGGAACGAAAACAAAGCTTTTAAGGAGAATTCTTCGATTTTTTCGGGGGGAAATCCTTTGATTGCGTATTGAATATAGATCCATGTCTTTCTTGTTCCACTAGTTAGGACCAAATTCTCACATGTCCGTTTCGTTATTACAACCTTCTTTTTTGATGTCAAAGACCTTCTGCTACGCGCAAATTCTCATTGGATCTCGGTTGTTCTTAACAGCGATGGCTATTCATTTAAGTCTTCGGGTAGCACCACTAGATCTTCAACAAGGTGGAAATTCTCGTATTCCGTATGTACATGTTCCTGCGGTTCGGATGAGTATTCTTGTTTATATTGCGTAGGCTATAAACACTCTCTTGTTCCTATTAACAAAACATTCCCTTTTTCTTTGCTCTTCCGGAACCGGTACAGAAATGGGTGCTTTTTCTACGTCGTTTACCGTAGTGACTGGGGGGTTTCGGGGAAGACCTATGTGGGGCACCTTTCGAGTGTGGGATGCTCGTTTAACCTCTGTATTCATTTCGTTTCTTATTTACCTGGGTGCACTGCGTTTTCAAAGGTTTCCTGTCGAACCGGCTCCTATTTCAATCCGTGCTGGACCGATCGATATACCAATAATAAAGTCTTCAGTCAACTGGTGGAATACATCGCATCAACCTGGGAGCATTAGCCGATCTGGTACATCAATACATGCTCCTACGCCCATTCCAATCTTGTCTAACTTTGCTAACTCCCCCTTCTCAACCCGTATCTTGTTCGTTCTGGAAACACGTTTTCCTATTCCATCTTTTCCCGAATCTCCTTTAACGGATGAAATAGAAGCTCGAGAAGGAATACCAAAACCTAGTTCACTCGCTGAGTATCTTTGCATCCATGGCGGAATGGTTAAAGCAAAGCGCCCAACGTATACAAGAGGTAAATTCGTAGGTTCGATTCCTGCTGGATGCACTTGGAACGTTCAGTTCAATCGCTGCTCACGGAATTTATACATATAGCTCGCCCTTATAGCTTATGGGGCACTTCACTCGCTCAACACTCGTTCAAAACTTCCACTCGTTCTTCAGGAAAGAGAAGGGATAGATGACTGAAAATCCCGCCTAGAGATCGCAGCTATAATCAGAGTAGGAGTTCCATCCATCATCTCCGTCGAGGCCTCGTTTTACCTGCCAATTACGGTTGATCCGTCGGATTGAGTAATTAGATTCGGCAACTGTAGTCTCGGAGCTCGGTTCTGGCATCTCAGGTAGGTCAGTTAGGTCAGCTGGCTCAGGTCTTCTGGCTCGCTGCGGTCTTGGTACCTCCGCTCGCCCCTTAGCTCGCTTCGGCTTTTGTGCTTACGCTCGTTGGGTCAGCTCGGCTGTTTATAGATTCTTCCGTTTTTCATCTCCTTGGGAAAGGTGCCGATTCTAATGTTGACGCGCTTAGGGGGAGTCTTAGAATATATCATCGATGGTGGTTGTATATTTGTCTATCAAATCCTTTGATTCTCTCTTTCTGGTATGGTATTTCTGTTTTGATCTTAAGGTAAGGGGTCTTTCTTTCAGTTAAGCCCTTTACTTGTATGTATTGTACTATCTTGACTCAATGAAAGACCTTAGGTCCGCTATGGGAATCGGATTCATTCTTCTTTCCCAGAAATTGGCCCTTGAGAATAGAAAGAGAGAACCAGGGATACTTATGGTCCTTACAGAGGCTGCTCCTTAATATGAAAGAAGGCTCTCCATAATAACTAACAAGATTCAGTGGGCTGCCTATGAAATATATAGAGCTCTGTGACTCAACTCAAATCAATAAGGATTCAGAAAGCAGTTACTCGTCTCATCGTTCTCGTCTTTCAGTTCATATTACCCAGTGCCAGCCGGGAAGCCACCCAACCACTTCAGTCAAGGAAAACGTTCGATAGAAGCCCCCCACGGAGCGGTATTATGAGTCAAAGAGTCAATCTTTCCTCAATCCACTCAGGCGGAACCGTCGCATTCTCTCTTAGAGACTCTATCATGAAAGAAAGGTAAGCCAACTAACTCATAGCCGCCCACTCGCTCATATGACTGGCAGGTCGGAATTAGCCCTGATTCTTTCTGCTTCTTTTTTTTAGTACGGTCTGACTTTCATTCCTTATCCCAGTCTGAAACTAGAACAGCCTTCCGCTTTCTTCTTCGCTTTCGTTTCGTCCCTGCTCATCTCAACCTGACTGCTGACTGGCTGCCTTACCGACCGGAATGATTGAAGAATTGAATTGAACTATTAGCCAAAGGTGTAGATAAGATAAGGGCTTAGCGCCAGAAAACAAGCTAGCCAAGATTGGTAAGTCTAGAACAGAATCCAGAGGGCCGGTGGACAAGTCTAGGACTCTCGGTTTGGCTCCTTCGGTAGGGTCGGGTCAGTCCCTCGGTCCGACCCGGCTAAGTATTTACTTAGTGAGCCAGTGCGCGCTGGTGGGCATTGCTTGCTTGTCGAAGGGCAAGCTCGTGTCGGATCGTACTTCTGGTTTGAGAGTCTATATCTTTTTCGACTGCCTGGGTGCCTCCTGTTCTTCGTGGGTGCCATTAAAAATTGAATGATTTGATCCCCAGTTTTGAGTCATTTTGGAATCGGGATTCAGTTTCTTTACCTACCGAAGGGTATCTCGAAGCGTAAGCAAGGGTTTTATGATCAAACTGATCCTCTTTTTGGCCAATGGATAGACTTTAAGCAGCTAGTGGACGGGCTTGGGGCTGTGGTTGTTTGCCGAGGGGCAAGGGAGTGCCTTATTGTATCATATTGTTGGTTGGTGATAGTCATTCTCTCGTGTACAACTATCTGGTCAATGCCATTCTGTCTAGTAATTATTTTTATCTCGACTCATAGCATTCAGCATTCAAGTACTTATTTCTAGTTGTAGAGTCTCTCTTTCCTTCGTGACTCTCGGATCGAAGCGAGTAGTTGCCGATCGACTTGTTCCGTGCCGTCAGCGACATTTCTTTCTGGTTGGATAGTCTACTCCTTTGTTGGTGGTCAGCAGGGGTCATTACCTCGCCCGAAGGCAGTTGCGGAGTTAAGGGCTTCGTCACTTTTATTTCTTTCTGGTTGGTGATTCCTTCTGTCATTAATCATTCCTTCCGGCACATCATAGGCCTCACCATCAGATACCGAATCCGCTGAATAGGAATCCCTTGATCCGAGAAGGAAATTCTTTCTGAATGACGAGAGTTCCCTATCCTTAAGCCCATCGAGCCAGGAGTGACTAATGAAATGAAACAGGGATGTTTGGTGACACAAGAACGTGTACCTTTCCGGAGAGCAATAGACAATGAGTCTGACTCAGTAGGTGGAACCGGATCTGAAGACGGTTGAGGCACAGGAGCCGGTGGCCGCAAGCGACGTGTGTAAACCTGTAAAGGAGCTGTAGAACGTGGTGGCAGAGACTCTGGACGAGAAGATGAAAGAGGATGAGGTGGGGCTGGTAAGATACTCAGAACAGGAAGCGGAATGGATGAGGTAAATGACTCAAGAGTAGAATCACCAGGAGAACGGACATCTGAAAAAGATGATGTAGACTCAACAAAGGTGACATCAGCACTGGTAAAGTACCGCCGAAGAACCGGACTATAACAACGAGAACCCTTTTGGGTTCGAGAATAACCCAGAAAGACACATTTTGTAGCACGAGGATCGAGCTTATCAAAGCCCGGACCGAGGTTGTGAACATAACAGACACATCTGGTAAGGAAAATAGAGGGGATGAAGGAAAGAATATGGAGTGAGGATATGCTCCATCTAGGGCAGAGGAAGGGCATCCTATTAATAAGATAACATGAAGTTAGAACTAAATCACTCTAAGTTTGGGGACATGCATGTTAAACAAGAGAGCTCGAGCAACTTCTAACAAATGACGATTCTTACGCTCAGCCACACCATTCTGTTGTGGAGTGTGAACGCAAGATGTTTGGTGAACAATGCCTTTGTCAGACAAATAAGTAGCAAAAGAATTCGATTCATACTCTTTGGCATCGTCAGAACGCAAAATGCGAATTTGACGTCCCACTACGGAAAATCTGAGATATAGAGAATAACTCAGATCGTTTTTTCATCAAGCCACAAAAGTCACAAAATAGTGAAAGAGTCCCCACACATCGGAATGAACTAACTCAAAAGGACTAGAAACTCGATTGGTAACTCTAGACGGAAATGACACACGATGATGCTTGCTAAGTTGACAAGCCTCACAATGGAAAGACGACACATGACGAAGACTTCCAATTGGACGTTTCAAGATAGAAAGAGAAGGATGACCGAGACGACAATGCCATTGAAAGGGAGATAATGAGGACTGGAGTGCTCGAGGAGGAGAAATAGGTGCAAAGTCCAGATAATAAAGGCTACCAACTTCATGCCCCATACCAATCATCCGTTTCGTCTCGAGATCCTGAAATATACACACAGTTTGACAATAGGAAAAAAACGGACAGTTAGTAGAAACAGATAATAATGAAAGATCAGGACTCCGTTTCCCGAGCCTTCCACTTTAGCTAGGGAACCGTTAGCAAGTGTAACACTCTGGGGTGAGTCAACAGGATGATAATCAGATCAGATAGGGTATGAGACGAACCAGTCATATGTTCTGTTGCGCCAGAATCGATGACCCACGGATCGTGAGTGGAGGATAAAAGACAGTTAGATGCAGTACCTGACTGAGCAAGAGTAGCCGTGGATGAGGGAATGGCCCGCTTATAGGCTAAAAACGGAGCATACTCATCTCTCGATATAGCAATCATATCAGAATCAAGTGCCTGGCCAGGGGTAGAAGATGGTCCAGATGATAAAGAGATATCCTCCTGTGATGAGATCTGATGGGAGGCTAAACCAGAGGGTTTTCCATGTAGATCCCAACAAGAATTCACTGAGTGATTCTTACGGCCACAATGAGTACACTGTAGAGATTTACGGCCTCCAGTACGACCGCTCCACCTAGAATCGCGACCACCACGTGAACTACCAGAAGCACCGTGGGAGGCGACAAGGGCTGATCGGTCCCCAATGTGATCAGAACTCAACGGAGTACCACTATCGGACAATGTAGCAGCCATGATACTCGTCCAGGAGGGAAACAATGTCCAAACACTAACAAGTAACCCGAGAAAACCAACCAGCGAGAAGAGAAAACAGGAATAACGGAGAACCCGGAATTGAATTCAACCAAACCAGAGATATCCTTACTCCAGATAAGGTAACCCCAACCGAACTCCAGTTGGCGTGCAGCACACCAACTAAAAAGCCCTCGTCCCTATTTGCGATACCATGTGCCCGGAAGGGCCGTTCCGTGAAAATTCCCGTGTTTTTCAAGGTTCTGATTTAACCCTGGCTGCTTGCTCTCAAATTGAAACATATGGATCTGGGTTTTTAACTTACTATGCCTTGATTATTGGTGGTACCAATGTACGGGAAGAACCTACCTGGTGCACCTGGAACCGATGGACCCACATCATCTTGAGCAACCGAATCAACTACAATTGGTGCTCCCACTGGATCACTGCTGGCATTATTGAGTGGTTATGGATGTTTATCTGGACAAGGTGATGGAAGGGAGGGCTTAAACTGCTGAAGCTGGTGGATCAACAGGGTAAAGTACTGACGCTACTGAAACTCGGACCTCTGTGCCCACCTTTCTCCCTGTTGCCTTTGAAATGGGGGGAACTGCAGTTCGGTTAACTCAATCAACTGAATCAACCGTCTCTACCTAATGCCCATGATGCCTTTGTTCCCTTTGCTGGTGTGTTTGTGCTGCTTCTTAATCAATGAGGTCAACTTACACTGAAGCTACTGATGTTGGTGATACTTCTTAGACTCGATCAACGATTTACACTCCTGCTTCTGGAGGGATGTTGCCCCCGCGCCTGCTGCCTCCACACGGGAAACTAGTTTTGTTGCTCGGTCAACAGAGTTAAAAACTGAATCTGCTCTCTCTAACATACGGGATAACGAACTACCTTTGTCATGGAACTGCAGCTACCTCCTTTGCTTTTGGCTTTGACGCAGGGACTCCGACTAGTAAGGTAAAGAAGCTCATTGGCATCATTCATTGGTAAAAGAAAACTGGATCCACTCGAACTGCAGCGACTGTAAATGGAACGGGGCTTTGCAACTTGTTCTTCAACCCTTGCTTCTGCGGGCTTTGCCTTTGCCTCTTACACCGCTGGGGGTTATACAAAAGGGTTTGCTCGAATTCGAATAGGAACTGGATCCACCTAGGCAAATGGCTCTGCTGCCTGCTCTGTATCTCTATATGGGAATGAATCTATATCTGGAGCTGTCACTGGTACCGCTGGATCCATTGCATTTTACCCCGCTTCTCCACTACCATCTCGCTCAGCATTCTTTAGAGTTTGAGAGCCAATAGCAACGGTTCCTGCAGATCCAGACCCTATAGTTGCGATTCGTTATGATCCAATTGCAATTGATCTAAAGCTAGTTAATCGAGTTTTCCCACCGTAACCAGCAGCTTCCGAAGCGGCACTAATCCTAGTAGCAGATACAGGAGCATATCCTTTTGTGGCCATAGCCCGCTATTACAGTTCTATATCCTCCAAGTGCAGTGGATCGTTCCCTAGTTTCCGTCTCACCAGCAAAGGTGGTAGCACCCCCAGCAGTCCGAGTAGCAGTCCCAGCTTCTACACTATTATTTCGCCCAGCGCCCTTACCAGTCCTAATCCCCCTACAGGCCTTACTCTATTATGGCTCTACCGACATCCTTATGTATGGGGCTATCTCTCTCCCTTCTATTCATCCACTTAGGCCGCCGAAGGCGGGAAGCCGCCTGGCTCGCTAACGCTCGCCCCTAGAACCTAGAATAGATAGGTACCTATCTATTCTAGGACATGAAAGCCTGTTGCTGGGCCTATTTGGACTTTCATGAAAGCGGGGGCACTCGGTTTAATGTTGAATGCGGGGGGACCGAGGTAAGCGCTACGCGCGAAACCGCTCAAAATCTTCGTATATAGACGTGAAATTACTTCACTTTAGAGAGAGTGATTTTGGTTAAAACGCCATTGATTCAAATTCATGATCAGAATTCGCAGAAAATAAGAGCGGCCTTCGGTAGGTATTTTGTGGCCGAAGGCCTTTAGGCCTTCGGCCCCGGGCAGCTGCTCGCATTTATATGTGCCGGCAGGCCACCCAGCCCCCTTTCAGAAAGCTCCTCCCCCATTACCACTGTGCTGTGTTGGTTGATACAAATTGAGGTATCTTTGTGGCCCTCTCTACCCAATACGGGGTGCCGATAGGCCGAGGAAGGGCGGCCCCGCAAGAAAACGCTAGTTTTATGCGGGCGCTACGCGCCCCGCCCTAAAGGGCGGCCTACCAACCACGCACGGTGCCGCTTGATTTCGTACTTCTTCCTTTTCAAATTCTTCGCGCTCTCCCCGTCTTTCATCAAAGGGTGCGGGTAAGGTAGCGCCCCGCAGTTTCACCCAAGAGTTACAAACTACCATTAGTATCGAAGTACCAAACCCTTTCAATTCCTCATGGCTTACAGTCCATCGGAACAATTTGCCATTATCCCATTAATTCCTATTCGCATAGGAAACTTGTATCTTTCATTTACCAATTCCTCCTTGTTCATGCTACCAACTATCAGTTTAGTACTGCTTTTAGTTTCTCNNNNNNNCCTGAATGGAGGACACTTAGTACCAAATGCTCGGCAATCCTTGGTGGAAATGANTCATGATTTTGTGCCTAACCTGGTGAACGAATAGATCGGTGGTGTTTCGAAAGAAAGGTTTTTTCCCCTGATATTCGTTACTTTTACCTTCCCACTCTTTCGTAATCTGCAAGGTATGATCCTTTATAGCTTTACAGTGACAAGTCATTTTATCATTACTCCGGGTCTTCCCTTCTCTCTTTCCCTCGGAATCACTATAGTGGCTTTTCGAACGAATGGGCTTCCTTTTTCCAGTTTCTCTTTACCGCCAGGAGTCCCCTTGCCGTTAGCACCTTTCCTAGTCCTTTTGGAGTTAATATCTCATGGTTTTTGCGCCTTAAGCTTAGGAATACGGTTATTTGCCAATATGATGGCTGGTCATAGTTTAGTCAAGATTTTAAGTGGCTTTGCTCGGACCATGCTATCTATGAGGGGTCTTCTGTTCTTAGCGCATCTCGCTTCTCTTTCGATAGTCTTCGCATTAACTGGTTCGGAATCGGGAGTGGCTATTTCACAAGCTTATGTTTTCACTATTTCGATCCGTATTCACTCGAATGATGCTATAAACCTTCATTAAAGAACGGGTAGGGGCGCGCGCCGCCTACTCCCCCACCCAAATAGGGATAGATCAGTCGGTAGATCGATCGGCTCAAAATCCGAATGATGTGGGATCTTAGTGGGCGGGGCCTAAAGCCCCCGTTCGATTCCCATTCCCTAGTATAACGTTGTCTAAAGGGGGAAGCGTATGGCCCCCACTGAGTCAAATGCTTCCCCTACTCGCTTTGCCGCATCGTCGATTTAGCCCCAACAAAAAATAGCGCGTCGTAGCGCCTGCGAAAACGGCCGCGGCGCGCAGGCGCTACGAAGCGGGCCTACATTTGTGCAATCAGCGCCAGAAGGGCCGGGCTGCTAGCGCCCCTGCCCTTCTGGCGGGCGATGCAAGGTGGGTGCGGGCATGTTGTGCGGGGCCTTCGATCGAGGCTGCTGGGGGTGGGGGAGCCGAAGTTTTTTGTCAAATTGCTGGCGCGGGCGCATCGGCAAAGCAAACGTCGTACCGAGTGCGAGCAAAACAGCAATCAGGCCCCTCATCGCAAGCAGCGCAGCGCAAGTGAGGGCGGGCGGGGCGTTGTGAGGATGTTGTGCGGGGCTAGGAACTGTTGTTTTGTCTTGAAAAAAGGTTTTGATCGGAGCAGGTGGGTAGGGCGGCATGTTGTTCAGCAAAGCACGCAGCGCAGCGCTTAGTGAGGGTGGGCTTTTTGGGGCGTTGTGCTCCCCTCTAGCTTGCCGGGTGAGGGAAGCACTTTCAAAGGCGGATAAAGCTAGCTTTACCGCATCCATAGACGAAACTGATCCCTGCATTCGACCCCGTAAGCGGCGAGAATGCGATAGCCGCCGGAATGCACACTGTCGCAGACACGAAAGCCATCAGTGCACAGGAACCTTATTCTTTCTCTCTTGCATTCGGCACCCTTAGCCAAGAGCATAGAAGACCCTGGGTGGGGGTGGGCCCTCCTCCCAACCCAGAGTCTTCCTGGCGGCCCGGCATCCCCCTAAACTTCTTCTAGCCCAATACCAATGGGTTGCGAGCCGGATCGAGCCGCTTCCTCCTAAGGTCTAGGTGGTGGAATATCTGGTCGAGGTATAACTGGACAAGGGATACGCGGAGCGTGTCCTTGTTTCCTGGTCCCTTCTGGCTGGTCGGTGTTTTCCTCTGGTGATTTCGGGCAGTGGGCGGTGTTTGCTTCCAGCTAGGTCTGTGAGCTAGGTCTGAGGGAAGGACTAGTTGGTCGAGGGATATCTGAGGAAAGGAATTCATCTATTCCTATGTAGGTGGGGGCGGAGGCCCGATGAGAGGAATACCTGAGCAGAGGACTACCTGACCAAAGATGGGCTAAGGTGTGATAAAGTCCGGTGATAGAGGGCATCTCCATGAGCTAGGTTCTCCATGAGCTAGGTCTGGTCGGAGGATACCTGAGGAGAAGAATAACCTTAAGGAGAAAACCTGAGTAGAGGAGGTGTGGTCAGGGGAATACCTGGGCGGGGCCCCCCTGAGTAGGTGTGTGTGTTACTTAGGTGCTTTTCGCCCGTTGGGCGGGGCCTCGTAGTACCCCCGCCTATGAGGCGGTGTGTTGTTGTAGTGCTCCCGCCCTCTAGGCGGAGTGTTGTAATCCAGGCTTCCCGCGCTCCGGGCGGTGTCTGCCTCTGGGGCCTCCCGCCTAGAGGGCGGGAGTAGATTGATATGCTTCGATTGAACCGGTGGCTATAATTGGTAATTGGTCGGAATTTATACCCGATACCCGCTGAGGCGGAATGGAACAATTCCCCCAAGCGGTTTCTCATCCAAGCTAAGGGCTTAGGGGGGATGGGCACATGACCAATCATCCCTAGTCAAGGTCGGCCTAGGGGTAAGGGACATAACCGATCGAGGGGGTTTGGGCAGCTCCCGCTGTTCCCTAGCCCGATCCCTAGTGAATCTCGGTATTAATGACCGAGCCCTAGTGTGCAGGCAAGCATCAGGACTAAGACGGGGGACACAAAAATAGCGCCAACGAAACAACTTGCACGCCCACTCTGGAATAGGACACGCCCACTCTGGAATAGGATTCCACGAACGAATGGGATACCTGTTTCTGGCCCTCGCTTCAATATTATGCTTATGTTTATTCCGGTTATTTGACCTGCTACGGGGCGAGAGGTGGACATTACTCGACCGCAATAATTTATCGTAGCATACCACCCGACGACGCAGAGGAGGGAGGTAATTTCGGCAAATCCTCTAGCCGATCAGAGAGGAGKGCTGAGGGGGAGCTAGTTCTGTTTGGAGCAAGGGCAACTAGGGCAAAAGATGGGCGGCGTGAGCGAGGGGCGAGCGTTAGCGAGCCGGGCTCCTTCGTCGCCCCCTTCGGGGTAGCCGGGGAGCCGTGAGAATGGGGGGATTTTGTGTGTGTGGAATGGTGTGCTTCGCCCCTTCTCTCATCTTCCTTTCTTCCCCCTCCCCAAAGGAAGGACACAGTCCTCCTTCGGGAGCCCCCTCCCCCATCAATCCATCAACTCCCTCCCCTCTAGTCCCCTCCCTCTTCTTCCTTTCTTCCGTAATCTAGTGTGTTGTTGGAAGAAGTGGGAAAGTGTAGGGTATTTGAGGTGTTGTTGTATGGGGTGGTTAATAGGGGGAGTATCCCCGCGCGCTTATATAGATATATCTATAGATAGAGATATCTATATGTATCGACATAGACATATCTATCTCTATCTATATCTATCTATACCTATATTTATGGATACATAGATATAGATATAGATATCCTTTCTTTTCGGGAAAGTTATGAAGGCAGAGGAAGCGCGTAGCGCACTTAAAGGCGGGAGGGGGTCCCTTCAAAAGGTTCGGAACCCCAAGGAAAGGAGAGAATTACCGGCAATTACTACTTCAAAAAGGGAAGCGCATAGCGCTTGCTCTAACGCCAAAAGCGCTGAGGAGTTCACGTGAAGCGCTTAGCGGCCGTCCATTGCAATTTAAGGCGGCCCGCCCCCCAACAATGTGAGACACTGATGGGCCCTCGAGGTTGTTCTTCTTGACGAAATACTCGAGGGGAATATCTTTTCTTGACAAAATATTCTCTCTTTGCCCCGAGGTCAATCTCACTGAACGGCACAGCAATAGAGCCATGAACGAAGAGGAAAGAGATAAGCCACTTCAAGGAAGGGAACGCGGAATAAAGGTTTATGAATTGACCGAAGCTGGGCCAGCCACTGAGATTACAATCACGAGGAAGGTACCGACCTGGCATCAGCTACCAGTTTCAATTCATATTTACTTTACGTGGGCTTCCAATACTTCTCAGAAGCTTACTTAGTAATAATTCGCATTTGCTATTCCAATCAATTCCATCTAAGAAATATTTCGCAGGCTACACTGCGAAGTGAGAATCATCAACAACTAACTGTAGCGAGGGAACGAACAAGGAGAAGCGATATGCCCTGCTCGGCATCAACGCCTAGAACGAAGAGATTGAACAATGCGATCACCACAACCCACGAGACTTCTTTGATTGCAATGAGGCGGCGGTAGCCGCCGATTGATAAACCCATCCGTCTAAATACGTTCGAGGCTTCTCTTCCATGCGTTCAGAGAAAGGGGATAACCTATAGGTCGACGGCCTTACAACGATATGGCCGATAGGCTTTCTGAGAAGAGGATTGGGCGAAGCCCTTTCAATCACGGGAAGAATGAGGACAACGATCGTTCGCTCGAGGTTCTAAGCAACCCCCTCGAGTTCACGGGCACCTTTAAGGGTTTTTTGGGGACACATAAGAGGCCCGGAGGGCTTGGGGGAAGCGCTACGGCGCGTGCCTCTAACCGAAGACAGGGAAGCGCTACGCACCGGGCCAACTCCCACATGCGGCGAAAACCGAAGTGTGGAGTTGGCCACCGGCTACGCCCCGTTACGAGAACAGAGAAGCGCTACGCGCTTGTATTTATTCCACTTACTCTATTTCCTCATGAAACAATCATAAGCCAAAGCTTTAGCCCAGCGTTTTCTCGAGGTAGGGGGGGGGGTTCCCAAGTGCCCTTCGGTAGGGAAAAGTGGTCTAACAACACCTAATGCTTCATGGAAAACGCCACAAGGTTTTCGATCAAAACCACCACCACCCCTTTGGGGGCTCCCTCTAGACCTGACCTTTAGGGGCTTTAGCCTTTTGTGGCCGTTTGCCCCGGGCGGAAACCGCGGATTTCGTTCTCCGTTGAACCATCTCCACTCTGGAGTTGCATCTATATACGAAAATTTTGGCTTTCTTCAAAACTCGACCGGATAATAAAGCGCGTAGCGCGAAACCGGCTTTCAGCCGCCTGGGAATAAGTACTTCGGGGAAGTTATAAGGCACTTACCCCGGCCCCCCTCGGGGGGCCTATCAGGGGGACGGGGTCCCCACTCGTGGGTCGGAGACCCGGGTTTGTGCCGATAAGCGCTTTATCCCGCTCCCGCCGGGCGGCCTACCGGTGGCCTGAAAGGCAATCTCTCCTGTCCCGCCCAAGGGCCGGTTGCCCTTTGGGCAATCTCTCTCTTTAGGAGGCCTGGGAAAGTGCTTATCAGCAGCACGGGAGAGAAACACAGTACCAGGCTTTGCCACCAATCCATGGCATTACCCACCAGTCTTGGGGGAAAGACATGTTAACGGAGAGCATACTTCTATTCGACCTTTTTCGATAGGGCTTTTTCATCTAAAGTAAACTCGAGGCCTATTTATCATGCTAACCTGCGATTAGGCCGGCCGCTTTGAGATGAATGGCGACGCATGCCCGGGACTTATTTATTCCGTGTGTAGATATCTAGGCTTTCATCTTGGTGGGACAGGATACCTTTATATATCAGGTTCTATCAACCTACGAGCAACTGCCTTTTACGCTTATTCCACGCACAAGCACGGGTAGAATTAAATATACCTGCCCTTACCTTCTCTATCCACCAATCTCCCAAAGATATAGATCTTTTCGGCAAAGGAAGCGAAGCAAAGCATCGCGTCGTGGGGGGCTGCACTTGGTTGGCGTATTTCAAAGTGGTGCGCCTTCGGCGACCCGACGGTCCTTTGGAACAGAGGAGCACGAAGTCATTTCGCACTTGTTACAAAATACAGGAGCAAGATCAATTTGTTGTTCGGACCTGTGCGATCAAGTTACTCGTGCCGCCCTTCTTTTCGGGGCTATTTTTGGGGTGGGCAAGTAGTAATAGGTATGCTCAGGAGCTTAGGCGGGCCGCCCTTTTATGAGAAGGGCGGCATAGCCTACTGAAAAAGCCCTCCCGCCTGTAAGGGACTGTTGGATTATTGAAGGAACAACAAACTCTGTCTTTCTTTTGCTTGAGCTTGAGCTAGCGCCGAATTGGAATTCTCTCTTTTCGCAAGTACTGGAGATGGAGGCGATTCATGACGAGCGGGCACAGTCGTGACTCTATCTATAGTACAAAGAATAGGGCATTCTCTTCCGTTTCCTTTCTATTTCGGGAGCAGCCGGCCGTACGCTATCGCATGTAGTCGTAGGCTCCGATCAACAAGTGGTCTTAATTTACCCTGACCAGTGAAATGCTACTCGTCTGCGATTGCAATCTCTGGCTGGAGTGTCCACTCGGTGGCTTGGTTTTGGGGGTGTGGTAAGATGCGGCAGGCCAGCCAGATGCCGGGCCGGAGAAAGATAGAGACTTCGCCGTGATGGGACAGATGACTTCGTTTGGTAGGATCAGGCCGGGATAATATACATCTCCTTCGATTCGATAAAAGTGCTTTCTTTTGGTCAACGCTCGCTTCGTAATACGATACGGATGGTACACCAGTTCCCCCAGCAGCTCCGTTACAGCGGTTCGGTCATTTGGCAGCACCCGTTGAACCAATAACAGGAGCGAAAGACCCATCGGTGATACGAAACCCCACTGTGAGATGAAAGACTCAATTCCCGAATGGGAACACAGTGTGAGAACCAGAACCGATCAACTTTAGGCTAGGCTCCCTGTGGAATGATGAAAACGTGGTCGTTCCCGTATCGTCGAATTCATACGAACCCTTTGGGTCTTTTTTTCTTTTCCCATGAAAGTCTGGGGAACCAGTCTAAGGTAGCTTGGCTACAGCGAAGCGCTTACCGAGCAAGCAGGCCTTATCCATCTATAGATACAGAAGAGCTCCCCGAGCCAGCCCAGCCTTTCCGAACTCACTATGTCTGACACTTTTGCTGTCTGTGGGGGATTAGCACACCACAGCTTTTCAATTCCACCAGCCCTTCTCTTGAAAGGGGGCAGAGCTGTAGGAAGAAATAAGTAGGCCCGAATAGGAGATGTGGTAGGGCCGAGGCATGGCATCTACGAGTAAGGGGACGGAATGCGGCAAGGAGGTTCGATCGGTTCTACAAGTCAGTCAGTCATAACAGATACGACTTCGAGTGAGTCGTCGGTCGGGGAAAGGCAAGCAAGCGGGGACTTCTATCGATCTCGGTGGCTCCCAAAGATAGAGTTGTGATTGGATTGCCTTCTCTCTGGCCCGGCCCGGCTCGGTAGTCCGAGGAGAGGAAGAGGGAGGGGGAAGCAAAGCTTCGTAGAAGCTTCTAGGCGAGTGGGATATCATATAGAATGTCGGATCGTTCGATAGAACCTAGCGGACCGGACCAATTGATTGACCGTGATGCGAACTCATCGACCATGGGACCGACCATAGGTAGGGAGCTGGGGTACGTTTCGGAACGTTGGGTTGGGGCCGGAGAGCACTTCGAGTCGCTGTGAACGGACAGACACTTCTGGAACGTCCTATCCAATCTAATCCCGCTCGTTTCGTAGCTGCCTGCAATAAGCAGCTCATGCCCCGTCCTACGTCAGAAAGATCCCTTCGAATGAATATGAATGCCGGCCGAACCGCGACCGATCGATCTACCATTCTCCAACAACTCCGGGGTGTGCTTTCTCTTGTGGGCTCATCATAGGTTTCCTGGGGCGCGTGCTTCCCCCACTCAGCATGATCATAGCTGCTTATAGGCAGATAGTCGGATCGCCCGCCAGAAATGGTTCTTCCCGTTCCGCAACGACGACCCCAGCGCCTCCATGCCCAGACCTACATAAAGGCCCGCATTTATGCGGGAAGCCGCCTTAGCGGCTTCGCCGCCCCTTCCCTCCTTGGTATCGCTGGAAGCTTTGGAAAGGGCTTTCCAAGGTAGCTTGGTTGGCCGGCCGATAGGCGAACCCTCCCTCCCTAGTAACAATCACACTTGGTGATCGATCTGCCTAACGGGATTGAAGCCTGCCCCCCGGAGTCTGAGAGGGTGGGGGTTCGGGCATGCATATCATATAGAAAGCATATGGGCATTTATGCGAAGCGCCTTCGCGCTTCACGCCCAGCTCACTTCGCCCTTCATAACTTGGCTAACAGAGATTCGGCCCTCGTGTTCACAGGGCCGGCTAACCGTATGCTAGCCGGCGTGCAAGCTTGGCTCGCTGATCGCACGAACAAGGAACCTTGAAATTGGTGGCGAGCCTTCTTCTGATCCTCCTAAAAGGGTGTGGTTCGCACCGTTTTGACAACGATCAATTAGTAGTTGGTTAGGCCTCCGGTCGAGTACGTATTATTGGCCCCAGCATACCCTCGCCCGGAACTGACCAAGAAGAAGTGGAGGGCAGGGGGCGACGAAGGAGCCCCCGAAGGGGTTAAGCGCTACGCGCTTCCCTGGCCCTACCTTACCCCGGGGCTACGCGTTTTCCTTTAAGGGAAGCGCGCGCTTCCACCCACGGCAGCCAAGAGTCCTTTCAGGCCGTGCCTTGTTTGCCCGGAAAACGC
>Contig02+114272
AGCATATGGGCATTTATGCGAAGCGCCTTCGCGCTTCACGCCCAGCTCACTTCGCCCTTCATAACTTGGCTAACAGAGATTCGGCCCTCGTGTTCACAGGGCCGGCTAACCGTATGCTAGCCGGCGTGCAAGCTTGGCTCGCTGATCGCACGAACAAGGAACCTTGAAATTGGTGGCGAGCCTTCTTCTGATCCTCCTAAAAGGGTGTGGTTCGCACCGTTTTGACAACGATCAATTAGTAGTTGGTTAGGCCTCCGGTCGAGTACGTATTATTGGCCCCAGCATACCCTCGCCCGGAACTGACCAAGAAGAAGTGGAGGGCAGGGGGCGACGAAGGAGCCCCCGAAGGGGTTAAGCGCTACGCGCTTCCCTGGCCCTACCTTACCCCGGGGCTACGCGTTTTCCTTTAAGGGAAGCGCGCGCTTCCACCCACGGCAGCCAAGAGTCCTTTCAGGCCGTGCCTTGTTTGCCCGGAAAACGCCCTTTCCCTTTCTGGGAGAAGGGGAGAATGGGCGAAGCGGGAAGCGTAGCTTCCCCGCGTTTTCACTAAAATTACTGAAGCCGGCCCGGCATGTGGAAGCGCTACCTTTAAGGCCGCCTTCGGCCTCCCTATTCCCCTTCCATTGACGCATTCAGAAACAGTATAGACCCTTGTATGAATCAGAATCAGATTCTCTCCCGGGAAAGGGTCTGGGCGGATTGGTGAAAGCTTTATCCTCCCTCTACAAGTACCGAACAAAACCAAGGAATCGGAAGAAGAGCCGATCATGAGAGGGATAACGAGGGCGGCGGATGTTAGACCACTAGCTTCTTTGGCTGTTACCTTGGAGGAAGCAGATGCTCAGGGATCGGGCCACCCTCATTCTCTCAGACGAATCGGTCCAATCTGCTGGTTGGGCGAGGATTAGCCTGTGTACGTACTTACGGGTTGCTTAGCCGGCGCATCACCACACAATGCACGTTCCTCGGGCGGATATCTCCTTAATTAGAAACGAGTGGACACCCACCCTTAGGCCCACCGAAGTAGCACTCTGGGCACGTTCCTGGCTATGTACGGAACAAACACTAATACACCAGGGGAGGGGGTATTTATGCGCGCTACGCGCCCCCGCATTTCACCCACATAAAGGCGATATAACTGATGCCGGCCTGAAGTTGGCTTCTCGAGAGCTAAGCTCGAGATCGAACGATTGGACACTAGACATCGAAGTGAGAGTCGGGCCACCGACCTCTCCAACCTCCGACTTCAAGCTACGACGTGCTCCCGCGGCTTCTTCATGAAACACAGGATCTATTCAAAACGATTCCAGTGGCTCTCAGGCTGCCCCTTGGGGTTAACCGTTAACGAGATGATAAAGTGCCCCTTCCCTTAAAGGGGAAAACGCGTAGCGCACAAAAAGCTCCGCCCATCATTTCCACCCAATCAACTTTCCCAAGTTGTATGCCCAGCAATTTCCAGGGAATCGGCAGTGACAGAAAGGGGCTTGAACCCTAACTGGTTGACCTCAGAACATCGAACGGTTATTACTACAACAGCACCAATAAGTTGGCGCAGTTCCKAAAAGATAGGTGACGGTAAGTACGGTAAACAGTACATATGGCCCCCCTTCCCCTAAACCTCCCACCTAATACTACTGACTCCCCCGSCACCCCACGGATTGCACGCCCACCCACCGGTCGGCCTGGGTGACCATCACAATGGCCTGGGGTCCCTTTCGCAGTTGGGTGACCATCACAGTACGCCCTGGGTTACGGAAGGGCCACAGCCAAGTTACTACCGAGAACTCGAATCAGAGGGGAAACGTCGCCCGCCGTAGCGAGAGAGCCTCTCTGATTTTCGCTAACAGACTGACTAAGAAGTAGCAAAAGTTGTGCCAGCATGATGGGAAAAGTCACCCTTCGATTTCCGCTAATAGACTGGATCGAAATTGGAATAAGTTGGTCCAGCATAGTGGGAAAAGTCACCCTTCGATTTCCGCTAATAGACTGGATCGAAATTGGAATAAGTTGGTCCGGCATAGTGGGAAAAGTCACCCTTCGATTTCCGCTAATAAACTGGGTCGAAATTGGA
>Contig03+2701094
CTTCTTCTGATCCTCCTAAAAGGGTGTGGTTCGCACCGTTTTGACAACGATCAATTAGTAGTTGGTTAGGCCTCCGGTCGAGTACGTATTATTGGCCCCAGCATACCCTCGCCCGGAACTGACCAAGAAGAAGTGGAGGGCAGGGGGCGACGAAGGAGCCCCCGAAGGGGTTAAGCGCTACGCGCTTCCCTGGCCCTACCTTACCCCGGGGCTACGCGTTTTCCTTTAAGGGAAGCGCGCGCTTCCACCCACGGCAGCCAAGAGTCCTTTCAGGCCGTGCCTTGTTTGCCCGGAAAACGCGGGAAAACAGAAAATTCATCATCTTCGACCGAAATGGAGGGAGTGTCGAAAAACACGGGGAAACCTGAAATTACTCATTCTCAAGGTCCCGAAAATCAAGAGGTGTCGAAAAACACGGGAAAACATGAAATTACTCATTCTCAAGGTCCCGAAAATCAAGAGGTGTCGAAAAACACGGGGAAACATAAAGGTTATCATTTTGAGATCCCGAAA
>Contig03+2701094_2
AAGGTTATCATTTTGAGATCCCGAAAATCGAGGTCGAAANNNNNNNNNNNNNNNNNNNNNNGGCGGCCTCCGCCTTCGGCCATCGATTGATCCATTTTTCGGGGCTTAAGAAGGAGAAATAGCAAAGGCTAGTCCGGCACAGTGAGAAAAGTCACCCCCCGATTCTCGCTTGGAAGGTCCCTCGAAAATGAGTAATTTCATGGTTTCCCGTGTTTCTCGACACTACCCGATTTTCGGGACCTCGAGAATGAGTAACTTCATGGTTGGCGCCCCAATGGCCCTCCCCGTGTCCGGCAAGGGGGTGAACACCGTAAACATGGCACGCCGGCCGAAACTCGAAGTACCACGGTCACGGCCGTCTCGATTGGGGGCGTAGGATAACTCGTGGGGGGAGCACCATATTGAGAATCTCCTCCGCCCCGGTGCATCGAGTGATATCACGCGGGACAGTGGAGAACAGTGTCAACGAGCTAGCGAGTGGATCACTAGGCGCCCACAGGTAGTAGGTCATGATGCAGCCCCGTGGACTTGAATTAACACTAGACTATGAGAAGAACCACCGCAGTGATGGCATAATTAATATTGGTGTGTACTTGCATCTCGCCTCTTTTTAAGGAGAGAGGGCTAGTCCTCCGGACACTCGACCAACGGGAGAGGGTAAAAGCCCTTTCTTCTTCTTTAGTTCCTTCTGCACCCGTAGCTTATTCCGTGCAATATGCCGGGTGCTTGCCTGTTTCGGCCCCGGCTTTTCGTATTGCCGTCCTAACGTAACGAATATCACTTGCGACAGGGAAAAATCAACTGAAACGATGCCCCATCAACCGCATTTGGATTCCGCATATTTGGCTGTTTTCGAGAAACTGTACATTTACGTGCGTGAGAAGGGATTTCCGCATAAAAAGAAAATCTGCCTTTTAGTTGCTAGAGCAGCTCTCGCTGGATGAAGTGCCTTCAGTGTAGCGAGCGCTATACCGCTTTCTAATCCACCATGCGTTTTGAAGATCTAGAGCGCAATCGCTGAAATGTCTCTTAGCCCGGCCTTTCCGACTTAGAATGACGGGTTTCTCCGGTTGGTTAGGGCAGAAGCGGGGGAGAGGCACGGGGGCCTTCTCCTAGTTCTGAGGAAGCACCTTGTGTTCAAGTACCACCTTGTGCATGAATAAGCATTTGGTTCCGCATTTCATTCCGTAGCTGCAGCCGCGTCTGCAGAGGTAGCCGAGTCCGTAGCAGAAGAGTTTTCTGAGTACGCAGCGAAGGGCGTTTTTGCAGACGTGTCCGCAGCAGCCTATGAGGTAGCCTACGCCTACGCAGCAGCCGATGAGGTAGCCGAGTCCGTTTCTGAGTGAGCCGATTGAGCTGAGCGAGTCTGATTCTGAGCCCCTCTCTTGAAAAGGGGATTGCTTTAGCTGATTGAGCTGAGAAAGCGATTGGGCAGATTCTCAAGCCTCTGAAGCTGCTTCTGAGTAAATCGATTCTAAGGCTGATTTAGCTGAGTATGATTCTTAGGCCGATTGAGCTGAGGTAGATTCATCCTCGAAAGGGGAGGTAGACGAGTCCGCAGCAATCGTGTCCTTCCGTGGAGGCTACGCAGCAGTAGCGATAGCGAGAGAGGGCAGTGGGGCGGGTGCATCAAGGCATGAGCATGGTCTATACGACCGATGTTTTCCCGCGATCCCCTACCCCTATCGTCAGCAGTAGAAGTTGGTTGCTCACCGGAGAGAGTAACTCTATTCGCGGGATAGTCCGCTCGAACTGATCTGCCTGCCTCCGCAAGAATAGTAGATTCGAATGATCCACCCGCTTATCCAAAAGCCTATCTTCCCGATCTGGGCAGGAAATAGATGGGGGAAAGGAACTAGCTGTCGATACGTGATCTGATCGGAAAGAAATCTGAAATTCTAACAGATCGAATAGAAATTAGATCCACTATACTGGAACAGTGCTATGCTTAGTGTGCGATTCGTTGAAATTGAGCTTTGACTTATTGACCGAAGTGAGTAATGGCAATAGTTCCCCGCCAATCGACCCTTTTCTCCCATGCTCGCCTCTAATCCAAGGCGATCCAGTAGCTATCCCTTCCTATACGAGGGAATGGTCAACGAACCTTTACATCCTACAATGACCATGTCATTTCCGGAGAGTATCCAGATCTGGAATAAGGGATAGGAAGCTACCCATCCTTTTCTCAATCATAGTCTACGCTCTGCATGCATCCGCTCCCAGTAAGTCATGCGTTGCCGATCCTGCCTCTATTGATCATCCACATCCACATCTAAGAATATCCGGGACACTAGCCAATGACCTACTTCTACGGCCTTGCCCTCACGAGTTGGTCCCATCAAAGAATGATTTATGATCCGTTAGCCCCAGACAGCATGGGTTTTGTCGCATCATCGGCACGGAACAGCTTAAGGTGCTTCAGCGATAAGGCTGCCTGCCGTATATCATGCCCGTAAGGCCCGTAGGAGCGAGGAGTGGAAGGGGTATGGAGATGGAGCATCATGATTGATTGTTTACTGGGCTCTTCAGTGAAGGGATGCCTTGCACGGGGTTATGGGTRGCTTGTCGATGAGCCCTCGAATTCCCTGTTGGCCCGCCCAGAATGACATAGTTGTCGAGCTCAGGATTGGGCAGAAGTTGGCTAAAGCCCAAAGCCTCTTAAGGACCAGTCACTGCAGTAGGCTCTGTTGATCCGGGTGCAGTCGTTGATCCAGTCAGGGATGAAGCAGATGTTTAWCCATCCAATAGCTCATCCAGTTCCTCCTTTCGATTCCGCCGATGTTGCAGTTGATTCCGCAGCCGATTCGTTTGTTGGTTYCGCAACATTGCCTCCCATCCCAGCATCCCTTCATACCCCGGCTTCCCTTCGCTCGATCCCATATCCGGATCTTCGGGTGGGACATGCGCCGCTAGACCGACCCATTTGCCCCTATTGAACCTTGCCCATTTGATTCTTCCCCCCGTACTACGGGGCAGTAGGTTGATCGGGGAGAGGCAGTAGGAGAAGTCCCGATCGAGAGGGAGGAGCTGGCAACTAATCCCTCAACGGCTGGGCAACTACGGCTTCTTTCCCACCTGAGAGCTTGCATTGGATAAACGGCGAATCAATCAAATCAATAAGCTTGTTCGGGGCGGGGGGTTGCCATCGAATAAGAGAGAGGTAAGACCTCAGTCGAGAAAATCGGCTCTGCTGGCTTCAACGGGCGGGAAGGAATAAGCGGTGGATGAGACCAATYGATCCGCATCTTTTCCTGCATCGGTGGACGGAAGGCCTGCCCACTCGATAATCCTTTGCCATAAATGGAGGGGATGGATCAACAGCTGTTTCATGATCTACCTCAACCATTTCTAGTGGTGAACTTGCGGCAATAGAGGATCCCTCCATTCATTCCCCGTTCAATCTTCTCGACGTCTATACCATTCCGAGGTGGGGGAGCGAGGCTATCCCACCCCACCATTAAGGCGGTCGGTAGTTCCTCTTCACCCCCGGGTCGACTTCTCATTCAGAACGTTTCAATCAGTCACCGTATCCACGATTGGACGTGGGGAGGCATGAGTGGACGGACAGCAGCAAAGATGTATGTTGGAACAAGGGATGCGCCGGGACATTGAATCCGCTGTTTCCGGTACTGCTCACCCCGAGATCTGGGGTGACGGATTCACAACCTCATTCCTCGGCTGCAAACACGAGCCCGTTTTAGAAGGAAAGAGATCGGACATATCCTCGAAGGCGTACTATTTCACCTTAAGGGCGAAAGGATGCTTTCATTGGGTCCAGGTCTTTAAGAGCTAGGAGGAGATGAACTCGCGAATCTCACCGGATCTGAGATATTGACATCTCCAAGCAGTAGGTAGGAGGATCAGATGGCTCATATCGTATGACAGCTGGTTGAGTTGTAGTGGGTAGAGGGGCGGGCGTAAGCCCGCTCGACATAGGATTTCGGGGAGGAATAGCCGCCCACCATCGCACGAGGGAGGAACCTCGAACGGGGGAACGATCACTACGTTCCTCTGCTGCTAACCAACCCTTTAGGGATACCTGATCACCCGGCACTGGCGAGATAGAGAATCATGTCATCACCGGCTACGGCTGGTCGAACTAGTATAGGATCGCGTGGATCAGGCAGATAGCCTGCATCACAGAATGATTCTTTCTTTACCAGGTATGTCGGTACAGGATCCCCTCCCCCCCGCTGACTGGCTGTCCCTTTCGGGTGTCGGATCGACGATGCAAGCATTCATTTCATGCTACCGAACATACATATGTGGGAAGGATGAAATCGAACAGGTACTCGACAACTGAACTAATGCCTGCGAATGGGAAATGCTTCTTATATCGGGCGTCCAACCGGCCTTTGATCCGCCGCTCTCCCAGGGAGGGAAGGGTAATTCAAGGAGGATTGGTCAATCTGGAAAGGAGCGACTAGCTTTCTATTTCTTCCCCGCCAGAAGGAAGGAAGGAGGGAAGTCGGTAGTGGTGGTGGAAGATATGGAAGTAGGAACGCACCTCCTCATCCCCAAGATGGATAGATAAATTGTGGAGTCGTTCTACAGCCTGGTCGGTCTACCCATCTCSCCCCCCCMCCCCCMCBCCYSCSCSCBC
>Contig01+25607072
GGKGGGGGGSGGGGGGGGGGGGGGGGGGATACGTGCAAACTGAAACATTGGCTCCGGGGCTCTTTAACAGCGACTACGGGGCGGGCAAACATCCTCCTGCCTGATGAAGGGGACACAAAGGCTATTTTTGTAAGGCAAACACCCCTTCGTGAAGGTCCCCACTTGGTTGAAGCGTGATTGAAACATCGGCTACGAGGCTCTTTTTGCAAGGCAAACCACCCCCTCGCGATGGGACCCAGGGAGGGAACGAAATTGAAGCATCGGCTACAAGGCTCTTTTTTCAAGGCAACCGCTCCCGCCCGGCGAAGGGGACCCCTGCCTGGCCCCCCCAATAATCTCTGAAATAGTAGATATTGCCCACGAGGCTCTTTTTGTAAGGCGGCAAACGGGCCTTCGTGAGGGGACCCCGGAGAGGGCCCTGGTAACCTCGCCAATTGCAACATTGACACAGAGGCGGGAAACCGCGAAGGCGGTTTCCGCCTTCGGCATACCTTTTTGGAAGGCAAACTGCCCCCCCCCCGTGGGGGGACCCTGTGTAGGCGCGTAAACTAAACATCGACTATGAAGCTCTTTTGAAGGAGGAAAAACGCAACTACCCGGCAAAACTCCACTTCTGGGAAGGGGGCACATTGGCGCGCTCGGGCGAATAGAGCAAATCGGAGGGCGCATCAGGCCAACAGGCACTCGCATTAATAACTCGTATATAGAATTGGGGCTTTTTCATTCGCGCTATCCCCAATTCTATATACGAGTTACTAATGTGAGTGCCTGGTCGGTGGTAAAAATTGCTGTTTCGAGGCACCACTAATCCATTCGTTCACCGGATTGGGCACAGACTCGTGGATCATCTCCACGCCGGGATTCAGCACAGAGAGGGCTTTTCTGAGATGTCTGTACGAGGTTTGTCGCATCGCCCTTCGCCTGTATTGACGACTCAGATACGCCCTCCATAAGAATACTGGCCAACACAGTCTGCTCAGTGACCAGTGGTGACTGGCAGACCACACACAACACAGTATCACGCCTCTTCAGACACTATCATGCCCGACGGTGTACTACTCCTCAACGCAAGGGTGAGAGGCACATTCTGCAGTATCAAGGCGTTCAAGGAGTGTGTGTTGCAGGTCGGATGTGTCATTGAGATGCTGACTGAGGGAGGCAGGCCCCTCCAAAGGACTGTGAGGGTGATATCCCTGGGTCTAGAGGCAGAGACCATGGCCAACATGATAAATAGCTCCATAGACTCCGTGGAGACTGGGGTAAAGCTCGTGATTCACAAGTCACCACACCCCGCCAGAATAGCCGGAGAGACAGGCACATCAGTCAACTCGGTTTAGCTGGATAACAGGCAGACATCCAGTGGGCTAGCTGGCATACTCACATACAGCACTGTTTGTGGGAGACAAGTAATGGCAAATAGAAGGCTGGGCAGGGAGTCTGAACTAGAGGCCAACAAGAGGCTAATAGCAAGCCATGTCACCGTACTAACCAAGCCCTTCATCTACCTTGTCAAGGAGCAGATGGAGAGTTACGAGGGTATGATCGAGACCCTGTCTGGTACGCAGCTGACTGGTGAACAGACCACACACTCAGAGCTAACCAAGATCCTGGCGACATCCTCGCCCGCATGAAGGAGTGCAATGGGAGGATAGAGCAGGCCCTGGACTCCTTCGTGAAGGTCATAGGGGGCATGACATCTGCCTTCGAGGCAAGGCTAGGAGTGACTGAGTCTATAGCCCAGACTCAGTTTGGCTATGCCGCCCTTCCCCTTCCCCGTGCTCATAAAAGGGAAAGGGAAAGGGCGCAAGCTCCTTCGTCGCCCTTCGGCCCAACACGCCCTTCTCCCACGGTCACTGTCCTGCCAGCCCAATCAAGCGGGGGAGGTCCACCAAAGTCCATATGGACCTTGGAGTCTACCCCTCTCACTGCTCAACCCTTGCCGTGGCAGCCATTGCCACCACCCCATCGGGCACAGACACAGTTTGGGGTGCGCCCACTCCCCTCACTATCAGCCAACCAACCAGCCCTACCCATAGCCAGGGGAAGAGGCAACTATTGAGGGGCACCCCCGAGTCAATCCCTCTCCTCGCCTGGCCCAATCACGAGCCAGTTGATTGGTCCTCCACCACCCCCCACGAGGCTCTTTGAGAAAGAGCTAGAGACGGGCGGCCTAACGTAGGCCGCAAGGCTAGCATAAATGCTAGCCCTTAAGTGTGCTGCCATCGGTACTAGACTGCCGGCACCAAGAAGCAGAGGGGCAGAGGCCTCCGAATCTCTGGCCTAGGCATCCCTCCGCCATCGCCTAGGGTGCCTAAAGGCCCTGCTGCCATCATTCGGGGCACAGGCTCCACCCTCTTCCGCCCTTCTAGCTGACCAAGGGGGTGCTATGCCCTCTAGGGAATGGGAGGGGACGGTCCTCTCACTTGCTCCGATAAGGACAAGGCCCAGCGCCTGGAAGGACGCCACGAATGACAGTACTGCCAGTACTCCCTACTCCCAACCCTCCAGTGCCTCCCTCGCGGTGACTGGCGCGTTAGCGCCGAAGGCGGAAGCGCCTTAGCGCTTCGCGCCGGGTCGGCGCCTCACTCATGTCTCTGGAAATGTCAAATCCATCCGGTCGAATGTGCGATTCGGCAGCATTTTCTTCTTTCGCTGGCCAGCGAAAGATTTCTATTCCAGCCATACATAAAGACTCCTAAAGTACCTCTTCTTATCGAGAATTTGCCCCGCCCTAGCGAAACCACCCTTTGTTAACAGTGGGGAAACACAAGACGGGTGTACATTCTAAAGCCAGGTAAGAGCCATAAAGGAGGTATACTTTTGTCCTTCGCCTTCAAGACGGTCTTGTGGGGTGTTGATAATGAGCTACCGATCATAATTCAAGAAATAACGTATACTATTGGTAATTGAATGAAGAGAGAGCTTTCCCCTTTTTTCTTTGATGGGTCTACAGGCGGCATATTTGGGGCAGGAGCCTGGAGCAGCACTTCGAATCGCTCATCTATATTACGGGATTTCCCCTTAAAGCTGAGGCCGCAAGCGGCCCTCTATATCACGTGATTTAACCATGTCTCGCTCTCTATGATAGCTTAAGCCATCCTGCAGTTGATTGCTCGGAGGAGCGCTTAATAACTGATACGCTTTGGTATTCGAAGAAAATTCCTTTGTCTGATTCTCGGGGTTGTTGGCTTCTGTCGGCATGCTATACTCGGATAACCTGTCCATCTAGTAATAGTAGCAGGTAGAACCGGACCGAAAGCCCCGGGAAAAGCCCCACGTGGAGAAGCTTAAACTTCCAACTTCCCAGTAAATCCTGTATATAGAGGTAAAAATTAGCACGAAAGCTACGAAGGCTAAGCCTTTCTTTGGACCGGGATAAAGCGCGGCAAAATCCACTTCGATTTGAACGCCTAGCGGCGAAGAATCAATTTTTATCAATAATATTTGCCTCTTTCTAGGTTGAGAACACGTAGCGTTTTCTGCATTCACTTCGTTGTTTCGCCGGGAAACACGAATGTACGAGCTAAACCTACAGATGCCCCTCCACCCCTCCACCAAACTTGGAACCATTGGACTTATTACTTGGATTGCAACCTTAAGCAGCAAGGTACAAGGATCAGATTCTACCTCCCTTCACTCTCATAGCATTCAACGATTTACTGAATGAAGTGTGGGACTATTTTACCCTCAAATCACAGGGAAATTATTCTGCGAATTAGAAAGTCAATTCCTCCTTTTCAAGGTCCTCCTAGTCAACCAGAGAGGTTAGTGATCAACAACAGGTGCCTGCCGCACGCAGAGCCCGTGGCATTCTCATGAATAGAAATCTTTCATGGGCGATGGGCCGGGGCGCTAAAGCCCTCAGCATTCCTTCGTAACCCCCCGCCGTAGGACATTGCCCTGAGACCGAGGACCCGAGGTCGGAGGCTAGCATGGACCAGATGGATTTCGACGCCGCTCAAGAATCGTCGAACCCCTGTCACTCACCATCCCCCTCGGGACTCCATGCAGCCTAATAACACAATTCGCAAACGACTTAGCTACCGCAGTAGCACTGAGCTTCACTTTACAAGCAATAGAAGAAGCCAAAGTCTGTCCACTACTACCTACATACAATCATGCTTTCGAGACGCGACTGGCCCAGGTGGTCCATCGAGACCTGCTCCCAAGGTCCGGAATTGGCAATGGCACGTTAAACCCAGGTTTGACTAAAGGGGAGATCCTATGCTTCAACGTCAAATAGACAGCTGCGTTCGATAGAACCATAGTAAGGGAACCCGCGAAAACCAACAATTGACATGGTAACTGCTCTAGCATGCCTTGAATAAGCCTTGGATTTAGATCCTTCACAGCGCCTCTCCTTGTTATTGATTCATGACGGAGCTTTATTCTCAGCCTTCGATAAACCAAGGTCAGAGGAGAGAAGCTTTCGTCTTCGCAGGAGCAGCCTTGGAGTGTTTCTCGATCTTTTTCTGCAATTTCCTGCCTTTCCTCTCTGGCTTCGATAGCCTGCTGACCAATGGAATCTAAAAAGCCTTTCGAAGCCAATGCCATTACTAGATCACAGGGATCAGCTGTTCCGAGGAACTGTCACTAATCATTCCCAAACTACATTCGATCATCCTCATTTCCACACCGTTAATAGTTGGTCAAATGCTGGTTGCATAGCTGGTTGACTTGAGTAGCTGGTCAAATTCCGCCATAGCTGGTTAATCGCTGGTCGAATCGACTACTACGACGAATGGGATCATCATCGGCGAATAGGCATTTCTTCACCAAATACAGCATTTACGGATCCGCTAGGCTATCGAGCATTAACCATCTACTCAATTCTCCAATGCCCTCCACGAGATTCTACAATTTCTCATCCTAGGCTTTTAGGCGCTACCAATTTTAATCAACGTTCTTTTATGAAAGGATATTTTACCAGCTACCAATCAACGCTAACATGACATGAGAGCTATCAACGGATAGGCATTGAAATGCCATCAAGCCAGCCAAGAGTTAGGCTGTTTGCCACTGACCAATTACTAAAAGGATCACCACTTCACGGTATGATAAAAACTCTTAACGTTAGCCCTTTCCCTTGCTTCGCTCGTTCTCTGCCCTAATCTCGGCAGCTTATACCCAAGCCTTCGCTCGGCTTGCATATCCCCGGGTTGGTTTTTCTCGGGGCGACTTGTCGGTTTCGCATAAATGCCCATTAGAAGAAGAAACAACACAGGAATAAGGTATTCTTTTTGCGGGCTTCCTTCAAGTGCCGTTCGGTTCAGTATTTAAGGTAGGTGTGCACCATAACTCCATTTCATAGTATTCTCACTATAACCAGAGCTCCATTTCGTAGTATTCCCACTATAACCAGAACTCCGTTTCAGATCAGTCTCACGGCACCATAACTCCATTTCAGATTCACAGGCCATCGAGGCCATTTGGTCTGCCATTCCTTAACCTTGCCTTAGTCTGAGAGCCAAGAGAGATTCGTTAGTGCATTGGTATATTAACGACTCCAGTACTCCACAGAGTGTCGTCGGGGTCTAGTTGGCATATACTTATTGGTGCCTAGCTCCTATTCCCCTGCCAGTGAGGCCAGTGACAACGACTGGAATTGGTGCCTCGATGTCATGTCCAAGTAGACGCAGGTGTTCGCATTAGTAACACCTGGTATGGTAAGAACAAAGCAGAACCTGGTCTCGTAGCTCCTAGTCAGCAGCCTAATCGACTTAACGTACGGCTCAGTGCCATAAGGATCCGAGTGATAGGCGGCTATGAACTGATTGTCGAAGAGGAAGCAGTTGTGGCCAGCTTCGAAGAAAGTGAACGAGCAATGGAAATTTTAGTTTTCAATCTCGTCAAATTTACTTTCACTTTCACATATATGGTAGGAAAGAAAGCGATTGAGCCTCCCCGGCGTAATTTCCGGGTAAAGCGTTGGTCTTGTCTTCGCACCAAACGCAAATAGGATGGGTAAGGGCTACAGTTAGCCCCTCATTGGGTTGCAATGTATTGTATTGTTTCCATATATCCTTGGATTGAGTGCAGCAAACACAGCACGAACGCTGCTACGCGTTAGTAAAATGGCCGGCGTTCGACCAACGTCCATCTTCCACGAAGGTGAAACAAGGCGATGCGTATCGACCGAAGCTTTAGAACGAAAGTCGTTGACCAAAGCATGCGAAGGGCGAGAGGGATAAGTAGTTGACCCGACCTGACCCGGCCCTTTTGGGAGAGAGGGGGAGAGGGAACAGCTGGAACAACCAGTTCAAGCTCGGTTGAGTCACTTCCGAATTAAGAAAATCTCCATTGGTAGACTTATACAATAATACAGGTAGTATGCGGGATAGAGCTGCGAAGCAGCAACTTATTCTCTCAAGGCAAGGACCAATCGATCACACAACGCCCTTTTTGAGATAGGGGCCCGAGCCAAGGGTAGCCCAGAGGGAATGACCTCTTGAAAACTGAGGTGAACGACTAGTGATGAATAGGTCGAGTTACAAAGACCGCTCCCCGCCGGTTTGTATGAAGGATTGGCATAAAATCTCTGCGTAAGGTTTGTAGGATGACTATTTATTAGTGTAGGCAAAATTCTGGGTCGCCTCCGGTCAAGAAGAAATTGCTGGTCTCGGGCAATCATTAATTAGTGTGTGCTCGGCCGGATTGATAGAACTCGATTGGATTCGGCCTTACGTATGAGAACCGATATGGGGGACCCGGCCAAGCCTTTAACCCACCATATACTCAGCTTTGATAGAAGCGCCGAGTGAAGGCCATGAGGGGGGGTTTGTTTGACCAATCCAATCCGGCTCGTAGGGCTTACTACTTATGGTTCTTGAACAAATATTTAATAGCTCCTTACCTGGTAGGCTAGAAGCGCTTTCCTCACCCACACGAACGAGCAATCACCAGCAGTTCAATCACCAGCAGCCTCAATCTCTGGTCGGATTAAACGTATTTATACGTTGCTTCGCTTTTACTCGTCCTTCTTAATATAACGAGAACTTTGGTCAATTAGCATAGGGTAAAAAACCCGCGAATTAGCATAAGTATGGATAGTCATCACAGTAGAGGAACTTTGGATGGAAAATCTGATAGAAGGCCATTTCATCTGTTTGTTTGCCCTTCTCTCTTAGGGGCAGGGCAGGTAACGAAGGAAGCAGGCTTAGGCACCTTTGATTAAGTGCTTGATTTGTCGTTTCGTCTTCATCTATCAGATGTGCCAGTTTGCCCTTCTTTCTCAAATACGGGGTTGTTGGACGGAAGGGTCGGATCCTAGACTTAGATTTCGTTCTTTGGCCAGAGATAATAGGAATCTATTTCGCCAGGTTGAGGCCGCCCGTCAGGGCGGTTGCCGCCCTACAGGCAATTACCCCGATCCCCGTTGACACGGGGGACCCGATAGCAGAATACGTACAAAAGATTGCTTCGCCGGATCTTTGCTGACTAAGCGTAGTTTAAAGGGCAAAAGCCCGCAGAAAACGTTGAAATGGTAGAAAACCGGCTAAAACCTACCAGCGTAGCTTCCCGATGCCCTAAGGGGTAGCCGGGGCCGGTTCATCTGGCGCCGGGTTTAAAGCGCTTTCATCCATGAACCGCCCTAAGGAGGCCGTTAGGCCTTTAAACCCAGCTCTTTGGTCTATTAAAAGTGAGGGCCGCGGAGGAACGAGCTAGGCCTTTTCTTGTGCCCCCTTCGTGTGAAGGCCTGCGAAGCTTAGCTTGCGGCCCTGCCCATTCGGGGGCTTAGTGATGATGCCTTATAGCCTAACAAGCGCCTCGGCAACAGCATCCCCCGTGATTCCGTCGCCCCAAGGAAGTGGCCCAAGAAGAAGCGCTCAGGTGAATGCCTAGGCATCAAGCATTCGCTGATCGACTCAGGGGGATGCTAAATGCAAATGTTCATAGCAGAAAAGTTTTCGGGTGGGTTCCTGAGGTCATCTATGAATGTGATTGTGCGAAGAGCTGGGCACCTGGGATGTCGGCGGCCCGGCACTTATGGTATGTGTCTGCTGAGTAAGTCATTGTTTTCCGACCTGAAAATTCGTAGATAATTGATTCAGCTAAATAGATCATTGAATCGGAACCCTACGTGAGCGGGTGATTCTGTTGTGACTGGAGAAGGCAGGGTATTTGGTAAGAATCAGGTGGGAATATCGGGATGAGGAATGAGTCGCGGAAGCAGCTATCGGTGGGTCACGCTTCCTAAAGCGCCGGCGCTGAGTTACATAAGAAGCAATCTCGCTGGTGCGATTGAGGCACTATCCGGAAGTTCGGAGAGCGTAGCATAGATTCTATAATTAGTGGAGCCGACTAATCATGGGTGGCTGTGCTGTCGTCTGGGGTGGGCAAATTTAGAGATGAAATTCTTCAAGCTTCACAACCTTTCGGCCGCCACTCATCCGTTCTGGTTTGAATGTTTGGATCAAGGAGCATCTGCAAATAGTGGGGAAGTAAAGTCTTCATTCAACAGAGAAAGATGCTTGTTTTAAGCTTCCGAAAGTGAACGCGAGGCCGGGTAATAGAAGTTGTTGTACCACCATCTTTTTCCTGCTCAAGGCTCCCTTTTGTACGAAGGTCGACCTGGTTGGCCGCTTGTTGATTCTTCAATTTACTGCCCTGCAACGCTACCTCGGAATGCAGGGCCGCTAGGCTAAGCCTTCGGCCCTTCGGCGCCCCCCAATCACGTTCCCTATATTACATGATTCGGGGTTTCTTGTTCTTTTCCATCATTCTATGCCTCGTGCTCCATCCTTTTATGCTGAACCGCTTTCTTGCTTTCTTTCCCCGTTTGCTTGCTCTGCTTGGGAAAAACGCTACGGTAGAAGAAGCTGAACGAAGAAGAAGTTCCGTTCAACAACAGGAAATTCTGGAGCCATTGCCGAAGGCACCCCGTATTGGGGAGAGAGGGCGATAGGCGGGGCTCCGGCCAGCCTAAAGGGACCCGAGAACAAACTGAATGAGAATCAAAAACCCTTTTTTTTCCTTTTTTAAATCACTTGACTGAAAATCATGTCTATAGGAGGCAGTTGCTTCTGATTAACCTCCGCGCAATCATTGAACGAATTCCACTTCCTTCTCAACCAAGACCGAAACCCATGAAAAGAGAACTTTTAGTAGAGAAGCCTGGACGATGGGGTGATCGTTTGAGGAGCAGAAGCTGAAAAGCTAAGTATTCGTGCAGCAGATTGACCTCCCTTGCTCCCGTGGATGACTGCGATAACCGTTACCATCCTGGGCTACGGGGTACAGAGTCGAAGGTTTTGGCCGTGACGGGGCGATTCTGCTTAAGGTTCGGGGCGAATCCAACCGACCAACAAAACCTGCCTGAAAAAGTCAAAATCCCTGAGAACCTGAAGGGTCTTTTGTGCCGAGGGATACGAGCTTGGTTTGCCTATACACATGCGGGAACAGTCTTATAAAGTTGGGTGTTCGGAAGTGACAAGTGCCTTAGCGTGGAAGCGCCCGGCCTTTTAACTCCGACTTAGGTGGCCGGAATGGTTCTTTCGGTCAATCGATCCTTCAATAGAACCATTCGCAACCACAAAGGGTTTTTGGGTGGGGTGCTCGGTCGGGATCCACCCACCCATCTTGTAGGCCTAACGGATTGCCAGGATAGGTCAACCCCCCAAGCCCCGGGGAAAAGCAGACACCTGCTTTTATGGCATATGCCCTATAAGACTTACCACCTTAGGGGGCAGATGCATACTCGCCCTATGGCCAGTCAAGCCGGGCGTGGAAATGCCCATTCCAAGGGTTTTACTTCCTTTTGATAATAAAAAGAAGGCCGGAGGATTTAAGTGTGCCGATAGGCACTTTTAAGGGATTCATTCGAAGAATTTCCAAATTGAGTTTTAAGTGTGCCGATAGGCACACGAGGCCGAAGGCGGTAAAACGCCCTTTCTCTTTGGAAGGGCGAAGCGGAAGCTAGCGCTTCCCAAAACAGCAGGCAGCCTTTCTAAAAGAAAGGCTGGCTGCTGTTTCGGGAAGCTCCGCTTCCGCCTAGCGGCCCTTCTCCCCGTTTTCTAAACCTTTTAAGCGCTACCTTTAAGCCCGCCTTCGGCCTCCATCTTCCCCTCCTGACTCAATCAGCAAGCTTAGGGAGATGGCGCATATGTTCGTCATGAGTTACAATTGGAAAGAGAGCTATCTGAGATCAGAGAAACGTTCTTTTTCCGGTTGAACGGATGGGGGAGCAGCTTGATCTGGCTTGGGAAAGGGTTCGGGCTAATGCCAGCAAAAAACTAGCAAACCTTATTCGAGCAGCCTTTCCTGAGCTCGATGGCCCGCAAGGTCAGGCCCCGGGCAGGGGGAAGCCGCTAGGCCGCGAAAACTAGAGTTTTCTGCGGGCGCTACGCGCTTACTACCCTGCCTACGGCGTATATAGAGGGACGGGGGCGACCTGCCGGAGCCCGCCCTAAACCTTTCTTTTTGAGAAAGGTTTAGCGGACCGGGACGCAAGCCTTCTAGGGCGTAGCCCGCCGAAGDCGGTTTTGCCTCCGGCCCTTCGGCGCGCCCTCTCTTTCAGTCCGCCTTTCACAAACACGCGTGAATATTGAAGGGTGGGCGCTACGCGCTTCCTCGGGGGCGCTACGCGCTTTCTCGCCCCACCCCCCCCCCATATACACTCCTTGGAGGATGAAAAGTGGACCCTACCCAATAAGAGGTGTCTACTCACCCAGTGGAAAAAAACAGAAAACTTGCGCCTAGAACCCGAGGGAAAAGGGACCGGGTCTACTCACCCGGTGGAAAAAACCATAAACCTACAAAAAATCGTTCGTAAAACGGCAGCACGTAACGGCCTTCGGCCGCCTCTAGGTTTCCTGGGAAGTCAGATAGGCACCCCGGTGACGGGCGGGGCTTTATGCCACTCGACTGAAAGGAGAGGGGGCGGGAAAGCGCTTATCAGCGCTTTATCCCCGGCATGAAGGACTTCTGCGGGTTGCGCTTATCAGCGCTTTATCCCCCCGGTTCTGTGCTGATAAGCACACTTTTTTATCCCGGGCCCTGTGTAGTGCCGATAGGCACTTTATCCCGCAACCTCAACACTCCCTACAGCCAACCCACAGCCCTAGGGCGGTATAGCCGCCATACACACTCCCCATGCTCCCGGATAGCCAGCGTTGCTCGCTGGATCGCAAAAATGAACGTGTATTAACGAAACAGAGAAATGTCCCTATCGTATTGATAGCGAAGGATTATCTGAAATACGCGCATGGGCTTTAGCGGGGCGGGAAACCGCGAAGGCCTTTAGGCCTTCGGCCCCCCGCAGTAAAAAGATTCGAAAGTCGACCGAAATTGCCTTTCAGGCAATTTACCAGAAAACACGAAACAGCCAGGCAGGCAGCCGGCTGGCTGGCTGCTGTTTCGGGAAGCGCTAGCTTCCGCTTCGCGGGAAGCGTAGCTTCCCCGCGTTTTCGCGGGCGCGTAGCGCTTACCCCGCCTACGGCTATATAGACGGATATTTCTTCCCCTTTTTAGGTCTGCCTTTCACAAACACGCTTAATGTTAAAGGCGCCGCCCTTCCCCTTCCCCGTGCAAAAAAGGGAAGGGGAAAGGGCGAAACCGACAAGTCGGTTTCCCTAAAGCTGCGCTCGGCCCACTTCGGCGGGCTACGCCCTAGAAGGCTTTAAGTGGCGCGTAGCGCCCCGGCGGAGTGTTCATAGTGGTGAAGCGCCCTGCCCCGGAGGAATTTCGGAAACATGCGCCATCGCGAGAAAGAAAGCGCTACGCGCACAAAATCCTTTGCCCCGTGCGAGGTTACAACGGGGTCGGACATACATGATGAAGATCCAGTTTAGGCCGTAGGGGACGAAAAAACGAAAGATTACTCAACACATGCCTCAACTAGATCAATTTACNNNTTTGACGCAATTTGTTCGGTTATGTGTTTTCTATAGCACTTTCTACGTGTTCTTATATCATGATGGATTACCTAAAATAAGTTGAATTCCCAAATTATGAAAACACCTGATTCCGTTAGGCGCTACGCAGAGCCCCAGTATTGTGGAACAGGATGTGGTTTTCAGAGAAGGCTTTAACATTAGTGTTTCCTATCCGTACTCTAGGGTTTCGGGAGCTCTTTCTTGGTGTAATTGGATGGTCAAGAGCCTGAAGATTCATCGATTGCTACGAATGAATAATCCTTATGCGTGTTCCTTAGGAGAGATTAATTTATCAGCAGAAATGCCCAAAGAACACGCACCTGACTTAGAAGGGAGTCCTTCATATTATCATAGCACGATAGTCCAAGGGGTGCCATTATCCCCCCTACTGATGAACATCTATCTGAATGAATTGGATAAGTTCGTGAGAACTCTCCAAAAAAAAGCCAATCCGCTTTTTTATAAAGCTGCAAAATGAAGAACTATTTAAATCAGTTTTCAATATCCGGTCTTTGCACATCGTCTAGTCCCCAATTTTCAAGCGTTCCTTTATTTAGTACTGAGAAAGTGGGGCGTAAAGGCGCAAAGTTGGCTGCTGCTCGAGCTGGAAGAGCATGCCGCATCCCGGCTCCCGTTTTATGCACGACGGGGCTGCTGGCTGCTCATCTTCCTCGAATTCTCTTCTATCTCCTGAGGTCAGAGTACGAATAATCCAAAATGGTCTAGCTAGCTTAGACCGGAAGATTTCGTATTTTGTAGGATCCCGGAACTCAACCTCTCCCTATAACATAGATGAAATCTTTGAAATGAAGTCGGACACGGCGGAGAGATTAATCAGCGATATGCTAGATTCCGTCAGCTCGATCCTCCGCGAGGCTGCTCTGGAGAAGACAACGAGTCCGTTGGATACACACACGGAACTCGAAGTAACCACTCTCGATCAAATGATTCGAGATCTTTTCAGCTCGACCTATTGAAACGCAAGTCAGCACCCCGGCATGAACTCGATAGTCTGCTTTGTATGGACAACGACAAATTGGGGCCGGGCGTTGGTCAAGTGGTACTTTAATAGCTCGCTCCACACTCTTTCAAAGGTCGAAGCCCACCTGGATAAAATCCGGGACCTGAGGGATAAATGGCAAAATCTCCTAATAGAACGGCCGGAAGGCGGTGGAGCCAAGGAAGAGAAGGAGATCCACTACAAGATAACCAAGGTCTTCTATGAATTGAAAGACGAAGTGGAGCGCCTCAGAACCGAAATAGGAAACTATCTCGGCGCTATCACCTATATACTCTCAGATTTTTCTGATCCGGAAGAAATTGCTTTCTGCCGATCGCACATTGAATAGCAGGTTGGCGTCCATTGCTTCCAGTAATATGTTGGACCTTGCCGCCGCTACCGGTTCGAGAGAGACTGCTGGCGGCGTCCCTCCCCTGCCCGGCACCACCTATGGGCTGCCCGAAGTTGCCGTCAACGCGTCGACAGCGGGGATTGGCCCCAGCGAGATTGTGCCGCTACTTACACCTGACTTCGTGCATAGGGTACGGCCAGAGTTCCAACCTCTTGCCCAACAGGCCCTCAACCTTTATAGCGTGGTTTGCCAAATAAATTCTCAGGAAGCCAACGAGAAATTCGCATAAATCACCAGACTTCTGCGGTACGTCGGCCGAATCAAGAATACCCCATCGCTCTTGGAAACTTATCGAGACGCCGTTGAAGACGGTTTAAAAACGCTTAGCGAAAGTTTCACCTAGAGAGCCATAGCGGTCATAGGCCTCCCCGGGGACGCTTCGACGAAGCGGCGAGGGCAGCAGACCACCAAGAAGTAGTAGCGGAAAGAGAAGCAGCAAGCCCAGAACGTCCTTCTCTTCCAGCCGCCATTCCGGACCACTCTAAGCCTAGGGGACACCATACTCTCAACAAATATGAGAGCTACGGCGGGGGCGGTCCCACTCAAGTCCTTCAGAATGGCGAGAAAGGGCGCTTGCGCGGAAGCGCTAACGCGCTTCCCCACAAACCGAAAATACTCCAGGATAATCCAAAATGTCCCAGCCCAGGTCCCGGTGGTTTGGGCTTTCAACCTCGCACACTTCGAGAGGATATCTGGGACCAGCCCTTTGGCAGTTCTCCAAGGAATTGATTAAGTCAATCATTGGAGGGTTCTAAACGGCAGGCGGGCCCCCCCCCCCCCCCCCCCCCCCCCCCCCCCCCCCC
>Contig01+41886922
GCCCCCCCCCCCCCTCGTATTTACGTGTTTTTATCTCTTTATGCTAGGGCACAGACTCGGGCGCGGACTCAGAATCGTCCTCGGGCACGGAATCAGAATGGTCCTCGGGCCCGGCCTCGGCCTCGTCCTCGGGCTCTTTAGCGGCCTCGGCCTCGGAATCAGACTGGTAATTGGGCACGACCTCGGGTGCGGACTCAACAGACGCGTAATCAGGCTAGCGGAATCGTCGTCCTCGGGCGCGAAATAAGGCGAGTGCGGGCCCCTTCTCTAAAAAGGCTCAAAAGAAAAATCGGCATACTGGGGAGGGGCCTACGCGGTCTCGGGCGCAAAATCAAAGGCCTCGTACCTAAACCTTTCCCCCTTCTCTTAAAGGGGAAAGGTTTAGCGCGAAATAGGGCATTAAAGGGCGGCGGGCGGGGGGGGCTCGGACTCAAAATGGGAATCGGAATCGCTAAACCTTTCTCAAAGAAAGGTTTAGGGGCGGGGCGGGCAGGGCATACGGCGGGAAGCTACGCTTCCCGGCTCAAAAAAATCGTAATCGTAATGGGAATCGGCTTAACTGGGGTGCGGGCTCGGTGGCGGCCCTTTCTCTCTGGCGCAAAATCAAAATCAGAATCGTAAGGGTACTCGGGCTCGGGCTGGGGCTCGACTCGAACTAAAAGTAAAAATCGTAATCGGACTTGGGCGCTGGCTCGGGTTCGGGCTTGAAGGACTCGTCTGCGGACAAGCGCGGTAGCTAGAGTAGATTATGTTTGAATTAGCATCATTCTAGCATTTTTGGAGCATTTTTAGATCATCATTGTATGGAGGGTCGAGTCATCTCAATGCTTGCCCCTCGTCAGCTCGGCATTGGAATAATTGAAGATTGGGGGGAAAACGGGAAAAAAACGTATATAGAATGGGCCGAAGGCGGAGGCCTAAAGGCCCACAAAGAGCCCGCGTCAATTCGGAAAAACACCACGATAGAATGCCTTCGAAAAGAGGGAAACAGGACGGGCATCCATGCATTAGAGCACTGCAGGCGCTACTGCACATCAGTCTACGCCAGTATTTAGGAATTCCAGAAAACAACTTATCCGCGTAAAAACACTAGAATGGTCGAAAAGAAGTCAACACGAAGAGGGGGGCGATCTGGATGCATTAGAGCACTGTAGGCCTGGGAACGGGTTTGCTGCTGCATGCACTGCAAGCCTGGGAACAGGGTTGCCACTGCCACATGCAGTCGCCGGTGTATCAAGATATCCATTTTGTTTCATACAATTCAAAAAGGAAATACTAAAGGCGAGGAGGTGAAAGACGGGAAGGCGATTTAGATGCATTAGAGCACTGCAGGCCTGGGAACGGGTTTGCTGCTGCATGCACTGCAGGCCTGGGAACGGGTTTGCTACTGCATATGCAGTCGCCGGTATAGCGATAGTTTTCTTTCGGAAAATCCGAAAATGATCATAAAGGCGAGTTGGAATACTCGGATCTGTGTGTGAAGGAGGGAACGCACGCGCTTAAATCTAACCCTATCTATCGGACATGGTTTGCCCGCGACCGCCAAAAAGTCGGCAATGGTGCAGCTTACGAATCTTCGAGCTTTCCCTTCAATTGAGAGGTTGACGGGAAAATCAATGATGAAGAGGCGAAGCATCCGCCGGCTCTAGTAGGGCCGAGTGATAGAAGGTTTCGGACAAAGTGAATGATGCGCAGGGGAAAGGCCCGGGGGGGGTGTTAGCTCTGAGATTCGTGGTACCCTATCTATTTTTAGAGATAGGATCCTATAATCTCTCTAGAAGGGAAAACCCTTCTAGCATTAGTCATTAGGTGTCAGTATGGCATTAGACCATAGAAGCCTGTGCAATACCGAGGACCACCTCGGCAGGCATTGCTAGCAGAATATCGTAAGCCCTGGCGGCGGCCGCTTTCTGAGCACGGGCGGGCCGGCCCCCTGTTCTCTTCTGGCATACACAGATGTTTATGGGCAACCGAAACCGATTCTACTCCGAAGCCACAAGAATGGCGAGCAAAATGCAAAGATTTGAAATCCTAGCAGGATCGGTCGACTTCAGGTCCTGGGATTAAAATATGGCGAGATCAGCTGCGGAAAGGAGCAGGACGACCTACTCTGAGTACACTCTCAGTACAGAGAAACCACTGAATTCTGAGGCAAACTTACCCGAACCAGGGTAGAAGTTAAAATGTAGAGGTGGTTTATACGGTTCACATCTCACAGCAGTCACGGAGACCCTGTTTTCTATGGCAGAAAACCCTACCTCTGTCGGAACAAACCCCACTGCTCGCCTCCTCGCGAGCCCCCCAAACTCCACATCTACAAGGGTTTCTTCGCATTTTCTGACTGCTTGAGATGCGTAGTGCTAAGGCTTTCTCTAACAAGGATCAGGCAAGGAATAAAAAGAAGAGGTGGTTTCATATCCTCGTGCCAAATCGCATAGCGGTTGTGCTCTCGAGGATGCCCTTTCTTTAACTGAGCTTTTAACCTTCCTTGTCAAGTAATTGAAACAGCTTAGCGGATAAGCCGCCAGCTAGGTTAGACCTAAAAATTTGTCTTATTTTTGCTATGGATCATCCTTCAGGAAGCGAACATAGCCTTATGTCAAGGTGCAGATCGAGCCCCCTCTCTCTTAAGAAGGGAAAGGACCCCTCTCTCTTAAAAAGGGAAAACGGTAATTAACAATGACCGAAACTAACCCACAGTTGGCCTGCAAAGTCATCTTCTTTGATCGAGCCTGAGCAACGCCGCGAAGGCACTGAATCGAGGAGTAAGGGCTACTTAAGGCCACTTAAGGCCTCCGGAGTCTTTTCCGCTGGCATTTCGAATCGAATTCTGATACGCGTGCAGTAAATTACATGGTTGGATTAGAAATGCCGAAGGCGGCTCTTGATGAAATGCCGAAGGCAAGGCAGGGATTAGCTTTAAGAGATAGAAGATAGACTCGAGCGCACTCAATCGATTGATGAGAGCATTTAACCAAAGCCCGATAAATAAGCTTCTTCTTTGCATCCCTATACGAAGATTCATTGAAGTGTCCTGCCACTCGACTTGCCTAAAGGGAACTCGACCTTTAAAGCGGAGCGGGGGAGCTAAGAGCGCTACCTCGTTGACAAATACAGGGAAGCGCAGTTAGCTTACCCCGGCGAGCAACTCCATGTTGAGCGAAGACAGAGAGATTTTCAAAAAGAATGGGTAGCTGGGAGTTGTTAATCCGGCCCAACACCCCGCCCGAGAAAGCCGGGGCGGCGGTCTGCCACAATTGTGCGCGTTAGCGCCCGGTTCACCGAGAAAGCGCTACCCGCAAGGGCGGACCTCCGGCCCCGCAAGAAAACGCGGCTTTAAAATCACGTATATAGATAGGACGAAAAGGCGCATAGCGCCTAAAAGAGTTTTCTTGCGGGTAAGCTACGCTCCCCGCCTACTAAGGGCGGACCCGGTGAAAGAAAACGCTACGCGTTTTCGGCCGGAAGACTTTAGGGGTAAAAGCGCTAACGCGCTTCCCCCGCGATTAGCCGATCTTCCTGATCAGCGAGATTAGCCATCCATTTCCGCATGTTCATGGTTTTGACCAACTCCCCTCCCCCCTTCAAATTCATTATGCNNNNNNNNNCAAAATCAATTGGAGCAGGAGCAGCTACCATGGCTTCAGCGGGAGCTGCAGTAGGTATTGGACACGCATCTAGTTTTTTGACCACTCCTGCGGCATGAAATCCTTCCTTGGCTAAACAATCATTTGGTCATGCCATTTCAGGATTTGCTTCAACAGAAGCTACTGCCTCGTCTGCCTCAATGATGGCCTTTTTAATCCTATTTGTATTCCGAGAAAGAAAGAGGTGCTGGCCTAGCCCGCACCTCGTTCAACACCTTCGAAGCTTATTACGACTCTCGCGTCTTTTTCTCCTCTTTGACACTCTGGAGATAGCCTTCCTATTAACTATTGCCATGAAAATCAAGAGAACTCAACGCTATATAATCGGATACGTAGATTACAAGTACATCGTCGACCACATGGGCCCGGGTTAGAGCTTTGAAGGCCATGATAACCCCTGTTGACCTTATTCAGTCGCATCAGAACAAGGTCGATGCAAATAATTACGTGGACACTGTCGAACAGACAGGGTAAACCCCAGATCCAGGGTTATTGAAGCGGACGCAAAAACAAGGTGCGCTCAACGCTTACCCCGTACCCCTTATGGGGGAGCGGTAGGGGATTCAACCGAGAGGGGGAAGCGCGGGTAGGGGGCCTCCTTGTCAACGGGGGAGCTCCATCGCCCCCGATTATTCAATGATGTGCGAATGAATGCCAAGCCGATAGCTGTTCGTGCCCCGAGGGCGATCGATCTTCCGTTCTAGGGAGGAAGCATCGACCTCCCTCACTTGCCGGCTATCGTTCGATTGGTGCTTCTGTTTCGGGAAGCATCAACCTCACTTGCCAAAGGAGAGGCCTTAGGCTTGGGCGGCGGTTCCAGAGTCAAAATTTTACATGATGATACCGATGATATCCAGGACTGAGATACTCTTTCTATGCCCGATTCAATCCCCTCGGTGTTATCCCGTGGAGAGCAGAGAAACCACCCGATCTTTCCTAATACCATTGTCAACCCTCATACGATTGAAGTGAAATAACAAATTATAACTGAATGCTACCGGCTAGCGAATGAATGTGAACTGTTGTACGCAGAAACGGCATGAATATGCCCCGGAATAGAAATAAATCCTAATAAACTATGCCCCGGCTCCCATATACGTCTGTAGAAAGGGACCTCCGCTTCTTTCAGACCTATCCAGAGAGGCCTAGCACGGCGGGAAGCCGCCTGCGGACTGAAGCCCAAAAGGGGGCCCGCCCTTCTAAAAGCGGCCCTCTTCTCCCTTCGGTCCTTGGCCTTCCTTCCGCCTTTCCTCGAGGTGTTCCTGGGTGTTATGGGATTGACCCTTTCTTTGGGATTGTCGTTTCGGGGACGGGCCGAGTGACTCGTGAAGCCCGGACTCGTGGCGAGCAAATGAGGTCGTAAGTAACTTGGTGCAACATGGAAAATTCGATCAAATCAAGTCCTTTTTTCAGAGTAACAAGAGTCGTCATATGGGCCTTGGTGGGGTAGGGGGCGTTATCTGTGCCTACGGCACCCCAATCTCGGGTTAGCTGGGGAAAGTAGGCCGGCCCCGCCGCCTGCCCGCGCGAGAGAGCCGAGAAGGGCGGACCGTTAGCAAGCCTTCGGCCTACTAGGTAGGCGGCCTCCTAGTAGGCCGGAGGCTACTAGGCCTCCGCCTGACGGCGCCTTCGCGCGCCCGTGCTCAGAAAAGGGCGCGTTAGCGCCTTCTCATAAAAAGGGGTAGGCGGAAACGAAGAAAACGCCCGCCTCTCCTGTTGCTGGTTGCGGGTCGGTTCATTCTCCTGCGCCGAGCCCCACCTAAGACCCCCATCGAGTGCCAAGCGATGTTTATTCACCGAGTCGAGCAGAACGAACTAGCTCTGCCTGATCAGTTCTCTATCCAACTACTCATTAGCCAAATTCATTCATTCCACGCCAATTTGGAAGAGCTGCCAGAGCTATCAATTCGATTTGACCCGAGTTGTTAGGCGATCGAAAATGGTCAATAAACACCTCCGACCCTCGGAAAAGAGACTCGTATCTTACGGTGAAGGTGAACAACGGTTCGACGGAAATAGTCAATAAACCGGAAGTCGATAAGCGTCGATAGCGGCAAATGGTCGGTCGCCCGGAAGAAAGCGCGTAGCGCTCCGGGTACGCTCCGC
>Contig01+53588012
GGGGGGGGGGGGGAGGRGGGCAGAAAACGCTATAGTTTGTTTCACTCTATGTTGTGAAAAAGCAGCACCTACCTACGTAATTTCTAGGCACTCGACCGCCGGATTGTTTTTAAGTAAGTCTCTCTATGTCAAACATTTGACTTCAAGTTTTCTCGATCCCTCGAAAGGATCCTGATGCAAGCATATTCGGCAGCCCTCCCCTTGAAAAGTAAGGTGTTGTTTCTGAACAAGTGGAAAAAGGGCCTAGGGAAGCGTAGCGCTTATCCCGACTCGAACCCTCAACCAGCCAGCTCTTATCAAACAAGTCTCACCTTAGTGAAAAAGAAGGGAAAACTCAATGAATATTCAGGCGCGCAGCGATCAACACTTTGCGAACCATTCTAAAACCTCAATTTATTTACTGGTTTCGTAATTAGCAAGCCAAGCGCTCTCTTTCCAATCCGGAAAGCACTTCTTGATGGAATGAAAACAAAATGGACAGCCGAGCGATGTCCCTAAGTAAGGATAACTGGGCAGTGGATGGACTGTGGGATCCGTGAGATGGAATCAATAAATGAATCGGTATCCGTGAGATGGGTTCGATGAAAGCGTATAAATTTTCCTTTTTGTCAAAGTTAAAAAGTGATGGATATGGTATCGGTTTGCACGGAAAATGGGGTGTGATTCGCACTCGAAGGACTCGTATGCGCGAGATTGATTGAATGAATCCGTACAAATTATCATGAATGTAATCAAGCACGAACCGAACAAAAGGATTCAGAGGCGCCCCGCCTAGGCGTTTGTGACGTGAGCTATTACCATCCCATCTAGTTTTGTCTCGTAGCCTATAACCTGGTATTCTTAGATTCGAACCTTACCGACAATCTACTATCTAAATAAGGTATCTTTATTCCGGACCGGATGTGCTAGGCCGTAACCGACGCACGTGCATGTAAATTTAGCAAATCCTTAAATAGAGGACTATCCATGAAAGGGCGGGAAACCGACTTGTCGGTTTGCATAAATGCCCTTTCAAGAAAAGGTTTAGAAAACGGCTCGGCCCGGCCTACCCGTATTTTGCACGGGGCCGGGGCGCTAAAGCCCTTCTCAGAAAGCGGCCCCATGCTTATCGGCCCTTTCAGGAAAAGGTTTAGAAAACGGCTCGGCCCGGTGAACCCCGTATTTTGCACGGGGCCGGGGGCTAAAAATTCTTGCTGATTATTGAAGGCAGGATGATCATCCACTGCTGCTGAAAACTCTTGCTGATTATTGAAGGCAAGATCATCCACCCAGTTACCACCTTCAATGATGGCTTTTAATTCTTCCATTGATTCTTCGGTTATTTTTTCGGGTAGTCTATTCGCGAGCCCGCCCCCATCCAGGCGATTAGAAGAGACGGCATCTCTCATCTTGTAAATGAGAGCTTTAGCTTCCTTACCACTATCATTCTGCTCCCATTTTTTACTTAAGATCTCTATTCGGGTTAATCTCTTGGAGATCAATTTGAATAAAGACTGCCCTTCCTTCAGAATATCGGGGCCTTTCTCTTTCTCATTCAAAACAGATTCTAACACTTCCTTTTCGATCCCTCTAGTATTTAAAGAATTAAGTTTTGATTCAAGTTTCGCTTTCAACTCACTCGCTTCAATCAATCTATTTTTCAAGTATTCCAGACCTACTGAATACTCTAAAGCAACTCCAACTGCCATTAGCCCGCCTCTACTTCGTTGGAGGCGGCTCCCTCCTTTGGGTATGACTCATCAGACAACAGGGAGGAAGTAAACCCCCGAAGAGACGAGGGGTTAGTTTTTCTTTCCCGTCGGAAAGGAGGTCGTCTTAGCCTTACTTTTAATAATTATTACCACGACGCTTTCTATTTGATAAACAATTTTCATTGGTTAGTTCTAAGCTTAGTCAATTTCGCTTCCTTAGCCCTGTGCTATCATCTAAGTAATGGAGTTCGTCATTCATGGTGGGATTCGGGTCCTGTTCTAAATCTATCTCAAGTGTATCCGGCTGATGTTATTTCGTGCCGCTCTCTTGGCTTTCCCGAACCCTATCCGATTCTCTTTCTCGTGAGCGCGGGGAGCGAGCCAACTCCCCCGGGCGACATTCGTTCAAGACGTCATTTCGGCGAACCAGACCTAGTTGTTAAAGCAAAACCTAGAATGGGTGGGGGTGAGGCGAGCCAGCTCTCATTTCCGTACGTGACAGTTTCCCGTCCGGCCCTCAATCGGGCTGTGATGGCTGAATATGCGACACCCATGCAAGGGACTTCGCCTATATTAAGACACCTTTGGTTATGCTGGATATGACGTGAAAGCTAGGCGCCCTGGATTTATGGCCTGCGAAGGCTCGAGGGGCTGGTTCGTTGAAAACGTGATCGGGGAACGACATGAGATCTTTCTTCAGGAGCTCGTGGCTGTGAAAGCAGGCAAAGGCAATCCGGAAAGTGCGCAGACTCCCCCCCAGGTCTCCAAAGTTTTGTTAGTACTCGCTTCTTCTCCTGAAGCTTATTACCCCGAGCCTTCCGGGGTCCTTGCTTTGTGCTTTGTTCGGCTTTTTCGCCGATTCAGAAACCCCTCCTTGGCCATAGCCATAGATATTGGACTGATAGGTTAGCTCGCATACTCGTTAGGTGGTTCTGGGGGTTTGGATGAGTAAACTTCTTATCGTGTTTTCGACCTTCGATTCCATGCTTTGCTCTAAGTCTCTCTAAGTTTAACTTCTAGTAAAGTAAAGAGTTCCAAGGGCTCGAAGCCAACACACATTTTTAATAGATAAGGGTGTTCTTTGGCCTTTAGTTCAATATGGCCCGCAAAGCTTCGAAGAGCAGGTGTGGTCTTCATTTCGACCTGAAATTGCCCAGAATGAACTGATTTTGCCACTGATTCTGACTTATTTGGCCGAAATTGAATCTTTCTTTTCGAATCGGCCAGGATTCTTGTATCTCGGGTTCCATGAATTGCATGGTTTCTAGTCATTATGAGGAATAAAAGACCGCACATAGGTAGAATGTTGGGGGTTCTGTTACCAGACCTCCCTCTCGGACGACTAGTAGGTCTCACTAAAGCAAGTTAACTCGCTAGTCCGTTAAAATATGCTTGAATTCCCTCGCTTCCCGCTCGGGTTTACACTGAACTTGGAGTAAAAGTGAACGGGATTGAATATATCCGATGAAAGGGAAATACGACGAGAATTGATTCTTCGTCTTCTCCGGTGCCAAGCCGGCCGAGGAGTTTTTTTCTGTCGGTAGAGAAAGGCTGGGCAGGCAGGGAGTAATTTGCATATTATTCTTGCCGTTTTCCTACTCCCTGCGCTACGCGCTTATCCCGAAAATCCATTTGATGTCAAAAATACCGGATCTCAATCATCGATCTATCAAAGAAGAAGCTGGATGGCTTAGGGATCAATTGATGGAGCTCTGACCGATGAGGTTAGCTCAAATGGATGCTTTATGGAATCAAAGATCCCGCCATTGATCAAGTTCCACGTTGTCGTGTTAATTTACCCACCTTCCAGCCAGCAGTACCACTTGCTGGCTTGGATGTTGGTTACTTTGTTGCAAGTCCGTCCGTTAGTAGTGCTTGGTTGGGCTTCCCGGTTTCGGTAGTCGGATGGCTTGGTTAGCGGCTGGGTGGCTCTCGTCTCGTGAACACGCACTGGGTGCCACAAAAGGCCCGGATAGGCAACTCTCCTTGTACAAGCTTTCCTAGTATTATGGCTAGTCCCAGATTCTTGGTAGCGCGTTCTTCAACCGAGATAGCTTTGACAAGACTATCTCATTAGGTTGTTGAACCTGCCGCTTACTTTCGGGCAAACCCCTATTTTCAAGTCACCGCGTAAATCTGGTGCCGGGCTCGGCTCGGTGAAAGGCCAGTATAAATTTTAGACCTTTCCCTCTTTTCCCTCTATCGAGTGATAGGGGCTAAGGGGCGGGTTGATATCTCATCCATCGGGTATCCCTTCCCAGTACTGGGGAGGGACAGTAGCGGAGTTAAGCCCTGATTATGTCGCGGAATTGACCCCAACCTTCTCCGGAACTACTCAGGGGATTCAGTAGGTTTTTATCTTCTGGTTTTATTGGGAGATGTTTTTTTTCCGGTGGTCCGATAGGAAGGTCTCTTCCCGTCATAACGACCCCCAAAAGTCTCCTGGTCGTCTGGTCCAAACTCTCGGGGGCCGGGTGGGTTCACTGGTCTTGCGAAAGATGCCCTCTGGTGGCGAGATGAAATTCCATTCGCCATTGGTGGTCACCTTTTCGGGCAATCAAACCAGTGTTATCCACCCTTATCAGTACTCCCTAGATGATATTTTGGGGATGATGAGGAGTGGGCCGACTGGACCCGTTGGTTTGCCCTTTTGTGAGAGAGGGGGCGACGAAGGAGCCCACACCGGAAGTATCCGATGAGGATGTCGAACTGGTGCGTGGTTCATGGTCGAGACTTGGTGTCTCTTGGGAACCAGCTAGAAAAGGACGGATGTTCGCGAGCGTGGAGGGGGTTACCCAGAGATTTCTCCGACCCGTCCATAACTGGGTTATAGAAATACTTGGTCTTATTCTCTAGGATGGAACCTTTGCTCAGGTCCGTCCTCTGAGGGTTTTGTCCTCATTGGGTGGCAAGTATGCCGCCTGTTTGGATTTGTCCTCAGCCACCGATCGCTTCCCTTGTACGATACAAAGTATAATGATGTGTCGGGGCCGCAGGGGCTTCGTGGTCTTATTGTATGTCCTTGCCCATTGATGTGAGTCGATGGGATGTTAGTCTTTCCATGTCGAATACGACACGGCAACCACAACTTGAGCTGGCGTAGAAGCCCATTTTCAAAGAGGGCGGAGCTTAGCCGATAGGCGCCCCGCGTTCTCCCCGTGCCTTTTTACCCTTCTCCCTCTTCTCCTTCTTCCGCTTTCGCTTACGACCCCCTTTCTCCCTCTTCTCCTTTTTCCGCTGTAGCGTTTTATGCTCTCGCGCCCGGAACCTTCTGTCCCTTTCGCGCCTTCTTCTTTCCCTTCCCGATCGTTCGATCGGTCCGGGATCGATGACTGTGCTTTAATCTGCAGGTGCTACGCACTCGATGATTGCCCCACCCCAGTTGCGCCCGAGCTACACCTTTCCCTTCAGGATCGGTATTTATCGGTTACCACAGAGTCGTCGGTTATAGGCCCATTCGGAGAAGGAACATGTGGTAGTCGGGTAAGTTGGTCATGACCATTCACATATATTCCTTCTTCTTTCTTGCCAGAGGTTGTCGGTGGTATCGCGGTCATTGGTTTCAATATCCTAGTCAGGGGTTGGTTGTCGGTATCGCCTGACGGCGCCTTAGGTTGGATTCGTTCCAGCAATTCAATAGATTCGGATTCGTTCAATCATCGATTGAAAATCGCCTCGGATTCGTTCAATCCATCCAAAAGCAATCAATTCGAAAAGATGGAGGTCACACCAGCAGTGTCGTAGCCCTCTGATTCGTTCAGTCAAAAGTGGGGGTCGGATCAGCAGCAGTGTCGTAGCCCTCTGATTCGTTCAGTCCATTCATTCCTTATCCATTCAGTCCATCCATGGACGTGTTGACTGAGCGGAGCGAAGGAACCTCGGACGTGTTGACCTGAGCGAAGCAAAGGAACCCAACTGGCCTTACTGAGCGAAGCGAAGGAACCAATCCCAAAACCCGCGGGGGCCCGCGCTGGCGCGCCACAGAAAGAGAAATAAAAGCTAAAATAAAGACTGGGTAAAAAGGCTTGAAGAGATAGAAGCTAGCCATTGGGTGGGATGGAATAGGCGAAATCATTCTCCTCTAGCTGGAAGCAAAGTGGTCAAAGCTAAGCGCTTTCAGAGGTAGAAAAAAGACGAGCGGATAGACGAATTTGTCAGGCCGGGGGGAAGAGGGGCATATTGATAGCTAGACAGCGTTGGCACAGCCTGGCACTGGATCCGGCGGTTGGGTAGGAATGAATAAGCCAAGCAAGACTCGCTCTAGCTCGAAGCCGAGCCTAAAGGCTTACGCTTTCAGGGGAGGGGGAATACTGATTGAAAGTCAGTCCCTTAAACTTTGTTGGCGATTTCCGTCGTTAGCCCCCAACCGCTCCTTTCTGATCTGCATGCCTTGCTGAAATCGAGCTGGATATTGTGAGTATATAGAGAGAGGGAGTGAGTGCCGCTGAGACCAGCAATGCCTAGACACCAACAAAATGAGAGCGGGGTCACTCGACCTGCTTCGACGCAATGGTTACAGATGCGACTGAACCGGTCTACAGCTGATGCATTTCGCTACCCATCCCATCGAATATGTTATAACGAAGGCTTCCTAATAGCATTCCATGCATGATTCTTCCAAGGCCTGGGCGGTACAACAAATTCGATAGCTTGTTATTTGAGATAGAATAAACTACTCGCGCGAGTCTCAAAATAGATACCTGGGGCCTGACGGCCCCCTCCCTTCACACGCAAAGGGCTTCGGCTGCGCCCCTCGCTATTGGCTGGCAAAATGAAGAAGTTTTTTGCTCCTAGGCGACTTTGTCATCAACAAGTGTCAGGATCAGGATCTGACGAAGGATTATATGCGCGGGCATATTCTTCCAGGGCTAACGAGATGTAGTTCATAGCCCAGAATTAGCCCTAACCTATCCCATGGAGAAGATCGACCCGACCCAAATCTATTTCGTCCGCCGAGTAAACTGAAATAGTGGAAATAGAAGCGATGGAACCATGCAAGAAGAAGAGCTTCGAAGGAGGACGAATCCCTCCTTCAATTGATTAGAGAGGGGGAATCCTGGCTGCTGCTTTTCTCAAGTGTGTTCCCTTCAGCTGCCTGCGTATCCGTGACCGAAGGGCTTTGCCTCGCGTTAGGTGCGTTTGCCTCCGGGCATCGGGTAGTGATCGTTAAAGGTGTCTATTGAAAGGCATGTTGGTTGGAAAGCGTTGCCTGGTGGAATATCTTATCGAGTCGAATGGGATGGATGGAATATCTGCATCTCCGACTGAAGGTGGAATATAGCTGTCTCGTCCCCAATCCGAAGCAATTGTCCGTCCTTCCCATTCCCCTAGTGATCTCCTCACGTGGTTTGGGAAAGGTATAACCTCACTACTAGAGTAAAGGTTTAACCTTGAGATCGAGGAAAAGGAATAAGAAGATTTGAGGGGACTGGTATTGGTAGCAGTGGCAGCAGTTGCGTGAGCAGCCTTTGCTTTCTATAAGTCTGTGTCGTTTCATCCTTGCCTAAGCTTGGAGGCCCGGAGCCTTTCTTATTCTTTCCACCAGGGGGACCAAAAGCAGGGTTAGCGGAGGCCGGTAACGTGCTGGTTATGCGGTGGAGATCACTATGTTGGGTCGTGCCCTTCTCCAAAAAGGGCAAAGCAAGCTTGGCTCAAACAGCCAAGAAGGGCCGCGGGTTCCTCAACCCAGCATTGGAAGAGTGGTTGGTTCCTCTCCCGAATGTCGAGTACCTCGGTTTTCCCACGGAGTGGACGTAGGACTAAACCCAAATATCTCGACTTTTCTCTCCGTGCCGAGTGAGTCTGTAAGTCACTTTTGGCTTATACAAAGGCACGTAGTGAATTTGTTCGCATCCTTCGTGGTGGTATAGTTCGAAGCTTTGTTCGAATCGCTTTGCATCGTGCTGGGCGAAGCGTGGCCCTTTCTGCCAGCCCTTCCCCAGGGCTCTCAAGATCTTCTCCATGCTGGTGACAGGAGGGATGGTCAGGGCCAGCCAGCACCTAGGCCTCCTCCAGAATATGGGTGGGGTGTCCCGCCTTCGACGTTCGAACAAATGGGACATGAGATCCGACGACTGCTTGCTGCGCAGCGCTTGTTTCTTGACAAGTGCTTCGCCCGGCTTTCCCCAAATCGGGGCCTCCCCCCAACGCCCGACCCTCCGTCAGTAGCCTTTACTCGCCTTTGGCTTACGCCATAGTATGTAGTCATGGGCCCCATGCTGGGCTTTGGTTTCGAAGCCTGTTAGGTAGCCGCCTTGGGCTCAGCCCCGGTACGAGAGCTGAGCCAGTACAGGTCAGGAAGCGGTTTGCTCAGCATTAGCATCATAGGCTGACGCCTCGCCTGTGTTCCGCCGCTTGAGAAAAGCTTGTGTCAGATAGCAAGAGCAAAAAGCCTATGCTTTAAACGCACGCCTGGTTCACCCAACTCAAGAAACAAGACGACGCCGCTTAGCCCTGCTCCAGGTCATCACATAGCCGGATCGACACGGAAGACCGACACAGAGACCGACGAGCAAAAAAAAACCGGTGATAGCTTTAGGGCCAACAAGATTCACTTACAGCTGCCAACTACAAGTCCTTACTCCCTTTTTGTCACCTAGACAACGCAAGGACCGACGCGAGGGAAGCCATGGAACGTATTGGTTGGGCGCTCTGCTCCAATGCTTGTCATTGAGGTTGGTTGGGAAATGGGATCTGCATGCGAACAAGGTACACGTAGTGCGGTACGCGGATGACTCGCTGGGGCCAGGAACTGAGGAAACCGTGTGCGCTGGAATTCAAGGTCACAGCCCCTTTTTGAGAGAAGGGCACGCCCTTAAACAACGGGGGGAAGAACCCACCCCGGTATCACGGGAGGAGCACTTAGTCCGCACCATCCCGCCGGCAATGATAAAGGATTACTGTCAGAACCTCCTGGGTCTTCGTCTTCAAAGGCGTAGGACATTCCCCAGCCCGGCTATTGGCTATCGAATGAATCTTTTTAGTCGGCAACTACGGAGATGCGGGGGGAAGCGTCGAGTGCAGAGAGAGATTTCGTCTATAGATGCAGTGAAGCTAAAGCGCTTTATCCCTAACCGGTGTAGCGCTCTAGCGTTATCTGGTCGAGTGCCAGGTTTGGTAATAATGATCGATGACCCTTTTGGAAGAGAGGGGCCTTAAATCGCATTCTTTGAGACGTGACGTTTTGACTCCTTGGCCTCGGCCCTCTCATGGCTCCTCGGCCTTCGGCCCGAAACAGTCAATAGAATGGGAATAAAGGTCGAGTTCTTCCCCCTCCCCTCCCCGGTGTAGCGCGAGGGGGAAGAAAGCGCTTTATCCCTTTTCAACCGGTGTAGCGCGGGGGGGAAGAAAGCGCTTTATCCCGGCAGGGAATGAGTGCCCTAAAATGAGTGACAAGGTCGAGTGGATTAAGGTCGAGTGTCTTCCCCCTTGACGGGGGCTCGCTGTGCTCGCCCCCCCCATCAAATGAGTGCCACTACGAATGAGTGACAAGGTCGAGTGGATGGCAGGAAGAGTGTTTTCCCCCGCCGCCAACCGGGAAGACACTCTCTTCCCACTCTCTTCCCACTCCCCCCCACCTTCGTGCCCCTCTCTTGATCCCCAAACTGGTATACGAATGAGTTCAAGGTCGAGTGGTTCCCCAAGGTCGAGTATCTTCCCCGACACTCTCCCCCGGTGAAGGGGACCTTCGTGCCACTACGAATGAGTGCCACATAGTGGCACGAATGTTAAGGGGGGAGAGTGTCCCTACAGGGACACTCGACCTTGTCACTCGGGCCAGAGTCGTCTTGAACAAGCCGATATGGCAAGTTTTTAGATACTGGACCACCCACTTCGGACCCGACTTTCTAGACAGTCTACATACCTCTCTCGCCAATACGTGACCAGCTACGCACCACTCTTCTGAGTACCGACCATGAACTATGAGAGAGAGTTTCTGAGAAACTCCCTCACATAGCCGAGGGTTTTCCAAAACCCGAGTTCCGCCAGGGCACCCGCGCTCTAAAACGTTGAACAATTCCATGTTCTTTGTCTAAAGTTTTCTGGCCAAACCTGAGTCCACTGCAAAAAGTGGCCTCCCCATTACTAAAATACCGTGGCGAAAGTCTAACAATACCTCCGGCATCGACAGGAACCTTAGAAAGTTACTTCCCCGGAAGACCGTGGAACAGAAAAGGGCAACGTTAGCGGTAAAGCGGTATACGCTGATCTGAATCCATCCAGAGGTCGACCTAGCTTCGATAACCTCGAAGCCGAATTAGGGCGGTGTGGAGTAATGAAAGATTGCAAGAGTTCAGGGAGCTTTGTAAGCTCATACTAACTCCCCGAAAACTTAGAAGGCGCATCCAATTCAGACCAAGAGCAGTGGCTGGCCTTAATGGACCATCATCTCTCTTCAGGCCGAGTTCAATGGCGCCCGTCGTAATTTGGTAGATGGAATCAAGGGCTTTTTAGCTAGCTAGGCTGCCCCTTCATGCCTCGCTTCGCTTGGCTCTTCGGGCCGAGTTCAATGGCTAGCCAATTTTTGGTGGATGAAATCAAGGGCAACGCGTAACGCTTCCCCTAAGCCTTGCGGCCTTCAACTGGGCTGCCAGCGGCTCAGACCTCTGGGCGTAGGTCTTTTCTACGCTTAACTAGCATTTGATAGATTATCCAACCCTGAGCAATCTGCACTATTTTTCCAGTTTTTACTTTCCTTTTCTAAGCTGCTTCTACATGAAAAACCTCAAGAAACAAGAGTAAATACCCGACACACCATGTTTCTAGTCCTTTTTGCCTTCCTATGGATAAAAACATTAGGATTAATTGGAGTTAAGTTTACTTGGACCACTAGTCCATTGTTTCTGGTTCCTTTCTAATCTAAGGCCAAGATTGGTATGCGTAAGCAATAGCTGCATGACGAAAGGAACCAGGAACAATGGACTAGTGGTCCAAGTAAACTTAACTCCAATTAATCCTAATGTTTTTATCCATAGGAAGGCAAAAAGGACTAGAAACATGGTGTATCCTAACTTCTATTGATTGAGGTTTTTCATGTGGAAGCAAACTATTCGAATTCAGGACTAACCCTTTTTGCCCGCTCCCTTCGCGAAGTGTTTCTGCGGGCGGTTATTCCTTATCCATTAACTAATGCGGGATTTCCTTTCCTTTTTCCCATTCTCACTTCCGTAGGTTTACTGATAGTAGGAGTATCTGCGAAAACTCTTACCCATATTCAACCATTTCTTCGAACCGGGAAGTGGAGAGGGGGCACTTTAAGGGCCCGGGAATTTCCCTACAGGGTAAGCGCGTTAGCGCTTACCCCGCCGGCCCAAAGGTGGCTTGCGAAGCCGCCTAAAATTTATCATTCCATCGCCACCATTTAACCTTCTAGCAGCTAACCCCCCCTTTACTAAGCTTTGACGAAACCCTTTGAGATTCGAGTCGCGTTCCATTCTTCTATCTTTCTAATGCCTCGTGAATGAGTCTTCAGTATGATAGAAAGACCCCACTATTCGGTAAGGCAGGCTTATCAAACGGGGACCTTTATGTGGTTCTGAAAGAGGTTGGCAAGTACATTTATTAAGGAACTGACGCTCGCTGACCACTTTCTTGGATCACTTTCTTAGCTTGAGTTCGTTTACCCGCCAACAAGCAACAGATGGAAATGGATTTTTGAACAAATCAAGTTCTATTTACCAATTTATGGGAATTAAACGAAATGCTTAACTGGCGGGTTATTTTGAAAACACAAAGGCACGTAATGGGCTGCGCTACCTCGTATGGAAGACAAGGAAGCACAAAAAGGCAGGCTGCCCCCTAAGGAGAAAGGGCCGAAGGCGGGAAGCGCCCTAGAAGTCTTTATCCTGAGGATTTTTGTGGGGGGTATGCCGAAGGCCGAAGGCCCTGAGGACTTAAGTGGAGGGGCCGGCCACTTAAGGGCCGAAGGCTTTCAACCAAGTCGAAGCTGTACGCGAAGGGAAGGTCGTATTCATTCCTGGAAATTGGAAAATGATGATGGATAGCGACTTATGCTATGTCGAAGGTAACAGCAGGCATTCCCTTTATTAGATCTCTCTAGCCAATTGGCGCAAGATTATGCTATCGGCATAAAATTACCAACAGAGGACTCTTAACCGCACTGAAAGAGTAAAGTACGAGCCTTTTACCGGGCCTACGGCCAAGTCTTCTTTATCTGCCGGCTCTCCGGCGAAGAGCTTTCTTATATCTGGTCGTCCATCGGGGGTATTATCGAACTGGGGTGAGCTGGGGAAGCTTCTATAGGTACCGAAGGCCTAAGAGCTGAAAGCTCCATTCATAGATGGTTGGCACGGAAAAATAGAGGAGAGAGAGCTTGGGCGCGAAGAAGCATGTTGCTCGGTCTAGTCTGGTCTAGTCTGGTCTATAAAGTCTACTGGAAAGTATACTGCTAAGTGTTTAGTCGTCTATCTGTTGCTGAGTAAGGTCTATGTGGTCATGTTCATGACCTCGTAGTTGGAGAATTATTAAAGAATTCAAACACTGACCAGTTCAGGGGAACCCAGAATACGAATAAAGACTCAGAGGTTCGGAAACTACTTACTCTTCCTTTACCACCGATCCCGTTTTCTGTCATGAAGGCTAGCTAACATCTTGACTTAGAGGGGATCGAATAAGCTTGCATCTACTGCCAATGGCTGCAAAGTCCTTCAACCCCCAGACAATAAAGACTGAACGAGACTTGAAGGGCCGGCATGCGCACCATACTCGGTGCCCCAGCCACGAAGTCGCTGATGCCCACAAGTAGGCAATTCCAATGCTAGTCGTTATGTCCTAATTGCTCAAAGGAAAGGGTCATCAACCAAGCGAGGTTGGCGGCAAGCTCAGTAATTCCTTTCCGCGAAGGACTGGTGGCCGGGCGCGCCCTTTTTAGAAGGGGCCCGCTAAAGCCCTAACCTTTATCCCGTGGAGGACACGAAGTTAAGGCCGGGAGGCCGTCTCTCCAGCGTTGCTGTCTTTTGTGGATGCGAATTCGTGGGGACCGCACAAAAAGTGCCGACAAGCAAGATTCGGATTATCAATCCGTTCCGTGTGACTGGGACTTCAGTGAAGATCTTGGTTACTCAGCAAGGAACTGAGGAAGTCCACAAAGTGACTAAAGTGTTACGATGATGAAAGACGAATACTTCCGCATAACCGGTTTATTACGTTCAGATCTTCACTAGTCGAACACTGCTGGAGCGAGTCCGGGACCGAAAAGCACTGCTGAGAATTCTATCTTCTAGCCAGAGCCCTTAAGGCCAAGATTAGAATTTACATCCATTCAAGCCGCCCTACACTGGTCTTGATGTCTATTCAGAGCTTTGCGGCTCGAGATCCGGACCGAAGCGCTAACACGAAAAAGTCAAGGAATGACGAAATGAAATGGTGGGAGATGCAAGAATTGACGATCCCTTTTCCCCGATGAAGGTCGGCTCAATCCCTAGAATAGAGTTCTCGGGGGCTTATTCGTCTAAATTTAGTGGGAATAAACACTGGAAATAAATAGTTTTGTTGAGCCCTAAATGAATAGAAATTGAAAGGGTCGTGATAGCTATCTATGGAAATTGAAAGTTATCGGTCGGGATTCATTTTTACTTCCCATGGCATTGATCGAAACTGAACTGAACAATGAGAAGTGATGTCTTTGCTGGGAGAAAGCGCTAACGCGCTGCTTCGGGGTTAAAACCGAAAGCGCTACGCGCGTTTGGGTAAGGGCTGTAGGCCCGAGTTTGTGTGCCTACCGGCACTACAGGGCGTTAGCCGGCGAAATTGCCTACAGGCAATTTACCGGCCCACTTTAAAGGGCCTACAGGCACCTTTTGGGCCGGTGGTAGGCCCTTGACTTTATTTCCCTTTCCCTCGCACCCAAGCCCGCACCCGGGTCCGAGTTCGAGTCCGAGCATCTTGTGCCCGAGCACAAGATGCCTGCGCCTGCCAATTCCGATTATGTGCCTGCGCCTGCCGATTACATGCCTGCGCCTGCCCTTTGCTCTGCGCCTGCCCTTCGCTCTGCCATTCGCTCTGCCCTTTGCTCCGCCTCCCCCTCTTCGCTTTGTCATTCGCTATGCGACTGCCTTCCGCTCTGCGCCTGCCCTTCGCCCTACCTTCGGAAGAAACTTACCCGGAAAAAGAAATATGAGCATCTCAAATTCAGATGGAAAAAGAAATGAATTTGCATCTCATACCGACCCATTAGACAGATATGACAATTAAGAAGGATATTGGGGCTTTACATATACTAGACCGGAAAAGGCTCGACTACAAAATCGAATTAAGGGGTTAACCGGCGACAGGCACTTTTTTTTAAGGGGTCAGATTGAGAGCGAAATCATGCKGGCGCTTGCCGAAAGATTAGGCGGCCGTTTACGGCCGAGGCCCGAAGGGAAAACGCGTAGCGTTTTGTTTTAGAAAACGCGTAGCGTTTTCCCGGCGGGGGCTTTAGGCCCGCGCCTTCGGCGCCCTAAACCTTTCTTTGAGAAAGGTTTAGCCACAAAGAGCTCTTGCGGGCCGAGGCGCGCGCCCTCCGGCCCACAAGATCCTGCCGATTATGATTTTGATTCTGATTTCGTGCCCGAGTCCGCAGCTGAGCCGAAAGATTAGGCGGCCGTTTACGGCCGAGGCCCGAAGGGAAAACGCGTAGCGTTTTGTTTTAGAAAACTAGTTTTCGCGCCCTTCCCATAAAAAGGGGCGAGACGGCCCGCCCCCTTTGAAGGGGCCGGTAGGCCTTAGCGCTACGCGCCCCMTTTTAAAAGGGCGCCGTTTAGGCGCCCTTCTAAAAAGGGGCGACGAAGGAGCGCCGTAAGGCGCGTAGCGCCCACCCACTTCTTAAAAGGGCCAAATCTACCGTTTAGTAAAGTGCATAGCCCAAATCTGCCTAAAAATCCCCCCACAGTATACGAGCCGGGGGGGGTTTCACTTGGAGAATAAGGACTAAGTGAGTGAGTGAGTGCTGCCTGAATCCTGTGCCAGTGGCTGTTGCTGGGAGAAACCTTGTGCCAGTGGCTGTGGAGCCTGAATCCTGTGCTAGTGGCAAGTGCTGGGAGTGCTCGTTTTTATTCCCCGTATCTGTTGCTGTGGAGCCTGAATCCTGTGCTGCGCAGTGGCAAGTGCTGCCTGAATCCCGCTGCGCAGTGGCAAGTGCTGGGAATGCTAGCTCTTTATCTAAGCCTGTGGCCAGTGCTGCCTGAATCTTGTGCCAGTGGCAAGTGCTGCCTGTTACTTAAGACATAAACTTGCATTCTCAGCAACAGTCACTAGCAACAGAACCAAGCACTCCCTCCATCCGGCTACGGCACAGCGCCCCTAAGGGGCTCTGTGCCTCCGCCTCCCTCTCATTCAAGGTTATTCGGCTTGCTCTTGCTTCACCCCTTTGAGTGCTTGCTCTTGAGCACGGTAGGCCTGTCTAATTTCTTAGGGTGGGCCGAAGGCGGGAAGCGGTAGCTTCCCGGCTCTTTCACCCAAAGCGGCGGGGCCCGGCAACCGGGGCGCTTTAGCTAGCTCCCCCGGCCCCCCTGGTGTAGAAGGTGCAGGGGCGAGGTACGAGCCCGCTCCGCCCTTTGATCTAGAACATACGTTCCTATAAGTGCCTATCGGCACAAGGCGATTAACGGGCTAATTTGGCGCTGGCCATTGTCGGGGAATTCATTGGCAAGGAGATCCCCTTAGGTCTGACCCCTGGCTCGTCGCCAATGGCCCTTCTCAAAAAGGGGGCGGGAAGCCGCGAAGGCGGCTGGAGCCTTCGGCCCACCCCCAAACTAGTCGTCACAGGTTGTGTAACCTGTCTGAAGAGTCCGAAAGGACGAAAGACTACCACGCACAATGCTATGCCGTGCCATCGAAGGGGGTCTAAGGTCGAAACCCACAGCTGACGTAACCCCTACGCGCGTGAAGGGGCTAAAAGGTATACCAACCACGGGGACGAAGTCTACCCGGCAGGTTTTGGAACGAAGCGAGATTCGTGGGTAATAATACCATCTTAGGTGGAGGGTTAGCTTCCGGGTTCTCATCCAATGCGCCATAAATGGAGACGATCGGACTCGAACCGAGAACTTCATACTTGCAAAACATGCGTTCTACTGATTGAACTACGCCCCCCCCGTCCTCGTTCCATGTGCAACACATATCACACGGGCGGGAGAACGCTGTCCAACCAACTTCATTCCTAGCTTATCCTTCGGTCCTTGCCCGTGCTGCTTTCCGATCAAAGATCTTCCATTCAGCATCTGACCAGCCGCCTCTGACCTTTTCATCTCTATCTCTTCATTTGATGTTGCTCCTTCCGTTGATAGGTTGGGTTCGGGCCCTCGCATATATCATTTTCCGGGGTGGCTAGCTAGTTGAAGGGCGGCATGGGGGTTAGCCAGCCCTCATTCCTTGCCTTGTCTCTCATGCTCCACCCCACGAGATCAGTCTGAAGGAGGCAAGTTCGGTGTCTTATGGTTCGGGTTACGGCTGTTTGCAGGCATTCAGGCTCGGGATGGGTGAAAATTCCCCGCCTCAGGGTCATCATTCTCTGCATCTATCGCGACATAGCAATAGCAATTGCAGTTGCGAACCGTTTCGAAACTCAAAGGTCCCACCGGATTATCCACGTCAAGCTCCCGGGTTCGTTTTTGAACACCGTCGGCAAAAGGATGATCGGCCGATTAAAAGGCAAGGACAAAGCGGCCACGGAGAGGAGATTAACGGATGGACTGCTGCCCCCGTATCTTGAGAAGGGGGGAACGGCCAAAAAATTCTGTTTATGCACAGATTGAGTCTTCAAGGCTTTTCAGTTAACCAATGAAGAGGCTGTCACAAGTTGAGATATGCGAGGTTCTGTCCCGAGGTGTTGGCGCTTGCCCAGTGGAAGTTACCTAAACAAAGTCCATCGGCGTACGTACTTCCAACCCGAAAAAGTGATCGGGAAGTATGTTCTTGGGCAAGAATAGAATCAAAGGCTCGTCTGGTATTGGGCCAGGAATGGAATCAAAGGTTCACAGATATCGTGCTCAAGTCATTTCATCAGTTAACAACCTCGACTTTGTCACGAGTCGAGTAAAGCGCGATCAGAAATCTTTTTGGGGTCCTCCCCCTCTCGCTCTCCCTCGACAATGAAGTGGTCGAGTGCCTGCTGTGCGTGCTGGTTTGTTGAGCTTCACTCGTATGGTAAGGCACTCCTTCGCTTACTGCCGCCTTTGGGCATTTAAGTGCGGTGGCTTCGGTACTGTGGGCTCGGCTGAAAACGAAATAAAGTCTATCATGTTGGGAAGGCTGACAATGAGTGATGCCTTGTTCTGTTGGGATGGCGATTAAAGTAGCTCAAGGAAGAAGCATTCGCCGCATCCGTTGTGTGATGGCGCTTTGATTTCCCATCCAACCGATCCGATTCCTGTATTAAGCTAGCAAATATCCTCTTTTCACGGTCTGTCTTTGAACGTTTTGGACTTCTATTTATTACGGAAAGGAGCGGCTGAAAGCAGCAATTTTTGTTTCTTTTTCCAAATATTTCGTTCTAAGGTCGAGTGTTTCAGAGGGAACCTTCAGTCAAAGTGGCCTTTGGCTCATCGTATTCGAGTTCTTCGTTTCAATAGTGAGATTCTGATAGCTGGTCGGATAGCATGAAATCCCTCAAAGGTTGGCTAGAATGCCCCACTCGGTCGGGTGGGTTCAAAAAAAAGGGATGTGGGAAGAGTATGCCATTCCGAGTTTTCAGGTGGTGGTCTACCCGCCTTCGGCGGCCTTCGGCCTTGACTTCCGATTTGACTTGTCTCCCGGCCAACATGCCTGACTTCGCGTATGAGCACTTGCGTCTTTGCTTCTTCCAGCCTGTTGTCTGGCCCACTTGGAGTTTCGACAAGGCGTGCGCCTGCCTGTGAATACCATCCTTCCCTACTGTGTGGACCGGAGATCCGACCCACTATTGGAATAATTGGTCATCGGTTTTCGCAGAGCCAATTGTTCAAGGAATCAATCAAAAAGGTAGCTTTGATTGAAGGCAAAGAGATAGCATATATGAGGAACAAAAAGCTGCTTGCTTGGGTGGTTCGCAAAATCATTCTGGTGTTGTATCGACGCAACTTTCTTTTACTTTACAGACTTTGACCTTTTAATAAAGGCTTCTCGCTTTTTCCAACACAGTGGGAGCCGCTTCGCTCATTAGTGAAACGGGTGTATATGGTTCTCTCGATGAGTCATCATATATTATTTGGCTCTTGGGGATGGATTCAATGATGAGTCAGCGTATATAAAGGGATATCACAAAAAAGTTTGTCGAGTGTGCGATTGTGGCAATACTCGAAGAATAAGCTCCGTTCCTTTCCTTGTAGCTCCATCCGCTCGCTTAATCTGTGGAAAACGTTTGTGCTTCTGTACGGATTCCGTCTGAAGGGGAAGCCTTGGCTTCGGCCAACAAGCTAAAAAGATTCTTTACGCATTTGACAAAAACGCTTGACCTTTTCTTGGAATGGAGTATTCAAATACACCTTGTTCAGGTTTTAGCAGATCTCATATATCCATAAGCCATATACCAATAGGCTAAAGCACAAGGCGTCAGCCAATCAAGGATCATCGTGGAACACACCTTACTGGTGCTAAAGCCTGAGATCTTTGATCGAAGGGACAGAGAAGAGGTAAAGCTGTATCGAGGGAATGATCAATGACCGATAGCCGAATCCCATCCTTGGGATTGAAGATCGAAGATAGACTTTAAACCCCGAGAAAACCGAAGGGAATTCCAAGACTACCCGAGCTACCACTGAAGAAGAGGTTCCAGGACGGGTTGGAATACATTGAATGGATTGAGTGAGGCTTTGCCCGAAAAAGAAAATACTTGACTAGCGATACCGAATGAATGTTTGACGTTTACATTCCGAATCCTGACTTTAATAGAGGATCGAGGCCGAAACTTTATTGATTTACTGGCGCCGTTCTTCCCGCCCGTCATTCTCGGCTTTTGGGCCGCCTTTGCTCTCGATTCTCTTCGGTCTTCTGATCAGCTTCCTGGGATTTCAGATGATCAGAGGTAGGTGGCCTTCTGCTTCGGGTTGGGACACGACAGCTCTTCGGAAAGAGAAGCACTTCAAATACTACGGCAAATGAAGCAGCGAAGCTGACAACCAGTTCACGACTCTCAAGCTTCATTCGAGCTGCTTGTGATTTATTGGCTGGCTGGCCTTTTTAGTTCGTTTTCTGGCTGTACCTTCTGATAGTCCGTCTTAAGTAAGTTCGGCTTTGACTTACTCGTGAAGAGCGACCTGTCTGTCTTTGAAGAGTGACCTTTCCTTCTTTGTTGAGAACTTATGCATCTTATTGTAAGTCAAAGATTCTCTCTGCCTTCGTCCAGCTCGTATGATGTAGGATTAGGCTAATGACACAGTGTTATCCCTATATAATAATGCGACACATCTTTCTATTTATAGCCAGCCATCTATCGAAAACATGGTAATGAAAGCCGGGCAGAGGTAGTAATGAAAGCCGAACATGCCGCAGTCAATCAACAACCGTAGACTCATTTAAGAAGGAAGGCGCCGGGCGGCTTATCATTCGTTTGACTCAAGCTTGAGCTCAGTTTGTTTAACGTGAAACCCTGATTTTCTGACAGAGAAAACCAGTTAGACTTCTCGGAGCCCTTAAACGTACAGAAATCTATTTTATGCTTGAAATGCCCGCCCTTGCAGTTGGCTAGTAAGCTTGTGTACGTGAATGCGTCAGCGGGGCCAATATCGGTGGATTATACAGGGGGATAAAAAGATCAAGAAATAGAAGCATCGAGCGAACGATCACACACAAGTCTATCTAGGCTTTCTGTGGCCAAAAGGCTATCTGTTTAAAAGCTCTAKCTCTCATATGTTGCAAGGTTTTATGGATAAGCAAAGCGAAGGTCAAGCAAGTGATTTCCGGGGGGGAAGCACGAAGCGTAGACCGCAGCGAAGCGGGGACAGCTATGTGTGAAATTAGGTCGTTCCTCGGTTTAAAGGGCTGGCTTCAAAGTCGGATACTCTTCCTTCGACCAATAGAAGTTGATCGGGGCGGCTCAACGGTAATCATCGAAGCTAAAAGGAGTTGTTGTTGTCGATGGCTATGATGGGGTGCCGATGAGTCGAATCAGCCCCGAAGGGGCGACGAAGGAGCCTATGAGGTTGCCAAACTACTACTCGCCTGCCGCAAGGGGGCGGTATGCGACGTTTGCGCTGAGCAAACCCCTTCGAGCAAGCCACACTGGAGGAAGAACAGCTAACTGCTGCAGTCTTACGCATACGCCACTTTTTAAGGCGTAAAAACTGCTTTCACCCATTAAGGTCTAGAGAGGTCTTCGGACTACAGTAATTCATAATAATAATTGGTATGTTCGGGGGCCGGAGCGTACGACTTTTGTTTGAGTTTGAGCTCCCTTCGCCGCCTATATTTGTAATATCACATATCAATATCTGTATCTATATCTATATCTATTTGTACGTGAAATTACTGGAATTATTGGCTCTGTCTCTGGACCGGGTGCATAGAATAGAATATTTAGATGACTGAAGTAACCTCCCCCCTGAGAGCGAGACAGAGTAGGGAACAAAAACATCACCGGTCAATAGGTCGGTACCTCGATCCTCGAAAAGACTTTTCAGCCAGCTTTCCCAATCTGAAGAACCTTTACTTAACAAAGTGAAACGGAAGGCGAGGCTAGAGTGTGAAGGCGGGCTGTAGATGGGAGGGCGAGCAGGTAGTTTGAAGACGAGCTCCTCTCTTTAGGTTGGCAGCTATGGATAGGAAGTCCGGCTTACAGGTCTAGGAATAGGGCGAGCTTTTCTATGTGGAACGAAGGTGTGGAATGAAGGTTTGCGGGCGAGCCCGCTAGGATAGGAGGGCGAGTCTGTCATTTGAAGGCGAGTCTGTCGCGAGGTAGGGGTGTGAAGGCGGTCTGTCTGAAAGGTCTAAAGGCAACCGGGGAAATACGAGGAGGCTGTAGGGAAAGTAAAGGCTCCTCGTGGATTGGCCCGGTCATGAAGAGATCGTCGTCGTCCTCCCCGCAATAGCCAGCAGGATCATCGATGTCTTCCGGGGTGGGAATCGTAGAATCAGTAGAATATCTAGATAGTCTTGAAATGGAACCATCGCCGGCCTTACTGGTATAGGTATTATGACTGGATATGCTATAATAAGTAACCAATGAGAATGTTTGACTAGTTTCATTTGGATGAAATGTTCTCTCCAAATGAGGAGTAATCTTCTAACCCTGATAGATATATAGATATATCTGCATATACGGATGTATATCCATATGTAGATCTATCTGTATATACATCCGCATATATATATATATGTATATATATATGTATATCTATACATATACAGAATATCCATAGATAGAGAGAGATGCCTGTCCGAAGGTAGCATTATTTCTGTGTTCTGGCGGTAAAAAAGGCGTAAAAATGCCCGCATTAGCTTCCGCAGGATCTCTTTTTCTTCGGCCAACCGCTTCCCCTTCTAAGAGAAAAGGAGAGATGAAAAAGCGGATGGAAGAAGATCGTTTGCCCAGAACAAAGGAAGCAAAGCGCCCGACGCCCCGAGTATAGGAACGAATAAGTGAAAAAAAAAGCGCCCGCCAGCCCGAACACAGGGCTGTGGAGCACTTGTTAGCCACCAATATAATTGTTCACCAAGAGCAAAAGGCTGCTTGCAGTCGAAGTTTGTTCTTTATAAAAGCGAACCAAGGCTGCTTGCGGCAGCCGTGAGCGAAGCTTCAGTATCTATTGAATATATAAGAATATAAAGTCACGAAACAAAGGCTACTCAAACGAGCTTGAGATGAGACTTGAGAATGTAGAAAGGGAGGAGTTTGAACCATTTGGTCGAATAAGTAACCCCGAGATCACCACCGAACAACTCCATGCAATCAGGTTAAACAGGAACGCCGCCAAGATCGGATGGGTGAACTCGAGCTTCTTTCTCAAGGAGGGGCCGGATTAGCTCAGTCGGTAGAGCAGTGGACTGTTAATCCATGGGTCGCAAGTTCGAATCTTGCATTCGGAGTTTGCGGGCTTTCTCTATTCATCCGGTCCCGTTGCCCTTACGAACTGAGACAATAAAAATCATCAAGTAACAACCTTCCTTCAAGATGAACCGGGCGGGAGAGGGACCCGCAACTCGGAAACCACCCATCGTACCTACCTTCCAAGCTCTTGATTGGCTCACCGACTTCCGTACCACCCTTCCGAGCTTTCGATGGGGTTGACGGCCTAACCTTCTAAGCTTGGTTTCGGGATTGACGTACCAAACTTAAAAGCTTTGTAGCGGTAGTCAATCAAAAGGGTTTGAGCTCTGCTTCCCGGGCCAACCTTCATAGTCCTTTACGGGGTGGTCAAGTCAACTAAGAAAACTTACTCCTGTAGCCCGGTATTCTTGACAGCTCCGCTCAGCTTCCCTGCAGAGGTCCCCAAATTCATGTAGCTCTTGATGGAATTACCGGCCAAATCCAATCTAGATGGATAAATAACAAATTCAACTAAATAGACGCATTCAATAACGAATCCAGTATAGATGAACGCCTAAATGGATACTTTTTTCTTCTTTCCTTCCCCCCTCTTTACCCACCCAAATTCAACCGAAAGCGGCTATAGGGCTGTGCCCGCGTTAGCGGGGGCAAGCTCCCTTGTTGAGTAGGGCTAGCTATTATTCCATCGGTTCTGAGAAAGTTTTCCGTGCATTCTGTGAAGCTTGGAAGGTGATCTGAGTGTGTTTTCGAAGGGTAGATAAACCCTTGTTTTTTTGATCGTATATCTATGTACAGTTACGCATCCATATAGATATGGGTACCTAAGATCGGTGTATATCGATCGATGTTCCTTTCCTCCCTCCGGTAAGAACATCTGCAAGAAGAAGGTAGAGGTGAGAAGAGAGTCTCACTCAGCCCGTCCGAAGAGAGCTTAATCCAGCCTGTGTTGATCGATGGTCGGGGTGAAGATATTGTTTATTCGTGTTTTGCCAGGCAAGGTAAAATCTGAAGGCAGATTGGCTGGGGGGAGGGGGGAATGTTGAGGAGCAGGAGTAGGGGCCAATCCGAAGGCAGATTGGCTGGGAGGGGGCCCAATTTGAAGGCAGATTGGCTGGGCAAGGCGCCGCCCTTCCCCTTCTCAGAAAAGAAAGGGCGCCTTTTAAAATGGGGCGGCTCTTTTAGAAGGGCTTCGGCCAATTGACGTGATTAAATTCGATATTCTGTCATCAAGCATTCCGAGACAGCCACCCAGGCACGGAAGCCGAAGTAGCGCCGCCTCAACCATACGGCCGGCCTCCTGTGGCTGGGTTTGATGACGTAGTTGCAGGCAAAACTGGATATCCATATCCCGGCAGCCCTCAGTGCCTAAGCCCCCAGTGCCTACCCCAATGCCTAAGCCGGTGGTGGATCTGTCTAGAAAATGACAATATTTTTGCCACCGGGGAGGGGAGGGGGGAGTCCGAGCGAGGGCCAAATGAAATCTCGCAATTGAATTTCCGCCTTCCTTCCTTATGTCATTGAAATGGAAAAAGGAAGAGAAATAGTTAACGGTTCTGCCTTTGCTTCTTGCTCAAAGTGATCAAACGGCGATCAATCAATGTGATTAAACGGGTTTTTGTGCCGTGCCGGCCCTTATGAGTAGGATAAATAGGTGTCTGCCTCTGGGCACTTGCCCGTCCTTGTGTTTGTTGGCTTCGGGCTTGGGCTTGGTCCACAGATCAGGGCAAATGTGCTTATCTTTCGTCGCTTCGCGCCTCCCTCGTTCCTCCGCTCTCGCTCCCTTATCAAAGTGTGGGGTCGTTGGGTCTTGGGCTTGGGCTAGAAGGCTCTAGTGTTTGTTCCCCGCTATCGCTATGCGAATTAGTGAATGCGCGCTCATCCTGTCTTTTCAGGTGAAGCTTGGCGGGAGCCAAAGGCTCGCGAGCATCTGCCCGGCCAAAGGCATCCGAGGATCGGCTGTACTGGCGAAGCTTCGTTAGCCTGGGTATGAGCTAACAAAAAAATCTCTGTGCTTGGGGGCTTTCGTCTCCGCCTCCTACTGCTATCAAACATGAGTGTGCTTGGGCCTGCTTTTGTTTCGAAGAACAAGCCTGTCTTTACGATGTCAGTCTCAATTACTGGGTTCAAGAAGAGAGTAAAGGGTAGGTAAAAGCTAGCTTATTCTTTAGGTGGAGAGACAATCGTGAATACCCGAGAACCGGATTGGCTAGTTATCAGGTATCTGAATGCCTGGCTACGAGAGGGCGAATAGCTTATCGGGATCGTGAATGCGCAATGCACTGAATGTGAGAGCTACCTAAAGGTAGCGTATTGAGTGCTTGATTGATTGAATCTGCGCTCTCTTTTTTGAAAGAACTAGTGTGTACGGGCMAAAATATCTAAAAAACTAGCATATTACTTAGCGAGAATGAATGAATCGAAGCTAGGAGGGAGGGGGAGGGTAGGGGGGAGCGCGTTAGCGTTTTCCCGGCCGAAACAAAGGTAAAACGCCCCATTCGTTCAAGGAGGTGCTGAAGAGGCAGGCTTAGCACGCCATTCGTCGAGGGTGGGTGGCAATCTCAACTGCTCTATGACACCTATATACTACGTGCCTTCTACTTTCATGGACGAGCAGGTTAGTGCACTCAAGGTGGCAGGTAGTCTATCATAGGCATATGACGGAAGGCATGAAGCACCACGCACGAGTCACTAAACATAGCCAGGCAACTGAATGTGTCCAATGGCAAATCATCCGGCATCCTCCCTTATGATGACGACCAGTTCTACTACTAGTGTGCCCATCGGCCCTACACAAGTGCACTCGTACTGTGTTTTAAAACACACGTCATTACCTAAAGGGTGCATCCCACACTGAGTGGTGGCCGTGCTTTTTACTTGGAGTAGCTGATTGAAGGTAGCCCACCATAAGTTAGTGCACAGATAAAGCTTGTATCTATAAATACCCATCCGGAGTCTTACCTCTAGCTGTTATGAGACCGAAGGATTCTTCACTCGCTCCGGGTCATTCCTCTAGTCTCGGGAGTTGGAAGATTGTGTTAAACGTGCAAAACTTGAAGCAGCAGTCATGTTGCAGCAAACACTTTTTCAGCCGCAAGGCATGCACACACGTCTCAGTAACCCAAGCCCGCACAGGCTTATACCTGAGCTAGCTCCTTCAATCAGGAACCTGGACGATTGCCCCCACGAACAACATTAGAGTGAAATCATTTCTTGCCTGAACCAGTTTTGGGCAACTACACGCCTTCACCAGGAGAAAGACCTGCCCTTTCTTCGCGAGTAACGAGCTAAATGCTCATTCTTTGCCTTCATATCGCTGCCTTTTCAGCTTACCTTAGGCACACAAAGCTCCTCTTGCACTGATCTGTCAGCCGCCCGGGAATGCAATAGATATCAAGCTTCGGGCACTATTACTTAAACCAATCCAAGTAAAAGGTATATTGACACAAAGGCCACACCTTGAAGCAAGATCCTTTCATAACCATGACCAGGAAACAAGCATAAAGGAACGGCGGTTTTTAGTGCGGATTGTTCTCGGAGCAAGAAGATCCGGGGCCCTCTATTAAATGAAGCAAGAGGCCAGCGTGAGTCAGAAGCCGAACTCAGCTATCATTCTTTTCAAACACTTGAAAGAACAGGAGGCAAAGGCGCCGAAGGCGAGAAAGCGCGTAGCGCTTTCGTAGCCCGCGGGGGGCCCCTTTAAAGGTCTCGCCCTTTAAAGTGGCCCCTTTAAAGGTCTCGCCCTTTAAAGTGCCGCCTATCTAGGCACTTTAAGGTTTAGCGGGGCGGCGAGACGCGGGGGCGAAGAACGCGTGCCGATAGGCACTTGAAAGGGGCCCGCCCTTCCCCTTCTCAGAAAGCAAGCGGCCCGCGTGCCGATAGGCACTTGAAAGGGTCGAAGAACGCGTGCCGGCGGCACTTTAAGGTTTTAGCGGGGCCCCTAGCGGCGCCCGCCCCCTCTTGAGAAGGGCGCTAGAAGGCGGAAGCGCCTTAGCCTAGCGGCCCTCATGGAGCTTATAATTCTTCGCATTGTGTTTTCTCGATTGGGCAGTTGCCAATCGGGGGTAAATCTCCGTATCTCCTGCGGCCCCTTCCTTCCGAAGGCCCCCTTGCTGCTGATCCGGAACGGGCGGCCCCTTCTCCTTTTCGTGCGCTTCCCCCAGACGTTGTCGCTTCTGCGAACATTACTCTGCCCCCTCGGAGGACGATGGATTTCTATTGACCGAGCCCTCCCCGGCATATAGTAGGACTGATTCTCCACAGAGAAGAGATCGTATATTTAACGCTATTTTGCTTAAAGGGCAAGTGAGCTAAGATTTTGGATGATAAAGGGGGAATCTACTTTCTCGGAAGCTGCTTACATACCAGCTGGGGGATGAGCGACCAGAGAAGTGGGGGCCGGTTAAATAGACTCGTACTAGGACAAAGCGGTAGGCCGTAATAACCTACTCAGGAGTGGTCCCGCGTAGAATTGCTCGATCGCCCTGATTCTTCCGCATATTACCCTATGTGGCTGGCGAGCGTGAGCGGCGGGCGCTAAAGCCCTTCGAAGAGGTGCCATCTAATCCTTTTGATAAGACCGTCCGTAGAGAAGGGCTGGCAGGCGGGCCTGGCCAGGACTCCCTTTGATCGACCCGGGGGGGCCGAGGGGCGGCCCCCCGCAGATCAGGCTGCCCTTACGGGCCCCCTCTCATTCCCACTGCTCACGTTATATGGATCTCAGTTTACTCGACGCTTAGCCCTGATTCCATCTCTATCTTGGTCTTACGATTTCTATAGAGGAGGGTTAACGCATCTCATGGGACTGGTAATCGTGAGCATTACCACAGGCTCAGTTTATTTGTTTTCTTTCTGCCCTTGGCAGATTCACTAATATGGCTTTTAGTGAAGGAATGGTCAATTCTCTGTTTTCGCTCTTAGTTTGCCCTCATTTGGCTTAAGTTCCTCGTCGATTCAAAGGCCTACCATAGAGCCAGTAACCAGCTTCACAGGGCAGGGTTAGCCTATACTTTACCCTTATTAACTCATCGTAAACCCTCGAAATCGGAGTGAGTTAATAAGGCTATCCAACAGACCGCAGAGACTGTGTATGAAGTGCCTTAGTTCCGGAACTTTTTAATCTAAGAAATAATTCCACTACTTCTCTCCAAAGTTCAAGGAACCCCCCTTTGATTTCGTATTTCATTCCCTCTTTTATTTATTTCTATACCCGGTTTTGATCTCACTACTTCCGAAGGGCAAAACAGAGTTTTCTTCTTCTAGAACTGACCTCTTAACGCGGCCGTGTGCCGCTACGCGGGCGTAGCCACGCCCCGTTATCTACCTCTTACCCCGGGTTACCGACCCCCCACCCCGCTGGGACGACGCGCACACCCCTTACTTGTCTCGCAGATACCCTTTACTGGGCGCCTGCGGACTGGACGTCCTTCCTATACCTCGGCGGCTAGGCGCCGGCTACTGCTCAACCGGCCGACTCATCTCCAACCTCCCCGCACACTCTTCTGCCACCACCCGATATATAGGGATCCAATTCACCCCTGAGAAATATACAAATCTATCCCCCTCTTTCTTTTCCCGAACTCCTGTGCGAGCGCGCCCGCCCCGAGTCTTATCGAGCCCAGCCCCCTTTATACTATCTATTCTGGGGCTGCTGGTGGGGTCACTGCTGCATTTTCTTCTTGGTTTTTTTTGTTGGTGGTGGGGGGTGCTGCTATTACGTCGCGGTTACCGCTGCGCTCCGTCCCCGGCGCTTTTCCTTTTACTTCCTCCGAATCTTTCGGGTTCTATAAACTCCGAATCCTCTGGCACCACGGATTTTCGATATGCCCTCTTCTCGCGGGCGGGTTACCTATTGTAGCGGACGTATGACCTTTTTCTAGCCAAACCGGGAAGAGCCCTCTTCAAACCGGTTCCGATTTAAGTCCCTGGTCAGTCTGTCCGTCCCTGTAAGGTCTGGTATACCCTTTTCAGGACCAATCCTTCTCCCCTTTGATCCCACCTTCCTAGTATTTTTCGGTCGAACTTGTGCCTTGACGAAGTTCCTCCGCTGGCTTTATCCAATTCTGCCACTGCCGGAACTGACCCTACTTCGGGCGGCGCTCGAGATTGGTTGGTACCTCGACCCCTACTTCCTACCGCTGCCGCGATAGTTTACCGCCCGACTGAACCCGGCCCCTGTACATAAAGTGTAAGACTTTGACATAGCTGCACAAGTCTCCGGATTAACTGATACTTTCGGATCTCGACCCCATGTCAGTGCGGCGTCTGCCCACCCTATGTATTTGGAGCTGAAACTCTTCCATCCACTATTTGGTTAATAGTTGGTTTGGGTTCGTTCTCCGATCGCGGCGCCCCGACCTCTTCTTTTTACTGTAGAGTAACCAAAGAGTCAGCAGGAGAGTAAGKCGGGGGGGGG
>Contig01+53588012_2
NNNNNNTTCCTTGGAGAACTGCCAAAGGGCTGGTCCCAGATATCCTCTCGAAGTGTGCGAGGTTGAAAGCCCAAACCACCGGGACCTGGGCTGGGACATTTTGGATTATCCTGGAGTATTTTCGGTTTGTGGGGAAGCGCGTTAGCGCTTCCGCGCAAGCGCCCTTTCTCGCCATTCTGAAGGACTTGAGTGGGACCGCCCCCGCCGTAGCTCTCATATTTGTTGAGAGTATGGTGTCCCCTAGGCTTAGAGTGGTCCGGAATGGCGGCTGGAAGAGAAGGACGTTCTGGGCTTGCTGCTTCTCTTTCCGCTACTACTTCTTGGTGGTCTGCTGCCCTCGCCGCTTCGTCGAAGCGTCCCCGGGGAGGCCTATGACCGCTATGGCTCTCTAGGTGAAACTTTCGCTAAGCGTTTTTAAACCGTCTTCAACGGCGTCTCGATAAGTTTCCAAGAGCGATGGGGTATTCTTGATTCGGCCGACGTACCGCAGAAGTCTGGTGATTTATGCGAATTTCTCGTTGGCTTCCTGAGAATTTATTTGGCAAACCACGCTATAAAGGTKGAGGGCCTGTTGGGCAAGAGGTTGGAACTCTGGCCGTACCCTATGCACGAAGTCAGGTGTAAGTAGCGGCACAATCTCGCTGGGGCCAATCCCCGCTGTCGACGCGTTGACGGCAACTTCGGGCAGCCCATAGGTGGTGCCGGGCAGGGGAGGGACGCCGCCAGCAGTCTCTCTCGAACCGGTAGCGGCGGCAAGGTCCAACATATTACTGGAAGCAATGGACGCCAACCTGCTATTCAATGTGCGATCGGCAGAAAGCAATTTCTTCCGGATCAGAAAAATCTGAGAGTATATAGGTGATAGCGCCGAGATAGTTTCCTATTTCGGTTCTGAGGCGCTCCACTTCGTCTTTCAATTCATAGAAGACCTTGGTTATCTTGTAGTGGATCTCCTTCTCTTCCTTGGCTCCACCGCCTTCCGGCCGTTCTATTAGGAGATTTTGCCATTTATCCCTCAGGTCCCGGATTTTATCCAGGTGGGCTTCGACCTTTGAAAGAGTGTGGAGCGAGCTATTAAAGTACCACTTGACCAACGCCCGGCCCCAATTTGTCGTTGTCCATACAAAGCAGACTATCGAGTTCATGCCGGGGTGCTGACTTGCGTTTCAATAGGTCGAGCTGAAAAGATCTCGAATCATTTGATCGAGAGTGGTTACTTCGAGTTCCGTGTGTGTATCCAACGGACTCGTTGTCTTCTCCAGAGCAGCCTCGCGGAGGATCGAGCTGACGGAATCTAGCATATCGCTGATTAATCTCTCCGCCGTGTCCGACTTCATTTCAAAGATTTCATCTATGTTATAGGGAGAGGTTGAGTTCCGGGATCCTACAAAATACGAAATCTTCCGGTCTAAGCTAGCTAGACCATTTTGGATTATTCGTACTCTGACCTCAGGAGATAGAAGAGAATTCGAGGAAGATGAGCAGCCAGCAGCCCCGTCGTGCATAAAACGGGAGCCGGGATGCGGCATGCTCTTCCAGCTCGAGCAGCAGCCAACTTTGCGCCTTTACGCCCCACTTTCTCAGTACTAAATAAAGGAACGCTTGAAAATTGGGGACTAGACGATGTGCAAAGACCGGATATTGAAAACTGATTTAAATAGTTCTTCATTTTGCAGCTTTATAAAAAAGCGGATTGGCTTTTTTTTGGAGAGTTCTCACGAACTTATCCAATTCATTCAGATAGATGTTCATCAGTAGGGGGGATAATGGCACCCCTTGGACTATCGTGCTATGATAATATGAAGGACTCCCTTCTAAGTCAGGTGCGTGTTCTTTGGGCATTTCTGCTGATAAATTAATCTCTCCTAAGGAACACGCATAAGGATTATTCATTCGTAGCAATCGATGAATCTTCAGGCTCTTGACCATCCAATTACACCAAGAAAGAGCTCCCGAAACCCTAGAGTACGGATAGGAAACACTAATGTTAAAGCCTTCTCTGAAAACCACATCCTGTTCCACAATACTGGGGCTCTGCGTAGCGCCTAACGGAATCAGGTGTTTTCATAATTTGGGAATTCAACTTATTTTAGGTAATCCATCATGATATAAGAACACGTAGAAAGTGCTATAGAAAACACATAACCGAACAAATTGCGTCAAATACGTAAATTGATCTAGTTGAGGCATGTGTTGAGTAATCTTTCGTTTTTTCGTCCCCTACGGCCTAAACTGGATCTTCATCATGTATGTCCGACCCCGTTGTAACCTCGCACGGGGCAAAGGATTTTGTGCGCGTAGCGCTTTCTTTCTCGCGATGGCGCATGTTTCCGAAATTCCTCCGGGGCAGGGCGCTTCACCACTATGAACACTCCGCCGGGGCGCTACGCGCCACTTAAAGCCTTCTAGGGCGTAGCCCGCCGAAGTGGGCCGAGCGCAGCTTTAGGGAAACCGACTTGTCGGTTTCGCCCTTTCCCCTTCCCTTTTTTGCACGGGGAAGGGGAAGGGCGGCGCCTTTAACATTAAGCGTGTTTGTGAAAGGCAGACCTAAAAAGGGGAAGAAATATCCGTCTATATAGCCGTAGGCGGGGTAAGCGCTACGCGCCCGCGAAAACGCGGGGAAGCTACGCTTCCCGCGAAGCGGAAGCTAGCGCTTCCCGAAACAGCAGCCAGCCAGCCGGCTGCCTGCCTGGCTGTTTCGTGTTTTCTGGTAAATTGCCTGAAAGGCAATTTCGGTCGACTTTCGAATCTTTTTACTGCGGGGGGCCGAAGGCCTAAAGGCCTTCGCGGTTTCCCGCCCCGCTAAAGCCCATGCGCGTATTTCAGATAATCCTTCGCTATCAATACGATAGGGACATTTCTCTGTTTCGTTAATACACGTTCATTTTTGCGATCCAGCGAGCAACGCTGGCTATCCGGGAGCATGGGGAGTGTGTATGGCGGCTATACCGCCCTAGGGCTGTGGGTTGGCTGTAGGGAGTGTTGAGGTTGCGGGATAAAGTGCCTATCGGCACTACACAGGGCCCGGGATAAAAAAGTGTGCTTATCAGCACAGAACCGGGGGGATAAAGCGCTGATAAGCGCAACCCGCAGAAGTCCTTCATGCCGGGGATAAAGCGCTGATAAGCGCTTTCCCGCCCCCTCTCCTTTCAGTCGAGTGGCATAAAGCCCCGCCCGTCACCGGGGTGCCTATCTGACTTCCCAGGAAACCTAGAGGCGGCCGAAGGCCGTTACGTGCTGCCGTTTTACGAACGATTTTTTGTAGGTTTATGGTTTTTTCCACCGGGTGAGTAGACCCGGTCCCTTTTCCCTCGGGTTCTAGGCGCAAGTTTTCTGTTTTTTTCCACTGGGTGAGTAGACACCTCTTATTGGGTAGGGTCCACTTTTCATCCTCCAAGGAGTGTATATGGGGGGGGGGTGGGGCGAGAAAGCGCGTAGCGCCCCCGAGGAAGCGCGTAGCGCCCACCCTTCAATATTCACGCGTGTTTGTGAAAGGCGGACTGAAAGAGAGGGCGCGCCGAAGGGCCGGAGGCAAAACCGHCTTCGGCGGGCTACGCCCTAGAAGGCTTGCGTCCCGGTCCGCTAAACCTTTCTCAAAAAGAAAGGTTTAGGGCGGGCTCCGGCAGGTCGCCCCCGTCCCTCTATATACGCCGTAGGCAGGGTAGTAAGCGCGTAGCGCCCGCAGAAAACTCTAGTTTTCGCGGCCTAGCGGCTTCCCCCTGCCCGGGGCCTGACCTTGCGGGCCATCGAGCTCAGGAAAGGCTGCTCGAATAAGGTTTGCTAGTTTTTTGCTGGCATTAGCCCGAACCCTTTCCCAAGCCAGATCAAGCTGCTCCCCCATCCGTTCAACCGGAAAAAGAACGTTTCTCTGATCTCAGATAGCTCTCTTTCCAATTGTAACTCATGACGAACATATGCGCCATCTCCCTAAGCTTGCTGATTGAGTCAGGAGGGGAAGATGGAGGCCGAAGGCGGGCTTAAAGGTAGCGCTTAAAAGGTTTAGAAAACGGGGAGAAGGGCCGCTAGGCGGAAGCGGAGCTTCCCGAAACAGCAGCCAGCCTTTCTTTTAGAAAGGCTGCCTGCTGTTTTGGGAAGCGCTAGCTTCCGCTTCGCCCTTCCAAAGAGAAAGGGCGTTTTACCGCCTTCGGCCTCGTGTGCCTATCGGCACACTTAAAACTCAATTTGGAAATTCTTCGAATGAATCCCTTAAAAGTGCCTATCGGCACACTTAAATCCTCCGGCCTTCTTTTTATTATCAAAAGGAAGTAAAACCCTTGGAATGGGCATTTCCACGCCCGGCTTGACTGGCCATAGGGCGAGTATGCATCTGCCCCCTAAGGTGGTAAGTCTTATAGGGCATATGCCATAAAAGCAGGTGTCTGCTTTTCCCCGGGGCTTGGGGGGTTGACCTATCCTGGCAATCCGTTAGGCCTACAAGATGGGTGGGTGGATCCCGACCGAGCACCCCACCCAAAAACCCTTTGTGGTTGCGAATGGTTCTATTGAAGGATCGATTGACCGAAAGAACCATTCCGGCCACCTAAGTCGGAGTTAAAAGGCCGGGCGCTTCCACGCTAAGGCACTTGTCACTTCCGAACACCCAACTTTATAAGACTGTTCCCGCATGTGTATAGGCAAACCAAGCTCGTATCCCTCGGCACAAAAGACCCTTCAGGTTCTCAGGGATTTTGACTTTTTCAGGCAGGTTTTGTTGGTCGGTTGGATTCGCCCCGAACCTTAAGCAGAATCGCCCCGTCACGGCCAAAACCTTCGACTCTGTACCCCGTAGCCCAGGATGGTAACGGTTATCGCAGTCATCCACGGGAGCAAGGGAGGTCAATCTGCTGCACGAATACTTAGCTTTTCAGCTTCTGCTCCTCAAACGATCACCCCATCGTCCAGGCTTCTCTACTAAAAGTTCTCTTTTCATGGGTTTCGGTCTTGGTTGAGAAGGAAGTGGAATTCGTTCAATGATTGCGCGGAGGTTAATCAGAAGCAACTGCCTCCTATAGACATGATTTTCAGTCAAGTGATTTAAAAAAGGAAAAAAAAGGGTTTTTGATTCTCATTCAGTTTGTTCTCGGGTCCCTTTAGGCTGGCCGGAGCCCCGCCTATCGCCCTCTCTCCCCAATACGGGGTGCCTTCGGCAATGGCTCCAGAATTTCCTGTTGTTGAACGGAACTTCTTCTTCGTTCAGCTTCTTCTACCGTAGCGTTTTTCCCAAGCAGAGCAAGCAAACGGGGAAAGAAAGCAAGAAAGCGGTTCAGCATAAAAGGATGGAGCACGAGGCATAGAATGATGGAAAAGAACAAGAAACCCCGAATCATGTAATATAGGGAACGTGATTGGGGGGCGCCGAAGGGCCGAAGGCTTAGCCTAGCGGCCCTGCATTCCGAGGTAGCGTTGCAGGGCAGTAAATTGAAGAATCAACAAGCGGCCAACCAGGTCGACCTTCGTACAAAAGGGAGCCTTGAGCAGGAAAAAGATGGTGGTACAACAACTTCTATTACCCGGCCTCGCGTTCACTTTCGGAAGCTTAAAACAAGCATCTTTCTCTGTTGAATGAAGACTTTACTTCCCCACTATTTGCAGATGCTCCTTGATCCAAACATTCAAACCAGAACGGATGAGTGGCGGCCGAAAGGTTGTGAAGCTTGAAGAATTTCATCTCTAAATTTGCCCACCCCAGACGACAGCACAGCCACCCATGATTAGTCGGCTCCACTAATTATAGAATCTATGCTACGCTCTCCGAACTTCCGGATAGTGCCTCAATCGCACCAGCGAGATTGCTTCTTATGTAACTCAGCGCCGGCGCTTTAGGAAGCGTGACCCACCGATAGCTGCTTCCGCGACTCATTCCTCATCCCGATATTCCCACCTGATTCTTACCAAATACCCTGCCTTCTCCAGTCACAACAGAATCACCCGCTCACGTAGGGTTCCGATTCAATGATCTATTTAGCTGAATCAATTATCTACGAATTTTCAGGTCGGAAAACAATGACTTACTCAGCAGACACATACCATAAGTGCCGGGCCGCCGACATCCCAGGTGCCCAGCTCTTCGCACAATCACATTCATAGATGACCTCAGGAACCCACCCGAAAACTTTTCTGCTATGAACATTTGCATTTAGCATCCCCCTGAGTCGATCAGCGAATGCTTGATGCCTAGGCATTCACCTGAGCGCTTCTTCTTGGGCCACTTCCTTGGGGCGACGGAATCACGGGGGATGCTGTTGCCGAGGCGCTTGTTAGGCTATAAGGCATCATCACTAAGCCCCCGAATGGGCAGGGCCGCAAGCTAAGCTTCGCAGGCCTTCACACGAAGGGGGCACAAGAAAAGGCCTAGCTCGTTCCTCCGCGGCCCTCACTTTTAATAGACCAAAGAGCTGGGTTTAAAGGCCTAACGGCCTCCTTAGGGCGGTTCATGGATGAAAGCGCTTTAAACCCGGCGCCAGATGAACCGGCCCCGGCTACCCCTTAGGGCATCGGGAAGCTACGCTGGTAGGTTTTAGCCGGTTTTCTACCATTTCAACGTTTTCTGCGGGCTTTTGCCCTTTAAACTACGCTTAGTCAGCAAAGATCCGGCGAAGCAATCTTTTGTACGTATTCTGCTATCGGGTCCCCCGTGTCAACGGGGATCGGGGTAATTGCCTGTAGGGCGGCAACCGCCCTGACGGGCGGCCTCAACCTGGCGAAATAGATTCCTATTATCTCTGGCCAAAGAACGAAATCTAAGTCTAGGATCCGACCCTTCCGTCCAACAACCCCGTATTTGAGAAAGAAGGGCAAACTGGCACATCTGATAGATGAAGACGAAACGACAAATCAAGCACTTAATCAAAGGTGCCTAAGCCTGCTTCCTTCGTTACCTGCCCTGCCCCTAAGAGAGAAGGGCAAACAAACAGATGAAATGGCCTTCTATCAGATTTTCCATCCAAAGTTCCTCTACTGTGATGACTATCCATACTTATGCTAATTCGCGGGTTTTTTACCCTATGCTAATTGACCAAAGTTCTCGTTATATTAAGAAGGACGAGTAAAAGCGAAGCAACGTATAAATACGTTTAATCCGACCAGAGATTGAGGCTGCTGGTGATTGAACTGCTGGTGATTGCTCGTTCGTGTGGGTGAGGAAAGCGCTTCTAGCCTACCAGGTAAGGAGCTATTAAATATTTGTTCAAGAACCATAAGTAGTAAGCCCTACGAGCCGGATTGGATTGGTCAAACAAACCCCCCCTCATGGCCTTCACTCGGCGCTTCTATCAAAGCTGAGTATATGGTGGGTTAAAGGCTTGGCCGGGTCCCCCATATCGGTTCTCATACGTAAGGCCGAATCCAATCGAGTTCTATCAATCCGGCCGAGCACACACTAATTAATGATTGCCCGAGACCAGCAATTTCTTCTTGACCGGAGGCGACCCAGAATTTTGCCTACACTAATAAATAGTCATCCTACAAACCTTACGCAGAGATTTTATGCCAATCCTTCATACAAACCGGCGGGGAGCGGTCTTTGTAACTCGACCTATTCATCACTAGTCGTTCACCTCAGTTTTCAAGAGGTCATTCCCTCTGGGCTACCCTTGGCTCGGGCCCCTATCTCAAAAAGGGCGTTGTGTGATCGATTGGTCCTTGCCTTGAGAGAATAAGTTGCTGCTTCGCAGCTCTATCCCGCATACTACCTGTATTATTGTATAAGTCTACCAATGGAGATTTTCTTAATTCGGAAGTGACTCAACCGAGCTTGAACTGGTTGTTCCAGCTGTTCCCTCTCCCCCTCTCTCCCAAAAGGGCCGGGTCAGGTCGGGTCAACTACTTATCCCTCTCGCCCTTCGCATGCTTTGGTCAACGACTTTCGTTCTAAAGCTTCGGTCGATACGCATCGCCTTGTTTCACCTTCGTGGAAGATGGACGTTGGTCGAACGCCGGCCATTTTACTAACGCGTAGCAGCGTTCGTGCTGTGTTTGCTGCACTCAATCCAAGGATATATGGAAACAATACAATACATTGCAACCCAATGAGGGGCTAACTGTAGCCCTTACCCATCCTATTTGCGTTTGGTGCGAAGACAAGACCAACGCTTTACCCGGAAATTACGCCGGGGAGGCTCAATCGCTTTCTTTCCTACCATATATGTGAAAGTGAAAGTAAATTTGACGAGATTGAAAACTAAAATTTCCATTGCTCGTTCACTTTCTTCGAAGCTGGCCACAACTGCTTCCTCTTCGACAATCAGTTCATAGCCGCCTATCACTCGGATCCTTATGGCACTGAGCCGTACGTTAAGTCGATTAGGCTGCTGACTAGGAGCTACGAGACCAGGTTCTGCTTTGTTCTTACCATACCAGGTGTTACTAATGCGAACACCTGCGTCTACTTGGACATGACATCGAGGCACCAATTCCAGTCGTTGTCACTGGCCTCACTGGCAGGGGAATAGGAGCTAGGCACCAATAAGTATATGCCAACTAGACCCCGACGACACTCTGTGGAGTACTGGAGTCGTTAATATACCAATGCACTAACGAATCTCTCTTGGCTCTCAGACTAAGGCAAGGTTAAGGAATGGCAGACCAAATGGCCTCGATGGCCTGTGAATCTGAAATGGAGTTATGGTGCCGTGAGACTGATCTGAAACGGAGTTCTGGTTATAGTGGGAATACTACGAAATGGAGCTCTGGTTATAGTGAGAATACTATGAAATGGAGTTATGGTGCACACCTACCTTAAATACTGAACCGAACGGCACTTGAAGGAAGCCCGCAAAAAGAATACCTTATTCCTGTGTTGTTTCTTCTTCTAATGGGCATTTATGCGAAACCGACAAGTCGCCCCGAGAAAAACCAACCCGGGGATATGCAAGCCGAGCGAAGGCTTGGGTATAAGCTGCCGAGATTAGGGCAGAGAACGAGCGAAGCAAGGGAAAGGGCTAACGTTAAGAGTTTTTATCATACCGTGAAGTGGTGATCCTTTTAGTAATTGGTCAGTGGCAAACAGCCTAACTCTTGGCTGGCTTGATGGCATTTCAATGCCTATCCGTTGATAGCTCTCATGTCATGTTAGCGTTGATTGGTAGCTGGTAAAATATCCTTTCATAAAAGAACGTTGATTAAAATTGGTAGCGCCTAAAAGCCTAGGATGAGAAATTGTAGAATCTCGTGGAGGGCATTGGAGAATTGAGTAGATGGTTAATGCTCGATAGCCTAGCGGATCCGTAAATGCTGTATTTGGTGAAGAAATGCCTATTCGCCGATGATGATCCCATTCGTCGTAGTAGTCGATTCGACCAGCGATTAACCAGCTATGGCGGAATTTGACCAGCTACTCAAGTCAACCAGCTATGCAACCAGCATTTGACCAACTATTAACGGTGTGGAAATGAGGATGATCGAATGTAGTTTGGGAATGATTAGTGACAGTTCCTCGGAACAGCTGATCCCTGTGATCTAGTAATGGCATTGGCTTCGAAAGGCTTTTTAGATTCCATTGGTCAGCAGGCTATCGAAGCCAGAGAGGAAAGGCAGGAAATTGCAGAAAAAGATCGAGAAACACTCCAAGGCTGCTCCTGCGAAGACGAAAGCTTCTCTCCTCTGACCTTGGTTTATCGAAGGCTGAGAATAAAGCTCCGTCATGAATCAATAACAAGGAGAGGCGCTGTGAAGGATCTAAATCCAAGGCTTATTCAAGGCATGCTAGAGCAGTTACCATGTCAATTGTTGGTTTTCGCGGGTTCCCTTACTATGGTTCTATCGAACGCAGCTGTCTATTTGACGTTGAAGCATAGGATCTCCCCTTTAGTCAAACCTGGGTTTAACGTGCCATTGCCAATTCCGGACCTTGGGAGCAGGTCTCGATGGACCACCTGGGCCAGTCGCGTCTCGAAAGCATGATTGTATGTAGGTAGTAGTGGACAGACTTTGGCTTCTTCTATTGCTTGTAAAGTGAAGCTCAGTGCTACTGCGGTAGCTAAGTCGTTTGCGAATTGTGTTATTAGGCTGCATGGAGTCCCGAGGGGGATGGTGAGTGACAGGGGTTCGACGATTCTTGAGCGGCGTCGAAATCCATCTGGTCCATGCTAGCCTCCGACCTCGGGTCCTCGGTCTCAGGGCAATGTCCTACGGCGGGGGGTTACGAAGGAATGCTGAGGGCTTTAGCGCCCCGGCCCATCGCCCATGAAAGATTTCTATTCATGAGAATGCCACGGGCTCTGCGTGCGGCAGGCACCTGTTGTTGATCACTAACCTCTCTGGTTGACTAGGAGGACCTTGAAAAGGAGGAATTGACTTTCTAATTCGCAGAATAATTTCCCTGTGATTTGAGGGTAAAATAGTCCCACACTTCATTCAGTAAATCGTTGAATGCTATGAGAGTGAAGGGAGGTAGAATCTGATCCTTGTACCTTGCTGCTTAAGGTTGCAATCCAAGTAATAAGTCCAATGGTTCCAAGTTTGGTGGAGGGGTGGAGGGGCATCTGTAGGTTTAGCTCGTACATTCGTGTTTCCCGGCGAAACAACGAAGTGAATGCAGAAAACGCTACGTGTTCTCAACCTAGAAAGAGGCAAATATTATTGATAAAAATTGATTCTTCGCCGCTAGGCGTTCAAATCGAAGTGGATTTTGCCGCGCTTTATCCCGGTCCAAAGAAAGGCTTAGCCTTCGTAGCTTTCGTGCTAATTTTTACCTCTATATACAGGATTTACTGGGAAGTTGGAAGTTTAAGCTTCTCCACGTGGGGCTTTTCCCGGGGCTTTCGGTCCGGTTCTACCTGCTACTATTACTAGATGGACAGGTTATCCGAGTATAGCATGCCGACAGAAGCCAACAACCCCGAGAATCAGACAAAGGAATTTTCTTCGAATACCAAAGCGTATCAGTTATTAAGCGCTCCTCCGAGCAATCAACTGCAGGATGGCTTAAGCTATCATAGAGAGCGAGACATGGTTAAATCACGTGATATAGAGGGCCGCTTGCGGCCTCAGCTTTAAGGGGAAATCCCGTAATATAGATGAGCGATTCGAAGTGCTGCTCCAGGCTCCTGCCCCAAATATGCCGCCTGTAGACCCATCAAAGAAAAAAGGGGAAAGCTCTCTCTTCATTCAATTACCAATAGTATACGTTATTTCTTGAATTATGATCGGTAGCTCATTATCAACACCCCACAAGACCGTCTTGAAGGCGAAGGACAAAAGTATACCTCCTTTATGGCTCTTACCTGGCTTTAGAATGTACACCCGTCTTGTGTTTCCCCACTGTTAACAAAGGGTGGTTTCGCTAGGGCGGGGCAAATTCTCGATAAGAAGAGGTACTTTAGGAGTCTTTATGTATGGCTGGAATAGAAATCTTTCGCTGGCCAGCGAAAGAAGAAAATGCTGCCGAATCGCACATTCGACCGGATGGATTTGACATTTCCAGAGACATGAGTGAGGCGCCGACCCGGCGCGAAGCGCTAAGGCGCTTCCGCCTTCGGCGCTAACGCGCCAGTCACCGCGAGGGAGGCACTGGAGGGTTGGGAGTAGGGAGTACTGGCAGTACTGTCATTCGTGGCGTCCTTCCAGGCGCTGGGCCTTGTCCTTATCGGAGCAAGTGAGAGGACCGTCCCCTCCCATTCCCTAGAGGGCATAGCACCCCCTTGGTCAGCTAGAAGGGCGGAAGAGGGTGGAGCCTGTGCCCCGAATGATGGCAGCAGGGCCTTTAGGCACCCTAGGCGATGGCGGAGGGATGCCTAGGCCAGAGATTCGGAGGCCTCTGCCCCTCTGCTTCTTGGTGCCGGCAGTCTAGTACCGATGGCAGCACACTTAAGGGCTAGCATTTATGCTAGCCTTGCGGCCTACGTTAGGCCGCCCGTCTCTAGCTCTTTCTCAAAGAGCCTCGTGGGGGGTGGTGGAGGACCAATCAACTGGCTCGTGATTGGGCCAGGCGAGGAGAGGGATTGACTCGGGGGTGCCCCTCAATAGTTGCCTCTTCCCCTGGCTATGGGTAGGGCTGGTTGGTTGGCTGATAGTGAGGGGAGTGGGCGCACCCCAAACTGTGTCTGTGCCCGATGGGGTGGTGGCAATGGCTGCCACGGCAAGGGTTGAGCAGTGAGAGGGGTAGACTCCAAGGTCCATATGGACTTTGGTGGACCTCCCCCGCTTGATTGGGCTGGCAGGACAGTGACCGTGGGAGAAGGGCGTGTTGGGCCGAAGGGCGACGAAGGAGCTTGCGCCCTTTCCCTTTCCCTTTTATGAGCACGGGGAAGGGGAAGGGCGGCATAGCCAAACTGAGTCTGGGCTATAGACTCAGTCACTCCTAGCCTTGCCTCGAAGGCAGATGTCATGCCCCCTATGACCTTCACGAAGGAGTCCAGGGCCTGCTCTATCCTCCCATTGCACTCCTTCATGCGGGCGAGGATGTCGCCAGGATCTTGGTTAGCTCTGAGTGTGTGGTCTGTTCACCAGTCAGCTGCGTACCAGACAGGGTCTCGATCATACCCTCGTAACTCTCCATCTGCTCCTTGACAAGGTAGATGAAGGGCTTGGTTAGTACGGTGACATGGCTTGCTATTAGCCTCTTGTTGGCCTCTAGTTCAGACTCCCTGCCCAGCCTTCTATTTGCCATTACTTGTCTCCCACAAACAGTGCTGTATGTGAGTATGCCAGCTAGCCCACTGGATGTCTGCCTGTTATCCAGCTAAACCGAGTTGACTGATGTGCCTGTCTCTCCGGCTATTCTGGCGGGGTGTGGTGACTTGTGAATCACGAGCTTTACCCCAGTCTCCACGGAGTCTATGGAGCTATTTATCATGTTGGCCATGGTCTCTGCCTCTAGACCCAGGGATATCACCCTCACAGTCCTTTGGAGGGGCCTGCCTCCCTCAGTCAGCATCTCAATGACACATCCGACCTGCAACACACACTCCTTGAACGCCTTGATACTGCAGAATGTGCCTCTCACCCTTGCGTTGAGGAGTAGTACACCGTCGGGCATGATAGTGTCTGAAGAGGCGTGATACTGTGTTGTGTGTGGTCTGCCAGTCACCACTGGTCACTGAGCAGACTGTGTTGGCCAGTATTCTTATGGAGGGCGTATCTGAGTCGTCAATACAGGCGAAGGGCGATGCGACAAACCTCGTACAGACATCTCAGAAAAGCCCTCTCTGTGCTGAATCCCGGCGTGGAGATGATCCACGAGTCTGTGCCCAATCCGGTGAACGAATGGATTAGTGGTGCCTCGAAACAGCAATTTTTACCACCGACCAGGCACTCACATTAGTAACTCGTATATAGAATTGGGGATAGCGCGAATGAAAAAGCCCCAATTCTATATACGAGTTATTAATGCGAGTGCCTGTTGGCCTGATGCGCCCTCCGATTTGCTCTATTCGCCCGAGCGCGCCAATGTGCCCCCTTCCCAGAAGTGGAGTTTTGCCGGGTAGTTGCGTTTTTCCTCCTTCAAAAGAGCTTCATAGTCGATGTTTAGTTTACGCGCCTACACAGGGTCCCCCCACGGGGGGGGGGCAGTTTGCCTTCCAAAAAGGTATGCCGAAGGCGGAAACCGCCTTCGCGGTTTCCCGCCTCTGTGTCAATGTTGCAATTGGCGAGGTTACCAGGGCCCTCTCCGGGGTCCCCTCACGAAGGCCCGTTTGCCGCCTTACAAAAAGAGCCTCGTGGGCAATATCTACTATTTCAGAGATTATTGGGGGGGCCAGGCAGGGGTCCCCTTCGCCGGGCGGGAGCGGTTGCCTTGAAAAAAGAGCCTTGTAGCCGATGCTTCAATTTCGTTCCCTCCCTGGGTCCCATCGCGAGGGGGTGGTTTGCCTTGCAAAAAGAGCCTCGTAGCCGATGTTTCAATCACGCTTCAACCAAGTGGGGACCTTCACGAAGGGGTGTTTGCCTTACAAAAATAGCCTTTGTGTCCCCTTCATCAGGCAGGAGGATGTTTGCCCGCCCCGTAGTCGCTGTTAAAGAGCCCCGGAGCCAATGTTTCAGTTTGCACGTATCCCCCCCCCCCCCCCAGGGTCCCCCCCACAAAGTGGCGGTTTGCCTTCCAAAAAGGGCCTATGCATCAATGTTGCAATTTGCAAGGCCGGGGGCCTCCCCCCCTTTTTAGGGGACCCTCGTGAATGCCAGTTTGCCTTCCAAAAATAGCCTCGTAGACAATATCTCATATTTCAGAGATTCCTGGGACCCTCCACCAGGCAAGGGAGGGGTCCCCTTCGCCGGACACGGGGTAAGTTCTGCCCTTCCTCCAAAAATAGCCTCGTAGTCGATGTTTCAATTACGCGCTTTTAAAAGGGGGACCTTCACGAAGGGGTGTTCGCCTTACAAAAATAGCCTTGTAGGCAATCTTTCCACGAGAGGGCGATGATGCGCCGCCCTTCCATTTGGACTATTTTACTTAGCGCCCACCTACTTACACCCTTACAGGGGGCGGCTGGTCAGCCGAGGACTAGCCCCAGAAGGAGAAGAGCCGCCTTTCCTTCATAAAGAGCCTTTTAAGCGATTTTCAGTTTGCACGTACCCACGGGAAGGGGCGGCACACTGAAGGCGTTGGTCGATCAAAGTGACGGCGGCATGGAGACGTTGGTCGATCAAAGTGACGGCAGCACGCTCAATGCCTTGGTCGATGTGACGGCAGCACACTGACTGCCTTGGTCGATGTGACGGCAGCACATGGACTGCCTTGGTCGATGTGACGGGCAGCACACTGACTGCCTTGGTCGAGCGGGGGCCGGTGCATCTTAGAAAAAGAGTGTGTTTGATGACAGGCATTTAAAATGGGAAATACAGTCGTTGGGGCGATAACCTCCGCTAGCGGGTCCGTGTACCCCTACCAATGCTTTTCTATCTCCTGCTTCATAAGCTCGCTCGAAAAGTGCCCCGTAGCAAATTTGGCTATTTGGCTTGGGCGCATGTATTTGAAATCGGCTCAATCGAACCGATAAATCGACGTGGGGGCTGTTTGAGATGGGCGATAACCTCCGCTAACGCTCCGCGGCCCTCCGATCTCCATAGTTTTATAAGCCCGCAAATGGCCGCGGAAACCGCCTTCGCGGCCGCCTCTCCACCAATTTGTTGTATTCGTCCTTGTCCGTGGCCCCGGCAGGCGGGGACTTCCCCGCGCGGGCTCGTCTACGGGAAATCGAGTCCACGAAATGATAGACTAAGTTTGATAAATCGACGTAGAGGCGCGGGCAGCGGGCTTCGTTGGCGCGCCCCCTGTATTGCGAAAAGATCCCTGCGGGAGGCGATAATGGCCGTGAATTTGCCTACTCGGCTTAAGCGGTGGTGAAACCGGACATGTATTTGATAAATCGGCGCAGGGGCTATTTGTATAAGGCGCCCCCGTTGACACGATTCGAGTAGGGAGTACAGGTAATAGGGGCACGAGGGATGGCTTTCACAAAGGCTGAATCGACTCCTTCCTTTAAAAGGAAACTTTGACTAAGAAAGTATGTGTAATAGTTTCAATTTGAGCAACGTATAGGCGCTTTTCTAAAGGCGGCCCCGTACGTGGGCCGAATCCGTGCCAGGTGGGAGGAAGGGGGTGGGGCACATTGGCTCGATCGGGCACATTTACTTAAGCGGACGCATTCGCATCAACATCGGCTCGATCAGGTGCATCCGCTTAACGCCCTCGCATCGGCTCGATCAGGCAATCCGGCTTCACCAGGCACATCGGCCGAAGGCGGAAACCGCCTTGCGGGCTCGCAAGCTCGCCCGCCCTTGTAGGCCTTGTCGTGAGGGGTTGGTTTCCCCTTTAAGGCAGGCAGGTCTGAGAAGACCTATGCCCAATGAATAGGTCTGAGAAGACCTATGCCCAGTGGGTAAATATGCATACCTGAGCATAAAGATGCTGAAACTCTGGTTCGAGCCCAATGAATAGGTCTGAGAAGACCTATGCCCAATGAATAGGTCTGAGAAGACCTATGCCCAATGAATAGGTCTGAGAAGACCTATGCCCAGTGGGTAAATATGCATATCTGAGCATAAAGATGCTGAAACTCTGGTTCGAGCCCAATGAATAGGTCTGAGAAGACCTATGCCCAATGAATAGGTCTGAGAAGACCTATGCCCAATGAATAGGTCTGAGAAGACCTATGCCCA
>Contig02+5799161
ATGCCCAGTGGGTAAATATGCATACCTGAGCATAAAGATGCTGAAACTCTGGTTCGAGCCCAATGAATAGGTCTGAGAAGACCTATGCCCAATGAATAGGTCTGAGAAGACCTATGCCCAATGAATAGGTCTGAGAAGACCTATGCCCAGTGGGTAAATATGCATAYCTGAGCATAAAGATGCTGAAACTCTGGTTCGAGCCCAATGAATAGGTCTGAGAAGACCTATGCCCAATGAATAGGTCTGAGAAGACCTATGCCCAATGAATAGGTCTGAGAAGACCTATGCCCAGTGGGTAAATATGCATACCTGAGCATAAAGATGCTGAAACTCTGGTTCGAGCCCAATGAATAGGTCTGAGAAGACCTATGCCCAATGAATAGGTCTGAGAAGACCTATGCCCAATGAATAGGTCTGAGAAGACCTATGCCCAGTGGGTAAATATGCATATCTGAGCATAAAGATGCTGAAACTCTGGTTCGAGCCCAATGAATAGGTCTGAGAAGACCTATGCCCAATGAATAGGTCTGAGAAGACCTATGCCCAATGAATAGGTCTGAGAAGACCTATGCCCAATGGATGGATATGCAAAACCTGAGCGTGAGAATGATGAAACTCTTCAAAAGATTAGGCATGAGAAAATGATTAAACTCTTCGAAGAAAATGCGTATATAGATTTAGGATAACAAAACGCTGAATTCGTATGCGTTGGAATTGCGTAGATAAATATAACGATAGCGAAATCCTGGTCAAGCAGAAGGGTTGGCGTACACGGCGATTTGGAAAAACCAAATGGGGCCAGGGTTTAGGTGGGTAAAGGAAGCGATTAAAACCGCTTCCCAACGGAGAAGGGCGATTTGGAAAAACCAAATGGGGCCAGGGTTTAGGTGGGTAAAGGAAGCGATTAAAACCGCTTCCCAACGGAGAAGGGCAAGTTGGAAAGCTCAGATTCAAGCAACAGAAAACCTCTATTGTTTGGTAATTCTGAATGGCAGGTTGAAAGACTTAGGTTCAAGCAACAGAAAGCCTCTATTGTTTGAAAATTATAAATTATAAATGGCGAGTTGAAATACTCGGATTGGGACATAAGTGGAATGGACGCACGCGTTTGAATCCTACCTTATCTAGGGGATGGGTTCCCGAAAAGGCAGTTGGAGGCATGCTACAAAGGCGGCTTCCGTTGCCGAGATAAGGTCAGCGAATGAAACGAATGATGCGCGGAGCGTAGACGGCTCGGGGGTGTTAATTCTGAGTATCATGCATACCCTTCAAGTAGGCTGCATAGAACTCTCTGGGAGATGCCCAGCAATTAGTCCGAGGCCCAATTTGGCGGAAAGACTAGAGCAGAGTTGGGAGAGGACCGCCTCGCCCAGCTCATTACTAACATAATATCGGAAGCTCCCTTAAATGGGGGCCCCTGTCCATTCCCGGGTGGGGCTTTTGTCCCAAGGTCCAAGGGCAACCGGAACCAATTCTACCCCTTTAAAATTAGTGGGCAAAATGCAAAGACTGCGAAGGATTTGCAGAATCGGTCGACTCATTATCCTGGGATTAAATGTTCACGGCGAGATCGGTAATCAGAGAGCAGATTCTGACCTGCTGCAATCTGGGGCATACCTACTCGAACCAGGGTATGAGTCATAACATGAGAAAGTGGCGTTTACAAATTAACTTTAATTCCCTCTCACCAAGCAAGTGAAAGGGGGCGCCTCTGTCCCCAGCGAGGGCTATTTCCTTTGCAGGGGTTGAAAAACTTTCTCTCGGAACAAACCCAAAATGCTCGCCTCCCCGCGAGCTCCCCTATAACCTTCATCAAAACATTTGCATTTTCTCTCTTGAAAAGGGAGTGTTAAGCCTCTTTACCAGAGGGATTTAGTAAAGCAGCCTGATCGGGAAATATCTCCATCTCGTACTACGGGTCGGGGCAGGAGAAGAAGGAAGGAGGTAGGTTTCAGACCTTCGTGCCAACAAAGATTGTATAGCGCTTGCAGCTTCTCGAGGACGCCATGACTTTCAATCTTGAGGCCTTCAAAGCTCCTGTTTAGTAGGTAAACACTAGCTTAGCGTATCGGAAGGTACGCCAGCTATTTTTAGATAATCATAAAGTCGCAGGCTGCAGGTCGAAAGCCTTAAAGCCACACGCGTCTGAAAATGTGCAGGTGTCGGCTTGATCCTAACATAGCCCAGTCCTTATGCAGACGGTGCAGTTCTTCCATCCCACACGTTGAGGCAGGCCTTCGACGGTGCGCGTATTATCAAATGGATTGAACGAGACGAAGCTTAACTAACGTGGGAGAGGGGAGCGTAGTTAGCTGGTGAGGAAGTAAAAACGCCTCATCAGTGGTTCCGAACGACCGGCTTGGTGATTATCTAACTTGTAGCTGTTGGGCCTAAGCAACTTAGGACTACTATACTGACAAGTTTTCCGAGATAGAGAATTTTTCCCACTAGCCCGCCTAATTAAAACCTTCTGTCAAGAGACTGAAGCACTGCCTAATCATAGAAGAAAACCTTACTTGCACGCTGACTATTCATACAGACTAATCTAACAAATGCGGCAAACCGTCGCGTTTGAAGGAAGGAAAGCTAATCCTAGTCGCTACAGGGGGCCCTTTGCAAGGTTGCCCTGTTATAATGGATAGCCGGAAGGTTCCCTGCCGCGTTTTCGGAAAGGATCTACCGACTTTATAGCGGGGGCGCAACTGCCATTTTGGTAAAGTACCCCCGTTTTCAAGCGTAGAGCATCTGCCGTTTTCGGAAAGGATCTACCGACTTTATAGCGGGGGCGCAACTGCCATTTTGGTAAAGTACCCCCGTTTTCAAGCGTAGAGCATCTGCCGTTTTCG
>Contig03+27201811
GCGTAGASCATSTGCCGTTTTCGGAAAGGATCTACCGACTTTATAGCGGGGGCGCAACTGCCATTTTGGTAAAGTACCCCCGTTTTCAAGCGTAGAGCATCTGCCGTTTTCGGAAAGGATCTCCCGACTTTATAGCGGGGGCGCAACTGCCATTTTGGTAAAGTACCCCCGTTTTCAAGCGTAGAGCATCTGCCGTTTTCGGAAAGGATCTACCGACTTTATAGCGGGGGCGCAACTGCCATTTTGGTAAAGTACCCCCGTTTTCAAGCGTAGAGCATCTGCCGTTTTCGCCAGGGCATCCGAAGAGAATGGGCCTACCATTGCAAGTACTGGGCTAGCGAGCAATCGCCAGCCTGCAAAAAACAAACATATTCACACGTTTGGATGTACGACCGAGCTTGTTAAAACATCATAGCCCAGTAAGTCTGCGCTGCAGCAGGTGCCTGTGATGTATTGACGGCCACGTCGGACCATCCGGATGGAACGACCAAGTTATCGAAAACTTTGAGTCCCATAAGTCCTGATAGGCAGGTTACCGAAGCGATTGATAGCTTTGTCTACCATCCGGGTGAAACGACCAAGTTATCGAAAACTTTGAGTCCCATAAGTCCTGATAGGCAGGTTACCGAAGCGATTGATAGCTTTGTCCACCCGAACTTGTTCCGTCATAGGCGTAGGTGCCTGTGATGGATTGACGGCCACGTCGGACCATCCGGCCGGATGAAACGACCAAGTTATCGAAAACTTTGAGTTCCCATAAGTCCTGATAGGCAGGTTACCGAAGCGATTGATAGCTTTGTCTACCACCCGGCCGGATGAAACGACCAAGTTATCGAAAACTTTGAGTTCCCATAAGTCCTGATAGGCAGGTTACCGAAGCGATTGATAGCTTTGTCTACCCGAACGTTTGAATATGCTTGGTTTTGGCAGAATCAGGAGACACTACGGAATCACACTTTTGCGATGGCAACTGTGTGCATTTCGTTAGTGTTTTCCTACTCTGGAAAAATGAAGGGGGGGGGTAGGGGGGGGGTTGTTGCGGTAGGAGAGGCCTGCGAGCGAGGACACTGAAAGACCCGCTCGCGAGTGAGCGCTAGAAAGCCGCTCGCGAGTGAGCGCTAGAAAGACCCGCTCGCGAGTGAGCGCTAGAAAGCCGCTCGCGAGTGAGCGCTAAAAAGACCCGTTCGCGAGTGAGCGCTAGAAAGACCCGTTCGCGGGTGAGCGCTAGAATACAGACCCGGCCCCGCCTGCCGGGCGAGCGCTGGAACGAAGCGATGGCCAGCCAAAAAGGCTCGCCTGCCGGGCCGAGCGGCTCGCCTGCCGGGCCGAGCGCTAGAACGAAGCGATAGCCAGCCAAAAAGGCTCGCCTGCGGGTGAGCGCTGGAGAACGGGGAGTTCAAAATGGCGCCACGGGCCAGGGCATGACGCTGCGCTATGGACGGGCAAGCGAAAGACGCTGCGAGGCGGACTGGGCCAGGGCATGACGCCGCGCTATGGACGGGCAAGCAAAAGACGCTGCGAGGCGGACTGGGCCAGGGCATGACGCTGCGCTATGAACGGGCAAGCAAAAGACGCTGCGAGGCGGACGACTGGGCAAGGTGTAGACGATAATGCATGCACGCCGGGCTATGGACGGGCAAGCAAAAGACACTGCGAGGCGGACTGGGCCAGGGCATGACGCTGCGCTATGAACAGGCAAGCAAAAGACRCTGCGAGGCGRACKG
>Contig04+32695381
GACRCTGCGAGGCGGACTGGGCCAGGGCATGACGCTGCGCTATGAACRGGCAAGCAAAAGACGCTGCGAGGCGAACGGCTGGGCAAAGTGTAGACGATAATGCATGCGGAGCAGACTGGGCAAAGTGTAGACGATAATACATGCGGAGCGGACTAGGCAAAGTGTAGACGATAATACATGCGGAGCAGACTAGGCAAGGTGAATACGATACGGAGCGGGCTGGACAAGGTGAAGACGATACGAGGCAGACTGAGCGGCGGAGTGAAGACGATACACCCTGGGCAGGCAAGGCAGGACGGGCACTTTAGGCAGGCTCTAACCGATTGGCGGACTGTTGGGGAGAATCTGACAAACTAGTGCCGGCCGTTTGCAAGCACGCACGCGCCGTCCACGCGTTCCGTTGTTCTCGGGGGTACTGTGATAGAGACTGTTGGGGAGAATCTGACAAACTAGTGCCGGCCGTTTGCAAGCACGCACGTGCCGTCCACGCGTTCCGTTGTTCTCGGGGGTACTTTGATAGGGTGCTAGAGATTGTTGGGGAGAATCGACGGACGCCGTGCTCAAGCACGCGCGTTCCGTTGTTCTCGGGGGTACTGTGATAGAGACTGTCGGGGAGAATCTGACAAACTAGTGCCGGCCGTTTGCAAGCACGCACGTGCCGTCCACGCGTTCCGTTGTTCTCGGGGGTACTTTGATAGGG
>Contig05+4887974
CACGCGTTCCGTTGTTCTCGGGGGTACTGTGATAGAGACTGTTGGGGAGAATCTGACAAACTAGTGCCGGCCGTTTGCAAGCACGCACGTGCCGTCCACGCGTTCCGTTGTTCTCGGGGGTACTTTGATAGGGTGCTAGAGATTGTTGGGGAGAATCGACGGACGCCGTGCTCAAGCACGCGCGTTCCGTTGTTCTCGGGGGTACTGTGATAGAGACTGTCGGGGAGAATCTGACAAACTAGTGCCGGCCGTTTGCAAGCACGCACGTGCCGTCCACGCGTTCCGTTGTTCTCGGGGGTACTTTGATAGGGTGCTAGAGATTGTTGGGGAGAATCGACGGACGCCGTGCTCAAGCACGCGCGTTCCGTTGTTCTCGGGGGTACTTTGATAGGGTGCTAGAGATTGTTGGGGAGAATCGACGGACGCCGTGCTCAAGCACGCGCGTTCCGTTGTTCTCGGGGGTACTTTGATAGGGTGCTAGAGATTGTTGGGGAGAATCGACGGACGCCGTGCTCAAGCACGCGCGTTCCGTTGTTCTCGGGGGTGTTGTTCTCGGGGGTCCTGATAGGATGCTAGAGACTGCTGGGGAGAGTCTGGCACGCCGTGGCTCTAACCGATGATTGGCGGACGACTGACTGTTGGAGAGTCTGCCGAAAATAGTGCCCAAGCACGCGCGTTCCGTTGTTCTCGGGGGTACTGACAGCGTGCTTCCTTATAGTGTGCTAGAGACTGTTGGGGAGAATCTGACACGCCGTGGCTCAATTAGCGCTCCGGATTTCTCGGGGTCGTTGGGGGGAATATGGCACGCCGTGCTTAATCACCTGCTACGAATAAGGCGATAATCAATCGCTTCGACGGGGATGAGGGCTGCTTTTTGTGGGTAGGGAATCTCATCCCTACCTCAATCTTCGATATCGTTGACATCTGCGTTGCTGCTGCTTTCACATTCCAAAAACAAATCCTTTTCATTAGGTACGGGTTCGGCGGATTCAAAGTATTTTCGGGCCAATTTGGGTGTCATTACACTACACTCGTCATTAGTTGCTTGATTCATCAGTGATATCTCTAAAGGTTTGAAATTCTTCACCAAGGGTTCCGAAGGGACATATATATCATACTGATACGATGGAACTTTATCGGAGTTATCAAAGGAGGAAGAGGCTAACGATTGAGGAGAGTTCGGAGTCTCAATGAAATGCGATTGCTTCACAGTTTCCCCCGAAATCAAAGCTTCAGCTGAAGGTGTTATTAGTTTGCCCGCGTGGTCATCCAGGATTCGTCTGGATATGGCATCAGGTCTAGGATTGGGCTCAGTTGGCGTAAGTAGCAGGGAAAGCCCCACATTCAGTGATTCCGGATCTTGTTCACCAAATGAAGTACCTGGAACATCTTCCTTACACTTTTCCTTCCCCTTTCTTTGAAAATCCTCCATACCCTTTCCAACCTTTTCTTTCTGGATCCGGGAAGCTATGATATATCCCATCGCGACTAGTGCGGCAACGCCCGCAGCTTGTACCTCCGGAGAGAGATCAGTGACTGTATTGGTGGGAGTCGCAGTATTCGGTATACCATACTGCAAGTGCCTATTCTTGTTCTCGTTATAAATGCACTCCGCTACCCAATCTTCTGATCTTTTCGACGGTTCAAATAAAGGTTTCTTAATAAGTTTCGCAGCTGGTTCGACCGTTTCGGCAGTCGCTAAAGATTGTTGATTGACTAAATTATTTTCCAACCATGGCGTTAAAACTTCGGTCCATACCATGTAAAGGACCCAGAAATAGATGAAACCCGCTAAACTCAATAAACCGTAAGCAGCTACTTTGGGCCATGCATTTTCAAAGATCGATCTAACTTTTGACCAAAACCCATTGCTCCCCTCACTTATGTTATTGCTTATCTTGTTCACGTTCTTTTCCTTAAGCATACGGTCTAAAATTTCTTTGATTAGATATTCCAAATTATCCAGCCGAGTCTGAAACAACATAAGGTCGGCGTGTGAAATTATTTCAGCTTTCCCTTTTCTCCCAGTTCTCCCATCCAAGTGACCCTTTTTTGGACTATTCTTTCCTTTTTCCGGATTCTTCCCTACCTTTTTCGTATTATTCTCCACCTTTTTCGGATTATTCTCTACCTGATATAAGCAAGGCTTGTCCATATTTTGATTTTCCAAGCCGTGTTTCTAATTTGAGATCCGCATTTAATATCTTACTGTCTCTGAAATTAAGGAAAGGCATTTAAATGCCTTTCCTATCTAACAGTTTCCGAGATCAAAGATTTTTCTTGTCTGAACAAATCGAAGAACCTAATAAAACTTCTTTCTTTCCGGGCTAGAGATTGTTGGGGAGAATCTGACACGCCGTGGCTCAATTAGCGCTCCGTCTTTCTCGGGGTCCCGATAATATGACCTAGAGATTGTTGGGGAGAATCTGACACGCCGTGCTTAATCACGCGCTCCATTTAGAAGGGTATGAGTGGGGAGCTGCTACGAATAAGGCAACGCCCTACGTGGAGATCGATGGCAGGGGCGCTCGTCGGCCCCCATGCATATTGCATTCGAAAGTGGCAGCATATGATTCATGCATGGGCCACTATTCGAAGAGTAAGCTCCGGAGGCGGGGATCATTCGACCCCAGAGTAAACCCTACCTTTTGTTTTTTTGAGAGAAGGGGACGCCCGCGCTTGACCCCGGGGCGGGACATATCGTGGTGTTTCTTGGCACTCTACTGAACTGATTGGCCACCAACCCAGGGCAGCTCTGCTTACTACGTGATTGGCGGGGTGAGCAGCCCGATGAGAAACCCGGAGTCCGGTTCACCCGGTCAATCGATATCCCAATACGGGGTATGCTTCCGTCTGGAATGAATCACCTTCCCGCTTGCTTGATGGCCGGCGCCCCTAATCAGCAACGATAAGCATCGTGCGATCGAAGAAGTGCTGTTGTGCTGCACTATCCATCCGAAGAGTCGACTTCTAGGTGGCCGATTGAATCGGGCGGGTCACGAGAAGATATTCCGAGAGAAAACATGAGCTAGCATGAGCGGCGATCCACACTGGATAGCCCCACGTATGAGTAACGCAGTGCATGCACCCCGGTAGGGCGAAGATGCGCCGGTGAGCACGGGGCAGGGTCAGGCGTCTACCCATTGATCCCCCAGTTGATCAAACCACCAAGATGCCTATACTAGCTAAAAGAGAAAATTCACGTATGTTATGTAAAGAAGGGAGATCGTCGGTTTGATTCACGTGAGCGTCCATCCAGATGTAGCCGCGATTGATTCCTTTTATCGGCCTATCGAGGAGACACGTAGTCTAGGTCTGGTGCCCCGGACGCATAGAAGTATAGAAGTGTCTCTGTTGTCGCGAAAGAACGTGCTATACGATCCTCCTATGGCGAATTCACCCATATGCTGCAGCTCTTCCCGCTATTATGATGCCGGTCGGTGCACGAGACGGATAGAGCGGAGTCAAAAACTGCCGAGAGGATAGCGAGCGGTACTGTGCAAGCGGTTGACCAATCCACCCACCCCCTATCAGGACGGGTGATCGGCTACATGTTGTATGCGCATCCCATCCAGCCCCCGTTTGAGGATCGTCTAGTTTTTTGTTTGATGGGAGATGCATCACTTCCGTAGCGGGGCCAGAGGAGCAGCCCCAAGAACTACTTACCACGGTGTTTGATCGGTATCCGAGTGTAGTGCAGATGGGGTATTTGTTAGTGGCGAATGGCAACCCCACCATGCACTGCGGATACCATCCCTCCATGGAGATTATTGGTGGGCTACGGTATCAGTGATATCCCGATGGGGGTCAATGGGGGACGACGCTATGCCCCCCCGGTGGATGCCAGAGGTGGAAGGAGATCTCCATGATCCCGAATGCTCGCACACGGTGAATTGTCGATCTGCTGACCGGGGGAATTTTGGTGGGGCGAAGCCCTCCGGGGGCTTACCCCTCCGGGGCCTCGAGTCTGATGCAGCCCTAGGCGCCCAACTCTGGTTGACGTGGTGCTGGTCGACACTCGATTCTGTGATATCTATCCCCACCAACCCCAAGAGGGTAGTAATTCGTGGGAGACCAGTGAGGTACAACATGGGCCTACGGGGCGGGCAACCCAATCGATCATCGAGAAAGAACATGCACTCTATGCAAGGGGTGATGAGTAGTGGGGTCTCGTCTATGTGGGAGCACCATGTCAATACGATACAAAAGGTGATATCACCGGTGATATCACGATGCGCATGGATCTACGGGTGGTGACAAAGAAGCGATATGGTCGGGGAAAACGAGGAGACGAGACCCCCAACTGGGTCTCAATGTTCTGTGGTACTTGGATCGATCGAGGAGATGCATCTATTCATGGTGAATTCTGGCCACATGGCCTACGATCCGTGGATCACATGTCTCTGAATTCACCATAAGATAGTGGAGATGACCAGTGTAGGGGCGCTTCTTCATGTACCGGTGTTAACAGGTGTCGGGATACCGGTGTATGCCGGGCTCCCACATCGCCCTTCTCTCTGGGAACCAACGAATGAGGTGGAGATGTCCTCAGGATCTTATTAGGAGATGGAGATTCGGGGTGACCGTACGTATCACTCTTGTCGATTCCCTTGGTTCTTCGACCAAGAGGATAGGATCATATCTGCTTGTCCCTCGGGCCCTGTTCGAACCGAGATATGCCTACTAGACCTCTGGGCACAGGCCAGAAGAGACGACACCCGAATTCACCACTATACGACGTACTGCATCGATGCGTCGATCGGGGCCCCCTCTGGGAAAAGGGGGTTGTTCATGAGTATCCAGCAGTGAATTCACCTGTTCGGATGCGATCGGGTGGGGCGGGGCCGGCCTTCTAGCCCCGCCCTTTTTTGTTTGGGGATCGTCCACATCCAAAGCAATTCCACCGTGAGACTACCGGTGTAATGGAGACCTGATGTGATCATATCGATATGATTGGGCGGGTTCGTCGGGGGTGCCAAGTGGCCCTTTTTAAGAGAAGGGCCGGGTATGGGAGATGAGATCGCACTACACTTGCTGACGTACGCCCAATCAATAGAAGAGTGCTTGTTGCTATGTCTTCGGGTCGATATCACGGCCCCCATCGCGAAGATAGATGCGGCTTAGGGCATCGACAGAGTATCTTGTTGATCGTGGTGAAGCTTGCTCGGGCGTATACCCAATCAGAGCGGAATGCCAGTGTCACGCACTACGCTTACCGCGCCCCCACAATGATAGCCATAGCCATCTGCGGTTGGGAGCGAGCGAGCTCTATGGTACCCTATTCCGGGGGGCCTTTGCTACCCTTGCTAACTCTTGCCCTTGCTAACCGGGGAAGCGCTACGCTTCTTGCGGGGCCGGCCTTTATGCGGGTTCACGCTACGAAGCCAGGGCGCCGCCCCGGGAAGCCTTCCCTGCCTCTTCAGACCTTAGTAGACCGTACGCTCCGCTTTTGAAAACTCGCGTTTTCGGGATCGCTGGCGCGCCCTTTTAAGCCGGGTGTAGTAGCGCCCGGTGAAGCCGGTGTAGTAGCGCTTTCTCGGCACTATTGTGGAAGCCCGGTTTTCTTGCGGGGGCTTTAGGCCCGCGCCTTCGGCGCCCTTGCCGGGCGTCCCCCCTAACCGGTTTACCCAAAACGCGTGTTCATACACGCGTTTTCTTTAGGGCCGGGGGAACCCGAAGGCCCGGCCCCCTTTTTAGAGAGAAGGGCCGCTAGGCGGAAAGCGCGGGGCGCCAATGAACCGGCTCCGAAGGAGCCGTGAATCGGCCCGGGTAGGGGCCCGCCCGGGGGGTCCACCCTACCCGGCCCTCGGCCCTTCCACCAGGTACTTCAACGACTAAAGGGACTTCATATCAATCTGCAGCCTGCCTTTCAGCGGCTGAACCAGCGGATCTTGACTCTAGCGATCTTTGCCTCGGCCCTGAAGTCTGGAAGGGTACCCTTGCCCTTGCCTCTAAGGGCAAGCCCATTGAGAAGAGAAAGAAAGGCGGCCTAAAGGGAACTATCCTTCTTCATTCTTACCCTGGTAAGGGAAAGCAGCCGCTGAAAGGACGACGACGAAAAGCGACTGGTTTTGAAATAAATTGCGGGATGTGGAGCTAAAGGCAAATATACCAGTAGCTTGTATTGGTAGCCCAATAGGCGCCTTGGCCTTTGATGAATGCACTGCATTGGTTGATTCCTGATAATGCACTGGTCTACAGGGAGGGGGTAGAGTAGGGAGGCCGGATGCCTTAGGCACTTACCCCTTGATTGAGAGAGAAATTGCCTTCTCTCTGCGCCTACAAAGTTCTGTTTTCCGCTTCAATCTTTTTCATCATAGGATTCAGTGGCCCTACGCAAATCATCCACCACTGAAATACGAAGAATGCGATAATCACTATTCCCTTTTCCTTTCTGCAGGGGCTCCAAAGTGGGGGGGTGACCGGTAGCGCAAACCTAGGATTTAAGAACAAAAGCACAGTCTTTCGAGCATGAACCTTTTGGCGCCCCTGTTGAAAATCCTGAGGTTTAGGCCAAGCTCTAATCGGGCTGCTGATTAGCCCAGATCGTACGCTCAGGTACCGTCGTAATCACTTGGTCAAAAAGTGCAGGAATGAAATCGATTTCATTCGGATTCACCGAAGCGACGAGACCTCGAGTGTTCAGTAGCCAAAAGGATCTTTTTGACAAGGTGGGCTCTCATCTGAGGGTGGTTCCGCTGGGAGCCAGCCCTGGGAAGGTCATCCTGAAAGGCTCAAGCGCACCTAGGCATTTGGGCTGGGCGTTGAAGCAGGCCTGCTAGAAGAAAGAGTGGGCCGGTTCACGCGCTACGCGCTTTCCGCCGTGACTCGGCAGGCAATTCCCGCCTCAATGCGGGGCGCGGAACAGCCGAAACACATCTACCACGTTGGTGGAGCCGGCTCCTTAAAGGCGAACCTTCGGACCCAACAGAAACGGAAGCGGAAGGGGCAAAGAAGGGGAATTCAATCGTCTAGACTAGCAAGCGCCGTAGCCTTATGGGGTCCTCTGGATCAATCGATGGTTCCCCGCCGCTTCTATCTCATGATGGGGCGGCTCGCTGCGCTTAGGGCTGACTGAGACCACTGTCGTTCCTCGCTTCGCTCGTCCGTCACTCCCGTAAGGGAGGGACTGACTCGCTCAGGTACCCGGTAACAGGCTTTCCTTCTTTCCCGAACTCAATCTATCGGGCTTTCTGAAGTAAATATGAACGTAGAGCCTATTTTTGTAGGGCAAAGAGTCGCTCGTGTCCGGCGAAGGGTACCCCTTGACTGACTGGTGGAGAGTACTAGATAGAGAATAGTCTATATTGGCTACAAGGCCATTTTTGGAAGGCAAATCGTCACTTTGTGTGGGGCCCCTGTGGGGGATACACGCAAACTGTGGGAATGGGCGATGTGGCTCTTTAACATTGACGATGAGTCTATCAAATAGACTCCTGCCTGCTGAAGGGTACTGCGAATGGCAACATTGGCGCAGAGGCTCTTTTTGGAAGGCAAACACCCGCACTGGCGAAGGGGTACCTAAGGTGGGTACGTGCAAACTGAAAATCGCTTAAAAGGCTCTTTATGAAGGAAAGGCGGCTCTTCTCCTTCTGGGGCGACGTACTCGTAAGTAGATGGGCGCTCAGTAAAATAGCCTAAATGTAAGGGCTCATCAGGCGCATCATCGCCCTCTCGTGGAAGATGGCCGTATAGCCTCTTTTTGTAAGGCGAACACCCAGGCCCCCTTCCTATGATTTGGTAGTGCAAATCAAAATTGCTTACAAGGCTGTTTATGAAGTAAAGTCGCCTCTTTCCTTCTGGGACGTCCCCCTCTGGCTTACGGGCCCCCTGAAAAAAGGAATGTAAGTAAATGGGCGCTCAGTCAAATAGAGAAATGTAGGGGCGACGCGTAAAGATCGCCTACAAGGCTTATTTTTGTAAGGCGAACACCCATTTGTGAAGGCCCCCCCCCCATGCTTCCTTGCCTGGCGAAGCCCTGGCAGCTCGCTCGGGCACATCGGGATCGGCTCGCTCGGGCACATCGGAATCGGCTCGCTCAGGCACATCGGGCACATCGGAATCGGCTCGATCTAGCGCATTTGTTTAGTCGCATTCGTATTCGCAAAGTTAAATAGAAGCGCTGAGGCCGTTTACGCGGTCAATAACCCGCCTGTGAAAACGCGAGAAGGGGGGAGCTAAAAGTAAATATAAGCGTATAGGCCATTTTTGTAAGGCAAAGATGCGCTCGCGCCCGGGGAAGGGTCCCCGGAGAATCTCGAATCCCTGCCTGGCGAAGGGTCCCCTGAGTCGAAAATTGTAACATTCAAATAGAGGCTGTTTCTGCAAGGCAAACCACACCTCCCTTAGGGGGCCCTGCGGAGGGCGCAAACTGCCTACAAGGCTATTTTTAAGGGGCAAACCTCATATTGTGAGTGAAGGTTACCCTGGTGGGGGTGGGGTAGGGGTGAAGGGGTGGGGCGAAGGGGTGGGGCGAAGGGGGAGAGTCGGGGTAGGAGGGCAAGGTGGAGAAAGTGGGAGGTGGGTTCGCAAAGTCAAAATCGACTCGAAACTAAACTTCAGAAATCCGCAGTGAAAAGCTGCTATTGGGACCCGTTAAAGCGGTAGCTAGGAGGCCTGCCTGCCCTGCCTGCCTCCCGCCGGTAGCCATCCCGAATAGGTGAGTTCGACTCTCACTATCGCTAGGTGGTGAAAATAACCGCAATAGCAAAATGGAAACAAAGAACCGATTTCTGTCAATATTGGCAGTATGCTTTTTAATATCTCACACAATACTGGGGTTTATTTGTACTTTGATTTTTAGTTCGGTTTTAGTGTGGTACGATCCAATGAGTATCCATGAATTCCCTTTGGAGGAAGTGAGTGCTCCTCTTCTAGAAGTGAATTCTGTATGGTATCAGAATAAGTGGGTTTGGATGGGCCTGGCGGGTATAGCGGCGATTATCCTAATATATTGGCTTGTAAGATCACTATCTCCTATGACCCCGGAAGATATGGCGAATCTGCGGGAAACATTAAAAAAGCAAATTTCAAACTTGCAAGAGGAACAGTCTAACTTGAATGAATCATTGAACTCTCAGATAGACGCCACCTTAGAAGCTACTGGGGAAATAGCGCAAACACTTCAAGAGACACAAATGATAACTGAACAAACATTGGTGATAGCTGCATCAGTAGCCGCTGCCAGTGGCCAACTAACGCGTACAGTGCTTAGGAACTACGAAAAAGTGGAGGCAATTTCTGATAGTTATGATCAGGTCACTTTGCCGGGATTAGAGTATCTGATTAACGAACTTCACGCCTTATTCTGCCCTCAACCCATGCTTGAAACCCAGCTCACTTCAGAGGCTATTCAGTAGATTTTAACCTATGTTTACCTCGAGTCAGCTGCTGTTGCCGTGTTTCAGCAATTATTACTGGAAATGCTCCCAGGAATCCAAACAGTCATTGAAACAATGCTTTAGTGGCGGGAGAAGCCGCGGGCAGAGTAAGCGAAAGCGAAGGCTTCATCTTCTACGGACGTCCGCCCGCTCGGATTATGTAAAATAGCAGTAAACATTGGATTATTGCACATTTTGTGTTGTTTTGAGTTAGTTATAGGATTATTACGTGGGCGGCGGGGTAAGCCGCGGGCAGAGGAAGCGAAAGTGAGGGCTTCTATCTGACACGGACGCCCGCCCGCTCGGATTAGGAATACGAAGCAAACACTGGAATATTGCACACTCTGTGTTTTGAGTAAGTTAGAGGATTGATTCCTATTTGGGCGGTCGGCGAGGGAAGCCACCGGCAAAGGAAGCGAAAGCGAGGGTTATTCCGCGGGCGGCGGATGTGACCCCAGATTAAGGAGTGGTATAAGGAAACACACACCGGATTATCGTACACTTCAGATTAATCGCACACTTCGTATTTTGAGTTAGTCATAGGCTTAATACAGAGGCTTCTGACTCTAATCAAGGGCCCCATGCCATAGGCTTCGGCTGGCGGCCGGCCCCCTTTCACTGCGGGGCACACGTCTCAAAATATTGTGATTGGATGAAAACGCTAAATCATAACGTGTTGTAATTTGGTAACTAGAATGAAAGTGCATACTTCCCCAACCAGCCGGAAGACGACGAGCGAGGCCAGCAAGTCGAAAGCCGCGTGGTGAGTTGCGAGGGCAGAATCATCTCGCTTTGACTAGGTAGGATAAGCTTAAAAAGGCCATTCCTTTCTCTCGAGCGTAGACGGGGAGGGCTTTAGGATCTGAGATCCAAAAGAGTGCTGCCTAATGGGTAGGTTTTCGATTGACTCCATCGATGCCTATTCAAAAGGGGGCCCCTTCCCCCACCTCCACTCCCCTTTTTTGGAAAGGGCGTAGTATCGACATGGCCGTTCAGTACGTAAACGTATAGGGGCTTAGCCCGGCTGCGGCGGTTTGAGGTGCCCCCTAAAACGTAGCTTGGTTGGATTCACCAAGGTCTATGTGGCGCATCTCCCTATACCTCTGATTTCGGTGGCCACCCGGGAAAGGAGCGCCTCATCTTGGGCGTTTCGTTCGGAATTGCAGTTGGGAAGGGCCTTATTAGCCAAGAGGCTTGAACGGGTGAAGAAATAGCTCGATTGGAGCATCGAGTTTATGGAGGCATCTACCTTCCTTTCTGGGCTTCTACCCTTCGGGGCAAGAAGCAGCTATGGCCTTTCAATCTCCGGGGGGACTTAGCTCGAGAACGGCGGTTTAAACGGGTGTGACATAATGCGTAGGTCAACTCGACGAGTTTGATGTCTATTCAATGAAGCCTCTACCCCCCCCCCCCYYYCCCCCCCCCCCCCCCCCCCCCCCCCCCCCCCCCCMCVMC
>Contig05+4887974_2
CCCCCCCCCCCCCCTCCCCCCCCGTGATCCTCGCGAGAAGACGAGTTAAAAGACTCGGGGTTGGAGAAGGGCTGATTTATAAAAACGCGTAGATAGAGTATTTATAATTCCGGGCAGCGTTTCCTCGCTGTCCGTTGCATCGACCTAAAACAAAGTGGATTCTATACCGACCGCAAAATTTTCTACCATTTGACAATGTTGTTCCCATTCTTATTCAATTCGTCCAGTGCACCCGAAATCCCAAATCCGGTAGTTCCGGAAGTCAAGGTTCCGAAACGACCGCGAGGGTCAATCCGTCGAAGAAACGGGAATCCGAAGACGCAAGATTATTCGAAAGCGGTTTTAATCCCTTGGTTCAGTGGTGGGGTCGATTCTGTTGCTATAGAAGAAGCAATAATATTCGACGAGATGGCTTTCGACAAACAAATCAATAAGTCAAATTTCGTTCAACACCTTACAACAGTTTTTTTATTTAGGACGGGGCGTAAAGGCAGCGCTGAGTTTGCGGAGGTTCGAGCTGGACCCAGAGCATCATGCCGCATCCCGGCTCCCGTTTCATGCACAACAGGGCTGCTGGCTGCTCATCTTCCTCGAATTCTCTTCTCTCTCCTGAGATCAGAATACGAATAATCCAAAATGGTCTAGCTAGATTGGACCGTAAGATTTCGCATTTTGTAGGATCGCGGAACTCAACCTCTCCCCATACCATAACGGAAATCTTCGAAATGGAGCAGAACACGGCGGAAAGATTAATCAGCGAGATGCTAGATTCCGTCAGCTCTATACTCCGCGAGGCTGCTCTGGATAAGACTTCGAGTCCGTTGGATGCACAGGAAGTAACCACTCTCGATCAAATGATTCGAGATCTTTTCAGTAAGTTCGACCTATTGAAATGCAAGTCAGCACCCCATTTGCGTTCGCATGAACTCGATAGTCTGCTTCGTACGGACAACGCTAAATTGGGTTTGGTCAAGTGGTACTTTAAAAGCTCGCTCCACCTTATTTCAAAGGTCGAAACCCACCTGGATAAAATCCGGGACCTTAAGTGTAAATGGCAAAATCTACTAATAGAACGGGATTCCCTTTATAGGGAAGGCGGTGGAACCAGAGAGGAAGGGGAAATCCACTACAATATAACCAAGGTCTTCTATGAATTGAAAGACGAAGTGGAGCGCCTCAGAACCGAAATAGGAAACTATCTCGGCGCTATCACCTATATCCTCTCCTACTTTGGTGACCCGGACCAAATTGCTTTCTTAAAGGAGGTTGAGCGCATATTGAATAGCAGGTTGGCGGCGTCTGCTGCTTCCAGTAATCCGTTGGACCTTGCCGCCGCTACTGGTTGTTCGAGAGAGACTGCTGCTGGCGGCGCCCCTCCCCTGCCCGGCACCACCTATGGGCTGCCCGAAGTTGCCGTCAACGCGTCGACAGCGGGGATTGGCCCCAGCGAGATTGTGCCGCCGCTACTTACACCTGACTTCGTGCACAGGTTACGGCCGACAGAGTTCCAACCTCTTGCCCAACAGGCCCTCAACCTTTATAGCATGGTTGTTTGCCCTAAGGAAGCCAACGAGAAATTCGCCGAAATCACCAGACTCCTGCAGTACGTCGGCCGAATCAATAATACCCCATCGCTCTTGGAAACTTATCGAGACGCCATTGAAGACGGTTTAAAAACGCTTAGCGAACAGTTTCCACTAGAGAATAGCGGCGGGGGACGCTTCGACGAAGCGGCGAGGGCAGCGGACCACCCAGTAATAGCGAGAGGAGAAGCAGCAGCCCCAAAACGTCCTTCTTATCTTCCCATTTCGGACCACTCGCCTAGTGGACACCCTCCTCTCAACCAATCTGAGAGCCGCGGGGGCGGAAGCGCTAACGCACTTCCCCACCCGAAGATACTACAGGAGAACCCAAACTCCAGACCAGGTACCGGTGGTTTGGGCTTTCAACCTCGCCCACTTAGAGAGGATATCTGGGCCCTTTTAGAAGCCATTTGGCAGTTCTCCAACGAATTGATTAAGTCAATCATTGGAGGGTTCTAAACCAAGGCGGGGCGTAGCCTTTCAGAAGCCAGCCTCGAAGTCGGTCGCCAAACCTAGTGAATATCAAAAACAGACCTGCGTTAGCAAAGCCAACACGACGTAAATGCTGTTAGCCCGAAAGCCTTTTTGAAAGCCTCGTTCGACGAACGGAGAGGCGGAGAGGGGCCGGAGGCGGAGGCCTAAAGGCTGCTCCCTGCGGTCGCCCGTCAGGGCCGAAGGCCTGAGGGGGGGGGGGGGGGGGGGGGGGGGSCCCCCSGCSGRDGKCTT
>Contig05+4887974_3
CCAGTTTTGCGAAATGACAGTTTCAACGTGTCGATGGACAGTGGGGAGGCTTTGCGGTGGGGGGCTTTGCAGGGCGGTGAGGGACTTGAAGAGAGGCGGTGGACGACGCTCCTACGGGAATTGCAGTCAACGGGGCTAGGTGAAGGCTTCTATGGGGACGGTTTCAATAGGCAGGCTTAGGGAAAAGCTTAGTAAGCCAATACAAGGGAAGGCCAAATCAAGGTTTCATGAGGCCCAAAAAGCCAGCCCCTCTCCCGGGAAGTCCTGGCGTTAGCGCTTTTTAGCCCTTTAAGCCCCCTTATCCGAAGGGCGCAGGTGCGGGTGCAGGTGTGGACATGGTGGGTGAAGAGAAAGGCAGGTTTTTAACCAACCTACTTAAGGGTAGCCCAGGCCTTAAAAGGCGGGAACGTAGCCCGCTCTGCTGCGTAGCGCTTTCCCCCGTGAACAACATCTGCTGCAGCAACAGCTGCTACGCGTCTCCCCCTATTTTGGGCGGCCTCATCTAAATGGTCAATTTGACTAACGAAAAATGCTCGATAGGGCGGCAAAACCTTCGCGGTCCGCCTCAAGGAACACCACCCTCTCCAGGATTTCACCTAAGCTTAATGCCTTCCAAATCAGCATTTGAAGGGGTAGCTTGTGGCGGGGGCGAAAACGGCCCACCCCGCTAAAGCAGGGCTCCTAAAGTCCTCCGATGAACCCCGTATTTTGAGAAGGCCCTTCCCAAAATACGGGGGTTAACGGCGAAGCCGCTCTATTTGGCAGCTTCCCGCCGTGCTAGGCCTTTTGCCAGCCTTTCTTTAAGAAAGGCTGCTTTAGCTCCTGCTTTCTTAATAACCGATCAAAGCAGCTGATTTTAGGGCACCCAGCAAGTGAGAGGGGACCCCGGTACAAGTTAAGGAAGGCTGGCCTCAGAAAACTCTGCTGAATCGGAAACATCTGCTAAAGCAGCTGTTGCGGGGTACTCGGCCTTCTCTTTTGCTGCTGCAGCAACGGACTTGGCTTCTGCTGCTACGCGCTTACCCCGCTCAAAAACCTCCTTCTTTTCATCCCCTTTTAAGAGAAAGGGCGGCGGCTTGGCCTCAGAAGCATCTGCCTTGGCTGAATCAGCGTTATCAGACTCGGCTGAATCAGCTAAATAATCCTTGGCTGAAGGAGATGCCCTCAGCTCAAAATCAGACTCAGCTCAATCGGCACCCTCATCAGAATCGGCTTCATCAGCTCAATCGGCTAAATCGGCTCACTTAGAAACGGACGAAGAGAGGGTCGTCGTCTACCGGACTCTCCCAACCAAAAAGGGCGCTTCTTCCCTTTCTTTCTTCTCTTCTCCCCGCATAGCTAGAAAACCCCAAAAAACAGCAAATTGGCTAAACCTTTCTCCCCTTCAAGAGAAAGGGGAAAGGTTTAGGGCCGAGCGCAGCTTTAGGGAAACCGCGAAGGCGGTGCATAAATGCGGGGAAGCTACGCTTCCCGCTTCGCCCTTTCTCCTAAAAGGCGGTCAATAGGGCTTGCTGCTTTGGGGTCCCGGGGAAGGTTTTGAGGAGGCCCCCCAAAATAGGGGCCAATGAAGGTGCGCTCCGCAGCCGTTAAGCAGCAGATGTGCCCGGAAGCACAGCGGCTAGCGCCCCTTAAGCGCTGGTTGTACACTGTGCTGGGGAAGCCAGAATTGCCCTGGTTGGTCTGAAGGTCCTATGAATCAGATTCGGCTGAATCAGCTCAATCAGACTCGGCTAAATCAGCTCAATCAGACTCGCTTGGCTGAATCAGCTAAATCAGACTCGCTCGGCTGAATCAGCCTCAAAAGAATACTGGTAAGGGGTTTTGTGGAAAGCGCTACGCGCTCGGTTAAAAAGGTTTGAGGTTGGTGTTTTTGAAGAAAAATGAGATCAAAAGGCTTACGGGAAGCTACGCTTCCCGGGTCAAAAGGTAGGCGGTTGAAATGCCCTTTCAAGGAGGCAGGTAAGCTCAGAAGCGTAGCGCTTCCTTTAAAGCCTAAAGACCCCGTTTGATAAGGGGGGCTGCTTTCAAGGGGTCTAAAGAAAGACCCCGTTAAGTGGGGAGGGGTGCGTGACCCTGCAAAAAGGCTCCTTCCTTTCAGTCTTTAGCGCTTTTTCACAACCCGGCCGGGTCGAAAACGGCCCCGCTAAAGCAGGGCTTGGGGAAATAAAGAATGTTTTTCCTGGTAGCTCGGCCCGAGGGGAGAAAAACGCCAGTGCTTGTGCTTGGTACGAAGTKCTCTTTAACAGCTGCTTTTCGCTATTTCGCACTCGATGGCTTTGATTGAAGGAATGATTATCTAGCCTAGCAAGCCTGCCAACAACCCAGCTAGGATCGATTATCTTGCCTAGCAAGCCAGACACCACTCATCTTTCAGGATTGATCTTCATTTCTAGCTACATTTTCGATGGGATTTCCATTCTACCTAGTAAGCCAGCCTCCTTTCATCGAGCCCTACGGGCCCTCGCCTAGACTGATTGGATTCATGGAAGAGATAGCCTAGCTAGCATACTTTCTTCGAAGGGATAGCAAGCAGCGAACAGCTCCCAAGCATGCATTAGCTGGCAAGCAAGCGTGCACAGATCATCTTCCCTAGACAGATAGGATTGATCGAAGAACTAGCCTAGATAGCTTCCTTTCATCGAAGGGCTAGCAACAGCTGCCAAGCAAGGATTAGCTCCCAAGCTGGGAGGGAGGGAAAGAGCAGAATCGATTGACTCATGAGCTAGCCCAGCAAGCTGACTTTGATTGATGAGCTAGCCAGGAGACGACAAGAGATTGCAAGGATCCAAGAGATGGCAAGGATCGATTAGATGGCAAGCCCTCTTGACTGAAAGAAGGCTAATTTCCCTACCAATTCTGCACTAGAAGGCACAGGGGTAGCGGGTCTTTTCCCCACTCAGCCGCCTTACCTTACTGGGGGATGGGTAAAGTGCTCTCGACCCACTCAGCTGCCTTACTGGACTGAAAGAAGTAGAATTTACCTCTTAATTCTGCACTAGAAGGCACTTTAAAGGCGGGAAGCCGCGAAGGCGGCGGCCCCCCAAACCTCTATACTAAGCTACTACCATGCCTTCTAGCGCATAATTCATAGGGAAGATGGGGGTTATTTAAGTTGTCACTGCCTCCTCCTTAGATTTATAGAAGGTTGCCCCCTCCTAAAACTATCATTTCTCCAAACAAAATAGAGAGTAATTTATAGGATAAATATGAGAGCTCCCCACTAATAGAATAGATCCCAGCTAAGTTGGAAGTCGTTTACCCTTCGCCGCCACTACTCGCGTTCGGATACAATCTAAGGGTTCCTCTTCCTAGACCAATGGGGAGCTGTCTTGCTTCAGTAAGTACATGTAAATGCTAGTCCAACTCTTGCGAAAGCTCATATTGCACTGATGCCCTTCAAACTCTGGAAACAACGTGCGGATCTTTTTCACCGCTGTGGACTTACTTGCATTCCTATTATGCAACCTCACATGGTGCTTGAACCCCTAAAATGCTTCTCCGGACTAATCATAATATCTGCGTCCAAACGTGGATCGAAGACGGTCTAGTATGGATTCGCGGGATACCGCCGAACGGAGAGGGGTCTTATCAACATTACTCAATGGAATCAAGATGTATTGTCGTAATGATGAGGAAGGGGACGACATGATTCAGTTGTTTGTACTTTTGATCAACGATGTATTAAATCCACAATGGTATACCCGATAGGACGCCATGGTGGCGCCCCAATATGTACGCAGAGCAATAAACACTGAGTGAGCGAGCTGCTCCTAATTCCCGGAATGATGTGCGAGAGAGATTCATAGGGTAGGGCAGACACAATAGCGCACCCTGCCCCCTAAAAAGATCGAAAGGAAATGGGACAAAGATTTAACGCGGAATTTACTTGAAATGTTGTCGAAAACAGACGATTTGCCGCAGCCGACCGTGCACCCTTCGTAATGAAAGTTGGGGGCAGTTAAGCCTCAGAACCACTAGAAGAAATATTGAGCAAGAGCCACTGGGACTGCCGAGCGATAGAATCAAGCGCGTAAACGCTGTGGAAGCCAGACGAAAACAAACAGCATACGATTCTCCGCACAGCACACCTGAGTAAAACAAACATTTCGCACCGAGTGTGAAGAAAGGTTCCCCTCCGAGACACTGAATCTTCGCACATTTCGGGCGGCTGCCTCACACAACTCACCAATACGGGGCCGTGCGTTCTAGCGCGTCCTAGCTAGTAAATCGATTTCGTACCGAAAGGTGATTCAATGGACGAAAGAGAAATGGTAAGAATGCCTAAAACGAAGGCCTATAACGCACGGGGGCGAATGGTAATTACGTGCGTTCTAGCTAGTAAATTGTTGACTGTGAAATATGGGAAGCAGCCCAATCACATCTCTTATCTGGGCCATCTCACCCTCTATTCGATAGGCCTCCACGAGACCTATTTCTCTAGGGGTTGAGTGCCTTTTTCAAAACACTATATAAAATCAATTCTGGATAACACCGATAATATTCAGTCTCAAAAGTCAATAAGGAGGCCTTTCTACTTATAAATTCGTCATTTGGTGGTAATTCGATATTCGATTTCGGCACTTCCAACCAATTCGTCTTTCATAACACGACATCGAATTGATCTGTAGTTCTTCGTATGTCTACAGGACATCAGAGAACGATGTCTGCTGTCAATTTCGTTACTCCGATCTTTTTTGGGCTTTAGGGCGCTATGCGCTATGAAGGAATGATCGGTCATGAACATGAGACCTTTATTGGAATGGAAGGATCGAATTCGACGAAGACTTCTCCAGACCAAAAGGGCGGGGACGCGCGTAGCGCTACCTTTAAACGAGAACAAGGTAGCGCTACGCGCACTTAAAGAATCCGGGAATAAAGATTTAAGCTGGGCTCGGCTTCAATTTCTATACCGAACGCTCAGGCCTTTGTTTGGGCCTTGCGTGTCTCCATGGCTGCTACCAAAGCAGCCCGTCTCAGCGAAGCACTGCAAAGCTTAGCTGCAAAGCTTCATTCCGCTTGCGATTATTCACTTGTCACCTTCTACTTCACCTGTCACCTTCTACAAGGATACTTGTGGATTCGTGCAAGCACGAACTGAACCCAAAAAAGTAGTGCCTGGGCGTGGGCTTTAGCGGGCCGCCTTTTGTAGGCACGGGGGCACAAGTAACCATTTCGCACAACATGATGTGCGATTTTCATCCCACGATTTGCTTTAACACCACCTAGTTGAGTTGGGGGCGGCCAAAGAAGATACGGGGCCAACAATAATAGGCTTGATGATCCGAAGAACGATGGAGCTATCTATTTCCGCGCAAACTCGCTGCACTCCGGCAGGAGTGATACAAATGCCACCACTTATGGGAATGAAACGGCTATCCAAAACACGAAGGTTTTCAGGATGGAATTTCCATCTCCCCCGGCCCGAGTTGTTGGGACAAGTCCTATGCTTTGGCAAAGACTACGCGCTTTCATGCCAGTTGTTCTTTCCACAGCCAGCAATTCAACTAAACCCCTGCCGAAAGAATCTGTTTACGGAAATGAAGCTCGCTGACCGAAGAAATGGATTTGAAGCGACGAGATCGTAGCTAACGACATACTCTTGAAGGTTCCTGGGGTCCCCAGTGACCTTCGGTTCCTTCCTCAGCCGGCCAGTGCAGCAAAGCCTTCTTGGTACCTCGCCCCTTAACTGATTCCCTTATTACGTTATGTGGTTGCTTTCTCGCAGTTGTTTGCCCGTGCAAAAGGTCGCTCGCCTGCTTGTCGTCTGCTGTTTCTCGGCTGTGCCTTGACCCATCGCTGCTTTTGGCAAAGCGTATGCCTTCTGTCAGCTATCGATCAAACTTCTATATACGTGTTTATGAGTAAATTGATGTAAATTGCTCAATTCCATAATAAATGCCCTTGAGAGATAATTGATGTAAATTGCTTCCCCTGTGAATTGGATGAAAGATAAATTGCACGAAGTTGTTCCATTACTGACATGATTTTCCACCAAAAAAAGGCTGGATTTGCATGAATTTGCGCTTCTGTCAAAAGCGTTAGTGAAATTTTGTCAAAGCGTCGTTTAGCGCTTTGGGGTATGCCTTATGATTTTACTTAAAGGGTTATTGGTTGAGTGCATTTCGTCGGACTTCCAGAAACGAGTATATAGATGCGGGATCGCTGGTCTTTGCCCATTGGTCCAAGGCATTTCTTTTTGGCCGGCTCGATGGCTTGGCCATCATCTTTTCCTATGGAAGCTTTGACGTTTTGCTTCTTTCATTCAAAAAAATTGATGAGATCGCTTCGCTTTCCCTCCGGTTTGTGGATGGCATTACTTTGCTCCGCCCTTTGCTCGATCTGGGTTGTTCGACCGGAAAAGCAGTCAATGCCACAACCGCCAGGGAACGGGTTCGGAGCAGCCAGGAATCATCGCATCGGCTTTGTTGGTCAATCGGTAGGCCATCAACGAAGAATTAGCCCTAATGGGTAAGAATCCAATTCTTAAACGAGGGCTTTTAAGGTCAGCACTTACGCGAAGCGAGAATCGACTGCACAAGATCTTCGGAATGGCTCGGAGCACGAACCATGAATGACATTCAATACTAATCAATCTGTTGTTGAACTATGGAAAACATCCTTAATTTGCTTATGTTCATTCCTGGAACACCTTAAGGGGCACCTCGGGAACCGGTCAAGTCCTACCATAGATGACTCAAGATCCAAGAAAAACCATTCCATTGATTTAGACAAGTCTCTAAGCTCGTCGTCATCAGACTCAGATTCGTAAGGTTCCTCCTCTCGGAAAGGAAGAATTAGGGAGGGAGGCTCCGTCGACACTAGCCATTATTAAGCGGAAGGAGCAAACCACTGCCGAGTCTCTGGCACTGATAATAAGCCCTTCTACCCGATTGCACAGGTAAGAAATAGGTGGCTCATGCTCACGAAGAAATTGAATATCAGGAGCTCGAGCTTGGCGAGAGTCTCCGGAGCCGGGGGACCCGTGACCGGGCCTACTCAATCTGAAATCCTTTCAGTCAGAGTTCCTTAGGAACCTTGTGGTTTGGCAACAAACAAGGTGGGATCAAGGCGAGACCTTTTCTTTCCGTAACAGTCAGTCTTTTCCTGTGTACCCCTGGCGCGTTACCATAAATCTATTCTATTCCTTGAGTTAAGGTGGGTGTTTGCTGTTGTTGCCAGGTCGGTCGGGGAATCTTGATCTGGTCTCACCTTCGCTCTGCTTGGTCACACCTCCCTTCCAGCAAGCAACGAAGCATTTAATCGCGGTTGAAGAAACCACGGCTGCCTCTCCGTGGCCTACTTCCTAAACCTCATGATTGCGTAGGGATTCTCGCGAACGAAGAAGGCATGGGAGTCTAGGGATAGAGAGTCGGTGGAGTTTCTACTTTCCCTACGGAAACCGGGAGCAGCCCCCAAGGCGGGAAACGCGCGCCTTAGCTTTTTTCTAATTGCTACCACTAAAAATAGGTTCTATTTTAAGGTGTGCTCGTATTCGCCAACGGTAGTATGCCGACAAAATACAGAGCCGGTAGTGCAAAAACCTAGGGCGTGCACGATGATGCCGGCAAAGGAATCTAATCCCCGCGGAAGGGAAAAGCCACTACGGGGCGACGAAGGCGGCTTCAGCCTTTAGGCCTCCGCCTTCAGCCCTTCCCATCGTCGATTTTTCGTCGATTTTATCTTTAAAAAAAACGCGCTTCCCGCTACGCGTTTTCTTTCCGCAGGGATTGAAAGCCACGATTGTGGTTTTTCAAGCCTTTTTAAGGGATTGAAAGTTCTCTCCAAAAAGGGCGCAGAAAACCTTGAGTGGAAGCTACGTTCCCGGCTAAGCCCTTAGGGCTAAGCCTAAAGGTTTTCAATGCGCTACCTTGAAGCTTCCCCGCCTCCAGCACTAATGTGGAGGGCCGGAGTTTCAAGGGGTCGGGCGCTAGCGATTGAAAGGATTCGCCCCACCTTAAGGGCCGGCCCCCTGGGGTACCCTGGCAGGAGGTTTTGAACCGGAGGGGGCGCCGCACTGAGTGCAGGAGGCTTTAAGCCCGGCTTCGCATACCTTCCCCTTCTCTATGCCCAAAAATCTCACTATTGTGGAAGCGCTACGCTTCTGCCGGGCCCGGCAAGGGGCACTTAAAAAGCCTTCCCTGCCTCCTAGGAAGCCGCCCGCCCCCCCCCCCGGGCCCGGTTAAAAGGGGAAGCGCTACGCGCTTTCTCGGTCTTCTAGGGGCGCCGAGTAAGCTCGGCACTATTGTAGCGCCTTTTCGTCACTTAAGTGCGCATAGCGCTTCTCCTCTCCCTCCAGAACTACGCTGTGCGTGAAAACCTGGGGACGGCCTACTAGTAGGCCTTGAATCGACACAGAAGTGACGGGTAGGGAGATGGGCACTACCGGGATTGAAAGTCTTCGCCCCGCCCCCACCTTGTTATCGAAAACCTTTCAACCGACAAATTCCCCTTTTTTTAGTCGACCAACGGCCTAGGTCAATCGGTAGGCGGGTCGAGTGCCATAAATTCTTAGTGAAAGAGTTTCGTATATAGATGCAAATTACTCGTTGTGGCGCCAACACGACGTACCTTGAATGCTTGGCGAAAGAAAGACTCGGGCTGAGACGGTGAAAAAAGAAAGTCAAGAAAAGGGCATTTATGCGAGGCGGCCTCCGCCTCCTGCTTTCTCTTGTTGTACTGGTGTGGTCGGGCTTCTCAATCCTTCTGTTCCTTCCGAATGACGCGTGTTCACCGCGACCGCGTGACATAGAGAACGCGTGTCCAGCGCTGAGAGAACACGTGAACGGCATGTGAGCAGAGAACGTGTTCACACGTGTGTAGATAACGCGCTTCAGAGAACGCGGGCGGGGGGTGAACGTGTGAGCGGAGAACGCGTATTCAGCGCTAAAAGGACGCGTGTTCACGTGAACAGAGAACACATGAAGCGTGTTCAGCGCGTGAACACATAAGAGGCGTGTTCAGCAGAGAACAGAGAGTGAATGTCCGTTTGACTGTGCCTTCCAGGCCCCGCTGAGGCCGTGGGAAGCGCTACGCGCTTCCACTAGAGTTCAGAAGGGGAAGGGCCGCTAGGCGAAGGGCGCGTTAGCGCATAAATGCGCGGGAGCGTAAGCGGAAGCGAGAGAAGGCACTGTAGCGGAAGGCGCTACAGCAGAAGTGAAAGCTACAGGCGGGAAAGGCGCGGGAGCGAGAAAACAAAATCTTTGCAGAAAACGCGAAAGCGGAAGCGGAAACGCTTAAAGAGGAAGGGTAGGTAGGTAGAGACGAGAACGGAAGGCGGGGAAGCTCCGAAGGAAAAGCGTAGGGTATGGCGAGAGCAGAAAAAGAGGGAAAAGGGGCGAGGGCGGAAAGGGCAGAAGGGGCATTGTGGTAAGCGCGTAGCGCTTCCACAATTGTGCCGGGTAAAGCGCGTAGCGCTTTCCCTAAGGGAAGCCGGCTTCCGTCGCCCAGGCGAGGCAAGAAAACGGGAGAAAACTAGCGGCCCTGCCCTAGCGCCGAGAAGAAGAAAGCCCCGAACGTGACCCCAACTGCCGAGGTCGGCTAACGCCTTTCTACTTTTCGGCAGTTGCCCTCCCTTCGATTCCCCTACTTGAGGAACCGGCGAGAACGCAACTACCAGGGAGCCAACTGACTGCACATCCGGCTGCATCGGAGGCAGTAGCCACCACCTATTCTGAGCGCTATCCATCTATTCTTATTGCATAGCACTTGCATGCTTGGCAAAAAAATAACCTGCTCCCATTTCACCTTTTCACTCTTTAGGCCATCTGGCCGGGCTAAACGAGGGGTCGTAGTTAGGGCCAGAAATCGACGGGCTACCTTCCGAATGACCAAACCACCAACCACTGGGTGGTCAATAAGACAAGAGCCGGAACGAAATAGCCTCAAGAATTGTCTCGAGTTTTTCGGCGAATCTTTCAATCCCTCCCGGCATCCCGCGAGTATTCTGAGTCAGCCCGCGGACGTCCGATCCTAGCACTATAGTGAAGCGCTACGCGCAGCGGCCCCGCCCTTCCGTACTGAAAGAACTGTAGTGCCGCCACAATGGCGGACCTTTAGAAATCAGGGATATAGAAGACTTCATCTGTTTTTTAGAAGCAAAGGCCAGAAAAACACTGCGATAGAAGAAAGAAATCTTTCCACTTTCCGGGCCTTGCTTGGCATTACACCAGCAACAAACACAGAATAGGAGCGTTGACCGCGCTTACCTAGCGGCCTGCAGCTCACCGCTCTCTCTAGTGCGTAGCACGCACACCAGTCGGAGGAACCCAACTTAGGTCTGCTACCTCAGCAGGCTAGCCAGCACCAACAGAAGCCACCTTGGCCGGTAGGCCTCGTGCCACTGACAGCCACCAAATTCACCACCCGACCAACCACCAGATCGGGGATTCTTCAACGTATTATTGGGGATTTGGGTCTTATTCGCGCGTCCGTATTGGTCTACGTCGTTGGTGCTGGTTCCCGACCCTTTCTGCATCGGGGGTCTGTCTGTATACCGAGAAGATCCCGTTTCAGTGAATGGTTTAGTGGGTATTAAGTTGACGTGGTGCTTCCAGCAGCCTCGGATTAAGGTGAAGGAGCCTATCTAGCCTAGCCGATCTTCTCTAAAGATCTCCTGCGCGTGGGGGGGGGGGGGGGDDAWGKATBCCCCCACCCTC
>Contig01+10342381
CCCCCCCCCCCCCCCCCCCCTAAGGGGACCCTTTCGTTTGAGCTGGAACATAGGAAGCTGCAAGGACGAACGAAAATGGATACTACCATACATTAGCTTGAGGCATTAGCTTGAGCGGAAGTGACACGGAGTGCTTTGCCGAGGTAATTAGCGGATTCGCACATGCTGCATGGCAGACAATGTCAGGTGGTTGCTTCCTTTTTTGATGATTCGATTTCCAAGCCGCGGGAAAGGCCCAGATCTAGGGAGGGGCCGCGACGAAAACCTTTTTGGGTAGAAGGGGTTTTTCGAGCGTTTTCGCCGGCGCTACGCGCTTCCCCGCCACTTTAGGGAGGGGCTCCCCCCCTTCGTAAGTAGCGCTTCCCCCCGGCGCGACTGGCGGTGCATCTATGACATGATCTTGCACCGGCACATCTGACCGATGCAGGGTTGGCTGAGATTGTGCACATCAAGGCAGGTATAAATAGGAAGAGATGAAGAGATAGTCCGAACACCACCACTCATAGTTCTTATTTTTGCGCAAAGCGCTTTGATGATCTATTTTTTCGTTCCCACCGACTGCACGTGTGTGATTAGGCAATCACCATGTTATTAACCGATCGAAACTCTAATACCACCTCTTCCGATCCTGCTGGAGGAGGAGACCCTATCTCATACTAGCATCTCTTTCGGTTCTTCGGCCATCCAGAGGTTCATATTCCAATTCCGCCAGGATTTGGTATCATTAGTAGTATCGTCTCTACTTTTTCAAGAAAACCAGTCTCCGGTTATCCAGGCACGGTGTATGTCATGATCAGTATCGGAGTTCTTGGGTTTATTGTCCGGGCTTATCATACGTTTACTGTAGGCTCAGACGTGGATACACGTGCTTACTCTACGGCGGCCACCATGATTATCGCCGTGCCTACCGGAATAAAGATTTCTAGTCGGATTGCTACCATGTGGGGGGGGTCAATATAATACAAAATGCCTATGTTATTTGCGGTGGGGTTTATCTTCTTGTTTACCATAGGAGGACTTACTGGGATAGTCTCGGCCAATTCCGGGCTAGACATTGCTCTACATGATACTTATTATGTGGTTGCACATTCCTATTATGTATCATCTATGGGAGCCGTTTTTGCTTTATCTGCAGGCTTCCACTATTGGATAGGGAAAATATCGGGTCTTCAATATCCAGAGACTCTGGGGCAAATTCATCTTTGGATTACTCTCTTCGGAGTTAATTTGACTTTTTCTCCTACGCATTTCCCAGGTCTTTCAGGTATGCCACGTCGCATTCCTGATTATCCAGATGCTTACGCTGGATGGAATGCCTTGAGTAGTTTCGGCTCTTACGTCTCCGTAGTGGGGATTGTTCGTTTTTTCGTAGTAGTCTTTATGACTTTAACTAGTGAAATCAAGTGTGCTCCAAGTCCTTGGGCTGTTGAACATAATTACACCACGCCTGAATGGATGGTACAAAGTCCTCTAGCCTTTCATACTTTTGAAGAACTTCCAGCGATCAGGGAAACCGTTAGAGAAGAAACGGCAGTCGTCGACCCGGCTGCCACACCTACCACCAGGGAAGAGATCAGAACGCGCCTCTGCCCGATAAGGGGGAAGACCATCAATTAGCTCGTGAGTAAGGTACTCGCATAGCTCAGTAAGGCACAATGTTCAGTCATTTAATGGATCGAGATCAAGAAAGAGGGCTTTAGCGGGAAGGAAGCGCCCCGCCCCCGTTCGATCAGCGCTGTGTCTACCCGGCACATCACTCCCCGGCGGGGAACGGTAAAGGGGTGGTTTCGTGCCGGGCTTGCTCAGCGCTGTGCCCAATCCGGGGCACATTGCCTACGCCCCAGAGACACTTAAGAGTTCCCTCTGCCGGATTTCAATCCGGGGAATTGGCCGATCCGAGGGAGATAAGTGGATCCGATCGACACCGTGCCCACCCGTTCCATTGGTGCACCGTCGTTTCGATGATTCGACGGTTTGATCACAGGATCGGCTCAACGGGTGMAATKCAGTTGCT
>Contig01+1823622
TGTTTATAGGTGATGATGGACCCAATCCTAAGGTGCAAAATCAATTGGAGCAAGAGCAGCTACCATGGCTTCAGCGGGAGCTGCAATAGATATTGGGCACGTATCTAGTCTTTCGATCACTCTCGCGGCATGAAATCCTAAACAATCATTTGGTCATGCCATTTCAGGATTTGCTTCAACAGAAGCTACTGCCTCGTCTGCCTCAACGATGGCCTTTTTAATCCTATTTGTATTCCGAGAAAGAAGAAAGAGGTGCTGGCCTATAGAGCCCGCACCTCAAGGTGCCTTCGCCTCACTTTGGCTTCGAAGCAGCTGCTTGGTACTGGCATTCTGTTTAGTGGTGTGGTTCTTCCTTCCCAGTTGTGTTTCCAGGGGACCCCTTTACTCAAAGACGGGAGGCGAGTAAATGGAAACTCTTGAGGCTTTTCCTTCAGTCAAAGGTTGTAGGTTTGAGTCCTACTCTCGTTACCGCGCCGGGAAAAAGTCGTAAGGGTCGATTGTCAGAGCACTTGGCAATTCTCATTCCCACTTCTGCTGATCTTTGCGCAGAAATCGATCAATTTCCAAGAACAACACCGTCGAGGATCCAAAGTAACCTGGAACGTGATCGAGTCCTTTCAGCTTCCTTCTATAGACAATGATTTTCGATCGAGTCCACCGTAGGTACACAGGGGGAATCTCTCTCGCTCCCCAACCAAACCATTCCCCCCAGACCAACCAACCCACTTCACCTGCTTCCCCAAGTGGAGCAAACAGGCAATCTAGTATAACGTGTCCGAGCGTAGCGAGGAAGGAGGGAGACTGTTTGCGGATTCACCCTCTCTATCCCATTGGACGAAATCATCGATTTCCCCGGATAATCCCAAGTTTATTTCGGATTCATAGCACTGTGCCACCCGAGGGCAACCTATTACTAGGTCGATGAACCCCGAGAATGACATAGTTCGAGAACCATCCCTCCCCTCCCGTTGTGAGATGGCGATGTTGTACCAGCAGGTGGTGGGCAAGCGTGAAGGCTGGCCATGAGTAATAACTTCCCAATGGCCCACAGCGTACCACATCCGAAAGGACGGGTGACCATATCGAATGTAGAGACTACGGATGCTAAGGGATCCTTTCGAACCCGGCCGGTATTACCACTCGAGATGAGCGCCAGTTGCTAACGGCCTCCCAAAGAGGCCCGCTACCAACTCAAGCTGGAGTACAACGGGCGGTCAAAAGCTGATTGAAGATCAAAACCTAAAAATGGCCGGGCGCCTATCGGCTAAGCTCCGCCGGGCCCGCTTTCTGAGCACGGGCGGGGCCTTTAAGTGGCGTTGGCTCCGCCCTTTAATCTTCTTCAATCCCGCAATTTGGTCAAAGGTGCAGTCCTGAGTAATCTTCCTCAACACTGACATCATCCAATCATGGATTGGATGAAGCAAGCGTTGACGAATACTATCAGTCATCGCGAAAACCCGGGTTCTTGTGGTTCCCGGCGCGCTTTTTTTGACATCTGGTGCGATTCCCCAAAGGAAGTGTTTGTTCTCCGCACATCTTATGTAAGGTCTGTTCGTGCTTGCACGGATCAAGTAACTACTCGTGCCTAACAAGGACAAGATGAGGGCTGTGTGGCACGAAGCTCTGCGATGGAACCGACCGCCAAGGGCGGGTTCATGAAGGGCGGGCTGCTTTAAGGCCGATAGGCACTTTTAAGGCGGGAAGCCGCGAAGGGGGCCGACGAAGGAGGCCCTTTCCCTTTTATGAGCACGGGGAAGGGGAAGGGGAAGGGGAAGGGCGGCATAGCCTTTTCTCTTGAVGGGCCTAAAGCCCCAGCTTTAGCGGGGCCGCCTTTTGTAGGAAGGGCGGGCCGGAGGCGGGGCCCCGCYTTAGCGGGGCCGCCTTTTGTAGGAAGGGCCGGAGGCGGGGCCTTTTGTAGGAAGGGCGAGCTAAGAGCACTCGGCCGATAGGCCGAGGGGCGGCGGGGGAAGCGCGTAGCGCCCGCTCCGCCCTAAAATTGGCCGGAGATAAATTGCCAACTCCCACTTCAATTAACCCAAAGGTGGAGTTAGGCCTGGCACTTTGGGTCGCCCTCCGAAGGAACTGGTTACTTCCCCGGAGGAGATGGAGCAAAAAAAGCTTGTTCTCCAAGCACTGAATAGATTTGACTATTTCATACGGACTGGCCTGAGTATTATCTACGATTATTTCTTCCTGACATTGGCTTTGCCTTTCATTTACTCTAGCTCACGTATCAATTCCATTTCTGCTACACACGACACGAGGAGGATAAGAGTACCCCGTAGATATTACCATAAGCATCTCAAGCCAGGCTTAGAGTCGACGTAGCATGTGTACTTGGCCTTTCCCTCGGGGGCCCCGCTAAAGCCCTTTCCCGAAAGTCGGCTTCTTCCCTGCGTTTTCTTTAGTAATTTCCGACGTATTCGAATAGGTAAACGGCAGATTTGGACTCCCTATCAAGCTCGCTTCATGCGAACGATATTCTCTAACCCCCCTTCCTACAAAAGGCTTCCTTGCATTCACCTTCCCAACAGCATTGGCTACTGGACACCTAAAGTGCTTCTCGCTTGCTCGAAGCACTTCGCTCACTTTAGCAAACAAATAATTGCAGGGCGGAAAGCACGTTCCCACCCTCAGGTGCCCATGTATCGTATAAACCTCCGAAATAGAACGCTTTGAACACTAGGAGAAAAGCGCCAGCCCCTAACAGGATCAGATGAATACCCAGGATAGTAGTCATCTTATTCCTATCCTTCCATATACAACCAAAAAATGGAAAGGATTCTTCTAGAGTCTCGGGGCCAATGAGAGCGTGATAAAGACCTCTGAACCCTAGAACCGCAGGAGAGATCAAATGGAGTGGAGTACTCCGGAAACGAAATATGGGAAAGTATCTATGACTTCCCCACTGGGACCCACTCCCCAACCTAGGGTAGCTAGATGAGGGAGTAGAATCAAACCTTGTTCATGCATACATAGGCTTTTCCGGAACAACAAAATGAGTCACTTCGAATAGATTCATAGCCCCGGTATTCTTAGGCAGTGCAGAGAGAGCCTAGGGGGAGCAGGGCAAGTTGCCTAGAGAGCCAAGGCAAGCAAACAAAAGGCAGTGCAGAGGGAGTGCTGGGTGTCCCGGAGCCCCTCCCCCTTTCATTCCCAGCTCAATCCACCTTGCTTTCCACAGCAACTGGTCCCTTTCCGGAGTGTAGCGAAGGGAAGGGCTTGTGGTGGGGTTTCCCTAAACTCGTTTTCGAGTTCCGAAAACCGATGGATGCTCACCCGGACCTAAAATTCCTCGAAAACGAGTTAGCGAAAATTGATGGATGCTCCAAAATCCCAGTGGACCCTTCAATGACTCGATTTCGTGTGCCTTCCAGAGCGAAAATCAGGTGGATGCTCCGGGAAACATAAATCGACCCGCGCCTCCCAAAGCGAAAAGTGGGGCTCAAAAACCACAGTTGTGGAAACATAAAATGMCCCGCGCCTCCCAAAGCGAAAGGGAAATTTTACTTTAAGCCGAAAACTGGGTTTTCGAGCCCCGAACGGAGGGATGCGCAAAAACCCGGGAAAACCTTCAAGGACTCGGTTTCATGCGCCCGAAAAGCGGGGGGATGCTGAAAACCACAATTGTGGAAAACCYTCAAGGACTCGGTACGGSCCGGGAACCGGCCCAAAAAACGCSGCCTTTAAGCTACGCCCYCCTTACCGCCYTTCCCGC
>Contig01+63976461
CGCGTTCTTCGACCCGCCTATCGGCCTTAAAGCAGCCCTGCCCGTTAGGGCGGAGCCGGTAAAGCGCGTAGCGCTTTACCCGGCCCACCCGGGCGGGCGAGCTAACGCGAGCCGGGCGGAGATTTTTGTGCGCGTTAGCAGCCTAAACCTTTCTCAAAGAAAGGTGGACGGGCGGGGCGACGAAGGAGCCCCGCCATTCCCTCGCCCCGCTATTCCCCCGCCTTTTCAAAGGGCAGCGCAGTTAGCCCCGTCAATACTGTCTTCCCGAATGAAAGAAAGTAGTGCCTAACAACACCTTCAAAAGGGGTGAACCTATCTTTGGAAATCGGGATGAGGTTATTAATTATTCGAATCAGAGTCTCCTTAGGTAGCCAACGACCTAAGTTATCCTTGCACTTCCGTGCTTGTTGGTGAAGCGAACAAACGTACGCTGTCTTGTTTTCTGCCTTAAGGGATTGCTTGCCAGCCAGGTCAGATTGAAGCAACCATTTAGAAAACATATTCCCCATATTCCTGGGGACAAGAGACTGAACGACATCCCGATTCACTGCATCCTAGTACTAAAGGATAGGAGCCATAGGTGATACCGGCGAACTCCAGCCAGATCTTTTCTGGCGGGTAGTCGGAGGACTCATAGTACCCGCTCCCGAAAGGGACCCCGTGAGGGGAAGGCGCTAGTTCGAAAACGAAAAAGGTTGGCGGGCGCGAGGTACGAGCGCTTACCGCCTAGCGGCCCTTTCGCTTTCTTTCAGCAGCAGGCAGGAAAGGAGTCTAGATGTCTGCCTAGCTTCGGCAGATTCTACTCAACGCAATCTACAAACTCAAATCCCACGAATCCCCCCTGAAAGTGGAGAAATCCGACTCAGTGCGGAATGGGGTTGATCGTCGTCTTGTGGATTTTTGGATCTATAGTTTTGACCGAAAGGACGAGGGCCGCTAGGCGGTAAGCTAATGCGCTTCCCTAAACCTTTCTTTGAGAAAGGTGGTTTAGCGCCGCAAGATTCGAAGAAAGAACGCATAGCCGCGAAGCGATCGATCTGCTGCTTACCGAAAGCTAAGGCAGGCGGCCACGAAAAAAATGACCTAAGCCCTTTCCTTCGCCACCCGCGGCCTCGCTGGAAATACTGCGTACACTCCGTGACACAGTGATTTAAGATGAGTCGAGGGGAGAGCGAGCGCAAAAGACCCCGCCTGTTCGAAGCGGCACGAGGTGCGCCCGCCTTGCTTTCAAGACCGCGTGGAAGGCCGAATGGAATGATCTTAAAGCCCATACATATATCGTAAATTTCCCGCTACTCTGGTTCAGACCTGAACAGGTGCCGCAGGCTCAATTGTAATGAGGGCGTTGTGCATGATGAAAAGCAAATTAAGGGAGCTCGATGGTATGTATAAGGCTAAGCCGAAGGAGCCAATTTTTTGACACCGTGAATCACGGGGTCAGCCTTTGTAAACGAGTTACAAAAGAGTGCTTGATCTGATCCGTACCGGATTGGAAGCCGAGATTCATATACCCAATGGTGGTACCACAGTCACGTCATAAATAGGAACACCTTTTGAGTGAGCCCTTTGCGATCTAACATCTACCTCCATTAACTGGACACGAGAGCACCGGATCCAAGCTTACAATCAACAGACAATCAACAGGGGAAAACCACGCCAATACTTGTTCTATAGAAGATATATCTACATACGCATACTAAGCGAAAGAAAAGGATCTTGTGGGCGTAGGCCGCGAAAACGGCGTTTTCACCCTAAACCTTTCTCAAAGAAAGGTTTAGCTCCGGATTCGAAGTATTAGACATATTATCTGTACAGATACCTAGATATCTATACCCTCATGGATATATCTATATAGATATCTGTATAAATATCCATATGGATAGATATCTATATATCTATACCTACCTATCCATCCATCTATAGATTACGCGCTTCGCGTCTGCATGAAATGGTGGAGGATAGGTTTGAAAAAGAAAGAAAGGCTCGTTTATCCCTGTTCTCGGCTGCCCCCGTACCGTAATGTATTATCCATGCGCCGAGGTTTTAGGCGATAACCCTGCCTGAGTCCCTTTTTTGGGGAGTGGGAGGCCGGCCTACCACTTGGTTGGCGAAACGGTTCGACTAACTTGGTTCGCGATGTCTTCTGGCGAGGGAAGATTTTGAGAGTGCAGCTTCACGAACCTCAGTACCGGTTCCCTTCCTAGGCTAAGAAGCGGCTCAGAACAGACAGCCCCGTTGCAACTGCGCATGCTCGATGCATGAGTACCACCAGTAGCCAGGAGTAAAAGGAACCTCCATCGAGGGAACAACCCGCAGGGACGACCGCCACAGGCTAGGGGCCAGACCCGAACTCTTTAGGAACGGAAAGGTGCGAAGCAAGGGCGACGAAAGGGTTGGAATCACTCCGCGCTTTGTATAAGGGGGACGACGGAGAAGCAGGAGGCGACGAACCTCTGCAACGGCCCATCAACGAAGTGGAAAAGAAAGCCGGATGATGGTAGACTATCATGTAGGCTTCGAGGGAGGGCTTTAGCGGCTTACGGCTCGGGTCGAAGATCGCGTGCCGATAGAGGGTCGAAGAACGCGTGCCGGCGGCACTTTTAAGTTTTAGCGGGCCGGCATGAGGCCGATAGGCCGAGGGCCGCTAGGCGGAAAGCGCTACGCGCAAAACCAGAAAGAGCCGCTTTTTGTGGGATTTCACAGCAGTGTGCCGGGGCGCTACGCGCCCCGCTCCGCCCTCTCCCTATTGGCCTTTAGGCACTCGATCGTAGGGAGAGGGTCGAGTGCCTAAACTACGGGAGAGGGTCGAGTGTCCTCCGGACCGATAGGCACCCGGTCTTAAATGTAGGCCCGGCTCCGCCCCTTAGTAGGGCAATTCACTCGCTTTGCTCTACCCGCCAGCCACATGTCGATATGCCTCTACGGAAGGAATATCGACGATCTCGCAATCGGTCGCCACGCCGTTCCACAAAAAAACGTGGGTGCTGAGAGAAACGACTTGAGCCAACCTCCTGGGGGCTAGGAAAGGCGATAGTGCTTTGGGTGTCACTGACTCGCAAGTAGAAAGATGGGGAGGTATCAGTGAGTGGGAAAAAGCACCCCTCGTGTCATCAAAGGGATCCTGTTCTCTCGGTACCACTTGATACCCGGAGCAATAAGAGCTCCACTAGCTTGGTCGTCTTTATTAAATTGCAAAGAACGGTCGCTTCCTTCGCGTTTTCTCAGGCCTATACATACATCTAAAGATTTCGAGAGGGTTCCAAGACGAAGGTGCCCTTTGGGCCCGCTTTAACCTGCAGTAGAAAGGGAAGAATCAGATTATAGATAATATCAGGTGATAATCGTATATATAAGAACTTGTATCGTGATAATATTGTATATGCACACAATTGTCTTTCATTATGAACCTTTTCGCGCTTTGCGTTTTCTGCACTTCGCTTTCCTCTATCGCATCTTATGTAGCGCTTTAAACGGAGTGTATCTGTACTGATTGCTCCTTGCGCGCGATGTAGATCTACTGAGGAAGTGGAGATGCATCGGGGAAGAGGTCTGAAAGATCTTCAAGGAAGGAGCACGATCGAGAAGGATAGGCTGCTTTCTATCAGTCGTAAGCAGATCTCGCCCCAGCCCACCATTCTGGCCCATCGAGGCCTTCGGACCTCGCACCCGGCGATTCAAAGCAAGTTGGGGTAGAGAGCCGTATGCGCGGTGACGTGCTCGTACGGTTCGGAGAGGACTTGGCGTACACTGATCTTGTTGATTGGTGGAAAGGTTTCACCCTTTACCCTAAATATGCTTTTTTGGGAGCATTATGATTTGCAGCTCAAACGGTTTCTTATGAAGTATCTATTGGTCCTATTATTATCGTGCGCCTCGTGAGCGCGTTTGGATCCGCGAAGGTTACATACAATCGCTCAGATGTTACCCTAACCCGACTCGGGAACAGACCGAAGGGAACCGCAGCATGGGTAATGTCCGCGTTTCGTCGCAAGGCTAATTTGAGTTGCAACAGGGTGAGCGAAGTAAGGCCGAGAAAGCGCTACGCGCCGGTGAAAACGCGCGTTTTCATCCCCTTCCAACCAAGGCGAATTAAGTTGCGGCGGAAGGCACAAGGGTCCTAATACTATCCAGGCGCGAATAAACCCCCCGAAGGTGGCTGGCTGCAATAAGCAGGAATGCCACTCACCGGCCTAAACGACGAGCAAACACTCAAACGTGAAAGCGAGGGATCGCCCAACAAATGGACTCTACAAGGACCATGCTTCGAGAGAAGTGGTAAACCAGTCCCAGGGTACCGCCGAGGCGCCAAAAATGGATGGTGACAGATCAGCCATAAATGTACTCCGAGGGCCGCACCTTTTGTGTTGTGGCAACAAATGTCGAGCATACGACGAAGCCCTTGCCGATTTAAAGTGCTTGGAGGAAAGGGCTGTAGGTGATAATACGCTATGCCGGAAACACGCAGAATTTCATTTAATTTCCCGGCAAAACCGCCTCCCCGTAATAACTATGGATGGAGGGGAGGGTGGATGCTCGCCGCGTCTGGAAAGCACAGCAGAATCAGCAGAGAAAGCGAACCGAGAGTTGCCAATAGAGGGAAGGTCAGATTGGGCTGATGAGTGCCCGATCGAGTCTCATGTGGGACGAACAAATAGCTAACTGGCTACAAAAGTATAGCCAAGGAAATGACGATAGGATCCTAGAGACGGAATGGGTAGGATAGAAAAGGTCGCAGGACTACCATATGAGGTATGAGGAAACTATGCTCCGAAACCCGCTAACAGCTATATTCCCGATCCGGATAACGATAGTAGGATACTTCGACGTGGCCGAATAACTGACAGGAGGCGCTACCCACCTGGGAATTGGAAAACTTCCCATCCGTTCCTTAGGCATATGCCCTGGACATGCATCAATAGGCACTCCAGACTTCTCCAAGTGGAGGGCCGAAGGCGTAAGCGCGCACTACTACTTCGTAGTAGTGCGCGCTTACCCCGCTCTCCTGACTTGCCCCGGCAAGACTCACCCCGTCTTACTCCGCCTGCCCGGAAGGGACCGGACCCTAGCTCCTAGCAGCAAACGTCGCAGCCCCATCGGAGAGGGCAACACAGCACATAAATAGTCCAGCAGGGATGGATAAAGCGCTCCGCGCGAAACCGGACCGGTCCAGGGTCTCCCCTTATTAGGGGGGATACTTCTTGATCGGGGTATAAAGGGTCGGTTTAGGGTAAGCCTACCGGCCGCCCCGTCTCCCGTGTATTAGGGGGAGGGGGACCTCACCCTAATACAAGGAGGTCCCCGGGGCTCCTTCGTCGCCCCCCTTCGGAAGTAGGGGACCGGTTTGGGCGGGGCGGGCCCTTGAGGCGATTTCCCTAAAGCGGGATAAAGCGCGGAGCGCCCGGACCGGAGAAAGCGCTCGTTCCTCGCGCTTTCCCGCCGCCTCCGCCAATTCGACGCCTCTGGATGCCAAGGTATAGGTTGGGGGCTTGCTTTCAGCCGGCCCCCCACCTATACCTTGCCCCAACACCAACGATACTTCCAACGTCAACCTGCGGCCTTCCCATCTACGAAAGGGCGAACGCGAAAGATGGTGACCTAAAGCAGCGAACTCGGTAGGCGCTGCCTACTCAAGAAAACCCAAACTAGGTATGGACAATATGGCGAATGCTATGGTACCTAAACACAAAAGGTTTAAGTTCCGCTCGTGCGGGTCACAGCAGAAAAAAAAAGTACCTACCATGGGGCCCGTAGAACCTGAAGAAGTTATCACGGACGAGCCGCATGCAGAGAAACTTGCACGTGTGGTTCTGACCGGGGGGGAGGAACCCCCTCTCGGTATACTGTACTAATCTGTGTAGGTTCTCGTAATTTCAGTGAGATTGTCATAGCGTAAAAGCAGATATGGTTTGGCATTCCCTTGTTTCCCGTATTGATTATGTTTCCTATTTCTCGTTTAGCAGAAACTAATCGAGCTCCGTCTGATCCACCAGAAGCAGAAGCTGAATCAGTCGCGGGCTATAATGTAGAATATGCGCGGGATGCGATCCTTAAGAGTTCACTGTTGGCGGAAGCCAATGTCCCGGGATCATCTCTTGGGCGGGGACTAATTCCTACCGAAACAAGGGGGTCGAGTAAACTCCCTCCCTGGACAAGCACTTCGGATGGAAAACTTTCCTTGATTGGGTTGCGCTTTGACAAAAGCTCCGATCGCCCCCAACCATTGGGGTGCGGATACCCCCGAAGCCTATCTGCAGGGATGTATGAGACAGCTCTATGCGAGTACGACAGAATATTCGTCGGAAAGAGAATCCCTAGAGCTGTCCTCTGCAGTACATCAACGCCGGACTCACAGGCCGGTCAATATCGTGACAACGTCAACCTAGGAATATTGGATCCTAAGGAACCATCACAAGGACGGTCGGACGGGAACGTCGACATGTCCAGCGAAGCCCAGAAGGTTACTCGCGCTGCTGACTCTACGTCAGCTGGTCAATCTCAGAAATCGGGCGAACGAACCCCTACAAGACCACGGTACCGACCTTACCAACACCGGAGGAACGGATATTAGTATACCTTTAGAGTAGGATGACCTGGTCGAAGAACGAGTGAACGAACAATACATGGAAAATTCCGATATTTAGTCAGATAGGTGATGGCAAGGGTGGTAAATCACCATTTGGGCAATTTACCAGGTAAATTACCCAGAAGTTAATTTCACCCCCTTCAGTGCTCTCGGCAGCTTACAACGAGATCAAAGAAAATCCTGGCAGGCGCCCGAAATTGATTTGGCGACGCACAGAGAGAAACTCTTGACGGCATTGACGCATGGTTCACGCTTTAGCAAGAAAACGTTGAGAAGGCCGAGAAAGCGCTACGCGCCGGTGAAAACGCCCCCTTCGACATGAAGGCTTCTCACCGAGTTATCATTCCCAAGCCGGGGAAAGACGGAAAGAGACCACTCACGGTAGCCAGCCCACGAGTCAAAATCATTCAAGAGGCTATCGGGATGGTCCTCGATCTCATATATGAGCCTATATTCTCGGACATCTCACACAGATTCCGTCGCGGACTGCCTAGGGCGTTGAGAAACATCAAGACCCATTTATATATCCCATCATGGTGGATCGATTTTGGTATCCGCAAATGTTTCAACACGATCAATATACACACCCTTCACTCGATCATGAAAGAAACAATCCAAGATAGGCGTCTCACTGGACTTCGCCAATCGAAGGTTCAAGCCGAAGTATTCCACGTAGAACTGCCCCGGGCAGGGGGTGGCCCGGGAGCGTAATCTCCCCAATCCTTACCAACATATACCTAGATCAACTCGATAGGGAGATCAATCGAATCCGCGAAGAGGTAGAAGCGTCAAGTGCTAGGGCACGCAGCGGGCCCGGAGTACAAGAAAGCTCTTCACATCCCTGCTAAGAGCGAAGCAATGAAGATGACCCAAACCCAACGGGTAAAAGAGGACGACTCAAATCGCYCAACCGAATATATAAAAAGCGGGGGGTGTGCGTGCGGACTAAAGACCCTAATTTCGTCATATCGCACGCCGTTACGATACGCAGACGATCTCCTCCTATCCGCCTATACCGGGCCCCCCCCCCCCAAGAAACTAGCACGAGACATCAAAGGGTGGGTAATCATCTTACTGAAATCGAACCTCCATCTGGCTAAACCTTTCTCAAAGAAAGGTTTAGGGCCGAGGTGGAGCTAGTTTTCGCGCTAAACCTTCCTCAAAGAAAGTTTTAGGCGAGACTTTAAGCCGCGCCTTCGGCGCCCTAAACCTTTCTTTGAGAAAGGTTTAGCCGCAAAAGCCTCTAGATACGACTGCACTAATACATGTCATCCTTGAAAAGGCCGAGTTCCTCGGAACCGAACTGCGGGCTCGTCCTCCAAATTCCCGATCATCGGGAGCAGCACGAGCTATGAGAAAATATCGTAACCGTATAAAGAGCATGGCGCGTGCACCAGAGATCCTATTAGGAAAGGAGGCTCAAAGACATAGGGATAAAGCTTATTACCCATACCAGGAAAAATCCCATAACCTTGAGAACAGACACGCGAACAGCTGATGAGCATGCTAAGCAACTCTTCGCCGGCCTGGTCTCAGATGAGGTAGAAGGAATACCAAGAATAAGGCAAAGGACATGCGGCGTGGCTCAAACAACTCACAAAGGGGGGACATCCTATCAACGAACCCATTGATACGGCAACAGCTGCCACAGGACCTGACATCGGCATATGACCTTCGGGTTGCACAATAATACCTTGATCCCTATGGCCGCCTATGGCACAGTCAGACGCCTAAAAAACTATCCTGCCGGTCGGGCCGGCCCCTCTTCCCTTTCCCTCGTAGGGGGTCCGCAGGACCCTTTATAGTCCCCCCTGGGCTGCTTTGGGGTGGCAAAGCCACCAATAAGGCTACGACGAATAAGGCGTAAGCCTTATTACCCTCTCCTTTCAGTCGAGTGGTTGAAACCGGCTACCTCAAATGGTCGAGTGGTTGAAAGGGGTAAAGTGCTGATAAGCAGCACGAAACCAGCCTGTAGGGCCGGGGCGGCTTCGGGCCTTTCAGGCCATTTCCCTAACAGGCCCTCTCCTGGCGGCACAGTCGAGTATCCTTTGGAACAAAGTTGGCTTTACGAACATGCGGAACCTTCGGGGCCCTATCCTTCCAGTCGAGTGGCATAAAGCCCCCTCCGTGGGGACGGTAAACCGCTACGCGCGTTTTCCGCCGGGGCGGGACCCCCTCCACCCCTTACCGGTCCCCAAAAAGGTGAGAAGCAGTTAGAGAAATTGCCAGCAACCAAATGACCACGAAGGTCCACAGACAGAGTGGGGTTGGCCCGGTAAGCGCTAACGCGCTTACCCGTCCTCGGTTAGGGGTAGCGCGTTAGCCCTAAAGCCCCCGACCTCTCGGGCCCGAGGTTCTACTCGGCAGAAGGGAGAGGTGGGCCTACCGGCCCCCTCAGGGGGGCCCCCCGAAGGGGTGGTGTTACGGGGTCCGTCCTCAAGGGGGGACGGTAGAAATTGCCGGGGTAAGCGCTAACGCGCTTACCCGTCCCCTTTGGGGAGAAAGGCCCGGACCAAAGTTTCAAAGGGTCGTAGACGGGGAAGCCAAAGGCCCCGGAAAGCGCGTAGCGCTTTCCCCGTGGGCGGAGGTACCCCCTTGGGGGGACGGGGAAAGCGCATTAGCTTCCCCGCCTCCGGAACCGGGTGCCTATCGGCATGATTAATTCCGTAGGATAAATTACCCGACACAAATGTGTGCCTATCGGCATGATTAATTCCGTAGGAGAAATCCTCCGGAAATTCATTGGCGGCCCTACGGGGAATTGATCGGGACCCGGGGAAGCGCTAACGCGCCGGTCCCCCCTCTCTTCCAAAGCGGGAAATTCAATGCACGAGGTCCTTTCAAAAAGGCTTTCAGCCAACCCAAAGAAAGGTGACTTTAGTGGTGGGGTTGGCAATTTACCGGACCTCCAAAGAGGTGTTTTAAGAAAGGCCGTAGGCCGCTCCGCGCACAAAATACTTCGCCCCGAAGCGGAGGAGGCCTAGAAGGGCGCTTGCGCCTTAGCTCCTAAAGTCGCCCTGAGAGGGCGGAAGCGCCTTAGCCTACGGCCCTTCGAATCCAAATCTACTACGCCGCTAAGCCCGTAAAGGATATCAGCTCCGCCTTCGTGGAATCATCAACTAACTCTAAGAGGGGTCGACCGCAATACCTCAACCCACTGCTCTCACAAGACGACCTTACCATTATCCAATGGTATGGCCAAATAGCCTCGGATATACTAAACTACTATCGCTGCTGTGATAACTTATTCAAAGTCAAAAGCATAGTTAACTACCACATTAGAGGGTCCTGCCTTCACACCTTAGCGGCCAAGCATGAGACAAAGACTAGTGTAATCATTGGCGAGTACTCCACCGACCCCAAGATCTGGACGGCCAAAGGCACATCAGCGCTGAAGACTTCCCCAGCGGGGGCATGAACAAGACGTTCAGCACCAATGAAACTAGGCCGGTCGATAAGCTGCTCGCTCATGGAGTGCTCTTCACATTTTACAGTCAGCACCACTTCTTGATGGGCGGATGTGCTTTCATTGGCTGTACGAACACGCAGATCGAGATGCACCACATACGCGCGCTGCGGGGGCAACTCACAGTGTTGAACGAGAAAGGGAAACAGATAAGCGTGACTGATGCTACCTCTTCTTCGGCTCTGAAGGAAAAGATATCTCTAAGGGCGGGCTGCAGGCCGCATCACCTAGACCTGCACGCCGAGAAAATTTCACTATAGAACATTGACATCGAGTTAATAGTGGGTCCAAAGGCCAAGCAGGAACGGAGTACTTTGGTTCCGAAGGGTTTTTTTGGTCGCCTTCGGCCTTATGCTCTTTTCTCCCCACAAGGATGCTTGCCTACGGCCCTCTCACGTCATTGCCAAAGAACCGAATATTCATTCACTCGTTTTATTGTAAGGGCTGGGAGCCGTATGAGCGGTAACGTTCACGTACGGTTCTGTGAGAAGGGCGGTGGACGGAAATGGCCATCGTACCTTACTCCCGTCCTCAATGGGGTTTGCTCTTTTTTTTTCAGGAGAGTATGCTAATACGATCTCAATGAGGTGCGGAGCTTTGCATCTGACACTCGTTGGGATGAATCCCCCTGCAGGAGCCAGCGCCCTCTCAAGGGCCTTGTGCAGTAAACCCCTCTGGGCGACGATCTGAAGACTATACGGTCCCGCGAAGCTTTCGGAGAAGGGTAGCCTAGTGTGTAAGCACAGCAATGAACCGCGAACCCATCGGACGACCTATCTAAGATTAGGGGGATATCCTAGGTGGTTACCTCGTAACTCTTCCCCATACCTATACGTGTACCGAATGCTCATACGGGAAAGTGCGCTCCTAGGTCTGGAACCAGGGAGGGTTGCTCCGAGAAATACTTTCTCGTCTCCCCCAGTTTGGGGTGCGGACACACCCGCGCGGATTACAGGTGACGGCTACAAGGATGGCGGGGAAGGAAACAGTACCCGACATCCAGGGATGAATGTAAACCCATCGGATGGGGATAATCATTCTGGTCCTGGGAGAAAAGACTCACCAGCGGTGGTAGACACCAGTATGAGGGGCGCGAAGCGCTATGAGTCACTGAGACGACGACAGGGCGCGAAGCGCACCCCCCATGTACTACTCAGAACTATTGCTGCGGACAAAAGACTGCTACTAGCGTCCTATGAGCGAATCAAGTCTAAACCAGGCAACTTAACCCCCGGCGGAGAGGCACCGGAGGCGGGAAGCGCCGATAGGCGCTTCCCCGGCTCATTTTTGAAAACTTGTTTCAAGAAGGGGATCTCTTTGGAATGGTTGGAGAGAGCCTTGCAGCGCCTCCTGTCAGGCGCCTTGTTCAAGCCCGCGAGGAAGGTGATGATACCKCTCATTCCTGGAAACGAGTTTTTAGGAATCGCATTTGGGCCGAAGGGCGCTTGCGCCTTCGCGGTTTCCCCGCCCTTTCTCCCCCTTTGGAAGAGAGGGGGGCCGGGAAACCGCTTCGCGTTTTCCCCGGCCTTTTCTATAGATCCTACTTTCGGGCCGATGATTCTTTTGCAAAAAACGGGCTTTGCTCTCGAGTTTAGACTGCTCACAGTAGTAGCACCGAGAGACAGGATCATTCAAGAGGCGATAAGTACGATACTCGAATCTATTTACGAGCCCGAGTTTCTGGACACATCGCACGGATTCCGCCCGGGTCGAGGCTGCCACTCGGCCCTGAGACAGATCAAAACACAGTGGGCTGGAACCTCTTGGTTTTTAGGATTCAACATCAGAAAGTGTTTTGACACCATCGACTTGCATCGACTCATCCCAATCTTGAAGGAGGGGATCGACGATCCTAATTTCTTTCACCCAACCCACAAACTGTTTTCCGTCGGACTTGTGGGAGGTGAGAAGGGTGGCCCTTCCTCCGGGGGGGTCCCACAAGGCAGTGTACTATCACCCCTACTATGCAACATCTACCCACACAAGCTCGATCAGGAGATAGAGAGGATCCGACAAGAGCACGAAACTCCGAAGGCTCAGGGAAGAGAATCAGGTTTATTCATTCAAGATGACAAGTCGAGAGGACCAAGAAAACTCTGGAAAAGAAGCAAGCTTCAACTCTCTCCCAGTAGACAACAGAGCCAGGTAAAACGCATCCAACGTGAAGCGTTTTCTGGTTTATTGTGGGCGGGGAAGCGCCAGTAGGCGCATAACCGGTCTTTCATACGGGGGCGGGGAAGCGCCGATAGGCGCCCCGCTTCTAAAAGGGGGAAGCGCGTAGCGCTTCCACTGAAGCTCCAGTGAATTACCCAAAGGTTAATTTCTCCCCAGGACCTTGAGAGGCGGGCCGAAGGCCTTAAAGGTCAATTGCCAATTCCCACTTCTGCCCGGGAGTTGGCAATTTACTCGGCCGGCCAGAGGGGACCCAGTAAATTGCCAACTCCACTTTGTTTGTGGACTGAGTCATTTTGTTGGCAATTCATCCCGGGCCAAGGGCCCGGGGAATTGCCAACTCCTCCCGGCATGGAGGGGGCTTGGCAATTTATCCCGCCCCGAGAACCCGAGGGCTGGAAGCCGAGACCCCTTTAGGGGTAGTTCCGAGTGGAAACCGCGAAGCGTTTTCGGCTCCGCCCCCCCTTTGGGGAGAAAGGCGGGAAACCGCGAAGGCGGTGCATAAATGCGGGGAAGCGTAGCTTCCCGCTTCGCCCTTCTCAGGGTCGCCTACGGCCCGGGGGCGGGGGGTCCTGCGGACCGACCCCCTTCGGGGCGGGATAAAGCGCGTAGCGCTTTCCCGGGGCCGCTGACGCGGCCCCCCTCCCCGCTTCCCGGGATAAATTGCCTATCGGCAATTTACCGGGTTCCGTAGCCCCAAAAGGCGGTCCCCCTCTCCGCTAACCCGGGATAAATCGCCGGGGTAAGCGCTAACGCGCTTACCCGTCCCCTTTGGGGAGAAAGGCCTCTTCGAAAGGGCCCCCTAACCCACGGGCCTCGGGGGGMCACAAAYGTGTGCCYATCGACATGATCCGGAAATTCATTGTGCCCATCGGCGGGCTCCTGCGTCGCCCCGTCAAAAACCGATAGGCGGTGCGGAGCGGGCCTACGCGCTTACCCCGCCTCCGGATAAATCCTCTGGGTTAAATATGCAATTTACCGGCCTAACGGCCGCCTATCGGGGTTGTTTACTCCTTCCCGCGCCCCCTCCCGCCCCGCCGAGAAGCTTTTCTGCCCCTCGGGCCGCCTTCGAGCCGAAGCAGAGCCTTCGCGCCTTCATTCGTAAAGCCAACGAGCCCCGGAACGAACAAAAGCCGAAGGTAGAGAACGCGTAGCGTTCTCCATAAGAAACCACCGTGGCCTGATGAAGCTGGACGAGGGGGCGAAACTAGCTATCGGGTTAGGACTACGACGCCTAGCCCGTAAGCAAGGGCTATCCCCTTCAATGACCCAGACTTCATTAGGATCCGTTACGCCCGATACGTCGACGACTTCCTACTGGGAATCGTCGGTCCCTACGGGTTGATAAGGGGAATACAAAAATGTATAACCCACTCCCCACAATCCGACCTGAACCTTGAGGTAGGCTCTGCAAGATTCACTCACATCGCTGCAGGGACGGTAGAATTACTCGGTACGGTCATTCGGGCCCGGCTTCGACCCCGTAGATTATCGCGAGAGCTAGAGAAGCGTCGGAGARTAAAGCACCGTATCCATCTCACAGCTTACCACTGACGCTCCACCATCCATTCCAAGTTAGAGTACCTAGGTAATAGTATCCTGGTCTGGCAGCTGACGAAGAAAAGAAAATAAACAGGGAGTTTACAGGACGCGGGGCTTCAACTAGCAGAGACTCCGAGAACAGCAGGAGTCAGTCCCCAAGGTAGCGTCCGTCTCACGGGAGACCGCCAAGGACATCCAGCAAAGATCAAGAGAGATCTTGCATAGCCTAGGTTGGAGCAACATGCCATCAGACGTCCAACAGGCAGTCTCACGATTGGACGAATCGTTGAGCGTCTGGATGTCTTCATTGGAGACTCCCCTTTCCTCGGCGCTGAGAGGTCGGAAGGGCCAGGAAGTACGGGGGCACTGGGAACTTTAGGGATCTTTCAGCAAGTTCCCCATACATATCCAAGCGCCTATAAATAAGATACTCCAAAGGCTTCGGGATCGAGGTATCATTAGCCAGAAGAAGGCCCTAAAAACCCACGTGGCCCGCTTGACGAACGCCCTTCTCAGAAAAGGGGACGAAGACATCATCGTCAATTGGTTCGCGAGCGTCGCGAGAGGTCTTCTGTACTACCATAGGTGTTGCGACAAACTTTCTCAAGTCCGAGCGATTGTCGACTACCAGATTCGCTGGTCCGCTATATTCACCCTTGCCCACAAGCACAAATCCTCGGCGCGGAAGAGAATCCTAAAGTACTCCAAAGACTTACACATAATCAATGGRGAAGGGGAGGCGGGAAGCCGCGAAGGCTAGCCTTCTAGGGAAGCCGAGCACAGCGAGGCTTCGCCCTTTTATGAGAAGGGCGGCATAGCCTTGCCAAGTTTCCCAACAGCATAGAGCTTAGGAAGCTTAGACCGGAGTTCCTGACAAGGAAAAATCTGAACAAAGAGGACGCGTACAAGACCTTAGATCGGGTGTACATACGATCTTTTAAAAACGTGATCATCGGCCTAAACTGTTGCGCGGTAAGGGGGTGTGAGGAGGGCGCGCGTAGCGCGTAAGCCTTCTAGGGAAACCGCGAAGGCGGTGCATAAATGCGGGGAAGCTACGCTTCCCTAAAGCCCTTCGCGCGCCAAACCTTTCTCAGGKTTAGGCGGGGCGTAGCTTTAAAGGGATTAAAATTGCGGATGCGCCGTGCAAGTTGTATATAATCTCTTTCAGATTATTCTGGTAACACCACGGTGATTTCGAGAGGAGGCCGAAAGTCTCGACGCATCCAATTGGCGGGAATAAAGCGCGAAGCGTTTTCAAGGTCTTTCGAGAGCCTTTGAGCCTTCGACCCGGCAGGCCCCCAAATAAAGGTGATCGAAGTGGGGGCCCGAGATAAATGACAAAAAAGGCGCCAACCTAGTCCTTTAATGCTATCGCCTTCTTTTCGGGTTAAACCTAGGATAAAGTGCTTATCAGCACTTTCCCGGCCCCCCGGGGGACTTYYCCSCCCTTTAGAGTACCGGGAGAAATTGCCTTTCAGGCATTTGAAAAAGCGCTACGCGCCCGCCTACCCCTCCGAGTTCTCGCGGGGGGGGGGGGGGGGCCVHAMYTYCCHATDTTTTTTTTT
>Contig01+58553251
CTAAACCTTTCTTTTTGAGAAAGGTTTAGGCCGCCCCGGGTCTTTGTGGGAATTAATCATGCCGATAGGCACTTTAAAGGGTCCTTTGGGGGCGGGGCCCCCGAATTTACGAGCTAAAATCACGAAGTGTCAACCAGGAAAAGACAAATTCATCGATTTGGTTCCGACGTTCCGCCCGAGAACTCGGAAATGCCGAAAAACACGAGAAAACATAAAGGAATCAATTTGGAAATAGGCCTTTTATCCCCCTTTTGGAAGAGAGGGGGGGGCGGGGCGCTACGCGCCCCGGCCACCAACCCCCGATTTGAATGAAAAACTCGGAAATAGCCTCGAACTATGGGGTATAGCGCCCTTCGCCTTAACCTTCGCTCGGGGGACTTCGTATGGTGATGCTCCTACAGGGACTTCGTAGGATGATCCGTACGGGACTCCTACAGGTGGTGCTCCGTATTCTGGTGCTCCGTCTTCCGGTGTTCCGTAAGGTGCTACGTAAGGTGTTCCGTAAGGTGTGAATGTGGTGCCGCTTCTTCGGTCCCAGCGAATGTGGTGCCGCAGTTTCGTGGGGAGCGTAGCGCTTACCCTTCGAATAGGGGCGTACGGGCCACTTTTGACCCGTTCCTGAAGGTCAGAAAGCAGCCTTTGAGAGCGGCACCGAAGAGGCTATTAGAGGCCACTTTGATGGGGGGGGGGGTGGCGAAGGGATGACTCACCTACTTCTTGCGCCATGATATCAAGGGGTATAGGAGCAGGCCTGACGCGATAGACTCGGTGGTGGTGTCATCTGCTGATACTACAACAAGAAGTGCCATTAACTATAGGTGGTGACTCGACGAACTGATTCCCTTAAGGCGGCCCCCCGGCAACCCTTCAAGCCTTACCAACGTGTGCGCAAACCCGGACCCGGCCTTCGCTCCAGCAGCTCACAGGGCACGAACTAAGGCACGTAGCTAAGCAAAGGCACTTTTTTCTGCGCCACTCTCTCTCATTCTTCGTTTCCCGGACAACCGGGTTGTACGGGACAGTAGGTAGGACTCAGCCGGATTGCCAGAGCCAGCAGATGGATCAGTTAACGTAGCGCTTCTCTTTGTTTTTGATGAATGATAGAGCCTTCTCAGCCTTCGATAAACCAAGGTCAGAGGAGAGAAGCTTTCGTCCTCACAAGAGCTGCCTTTAGAATACGTGTTTCTTGACCTTACTCGTTATTCACTACGCGCCCAGCAACCGAAAACACAGATTTTTCAATATGGATTAGAATATGACCCGAAAAACGCCCCGCCCACAAACCTTTAAAGTGCCTATCGGCGTCTTCGACCCTTTAAATGCCTGTTCCAGGCTTATCCACAATTCATTCCATGCTTCCACATTCCAGGCCCAGGAACTGTGCACGGACGGATTGCACAATGCCGCCCGCTCACTCAGGAACAGTAAGAAAAGGCTTACTGTGGTCTTTTTTCAAACTGAAAAGGCCGGGAAGAGCTAAAGCGCACCACCCTTAGCAGTGGAAAGATCAGTGAATCGCTTTTCCTTCATTTAGAACATATGTTCTTTATTGCCGAACATATGTTCTAGACCTTTTGGCGACCTTTCGCGGCCATTTTGGCTATAAGAACAAAGAATGGGTTAGGAAGCGAGTGTTCCATCTCGAGGAACGAGATGGTTTAAATAGTAGTCGTCTCATATATGCAAATTCGGAAATAGATTCGGAGAGAAATACTTATCCGATTGGCTTTGTATAACTGGTGAAGGAGGGGGAGTGGGTGTTGAGTGCACTCCTTCTGGGTTTATCTATTTTGACAGAATAATTTATAAATTGTTTTCCATATCCGATCAGGGAAGGGTTCCCTGATGAGCGGTAAAGAAGGAGCGAGAAACGCCGGCCACCAGTTGTTCCCTTGTCGGGAAGGGTGGACAAAAGCCATTTCCGATATCTGATTGTCCCGGCGCACAACCGGTCAATGAGATTGGATATCTGAATGTCTCGGGCTTGGGCCGGCGGTCGAGATAATTGTATATGCTGGTCTTTGTTCCGGGAAGTGATTGACAATGATATGCTTGGCTTGTCCCGGCGAATAGAATGCCGCTACGCGGGGCTCTGGTCTCCCGGGTTGCGAGTGATTGACAAATCCGATATGTGGAGCTTTGGCCTTTGGCTCGGGCCCGGACCATTGTTTCCATCCAGTGTTTCTACCTCTTTCTGAGACCCCGGGATAGTGGGTTTCAATTTTGTTTTGAGTGTTTAATTGTCGGTATTTCAGTACGATTCAGTACGTACAATTTGCAGTGTTTCTTTCCCCCTTCTCTCCCGGTGTCAAAAGCTAAAAAGTCAATCCAATCGCCCCAACGTGTCTCGTCCCCATGATGAGAGGGGCCAGTCAAATACCCTTCCTTCTTCGTCCTGTTGTTTGATGTCCTAGCTGGAGCTTTAAATCCTGGTAGGTATTGGCTAAAAGGAGATTCCTCCTAATGGAGCGTAGTGTCCCGATGCCTCGCTAGCATCCCGTCAAACTAGCATCCGGTCAAAGAAATACCTAAACAACCCCAAAAAGCCCTTGTACTGTGTGAAACCCCCTCCTGTCTTCGTTCGGTGGGGTGGGGTGGGTTTGAAGATAAAGCGATCGAGTGTTTCTTTCACTACTCCTGAATCTCTGTCTATAGATGCTTCCTCTTCATCCTGAAGAAGTTCCGAAAACTTTATCCGCTTGGCCGGCCATTTCATTTCGCAAACGCTCATACATATCCGTATGATACAAAGAAGAACGAGCGAACGAGCCTGTGTTTGGATTTGCACCTATTTGTATAGGAAACCCATCTCTCTCGTTTTCACGAAAATGTTCCCGTGCCATCGATTCGATCATTGAAAAAAATGGATGGAAATACATAAATTCAAAAGTGTTACCAATGCTGGGACGACCTTTTCTCCTCCTCACCGAATTGATTATCGGAGTTGGAAACACATATTCACAAAGATGTTACCCTTCTTAAACTAGTGGGACGACCTTGGAAACACGTCTATTCAAAAGTGTTCCCCTCAGTAGCACACCTTTTCATTCTCATTGAAAGAAAAAGATTAGGGTTTATCTATTACGAAAGGACCTTTCAAAGGTACTGAAGGACAAGGATAAAGAGCTTGAAAAGGCTGGAAATGGAAACTCTCCTGTCCCGAAACACGAAGCGATTCGATCAGTTGCGGAATGGCCTTAGGCTGGGATTTCATATTGCATCGTTCACCGCCCCAAAAAGGAGTAAGGAGAGATTCTTCATCTTCGAGTAGGAGGAACTAGATAAAAACGTCCATGATGTGCAGGCAAAGTCTTTCTTAGAGTGCTGAAGGAAGGAGAGTTCGGAGGCCGGATAAGGAGTCCCGAAGGCAGGCATGCACGCGGTAGGTGCTTTAAGGCCCTAGGGTGGTTTTAGGCCATGGGAAGCCAAAACCCAATGGAGCCCCGGCGGTGCTTTAGGGAAGGCCTAAGGTGGGTGCTTTAGGCCGGCCCTATGAAGCCAAACCAACAAAAGAGCCAAGCCCGGCGGTGCATTAGGGGCACTATGGGGATTGGGCCCTAGTATTACTAATACAATGGAGCGGGTGCTTTAGGTGGCCCTAGGTGCTTGAAGGCCGCCCTAGGGTGGGTGCTTGCCCAGGGAGCCCTGGCATTAAGTGCTACATGGTGATTGTAACCTAGAAGTACTACCACAAGCCCGCCTTAAAGTGCATTACTAGAAAGGGGCACCCTAGGGCAAGCAACCCTGCTGGCTGGTGACACCCGCCCCTATGACAGGACCCTGCAGGTGGCACCGCCCTAGGGCAGGCAGGCAAGGCACCCTGCTAGCTGGTGACACCCTATGGCAGTCACCCTGCTGGCTGGTGACACCCTACTTATGGCTGGCACCCTTACTCCCTTTAGGTGGGCCCGAGATGAAGCCTGCTCCCGGGTCGAAGCCGCTTGCAGAAGATTCTACAAGAAATTGTACTTCCTGTATCGGGTCGATCGCGAATATAGAGAAGGCGCTGGGAACACTATCGAATTCTCTGATTCTACACAGCCTGCAGAAACTAAGAATCCGCATTAAGTGTCCCCGGACCGACCTTCCACAGGTACTTCCTAGGCCGGCCTCTCTGCCTGCCTGTAGGTGAAGCTATTTGAAGGATTGGGTACCATGCATTACAGTGCGCTTAAATAGCCTTTCCGTGGATATTTAGAATAGGGTACATTCTCTAATCAGAGTTACCGTGTGCCAGAGGACCGTTTCAATAGCTTATACGCGAATTTATGACTTACTTGATAGGGCTCTCCTGTCAAAGATTCATGGCCTCAGCGCCTTGCCCCATGCAGGAATGGGTCGCTACAGTAAACCCCCTTGCCTGGGTCACCACTGGTTAGGATTAGGAACCCCGGAGGCCGAGGCTAGCCTTCGGCCCTTCGAACCAACCTTTGAGTTCTCAGATCGATTTCCATCGCTACGCGCCTCGATTTCGGATCCGAAATCAATTGATAGGCCAAAGCAGCAGGAGGCCAAGGGCGCTGGACCCAGCCATTTAGCCCCGAGTTGCTAGGCGTTTGTCTCATCTGCTCCTCCCCTCTATCGCGCGGGAGCTGGCACCCCTTTCCCCTTCACCTTGGTCGCTTGGGGGACACCCTAGGGACTTTCTTTCATGGGCCCAGGGATTTCAGTGCCGGTACATTGACATGGACGGTAGAATGAAATGAATGGAGGGCCGCTAGGCGGAAAGCGCTAACGCGCTTTCTCGTCAATGGAAACTCGCCCCCTTTCTGGAGAAGGGGCTGGTAAGCCTTTAGGCTTAACGCCTCCGGCCAAACAGCAAATTATTTGTAGGTTCGAATCCTACTTCCATTCCTGATGGCCTTATCTTAGTGACTTCGCTTTTACTTACTGCTACACACATATCCATTAAGGAACTGAGATCAGCAGGTCGAACATCGGCGGATCAAACCTCCTACTTCCATCGATTCAAGAACCCAACCGTGCCGTGGAAGATCGAGCCAAGCAAGCAGCTGGCCCAAGCCAATCGCCAACAGCTACGGTCTTGTCCGCCCTCTCTCCCCAGCAATCAACAAGAAATAGAGGGATATTTTGAGGAAGGCGTGCTTCGACCACGAATAAGCCCTGCCCCGTTGCTGAAAGAAAAAGCTTTCCATTCGTTTTACTCTTTTCTCTGGGCCCCCGATATGAATGGCGGGGTTTTGTTTCTTTGGCGCTCCGCTTAGTAAGAGATTAAATCTTTCTTTTTCGAAACCCAGAGGACGCGCTAAACCTTTCTCAAAGAAAGGTTTAGCGAAGGCCTTCCATTTCGCCCTTTTTTGAAGGGCCGAAGGCTGAAGCGACAAGTCGCTTCGCGCCTTTTTTGAAGGGCCGAAGGCTGAAGCGACAAGTCGCTTCGCGTAAACCTTTCTTTGAGAAAGGTTTAGCGAAGGATTTATCCCGAGGCCGGCCCCATTCAAAAAGGGCCCGCGCGGCCCCCCCTCCACTTAAGTGCCGAAGGCGGCCTAAATGCTTCCCGTTAGGGAAGCATTTAGGCCGCCTTCGCGCTTCGCGCCTGCCATACGTTCTGGGGCCTGTGCCGGGCCTTAGATGTATGTCTCTAGGATTCATTTCAGGTTGCTTTGGGTGCGCTGCTGCGTCTGTCTCGCTGTTAGGCGGTTCGGTAGGCTGTGCCTGTGCTGCCGCCCTTCCGGAGAGAAAGGGCAGTGCCGATGCGCCGTTAGGCTTTGCTGGTAATGACGTGTTAATATGTGCCTGTACGGCCTTAGGCCGTGCTGGTATGGATGCTAGGCCTGTCGTTAGGCTGTGCCCGTACGGTCGTTAGGATGTGCTGGTACGCGCCCGTACCGTATTGTCGTTAGGATGTGTCGGTACGGACGCGCTGTACTGACCGTTAGGCAGTGCCTGTATGGCTGCTTTGAGTATAGGAGGTTGGTACTTGCCTCTGAAGAGAACAAACTATCCCAGTTTCAATATGGCTACGTCAGTGTGTATGAAATTTGGATAAGAAAATCCATGAAATTGTATGGATCTTCTGTCCTGGCCTTATCACTTCCTTATAAAGGCCGTGCCCCTTCATTCGAGAGGCACTCCAAGTCTTGTTTTATAGTCTGTTCTCATGGCTTCTATGATTCCTTCAATGATGTTCCGAAGTCAAGTGCGTTACACTCAATGGCTGCTGGTTACCCACGCCCAATGGCTGGTGCTCCACGCCCAATGGGGGTCGGACAGGTTGTTGGTCAATCTAGCGTTAGAGCATGTTCTTATGGCTCCTATAATTACTCCAATGACGTTACGGGGTCATCAGTACCACAAGTTAGATTGAAATGTGTTGGAGTGCACTTTAAGGGCATTTATGCGAAGCCGCCTTCGCGGCTTCCCGCCTCGTAGGCCATTTTCATAAGATATCATTGTTACGTTATTACGGCACGTGTAGTTCTAAGGATGAAGCTAGTCACTCATCTAATGGGGTATTGAAGGATTTTAATAGCACTCAGATTTACCCCAAGTTCCTTCTAGAATACACGTGGTCAGAACTAGAGTAAAAGGGTTCATTAGTACATTGAATGCTGTATCGATTCCAGGTCTTATATCTTTCTCTTTGATAGGGATCATTTATTCCCTTTTACGCAATTGGGTTTCTAGTCTCATAGTTGGTCCTACTGCCTTGTTCGTAACCCTACTATTCAGATTTCCCCTCGCTGTGAATATCAAGTTTGAAGCCATATGTTGGAAACTATTAAATAGCCCATTCAATCCTGGTATTACTCAAGGTGTTCTTTTTTCCTTTCCCGCGGTGGAACAGCTTCCTCCTTGTCCCCTGCTTTGGCGGATTTCTCAATAGACGTTCCTCCTTTATCTGAGTGGCCCACCGACCGCATATGTGCCCTTGAGAAAAATCTTTTTGAATTCAGGAGGATCATCACGAGGATCTCACCTCGTGTTTTCCTAAAAACTACGAAGCTGGGGTTGGATACTACCTACTGCCGCTCTTCGAACAGATGACTCAGATGAATGACCACCCTGATTTTAATCCCCGGGAAGGAATCATAATAATAAGAATCCGGAAGATAAACCCTACGCGATCGGGACCCAGGAGGATTATGATAATAGCCCCTAGGTTAGCGGAGGCGGTCGTAGCCGTCACGGGAGCGATAACGGGAGCGGGATATTTCCACCATTCCCGTGCTCTTACTGAATATTACTAATCCGAAGACCCAGTGGCTCAGTGATAGTAATAACCGTTCCCGGTCCCCTTCGCCTTACCCCGCACCGTCAGTGCTCAGATGCACTCAAATCCTTATATATGGAGCTCCATGACACTGGGAGTGCCCCGTGCTGTAGAAAGGTTGAGGGTTGAGGAAGGAATAGTTTTATAACCTCTTCCACATGATCGAACATCCAGGAAGAAACCCCCCACGAAGGACTGATTTCTCCGCTCGTCGGTAAGGGATCCTGAAACCTTCGATCCGCATAAAATAGGCTAAAATCTATTCTGGTCCTCTGAACAAAGCTAAAGATATCCGCCTAATGCCAGATAACCACATAGAGACCCGGGGGATCAAAATGGAGCACTCTATAATAATAACCAAGGATCCTAATTATCCGGCCATTCCTCTATCCCAGACAAACTCTGTGGATAGGCGTCTGAACCGAAAATCTAGCTTCCAGAATTTCCCACACCTCATACACCTCCCAAAGCTAACTATAAGCTAACCTTCTTTCCTTTCCCGGGCCATGGCGGCCATAGTAAAAGGATGATGATGAGGATGATGATCCTAATTTAATAAGACCTCTTAGAACTTTAAAGGTGCGGGGTTTAGAGGTGGAAGTTATTAGTACCCGTGCTGTTCCCTTCGATTGTCTTTCGTTCCGTTGTTCTTTCTTAGGCTAGTTTGGCTGTTTGTTGCGTAGTTTCGCCCTTCTTTGGGGGGGGTCTTCTCCGCTTCCTTCTTGTTCCCTGCCTTGGCGTCTTTCTCAAGATCCGTTCCTCCTTTCTCTGAGTGGCCCACCGACCGCTCTAACCAGCCAATTGTATCCATTCTCACCTTTTAGGAGTTTACTCCTAATCGGCTTGATGGTAAGCTGATTTGCCAGCCAGCGACAATTATCGGTGATGGTGCATGAAGCTGCACTGCGATTTGTCACCTGGATTCATTCTTTCTATTTACCAATCCGTTGGTTTGAAGTTGCGGTTTCTGATTCATCCTTTTCATTCCCCAATCTGTTCGTTGAAAATTGCGAAAAAATCGCGCTTTCTCGCCTTCGACGCCTTCCCTTTCGCTTCCCCCGCTACCCATTTCCCCATCAAACAAACCTGCCCCCTCCCATTCTCTTTCCGGGGCAACCTCCTCTCGCCAGCAGCCATCCCTTTTCACAGGACCCATTCCTTTCCTTTTTCACAGGAAGGACTTGCTGCTGCGGTACACCGATAGCGGAAACAGGGTATCGAACCCTATGTTTCCGCCTCTGCTTTCCCCGTTCCTTGAAAGAAACGTCCCTTCCCGTTGAAACAGAACGGGAATTCGTGGGGGGAAAGCCAGAGTGATCCGCCGCGGAAGAGAGTGTTTGTTAATAAGTGTAATCGGATCATTCTGCGGGGTTGACCAGCCAGGACCACCAACCGGCATCAGGGCAAACATCCGTCCGCAAGCACTACCAGAGAGAAAGAGCACTTTTAAGAGGCGAAATCAGGGCAAGCATCAGTGCAAGCATCCGGCCATCAGTGCAACCATCAGGGCAAGCAGCAGTGCGAGATCCGTAAGGCAATGCAAGATTCCGGAGAAAGAATGGGGCAATGAAGCGAGTCCGCGAATGATGAAAGGCAAGCACAATTGTGCAAATAATGAGAAGGCCATGCAAGCCAGCCAATCAAGGCAGAAAGGGCTGAATAGCGAGTAAGGAGTAGGGCGCATTCCTGAGAAAGAAGAGAAGGGGATGCGAGCCAGTCCAGCAAGGAGAAGGAACCAGCGGATGGGGCCACGAGGTAAGGTCCGGCAGATAAAGAGGTAGAATCGAGACTAACTATTGGAAGCCGCCCAATCCGACAGACCTAAAAAAGGTGAACTTCTTTATGGGTTCCGAGCTTAGCCCTTCCCAAAAAAGGCAAGAAGGGCTTTCAGAAAAAGCAGCAAGGGGTAGGCCCAAAAAAAGGGAAAGCGCCGAAATAAATGCAACTTTCGATTTCTGGGTTCCGATCGGAGGTCACCAACCAGGGACAACCAGGTAAGCACTTTCATTTATGGGCCGGAGGATTTAAGTGGCCGATAGACACCCGGATTGAAATCGAGAGCGGAAAGCTACAGATTACCCACCCAAGGGAATTCATGACCAGGCATTGAAGGAAGGCGATCAAGCAATGAAGATGTGCCGCGAGTGCATGCTTGCCTTGCTTTTCCCTGCTGCTTACCCTACATTGCCCTCATTTGTGTACTTGCCTGCTTTCGATCTCTACTCACCAATTATCGTTCCTACCTTAGGCGCAGACGATCGATTCGCCATTATTGCCTTCATTGGCCGCATTCATGGTGGGCTTTGCGGAGACCTCTTAATGGTAAGGAGGCTCTTTAGTCTTCGTCTCTATCCGGGGGATCTGAAGCTTGCCCATATGGCCTTCAATCTCAATCTAATTATCGAAGTGCCATCCATGGTTGGGGATCTCTTTCCACTAGCTCGGCCTACCCCTAAAGCCTCCCTGTGGAGTCTACTTTCTGGTCTAGTCTTTCCGGTGGAGTCTCCTTCCTATAGTAGGTGGGGGATCATTTCCTCGAGATCCGTGGGTGCGAATCGAAGGCTGGAGAGCTGCTTGCGGGATCAGCAATCTCCCCCCTCTCTTCAAAAAGGGGGTCGAAGCTGACATCCCTCCGCATTAAGGGAGAGACTCTACTCCTCAGGGAGGTAACTACCGAATTGGGAGCTCTCCCCTGCTATCGGAGGTTCCCCATGGCAGGCGAGGCAGAGAGCGACGTCAGCCATGACTCTACCCGAGGTGATGGGGCACGACCCTAACCAAAGGGATCAAGCCAGTCAGTCAGGCTTTCGAGAAGGAGATTCTGCTTCTATATCGGACGGGGTTCAGTTCCCCATACAGGGAAGGCCGGACAGAGACTACTTCGCTCTGGGCGATCGAAGGCCAACATCTTAGGCAATGGAGGGCACTCTTGAAAAGAATTCCACTCACAGGGGTTCACCAGCAGCAGACAGGATGACCAACCCACCACATGAAGGCTTTTTTTTTCATCTTTCTTCTTTTTCACTAGAAGGGAATTCTGCGAGAAACCCTTTGCTGTATCCCATAAATAGTTCATTTGAACGATTTTTTTAAGGAAATAAATGGCACTATTTGTGGAAATCGCAGCACAGGTCTCTACCTTCCTCATCAATCTATCGCACATCAAACTTGTTTTCCTTTTAGGTTTTATTACTATGTCTTTTCCCACTCCCTCTTTATTACCCTTTCTTTTCTGTCTGTTCATTGCCCTTCTCTCTTAAAAGGGGAATGGTGGAGATTCTTTGAAAGAAGGAGCCGATAAGAACTTACGTGCAGATCCTGCGGATAATCAAGTTCTTCCGCGTGCTCCGAATTTAATCAATAGTGCTGAACCCATTTTGGATTCTAATCTTGAGAAAGCAGGATTGGAAGAAATGAAAGGAAAAGATGATTCTACCACTAGTGAAATTAATATAGAGAGTAACATTGACAATGAACGGATGGAAAAGGTTAAGGAATAAGGAGTGGTAGGGGAGCTCGGAATCATGCTCAAAAACAAGTCTTATGTGTGATCGACTACAGAACTGGCAAAAGTTTGTTTAAGTTTGTCCATCAGTCAGTTTTCTTCGGGTGTAATGGGGGAAAGGTGGCTAGGTTTAGGTTTTACTCGACCCCCGGCTACGAATGGATGGTGCTTTGCCTCATGCGGAATAACGTTTAACACGCGGCTACGGCTTTGTTAACACTCAACCATTCAATTTCCTTCCGTCTTTTTGCGCCCTAACGAGCAGGACGTCGTACCGTGGGTAGGCGGGTCTCCACCAAGCCAAGCTACGCGTTCCGCAGCAAGCAATGTCGGAGCAGTCATGAATTGGCAAATTCTTGTCAATCTTTGTCGTTTGAAGACTGACAATTCCACAGGGAAATCGCTACGTGATTATATTCTACGTTACTCGTTTGGTCGTTCGGTCCTTGGACCCCACCCATCAGACATGAAATGGCTAGGGCGCGGGCAACAACTCGGTTGTTTTGCTTGCCTCCGGATCATCGCACTGCCTGGGATCTCGTAGCGCTTGCCCTCGGATTCTCCCACTGCCAGCTCGCTCCCGCTCGCCTCCGAAGGACGCTCGCTTTTAAGGATTTGAGCGGACGCTTATTGACCTTACCTTTTATAGTAGTATGTGGGGCAATTTTCCAGTCAAACGGGCGGAAGCAAATCCAAAGCGCTAACGCGCTTTCCCTGTTGAAGGGCGGAGCGGGGGTAGCGCTACGCGCCCCGGCGGAAACAGGAAAAGGAAGAAGAAGAAGGGAGCAGGAAAAGAAAGAGGGCCGCTAGGCAGAAGGACGGAGCCGGGAAAGCTAAAGTCCCCGGGCGCTTTTGGAAGAGTCCGGGGGGACCACTAAAAGCTCGCTTTTGGAAGCGCGGAAAGAAATTACGACCTTGAAGAAAACTCGAAAGTTTCTCCGGGTCAAAGTGAACAATTTGAGGCTACGTGGTTAGGGTACCTCCCTGCTCCCCTGTTTACAAGGAGTATTCTTTTGTCTACTCTCTCAAGAGGTGGGGAATTCATTTCCGAGTGGTGTTAAGTGCTTATCGGCACTTCTCGGCCCGCCTTGGAAAGAAAGCGCTACGCGCGAACGGTTCCCCCAGCCGCAGGGGGAACCTGGGTAAATATGGCACAATCAGCGCGGGGACGTTCATAGTGCGCTTCTGCGCGGGGCCCCGGGTCGGGCGGGCTGTGAGCCTTTCGTGCCTGTAGGCACTTACCCTTTACCGGGCCCAAGGTCGAGTTAAGAACACTTCAATGAATGAATTTTCGTCTATAGATGCTTCCCTTTGGGTCAGGCTGGGCCGAGGCGGTAAGCCCTAAGCCCTAAAGGGCGGCTGGCTTCCCGCCCACAAGAACGGGGCGCCTCCGCCGGGGGCGAGGTACGAGCCGCCTAGCGGCCCTATAAAACTCATTCGTTCACTTTGTGACACTTATGAACTCGTGATCAGAGTCGCTTTCAGCTGTCCCAACCCAAGCCAGGAAGGACGATCAGACCTGAGTCCTCTAATCCTTGGTGTAGGGCCGCTAGGCGGAAGTTAGGTAGGCACTTCCCTCTTTGAAAGGGGAAAGGTCGAGTGCTCTTTCAAACAAGGGCCCCGTTAGGGGCCGCCTAGCTCTTACGGGGTTTTGGTACCAAAACCTCCACCTTTCCTTGAGAAAGGTTTAGCCGAAAAAGCGGAAAACGCATATAAAGACTTTGGGCTGATTCTGCGCGCTAACGCGTTTTCACCCACTTCAGAGAGCACCACCGTAAGTCTTACCGGAAATGGCTAATATATCACATTCATTGGAATGTTTCGTAATGAATGAAAATTTTCTTCAACACTCCCCACAGCCCGCCCGATTTTCGGCTTTTGCGGACAAAGTTCCTCGCGACCACTCTTGGCACTCCCCTTCGTTGGTGTACGTGGATGCAAGGGCAATTCCTTAAATCATGTGTACTTTCAATCCCTCCCCAAAAATCCCGATCTCAGTAGCTTAGATCCCCAGTATTATGGATAGTTCAGTTCAGTTCCTTCGATCAGAGTCAGCCCCAAAGGGCATGGCTCAGTCCCTTGCACGATCTCACGTTGTTCGATGAGGCATTGCTGGAATTAACTCCTAAGATCAGTCAGTGTCTCTGCATCGGTTCGCTCGGAGTGAAGGCCTGACTCGGTTCGTGCAGTGTAAGGCGAAGGAACTCGACCAGCTTTCGGTAATAAGAGTCCGAGGCAAAATGCGCGAAGCTTTGATGATATGATTGAGGCCGGCTCTCTTCGAGCCTTCAAACCTTGAGCACCACTACTGATGTGGTGATTTCGAGCAACGAAGCTCAGCATCCTGAGCAAGGATCAGGATCCGGTAACAAAGATATCTGTACGGCACACGACGGAATTCGAGAAAAAAATTAATAATCGGGCCGAGTGGGAAGTACTTGGGCTGTGGGGGTGTGGGCCTGCCCAAAATGTGTCTCTTTCGGCTGCTTAAATCTAGCAGGCCCCGCAGGGGGCGACGAAGGCGGCTTCAGCCTTTAGGCCTCCGCCTTCAGCCCTTCGGCTCCCGTAGGTCGCCCTTTTTTTGTGCGCCTTACGGCTGAGGGAGGGTACCTACAGCAGGCAGGGGCGCATTTCGGATTCCTGAATAATCAGATGTCCTTGACCAACCACCCTCAAGGACCCTGCCTTGTTCTCTGACCCCTATTGTGGTCTCACTAGGCCCGCTCGAGAGGGCCCCAGGGAAGTGCAAACGCACTTCCCCTTACTAGCAGTTGCTGCTGTTGAAAGCAAGGGCAAAAGATTAGGCTAGGAAGAGATAAAAAGGGGGAGGGGGACGACGGGGGAAGCGCTACGCGCCCTAGAGCCTTCTCCATAATATTTAGTAATTCCAATGGGTTGGACCAAGTTCCTGCCGGCCCCTTCTAAGGTACAGTTCCCCTAAGAGTGCCAAAACACTTCAATGAATAAACGTAGATAGATGCTTCTTCCCTTCCTGAATAAGTTCCGCTCAGGTATATATGTATATATATATACATGACCCTTGAAAAAAGGCCCGAAGGCACTCGGCCGATAGGCACTCGGCGCGGCCAGCCGCCGAGAACAAACTCGCATGGATATCAAAAACAGACCCAGGAACAAAAGCCAACAAAACGAGACTGTATATCCTTGATATTTTAGCTAAAATCTTGGGAATCATAATCCCACTTTTACTAGGGGTAGCCTTTTTAGTGTTAGCTGAACGGAAAGTCATGGCTTCCATGCAACGGCGAAAGGGTCCTAATGTAGTGGGATTGTTTGGGTTGTTACAACCCTTAGCGGATGGGTTTAAATTAATTCTAAAAGAACCTATTTCACCTCCAAGTGCTAATTTATTTCCATCTGTAATGGCTCTAGTAATTACATCTACGGTGCGCCGTGTGAGGCTCGTTTTCGTCACAGAATAATCCCCGTCCTACATAGATGTCTGACTCGGAAATACGTGCAGCAGGCCAATGCGGCCTTCGGGGCTAATAATCCATCAGGTTCGCAAGCGGTTGGGCGCCTAACGGCGAGGCAACCTTTCTTTGAGAAAGGTTTAGCCGGCTTAGCCGAAGCGAAGGCTTAGCCTAGCGGCTAAGTCGGAGAGAGCTGCCTAGTTTGAGGGGGCTGGTTGGTGGGAAAGGTCAGGTTAACTTACTTGATACGTACTTACTGCCCAGGTAAGGGCTACATATCCGTCTCAGAAGACGTCGGTATGTGTGTGGCGAACCCAGTGTTAGGCCGGGCGAAAGCTTTGACTTCTACATAAAGCGGTCAAGGTTATCGGATAGCCACAAGGAATTCCAGCATCCGCAATCAAGCAAGTGCGCAAGGACCTGTGACCACTGCTAAGGCGTGCTCTGACGCGAAAACACGAAGAGAGAGCAACCACGGGAAGGAACCGCTTCACATCGTCTAGCCAACGAGGCGCGGTCTCAGAGGTCGCATAGTAGCGAGGATGGGATCATAATCGAATCCGCGAAGGCGACTAGTCAGAACTTTGGGGGAAGAAGAGGTCTTTCCAGGTCGTACCTCGCGTTTTCTGCGGGCGTCGTCGCGCTTCCCTAGGCCGCCGAAGGCGCTTCCCCGCGCCCCGCTAAAAGCAGCCGCCAATGGCGGACCGCGAAGCGCAGTTTCCCGATACCATTACCAGCCAGAGCCCCTCTTGCCAGTTTTACCGGGGCGGAGCAAGCCAGTACATATGCGTCGGACCGATTGAAGGTCCCTTACTTAGAGACGGCAAGACTCTTAGCAATTCAGGCGTTCTGAGTGAGAGCCGTATGACGAGAGATTGTCACGTACGGTTCGGAGGGCAGCCTCGACTGACCCCTATTTAAGTTTGGTTGCTCGGGCGGTTATCCCTTTTGATTATGGGATGGTATTGTCAGATCTAAATGTAGGTATACTTCATTCATTTGCTATATCTTCTCCAGGAGTTTATGGGATTATTACGGC
>Contig02+49668392
GGGGGGTTGTGNNNGGGGCCGANGCTCAGANATGAGAATACGNTAAGAAGGGNGGTCTGGAGAAGGAAGAGCATGCCACAAAAGCATGGTTGAGGGCGGAAGCGGGCTAACTGCGCTACCTCGGCAACGAAGGGGGCGGGGAATTGCCCTTTAGTTTTCTTGTGGGCGGGGCTAAACCTTTTATTGAAAGGTTTAGGCCCGCCCGTGCTCAGAAAGCGGCCTAAGCCTTTCCGGTTTAGCCGATAGGCTTTAAGTGCCGAAGGCTTTAAGTGTCGAAGCCGATAGGCACGCGGCTTTTCAAGAGGGCGCGTTAGCGCGGGGGCCCGCTAAAGCGGTGCGGTGCTAAACCTTTCTCAAAGAAAGGTTTAGGTGGCACCTGAGAAAGGCTGTTTTGGCGCATTTATGCGCTAACGCGCCCTTCGGCGCCGGCGCTAGCGCGCCTTGCGCGCGTAGCGCCCCCGCTCTAGGGCGCGCGAAGGCTATGCCGCCCTTCTCAGAAAAGGGCGGAGGCCGCCTACCGCCTCCTCCGGCCGAAGGCTTGCTAACGGTCCGCCCTTCCAAAAACACAAARGKCTTCGACCTTAAAGCCCGCTAAAGCGGTGCGGGGTAGGCCCCGCCAAAGCTAAACCTTTCTCAAAGGCGGCCACAAAAGTCTTCGCTAAACCTTTCCCCTTTAAGAGAAAGGGGAAAGGTTTAGGGGCCGAAGGGTCGAAGACTTCGCGGCCCGCCCCGCTAAGTCTCGCCGGGGCCCGCGCTGGCGCGCCTGCCGCCGGCGTTCTTCGACCCTCTATCGGCACGCGTTCTTCGACCTGCCTATCGGCACGCGTTCTTCGACCCTCTATCGGCACACTCAAATCCCCTTCGGGGGCGCGCGTAGCGCGCAAGGCGCGTTAGCGCTTCGCGCGCTAAACCTTTCTCAAAGAAAGGTTTAGGCCCGCTAAAGCAAAAAGTCTTCGCCGCSCACGCGTTCTTCGACCCGCCTATCGGCC
>Contig03+36599801
GTGCTCTGACGCGAAAACACGAAGAGAGAGCAACCACGGGAAGGAACCGCTTCACATCGTCTAGCCAACGAGGCGCGGTCTCAGAGGTCGCATAGTAGCGAGGATGGGATCATAATCGAATCCGCGAAGGCGACTAGTCAGAACTTTGGGGGAAGAAGAGGTCTTTCCAGGTCGTACCTCGCGTTTTCTGCGGGCGTCGTCGCGCTTCCCTAGGCCGCCGAAGGCGCTTCCCCGCGCCCCGCTAAAAGCAGCCGCCAATGGCGGACCGCGAAGCGCAGTTTCCCGATACCATTACCAGCCAGAGCCCCTCTTGCCAGTTTTACCGGGGCGGAGCAAGCCAGTACATATGCGTCGGACCGATTGAAGGTCCCTTACTTAGAGACGGCAAGACTCTTAGCAATTCAGGCGTTCTGAGTGAGAGCCGTATGACGAGAGATTGTCACGTACGGTTCGGAGGGCAGCCTCGACTGACCCCTATTTAAGTTTGGTTGCTCGGGCGGTTATCCCTTTTGATTATGGGATGGTATTGTCAGATCTAAATGTAGGTATACTTCATTCATTTGCTATATCTTCTCCAGGAGTTTATGGGATTATTACGGCACAAAACAGGTGCTGCTCTCAAAAGAGAGGAGTTCGTCATTCGTGGTGGTATGACGACGGTGCCCGCCGCCGTAATTTGGCGGGTGCCCGCTTGTTTAAATGGCCTCTCAAATTAGCCCTCGCATTGGGGCATTGCGCTTGCACCGGAGATTTCACACCCTTCTTTAATTTCCTCCAACAAGCTGCTTTAGCAATGGCGGCCGGGTCGATCGTTGTTGCAACAAACCCAGGAGTGGCTTTCTGTGCTCCCGGTGAGAACGGGAAACGGAAAGCTTCTGAGGAGTGTGAGGGCGCTTCAGAGGTGAATAAACGGTGCCGAGTCCGCGAAGAAGAGGCCGGCCCATCTTGCCCCCGAGTGGGCGAAGCAGAAGAGGCGGGGGGATCCTCCCGCCCACAAGGGGTGGGCGAAGAAGACGTTGGGTCATCATCCTGCCCACGAATAAACGAAGCCTCAATAAATGCGGGTTCATCTTCCTCCCCGGAAGAGAATACCGAGAGAGAAAAAAGGGCTCGAGAAGACGACTCTTCTGAGTACGAAAAAGGCGCGAAGCGCCCCCGGGAAGACTCAGGAAATGAGGAGGCGGGTCCATCCTGCCCACGGATGGACGAAACAGGAGACGCGGGTAGCCCACGGGGGAACGAAGTGACTGACGAAGACGACCTCGGGGATGATAATCCAAACGCTGACGTTGTCACTGCAGTGGCATCAAAGGGGGCGTTCATAATCACGGGGCTGGTCTCTGATATAGACAATTCGGACCTTAAAAGGTATATGGAAGACTTTATCGAAAGCCTTGCCCCGCATATCGAAGGCACCATGCGTTACGTCGAGTCCGAAGAGGACGGCCTGTTTGCTATGACAACAAACACAGTGCCTCCAGAAGTCATGGATGGTAATAATCCCGAAGCTACTGCCTCCGAAATTGGTCAAATTAAGGAGAATTGTTTGGAAACCGCTCGGACTGTCAGCGAACTCGTAGACGAGCACGTGGCTGAACTTCATGATGGGCATTCCACTAGTGAAGAGGAGGAAAGCGAGGGAGGAAACGATTAACGCGTTTTCCCCGTTTCCCACGTGACTGCTGCTGGAGGTGCTTTCGCCAAAAGGATCTTTTTCCCCAGGTTTCTCCTCTGCTGATGGGGTGGTTCCGGCCGCCAGCTGGTGGAGGGGGGCCCGCCGCCCTGGGAAGGTCATCCTGAAAGGCGAAAAGGCCGGAAAAATAGCAGTGGGCCGGGCCGCTGGACGCGGCCCCCGTCTTCATCTCCTGCTGACTTTTCGGTGATGCCGGCCGGAGAATAATCTCTAGTGTTTGGTCCAGCCGGGGAGGGTGGTCTCCTAACCTTAAGGCCAGAAGGATCTTTTTCCCCAGGTTTCTCCTCCGCTGCCGCTGGGGTGGTTCCGGCCGGCAGCTTRRGGGCACAACCTGGAAAGGTCATCCTGAAAGGCTTTAGGGCTAGGCGAAGAGAAAGGGGCTTCCCGAGGGGGGGGCCCTCCGTCTTCATCTCCTGCTGACTCTTCGGTGATGCCGGCCGGAGAATAATCTCTAGTGTTTGGTCCAGCCGGGGAGGGTGGTCTCCTAACCTTAAGGCCAGAAGGATCTTTTTCCCCAGGTTTCTCTTCCGCTGCCGCTGGGGTGGTTCCGGCCGGCAGCTTGGGGGCACAACCTGGAAAGGTCATCCTGAAAGGCTTTAGGGCTAGGCGAAGAGAAAGGGGCTTCCCGAGGGGGGCCCCCCGTCTTCATCTCCTGCTGACTCTTCGGTGATGCCGGCCGGAGAATAATCTCTAGTGTTTGGTCCAGCCGGGGAGGGTAGTCTCCTAACGTTCGTAAAATAAATTAGTGTTTTCTTCCTTTAGTCAAAACACTTTCAGTGACACTATCGGATATGAGATGACACAACAACCTTTTGCTTCGTCCTTTTATCACCTGTGCTTCAATATTTCACTCCCTGGAAAAAAAGAGACGCTCGCTTTACGGATAACCGATTCTTTTTCAAACCTCTGAGAGCTACTTTCCCGTTATGGATCTAGAAGTTCTAGGCATCAAAGCATGAAAAGATCTCACATACCACACTGGACTACCTATTTTCATTACTATGCTATTCAAAATATCATACCAATATGCGTTTTTAAGTTTTGATCGATACTCGCGGAGTTGATTATCCTTCTTGAGAATGAAGATTTGAAGTAGTTTATAATTTATTAAGTATTCGGTATAACTCATGCCTTCGTGTATAGACCGGTGTAGACGAAATCACTTCTGCCAGTTCGGTAGTCAGTTTATTTCCATCAGCCGGCTGGTGGGAGCGAGAAGTCTGGGATATGTTTGGTGTTTCTTCCTCTAATTATCCTGATTTACGCCGTACACCAACAGACTATGGGTTTGAGGGTCATCCATTATGAAAAGACTTTCTTTTGAGTGGATATGTGGAAGTACGTTATGATGATTCAGAAAAACGTGCGGTTTCTGAACCGATGGAGATGACTCAAGAATTTCGTTATTTTGATTTTCATAGTCCTTGGGAACCAATGTCGCTACGTGACAATCTTTGTAAAGTCTAGGGATTCAAAGTCCAGTCCCTTTTAATCAGACCTTTCAGTGGGGTAAAACGAAACAGAGGGTTACCCCCTTCTATTGTATTGTGGAATTTGCCAAGATGGTCTAATAAGCCTTTTTTACTACCCAGCTTTCATTATATAATGAAAATTATCATTCTTGAGAAATGGGAATTTTCATTCTACAATGTTAACTCGGGATTTTTATGCAGCTTTGCATGGGAGTGAGTGCGTGCTATTGTGCACCCAAGGGCAGGGCAGGGAAGGGGAGTGGAGTGTGAGATTGTTGGAAAGCCAAGCATTTTTAACCCCTTTACGTGAATGGTCACTAAGCTTGCCAACGTACAGTGAGATATTAGGGTTCCAGCGCAGATAGGCTAAACTTCGGATAACTTAGCGCTCCCGCAAGCCCGGTCTTTCTATCCGATATTGTGCCAGGAGGACAAGATTAGCTAATATGCCAATCGAGAAACGAGATATTTGTCAATGCCGAAGGGCCGCCTGTAATGGCTAAATAAGGGTCGAAGACCTGTGCCTATCGGCTTCGACCCGCGTGCCTATCGGCGTCTTCGACCCGCTAAAGCCGTGCCGCCGGCACGCGTTCTTCGACCCTTCAAGAGAATACGGGCCGAAGGCTGAAGCGCCTCGCAAAACCCAACCTTTCTCCCCTTCAAGAGAAAGGGGAAAGGTTGGTTTGGGAAAGGTTTCGCTAGCTGCCTATCGGCTTCGACATGCCTTTAAAGTGCCTATCGGCACACTTAAAGCCCACAAAGATCCGGGGCGCTACGCGCCGCATAAATGCCGGGGCGCCACTTAAAGCCTTCGGCACAAATGCCTATCGGCGCCTTCTAGGGCGTAGCCCGCCGAAGTCGGCTGCATAARTGCCGGGGCGCGTAGCGCTACCCCCSCYCCSCCCYTATTTTCCCTAGCTTAAAGTAGGGTTTCACCAGGAAAACAAGGCTATCCCTTGGGGTATGGTTGGCTCAAGCTCCGCCCCGTGAGGGTCGTAGGCTCGTGGGAAGCGCTTCGGTCTTCGTGTCCCGGGTGCTCGGGGCCAGCAGCGTCAGTGCCGGGGCCAGCCTCAGCTTTTGCATGCAAAGGAGTCCTTACAAGCAAATGTTAATGGGGACATCTCAACATTCAAGGCACATTGAATCTCCGCGATTTAAGGCTTTCTTCCGAGCCCACCCTTGTTTYACCCATTCGAGTGATTCTCTCTCATAATCCTAGAGAACGAGTGMTCGCAGTGATAATCACTATAGCGATTTGTCATCAACCCAATATCTTGTCAAACACTGGTGGAGAGGGTCGAAGAACGCGTGCCGATAGGCACTTGAAAGGGCTTTAGCGAGAAAGCGCAAGCGCTTTCTCGGGCCTACGGCGGGGCG
>Contig01+13446361
CGCGTTCTTCGACCCGCCTATCGGCCTTAAAGCAGCCCTGCCCGTTAGGGCGGAGCCGGTAAAGCGCGTAGCGCTTTACCCGGCCCACCCGGGCGGGCGAGCTAACGCGAGCCGGGCGGAGATTTTTGTGCGCGTTAGCAGCCTAAACCTTTCTCAAAGAAAGGTGGACGGGCGGGGCGACGAAGGAGCCCCGCCATTCCCTCGCCCCGCTATTCCCCCGCCTTTTCAAAGGGCAGCGCAGTTAGCCCCGTCAATACTGTCTTCCCGAATGAAAGAAAGTAGTGCCTAACAACACCTTCAAAAGGGGTGAACCTATCTTTGGAAATCGGGATGAGGTTATTAATTATTCGAATCAGAGTCTCCTTAGGTAGCCAACGACCTAAGTTATCCTTGCACTTCCGTGCTTGTTGGTGAAGCGAACAAACGTACGCTGTCTTGTTTTCTGCCTTAAGGGATTGCTTGCCAGCCAGGTCAGATTGAAGCAACCATTTAGAAAACATATTCCCCATATTCCTGGGGACAAGAGACTGAACGACATCCCGATTCACTGCATCCTAGTACTAAAGGATAGGAGCCATAGGTGATACCGGCGAACTCCAGCCAGATCTTTTCTGGCGGGTAGTCGGAGGACTCATAGTACCCGCTCCCGAAAGGGACCCCGTGAGGGGAAGGCGCTAGTTCGAAAACGAAAAAGGTTGGCGGGCGCGAGGTACGAGCGCTTACCGCCTAGCGGCCCTTTCGCTTTCTTTCAGCAGCAGGCAGGAAAGGAGTCTAGATGTCTGCCTAGCTTCGGCAGATTCTACTCAACGCAATCTACAAACTCAAATCCCACGAATCCCCCCTGAAAGTGGAGAAATCCGACTCAGTGCGGAATGGGGTTGATCGTCGTCTTGTGGATTTTTGGATCTATAGTTTTGACCGAAAGGACGAGGGCCGCTAGGCGGTAAGCTAATGCGCTTCCCTAAACCTTTCTTTGAGAAAGGTGGTTTAGCGCCGCAAGATTCGAAGAAAGAACGCATAGCCGCGAAGCGATCGATCTGCTGCTTACCGAAAGCTAAGGCAGGCGGCCACGAAAAAAATGACCTAAGCCCTTTCCTTCGCCACCCGCGGCCTCGCTGGAAATACTGCGTACACTCCGTGACACAGTGATTTAAGATGAGTCGAGGGGAGAGCGAGCGCAAAAGACCCCGCCTGTTCGAAGCGGCACGAGGTGCGCCCGCCTTGCTTTCAAGACCGCGTGGAAGGCCGAATGGAATGATCTTAAAGCCCATACATATATCGTAAATTTCCCGCTACTCTGGTTCAGACCTGAACAGGTGCCGCAGGCTCAATTGTAATGAGGGCGTTGTGCATGATGAAAAGCAAATTAAGGGAGCTCGATGGTATGTATAAGGCTAAGCCGAAGGAGCCAATTTTTTGACACCGTGAATCACGGGGTCAGCCTTTGTAAACGAGTTACAAAAGAGTGCTTGATCTGATCCGTACCGGATTGGAAGCCGAGATTCATATACCCAATGGTGGTACCACAGTCACGTCATAAATAGGAACACCTTTTGAGTGAGCCCTTTGCGATCTAACATCTACCTCCATTAACTGGACACGAGAGCACCGGATCCAAGCTTACAATCAACAGACAATCAACAGGGGAAAACCACGCCAATACTTGTTCTATAGAAGATATATCTACATACGCATACTAAGCGAAAGAAAAGGATCTTGTGGGCGTAGGCCGCGAAAACGGCGTTTTCACCCTAAACCTTTCTCAAAGAAAGGTTTAGCTCCGGATTCGAAGTATTAGACATATTATCTGTACAGATACCTAGATATCTATACCCTCATGGATATATCTATATAGATATCTGTATAAATATCCATATGGATAGATATCTATATATCTATACCTACCTATCCATCCATCTATAGATTACGCGCTTCGCGTCTGCATGAAATGGTGGAGGATAGGTTTGAAAAAGAAAGAAAGGCTCGTTTATCCCTGTTCTCGGCTGCCCCCGTACCGTAATGTATTATCCATGCGCCGAGGTTTTAGGCGATAACCCTGCCTGAGTCCCTTTTTTGGGGAGTGGGAGGCCGGCCTACCACTTGGTTGGCGAAACGGTTCGACTAACTTGGTTCGCGATGTCTTCTGGCGAGGGAAGATTTTGAGAGTGCAGCTTCACGAACCTCAGTACCGGTTCCCTTCCTAGGCTAAGAAGCGGCTCAGAACAGACAGCCCCGTTGCAACTGCGCATGCTCGATGCATGAGTACCACCAGTAGCCAGGAGTAAAAGGAACCTCCATCGAGGGAACAACCCGCAGGGACGACCGCCACAGGCTAGGGGCCAGACCCGAACTCTTTAGGAACGGAAAGGTGCGAAGCAAGGGCGACGAAAGGGTTGGAATCACTCCGCGCTTTGTATAAGGGGGACGACGGAGAAGCAGGAGGCGACGAACCTCTGCAACGGCCCATCAACGAAGTGGAAAAGAAAGCCGGATGATGGTAGACTATCATGTAGGCTTCGAGGGAGGGCTTTAGCGGCTTACGGCTCGGGTCGAAGATCGCGTGCCGATAGAGGGTCGAAGAACGCGTGCCGGCGGCACTTTTAAGTTTTAGCGGGCCGGCATGAGGCCGATAGGCCGAGGGCCGCTAGGCGGAAAGCGCTACGCGCAAAACCAGAAAGAGCCGCTTTTTGTGGGATTTCACAGCAGTGTGCCGGGGCGCTACGCGCCCCGCTCCGCCCTCTCCCTATTGGCCTTTAGGCACTCGATCGTAGGGAGAGGGTCGAGTGCCTAAACTACGGGAGAGGGTCGAGTGTCCTCCGGACCGATAGGCACCCGGTCTTAAATGTAGGCCCGGCTCCGCCCCTTAGTAGGGCAATTCACTCGCTTTGCTCTACCCGCCAGCCACATGTCGATATGCCTCTACGGAAGGAATATCGACGATCTCGCAATCGGTCGCCACGCCGTTCCACAAAAAAACGTGGGTGCTGAGAGAAACGACTTGAGCCAACCTCCTGGGGGCTAGGAAAGGCGATAGTGCTTTGGGTGTCACTGACTCGCAAGTAGAAAGATGGGGAGGTATCAGTGAGTGGGAAAAAGCACCCCTCGTGTCATCAAAGGGATCCTGTTCTCTCGGTACCACTTGATACCCGGAGCAATAAGAGCTCCACTAGCTTGGTCGTCTTTATTAAATTGCAAAGAACGGTCGCTTCCTTCGCGTTTTCTCAGGCCTATACATACATCTAAAGATTTCGAGAGGGTTCCAAGACGAAGGTGCCCTTTGGGCCCGCTTTAACCTGCAGTAGAAAGGGAAGAATCAGATTATAGATAATATCAGGTGATAATCGTATATATAAGAACTTGTATCGTGATAATATTGTATATGCACACAATTGTCTTTCATTATGAACCTTTTCGCGCTTTGCGTTTTCTGCACTTCGCTTTCCTCTATCGCATCTTATGTAGCGCTTTAAACGGAGTGTATCTGTACTGATTGCTCCTTGCGCGCGATGTAGATCTACTGAGGAAGTGGAGATGCATCGGGGAAGAGGTCTGAAAGATCTTCAAGGAAGNNNNNNNNNNGAGAAGGATAGGCTGCTTTCTATCAGTCGTAAGCAGATCTCGCCCCAGCCCACCATTCTGGCCCATCGAGGCCTTCGGACCTCGCACCCGGCGATTCAAAGCAAGTTGGGGTAGAGAGCCGTATGCGCGGTGACGTGCTCGTACGGTTCGGAGAGGACTTGGCGTACACTGATCTTGTTGATTGGTGGAAAGGTTTCACCCTTTACCCTAAATATGCTTTTTTGGGAGCATTATGATTTGCAGCTCAAACGGTTTCTTATGAAGTATCTATTGGTCCTATTATTATCGTGCGCCTCGTGAGCGCGTTTGGATCCGCGAAGGTTACATACAATCGCTCAGATGTTACCCTAACCCGACTCGGGAACAGACCGAAGGGAACCGCAGCATGGGTAATGTCCGCGTTTCGTCGCAAGGCTAATTTGAGTTGCAACAGGGTGAGCGAAGTAAGGCCGAGAAAGCGCTACGCGCCGGTGAAAACGCGCGTTTTCATCCCCTTCCAACCAAGGCGAATTAAGTTGCGGCGGAAGGCACAAGGGTCCTAATACTATCCAGGCGCGAATAAACCCCCCGAAGGTGGCTGGCTGCAATAAGCAGGAATGCCACTCACCGGCCTAAACGACGAGCAAACACTCAAACGTGAAAGCGAGGGATCGCCCAACAAATGGACTCTACAAGGACCATGCTTCGAGAGAAGTGGTAAACCAGTCCCAGGGTACCGCCGAGGCGCCAAAAATGGATGGTGACAGATCAGCCATAAATGTACTCCGAGGGCCGCACCTTTTGTGTTGTGGCAACAAATGTCGAGCATACGACGAAGCCCTTGCCGATTTAAAGTGCTTGGAGGAAAGGGCTGTAGGTGATAATACGCTATGCCGGAAACACGCAGAATTTCATTTAATTTCCCGGCAAAACCGCCTCCCCGTAATAACTATGGATGGAGGGGAGGGTGGATGCTCGCCGCGTCTGGAAAGCACAGCAGAATCAGCAGAGAAAGCGAACCGAGAGTTGCCAATAGAGGGAAGGTCAGATTGGGCTGATGAGTGCCCGATCGAGTCTCATGTGGGACGAACAAATAGCTAACTGGCTACAAAAGTATAGCCAAGGAAATGACGATAGGATCCTAGAGACGGAATGGGTAGGATAGAAAAGGTCGCAGGACTACCATATGAGGTATGAGGAAACTATGCTCCGAAACCCGCTAACAGCTATATTCCCGATCCGGATAACGATAGTAGGATACTTCGACGTGGCCGAATAACTGACAGGAGGCGCTACCCACCTGGGAATTGGAAAACTTCCCATCCGTTCCTTAGGCATATGCCCTGGACATGCATCAATAGGCACTCCAGACTTCTCCAAGTGGAGGGCCGAAGGCGTAAGCGCGCACTACTACTTCGTAGTAGTGCGCGCTTACCCCGCTCTCCTGACTTGCCCCGGCAAGACTCACCCCGTCTTACTCCGCCTGCCCGGAAGGGACCGGACCCTAGCTCCTAGCAGCAAACGTCGCAGCCCCATCGGAGAGGGCAACACAGCACATAAATAGTCCAGCAGGGATGGATAAAGCGCTCCGCGCGAAACCGGACCGGTCCAGGGTCTCCCCTTATTAGGGGGGATACTTCTTGATCGGGGTATAAAGGGTCGGTTTAGGGTAAGCCTACCGGCCGCCCCGTCTCCCGTGTATTAGGGGGAGGGGGACCTCACCCTAATACAAGGAGGTCCCCGGGGCTCCTTCGTCGCCCCCCTTCGGAAGTAGGGGACCGGTTTGGGCGGGGCGGGCCCTTGAGGCGATTTCCCTAAAGCGGGATAAAGCGCGGAGCGCCCGGACCGGAGAAAGCGCTCGTTCCTCGCGCTTTCCCGCCGCCTCCGCCAATTCGACGCCTCTGGATGCCAAGGTATAGGTTGGGGGCTTGCTTTCAGCCGGCCCCCCACCTATACCTTGCCCCAACACCAACGATACTTCCAACGTCAACCTGCGGCCTTCCCATCTACGAAAGGGCGAACGCGAAAGATGGTGACCTAAAGCAGCGAACTCGGTAGGCGCTGCCTACTCAAGAAAACCCAAACTAGGTATGGACAATATGGCGAATGCTATGGTACCTAAACACAAAAGGTTTAAGTTCCGCTCGTGCGGGTCACAGCAGAAAAAAAAAGTACCTACCATGGGGCCCGTAGAACCTGAAGAAGTTATCACGGACGAGCCGCATGCAGAGAAACTTGCACGTGTGGTTCTGACCGGGGGGGAGGAACCCCCTCTCGGTATACTGTACTAATCTGTGTAGGTTCTCGTAATTTCAGTGAGATTGTCATAGCGTAAAAGCAGATATGGTTTGGCATTCCCTTGTTTCCCGTATTGATTATGTTTCCTATTTCTCGTTTAGCAGAAACTAATCGAGCTCCGTCTGATCCACCAGAAGCAGAAGCTGAATCAGTCGCGGGCTATAATGTAGAATATGCGCGGGATGCGATCCTTAAGAGTTCACTGTTGGCGGAAGCCAATGTCCCGGGATCATCTCTTGGGCGGGGACTAATTCCTACCGAAACAAGGGGGTCGAGTAAACTCCCTCCCTGGACAAGCACTTCGGATGGAAAACTTTCCTTGATTGGGTTGCGCTTTGACAAAAGCTCCGATCGCCCCCAACCATTGGGGTGCGGATACCCCCGAAGCCTATCTGCAGGGATGTATGAGACAGCTCTATGCGAGTACGACAGAATATTCGTCGGAAAGAGAATCCCTAGAGCTGTCCTCTGCAGTACATCAACGCCGGACTCACAGGCCGGTCAATATCGTGACAACGTCAACCTAGGAATATTGGATCCTAAGGAACCATCACAAGGACGGTCGGACGGGAACGTCGACATGTCCAGCGAAGCCCAGAAGGTTACTCGCGCTGCTGACTCTACGTCAGCTGGTCAATCTCAGAAATCGGGCGAACGAACCCCTACAAGACCACGGTACCGACCTTACCAACACCGGAGGAACGGATATTAGTATACCTTTAGAGTAGGATGACCTGGTCGAAGAACGAGTGAACGAACAATACATGGAAAATTCCGATATTTAGTCAGATAGGTGATGGCAAGGGTGGTAAATCACCATTTGGGCAATTTACCAGGTAAATTACCCAGAAGTTAATTTCACCCCCTTCAGTGCTCTCGGCAGCTTACAACGAGATCAAAGAAAATCCTGGCAGGCGCCCGAAATTGATTTGGCGACGCACAGAGAGAAACTCTTGACGGCATTGACGCATGGTTCACGCTTTAGCAAGAAAACGTTGAGAAGGCCGAGAAAGCGCTACGCGCCGGTGAAAACGCCCCCTTCGACATGAAGGCTTCTCACCGAGTTATCATTCCCAAGCCGGGGAAAGACGGAAAGAGACCACTCACGGTAGCCAGCCCACGAGTCAAAATCATTCAAGAGGCTATCGGGATGGTCCTCGATCTCATATATGAGCCTATATTCTCGGACATCTCACACAGATTCCGTCGCGGACTGCCTAGGGCGTTGAGAAACATCAAGACCCATTTATATATCCCATCATGGTGGATCGATTTTGGTATCCGCAAATGTTTCAACACGATCAATATACACACCCTTCACTCGATCATGAAAGAAACAATCCAAGATAGGCGTCTCACTGGACTTCGCCAATCGAAGGTTCAAGCCGAAGTATTCCACGTAGAACTGCCCCGGGCAGGGGGTGGCCCGGGAGCGTAATCTCCCCAATCCTTACCAACATATACCTAGATCAACTCGATAGGGAGATCAATCGAATCCGCGAAGAGGTAGAAGCGTCAAGTGCTAGGGCACGCAGCGGGCCCGGAGTACAAGAAAGCTCTTCACATCCCTGCTAAGAGCGAAGCAATGAAGATGACCCAAACCCAACGGGTAAAAGAGGACGACYCAAAWCSCYCAACCGAATATATAAAAAGCGGGGGGTGTGCGTGCGGACTAAAGACCCTAATTTCGTCATATCGCACGCCGTTACGATACGCAGACGATCTCCTCCTATCCGCCTATACCGGGCCCCCCCCCCCCAAGAAACTAGCACGAGACATCAAAGGGTGGGTAATCATCTTACTGAAATCGAACCTCCATCTGGCTAAACCTTTCTCAAAGAAAGGTTTAGGGCCGAGGTGGAGCTAGTTTTCGCGCTAAACCTTCCTCAAAGAAAGTTTTAGGCGAGACTTTAAGCCGCGCCTTCGGCGCCCTAAACCTTTCTTTGAGAAAGGTTTAGCCGCAAAAGCCTCTAGATACGACTGCACTAATACATGTCATCCTTGAAAAGGCCGAGTTCCTCGGAACCGAACTGCGGGCTCGTCCTCCAAATTCCCGATCATCGGGAGCAGCACGAGCTATGAGAAAATATCGTAACCGTATAAAGAGCATGGCGCGTGCACCAGAGATCCTATTAGGAAAGGAGGCTCAAAGACATAGGGATAAAGCTTATTACCCATACCAGGAAAAATCCCATAACCTTGAGAACAGACACGCGAACAGCTGATGAGCATGCTAAGCAACTCTTCGCCGGCCTGGTCTCAGATGAGGTAGAAGGAATACCAAGAATAAGGCAAAGGACATGCGGCGTGGCTCAAACAACTCACAAAGGGGGGACATCCTATCAACGAACCCATTGATACGGCAACAGCTGCCACAGGACCTGACATCGGCATATGACCTTCGGGTTGCACAATAATACCTTGATCCCTATGGCCGCCTATGGCACAGTCAGACGCCTAAAAAACTATCCTGCCGGTCGGGCCGGCCCCTCTTCCCTTTCCCTCGTAGGGGGTCCGCAGGACCCTTTATAGTCCCCCCTGGGCTGCTTTGGGGTGGCAAAGCCACCAATAAGGCTACGACGAATAAGGCGTAAGCCTTATTACCCTCTCCTTTCAGTCGAGTGGTTGAAACCGGCTACCTCAAATGGTCGAGTGGTTGAAAGGGGTAAAGTGCTGATAAGCAGCACGAAACCAGCCTGTAGGGCCGGGGCGGCTTCGGGCCTTTCAGGCCATTTCCCTAACAGGCCCTCTCCTGGCGGCACAGTCGAGTATCCTTTGGAACAAAGTTGGCTTTACGAACATGCGGAACCTTCGGGGCCCTATCCTTCCAGTCGAGTGGCATAAAGCCCCCTCCGTGGGGACGGTAAACCGCTACGCGCGTTTTCCGCCGGGGCGGGACCCCCTCCACCCCTTACCGGTCCCCAAAAAGGTGAGAAGCAGTTAGAGAAATTGCCAGCAACCAAATGACCACGAAGGTCCACAGACAGAGTGGGGTTGGCCCGGTAAGCGCTAACGCGCTTACCCGTCCTCGGTTRGGGGTAGCGCGTTAGCCCTAAAGCCCCCGACCTCTCGGGCCCGAGGTTCTACTCGGCAGAAGGGAGAGGTGGGCCTACCGGCCCCCTCAGGGGGGCCCCCCGAAGGGGTGGTGTTACGGGGTCCGTCCTCAAGGGGGGACGGTAGAAATTGCCGGGGTAAGCGCTAACGCGCTTACCCGTCCCCTTTGGGGAGAAAGGCCCGGACCAAAG
>Contig01+17005372
AGGGCTGCTTTGCGTCCCCTAACGGGTCCGCCCTTATTGGGGGCTGCTTCGCGCGGTCCGCAATACCCCGCCTCCGGCCGCCCTTCGGGGCGAAGTATTTTGTGCGCGGAGCGGCCTAGGCCTTTATTAAAAGACCTCTTTTTTGGAGGTCCGGCAAATTGCCAACCCATCTCTTGGTGGGGCCAGGGAAATTGCCAACCCTCACTGAAGAACACCCCGGCAGGTAGGGCCCCCGCTAAAGCGGGGTCCCCTCACTTCCGAAGGGCCCGAAGGGACGGCTTTTTCTTTCTGGGCGCCATTTTAGTTCCGGCCATCCGGGCCCCCGTGTGGGGGACCCCCTACCCCAAAGTGGTCCGGGGACCTCCCACCAAGCCTCCCCTATCGGCGTTTTACTCTTGTTTTCTCCCTGACCGACCCGGGCGCTGGCAACAACAGAAAGGAAGGGGTCTATCTATCCAGTACCTGTCTATACTGAGCAGGGTTTATTCGCCCAGGATCCACTGAAACCGTTCCCAGCCGGGTGTATCCGACAGCGTGTGGAATGGCTGAAAGCAGCGGACCTTTGGATATATCTAATCCGAGTTAAGTAGGGTTAGAGAGCCGTATGATGGGCGACCATCACGTACGGTTCGGAGAGCACTGTAGTAGGTCATTCGGGAATTATCTCAACTCTTCGCTAAGCGAACAGCGAGTGAACGACAGCTTTGCTGCACGGCTCGGTTAATGATTTACTTTCGACTCTACATATGTGGGCACCTGATGTATACGAGGGTTCACCCACTCTGGTTACAGCATTCTTTTCTATCGCACCTAAAATATCCATTCTTGCCAATATGTTACGTGTTTCTATTTATAGTTTCTACGATCTAACACGGTAACAACTCTTCTTTTTTCGCAGCATTGCCTCTATGATCTTAGGAGCACTGGCCGCCATGGCCCAGAAAAAAGTCAAAAGACTTTTAGCTTATAGTTCTATCGGACATGTAGGTTATCCTTCAATTGGTTTTTCATGTGGAACCATAGAAGGGATTTAATCACTATTAATTGGGATATTTATTTATGTATTAACGACCATCAATGCATTCGCCGTAGTTTTAGCATTACGTAAAACCCGTTTCAAATATGTAGTGGATTTAGGCGCTTTGGCCAAAACTAATCCTATTTTAGCTATTACTTTGTCTATTACTATGTTTCCATACGCAGGAATACCCCCGTTAGCCGGCTTTCGTAGCAAATTTTATTTGTTTTCTGCTGCTCTAGGCTGTGGGGCTTACTTACTAGCCTTAATAGGAGTAGTTACTAGCGTTATCAGTTGTTGGGCGGCCGGAAGGAAGGGGTTGCCCAAAGTCAGTGTGGGAGACCTCGGTCGGCACGAGGTCGTGCACCGGACACGTAGCTTACCGAAACGTCGCAAGACAGATGGGAAGAACGCATCTACGAAAGTACAAGTGGGGGGATATCGCTAGGATCTCATGAACCTACCCAAGATCCTTGTACGAGTCCTAGCTATCACTACACGAGATGAACCGGGGTTTAGTGAATCGAAGTTCCCTTCAGTGTAATAAGACTCTCAGTTAGTTATAGCGCGCGATCGCTGAGGTGCTCCCTGCCGGTAGTTGGAACAACGCAAGCCGGACGAGGACAGAGGGAACTGATTACCCATCTTCTTGGGGACGGGGAACGAATCGACATCCCGAGGTGATAATACAGCCTTTAGGTAATAACGGCGAAGTCCATCCAATAAAACCCGCCAATGGGAGGGAAGCGAGGCGCCGAGAAATGGCGCGAAGCGCAGGGCCGTTAGGCCTTAGCATCCCCATAGCTCATGAAAGGGCTCCGCGATGGATGGCAGAGGGTCCGTAGTACCCGCCTCCCCGAAAGGGACCCGGGTGAAGCACTGGAGTAGTGATCCAGTAGCCGGGAAGGGGCCTGAGTAAAAGCCTTGATAGGCGGCTATACTCTACACATTCACAAAGCTCAACCCCCTTGGATCCATTGGATGTGTCTGACAGAGTTCAGGCAGGGGCTGAAATCCTTGTGAATCTTTGGATCATAGTTCTTCAGACAAGGCCGCAGGTAGAATATATCGCTTTGCCCTAATATGTGGATCATGGCACACACGAAGCTCTGAAGTAACCCAGGTTCCATGACACCAGGACCAGACAGTTATACCATCGGCGGTACGTCGCTGGAGCAGCTGAAAAAATGCAAGGTGTGGTCCGGTGGGGAGGGGAATCTCAGTGGGGTGGAGCCGGGGAGTGAAGCCCGCCCGGTAAGAGGGAGAAGCAAGAGGGCGTCCCCGTTAGGGGACGCAAGGGGCGCGAAGCGCTAAGGCGCTTCCGCCTCGGCCTCCGGCCGCCTTCGCGCGCTAAACCTTTCTCAAAGAAAGGTTTAGGGCGAAAGCGCTACGCGCTTTCTTCGCGCTAGTTTTCTGCGGGCGCTACGCGCCCCGCCTACGGCGAACGCTTCTTCTCCGTCCTGCTCTAAGGACCTTAATATGGTCCAAGAGGGACCGGCTTTAGCCGCCGGCCCTTCCATATTATAACCCAGATCTCACGGCGACCCACGAGAAGCCCACAGGCCCTTCGGTCGCTTAGGCCCAGCGTTTGGTAAACCGAAGGAGACATAAAGCAGTGCTATGATTCCATCCACCATGGGATACTGATGGGTGTCCATTCGCAGTGAGGTAAGAGCTGAAAAGGGCTAGCCGAGCACCTTTCGTCAGGGAGGACAGCTCACGACCCCCAGCACCCCCCAAAGAATCAGCGCTCTCTTAGCGAAAATATACTTATAAGAGCTTGACGGATGGATAGAGGAGAATATCTAACAATATAACCGAGGGCAGGGGAAGCGCGAGGCACCGCAGGTGAGGGTCGAAGACTTTTTTTTTGTGCCGCTTTAGCGGGCCGGTGCCGGCCACAATAACCCGCAGGCCTATCGGCTAAACCTTTCAAATTAGGGGGCCGCGAGGAACGAGCGCCCTTCCGCGGCGCGCCTTCGGCGCCCTTTCTCAAGAGAGTAAAACGCGAGGGCGGAGCTTAGCCGATAGGCGCCCCGTTTCAAAGCGTTTTCTCGGCGCGCCGCGCAGAAAGTGAAACCGTTAGGCCGGCCACCACAATAAACCCTCGGCCTATCGCCCTCTCTCCCCACCCAACACGGGGGCGACCTACGGGAGCCCGCTCGAAGGGCGAGACTTCTAGGGCTACGCCCTAGAAGGCGGTTTCGCATAAATGCCCTCGGCCTATCGCCCTCTCTCCCCAATACGGGGTGCCTCCTTTCAAGTTTGGCGCTAAAGCAGCCCGGGTGCCTATCGGCACCCGCATAAATGCCCTTTCTCCCACATTTGTGCCCCGCCCCTGCGGATAGAAGAAGAAAAAAGGGCGGAGCTTAGCCGATAGGCGCCCGACTCAAGAATGAGGTGCCAAGAAAAAGTGGGCATCGCTAAGAAAGCGCTATAGCTCTCTTGCTTCGCTCCTTCGTTCATAAAGCTTTTGTTATCCGAACCCGAACGATTCAGAACTAGCATTCGAAGCAAGTTGAGTTGGTGAGCCGTATGATGGGCGACTGTCTCCTGCGGTTCGGAGAGGACTCAGTACCCCGAATTTTCAAAGGGGGTTACTCTNTTTTATTATATACGCTTGGTGAAAATAATGTATCTTGATACACCCAAAGAATGGATTCTATATAAACCGATGGAGCCTGAGAAGTCGTTCCTACTAGCCATTAGTTTTTTGTTGATTAGTCTCTCCTTTCTATATCCTTCTCCGCTGTTTTTAGTTACTCATGAAATGGCACTAAGTCTATGTTGTATCCAAGTGGTCTTATTAAATTGTCTCACTTTGGGGGCTGGGCTTTACAGGCCCCCCTGACGTAGAAATGTCAACTAGCATTTGATAGATTCTCCAACCTTGAGCAATATGAATCTATTTTTCTAGTTCTCTTTCCTCTTTCGAAGTCGCTTCTACATGAAAAACCTCAGGAAGAAGAAAAGAAAAAAGAATCAATGACAGGTGGCCGAGAAGCACTGAAAAAATTAACCAATAGTCTTCGAAGACCACCCTGGTAGGCTGAAGAATCCTTTAGCGAATCCGGCCTTCTCCGAGTAGTTAGGCATTCCGCCATCCGCAGAATCTGTTTCGTATACTATCACCTTACTGCCGGAAATAGGAAAGCTGTCCTCCGATCGACCGCCTTTGGCGAGACTACCTCTAGTCCCCTTTTTGGGAGAAAGGGCAGATCGGGATCCTATTTACCCGTAGCGGGTGCCCTCTCATTCCCGTGGCTGACACTCCACGGAGCGAAAGTACCACTCGACTAAGCCTTTAGACCTTTCTCCGCTTTCTCCCCTCGGCTCAGGGCTACCCGGGGAGAGAGGGAGTGCGTGCTTCCCCACGGGACCAGAGATCGTGAGCATCCCTGCAGGCTCCTTTTATTTGGTTGGCTTTTCGCGCTTTTTTTGCCCTTTCGGGCTTAAGGAGGGAGAGCGCCCTACCGGACACAGATTGGCTAGGTTTTGCTCCCCCTACCTTTCCTTCCTCGGCTACCCGTCGATGTGGCCGCTCTCTAGCCAGTAGCGTTGGTTGTTCCGAGAGATCTGACCTCGTATCTCATCCAGGCCACCCCAGCTTAGGCTCCCTTTGCCGAGATGGGCCTGAACTACCCAAGAAATCGCGGAGACTTTATTGAACTTCCTCGCCAAAAAAATCATCCTTTTTTCTTTTTTCTGCCCCGATAGCGGGATTGGGCTGACCCCCAGCCACCGACCCGAGCACACCTGCTCACTCTGGCCAAAACTCTAGCCCGCACTACAACTTCCAGCACAAACAGCACTCAGCAGACTCTACAGGCACCGAGAGACCACCACGACGATGTGCCTGCCCGGGACGCCGCCCCTATGACCACTACCGGAAGACACCTCCCCACTGCCCCCTGACGCCCCCGTATGCGGGTGACCAAACCCCGTCAAACTGCGAACGGGACACAAATGACCACCCAAGACACACYCCTTACCCCCCAAGGCCTTGGAGGAATTGCGTCTCTGGGCCTAATACGAGAGTAATTTACCGACGACGGACGATCTTCGGTAGAATCGGACCGATCAATGATCCAATTACTGAGCATCAACCTCAGAAAATCCGACAGATACCGCGCGGGTGATGACACCCATAAAACAAGGGGAAAACGGCCCGAACGAAGATACCCCACACCCCCCTGGCAGGCCATCGGACCCGTCAAAGGCGTTTATTCTGGGCCTACAAAATTACGTACGACGGCCGAAGGCCTAAAGGCCTTCGCGGTTTCCCGCCGATCCACCTACAGAATTTCCGGTTGACGAATCCGAAACTACTACTACTACTACTTCTGGATTCGATCTCGTGCGCGTAGCGCTTTCAGAAACATCGGAATTTGGTGGTTGCGGCCCCCCCTGCCGAAGGCGCGCCCGTAAAAGGCGGACGTACGCGTAGTCTCTGGGCCTACAAAATATCCATACGTGGGCCGAAGGGTCGAAGACTTCGCGGTTTCCCGCCGATCACCTACAGAATATCCGGTTGACGAATCCGAAATTACTTCTGGATTCGAGCTCTGCGCGTAGCGCTTTCAGAAAACATCGTAATACTTTGGTGGTTTGGCGGGCGCAAAAGTGGTGGTGGCCCGCCAAAACAACAGAATACCGCCGTAAATCTGGTCCTTGTTGGGGTGTGTGGTGGTGGCCAAAAGACCCAGAAAACCCACCCTGAAATTGGGTGGTGTGCGGCTGTGCGCACAAAAATGGATCTTTGAAAACCTAAATACTAGTTTTCCATCCAGTTTTCACAGATTTTCTCGCCCTTGGATTTGGCGCGTTTCGCGTAGCGAAACTTATATCTATATACTGTGTTTTACCAGATGCTTTTCGTAGATTCTTTTCTTTAACAAAAAGTCTTGCGCGTTTGTTTCGCGGTGGAGCGAAACTTCTCGGCTTATTATATACTGGTGTTTTACAGTGGATGAAGCTTTTATTGGTGGAATTTAATAAAGCAGGGAAAGTTCGAAAGTGCCTCTATCGTAGGAAAAAACACATCATTTTATCTTTGCTTGTCTTCCGAGAAAAAAGTGGGCGGGGCCGAAGGCCTAAAGGCCTTCGCGGTTTCCCGCCTCTTATTTTCAAGAAAAGAGCGGATTCGGCCTGGGCGATGCGGGAAGGCCCCGGCAAGCCGTTGCTGGTACGAATCAGGGCCCAGATAAAGAAGTTGTGGTGGTGGGCAATTCGCCACTCTGGGACCCGCCACATGCGAAGAGAGGCACCCTCTTATTCTTCTTCTAAACCGTCGCCTACACCCGTAATTTCGATCTTCTTAGATATTATCATGGAACAGATCCAGAGAGATATATAGATGGCCCAGGACCACCCCCACCCCGTTGACATAGCCTCTCCCTCCTCCCCCCGTCCCCCCTTACTATAGAACAAACGAACCTACAAAGGGGAAAAGGTAGCCATCGCTCTCGCCTTTGATGCAGATCGAGATGATGAAGATGAGCCCCGGGATGGGCCCCGTACGGAGAGACAAAATGTGGATGCTTATGATGATTCCGCTTCTCAGGAGTCCCCAAGATAAATTAGAGCCCATGCCGGTTTTGAACCAGTACCATTTCCCTACCGGGCCCCGGCCAGTATGATAATCCGGAAGAGAGGCTATACGAGAGAGGGTACGGAGATTACCYACMMSCCMCMCCMMMYCCHCSSCCCC
>Contig01+23818481
CCTAAGGGGACCCGGGGAAAGCGCCCGGCTCCGCCGCCCCGTAAGGCCGCGGTTTTCACGCCCCGCCTAGGCCTACATTTTCGTAGATAGAAGCTTCTTCACCACTTCGAAGTTCAACAGGAGCCAACAGGCTCTGCCCCTGGAAGCCTAAACACAAACACAAACGCCCATGCATATTAATGACCATTGGGGAAAAATAACAAGCAAACGAACAGACCTATGTTCGAATTTGCACCTATTCGTATCTATTCAGTCATCAGTTTGCTACTTTCTTTGATTCTAATTGGTGTTTCTTTCGTTTTTGCTTCTTCCGGTTCGGCTTATCTAGAGAAATTGTCAGCTCACGAATGTGGTTCTGATCTTTCTGATGATGCCAGAAGTTGTTTTGATATCTGATCCTATCCGGTTCCGATTTTATCTATTATTTCTGACTCGGAAGTCACTTTTTCATTTCCCCGGGCAGTCTCTCCGAACAAGATTGGTTGGTTTGGATTCTGGTCCATGATGGTATTTCCATGGATTCCAACCATTNNNNNTATCTATGAATGGAAAAAAGGCGCTTCAGATTGGGAGTAACCGACTAAAGGGAAAAGCCAAGCTGGCAGATGCATGGTGAACGCTTGGCTTAGGGGCTGCTGCCGCAAAGCACCAAAGTCAGCTAGAAAGAGGCGGAGCCAACAAAACAAAAGTGTAGATTTCAGAATATTCTCTAACCCGAAAACCGGAGAGTGGAAGGGGTGCTATATCCGAAACGTACAATATTTCGTCAATATCCGGTCTATTTTATCTTCCTTGGCCTGACCTTGTTTTCTGGGTGGGGTTCTATGGACTTTTCTATTACCGCGTGAAAAGGTTCGGTCGTTTGGCAGATTTTTTAGTCTGATTCTGCAGAAGCTTGTGAGATTTAGTGCCTCTTTCCCTACTGGGGTATTGCTGTGTACTATTCCATTTCTGTCCATTTCCCCAGGATGCTGTTGGGCTCTCATATCCTTTGATTATGGCCTGGTATTGTCAGATTTGAATTTGAGAATAGTACGTCTAAGGAATTTCCGTCACCATACGTTTTAAAGTCTGAGAGCTTTCTTTTCGTATTACGCTAATTGGAAGTAAATCGTTTCTACCTTTCATGTGCAAGCACTGGGACACTATCTGCGAGTTAATTTTGCTAGGATTTTTGTTGCTGAGGGAAGCCAAGGAAGGAAAGGACTAATTCGAGTTGGAGGGTAAGAGGGTGGGGGCGGGAAAGAGCCAACTCGAAAGAAAGTCCTTAGGTCTTTTGCTACGACAACGAATTTCGCTACCGCGAAAGGGTATAATCATGTCGCCGCCGCACCACGGTGAACGGCGGTAGAGATCTGGAGGCGACTTACCACGCCAACTGATCTAGAGACGAGGTTATAACGTTGAAGTTAGCAGAGGATCAACAATTGGGAGAATGATAACCGGGGTGTAATAAAGCTCTGAGCTCGTCGTTCGTAATGCCGCTGCGAGGGGATTATTTGAGAACGCCGCTCAGCGCCGTTCGGTCAACTCTGCACTAGCGATCTCGAGAGCAAGGCTAGGCACCAGAACAACCACCTACATGCGGGCCTCGTCTTTCAACGTATTCACTAAACAGAGACTAGGCAAAAAAGCGAGTTCAATTACTGTTACTCGCAGGCAATGAAACCCTGCCATGACACGCTTTCATAGTGAATGCATAGTAATTGGATCTGGAATGGCACTTACCAGTAGTAGGAATTGGTGCTTGGAGCGAGATACTCATATAGTGCTACACCCAGGCTTTATGTGTTGGACTCCCTTTCATTCGTAATATTTGTCACCAATCCATCCACCGGGGGTTTTCAGTGATGGAAAATCGTTATCCTTGGATAATAAGGTCCAATTTACTCTTTTTCGGGGCTTCTGCAAAGAGGTTTCTTTGAACCTCGGGGAGAAATTGCCCGAAGGGCCGGAGGATTTATCCGGAGGCTGGGTAAGCGCGTAGGCCCGCTCCGCACCGCCTATCGGTTTTTGACGGGGCGCGTAGCGCTTCCCAAAACAGCCTTTCCTTGAGAAAGGCTGTTTCGTCCAGCCCTTCACGGTGCTTTTTTTTGTGGGCGGGGTAATTGCGGGCAATTACCCGCCCACAAGAACCCTACGGGGAATTACCCCGCAATTTCCCGGGCCTACGTAAGGGTCGGCGGAGACGGGGAAGCCAAAGGCCCCGCCCCCCCCCCCCAACAAGACCCCCAAATTCTCCGCTTCCCGTTTCGTGCCGTGG
>Contig01+23818481_2
CCCGTTTCGTGCCGTGGGCACTCCGTGCCTCAATACTAACTTCCCAGGGCCCCGGGGAANNTATCTGTGCCCGATGGGCACGTAGTGCCTATAATCAGGAGAAAACAAAGCGTAAGCGTTTGTTTTCGGCTTGGTGGTGGGGTGGGCTCTTAGTGGGCTACGGCCGCCTGGCTCGCTAACGCTCGCCCCTGTGGGGGCCGCTGACGCGGCCCCCCCTGGCGAAGGAATAACTGTTTGTTCATCATATACGATAACTTCTGATGCCCCAAGGGTGTCGCCCGGGACCTAGAGCGATAGGCAAGCTACAGGGGAGGGTGTTTGCGGCACCCCCTCAACAAGTGCGCATGGCTAGCTGACGTTCTGTCTGGGTGTGGATGTTCCTAGTGTGTTTGGCGTTGATCCGCAGCTGGGCCGAAGGCCTAAAGGCCTTCGCGGTTTCCCGCCTCGCGCTAGGGGCTCTTTTGTACTCTGTCCAGTATCTCTATATTACGAGAACTCTAATTCCATTGGCTATTGGATATTCACCGGCTGGATCCGAATAATCCACTTAATGCTGGTACTGACTATCCAACCAAAAGCTGGGCAACCCGAAGATAGCAAGGCTGAGAATGCTTTAACTGATCTGATCTGGGAATAATCTGCAATCGAATCCTTCAACCAGCGAGCGATCTCTTTTCTTTCCTACTACTGCCAGTCAGCTGGTAATTCGATTACTCAATGGCTGGCGGACACGAATCAAGGACGGACGACGACACTTCAACCTTTCATGGCCTTTAAGTGGTTGACATACGGCTGCGAAAAGATATGGAATCACGGTAAAGTCATCGGAATGAAAGTGCTATCTCCAATGGCGACGCAAAATGATGAACCTTCGATTCGAGGACCACGCACGAATGAATGATCCCGTGATCTGTCTGATTGAGGATTTCGGCTAGGAATGGTTTTAACTATGGTTTTTGATGACCCGAGCCCCATATTTCGATAAAGGGGAGGAGAAGGTTCGAAGCAACGTTTTCCCGCTAGGCGGGGTATGATGATCTCTTGGTCGACCCGAGTCTTTTTCAATTTGACCACGATCTTAAGTGGAAAGGCCACGGCAAGGCGGATCATCTCTCATTCCGATGGGGTGCACCACGCTTTAGAGGGTGCACCCGCGTGCTAATTTTCGGCTGTAAAAAGGTCGTCTAGCACGCATCCCACTTATTTCGAGGCCGTTTGCCTCAAAAGATGAGATCTCTACTTGAAACGATTCTTTGGTTTCATCTGCCGTCTTTATTTTTACTCCTTAGGTTTTTCACGGTTTATGCGCCGCTAATGTCGCAGCTTATCAAACATTTTCCAAACTCACACCATCCATTTCAAATGAGATTTATCCTGTCACCGCATGAGCCAGCCACCCAACCTGTAGAATTTACTTTCTGATAATGATCATGAAGAAGCATTACGAAGAAGAGAGAGAGAACTTATATCCAATCGGTTACAGAATCCCATGAACTCGAAGAAAGCCTTGAGGAATTGAAAGCTTGGGCGCGCCAATTCGGTAAGTAATCTTCCGGGTCCGCAGGACCATCCTGCGGTGGCGCAGCCTCCTGTTGGTTGTTCATGAGGCGGCCTCCAGGATTTGGATTTTGTGCTTGGTATAGCAGGTCGAGCTTACGCCTACAGCGATTTCCCCTATGTAAGTCGTGCCCCGGCACAAGTCTTGCCAATCGCGGGTTCCACACGCTGTGGTCCACTACCGCTTCTATCTCGGCTATGCGAATTTCCACCTGCATGACCAGCAATTCTTTCATCTCTTCCAGTGCGCCTCGCATTTGGCAAAGTTCAATTTTCACCCATCTACTTTGGTTGGGATTCCGAATCCCTTGCTGCACGTAGCACTGTCTGGTGATAAAATCGATACATCCTTCATAGTATTTGGGAAGTCGTGCACGGTCTAAAGGTTCGAGGTAGATATCGCGATAGACTTGGTTCGGGTCATCTTCCGGGTTTGCTTCTTCTTTCTCCCCGGGGGCCTTGGACGGGACTTGAATCTCGCCTGTGTATCCTTGCCCTTGGTTTATAAATCGAATAGTTGTTTGTAGAAAGCGTAGGAAGCCTAGATAGAGGGCGGGTATTCGACGCTTGCAGGTTGGATGCTCGATGCTCGCCTGGGGAACAACTCTTTTACCAACCTATTGATGAATTAATTAATAAGTAAATTCTTCCAGAGAGTGAAATAGATAACGACCAGGAAGTTCGATCGATCTGCCCTCACCAGCGATACTTTCGATAACCGCGATCGAACCCAGCGAAGTGCCAACGAAGCGATCTATCAATGAAGGCAAAGCTCTTAGCCGTATCTCATGCTCTCTGAGCGCGTCCTACCGGTGGCAGCCGCCCCTGTAAGCCTCTCGGGGGGGGGCGGCTAGCCATTGAATGAAGTCCACTATTGGTGATAGCGATTGACTGCCATTGGAAGATGTTAAGGCCCAATAAATGGTCGAAGAATACCATTTATTACCACGGGCCGTTGACTGGAGGTGACAGCAGAAGTGGGTGGAAAACCTCTATGATTGGGATCTGGTATTTATATCCAGTAATAAAGACTCTCTGGTATAAAATACTCTATGATAGTTAGGCATTAAGAGGAAAGGTTACCAGTATTACGGTATGCCCATTTCTGGTCTTTATGGAAAGGCATCGAAAGGCCGGCCATTTGGAAGGGCTAAGTAAGGTATTGATTGTTTCGATAGAGCGCCCGAGGAAAAGGCCTTGAGGTGGACCTCCGGTCGGAAGGAGGGCTTGAGATCTCTTTCCCGCAGGCGGGGAAAGGCTGGCATTATGGTGGATAGGCTCGCTGGGATTGACTGGCCGGGATTGCCTGGTTCGTTGGCCAGGGACCGGATCGCATAGCTCTATCGGATGGCTCGTTTCCCTGGCAGCTTGCCACTGCCCGCCCGGGTTTAAGGGATGCCGCCCGGAAGGAAGACCTTAACACCTTCAAACCTGTTTTAGGTTCTACTCCTAACACCGGATAAAGTCTACCAAATCCGAAAGGCGGCCGCGAAGTCTTCGACCCTTCGGCCCACACTGATAACATCTATACCCTAAGGGAACCCATCTGCTTGCCGCACCTGACAGTGACCAACTACAACTGCCAGTGACCAACTACACAAGGAAGGCGCATTTCTGCGAGCCGCCTTCGCGGCCGCCGAAGGCTATTTCCCCTAGCGATCTTGGGCAATGGTAAGCGAAGAACCCTGGGCTAGGGCGAGTGCCGGGTTCGGCCCATCCCAAGTTTCCGAAGCGCTTTTATCTGTCTATTAGTCCCAGTCCGCACTCCGGTTCAACAAACTTAGAAGATTGTTTACCCCTAGGGATTGGAGGGATTGTTCCCTTCCCAGGGAAATCAACCAATTGGAATAAACTGCCCTTTAACCAACAGTTGGAATAACCTGCCGTTTAACCGACTCGTAAGAAGGATAACTAGTACCTTCCCCATTGCGGAGGGAGTAATTTTCGGATAAKGATGTGCCAGGCGCTCGATGGGATAGGCGCTCCGGAAACTGCTATGGGTATATCAAGATCATCAGTATGAGTAAGAATAGAAATATAAATATCGAGGTAAAAATTATCTATCTATGTAATAGCCTGCCTTTCAAGGGGCTAAAGTACCGCCTTCGGCGGGGCCCCCCCAACCACGAAGGCCCCCCTCAAAGCCCCCAGCTTTTCCCCCGGGCCGGGCAAGGGCCCCGGCAGGGAAGGGATACGAAAGGGAAACGGAACCCAATGAAATCTGGGTTTCTACCTAGAAATAGGACAGGGTTTTCTAAACCGCAGTGACCGCGCCACCCTCTCCCTACACTGCTAGACTACCTAATCTTCGGGAAAGGGTACCACCAATGGCCCCCCCGCAGTAAACATAAGGATACGGAACGATGAACATGAAACTGAAACAGAAAGACGGAAAGAGTCAGACTGCAGGTCTTCGAAATTAAGGCCTGTGTTCACAGGATCGAGGAAGCTGGTAACTCGAGACGGAAAGCGATTTCTCCCATTCTCCCAAAAAAGCCGCCCAACCTGCCGACCTTCCTACCTCCTTTCTGAGGGAAAGCTTGCACCTGGATTACGGGCTAGCTGACTATGTGCACAGAGCATCAAGCTCTGTTAAATTCCCGATTCGCTTTCACGGGATACGCCATAGAGCCGGGCGGGAGGGCTTTCGGAGTGGGCGGGGCTTCTACGTGTTCCCGGGGCCCGCACCTTCCTTTTATCACGAAGTGAAAAAGGTTGTCATTTTTTGGAAGGTCAGGAATTTGTTCATTCACTTCTATAGATGCGAAATCACACGGAAGAGCGTGAATATGAAAGCCCGGGTCGTGCTTGCTGATCGGGTTCAGTAACAGTTCGAGCCCGGGAAGGTAAGAAATTGGTTATTCCGAACAGGGCTTTTCCTATTCACTCTCAATGTAAATTACTTCTCATTCCTCTGAATAACCAGAGTCAGGATCAGCGCTTCTTTGGGTACGGATATGCTACACGGTGGACCCGTAGCTGCTGAAGGTAGAGTTACACGGTGGACGGACGAAGTCCGGACAAACCCCACGGTTAGGTACTGATACGTGGACTGACGAAGTCCGGAGAGCTTTGGGAGCAGAGCTTTGGGAACAGACTCTTGGGGATGCATGCCCCAGATTTTACTTCCTCGCCGCCGACATAAGACGAACAAAGGGCAATGCCCCCCACCTCGGACCCCCACGGCTGACATAGGACACGTGGTCGGGCAAAGCTCTACTACACCCCACTACAGTGGAGCTGAGTCTTGTTTCCCTCGGGTTTGGGTCTTCTGTTGCGCTCCCTGGCTAAGGGGCCCCCGGAAGTGTGATTGACAATCCCTTGGCCCGTTGAGCGCTCTGATCGCCACATTACAACCTTGGTTCTTTTTCGTTGATAGTGAGTTCTCCGATCAGCCGATCATCCATATACGTCTATTTCAGGATCGGCCGGGCCTCGCAAGCTCGGCCCCCTTGTCGATCATTCCAACGACTTTAATCAGGACCTCTCTCAGAGTAAGTAGTTATTCTTCCTCTCCCTATGGTGGGCCCGGGAACTCTTAGGTTAGGTTCCCCTTCTATTTGGAAATATTCTTTCTGTTTCGCAACCACAAGTTAAAACCTTTCCCGAACTTAGCTAGGGGAAGGTGAGGCCAAGGTATCGCGCAACCCCGAAGGATCAGCTTTCATCCAATAGCCATTCCCTCGGAAAGAGAATAAAGTTCTTCATCCCCTTCATTATCGCGCAATAACCTGAAATGGCTGATTCACTCCCGTAAAATGCACAGCGAAGGGGGGATGAGTAATCTATCATCCCCACCCCCTTTAAGGTGTGCGTTACAGATCGCTTTGGCCCCAAGTAGCGAGGGGAAAGGGGGCGACGAAGGCGGCTTCAGCCTTTAGGCCTCCGCCTCCAGCCCTCCCACCACCCAAAAGAGGAATGATGGAAGGATAACGTGCCTCATTGTAGCTAGGCTCAAGTGAGGTTCCAGAAGCGTCTGCGTAAGTGATGGAGGGCGGGCCCGCCGTGTACTCAAGAAAGACAGGGTGAATGATTGGAAGCCAGCCATGAGAAATCGTGGTCGGGAGCAGAAAGGGCCTAGGTCTTGGTGGTAAAGGCAAGGTTTAATCTGTGGGTGTGAGCTGGAGCCGTTTTGAAAGGGATAAAGCGCTAACGCGCTTCACCTAACCCGGCCCCGCGCCATAAAAAGCGCTTGGCAAACAACTCTGAAGAGCCGTTCTCCGAGATAAACGACTTGGACATATTCATGTCCACCCCATACTGCGATCCGGTACTCATCAGCTACCTCAGGGTACCCTATCAAATAGGGCATCCCCAAGTATCGCATAGTTCGAAGACCTTATGACGGTCTCAGTAGAGCCTGCGCGAAACCGTCGCTCATCGCTAATATGCGCACTTTTCTAGGTTCCACTTGCGACCTAACTTCCCTGCTGCAAAAGAGCCACATTGGAGACAAAGGAAGGGAATCATCATAATAACTACTTGAATCTGACTCCCGGTAACAAATGCACAAAGCTGGTCCACGCTTTCATACATCTCTCTTCCGAGTCATCAATTAGAAGAACAACTTTTCGTGGAGTTTTTACCACCTTTACGCCTTTGGGTTCGTTATCAACGCAATTGACCGTGAATCCAAACGGATTAAACGGGCCAAGAAGACCCCTATTCTTACCACAAATACTTCGGAACACATTGAACAAATTGAACTTCCCGGGAAAACGTCGAACGTGCAATTGGTGAAAATTCCGAGACCACTTTGCACAAAGATGGGTGGATGCACGAAGAAGATGTATGCCCCGAACTTGCTCGCTCCGCGCTGTAGCGCCGGAAGAGGAAAACGCTATAGTTTGAAATAAAATGCGGTGGGCGCCCGCTAAACCTTTCTCGAAGAAAGGTTTAGGGGCCGGCTCCGGGGAAAACGCTTCGCTAATTCTCCCTACTAACCCATTCTATTTCCGAAATTTTAGGTTCCGTTGCTTGTTATTGATCGCTGGTTTCCGGGTTGTCTGGATGTGCTCCGAGTTTGCTCGCTTTCGCGCTCGCCTTCACCGGCGGGAGTTTTTACCTCAGTTGACTACTCCCACCAGAATTAGTACGAGGAAGCCCATCGTCCTCGCGGTGCACTGAATATGGTTGCCCATCCTTGGGGGTAATGAACCAAATCTGCTATCTAATCAAAATATGCTTGTCCGAGTGGCGAGGGATGCCTAGGCTGTCAAGGAGGTAAATTATTCGCCCCGGATAAATTGCAGGCAATTTTCACAAAAAAGGTTCCGTAGGAACCCGCCTCCCTGCCCCTAACGGGGACCTCCCTCTACACCAAGGAGGTCCCGGGGACGGGGCGCGTAGCGCACTTTTTTCAAGGGGTTAGGTTAGTAGGCGGGAAGCCGCGAAGGCGACTGGAGCGGGAAGCCGCGAAGGCGGCTGGAGCGGGAAGCCGCGAAGGGGGCCGAGCGCAGCTTTAGGGAAACCGACTTGTCGGTTTCGCCCTTTCCCTTTCCCTTTTTTGCACGGGGAAGGGGAAGGGCGGCATAGCCTTGAAGAGTAAAGGTCGCCACTTTTTTGGTTCTTTTTAAATCCACCCTTTTATAGCTGATAATGAAAAGGCACTTAAGTGCCGAGGCGGCCCGCCTCCGGCCATCATTGAGGCGGACGAGGCAGTAGCTTCTGTCGAAGCAAAGACTAAAATGGCCCCGAATGATTATTTAGCCAATGAAAGATTTTGTGCCTGATCGAAAAACTGAATGCGTGTCCAATACCTATTGCAGCTCCCGCTGAAGCCATGGTTCCTGCTCCTGCTCTAATTCATTTTGCACCTCCCAGCATACCCTCCGACTTGGAATGGGGTGGAGTCAGAACTAGGAACATGCCACGAAAGGGTGGTTCCGGCTATCAGGAGTATCGGCTAATCGAGTTACCACCTGACGACTCTATAGACGTGATTTTACGCGACGCGATCGGATTGATTTGTGCAAGGTAGTAGAGGGATCCCAACGAGTTGCGGGGGTAAGAAGTACCGATCGCTAGATACTGTCGGTAATTATTACTGGTGAATTGGCCCCACCCCACCGCCCCCGAGGCCCCAAGGGAGGGAGCGAGCGAGTGAGCCCGGGCCGCTGACGCGGCCCCCCCTAAATCTTTACGGAGCCGATAGGCGGGTCGAAGACCTTAAAGTGCCTATCGGCACTTTAAGTGCCCCCATAAAACTTCTGCCTCTTCCCCCGCTTTTTATTTTCCCGCTTCTTATTCCTCCGCTTCCTCCTTCGCGCACGCTTCCGCTTCCTCCTCCTCTTCCTCCTATTACCGCAATAGCGGGGGCGAAGAAAGGGCGTAGGTGGCATAGGATGTTGGTAGTGGTGCGTAAAGGGCGCATAAAGGGGTAGTGTGTAAAAAAGGGGGCCAAGGAAAGGGGCCAGGGAAAGGGGGCCGAGGGGGGCGCGGAAAGGGGTGCGTAAAGGTGGCCGGGGAAAGGGGAGCGAAGGGTCGGGGAACCGGGTGCGGAAACGGGCTCGGAAACGGGCGCGGAAACATCAAAATCATCGGAGGAATCATCAGAATCATCAAAATCGACCCCGCTTCCCGCCGATTAATTTGGAGAAACACGCGTAGAACGCGGAAAGAAACACCGCACGCACTCACATTTAAACCCCTAGCTAGGAAGGCGATGCGTGCGTTTTACTATCCTAGTAGGGGCCTGTTTCTAATATTCGGACAGCCTCTCTTCTCTAGGTTCTTCGAGGGTAGGGAGTCTGCTTCGGGTTGAGTGTGATGGCGTTTGCTCGGCTTTTCGGTTAGGCTGCTTCAGAAGTCTGATAGCCTTTAGGCCTTGGATTGAATCTTATCGGAATGGAATTATTGTAGACTGGAGGGCCTTAGTCAATGGTCTCGGCCTAGCCCGTTCATCAAATATTAACGCAGAGGCCTCTATAGGGCCGGAGGCGGAAGCCGCCTCGGCCTCCGGCCGCGTTAAGGCATGGGTAGGGGCCTCAAGTGGTGGGGGGGGGGGGGGCTCTAMAGGCTTTATTCAAATTAAGAGCTTCGRGMTTTWTTCTGAKGAGTTTGWTTWTTWTTCTGAGTCTGATTCTGATGATTCTGRGGASGATTCCGAGCCCGATTCCGTGCCCGAGCCCGAKGTAGCGCCCGAGCCCGTGGCCGCATACGAGTCCGCMTATGAGTCCGCATACGAGTC
>Contig02+111024
ATTTGGAGAAACACGCGTAGAACGCGGAAAGAAACACCGCACGCACTCACATTTAAACCCCTAGCTAGGAAGGCGATGCGTGCGTTTTACTATCCTAGTAGGGGCCTGTTTCTAATATTCGGACAGCCTCTCTTCTCTAGGTTCTTCGAGGGTAGGGAGTCTGCTTCGGGTTGAGTGTGATGGCGTTTGCTCGGCTTTTCGGTTAGGCTGCTTCAGAAGTCTGATAGCCTTTAGGCCTTGGATTGAATCTTATCGGAATGGAATTATTGTAGACTGGAGGGCCTTAGTCAATGGTCTCGGCCTAGCCCGTTCATCAAATATTAACGCAGAGGCCTCTATAGGGCCGGAGGCGGAAGCCGCCTCGGCCTCCGGCCGCGTTAAGGCATGGGTAGGGGCCTCAAGTGGTGGGGGGGGGGGGGGCTCTAMAGGCTTTATTCAAATTAAGAGCTTCGRGMTTTWTTCTGAKGAGTTTGWTTWTTWTTCTGAGTCTGATTCTGATGATTCTGRGGASGATTCCGAGCCCGATTCCGTGCCCGAGCCCGAKGTAGCGCCCGAGCCCGTGGCCGCATACGAGTCCGCMTATGAGTCCGCATACGAGTCCCTAAACCTTTCTTTGAGAGAAAGGTTTAGCGAG
>Contig03+2634
TCTATAGGGCCGGAGGCGGAAGCCGCCTCGGCCTCCGGCCGCGTTAAGGCATGGGTAGGGGCCTCAAGTGGTGGGGGGGGGGGGGGCTCTAMAGGCTTTATTCAAATTAAGAGCTTCGRGMTTTWTTCTGAKGAGTTTGWTTWTTWTTCTGAGTCTGATTCTGATGATTCTGRGGASGATTCCGAGCCCGATTCCGTGCCCGAGCCCGAKGTAGCGCCCGAGCCCGTGGCCGCATACGAGTCCGCMTATGAGTCCGCATACGAGTCCCTAAACCTTTCTTTGAGAGAAAGGTTTAGCGAGTGGGTCCACCTTGCGGAGGAGGGCGGGGCCGGGGTCCTTGGGCTTTGCGGGCTTTAAGTGGTGCGGAAAGGGAATTGAGACAAGCCACGGCCACCTTCTG
>Contig04+1634
CACCGCACGCACTCACATTTAAACCCCTAGCTAGGAAGGCGATGCGTGCGTTTTACTATCCTAGTAGGGGCCTGTTTCTAATATTCGGACAGCCTCTCTTCTCTAGGTTCTTCGAGGGTAGGGAGTCTGCTTCGGGTTGAGTGTGATGGCGTTTGCTCGGCTTTTCGGTTAGGCTGCTTCAGAAGTCTGATAGCCTTTAGGCCTTGGATTGAATCTTATCGGAATGGAATTATTGTAGACTGGAGGGCCTTAGTCAATGGTCTCGGCCTAGCCCGTTCATCAAATATTAACGCAGAGGCCTCTATAGGGCCGGAGGCGGAAGCCGCCTCGGCCTCCGGCCGCGTTAAGGCATGGGTAGGGGCCTCAAGTGGTGGGGGGGGGGGGGGCTCTAMAGGCTTTATTCAAATTAAGAGCTTCGRGMTTTWTTCTGAKGAGTTTGWTTWTTWTTCTGAGTCTGATTCTGATGATTCTGRGGASGATTCCGAGCCCGATTCCGTGCCCGAGCCCGAKGTAGCGCCCGAGCCCGTGGCCGCATACGAGTCCGCMTATGAGTCCGCATACGAGTCCCTAAACCTTTCTTTGAGAGAAAGGTTTAGCGAGCCCACAGCCCAGGACGCACCCAACCATGACAAATTACGGTCACCGCATAAGAAAAACTACGCAACAGACAGGGGAACGGGGCCGGCCCGGCGGCGGGGAACAGATGACGGTTTTCTTGCGCGACGAGAACGATTTTTAGGCTGCTTATTTCGATGCTTCTGCCGATTCTGTGCGTGATGCAGTCGATTCCGATGATCTCGCGCGTGTGGGCGGGTAGTACTACGGGGGGTACCTCTTCGGCAGATGCCGGGGTTATTGCCTTTTCACCTCATAGGCTTTTCCAGCACCAGACCCAGGACGATTCCGCAGCCCATTCCGAGTCCGAGTCTGAGCACCCCCTTTGAAACAGATATCCACACATTTTTGGCCGTTTACACACGCTAGAATGACACCCAGATCATCGGCAACCTCCCACCTTAAGATGGGTTTGCTGTCGTTTTACCATAAGCGTTTTAGGATAAAACTATGGCTCTTTCGCGCCTGATGCGGGCGATTACGATTCTTTCGATACTTTTTCTGATTCTTTTTTCGATTACACTCGTGAGTCTTTTGCTGATTCTGCGATTTCGTCGATTTTTTAGATGATTTTGAGGATTCTTAGGCTGAGGACGCGCTTGAGCCTGAGCCTGAGCCTGTGCCCGAGCCTGCCCTCGAGCCGCCTGAGCCCGAGGACCAGTACGAGACCGAGCCCATAAAGCCCATTTTGAGGACCAAKGACGTCGCCGAGGCCGTTGCCGATTCCCCTTTTTTTAATAGAAAGGGCGAGACCCAGCCAGTCTGATTCCGCTAAAGAGCCTGAGCCCATAAAGCCGATTCTGAGGATAATTTTGCAGCCCAAGCACTGAGTTCCATTTCGCAGCCCATTTTTAGTGACAGTCTGGGCACCCCCATTGAAGCAGATATCTACGTAAAAGCCGTTTAAACGCGTTAGAATGGACACCCAGAACATCGCCAACCCCACCTTCGACAGGGGGTTACTGGGCTTTTACTCTCAGATTTTTAGGCTTTTGCGCGTCATGCGGGCCATTTCCATGATTTTGCGCCGACGGGTCCTACGACCAGGCTGTGCTTAAGGATGGGCGGCCAGCCAAACTATGATTAGTGCATAATCAAACATCCACAACAGACATGGTACGGAGGGGGGGCGAGGCACAGCTCGCGGGTTTATTGCCTTTTCACTTCCACGGCTTTGACAGGACGAGACCGAAGTGCTTTTTTAACTTTGAGCTTTTGACGATTCTAACGATTCTCTTTCTGATTCGAAAGTTTCTGATGAGGTAGGACGAGGTCGATTCTTTCAATGATTTTTCCTTTTACGCTAAGTATGATTTTCATGATTCTGACGATTCTCCCTTTGATTTGAAAGTTTATGCCGACGCGACCGGTCCCCCCTTTTAAGAGAAAGGGCGAGGCTGTAGCTGATTTTGAGGATGATTCTGAGATTCTGCAGCCGATTCTGAGTTTAAGTGTGCCGATAGGCACACGCCGATTCCGAGGCCGTCGTTGAGGCTGTCGCCGATTCCGCTAAAGAGCCCGAGCCCCATTCCGCGGACGAGCTCAAGGCCGGGCACCTAAACCTTTCTTTGAGTAAGGTTTAGCAAACTACGATCAGCCCATAATCAAGCATCCACAACAGACATGGCACGTAGGAGGGTACCTACTCKAGTCACAGCTGCCGGGCACACCTCTACGGCTGGACCGATTTTGAGGCTTTTTTTATGTTTCTGCCGAAGAAACTGAGTGAGTGATTTAGCCATTGGCTGTTCAAGAAGGCCCTCGAAATGTGGTGGTTTTTTCTCCGTTTCGATCGAAAGGTACGAGAACCGTTGCTTTTTAATCGTTCTTTTCTGATAGGGTTACATTTTCACTTTCAGAAAGATGGCTGAAAGGTTAAGTGTGCCGATAGGCACACGGATCTTTGATCGTGTTTTTCAATACGGGCGGAAACGAACTTGAAGTCGAGCAATTGATAAAAGAGCATTCTTAACAAAGCGCCAATCAATCGATGTTCTGCGCTAAGTTCGTTCGAGCGGAAATCTACGTTCACTCGACTTTCCCCTATCTATGCCCTTCCGGAGAAAAGAGAAGAGCGAATCCGCTGCTTCTCGCCCGGTTTGCTTTTGATTCGAAAGGGGATTGTCGGGAAGATGGTTATTCGTTTCCGCCCACCCGAGCGATAGTTTGAAAGATCTCGTGGGCTTTAGCGTGACGCTAAGCCTAACAGGCTCTATTCATATTGCGAATTACACGATGGGAGACCCATCAAAGAATCCTAATAGGTGCCCGCGACGCAACCTGCTCTGCTACCGACAGGCATTATTGGCTTTATCCAGGCACGCAGTGCCTTTAGGGCGAGAAAACCCGATTGAATCGACTTTGCCAGGCGGATATGATGGAATTGGTAGACCCCCCCTCTCCAAAGGGGGGCCAGGTTTAGGTTATGGTGACCAGAATCGTGGGGGTCCCTCTTCTATCTGTACCAGTTGGAACGTCGAAGTTATGCAATCACGCCTCTAGCGAGGCCTCTATCCCGGCCGCCTATAAGAAATCCAAGCCCCCTTAGCGCAGAGTGCTCTTTGAACGCGTATACTTTCTTCAAACAGGCTCCTAATCCGAGAATGGCAGGCCGCGAAGCGAACCGTCTCTTCGGGGCCCTCCCTCATTGCCCGGGATAAATTGCCTTTCAGGCAATTGACCTATCCGCCAAACCGTAGGGCTTATTCGGGAACCTCCCCCCATAGGCGGCTGCTGGCCGGGCGGGCCCGACCGCTATGCACGTTTCCCTGCTCTCCGGGTCGCTATGTGCGCTTACCTCGTTGAACTCTCACATGAATGTGTGAATTCGTTCTATACACAGAGTTTTAGTTTTGTTCCCTCCTCGCCCCACTTGGTAAGCGCTCTGCCAGGAAAGAACTCTCGGACTCCTCAGCGGGATAACAGGTCACACAACCCGCAACGACTTCTTTTTGGGCTGACTCTGGCTAGTTATTAATTCGTCATTTGTAMTTTATTCTACCCCTTTTTCTATAGACGCTAATACCTGCTCGGTCTGTGTCACAAATCAACCCAAACCATTTCCCCAATTTTCGCATTATCGACCGCTTCACGTTGAGGCAAGCTTTTCCTTCTCCTGCCTCTAATTCAGAAACTGTATCTAAGTCCTCAAATACAGTGCCGGGGGGAAGCTGCTCCTTCTGAAGAACTTCCATGGGCTGGTAGGAACGGAACTGGAAGTACCTTGCTAGGCGGCGATTGCCTGCCCTCCCAAAGCCTTCTGAGAGGCATATTCTGATAGCCGACCAGTATAGGAATCATATGCTCGAACACCTCGGCCCCGGGGACACCTTACCATCGACAGGTCATTAATTCGGCCATCCATTCATTCTGCTGCCAGGCTGTTTAACTAACCTTCGAAGCGGTTTCGTCTGATCAAAGATGCCGTCCTCGTCAATGCACTACTTTATTAAGGAGGGTCTCCATACGCCAATCATAAAGACCTTCCTTGGAGTAGTGGTCCTTCCCCTGATCGGAAGAGAAGATCTTCTATGCGCCCACAGAAAAAGATTGGCCCTTCTCTCTAAAAAAGGGGGAGGAGAGGGTATATCGCACTGGTAATAACTCTCTAGGTCAAGAAATAGATTAGTAAAGTATGTAATCTCTAACAGGTGTATTAGCTCCTGAATCAATAGTATTAGCTCTGGTCTCTAAGGATGTCTGTCTATGTGGGTGTTAATGTTTCTGGCTCTGATCCGTTTTGTAGGTCTGATTCCGGTCTCGAAACCTTCTCCTCCAGATTTAGCCCCTCTTTCAGTATACTGGGATGAAGGGCTATGTGTGAAGGTGGAGCGGGGCAAGATCTAAATGGAATAAAATACTATGGGTAGAGAAGTCAAGGACCTGGGTCCCAGGCCAATAGGCTAGGGAAAAGTCTGAATCCAAGTTCCTTGAGTCAATGGCTATCGAACCGAGGCACAGGGTGCTAGTTGGCAAAAGAGGTTGGTTTCCCAAGGCAGGCAAGGTCCAGTCTAACAAAGGTACAAGTGCCCAGCGAGCGGGTAGGTTTTCCACGTCCCTTGCCATTCCCGGTCCGGAAATTATTAATCCAGGTACGGGTGCCACGTACCCGTGATTCCCGGTCCAGTGGCCCAATAGGTATAGGGTCACGAACCCGCCATCAGTCCCGGGCCAATACAGGTCCCAAGCAGGGACAGGGAACGTACCTGACAATCTCAGTACAATACGGTCCCAATAGGTCCAGGTACATATCCCGCAGTGTACCAATAGGTCCGTCCAGATAGACGTACCCAACAATCCCAGTCCAGTGACAGTTACCAATAGGTACGGGTACAGGAACAACCCGCTACCAGTACCAATACGGTAGTCTGATTGGTCCGGGTTCACGTCCCTTCTCTTCCCAGTRGGTACAATACCATCAGGTACAGGGTAACGTCCCCGGCTGATAGTATAGTTACCACTAGGTCCGGGTAAGGGTACCCGCCAGTCCCAAGAGTACAAGACCAATGGGTCAAGGTAAGCAGACCCGACCCAGAGTATAATGTACCAATGGGTCCAGGTACACATACCTACATTGCAGGTACAGTAAGAGTGAATAGATCCAGGTACCAGTAGTACAGGTCCACGTTCCTGCCTCCCGGTACGATCCAGTCTTAACAGGTACACGATGGCACGAACCCAACAAGAGTGCAAGGACGGTATAGAATACCAATAGGTACGGGGGCACGTCCCTTTCCCTTCTCGGTCCAGTACAGTCCCAATTAGGTAGGGTGGTACGCGTTACCTGCCGGTCGTTACGGTACAGTACCAGGAGTCCCAAGTACATGGATCTGGCAGCAGTACCAGCCGGTCCAAGACCAAGGGGTGTCCAGCGCCCTCAACGGTCTCGATAGGATGGTCCCAATAGGGAATGTATACATACCCGTCATGTAGGGTACAGTACATGTACAAAGCAGGTAAGAAGACAGGCATAGAGGGCTAACCAGTACCAATACGATACAGTACCGGTAAGTCCATAAATACAGTCCCTAAATGAAAGGGTGAAGGGGCTGCTTGAACAGGAGTAGTCCCTATGGGCAGGGTAGGTTCGGCTGAGTAAATTGTCTCTGCTAACATGAAAGTAGAGGTCTGAATAGCTAGGTTCTAGGCTGAATGCATAAGACCAAGTCAATAAGGTAGTGGTCTGTCTGCGAACTCTGAGTTTACCAGGTCTCTAGGCTAGTATGCAATGTCGCGGTCAAGTAAATATCCTTTGAAGTGCGTTCTCTGATTACTTTCCCGGGTCTGACTCTCTAACGGGAGTACGATCCGGGGAAAAGAATCTCTCTAGGGCGTGCTCTCCCCTTTCTCGGGTTAGGTCTGAGAACTCTAAGGAGCAAATCCAGTCCACTATAACGATAGTGCAATCGGTTATTTGAAGACTGGTGTGCTCTTTTTACCGGGCTAAAAGTATTAGTAAACAATCTATCTGTAATCCGGAGTGTAGCTCTTTCATCAATAGTGGTAGCTTTGAAATATTAGGGTGCGTTGGCTATTCTGGTTTTGGTCTATGGGGCTATGTTTGTCTGTCTCTTCCCTTGGCCTTTGGTTTCCAATAAAAGAAGGGGTGTGTACAATCTGGGTTTAAGTGGAAGGAAAATCCTGTTGCTTGGTTAGTGTTTCCGATTCTGGTCCGTACCCTCACTCCTTAATCTTGTAATAGCCTAGACTTGGCTCTGGGTGTAGGGGCTATGTGTGAATTGGTCTCTGGGTTCTCTTCCGGGTCCAGTTCAGTAAATGGGTCTACTAGTGCTTAGTGGTTGGTAATAGGCCTAAGCTAGTTGTTTGTCCCAAGGTGAAGCTTGGTTCTCTGACCAAGGTAATCTGTCACCCCTTCGATTCGGTCCACTTCGTGGCCCGAACCCTGTAACTTTCGGACGAGGGAAGACCCTCATTACCTCCTTGCTAGGCGCAACCGAACGTAGCGTGTAGTGGAGGTCCTCACCTTTTTTGGGGTGCACAAAAGATTCCCTTACAATAGCCCGATAACTCTACGAAGTGCTGGCTATAATTAGGGGAGTAGCTCCGTAAGGTTTCCCGTTAGGCGCAACCTCACTACGCGTCTGGTGTCCTGTCCCAGGGCTTCGCCCCTAAACGAACTATTACTATCTCTGGGCGGGCGGGGATCTGTCTATGTGGGTGTTGGTGTTTATGGCTATGATTAGTGTTTGTTAGTGTGTGATTATGGTATCCAATTCACCTCCTTCCTCATGATTTAGCCGAACCCCGGTGGATGAAGAGCTATGCATGAAGGTGGAGCTCAAGAATGGGGCAAGGTCCTAAGGGAAATAGCCTCAGGCAAAGCTTGGGCCAGTCAAATAGTAAAACGAGGTACTAGGTACAATATAAGGGGCAAGGTCCCGATGGCAAGATAGAAGAGAGGCAAGTCCTGAATGGAAAGTCCTAGTAGGAAGGTCCGGGTCTGACTGCGAATACCAGGTCCGAGAAGTAAGGAATACCAAGTCCAATAGAGAAGGGCTAAATAGGAAGACTATAGCGATAGTATGAGGCTGAATGTCAATAACCAAGGACCAAGGCGAAGGTAGGCCTGACCTTCGGTCCCAGGCCCAAGACGATAGGGAAATAAAGGACTGAAGAAAAGCCGGTTTGAGGGCAAGGGAAGGTCCGGATACAGGGTGCGAGCTAGCGAACTAAGTACCCAGGAGGGCGAGCTAGATAGGGTCAGGGTCCAATACAGCTAGAGGTAGGGGCACGTCCCCGAAGTACCGGTACGGTACATGCCTAAGTGGGTCCAGGTACCCGACCCTCACAGCAGTACCGGTACGGTACAGTCTCAGGTCCGGGGAAAGGAACCCGACAGCAATACCAGGACGATAMAATACCAATAGGTACGTACAGGGGCACGTACCTACCAGCAGTCCCCGGTGGTCTAGTCCCAATGGTTTTATCAGGTCAACGTCCCTACCAGCAGTACCAAGGGTCCAGTCCCAAGACCAGTATGCCAGTGAAGTCCTAAGCCAGGTAGGCTGTACGACCCAGTGGGACCGGTCCCAGTAAGGGACTAAGCCAGGTTCGGGGACATGAACCAGCCAGTCTTAATGATACGGGACAGGACTGAGAGGTCCGTCCAAACACGCCCATTCAACAAAAAACAAAGAACCCAAAATAGAGTACTCAGACACGCTGCCTATTCAGCAAGGCATCTATCGTCCTATGCCTGTTGCGGATGTTTACTTATGCGATGATCGTAAATTGGCCGGGGGCGAAGCCATTGATCGATTTGAGTTGGCCTTCCGCCCCTTTTTCTGAGAAGGGGCAAATTGGAAATGCATTTTGAGACCGCTCTCAAAAAGTGAAAATGCATTTTGGGACCTAGGGGAACCTAAATTGGGGGAGGACAGGTTAGCTTGCTGGGTTAGCCCTTTACCGTCTTCATGTAAATGGGTAAATTTATCAGGCCCTTTTTGGAGAGAAGGGGCGACGAAGTCGCTAAGGCGACTTCTCGCCTTCGGCGACCTACGGGAGCCGCCCACAAAGCGCCCTTAGCTCTCAAAAAGGGAAAATGCATTTTGAGACTCAGGTAACATCAATTTACCAATTCATCGGATTATCGGCCGGCCCGGCCTGCCCACCTTCAAAGGCCTTCAACCTCCAAAGTGAGAAAGAGGCTGCTGTTGCTGTGGCGGTTGTTGCGGCTGCTAGAGAGGTGGTGAGGCCAAGGTCTCACCATCTCTCTTCCMCCATRGAGGGGGKGGGTGGTGTATGCAGGGGAAAGGCCTTGCCATCTTTAGAATCGAATTCATTTTCAAGGCAATCAAAAGAAGGTGGGTGCTTCACTGTATGAACATCGACGAATCGACTCACCCATTATGTCGCACCGTTCGGGGCYCCTTCGGCGCCCCCCCCCCCCCBYVT
>Contig05+28529
CGGCCCGGCCTGCCCACCTTCAAAGGCCTTCAACCTCCAAAGTGAGAAAGAGGCTGCTGTTGCTGTGGCGGTTGTTGCGGCTGCTAGAGAGGTGGTGAGGCCAAGGTCTCACCATCTCTCTTCCMCCATRGAGGGGGKGGGTGGTGTATGCAGGGGAAAGGCCTTGCCATCTTTAGAATCGAATTCATTTTCAAGGCAATCAAAAGAAGGTGGGTGCTTCACTGTATGAACATCGACGAATCGACTCACCCATTATGTCGCACCGTTCGGGGCYCCTTCGGCGCCCCCCCCCCCCCBYVTCTTTACGGGT
>Contig06+38529
CGGCCCGGCCTGCCCACCTTCAAAGGCCTTCAACCTCCAAAGTGAGAAAGAGGCTGCTGTTGCTGTGGCGGTTGTTGCGGCTGCTAGAGAGGTGGTGAGGCCAAGGTCTCACCATCTCTCTTCCNCCATNGAGGGGGNGGGTGGTGTATGCAGGGGAAAGGCCTTGCCATCTTTAGAATCGAATTCATTTTCAAGGCAATCAAAAGAAGGTGGGTGCTTCACTGTATGAACATCGACGAATCGACTCACCCATTATGTCGCACCGTTCGGGGCNCCTTCGGCGCCCCCCCCCCCCCNNNTT
>Contig07+3192745
GCAAATTGGAAATGCATTTTGAGACCGCTCTCAAAAAGTGAAAATGCATTTTGGGACCTAGGGGAACCTAAATTGGGGGAGGACAGGTTAGCTTGCTGGGTTAGCCCTTTACCGTCTTCATGTAAATGGGTAAATTTATCAGGCCCTTTTTGGAGAGAAGGGGCGACGAAGTCGCTAAGGCGACTTCTCGCCTTCGGCGACCTACGGGAGCCGCCCACAAAGCGCCCTTAGCTCTCAAAAAGGGAAAATGCATTTTGAGACTCAGGTAACATCAATTTACCAATTCATCGGATTATCGGCCGGCCCGGCCTGCCCACCTTCAAAGGCCTTCAACCTCCAAAGTGAGAAAGAGGCTGCTGTTGCTGTGGCGGTTGTTGCGGCTGCTAGAGAGGTGGTGAGGCCAAGGTCTCACCATCTCTCTTCCMCCATRGAGGGGGKGGGTGGTGTATGCAGGGGAAAGGCCTTGCCATCTTTAGAATCGAATTCATTTTCAAGGCAATCAAAAGAAGGTGGGTGCTTCACTGTATGAACATCGACGAATCGACTCACCCATTATGTCGCACCGTTCGGGGCYCCTTCGGCGCCCCCCCCCCCCCBYVTATTGCCGGGC
>Contig07+3192745_2
GGCCTCGTCCTCGGGCTCNNNNNNNNNNNNNNNNNNNGAATCAGACTGGTAATTGGGCACGNCCTCGGGTGCGGACTCAACAGANGCGTAATCAGGCTAGCGGAATCGTCGTCCTCGGGCGCGAAATAAGGCGAGTGCGGGCCCCTTCTCTAAAAAGGCTCAAAAGAAAAATCGGCATACTGGGGAGGGGCCTACGCGGTCTCGGGCGCAAAATCAAAGGCCTCGTACCTAAACCTTTCCCCCTTCTCTTAAAGGGGAAAGGTTTAGCGCGAAATAGGGCATTAAAGGGCGGCGGGCGGGGGGGGCTCGGACTCAAAATGGGAATCGGAATCGCTAAACCTTTCTCAAAGAAAGGTTTAGGGGCGGGGCGGGCAGGGCATACGGCGGGAAGCTACGCTTCCCGGCTCAAAAAAATCGTAATCGTAATGGGAATCGGCTTAACTGGGGTGCGGGCTCGGTGGCGGCCCTTTCTCTCTGGCGCAAAATCAAAATCAGAATCGTAAGGGTACTCGGGCTCGGGCTGGGGCTCGACTCGAACTAAAAGTAAAAATCGTAATCGGACTTGGGCGCTGGCTCGGGTTCGGGCTTGAAGGACTCGTCTGCGGACAAGCGCGGTAGCTAGAGTAGATTATGTTTGAATTAGCATCATTCTAGCATTTTTGGAGCATTTTTAGATCATCATTGTATGGAGGGTCGAGTCATCTCAATGCTTGCCCCTCGTCAGCTCGGCATTGGAATAATTGAAGATTGGGGGGAAAAYGGGAAAAAAACGTATATAGAATGGGCCGAAGGCGGAGGCCTAAAGGCCCACAAAGAGCCCGCGTCAATTCGGAAAAACACCACGATAGAATGCCTTCGAAAAGAGGGAAACAGGACGGGCATCCATGCATTAGAGCACTGCAGGCGCTACTGCACATCAGTCTACGCCAGTATTTAGGAATTCCAGAAAACAACTTATCCGCGTAAAAACACTAGAATGGTCGAAAAGAAGTCAACACGAAGAGGGGGGCGATCTGGATGCATTAGAGCACTGTAGGCCTGGGAACGGGTTTGCTGCTGCATGCACTGCAAGCCTGGGAACAGGGTTGCCACTGCCACATGCAGTCGCCGGTGTATCAAGATATCCATTTTGTTTCATACAATTCAAAAAGGAAATACTAAAGGCGAGGAGGTGAAAGACGGGAAGGCGATTTAGATGCATTAGAGCACTGCAGGCCTGGGAACGGGTTTGCTGCTGCATGCACTGCAGGCCTGGGAACGGGTTTGCTACTGCATATGCAGTCGCCGGTATAGMGATAGTTTTCTTTCGGAAAATCCGAAAATGATCATAAAGGCGAGTTGGAATACTCGGATCTGTGTGTGAAGGAGGGAACGCACGCGCTTAAATCTAACCCTATCTATCGGACATGGTTTGCCCGCGACCGCCAAAAAGTCGGCAATGGTGCAGCTTACGAATCTTCGAGCTTTCCCTTCAATTGAGAGGTTGACGGGAAAATCAATGATGAAGAGGCGAAGCATCCGCCGGCTCTAGTAGGGCCGAGTGATAGAAGGTTTCGGACAAAGTGAATGATGCGCAGGGGAAAGGCCCGGGGGGGGTGTTAGCTCTGAGATTCGTGGTACCCTATCTATTTTTAGAGATAGGATCCTATAATCTCTCTAGAAGGGAAAACCCTTCTAGCATTAGTCATTAGGTGTCAGTATGGCATTAGACCATAGAAGCCTGTGCAATACCGAGGACCACCTCGGCAGGCATTGCTAGCAGAATATCGTAAGCCCTGGCGGCGGCCGCTTTCTGAGCACGGGCGGGCCGGCCCCCTGTTCTCTTCTGGCATACACAGATGTTTATGGGCAACCGAAACCGATTCTACTCCGAAGCCACAAGAATGGCGAGCAAAATGCAAAGATTTGAAATCCTAGCAGGATCGGTCGACTTCAGGTCCTGGGATTAAAATATGGCGAGATCAGCTGCGGAAAGGAGCAGGACGACCTACTCTGAGTACACTCTCAGTACAGAGAAACCACTGAATTCTGAGGCAAACTTACCCGAACCAGGGTAGAAGTTAAAATGTAGAGGTGGTTTATACGGTTCACATCTCACAGCAGTCACGGAGACCCTGTTTTCTATGGCAGAAAACCCTACCTCTGTCGGAACAAACCCCACTGCTCGCCTCCTCGCGAGCCCCCCAAACTCCACATCTACAAGGGTTTCTTCGCATTTTCTGACTGCTTGAGATGCGTAGTGCTAAGGCTTTCTCTAACAAGGATCAGGCAAGGAATAAAAAGAAGAGGTGGTTTCATATCCTCGTGCCAAATCGCATAGCGGTTGTGCTCTCGAGGATGCCCTTTCTTTAACTGAGCTTTTAACCTTCCTTGTCAAGTAATTGAAACAGCTTAGCGGATAAGCCGCCAGCTAGGTTAGACCTAAAAATTTGTCTTATTTTTGCTATGGATCATCCTTCAGGAAGCGAACATAGCCTTATGTCAAGGTGCAGATCGAGCCCCCTCTCTCTTAAGAAGGGAAAGGACCCCTCTCTCTTAAAAAGGGAAAACGGTAATTAACAATGACCGAAACTAACCCACAGTTGGCCTGCAAAGTCATCTTCTTTGATCGAGCCTGAGCAACGCCGCGAAGGCACTGAATCGAGGAGTAAGGGCTACTTAAGGCCACTTAAGGCCTCCGGAGTCTTTTCCGCTGGCATTTCGAATCGAATTCTGATACGCGTGCAGTAAATTACATGGTTGGATTAGAAATGCCGAAGGCGGCTCTTGATGAAATGCCGAAGGCAAGGCAGGGATTAGCTTTAAGAGATAGAAGATAGACTCGAGCGCACTCAATCGATTGATGAGAGCATTTAACCAAAGCCCGATAAATAAGCTTCTTCTTTGCATCCCTATACGAAGATTCATTGAAGTGTCCTGCCACTCGACTTGCCTAAAGGGAACTCGACCTTTAAAGCGGAGCGGGGGAGCTAAGAGCGCTACCTCGTTGACAAATACAGGGAAGCGCAGTTAGCTTACCCCGGCGAGCAACTCCATGTTGAGCGAAGACAGAGAGATTTTCAAAAAGAATGGGTAGCTGGGAGTTGTTAATCCGGCCCAACACCCCGCCCGAGAAAGCCGGGGCGGCGGTCTGCCACAATTGTGCGCGTTAGCGCCCGGTTCACCGAGAAAGCGCTACCCGCAAGGGCGGACCTCCGGCCCCGCAAGAAAACGCGGCTTTAAAATCACGTATATAGATAGGACGAAAAGGCGCATAGCGCCTAAAAGAGTTTTCTTGCGGGTAAGCTACGCTCCCCGCCTACTAAGGGCGGACCCGGTGAAAGAAAACGCTACGCGTTTTCGGCCGGAAGACTTTAGGGGTAAAAGCGCTAACGCGCTTCCCCCGCGATTAGCCGATCTTCCTGATCAGCGAGATTAGCCATCCATTTCCGCATGTTCATGGTTTTGACCAACTCCCCTCCCCCCTTCAAATTCATTATGCTAGAAGGTGCAAAATCAATTGGAGCAGGAGCAGCTACCATGGCTTCAGCGGGAGCTGCAGTAGGTATTGGACACGCATCTAGTTTTTTGACCACTCCTGCGGCATGAAATCCTTCCTTGGCTAAACAATCATTTGGTCATGCCATTTCAGGATTTGCTTCAACAGAAGCTACTGCCTCGTCTGCCTCAATGATGGCCTTTTTAATCCTATTTGTATTCCGAGAAAGAAAGAGGTGCTGGCCTAGCCCGCACCTCGTTCAACACCTTCGAAGCTTATTACGACTCTCGCGTCTTTTTCTCCTCTTTGACACTCTGGAGATAGCCTTCCTATTAACTATTGCCATGAAAATCAAGAGAACTCAACGCTATATAATCGGATACGTAGATTACAAGTACATCGTCGACCACATGGGCCCGGGTTAGAGCTTTGAAGGCCATGATAACCCCTGTTGACCTTATTCAGTCGCATCAGAACAAGGTCGATGCAAATAATTACGTGGACACTGTCGAACAGACAGGGTAAACCCCAGATCCAGGGTTATTGAAGCGGACGCAAAAACAAGGTGCGCTCAACGCTTACCCCGTACCCCTTATGGGGGAGCGGTAGGGGATTCAACCGAGAGGGGGAAGCGCGGGTAGGGGGCCTCCTTGTCAACGGGGGAGCTCCATCGCCCCCGATTATTCAATGATGTGCGAATGAATGCCAAGCCGATAGCTGTTCGTGCCCCGAGGGCGATCGATCTTCCGTTCTAGGGAGGAAGCATCGACCTCCCTCACTTGCCGGCTATCGTTCGATTGGTGCTTCTGTTTCGGGAAGCATCAACCTCACTTGCCAAAGGAGAGGCCTTAGGCTTGGGCGGCGGTTCCAGAGTCAAAATTTTACATGATGATACCGATGATATCCAGGACTGAGATACTCTTTCTATGCCCGATTCAATCCCCTCGGTGTTATCCCGTGGAGAGCAGAGAAACCACCCGATCTTTCCTAATACCATTGTCAACCCTCATACGATTGAAGTGAAATAACAAATTATAACTGAATGCTACCGGCTAGCGAATGAATGTGAACTGTTGTACGCAGAAACGGCATGAATATGCCCCGGAATAGAAATAAATCCTAATAAACTATGCCCCGGCTCCCATATACGTCTGTAGAAAGGGACCTCCGCTTCTTTCAGACCTATCCAGAGAGGCCTAGCACGGCGGGAAGCCGCCTGCGGACTGAAGCCCAAAAGGGGGCCCGCCCTTCTAAAAGCGGCCCTCTTCTCCCTTCGGTCCTTGGCCTTCCTTCCGCCTTTCCTCGAGGTGTTCCTGGGTGTTATGGGATTGACCCTTTCTTTGGGATTGTCGTTTCGGGGACGGGCCGAGTGACTCGTGAAGCCCGGACTCGTGGCGAGCAAATGAGGTCGTAAGTAACTTGGTGCAACATGGAAAATTCGATCAAATCAAGTCCTTTTTTCAGAGTAACAAGAGTCGTCATATGGGCCTTGGTGGGGTAGGGGGCGTTATCTGTGCCTACGGCACCCCAATCTCGGGTTAGCTGGGGAAAGTAGGCCGGCCCCGCCGCCTGCCCGCGCGAGAGAGCCGAGAAGGGCGGACCGTTAGCAAGCCTTCGGCCTACTAGGTAGGCGGCCTCCTAGTAGGCCGGAGGCTACTAGGCCTCCGCCTGACGGCGCCTTCGCGCGCCCGTGCTCAGAAAAGGGCGCGTTAGCGCCTTCTCATAAAAAGGGGTAGGCGGAAACGAAGAAAACGCCCGCCTCTCCTGTTGCTGGTTGCGGGTCGGTTCATTCTCCTGCGCCGAGCCCCACCTAAGACCCCCATCGAGTGCCAAGCGATGTTTATTCACCGAGTCGAGCAGAACGAACTAGCTCTGCCTGATCAGTTCTCTATCCAACTACTCATTAGCCAAATTCATTCATTCCACGCCAATTTGGAAGAGCTGCCAGAGCTATCAATTCGATTTGACCCGAGTTGTTAGGCGATCGAAAATGGTCAATAAACACCTCCGACCCTCGGAAAAGAGACTCGTATCTTACGGTGAAGGTGAACAACGGTTCGACGGAAATAGTCAATAAACCGGAAGTCGATAAGCGTCGATAGCGGCAAATGGTCGGTCGCCCGGAAGAAAGCGCGTAGCGCTCCGGGTACGCTCCGC
>Contig08+211024
CCTAGCCCGTTCATCAAATATTAACGCAGAGGCCTCTATAGGGCCGGAGGCGGAAGCCGCCTCGGCCTCCGGCCGCGTTAAGGCATGGGTAGGGGCCTCAAGTGGTGGGGGGGGGGGGGGCTCTAMAGGCTTTATTCAAATTAAGAGCTTCGRGMTTTWTTCTGAKGAGTTTGWTTWTTWTTCTGAGTCTGATTCTGATGATTCTGRGGASGATTCCGAGCCCGATTCCGTGCCCGAGCCCGAKGTAGCGCCCGAGCCCGTGGCCGCATACGAGTCCGCMTATGAGTCCGCATACGAGTCTACGACGGGTCCACCTTGCGGGTACGGAGGGCGGGGCTTGCCGGTAGTACGGGTCCTTGGGGCGGGCTGCTTTGCGGGCCTTGCGGGCTTTAAGTGGTGCGGAAAGGGAATCGAGACAAGCCACGGCCACTTCCTGAGCGCTCAACCGCACATAGAACCTCTTTAAACCCGAAGGGGTACTCTTGTGGGGGCCCCAAGGGGAATTGGCTAATCATAGAATCTATTCGGTCGCGATGAACGGAGCTTTGGAAGGAGGCAAAGCTGCCTCAAAAGAAAGTCTTTCGTTAGCGGCTAAGTCGTCTCATTTACCATTCATTCTGGATAGTGGGAGCTACGAAGCACAAGCATGCACGAAGAATCCCTTCGTTCGGGCCGGGCCAGCCGATCGATCTCAAGCCGTATAAGGGAAAATAATTCCCTAACAGGTCGAGAACATTACATTGAGAGCACATTAAAAACTGTATATATATAATGATGCGTTCATTGGGTCTGAAAAGGCCTAGTAATTGGGTAATCACCACCCTAGGCCTGGTGTGGTGGTGACACGCACTATAGGTGATGAACGCACTAGGGAAAGGGAATTCAAAGAAATGGTGAGTCGAAATACTCCTGCAGAACACGGAGTGGTACATGCTTTCTGGATGATTACAATATAAGCACTTCATTCGGGGATAGTGCACTTCCCGGAAGAGACTTAGAATCTATCATAGCGTGGACAAATCTGATCGAGGTAATTCTCAATCATTTGATGGCACACCTACTAGGCCTTGGCACGTCAGCAAGTAAATCTTCTCACAGCTTTCTTTAATAATCTACTGAAAGTATACTTTGAGTGATTAGAAATAAGGGAGCCGGCTGGTTTGGGGGATAGTTGAGGAAAGGAGAATGACATGCTGGGCTAGCGCTGCGGGAATGTTGGTTAGAAACAGATCAAGGGGGAACTCCAGACCATTGTTCTGGAGAAAAGAACCCCGTTCGAGGAAGCCACTTGCTCTCGGAGGTTTCATGTTGCTGCATGAGATTAAGTACTAATGAAAGTACCCTGCCAACACTAAATTGCCCCGGACATTTTTACTGCTCACGGGGGGTGTTATGTTAGAGGTCACCCGCCTGGCATTCTTTTTACTTCAGTTTACTGGTTAGCCGAAGAAGAATCAAAAAATGCGAAGACTGCGAGATCAACGTAGATCGGTGACTGCAACCCTAAGTTTTAAGGGAACGGAGAGAACAGTCGTGGAAAAGAGCGGGGATAACTTGCTTTGAGTACTCCCTCGAGAGATAGCCATCACTATCTCGAGGGAGGCTTACTCAAACTTAGGTAACAGTCAAAAAGGGAAGAATGCTTGTAGTGCAAGCAGTTTGTTGTTTTTCAATCTGGTTCATCGGACGGAGAGACAGCACTTCTAAGCATCAGGAACAAACCAACTAAGCTCGCTAAAGCGAGCCCTCAATTTCTAGGGCTTTATTTTGAGAATCCACGTAGAGACGCGTTTCAGCTTTAGCAAACTGCAGTGGCGAACGTCTGGATGAGTCGGAATTACTCAATCTTTAACCTTAAAAGACAAAGTAGGCCAGGATTTAATATCGGCGTAAAGGCGCGATTTAACCTCAGAAAAGTGCGTTGACGTGCACTCAGCTAGGTTTGGGGTTTGATTTGAAAAATTAAACGTAAATACGTGTTCCAGCTTTAAAGAATCGCCGGTTCGTCAATGAGCAATTTTCGAGAAGGAAATTTCGAATTAATATATAGATTCTAAAACTAACTTAACCTTTCGGGAGAAACTTACAAAGCAAGACCCACAAGATCGAAGATCGCCGTAGAGGCGCGCTTTAGCTTAAGAAACTTGCGCTGACATGCACTCAGCTACGGGGGGGGGTCCCTTTCCCGAGTGTAACGAAGGGTAAGGCGGCGCCTCAGCTGGCTGGGGAAGCATACTTATGCCCAGCCATCCCCTCTCTTTTCCGAATCCCAATCCAATCAATCGCTAACGCTTGCATCTGCTCCCCCTTCTAGGGCATATCGACTCCCCATTCCCGTGCCCTTCCCGCGAACTGCCACAATAGTGCCGTGATTTGTTCTGCCGCCCTAGTGGGTGACCCTGGGGGGATGTATGACATGTCCATTGTATTCCGAGCCCCTGGCCCGAACTTCTCGGTTTGGAAGTCACGACAACAAGGTATGACTGATGTTTTTGCTTCTATCACGGGTAGAAATTACGAGCCTCCAGGGATTGGATTTCGCAGGTGCGGGAAAGAAATCTGATTTGTAGGTGATCGATGAGCTCTCGGGCTATGATATTGACCTGGATACATTGAAGATGGTGCTAGACGGCCAGGTGCTGGACTGAAGTACAGTCGAGGATTGGAAAAGACTGATATTCTGTTGTTTCAAAAATACGCATCCGTAAACTCCACCATACTCTCGAGATAAATATTACGTTGTGTTCTCTTCAAAACGCTTTCTTCTCGAAGCAGCCCAATTATGAGGGAAAAGATAAGGACCTTTTTTGGATGAAGCAGCCTGCTAGGGAAGTGGACAGATGGAGGAAAGCCCAACATCGGCGAGAGGGAGAGAAGGTTGAAATTCCTGATTAAAGAATTGCTTTTTCCCCGAAATAAAGTAAAGTCAATGGAAAGACTTAGGCCCCTTCCCGGCTACTGGATCACTACTCCGGTGCTTCCCTTTCCCCGGGTTCCTTTCAGGTAGGCGGCGGGCCCCGAAAGTGAGCTATAGCCTTGTTGCGTGGGAGAGGTTTCCGCGCAAGGCAAGCGAGTTTGAAAGCTGTAGTTTCTTTCCCGGCAAGCGGTCAAGCAGCGGCGTGGGCTTTTTAGGTTCGCTGGCATTTGGTTTTTTGAGGAGGCACGCTGAATTGAATCCGGCCTTCTAATCCTTCTAGAACAACAACCTAATCGATCGCTTTGAATGGCTGAATCAGAAGCAGCTGTTTCCTCCTGCTCTCCCGCACCTTTGGGCCGAAGGGCGACGAAGGAGCTTGCGGGCTCGCAAGCTCGCCCGCCCTTCTCAAAAGGGGGCGTTAAGCCGCCTCGGCTTAACAGCCCCAGGGCGAGAAAACCTTTGAGAGAAAGGGCAGGGGGCGCTTTTAAGCGCTTAAAACCCGTCGGAAAACTAGCGTTTTCCGTTTAAGCCCTTTCTCTCCAAAGGCGGCTCCGGCGCGTAGCGGGGAAGCGCTTCCCCAAAGGCCGGAAGCCGGGCGCCCCAAAAAAGGGCCGGACGGGGTAAGCGCGTTAGCGCTTCCCCCAAAGGCCGCCGGGGCGCTTCCCCCAAAGGCCGCCGGGGCGCCCCAACAAAGGGCCCTTTAAAGGGCCCCTTTGAAGAGAGAAGGGCTGCTTTAGCGGGAAGCGTAGCCCGCTTTAGCGGGAAGCGTACGCGGGAACCATTCTACCCCTAAAGCGGGCTACGCTTCCCACTTTTTATCCAATCCCTTTTTTTTTGAATAACCTGCTTTTCCGGCGCCCACGGCCTACCACTCTTGAAGATCACGCAGATAGATGGAGGTCTGGAAAAGTTTTACCCTTCTCGGGGAGGGAAAACGCGCTTTGCGCTCAAAGAAGGAGGGCTATTAGATAGCGACCAAAGCATAGCGTTCCGGAACGAGAGCATGGCCGCCTATTAATATGCGTTGTTGTTCCGGAACGAAAGCTGGGAAAGCGCCAAGCAAGATGAGAGCCACGAAGAAAGAGTTTGAAGAATGAAGGCATGTTACTCGATCACCAACTTGGTATGGATAAATCGTTCCGCTGGTAGTGATCGCAGATCAGATCTTTTCATGTGATTGGTTTTGACATTCCAAGAATCGAGGATTGAATCTAGAAATCATGCGAACTAACTTTCGGATTGACTCTGAGACTGGCGGCTAGGGGGTTAAGGTCAGAAGGGCAAAACGAAGGTTCGGTTTTGACAAAGCTGTGCTACTCGGCAGTTCGTTATTCATCTATCCAAGTGGGGGAGTCGAACATGGTTGGGAAAAACACTGGCTGGATAGTGAAAAGTCCTGTAACGAAATCTAAACCTGCCTGCTGACCCGATTCAACCAGAATTTCTTCCGCCAGGCTTAGCAGCCTTCCTGGTCTAAGGCCAAACGACACGCACCCCGCCAGCCCAAGATGCCGATGTCGGCGGTCTTTTACTAATGAGAGGCGAACCCATAATCATCGATTATCCATTATTTTACCCCGGGAAACGCATCATCATTCGAAGCATAGATCTAAGCTTCAAGATAGCATCGATCATTATTCCATGTTGTCCATCCCGTTGAGCAGGAACAAAGAACTAAAGATGACTCAATCATCAGAAGCTCGCACTTTGAAAAAGAAGCGAAGGCGGAAGAGTAAGAGGGAGCTCCCCTTGATTCGGCTCTGAACGAGCCTTCTAGGCATCCCCTGGAAATGGCCTCTCTGTTGATCGAGACTCCGGTGCAGTGATTCCCCGGCTAACCGACCCTGAACGAGCCTCATCAATGAAATCGCGGGAAGCGCGTAGCTTCAATTGACTGGGGGAAGCCGCCCGAGAAGGGGAAACGCGCGCGGGCTACTGGATAGGGCTCAGCGTGGTTGGCAAGTGGCGCGTAGCGCTTTCCCGGCCCAAAATCGCGCTTTCGGGGAAAACGCTATTAGATTTTACCCGGAAAGCGCGTTAGCGCGGTACCTTGGCCCCTTGCGCGGGGGAACACAATGTTCCCTGCTTCGAGCCTTTTTTCCGCCCAAGATCAAGTTAGCCTCCAGAAAGGGAAAAGGCGCCACTGTTCAAGAAAATGCGAGTTTTTAGCTTCAATTTAGAAAGTTTTAGATAATTTAGCTTAAGTTTCCAAAATAGTATTAGAAAAGCGTGGTCAATTTGGTCAACCGGAAGGTCCACCACCGGGGCCCCTAATCATCAAAGGCACCTCAGAGAAAGAAGAGGGCACCACCTCCAACAAGGGTATTTAGTGATCGGGGCGCGTACAAAATAGAACCATAGAGGCACGTGTTTGGGGCACCTCCGAAAGTCTTTGTAGTCCAATCCGAATCGCCCTCCGCATAATCAAAAATAGTCAAAGAAACCTCATCTGAGGCAGGCAGTTCATGCCGGGTATTGCGCCCTKCTCCAAAAAGGGGGCGAGCCTAATCAGAAAACAATCGCCGTGTCACCGCTAGAAGAAGTGGGTGGGGGCAGGGGGCGACGCAGGAGCCCTTTTTTCGGGGCTCCTGAGGTCGCCGAAGGCGAGAAGTCGACAAGTCGACTTCGTCGCCCCTGCCCAAGCATCAGAGAATTTCTTTCTATCTGAACGGATGGAGATACCACCTCACCAACATGATTTTCCTTTGGGCGCGCACACACTACTTAGTTTTCTAGCCGTGACACTAGATTTGTTTCTGATTAGGCTGGCGCGGACCCTATCTTTGAATTTACTGCAGCTTAATTTTGAAAATCAATCTTCAAATCTGCGAATGGAAATTCGGATTACCCAAAGACCTTTGGTTGGATGTGCCCCAAAAACGTGCTTTGGAGGTTGGTACAATTTTGACGACGCCCCCCGGGTAGCGCTACGCGCTACCCCCGTGGAAACTAACGTTTCCCGGGGGAGCGCGTAGCGCTACCCCCGCCTTCTTCTTAGACTGAGGCGTGGAAACTAACGTTTCCCGGGGGAGCGCGTAGCGCTACCCCCGCCTTCAAGAATAAGATGGTGGGGTAGCGGCAAACGCGTATAAGGCCATTTTTCGTCCCAAAACGTTGCCTTGGCATTCATTGGGATGGCCGGCCCTTTGGAATTGGTTAGAATCTAATTTCGACTAATTTATCAAAACGCGCTTTCCCTACGTCCCTCTTCATTGTTGAGGTAACCCAGTAACTCTTTCGCCTTTTAGTTCGGGCGCTACGCGCTTCCCCTTTTTAGAGAGCCCAAAACGCACGTTTTCGCTAAAAGAACCTTCTCTCCCAAAACCAAAACGCTAGTTTTCTGCGGGCGCTACGCGCTTCCACTATCAGCGGCCCCCCTGAATACTACATGGAGTTGTAGCGAGAGATGAAATCGAACCATCAACACTCCCTAAACCTTTTCTTGAGGGGAGCGTTGGCCGGAGTAGAGTGAGTCGCCTGGGAGCGCGAGGCACGCCGTAGCCGGGGCTACTTCTCTTCCGTTCCCTACTGTAGGTCTGGATTCTGTCTGGCAAAAAGGGCGGGGACGCCCGCCTTCCCTAGCCGCCACAACTGGTGCTGATGCCTTGCGGGTCCCTCTACCTTAGGGCGCCCGCCCTTGCCGGTGAAATCACTACTGTAAAGAAAGATTCACTCATGTAAATCTCGCGTAAATAGAGAGATCTCGGCCTTCCCCTCACATAGCATATAGCCCCACATTGCCGGAAAAACGAAGATATCTGAGTGGAAGATAGAATATCGACCACAGATCGAGACCAATTTGACTCGCTTTCCTTCCCAAGCCTAGAGACACCTATCAACTTCGAAGGGGTATCGAAAAAGAGAGTTTTCAAGGGTAGAGTGCCAGAACACTTCAAGAAATCAACGGATATAGATGATTGGGTTGCGATCCGCAACTTGATCCTACTGATTGAGCTGTAGTCAGCGAAGACATCCTAACCTAAGGGCTCGGCCAAGCCACCCTATTGATCGCCTGGGCATAGAAGCGATAACCCCCCCTGCCTAGCAGGGGGGGGGTGTAGGTGAGCGAAACCACGACAGAAATTGAATGAAAAAAAAAAGACAACCTACCCACCTCGGGAGGGGTTGGGAGCCTCAGTAGCTGAGGTAGGACATCTAATCTTTTTCCATGGCTAGCTCAATCTTATTCGGAATGGCAGGTCCACCTGCTGAGGGGAGGTATTGGCCATAAGCCCTACTCTCTTCAATCATTTCTCCAGCTGGACCTGAGTTCCTTCAATATTATCCGGCGAAGGTTTATGAGTCTTTTTTCCCACCGATAGAAGACTTCTCGTTCGATAAGTTGGGGATTGGATCGGACTGGCTAATTCTACCTCTTGATATGCGATTAAAGGTCTACTATCTCCTTCAGTAGGGTCGGGAGGGAATAACTACTCTGGGTAGCCTATTGGCCAGCTAATCCTGAGGATGAAGGGGCGAATCTAGTCCGACTAGCGTAGAGTTTTCATCCGCTTCTAGGGAGGGACCAACATCCGATATTAAGGATTCTCTGCTCCGAGATGGGACCGAAGGGAAGCTCCCAAGAATTATTCTTGCTGTTCGGGGCAGCAACTCTGCCAAGATTGACGTAGCGTTGGGGAAGCTACTATACCTATATAGGGAGGGGACCGGAAGAAAGGCCGGTTCAATCAATAGCACGAGTTCGGCTCCTCTCTCTGAGATTGGATGGGCTCGGCTACTCGATCCGGATATCTGTCCGACCTTATATCTTCAATGAATAGGAAAGCTTATTCAACTACAGAAAGATTAGTTTATGCTGAGAAGATCGGTGCACCAGCCTTTATTCAGTCAGTAGGTGGGATCGGTCCGGTTGTTCTTTCAGTCTTATCCGAGCTGGGGTGAAAGAACGGGGAGTCGCATCCAACAACGTATATTCTTTCTTATCAGCTGGACTGGCCACAGTTACTACATCTTCTATCGAGGGAAGTGACTCACCGGTTCTCCCTTCCCCTTGCCGGGTCGGGAAGGGAATTCAGTTCAACCTGCGATAGCAGGCATTTGCAACTGCTGGTGGTCTCCCCTTCATTCGTTATAACGTATGGGAGATAAAGAGTTTGTGTGTGCTATTGAGCCCCCCTATGAGGAGGGGAGAGAGAGATGGGCATCTATAGTCCTCTTCGTTCCGTTCGGGCAGGAATGGCAGCGAGCAACCACCGATAGCAGGGCACGAGTCAATACCTTAAGGGTTCACCGGCTCCATATCCTTTCTTCCGGATGAACAAAGAAGACTGAACCACTGTAGAATTTGCAGCTGCTGGACTACGCACAATTTAGCTATAACTTGCAAAAAAGCCTACTCTTTCCCTCCACCACTATAGTGCTGGCAAGCTTATATCTCTCGATAGCTTGATTCCCTCATCTCATCTTGAAGTGGATAGGCTGGTATGCCCGCCCCTACCAGCTCCAAGACTGACTTCGGATGTTTGGATCGAAAAGTCTCATCTCAGTGAAGAGGGATAACCTTAGGATAGCAGATAGTAGAGAAGTTCCCATCCCAGCTAGAAGAATTAACAGAGTCGAGTAGCAGCCCCTACCTCCTTTCTGAGATTGATGCATGATGAGCCACCGCCATCCACCAGTCTAAGCCATGAGATAGGAAGTAGCTTCATTCATTCCCCTCCCACCGAGAGGAACGGACCCTGCCCACGGAAAGCGTAGCCGGCATGCCTAGCCCCTGTCCCCTGACGAAGGAACTGCTTCTGCATCTTAAGAGCCGGATCCGGATACGTTTATGAGCAGCTTCCCGCCTGCTCCTGATAAGGCTGAAAGGAGAACCAACCCACTTCCCCTCTATAATCGAATTGAGCTAGCCGGCCTGCTACCGACCCAGCCCATCTGTACCCGGAAGGTGAGCAACTCGCTGAGCGAGAATAAAGCCTATCCATGCCAGAGAGAAGACTAGCTTCATCCCCTGAAATCCGAAATTGGATAGCTAGATCGAGCTGACCTACCTTCTTCCAATCTTGATCGGAAGAGAAGAAGAAGCGGCAGCGGATAATCTTGAAGGGGATTAGGTCAGCAGGAATCAAAACCTACGGTAGGACTGGAAATTGGATATCAGATAGAATAGCTGATGGAGCTCCCTCCAGAACCGGTCTCGGACCGGTGGGGAACAGTGGCATATCGAAGAAAGAATGAACCAACATCCCCTCTCGTAAAGGGTAGAAGTCGGAAATCAGACTGATAAGCCACGCCTAGTTTCAGAGTCTAATATCGGGGGTTGAGTTTCATTCCMACCTCTGCAAATTACTTAGCAGCGGGGCTGCCCTCTAGCGACAAAGTCTAATATTTCAGGTGGAGATCCATTCCCTCCAGAACCGATATCGGATTGATGAATCCCACCTACCCTCAAGAGGAGGAGAACCGGACATTGGATCTGGGAAAGAGTGGCTCCCATGCACTATATGGGGGCGGCGCTGATTGAGTTAGTCCAGTCCTATTAGAGATGGAGGCGAATCAAGCAACTCTTATAGATGGATGGGATAGGAAGGAAGAACCACTGGTAGCATTTGCAGCTGCTTCTTTCCGATCGATATACAAGGCAGGCTGGGTTGGACGGTACGGTTGTTCTTTCCGTTCCTACAGCCGTGGCAAGAGAGGTTTATTATCCTTAGATGGGAGCGAGTGCTCTGGTTTCGATCCTGCCAAGGGTGTTGGGCTTCTGTCTCGCTATTAGCCAATGATGAGGGGGTTGCCGTCCTGGATAGATACGTAGAGTCCCGCCCCCTTTTTTCCCATGGCTATCCTATGACACTACGCCTCCTCATTAGCACAGCCCCGCCATCCGTCATCACTACGCACGAAGGGATGGCCTGAGATATAAGTGGAATGGATAGGCACGGTCCAATTGATCGCTTTGCCCGTACTTTTGGGATGCCCACACGACACCTCCTTTACCGCACTACTGGTATTTCTCCTGATTTGACAGGTTCCCCCACTTCTACAGATTCTGAGTGTCCCTGAGGTAGGCAAGGAAAGAAGGGTCCCTGTATTTAGTAGACTTTGTGGGTCGATGTGGCGGGGCGAAGCCCCGAGTTCGATGTGGCTCTATCTATTATTTCCGTGTTTTTGTGGACGAGCAGATGATCAGACGATTATACGCAAACATTCTATTTATTGAATGATTGGAGGAACTCAAAAAAGATAATTATCTATATACTACAAAAGGTTTTTTTGACAGAATTGCTGGGGGCCGATAGGCGCTTCCCGAAGCACTACGCTTTGCCTTCCCTTCACTCAATCTCTCACTCATAAGAACCGATGAGGAGACGGATATAGAGCCTTAAGCTCGCCGGATAGACAATCCGGTTAAACTGGATTTCCCAGGGAAAACCGTGTCTATGGTGACGTTCGGTGGTAATGTCTAGACCTTCAGTGCTCCGGTTGCGAGACGGGAGTCGTAGTGAACCTCAGGGAAATCCAAGACTAGCCTTGGTTGGCCACTGGGACCGGTGGTAAGACTGCAATCTACTCGGGTTGGGAGCTACTTGAATGGAAGTTACTGGGTACTACGAGTGTATTTATGGATTGCGAATTGCGTATATGATTGGCAATCCCTTTTCCAGTCTTTGGCCGGATGCGCGTGCTCTACGGAGCTTTGTCAGCAGGAGCCGGATGTGTTAGTCATTTTTTCAGTAGGAGTCGGATGTGCGTGCTCTACAGAGCTCTGTCCATGGATTGTCGACATTGCGAGCAATTGAGCAATCGTACTCAGCAGGGGCTTGGATGGTCTAATTATTGCACGTTTCCTTTTGGGTGGGGAGGAATGAAAACTGCCGAGAGGTAGACGTTTCCTGTTAGGGAACCATTGTGGAAAGCGCTACTAGGGGAAGCTGTAGCCAAAGCACAAACCACCTCCTTGTCTTCTACGCAAATCCACCGCAAAAGGTGTTGAAGTGCTTTGGAAAGTCGTGTTACTTTGGCAAACGCTTCCTGCTCCTGCGTCATCGTCTCCACCCAAACCGTGAGGGGAGTCCCTTCTTTTAGAATCGATTCCAAACGAATGGTATTCCAACCTTTCCCCTTTCTTCGAAGCAGCTCAGAAATTTGAAGAAAGGGTGAAAGAGGAGAAGGCACTCATCGCTCGAGCTGAGCTGGAGAAACAGTCCCTCCAGATCGAAATTCCACCGGTGGAATTCTGGGAATGGTAAAGGGATGCTGAGCTCCTAGCTCCTTCAATTCCTGTTGAAGCGGAAGAGGCACCCGCGTATGAAGAGCTGCCAGCACACGCGGAAGAGGCACCAGCGTATGAAGAGCTGCCGGCACCAGCATATGAAGAGGCCCCAGCTAGCCAGTGGAAGAGGCACCAGTGGAAGGGGCACCAGCGTATGAAAAGCGGCCTAGCCCCGACTAGGGCAGTACGATGAGCTGAAGGAGGCACTATAGTGCCAGTATAGGCCGGCGTGGGGGGCAAAGACATGGAGTTCTTGGTGAAGCAACACTCTACCTAGCCTTGTCTCGAAGGCGGCTGTCATCCCTCCCTATCACCTTCTCGAATGCCTCTAGCGCCTTCCCTGTCCTTTCTCTTGTCTGCTCTAGCTTGCCCATCACTTTGGCCAGGGAGGCAACTCGGACTCCTTGTCCGTTATGCTGGCCTTGGAGAGGTCGTGGAATGCCTCTAGTCCTTATTTCTTCTGGTCGTCCATCTGCCTCTTCACGAAGTTCGTTCAGGGCTTTGTCAGGTGATGTGGCCAGATTTAGTATTTTGTTGGCTTCTGACTCGGATTCTTTCCCCTGCCCCCTATTGCCATAACATCTTGCATCAAAGAAAAAGGACTGTGCCTCACTACCTCTGCCAGCTTACTTGACGTGTGCTTATTGTCTAGTGTTGATGGGAGGGTAGTGCCAATCCATCCCTCTGGCTATCCTGGCAGGGTGCGACGACTTGTGGACTGAAAGTCTCAGTCCAGTCCTCTACGAGTCCAATGAGCTATTCATCATACTGGCCATAGTCTCGGCTTCTAGGCCTAGAGATATTACTGTGACTGTCCCTGGGGCCTCCCCTCTAGTCTCAGTCAGCATCTCTACCACACAACCCAACTGCAACACGCATTCCTTGAACGCCTTGACCAAGCTGAGTAATGTGCCTCTCAACCTCTACAGGAGTAGTATTCCATCGCCTAGTAGGCTAGAACCGCGATCGAGATGTACTTCGGCCTCCTGCCGGGTGGGTCTTAATGAGGAGAAGCTTCCCATTCCGATTACTCAAATCCCCGGGACTTGCCCTCCAAGAAATGCGCTACACCTTTTGAAAGGTGAATGACTTTCTTCAAAGGTGTGACCCGGAGAAGGGAGCAGGTGCGTGCCTGTACCCCCGTGCCTACTTCGGGTTCGGAAGTAGAGTATAGGGAAGCGAGCGAACCGAGTCTTTATTGACTGAACAGGCGAAGTAAGCACAGAGGGTTTGCCATGCTCGCTGAGCAATCCCAAGCGGGCCACTTTCAGGGTGACCTGACCGAAGCGAGCCGCTCAAAAGTCTTTACTTACTACGAGGGGAAGCCGCTTACGGGATTGATGGTAGCTTCGCTAGATAGACGCGAGGCCCCCCTTTCTTCTAGGGAGGGCTAAAGCCCTTTATTAAGGGTAGGGGGTAAAGCGCGTAGCGCTTCCCGAGAACAATGCGAGCAGCGCGTTAAGCAACTAGGGCTTAATCATCCGATACAGTCTTCAAACATTCTTCCTTCGCGCTTCGCTATGCCAATCACTTCCCCTTGCTGTGTTCAGTTTAACTCGAGGCGGAAGCCCGGCTGCTTCCCCTCCCTTATCATCGAATCACGCCCAGATTTGGAAAATCTTTTTGAAATTCTTCGATCAACTCTGCTTCGGCAAAGCGGGTTCCCTCCCCTTTCTTGTGCAGCGCTCTAGCGCTTACTACGATTCCGTTCTGTTCGCGGATGGAATCCGTTGAAACCACTTGTTCGTCCGGGTTTGCAGCGGTAGAAACGGACGGAACCCGTTCCTGAAGGGGGAAGGGAACGAAACTCGTTCTTGGTTCAATCCGGAAAAAAGGCTCCTCTCCCTTTAAACCCATTCCCTTTTCTGGGAGAAGAAGAGAAGGGGGAAAACGCCCTTTCCCTTTCCCCGGCCCCCCTCTCCTCCAAAAGGCCCCACTTTTCTGGGAGAAGGGGCGAAGCCGGCGTAGCCCGGTTTAAGAAGCCGGGAAGCGTAGCTTCCTAACCCGGCGTTTTCCCCTTCTCCAGATGGGGAAAACGCAGCCCATTCTCCCAAAAGGTTTTCCTGTAAGCCCTTCCTTCCGGCGGGCGCTTTAGCTAAAGCTAAAGCCCTTCTGGAAGCTAGCTTTTTTCCCTTCTGCTTTTTACCCTTGTGTTAGGAGAGAGGACCGCACACATCATAAGAGCCGGGCGAGGTTTTGTTCGCTAAACCTTTCTCAAAAAGAAAGGTTTAGGGAGCAACAGCATTTGAGCGGCGTATTTTACGTGGCAGCAGTAAATCCGACCTCCCTTGCTCTCCGAGGGTGCCTGCAAACCCGTAGCGCCCGGTTCTAAGGGGACAGAGTCAACTTGTTACTGGCACAAAACTCCGTTGGCGACTCTGCCTAAGGAGGGGCATATATTGGCCCTCCGACTAACAAGTAACAAAGGTGAAAGGGAGCTTGAAAATTGGTATATGATATCTGGAGTTAATCCTGATAATAGGCGAGCTGAAATGCTCGACTCGCTGCACGCAGGCAACTTGTGCTCCGTACTTGCCGTGCCACTACATGTGTGGGTGCTTCCCCTCCTGCGGATGCTAAGCAAGGCTCCTGCTTTCTCTAAAACAGTTGGGGCAAGAAAACGAGTTTTCTGCGGCGCCCCTTTTAAGAGAGAAGGGCGGGCGAGCTTGCGAGCCCGCAAGGCGGTTTCCGCCTTCGGTAAGCCCTTCTCCCCTTCTCCCAGAAAAGGGAAGGGAAGGGGCGAAGCCGGGAAGCTACGCTTCCCCGGTCAGAAAACGCCCATTCTCCCAAAAGGGGCCGAAGCCCTTCTCCAGAAAGTGGAAAACTAGCGTTTTCCAGCCCCATTTCTGGGAGAAGGGGCGTAGCCGGGGCCGCCCCCGGGCTGGAAAACGCTAGTTTTCCACTAAGCATACTGGAAAACGCCCTTTCCCTTTTCTGGGAGAAGGGGAGAAGGGGCGACTTTAGGAGCCTAAGGCGGCAGCCGCCTCCTAGGCCCTAACCGCCTTCCTTCTATCGGGCGTGTTTTGGGGCTTTTCAATTGGAAAGAAAAGAATGAGAACAAATTCCATGAATATTGAATAAATTTCTAGAGAAAGGAAATGTTGAGTAAGATCAAAGCGATCTGGTTCCTTTTGGGTAAATTGCCCAAATTCTTCCTCATAGCGAACGTGAAATTCTACATAAACCTAAAAAGGAAACCAAATTGATGTAGAATTTAACGTTCGCTATGAGGAAGAATTTATCCAATTTCGCACCCACATTTTTTTGGTCTTACTCAACATGGCTTTTCTCTCTCGTTTTCAGAAATGTTCTTCGGTATTTACGGGAATTTGTTACCATTTTTATTTACAACTGAAAAAAACGCCCCAAGACACGATAGATATCCCGATAGAAGGAAGGCGTTAGCGCGGGTCTCCGCGGGGGCCCGCTAAAGCGGGGGCTGCTTTAGGCCACAAAAAGTCTCCGACCCTCTCCCCTTATTCACATAGTTGGATTCTATTACAAAGGTTCTGTGAGGATTCTTTTTTAATTAAATCTATCTGGGGGCGGCGATATATTCATTCGATCCAAGGCACCGCACGGGAGATAGATGTTGGTCTGGTCCTTACATCATTCCCTGATGATGAGTGCCTTCGAAGAGGTTCCCCTCACAAGCAGCACACTGTGGCTAGCCTTTCCAGTTAGTTGTTCTTCACTAACCGTGGGCCCACGGATACCTTTTCGGTTCTGGGTAGGTTTTTTGAAGCATGACAAATGACTGAAACCAGCCACCCCAAACTTTAGCTGGGTACCCCCCTTAAAGTCTTCTTCAGAAGCCGCCCTCCATCCAGCAACGAACAGGCCCCCCCACACCGAGAGAAAACCATCGGTTTGGACATGGATCCATTGTAAATAGCCAACATGCTTTAAATTGCAAACATTCCGCTAGCTAGCTTTATTGCAACAAGCAGGGATTGACCGATTCCGGGGTTGGTAGATTTCTCTCGAACAATGTCTGGAATGGCTACGGCTATTGTTGAGCCCCCCACATGAGATCCCCGGGATACTATGGGATTCAATTCCCATCTCAAAGCCCGAGCCCCACAATTGCCATTCCATTCCCAACAAGTTCTGCCGGCTGCCTAACCCATCCTTCTACTCACTCAATTCCTGCCAACCAGCCAAGCCAATCCAGGGACGAGCCAAGCCATGTGAGGCCAGTCCCAGTCAATCAGCAGCCAAGCCAGTCAACCATCCCGACGTAGTCCACGAGTTTTCACCGAGGGCCGCCGCCCCGCCCCCGAGGGGAGGAAAAGGGCTCTTTGTGGGCGGGAAGTGCCGGCTTCCCGGCTCTTTGTGGGCGGGAAGCCTCGGCTTACCAGCCCCACGAAAGGGCAGATCCCCGAAGGGCCACAGCCATAGAGGTAGACTGAACGTATACGAACCGAGGAGGTAGACTGGACGTATACGAACCAAGAGAGTTTACTCAAACTTTCGTGGGATACTCCAAAAGCGGGGACAGATATGCCCACGGATACCACAGGCTCCCAGTACCGAGCCGATCTGAGGGTCGGCGAGTAGTCCTCCCTGTGGTTCACGAAGTCAACCAATCGCCTGAATGAGGAGGGAAAAGCCGGTGAATCTGGCACTACGGAAGGGCGAAGGAGCTCACATCACGGAATGCTAAAATGGAAGGCAGGCTGCTTTCAATAGCAAATAATGGAATCAACAGGCAAGCGTAGCGATCAAGTACCACGAGCGCTGCTTCTTTATCATCGGCAAATCCAGTAATATGTTGGTGATTGTTGGGCATAGCAAATAGGCGTAGCCCTGCACGGTCACTTACTCAGTCAGGTATACATGCTTGCATCAAAAGATCTACCCCATACCTCTTCTCTCCAAAAGAATGGATTCGGCGCGCCCGCCAGAGAGAGGCACTTGAAAAGCGGAATACGAAAGTACGGGACCTGGCCAAGGGAAGGACAACCCGGGACTCAATCGCTTGTCCAAGCTCGAGCTATAAGAACCTTTTCGATCCCTACAGGGGCACAGTCCGGCATTGCCCTGATAGATTGGGCTTGCATGCCTATCCCTTAGGGGGCGCTTGCAGCAGCTCCATACCTTAGGGTATTGCATGCTCGAAGAGGCTCCAGCGCGCTCTCCTTGGCTCCTGGAAGCTCAGAGGATAGAGGAGTGGACCAAGAAAGAAAGGGCCGCTGCGCAAGAATGGGACTTGCAGGAATCCCTGCGTAAGCAAGCCGAAGATGAGGCTGATGATCTTTCCGCAATGGCGGCTTACTCTACTTCTAATAGCTCAAGTATCCCTGGTGATGAAGATGAGGAAATTGATTCTATATTCCTTTCACTTAAGAAGAACGCCGTTCAGCGCCGTTGGGATCAATTATGCTGAGAGAGAGACCAGTTTAAAAGGTTCGAGCTGGAGGAATCCTGCAAGAAGTTGCTTGATATGTATGTAGAAATTAGTCATGATAGAATGTCCTGGGAGCATGCCCGAATCCAGCATCTGAAATCTGAATTGCAGGAAGAAAGGGCGATGGATCCTACGCAGAAGAAGGCCTTGGAAGGGTATGTAGATGAAATGGACTCGCTTATGGAAAGTGAGAAGGCGGATTTTGAGTTCGAGATGGCACGATTATGGTCCGTGGTTAGGCGCTCGACTGAAGAAAGTGGGCAGATCGAGTTTGCTTGTAGAAGGTTCTACGAAAAATTGTATTTACAATACCGGGTTAATCGTAAAGGTATGGAGAAAATGGAGGAACATAAGAAAAGGGAGCAGTCAAATCAACGACGGGAGATTGAATTACTGAGAGAACAGATCGAAGAAGTTAGCAGTTCGTCGGTTCCACGCAAGGAGAGGCGGCTTTCGCAATTAAGAGGAAGGCTCGAAGAACTCGAAGCAAGGCTAAAACGCTGCCCACCGTAATAGATTCGTGGAGAGCCCTCTAGGATGAACATGAAGGCACAGTAACAGAGCGATAGGGTAGGCGACGATTGCCGGTAGTGGGGGCCCTAGCCCATTAGAGGAGGGTGTAGTATATGCTGTTCGTGCACCTATGGTCAACTTAAGTTATTTGACCAGGCGGGGTGGGCCCCCGAAACGCCTAGCTGGGCCGGGTTAGACTAGACATTTCGCGCGGGTACACGGCCCAAAGAACCCTGTCTATATACAGGATTTGATGGGAAAAAATGGCGGGGAGAAGGAAAGAGTCAATGAGTGATCCGCCGCGCAGCTCATGCAAGCCATGCGTTCCGTAGCGTAGCTACGCGCCCGTAGCGTAGCCTCGAATTTGGAGTGCCAATTTACTAACCAAACTACCTTCGCTCAGCCACGCCCGCAAACCGGCGTCTTTTTATTAGTACCTCACGACCTCCTATATCGCCTGCAGGTCTTGTTGCCGCGCCTAGCTATGCTAAGCTTCCCTGCATGCATTATCGCGCCCTGGACCGGGCCTGGCCTAGTAACCCTCCTTTGGTTTTTCTTCTTAGGTAAGCGCATAGACCCTAATCAAACCATGAAGTGGGTGGGGGCCCGGGCCACTTGTGCTGCTGGGGTAGGCCTAAGCACAAAAGTAGGCTATGATTCCTGGTCCTAAGGCCCAACTCCCTACCCTACCCCTGCCTAGGTGGTGGGGTGCCCTGCCCCTACGGCGGGGTGGGGCTGCATGTCCGGTGGGGTGCCTCTTAGCCCTGCCCGGAAGTGGGGTTGCACTGCCTGCCCGTGAAGTTCAGATTCGCAAAAAATCGTATATAGAAGTTTGAAAGCAACTTCTGGTTGAAGTGGATTCGACGGAAGCTCCCGCCTAGCGGGGTCAGCTGTCAATCCCTTTTGCGTAGACGCTTTTACCGAGCACATCTCTGTGGGAACTGTTAAAGCATGCAAGTGAGCCTTGGGTGCGACTTACACCCTGGGTTCACCACAGAGCCATGTGTCGCTATTTCAGGTTGAGGAACCAAATCCCAGAGGGGAGGAGGCATTCGAGGGTGAGATAATAGGCCATTGCGGGGTGGAACCGCGGTCCTGCCTTTACTGGGGAAAACTCCCCAGCTCGATAGGGATGATAACCGTAAAGAATGCCAAGGGTATCTGGTTAGTCCCGCCCAACCTTGAATACCGCATCTCTGGTTACTTCCTCTAGAGARACGGCCAAGGTGATGGCTTGGGGGACCTCGGCAAGAATTAAAGGGGGTCCGAGCCAACCCTCCCCGATACGGTTACCAATGTTAATCCCGGGCAGTTCTGGACTTAGGACCTCCTGTTCAGCCACCTCACAGGAAGGGGTTTTCATTAACCAGCCTTTGAGAAAGCAAAAGCGATACTACTCAAGGGGTTGGGCTTTCGTTGTGACAGACAATCCGTTTCTTCTTCTTTGCGCGCTAGGGGAGAATCGGTTTTTTCTTCCAATCTTTCAACCTAGCGTAGATGGGAACCGGTTTCATTTTATGAAGGAAAAAATCAAGTTACTTGGATTGTTCCCTTGGGAGGAACCAACATGAAACTGTGGGGAAGGGCAGAGAACGTACTTCCACAGGAGAACATGAGGGCTTGTGATATTCATGCGAAGCGTTCACGAAGTCCCCAACACTGCCGGGTATTGGGAATAGCTAGGGCCTGCGTAGCCAGTGCCTTATAGGTTAGCCTTTTAGTAACCAAAGTATGGCGATGTTCCGCGTCGGTGGAAGGCGATGTTCCACTCTATACATGTGATTTTGCTTACAACACCAGATAGGTTGGCTGGCCTAGGGTTGACGACAGGAGAAAAAAGGACAACACACCCTTTTCAAGCAGTTACAGCTTTGGCATTTAGCATGGACGGGAGGTCTTCCCTTTCTTTCCATGGGCATCGATATCGGTGGTCGTCCTTTGGCATTTAGCACGGATGGGAGGTCTTCCCTTTCTTTCCATGGGCATCGATATCGGTGGTCGTCCTTTGGCATTTAGTACGGATGGAACGTCATTGATATCTGCTTTTCATGGATGGTAGATCATTGATATCTGGTGTGTCGTACTTTTTACCCAGATCCTTTTCATTCTTCAAGCAGTGACAGCTTTGGCATTTAGTATRGATGGAATGTCATTAATATCTGCTTTTCATGGATGGKAGATCATTGATRWMTG
>Contig09+119266
CGTACTTCCACAGGAGAACATGAGGGCTTGTGATATTCATGCGAAGCGTTCACGAAGTCCCCAACACTGCCGGGTATTGGGAATAGCTAGGGCCTGCGTAGCCAGTGCCTTATAGGTTAGCCTTTTAGTAACCAAAGTATGGCGATGTTCCGCGTCGGTGGAAGGCGATGTTCCACTCTATACATGTGATTTTGCTTACAACACCAGATAGGTTGGCTGGCCTAGGGTTGACGACAGGAGAAAAAAGGACAACACACCCTTTTCAAGCAGTTACAGCTTTGGCATTTAGCATGGACGGGAGGTCTTCCCTTTCTTTCCATGGGCATCGATATCGGTGGTCGTCCTTTGGCATTTAGCACGGATGGGAGGTCTTCCCTTTCTTTCCATGGGCATCGATATCGGTGGTCGTCCTTTGGCATTTAGTACGGATGGAACGTCATTGATATCTGCTTTTCATGGATGGTAGATCATTGATATCTGGTGTGTCGTACTTTTTACCCAGATCCTTTTCATTCTTCAAGCAGTGACAGCTTTGGCATTTAGTATRGATGGAATGTCATTAATATCTGCTTTTCATGGATGGKAGATCATTGATRWMTGATGATGAGGGCCCTTACGGGATGAGAGGGATCCTCCTCTTGATCGATTGGCTCCTAAAGCAAGTTAGTCATCCTCTTGATCGATTGGCTTCTAAAGCAAGTTAATCATCCTCTTGATCGATTGGCCCCTATAAGGATCCAATTCGAAGCAAATGCTAATTCACCCACATCATCCACACATTCTTGGGAAAACTTGCGGTGCCAATTCACCCACATCATCCACACATTATTTAGCGAAACTTGCGATGCCAAGAAATTCTGAAACTCCAATTTAAGATTCATCCTTCACATTCTCTCTCTTTCGTGGGTGGGTTTTAGTGTTCCCTATACTTAATCTCCACTCTACTGGTTAAGTGTTATTCGGTGTTCATTGCATATACCCAATTTTCATTCCCTTTACTTGTAGTATATAACAATTCCACTCTACTTGTTGTGGTTGGGTATTGGGAGCTGGGGGGGACTTGGGAAGAAAGTAAGTGGGGGTTAGGTAGA
>Contig10+219266
GGTCTTCCCTTTCTTTCCATGGGCATCGATATCGGTGGTCGTCCTTTGGCATTTAGCACGGATGGGAGGTCTTCCCTTTCTTTCCATGGGCATCGATATCGGTGGTCGTCCTTTGGCATTTAGTACGGATGGAACGTCATTGATATCTGCTTTTCATGGATGGTAGATCATTGATATCTGGTGTGTCGTACTTTTTACCCAGATCCTTTTCATTCTTCAAGCAGTGACAGCTTTGGCATTTAGTATRGATGGAATGTCATTAATATCTGCTTTTCATGGATGGKAGATCATTGATRWMTGGTGTGTCGTACTTTTTACCTAGATCCTTTTCATTCTTCAAGCAGTGACAGCTTTGGCATTTAGTATGGATGGAATGTCATTAATATCTGCTTTTCATGGATGGGAGATCATTGATGAATGATGATGAGGGCCCTTACGGGATGAGAGGGATCCTCCTCTTGATCGATTGGCTCCTAAAGCAAGTTAGTCATCCTCTTGATCGATTGGCTTCTAAAGCAAGTTAATCATCCTCTTGATCGATTGGCCCCTATAAGGATCCAATTCGAAGCAAATGCTAATTCACCCACATCATCCACACATTCTTGGGAAAACTTGCGGTGCCAATTCACCCACATCATCCACACATTATTTAGCGAAACTTGCGATGCCAAGAAATTCTGAAACTCCAATTTAAGATTCATCCTTCACATTCTCTCTCTTTCGTGGGTGGGTTTTAGTGTTCCCTATACTTAATCTCCACTCTACTGGTTAAGTGTTATTCGGTGTTCATTGCATATACCCAATTTTCATTCCCTTTACTTGTAGTATATAACAATTCCACTCTACTTGTTGTGGTTGGGTATTGGGAGCTGGGGGGGACTTGGGAAGAAAGTAAGTGGGGGTTAGGTAGA
>Contig01+106941
AGTAGCCTCCGGCCTACTAGGAGGCCTAGTAGCCTCCGGCCTACTAGGAGGCCTAGTAGCCTCCGGCCTACTAGGAGGCCTAGTAGCCTCCGGCCGTAGGCCCCACAAAAAGCCAGCCCCCTTCGGGCTTCGCCCTCCCATCCACAGTAACCGTCACACCTTTACACGCACTCGCAAGGATTCACAGTTCCTTTACCATGCGGAGCAGCGGTTCGAGTACCTTGGCCCTGAATACACCAACCCACATCATCCAACCAGACTCCCAAGGGAGTACCAACCACCCACGAGACACTCCACACAGCCTACACATCGGTTCCAGCCAGGACACACCACGAGCACACAGCACTTATATGCTGGGTTTTCACAGATCGAGCCAGGCCCAAGCACCAGGAGACAGCGGTTCCGAGTACACAGCACCAGGCATTTCCCCTCCACTTGTGCTAGATGCCCTTTCACCTCCAGGACCACAGGAACACTTATGCTAGATGCCCTCTCATCTTTAGGACCACAGGAACAACAGGGATTAACCCTCTGTAATGTAGTGGCTCCTGGTCCTGCAAATGACGGATACAGTTTTTTCTTCTAGTCAACACCACCAGGCATCCTTGCTGCCATGGATTCCAGGGACACACTACCAGGCATTTCCCCTTGCTGCCATGGATTCCGGGTACACAGCACTAGGCATTTCCCCTTGCTGCCACGGATTCCAGGTACATGCGATTCACCCATGCTGTCATGGATTCCGGGTACACAGCACCAGGCATTTTACCTCACTTATGCTAGATGACAGCACCACAGGAACATTGGTCAGAGCTACTTGATGATAGGATCTTCTATTAGTATAGTCAGATTCCTTGACCCTGGTTACTTAGGTAATACTCCCCCTACACTGGTTCCACTGGTCATAGAGGACTCTCTAGGGTTCCCGCAATACTTTCCTTACACTGGTTCCACTGGTCATACGAGGACAAGGCGGGTTCCCTACCCCTAGTAATACCTACCCCTAGATACACCAGGTTCCCTACCCCCTAGGTACACATACCCCTAGATACGGGTACGGCGAGGTATAACATGAGTAACCTACTCCTTGGTACACCTACCTCTAGATACACCTAGATACACCGGGTTCCCTACCCCTAGGAAAATACCTACCCTTATTTCTCCTGGTCAACACAGATACTTCTAGATACAGGTACGGATACTTATTAGTGCACCTACTCCTAGATACATCTGAAGAACTTACTTATTATGGTCAACACAGATACTTCTAGGTACACCTACCCCTAGATACGGGTACAGATACTTATAGTTATACGTACAGATATCATTAATATTCTTATTCCATCTCATTACACACTCTTTTCTTTTTCCTACCTTGTATCATTACATATAGTTATACATACAGATATCATTACATATTCTTATCCGATATCATCACATATTCCTATACTAAAATGAATAGGAAAGTGGAAAAAGTTTCGACGGTTGGGTAGTTAATCCCTCCCGAGTGGCGCCCCGCAGGAGCACTAAAATGCCCACCTCCCACTAAAAGTGCGTAATGCAACTCCCCAGGGCCCTGGAAAAACCCAAAAAATCTCTCAAATGGTGGCTATGTCGTGATCTGAGTAATCATCATAGAATTTCTCGGAATCGCTCGAGAAACGGGAACAGGAAGGTGGTAGCCCTAGGCCGGGTCCCCCCAACCAAGAGGAGTGAGACTTTTTTACTCCCATTTACCCTTTACCCTGTTGGAATCAGAAGCTTTAGCGGGTCTCCGCCCCAGGCTCCGAGAGACTGTTGATTCCGGACATAGGAGATGGGCCGAAGGCGGGAAGCGCGGTAGCGCCCGGCTTTCCCTTACTCTCACAGATTCGGAGCTTCTTCACGGTACTATGTCTTCGATTTCCTCGTGAGGGGGGTCGAGGGGTTGCCCCCCCCAAGGCGGCTAGGGGCGCTACGGGGTGCGCACAACCAGGGGGCCTTTCAATTTCGTGCTTGGAATGATTTCCCCGCTCCCCTTACGAACAGGCCTCTCGCGACCCTTCTTCACATGCTCTCTCCGAGGTAGGCAAGGGGCCGGGTAAGCACAGGGGGCCGTTAGGCCCCAAGGCGGCTAGAGGCGCATGAGGATGCACACAACCAGGGACCCTACCCTTGAGATTTCTACTTAGAAGAAATTACTCGCCTCCCTGAATGGGGAGCGATAGGGCTGGAACAGCACTTCTGATCACTTCGGAAACAAACACTTCTTGATTTTCCCCCACTGTGCGCCGAATATGTTATTTGGTTCCGCCTTAAACTTCTACATCTGGCAGGAGCTGAACAATGGCGGGATGCCATCTCGACCTCCGGTTTGCAACTCCGTTGATTAATTAGGCAGGCAAGCCGTCGCCGTACGGAACTAGCTTAACACTTTTCCATTAAGTCTACGCGACGCTTGCTTTTTCCCTTAAGCGTGCCTGGCTCTTACAGCTTACGGGGGGATTTTGACCCTAACTTAGCCTTGCCGTTCCCACCGTGAGCGTGTGGAGGGATAGCAAACCGTGCCGTTCCTGGCTGCGTGCGATGATCTTTATCCCGGATGCCGTTTCTGGACCGGGCGATATCAAGCCTGTAGGAGGCTGCGGAGGGATCTTCAAAGTGCATAGCCGGGTGAAAGGGTTGGGGTTCAGTTTGATTGCCCGGGTGCCTATTGGCACCCGCCTCCGGCCCCTTGGTTTGGTGACGTTGATAGTGATTAAGTCGATATGATCTGATGCCCCAAGCTTGCCTATTGGCCTTTCAATGCCGATGTCGTACGGTTTTACCGTACGTGACTCTTCGAGCCTAAGCTTAACGGAAGAATCAAAGGCATGGACATGGATGGGTTCTGCCTTTGGCTCGCTGGCCCTCGATAGGTGCTCGCTGGCCAGTGCTGCGTGTATTGTATTTACGGACTTGATTGGAAAAGTCTTCGGTCATCAAAAAGTGAACCAAAGAAATGTGAGATTTTCGATACGTGCACACAGGCTAAGCATAAGTAATGGATCCTGCCGCTAGCGACTGCCGGCTCTATCCACTGCCGGCCAGTGTGGCTAGTGTGGGTTGTCGGTACTTGGCCATCTTTCGAGAGCGAATGGGAGAGAGCAAATGGGATTGGTAGGAAGTAATCTCTGCTTATGCCTCCACCAGGCCTGAGAGATTTGGAAAGTTTCGTATTCGTATATGGAAGCCCAAGAATCAGCTCCTAGGCATCTTAGTTGACCTCTTCACCACTCCATTAGTATGACCGGCCACGATAAGTACGGCCAGCTACGACTAAGGGGTTGATTGCTCCTACCAGGCAAGCAGGGATGTGCTAGGTACCGGGCGAGCAGGGATGTGCCAGGCGAGCAGGAATTAGCCTTAGCCTTAGAAGCCGGACAATAACTGGCCGCACTGGCGGCTGTCAGTACCCTTCATGGCCCAAGCCCAGCCAAAGAAATTACTTCCTTCTAACCTCCTCCCCCAGCGGACAAATATGTTCGTTCCCGTGCCCCCCTCTCTGAAAAGGGGGCTCATAAAACCGAAGCCTAACCTTATCAGGAACCTTATCAGGCAGCTTAAGCCGTAGACACATTATTCATCTCACTTCTGCCAACTTAGCCGGGAAGGCAAGGAATCAACTTAGCCGGGAAGGCAAGGAATGAAGGGTCGAAGACTACTTTTTGTGGCCCCGCTTTAGCGCCCGTCGAAGAGCCGGGGCCGTTAGGCCCGCATAAATGCCCTCTGGATTATTGGATCAGAGAACCAGATCATTCTGTCCCAGCCAGCTCAGATAGAACCTCCTCCTAAATACGTACGTTAGACAACCGGGAGTATACAATATCGAAACTATTAAGAGGAGTCCTCTATTTGTTTCTCTGTGGCGAGTCAAATGTCCCTTCTTTGATCGGATGTGAGATTGGAATGTACTTGATCCTCTGATCCACTCTTTTACCTACTTGCTAAGCCGCATTATGCGATGCGGCTAATATGAGCCTCCTCTAGCCACAACCACTGACCGACCCTTTCATTATTTGTTTGGGTTCCACTGTGTTGCCCATCTATCTTCCTCCCAACCAGATCATTCTGCCTCTACTACCAGCCTGGACGTGTCGAGTCAAGCAACACGTAATTAACCGGGTTGTTAGATCTTCGTATTCTTCGTAACCTTCGGATCATTGAAGCCAACCACCAGTATCGTACAGTATCGTATCTCCAGCTTATACTTCTTTTATCTAGCCGGCAGACCTTCCGGTTAGATAGAAGCTTACCCTACACGTTTGTGGTTGAGTTTCTCGCTCCTTGCTAACAGCTAATGTGGCAAAAGCCGGCCTGAACATGGATGGCCAGGCCCCTTCCGCCCCCGGGTGCTTTCGATAACGACAACTATGGGATTCCTGGTTTCAAGATGAAGTGATCGCTTCGTTTGCACTTCGCTTGCAGTGCCGTTAGTTTGTTTTTTGACCATCAGTATGGAATCCGTTTATTCGTGGTTTGATCTGCCGGAAGGTGTATTCCTTGCTTGTTCTTTTGCCATCGCTTTATACTTTGTCGAAAGTATTGGTTACTCTAGCCGATTTCTATAGATTAGCTGATTTACCGAGATTCGATTGACTGCTGTTGGCTGGTTATTGGCCTATTGGTTTGTTCTCTGCCGAATCGTTAGCCATTAATCTTAGCGGTTCATTCCAGCTAGCCATTTGACCAGATCCTCTATTGGCCGATTCCCGCCTCAGAAATCCTGAATCTTATCGGTTGTTCGAGCACATGCTTTAGTTGGGAATCATGGCTCAAAAAATTCTTCATATCACTGAGATTTCCTACTCTGTCTTCAAATGTCTCCAGGAATCAATCCCTGGAGATCAAGGATCGGATGGAAAAGTCAATCAAGGTCATGAAGACTGATCATCTCTGTCAATGCTTCGAAGGTCATGAACAACGCGGATCTTAAGAGCCCCATAGAAGGAGGGAGGAAGAACCGCCGATAAACTAGCAGCAGCAGCCAATAGTCTTTTAAAGCCGCTCGTAGAGCCGCCTTTCGCGGGTCGTCCGTCCTTATGTGATGTCCCCATAATTTTTAAATTACGCACCTCCACGAAAGCCCTCCCCTTTGTAAGTAACTCCGCCCCGTTTTTTATAGGCTTGCGATCGATGGATCTGAATCAAGCGAGTGAGGATGTGAAGGTTACATGCCCTGCTGCTTACCCGTGCTTTCGGGTGGAGTCTTTGATTCCTCTATCAGCACCTAACTCCCCTCAATCAATCTGTCCGGGAACCTGGTCTTAAGAGGCCGGAGGGCGGGCGCCGTAGGCCACAAAAGGTTCTCCTCTTAGGTCGGTATTCGGACCCGACCTCCCTCGTCCTTGGTCATTGCTCTCCATTGTCAGGTCGTCCGTCTTTGAGGATATTAATACACCCGCTGGCAGGCTTTCAATTCCATGCCCTTATCGCTGGATCAAAGCTACTAGATTGGCTTATGGCATGAGAGTTTGCATATTCGTGAGGTTATTGGTCGGCGGATAGCTAAGGTTTTGGAAAAGATTAAAGATAGGGGGCCCAAGGGCAATCCTTGTTAGGATATGTCTCTTGCTGGGTCGATAGACCATTGCTCCGGGCTGCTTTTCCGGAGGCAAGTCATATATCGTATAGCCTACCACTACGTACTTGCATGGCTCGCTTCATTCGATAGCCACTGTATGAGGATTTCTATTGTTCGCTCGCAGCAGTGATCGCTCCTGGTCCTAAGGGGGGTAGGGGGAAGTAACAAATCTTCATCATGCCCAGAAGGGGAGGCGCCGTCAGGCGGAGGCCGCCTACCGCCTACGGCCTACGGCGGGCTATATCGAAGTTGTACTTACGTGCTATATATTTAATCTCTTTAGTGAACGCTGCATGTTCTACGTTTTCTGCGAATTCTAGCATTCCAACGAGATGAACGCTTCACTTCCCGGATGATCTTTCTCCAAGTTGTTCCACGTAGCGGGGTTGCTGCTTAGAAGATGAAGCTTCAAGGTCGTCCCTCCCCCTTTCTCCGCTCTGCCCCAGCGTCGGGATAACCACCGGCTATCTCAGAACCATCTTCATACAGCTCTAGTAGGAGCCTCTGTTTTGATGAATCCTTTCGGGTTGTTCTTGATATTGATGGGAGTTCGATAAAGCAGCTGGATAATTTACTATATGAAGGAAGCTTAGCCTAACGACTGGATAGGCAGCTTTGACTGAGTCAACTCGGGTTAAATCTCCGATTCCACCGGGAAATGAGAACGAGGGCCAGCTTACTTAAATGAATGACTTATCTTACCGACCGAACCCTTTCCTTGTATCACCTACATTCAGTGTAGAAATTCTCGACATCTCTGTAATAACATTTACTGAAACCATTGCCGAACACACATATTCTAGGGAGCTTCATGACCACACAACACGCATCGTCGTGCATTTATTACCCAACCCTTTAGGCCTTAAGCGGGCCCGGCACCACTCACTCACTATAAGAGGCTGATTGGAGGAGTTACCAAGATCCTTGCCTTACTCGGCTTTGCCGATCCTTTTTGCCAAATTCAGGAATAAATAAGAGTGAATAGAAAGCGTAACATCATATAAGTTTATATAGCCCCGAGAATCTAACCCTATGGGGTTAGCTCAGTATGGGTTAGCCGGCTCTCTCCTATCTGTCTTTCTAAGGTTCTTGGCTGTCGTCTAGCGCCCCTATGTGCATGCGGGACCCAGCCTGCCTCTGCTGGCTTCGATTACCCGCATCGAAAATCACAAAAGACCGCTAATATTAAGGTCCAGCATTAAAAACTATGCCCGTCGAGTGATTTTAAGGTTTTCTCTGGTAGTGGCCAATCAATGGAGTTCTAAGTCTCTGCTCAGCTAATCAATAAATGGTTTATTTTCTCTCCAATCCGAGTCTACCAACCAGGTGATTCTCTATCCGGTTTACTTCATCAGAAATTGTGTTTCGTATATCCGATTCGTATAGAATAGGCATCTTTGCCACCTTCGGGTTAAGACATGGAAATGCCCTTTGCTGTGCTCGGGCATCTATTACCATTCCCCCGCTTCCCTTCGGGCCCAACCTCTTCGGTCAGCCTCAAATCTCAGCAGTCCCGAAGCTTATGAAAATCCTGTATATGGAAGCAATTCTGAAAATCGTCGATCTTCGACAGGTTCACTCGGATACTCGACAACGAAGGAGCAGGTGCGTGGCACCCAAAAGAAACGCTTTGCGTGGGATAGATATTAAACGGAAAGGAATGGGATAGATTTTAAGGGGAAGTAACTGGCGGTGCTAAACCTTTCTCAAAGAAAGGTTTAGGTGGCCCGCTAGTTAGGCGCGGGGGCGCCCCGCTAAAGCAGCACCCCACTTCCTAACCCGGCCAAAATCCGCCTAGGTCGAAGGCTCTATTAACCCTAGCGAGCGATCGACAATATCCCATAGGAACTGGTATCGAGCGAGCTAGGGCCGAAGGCGGGCGGGGCGGTTTTACCCCTCGGAGAAGGTAAAGCAGTTGTCGGACGATTCTTCGTCGGCCGTAGGACGGCCGGAGGCGGAGGCCGCCTGGCCCTGTTGGCGGGCCCCTCGAGACGCTGAGCATCGGGGAGATGGAAAGTCGGGGGATAAAGACCGAAGTGCTTCCAGGATTGACAAGATATCCTCTCGAAGTGTGCGAGGTTGAAAGCCCAACTCACCTGGACCGGGCTGCTGAAGGTTTAGAAAACGCTAGTTTTCGGGCGCCTACCAAGGACAAGGATCCGTCCCTGGGGAGGTGATCCGGCAGCATATATACCCTTGGTAAGGTGCCGCATTCTATAGAGATGCTGAGAAAATAATTCATGGGTCTCTGCCGCCTGGATAGATCAACAATGGGTGGGGGTTCGATCCCCTATCATAATAGTCGGAAATTAGTCCGGGGCATAGTGCGAAGCTGGAACATGGAAATTCAGTCATCATGTTATTCCGCGATAAAATTCTATTATTAACCCCAAATACTGTGCATTCAAGAAGCTTGCTCGGATGCAAGGCAGCTAAAAAAGAGCGCCCGTGAATGAAATGAAAGGCTTTTCCAACTTGGACCGCGTGCTTCCTAAGCGATTTACTAAGCAGCCCTAACTGTCTGAAAGTGCATGTCCTAGCTTTAGCGCCCAGTTAGAAAAAGCTTTTCTTGGCTTAGTGGAGGGCAAGGGACAACTTCAAGTCTTCTTTGGGTCTGAGCCGAGCAAACTTCATTATGTGCTTCGCACCCCTTCTCTACGGAAAGGGCGAACACTCTTCATTTATGGACTTTTTGAGCTCGGAAAGCTCTCCTAGAGCCCTTTTCTTTTTGGCTCTAGCTTCCTTTTGGTCTTAGGTCAACAAGTATGGTTGTATCCAGCTAGTGGTGTTGAATGCCCTTTGGAAGGGAGAGGAGTTGTTGACTAGTATTCGTGTGGCTGAGTAATCCTTGAATCAAGGGGGGAATGATAATAGATTGATGATGTTCCAGGCAGCGAAATGCACTTGAGGGGTAAGTCGATAGGGGTGGTTGACCTCGGTAGGCTAAGTTGGGCAGCAACATGCTCTTCCAGAGGATTTTAGCTAGTCAATAGATCGTATCTGTCTTACAGTGTGTGTGTTTCTTTGGGCCAGAGATACCTTCTCTTCTTAGTAGAGTTCCCTTCATAGTCCTGTACTACCTGGGCTTGGCTTTCGGAATGGGCTTGGCTATCGGAGTCTTTAGTCTTTTCTTTCCAAAGGAACTTAGATGCTCCCAGATCCTCGATACTTTGAGAGCTAAGCTCAGCATCGTGTCGTGACCTCCCATTTTCAATCCATCGCCGCCAAAGTAACTCTGATTGATGATCGTTACACGATCGTAAAAGAACCTCACATTGTTGATCTTGCCCCTTATAAGTCCGGGACCGAACTTTATTGCCCAGTTCAGGACGGGATCGATCTTGCCCGCAGCACGCACGTGCGTGCGGAATCTGCCCAGTTCGGCTCGGTCAGATAAAAAGTGGAAAGCACTCTATGAAAGCGCGTACGAAGCGATAAGCAAGCTACGGGCCTACAGCGGTCCCGGGGGACCGGGAAATCTCGACGGGGAAGTGCGTTAGCGCTTCCCGGAGCTACAGGGGGTAGGCGGGCGGCCGCCCTAACGGGACCGGAAGCGCTACGCGCTTTCCCCTTTTTGAAAGCAGCATTTTAAGTCACTTTTAGAAGGCGGGGACCCGGGGCGCCTGGGAAGTGCTTACAGCACTTCCCTCGGTTCCTGGTCACTTCATTTCAGGGTCGAGTGCTATCTGTAAATTTTCGTATATAGATGCTTCAACTCCTTCTTATTCAAAGGGTACAAATAGTTAATAGGTTGAAGAAATTTCGAAGAAGTGGTTAAAGGGAAGTGTGAGGGCCAAAGAAAGCTGGGGGCTGCGCGCGTTTGTACCTCGTCGTTCAGGGTCTGGAGGATTCTAACAATTCGGCGGCCAAGATCATATCGCAGCTACAGTCGAAAGAGGATACCGGTTCATCGACGATTTTCTGGGCCGGCCGGCGGGGGCGATGAAGGACACCTCCTTCTTGATCGACAAAGCTCCGCAGCACATGGTCAGCCTTCTGATCGGATTTGTGAAGGAGGGGTTAACAAAACTAGTCCAAGTCTCTTCAGAAGCAGAATAAACGGAAGGACATACACACACATATACAGGTACCTATATATGTGTGTGTATGTATATGTATATATATGTATATATCTACATCTGTATATACATGTATAGATATATATACGTATATACATGCGTATGTATATACATATAGATACATGCGTATAAGACTCGGTCGGAGACGAAGAAACCTGCCATGAATGATATCAAGAACACGGGAGGAAGGAACAAAAAGAGACGTTCTATGTATCTAGTCGAATATTTAACCTTTTCTATGATTCTTCCTCTTTCAGGTATTTGGGGAATCTTCTTGAATAGAAGGAATATCATCATTACGTCAACGCCAATTGAGTCAATGTTACTGGCTGTTAATTTGAACTTTTCGGTTTTTTTCGTGTATCTGGATGATATGATGGGTTAATTACTCGCTTTATTGGTGTTAACGGTGGCAGCTGCGGAATCCGCGATTGGGCTGGCCATTCTGGTGATTACTTTTCGAATTCGCGGGACTATTGCAGTAGAATCTCTTAATTGCATGAAGGGGTAAGGGTGCGCGTTAGCGCACCCTTACCTTATTAAGTGCTTCGCTTATCTCTCCAAAAGACGAAGTAGACTTTGGCCTTGAGAGAGGTGGGTGGCCGGGAAAGAGTTCATGGAAACTCAACGGGCTTTCAGCTGACCGAAGGTTGGCGGTTTGACTACGCCTCCCTGAGAGCCTTAGCGAACGAAAAAACTGGATCAATTTATGTTTTTCGACCCAGTGCAGATAGATGCCTGGGAATTGACGGCAGAGCGCGTGCACCAACCTCTCCATCAAATCGTCGCCCCGCACACGCGAGTGCCGCCAACCCAGATAATGCGGATTTTTGCATAGGTATCTGGATTGTCCGTGCCAACATCCACGCAAATAGGCAACACCCTAGAGGATGCAAGCCACCACCTGCCATGTACACGGCCAATTTGGCAATACAGATCTACCCCTTTTTGGAGAGAAAGGGCACCCGGGCGGGCGGCGCCATACCCCAAGACCCGCTCCCCATCTGTGATAACGGCGATATCTACCGCCTCCTGGCACACGTTCCCCGGCAACGTTGCTATACAATCCCAACCAGGATACGCAACATACAAGCCCCGGCGGGCTGCTTAAGAATTCTTGGCTGAACCGCTGCGCTCGCCGACTGTGGGCGTATACAGCACAGGTAGGGTCTCTTGGAGATGTTGCTGCATCAGGTGATAGAACAATATCTCGTGCGTGTCCAATAGGGCACTACGATACCGACTTCGTGCCAAGGGACTACTTTCGTGTGACAGAAACTGTAGATAAGCCTGCTCAGCCGCCCTAAGAGAGAAGGGGGTATGGACGAAAGCGTCTCGTAGCCTAAAGAGAGGGCGTGGCTCAGCGTTAACGCGCCCCGCAGAAAACTAGCTACCCGGGTGGTCTTTAGACACTCGACCCGAACCGGGGATCCATCCCCTTTCTCTAAAAAGCGGAAAACGCTAACGCGTTTTATGGGATCGGGGAAAACGCGCTAGAAAAAGAAGGGAGGGAAGGAAGCTCGCCGGCTGGGGAAACTGGTCAGCTAGCAACCGCGCTTAAATGGCATACATGTTGTCTAGGCGCCTGATTCTCTTTTTGTGTCGTCCCTTGGTCACTCTGTTAACCGCGCTTAAAGCGCTCTTAAAGCCCTCATTTTGTGGCGGTAGGGCTATGCTTTCCCGCCTTCAAAGCCCGGTAGCCCTCGGCTTCGCCTTCTTAAGGCTATGCCGCCCTTCCCCCTCCCCTTCCCCGTGCTCATAAAAGGGAAAGGGAAAGGGTCGAAGACTTCGCGGCCGCCTTCCCCCTCTATTTCAAGAAAACGCTAGATAGTCCTATGCCTCCCCATTAAGGTGGAGGTAAGCGTGTGAAGCCCGTAACCTTAACGGGGTAGCCTTTAGGCTTGAAAGGGGAAGGGTACCGGATAGCCCTATTCGGCAGCATACCCCTTCTCTCACAAAAAGGGGAAGTGACCTCTCTGAAAAAACGCCCTAGCCGGAAAGCCGCTAAGGTCCGAAGGGTTTATAAGGAAAGCGCGCGCTCTGCCAAGGCGAAAGACGGGAAGCTAGTTTTCTTAGGTTACGTAGCGMGACCCGGCAATACATGCGTTTCCTTGACTCAAAGGATCACCGGTTCAGCCAGACCTGAAGGGCACTTCAGTCGAGAAAATCCGCCCTCACTGGATCGCTATGGCCCCCGAGAACAATATTCGTTCGTCGATCGCTTAGCCTGCCCCCTCTCTTAAAAAAAAGCGAGGAAAGAAAAGGAGGTCCGATACCGAGAACCACCACCCATCACCTATAGCGCTGGACGCCCTTTAGGAGTCTTCATCCCAGAGATTCTCCGGTAGCCCGATCCCTAAAGGTCAAGATCCAAAAAGCCGGGAGGAAGAACGACGTGGTCGGACAGAGAAGCGGTCGAGATCCGAGAGAACTGCAAACCATTCCGAAACTGATCATCGTCGCATCTCCATCCTTGCCAACATGACGGGGTAAGCTGGCTGAGGTTTCAAAGAACGGGAAAGGGAAAAAAGGGCCTTTGATCAGAGAGAGGGGCATCCCTGTCTGTAGATAGAGGTAGCGCATAGCGCACAATGAACGCTACGCCGCTGTAAGTGCGGAAACCCACCCCTTTTGGAGRGGGGGTTAGAAAGCGCTCGTTCTGTTTTCTACACATCGTCCGTTTTGTCAGCTACGTAATGCGGAATAGCCGTATGTTGCTACAGATCGTCTGTTTTGCGGTATACCCCCGGCAAGTTTTCTACATATCGTCCGTTTTGTCAGCTACGTAATGCGGAATAGCCGTATGTTGCTAAGATCGGGGGGAAACCCGAGGCGAAGCCGAGGCACAGCGTAWCGGACCCCGAGACAAACAAAGGACATTAATATGCCTAGCCAAGCCCTTTGTCCCTTTCCCCTTTCCTTCCCTTTGGGCCACCGCTACAGAGAAAAAGTGCCATAAGAATGAGAAAGATATCTGGCGTCATCCGCTACCACCTGAGGAAAGGTAGCCGGGGGAATGGGGGAGCCGAGGCTCTGCCGCCCTTCGATGATGTCTGCTACGGGACAAGTGAACTTACTCAGAACGCACCAAAAGTGGTTTCAATTCCCTATGCAGGTACACGGCTTAGCAAGATCTCACGCGCAGGCCAGAGGGGAGAGGGCAGTAACCAGACTGTTCCCCGACACTACGCGTAGCTGTGGTTCAGACACAGCGAGCGGTTGGTCTAGCAAGAAGGAGGAAACATCAGCGTGCAAAGGGGAAGCAGCCTTATTGGCACGTCTTCTTGGGTAGGTAACAAGCTTATTACAACCGTCTTGCCTGAAAACAGGCTGACAAACGTAGCTATTGCGCGTGGGTGAGTATCTCTTAGAACGAGGGGACGAGACGGTCCACCCACCCCAGACTTGGCAAAAAGAAGGGGTCGTACTAATCAAGCACTGCCAGGGCAATTCTCCCAAGCTGGGTAGCCGGCCGAATCAAAGGGGCTAAGAACCCTTTTGTCCCGTGAATACTCCACTTAATCGAAAGCTCGCTAAACCTGACTTCTTGGTCTTCCTTTGTTCGGTCGGTAACCTATTCCCTCGTACAGGGTCCCAATCACGCTCCCTCGCTCGTCGCTTGTTCCTTTCTCCCTTGTCAGGTTGGAACCCAGGGAAGGATCACAAAGAGGGATACTTGAAGGGTATACCAATACGGTATACTCGTGCCGGGATACGAATTCAATAAGGGGCAAGCACAAGAACCTGCCAGGGCACCTGCCTTTGATCTTTCCATCGATCCTATCCCGGCGGGGCCTCATACACCATGGTATTGATCAAAGTGATTCTGGAATCGGTCATCCTCCTATCGCCCTATCTCTAATCAGGGAATTCCTGCCCTTTTTAGAGAAAGGGCGAGGGGAACCGGGATAGATCAATTGAGGCTTTCGCTAGCCCGCCTTTTGAGAGATAAGGTGTCGCCCTTTTTATAGATAGGGGCAGCATACCCTTTTGAGAGAGAGGGGTCCGGCCGGCTCCATACCCCGAGGGCTGCGCCCTTTAGGCGGTAAGCGCTACGCTTCTTAGGGCGCCGAAGGCGCTAAGTTAGCGCCCTTCGCGCTACGCGCCCCTTGAGGCCTAGGGAAGCGTAGCCACGAGCCTGTGGAAATTAAGTACACAGTTGCGCTGCACTAAACCTGCATCTCCCCACTGTGCCCACCCCTTTTGATAGATGGGGGCCAAACCTCACCAAAAAGCGAAAATTTTACTCTTCAAAATCGAACAATTTTTATTCTAGCAACACGTGTTGTGAAAAGTTCTCACTCGACCAAGAATTCGCGAAGCGAACAAAGAGAGCTGCCCCTCTCATGAAAAGGGCGACGAGGTCTCACGCCTGAAGCTGGGAATAAAGGGTGATTCTTTCGGGTGCAAAGATCGCTTGCTGACGCTTTGCTCCGAAGCTTCATTGGAAAAGGGATGCGGAGCTGGGCAAAGAAAGCGCTTTACCAGCTACGCCCTGAGTTAGCACGGGGGACCGGGTCTTTCAGAGGCGGCTAACGCGCTTCCTTGTTCTTGTTAATGCGGTAGCGTATGACGCTTCCCCTATAGCAGCCCTATAGAAGGAAACGAGGCGCCTAACTTAGCGTGGCCTTAGGTCGAGTTCCTTACCAACGCGCGGGGCTTGCAAAGCAAGCTTTGAGTCTCTGGAAACACGTATTATAGATAGATTACTCACCAGACGACTACTCAGCCTGCGTACATCGTACGCAAATGGATAGCAGCCTCATGTCTAAATATCTGAGATTCAGCCCTTTTTCGAGATCAGGATGGAATTGACGAATTCCCCCGTGCTCTCAAAAAAGGGGCAGGGTGGCCCTGCCGGCCCCCTTTTTGGAGGAGAAAGGGTAGCGGAAAACGCTACGCTCGAAAACGCGCCAAATGGGTCGTCTTTTTCTTCCTTTACACTACGGCTCCTGCCTGAAGGGGGTGAAAAAGCGCAGTCGGGGCGGTCGATAATCGTTTCAATCTTTGAAAGGCTACGCCGGGGTAGCCGAGGCGGGAAGTCCGAGGCTGGTAGGCATCGGCGGTAAGTCGGCTGCGGTAAGGCCTTGGCAGGTTAGGCTGCTGGGGTAGGCCGAGTCCTCCATTGGACATGCGTCTTTCCTATTTTGCTCTCTCTCCCTGGCCTCCCTTTACGCAACGCCACCACTCGTATGCCATCTACACTCTCTTCTTTGCGGGAACAGGAAGAACGGGAAGAGGAAGCGAAAGCGGAAGCTACGCGGCCGAAGGCCAGGTGCTTGAGGGGAGGTGGTTCAGCCCTTCAAGGGCTTCACCCCGTGCCTTGGGCAGGTGCTTGGGGAGGTGGTTCAGCCGTGCAAGGCTTCATCCCGTGCCTTGGTTTTAAGGGGCCACCCCTGCTGTAGGGGGAGTCCTTGGTCTTTGCTTGGGTCCCCCTCCCCTTACTGGCCTTGGCCTTTGCTTGGGTCCATCTTTAGGCCTTACTGGCTTTGGCCTTTCAAGGGAAGGAGGTTGGAATTCATAGACGGGAGCCTTCCGAAGTGGGGGAGCAACCCTCACGGAATGAAGGAGGCACCACCGGAGGTGAAGGGTAAGCCGGGCCCGAGAAGAAAGGGTACGTAGAGGAGGCTCGGGGGAGCGCGTAGCGCTACCCCACCCCCATCAGCGGGGTAGCCTAGAAGGCCGGGCCAGAAAACCAAAACTCGCGGAAGAACAATTGTGTGGTGGTGTGCACGCGCACCCAGTTGCGGAACTGTTTGCGGGACCGCGAGTACACTCTCAGGTACAGAAAACGTAGTAGGAGAACCCGCTGGAATCTGAGTAAACTTCCCCGAACCAGGGCATTAGTCATAAAATGAGAAGAGCATTCTTCTCTCGGAACAAACTGCCCACMGCTCGGGCCCCCTTCCCTTAACTCCGGCCAGAAATGCTTAATCGCAATTCCTTCCTCTTAGACWGAGTGGGAAAGAGGGATTCCCGCAGGGAGGGAAAGAGAGATTGTCCTTTTACCAAGGCGTAGGAACTCTCTAAAGCCCCGAAGAGTTGGGAAATACCACCAACTAAGACCCGTCGTATACAGGCCCTCTGACCCTGTTACCGCCGAGGGGGTACAATCTCTCTTTACCTCCTTCCTTTTCTCACTCAAATGTACCTGAAAAGATGAAATTTCTTTTTAGTCCATTCTCTCTTTCCTGGTCCCCAGCAGAGTTTTTTCTGAGTAAGCATTTCCAGTGGTTCCGCTTCAGCAGAGGCTTCTGAGTAAGCACGGGCGCGGAAGCGCGTAGCAGCAGAAGCAACCACTGGGGTTGGTTCCCGTTGCTGCAGCAAAATAAAAGGTAGCCGAGTACCCAACAACAGCTGCTTTAGCAGAGGTTTACTCTAAGCTGTTTCGTCGTCAGTACAAGCACGGGAGCGCGTAGCAGCAGCCTACGAGGCCAAGCCCGCAGCAGCCTACGAAGTAGCGGATGTGAGGTCGGAGAGAAAGGCCCGAAGAAGTAAAGCGCGTAGCTGCTTCAGCAGATGCTTCTGAGTACCTAGCAGCGTAGGTAGCCGAGTACCTAGCAACTGCTTTAGCAGATGCTTCCTTCTGAGTCTAATCCAGTCGATCCTTCTTTTGAAGCTGAGGCAGCAGAGGCTTCAGAGTAAGCACTGAGTTCCTACGCAGCTGTTTCTGGGCGCGTAGCAGAACTTGTGGTCCGCAGCAGCCCACAATCGTGGCCCGCAGCAGCCTACAAGGTAGCCAAAGACTAGAAAAGGGTAGCCGAGTACTCATAAAAGGAGGTAGCCTCGCCCGCAGCAGCTGCTTCAGCAGATGCTTTCGAGTCCGCAGCGGCTAGCGAACATGCAGCAGAAACAGCAGCCACGCGAGACACCACGCCACAGAAACCTCGGGACCCGGCGACAGGCCATGCTAGTTCCGCCAGAAGAAAGGGGGCCTCGGCCGGTAGGGTGGGTGGCCAGGATGGCCACCCACGGGGAAGCGCGCGAGTTTTTCACGGTGGGAGCGCTACGGCGCCCGCCGCCAAACCACCCTAAAAAAGAAAGGTCTGATACCGAAAAAATCGTCGATAGAGAAGGAGATACCTTAGACCCCCCATCGTCGATTCGCCGTGCCCTGTTCTGGGAGATTTTGGCTACCATCACACGGCCCACGCGCCTAGGGCCAAATGCAAGCCTTACCTGACGACAACCGAAAGCCGAAGCTAGCCAGGACATCGCGAGCAGCCTGATCAGCGCGCTCCTCAGCGCGAGCAGCATCCAGACGAACATCAACGTGTGTACGCAGAAAGCATGCAAAGCGAACGCCAAAGCGCGCGAGAGCGCATGCAGAGCAAGCGCCAGAGCATCCAAAAACCGGCCCACCCAAGTTTACCGAATCAGGACCTTCAGCCCCAACCAAGACCAATTCAAAACCCAATTAGGGAAAACTTAAACTCAAGCGCCCTCTCTCGCAAAAAGGGCCTAACGAGGAAGACGACGACCCAGCTTAGCCTTGCGTGATCGCATGGTTCAGTGGTTTCGGGCCCTCGTTCGAGACGAGACCCCCCCGGAAGGGTATAAAGGTAGGAGGACCCCTCAGCACAACAGAAAAGAAACAAACTGCTATTGTATAGAACKACCCCGCTGGTTTMGGGGCGCCTCCCGTACAGTCTAGGGAAGAAGAAGATCGGCTCCCCGGTCCCTCAAGCCTTGAAGTCGATGCAAATTACTGTGTGCACGTGTCGCAAATCGGAGAACACGCGCGATGAGAAATCGCACGCGCGACACCCGGCATGCGAATGGAGGTGGCCAAACATCGAMATTTTGCGAAYCGMCGAKGGCGGGGCTGCTGGGACTGACTAGGAGACCGGCACCCAGACCCCATCGTCGATTTATCCGGTCCGCAATTGTGCCCCCTCCCTTTTGAGGTTGCTTACGCCCCGGCMAGTCTTCCCGTTTCAAATTCAAAAAACGCCCCGCAATCAAACGCGTAGCGTTTTCGGCGCCCACCACCACAGAACCCTCGGCCTGCGAGAGCCTCGCCGGGGGAAGCGCTTCCCCCCCTTCAAGGGCGGGCGGGTCGCCACAGGGCCGGCAAAGGGGGCGGGAAAGCGCGTAGCCGCGCTTTCCCTCGAACCAATTCAAGCTGCTCCCTATTGCTAGGTACTAAGCCAGTTCCCAATCGCCACCCTTCAAACCGGCCTCTATTGAAGTGCAGTACTCCAAATAGGTTCTCGATCCCCCGTGCGTGAATCATGTGCCAGATCGCCTCAGAGTGCTTCAGCGTTACCCCCCCAATGGATCTGACAAAGAATGGATTTTGGTAGGCGGGAAACCGCGAAGGCGGTTTCGCATAAATGCCCATTGTTTGGCTTTCAGCTAGTAGTTTCCTATTGGCTGAGAGCATGAAAGAAATCCGTTTCGATGTGCGTGTTTCAGTTTAAGAACGTAATTCTTCATGTTTGTGTCCATAACGTGATTTTAAGCATCGAATCTTCAAGTTTCTGAGAAGCGAAGCAATCCTCTGAAAAACCTAATTGTGAGCTGAAAACTTTTCTATGTACGACGTGATTTCGAAAATTGAATATTCGAACTGAGCATTCGAAGTGAAGCAAGCAATCCCCTAGCAGGAGAAAATGACCTCCATAGCGAAGCTAGGCCCCCGTAAGGTGCCTAGCGAAGCGTAAATACCCTTTCCCTAGCGTCCACAATGGTTCCCCTTTCATAGCGAAGCTAGGCCCCGGCAGCCTAGCGGAGCGACCAATGGCCCTAGCTATGTCCACAATGCCCTTTCGGAGCGAAGCTAGGCCCCTGCCGGCCTAGCGGAGCGACCCTTCAGGGGGTGGGGACCCCCGCCCTTGGGTAAAGGGGCTTTAGCCGTCGGCTAGCGTAGCGCTGACCCTTTTGGTAAAGTAGCGTTTTCCCCTTGTTTAAGCGCTACGCGCTTCCCACAAAAGTGCGAACAAGTTCTCAAAAAAAGGGAAAAGCGGCTATTGATAGATTCTGGAGTGTTGCGAAGCGCAAAGAGTGGAAATCAAGTGCTACGCACCTGCAAATTAAAGCACAGTCTTTTCTTCCTTGGAACCCGAGACGTGATCGATGATTTTCAGAATTGCAAATATATACCACGATGTTCACATGGCTTTCAGTTATGGCACTCGACTGAAGGTCGGGCGGGACGAAGTCCCGGATGGCGGGGACGTAACGCTTCCACTATCAGTGGTAGTTTTCAACCCTTCGTAAAGAGTAGTCGTCTAGTCTTTACGAAAGAGCAGTTTTGGCTTTCATTAAAGTGTACCGCTGAAGTTCGGGGTGTCTTTTTGGCCTTCTCCCTGCCTAACGGCATGGTACCTACCATCACTGCCATAACTGCCCATCACTGCCATCACTACATGGCGGCACAGGTCCCCGGCCAGCACTCGACCTGCCTTACAGTTTGACATAGGGCCAGCCGCACCGGGGACCTGGGGGGCGCGATGGCTAGGATTCGCTGCCGGGGGCCGGCCACCCTCTACGGCTCGCTCAGGTCTCTTCGAATCGCATGGGAGGGGTTGGCTCACTAGCTGCCTCGCAGTCGCTTCCTGGTTGTTTCGCGTATAGGTCCTCTCTGAGGACGGAACTGATCTTTTTCTTCTTTTCAACGCACTACCCAGAATCCGGTTTAGATATTCTTCAATGGCCCCCGCAAATCAAGGCAACTGAATCTCACCCACGCGATTCAATAAACGGATGCAATCACGAAAACTKCCTATTCGATTAAGGAAGACTGCTACTCAATTGCTTCCTTTCTACTGGGATGGACTATCAGGTTTCGATTCCTAAATCGCGTATTGACCGGCTAGTAAATTGTTAAAATGTCATTGGCTATCCGGCTACCTGGAAGATGCAACGGCATCAAGCTCACTACCCGCATCAGAAGCAGCATACGCAAACGCACGAGATCCTGGATCGGCTGACCACTGCCAACAAAGGTGGTGGTTAAAATGTCAATGGCTCTTTCTTTGATGGTATAGGATCAACCGGTTCTCTGCCCTCTCACGGGAAAGATCAGGCTTCCCTCTTAGGTCGAGTTCATCCTTTTTTCCCAAGGCCTCTCGGGATCGTGCTGAAAGTTCGTTAGAGTATATAGATGCTTCTAATCTTCCGGGCGGGATAAGAAAACGCAAAGCGTTTTCGTATATACCAGATTTGGCTGGCCAAAAGACCAAGAAAAGGGCAGACGCGGGAAGCTTTAGCTAGCGCTTCCCCGAAAACGCTCCTTAAACGGAACGTTTTCTTTGGGGACGCCTACGGCACTGAAATCCCGGCAGAAAACGCGGGCGGGCACAATAGTGAAGGGCATAGCCGGGAAGCGTAGCTTCCCCGCGTTTTCTTTGGAGGGGAAGGCAATGAAACTACACGTTTTCTTTGGGGGCTTCCCGCCTACGGCACTATAGTCCTCCGCCTACGGCGCCGTAAGGCAAGGGTACGGCCTAGAAGCCTAGCTTCGCCACAATTGTGCCGGGAAAGCGCTACGCGCCCGAAAACGGAACGTTTTCTTTGTCCGGTCTTTTGAAAAATCGCTCTATCTACGTGTTATTGGAAATAGGGGTGATCCTGGCTCCGCTGCCTGCGGGGTCTTTTTCTTCCTTTACACTACGGCTCCGCTTCGCCTCCCCCTTCCCCCTTGCCCACCTCCTTCCACCCGCCCTTTGCCCCTGATAGGCTAGCCTTTTCTGAAGTGTCGGAAAAGTAAATAACTTTGGAGACTTCGTCCAGGTTAGGCCGTGAAGCCGAAAGGCTAGCCTATGCCGGGGCAAAGGTTAGCCCGCAATAAAACCTTAACGCCGGCGTGCTAGGGCAAGGTAGCCCGGATAGCTAGCTAGCCCCCCTTGCGTTAGGGGAGGGAGCGCTACTGACGAAGGGGGGAGCGCTTCAAACCTTTTTTAAGCTTTTTTAAGAGAACCCCTTTAAGGAAAGCGCTACGCGCTTTCCCGGCTACCAAAACCTTTCTGGTTTTGCGCTTTGTGGGGCGCGCTAGCGCGCCTTCGCCTAGGGCGCGTTAGCGCGAAGGCGGAAGCGCCTTAGCGCTTCGCGCCCCGACCTAAAGGAAACTAGCTTTTTTGAAGGGCGGCTAAGCCGAAGGCCGAAGGCCTGAGGCAGGGTAGCGGGGGCCGTCGGCCTTCGGCTTAGCCGCCCTTCAAAAAAAGCAGCCCATCTTCYCAAAAAGGGCCTTCGGGGCCTGGACGTTCGGCSGRACCCGGCCCTTCTATGAAAGGCCCATCGTCGAATAAGGGGCGAGACGCGGGGCCGATAGGCCGGGTTCTCCCTACTAAGCCTCTAATCGCTAGGCGAATAGTCCCGTGATCTTTGAATGCTACTACTAGGAAAGGCGTAATTACTCAATCACGTGTTTCAGAGGTTGGGTATAGCAGGACTTGAACCTGCGACCATTAGGTTAAAAGCCCAATGCTCTACCAACTGAGCTATACACCCATCTTATGGATTCTTATTTCCCCTTCCTTCACTCGTCTTTCTCTCATCGGGCGGCTTAGCCAACAACCCAGTACCGAAGATGCTATCGCATTCCTCCCCTTGCCCCTCCGGGTGTCCGGACCCAAGAACAACGACTCCGACACAGAGGCACAAGGTCCCGTAGAGAGCGAGCTCCTTTCCTTGTTGGTGGCAGATATCCCATTGGAAGAATGAAATCCGAGAGTGGTGATTCTTTCTGATCCATCAGTGCATCATTATCTACGATGATTCTTCCTAATCGTCATATTATCCACGATGATTCAAACTCAGGCTTGCTTCCAACCAATATACTTTTGTGTAAGGTTACTTCGCTCCGCTTTTCTCTCGTCCGCTTCGCTTCGGTCAATATCTTGGCTTCGCTTTCGCCCCTTATTGACCCACCCGAAAAACCCCTAAAAAGCTGCTGTAACCTCAAAGCCGGTCGCCCGACTTGGGTTAATAACTGACCCGAACATCGATTTTACTGAGCATGGAGACGCGTTCGTTGGCCGGTGGATGGGTCAAGCAGTATAATCTATCAACTCATGTGTTTCAGGGGCCAAGCCATTTTGTCTATATGAACCACGCAGGTTCACGAGGCGGGGAAGCCGCGAAGGCGGCTTCCCGCCTTCGGCCCAAGGCCGAGGTTTTTTGTGGCGGCTTTGGGGTTGAACATGAAAATTCAATTTACTGCACCTCTTCCTCAATAAACGTAGCCTTTAAAAGAAAGCATAACCGAAGGATGATGCTTGATGGGGATAAAGAATCCGGCGCTCGATCGAGGCTTCCTTTTCTGAAGATCACTTAGCTGCTCTAAACTAACTCAAGTCGATGAACGATCTATCCAATAAGATCCGCGCCTATACGTCCGCAGTGCACGATGGTACACAGATCAACTGCCAGGTAGGAAGCTCTATGAGTTACAAAGAGTTGCAGAGCGAGAAGCTTGACAGTATCACAGAACCCGAGAATAAAGATAGAGAGGAGGAGGAAACAGATGAGACAGAGAGTAAGCCGAAAGAACCACCAAGCTTCCACTACCAAGAATGCTCGATAGAGTGGTAAACAGGAATCTTTTCATGAATGGAAAAGTGTCATCAACCTATTTTGATAGGGCCGCCGTCAGGCGGCGCTCTTTGGAACAGACGCCAGCCCTCAACCAAAATTAGCCTGTCGAGTTCCCCGAGGAGGGAGAGAGAGGTTCGCTGGCCCCTCCCTCTCCCGCCTGGGGGTTGGCATGTTTCTGTGCTGAAAGTGGTGTATTTGAAGTATGCTCGCATGCATTTGCTTTAAGTTAAAGTTGGATGTACAACATCGCCAAAAGCATCGGTTAGGCATCCGAAACACGAAAGCTCCTGATTCCACTAAGAAGGTAGGCATGCAAATAGAATCAAAGCCGGCATGCTGATATAAAGTGGTGCCCCGTACAGGATTTAAAGAGATGATTTCATGCTACAGCCCCCAACGATCTATTCATAATCAGGAATATAGCGAACAACTCTGTCCTGACCGCATGCTTAATGCATGCTCTAGACGACTATGAACCTTCATGCTTTCGACGACTATAGGGAGGGAGCCCGAACCCAGACACTGGAGCTGGAATAACCAAGACCGACCAACCATTTCTCCATCTTACACCTTTTTGTTTCGTAGCGCAAAACGAGGGTCACATGTCCGGCATCAACCTGACCTTCTGTGCGCGTTAGCGCGGGGGAGAAGTCTCCGCGGGGCGCTAAACCTTAAAAGTGCCTATCGGCTTCGACCCTCTATCGGCACTTTAAGTTCTTGACCCTCTATCGGCACGCCTTCGGCGCCCACAAAGATCCCAGGATTCTGCTTAAATTCGATATCTGATATTGTGGGCCGAAGGCGGAGGCCGCCTCGGCCTCCGGTCAGCTAATTGACTCGAGGTTGAAATAACTAAACCTGTAGATTCTCGAAGCACACGCTTCTGCTATCCATTTCTCTCTTTTTTTCTCTTTCTTTTCCTTCTTCCCCTGGCTAAAAACCTATATGCTTGGAAAGATTCAAACTCTCAAACCCTAAATCCGTAGTTTGGTGCTCTATCCGATTGAGCTACAAGCACATGTTGGCTATTTTTAAGCAAGAAGTGTCATCTACGCTTGATCACTGCATTTCTTTCGATCTGTTCTCCTTAAAGGTCGAAAATTGTAGATTTTTCTAGAATAGGCATAGCGGACACCCGCCCGCAAGCTTGTAGTTTAGTAGAAAGCAAGCTTGTTGCCAGCTTGGAGTCGGGTCGAAAGCCGGCCCTTTTAGGGCTTAGTCTGGTCAAAAGTTTTGGTGGTGCAGCTGCTGGTTATACTTCTGGTGCCTAATAGGCTGCTGGTTAGGCTGCTGACTCCAAATACTTCCCTCATTGTTGTGGCCTTACATAAGATTACCCAGGTGGAATTCTATTCGGATTGTGGATCAGAGCTGGAAGCTCCGTCAGACCATGAAATAGGATTCTCAGAACCATCAGCGGGCCGCCGATCAGCAGAAGCTCCGGATGCAACTTGATCAGCAGCTTGAAGCTCTTGGTCGACCATTGGAGCTTCAGACATTTCTGGCTGGCCAGTTTTCATCAAAACTTGCTGCTGGTACGCTACTTTCAAGTATAGCGTTCAATTTTTTCCTCCAAATTTCGTCAGCCCTCGCGGATCTTTGTACTGAGAACCCTGAAATCTGTTTGGTTGGTTAGTACTGCTTGGCGCAGTTACTAATAGATAGCCTTTGCTCCCTTGGGATCGGGCTCGCTATTCCAATCTTCGATGAAATTATTAATCTTTTCAAACGGTTTGGGATAAGATTGAATTGACGAGCGATTTCTTTGAACGTTCCAGCTCGGGGAGTCTCTCAAAAAGAAGGAAGAATCAAGCAAGTTTTCTTCAATAGGCATGTTCTCTGATTGCTCTAGCGCTAATTCGAAGGAACCTTTCATCTGGGCTACTTCGCGCCGCTCTGTATGTTTTCGAAATGATCCATAGTCCTGCGGTGCCTCCCCATTAAGGCCATAAACTCGGTTTGATAATACGAGGGAACTGGTAGTTTTTGGATTAACACCGGATGCTGTTGGTGGTGTTTAATAGGCTGCTGGTTAGGCTGCATCAGCGGTGGCTGGTTAAGTAAAGGCTGTTGGTGCTGTTTAAAGAAAGGCGGCTGATGCTTAGAAGGCTGCTGTTGCTGGTTGTAAGGCTGGTCAGACTTCTGGTAGTGCTTAATAGGCTGTTGCTGGTTAGAAGGCTGTTGGTGCAATGAAGGCTGCTGTTGGCGTGGTGGTACCACCATGCCGCGACAGAGGATTATTATCCCATTCCTCAGCGCCAACGAACTAGGTCTCCCGGGCCTTTATCGCTTCCGAAAGTACAGGTTGCTTTTATGCGCTGAGTCCTTGTTGCCCCCTTCAAGAGAAAGAGGGGGCTTACAGATTGATAGTACAGCCCTTTAAGCGGATGAATTCCCGTCTTGCGTTCAGCCTCGCTTCGTTCCTTCCCCTTAGAGAGAGTCAGGCGTAAAACGTACATCTTTGCTTGCATGCAGCCGGTACTACGACTAGGTTGTGATTGCGCGTTGTCAAGTTTCTTCACTGACTCGACTCCCAATTCTCGAGTGCTGAGCAAGCGTATGGTGAATTCGATTCGATAAAGTCGTCATTGAAGGTCGAAGGCGTTTAATAAATTATAGTAAAGAAAGTATCTATCAGAGTTAGAGATGGTAGGACAGATCTATCAATTCGCCCTATGTATGCGCTATGAATGAAGGATCGGTCATTGGTCATGTGCGACATGACCTAGAGACGGACAGACGTCTGAGCCTTGCCCGAGCAACGATGTACTGGTCTTGGAKGACTCACTAGCTATATATTTGGAACGTTTATGACTGAGAGTAGTTTGTGACCGAGAAGTTCCCGCTACGCTATTGCCGGGCTCCGCCCTTTCTGTGGCTGCAGATGGATTATATGCCGATGGCCGATGCCGAGAAAAACCAGCCGCATGGAAATTACGGGGCAACAATAAGATCATTCGATGCTGCCTTCTCCAAGCCCCATCCATCATTCCATACGATCTCATTCGCCTTTGGTTTAATCGATCTTTCAACTCCCTCCACACTTATCTGGAAGGTTGGAAGGTCGAAGCCTGCCTCCAGTCATTCAATTAAATCCGGTCATTCCCTTTACATGTCAGATAGGGTCGGGGTCGGTGAGCGATCAATCTCAGTTCAATCAATTTCAGTTTTTTCTCCTTGCTCCGCTTCGTCAAAGGTATAACTTTCGATCACACCAAAGGCATTCATTGGTCGATCAAAGGGGGGATAGGTGAGGGGAGCTTCACACGCATGGAAGAAAAAGAGCTAAGCGCTACATTATCGCCCGCTCCGACATCGACCTACGGAAGAGAGGCAACACCTTCGCTATCCCCCCTTAGCTATCACCATAATGGAGAATCGAGGCTATCAACCTAGAGAGAAGCACAATCGAAAGGTGCAGGGATTAAAGGCGGAGATATCGGCAGAACAACTTGTCTTCCGGAGAGAATACTTCGAAGGTCAAACCTGAACCTTAGGAGTGGAATCGAGATGGAATTGACGAATACAGGACGGACCCCTAAGGAGGGGTTATTCAAAAACTTAGCCTTTGGGAAAGCTGCTTCAGTAGCGGCGTATTCTCGCAACTAGAATATAGGTTCGAGCGAACCGAAACGAAGAAGCAAAGGTCGACCCAACAACACATCTTGGCTAACGATGCATGGAAGAGGAGGGGGTTCGACCACCACCCTGGCCTATTTCAGGAAATCGAATCCAATGCAATGCCCACCAGCTCGTGTCAGAAAAGCGTTTAGCCAGCGAGGACAGTGGGGCAGAATGGGCAATTCGATTCCGCTAACCGTCCTACCATTAACAAATTCCGGAAGGGAATGTCGCAGATTTACTAGACCTTTTGTAGCGCAGTCTGGTAGCGCATCTAATAGGGTGTAAGAGGGCCATGGAGAAACCGAATCCCCCCGTAACCCGCCCAGCCTAGCCTAGCAGCAGCAGATGGTAGGGGGGTATTCGCCTAGCCAGCCTCAGATGGTTCGCCGCCCGCAGAAGCCGATGATTCTAGGGTTGGATCGGGTTCGCCTAGCCAGCATMAGMWRWTKSTRGGKTYGSAKCSGGTTCGCCTAGCCAGCATCAGATATTGGTGGGTTSGCRGCSGCSGTCGACACCGCAGCCCGCATCAGATGGTGTTTCGCCCGCAGCAGAGGGGGGAGTTTCGCCGTCGCCTGCATCAGATTTTGGGTTTTCGCCCGCATCAGATGKGGGAGGTTCGCCCGAKGGGTCGYMGCCGCTCGCATCAGMGGGKKAGCSGCMKMGSCGSCMGCVTAAGCAGRTKTGGGKTSGSCGCSMGSSVGCAKMMGSAG
>Contig01+1113586
ACTGTTTCCCAACACCTTCCTCGCACTGTAAAGAGTGGGACAATAACAAAAAGTTGAAGTAAAGGATCCACGCTATCTGCACGGTTATCTGGATCTGGCACTTTATTCATTGGCTACTCTTCAATAGCTGGGCGGCTATCTGGCACTGGCTTGAACTACGAAAAAGATCGAGCGATATCTTAGACGACTTATACATCCAGGGCAAGTTCCCCGGCCAGTTTCAATCGCCAGGTTCAGGAAGAGCAGGTGGTAATAGAACCTGCGTTTGATACTAATGGAAGTTTGTTACAGGTGAAGCTTGGCTTTCTGCTTGGCCCCAAGGCGGCCAAGGCCCGGTAACTCGACCTACTGGTTCTTTCTGGCCTAGGGAACTCTTAGCTTCCCATTCCATTTGCTTGATTTCCCGGGCCAGCCTCCTACAGGCCCACATCATTCGGCTGAAAGCCGAGTTCCCATTTACTCCATTCCATTTAAAAGGGGAAGCCCGGGGAACGCATCAAACCTACTAGCGACCGCACTACGTAGGGGAACTCACAACCAACAGTCACGTAAATGTAATGACGATGCGGACCTGGAAAGGATTGAATTTGTCACTCGTTCGCTGTGGGTGGAGAAACTGGCTCATCCAACTGGACGGGCTTTAGCCACCAGCCTTCGTTCAATCGGTGTATCGTTATGGAATTGTATGTCTAAGTGCATCGGCTTGTCTAATGACTTTTTATAGGTTGATTCCGCTCGCCCGTCCTGGTATGGCTAATCCTAGTACAGCTTTTGCGTATCACTGGAACTATTCTCCAGAGACTGCTCGCTCTTTACGGCTTGCTCTCGCTCGGTCGTCCTGGTGGCTGGGATAGAGATCTGGTATTGCTATTTGCATCGGCTCCGCCCCGATATGGAAAAGCTATCAACCAAGTCGGGCCCGACCAATTGCTTTTTTGTCGGTGGTTTTTTGCAAGCTTATTCACCCTACAGCCTAGGCAATCGATCTTTTCCTAGCCATCCAACCCACCAAGTCTAGGCGGGCAATCGATAACCAAATCGGATTCAACAGCATGAAAAGCACGAGATTCAACAACATGAGGAGCACGAAAAGGCGGGCAAGCGATCAACCGAATACGGAGACTTTGTTGAACTGGAAGATGCAAGACCAGACCCGGCACTATGCATCTCCCGATAGACCAATCTTAAAGGGGTACCCACCCTTTTATTTGCTCTCACAACCAATAGAACGATTTCCCACGAATTCTGATAGACCAGAACGAGCCGCCTCATCATCCAGCCACACCCTTCCACGGATCTCGGCCTCGTGAGGGCATTTATGCGAGGCGGCCTCCGCCTTCGGCTCTTTGTGGGCACTCGGCCGATAGGCCGAGGGGCTTTAGCTTTAGCGTCTGCCCCCGCCCGACGAAGGGCATCCTCTCGTATATATACCCTAGGAGTCGATGGCAGACAAGCCATACCACCCCCTTTTAGAACGCTGGTGATACCTTCTCAGATTACTGCACCGTCGCGTGGGACCGAACATCAGGGGCCATCCCAAACGTCTGGATGATGGGCTAGCCCCATAGCCTCCACCAAGGGGCTACCTTACCCGATGATGTTACTTACCTTCCATGAAGTGAACTGGTCCGTTTGAAGATGGAGGAGCATCCACTTCTTCCAGTACCCTGTGCTTCCAAGCACCCGAGGAATGGAAGAAAGCGCGAAAAAAACACTCCTCACAGGCTGGACCGTAAGTAGCCCACGAAGGACCACCCCTTATAGGCCCGGGCCTGCTCTCGAACCCCCTATCACTAAGGGGAGGAGTCCCGCTTGAATCCACGCCTCTTGAGTCCTCGGTGTGACTTTTCCCCCATGCCCTATAAGGGAAAGGGACACTCTACCTTCGAGGGCACGAAACGCAGGCGGGAACTGGCGAAGCACCCATTACTGAGTCCCCCCTACCAAACTGAGCTCCCCCGGTCCCCGTACACGAACCCTAACCCGATTACGAATCCGGGCCAAGCTCTCGACCGAAGGCGGCTACTCAGCGGCTACCTATACCATAGATCGGACCACACTAGCACATGATACGGTCCTGCACCACCCATAGCTAAACCCCTTAAGGCGGGGCCAGCCATAGAAATCCTAGATACGCGCTTTCTATCTCCCAGATTATGTCCAGTCACAAACTCCCCATATTCACCCTCAAAAAGGTCCCACGTGGTTATTCTCCATCATCGCCCCTCCGCTTGGTAGGCCTGGGATTTGGTGGCCCCGCCTCCGAACCTCACTTGTTCCGAACCCCACTTCTTAGCTTCCCAACCCCGCTTGGCCCGAGACTTGGTAGCCCCGCTTGGTAGCCCCGGAACTTCTTGGCCCGCTTCCCAACCTAACTCTGCTTCCCAGCCGGGCGCGGGACGCTTCCGATAGCGCTAGCTAGCACTCGCAGTTGCGATCCAATAAGCCACAAAAACGCGTAGGTAGGAAAAGCTGAACCAAGAATAAGTTCCGTTCAACAACAGGAAATTCTTCCGAAAATGAAAAGTAGGCGGGCCCGCTTTTCATGGGCCCGCCCAGCCTAAAGGTCACCGAGAACAAACTCCCGTGAGGATCAGAAACAGGAGGGAAAAACCAAACCAAATCTACATATACATCCACGACGTTCCAATTCGTAGCGGAATTATTACCTACCAATCTCAGTGGTCTTATTCTGTGTTCCCTGCTGGGAAGCATCATTATTTTGGTTATTCCCGATTCCAGAATACGACTGATACGAAGTCCTGGTCCGTGCGCCTCTTTGATTCCTTTCTTGTATTCTCTGGTGTTTCGGATACAATTTGATAATCCCACTGCCAAATCTTAATTTGTGGAAACTCGTAGATGGCTTCCTTATTTAAACATCGATTTGGTTATAGGTATAGATGGTCTCCCTTCATTCCCAGTGGTCTTAACTACGTTTTTAACACCTATTTGCATTCTAGTAGGTTGGTACAGTATCAAGAGTTATAAGAAAGAGGAGAGAATGCTCCACCCTATGGAGCAACAGCAGCATACGAGGGCAATCTCTACGCAGCTCGTGGGAGCTGAAGAAAGACCCCCACAACTGCCCCTTTGCCTTAAATGTGGGAAGCAACCAGCATGCTTCGTTTATTGTTGCAAATCATGCGCAGACGAAGTTATCTCCCGCGCTGGTTTAGAAATAGTAGAACTTCAACAAGATTCTATTAAATGGCTGATTAAGGAATTTCAAACGAAGTTCCCTCATCAGTGGGCGCAGGTCAAAGAAACCGTACGTAAGTATGGACTTCCGCCCAAATAATAATTATAATTAACATAGGGTGCGCCCGATTCATCCTGGATTTCACCTTTGATAAAAAATAAAGAGTTCATAGATTACTACGTGCGTCTCGTCCTTACGACCTTCTTTCTTTATGTTCTGCCCCTTCCGTTATGTGCAAATTCTCATGGCATTTGGTCKGCTTCCAGCAGCGATGGCTATTTATCGTTGTCTTTGGGTAGCACCATCAGATTTTCAACAAGGTGAAAATCCTCGGATTCTATATGTGTATGTTCCTGCAGTTTGGATGAGTTTACCTATACATATTGCCATGGCTATCAGCAGTGTGCTTTTTTTATTAACGAAACATCCTACTTTTCGGTGCTTTTCCCAAACTGGTGCCAAAATAGGTGCTTCGTTTATATTGTTCACCTTAGTAACTGGGGGTTTTCGGGGAAAACCTATGCGGGGCACTTTTTGGGTGTGGGATGCTCGTTTAACCTTCGTATCCATCTTGTTCTTCATTTACCCGGGTGCACTGCGTTTTGAAGAGTTTTCCGCAGACGTTGCTTCGATTTCTATACGTATAGGACCAATCAATATACCGACAATTAAGTTTCCCGTCAACTGGTGGAATACATTGCATCAACCTTCGAGCATTAGCCAATCCGGTACTTCAATACATATTTCCATGCCCATTTCAATCTCGTTAATATTTGCTAGCTTCTTATTATTCACTCGGATTCTGTTCCTTTCGGGAACGCGCCAATTTCTTTTATCTTTCTCCAGTTTCTCAGTGAAACATCGAATGACTGAGATAAAGAAGGCCGGAGGGCCGGAGGCCGGCCCCCTTCTCAGGGCTCCGTGAAGTATGCTATGAACAATCCAATCCCTTTGTCCCGGATGTCCCTGAGAAGGGGCATCCCTAACCTATTCTGAACAGAGAAATCCAGATCCATTCCCTATCTCCAATTTACCTGGAGGGCCGCAAATTACTAGTGAAGAAGCATCTATATACGACAATCTTGGATTTGAAGATAGAGGCATCAGAAAAATCAAAGAAAGGCATAAATGCGGAGAGAAGGGGCAAAGCGCGTTTTTTGAGAAGGGCGAAGGCAGGCCTTTTTGAGGTCAGGCTTAACAATTCAATTTTGATATCAAACGAGTTTGCTAATGAATCAAGCTCTTTAGGGGACCTACCCTCTCATTTTGTTCCCTCAGCGAAAGCCGAAGGAGCCGCTTCGACGATACATCGAAACTGCAGGTTTAGCTCTGCTGCTAAGCTTCGCCAAGACAATGCCAGCGTAGCCATCCTAATAGATCGGGGGCCGAAGGCGACGCTGTGGGCAGGCAACCGGTCGCACGGAAAGCATGATAGAAGGGATTGTGCATGAAGGTATTGCACTTACTCCTGTTCGGTAACGAACGCGAGGATTTTAAGGAGCATGTGCAAAATCATCCATGGGAAACCGACTTGTCGGTTTCCGCCTTCGGCCTTTGCCCGAGGGAAGCTTCAGACGGAGCAACAAGCCAAATTCTTTATCAAGATTAGGACTTTGCTGGCGTATGTCTCTTTCGTAGCTTGCAGCAACATTGCAACTAACCTTTGGACCAGGATTCTGGCCGAAGGAAACGTTGGGAGCATAGTTGTTTTCCGCTCCTAAACCATTCGGTAGTAAGGTTTAATAACTATAAATTAATGGCACTCGAGGGGAGCGGCCCAGATTTATGGGGACAGAAACTAAAAAAGAGATTTATGCCCTACGTATTAGATTCTTTCGACAAGAGCGGTATACGTGCGCCTAGCCTGGCTATTTTATAGGGTTGCTGCTCAGCGCTAGGTATGTCCCCTTTTGGGCACCACGGTGCAGTTTATCAAGCGCTACCGACACCCTCGATAACCACCCCGTTAGGAAACACTGATGTTAAAACCTTCTCCGAAAACCACATCCTGTTTGAACAATGGCGGCCAGCGGCTATGTTTGTGAGGCAAAAGCTACATCAAAACACAACTCGACAGCGTCGAATAGAACTACTTAATTTGCTTCGACGATCGAACCGCCCCGTGATCAGTCGCGCATACGCATGACTTGAAAGGTGACCGTCGACTTTACTAATATAACCTTACATCCTGTCACCAACACATAAGAAATGTGGCATGAGAGATGACAGCACATTTACATTTCAATGTCAACGAACATCTTGTCACCAACACGTGAGCCAACTTAAGCGGAGGTTGCCGGGGCAAAATGAAGAAAAGGCTCAGAGCCTTAAAGGTGTTGACAGGTCTGATCGAACAGGAAACGTGCGGCGGGCGGCGCTCGTTCGAAACGCGTCGACTGCAGTTGGTATTTTCTCTAAGGCACCGTTAGGGTACGCTTGGTTCGCTAACGCGGGTTGCGCTGCAGGGAGAAGGAAGCGAACCTGGCCCCCGTATCATGCAGATACATCGGAAAGAAGGCCACTGGAGAGAGCACCACCGAAAGCCGAAACCTAGCCAATCCCTTTGCATGAGGTTGAGAGCATCGATTTGTTGGGAAAGATAGATAGCTAGCGGATTGACTTCCGAACCCGAAGCACATGCGCAGGCTTCCGAAACCAAAGCACTTCGCTCCGCGGCACGGAAGCAGGCTGGAGCTTTACTCGCTCTGCGGTCCCAATCCCTAGCCTTTGAGGCCTTAGTTTCATAGTATCGATTCGTTCGCCATTCCTGCAGCTCGATCTATCGCGAAACAAATGCGCGAATCCTTTGCTTTCAATGGCAAATGCTTCCACAGAAGGGTCTGGAATGCAATTGAAGGCCCGATGGAAGGCAAGGTAGTAGTGGACCGGGTCTGGAAGGCAATTTAAGGCCGAGTAAAGAGTGTGACAAAAACAATGTGGTGGTTTCAAACACAGTTTGATCTCCAACCACTAAAACAATGCGGTGGTTTCAAACACAGTTTGATCTCCCATGGAGAAAGAGAGCTTTGTCTTATAAGAGCCGGGGAGCGACGAAACCGCCCCTTGTAGTCCGGGATAGAATTTCGGGTTTAAGACAATCAGAACGTGTAAGCCAGTTTGTGGCTAAACCTTTCTCAAAGAAAGGTTTATTTAGGGCCTTAAGGAGCGCTTTCCCCTACCGAGCCTTTAGCGGCCCTCACTTGTACTCGCTCTGCTCCACTTTGTTGATTCGCTGTTGCTTCCTCTTATTTAGCCTTCGCTAAGCGCCATTTCTAATAAACGATAAATGATAACGACAAATTCATAACGATTCGTTTTGAATTGCTAAGCTAACTTCGCATCATCAATCAGATACTAGATATCATTCATCGGTTACTTGGTAAATCTACCCAAGGACGGGTCGAGGGCTGCTGCTTTAGGGGAAGCGCCGATAGGCCCCCGGCGCTTCGCCCGAAAAGAGAGGCAAAAAGGCGATATTCGATACCTTTCAGCGATATTTGTTACAATCCGCTGAGAGATTGAGTATACATATAGGAGCCAGCCTAATATCTGCATATTCAAGTAGGTAGAAGGCATGGGGTGACCACAGGCAGGTAGCACAAGACAAATCTGGTGCAAGCGCTGAGCGAATTCCTGGAAATGGACTTCGTCTAGCCTTAAGGTTGTTGGTAGGAAAATCGATCGTTGGATCAAAGAAAGTAGGCTCTTCGATACAAGATCGATCGAAAGCGCTACGCGCTTTCTTGCCCCTTCGTGGGCCTACCTACTAGGGTTCGTGCCGATAGGCACCTTTGGAAAGCTAGCCTTTTCCGGTCCGGAGGTCCCGTACGTACCCCGCCCCTTCAAAACGGGTTGACCAGTAAATTGATTGTTTACTAGAAAAACCTTCTCTCTGGTAAATGACCGCAAACATTTTACTAGTAAATTGATTTCGTACCGAAAGGCGATTCAATGAACAAAAGATACATGGTAATAATGCCCATTAGAATGACTACTAACGCGCAGTAATAGTTAAATGGTAAACTTCGGATTCCGTGCGTTCTAGCGCCTTCTAGCTACGTAAATTGTTGACTGTAAACATCTGGGAAGGAAGCAGCCCTTCGGGCGGCAAATAAGCACGCGGCTCGTACCTCGCCTAAACCTTTCTTTGAGAAAGGTTTAGCGCGCGAAGCATTTATGCGGGCCGCCTACCGCCCACAAAAGCCGAAGGCTTGCTAACGGTCCGCTAAACCTTTCTCAAAGAGAAAGGTTTAGCAAGTAAGAAAACGCGCGTTTTATGCCTGCTTAGCCTACTAGCCCTTTAAGGGAAGCGCCGGCTCGGCGTAAATCATCGGCTAACTCAGAAACGGACTCGGCTACCTCATCGGCTAGGCTAGGCTAGGCCGGCTGCTGCTCCCCGGGCCGCCCGTCCCGCGTTTTCTGCTTAGCCTACTAGCGGGAAGCTACGCTTCCCAGCTAAACAGAAATCCCCCCTTTCATGAGAGAGGGCGAGGCTACTACCTCGTAGGCTGCTGCGGACACATCTGCAGAAACAAATGTGGGCCCGCCGGAACTAGTTTGCGCGTAGCGCTTTCCCCCTTTCGCGTCTTAAAAATAAAATGCTGCGCGGCCGCTTTGGAGTACTCGGCCGACTCTGCTGCAGCAATAGATTCTGAAGGGCGCGGGTGCGGGCAACTATAGTTGCGGGTGCAGGCCGGCTTCCCGTCCCGGCCTTTAGTGTAAAACGCGCGTTTTCCCCCTTCTGCGGGCGCTACGCGCTTCGGGGAAGTGCCCGCCCGCTTCCTAAGCCCTAGACGGGCCGGCCGGACTTAAGTGTGCCGATAGGCACGCGGGTCGAAGACGGCGATAGGCACGCACGCGGGTCGAAGGGGGGCGGGGGAAAGCTTCGCGCCCACTTCTCTTTCCATGCTCCGTCGAAGCACCCATTTCCATCTTTCTCACTCCATTCCCTATCTATAGACAAGGACCTTTGTGTGAAAGGCACCATGATTCATTCTATTGACGTGTTTTCACTTCAGGACCTTTTTACTCACTTTCTTCCTCAAATAACCGGTTTTCCGAGACTAAGACGCTTTGCGTCATTGTTTCTATCGCGTCACCCGTTTCCTGTGCCTTAATCGCTCAAGGGCCTCTCCGTTGAGACTGAAAATACGCTTTTGCGTCATTGGGGATCGCCCGCAAAACAGACTGTGCTTTAGAAGCCGGATTATTGCTTGAAGTGGTTCTCTTTCGCGCTTTACTCTTTCGAACCCGGCTCCTAAAGTCGCCCCTTTTGAGTCCGTTGTGACCCCTGTTGAAGGGTTTAGACAAAGTGAACTCGGTACAATAAGATTTGAAACTGCAAACGTCGAAAGACAAGCTAGAGCGCGTCTTACTGAAGCTTCTGCAAAGGTTTTGACCGAAAATCATGGTCTGATCTGTTCTACGATTCAAAAAGGGACTCCCGCGCCACATTTTGAATGAGAAAGGAACTCCTGAGTAAAGGATACTACAAGGCACAGCCATAACCCTTTTGGAGAGAATGGGCCGGAAAGCAAAATGGCTTCCACTACAGCGTTACCCTCCCACTAAAGCCCGGAAGGAGAGGCCGAATGGGTAGTTCCTACAAGGCACAGCCATCACCCTTTTGGAGAGAATGGGCCGGAAAGCAAAATGGCTTCCACTAAAGCCCGGAAGGAGAGGCCGGAGAGGTAGCTTAGGTCATGGCATTGAAATCCTTACCATATTCCCCTTGGACACGGGTCTGGCTGGCATCACCGGTAGATTCTCCCGCAAACGAAGGAGAATCTAACCCTCGCGCGACACAAACACTCGTGCGACACACGGATAGCCTGACCACGATTGTGGCCACAATCGTGCACTCGCGCGACACACTTTTAAGCCTAACACCCCCGCGAACGGACTTAAGCCTGACGCAAGACACTTAAGCCCCCTTCTCTTCAAAGGCTGGCCCTTAGGCCACCCTTCTCTTAAAAGGGGAAAGGGAGAAAGAGAAGGATTTAGTTTCGTCGAGAGAGATTCCGTTCCGTAAAGTATTTCTCAAGGCTTTCTCTTCCGGGTCTAAAGACCGTAGGCGGAAGCCGCCTTCTTTAAAGCAGCTCACCCGCCTTCCAGCTACCGGCTTTAGCCTACCGGTTCCTTGGGTAGGCTTTAGCCTACATGCCGGGCTCAGGAAGGAATCTGCTCTGCTTGCTCCTTCCAGTCTGATGAGCATGTTATTTGCTAAACCTTTCTCTTTAAAGAAAGGTTTAGGCTTCGCTGCGCAAAGCTCCGAAAGTCAGGCGGCCGGGCGCGAGTTCATAAGTTGAGAAAGCGCGTGTTCAATGAACCCGCGCTTTCCACAATGGCGCCCCCATCTAACCCGGGCCGCCCACAAGAACCCGCGCGTTAGCGCTTTATCCTGTTTTAACCTTTTCGCGCTACGCGCTTCCCTGCCCCCATAACAACTCCTCCTCTTCTCCCCCTCCCTATTCTTCCGCTTTGGCTTTGGCGCCCCGCTTCCTTTTCGGCCGGGCTTCGTATAGCTAGCAATTCCAGCACGTCACCGCGCGGCCCAGAACCCGCTCCGGCTAAAGGTTTTCTAAAACCCTTGCCCGGCCAAAGGCCTACTGCCTACCCCTTTTTGGCGCGTAGCGCCACTAAAGCCCGCTCGAAAACTAGCGTTTTCTTGCGGGGGCCCCGCGCCCTTTGGAGAGAAAGGGCCACAGCAGTTTATTAGCTTTCACCTTAGTCAGGGCGGGATGTTTGCCAGCTCAAAGAGCTAAGCCAGAAAACCGAATGAATGGATTCGGGATTACTGCTATAGCTCCCTAAGGCATAAGATATCTGTTTCACGCCGGAACTCAACGATTGAATAATTGGAGAAGCTATCGACTCTAGAAGAAGTTATTCGCTTTAAAGGCTGCTCTTAAATCCCAACAACCCAACAAGCTCCTTTAGCCTCTACCAGGTCGCGGTAAGTAGATGGGGAGGATGGGGCAGGCTGCTTCGGAGCGTTCACGGTTACGGTCCGGCCCACCTCATGGGCATCCTTCATAGAGGTAAGGGGCTGCCTTATAGGTAAGCGCACTCTATTGACTGAATTTACTAAATTATCTCGTTATCATGGCACTCGACCAAGCCGGAGGGGTTGGGTCGGTACTCATGAGCTAAATCTTTTCGAAAGATCGCATGGCTCGGGTCTCTCGGAAAACGGGTCGATATTTGACCAGCATCTCAATCCCTCGAACGAATAATTCATCCCGCGGGATGCGGAATCATCCCCCATTTTATTGGCCTTCGCATCGCAGGTGGCCGGGATGATTCTTTCGGGCTGTTTAAGGTCGATACTGACCTTTTTTTATCAACAAACTAAATTCTCCAGTCAAGAAGGTAGGGGAGTATGGGAAGGGCATGATTCTAGGACGAGGGGTCTCGGAATCAAAGCCATCGAGTTAATCAGAGCCATCAGTCAAACGGATAAGAACAGCCTGCCTTTCCCTTTAGCCATAGAGGCGAGACATGTTTACCACGACTAAATCAGAAGAGCTTTTTCTTTCAAGCGAGTAAGAGGACTACCTCTCGATCGTCAGCGACTGCAAGCAGCCGGTTGTTACGGTTCGTTCTCTGTTATCTGCTTGGCACTTTCGCTTCACAAGCCCGCCCTAGGTTTCGTGCGCATACAGTTGCTTCAGCGAATCCGCTTCACGGCAGCATACTTGACCCAGTCGGAAAGCAGCCCTTTCAGGTTTGGCGATGCTGCTATTGCTTCGGCTTCATGACTATGTCGTCTAGGGTCAAATGGGTTTGATCACTTCCGCCCCCCCCTTTGATATGGGGTTAGTAGAAACATTTGAACCTTGTCACTGGGTTTACGAGTGAGGGTTTGATCACTCTATTTCGCCTATGGTGAGTATCGACGTGATCATTTTATCATCTCCGCCGGGAGTGGAAATAAGGTTGGTAACGTATCGCTATGGTCAATACGTTGTGGCTGGCTACGAACCGGCAAACAAAATTTGTCGTGCTGGGAAAGAGGAATTAGGGGAACTAGCCGGGGCGCGTAGCGCTCTCTCTCCGCTCTTCATGCTTGGTTTTTCAAAACTATAGCGTCTTTGCATCCGCCATAAATATTCGCATAGAATTTAGTAAATAGAAAGGCCACCGGTCGACCAGCGGAACCGAAGCAGCAGGTGAGGCTTGGTTTTGAAATTCAACCCGATTGAATCGACGCTTTGGCGGATATGATGGAATCGGTAGACATGCCAGGTTTAGGTTCTGGTGAGCATAATCGTGGGGGTTCGAGTCCCTCTATCCGTAACGGTTGTAACGTCGAAGTTATGCAATCACTAGTGATTCCTCTAGTGAGGAATCAAATGGGGAAAAATCGTCGAAGACTGGCTTTTGGGGCGGCCCGGCCCAACATAGGGTCAAAGTGAACACTGCCCCGACGAAGCGCTACGCGCTGAACCTTGTGGGTCATGGGAATGAAGGCAACGCGTTAGCGTTGAGGGCGCTACGCCGCGTGGCGGGGTTGCTCCACGGCACACGGTTATAGGGGCGGCTTTAGGGGGTAGGGGGCCCCCGCCTGGGGGGGCATCGTTGAGAAAATTTGCGAGGCACAATCTGCGCAAACGCTAAAGCGCGTTTTACTCTTCTCTATCCAGCGGGCGGGCCACCACAAAGAGCCTCGTGGTGAGGGGCGAAGCACAATGGCTACGCTAGGCTTCGCCTCTCTCTCTCGCCGAGTGCCGTTTTGCCTTCGATTTTTGCCTAGGCCTCTCCGTTGGTTACATACGATTAAGCTTTTAACAGGGTACCACAATAGTGGCGAAGCGAGGCATAGCAAGGAAGGCGAAGCCGGGGGAAGGGAAGGCGAAGCCTTACCCAATAGAAGGCTGGGCCTGAGGAAGGGAAGGCTACCTAGAGGGAAGGGACCGAACTACGCGGGTCTACGAGGCCACTATAGTGGATGGGGTACCCCCCCCTGCTCCCCCGGAGGATGGTGTCCTGGGGAGAACGTATTCAGTGGGCTCCCTCCAAGTCATGATCGGACAGCCGGTAGAGAACTTGAACAACTTCCTACTGGTTAGTGGGTTCCTGTGAAGGCGCATGAAGTTTGTTGGTAATCCCACCCTAGAAGATGCCTCCGGAACTTCGAAAGTAGGGCCTGTTCACGTCCTAAAAAAGCATTATTTGAAAAGGGCGGCGAGCCTTAGCGAGCCGCAAGGCGGTTTCGCATAAATGCCCAAAGTGTCAGTTCGAAGGGGCCAAAAAGCAGCAGCCCTTATTTAAGCAGCTGAAAGGGCATTATTTTAAGAAGCATCTTAAGGTAGTCCTATTACAGCTGAAGGGGCCTACTAAATCGTTAAGAATGAAGCTTAATCCTCACTTTTAGGTAGACCTCAAATTAGTGAAAGAAAGGAAAGGCTTCGATCGTCCTTTTCTTCCTTCGTTTGTTCCTTTCCTTCCGTAGGTCTACCTCCAACAGGCTTTTCAGCTTGCCTGTCAGGGCTTGAGTCCCAATCACCCGAATTCCAATTTGGGGCCGCTGTCAACGGCCGCCTGCTGGTTAATATCGTCTAATTTACTGTCAAGGAGTAACTATAGCACCAATGCCTAGAATGCGGAAGAGCAAGTAACTGCCAAAAACTACAGGGGAAACTGGGAATAGTGCCTAGTTGGAATAACAGAGTTAGTACACGCAATTACCGGTTGTGGACAAACTAAGGAAAGCAGAAGTAAATTGTTGTTCCATTTTCAGATTCATGTTGGGTTCCTTCTTCTTTTTCGTTTGTTTGCAGCTAGCTGCGTGCATCCATATACGTGTTTTTGTAACGATGTGTCTTCCCCCTTCTCCGGCGCATTTATGCTAAAGCCCTTTTGGAGGAGAAGGGGTGCGAAGCACCCTCTTTCTTCAAAGAGGAGGGCCTTTCAATGTTAGCCTAGGTGCCTCCCTGCTGTCCATTGTCGGCCGCTCGCCTGCCTAGAGTGAAAGCCTCCCATCCAGCCAAGTCAGCTAAGTCAGCCTAATCTCGAGCCGACTTGCTGAGTACGGTCTCGAGCCTTTCTAAGAGAGAAAGGCGGCCGAAGGCTTTAAGTGGGCTTCCCCCTTCGGGGCCTTTTATTAAAAGAAAAAAGGAGGGGGGACTCTTGAGCCTGCCAAGTCAGCCGAGCTCGAGCCAGGCGCTTCCCCTGCTCTCCCGGAAAACGCCCTTTTGGGAGAGAAGGAGGCGACCCGGTTTGAGCCAGCCCTTTCTCTTCGAAAAGGGAAGCACTTGATTGAGTAGGCCCCGCAAAATAGGGCCTTTTTGCTGCAGTAGCGGCCCTTTAGCTCCTTCAAAACATTCTAGATGCTTGATACGTTGGAGTCTTTTGCGTCGATTGTAGCGCGTTATTGGCTAAAGAAACGGTATTATTTGAGAAAGGGATTTCTTTTACCGTTACCTGGGTAGCGTTTTTTCCCTCTCTTTGCTCTTCCGATCCCCGAGGGAATCGTAGACAAAGAGCTTCCGTTTTTCGTATTCTCCCTTCCCTTGCTCTGCGWTTGCCTTTGCCTTTGCCTTTGCCCTTTGCCTTTCCCCCTGCCCTTGTCTTAGAGGGGAAGGGAGGGAGGGCGGGTAGCTTCCGTTTATCGTCTCCTTGCCCTGCTAAAGCCTTCGCCCCCTCGCTTCGCGTTTGCCCTTGCCTTCTCGCTTCGCGCTCGTCCTCGCCCTCTCGCCCTGCTGAAGCCTTCTTCGTCCTCTCGCCCTGCTAAAGCAGCCTTATTCGCCCTTTCGCTCCGCGTTTGCCCTTCGCCCTCTCGCTTCGCGTTTGCCCTTCGCCCTCTCGCTCCGCGTTTGCCCTTTGCCCTCTCGCTCCGCGTTTGCCCTTCGCCCTCTCGCTCCGCGTTTGTCAGATGMGGVACGCAMAGCGTTTATCGCCTTGCAGGGAATCGGAGASGGGGAGAGGGAATCGTAGCCCCTTTTCTTTTACCGTTCTGATTMCCTGGGTGGCGTTTTCCCTTCCTCCTTATGATTTCCGCCTACCCCATAACTGGGGTGATTTTCTGAGGTAACCCTCGTAGCCCCTGGATACCTCAGATGTGGGGTACCTCGCTTCTCGTGTGTGCTATGTGGTGCCTCGCTTCTCGTGTGTGCTAGATGCGGGGTTTACGGCTCGCCTCCACGTCTTGCGTGTGCTAGATGCGGGGTTTACGGCTCGCCTCCACGTCTTGCGTGTGCTAGATGCGGGGTTTACGGGTTGCCTCGTTTCGCGTGTGCTAGATGCGGGGTTTACGGCTCGCCTCCACGTCTTGCGTGTGCTAGATGCGGGGTTTACGGCTCGCCTCCACGTCTTGCGTGTGCTAGATGCGGGGTTTACGTATGGGTTGCCTCCACGTTTTGCGTGTGCTAGATGCGGGGTTTTTCCGGCTCGCCCACTGCATATGAATGGGATGGGCGGGAATGAACTAGATTCTCCATTTGTGAATCGTTTTAAGGAATGAACTTTGTAGATCCTACACTCGTGGATCGTTTTAAAGGAATGGACTCTCTAGATTTTCTTCTCGTGGATCGTTTTAAAAGAATGGACCCTCTAGATCTTCTCTTCGTGGATCGTTTTGAAGGAATGGACTCTCTAGATTTTCTTCTCGTGGATCGTTTTAAAAGAATGGACCCTCTAGATCTTCTCTTCGTGGATCGTTTTGAAGGAATGGACTCTCTAGATTTTCTTCCGTTTTAAAGGAATGGACCCTCTAGCTAGATACCCTCTTTGTGGATC
>Contig01+25000361
GACGCTTTAGCGGGGCGCGGAAACAGTTGTCATAGGGGAATGATAAGGGCCGACTCATCAGCGCTATCTCGAGACGGAGCCGTATGATGCGAGAGTATCATGTACGGTTCTCTGAGAAGGGATTGGGTCCCTACTGGAGCCTTTCCTTGACCCACCAAACCTTGTGGGGCGATAAAGCAGAGGGCCTATCCCTTACTCTCCCATTATTATAGGAGTATGGGGTTCTGGATAAAGAAAAATATAAGCAGCGTATTAGTTTTTCNNNNNNNCTCCACTCGGATTTGTTTTCATGCTATTAGCTATTCTATTTACTTTTTTCCAAATAGGAACCACCGATTCGCATATCTTATTAACCACAGAATTTAGTGAACGGCGCCAAATCTTGCTACGGCTTGCTCTTTTTGCTTCTTTTTCCGTAAAAGTGCCTATGGTACCAGTTCATATTCGGTTACCCGAAGCTCATGTAGAGGCACCTACGGCTGGATCTGTAATCTCGGCAGGAATTCTTTCAAAATTGGGAACCCATGGTTTTTCAAGATCTTCCATCCCCATGTTTCCCGAAGCGACCCTTTATTTCACTCCTTTCATTCATACTCTAAGCGTGGTTGCTATTATATATACTCCCTCGACTACCGTAAGACAGATCGATCTGAAAAAGATTATTGCCCACCCTCTAGTAGCCCATATGAATTTTGTCACTATTGGTATGTTTAGTCGGGCGGCCTGACGGTCACCTATAATTATAAACACACGAGGCCAAAAATGTGTGCCGGGCTTAGACTCATCAACCTCCTAGCAATGGGGTAGAAAACATAGCATGTCGCAAAAGCTTTCTCGAGTTTAGCAGAAAGTACTTGCGCTGGATGCGGGGCGGGAAGCCGCGAAGGCGGGAGCCAGCCCCTTTTTCTGAGAAGGCCTTCTTCGCGGCTTCCGCCTTCGGCCCAGGATAGGAAAAGACGTTTTTGATTCCCTGCCCCTTCCTATCAAAAGGCAAAGAGGAGAAAGTTGGGTGGGGTGGAGAGACTTCGCTGGCTCTACGAACGAAGATGCGCAGCACTTCTTCATTGGGGCTATACGGAGTAATAATCGAGGATCAAAGTTGGCGAAACGAACAAAGGCCAGGCCGCCTACGGCGGCGCGAAGCACATAAAAAAAGGTTCGTTGGAAAGAAAGGTATGCCGAAAGCTCCCTTCTATATGCGCCCAAGCGCTTTATTGGTGGTTTTTTCTTCAGCCCTTCGGCCTATCGGCCGAGTGCTCGCTAACGCTCGCCCCTTCGAAAGGGGGCCGTGGGCAGGTTGTTTATCCAATAGAGCTCGAGGAAAAAGAAACAGGGCCGCCAGGCCGCGCGCTAAACCTTTCTCAAAGAAAGGTGGAAGCGGCCTGAGAAGGGCGAAGGCCCCGAAGGTTTAGGGCGGAGCCGGGAAAGCGCGTAGCGCTTTCCCCGGCCCCCCTAAACCGGCCGGCGGAGATTTTTGTGCGCGTTAGCGCTTTTAAGTGCTTTCAAGGGCTTTAAGTGCCGAAGGCCGGCGGAGATTTTTGTGCGCGTTAGCCCCTTCTCAAAAAAGGGGGAGAAGTGCGGGCCTTTAAGTGTTCTTCTCTCTTTTTCGGCCTATAGCGTTCTCTTTCTCTTCTAGGCTGCCCCTTCTCGAAGAAAGGGGAATAAAACTTAAAGTTCGCAACCTCAACGCATTCTCTTCTATTCCCGCCATCTTCCCACCACACAGAAAGAAGATTGCCCGAGAATATCATGCAAGTCCGCTAACGTCAAGCGAGTTGAGCCCGAATTGGCGAATCGAAGTACCTTTCGGAACAATACTTCCTACAGCTAACACGTGTTCAGCACACTTTAGTGGGGAAACGCGCGAACGTAAGCTGCACTCCCCGCCAGCCATCGAGACTAAGTGCTAAGGCCATAGGCAGGGGAGCGGATTACTCATTTCATTGGGTAGGGTGCACAAACGACAACTTCAAACGTCACAGCCCATAGATGACACCGGCGAGATTCAGCTAAGCGGCTTAGGGGGAAGCGCTACGCCGCGCTTACTTGTCTTCGTTTAAAAGCGCGTTAGCGCTTCCCCGCTCCGCCCTTCATTCATTCTCTCACGAATGAAGTTCTTCTCGAATCTTCATTCGTGTCGCCAACCCAGCGGCCCAACTCCGCTGCGCGTTAGTATTTTGAACGCTATGCGCTTACGGCATAAAATGCCTTTGAGCGCTGTGCTCGAATGAGAGAAGTTTTGGGAAAATGCAAATATTTCACTTTCTCTCTTCGCTGTTGAATAGAAAAAGTTTTCTCGAGTCAGTCTTTTGAACGCATATAGCGTTTGAAATATTATCAGCTTTTCTTCGCTTCGCGAAAGGCGCGCAGCGCATAGCTGGGAGTCAGGGGCGCCCGTAGTACCTGCCCAACCCGGGACTGTGCAAACAGAAAGCGCTGAACAATTCAGCAGAAGGGAAGGGGCCTATGTATCTGCATGACCTTTGCGGATTTTACTCTACACCATCCGCGCGCGGAGCCAATCCCCACGGATCCCCTAGCGGATGTGTCTGCCACCACGCAGAATGGGATTGATACTTCTTGTGCGAACTTTTGAATTTCCAGCTTCCGTAACAGCGGTAGGACATAGTACCACAATATTACCGGCTTTCTACTACACATGGGTTTATGGATCACTGCCTACCAAACAAAAACTCGCCTACGGCCGGAGGCTACTAGGCCTCGCATGAATGCCCTCCCCTCCATCAGGAGAGGCGGCACAATCCTCTTCAAGTTAGAGGCTTTTAAGAGACGCTGTCATTGCATCTGACGATTTCGTCCCTTTCGTAGTAAGTCCACATAAAGCCCTACGCATCATCAGGAGCCCCTTTCAAGGTCCCCAATGGTCCGTAGGAGGGGGTGACTTTAGCCCGTTCTTTAACGCAATAAACTATAGTATATTTACAGTCTTCTACAAAAACCATTTAAGACGAGAGAGTTCTTAATCTAATCCAAACTGGGCAAGAGCCAAGATTCGCGTGTGCGTGCAGGGAGAATAACTTTCACTTCCGCCTCTAATTATTGAAAGGCAAAGAGGTCAAAGTGGGGCGGAGAACCAAAGGTTCAAAATACGGGCCAATTAATAATCCTCCCCCCGGCTTTACGTTTTTTTGGATGAAGCCCCCCTCCCTCAACACCATGTTCCAAKTTCTGAGTTTACCACGAGGGCCGCCCAAATCAATGATAATAAAGTCCTACGAGGTCTGTCGGAATGGTACAAATACGCTGGTAATATACGTAGTATCAGCTATTTCATGTCCTATGTATTCCGAATGTCTCTGGCTAGAAAAAGTATGCAGCCAAGTTTCAACTGGGGACGACAGCGAAAAGTCTCTAATAAGATCGCTGGTCATGGTATCAGGKAGCCTTTAATATGTATATGTATATGCATGTGTATATACATATAGATACATATACGTATATACACATACATATACATATACATACACTTGAAAGGCTTTATCTGAAGCTTGGCGTTCTCAAACAAAAAGGCTGAGAGCTGGAAAAATGAGTTCTCTGCCCGCCTTCGACGCATCCAACGCTTCGCGGTTTCTGCCTCTTCGAAGGGGGGGGGGGGGGGGGGGRGRGSSCMAAAWTTHWAAAAGGG
>Contig02+33648
ACTGGGGACGACAGCGAAAAGTCTCTAATAAGATCGCTGGTCATGGTATCAGGNAGCCTTTAATATGTATATGTATATGCATGTGTATATACATATAGATACATATACGTATATACACATACATATACATATACATACACTTGAAAGGCTTTATCTGAAGCTTGGCGTTCTCAAACAAAAAGGCTGAGAGCTGGAAAAATGAGTTCTCTGCCCGCCTTCGACGCATCCAACGCTTCGCGGTTTCTGCCTCTTCGAAGGGGGGGGGGGGGGGGGGGNGNGNNCNAAANTTNNAAAAGGGGNGGNAGNGGGGAAACCAAAAGCCCCGG
>Contig03+23648
ACTGGGGACGACAGCGAAAAGTCTCTAATAAGATCGCTGGTCATGGTATCAGGKAGCCTTTAATATGTATATGTATATGCATGTGTATATACATATAGATACATATACGTATATACACATACATATACATATACATACACTTGAAAGGCTTTATCTGAAGCTTGGCGTTCTCAAACAAAAAGGCTGAGAGCTGGAAAAATGAGTTCTCTGCCCGCCTTCGACGCATCCAACGCTTCGCGGTTTCTGCCTCTTCGAAGGGGGGGGGGGGGGGGGGGRGRGSSCMAAAWTTHWAAAAGGGTGGTGAAGGG
>Contig04+13648
CGCCTCTAATTATTGAAAGGCAAAGAGGTCAAAGTGGGGCGGAGAACCAAAGGTTCAAAATACGGGCCAATTAATAATCCTCCCCCCGGCTTTACGTTTTTTTGGATGAAGCCCCCCTCCCTCAACACCATGTTCCAAKTTCTGAGTTTACCACGAGGGCCGCCCAAATCAATGATAATAAAGTCCTACGAGGTCTGTCGGAATGGTACAAATACGCTGGTAATATACGTAGTATCAGCTATTTCATGTCCTATGTATTCCGAATGTCTCTGGCTAGAAAAAGTATGCAGCCAAGTTTCAACTGGGGACGACAGCGAAAAGTCTCTAATAAGATCGCTGGTCATGGTATCAGGKAGCCTTTAATATGTATATGTATATGCATGTGTATATACATATAGATACATATACGTATATACACATACATATACATATACATACACTTGAAAGGCTTTATCTGAAGCTTGGCGTTCTCAAACAAAAAGGCTGAGAGCTGGAAAAATGAGTTCTCTGCCCGCCTTCGACGCATCCAACGCTTCGCGGTTTCTGCCTCTTCGAAGGGGGGGGGGGGGGGGGGGRGRGSSCMAAAWTTHWAAAAGGGCGGGAAAGGG
>Contig01+49602571
CGCCGACCAGTGCTTACTTGGATCCTGGGTGACGGAACGAAATATAGACCATTCTTACTACCTCGCGAAGTACTTCAGGTGAATAACTGCAAGCAGTGCGCGCGTAGATAAGGTCACGTAGTGAGGGTGCGAGGCTCTGCTGCAGCAAACCCTGCTATTCAAGCGGAGTGTATAGCTGGAACTAGAGCTGTGGGCGACGCCAGTGGCCCTTATGTGGCCTAAACTCCTCTTTGTCACCTAAGCCTATGATGGGAAAAAACTATCACATGTGTTTCTCAAGGGGCTTGTGAGCCTACTCTCCAAAAAACTGAGACCTCGGAGCAAAAACGGGAGCAGCAGTTGAGAGTTTTAATATTGCCGAAGGGCAGTGGTTTCTATACGTGATCGTATGTAATGTCTCGTTCGGCAATTCTACCGCGGCGTATCTGCGTTGAATAGTACCTATGCACTATGCGGCTCCGGTTCACTGGAAGGGCAAGAGTAGGGCGAAGCCGGGGGACCCCGAGAAGGGTGGAGGCGGCCGAAGGCCGGTAAGTGCCTGTAGGCACTTACCCCGCCTCGAGAGGCGGGCCCCGCCACGGGGGCCGAAGGCGGAGGCCTAAAGGCCGGAGGCCGCCTCTCGGGGCTTGGTCGGTAAAACGCGCTTCGCGGTTTCCCAAATGAGAAGTCCCCACCCCTTCCGAGAGTGGCCGAAGGCCCCGGTAAAGCGCTTTATCCCGGGGTCTACGATAAATAGATCCGAGTTATAGAAATATTTCCGAGAGCTGAAGGCATGCTAACTACGAATAGTGAGCGGGTGGCTTTATGTTCAAAATGTCACCCGGAAGCCCCGGTAACAGATCTCAGATACTACCATCAATCGGGAGCGGAACAACCAAATAAGTGGAGTTAGAGAGCCGTATGATAAGTAACTACCTCGTACGGTTCGGAGAGGAATCTAGTACTCCGATAAGTGATTGGGAAAGAAGATTTCACCCCATCAAACATACAGGGAATTGAAGGTAGCATTCTACCGATGCTAAGTCATGGACTGGTTTCGTCAGCCCCTTCTTCATGTGTTGGTGCTCCATATGACTGACACAAGACTTGACTTGTTAAATATTATGGAGGTTTAGTAAGCACCATGCCAAATCCATCTACCATTTTCTTATTTTCCACTTTAGCCAATATGAGTTTACCTGGTACTAGCAGCTTTATCGGTGAATTTCTTATTTTAGTAGGAGCTTCTTAAAGAAATGGCTTAGTGGCCACATTAGCAGCACTTGGGATGATTTTAGGCGCAGCGTATTCTCTTTGGCTATATAATCGTGTAGTTTTTGGTAATTCAAAAACCAAATTCCTCCATAAATTCTCTGATTCAAATAGAAGAGAAGTTCTAATATTTATACCTTTCATTCTCGGAAGGGCGACCGTTGAACTACCAAATAAATGTATGATTAAACGATGTAATCACAACATTGTAGGTGCTCGCGATGAGACGGATGCAACTTACCCCAATAGGGAACATAGCCTGTTGCGAAGGGAAAGGACGGGGCTGCTGACCACCTTCGGCACTCACTTTTCGACCGTGTCTCCGAAGGACAGTTGAATGGGTTACTTATGAATGCGAGGTTGGACGAGCCAATAACTCGGACGCGCCATATATATCAGGTTATTGAGCAATCGATAATATCACAGCGTTATCTCCACCATGATATAGACTCCAAGTATTTATGGCAGAGCACAAGGAGTTTCCAACTTCAATATGGAGCCGATGCTGGAAGCACAACTGAATCCTTCGCTCAGACTAACACTACTGGGTTGAAATCTTACTGACGTAACGTAAGCATGAGAGTTTTTGGTAGTACCGGTGAACCAGATAACCGCGGATTCGGGAATCTGGGACGGAGGACTCGTAGTATCTTTCTATATCTGGTAGAAGCCAAACATCTTCCCGTGCGCCCGTAGGCTGACTGCTGAGCTCACTCTGCTGGCTCAGCCGCACCTTATTGAACAGAGGGCCAACCTGGGTGCAAGCTGGAGCTATCATAGCAATATTATGGCTAGAGCAGCAATAGTAGGGCGGATAAAGGAGGATCGATGCCTACGGCGGGCGTAGCCCGCAAGGCGGTTTGCATAAATGCCCTTAAGGTGAATAAGCAGAGGATACGGTCAAGATAACGAGCGCGGGCTCCGCCCTAAAAAGTCTGAAGTTAGTTGGACCGAATGTCCCAAGCAGCAGGATAGAGTAGCGGGCAAGTGGTTAGTAGGCCAACAGCGCCGAACCCGCCGCCCGCAGTGTGGACGGGGCACTCGATAAAAGGGCACACTATAAGGGCCGAAGGCGAGAGATCGGACCCCGGACTGCTACGCCCTCGCTAGGAGGGAAACCCCAAGAATTATGACCTATGGAAGTCGGGGCCAACCATATCCATGACAGTGTCCTTGGGGAGTTCAGAGGCCTCGCCTCAGAGGAGCACGGACCGCGCGCGCGGTTGATACGAAGGGGGCCGCCAGTCCAATATTGTACTGTTACCTACTGAGGCAACGGACACTCTCTCAACAGATCTGTACGCCACTCCACGCGCAAGCTAGACTGGGCATCCCTATTCCGTTTCTCGGTGGCGGAGCAACAGGGAAAGACCCGACTACAGCGACCGTAACGCCTATAAAATGTTCTAGATCCAGGAGGGTGAGCCGTACGAGTCGAAAGGCTTCCTACGGTGGTTCTGAGGGAGGGCTGGGGAACAACAGAGGCTACGGCCCCCTATCGATCTTATTCTATAACGTAACAGAGAAGGAGTCTAAATCAATGGACATTAATGAACCATCATTGATGGACGTTGCACACTTGAATGACACGGGAAAATGACTTCCCGAAAGGTCCAGATGGATTAAAGCCCTTAAAAGTGCCTATCGGCACACTTAAAGCCCACAAAGCCGGCTTTGGTGATGGAACAACAACTACGTGTCCTACGGAATCTGAGTTGTCGGGATCGAACGAAGGTCGAAAGACCATTCCGATTCATTAAGGGGCATAGGGGGAAAACGCGCGATAGCGCGTTTTTCGGGGTAAAACGCGCGTCCCCAGAAAAAGGGTAAGCGCCTATCGGCGCTTACCCCTATGATAGGTTACTGCCTATAAAAAACCAGCACCTCCGGGTCAATGACAACCAAAGGCTTCGGAGTAACAACTATAGACGGCACCTCCATGAAAGTACTAGACCTGCGGCTTCGATTCCGTCATATCAGGCGGCCGCAGGGCATAGCGGCCTCGCCTTTGCATTCCCAAACTTAGCAGTGGACACCTGCTGCTAAAGGGCATACCACAATTCCGAGACAGACTTGTACAGGCCGCAGGTGCGAACTCTTATTTAAAATATGCTTCGCCCTGCAGCCTTTATTGCTCTCACGGGTCCAGACCAGTAAGATCTCAGCATACTTGTCTAAGATAAGTACGTAGAGATCTTCGTGGTATCGTTTAGTATATGGAAGGGTATATAAATGCTTTGATGGGATTGATCACGGAAAGGATTAATTACTTCTCAAACAGACTCTTGAAAGTGTTACTTGCAGCCTTAAGTTATGCAAAAGGGCGAGCCCCAAAAACCCGAAGGTCATATAGAGACTTCCCCAGTCGAAACCCGTAAAGCCAAGAAAGCGCACTTTGCGAGGGAGTAAAAAGAACGAAAGTTTATAGAACGAAGGGAGTGTAGAATAAAGGGTCATAGAAGAGAACGAAATTCGTTCAAGAATGAAGGCCCCCTGGGGGTTTCGTTACCACCCCCCACGGGTGTAATAAAGATCTAAAGCTCAACCTTCTTGAAGCAGAGCTTTTCGAAGAATCGGTAATCGCATCTATTCCCCGTGGCATGTCCTAATTACTACACCCCGCCGGAAGCAGGCGACGAAGCATCATCAGGATATCTCTTTTTTATACCACGGTATTCACTGGCTTTCGTTTTTGCCGCCAAATCCAACCTACGATCGATTAGCAAAGTGTTTGCAACAGCTGGCAAGCAAGTACTTATTTTTCCCCCGCGAAGCCGTATCGGCACACTTAAATCCCACAAAGGACCCTTCCTTAAAAGTGCCTATCGGCTTCGACCCGTGCCGCCTATCTAGGCACGCGTTCTTCGACCCGCCACCGACCATCAAATACGAGATTGGGCGACAGAGGCCCGGTGATCTTGTAGGAACGATCGATGCCAGATGTTCCATTTGCACAAATTGTGAACATACCACAACCTTAGGAAAGTAAAGCCACTGTCAAGGAACTGGGTACCAGACCTAGGATAGGCCTAGCAAGTGCCAGATCCATAAATAAAATGACAGTGGGGATCAGATCGTGGCCGAACACCAGCCGCCTTACAAGGCGTATGCGCCGCTTGTGGCGAAGCCGGAGGCCGCAGGCGCACCACGTACCGGGCACTCGACCTCAAGGTCGCTTTGTCGAACGAATGATGATTGCGGTAAGGAGTAAACAAATCCCACTCTGTCGCTTATACCATATGAAAACTCACGGCTGGAAACAATCCAATTACGGTTCAGGTATCTAGAACCATAACAAGAAAAGTTCAGGTTGGTGAGCCGAGTGATAGGATACTATCTAGCTCGGTTCAGAGAGCACTTTACTATGCATTTAAGGTGAACGAGGGCGGACCGTTAGCAAGCCTTCGGCCTACTAGGTAGGCGGCCTCCGCCGTAGGCCGGAGGCTACTAGGCCTCCGCCCTTTCCCTTTCCCTTTTTTGCACGGGGAAGGGGAAGGGCGGCATAGCCTTCGCGCGCTAAACCTTTCTCAAAGAAAGGTTTAGGGCGAAAGCGCGTAGCGCTTTCTCCGCAGGGTAAGCGCGTTAGCGCTTCCCTTTTTTAAAGGGTGGGAAATTCGGCTTGCGGCCGAAGGCGTTACGCCTTCGCGGCTTCCCTAGAAGGCTTTAAGTGGCCTATAGGGCTTCCCCGGCATTTATGCGAAGCCTTACGGCTTCCCCTTTTCTGAAGGGTTTTGAGAAGGGCGAAGGCACTCGGCCGATAGGCCGAGGGGCTCTTTTTTGTTATTTTGCTTAACCAATGTCACGGCCTAAATGCTGAACTCTCGACTCTACTTATTCGGATGGGTGTTTACCCTTCAGTGTCCCCAGAGTGTATGCATACTTCCGTAAGTAACTCAGTGCAACATGGAAAATTTGATCAGATTAAGTCATTTGTTTCGAAAAAACAAGAGTCATATGGCCCCGTTTAGGGGGCCACCCTAAACGGGGCCCCACCCCACCAAGCACCCCCCAAAAAAGAGTGGGACCTTTGAACTCTCTTTAGTAATAGTCCTTTCTAGTCGGACTTTTTAGTGAGGTGAAACAAAACAGAGGTTTACCCCCCCTTCTAGTTACTCATCAAATGCACTAAGTCCATGGATCTAAGTGGAGGGAGCCTCGAGATGGTTGGTGTACCACCATACCTCATTGTCTTGAAAACTGTGGAGGGTTCCCCTTTCTTTCACAAACTCCCACGAATATCGAAAACCTATTAGAAACCCGATTCAATGAATAGGATCAAAGATCTATTCCTTCAATTCATAAACCTTGATAGAGGGATCGGAATTAGAATCGATTCCATCAAACCCAAGGTATGCTTGAGTATGGAGCAGAGATGAAATCTACGGCTTTTAGAGACACTTTATTTAGTTTTCCTTGTCCTAATAAGTAGAGGTTGGATCCCAACAAGCAATTGAGGTTATTACCTCGTTATTTTGATTTCCATTATCGCCAACTCCATCCTTCTTTATTACTATGCTTCATTGATCCCTTCCAGGTTATGGCATTGGAAACGGTTTGTTGTACGCAACTCGCCATTAGATATTGCCAATTCCGTTTATGGTCTTACCAAAGCAGTCAGTTCCCCGCCAAATTTTGGATCCTTTGTACGGGAGGTTGGATTATGGTGGATTAGATTTATGGGCGCGCTTTCCCAGAATCTCGCTCTCCCATAGCGAGGGCTGGGCTTTTGTGCGAAAGACTAGATATCCTAGCGGTATCCAGCCTAAAAGGTCGCCAACTACTGTGCAGCCCCTTAAAAGTGGTCCGTCAATTATTAGGACAAAATAACAGAGCTATGTATGGTGATAGGATTATTAATTCCTTTTCACTCGATCAGGGGTCCACCTGATTTGATCCTTCGAGTGTACCCTTTTATTCACAGGTGATTCCAGGTTCAATCCGGTTTAGTCTTAAGGTTCCTCCCTTTTCGTTCGTATACATATGGGTCTGTGCAGCATTTTTATGATACTGTTACGATTAATTAACGGGACCTGGCCGGAAAGGCTTGCCCTTACCATTAGCTTGGGTAGTCTTTGTATCCGGTGTTCCAGTAGCCTTTGACTGGCTCCCTCAAGTTTGAGCCATTTCCATCTTATGGTGTTAAACCTCATAATGGGGTTTCGGTCGAGGGCCTACGGTTTAGTCCGGACCCCCAATGAAGGGGAGGGGGTGGGTGGACGACCTATCCTGCCCCCTTTTCCTCTACGACGGGATTAAGGAAAGGTTAACTCGTTCGGCATCTGTTCGAAAGGTTGCGGTTCGAATCCGCATCCCGTCGTCGGCTGCCCGGCCACCCACCTCCCATCTATCCGGCATCTCTCTATCCCTTCGGTCCTCGACCTCAGACCAGCATCGGTGACTTTATTGAGGTAGAACCGAAAGAAAGGGCCGCTAGGCGAGGCGGCCCCCGCCTCCGGACTCGTCGCTTCCCTTCGCTCCGCAAATATCAAGATTTGGATAGCAGGACTCGGGGTCAATCAAAAACAACAATGAAATTTTCGGCGAAAACTAGCGTTTTCTAAAACCTTCAGTTCTCTCAAATATCATTCGACAGAAGGTTATCGTTAAGTCGTTGCTGATCCATTTCTATCAAATCCTTCTGTTTGCTTTCGTGGTCGACCAAAATTCGAGATTATATAGTACCGAATATCTCCATTCTTGTCAAACAAGAGCATCTTTCTGTTGAACCCGTGATGTGTTTCCGGCACTGAGTTTCGGTGGAATGAAATGAATGTGAGGGGCGGATAGGGAAAACGCGCTTCGCGCCGTGAACTAGTTTTTCGGCACTTCGTGAAACGGTAGTCGAGTACTGCCTTGTTCTAAATAACGACGTGATTTAACAACCCCTTCGGCCTTCAGGGTAGGTTTTGAGGTCTAGCTAGGAGGTCGCCGCTAAACCTGAAAGTTTTTGCGCGCTTTCGCCCTAGACGGGCKGCCTMCCTTAGGCATAACGGTAGTGAGTCGAACCTACAATACTTGGCTTTTCAGCCTAAAGGGAGGGAGTTTAATTTACTCTATCCTGTCACTTCCCCTCCCGAGACCTTATCCATAAGATTCCGGAAATAGACGGGAAACCGGCCGAAGCCGGGTCGACCTTAGGGCTTCCGAGAAGTCCAGAGTGAGCGGCGCATACTAGGGAAGAAGAACGGAGTGCAACCCCCCAAAGTATGCCCTAATCGCGTGATCATTACGTAGTGCAAAAGGAGGCTGGTTTACCTGACTTTTGTCTTCTTTGCGCAGTGCAAAAGCCAAGGTGGATTGCCCGATAATTGGGTAGTACAAGAGCAGGTTTGATTGCCCGAGCCGCAGTGCAAAGCAAGGCCGAACCGGATTTGTTGATTGTTTCTCGTCAAATCCGGAGGCCGAGGTGATAGTTTTCGCGGCATAAACCTTTCTCAAAGAAAGGTTTGTGGCGAGACTTTAAGCCCGCTAGAGCCCACAAGAACCCAAAAACTGATTGGAAAAAAAAACAAGGCAGCCGCTTCCTCCGTTCCCAGCCAAGTGATAGAGTGTGGCAACTCAATTAAGTGGCGGCTCCGTGAGGAGTTGCTTGGCTTCCTCCAATCCCAAGAGTGCATTATGCCTTGGCGTCTCCGGGGGGATTTCTCTCTCGGGGCGAGGGTGGTCCCGTAGGTGCATCAGGGGCAGGTAATTGAACCAGTTGTTGTGCCCGTAKGCCAAGGAATCGTTTGACGCCGCTACAAAGGGCCGGTATAAGGAAGTCCCAGGGTTAGGTGAGCATTGGGTCTGCATGCCGCACATGAATGCTTAACTTTGTGATTTCGCGGTTTGGTGGATGCCTAAGTAGCCTTGGTTGATATATCACTCTGTTGTTCCCATAATAGGGAGCTCCCCAATAGCCCCTTTTTCGTTTCATTAGCATTTAATGCATTATGTAAAGCGTAATTTTGGGATGGTGAATTTGGTTGTCATGGTGGTCGCTGCATATTCGCAGGTGTTTGTACCTAAAGTCGTTTTTCGAGGTCATATTGTTACTTGGGAAATGACCAAAGAAAGATTGACTTCTATTGTATACGCGATTATTTAACCTCGGGGAATGGCCTGAAATAGAATGATTTTCTGTCATTCGTTGATTGGCAACAGCAATAATGACGATGCTTCCGGAGCTATGGCGGCCTTTAACTAACTGGGCGGCAGCCTTTCGTTCGGGCTATGCATTCGACCTACCCGAAGACGGTAAGCCCGCCGCAGCCGTTGGTCGTGTGGATATACGTTCGTTTCATACGACGGTGGCGATATAACGAACTTTCTGTAATCATCAGTAAACGCCAGTATAACCACTATCTGTCCTCTTCTGGGCACAGAAGGAACGCATTCCAGTAGTGCGGCATCGAAACAACATATCATTGGTGCCTAAGCTTATCAGCGACAGCTTTTGGTTACGTGTTACGAACTTTCGATGTGCTTCTTCTTCATGACACACAATTTCTACCGGGACCAATGGTTACAGCGATAAACTCTGGTGTCTGCACCTGTCTTCTGTCCACCATACAAAAGCTTCTCAGTGGTTCCATCACCTTCGGTGACAGCCAAAGATGTAGATGAGACAACAGAGATTTTCTGAAAGTGTGGGAAATGACCCGAGAAGAAAAGACGGTGTTTTACCTTATTTACGGGGGGACCCCACAATACCCGGGCCGGGGCCTTGGGGGGAAGCGCTACGCGCTTTCTTCGGACCCCTACCCCGCCGGAGGTGGGGGCCGGCCTCCGGCCCCCGCCTAAGCGGGTTCGTGCCGGCACTTTCACCCCTTTTCGAGAAGGGCCTTTCGAGAGTGGACCCCTTCCCGGTCGGACCCTTCCACTTTCCCGGTTCCTACGAAGGCTACGCGCCTTCCYTCGATGGTTAACCCCCTGTTATTTGGGGCTCCGCGCGTTTTCCCAAAAACAAAGGTGTAGCGTGCCTATCGGCACACTTAAAGCCTTCGGCCCGCCTATCGGCACACTTAAAGCCTTCGGCACAAATGCCTATCGGCACACTTAAAGCCCTTTAAAGTGCCCTCCTCGATGGATTGTGGCTAGCTCTGTTGCTAGGCAATCCGCGCGTGGCAGCTGCTCGGCTGCTGCACTTGAATTGTGTGGCGTCAGCGGGCGGGGGTTTGGTCAATTTGGGCTAACTCTCGTTCCGCGCAAACCGCCTTTTTTCACCTGGGAAATCGCCGCCAACCTGTTCTATCTATCGAATCTTTCAAATCAGGAAGGTCGAGTTGGCACGAAACCCCTGAAAAAGGGTTCGCAGACGACGTAAGCGTCGTCCCCTCCCTCCTCCCTTTCCCGGGCTGTTCAAGGGCCCCGAAGGGTGGCTTTGCCATCCTTTGGGGGCCGGAGGCCCCGGAACGGGGCTTCCCCTTTTGAAGGACTGAAATTGCCTTTCCGGCCCTTCGCGCGTAGCGCTTTATCCCGGTTCCTGCCCTTCGTGCCTGTAGGCACCTTTGGCCCGAGACACTCGACATTTGGGAGAGGGAGATCTTTCTCCCACTACTACCGTGAGAGGATCGGGCACTCGACCAATCTCCTCGCAGAGGGAAAGGAAGGGACCACTCAACCTTCCTTAACAGGGAGTTTGAATAGAATTATACAACAAGCCTATATAGATGGCTTCACAAAAGCTTCATGCGTGTTCTTTTGCTGCGAGGCAAATAGTTCAATCTATTGAGGAGGGAGAAGCAGAAAATGGTGAACTGAAGGGATTATCACGTACGAGATCCTGTTCGTGTATAAAGATCTGAGTCAATAATATGTGCCTCGACGCGTTCATTGGTCCAGCTTGATCTTTCAAGCGATGAATCCTGTCTTTAGTAATCGAAGTCTTAATCAATGGTTGGTTTTTGTGCCCCGGATGGAAAAGGCACGGAGCAAGCCCCGCTCTTACGACGGCTAAGCCCCTATTTGTTTTTATTCCCCAAGTGAAGTGCCCCTAGGTTATAAGGTATGCAGACGACTGGCTGATCCGACCTGACTAGGAATAGCGGTAATAAGAATAGCTGGGTGTATAGCTCAGGCGGTAGAGCATTGGGCTTTTAACCTAATGGTCGCAGGTTCGAGCCCTGCTATACCCAAACCTGAAACACGTGATTGAGGCCGAAGGCGGGGCTCCGGCAGGTCGCCCCGGCATTATTTTATTGAAAGGATACGCGTTCAATCACTCTGCGCCCCTTTCTAAAAGAGGGGTGGAGAGGACGATAAATTCCGAGCTATGGCCGAAAAAGCCTAACAGGCCCAGAAGGCCTTTAGGCCTTCGGCTCCCGTAGGTCGCCCAAATTTCTGGTTTTGCGCAAAGCAGCGGAAACACACACAGCGTAGATGCTCGTTGATGGGCTATAAGAAAGAGAGTCAATTCCGTTTCTTGGTAATAGAAACAGAGTGCTATCTCGTAAGCTCCGCGCCTTCTCCCGTTTACCGTTCAAGAAACACGGGAAAACCCTTTTAAGTCGTTTATCAATCCTGAAACGGGAATGAAAAGAAAAGGTTCAAGAAACACGGGAAAACACTCCGTTGATCGATTTTTTTCGCTCTCCCAATTCGATTTGCTCCAAAAAGACCCGGGAAAGTGAAAACACCGTCCAAAGGGTACTACCGGGATGAATTACCAACCACTTTAGTGGTGACTTTAGTGGGGCCCTAAGGGCCAGGCGGCCGTAAGCCTCCGGCTCTTGGGTAGCCAACTCCGCAGAGAAAGTGGACCGCTTTTTTAGGTGGGAGTTGGCAATTTCCCCGGCAGGCCGGGGAGTAAGAGTTTGTGGCCGTCGAACTCCCTAAACGCATCTCGTATCTTCTTGGACACCGCCGTGTTTCCACCCGTTTTTCACACCAACGTGGTAATGATACCCACTATTTAGAGGATCCTCCTTTACCACTATTATAGCTTTACACCCGAATAAGCTACAAATACGTTCCCCTATCTCTTCCCCTTCTAACACTCTTACCCCTGCGTGAGATAGGGGGATCAATATGTTTATACGAAGATGACTCCTGCACGTTTCGCCAACTCGGGGTTCTATCGTACTGTCATTCATGACCTTTTTTCTCTGTTCTCCGCCGCTGCGACCGCCAGAAGACGATTCACCGCAGACGATTTTAAAATATGACAACAAGGGACAGGTTGCGGGTCGGGAACGCCCGAGATTGGAGTATGCAGGGGAGTCCGAAACGTACCAAGACCTATCAAATCTCTCTGGGATGCTCTCCCCCCGGTAAGTACTGCAGCTTTGGGGGAGCCTGGAGAAGCTCCTAATAAGACCTCAATCCTGGGCGGGATCCGAATCGCGGGGCCTAGGCCTATCAACGGACCAGGCGACTTCTGGTAGAAAGACAGAACAATTCTTGCAGATTCTTGGGAATCCGAATAATGCGGAAATCCCATCAGCAGCCGGAACCGCAGGCACCTCCGCCGAGCAGACGCCTCTTAAAAGCCGTTCGCTGGATCATCAAATCTACAAACGGGAGCGGAATCAACGGGGGGGGCCCCCCCGAAGCCCCACGCCATCCCTATACTTCTCCGGTAGTCTGCCCTCTACCGGGCAGGGAAAGACGCGCTTTCACAGAAGCGACGCCGTCGTCGGTGGCTGGAGCAGCAGCAAGCGCCGGCGAACCAACGGTAAGCCCGCTGCCAGGGGAAGCAGCGGAAAGATAAATTGAGGGTGCGGATCAGCAGGAGCCCCGGGAAGGGGCCTACAGCGGTTATGTGCCGATAAGCACTTTCCCCGTCCCCCCGCGCAGCTATGGGACACTCGACCGGAGGGAAAGGGAATTTCGTAGCACTTTAGTTAACAATGAGGGAAATCTTGGTAATATTTAGGACTTTCTTTGAATACTCAGATTTACTAACGTGAATTTTCCTGGATTTCGATGACCTTCTGACTGAACCCTTGCTACAAAGACCCGGGCTAACCACTTAACTTCATTCAACCCCTGCTGCTCCTTAGGCAGAGAAAAGCGGGGGCCTTGCTCTCCTACTCCCGAGTTGATTATTAGCCGAGATTGATAGAACTTGATTGGTGTTGAGATGGATGGATGGATTTCCCTACCCGTGTATCAAGCCTACTGAGGAAGCGTAGCCAAGAAGCACCAAAGGTTTAGGAAGGAAGGCTGCAAGAGCTACTACCATTGCTAACGCGGGAGCTGCAGATGGCCCATTCCCTCTTTCCTCGAGAGGATGGTGGCCGGGACCCGGGGAGCTTAGCACAGGCCCTTCGTTCGGGGGCTTGTTGTTCTTGCGTCGTCATGCTCTCGGTTTCTCTTCTTTCGATCATTCGGGCAATTTACCCCCTTCTACGTAACAATTCTGTGGGCCGGCATTTCTCGATACTGGCCTAAGTCGATGCCCCCTCCGAGAACCGAGGGCCGCGACCGTGCAGGATCTTTTCGGGGATGCTTATGCGGATTTTTCCTAAGAACGAACTTCAGCAATCGCGGAGGCAGGGGAATCACCAAGTTACTGGTTATCGCCAGGACGACACAGCCGCGCAGGATCTTTGTTTCTTTTCAGCATGGGCACCCTCGAATGAATCTTCAGAATATGCCGGAACGGCGGAACTTGTGTGGTTTCCTGGTAGCCGCCTCTAGGTGGCTACCTTCATTGGAGGAATAGCTGTGGACTCTTTGCTCACAGAGTAAGTTACTGATGGGCTTCCACAATAGCAACTTCGACAACTACAGACTCCTTGAGGACTCTGTGAACTGAATGAGGCCTTGCCAGGCTGCTTTTAAGTTCCCTAAAGACGAATTGGCCGACCCCGCTCAAAACCTCTTTCCTTTGTCGAGGTAAACCCCGAAGGAGGATCGTGCTCTGCGGGCCTTTTTTGGGGGTTGATAGCACTCCCGGCGGGACCTTCGGGAATTGATAGCCCTCCCGAGGGCCGGGGGTTACCAAGGACAAGTTTTGGTTCTTCGGCAAGAAATAGCCAAATGACGAAGAAGCACATCCATATCCAAAAATTTCTCTTTCGTTTCCAGGCTGCCCCCTCGGGCATATCGATATGTATCCCCCGGTGGTATGGGAGCACCACAGGGAGAGCTCAGACCTTTGGCTTTGGGTGGGATGAGAGCACCGCCTTAGGTCTTGAACCCACTTTCCTTCCTATCAGACCACTTTGATCCGAGCCCCGCCTCGATCGAACACTTCTCAACAGCAAAGCTCCTTTCCCGGGTTGACAGGTCGAGTGCTCAAAAAAGACTCAAAATTTGGCCCCAAGGTTGAATCGAAACGGCCAAATACTTTCCTTCATTTAAATAACCTTTTAGAGMCTCCTGCGCTTTCGGGCTGCTCTTCGACTTGTTAAGGGCTGCTTTCGGATAGTTGGCAGTTGGATCTCCGCCCCTTTTCGAAACTTTCTGGCCAACCAACCCTTTCCACTTTCCATATTATCCAAGGGGGCCGACGAAGGAGGCCCTTAACGGGGCCGTAGGCCGGTAATTGCCCCCCTAAGTAATACGGGTCCCCCTCTCTGGACTGGAGCAAAGCTGCAGCGGGATAGTGATGTACGTAACCATCTCCTGCACCACCTTAAGTTGGTCAAGCATCGATCGAGTTAAACCCATTCACGTAATACCCAATTCCACGATGAATCCTTTGCGCAAGGTTTCGGTAATCACTGAGGGGACTAAGTATGGTTCTGATAGTTCCCATGGCTTAGCCCTAGCCGGGAAAGGCCATCATGGGCTATCTTACGCCTAATGCCTAGGCCTCTAACCCCCTTTAACGGCTGCATTAACCTCAAATTTACAGGGCAATAAAGGGGAGAAACGATCTTGTATTAGATACGATGATTATTGATCATCATCGATCCGGTTATCGGGATAAGATGTCCATGATGATTACGACCACCCGAAAGAGCTTTAGCCTCGAGCCGGGTGGAAAGCGCGTAGCTTCGCTTCGGTCCTTGGCTTCGACTCGAATTCGACCCAAAATCATGATTTTCTATTCACTCCCAAGCCCCTCAACCAATTTACGGTCCACCGAAAATGGCATTCATCCGAGGTCGAAGACCGAAGCACTGATTCACCCAAGGTCACAGACCCCCAACACGGGGTCAAACCACCACTCAGGTCGAAGACCTTTCTGCGGATCCGAGATACAAGACCCAAGGGTTCCTAATGACCGAAGGTACACTGGTGAAGTCAAACTCCTACACTTGCGCTCGCTCCACTCCTAAAGCCGTGTTTAAAGCGCTTTGACGAGCTCCGCTTCCTCTTTGTCTGGTCGGGAGTGAATTCGGGGTGAGCTAGCAATTCGAATTATGTTGTCGAATTTTTGTAGATGATGATCCATGATTTTAAGACTGAATCCATCGAACCCGTAACCAATGGATCACTACGGACTTTCCCTGGAGTTACTGAATCTACTGATTCCCTTTAGGGAAGAGCAAGCCATGTAAGGAACGGTTTGTGGAATGAATTGGCTGCTGTCCCGGCAGGCAGACAATTCCATGGAACGTGCCCTTCTCCAAAAAGGTTTGGCGAGTTGACTGATTGCCTAGTCGGCAAGCAGGCAACGGAGCAGTCCGTAGGTATCCATCTCCTAGAAAAGAACGTCCCAGGAAAAACCAACCGAATCGTTCCCCACCCAGAAGTCTGGAGCGATGATCCTGCTGCCTAGAAGGAATCTGCACGACGATTGGTTGAAGATCGATGAGCCTGCTGTTGAAAGATGAGGTCTATATTTGGCTAATCGGTGGAATGCAAGGGCGGGCTGGCCATTAGCGATGATCTCAAACAAGTTCCCTTGTTCGTGCTATTGCTTAAGAAACACGTAGTCTATAGAAGGGGCTGGTTTCGGCTCAGTATCTGCATAAGGGAAGCTCCGGAAGGACCGAGAGGAAATACCAATCCTACGGAGATTGATATTGATACAGAAGGGGATTGGCCTTCATTGAATAAAGGGAAGCAGTTTTCAGGGGTCAGTGGAGTATTGGCTGGTTCGTTGCGACGAAGGATCAAACATCCACCCCGATCAATTGATCGAAGATCCAACAATATGCTACATTCTTCTGAGCCCACTCAGCCCTCGTCGGGTACCCAAACACAAGAGAAATTCGATCGTCGATCTTCGATTTTCCGATCTTCGATGCCATCCATATTTGTCAATATGCTGCTAATCGTATATGATATGATCACTTTTTCGTTCTGATGTTCCGTCGCATCTACGATATCGATCTCTTCAAAAGGTATCGTTATATGATCTACTATCAGAATTGGCTGGATTCGGATCCCGAGCGAGATTCAGAGCGAACGATCTCCAGAGCTACTGGCTTGGCCTAGCTGCCTTGAGCGTTCGTTCAGTATAGAAATGCTGGCTTTGGTTTGCTTTCGCAGAAGCAACCGCAGTATATGCGTCAATGTAATGAAACCATCTTGGATTGGGATTTCGATGACGGATGCCGAGCCTGGATTAGATTGGGAAATGCGAGTTTAGCAGGGTTTGGCTGCTAGGAGGGATTCGGCGAACATATGTTGGTAATGCGAATTGAGTTGAATGGCCTTAGAGCGCATTCAGCTATTGTGTGAACATATGTTCATGCACCGTGAAGGAGATGGCGAAATGTTCACGAGGAATCGTGCTCCTGGTGTTCTATAAATACTTGTTGTGGATGCGCATTGATATGTTTGTCCACGATGATCGGTGTGTTGAGATGATTGGTGTTCCTCGCAATGTGGCTAGTAAGGGTTGTAGGTTTAAGCCTGTCGGCATAAACCTAGGACCCTCAGCAGTAGAACATATGTTCGTTATCGCGGGAGATATGTTCGGCTTATCGAATTCTGGAGAAGAAATGTTCTAGCTGGAGATACGTCCTTAATTGCATTCTGGGCGAAGATATGTTGGAGAATGCGAGAATGCGATATAGCCGCCGCTGTCACCGCGGCTATGGGCGAGAAAGAACATATGTTACTTATTGTCCGTCGAATGGCCGAAGAATGGAAGGGCAGGATTTCACCCACGTCCCTTCTCATACGCATCTTTCCACCATTTATCACCAAAACCACTCCTTCAATTCCAGGGGCTCTTTTCCAGGCCAAGCCCTCCCACCAAGCCTTTCCATCTCTTAGCCCGCGCTCACCCCGCCTTTTCCCTACCTTTCAGAGGGCCGGAGGCCGCACGCGGAAGAGGCACCGATCAACCCACACGCGCCCGAAAGACGTAATTTCAATTTTCAAGCACTCGACCTGCCCTCCCTCCCTTTGATGTTTCGCTCGGCGTCAACGCGAGTCCTTTAATGCTTAACGCATCAGGGGGAGCGAGATTCGGGGTAAGCTAGCTTCCCTGTCTTCGTAGAGGTAGCACATAACTCAGCCCTTTGGCCCTGTCTCAAGAAGGTGGATCGTGAATCTTGATCCGATGAGTCGGATGTGCGTTCTTTTTTCTCGCATCCCCTCATTCAGTTCCCGAGCCCTTAGGGTGTCAATAGTGTATTGGTTATCTTTTTTTCTGTAACCTCAACCTAAAGGTGCTTCGCGGCTTCGCTGCTCGCAGCACATGAATAATAATTTGGTTCTCTCCCGAACCCGATTCCTTGGCTTTTTCAATGGTTGGTTGCGGATAGGGTATAGGTCGAAGATTCAGACCGCTCCGCCGGGCCCTTCTGCCTTCCGAGGGAAGGTTGATTTAGTGTGCTTTGAATGGAGTGGATGGCCGCCCATCCCGGGTTACGTTCAATGTAAGCCTATCCGTCGCTGAGGTTTGTTGTGGAAAAAGAGGGCTATGATTGGG
>Contig01+37888841
GCCTGTCAAAAAAGCCCAGAAGGTTTTACAGGCAATTTACGGATAAATTAAGCAATTCGAACGATAAATTGCGGCCCGCTAAAGCGGGGGCTGCCCCGCCTCCTAGGGGGCTCCGCAGGAGCCCGCCTCCGGCCCTAACGGAGACCCGGCACTTTCCGGGCCTACAGCCTGGTTGCCTTTCAGGCCATTTCTCCCGGGGGAAGTTAAATCAGCAGAAGGGAAGGGGCCTAAGTCGACGGCAGATGCCGTAACTTGAGTGGCAAAGGGAAGCGACACCGTACCCTCGAATGAGAGGGTGGGATCCCTCTGCTCGGACATAAGTTAGTTAGCCCTTACTACTAACCATAATCTCAAGTTGGTGAGCCGTATGATGGGCGACCATCTCGCACGGTTCGGAGAGCACTTGATTATGCCACTTGGGCGGCCACATCGCCTACGGGGCCGGTTGATTCGCAGAAGAAAAGGCCCGGTGAAGTAACTTTCGACTCGGTGTTCGATAGTCCGACTGTAGTTATGTTAATTGTGGTTACATTTGCCAGTAGCTTAGTTCATCTTTATTCCATTCCATATATGTCCGAGGATCCGCATAGCCCTTGATTTATGTGTTATTCATCTATTCCCACTTCCTCTATGCCAATGTTGGTGACTGGAGATAACTCTATTTCATTATTCTCAGGATGGGAGGGTGTAGGTCTCGCTCTATATTCGTTAATTAATTCCTGGTTCACATGACTTTAGGCTAATAGAGCAGCTATCAAAGCTATGCCTGTCAATAGAGTCGGTGATTTTGGATTAGCTCCCGGTATCATTGGTCGTTTCACTCTCTTTTAAACAGTAGACTTTTCTACTCTTTTTGCTTGTGTTAGTGCCTTTTCTGAATCCAATCATTATTTCACTTTTTGTAATCCGAGATTTCATGCCATAACTGTTATTCGTACTTTACTCTCTATTGGCGCTGTTGGAAAATCTGCATAAATAGGATTGCATACTCGGTTACCCGATGCAATGGAGGGTCCCACTCCAGTATCCGCTTCGATTCATGCAGCTACTATGGTAACAGCAGGCGTTTTTATGATAGCAAGGTGCTTCCCTTCATTCGAATACTCACCCAATGCTTTGATTGTTATTACTTCCGTAGGAGCTATGACGTCCTTCTTCGCGGCAACCACTGGAATATTGCAAAACGATTTAAAGAGGGTCATAGCTTATCCAACTCGTAGTCAATCAGGCTATATGATCTTTGCTCGCGGCATTCCCAACTATTCAGTTAGCATATTTCATTTAATGAATCACGCTTTTTCTAAAGCATTACTCTCCTTGAGCGCAGGTTCAGTAATTCATGCCATGTCGGATGAGCAGGATATGCGTAAGATGGGAGGGCTTGCTCCCTTGTTACCTTTCACCTATGCTATGATGCTTATAGGCAGCTTATCTTTAATTGGATTCCCTTTTTTAACCGGATTTTATTCTAAAGATGTGATTTCAGAGCCTGCTTACACTAAAGCGCGACTTGAAGGACATAAGACAATGCTATAGCCCCAAGGGCCGGCTATATTGCCATCCCAGCCGACGGAAGGCTCCTACCTCACCATGCGTTCCTTTAGGGAGGGTCTGAAGCGTGGGGAACAATGCAAGAAGTGTATGATACAGCATAGAACCTGCTAGGAGGAGCAAGACTATTTTCGATCAACTACGGTGAACTGTGCGACGACGCTTCGTAAAAGCGGCGCACCTACTACGAGCTGTCATTGAGTAGGCCCCTGTAGGTATGTGATTTGGGGCACGATGTTTGGTTGCGCGCCCCGATTGGCAAATGATCACCGGAGTATAGCACAGGATCCACAAATCTTGCCATAGAGTCAACCTGTCAAAACGAGGTAACCCCAAAGGGCTCCCCGGCACCTCGGGAGGTTTGGTCGTGAGATCAGATACCGCCCAGTGGGCAGAAGACAATCCAAAAAGCTTTGGCTCGCCTTTCTTTAAGGGGGAGATAGGCGACAATTCGCCGACCAGTGTGCTGACTTGAATTTTGCGAAAAACCGCTCTGGGCCACTCATATTGACCACGCGGAAGTAGGAGCAGTCAAGACCTTTAAGAGCAGTGCCAAGTAAATATGGGTCGCGAAAATTCATTTTCTTTTCTAAACCGACTTGTCGGTTTCCGCCTTCGGCCTAACGGCCAAAAGGTTAGATAGGCACCTATTTAACCCGAAGGATTTATCCGGGCTAATGCGCCCCAAAGCCCGGGCCCCTATTTAATCCGAAGGATTTATCCTGCTGAGGCGGGGCGCGTAGCGCCCGCTCCGGGATGAATTGTCAAAAAAAGGCAGCCCAAAGCAGCAAACTAAAGGCGGGGCGCTACGCGCTTCCCAAAACAGCAGCCAGCCAGCCGGCTGCCTGCCTGCCTGGCTGGCTGTTTCGTCCAGCCCTTCGAAAGGTTAGATAGGCAAAGAGCCGAAGGCAAGAGAGAGAGAAAAGGATAGATATCATGAACTGGAGGGAATAAAATTGGAAACAAGTGAATACGCAACTTGCGGAGTGGCAGCAGAACGCTACGTGGGTCCATCGGTGACCTGCTGGGGCCGGGCCGGCGCCCTCCGTCCGAAAACGCGGGGAAGCGTATACGCTTCCCCGCGTTTTCTAAAACCTATTTTTCGCCGCTTGAGCCGTATGCGGGGAAACTCGCACGTGCGGTTCTTTGAGGGGGGAAGCTTGAAAGAGCCTACCTATCCCGATTATACCATTAGTGGTAACTTTGCTTTCTGGTTGGGAAGTGTCTCTGTCTTCTTTACTTCCTATTACTCTTTTCGTTCACTCTTCCTAACATTCCTAGCACCAACTAATCCATTCAAGCGAGACATCTGTAGATGTCATGATGCGCCCATTCTTATGGCCATTCCTCTAATCCTTTTGGCTTTTGGAAGTATTTTTGTGGGATACTTGGCCAAAGTGTGACCTGTTAGCCCATAAGTCAGTCCTGTGACGAAGCGGCTGTTGCTCACCCAACATGATCCAAGCGGGGTGAACAATAATTGAAGATTGGATGCGGGCGAAATTCCCGCCAATGGCTGAGATGTTCAGTCGACTCTCTCCCCTTTGTAGGAGGTCTGGCAACCTCTGAGTTACGAGTAAGCAAAAAAGGGAGGAGGAAAGAGGCCCCGGCGAACCTCCATAAGTGAACAAGTGTAAGCTTTGCTGCCCGACAGTATCCAGTACTGACCACACTGAGGGACAGGCCCGGTAAGCGAAGGGCAGGAACGAGGGGTACAAGCAGTGGAAATTTCTGGCCTTGCACCGAACATCCAATGGACCATGGACTAATAAACGGCCACTGTATGAAAAGACTACTATGTCCAGGAGACCGCCCCACAAGGTACATCTTGCGCCTATGGGCCGCTATAACTATCCAATACACTCGAAACTGGAATACCCCGGTAGGGCTCCCTTGCAGTGGGCTGCCAAGCTACAAGCCCTACAGGATTAGCAGGATTCTCTAAAAAGCGAAGGCCCTGGCGAATAAAGACCTTTTAGGGATATGCCCACTTGGAGACTTAGGATCTCGGCAGTGAATGGGAAGGAGAATAAGTTCTAAGTCGGTTCCACATAGATAATACTCGAACGAGACCACTTGTAGGGCCTTGGGAACAAATACCCTTGGCCTAAGGTCGAGACAATTGTAGACTCCAACCCAGTATTACCAACAAGCTTCTCGCTCCAACGAACGATATGGACAAGATGCGTGCTCTCCAATCGGCGACGACTCATACGAAATATACACGCAAGACTCTAGTGAAACGAGTCACACGGGATAACCAAAAAACCCCCGGCATTGACAATGAGGTAGGTGGTGACCTCAGGGCCACAAAGAGTAGAGACGGCAAGAGGAGGTCTCCTGTTGGATGGAAAGGCTACAACCCCCTCCCCCATTTGTCGAATATGGATACCAAAGCCTGGTAAAGAGGAAAGCGCCTCTTGAAATCGCCTTCGACTTTTGTTCGTTTCGCCAACCACCAACAAGTGAGAGAGGGTGAGGTGGAACCTACAGAGTTGGCCACACGAATGAAGGTTCGATAAGAACTTCATTCGCGCCTCGCTGCGCTCGGCCCACTTCGGCGGGCTACGCCCTAGAAGTATTTCAGTGTGCCGATAGGCGGCACACTTAAGGATTGCCGAAGTATTGAAGTCCGATAGGCACACTTAAGGTCGAAGAACGCGTGCCGATAGGCACTTGAAATTTAGCGGGGCGAAGAACGCCTAGATAGGCGGCAGGCGCGCCAGCGCGGGCCGCTTTCTGAGCACGGGCGGGCCCTACTTTTTTCGGAAGGGCGAAGACCGCCGATAGGCAGGTCGAAGAACTTAAAGTGCCGATAGAGGGTCGAAGAACGCGTGCCTAGATAGGCTAGGCATGTCGAAGACCTTTAAGCCGATAGGCACTTTAAAGGCMTGTC
>Contig01+10661331
GGGGGGGGGGGGGATACTTTATCCCCCTATCTATGGGAGCCACAACTGGAATAAAGTGACAAAAATAGGCGGCAGTCTCAATTTGACGTATGCGCATTTCCAAGCTACCAAACAGAATACATTTCACCAGCGAATGAATGCTGGGCCAAGGCGGACGGCTTCCCGCCTGTAATAAATGGCGTGAGCCGTATGCGGAGAGACTTGCACGTACGGTTCTTAGGGGGGATCTGGCCGACGAAATACCGGCGCCTACCCAACTAGAGGCACGGAAAAATTGATCGAGTATAAAACGTATCTTCAAGCTTTACTTCATTCTGATTGTTTAGAGGGCGACCGCGAAGTCACCGAATGAATTTCTCCTTGGAGGTGCTGCAGAGACCCACAGCAAAGCAGATATTACTAATCGACATATGAATATGGCGACGACAAAAGCATGTCGTAAAAAAGGAAGGAGATAACTGGAGCCAACCCTTGGCGTATCTCCAACTACATCCTTGAGTGGCCGTTAAACGGGATCGTGAATGCGAGATGCCAGCGGAATGATCAGCCGGACGTGGTGTTGGGCGGCTAGGGCTTTCTCCTGCGTCTTTCCTTGTGTGTCGAAGATCTAAAGCGGGTGCACCAGGTATAAAGGAAACTGGTCAATATAATCTAGCAAAATCTAAGGCATAACTGCACACTCACACGATCTTTGCCGAGAGATAGGAGCCTTCGGTGGAACCGGTGAACCACACCACTTCCTTCTGGATAGATGTGTGGGACAGAGGGCTCGTAGTACCTGCGCCTACCCTTCACTTCGGCGTGTAAACAGAGAATGCTGCTATGAAGCAGAAGGGAAGGGGCCTAAATCGGCGGACGGACTGACGTCGCACACTTGAGCAGTGCGGCGGAGATAATAGCTAGTCATCACCCCCGGATGGGGAATTGGCCAGTCAACTCCACACCCTTTGGAGATTGAGCCAGAATGTACGACTTCCAGGGAACAAAGGAAGCCATTGAATATTTGGATCGTCGCCTATGTGGTATTCGCTGGCGGGCGCATAAACCAAACCAATTAAAAAGTTCGGCCGGAAGGTGGCATTTCTTGCAGAGCGAGGGCTTTAGCGCCTTTAAAGGCACTCGGCCGATAGGCCGAGGGTTTGTGGTCGGCCGATAGGCCGAGGGGGCCGCGTCAGCGTTTAGGCGCGGGAAAAGCAAAAGGTTGGCGGGGGCGGGAAACCGCGAAGGCGCAAGCGCCCTTCAGCCCATAGATATGACTATTTCGTCTTTTCCTCGCTTCTCCGTGTCATTAGCGGTGACGGGGGGCCTTCGCACCCGGCTAGCCAACTATTACAACATAGCGGACTCTAAAGGTCGGTGCGTAACACGATGGTTATACATAATGGGCCACTCGCCGGCGGGCGATGGTGTATGCTGGACACTGCGCTGCTGCACGAAAGTCTGTGCCCCCTTTTTTTGTGGACCTGTCCAAACTCTAGAAAGCGCAAAGCGCATAAAGGGCTTGACGGGGAGCGGAGCCCGAGAAGTAGAAAAATCTAGAGAGTGGGTCGAAGACTAAAAAGGGGGCCGTAGGCCGTTTTCCGCGCCCGCGCTAACGCGCGGGGGCCCGCGCTGGCGCGCGGTGCTAAACAGCCTTTCTCAAAGAAAGGCTGGGCCCGCGCTGGCGCGCCCTTCGGGCCTTCGACCCTTTCGCTTCGTTGGCTTTACGAACGAAGGCTTTAGCCCCGATGTCCCCCAGATGCTCATGGATGGAAGTACTTATGGAGGCGAAAACTAAACCATGGTGACGCTGCGCCCTTGGCCTGGGGAGGGATCCAAAAAACCTAAGGGAACTCAAGTTGGAGAGCCGTGTGATGGGTGACCATCTCGCACGGTTCGGAGAGCACTTGTGTATATGATGCAAGTTAACGCGTATAATACAGCAGCAACTGGCATCAAGTAACTTTTAACTCTATTCATGTTCCTATGATGGCCTAAGAACACGCTTATCCTTCAGCTGTAGAGAGACTTTGTAATTGTGNNNNNNNNNNNNNNNNNNNNTATATACGAGTGTTATTTCGTGAAATAACTCGAATTTTAAATCATCCACCTGCTTTAACTACTCATGCTATGGATGTGGGAGCATCAACTCCGTTCCTGTGGGCTTTTGAGGAGTGAGAAAAACTTTTAGAATTCCATGAAAGAGTATCGGGAGCCAGGATGCATGCCAGTTATATATGACCAGGTGGAGTGGCACAAGATCTGCCTCTGGGCTTAAGTCAAGATATCTTTTTATTTACACAATAATTTGCTTCTCGTATTGACGAATCAGAGGAAATGTTAACCAACAACCGTATCCGGAAACAACGATTAGTGGATATTGGTACTGTCACTGCAGAGCAAGCTTTGGATTGGGGATTCAGTGGTGTAATGTTAAGAGGTTGTGCGACATGAAGACCTTGATAGCAATATGGGGGAAGTTCCCATCGGGCAACGGTTCTGCCTGACCCTACTCAAGCACGCCTTGACTGGAAAGACTCTTGGTGTGAAGCCTTAGGCCCGCTTTCTGAGCACGGGCGGGGCCGGAGGCGGAAGCCGCCTCGGCCGGAGGCCGCCTCAAGATGGGGGCTAGGGTGAGCTGAGGGGGAGACAGCGTAAGCAAATGTGTATAAGCCCAGTAAAGCATGAATAAAAAGGCGTAAAGGCCACCTTCGACTTTAGTCTGACAGACTGTGAACGGATTCGCCTCTGGCCTCTGGGCACGTCAAAACCACATGAGTTCACCGGGGTAGAGCACGGTCCGCCAGAATCGGCATAGGTTAGGTGCTATTAATGGAACATGGTAAGCCCATATTTCTCCATATGGAGGTGCGTCCGTAAGGGCAGCACATAACGAGATGTGGGTGGAGGAAGACCCAAAAAGCAAAGGCCGAGCGCTTACATGGCTCGGATAGGGGTACGTGACCTGCACCTTTCGGTGGGCCCACTTGGGTAAAGTGGCTTTCACTACGAATTGGTCAAAGCGAATCCAAAGGCAGCAGCTCTTTAAGCACAGAGTTTAATCGGGCGAAGAAGCGGCGCGGGGCGCTGCTAAAGCCCTAAGGTTTGCGCTACGCGCATCACTTAGGGCCGGAGGCTAAGTTAAGCCGCCTCGGCTTAACAGCCCCAAGGGGGAGCCGTTAGGCTCCCCTCTCCCCTTTCGAGGGCTACGCGGGGGTAGCGCTACGCGCCCCGGCTCTTTGTGGGCACTCGGCCTATCGCCCTCTCTCCCCAATACGGGGTGCCTCCGCCCTTCTCAAAAAAGGGCAATCCTAAAGTCCACCTTTCCCCTTTCTCTTGAAGGGGAGAAAGTTTTAGCCCTGGCTGCTGCCGATAGAGGGTCGAAGAACGCGTGCCTGGATAGGCTAACTTTAAAAACTTTAGCCCCCGCGCGCCCGGGCGGCGCGGAGCGCTTATTAACCTGGGGACCTGCCCGTTGGAAAATTGTGGTGGTACGGAAGTATGGAGATCTGAAAAGTCCTACAAACTCCGCAAACTAGGAACTAGTCCCGGCGCACAGGCCCTCAACCTGTCGGAACCTTTCGCTGCGGATGTAGCGCGCGTGTTTTGACTCTATTGGTTATGGTTGTTTCCTGGGGCCACGCAGCAAGTGGCCTAGATACCCGCCAATCAATTTGAGATCTGGGAAAAGGACGACGTTTGCGCATATGAACCAAGCGCCTGCGGACGCGTTACAGGGGCATCTGATGATGCATCTGAGCCGTATGAAGAGAAACTTTCACGTACAGTTATCAGGGGGGGAAAGCCCGACGAAAGAAAGGGCCTACCTATCCCAACCAGGAGTATGCTGGGATTTGCGGAAAGCAGCACCTTACGATGTTTATGACCAATCGGATTCTGACGTACCAGTAGGTACCAGAGGAGATTGCTATGATCGTTATTGTATTCGTATCGAAGAGATGCGGCAAAGTATTTGAATCATTGTGCAATGTCTTAATAAAATGCCTAGTGGCATGATTAAAGCTGATGATCGTAAGCTATGTCCTCCATCACGATCTCAAATGAAACGATCCATGGAATCGTGCGCCGTGTGAAACGTAGATCGCCGTTCTTGACCGAGACCCAGGTTAAGCTCCGTCTTGGAACCTTGTGGTTAGGAGTAAAGCATCCCGAGGTAGCGTATCCCGTTAGGAATAATACGTGGAAAAGCATTGGGTGGGCCGGCATGAGAGGGTGGAGCAGAAAGCGCTTTGCGCTTTATTAGCTACCTTCTAAATAAGTGTCCGGGAGCTAGACAGTAGGTGGCTTGATGAGGATAACTAAGCCGACACGCCGGAGTTGGCACCTTTTTCTTTAAGGGGTGCCTTACCGCAGGCGGTTCGCGGTAGCGTTCGTAGTAGTGCATCAGGATTCCAATGTACTGCGTTCAAGATCAGAACGAGCTTGCCGGACACTCCCGTCCCAGTTTGAAGGGAGCTGAAGCGCAGCCATCTTATCCACTAAACTAGCAGAGAGTCAAAACACTAAGAGGGACCAGAAACCGCGGCGGCAATAGTACGGAACCACGGGACCCCGGCAGGATAAATCCGATGTAGGGATACGGAGTCCTCGTAGTAGGCGGGCAGCTAGATAAACAACATCCAGCCGAGAGAGGACAGCCTTTAGAAGCAACAGGGAACACTAAAAGGCCTACGGCTTTGCGTTTTCCTTCTATTCGCGCCTCTTCCTGCCCAATTAAGAATCGGGTCACTTGGTAGCACGAAGGAGGAAAAGAATTAGCATTGTGACCGTAAAAGATCAACCACTAACACCTTCCCTGTTGGGCCATGAACTGGAAAAACGCTCTAGCGACCTTTTACAGAAAAGAAGATGTCAAATTCTCGGGATTATTTTAAAGCCTGAGGCTCTGATCGCCAGTTACGAAGCTATTGAGGTCCTATTCTTACCGGTTTGTCGACATTTGGGAAGAGAAAGGGTCGAAGACCTTAAAGTGCCGATAGAGGGTCGAAGAACGCGTGCCGATAGGCTAGGGCAGACGCGCCGCCGCCTACGTTGGGGTCGTGTATTAGGGGGGAGGGGTAGGCGGGCGCTAACGCGCCTTAAAGGTCAATTGCCAACTCCACTTCAAAAGTGGACCAAACAAAGTGGGAGTTGGCAATTCGTATTGGGCATTCATATTTGCCCCACTTTTGTGGGTTGGCAGTTTCTCCCGGCCCCCTTTTTGAGAGAGGGGGGCGGGCCGCCAGGCAGCGCTACGCGCTTTCCACAAAAGTTCCGAGAAAGCGCTTTAGCTTTCTCTGGACCCCCAACCTCAAAGGCCGAAGGGGGACGGGCCTTGCCAACGGGGGGAGGTACCCTAACCGCTCCCCCGTTGMCACGGGGTACGGGGGAAGTGCGGAGCACTGACCSGCTCCGCCCTACCCCTACACCAAAGAGGGCKTTAGCGGCTTACGGCTCGGGTCGAAGAACTTAAAGTGCCGATAGAGGGTCAAAGCCGATAGGCACTTTTAAGGGCTTTAGCGCCTTTAAAGGCACCCCGTATTGGGGAGAGAGGGCGATAGGCCGAGGGCATTTATGCACCGCCTTCTAGGGCGTAGCCCTAGAAGTCTCGCCCTTCGCCCTAAAGGGCCTCCTTCGTCGGCCCCCTTCGCCCTAAAGGGCCTCCTTCGTCGGCCCCCTTCGGGCTTCGGCCGAGTGCCGATAGGCCGAGGGGCTTTAGCGGCGGGCCCCCGGGCCTACGGCGGGCGAGCTTGCGAGCCTTAAAGGATAAATTGCTTTTCAACTAAGGGGCGCGAAGCGCTAAGGCGCTTCCGCCTTCGCGCTAACGCGCCCTTTGTTCGAATGAAGGGTTAGCATTAGCTTCCCCGGCCCCGTAGTGGGGTAGKTCCGRGTGGGAAGTGCCTACAGGCACCCGGCCTTCGGCCCCGAGAGGGGGGAGTTCCGAGTGGGAAGCGCGTTAGCTTACCCTTAAGGTCAATTACGGGGTAAGCGCGCACTGCTACTTCGTGGTGGACTAGGTGCCCGCTGTAGGCCCTCTCCCTAGGCCTTTAGGCACTCGACCGTAGGGAGAGGGTCGAGTGTCCCGGGGGGACCCCTTCGGGGCCGCCCACAATCCCTCACCCCCACTCGTGGGTCGCCGTAGGCCCGGCCGGTTGGCAATTTACCGGGCCGAGCGTAAATTGCCAACTCCCACGAAACGTTCCCCTCGCTGCCGGAGGGAGTTGGCAATTCACTCTTAAGGGGTTTGCGCTGATAAGCACTTCCTACCCAATCTTCCCGGATCTGACTCAAAAACACTAGACGGCATGGACGACACACAATGAATTCATAACACTGCATTATCCATTCAGGCAGGCAAATCCCAATTTCACTAGGCTCGAAGAGTGGAAATTGACAAAGGCAAGATAGAGTAAATAATACTAGGGATTGGTAGTTTGACTATCTACCAGGACAAAGTGGTGGTTCAAAGCCGCCATGAAGGCGGCGGTGCTCGAACATATCTTTGAACCCACATTATCAGATCACAAAATGCCCACTCAGCATCCCCAGAACCCGGCAAAACCAACAACGTGGGAGGCTCGAAGGCTGCTGCAGCAGGCAGCAGAAAAATGCAGAAAACGCTTCGCGTTTGAGAAGCGGAGCGGAGAGAAAGAATATTACCGGTTTTATCGCTCCCGCTTCCTCCTCTGCGCCCTGGCCAAGCCAACCAAGTGGGCGGCTTGTTTGTTGGCCGCGTTGAAAAAGGTCGGACAGCAATATCAAAGCGTGACTTAGGTGATTGGGGCGGAAATTTCAAGTTTCGACAGCAAACCTAAAGGACTGCGTTTCGGAAAGAGTAGCCTGTAACAATCCCTGGCAATGGTAAAACGCTCTATTAAAGCAGAGTGTGTGGATAAAAGAAGGGGCACAAACTTAATGAACTATCGAGGGTAGGCACTCCCCAAGCTAGTGTTTTAACCCCATTCAACCGGAACTGTGTACTTGACAAACTGGACAAGTACATGGAGGATGATTATCAAACTTGCTTCAACCGTGGCAAACGTCGCCCTTGGTTAATAAAGCCCTTTTTCGCCGGGCAATTGCTCTGCACCCGAAGACTGTGAGAAGCTTGCCTTACCAAGACCCAATGGACCCCTCGGAAACCGGAGACTCTACTCCTGTAGGTACGCGGACGACTTCGTAATCGGAATAGCCGGCTCGGCAAAACGAGGCGGCTATCCAAATATGGCAGCAAATTTCGTAATTCCTAAGTCTATAATGCGGCGGTCTCAACTTAATCCCGAAAAGGACAAAGTATCTCACCGGGTAGRCAATAAAATCGGAACTCGCATATTTCAAAGACGCAGAACGAACGATCTTTCTTTCAACCAATCAAGGTTCGAAGAACACTAGCCAATCTAGGGTTCGGAGGGGGCTGGGAAGCCTTTAGGCTTCCCGCCCTCCGGGCCCAAACTTAACTCTTTGCACCTATTGATCGAATCTTTGTCTTGCCTGGTTCGAGAAAAACTCGTGAAGAGAGTAGACTCTGGGAATACATACGGCACAGCCGGCTTCTCCATGACCATGCGAACCGGCTACTCAAAGAATCATGTGGGCGAACACTAGCAAAGAAGTCTAAACTAAGAAACTTAGCTAGGTGTTTAAGAGATTCGTAAAAGCGTTAGCCGTTTCTCAATCAGAAGAGGTTAGGCCGTGAACCAACCGGCCGGTTCACCGGAAAAGGAGGAAAAAAACATACGGGAGCGACGGAAATACCACCAACTGGGAAGTCATATTGATAACCCGGGTTAGCAAACTCTCGCGTTCCGGTCTAGGTAAAGTGCGCTCTGTGCAGATCCGGAGATGCATTAATTACGTTAAGTCAAGGGCATGATAGCCAGAATGAAAACTAGCGGGAGCCTTCTTCTGGAAAAAGATCCCGTTATGTGCTAAGCATCATCAGGACTGGCACAATGGTCAACCGAGTTCTGAACAAATTAGCTTCCTGTCCAACTGGTGAAATGGCTTAATCTATAGATAGAGAGCCTCATGATGGGAAACTACCACGTAAGGTTCGGAGAGAGAAATCTGATTCTGAGGGGGAGCAGAAGCAAGCTCCTTGTCTAAAAAACGGACTAACTAAATAACTATGGTCCGGATCAGATGTCTACTCTACTTCAATTCACCATTCTAAACTTTATACAGAAGGTTTTTCTGTACCAGCTTCTTCCACCTATACCGCAGTTGAAGCACCTAAGGGAGAATTTGGTGTGTTTCCAGTCAGTAATGGAACCAATCGTCCTTATCGTCGTAAAATAAGAGCACCTGGCTTTGCTCATTCACAAGGGCTCGATTTTATGTCCAAACATCACATGCCAGCAGATGTGGTCACCATCATCGGTACTCAAGATATTGTGTCTGGAGAAGCAGATAGATAGGACTCCTATATCACAGGGAAGGAACCTAGCTTTATGAGCCAACTCCTTTCTTTCCGCCGCTTTGCCGGGTGCCCTTTGGACCGAAGGTTCTGTAGGCGCGTAGCGGGTAAAGCGCGTAGCGCTTTACCCCGGTTTTGTCGGCTATCACGAGATAATCTTCCAAATAATAATAGAAGCCAGATTAAGACAAAGTGGTGCCGACGATGCAAGAAGTCGGCACCCAACCATTCGCCAATGTACTCGCGCAACACCTGAAAAACGTTAAATTCGACCCGGCGCCTTCGGCCCTTAGGTTCCCATTCCATTGACGAAATTCTATGGATGGGTTAACTAGTTATCAACCCGGGATAAATTGCCCGCTATTTCCCGGCATGTAGGCACAATTGTGGCCGAGGCGGCGGAGCGCTTTCCCAGCTCCGCTCCTACACCGGGATAAATTGCGATCGGGCGGCTTACCCGTTCCCCTTTCTTGTGGCCTTTTCTGAATTGATCGATTTCTGTCGAACGATGGGCACACTGTTTGTTATTACCCTCAGCTCTACAGGAGGCAGTGAGCCCACCCACCATGCCCTAGCTCTAGTCTGAGTTCAAAGTATTTTTAAGACTGTACCCAAGTAAATTCAACACCTAAGGCCCCGGAGGCTAAGACTGTGTCCAGTTTTAGTAGCCATCCAATTCTGGGGCTTTATTACCTTATAAGATTCCGGCCTGGGGGACGAGACAGCAGAGAACTAGCGGGAAGCGCTACGCGCTTACCCCGTTCGAATCCCGGAGGGGGTAGATAAAAGCCGGGGCCTTATACGGTGGAGATGGTCAGATTGGAGCTTTCAAAAAGGCTTTTTTGAAAGTTCCGAGACCTCATTTGGTGTTATGCCTTTTCTTCCAAAAGTCTATGYCTRGAAGCCCGTGCCGCCGTTTTTCCTTTTTTAACTAAAAATCAAAGGAGGGTCGAAGCCGATAGGCACGGGGCCCGGGAGATTTTTGTGCGCTAACGCGCGGGCGGGGGCCCGCTAAAGCGGGGCCCGTCTTCGACGGGGGCCCCGCTAAGTCTCGCCGCCGCGCTGGCGCTAGCCGCCGGCACGCGTTCTTCGACCCTTCAAGAGAATACGGGCCGAAGGCTGAAGCGCCTCGCAAAACCCAACCTTTCTCCCCTTCAAGAGAAAGGGGAAAGGTTGGTTTGGGAAAGGTTTAGCTAGCTGCCTATCGGCTTAAAGGGCAAGCCCCCTTCCCTTTCCTCAAAGCGAGGCGCGTAGCGCCCGCTCCGCCCTGCCCTTTCCTTCACTTTGAGGTAGGCTTTTAATAAAAGGGAAGTGAAGGAAAGGTACTTTATTTCGTTCGCTGGCCTTTCTTCATAGGCAGATCTGGCCCCTCCTTTTCAAGGACTCCAATTCCAGATATGGTTGCTATTGCATCAGTAGAAACCTCTCAACAAGGGCCCGCGAACCCCTCCGCTTTTTGTTATGGCCATTCAGGCCTACGGTGGTGGCCGGGTGCCCACTATAATGATAGCACCTTCGCTACGCTAGTATATCGAACTCTGGACTGGAGTAAATAATAAGAGGTTGGGCCAATTTGACCTTGGTTCCCCTGTTGCAGGCGTGCCCTGTTGGACCTTATGTGCAATAGCTGGTCCTTGTATATTTCTCCGGGCCTTTTCAGCTATGTGCCTCATATCCAGTATGATACTTGTTCGTGGTAAAGCATGAACTTCATCGGCAACCTTTTCGTACCGAGCTAGGTAATCAGGAGAAAAGGGATTCGAACCCTTAACCTTTGGTTTTGGAGACCATTGTTCTACCATTGGAACTATTCTCCCAAAATCAAGTAGTTATTCACCCCGAAGGTTACTTTGCTGAGCTACGCGAACGTCAAGGGGACGGGCGCTTTGCGCTTTACCGCTTCGTTTGGAGGTAGCGCATAAGCGTTCCCCTAAAGCCCTCTCCCCGTTAGGTCGAGTGTCCCGGCCCCAGATCTTTCTTTCTAAGGGTCGAGGCCGGCCTCGACGCGCCACCCCTTGTTCAGTGGAAAGGCCAACACTCTCCCCGATGCACTTCGGTACTTGTTGGGAAAAGAAGTTTGTTTCCAGCCTCTTCGCGACGTATTTACTTAAGCGTGAAATGAAGATCCTCTATATACGAGAATCCTTGGTAGACAGAGGTGGCAGCCACTGTTATTTGCAAGTACGATAATCTCTCAGTGAAGTCCTAGGTTTGGGATTCTAAGGATTAGTTTTGGGACTTCGAAAGTGTCATCATCCCTTACTGAAAAAGTGGAATAGTTATGGTGCGGCTAGCCGGCCAGCCAAGGAAAAGCCGCATCCGCTAGAATAAATACGCAATTCTTTCCACGAAATTATTACCAGCACTACATTATTCTGGTTGGTAGCAGAATTACCGTCTCTTGCCGGCTTCCAATAACTCGGGAGTCTTCTCTCGAATACACCCCAGATCTTTCACTCAGTGAGAAGGAGGATCTTCTCCACTTGGAGCTTCGTAATCTGATCGTACGTCCTATACATCACACCGTAGCGTAACTCAGCACGAGGCTGAGGCCGCTCCCAGGTGCGAGGTACGGGAGGTACGGAGACAAGAAGGTCCAATGGCGACGCACCCTCGATCAACTCTTTACAAACACGTCCTATCGGACTCGCAAGTAACCCTAACGGGTAAGGTAGCCCGACTTTTCTTTTCTGCGAAGCTACTATGCGAAGCAACCGGACATTTGATTTCGATTTGGAACTCAGAACCGAACTGTCTTATGCTGTTTCAATAAGCAGCCAGCTCTTGACTCGACGAAGGAGGTGGGATTCGAACCTACGATGCGGAGCGCGTACACGATTTCCAATCTTCCTTCGGCCACCTAAACCTTTCTTTGAGAAAGGTTTAGCACTCCTTCTCACTTGCCAGAGAATGCCGGCAGCGTGGTCTCATCGAGAAAGCCTATTTGACCACTTCAACGAAGCCAAAGGCAACCCTTTTGCGCTGTCCATGAGACGAACAACTAGATTTGTATAAGTTTGGACATTCGCAACGTACGAACTGGATGAAACAGCGTTGGGCTAGATTGCGGACAGAGTAAATGTGGCGAGAGAGTTGATTCCCCTTGACATGCTGCTGTTCGAGTCTCTTTCATGGCGACGCCTTGCCATTGTTTCCCTCTCGATCGTGGTGGCCCAAATTCGCGAGTCTCCCGCGATTGATTTCTCTCACTTTGCGAGTTGATTGAATTATTTATTCCCTTTTTTGAATTTACTGAATTATTCATTAACAAGTACTTCGTTTTCCTCCGTGCCTCGAAGTTTCCTCCGCTTCTTTTTACGCGCTCGCTTCGCGAGCTGGCCTTCATTCATCACCTCATTGTTCGTTGCTAGCGGGCGAGTTGTTCCTGAGGAAAACGGGAGATTTTTATTTCTCTTCTGCGGCCGAATTCCTTCCCGGCCGGCCGGCCGGGCAGAATTCTCTCCAACTTTATTTGGCGCTTCCTCCTTAGGCGGGAGGGGTGAGTCGTCTTTGGTAGGTGGGAGAAATCGCGATCTCTACGATTGATTTTAGCGGGAGCCTACGCCACGGCTATGATGCAGTAGTTACCTCGGCTTGATTTGGGGAAGGCGTTTACAATCTTTGATACTAATGACTTTCAATCGACGTTGTCGGTGGGAAAGTGGAGTTCGAGCCGATTCTTCAGTGAAATACCTTGAGGTAAGGCCCGTGGTAAAGTCAAGTAAGGGTTAGTCTTTTCTTCGAGTGTCGCTTCCTCTCCTTTCTCAGAAACACATATAGAATCCGGAACCGACAATCTATTTTGTCCCTATACATTTGTGGAAAGTGCAAACGGGAATTGGTGGAAATGAAAGACCTATTTCGACCCGATATTCCTAGCGCCCGACCTGATATTATTAAAAACTCTTTCGAGAGCGTAGAATGGCGAGGACCAGAAACTGCTTAAGGATCACTACTAACATCCTTTGTGACATCATGATAACCTCGCCGCCCAATTTCCCCAGATATCATCGACATGTAATGGCCATGTTTGACTTTACGGACGAGGGGTACTTGAGGAACGGGCACCAAATCATGAGGAATGGGATGGGCCGTATTCTCACCTGAGATACCATGCATCGAGCCACAACGGCCTGGATAATCCTTTGGGGATCCCATGCATCGAAGGACACATCAGCGTTTTCGCCTAACCATGGATCCCAAGTATCAGGGAAGTCCTTGAGTCGGAGAAAAAAAGGCGGATGCCAAGCGTTACAAGGTCAACGCGATTACGGACACCACGATAAAGGGTGGGTGCCAACAAACAAAGGTCGGGCGGTGCCTTACTTCGGTCGCTCCCTACTTTTCAACGAGCTCGCATCGCTTTCTTCGCTCTGACCCTTTGAAGTGCATGGCTCGAAGCCTGAGCGTCGGTTTTTAAGATGCAGCTGAGTCGGATGAAAAACCGAAAAACAAAAAAAAAAAAGAGGCGGAGTCGAACCGTCATTCCAGGATTTGCAGTCCAATACATTGCCATTATGTTACCTAGCCAGCAGAACGCTCCCCTCGTTTCCAGAAAATGAGCGGAACTTCCTATTTATGAAGCATCTAGAATAGTGAATTCTCGGGCACTCGACCGATTCCAAATGAGGGTTGGCGAAGAATGAGCTGGGCGAATTAACCCACCCCTTCTCTATAAAGGGGGGCGCTTTGTGGGCGTTAAGCCGCCTGGCTCCCTGCGGTCGCCCCTCTCTCAAAAAGGTATGCCGGCGACTAATTATTGAACGCTATGCGTTCACGATGAAAGGCAGGCGCGAAGGGGAAAGACTGCAGCAGGTTTTTACACTCCATGCTCTACTATATGTGAATCAATAAATCGAAGGAGATCGCTCTATTTATCAAGACCTACTAGACCTCGCCGCGCTCGGTAAGGAAGAACAGGAAAATGTGCCGCTTCGGCGGGGAAGGCGATGTCGCTCATGAATCTTCGAAGGTCAACAGGCACCCGCCAGATGCCGTCTCGACCGGTTCTCCAAAAAGAAAGAAAATGAAGATTCTTAGGTTACTATCTACTGGCTCCACCGGTTTTTGGCTCTTCCGCTGTGGCTCTTGCGCTCTATCGATTTTCTCCTTTCCGAACTTCTCTATAGAAGATCGCTGGCAGCGCCCACTTGTTCGCTGCGCAAGCATGTTCCTGTGTGTGACCTTGCTTGCTTCGMTGACTAAGACGTTGCCGCATCGCATATAGAAAAGAAAAGTACGGGCCACAAAAGCCTCCAATCCGATGCCGATAAGTTTTGATTCAATTTCCCACCGGCGGATTAGGAACACGCCCTTCCCTTATATTATTATTACTCCACCATGAAGCCAGTTGATATTCATTTGCCAATCCAACACGTGATCTTATCAGAGCCAATCGAATCTAGGGATCCTCAATCAATGCCAATCGGTCCTACTATCTCAGGATCTTGGGAGTTTGCCCATAGCTCACTCCAGGTTTTACGCCAATAGCCTGGGAATATGCATCTCCGGCACCCCTTTTGGTTTGGGGTGTTGTTTCCTTTCCAGGGTGGGTTTACTTGGTGTTCACCCGGGTGGGAATGGGTAATAGCCCTTCGCAGGTGTGGAGAGAGCTAAACCCTTCACTTCGTGGGCGCGGGGTTGAGTAAAGGTAGAACCTCACCGAAGGGGCCCTGCGAAATGATCTTACGATGATTAGGCAGGACAAGACAGGAGACTCCTTGTCGTGTTAAGGAAACCATCGGACACTTGGAGGAAGGTGTATACGTGAACCGTGATGTTGAGCCCAAAGCCGCGAGATGGCACTACTTCAAATAAAGACAGCAGGACACTCTCTTGGGATTCACGATACATCTTCACAATTTGTAGAGCAGTAACAAACGCCGTAATACCTAATTCCCTTGTATGCCGACGGTTGCCAAATGGAAATTCAACCATGAAGACAGGACAACCGCTTCCAAGATCCACCGCCAGGAGACGCGCCTAAGACGCTCAACTGGACTAAATATACGAGCATATTTCATGCTCATTTCTAAATGGTTTTGGAAGAGAATCTTGGGTTAATCTCCATTCGCCTAATCTCTCCACTCCCCGTGGGTGAGAGGGAGAGGGTGGGGCGCATTTATGCGCTAGCGCGCCTTCGCCTAGCGGCCGCCCTTGAGTAGGTATCAGGCGCCCCGAGCCTGATTGTCGTTATCTAGAGAATACTACCCCCATGTAGGGCCGGTGCGACGTTGGGCGAAAACACTAGTGCATATGAGCTCAGGTGCCTCTAACTGGGGGCTCATCCCCCACCCAGCAAGCTTCCCACCTCTCACGAGGGGGCACTTTAAAGGGCTTGAAGTGTGCCGATAGGCGGCAAACCGGGAAGTTGATTAGAAATTGGCTCGTATGGGATTGAAGGGCAAGATGCTGTCACTGACAAATATAACGCAAATTCTAGTTCGGGAAGTGGTAGCGAATTTGATTGCGGCGGCGGATTCGATTGTGCAGGTAGCGGATTCAATTGTCCCCAGATGCGAAGCGGCTGGGGATTGTGTAGGTAGAGAGTGGCGTTTTTCTCCCATAAAAAGCGCTTCTCCGGAGATAAAGCGCTGAGTTGCTCCGTTAGGGAACCAACAAGCCGGAAATGTTTGGGGGACGAATCTGCAAAAGAAAATCTTTCGGGGCCGCTCCGCCCCGATCGTTTTTCGCGGAAACGAAGAACCTTTAGGGAACTCGACCGGTTCCCATTCTATTTACGAAATTATCTGGAAGGTTCCTAAAAAAGGTATGAATTGCCGGTTGAGGTGGGGCTTTAGGGGAAAGAGCAAGCAGCAGCTACAGTCCATTCCGTCCCGGGGCGGGGAGGGGCCGAACGAAGGCCGGGGAAGTGCCGGAACCGAAAGTCGAACTTTAGGCTGGAATCAGGTATTCTTATAGAAGTATAAGGAATATCTTGCGAATAATTATTGATGCTGATTCTGAAATCTGAATTGATTTCCCGCCCACTTATTATTGTTTTGAAATGGAAAGCCGCATTATACTACAGCTATTGAATCATGGAGCATTTTTCAGAGTAAAACGAGGCGGGAAACCGACTTGTCGGTTTCCGCCTTCGGCCTTCTGATATGTTCAATTCCCTGCAATAGCAGGTTCCCAGGGAATCATAAACCATATACCATTCCTCTTCCTCGAGCTCAATCCGCTCATCACCCGGCCAGGCTCATTCGCGTGTAGCAGGATAGGCACGAAAACACTTATTATTTTATGATTCACTGCTACAGTAAGTAGCCGTAGTTAGCGCTACTGTAGCTGCTACCCACAAAATGGTAAAGTTTACTTATTCCCCTGGGCGACTTGTCGGTTTCGCATAAATGCCGTCATTCGCGTGTAAACGCAAAATGTGCAGAAAGACTTATCACTTTACGATGATTCACAGCCATCATAGCCATCGTAGCCATCATAGCCATAATTAAAACGACTACTGTAGCCGCTACACAGCAAAATGTTAAAGTTTTCCGCTATTCCCCTGTGGTAGAGAGGGATTATAACAACGATGCCTATAATAAAATAAGGAATCCCCTTGGAACAGTATTATTGAATTCAACCTCATAGGGGCCAAATTAGAATCACCGTTGGGTAATTTGGGTTGATTCGATGCGCTTCGGATGCGGTATGTGGGTGGGTGCTGATGGGGGGGGGGGGGGGGGGG
>Contig01+10661331_2
NNNNNNNNGTCCCGTGTGGTTCAGATATGTGGGTGGGTGCTGATGCGGTTCGGATGTGGACGAAGTCTAAATGAAGGAAGGGTAACCTCACACGCTCGTGCGCTTTAAGCTGTTGGAAAGCTGAACTTTGGCTTGATGCCGGCTTTTCGAATCCTCCTAGCCATTATCCTACTGCAATGATTCTCGCTAGGAAGAATGCCCATGTTGTGGCGATTCCACCCAGAAGGGAATGAGCCACCCCTACGGCACGTCCCTGTACAATACTCAGAGCCCGGCTGGATAGCAGGAGCAACTTTCGATTTATTATGGGCCGGAGGCGGTAGGCCGCCTGGCCCTAACGGGCCCGATTCGATGAGTTCTTTCTTGCCAATATCCACGGCCACTGAACGGGAACATTAGACTAAAAGCCCGAACAAGATGAGCACCCGGGGATAAAAGACCATATGCGGATAATGAAGAACCATACGATTGAATGACTTGGGAAGCTAAACCTTTCTCAAAGAAAGGTTTAGGCGACCTACGGGAGCCTTTAGGCCTACCGCCTCCGGCCCGTAGTAAATCACGGAGCCGGTTGTTGAACTGCGAAGTTTCCTCCGGCTCACTACTCCCTGGTATTTATACTACCCCGTACGTCAGATTGCATCTTCCAACTGGAATGAAATATAACTACTGAGATGGAATTGGACATCCGGAACGAACCTGAGAAAACATGATCCCAAGCAGATACCTGTCTAAACAGCTCCGAGAAACCGCCTCCTGAATCGTGTCCTGCGGACGACACATCTCGTTAGACGTCACTACAAGCAACCCTTCCGGTTTTCTATCAAACAAGGGTACATTCTTCGACTCCCCGCTTCTGCGGATATCATCTTCCTTAGCAGGGAACACTGCGAGTGATTGATGATGGGGGAAATGTCCGGAGCCACTATGAGAGATTTGCCGCTAATTACTTGCAACTCAAATCTGTTTGTGAGTCGGGGAATATCAATGGTGCAGGATAGGGTACCCATGATGTATTTCAGAATGTCCGTAAGCGTGGATTTCCCTGTCCGACCCCAAAGAATGATGGCTCCCGCTCCTCTTCCTCGTTTTTACTTGCCGTTTCTACGAAAGCGCCCTTCTCGGGAAACGAAGCAGGCCTCACCACCGGCCATGAAGACCTAGAATCGATAACACAGAAGGGGTTGATTAATTTATCATCTTAAGATCAATCGTTGATTGAAAGGGGAAAGAATTCGATATAGCTGGTATAGGGAGGGTCCTGCGGACCCCATCTCTTGTACAGGTGGAGCTCTTTTCCATCTTAAAAAATCAATCATATTCTTCAGATGGGCCGAAGGCGGAGGCCTAAAGGCCGGAGGCCGCCTTTGCATTCTCTGTTGGCCGAATTGGAAATTTGGGATAGATAGCGGCCAGCGTTAGCGGTTTCTGGCTCTTGGCCCAAAGGTAGAACCGCAACTTTTCCCGCTGTCTAGCGCTCATCCATTCTCTGCTTCAAAGCAACGCTGGGTGCACGCGCGCAGCACCCATTCATCCGCCAAAAGAGATACGGGAAAACCGAATGCGCTTCATGGAGGGAACGGGGGGATTCATGTTGCCCGCACGAACAGCGCGCTTCCTTCCTTCAAAGCGTTCATCATATAAAGGTAGAATCAATCATATTCTTCATTTTTCAGAGAGACATGATCTTTTCTTTCCGCCTTCCCATCCGGGAATGGCAGCCACGTGTGCCGGGAGGGGAATGGATGCGGCTTGCCATTTTCCCAATTTCCCTGTAAGCCAAGCCATTTTACAAAGCCGAGCGATTTTCCTTGTTGCAATTTTGCTTCGAGCCATTGGGAGTGGGGGATTTATGTTGCCCTCATCTCAAGGTTTCAGTTTCGCCTATTTGTTTGTTCCTCGCTTGCTCTCGCTCTCTTCCATCTCTGTCCTCTCTCATCGGCCGGGCACACGCGGAGGTGCCCTAGCGCTTTGGCCCCCAGCCCTATTTCACTTGTTGCCTCTAGCTTTCCTGCCTCGTTTCATCCGTTCCCTCTTGCTTTGGATGGTGGTTGTGGCTTCCCATCTCTGCCCTGTGGCCATTTCGCGCCTTACCGGGTCGAATCCTTGCACCTCCCATCTGTGCGCCGGGGTGCTCCCTTCTCATCCTCTGAACTTTGGCTTTTTCCCCGCCAGGGTTTAGGGCTAGCAGTTCCGCGTGGCTGGTTTTTTGCGGAGAGCCTGTTTCTACAAGAACCGGGAGCTCATTTCCTACGCATTCGGCAAAGGTGCCGGAAGAAGCCAACGCAAAAGAAGAGGTGGCCCGCAACGGCGAAGGCAAAGCAGTTTTTACCAATTCCTACCTAACCTTCCAACAACCTTCTAGCGAAGCATAACAACGATTGAATTCACGGCTTCCTTTCCGGCTTTTCCGCACCCGACAGATGGAAAGGCTGGGGAGCCACCAAGAAAGAAGGCACTTGAACGTGCAGTTTTTGCTTGCGGGCCTAACGGCCCCCTTTTTTAGAGGGGAGGGCCGGATGATTCGGACTCGGGTTATAACGTGAACTGGGAGAAAACGCTCTAATGAACTTTTATAGTAGGCTCGGGTAGCGCACCAGATTCGGATGATTCTGATTGGCTTCACAAGAACTTTTTAAAAGAGAGTGCGGCTTCCCGTGCCTCCCGGAAGTGCTTTGAGCTTAGCCTAGCGTTAGCTAAAGCGAAATCACAGTAAGAACGCTAGCCGGCAACGAAAAGGAAAGTGAAGCTAGCGAGCCCTTCTCTCTTAAAAGGCGGGGGAGCCGGAGGCGGTAGGCCTAAAGGCTCGCTATCGCTCACCCCTTCTCTCTTAAAAGGGGTGCAAAGCTGCTGCTTTAACGCTGCGGAAGCCGGTTGTTAGAACATAACTCCGCCACCAAGAACCTGTGTTGGCCACCGTTTTCTCTAACACTTTAGTTCCACGCAAAGTTAATGGTGGTCCCCCGAGGGCAGATGAAGAAGGAACAGAGCGAGAGTCAATGCCGAGGGCAGATACGAGAGCCAACATGATTCAACAGATACTTTTGAAAGGGGGAGTGCGAGCATGAAAACCCCCAACAGATACGAGAGTTCATGCGAGCCCAACTTCGAAGGCTTCTTGGTGGGTGCGGCTAGCCTTTGCCGCATCCACTATAATACGCCCGAAATTACGGAATCGATGAGATGAGATGGAAGAATAGGTTTTTTTAGACACATGCATCTGCAAACCCCGGATTTTCGTACAGAACCTTCTTTCCAATTAATCCTGTTGGGGATCTTGATGCTACACCGCCGCATAATGAGAATCTTTTTGACCAGCGTCTCAGATTCTTCTGATTCCCAAAAAGAACCATGTGAATCATTTTGAGATAATTGATTCCCAATAGAATCATTCCTCGAGTTTGACCTGGATCCCTCCGAATCGACTTGATCCACTCCCGAATTCTTGAGACGGGGTCGAGGTCGCCAATCAGCCGATAGCTTAGAGTTTATCGATGTTCTTTCCAAGTAATTTCCATCGCTACCACATGAAGATAGAGACGAATCTCCCTGAAGCGGGGAGATGAGTTCAACCCCGTCAGTAGTCCTCTTGGATTCGAAACAGAATCAAGAAATCTATCTGAATGAGTTAGTGATGGTATCGCAGATTCATCCAGATCAGATGGAGTAGATTTGGTTGTTGCGAGTATATGATCAATAGTTTCCCTTTCCGTTCGTTGCAAGGAGAACAACGAATCAGACACTTGGAATTGAATAGATGAAGTGAGATTTTTTGTATATAAGGATCCTATTTCAAGAGATGGGATGACTTCATCATCGGAGCCCTAGAAAGAATTCTCTAAGATGTCGGAGTAACTACTGCTGTATTCTCCAATCAATGAAGACCTTCTGATTATCGAGAGAAAATATCTTCCGGCACAGTTCAATGGGGTAAATGGTGGTAATCTATCAAGTTTTGTGTATCCACTTCATCGGAGCCGAAAGACTCTCAATATTACTATTCGAACCTTTCCCAGAATTCAAATTATCCAGAAACAGATCCCAATCCTGCCTTCCCGTAGCGGAAGAAGCACCTGAAAGGCTTGCTGAGTTTTGTTCCAATACATTCGACGCGGGATGATTCAACAAGAAATGGATTAACTGCGGGTTTTAGGAGGATCGAAGAGCCGATTCTTCATCCATTAGCAATCCGGACTCGCTGAAGAAACTAGATTTTCTCCCGAAGATTCTCCTGAGAAAGGATATCTTCTCGTCGATGTTAAGTGAACTCAGAAGGAAATCAAACAGTGGATAATCTATATTGTTCAGTTCATGAACGAAATAGTCAATCCCATCTGTCGAAGCTTCTTCACGAATAGACTTGGGAATAATGATTCCGTAAATAGATGATATATTGGGAAATTTCCGAGTATACTTGTTGTTCCTCCCAGCCTACTACGAATAGTGATACCAATATTATTTAGTAATTTGTTCGCTAATATCGACAGATCATAGATCGATCTACCTAAGTTGGATCTTATTTCTGCACTCTCTTGGAAGGGTAAAAGGACAAGTCTCTGATTGTATCAAGCCACCTTACATTTGACCGAGCATCTGCATATTCATCAGTTGGGGAAATAATCCATTCATCCAACAAACGCTCTATGTTACCCCTCCATTCCAATAATCTCTATTCAATTGCAATTCTTGTTATACCAGTAGATCCCTCGCCCCCCTCCCGGCTACCCAATTCATATTTGATTCTGGATAGATATTCACTAGCTAATGCACAGAAATAGTCACGCGAAAAGAGCGTGTATACTGAGTAGGGAGATATTAAACCATTTCGTCCATATGCCCCAACTAGAGAGTATATTGAAGATATGTTCCCTCCGGGGGAAGAAAAAGAAGCTTACTTTGCCTAGCCTTTCCTTTTCTTTTAATTCCTTGCGCTTTCCTTTCCTTTCAAACCTTTTGCTTGATTATCCCAGCTTGGGAAGCAGGGCAGCGCAGGTAAGGCAGTTTCGCAGGGGAAGGATTTGAGGACAGCTTCCGTAGGCGAATTCGCAGGGCAGCGCAGGCAGGCATGGGTTTTGTTCTTTCGAGAATTAGTGGGATAAGGGGAGGGAATAATTGTCTGGAGGACCGGACCTCGAAGGAAGAAGAGTCCCGGGCGGGAACTCGACCTTTGGCGAAAGGTGGCCATTCTATTTACCAAATTTACCAATTTCATGCCATTTCGTTCTATCGCTTTCTTCCACTTACTGCTTCTTTTGATGGATTAAGGAGTGAAGAAGGGGAAGGTATTTTGTTCTAATTTTGTTCCATCTCCCAATTCTTGTCCGCCCCTTCACCCCTTTAAGCGGCTGGCACCCCGCCTTCGGCTTCGCATAAATGCCCTACTGGCACCTCGCCTTCGGCTTCGGGTCCTCGCCTTCGGTTTCGGACCCGCTTGGCACATTCCTATCTCTAATTGTGGCAGCGGTGGAGGGGTATTCACAAGCACATATATTTATTTAACAGCCAAAAAGTCATGATCACTCGGCAAAGTTATCCAAGCTACTGACAACGACTCTTTGAGGGGTTGGGGTTAGCAACGCCGTGGGGGGAAGGAGCTGATACTCGCTCTGGAAGCATTCTTCTGTTTTCAGGTGGGTATTTTACTTTCCCTTCCCTCCGGTACCGTTGGTTTCTGGAATCGGTTGGGGGCTTCTTGGCGCTTTGCCCTTGGATTCATGCATCAGCAGAAACAGAAGGTTCAGGCTCTGCGGTTTGGCTTGATTAATTGATCTTGACGTCGAGTGGTGCCGGTGGCAAAGCCACGATATCTCCCAGTATTTCTAGTCTTTCTATTTCACAGAAATGTGTGTTGGCTTCGAGCTTTTAAAGAACTCTTTACTTTACTAGAAGTGGCAGCTGATGGAAAGGCAACTCCTTCATTCTATTGATTCGCGGAGGAAGCACGTATGGATCGGCGAATCGATTCTCGGGGTTGCTTCTATTCCAGTCCATCCGTTCCTGGAACAGATCCAATGGAGACGGGGCCTGTAGCTCAGGGGATTAGAGCACGTGGCTACGAACCTTTCAAATCAAATCAAATCGAAGCGGGGGTTCGAATCCCTCCTCGCCCGCAATCATCCCTAAACGTCCCAGGAATTGCTATTCTAGAGGATGCGGTAAAGGCACCCACCGGTTGCTGGTTTTTTACTACTCTACCAGTTCCATTAATTAGTTTCGCTAGATCTATAGAACCTCCTTCGATCGGCCCTCACGGGAGGAGATGGAATGCGCAGGGAAATGAAAACAGATACCAGTTTCGGAAGGGAAGTCCTTCTGTTCCAAGCCCGTTTTCTTTGTATACCTCCCCGGATAAAGTGGATGATCTGTTAAAGATACTGGAAAAGGGGAGAGAGAGAAGAGAGGAGAGGAGTACAAAGAGTGAACTCAGAATTCATAAGTCAAATAATTGAGTTCATAACTGGAGAATAGACCAATTAGAAATTCCCCTAGATCTTGATTTTTCAATGATTCAAACGAGTAGTGGAATCCATCGGTTTCTGCTAACTTCGGAACTTCAGAGAAGAAATCTGGACTTCTTCCTTTTTCTTCTCCCACTTTTCCTCCTGGAATCATAATCTCTGCTTTCTTGCGGGACGCAATTCCTGTTAGGTTATTTTCACCTTTCCTTCATCGCTATCGGTCACCCGAGCCTTGCAAGGTGGTCCTTGCTGATTCACACGGGATTTCACTCCCATGCTCCTCGGGTTGGAGCTACAGCCAGTGGGACTTCCGGACCAGCTACTGGACTCTCCCCTTAGGTACTCAGCCGCTTCGCCTAGCAACACGGGACTTTCATCGGTGAAGGGGTGGGTGGAGCCGTTTCGCGATTCATTCCGCTTTTCCCTTTGGCTAAACGCCATAGCCTGCCCATGCATGCCTACAGCCTAATGCCACGCTTTCTTTTGGGCGGGAAACCGCGAAGGCGGTTTGCATAAATGCCCTTCCCGAATGGCAGCATACCTTTGCCGAAACTGGGGGTGGAACGAATGCGACTTGCCATGCCAGCCCTTCTCCAGAAAGGGGGCGACCAACTTCAGATGTTCGTCGCACCCATCCCACTACGGAATTCTTGCATTCCTTTAAAACTCTCAAAGGCGGAAAAGCAGGCAGGAGGCGGAGAGAGAGAAAGTGATTGGGTTTGAAAACGAAGAAGAGAAGTGGGTTCCCAAATGAATTGGGTAGAGCAATTCAAGAGCCAGGAGGGAAGAGTGGTATGGCGCTACCTAAAGCTGACGGAATTGCAATTTCCTTGCCATTCTCTAAAGTGCAATTTCGCTAGCGTGAGCGAAGCTTTCCGCCTCTTTTCTCCGCATGCTCGAAGTTGTATCTTTGCATCGATGCGGGGCGGATCCACCCTAGCTTCTAGCCCTAGAAGTAGAATGCGCCCTCGAAACAGAGCCGCCGCGTTAGCGGGTTCTAGCAACCTACCTTTGGGCCAAGAGCCAGAAACCTAACGCTGGCTTTAAACGCTCTATTCAACTTCTTGGAAGCCGCGGAATCGCCACGTCAAGGCCAACCCCTGAGATTCCGGATTGCCCCTGCCTCGAGCTCACTGCCCCGTTAGAGGCGAGTCTCAAGCGTAGGAGTAATTACTCTTAAGACTACTGCGAGTTCTATGGGAATGAAACTAGCTAAGGTTCACGTCGTACTCGCTCCCGACTGGGAACGAAGCTGACCTATTCAGGTCTCGCCGATACGACGCTAGCAGATCTACTAGCCCACGTCCTCTCCGTTCAGATAAGCACTACCTATCCTTTCTAACGAAAGAATAGCATCTTTAGCTCTAGATTTCTCTTCGAGCCTCAGCATGCTACGGCTGAAAGGCTGCTTTTGTCCCAGACTTTCTCGCACCACCTGGCCCTTCAACGAATGAAAGCTCAACATCTGACTCAGGTCTCATCTGGCCCGACGCATGACTACATCATGTGGCCCCGCACCACGCACAATAGGACTACGCAACATCTGATCGAGGATCAGGAAGGGACCCAGTGAATTAAACCGGTTGGCCAAAGGCCGAGGGTCATGAGGTTTTTCAATCCGCGGATCGTTGCCTATAAGGAGCTAGAACCTGATCCGGGGGTGAAAGCCAAGTAGGTGCTGGGGTAACAACGATAGGCGGAGCAACCCGCTTTCCTTTCACCCGCGCAATGCCGCCCAGAAGTAACCTCTAGCCCACCGAGACCTTCATACATATGCCAAGTAAACCTATTCATCCTGGGACATGCCAACCGAACACCTACCCTAGCTCTCGCCCAACCTAACCTCCCCCATCAACTTTCCATCTTCCCTCGCTTGCCTTCCCTCTCGCTCACCTCTACCCATAGTCAATAGCTAGCTGCTACTTACTAGCTCACGAGCTACCGAACTAGCCAGCACTTTCAGAATGCCTTTCTCCCCTAGCATTTATGCGAGCGCCTCGCAAAACCTTTCCCCTTTCTCTTGAAGGTTTCGCGGCATTTTTTATCAAACGAAACACCGTTAGATGCATGCCCAATTCTGACTAATAGGGATGAATGCCCAATCCAGGACATCAGGTCTTTAGAGATCACATGTGCTCAGCTCTACTGATCCTGTAGAGAGGCAATTCTTTCTCTCTCTAACGGAACTGACAACACAAAATAGCTGCACCTTCGTAGCGATACGCGAAGGAGCGCCCATGCGGGCAGGCAACTGCACCCAATTGCCGAGGCAGCAACGCAACCCGAGGCGGCTGGGAATTCTTTCTCTCCAACGGAATGCCAACCCAAGGCGCTATGAGTTAACCCTAAGGCATTCCATATTCCATGTTTCTGGCTTTGGAGATCCCGATCTTGCACAGTTCCCCTTCACGGGGGAAGAAATCTGAATGAATGCCAAGATCGTGGGTTGTAATAGCTAGACGGGTCTCTCGACATTGAATGATTKGCGGGAAAAAATTTAGTAAATCCGCTAGCTCCTTTCCCTTTCAATTGCTAAAATTCCTTTCCCTCCCTTCAAAGGAAGCAGAAAAGGCTCGGATAGTATGATCCCCCCTTTTGGAGAGAAGGGCACCCCAGAATGAGAAGGGTGATCCCGTAGTTCCTGGTCCGTGAATATGCGTTATCAGGTGCTCCGTCTTTCACCCGCCATAAAGAATTGAATTCCCAGCTCCCTTCACCAACAAGCCTAGCAGTTTCATTCATAGTGGCTAGCTTCGCCCTCGGTATCGTTCTGATTTAGTGAGTTGATATGGAGTAATCAATTTGGCTATATCTTGCACCGCTACTGAATTTATTCTTTTTGACTCAGCCAGTATTCATTTCAGTTTGTTTGTTTGGAGGACATCTTTCGATTCAATAACCCTTTCAATACCCCTTGGTAGCCTATGCCGTAATGCCAGAGGCTGGGGGAGCCGGAGCCGTAGCCGGAGCCTACAGGCCAGAGGCTGGTTTATCTGTACCCGGGGCCTGCACCAATCTCCCTGCGGCAGGGTGGATCCGCTACCGGCCCAGGGGAGGGAGTGATCAACCGTAGGCTCTAAGTATCCCTTCTAAGGACCAAATATGGATACTATTAGGCCAAAAACCGCCCCCTTTTTATAAGGCCTTCACGACTTTCTCACTCTGCTCAAATATCCAAAGCCGGGGCAATAAAGCGCTACGCGCTCGGTGAAAAGGGTAAAATGCGAAGCGTTTTCTAAAAAAGGGGATGATCGCTACGCTTCCCGCCCTCTCCCGTAGGTCGAGTGTCTAAAGACCGTAGGCTTCATGGGCGACCTTGGGAGCCAGCCGCAGAAAACGCCGGGCGTAGCTTCCCGCCTACTGCCCTTTCTCTCCCGGAACAGAATCTACGCCTGGAGTTGGAGCTGCTGTGCTAGCTTCTGGCTGCGATGCTGATGCTGCGGGTGGTGCCCCCCCCCGTCGATGCTTTCACCCGATCAATTGGTTATGCCTTTCAATACGCCTCTGCCTATGCGGGTCCTGAGACTGGATCAATTGACTCAGATGCTTCCATTGCCCCCGCCTTCATCTCTCCCTACGCCGCTGCTAATGCTGCTTTGACAGAGTCAAATGAGTGAACTGGATCCACTGGCTATGAAACGCACTACACCCTATCCTTGCCCCTGCTACTGAAGCTTTCACTCGGTCAACAGAGTCAATAGTCCCTCTAACTAAATCTCCACCCGGATATGGATCAATGGGTTCAGGTTATGGATGAATTGCTTAAACGGACGCAACAGTCACTGATGCTGCTTGTTCAGATGCTGCTGGATCTTTATCTGGACGAGGGGGCTATCGAAATGACTGTGGAAAAGGATCTGTTACTGGTTCATGTTCACGGGCAATGAGATCAACTTACCTCTCCCCCATCTCTCCCGCTGCTATCTCAGCCACTGGTGGTGCCTCCGCCCGTGCTCCAGCTACCTTTGTCGGTGGTGGTGAACCTACTTCCGATGCCTCCGTTTGCTCTGGCGCCCAATCTCGGAATGGTACGTACTGACTCATTAAGGGGCTTACCTTATTACAGACGTGAATAAAGCGAGCGCTTGCCCCGGCGGGATACTTCCTGTGTTCCAGCTGCTGGCTTCGTTGAGGGTGAACTACCTCGGGCCCTACGGCTCCTGAGCCCGCTGAGTCCGAAGGCCCACCATGTGCTAACGCTTTGTTCGAGCAAATGGGGTAATAGCTAACGCTAGCCCCCTTTTAAGAGAAGGGGGCTGACGAGTTAATGCACTGTAGAAGAAGGCAGTGGTCGAAACAGCAGTCATTGCGGAACAGTGAATCAATCCTATCCAATGGGACAGCGGTTTCGGATTCTCGGGTTACAGACCCACCCAATTTACCACCTCTAATTACGACCCGGTAGCGGAGTTAGAAGCTAAGGCGGGTATATTTCATCCGGTTGAACTACCACCACCTCGATGAGCATTCCTATCAGTTCCATTGCTAGCATCATCGGTGTGGATAAAATCTCCACTTAACAAATCCTAGTTGAGTAGTTTCGACCCCGCTGCTGTTCAGACACGACAACGAAATGATGGAATGGTCTTCATCTTCTCCCACCTAAGGAATAGGATCAACCAATCAAGTTCCAAGAGTTGGTGCCCTATTCTTATCGCCACGAGCCGTCCCTCTTCCCATAAATAGAATGGGTTGAACCTCGACAACGCATTCTCCTCTCGTGAGCAGTCAACAACCTGCTGGTTCAACCAACTATCCCCAGGTCGAGGGACTTGCGAACATGATTCAGTCTTACTTGCGGAATAACTTGACTGAAAAGTTGCTGTTGCTCACTGCACTACTTATTGGTTCAGAGGATTAGGGGAGACAACGGACTGTGCGCAACTAACTGGATTGAGTGATCTCGCCCGTGCTGGAGTGATCCCCTGATCCCTTTATCAATTCGAATTGATAAATCAATTAAGGGACAGGGTCACAAATGTTTAATCGGTAAATCCGGCCGGCAAAGGTCGATCCAATTTTTCCACATCTCAGCCGGGGGGGAGAAGAGAACTATGGGCCCAGTCTACTGTACCCGCTCATGTTGGAGGGTTCACCCCTCGCTCCGTAGATAGTCAAGGTTCGTATGCATGTCCGTCTCCCCCCGGCCGCCCTCTCGTAGTCGAGTAGAGTGAATAAATTATGGATCTAGCGAGGCTAGCTAGGTCAGTTCAAGGCTGCTGGAAAGGTATTCGAGATGAGGTTGGGTAACAGAGGCGGAAATTACTCCCACCTACTCCGTCCACCACCGATATGCTCGTGCACAGGTCCGATTCCCCCATCCCACCCCGTTCGAATCGAGGAGCTTGCCCTGAAGTGGGGTGTAGAGAGAAATGCCAATCGTGCCTTTCTTCCCGTCGGGTCGTTCGATCATTCCCCGTTGATGGGGAGGGGGAACATAAAGCCATCCGTTTCATTCGACAGATCCAGATCTCTTCCTTCCCCAAAGGAACCGCTGGGAGTGGAGTAAGGGCTCCGGCGGGATTGACTAGAAATTGACGCCCGATTTCCCCAACTTCCAGCTATAGGGGACTGGACTCGAAATCTTACCTTCTTCCTGCTCGATAAAAACAAACCGGTCTCCCGCCCTCCCGAAAAAGATCGAGGGCATTTATCGTTTCTACCCGGCATTCCGCCTACTGAATCTCCGTAACAAGTCGAGTCGCCCTCTCTACATTGAAAAAACTTCCGGGCAACAGCAACCATTCGATTAAGCGCATTTCCTCAGAAGTAGGTTGAGTAAAAAGTATCCAACCGTTACCGTTCAGTCGTTCGCCCTGTTCCCGTTCTCCGAGTTGCTTGCCCCTGTTTGAGCGAGATCATTAGGTTGCTCTCCCACCGCTGCGTAAGTGGCACAAGCACCTACCCTAGACGTAGACGGCATTTCTAGCTATATGGGGGCGTCTGGACGTGTGGAAGCGGATCTCGGCAAAAATACTGGCATTTTGCCAATCTATGAACCAGCGAGCGACTCTCGATCATCAGTAGGAATAAGATCTTGATTAGGGGGAGCTGCCGTAAGGAGATGGACCCGCGCGACCTTTCTGCCCGCACTCGGCCAATAAATAATCAATTGCCAGCAGCCTACCAGATTCTCCTTGCGCTAACGAACTCTCCTGAACCTGCAATGGGAACCGGAAAACTTAGAACCAGAACCAGAGGGAGAAGGTCTGCCCCTCCCTCCGGAGAAGACCGACTTAAGTCCGGGGTGGAGACTGGTCATTCCTTCTCGTTCATCCCAGGGATTCATTATTCGCTGTAGGGCAACTATCACGAAAGATCTTTTTTTTTGTTCCCGATTCAAGCCGCTCCGTCGGTCCGTTCCATCCGAATGCCCTTTAATTCCTCGTTTGGGCGAGATCTCTCTGGGAAGGAGTGGTTTCAGACGATTCAACCGACCTTTCAAAAACATTTCTTCCCTCCCTTCCACAGGTCGGTGCATTGAAGACCAAACCTGGGGAATGAGTGGCGCAATTCTTCCCCAATGAATGAATTATGAGCCGGAGGCGGTAGGCCGCGCATAAATGCCCTCCATTTCCTCTTGGAAGAGTTGGCCGAAGAAGGAAGATTGTTGTATACACGCCGGGAGAGACATCAGCCATTTAACCAGCACGCCCTCCGCTTCATTCGCCTGGCAGCCATATAGTAGTCGTCTCTAGCTAGGGGCGCCTGCTCCCTCGATAAGTCTGAGCCACCTGGATGAATCATCGAAGCTAGATCTGGCTCCGTGAGGAGGAGCCATCATTTGATTGCCCATGAGCTAGCGTACCAGATGGATACCCGGCGAGTGTGGGCAGGGGAAGCGCATTAGCTTCCCCGCGGGGCTAGCGCCCCCCCCCTGCCCAACATTAAGTAGAGATATATTTATCCCTGCCCACCGGTCCGTTCCCGGCACCGAATGATCGGGCGAACTTCACTAATTCTTGGTAGGAATGCGACTGCCTCGGGGGAAAGAGTTCGAAACCCGGAAAGAGGGGTAATGAAAGCCTTGATTCGGAGACTCCTACTGCAGCACTTGAGAGGGAGAGGACACTTGGAAGACTGCCTTCCAGACAGGGCAAGTATTATTTGAATGGCTTGTCTTGCCATTTGGTTCACGCAATGCAGCCTTTGGTAGGCGATCGAGAAGAAGATCCCCTTATGTATGGGATTGGCGGATGAGAATACCGTGGCGGATAAGACTTACCTCTTAAGCTTCCCTCTCTTCAATAGAGGTATAGGTCCCCGTTCCCCTAGCCGATCAGGAGTATTAACAATCGACTGATTTGTATTAGGAGCGGATAGATGAAGGAGTATAGGCTAAACCACCCCTCTCCTTTCCCCCCACCTGCCTTCCTCTATGACCAGCCGGCTAGAGATCCACTAGTATCCGATCAAGAAGAATAGTAGTCCACCGGACTTCTCCTCTTGCTCGCCTTCAATACCCCACTATATACTCTGGAGAGATCTCCTGTCCGGAGGGGTGAATAAGGTTCAGGAGTTACTTATCACTCAGCTGCCTCAACAGAAGTTGTTCGACTGCCGGGCGAAGGGGCAGGGAACCCAGCAGTAGAGCCTAAGGGGTTATATATACCACTCGACTTCACGGTTATATCATATCTTGTTCGGGAGGGACAAGGAGAGGGGAAGCCCCCATCCCTGGGGAAAGGCAGTAGAGGCGCCCGGATATCCATTCCANCCGGAATCCTAACTGTCAACGGAATCTGAATCTATCTCTGGTCCTGCTATCCGCTATTCGGGTTCATCACTCATTCCACCCCCCCCCCCCTGGGTCAGTGGTTGATTCCCTACCCACGCTAGAGCAGAAGACTGAAGGGTTCAAACCAATAGTTAGTCTCCTCTTCCCTCTCTGTCTCTTACTCCGATAGGAATTAGCANCCTGCCTTATAGCCTTCAGTAGCCGATCAGGAATACCTTGAAGNGGGACTATAGCAAGCATCGATCCCCAACCCATATGAAGGGACTNCTTTCCCAACCACTATTCCTTATCACCCCTCTTAGGAGTTCGGTTAAGGATTAGTAGTTCACCTTCTTCCCCGATAACCTCATAGATAGTCTTTAGTTTCCCCCTTTACTCGGTAGGGTTTCTTCAGGACTAAAGATGTGGACAACTCTCTCTCTGGGGGGGATTCTTTATTCGCCCACCTTCCTGTTAAGGATCAGATGGAGCGGTTCATCTGTTGCCTTTGGGAGTGGAACAACTCTTAGAGGGGGGTTGACAAAACACTCGCCCGTTAGGTTGAGGGACAAAACACTCGACTTTTCAGGAGGGGGAGTTTACTAACTCTTATGAACGGGAGGGGGAGAGGGMACAACYMSACCAATGAGG
>Contig01+56456671
CCGTCTTCATCTCCTGCTGACTCTTCGGTGATGCCGGCCGGAGAATAATCTCTAGTGTTTGGTCCAGCCGGGGAGGGTGGTCTCCTAACCTTAAGGCCAGAAGGATCTTTTTCCCCAGGTTTCTCYTCCGCTGCCGCTGGGGTGGTTCCGGCCGGCAGCTTGGGGGCACAACCTGGAAAGGTCATCCTGAAAGGCTTTAGGGCTAGGCGAAGAGAAAGGGGCTTCCCGAGGGGGGCCCCCCGTCTTCATCTCCTGCTGACTCTTCGGTGATGCCGGCCGGAGAATAATCTCTAGTGTTTGGTCCAGCCGGGGAGGGTAGTCTCCTAACGTTCGTAAAATAAATTAGTGTTTTCTTCCTTTAGTCAAAACACTTTCAGTGACACTATCGGATATGAGATGACACAACAACCTTTTGCTTCGTCCTTTTATCACCTGTGCTTCAATATTTCACTCCCTGGAAAAAAAGAGACGCTCGCTTTACGGATAACCGATTCTTTTTCAANNNNNNNNNNNNNNNNNNNNNNNTATGGATCTAGAAGTTCTAGGCATCAAAGCATGAAAAGATCTCACATACCACACTGGACTACCTATTTTCATTACTATGCTATTCAAAATATCATACCAATATGCGTTTTTAAGTTTTGATCGATACTCGCGGAGTTGATTATCCTTCTTGAGAATGAAGATTTGAAGTAGTTTATAATTTATTAAGTATTCGGTATAACTCATGCCTTCGTGTATAGACCGGTGTAGACGAAATCACTTCTGCCAGTTCGGTAGTCAGTTTATTTCCATCAGCCGGCTGGTGGGAGCGAGAAGTCTGGGATATGTTTGGTGTTTCTTCCTCTAATTATCCTGATTTACGCCGTACACCAACAGACTATGGGTTTGAGGGTCATCCATTATGAAAAGACTTTCTTTTGAGTGGATATGTGGAAGTACGTTATGATGATTCAGAAAAACGTGCGGTTTCTGAACCGATGGAGATGACTCAAGAATTTCGTTATTTTGATTTTCATAGTCCTTGGGAACCAATGTCGCTACGTGACAATCTTTGTAAAGTCTAGGGATTCAAAGTCCAGTCCCTTTTAATCAGACCTTTCAGTGGGGTAAAACGAAACAGAGGGTTACCCCCTTCTATTGTATTGTGGAATTTGCCAAGATGGTCTAATAAGCCTTTTTTACTACCCAGCTTTCATTATATAATGAAAATTATCATTCTTGAGAAATGGGAATTTTCATTCTACAATGTTAACTCGGGATTTTTATGCAGCTTTGCATGGGAGTGAGTGCGTGCTATTGTGCACCCAAGGGCAGGGCAGGGAAGGGGAGTGGAGTGTGAGATTGTTGGAAAGCCAAGCATTTTTAACCCCTTTACGTGAATGGTCACTAAGCTTGCCAACGTACAGTGAGATATTAGGGTTCCAGCGCAGATAGGCTAAACTTCGGATAACTTAGCGCTCCCGCAAGCCCGGTCTTTCTATCCGATATTGTGCCAGGAGGACAAGATTAGCTAATATGCCAATCGAGAAACGAGATATTTGTCAATGCCGAAGGGCCGCCTGTAATGGCTAAATAAGGGTCGAAGACCTGTGCCTATCGGCTTCGACCCGCGTGCCTATCGGCGTCTTCGACCCGCTAAAGCCGTGCCGCCGGCACGCGTTCTTCGACCCTTCAAGAGAATACGGGCCGAAGGCTGAAGCGCCTCGCAAAACCCAACCTTTCTCCCCTTCAAGAGAAAGGGGAAAGGTTGGTTTGGGAAAGGTTTCGCTAGCTGCCTATCGGCTTCGACATGCCTTTAAAGTGCCTATCGGCACACTTAAAGCCCACAAAGATCCGGGGCGCTACGCGCCGCATAAATGCCGGGGCGCCACTTAAAGCCTTCGGCACAAATGCCTATCGGCGCCTTCTAGGGCGTAGCCCGCCGAAGTCGGCTGCATAARTGCCGGGGCGCGTAGCGCTACCCCCSCYCCSCCCYTATTTTCCCTAGCTTAAAGTAGGGTTTCACCAGGAAAACAAGGCTATCCCTTGGGGTATGGTTGGCTCAAGCTCCGCCCCGTGAGGGTCGTAGGCTCGTGGGAAGCGCTTCGGTCTTCGTGTCCCGGGTGCTCGGGGCCAGCAGCGTCAGTGCCGGGGCCAGCCTCAGCTTTTGCATGCAAAGGAGTCCTTACAAGCAAATGTTAATGGGGACATCTCAACATTCAAGGCACATTGAATCTCCGCGATTTAAGGCTTTCTTCCGAGCCCACCCTTGTTTYACCCATTCGAGTGATTCTCTCTCATAATCCTAGAGAACGAGTGMTCGCAGTGATAATCACTATAGCGATTTGTCATCAACCCAATATCTTGTCAAACACTGGTGGAGAGGGTCGAAGAACGCGTGCCGATAGGCACTTGAAAGGGCTTTAGCGAGAAAGCGCAAGCGCTTTCTCGGGCCTACGGCGGGGCG
>Contig01+42502982
CAGKTCCGKACCATAAKGGGGGGGGGGGGGCTCGATCACCTCGAGGCTTCGTGCCCGGGTCGGCATCAACGGCATGAGAAAGCGCGTAGCGCTTTCTTCCTACAGGTGGAGAAGCGCTGTAAAGCGCTTCTCTCCCGGGGTATTTGCTGCTTCTCGAAGCTGAAGAGAGCTTAATAAAGCATAGCTGGCCTTATTACTTTTTAGGTCCCAACCTGAGGTCGGGTAGCCTTGCAACCTGACCCAATAAGTGGGGATAGGCTCAGTCAACAGAATTATTTCGGATAGGTGACTCAATCATAAGCTCAGAGCCACTTCAGAGAAGCTCGGTCGATTCGAATAGTTTGGGAAGCTAATGCTCTTTCCTCATAGCTTACTCTACTGACCGAAGGGCAGAAGGGCGGAGACGAGACTGCGATCATCACTACCAGGATCGAGTCCCAACCTTTGATACTACATCAATCGCGTAATCTTTTCCCACCAAACATCCATTGAACTTCTTTCAACGACTATGCATTCCCCGTTTGTTTCACCCTCAAGGTATTTGCATATCACCAGCCACCCCTGTGTCCGTTCGGGCTTCTGAGACGCATGACACAGGGGATCTCTAGACTACTTAATTGGAACGATGATTCCGTGCTTGCGAGCGCTAATCGGCTTCATACGGGGCTATTTTGGGTCCTATCCCTGCTACATAGGGATCGAACTCGACCAGCGTAATCTATTGATTTTGCGGTTCTTCAGAAGGCTAAAGAAGCTCTACTCTTTCTCTTGTGAATGAAAAAAAACTCCAGCCGACTCGCTGTCCTCTTGTCGAGCGATATGTAAGTAAATGAAAACTTGATTGGTTAAAAAGACGGTTTGAATCGGAGAAACGATGTGTGAATGAACGTAAATAGAAGTGAAATAACACAGGTTGGCGTTTACAATGTAGAAATACTGAGTCTGGGAATCGATCAGTTATGAGAACCACCCATCGATGCAGGGGCGGTAGAGCGGCTTTTTCTCAGTAAGTCCGAGTCTTACTATCGATAATTGAGTTTAAGGGTAGGCAGGTTAGTACGGTGTGAGGTGGACATTTGAGGATTGGTCGAGTCTGCTTCCTGGAGGTGCTACGGAAGGAGGAACAGGGGAAGCGCCCTTAAATAAAAAGGGCGCCCGGATTCTACACTTCCACCTGGCCCTGGAGAGAAAAGGAGATCCTAAAAGACTCTCCTTGGCTTATGGAGGATGCGGGAAACCGACTTGTCGGTTTCGCATAAATGCCCATAGGATGGAGCATAGGATAGAGAGGGAGAGAGGCCAGATAAGGAAGAAGCTGGAAGCGGAATCACAGAAATGGACATCTGGACTACTTCCGCCTGAATATTGTTGGGATACGGTTACAGATGGAAGCGTAAGCGACCTGCAAGCCCGGGGACGACTCCCGAATCCTACCACTAAAATTGATCTGGATTTTGTTTTCGTGATTATTAGGAATGATAAGATATGCTACGTGGGCAGGTTTTGGGAACGGATGATACAATCTAGCCGCTTCAGCAGGATCAAACCTTGGAGCTCCGGACGAAAGTGTGATTCGAACACACATCATTCGGCCAGAAAGAAAAGCCTTTATACAACTATTGCCGAATGGGCAATAGATGGGATGACCAAATCCAGTTTTCCACGTACCTAATTCGATCGCAGCCTACGAAGCCATCGAGCCCAACCACGTCTCCAGCCACAGCCTTTCTCAAAGAAAGGCTGTGGCTGGATTCGTACTCGACCCAACAAGTAAAAGCTATCGACTCTCCACATCGATCCTACGGGAGCAGGATCGAGCTTCGAGACTACTTCCAACGATCACGCTCTCGCTACTCCCAGCGATCCTTCGTCGATTATCCTTCGAGCAAACAGCGAGCCCATCAATCAGTTGAGAACTAACCGGAGAGAAAGAATAAGAGAAGCCCGCGCACGCTCCTTTATTTATTACGCGCCCCTTTCCCCCTCCTCCCCTCTCCCGATGAAACTCACAAATTAACTACGAGCCCGCGCTAAAATATACAGATAGCGTATTTACAATGACCTTAAAAAAGGTTTTAGACGTGGTTCGGGAGGTTAGAGTCCCTTCGCGCCTTCTGATGATTCCGTGTCCGATTCTGCAGGAGATTCTACGAGAGATCAGTATGAGGATGATTTTTATTCGTGTTCGCGCCTGACTTTGACGATTCCGCTAAAGATTTCGATGATTCCGCTTTGATGATTCTCCGATTCTTCCGCTAACGATTCAGATTATGATTCCGTGGATGAGTCTGATCTTGAGTCAGCCGAGCCTGCTGAACCTTTAAGTGGCCTGCTGAGTACGTAGCTGAGTCCGATCCCGAGCGGCCCTTCGCTGGGGGCCCGCCCCGGACAACGTCCTCAACGCACTTTCTCCGCAGCATTCAAAGATGGATATGCATAAGTAATAAACACAGGCATAATTGATAGGACAAGATATGAAAGCTCCCCACTAATAAGATAGATCCCAACTGGGTTAGCTATTGTTCACTATTTGTCCATACAAACACATTTCATCCCAAGATCGGGGCGGGCTCGTTGATATTTGCTCTGTAATACTCGTATAAAAAGTGTAGAAAGTGCGTTTATTTCTCCAAGATATTCGAAATTTAGTCACTTTGGAGGGCGGAGCCCTGGGCCGCCGCGTATTTTGAGAAGGGGCGCCCTCCAGCCCACCCAACTAAAGGGAGAGGGCCGCTAGGCGAAGGGCGCGTTAGCGCAGAAATGCGCGCCTTTAGGGCGGGCGAAGGGGGGCGACGAAGCGGGCTTGCCCTTTTCTCTGGTTCCTTTGAGTCTACTCTAAAGTGGCTAGGGAGACAAGTAGAGAGCCCACTTCGCAGGACGGTGCCGAAAGGCACCTAAGCTTCTTTCTACAAGTGGTTTAGCTATCAAGAAGGAACGTAAATAGAACGAGTGCCAACTCGTCGTTCTATTTCTCGATCGCCCGCCAGCCGAGCGGGAGCGAACCCATCTGATAATGAGAGGCCTTATGGTGCGAAGGTGCCGCAAATATCAAGATTATTCCAACAGCCTTAGCAAAGAAAGCAAGCATCAAGCCTTCCAAAGCATAAAGCAAGCAAGCCTTCCAAAGCAAAGCATCCCGCCAGGTCGGGACTTCGCTTAGGGCACGCACTCCGCAAGCAAGCCTTCCAAAGCAAAGCATCCCGCCAGGTCGGGACTTCGCTTAGGGCACGCACTCCGCAAGCAAGCCCACGAAAACTGTGAGTTTCGCAGAGAAAACGTTAGCTTTGGTCAAGGAAAAAAACCCAAGGTCAGAGGGAGAACTTTGCCTTGGCGCTTTGGAACGTGCTCTCCTAACCCAAACCCTAGCCAGCTCATAGAAAAGACTATGAGAGGACTACGCCTTTGGAGCACTGCCCTGTAAGACAATAGGCAGGCCGATGACCTCCTATTAGCTCAAATAAGGAGAGATTTGGCCTGGATGAAGCGCTGAGATCCCGGAGATGGAGGCTCGCGAAAGGATAGTCCATTTTTCCCATCGTTGCGGCCTTCATTCCATCCCCTGGTGGGAGTCGGGAGGAGGGGGTTTTACCAAACCGCGGAAGCTACGCAAGCTGACATAGCTCCGGACGCTGCGGCCAAGCTTCTGCGGGTAAGTGAACAGACCTCAAACCTCTAGGTCGTTTACGGACTCCCCTAAATGGTCTTTTCCATTTTTAAGGCGTTAAAGGGGTCGCTTTAACAGAAGGCTTCGTCCGGAACTGGCTTAGCCAAATGTCTGAGAAAAGCAGCCAATAAATAGCTAGGCGCCAGCCCACTCTAGGTGCCTGAACCTGCCTGGTGAGAAGAAATGGCCGCCAACGCCAAACCTGGGATTTTCATGTCGGGGGTCAAATGGATGATGATCAATCACTTCTTCCAGTTAGGTTGGATTAGATGTTAACTGGTAAAGGCACCTGTAGTTACTATTGGCCAAATGGCTTCTGTAGTTTTTTTCTCACATTCCGCTATCACGCCCACCTGGCCGTACTGGAATGGTTGGGCTAGCCGTTCATTAAGGTTAATTATAAATTCAATTCAATTCAGAGAGTTTGCTTCTACGTGAAAAACCCTAACTAAGAACAATGAAATCAAGTCAAGTCTACGGAAGCCGAATTCGTTTGTTTTTCGCAAACAATTGGATACAAAGCCAGTACTAACCTACAAGGCTCCGGTTCAGATTGAAAATCAGGGTTCAGTCCTGAGATTTGACTTTGAGTTACGCTTTTGGTTTGTGTTTTTTGCCCAAAACATAAGATCATTCGTCGTACTGGAATGGATACCGAAAAAGTCACTTAATTTGCTGCCAGCGCCAAAAGTTGTCAACCTCCCGGAGTTTGTAAAGGGAGGGGTATAAAATATCAAGACGAAATTTTACGTAAAGAACAGGAAAAGGAGTAAGAAATAACGTCATATACTCCAGGAACCAAATCAGTTTCCAAGAAACGAGTCAGACTTGCCTCAACCCGAATCTTTGGAATTGGACTTAAAAAAGCCTCGAAAGGTTTGTGATCGATCAGGTCTCAGTGATAACATTAAGGTTAATAATTCGACATATCCGGTACCAAATCGACCAGATTAGCACAATAGTACGTTGAAAGAATTTCCTAGTTGATTTGGGATTGAAGAGAGAAATTCAGCGGTGTATCAAAAGATTGATTAGTATTAGTTGTTATCGCGGATTCCGGCCATTACGCGGTCAACGAACTCATACCAATGCTAGGACTTGTCGCGAATTGAGAAAAGTTTCGATCGATTAACGAAAACAAAGAAAAATGAGAAGATGATTTTTCATCTGCAAGAATGAAGGAAGGCAAGGCGCCAAAAGATGGACAAAACCGAAGAGATAAGTATGAAGAATACAATTCTGAAAAAGCCCCCGTTACACCAACAGCCGCACCACCTCAAGCAGCCTCTGAAACACCGAAGGCCTTCTTTCGAGCACCAACAACAGCCGCGCCGCCAACGGCAATGGGAGAAACACCACCAAAAGCCAAAGAAGCACCACGGTATTGCCTATATTCAATCAACTCTTAGTAATACCTCCACTACCGTAACAGATTATGAGGGAAATGAAAGAACGGGGTCCGGGTGTTTAAAGGGGTTTAAGGGTGGTGGTTCTCGTCGCTCGAACAAGTAGCAGCTCAAGCAACTGCAGAACATGTCGCGCTGCCAACCCGAAATTGAGTCGATTGAAGTGATAATAAAAGGAATTGGTCTTGTGATAAAGGTTTTTTCTCTTCGCCGAAAGTTTGAAAAGGAGGAGGTCCTATTACTACCAAAACTCGCCCCAATGCCACATAATGGATGCCGACCCCCGTCGTATTTAAGTATCGGCAGAAAGTTTTTATTCTCAATCACTGGACAACACGGAGTGAAATTCCAGGATCTTGTTGATTGTCTTCACCCACCAATGTCAGAAAGTCTAGGTTGGTCCTACAGCCTAGCAGGTCATGGAAGGCTTGGCTTGAACGAAGCGGAGGAATAAACATCGCCGAGTGAAGCAGTGAAGCGCAAAGGAATTAAAAAAGTCGATTTCGATTGAAGCCGACTCGAACTGAAGTAATTGCGGTTTAGTTAATAATTCCTTCGTTTATTCGTTCATCCAATTCCTTATCCATACAACAGATAGATATCTATGTATACGCATTTGTAACTACAGATATAATTCGGCTTTAGCGCTTTATTCACCCAGTTTATTACCCCAGAAGTAAGAACTTTCTAGTACGAACTAACACTGGGGGGAGGCCGGCCCTTCGGGCCCCCCCTCCCTCTATCCCCTCGGAGGGTGCCCTTCGGGGGGCCTCTGGGCTGAAGTAGTTTTTTCTTCAAAGATTAATGGGATCTGAGGTAAGGTATTAGTCTGATATGATCGGGCGATGCCCCGTGGGAGCAGATTCCCTATTTAGCTAGGTACTTAAAGGCATATTTATGCAAGCCCTCCGTAGGCCGGCTATCGCCACAATCTTTCGGCGAGGATTATGCGGGCGGTCAGCTATGGAGTCCAGTCACGTTGCGACTCGACTATGCGTGCCAGCGCGAAAGAAGGAGATTGCCATGGGGACACTGGCTGAGTGTCCCCTGATTCGAGATGAAGCTGGATACTCCGCCTACAGCCTAGTTCGGTCTTCGCCGTTATGCGCGAGCCGATGGGGGGGCGAAGCAAGGGCAAGCCCCGTCGACAAGGTGCAAGAGTGCGCGGCATTCTTGAGGCTTGTGTTGGCAAAGCCAGCCCCTTTTTCCTGAATAGGGGGTGCGGAAAGGAAAAGAGCGCATTTTTGAGGCTTGTGTTGGCAAGGCCGACACGGGGTACAGAAATGAAAGAAGCGCATTTTTGATGCTTGTGCTGGCCCCTACAACAAGAGTTACCCCTTATAGAGAAAAGATCTGTACTTATGGATAGTGAGTGCGGGTGCTTTAGCAGGCTCCTATTCTATAACTTTCTATTCCAGAAACCCGGAGAAGGTCTTCTTCTCTAAGAAAAAACAATGCGGAAAGTGGCCACGCCACACCGTGAGGTTACTGGCGCTCCACGGGCTGGTTTGATCCCGTTTCCCGAAAATTCTATGCGCTCCGACGAAGGTTCATGGGCTTTTATGGTAATCAGGCTCTATCTTCAACAAAAAAGATAGCCTAGGTGTAGATGGAAATGCACAATTTTTTCACAATAAACCAACACACAAGATGTTTTCTACCCACACCACTGAAAACCACAATAAGGATCCTATCATAAAACCTGCATGGAAGACGAAAATGCGGGCGATGAAGATTTTGAGGAAAAAGGAATAAATCTTCGATATAGTAATAGTTATAACTACATGGGTCCTCCATTTAATGCTAAAACATTCTCAATATCTGGCAATTTAATCATGAGTTTATTGAAGGCCCAGTTAACCCGTCAGAGTTCGATCCTAAGGCCAACAAGGAACCTGTCAAGACTCCGTGGTACATGAATAAAGGGTTCTGGGTGAGCTCAGCATTTGTGATGTTAGTTATTTCGAATGGATACTTTAGGGGTGGGTCCTACTGGGCCTGATGATTCCATAATTGGGCGGGATTCCTGTCAATATCAGAGATAATACCATTCAACAAAGCTTCGATATCCTGGCGCTACACGCTTTATCCGCGGAGAAAACGCGAAGCGTCGGTGGAGCTTTGATGTCAATAATGTCGACGCCAAAGCCAGATGATTTAGTAGATAAAGTGCCCACGGGCACTAAAGAAGGACATCTTATCCTTCAGACTTCCCTATTATCTCTTGGACTTCTTACAGGATTAGATCTTCTTTATTATAGGAGTAGGGAAGGACGCAAAGAGGGCCGGGCCCGGTACGAGGATCTCGCCCGCCTTCGGACTAAGCGAGAAACCATCCTTCAGCCCAGCTAGCAATCCCAACAACAAAAAACGTGCGCCAATCCCGACAACGAAGAGTCATGTGCCCTTACTCCAGCGTAGCCATGAGCAACTGACCTGAATCCGGTCAGGGCAAAGGCAGGATCTTTGATACCAGCCTACAAGGCCAGGCCTACCCTTGTGAGATAAGCGGCACTTCTGCCCACCTGAGGATGAACCTTCACAAACTCACCCAGTCGAAAAGGCAGATACTTTATACCACCCAAGCCAGCACAAACCGCCCCTAACCACCTTCAGCATTCATAGATGATAGATAGTGCGACGGCTTACCAAAGCTGGAGTATTGAGTAAATATAGTGTGCTGCTATCATGACTAATACCTGCCACTCAATCTCTCACCCGGTTTTCGAAAAAGAAAGGCCGAAGGCCTAAAGGCCTTCGCGGTTTCCCGCCTCCCTTTCTCCCCCTTTTGGAAGAGAGGGGGGCCGGGAAACCGCTTTAGGTCCGGCCTTTTCCACAAATATCTATTCGGGCCGATGACTCTTCGCGAAGAAACGAGCTTTGCTTTCGGGTCTAAACCGCTCACAGCAGTAGCACCGAGGGACAAGATTGTTTGGGGGGCGATAGGGACGGTACCCGAATCGCCCCAGTTTTTAGACACATCGCACGCATTCCGCCCAGGTCGGGGCTGCCACTCAGCCCTGAGACAGATCGGAACCGAGTGGGCTGGAACCTCTTGGTTTCTAGAAGGCAGCATTAAGCACTGTTTCAGCACCATCGACCGACATTGACTCATATCGGTTTTGCTAGGGGATATCAACGATCCTGACCCGTTCGATTTCATACACAAAGCGTTATCCGTGGAACTTGTAGGTAATAATAAAGGGAGCCCTTTCTGCTAGGTTCCATGAGGCAGTATACTGTCGCCCTTATTATACAATATTTCTTCACATAAGCTCGACCGGGAGATGGAAAGGATTCGGCAGGAGCACAATATCCCCTTTGTGGGCCCAGAGTAATTAATTGGTTCTATTAGGGATGACAGATTGGAAGAATTCGACAAACCCCGAAGAAGAAACAAGCTCCAACACTTTCTTTTTGGGAAGGGTGGTTTTTGGTCGGAAATCAAGCTGAAGTTTCTGGACCTCTGGCCCGAAGTAGTTCCTTATGGTCTGATGGGCTTGGTTGGTTTTGTATACTTAAGTTTTTTATACACGATTTGGGCGCTAGTTCTAACTCCCTGGCTGAGTAGTCTTTCAGCAAGTCAACCATTGCCTCCTTCGTCTGTTCCTGCCGAAGCAGCTTCGGCTGCTGCTGCTGAAGAAGCGGTAAAACCCGCTACTGACACTTTGGGAAAAGGAATCTGGAAGGTGTCCGATTATCTCGATAGCGAAGTTCGAAAGAGGCATTTGCCGGATGTGGAATATGCTTTGTCCCCTGATACTTGGCAAGACATGCCAAATCGGATCCCGGCAGAGCTGCAAGAACCTATCGGGATTCTTGTGTTATTAACATATGGTGTAATATTGGCGAATAGATTCTACAGGTATTACGCCGCCTCAGGAAAAGCTTTAGCTGGTGAGTTAGCTGTTCAGGAGAAAGCTGGAACGAGTCAGCTACATAGGATTCTCCTTCGGGGTGTTGCGCTAATGGTAGGCGGGGGCTTTATGAGCTGCTTCCTGGAGCATCGACGGAGACGAATGATCATCTATTGCCCGGCTCAGTCCTGTCCAGACGACATCCGAACGACATGGGTGATTCGTCTCCGTTATTGTCTCCTTCGGCTGCCGCAACCAAAGGGAAAGCGCCCGATCATCTGGCATCTAACTCGTTATCACCCCAAGGTAAAGCGTCCGAGAATCTAGAATATGACTCGTTTTCGCCTTACCTCGAAACAGCCGATAATCCGGCATCTACCTCGTTCTCAGCTTTTACAGCTACCGAAAATCTAGCCTCTACCTTGTTTTTAACTGAGCTTAAAGCAGCAGAAAATCTGGCATCTACCTCGTTTTCAACTGAGCCTGAAGCAGCAGCCGAAAATCTGGCATCTACTTCGTTTTCAACTAAGCCTAAAGTCAAAAAGCTAGCATCCGAGAATCTAGACTGTGACTCTTTTTCAACCGCTGCTCCTAAAGCCCATTTAGGACTTTAACCCTCTTTCTGCATCACCAACTATTGATTGCCGGTGTTGGTTTTCAGCGCCAAGAGAGTCTCCTTCTCTCTCCGCGTTCCCCTGCTGCTGCTGATTCCGACTCAAGTTCATCTGTAGACGTTACGATGCATGACGGAAACCAGATGGAAACAGAGCTGTTTTTCGACTGTACCGATAGCCTTCCTGAAGATTGAAAAGGCGATGGCTCCAGAGTTGGTGAGAAAATCACCAAACCTGGAGCTACCTGCCCACCCAGCTGAGTGCGCGTCAGCGCGAGTTTCTTAAGCTAAAGCCTCTATCTCCCTTTCCGCCTTTGTTGAATATTAATAACTCCTCTCCTTGGAGGCGCCTGCAAGCATCTTGAAGATTCTGCCTTTGCTTTGAGCACGGGAGCGCGTGAGCACATGTTTGAGTGCGTGAGCAGCTAAGGCTATTGCTGAAGCATCGTCTGTTCAGTATCGTCTGTTCAGCGGTTTAGTCCGGCATAGGGGTAAAAGTGACTCCCCTGATTTCCGCCCCTTTCTCTCCAAATGGGGGACTGAGTAGAAATCGACTTGAGTTAGTCCGGCATAGGGGTAAAAGTGACTCAAACCTGATTTCCGCCCCTTTCTCTCCAAATGGGGGACTTTTTGAGGAGAAATCGACTTGAGTTAGTCGGGGAAAAGTGACTTTCTGTCTGGAAACTGGCTGAAAATCTAGAAAGTTAGTGGGGGGCCGAAGGGTCGAAGACTTCGCGGTTTCCCGCCCCGCCCACAAAGCGCCCAGGGCTGGACCCCAACAATAATTCCTTCGGGAATTGACAGATTTCTTTCGCTAATTTCGGCGCTTTCACGACTTCAAATACGTTCCAAAGCTCGTTATTAAAAAGGAAATAGTCATAGACTTCTTATCCTAATTTAGCCTATGCTCACTCCATTCAATCTGCCCTCTAGGACGCGAGACCGAACCGTGCCCACTTTTTCTTCAAAAGTCTGACGCACGTTGGTGATCCCTGGCGCAAATCATCCTGAAATTGCCAACTAGAAAATACCAGTAAATAGAATGAGTTGAATGATTAAATGATCCATGTCCCTCATTTGCAAAATAGCTCGTAATAGCTTAGCAAGACACTGCGGGCTGACTAACCTGTAAACGAATTCGTTCATTAACAGATTAGTAAATGCGTGAGAGCGTAAATGGCATGGTAACAACGTCAACCTCCGTGGGCCCGCAGCCGGAGGCTTGTCGCTTATTCGGTTTCGTGCCTTTTCCCCTCAGACCACTCGCTCGATCGAGGTGATTGTAAAAAGGCACCTCACGGAACTTGGAAGTGGCTAAGGTTTTGGTAAGTCCCGACCTCAGGAGAAAGCCGGTGGTTAGGTGGGTGCCTCCGGCGTCCCAATTGTCTCTGCATCCTTTGGAGCTGATGAGGCCTACTTTGTCGGACCCCTGGCCCCCCTGCTTAGGCCGACGCCGGGGACGCCGGAGGATTTCCTCCAGGCGTAGGTTCACGCCGTCCTGCCGGGACCAAATGACAAGTTGTGCTACCCACCTATTAGGACCTTATTGTACCCTTCCGATGACCAGTCGTGGTAGTTGTGTTAGTAGCATTCACCCTCCATTTTCCCTTCTTCTATATTCTACTTCTTTCCCTTGTCTCCTGCGTTCATGCATGCGGCGGGGCGTGCGTGCGCTCAAGTGTGCGTGCGTGCGGTGCGGTCGCGGTACCCTTTAGGTCGTCCTCTGCTACGCCGTGTGACTCTCTTCCTTCTTTTAGCGCTAGCCCTCTTTCTAGGCGTTCGCGTTCTTCGCCCCTTTTGTTCCCCTCTGGAACTTCTCGCGTTACTGCGTGTTGCGCGGCCTCCTGCACCAGCGGCTGCGCCGACGACGACGGGTTCCTTTTCCTACGCGTTAGGCTTTATAGGCGCGTTTGCCCTTTTTGGTGCCTTCGGCTCCCTCCTTCGTGTTCCTGCGTGGCCTCATTTGGTTGCCCGCTTCTGCGTCAACGACGACGTGGTATTTCAATTTCACGCGGCCCTAAAGCTTTTACAGGCTTTTCACGGGGTCATTCGTCTCTCTTCTTCGTGGGCCTTCGCGGCCTTCGGTTGCCCGCTTCTGCGACTACGACGACGACGTGGTATTTCAATTTCACGCGTTAGGCCGGTTTGTTTTTAGCTTTTACAGGCGGGTGGTGGGTCCTTCGTATCTCTCCTTCGTGGGCCTTCGGTTGCCCGCGTCGACGACGACGACGGCGTGTTTAAAATTTCTTAGGCCCGCTTTAGCTTTTCCAGGCCCCCTTTTGGGCGGCTTGTGGTCCTTCGTCTCTATCCTTCGTGGCTTTCGGTTGCCCGCTGCTGCGACGACGACTTGTTAGTTGATTTCTTTTCTCCCGCGGCCCGCTTTCCTTTTCAAGGCCCCACAAAGTGGTTCCTTCGGCTCCCTCCTTCGGCCAGCATGGCCTCCTCCGTCTCGGCAGCTAGTGCGACTTTGGTAATTCCAGTCTCGCGCTCGCTTTTCAATGCGTTCGCGTTTGCCCCCGGTCGTTCAGTCGCATCTCTTCGCGTTACTGCGTGTTGCGTGGGGCTCCGATTCGCCTGTCGACGACGACGCAGGTTCCTTTCGCGTTATCCTGCTTTCTCTAGGCGCGTCCGCTTCCTTAAAAGGTGTCCGGGTCTCTCTCTTTCGAGTTCCTGCGTGGCTACTCCGGCTCGCGGCTCCTGCGACGACGACTACGCCGTGTCCTTTTCTTTCGTTAGCCCGCTTTCTAGCTTTTCGAGGCGCGTAGCGCGAAGCATAAATGCCCTTCGGCGCCAACACACCTTTTGTGGACTTCTGTGGCGTCGGCTCCCACATTCGTGTTCCTGCGGCCCCCTTCGGCTCGCCAACTGCATCGACCCTTTTTCGCTGCTTTCTAGGCTATGCCACTTTGTCCTTCGGCGGCTCCCCTTTCGTGTTCCTGCGGCCTCCTCCGGCTCGCCAACTGCATCGACGACGTGCCTCCTTTTGTAGCGTTCCCCTGTTCTCTAGTCGCGACGCGTCTGAACCCTGCTATCCCCTCTCTTAGTTATTCCTTTGGGGCCTCCTTCCTAACTTTATTCAGTCGCTTGTATGCACGCCCTCTTGGAATTACCTGACTTACTTTATTGAGTATCGTCGATCCTTTAATGCGGCTTTGAACTGTATGTGTATATACCTTCCCTTCTAGTADGTCGCGTTTCTTGTGGACCTTTGTCTTTCCCTCCGAGTTCTCGGACCAACTTCTTGCTCCTTTCCTCCGGCCGGGTGGGCGTCCCTGTTGCTCCTTTTTGCGTTTATCCGAAAAGCTGATTGTGTTTCTTGCTGGTTCGTAGCAGGTTTTCTCTTGATTAGTAGTAGCTTTGCTTTGTTCTATTTACCGGTTTTATTCTTCTATGTTGCCCACGCTTTTGTTGGAAGTTTTTGTTGGTTTTCGGATCATCCTGTTATTAAATTCTCACTGATTTTCGATTGTGGCAGCCCCCGTAATAACCGGGTTTCCAGTGGGCTTGCCCTTTATTTGAGTTTCTTGCCTTTCAGTGTGTCCTTCCGGCCCGCTTTCCATTCTTTAACCCTTCGTTTGATTCGGGCTGTCGGAGCCGCGTATTCAATTCCTCCGCGTTGGTTAATAGTAGTTGTGTATCGAAGGCGGCTTACCTCTCAAGAGTTGCTAAAGCGCGCTACCTTGAAACAAGAAGACCTCAAGTAATGTCCAATTCGGCTCAACGGATATTGATTAGGCAGGCGCCTAATCACTGGAATGAGGGGATTACCGGAAGTGGGCATACGGCGTAGGCCGCCTCGCCGTTAGGCGCCTACACTACCGAGATGGTACTAGCCCTACACTGGTCCTTACCGATAAGGTAGGTTTTCTACAAACTGAACGTAGTTCAGAGAAGTGAAGGGCGGAGCGTTAGCTCCGGCCCCGCCCGTGCTCAAAAAGCGGGCCCGGCGGAGCGGGCGCGTAGCGCTTACCCCGGAACCGGGGCCACTACAAAAGAGGTAGGGTCGCAAGTTCGAGTCTTGCATCCGGAGTCCCCCGAAAACGCCTTCATTCGTCACTCTAGTAGTGGTGGCGCCCCTACAAGCCAACCAACAAGTGCGTAGCACCCCACCCTAAGAGTATCATGGCCTACGAGTGAGGTGTATATCCGGAAGTCACCTGCACCTATCCTCCTAGGCTGGGTGAACTAGGTTGTCGAAGAGCTCGTTCCCGTCTAAGCCACTGATATCGCACGATAGCCCTGCTTACCCGATCTTTAATGGGCCGGGCGGGCGCACGGCACGGCTTTCACTTACCATTCATTAAGGCTTTCACTTACCATTCATTAAGGCTTTCACTTGCCATTCAATAGGCATGGAACACGTATACTCGTGAGCAGGCATTAATACTGGCCATTATTCCCCAATACAGGAATACGTAGTGCCAATAGCTCAGGAAGTAGTGCCGATAGGGTAGATTAACCCACCGGACACCGCCCGCCATTGGGCATTCACTGACATTCTTTCCT
>Contig02+214046
TCCCGTCTAAGCCACTGATATCGCACGATAGCCCTGCTTACCCGATCTTTAATGGGCCGGGCGGGCGCACGGCACGGCTTTCACTTACCATTCATTAAGGCTTTCACTTACCATTCATTAAGGCTTTCACTTGCCATTCAATAGGCATGGAACACGTATACTCGTGAGCAGGCATTAATACTGGCCATTATTCCCCAATACAGGAATACGTAGTGCCAATAGCTCAGGAAGTAGTGCCGATAGGGTAGATTAACCCACCGGACACCGCCCGCCATTGGGCATTCACTGACATTCTTTCCTTTTTTTTTCA
>Contig03+114046
AAACGCCTTCATTCGTCACTCTAGTAGTGGTGGCGCCCCTACAAGCCAACCAACAAGTGCGTAGCACCCCACCCTAAGAGTATCATGGCCTACGAGTGAGGTGTATATCCGGAAGTCACCTGCACCTATCCTCCTAGGCTGGGTGAACTAGGTTGTCGAAGAGCTCGTTCCCGTCTAAGCCACTGATATCGCACGATAGCCCTGCTTACCCGATCTTTAATGGGCCGGGCGGGCGCACGGCACGGCTTTCACTTACCATTCATTAAGGCTTTCACTTACCATTCATTAAGGCTTTCACTTGCCATTCAATAGGCATGGAACACGTATACTCGTGAGCAGGCATTAATACTGGCCATTATTCCCCAATACAGGAATACGTAGTGCCAATAGCTCAGGAAGTAGTGCCGATAGGGTAGATTAACCCACCGGACACCGCCCGCCATTGGGCATTCACTGACATTCTTTCCTAATCTTAGTATTCATCCATCGGCATACGATATCCCACTGGAACGCGGAGCTTCCCTGCGGGAATAGCTGTAGAGCACTCGTATACATCTAGTAAATCATCGATACTGATACCATCTGGCATCCMCCGGGGAGWGYGRGAGTAGGTGCCTTTCTACCCCCCGGGGGGGGGGTATAGAGGCCCGGGAGAAAGCAACTAAATCTTGACCGGTGTAAAGCGGTGGGTCGGGAAAACGAGAACTATCCCACCCACTTTTTAGGCCAAATCTGCCGGCACTTTCCCGCCAGCCTAGGGGAGGACGGCACTTCCCCAGCCCCACGGGGGCGTACCGAGTTCGGGAGATAACCCGGCCGGATACGCTGCCTTTTTGTGGTCCGGATGTTTTTTGTCGAAATAGGAATGAACAACCAATGCGATTTGACAGAACTGAGAAAATAAGGCCTTTGAGGTCAATTCCTCTGGTCATTCCGTTCATTCAGCAACCCGCTATTAATTATTCTTCCCCCATTTATCATTATTACTTCTGAGCGTAAACTCCTCCGGATTTGGCAATTCGAAGRTATTTGCCAAGTTGTTCATGAGACTGGTCAATTATTACGGCTTTCCCGATCAATTCTGGTACGCCGTGGGAGAGATGGCTCAAGAGCGAACCTTGATCGGCGGCATAAKCATCGTGTTGAGCCAGATGCGCGATGCGGGTGGGGAAGTTGACGCCAAGCCAAAGGAATACGAACTTTTGCTGGCGGCCCTTTCGGCGTTATTCGATTCTCCCGACCATCTCTTCAAGGCGGCTAAGAACGGAAAGAACGGTTTGGCGTCTCCGGACTACAATCGACTTTTGGGAAGGGGCGCCGGCATCAATCCGACCTCGTACCCCTGTAACCCACTTCATCCATAATAGCCTTACACCCACTTCCTCCGTAATAGATCTTGGGATTCTCTTTCCGTTTTATGACGTTCAGCTGTCGTCGTAGAAGCGGCAGCTATTATATATTAAGAAATTTTTCTCTTCGTCATCAATGAATGCTCTTGTTCCCTTTTTTTACTCTCCACATAGGTGGCTTACACCACGCTGTTCTGTCTCCCCCGGCGCTATACTATACTAGGCGCTTACGAACCTGCGCCCTATTAGCACACGCCGCGTTTATCCCTGTCAACCCCCCAATTGGTAGCTGACGAGTAACCATTTGTGGACGAAGCGGAGGCTTCGCGGAGTTCAGGCCCGGTAACCTTACTTCACGAAGCGTCTAGAGCAGAATGCATAGCAACGTGGTGCAGGGAAGCCGCCTTAGACCGAAGCTTTCGAAAAAGATTTTAAGGAAAAACTAGACTCTATGACCTGTTAGTTGGGCGCTTCAACCCGCCATAGCGGAATTGCCTCGGGGCGAACGAAATAATGCGCCAAAAGACAATCTATGAAACAAGGTCTGGTAGTAGAAGAGAAAATTGTCCGAATGCGAATGAGCGCCCTTCTCCCGGGTAAATTAGGAGGTTCTTCGTTCGAAGTGCTTTGCACGAAGCTTTTTTGCTAATGGGAACGACTGTGACACTGAAGGGAATAAACGGATAGTAATAAGAATGGAAGCTTCGTTGCTTATGCATGCGACCACGACGTTGCTGTAGACAAACAAAGTGCTATAGCGTTTTTTCGTTGTTTTGTTTCAGTCTACGCATCGTCTCATCATAGCTCATGGTAAGTCTACACATCATCATCATCATTATGGCTCATCTCATGGTAAGTGAACGGGATACCTAGGTTGGCAGCGTAGAGGTGCCGCCGATCTGGTTGAGTCAAATACGCGGTCTTGAGTGAAATATGCGGTCAGCGGTCTAGTCATAAACATTGCTTATAAAACTTGCTCGGTCAGTCAAATATGTCTTTCCGGTTACCCACGATGATCAATTCCGTCTATAAACGTCATCAGTATTTGTAGCTAAGCCTAGCGGCGCTTGATGAGCTCTCAGTATTGGCCATGCGATAGAGACGCGGCCAGCAACCAACCAACATATGGCTGTAGGAAATATAGCTATCTATTCCTGGGGCGGACGGATGGGATTCGGTGGGAAAAGCAAGCTCTGCGATCTCCCGGTCCAGTCACCCAGATCCTTCATTCAGTTCCGGAACTGAATGAACTTGATGCGCGTTGGAAATGTTCTCTGTGTTTGAATTGTGGAAGGTGTGTGCCACGTGGATGAAGAAAATCATAGGAGCGAAGCTGAGAAAGCGCCTAAGAAGCCATTTTCTCTACTTCTAATAAAGGACATCAGATTATCCGTGATAATTATTCAATCAAAAAAGGGCTTTTCGAGGATTATTATCGGGAACTAATCGTCATATTTGGAATTATGATTCAACCCGGCTTCCAACAAAGAGACTTTGTTCACTACTTCTAGACCTAGGCCGATAGCAACGATGGAGAGCCGAGCGAAGCGCAATTTTAGCCTCTCTCTCGTCACCCGCATCACCTTTTTGAGAGTCGGCGAAGTCTCGCCTATCTCACCGAAAAGGTTTTCGAATTGTATTCCGCCGAGTTTCTGATTCTTGATTGACCTGAAAATGGAGCTGAAATGCCTGCCCCTCAGGATGAGATTCAGTCGAGTGCCATAAATTCAACGTTCAAGAGTTTCGTATGTAGATGCTTCAGTTCCACGGAGTCATCCAAATAGTCCCTTTCGTCTAGAGGTTAGGACATCGTCTTTTCATGTCGAAGACCCGGGTTCGATTCCCGTAGGGGATAACTTAAAATGGCTACCAACCAAAAAGGCGCTTTTCCTGCCAAGCATGCCGTGCATTGGGGAGCCTTTCACAAACTGCCATGAATCCACAGATGAAAAACAAGAGAATGAAATGGAAGTGAAAGCGCAAAGATGGCGGCTGTTTTCCACGAATCACTTTGATCTTGGGACTCCATACTTAATCAAAGGTGCCATAGCATCCTGCATAGGGACATGCTTCAACGGTAGGCACGTGCGACAACCCAACTTGTAGGCATCGAGCCGCAGGTCAGTCAAAGACCGGAGATGAGAGTCTATTTCTTCATAGCACATGCTCGCTAATAGAGCTGATGGAGTCAATCGGCGGATATCCCTCTATGAAAGGTCCCTAGCTTGCCTATCGCTACGGGACTACCGTAGGTTGATGCTCCAAAGAAGGTTAGTGGTGGGCATACGGCGTAGGCCTCCTTCGTCGGCCCGTATGCCTTCTTTCCCTCGGTTGATAACTTTTCGCCATTACAGGTATGACATGATCATTCCTCCATCGAGGCTCCGGCGGGGGTTGATCCCTTTTGCACATGCTGAGTAGCGATATGATCGATTTGTCATCGAGGTGGATCACCTTTGCAATAGGCAAGCACACCTTCTCCCGTAGGTCGAAGTCCGGAGGACCTTCTCCCGTAGGTCGAAGTACGGAAGACGGAGCGATTGATTGGCAAGCTTTTCTTTCTATTGATCACACCCAAGCGAAATCTGAAACAGATGCGGCATCAAATTCTCTTTACAGAGCGAGTTCATCGTGAAGGGAAGGTGGTGCCTCGCTCTCGGGGTGCCTTGCTATGCGCTACCAAAAAGGGTCAAACGGCATACCAAAGGTTATTAGCAAGCAGGGGTTGATCGACCCCGTAACGCCGTATGACAAAGCCGACCAAACAGAAACGGGACTAACCTTTAGGATCTGAACTGGCAAAGCCAACAACACAAACCGAGCAGGCCCCCGGCAAGGCGAAGCCAACGCCTCTGAACCAGGTAGGCAAAGCCAACCCACACCGCGTCAGGGAAGCACTCGGTCAAGCAAATTCAACCTTCTAATGATCGATCGAGCCATAGCGAATGGACTTCAAACTTCATCTTTCGGAATCACCGGCTGGCGAAGGGTTATTCAATCGTATCCGTGGTTGTGACGAAAAGGAAGCGTTTTCCTCTGTCGTCCGGTTAGCTAACTCTTATACTTCTTATCCAAACCAGGCTCTGCTTACCCACCAATACTGATAGAGTAATCTGGTCTGGGCGAACCAAACGACTGATTCGGGTGTTGGGACCGATTCAGTGGGCTTTCGGGAAGGATTCGAAGAATTGCTTCTATGTACCATGATGTTCACAAGGCTTGTTGTTATGGCATTCGACTGAAGGTAAGGCGGTCCCCAGTTTTTTCCACTCCACTCCTAACCTCCTAGACGGGGGAGTGGGCAACCTTTTCCCGTAAGTTCACTCAAGGTGGGGCGAAACATTGAGCGAACGATCCATCCGAAGCCGGAAAGATTCCGTCCTCCGATTGTTGGATCTCGCCAACCCTAACCCCCAAAACCCCCCGGCGAACCGGCCACCTGACACCTTGGGACGGAAAGAATTCTTGTCCGTAGGGCACGATGCTGGTAGCAGTCGAATTTTCCACTGCTTTTTTTCGCTGATGTGGGCGGCTAGGCAAGGCGCATTTATGCTAGCCTTGCGGCCTAACGGCCGCCCACCCCTGACCCAAGGACTCGATGGCAGCAATACTGGGACAGGCTCTATCGGCTGGGACTCTCAGGGACTCGATTGCACTCGTTCGATCGCGATTGAAGAATTGTCTGGATCGCGATTGGCTCGATGCGCGATTCGCGATTGCGCTAGCGCTTCGCGATTGCAAACGCGCTGGATCGCACTCCTCCAAGGACTGTACTCCCTCGCGCCTTTAGCGTTGAAGGATCGAGAGCGCGAGCGCGGTTAAGGAACACTCGTGCCTTTTAAAGGCTTAGGATCTCTGGAAGAAGTATACCGCGAGCCACGAGCGTTGCTAGGGCGCAGTGCACTGTACAACGACTGAAGGTTGAAAGATGCGAAGAAAGCAACGTACCTGCCGGGTGGATACCTAAGGAGGCCGGGGCAGCCATAGCATTGTAGCATTGCATTTACTCGTCATTGAAGACAGGTTCGGGAACCAAATCCTTCTTCGCATATTTCTGGTTTTCATCAAGGAACCACCATTAACCTGGCTAGGGTGGCGAAAGAGAAGCACCATAATGCATTGCTGTTGTTCGGAAAACCTGTCACAAATTTTCCACTTTGGGGCAAAACTGTTTGTAGGTAGTAAATTTATCAATTTTTCTAATGCTACGCGTTTCCAGCCCAACTCCCGTGCCTTGTAGGCGTAGGAAAGGCTTTTGAGTCAGCAGCGCTTCGCTCATGACTAGGCTTTGCCCTGGCAAAAAACCGACTACCCTGTAAGTAACTATAGGGAGGGGCAGAATCGGTCTTGGTCCGGGTCCTGGAGCCACCCACCTCCAGTGGCTCTTCCGAAGATCCGCCGCTCCCGCCTTTCCACAGCCACTAAAGAACTCCGCCCACCATGAAAATGGCTGGACAATCGAAATGGGTTTGAGATAACCGGTTGTCCCGTGAGTCCCGGAAGCTTCGGACGAAACCTGTTCCACCGATGGTAGAATTATCAACTCAGCGGGTAGACTGGCAGGCGGAAAAAGCCATTGATTTGAGTAATCTAGAAGGAAGTGGATTTGCGTTTTAAAATACTCGATTTGCTGGATTGGTTTTTTCAGCAGCAAGCCAAAATCTGGAGGGTCTGATCTGATTGATAGCCTTTCGTAGCGATGGATCCGGCGGACCGGATCGGATAGTTAATGAATGCCATTCTAATCACAAATAGAAATAACCAAAGGTTTAAACGTGGAGTACTGAGGAGATATGTTGGTTGAAAGTCCAGCCGTGTAACCATTCGCCCCTAATCTTGTGTTAGTGGTTCGCAAGAGCGAATGAATACTTGTGGTTTGGTTCATGGCCATGCTTTATCCGCTTGCCTCTGTTTGCCGGCTCCTAAACTGCCCATTCTCTAAACTGATTGCCTATTCTCCAGTAGATTCCTACGTTGATTTAGTAATCGAATTTTTAGTTCTCCTCGTGTGTAGTTTTCGCAGGTGTTTGAAGGCTGGTCTAAGGTCCGAGTAGGAAGATTTTTTCGTTGATATTGGTCGGCCATCCATCAAGTTAGAGCATTTCTTGAAACCAGAAGTTGACTTTACTCGAAGTCGGGTTCTGGGATTGTGAAACGATTTTCGAAACAGTCAGATTTTCGTCGAAGACTACTAAGAGGATCTTTGCGGCCTCGAAGGCGTTTTATACTGATACGAAAGATGTTGCAGCATAAAGCACACTCTCCTTTCTTTTTGAGGGGAATGGAAACAACCCCAGAATCGTCTTTAGGAATTCCGGAAAACTGGGAAAACACTTTCTGATCTGGGGCTCTCTTCCGAGATGCACCGACAGATTCAGACATAGCTCAAGGCAGGACTGGACGTTCACTACTCCTTCCGAAGCCGAAAGGCTTCCACGTGATCCGGCTCGCGCATCCTGATCGCCATCAGCTACCCTCGCATCCAGACCACCCGGCCCTTCGACCCGGCTCACTTTCCGCTCTCGCGAAGAGCGCATTGGAACTTCAATCGATTAATATCGGTTCAATCGATCCGGATCCATGATTCAGGACCCATCGCAACCTATTATACAACCCAACCATTACTGGCGGTCTTTCCCCACTTAGGCATGAATGAGCGTTACCCCACAAGCCAAACCCAGCAAGGAGACGGGCTCTCCTCCGATGATCTCTCGGCCTAAGACGAGGGCGTTCTCCATCAGCTTTGAGGCCCGATCCGTTGAGTTTCCGTCTCGACCTATCTCCCCCCCCCC
>Contig01+18700252
[truncated: 443,521 more chars]
