# Supplementary material for: Organellar phylogenomics of Ophioglossaceae fern genera
Source: Front Plant Sci. 2024 Jan 15;14:1294716. doi: 10.3389/fpls.2023.1294716 (PMC10823028; doi:10.3389/fpls.2023.1294716)
Supplement: Supplementary file 2 [file DataSheet_2.zip › Supplementary file S1/mitogenome/gff/Sceptridium_Kim_et_al.gff]

##gff-version 3
##source-version geneious 2020.1.1
##sequence-region	SRR7630501_NOVOmitogenome_summary_ccmB	1	16050
SRR7630501_NOVOmitogenome_summary_ccmB	Geneious	tRNA	11407	11478	.	+	.	Name=trnfM tRNA
SRR7630501_NOVOmitogenome_summary_ccmB	Geneious	tRNA	4080	4151	.	-	.	Name=trnG tRNA
SRR7630501_NOVOmitogenome_summary_ccmB	Geneious	tRNA	10600	10671	.	-	.	Name=trnR tRNA
SRR7630501_NOVOmitogenome_summary_ccmB	Geneious	exon	5664	5688	.	+	.	Name=rps1 exon 1
SRR7630501_NOVOmitogenome_summary_ccmB	Geneious	exon	2445	2469	.	-	.	Name=rps1 exon 1
SRR7630501_NOVOmitogenome_summary_ccmB	Geneious	exon	8617	8769	.	+	.	Name=nad2 exon 1
SRR7630501_NOVOmitogenome_summary_ccmB	Geneious	CDS	10598	11245	.	+	0	Name=ccmB CDS
SRR7630501_NOVOmitogenome_summary_ccmB	Geneious	CDS	9295	9855	.	+	0	Name=rpl5 CDS
SRR7630501_NOVOmitogenome_summary_ccmB	Geneious	gene	10598	11245	.	+	.	Name=ccmB gene
SRR7630501_NOVOmitogenome_summary_ccmB	Geneious	gene	9295	9855	.	+	.	Name=rpl5 gene
SRR7630501_NOVOmitogenome_summary_ccmB	Geneious	gene	11407	11478	.	+	.	Name=trnfM gene
SRR7630501_NOVOmitogenome_summary_ccmB	Geneious	gene	4080	4151	.	-	.	Name=trnG gene
SRR7630501_NOVOmitogenome_summary_ccmB	Geneious	gene	10600	10671	.	-	.	Name=trnR gene
##sequence-region	Contig01+36970162	1	25344
Contig01+36970162	Geneious	tRNA	6223	6301	.	+	.	Name=trnR tRNA
Contig01+36970162	Geneious	gene	6223	6301	.	+	.	Name=trnR gene
##sequence-region	Contig01+18457611	1	16892
Contig01+18457611	Geneious	CDS	8413	9165	.	+	0	Name=atp6 CDS
Contig01+18457611	Geneious	gene	8413	9165	.	+	.	Name=atp6 gene
Contig01+18457611	Geneious	CDS	1042	1092	.	+	.	Name=ccmC HGT-like
##sequence-region	Contig02+114272	1	2071
##sequence-region	Contig03+2701094	1	513
##sequence-region	Contig03+2701094_2	1	4603
##sequence-region	Contig01+25607072	1	14088
##sequence-region	Contig01+41886922	1	5753
Contig01+41886922	Geneious	CDS	3596	3820	.	+	0	Name=atp9 CDS
Contig01+41886922	Geneious	gene	3596	3820	.	+	.	Name=atp9 gene
##sequence-region	Contig01+53588012	1	28066
Contig01+53588012	Geneious	tRNA	15713	15785	.	-	.	Name=trnA
Contig01+53588012	Geneious	gene	15713	15785	.	-	.	Name=trnA gene
##sequence-region	Contig01+53588012_2	1	16095
##sequence-region	Contig02+5799161	1	2846
##sequence-region	Contig03+27201811	1	1724
##sequence-region	Contig04+32695381	1	700
##sequence-region	Contig05+4887974	1	10835
##sequence-region	Contig05+4887974_2	1	2309
##sequence-region	Contig05+4887974_3	1	10655
##sequence-region	Contig01+10342381	1	2014
##sequence-region	Contig01+1823622	1	3718
Contig01+1823622	Geneious	CDS	23	238	.	+	0	Name=atp9 CDS
Contig01+1823622	Geneious	gene	23	238	.	+	.	Name=atp9 gene
##sequence-region	Contig01+63976461	1	15328
Contig01+63976461	Geneious	CDS	10632	12122	.	+	.	Name=matR CDS
Contig01+63976461	Geneious	gene	10638	12122	.	+	.	Name=matR gene
Contig01+63976461	Geneious	exon	5840	6031	.	+	.	Name=nad1 exon 3
Contig01+63976461	Geneious	exon	10578	10636	.	+	.	Name=nad1 exon 4
##sequence-region	Contig01+58553251	1	15209
Contig01+58553251	Geneious	exon	13886	14143	.	+	.	Name=nad1 exon 1
##sequence-region	Contig02+49668392	1	989
##sequence-region	Contig03+36599801	1	4542
Contig03+36599801	Geneious	CDS	2573	3160	.	+	0	Name=nad9 CDS
Contig03+36599801	Geneious	gene	2573	3160	.	+	.	Name=nad9 gene
##sequence-region	Contig01+13446361	1	9101
Contig01+13446361	Geneious	exon	5840	6031	.	+	.	Name=nad1 exon 3
##sequence-region	Contig01+17005372	1	6728
Contig01+17005372	Geneious	exon	745	1317	.	+	.	Name=nad2 exon 4
Contig01+17005372	Geneious	exon	3625	3815	.	+	.	Name=nad2 exon 5
##sequence-region	Contig01+23818481	1	2263
Contig01+23818481	Geneious	CDS	220	576	.	+	0	Name=nad3 CDS
Contig01+23818481	Geneious	gene	220	576	.	+	.	Name=nad3 gene
##sequence-region	Contig01+23818481_2	1	8746
Contig01+23818481_2	Geneious	CDS	7169	7383	.	-	0	Name=atp9 CDS
Contig01+23818481_2	Geneious	gene	7169	7383	.	-	.	Name=atp9 gene
##sequence-region	Contig02+111024	1	634
##sequence-region	Contig03+2634	1	400
##sequence-region	Contig04+1634	1	8529
##sequence-region	Contig05+28529	1	310
##sequence-region	Contig06+38529	1	301
##sequence-region	Contig07+3192745	1	610
##sequence-region	Contig07+3192745_2	1	5635
Contig07+3192745_2	Geneious	CDS	3478	3702	.	+	0	Name=atp9 CDS
Contig07+3192745_2	Geneious	gene	3478	3702	.	+	.	Name=atp9 gene
##sequence-region	Contig08+211024	1	19266
##sequence-region	Contig09+119266	1	1091
##sequence-region	Contig10+219266	1	911
##sequence-region	Contig01+106941	1	26555
Contig01+106941	Geneious	CDS	9890	10192	.	+	0	Name=nad4L CDS
Contig01+106941	Geneious	tRNA	21063	21135	.	-	.	Name=trnK tRNA
Contig01+106941	Geneious	tRNA	23166	23239	.	-	.	Name=trnR tRNA
Contig01+106941	Geneious	tRNA	21063	21135	.	-	.	Name=trnV tRNA
Contig01+106941	Geneious	gene	21063	21135	.	-	.	Name=trnK gene
Contig01+106941	Geneious	gene	23166	23239	.	-	.	Name=trnR gene
Contig01+106941	Geneious	gene	9890	10192	.	+	.	Name=nad4L gene
Contig01+106941	Geneious	gene	21063	21135	.	-	.	Name=trnV gene
##sequence-region	Contig01+1113586	1	14941
Contig01+1113586	Geneious	exon	2639	3105	.	+	.	Name=nad4 exon 1
##sequence-region	Contig01+25000361	1	3646
Contig01+25000361	Geneious	exon	202	716	.	+	.	Name=nad4 exon 2
##sequence-region	Contig02+33648	1	326
##sequence-region	Contig03+23648	1	308
##sequence-region	Contig04+13648	1	608
##sequence-region	Contig01+49602571	1	17014
Contig01+49602571	Geneious	gene	10295	10367	.	+	.	Name=trnK gene
Contig01+49602571	Geneious	tRNA	10295	10367	.	+	.	Name=trnK tRNA
Contig01+49602571	Geneious	exon	981	1403	.	+	.	Name=nad4 exon 3
Contig01+49602571	Geneious	exon	6109	6364	.	+	.	Name=nad1 exon 5
Contig01+49602571	Geneious	exon	5083	5219	.	+	.	Name=nad4 exon 4
##sequence-region	Contig01+37888841	1	4447
Contig01+37888841	Geneious	exon	492	1716	.	+	.	Name=nad5 exon 2
##sequence-region	Contig01+10661331	1	16088
Contig01+10661331	Geneious	exon	3827	4060	.	+	.	Name=nad7 exon 3
Contig01+10661331	Geneious	exon	8135	8396	.	+	.	Name=nad7 exon 4
Contig01+10661331	Geneious	exon	1888	2432	.	+	.	Name=nad7 exon 2
Contig01+10661331	Geneious	tRNA	10140	10212	.	-	.	Name=trnW tRNA
Contig01+10661331	Geneious	tRNA	12855	12925	.	-	.	Name=trnC tRNA
Contig01+10661331	Geneious	gene	10140	10212	.	-	.	Name=trnW gene
Contig01+10661331	Geneious	gene	12855	12925	.	-	.	Name=trnC gene
##sequence-region	Contig01+10661331_2	1	14826
##sequence-region	Contig01+56456671	1	2449
Contig01+56456671	Geneious	CDS	480	1067	.	+	0	Name=nad9 CDS
Contig01+56456671	Geneious	gene	480	1067	.	+	.	Name=nad9 gene
##sequence-region	Contig01+42502982	1	14046
Contig01+42502982	Geneious	CDS	4141	4441	.	+	0	Name=rpl6 CDS
Contig01+42502982	Geneious	gene	4141	4441	.	+	.	Name=rpl6 gene
##sequence-region	Contig02+214046	1	310
##sequence-region	Contig03+114046	1	7141
Contig03+114046	Geneious	tRNA	3133	3204	.	+	.	Name=trnE tRNA
Contig03+114046	Geneious	gene	3133	3204	.	+	.	Name=trnE gene
##sequence-region	Contig01+18700252	1	23720
Contig01+18700252	Geneious	tRNA	10723	10793	.	+	.	Name=trnG tRNA
Contig01+18700252	Geneious	tRNA	119	180	.	+	.	Name=trnA
Contig01+18700252	Geneious	CDS	14317	14697	.	+	0	Name=rps12 CDS
Contig01+18700252	Geneious	CDS	14937	15380	.	+	0	Name=rps7 CDS
Contig01+18700252	Geneious	CDS	12054	12353	.	+	0	Name=rpl6 CDS
Contig01+18700252	Geneious	CDS	12870	13568	.	+	0	Name=rps11 CDS
Contig01+18700252	Geneious	CDS	12357	12746	.	+	0	Name=rps13 CDS
Contig01+18700252	Geneious	gene	14317	14697	.	+	.	Name=rps12 gene
Contig01+18700252	Geneious	gene	14937	15380	.	+	.	Name=rps7 gene
Contig01+18700252	Geneious	gene	10723	10793	.	+	.	Name=trnG gene
Contig01+18700252	Geneious	gene	12054	12353	.	+	.	Name=rpl6 gene
Contig01+18700252	Geneious	gene	119	180	.	+	.	Name=trnA gene
Contig01+18700252	Geneious	gene	12870	13568	.	+	.	Name=rps11 gene
Contig01+18700252	Geneious	gene	12357	12746	.	+	.	Name=rps13 gene
##sequence-region	Contig01+38421701	1	23720
Contig01+38421701	Geneious	tRNA	10723	10793	.	+	.	Name=trnG tRNA
Contig01+38421701	Geneious	tRNA	119	180	.	+	.	Name=trnA
Contig01+38421701	Geneious	CDS	14317	14697	.	+	0	Name=rps12 CDS
Contig01+38421701	Geneious	CDS	14937	15380	.	+	0	Name=rps7 CDS
Contig01+38421701	Geneious	CDS	12054	12353	.	+	0	Name=rpl6 CDS
Contig01+38421701	Geneious	CDS	12870	13568	.	+	0	Name=rps11 CDS
Contig01+38421701	Geneious	CDS	12357	12746	.	+	0	Name=rps13 CDS
Contig01+38421701	Geneious	gene	14317	14697	.	+	.	Name=rps12 gene
Contig01+38421701	Geneious	gene	14937	15380	.	+	.	Name=rps7 gene
Contig01+38421701	Geneious	gene	10723	10793	.	+	.	Name=trnG gene
Contig01+38421701	Geneious	gene	12054	12353	.	+	.	Name=rpl6 gene
Contig01+38421701	Geneious	gene	119	180	.	+	.	Name=trnA gene
Contig01+38421701	Geneious	gene	12870	13568	.	+	.	Name=rps11 gene
Contig01+38421701	Geneious	gene	12357	12746	.	+	.	Name=rps13 gene
##sequence-region	Contig01+15787522	1	14924
Contig01+15787522	Geneious	exon	1238	1256	.	+	.	Name=nad5 exon 3
Contig01+15787522	Geneious	CDS	3151	3492	.	+	0	Name=rps14 CDS
Contig01+15787522	Geneious	gene	3151	3492	.	+	.	Name=rps14 gene
##sequence-region	Contig02+114924	1	475
##sequence-region	Contig03+7677442	1	8732
Contig03+7677442	Geneious	tRNA	8095	8166	.	+	.	Name=trnN tRNA
Contig03+7677442	Geneious	gene	8095	8166	.	+	.	Name=trnN gene
##sequence-region	Contig03+7677442_2	1	10840
Contig03+7677442_2	Geneious	tRNA	3237	3309	.	-	.	Name=trnK tRNA
Contig03+7677442_2	Geneious	tRNA	3237	3309	.	-	.	Name=trnV tRNA
Contig03+7677442_2	Geneious	gene	3237	3309	.	-	.	Name=trnK gene
Contig03+7677442_2	Geneious	gene	3237	3309	.	-	.	Name=trnV gene
##sequence-region	Contig01+27660981	1	5741
##sequence-region	Contig02+2453	1	3589
##sequence-region	Contig03+13599	1	5913
##sequence-region	Contig04+42558042	1	4355
##sequence-region	Contig05+1453	1	5951
##sequence-region	Contig06+14355	1	866
##sequence-region	Contig07+14251	1	21942
Contig07+14251	Geneious	CDS	12539	12919	.	+	0	Name=rps12 CDS
Contig07+14251	Geneious	CDS	13159	13602	.	+	0	Name=rps7 CDS
Contig07+14251	Geneious	CDS	10276	10575	.	+	0	Name=rpl6 CDS
Contig07+14251	Geneious	CDS	11092	11790	.	+	0	Name=rps11 CDS
Contig07+14251	Geneious	CDS	10579	10968	.	+	0	Name=rps13 CDS
Contig07+14251	Geneious	tRNA	8945	9015	.	+	.	Name=trnG tRNA
Contig07+14251	Geneious	gene	12539	12919	.	+	.	Name=rps12 gene
Contig07+14251	Geneious	gene	13159	13602	.	+	.	Name=rps7 gene
Contig07+14251	Geneious	gene	8945	9015	.	+	.	Name=trnG gene
Contig07+14251	Geneious	gene	10276	10575	.	+	.	Name=rpl6 gene
Contig07+14251	Geneious	gene	11092	11790	.	+	.	Name=rps11 gene
Contig07+14251	Geneious	gene	10579	10968	.	+	.	Name=rps13 gene
##sequence-region	Contig08+25961	1	6277
Contig08+25961	Geneious	exon	4967	4985	.	-	.	Name=nad5 exon 3
Contig08+25961	Geneious	CDS	2731	3072	.	-	0	Name=rps14 CDS
Contig08+25961	Geneious	gene	2731	3072	.	-	.	Name=rps14 gene
##sequence-region	Contig09+16277	1	699
##sequence-region	Contig10+15961	1	6577
Contig10+15961	Geneious	exon	5267	5285	.	-	.	Name=nad5 exon 3
Contig10+15961	Geneious	CDS	3031	3372	.	-	0	Name=rps14 CDS
Contig10+15961	Geneious	gene	3031	3372	.	-	.	Name=rps14 gene
##sequence-region	Contig11+26277	1	5547
##sequence-region	Contig12+23599	1	15792
##sequence-region	Contig13+24355	1	18880
Contig13+24355	Geneious	tRNA	7040	7116	.	-	.	Name=trnA
Contig13+24355	Geneious	gene	7040	7116	.	-	.	Name=trnA gene
##sequence-region	Contig14+3356310	1	12383
Contig14+3356310	Geneious	rRNA	2597	4256	.	+	.	Name=rrn18 rRNA
Contig14+3356310	Geneious	gene	2597	4256	.	+	.	Name=rrn18 gene
##sequence-region	Contig14+3356310_2	1	18756
Contig14+3356310_2	Geneious	tRNA	7397	7468	.	-	.	Name=trnN tRNA
Contig14+3356310_2	Geneious	tRNA	3554	3626	.	+	.	Name=trnK tRNA
Contig14+3356310_2	Geneious	tRNA	3554	3626	.	+	.	Name=trnV tRNA
Contig14+3356310_2	Geneious	gene	7397	7468	.	-	.	Name=trnN gene
Contig14+3356310_2	Geneious	gene	3554	3626	.	+	.	Name=trnK gene
Contig14+3356310_2	Geneious	gene	3554	3626	.	+	.	Name=trnV gene
##sequence-region	Contig01+34228742	1	26378
Contig01+34228742	Geneious	CDS	4259	5074	.	+	0	Name=rps2 CDS
Contig01+34228742	Geneious	gene	4259	5074	.	+	.	Name=rps2 gene
##sequence-region	Contig01+64068902	1	12067
Contig01+64068902	Geneious	CDS	3724	4134	.	+	0	Name=rpl16 CDS
Contig01+64068902	Geneious	gene	3724	4134	.	+	.	Name=rpl16 gene
##sequence-region	Contig01+6190301	1	34164
Contig01+6190301	Geneious	exon	1238	1256	.	+	.	Name=nad5 exon 3
Contig01+6190301	Geneious	tRNA	22719	22790	.	+	.	Name=trnN tRNA
Contig01+6190301	Geneious	tRNA	26561	26633	.	-	.	Name=trnK tRNA
Contig01+6190301	Geneious	tRNA	26561	26633	.	-	.	Name=trnV tRNA
Contig01+6190301	Geneious	CDS	3151	3492	.	+	0	Name=rps14 CDS
Contig01+6190301	Geneious	gene	22719	22790	.	+	.	Name=trnN gene
Contig01+6190301	Geneious	gene	26561	26633	.	-	.	Name=trnK gene
Contig01+6190301	Geneious	gene	3151	3492	.	+	.	Name=rps14 gene
Contig01+6190301	Geneious	gene	26561	26633	.	-	.	Name=trnV gene
##sequence-region	Contig12+3356310	1	12125
Contig12+3356310	Geneious	rRNA	2339	3998	.	+	.	Name=rrn18 rRNA
Contig12+3356310	Geneious	gene	2339	3998	.	+	.	Name=rrn18 gene
##sequence-region	Contig01+45643832	1	6979
Contig01+45643832	Geneious	CDS	2105	2477	.	+	0	Name=sdh3 CDS
Contig01+45643832	Geneious	gene	2105	2477	.	+	.	Name=sdh3 gene
##sequence-region	Contig02+16913	1	1629
##sequence-region	Contig03+21630	1	309
##sequence-region	Contig04+31630	1	300
##sequence-region	Contig05+11630	1	497
##sequence-region	Contig06+26913	1	11867
Contig06+26913	Geneious	CDS	5112	5681	.	+	0	Name=rpl5 CDS
Contig06+26913	Geneious	gene	5112	5681	.	+	.	Name=rpl5 gene
##sequence-region	Contig01+25920492	1	12997
Contig01+25920492	Geneious	exon	3423	4076	.	+	.	Name=rpl2 exon 2
Contig01+25920492	Geneious	exon	2205	2642	.	+	.	Name=rpl2 exon 1
Contig01+25920492	Geneious	gene	1275	1598	.	+	.	Name=rps10 gene
Contig01+25920492	Geneious	gene	5215	5485	.	+	.	Name=sdh4 gene
Contig01+25920492	Geneious	gene	4080	4325	.	+	.	Name=rps19 gene
Contig01+25920492	Geneious	CDS	2205	2642	.	+	0	Name=rpl2 CDS;ID=qZZmw4X/jVL4W/bVKEjtF98josU.1691036194523.33
Contig01+25920492	Geneious	CDS	3423	4076	.	+	0	Name=rpl2 CDS;ID=qZZmw4X/jVL4W/bVKEjtF98josU.1691036194523.33
Contig01+25920492	Geneious	CDS	1275	1598	.	+	0	Name=rps10 CDS
Contig01+25920492	Geneious	CDS	5215	5485	.	+	0	Name=sdh4 CDS
Contig01+25920492	Geneious	CDS	4080	4325	.	+	0	Name=rps19 CDS
Contig01+25920492	Geneious	tRNA	11871	11958	.	+	.	Name=trnS-GGA tRNA
Contig01+25920492	Geneious	CDS	6844	9096	.	-	0	Name=psaA CDS
Contig01+25920492	Geneious	CDS	11180	11303	.	-	0	Name=ycf3 CDS;ID=qZZmw4X/jVL4W/bVKEjtF98josU.1691036194523.34
Contig01+25920492	Geneious	CDS	10280	10509	.	-	0	Name=ycf3 CDS;ID=qZZmw4X/jVL4W/bVKEjtF98josU.1691036194523.34
Contig01+25920492	Geneious	CDS	9429	9584	.	-	0	Name=ycf3 CDS;ID=qZZmw4X/jVL4W/bVKEjtF98josU.1691036194523.34
Contig01+25920492	Geneious	gene	6844	9096	.	-	.	Name=psaA gene
Contig01+25920492	Geneious	gene	9429	11303	.	-	.	Name=ycf3 gene
Contig01+25920492	Geneious	gene	12330	12944	.	-	.	Name=rps4 gene
Contig01+25920492	Geneious	gene	11871	11958	.	+	.	Name=trnS-GGA gene
##sequence-region	Contig01+25920492_2	1	19641
Contig01+25920492_2	Geneious	gene	18059	18134	.	-	.	Name=trnP gene
Contig01+25920492_2	Geneious	gene	4924	4996	.	+	.	Name=trnM gene
Contig01+25920492_2	Geneious	gene	1757	1829	.	+	.	Name=trnF gene
Contig01+25920492_2	Geneious	tRNA	18059	18134	.	-	.	Name=trnP tRNA
Contig01+25920492_2	Geneious	tRNA	4924	4996	.	+	.	Name=trnM tRNA
Contig01+25920492_2	Geneious	tRNA	1757	1829	.	+	.	Name=trnF tRNA
Contig01+25920492_2	Geneious	CDS	12168	13688	.	+	0	Name=cemA CDS
Contig01+25920492_2	Geneious	CDS	5574	7052	.	-	0	Name=atpB CDS
Contig01+25920492_2	Geneious	CDS	7659	9086	.	+	0	Name=rbcL CDS
Contig01+25920492_2	Geneious	CDS	13827	14792	.	+	0	Name=petA CDS
Contig01+25920492_2	Geneious	CDS	9668	10552	.	+	0	Name=accD CDS
Contig01+25920492_2	Geneious	CDS	2787	3590	.	-	0	Name=ndhK CDS
Contig01+25920492_2	Geneious	CDS	11468	12022	.	+	0	Name=ycf4 CDS
Contig01+25920492_2	Geneious	CDS	2282	2758	.	-	0	Name=ndhJ CDS
Contig01+25920492_2	Geneious	CDS	3530	3943	.	-	0	Name=ndhC CDS
Contig01+25920492_2	Geneious	CDS	5169	5567	.	-	0	Name=atpE CDS
Contig01+25920492_2	Geneious	CDS	16150	16401	.	-	0	Name=psbE CDS
Contig01+25920492_2	Geneious	CDS	19199	19426	.	+	0	Name=rps18 CDS
Contig01+25920492_2	Geneious	CDS	18931	19131	.	+	0	Name=rpl33 CDS
Contig01+25920492_2	Geneious	CDS	18566	18694	.	+	0	Name=psaJ CDS
Contig01+25920492_2	Geneious	CDS	15629	15751	.	-	0	Name=psbJ CDS
Contig01+25920492_2	Geneious	CDS	16021	16140	.	-	0	Name=psbF CDS
Contig01+25920492_2	Geneious	CDS	15885	16001	.	-	0	Name=psbL CDS
Contig01+25920492_2	Geneious	CDS	17621	17734	.	+	0	Name=petG CDS
Contig01+25920492_2	Geneious	CDS	10889	10999	.	+	0	Name=psaI CDS
Contig01+25920492_2	Geneious	CDS	17385	17480	.	+	0	Name=petL CDS
Contig01+25920492_2	Geneious	tRNA	18059	18132	.	-	.	Name=trnP-UGG tRNA
Contig01+25920492_2	Geneious	tRNA	9221	9294	.	+	.	Name=trnR-CCG tRNA
Contig01+25920492_2	Geneious	tRNA	17891	17964	.	-	.	Name=trnW-CCA tRNA
Contig01+25920492_2	Geneious	tRNA	1757	1829	.	+	.	Name=trnF-GAA tRNA
Contig01+25920492_2	Geneious	tRNA	4924	4996	.	+	.	Name=trnM-CAU tRNA
Contig01+25920492_2	Geneious	tRNA	4727	4763	.	-	.	Name=trnV-UAC tRNA;ID=qZZmw4X/jVL4W/bVKEjtF98josU.1691036194523.35
Contig01+25920492_2	Geneious	tRNA	4155	4189	.	-	.	Name=trnV-UAC tRNA;ID=qZZmw4X/jVL4W/bVKEjtF98josU.1691036194523.35
Contig01+25920492_2	Geneious	tRNA	796	829	.	+	.	Name=trnL-UAA tRNA;ID=qZZmw4X/jVL4W/bVKEjtF98josU.1691036194523.36
Contig01+25920492_2	Geneious	tRNA	1333	1383	.	+	.	Name=trnL-UAA tRNA;ID=qZZmw4X/jVL4W/bVKEjtF98josU.1691036194523.36
Contig01+25920492_2	Geneious	gene	12168	13688	.	+	.	Name=cemA gene
Contig01+25920492_2	Geneious	gene	5574	7052	.	-	.	Name=atpB gene
Contig01+25920492_2	Geneious	gene	7659	9086	.	+	.	Name=rbcL gene
Contig01+25920492_2	Geneious	gene	13827	14792	.	+	.	Name=petA gene
Contig01+25920492_2	Geneious	gene	9668	10552	.	+	.	Name=accD gene
Contig01+25920492_2	Geneious	gene	2787	3590	.	-	.	Name=ndhK gene
Contig01+25920492_2	Geneious	gene	4155	4763	.	-	.	Name=trnV-UAC gene
Contig01+25920492_2	Geneious	gene	796	1383	.	+	.	Name=trnL-UAA gene
Contig01+25920492_2	Geneious	gene	11468	12022	.	+	.	Name=ycf4 gene
Contig01+25920492_2	Geneious	gene	2282	2758	.	-	.	Name=ndhJ gene
Contig01+25920492_2	Geneious	gene	3530	3943	.	-	.	Name=ndhC gene
Contig01+25920492_2	Geneious	gene	5169	5567	.	-	.	Name=atpE gene
Contig01+25920492_2	Geneious	gene	16150	16401	.	-	.	Name=psbE gene
Contig01+25920492_2	Geneious	gene	19199	19426	.	+	.	Name=rps18 gene
Contig01+25920492_2	Geneious	gene	18931	19131	.	+	.	Name=rpl33 gene
Contig01+25920492_2	Geneious	gene	18566	18694	.	+	.	Name=psaJ gene
Contig01+25920492_2	Geneious	gene	15629	15751	.	-	.	Name=psbJ gene
Contig01+25920492_2	Geneious	gene	16021	16140	.	-	.	Name=psbF gene
Contig01+25920492_2	Geneious	gene	15885	16001	.	-	.	Name=psbL gene
Contig01+25920492_2	Geneious	gene	17621	17734	.	+	.	Name=petG gene
Contig01+25920492_2	Geneious	gene	10889	10999	.	+	.	Name=psaI gene
Contig01+25920492_2	Geneious	gene	17385	17480	.	+	.	Name=petL gene
Contig01+25920492_2	Geneious	gene	18059	18132	.	-	.	Name=trnP-UGG gene
Contig01+25920492_2	Geneious	gene	9221	9294	.	+	.	Name=trnR-CCG gene
Contig01+25920492_2	Geneious	gene	17891	17964	.	-	.	Name=trnW-CCA gene
Contig01+25920492_2	Geneious	gene	1757	1829	.	+	.	Name=trnF-GAA gene
Contig01+25920492_2	Geneious	gene	4924	4996	.	+	.	Name=trnM-CAU gene
##sequence-region	Contig01+25920492_3	1	13989
Contig01+25920492_3	Geneious	CDS	4384	5910	.	+	0	Name=psbB CDS
Contig01+25920492_3	Geneious	CDS	12056	12454	.	-	0	Name=rps8 CDS
Contig01+25920492_3	Geneious	CDS	10975	11367	.	-	0	Name=rps11 CDS
Contig01+25920492_3	Geneious	CDS	12859	13227	.	-	0	Name=rpl14 CDS
Contig01+25920492_3	Geneious	CDS	294	641	.	-	0	Name=rpl20 CDS
Contig01+25920492_3	Geneious	CDS	11696	11941	.	-	0	Name=infA CDS
Contig01+25920492_3	Geneious	CDS	6603	6827	.	+	0	Name=psbH CDS
Contig01+25920492_3	Geneious	CDS	6388	6519	.	-	0	Name=psbN CDS
Contig01+25920492_3	Geneious	CDS	11456	11569	.	-	0	Name=rpl36 CDS
Contig01+25920492_3	Geneious	CDS	6182	6289	.	+	0	Name=psbT CDS
Contig01+25920492_3	Geneious	CDS	3864	3932	.	-	0	Name=clpP CDS;ID=qZZmw4X/jVL4W/bVKEjtF98josU.1691036194523.37
Contig01+25920492_3	Geneious	CDS	2852	3141	.	-	0	Name=clpP CDS;ID=qZZmw4X/jVL4W/bVKEjtF98josU.1691036194523.37
Contig01+25920492_3	Geneious	CDS	2088	2340	.	-	0	Name=clpP CDS;ID=qZZmw4X/jVL4W/bVKEjtF98josU.1691036194523.37
Contig01+25920492_3	Geneious	gene	2088	3932	.	-	.	Name=clpP gene
Contig01+25920492_3	Geneious	gene	4384	5910	.	+	.	Name=psbB gene
Contig01+25920492_3	Geneious	gene	6953	8332	.	+	.	Name=petB gene
Contig01+25920492_3	Geneious	gene	8511	9670	.	+	.	Name=petD gene
Contig01+25920492_3	Geneious	gene	9919	10944	.	-	.	Name=rpoA gene
Contig01+25920492_3	Geneious	gene	12056	12454	.	-	.	Name=rps8 gene
Contig01+25920492_3	Geneious	gene	10975	11367	.	-	.	Name=rps11 gene
Contig01+25920492_3	Geneious	gene	12859	13227	.	-	.	Name=rpl14 gene
Contig01+25920492_3	Geneious	gene	294	641	.	-	.	Name=rpl20 gene
Contig01+25920492_3	Geneious	gene	11696	11941	.	-	.	Name=infA gene
Contig01+25920492_3	Geneious	gene	6603	6827	.	+	.	Name=psbH gene
Contig01+25920492_3	Geneious	gene	6388	6519	.	-	.	Name=psbN gene
Contig01+25920492_3	Geneious	gene	11456	11569	.	-	.	Name=rpl36 gene
Contig01+25920492_3	Geneious	gene	6182	6289	.	+	.	Name=psbT gene
##sequence-region	Contig01+1113419	1	14893
Contig01+1113419	Geneious	CDS	3381	4127	.	+	0	Name=ccmC CDS
Contig01+1113419	Geneious	exon	2639	3105	.	+	.	Name=nad4 exon 1
Contig01+1113419	Geneious	gene	3381	4127	.	+	.	Name=ccmC gene
##sequence-region	Contig01+69871642	1	48597
Contig01+69871642	Geneious	rRNA	29962	30088	.	-	.	Name=rrn5 rRNA
Contig01+69871642	Geneious	tRNA	31413	31485	.	+	.	Name=trnA
Contig01+69871642	Geneious	CDS	1788	2641	.	+	0	Name=ccmFC CDS;ID=qZZmw4X/jVL4W/bVKEjtF98josU.1691036194523.38
Contig01+69871642	Geneious	CDS	4529	5291	.	+	0	Name=ccmFC CDS;ID=qZZmw4X/jVL4W/bVKEjtF98josU.1691036194523.38
Contig01+69871642	Geneious	CDS	39223	39950	.	-	0	Name=mttB CDS
Contig01+69871642	Geneious	CDS	21576	21937	.	+	0	Name=rps12 CDS
Contig01+69871642	Geneious	CDS	21128	21480	.	+	0	Name=nad3 CDS
Contig01+69871642	Geneious	gene	39223	39950	.	-	.	Name=mttB gene
Contig01+69871642	Geneious	gene	21576	21937	.	+	.	Name=rps12 gene
Contig01+69871642	Geneious	gene	21128	21480	.	+	.	Name=nad3 gene
Contig01+69871642	Geneious	gene	29962	30088	.	-	.	Name=rrn5 gene
Contig01+69871642	Geneious	gene	31413	31485	.	+	.	Name=trnA gene
Contig01+69871642	Geneious	exon	1788	2641	.	+	.	Name=ccmFC exon 1
Contig01+69871642	Geneious	exon	4529	5291	.	+	.	Name=ccmFC exon 2
Contig01+69871642	Geneious	exon	41252	41494	.	-	.	Name=nad1 exon 6
Contig01+69871642	Geneious	exon	28305	28326	.	+	.	Name=nad5 exon 3
Contig01+69871642	Geneious	exon	47484	47505	.	-	.	Name=nad5 exon 3
Contig01+69871642	Geneious	exon	23498	23519	.	-	.	Name=nad5 exon 3
##sequence-region	Contig01+1994311	1	8579
Contig01+1994311	Geneious	exon	6197	6221	.	+	.	Name=rps1 exon 1
##sequence-region	Contig01+16518681	1	2141
Contig01+16518681	Geneious	exon	683	1306	.	+	.	Name=cox1 exon 1
