# Supplementary material for: Organellar phylogenomics of Ophioglossaceae fern genera
Source: Front Plant Sci. 2024 Jan 15;14:1294716. doi: 10.3389/fpls.2023.1294716 (PMC10823028; doi:10.3389/fpls.2023.1294716)
Supplement: Supplementary file 2 [file DataSheet_2.zip › Supplementary file S1/mitogenome/gff/Whittieria_Yatskievych_15-025.fasta]

>Contig01+14263902
ACCCTCTTTCCCCTCGATTTTCCTCTCCTCTCTTGTAGGCAGCTAGAGCCCCTGAGTAGGAATGGCTACAGCCCATTGACAGCAAGATCGCGCTGAGCGAGTACTGGTAATATCAGTTTTGTATTCATGGCCCAACATACTTGCTAGGAATAGGCATATCAATGGCATATGGCATAGGGACCAAGCGAACGTTGTGCAGTAGCTCCGGTAGGTGGTTCAGGCAAAGAAAGCAGTTAGCTTGATAGAAGAACGAATCGAACGGGACTAGCTTTAGCAATGGCAGTGGTGGGTGGGCTAGTGGTGATTTACTCTTTAGGACGTTGTCCATCCTGGCAATTGGAGAGGACAAGCCCTTAGGCCGGATTCGGGTTATCACCTATTGTAGGAAGTCAAGTTATAATCAACCCTGGAAACTATTGTGCCCTTATAGCCTTTACCACTTATCAAGCTTGAATGGTAGCGAGGCGTGAGGCGAGTCAGAAGAAGCTCGACCAGCAGCTCCAATGGCAGGGCAAGCGGAAGAAAGGAAGGCGTCCCATAATACTTGGGAGGAGGGACGCTAGGTACTGCTCTGCTGGGGAGCTTCCCGATCATTTACCAAGATTAAAGGAATTGAGATGCTACCCCTATTTTTGGTCCACCAAAAAACATATCTAGAATGCACTTCTGAAGGGCACCATTAAGTGGCTCTAGGGCACAGCTTAGGCCCGGAATTACAAAGGGGAAGCGGGAATTCTTAGACAAATCGTTCGAGGGAATCCCCCTCTAGTGGTCCCGTAGGACCTGCTTAGGCCCACCACTACCAAACCACACCGAAATAATCATGTGAATAGAATCAATATTATCTATCTAGTGTTTTTTCTAGTCCCCCTAGGAGGATAGGCTAGGGCGGATCCCGCTAGGATACTGAGATCCGCCTATCCGCCCATAAGTGCTTAGGCCTACTAGCAACGCTTTTGCCTGGAACTTATGGGCAATTCGGAACCTGCAGGGTGAGAATCGGTGGGGTAAGAAGAAGTGATTGTTGCCAGATCAAAGTATTGTTCCATGTGGCAGTCTTCCTCCCCGTGCAAACGGTCCGTGTCACATGCCCATAGCAGGTATGGCGCGCTCTGTCACGTAAGCGTTCGCCCGACGTATAGTACTGAGAGGGCCAGGGTTAAAGGGCTCGACACCCCTTTAAGGCGCTCCGCTAGGCGATCTGGGTGGTCAGTGAACCTGTACGTCGAGAGTGTACGTGTACCAAGGGTAGTGTGAGAGTAGGCTATTGGGGCTCCGGGAACGCTAACGCGACCCCTCTTTCTTGCCGAGTGGATGGGATTTCTTATTTGTCCCTGAGAAAGATAAACAGGGAAGAGGAAGGAATAGAGTTTGATCTCATACCCTCGTGCCAAAATGCATAGCGGTGGTGGGACGAACTAGGGCACTATAAGGGGCAGCTAACGCGCTGCCCTTAAGTGGGGCTAGCGTAGCGCCCCCCAGCCCCTAGGGCCGCCTCTAGGAGGCCAAGCCCCTTCTTTCGAGCTTTCCGACTCAAAAAAGGTCTAGTAGGACGAAGCACAGCTTAGCGTTAAAGCCAATTAGTAAAAAAGGGCTAGCCTTTTACCTCCCCTTCTCAAGGATCAAGTGCCGGGTTTGCGCAGATCCCTTTATTTAGCGTGTTTTTGAATGCCTGGCAGACTAGTGTGTGCGGAAGCCACCATACTGGGGAGAAAAGCGCCCCCAAGGTGGGAAGGAGAGGAGGGTTCCGTAGGCACGGGAAACGCCAGAAGATTTGATTGGGGGCCTTTAGTGAAAGCACTACGCGGGGGCGGGGCACTCGACATATCGACGGATGGGTGAGCGCGTAGCTCCCACTAGGACCACTTGCCGGGGGAAAGCGCGTGGAAGAAGCGCGTAGCTGCCAATCGAGGCCGAAATTTTTGAGTTAAGCCCTTCACAGACTGTGCCTGAAAACACCAAGACTGTTTCAAGCTAAGTCCTATATACCTTTTAATTTGGTGGATCACTAGTGTTCCCCTTATGATGGGACCTTATATACGAGAGGAGCAAGCGATGCCGAGCGTGGGTCGACGCGTTGATAAGTAATTTTTTGTACCAATCAAACCTTGACGAATCCCGAAATCACGTATATGGATCCACTACTCTCTGGGTAGCCACGACAGTCGATAGCAAGATTACCACCGCGATACGATCGAGCCACCCACATATTGTGGAGGATTCTTTATGTATGCTTAGGCGCACAGAACCCATCGAAGTGATGTTCGATCACGCATCAGCCCATTCATTGCTTCACTAAAAGTGGGGTGCTCGGGAACCCCTTTAAAGGTGGCCCCCCCATTCTCAACGGAAGAGAATAATCCGAACGAGTTGTAACTGGTTCGGATGATAAATGTCTGGATTGAGGGGCGTAGCCGCTTAGCAGGTAGGGGCTTAGCTTCGCGCGTTTTCCCCCCAAGGCACGTTATATACCCAGTACCAGTTGACCTTAAAGGTGTGAGCAGAGGCATTTTGGGGTCCCGTTCGATCCAGCAGCCTAAACCAGTAGAGTAGCGGCACAGCACCAGATACGGATCATCTAAGTCGAGATCGAGAGAATTCAGTCTACTAAGAATGGATCGAGCTTATCCATCGGTAGCTTTCCCCTTTTTCTGAGAAAGGCGAGAGCACAGGAGGGGAAAAGGAAGGATTAGGTTTCTTATGGACCAAGCTAGGTCGTGCTAATCGTTGAAAGTCTAGAAGTCTAGTAGCCGCGCTTGTCTCTAAGCCTTGTTAGGTCAAACATTCTATCTCTTAGCTCCGTGAGTCGCGAGCTCGAGTAGCGCGGTGAGTATGGTGGGTGTGCTGGTTAGGCTGGGGTGGTTGTTGATTCGGAAGCTGCGTAAGCTGCTTACGCTGCGTCGCTCCAGCGGCCTTTATCCAGCTAGGCTGCTGACTGATCCAGCCGCGTAAGCGGCGCTCCAGCCGCTGCCGGATCCAGCTGCGGCTCATCAGCCACAGCGCCAGTGCGTGCTAAGCTAAGCTAGTCTAGTCATTTCCGCCAGCAAAACGCGTAACAGGGGGCGCGTATCTAAAAGCTTCGCCTAGAGTGCCTGGAAGAATCGGGACTTCCTGGTTGCGGCATAGATCTCACTCCCGCGCAGCGTAACAGGGAATTGCCTACTATAGAAGAAGAGCCTTTCGATCGGCAGCACTTCTAGCTAGCCGCGAAGAAGTCCCAGTTTTGGCAACAACTCAGTTTTGAGAGATTTTAGGAAAGAATAATCGAGTGCCAATCGAACGAAACTCGTCTTATATAGTAGCCATTGCCTGCAGCGGAACTCCAAACCGCTGTTCCGCTGCAAGTTAGAAGGTAGCTGCGTGTGCGGGACCAAAGCAAGGGCGACCTTTAAGTGGTGCTACGCACCCCTTTAAACGCGGGACGATCGTGCGTTTCCCCGCGACCTCTTATCAGCCTCTCCTCGAGGACTCCCTCCTTCCCTGGCCTGTTCCCCTCTGATGGTTTGGCTTCCACTTCCGCCTCTGCGGGTGCGTCTACCCTTTCCTTTCCCTGCCCCCCTAGCCTATCATGGGTGGTGGTGGCTAGGCCCCCCTCTCCCGTTGGTCTCATGTCCAAAGCCCCTCTCCTTTGCTTCCTTGTCCACAGAACTAAGACTGTCTAACTATGGTAAAAGGAGGCTGTGCAAGTGGAAGATGGCGGGAAATTTGTGGTGGCCAACAGTAGCAGAGTATGCAGGAGCATAATAGGCATGTGTACCACTCCCCCCGAAAAGACCCGTACTGTACCTGGACGCGCTACTGACCTCTGCTTCATAGCCAGAGAATTTTTTTCTAGAACCTTTAAAGGTGCACAATCGGGCCTCAAATGCAAGCTCATTGTAGACATAGGGACAGGGAGAGGACAGTCAATGGGTGTTCTCTCCCCCCGTACTGGACATGATTCACAAAGAAGATAGGCCAACAGCCGCCCCTTAGTGGTTGTGCCTCTCTCGGATCCTGACAAACAAGCACTAAGTACTATTGGACTTCATGGCAAGTTCACTGTTCTGCCCCTCGACTCTTTAGCAGAGGTTGATAAGTCTGTAAGGTCAGGAGTAGGTGCTGGTAGTTGTTGGCTAAAGCCCAACTCCCGACGGGAGGGAAAAGAAGCCAGTCTCAACGGGGTGATGGGGGCTAGGCCTCTGGGCAGGCACGGAACCGGTTCCAGCAGCACAGTAAGCATAGGCATCATGGGCGGCTACGGCTGTCAAGTTGAATCCGAACCAGCCCACCAGTAGCAGTTGACCACTATAGTGGCCAGGCGTAAAGTCCTATTCGGTAGGGCTAAAAGGGAAACCGATCGGAGCAAAAATCCCGGGAATAATACCTTATGGCCTTTGAACTTTGTGGCGCACCTAGTTCGTTCGCGCGTTTCCACCGTGCTTAGAGCATGGGTGAGCCAGATAGCCAGTTGGCTACGAGAGAGACAACTCCGATTTGCCGGGCAGGCTTATTATCCCACCACGTGGCATGATAAGGCTCGCGCGGTGGGTGGCCGATAGAGCCCGCGCTTCTGCAACATGCTATGGTTTCACACTCTGTAGAGGCGATTAGTTCCACTAACGCCTCGGCACGAGGTGCACTAAATATCGCACAATTTTGACCACTAAAGGGAAGAATAAACTTTAAAGCCGCCCATAAAGGGTATACATACCCGTCCGTAGTTACCCACCCCTTTAAAGGGCTGGTGGCAGAGGTTGCTCTTACCGCCTCCGAGCCCTTTGAGTCTCCCTCTTCAACCTTGGACCCCTTAGCCTGATCCGTTGGGTGATAGCTACGAAGGCCTTCCCCTTGAGATAAAAGGAAAAATCTTTAGGAGTAGCCGCACATCGTGCACCACTATATTTGGGCGGTAGGGGGGCAGGGTGGCATACCCTTTAAAGGGTATTAACCCCTTTTTTAAGGGGAAGCGCTCCGCGTTTGCTTCCCCAGCCCACCATTGTGCGGCAGTACCCTAGTAGGTAAATTTACCGGGGGGCACCGATCGGTTCGCGTAGCGCTTCCACTGAAGCCCACACCGATTATTGGTGGCGTATCCCATTCTGACTGAACCTGAAGAGGGCCGGGTAGGGCGGTCCTGCCGGACCGAATCATAGTATATAGGATCGGGCACTATAGTTGGCCTTTAGGGCAACTATAGTGCACTAATGTGCCCCCTAAAGGGAACTATAGTGCCCGATTTCGGATTTCGGGGCTCGATAATACCGGGTGTGTTTCCACACCAGCTATTCGACCGAATGGAAAGTACGGGCGAAGCCACTCGACCGAAGGGGTTCCGCAATAGTTAAACGCACGCGACAAGTTCCGGCTTAAAGTGGTGCCGATAAGTGCACCGCCTGCACTATAGGGGCGAAGCGAGGACAACTCCGACCTTTGGGAGGAGTTGGGGAGGGGCGGAGCCGGGAAAACGCTTCGCGGTCCGGTTCCCACCCGCAAAGTTACGGGGTCCCCATTACGAAGGTGACATTCCAACGTACCGGCTGCACTTTGGTGCTGCGTCGATAACCAAAGTACGGGGTTGGTTGGCCCCCCCTTACAAAGTACGGGGCGTCCCCCTTACGAGTACGAGTGAATCCGAGGCATCCCCGTTTTAACAGGGGTGCAGTCTTTCCCTTCGGGGTTCCCTTCAGAAGCGGCGCTTTCCCTTCGGGGTTGGAGCACAATAGTTAAACGCACGATTGTCCTAGGGGCCGCAAAGGATGTTCCCCCAGCCTCCTTCGCTTTGGGCGCTTTGATGGTGTGGGCCCCCTTAAGGAGCCGCCTTCGGATATCCCATGCCTACAGGGCTACTTTCACCAACCACTCCCATGAAGTTGATTTCCAACTCAATCAGAAACAACCACCACTGAGAAATCGAAATTTTTTAAAGCTAGAGCCACCGAACAACTATCTACTGTCCTAGAAAGAAGAATTACCAACTATTACACCAAATTGCAGGTTGATGAGATTGGTCGAGTTGTATCAGTTGGAGATGGAATTGCACGTGTTTATGGATTGAACCAGATTCAAGCCGGGGAAATGGTCGAATTTGCCAGCGGTGTGAAAGGAATGGCTTTGAATCCTGAGAATGAGAATGTAGGGATTGTTATATTTGGTAGTGATACTGCCATTAAAGAGGGTGATATGGTCAAGCGCACTGGATCTATTGTGGATGTTCCTGTAGGAAAGGCCATGTTAGGTCGTGTGGTTGATGCGTTAGGGGTACCTATTGATGGAAAAGGTGCTTTAGGTGCGGTGGAAAGAAAACGTGTAGAAGTTAAAGCACCCGGTATTATTGCACGTAAATCCGTCCACGAACCTATGCAAACTGGTTTAAAAGCCGTGGATAGCCTGGTTCCTATAGGTCGTGGTCAACGAGAACTTATAATCGGAGACCGACAAACAGGAAAGACTGCTATAGCTATTGATACCATTTTGAACCAGAAACAAATCAACGCAACTGGCACCTCCGATAGTGAAAGATTGTTTCGTGTGTACGTAGCGATTGGACAGAAACGTTCAACTGTGGCCCAATTGGTTAAGATTCTTTCAGAAGCCGGTGCTTTGGAATATTCCATTATTGTGGCAGCCACGGCTTCGGATCCTGCACCTCTGCAATTCCTGGCACCTTATTCTGGTTGTGCTATGGGAGAATACTTTCGAGATCATGGAATGCACGGATTAATCATATACGATGATCTTAGCAAGCAGTCAGTAGCGTATCGACAAATGTCGTTATTGTTACGTCGACCACCAGGTCGTGAGGCTTTCCCTGGGGATGTCTTCTATTTACATTCCCGTTTATTAGAGAGAGCCGCTAAACGATCAGACCAGACTGGTGCGGGTAGCTTGACCGCCTTGCCCGTCATTGAAACACAAGCTGGAGACGTTTCCGCTTATATCCCTACCAATGTCATTTCCATCACAGACGGACAAATCTTCTTGGAAACTGAATTATTTTACCGCGGAATTCGTCCCGCTATTAACGTGGGGTTATCTGTTAGTCGGGTGGGATCGGCAGCCCAACTTAAGCCTATGAAAGCACTTTGTGGCACCTTGAAACTGGATCTGGCACAATATCGTGAAGTGGCGGCCTTTGCTCAATTTGGCTCAGACCTGGATCCAGCGACTCAGTATTTGCTACATCGTGGGGCTAGGCTGACAGAAGTACTGAAACAACCACAATATTCACCACTACCGATAGAGAAACAAATAGTGGTAATATTTGCGGCGGTGAGAGGCTATTTGGATCAAATACCTATCGAGAAGATCTCGGAGTATGAGCGAAGGCTGTGGGAGGAGATGGATCCGAACATACTGAAGACCTTGAAGCAACTGCGGGAGCCGTTATCCCCGTCGGTGGAGCAACAGATGGCTAAACTATGCCAAAGGATTGCTCAAAGTATCTTGGCTCAAAAGGGATGAACTCAATCTTGCGAAGAAAGAACGCGCTCTTAAGGAAGTGAGAAACATTATCGCAGAAGCTGTTAGGAAGAATGTGTCCAGCCATAATGCTGGTCCTAAACCACTATTGTGCCCTTCTTCTAGGGATAATCATTTCCACAATAGTGACTTATGAAATCTATCATGAAATCAGTATTGGTTTATCCTAAGAGATAACGGAGAATTCTACAATACTATCAAATAAAATCAATGGGGAGAATGGCGGAAGAATCCGATTAGTTCGAGTAGTCAGATTAATAGCAGAGCCGGCGATACAAGAAGCCGGCTCTCCGCTACGCGCTGCCCTTTAAACCGTCGTTCACTGTTCTCAGCTTATGGGTTACGGCATTAGTTCGTAGGAGAGGATGCTGAGTACGTTGTTAGCAGTCCACTTAAAGGGCAACATACCACCATAACCAGTATAGCTCAGGGATAGATTTGATGATAGATACGAGGAGAACACACTAACAGCTATTACCCTCCAACTACCAATACCAAGATAGAGGCCTGAAGAGGCTAGTGATATAAGAGCAAATCCTAAACAATCGTTCAACTCCCTCACGTCGGTACTGAGGCTGTATCCATTATGGAGCAACAGGCTGTAGGATAGGATAGTTGGTGCTGCTCTATCAGAAACTAGCTGCTACGGTTTCATTGACTATAGCCTCTTCAGGCCTAAGCACCGATCGCATACACACTGAATACGGTATCATCGTTAGCTCTACCAAACAGTACCGTAGAACCATACCTCATGACTAGCGTATTCTGGATGTATCGGTATATTGGTGTAATTCGTTCATTCGTTAGCTGTACATAAACGGCTTAGAATCAATGCTTAGGAACTGGTAATGATACGGCATCGCTGGGTATGATTAGCCTACTAGGTAAGATGGAGGGAACTATAGGGGCTAACGAGAACTAGCTAACCAATTGACTATCCAGAGAACCAGCTAGGAAGAATAGAATAAGGGAAGAGCATACGCTAATACCAGGCATTTGGAATAGAGGTTTAACAGCTTTAGCTAGGTAAGGGGATTGGGAGTGGTTAGCCCCTATAGTTCCCTCACTATCCATCCATGACCACCAAGAAAGCATAAGACCCCGAGCATGTATGGATGGTATGCGAGGGCTATAAAGAGAACAAGGCTGACGCGCCTAAACACTTACAAAGTGTTGCAGTGCAGGTAAAAGCTTCCAATAGCTCACTACAGCAAGGGGAGGCGGAACTCTATTCCGTCAACGAATAAATAGGGGTCGCGTGGCCAGAGAGCGATCTCGATCGGTGGTCACGGGGAGGATCTGGGTTCGAAGCTACGGGGATCAGACGCTGACACTCCGTGATCTCGGCGGGAACCCCGATGTCCGACCGGAACAACCCCTTAAAGTGGCAGGGGGAACATCACCACTTTGCGCAACCCCGGTTTTAGCGGCAAACCACTTAAAGTGGCGTTTAACTATTGCGCCCACTTCCGAAGTGCCGGTACATGAAAAAAGTGGAATCGGTCTTTATTAAAGTTATTACATTACCAAGGACCAGGACTTAGATATAAAAGAGCTGTTGCCTTCACTGGACTCTGAGGAGATGGCCAGACTAATCTTGAGTATTATTACCAGTGGTTTAACTAGTAGAAATGCTTATCAGTCAGTTGAATTTGAATCTAGTAGGTTTCTGAGTAGAGAGACAGAGAGGTATAAAAGTCGTTACCCTGATCATGTGACTGCGGTTAAACTACGGAACCATAAAAGGAGGGCCTTCTTGGTGGCTGATACAGAGACTATAATGAGGAATGGCGTCCATATGCCCTACGCTATAGGATTTTTGTCAGTGAAACCAGGTATGGATCTCAGGGAAGTGCGTGATTCAGCCTTCAGTATTTATTATAGCGAAGATTATCTAATTAATCTTTATCCCACATTTGAGGAAAGGAGCTATCAGATGATGAGTGACTTTCTGAATCGATTGGCTTCGACGACAGCTATAGAGTCCGCTGTTAGCAGGGAAAGTTTTATTCGGGTGGTCTATTTTCACAATCTCTCTCGCTTCGATGGAATTATTATGTTGAAGCATCTTATTAATAATGATCACTATTGTTTTAAGCCTTTAATGAGGAACTCTAAACTATATCAGGTATCAGTATATAAGAAGGATAAACCAGAGAAAGCCCTATTCTATCTGAGAGATTCTCTGACTCTGCTTCCGGGTAGTCTGGGCCCCTCCAATTCGGGCCAAGACTCTCTGTCCTGAATTAGAGGGTAAGGGATCCATTCCACATGAGGAAATCAATGAGTCGAATCTGCTAGAACGACGGCCGCAGTTGTTTGAGTATTTAAAGCAGGATATACGGCTGCTGGGTGGGATTATGCTAAAAGCGCAGGAGATTTATTGGGAAAGCTATCAAGTGGATATATTGAATTGTCTAACACTTTCCTCTTTGGCTATGCAAATTTATCGTTCTCATTACTATGACGTGGAAAATTGGCCTATCCATATAACCATTGTGCAGAAATGAGGATACTTTCATAAGGCAGGGATACTATGGAGGACACACCGATGTCTATAAGCCATACGGTGAGGACCTGTATTACTACGATGTAAACTCATTGTACCCCTATATAATGCAGACCAAGCCTATGCCCGGTGGTGTACCAGTATGGCACGGCAACTTAAAAGGTGCTGATCTGTCCAGCTTATTTGGGTTCATTGAGGCCTATGTGGTATGCCCAGAGACCATCGCTCGACCATTTCTTCCTTACAGGGAACCAAACAGGAATACTCTCATATTCCCAGTAGGAAGATTCGTGGGCGTATTCTTTTCAGAGGAATTGAAGTATGCACAGGAGATAGGTTATAAGGTAAGACCTTTAAGGGGCTATCTATTTGAGAAGAAGGAAAGCCCATTTGAAGGCTTTATATCCTCTCTCTATGAAAGCCGCCAACAGGCCAAAAGGGCTAAGAATGAGGCAAAAAGTGTCCTATGTATACAAAATCTTGATGAATAGCCTTTATGGCCGGTTTGGTATAAATCCTAGCAGCACCATCACTCAGGTATGTGAGGAAGATAAATACCATGATTTGCTAAAGCATCCTGGCTTAATATTTGCAGAGCGGGCTAACGACAAGTATTGGATCGTAAGCTACAAGAGTGCACCTGATGATAACTATAGTACGCCTCCGAGGTTATCAGCGGTTCAGCTGTCAGCGGCAATAACTGCTTATGCACGTATCCATATGTACCCTTATATATCTAGATCTGACTGTTTCTATACAGATACAGATTCAGCGGAACTTTCTACGGCAGCCCACTTCCAGAGGAGGTGGTATCTTCAACTGTGCTGGGTGGGTTCAAGCTTGAATACAAGGTGAAGAAAGGGATCTTCTTGGCCCCGAAATCATATTATTTGGCGATTGAAGAAGGTGAAGTCTTGAAGCACAAGGGGCCTGCTAGAGATTTAGTGTCAGCTGAGTGGTTCATGTCACAGTACGCGAATCCGACCCAAGAAGCTAAAAAGGCCACTGTGGAAGCCAATTTCAGAGTGGATTGGCACAAATTGGACATAGCTAGACAGGAGGTACACGTGAATATGGGTATTAGTTATAATACGAAGCGGGATAACGTGTATTGTAATGGGGTATGGGAAGACACCAAGCCTAAAGAAGTGGTGGATCTGTCAGGCGAGGAATATTTCGTTATTCTAGAAGAGGTCATGCATTTAAGAAAAGAGATCGACAGAAAAGAGCAGGAGATGGCCAGCTTTCGAGAAGAGAATCGAGAAGAGATGGCCAGAAAGGATCGGGAGATAGAAAGGCTTCGAGAGGATATGATTAGAATGGAAAGGTTGATGAAACAGCAGCCACAGTCTTCGGTAGTGGCTCCACAGTCTGAGGTACAGCCTGCTCTTCAGTCCACTTTAGCTCCTAAGCAAGCAGCGCCACCGCCTACTCTGTATCTTTATAGGAAGAAGAAGAGTAAGAAAAAGTAAAGTAAAGGGCACCACTATATTGGCATGCTTGCCTTTCCCTTTGATTTTCTAAAAGAAAACCGCCTCTGCTGCGTTATTCGTGATTGACTCAAAGTCCTTCCCCGCTTTCCTTGGCCCTAACTATATTGGCTTTCGTTTTTCCAACCTAAAATGACACTATAAGGGCCGKTACTGCTTCTGTTGGTGGTGGAAGCAGTCTGTCTCTCGCGGTAGCGAAATACGTAGGCTATGAAACTGAACCTTGCGGCTTCCCCAAGAAGGAGTGAAACGTTAATTTTCGTACCCATCTTCAAACAGCCAAAAACGTCGGGTTTAGGTAGGCGCGTGCTTTCCTTCTTCTTGAGCGTTTTGCACCTATAGTTATCCTCTTCAGTAAGATCTCGAGTAAGATCGTCTTCAGCTAAAATCAAGCCCAAGATCGTCTCCATAGGATCTCACCAGATCGTCTTCTCCTTTCAAGATCGTCTTACGGCACTACATTACCTAAATGTGATGGATGGCCAACCAACTCCCTAGCACTACTAGCTAGGGGGTCTTGCTTCCACGTTGGAGATTGAACCGCGAGCCTTCAAGAAAACGCGCTTCACGGCCTTCGGCCCTTAGGGCCAACTATAGGGGCCACCTTCGAACAACACGTAAAACGAACGAGAGCCGGAGAGAGAAGGGCATAAGCCACAGGGAGAGGCACTATAAGGTTGTCTAAACAAGAATCGAAGCGGTGAGGGTTGACGATAAATCGACAACAACGGGAATAGCCCTATAGTTGACTTCCCCCGTGACTCTCAACTCAGACAGGGCAGGGGAAGATCTCTGATGTTACTACCAATACCTGGTGTGTTTGCGGATAGATGGCCTACCGAGCAAGCCCATACCGGGCTAGGCAAACGCCTTTCAATACACCAGACAGAAATGTACCCCAACTACTCCGATTCCACTATGGTATGTGCCCACACCCCGTAGTGCTTGTTGAATCCATCATCTGGCATAGCTGGGGCCTTAAGAAAGGGAAGGTGCCTTCGGTGCAAGGTAGTCGTCTAGGCTGCCTTCCGTTGCCCTCCTCCAATGTGCTGTGCTGTGCTTTGTTTTGTTCCTGTGGTTATAACGAGGTGTGGCATACGTCGGCGCAATAGTTAGCGCGTAGCGCTACCTAGGGAGGTGCTGCGCACCTCCCAGCCCCATTGCAAAAGAGGGGGATATACTCTGGGTTTCCGTCCCCAATGCTAGAACTATAGTTGTCAGAAAGTCCATTGAGAAGCGTGGTCCAGTATGGCTAGTGGGGCACAATAGCATCACCTTCGATAATCAGTTCTTCTCTTATCACCTCCCATTGAGTATGGCTAACGAGTATGTGAGGCCTGTGAGACTAGTCAAAAGCGTAGACTCTAAATTCTGCTTTGTGTTGACATTCCAGGTGTCAACAACGCTGACACTTCTCTTTACTTGGACAACACCTCTAGGCCTCGCCAATAGTGGTCTCTCCCATTAGCTTCACTATCGAAGGAACGACGGATTGGGAAAGAAGAGTGACATGCCAGTGGGAGTGAGGTCTAGCACTATAAGGGCGAAGCTAAGGCATTGCTAGACTATTGTCTCAATGATTGTCGCCTTACACTTACTCTCTGGTCCAGCTTAGCTATGGCTGCTGAAGGGAAGGGTTGGGCTGCTGTCCTAAAGGGGGGGCGGGAAAAGGGAGAAGGAAGGTAAGGCGGCCGATATAGGGGTGTGAGATAATATGGAGCTGGAGTCCAGTACCAAGACATCCCTGTGCAGGCCTGCGATAGGCCAATCCCCATGCCTTCACTTAGCTCCTCCTTCATCCATACGCCCACCCTCCCAGAGGAACTGCGTCTATCTACTTTTGCTGCCTATCCCCCTTTAAGCTAGCGAAACAGGTAATACTCAACCCACTCACTCACTCATAAACTGTCACTAAAGCGCTCACTCAGTGAAAGCGCTGCCACCCACCACTATAGTTGCCAGGACGTGCGGTTCTCCTCTCGCCCAAGCAAGGCCCAACCTTGGAAAGAGGAACTCGGCAGTTGCTTCTCTCAAAGGCAAGGCGGGCAGTTCTCCCAAGAGCCAAAAGGCAGTCGTCTCTCTAAACAAATCACTATGCAGGCCGCTCTCCCAACTTCGCTTCGCTTTAGCTCCATCCCCAGCGTCAGTCAGCCAGCGCTCTCCCTTCCTTTTGGCCTCGGCTTGCTCAGGTGCGGGGCCTGCTTAAGGGCTCGCGCTAAGCCCTTTTCCCCAAAAAGGCCTTCTAAAACCCCTAAAAGGAAGACGCGCTACGGAAACCTCACTTCTGCGGCCATTATTGCCTCCGCCAGCACTGTGAGTGGGGGAGTTGGTTGGTTCCGGAATTAGCGTCATTAGGGGATGACCGGTCATCCCTTATAGTGGTGTAGGGCCTGGKAATCGCTACGCGCCTAGGGGCTGCGTAGCGCTAGCAAGGAATCAAAGAAATTGTTTTTCTTTTTTGCTAGCCTCAACCCAAATTCTCCCTACCCACCACCACCGCTAAGGGCCTCTAGGCAGATCGGCTTCCCTTCCCCTGTGGAGGAAGAAGCCGGCACCACCTGTACTGGCAACGCCCCTGCCACCACCCATTCCTACAGAAACCTTCCCTCTCCGCGTGTCGCCGCTCCCAGGTATCAGCGAACCCAGGCCATAACGCCGTGATCAAAGGGGCCGTGAGGCACTATAGTTGCCCCCGGCAAGGGGCCAACTATAGTGCCACCACTTCTTTCTGCTTTGGGCTGGGGCTACCTAAACTGATCGTCTCCTAGAACCCTATACTAGCGGAGAATAACAAAAAAAATAGCCATTTCGAGAGCGAGATGAGTTCGATGGTCATGCAGGTCATTTTCCGCTAATATAGGCCATCATGCTGTCTGAGGTAGGCTCAAGTGGCGATGGAGTTGAGATGATGGCACGAGGAAGCTATTGGCTTACTAAGGCGATAGAGTCATCGATTCCTAGAAGGGATAAAGAAAACAGAGGATGATGACGGAGTTTCTTTACTGGGTACGATGAGCAGAAGAAAGGGCGGTTCTACTATTATTCACGCAATTTCAAGTGAATTTCTCTGCGCTAGTGCTGCCTGATATGGCCCGGCCACCACTATTCTTCATGGGTGGTGGTGGCCTACTACTCTGGGTGGTCTTAATCGGACCGTTTTTTTGTGTGCTAGCCCAGTTGTTCCGTGCCAAATGTTCCACGGTGCTGTAGATTGCTGTGGCATGTACATCTGAAGATCCTTCGAAGCGGCCAACAATGGCAGATGTAGCGAAACGTCTCACGTTGCGACTTGTCAGATTGAATGGAACCATAGTTCAACTCAATTCTTGGCTTACGGATGCCACCCACCAATGCATTCTTTTCGATTCCGTAGCCATTGAAGCTACTGAACACCTTATGGAACTACTACTGGTATACGCTGCATTGATTCCCATAGCTATTCGTTTCTTTTCAGGTTCGATTCGGTCTACATGTCGTTGCTTACCCCTTTAGTTAGTGCGCCTCTTTCCTTTCGTTGGCTAGGAACTATAGTGCCAAAGCACCTCGAACGAAGTGCAGGACAGCCAGAGAATCGCTACGCGAGAACGCGCTATGCATCTTCACTACGAAGCGCGAGCCGGCCGCAGCAGCGGTGGGGCTTCATTCAGTGAATTGGAAACCCGCATACAGTAGGCTTTACATAGGGTCAATAGTTAGGTGCGCAGCACCTCCCTTTAAAGGTAGCGCTACGCGCTACCTGCCCAATGCGGAGTAGAGTAAATCGACTAAACTCATTGGGCTGATGTGACCCAAGCATGCAGGTTCAAATCCTGCCTCCACAACACCACCCACAACATTGGGTGTTTTGCACCCAATTCTCCATCCAAGAATGCGACACCTTAAGTTCATCTAGCGACATCTTGACAGCCGATTCTCAATGAAGCAAATGAATCCCGCCTTAGTGCACCCCTAGGACGGAAAGCGTGGGAAGGTAACTCGGACGGGGCCTCTTAAAAGGCCGTTACTTGAGCGGGCCCGACGAAGGCCGTTTCCGGTAGGCGGGTAGGCGAGGGCACGCACGTGCCTGGTCGTAGGTCTTGGGCCCCCAGCAGCAGAGTAAGGCTCTTCAGTTCACCACTATTGGGCCACAAGTACTCCCCTTTAAAGCGGGCCACCACACAGCGGGAAGAAGATTTCGCACAATAGTGGCCTCACCGCTCCCTCCCCGGGCACTACGCGCGSCCCBCCCCCCHACCCCCTACTCCACCTACCCCTACTCCGGGTACGGACCTTTCAATGTGGTGCCGGGTGTACGGAAAGCCCCCTACTGCGTTGCTCCCGGCCGCCCGCACCTGCTCGCGCTTCCCACCCGCCCACCCTTATAGTGGCCAGAAACAACTTTTCGGCACCCAGCAGCTGAATTTGATTTTCGATAGGCACTATAAGGTGTCCTGCACGGCGCTACCAGCTCAGGCAAAGAAAGAAGGCCGGTGGTGGCGCGTGAAAGCGCTTCGCAGCACCCCCACCTATACTCTTACTGCCTGCCGCGCGTGTTCTCGTTTGGTCGCGTGGGTAGGTCTTCCTTCGAGGGAGTCCCACTTCGACCCGCCCTTCCTGTGTGGCGTGTGCCGAAACTGAAACTGCTTCTGCTGGGACTGACTGAAACGACTGCAGTTTTAGTTTTAAAGGAAAAAACGTGTTAAGGCTGGGTTTCCAATCTTTTCAGAGAACGAGGCTACCCGGGCCTTAAGGGGAGGTGCCAAAATGGGCGCGATACGAGAGTTGGCCTTATAGGCCCTCACCCTCCCTATCGGCCTTTAGGCACTCACCCGACGATAGGAGGGTGAGGGGCGTAAGCCACTCGACCAAAGGGAGAGGGTCGAGTCTCCTTCGGAGCCTCTCGCCTATCGGCTCGAGTGGCGCCCCTCCCCCGCCCCCTATGGGGCACCCCGCCCCTTTAGATGGATCATTCGGCCTTGAAGGACAAGGCAATTCAACCTACAAATGATCTATCGAAAGGGACGCGGAAAGGTGGCCCCTTTCAACGTCCCACACTTCGAGCTAGCCCGCTCCAATGACAAAGACTCCTTAGGGCACGCGAAGTGTGGCTTTGCCCAATTCCTTTATCCATAAAGAATGAGGAGAGAGACCACCTCTTTTCCAGATGGAATCTAGCCCTCTCTTTTGATAAGAGAAAGGGGCACCAGAACGATATGGAAGTGGTCGAGTGAGTGTCTAGTCAAGAGCAGGGAGGGAGGTCGACTCATACTTAGCACGCCACCAGCGAACACGCAAGCACCGAAACTGCCTGGGGAAGGATGCACCGAAGACGGAACAACCTGTTGTGCACAGCCAACTCCCAAAGCACTGCGAACAACTCGACGTTTTCTACAGGCAAGTCGTGCACTGACGAGCCAAAGGCGCAGAGCGCCTAAACAGCACTCACTAGCTACCAATCCCAAGAAGTTCCTCCGCCCCTTCTATTTATACCTTCCTTTATATCTACCAATTGACTCTTCGTATGGAACGTTATGGAATAAAATCTCCGGGTAGCGGGTTATTAATAACAGTGGTAGGGAGATATGAACACGGAAAACTAGCCCACCAGGTTGACAGACACGAGACCGACAGGGGAGAGAGATTCAGTCCTGGTATAGCCTAGCCGGGCCCCACCGGAGAGAGCTATTGAAGAGCCGGAGATGTATGGGACTACGGACGGAGGTACGGGTCCGGAGAAAGCGTGGTGGGGCACGCTACGCGTTTTATCCGCATCTCCTTATCTCCGGGCGTTAGCACTAAAGGGGCCTTGTTTAGAGGTTAGCATAGCTACGGAGGTTAGGTTCTCGCGCGTAGCGCTAAAGAAAAGCGAAGCGCACAATCAGCGCGCAAAGCGCCTTCTGTGGAAGTACTACCCGCCCTTTTAAGCGCCTTCGTTTCGATACAGTACTACCCGCTTCGCTCTAAGGGGGAAGAGGGGATATTTACCTTCCCGACCGAAATACATAATTGTCGCGAAAGGCCTTTATCGAATCCCTATCTATATACAGGATATTTCCTTCCCGAAATACAGGTTCTTGTCGAAAAACGGTGTGGAAGCTAATTTTGACGAAACACGTATCTCTTTATTTGAAGGATCTGATGCCCTTTCCAAAGAAACCAAACCAGTCTTTGCTGCCCCTGAAGCAGTCCCCAAAGCTGTTGCCTCTGTTGAAGAAACTAAACCAGTCTTTGATACCCTTTCTCCCGGAACTGAACCAGTCTCTGAGGGGCTCCTCCCAGGCACGGCGGATCTACGGGGGGCGTAATCATCCCCGGATGGTGGTTCAGGGTCAATACCAGTTGCTTCATTATATCCAACCGCATCGTATGCGAGAGCGTCACTATGGTGCTACAAGGTGATCCATCTCGATCTTACGTGGAGCGATCTGAGTCTTACGTTGCGTGTGTCCCGCTTGTGCTACGAGGGTACGGGGTAGGGGGTCAACATTCCGAGGTTAAAGCGCTACGCGCGCAGAACTTTGTGACAACTTTAGTGGGCGCAATAGTTAAACGCTACGCGTTTTCCTAGGGGGCCGGAAGGATGTTCCCCCTCCCCTTCGTTACGGAAGTGGCGCTTTGGTGGGGGCACTGAAGGGTAGGAGGGAGGGGTACCCTACCGAGTAGCGGAGCGCGTAGGAAAGCTAAAGAGGGAAGGCAAGAGGAGGAGGGAAGGTTTGAAGGAGGAACTGGAACAGGTCCTAGTGGGAATGAAAGCGCTCATCGAAGTTGGCCAGCTTTCCTTGGGCTTTGATGAAGGACCACTATAGTGCCTACGACTTTATAGCACCTTCTGCCATCCGCGTCACCATCCGACGTGTGGGAAGGCCTTTTCTTTAGCCCCGGTAATAAAAGCTTTAGGCCCATTGAATTCGGGGTTCTATCACCTCCCGTACCCTTCCTAGGCTTCCCTTCCCGGCCGCTTATCCACCTAACCCTCAGTGCCTGAGTTCGGACGGACGCCTTTCTCTCCCGTGGCGGAGATTGTTGTACGCAACCCGCCCGATGGCCGCCCGGATGCCGAGTGCAAGCGGGCCACGTCGAACGGATACAACAAGGTACCACCAGCAGGTACACCCCCTCCTTATCGCGCCCCTTCTAAAGTCCCTCGACGTCCACGCGTAGCTCCGCCCCGCACTACGTCCACCCGCCCCGTCGATATGTCGAGTGCCCGCCCCTAGCTCGAACCAATTGTCCAGTAGGTGGTTCACCCAGTCATTGACCTATCCGATCGGGTATTCCAGGTAATATTTGAGGGTCGAGTGTCCTTCGGACCGACGATAGGAGGGTGAGGGTCGAGTGGCTATCGCCCTACGAAGATAGGTCATAGGTCCCCTAGGAGAAATCCAACGATGAGCCACAAGCACTAGGGCGGCTTGACACGTGTGTAAAACCCCGAGCTTGCACCCCTAGACCGACACCGCAGCAGAGGAACCCCTTTGAACCTTCCGATCAATTAGGGCGAAGCCACTTACCCGACAGGGCGTAAGCATCGACCGATAGGGAGATGGAGAGGATGGGATTCTTCGGCCTTCGAACAAGGTCGTCTACCCACCTTCAGGAGCGTAGCTTTCACATCCTTTGGGATGAGCGGCCCGCCTCACTATAGTGCTCAGCCTCACTATAGTGCGTGAGCCGGTTGCGCTAAAAAAGCCCAATTCGGGCTATAGTATGATATTTAGTCTCTGATTCCGAGTCCTACTGACTCGTCCACTGGGCGTGGTGCCCCGCAGACACTATCAGAGCCGTATGTTTGATCCTTAATCCATGTATATAGAAAGGATGAGGCTGCCGGCGGTTCTTTACCTATAAATCGAACACTTCATCTAAGGTGGCTCCTTCTTCTTCTGCGATAACAGTTTAGACTTCTTCCTCTTCTTGGGAGGATGCATAAACAGCTTGGGTTGCGCGGGCAGCCTTGGCACCTCAGAAGGTGGCTCCTCAGCCTTTGGTTCCTCAGACACCTCAGACTGTTGCTCCTTCTTAGTAATCTTCTCTATGACCTGTTTCAACTCTTCGATTATCTTATCCTTACAAGCTATCTCGTACCGTAAGATAATAGGCTCCTCGTATGACAAGTCTACCACTTCTTTAGGACACGTACCCACCCATAGACCTTTCTCATCATAGAGGTTAAGCCGCTTAGCATTAAGCTGGATACCCAGGTTCACATGAATCTCTTTCTTAGCTATATCCAGCGTATTCCAATTGATCCTGAAATTGGCATCAGCAGTAATACTTTCAGTTCTGGTAACATCTGCATACTGTGACACAAACCATTCAGGGGTAGCAAAGTCTCTCGCTTGCCCTTTATGCTTAAGGACCTCGCTACCTTTATCAGTCACCAAGTAATAGGTTTTTGGCGCCAGGAAGATACCCTTATTCACGGAGAACTCCAGCTTAACCTTACCCAATTCTACAGAGGAAACCTCCTCCTCCGGGAGGGGGCTACCCAGTACCGCAGAGTCGGTATCGGTATAGTAACAGTCAGGTCTAGAAATGTAGGGATACATATGGATCCTGGCATAAGCAGTAATAGCCGCAGACATCTGAACCGCAGATAAGGTAGGAGGTTTCCAAGCTGGATCCGATGGACCACTCTTGTAAGTCACTATGAAATAACGATCAGTGAGCTCATAAGCAGATATGAAGCCCGGAGAATTCAGCAGCTCCTGATATCTGGACTCCTCACATATGTCAGAGACTGTGATATTAGGGTTAATACCAAATCGACCATAGAGTGAGTTCATCAGGATCTTGTATATGTAAGACATAGCCTCATCTCCTTCCTTCTTAGCCATTTGTCGTCTAGCATAAAGGGAGGAGATGAATCCTTCAAAGGGACTGCTATCCTTCCTTTCGAACAGATAACCACGGATTGGTACTATTGTATACCCCAATTGTTGGGCATACTTCAATTCCTCGCTGAAGTATACCCCCACAAACTTGCCTACTGGAAACAATAGACTATTAGTCTTACTGTCTCTGTAAGGTAAGAAAGGTCGATGGATAGTCTCCGGGCATACCACATATACTTCGATAAAGCCGAACAAGTTGGAGATATCTGCACCTTCTAGGTTTCCATGCCACACTGGTACACCACCAGGCATAGACTTAGTTCTCATGATATACGGGTACAAAGAGTTAACGTCATAGTACCAAAGGTTTTCCCCATATGGGATATAGACATCAGCATGTCCCCCATAGTAACCACGTCTAATAAAGCTATCCTCGTTCCTGCTAGGCAGGTGTATAGGCCAATTCTCAGAGTCATAGTAACAAGTACGATAAATTCGCATAGCCAATGATGACAAGGTAAGGCAATCCAGAATATCCACCTGATAATTAGTCCAATAGATATCCTGAGCCTTGACCATAATACCACCCAACAACCGTATATCCTGTTTGAGATACTCCATCAATTGGCCTCTGTGAGCTTTCAAATAAACCTCATTGATGTCCTCGTGAGGAATGACTCCTTTAACTCCCAATTCAGGACATAAAGTCTTAGCCAATGAAGATAGACTGCTCGGAAGGAGTGTAATAGAGTCCCTCAACCTGAACAATAACTTATTATCCTTTGAGTTCTTACCAGTGGGGTTCCTACGATAGACTGAAATCTCATACACTCGATGGTTCCTTACCAGAGTCTTAAACTCATATCTATCGTTCTGAACCAAATGCTTTAACATAAGTATACCATCGAAGCGGGAGAGATTATGGAAATACACATACTTAATATCAAGAGTCTGACGCACCACAACTAATCGCTCTAGGAAGGAATTGAACATGTAATGGCTCCTCTCATGGAATGATGGCGACAGTATGAGGAGATCCTCACTGAAGTATAATTCCACCTTATAACTTTGGTCCCTTATATCCTCATATGGATTCACAGTCATGAAACCTACAGCATAAGGCACATGGACACCTTCCAGTAGAACAGTTTCTATATCGGCTACAACGAAGGGTTTCTTCTGCTGCACCTTTTCCTTCTTACTAATAACAGGCATATGTTGGGGATAACGCCTACTGATATGACTACGTTTTAATTCCTCTTGATATGGACCATCAGGCCCAGAAACCTCTGTAAAGACTTTCATTATAACCTGCTGTAACTCATTGGGACCTAGGGGAGACACAAAGACCTCTTCTCCCTTGAAGCCCTTCTTGACTCTTTCTTTTAAGACATAATACACTCGTATAAATAGTCCCTTTATAACATACTTACCGTAATCTTCAGCTGCCTGCTCAATAGCCCTTTCAATAGCCTCGAGAGTATCCTTATTAGGCACGGCATTACCATAGGCATCGTTCAAAGAAATGGTACTCGGTAACATGAATTGAATAACCTCACCACTAGGTAACTGCATAACGTATCCAATGTTAACCTTAGCAGACAGAAACACCTTATTATACCCACATTGAATCAACAATCGCATAACCGCCAAAACCAGTAAATTAACCTCACCACCACGCAAATAGGGTTCAAGAAAGGTGAGCTGAGCCGTAGAAATGGTAGGGTGACAGACCAAGCACTGTTCCCGATCAATTAAAACAGATAGACGATTCCAACTAGTATAAAACTGTCTCCGTTTATAATTAGATTGTACTTGACGCATGGGTTCTTTTGTTTTCCTTGTTTTTTGTAAGAGGTATACAACATTTCAATAGGGTATATAGGTAGTGTTTGTAATAGGTATACAACATTTGAGGAAACATATAGGAAAATGGTGGGCATATAGAAGACATTTTAAATATGGTATATAGATAGTGTTTGTAATAGGTATACAACATTTGGGTAAACAGTTTGGGCATATAATTCATTTTCAATATGGTATATAGGTAGTGTTTGTAATAGGTATACAACATTTGGGTAAACAGTTTGGGCATATAAGACATTTTAAATATGGTATATAGGTAGTGCTTGTAATAGGTATACAACATTGTTATAAGAGGTATACAACATTTAAAGACGGTATATAGGTAGTGCTTGTAATAGGTATACAACATTTTTATAATAGGTATACAACACATGGGCATAKAATTCATTTTCAATATGGTTTTTTTTGTATTTGGTATACATGGGAGGAAAAGCTTTTCTTTCCCTATAAGGGCGACAATAAGTGGTATGGTCTTTTT
>Contig01+35135571
TTCGTTCGTTCGTTCGTTCGTTCGTTCGTTCGTTCGTTCGTTCGTTCGTTCGTTCGTTCGTTCGTTCGTTCGTTCGTTCGAAGGGGTGTTGTTGTTGGTGTTGGTGGGGCTAGGGTGCCTTACCCCCTGCCCTGTCCCCATACCCGGCCTTCGGCAGGGGGGGTGAGTTTGCCCCCCTTTAAAGGGTTTTCAGCGCGCCGCGCCTCAACCCCTTTAAAGGGGACCCTTTTAAGCCCTGCCTACGCCGGCTGCGCCCGCTTCGCCCTTCCTCAAAAAAGGGGGGAGCGCTACGCGCTTCCCGCATAAATGCCCTCTCACGTCATTGTCAAAGAACCGACATATTCATTCACTCGTTTTATTGTAAGGGGGCTGGGAGCCGTATGAGCGGTAACGTTCACGTACGGTTCTGTGAGAAGGGCGGTGGACGGAAATGGCCATCGTACCTTACTCCCGTCCTCAATGGGGTTTGCTCTTTCTTTTCCGGGGGAGTATGCTAATACGATCTCAATGAGGTGCGGAGCTTTGCATCTGACATTCGTTGGGATGAATCCCCCTGCAGGAGCCAGCGTCCTCTCAAGGGCCTTGTGCAGTAAACCCCTCTGGGCGACAATCCGAATAATAGTAGGTCCCGCGAAGCTTTCGGAGAAGGGTAGCCTAGTGTGTAAGCACAGCAATGAACCGCGAACCCATCGGACGACCCATCTAATATTAGGGGCATATCCCAGGTGGTTCCCCCGTAACTATTCCCCAGACCTATACGTGTACCGAATGCTCATACGGGAAAGTGCGCTCCTAGGTCTGGAACCAGGGTCCGAGCGAACGAGGAAAACTCCGCCCGACGAAGGGCGGAGTTGGGGGGTTGCTCCGAGAAAGACTTTATCGTCTCCCCCAGGGGGTGCGGACACACCCGCGCGGATTACAGGTGACGGCTACAAGGATGGCGGGGAAGAAAACAGTACCCGACATCCAGGGATGAATGGTTACCCATCAGATGGGTATAATCATTCTGGTCCTGGGAGGAAAGACTCACCAGCGGTGGTAGACACCAGCCCTCCCTCTCAAAAAAGGCGGGGTGCCGCGGGCACCCCCCATGATGTACTACTCATAACTATTGCGGACAAAAGACTGCTACCGGCGGCATCCGCGAAGCGGGAATCAAGTTTCCCGTCCTATGAGCGAATGTTGGAGAGAGCCCCGCAGCGCCGCCTTCTGTCAGGCACCTTGTTCAAGCCCGCAAGGAAGGTGATGATACCGCTCATTCATGGAAACGAGTTTTTAGGAATTGCATTTGGGGCGGAGCCGGGAAACCGCTTCGCGGTTTCCCCGGCCTTTTCTATAGATCCTACTACTCCCGGGCAGGGGGCCGGGGTAAGTAGCGCTTACCCGGCCCGGGAAGCGCGGCTTCCCGGGCCCCCTTCGAATCCTTGCGCCCCCGCATCCGGAAAACGCGTGACCGCGTTAACCATTGTGCCGATGATTCTTTCGCAAAAAACGGGCAAAGTTCTCGAATCTGGACTGCTCACAGTAGTAGCACCGAAAGACAGGATCATTCGAGAGGCGATAGGGACGATACTCGAATCTATTTACGAGCCCGAGTTTCTGGACACATCGCACGGATTCCGCCCGGGTCGAGGCTGCCACTCGGCCCTGAGACAGATCAAAACACAGTGGGCTGAAACCTCTTGGTTTTTAGGATTCAACATCAGAAAGTGCTTCGACACCATCGACTTACACCGACTCATCCCAATCCTGAAGGAGAGGATCGACGATCCCAATTTCTTGAACCCAACCCACGAACTGTTTTCCGCCGAACTTGCGGGAGGTGAGAAGGGTGGCCCTTCCTCCAGGGGGGGGGTCCTACGGGGCAGTGTACTATCACCCCTATTATGCAACATCTACCCACACAAGCTCGATCAGGAGATAGAGAGGATCCGACAAGAGCACGAAACTCCGAAGGCACTATAAGGGCTTTTTCTCCCCCAACGGGGCACTATAGTTGAGTTAGCTTCGCGGCACTCAACCCCTTTTTTTGGATAAAGGGAAGAGAATCATCGGGGTTCTCCATTCAAGATGACAGGTCGAGAGGACCAAGAAAAGATGGAAGAGAAGCGAGCTTCAACTATCTCCCAGTAGGCAACGGAGCACTTTAAAGGTGAAAACGCATCCCACGTGAAGCCCTATAGTGCGGGCTAGATAGGCGCGGTCTCTGCCCAAAGGGGCGCAATAGGCGCGGTCTCTCATACGGGGGCTTATCACTGCTTTCCCCCTTTTGAGGCCGCATTAGGGGATGGGCACTTCTGAAGTGAGAACGCTACGCAATAATTCCGAAGTGGGTTCACTTCATAAAGTTGGCGCTACGCGCCCCGCATGGGGCACTATAGTTGGCCTTTAGGCCCCCACCGGACAATCGTGCGTTAACCATTGTGCCCCTGCGGGCTTCCTGACGGAAGCCCAACCTCCCGTCCCCTTGTGCTGGGTTTAAAGGGGTGGGAACTATAGTTCGCAGGGCAGCGCTAAAAGCGCTGCCCCCTTTAAAGGGAACTATAGTGCCTAAGCCCACCCTCGCCCTAAAGGGCTAGGCGGTGTCCAACCCCAACTCCTCCCAAAGGTCGGAGTTGGGGGAGTTGGGGAGGGCCCCTTAAGGGGTTAAGGCGCGTAGCGCTGCACCGGTTGGTGCGGGAGGTGCTGCGCACCTCCCCGCTCCTCTCCCGTAGGTCGAGTGGCTCCGAACTATAGGGGTGGCTTCGCCCCTCTCGCCTATCGGCTCGAGTGTCCTTCGGACCCCTCTCGCCTATCGGCTCGAGTGTCCTTCGGACCCCTCTCCCTATCGGTCGAGTGGCTTCGCCCGAAGGGAGGAGTTGGGGGAGTTGGAAGCGCGTAGCGCTCCCTAGGGGGCTGGGCGCCCACCCTGCCCCACCCACTTTGTAGGTGGTGGTGGGGCTGCCATTAGCCACTTGCTGGGGTAGAGGCACCAACCGGTGGGGGTGAGCCCAACCATAGTTCCGAGTTTCAGCGCTACGCGCCTCAACCACCGGTTGGTGCCCCAGCAAGGGGACGGGAGTTGGCTAAAGCCCCTTTGTTACAGAAGTAGCGCTGCCGGCGCTTGTCCGAACTATAGTTGGCAACGACCGATAGGGAACCATAGTTCAAACGCGCTTCGCGCGTTTTCCTAGGGGGCCGCAAAGATGTTCCCCCTGCACTATAGGGGCGAAGCGAGGACAACTCCGACCGAAGGGAGGAGTTGGGGTTGGACAACCCGGCCACTTCGAAACCCCGGGAGCTAGGGGGCCTCTTCTCCCGCTCCCCTTCGCACTTTTGGGTCCACTATAGGGGGAAAACTACCGAGACATTCATGCGAGAAAGGCCGGCTTCCCGTCGGGGCCGGGAAGAACCACCTGCGGTGGTAAAAAGCTAACGCGTTTTCCCTTGTGGGTGACCCCCTTCCCAAAGGTATGGTATGGGTCACCCACAGGTGAAAACGCGGCTGCGCCTAGCGTTTTCCCCCAGGTTCGAAGACGACCGACGACGTTGTTGCGTTGGTTAGAGGGGAGGAGACTCAATCCGGGACGGAGCCGTATGACGCGAGAGTGTCACGTACGGTTCTTTGAGAAGGGTGTGGATACACCCCAATAAGGGCTAAGGGCCACGGAGCTGCGCCCTTACTCTCCTAGTCTATGCACATTGCTTTCTCCAGGGGGTTGGCTGCCTATCCTAGATTTTCCTCTTCTACAGGCGATTCCGGGCTCAATCCGGTTTAGTATTAAGGTTCTTTTCTTTTCGTTCGTATATATATGGGTTTGTGCAGCATTTTCACGATATCGTTATGATTAACCAATGAGACTCGGCTGGAAAGTCTTCTTGCCTTTATCATTAGCTTGGGTAGTCTTTGTATCTGGTGTTCCAGTAGCCTTTGACTGGCTCCCTCAATTCTTGGCCCCTATAGTGTGAAACGCACGATCGTCCCGTGCGGGGGCGCTACGCGTTGGCCCCCAGCACCCATTCCCATGAAAAAGTAGGGGGGAGGGCTTTCCCCCCCCCCGTTAACACGGTCCACGCAAACGCGCGAAGCGCGTTTTCCCGCCCGCCTTTCGACTCCGAGTATTACTACGGTTGTGCCTCGTGGCACGGCCTAAAGGTTCTTTGGGCCTAACGAATCTACCAACATAAACATTTCAGCGGTAGAGAGAACGAGGAATAGAATTACGCGTGAATTGGTTCCATTTGCCATTCCAATCTTTAGTGTTTTGAGTTCAAAATCAATCTCGGTTCATAATGAAGAAATACTAGTAGCTGTTTGTTCGGTAGGTTTTGTTCCCTCTAGTCAAAAGACTCTTGGTGACACTATCAGAGCGACTTCTGAGGCGAGGGCCGGAGGCATTCAAACAGATTTACAGCATACTCCTGGTTCTCAAGAAGCTCTGTGGTCTGAGTTCAAGGAACAGCATGAATCCCTATTACTCAGCTTGCGCTCAGGTACGCAAATGATTGGAGAATCATGTCCGAATGAGACGGCGGAGCGCTCACCGTTGTGCAAACAAACGGTGCAAGCTGTGCCATGCCAACAAATAGAGATTCAGTTAGAAGCACTGAACGCTATTCGGGAGCATTCTCGCCGTGGTTTTCAAGGAAAGATAGTAAGTTGTTTCCGCAAGTCGGTTGGTGACGAATGCCGTAGGCAGGTAAGTCAGCTTAGCGCTGACTTCCCCCTTTGAAGGGGTAGCCTAAAGGGAATCCGACAAAACCCCGAATCCCCTTTTTGAGAATTTGCGCAAAAAGGGGCTGTTCCCGGGAAGCTACGCTTCCCGCCTACTAGGGGTAAGCGCTAGCGCTTACCCAACCTTTTTCATTTCCAAAACGCTCGTTTTGGCAATGAAAAAGTTTCCCTCCGATTGGCTGGGTGGCCCTAATCGGGCCACCCCTTTTTTAAGGGGAAGCCCTTATAGTGCTTCCCCAGCGCCTCAGCCAGCCCTAATTCAACAAAGCATGGTCTTCTTGAATGAGAGAGGGGGTTCTGAAATAACCCCCGCCCCACCGCTGTCTGTTTAAAGTGGTGGCAAGGGGAGCAACCGATTCCACCCCCCAAAATCGGTGAAATAACGTACTCGTAAAGCTACCGGAAACCGATTTGAACTATTCAAAAGTCGCCACAACCAMTTCTTTCTTCTTTGTTGCTCAAAATCAGCTCCCCGATTTTGCTTTCTCAAAATAAGAGGAACTACTTTTAGTGCCACAACTTATTATTCTTTCTCTAAATACGCTGTATACCCGGATTACTTAGAAAACTCAGCTGTATAAAAGTATTACTTCTCTAAATCGGCTGTAGACCTTCCTTCTCAAAATAGCTGTAGCCCAGTATTCTTTCTAACAATCAGCTGTATAACGGGATTACTTCTAACAATCCGCTGTAGAAAAGTATTACCTTCTCAAAATACGCTGTAGCCCATTATTCTTTCTCTAAATCAGCTGTAGACCAACTCCCTATCGGTCGTTGCCCCACCAACCGGTGCCCTATTACTTATAAAAATCAGCTGTAGACCTCTTATCTAAATAGCTGTAGAACCTATTCTTTCTAACAATCAGCTGTAGCAAAGGGTCAATAGTTAGGTGCGCAGCACCTCCCTTTAAAGGTAGCGCTACGCGCTACCTGCCGAGCGTAGCGAGGCAACCCCTATAGTGCCCTTTGAAGGGGCCGAAAACGGGAGGAGTTGATTACCTTCTCTAAATCAGCTGTAGACCGGGATTCGGGGACGCTAACGCGCCCCGCCCACCGATCGGTTCCCTTCTCTAAATCGGCTGTAGAACCGTTTATTTACTAGTTCCCAAAACCGAAACCGAAAGGAAGTAGGGTGGTTGATGAACGAGGTGGACGACGAGTGATCGCTGGGCCTCTAAGTCGATCATAAAGCGAGGGATGTTTGGCAAAAAATCCAGCGCGCCGGAAGGGCAAGGGGGATACGGGGCAATGTACGGGCTATACGGAGTTGCGGAAATCTGGGCACTCGGTAAAAAAAAGGGGTGGTCGGAATGAGTCAGAGGTTTCGGAGGAGCTGGTAACGTTGATAAGATAATGGTATAAAGAAGTGAAAAAAGAAATTGGTCTTCTCTCGGTATTCCGATCTGGCGGAAGCGTCAGGGAGGAGATGGGCCTACCGAGGTGTCGTGGCTCCCTGGAGAGATCTTACAGTCTTACGGCACTAATGTGACGAGGGGGCTACGATAAATGCGGGATAACAGGAAACTGTTGCGAACGATGCCGGCGTGGATTGATGGCGTTGAACTATAGTGGTGCGAATGAACTATAGTGGTCCGAAAGCGGGCCCTCCACGAAGTGGATGTAGGGTACTGGCGCGGTAAAGCCGAAGCGGATGGCGCAACGGTCCCCCTATCGTCGAGAAAGGGCGGGAGGTCCAATCGGGCGTCCCAATCGAGCAGTCGAGGCTGTGGTCGACGAGCGAGCGATCAGGTCCCACCGTGCTAGATTCTGGGGCGAAAACTCTCTTGTGGCATTAGGTGGGAGGATTCGGGGGGTGCGCCTAGGGAAGGTCGGCGCATCCAATCGGGGGGTGTCGCCTGGAACGCGGCAGCCAAAAGAGTGAAGAAGGGGATGAAATGAAAGTCCTCGGCCGACCTACGTTGATCCGCGCTCGGTTGGGTATTTCCGGCTCTTTCCCCTCGGCTGCTCGGGTAGGGGGTCCTTCTCCCTCCGCTTGTGCCTAGCGCCCCCTTCTTCCGCTTTTGGAGATAGTAATTCGTAGTGCTCAGGAGCAGGTGCGTAAGCTAAGCAGGCGCATCAGGAGCAGGAACGGGGGCAGAAGGAGGGCGCTTAAAGGTGCGTTGCTGTCCGGATTCATCTTTGCGGACGGGTTACCTTCATACTTAATGGCTACGGTTTCATTGGGCAACCTAACCTTGCATCCATTGCAAGTGGGCCACCTAGCAGGAAGGGGCCTTTCCCAACGGCTTCCCTTCCCTTTGGCTCTGCCTGCCATCAACTTTAAAGGGAAGCGCGCGATCCCCCTATCGCTAGCTCTACCACCCCTTTTGGCCCTCTCCCTACTGTCGGTGAGTACCCGGGTTCACCGGCCCACCCCACCTTTCAAAGTAAAGCGGTACCGCCCATTCCGAGAAAGGCGCTTCCCCTACCGTATTGGTGGTACCCCTTTCAAGGGAAGCGTACCCTGTACCCACTACAGCCCTACGCAGCTTCCACCTTTCGGTGGTTGAGGGTAGAAAGCTGAGTCATATTTGTGTTGGGAGATGGCGCACTTCATTGAGAAAGACTTGATTTGTCGATATGGGCTAAGGAGCTGATATCTGATAATGCACTTCGGGTCCACTTAAAGGGTGGCAGAGAATCTTAGCCTACGAAGGCTAATGGCCAACGAATGAAATAATGCGCTAAGCACGGGCAAAGTACCACCTCGGAAAGAGTTCAAATGGCGTTCCCGGCCAATAAAGTTCCCGGATTCCTATCTACCTGAATTCGAGGTTTCCACACCGATAGTAAGATCGCGACATCCTCAAAATCGTTCTTTGCGCAAAGCGGGATATCCCCAAATTTGAGGATACTCCTTTTAAGGCCTCAAAAACTGACTATCGGGATATCATCGCACAATCGTCACTTAAAGGGATTTTTTGACACTTCACCGATTTCGCTCTACGAAGCTTGGAGAAAGTGACACAATCGTCACTTAAAGGGAATTTTTGACTTAAAGTCAATTCCGCAGCAGGTTTCGGGATTTACTGATCTGTTACCTGCTCTTCTCTCTGTAGCCTCTCCGGCTACTCCGGTCGGGTCAACCGACCCCTATCGGCCGCGGCTTTCAACTGAACGGTACGCTACTGCCTGACTGAGTGATTGGGGAATAATAAATCTAGGTGTCCAACCCCCGATAATAGGGATCCCGATAATCCAATAAGGGCTGGGAAGCACATTAGTGCAGGCTTCCCCTTAAAGGGGTGGCCCGAACTTCAGGGTTGTTTGCCACCCTGCTCCAATTACGGATTCTCCTGCCGACGGGCAGTCCCGCCCCCACAATAATCTCGCCCATACCGGCAAATTCGAGATCTTCTTCCCGGCTTCCTCCGGACCACTATAGGGTGATTGTCCCGTCGGTACGAGAAAATTGAAAATCAACTACGAGCATGTTTTTCCCTGGGAGAGAACCGAGGTAAACCCAACTCCCTATCGGTTGTTGGCCTACGGATAGATATGCCTTTGATCTTGTATTTACTAAATCTCAGTAGCAGCACCATCAGCATCAGCTTACCCTACTGATCTAGTAGTTTCAGCAGTTGATTGGGATCGGTATCCAAAGACCCAGTACCTGTTGATGATGCAAGTGATTCAGTGGATCCAGCACCGGAGCGCAGCGGGAAAGGCAGGATTCGAACCTGCGTTGAATACCTATTCGACGGATTTACAGTCTGTCGCTTCTAACCACTCGGCCACTCTCCCGCTTCGACTGACTTCCCCACTCTTTCGAGCAGAACTATTGGCGTACACCGATTGACCACATGAATTAGTTTACAAGCTAATAGCGATACCAAAGAGAGACCTTTAAGGGGATCCGGAATGAAGGTAAACCATGAATGACTTCTGCTAGTGCTTAGAGGCGGGGTCCCCACCACGCCTAGAACGCGCGATTTGCTTAGAAAAAAAGCTTTTTCAAGGGATCAGAAGTTACAGTGCCGGTCTGAGACTGGATCGCGCTCCGGCTAAGCCGGACCCTCATCGAGAAAGGTCCTGGACAAAGAAGTGATCTATTGGTTGGCAAGCTCTGGTCTGTCTATGTATGGGCGGGCAAAAGGAAGCACAACCGGGGTTGGATATTTCTCTCTCACTTTTCTTTTTGCCTGAGCTGCCTGACCTGAGCGTCTCAAACCGACTGTCAACCAAAAAGATTCTGTGAAAGATAGGAGTCTGGGCATGGTGGAAAGGAGATGGACTCATGCTGAGAACCCTGGCTGACAGACCTTATAGTGCTAGACTTTCGCTATTGCTTCTGGTCCAGAGCTTATCTTGGTTTTGTTTCGGTTGTCTTCCCTTTTTGTATAGGAAACGGATTATTCTGGTAGGATTCCCTATCACGCGGACTAGTGCCAGCCAAAGCGGCTAGTGAGTGGTGCCAGCCAAAGCAGCCTAGGTAGCCGGCCTTTAGCCAACTCCCCACCCAAAGGTAGGAAGCTGGGTTGAGGCACGTAGCACTTCACGGTAGTTCCATAGCAGGTGGGAAGCGCGTAGCTTGTTTTGCGGAATCAGCGGTGATCATACCAACACCCCCCATCTACGTGTAAAGGCCCTTTAAAGGTCTGACTAATAAAAAATTGAGGTTTTGAATTGAAATGAGTTATCCAAAAAATGGCTTTATGAGCTAGTTGGATATGATTTTGTTGTTACTGGAACTGCTGGGTCAACTGAGTCAACTGGTGATTCAACTGGGTCTGGTTTATCTGATTCTGGGTCAACTTCTGAAACTGGGTCTGGGTCAATCCCAACTGATTCAACTGGAACTGGTTCAACTGATTTGGCTACTAATTCAACTGAGTAAACCCCATTTTTTGCGCAAATCAGTGCACCTCCTCTTCAATTTCAACTTCAATCCTGACTGATTCAACCACTGAAACTGGTTCAACTGATTCAACGTATGAGTCAATTGGCAACTATAGTTCACCGATTCAACCTCTGATTCAACTGATTTGCGTACTGCTTCAACTGATACTGGTTCAACTGATTTAATCCTGGCTGATACCTTATAGTGCCAGCTGAAACTAATTCAATCCCTTGCACTGGAACTGGGAATTCAACTGATTTGCGGAGGATTCTCCGAGGACCTTATAGTGCTGGGCTGGACAAGGGGAAGAGCTGAGCTGCTAGGCAAGGGCTGAGCGAGTACCCTAACTAGCTGGCATAGAAGGACCTGTAGGGAAGAGATGAGATGGGGCTGAAAAGGGTCAGGTTACGGGAGAGGCCTTGTTATCAGGGAGATAAGGGATGGTTCCGGGGCACGATAGGGGTACGAGAGAAGTGATGGATTACAGTTTGTTCCCGGCCGTCCAGCCAACGCTAAAAGACAAAAAGTAGCCACTGATTCTCCGCCCCCACCCCTTTCCTTATTGGGAAACAGAACCTACTCTATTGGGAAGCAGACCCTTATAGTGGGTCCCCAAGAGAAAGAGTAGACCCCCGACGTAGTGCGAGGAGCAGCAAAGCAGCACTATAGGGCCCAACAGTAGGTGTTTTCAGTGCCCATCCTTTTCCCCTTTCTTCTGGGCTACGCCCAGAAGTTATTCCCAGCAGCAGATAGCGAATTCGGGAACTAGCTAGCGTACGGAGTGGGAGTGAAAGCGCTACGCGCTATCGATTGCGCGTAGCGCCACCAATTGTGATTGTACACCCCTCCTGTCCTGCGTGCAACGTAGGAGGACTTTAGGCGAGCGGGTGCTACGCGCTTTCAAAAGGCACACCCACCGTTGTGTACGCTAATAGGGAAAGAAATCGCTTTTGTTGCTGAAGGACCTTCTCCGCGGCACCTGAAGGAACAACCTAAAGGGAACCTGAAGGGACAACCTAAAGGGAAGAGCACCTAAAAGGACACCTAATGGACAGTGGGGGCAAACCCCCCCTTATAGTGCACCTAATGGCTCAAACTTTTACGGATTTCCAGATTCTCCGAAAATAGAGGTTTTAATTGTAGATAGGGTGTTGGAAAGGACAAGTATCGAGTACGCGTCAGTTCCCTCCAGTGAACGATCGGTGAAGGGCTACCCCGGAGGGAGAGGCCATTTCGTCAGCAGGAAACATCGATGGTTGGATGGGTTGTGTGGTGTGGGGCAGGGTGGGCTGCCGGGCTATAGCACTTAAAGGGGTTGTTTCAGCGCTACCGCGCCAGCCGACTGTGAAAGCGCTACGCGCTTGAACTTTTTTCAGAAGTGACACCTTGTTCCTCGGCTTAGAGAGGAGGAACTATAGTGGCACAATCGTCCTGCCTTTCACTCACGATAATCCCTTATAGTGCACTATAGGGGCGAAGCGAAGACAACTCCCCTTAAGGGGTGAGCAAAGCGAACCACTCCCCCGACCGTAGGGGGAGGACCTTGCCCTTTGCAAGTGACATCCCGGGTGGGTGGGAACCACCCCCTTGCGGCCTCCCCCTGGTAGAGCGCTCCCCCGTTGGTACCCACCTGGCTAGGGTAGAAACAATACCCGCCCACCACTCAAATGCGCGTCATACCACCACTGAATTGTAATGAGCAAAGCGGTTCACTCCTAAATTGGTAACCCTCCCTCCACCACCGACGATGCCCGTGTACATTATAGCCCACCTGGCAATAGTAGAGAGAGCGTTTCCCCACCTAAATGGTACCCCACCCAGTAGCGCAAGGTAGCGCGTAAATTGGTTGGCACGTTTTGTTTGTTGAACCCTTCTGTCTCCCATCACTAAAGGCGTTGGGCAGTGAAAGCGGTCCTCCTCACTCAGCACATTAAGGGCTCCGCTTTAGGCCCGGCCATGAAAGGCCCATTTGATCGACATAATAGGGAATCCGATTGGTCTTCCATGACAGACAATTGGTATGGGTCTGCCAGAATACGATCGGATTGAACTGTACAGCCTTCATAATGAGAACCCGCACACGCTCGTAGCCCGGAACCAGCTTTCGATGAACCAAATGTGCCTCGAAGCATTTCCAGTTGTGCGGGCGTTAGCACTAAAAAAGGGGACGAGAGAGAGTTATCATAAGCGGGTATAGGACTTTCTCTAATGGAATCCCACGACCCTGAAGGCTAACTGGATAGTACCTGGCTAGGCTCAAAGGGGTCAACATACCCCATCCTTTCCGAATTGGGTCCTTTCGTCCTTAGTCCCGAAAGCTAGTGATTCACTGATGGACAGCTGCTTGATTTGGTGGAGGAAAACACTAATCTGGTCCTTAGGGAGAACTGGGGTTCCCGTAGGATTCGGGTAGGCGCTTAAAGGTGTCTACTTAAAGGGTTCCTACCGCCAACTGCCAACCGGTAGTTTTTTCTTATTGGAACTATTCGTATTTAGAACCTGCTGGCTGCGTAAGCCTCCGCAGAAACAGGAACGACCCCCTATCGCGACAACCATACTGGCCGCGCCGCGTATCGACGAGCGGGCGACGCGCCTCCGCTAGCGAGATACGCGAGGCTTCGTCGGAAATATTTTGCTTCTCTTTTTGAGGAAGAAATACTTCAAACAGAAAGAAGCTTTCTGAAAGAAGAAGAAGCGCGTAGCTCGCTCGTGAACTCATAGAGTGAGTTCGAGTTCTCAGGAGGGGGGCGGCCTTTCATCTAATTCGGATCCTCTGACGAATTTGGGAGTGGAATCAATGTTGTGCGCGCTACTCCTAGCGGATGATGTGCACCCGGCACTCGATACACCACCACTTGGTTCGGTGATGAACTGAAAGGAATCATCGATCTTTCAGTCTCCTTTTATTCCCTCGCTGGAATTTCGAGTGCCATAAGCTAGAGCAAGGCACTCGAAGCCCTATCTCCCCTATAGCCTAGCCTACCCAATACCCCGTTTTTCTTACGACGACCTGGGAAGGGCTAGGCAAAACCGAGCTTTAGTGTCCTTGAAGTTGTCCTCGGGCTTCGCTCATCCTTCAGTAGTAAGGGACAGCAGGTCCTTTCGGAACTGGTACAGTTGCTCCCTTCAGAAGTGTGGCAGGCTGTTCGGTGGTCGGGCTGTGGGTGGAACCAGCATAGTGGCGCGCGCTGAGCGGTTGTCGCTAACGCGGAAGCTATGCTTCCAGCACTGAGTTTAGGGTAAGAAAACGCACAATAGTGAAAGTGCGTAGCGCTAACTAGTTCCCCGCCGGTTTTAACCAATCCTTCCCGAAAACCGGAGAGAGAGGGTCAAGTCCCACCTCTTCAATGAGAGCCAGCAGCTAGCGGATATATAGCGAATATACGAGGTTGAGGTGCCTATGCTAGCCCGAGAAGCTTAGGGCTTCCCCAGACCTTTATAATACATTATTGTCCTAGAACGCTTAAGGGCACATCAAGATGATTACTAGGCAAAAAGGCCTAAGTTGGGTTCATAGAGAGATACTGAAGGGAAAAGTAAATCATTGAGTGTTTCCGGGACGCTGCTGCGAGCCGAGAGCGATCTTCCAAGAGGAGAGGGTACGGAAGACGACGATTCCGGGCTATCTAAAGGGAAGGGTAATTAATATAGTGGTTTCCTTTTAAGAAATCGTCCTCGTTAGTTAGGAAGGACCACTACTACGAGAGGAGCCGAGAGCGACCTTCCAGAGGAGAGGGATTACGAAACGAAACCGGCGGCCATAGAGGAGGGACCTATGTTCTACCAGGCTAAGCGCATGACTACAGAGCGTAGCCTACGTTCAAACTGAGGTGGGACTCCGGAGGTACGAATCCTACATAAGGTAGCTTACGTGCATAAAGAAGGGACGTTTCCGCTTTAGTCATTCCTTTCCCCTTCCACATGTTGCCCGGCTTCCCAGCCCTTTTATTAGTAGGGCGAAGGTGAGGAAATTCAAAGGATTCAATCCAGTCCACTATAAGGGGCCTTTCCTGGTCTTTCTTGCTTGGACGAAAGGAGTCATCGAAGGAATGTAGTAAGCGCTATTGATTTGGGAATGACTAAAGCACTACATGAAAGGCTTCACACTCCCTATGTGGCCCCGCAGCTGGCCCCATCACCCTTTCCGTTCCAAATTATGCATTCTCCGAGAGGGTTTATGCATTCCCCTTTTTGCTCGAAATGGCGGCCCAAAAAGGAATTTCCCGTTCACGATCGGGTAAGGGAATCATCGTGCAGACTACTAAGCGTGGGGTTTTCCGCATACCCGGAAAAGGGAACCACGATTGTGCGGTGATTTATCGATAAAGCCATCCGATCGGTGCCTGGCCTAGCGCCTAGAGAATCTACGTGTTAGAACGCGTAGGCGCGTAGCCCGGTTGAAGGGGTAGCGCACGGAAGACAAGTAGGCGGGGCGCTTAGGCGGGGCAGTGCTTAGCGGAGCGTGTAGTGCCGGGCAGGGCCAAGCGGGGGCGGGAACTAGGCACCAACCGGTGGAACTATTGGGCGGGCGGGCCCTTCTTTGACAAAGGCCGACCACGCCTGTACAATAGGCCTTTTTGCGCACTATTATGTGGCATGCACAAATCAAAGCTCTTACTGAAGGGCAGCTGCCAATCAAAGGCATCGTGGGTGGTGGGGCTAGTTCTTTCTACGCCAGAGAGGCTAAGGGAGGGGCAGAGGTAGGAAGTGTCTAATTCCTTCCTCCCTACTTGCATGCGTTCCTTTCCTACTCGTATGCGTTTCTTTCCTACTCGCCCTTATAGTGCAGGTGGGTTGGGAAAGGAAAGAAAGGGAAGGCTAGCTTAGGCCCTTTAGGGAAGTCTGAATTTTCCATCTTTGCGCTCGCGGCACCGAATGTTGCTGATCCTGAATCTATCGAAATGTCCTGCAACGCACGCAGAGGCGTTTTCAAGGAGCCGGCAGCCATTGCCTATCGTTCAATCTCCTCTGGTATTCMAATGCAATCCGTTAGAGTTCTATGGAGAAGCATACCCCACGAATAATGCCTCTTGATTAGCTGTGGATATTGGCGTTAGGCTATTGTTTATTGGCCAGTACTGGCGTATCTTCATCTTCTGAGCTAGCCTTATGCTGAAGCTTTATCTGCAGTACTCACAGTATGGTATAGTTGGAGTTTTACAAGTTCAATCTATTCCGTAACTACCTGTATTCTTCCTACGCCAGTACTGGCCTTATCCTCAGCCCTCTCATACGATTACCAGCCTCTTAGGCTGGGGACTGAGAACGCTAGATAATGCAAGGGGAAAGCTGGCTAGTTAGATCGAGGCTTGCCCCTTTAAGTACCAAACACTATTGCTTTGAAGCCAGCAGATTGAGTACCGTGCCTGCCAGGGAAGGACCGCCGCTAGCTGGTAGCTCTCTTTTTGGGTTATTATAGGGAACACTTCATCAGTGGCCCATCGGAAAAGGGCCATTCCCATATTGCCCCCCCTTATAGGGAAAGGTAGGGAAAGATATTGCCGCCTTATAGGGAAAGATATTGCTGCCTTATAGGGAAAGCAATTTCCCGTATCATCTTGCGGTAACTGCAAAGCAATTTTCCGCCATCCAATCGGTGCGAATCGATTGGCCACCCAAACCCTATCTCTTTGGGAGTATCCGCTTTCTCATCAGAGAAGTGACCCGCAGTGGATTCATGGATGTCGACTACTAGTACTAGGTAGGGATGAGAGACAAGAGCAGATGGTAACCATCATGCACCTGTAGTGAGAAAGGGTTGTGAATGATGGCTCTCACAAAGTAGGACAGAGAGAAGGGCTTCTTCGTGAACGAGTTGTCGAATCGATCAGTAGGGCCTGAAAGAGAGTGGCATCTCATTTAGACCACTCATGGTTGCTGTGTCTAACGTGCTTATCTGATCAACTGAGTGGTGTTGAGTCGATGAGGTGTACAATCGTGTCTGGTGCTTCATAAGCGGTTGAACTCTCAACTCATGGATTACACTCGTCAGATGCTGTGATACTCTCGGTTGGTGATTAGTTCGAGTTGAGTATTTATGAGATGAGCTCTACCGTCACCTATCCCGTGATGCTGTTGAGTCAATGATGGCTGAGCTCACCAGTCCTGTTCTACTCATCTCTTAGTCTCCTCTCATCCACATGCTCTAGGCGGGTTGTTCTCCTCTATGAGTTCGTGAGTTGAGTTTATCTCGTTAACTTGGACGTGATTGGCTGCTGTACCGTGAGTCTTGAGTTTAGCCAACTCAGTGAGTTAATCATGGCTTAGTTAGCGTGTTGAGCTCGTGGTGTTTGAGCCTTGTGAATGAGTGAATCGATGAGCTGCAGTCTAGCGAGCTTAATGAGGCACTCTAGCGTGTTGAGTAAGGAGTGGCTTCTCTCTCCTTATGAGTTGCCTGAGCACGCTAATGACCGCTGTCTCCCTCCTCTGCACTGCTGAGCTTCATCGCATCAGCGTGTTCATCTGCACTTAAGGGCTTCCACAACGATGAGTTACCTCCTCTCTCTCTATCCTGAGCTGGTAAGTTAGCTATCTAATCATCCGCTGACCACTATGAAGGGGCCTCTCTCCGGTGTCTGAGGACGGTCGTGTCTATGAGCTAAGAGGTGCTCGTGTTTGCCTCCGCTATCCGGTGACCGTTCTCTCTATCAACTGAGCTGTTCCTCTATAGCTGAGTTGTCCTGGTTGAGTCTCTCTGAATGAGCCGGTGGAGACTCTAGGAGCGTAGGAGTTCTCTATGTCCGTTATGATCAAATGTGAGGTGAGKTCCCCTTTATGGTTACGGAGAGTCGGGCTGTAGATGAGCTCTCACTTAGTCAAGTCGTGCGGTTAGCTGTTGCTATGCTCTGGTTGACTCTTCATCTATGAGACCGTGATTCTCTGATGAGACTTGCTGGTTTATTCGAATCAGTCCCTCCTGACCATGCTTAAGATCTCGCTTCCTACTGCGCATGTATGGCTGTGGTGGTCTTCACATCGTGTGGCTCACGTTACGGGCTTGAGCTAATGTCGGACTGCACTCTTCGTGATGATTGAGTGAGCGGGGCGGAACCCCTTCATAGTGGCTGTTGAGTCTAAATGAGCTAGCTACCCTCTATGAGGTTAGGAGATGCAAGCTGAGTCTTGTTGTCATGAGCCTTGAGTTCGTTCGAGTCTCCATCATTGCTCTGATTGCCCGAGTTTGTGGTGCTGGATTCCAGGTTAGGCGATTGGCTTACGTTACAGGCTTCTGTTCTTCCATCATCGTGGCTGTGATGTGTGGAATTCAGAGTTGTGTTGAAGAGTGGCACCTATATTGGTTCGAGTCTTAGAGATTGAGCTACTCTTCATCGACCTTGAGGAGTCGTGCTAGTGAGTGACGCTTCGCTTAAGTATGGAGATGAGTCACGCACCCCCCTGCTTAATCGAAGCTCAACTGAACTAGGTAACTCCCTTTAAGTGCTACGTTGACGGCTACCTGAGTCTCCAGTGGTTGTCCGAGATTCGCGATGCGTGTTGAGTCATGTGAAGTGGTATAAGGAGCTAATCGACTCCCGGGTGTAGGCTCACGAGGTGCTTCTGGTTTCCTTACTGAGCTTAGCACGCCTCTCCAGTGTTCGATATGTTGCTTAGTACGACTCAATATGCGTGTGGAGAGCGCTTGTCCTGGTCTACTGAGCCTAGAGCTCATCTGCACTTGCGTGTGTTGAGTTGGGAGTGGTCTAGTATGCTTGAGTCTATGAGTGTATAGTGGAGGCGCCCAAAGCCTCCACAAAACCTCCAACAGGCCTTCTACTCTAATGATCTGCTCTAAAGGTATGTAACTTTTCCTATTAGCACAAGGGGGTACACCATCGCGTGGAAGTGGCAACCCACTGGTTTACTCGCTTCGCCCCTATAGTACAGGGGGAACATCCTTGCCGGCCAAACCAACCGGTGCGGAAAACGCGTAGCGTTTAACTATTGCGCCCCTTCAAAGGGCACTATAGGGGTTGGAGGAGTTGGGGTTGGACAGCCACCCGTCAAATGCGGCAGGAAGTTGCTAAGGGCGGGTCTCACACAATCAAACTATAACCAACGTCTCATCCATTGCCTGTACCGTGGGAATGACGCTTTCTAGATAGACGGCGTTGGCAGTGACGATTAACTATAACCCCACCTCCTGTCTAGCCTCTACAAGCATAGTCAGTTGGTGGAAATGAAATAACGCTACCCGGCGTTTGAGATAGACCGGTCCTCTGACCTACTGCATTCCTTCACTACCAATAAACTAACCGCCTCAATAGGCTAAACACTCATTATCGCAAGCTCAGGTAATGGATCAGTAGTTAGCCAAGCAGAATACCATCGGAACATAGGCTATACTTGGAATGTCTGACTAAGCACTAACGATTACCTCCCAATAACCCTGTAGTCCTCTATCGTATCTATGCTTCTAGAGTCTAGCGACTTCTCACATACCCTTAGCACAGGCATAGGAAGATACGATGAAACTCTAGAGACAACAGCATTCCATGGTCTTCGCTAGACTGGACCTCCTGAACTTCAGGCCCCGAAGAGGGCAGGGGGTGCTTTGGTCAGGGCGAGCGAAGCGAGACAACCCCTATAGTGCCCTCTCCCTTCGGTCGAGTGCCTAAAGGCCTACGGGAGAGGGTAGCGCTTCGGCGCTGCCTGACCAAAAGAGGGTGTGCCTTAGCAGCTACCGAGATTCCGGCTTCGACCCCTTTAAAGGGCGCGTAGCGCCTCAACCACCGGTTGGTGCTGGGGGCCAACGCTACGCGCTGGGAGGTGCGCAGCACCTAACTATTGGCGCTACGCGTTGGCCCCCGCACGGGACGATCGTGCGTTTCACACCTTTAAAGGGGGGCCCTTTTTTAGAAGGGCTTGAACAGACGTGGCAGGCACCACCCCTTCGACGTCTCACGCTGGTTGCTTAGCCTCCAAGGCTACCGGTGCAAACTGATAGGGACTTCCGGGTATCCGGCCAACCCAACCTTAAGGGCATATCGTAAGGACACCGCCAACGTGGTGGGGATTCTAGACCAATTCTGGCTTTCACTTCGACCCTTTTCCCGGGTACTTTAGGGTGAAGGGTTGGAAGCCTTGAAGCCACTTACTTCACTTCCATGGAATGGTCAGCTTTGGACGAAGTGATAGTACCCATAGTGCCTCGAATTGCAGGCGCTGGTGAAGCGCTACGCGCTTCCCCTTAAAGGTGTCCCTGTCGGGCCACCCTGCTCCAGCCGAGAAGCCCCTACCACCACTCATTAAGGTGGCCAAGGTGGGAGAAGGGCTAGGGCAAGGGAAGCAGCGCTGCGCGCTTTCCTCCAACGGGCAGCCAACAGGGTGCGGGCGGCGCCTCACCAGAAAAAAAATCTATTTACTGTGTTTGATGAAGGCCCAACTGAGGCTTTCCCTCACCCTTCATGGTAGGGATCCCTGAATACTAGTGTGCTTCGTCGACGATCCACGCGCTTCCACAAGGCGCCCTTCTACAAAGTGTGGGCGCTACGCGCTACCTTTAAAGGGAGGTGCTGCGCACCTCCCAGCGCTACGCGCCGGGTCAGGTTACCTTCTTTCTTAGTGGAAAGAGAGAGATAGTCGCCAGTCAATCGTTCGGGACTAGTTTGCGTCAGTAGACTCTCTTTCTGGGCGGCAATAGTGGGCAGGGTGTCCGTCGGGGCCTGTAAGGCAACGACCGATAGGGCGCAATAGTTAAACGCTACGCGTTTTCCGCACCGGTTGGTTTGGCCGCAAAGGATGTAAAACATTAGTGGTTCCCACATTAGTGCACAATAGTTAAACGCCACTTTAAGTGGTTTGCCGCGAAACTATAGTACCGCAAAGATGTAAAAACCGACGTTTCCCACATTAGTGCACAATAGTTAAACGCACGATTGTCCTAGGGGGCCGGCAAGGCCAACTATAGTGCCCCAACCAAGGAAGGACACCTATTAACTCAACGCGCGGGAAGATATACGCAATTCTTTCGGGCCTGCTTCTTGATTTCTGTCCTTGCCTAAGAAGCAGACCCGGCTACATAATCTATATGGAATAGAAAAGGCCATTGCTCGACAGCTTCGAAAAGACGAACTCCTCATACTGGTTCTCACAGACCATCTTGTTCAGGGGGTAAGGTATTCATTTCTTATTCTCTTAGAAGCACCTGTCTCTGGCAGATTCATAGAGTAGTATGAAGTTGTTTCTGAATTCGTTGCTGTTGTAGCCGATAAGATGATCCCTCTCTGACCCTCTGTTCCTCAGTGCCACGTGCCTAAAAAGGACTACGCCGGGTGTGGCCAATACTAGTGCGGATCCAGCCAGCCTCCTTCCTCGTACCAGGAGCACCTGAACCCACAGATTCACTAAGCTGCTACGATATAAAGAATCAAGACAGAGGCAAACAAGAAGGAATAAGGCCTTAAGCAAAGTCTTATCGGAAACATCTTCGAAGCGAAGAGTCTGGATATTATGAACTGGAAAAAGAGAGATTGAAAACGAACAAATACGCAACTTACGGAGTGACAGCAGAACGCATGGTGGCCGTCCATCGGTGGTGACCTGCTGGGGGTTTCTTTCCGGTCTCCCCTCCCATGCCTTCCCACAAGCTAACTGGACATCGTCCTTTGAAGGTTGTGCCTACCTTTTTGGCAAGCTTGGTCGTTCACGCTAGACGTGTCTCAGGCAAGCAAAGCTCTTTGGCGGCAATCAATAAATACAAGCTAGCTCAAGCAAGCAAGGAAAGCGCCTTGGAATACAAGCAAGCAAGGAAATTGCCGCTAACAAGCCAGTGCACTCAGCRGAAAACATACAATGCACGAAGCAGGAACACTCCCAGATAGAGATTTACTACCGCGCCGACCGATTTGTGCCGATACTGCATTGATCATGTCTTCCAGATCACCGATTGATTGATTATGTCTTCCCGCGCAAGCAAGCAAGGAAAGCACAAGCAAGCAAGGCAAGCAGAAAACAAGCAATGCACGAAGCAGGAACAAGGTCCTGGCCGTACGACAGTTGACAGTGGCAACAGTCCTTCCTGGTGTTTCCCGTTATCTCCTTATCTTCGCGGAAGACGGAATAATGCAATAAACATGCAATGCGGAAAACATGCCAGCTGCGGAAAACAAGCCAGCAATGCAGAATACCGGAATACATGCAATGCACTCAGTGGTGACGGGAACTTGGAGGGTTGAAGCTTGCTTACAGTATCGCCAAGTTCTCAATCAAACCAGCTTTTTGCCTAAGCAACCCTTTTTGTGAGAGAGGGGGCAACCACTCCAAGAAGTTGCACTCATCCACCGCACTAAACCAAAAGCATCAGAATTCGACTGCTCCTCCGTGTCTGCCCCCTAAAGTGTCCCTCCTTGACCTTGACTTCTCTGCATGTCCTGTGAGCTTCTTTCCTCTTTAGACGCGAAGGTGTGCAAACAAACCCTTTCTCTCATAAAAAGGGGGGTGCGAAGGGGGATTCGGATGCGGATGTGGTGGGCGATTTGGATTCGGATGCGAACGCGGGTGATCGCGCGGATGTGGATACGGATGCCCCCTTTTTGTGAGAGAGGGCACCTTTATTTAAAGGGGTGGCCCTAAAAAAACTATTCATAGAGAAAAGGTAAGCAGACCCGATCGGGCCGTTCAAAGTGCGAAAGAAGCCGTGATTGAGTCATTATGGCGGTTCATACGCCGGAGTGTTCAAAGGCCACCGATCGGTTAGCTACGCGCCCCTTTGTTTTTAAGCGCCCACCCACTCCAATTCAATGGGGGCGCAATTGTGGAAGCGCCGGTTCGGTGTAAACCGGCCATAAGGGGACGTAGCGCCGGCCCTACTAGGCCTTTAATCGTTGGGCGACCTTTAGTGGTGCGTAGCACACTTTTTTGCGGGACGATCGTCGCGTTTACCCGCGACCCATCCACCCGGCTTTGAACGCTACTACTGGGAGAGTCATAATTACTCAATCACGTGTTTCAGGGGTTGGGTATAGCAGGACTCGAACCTGCGACCATTAGGTTAAAAGCCCAATGCTCTACCAACTGAGCTATACACCCTTATGGATCATTATTTACCCCATTTCATTCGTCTCTCTCTCTCATCGGGCGGACCGAGAATAGTTGGCTTAGCCAACCCAGTCCCGAAGAGGCGCCTCATTCCCTTTGCCTCTCCGAGTGCCCAGAAATGACGACTCCAACACAGAGAGAGGCACAAGGTACCGCTTCGCTCCTTTCCTTGTTGGTGGCAGATATCCCCTTGGAAGAATGAAATCCAAGAGTGATGATTCTTTCTGATCCATCAGTGCATCATTATCTACGATGATTCTTCCCAATCGTCATATTATCTACGATGATTTAACCTCAGGCTTGTTGTGAATCTTAAAAGCTTACTTTCTATGAATTTTGAAAGCTTACTCCATAGGGTCTTCCAAAGGAACCAATGAATATGGAATACAATACATACGGAAAACCCATAAAGATGGAATACGAAACATAACTATGATATGAAATAAAGTAAATTACTACAAGGTAAGTACTAAAGAGGTACGTAACCTGGTAAAGACTAAAGAAGTACGTAAGTAACCCGGGAAAGACTGGAGAAGGACGTAAGTGAACCTTCCAGTAAGTACTAAAGCCATCGCTTCGCATGTGCTTGCCAACTGGGCAATCACCTGTTCCGCTCACCGTAGGCTGCTCAAATGTTGGCTACTAGCTATTAGGGCTCTCCAGCTTACGCTACGGAACCCTAAGAGGGCGAGCACCACCTTGCTTGAGACCTGCAAGAGCAAATATTGCATGGATGAGAAGAGCACATTAGTGGCGACTTGCAGAGGCAAAGAGGTGGTGACCCCAGCAATAACGTTAGGGAACCGCTGGTGGTGGTAAAACTATTTACTATGTACGGCTTTGAGACTAGAATTCTTCATGAATTTCTGATGAGGCGTGGCTGTCCAACCCCCACTCCTCCCTTCGGTCGGAGTTGTCCTCGCTTCGCCCCTATAGTGCAGGGGCCAACTATAGTTCGGAAAACGCGTAGCGTTTAACTATTGCGCCCCTTCATTCAAAGGGCACTATAGGGGTTGTCCTCGCTTCGCCCCTATAGTGCAGGCGGTGCACTTATCGGCACCACTTTAAGTGCGGAACTTGTCGCGTGCGTTTAACTATTGTGCACTAATGTGCCAACCACTAATGTTTTACATCCTTTGCGGCCAAACCAACCGGTGCGGAAAACGCGTAGCGTTAACCATTGTGCCCTATCGGTCGTGGCCGCCCCGACGGACACCCCTTAAGGGTTGGCCGGGTTGGCCAACCTCGCCTTTTGAAGGACATTAATAGATTGAAAGCCCCCCCTTTTCAGGTTAGCCTTGCCACAATTGTGGGAGGGTATTTATGTTATGGGACCCGGTCTTAAAAGCGCTAGACCCCATTTCTTCTGCGGGTTGTCTATCTGAGGCTGGATTACGGCTTTAACTGTACGGGAGGATGGACGGTGGGACGGGGGATAGGGTATGCAGAATTCGTTCCAGTAGGGAGGGAGCACTAATGTGGCCTTCGGCCCCCGCTCGGGAAACGCTACGCGTTTTCCCGAGCCTCGCAGAGGGTTAGGGAGGGGAAAGCACAAGGGGAGAAGCGGGGCAGGCTCCCGGAGCCAAAGCGAGCCCTTTAAAGGGCACGCGAAGACTTATTAAGGGGCTGCCGCACAAACCAGTTGATAACAGGCCAGCTTAGCAGCTTCCCCGCATACTCCAGCACTGGGCCAACTGAGGTGGCAGCCAGGCATAGCTACGCGCCCCCGCACCTCCTTCCAACCCTTGTTGCCCTTGCAGACCATGTTCGAGTGACTACGAGCTGCCGGGACTGAAGGGGGCCTTCTGTCGTAGTGTTTTCTAACGCTCGACTGAAAGGAGCCTGCGAAAGGGAGGGAGGGAAGCCTGACGAAGGAGAAAGCGTCAATCAGCGCATTAATTACCCTTTACCTCCTGGCACCTTGATGGGGAGTATGGGGCTGATAGTGGAAGCGCGTAGCGCCCGCGACTGCCTTTCTCCTTCCTGCGTGCTTTATATCTAAAAGCGTGCCTTCTCTTGAATTTGCTCTCGCCCTGTAGTTAGTTAGTTAGTTAGTTAGTTAGTTAGTTAGTTAGTTAGTTAGTTAGTTAGTACCCCCTTTGAATTTTTCCCTAAAATGGGATCGGCCCCTATAGTGGAAACGCACAATCGTCCCGTGCGCGGTGCCAAAGCACCCCCTGCACCCACGGTCGTCCACCCGTTGACACTCCTCATCGTCTTCCTTTAAGGGTTTGACGACCGATCGGTTGCGAAGCTCCCTTCGCGCCTCCCTACTGCCCCCTCCTCACAGGCACTGTTCTGGGGGACGACCAGATCCTAAAGAAACAAGGCAGTACCCACGTGCCTAAAGAAGAGGAAGGGCGTAGGCCACTTATTACCTTGAGCGCGTAGCGCCAACGCCCATTACAGTGGTGTAAGTGCTTCTCTGCTGGTGGCGCTTCCCCTTTAAGGGTTTATGCCCCCCCTAAACCCTCTGGGTAAAACCTCCTGCCCTCTCTCCTGCCACCCCCTCCCCGGCGGCAGGCGTCTTCCTTTGGGCCACCCACCGCCTTAGCGGGTCGGCCCCTAAAAAAGGGGTTGAGGCGCGTAGCGCTGAAACCCTAGGGAGGTGCGCCGCGTACACCTCCCTGCCCCCTTGCGCGGAAGTAAGAAATTCTACGATAGATTCGGGTTCTTGGTCAGCGTAGCTAAAGCCGAAGGCGCCATAGTTAAACGCACGCGACAAGTTCCGCACTTAAAGTGGCCGGCAAGGCCAACTATAGTGCCCCACCTTAGACTATTTGGTGGGAGTCGCTACTCGACGCACTAAGGTTCCGTCGCCTGTGACGGGGAAGGGAGGAGGTACGTAGTGAGTGTGCGAGCGGGGCGGTTCAATCAGGTGTGTGTGGGCCTCGGCGCATCTGCGCGCGTGGTAAGGGGGATGGAAAGGGTGCACATTAAGTGCGTAGTTCGCTCTCGCCTCACAACGCCCCCTTTTTTAGAGAGAAGGTACCCCTTCTTTGTGGCAATCGTGCGTTTTCCGTAAAAGGCTTCTGCTCGCAGAAGATTTTACCGCAATAGTTAGCGCGTAGCGCTACCTAGGGAGGTGCTGCGCACCTCACTATTGACCCCTTTTCGCGTGCTTTCGCCCGGCACTGCTGTTTCCTCCGCTCCTTTTCCTTTTCGCGTGCACAGACAGAAGGAACGATAGCCCCCGTTAATCAAAGTGAGTGCGGTGCCCCACCACCTGACACGCACTTCCTTCTTATTCGGTGGTGAAAGATAAAATAAGAATCATTCCCAGGCAGCCCCTCGCTGCTGTCGGTCTCGGGCCTCGCTGCGCGAGGAGGAAGGATCGGTATCGTGTTCCAGCCGAGGTTGTTGGGATGTTGAACCTCCTATGAACATCTCAAATCGTAAATAGATTCAGGGCATGGGAGTGAGAATTGACGGAAAGCTATGGCAGGATGGAAAATCACCCACGAAACTGGAAAGGGAACAGAGAATCTCAATTGACCTGAGACGAGAGACGACCTTTAAGGGCAGGGTGGCCCGAACTATTGTGCCTGTAAGGCCACGACCGATAGGGCGCAATAGTTAAACGCCACTTTAAGTGGTTTGCCGCGAACCTATAGTTCGGGTATCCGCTTTGGATGTAAAAACCGACGTTTCCCACATTAGTGCACAATAGTTAAACGCACGCGTCCGCACGGTTGGTGCGATAAGTGCACCGCCTGCACTATAGGGGCGAAGCGAGGACAACTCCGAACTATAGGGG
>Contig02+125351
AGACGAGAGACGACCTTTAAGGGCAGGGTGGCCCGAACTATTGTGCCTGTAAGGCCACGACCGATAGGGCGCAATAGTTAAACGCCACTTTAAGTGGTTTGCCGCGAACCTATAGTTCGGGTATCCGCTTTGGATGTAAAAACCGACGTTTCCCACATTAGTGCACAATAGTTAAACGCACGCGTCCGCACGGTTGGTGCGATAAGTGCACCGCCTGCACTATAGGGGCGAAGCGAGGACAACTCCGAACTATAGGGGCCCCAA
>Contig03+1264
GAGACGACCTTTAAGGGCAGGGTGGCCCGAACTATTGTGCCTGTAAGGCCACGACCGATAGGGCGCAATAGTTAAACGCCACTTTAAGTGGTTTGCCGCGAACCTATAGTTCGGGTATCCGCTTTGGATGTAAAAACCGACGTTTCCCACATTAGTGCACAATAGTTAAACGCACGCGTCCGCACGGTTGGTGCGATAAGTGCACCGCCTGCACTATAGGGGCGAAGCGAGGACAACTCCGAACTATAGGGGCCCCAAA
>Contig04+1259
AGACGACCTTTAAGGGCAGGGTGGCCCGAACTATTGTGCCTGTAAGGCCACGACCGATAGGGCGCAATAGTTAAACGCCACTTTAAGTGGTTTGCCGCGAACCTATAGTTCGGGTATCCGCTTTGGATGTAAAAACCGACGTTTCCCACATTAGTGCACAATAGTTAAACGCACGCGTCCGCACGGTTGGTGCGATAAGTGCACCGCCTGCACTATAGGGGCGAAGCGAGGACAACTCCGAACTATAGGGGCCCCAAACAAAGGGGTTGG
>Contig05+2216
CCTATAGTTCGGGTATCCGCTTTGGATGTAAAAACCGACGTTTCCCACATTAGTGCACAATAGTTAAACGCACGCGTCCGCACGGTTGGTGCGATAAGTGCACCGCCTGCACTATAGGGGCGAAGCGAGGACAACTCCGAACTATAGGGGTTAAACGGGAACTATAGTTGGAAACGCACGATCGTCCCGTGGCGGGGCGCCACCAACCGGTGCACCCCTTTAAATAAAGGGGTGTCCTGATAAACTTCCGGGACAGCCACCCCA
>Contig06+2164
CCTATAGTTCGGGTATCCGCTTTGGATGTAAAAACCGACGTTTCCCACATTAGTGCACAATAGTTAAACGCACGCGTCCGCACGGTTGGTGCGATAAGTGCACCGCCTGCACTATAGGGGCGAAGCGAGGACAACTCCGAACTATAGGGGTTAAACGGGGTTGGCTTCCTCAGAGCTTCTCTCGGGGCGGGTCCTCTCCCCTCTCCCGGCAGGTCGAGTGTCTAAAGACCGTTGGTCGAGTGTACGGCTTCGCCCCGTAGACAAGTGGTCGATGCGCCAGCCAACCACTTTTTGCCTATAGTGAACTCAAAGGAGAACCCCCTTTTGGGATACTTCCTTCCTCGCGGTTGGTTGGTCGATGCGCCCACTTTTTGCCTATAGTGAACTCAAAGGAGAACCCCTTTTGGTTGGGGTTCCTTCCTCGCGGTTGGTTGGTCGATGCCCGAACCCCTTTAAAGGGGCGAAGCCACCCCTATAGTTCCGGAGGACACTCGACCTACGGGAGAGGAGCGGGGAGGTGCTACGCACCTCCCGCCCGGCAGCGCTACGCGCCTCAACCCCTTAAG
>Contig07+2259
TTCGGGTATCCGCTTTGGATGTAAAAACCGACGTTTCCCACATTAGTGCACAATAGTTAAACGCACGCGTCCGCACGGTTGGTGCGATAAGTGCACCGCCTGCACTATAGGGGCGAAGCGAGGACAACTCCGAACTATAGGGGCCCCAAAGGGGGAGTTGGCGGAGTTGGGAAGTAACGCTCTTTTAGAAGGCATTGAGGCCAACTAGTGGTTGCTAGAGGGGTATGGAGCAACGAGGGTGGGGGGCGCTAACTACGAGCCATATGTAGGTAGGCCCTCGAGAGGCTTGGGTAAGTCGAGTTACCCAAAAAGCAACAGCGACAGGAGGGTCTGGTTTCATTCCCTCTCACAATGGAACCGATTTGGGTACTTCTATTATATACGATGATTTCTGAGAAAAATAATAATTTCTCAAGACAAAGAATCATCGTATATAGGAGTTTTGCCGCTACGCTACGCGTTTTCCTGCCGGGGGCGGCCCGTGTACCCACTATGGCCCTACTCCCGGGAGTCCTATTTATAGGGCTTTGGGTGGTGGGGGGACCTGCTATTAACATTCGCCCTGGCAAGATAGGCTTTTTATGGATTGAACCATTATAACCGGAGTCTGCAGCCCTTCCAAAAAAAGCGGTGTATCATCGGTCTCGGTTTAGGCGCCCCCTACCTATATAACTGGCAGGGAAAAGCAAAATTTGTTCCGGCTTAACAAATGGGAAGGGAATTGAACCATCTGGCATGGAACAACCTACTGAGAGGCAGTTACCATTGCTTTCTCTATCGTAGGGACCCGGCTTTCTCTACAGCGTTTCATCGGTCTAGGGCCTATGGAGCCTATAGGGGACCACTTAAAGGGGGCGGGAATAAAGACTCACGCCTTCCCTTCCCTTCCAGGCCAAGGAACGGAACGGGAAGGAACGGAACTCTCTCTTTGGGCCACTAAAGTGTCCACCAATGAAGTTCCCGATAGCTCTTCGAACTCCGTTCGTTTGTTCCGGGCTCTACAACCTACCTTGGGAATTGGATAGAATACCGATTGCACACGAACCAGATCCCCTTCACTTTGAAGTGGATCGGATGGACACCGCAAGTTAGGGTGAAGGAAAACGCGGCGTAGCGTTTTACTAGGGGGCGCAATAGTTAAACGCGTACTACGCGTTTTCCTAGGGGGCTCTAAAGCTCGCCCCCCTGCCCCCT
>Contig08+10057211
CCTATAGTTCGGGTATCCGCTTTGGATGTAAAAACCGACGTTTCCCACATTAGTGCACAATAGTTAAACGCACGCGTCCGCACGGTTGGTGCGATAAGTGCACCGCCTGCACTATAGGGGCGAAGCGAGGACAACTCCGAACTATAGGGGTTAAACGGGAACTATAGTTGGAAACGCACGATCGTCCCGTGGCGGGGCGCCACCAACCGGTGCACCACTAATGGCCATCTTCTTGGAGGCGCGCCTCCAACGCAGCATTCAGGAATGGGATGAACGAACCTGTCTCGTCAATTCAAGCCGAGGTTGATTAGATTACGAAGCGCTACGCTAGCCGAACCTTTCTTTTTCTTTGGACGCCACTATAGGGCGGCCTAGCTTTGGGCAGGCCAGCCTAGCGGGCGCATAGGCCAGTCTTCCCCTAAATAAGAGGCAGTGTCCGAGGCGGCTTCTTCTAAAGAAGAGGTGGTCTTCCCCGGCTTATTCCCTAAGAAGAGGGCGGTGGCCCTTTAAAGGGGCCACCTTTAAAG
>Contig08+10057211_2
GCCCTTTAAAGGTGTCCTCCCCCAGGAGGCTAGGCTTCTTCCCCTAAGAAGAGATTTTAGCTCATTCCCCGGAGTTTGGCTTCTTCCCTCCTTAAGGAGTTGGTCAGGGCCAATAGTTAGGTGCGCAGCACCTCCCTTTAAAGGTAGCGCTACGCGCTACCTGCCGAGCGAAG
>Contig09+74836071
AGGAGGCTAGGCTTCTTCCCCTAAGAAGAGATTTTAGCTCATTCCCCGGAGTTTGGCTTCTTCCCTCCTTAAGGAGTTGGTCAGGGCCAATAGTTAGGTGCGCAGCACCTCCCTTTAAAGGTAGCGCTACGCGCTACCTGCCGAGCGAAGTACNCGAGGCAACCCCTATAGTGCCCTCTCCCTATCGGTCGAGTGGCTTTGCCCCTCTCCCTATCGGTCGAGTGGCTTTGCCCCTCTCCCTATCGGTCGAGTGTCCTTCGGAACTATAGTGGTGTCTTAGCGACACCCCCTAGGGCCTTCGGCGCTCCCTGACCGAAGGGTCGTGGCTTTCAGCGCTTCGCGCTGAAAACCGCCTCTCCTTACGTCGAG
>Contig09+74836071_2
CTATAGTTCCGAAGGACACTCGACCTACGGGAGAGGAGCGGGGAGGTGCGTAGCACCTCCCGCCCAGCAGCGCGTAGCGCCTCAACCCCTTAAGGAAGGGGCCCTCCCCAACTCCCCCCACTCCTCCCAAAGGTCGGAGTTGTCCTCGCTTCGCCCCTATAGTACAGGGGAACATCACCACTTTGCGCAACCCCGGTTTTAGCGGCAAACCACTTAAAGTGGCGTTTAACTATTGCGCCCCTTCAAAGGG
>Contig10+1181
GTTCGGGTATCCGCTTTGGATGTAAAAACCGACGTTTCCCACATTAGTGCACAATAGTTAAACGCACGCGTCCGCACGGTTGGTGCGATAAGTGCACCGCCTGCACTATAGGGGCGAAGCGAGGACAACTCCGAACTATAGGGGCCCCAACCAACCAACCAAAGGGGCCCCAAAGGGCACCACTAATGTGGGGGCCGTAGGCCCCCACCCCATTCCCCCTTTTTGGTACCCAGCAGGCCAAAGAAGATCTCCTCCCAAGCAGGAAGAAGGCGTCTTCACTTCGGTGCCCCAGACCCAAAGTGAAGGGTCGCATCCTCCCCATCAATCTGTAAGTAGAATAAGATGAACTATCTCCCTAGCAATCTGTGTCCCTAGCATTGGAAGGAATTAAGTTCCTTCTTTATCACGTAAATAGAACCAAAAACCGAAGGACACCCCCTTTAAAGGGCGAAGCCACTCGACCGAAGGGCGCAATAGTTAAACGCGCGAMGCGCKTTTGCCTAGGGGGCCGCAAAGGATGTTCCCCCTGTACTATAGGGGCGAAGCGAGGACAACTCCGGCCGAAGGGAGGAGTTGGGGAGGGTCGAGTGTCTTTCAGACCGAAGGCCCTTTAAATAAAGGTCGTGTTTCAGCGCTTCGCGCTGAAACCCCGGAGGTCGGTCCGGGAGCGCCTTCGGCCCGACCGACCCACCGATCGGTGGTCGGAGTTGTCTCACGTACTTCGCTCGCCCTGACCAAAGGGTTCGGGGAGAGGGTTCCCACAACGCCCCTCTCACTACGTTCGAGTGCCCTTCTAAAAGAACGTGGCTCCCCGAACTTTCTGGTAGTATATGCCCTTCCAAAAAGAGTGGTGCCTGTAGGCAGCCTGGCGGGAAGCGCTACCTGACCCATCCGGACCCTCTCCTATTTGTTTGGATTGTTTCTCTATAGGGGGAGCCGTCCTCCTTTTTGTGGAAGCACTAAAAAAGGGCTGTGAAAAGGGTTTGCGGCTTCCCACAAAAGTGTCCACAAAAGTGCCCCGAGAGTGACAAACTGCCACAATAAAGACCAAGAACAGACCAGAAAGAAAGAGTTTGTGGAAGAGCAACGGAAGCTCATAGAGAACCCCTAGGGCATTGGCTTGTTCAAAGAACTACTGCTGCTTTTTCAGTCCCAACCATTCCTATAGCCAATGTTTCCACTTTGATCCTGCTTAGTATATTGTTATTCTGGCATATCCATATAGGAATCAAAGAGATTCTGGCAGATCATGTTCACCATGAAGTCACGCGAAATCGGATCTTGATTCTTCTCAGAATCTTCCTGTTAGTCATTATCAAAGACGTTCTTGTGCTTTTCGTTCCTTCCAACTAATTAATAACCATATCGAGAGTAATGTGTTTCGCTACAGCCTTTCCCTCGCTTGCGGGGGGGCTTAAAGGGGTAAAAATGGAGATGGCTACACACGCCATCTTCATTCTTACCCCTCAGAAGAAGTCGCTCTCTGCTCCCTTTCGGGAGCTGACTGGGTAAGCACAGTTTCTTATATGGCTTGGTTCTACTACCTCTCGACGCTGCGGAAGCAAGAGTCGGCCAAACTGCGCTAACCCCTTTTGCTGGGTTCTCCCTCTATCAGGGGAACAAATTGACGCCCTGCAGATCCGGGGTTTCCTCCATTGGATGAACACTAAACCCTCTCGCCAAGTCTTTCGACTTCAGCCGATTGGTGAAAAAGCCGAAGGTACGAAGGAAGTTTAGGGGTCCGAAAGGAGGGGGGAGGGGGTTACACTGTACCGGAGGATAGGGGACGGCTGAAGGCTCAGGTTCAATACACTAGACATCTTACGAATTTTGTCCCCAAAACTATTATGGAGGAATCGAGAATCCGTGTTTCTCGGATCTTGATTCGCTTTAGTTTGACACGGCTTTCGTGTTATTGGTTCCCGGAAGAATTACCATTTTTATTGGCCAAACCCTCCATTACTTTGCCCTATCCAGACTCGTCCTTCATTCGTACACAATTAACGGAGGCCTTGAGCACATATGTTACTACGTCCTTAACCCTATGCTCCTACTTTGTATTACCCTTCTTAAGTTATCAAACTCGGTGCTTTTTGATCTTCAGTTGCTATGGGAAACGGAAAAAGTAGGACAAAAAGTTGTTTCACTTAAGTGGTTCTCGTTTCTTTTTGTTCTCCCTTGTAACTTTTGCTCGGGTAGTTCCCAACGTTCGGCTTTTTTCATACCATTCGAGTACAACCCCAACTAATTTGCTCATAACCAAGTCACAACCTAGAATTTATGACTATATCATGTTAACTGTTCGCATTTTGTTCATTCCGCCAATACGCCCTCAAGTCCCTGTAGTGGTGATCTGTCCGTCAGAATCAGAAGCTATTTCTTCGAGAACCCGTCCAAAGAATCGTCGGATTTTGATGGTGGTTTTGCTTTTTACAGCAGCTTTGTTCGCACCTCCAGATATCTGGTGTCAAATCGTCGCTCGTTTATCTCCCTATTCCCCAATAGAGTTGACCATCTTTGTAGCCTCGATCCTTTCGGTCTATAAGAAGCAACTATCCGGATAGGTAGGCCCGAGCAAGCTTACCCTCCAGGAGAAAGAATTAGGGGCGTAGCCTACAGGATTAGCCCTAGCTATGGGTTACCCCTTTAAAGGGGCTGGGGGAAGCGCACGATCGTCCCTTAAAGGGGTGGCCCTGATCGGGGATGCCACCCCTTTAATAAGCCCTCCCCTCTTTCCCTTGTTTTCGGATACCTTCCCACCCCTAATCCTAATCAGAAAATTGATAAAAGTGGGTGGGGACCCCTTAAAGGGGGGTGAGCTTGCGAACCCCCTTTAAAGGGTTTCAGCGCGTAGCGCCTCAACCACCCAACCTTCCGTCCCCACCCGCGGGAGTGGGTCCGCGATTCACAACCTGGCCACCTACCTTGTTGCTGGGGCACTATATTCAACTCCGTAGGCTTAGGCTTTAACGACATCAATGGTAAGAAAAGATCCTGGGAGCACTATAAGGGAATTCTCGGTGCCTCTGCCTACGCCGATTAAGCCTCAGGAGTTGATTCAACCTAACTTTGGGCAATTTCCGAGAACATTGTGTGAACCAAATGGCAATTATGCCATGCAATAATTGCCAGCACTAAAGGGAAGTTTTTTTGGCAGTCTTCCGAGTCTCTACCTATCAAGTGCCTAGCAGTGGGACCACTATAGTGGTGCTACGCACCCCACTATAGTTCGGGGAGCGCTACGCGCTACCCCTTTAAGCCGATCAAAGCTCTCATTCCCCTCCCCTGCATTCCTACCAAGAATTAGTTCAGTTCGCCCGATCATTCGATGCCGGGAACTTATGATGATGAATCATCTAGACGATGGGGTCATAAAGGGTATCAGAAGTCGAAGATGGGAGGCAGGGAGGAGGAGCCTGAGTGAGCACTCTTCGCACTCGCTTCGCTCCCCGCGAGCCAGCCATTTTTGGCTAAAATGCTTGGCACTATGTAGTTAGGGCTTCTGGCTTCATTGAAAGCAAGGAATGCCGGATCCCCTTTGAGCCAGCACTATAGTTGACGCACTCCCGTCTATATACTGATTTCATCACCTCACTTAACAGAGGCGATCTCCTAAACAATAGTGATTTCACCACCTCACGTACGGGCGGGCGTCCCTTGCAAGCATTACAATTAAGGGACAACATTGAAGCGGGAGCCCCCTAACCTATGGCGGGTGGGAGGGTAGCGGAGCGTACCACGAGAATCACGTGGAATGATCATTCCAGCCTTTGCTAGGCGGTAGGCTAAAGGGGGGCGACCTTTAAGTGGTGCTACGCACCACTAAAGGTCGCGGGACGATCGTCGCGTTTACCCGCGACCCCACCCAGTTCCACTCTCTATCTCGAGAGGAGTGCCGCAGTGCCTAGCGCTGCTGCTACGGTAGCGCCCGCTTTCTCCCCGACCGGCCTATATAGTGGTTTGAAGAGCAGAAATTACTCCTGACGTGGGAGCACTACTCGAGTTGGGCCCCCATAGTGTGAAACGCACGATCGTCCCGTGCGGGGGCCAACGCTACGCGCTACCTTTAAAGGGAGGTGCTGCGCACCTAACTATTGGCGCTACGCGCCCCCAGCACCAACCGGTGAAGCACGAAAAAAGATGAGTTGCTAAAAGGATGAGTTGTTAGCCTTACAACTTATTCCTTTCCGCGCTTCCCCGAAACTTGCCTTGCCAATTCTGACGAGGAACTATAGTGGGCAGGTTGCGAAGAAGCATAGGCCGCCCCATTAGTGCCAATTACTACGGGGACGCCACACCAAGGTAACTGACACTAGTGGGCAAACCGCTTCTCCGCATCCACCCATTGCTACCGGAACTTTCGAGGCTATGGCTACCGTACAGACTTGGAGCACCGATCGGTGCACGATTGTCCGTAAAATGCTTCTGCTCGCAGAAGATTTTACCCCCGACGGATGGCTAATTTGCCCGTCCCGAACATCGACAGATGAACACTAAGTCTTTCTTCCTTTCCCCTCGGAGTGGTATTGCAATGACAGGTTTACGCCTTTCCTTCGGTCATGGACTTGGGTTCACTATAAGCGACCGCACGGTGGCTATTGTGCGTGCTATATGGTCCTCGCCGGCATACCGGCTTGACTAGACACAGGATACTATGTAAGCAGGGCATCCCATGAACTGATTGTGGGATGCAGAGTGTCGTTGGTGGTATACCAAGAGCACTATAGTGGTCAGTATCGTGCGCGGTCTGGCATCTGGAGCGGGGCCACTATAGTTCCTTTGATGAAGGAGGCCACCGATCGGCGCTGCCTGTATCCTGCTCTGTCTGCCCTTTAGTGGACCGGCAGCACGGGTGGGTCATGATCGGCCGGTGGATAATTGGCTTCCCGTGCGTGTTCCGGGCCGCCTAGCCTGGCAGTCGGGCCCGCGACTAAAGGCCTGACTTAATGTCGACTAGTGTACAAGACTGGGAGTCCGGAAGCTGCCTCAATGGGGACGCACTTAAAGTGTTCAATTCCTGCTTTGTCAAGGTGAAGCTAGGCAGCCTCACTGCGCTTGGAGTATGATGGCAACTAGCTTAGTATCTCTCAGTGTTCGGCTTATAACAGTCGACCAAGCCAGCTGCTCCACATCATTACCAGGCTGTCGGGCGATTTTCATCCTTCAATTACTTTCCGAATCCTACTATGCGCGTGCGTGACCCAACCCCCGTCTACGTGTTTTGTGACGAGAATGAATTTACGTGCCATCCCGAAGTGCTATGGGAAGAGCGAGTTGAGATGGATCACACAACCACCCTCTTTCTGTAATGCCTAAAGGGCAGCCACCAGATCAAAGTAGGCTAAGGACGGATTCGAACCGTCATTCCAGGATTTGCAGTCCAATACATTGCCATTATGTTACCTAGCCCTTTAAAGGGACACTGAAACGCGCAAAGAAGCCAGTTGAGGCGGAAGGAGGAGGTAGCCGACAGAAAAACACTGAGGTTTTTTCTGGCACAACTTCTCTCACTCACGAAGGAAGGAAAGCGAAGCCACCAAAAACACTATATAGAAGCCTTAAGGGAAGGCTACCGCCGCGCCACAATTATTGCGGGTGAGGAGAGGGGCAGGTGGAAGGCAAAGGCCTTTCTATCTACGTGTTTTCTTGGGTGGTGGAAGGCRAAGCCGCTACTVCAGGGGC
>Contig100+3277
TCGCACCAACCGTGCGGACGCGTGCGTTTAACTATTGTGCACTAATGTGGGAAACGTCGGTTTTTACATCCAAAGCGGATACCCGAACTATAGGTTCGCGGCAAACCACTTAAAGTGGCGTTTAACTATTGCGCCCTATCGGTCGTGGCCGCCCCGACGGACAGCACTTTAAGTGCCTAATTCAATGGAAAGAACTGCCCTACTTACTTACTACCCTTCCTTTCGTAAGATCGTCGACATCCGCCATCTCACTTTGTACCATAATCTTGTGGTATTCGGCCACTTTAAGGGGAGAAAAGACGCCAACCCCTTTCTTGCCACACCCCTATCACTTAAAGTCCGTTCACGTCAGAGATAGGCGCTGGGGGACGATTGTGCGCTTCCCCAGCCAATATCTCGGATGGAAGGCACACGCACTTAAAGGTCCAGGTATAACCGAGTTACATTTGATTTTCTGATATTCATGCGGGGCGGAAGTGGAAGCCTGGACCCATGAATGCTGAGACGGTGGCAGAGCTGAGACGGTGGGGCACACTATAGGGGTGGTCAACGGTGGCAGGGTTTGAAGTGGGTAAGACAGTGAGCTGCTGCTGGGAGTGAGGTGAGGTGAAATCACGAGTGAGCTGCTGCAGGGCTGGGCTAGGCTGGGGAAGCCCAAGGCCATTCCTATATACTACGATTCCGACTTCGCCTTTATTGAAGATTGTGCACCCTATCTCAGTATGCCGTGGTTCCCTTCGCAAGGAGCTTAGACCAGGTAGGTCTCCTATAAATGATAGTGCCTAAGAATAAAGCGAACTATTGTGGTGGGAACTAACTGTCGCCCTTTATGAGAACCGAGATGAGCCCGGAAGAGGTCAGGGTACGAAGCATAACGTAAGGGTAGAGGAAGAGATGATAATGATTCTGGCATGCGACTTGAGCCGGCCGACGGTAGGTACCCTAATTGGGTTGCTCAGAGGTCCACTTCTTCGTGGGTCTCCCTTTGGAAGAAGGGATTACAAAATCGCAGTGAGCGTTCTCACCGCGTTCACTGGAATGGCGTGCATTCGCTCTTGTGGGTGATTAGAGCGTTTCCTGAACTTCATTGAACCCGATTGGCGATGTTGTGCGCTTTCACATAATGCCGCTAGAGGGATGAGTTCCATCTCGGGAGTCAGTCTGTCTGCATACTTCTCTGGATCAGTTGTGTGGCAAGCCGCCCTATAGTGCTCTCAAACCTTTCTTTTCCCGGACGATACCCCTCATCATCAGACTCCGCCACCCGTGCAAGGAAGTCATTTCAACAACCCCGTTGAAGTTCATACCCGATTTAGATGACCAACTCCTCCCTTCGGTCGGAGTTGTCCTCGCTTCGCCCCTATAGTACAGGGGGAACATCCTTGCCGGCCAAACCAACCGGTGCGGAAAACGCGTAGCGTTTAACTATTGTGCCCTAATGCCCCTTAAGGGCCGAGAAGCTCTMCTCTTGAGTCAGAGGGGGGACCCGACAGCCAGGAAGAAGTTAGAATTTTTGGAAGAAAGGCCACCCTTGGAAGTTGGCCATCGAAGGGACCGATTCTATGGGGTTATGGATGCAGCTGAACTCTGTTTGGTTCCTGATGTCGTGATTCCCCACAAGTTCAAGGTCCCAGAGTTCGAAAAGTATGAAGGGACGACTTGTCCGAAGAGCCACCTGGTCATGTACTGTAGGAAGATGGCAGCCTACACAGGATGATAAATTAATCATCCATTTCATTCAAGACAGCCTCACAGGCGCTGCGTCCAGAGGGTACATGCAGCTGGACCGCTCTCATGTCCGCAAATGGAAGGATCTTGCTGATGCTTCCCCCAAGCAGTACAAGTACAATCTGGATACGGCCCCTGACCGCATGGCGCTGCAAAGCATGGGGAAGAAGAGCACAGAGACTTTCAAAGAATATGCCCTACGATGGAGAGAAATGGCTGCCCAAGTAGTTAGTTAGTTAGTTAGTTAGTTAGTTAGTTAGTTAGTTCCGGCCTCCCTTGACTGACAAAGAGATGGTGGCCACCTTTCTCACTACTCTCCGTTCTCCTTTCTACGACCGCATGGTCGGCAATGTTTCCACCAATTCTGCTGACCTTCAAAGGTGAACGATCGTTTTCTATCTACCCAATTAACCAATTACCGCATGGAAAGTGGGATTCGAACCCACGACTCAGAGTTTGAGTAACTATGCCGTTTCATATCCCGCGGAGGTATGGGAATACCCACCCTCTTATCTCGAGTCCAGCATAAACGGCACCTTTTGGACAAAACAATTTGCACGATCAAGGAGATTTATTATTCTCCGAATGTTCCAACTGGAAGAGTTTACGCAGTATTTTTCGGCGCTGCGCGTTCTTTCTTCCGTCCTCCCGGGGAATAATGCTGACGATTGTAGATAAATCCCGAAGCCCGAAATCAGAGAATGGATGAAAAGTAATACGCCAAATGGTTTTCTTTCTGCTAATGGGGGCGCTTGCACTTAAGGGACGGAGAGGCACTATAAGGGTTGTTAGAGGGGAAATCGACGATGTGAGGGTTGCGTGATGATTTCTGGGCACTACAGGAAATCAAGCCCCTTCCCACCATTCCAGATATATCCCTAGGATCCTGAAGGGTAACCCAACTAACACCTTAATTCCCAGTAACCCAGGTATCCACTTGTATCCACTACCAAATATCCTACGGATCCTAAGATGTGAGGTTATACGCTACAGGACATTCAGGTATACGGGTTGGACTTACTGGCGGTCGGGAAAGTTTCATCCCCAGGAGAGCCTACGGAAGGTCAGGCCGTTAGATGCTGGAGTTAACCGTTAGATGGAAGGAGAGTAGAGGTAAGGGATAGCAATGATATTCCTGGACTACAAAGAATCTCTATTATACGAATTATGTAACCGGCTGTATCTATCCTGTGACGCCATCTCTTGGTAGGCCTGACCGACTCTATCTCACCGGCTGTTGGTATAACGTCTTCCATGCCCGACGGCTTAGTTGGAAATAGGACTAACCGGAGCCGATTCCTGAGTTGTAGTTAAGGGAGAGACAGGTACTGCCTAGGCATAGCTACATACGGAGGTGTTAGGAGAGACAGAGGAAGAGGTGGAGTGGTAGGATAGGTTCTCAGTCTCTCCGTATCTTTATCTCCAGCCTGTCGGGGAATGCAGGGGTGCCTTTAGGCACCCTGCCAACATTTCCCTCACGCGATAGCGTCCATATTAGACCGTGGGAGTGTATGGTTGTAGTTAGGCATGTGTAGGGCCTTATAACGGCATAACCGGTATTAAATAGCAAGGATTGGGCACTTTCTCGGTTTGCAGTGACAGTACCTTCCGCATGCGCATTCTGCCACCACCTACCTTGGCTGGTCGTAGAGACGTTAGTTGTGAGACTGGCCCCTGAGACTGGGCGGTGAGGGGGGACATGCACCTGAGACACCTACCCGTACTATACACCCACCCCCGAGACTCATGAAACAGACCCCTCTCCCTTCGGTCGAGTGGCTTCGCCCCATACGGGGAACCGGAAACGCTACTCGCGCTCGGTACCTCTCATGAGTGGGAACCGTAAGTGACTCACTTCACTGAGTCCCTAGGGACAGATAGACCCTGCTGCGGGCAACAAGAGCGACCCCACAGTAGATATAGTGGGCATACGCTCAAAAACATGTGCCCGTTATGCGCCAGCTGATAGTACTCTTATTCGAAAGGCTATAAAAATTCTACCCCGTACTTACGGTCAAACGACAATAACTACAACGGTAGAACGCTATGGAAACAACGCTTGACATTAGGTTCAGTTCACAACGCTTTACTCAGTCAAGTGCGTCAACTGCCTATGTAGTTGTTCCTCTAGTATCCTTGTAACTCTTGTGCTTGGAAGCAAAGGAATTCATTCTAACCTCTTTTAGAGAGTGAAGGCTAGCAATCGAAGTAATTCCTCTATCGTCGGTGGATCAAAGAGGAATTCCCGGCTTTCCTTTCCTTTCAAGAGAACCGTACATTAACCCCTTTAAGTTGCCTATTCCCTAGCAACATCTCTATGCTGTACTGGTAGTGGAACAGAAGATTAGGTGTTTAGAGAGAAGGTGATTGGAATGCAAGTGAGGAAGAGCTCTAGTTTAACTGTTGGTCTTATTCTTCACCAGGCCTTTCTCCTAGTTAGCCGCTACCAATATCCGATCTCACGCTCCTATTCCCGTACGTACTTTGGGAAGGGCATGCATTGCAAGTACAATCGATAGCTATGATCTGAGCTTCTATTACCATACCTTTAAGTGGACTTTGGAGTGTGATTGGGTAACTATAACGACTGTACTGGTCTTACTGTAACTAGTCATGGAGCGTGAGATCGTATGGTTGAGGTGGAAGAGATGAATAGGAAGGATGACAGACTTTCATAGGGCGAGGTCATACTGATTAGATATACTAGTGGACTGCGGGCATACATGTATGGTTGGAATGCGAGGGCATAGGCAAAGAGAACAGATCACTCGCTTCTTCAAAGCTCGTTAGCTCAGACCTATATTGGCCCGTCTGAAGGGTATGATTGAGCGGTAGCGAGGCATGAGGAATGAAATGATGATGCCGAGCTATAGCGACTGTATCTCCGGTTCAGTGATTAGCGTTGTAGTTGGAAAGGTTCTTAGAGATGAGCCAGTACCAATCTCCCAGTACCCTCCAATCATACCCTTAACACTAGAGATGCCCAGGAGGAGATAGAGATTAGCCAGGGAACATAGCCGGTCATTAACCTCATCATTTGGAACAGTTCCTTCCGCCTACGGCGGCATATCGGATTGTTTCACGAGAGAAAGGCAGATCAGATTGCTTTCAGTGAGCCCGACACCAGGATTACGGAACTATAGTGGCTGGGAACCATAATCAATGAAGTATCCTTTTCATTCGGGAAAAAGTCTCACGTAACGGATCGGGCGTGGCGGTGCACAGAACTCGATGCATTCTTAACCGTTATGAGAATGCCGGATGGGAAGTTACCTGGTATGCGCGGGGGATTACGACCATCATGGGTCGAGGTAGCGAGGTGAGTTTCACCCCGTAATCGCACATATTCCGTAACACACCATCTTGCCTTGCGGCAACCGAGCCCTATAAGCTCCACCACGTCCCTCCTCATCTACGACAAACTATGGACCCGACTCTAGGGTATCCGATTAATCGTGGGCTTAAAGGGGTAGCGCGTAGCGCTCCCCGAACTATAGTGGGGTGCTACGCACCCAACTATAGTGGTCCCTCAGTAAGAAATTACTTGAACTGTTTAGCTATAAAGCACTGATCATTGGTCAAACGGGAGGGAGAGAGCGGCGGCTAGGCAATTAAGCTAAGTTAGCACAGCGGTTGGACGGGGCTAGTTCTGTGCCTTGTAATTCCCCATCTGGTCGGTCTCAAGCCTTCCACACCCGTAACCACTTAGCTCTTCTACCGGTGTATGAGGGTTTGAGAGGTATTGCAAGATTGTGCGGTACAATTGGTTAGCCATACCAGGCATGTAACAGTATGATTGCTAGGCATGGAGGCTTGGGACCGACCCTGTATTCCTGTACCTTGGTGTATGAGGCCTCGGTTATGCTAACGCCCTCCTCGGCATATTCCGGTGCCGCTATAAGGCACCTATTCGATAGACCGGTGAGGCATATTGACGTGTACTGGTGTGATCGGGGTTGGGGATCATGCCTAGCTATACCCACTCCTCCGCCTCCGCGGTGTTACAGCTCCGGAGACCAGGACTTCCTTCCAACGACTGTACCTGTCCATGAGATCGTATGTACGGTTACAGGGCATGTATTTTGTTTGTTGGTGGGAGTCGATGTCCACCTTCTATCAACTCCCTCAGCACCGTACGATAAGCATGGGGTTACGATCTTATGGTACCGGGTTATGGGATAGGTGTGTTGCTAGAGATCTACAGGAACAGTACCGTCTATTGGTGGACATCGAAGTGCATTACCGATTCCTCTAATGTTGCTACTTTGTTCTTTCGAGAAGTAGTTGGATTGCAACAAAGTGGTGCCTAAAACTATCACTTCCGATAGAGACACCTTTAAAGGGGCGGAGCCGGGAAACCGCGAAAACGCGGTTTCCCCTTAAGGTCACTTTTTGAAGATCTTATGGAGGCCCCTTCAAAAAGTGGAACAACACTACACCGATTGTGCCTACCACCCCCAAACCGATGGACAAAGCGAGGAACGGTACGTACACTTGGAAACCTTTTGAGAAGCTTAGTAGGTGAACATCCAAGACTTTGGGACACGGTCCTACCACAAGCTGAGTTTGCATACAATAACTCAAAGAACCGCTCCACCGGAAAGTCCCCTTTTGAGGTAGTATATGGTAGAGCACCTCCTCTTATCTTAGACCGACTCTCCGTGCCTCACCCGACCATTAAGGGCTGGCCTATGACCACTGATTGGGTGCAAGCGGCGCTCCTTCCTTTCTTCATCCTTGTTCTTCGGTCGTCTTCGCACCTCTCCTTATCAGTCGAGTCACTTCGTACCTTAGGGGCGAATGGACAAAAGAGGGACTGGGAGGGACGGGGAATCAAGGTCTTCCTATCTATTCAATCACTGATTTCGAGGGGGAAGGGGCAAGACCCACCATCTGATCCGAGCAGCTTAAGCCCACCTACTTTCGAACGAAGTCAACGAAAACTTCTATTTCAACGACCTTGGAGGTTCCGGGCGGGAAGGAACGATGAACGAACGAAGCAGATATAATAGGGAACTCGATCAGTGCTTCTGAAGAGGCGAGGAGTGGATTCCTTTCCGCATTTGTCTATCTCTCCGTTTAGTCCAAGGGTCTTTTTGGTATCGTCAAGTCGGCGTATTGATAAGTAGGCAGGTAAGCCTCGCTTTCGCTGGTCGTTAAATTCAGCTCGTGGCATGAGCTTCTTCCTCGTTAGGAGAGATGTGTTGCAGTGGAAGGTTAGGTAAGACCATGGTTGAATCGGTTCATGGTTGAAGCGGAGTTGTATCGGTTCATGGAAGCGGATCCTGTATCGGTTCATCAGCGGATCTCATAAGCGGATCTGGTAGCGTATCTCATATCGGTTAAGCGGATCTCAGATCGATGTTAAGCGGAACAGATCGGCTCTAAGATAGGCTGTAGCGGATCGCACAATAGTTCCTCGGTTGAAGCGGATCTCGCGGATCTCATATAATGGGATCTCTAGCGATTAGTTCCTCTTAGCCGTTCCCACTGTATCTCCTAGTGCCTAATCCCCTACTACCAACATACCCTCCTGACGGAGAAGACAACTTAGACGATTTGGAGGTACGGGCCGTAGGCCGAGGCGGTGGCTGTCCCTAAGGACACCCCTTTTTTTGGGCCCAATCCTGTGCCTCCCTAAGTCCCCCGCTCGGCAATGCCAGGATCTTTCAGTCAAGTCTCCAGCCTTACGGTTCAAACCAACTATAGTGCTTCCGATTCCCCCGCCCGCACCTGTAACTCACACCTTAACGAATAGGGACWGTATGGGCTGCCGTTCCCGATCACCGCATAAGCGGGATCGCATCGTCAATCGCCCCAAAGGGGTAAGGGGGTGGTCAGGGAAGGAATTCGTGCGGGCGGGGGGAATAGAGGAACCATTGTGGCGAATGTGTAGGCCGATAACTGAGGGACGGCTCTCTAACGGAGAGCCCGTCTAACCAAATCTGTACCGCCGATCCCGTTTAAAGGGATCGGTGACCTCAAKTCCCTAGCCTTCGCCCGCTCCCCGACGTGGGTCGGGATGTACTGAGCGGGCTAGGCTTTCTCCATCAGTTCCTACGCCCTCACTAACATTCGGGCTTCGGAGGGACGATCGTGCGGGCAATCACTAATTTTTGTTGGATAATAGGAGCGGGTCCGGCCTTATGTATGTGTTTACCAGGGATAAATAGCGGAAAGCCAATTGTAGGAGTAGCCGATAGAATGAGACCTCAGTTCAGGGTTTGACTGTTGACTATCCATTTATTTATCCTTCAGAAACGAAGGTGAACAAACAGAAGGAGAAGATACTACCTCATGTTCACATCGAACAGATCGGCAAACGAATTGGACGCGAAGAGGAGGGTCAACAACCCTATTTGTTGTCACACTCCCGAACGAACGTGCGGCACGAACGAAGGAGCACTCCCGCCCGAAGGAGTAACGTTTTGTGGTCTGCCGGAGGCCGTTCATTGGGCGCTTACGCGTGGGTATTTTAGGGAAAACGCTGTAGCGTTTTACGAACTTACGGGCACAATAGTTGTTTTGAGAAGGGCCGGGAAGGACACCGGAACGCTACGCGCCAACCCCGGATGAACCCTTTTTCGTTTGAGAAGGGCTACGGCCTCCTCGTATTTGGGAGTGGGTACTTAATATTCGAAGACGAATATTGGGAATTTTTTTCCTCTGAATGGCACGATCGTGCCTGAAGTGACTTTTTGTGTGGGGCTTCGCTCTGGCGATACGCGCTGGTGGCCTCATGAGTTGGGGTCTAACTCATTGGAAGTTGAATCTTGGTTCTTTAAGGAGGTTGGTTCCGGATGAATACCCTTCGTGGTTCTATTTACAATGTGTTAGAGGGGGCGCCCGTAAAACTGCACTGGCGCGTAGCGCTGGCCCACTATCAGTGCACTGGCGCGTAGCGCTGGTCAAGGGCCTCAGGGTACTGGCGCGTAGCACTGGTCAAGGCATACCTATAGTGATTTTCAACACCAAACTAGGAGCAAAGGGAGACGCCCAGCTACTGAAGAACCATGGTGGCGCGTAGCGCCTTTTCATCCTCTATATACGTACGTGATTCTCGAGTTGCGTTTTCTTGCCCTTTAAAACTTATCGCACCAACCGGTGCGGAACTTGTCGCGTGCGTTTAACTATTGTGCACTAATGTGGGAAACGTCGGTTTACATCCTTTGCGGATACCCGAACTATAGGGTCTTTAGACACTCGACCGAAGGGAGAGGGTTCGCGGCAAACCACTTAAAGTGGCGTTTAACTATTGCGCCCCTTCAAAGGGCACTATAGGGGTTGTCCTCGCTTCGCCCCTATAGT
>Contig101+2154
TGTCGCGTGCGTTTAACTATTGTGCACTAATGTGGGAAACGTCGGTTTTTACATCCTTTGCGGATACCCGAACTATAGGGTCTTTAGACACTCGACCGAAGGGAGAGGGTTCGCGGCAAACCACTTAAAGTGGCGTTTAACTATTGTGCCCTAAAGGCCATACCATAGTTCCAATCCTTATTCGTTCCATAAGGGCTACATGGTTTGCGTGCTTGGGTAGCTCGCACTAGCCGTGACTAGACAAGTGTTTCATTGGAAGTTATCGTCCTCTAGCACTTCCGTCCCAAGAAGCTATTCCCTATTGCCTGCGTTGCTTCTGCAAGCTTTCGTAGGCTCTAGAGGAGCCAGACGACAGGCTCGCTATCCACCACTGCGCGCCTAACACCCTTTGTATAATTTTAGAGGTTCAGGCTATTACTGAATTCTGGGAAAAATTTAGTAGAATTTTTCGTACACCTACTAGCGTTCTCATACCTACCTGGTGACTGCTTTCCCAGATAACCAGAGGAAGATCAGATCCGGAACACCTAAAAATGGAATGCGCCAGAAAGCGAAGCTACTTCTGAGCGTAGACCCCTATAGTGGCGCATTGAGTGTTAACAATATTATCCGCGAAGGACCTATTCGGGTGCAGGTGACTCATTATTTTTGATCTGCTCCCCTTCGCTAGGATCCTAAATCCCCTTCAGCGGTGCAGCCTGTTCCTAAGCAGTCCCCGGTACACCCGTCACAGCAGCCTCCAGCACCACAACCTGAGGTGCCAAAGCCGCTGCAAATAGCGTTCGGGGCGAGATTTACTCCTCCCTATTGCTCTCAACAGGAACTTCTGGAGATGTTCCCGAACTATGGTTCCCACTTTTGAAGAAAGCGCTACGTTCGCCCCACTTCGCACCTTGCCGGCAGCGGCCCCCCCATGAAAGACAGGCAGGAAGTTCTACTCTTGAAACTTATGGGAAGGCCAAAAAAAGGGCAAACGGGGGTCAATCGGGCATTGGGATCGAATTAATGGATCCTAGCTAGTCCAGGAGGTCGAATGACTCTATGCAAGTGGAAGATTCGCCCAAATATGCCTACTGCGAAGACCCTTTGAAGGGGCGCAATAGTTAAACGCTACGCGTTTTCCGCACCGGTTGGTTTGGCCGGCAAGGATGTTCCCCCTGTACTATAGGGGCGAAGCGAGTAAACCAGTGGGTTGCCACTTCCACGCGATGGTGTACCCCCTTGTGCTAATAGGAAAAGGTACATACCAAAAGAGTCAGGGAAGCGCGTAGCGCCACTATAGTTCCACTAAAGGTAAGCGCAACGCGCCTCAACCAAACTTCCTACCCCACCACCTACAAAGTGGGGACTAGAGGCTTCGTAGTGAATAGAAAGGGCTCAGTTTCCTATTCTATGTGGCACTATAGTTCCGCCGCTAGCTACCCGTCAAGCGCTACCACCGGTTGGTGGCGCTACCCGTCAAGCAGTTGGCGCTACCTATAGCAGTTCCTCCTAGAGAAGATAAATGGGCGTTTGGTGACATCTTATGTGGCACTATAGTTCCGCCGCTAGCTACCAGTCAGGCGGGCCCGGTAGGAAGTCGAACCCTAACTCATTCTTCCCTTTCTTACCTTTCCTCCTAGGAGGGTGTGAGTACAGAGTTGACGCTGGCGTTGGCTCCCCGCTGAGGAAGGACAACGCACAAGGGACCAGCGAAGGGCGGAAGTGCAGTGGGCAGTGAGCAGTGGGCAGTGGGCTCAAAGGGGTGGGGGTAGAGAGCTGGGCAGGAGCCCAAGTTTTCTACGCAAAATTGTGGCGCTTTCGTTCCTTCATTGTATCCGGTTCTCCCTATAGGCACCTTTAGCTCCACAATCTTTCGCATTTGAGGCCTCCCGTCACAATAGTGTTCGAAGGTCGTTTATCCGCTGCCGATAACACTACGCTCCCCTGTCCCTCTGTCATGCGTCGCCCGCTCACTCAGCAGGCGCCCAACCTGGAACTAACGGAATCCAAAAAACATCAATGGTAGAAAAGCCCGCATTGAGGACCGGATTAGGGGGACATAAGACGCGGTTGATCATCCTATTACGTGATTTTGCCCCTCTCCCTATCGGTCGAGTGGCCCACCAACCGGTGCCCATCAGTATCAAAGTCAGTTGTCCTAGTCCCACCAGTTGAATCATCAGTAATTCCCTCCTCCGCAGTTGGCTTTCCAGACCCAGAGTCAGAGTCAGTTTCTCTTGGCCCATCAGTTGTCCCACCTGCAGGAGCATTAGTTCCATCGGAAAATCATCAACTAGAGCTAGAGAAGGCTAGAGAGTGAAGCCGTCTCCACAACTCATTCTCTGCACTATAGTTCCTTTCCTTCCTTCCTTCCTGCGCACTTAAGTGCCCAGAATTTTATTATCTGAGCGGGATAATCGTCTGCGTTAAGGAGAATCGTCTGGGATACGGCGCATAATCGTGAGGCTTTAAAGGGGAAGATAATCGTCTGCTCTAAACCCTTTAAGTGGTCGTCTGCACCACTTAAGTTTGGAAAATCGCCCCAAATCATCGTATAATCGTCTGCACGCAAGATCGTCTGCAAACTTAAGTGCGCAATATCGGAATTATGCTCTAGGATATCGTCTGTGCAGGCGGGATAATCGCTTTGGGCGTCTGCGCGGGAAGGATAATCGCTCCCCTCTTAAATATGGTCTTCCCCTACTGCAGTATCGTCTGCAAGGATACGCGTATATAGATACTTTGTCTTCACAGGATCGGCTGCATCATCTGGATCGCCCAAGATCATCTGCGCTTTAAAGGGGCATAGGGTTTCCCAGAATTTTCTTCCCAGGTAGCTCTTCAGTACCGTCTGCCAGGAAACACGTAGATAGAAGATACTTTGTCTTCACAGGATCGTCTGCTTGTCAGATCGTCTCCATAGGGACAAGCAGAATCGGACCCATTCGTAGGGGCCAATAGTTAGGTGCGCAGCACCTCCCTAGGTAGCGCTACGCGCTAACTATTGCGCCAAATCATCTGCTAGGGCAGCGCTACGCGCCATAGGGACAAGCAGAATCGTCTGTCTTGGATCGTCTTCATTCAGAGCGTCCGCGGTGCTCCAACAAGAGCGCCTGCATTGGGACAAGCAAGACCGGTGAATGGCTTATCTCGGATCGTCTGCTCAAAGGGCAAACACTCTTATAAATTTGGGGTACGGACCCTGTAAGGCGAGCCTGCTTATCCTCCCTGTTCGATCTCCTTCAGACCACCTGCGGCCCTGTTTGAAAAGCTATGCATCCAAAGATTCACCAGGATCGAATCCTCTGTCTGAACTCGGTCAAACGCTAAGGAGGTGCAACTGCAAGTGGGCGAGTGAAAGGACCGACCCCCGTCGCTGTTCCTTTAGATGATTTTAAGTTCTTCTTGGTATTACGTTCCTCAACACTGCCCTTAATGTGCAATCCCCATGCCATGTTTGAGGACTCGACGGCATCATGGATGAACCACTATAAGGGCACGGTCTCCACCGACAGGAAGGGAAAGGAAACCATTTCGGCCCTAGACCGACGTGGTAAGGGGTATCGGCTACGCCCGTCCCTCGTAGTACCCGCTTTGCCGGGTCCTAACATCGTGGATTTCTCCTCCGGCCACCACTATAGTTCCGAAGGACCCAAAATAGGCCTGTTAACGATCGGTGAAGGGAATCCAGTCGAACGGAGGCCTTGCGTAGCGTAGAGCGCGTTTTTGCAAAAGAAAATGACCTTTCTTAGAATTGACTACCACTTCCAATCGTGCAAGCGCGTAAAGGAAGATCGTCCGCTAGAAAAGCAGCAAGTTCAAGATGGACATAGGAAATCCAGGTACCAGCTACCAGCCTAAAGACTGTATGGTYGATAGTGAAAGCGTTAAGGTTACTGTTTCCCAACATCAAACCTCTACATACCATCCCCTGATCCTCTAACACCCAAACCCCCTTTTTTAAGGTATACCTGCTTGCTCACTAACGGATAGAACTCTACAACCCGACCAATCTGTAGGGCTGGTGCGTATTTATTAAGACACAACCCATAACCCAGAATCAATGGCTAGCTCCACAGGGGATTGATTGGGATGTAGGCTATTATTACCAGGTAACGCTTTAGAATAGGAAATAGGAAAGGTTGCAAATAGTCTCCATACGCATCAGTACGGGGGTAAGGCCTTTAACTAGCTTACACGCCCACATATTCCTCCATCCGGTACCGCTATAGCATATTCCCCTTCACCAGTTGCCTAAAGAGGTACGGTATTGGGCTGTTGCATGACCGGTGGGGAAAAGGCTAGATTGGCCCTTATAGTGTTCTTGATCTCCAGGTTCACTTCTACCGGTTCGTCGACCTTTAAAGGGCTTGCCCTCCATCTTCCAGCTCTGGGGGAGCTGGGCTCGGCAACCTCTGAAGGGACTTGGCAGTTTCTCTCGAAGAAGGACTTGGTAACGACGGAGCTATAGCTAGGGGCTAAGGCCCTCATTTGGGCTAATCAACAGGCACCTTGCAGTTTCTCTCAAAGAGGGACTTGGAACACTAAAGAGGGACCCGGCACTATTGGGTGAAAGCAAGCACTCTATCTTGGAGTGCCCCACCACATATTGGGTGAAAGCACTCGATGCTTTGAGTGCCCACCCGATAACAGTCTTTCTTGAAGCCAATGTGGGTTGGATTGGCTCCTCCTTAACCTATGTATGTGTCCTCCGGACTAGATAAAGCACTAGATACAGCTTTTTTACGGTACCGAAGGGCGGCTTGGAACCTTCTTGAAACCTTTGATGAGTCTCGAGATAGGCGAGAGTTTTTAGTAGATGATTATTACCTATTACGAGCCCTTTAAAGGGCGTAATGATGGAAAGAGAAAAGGGGCGGCAGTTAAGGAGAGGAGCGTAAATGAGCTGGGAGAAGGGCGTGAATGAGCTGTATCGATACTCCTATGAGATTGAGATACAAGTGGTACTATATAGTATCGAGTAACTAGAGGGTCAATAGTGAGGTGCGCAGCACCTCCCTAGGTAGCGCTACGCGCTAACTATTGYGCCCTTCGGTCGATAAGGAATATGAAAGGCCCTAATTTCACGCAGATCACTTCCGCCCCTTCCGGTGAGATCTGTAGCGGCCAGCCCGAATTGGGGACCCCTTAAAAGGGAGTTAGCCAACCCGGCAGGGTTATTAAACGATCGATAAAGAAGGTGGATTGCCTCGAATCCTTGAATATTGATTCTTCCCGTCCCCGAAACAATGATTAGCTAGCGTTCTTGACCCAGAATTGCATTGGATCCCGGCCGTATAGGTGGTGGATAATGTGATGCACTTTACCTTCCGGGCAGTGAATCAAACTTATGAGACCTCATTTGTCGTCTCCCTCCGAACCGGGAGTAAGCGCCCACTTCTCCCAGGAATCCGGTGGAGGCGAGTTTCCGTTTCGAGCTTCAAATCCTTACCTTTCAACCAACTACCTACCTCATAATCGGCTTTCTCGAATATGGGCGGATGGCTCATGATTCAATTAATGACGAAGAATCAACTATAGTGGTGGGCAATGGCAGCAAATTGAGCCAATCATTAAGGCTTATGGATGGTGGCGGTTTAAGGTAGCGCATCTATATATTTTGGATAAATGTCGTCTGTTTGAAGTGGCACATTAGTGGCCCTTTTACCTCCCTTTTCTGGAGAGGTAATCCTAGCCACTTACTTGCCAACAAAGGCACAGCAAAAGCCAATTTTGTATATAGATAGAAACGGGATTCATAAAACGCTACGCGATTCTCCGACCGAAGGTGAACTCCGGTAATTCAAATGTACCCTTCAAGTGCAGTGTTTCAGCGAAGGGCTCACAGCCCACCTTCCCATTTTCATTGACCCTTCCCTTCTTCAAGTCCATGCCCTCGCCACCTTCCCATTCTCACAGCCTATGCCTTTCTTAAGCCTATGCCCATTGCCCTTCTTAGTCCATTCCCTCTCATGCTGCCCATTCCCATTCCCTGGCTTTCAGAAGCTGCTTTCTTTCCAGCCTATGCTGCCCTTTCCTTTCGCTTAAGCCCACCCTGCCCCCTGAATTTATTTGTGTTTCTTCAACGGAATTTATCCCTAAAAACTCAGTCGAGTAGAAGTACAGGAGTCCGGGGAGGTACTGACTTGGTTTGAAACCAAAGAAAGGGTTTCGGCCCGCCCTCAGAGGAGGTGGCAAAGTAGGATTATACGGGTGCACTATATAGTGCCAACTGACTGGCATTCGGGTTCCGAACTAGCTCCGGGTTTCCTTAGGAAGGACGAGAGAAAAATTCTATAGAAAACTTTGGAGAATGAATAAAAAGGTAGGAGTTAGAATCGGACTCGGCCGAATCAACTAAATCTTTAGGGCACTTCAGTGGTTGAGGCACTATAGTTACCTGCTATGCTTTCCAGCAGTCACCCTTCACGAATCTTCCTGCACTCCATGCACACCAGCTTTTTAGCGGTAATCACACTACGCTGTGCCCTTAAAGTTCCTTTTATTTGAAGCCGATCACAAGCGCTAGGCCCTTTAAGTGCTATAGCCTTCGAGGAAAAAGAAAAAGCCAGCCAATACAAGAGATACAAGTGGCAAAATTTGCTTATTCTTACCCCTTTAGTCTGATAAGAGAAGGCGTTTTCGCCGTTTTGCTCTATGTAGTACCAATTTTACCCCTACATGTTTGGTAAGGGAAAGGCCTCAAAGGTGTGAATGAGAAGAAAAAAACTTTGGCGGTTAAGTGTCGCGTTCACTAGGCCTTTCTGAGCCGGGAAAGCAAAGAAGGTTGGAAAGCGGAGAGCGCGTAGCAAATAGGCACTAGGCCACATAGCGCGTAGCCCGTAACTAGCCACGTAGCCCGGGTAGGGCGGGTTCGGTCCTTAGAATGTGTCATGGTCGGTTCCCACTGGCCACTAGCGCTACTAGTAACCCCACTAGGAACCGCACTACGTAGCGCTTTAATCTAGTACCAATCTCCTAGTGTCTTCACTCCCTGGAAAAGTTGGTCTCATTCTCTGGTACTCCACTCTTCATTATCTTTGAGGGAGGGGTCTTCAGAGATTGTGTCATGCCTCGATGAAGAAAAGAGGATGTGATTGGGGATGCGGCGCCCCCCCTTTTGCTCTGTCCAATGGGAGAAATCCGTAACTTAGCCGCTTTTGCTTCTTCTGTGGTGAAGGAACCCGAATAATAGTCAGCGAACCGGTCCGCCCTTTCCTCTAAAGACTCCTCTTTTATGACCCGGGGAAGCAGGCCAGTCGGTATGCCCGTAAGAGCGAAGGCGCACACAAAGCAGCCGTTTCCCTATCGCCCAAATCCTGCCCCCGTTCACCCTAATGTTTCTCCGTTCGGCTGCTGAGCGGCACGAAAGCCCTTTTCCCCAGGCAGCTCTTGCTTTGTTCCAGCTTCGTTATTGCTTGCTCCCGCTTCCATTCGTCAGGATCACTTACAGGCATTGGCTGACTAGGAGGGAAAAGGTTTTAGGAGCAACCCCATTTTGCCAAATTCCCCCCTGCCGGAAGAGTTCTTTCGCTGCTTCGGAAGAAAGGTTCTACTAACCCACGGTAACCGACTTATGTCCTTGGTGCGTGAGGGTTCGATCCAATCTTTTCGATGCAGTGATTCGATTCTTCTATCTACGTGTTTTCACCTCCCGCCTTTTCTGCCTGCGCAAGGGTGGTGGTATGAGGTGGGCGCATAGCGCTTAGGCGGGGGCGGGTAGGTACAACTAAGCTCACATAGCGCTAGGAAACCATTATTACTGCGTAGCGCCAGAGAGAAGCGAACAACGAGAGAACGCAATAAGGGCAAAGCCAATCGGGTAGTGGCACCAACCGGTGGGCCTGCCCGGCGCGTAGCACTTCGTGTACCGGAAAGCGCGTAGCAAGCCAACAACGTCTTGGCGCGTAGCGCTTTACCTTTAGAGGTAAACTCGCTCGAAGCAAAGAAACATCTTCATACGTGTTTCCAAGATTTTCAACCGACGGTAAGGACTTTAAAGGGGAAGGACTCTCTCTAGGGAAGGGAGGGAGCAGCGGGAAGCGTTTACCCTCATTATTCGTAGCGGCACATGTTGGCTTCGTATCCTAACGCTATGGGTCCACGGGCACGAGCGCGCAGCACTCCGCAGGATACACACGCGCCGAGGAAACCTGGGATGAGACCTCATAGCGGTCACGGATCAATGACGAGAGACCCACCACCAAAGGGCTTAAGGCACTCGATTCAAGGAAGTTAGCTTCTTTGGGGCAACTTAGTTCCCAAAGAGGGTGGCCCTAGCTCAAAGAGAGAAATCAAGGCTTGAGTAGGGAAAGCGTCGCTCCTTTTACCCACCACACTACTCATCGGGAAACGCCACTTCGCACCCTCATTTTGCGACTTTCGAGGCCTTTTACCCTTCGGGGTTCCTTCTTGATCCCGAACAAGCCGAGAGAAGGTAGGGAACTCAGAATCGAAAAATGCCCTCTGAGAGCATTTTCGATAAAGTCCCTTTTAAAGCCCATTGACCCATCGGTGAAGGGAGTCACGAAGGCAGTGCATAGCGACAGGGGATTACACATCCCTCGGCAGTAAATCATAGTCATTCTCCGCATTGAATCTGGCTACCACCTGCTGATAGTAGGACTGGGCGATGGAGRTGCCTCGTCTTTCTTTCCTTGCATCATTCTCCGCGAGTCGTGTGCAACGTGCTAGCCTTGCTGGTGATAGGGTCTCCAACTATTGCGCTTTTTCTCATTCTCTTCTGGCTCATAAGCATCCACCCCTGTATAATCTTCCTCTATCCTGCTTGTCCTTATTTGGGTCAGCTGACTATGAATGACACTCAAGAGGCACTGGAGCCTTTATCACATTATCAAGTATGGTGGTCTGTGACCCTATAGTGCCGTGCCACCCCTATAGTGGCTCTGGAGCAGGCAGTCCGCTTGCTGTGAGTTGCTTTAGGGAGGTGTCTGGTCTGAGAATTGGAACTGGAACTTATCGTTGTGTGGGATGCTGTATGACTGACTGGGGATGACTGTGCCTTACTGAGAGGAGGGGTGACTGCATTCTTCTGGGGAGTGGAGAGTGACTGTTCTGGCTAAGCCAGTCTATTAGGCTCATGATTCAACTGTCTGAGACGCTAGCGGTGAATGGTTAACTGCTGGTCCATTAGTTCCGCATTTCAATTTTACCGGATCGCCGAAGGCTTTAAGGTGTGTTTTAAAAACTTGTCGACAGCTGCCGTACCCCCAGTTCGAGAGGCTATTATTGGCAGGAGAGGAGGCTGGCACATTGGACCCAATGCTGGAGACCTAGATCATAGCTTCTGTATGCCTCACACCCTCCATCCTTGGCTTGTAGCTGGACTCTCTGTGGTACCACCTGAGAAACCATCAAAGTAGCACCCAGAATTGGGACTCCTTCGAGCCCACTACTATGGGATTGTGAGGGGTCGGGAAAAGTTTAGATTAGTGGGTGCCCCCTTCATTCGGGAATCGGATTCTGATTCTGATTCTGATTATCGGCGGCACAAACGRTCTCAGGTTTCCGYRGCTAAGAAGAAGAAGAATACTAAGAAGAAGAAGAAGAAGATTGATGCGATGGTGTGGCCGTGCGCGAAGCGCGAGCGGAGGTAGAAGTCGAAGCACGTGTAGAATTTGTCACACGTGTATAAGTCGATGGGTGACCGGAATGGAAGTCTAGTCGAATCCGGGGTGGTAGTCGATGGGTGAGGCGAAGCGCTAGAATTGATTGGATCGAAGCTGCATCGCGGGTGTCGTCGTCAGTGGCGGTGCCACGGGTAGTGGATGGGTGAGGCTGAGAGAAGACTGGTTGGCCACGTGTCCGGGGGGGTGTCGCCGGTGGCAGTTGCTGACACCAAACGTGGCTAAAGTTTCCCGGATGGACGCGCCTTACTAAGCCCCCGCTCCCCTATGGGTAACCCGACCCTTTAAAGGGCTACCGGGGGCCCAATAGACATAGGTTAGGCTAGAGTTAGGGGAATAGGCCGTATTGGGGGAGATGGTGAACCCCCACCAGGAAACCCAGTAGCTTAGGGGCAGACCAGTCTTTCTGCCTACTACAGAGGTAGGTCTTGAACCTACAAGTTTTCTCTACAATTTGTTCTTGTTTCTAAAAATAAACGGAGTTCGTTAGGCTGGCGACCACAGGCCTAAGTGGAAGAAGTTGGCGCGTAACCCCCCCATCCGATACTGGGGTGGCACCCTCCGGCCCGCATACGTGGAGGGCTAGAGGCCCACGGAGCGCTTCTTCTTCCAATGTGAGGGCTATCGTAAGATCATAAGATAGGCCCGAGCTTTCGGCGAGAATTGAGGGAGTAATGCCTCTTCGGCAGGAGAGTCAAACGGTGGACAGTCCCCGACCGGTTGGTCGGATAAGACGCTAGTCGACGGTAGAGCCCGAATCAACGACCGATCGCCCAGCTTCTCGTGATGGTAGAAATACCGTCGGGGTTAGGCGTACTTGGGCGTTAGGTACGCCCTTGATCAGGCCCTTTAAAGGGATAGTTGAGCCCCGCGTTACGTCTAGGACGGKCTATCTTTCAGAAACTTTGCCCAGTGAGCTCAGTGGGACAGAATAACCTAGTCTAGGTGAAATTACCCTGGCTTTACCTTCTGAGGGGTTTCCATCTGAAGAGATAGGCACGGGTGGAATGGCTCCTTTCGAACACCGAGCCATTCTGAGGGCGTCCTTGCTAGAACCAAGGAGGTGCATAAACCGGAAACGTCGCAGTCGAACAAATGGAAGTTCAGCCTGGCCGATAGGGCAGGCTGGTGTTGGTTCAAACCCAACTTGCGATTGGCAGGGTGGCAAACAACCCTGAAGTTCGGGCCACCCCTTTTTTAAGGGGAAGCGCGTAGCGTTTGCTTCCCCAGCCCTAACACCAGCAGTGGGTGGGCACTATAAGGGTCTAGACCTACTAATGGCTTACAGGTTGCCCGATTCATCCGATTGTATTAGAATATTGCCACTACTAGGCACAAAGCGCTAGGAGGGCAGGGTGGCATACCCTTTAAAGGGCCACCCCTTTAAGGGGAAGCGCGTAGCGTTTGCTTCCCCAGCCCTTTCGTAAATAGTACTTGAAGAAAGCTTCAACCTCTTTCCCACGTGCATATCCGGGTTTTGATTGGAGCAAAACATTCTAGGGTAAAGATCCTACCTATAGAAAGTTTCTGTTTCGGGGTAAAAAGTTCAAACCCTTGCGATTGGCCCCCGTGGGTGGGGCAGGCGGTGCACTTATCGCACCAACCGGTGCGGAACTTGTCGCGTGCGTTTAACTATTGCGCCCCTTCAAAGGGCACTATAGGGGTTGTCCTCGCTTCGCCCCTATAGTGCAGGGGGAACATCCTTTAGGCCCCCTAGGAAAACGCGCGAAGCGCGTTTGAACTATGGTTCCCTATCGGTCGTTGCCCCACCAACCGGTGCCCGACGATTGTACGATTCTTCCCCCCGATCGGAAGAAGATTCTCTCCCCCGTGCAGACGATTATACGACGATTCTCTTAGCCACGCCGGGAAGGAAGAACGGAAAGGAAGGGAAATGCCTTTCTTTCTAGGAACAGGAAGCGACGGAACCGACGGACTTAGGGATGGGAAGCGCTAGGAACAGGAAGCCTTTCTTGCCGGGAGGGAAAGGCCTTTCTTTATACTTCCTTTGCCTTTTGCCACACTGGGAATGGGAATTCTTTCTTTCTTCGCCACTGGGAACGACCGACGAGAACCACTGGGAACAGGCTACGAGACTTCTAGCTTTCTTCCAAGGGAACCTTCTAGCTTTCCAAGGAAGCTAGCGGCGTTTTCTGGCCGGAAAGGAAAGGCACTTAAAGGGCAGCGCTACGCGCTGCCCGGTTGGGGGCGCCCCCAATCCTCTCTTTCGAAGGCCAAGGAAGAAGCTAAGCACTTATCGGCCAACTTTCTTTCCCTCCAGGAGGGAAYCGACGGACTTGAGAAAGGGGAGCAAGGAGGGGAAGCTAAGAACAGGAAGTTCTTTCGAACTAAAAACCCGGGAAGGAAGAAAGGAAGAAGAAGGCACTATAAGGGCCTTGAGTTGATACTTTTTCCCCAGAGTGAGTAGCCACTTGGTCCGATTCTGGGTGCCTTCCCGGACGGAAAAACGTTTTGATCAAATTGTCCCGGACATTTGAGGACTCCAGTTTGGGGTACCTTCTGGAGGGAAAACCGGGTTTGATCTAAAAATCCCGGGACAATTTAGTTACCACTATGTGGTCTCCCTAGGGAAAATCGGGTGATGCTCAACCGTGTAGTAGCCAACTTTGACGATTTTGGCTGCCTTCCTGCCGGGAAAAGTGGTCGATGCTCCGGGAAACCGGTCGGTTTCTCCCTTTTTTGTACCAGGGGGAACATCCTTKMSGSCCCCCTAGGCAAACGCGCTTCGCGCGTTTAACTATTGCGCCCTTCCAACGGTTGGTTGGTCGATGCTCAAAATTCCCGGGAAACAGGTCGGTGGGCGAAGCCACTCGAGGCCGGCCCGATCCTATATACTACGATTCGCGATACACCACTCACGGGCAAAGCCACTCGACCGATAGGGAGAGGGGTCCGAAGGACACTCGACCGATAGGGAGAGGGGTCCGAAGGACACTCGACCGATAGGGAGAGGGGTCCGAAGGACACTCGACYGATARGGAGAGGGG
>Contig102+2230
CGCCGAAGGCCCTAGGGGGTGTCGCTAAGACACCACTATAGTTCCGAAGGACACTCGACCGATAGGGAGAGGGGCAAAGCCACTCGACCGATAGGGAGAGGGGMMWAGCCACTCGACCGATAGGGAGAGGGCACTATAGGGGTTGCCTCGGGTACTTCGCTCGGCAGGTAGCGCGTAGCGCTACCTTTAAAGGGAGGTGCTGCGCACCTAACTATTGACCCTGACCGAAGGTCGGAGTTGGGGGAGTTGGACATTTGTGCGCTACGCGCCTCAACAACTATGCCCCGTTCACTACGGGCCCCCTATGCGCGGCCGTAGGCGGGGCGCGTGCTTGCCTTCACTAGTTGTTTTGGCCTTGCCCTCTCCTTTCAGTCGAGTGTATGTTGACCTGCTGCTTGGTGTACCCGGGATTGCAGGTCGACATACAATCTCCTGGTAGGCGGCCGGCACTCGACCACCGATCGGTGGAAGCGCGTAGCGCCCGCAAAAGGGTTTGCGCCCCCCCGCAATCAAACGGGTGAAAACGCCGTTAAGTTCAGCAGCGTTTGATTGCGAAGTGGGATAAGGAACGCGTTTCCCAAACCGATAGAGAAGGCTGACACGATTGTGCGGCTGCTACCCTCTCTCCCAAACAGCGCGCTTCCCCTTTAAGATAAAGCCCGCTTTAGCGGGGCGCGTAGACAGTTGTCATAGGGGGCCGACTCATCAGCGCTATCTCGAGACGGAGCCGTATGATGCGAGAGTATCATGTACGGTTCTCTGGGAAGGGATTGGGTCCCTACTGGAGCCTTTCCTTGACCCACCGAAACTTGTGGGGCAGAGGGCCTATCCCTTACTCCCCCATTATTATAGGGGTATGGGGTTCTGGACAAAGAAAAACATAAGCAGCATATTAGTCCTTCCCATACACTCCACTCGGATTTGTCTTCATGCTATTAGCTATTCTATTGATTTCTTCCCAAACAGGAACCACCGATTCACATATCTCATTAACCACAGAATTCAGTGAACGGCGCCAAATCTTGCTACGGCTTGCTTTTTTTGCTTCTTTCTCTGTTAAAGTGCCTATGGTACCGGTTCATATTTGGTTACCCGAAGCTCATGTAGAGGCACCTACGGCTGGATTTGTAATTTCGGCAGGAATTCTTCCAAAATTGGGAACCCATGGTTTTTCAAGATTTTCCATCCCCATGTTTCCCGAAGCGACCCTTTATTTCACTCCTTTCATTTATACCCTGAGCGTGATTGCTATTATATACACTTCCCTGACTACCATGAGACAGATTGATCCGAAAAAGATTATTGCCCACCCTCCAGTAGCCCATATGAATTTTGTCACTATTGGTATGTTTAGTCGGGCGGCCTGACGGTCACCTATAATTACAAACACACGAGGCCAAAACATGTGTGCCGGGCTTAGACTCATCAACCTCTTAGCAATGAGGTAGAAAGCATAGCATGTCGCAGCTCGAGTTTAGCAGAAACTTGCGCTGGATGCGGGGCGGGAAGGCATAACCGGGTTCTTATCTCTTTTTCGGCATACCCTAAAAGAATGAAAACGCATAGCGTTCTCTTTCTTTTCCGGGCTGCTCAGAAAAGAAAACTTCGGCGTTCGCAACGCGGAGGGTGTTGGGGGCAATCGCGTAGCGCCCCGACACGGGACGATCGTCGCGTTTACCCGTGTCCCGGAAGTTTATCAGGACACCCCTTTTTTAAGGGCTGTCCGACAGGGACACCCTCGCCTCGACGCCTTCTCTTTTATTCCCGCCATCTTCCCATCACACAGAAAGAAGATTGCCCGATAATATCATGCAAGTCCGCTAACGTCAAGCGAGTTGAGCCTTTTTTTGGCGAATCGAAGTACCTTTCGGAACAATACTTCCGTAAGCTAACACGTGTTCAGCACATGGAAACGCGCAAACGTAAGCTGCACTCCCCGCCTAAGCCATCGAGACTAAGTGCTAGGCCATAGGCAGGAGAGCGGATTACTCATTCCATTGGGTAGGGTGCACGGCAACTCCAAACGTCACAGCCCATAGATGACACCGGCGAGATTCAGCTAAGCGGCTGAACCATAGTTGCGCGTAGCCGCGCTTACTTATCTTCGTTCAAAGGCGCTTGCTTGCTCCCCCGCTCCTAGGGGCTAGCGTAGCGCCCCGCGGAGCGCTCCGCCCTTCATTCATTCTCTCACGAATGAAGTTATTCTCGAATCTTCACTCGTGTCGCCAACCCGGCACCAACTGTGCTCCGCTGCGCGTTAGGATTCGGAACGCTATGCGCTTACGGTCTTTAGACACTCGACCGATAGGGAGAGGGCACACCGATCGGTGAGCGCTGTGCGGTATAATTGGGAAAAATCAAATCAGTGTTTTGGACGCATCATATAGCGTTCGGAAATCCTATCAGCTTTTATTCGCTTCGCGAAAGGCGCGCAGCGCATAGCTGGGAGTCAGGGGCGCCCGTAGTACCTGCCCAACCCAAAATGCAAACAGAAAGCGCTGAACAATTCAGCAGAGGGGAAGGGGCCTATGTATCTGCATGACCCTCTGCAGATTTTCCTCTACACCATCCACGCGCGAAGCCAATCCCCACGGATCCCCTAGCGGATGTGTCTGCCACCACGCAGAATGGGATTGATACTTCTTGTGCGAACTCTTGGATTTCTGGCTCTCGTAACAGCGGTGGAACATAGTAACAATATTACCACCGGCTTTCCACTACACATGGTTCTACGGATCACTGCCGTACAGAAAACTCGGCACTTAGTTCCCTACCCTCCTCCTGATGGAGAGGCCATTGACGGCAGCACAATCCTATTCAAGTTAGAGGCTTTTAGGAGACGCTGTCATTGCATGCATCCCAGACTTTGTACCTTGACTAGTAAGTCCACGTAAAGCCCTAGCATCATCAGGAGCAACAGACCCCTTTAAAGGGGTACGTAGAAGGTGGTGACAAACGCCCCTCCGTTCTTTAACGCAATGAACTGTAACGTATTGTACAGTATTCCACAAAAACCATTTAGGACAAATTGAGGGTTATCGAGTTAATACAAACTGGGGGAAGAGCCAAGATTCGCGTGTGCGTGCAAAGAGAAGAAATTCCTAGCGGCAAAGAGGTAAAAGTGAGGCGGAGAACCGAGGGCGGGCCCTTTAAAGGGGGTTTAAAGGGCAGCGCTAAAAGCGCTGCCCCCTTTAAAGGGGGCGCGTAGCGATTGCCACCAACCAACCGGTGCCCTTTTTTAGATGAAGGGGCTGGGGAACATCCTTTGSGGCCCCTAGGACAATCGTGCGTTTAACTATTGCGCCCTTCACGTTTCTTTGGATGAAGCCCCCTCTCAACACCGTGTTCCAATTCGATGATGGCGGAACTATAGTGCGCCGACAGTAAGCAGAAAACTAGCTTTCCTTTCTTTTGGGCACTACAGGGAACCATAGTTCAAGCCTGGCAGGCTTCCCCTTAAAGGGGCTCAAAAAAGGGGTAGCGCGTAGCGCTCCCCGAACTATAGTGGGGTGCTACGCACCCAACTATAGTGGTCCCTATCGGTCGAGTGTCTAAAGACCTTTAAGGGCTGGCCCCTTTAAAGGGGGCGAAGCCACTCGACTGAAAGGAGAGGGCCAGCACGGTTTAAAGGTGGCCGTGTCCCGGCGGGCCTGTAAGGCCACGACCGATAGGGAACCATAGTTCAAACGCGCTTCGCGCGTTTTCCTAGGGGGCCGGAAGGATGTAAACCGGGGTTGTTTCCCACATTAGTGCACAATGGTTAACGCACGATTTTCCGCACGGTTGGTGCGATAAGTGCACCGCCTGCACTATAGGGGCGAAGCGAGGACAACTCCGACCGAGTTGGGGTTGGACAGCCACCCTCTCCCTTCGGTCGAGTGTCTTTCAGACCTACGGCCACCCTGCCCCTTTGAAGGGGCAACTCCGACCGAAGGGAGGAGTTGGAACCGCTGAGCGTTTTGGGATAAAATTTACCCCCGTCTGGAGGCCGGGGATGGGGGAAGCGCTACGCGCTTCCACTATCAGCGGACAGTGCCCTTTAGGTCCCGGTAAAGCGCCAGCGCTTTACCGGCCCCTATCCATGTGGCCCCCTTGGGGGACCGGGTAAAGCGCATACCCGGTCGGTCCCCGGCGCGCGCCACCGACCGGTTACCCCTCTCTCCCAAGGGGGCACTCTAGTGGCGCTACGCGCTTACCACTGAAGTACCGGGAAAGCGCTACGCGCGAACTAGTATCCCCTTCTCTCTTGGAAGGGGAGCCKCCCCCTTCATKAATCCATGACTTTTGGGGCGAGCATTAGCGAGCCACTCCCCCCGATAGGAGGAGGGGTCTTTAGGGGGAAGAAGCCGGCCACACAAGTTCCCTACTAGGGGGGCCACCCCCGATAAGGGTGGAGGCGCGAAGCGGTTAAGTGCCTGCTTCGCGGCAMTTACCCCTAACGAGAGGCGGGCTAGCCTCCCCTTCATGAATCCATGCTTGGTCGGGAGCGCTTCGCGGTTTCCCGAATGAGAAGTCCCCAACCCTTCCGAGAGTGGCCGAAGGCCACTTAAGGGAAAGCGCTTTATTTATCCGGGTCTGCAATAAATAGATCCAAGTACTACTCAATCATTTTAGAGAGCTGAAGGCATGCTAACCACGAATAGTAAGCGGCGGGTGGCTTTATGTTCAAAACGTCACCCGGAAGGAAGGCCCCGGTAACAGCAGGGGGTCACACGCGCGTGGGAACCGTCCCTAGCGGGAAGCCGGCCCAGATACTACCATCAATCGGGAGCAGAACAACAAATAAGTGGGGTTAGAGAGCCGTATGATAAGTAACTATCTCGTACGGTTCGGAGAGGAATCTAGTACTCCGATTAGTGATTGGGTAAGAAGATTTTACTCCATCAAACGTACAGGGAATTGAAGGTAGCGTTTTACCTATGTCAAGTCATGGACCGGTTTCGTCAGCCCTTTCTTCATGTGTTGGTGCTCCATACGACTGACATAAGACTCGACTCGTTAAATATTATGGAGGTTTAGTAAGCACCATGCCAAACCCATCTACCATTCTATTCTTTTTCACTTTAGCCAATACGAGTTTACCTGGTACTAGCAGCTTTATCGGTGAATTACCCATTTTAGTGGGAGCTTCCCAAAGGAATAGCTTAGTGGCCACATTAGCAGCACTTGGGATGATTTTAGGCGCAGCGTATTCTCTTTGGCCATATAATCGTGTAGTTTTTGGTAATTCAAAAACCAAATCACTCCATAAATTCTCTGATTCAAATAGAAGGGAGTTTCTAATCTTTTTACCTTTCATTTTCGGAAGGGCGACCGTTGTTGAACCACCAAAGAAATTTCTGATTGAACGATGCAATCACAACATTGTAGGTGCTCGCGATAAGACGGGTGCAACTTACCCCAATAGGGAACATAGCCTGTTGCGAAGGGAAAGGAACTATAGTTGCTTCGGCACTCACTTTTCGACCGTGTCTCCGAAGGACAGTTGAATGGTTACTTATGAATGSGGGGTTGGACGAGCCAATGACTCGAACGCGCCATACGTATCAGGTTATTGAGCAATCGATAATATCACAGCGTTATCCCCACCATGGTATAGGCTCCAAGTATTTATGGCGGAGCACAGGGCTGGCCTGCCCCTTTGAAGGGGCAACTCCGACCGAAGGGAGGAGTTGGGGTTTCCAACCCAATATGAAGCCGATGCTGGAAGCACAACCGAATCCTTCGCTCAGACCAAAACCACTGGTTTGAGATCTTACTGACGTAACGTAAGCGTGAGAGTTTTTGGTAGTACCGGTGAACCAGATAACCGCGGATTCGGGAATCTGGGACGGAGGACTCGTAGTATCTTTCTGTATCTGGTAGAAGCCAAACACCTTCCCGTGCGCCCGTAGGCTGACTGCTGCTGAGCTCACTCCGGCTCAGCCGCACCTTATTGAACAGAGGGTCAATAGTTAGGTGCGGCCTCCCCTAAAGGGGTTTTCAGCGCTACGCGCCTTAACCCCTTTAGGGGCCGACCCGAGTGCAGCAGGCTGGGGCTATCATAGCAATGTTACGGCTAGAGCAGCGATAGTGGGGCAGATAAAGGAGGATCGATGCCGTAGCCCTTCTAGAAAAAGTGGTGGCCACCCCAAGAATTCTGACCACTATAAGGGGAGTCGGGGCCAACCATATCCATGACAGTGTCCTTGGGTGGTTCAGAGGCCTCGCCTCATAGTAGCACGGACCGCGCGGTTGATACGAAAGGGGGCCGCCAGCAGCCAGTCCAACATTGTACTGTTCCCTACTGAGACAACGGACACTCTCTCAACGGATCCGTACGCCACTCCACGCGCAAGCCAGACTGGGCCTGTGTAGTTTCTCGGTACCGGAGTAACAAGTAAAGACCCGACGTAAGCCTAATCTTCCAAAATGGTCTAGATCCAGGAGGGTGAGCCGTACGAGTCGAAAGGCTTCCTACGGTGGTTCTGAGGGAGGGCTGGAGAACAGAGGCGTAGGCCGCCCTAGCCTGACCCCCGCCGGATCCTCTTCGTATAACGTAACAGAGAAGGAGTCTAAATCAATGGACATTAATGAACCATCATTGATGGACGTTGCACACTTGAATGACACGGGAGAATCGACTTCCCGAAAGGTCCAGCTCTCGAAAAGCGAAGGATTTATCCTGAGGCCGGGGCGTGCCACCCATACCCGGGCCGAAGCCGGGGAAGCGCTACGCGCTTCCACAGTAGTGGCCGCCCCCCCCCTACAACACGGAGGATAAATCCTCCCCAGCCACCACCGACCATCAGATACGAGATTGGGCGACAGAGGCCCGGTGATCTTGTAGGAGCGATCGGTGCCAGATGTTCCATTCGTACGAATTGTGAACGTATCACAACCTTAGTAAAGTGAAGCCACTGTCAAGGAACTGGGTACCGGACCTGATATAGGCCCAGCAAGTGCCGGATCCAGAAATACAAACTACAGCTACGGGGCAACTTTATAGAAGTTCCGGCGCTACGCGCTTCCCTGTCGGGCGGCTTCCGCTTCGCGGAAGAACCACACGATTGGTGGAAAACGCTAACGTCCCCCCAGATCGTGGCCGAACAGCCGCGCTATGCTAGCTTGTGGCGAAGCCTAGCCAAACCCCTTCCTGAATTTCGCACCACGTGACCGCACTTGACCTCAAGGTCGCTTTGTCGAACAAATGATGATTGCGGCAAGGCCCACTCTGTCGCTTATACCATATGAAAACTCACGGCTGGAAACAATCCGATGTAGGTTCGGGTATCTAGAACCATAATAAGAAAAGTTCAGGTTGGTGAGCCGAGTGATAGGATACTATCCAGCTCGGTTCAGAGAGCACTTTACTATGCATTTAAGGTGAACGAGGCTGTCGCTACGCTCCCGGCCCTCGCCCACAAGGATCTCCTCTTTTGTTCTTTTGCTTAACCCACGTCATAGCCTAAACGCTGAACTCTCGACTCTACTTATTCGGATGGGTGTTTACCCTTCAGTGTCCCCAGAGTGTATGCATACCTCCGTAAGTAACTCAGTGCAACACGGAAAGTTTGGGGGAAGCGCGTAGCGCACTAATAGTTCGAGTCTTCGCACTCGACTACTGGCCCCGCCCGTTTAGGGGACCTAAACGGGTTTGCGGGCCCACCCCACCAAGCACCCCCCCGAAGGAAGGGAGGAAGAGAAAAATGGGACAACTCCCCCCACTCCTCCCAAAGGTCGGAGTTGTCCTCGCTTCGCCCCTATAGTGCAGGCGGTGCACTTATCGGCACCACTTTAAGCCGGAACTTGTCGCGTGCGTTTAACTATTGTGCACTAATGTGGGAAACGTCGGTTTACATCCTTCCGGGTATCCGAACTATAGGGT
>Contig103+29846
ACTATAGGGGCAATAGGTCCATCGAGCGTCAGAACGCGATCGATCTGGAGCCATTTCCGTTGATCTCAAGGGTGGGGAATTCACGAATCCACCAAATTGGTTTGGGTTAAGGACCTCTCAGCTAGTATTTCCATATAAGTGAAAGGGGCCGGCAAGGCCAACTATAGTGCCTCTTAAATAGGGCACCGATCGGTGGCCTTTAGGCCCTCAAACTAAGGAAGAATCGCGGAGCCAACTATAGTGCGCGGCTGGCAGGTCTCTAAACCAAAGAGGGCCCGGAGGGGGCATCGGAGTAGGATCCGCTTTAACAGGAAAGAGCCTTTCGACAAATGGTGGGTAGGCGAGGAGAATTACTATCTGGATTCAACTCGGCAACGGCGACTCACTCTAGGCGCTTAAAGGGCAGCGCCGATTAGGCGCTTAGCGGGGGGCCCTAAGGTGGTTCCCCCCTCTAGAATCAGATTCGTTTTACGTGATTCCGGAATCACAAGAGGTGCTTCCACGAGAGCACGCTTCCCACTGGAATCAAGTAAAGAGAATCCAATTCGATTCCGATACGTTTCGGTACCGGAACTAGTAGAATCCTGATTGATTCCATCGTCGACTCGGCAACGACGAAGCGCCTTTCTTCCCTTCTAGGGAAAGCGTCCCACCCCACCACTTTGGAAGTTGTGGCATCCGGACTACCCATCAAACTGCCGGGGCCTGGCTACTGTTGTAGGGGTGGGGCACAATAGTTGGAGGCACTTCAGCGGAAAGCGCTACGCGCCCGCATAGGCACCGGTTGGTGCCCCGCCACCCTACCCCATAGTGCCGGCCGTTTACCCAATACCCGCTTTTACTAGGATTGGCACAATCGTGCACGATTGTGCACAATAGTTAAACGCACGATTGTCCTAGGGGGCCGGCAAGGCCAACTATAGTGCCCGATTGCTTTAATCTATTCCCAATAGAACTAGAAGATTCTGTGGGGCAGAGGGTTAACCAGTAAAGAGACCGAGCTCGGAAGGCGGAGCCGATCCAGATGCTCCGGGTACACAGCTAGGAGGGATTGAACCAGATGCTCCTACTCTATCCCCCGTTAGTCGAACAATCGATCATGGCTCGAACCATTGACTATCTATCCAGCTGACGAGTTCACCCGGGCGGCTAAGGAGCACAAGATTGTGCATCGATTCATGTTCCCTATTCTTGGAGACARAAGCGCGACAACCTTATCTATAGAAGGAGTTTGTCTGGCAGTCCATATGCGCTGCGTCATATGCTATGACAGAAAGTCTTAGGGCTTGCAAGTCTTCGGGATATGTTAAACCAAAAGTATTCGGGAGTGAAGCGTGGTTCTCTACCTACTTTTGATTCGAATAGGGGGGAGATCATCCCATCCAGAGAAGCAGCAGTATAAGTTTGAATCGGTCGGCTTCCCTCGCCTCATGAGAGCAGGAACATCTGCCGCCTTCGTGACCGTTTGGAATGAATGGGCAAGCCATCATATATACGGGTCACTCTGAACTATTGCAGCAGGGGTCGCCGTAGCGGGAAGAGTTCATCCGGGAAGAAAGCGAAGGTCGGGGTCGGCTTTCGTCCGGCCTAGTGACGGAGCGACGATAGATGGGGTGGCTGTCCCGGCAGGACCCCTATAGTGGAAACGCTGCGCGTTTGTTTCCCGTGTGGGGGCAATCGCTACGCGCCCCCAACACCCACATTAGTGCTGTCCGGAACTATTGTGCGGCCACGACCGATAGGGCGCAATAGTTAAACGCCACTTTAAGTGGTTTGCCGCGAACCCTCTCCCTTCGGTCGAGTGTCTAAAGACCCTATAGTTCGGCCGGAAGGATGTAAACCGACGTTTCCCACATTAGTGCACAAKAGTTAAACGCACGCGACAAGTTCCGCACGGTTGGTGCGATAAGTGCACCGCCTGCACTATAGGGGCGAAGCGAGGACAACTCCGA
>Contig104+17867
CCGCCCGTTTAGGGGACCTAAACGGGTTTGCGGGCCCACCCCACCAAGCACCCCCCCGAAGGAAGGGAGGAAGAGAAAAATGGGACAACTCCCCCCACTCCTCCCAAAGGTCGGAGTTGTCCTCGCTTCGCCCCTATAGTGCAGGCGGTGCACTTATCGGCACCACTTTAAGCCGGAACTTGTCGCGTGCGTTTAACTATTGTGCACTAATGTGGGAAACGTCGGTTTACATCCTTCCGGGTATCCGAACTATAGGGTCTTTAGACACTCGACCGAAGGGAGAGGGTTCGCGGCAAACCACTTAAAGTGGCGTTTAACTATTGCG
>Contig105+19846
TGTGGATCAAAGGAAAAGCTTTTTTGCGATCCCCTATAGTGCGCAGAAGTCCATCGATCGTCGGAATGCGATCTGAGGCCAGCCGTCAATTTTGGGTTGTCAAGTGGCACTATAGGGGCAATAGGTCCATCGAGCGTCAGAACGCGATCGATCTGGAGCCATTTCCGTTGATCTCAAGGGTGGGGAATTCACGAATCCACCAAATTGGTTTGGGTTAAGGACCTCTCAGCTAGTATTTCCATATAAGTGAAAGGGGCCTAAAGGCCAACTATAGTGCCTCTTAAATAGGGCACCGATCGGTGGCCTTTAGGCCCTCAAACTAAGGAAGAATCGCGGAGCCAACTATAGTGCGCGGCTGGCAGGTCTCTAAACCAAAGAGGGCCCGGAGGGGGCATCGGAGTAGGATCCGCTTTAACAGGAAAGAGCCTTTCGACAAATGGTGGGTAGGCGAGGAGAATTACTATCTGGATTCAACTCGGCAACGGCGACTCACTCTAGGCGCTTAAAGGGCAGCGCCGATTAGGCGCTTAGCGGGGGGCCCTAAGGTGGTTCCCCCCTCTAGAATCAGATTCGTTTTACGTGATTCCGGAATCACAAGAGGTGCTTCCACGAGAGCACGCTTCCCACTGGAATCAAGTAAAGAGAATCCAATTCGATTCCGATACGTTTCGGTACCGGAACTAGTAGAATCCTGATTGATTCCATCGTCGACTCGGCAACGACGAAGCGCCTTTCTTCCCTTCTAGGGAAAGCGTCCCACCCCACCACTTTGGAAGTTGTGGCATCCGGACTACCCATCAAACTGCCGGGGCCTGGCTACTGTTGTAGGGGTGGGGCACAATAGTTGGAGGCACTTCAGCGGAAAGCGCTACGCGCCCGCATAGGCACCGGTTGGTGCCCCGCCACCCTACCCCATAGTGCCGGCCGTTTACCCAATACCCGCTTTTACTAGGATTGGCACAATCGTGCACGATTGTGCACAATAGTTAAACGCACGATTGTCCTAGGGGGCCGGCAAGGCCAACTATAGTGCCCGATTGCTTTAATCTATTCCCAATAGAACTAGAAGATTCTGTGGGGCAGAGGGTTAACCAGTAAAGAGACCGAGCTCGGAAGGCGGAGCCGATCCAGATGCTCCGGGTACACAGCTAGGAGGGATTGAACCAGATGCTCCTACTCTATCCCCCGTTAGTCGAACAATCGATCATGGCTCGAACCATTGACTATCTATCCAGCTGACGAGTTCACCCGGGCGGCTAAGGAGCACAAGATTGTGCATCGATTCATGTTCCCTATTCTTGGAGACARAAGCGCGACAACCTTATCTATAGAAGGAGTTTGTCTGGCAGTCCATATGCGCTGCGTCATATGCTATGACAGAAAGTCTTAGGGCTTGCAAGTCTTCGGGATATGTTAAACCAAAAGTATTCGGGAGTGAAGCGTGGTTCTCTACCTACTTTTGATTCGAATAGGGGGGAGATCATCCCATCCAGAGAAGCAGCAGTATAAGTTTGAATCGGTCGGCTTCCCTCGCCTCATGAGAGCAGGAACATCTGCCGCCTTCGTGACCGTTTGGAATGAATGGGCAAGCCATCATATATACGGGTCACTCTGAACTATTGCAGCAGGGGTCGCCGTAGCGGGAAGAGTTCATCCGGGAAGAAAGCGAAGGTCGGGGTCGGCTTTCGTCCGGCCTAGTGACGGAGCGACGATAGATGGGGTGGCTGTCCCGGCAGGACCCCTATAGTGGAAACGCTGCGCGTTTGTTTCCCGTGTGGGGGCAATCGCTACGCGCCCCCAACACCCACATTAGTGCTGTCCGGAACTATTGTGCGGCCACGACCGATAGGGCGCAATAGTTAAACGCCACTTTAAGTGGTTTGCCGCGAACCCTCTCCCTTCGGTCGAGTGTCTAAAGACCCTATAGTTCGGCCGGAAGGATGTAAACCGACGTTTCCCACATTAGTGCACAAKAGTTAAACGCACGCGACAAGTTCCGCACGGTTGGTGCGATAAGTGCACCGCCTGCACTATAGGGGCGAAGCGAGGACAACTCCGA
>Contig106+11952
CACCCACATTAGTGCTGTCCGGAACTATTGTGCGGCCACGACCGATAGGGCGCAATAGTTAAACGCCACTTTAAGTGGTTTGCCGCGAACCCTCTCCCTTCGGTCGAGTGTCTAAAGACCCTATAGTTCGGCCGGAAGGATGTAAACCGACGTTTCCCACATTAGTGCACAAKAGTTAAACGCACGCGACAAGTTCCGCACGGTTGGTGCGATAAGTGCACCGCCTGCACTATAGGGGCGAAGCGAGGACAACTCCGAACTATAGGGGCCCCAACCAAC
>Contig107+65804402
TCCCCTTCGTCCCCTCCACCTCCCCTTCAGTCCCAGTTTCCCCTTCGTCCCCTCCACCTCCCCTTCAGTCCCAGTTTCCCCTTCGTCCCCTCCACCTCCCCTTCAGTCCCGGGTTCCCCCTCAACCCTTTGAGTCCCTTCAGTCCCCGAAGGACCTTCAAAGTCCCTCCACCATCCGTCCCCTGAAGCCGCAGTCCCCGTGTGGACAAAACAACTTTATGTTCCGATGGCGCGAAGAGGGGCATAGACTGTAACTCACTTACGCATGCCAGGCACCACCGCTTCACTCACTCACGCAAGCCAATGTGGCCTAACTACCACCTCACTCACTCATGCTGCATCCTTTCCCGGGCGACCAGACGTGGCTTCTGCTCGTTCCGGCCCACATAGGCAGCCGAGTCCCACAGGGGGTAGGGATTCCGACCTCGCCCAACGGTCAGAGGAGCAGCCAGATCAATACGTCGGTGGTGCCGACAATACAAGAAGTCGGCCAGACCGCAGCAAGCAGGTGGTGGTGGGGCCGCCACTGGCTGGGGTAGGGGCCCGCGCCCACTCACTGGCTTGGGGTTAGTGCGCACCACAACTTAATTGTCGAAGTTCACAACTTGAACGCCCCAACTGCGAGAGGAGGAGATCCAGCCCCAGCTGAGGGGATTGGGGCTTCTGAAACTGATACTGAAACTGGAGCAACAACTTAAACTGCTTCTGCTGCTGGAGCGGACTCTGCTGGGGCTACTGGAACGGTTGCTGCTGCTGAAGCTGGAACGGCTGCTGGAACAGGCACTTTTGGAGGAACTGAAACTGGTATTGCTGATGGGGTGGGGGCCTACGGCCCCCACATTAGTGGTGCCCTTTGGGCTTTGGGGCCCCTATAGTTCGGAGTTGTCCTCGCTTCGCCCCTATAGTGCAGGCGGTGCACTTATCGCACCAACCGTGCGGAACTTGTCGCGTGCGGTAACCATTGTGCCCTATCGGTCGTGGCCGCCCCGACGGACAGCCTCGGCCACGGCTGTGGAGGGAGCTGTTGGGACTACTGAAACGGCTACTGGAACAACTAAAACTGCTGCTGGGGCTGGAGCTAGAGCAGCTTCGAAGTTGGCTGAATCCGTTTTTTAAAGTCCTGAATCCCTTTAAACCCTTGACCAGTCTCTAAAGGATTTGAGGCACCAACCGGTGCAGCGCTACGCGCTGCACCGGTTGGTTCCCCCGAACCCTCTTCTGAAGAAGGATTTGATGTCCCTTCAGAAACTGAACCCTTTAAGGGCTGCCGCCCCTGAAGAAGCAGAAACTAAACAGTCTCTGTACCGAATTCCGGTGGTTTCGACCGCGGATTGGGAACTACTTGGCAGCCCAAAGGTATGAAGAGGAGCTTCGAGCCAGAGCAGAGGCCTGCCGATAGTACCTCCTTTCTATATAGAGCCTAGTCTCAACTGCGCCCCTGAACCAGTCTCTGAGGGGACCAGGATCTACTGCTTCTGCAACACCAGCAGCCGCGTACCCTACACTGCCTAAGGCGCGCCCCAATAGGAAGTTGTCCCGCAACTATGGCGCCCCAATAGTTGTGCGGAGGATTGGGATCCATTTCCGCCATCTCCGCGCCCTTTTTGGAGAGAAGGAGTATTTAGTTCCACTGACTTTGCCGGAAAGTGCTGCTTTGCCCTCACTTTAGGAGGGGCGCTTCGCTTCGCTACTTCGATTCACTTAACCCCCAATTGACTTCGCTCCCTTCGCGGGCACCTAGCTACCTTCGCTTTGCCCCTTTTGTGAGAGGGGCGGCTGCTGAACTTGCGTCCCCAAAGAGAACTAGTTAGTTTTCCTTCAGCCTCGTTTTCCGCCTTGCCGCTGCGTCCCCAACTGCAGAAACTTCTTAGGCTTCTTCGCCTCAGGCTGAATCGGCGGAGGCTTCCAAGGCTGACTCTGACTCGGCTTCATCGACTGGATTGGCTGCGGCTGAATCGGAATGAAAAGCGGATCGCTCAGATGCTCCCCGAATGTAGAAAATGAGGCACGAAAGTAGAATTCTCATTACGTTCTTTTTGTTCTTCTCCCAACCGGTTATTTATGATATTCAAGCGTGGTTTGTTGGGTTAGGCGCAAGTGCCCAATCGTCGGTACCAAAATTACTACGTGGAGAATCAGCCACACAAAGGTAGAGTCGGAGAAATCGTCCGCTTGGCATACCCTTCCTTTTCTTCCCCTCAAAGGGAAGTGTAACGATGGTGCACTTGGAAGTGGCGCTACGCGCCCCCGCACGGGAAACGCACGATCGTCCACTATAGGGGCCATCTTATTAGAGGGAACAAATGAGGGCGACGCCGCTACCCGAAGTGCCGGGGTACTGGCACCTCAAAGTGGTGGGCGGGAAGGGGAAGACACCGACAGTGAAGCGCTACCCTTCCCAAAGAAAGACGGAGCTGCCGCCGACGGAGTTGCCGGCTTCACCCTTCCCAAAGCCTGAAGTGCTGCCACCACAGGCGGGCAGTCAACTGGCAGGGCTTCAAAGCAGGCATTTCAAACAGGTAGTTTGAGCTTCCCACTTCTATTCTACCATTTTATTTTCAAATTTAATGGTGGCGGGGCGCGGCCTGCAGTTAGCCATTGCCTGGGCGGGCATGTAGGGGAAAGCTAGTCAGCAAGCAGGAGGGGAGCAAGTATGATGGGGTGTTTACTTGAAACTGAGTCGAAAGGGTTGGTTTCGCGACCTCACCTCAGTTAGACATTTCGGTCAGGTTTCCCAAAAGGAAACCCCCTCTCCCTACGGTCGAGTGGCTTCGCCCAAGAATTAAGAATTGAAAGGACTCATCGTGATKGAAAGGGATGATGCCATGCGGACGGGGAACGGAATCAACAGAGTCCCCTTAAAGGGCTGGCAAATTTTCGGAATAAAATTGAGTGATGGACTGTCAGACTTGGGAGATGGACTGTCAGACAAAGAAAAGGGGGAACCGTGGCAGCGCTACGCGCTGCCCGGTTCGGGGGCGCTACGCGATTGCCCCMGGAACCCTCTCCCTTCGGTCGAGTGGCTTCCGCCCAAAGAACGGGAGAGGGGCTTTAGCCACGAATTGCCGATTAGGGGTGTGGATTGCCACTCGACAAGGGACCGACCCCCTTAGAGCTTGATGAAAGAGGTCTTGGCATCATCGTATATAAGAGTGTGCTCTTCTTTCCTCTATCAAAGGCCTTTCTAGGTAAAGGGTGCACTATAAGGGAAGAGCTATCCCAAGGGGTAGGCACTCCCGGCAGCCGACAGATAGGGACTCTATCCGCCGAAGCGAATGTAAATGCGGGACCGACTGTGACCGCTTGACGATCCCGAATCGAGGAGCAGGGTGTCGGGGGGCAATCGCGTAGCGCCCCTAACGGGACGATCGTGCGTTTCCACCGGTTGGTGGCCCAACCCCAACTCCTCCCTTCGGTCGGAGTTGTCCTCGCTTCGCCCCTATAGTGCAGGGGCAACTATAGTTCGGAAAACGCTACGCGTTTAACTATTGCGCCCCTTCAAAGGGCACTATAGGGGTTGCCCTCGCTTCGCCCCTATAGTGCAGGCGGTGCACTTATCGGCACCACTTTAAGTGCGGAAAATCGTGCGTTTAACTATTGTGCACTAATGTGGGAACCACTAATGTTTTACATCTTTGCGGATACCCGAACTATAGGGTCTTTAGACACTCGACCGAAGGGAGAGGGTTCGCGGCAAACCACTTAAAGTGGCGTTTAACTATTGTGCACTAATGTGGGAAACGTCGGTTTACATCCTTCCGGCCGAACTATAGGGTCTTCTTTAGACACTCGACCGAAGGGAGAGGGTTCGCGGCAAACGCCGCGCGTTAACCATTGTGCCCTATCGGTCGTGGCCGCACAATAGTTCCGGACACCTTTAAAGGGCGCGTAGCGCTTCCACTATAGTTCCTTTGAGTTCCGGATAAGTGGGATTAGGTCTAGCTGCCTGATGACACAGGATGGCGGTCTCCCCTTTGGAAGCGGGGTGAGAAGGACACTATAAGGGCTGGCCCCTTTAAAGGGGCCAGCACTAATGTGGTGTCCTTAGGGACAGCCATCCCCGACGGTTATCCAAACATCCTAGCAAGCGCCTTCCTTTAGTAAGTCTTAACAAGTCAATGATGGTGCACTATAAGGGTTGGATTGGATCAGCCCTTATAGTGCCCTATAGTGGTCCCACTATAGGGGCGATCTCGAATCATCCCTTAAGAATAGATAGTAGGGCGCTCAGGTTTATGGGCTTTTGGGGGAGGGCGATCTTTACAGAAATAGGGCCACGCGCGTTCATTGGCGAGGGATTAGGGATTAGAGGGGTATTAATGCACATCACATACGTAATACCCACGCGTTCATGGCGCACGCAAAGGTGTGATGTGAAGGCGGCTTCTTTGCCGGGTGCACCGGTTACCACCAGATCTACAGTGAAAGGTGGTATCAATATTCGACATTCGATACTCGACATTGGCAGCGCTAAGTAGTGAACCCCTCTTCTTCTTCTCAAAGCGCCGCTTCTTCCCGTGAATCGGAGACCTTTAAGTTCTCCCACCTCGACCATTTCTTCAATCAGAGGATGCGATCCCCCGTTACCTCGCCTCAATTGCAGCCAGCTCGGGGGAATTACATTATTATTAGCAGCCCAAGGAGAGAATGGGATGAGAGGGATAAGCGACCCAACACCCATTCTTCTCCCACCGATCGCTACCTTCATTCGCGGCTCAGGAAGTGTTCCCCTATAACACAAACATTAGTCTGTATCGGATTGAATAAAGGGAACAGGTTCGGAATCATATGAGTGGTAGGTGGGTGGGGCACCTGACGATAGGCAGCATCCGCACGGTACACATAAGCTATGGTGCACCCATGCTTTCATACTCCCATCCCATTAGGGGTTACGATACTGAATCGATAGGGAGGGAGTGCGTGCCGACCATATAGTTTCCCGAATGAAGGAATGAAGGGTTTTACGGAAAACGCKWMGCGTTTAACTATTGCGGAAGCGCTACGCACAAAAAAGAAAGGATTTGAGTTCACTCTTCGTCGGTCGAATTTTCTTCGCTCGGACAACTCCGACCTACCGGGAGGTGGGAAGGAAGACTTCCCCTTTCTCATTACCATTTTTTCCCAAAAGGGTAACCCGAAACGTCGAAGGTACAAAGGTCTGGTTCAACTATTTGTGCACCTTCGCATCCGCTTCGAACCACAATTGATAGGGCTAGGCCGGACGTTGTGCGCTGCTCTACGGACCACACGCTGACGTACTCCACAACCGTTAGCACTTTAAGGGAACTATTGTGCGGCTACTTAAAGCCTACTCAGACGCTACCCGGAAGCGATAACTTCGGTTTCCCGCTTATCGCATTACAACWAGCTGACAGCGAGTACCAAAAGCACTCTGGGCACTACTCCTACCCCAAAAGCGGCACAAATTTCCACTCCGTGTGTCAATTCGTTGTACGGGCCTAGGGAGTCCATATTTTGTATCCATTTACCAATTTATCCGGATCGGTTTTGTCAAAACAACTATAGCGTAGCCCGCCCCACCATTTTAATTGTTTATTGATTAAAGTTCGATTCTGCCTTGCACTAGCTTTGGTCCCTACAGTCCGGCCTTATCTGTTCGGTGCAAGAGTTTGCCTTACACACGGGACTTACATCCCACTAGGTACCGCCCCCCCAGCCCTTCTCCCCATAGCTGGAAGTTAAGGCCTTCACTGGGCACTAGCGACAAATCTGGTAGCTCTCACGCCCCGCAAGTGCGAAGTAAAAGCGATTCCTCCTTGAAGGTCTTAACCAATAGAACCATAATCCCACTCAATCCTTCAACTAATCTCTCAGCATCCAGGATTAGGACAGAGGCAAAAATTTCTAGCCTTACCCGGGGGAGCTTGTTCGATAGGCACGAGGACCTGGSCTAGGCGCTTCTCTAGCTGAGGGGTCGGCACAGCGCATCAGTCTTTCATGTCCGATCTCTTCTGCACCCCTTCTTCGGTTTCATGTCCGACACTCCTCTGTTGTCCTCACTCGGCCGAATCGGCTGAATAATCCGAAGCTGAAATCGAAACCTTGTCGGGCATCTAAGCTGCATCACCTTCACGCTCGCTACCTTCTGAGGGGCGAGTCAATGCAAAGGCGCCACCAACCGTCGAGTGCATGCAAGCGCCACCAACCGTCGGCAATGCAAGGCAAGGCGCAGGAAAACGCGTAGCTCCATAGTTTGGTTCAGGTTGGTTCGTACCTGAAGCATCTGGTGAATGAAAATCTCTAACGCATGCCATTAGTGGTCATAAAGCAAAAAATTGGGTTGCAAGCGGGTTTGCAAGCGGTTGTTAAAGTTTGCTGCTGTTCCTTTCCTTTCGCTGGAACTAGTGTGTGAACAACTTTTGTGTATAACGTGAACCGTCAATCTTGAGTAATCAGGGAGATTGCTTCGCTTGCGAGCTCCTCAGCTTCGCTAACACAACTGGATATGAAGGCTTTTAGGGGTAAAGCGCAATTATCTAGGTTTTCCCTCAGCTAACGAATGATTCGGTATAGTATATGCCAATGCACGATTGTGCCGAAATATAGTTCCAATTTTCCGCTATTACTCACTATTGAAATAATAGCGGTTACGAACAAAACTTCCATTTTCCTCCATCTAACTATAAGCAAGGAATCTTCACAGCTAACAAAGAGACTGGATAATATGATAGGGAAAGCGAAATGTTCATCCGTCGATGGCTCCCCAGTGAAAGGCCATCTTCGGGTCTACCACGAGAAACTAACCCGACCTTAGAGCTGGTAAATTAGCCTGGAAAGAGCAAAGCTACCAGGTATTGTTGATACTTTGCAGGGGACAGGGTACAGCGCGGATCACMCTCGATTTTACCCCTTCCCTGTTGAGTGCCCTTCGTTTGTCGAGAGAGTAGGAGCTGAAAGCATCGAATTGGCCAAGAGATAAGGAAACTGGCACATCACCTTCTTCTAGACGGACAACCGAGCCAGCGAAAGATGGAGAAAAACCCTCTCCGAAGTTGGCCAGAGCTCATAGCACTTGGAACGGATCCCGATCTGCTCTGCCTGTTGCAATGGATGGATCCTAGGCCAGCAGCGGTAGGCAGTTGCATGATAAATGTCATCGCAAACCTTATAGTGATCCCCGATCTTGATCTTTGGGAAGTCCTCGGCCGGAGAACTTTGGGAGCACTTTCTCCGAGTGCTGCTCTTTCATTCCGTAGCACTCTATGAAAGCTACGCGATAGGGAGGGGGACTTAAAGAGCCGGGACAAAGCGCGTCCGCCTAACGGCTAGGCCCTATTTACGAGTCCCCTTCTCGGGTGGTGGTTCGAGGCAAGCGCGTTGGCGCTCTCTACAACACCCCTTTAAACCCCTCTTCAGTTTACAAAAACGCCTGGAAGTTGTTCTCGCGCGTTGTGGTTTCCGATCGAAACAGGAATCTCGTCAATATCTATGGGGTCGGGTATTGGGAGTGGGAGGAATGGGTACCTATCTGCACATCAGCCGACGATAGTCCCTGAGCCACGAACAGCTCACGAGGGGAGATCCGTCGATAGAGAAGCTCCCACCTCTAAAGGTAGCCTAAAGAGCAGCTCAGACATCGAAACGAGAACCGCAAGCGTGTGACCGACGGTGAAGCGTAACCCTAGTGACCGTGTAGCCAGCTCACCGTACTAGCCTCGAGATACTCAGAACTCAAGGACTCAACTCTCAACCTCATCGCCGAATGACTCAGCAGTAAGCCCAGTGTAGTACACGACTCACTCTCATAGCTCAACCACTCATCATCACGAGGTAAGAAGACTCAACGGCCGAATAGTTCTCCATTGACGCCTCAACTCAGCAGCTAGGTCACATAAGACATGAGAAGCTAGGAGACATGACTCAGTTCACTGGCTCACTCGATAGAGCACATCCCTCACCAGAGACTCAAGAGCGGTCTATGACTCACCTCACCCTTCATCAAGTTTAGCCGTAGAAAGCCATTCGTAAGGGGAAGCCCTCTCCCGTTTTTGGTCGAGTGCCTAAAGGCCAAAGGGAGAGGGTGGGTTTCCGCAACTTTAAGTTCGGAAACCCTTAAAGGGCGTCCCTGACGGTCAGGGAGCGCCGAAGGCGCTCCCTAGGGCGGCCCACCGATCGGTTCCGCACCGATCGGTTCCGAATGATTGAATCCGGATTCAATCCTGTTACCCAAGGGATTCGGCTTCTCCACCACCACCCTTATCGACAACATAGCAAGAAGAACAGCTTTTTATGCTTCGTGGTGTCGCCCCGGATGTCAATTCTACGAAGAAGGCGAGGTTGCCAGCCACATGATTCCGGCAAATTTTACCTTTCAGAATAAAATCGAGTGATAGAGTGCGAGGGCGGCCGCCTAACTAGCCTCGCTACTTATTCCAAAGTTATTACCTTAGGTCGAATTAAGCTTGACCTATTATTCAGAAAACCCGAGTATTTACGTCACTATGGTTATTGAGGGAAGCGAGCATCAAGCTGCTTTTTTGGCCGGATTGAGACAAACCAGAGACTTGTACCGTCAGCACTTCGCCATGCTCGTCGATCGAGTAGGTGATTCTGGATCAGCTATCCCAGTAACGAGCACTATAGTTCCTTTGAACCCACAATCTATTCCACAAGATAGGCCGGGGGATATGATGCTTGCTTGACCTCTCTTAATTCTCTCAATAGGAAGATTTTCTAGAAGGTCTCTTTCAATGTCGGGAGTGGTCTCTGATCCTTTTGCTATCGATACTGGAAGGGGGAAAGGCAGCTCCTGCCCCACATATGATGGGCTTGTGTACGATGGACAGAGGTGGACGTCTAATCCTTGGAACTATAGTGCAGGGAAGTATTTCGCTTGCTCAAGACAGATCTTTTACCTTGTAGGTAATCTTGGGGTAATCAAAGAAACAGATTCCCCCCTGGTAAATTGAACAAGATCTCGGCACTGCTCCTAGACTAGGGAGGTTCTTAGGCCACTTGAAAAGATCATCTTAGAAACTGTAGTAATAGGTCACAAAACGACATCGACCAGTTTTCCTTCCGTGCCTTTCTTCCGTGCCTTCCTTCCCTTAGGCAACGACCTCAATAACAAAACTGGAGAGGTCGGAAAGACATGAATTCCTTTTCCCATAATGATCCATCCAAACCTGGCGAAATGCCATTAATTAATTGGTTTTCCTGGTTCCGATCCATCTGAGAATCAGTCCTGGAAGGCCACAAAGTGGACGATCGTGCATGTTTTGAGTCAACGTATGCATCAATCAAGATTGGCTATGCGGGATCGGACTGAGTCGCTTGGCTCTGTCAACGCATGGTCAGTGCATTGGCGATGCGAGCTTTGGCTTTGGAGCTTCGGCTTTCATCCATTGGAAATCTTGAACTTTGATTCATAAGCCTAGTAAAGAGGAGAGATAACGCATGCTTGAGTTCACTAAGCGGCTCTCCGTCCTATTACAGGGCTTCCCTTCTCCCTAATAACGGAGAGGTAGGCTTCTCTGAAGAGGCTTTTATCCGGCTTTCCTGATTCATAAGGCCTTACTAAGCATGCACGGGTTAATGGGTGGTCAATCAACAACCAGCTTTTTTCATGCTTCCGGGGCTTCCTATCCCTCATACCAGTAACGATATATATGAGATATTTATGCATGCGTTCTTTCTGGCCTTGCCGGAACGATTGAGGTGGCCAGAAGGTATCAGAGCCAGATGGATACTCCCTCAGTGATCTACTAAGCCCAACCCAATATTCATGGCCTCTACCTCCATCCTATGGAATCCCACCAACCCCGTCTTCAGGTCAATCCATCTATTATAATCGTATCACAGTGTCGTTGCACTCGAGTAGTGAATCCTCCTCCATGGAAGTAGTCAACAGGATTAGGGAGTAACCACTCACCATCTACCGACGCTAGTGGGTGGAGTCCTATAAACCCCTCTGAATACGATAGCTATCTCTCTCCGTAGATTAGCCAACCTACTTCCTCTCCCTTCCGGAGAGCTCTCAATCTTAGATCCAGAATCCCTAGTAGGATAGTAGTGGTGTTCACCTATTTATGCTGAGCTATTGTCATCGACTCCTTCCAATTACCCTCTATCCACTACCCCTGATGTTGTACTGGATCCACGGTGGGATGGGGAGGTAGCATACGAATCCTAACGCCCCTCAGATACCTACCAGGGAGATGGGGTAATAGGATGGAGTCACTATTACCTCCAGATGGTTGCAGGATACTTGGTCAGGAGGAGCTACCCTGAAGAGATGGACTAGAGAGTAAGGTGGATGAATTCGGAGTGATAGGGCGTACTCCTTACTCTCCAGAGAGACGTAGTAGGATAAGGGGAATAAGACTGGATAGGTGGAAGTATGATTCCATAGATTGACTAGGTAGGCTGAAGTAGAGTAGGATTATAGATCTAGTCTCCCTCGTTAGGGAGTGATTCAGAGGAGTGAGAGTGACCCGAGGAGGAATCCAGCTATCCCCTCAGGATGCAGATTACAGTGGAGATGGTCTATTGATTCTACGCAGAGAGATGAAAAGGGAATTCGTAGTAGATACTGATTACTCTTCTTAGACAGGGGCGAAGACTCTGTAGAATATGGCAAGAGGAAGTGATTAGGATATGGAGTAGTAGGTTTCAGAGGGCAGGGACTAGGTATTACTCCTGAAGGCTCCAGACACCGGGATGGATAGAGACAGAGTAGAATAGGATAAGAGTGGAGTGACGTAGGCGGAGTGATTATTACTCTTACTGGCTGCTACCTACTAAGGGCAGAGGGCTGATCCATAGATCTAGAGTAGGGACCTATGACTCCTGATGCTTCCGGGGTGAACGTAGTAGAATCAGCCTACAGAGAGGATGGGTGGGGTAAGAGTTCATCTTACGGTTACCGATGACTAGAGGAATGGATGATCTAGAGAATCCTCCCTGCTACCCGTATGACCGACGAATAAGGCTACTATCCGGAGAAGGAGAGGGAATAGAGAGTGAGTCGACTGTCTCCGGATCCAGAGAGTAGTAGCTAGTGACTCCAGTAGTGAAGGAGATATCCAGTAGAACTGGAGAGTAAGAGGATTCATAGAGCCAGACCATCCGAGTCCTCCTCCATCAGAGTGGGTGATTCCATCTCCACTGATCCTATCCATTGGAGCTAGGAGAATTAGGGTAAGGGATACGGGGCTGAGGCTAAGCAGATCCTCTTAGAAACCTTTTCATTCGAGTCTCAAAGCCTGGAAAGCAAATGCCGATTCTGCATACCCAGCTTCAGCCTCAGAAGACTAGAGCCAGCTAAGTCCGATTTATCCAATTCTGTCGATGCCGTTTGGGAAAAGGGAACAACCTTTCACCATCCCTCAGACTTACCTGATGAGGAAGGATGGGATTACTCTCAGCTCGTTTCAACCAGGCGAGAATAAGCTCTTCTAAGTCGTCCTTTTTCTTAAGGCTGCCCTTAGGGCACCGATCGGTGGGGCCACGACCGATAGGGCGCAATGGTTAACGCGCGAAGCGCGTTTGCCGCACCGGTTGGTGGCCTTTAGGCCCACATTAGTGCACAATAGTTAAACGCACGCGACAAGTTCCGGCTTAAAGTGGTGCCGATAAGTGCACCGCCTGCACTATAGGGGTGAAGCGAGGACAACTCCGAACTATAGGGGTTAAACGGGGTTGGCTTCAATTTCGAGACTTCACTGTCTTTAGGGTTAACCCCATCCATGATTGGAATGATCGCTTCTCCCGTTAGCGAAACAGTGAATATAAGACCTTCAATCAATCAGAAAGTGCCAAATTCAGTCTTCACTCTCCCCCTGATCACCCTTTAGCACCTGCTTTGAAGTACGGCTACCTTGTGTAGACCTCACTCCAGTCACTAGCCCTGCCTTCGGCATCCCCCTTTGAAGTAACCCTGCGGTTAGGGCAACGACTTCGGGTTTTTTTTAAAAGRTCAACCCCTTTTTTTGTGCTGAAAGCTGCCGTTTTTTCAACTTCTAGGGCTGGCCTAAAAGATATTACTAGCGATAGCTATGCAGGCGAGTTGCAGCTTGCAATCCGAACTGAGGCCGAGTTTCTGAGGGTAGCTTGCACTATAGGGGAGCCAGGGAGGGGACCCAACCATTGTAGCAATAAACGCGGGCTACAGGGGCATGCTGACTTGACGTCATCCCCACCTGTAGACAGTCTGTTCTTAGGGGGTTCCGAAATAATGGCAACGCCCACACGAGGGTTGCGCTCTAAAGGGACGTCCACCCCGCCCCCCT
>Contig107+65804402_2
GTTCCCTCTGGGATTCAACCATTACTCACCTGCTTTACCCTTGATCGAAACAACATGAACAGAACAAACAGCACGTGGCACAACCTTCATGGGATTCGTTTTCTTCTGGTTTCCAGATACGTTCATGGTAAAATTTGTCATGGGGGAATGAATCAATGATGCTATCCGACCGAACTAGCTTCCCCAAACGAGGGTTATGGGGAAATGGATCTCCCATCAGTTATGAATAAAGCGCTTGAACCGGTTCTTCGACCGGGTTATCGTCTCGCACCATCAATGGCATCTTAAAGGGGGAAATAGGAGGAACGGTCTAATAAATATAAAGTGGTGCTGCTTTAGCGCCTACGCCACCTATATCATGGCAATCCAAACCACCCTCCCAGAGGAACTGCGTCTATCTACTATTGCTGCCTATCCACCATTGCTCGCTCTTTTCCCGACGGAATGCCCTTTAAAGGKGTTTCTTGTCGGCCCAGGAATGGATGCTTGCTCTTTTTCGCACGAATGGGAGGTAATAGATATGATGAGTGAACTTCGCTAGGGTAGCGGAAACTAGTAAGGTGTGACTTTTGATAGGGCAAGTCGGCTTAGTCTAAAGACTAAGCCGGATTGAAGTATTATTGGGTAGGGAAGCGGCAGTGCTTACTCCTATACCCCTAAGACCCCTTTCCAGGTTCGCGTGCCTAGGCACGCGAGAATCCCCCCTACTACAGGGTTTCCCCGCGCAGCCCTTGTCGGACTGGCATTGAACGGTACGGGGGCGCATGGACTCGAGCCCCAGCAAGGCCAGATTCTTTTGATTCTTCGTAGCGAGCCCTTTAGTAGCGGCCAGACGCTACTAAAGACGCATAGCTAGTACTAGTCGATATCCTCGAGTAGAGGGAACTGCACCGTGGTGGTCACTATGGAACCATAGCATGCCACTGAAATGGCATGAGAGATGGAAATGGCATCTGCACACTAGCACCCGGGATCTCCGTACCACAGATTTGGCATAGATAGAGATTCGGAGTGAACGCATCTCTAAGAATACAACAATTCGAAGAAAGACGCAGGTCCGGCATGAAGGAGCCTGGCTAGGCAGGTTCCGCATAGCTGCGCAGGAATGCCGTCCGGAGCTTCCTCATAGCCTTAACTTAAGCGCAAAGCAATTTTTTACCAACCACTTTTTGTTTGTTTTTGGAGAGATGGAAAGTCCAATGTCACAGATGTTGCGGGGTTCATTAAGCCCAGTTCAATGCTGTCGTTGTCGCCCCCTTCTGTAGGTTCGTGAGCGGGACGTTCTTACGGCTCAAACCACATTCACCCCCCCTATCACTTTAAGGCTGTAACAAGCGGCATAGCTCTTAGAAGGAGTCCCTTCATATCCACCTCCAACACAGTGGATTCCTATGAATGCAGGATCAAATTAATGCGTCTACACTCTCGACTCGTAGAGGAAGGAGTCCCGAACCCTTTACGTTCATTCAACTGGATTAAGAACTTGAGTCATCCCTTTTTGGGGTGAGACGGAGAAAGAATCAAGAGTCCGGCCTTCCCCATTCCTCTGGAGGTGACCAAGGACGAATGGTTTGACGATTGACCTCTCGTAAGTGAAAAGCGGAAGCACTTAAAGGGAAAGGGTTAGGCGTCCAGTAACTGCCGAGAACGAAAGGTTAGCTCCGACCCATTTTGACGCCACTCACTATAGAATCTTAGGAATCCCTTTAGGTCCAACGCAAACGTGCGTAGCGACCCCCACCTGCTGTCCTGCTCCTGCAGCAATCTCCACCCCAACTTAGCGAGATAAGGGCAAGATTTGCTATCTCAAGCGACCTCACTCCCAGACCACCAGGCCGCTTCGCACTATTCACCCTATCCCAAGCCACAGGGTGGAACCGATCGGTGGCAGCGCTACGCGCTGCCCCGATCGGTGCGGGGGCACCTAATCGGCGTTAGCCCCCGACCCCTCAAACAAGTTCGAATCACCTCCCGCCCATAGGAAAGCTCGCTGCAGGCGCTCCATCACTGATTTGACTTTGCTTTTGGGCATTTTACCCCTTTAAAGGTGTTTCTTCAATCCGATCTGCACCACCCGCAAACGCTTCAGGTTCACCTTCAGCTTACGCAGCTTACGTAACGGCCGAAGAATMGTACGGGCTTCATTCTATCTTGAGAGTCACTCAAAGTCGGAATTGGGAAGCGCTTCCTGTACCAAACTTTCACGTTCAGGTTTCCGCGGAGGAGGGGGTACGACGAGTGTGAGAGGTTCAATAAGTGGGAGTGCAACGGGAAGAAATTCAGCATGATTGCCGCTGCGCGTTCCACATTGGCAAAGGTCGGCCAGGGTAGTGCCCACCACCCCCTAGGCAGCACGTAGCACTATAGTGCCGGCAGCACGTAAGGCCTAAGCACTACGCGCTGGGTTGGAGTGTGAAGGTGCTGGGTAGGCAGCAGGGAGACGACCTGCGCCTGAAGACGATCTTGGCTGGTAGCGCAATGTCCCTTTTTCAAGATCGTCGTAAGATCGTCTTACCCTCTTCAGAATCGATCGCAGAATCKTCCKAATAGAATCGGGGGAGATAATCGTCTTCTGCAGGGGACGTCTGCTTCCTTCAAGATCGTCTTCTCTTAGTCAGAATCGTATTCAATGGGGGGGAGAATCGTATTCATCGGTAGAGTCGTCTGCACGGGGGAGAGAATCGTATTCCGATCGGGGTCTAGAATCGGCTGCTCTGCCCTTAAAGTGTCCGATCGATCGTCTGCTCGATTCCCATAATCGTCTGCTGTTGAGGGAGAATCGTACAATCTTGGGACGTCTGATCTCCAACTCCTCGCTTCGCCCCTATAGTGCAGGCGGTGCACTTATCGGCACCCCCTAGGACAATCGTGCGTTTTCCTGGCACTAATGTGGGCCTTGCAGGCCCCCTAGGCAAACGCGCTTCGCGCGTTTAACTATTGTTGCCCTGATCTCATCGCAAGATCGTCTTCAAGTCTTGTTTCTAGGGGTGCCTTCAGAATCAAAGATCGGATCTCGTCTTCCCAGAATCGTACATTGCTGCTCTGGACCTGCAGAAGACGATTCCTTCCGACTTCCTGCTAATCACTTCTCTACCCCTGTATTTGGTGTAGACTGACAGCATTAGCCTAACCAACTAAACACTCTAAAGCCAAACAGGTGATGTGGGAATCTAGTTGTCTGTCGGAAGGCGTGGATACAGAGAAACAGCTAATGGGGAATACTACCGGCCCCTATAGTGGCTGCATCAATACTACTGCTGTAAGCTATTAACTCCCTCAATGCATGACTAGGTAATCTAATCCCAATAACTAATACAACACACTTACTGAGGTACCAAAGATAAGGTAAGTCTATTGAGAGGCTAAGCACAGAGCCTTAACATACAACATGCCAGTATCCCAGCACAGAGCCGGGAAGTAGTTGCCAGTAAAGGTTGTTGTATGGTGTGGGCATGCGAGACGAGATAGAACATAACCAGTACTGGAGGATAAAGCAATCGTTAATACTTGGTAGTGCTATTGGGATTAGGCAGGGTTCCTGTATAGCCTGTTGGGTTAGCATTACCCTACCACACTAGACTATACCCTTTTACTTCTATCGCATTCACTATCCAATACTCTCAGGCTCAGGTACCAGAATAGGGGATTGTTGTTGTTTAGTGGGCAGGCAGGTGAGATAGCTTAGAAGGAACGGGTATTAGCCTCTCATCTCCTGCTTCCCTCTATCACTACCTTCATATTCGATTAGTCTAGAGCTGCTGTATGGGCGAAGCCACTCGACCGAAGGGAGAGGGGTTTGTTAGTTACGGTCTAACAGCTAAACTACCTATTCAGGCATGAGAGTATTGGGATTTAGTCTGGAGATTAGATGCTAGGTAGGAACGGTCTATAGCGGGAGACGAGAGGGAAGGATAAACCACTAACAGGTAATACAGGGACCAACACCACCATAACCCCCGAACCATTACAGCACATGTTTAGTCGTTAGCTTTACAGATCCACGGTATGACCTGCCTGCCCGCCATAATCACCACTGTATCCTCTATTACCATAACCTTCCTGTGTGACTGAGTATGTTTCGTTTGATCGACGTTCAATCCAAGCAATACCAGTACAATACCGACAGACAAGGAATGTGAAGGTAGAGGTGGGCAGGCAGGGAAATGGAGATGGTTGGGCAAACGTCTCATTACCCTACACACTAAGCATAACTACCGTATCATCACTAGGTCCAACAGGCATTATTCCATATCACCGTTCCCTTCTAACCCTCATCTGTCCTGTATCAATGTATGGAGTTAACGAATGAACTGTTACAACCATATGATCGTACTCTTCAGCTATCACAGGTACCGGCATTCATAGGATAGATTGGCACTAGTGATGAGATTAGTACGGCGTAGGTAATTGCATGGTAACTGTATCGGGTGAATGGATGATAGGCAGTGAATAGGGGACTGATACTGATGTTGTAAAGGTGTGGGTACGGAATAATGCCTTAACGGAGAAGCTAGCAGTTATCCATGTGTTATACCGGTTCTACTGTATGGGGAGCTGAAGGCGTTAATTCATTGGTACCGGTTCATCTTAATCTCTTGCCTAGACCTGCTCTATTGGCTTTATTTTTATTCGAGGAGCAAACGCTTCCTTCCTCATAACTACTGACTACCCTGTGATGAATCGGTATTGTCTTTGTTAGCTGGAGCTTAGCATAGCATTACCATTACCATCCCTTACATACTCAATACACTCAGCCTGTCGATACCTTAGAGACTATACTGCTATGCACTATAGGGGGAAGCGTTTGCTCCTAATTCCGCCAAATACCAGCCTATGATCAGATACCCGTTTAGGCCTGTGTTTGGTACAGGTTATGGGAGTGATTAGACGCTAACAGATGAGATACACCGGTGCTGGCTGAATAAAAGTAAACCATAAAGACGCTTTCTACATTAACCGTTACCGTGGATCTCTATCTCCAATACTCACTAACGCCTAACCTATCGCAGCCTTAGTCTATTCTAGTGCCTGAACAGATGAACTCGAGGCTTGTTTTCCCGTATCAATTGCCTAGTTACCGGTGTTTCTACGGTGATTGCTGGGAATTCCATAGAAATTGCACTTCTCATACAGGAAGACTAGGTAAGGCATTAAGATACGTTAAAGCTAGATTTTAACGGAGAATGCCACTATAGGGGCTGGCCTTCAATTCATAGCTTCCTTAAGTACAAAAGTACAAGTACGCCCCACGATGAGTCCCCGTCCGCTCATAGCTTCCATCCAATCGCTTCAATTCCTAAGTACGTTGGTGCCGGGGGGCCAACGCTACGCGCCCCGGCACCAACGTACTCAAGGAAGCATTCGATAGCTTCCCGGGGCGAAGCCACTCGAGCCGATAGGCGAGAGGGGTGACCGGAGGGAACCACTCGACCAAAGGGAGAGGGGCACAACTTCCCTAGCTAAAGCCCCACTCCCGCCCCGTAGCTGCGAAGCCCGCTTAACGTAAAACGCTACGCGTTTTCCCACCTTTTTGCCCCACAAGAAGCCGTATCGGACAGTCCTTAGTGTTCAATATGTTACGTCCCTTAAAGTGGTCTCTGGAGGATAAGGAATTCATTAGCATTACCGAACTACAGCACAGTCTAGTCTTCACATAACCTATCACACCTGTAACTGTACTACCGATAGATGAACAGCTATAAACCCCGTCTCATCTTAAGGTAACGCATCTCCTCCCTTACTACCTCCCTGGGACCTTAGACCTTAGGGTATGATGCAGCTCTAGGTAGGGGACGAAAAGAATTCGGAGGAAGGTGGAAAGAGTGATGATGCAATACTAAAGGGGAGGACTGTTTAATCGATATTTCAACTCCCGGTCCCACACCTGTACCTTTACATAGGACATAGCTTTCTGTGTGTACGCTCTCCGCGGTATAGTTGGTTGTTAAGCGTTATCCCATGGTAAGATATCGAACTAGTAACCCTGTAGGCTAAACGCTTTCGACAGTATTCGCTACGGCTGGTAAGGCCAAGTAAGGTAAGAGGGTATGGGATAGATCTAAGTGTCTGTTGGTCGTACAGGCCGGGCTGGAGCTTGGAATACCAAATATGTCTCCCAGTAAGGTCCTCGGGGTATATAGTGTACGGTATATTGGTGTGTTGCTAATGAAGGTGTCCAACTAGCAAAGGAATAGCCCCGTCGGAAGGGTCTGGGATCTCGAGCTCAAGGAATCGTACGCTTAGACCGGTAAAAGTAAGGTAATGATTGAATCGTATACTGTTGTACTAAGGGAGGTGATGAGGATACGGAATGGCAGGTGTTTGGTATGAGTAGAGGTGCATAAGGCCATAGCAATAACCCGTAAAGTACCGTCTTGCTTATAGTGTCCGATACCTGGAGGGTAAGGGGCCTAAGGAAAGATCAGTCGAAAGTCCGCTTATAGTGGTTAGCTTCCAGGCATATCGTACGGTGCATGCTATAGGATTCCTTCTTCCCAGTCCCAAGGAAAGGTGAAAGGTATCGGAGGACGGATTTGGTAGGAAGCGTCTCCTATAACTTTATGGAATTGTAGCTTCGGAAGGTGATAACCCAAAGGAATCTCAACCTGGAATTGATGCGCCAGCGCGCAAGCAGCGTATCGTCGGTAGCTGCGGCAGCAGAGGCGCGGCACACCCTCGGTAGCTGCTAAGGCACATCCTCTTTCTTCGGTCAGGGTCAATAGTTAGGTGCGCAGCACCTCCCTTTAAAGGTAGCGCTACGCGCTACCTGCCGAGCGCAGCGAGGCCACTCCGACCTTTGGGAACTATAGTGGAAGCGCTACGCGCCCTTTAAAGGTGTCCCTATCGGTCGTTGCCGCCCCCCTGCCACTATAAGGAAGGGGGCAACCCCTATAGTGCCCTTTGAAGGGGCGCAATAGTTAAACGCCACTTTAAGTGGTTTGCCGCGAACCCTCTCCCTTCGGTCGAGTGTCTAAAGACCCTATAGTTCGGATACCCGGAAGGATGTAAACCGACGTTTCCCACATTAGTGCACAATAGTTAAACGCACGCGACAAGTTCCGGCTTAAAGTGGTGCCGATAAGTGCACCGCCTGCACTATAGGGGCGAAGCGAGGACAACTCCGACCTTTGGGAGGAGTTGGAGGAGTT
>Contig108+2386
GAGGAACGAAGGGAGACCAGAGCATGTCGTGAAAAGAGCACAACTTAAAGGGCCTAACCAATAATCCCTTTAAAGGTCTGAAAGACACTCGACTGATAAGGAGAGGGGCAACTAGTACACTCGACCGATAGGGAGAGGGGAGAGGGGCGTGCTTCAATCGTGTCTCCGAAGCACAGTTAATGTAGATATCATGAATGCGAGGTGCAGGAGGGATACCAAGCAAGCTGCCTGGCTTTTCAGAAAATGATAAGGCAACACCACGACGCCTCCCCTGTACATGCGGGGATCGCTAGCGCATGTATCCGGACGGGGCCTCCCCCAACAAAATGGAAGCATGGATTCATGAAGGGGGCGGCAGGCGGCCTAAAACGCACTGTGCTTCGACAAGTGAGAGTATTCGGTGGAACCGGTGAACTACGCATCTAACCCGCTTTAAAGGGCGGATGCGTGGGGCAGAGGGCTCGTAGTACCTGCTTAGCCCACCCGGGTCCGCTAGTGGGAACAGGGGCCCCCGTTCGGGCAATCGTGCGTTTCCCTACCGCGCTTCGGCGGGCCCGGCCCACGATTACCGCCTGGGGTGGTGGTACCCCCTCCCCCTTAGGGTACGGGGCACTTTGAAGTGCTAGGCCTACGGCACGAAGTGCCTCCGGCCCTCGCGATAGGAGAGCGCAGCTATGCAGTATAAGGGAAGGAGCCTGAATTGACGTACCCGCCTGATGGGGACGTTGCACACTCAAGCAGTACAAAGTTGCACTATAAAGTGCTGGCCCCTTTAAAGGGGCCAGCACTAATGTGGGGGCCTACGGCCCCCCACCGCCTACGCCCTTTACCTCGGGGAGAAGCAATTTAGTGCGCGTAGCGCTTTCACTGAATTTCCACAAGAACCCTATCTTCCAAAAAACTTCCTCTCTCTTGGGGGAAACGCCTAGCCTAGCCTGCCGGGTCGATCGGGAAGCTACGCTTACCTGCAAGGGCTGGCGGGGAAGCACGATCGTCCCGCAGGTGGCCAACCCCGTTTAACCCCTATAGTTCGGAGTTGTCCTCGCTTCGCCCCTATAGTGCAGGCGGTGCACTTATCGCACCAACCGGTGCGGAACTTGTCGCGTGCGTTTAACTATTGTGCACTAATGTGGGAACATCCTTTGCGGCCGAACTATAGGTTCGCGGAACTTGTCGCGTGCGTTTAACTATTGTGCACTAATGTGGGAAACGTCGGTTTTTACATCTTTCCGGCCACCTATAGGTTCGCGGCAAACCACTTAAAGTGGCGTTAACCATTGTGCCCTATCGGTCGTGGCCGCCCCGACGGACCCCCACATTAGTGCTGGCCTTCTCCTTTCAGTCGAGTGGCTTCGCCCCTTCGGGCCAGCCCTTAAAGGTCTTTAGACACTCGACCGATAGGGAGAGGGCCACCCCTTTGGGTGGGCCAAACACCGATCGGCGCTTACCTCTAGAAGGCGGGAAGCTCCGCTTCCCCTAGGGAAACTAGGGCCGCCTAGTGCTTCCACTTAAGTGCTAGGGTCGAAGGGCACTAACCAGCGACCCGGAAGGGGAACTTCAGTTGAAGAGCTACGTGCCGTTCGGGCGCGAACCACTCACCCCGACCGACGGGAGGGGTGAGGGGCGCGTAGCTAGCTATAGTGCCCCTTCTATATAAGTGGCGCTTGTCCTGAAGGACGACACCACTGAACGCCGCCCCCTACACACGGCTCCCGGTTGAAAACCTCCAGCACTTTTGTGGATGGGGGAACCTCCCGGGTCTAGGGGAAGTGAGCGCGTAGCGAAAGTTCGACCCTCGGAACTACTAGTTTGCGCTACGCGCCACTATTATAGTGACCCCCTTGGGGGCGGGGCCCCCGTCCGGTCGGAAACCTCCAGCCCTCCTTGGTGTAGGGGGAGGCCCCGTGTCAACGGGGGAGCTAGGTTAGGGGACTCCCCCTGTTGACAAGGCCCGTCTTTGGGGCTCCTAGGGCCGGCCCGGCCCCCTTCGCCGCCCGGAAGAAGTGGGTTGACCCAGGAAAAATGAACGCGAAGGGTGGGCGCAATAGTTAAAACGCGAAGCTCCTAGGGGGCTCTAAAGCTCGCCCCCTGCCCCTACCCTGGAACCCTACACGGCCACGATTGGGTGGCAAAGCGCCACACCGATAAGGCTACAAAGCCCTTTAAAGCCCCCTCCCCTCTACTAGCGGTCGACCCCGGTAGGTCGAGTGATTTTCAAGGGTCGAAAAAACTATTACCTTCAAATTTTAGAAGGGGGCCGCTTTGCGTCTTGAGGCGGGACAACTTAAAGGTGCCTGAGGACGGGGACAAAGGCGAAGCGCTCAGGGAAGATAACCAGCGGCATCCAGCAGAGTATTTTARTGAAAACGCTACGTAGCTAGGCGCTACGCGCTTCCACTATCAGCGGTCAGCGCGGCGCTGAGCGGCTTCAGCCCGGCGCTACGCGCACCCGGCTTCGCCCCGCAATGGGTAAACCTCCTCCGGGTGGTGGGGGAGGGGGTACCACTAAAGGGCTCATCCCGTAGGCTCCGCCCCTATGGGACCACCGGTTGGTGGCGCGTAGCGCCCCAACCACCGGTTGGTGCCCCCTGCCCCTCGTTTCGCGCGGGCCCGCTTACTCTCGTTGAGCAGACTGCACACATACGTGAAACAATTAATGATAGCTGCATAACCGTCCCTTTCCTTCATCGTTCGCAAAGCGAAGCACTTAATTCGCAGAATCAAGGCTAGCTACGCGCCCCGAAAACGCTACTGCGCGTTTTCGCCCTATCAAGAGCTTGATTCAATTCGCAGAATCGAAGTCACTTTTTACAAAGCCGTAAGTAATCGGGAGGCACACGATGGGAAGTCCGACGACCAATGAGCAAGGGGTAACACAACAGGGGCTGGGAGGTGCGCAGCACCTCCCTAGGTAGCGCTACGCGCTAACTATTGCGCCAATTGGGGGGAATAGAAGCGGGCACAAGTGAAAGAATTACGTTATGCAAATAAAGTGGGAAGGGGGCTAAGCAAGGGGCGAGTGAAGGAGCCACTTTAACTGGAGCCCCTTCGGGGCGAGCGCGAAGCGCGAGCCACTTACCCGGGGGGCCCCCATAGTGTGAAACGCACGATCGTCCCGTTAGGGGCGCTACGCGCCACTTCCAAGTGCACCAACCGGTGGTCGAGGCGCTACGCGCTGCCGGCCGGGGGTGCCTATCGCCCACCGGTTGGCGCCCCTACCCCAGCAAGTGGCCTTTGGCACCAACCGGTGGTTGAGACGCGTAGCGCTGCCGGGGGCTTGCCAAGAATCAAGCGCTTTTCCTTCGTTCCCTTTTTTGTTTGCACTTAAGGGATCCACCACAATATAGGCAACCTGGGTTGGAGAGCCGTGTGATGGGCAACCATCTTGCACGGTTCGGAGAGCACTTGATTCAGTCTGCGCTAGTAAATAGAATTTTCGGGTCCGTAAAAAAAGGGCAAACGGGGTGGCTTAGGCCACGCTAGGGTAGGCTTAGCCTACCCGGCCCCCTTCTCTTAGAAAAGGGAAACGTTCCTCATATCAAAGAAAGGGGGGAAGCGCTTACCCGGCTGGCCAGCTTTAAGTGGTCCCCTTTCTTAAGAGGGAAGGTCTTTCCCCTCGGGAAAGCGGTAAAGCGCGCGCTTTCCCCGTCGGAGCCCTTCCCAGGGAGGGGGCCGCCTAGCCCGGCCTGCGGCCCTCAATAAAGGGAAGCGTAGCCGCCCTTCACACGGCTCTTTTACCACAGCCAGACGGAGGAACCTATTGACTCTATTTATTACTACGGAAAATTGCTGCACCAAGATGTCAATCTTAGAGATTTTTTCAGTGAAATCTTTCCCAGTCTTTTCTCTACCAGAGAGAGAAAGAAAACTAAGGAGGGAAAGAGAACTGAAGTGAGAAAGAGAACTAGGGGGAGGAATCCCAAATTTGACCCCCGTCTCGGTAGGTGTATCATTCATCACTTCCCCAAAATGACATTCATCCATGTATTCTTCCTTATGGTTGAATGGCGCCCATCATTATTCTTCGGTCGACGACATCGTCGACGACGCCAATCAAGGCCTACAGGCCGACGCCGCCTCGGGACAAGAAAATTTAACAAAGGGGCTGACGGTACGGACAATACAGAAATAAAGGGTATAGGTTGTACATASGACGGAGAAGCGAGAGAGTTGCAATGGGCGAAAGGAAATAAACGCTCCGGGAAAAAACACTACTCCGGATACCCTAATAAATCACCATCGATACAGAGGATTCGGAATAGATTCCTTAAAGTCAGCGGTTGGAAGGGGCAGGGTGTCCTAAGGGCCTGTAAGGCAACGACCGATAGGGAGTTGGACACCTTTAAGGGGAAGCGCTACGCGCTTCCCCGGCCCTCCGAACAATCTAACCTTTTCGCAGCAACTGCGCATACTATGCCCTTGATTGTGGAATTCTTTTTTGGAATGAAAAACAAAATTCATTCTGACCCTACTACAGTTAACATATCTGACGACAATTCTGTGACAGCGTTTTGTTCTAAGCCCGGCGGCGGGAACCACTATAAGGGGCCTAGGTTCACAAAGAGGAAAAGGAAGAAGAATACGCTCTGTACGTGTATGAAAAAGAGGCAACAATTCTGTACGTATATGGGAAATATGGAATGTACATATATGGAAAGGGATCCGGAAAAGGAATGTATGCTTATAGATAAGGCTCTATGTACGGGAGTTAGAGGTTTGTGTTGCCGGAATTACTCCCATGAGAGAGATGCCCAATGTGAATGTACAATCCCTGGGAAAAGAGACCCGTGCCGCAGTTCCTCTTCCTTCATAGATGCTCGCGGGCGCCTGTCTATGGGGAATGATGCCCGATTCATGGAAGGAAAAAGAAGAATGTGCAGTCATTGTTGCTGGAAAGAGATTAGACCCTGGTGGCCCAGAATGCAATCTTTCTCGTCCGATCGAACAAACACTAATATATTGATCAAGCCGGTAAGAGCGAATTTTTCTCATCAAAGTGCTTCTCTAATAGCTCAAGAAATCTCTTGGAAATCAAAAGAAAGAGAATCATTCGTACAAATCTGTACATCCATATTTGAAGAGATTCAGAAGTGCAAACATGTGAAGGGAATCCGTATCTGTCGTTCAGGTAGATCAAACGGGGCAGAAATAGCTCAGACTGAATGCATGAAAGAGGGTTCAACAGCTTTACATGTATCTTCCGATTGTATTGATTACGCGAAAGCAGAAACATCTACTCGTTATGGAATCTCAGGGATCAAAGTGTGGATCTCATACTATCCGGACTGAAATACAGAAGGGAGGAATGAGGCTATATCCGAAACGTACAAAGTTTAGGAAGTATCAAAGAGTCGGAGGTGAAGGTTACAAAACGGACGGTACACAACTTGGTTCTGGAAAATATGGCCCTAAAAGTTGTGAAGCTGGTCGTATTTCTTCCGAAACCATTGAAGCAGCACGTCGTGCTACAAGCAGACGTTTTCGAAGAAATGGTCGAATATGGGTAAGAGTTTTCGCAGATACTCCTATTACCAGTAAACCCACAGAAGTGAGAATGGGAAAAGGAAAAGGAAATCCTACAGGTTGGGTGGCTCATGCGGTGACAGGACAAATCTCATTCGAAACGGATGGTGTGGGTTTGTCTTTAGTCCAAGAAGCTGCTACATTAGCAGCGCATAGACTACGTGTGTCAACCAAGTTTGTTCAGTGGTCGTAATTAGGTAGTGAGAAAGAAGAACCGCCTGCAGAAACACTTCGCGAAGAGAGCGGGGGCGTAGTGGATTTTTACACCACGTAGCCCCCCGAAATTTCAATAGACCCGGGGCTAGCGTGAAACACTATTGAGGCCACCGATCGGTGCTTCGCTCGTGGCTGTAGTCCAATGGCAACGATGGTTTGGAGCAGGGCAGCGCTAAAAGCGCTGCCCCCTTTAAAGGGGTCAATAGTTAGGTGCGCAGCACCTCCCTAGGTAGCGCTACGCGCTAACTATTGCGCCCCCAGCCAAAGAACGAGGGTTCGGAGCCAAAGACACGCTATTGGGTTTAGGGTATCCCACGCCCATTAGGGTTGGCTCCCTCCGCGGGTAGTCCACGCTCAGGGTATGGGGCAGTCCCCTTCCTTTGCAGTTGGGGCTGGGGGCATACCCGNNGGGAAGCCTTAGGGCTTGCCAGGCCCTCTTCCTTTGTTGCAAGGGTAGTCCTCTTCCTCCTTTGCAGTTGGGGCTGGGGGCATACCC
>Contig109+2229
CGCCGAAGGCCCTAGGGGGTGTCGCTAAGACACCACTATAGTTCCGAAGGACACTCGACCGATAGGGAGAGGGGCAAAGCCACTCGACCGATAGGGAGAGGGGMMWAGCCACTCGACCGATAGGGAGAGGGCACTATAGGGGTTGCCTCGGGTACTTCGCTCGGCAGGTAGCGCGTAGCGCTACCTTTAAAGGGAGGTGCTGCGCACCTAACTATTGACCCTGACCGAGGAGGTGAAACTTCTGAGAAGGGGTGAGGGACGGGACGGGACACCGATAACGCGGGCCAGCTGCAATCCGTGGCAATCTGTTCGGGTAACGTGGGCCTACGCGCGAGGGATCTACAGATCCAGCCTCCTAACCACGCACAATAGAAGTCAATTCCGCTCGCTGGATCCTAAGAATTCTAATGAGATTTGCGATGCCGCCCCCTTTAAAGGAAACCCCACCGTGCGGAAGCCCTTTTATGGACTTAGGCTCGCTACTGACAGTGGTGGTTTCGAGTTATAGGGAATCATTGTATATAGGAAGACCATTCCTCTCTTCCCTATCGAAGAAAACATTCCCTTTTCTCTATCGAAGAGAGTCTTAGAGGTCCGCCCAAACAGAAGGTGAAGAAGGGAGGCGATACTGCCTCCTCAGACTGTTCCTGAGGCGGTATAGCCCCCCTTGGAGCTTGGCTGTGAAGGTTGACCTTCTGGCTACCATGTCTGTTTATATACGGGTTAAGAATTACGTTTTCTTCCGGTGGGACAAAAAGCAGCGCCCCTATCATGACAACTGTCCGCTGAGCTCTCTAGGCAGAGCATTCCCATGATGTACCGGGAAACTGAACCGGTTCAAGTCCGGTCGTGGGCTGGTGGAAAAAACAAGAATATTCGATATGGCTTTCAACAAACAAATCAAGAATTTTACCTCGAACTCCGGACCCCAACACCCTGCTGCTCATGGTGTTTCATGATCAGTATCGGAAACGAATGGAGAAGTGGTAGAACGTGCGGAACCGCATATTGGATTACCCCAGTGCGGCACGAAGCTGCTGCCGCCGAGTTGGCATAGTGTCCTACTATGCCGCTAGCTATGCCCTGCTTGTTCCCTTAACGGGTGGCGCATGGAGGCAACTCCCGCGTCATAAGCACCGGGAAGATTGTGGTCGAGCAACTCAAGTGAGGCGAACCGCTCGAGKGAAAGAAGGGTTCCAGGTCGTGAGGGTGGCCAGGCCAGAGAAAGCTAGCTTTCTCTGCCTTAGCACTATTAGTGCGCTACGCGCACTTTGAAGACCCCGTTATCCACACCCCCCAGAATCCGGTTACTTTCTCCCCGGCTACGGGGAGAAAGGGAGAAATGGTGGGCTCTTGCGGGCGGAGGCGGGAAACGCGCAGCTAGTCGGTGTGGGTTAGGTAGGGGTGCCCACGGAGGACCTTATTTAGTCCCCACCGATCGGTTGCGCCAGAACCGGGGTTTCTCGGAAACGAGAACGCGTCGGCGGGTCCTGGAGTGCCCGTCAAGGGCGCACGCGCATACCCCGCGGGGTGATTATTATCACGACCAGCACCCTCCGCATCTCGGCACAGTGGAACGTGTAACCGGCCTGGGGTCCTATTTCAACTTACACTTGTTCCATGTTGGAATGGGTAGGCTAACCGCAAGGGACAACCCAAATCCTCAGGTCAGGGAGGATGGCACTACTGGCAAATTGTCCAGCGAAGACGCAGGCGCGAAGAAGCGTGCGTGGTAGGCCCGCGGCGCGCCTGCGCCGAAAGATAGGGAAAGTAAACCCCACCCAGCAGCGGGGACGGTAACCGGCGGAGCTACAGGAGCATAGGACGGTCAAGAGCAACTTCAGGGAGGCCGGGTCATTTGACGGGAATGGAAAGGCCGATTCCATTTCGTTCAAGCTGAAGAGGCGAGAATGGGGAGCCAGCCGTGAAGCCTTACTGCTGTGGTTGGACTCGATCTCGTTTCCAAGGCCGCAGGTTTACGGCGGTAGCGCTGCCTACGGGAGAATAGGTTTAACTTTCTCCCCCATAGATAGGGGGATCCCCCACTGAATGAAGTGCCACGACTGGAATAAAGTGACAGAAAGCGGCAGTCCCAATTTTACTGCGCATTTCCAAGCTACCAAACAGAAGACATTTCACCAGCGAATGAATGCTGGGCAAGGGGGGAGCGCGCATAGCGTTTTATTGCGAAAAACCTACGGGTAGGCATAGCAGGAGACACAACCGGAGGCGTTTTCCCAATTGGGAATTACCTACCCGGCCTTCGGCACTAATGTAGATGGGGGCAGGGGAAAAATAGGATGGGTAACCATCTTCCTTTTTCCCCCGAACTCAGTTCGCTACGCGCTGACCACTTTGCTCGGCGCGCGCCTTGCGGTATTCAGTGGTCATTGGGAGAGGAACTATAGTGCCCCCGACGTTTTTTAAGGGTTTACTTATCCAAGCGCTCCCCGGCTCCGCCGGGGGGTCCGTGGGAGGCCTTGACGGGAATAAACCGACGTGGGTAGGTAGGTGGCTCCACTGCCGTGCCGAAGGCGCGCTGCGCTCCGCGGGTGCCTGCCGTAGGCTAGGCAAGGCCCTGGTACCTGGTAGGGGCCGGCAAGTTGTCCCCAGAAGTGGTCCTAACGGACCCGGATTAGGCCACCACCACCCATAAAGTGGGGGTTCTTCCCTCTAGGGAAGCCCAGCGGTCGGTCGGCTTAAAGGTCGGCTTAAAGGTCGGCTGCTTCCCGCCTGTAATAAATGGCGTGAGCCGTACGCGGAGAGACTTGCACGTACGGTTCTTAGGGGGGCAGGTGAGGGCGCGAAGCGCACCTCCCGTCGGTATCGCCTAATCGGCGCTACCCAGGCCGACGAAACACCGACGCCTACCCGACTAGAGGCACAGAGAAATTAATCGAGTATAAAACGTATCTTCAAGCTTTACCTTATTTTGATTGTTCAGATTATGTTCCTATGATGGCCTAAGAACACGCTTATTCCTCAGCTGTAGAGAGACTTTGTAATTGTGAGGTCCCATTACGAGCTCAGTATATACGAGTGTTATTTTGTGAAATAACTCGAATCTTAAACCATTCACTTGCTTTAACTACTCATGCTATGGATGTGGGAGCATCAACTCCGTTCCCGTGGGCTTTTGAGGAGTGAGAAAAACTTTTAGAATTCTATGAAAGAGTATCGGGAGCCAGGATGCATGCCAGTTATATATGACCAGGTGGAGTGGCACAAGATCTGCCTCTGGGCTTAAGTGAAGATATCTTTTCATTCACATAAGAATTCGCTTCTCGTATTGACGAATTGGAAGAAATGTTAACCAACAACCGTATTCGGAAACAATGATTAGTGGATATTGGGACTGTCACTGCAGAGCAAGCTTTGGATTGGGGATTCAGTGGTGTAATGTCGAGAGGTTGTGCGACATGAAGATGCCCTTGATAGCAATATGGGGAAGTTCCCATCGGGCGTTTCTGCCTGACCCTACTCAAGCACGCCGATTGGTGTGAAGCCTTGGGAATTACCTACGGGCAGCCTCAATATGGGGCTAGGGTGAGCTGAAAGGGAGGCAGCGTAAGCAAATGTGTATAAGCCCAGGAAAGCATGGAGAGAAAGGCGGAAAGGCCACCTTCGACCGACTGTCCGACAGACTGTGAACGGATTCGCCTCTGGCCTCTGGGCACGTCAAAACCACATGAGTTCACCGGGGTAGAGCACGGTCCTAAGAATCGGCATAAGTTAAGTGCTATTAATGGAACATGGTAAACCCATATTTATCCATATGGAGGTGCGTCCGTAAGGGCAGCACGTAACGAGATGTGGGTGGAGGAAGACCCAAAAAGCGAATTTTGCCAACAGCCCCCTTTTGACGTTCAAATTGCGCCAACCCCCTTTTTTTGGGAGAGAGGAGCTCGGATGATGATAGGGGTACGTGACCTGCACTGAAAGGTGGTGGCCTACTTGGGTAAAGTGGCTTTCACTACAAATTGATCGAGGCTAAGCAGCAGCTCTTTAAGCACAGAGTGGGCTAGCGGTAAACTGGGGCACTTAAAGTGGCCTTGCCGGCCCCTAAAGGGGCCACTAATGTGCCACTTAATAGTGCCCGTCCGTTGTAAGATTGTGGTGGTACGGAAGTATGGAGATCTTCAAAGTACTTTCGCCGCAAACGCCGGAACCAGTACCGTTTGCTAGCCGCGAATCTGGAAGCTAAGCCGAAAACAGCGCGTTTTCCGGCGCGCTACGCGCGACCACCGAAAACTAGCTTCGCGCGCCCCCTCAACCTGTCGGAACTACATCCCTTTCGCTGCGGATGTAGCGCGCGTGTTTTGACTCTATTGGTTATGGTTGTTTCCTGGGGCCACGCAGCGAGTGGCCCGCCAATCAATTTGAGGCGCAAGGGAAAGCTAAGCCGAGAAAAGGTACGTTTGCGCATGAACCGACGTTCATCATCAACAAGCGCCTGCGGACGCGCCTCTGAGAATGCATCCGAGCTGTATGAAGAGAAACTTTCACGTACAGTTATCAGGGGGGAAAGCCCTAGAAAGGAAGGGCCTACCTATCCCAACCAGGAGTATGCTGGGATTCGCGGAAAGCAGCACCTTACGATGTTTATGACCAATCGGATTCTGACGTACCAGTAGGTACCAGAGGAGATTGCTACGATCGTTATTGTATTCGCATCGAAGAGATGCGGCAAAGTCTTCGAATCATTGTGCAATGCCCTAATCAAATGCCTAGTGGCATGATTAAAGCTGATGATCGTAAGCCATGTCCTCCATCACGATCTCAAATGAAACGATCCATGGAATCGTGCGCCGTGTGAAACGTAGATCGCCGTTCTTGACCGAGACCCGGGTTAAGCTCCGTCTTGGAACCCTGTGGTTAGGAGTAAAGCATCCCGAGGTAGCGTATCCCGTTAGGAAGAATACGTGGAAAAGCATTGGGTGGGCCGGCATGAGAAGAGGGTGGAGCAGAAAGCGCAAAGCGCTTTATTCTACCTTCGGAAATAAGTGTCCGGGAGCTAGACAGTAGGTGGCTTAATGAGGATAACCAAGCCGACACTTGCGGTTGGCGAGGCTGTCCTACGGGACACCCCTTTAAGGCAGCGCCTAATCGGCGCTGCCCTTTAAGCGCCTTTTCCTTTAAGGGGTGCACTTCTGGAATTAGCGCTACGCGCTTTCCAGCAGGTACCGGCGCTACGCGCACTAATGTGGCCTCACCGCAGGCGGTTCGCGGTAACGTTCGTAGTAGTGCATCAGGATCCCAATGTACTGCGTTCAAGGGCTTCCGTTAGGAAGCGTCGCCCCACCAACACCAACAACAACACCCCTTCGAACGAACGAACGAACGAACGAACGAACGAACGAACGAACGAACGAACGAACGAACGAACGAACGAACGAACGAACGAACGAACGAACGAAGGGGTGTTGTTGTTGGTGTTTGGGCGCACTTCAGAAGTGGGCGCGAAGCGGAAGAACCACAMGATTGGTGGAAAACGCTAACGTCCCCCCAGAACGAGCTTGCCGGACACTCCCGTCCCAGTTTGGAGGGAGCTAAAGCGCAGCCTTATCCACTCAACTAGCAGAGAGTCGAAACACTAAGAGAGACCAGAAACCGCTAGGCCGATCGGTACGGAACCACGGGACCCCGTTGTAGGATGATAAATCCAAGGTAGGGATACGGAGTCCTCGTAGTAGGCAGGCAGCTAGATAAACAACATCCAGCCAAGAGAGGACAGCCTTTAGAAGCAACAGGGAACACCAATTCGGGCGGTTTCCGCTTGGGTGGGAGGGACGCCCCGCTTAGAAGGGCACGATTGTGCGTTTCCCTTCTATTTGSGCCTCTCCCTGCCCAGTTAAAAATCGGGTAACTCAGGGGGGGGGAACGCTACAGCGTTTCCCCCAAAACGCCCATATTTCTGCCCTTCCCTGTTGGGCTGGGGAAGCGCTACGCGCTTCCCCTTAAAGGTGTCCTAAGGGACACCCCTGCCATTAACTGGAAAAACGCTCTAGCGACCTTTTAAGTAAATAAAATTATCGGTCCTTGAAAGCCTGAGGCTCTGCTGATCGCTAGTGACGAAGCTATTGAGTTCCTATTCTCACCGTTTAAAGGGGTACTCGACACGGAAGGGAAGGGGCGGGCTAGGCCGTTTAAAGGGGTCGTGTATTAGGGGGAGAATCAGGCAGGCGCGTAGCGCAACAACGGTAAATTTGTCAACTCCACTTCGGGAACGGGAGCACGTAGCGCAACAATCTAGTTCGGCACGATTGTGCCCCGCCCTGAAACGCTTTAGTTTTCTCGGGACAGTTAGTTCCAAACAAAGTGGGAGTTGGCAATTCATCACTAATGTGCATTCATATTTGCCACTAATGTGGGCACATTAGTGACTCCCTACCCACCCAATTCGGATGGGGTGGTGGGTCCGCCCTCCCCCTCCCGTAGGTCGGGGGAGTGTCCTCCGGACCCTGCCGGGCCCCCTTTAAAGGTGTGAAACGCACGATCGTCCCGTTAGGGGCGCTACGCGCCACTTCCAAGTGCACCAACCGGTGGTTGAGGCGCGTAGCGCTGCCGGCCGCTGAAGCCCTTTGTCACGGAAGGGGCGCTTCCAGGGTGGTGCCCCATAGGGCACCCGGGAAGAAGCTAGGAAGCGACGGMTAGGCGCTTCCACTTAAGCCACTTTCGTTTGGCCCCTAACGATTGTGGGCGTAGCGCTCACAAGAGTGACGAGAAAGCGCTTTAGCTTTCTCTGGACCGCACAATCGTGSMCSATTKTGCTGGCGCACAATCGTGCCCTTCTAAAAAAGAAGTGGTGCGGCCGCCCTTCTATAAAAAGAAGTGGTGCTACGCGCTACCTGACCCATCCACCAGACCCTCTCCTTTTAGTCGAGTGTTAACCCGGTTAGCCAAAAGTCCGCATACTCAATCTGCGTTTCAGGAAGAGTGGCCTGTAACAATCCTTGGCAATAGGAAAACGCTCTATTAGGGCAGAGTATTACGATAAGAGAAAGGGGCACAAACTCAATAAACTATCGAGGGTAGGCACTCCCCAAGCTAGTTTCTAACCCCTCGAGACTGTAACTGTGTACCCGCCCTTTCTAGCAAAAGGGTTCTGGACAGGTACATGGGGATGATTATCAAACCCGCTTAGCCCCCTGGTTAATAAAGCCGTACCCCCAAGATTGTATCAAAGGGCGCTCTGCACCCGAAGACTGTAAGAAGCTTGCCTTCCCAAGACCCAATGGACCCCTCGGTGAACCGGAGGCGGGAAGCGCGATAGCGCCGGAAACAGCATCGCGTTTTCTCTCTTCGCCCCCACCCCTTATTGTGGGGGGGCCCCGAAGCGGCTTCGCGCGCGTTTTCTCCTACTACGGGTCCACGCGACTTTGTAATCGGAATAGCCGGCTCGGCAAAACAGGGCGGCTATCCAGATATGACAGCAAATTCCGGAACTACTAAGGTGTCCATAATGCGGCGGTCTCAACCGAATCCCAGAAAGGACTAGTATCTAACTGGGTAGGCAATAAAATCTGGAACTCGCATATTTCGGGAAGAACGGGAGCGCGTAGCGCATTTTAGTTCGGCTCAGCGCCGCGCCAAGCTCCCGTCCCCCCCCACTTTATGGGTGGTGGTGGGTAGGGAGTTGGCCCTCCCCCTCCCGTCGGTCGGGGGAGTGTCCTCCGGACCCTCCCGTCGGTCGGGGGAGTGTCCTCCGGACCCTTGCGGGCCCCTAAGGAACTCTTAAGGGCCGAGCGTAGCGAGGCCACTCTGACCCTTTGAAGGGGCGCAATAGTTAAACGCTACGCGTTTTCCGAACTATAGTTGGCCCCTGCACTATAGGGGCGAAGCGAGGACAACTCCGACCGAAGGGAGGAGTGGGGGGAGTTGG
>Contig11+1170
GTTCGGGTATCCGCTTTGGATGTAAAAACCGACGTTTCCCACATTAGTGCACAATAGTTAAACGCACGCGTCCGCACGGTTGGTGCGATAAGTGCACCGCCTGCACTATAGGGGCGAAGCGAGGACAACTCCGAACTATAGGGGCCCCAACCAACCAACCAACCAACCAAAGCCCAAAGGGCACCTTTAAGGGGAAGCACATTAGTGCGGCTTCCCCGCGCGTTGCCGTTGACGTTGATGTCGAAGCTGTTGAAAAGGAGAAAAAGAAGCAAGTTGGTGCTGACGCTGATGCCGAATAAGCCGATGGGCAGCTATTCGACGGCAACAAGTGTGAGAAGAGGCGAAGCGCTTCTTCGCAGGGCAGCCCATCGATGGGTAGGGAGAGACCAACAAAGAGTGGTGGCCGTACACTCGGTACCCATTGTGTGGGTGGTGGGGGGCGGCCACCCAACTAGTGGTAAGTGATGTCAGATGGTGATTGAGTAAGCCAGCAGGTGCGAAAGGACCACCAACCACCAGAGTCTGGTCCCTCCCCTCCCGCCGGTTGGGGAGTGGTTCTTTGCTTCGCTCACCCCTTTAAAGGTGCTGCGCGGGTGGTGAAACTGCATCTATACCGGCCTCACTAGAAGGCTGATAACTCAAGGGTCCGGAGGACACTCCCCCGACCTACGGGAGGGGAGGGGCGAGGCCATTTCGTCTCAGTGAACCTCGAACATTTACGGGATGCTTTGTGATTCCCTATTCCTTCGGCGTGCTGCCGGGGCTGTCCCGTAGCGTTCGAATAATCTTACTTAATCACGATTCGGAACTATAGGGGCAGGGTGGAACATTAGCTGCAAAGAAGCGCGTAGCACTAGGCATGGAGATTCAATTGAGCAGGGCACGCGATGTGGGCGTAGCGCCAGCTTCAGTGAAAGTGCGGCTGCAAAGCGCGTAGGTTATCGAGTGTGGKGTGATCAAGAAATCGAGTGGCCGTCAAAATCGAGTGTAAATCGAGTGGGCGTCACCCAAATCGGATATCCGACCTACTACAGGGCTACTTTCACAAACCACACCCACGAAAATCCTCGATTTTTTGCAGAGGGAACCAATACGTGGGGGGCGGGCGGTACTTCTGTGAATTCTTGTGTTGCGTTCCTTTGAAAAGCGAGTACTATGAGTCATTCCGATGACTATATTTTAGAAGTCTGATTCCCAGCGATTACATCATGGGATTCTATCCGATGGTCGATGGCTAGTGGTCACTTTGACCGACCAGTCAGTGATGAGATGAGCTCTCACGATGCATCAGTCAACGTCAACCTTCCCGTAGCGAGGAACTACGGCGGGCCATCGAAAGGGATAAATTGCACTTACTTACTTTGAGTAAGCGCTAGAAAAAGGCGCTACAAAGCTAAAGCTTCTCCGAACGCCCATTCCCGTGGTGCAATTTCCCCCTAACTTTAGGCCTTCTGTATTCCCGCTTTCGCTTAAGGCACCCGCGCTTTCGGGACCGGCAAGCGCGCGTCATCTGTTTCCGCGGCTCCAGATCCACCACTTCCGCTTACCCTTCTGAGTTCGCTTCTGCTTCTGTAGCGTCTGCGTCCCCTTAGGGATCGGCCTAGCTTCATCCGCTTAAGTTTACCCATCCGGTTCCGCACAATTTGCGGGAACGCCTCTTTCCATATCGTTCAGCTGTTGCGGCTTCATCCGCTGGATCCGGCCTAATAAAGGGGCAACACCTCGAACCACTAGCCTATCCGAACGATAAGCCCAATCCCGTACGATTGGGCCGGGCCTTCGATACTCCCGACGGGGATGCTCCGCCCTGAGAAGGATCGAGTCGCGCAGACTACTACCCCTTTAAAGGGCACCGATCGGTGGAAGCGCGCGTAGCGCTTCCCGGCGGGTGGCCGAAGGCCACCCTGCCCGATTTAGACTCCTGGGAACTCCCATCAGGGGTACTGAAGGTTTGATTTTTATTCAAGTATTTTACGCAACATCTGCAGGAAAGCTTCTGGGAATAGGGGTCGGTCCTCCGAAATGGACTCGGTGGAAATATTCAGGATTTTGTGCTTAACTCCCACCCACTTCAATGCCTTTTACGATGCCCCGTAGTGGCTCCTGGGATTTGATCCCACTATAGGGGCCAGGTTTTAGTTGGCTTTTGCCGACCTTACGTGTGCCGGCAATCATAGAGGGAAGAAAGGCATCGAAAGGCTCGTTTAAGGATGAGATGTACTTCTTCCTTTCGATTCTGGGCATGAAGTAGTAGTCAGAGGATCCGCGGCAAACCAACTTGAGTAGAGGCAAGGCATAGTCCAATGAAGCAAGAGAAGAGACATCTCCTTTCCAACAGGGAAGATCCGTTTCAGTAGGTTTCGAACAGGTGTCATCCCTTCCATGAACATGGACCTTCGAGAGTCAAGGAGATTGCCTCTCAAGGAAGGAGTCATTCGCAGGGAGGGAAAGTCGTTCCCGAGAAGTTCGTGGGGAAGTCCGGAATCCGGGAACCCCGATCCTATATACTACTCGACCCTCCCCAACTCCCCCCACTCCTCCCAAAGGTCGGAGTTGTCCTCGCTTCGCCCCTATAGTACAGGGGGAACATCTTTGCGGCCAAACCAACCGGTGCGGAAAACGCTACGCGTTTAACTATTGCGGAACCCCGCACTTCGGTCGAGTGCCTAAAGGCCAACGGGAGAGGGTAGCTGCGGCAGCAGAGGCGCGGCACACCCCTCTACCTTTCGCACTTGAATGGAAGCTAAGCTCCCCCACACAGAGTACGTACCTACTAGATTTCCTCTCGCTTAAGGCCAGCAATTGGTCCTTATGATGCATACATTTGGCCAGCACATCGTGTCCCCAAGCACTTCCTCCCATGAATTCKTACTCCCAGGCAAAGCCGTTAATAATGGGCATAACGTAGGCAGCCTCTCCGTTTCCCTTTGTAGGATTTTGCCCGCTCTCGTAGAGTTTCCAGGGTTTCTCCCCCAATGAAGGGATCGGGGTCTTTCTGGAGTATGCACAGATAGTATTCCAGCAGCCTTTATGAAACTTCACGCATTGGTGTATCCCTCAATTCACTGAATAGGCTACGCAGGATTGCACTATAGGGCGTATCGACCCTATAGCCCGAGCGGAGTCGCTGCGCACCGCCGCCACCCTTACGAGGCGCTTTCGGAGCGGCTCCACGAATGTTGGATCATATGTGGGAACTGATGGGCGACACAATTTTCCGATTGCGATTGCAGCAAATGGGCATCGTAAGGAGGCTAGCGCATTTGGTCCTTTCTCTCGAGGGGCGGGCGACAACTCTTCCGATTCGCGTACAAACTGTCCATCATTAGCCGGCCCCGGCTAAAGCCCCTCACTCTTTTGCACCCCTATAGTGCATCCGAGCTGTTATTTCGTGCAAGACGGTCGCACTACTTCAAAAGGGGATCTCAGGTATTATTCCCTATTTCTTGGGGAATAGTGGGTCGAATAACCTTCGTTGATTCACCCGATGATGCCGGTATATCCAAGTTTGGGCGACAAGAAGCTCTATTTCTCTCCCGGTCACAACTAATGTGGTTTCGTGCCGGACCTATAGGACGGAGGCGAAACGATCGCCTTGAAGGGGGCGAATACTGGATCACTTTTGTTCCAGTGATTCCAGGAATGAATAGAAGTCATTCATTCAGTTGGTAAGAAGGGTTAAACGGGCCTTGACCTGATGGAAAGGGGAGTCGGCTTCTTCGGGTCAACCAACCAACCAACTATGTCTGGCAGGCCGAGGGTGTCGGGGGCCAACGCGTAGCGCCCCTAACGGGACGATCGTGCGTTTCCAACTATAGTTCCCGTTTAACCCCTATAGTTCGGAGTTGTCCTCGCTTCGMCCCTATAGTGCAGGCGGTGCACTTATCGCACCAACCGTGCGGAACTTGTCGCGTGCGTTTAACTATTGTGCACTAATGTGGGAAACGTCGGTTTACATCCTTCCGGCCGAACTATATATAGGGTCTTTAGACACTCGACCGAAGGGAGAGGGTTCGCGGCAAACCACTTAAAGTGGCGTTTAACTATTG
>Contig110+1224
CNNNNGANNGGGAACCATAGTTCAAACGCGCTTCGCGCGTTTTCCTAGGGGGCCGCAAAGATGTTCCCCCTGACTATAGGGGCGAAGCGAGTAAACCAGTGGGTTGCCACTTCCACGCGATGGTGTACCCCCCCCTTGTGCTAATAGGAAAAGGCACCAACCGGTGCAGCGCGTAGCGCTGCACTATAGTTTGGGGGCAATCGCTACGCGCCCCCAAACCCTCCAACAGGCCTTATACTCTAAACCTTCTTCTTTGGAGCTCCCTCCAATGAACGAATAGCTCAGGTATTCTTCTCAAAATCTGACTGATCTGACTGGACTGACCTTGGTAAGGCCACAAGGCCCCCCTACTACGGCCACAAGGCGCTTTACTACGGCCACAAGGCCCACATAAGGGCCACAAGGCACCTTTAGGCTGGCTCAAGGTATCGCACAGCATACCCCCATAGTGGCCGGAAAAAGGCCTCTATGGTGATTTTCAAGGTTGGCTGGCAAGGCGTCAGGGTGGGTATGGACGGCTTTTTTTCGCACTACATACATAAGGGCCGGGATCACTTTGTGTCACTTCCCGGGCGCCCAGAACAGAGTGAAATTATCTCCCCTCCGCTAGCGAACCAACAATCAATTCTGACTTCCTGGCCGCTAGCCTTCGCCCATCCTGCTTGGCCGCTAGAGCTAGCTGGGGCCCAACATCTTATGAGCCACTGGTCGCGAGGCCTAACTATGAGCCTAGGTCCTCAAGGGTTTGGGGGCGCGTAGCGATTGCCCCCAAACTATAGTGCAGCGCTACGCGCTGCCGCGGCCTACCAAGTTCTATTTACTCAATTGTTGATGCATTGTGTGACAAATGCGTCATCCACCGGCAAATGTGTCATCTACCGACAAATGTGTCATCCACCGACTTCCCAACTGAAGGAAGAGGAAAGTAGAAGGGAGAGAGGGGCTTGGCGAAGGCAGGATTCGAACCCCTATATAGGGTCAGAGTTCCCTAATTACTCTCACTCCGCCTTAGGGTGGGCTCATCGCCCTAACCCTCTATTGAGATCTGATGCTTCTAGATAATTCCGAAGAAAAGGGTGCACCATTATTCGAGTACTTTTTCGCAGAATACCGAGCTGTTTTGAAACTAAGCCAATTCATCAGAGAGCGGCACAAGCTAGGGAGGTGGTGGGCGCCTACGTCGGCCGTAAGCGGCTTCTCCCCAGGTTGGATAGAATGGATTTTACGTACTCGCACTATAGTTGCCTTTTGTTTTAGTCTTCGCTTGCATTGGGTCAGGGCACGCTAGGCAGGGGCTGGCTGGCGCTACTACCCCCTGTTGTCCCATCGAAAAAAAGATCGACACACAGGAGGAGGTTACCTATGAACTCGAAGAGCCAAGAACTTCCCGCCGATGCTGAGCTGAAGCTCCTCTCTAGAGTAACGATCTTGGAACTACGATGAAGCACTATTCGCGTAGTGCTTCCACGTCAGTAGGTGGTGGGCGGGCTCGCTACGACGACAGGTAGGTGGGTGGGCTGTATCATGTAGCGCTACGCGCTTCACACCCTTTCTCTCTGACTGAAGAAGGTGCCGTTACAGCAGCGCTGAGTACCTGCCGCTTCAATCCGGATTTTAGGGTATATAGACAGACGCTTAGCTCTGCTCGTCAATCCTGTACCGGTATCAACTCATGATGAAATGCTATCTATGAGTGTCTGGCTGCTTGTCATGTTGCGAGAGACCCAGCATCATCAATCGTTCCGTAGAGAGTGCTTCTCTCACCATATAGACATATTGATGGATGTTAGTATCCCATCGCGATGCAGCGTAGCGGCTAGCTCGATTTACGTGGCATTGATGATGTATCTAATGTCCCTCTACGTATATATTGATGATGGGTTACGAGTTTGCATGGGAGCCGTAAAATTGGCACCTATTGTCGGGTAGAAGTTTTTTTCAATGAATAGCTATGGATGCTCAGACAAGTCGCCGGAAACGAATAGCTGCGGATGGGCTTGATCCGCCGCATGCTCGGACAAGTGGCCGGCGCTGACTATATGAATTCTGTCCCGGAAAGACAGAGTCGGCCGGAAAGAAAAGAAAGTAAGTCATTCAGGGTGCCGTTAAACACGGAGAATGATGCCTAGCGCCAATCCGAAAGTATCAGTGATCTGGACACTGTGCTAAGCCTTAATAAGGGATTGGAACACTGGCACAATCGTGAACTATAGTGCCATGTTAACGCGAACTAACTTAACGATGAGTGGAACCGAACGTAGCCTATTTACAGTAGCTCAGAGTATCTCTGTGACGAGCTGTACGTTCAAACGGATGCGATGGACTCATTGAAATTAAGCGAGTGGTGAACCGACGGTTGAGTAATGGAACGACACTTGCACTAAACCGCCAGTGAAATCTACTGCTCATGATCGACACTCCAGTTCCCTTAAGGGATCGTAGGCAAAGAACGGAACGGTTTCAGGTTCTATCTACAATTGGGTGTAGGGTATCACGTAGGAAGGACTCGTAAGTTCCGTTCCGATTTCATTACCCCCAATGCCATATTCGATGGGCATTCATCACCTTCGAAGCTATTGGACATTAACGCTAGCCTTTTAACGAAGACGATGGAAGTCCTCGGATTTCGCCCTTCACCGATCGTGAACAGGCCAAAACGGGCACATTCGAAGGCACGATTGTGCCCAAAACCGATGAGCGGGCGGGGCCTAAATGAGCCCTACTCACCATTTGAAGCCTTTTTCCAAATTGGTGGAAGTTGTTACTTTGCCAACCTGTGCTTAGTTAGCGCATTATTTCATTCGTTGCCGGCCTGATTTCACTCGTTGGCCTGCCGGAACAAAAGTATCGATTTTCATCCCTTCGAATTCTACCAACCGTTCTTCCTTCCCATGCGCTAAGCGCCCGAGCTAGAAGGATTGGAGCCGGAAACAAGAAAAGTTACCCGCCACTAGGCGGGGCGGGTGCAGATATATTTAACGGGGGCACTCACGCCCGGGACGACCAGAGGGAAACCTTTAAAGGGGTGGCCGTAGGCCACCCCTTTAAAGGTCGCCTAAGCGATATTCCGGGGAAACCGCAATAATCCGGCTCCGCCCCTTTAAACCACTTCCTACAGGAAAGCTACGCGCTCCGGGGAATTGKACAATCGGAATAAGTAGCTGCTGGGACTGCCTGCTGTGCACTGTCCGGAGGCGGGGGGSGTAGAGTTTGGGTGGGTGGGGAGTTGGCCTTGTTCAAGCGTAACATCGAAATCGGTATGATCGGTGAAATACTCTTCAAAAGGCCCCCTACCCTTCGCCTCCCCTTATAGAGTCAAAGGCACAACTCTGCCAGTTCCAGGGCTGGTGCAATGCCGGCCCCCATTTTTCATTTCAACCAGAACAAATTGGGTTTTTTGTTGTTTCACCATCACTGATTGGGTCCAGAACGGATTGGTTTATGATTTCGGGCGGTTTGTGAACCCTTCGGCAGACAAGAGTTGCTTCGCCTCGGGGGCACAGCTAGCACGATCGTCCCGAAGCGCTTAGCGCTCCCAACCATAGTAAACATTATTCACTTCGACGACCTGGACTTCCACTAGAGTGCCCACGGTATAGTTCGGGGGGCGGGAAAAACCACATGAGATAGAAAGCCACTTTTTTCGTTCGGGAATAACGGATGACGCGCGTGGGCCTAGTGGGACGCTAGGGTACGCGCGTAGTGGTGTCCGGCGTGGTAAGGGAGGCACCGGTGGTGGTGGGTAGGGAGTTGGGCCTACTCTGCCCCTTTAAAGCGGCGCTCTCACATAGCCTTTCCCTTCGCGGTATTCGGCCGTTAACAGCCTTAGATGCCCGTTTGGGGGCAGAGTAGGTGAAACAACGTTAACGAGGTTCCCCCGCAAACTCGTTCCCATCAAAAGTATGTAGTGCAGAGGTGACAGGATCTCAGTCAGACTGTCCCAATCTTGTGTACACTCAAGAAAGGGACTGAGACTAACTGATCCGACATTGTCTAGGAGCAACTGAAGCCATTTGAAGAATTCCCGGCCTGCCGGCCACCACTGCCGGGCCACCGATCGGTGCCTTGCCCCCACCACCAGTGAAAGCTAGCGCTTTCCCCTAGCACGGTCAACAGATGATCGTTCTGGGGTGTTGGGGTCCGGGGGCGCGTAGCGATTGCCCCCGAACTATAGTGCAGCGCTACGCGCTGCCACCGATCGGKTCCGTCAAGTAATTCATTCCCACTTGCCGGGGCTGAAGGCACTGCCAGTTCGCCTAAGCCATGAGAGCCAGCTGTGCCTAGCTCACGCCTGAGCCAAAATTGGCTGAAGGCTGTCTCACGTGGGCGTCCTCCGAAGTGCTTCCACTTCACTTCCACTAGTAAATAGGAGGCAGCCGCGGGAAGCGGGAATCTGCTTCCCCGTGATGGGCTAGGGAGCCCGCCTTGAGCCACCTCCTGCTGCTGCTCCTTCCTCTCTAACCTGAGTTTAAAGCCCCAACCTCTTAAGTTTCAAGAGCGTGTGATGAATAGGTGCCCCCTTCTGCGGAAGACGTTCCCCTTCTCTTTGTAGTACCTACGCCCTCTCCGCAAGCTGCTGCCTATCTTGCTTCCCCGGCACAGGCAAGTCGCTCTCTTGGTTCGATGACGCGAGTGCCGCCTGCCCATCATCGGGTAGGGATCCATACTAGGCCGCTGATTGCATCTAGTGGTTTGGATTTGTCAATACGAACAGTGTCATCTATGGATGACCGCAGTTTGCAGTTTGTGCCAATGACTTTTCTTTTCGGATGAAAGTTCACCCATCGACAACTATAGTGGAAGCTGTAGCTTGTGGTTTCGCTTTCATCGAATTTATCTCGTGCTTCTTCCGATATCGATAGTATTTTTCATTAGTGAAAACATAGGTGCTTCGTCCCTCTCCTATAAGTAGTGGTGGCTCGATAGGGGGTAGTGGGGTCATAATCTACTCGAGTACTATATGAGTCATAATCATAATCTAGAGTCATAATCTACTCGAGTACTGTATGAGAATTCTATGAGGAATGAGGGCAGGGTGGCCTTCGGCCACCCCTTCCTTAAGGGGAAGCGCCTATCGGCGCTTAACTATTGCGCCCTCTCCGCGGTAACCCCTTCTTCGGAAATATGAAAGGGGCTTCGCGCAAACAAACGGACGGAAGGCTAACCGATTCGGCTATCCGCTTCTTATTATTCGGTCACCCTTCGACATATAGTGAATTAACGTGAGTAGAAGGTTTGTAGTTGAAGGGCTGGGGAAGCAAACGCGGAGCGCTTCCCCTTAAAGGGGTGGCCCTTTAAAGGGCCACCCTGCTCCTTCAGTGCCAGCTCTCTCGGTAAGAGGGAGTAACTAGTGGCCCCAGAAGACCCCAAAGGTTCGGTTGGGAAGGGGGTGGTTCCCGTCCGCAGCAGAGGCCCTTTTTCCTGTTAGATAATCAAAGTGGGAATAGGTTAAGGGGCGGAGCCGGGAAACCGCKWMGCGGTTTCCCCGGTTTCGGAGTTGGCAGTAAATCTTGCCTATGCGCGTATCCATGCATCACATTTTAGGAGTTAGCAACTGAGCATGGAATTCTCGTCTATAGAAAAATGATCTCTCCGCACAACCCCAATGCAACTTATTTAGCCACTGACAGATTGATTGCCAATCCTACTTTCCGCTTCGTTGGGAGGGGGTAGGGGGTTGGTGGGGAGCCCTTCCATCTAAAGGGTTCAGGAAAGAGAGACCTGTCTGCTTTCCCTTCCTGCCGACGGTCAGTGAGAAAGGAAGAGAGGAAGGTCCGTCGATCACCCAGTACACTCACTCTAACTAGAATGCTGGACCCCTTCCTTTGATCAGTGCGGTGAGTCGGTCACTACAGTCACTGAAGCCTTCCTTACTTAAGTCAAAGCCACTTTCTCGTGGCGGGAGGTCTTTATTGACAACACGCTGCGCATTGGGAAACGATTGAATCTAGCGCATTCGCGTTAGCGAAACGCGCATTCGCAGCCTTCAGGGACGTTTGAAGAATACCTACGATGAAATGTGATTGATTCCCGGGAAATCAAAAGTGAACCAATCTCGGTCAGAAAGGCGAAGCCCCAAGTACGGGAGAGGGGCTTTAGCCACTCGAGCCGAGTACTAGAAGGGGGTCGGTCGTCTGCTCAAAGCCCGCCCCTACCTAACGGGCATGGAACACGCAGGGAGCACTCAAAGCAGAGTGAGGGAGCTATCGAATAATGGAACCATTTTTTTGTTGACCTGCACCCACCACCACCCTTGGAGAGCGGCGCTCTTCTCTCGTGGGTGGGCGGCACTAATGCTGTGCACTCAAGGGCAGGACCCGTGTGCACGGGGAATGTAGTGTGAGATTGTTGGGAACCAACCACCCAAGGAGCCTAGGAAGAAGCTAAGGCCGTTGGGACGAGCACTATAGTGGTCTTTCTTCCACGTATAACTGGGGCTCAACCAAATCGAAGAGCATCAATCGCTACGCGCCTCAGTGAGTGAGAACCTAAAAACGACCTCTTTTTTATAAAACCGGTCAATTGGGTCTCCCAATTGAAGAAAAGCTGCGTGATGAAAGACACCTTTAAGTGGCTGGCGCCTCGCGTTATTGGAAACGGAAGAACCACCACTAGAAGAAAGAGGGGTAGGGGCGTAGTATAGAGGATAGGGCCCGCCCGAACTATAGTGGCACTAATGTGGGATACCCGGCTTTGCCGGCCCCCTAGGACAATCGTGCGTTTAACTATTGCGCCCCTCTTCCTACCACCACGTAGCGCTTCGCGCATTATCGACCAGACACTGATTCGTTGTTCACAGCATCGGATTCACGACAAAACCGGGTGGGTTTACAGCTTCATCGAATTCACCGCATCGAGCCGAACGCGTGAAACGGGGGCGGCTAGTTGCGGAGGCGGAGGCTCAGGAAAACGCGTAGCGAAAAAAGAAACTGGAAATTGGTGAGAGGATTTCGGTCCCCATTTTGGGGAGAAGCAGCTCATACCTAAATGAACCAACTCACCCCAACTCCACAGAGCACCCTTTTTCTTTTTTCGCTACGCGCTGCCTTTTTTTTAAGGCCGCCACCACTATAGGGGAACCGTAAAGAGCAGCTCGTAGGAAATTCGGGGAAGCAGGAATTCTCTGAACAGGCAGAAATTAACAGAAAAAAAATCTTGTAGATAGAATGGCCTATCGATGCACTAAAAGGGACTTCTTCCGAATACGGAGCATCCCCTTTAGGGAATCAGGCCGGGAGGAGGGGCAAGAGGGCCCCCCCGTTAGCACTAACTAAAAGGTCCCTTTTTCAGTAGTGCTCCTCGCGACTCTACCTAGCTCTGGCGGAGGGGCCTTGCGCGTAGCTTCCGGCACCACAGCCTATAAGGTCGCCACTCAATTAGGGTTTATTCCTCTGGGTATCGTTAAACAACCTGCGATAGCTGTCACACGAGTCAGGAGCGGAAGGAAGGTTTGATCGTTCTAGGCTAGGGCAAGTGTTCCTACTAGGGTAGGCTGTCGGCTACTCGTGTACGTACGGTGGTCCCGTAGCCATATCGCAGTCCACGATTGTGGCGGAACTAGCTTGATCGAGATTCGTCATCCCTTTAAAGCTACTTTTGGGAGAGAAGTTCGATAGACACTCGACCGACGGGAGAGGGGTCCGAAGGACCCTTGAATCCTCGTCGGGAAGCGCGTAGCACTTTCGTCTCATATTACTGGCACTAAACCGTTATGGTAAGGAAATTAACTAGGCTGTTGATCGCTTGTTAATCGTCCAATACTCTAGGAATGCAGATTCTACGGCTCTGGTCCCGGGTTATAGCCGCTAGCCATCTTTAGATTTATAGGCTACAGGCTCTTGCGACTTAAAGGTCGAGGGTGGCCGGCCAGCCCTTATAGTGCAATTGCTAACGCGATTCCCTGGCCCTACAGGACGCACCATCCGAACGACACGCACCGATTTCAGGTCAAGGTGTGAGGGATGCACCGGTTGGTGACCCACTGCGAGGCTTCCGAAAGTACGCGACAGATAGTGGCCTTCTATATACCTTTTCTTATCCCCGAAAGGATTTCAGGGAGGCCAGCGCCCTACCCCACCTTTTGAAGGAATTCTCTACGGAAGCCAAAAAGGGCAGCGAGAAAAGTGAAGTAATTTTAGTAAGCTGACCCGGCGTTAGCATAGCTACCCTGCCCCTTCTTGAAGGTAGTGGGCAGAAAACGGGATCTAGGTGATAGATCCAGGCCCCTTTAAAGGGCTCAAGCCCTTTGCGCCAGTCGAGGCGTTTTCTGCTTCCGCCCACTACCATAAAGGGGCGCTTTCTGCCTACCATTTTATTCTGACTGGTTTACTTCGCAGCGAATCTTAGTGGAAGCGCTTCGCGCGCCAGGGAAAGAAGAGGGAGAAGACGGGGCGGCGGCTTCCAGACGGCACGGGATGGAGGGCCAAGGCACAAGGGAGGAGGGCGCAAGTAGTTACACACGTTGATGTTCGTTCGGAGGCTGCTTGCGCATCAGAGCGCGCGAAGCTGCTCGCCTCTCGGCGGAAGAAACCGTGTAGTCATATGATTAAGGTAAGGCGGCTGGGGGCGTCTGCTACCCGCGGCGCTACGCGCGTGCCCTTACTGCGTAGCACTGCAGCGGGGAATCACTTTGAGCACTCAAGCAGTGCATGCCCTTTAAAGTGCATGCCGTTTCAGTGTGCGCTAACGCGCTTATCCGGGAGAGAAGCTTAGGCTAAGGAAAACGCGCGAAGCGCGTTTGAACTATGGTGGCGGTGCACTTATCGGCACCAACTATTGTGCCCCTAAACCTGAATTTATCCTTGTATTACATTTTCGTTGTTTCCGTTGCTCGAGTCTCCTCCTTTTGAGAAGGGACCGGGAGGAATGGCGGGCGGATTGAAGCTAAAACCTCATCCTTTGAAGGGGCCAACGGGGAGTACGCGGAATACGCTAGGCAGGGGGAAACGGTGGGTTTCGCCATTAATAGAGAGGTGAATTGAGGAAATTCTGTGTGGATGGTCTCACGGCATTGGCACTAGCGTCACTAGTCGTCCTTAGTCGATCAGCATTATCCTCCACAGGGTGGTCCGTACTATCCTCCGCATAATACTTCACAAGGGCAGCCTCCAGCTTATCCTGAACAATCATTGCTGTGGGTACGTACTAGCGGTCCCTGACTAGTGTGTCCAGTGGCCAGAGGGGACGTACTGGGTCTAGTCGACGGGACTAGGCAAGGACCTGTCTTCATGCCTGGACAGACTAGAGGCAGTATACTTCCCTGGATAACCTTGTCGGTCCACACTCCCTATTCCATGGCTGAGATATATCCATGGACACTGAAGACCCACCCATAGGAGTCCTTCCGACAGTCGTCGGCATAGGTTCATTGAAGAGTCGTCTTGAGGAGCTAAGCGCCCTAGCAGACTCTAGAAGACAGGGGGCCGACCCAGAAAACCGTGTTTTTCCAAAGAAAATGATTCACGAAATAAAGTAGATAGAAATGCCTTCTGATAAGGCGTTTCGAGGTTGATACGGTTCAACGAAAGCTCCCATCTGGATTTCTAATGTTATCCGGTAAAAGGGAAAAGTAATGGTGGGATAAAAGCCTAATTTCTCTAGCTCCCTCTAGCCCATCAGCGAATATTACATCCGTTCCTGTAGCAGGAGGATAAAGGGTTATTAATGATATGCGCTGCATAGTAGTGTTGGCCCCGATACTGCTAAAACGAATTTCGCTGCCTCTGATCCATAAGCAAATAATGGAACCATCTGCTGCAGTAGGAGCGGGAGATATGCCATCAGCAAATTATGTTCACATCCGCTCCATGAGGTCATCCAACCAATGGCTATGGATCCCCGTAGCTGCTTGGTCTAGCAAGGATGAACCGGGTATCCGGCAGCCCTTCCAGTAAAGAAAGGAAGCCAGCCCGTCCATAGGGGTATATGCTCGCCTTTGGCCCGATTACCTCCTCTTTACCTCATCCGAGATAAACCGATCTACCGGTTATGCCTCCCTTCCTTATTGATCCATTGACTGACCCTCCCACCCGTCATTACAAACCAACTACCATACTTGCAGCAGGCGGATCTTTTTAGTTTCCGCTGATCCGCCGATGCCATCCACTACTACTATCCATAAGGGATCGACTATCAGGGGGAGGAATGATTAAAACCATTACCTTTCCGATGCAGTAGACATTGAACCTACCGAATCGATCTCACTCATGCCGGAGAGTCGGATATTCCGAATATTGGCCGGAACCTCAGGTATGGGCGAACACAAGACCGTCACGGAATGAACAACTTCCCCCTTTTCATGATAGAGGGCCGGGCAGTGGCTGGCGGAAGGAGAGGGCAGTGCTGGGGCGGATAGCCCTTTAAAGGGCTTGAGAGGGCAGTGCTGGGGGAGGTGGGGGCTAGCGCCTTTGAGGGAATCCCTCTCCCTATCGGCCTTTAGGCACTCACCCCCTCTCCCTATCGGTCGAGTGTCCTTCGGACCGACGATAGGAGGGTGAGGGTCGAGTGTCCTCCGGACCGATAGGGTCTGAAAGACACTCGACCGAAGGGAGAGGGAGAAAACGGGTTAAAGAGCCCCTTCCCCCAATGGTCGAGTGTCCTCCCTTCGGAAAACAAAAGCGATTCCCCACTAATTATACCATGTAAATCCCTCGCTTAGAAGGAAATGGACCTGGAAAGGAAGCCCACCCTACTCCAAAGCGAAAGTGGCCACTATAGGGGGAAGCAACAGAAAGTAAATAGAACCCACTTTGAGGTGCCCACCGACAGAGACTTCGCCTGAGAGAGGACCGCACCAAATTGAGGGAGACCACCTCCACCTAAAGGGAATGAGGACCCGGAATGGAGACCACCAAGTGTTTGAAGCGCTCCGCGCCGTGTGGAAACCCTGTAAGTTGGGTAAACGGGGTGGGCGGCAACTACCCTTTGTTGGCAGGTGGGGTAGGGGGCGGCTACCCTTTGTGGGTGGAAGCGCGACAACACTGAAGGGGTACCCTGCCACTATAAGGGTGGTGGGTGGGAGTTGGCCCGACGGCCAGGCCCCCCGGAGGGGGGCCGCGGGTGGCCCTTTAAAGCGCCACCCTGCCCCTAATCTTCTGAGGCCGATGGCCTCCGAGATTTCAATTCGGCGATGGCGAAGGCAGGGTGGGACCCCTTAAAGTTATTATGGAAGGCTGAGCGGGGCCATTCGCAGCGAAGCGCAGCTCGCACCCCTTTATAAAGTTGGATTGAAACGCGAGTAAAGGCGAGGAAAAGGCTTGCTTTAAGGAAAGAAACTGATGCTAGCTGTTGGGTTGTAAAGCCTCCTAGCTGTGGAGTACAGGTCGTACCTTATTTTACTCTACCGTTGAAGAGTAAGAGCTACTCCCCTTCGAGTACGAATTGCAAATAGCGGTAAGCCCCTTTGTTTGAAGGGGTTCATCAACTCATTGAATCCCTGAAAACAATGAGACCTGCCTTCATCTCTTACTAACAAATATCTCCACTACGGTACACCCCTATAGCGAGTGATTCCCTTTCACTAGCCTGACCTCTCTCGACCGTGGAACACTTTCGAATGAGTGCAGGACGTTCGTTCCTGTCCATTTCACCGATACGGTAATCACCTCATTCTCAAGATGAAATAGAGCAGAGAGCTTACCTTTTCCTTCCACTGGAGTCGCGAGCTTGTTGTAGGTGTCGGGCAGGCGGTGCACTTATCGGCACCACTTTAAGTGCGGCAAACGCGCTTCGCGCGTTTAACTATTGTGCCTTTTGTTTCGTGAAAAGTGTTTGTTGTCTCCAATGCGCGAGCAAGCTCCGCAGAGCGAAGCTAGCTTCACCACTAATATTCGCCCGCCCACCCTCCATACCGGGTCTGTGTCATTGAATCCGCGGCAAGCAAGCCCTTCACTGAATTCATCAGGAGTGAGGCCAAGCCCTTCATCCTCTATTACCTGTGGGTCGCCCGCTTCGCCCTTCGAAGAAGCTAACGTTCCCGGCCTTCCTCGAGGGGATGGCCAACAACTAACTCCCTACCCGTACAGCAGCGGGGGTTCGCCTAGTGCCTTTAACGAGTGGTTGGCACAACTATTGGCCCTCTCCCGAGGTAGACGGGAGAACACTTAATTGGTTAAACCCCCGTTAAAGGGGTACTCTAATGATGGCGCTAGCCCCGAAGATAGATCCTCTCCTGTTACTGGCTCCCGCCTTATGGGGCGCGTTAGCGCCACTCGACCTATCATACAGTACCTATTGTAGGATTATGAAGAGCTGAGCCTAATTCAGTGTTTCACTCAAGGTCCTCAAGTCTTAGTGAAAATGAATCCATCTCTCCGTACTCGGTCGATGCATAATAAATGCCATCTTCCCTAATTCGGAATATTCGAGGCCCTTTAAAGGGCAGGGTGGCCCTTTAAAGGGCCACCCTGCCGACCTCGTAGTTATTTCTGGTTTTTACCCCTTCCTGTAAGCTACGCTTCTCCTAGGGACTTTAAAACTTCCACTCCCCTTATTGTGCCAAAAGAAGAATTCATTCCGCTGAACCGACGGAACGATGTACGAATCACTGTGCACCGCGAACATACCGAAATGGAGCACTCTACCAGAACTCCCGGAGGGGAAGGACTAGGCACTGGGTAGGCACTATACTGGGTGGGAAGGGATTCGTTAGATACACACGCTACCGGACCTTGAACCGTGATGCGGACATTCTGGGACACCGGAAGGCAGTTTCTGGAATCAGGGGATCGGGTATGGAAACCAGTACGAGAAGACGCTCTAGGCGGCTACTATATCACCCTCCATCTCAGATGGGGAAAAAGAATAAGGGCACGGAAAAAGAGAGGGGGGAGGGTGCTCCATCTTTTTCTCCCAGGAATTGTTGCACTTTAAGTGCACTGGGTTGTCCCAAGCTGTGTGGCTTAAAGAAAGGTTGAACCTGCCATTTAAGGTACCTGCCTTGGAAAGAGGAAATGGCTTACGTCTTACCACTACTGGAATAGACTAGCCTTCTTAGGATAGCCTGCGGCAGCCCTATAGTGATGGCAGMCCGTGTGGGCATTATCTATGGAAGTCAGACTAAAGGGAGTTTGGCTCAAAGCAGCACTCTGGACCAAGCTGAAGGCAGCCCTTTAAAGGGCCAGAGGCAGCATTAGAGGAATGGTCACTCCGGAAGGGTGACTTACTGCCTTGGAAGAAGGAACGAGGTGAGACTCTGACAGGTGGACTAAGCCTTGGTTTGTCCCAAGCTGCGGCAAGAGTAAGTATAAAGGGGACTAGGGTTCCCCACTGACTAAGCCTGGTCCCAAGCTGTGAGCTGTGGTTTGTCCCAAGTGGTGTGTGGAAAGCGGCTTAAAGAAAGGCTTATTGAACCTTAAATGCCTGAAAAACTTAGACAAGGAATTCATTAATTAATTACCCTGCCCCTTTAAGGATAAGGCTAGGCACTGGTTTGTCCCAAGCTGTGTGGGGAAAGCGGCTTAGAGGAAAGACTGTCTTAGGATAGCAGCTTAAAGCAGCACTATGGAAGTCAGACTTTAAAGAAAGCCTTTTAGAGGCCTAGCTAGGATGGCACCTCTTACTCTTTGAAGACCAAATTGTGGCTTATTTTAGGAATAACCGATCGCAGCGGCTTTCAGCCTTAGGATAGCCTGCGGCAGCCCTATATAGTGCAGCACTAAAGGGGTGGCTGTCCCGGTTATCAGGACCCCTATAGTGGAAACGCTGCGCGTTTCCCGTGTGGGGGCAATC
>Contig111+1239857
CCTACCGCTGTGTGTGGGCCTAGCGGGCTGCTGCCTAGCAGGTTGGCAGAAGGTCCAAAATCAATTTGTGCACGGAAAGGCATTCACCGACTAGAAGTGGGTGTTTTTCTTTAACAAAAAATGCGCCACCCACCCACCCACCCACCCACCCACCCACCATGGTTTTTGTTTTTTTGTTTTTTTGTTTTTTGCGAGGCTACGCAACTTTTATTGGTCGACTGGATTCCCTTCATCGGTCAGTTAAGGGCCAAAGCAAGCCTTCTGGGGGCCTTTCCCACACGTTTCCCGCACTTCTGGACAGGCAATGCATTCAGACGAAGGAAGCATCTTCGAAAGCCCTTTAGAATCTGCATCAAAAACTTACAGAACGAATGAAATAGAAACCTCCGCCGGCAAGGGACTGATTCACCGTAACGTCTCATGCTATCGATACCGCCTCACTAGACAGGTCGTGACACTGTTTGATCTTCAATCTCAGAGCCTCAGTAACGGTGTGTTGTACGGGTAGCTGTAATGGTCGGTCATCGATACCCTCAAGCTTCAACTGGTGCTGGACTTTTAGGATCCCCGGTAGTCAGGAAGGTTTGGTATTATGGATTTGAGGTACGGACATAACAAGACTTCCTGCAGCACTATAAGGGGTATCTGGGAGGATGGATTTTCACTTCAAGGCCCTACTGACTAATGTGCAGCGCCTAAGCCCCTGAATAGGCTACTCGCTATGCTCGTTCTAGGAAGCATGCGGCACAGGGAATATACGAGTTGTCAGGTTATGAGAAGCGGTTCGCCCAAAAGATCGGTACGATCGCACCTAAACATGAGCTGGCGAACCGCCTATTTACCCTGACACTTGGAATTTTGATTTGCCGCTGGTCGCTATAGGGCACAGACAAACAGACTGATAGAAACTGATCTTTTCATGGCATCAAAACCTGATTCTCCCCTGCAGGCATCGAAACCGGCATCGAGAAGGAAGCAACTCGACCTTCAAAGGGTTCGGAGAATCGTCCGTCAACATGTATTGGTGGTGGGGAATCGTCTGATTCCTCTAAAGGGCTTTTTATCCCTTCCATCGAGGACTAGGGAAGCCCCTTAGGGAGTAAGGAAGCCCCCTTTTCTCCGTCAGATGCAAGGAACCATTCTTACCCTTCATCAATACCGATCGGTGGAGTGATTCTCTAGAGTCCGTCAGGAATACTTGTTAGACAGAAAGAGTAGACGGTGGGATGAGTGCCTAAAAGGCAGCGTGACAATTGGTTTTAGGGCACATTGCTCACTTCCTTTACCACACTGCCACTGCTGGTAGCAAGTCCTAAAGGACGGCAATCGCTACTGTCTCAGGGACCGCTACGGTCAGTCCAGGGGCGTACGTGTTATGGCCTTGTGGTGTGGTGTGGTCTTGTGGCATTGAGGAAAATATCTTAAAAAATAAAAATCCGCAAGCCAAGAAATCTTCTATCTACGTGTTTAATGAAAGGCAAACGCCGCGCGTTTTCCCCGTTGCGCGAGTACATTGGCGAATGTTGGGTGCAGGGGGTGCTTTGGCACCGCGCACGGGACGATTGTGCGTTTCCACTATAGGGGCCGACTTCTTGCATCGTCGGCACCATTTTGTCCTAATCCGGCTGATATTTCCTCTTAGTATTTTGCTGTGATAGCTATTCCCTCGACAAAACCGGGAGCGCGTAGCGCTTTACCCGCGTAGCGCCTACAGAACCTTCGGTCCAAAGGGCACCCGGCAAAGCTAGGGGGTTGGCTCATAAAGCTAGTTCCTTCCCTGTGATATAGTAGTACTATCTATCTGCTTCTCCAGACACAATATCTTGAGTACCGGTGGTGGTGACCACATCTGCTGGCATGTGATGCTTGGGCATAAAATCGAGTCCTTGTAAATGAGCAAAGCCGGGTGCTCTTATTTTGCAACGATAAGGACGATTGGTTCCATTACTGACTGGAAACGCACCAAATTCTCCCTTAGGTGCTTCAACTGCGGTATAGGTACAAGAAGCTGGTACAGAAAAACCTTCTGTATAAGGTTTAGAATGGTGTATTGAAGTAGAGTAGACATCTGATCCGGACCGTAGTTCTTTAGTTAGTCCGTTTTTTAGATAGGAAGGCTTGCTCCTGCTCTCCCTCAGAATCAGATTTCTCTCTCCGAACCTTACGTGATAGTTTCCTATCATAAGGCTCTCTATCTATAGATTAAGCCATTTCACCAGTTGGGCAAGAAGCTAATCCGTTCATAACTCGGTCGACCATTGTGCCAGTCCCGACGATGCTTAGCACATAGCAGGATCTTTTTCCAGAACAAGGCCACTATAAGGGCTGGCCCAAAGGGCCAGCCGGGNGGGCCCTTTAANGGGCCCCCCACTCCCCTCTCTTTGCTAGTTTTCATTCTGGCTATCATGCCCCGCCGCTTGACGTAATTGATGCATCTCCGGATCCGCCGCCCCTTTTAAGAGAGAGAAGGGGCTTTCCCTAGACCGGAACGCGTGCCGTCCCGGGTTATCAATATGACCCCCCAGTTGGTGGTATTTCCGGCGCTCCCTACGGGGTTTTTCCAACCTTTTCGGTGGAAAGCCCAACCTTCTGATTGAGAAACGGCTGACGCTTTTACGAATCCAACTCCCCCCACTCCTCCCTTCGGTCGGAGTTGTCCTCGCTTCGCCCCTATAGTGCAGGGGCCAACTATAGTTCGGAAAACGCGTAGCGTTTAACTATTGCGCCCCTTCAAAGGGTCAGAGTGGCCTCGCTACGCTCGGCCCTTAAGAGTTCCTTAGGGGCCCGCAAGGGTCCGGAGGACACTCCCCCGACCGACGGGAGGGTCCGGAGGACACTCCCCCGACCGACGGGAGGGGGAGGGCCAACTCCCTACCCACCACCACCCATAAAGTGGGGGGGGACGGGAGCTTGGCGCGGCGCTGAGCCGAACTAAAATGCGCTACGCGCTCCCGTTCTTCCCGAAATATGCGAGTTCCAGATTTTATTGCCTACCCAGTTAGATACTAGTCCTTTCTGGGATTCGGTTGAGACCGCCGCATTATGGACACCTTAGTAGTTCCGGAATTTGCTGTCATATCTGGATAGCCGCCCTGTTTTGCCGAGCCGGCTATTCCGATTACAAAGTCGCGTGGACCCGTAGTAGGAGAAAACGCGCGCGAAGCCGCTTCGGGGCCCCCCCACAATAAGGGGTGGGGGCGAAGAGAGAAAACGCGATGCTGTTTCCGGCGCTATCGCGCTTCCCGCCTCCGGTTCACCGAGGGGTCCATTGGGTCTTGGGAAGGCAAGCTTCTTACAGTCTTCGGGTGCAGAGCGCCCTTTGATACAATCTTGGGGGTACGGCTTTATTAACCAGGGGGCTAAGCGGGTTTGATAATCATCCCCATGTACCTGTCCAGAACCCTTTTGCTAGAAAGGGCGGGTACACAGTTACAGTCTCGAGGGGTTAGAAACTAGCTTGGGGAGTGCCTACCCTCGATAGTTTATTGAGTTTGTGCCCCTTTCTCTTATCGTAATACTCTGCCCTAATAGAGCGTTTTCCTATTGCCAAGGATTGTTACAGGCCACTCTTCCTGAAACGCAGATTGAGTATGCGGACTTTTGGCTAACCGGGTTAACACTCGACTAAAAGGAGAGGGTCTGGTGGATGGGTCAGGTAGCGCGTAGCACCACTTCTTTTTATAGAAGGGCGGCCGCACCACTTCTTTTTTAGAAGGGCACGATTGTGCGCCAGCACAATCGTGCACGATTGTGCGGTCCAGAGAAAGCTAAAGCGCTTTCTCGTCACTCTTKTGAKMGSTACGCCCACAATCGTTAGGGGCCAAACGAAAGTGGCTTAAGTGGAAGCGCCTAGCCGTCGCTTCCTAGCTTCTTCCCGGGKGCCCTATGGGGCACCACCCTGGAAGCGCCCCTTCCGTGACAAAGGGCTTCAGCGGCCGGCAGCGCTACGCGCCTCAACCACCGGTTGGTGCACTTGGAAGTGGCGCGTAGCGCCCCTAACGGGACGATCGTGCGTTTCACACCTTTAAAGGGGGCCCGGCAGGGTCCGGAGGACACTCCCCCGACCTACGGGAGGGGGAGGGCGGACCCACCACCCCATCCGAATTGGGTGGGTAGGGAGTCACTAATGTGCCCACATTAGTGGCAAATATGAATGCACATTAGTGATGAATTGCCAACTCCCACTTTGTTTGGAACTAACTGTCCCGAGAAAACTAAAGCGTTTCAGGGCGGGGCACAATCGTGCCGAACTAGATTGTTGCGCTACGTGCTCCCGTTCCCGAAGTGGAGTTGACAAATTTACCGTTGTTGCGCTACGCGCCTGCCTGATTCTCCCCCTAATACACGACCCCTTTAAACGGCCTAGCCCGCCCCTTCCCTTCCGTGTCGAGTACCCCTTTAAACGGTGAGAATAGGAACTCAATAGCTTCGTCACTAGCGATCAGCAGAGCCTCAGGCTTTCAAGGACCGATAATTTTATTTACTTAAAAGGTCGCTAGAGCGTTTTTCCAGTTAATGGCAGGGGTGTCCCTTAGGACACCTTTAAGGGGAAGCGCGTAGCGCTTCCCCAGCCCAACAGGGAAGGGCAGAAATATGGGCGTTTTGGGGGAAACGCTGTAGCGTTCCCCCCCCCTGAGTTACCCGATTTTTAACTGGGCAGGGAGAGGCGCAAATAGAAGGGAAACGCACAATCGTGCCCTTCTAAGCGGGGCGTCCCTCCCACCCAAGCGGAAACCGCCCGAATTGGTGTTCCCTGTTGCTTCTAAAGGCTGTCCTCTCTTGGCTGGATGTTGTTTATCTAGCTGCCTGCCTACTACGAGGACTCCGTATCCCTACCTTGGATTTATCATCCTACAACGGGGTCCCGTGGTTCCGTACCGATCGGCCTAGCGGTTTCTGGTCTCTCTTAGTGTTTCGACTCTCTGCTAGTTGAGTGGATAAGGCTGCGCTTTAGCTCCCTCCAAACTGGGACGGGAGTGTCCGGCAAGCTCGTTCTGGGGGGACGTTAGCGTTTTCCACCAATCGTGTGGTTCTTCCGCTTCGCGCCCACTTCTGAAGTGCGCCCAAACACCAACAACAACACCCCTTCGTTCGTTCGTTCGTTCGTTCGTTCGTTCGTTCGTTCGTTCGTTCGTTCGTTCGTTCG
>Contig112+1229
CGCCGAAGGCCCTAGGGGGTGTCGCTAAGACACCACTATAGTTCCGAAGGACACTCGACCGATAGGGAGAGGGGCAAAGCCACTCGACCGATAGGGAGAGGGGMMWAGCCACTCGACCGATAGGGAGAGGGCACTATAGGGGTTGCCTCGGGTACTTCGCTCGGCAGGTAGCGCGTAGCGCTACCTTTAAAGGGAGGTGCTGCGCACCTAACTATTGACCCTGACCGAGATGATTCCGGTCGAATCATAGTATATAGGATCGGGGTTCCCGGATTCCGGGCTTCCTCAGAACTTCTCTCGGGGCGGGTCCTCTCCCCTCTCCCGGCAGGTCGAGTGTCTTTCAGACCAAATTTGCCACGCGAAGGGGAACCGGGGAAACCGCGAAGCGTTTTCCCGGCTCCGCCCCTCCCCAACTCCTCCCAAAGGTCGGAGTTGTCCTCGCTTCGCCCCTATAGTACAGGGGGAACATCCTTTGCGGATACCCGAACTATAGGTTCGCGGCAAACCACTTAAAGTGGCGTTTAACTATTGCGCCCCTTCAAAGGGTCGAGTGGCTTCGCCCGAACCCTTCGGCCTTTAGGCACTCGACCCGTAGGTCGGTCGGGCCGAAGGCGCTCCCGGACCGACCCACCGATCGGTGGTCGAGTGGCTTCGCCCATTCGGTCGGAGTTGTCTCGCTGTCGCTCGCCCTGACCAACGGGTTCGGGGAACTCAGGTCTTGGGTCGCAAACAATTCATTAATACAAGGAACGTATAAGGGGAAGGAGCAGAAGGAGTAACTATGCGCGAAAAGGAGGTTCATCTCAGAAAGGGAAAACCACACTCGGCTAGGGAATTATCCACCAAAAAACCATTCTATAGATACAGATTTCCGGAACCTTCCAATATCCCTTCAGAGTTATACGAAGACGTTCTGGTTATTGCTAGGAGATTGAGTAGGAATATGAAAGTTAAGAAGGATTCTTTTGGTAGGGAAAAAAAGAACGTGATTCTTTAGAGATTATTGAGTACAAGCGCACATCTAGGCTATCGGGGACCTCCCACTCCATATGTAAGTCAATACTTCCACGGATTCAGGAACGAAAGGGTTATTATCGATTTGGAAAGAACACTTTCATTGACAAGAATTGCTCGTAATGCGATAGGATCTATCATTCGTGAGAAAGGCCATTTATTGTTAGTAAATACCAATCCTTTCTTCAATCACATAATTGAGAGAACGGCAAGGAAAACCAATCAAAGCTATGTCAATTCCAAATGGATTGGTGGTTTTTTGACCAATTGGAAGCATACGAAACATMAGAAACGCTTCAAGGATTTCTCCGCGCAGCAGGGCCGCAGGCAACTCCGACCGAAGGGAGGAGTTGGAAGTCCACGTTTTCTGAAGATGCAAAAAGATTTTCAAGGACTCGTGACACGCCAAATTCCGGATCGTTTGATTGTCCTGAATGCACGCAAAGATTCCGTAGCTATAATTGAAGCTGATCGATTAGAAATACCTATCGTATCTCTGGTGGATTCCACTCTTCCGAAGGAATTACAGGAATTAATAACTTATCCCATTCCAGTCAATAATGATTCCATACAGTTCGCAGATCTGTTCTGTAAATTGGTTACGAAAACAGTCATTTATCCGAAAAAGGTTCGGAAACTACCCAAAAAAGCTCGGGTACTCGCCGAAAGGGTGGAAGCTGAACACACAATCGTGGCCAGTGGTGGAAGCCGCCCCGCTGCGCGTAAGAAATTAAGGGTGGGTGATCAGCGGGCTGCTGCTCCCCAGCGGAAAGAGAGCTGAGCATGAACCGAAACAACTGGATTTTGCTGGGTGCGGGCCCGCACGGGACGATTGTGCGTTTCACACCTTTAAAGGGGGCCCTTGTATGATTAAGGCACTTTCCAAGGTTCCATTCCTAATGAAAAGACTATTATGGACGATTCAGAAGGAGAGTAAATCGGTACTAGCCATGATTATTTCTCAGTCCCTAGTGACTTCGTTCGATAGACTCTGTTTGGGGGACAATTTGGTGCCTTTGGTTGAATGTCTCCGAGTCTTCTGAATGGTATTCATTCAATGGCATAACTTCGGTCTCCGCTTCGCGGAACTCAAAAGACTGATGAAAGAAAAAAAGAAGGAAGGCACTATAAGGGCTTTTTCCCCCAACGGGGAAAAAACCGCAATAGTGGTGTCCCCCCTTTAAAAGTGTGCCTGTAAGGCCACGACCGATAGGGACACCTTTAAAGGGCGCGTAGCGCTTCCACTATAGTTCGCCTCGAACACTTTGAGCATGTAGCGAACTAATCGGTGGTGACGCATGGGAGATATTGGGCACCCCTAAATAAAGGGTGGGGGCAGGGGGGGCGGGGCCGAGGCCCCCTAGGAAAACGCGTGACCGCGTTTAACTCTTGCGCCCCCCCACTTCCGAAGTGCTGGCCGGCCAGCCTCGGCCTTTACTTTAAAGGACTCCAGAGCGTTGCCAGAGCCAGCTTCCGTCCTCAAGAGCGTTGCATTGGACTTAATCCCCTTTAAAGGGCTTTCTTTATTAGCCTCCTCCGTCCCTCGGGACTGACCAGAGATAGTAGGGAATACTCACTTGTTGTCCATCGACTGCGACTTTCGGCCTGATTTCAGGCAGGCCCTGACTTACCCTTCGTGGACGAACCGGCAGGAGGAACGTAGCCCTACCACAATGAATAATCAATCACGGGCGAAGCCACTCGACCCTTTGAAGGGGCGCAATAGTTAAACGCCACTTTAAGTGGTTTGCCGCAACTATAGTTGTGGCCGCAAAGGATGTTCCCCTGTACTATAGGGGCGAAGCGAGGACAACTCCGACCGAAGGGAGGAGTGGGGGGAGTTGGGGAGTCTCGCCTTATCCCCGACTCAAGCTCACTATAGGGCGATCCTCAGCAGCACTACCCCGTTTAGTGGCTTTATGGCTCTCCAGCACCCTCGGCATGCAGCGCCATCACCTCCCATTGCTCCTCTCATGATCTTCACATCCTCTTGGGCTTCTTCTGTCACCTTGGACTCCACTGATGACACCGACATTCCCTCCCTCATCAGCACATCTACCAGTACATCCAGATGCAGAGGGGGGTGGAACCTTACTGCCTACATCATCCACATCGGATTCGGAGCCTCCGACATGGTGATCTACATCCAGGGACCAGTTGTGATGCAGCCATACAGTGCGACATTCTATCTCCGTCTTCAGCTCTCGATCTCTGCTGCGGGTTGGATCTACTGAATCCTCTCGCCTGCAACTATTGCGCCATCACCAGTTTAATCTCTGAGTCCAGTTTATCCGCGTAGGCGGTGGCTGTCCCTAAGGACACCCCTTTAAAGGGGTTAAAGGGGTAGTAGCGCCACCAACCGGTGCACCACTAATTGCTCCACCTGTGGAGCACCTACCCACCAAGCACCTACCATGTCCAACTACCGGATCAGTGACATGAATTCCCGATTTTCGGGATTCGAATAAGGCACGGGGGGAAGATCCGCCTTGAAGCATCTCTCCATCTTTGGGAGGGAATCGATAACTGGAAGAACGAACCCCTTTAAGGCCGGCTATAAGGATTGTCACCGACCGATTGCAGATGAGGGGGGCAAAAATAGGAAGCGATATAAGAAATTACCTAACCCGGGTATGCGCTAGCTCTGGATCAAGCCGCCCCTTATAGTGCCGAATGGTTGGCTAGGCACTCGAGAACTTTTTGTGGCGGGACAGTTTGCTCCCGATCCGACCCTATCCCTCTCATAGCGGACTTGTTCGACCAATTGGGAAAAAAGGAAGCAAGACTGAACCCCTTTCGGGACGACAAAATGTATTCTTCATATTTTCACCCCTTTAAAGGTCTTTCAATAAGAAGGGCAGCCCTGAGAGGAGAGTTCATCCAAGTTCCGGTTTCGCCGGCAAACAGCCAGTAGTCGTAGTTCAGCCCTTTTGGAGCAAGCGGAATGACCACTCTCTTTCAGTATGGCCGAATCAGGAAAGAGAGTGGCGGATTCAGTGCTTTCACGATCAGTTCACCTCTCAGTGCTGATTGATCTAGCTGACACTTTTCCCTTGACCGAGAAAGCGTGACCCACTTTCTTCTCCTTTTCCAGAAGGAAAAGCAAAAGTAAGGTGAAGAGGGTGGGAACCCCTTCCTGCCGGGAAAATGGCTGGATGCGCCAACCCCCGAACCCCTTTAAAGGGGCGAAGCCACCCCTATAGTTCCGGAGGACACTCGACCTACGGGAGAGGAGCGGGGAGGTGCTACGCACCTCCCGCCCGGCAGCGCTACGCGCCTCAACCCCTTAAGAAGGGGCCCTCCCCCTTCGGTCGAGTGCCTAAAGGCCGAAGGGAACCATAGTTCAAACGCGCTTCGCGCGTTTTCCTAGGGGGCCGCAAAGATGTTCCCCCTGTACTATAGGGGCGAAGCGAGGACAACTCCGACCTTTGGGAGGAGTTGGGGAAGGTCGAGTGTCTTTCAGACCAATTTGCCACGCGAAGGGGAAGCATTCGATGACTCCCTTTCTTTTTGACCTTGGAAAACGCACGCAATAGTCACCCGGAACCACTATAGGCGTAGCGCTTCCACTGAAGTTACCCCATACCCGTCGGGGGAAAGCGGCCTTTTCGGGAGAGGGAGAAGGAGAGGTATGCGAAGGGGAGTCCCCCTTCTTTTCGGAGAGGCCTTAAAGGGGTTTTTCAACAAGAGAGAAGGGTTTCCGGGCCCCCGCCCGCCCCATCCCCGGCTCTCCCCTTTTAAGAGAGAAGGGTCGTCCGCACCCCCGTTGAGAGAGGAGGGCTCGGCATTGGGCAAAAGGACCCTACTTCGTGTACGGGGAGATAATAACGCGGGGGCCGCTCGACCGGAATGAGTGGGAGAATAACCAAAAGTATGGTTGTGTAGCACGATGCTAGTAGGTCGATGATCCGCTGCGCCCCTATCGGCGAAGAAGGCGGGCGCCCCCACCCTTCACCGGGTTGAATTCATTCCTGTAGCTAACTGGTACTATACGGGGGGTAAGGTTGTCCTTCAGGACAAGCGCTGGCCCTTCCGTAACAAAGGGGGCATAGCGCCACTTCGAAGTCCCGTCATCGGTCTATAAGATACAGGTATCGGACCGAAAGACTTAACGGGCACAATACTCACGCTTTGTTTGAAAGTTCTCTCTTATTTGTTAAAAACTCTCATGAATATTCGAAACAGGCGCAATAGTTAAACGCACGATTTTCCTAGGGGGCCTAAAGGCCAACTATAGTGCCCCAACTTCAGAAGTTGTTGCGGGAGACTGAACAAGAAGAAAGGGAAGCAGAACGAGCTTTAGTCAATTATTTCCCACACACAATTCTAGTTCTATTTCATTACGTGAAAGCGCTTTGAAATATTCAGTGAAACCATTGCAATGTGGGAACAAGGGGATTATGAAACTATTACACCCACAGAACATGGTCCTGGTGAATACGGGACTGAAAACTCCTGTCATATTTTCTCAGGATGAGGCCCCGACAGCAAGAGTGCACTATATAGTGGTTTTGAATCTTGTTGGAATCCAAGACTCGGAAGAAGCGGAAGGGCTTCGTTCACCAAGAATTGTTTGGCCGGAACCATGTAAACCGAACCTTTTTTCACCGGAACGATTAAACAAAAAAAGAGTTTGGATTGAACCAACCAGGATTTGGCGTGACCGTGAAAGAAGGGTCAAAGGTTTTCTCCCTAATTCAATGAAAGGTGGGTATGCTGTAGCTATCGCAGGGCCCGTAGCTCTTCTTCCCAGGAGTCTTTTCCGCAGGCGTCGGGGATTCAGCGGAAATGGTAGATTCAACAGAAGCAGAAGATTCGTATTCAAGGGCCCCAATCGGTGGGGCAACGACCGAAAGGGAGTTGGTCTAAGATTCGACGGAGGTAGAGGATTCGTCGGCAGGAAAAGATTCAGCAGGAATGGTTGGATAAAATTCAAGATTCTGAACATGAACCCGAAGGACTGGAATATCGTGGTAGAAGCGATTTGTGCTGCGCCAACCTTTTCGAAGAGAAAAAAGCACCAACAACAGCATATGCAGCCTCGTGCTCAAGCACCACTAGACTAAGCGTTTGAAGGGGGCTAAGCAGCCTTCTAAGCACCAGCAGCAATCGTACCACCGGAAGTCTAACCAACAGCCTCCATTGCATCAATAGCCTCCTAACCAGCAACAGCCTATTAAGCACTACCAGAAGTCCCAGCCTCTTAACTAGCAACAGCAGCATTCTAAACATCAGCCGTCGCAGCAACCACCAATAGCCTCTCCTWAACCAGCCACCGCTGATGCAGCCTAACCAGCAGCCTATTGAGCATTACCAGAAGTAGAATCAGCAGCCGCATCCCCAGAAGCAGCAGTCGCACCACCTGGCAGCCCGCCTTCCCACCTCGGTTTACCCCCTTCTCAAGAGGGAGGGCCTTCTATCTGCATTTCTCGGGCGTAAAAAGAGATGAATCGCTATATAGAAGCTATGAAAATACACCCCACTACCGTTCGTTGGACTCTGCTGACGTGGCAGCTTGTTCGAGTCTTTAAGGGTCAACTACAGTTGGCAGGGGGCCGCGCCCCCTTTAAAGGGGGCAGCGCTTTTAGCGCTGCCCTTTAAACCCTTCATTGCCGAGTGCAGATTGGCTGATTGACCTTCTCTTTGATGGATGGACCCCTATAGTGGACGATCGTGCGTTTCCCGTGTCGGGGCGCTACGCGCCACTATAGTTCACCCAATGGTGGTGATGAAGGACGTCTTTCTTTATGTACCCAACCGACTCTCTATTCTTGCTTCTTCTTCCTCCTTATAGCGAAAGAGAGTCTAATACCTGTTTCTATAGGTTGTCTTCCACTGTTGTCCTTCCCACAAAACTCGATCAAGGAAGAGAGAGAAGAAGGGAAGACCTCGCTCGGATAGTGACTGAAAACGAGCTACAGGAGTAGGGCACTATAGTGGCACTATAGTGGGGGTGAGCTGGCCAACTATAGTGCCGGGCCTATCGGCGCTACCCTGGCCCGGCAGGGTCCGGGGGACACTCCCCCGACCGTAGGGAGGGTCCGGAGGACACTCCCCCGACCGACGGGAGAGGGAGGGGGAGGGCCGACTCCCGGACCCTTGCTGGGGCACCAACCGGTGGTTGAGGCGCTACGCGCTGAAACCCGCATCTATTTACGTTGATCCGCTCTTCCGCACCGCCCGTTCTCACGCATTTCTGTGCGATAGGTGACCATGATGCAATGCGTAGCTAAGTTCACGGATCTGTTATCGAGGTAAGGATCACACGTGCCGCCAATCAGTTGTGATGCCGTTATCGCAGAGCGAATCATCTATCATCGTACTCTTGCAACGAGTGTTATCATGCTTTTTGGATTGATAGGAAAGCACAATAGTTCGGGATGCGTAGCTAAGTGAATGGGTTCCTCTATCGATCAGAAACGCCAAATCAATATACGACATATTACGACTAGAATGTGCCCGACGTTCTGCACAGCAGTTGGTGGGTCGTGATTGGTTGATGCAGTTGGTGGCTAACCCGGTTATACAGTCGCTGGTTACCGGTATACCGCTATTTCCGAGGTGATATGCCTTCCAAGATGGTATGCCTATTTCCAAGAGCTGAAGAACTACATGACGAACGTTAACCAAGCTGCTAGAGCAGCAGAAGTGAGCTACCCCCATAAATCAATCCACCCAAAAATGCTGAAAATCACTCGGTTCTACCTTTATCGCGTTTCCGAAAAACAGCTTCTGAGGCAAACGATAAAGTGCCGCAAATTACGGGGTTCACCCCGTATTGTGCCCTATTAAGGGCCCCGTTCCCGTTCGGATGGTAACTCGTTCCTTAACTGAATGTTCGAAGAAAGATCGTGGTGATCGCTCTTCCGGCAGCAAGCACCTCGGAAACGTCGGGATGGGATCTTGTCGGTTCTAATTTTTGAGTGTAGATTTTCGAAATACGCTCACAATCCGTCTTTCCTTCTTCCGGAGACACCCGCCAATCCATTGTGGTAGTTAGGGGAAACTGTCGTATCGAAGGGAGGCTGGGATGAATGATATAATAATTCGATCCCCAGCTTCAACGAATATTGCATGCACTATATACCTCGTTCTTCGATTGGTAGCGTACTCCGTTACCTCGGTACGGGTCTCTTTCGCGTGATAGTTTTGTAGTCAGCACGGCTTACGGGGAGTAGCTTCTGAATAGTGAATGCGGACCTGAGTTGCACCTTGTTGTTTTGGGCTGTTGGAAATATCAGTTGCATGAACCATTGTGGAAGTAATAGATTTTTCAAAAAATCTGGCAACTATAGTTCGAACTGAAAAAAGAGATTGAACTGAAGGATAGAGAGAACGAAAGACTCAAGCAGATGGTGGGTTAGTTAGAGGATACTCAGACTGTCCCTCCTGTCGTCCCTGCCCCTGAAGTGCAGCAGCCTGCTCAGTCACCTGCACAGCCTGTCTCTGAGGTGCAGCCCCCAGCCAGCACGTCCTTTGGTCCTCCCAACTAACCGTCCAGGTAGAAAAGGGCGTCGTAAAGGTGGCTTTAGGTGGAAGAACTGGAAACCGTTTCGAGAGTAGTGAATAGTGTTCGCATTCTTACGGTAGTGCTGTGAAATCGAGATAAACCGACGAAGGTCCGGAAGACTAGAAGAGTGGTGAGTGGGAAAAAATGAAACGTAGATCGATTTGATAAGGCGCTGGGGGACGATTGTGCGCTTCCCCAGCCGATTCAGCCAGGTTCAATTTAGCCGAGTAAGCTGGGTCCGATTCAGCTTCAGCCAGGTCCGATGAAGCCGATTTCGCCAGGCACAAGGCCCAAGCTCTGGTCGGTCTTCCTGGGCCTAGGATCGTCTGCGCACCGATTTAAAGAAATCGTCTGCTTCAGAACCAAGCATCGTCTACATAGGGGCAATATCGTCTGCATATTCGTGCGGCTGCACGAATCATCTGCTTTGGCAGGTAGCGCTACGCGCTACCTGCCATCAGAATATCGTGGTCCAAAGTATCGAAGCACTTAGTAATATCGAAATCAAAAAACATTTTCCCCTAAATTGGGCAATTCCCGATCAAAGGCAAAAAGGCCTCCCTCGCGGTCTAGTAAGAAACTACCCCTCCATCCGCGCTGCGCTCCCTCCTGTGGCAGTGAACCCGTCCTCTGAAAAAACCCATTTAGCCTCCATTCCGTTCTCTTGAGTCCTTCCCTACCAGTATGGGAATAAAACCTCCCGATTTGCCCCTCCCGCCCCATTCCCGTGAAAAAAGTTCAGTTTCCATGAAAGGTTATGCAATATCGAAGCCTCAAACTAAAGGGCTGCCGAAAGCTATATCATCCAGTATAGCAAGTTCGGCAGGTGGTTAGTTTGCCTCTTTGTCAAGCAGTTGCTGCTTCCTAGAGTAGACAGGAGCGAATGAAAGAGCTCAGCTCACCGGCGAGTCTTCACTCCCTGACTCCCTGGAATCAGTCAGTCAGTACAGTATCCGTCCGTCGATACAGTATAAGGAACAGGGGCGGCTATTGAAGAGGCCAGCGCTTCGGTTAGGCTCGGGGTAAAGGCGGTGCAAGGTTTAAACCAGGGGCAGGGGCTAAGACAAAGATAGTACTTGGTTTAGGACAAGGAGAGCACTCGGCTCGGATCGGGTAATAATGTGTACTGGTTGTGAGACTTTTTCTTCTTGGAGATAACTAGGCCTACACAAGATTTGCGCTTGCTTGTGCCCCCTTTCCTTCTTTGGCGCTTGCCTGGATTGCTATCTTACTTTTCAACTGTCGAGCGAGAAAACCACATAGTTAGAGTTGGGTCTGGACGAGAGATAGGCGCTAAATGCATCTGCTACGGGAAGCAGATAGGCTTAGGCAGGGAGGCTAGCGAACATCTGTCTCAAAGTCGACGTCGCTTCTTTGATCGTCTCATGCATACTAGCGTAGCGAAGAAAAAGCGTATAATAGAGCGAAACTCCCGGCTCTGCTGTGCGTTATTCGATTGGGGTCCGGAAGGCGCTTTAGGCTTTGGTTCGGAACCTGTAATACGTCTCTCTCGAGCCTTCGAAGTCAGMTCCCCGTACCTCTCTGCTTCTCGAGCAGGGGAACTATAGTGGAGGTCAAGATTGTCAGTTGACAACCCTGCCTCTTCGGGTAGCTGGGTGACTGTTCCCGAAGTCTGTACCGACGACGTGACCCGGGTAGGCGTTCATCGTACAACCCTCCACCGCACGAAGAAATTCCCGAGCTAACCTAGAGAGTTATCATACTCCGCGATCACCAGCAGCGCGAGCAGCTTTTTCTCAAGAATTTCGTTATGCAAAAAACAAAGCGATTGCTTCATCGAGAATTCCTTCATCGAGTGCTACGTGCTTTCCTTTCCTTTGCTTTCCCCGGCCCTTCATATCCCAGAGCGGAAAGAGTGCCGAACGCCGATGTAACAGGGGGGAGGGATCCCTCACGTTCGGGAACCGACTACAGCATGGGATAAGTACGTGCCGCAAGATACTCATCCAACTAAAAATACTAAGCTCCCTATCGGTTGGTGTACTGCCTCCAGTTGGAAGGATAAGTACACCTCTCAGTCTGCACATGATCTGAAAGGGGGAGCGCCTGATTCTCCGCATAAAGACCAGCGCCTCATTCTCCGAGAAAGAATCAATCCTGAGCAGCAGGAGGCACAATTTCCCCTTTACCCGTTTAGTTCCGTTTTATAGAGGGAAAAGGTCCTCCCCAACTCCTCCCAAAGGTCGGAGTTGTCCTCGCTTCGCCCCTATAGTGCAGGCGGTGCACTTATCGGCACCACTTTAAGTGCGGCAAACCACTTAAAGTGGCGTTTAACTATTGCGCCCTTCGGTCGAGTGGCTTCGCCCCAATGTTACTTCGAATCGGAAAGAGGATCCAGAGCTCCTTCATGAGGCAAGGCCCTTTTTGGTTTTGTAGGGGCTGGCGGTGCCTAAGGCACCCCCTAGGACAATCGTGCGCTACCTGGCCAACAAAGAGATGAGTCGATTCTTCCCCGACTGGAGAGAGCTCCGAGGGTAGAGTTGCTTCCGCCTGTTTGGGGGAGAGTGGCGCACTTAAGTGAGAAAGAAATCCTTTCCGCTCTTCCCTATGAAGGGATAGATAGCTCCCGCCCGCTGGTTAGAGAGAGCTCCCGCCCGAGAGAGTTCGGTGGGTGAGAAGCAGTTGTTCCATCAGGATTGACACTTTCTTCGGACTCTGCCACCTAATAGTGATCGAACAATTTCTTTGGGACGGGTGGCTGTCCCGGTTATCAGGACCCCTATAGTGGAAACGCTGCGCGTTTCCCGTGTGGGGGCAATC
>Contig113+21952
TGTCTAAAGACCCTATAGTTCGGCCGGAAGGATGTAAACCGACGTTTCCCACATTAGTGCACAAKAGTTAAACGCACGCGACAAGTTCCGCACGGTTGGTGCGATAAGTGCACCGCCTGCACTATAGGGGCGAAGCGAGGACAACTCCGACCTTTTGGAGGAGTTGGAGGAGTTGGCGCGCCGAAGGCGCTCCTGACGGGGTGTCCGCAGGACACCCGTCCGAAGGACACTCGACTGATAAGGAGAGGGGCAAAGCCACTCGACCGATAGGGAGAGGGCACTATAGGGGTGGCCTCGCTGCGCTCGGCAGGTAGCGCTACGCGCTACCTTTAAAGGGAGGTGCTGCGCACCTAACTATTGACCCTGACCGTTACTAGCGGGTTTCCGAACTTAAAGTTGCGGAAACCCACCCTCTCCCGTTTTTGGTCGAGTGTCCTCCGGACCGAAGGGAGAGGGGTGACCGAAGGGAACCACTCGAGACGAAGACGAAGAGGGGCGAAGCCACTCGAGCCGAAGGCGAGAGGGGGTAGTTTTCTTGCAGGTCAGCGCGTAGCGCTTCCCCCTTTGGCAGAGAAAGGGGACCACTTCAAAAAAGGGGCTTGAAAGTTGAAAGGTGCCCGTCACCGACCGGTGGCGAAGCCGGGAAGCGCTACGCGCTTTCGCGGAACGGGAGATGAGATCGTTAAAAAGCACTGTTCGAAGGGTGGAATCTTCATCCGGGGAAAGGGAGTCCTTTAAAGGACCCATTCCCTACGAGAAAGGTAGGTCGAACCCCTCTCGCCTTCGGCTCGAGTGGCTTCGCCCGTGAAGGAACCAAGAATGGAGTACCATCCATTTAGGGGGAGGAGGGAA
>Contig114+1413
GGTGGGGCCACGACCGATAGGGCGCAATAGTTAAACGCCACTTTAAGTGGTTTGCCGCGAACCCTCTCCCTTCGGTCGAGTGTCTAAAGACCCTATAGTTCGGCCGGAAGGATGTAAACCGACGTTTCCCACATTAGTGCACAATAGTTAAACGCACGCGACAAGTTCCGCACGGTTGGTGCGATAAGTGCACCGCCTGCACTATAGGGGCGAAGCGAGGACAACTCCGAACTATAGGGGCCCCAACCAACCAACCAAAGGGGCCCCAAAGGGCACCACTAATGTGGGGGCCKTMGGCCCCCACCCCATTCCCCCTTTTTGGTACCCAGCAGGCCAAAGAAGATCTCCTCCCAAGCAGGAAGAAGGCGTCTTCACTTCGGTGCCCCAGACCCAAAGTGAAGGGTCGCATCCTCCCCATCAATCTGTAAGTAGAATAAGATGAACTATCTCCCTAGCAATCTGTGTCCCTAGCATTGGAAGGAATTAAGTTCCTTCTTTATCACGTAAATAGAACCAAAAACCGAAGGACACCCCCTTTAAAGGGCGAAGCCACTCGACCGAAGGGCGCAATAGTTAAACGCGCGAMGCGCGTTTGCCTAGGGGGCCGCAAAGGATGTTCCCCCTGTACTATAGGGGCGAAGCGAGGACAACTCCGGCCGAAGGGAGGAGTTGGGGAGGGTCGAGTGTCTTTCAGACCGAAGGCCCTTTAAATAAAGGTCGTGTTTCAGCGCTTCGCGCTGAAACCCCGGAGGTCGGTCCGGGAGCGCCTTCGGCCCGACCGACCCACCGATCGGTGGTCGGAGTTGTCTCACGTACTTCGCTCGCCCTGACCAAAGGGTTCGGGGAGAGGGTTCCCACAACGCCCCTCTCACTACGTTCGAGTGCCCTTCTAAAAGAACGTGGCTCCCCGAACTTTCTGGTAGTATATGCCCTTCCAAAAAGAGTGGTGCCTGTAGGCAGCCTGGCGGGAAGCGCTACCTGACCCATCCGGACCCTCTCCTATTTGTTTGGATTGTTTCTCTATAGGGGGAGCCGTCCTCCTTTTTGTGGAAGCACTAAAAAAGGGCTGTGAAAAGGGTTTGCGGCTTCCCACAAAAGTGTCCACAAAAGTGCCCCGAGAGTGACAAACTGCCACAATAAAGACCAAGAACAGACCAGAAAGAAAGAGTTTGTGGAAGAGCAACGGAAGCTCATAGAGAACCCCTAGGGCATTGGCTTGTTCAAAGAACTACTGCTGCTTTTTCAGTCCCAACCATTCCTATAGCCAATGTTTCCACTTTGATCCTGCTTAGTATATTGTTATTCTGGCATATCCATATAGGAATCAAAGAGATTCTGGCAGATCATGTTCACCATGAAGTCACGCGAAATCGGATCTTGATTCTTCTCAGAATCTTCCTGTTAGTCATTATCAAAGACGTTCTTGTGCTTTTCGTTCCTTCCAACTAATTAATAACCATATCGAGAGTAATGTGTTTCGCTACAGCCTTTCCCTCGCTTGCGGGGGGGCTTAAAGGGGTAAAAATGGAGATGGCTACACACGCCATCTTCATTCTTACCCCTCAGAAGAAGTCGCTCTCTGCTCCCTTTCGGGAGCTGACTGGGTAAGCACAGTTTCTTATATGGCTTGGTTCTACTACCTCTCGACGCTGCGGAAGCAAGAGTCGGCCAAACTGCGCTAACCCCTTTTGCTGGGTTCTCCCTCTATCAGGGGAACAAATTGACGCCCTGCAGATCCGGGGTTTCCTCCATTGGATGAACACTAAACCCTCTCGCCAAGTCTTTCGACTTCAGCCGATTGGTGAAAAAGCCGAAGGTACGAAGGAAGTTTAGGGGTCCGAAAGGAGGGGGGAGGGGGTTACACTGTACCGGAGGATAGGGGACGGCTGAAGGCTCAGGTTCAATACACTAGACATCTTACGAATTTTGTCCCCAAAACTATTATGGAGGAATCGAGAATCCGTGTTTCTCGGATCTTGATTCGCTTTAGTTTGACACGGCTTTCGTGTTATTGGTTCCCGGAAGAATTACCATTTTTATTGGCCAAACCCTCCATTACTTTGCCCTATCCAGACTCGTCCTTCATTCGTACACAATTAACGGAGGCCTTGAGCACATATGTTACTACGTCCTTAACCCTATGCTCCTACTTTGTATTACCCTTCTTAAGTTATCAAACTCGGTGCTTTTTGATCTTCAGTTGCTATGGGAAACGGAAAAAGTAGGACAAAAAGTTGTTTCACTTAAGTGGTTCTCGTTTCTTTTTGTTCTCCCTTGTAACTTTTGCTCGGGTAGTTCCCAACGTTCGGCTTTTTTCATACCATTCGAGTACAACCCCAACTAATTTGCTCATAACCAAGTCACAACCTAGAATTTATGACTATATCATGTTAACTGTTCGCATTTTGTTCATTCCGCCAATACGCCCTCAAGTCCCTGTAGTGGTGATCTGTCCGTCAGAATCAGAAGCTATTTCTTCGAGAACCCGTCCAAAGAATCGTCGGATTTTGATGGTGGTTTTGCTTTTTACAGCAGCTTTGTTCGCACCTCCAGATATCTGGTGTCAAATCGTCGCTCGTTTATCTCCCTATTCCCCAATAGAGTTGACCATCTTTGTAGCCTCGATCCTTTCGGTCTATAAGAAGCAACTATCCGGATAGGTAGGCCCGAGCAAGCTTACCCTCCAGGAGAAAGAATTAGGGGCGTAGCCTACAGGATTAGCCCTAGCTATGGGTTACCCCTTTAAAGGGGCTGGGGGAAGCGCACGATCGTCCCTTAAAGGGGTGGCCCTGATCGGGGATGCCACCCCTTTAATAAGCCCTCCCCTCTTTCCCTTGTTTTCGGATACCTTCCCACCCCTAATCCTAATCAGAAAATTGATAAAAGTGGGTGGGGACCCCTTAAAGGGGGGTGAGCTTGCGAACCCCCTTTAAAGGGTTTCAGCGCGTAGCGCCTCAACCACCCAACCTTCCGTCCCCACCCGCGGGAGTGGGTCCGCGATTCACAACCTGGCCACCTACCTTGTTGCTGGGGCACTATATTCAACTCCGTAGGCTTAGGCTTTAACGACATCAATGGTAAGAAAAGATCCTGGGAGCACTATAAGGGAATTCTCGGTGCCTCTGCCTACGCCGATTAAGCCTCAGGAGTTGATTCAACCTAACTTTGGGCAATTTCCGAGAACATTGTGTGAACCAAATGGCAATTATGCCATGCAATAATTGCCAGCACTAAAGGGAAGTTTTTTTGGCAGTCTTCCGAGTCTCTACCTATCAAGTGCCTAGCAGTGGGACCACTATAGTGGTGCTACGCACCCCACTATAGTTCGGGGAGCGCTACGCGCTACCCCTTTAAGCCGATCAAAGCTCTCATTCCCCTCCCCTGCATTCCTACCAAGAATTAGTTCAGTTCGCCCGATCATTCGATGCCGGGAACTTATGATGATGAATCATCTAGACGATGGGGTCATAAAGGGTATCAGAAGTCGAAGATGGGAGGCAGGGAGGAGGAGCCTGAGTGAGCACTCTTCGCACTCGCTTCGCTCCCCGCGAGCCAGCCATTTTTGGCTAAAATGCTTGGCACTATGTAGTTAGGGCTTCTGGCTTCATTGAAAGCAAGGAATGCCGGATCCCCTTTGAGCCAGCACTATAGTTGACGCACTCCCGTCTATATACTGATTTCATCACCTCACTTAACAGAGGCGATCTCCTAAACAATAGTGATTTCACCACCTCACGTACGGGCGGGCGTCCCTTGCAAGCATTACAATTAAGGGACAACATTGAAGCGGGAGCCCCCTAACCTATGGCGGGTGGGAGGGTAGCGGAGCGTACCACGAGAATCACGTGGAATGATCATTCCAGCCTTTGCTAGGCGGTAGGCTAAAGGGGGGCGACCTTTAAGTGGTGCTACGCACCACTAAAGGTCGCGGGACGATCGTCGCGTTTACCCGCGACCCCACCCAGTTCCACTCTCTATCTCGAGAGGAGTGCCGCAGTGCCTAGCGCTGCTGCTACGGTAGCGCCCGCTTTCTCCCCGACCGGCCTATATAGTGGTTTGAAGAGCAGAAATTACTCCTGACGTGGGAGCACTACTCGAGTTGGGCCCCCATAGTGTGAAACGCACGATCGTCCCGTGCGGGGGCCAACGCTACGCGCTACCTTTAAAGGGAGGTGCTGCGCACCTAACTATTGGCGCTACGCGCCCCCAGCACCAACCGGTGAAGCACGAAAAAAGATGAGTTGCTAAAAGGATGAGTTGTTAGCCTTACAACTTATTCCTTTCCGCGCTTCCCCGAAACTTGCCTTGCCAATTCTGACGAGGAACTATAGTGGGCAGGTTGCGAAGAAGCATAGGCCGCCCCATTAGTGCCAATTACTACGGGGACGCCACACCAAGGTAACTGACACTAGTGGGCAAACCGCTTCTCCGCATCCACCCATTGCTACCGGAACTTTCGAGGCTATGGCTACCGTACAGACTTGGAGCACCGATCGGTGCACGATTGTCCGTAAAATGCTTCTGCTCGCAGAAGATTTTACCCCCGACGGATGGCTAATTTGCCCGTCCCGAACATCGACAGATGAACACTAAGTCTTTCTTCCTTTCCCCTCGGAGTGGTATTGCAATGACAGGTTTACGCCTTTCCTTCGGTCATGGACTTGGGTTCACTATAAGCGACCGCACGGTGGCTATTGTGCGTGCTATATGGTCCTCGCCGGCATACCGGCTTGACTAGACACAGGATACTATGTAAGCAGGGCATCCCATGAACTGATTGTGGGATGCAGAGTGTCGTTGGTGGTATACCAAGAGCACTATAGTGGTCAGTATCGTGCGCGGTCTGGCATCTGGAGCGGGGCCACTATAGTTCCTTTGATGAAGGAGGCCACCGATCGGCGCTGCCTGTATCCTGCTCTGTCTGCCCTTTAGTGGACCGGCAGCACGGGTGGGTCATGATCGGCCGGTGGATAATTGGCTTCCCGTGCGTGTTCCGGGCCGCCTAGCCTGGCAGTCGGGCCCGCGACTAAAGGCCTGACTTAATGTCGACTAGTGTACAAGACTGGGAGTCCGGAAGCTGCCTCAATGGGGACGCACTTAAAGTGTTCAATTCCTGCTTTGTCAAGGTGAAGCTAGGCAGCCTCACTGCGCTTGGAGTATGATGGCAACTAGCTTAGTATCTCTCAGTGTTCGGCTTATAACAGTCGACCAAGCCAGCTGCTCCACATCATTACCAGGCTGTCGGGCGATTTTCATCCTTCAATTACTTTCCGAATCCTACTATGCGCGTGCGTGACCCAACCCCCGTCTACGTGTTTTGTGACGAGAATGAATTTACGTGCCATCCCGAAGTGCTATGGGAAGAGCGAGTTGAGATGGATCACACAACCACCCTCTTTCTGTAATGCCTAAAGGGCAGCCACCAGATCAAAGTAGGCTAAGGACGGATTCGAACCGTCATTCCAGGATTTGCAGTCCAATACATTGCCATTATGTTACCTAGCCCTTTAAAGGGACACTGAAACGCGCAAAGAAGCCAGTTGAGGCGGAAGGAGGAGGTAGCCGACAGAAAAACACTGAGGTTTTTTCTGGCACAACTTCTCTCACTCACGAAGGAAGGAAAGCGAAGCCACCAAAAACACTATATAGAAGCCTTAAGGGAAGGCTACCGCCGCGCCACAATTATTGCGGGTGAGGAGAGGGGCAGGTGGAAGGCAAAGGCCTTTCTATCTACGTGTTTTCTTGGGTGGTGGAAGGCRAAGCCGCTACTVCAGGGGC
>Contig115+16569
GCGCTAACTATTGCGCCCCCAGCCAAAGAACGAGGGTTCGGAGCCAAAGACACGCTATTGGGTTTAGGGTATCCCACGCCCATTAGGGTTGGCTCCCTCCGCGGGTAGTCCACGCTCAGGGTATGGGGCAGTCCCCTTCCTTTGCAGTTGGGGCTGGGGGCATACCCGNNGGGAAGCCTTAGGGCTTGCCAGGCCCTCTTCCTTTGTTGCAAGGGTAGTCCTCTTCCTCCTTTGCAGTTGGGGCTGGGGGCATACCCTAGGGAAGCCTTAGGGCTTGCCAGGCCCTCTTCCCGTCGGTCGGTCGAGTGGCATTGCCCCTCTCCTTTCGTCGAGTGTCTTTCAGACCGAAGGCCACCCTGTTCCCGCCTCCTTCCTTCCCCTTTCTTAGGCTCCGCCTTCAGTCCCTTTCCTTTTTAGATATCGGCACTTCCGCAAAAGGAGAGACGGGGGGAAGTGCCATCTGTATGGGAAAAAGGCACTTTAAGGGTATCAGGCATCTGCTATAGGAGAAGCAGCCAAATCGGTTTGAATTGCCATCACTGCCGATCAAGAAGAAGCCAGGGTAGGCTGTAGCCTAGCCGACGGGTGGGCTGTAGCACTATAGGGCCTGCCCCTTCACTTGAGCAGGGCACTACAGCTGAAGCGGGTCATAGGACAGCAAGCGTGTAAATGCACCACTGTAGGAGGGGGTCCCCACCTCAATGGAAGAATCGGCCTAAGACAGCTAGTGGGGAACTTGTAACACATGCACCGACGGGAATCTGGAATAGTGGCCCTTAATTCTCGTCCCGCATCTATCCTCGGTCTCAAGTATACCCGGAATAGATTACTTTTGAATTTGTGCGTGCTGGTTGTTCTGAAAAGGGGAGCCTAAAGCCGGGCAGCCTAAACCCCAGAGTGGAACGGGCCAAACAAAGCGCGTAGGGCACTAGGGTTCAAACAAACTCTGGAAACCCTCTCCACCTAATGGAGCGCTACGCGTTCATGTCATAAATTCCTCGGAATTACGTATATAGGTAGTTACTTCGAGAAAGGATTAAAGGCTACGCCTGTTAGTGCCCCTGAGGTCGAAGTCTCACGAACAGGGGTGAAACCTTACGATTGCACGACCGAGTAGTCTCCCGCAGCACTTTCGGATGATCCGAGGGCCGGCAGCAGGGAACGACTTCTTTTACGTACTGCCACATCGCGGCTACACGAGGGAAACCGGCACTACAGTTCCGAACGTTCTAAGGCACAGGAAATTCGTCCGATGATGGATCGAAAGGCTTCAAACGCTATACTAAAGGGGTTGGAAAGGTCGGTATCTAGCGCGCAGCAGAGGCTTCAAAAGGTTTTCTGTTCTAAAATCAAAGCAGCACAATCGGTGGGGCGTGCACGATTGTGCCAATTTAGCTCCAGCCGAAGCAGACGAAGCCAATTTAACAGTAGTCGAAGCCAAAGCAGACGTTTTAGCAGCCGATTTAGCAGTAGCCGGGAAGACGATCAGACGATTATACCCAGACGATTATCGAGGTAGAGCAGACGATCGATCGGACCCCGATCGGCAGACGATTATGGCGATTATGCACCCATAAAAGACGATTATTCCCCTGCGCAGACGATGCTTGGTACCTCCGGCCTTCGGCCTCCGGACTGAGAGTGACTCCCCTTCGCTCTGTAGAGAGAGAGGCCACCCTTCGCTCTGTACAGAGCAGAGAGAGAGATACTCGCACAGAACAGAGAGAGACTCGTGAGCTAGCTAGTGTTTAGCCAAAGCCCGAGCTAGCTGTAGTTGGCACACTCGCTAGCTTGCGGCACACTAGCTACCGCGGCACACTAGCAGCTGGGACACACTCGCTAGCTTGCGGCACACTAGCTTACGGCACACTAGCTGGGACACACTCGCTAGCTTGCGAGGCCGATTCAGAGAAGTGCTCTACAGCTGATTGTTAGAAGTCACTGCCGGGTATACAGCTATTTTTAGAGGGGAAGCGTATTGCTAGAAGTAATACTTATATTGGGAAAAGCCTCGTATATAGAAAGAAAGGGGCGGAGCCGGCCGCTTCGCGGCCCGGCACAATCGTATCGGTTGCAAAGGCTACATCGTCTGCACAATCGGGCTAAATCGAGACGGGATAACCGGCCTACCTAGTCAGGTAGTAAAGTCCGCCTCTCTGGCGTTTAAGCCGGAAAGCGGTGTGGAGCTCATCAGAAGATTTAGATTGGTCGAGTGGCTTTCATTTAGTCCCTCCCTCTCCACCGTTGTTTACCCTATCTTTCGACCGTTGGATGAAAGGGAAACACTCCGCTCCTTCCCTTCAGTATGCGGGAAAGAATTCCTTAGTGTCCGCTTCTCCCCCGCACTTTCCCTGCCCTTTGTTGGGGGTAAAAGTAGCCACCCACGTGCACGCCACCTATCGTCGATGTTTGCTTAGAGAAACTTATAGTGCCTTTCCGTTGATTTCTCAGGTTCCGAGTGGGGAATGTTCTAGAGGGAATGAAATTACCAGGAGACCGGATCGAAGGGTTCTTTCTTCCCCAGGCAGCTAGAACCAAGGAAGGGCTCTTTCTTTCCCAGGCACTTATAGTGCCGATTGGACGATTCTCACGATTGGACGGAGCACCGATCGGTGCTTTCTTTCACACGAATGATTTGGCAGGCCTTCCCTTTAGTGCTTTGATCCATACGAACCAATTACTAAATTATTCCGGGCTTAGTAAGAGGTGAAATCAGGTAGAATATAATGATTCATTCTATTCTACCGATGTGTGCCACACCACTTGTGTGTACGAAGTGAAAGGGGCAGGAGCGCCTAGAAGGCGATTCTTTTGACGTGGGAAGAAGCGCTAAGCCCCAAAGCAATTTATCTGGCGAGTAGCCTACGAAGCGGAAGCCCCCCTCCATAAGCGAAGTGGGGGTCACGAGGGCGCATAGCGCACGATTGTGGGGAATATTGTTTTTCGATCGCCTACCATACCTATAAAGTGATGCCTGGCTCTTTCCCCACTCCGTGCCCTTTAAGTGAGTCCTGGAATTTATCCATAGAAGGATTTGCCGAGCGATAGACTATCCACATTGATTCCCCACTCGCCATTCATTTCCAGATAAAGGAATTCGTGTCTGGAACTTACAGAGGAGTGGGAACCTTACCTATATGATAACTGCTTGTTTCACTCCGATCGAGCAACAACTCTCTATCCATAGGTGGCTGGGCTCGATACAAGGATTTGGCAATCAATCCTTTTCATTTCATAGCTGGAATCTCTGAATGATTTTCACAGCTCGACGCCTTACGGGACTGGCTGTCCTATCGTAGCAATTTCGTGCTGGTAATCCACTCTTAAATCCTTGGCCTTAGTAGCCCGTTGTTAGCGCAGGGCAAAATAGTATATAATAGGCTTCGGTCGAGTTAGCCCAGACAAAGGGCAAATGGGATTAGCGGTTTCGCCAAACCGATCACGGTTTGTGCCGCCTATCGATACGCTTTTCCGATCCATTTGCCGGCCGTTACTCTAGTTCCAGCCCTTTAGTCTCATAGTTATCTTCTCACTGAGCTTACCTGCCAATCTATCCTTACCCAATATCTCCTTCACCATGGGGGTGGGATTTCGTAGAGGACTATAGAGTAAAAGGGGAGTACCAGCAGGATAACTAGCACTAGCAGCATCGAAGTCCTTGCAGAAATCCATGATGGGTGCTCCTTTTCTTCCGTCCCAACTGAGGACTTAAGGGGGAGTCGGTCTAGCACCACCTGCTGGTATGATTAGGTGTAGGGATATATTTACCCTTCATAACTTCCCCACATCACTGGCCTTAACCTTGATGTTAACCGTTGCTATCAGAGATGGAAACCTCCACCTTCCACTTCTTCGTGTTTCACGTCCACAAGGACAGGCCTCCCAGGACACCACTGATAGCGGCGTAACAGGCTGCACTTTAAGTTCGGGGGCCCTCCCTCCCTCCCTCCCTCCCTCCCTCCCTCCCTCCCTCCCTTCAAGGCGAACCCTTTTTTGGCCGTTTCCTGGGAGGAAAAGAGGCTCTATGGTTCTAACCACGCCTAGAAGCGCGATTTGCCTGAGAAAATGGCTATCGTTTGACGGCAGGCCTACCGGAAGGGTTCAAGGAAGGGAGGTAAATCTTACGTGTGTTCCTCAACCTCATCTTCTCATACTGTGAGGGAGCAGATATCGCATAGGCCTGGTAAACAGCTGCCAGGGTGGGAATATCCTATCTTACTTGATTAAATGTACTGTAAAAATAAAGGGGTTTCAGAGGTAGTTTGGTTATCCTTCATAGCTGGGGCATCCCTTTGAAGGTATCCCAACAAAAGTGTTGTGTGTTTGGGCTGGTTCCTGAACGAAAAGGCATTAGCTGAGCTATGAGTCCTTAGCCCATCCCTTCATTCAATCATCATCGTACTTGCTCCTCCCATCCGTGGTTGGGCATTGGCCATGTCCAGTCGAGCGAGCGATAGCAAGCGATCATTCAGGGCAGTGAGCTTTTGCTTCTGGAGTAACTGATACACAACGCGCAAGGGGGCCCCGCAAGCGCTGAGGAAACTCTTGAGTGCACGGTCCCCTGTCCACTAGAGTGGATGGTCACTCTAGACAAGCCATTTTCTTTGGTTCCCCGGAAAAGCGCCCTTCGGGGCATTTCCATAGGTCGGTAGCGCCTTCTACGTCCGTCCTTGGAAGAGCTCGAGACAGAGACATGAAACGAGTGCTCTCCTCCTCAACGGATTTCTCAGTGAACTCTGGGCGGATACTCGGGAACGTAGGCTCATTTCCCCCTCACCACTTACCCATCACCATCGATTGGAGGACTTTCCCCGCACACCGACGGTAAACCGGCTATGCCGTAAAGCCCTTATAGTGCTTTCCAAAACTTCCGCACAGCGTCAAAGTGAAACCGCCCCGCTAAGCGAGCGTGCGAAGCGCGTATCACTCTCATTTCTCTAGCCGGATTTCTCTCTTGGGCTTCTTTCGAACGCCCGCTAAGAGCCCCCGCCCCGAGAGTACGAGTTTTAGAGTAAAGAAAAAGCGATAGCACAAAGAAAGTTCCTTAGAGAAGGCGGTGGCTGTCCCGGTTATCAGGACCCCTATAGTGGAAACGCTGCGCGTTTCCCGTGTGGGGGCAATCGCGTAGCGCCCCCAACACCCACCCCTGAGACATTGCTAGTATGCATGGCATGCAGACTAGACCCCGCTGGAGTGATTAGATGCGGTGGGGAGCATAAGTGGACTGAGCCGATCGGTACCAGTGCCCCTCAGCACTCTTCCAGTACACCACCCTACCATAACCCAACGCTTGATTGGAGGTAGTGAGACAGGAGGCAAGGGAGGGCACTATGGAGGTTGAACTAAGGCTGACATCGGAGCTAGCCCTTATAGTGGACTACTGAACAGACTCAAGGAACGCGCAGTGATCGCAGAGACCGTCTACCAGGTACAGTGCACATTGACACTGGACCTAGAAGGCAAAGGCAGGATGGCTTATGTGTCCAGAGCAAAGAGTAGTGAGAGTCCCACCCACAAGAGACAGCTAGAGTCGGACCTATGTCCTGGTGTTATACTCTCGTCGGTCCATTGAATTCCCCGCAGTCTTCAACGAAGCACTGTGGCGTAGAACCAGAGACTATAACATAGAGAGGCTAGAGACCATAAGGAAGCCTTTAGGCATCGGAGACCTGTATGTCAGACTATCAACACACGAGCCCTCAGGAGTAGTATCAGGGGAAGTGGAGCTACCCCCGGACACAGCGCCAGTGTCAACCCTAATCTCTAAGGGGCTAGGCAGGCTACTAGAGCTGGGGTGCTACTACGATGATATGCATAGAGTGATGGGCAATCAACTAATCAACGACCTTGTCACTCTGTCTATGCCTGCTATTGACGCAGTCTCAGTGAGGCATGAAGGGTACAAGCTCACTTGTAAGCCAGACGGCACACGATTGTGGCACCGATCGGTGTGGCAGCGTATGGTATTACATAAGGCCCTATCACAGGTCAATTGTGTCATCTTGGTCTCCTCCCAGAGTTCTCAATAGGCCTATGGACCATATAGGGCCTATCATGGACGTGGAGACCACTGAGTCTGGCACGGTGATAGTCATAGACCTCCTTGTGGACCTATAAGTGCCGGTAAGACCATGCACTTATAGGGGACAGAAGTTTGAGTGCAGTCATGGAGTCAGTCAGGGGCCTGATAGAGAGTGGCATAGCACCAGAGGGACTGGCGCGGGCGGGAGTACTTCAACACCCAGTCCGAAGCACAGGATTATTGTGCTAGGGTGCCGTACCCCTTTAAGGACTAGTGGCGATAAGTGAGTATGGCATGCACACCATTAAGATAAAGGGGGTGAGATCGTTGGAGCTAACTTATAGGGGAGGCATGCTACTATCATCTGAGGGTAGTGAGGTAGGGGAGTTAGTGCCCCACCAAGACCGACGAGGATGGCGCTATAGTGGAGCTCAGACTATCACTGGGCACTAGTGAGGGAGAGCTCTCCGTGGAGGATTTAGTAGTGAGAGGTGAACTTATAGGGCAGTCCCCAACAACCTCAGAGTGTGCAGGAGTGTGATAGCCCTATAGGTGTAACCCCTCTCA
>Contig116+26569
TCCACGCTCAGGGTATGGGGCAGTCCCCTTCCTTTGCAGTTGGGGCTGGGGGCATACCCGNNGGGAAGCCTTAGGGCTTGCCAGGCCCTCTTCCTTTGTTGCAAGGGTAGTCCTCTTCCTCCTTTGCAGTTGGGGCTGGGGGCATACCCGGCGGGAAGCCTTAGGGCTTGCCAGGCCCTCTTCCCGTCGGTCGGTCGAGTGGCATTGCCCCTCTCCTTTCGTCGAGTGTCTTTCAGACCGAAGGCCACCCTGTTCCCGCCTCCTTCCTTCCCCTTTCTTAGGCTCCGCCTTCAGTCCCTTTCCTTTTTAGATATCGGCACTTCCGCAAAAGGAGAGACGGGGGGAAGTGCCATCTGTATGGGAAAAAGGCACTTTAAGGGTATCAGGCATCTGCTATAGGAGAAGCAGCCAAATCGGTTTGAATTGCCATCACTGCCGATCAAGAAGAAGCCAGGGTAGGCTGTAGCCTAGCCGACGGGTGGGCTGTAGCACTATAGGGCCTGCCCCTTCACTTGAGCAGGGCACTACAGCTGAAGCGGGTCATAGGACAGCAAGCGTGTAAATGCACCACTGTAGGAGGGGGTCCCCACCTCAATGGAAGAATCGGCCTAAGACAGCTAGTGGGGAACTTGTAACACATGCACCGACGGGAATCTGGAATAGTGGCCCTTAATTCTCGTCCCGCATCTATCCTCGGTCTCAAGTATACCCGGAATAGATTACTTTTGAATTTGTGCGTGCTGGTTGTTCTGAAAAGGGGAGCCTAAAGCCGGGCAGCCTAAACCCCAGAGTGGAACGGGCCAAACAAAGCGCGTAGGGCACTAGGGTTCAAACAAACTCTGGAAACCCTCTCCACCTAATGGAGCGCTACGCGTTCATGTCATAAATTCCTCGGAATTACGTATATAGGTAGTTACTTCGAGAAAGGATTAAAGGCTACGCCTGTTAGTGCCCCTGAGGTCGAAGTCTCACGAACAGGGGTGAAACCTTACGATTGCACGACCGAGTAGTCTCCCGCAGCACTTTCGGATGATCCGAGGGCCGGCAGCAGGGAACGACTTCTTTTACGTACTGCCACATCGCGGCTACACGAGGGAAACCGGCACTACAGTTCCGAACGTTCTAAGGCACAGGAAATTCGTCCGATGATGGATCGAAAGGCTTCAAACGCTATACTAAAGGGGTTGGAAAGGTCGGTATCTAGCGCGCAGCAGAGGCTTCAAAAGGTTTTCTGTTCTAAAATCAAAGCAGCACAATCGGTGGGGCGTGCACGATTGTGCCAATTTAGCTCCAGCCGAAGCAGACGAAGCCAATTTAACAGTAGTCGAAGCCAAAGCAGACGTTTTAGCAGCCGATTTAGCAGTAGCCGGGAAGACGATCAGACGATTATACCCAGACGATTATCGAGGTAGAGCAGACGATCGATCGGACCCCGATCGGCAGACGATTATGGCGATTATGCACCCATAAAAGACGATTATTCCCCTGCGCAGACGATGCTTGGTACCTCCGGCCTTCGGCCTCCGGACTGAGAGTGACTCCCCTTCGCTCTGTAGAGAGAGAGGCCACCCTTCGCTCTGTACAGAGCAGAGAGAGAGATACTCGCACAGAACAGAGAGAGACTCGTGAGCTAGCTAGTGTTTAGCCAAAGCCCGAGCTAGCTGTAGTTGGCACACTCGCTAGCTTGCGGCACACTAGCTACCGCGGCACACTAGCAGCTGGGACACACTCGCTAGCTTGCGGCACACTAGCTTACGGCACACTAGCTGGGACACACTCGCTAGCTTGCGAGGCCGATTCAGAGAAGTGCTCTACAGCTGATTGTTAGAAGTCACTGCCGGGTATACAGCTATTTTTAGAGGGGAAGCGTATTGCTAGAAGTAATACTTATATTGGGAAAAGCCTCGTATATAGAAAGAAAGGGGCGGAGCCGGCCGCTTCGCGGCCCGGCACAATCGTATCGGTTGCAAAGGCTACATCGTCTGCACAATCGGGCTAAATCGAGACGGGATAACCGGCCTACCTAGTCAGGTAGTAAAGTCCGCCTCTCTGGCGTTTAAGCCGGAAAGCGGTGTGGAGCTCATCAGAAGATTTAGATTGGTCGAGTGGCTTTCATTTAGTCCCTCCCTCTCCACCGTTGTTTACCCTATCTTTCGACCGTTGGATGAAAGGGAAACACTCCGCTCCTTCCCTTCAGTATGCGGGAAAGAATTCCTTAGTGTCCGCTTCTCCCCCGCACTTTCCCTGCCCTTTGTTGGGGGTAAAAGTAGCCACCCACGTGCACGCCACCTATCGTCGATGTTTGCTTAGAGAAACTTATAGTGCCTTTCCGTTGATTTCTCAGGTTCCGAGTGGGGAATGTTCTAGAGGGAATGAAATTACCAGGAGACCGGATCGAAGGGTTCTTTCTTCCCCAGGCAGCTAGAACCAAGGAAGGGCTCTTTCTTTCCCAGGCACTTATAGTGCCGATTGGACGATTCTCACGATTGGACGGAGCACCGATCGGTGCTTTCTTTCACACGAATGATTTGGCAGGCCTTCCCTTTAGTGCTTTGATCCATACGAACCAATTACTAAATTATTCCGGGCTTAGTAAGAGGTGAAATCAGGTAGAATATAATGATTCATTCTATTCTACCGATGTGTGCCACACCACTTGTGTGTACGAAGTGAAAGGGGCAGGAGCGCCTAGAAGGCGATTCTTTTGACGTGGGAAGAAGCGCTAAGCCCCAAAGCAATTTATCTGGCGAGTAGCCTACGAAGCGGAAGCCCCCCTCCATAAGCGAAGTGGGGGTCACGAGGGCGCATAGCGCACGATTGTGGGGAATATTGTTTTTCGATCGCCTACCATACCTATAAAGTGATGCCTGGCTCTTTCCCCACTCCGTGCCCTTTAAGTGAGTCCTGGAATTTATCCATAGAAGGATTTGCCGAGCGATAGACTATCCACATTGATTCCCCACTCGCCATTCATTTCCAGATAAAGGAATTCGTGTCTGGAACTTACAGAGGAGTGGGAACCTTACCTATATGATAACTGCTTGTTTCACTCCGATCGAGCAACAACTCTCTATCCATAGGTGGCTGGGCTCGATACAAGGATTTGGCAATCAATCCTTTTCATTTCATAGCTGGAATCTCTGAATGATTTTCACAGCTCGACGCCTTACGGGACTGGCTGTCCTATCGTAGCAATTTCGTGCTGGTAATCCACTCTTAAATCCTTGGCCTTAGTAGCCCGTTGTTAGCGCAGGGCAAAATAGTATATAATAGGCTTCGGTCGAGTTAGCCCAGACAAAGGGCAAATGGGATTAGCGGTTTCGCCAAACCGATCACGGTTTGTGCCGCCTATCGATACGCTTTTCCGATCCATTTGCCGGCCGTTACTCTAGTTCCAGCCCTTTAGTCTCATAGTTATCTTCTCACTGAGCTTACCTGCCAATCTATCCTTACCCAATATCTCCTTCACCATGGGGGTGGGATTTCGTAGAGGACTATAGAGTAAAAGGGGAGTACCAGCAGGATAACTAGCACTAGCAGCATCGAAGTCCTTGCAGAAATCCATGATGGGTGCTCCTTTTCTTCCGTCCCAACTGAGGACTTAAGGGGGAGTCGGTCTAGCACCACCTGCTGGTATGATTAGGTGTAGGGATATATTTACCCTTCATAACTTCCCCACATCACTGGCCTTAACCTTGATGTTAACCGTTGCTATCAGAGATGGAAACCTCCACCTTCCACTTCTTCGTGTTTCACGTCCACAAGGACAGGCCTCCCAGGACACCACTGATAGCGGCGTAACAGGCTGCACTTTAAGTTCGGGGGCCCTCCCTCCCTCCCTCCCTCCCTCCCTCCCTCCCTCCCTCCCTTCAAGGCGAACCCTTTTTTGGCCGTTTCCTGGGAGGAAAAGAGGCTCTATGGTTCTAACCACGCCTAGAAGCGCGATTTGCCTGAGAAAATGGCTATCGTTTGACGGCAGGCCTACCGGAAGGGTTCAAGGAAGGGAGGTAAATCTTACGTGTGTTCCTCAACCTCATCTTCTCATACTGTGAGGGAGCAGATATCGCATAGGCCTGGTAAACAGCTGCCAGGGTGGGAATATCCTATCTTACTTGATTAAATGTACTGTAAAAATAAAGGGGTTTCAGAGGTAGTTTGGTTATCCTTCATAGCTGGGGCATCCCTTTGAAGGTATCCCAACAAAAGTGTTGTGTGTTTGGGCTGGTTCCTGAACGAAAAGGCATTAGCTGAGCTATGAGTCCTTAGCCCATCCCTTCATTCAATCATCATCGTACTTGCTCCTCCCATCCGTGGTTGGGCATTGGCCATGTCCAGTCGAGCGAGCGATAGCAAGCGATCATTCAGGGCAGTGAGCTTTTGCTTCTGGAGTAACTGATACACAACGCGCAAGGGGGCCCCGCAAGCGCTGAGGAAACTCTTGAGTGCACGGTCCCCTGTCCACTAGAGTGGATGGTCACTCTAGACAAGCCATTTTCTTTGGTTCCCCGGAAAAGCGCCCTTCGGGGCATTTCCATAGGTCGGTAGCGCCTTCTACGTCCGTCCTTGGAAGAGCTCGAGACAGAGACATGAAACGAGTGCTCTCCTCCTCAACGGATTTCTCAGTGAACTCTGGGCGGATACTCGGGAACGTAGGCTCATTTCCCCCTCACCACTTACCCATCACCATCGATTGGAGGACTTTCCCCGCACACCGACGGTAAACCGGCTATGCCGTAAAGCCCTTATAGTGCTTTCCAAAACTTCCGCACAGCGTCAAAGTGAAACCGCCCCGCTAAGCGAGCGTGCGAAGCGCGTATCACTCTCATTTCTCTAGCCGGATTTCTCTCTTGGGCTTCTTTCGAACGCCCGCTAAGAGCCCCCGCCCCGAGAGTACGAGTTTTAGAGTAAAGAAAAAGCGATAGCACAAAGAAAGTTCCTTAGAGAAGGCGGTGGCTGTCCCGGTTATCAGGACCCCTATAGTGGAAACGCTGCGCGTTTCCCGTGTGGGGGCAATCGCGTAGCGCCCCCAACACCCACCCCTGAGACATTGCTAGTATGCATGGCATGCAGACTAGACCCCGCTGGAGTGATTAGATGCGGTGGGGAGCATAAGTGGACTGAGCCGATCGGTACCAGTGCCCCTCAGCACTCTTCCAGTACACCACCCTACCATAACCCAACGCTTGATTGGAGGTAGTGAGACAGGAGGCAAGGGAGGGCACTATGGAGGTTGAACTAAGGCTGACATCGGAGCTAGCCCTTATAGTGGACTACTGAACAGACTCAAGGAACGCGCAGTGATCGCAGAGACCGTCTACCAGGTACAGTGCACATTGACACTGGACCTAGAAGGCAAAGGCAGGATGGCTTATGTGTCCAGAGCAAAGAGTAGTGAGAGTCCCACCCACAAGAGACAGCTAGAGTCGGACCTATGTCCTGGTGTTATACTCTCGTCGGTCCATTGAATTCCCCGCAGTCTTCAACGAAGCACTGTGGCGTAGAACCAGAGACTATAACATAGAGAGGCTAGAGACCATAAGGAAGCCTTTAGGCATCGGAGACCTGTATGTCAGACTATCAACACACGAGCCCTCAGGAGTAGTATCAGGGGAAGTGGAGCTACCCCCGGACACAGCGCCAGTGTCAACCCTAATCTCTAAGGGGCTAGGCAGGCTACTAGAGCTGGGGTGCTACTACGATGATATGCATAGAGTGATGGGCAATCAACTAATCAACGACCTTGTCACTCTGTCTATGCCTGCTATTGACGCAGTCTCAGTGAGGCATGAAGGGTACAAGCTCACTTGTAAGCCAGACGGCACACGATTGTGGCACCGATCGGTGTGGCAGCGTATGGTATTACATAAGGCCCTATCACAGGTCAATTGTGTCATCTTGGTCTCCTCCCAGAGTTCTCAATAGGCCTATGGACCATATAGGGCCTATCATGGACGTGGAGACCACTGAGTCTGGCACGGTGATAGTCATAGACCTCCTTGTGGACCTATAAGTGCCGGTAAGACCATGCACTTATAGGGGACAGAAGTTTGAGTGCAGTCATGGAGTCAGTCAGGGGCCTGATAGAGAGTGGCATAGCACCAGAGGGACTGGCGCGGGCGGGAGTACTTCAACACCCAGTCCGAAGCACAGGATTATTGTGCTAGGGTGCCGTACCCCTTTAAGGACTAGTGGCGATAAGTGAGTATGGCATGCACACCATTAAGATAAAGGGGGTGAGATCGTTGGAGCTAACTTATAGGGGAGGCATGCTACTATCATCTGAGGGTAGTGAGGTAGGGGAGTTAGTGCCCCACCAAGACCGACGAGGATGGCGCTATAGTGGAGCTCAGACTATCACTGGGCACTAGTGAGGGAGAGCTCTCCGTGGAGGATTTAGTAGTGAGAGGTGAACTTATAGGGCAGTCCCCAACAACCTCAGAGTGTGCAGGAGTGTGATAGCCCTATAGGTGTAACCCCTCTCA
>Contig117+16590
ATAAAGGGGGTGAGATCGTTGGAGCTAACTTATAGGGGAGGCATGCTACTATCATCTGAGGGTAGTGAGGTAGGGGAGTTAGTGCCCCACCAAGACCGACGAGGATGGCGCTATAGTGGAGCTCAGACTATCACTGGGCACTAGTGAGGGAGAGCTCTCCGTGGAGGATTTAGTAGTGAGAGGTGAACTTATAGGGCAGTCCCCAACAACCTCAGAGTGTGCAGGAGTGTGATAGCCCTATAGGTGTAACCCCTCTCAAGGGGTTGGCCCCCGGCC
>Contig118+214235
TAGTGGCCCTGCCCTCACCCTATTCCCGGCGCTACGCACTTATAGAGCGCAACTATAGTTCCTCGCTATCGCCCCTATAGTACAGGGGGAACATCCTTGCCGGCCAAACCAACCGGTGCGGAAAACGCGTAGCGTTTAACTATTGCGCCCTGCGAAGCGCGTAGCGAACGGCATCATCTATCGTAGTGTTTTTGAAGTCAAAACAAAACGTAAATAGAAGATTTGCTTTGCTTGCTTCGAGTGGATTCGTTTTGCTAGGGTCCGGAGGACACTCACCCGACCCTCTCCCTCTCCCTTCGGTCGAGTGTCTTTCAGACCCTATCGGCCTTTAGGCACTCACCCGACGATAGGAGGGTGAGGGTCGATTGCCTGGGAGAGAATTGCATGTGCCGGATGTGCCTAAGTTTTCCTCCACCCTCTAGCGCTATGCGCTTCGCAGCTACTACCCTCTACCCCCTACCCAACGAAGCGGAAAGCGCCCCTACCGTCGGTGGGTAGATACCCTACGCGCCCTACGATTCCTTCCCCAATCCAGAACTCTKKTTTCTTGGCACTATAAGGGTGAGGTACAAGCGAGAAGGGAACAGGAAGGGAAGTGAGTGTCTCGCCGCGAACGAGAGGGAATTGCTAGCCCGAGGTAGAATGGGGCGCGTATCGCAGGAATCGGAACAAGGCTACTGCGCTTCTTGGTGGGCTTAGCTTCGAATGAATTCTTCCTTTCTTGGGTGAGGGCCACCTTTAAGCGGCCGACCCGCTTTGAGAGAACTTCCCTAGCCTGCGAAGGTGCTGCTGCCCTACCCTACGCTATGGAGGTTGCGGGCAGTGTGAGAATAATGCTTGCCTTCTTTCCCTCTTGGATTAACTAGGTTCCTGATTGGGCAAAAATAACTTATTAAAGATTGGGCGAAAATCAAGCCCTTGATTTATCCGCTGATTTTATCTGCTAATTCATCTGCTGTTGTCTCTGAGAGAGGAAGGGATCTTGACATCCGAATTACTTGTGGTTGAGATACCGTCGCCTAAATCCAAAACCTCCGAACCACGTTCTGCGGTACTAGCACCTTCAGTACTACTTGGTAGTTCTGTTTCTACTGGCTCGAGGGAAGCAGGAGGTTCCACCCCTCTCTCCCAGCCCGTTTCGTGGTCCCAAAACCTAACACTCGGTCTCGCTCCATTATACGTTCGGGAATAAGTGATGAAGTCTTCCATTAGTAGGGCCCTATAGTGGTACATAGATTCAAAAGAGGCCGCCTGTCCATTAGGGCTACGGGGACCTACAATCCTAGCTAGGGAAAGAGGCAGCCTACCGAGGACAGGCAAATCTACCCAAGGAGATTGGGTAGATCACCGTTTGGCGCGTGTTCGATCTCCCACCTTATTGTGATACGGGGAATTTCGTACTCTCCATTTTTTTTGTGCGAGCTTATTTCGAAATTTTTCAAACTCTCTCTGCCCTCTACGCTTTCTCCCTCTCCTTTCTCTCTCTGTCTGTGAATAGCTTTCACACGTGCAAGGTGCCTATCTAAGATTCTTGCGTACGCTTTGCGCTACGCTAGCGGGAATAGGTTAGGAAGATGCCCTCAAACACTATGGAGGGCGGCATCCATAACAATGCGATCCTTCACGGTTGTGTTATAGGCCGAGACTTTCCGGTCCGTGAATTCTATGGCTCGAAAGAGCAGCGTGATGGCGCCAACCAACCTCTTGGGCATTAGAAAGTGAAACAGACCGGAAGGCTGATGGCCTTGATCAACCGGCGCGCTGAGTGAGTCAATGGCGGGGATAACCATAGTGGTCCGGGATTCCTTCCCTTCACTTAGGCTCTAAAACAAGCCTTTCGATGGCAGTAATGGTATCCAGATTAGGCACTACATTCTCATTCCTGTCCTGCAAAGGTATTGCAGTACCCAACATGCATCTTACTATACCAACCCTTGGAAGCTCCATCACATAACCTATAGTGAACTTACCATATGTAGAATTCATAAGATAGCCATATTTCAGTAGCAACTGGACCACTGCCAATACTATCAAATCACTGTTGCCACCTCGTAAGTAAGGCTCCTTGAAACTCAATTCACTTAAGCTTATACCTCGACCAACCTGCGATTCCTCATGACCTCCCTGTAAAATAGCCCAACATTTACTAAACCGGTCCCAACACTTTAGGAGTAGCCGATCCGATAAAAGAGCTAGAGTATCATTCCCTATCATCAAGATCTCTTTCTGGTTGGGCCTCATTCCATGCCCCCCATAACCGGCATGAAGGACAGAGCAGCTTCCCTCCTACTCTTCACTTCTCGTGTCATTGGGAACCGGATATCGAAAGAGAAGAGCTGCCCCGCTAGCCACCCGCTATTGGGTAATAAAAATCTTCTGCCTATGTTGCCATCACTCGCTCATCCGGTAAGTAGAGATCAGAATCCAGAGAGGTAAAATCCCCGTGGAACTAAAGGGATTGGGCCACTATAGTGACTGTGAATTGGGGCACGAGGAAAGGAAGCCCCTATAGTGGCTTCCTTAGAAAAATCCCCCACTGAAGAAGGTGGTGAAGCATCATCCGCGGGAAAGCCCTCCTTTCGTTTTACTGCCTCCGCATCGTAGCCCCTCTCCCTTTGGTCCTTGGTCGATACCTAAATTTACTCTCTCTTTTTCGATTGATTTCCTTTCAGGAATGGAATTATTCTGGGCCGAGTTGAAAGGTAAAAGGAAGGAACCAATACGCGGATTCCCCTAACCTTACTTAAAGGGTTAATTGTAGCTGCCATAGGACCAGTCTTTGCATCACTCACTATTGGCAGGCAGAGAGAACATTCGGTGAGGAGGAAAGAAAAGAGGCACATAAAGAGAACCGAACTTTATGTGGTAGCGCTACGCACGTGAGGAAGAAACCGGTCGAGTGCCTATGGAGGGCCTTAAGGGGTAGTGCCAGCTAAGGTCCTTCCGGAAGAAGCAGCACTTAAAGGTCGTGATATTCACTCACCAGTCTTTCATGATGACTGGAAAATGAGATAATCCAAGTTAACCAGCAGGCTATTAATTAATAATGGTCGTCGCCCCTCTACGCGGTGCAGGCCTTACCTTCTTCGGTTCACAGGACCTTCGCCTTCGGTACACGGTACCTTCAATAGTTCTTCAGTAGGTACCCCTTCGGTACGGCAGGCCCTTGATCTCCTGTCTATCTGGCCACTATAAGGGTAGCCTAGCCGCGGAAGCGCCAACGAGGTGGTGGGCCACATATCGAGAATTATTATTACCGGGCCTGCATATCGGGATAGGCGTAGGCGCCACTCCTCCCGGGACCAGAATGATTATTGTGGGAAACTAGGGTACCCGGCTTTGCGCAACAAGGAGACTCGTATTATCTAGTTGTGCCACAAGCGTTGCGAGGTAGCGCTTTAGCGCACCAACCGGTGCACTAGTGGCAGGGTCTTCTCGGACCACAACTCCTAACTTACGGGACCTATCCTGTTTTTGTCGGCATTCGCTGGCCACCATCATTAGCACGGCGTTAAACCCTCTTCCCGGCAGATCCAGAAAGGCGTAGGAGGGTGGGTGAGGGCATTGCCTACGTAGAATAATAATGATTTCCATTCGATTCTTTTCTGACAGGGGAAGGAACCATTGCTACGAAGCACACCCTAGTAATAAGAAAATATGGTTCCACCGAAAGAGAAGTGACTCTATTGATATGAGTTGAAAGAGGCATATCCTGCTCATCCGATAAACTCCATGATCTTATCTCATAGTGTGCTGCAACTATAGTGGCGCCTACCCCTTCGAGTGATTCTGGGAGGAACATTAGTGCTTTGCGATTTCGTTTATCCGCGAATCCAGAAACAGCTGTTTGTTATAGTAACTGCATAGGAAGGATCTCAAAGGTCCACTCATTCCATGAATTTCTCATTCTCTCGCTAGCGCTCCCGGTAATCCGGGTCTACCACATTGGATGGATGGATTCTATCTATGGCACGGCACCTCCAGGCACGACGCCTTCATCATGGTCGTTTGCCTACTAGAACTTTACTCCTCATTATGAAATGAAGAGTTCGAGTGCACAATAGTTGGTCGCTCGCAGCCCACCCATATTATACCTTCTCCCTTCGGAGAGTGCCTTGCGGGCGGGGAATCAATAGGTTGTTGGGACGGGGTGCTTGCTACACGCCCCGATATCGACGGGGTGAACGCTACACGTCGGTGCCTACCCTTAAGGGGGTGGACCCCAATCAATCCCCTTTTATCGGTCGAGTAGCTGCCCATCGAAGGGGCGAAGCCACTCGACCGATAGGGAGAGGGGCGATAGCCACTCGACCGATAGGGAGAGGGGCGATAGCCACTCGACCGATAGGGAGAGGGTCCGGAACTCGAGCCGATAGGCGAGAGGGTGGGTGTCGGGGGTAATCGCTACGCGCCCCGACACGGGACGATCGTGCGTTTCCACTATAGGGGTCCCCTTTAAAGGGGCCAGCCCTTATAGTGCCTTTGATTCATGCGAAACATGAGTCACTCGCTGTGCCTTGAACTATGCGGAGCGAAGTTAGTAATTGGGTTTTTTATTACCGGCTTCGTCTCGACCTTTAAAGGGGTCGGCGAACATGCTGGCTCGTAGCTAGGCGCTTTGCTCAACGTTGTTTTACGTACCTCTGTAGCCTTTCTTGCTCTAACCCGGAAACACTTAAAGGGCGCAAAGCGCGAACCAACAATAAACTTTATTGCATAGTGCCGGGGATAGCCTTAAGGGTGTATGTACTCCGTGAATCCTGCTTTGCCGAGAAAAGAAAATCTAAGGAGAAGGTCAGGCACCTCTTCAGAGTCACCTAAGGGAGATAGGCAAAGGGGTGAGCCTTAGCTCCCCTTACTTAGTTAGGACAGATCCCCTTCTATTAGTAGGGAGATGGGCTATCTCTCCTCATATGGTAGGTATTATGATTATGAGCTCCCGCTTCTTTGCTTTGACATGAAATCCGCTMTTGAACTCACAACCTTAATCGACTTGATCCACCCTCCCTAACTGCCACACGCAAAAAAACTATGCGGCGTTCGCTGCGTTGTTCATGCTACAGTCCAACAAGCAGCACGTATGCTAGGGGAATTTCTAATTTTGTTGGTTCATAAGTCGTCTCGTCCCACATGTATTCTGACTGAATGAATGGGCAGGGTGGCGCTTTAAAGGGCCACCCGCGGCCCCCCTCCGGGGGGCCTGCCATTTATTAAAGGCCTCCACTCTTGTTTGAAGGTTGGCATAGATGTTTAGATTGTAGCCACTATAAGGGCAGGGTGGCGCTTTAAAGGGCCACCCGCGGCCCCCCDCCGGGGGGCCTGCCC
>Contig119+13853
TGCCGATAAGTGCACCGCCTGCACTATAGGGGCRGAGCGAAGCGAGGACAACTCCGACCCTCTCCCTACGGTCGAGTGGCGTTGCCCCTCTCCTTTCGTCGAGTGTCTTTCAGACCCTTTGAAGGGGTTTGCGCAATAGTTAAACGCKWMGCGTTTTCCGCACCGGTTGGTTTGGCCGCAAAGATGTTCCCCCTGCACTATAGGGGCGAAGCGAGGACAACTCCGACCTTTGGGAGGAGTGGGGGGAGTTGGGGAGGGATCCTTCCAACGGGAAAATAGGGTTTGCCCCTTTAAAGGGGTGGCCCTAATCGGGGATGCCACCCCTTTTTTAAGGGGAAGCACATTAGTGCGGCTTCCCCCTTATAGTGGTCCCAAAATCACCACCGGGAAACAGGTCGGTTTCTCCCTTTTTTGGTCCGGAGGACACTCGACTGATAAGGAGAGGGGCGAAGCCACTCGAGCCGAAGGCGAGAGGGGTGACCGGAGGGAACCCTCGACCCGAACCCTTCGGTCGGGAGCGCCTTCGGCGCTCCCGGACCCTTTAAGTGGTTCGGGGTGACCGGAGGGAACCACTCGACCAAAGGGAGAGGGGCGCTCTCTTAGGGAAAATCGGTTGATGCTCAAAATCCACTTTAAGGGAAACGCGACAACTTTAAGTGCTTCGAAAAACGAGTAGGTAGGCTTTCTTTATCAGAAGCTACGAGGGAAGACGAAGAGGTGGAGGGATGAGATGATGGTCGAAGTCGTCGTGTTGTTGTGCGATCCGGACTGTTGCTTCGAGTGGATTGGAAGTAAGCGACCTACCCGCCGACCTATAAGTGCCGGTATCGGTTATGTGAGGCACTGAAAGTGTTCTGCAATATGAGTGATCTGCCTATTATCTGCTTAACCAGGAAACCAATCCACGAGTTGATGGGGCATATCGTTTGTCAAGCGGTGGGGGCAGTGGCGGGTATTCCTTCATCACGGGGCCCTGCCCTTTGAACCATTCTTAGGGGAATAATGAGGCGGGCGGGAGAGCCCATAAAGGGAGCCGGCCCCTTTTAAGCGCCATTTCTTGGGGCGATGGCTGGTACGCACGAATCCCTTGTAGGGGCCTGCTTTGCGTTTTCGACCGAAAGAAAGCAAGACCTTGTTGTCTTTGTTCGCCTAAGGGGCAAACCCAGTTTCCGAGAAAATCCCAGTTTCGAATCGCACTAAGCCCAAGTAGAGCTAACGAGAGTCGCCTTGGTCCATGAGGGAAAAGCTCAAGCTGTATCTCCGATTTGCTCTGGTAGCTCAAAGCCCCTCTGACCTATAGCTCTGTCGACCCTGCGATTGCAGCAGGATTTTCCTCATAAACCAAGCTCGCAGGATCCGATCGGTGGAGTCTCGCTACAAGTCGAGCTTGAAATGGAAAGTCCAATGGATAAAGTATCGCTCGCTTAGACAGGAGCGATATACGCAGGTGTTGTCTTGTTCTCTTCTCACCTTTCTGAACTCCTCCTGCCAAAGGTGCGATGGGTTCGGGTGGCCTAACGATATTAGCATAGCAGGTCTTTTTCATATGAACGGGAAAGAAGAGGACAATCGTGCTGCCGGAGTACTTAAGCGCACAATCGTGCTGCGATAGAAGTTAGGAGCTCGGCTTTATCCTATTTTTCTTCGGGTTGATTTGATCAGGAAGGAAGAGATTTCTCGTCACAATAGGAGACAGACAGATCAGATATGGAGCACTAACACAGTCAATCCAGGGTGAATCTCMTTGTGCATCTACTTCCGCTCATCGAAAGTCTACCTCCGATTGAATCAATATCTAGTTTTCCACTATAAGGGCTGCCACGGAGAGCGATGTTCCGCCTCTTTCTTAAAAAGCTCTCGCTCATTCAGTTCACTGAACCTGAACCCTTCCACCAAGAAGACAAGCGGAGCGATCAGTGTGATCAAGCGAGCTATCATGCTTTTTCTGGCTTCTGGCCCACACAGATCAGGTTGTTTTGTTTGGAGGGCGATCAGTGGGCTCAGTTCAGCTATGGTTTTTATCTCTAAAAGCCTCCCCCATCCCCTGCCTCCTATCAGGAGGATCATCATTTTTACTTTCTCTTTGGGGCGGACACCCACAAAAAGGGAAGGGTTCGGGGGTAATCGCGTAGCGCCCCCAAACTATAGTGCAGCGCTACGCGCTGCACCGGTTGGTGCCTTGCCTCCCTGCTGAGGAAGATCATAAACCCATTTTCCTTTTGTGGGCCATAACCAATGGACATTGCCTCCTGCTTCAGGGAGGATCAACCCATCCCTTTGGCTGGGAGGTGCGCAGCACCTCCCTTTAAAGGTAGCGCKWMGCGCTACCTGCCCACCTATTAATTACCAAAAGGGGAGGGTTCGGGGGCCGCCCGCCCCCAACCGGGCAGCGCTACGCGCTGCACCGGTTGGTGCCTTGCCTCCTGCTTCAGGAAGATGCTTTCTCTTGGCCTGGGTACCACAGAGGTAATAATGGCCATTGCCTCCTTCCTCAGGGAGGATCAATCCGGCCCACATACATACCAAAGGGGAAGGGTTCGGGGGTAATCGCGTAGCGCCCCCAAACTATAGTGCAGCGCTACGCGCTGCACCGGTTGGTGCCCTTTAAGTGCCTCCTCCCCTGCTCAGGATTGACAACCACCAAAGGGAATGGGTAACTAAGGTCCTTGAAAAAGAACAAGGCACTAAAACGGTGGGGTAAGCTCCGAATCGCTACTCCGTGACTATATCAATAGAATTGATAGACGGGCGCACTATAAGGGCTCTGCTATGGGCATAGCTCATAGTGTTGTTCCTTGTCTTCTAGGCTTCCTTGTTAGGCTAAGGGCCACTAGGGGGCTCCAGGCTAGGCCGCCGGGTCACGCGAGAGTCTAAGGGTCTGTTAATCTCCCTGGGGGTCAGGGAAGTAATGAACAGAGTCTGGGTCTGGTAGTCAGGCGCTACAACACCTTGACTCCCATAACACAACAGAGCCTTGTCACTCATCACACCATGGCTAATGAACAAGGCAGCCCTGACCCAGAGTCTGAGAGGAGACAAGAGGACAGAGAGGGGGCCACCAAAGGAGAGCTTAGCCCCCTAGTCGAGAGGCTACTACACTACCACTATGACCCATTATACCATAACCTAGACTCCATACAAGCTGACATCATGGGCGGCTTCCTAGAAGGCTGGGGACTGAGTAGGGAGGGAGCTCGACACCTTTCTAAACGAATTCACTAGAACGACACTTCATAGTAGATATTTCCGTTTCGGATGACTTTAGTATGCTATGCAATGCCAAACAAAGAAATGTGCATTAACACCAATCGGGAGTACGGAGGTCAAGTCCAGGGTAGAACCAAAGAATATTGAAAATCATTGGTAAAAGAACTGGTGATAGGACCTGTCCACTTTGGGGAGTTGCTCCAAAGAAAGCTTCGCGCAAGTCTTCTATGTCGAAAAAGAACCTATCTCTAAGCGCTCTTCGCATAGATTTTAAACCCCAAAACTCAACACTAGCTAGAATTTCCTCTCTAGCTTGGTTGGTCACTGCTTCACTAGAAAAATGCAGTATCATGAACTCCACAGTCCCGATCCAAAGATTAAATGCCAATCTCTTGAGGTCGAGCGGAGGGAATTTGTTACCTTCCATGTTGAGCCTAAGGACAAACATTCTCGATAGAAATAGGTCATTGTCCAGTTCAGTAGGCAGATAGTTTGATATCATAAGAATTGGATAATTCTCTTTCTTCTCAAAAAATCCCCCTACTTCTGATCCAATCGTACTCTCTGCCCATCCAGGATCATTCTCAGGAGCGAGGGGTCTATTTCGAAACCGCTCAGCTCATCGATTACCCAAAGATCGTGCGGTTTGTCCCCTCCGGTAAAATCGTTCCTTCTCCGAGGGAGAAAATACACTGATATCAGTTTGGTCAGTAGGTTAACCAAGTAGCTCTTGCCCGAGCGAGGGGGACCCATCAGAAGAAATTGGCCTTGCCGCAATCTATAAGGTATTGTGTGTGGCCCAGTTCAGTCGCCGAATAAGCCCGCAGTTTATCGCCCTTCTCCAATAAGCCTTCGATATAAGTTCGAAGTCTATCGAAGGGGGATTTTCGCTCTTCCAGCTCTCGAAGGTCCTGCATGTCCCGGAACATTGACTTGACGGAATTGTAGGAGCTTAGGCACTTATTCCCAAGCTCCGGATCAGTTATCACCTCGTGCCAGGAATTCTTTTCTTTCAGTTTTGTCAGAGCTGATACACTCTTATGTTGTTCTTAGGCTTTGATTCTAATCTGCATGGCTTAAGGAAGGTACTCAAGCCTGATTGCCTACCAGTAGGGACGCCCACGTTGCCTACTATCGTTGCTTCTTTCTCCCGGAAGAAGGCCTCTCCATTGATGTTTGGGTTATTGATGGCGCAATAGTTAGCGCKWMGCGCTACCTAGGGAGGTGCTGCGCACCTAACTATTGGCCCCTGCTTGATCCACCGGGCGTAAATGGGGGACCAGGGTAGAGGTATGGGCCCTTATAGTGCCTTAGGGATAGCCCAGCTCAGTAGCTGCGAAAGCGCTACGCGCATAGCAGCGACAGGGATATCCTATAGGGGAGGCGCAACTTCCAAAGTGGTGGTGGGCAAGGCCGATCGGTGCACGGGCGATTAGATGAAGCCGATTCTGATTCCGTAGCAAATTCTGGTTTCGTAGCCTTCGCCTTCTTCGCAGATTCCAATTCCTTCTCCGATGCCGCCCTCTCTTCGGATGGGACAGCCCTTAAAGGGCGGTGGACAGAAAGCCACCTCCCAATTAGTGTTAACTACCTCTACTAATGCGAAGATAAAGGGCGATTCCCTTCACCACTTGATCTAGGGCACTTCAAGTGAAAACGCATAGCGAAGAAAGAACTAAAAGGCGGGCGCCTAACGTACGTGCGGGCCGATAGGAAGCAATTCCCTTCACCGGCGCGTAGGCCGCAGGCAGGGGGAGTAGAAACTAACTCAACGACCCGCCACTTTTTTAGAGAGGGCTAGGCCCTTTAAAGGGCTTCGCGCTGTGCCTGAAAAAGCTAGGCCACTTTGACTTGTCGGGTTCGTTGGATAAATACGGTATATAGGGTGGTTAAGGTGTCGCTTCAACCGGCCTATTAGGCTTCGGTGGAGGCGAATTCAGTGAAGCGCTACGCGCTTCGCAGCTACAGGGCGAGAGCCGGGTTCCACGCCCCTTCTTTACGGAAGTGGCGCTTCCACGCTAGCTTTCCACTTTGAAGCCATACTAATGGGGGCTGCGAAGCGTGTAGCGCTACGCGGAAGTCCAACACAGAAGATTTTCTTATATATACTTGATTCCGTGGAGTAAGGAGAGCTGTACTCACGTAGCCCACGTACTATGAATGGCCGTTGGCTTTTCCGAAGATCATATTGCATCCTCCAAAAAATCCGTGGAATCAGATAAAGAGAGAGGTAGGGAACTAACTAAGCCTCTACACGCCACTATAAGGGGCTTCCCCTAAAATATGTCCAACAGCACCACTCGGGTGCCTCAGCCTGTATTTGAGAGTGGAGATCAAGAAGGTGGATAATGGAACATAACCATACAGTTAATGCCAAACAAAGAGAATCCTGTCCCTCGGGAACCTACAAGTACAGCTAGGTGTGTAATGGAAACAACTGCTGATGGGGCGCTGGTGGTGGGACTGAAACTAAAGCTGCTGGTGGCACTCAAACTAAAGCTGCTGCTACTGGTGCTAGAACAGCGGATAAATCAGGATTCAACAGCCTCACTACCGGTTATGCCAACACATAATTCTGTAGATAGAAGTGGGCCTCCCCGCATCGCATCCTTCTCTCTTCGCAGGCAGGCGGGCGGTTACTCAATTTCTCCTCGCTCAAGAGGCAGACAGTTACTCAATATCTCCTCGCTCAGGCAAAGGCAGACAGTTTTACCAAGGACCCACGTAGCTGCGCCGTGAAATCTATTCTCTCCTTTTCTATCCCTTCTAGTTATGGGCGGGCACCTCACTTTCGGTGAGCTGGTATCACTTACTAGTTAGGCTGGCTGCTGTTGGCCTCACCACCTGGCATCATCACTTACCATCAATAATGAAGGCAAGCACGCACATCAGCAAGCACTGAGAGAAGGGATCGATCTCCGCGCCAGCTTCAAAGACCAGGCTAAGACAACGGACGACTATAGGGTTGTCGACACTACCAGGCAGGGACCAGGCCAACCAGGAGACCAAGCAGGAGCATTTACCTACCATTGACGGGACAAGTGCAGGCTGGCCCCTTTAAAGGGCCATCCTTTCCAGAGAGAAGGATCAGGGAAATTCGTGGGCCAGCTAGTGGTATCCCCCTTAAGGAGTGGAGTGCGGCCCCTTTCGCTCTCTAGCCTCGTTTACTATCTGCTGCCTTCCCCCCTTAAATAATAATAGGAGGAGTATGGATCTAGAGCTCTAACTACAAGGTATGCCGCTTTCTAGATCTCTGCCTAGGTACCTATCATTAAAACCACTTGTTCATTCGCTGTGCAAGCTGCCTGCTGCAAGCGATGATCCATTGTCTATTGGTTAACGTTCCAATTCCCTCCACATCTCTCTCTAGTTCGATAGCTCATCACATATTCATATGTTGTTTATAGGCGGATCGAGAGTTCCTTCATCGGTTGATCTGGAACCACTAGGAGTAGCCCACTCGTCGTTATAGATTCATATCCATCCGCATAATCATGTCCTCTGGTCAGAGATCAATACCACCGATCGGAGGGGTAGAGATAGCATCCTCGTTTGTTTCCCGCCCCACCCCCAGTAGCAACAAAGCCATAACCCATTTAGTAGCTCTTCCAGGGTTAAAAGGGCAGCGCGCGTAGCGCGCTGCCCCTTTAAGGGGGGCCCCCTGCCCAGCTGCCCTTTGCGTGGTACCATAAGGAGCAGATTCTGTTGCTTACTACTACCCAGATCCTTCTACCCCGTTTCCGACTTCTACACCCCGAGGGAGAGGATCTTAAACTAGCGCTATGCCTGCTCCCGATCCTTATCCTGGGCCCGATCCCCTAGTCCCAAGAGATCTCCAGCTATCTACGTATATAGATGAAACCATAGCAAACCGTATCCTCTATTGAGTCCGCTATTATTTGGAATAGTTGAGTCATATAATATATGTTACCCCTGTTGGCTTTGAATCCCGCTTGGAGACTGGGCTTACCTATGTGTCTGTCTCGTCCCCGGGAGTTTGCATTTGGTGGATTTGGATATGCAATTGGATCTGCTTCTTCCGTTGCCCATACCATTACCCCCATAGCTGCCTTCTCCCCTGCCGTTAGCTCTGCCACTAATGTTGCTTCCACTGAGTCAATAGCAGCCTTCTTTCTTTCCGCCCCATCTGCCTTTGCTCCTGCTACGGTTGAAACTGAAAAACTCCCTTAAGGGCCAACTCAATCAACCGTGGAACTCCTTACTTTCGATCTGTTGCGAGTGGTGGGTAAGCTGCTAGCGGGAATTTTTACTGCATGCGTGGTCTCATACAGGTGTGCTATATCCGATCCGAGACACCACCATGGTTGAGGTCAAAGGTGGATGGGGCTAGGGCCTCTGCAACATAGCTGGTGAGAACTTACTTTGGTGCTACGCTGCTATCTCTGCTGTTCCCTTCGTCGGTGGTTCTCGATCTCGATCAGGAACAGGATATGAAACTGACTATCGAAAAAGAAAGAATGCTGCGGATCCAGCCCGCTACACACCAATCACGTGGCAGCGTAGAGCCTGGAGGAGGGAAGAGCACCTTCTACCTAACGTAAAAGAGGGAAGGAGCACGCGGAACACCAACCACGTAGCACCTCTCACTCAGGAACACCTAAACACCTTTGTTTGAAGGGGTGGTTCCCACCAACCAATCCTTGCTGCACCTTCCACTCAGAAGGAACACCTTCTACTGGCATAGAGGGAGCAGCAGGGGCACCTCTCACGTGGCAACACTTCTCACTACGCAGGGCGATAGCGGAGGAAGGAACACCGACCAATCCTGGCTGCACCTCTCACTACGCATAGAAGGCCGAAGGAACCCACCCACATAGAGAGCCGCACCTCCAATCTCACGGCTTCAATGCGCAACGTGGCCTTCAACAATCCTTACTTAAGAAGGAACACCTTGTGTGGTTGGGCCTACGATGTTCTATCTTACCTAATTGTTGGCGCATCATGCGACAGTGTTTCATCTACCGACGAAATGTGTCATCTTCCTAGGCGGAAGATGCACATTCGCAAGATGAACAACAGAAGTGTTCATCTGCCTCCGGTACCGGTTCTTGGGTTCAGACAGAGGAGCAAAGCAAGGTAGTCATCTCCATTGGTTAGTTCTTCTCTCATCGTAGTTATACCAATAATCCCGCCGACGGTAAACAGCATTCGCATATTGAAGTGACCAATATCCTATCAACGTTTTATGACCTAGTTAATGCATCAAAATCTCCATGTTTACTGTCATCCCGACCGTTATCCTGCTTGGGTCGTCAATGGTAAAAGTCTTCGATGAAACAAGAGTCAGTAAATTGCTTCTCCTGCACCTATCGCAGCATCCGCTTCGAGTGCCTTTACCGGCGATCGGCTTTCCTTTCCTTCCGCTTCTGAGACTTGATTGATTCTCTTTCCTATGATGTGATGGCTGTTTCTTCTCACCCTGTGGTTTGAAAATTGGCTCAACGGTATCGACCAATTGAAGGAAACCAAGCAAAGCTCTTCAAGGGGTGGTAACCGTCCGCCCCTTTAAGCCTATTCGGATTCGTTAGCGGGGTGTCCCTGCTGGAACCAGGGAAGTGCGTTTCCGGAAACATCACGGTCGAACAAAAGGTAGTTCAGCCCTTTAAAGGGCAGTGTTGGTTCAAGTCCAACCCGTGATTCGACACGACAGCAGCAGGTGGAGGTGGAGACCCATAGACAGCAGATGGGGGTGGGGTGGCCACACTTGACACACGTAGCACTATAAGGGCACTTCAGTTTAACGCCGAATCCACGAAATTGAAAGATGCTGGAGCATAGAAAGGAGAAAAGGCAGCTAGTGCTGCTGAAACCACTGAAACCCCATATGCTACTAGTGGTGCCAAAACAATATGCTCCATAACGTCTGTACTCAGGGCACTCCCTATCAACAGAAACAGGGCTGGGAAGCACATTAGTTCAGGCTTCCCCTTAAAAAAGGGGTGGCCCGATTAGGGCCACCCTGCCCCCTTCCCTGTCACTACGTGCCTTCCCCACCGTCCGTACTCGTTATACTTGCAGTTTTCATCCCTCCATTAATCGGATCTAATCCATTGCCGAAAGCCAATAGACAAATAAGGGAATCGGGCATTGAACAAATCTTTCTTGACCAAGGAAGTCCTTCTTTATAGGGTCCATTGGGAGTTGGCCATTCCCACTTCTTCATCTCCCTTATAGTGGTTCCGGTTCGAAGACATTGATCCCGATAGTGAACCGCCACTTCTTTGTATAGGGATCAGGATCGTCCGCCTTGCGAACGAATCGATGACCGAGACGGATGAACAAATGGAAACGAATGGTGATCTCCCGATCGTGCTGGACGGGGTAAAGGGGGCCTTAATCGGGCACTATGGTAGGAGCACGGAAGCTAATGAAACAACCGTTTCTGTTGGTTCTGGACCTTCAAACATGGGGGGCCATCTCCTAGCACAAGTGGCTTCGCCTCTACCACAACCCCATTTTGCACTTTCAACGCAAGAATCCTCGTATATAGGAGTTGTGTTAACTTAAGTTGAAAAGGATTGACGGAAGCCCGCTAGCGGGGAACTCAATCCGGAGATAATTACTTGGCGATCGCTCACTGCACCGGAGACTAGACAGCTTCAGCTTGGGAACTAGGCTAAAGCCCGGACTAATGGTTCGATGGCCAAGCGGAGCGAGGACAATCACGGCGGGGAGCAACTTGCGCTTTGCCCGCTTCTCGTGCCCACTTAGCCAGTGCTTGTGGTGCACTATAGTTCCGAGCTAGCTAGTGGGCTACTTAATATTCTCCGTATCGTTACTTACCAACAGCGGCAGGCCTTCATCCCACTCCTCCTTCTGCCTCCACTAAACCTATAAATCTACAGCTCCACCAAGGAGTAACCTAATGGAGTGGAAAGCGCCTCTTCTAGTTCTCTTTCCCACCCTAGTAGATCGTGTCTTTGATGCACCTTTCTCTCTCCCTGCCGGGAATGGAAGCCGGGATTCGATTCAGTCAATCTAGCTTCTTCCGAGGCTAGCTGATTCCGTAGCAGATTAAATCCCAGTCGATTTGAAATTCCCATTTATAGTCGATCCAGCGCACTTTATCGAAGAGGTCAGCCTCAGCCTCAGCCGAGTCCGAATCAGCGCAGAGTCATTAGATGATTTCTGGGCACTACAGGAAATCAAGCCCCTTCCCACCATTCCAGATATATCCCTAGGATCCTGAAGGGTAACCGGGAATCCCAGCCCCACCATTGCGCTAAGGGGATTCTTTCTCCGCGGGAAACGGGAAATTCACGTTGAAACACGAAAAAAAGCCAATTAGTCAATTCACCAGGCCCGCTTCAAGGCGTGCCAGCTAGGGTGGTACTTACGTGGCTGCTTGTAGTAGGGGCATAGCGTAGCGCCTACGGGGCTAGAAGGATAGGAGTCCGCCTCGTAGCGAGTCTTGACATCATGGGCGGCACAAAGTTCCTTCAATCTCCCCTAAATTGTTCCGCTGGCATCTCATATGTTATGTTGATGCAACCATCGTGCTGCATTCAACTAATTCAACAACACATGGAGAGCTGCGTTTTGCGGTTCGTCATACGCGGCAGTAGCTCATTCGAGGGTTTCTAACCTGATCGTTACCAACATTTCACAGTGGCGATAGGGCCAGCTATTGCACGCGGGGCGCCACTACGATAGCCTCAGGGTTGATTAAGAGCCCCGAACCATCCACAAGCGCCTAACCTTAGTTTGAATGGTTTGAGTGGTAGGCTTCCCCATATGCACTTGGAATGGCTGAAGAAGATTGCATCTCCCCTTCGGGCCGGATCGAGAAACTACAAGTAGAGCCAAGCAAAGAAGTTCGAGCGATGTTCGCGTTCATAAGCGCAATCTAAGGCAAGTTTACGATGACCAATTAGCAGCGTACAGGGTTGGTGTACTCGTCGGGTAGGGGCCCCGTAAAGTCCTTACCTTTCCTCGCCTTTCCCGGCACAAATCTTGGCCACCGATTGGTGGCTAGCCTTCTCCGAGAAAGTTGATACTTCTTCCCACTTTATATGAAGGGGGCGCCACCAAGGAGCCATCAAGGCAGGTAAGAGAAAGCGCTAGCGCGCTTCTCACTCTGTGGAAGCACTATGTGCTGGCTCGATAAGGGATCAGGTCCACTGAATGCGGTCCGTAATCACCACTTTTTCCCACCCAAAATCGAGTGCTTGTAAAATCTCGTGGTCGAGTACCCACTTTTTAAGAAAGCGCGTAGCGCTTGAAATTGAGAAGAAGTGGTTGGGTTTGATGGTTGCACGTGCTAAAAATCCTTAAGAGTGCTCGCACTCGACCGGCCTTCTCGCCAGACCGGAACTTTCGTAGGGGTCCTCGTAGACGAAGCCTCCATAGCAGGGAACAGAGGCTAACGAGCTTCGCCTACCCCCCCTAAGAGGATTCATCACCGGGCAGCCTATCGAAGTCACTTCCCGATCCGGATTCAATGAAGCAAGTGCCATCGAGTTAGCTGGTGGAGGAAGAACCGCTTTTTCAGAGGAGGGAAGACGGTGGTATCGCCTTATCCTTACTTCCCCGNNGGGGGTCTCCTTCAGATGCTTATGTGCTTCGGTTTCCCTGGATTAAGCGAGTGAAGTCACCACTATAGTGGTATCAATTAGAAAATAAGGTGTTGGGGAAGAGAGCAGAATCCGCTTTAGACTGTTTGTCGTTCGCTTCCATTCCCTTCCCCTTCCACATTAGTGCACCCTTCCCAAAAGCCAAACATCAACGTCGAGGAACTATAGTGAGGAAAAATCAACGAGAGTGGGCCTGCACGCAGTTTGACACATACGGCCAGGTGATTGCATGTCATTAAGGGCCGGTTTGGAGACTACTGAAGCTCTAACTATATCCTATCAGCCCTAATCAACTCTCGTACTGTCCTAGTGGGTTATGGATGTAGCAGCGCTAGTTGTAGTCTCATTATGTCCTTGATCTTATCTTATGGGTCTCCTGGCTGGGGGGCCACCACACCGATCGGTGCCACACCGGTGGTACGGGGGTGGATGCACGTAAGAGTGGAACGCGTAGCGCAACTTCCAAAGACACAAGTCAGAGCACTAGCGACTTTTTTTCCAAAAAAGGGTGCATAGCGCCAATATGTTCGTTAAGCCACATTCGCCATCCATTTATGGTCGATTCGAAGCTCTTTTACGCACATTTTATTCAGAAAACGCCTACGATGATCATCACGCGAATCTGTTCCCCAACACCTCTTTCTTGAACAAATAGTGCTTGTTTCCCCAAGATGAGTAGCTCCGTTCTCGTATATAGATTGAAAAATCTTTCACCCACAGAATACCAACTCCTCCCTTCGGTCGGAGTTGTCCTCGCTTCGCCCCTATAGTACAGGGGGAACATCCTTTAGGCCCCCTAGGAAAACGCGTAGCGTTTAACTATTGCGCACTTAAGTGTGCTAACTTTCCACTTCTAAAGGGGCGCTTCCTTGACATATACCCCAACGATGAATCGGTAAGGGACTGAGTTCACAGCATCGGGCCTTTCGGCGGTGGATCCAATCCCGATTTGGAGAGAGCGATTCTAATGAATGCCCTCGACAAAGAATTCATGAAGGACTTATAGTTTATGAGCTACAAGGCATTCATTGTCGCAGATGGGACATTAGGTTAGGAGGTGTTGTGATTGATCGGCGCAGCTAGCTACGAACTAGACGGCCAAAACAATCATATCTGCCAATCCGGATAATAAAGGTGTGCCCCACTATTATGGTGATCGAAGGCCTCCATCATATAATCGTAGCGCTCCGCTCTACTAATTGTATTTCCGCAATCCCCTACCATTATCATTTCAGGGCTCTAACCCCAGCTTCCCCCAGCCTTCGATGGGCAATTGGGAATCTACGTGGTGGGTTACGGGCTAGCTAGCGCGTGGCACCGACGGCATTGGGCGTAAGCTCATTCTTTCTTGCAAACTTGTGGCTTCGTTACCTAGTGAAACAGCTCTGAAATAATTCAAGCCAGCTCGTCACAGACAGGAACTAGCTACCCAAAGGGATGAACCAGCTATCAAGTCACTAGCTAGGAAACTGAGTAAGTCAACCGACAGACCCACCCCATGGAAATAGAAAGAGTTGGTGGGTAGGGAGTTGGGCAATTTCTTCTCATTGGGCCTCCGCGTTCAGGGAAGACGTAACTTGGAGTGCTCAAATCCCTAGTGATATTATCGATGTCTATTTCGTTCCGCGAAGGCTAATGATTGCACCCCTATTCGGTGATCGAAACTCACATCTTTGGATAATTGACGAACTGACAGGATATGACATCGAGCCCCCCTCTCTGCTACGCATGATCTTGGTCAAAAGGTTCTTCCGGATCAGAAGTATGGGAGAGTGCTTGAAAGGGAGAGGAGGAADGTTAGCCAATTATCTACCTCATTGTTTCTTTCTAGGGGTTTCATCCTGCGTGCAGGAGATAATCTCTTCCTCCATGGGATGACTTGCCCCAACTCTTTCGATTGGTACACTTACTCCTTCGGGCGCCTAGCTATAGTTACGAGGGACGAAGCTCGGGAATAAATGTTGACGGATGACTTAAAGGAGGATTCCGGTAATATTAGATCTTGGGAAATATTAGAGAAGCCTTCGCAGAGCTTCGTGGCTAGACCAGAAAGAGCTTTGGCATATTGTCATAGTTACTCCAGTGAGTGAGAAAAGTTTGATTGGATGAAGCTAGCCGACTAGGGTTAGTGATAGCACCACCTATTGGGAAGGACAAACAAATGCCTGATTTTGTCCCTTGTTCTCAACCGTAAGGCTCTGTTCAGAATTATCCCACCTTAATGCCATTATATCTCCACTGTCAGTTGGTTTCTGTGTCGACTCTCCCATGCGCTATAGTGCGCCTTTTAGCCACAGAAGTTCTGCTATTCGTCGGACTAGACACGCATTCGGGGAACCCTTTACACGCACTAGCGATTCCCTCCACCAATCGTTCCGGGCCTATCTTTCCCTACCGACGCCCCTTAAAGGTATCTTTTGCCGACAGATCAGGCTAAATTCATGAAGGGGACTGGTTCCCGGTTCGCCGTATTACTGAACCAGACTAATGCCAACTCGACGTTTTGAGACTGAGCCAGAGAGCGGTTCACCCAGCTCTTGCGGATTCGGGGTTCACAACCATAGTGGCGAAGCGGGTTCACCCAGCTAGAGCGGGGGTTCAAAGGAAGAGCCATTTTGAGCGGCAGCCGACGAATAAGTGTTACTTCTCATTCAGTACCGTTCAACGACATAAAGCGGAAGGGAAACAAACAAAGAATTGGCATCGCACGAAAGAATTCAAAGCCTCATTTCCGCCCGCAAAACGCGTAACCGGGAATTGTGTATATAGATGCACCTTCAACGAGCAACGAAGGTGTTCGTGCCGCTCCTTACCCTGTTGACTATGCGGCCTCATAAGACCTGCCTAAAGGTGCCGCCCCCTATCCACCCACCGCAGACAGAGCCGTAGCTTGACTCTGCCCCTGTTGCTTGCGGGCAGCTCTCTTTGAAAGCTGCGGTGTGGGAGTTAATGATGGAATGAAAAGGGGTGGGTATAACATGAACGCGTGGCGTAGGAAAACGCAAAGCGGGAGCTCGCCCGCAAATATTCGGTAGGAAGATTCCTTCTGCCGGCTCTGGTACTAATGCGCTCTATCCCTCGTTCAAGGGGAGCCTCACACCTTTGAAGGGCGTTACCTTTACCTCCATTCCATACGACCTACCCAGCCTCCTCCTAGCCTCCTCCTCTTTAGGCTATCCGTTGGCGACGAGGGACGCTCACGCGCCGCCCCGCCTCCGGTTCCTTAGAACAAATCGAAATCGAAATGGGGTTGAACAACCACAACCGGTAGTTAATAAGTTTCCAAAAAAAGCCAACTATAGTGGCAGGAATCTCCTTCTTGAAGTTTGACATGTACTGAGGTGGCAACCCCCCTCTCCTGCCATTTCTCTACAACATTAGTTACAAGCTCAGCCAAATCCTCCTTGTTCATATGCGAACTTGGAATCCATGTAAGTAAAAGCCTACTTTCATACTGAGGCAACAAGATTATGGGCATACGACTTGTTAGTGTACAAGTACCCTCAAGGGTATTGTGAAACGAAAAGCTATTTAGAATTTCCAAACCAATCAAAAACTTGTACTGTTTTGCCCGCAAAGGGTTCAAGGAGTCTTCCCAGGCTTTCTGCTCGAGAGTTGGAACATAAGTCATTAAAGTAAAAGGAGATGAACAACAATCTTCTAGCTCCATTAAAGGAAGAGAACTAGGTTCGTATAAATAATCTTTTAGCTTCCTAGTTTCTACAGCACGGATCATTCTTTCCGTTTCTTGAAATAATTGAAGAGTATCTTGAAATGATTGAAGAGTATACCTTTTGAAGGGGTTTTTCATTATGAATCCATTGTTTTGGAGGAATCAGCTCAGATTTGAGCATCCCTTAAAGGTATCTTCATGAGAGTTTGGTGAAAGGAGCAGGGTGGCCCTAATCGGGGATGCCACCCCTTTAAGGGGAAGCGCTTCCCCTTAAAGGGGTCCCCACAAAACCTCCAACAGGCCTTATACCTTTTCCTATTAGCACAAGAGGGTACACCATCGCGTGGAAGTGGCAACCCACTGGTTTACTCGCTTCGCCCCTATAGTACAGGGGGAACATCCTTTAGGCCAAACCAGCCGGTGCGGAAAACGCGTAGCGTTTAACTATTGCGCCCCTTCAAAGGGCACTATAGGGGTTGTCCTCGCTTCGCCCCTATAGTACAGGGGGAACATCCTTTAGGCCCCCTGCCCTCTCCTAAGAACAGTTCTTTCGGGAAGGCCTCTTGCGGAATATCGGTATCTCCCTAATGAAATAGGAGCCTCTAGATAGGTCCCGCCTGCTGGTCCTATTGCGACCTTCCCCGGTGCTGCTGACCTTACCTAAGACCATCGATCTCCACTGATTGATACGGACGGGCAGGATTGATTGGTTCCATAAGTAAGTCCATCCTCCGTTGGTTTCATAAGTCGCGTCCATCCTTAGGCCGACCATCTGAACCCGCCGCACCTGTTCCCTGCCAGAGCGGGAATCAAATTCGATTCTATTATTAGTAATGTCAGTATCCGATATGCTTTCCAGGTTGTTAATCGGTAGGGTTCTTTTCGCTTTCTAATCGTGTTTCCATGAAACGGGTCCTTTGCTAAGTGCGCGGTGGGTGGTGGCCTAACACTATAGTGCCCTACGGGGCAGCCAATCGAAGCTGCATCTATCGTAGTGTTTTTGCACTTCAAAAAGCAGAAAACGCGTAGCGTTTTCTTAAAGAAAAATTTAGAAAGTTTTTCCGGACTAGTTTAGTGTAACCGCTCACTGACTAAAGTGCTGCGTCCCCTTCTTTTGGTTCTCCCTTTCCCCTTGTACCCAAGGACAACGAAAAGGAAACCCTTATAGTGCACTACACTCTGGATAAGTCGCCGTTCGCACAAAACCACCACCACTAAGGGCGAATATCATGAGCGATAGACTTACTGATTCGGCATTCGATCTGCTGCTTAGCGCCAACTATCAACGATTCCCGTCCCCTACAKTCCCGGGCCCCTAAAAAAAGGGGATGAGGCCTTTCAGGGCCTTCCTTTAGGGAGTTGCCCGTTGTAGGGCCAAGAAAACGCTACGCGTTTTCT
>Contig12+14053
CGATCGTGCGTTTCCAACTATAGTTCCCGTTTAACCCCTATAGTTCGGAGTTGTCCTCGCTTCGMCCCTATAGTGCAGGCGGTGCACTTATCGCACCAACCGTGCGGAACTTGTCGCGTGCGTTTAACTATTGTGCACTAATGTGGGAAACGTCGGTTTACATCCTTCCGGCCGAACTATATATAGGGTCTTTAGACACTCGACCGAAGGGAGAGGGTTCGCGGCAAACCACTTAAAGTGGCGTTTAACTATTGCGCCC
>Contig120+29903
CCCACACTACGTCGGGGGGTCTAAGCGCTACGTGGCCCCCAGTGGCCTATACCAGTGGGCAACCGGGTCATACGCGCTAAGGGAATCGAATTTCCCAAATCGTTCACACACTAGTGGGGCACTATAGTTGGCCCCCGGCAAGGGGCCCCCGGCGGGGCCCCCKMAASGGGSCAACTATAGTGCCTCACTCACGCATCCGCTCTCTTATTACGTGGTCATACGCGCGTAGTAGTCAGGGGGGCTACCTACGTAGTCAGATCGAATCCCTTATTATTACGTGGTGCCTCAACCATTTGACGCAAGCAACCAACTATGTATTATATGATATGCAAATAGAGGTCGGAATGCCAATCGTGTTAATCTGGGGGAACTATAGTGCGCGGCATATCTCCTTGATTTAGTCTTTCCCTACTCTTTTACTCGAAGTGCAGATAGAATAAAATTTTGATACGAATTAATTACTTGATTGAGAGTGATTGATTGCTTAAATGAAGGGAGTAGTGGGGCACTATAGTTGGCCACCTAAATTTTTCTGTTTTCAAAAACACGAAGGGAGAAATAAGAATCTTCCAAGCATAGCGGGCGGTGGTCGCAAGTGGTGGTGAATTCACTGAACATGCATAGCGGGCGGTGGTCGGAAGTGAGGTTCCCCCAAAGCCCGTGGAGCAGCAGCCACTATAGTGAGGGAGGGCGCCCCTTCCTCTCAAGGGTATAGAGTTTCTCTTTCCATCTACGATTATTTGTTGCCACTATAGTTGGCCTTCAGTGCCGGTACATGAAAAAGTGGAATCGGTCTCTCGGGAGCTACTAGCGAGTTGGTCTAATGAACCCAGGTGGACGTCTACCCATTTACTTGTCAGAACTTAAAGACTTGCTAGGGAGGGCAGACGATGCTTTAGTAAGAGCAGATGATTCTCTTTGTAGAGCAGACGATACGGCTGCTTTGTTTTATAATTGTCTTCTCTAACAAAATGCGATCATCTTAAGGGGGGATTTAATTTAGTTTGTGGGCTTCAATATCGTCTGCACAAGGCCAAGCATCGTCTGCATAGGGGCAATATCATCTTAGGGTATATCGGGAAACGCGAATAATGAATTCGCTTCACTGCTTCGAAATAAGAAGATCTAGTTCGAAACGCTACCGCCACTATAAGGGACCGTAGGTCGGGTAACCGGTGGTCTAGTAGGGCCTTCTCTTATTCCTTGGCAGCGAAAGAACTCTTCCGGCAGGGGGGGAATTTGGCAAAATGGGTTTGCTCCCGCTTTACTTCTTTTCACTCCTAGTCAGCACCCTAACCCGGCAGCCTAACCCTGGAATGGATTGGTCGAGTGGCTTCGGCAGGGTGTCCTCCGGGACACCTTTAAGGGTGAATAGGTTCCATTGGCTAGGTAGGAGATGACTGGGAACAGACATCGACGGGAGGGGTTTATTCTGTGGGAGCAAAGCCCGTTAGCATAACCGTGTATCTCCTAAACAGGTAATTTACAGCTGGAGAAACAAACAGAGCTTAAACCTTACCGTATTCACCTAATGACTCACAATGAGTTTCTTGGTTAAGATCTGTAGCGTAGGTGGGTGGGGTCTATATCCCATCCCCTCTCGGCCCTCGGCTTACGCCCACATTGACCCTGCTTTGGAGCCGTAATGCTTCGCTAATCAAATCTACACTGTTTGCACGTTTGATGAGGCTCTAAGGGGTAAGATTAGCCAGACGGGATTTGACGGACTGACGGAGCGATGGGCGCAATAGTTAAACGCGCGAAGCGCGTTTGCCTAGGGGGCCTAAAGGATGTTCCCCCTGCCCCATCAGGACCTATAGTCTGTAATGCTAGTTCTACTTTGATGAGGCTAACGGCTGTGATGACCCTTCACCTTCAACTCGTACTCAGCATTGCAATACCAATATTATCACAAAGGTCATCATCCGGTAACGAACCTTATGAAGGTAGACACCTCATATACCAGACCTCATCATACGACGATAGTTACTGTATGGTCATTAGGTATCGAATGTGAGCTAGCAAGTGGGGTAACACAAGTCTATCAGCACAGCGAACCAAGATAACGACCCACATGAGACTTAACCGGTTGTAGACTTACGGTAGGCTCAACAGGGATCTGTGCTTACCCTTTGGATAGTTGGACTGGAATAAAGAGTTTATAGCAGATGGAATGAAATCTATCCTCAGTAGGGTACTTAACAACTGGTTGAATCTCAGATAAGCTGCGGAGGTAGATGCTACGCTAAGCCTATCGAAGGTATAGCTTTGAGACGCCCGAGGCTGTAGGCCTTCATAGGGCTTTAATGAAATCGCCAATGATTAACCCAACGGATGTATCGCTCTACGAGCCCCTAAGGGCTGGGGAAGCGCKWMGCGCTTCCCCTTAAAGAAAGGGGTGGCATCCCCGATTAGGGCCACCCTGCCATTACTCGCTCTAGCGTCGTTAGACGCCTACTGGCTCTTACATAGTCATCCGGCTAATCGCTGGGCTACCGCTTAACTTTGTTGAAAGGGTGCTTAGCAGACTAACAGAAGAAATCCCTTTGGTACCTGCAACAAAGTGAAAGAATAAGCGATACCTCGCCAGGCTCGTTACTGTTACCTTACTGGCTAGGCTCAGCTAAATTATAAGCCGTTATCTCGTCGGTGCGACGCCTCATTAACGCCATCTTCATCTATTCTGGGGGTGATTAAACGAAAGAGCTAGCTCACCTCAAAGCCAATCAACAGATCCAGACGGTAAGGTCCCCGTAGGGAACTAGTCGTGTAACCCAATCTAAGGCTAGCACCGTATAAAGGTAATTTGATCTTATGCTCGCTACGGCGAGCTGGACTAACGAGGCGTGCGGACCCTATAAACCCTTGAGGACCTGATGAACTGGAATGTCTGAGTAGTGAGGGATGAAAAGGTTAAGACCCGATTCGTCAATCAGCACAAGATAAATCCTCGCGGTCCGCACGCCGTAGCAAGGGCGAGAATTTACCGCCGATGAACCCCATAGGATGTCTGGAGGCGGATTGATCTGTTGGTCGAAAAGTACCTATAGGCGTTAACTTTTCACAGGGTTGCTGCTAGTTCCTTGGCTAGGGGCTGGCGGTGCCTAAGGCACCCCCTAGGACAATCGTGCGCTACCTGGCCAAAGGGCGGTCAATTCTCGCCCCGATGGCCGGCCATCTTAGCGTATGTTCTAGCGATAGACCCATCAGGGTCTGGAGCGGTAGGGAAGACGGACCTGTAGTCCGTCGGTACAGCTTAGGCATGGGCTGGGGAAGCAAACGCTACGCGCTTCCCCTTAAAAAAGGGGTGGCCCGAAACTTCAGGGTTGTTTGCCACCCTGCCGTTAGATTCTGCCTAAGCTGGCTCTCATTCCTACGCCTCCTGGAATCGTAGATTCCCTCCGGGCTCTATTGTATTCGCTCGCTATTGGCATCTAATGTCAAACACTCGCTCAAGCCGACGAAGAGACTGGAACAGACCGATCGGAGGCGTAGGAAGAGTTAGTCGGGGTCCATTCCGAGATCGGGATGTGGGCTCAGACCCCTTTAAAGGGGATGACGCAGATAACGCGGATGCACATTAMGGGKTTGGAACTGGTTTACGCGTGAGCTAGCTCTATGGCATCCGCTATCCTCCGGGTAGGGMTAGGTTAGTCTGTCGATAGGGATTCAGATAACGCCAGTTGGCAGCGAGCGCTAATCCAATTATCAAGGTCAAACGACAGCTCAGTAACTTTAGTAGCGCTGCCACTAGATTATTTTCGGTCCTACAGGAATAGCCACTTTCAGAGCTCATCAGATCAGCAAAGCTAAGCTGCTGGTAAGGGACTTCTCCGTTAGACTCGATTTTGAGGCGTAGGCTGCTTAGAAATTAATGACTAATCAACCACCCGCTAGGTTTTATAGGGCTTTAGTGAGTGACCTTACTGAATCAGGCCCCTAGCGATGGCTGTACTTTTGAATGTGTCTGAGCGGAAGTAGAGCCTAGCAGAGACGGAATAGACCTTGTAGCGAAACGGACATGCAACGTGAGGAGCTATCCGTGTGGCTAATAAGTTTCATCCGTCGGCCTGAGGGTTTGGGGGCGCGTAGCGATTGCCCCCAAACTATAGTGCAGCGCTACGCGCTGCACCGGTTGGTGCCTTACGAACGGTTATTTCAACAGAGCCACACGGTATCGAATAACCAACCCCTTATAGTGGTCTCGAATAAGTTACAACGGTCTTACGAGTTAAAGACCAAAGTACCTTAGGGGCTGGGATAAGATGCGATCCGATCCTATTTGTTGGCAGGGTTTAGTTGAGATAGAACCTGCTAAGGAAAGGTCGTCACTGGTCATCCCAAGGGGGGATGTCTTCGTTCCTCCCGATAACCCCATTTGGCGTCAGAGTCAATAAAGTTCAGCAGTGAGGGTTTGGGGGCGCGTAGCGATTGCCCCCAAACTATAGTGCAGCGCTACGCGCTGCACCGGTTGGTGCCTTATCCAGCGTCTAAGAGAAATAACCACTGGTAACTTGTGTGCCGCTGGTTTCATAAGCACCCCTTTAAATAAAGGGGTGCACTCACTGGTGAAGATGGAGCACTTATCGGCGGCAACCACCTCTGGAGCTGGGACACCTTATAGCTTGGGGCGGGGACCACGTAAGGAGGTGATGGAAGCACGCCAGTGTGGAAGCGAAGCGAACAGGCTAGGTGGCCCACACAATAGTGGATGATGGGGGGACCCGCTCCCCGCCATAGGGTTGGACCCATTAGGGACTTAGTGCTTAGGGTTAGGCTAAAGGTTTATAGGGGACCCAATTAGGGGCTTAGTGCTTAGGGTTAGGCTGCCGGGTTAGGGTGCTGACTAGGAGTGAAAAGAAGTAAAATTTTTTAGGAGCAAACCCATTTTGCCAAATTCCCCCCTTACAGCGCGGAAGAGTTCTTTCGCTGCTTCGGAAGAAAGGTTCTACTGACCCACGGTAACCGACTTATGTCCTTGGTGCGTGAGGGTTCGACCCCCTCTTTTCGAGGCAGTGCTTTATTCTTATATCTACGTGTTTTCACCTCCACCTTTCTCTTTTGACACAGGAATTACGATAGGACGGTGCTGCGTAGCGCCCAGAACGTGGAGCATTAGCGGTCCACCGCTAATCACCACCCCTTAAGGAAGGGCTTCAAGGCGCGTAGCGCTTATCAAGCCCTAAGAACTTAACTGCGCTTTAAAGGGTTCCTCCCCTCCTTGTCTGGTCTTCTTTTTTCCTACACTTTGCCGTGTAATGTGTTGGTGATGGGATTAAATGGGAATCCAGTTAAGTGTGTGCCGCGCACAAAAGTCAAATTGGTTAGGACGCGCTTAGATACTGAGTGCCTAGCCGCAACAGAAAGCGCTTCCGGTGTTAGGGCTGAAGTAGCCTTTTATATCTACATGCATTTTTTCAGTGCGCTCTTCGATGGTAGAAGAATTTCAATTTCTTGGAAAGCGCTAGCGTGCCCCACAAGTTCAGGTGTGTGCCGCGCCAACCAAGCGTCCCAACCGATGGAAGGACTATGACTCGAGAAGGAAAAGGAACAACCTGCGTCCTCRGCACCCCGTAACCAGCGCTGGGTGATAGGGCTTAATCGCTCATTCCACTAGAGCATCATCAAGCTTCGAGGCCTTTGTTCGATGGATGGGAATCTGGGAAATGATTCTATCAAATGCCAATCCGGTTTAAAGGGGCATAATCGCTTGCAGTTTGAAGGAACTTCAGAGTTGGCCTAGCCTAGTTCGGCTAGGCGCGTAGAAAAAGAAAAAATCGAGAGGGAACTATAGTGGTGGCCCTTTAAAGGGCCACCCCTTCTTTGAGGGGAAGCGCGTAGCGCTTCCCCAGCCGACTAGAGAACAAGCTGCCCAAGCAGGAGGGACGACACGACTAAAGGCTCACAACCTGCCTTTAAACAGGTGACACCTAGAGACCAAGCTTGCGAGAGTCAGAGGATCCCGTAGTAAGTACCCCAGAGAACTGATTAAGGGAAGTTTCTATCTGCGATAATGCCTGACTCCTCATAAGAAAGAACCGAGGCGGTGACTACTCGTAAGTTGACTAATAGGGCTAGGCGGGGGGCGGGCTGGCTATCCCCTTTGGTAGGTAGGGGCGGTAGGCGCCATATCGCCCACCTTAGAAAGCTCTATTGCGCTGGCAAGGTTGGTGTTTCCGGGTCCAATAGTTTGGGACGCATCTCACTTCCGGGTAAGTTGGCTAACCGGCGCAAACCCCTACCTGGAAAAGACTATCTATATTGATCAGTTCGTGCGTGCAGAGAGAACGAAAGCGTACTTTAGAAAAAAGTTCCTGTCTCCGAAGTTTCTGCTAATTGGTCTTAAGAGGATATGGGATTTTTTCTCTTTCCTTAAAAGGCGGACAGATGGGTATGGGGTTTGGGGGCGCGTAGCGATTGCCCCCAAACTATAGTGCAGCGCTACGCGCTGCACCGGTTGGTGCCTTTTCCAGGGAGAATCTGAGCCCCTTGAACTTCTTTGAGAAACCTTTCAACAAGTGGGCTGGGAAGCACATTAGTGCAGGCTTCCCCTTATTAAAGGGGTGGCCCGAAACTATTGTGCCACCCTGCTCCCATCGTTTTCATGTGGTTTGGATCTCGTTTGACACATAGTTTGGAATCCACTTTTTGGGGCCTTGTTTCATAAGGCCCAACTGCTCTCGAGTCCCGAACACAAATTTCCGAGCTTTCATTTTCAGTCGAACGAAGGCACAAAAGGGTAGAGGAGATGAGTGAGATGCGATGCGCCCCACTTTGCTTGATTATAAAAAAGACCTTCCTTCCGAACTTCGGGATCAGAAGAAGTCACTTTTAGGCGAGATCAGAACCAGGCAAGCGAGATACCAGGCCTACAGAGTACTGAACGGAGCTCGACTGAATTCGGAACGACTATACATAGGGGGAGCGGAGCGAGACCAAACCGCGAACTTCCCACTTTGCTTTCCCAAGCTTTGGCTTCGAGCAGCACTTTAAACTCCCGGACGCGATGCAGGAAACTATTCCCGATCTGGATTAGGGAGATAAAAAAAGGGTAGATGGTACGTTGGCGCGTAGCACAAAGTTGCCGATATACGATGATTTTCGATGATTCAATGGGGTTTTTTGTGTGGAAAAGGGAGTTGGGGGCGTAAGCCAACTTCTTCGGAACATCCGACAATCGGAATATGCAACAAATGCGGAGGCATGCTTCTTAGATAGCCTACGTGCCCCTTCTGAAGGGCTTCACTCTAGTGTTGGGCCGGATATAACGCAAGGGCAGTGCTTAAATGAAACCCTTAAGGTAAGTGTTTTCAGAGAGCAAGAAAGGCTACAGAGGCACATACGTTGAGCAAAGCCTAGCTACAAGCCAGCATGTTCGCCGAATACTATTCTACCCTGTCAAGACGAAGCCTACCTGCYGTGCCACCCACTCGATCAGTGGGGGGTCCTGCAAAGCCCGGAGCACCCTATAGTGCGCGGTCCTTGCATCCCCGTGAGTACTCCACCGCATTACTAAGCTGTGTCACCTACAATGCTTATCCTCTCCAATAATTAGCTAAKAGGCACTAATACATCTTTGACAAGGGCCCCTTTAAAGGGGTGGCCCTGATCGGGGATGCCACCCCTTTAAGGGGAAGCCTGCACTAATGTGCTTCCCAGCCCTTCGTACACCGCTTGTCTCATTACCGTGCCCTTACTCTCTCGGACCAATAAGTTGGTGGCTCTCTGCCATGGAGGATCTTATTGCCCCCTGTGTAACAGTCTTATGGAGACTATAACTTACCAGTCCAGGTCAGCAGACGACCAGAGACACGTTGGGTGTGCCTGACATGCAGGCTAGACCCTATAAAAGCGTGGTGAGGTGCTCCAAGGACACTGAGTGGCCCACACCTTGGAAGTTGTTGAAGGCCCTTAATGTGCCCTATCTGGATTGCCTGTGCCGCCCTCACTAGACCCCCTCCGGTGATAGTGGCGTCTAGTGGCCCTCCCTCAATGGAGATAGAGCTACGTATGACCACTGACCTGGTCTCTAGGCTACTGGGCTGGACACCACATGCCTTCCTACTACCAGGGAGTTTGTTGGCCAGGTACAGTGCAGTATGGTACTGGACGGCCTCTAAAGGGCAAGGGCAAGATGACCTACACTGCCCTTTAAGTGCTAGGACTGACCACTGTAACTAAATATCGGTCAATAGGTGGTCCATCATCTAATAATGGATTTCCTGCTAGTGCTATCACTAAGGGGAATGTACCGAACCCCAAAGTGGGAGGCGTGCTATTTCAGGTAAATGAATATGTCCTCTTCCCTGCCATGCCAAAGCCCCAAAGCCCACCCCACTTATCCACCTTACCTCTATACGAGGAATACCTTCTAGCCAAAGGCACCTTACCCTACCTTACCTCTCGTCTACGAGGACAAGATCCAGTAATGGAAGCCACCTCTCTCCGAGGTAAAGCCCAGGAAAAAAGCTATAGACGGCACAATCGTGCCCCACACACTCCCACTCTCCGAGGGATAAAACCTGTATAGACACTGACGACACCCTTGTAAAAAGAAAGGGATAGATGAATCCTCCAGTAATCCTTAATCCAGTACCTGTAATCCAGTAAAGGAATTATCCAGTAAAGCACTTAAAGGGCCAGACATCCTGTAATTGATCCGGATCCTGGGAGCCACTCTCCAAGGGAGGGATCAGGGATGAACCCATAAAGGGATAGAACATCCAGTAAACTCACTAAAGCCACTAATCCAGTAAGGACAAATTCCAGTAAAGGGAAAGGAACAGTAATTAACCCTTTCTGTAATGGATCCAGCCACTAAAGGGAATATCCTGTTATGCCAATGCCAAACCCACACGTTCCACTTGTAAAGGTAAAAATGAATCCATTAACCCCTTACTTAATGGGCTATCCACTCTCCATGGGAGGAATCCATTAAGCCAAAGACACTCCCCTTTTCCTCTCTACGAGGAAAAAGAGATCCAGTATTCCAGTAGTGCCTGGCCAAGATCCGGTAAAGCCTGTAATGCCTCTACGTCCAGTTATGCCAGCCGGCCTTCCCCTCACTACTAAGAAAGGTTTCTCCTGTAATGACAGTTATGCGCAATACTGAGTCCCTCACCACCTGGTAGAGAGAATCCAAATGCCTGTTAGGACTAACCCGTCAAGCAAGCTATAAAGGCGAGCAAGCAACCCCTATATATAGTGGCCCCTTCACCTCTTGTAGAGAGAAACCAAATGCCCCACCCTTCAAGCATCAATGGCATGCATTAAAGGAAAGCAGGCAAGCGTGCATTAAAGGCAGGTCCAGCAAGCCAGCCACTACCACGCCCGAACGGGGAATTCAAGCAAACAATAAAGCCAGCAAATTCGTGGGCCAGCAAGCATTACAAGCATGCTTACACTAAACCCTTAACTCATGCATTACACCACCACCTTTATTCATTGACTTGAGGGTACCCTCCCCACTTATGAAGGGGCGCCGCACACTAGAATCCCGTAGCTGCTTTGCGCTCAAGTCCGATCGGTGGTGGGCAGGCCCCCCTACGGGGGGCCGCGGGTGGCCTACGGCCACCCTGCCCAGCCCACGGAGGGACCACTATAGTTGGGTGCGTAGCACCCCACTATAGTTCGGGGAGCGCGTAGCGCCCGATTGCCCCAGACCAAACAAAATGTGTGTGGGGCTAAAAAGAAGGTGGTGGTGGGCAGGCCCCCCTACGGGGGGCCGCGGGTGGCCTACGGCCACCCTGCCGTTGGGACCACGTTGGGTGTGGGACCGAACACTAACAGGGTAAAGGCAACTATAGTGGTGGGGGGTCAGAAAGGGGTTTTTTGTGGCACTAAAAGTAGTTCCACAATTTTGGGCATCATTTTAGGGACCAAAGGATAGGGGTGCCCGAGAAGGAAAGTGGTGGGGTGAAGCGCTCGTAGCCAGGGTGGAAGGTGTCTGTCAGTCGTTCAATGGTAAAGTCCGCTCCCGCCTTTGAGAACTGCCCTTTAAGTGGAGATCCATTGAATCCTTTACTGGTGCATGTAGATTGACTGACTGCCCTAGCCTACCTTTTTCCCCCTTTAAGTGCTTTCGTTCCACTCGAAAACTAGCTTTCCCGGGTGGGTCACTTGGCC
>Contig121+11992808
TGAAGCCCGTACGATTCTTCGGCCGTTACGTAAGCTGCGTAAGCTGAAGGTGAACCTGAAGCGTTTGCGGGTGGTGCAGATCGGATTGAAGAAACACCTTTAAAGGGGTAAAATGCCCAAAAGCAAAGTCAAATCAGTGATGGAGCGCCTGCAGCGAGCTTTCCTATGGGCGGGAGGTGATTCGAACTTGTTTGAGGGGTCGGGGGCTAACGCCGATTAGGTGCCCCCGCACCGATCGGGGCAGCGCGTAGCGCTGCCACCGATCGGTTCCACCCTGTGGCTTGGGATAGGGTGAATAGTGCGAAGCGGCCTGGTGGTCTGGGAGTGAGGTCGCTTGAGATAGCAAATCTTGCCCTTATCTCGCTAAGTTGGGGTGGAGATTGCTGCAGGAGCAGGACAGCAGGTGGGGGTCGCTACGCACGTTTGCGTTGGACCTAAAGGGATTCCTAAGATTCTATAGTGAGTGGCGTCAAAATGGGTCGGAGCTAACCTTTCGTTCTCGGCAGTTACTGGACGCCTAACCCTTTCCCTTTAAGTGCTTCCGCTTTTCACTTACGAGAGGTCAATCGTCAAACCATTCGTCCTTGGTCACCTCCAGAGGAATGGGGAAGGCCGGACTCTTGATTCTTTCTCCGTCTCACCCCAAAAAGGGATGACTCAAGTTCTTAATCCAGTTGAATGAACGTAAAGGGTTCGGGACTCCTTCCTCTACGAGTCGAGAGTGTAGACGCATTAATTTGATCCTGCATTCATAGGAATCCACTGTGTTGGAGGTGGATATGAAGGGACTCCTTCTAAGAGCTATGCCGCTTGTTACAGCCTTAAAGTGATAGGGGGGGTGAATGTGGTTTGAGCCGTAAGAACGTCCCGCTCACGAACCTACAGAAGGGGGCGACAACGACAGCATTGAACTGGGCTTAATGAACCCCGCAACATCTGTGACATTGGACTTTCCATCTCTCCAAAAACAAACAAAAAGTGGTTGGTAAAAAATTGCTTTGCGCTTAAGTTAAGGCTATGAGGAAGCTCCGGACGGCATTCCTGCGCAGCTATGCGGAACCTGCCTAGCCAGGCTCCTTCATGCCGGACCTGCGTCTTTCTTCGAATTGTTGTATTCTTAGAGATGCGTTCACTCCGAATCTCTATCTATGCCAAATCTGTGGTACGGAGATCCCGGGTGCTAGTGTGCAGATGCCATTTCCATCTCTCATGCCATTTCAGTGGCATGCTATGGTTCCATAGTGACCACCACGGTGCAGTTCCCTCTACTCGAGGATATCGACTAGTACTAGCTATGCGTCTTTAGTAGCGTCTGGCCGCTACTAAAGGGCTCGCTACGAAGAATCAAAAGAATCTGGCCTTGCTGGGGCTCGAGTCCATGCGCCCCCGTACCGTTCAATGCCAGTCCGACAAGGGCTGCGCGGGGAAACCCTGTAGTAGGGGGGATTCTCGCGTGCCTAGGCACGCGAACCTGGAAAGGGGTCTTAGGGGTATAGGAGTAAGCACTGCCGCTTCCCTACCCAATAATACTTCAATCCGGCTTAGTCTTTAGACTAAGCCGACTTGCCCTATCAAAAGTCACACCTTACTAGTTTCCGCTACCCTAGCGAAGTTCACTCATCATATCTATTACCTCCCATTCGTGCGAAAAAGAGCAAGCATCCATTCCTGGGCCGACAAGAAACCCCTTTAAAGGGCATTCCGTCGGGAAAAGAGCGAGCAATGGTGGATAGGCAGCAATAGTAGATAGACGCAGTTCCTCTGGGAGGGTGGTTTGGATTGCCATGATATAGGTGGCGTAGGCGCTAAAGCAGCACCACTTTATATTTATTAGACCGTTCCTCCTATTTCCCCCTTTAAGATGCCATTGATGGTGCGAGACGATAACCCGGTCGAAGAACCGGTTCAAGCGCTTTATTCATAACTGATGGGAGATCCATTTCCCCATAACCCTCGTTTGGGGAAGCTAGTTCGGTCGGATAGCATCATTGATTCATTCCCCCATGACAAATTTTACCATGAACGTATCTGGAAACCAGAAGAAAACGAATCCCATGAAGGTTGTGCCACGTGCTGTTTGTTCTGTTCATGTTGTTTCGATCAAGGGTAAAGCAGGTGAGTAATGGTTGAATCCCAGAGGGAACGTCAAAGCCTTAACCTACTCAAGGGGAGGGGGGCGGG
>Contig121+11992808_2
AGGGGGGCGGGGTGGACGNNNCTTTAGAGCGCAACCCTCGTGTGGGCGTTGCCATTATTTCGGAACCCCCTAAGAACAGACTGTCTACAGGTGGGGATGACGTCAAGTCAGCATGCCCCTGTAGCCCGCGTTTATTGCTACAATGGTTGGGTCCCCTCCCTGGCTCCCCTATAGTGCAAGCTACCCTCAGAAACTCGGCCTCAGTTCGGATTGCAAGCTGCAACTCGCCTGCATAGCTATCGCTAGTAATATCTTTTAGGCCAGCCCTAGAAGTTGAAAAAACGGCAGCTTTCAGCACAAAAAAAGGGGTTGACCTTTTAAAAAAAACCCGAAGTCGTTGCCCTAACCGCAGGGTTACTTCAAAGGGGGATGCCGAAGGCAGGGCTAGTGACTGGAGTGAGGTCTACACAAGGTAGCCGTACTTCAAAGCAGGTGCTAAAGGGTGATCAGGGGGAGAGTGAAGACTGAATTTGGCACTTTCTGATTGATTGAAGGTCTTATATTCACTGTTTCGCTAACGGGAGAAGCGATCATTCCAATCATGGATGGGGTTAACCCTAAAGACAGTGAAGTCTCGAAATTGAAGCCAACCCCGTTTAACCCCTATAGTTCGGAGTTGTCCTCGCTTCACCCCTATAGTGCAGGCGGTGCACTTATCGGCACCACTTTAAGCCGGAACTTGTCGCGTGCGTTTAACTATTGTGCACTAATGTGGGCCTAAAGGCCACCAACCGGTGCGGCAAACGCGCTTCGCGCGTTAACCATTGCGCCCTATCGGTCGTGGCCCCACCGATCGGTGCCCTAAGGGCAGCCTTAAGAAAAAGGACGACTTAGAAGAGCTTATTCTCGCCTGGTTGAAACGAGCTGAGAGTAATCCCATCCTTCCTCATCAGGTAAGTCTGAGGGATGGTGAAAGGTTGTTCCCTTTTCCCAAACGGCATCGACAGAATTGGATAAATCGGACTTAGCTGGCTCTAGTCTTCTGAGGCTGAAGCTGGGTATGCAGAATCGGCATTTGCTTTCCAGGCTTTGAGACTCGAATGAAAAGGTTTCTAAGAGGATCTGCTTAGCCTCAGCCCCGTATCCCTTACCCTAATTCTCCTAGCTCCAATGGATAGGATCAGTGGAGATGGAATCACCCACTCTGATGGAGGAGGACTCGGATGGTCTGGCTCTATGAATCCTCTTACTCTCCAGTTCTACTGGATATCTCCTTCACTACTGGAGTCACTAGCTACTACTCTCTGGATCCGGAGACAGTCGACTCACTCTCTATTCCCTCTCCTTCTCCGGATAGTAGCCTTATTCGTCGGTCATACGGGTAGCAGGGAGGATTCTCTAGATCATCCATTCCTCTAGTCATCGGTAACCGTAAGATGAACTCTTACCCCACCCATCCTCTCTGTAGGCTGATTCTACTACGTTCACCCCGGAAGCATCAGGAGTCATAGGTCCCTACTCTAGATCTATGGATCAGCCCTCTGCCCTTAGTAGGTAGCAGCCAGTAAGAGTAATAATCACTCCGCCTACGTCACTCCACTCTTATCCTATTCTACTCTGTCTCTATCCATCCCGGTGTCTGGAGCCTTCAGGAGTAATACCTAGTCCCTGCCCTCTGAAACCTACTACTCCATATCCTAATCACTTCCTCTTGCCATATTCTACAGAGTCTTCGCCCCTGTCTAAGAAGAGTAATCAGTATCTACTACGAATTCCCTTTTCATCTCTCTGCGTAGAATCAATAGACCATCTCCACTGTAATCTGCATCCTGAGGGGATAGCTGGATTCCTCCTCGGGTCACTCTCACTCCTCTGAATCACTCCCTAACGAGGGAGACTAGATCTATAATCCTACTCTACTTCAGCCTACCTAGTCAATCTATGGAATCATACTTCCACCTATCCAGTCTTATTCCCCTTATCCTACTACGTCTCTCTGGAGAGTAAGGAGTACGCCCTATCACTCCGAATTCATCCACCTTACTCTCTAGTCCATCTCTTCAGGGTAGCTCCTCCTGACCAAGTATCCTGCAACCATCTGGAGGTAATAGTGACTCCATCCTATTACCCCATCTCCCTGGTAGGTATCTGAGGGGCGTTAGGATTCGTATGCTACCTCCCCATCCCACCGTGGATCCAGTACAACATCAGGGGTAGTGGATAGAGGGTAATTGGAAGGAGTCGATGACAATAGCTCAGCATAAATAGGTGAACACCACTACTATCCTACTAGGGATTCTGGATCTAAGATTGAGAGCTCTCCGGAAGGGAGAGGAAGTAGGTTGGCTAATCTACGGAGAGAGATAGCTATCGTATTCAGAGGGGTTTATAGGACTCCACCCACTAGCGTCGGTAGATGGTGAGTGGTTACTCCCTAATCCTGTTGACTACTTCCATGGAGGAGGATTCACTACTCGAGTGCAACGACACTGTGATACGATTATAATAGATGGATTGACCTGAAGACGGGGTTGGTGGGATTCCATAGGATGGAGGTAGAGGCCATGAATATTGGGTTGGGCTTAGTAGATCACTGAGGGAGTATCCATCTGGCTCTGATACCTTCTGGCCACCTCAATCGTTCCGGCAAGGCCAGAAAGAACGCATGCATAAATATCTCATATATATCGTTACTGGTATGAGGGATAGGAAGCCCCGGAAGCATGAAAAAAGCTGGTTGTTGATTGACCACCCATTAACCCGTGCATGCTTAGTAAGGCCTTATGAATCAGGAAAGCCGGATAAAAGCCTCTTCAGAGAAGCCTACCTCTCCGTTATTAGGGAGAAGGGAAGCCCTGTAATAGGACGGAGAGCCGCTTAGTGAACTCAAGCATGCGTTATCTCTCCTCTTTACTAGGCTTATGAATCAAAGTTCAAGATTTCCAATGGATGAAAGCCGAAGCTCCAAAGCCAAAGCTCGCATCGCCAATGCACTGACCATGCGTTGACAGAGCCAAGCGACTCAGTCCGATCCCGCATAGCCAATCTTGATTGATGCATACGTTGACTCAAAACATGCACGATCGTCCACTTTGTGGCCTTCCAGGACTGATTCTCAGATGGATCGGAACCAGGAAAACCAATTAATTAATGGCATTTCGCCAGGTTTGGATGGATCATTATGGGAAAAGGAATTCATGTCTTTCCGACCTCTCCAGTTTTGTTATTGAGGTCGTTGCCTAAGGGAAGGAAGGCACGGAAGAAAGGCACGGAAGGAAAACTGGTCGATGTCGTTTTGTGACCTATTACTACAGTTTCTAAGATGATCTTTTCAAGTGGCCTAAGAACCTCCCTAGTCTAGGAGCAGTGCCGAGATCTTGTTCAATTTACCAGGGGGGAATCTGTTTCTTTGATTACCCCAAGATTACCTACAAGGTAAAAGATCTGTCTTGAGCAAGCGAAATACTTCCCTGCACTATAGTTCCAAGGATTAGACGTCCACCTCTGTCCATCGTACACAAGCCCATCATATGTGGGGCAGGAGCTGCCTTTCCCCCTTCCAGTATCGATAGCAAAAGGATCAGAGACCACTCCCGACATTGAAAGAGACCTTCTAGAAAATCTTCCTATTGAGAGAATTAAGAGAGGTCAAGCAAGCATCATATCCCCCGGCCTATCTTGTGGAATAGATTGTGGGTTCAAAGGAACTATAGTGCTCGTTACTGGGATAGCTGATCCAGAATCACCTACTCGATCGACGAGCATGGCGAAGTGCTGACGGTACAAGTCTCTGGTTTGTCTCAATCCGGCCAAAAAAGCAGCTTGATGCTCGCTTCCCTCAATAACCATAGTGACGTAAATACTCGGGTTTTCTGAATAATAGGTCAAGCTTAATTCGACCTAAGGTAATAACTTTGGAATAAGTAGCGAGGCTAGTTAGGCGGCCGCCCTCGCACTCTATCACTCGATTTTATTCTGAAAGGTAAAATTTGCCGGAATCATGTGGCTGGCAACCTCGCCTTCTTCGTAGAATTGACATCCGGGGCGACACACCACGAAGCATAAAAAGCTGTTCTTCTTGCTATGTTGTCGATAAGGGTGGTGGTGGAGAAGCCGAATCCCTTGGGTAACAGGATTGAATCCGGATTCAATCATTCGGAACCGATCGGTGCGGAACCGATCGGTGGGCCGCCCTAGGGAGCGCCTTCGGCGCTCCCTGACCGTCAGGGACGCCCTTTAAGGGTTTCCGAACTTAAAGTTGCGGAAACCCACCCTCTCCCTTTGGCCTTTAGGCACTCGACCAAAAACGGGAGAGGGCTTCCCCTTACGAATGGCTTTCTACGGCTAAACTTGATGAAGGGTGAGGTGAGTCATAGACCGCTCTTGAGTCTCTGGTGAGGGATGTGCTCTATCGAGTGAGCCAGTGAACTGAGTCATGTCTCCTAGCTTCTCATGTCTTATGTGACCTAGCTGCTGAGTTGAGGCGTCAATGGAGAACTATTCGGCCGTTGAGTCTTCTTACCTCGTGATGATGAGTGGTTGAGCTATGAGAGTGAGTCGTGTACTACACTGGGCTTACTGCTGAGTCATTCGGCGATGAGGTTGAGAGTTGAGTCCTTGAGTTCTGAGTATCTCGAGGCTAGTACGGTGAGCTGGCTACACGGTCACTAGGGTTACGCTTCACCGTCGGTCACACGCTTGCGGTTCTCGTTTCGATGTCTGAGCTGCTCTTTAGGCTACCTTTAGAGGTGGGAGCTTCTCTATCGACGGATCTCCCCTCGTGAGCTGTTCGTGGCTCAGGGACTATCGTCGGCTGATGTGCAGATAGGTACCCATTCCTCCCACTCCCAATACCCGACCCCATAGATATTGACGAGATTCCTGTTTCGATCGGAAACCACAACGCGCGAGAACAACTTCCAGGCGTTTTTGTAAACTGAAGAGGGGTTTAAAGGGGTGTTGTAGAGAGCGCCAACGCGCTTGCCTCGAACCACCACCCGAGAAGGGGACTCGTAAATAGGGCCTAGCCGTTAGGCGGACGCGCTTTGTCCCGGCTCTTTAAGTCCCCCTCCCTATCGCGTAGCTTTCATAGAGTGCTACGGAATGAAAGAGCAGCACTCGGAGAAAGTGCTCCCAAAGTTCTCCGGCCGAGGACTTCCCAAAGATCAAGATCGGGGATCACTATAAGGTTTGCGATGACATTTATCATGCAACTGCCTACCGCTGCTGGCCTAGGATCCATCCATTGCAACAGGCAGAGCAGATCGGGATCCGTTCCAAGTGCTATGAGCTCTGGCCAACTTCGGAGAGGGTTTTTCTCCATCTTTCGCTGGCTCGGTTGTCCGTCTAGAAGAAGGTGATGTGCCAGTTTCCTTATCTCTTGGCCAATTCGATGCTTTCAGCTCCTACTCTCTCGACAAACGAAGGGCACTCAACAGGGAAGGGGTAAAATCGAGGGTGATCCGCGCTGTACCCTGTCCCCTGCAAAGTATCAACAATACCTGGTAGCTTTGCTCTTTCCAGGCTAATTTACCAGCTCTAAGGTCGGGTTAGTTTCTCGTGGTAGACCCGAAGATGGCCTTTCACTGGGGAGCCATCGACGGATGAACATTTCGCTTTCCCTATCATATTATCCAGTCTCTTTGTTAGCTGTGAAGATTCCTTGCTTATAGTTAGATGGAGGAAAATGGAAGTTTTGTTCGTAACCGCTATTATTTCAATAGTGAGTAATAGCGGAAAATTGGAACTATATTTCGGCACAATCGTGCATTGGCATATACTATACCGAATCATTCGTTAGCTGAGGGAAAACCTAGATAATTGCGCTTTACCCCTAAAAGCCTTCATATCCAGTTGTGTTAGCGAAGCTGAGGAGCTCGCAAGCGAAGCAATCTCCCTGATTACTCAAGATTGACGGTTCACGTTATACACAAAAGTTGTTCACACACTAGTTCCAGCGAAAGGAAAGGAACAGCAGCAAACTTTAACAACCGCTTGCAAACCCGCTTGCAACCCAATTTTTTGCTTTATGACCACTAATGGCATGCGTTAGAGATTTTCATTCACCAGATGCTTCAGGTACGAACCAACCTGAACCAAACTATGGAGCTACGCGTTTTCCTGCGCCTTGCCTTGCATTGCCGACGGTTGGTGGCGCTTGCATGCACTCGACGGTTGGTGGCGCCTTTGCATTGACTCGCCCCTCAGAAGGTAGCGAGCGTGAAGGTGATGCAGCTTAGATGCCCGACAAGGTTTCGATTTCAGCTTCGGATTATTCAGCCGATTCGGCCGAGTGAGGACAACAGAGGAGTGTCGGACATGAAACCGAAGAAGGGGTGCAGAAGAGATCGGACATGAAAGACTGATGCGCTGTGCCGACCCCTCAGCTAGAGAAGCGCCTAGGCCAGGTCCTCGTGCCTATCGAACAAGCTCCCCCGGGTAAGGCTAGAAATTTTTGCCTCTGTCCTAATCCTGGATGCTGAGAGATTAGTTGAAGGATTGAGTGGGATTATGGTTCTATTGGTTAAGACCTTCAAGGAGGAATCGCTTTTACTTCGCACTTGCGGGGCGTGAGAGCTACCAGATTTGTCGCTAGTGCCCAGTGAAGGCCTTAACTTCCAGCTATGGGGAGAAGGGCTGGGGGGGCGGTACCTAGTGGGATGTAAGTCCCGTGTGTAAGGCAAACTCTTGCACCGAACAGATAAGGCCGGACTGTAGGGACCAAAGCTAGTGCAAGGCAGAATCGAACTTTAATCAATAAACAATTAAAATGGTGGGGCGGGCTACGCTATAGTTGTTTTGACAAAACCGATCCGGATAAATTGGTAAATGGATACAAAATATGGACTCCCTAGGCCCGTACAACGAATTGACACACGGAGTGGAAATTTGTGCCGCTTTTGGGGTAGGAGTAGTGCCCAGAGTGCTTTTGGTACTCGCTGTCAGCTAGTTGTAATGCGATAAGCGGGAAACCGAAGTTATCGCTTCCGGGTAGCGTCTGAGTAGGCTTTAAGTAGCCGCACAATAGTTCCCTTAAAGTGCTAACGGTTGTGGAGTACGTCAGCGTGTGGTCCGTAGAGCAGCGCACAACGTCCGGCCTAGCCCTATCAATTGTGGTTCGAAGCGGATGCGAAGGTGCACAAATAGTTGAACCAGACCTTTGTACCTTCGACGTTTCGGGTTACCCTTTT
>Contig122+11157256
GGTGGAATCTTCATCCGGGGAAAGGGAGTCCTTTAAAGGACCCATTCCCTACGAGAAAGGTAGGTCGAACCCCTCTCGCCTTCGGCTCGAGTGGCTTCGCCCGTGAAGGAACCAAGAATGGAGTACCATCCATTTAGGGGGAGGAGGGAAGCCCTTCAATAACCTAACCATGGAGGGGTTGAAGGTATGCAGGGGGCCTCCCTTCCCCTTCGCGCTTTCTATACCCCCTTTAGTGCTTCTTGCCCATCTGTAGGGGACGGGATGGGTCTGCCCTTTAGTGCTGGCAGTGCCCACTATGAAGGGGGGGCACTATAGTGAAAAACGCACGATTGTCCTAGGGGGCTCTAAAGCTCGCCCCCCTGCCCCCATCCTTTTCCCCGTACTTCTACTTGCCCCCGCTACGTACTTCGACGTAGGTTACGTCGAAACAACGGGTGACGAGAAACTGGATTTATCCATTCCTCGAACCCGGTTCGACATCTTAACCCATTTCTTCGCCTGACCTAGTGTCTAGGCCAGCCCATAACTACCGGGCGGGGTCTCGTTGTTAGGGCTGGGGGAAGCGCACGATCGTCCCTTAAAGGTGTCCCTATCGGTCGTTGCCTTACAGGCCCCGACGGACACCCTGCCAAATCGGACTGGATTCGAGATGATGCTAGTTTTCGCCAACCCCAGTTTTCGGTGGTCGATTTATCTCATATACCACATTTATTCGTGTTTTCGTTTGTGCGATTCCGTTTTAAGTGGATCGCCCTTCTTCTATTATTGCAGGTTTCGTAGTACCCGATCCCTGTTTCTGAGCGTATTTCCATTCCTTGGCGCGTTTCGTTATCATTCGAATCGGGACGAAAGTACCTTCCACCGGGAAGGTGAAGCGCTTTCAAAAGGTTAGCGCTTCCGAGACAGGGGGTATGAATTATTCTGGCCTTTCACTTTTTTCTTTTCTAGCGAAGCGCCACGAAGGAAGGTGCTTTTACATCTGAGGGCTACGCGGGGCCTCCTAAGTTCATGAAAGAAGTGGTGCATAAGTTTCCCCAAGGCATGCGTTGCCAATAAATAGGCGGTAGATAGAGGGAAGCGTTAGCTTCCCGCTAGGCGCTACACGCCCCAAACCTCGCCATCACCCCGTTTGCCCTCCTCTTTTTGAGAAGGGCAAGCGAAGGCTATGAATTCGCGCTGTGAACGCCTGGCGGATCCTGGAGTAAAAGGATTCGAACCTTTGCGTGTCGGTATCAAAAACCGATGCCTTACCACTTGGCTATACTCCATAGGCGGTAACAACCATGAGCACATGTCGTGCCTATCGGCCTTCGGCACAAGGTGTAGGTTCATCCGGCGCAGGACACTCGACCGACGGGCAAGGGTCCGCAGGGTCTTTAGACACTCGACCTCGTCAAGGGGTCGAGGGCACTTAAAGTGCGGAGGCCAGCTATGTGGTACCCCCCTAATAGCTGGCCTCCGCCACCGGTCGGTGCCGCCTTACTTACCTTAGAAGCCGGGATCACACCCTTGTTTAGATCCTTTTGTTGAGGGCCTTTATTAAAGGGCCGGCTAGGGGATGGCCTAGAGCAAGGGGCCGGGAAGGAAACCTTCTCTCTGAGGGCAGGGCGCCCCCGACGGGTGCCCGCGCGTGTCCCTGTCGGGCCACCCCGTTTGCCCACCTTCAACCCTTGCGGGGGGCACTAAAGTGCCTCTCCCCTTCGCACTGGCAGGCCCAGGAAAACGCGTAGCTCCGCGGGAAGCTAAGCTTCCCACTGCTCTTTGCGTGGGTGGAACCGCTGCTCTTTGCCGCGAAATCACGTAGAATGAGCATCCAGCCTTTGCGGCCGGCGCAAACAAAAGGGGTTCCCTGAAAAATGCGGCACCACTGGGTTGCGCGTTCTGCTCTCTCTCGAGAGGAGTGAGAGTCCGCTCCCTCCCAGAGGGGGTACAACGTGCCGCCTTTCTCGAATGACCTCTCTATATACGTGAATTACCTGTTCCGCATTCTTCTTCCAGAATTCTGTTTGGGAAATTCCCACCACTATAGTTGCTTGGGTGATACCACCACTATAGTGATGCAATGCCATTTACCCACCGATGATACCCACCCCTTCCCTTTCGGGTGATACCTACCCCTATAGTGATGCGGTACCACCACCAAATCTATAGGAAGTGATCACTAAAAGTGTTTCGCGAAAACAAAGAACTCGTGGCTTGAACCAAACTGGCCTTTCGGTCCGCTGAGCTGCTAACAGGAGTTTTGGGGCGGGGGGCCAGCCCTTATAGTGCCTCAAGAAGCAAAGGCGAGGTATCCTCGATATCACGGGCGCTATGCATCTCTGTTGGCACGAGGGCTCTTCGGTCGAGTGTCTTTCAGACCGAAGGCCCTTTAAAGGTCGGGCGAAGCCACTCGACGTTAAGGAGAGGGGTTGAGGCGCGAAGCGCTGAAACCGCGAGAAACAACCCCTTCCTTGCGGGGCCAAAATTACGTATATAGATCTTCTTGAAAACTAAGAAATCCCTATCGGTCGAGTGTCTAAAGACCTTTAAGGGCTGGCCCTTTGGTGGGGCGAAGCCACTCGACTGAAAGGAGAGGGCCAGCACTAATGTGGGGGCCTACGGCCCCCCATCCCCTCTCCCTTTGGTCGAGTGTCCTTCGGACCGATCGACAACTAGAGACGCGTTCATGACCAACCAAGCGCAACCTACTGTAACGACCGAACCGTCGGGGGACCCGGCCCTAGCGGATGGATCCCTTCATTCATCGCCTACGTTTAGGTAGCTCAGTTGGTTAGAGCAAAGGACTGAAAATCCTTGGGTCAGTGGTTCGAATCCACTTCTAAACACTAGACGGGCAAGGCGAATTTATCGGCGCTAAAACTAGCCAATTCTTTTCATGGATAGATCTATAGACTGGCGGGGCGGGTTCGATAGGTAAAGATGGCGCGTGAACAAACAAGAATACGCGAAAATAATGAATCGTATCAGTGATGGAGATCCGGTGGTGGTGCGAGTATCTGCCAGTTCGGAGCACAATAGTGAGCAGAAGTTGTATAATTTGCGGATTCGCCGCATAGATTTCTGATCCGAAAAGTAGGGTGTTCCTATGAGATAGGTAAGTTCCGGGYMYSC
>Contig122+11157256_2
ATAGGTAAGTTCCGGGTATGCCCCCGTTAACGAATACCGCAATAATCCCCAGCAACCAGGGAATTCCTGGTGAAACTGTGACTTCATCATCTGGAGCAACTGATTCCGGTTATCGGTCGGGGGAGCGCGTAGCGCTCCCCGACCGGGGGGTGCGTAGCACCCCCCGAGTCCCACTAGGCTTGACATCTGCATCTGCATCTTCCAGGCGGTTCTTCAACTGGCTCTGAAACGGCAACTGGCGGTCGACTTGATCGACGGTAAACAACTCGATCCGAAAGGGACCGAAAAAGAAGGGAAGGCTTCGAATCTGCCACTTATACACCACTGATGCTTGCACTGCTGTGGGCGCTTTGGGACGCTACTGGTGATGGGTGATCGCTTTCACTCGGTCAACTACATCTGTCTCTATCACCAGTACCGAGTAGCAATGTGCCAGGTAGGCGAACCCCGTCTGACCCTGCTGGTTCGAATGTTGCTGGTTCTGAAACACTAGGGTGGGATCGATCAAAGTGTGGCCTCATGGATTGAGGGGAAGCGCTGATAGTAGATTAGATCCAGTCGCAAGCTACTGCTTGATAAGAGTACGCTACCTCCTAGGTGGGAGGGGGTCGCTCGCTAGCTATGGGTCAAGGTGCGGTCTAGAAGGAGTTGATCCCCGCAAACTTTGGGCAAACGGGGTTTGCCCCCCCCCCTTCAAAGGTGTCCAACCCCGTTTAACCCCTATAGTTCGGAGTTGTCCTCGCTTCGCCCCTATAGTGCAGGCGGTGCACTTATCGCACCAACCGTGCGGACGCGTGCGTTTAACTATTGTGCACTAATGTGGGAAACGTCGGTTTTTACATCCAAAGCGGATACCCGAACTATAGGTTCGCGGCAAACCACTTAAAGTGGCGTTTAACTATTG
>Contig123+1214
GGTGAGAAGCAGTTGTTCCATCAGGATTGACACTTTCTTCGGACTCTGCCACCTAATAGTGATCGAACAATTTCTTTGGGACGGGTGGCTGTCCCGGTTATCAGGACCCCTATAGTGGAAACGCTGCGCGTTTCCCGTGTGGGGGCAATCGCCGCCCCCAACACCCACATTAGTGCTGGCCCCTTTAAAGGGGCCAGCACTTTATAGTGCCTCTCTTGAAGGAATGGACGGAAAGACTCTACTAATGGCAGTAGAGCTGACTGTCTAAGGGACCACACCTTTATGGTGGACTAAGGTTGGTCCCAAGCTGTGAGTGGCGGCTTAAAGCCTTGAGAGGAATGGCCACTTTATCAAGGTGAGAATAATGTATAGCCTACCTAGTGTTGCCTAGGAGAGATCCAGCTAGGTAGACTTTAACGTAGTGCCCCGGCAGCACTTAAAGGTGGTAGCGAAGTCAGCCTAGATAAAGGGAGTGACTTAAAGCAATAGAGCATGCCTTGGAAGAAGGACCACTCTATCAAGGTGAGAATGGTTTAATACCAATATCCTGGCCTAGGAATGGCTGAGAGAGAAAGGCTCTACTGATTAGCCTAGACAGTATAGCTCTCAGCCTAGAAAGGTACTAGGAGAGCACTGCACTGGTACGTAAAACCATTGAGAGATTGGCAGGGTGGCCCTAATCGGGGATGCCACCCCTTCTTTGAGGGGAAGCGCKYMGCGTTTGCTTCCCCAGCCAATACCAGGAATGGAATGGCAGCTTCTTAGAACCCTTGAAGGCTTACGATCTTAGAATTCCCCTTTGAAGGGTAATTCTCTGGACCTTACGATACGAGGGAGAATGGCTTCCATAGTGTTCCATAGCGCTCTCTGATTGCCTGGAGACGTCTGCAAGGTAGACTACCTTACGTTACGGGAAAGCAGCTTTAAAGGGAACTAGGAGAGTCCCCGTTCATTGCCACGGGCCCCTTCCTTCTCAGGAATGGCTCACCACTTGATCTTTACAGACCGCAGAGAGAAGAGGTTGAGCCTATCTTGCTTGCAAGGTATAACGAAGGGTGAGAATGGCTTCTTAGAGCCTTGCCTAGTAGCGCCTAGGAGAGACGAGAGACCACCTCTCTTCTCATAGGACTAGGCATACTCTCTGGACCTATTAGTCCATTCCTGGACAGTTAAAGAGCACTGTACGAGTACTGCTCCAGTAGCGCATGAAATGCCTTACGAATGGAACGAATGGCCAGTCGGAATAGAGAGTCCATCAATGGAACAAATGGCTTCATAATTAGCGCCTAGGCACAGTATAGAGAGTTCATCTTTTGGGAATACCAGGTAAAGCATCTTTATCTTTGACAGATTAAAGGGAGAGTATGGCAGTTCACTATAGTGCCACGAGTACTGCTCCAGTAGCGCATGAAATGGTCTACGACCCGTCACTTAGAGTACGGCTCGAGTAGAGCAAGAAATGGTCTAAGCCGTAGTTATGGAAATGGCCAGTCGGAATAGAGAGTCCATCAATGGAACGAATGGCGCCTAGTGCGCCTTAGAGACTGGACCTATTAGTACATGAGATGAGACCTTGAGAGTATGGCTTCGCCTAGACGGCCTAGGCACAGCACAGTATAGAGAGTTCATCATCTTTTGATAATACCAGTCGGTTAGTTTTTGAAGATTTTCATTTGCAAAATTCCCCCCCTACGTCACTGATGAAGTGAGGCAAAAAAAAGCATTTCTCCCTTACGCATGCGTGGAGAGATTTAATTGCCGCGAAATGCAGCAGCAGAAAAGTTTCTATCGGAAGGTAAATTTTCGGGGGATCGTCTTTCGACGAACTATAGTGCTACTGGTCAGGAACCCGAATCACAATATCGGGCCTTGAAATACTGTGGCGCAATCCAGCGCGGGCCTTTAGCCTGCTCCCCTTTGACGCCCTAATGACTTCCCATTCTCCAATAGTCTTTTCAGACCACTAAAGGGTCTCCCTAAGAAGAGCTTTGAGCCGGAAGAACCCTAGGTCCAGACTGCCCCGGATGATCTGGCCACGGTCTATCTGATAGGGCTGCCGTGGCTAGCTCAACCAGTTACTTCCTCTCTTGTATCTTTTCCGTCGGTTCCGTCCGACCACTATAAGGGGCCTTTCGCAAATTTCATCCTTGAAAAAGCCCTTAATTGCTCTTTCAATTCTGAAAGGCTTTCCATCGAATCAGATCTATATACGCAATTTTCCCTTGCCACGATATAATCTTTCCATTTTTTGCTACGCGTTTTCTTAAGAACCTTCGTTTTTTCACCCAAAACACGTATATAGAAGCCTTTTTTTCTTCTTCGAGTGGATGAGATGCATTCTTCAATCGCGAGCCAACGGACAACAGTACTGTTCACTTCGGCCCCATCCATTCCCCTTTATCGATCGTTCACTGGCCTTGTAGGGCACAATAGTTGGAGGCCCCTGAGAGAACCAGTATTGTCCCACCCTGATAGATGTGCTAGCGCTTCTTCCACAGAAGATTGGCGCAATAGTTAGCGCGTAGCGCTACCTAGGGAGGTGCTGCGCACCTCACTATTGACCCTTAGTGAAAGCACTACGCGGGGGAGGCCCTAAGTGTGGCCCTTTAAAGGGGTAAGGGCGGGCTAAAAAAAACTGTTGCGTTGAGGCTCCCCTTCCCTACTCAGCACAGCTATAACGGCACCACCTTCTTCAGCCAGAAGGGTGTGAAGCGCGTAGCGCTACATGATACAGCCCACCCACCTACCGTCTCGAAGGAGTGAGTTGAGTGTGAAGTGCTATGCCAGCCCGTCCACCTGTATCGAGGGGGTGAGTATGGAGGAAGCGCGTAGCAGCCCACACCTACCTGTCCCGAAGCGCTACGCACTACATAACCGCCCACCTACCTGTCTTCCCGAAAAGGGGCGTGAAGCGCTAGTAGCACCGCTACAATGGCATTGTGCGGCCCGCCCACCTTCAAGCCCTTATAGTGCCCCCTGCTCGCTCCTTACCTACACCGGTGCCTGTTGCGATTGATCTCCTGATGGTGTACATACTAGTAGTACTAGAGGGGGGGAGTAGTTGTGCCTGGCTGACTGGCGAAGAAAGACGCTTCTCGATTGCTTGCCTTCCGAAGCGTCTTTCCGTAGACGAAAACGAACATACAATTGGTCACCTACGGAGTGGTTGCCTGTGATGGTTGTTTCCCCAGCGCTGACAGGGGAGTAGAGGTAATGAAATTGTTGCGGGCAAACCATTAACATACAACCAACTAGTGAAGCGAGGGGATAAAAGGAAGCGAGACTTTACATGAATTACCCATCCTCATTTTTCCCCTCCCCCCAACCCCCATGAACCAGAAAAACACGTATCTATATAAAGGGTGGTGGTCGCCTTTCACCCTCAGCGTGTCCTATCTCCCTTCTCACACACACGAAAGGGCATCGCTAGGAATTTGGTAAATGCGGCCCAGAAAAAACTACGATAGAATGGTGGGCCAGTAAAACGCGCGTTTTCCTAGGCTGCCTGCCTACAGGCACCCTTTACGAGCCTACGTAAGCGGACGTTACTTGGAAATAAATCCTTTGAAGCGCAGCCCTCCCTTATTCTTGCCGCTCTTCCACCCAGCATATTCTCTATTTCCCGTCTCCACATAATAACGTGCATTTATCATTCTGAGCGTGGTTAGAACCTTGCGCGTGTGAATGCACAACGTGCTAGGGCGGAGGCGGGTGAAAGCACAACATGCGTAAAAGCCGACAGCTACGCGCCGAAACCCTCTTTCCCCTCGATTTTCCTCTCCTCTCTTGTAGGCAGCTAGAGCCCCTGAGTAGGAATGGCTACAGCCCATTGACAGCAAGATCGCGCTGAGCGAGTACTGGTAATATCAGTTTTGTATTCATGGCCCAACATACTTGCTAGGAATAGGCATATCAATGGCATATGGCATAGGGACCAAGCGAACGTTGTGCAGTAGCTCCGGTAGGTGGTTCAGGCAAAGAAAGCAGTTAGCTTGATAGAAGAACGAATCGAACGGGACTAGCTTTAGCAATGGCAGTGGTGGGTGGGCTAGTGGTGATTTACTCTTTAGGACGTTGTCCATCCTGGCAATTGGAGAGGACAAGCCCTTAGGCCGGATTCGGGTTATCACCTATTGTAGGAAGTCAAGTTATAATCAACCCTGGAAACTATTGTGCCCTTATAGCCTTTACCACTTATCAAGCTTGAATGGTAGCGAGGCGTGAGGCGAGTCAGAAGAAGCTCGACCAGCAGCTCCAATGGCAGGGCAAGCGGAAGAAAGGAAGGCGTCCCATAATACTTGGGAGGAGGGACGCTAGGTACTGCTCTGCTGGGGAGCTTCCCGATCATTTACCAAGATTAAAGGAATTGAGATGCTACCCCTATTTTTGGTCCACCAAAAAACATATCTAGAATGCACTTCTGARGGSMMCMWTWARKKGGCTCTAGGGCACAGCTTAGGCCCGGAATTACAAAGGGGAAGCGGGAATTCTTAGACAAATCGTTCGAGGGAATCCCCCTCTAGTGGTCCCGTAGGACCTGCTTAGGCCCACCACTACCAAACCACACCGAAATAATCATGTGAATAGAATCAATATTATCTATCTAGTGTTTTTTCTAGTCCCCCTAGGAGGATAGGCTAGGGCGGATCCCGCTAGGATACTGAGATCCGCCTATCCGCCCATAAGTGCTTAGGCCTACTAGCAACGCTTTTGCCTGGAACTTATGGGCAATTCGGAACCTGCAGGGTGAGAATCGGTGGGGTAAGAAGAAGTGATTGTTGCCAGATCAAAGTATTGTTCCATGTGGCAGTCTTCCTCCCCGTGCAAACGGTCCGTGTCACATGCCCATAGCAGGTATGGCGCGCTCTGTCACGTAAGCGTTCGCCCGACGTATAGTACTGAGAGGGCCAGGGTTAAAGGGCTCGACACCCCTTTAAGGCGCTCCGCTAGGCGATCTGGGTGGTCAGTGAACCTGTACGTCGAGAGTGTACGTGTACCAAGGGTAGTGTGAGAGTAGGCTATTGGGGCTCCGGGAACGCTAACGCGACCCCTCTTTCTTGCCGAGTGGATGGGATTTCTTATTTGTCCCTGAGAAAGATAAACAGGGAAGAGGAAGGAATAGAGTTTGATCTCATACCCTCGTGCCAAAATGCATAGCGGTGGTGGGACGAACTAGGGCACTATAAGGGGCAGCTAACGCGCTGCCCTTAAGTGGGGCTAGCGTAGCGCCCCCCAGCCCCTAGGGCCGCCTCTAGGAGGCCAAGCCCCTTCTTTCGAGCTTTCCGACTCAAAAAAGGTCTAGTAGGACGAAGCACAGCTTAGCGTTAAAGCCAATTAGTAAAAAAGGGCTAGCCTTTTACCTCCCCTTCTCAAGGATCAAGTGCCGGGTTTGCGCAGATCCCTTTATTTAGCGTGTTTTTGAATGCCTGGCAGACTAGTGTGTGCGGAAGCCACCATACTGGGGAGAAAAGCGCCCCCAAGGTGGGAAGGAGAGGAGGGTTCCGTAGGCACGGGAAACGCCAGAAGATTTGATTGGGGGCCTTTAGTGAAAGCACTACGCGGGGGCGGGGCACTCGACATATCGACGGATGGGTGAGCGCGTAGCTCCCACTAGGACCACTTGCCGGGGGAAAGCGCGTGGAAGAAGCGCGTAGCTGCCAATCGAGGCCGAAATTTTTGAGTTAAGCCCTTCACAGACTGTGCCTGAAAACACCAAGACTGTTTCAAGCTAAGTCCTATATACCTTTTAATTTGGTGGATCACTAGTGTTCCCCTTATGATGGGACCTTATATACGAGAGGAGCAAGCGATGCCGAGCGTGGGTCGACGCGTTGATAAGTAATTTTTTGTACCAATCAAACCTTGACGAATCCCGAAATCACGTATATGGATCCACTACTCTCTGGGTAGCCACGACAGTCGATAGCAAGATTACCACCGCGATACGATCGAGCCACCCACATATTGTGGAGGATTCTTTATGTATGCTTAGGCGCACAGAACCCATCGAAGTGATGTTCGATCACGCATCAGCCCATTCATTGCTTCACTAAAAGTGGGGTGCTCGGGAACCCCTTTAAAGGTGGCCCCCCCATTCTCAACGGAAGAGAATAATCCGAACGAGTTGTAACTGGTTCGGATGATAAATGTCTGGATTGAGGGGCGTAGCCGCTTAGCAGGTAGGGGCTTAGCTTCGCGCGTTTTCCCCCCAAGGCACGTTATATACCCAGTACCAGTTGACCTTAAAGGTGTGAGCAGAGGCATTTTGGGGTCCCGTTCGATCCAGCAGCCTAAACCAGTAGAGTAGCGGCACAGCACCAGATACGGATCATCTAAGTCGAGATCGAGAGAATTCAGTCTACTAAGAATGGATCGAGCTTATCCATCGGTAGCTTTCCCCTTTTTCTGAGAAAGGCGAGAGCACAGGAGGGGAAAAGGAAGGATTAGGTTTCTTATGGACCAAGCTAGGTCGTGCTAATCGTTGAAAGTCTAGAAGTCTAGTAGCCGCGCTTGTCTCTAAGCCTTGTTAGGTCAAACATTCTATCTCTTAGCTCCGTGAGTCGCGAGCTCGAGTAGCGCGGTGAGTATGGTGGGTGTGCTGGTTAGGCTGGGGTGGTTGTTGATTCGGAAGCTGCGTAAGCTGCTTACGCTGCGTCGCTCCAGCGGCCTTTATCCAGCTAGGCTGCTGACTGATCCAGCCGCGTAAGCGGCGCTCCAGCCGCTGCCGGATCCAGCTGCGGCTCATCAGCCACAGCGCCAGTGCGTGCTAAGCTAAGCTAGTCTAGTCATTTCCGCCAGCAAAACGCGTAACAGGGGGCGCGTATCTAAAAGCTTCGCCTAGAGTGCCTGGAAGAATCGGGACTTCCTGGTTGCGGCATAGATCTCACTCCCGCGCAGCGTAACAGGGAATTGCCTACTATAGAAGAAGAGCCTTTCGATCGGCAGCACTTCTAGCTAGCCGCGAAGAAGTCCCAGTTTTGGCAACAACTCAGTTTTGAGAGATTTTAGGAAAGAATAATCGAGTGCCAATCGAACGAAACTCGTCTTATATAGTAGCCATTGCCTGCAGCGGAACTCCAAACCGCTGTTCCGCTGCAAGTTAGAAGGTAGCTGCGTGTGCGGGACCAAAGCAAGGGCGACCTTTAAGTGGTGCTACGCACCCCTTTAAACGCGGGACGATCGTGCGTTTCCCCGCGACCTCTTATCAGCCTCTCCTCGAGGACTCCCTCCTTCCCTGGCCTGTTCCCCTCTGATGGTTTGGCTTCCACTTCCGCCTCTGCGGGTGCGTCTACCCTTTCCTTTCCCTGCCCCCCTAGCCTATCATGGGTGGTGGTGGCTAGGCCCCCCTCTCCCGTTGGTCTCATGTCCAAAGCCCCTCTCCTTTGCTTCCTTGTCCACAGAACTAAGACTGTCTAACTATGGTAAAAGGAGGCTGTGCAAGTGGAAGATGGCGGGAAATTTGTGGTGGCCAACAGTAGCAGAGTATGCAGGAGCATAATAGGCATGTGTACCACTCCCCCCGAAAAGACCCGTACTGTACCTGGACGCGCTACTGACCTCTGCTTCATAGCCAGAGAATTTTTTTCTAGAACCTTTAAAGGTGCACAATCGGGCCTCAAATGCAAGCTCATTGTAGACATAGGGACAGGGAGAGGACAGTCAATGGGTGTTCTCTCCCCCCGTACTGGACATGATTCACAAAGAAGATAGGCCAACAGCCGCCCCTTAGTGGTTGTGCCTCTCTCGGATCCTGACAAACAAGCACTAAGTACTATTGGACTTCATGGCAAGTTCACTGTTCTGCCCCTCGACTCTTTAGCAGAGGTTGATAAGTCTGTAAGGTCAGGAGTAGGTGCTGGTAGTTGTTGGCTAAAGCCCAACTCCCGACGGGAGGGAAAAGAAGCCAGTCTCAACGGGGTGATGGGGGCTAGGCCTCTGGGCAGGCACGGAACCGGTTCCAGCAGCACAGTAAGCATAGGCATCATGGGCGGCTACGGCTGTCAAGTTGAATCCGAACCAGCCCACCAGTAGCAGTTGACCACTATAGTGGCCAGGCGTAAAGTCCTATTCGGTAGGGCTAAAAGGGAAACCGATCGGAGCAAAAATCCCGGGAATAATACCTTATGGCCTTTGAACTTTGTGGCGCACCTAGTTCGTTCGCGCGTTTCCACCGTGCTTAGAGCATGGGTGAGCCAGATAGCCAGTTGGCTACGAGAGAGACAACTCCGATTTGCCGGGCAGGCTTATTATCCCACCACGTGGCATGATAAGGCTCGCGCGGTGGGTGGCCGATAGAGCCCGCGCTTCTGCAACATGCTATGGTTTCACACTCTGTAGAGGCGATTAGTTCCACTAACGCCTCGGCACGAGGTGCACTAAATATCGCACAATTTTGACCACTAAAGGGAAGAATAAACTTTAAAGCCGCCCATAAAGGGTATACATACCCGTCCGTAGTTACCCACCCCTTTAAAGGGCTGGTGGCAGAGGTTGCTCTTACCGCCTCCGAGCCCTTTGAGTCTCCCTCTTCAACCTTGGACCCCTTAGCCTGATCCGTTGGGTGATAGCTACGAAGGCCTTCCCCTTGAGATAAAAGGAAAAATCTTTAGGAGTAGCCGCACATCGTGCACCACTATATTTGGGCGGTAGGGGGGCAGGGTGGCATACCCTTTAAAGGGTATTAACCCCTTTTTTAAGGGGAAGCGCTCCGCGTTTGCTTCCCCAGCCCACCATTGTGCGGCAGTACCCTAGTAGGTAAATTTACCGGGGGGCACCGATCGGTTCGCGTAGCGCTTCCACTGAAGCCCACACCGATTATTGGTGGCGTATCCCATTCTGACTGAACCTGAAGAGGGCCGGGTAGGGCGGTCCTGCCGGACCGAATCATAGTATATAGGATCGGGCACTATAGTTGGCCTTTAGGGCAACTATAGTGCACTAATGTGCCCCCTAAAGGGAACTATAGTGCCCGATTTCGGATTTCGGGGCTCGATAATACCGGGTGTGTTTCCACACCAGCTATTCGACCGAATGGAAAGTACGGGCGAAGCCACTCGACCGAAGGGGTTCCGCAATAGTTAAACGCACGCGACAAGTTCCGGCTTAAAGTGGTGCCGATAAGTGCACCGCCTGCACTATAGGGGCGAAGCGAGGACAACTCCGACCTTTGGGAGGAGTTGGGGAGGGGCGGAGCCGGGAAAACGCTTCGCGGTCCGGTTCCCACCCGCAAAGTTACGGGGTCCCCATTACGAAGGTGACATTCCAACGTACCGGCTGCACTTTGGTGCTGCGTCGATAACCAAAGTACGGGGTTGGTTGGCCCCCCCTTACAAAGTACGGGGCGTCCCCCTTACGAGTACGAGTGAATCCGAGGCATCCCCGTTTTAACAGGGGTGCAGTCTTTCCCTTCGGGGTTCCCTTCAGAAGCGGCGCTTTCCCTTCGGGGTTGGAGCACAATAGTTAAACGCACGATTGTCCTAGGGGCCGCAAAGGATGTTCCCCCAGCCTCCTTCGCTTTGGGCGCTTTGATGGTGTGGGCCCCCTTAAGGAGCCGCCTTCGGATATCCCATGCCTACAGGGCTACTTTCACCAACCACTCCCATGAAGTTGATTTCCAACTCAATCAGAAACAACCACCACTGAGAAATCGAAATTTTTTAAAGCTAGAGCCACCGAACAACTATCTACTGTCCTAGAAAGAAGAATTACCAACTATTACACCAAATTGCAGGTTGATGAGATTGGTCGAGTTGTATCAGTTGGAGATGGAATTGCACGTGTTTATGGATTGAACCAGATTCAAGCCGGGGAAATGGTCGAATTTGCCAGCGGTGTGAAAGGAATGGCTTTGAATCCTGAGAATGAGAATGTAGGGATTGTTATATTTGGTAGTGATACTGCCATTAAAGAGGGTGATATGGTCAAGCGCACTGGATCTATTGTGGATGTTCCTGTAGGAAAGGCCATGTTAGGTCGTGTGGTTGATGCGTTAGGGGTACCTATTGATGGAAAAGGTGCTTTAGGTGCGGTGGAAAGAAAACGTGTAGAAGTTAAAGCACCCGGTATTATTGCACGTAAATCCGTCCACGAACCTATGCAAACTGGTTTAAAAGCCGTGGATAGCCTGGTTCCTATAGGTCGTGGTCAACGAGAACTTATAATCGGAGACCGACAAACAGGAAAGACTGCTATAGCTATTGATACCATTTTGAACCAGAAACAAATCAACGCAACTGGCACCTCCGATAGTGAAAGATTGTTTCGTGTGTACGTAGCGATTGGACAGAAACGTTCAACTGTGGCCCAATTGGTTAAGATTCTTTCAGAAGCCGGTGCTTTGGAATATTCCATTATTGTGGCAGCCACGGCTTCGGATCCTGCACCTCTGCAATTCCTGGCACCTTATTCTGGTTGTGCTATGGGAGAATACTTTCGAGATCATGGAATGCACGGATTAATCATATACGATGATCTTAGCAAGCAGTCAGTAGCGTATCGACAAATGTCGTTATTGTTACGTCGACCACCAGGTCGTGAGGCTTTCCCTGGGGATGTCTTCTATTTACATTCCCGTTTATTAGAGAGAGCCGCTAAACGATCAGACCAGACTGGTGCGGGTAGCTTGACCGCCTTGCCCGTCATTGAAACACAAGCTGGAGACGTTTCCGCTTATATCCCTACCAATGTCATTTCCATCACAGACGGACAAATCTTCTTGGAAACTGAATTATTTTACCGCGGAATTCGTCCCGCTATTAACGTGGGGTTATCTGTTAGTCGGGTGGGATCGGCAGCCCAACTTAAGCCTATGAAAGCACTTTGTGGCACCTTGAAACTGGATCTGGCACAATATCGTGAAGTGGCGGCCTTTGCTCAATTTGGCTCAGACCTGGATCCAGCGACTCAGTATTTGCTACATCGTGGGGCTAGGCTGACAGAAGTACTGAAACAACCACAATATTCACCACTACCGATAGAGAAACAAATAGTGGTAATATTTGCGGCGGTGAGAGGCTATTTGGATCAAATACCTATCGAGAAGATCTCGGAGTATGAGCGAAGGCTGTGGGAGGAGATGGATCCGAACATACTGAAGACCTTGAAGCAACTGCGGGAGCCGTTATCCCCGTCGGTGGAGCAACAGATGGCTAAACTATGCCAAAGGATTGCTCAAAGTATCTTGGCTCAAAAGGGATGAACTCAATCTTGCGAAGAAAGAACGCGCTCTTAAGGAAGTGAGAAACATTATCGCAGAAGCTGTTAGGAAGAATGTGTCCAGCCATAATGCTGGTCCTAAACCACTATTGTGCCCTTCTTCTAGGGATAATCATTTCCACAATAGTGACTTATGAAATCTATCATGAAATCAGTATTGGTTTATCCTAAGAGATAACGGAGAATTCTACAATACTATCAAATAAAATCAATGGGGAGAATGGCGGAAGAATCCGATTAGTTCGAGTAGTCAGATTAATAGCAGAGCCGGCGATACAAGAAGCCGGCTCTCCGCTACGCGCTGCCCTTTAAACCGTCGTTCACTGTTCTCAGCTTATGGGTTACGGCATTAGTTCGTAGGAGAGGATGCTGAGTACGTTGTTAGCAGTCCACTTAAAGGGCAACATACCACCATAACCAGTATAGCTCAGGGATAGATTTGATGATAGATACGAGGAGAACACACTAACAGCTATTACCCTCCAACTACCAATACCAAGATAGAGGCCTGAAGAGGCTAGTGATATAAGAGCAAATCCTAAACAATCGTTCAACTCCCTCACGTCGGTACTGAGGCTGTATCCATTATGGAGCAACAGGCTGTAGGATAGGATAGTTGGTGCTGCTCTATCAGAAACTAGCTGCTACGGTTTCATTGACTATAGCCTCTTCAGGCCTAAGCACCGATCGCATACACACTGAATACGGTATCATCGTTAGCTCTACCAAACAGTACCGTAGAACCATACCTCATGACTAGCGTATTCTGGATGTATCGGTATATTGGTGTAATTCGTTCATTCGTTAGCTGTACATAAACGGCTTAGAATCAATGCTTAGGAACTGGTAATGATACGGCATCGCTGGGTATGATTAGCCTACTAGGTAAGATGGAGGGAACTATAGGGGCTAACGAGAACTAGCTAACCAATTGACTATCCAGAGAACCAGCTAGGAAGAATAGAATAAGGGAAGAGCATACGCTAATACCAGGCATTTGGAATAGAGGTTTAACAGCTTTAGCTAGGTAAGGGGATTGGGAGTGGTTAGCCCCTATAGTTCCCTCACTATCCATCCATGACCACCAAGAAAGCATAAGACCCCGAGCATGTATGGATGGTATGCGAGGGCTATAAAGAGAACAAGGCTGACGCGCCTAAACACTTACAAAGTGTTGCAGTGCAGGTAAAAGCTTCCAATAGCTCACTACAGCAAGGGGAGGCGGAACTCTATTCCGTCAACGAATAAATAGGGGTCGCGTGGCCAGAGAGCGATCTCGATCGGTGGTCACGGGGAGGATCTGGGTTCGAAGCTACGGGGATCAGACGCTGACACTCCGTGATCTCGGCGGGAACCCCGATGTCCGACCGGAACAACCCCTTAAAGTGGCAGGGGGAACATCACCACTTTGCGCAACCCCGGTTTTAGCGGCAAACCACTTAAAGTGGCGTTTAACTATTGCGCCCACTTCCGAAGTGCCGGTACATGAAAAAAGTGGAATCGGTCTTTATTAAAGTTATTACATTACCAAGGACCAGGACTTAGATATAAAAGAGCTGTTGCCTTCACTGGACTCTGAGGAGATGGCCAGACTAATCTTGAGTATTATTACCAGTGGTTTAACTAGTAGAAATGCTTATCAGTCAGTTGAATTTGAATCTAGTAGGTTTCTGAGTAGAGAGACAGAGAGGTATAAAAGTCGTTACCCTGATCATGTGACTGCGGTTAAACTACGGAACCATAAAAGGAGGGCCTTCTTGGTGGCTGATACAGAGACTATAATGAGGAATGGCGTCCATATGCCCTACGCTATAGGATTTTTGTCAGTGAAACCAGGTATGGATCTCAGGGAAGTGCGTGATTCAGCCTTCAGTATTTATTATAGCGAAGATTATCTAATTAATCTTTATCCCACATTTGAGGAAAGGAGCTATCAGATGATGAGTGACTTTCTGAATCGATTGGCTTCGACGACAGCTATAGAGTCCGCTGTTAGCAGGGAAAGTTTTATTCGGGTGGTCTATTTTCACAATCTCTCTCGCTTCGATGGAATTATTATGTTGAAGCATCTTATTAATAATGATCACTATTGTTTTAAGCCTTTAATGAGGAACTCTAAACTATATCAGGTATCAGTATATAAGAAGGATAAACCAGAGAAAGCCCTATTCTATCTGAGAGATTCTCTGACTCTGCTTCCGGGTAGTCTGGGCCCCTCCAATTCGGGCCAAGACTCTCTGTCCTGAATTAGAGGGTAAGGGATCCATTCCACATGAGGAAATCAATGAGTCGAATCTGCTAGAACGACGGCCGCAGTTGTTTGAGTATTTAAAGCAGGATATACGGCTGCTGGGTGGGATTATGCTAAAAGCGCAGGAGATTTATTGGGAAAGCTATCAAGTGGATATATTGAATTGTCTAACACTTTCCTCTTTGGCTATGCAAATTTATCGTTCTCATTACTATGACGTGGAAAATTGGCCTATCCATATAACCATTGTGCAGAAATGAGGATACTTTCATAAGGCAGGGATACTATGGAGGACACACCGATGTCTATAAGCCATACGGTGAGGACCTGTATTACTACGATGTAAACTCATTGTACCCCTATATAATGCAGACCAAGCCTATGCCCGGTGGTGTACCAGTATGGCACGGCAACTTAAAAGGTGCTGATCTGTCCAGCTTATTTGGGTTCATTGAGGCCTATGTGGTATGCCCAGAGACCATCGCTCGACCATTTCTTCCTTACAGGGAACCAAACAGGAATACTCTCATATTCCCAGTAGGAAGATTCGTGGGCGTATTCTTTTCAGAGGAATTGAAGTATGCACAGGAGATAGGTTATAAGGTAAGACCTTTAAGGGGCTATCTATTTGAGAAGAAGGAAAGCCCATTTGAAGGCTTTATATCCTCTCTCTATGAAAGCCGCCAACAGGCCAAAAGGGCTAAGAATGAGGCAAAAAGTGTCCTATGTATACAAAATCTTGATGAATAGCCTTTATGGCCGGTTTGGTATAAATCCTAGCAGCACCATCACTCAGGTATGTGAGGAAGATAAATACCATGATTTGCTAAAGCATCCTGGCTTAATATTTGCAGAGCGGGCTAACGACAAGTATTGGATCGTAAGCTACAAGAGTGCACCTGATGATAACTATAGTACGCCTCCGAGGTTATCAGCGGTTCAGCTGTCAGCGGCAATAACTGCTTATGCACGTATCCATATGTACCCTTATATATCTAGATCTGACTGTTTCTATACAGATACAGATTCAGCGGAACTTTCTACGGCAGCCCACTTCCAGAGGAGGTGGTATCTTCAACTGTGCTGGGTGGGTTCAAGCTTGAATACAAGGTGAAGAAAGGGATCTTCTTGGCCCCGAAATCATATTATTTGGCGATTGAAGAAGGTGAAGTCTTGAAGCACAAGGGGCCTGCTAGAGATTTAGTGTCAGCTGAGTGGTTCATGTCACAGTACGCGAATCCGACCCAAGAAGCTAAAAAGGCCACTGTGGAAGCCAATTTCAGAGTGGATTGGCACAAATTGGACATAGCTAGACAGGAGGTACACGTGAATATGGGTATTAGTTATAATACGAAGCGGGATAACGTGTATTGTAATGGGGTATGGGAAGACACCAAGCCTAAAGAAGTGGTGGATCTGTCAGGCGAGGAATATTTCGTTATTCTAGAAGAGGTCATGCATTTAAGAAAAGAGATCGACAGAAAAGAGCAGGAGATGGCCAGCTTTCGAGAAGAGAATCGAGAAGAGATGGCCAGAAAGGATCGGGAGATAGAAAGGCTTCGAGAGGATATGATTAGAATGGAAAGGTTGATGAAACAGCAGCCACAGTCTTCGGTAGTGGCTCCACAGTCTGAGGTACAGCCTGCTCTTCAGTCCACTTTAGCTCCTAAGCAAGCAGCGCCACCGCCTACTCTGTATCTTTATAGGAAGAAGAAGAGTAAGAAAAAGTAAAGTAAAGGGCACCACTATATTGGCATGCTTGCCTTTCCCTTTGATTTTCTAAAAGAAAACCGCCTCTGCTGCGTTATTCGTGATTGACTCAAAGTCCTTCCCCGCTTTCCTTGGCCCTAACTATATTGGCTTTCGTTTTTCCAACCTAAAATGACACTATAAGGGCCGKTACTGCTTCTGTTGGTGGTGGAAGCAGTCTGTCTCTCGCGGTAGCGAAATACGTAGGCTATGAAACTGAACCTTGCGGCTTCCCCAAGAAGGAGTGAAACGTTAATTTTCGTACCCATCTTCAAACAGCCAAAAACGTCGGGTTTAGGTAGGCGCGTGCTTTCCTTCTTCTTGAGCGTTTTGCACCTATAGTTATCCTCTTCAGTAAGATCTCGAGTAAGATCGTCTTCAGCTAAAATCAAGCCCAAGATCGTCTCCATAGGATCTCACCAGATCGTCTTCTCCTTTCAAGATCGTCTTACGGCACTACATTACCTAAATGTGATGGATGGCCAACCAACTCCCTAGCACTACTAGCTAGGGGGTCTTGCTTCCACGTTGGAGATTGAACCGCGAGCCTTCAAGAAAACGCGCTTCACGGCCTTCGGCCCTTAGGGCCAACTATAGGGGCCACCTTCGAACAACACGTAAAACGAACGAGAGCCGGAGAGAGAAGGGCATAAGCCACAGGGAGAGGCACTATAAGGTTGTCTAAACAAGAATCGAAGCGGTGAGGGTTGACGATAAATCGACAACAACGGGAATAGCCCTATAGTTGACTTCCCCCGTGACTCTCAACTCAGACAGGGCAGGGGAAGATCTCTGATGTTACTACCAATACCTGGTGTGTTTGCGGATAGATGGCCTACCGAGCAAGCCCATACCGGGCTAGGCAAACGCCTTTCAATACACCAGACAGAAATGTACCCCAACTACTCCGATTCCACTATGGTATGTGCCCACACCCCGTAGTGCTTGTTGAATCCATCATCTGGCATAGCTGGGGCCTTAAGAAAGGGAAGGTGCCTTCGGTGCAAGGTAGTCGTCTAGGCTGCCTTCCGTTGCCCTCCTCCAATGTGCTGTGCTGTGCTTTGTTTTGTTCCTGTGGTTATAACGAGGTGTGGCATACGTCGGCGCAATAGTTAGCGCGTAGCGCTACCTAGGGAGGTGCTGCGCACCTCCCAGCCCCATTGCAAAAGAGGGGGATATACTCTGGGTTTCCGTCCCCAATGCTAGAACTATAGTTGTCAGAAAGTCCATTGAGAAGCGTGGTCCAGTATGGCTAGTGGGGCACAATAGCATCACCTTCGATAATCAGTTCTTCTCTTATCACCTCCCATTGAGTATGGCTAACGAGTATGTGAGGCCTGTGAGACTAGTCAAAAGCGTAGACTCTAAATTCTGCTTTGTGTTGACATTCCAGGTGTCAACAACGCTGACACTTCTCTTTACTTGGACAACACCTCTAGGCCTCGCCAATAGTGGTCTCTCCCATTAGCTTCACTATCGAAGGAACGACGGATTGGGAAAGAAGAGTGACATGCCAGTGGGAGTGAGGTCTAGCACTATAAGGGCGAAGCTAAGGCATTGCTAGACTATTGTCTCAATGATTGTCGCCTTACACTTACTCTCTGGTCCAGCTTAGCTATGGCTGCTGAAGGGAAGGGTTGGGCTGCTGTCCTAAAGGGGGGGCGGGAAAAGGGAGAAGGAAGGTAAGGCGGCCGATATAGGGGTGTGAGATAATATGGAGCTGGAGTCCAGTACCAAGACATCCCTGTGCAGGCCTGCGATAGGCCAATCCCCATGCCTTCACTTAGCTCCTCCTTCATCCATACGCCCACCCTCCCAGAGGAACTGCGTCTATCTACTTTTGCTGCCTATCCCCCTTTAAGCTAGCGAAACAGGTAATACTCAACCCACTCACTCACTCATAAACTGTCACTAAAGCGCTCACTCAGTGAAAGCGCTGCCACCCACCACTATAGTTGCCAGGACGTGCGGTTCTCCTCTCGCCCAAGCAAGGCCCAACCTTGGAAAGAGGAACTCGGCAGTTGCTTCTCTCAAAGGCAAGGCGGGCAGTTCTCCCAAGAGCCAAAAGGCAGTCGTCTCTCTAAACAAATCACTATGCAGGCCGCTCTCCCAACTTCGCTTCGCTTTAGCTCCATCCCCAGCGTCAGTCAGCCAGCGCTCTCCCTTCCTTTTGGCCTCGGCTTGCTCAGGTGCGGGGCCTGCTTAAGGGCTCGCGCTAAGCCCTTTTCCCCAAAAAGGCCTTCTAAAACCCCTAAAAGGAAGACGCGCTACGGAAACCTCACTTCTGCGGCCATTATTGCCTCCGCCAGCACTGTGAGTGGGGGAGTTGGTTGGTTCCGGAATTAGCGTCATTAGGGGATGACCGGTCATCCCTTATAGTGGTGTAGGGCCTGGTAATCGCTACGCGCCTAGGGGCTGCGTAGCGCTAGCAAGGAATCAAAGAAATTGTTTTTCTTTTTTGCTAGCCTCAACCCAAATTCTCCCTACCCACCACCACCGCTAAGGGCCTCTAGGCAGATCGGCTTCCCTTCCCCTGTGGAGGAAGAAGCCGGCACCACCTGTACTGGCAACGCCCCTGCCACCACCCATTCCTACAGAAACCTTCCCTCTCCGCGTGTCGCCGCTCCCAGGTATCAGCGAACCCAGGCCATAACGCCGTGATCAAAGGGGCCGTGAGGCACTATAGTTGCCCCCGGCAAGGGGCCAACTATAGTGCCACCACTTCTTTCTGCTTTGGGCTGGGGCTACCTAAACTGATCGTCTCCTAGAACCCTATACTAGCGGAGAATAACAAAAAAAATAGCCATTTCGAGAGCGAGATGAGTTCGATGGTCATGCAGGTCATTTTCCGCTAATATAGGCCATCATGCTGTCTGAGGTAGGCTCAAGTGGCGATGGAGTTGAGATGATGGCACGAGGAAGCTATTGGCTTACTAAGGCGATAGAGTCATCGATTCCTAGAAGGGATAAAGAAAACAGAGGATGATGACGGAGTTTCTTTACTGGGTACGATGAGCAGAAGAAAGGGCGGTTCTACTATTATTCACGCAATTTCAAGTGAATTTCTCTGCGCTAGTGCTGCCTGATATGGCCCGGCCACCACTATTCTTCATGGGTGGTGGTGGCCTACTACTCTGGGTGGTCTTAATCGGACCGTTTTTTTGTGTGCTAGCCCAGTTGTTCCGTGCCAAATGTTCCACGGTGCTGTAGATTGCTGTGGCATGTACATCTGAAGATCCTTCGAAGCGGCCAACAATGGCAGATGTAGCGAAACGTCTCACGTTGCGACTTGTCAGATTGAATGGAACCATAGTTCAACTCAATTCTTGGCTTACGGATGCCACCCACCAATGCATTCTTTTCGATTCCGTAGCCATTGAAGCTACTGAACACCTTATGGAACTACTACTGGTATACGCTGCATTGATTCCCATAGCTATTCGTTTCTTTTCAGGTTCGATTCGGTCTACATGTCGTTGCTTACCCCTTTAGTTAGTGCGCCTCTTTCCTTTCGTTGGCTAGGAACTATAGTGCCAAAGCACCTCGAACGAAGTGCAGGACAGCCAGAGAATCGCTACGCGAGAACGCGCTATGCATCTTCACTACGAAGCGCGAGCCGGCCGCAGCAGCGGTGGGGCTTCATTCAGTGAATTGGAAACCCGCATACAGTAGGCTTTACATAGGGTCAATAGTTAGGTGCGCAGCACCTCCCTTTAAAGGTAGCGCTACGCGCTACCTGCCCAATGCGGAGTAGAGTAAATCGACTAAACTCATTGGGCTGATGTGACCCAAGCATGCAGGTTCAAATCCTGCCTCCACAACACCACCCACAACATTGGGTGTTTTGCACCCAATTCTCCATCCAAGAATGCGACACCTTAAGTTCATCTAGCGACATCTTGACAGCCGATTCTCAATGAAGCAAATGAATCCCGCCTTAGTGCACCCCTAGGACGGAAAGCGTGGGAAGGTAACTCGGACGGGGCCTCTTAAAAGGCCGTTACTTGAGCGGGCCCGACGAAGGCCGTTTCCGGTAGGCGGGTAGGCGAGGGCACGCACGTGCCTGGTCGTAGGTCTTGGGCCCCCAGCAGCAGAGTAAGGCTCTTCAGTTCACCACTATTGGGCCACAAGTACTCCCCTTTAAAGCGGGCCACCACACAGCGGGAAGAAGATTTCGCACAATAGTGGCCTCACCGCTCCCTCCCCGGGCACTACGCGCGSCCCBCCCCCCHACCCCCTACTCCACCTACCCCTACTCCGGGTACGGACCTTTCAATGTGGTGCCGGGTGTACGGAAAGCCCCCTACTGCGTTGCTCCCGGCCGCCCGCACCTGCTCGCGCTTCCCACCCGCCCACCCTTATAGTGGCCAGAAACAACTTTTCGGCACCCAGCAGCTGAATTTGATTTTCGATAGGCACTATAAGGTGTCCTGCACGGCGCTACCAGCTCAGGCAAAGAAAGAAGGCCGGTGGTGGCGCGTGAAAGCGCTTCGCRGCACCCCCACCTATACTCTTACTGCCTGCCGCGCGTGTTCTCGTTTGGTCGCGTGGGTAGGTCTTCCTTCGAGGGAGTCCCACTTCGACCCGCCCTTCCTGTGTGGCGTGTGCCGAAACTGAAACTGCTTCTGCTGGGACTGACTGAAACGACTGCAGTTTTAGTTTTAAAGGAAAAAACGTGTTAAGGCTGGGTTTCCAATCTTTTCAGAGAACGAGGCTACCCGGGCCTTAAGGGGAGGTGCCAAAATGGGCGCGATACGAGAGTTGGCCTTATAGGCCCTCACCCTCCCTATCGGCCTTTAGGCACTCACCCGACGATAGGAGGGTGAGGGGCGTAAGCCACTCGACCAAAGGGAGAGGGTCGAGTCTCCTTCGGAGCCTCTCGCCTATCGGCTCGAGTGGCGCCCCTCCCCCGCCCCCTATGGGGCACCCCGCCCCTTTAGATGGATCATTCGGCCTTGAAGGACAAGGCAATTCAACCTACAAATGATCTATCGAAAGGGACGCGGAAAGGTGGCCCCTTTCAACGTCCCACACTTCGAGCTAGCCCGCTCCAATGACAAAGACTCCTTAGGGCACGCGAAGTGTGGCTTTGCCCAATTCCTTTATCCATAAAGAATGAGGAGAGAGACCACCTCTTTTCCAGATGGAATCTAGCCCTCTCTTTTGATAAGAGAAAGGGGCACCAGAACGATATGGAAGTGGTCGAGTGAGTGTCTAGTCAAGAGCAGGGAGGGAGGTCGACTCATACTTAGCACGCCACCAGCGAACACGCAAGCACCGAAACTGCCTGGGGAAGGATGCACCGAAGACGGAACAACCTGTTGTGCACAGCCAACTCCCAAAGCACTGCGAACAACTCGACGTTTTCTACAGGCAAGTCGTGCACTGACGAGCCAAAGGCGCAGAGCGCCTAAACAGCACTCACTAGCTACCAATCCCAAGAAGTTCCTCCGCCCCTTCTATTTATACCTTCCTTTATATCTACCAATTGACTCTTCGTATGGAACGTTATGGAATAAAATCTCCGGGTAGCGGGTTATTAATAACAGTGGTAGGGAGATATGAACACGGAAAACTAGCCCACCAGGTTGACAGACACGAGACCGACAGGGGAGAGAGATTCAGTCCTGGTATAGCCTAGCCGGGCCCCACCGGAGAGAGCTATTGAAGAGCCGGAGATGTATGGGACTACGGACGGAGGTACGGGTCCGGAGAAAGCGTGGTGGGGCACGCTACGCGTTTTATCCGCATCTCCTTATCTCCGGGCGTTAGCACTAAAGGGGCCTTGTTTAGAGGTTAGCATAGCTACGGAGGTTAGGTTCTCGCGCGTAGCGCTAAAGAAAAGCGAAGCGCACAATCAGCGCGCAAAGCGCCTTCTGTGGAAGTACTACCCGCCCTTTTAAGCGCCTTCGTTTCGATACAGTACTACCCGCTTCGCTCTAAGGGGGAAGAGGGGATATTTACCTTCCCGACCGAAATACATAATTGTCGCGAAAGGCCTTTATCGAATCCCTATCTATATACAGGATATTTCCTTCCCGAAATACAGGTTCTTGTCGAAAAACGGTGTGGAAGCTAATTTTGACGAAACACGTATCTCTTTATTTGAAGGATCTGATGCCCTTTCCAAAGAAACCAAACCAGTCTTTGCTGCCCCTGAAGCAGTCCCCAAAGCTGTTGCCTCTGTTGAAGAAACTAAACCAGTCTTTGATACCCTTTCTCCCGGAACTGAACCAGTCTCTGAGGGGCTCCTCCCAGGCACGGCGGATCTACGGGGGGCGTAATCATCCCCGGATGGTGGTTCAGGGTCAATACCAGTTGCTTCATTATATCCAACCGCATCGTATGCGAGAGCGTCACTATGGTGCTACAAGGTGATCCATCTCGATCTTACGTGGAGCGATCTGAGTCTTACGTTGCGTGTGTCCCGCTTGTGCTACGAGGGTACGGGGTAGGGGGTCAACATTCCGAGGTTAAAGCGCTACGCGCGCAGAACTTTGTGACAACTTTAGTGGGCGCAATAGTTAAACGCTACGCGTTTTCCTAGGGGGCCGGAAGGATGTTCCCCCTCCCCTTCGTTACGGAAGTGGCGCTTTGGTGGGGGCACTGAAGGGTAGGAGGGAGGGGTACCCTACCGAGTAGCGGAGCGCGTAGGAAAGCTAAAGAGGGAAGGCAAGAGGAGGAGGGAAGGTTTGAAGGAGGAACTGGAACAGGTCCTAGTGGGAATGAAAGCGCTCATCGAAGTTGGCCAGCTTTCCTTGGGCTTTGATGAAGGACCACTATAGTGCCTACGACTTTATAGCACCTTCTGCCATCCGCGTCACCATCCGACGTGTGGGAAGGCCTTTTCTTTAGCCCCGGTAATAAAAGCTTTAGGCCCATTGAATTCGGGGTTCTATCACCTCCCGTACCCTTCCTAGGCTTCCCTTCCCGGCCGCTTATCCACCTAACCCTCAGTGCCTGAGTTCGGACGGACGCCTTTCTCTCCCGTGGCGGAGATTGTTGTACGCAACCCGCCCGATGGCCGCCCGGATGCCGAGTGCAAGCGGGCCACGTCGAACGGATACAACAAGGTACCACCAGCAGGTACACCCCCTCCTTATCGCGCCCCTTCTAAAGTCCCTCGACGTCCACGCGTAGCTCCGCCCCGCACTACGTCCACCCGCCCCGTCGATATGTCGAGTGCCCGCCCCTAGCTCGAACCAATTGTCCAGTAGGTGGTTCACCCAGTCATTGACCTATCCGATCGGGTATTCCAGGTAATATTTGAGGGTCGAGTGTCCTTCGGACCGACGATAGGAGGGTGAGGGTCGAGTGGCTATCGCCCTACGAAGATAGGTCATAGGTCCCCTAGGAGAAATCCAACGATGAGCCACAAGCACTAGGGCGGCTTGACACGTGTGTAAAACCCCGAGCTTGCACCCCTAGACCGACACCGCAGCAGAGGAACCCCTTTGAACCTTCCGATCAATTAGGGCGAAGCCACTTACCCGACAGGGCGTAAGCATCGACCGATAGGGAGATGGAGAGGATGGGATTCTTCGGCCTTCGAACAAGGTCGTCTACCCACCTTCAGGAGCGTAGCTTTCACATCCTTTGGGATGAGCGGCCCGCCTCACTATAGTGCTCAGCCTCACTATAGTGCGTGAGCCGGTTGCGCTAAAAAAGCCCAATTCGGGCTATAGTATGATATTTAGTCTCTGATTCCGAGTCCTACTGACTCGTCCACTGGGCGTGGTGCCCCGCAGACACTATCAGAGCCGTATGTTTGATCCTTAATCCATGTATATAGAAAGGATGAGGCTGCCGGCGGTTCTTTACCTATAAATCGAACACTTCATCTAAGGTGGCTCCTTCTTCTTCTGCGATAACAGTTTAGACTTCTTCCTCTTCTTGGGAGGATGCATAAACAGCTTGGGTTGCGCGGGCAGCCTTGGCACCTCAGAAGGTGGCTCCTCAGCCTTTGGTTCCTCAGACACCTCAGACTGTTGCTCCTTCTTAGTAATCTTCTCTATGACCTGTTTCAACTCTTCGATTATCTTATCCTTACAAGCTATCTCGTACCGTAAGATAATAGGCTCCTCGTATGACAAGTCTACCACTTCTTTAGGACACGTACCCACCCATAGACCTTTCTCATCATAGAGGTTAAGCCGCTTAGCATTAAGCTGGATACCCAGGTTCACATGAATCTCTTTCTTAGCTATATCCAGCGTATTCCAATTGATCCTGAAATTGGCATCAGCAGTAATACTTTCAGTTCTGGTAACATCTGCATACTGTGACACAAACCATTCAGGGGTAGCAAAGTCTCTCGCTTGCCCTTTATGCTTAAGGACCTCGCTACCTTTATCAGTCACCAAGTAATAGGTTTTTGGCGCCAGGAAGATACCCTTATTCACGGAGAACTCCAGCTTAACCTTACCCAATTCTACAGAGGAAACCTCCTCCTCCGGGAGGGGGCTACCCAGTACCGCAGAGTCGGTATCGGTATAGTAACAGTCAGGTCTAGAAATGTAGGGATACATATGGATCCTGGCATAAGCAGTAATAGCCGCAGACATCTGAACCGCAGATAAGGTAGGAGGTTTCCAAGCTGGATCCGATGGACCACTCTTGTAAGTCACTATGAAATAACGATCAGTGAGCTCATAAGCAGATATGAAGCCCGGAGAATTCAGCAGCTCCTGATATCTGGACTCCTCACATATGTCAGAGACTGTGATATTAGGGTTAATACCAAATCGACCATAGAGTGAGTTCATCAGGATCTTGTATATGTAAGACATAGCCTCATCTCCTTCCTTCTTAGCCATTTGTCGTCTAGCATAAAGGGAGGAGATGAATCCTTCAAAGGGACTGCTATCCTTCCTTTCGAACAGATAACCACGGATTGGTACTATTGTATACCCCAATTGTTGGGCATACTTCAATTCCTCGCTGAAGTATACCCCCACAAACTTGCCTACTGGAAACAATAGACTATTAGTCTTACTGTCTCTGTAAGGTAAGAAAGGTCGATGGATAGTCTCCGGGCATACCACATATACTTCGATAAAGCCGAACAAGTTGGAGATATCTGCACCTTCTAGGTTTCCATGCCACACTGGTACACCACCAGGCATAGACTTAGTTCTCATGATATACGGGTACAAAGAGTTAACGTCATAGTACCAAAGGTTTTCCCCATATGGGATATAGACATCAGCATGTCCCCCATAGTAACCACGTCTAATAAAGCTATCCTCGTTCCTGCTAGGCAGGTGTATAGGCCAATTCTCAGAGTCATAGTAACAAGTACGATAAATTCGCATAGCCAATGATGACAAGGTAAGGCAATCCAGAATATCCACCTGATAATTAGTCCAATAGATATCCTGAGCCTTGACCATAATACCACCCAACAACCGTATATCCTGTTTGAGATACTCCATCAATTGGCCTCTGTGAGCTTTCAAATAAACCTCATTGATGTCCTCGTGAGGAATGACTCCTTTAACTCCCAATTCAGGACATAAAGTCTTAGCCAATGAAGATAGACTGCTCGGAAGGAGTGTAATAGAGTCCCTCAACCTGAACAATAACTTATTATCCTTTGAGTTCTTACCAGTGGGGTTCCTACGATAGACTGAAATCTCATACACTCGATGGTTCCTTACCAGAGTCTTAAACTCATATCTATCGTTCTGAACCAAATGCTTTAACATAAGTATACCATCGAAGCGGGAGAGATTATGGAAATACACATACTTAATATCAAGAGTCTGACGCACCACAACTAATCGCTCTAGGAAGGAATTGAACATGTAATGGCTCCTCTCATGGAATGATGGCGACAGTATGAGGAGATCCTCACTGAAGTATAATTCCACCTTATAACTTTGGTCCCTTATATCCTCATATGGATTCACAGTCATGAAACCTACAGCATAAGGCACATGGACACCTTCCAGTAGAACAGTTTCTATATCGGCTACAACGAAGGGTTTCTTCTGCTGCACCTTTTCCTTCTTACTAATAACAGGCATATGTTGGGGATAACGCCTACTGATATGACTACGTTTTAATTCCTCTTGATATGGACCATCAGGCCCAGAAACCTCTGTAAAGACTTTCATTATAACCTGCTGTAACTCATTGGGACCTAGGGGAGACACAAAGACCTCTTCTCCCTTGAAGCCCTTCTTGACTCTTTCTTTTAAGACATAATACACTCGTATAAATAGTCCCTTTATAACATACTTACCGTAATCTTCAGCTGCCTGCTCAATAGCCCTTTCAATAGCCTCGAGAGTATCCTTATTAGGCACGGCATTACCATAGGCATCGTTCAAAGAAATGGTACTCGGTAACATGAATTGAATAACCTCACCACTAGGTAACTGCATAACGTATCCAATGTTAACCTTAGCAGACAGAAACACCTTATTATACCCACATTGAATCAACAATCGCATAACCGCCAAAACCAGTAAATTAACCTCACCACCACGCAAATAGGGTTCAAGAAAGGTGAGCTGAGCCGTAGAAATGGTAGGGTGACAGACCAAGCACTGTTCCCGATCAATTAAAACAGATAGACGATTCCAACTAGTATAAAACTGTCTCCGTTTATAATTAGATTGTACTTGACGCATGGGTTCTTTTGTTTTCCTTGTTTTTTGTAAGAGGTATACAACATTTCAATAGGGTATATAGGTAGTGTTTGTAATAGGTATACAACATTTGAGGAAACATATAGGAAAATGGTGGGCATATAGAAGACATTTTAAATATGGTATATAGATAGTGTTTGTAATAGGTATACAACATTTGGGTAAACAGTTTGGGCATATAATTCATTTTCAATATGGTATATAGGTAGTGTTTGTAATAGGTATACAACATTTGGGTAAACAGTTTGGGCATATAAGACATTTTAAATATGGTATATAGGTAGTGCTTGTAATAGGTATACAACATTGTTATAAGAGGTATACAACATTTAAAGACGGTATATAGGTAGTGCTTGTAATAGGTATACAACATTTTTATAATAGGTATACAACACATGGGCATATAATTCATTTTCAATATGGTTTTTTTTGTATTTGGTATACATGGGAGGAAAAGCTTTTCTTTCCCTATAAGGGCGACAATAAGTGGTATGGTCTTTTT
>Contig124+2366
CTTCGCCCCCTTTAAAGGGGCCAGCCCTTAAAGGTCTTTAGACACTCGACCGATAGGGACCACTATAGTGGGGTGCKWMGCACCCCACTATAGTTCGGGGAGCGCTACGCGCTACCCCTTCTTATAAGCCCCTTTAAGGGACGATCGTGCGCTTCCCCAGCGCCTTTCTATGGACCTGTGTTTCTCCTTTCCAATTCGAGGGCGAAGGATTCTTTTCGGCGCCACTAATGTTAAGGCGAAGCCTTCACTTCACGTAAGTGGAGCACAATTGCGTGATTCAATCCAATGACTTTCTATATACCCGTGCAAAAGGCGGCTTCGAACAATAGCGGGATTGGTGGGGGCATCAACAGAACTAATGGCTCAGTATCGTGGGGCACGGGTAAACGCGACGATCGTCCCGTGCCGGGGCGCTACGCGCCCCCCGGCACCAACTACTTGGGAGAATGCAACTTCCTATTATTCTGCAGCGGAGCCAAGCAAGACAGCTAAGGGGAACCAGGGAAGGAAAGAAGCAACAGGGGAATGAAAATTATTCCCCAGCAGCAGCAGCAGTTGTTTCAGCAGTTCCAGTTTAAGTTTTCAGTATCAGCAGCAGTTTTTCAGTTTCAGCAGAAGCTATGAATTGAAGGGTTAGACCAATCAAGGTGGGATAGGGTACCCTGGGTACCGGTAGGGTACCCCTCCCTGGTAGGCCCCGGAGCCTCCCCAGGTAGGATTCCTGGGTAGGGCCGGGTAGGGGCTGGGGCTAGCACACCCGGCGCTATGCGCTACTCTGGCCCTAAACGGGTGTAGGGGTTTGTTCCCACGAAGACCCCCTCATCAAAGGTTTTTCCCGCACCCCACAGAATTAGGGGAATTCGATACTGGTGCCCGAGTAGACGGCGGGGATTGGTGTCAATTCCGGATCGGGCACTTAAGTTCCAGAGAGAAGGCGGTCACCGTGGAGGGCAGCTATCAAGAGAAGGAGTTGAATGTGCCATCAAGAGCGAGTCAGTTGGAGGGTATGCTGGCAGATGATCTCACTATGCAAGTTAAACAGAAACAGGGGAATCAGTAGAATCGAGAAGACAGGTTGAGAATCAAGTCTTGAAAAGCGGTTCCCCGGGAAGCTATAGAATCGAGCGTGAGGACTACAGAGTCAAAGACTTCGTCCTCTTGCGCATCCCGGAATCATCACGGCTCGCTTCGGAAAGAACCAGTTTTCATACTGGGAAAGAACCAGCCAGTTTTCATAGAGGTCGAAGCCGGAATCGGCTTGCTTCATTGACGTTTGAAAGGAGAGGGGAAACACYCGAGCCGGAGGCGAGTGTCCTTCGGACCGTGTAGCGCTTAGGCGGAACTATAGTTGCCAGCCACTACTGGGCGGTGGCCCTCCCCCTCAAACTCCCCTTAAGGGGTGGTGGGGGCGAGAGACGGCTCTGTGCCTAAAGAAAACGCGGGCCACTCCCCCGACCTAACCCGCCACGGGGTCAGGGTAGCGCCGATAGGCGATACCGTCGGGGGGTGAGCTTGCCCCACTATAGTTCCCACCCCACTGAAGGGCACAATGGTTAACGCACGATTGTCCTAGGGGGCCGGCAAAAGGATGTTCCCCCAGCCCCCACTCGAGTTATCARCGGCCCCGCTAAAGCRGGGTCGGAGACGCATAAATGCAGGCGACGACCCAACTCCGGAACCTATAGTGCACCATACCCTTGATCTCCCTCTCTTCCTAGGCCCACCATCAACATAAAGACTTCCATTTGATTCTCAACCTGTCTTCTCAATTCTACCTGTCTTCTCGGTTCACCTTCCTGATTCTTTCGCTTCCACGATCTCCGGCCCACCATCGATCATCTCCTCTTCTTGAGTCTACTATCTACTATATACTGATTCCCCTGTTTCTGTTTAGCGATTGGTCCTATTCCATATTCTTTATTCTTTCAAGACCATTCAAGATCTATAGTTCGACACAAGGGGATTCAAAGACTTAACTATAGGGAAAGGAAGCCTCATTCAATCAGTCTCAGCAATCACCATCTGTCGTAAAGTCTTTCTATTGATATCCGCTTTATGTAAGGTTCGAGCCATTGAGCAATGATTCCTTAAGCCTCACCACTCTCTGACTTCAATCCTGTGCTACACCGCGAATGCGTTGAAATCAGTAATAAGAAAGCCATCTTGCCTAACTAAGATAATGGGATAGGTAGCTTCAATAGAGAGATCTAGGAGGCTTCCCACTTTCACTTTAAGAGGAAGAACGGGAGTTAAAGGATCTTGCACACCTTTATGTGATGTTGGAATGAGGATTTTCAAATATTTTTCGGATTTATTCCCGAAAACCTTGCCACTTGGTTATTATTCTCCTTGGACTAGTTTTTATCCTTCTTCTTTGGAAGAAAGGCAGAGGCTGCTTCTAAGCTCTTGTTCACAGCACTACGTTCGAGTCATTGGACCGCTAATGATACCTACTTGTCAGATCGGTCAGGTTGGATATAAAGGGTGATCCAATTGGCTACCCCCAAACTTATTTGCTTAGCTAGCGATTGAATGGATGGATAAGGTTGAAGGGCAATTCTCTGTTTCTTCACAATCCGATTCTACAATACCAATAAAAAATGGACTAGTCTTTCTCCTTCTTTATACTTCGAAGCTTCCAGCGCCTTTACTTCAGAACTCACTTCTACCGATCTTGATTAGTGCTCTCTTTGGCAGCAAGATCCAGGCAAGAATCCCGGCTTGAATGGATCATGAAAGGGAACCATAGTTGGCGGTAGGCACTTAAAGTGCTGTCCGGAACTATTGTGCGGCCACGACCGATAGGGCACAATGGTTAACGCACGATTGTCCTAGGGGGTGCCGATAAGTGCACCGCCTGCCCACAACCAACTTTGTTTTTCTTTATTTTTGTTTTTTCGCTACGCGCTCTCTCTGGTCCGGGGAAGCGCTACGCGCKTCCCCCCCGGTGCCCCCTTAGGGGCATTTTTGGCTTCCGGTTGAAAACCTCCAGCCCTCGATAGTCTTCTGAGAATCGATAGCATTCTGTTGGAACACATCCTGCCTCTTGACCCTCGTAGTTTTATGCATAGTTGGTACTATAGCCCCAATCATGGCTACTAATGGAATCAGACCAGACACGAGAAAAGAGAGAAAATAGTTCGTATGAAGTGAATCTCCCGAGGTTTCCGAATTGGTCCAGCTTTATATCCTTCCAGCATGAACTGTATATCTCGGGGGGGTTGTCCCCAAACTGGTTGGTAATGGGATGTAATCATTATCCAGAGTGACAAAGACCTCCGGCAGGGATATCAGTCCAATAATACCACCTACTGGTAAATAGCGCAAGACATTCTCGTGAATCTCTGCTATCTTAATATTCAACATCGTGGCTACGAATGAGAATGAAGCGGCAATAGCTCCTATATAAACCACTAGGAAGATCATAGCGAAGAAGTCGAAACCTAACGTAAGAAGTAAACCTGGAGTATTACGAAAAACAGGGATGGAAAACAAAACGGAATGGACGGGGTTTTTGGCACGTATAACCATCGCAGCAGATACCAAAGCAATACTCGAAAGAACAGGGAAAGGGCTTATCATGGGTTTCCTTTTTCTTTCGTATTCTATACTAGTGACAGTTCGTTCTCATAGTTCGAGAATTCGATTATTTTAGAGGGATTGAACTATAGGGGCGCGAAGCTTCTAACAATTCGTAAAACCCGGAATTGAATGGAGAGCAACGCTTCGCTCGAATTCGACATCCCCGATATGGATTTGCACAGCGCTAAGCCTAATTGCCTGATTGTCCAATCATTGGCTGGTCAAACGCATGCCGATGCCTTCGGCAAGAAAGCGCAGCACAGAGGCGAAAGCGCCCCCTTTTGTTGAGATAACCCCTCTGAAGGGAGAGAGGGGGCACTTATAGGGGAATAAGGGGAATCCCGCCAAAGGATTGGTGACCTTTGACTGGTTCGCCACGCAATATGCGAACCTAAAGCGAACCGAGCGACGATGCATAGAAACTAACTTCAAGGTTCAATGGAAATTGGATGCGAAAACCTCACTGAATGTTACCTTGGGCCTTGAACTCGATACTAAGCGAGAGAGTGTTTACAACGAGGAAGGAGTGTGGATTTCTACCCGGCCCAAGAAGGTTGGTTATTTTGGGAACCCCAGTCCTACGAGGATTTGCTGGCGGACCGAGACAGGCAGCTCAAAGCAGCCGAAGACCGGGTGTCACACCGAGATAGGCTGCTAAGGGCAGCGGAGCGTTTGGTGGCACAGCTCGAGGAGCAAGTAAAAGAACTCCAGGGTAAGGCTTCTCCAGCAGGGGATGAGAATGTAGATTCTACCAATACAGGGGGAAGTCAGAATGGAAATTCTACTTCGTAGTGGGGGTCGATAGCTGTACTCTACTCAGATTATTCAGCATTATTAGAACACTCGTAAGATAGCTATACTCTACTCGGATTATTAATCGACAGGCGCTGGTGAAGCGCTACGCGCTTCCCCTTAAAGGTGCCCTTTGGGGCCCCTTTGGTTGGTTGGTTGGGGCCCCTATAGTTCGGAGTTGTCCTCGCTTCGCCCCTATAGTGCAGGCGGTGCACTTATCGGCACCCGGTTTTAGCGGAAAATCGTGCGTTTAACTATTGTGCACTAATGTGGGAACCACTAATTTTTACATCTTTCCGGATACCCGAACTATAGGGTCTTTAGACACTCGACCGAAGGGAGAGGGTTCGCGGCAAACGCCGCGCGTTAACCATTGTGCCCTATCGGTCGTGGCCGCCCCGACGGACACCCACCTTAGTGCTGGCCCTCTCCCTTCGGTCGAGTGTCTAAAGACCTTTAAGGGCTGGCCCCTTTAAAGGGGGCGAAGCCACTCGACTGAAAGGAGAGGGCCAGCCACCGCCACCCTCCCTATCTAGTATTACTGGGGCTATCTTCTCATAAAATAAGGTAAAGACTGGTGAGAAAAGGAAGCTATACTCTACTCGGATTATTAAAACAGTGGGTTTGGTGCATATTATACGAGATAGCCCCGACCCGAAAGGGAAGGGGCTACAACTACAACTAGGACTATTACTTTTTCCCAGCATTTTTCAAGCTTATTCTTATTGTAGATGGTTCCTCTTGTTCCTTTTATTCCTGGTTATTAGATTGTTACTTTTGTTCCTTTTTCTTTGCTTTGTCACTACAGCSSSGACCCGAAAGGGAAGGGGCATAACGATTATTTAAATATGGCATTGTTCCTTTTGCTCCTTTTTCTTTGCTTTGTCACTACAGCCCCGACCCGAGAAAGGGAGGGGAGGCATAACGATTATTTAAATATAGCCACTATAAGGGGTACCCGAAAGGGAAGGGGTAAAACCACCTTCTAAGGGGGACCCGGTAACTTTCTTTAATGAGATCGTGAAGCGACCAGCACCTTCGTAAGGGGGACGCCCAGTAACCTTTTTTATCGGCGCAGCACATTAAGGGCTGCCGGTTATGTTGGGCGGCACCCCTGTTAAAACGGGGAAACTTCATACAGAGATCGGGGGATTGAGGAGTGGAGAGGATCGTGGAAACGGAAGAGCCAATAGAATCTRCAGAAGGATGTGGAATTGGGGCGGAAGAACGACCAGTAGCTGTCGATCCAGGCTCAAGGCTAGTCGTAGGGGAACCTGTGACTGGATGGAATCCTAAAGGAAGGCCAACTACCTTCCCTTTCAAGGAGGGTGTAGCGGGTGGGCAGCAGGCAGGAGGGGCACCACTTGGTGCTATGCTAGGTCGCTAACTAGCTCACCACCCTAAATGGTTGGGGCGCGGCCCATCCAGTAGTACTAGGCCCTACCCTCTTCTGCAGGGCTTACCTCGTTAGCCTGCTGGCCCTTCTTTGCCTATCGGCTTGAGCGTTTCCCCTCTCCCTATCGGTCGAGTGGCTTCTTCGCCCCTCTCGCCTATTGGCTCGAGTGTTCTTCGGGACCAACTCCTATCTACAATGTTTTTTCTCGCCATTTCTTTCCTACGCAGGTGGGCAGCAGGCATTGAGGTTGAGTGCACTGCAGTCTGCCTTGGGCTGTGGACTGGCTGATCACGTCCATTACAGCAAGTCTGGATTCGAAGGCGCTCATCCCTCCAATCACGGTCATGAAGGCCGCAACGCTCTCGTGGGTCCGGTAGCGCGTAGCGCTACCGACGGGGGACCCCCCCCCGTCCTCTTGATTGACTGGTCGAGGGTGGCTAGGATACTGGCCACTGACCTGCCAATCTCCTCCCTTGTGCCCTTCACTGAGACCCCAGTTCTGCTACTGAGTCCCTTCCCTCATCTGCTTCCGGGACTCTTCGAACGAGGTGAGGGCAAAGCAAAGAGGACCCTGTAACTTTTTAAGGGGAGCCCCCTACTTTGTAAGGGAACCCCGTAACCTTTTTAAGGGGGCCCCGTAACCTTTTTAAGGGAGACCCCCCTACTTTGTAAGGGAACCCCTACACTTTGGTTATTGACGCGTACTAGGCTGCCGGTACTGAAACTGCTTCTGCTGAGGCAACGGCTGCTGGGGCAACGACTGCTGGTACTGAAACTGCTGCTGAGGCAACTGCTGCCGAGGCAACGGCTGCTGGGACAACGGCTGCTACTGAAACTGCGGATTTCTTGGAGGGGGTTACTTGTACTCCGTCTCTGTTGGCAGTCAGTCTAGCTCGGAGGGACAGGCTAGGGAAGTTAGGTCCAGCCAGGCTACATGCCAGCTAGGGAAGGGACGCGAAGGGTTTGGGAGGCCTAACTAATAGGAAGAGGAATCTGTCAAGAAAGGGCAGACATTTGACTGAACCTAGTTGCTACTGGCTAAAGGGGCAGACAACAGTGCCTAGCCCTTAAAGAGGTAGGCTTTAGGCCAATAGTCCCCTTTTGGGCCTACAGCGGGGGAGGCGGGTATGCCGTCTGCCTACCCCGTAAAACGCGAGTAGTTTTACCTACCTAAAGGTAGCCCTTTAAGTAGTTATCCTATTCATAATGGGAAAACGCTTTAGTTTTCCTAAAGGAAGCTAACGCTTCCCTGGAGCTCCTTAAGGTCCCCGGCCTCCAGTGCTAGGGCGACCTAACGTTTTTCGCTAGGGCGAGGCCTAACGTTAGTTTTTCGCTTTAGGGCCTCCAGTGCTAGGTAGGGCTACCTCCCCTATAACCTCCTCCAAACCATCTAATAGATTCCACTTCTAGCCTGGAATTCCATCTTTAGCTGGATTAAGGTTCCGCATCCCATAACACAGTGACAGGATGCGGTGACGAATTTCAAGGATAAAGAATCGCTTCGCGAATTCGAATGAACCATTCTCAGAAATCCCGAATTCGCTTCGGTTTCATAGGCCTTCGCTACCAACGTCCCTCTCAAAAGGTCGTCACCAAGCATAGCTACGTTCGAGAACCAGACTTTCCGGCCGGCCTGAGTGCTGAGATAGCAAGGTTCCTTAAAGGGTGTGCTAGCGTGAACGCAGGCCAGGAAGAGAATCCTCCTAGCGGTTGGCAGGGGGCCACCCCTTTAAGGGGAAGCACGTAGCGCTTCCCCAGCCCACAGCATACCACACCTCCACGAAGGGAATGGCTCTATTTACCAATTCATTTCCGGCCAGGCTACTAGCCTCCCGGTCACGGATCTTTCGAGTGGCTTAAAGGTCCCCCCTTTAAGCCGCCGCCTCTTTAAGGGATCTTTTGTATCGATCCCTTTCCCTTTCACATGTAAAGCGCTGCTACATGGTGCCCTTGACCTTTACTCACGTTTGAATGGGTTACGTCGTCTGCCTAAAGAAAACTTTTTGGCATACACCGGCTTAGCAGGCTACGGCTTTCAAGGCTTTCATGGCGAAGTCTTTTTACTGACCGCCTTGCCCCTATAGTGCGGTAGGTTTCAAGGCGCTGGGAGGCGCTGGGGAAGCGCACGATCGTCCCTTAAAGGGGTGGCCCGAAACTATTGTGCCACCCTGCCCCTTTGAAGGGGCACCTCCCTTTAAAGGTAGCGCKWMGCGCTACCTGCCGTAGCAGACTCTTAGCCTTTCGGTTTGAGTTAGCAGGCTCTTAGCCCCGCCTTTTCGGAAGGCCTCTTAGCTTAGGACTCAACCCCCCGGTTCATCTAGGCTCGTTTGAGCATAAGATATTTTAGCACTACCGGCCGAGAACGAGGAAGGTTCTGTTGAGCATAAAAGGATTTTTTTTCAAACCGCTCCCTCCAAAAAACAGCTTCTGGAATGAATTGGTAGGAATAAGGCGGATGATTTCCCCTTTAAGCCTGCCAGAAGGTCTTCTTCTACTTTTAATAGTTCGTAAGCCTGGATCATCAAGCTTAAGGAAATGGCCAATAAGCACCTTGGCAAAGGGGTCAATTATGCTGGGAGCTTTAGCAGTTTGAAAGGGTAGAGCTGGAATAAGCCTAGCCACCAAGGGGCACTATAGTTGGCCTTTAGGCCCCTAGGAAAACGCGTAGCGTTTTTCACTATAGTGCCCCTTTATAGGCTCTGTCCCAATTCCTGGCTTCGGCCCCCGCGCTATTGGCGGTGGGGTGTCCTGNNGGGCCTGTAAGGCCACGACCGATAGGGCGCAATAGTTAAACGCCACTTTAAGTGGTTTGCCGCGAACCTATAGTTCGGGTATCCGCTTTGGATGTAAAAACCGACGTTTCCCACATTAGTGCACAATAGTTAAACGCACGCGTCCGCACGGTTGGTGCGATAAGTGCACCGCCTGCACTATAGGGGCGAAGCGAGGACAACTCCGAACTATAGGGG
>Contig125+219417
AAGGATGTAAACCGACGTTTCCCACATTAGTGCACAATAGTTAAACGCACGCGACAAGTTCCGGCTTAAAGTGGTGCCGATAAGTGCACCGCCTGCACTATAGGGGCGAAGCGAGGACAACTCCGACCTTTGGGAGGAGTTGGAGGAGTTGGGGGAGTTGCAGCGCCGAAGCGCTCCCCTCTTCTCCCGTAGGTCGAGTGGCTTCGCCCGGCGGGGGTGTCGTTAGACACCACTATAGTTCCAAATTCTCCAAATGAATGCTTTCATCATCCTAGCCAATGATTCAAGGTATTTCATTTTTGAACCTTATTTTTTCTGAGCTTGAGCCTTCAACCGTAGCGAATGCCACCCGCTAGCGCGCCTTCGCGCTACACGGCCTAGCATCTATTTCGTATTCTGGAAAGATAAGCGATAAGTAAGTTGCGCTAACGCGCAACTTACCCCTTCATGCAATTAGTGGATTCTACTGCAATAGTCCCGCGAATCCGAAAAGTAATCACCAGAATGGCCGGCCCAATCGCGGATTCCGCAGCTGCCACCGTTGACACCAATGAAGCGAATGATTAACCCATCATATCATCCAGATACACAGAAAAAACCGAAAAGTTCGAATTAACAGCCGGTAACATTGACTCGATTGGCATTGACGTGATAATAATGTTCCTTCTATTCGAGAAGATTCCCCGAATACCTAAGAGGGGAAGAATCATAGAAAGGGTGAAATATTCGACTAGATACATGGAACGTCTCTTTTTGTTCCTTCTCCCCAATACGAAGGGKTGTTCTTTATATCATTCATGGCAGGTTTCTTCGTCCCCGACCAAGTATCCTACACACATAGATCTGTATATGTGTGTGTATGTCCCTCCGTTTTATTCTGCTCCTGGAGAGACGTCGGACTAGTTTTGTTCACCCTTCCTTCAGAAATCCGATCAGAAGGCTGACCGAGAAGGGGCTGCGGAGCCCAGAAAGAGGCGTCCTCGCACATTAGTGGCGAGTGGGGCGCAGTGAGATCCCATGGAATCGTCGATGAACCGGTTAAGCGGGATCCAACGGAAACTGCAGCTGCTGCGGTATGGGGGAACCCGCTGCAGCGTCCCGGCTTCCGCGMAGCGGAAGCCGGTACCGKTGTTACAGCGCCGKCGAATTGTTAGAATCCTCCAGGCGGCATAGCTTCGAAAGGGGGTGGGAAGAGCTCGAAACGAGTGTTCCTCTCACAGTCGAGTGTACCGGGGCCGTAGCCGTGAGCTAGTCTTCCCCTAGATCGAGCCCGCAACCTTTTGCTATGTGTGGCCGAAGCACTTATTGGTCCACACTGTTTATGCCCGCAGTAACTATTGCGCCTTTCAAAGTTCGCAGCCAATAACCACTTTTGTGCCACCCGCAATCAAGCACTTCAGTGGCGTGAACGGGAAAAGAAAGAGAAGGCACTCAGGGTGAGCGAAAGCTACAGCTACGGGCGCGTAGGTTAGGGAACGAAAAGGTAATTTTATGCGAAAGCGTAAAGCGCTAAGCGCTACTACGGGGCACTATAGTTCCCTCTCGGTTTCCGGTGAAGAAGCGCTACGCGCTGAGCACCACCCACTAAGGTGTTCAGGGAAAAAATCTTGTGGATAGGCCATTCTATCTACAAGATTTTCTGGAACTTGAGACAAATTCTCTCTCTCTCAACGGACGGACGACCTGCACCACCAACTAAGGGGTGGGTAGATTCGGTTCCGTCGTAGCCTCGGGTAAATACTGAAAGCGGTAGTTCTCACGAAGTGTTTCTGTGACAGAACCAACGGCGCTGTAAGCGGCGTAGCGCTCTCCTACCCGGCCCCTCCCCCTATCGGGGGATAGCTGTGAAGCGCTAGCGATTTGGAAATTATTTTTTTTTTTTTGTGCGTAGCGCTTACCAGCCCCTCCCTCCCATAGAAGTGCCGCGCTTCCACAATAGCCCTTAGGGCGGAAAAAGGAAGGCTAGCAAGGTACCTTACCAAATGGGAGAGATTTCTTCCTTTTCTCCGAGAAGGTAAGAAATTTTTACTGGGCTAGCGGCTTAAACACTAGCTAGCTTGGCTGATGGCACCACTACAACCCACCACCTTCTCTGTTCACCACCACCTTTTAGTGCTATGGATAGATCCCATTTGAAATGGATGGTTAGCTCTGCCTCCACCCCGTTTCCGGCTTCGCCCAAGACTAATGAGTCAAGAGTACCGGGCATAGCGGGCCAAGAGGGGTCGGGGGCTAACGCCGATTAGGCGCCCCCGAACTATAGTGCAGCGCTACGCGCTGCACCGGTTGGTGCGTTGTTATTTCGAGCCCGCGTAGGCGGTGGCTGTCCCTAAGGACACCCCTTTAAAGGGGTGCACCGGTTGGTGGCGCGTAGCGCCCCGACACGGGACGATCGTGCGTTTCCAACTATAGTTCCCGTTTAACCCCTATAGTTCGGAGTTGTCCTCGCTTCGCCCCTATAGTGCAGGCGGTGCACTTATCGGCACCACTTTAAGCCGGAACTTGTCGCGTGCGTTTAACTATTGTGCACTAATGTGGGAAACGTCGGTTTACATCCTTCCGGCCGAACTATAGGGTCTTTAGACACTCGACCGAAGGGAGAGGGTTCGCGGCAAACCACTTAAAGTGGCGTTTAACTATTG
>Contig126+9219932
AGTGCAGGCGGTGCACTTATCGCACCAACCGTGCGGACGCGTGCGTTTAACTATTGTGCACTAATGTGGGAAACGTCGGTTTTTACATCCAAAGCGGATACCCGAACTATAGGTTCGCGGCAAACCACTTAAAGTGGCGTTTAACTATTGTGCCCCTTCAAAGGGCACTATAGGGGTTGCCCTCGCTTCGCCCCTATAGTGCAGGCGGTGCACTTATCGGCACCACTTTAAGTGCGGAAAATCGTGCGTTTAACTATTGTGCACTAATGTGCCACTAATTTTTACATCTTTCCGGATACCCGAACTATAGGGTCTTTAGACACTCGACCGAAGGGAGAGGGTTCGCGGCAAACGCCGCGCGTTAACCAACCATTGTGCCCTATCGGTCGTGGCCGCCCCGACGGACAGCCTCGGCCTTTAGGCACTCGACCAAAAGAAGAAGAGGAGGGGGAACTATAGGGGTTGCCTCGCCACGCTCGGCAGGTAGCGCGTAGCGCTACCTTTAAAGGGAGGTGCTGCGCACCTAACTATTGGCCCTGACCGTTAGGGCCTAGCGGGTTTCCGAACTTAAAGTTGCGGCCGGTTCGGTCCGGGAGCGCCTTCGGCCCGACCGACCTCTGGTCGGAGTTGCTCGCTATTGCTCGCCCTGACCAACGGGTTCGGGGTTGCCGCCGAACGAATTCCGCTAAGCGAAATAGGGTATAATATGTGTCTGGCCCTTTAAACCCTTTAAAGGTTCATTCACGGCGTAGAGATCTGGCTGGAGGCGACTCACGTAGCCAACTCATAGAGGGACGAGGTTCTAACGCCCTATAGTGGTTAACAGAAGATCAACAATTGGGGGAATGATAACCGAGGTGTAATAAAGCTCTGAGCTCGTCGTTCGTAATGCCGCTGTGGGGAGATTTGGGCCTTAGGTCAACTCTGCACTAGCGATCTCGAGAGCAAGGCTAGACACCAGAACAACCACCTAATGCGGGCCTCGTCCCTCAACGTATTCACCAAACAGAGACTAGGCAATAAATCTGCCGGGTTCAATTACTGCTATTCGCGGGCAGTGAACCACTGAATTTGCTGTGGTTCACGCTTTCGTAGTGAATGCCGTTGTCGTAGCAAAACTATTACCCAAGTACTTTTGAGTTGGCTCTTCTTTTCCGCCCCCACCCCCTTACCCTCCAACTCAATTAGGACTTTCCTGGTTTGGGGTTCTCCCCTCTAAGAGAATAACTCACAGATTCTCAGTGCTTGCGCATGAGAGGTAGAAACGATTCCCAATTAACGTAATAGAAAGGAAAGCTCTCATACTTTCAAACATATAGTGATGGGAATCACTTAGACATACTACTCTCAAATCCGAACCTGGCAAGACCATACCATAATAGAGGGATATCAAAACCCAGCCTAAGGGAATGGATGGGAAGGGAATAGTACACAGCAATACTACCCAAGAAATAAAGAGGCCCCCATAGATAGTGTGAAACGCACGATCGTCCCGTGCGGTAGCGCTACCTGGTTCCCCTTGGTCTATCGCTGGTAAAGCATCCAAGGTAGTTGGCCTTCCTTTAGGATTCCATCCAGCCACAGGTTCCCCTACGACTACCATGTTACGACTTCACCTCAGTCACTGACCCAACCGTGGTATGCGCCAATAAGACCACCAAACACCTTACCCCTCCTGTAGGTCGGGGTAAGTGGCTCGCGCTTCGCGCTCGCCCCTAAGTGTGCCACACTCAACTAGGCGTGGAGCACGTTGAGGAATGGGTGATCCGATTTGGTCGATGCTTCGGGCGGAACCAATTCCCAGGGTGTGACGGGCGGTGTGTACAGGGCCCGGGTACATATTCACCGCGGCATGCTGATCCGCGATTACTAGCGATTCCAACTTCATGTTCTCGAGKTGCAGAGAACAMTCCGAACTGAGGCAATCTTTCTGGATCCGCTCCGCCTTACGGCCTTGCTTCCTATTGTAATTGCCATTGTAGCACGTGTGTAGCCCAGCCCATGAGGGCCATGCGGACTTGACGTCATCCCCACCTTCCTCCATAAGTAGACTAGGCAGGCAGTCTTTTGTGAGTGCAACACCTTTAAGCAGCACTGTCATCAATCCGATGTAGTCCGCAGCATGTCTTAGCAACACAAAACGAGGGTTTCGCTCGTTATAGGAGTTAACCAGAAACGTCTCACGACACGAGCTGACGACAGCCATGCAGCACCTGTATGAATGGCACGTTTCATCCTTCACAGGACAAGCACACTTGTGAACTGGCAGTTCATATGTCAAGTGTTCATATGTCAAGGGCTGGTAAGGTTTTGCGCGTTGTATCGAATTAAACCACATGCTCCACCGCTTGTGCAGGCCCCCGTCAATTCCTTTGAGTTTCAGTCTTGCGACCGTACTCCCCAGGCGGAGTGTTTAACGCGTTAGCTGGGCCCCCGATCCGCTTGCAGACCAAGGACGAACACTCATCGTTTACGGCATGGACTACCAGGGTATCTAATCCTGTTTGCTCCCCATGCTTTCGCACCCCAGCGTCAGTAGAGACCCAGAAAGCTGCCTTCGCTATTTCGGCGTTCCTTCGTATATCTCCGGATTTTATCCCTACACACGAAATTCCACTCTCCTCTATCTCACTCGAGTAAATTGGTTTTGAAAGCGTTCCGCCAGTTGAGCTGGCGCCTTTCACTTCCAACCTGATTCACCGCCTACGTGCTCTTTACGCCCAGTCATTCCGAATAACACTTGCCCCCCCCGTCTTACCGCGGCTGCTGGCACGGAGTTAGCCGGGGCTTCTTCTTCGGGTCTTGTCATAATCGCCAACCCGACGAAAGAGCTTTACAAGCGGCATTGCCCTTCCTCGCTTACGCGACGTTTTTCACTCACTCACGCGATATTGCTGGATCAGGCTTTCGCCCATTGTCCAATATTCCCCACTGCTGCCTCCCGTAGCCGGAGTCTGGGCCGTGTCTCAGTCCCAGTGTGGCTGATCGTCCGAAAAGACCAGCTAAGCATCTGCGGCTTGGTCAGCCTTTACCTAACCAACTACCTAATACTACGCAGGCTCATCAAACAGCGCTTTCTAGCTTTCCCGAAGCGACGCTTCGTTTATTCAGGATTTGGCCCAAACTGTTTGGCAGATTCCCACGCCTTACGCACCCGTTCGCCACTTTGTTTCCAACCGGAAAACAACGTTCGACTTGCATGTGTTAAGCATATCGCTAGCGTTCATTCTGAGCCAGGATCAAACTCGGGTTTTTCGGTAACAGGTTCACTGTGAGAGAAAGAGGTCGTCACCGCTGCACTCCGATTGCTGGTGTTCTAGCGACCTTCGAAATCTATATACGTGATAGGAGCAGGGTGTCGGGGGGCAATCGCGTAGCGCCCCTAACGGGACGATCGTGCGTTTCCACTATAGGGGCCCATTCACTGGTCTTGCTTGTCCCGAGGCAGGCGCTCCAAGAGCGCCGCAGACGATCCGAAGGGAGACGATCCAGATTCGGCTTCCAGATTCCGATCTGGCGAGCAGACGATACTGTGAAGACACAGCCTCTATATACGTTTTTCCTTAAGACGATACTGAAGAGCTACCTATTAGGGAAGGCACCCTTTAAAGCGCAGATGATCTTGGGCCAGATGAGGCAGACGATCCTGGGAAGACAATCTTCTATCTCTCCTTGCAGACGATACTGCAGTAGGGGAAGACCATATTTAAGAGGGGAGCGATTATCCTTCCCGCGCAGACGCCCAAAGCGATTATCCCGCCTGCACAGACGATATCCTAGAGCATAATTCCGATATTGCACACTTAAGTGACACTTAGAAACTTAAATCTCCACGGAGAGGCCTCAAAAGGTTTTCTCAGCAGAATTTGAGGCATAGGCACCTGCACGTGTGGGACACTGGCCACCTGAAACATCTAGGAGAGGCCTTATTCCGGGAGAAAGAATCGAGGGTAGCACACATGCTCGTGTGGGAGACCTATAGTGGTCCGGGACAGCGCTACGCGCTGCCCTTTAAACGGGGTTGGTTGGTTGGTTGGTTGGTTGGTTGGTTGGTTGGTTGGTTGGTTGGTTGGTTGGTTGGTTGGTTGGTTGGTTGGTTGGTTGGCGCCCCCTGCCCGACCGAAGGGAGAACAACTCCGACCCTCGATTGTCTTCGTCTTCACAGAATCGCCAAATCGGGGATGCACATTGCTCATCGTCTTATCTGAGCTTTGGCGTTTATTGGTCTGCTAGCTGCGGAGTAAATCTGCTCTGCTTTAGCACATTAGTGGCTCCCTCCACTCCTAATGCAGACGATCCTGGGAAGAGAGTAAGACGATCCTTCTTCTCACTATATACGTTTTTCCTTAAGACGATACTGAAGAGCTACCTATTAGGGAAGATTATCTGGGCACATTAGTGGCTTTCTCTCTTTGATTTTCTCACAGAACAAATGTCTGCTGCGCGATTGGTGGTTAAGACCTACCCCGTCCCTCCTCCCCCTTCCCGGGCCCTCTCCTCTGGTCGGTCTTCGGCTGCTACATCGTCTGCACAATCGTGCTACATCGGCTGCTTCGGCTGACTCAGAATCGACTGCTTCGCAATAAGTACATCGTCTGCACAAATTAATCTCATAATCTCAAGCATCGTCTTCCTCTCTTCCCAGGATCGTCTTCTTTCCTCTGCGCTTACAGGTCGGGAATCGTCTGCTAGGCCCGTCTGATCGTCTTCAGGCATCATCTGCACGGGCAGGACTAGGATTAGAATCGTCTGCTCTAGGGGAGAATCGCCCCTATGAAGTTGATCGTCCCTCTCAGTTTCCTTTTATTAAGTTTCCTTCTCTTACTGAAGCTCCTTCCTTTAGCAGCACGATTGTGCAGCATTGCCTTCAATCTGTAACAGCTGCTCTTCTCTCCGTCGGTCCGGGATTCTGTAACAGCTGCTGCAGCCGCTTCGATGTTTTACTGAGACGAAAGCGCCTCTACATCGCTATAGCCTACGCGGGACAACTCGTTGAGGGAGGCGAAGCACTACAGTTACGGGGAACCAGTTAGTTGTGGGGACATACCAGTTGGCGCGTAGCGCTCCCCCGAAGCCTTACGGCTTCCCTCCATCAACTAGACTGTATGCAAGTAGCCTTCACCGGGTAGATATGGGGCACCGATCGGTGGCCTTTAGGCCCCCTAGGCAGCGCTTCGTATCGTCTTCATTCCTTCGTCTAAGGTCTGGAGAATCGTCTTATGCTAGGATCGCTTTATTCCTGTAGAGCAGACGAACTATAGTGGAAGACGATTATCTTTCTTCAAGATTGTGCAGACGATTATCGAACCTCCGATTAAAGCAGACACGATTCTGCCGAGGGGAAGACGATTCTACCCACCCACCTCGTCTCTTCCTGCCACCTCCCTTCCTTCCCAGGTTAAACATCAACCCTGGAGAGGCCAGGTTCTGGGCGGAGAAATCAACAAGAGGGGGTCTGCACGTGGGGGAGACCGCACCATCAAAAAATCAACTGAGAGGCTTCCAGATGGGTCAGGGAGCGCCGAAGGCGCTCCCTAGGGCGGCCCACCGATCGGTTCCGCACTATAGTTCCAAAGGACACTCACCCGACCGATAGGGAGGGTGAGGGTGGGTGTCCGCTTTAAAGGGGACACCCCCTTTAGTGCTGGCCCCTTTAAAGGGGCCAGCCCTTATAGTGCCTGTAAGGCCAGTGAGCGCTCGATGAAGGGAATCTCCCCACCACTCACTTGTGCCCACCCACCTCTCACTCGTGCCCACCACGTCTCCTCTCGCCCACCACACTGGCCCACAGCTATCCTCTCTTTGCCACATCGTATCCTCTTCTGTGCCCACATCGTCTTCTCTCTTTGTCAGCCCTTACCTTACTTCCAAGGTACCACGTCCCACGTTTAGAAGTAATTTCCCGAATGTTTTTTCTGGGTTATGCCTTTGATTGGCAGCTTCTTCTCCCACGCGCTGCCCCTTTAAAGCGGATGCTCTGCGCCTTGCCGCACTCGATGCGATCGATTTTGGGCAATCTCGGGGAAGACGATTCTCTGCACTATAGTTGCGATTTTACCCTTATAGTGCCTAGCGCTGTAGAAGCAGACGATTTTCTTCCCCGCCTATGCAGACGATACTTTTAGAGCAGACCCGTGTGCAGACGATTATGGGCTTGGGGTGAGACTATTTACCCCCTCCCCCTCCTCCCCCTCTCCCTCTCGTCTTCGGCTGCCACATCGTCTGCTTCGGCTTCAACTGCGACTAAATTGGCTGCTCCATCATCTGCGGCCTCCCTCCCCTCCCCCTCTCGGCTTCGACTGACTATAGAGTGTAGTTTCCCTCTCAGCCCGAAGGCTAGCCAATCCCCATCTCAGTCCGGAGGCCGAGAAGAGGGGCCCTCCCTCTGTAAGGGCCCCGACTCGTAGGCCGGAGGTACAGCCAAATCGGTAGCCCATCCCCCTTTTTTCCGTCCGACGGCTAGCCAATCTTCCCCCCTCTCAGTCCGGAGGCCGAAGGCCGGAGGTACAGTCAGTTTGTGCCAATTCCTCTCTCAGTCCGGAGGCCGAAGGCCGGAGGCATAGGCTAGCCGCCAATCTTCCCCCTCTCCGTCCGACGGCTAGCCACTTCCCCTCTCTCAGTCCGGAGGCCGAAGGCCGGAGGTACAGCCAAATCGGTAGCCCATCACCCTCTCAGTCCAAAGGCTAGCCAATCCCCTTCCCCTATAGTTCCGCCTCCTCCTTCCCGTCTTCGGCTGCCACATCGTCAGCTTCGGCACAATCGTGCTACATCGACTGCAAAGGCTACATCGGCTGCACAATCGTGCACGMTTKTGCACGATTGTGCAGCCGATCGGTGCACGATTGTGACGTAGGCTACATCTGCACAATCGTGCTAAATCGTCTGGATCGGCACACGATTGTGGCTTCGACTACTACTAAATCGGCACGATTGTGGCACAATCGTCTCAACATCGGCTGCTACATCGTATGCTTCGTCTGCACAATCGTGCACGATTGTGCCGAAAATGCCGAGAAGGGGAGAGGGAATTCCAAGGAAATTCTAAACCCGGGAAATCGCCTCTGCGTGAGCGTTTCAGGTCAACTTCCATTTAAGACAGCTGGCACCTTTAAAGGTCTAACTCCGTTAGAAGAAAAGGCGAATATGGGTACCCMSGTTGAGTGCCTAAAGGCCGATAGGGAGGTTGAGGAGTTGGTCCGACCGTTAGGAAGGAGTTGGTCAGCAGGGAAGCCGCCCGCACTATAGTTCTAGCATAGGCACTATAGTTCACTTCAGAGTCCGTAGACAAAGCCATAACAGCAGCCGATGAGCCAGCTTCCTCAGTCGATGCCGATTCAGTTGGTTTAGCCGATCCAACCTAGAGGCAGCTGATTCTGCCAGTCTTGTCATTGAAAACCAAGCCGAACCCGGCAACGACTGATTATGACTTCGTAAGACCACATTGAGTGAAGCCCCTATGGTGGTCCCACTCCGTGGAAAGGAGAGTAAGTATACCCCTTATGACGCCCCGAAAGGAGAACGCCGGCCGCGCTCCACCCCTTTAGGCCCTCTCCCTCTCTCTAACTAGGTGGTTACACTATATATAGTAGTGCCCACTTCGAAGTAAAGCGCGATCGCGGGTACTCACCCCATTCCAAGGAAAGCCCAGTGGATGGTACCCCTTTCAAGTAAAGCGGCCACAGAACCGCGCTATAGTGCTGCACTTTTAGACCCCGGCAAGTGGTCCCCTTTCTTTAGTGGACCCCACCCATCTCGAGGTAAGCGCCCCCTACCKWMGGTAAACTACCCCCCCCTCCTAGACCGGAACCACCTCAATTTAGCGTTGTACCACCATCCATAAGGGCCAAAAAAAATCAGGAATAGTAACCAATCCGGCCCCCGATCAAAACATGCTCAAAATGACCATCTTCTCACCCGGACAATCGACGATAGACCCCATCACTGGGGATTCCCCGAACTGTATGTGTTCGAGGTGGGCCGATCAACAGGTCGGGATCTGTCGGGCAACTACCGAATTGTATCGAACCACACTAACGCGGTGGGTGATACGGTCATTGGGTGGACCGGACGATACCAATACTACAAAACCCGTGGTAGTAACACAGATTCGTAGCATGGTAGGCGGGTCCAACCAGACGATTCCAGTTGCCAACAAATCCGAACGTGCGAGAGCGCCTGCATTGTCACAAGCTGTGACAGTTTCTATTGTCAGAGATGGAATTGATGCTTTTGGCCCCTATAGTGCCTTGGAATTGCTCTGATTCAACTGCTCCTTCAACTGCTGTTGGTGGTGGCACTGGAACTGCTCCTGCAACTGATGGAATTGATGGAATTGCTACTGCTCCAACTACATCTTTACTAACCTGTGCAGACGATTTTGCCCTTATGCAGACGATACATAAGACGATCCCCGATGCAGACGATCTTGCCCCTATGCAGACGATGCTTGGGGCTTTAGCCACTCAACCGACCAAAGGAGGTTGAGGGTCCGTAAGGACACTCGACCRACCGAAGGGAGGGCCCGCAAGGGCACTCCAGCGACTCCGAAAATAGGGACGCGCTGCCCTTTAAGTGCGGGGGCTAGCTAGCGCGTCGCCCCCCTGCCCCCATACCACCACCGGGTKGTATGGACGGGAAAAAAAGGGTAGAAGGTGTCTTCCATCTTTAGGAGTAACATTACCGGTAKTTCGGACTTTTCAGTGGGGTGGGCCTACTAATGGGATGCCTATTCCGTTGTTCTCCCGCTCAAGAGTTCAAACGGACAGAAGAGAGTCCTGCCTACTGAAAAGTCCATACCGTGGGATGGGATTTATTCACAATACGATTCCTATTGATTGAGAGCTCTCCTATTACTGATGGCAGGCATTGAGGTGAGAACGCCGGTTTAAAAAAGGGCTGGATATCTCGGTGCGGCTTTCTAGGCACAGTCCTGCGATAGCGTATCCTGGCACGGCGGTTCCTTCGAGCAGGAGGGATCATTCTATTCCAGATTGATGGGAAGGCAAGCAAGCCCTTTAAAAAAGGGTCCCCTTTAAGTAAGGGCAATAACGGACTCGAACCGCTGACTCTCTCGGTGTAAACGAGGCACTCTACCGACTGAGCTAATTGCCCCCATTGCTACTTGAGCTAATCAACGAGGGAAAGGGTTTTCACCCAACTCCCTACCCCCACCCACTTTGGGTGGTGGCCTACGGGCCGCCTAAGCAGGTCCTACAGGACCACTAACGAGGGTAGGGGAAGAAGCACGTAGCGAAGAACCTCGATCTATCTACGTGTTTTTTCGGGAAAACGCCACTTTAAAGTGCATGATAGATTGGATTTTCCATCAACTCAATTTACAAGTCCTTCCAAGAAGGCAAGAAAGGCCAGAGAGGTAGAGACAGCGCATGCAGTTGACTTGGGACCCGTTCCAACATCCATTCATGTCCCTCCAGATCCGAAGCTAGATACGGATCCAGATGTGAATGAAGCGCCTGCACCTGTTCTTTCTCCTAGGGGGCCGCCTCTCATAATCGTCTGCAGTCTTGGACTTATGGTCAGTGAGAGTGGGGAGTGGCACACTATAGGGCAGTCTGGTGGTCTGCAATGCTTTTCCTGTTAGAGAATCGCCCTTCATTGATCGCTCACCGGCCCTCCTTCCAAGCTCATCTGGAGCGCTCAGCGTGTATTTGCTTTTCGCGGCGCTCAACGCCCCACCAAGCCAGTGACTAACGATTGATCAGTACGAGGCTCGCTTCGCCCCTATAGTACAGGGGGAACATCCTTTGCGGATACCCGAACTATAGGTTCGCGGCAAACCACTTAAAGTGGCGTTTAACTATTGTGCCCCTTCAAAGGGCACTATAGGGGCCCCAACCAAAGGGGTTGGACACCTTTAAGGGACGATCGTGCTTCCACTATAGTTCGCCAACGTTTCTTTAGTGAATGGTCCCTATGAATGCAGCCCCGACGTAGGCCGGTCTAAGTCCGGCGTCTTTCTACTGGAAATTGTGAGCATTTCGCGTTATCTGATCACGCTTCCTTACCAAGATTAGCGCGGTTGGAACGATCAGCAGCCCAAGTGATCCATTACACGACCCATAAGTGCTGTCAACTTATGATTGGTTCGACGTTTAATGCCATAGTGCTAATGCCCAAAGCAGTGAACCAGAGACCGTAGTAGGGAACCACTATAAGGGCAGCTAATAAGATTCGTACCCACTTGATCAATGCAAGTGAACCGGAACAGATTACGAAATTGCCTAATCAACCCCCTAATCGAAGGGTCGCCGTGCCATTACCAAAATGGGAACGCCTTTGAGCGTCTTCTCGCCCCTCTCCGAGAGCCTCTGAGTTGCCCGCCTTTCAGTTGCCTAATGAGAAAGGTCTTTGAAGGTCCGTTTTGTTTGGCCATTCGAGAGAGCCTTTGAGCGTCTTTTAACACGTAGATAGAAGAAGATTTCTTCGCCTGCGAGTGGTAGATCGGATCGAGAAACCCTTCCCGTTAGGGGGACCCCGGGAGGGAAGCGCCACGCGCTTCTTCCCGGGCCCTACTCGGTGATACCCTTTGCCCGGTTTCTCCCTTTCTTGATCTCATCCGCCGGAAATGAATGGATGTCAAAAACCCCTTAAAAAAGGGTAGTAGAATGTGGTGGTCCCCCCATGATGTGCCCCATGGTGTGCACTTCGAATCAGTGGGGATTGACTCAGTTTCAGTTGACCCATCAGATCAGTTGAACCGGACTGACTGACTGCCACTCGAACCAAGTGCGGAGTTAGTTAGTGCCACTTGATTGACTGACTGTGAACCAAGTGCCGCATTGATTGATCGATTCGCATGGAAGTGCCACATTGGTTGATTGGAAGTGCCTTCATGAAACACTTGATGATGGCCTAAACGGTACACTTGAATGGTTTAAACTCATTAAATGATGGCTTAAGCAACTTGATGCATGCTTTCTGTGGTTCCATGGAAGTGGAAGTGTCTCATTGGTTCCCTCATTGGGAGGGCATTCGCGGTTTTTATTAAAAGCACTTGATGGAATAAACTGCCTTGGAAGTTCTAGGGAATCACTATAGGGAAGCATGGAAGTTCCACTTGGAAGTTCCAGGGTTGGGACCTTTAAAGCGCTTGAAGGTGGGGGGTGAGCTAGCCTGACTGAAGGGTGAGCTACAGCCTTTCTACGGGCCACCAAAATGAGAGTACCGGGTATGACGGGCCTCACACACAAAAAAAAGGGTGCCCCCTTCAGAAGTGTGCCAGGAGACAAAGATCTTCTGGAGCGCACTGCCGCAATTTGGTTGGATGGAGGTCTGTCTACCTCATTGGATCGGCTCTCGCTAATAACTGCCAAGGTGAAGGCCTCACGTTGAAGCAAAGCTGCAAGGCTAAGGCTCACATGGGAGAGCTAAAGCAAAGCACGCCGAAGCAAAGCTGCAAGTTTGGATGGAAGGATCGCGAAAGCCTCGCCACCACCCACTTCATACCGCGTGCAAAGCGCTTCGTGTTGAAGAGGGGGTGCGTAGCGCGCCTCGGCCCTACCCGGCCGATAAGTGCCCACACTTTCCCACCAATTTGTGCAAAAACAGATCTGCTTGCTTCGAACAGATTGCCCCCCGTAGCGCCAAGCACCTAGAGACCACCCGACAGTCTACCACTTGAGAAGGAGAGCTCTAGCCGAGAGAACCACCCAATCACGAAACAAAGGCCAAAAGTCACTCCTATCAAAGAATTCTAAGGCAAGGAAGCCTTCACCCCAAAAGTGAGGTGGACCAAAACAGGACATCGTCTCTAGCAGTCGAGAGATGCGGATTACAGGAGTAGTGATTGGCCAGCAGCCTTGCCTCTCCTGTTAGTCTTTCCACCGCGGATACTGATCGTCGAGCCTTCCGTGGAAGGGAGTCTTCAACTTCTTACTCTAGAGTAAAACGTGGTGGCTTTCGAACTGCGAAAGTACGACGTGCATACCTTATAGTGCCTCTTCCTTTTGTTGTCCCTTCCCCTTTCTCGATTGATAAGGGTGTTCCTGATTCAACTCGATGGAAAGAGTGCGGTTTCGGAGCGGCCATGCATTTCCCCCGGTCACTGGTTCCCTGCCTCTGCCCGTGCCCTTGGTGCTACCGAGACTCGGTAGGGTAGACTGCTTGTAGAAGGCTTTCTCCGCCTATATCGCTATCGATGCTCGGGCAACTATACCAATGTTCTCTGGAGTCTGCCAGGAGTGTGGCGTCTGACCAATGACGCCGTATCTTCTATTGGTTACTAATAAAGAAATGGTCTCTTAAGTGGGTGCCCCTGTTTCTACTGGCTTTGTTGCTGGTGGACCAGAGAGAACAACTGGTGATTCACTGGCCGTTTCGATCCGCTGCTTATACGCCCCTTCCCCTATCCCTGCTTCTGCTGGAGCTGCTACTGAGTCAACTTCGACAGTCAATTACTGCTTCAACTGATTCTGAAGGAACTGCTTCTGCTGCTGAAGGAACTACTGAAGCCCTAGCTAGCAACAAGATGCCTAAATGTAGTCTCAAATGCATAAAAGTGTCTCGCTCGGATAAGGGCAAAAATCGAGTGCCTCGACTCGTGCTTTCCGTCACTAGGTTCGCTTTCCCTACCCTTTATCGAGTGATCGAGTGCATCGAAATCCGAACTTATGGGGCGAGAGCCCGAGAGCAAGTCCGGCGAAGACACGAAGGTCGCCCCGTCCATCGTGCAGACCAGCTATCTTCGATTCGGCTCCCCGGAAGCTCTACCTACTAGGGTGCCCACACTGGCACCGCACTGAAATACCTACCC
>Contig127+14830910
TAGGCCTTTAGGCACTCGACCCTTTGAAGGGGCGCAATAGTTAAACGCTACGCGTTTTCCGAACTATAGTTGGCCCCTGCACTATAGGGGCGAAGCGAGGACAACTCCGACCTTTGGGAGGAGTTGGAGGATTTGGGGAGGGTAGCTGCTAAGCAGAGCCCGAAATCCGAAATCGGGCACTATAGTTCCCTTTAGGGGGCACATTAGTGCACTATAGTTGCCCTAAAGGCCAACTATAGTGCCCGATCCTATATACTACGATTCGGTCAGGGTCAATAGTTAGGTGCGCAGCACCTCCCTTTAAAGGTAGCGCTACGCGCTACCTGCCGAGCTACGCGAGGCCACTCCGACCTTTGGGAACTATAGTGGAAGCGCTACGCGCCCTTTAAAGGTGTCCCTATCGGTCGTTGCCGCCCCCCCTGCCACTATAAGGGGGCAACCCCTATAGTGCCCTTTGAAGGGGCGCAATGGTTAACGCGCGGCGTTTGCCGCACCGGTTGGTGGCCGCAAAGGATGTTCCCCCTGTACTATAGGGGCGAAGCGAGGACAACTCCGACCGAAGGGAGGAGTTGGAGGAGTTGGTTTTTGCGCCGAAGCGCTAAAACCCGAACTATTGTGCCCTTCGGTCGAGTGTCTTTCAGACCGAAGGACGCCCGTCCGAAGGACACTCGACCAATAAGGATTCACGGGGCGAAGCCACTCGACCGAAGGGAGAGGGGATCCTTCCTTAGGGAAAATAGGGGTTGATGCTCAAAATTCCCGGGAAACTAAATTATCCCTTTTTTGGTCAGGGAGCGAAACCCGGAACTATTGTGCCCTTTAAAGGGGTGTCCGCAGGACACCCGTCCGAAGGACACTCGAGCCGATAGGCGAGAGGGGCGCTCTCTKMSGGRAAAATCGGTTGATGCTCAAAATCCACTTTAAGGGGAAGCATTCGATAGCTTCCCGGGGCGAGGCCACCCCTATAGTTCCGGAGGACACTCGACCGTAGGGAGAGGAGCGGGGAGGTGCTACGCACCTCCCGCACCAACCGGTGCAGCGCGTAGCGCCTTAACCCCTTAAGGGGCCCTCCCCAACTCCCCCCACTCCTCCCAAAGGTCGGAGTTGTCCTCGCTTCGCCCCTATAGTGCAGGCGGTGCACTTATCGCACCAACCGGTGCGGAACTTGTCGCGTGCGTTTAACTATTGCGCCCCTTCAAAGGGTCGAGTGCCGGAACTATTGTGCCCCTTTAAAGGGTTTCCCGAAGGGAAACCACTTAAAGTGGGTTTTCAGCGCGTGACCTTTTAAGCCTCAACCACCGGTTGGTGCCCCAGCAAGTGGCTTAAAGCACTTGCTGTGGAGGGGACGGGAGTTGGGTTTTAGGGAACGCGTTGTTTTCCACACAGCAGGTGGTGGTTATTACCTCAGGTAAGCCGGCCTCCTGCTGGTTTCACCGTAGTATTCTACTCCGAGAAAGAAGAAAGAAGGCCGGGTCCGTCTTTCGAACCAAAGGCGGTTGGACGACTATTTGACTACGTAAGTCTCGTTGGCATGAATAACTCCGTTTGGCTAGAGTTTGGGAACTAAAACCACCAACCAGATTGTGGTAAAACAATTCATATTTCGCTACGCGCTTCCCCGTCCTCTGGAAGGTAGTTATGCGCCACAATCGTGCTTCATCTTTACCAKGCTAGAGCACCGCAACACTTGCTACTCGAGGACTTACAGGGAGTGTCTACAGAGAATTCAACAACCGCAAGGCATCCTGCTCAGCAAGTCAAGTGTAGCCATCCACTTGATGAAATCAAGGAGTGCCCTTTAAAGGGTTGCATGTCCAGGGTTTAAAGGGCAGCGCTAAAAGCGCTGCCCCCTTTAAGGGGGGCCTAGCGGTAAGCCCCCCCTGCCCATTATGCCTAGGGCAAAATCCCTCCGACGATAGGGGGAAGCGCACGATTGTGCGGGGACGCCCTTTAAAGCCTATCTTGCCTATCCTGTTCGCACCCGGTTCTATCGCCAGTTCCTTGGCTGCAGTAGTAGCCAGCCCCTTGTTTATTCGAGTTGTCTCGCATGATATTCAGTCGGTCGATTCCACTATAGTGCTGTCAAATTGCTCTATTGGCGTTTCTTCTTCCTCTGCCCATCCATCAACCACCGGTTGGTGCGCAGCACCCCTGAAGAAGGGCTTGCTTCTGTGTGTTCGTTCATCATTATCACCTACCGCCCTTTCCTCAGAGCCATTCATGCACGATTGTGCACAATCGTGCACAATCGTGCGCTAGCGCACCTTAAAGGGTTCCTTTCTCTCAAGAGAAGTTGGCAGCGGAAAACGCGCGTTTTCCCTACTGGCACCAATCGGGCACAATCGTGCACAATCGTGCACAATAGTGAAAAAAGCGTTGCTTTCCCTAGCCCCGGGACAGACAGCCTCAGGGGCGCCGGAGTACATTACGGCAGGATCTTTCCCCCCGGCCAACGAAGCCCTTTAAAGGTCTCCAGGGAAATGAAAGGCGGCTCCCACTTATACCGAAGCCGTCGATCACTTACTTAAAGGGGGATCCCTAGGTTGCACGTTTGGTAGTTGACTCACCGTTTGGTACCGTGTACGTAAAACCTGTTCGTTACAGTTACTTCTGGAGGGGTGGTCGCGCATGAATAATAGCGTTCGGACCCAAGTGCCTTCCGTAAACCCCCTTCCAGGGGGTTACTACCTGGCTCCTGTTGCGTACGATTAGCCTTGCGGCGAGCGGATAGTACCCATGCTATGGTTCCCTTTAAAGGTCTGATCCCCTGCCGGTTAGGGAGTCCATCCGAGCGATGGCTTTCAACCCTCGCCTCCCAGAACGTGCCCTCCTAGGCGCACAACACTAAGTAAACCAAGCCACCCCGCATGTAGTACTAACGGTGGATAATCATCCTCTTTAGAAGTACTTTTGAAAACTCCATGAATGAGCAAAACGATGGTTGCGTTAATGAGAAAGATCTCTGGGAAAAGCGCTAGGAAATCATGCTCAAACATTTCAAAAGGCACTTTTATTATTTCTCAATCCTAATGGGAGTTTGTTTTTGAAAACGCGCTTCGCGTTGCAGATTAGCTCTACCTCGCTGGGGTAGCGGGGCGCGAAGGATTCATGAAGGGCGGAACAACCGGACCCTCTCGCCTGGCTCGAGTGGCTTCGCCCCTCTCCCTATCGGCCGAGTGCCCTAGGCAGGGCGCTAGCCGGTTAGTAGCGCCCCTAGGCAGGCACCGTTTCTTTGCCCAAGCTCCTATATACGATGATTTTCGGGGTGGGGGGCCCCACATTAGTGCTGGCCCGAAGGGGCGAAGCCACTCGACTGAAAGGAGAGGTTGGGTGTACCGGTTGGTGGCGCTACGCGCCCCGACACGGGACGTTTCCACTATAGGGGTCCCCTTTAAAGGGACACCCACCTTTAAACCGTGCTGGCCCCTTTATTTAAAGGGGCCAGCCCTTATAGTGCCAGCCTTAAAGGTCTTTAGACACTCGACCGAAGGGAGAGGGCCAGCCAGCCCTTATAGTGCCTAACTGTAGGCTCTGGCGGCTAAAGCGCGCTAGGGCCGCAACAACCTAAACCTCTCCAGTGGTAACACATTCCCGAAGGAGCCACTTCCGTCGGTGGTTTTGAAGGCACCGATCGGTGGAAGCGCGCGTAGCGCTTCCCGGCGGGTGGCCGAAGGCCACCCTGCCCGATTTAGACTCCTGGGAACTCCCATCAGGGGTACTGAAGGTTTGATTTTTATTCAAGTATTTTACGCAACATCTGCAGGAAAGCTTCTGGGAATAGGGGTCGGTCCTCCGAAATGGACTCGGTGGAAATATTCAGGATTTTGTGCTTAACTCCCACCCACTTCAATGCCTTTTACGATGCCCCGTAGTGGCTCCTGGGATTTGATCCCACTATAGGGGCCAGGTTTTAGTTGGCTTTTGCCGACCTTACGTGTGCCGGCAATCATAGAGGGAAGAAAGGCATCGAAAGGCTCGTTTAAGGATGAGATGTACTTCTTCCTTTCGATTCTGGGCATGAAGTAGTAGTCAGAGGATCCGCGGCAAACCAACTTGAGTAGAGGCAAGGCATAGTCCAATGAAGCAAGAGAAGAGACATCTCCTTTCCAACAGGGAAGATCCGTTTCAGTAGGTTTCGAACAGGTGTCATCCCTTCCATGAACATGGACCTTCGAGAGTCAAGGAGATTGCCTCTCAAGGAAGGAGTCATTCGCAGGGAGGGAAAGTCGTTCCCGAGAAGTTCGTGGGGAAGTCCGGAATCCGGGAACCCCGATCCTATATACTACTCGACCCTCCCCAACTCCCCCCACTCCTCCCAAAGGTCGGAGTTGTCCTCGCTTCGCCCCTATAGTACAGGGGGAACATCTTTGCGGCCAAACCAACCGGTGCGGAAAACGCTACGCGTTTAACTATTGCGGAACCCCGCACTTCGGTCGAGTGCCTAAAGGCCAACGGGAGAGGGTAGCTGCGGCAGCAGAGGCGCGGCACACCCCTCTACCTTTCGCACTTGAATGGAAGCTAAGCTCCCCCACACAGAGTACGTACCTACTAGATTTCCTCTCGCTTAAGGCCAGCAATTGGTCCTTATGATGCATACATTTGGCCAGCACATCGTGTCCCCAAGCACTTCCTCCCATGAATTCKTACTCCCAGGCAAAGCCGTTAATAATGGGCATAACGTAGGCAGCCTCTCCGTTTCCCTTTGTAGGATTTTGCCCGCTCTCGTAGAGTTTCCAGGGTTTCTCCCCCAATGAAGGGATCGGGGTCTTTCTGGAGTATGCACAGATAGTATTCCAGCAGCCTTTATGAAACTTCACGCATTGGTGTATCCCTCAATTCACTGAATAGGCTACGCAGGATTGCACTATAGGGCGTATCGACCCTATAGCCCGAGCGGAGTCGCTGCGCACCGCCGCCACCCTTACGAGGCGCTTTCGGAGCGGCTCCACGAATGTTGGATCATATGTGGGAACTGATGGGCGACACAATTTTCCGATTGCGATTGCAGCAAATGGGCATCGTAAGGAGGCTAGCGCATTTGGTCCTTTCTCTCGAGGGGCGGGCGACAACTCTTCCGATTCGCGTACAAACTGTCCATCATTAGCCGGCCCCGGCTAAAGCCCCTCACTCTTTTGCACCCCTATAGTGCATCCGAGCTGTTATTTCGTGCAAGACGGTCGCACTACTTCAAAAGGGGATCTCAGGTATTATTCCCTATTTCTTGGGGAATAGTGGGTCGAATAACCTTCGTTGATTCACCCGATGATGCCGGTATATCCAAGTTTGGGCGACAAGAAGCTCTATTTCTCTCCCGGTCACAACTAATGTGGTTTCGTGCCGGACCTATAGGACGGAGGCGAAACGATCGCCTTGAAGGGGGCGAATACTGGATCACTTTTGTTCCAGTGATTCCAGGAATGAATAGAAGTCATTCATTCAGTTGGTAAGAAGGGTTAAACGGGCCTTGACCTGATGGAAAGGGGAGTCGGCTTCTTCGGGTCAACCAACCAACCAACTATGTCTGGCAGGCCGAGGGTGTCGGGGGCCAACGCGTAGCGCCCCTAACGGGACGATCGTGCGTTTCCAACTATAGTTCCCGTTTAACCCCTATAGTTCGGAGTTGTCCTCGCTTCGMCCCTATAGTGCAGGCGGTGCACTTATCGCACCAACCGTGCGGAACTTGTCGCGTGCGTTTAACTATTGTGCACTAATGTGGGAAACGTCGGTTTACATCCTTCCGGCCGAACTATATATAGGGTCTTTAGACACTCGACCGAAGGGAGAGGGTTCGCGGCAAACCACTTAAAGTGGCGTTTAACTATTG
>Contig128+119417
TGCCCTTTGAAGGGGCGCAATAGTTAAACGCCACTTTAAGTGGTTTGCCGCGAACCCTCTCCCTTCGGTCGAGTGTCTAAAGACCCTATAGTTCGGATACCCGGAAGGATGTAAACCGACGTTTCCCACATTAGTGCACAATAGTTAAACGCACGCGACAAGTTCCGGCTTAAAGTGGTGCCGATAAGTGCACCGCCTGCACTATAGGGGCGAAGCGAGGACAACTCCGACCTTTGGGAGGAGTTGGAGGAGTTAGGGTTGGACACCCCTTTAAGCCCCCATTGCCGATCGACCCTACCTTTGATCATGGCCTTTTCTTCTTTCCCTGCAAAACTTTTCTACTCTTTCGCTGGAAGTGGCGGCCCCTTAGGCTGATATTCTGGTTCCGTGTCTTCCGCAGCTAGCCCAAGAAGGTAAATTCTTCCTTCCACTATGGAATCCTCCTTCGCTAAGAAGGAATGCTTCCTCCTACTAGGGTCCTCCTATTCAGGAAATCCCCCCCCCTTGCAGGAATGGAATCCTCCTCCGCTTAGGAGCCTTGTCTCTTTCGGATCGAACTAAGAAGGTCCTCCTACTCAGGAAATACCCATCCCCAGAAGGAATTCCACCTACTCAGGCCATCCCCTTGCCCTATAGTGATTGGCTGAATCCGTTTCTTAAAGTCCAATGGCGCAAAGTCCTGAATCCGTAAAGTCAATATGGCGCGTAGCGCTTTCCCGCCCACCTTCCTAACTTCAACTCTTTCCCCTGATCTCCCTCTTTCTTGAGCCCACCCAATCTTCCTCTCTTCTCCACCTTTACCCTCTTGAGCCCACCGCCCTACCCAATCTCGCCATACCCAATCTTCTCTTCCGCTTTCCCGCCGCTTCACCTATATCGAAAGAACACTGAGTCAAAATCTCATTTCTATAGCCCTGCAGCAACTCCCAGAAACTGGTATCGACCAAAAAGCTTCTCTCTGTCTTGTTCACCAGACTCAGTTACAACGTAAAGAATTTTCTATTCGATCAGCCGAATCCAAAGGGTAAAAGCTACTCGATCCAAGTCAAGCGGCGGAAGCTTAATTCCCTCACGATCAAGACTCAAAGCCAAGATGAAGGTCCTAGTGAGAAACAGGTCATTGTTCAGGTGATATGGGATATCATTGCTAAGCATGAGGATAGGAGTTTTTTTCAGTTTTCTCGAAGACACCCCCTATTTCTGGTCCAGGCGCACTCGCTGCCCGTCCAGTATCATGCGAAACATAGAAGGCTCTATTGTGTACCCGGATAACTCATCAATCACCCAAAGATCATAGTACTTGTTACCCCCRGAGAAATCGTTAGGTCTTCTGGGTACGAAGTAAAGAGAGAATATTTGATCCAGGAGAGAAACGAAAGAGCTTTTTCCTGAACAAGTCGCCTGGCCCACTAGCAGGAACTGACCTTGCCGCAAAGTCCTCTCCCGAATCTCAGAAAAGACATTGACCACAAGCCAGAGGAAGAGAAACTGAGTTTGTCCCAGCTCCTCTTCCGAGTAGACTGAGGGTTTCCTCCCCTTTAAAGGGGTCCCCAGTAAATCAGTCACATAGCGAGTGAGTTTCTCTATAGGGGAAATCTCTTTGTTCCGCAAGTTCTGTAAGTCAGTGAAGGTAGCCTTTAGGAATGGTACGAGGTCATACATGCTGCGACCAACTCAGGCTTCGAGAGCACATGCTCCCACGATTTAGCTTTCCTGAGAAGGAGAGCATTAGACACGTTCTCATGCTTCTTTCGAGCTTCCACTCTAGTCCGTATGTCCTCGAGCGTGTCTGCCCCCCCGTACCATTGGGTTTTTATCCATAGCAAATATCGTACTGCAGAGAGACGTCCAACTGTGAAAGAACTTGATAGACATTAGGTACCGCTGCTCTGGAGGCAACAAGTCGACCAGCTTCTTCAGCATGTACCACGTGAGATTCTCTGTTCGAACACCTACTGAGATTTGTACCTCGTTCCTACCAACAATCAGAGATTTCTAGGGTACTAGGTTCTCGACCCTTTCGACTATTTTGTCCGCATTGGCTATAGTAGATACCGCAGAAGTAGTTATCTCTATAGTGACACATGCGTAAGGCCGAACATGACGCCGAAGTTGTTTTCGTTTCTTCAGTCATCCCTTCCATCTTTCTTACTTTCCAAACGTAGAGAAATAATCTTTTCCTCTCAAATCCTTGGGATGAGGGAACTATAGTGCAGCGCTACGCGCTGCCCGGTTCTTGCTCGACCGAAGGAGACGGGAGCGTACGTCAGCAGAGGCAGCCCTTTCACTTGTTCCGTGATTAGGGAGGGGAGAGTGAAGCAGCCTAAATTACCAATTCCTTCTTATCTCTTGGTACCCCATTTCGTGCACGGAGTAGGATCATCACCCACCAGTGAGTTGCTTACTCCACCTAAATCACTATCGAATTATCATACGCCCCTTTAAAGGGGTTCGGGTCGAGTGGCTTCGCCCAAAAAGGGGGAAAGGGGCTACTCCCCCAGTGGCAAGAGGCCTCAACCCCTCTGACTTAACGATGCCTTAAGCGCACAGGAACGGCCTATTTTGATGCTTACGGAGATGCCTACCCATCACTTGGGAATGCACTTTACTTAGCGAACTCACCTTGAACTTAGATACAACCTTTCCTACAGACAGAGATTGAGGCGGGGGTGTCCCCTTTAAAGCGGACACCCACCCTCTCCTTTCAGTCGAGTGGCTTCGCCAACCCCGAATTTGGGCCAGCCCTTAAAGTGCCAACACTATCGGTCGAATAGCTGCCCATCGATCGACAGTCGTCCTATAGACAATGATTTGCTCCGTCGATATGGGTACGGGGCGGGAGTCGCGGGAAGGGGCGGGCGCGTAGCGCTCTCCGACCGAGAATCGAATCATTGTATATAGGAAGCCGGATTCTATTCCGTCGAAATTTGTGCAACCCGGGTGCAGTGGATTCACGTGTCGTTCGCCCGTGAGAACGCGTAGCGTTTTCCGTCATGATTCCGGATTCATGCGAATATCAAAGGCCGGCCCCTTTGAAGGGGTCTGCCAGTCTCACTGGCGTACTGTCGATCTCCATAGCCCGTAGGGCGTCTATCACCCGCGTACGAAACCCGCACGGCATTACCGCCAGCCCTTTTTCTTACCAAATTTGGTGGGTTTCAAACCCAAAGAAGAAGAATAGTAAGCGAGATATGCTTGCATCAGGATTTAAAATTCGTCGTCAAATGAAGGAAAACGTTTGGCATAAAAGACTGAATCCAAGAAAAAGAGCCCTCATTTGGGGGTTTCCCTTTCGGAAGCGACTTAGAAAAAAACCATTTCAAAGACGAAAATCTGAGAGTTTCTCTGAGAAATTACAAACTACACGAAAGTTGTCCCTTTTCTACGGATTACCTATGAGAAAGAAGCTCCAGAAAGTGAAACCATTATTAGGAACTATTAAAAGAAATGCAAGTTTTCTACCCTTTTTAGAAAAAAGATTGGACGTTATTTTAGTTTGTATTTCTTTTCGTAAACATATTTCTGAGGCAAGGCAGCTAGTGAGACATAAACATGTTTATGTGAATTCTGGGATAGTCGATGTTCCTGGTTTTATAGTATCTTGTGGTGATCTCATATCCATTGAAGAGGCTTCTAAGGATCTTGTTAAATCAAACATAATGGAGTGTGGAAAGAGAAAAAACGAGATTAGAAAATCGATAAAACGACTAAACAAAGTGAAACGAAAGTTTTTGAGACCTTCATTCTACCCTTCCATTCATAGAATATCTATTACTCGTTCTCGGGACCTTTTTCTTGAAAAATTCTCGACTCATATTGATGGGAAGAGAGGGAAAGTCGAGGGAAGTTCTGGGGGAGAAAAAAAAGGAAGAAAAAATGTTCCTCACCATTATCTAGACTTTTATTATCCACACCATTCAGAGGTCGAGTATGAAAAACCCAATGTTGTTGTATTTGCCGAACCTCCGTATAGATGTATCAGATACCCTTACAGAAGTCTGGAAAGGACCCACTTTGTCTGAAGCGAAGCAGCCCAAGCATCGTGAATGATTGGCGGAGCAGTGAAGTAGCTAACTCTTCTGGGTATATAGCATTGCATTATCCATAGAGACATTTGCCAATCGAATGAAAAGAGTCGTCTCATAGAGGAATGGGCAAGAAGTGTAAGCACTGCGAGGTCCGAGCAGGGTGGCCGCAACTTCTGGAGTTGGGGTGGGGGGCCCACTATGGTTCCCCCCACATTAGTGCTGGCCCTCTCCTTTCAGTCGAGTGGCTTCGCCCCCTTTAAAGGGGCCAGCCCTTAAAGGCCAGCCCTTCAAAAAAGTGGAACGCGCTTCCTTCACTTTAAGTGCCTTTAACTTCTCTTTCGTTCGGCAGCAAATGTTTTCTCACCTTCTTCGCGTTTGCTTTGTCAGTCAGGTTGGTGAGGCTTCGCGCGAGTCGAAGGAAGGAGTCGGTGGAATGCTTCGGTCATCACACTATGTCTCACTCGAGCCGGAAAGGTACCCCTCTCCCGTTGGTCGAGTGGCTTCGCCCATCATGATCATCTTCAAGCTGCTGAGAGAGTTGGAATAGGATGAGCGGTTCATCGAGGTATGCAGGGGAGGGTTTCAGCGCTAAGCGGAAACCACTTAAAGGTTTCGTCCTTCCGATTGAGATCACAGTGTGGATGAGAGAGTTTCAGCGCAACAACGGACTGGAAAGTGAAAGATCGTGAGGTGCCTTGATCTATCCAGTTGGCCATATTGAGAGAGAGTGCACTTGGAAGTGGCGCTACGCGCCCCTAACGGGACGATCGTGCGTTTCCACCGGTTGGTGGCCCCATTTTCTGGATTGGGCTTTCCAATCGAGCCAGACGAGCACTGATCCGCTGAAAGAGGCACCTTCATCAGCAGGTGAGCCTGCCCAACTCCCGTCCCCTTGCTGGGGCACCAACCGGTGGTTGAGGCGCGTAGCTAACCCGGAAGCCGGTGGGGAATGGGGGAGGAAGACCAGACAGAGCTTGAGCCTGACTCCGTAGTTCCGTTCCCTGGCCGGCCACCTTTAAGGGGTCCCCACCCACTAACCTTTAAAGGGCGCGTAGCGCCATATTGACTGACTTTCCAACCCATGAAAGCGCTAGCGGGGGCGGACGCGTAGCACTGCCGGCTACGGGGGCCTCTCCCGTTGGTCGAGTGGCTTCGCCCCTCTCCTTATCAGTCGAGTGTCCTTCGGACCGTGTAGCGCTTAGGCGGGGCGTGTATGCTTGCAGGGATCGGGGAGTGGGAAATCTGGGGTCGCATCTGAAAGCGGGCCTGATCCAGAGGTCCTTCACAGGTTCGACTCCGGAGATGGAGAATACGATAGCGCAATCGTGGTGGGTAGTAGGAGTAAGGAGGGCATTCCCTCTATAGGTAGGACTGCCAGATGATGTCTACAGGAGTCGGGAACAGGAGAGTTTCACCGCTAATTGAATTCTTTTGTAGATCAAGTAGGAAGAGTAAGAGATAGACTAAAGGAAGGAGGTGATACAATTTCTCTCCATTACCCTACCAGTGGATTTCAAGAGGACGAACGAAACCTATCTACAGGACAGGAGAGAAGCATATGTGTAAAGCGGGTCTCGGTTTATTCTCCTGGGCTGTAAGGAAGGAGTTGTAGACCGTTCCAGTACCCCAAGATACAGGGAAAGAAGCTATCTTCTTCCTCGGCTTAACCTGTAAAGTTGTGTCTCTACCTTTTGCCGTGGTTTCATGACATCGAGAGCGTTCAATCTACAGGAAGGGTAAGTAACGGGCATAGACACTTACCTCTCAACTCCAGAAGATTCTTATCATGCCCTTTAAACCCTTGCCCAGCTTTACGACCCATTTCCAACCTCAAAGTGGGTTAACTCTGGGCACACCCGGTTATCCATCGCTAATCAACTCTATAGGGGTAAAGACCCCTTCTTAAACCCTATTTGAGAATAGCCTAAGCTATGATGGCGGTGTTTTTTAGGTTCCGTTTCTTCCTAAGGAGCAGCCAAGTACAGTGAATCACTCACCGTACCATAGGTAAGTGAAAGGTAGCGACTCCTATATACTAGCATTTTGGGGCTTCGCCCCATAACAAAAAGCTAATGGCTCAAGACCATTATGGCTCTGTACCATTCAAGATCAAGGGCATAGCTTCCTTTCAATTCTACAAGACCCTTCATCCCTCAAATATAGGTGGTTCATTCCCCCCAGTCGGATCGGATGGTGTTCGGTCCTCGCCTGCCGCTGGAGCCCCCTCTTAATAGAAAGTGAAACGATCGGCTGTTCATCCTTTAGTTTTCCCTTTTCAAAGCTCCGAACAATTATCGTTTTTGTTTACCTTAAAATAAAGAGCGAGCTCTTCGATTTCGTTCTTCGAGGAGGTGGCTGTCCCGGCAGGACACCCCTTTAAGGGTTGGCCGGGTTGGCCAACCCGGCCTAACTACTGTTAGTAGACTCCTTCTTTGTTTGCTCAATCAAGTCAAGTTGCCCCTAATTAGTGTAACCATTATCCGGCTTCGATCGTGTCACTTTCATACGAAAGAGAGTCAACCAATACTTCAACTCCCAAACAATGGGTATCGACATCCAAACATCAACTAGAGGCACGTTTGTCTAAGCAAGAATCGAAGCGGTGAGGTTTGATGAGATGATTCCCTTTAAGGGGTCTGCCCTAAAGCCCGTAACCTCCTGCTCCCGGTTATCAGGGCACTAGGAAGAAAAAGGCCGCTCTACACAGTAACGCGCGGTCTAGTCTGCTTACCCTTCTAGGCCGATCGGTGTAAATCCAACCCCAACTCCTCCCTTCGGTCGGAGTTGTCCTCGCTTCGCCCCTATAGTGCAGGGGCAACTATAGTTCGGAAAACGCTACGCGTTTAACTATTGCGCCCTATCGGTCGTTGCCCAACTATGGTTGCCACTATAAGGGGAGCACCGCCCACGTAACGCACCCGGAATCGGATTTGCCACAAAGGGATACACGTTGAAGATTATTAGACAAAGGAGCTATTGATAGGGTTGGAGGTTCGCGGGACATGCCGGTAGAGCGCTAGTTGGACTCAAACTGAAGCCCTTTAAAGGTGTCAGCTTCCCCAACACTCTACCTCGGAATGGGAACTTAAATATGAAGCCCCTTTGCTCAAGTGGAAGTGCGTTATTCTAGATTATGGTGCGGAAGGATTTGCTTCTTCTTCACAGAAGAACCTCGATGCCCGAAATGCCTATTTGTATGAACTTGTCCATGTTGCGCTGTCTTAACTGCCGAGCATATATATAAAGGCTTAATTGAATGAGAACCGATAGAGACTGGGGGAGAACATCGAAAGACACAGCTACCGCGCGACTAACGTAACGATCGCTTGGTTCAGACCGACTACCTTGATTGTTCCCAGTAACTGCCAACGGCCGCCTGAGCTAACATAAATCCCTCTGTGCTGGAAGGAAACGCCTTTGCATTGAAGAAAACTCCCGCTTCAGAGCGCGTATACTGAATAGAAATGGAACAGTAGTGCTGTTAGCGTTCGCTAGTATGGTTTTCGATCATATCGTTTCTCTATGGCTACTACAAAGAGGGATAGCCCTCCAACTGGTGCTAGATCGGATTCCAGGTACACTGACACACCTCCTATCACTCCTATCATTGGGGCAGGCGAGGTGCCGTTTAGGCTCCTCCCTAGGGTAGCGCCTAATCGGCGCTACCCTGGCCGACTCCCTCTACACATTCCCTACTACTGCACTTGGGATCGCAGAGTAAGCCTATTATGCCTCTGCTGGCTGAACGAACTTCCTCAGCACTCAAAATCAGAGTGTTGTTATTTGGAGTTGCCCCTCGCCCCATCCCTTATAGTGGCACCACTATAAGGGGTTTTTGAGAGAGTTAAAGAAAAATAAAGAAATTTTTCACAACTCCGAACTATAGGGGTTAAACGGGAACTATAGTTGGAAACGCACGATCGTCCCGTGGCGGGGCGCCACCAACCGGTGCACCCCTTTAAATAAAGGGGTGTCCTGATAAACTTCCGGGACAGCCACCCCAAC
>Contig129+1009270
GAACTTGTCGCGTGCGTTTAACTATTGTGCACTAATGTGGGAAACGTCGGTTTACATCCTTCCGGGTATCCGAACTATAGGGTCTTTAGACACTCGACCGAAGGGAGAGGGTTCGCGGCAAACCACTTAAAGTGGCGTTTAACTATTGCGCCCCTTCAAAGGGCACTATAGGGGTTGTCCTCGCTTCGCCCCTATAGTACAGGGGGAACATCCTTGCCGGCCAAACCAACCGGTGCGGAAAACGCTACGCGTTAACCATTGTGCCCTATCGGTCGTTGCCAACTATAGTTCGGACACCTTTAAGGGGAAGCCTTAAGGCTTCCCCGCCAGCCCATAGAAAGAGGGGGAAAGCGCCACCAAGGTAAATTATGTTCCGATAGGCTAAGAAGGGCTAACTACTAAGGGGTGTTTTGGGTGAGGTGTGGGGTAGAATACTATGGTGATTTATCTTTTTGAGAAGTGCAGTGGAGAGGGTTATGAGGTGGGGAGGGTGAAGAGGGCTGAAGTCAAAGACTTCTTCTTTCTGCCAATGACCAAAGAGAAGCACAATAGTGGTCGGAAAGCGCTACGCGCCATATTGACTATTGTGAAGCGGAAAACGCTACGCTTTCTCTCCGGTGCTAGCTTTGCAACGAATCCCCTGCTAGCTATCCACCCGGAACTGGAGAGAAATATGCACCCACTAGCTGGTTCTTCAACTGATGGATCAACTCAAACTGGTGCTTACTAGTGTCATCAGCTAGCTTTGGATCTTCAATAGACACATGCATGCACTCACCCGTCGAATGGAACCTTCCAGGGTTTAACCTTCCAATTGCTAGAGGTGTAGCTATGGAATCGGCGTCCCGGAAGGAGCTAACCCCACCACTATTCAAGCGCTCTTCTCGATTCAAAGGTCTAGTCCTGAACCGAGGCATATGACTAGGGTTGTTCCATGTGGGGGGCAAGTGGAGTGGGGAAAGGATCTTTTTAAGTGTATTCCTGCTACAAACCCCTGTGGGGAGGGCGTGCTACTACCCGAACCATCGAGAGCCGTAAGAATCCCTGATGCCTAATCCCAACCTCCTCTTCGCTGGACTAACCCCGAACCGGCGGAGCCTATTTCTGTGTTTGCAAAACCTTCGATCCCGTAGTGGTGATGGACTTCTCTCCTTCTCTCGGCGAGGACTTAATCTTTCCTGCGTGCAAACACTTCACGTAGCCTGCAAGGCACTTCTCTCGTACGTATGCCTGCAGAGACACTTTCTGTCACGCCTGCTGCAATCACCACCCTTCCACCTGTAGTGTCCATCCTTGTGGTTCCATGTGCGGCAGGAAACTACTGCCTATTCGTTGCTGTCACGCGTCAATGGATCGAATAGTTGGTAGTAGTCAATTCCAGACCTGGAGAGGGTGATTCGCCTCGTTTATCAACAAGCCTATCGCTTCAAATCGAAGGGTTGGGGAATAAAGATATTTGTAGTTGGGGTGGGGCGGGGCCTCATTGCAGAGAAGAGATTGGGTTGGGGAATCTATGGCAGAGGCCGATAAAGAAGCAAAATAATAGTTCCGTTGAGGGAAGCCGCCCAATGGAATAGAATGTTGGGAAATAATCGTTAAGGGCTGGGGGGGGGGGAGCGCTACGCGCCCTTTAAAGGTGTCCCTATCGGTCGTTGCCTTACAGGCCCCCCTGCCCCTTTGAAGGGGCAACTCCGACCGAAGGGCGCAATAGTTAAGCGCACGATTTTCCTAGGGGGTGCCGATAAGTGCACCGCCTGCACTATAGGGGCGAAGCGAGGACAACTCCGACCTTTGGGAGGAGTTGGAGGAGTTGGGTTAAAAGCAATCAAAGAATAGTAACATAACTTCAAACCCCTACTATTATTGGGGGATAGCTTCACCGATGAGAGGATGGGGGTGGAGGGACCATTGGAGGCTCCTGGGAGGATTTGCGTATGCAAAGGGGCAATAAAAGGGGAAGGCAGCAAGGGAAATAAAATGGAAAGACAGGACGCGAGGGCGAGAAAGAGGGCTTTAAAAGAGGAGCAGGGCGAGAAAGAGGGCTTTAAAAGAGAGGGATTTTTGACAGATTGAAGGAGTTTGAGGTGCAAAAACACGTTGGAACGGGAAGCCTCGTTTCGCCGCTTCCGCAAAACCAAATAAGAAAAGGGGAGAGAGCGCTTCCGCAAGAGCGGGATTCGAACCCGATTGGCTTACCTATTAAGACTGTCCTTCCCATAGTGATGCCTCTTGTTTTTAAAAATATAGAAGCTTCTATTTACGCGATTTCGATCAAATCTCATTCTTCTTTTTCTTTAGCGCCCTACCCTCGCCCATCGGTCAATGGCACTCTTTGTATCGTTGACCCCTATCGGAGGACGCAATAGTTATCCGGTGCTATGTCTAGCCCGGCCTCGGGGCACCTACCTACTACAAGCGGTGCCATACGAATAGAACGCCTAGGGGCATAAAGCTGAGAGGGGGACTATCCACTGTGATGGCATAGTAACACCACCATATCGCATAGCTGAGTGTCGGGATGCGGTCGGTCTGTCAATTCTGTAACTGGAGTTCATTTAGCTCATTCTGGTACACGAGATTCTACTAGCCAACTAATCGATGAGGTCCGAGAGACTGCCTAGTGTTTAAGGTCTTCGTAACCACCTATGCCTTCCTAACCTCTACGTATTCATCCATTGCATGCTATCCCACCACCTACGAAGTGGGTGAATTCGGATGAGGACAGCGGCCTCTTCGCCTTCGGCTCGAGTGTTGCCCCTCTCGCCTTCGGCTCGAGTGTTGCCCCTCTCGCCTTCGGCTCGAATCGTAGTATATAGGATTGGGTGCACTTGGAAGTGGCGCKWMGCGTTGGCCCCCGCACGGGACGATCGTGCGTTTCACACCTTTAAAGGGGGGCCGTCATGATGATTCCGGATTCATGCTTCCTCACGAGGTCTTGGGTTAAGGCTAGCCCAACCAAAGCGTTAGCCTTCCGGCACTAATGGTTCGATATCGGTATTCGGAGTTAGCGTAGCGGGGCGCGTAGCGCTTTCCGACTAGTGCCGGGCGCTAGCGCTTTCCGAGAATCATTGTATATAGGAAGTCTTTGGTGGTCCGAAGGACACTCGACTGATAAGGAGAGGGGCGAAGCCCCTCGAGCCGAAGGCGAGAGGACTTCTCTTTCTTCCGCGCAGCTTCGTACCACCAGTGGCTAGTCCTTGGGCCTATTCAGTTCCCTGGTTCTGGTCCTTGGATACGGCGGTGAACTAAAGTGCCGTGGTGGGGGCGGGAGTAGGCTAAAGCCACCGATCGGTGCGGGGGGCGCTACGCGTTGGCCCCCGCACGGGACGATCGTGCGTTTCACACCTTTAAAGGGGGGCCCTGATTTCTTTCATCGGGTGCGGAAACAGACACCTATATGTGAGGAGCTTCACCAAGAAGAAGTTCCGTTCAACAGTCAATTATAGTAGGCGGGTATACCCTTTAGCCCAGACCCTATCTCTAAAAGTGTTCGCCGGGAAGTTCCCTTCTCTAAAAGTGGGACGCACTTAAAGGGCAGCGCGTAGCGCTGCACACCTTTAAGTTCCAAGAACAAACTCCCGTGAAGATCAAAAACAGGAGAGAAGAACCAAACCAAATCTACATATACATCCACGATGTCCCAATCCTACGCGTTCTTACCTACCAATCTAAGTGGTCTTATTTTGTGTCCTTTGCTGGGAAGCATTATTCTCTTGGTTATTCCCGATTCCAGAATACGACTGATACGAAGTCTTGGTCTGTGCGCCTCTTTGATTACTTTTTCGTATTCTCTGGTGTTTCGGATACAATTTGATAATCCTACTGCCAAATCTCAATTCGTGGAAACTCGTGGATGGCTTCCTTATTCAAACATCGATTTGGTTATAGGTATAGATGGTCTCCCTTCATTTTTGGTGGTCTCGACCACGTTTCTAATCCCTATCTGCATTCTAGTAGGTTGGTCCAGTATCAAGAGTTATAAGAAGGAATATATAATAGCCTTTCCAATCGGTGAATCTTTTATGATTGCTGTGTTTCGCACGCCGGATATTTTACTCCCTTATGTTTTTTCCGAGAGCGTGTTAATTCCTATGTTGTGCGGAGCTGAGTCTCTGATATTCGCTGGGATAAAGCCCTCTGCAGGAGCATTTAATTCGCAGTAAACCCCTCTGGGCTAGGGTTGAATTTGAGTAGTCCCTGCGAAGCTTTCGGTGAAGGGTAGTCTTGTGTGTAAGCATAGCCTAGAACCCCTCCCCCTCCCGGTAGGTCGGGGGAGTGGCTTCGCCCCTCTCTAGGCGTATTCGGCTCGAGTGTCCTTCGGAACCGATCGGTGCGGCCTTCGTGTTTCAGCGCKWMGCRCTGAAACCCCCTCTCCCGTAGGTCGAGTGTAGGCATATTTCGCCCTTTAAAGGGGCGCACCGATCGGTTCCGAAGGACACGCCGATAGGCGAAAGGGGCAAAGCCACTCTAGAAGGAGAGGGAGAAGCACTCGAGCCGAAGGCGAGAGGGCAAAGCACTCGAGCCGAAGGCGAGAGGGCAAAGCACTCGACTGAAAGGAGAGGGCCGCCCGATAACCGGGCGAAGCCTACACCCGAACCCGAA
>Contig129+1009270_2
GATAACCGGGCGAAGCCTACACCCGAACCCGAACCCTCTGGTCAGGGAGCGCCGAAGGCCCCCTATAGTGCGGCCCACCGATCGGTTCCGCACCGATCGGTTCCGAAGGACACTCGACCAAAGGAGAGGGTGGGGTTCCGGTCGGAAACCCGCTAGGCCCTTTAAAGGGCCGCACTATAGGGCGCCTTTAGGCACTCGACCGAAGGGAGAGGGCCCTATAGTGTGCGAGCGATAGCGAGACAACTCCGACCCGAACCCCTTTAAAGGGGCGAAATATGCCACTCGACCCGAACCCCTTAAAGGGCATCCCCGGGAGCATACGCCTTCGGCGCTCCCGACCGAAGGTTCGGGTACCACTATAGGGGTTGCCTCGCTGCGCTCGGCAGGTAGCGCTACGCGCTACCTTTAAAGGGAGGTGCTGCGCACCTAACTATTGACCCTGACCGTCAGATGACTATTTGGAATGGAATGGTAGGGGGGCTCACAGAAACAACTTCACCCCGCCTACTCGAGTCCTGTATGGACATGCAGGAGAGGTGCTCCTAGGTGGAGGATAAAGAAGTTTGGCTGCGAGAAACAGGGCAAGCGCTACGCGCCCGACATCACGAGGAGTTTGGGGCCCCCATAGTGTGAAACGGTCCCGTTAGGGGCGCTACGCGCCACTTCCAAGTGCACCAACCGGTGTTGAGGCGCGTAGCGCTGAAAACCAGCCCACCTCCCTACCCACCCACTTTGTGGGTGGTGGTGGAGGTGGGGGCGGGAGTTGGCCCTTAGGGCCCCTGGAAAGCGCTACGCGCACTATATAGTGGGCACCAACCGGTGGTTGAGGTGCTACGCGCTTAGGCGGGAAAAATGAAGAGGGGGACAAAATGATCCATTTTCCCCCTGAGAACCCCTTTCTTCTCTCGAAGTGGAAAGCGCGACCACCGATCGGTGGAAGCGCGTAGCGCCGCTTACTGAATTTCCACAAGAAAAATATCTTCCAAAAAGTAGCGCTTTCCGGTCCCGAGAGGACCGTCTACGACCCTTTGTTGGAAGCAGCCGGGTGCCTTCCTCTTGAAGAAGGGTAAGCAGCGCCGCATGAATGCACATTAGTGCCTATCGGCCCGAGTGCCTCCGGTCACCCCTCTCGCCTGGCTCGAGTGGCTTCGCCCCTCTCCCTATCGGTCGAGTGGTTCGCGTTAGCTCGCCCCTCTCCCTATCGGTCGAGTGGTTCGCGTTAGCTCGCCCCTCTCCCTATCGG
>Contig13+2205
CCTATAGTTCGGGTATCCGCTTTGGATGTAAAAACCGACGTTTCCCACATTAGTGCACAATAGTTAAACGCACGCGTCCGCACGGTTGGTGCGATAAGTGCACCGCCTGCACTATAGGGGCGAAGCGAGGACAACTCCGAACTATAGGGGTTAAACGGGAACTATAGTTGGAAACGCACGATCGTCCCGTTAGGGGCGCTACGCGCCACCAACCGGTGCACCCCTTTATTTAAAGGGGTGTCCTGATAAACTTCCGGGACAGCCACCCCTTTAAACGGGATGTGATTTGGGGCACGATGTTTGGTTGCGCGCCCCGATTGGCGAATGATCACCGGAGTATAGCACAGGATCCACAAATCTTGCCACAGAGTCAACCTGTCAAAACGAGGTAAACCCAAAGGGCTCCCCTAGGCAGCAGCCTCGGGAGGTTTGGTCGTGAGATCAGATACCGCCCAGTGGGCAGAAGACAATCCAAAAAGCTTTGGCTCGCCTTTCTTTATTTAAGAGGGAGATAGGCGACAATTCGCCGACCAGTGTGCTGACCTGAATCTTGGGTGACGGGAAAACGGTTTCTGGGTTCCTTCTGGGTTGTTGCCACGAATACTGACCACGCGGAAGTAGGAGCAGTCAAGACCGCGAGCAGGGCGTCGGTTTGGGTCAATCGCTTTGTTGCGAAATTTCCTTTCTGGCCACGTCTGTGGTCGGATACTTTTGCTACGGGGCTAGCTAGCCCCTTTACCGCATTTATGCGGTTCGCTAGCGCTTACCCCTTTCTTGAGGGCCGCAGGCCTTAAGGGGGATGGGCCGGGAAGGGCGAAGCGGGCATAGGCAGCAGGGCGTGCCCGCAACCCCATACCCGGGTTAATTGGAAACAAGTGAATACGCAACTTGCAGAGTGTCAGCAGAGCGCTGGGTCCGGTAGCGCTACGCGCTACCGACGGGGGCCCCGTCCCATCGGTGACCTGCTGGGCTACTGCCCTACTAATAAGATCCGTCCTTCTCATTCGCCGCTTGAGCCGTATGCGGGGAAACTCGCACGTGCGGTTCTGTGAGGGGGGGGGAAGCTTGGAAGAGCCTACCTATCCCGATTATACCATTAGTGGTAACTTCGCTTTCTGGTTGGGAAGTGTCTCTGTCTTCTTTACTTCTTATTATTCTTTCCGCTCACTYTTCCTAACATTCTKAGCACCAACTAATTCATTCAAGCGAGACATCTGTAGATGTCACGATGCGCCCATTCTTATGGCCATCCCTCTAATACTTTTGGCTTTTGGTAGTATTTTTGTGGGATACTTGGCCAAAGTGTGACCGGTTAGCCTATAAGTCAGTCCTGTGACGAAGCGGCTGTTGCTCACCCAACATGATCCGGGTGAGCAATAATTGAGGATTGGATGCGGGCGAAACTCCCGCCAATGGCTGAGATGTTCAGTCGACTCTCTTCCCTTTGTAGGAGGTATGGCAACCTCTGAGTTACGAGTAAGCAAAAAAGGGAGGAGGAGAGAGGCCCCGGCGAACCTCCATAAGTGAACAAGTGTAAGCTTTGCTGCCCGACAGTATCCAGTACTGACCACACTGAGGGACAGGCCCGGTAAGCGAGAGGCAGGAACGAGGGGTACAAGCGGTTGTCAATTTCTGGCCCTGCACCGAACATCCAATGGACCATGGACTAATAATAAACGGCCACTGTATTATGAGAAGACTACCATGTCCAGGAGACCGCCCCACAAGGTACATCTTGCGCCTATGGGCCGCTATAACTATCCAATACACTCGAAACTGGAACACCACTGAATGTAGGGCTCAGGAAAAAGCTAGCGCGTTTCCCCTTTGTTACGGAAGGGGCGGCGGGGCGCGCTAGCCCCTGCTCCCTTGCAGTGGGCTGCCAAGCTACAAGCCCTATCTGTGGCGGGATTCTCTAAAAAGCAAAGGCCCTGGCGAATAAAGACCAGGGATATGCCCACCTGGAGACTTAGGATCTCGGCAGTGAAGGGAAAGGATAATAAGTTCTAAGTCGGTTCTGCATAGATAATACTCGAACGAGGAGGGAAAGCTAATTCCCCGGCCCCACTTTACGGTGGGAACAAATCCAACTCCCCCCACTCCCCCCACTCCTCCCTTCGGTCGGAGTTGTCCTCGCTTCGCCCCTATAGTGCAGGGGGAACATCTTTGCGGCCCCCTAGGAAAACGCGTAGCGTTTAACTATTGCGCCCCTTCAAAGGGCACTATAGGGGTTGCCTCGCTACGCTCGGCCACTATAAGGGCCGGCAGGTCGGGACGGTTGTAGACTCCAACCCAGTATTTACAAGCTTCTCGCTCCAACGAACGATATGGACCAATCGGCGCTTTACGACTTGTACGAAATATACACGCCAGACTCTAGTGAGACAAGTCACACGGGATGATGACCGAAAAACCCCCGTTAAAAGGGCGCATTGACAATGAGTTAGTTGGTTCCCTCAGGGCCACAAATAAGAGAGACGGCAAGAGGAGGCCTAGGGGGAACATCCTTGCCGGCCCCCTAGGAAAACGCGCGAAGCGCGAACTATGGTTCCCCTTCCGAGGAAAGCGCGTAGCGCTTCCCAGGTCCCCTGTTGGATGGATGGGGAGGCTACAACCACACCACCACCCTTCTTCCCCCATTTGTCGAATATGAGGGATACCAAATGTTGCCTGGTAAAGAGGAAAGCGCCTTCGGCTTTTGTTCGTTCCGCCAACCACTAACAAGTGAGAAAGGGTGAGGAGGAACCTACAGAGTTGGCCACACGAATGAAGGTTCGATAAGAACTTCATTCGCGGAGAATGAAGGGCGAAGCTCTTTAGGGCTGAGCCCGCCCTCGCTCCCTCCCCCCAAAAAAGGGGAGCGAGTGGGTCACTATAGTTGCGAAGCCGGGCTTAGCTTTCCCGGAACGTCGTTTCCGCTATGCGCTTTCCCCCCTCTCTCTTAAGACGGGCCGAAGCCGGGCGGGTATGGGGCCGGTAGGGGGAACCATAGTTCGCCCAAAAGGGCTAGGCGGTGTCCAACCCCTTTGGTTGGTTGGTTGGTTGGTTGGTTGGTTGGGGCCCCTATAGTTCGGAGTTGTCCTCGCTTCGCCCCTATAGTGCAGGCGGTGCACTTATCGCACCAACCGTGCGGACGCGTGCGTTTAACTATTGTGCACTAATGTGGGAAACGTCGGTTTTTACATCCWAAGCGGATACCCGAACTATAGGTTCGCGGCAAACCACTTAAAGTGGCGTTTAACTATTGCGCCCTATCGGTCGTGGCCTTACAGGC
>Contig130+23099
CGAACTTATGGGGCGAGAGCCCGAGAGCAAGTCCGGCGAAGACACGAAGGTCGCCCCGTCCATCGTGCAGACCAGCTATCTTCGATTCGGCTCCCCGGAAGCTCTACCTACTAGGGTGCCCACACTGGCACCGCACTGAAATACCTACCCGGCGGGCGGTCTCCTACCCACTGGGGGGTGCCCCTGTAAGGACTAAAGGACTATAAGGACTACGACTAAAGGACTAAAGGAAGGGCTACCCGGGAATCCCAGACTAAAGGAAGGAAGGGCTACATAGTTAGTCATTCTCCGTCCACTCTTCCCTACTCATTCATTCTCTGATCCCCTTTCTCATTTAGTAGTAATTCCCCGCTCTATCGCAATTCGGCACTATAGTTCCCAACGCTGAGAGGAGAAGAAGGCGGCACATGAAGCGCCCAACCAACGCTGGGAGTAGCGGGATGACGAGCGCGAAAAACCCTGCCCAACAAGGAAATGCTGGGAGCCCGCGACAACTCCACCAACGGAAATTCTGGTTTTGGTTCGTTCGGGTTCTGTTTCATCCGCCGAATCTTCTGCTTTTTCGGGATTTGTTTTACGCTCGGTGGTTGCCTGTGGACGGTCGGTGTCGGTCATCGCTTCTGACGTCGTTGCCAGTGGAGTGGTGAGTGTCGTCAGTGCGTGGCTTCGTGTTCCGGTCGTCAAGGGTCGGAGTGGTTCAGTCGCTGTTGGTCGGTAGGGTTCCGTTACCTCGGAGGGGGTTGTTCCATCAGATCCACTTAAACACCAAAAGCTCTCATCCCCAGGTAAAGGAAGTAAAGTCTAGCCCAGATAGTCTATTAGAGGTTATGGAGTTATTCCTATCTCGTCGGTACGTGGTTATGTAGGTTTGAGGCTTACGGTGTAGGAATTAGCTTGGAGGTTCCTTTTCTTCTTGCCCGGCCGTAGAAGTGTTGTATTGGGCATTATGGATCTTGTAACTAGACACATAGCTATATTGGAAGACTGTGTTGTGTTTTCTTTAAGGCCGCCACATACATTCCGTACCAATCTACTAGTCCCACATCTTAAGTGTCTAGCTAGAAACTATCAAACTATCAATTCATCAACCATATGGACGTATTAGCCACATTCAATACTTCTAGACTTACGATATTGGCATTGGTTATGTTAGTTAGGCCTTATAGCATCCAAACCTACAACCCCAGTAGATAAGTACCGACGATATAGGGTTATGATGATATTGTTGTAGGGGTTCTATGCTTAGGGGGTTTGGAGCTATTGGATATGAAAGTGCGTAGAACTGCAGTAAATAGCATGCCAACTAATCAAACACATCCGTCCGCTCCCACATCTTGGTCAATAATTCCTCCCTACCGTCATATTCATCATCAAGGGGTTATTCTGTATAGCCTTATTGTCGTACTAACTCACACCTATTGTGCTCTCCTGGTACGATAGGTAGAGTATGTGAAGCATTACAGGGACTAACATACCATATTCGTACACCTTCATAGGATCTAATCTACTTATAGCCTAATTGGTGAATATGCTTGAATACTGATAAGCCGTAGACTCCATATAGGGTGTTATCTCCTAGTCAATCATAACGAATAGTCACTGGATGTGTAGGTTTGGGCGTTAAGCAGTTTCTACGTTCCAAATCAAGTATTCCCGTATCTGTCGGGCTTAGAGAATACGTATACAGTCAAGCATCTAATAGGTTAACCCCGACGGAATAGAACCCGAACAAACAGATACGTAGATTGTGGGGCTATAGTGTCAGGCAACATCGATTCCAACAATATACACCAGTGTGCTTGAGACTGTATGGATAGGGTTAGCCTCTATTAGCTCTCAACGTACTTTATCCTAGACGTACAGTTAGTCGCTGTATGGGGAAGTCAGAGATCCTATTTCGTAAGCCCAAACACTAAGATCGTAAGGCAACTTATAGACCATACGTATAGCCTTTATCCCATTTCAAGGACTCAAGGACAACAGATACCATTTAACGACTAACGACTATTAGCCCATCTGAGAGGTCTTGAGGCTATTTCTAGGATCTCTGACTTCCAAACCAACCGTTAGAATCCATGTTCACTCTAAAGGGAGTATTTGTACTTCTTACCTGGGAGTTACTGTATTGGGAGGTAAAGAGTGACCAATTATAGCACCTAGAAGTATGGGAGTGTGTTTAGTGTCAGCTCATCTGGTACTTGTAGGGATTATGTGTATAGGGAGGCTAAGAGTGTTTAGCTAGTCTTGTCTCTGAGGTACGGATTCTCTATTCTTCAGTGTTGTCTCTAGATGGGGACTTTGGTAGATTAGTTGTCCTTTAGAGGCGGAGATGAAGATTTTCTGTTTTGGGTGTTGAGCTTTAGCTCCATAGATCATTACCTAGCCTATTAACTGTACGTAGAGGTTAAGCTATTTGAGGGGTATGGTTGCTGTTTCTTTACGGGTCAAGGCATAGGTTATGTGCTCTGGTCTTCTGGCTCTGGCTGTCTAGTCTCTGTATCCCGACTCTACACACCATGAACACTAGCTGAGTACCTATGCCTTGACGTTAGTACTGGATTAGAGACTTTAAAGGGCATACGATTGGGATTTCATGCTCTTAGCCTCCAAGACATCCAAGAGTCCAAGTTTAGCTGTAATCGTACCACCGGAGCTACAAAGACACTCCAACCCTACAATACCGCATATCTCTATACTTGGAATGGTTTCACGGTACCCATAATACGGGTGTGTGATAGATTCGGTGTTAACACTGTGCAAATGTGTCGAGATGTGCGAATAAGATGTGCAACTAAGATGCCCTCTCCTCCCTTCCCTTTCCCTCCGTCCCTTACCGGGTGGTCCTTCGGGTGGTCCTGTAGCTTCGCCGGGCGAGTTCACCCCTATAGTGCTTTTACCTCATTCGACACCTAAATTAAGTGCACCACTTAAAGGGGTACACTCCGCCCTCGCCATACGCGCACCGGCGAGGAGGGCAGCGAAGGGCAGGAAAGCGAATACCATTAACCTCTATCATCTACCTAAATTCGAAATTCTCTTCCCGCTTCCCGATTCTCTTTGTTGCCCGACCCGCAAGCTAGCGAAGGAAAGGTCGAAATCGCGTTCTGAGCACGTGTGAGACCGATTCCCTTAACTGATCGGCCTTATAGGGGAATTCCTTCTGGATGCCTCTGCGATGATTCTTGGAAAGCGGCTACTGAAACCGATTCTCTTTATTAATAAAAAACGCGTGGAAGAGGTGGTGGTGGTGGGGGAACTGAATCTGGTGGGGAGCGGGAACCAACCCCTTTGCCCGTTAGCCCCGGAAGCGCCCCTTGGGAGTGAGAGCGATAATATCTCCCCCTACAAGGGAGGTAGGGGAGCTGGAAAAGCGCTGGGTAGGCCACTTAAGGGAAAGCCTAGGGCCCCGGTAGGAACGGTAGCGATAGCCTAGTAGCAATAGCCAAGGAAGGAAGGTCCCGCCTAAAGGTAGCGGACCCGAGAAATTCGAGATTGACTGCCCCCAGATTCAGAAATAGTAGAAATCCCCTAAAATTCATTGAATCAGGGTGCAATAGGAAACCTAAAAACAGGGTAATTTAGGAATATTACATATTTAGGGTGTTTTGGGTGCCCTTGTCTCTTCAGAGATGGGTCATCTGTAAAGCACTTTCGTTCCCTGTTTCACTCACTTACCCCTTTTGTTGAAGGGAGCCGAGCATTGCAGGCCTTGTATCATATACCCAATTATCACTCACTTACCCTTTTGCTTTGAAGGCTCGAGTGGCGTAGCCCCTAGAATCGAGAGCAAGCGCTTCCACTGTAGAGCAAGTATGCGTTCAGCAACTAGGGGGCCACTAGTTGGGCGGCCTCCTAGGGGAGCCCCCTATGCTGTCCTATCCCCCGCGAGCTTGCCCCAACTAGTTTCTCGCATCATATTACAAGCACTGATTAGACAACCCAATAACGCGCCATCAAACTGATTAACTTAGTGTCACCCTACGATTCTTCAAGTCTCCTGTTCCTCGCTAGTCAAGTTCTCCCCACGCCCTGTAATATCTATGTAATTCCCGACCGACGTAAAAGTCGAAAAAACGCGCATTAGCGTTATAGTCGACGTGAATCGAAGTTCCAATACCGTGTTCTTCCCAGTCACTTAGTAACTTGATCCAGAAATCGACTATTGAATCTTGATTGGTCTCAAAGTAAAGCGGACCCCAGACAACCATGAATCGGTACTTATACCCCTCAAGAAAGGCGTTGGGAGGGTGGTCAAAGTACACAAACCTTAAGAATTTCAATCAAATATTACCGCCAATCAGTATCATCTTTCGATGAAACGAACAATTTGGTAGTATAGATGACAGATTGGCCTTCTATCCTAGCCCTTCTCGGGCGGCTATTGGTGGCTGGCTGCCTTGTGCTGCTCGCTCCTGTAGCCTAAAAGATTGGCCGTCATCTATTTGCACACAAGTCACACTCCCCTGAATCCGTGTTTGGAAAGAAAAAACCCCATAAAACGGTGTCGACTAACGAGGTTATGCCGTAGGCCTAGGAGAGGGCTTTGTTGAAACAACAACAGTACCCAAATCCCCGGAACCGAGAAGTTGCTGCCGCTTTCAACGCGGATGCTAGGCCAATAGAGTTTGGTGGGCGGGGAGAGATGAATGTGGCTCAATTACAAAAGGGCGCGTAGCGCCACAGAAATACAAATCTATCGAAAGGGCTGCTAGCTGAGAGTTTAAGAAGAATCAGAGAGGCAGTTCAGACCAGTCGGAGAGCGAACTATAGGGGTGCCGCTTCTCCTTCGAAGGTCGATTGAATAAAATTCTTCCAAAAGGGCTACGCGAATACGCAGAGCAGCGAAGCGAAGGGCGTAAATATGAGAGCACGTAATTATGATAGGCTTTGAATGCCCCTTAGTCTTACCTTAGAAGACAAAGGAGGGCTACAATCCGTCTTACGTTGTACTACTAGGGAGAGGGCTACTGCGTCCCCCCGAAGCCGGTAGGGGCAGGGTGGTGTGGCTTTAGCCTTTCGCAGTAAGGAAGAAAACCTAGGCCACCCCACTCCCACCCAGCACACTCTATACGCACCTAAAAAAGTACGTGAGGCTAGCCGCCCGAGGGGGGAGGGGCGAAGCACTTAAAGGGGCCCGAGGAAGCGTAAAGCAGTGAAGAGGCCGCTCGAGCTATGGCCAACTAGCTCTTTCAGGTCTCCTTTTTACTTTAGTTACGCGACTAGCAAAGTTTTGTGCCGCCAACCCCTATTAGTTGGCGTAAGGCTCTTAAATTCGATAACGCCACCCCTTAAAGTGCCACTTTAAGTGAGATTTTGCTGGCGAAACTCTGAATCAAACTAGCACCAAACCACTTGGTTAACCCTACTGAGTACTTTTTGTCTATGACAACGGGAGGTCCTTCCTAGATAACAACTCCAGCCCAGGATTATAGCCCCGAGCTCGCTGGTTGAATACGAAAGCACTTTAAGTGCTTGCATACGGACGTCAATCAGCCCGTCGATCATTCGTACCAGCACCACCAGCACTATAGTTCAATGATAAATGAAAAGTAGAACTATAGTGCAGCTTTACTAAAGACCATTTCAATCAGCCTACTGGCAGCGGTCAGCTACTCTGATCCCTAACACGTAATGAGGGCTGCAAACAGAGTTGGTCAGGATGGGTCCCGGTAGCCCATTACAATAGGTGGTAGCGAGACCGCCCATTGTGAGTTATAACACGAATACACTAGCGTGGTGACACTCACCCGGTTACGCATAGTTAAGAATTCCAACTTAATCAAGTGGGGAGCAGTTCAATAATGCCTTTGTCACCCGGAGATAGCTTCGGTAGGTTCCCAAAGATAACTCCGGTAGGTACCAAAGAGATAGGCTCCCGGGCGTAAGCTCAGAACTAGAGATAAGCGCACTATAGTGGCCGACATAGGTCTCCTGGACGTAAGCTCAAAATTCGAGGCCGGTAGGCTTCCAGGCGTAGGCTCTTGGGCAAAGCGCATACCCGGGAAGCTCAAGTGTGAGTCTGATAGGGCATCGGGCTCAGGTCCAAGCTTCTAGGCTTAAGCGCAAGCTTCCAAGCTCTGGGCTCAAAGCTTAAGCACTATAGTGCCCCGACGGGGACCCTTAAAGTGATCTGTTGAATGGTCATTTTCTAATAAAAATGGCAATTCTGGTTGCGAGGCTGGAAACACTGTAGTGGGAAGATCCACACATGCATCAGGGGGCGCTCATAACGCGTTTTTGTCTATTGAAAATGCACTATAGTGGTCCTTCCACACCTGCAGCTAGAAGAGCGTTCTTACCTACTGAACCGGAAGAGCGTTCTTACCTACAGAACCGCTCCTCAGTCTGCCGTCTGTGGAAAAGGAACCGCATAGCCCTGAATCCTTCGAGTCTCCATTATCCGGAACCGAATTCCCAGGACGATCCCTTTTTTGAGCATTCTTCTTTCCGTCCCTCCCCCCCCAGAGAAAACGGAGACATTTGTAGAAGAAGCGATAGTGGAGGCCGCTGTAAAAGAAGCGATAGCGAAGGAACTTAACAGTTGGAAAACAGTCACCTGTTTGATAGAAGTGAAGAAACTAATGACAGCTGCCCAAAAGCGCCCGCTCCTGATGTTAGGGTAGCACTGGACCGTTCCCGTTGTTTCGATAAATTAAAGGCACTTACCGCCGATATTCTCTCGAGACGTAGACCGGTTCCCTCTGATGAAGAATTGGGCGAGGGAAGCACATTAGTGCAGGCTTCCCCTTAAAGTGGACCCAATTCAGCCCACCACCCAGGTGGTTTGTTTCCACAGCGGTACGAGCGCTTCGCGCCTATGAATTTGCATCGATCGACTCCGCAATTTTGCCTCAACCCCGCATCTAAAGGCATTGGATTCGGCGCCTTTAAAGGGGTGGCACAATACTTTCTTTCGGGCCACCCTGCCCCTTATAGTGCCTTACAGGCCACAGTGAACGCTCGGTGAAGGGAATCCTTTCGAATGTGCCCAGAATATGCATGTTTCAGGCAACTATAGGGATCGTTTTCTCGGTTTGTTTGCCCACTATAGTTCCCACTCTCGTATAGGGATCGAAGCCCGCCCTTCTCCAAACCGGCACTCGCCCTCTCTATCAAGGGGAGGGGATTAGTGGGTGGGTGCCCTTTCCATTCTGTTGCCCTTCCGTTGGTGGGTGGGCTGGTCCCTTCCCTTCTGGTGTGGTGGACTGGTAGGGGGCTCCCGCACAACTAGTAGGTGGCACTTAAAGGGAGTACTACATAGGGGGCCCGGGAGTTACAGAGCTAGCAACTGAGTCAAAATAAGCTAGCCACTTCTTTAGAAGTCCCGGTTCTCCTACTCTTAGTGCCGTTTCTCTGGTTTTCAAATCGCGTTCCGTTTCTCTTTCACGCGGAGCCTTAGCTAGCGTTGTTCCCAATTCGGAGAATCGATTGCACGGATGGGTGAGAAGGACTGATCGAAAGGGAAGCAAAGCGAATGAAAGGTGGGCCCAAAGGGGGGTGCGCAGTATAAATGGGGATCTCTCCCCTTCCACGGGTTGATTCTCATTTGCGCAGGGAAAATGATGTTTCTCTTCCGACAGGGCAATGGATGTGCAGCATTCTAGCCCTTGTTGCGTTTTCACGTGCGGTGGAAACGCGTCTCCATGAGCGGTCATTTGGGCTGCTCCCCTTCCCTAAAGGACTGGGCAGCTCTGTCCCTGAAGAGCTGGGTCATATAATAGTGCTCTGCCCGGAATTAGCCACGCMMCCGCTTGCTCTTGCATAGCGGGAAATGCGGGGTAGGGCCATGAATTACTTGCTACTGCCGGAAATCAATCCGGTCTCCCCGGGTAGGTTAGAGTGGCGTCTGCTGCCCGCCCCTGTTGTCTAGCCTTCGTTAAGCGTACTTTCTGCTCCGCAGAGCCTTGAAGTTGTTCCTCTGGCCGTCACATTTTCACTATAGGGGTTGAGGCGCGTAGCGCTGCCTTTTAACCTCTGTGAGCATGTTTGCCCTATAGTGCACCGCACACCCATACCTCTACGCCCGGCAGGGGGCTCCCCCACCCCCCGATATCTAATGGAAAGCCACGTGATTGAGTCAGTGATACCTGTAAATTCTGCTGTTGCTGCCATTTCTAATAGCGTTTTCTCTTTCTTTTTCTCTGCCTTTAGTCGTTGGACCTCGTGCTGGGCTTCAGCCCAAGACGTTAGCAGACCCCTGTGGAGGCGAACGGAGGACATCTCCCGTTCATTGGCATTATGGAGGAAATGAACGAGATCCTCGCTCCTCCTGTGTTCCCAAAAGTACTTGGCTTCACTATAGTGACCGGAACTTAGCTCCTTCACGTCATCGGGAAGTGGTTCTTTGCCCTTGTTGGCTTGCCAAACTCTCATCCCATGCAGGGGTATCGCACTCCCTGCCCAGAGGGTAGGGGGCGCACTATAGTTCCTGCCACCTCAAATCGTGCATTCGCCTAGTGGCTACGCACCTTGTGTCTACCCCTTCACCAATCGTTCACTGGCCGCCGGGACCACTATAGTTGGGTGCTACGCACCCCACTATAGTTCGGGGAGCGCTACGCGCTACCCCTTTAAGCCCACTCCCCCTTCCCTGCGGCTCCTCACGTGGTACTATTTTAGGACTTTGCGCGAAGTACCTGGGAGACTGGACCCCCTTCTCTAGTGACAACCTCAGTTTGTACGGAGGGCGGGGTAGGGTTCTTCCGAGGTTAAAGCGCGTAGCGGTGAAAGGGTAGGGCGCAATAGTTAGCGCGTAGCGCTACCTAGGGAGGTGCTGCGCACCTAACTATTGGCCCCTCTTTGGAAAGGAAAGCACTCAATATCTCGGACTGAAGGGGAAGGCCCACATGTGGGCACTTGTCCGAATGTTCTCTCTTCTTTGGGCTCGAGAGGGCCTTTCTCTACTGAAGGGGTAGGGTGCAGCAGGCGGCGGCCCTTATTAGGGAATGGCACCGATCGCTACCAAACCCAACCGATGCTAGAATGCATAAATTTCTTACGATAGGCTTTATGCATTATATGAGATCAAAATTTCCCGCTAGGGGGAAAAACTTCGGGCTCACTATAGGCGAGAAGGCATCGAACCCTCGTCAACGACTCCAAACGGCATCAACGGCTCTTTCCCCAGTCAGAGAATGAGGCGCAGGAAAACGCGTAGCTCCACGGGCGGGCGGCGCTCCCCACGCCCAGAGTCATTTCTTGCTATGGAAACAAGGGTCACCTTTCCGTTGATTTTGGGTGGTGAAGTGTCCCTGTCGCATCGTAGCCTCGAGGAAGCGAAGGACACTCCCCCGACCCTCTCCCTATCGGTCGAGTGCCGCCCTTATAGTGCACTATAAGGGCTGGCCCCTTTAAAGGGGCCAGCACTAAAGGAGGGGGTGTCCCCTTTAAAGCGGACACCCACCCTCTCGCCTATCGGCTCGAGTGGCKTGCGCCCCKCTCCCTCCCTATCGGGCGAGCGTAAGCGAGCCACTCACCCCGKTAAACGGGGTGAGTGGCTCGCGCTCGCCCGAAGTTCCGGAGTTGGAATCACACTAGCAGAGCCCTCACTTAGCCCAGAACGCGTTTCTCCTTAATAAAAGTACCCCTTCCACAATAGTTTAATATGTCCAAGAACGGTGTCTGGGAACGGAAAGCAATAATCGCCCCGAAATCTATATAGGATAATCTTGTCCAAGAACGCCCGTCCACCGTTCGTCGGGTGTCCAGGAACGGTTCAAGGTGGGTAAGAAATCTGCTTGTTTACGATCAGGTAAGGGTACTATAGGGGTAGCCGCCTTAGGGCTAGCCGACGGGTGGGCTGTAGCACTATAGGGCCTGCAACCATAGTTGGGCAACGACCGATAGGGCCCGCAACGACCGATAGGGAGTTGGGCTCAGGACAATGTGACACCACTATAAGGGCAAAGTACATGGTTCAAGAGTGGGCGGGCGGCTAGTTGTGTGGACCACGATCAGTGGAGCAAAAGCCCCAAGTCAATAGCCCTTATAGTGGCATGCAGGTGGTGTGCGAATCATCCGTACCCCGTTTACCAGTTCTTCCCAGTAATTCAATCTCCCGGCTGCTTAATCCATTCACCTTGTTGCTTCCTAACTGTCTGTCAATTATCCTCTAGGTTCACACGAACCCGCAAGGACGACATCCAACCCCTCTCCTCTATCTAACTAGGGGTCGTAGCACCCAAACCCGTCGGGGCTAGCTAGGACTAGGCACTATCGGTGCCTGCCATGCGCGTGTAATACTTTACACCCCTTTAAAGGGTATGCCCCGCCCCTACTCTTCTACCGTATGGCCTTCGATCCACCCTGGCCAGCCTTTCGGTTACACGGACTTGGCAAGTAATTCCTATTACGGTGCAAGTTTGGGAAACAAAAACCATTCATTCGATGACGACGCGAAGTCCCAGGACCTTAAGGTGCCGGCACATACTACCGAAGGGGCGGCTGGCTCTCGGGACCCATACGATACAGCTGGGCTGCACACGTCAAGTGTCTCCCGTAAATAAGGCTCTCAGTGTTCTGTGAAAGCGCGAAGCGCTGACTGAATTGGGTACTAAAGGGTGGTGGGGTCATCATAATCTAACTACCGGAATCGTCCATAGGACCTATCATATTTTAAGGAGAAAAAGAGGTACTTAAGTGCGCGTAGTGTTCTGTCTCACTCAGAGGAAGCGCATAGCGTCCCGTGAGTGTCTCACTTACCTGACAGGGAGAGGGGACATCAATCTGCTGGACATATCCCACGGCACAACATCGGTCTATAGTAATGCGCTTTCCACTCCGAAGTGCCGAAATCAAAGGGGAAACGACGGGCTCATACTATTTAGGGGTCCAGAATCGTGTCTTAGGATCGACGGGAGTGCCGGCGCTTCCCGTTTATGTGGTTCTTCCCGCGTAATAAACGGATGGTTGGCTTTCGTTAAAGACGGAGGTGGTCATGGAAGAGAGGAGAGTGTCCTAACGCGAGGGTCAACACGCCGCATGCAAACAATGCTTCAGAAAGAGGAAAGGAGGGGCTGGAATCTGTCGGAAGGGCTCTCTCTCCCTAACCAACGACAGATCAGAAACCAAATTGTTGTTCTCTTTGAGAACTGAACCACGATAGGTCCTTCACCATTCATTCAAATAACGAAAAGCCAGTGAGGGTGGATAGCGAACAGCGATATTGGAGTTTTTTTTCCAGCGGTCTTGGGTCTCCGGGGGCATAGTGTATCGGTCGTTTCACGAGATGAGATGTTTGTGAGTATGCCCCGCCCACTATGGTTCTTCGTTCCCGCCCCCCAAGCGGGAAGCGCGTTGAGGCAGGAGGGTGGTGCCTTCCCGCGTAATGAAAAGCTACGCGCTTCCTTGGTGGGGGCACGTCGGTGCTACGCGCATAAAGGAAAAGAAGAAGGGGGGTCACCGGAAGCGTATCCGCTAGTCGCTCTGGTTCTCATTCCTTCCCCTTTACTGCTCCCAATTCCCCATATTCTCCTTAGCAAAGAAGCCAGGGTGGTCGTAGACTGGCTATCGAGAATAAAAACTGCACTATGGTGTCACTTCAGATTCCTATGCTATCAAGTTATCCCAATACGGGAAAATTGGCATACAGAGGATTTCCCTTTAACTATTCAACTCATCCCACTAGTCAATCCGCTAGGCACCTCTACCTTCTGGAGGCCTTAGTCTTTCCTTCCCTCTTTCCTTTCCTTGGGGGGACCCTCAGTGCACTATAHGGGTGGGTTGGGGGATTATCATGTGCTCAGTAAATAATTTTGTATTTCCGGCCATCCTGGCGATTTGGTTCCGATCCATCATGGGTTGGGGGAACCCTCGTGTGCTCAGGAAATAATTTTGCATTTCCGGTGATCCAGTTTGATTCCGATTCTGTGAGCGAAGCGACTTGATCAAAGGACTCTCCCCCCTCCCATGATTGATAACCCTGTATCAATGAGGGTAACCCTGTAAAAGCTAACCCAGTCAGTCAAGCGAGCGAAGCGATCTGATCAATATCGTACACTCCCCCTTTTTCATGATGGTAACCCTGCATTGCGCACTCTCCCTAACCACCATGGACCTCCCCCGTCCTTCCAACCACCTCCATGGACCTCCTTCCCCCTCCCCCACCTCCCAATTCTGTTTAGGTCCTTTCTATTACCCTCATAAATCTATTCCATTCCCATTATGATGAAAATGCCCTCCCTTTTGCGCTTTCCCCTTACCTCACTAGACCTGTGCCCTCGTCCAGGGTACAGTCAGAACACTAGATATAGATACGTAAGACCCCATTATGATTAATAAATGGGGGCTATCTATTGGGAATTATCAATAAATGGGGCTATTCGGGAATAGATGGGAATAAATAATTGAAGATAAATGTTACTCTCCTGGCACTCTAGCCCGACCCTAACCTTGTGACCCTGGAACCAAGAATCAACGCCACTATGGTTCCCATCTCAAAGGTTCTAGAATCGAAGCAGAATGCCTGGCACGATACCCCCTCGCTCCATAAATAACCGGTAKGAGGGGTGCCCTCGTGCCGCGCCCCATATTCTCTGAAATGCGCGGGTTAAGTACGCGCAAGTGAGTGAGCCCTTACGAAAGGCTTCTACCTACCCGTCGATTTTCCCAGGACGCGTAGCGCTTTTGATTCGAGAATGTGACCTTGATGAAGGGACGCAGAGCACTTAAAGGGAGTATCGATTGGCATTACAGCTGATTTAATTGATTCTGAAACCGAAACAACAACAACTGATTCTGAAACAACTGCTGCTTCGGCAACGGCGACGTAGGCAACTGCTGCTGGCACTACAGCTGATTTAACGGATTCAGGTAGGTTAAGATGGATTCTGCGTACAGTATGGATGCCTGATAAGCTAGGTACGATTGATCTTGACTTATAGGGCGGGTATCAGTGTTGTCTTTCGAGCTCCGTAGCTACTAATGAAGCACATCAGCAGTTGATGTGTTGAGATGGATAGGACGGAATAGCTGGTCTAACCCTTTAAGACTTTACATCCTGTATTGGGGTAATTCTCTATCTACTCTTCATATTCGCTATCCTGACTATCTGCTAGGAATCTTAGAGACAGAGACTTATGGTTGTTGTCTACCAGCTATTGAATATGTTTAGTGCCAGACGGGCGGGTAGATTCTAAGTGTCCTGTGGTACTTGTTGAATAGGTAGTGTGAATATGCCCATGTGCTACGCGCTACGTGGTCAAGGGTATGCGCGTAGTGTAGCCCACCCTACGAAGTGTGCAGGAGCGGGGAAATTTTCTTCGGAACCAAAGAGTAGTTCTTCGACGCCTCATTGTGGAAAAGGCGGGGAGGAGAAGTCTACCCCTCTTATCGCGCGTTTTTGACTAATCGCGCGGAGGATATAGGGTATATAGATAGAAATCAAATCTGTAGGTAGGGGACCTTTAAAGCCCCGAGGGGCGCTTCCCGCTTCGTTGGGTAGGGGTGGGAACTTCAGGGTGTAGCGCCGATAGGCGATACCGGACCGATACTGCCCTTTAGTGGACCGATCGGGGATCAGGTGCCCTTTAGGCATTGCAGGAAGAGGGTGKGGGGTGGGCMGGGGGCGGCGCCTTCCCTATTGCAGGGCGTGGCGCGTAGCGCGTTCTCCGTAAAAGTGTGTGCTACACGCGCTTCGCAGAATTAATGGAAACAAACTAACTAATCGAACTGTGATGTGCACTATGATGTGCCGGCCCCGTACGAAGGGCGGGCGAACGGCAGGATTTGAGTCTTCCCGCCCGCTTTCTCTGGGGTCGAAGACCAAGTGGCGCCCCACCTATCTTCTACCGTACAGTCCCTTTAAAGGGGACCTATCTATCTACCGGTTGGTTTAACGCCATAAAAGTGCTGGTTCCCCGAAGAGAATTCTGATCCATCGACCTCCCACATTGCCTCGATTCTTCTTAGCGGAGACTTCCCCAGTGCCAGCAGCCGCCTCCTCTGCCTCTTAGAAAGGGCTTTTAGTTTCTTCGAAAGAGGCCTCGAATCCGGCACTTCAAACTGAAGCGGGTTCAGTTAAAGCGCTACGCGCTCCCTACCTAAGCAACTCCACCCTGTCAACCCAGTTAGTCAGATAAAAAATGGTAGATGGTACGTTGGCGGCTAGCTTTCCCACTTCAGTGTGGGCGCACCCACCAACCCCCTAACCCAATTTCCAGGGAAAGCGCCTTAAGGAAAACGACCACTATCAGCTACTAGCGAGAAGAGGGGAGGGGAAGCTTTAGTGAAGAGAAGAGCCCCCACCAGCGATTTTCCGCATTGGCTTCTATATACGTGTTTCTGTCAAGAACGACCTTAAAAGGGCTGCACGGTGATTCCTAATGCAGGGGCCCGGCAGGGCCTGCACCATAGTTGGGCAACGACCGAATCGAAGGAATATATAGAAGGGTAGTTCCCCGGACTTACGTAGGGTTTCCCCATTCCATTCCCTGTACGAAGAGGAAAAGCAATAATTTTATCTATTCCAACTCCTCCCTTCGGTCGGAGTTGTCCTCGCTTCGCCCCTATAGTACAGGGGGAACATCCTTTGCGGCCGAACTATAGGTTCGCGGCAAACCACTTAAAGTGGCGTTTAACTATTGTGCCCTAGAGACGGGTTTCTCTATCCCCATCTATTCCATTTCCTCTCACAGGATACCTCTTTCAGCAAGAGAGCGTCAAAGAGCCGCTCTTCCGCTAACACGTGCTAGGGTTTCTCTCCAGATGGGTAGATAATATTCCAGTCTAGGTTAAACAGGCTGAGTGCTTGAGAGTGCATGTTTAGATCACGGTATTCTCTGGGATGGTGATGTCCTGGAAGTTCTCTTAAGTGTTCGATATGAAAACCTGTAGTTGAGTAATAGCCTAGAGACCAAGACATCTCACTGTTACTGATGGGTATGGAGATTGGTAAGGAGCCCGATAGGGGGAGGGCTCGAGTGACTTCGTCCCAGGAGTCACTAATACCCTATTTGTTCGGGGTCGCCAATATTCTTTCTCTCTATCCGTCCTTTTCCGGGTCACTAATACCAATGATTCGCGGAAACGAGGCTATAGATCCTAAATCGCCTAGTTAACACATCGATGGCTGTATCCCGATAGCTACGCTAAGAAGCGTAGTGAAGCAATGCGACTGAGAACCTGTCAATCGCCCCAACCGGTGCACCCCTTCGATCAATCAAGCACGAGAGCTAGCCGACCTGCCTTTCCTCGCACCTGAGCACCCACGAAGGAAGGGGACTTTTACACCTTAATAACTGGTGCTGCCTTTCAACTATTGCGCTCTGACTTAGCGAAACACAGGGAAGTGGAAAAGTTTTGTGAACTTTAGTGGCACAGGCAGGCAGACGCGTCGGCAGACTCGGGCCAGATTAGCAATAACTCCGTCCACTTCGTTCACTAGCTTCGGGAGATACTCGAGCTACGGTCAAATGCTCTCGTAGTTGTAGCGCGCTACGTTCGCATTTGACCTTCGGTCTCGTATCCGGCGCCTTGAGTCTACGAGTTTTGAGTATATTCCTAGGAGACTAGCGTCTTTATCTCCCAATGCGGAATATCCAACAATGCGGAGAATTGGGCGCTAGGTAATATCCAACAATTAGAAACAGACCAAACTCTTGACCTGCGTATGCCGCCCCGTAGATTGCCCCATATCCCACACCCCGTATCCAGCAGAGGCTCCGCCCTCCCACTGCCCACACACGTATCCTTCTGCCCGCACGTACACACACGTGCGAAGAACAACCCCTTTTGCTAGGCCAGCTGGAGAGAAGGCCAGCTAGCCCACACAGACAACACGTCACGTGAACCCACACAGAAGAAAGATCAAAATTCTATCCCAGAGCATAGCCCAATAATCAAAGTGGCCTTATGGTATTTTTGGCTCAAAGGCATCACCACGCGCTTCAGTGCACTAGCAATAGGGCCCCTGTTGTCCCTCTTCAGATCTAGTCCTTGTGATTCCCTTCCCCGATGCGTAAACAGGCCTTGTAGGGCTGGGGAAGCGCGTAGCGTTTGCTTCCCCAGCCCTGAATCCGTACAGCCCCGGTTAACGGGGGACCTTAAGGGGTAGGGGTTCCCCCGGATTCTTCTTTCTCCAGATTTGCTTCACGCAAAGCAGAATTATTCTTCCCTCTCCCGTACTACTCGGTCGAGTGGCCTACGGCCCCTTGGTAACTAGAGTACATGAGCAGGATTTGCTGCATGGAAAGCGCTTCCCCTTTTTTAAGGGTTCGAATCCCACTWTCCATATAGTGAATTTGTGTCGGCGATGCGACAAAGTCAGATGCGACAAACTTATTCCGATTCAACCGGGGACGATTGTGCGCCTTCGCCCCCGACCGAAGGGCTACAGCATCGACCTTACGGGCGGGAGATGGAGAGGGAATCTATCACTTTGGGGCGCTCAGAACGCGATTTTAGGAAGAAAAATAGACAATCTTTTACCACTAAAAGCTCCCCCGATATTGGCACTTCAAGGTACACTGTGAATGACTGACGGGTTGTACTACTGAGTGTTCTTCAGTGCGCTACGCGCCTCAACCACGTCGTGGGTAGAACCCGAATCGTTAATCTTACCGATCGGTGCGCAATAGTTATGATGGGGAGGGGCAAGGCTAGCTCTCTCTCTTTTTCGGCAGATCGACATCCTTACCATGTCGGCAGATGTGACAAAGCCTTCCATATACGAGATTCTTTACCGTGTCGTGAATTCGGAAGATGCGACAATCGGCAGATGCGACAATCGATGCGGGGCGCTCTTGGTTCTAGCCCCCTGCCCCCTATGCATGCCCACTACCTACCCCTTTAAGCGAAGGGTATGAAGCGCTTCCTTCCCGCTAGGGGAAAGCGTCCCTGCCCGCACCTCATTCGTGCACCCTTCGCGTGTACTTCTTGCTTCGGGTCGGAAACGTTGGGAAGCAAGCGAGAGAGAGACTCCGTTCTGACTAAAGCACTTAAAGGGCCGTAGCTCCGGAAGGCACCAACCGGTGGCCTACCGCATGATCGCCCCGTAGCAGCATGCAAAGAAGATCCCCCACTTGAAGGGTTGAAAGCTATCCAATTCGCAGATGCGATTCAAGCAAAAGGATGCAGGGAAGGTTAGGGCGGGCCCTCCCGTGGACTGCCTGCACGTCAAACACCTATGGGGTTGGTCTAGTTGGTGCTCTAGTTCTTCCAGTAGTTTTCATTTCCTAGGAACCGTAGTTTCGTTGATTAACCATACGAGCTTTCCTCAGCAACCTCCAAGCGACCTGGCATCCTCCCAAMGCCACCACATGAGGTGCTCAGCACCCTACTCAGCAGCATAGTCCCGGGGGCCACGGAAGGCGCACGCCGCGGAAGCTGGGTACGCGAAAACGACGACGTCGGGCGAGCGATAGCGAGCCACTTACCCCGACCGTAGGGAGGGTTAAGGGAAACACCAGTGGTTGAGCTAGCTGCATCTAAATGCGCGAGACAAATCTGAGTGCGAACCTTGAAGGTACTACGAGTACAGATTCCTACGAGCTTCAATCATTTGCTGTATGGGACCAGAAATAGCAGTAAGTAGGCCTAGCGGAAATTTCAGCGCGTGACATAACCGACTGTTTAGACACGGTTCACTGCCTATGGATAGGCGCGGATCGATGCATCCACGCACGTTGTTCTGCTGAACCGGCTAGGCAACTGAATTGCCCCGGATGAGCGGCATACTGATGTCGGGGGATTCAGCGCAAGCAGCAGCAGCAGCAGTTGGACTCTTGGACGCTTAGGCAGGCCCGACCTTATGACCCCTTTAAAGGGCTCAACGCTCTAGCCAGAGGCTATCGCTATGTCCAGATCTATAGCCACGGATTCACGGGCCACCATTCTTTGTTCCTAGCTGATAGGATTGTTGCTTTAGTCCTTTGGCTCACCCGTGAATCCGTGGAGTAACGCCCCGAGCATGTGGACCGTCGGTCTTTACCAGCCGGTATCCCGGTACAGAGATCGAAAGGAAAGCTCTTAACATCAAGGTCCACAGCGTCTTCGGGATTAACCTTTCAACTTACAAAGACATACGGTCGGTCCCGTAGGGCATGCCAATACCCGGATAGCCAATCTGGAATAACGTGAGTGTGTAGACCGATAGGGCATGCACATTAGTGACCTCCAGATCGACTATGCCCATAAGGGCATGGACGGAAGGGTATGTTAGTCCGGGGCTGTGAGTAGATTTCAATGTCCTTCGGTGAGTAAGGGAATGAGTTAATAGGGATCTCACAGCCCACGGACTAGTCTGGTAAGCCATCGGCCTATGCCGGTCTAGACCGATCGGCCGAGCATAACGATATGACCCCTTTAAAGGGGCTCTAAAAGAATCCTGCAGAGGGTGCACCGGTTGGTGGCGCTACGCGCCCCTAACGGGACGATCGTCGCGTTTACCCGTGCCAATTACGCACCTTAAGTACTGATCGCCTGAGCACAATAAGGGCAGGGTCATACAGCTGGAGTTCGCCGGAACGGAGCTCGGAAGTCTGGCACAGCCAGATGACCGAGCGGTACAGGCCTACAGGGATCTCACAGATCCCCTCCGGCTATTGAGCCAGCTCGTCCCTCGCCTTATCCCGGCATCCGGGCATAGCCGGTGGCTAATATTTAACCTGTAGAACCAGCCTGGTAACCAAAGCCCGGATGTCCGGGTAATTACGGTATTCTTTGGCGTTAGAGAAGAGGACCGCCCTTACGGCCTGGCACGGATCGCCGCTCTGAACCTTTGCCTCGTTAGGTCCCGGTGTACTGGGAATGCCAGGCCCTTAATGTGGCGGGTATCGTAAATTGGATAGGGATGCACTGAGAAGCACATTAGTGCGTTGCAAAGCGAGTGGAATCAGACAGAGTCAGCGGTATCTTTCATACATATTCGCATGAATCCGGAATCATCATGCGACACGTGAATCCACTGCACCCGGGTTGCACAATTTCGACAGAATTCGACCGGACTACTGGTGCGGGGCGGAAAACGCTACGCGTTCTCTTTTGAGACTAAAGCCGTCTGCCCACTATAGTTCCCAGGAACTTTTCGTTCGTGAGGAAGCACAATAGTAACACTATAGTTCCCGAATGGCGCAACAAACCGAGAATCGAATCATTGTATATAGGAAGTCATTGACTAGGAAGTCATTGACGATATCCCCCCAAGAAGTTATCAGGTGTTCTTCTTTCTTGGGAGGATATCATCAATGACTCTCTCCCGCGCCATGTAGAGCGTCGCACAAGGTGGAGAATCGTCTGCTAGGCCAGTCTGATCGTCTTCAGGCATCGTCTGCACGGGCGGTACTAGGAGTATAATCGTCTGCTCAATCGGGCAAGATCGTATTCTTCAGTTCCAGATCGTCTTCTCTCCTCTCAGAATCTCGACGTCTGATCGTCGCGTCTTCCCTCGTCTGCCCCTTATAGTGCCTTTGATCGTCTGCCCCTTATAGTGACCGACCGACCGACCAAGATCGTCTGCTTGCCCACTTTCCCTTCCCTCTTTCCTTCCCGTCCTTGAATAAGTTCCGCCACCAGCAGTAGTTGAATCAGGCAGAGGCCATCTTTAATCAAAGCAATGGGCACTTAAAGGGGGACACAGGGAAGCAGAGAAATCAACGGAGAGGCGCACCCTCTTCCGGGAGGAGAAACCGAAGCATAATAAGTGGTACGCTACGCGCTCCACACTCACCACCTCAAGGGCTCTGGCTCTGCTCCCCACCACCACCATGTATGGCTTCGTTCCCCACCACCACGTATGGCTTCGTTCCCCCTTTAAGTGCCACCATCATAAAAAGGGGAGTACGCGATAGCTCTACCTTTAGTAGTACAAGGACCGGTTCCCCCTTTAAAGGGCACAATAGTTCTTCGATGTGGTCGTGCGGGAAAAAGCCAGTCTATTGTCCGCTCCTCGCAAGATGCACGAATAAATAGCGGTAAAAGGCGATCGCTTCCACGCGAAGTGCTTCGCGTGGCACTCACTCGTYGTGGTTGGGGCTAGCACCCGGAACCACTTCGGAGCGAACTATGGTTGGAGCGTGACACTTAATGAGGAAGGAAATGTGACCGGCTGCAAAAGCAGAATCGGTGGGCATTGACTGAGACTGCAGGATCAGCAGAATCATCAGGGGCCTCAAAGGGGCTACTTACTAGGGAAAGCGCGTGGAAGAAGCGCGTAAGCAGGTAGGCAATCTCCCCTTCGCTATTTCAGATTGGGTTAGCCTCCTAACGTCGGGCAGAGACCCTAGTTTTCTGGGCTACGCACCTTCGCTGGCGTAGCGCAAACCTACCAAACAAAGCCTGTGAACGATCGGTGGAGGGAATCCATAATGCAGGTACCCAGCTAGAGTTTTTCAAGCTCTGGGACATGCCTCATAGTTGATCTTGGGTGGGAAAGACCTCGACCATTCTCTTGGGTAAAGGCACTATAGTGAGATAATTCCGGCCTTGAATTATTGAGTGCGACGCTTTCCTTTTTCTTCCTTTTCCCGCTACGCGCTCGTACCCAACTCCCTGGTATGGTGGTGGGTGGGCTGCCGTTAGGCCCAGCCTACCTTTCACCACCATTTCCGAGGTTGCTGGGTGGGGCCAGCAGCATCACCCTTAGCCGGCCTAAAAAAGCCCAAAAAAAGCCTGTGAACGATCAGTGAAGGGGAATCTATCACACACCCTCACTGCTTTGATTCTTGCTGGCGACAAGCTGGCCTTGTAGCGATTGGTTAGATTGACGGGGAAAGGAAGGGGGCCTAAAAGTTCATTCCCTTCCCTCTACTTCCCTTCTCATCCTTGCTTGACCTTCCCACTTGTCCATGTAAGTACCGAATTCTTTCTTTCTTGAATTGTCCACGATTGTGCCGGGAGAGAAGGTAATTCTGTGGCGCTTCGCTACCGCCCTATAGTGGCTAGCCCCAGCCTGCCGCTATTGATGCACCATACCCTTTGAAGTGGGGAAAACTTCCATTCCCCCCTTTAAAGGGATCAGTCGGAACTACTATTTCTCCTACCACTGAAATAGAAATACCCAAAGTGAGGTCTGCTTTCGGGAAGGGAAGCATTCGATGACCCCTAGAGTGGTCGAGCTTCATTCTTCTTTCACCACCACCTTCTTTGTTCCTCTCGAGACCATATCCGCCTGAATCACCACTCGCTCCACCTGAACCAGTATGCTTCAGAATACTGACCCAATCTCGATTTTGAAGTCGAGACATCACAACTAAAGTGGCCTGCGAACGATACTGCAATCCGACTTATCCTCCCCGGCTGACTGGCTGAGTTGCATTTGGTATGGTAAGGATGAAATGGTTTGACATAAAAGGATGGAAAGAAGAAGTAAAGGAGAAGGAAGGCTACGCTCTCCCAGAGAGTGGGGGAGCGTAGAGGGAAGGGAAAGGAGCAAGGAAGAGAGCACTCCTTTGGTGGGTAAGAAAGGGAGCTAGTGCTTGGGCGCATGCGGAGAAGCCCCATCCCATGCATTGGTATGGATTGAAGACGATTGCCTTGCCGCAGCCTTTGCCCTTGCCAGCCTGCAGCTAGCTTTCCTTTCTCACCCGGCCCAAAGAGAAGTTACCCCTTTCCTCAACTTGAAGTTTTCCGGTAGCAAGAAACGACGATGGGCGTGGCGCGCGCCCGCGGAAAACGCGTAGCGCTTTCACTATTGTAGGCGGGGGCGCTACGTGCGATCGGTGGGCTAGGAGGGAGCATCAAACGGCGATGGTGGGGTAGGCCCAGCGCTCCTGTGCCCTGCCTTCAATAAGAGTCGGATTATCATTAAAATTGTTTTTATCATTAAAAGTATGCTTCATCTTTCTTGTCCTATGGTTTGAGCGCTGCGCTTCCCTATGCCTCATATCTTCGAATGCCCTGATTCTCGGGGGTGGGTTGTAGGCGCTTTGCGCTCAATCAATCATCGTTCTTCCCGCTAACCCAATTTGTTGCTACACGTGCTTCTGAAACAACTCCAGTAGTCTCGTTCATTCATTCTTTAAACCAGTCACATCACTCTGGATACGGATGCCACAACACTTTAAAGCTAGCTGTTTGAGAGAAACAATTTACGGCCCGCTATTTCCAGCCAGTACTATAGTGCCAGAAACGGGGTGTGGGGCGGTGCAGCGCATGAGAACCAGAATTGATTGGTTATTGGAGCAGGGTGGCAAACAACCCTGAAGTTTCGGGCCACCCCTTTTTTAAGGGGAAGCCTGCACTAATGTGCTTCCCAGCCCAACCACTTAAATTAAATGAAATCGCTAATTCCGCTTTAGAAGCGCTGATCATTCCGCTTTACCTTTCACCGCTTCGCTTTAAAACGTCGTTTTTAACAAGGAATTGCTGATGTTGATGGCGCGTAGCGTTGATTCCGCTTTACCTTGAATCGCTGATAACTATTGTGCGCGTAGCAGCGTTTTTTTCGCTGCTTCTCTTTCATCGCTGGCGCACCTTCTTGAAAAAGGCGCAAATAGAAGGCTCCGTGCTTTCTAGGAAGCACGGACACAAAAAGGCGATTCCGTGCTTTGAGCTTTCCCGTGAAAGGAGGAGTATCGCCTACGCATCCGCAAAAAGCGCCTTTCTCAGAGCACTAAAGTTCCACCAAAAAGGAAAGCCGACGTCGTGCCCCTTAAGGTCCCTTCTCTCCAACAACCTGAACCTTCGCTACTTTCTCAGATAGGTCGCAACACTTCTTTTCTCTTGCGCGCTGGAGTGGACCTGTTCTACTACAGAAGTGGTGTCCTCGTAATGAGATAGAGTAACCCGCGTGCACTATAAGGGTCCTAGGAGGTTTACTGAACCACTGGATTCGACTTAGCGCGGAGACACTGGGGAAGGTTTCCTCAGGACACGGGTTAACTGAAGAGCTTCGGTTGCTATCCCATAGGAGACACTAGGGCAGGAAGGGGGTAGGATAAACTAAGTGGGGTTACGGTCCTGCTTGAAGGAAGTGCTAAGGGCAGGGCGCCAAAGGGCGCGTAGCGCACTGAAGGGCCAACCAGACGGGAGTTGTCCTACGGACCCTTAGAGTTTGGTCAACGGGATCTTTAGGGGTACATACCGTCTGGGCCCATTAGGGCAACCCCGATAGGGCAACTCCCTAGTAGGGRGTTGGCAACTTCCTAGGAAGTTGGGGGTTTGGTCCCCTCCGCCATCCCGTTGGGAGTTTGAGTTTGGAGTTGGTCGCCCTCCTACAGTCGCACGACCCAACTCCCTAGCGGGAGTTGCCCGTTACGGGTCCCCCTATAGTGGGAACATCCTTGCCGGCCAAACTATAGTGCAGAAAACTAGCGTTTTCTTGGCCCTGATACACTTCTCGGCTTCCCTTAGATAGCTGTTCTTTAGTATCCCCTCACCTTAGACACGAAGTGAGGCCGAGTGATCCCTCTTACTGGTAGGCATATATGGCCAGAGCACAGGCCATGTTCAGTGCACCCCTGAGAGTACTCCACCACACTCCTTATCTCGGTCACCTTTACTCTGGCCATGTCTATTGGGGCCAGCGAGTAACGACGTAGGTACTGTGATACTTACAAGTGATGAGCCATCGTTACGGCACAATAGTTAAACGCACGCGACAAGTTCCGCACCGGTTGGTTTGGCCGGCAAAGCCGGGTATCCCCCCTGCCCTCCTCATAACTGTAGGCCCTGCACTGCCCTTACTTGTACTTGCGCTAGACATGGGGGCTAGTCACTGTCCACGTAAGCGGGTCTGTTATGAGCACAATAACGTCACCAGTCCAGGTCAGCATAGAGGCGCAATAGTTAAACGCACGCGACAAGTTCCGCACCGGTTGGTTTGGCCGGCAAAGCCGGGTATCCCACATTAGTGCCCCTGAGACATTACTGGTGTGCATGGCATGCAGACTGGACCCCGACGGAGTGTAACGGTGCGGTGGGGAAGTGGACTGATAGGCAGGTTAACCAACGCACCCTTCCAGTACACCAACCTACCATAACCCGTCTCGTGGTCGGTGGCAGTGAGACAGGGTAGAGGGCATGAGGCGAGATCGAACGGCAGGCTGACTAGGGGGACTAGTGAACAGACTCAAGAAGCAAGCCATGACCACAGAGGTCGTGTACCAGGTACAGTGCACAACTACCTCCCGTTTACCTAGAAAGCAAAGGCCGGATGTGGGAGCAAGGAGTAGTGAGAGTCCCACATACAAGAGACAGCTAACTCTCCGGTAGCTAACGCGTCAGCGTTTTAGTCCCAGAAAAACGTTTTGACCCAAGAAGTTCAATGTCCCGCCTCAGTCAATACAGTTGTGCCTTTGTAGCCAACATCCGCCCGACAACGCTGCAATACCATAACCTGGTCCTCAATGGATACGAAATAGGGCACGACTTAAGTGGGGTATGAGCCCCCAATCAGGAATATCCACGGATTAAACGCAGGGTGAAGCAATAACGATTAACCTTCAGGCCTAAGCCAACCTGGCGGATTGATTGTTGATGCCAAGAGATGGAATGATTATAGCTGCGTAGTCTTGTCTTAACTCCAAGGCGGGTTATACCAGTCCATACTATCGGAGTTGAGACTTGGATTATATGAGCTACCCTGAGACCCAAGATTTACCTGTGCCACGGATAATTGGTATATCTTGAGGATGATTAGAGATTAACGATGACTATATCGATACTGTCGGGTAAATAATGTTATTGGTTCTAGATTTATCCAGCAATACCCCGTCCCAAGCACTAGTTCTATATCTCGGAGGTAATGATTCTTTGAATCATTTTGGGGAGTTGTTGGACTCTCTCTCGTTGGGGGAGTCGAATTCTTGAATGGCTCATCCCCGCCTAAGGTAAGCTCGCATGGGTGCCGCTGCCATCGAGAGGTAAGCTCTTAAAAAGGCCAGGGTAAGCGCCGGTTACAAGCGTTACAGTCAGCTTCGCGGTATCTCTATTGCTACGCGGGTAGGCTTGCTCTAACTTTCTAAGGCCTTTAACCATGCATTCAATCAAGCGCCTACTCAATCTGACGTGTGAGTGCACATGCAAATGAAGTATGAGAAAGTGAGGTGAGGCAAGGCTCAAAGGGCTCAACACCCCCTCTCAGACTCCAGTGAGCGGAGGGAGGTGGAGGCCGCTTAAGAAAATGCCTACGCCGAGCATGAGAGAATGTGTTGACGGTGATGATCTACCAATGCATGCTGTATGCGGTCTATGTCTTAGCCCAACAACAAGTCAGTTCCGTAGACTCATAGCAGCCACAATCGGTCGCCCTTAACCCACATGCGCATGCATGCGCTAGGTACTGAGCTGCTGGACCCCGTATGCGAGCAGCTGGTACGTAGCGAAGATGCAAGTGAGCTGATCACAGGTGCTGCTATCCGACAATCAGTGTTGTGTTCCGCCATTTGCCTCTTATGGTTCTTTCAGCTGTCGCATACGCATAGCTAGTTGCATTACTGACCTGTTTCCATGAAACTATTGATGTAGCGCACCATTACTGATTGAATGCCCGTGTCACTTCATCGATTGCTAATCCTCCCCTTGCTTTAAGGGTTAATAGGATGATATGAACGAGCTGAACTCGTAGCGAGTGCCAGCCAAATAGTATGAACGGATGTAGCAAACCAGTCAAACGGTTCTATTAAAAGAGCATATTCTCTAGTGCCATCTTCCAGACCCAGAGGTGGTGGGGACGGCACGGGCGTAGGTATGAATAGCAAACCCTGAGGATGAGCAGGTTAGGGCGCAATAGTTTTAACCGGAAAAGCATTTCTTGGCTCCCGCCACAAAGACTGTCTAGGATGCGACTATTCTGTCGCCACAAAGACTCTTTTGCGCTACGCGACGGGATTTACTAAGCACATGCGACTGTCTAACATGCGACTACTCTGATTCGTTGGGAAGTATTAGCTCTCTCTTTTTGCTTCTTAACCCCACCACCTAGCGCCACCCCGTTAGCCCTAGTGCGCACTCGCCGGGACAAATAGTGCAAGGGTAGAGCGCTGAACCACCTTCTCTAACCCTCCCTGGTCCCATCATCACCCAGTGCAGGCTCACTGTCTCGCCTTCCTCTGTATGGTGGGCTTCCACCCTGTTACTAGAGGCCCGTAACCACAAGCAACGGTCTAGCCCTTTCAGAGACACACAAAAAGGGTGGTTTGTTTGCGCCCCTTCAGAAGTGGCACGAACAGTCAATCTCCCGTTCACCCCCGTTAACGCTGCTGCGAAGCGCTACGCGCTAGTTTATACGCTTTGGAATGTGTCGGTGGTGTGGGTAGGGAGTTGGCCGGCAGCGCCTTAGCGCATAGCGCTTAGGCTATGGGAGTTGGGTTGAGGCGCGTAGCGCTGAAACCACCGGTTGGTGCCCGAAGAAGGAGGAAGCAAAGGAAAAATCAGCGCKACCTTGATGAGACGGGCTGTGTACGACCTTGACAGGCGTCTCAGTACCTATTGGCTACGAGCTCTGTACCATTGACATTGGCAGGGTAGCGCCCTATAGTTCCTCGGACTACTCTCTCGGGTGTAGGCAACACAACGCTCAGGTCATCTCTGCAGGGTGCCTTCGTAGCGCGTTCCGAAACCGAATAGGCTTTCTAACGGCAGCCCACCTACCTTGGGCCCCTTAGTGGTATCTTTAGGGAACCAGGGTTGTAGCGCCGCACCCGTCGGTGGTCCTAAGACCACCCCGCCCCCACTTAGTAGTAGTGGTCTGACCCCCTCAGTCCCACCACCACCACCTTGCAGTGCAAGCGAAGCGGGAAGCCTATCGGAAATCGAGTGCACGCACCCCTATAGGGGAAGCGTGGGAAGGGAACTCGGACTTGGGAACATCGAGCGAACAACCATAGATTGGATTCAGTAAGCGAAGGCAGAAATGAGACGGAGCAAGGCAGAAGAAGAAAACGCAGCACCTCACATTCCGCATGACTAAGTGCAGGATGACTAAGGCCCGGGAAAATGGGATCGAACCTTCCGGGAAGGGCTCAAAACTGGAGTCATCAAATGCTTTTCCGGGGTTTTGGGCATCAACCCCTCTCCCTATCGGTCCGAAGGACACTCCAAGTTTTTAGAAAACATTTCGAAATGTTTTCTTAAAGAAAACATTTAGAGGAGCGGGAAATTGTTTTTTCTCTGTGCGTAGCGCTTACCAGCCCCTCCCTCCCATAGAAGTGCCACGCTTCCACAATAGCCCTTAGGGCGGAAAAAGGAAGGCGGCGCAAGGTACCTTCCCAAATGGGAGAGATTTCTTCCTTTTCTCTTCGAAATTCTTTCATGCCTTCGGGACTGGTGGTGGTGGCCTGATCTGGGTCCCCCCAAGGGGCATTCATGACCGAATCCACTACATACGATGATTATGTCCCGGCGAAGAAGAGAGGGCTTAAAGTAAGGTCTTTGAATGCAACGCTAGCCTTTTCCCTCCCCGCCCCGCCCTCCCTATCGCCTGTACATGGTTCAGTACCAATAGGCAGACCGGGACTAAAGATACTAATGAGGTATCGTCTGAAGAACACCCAAACAATGCTCTTTGTTTCGAGCAGGGTGGCGCTTTAAAGGGCCACCCGCTGGCTAGCCCGAAGGGCTAGCCTAGCCCAACTACCGTGAACGAAAGGAAACAGCAGACGTGCCGTATCGTAGTATTGCTTCTCTGGCCTTCTGAGGGAGGGATGCAGGTGAGTGGGATGGCATTTTGAGCAGTAGGAGGCTGGATGCCGAGAAGAGCGGAGTGACTGCAGGCGTGAATTCGGAGAAGGTTTGAAAGAGGCAGAGCTGGTGGGTGAGAATACGAAGGAGGCAGTGAGAGTGTTGCCGAGAAGAAGGGTGTAGTGAAGAACAGTTGGGATTGACCGGAGGAATGAGGCCGAAGGAGCGTTTTCCTCAAAGGTGCTAGTAAGTTCGAAAGAAGGGGTTGCATTGATGCTACCACGTGGTGGGCGAAGGAAACTGAGCAGTGCAGTGATTTAACTTCGAGAAGCGAGAAACCTGATCGGTAGCACACGCCCAGCGGCAAATGAGCGGTGGACCAGTGGTACAGTGCAAGAGTTCATTGTCCGGGGTGTGTGAGTGAATAGTATTCCCCTACCAGTATCCCGCGAAGCGGTCCCGTAGGTAACTTTAGGGGACCACTTTATGGGGTGGCATACCCTTTAAAGGGCCACCCCTTAAGGGGAAGCGCCTATCGGCGCTTCCCCTTAAGGGCGTAGAACGGTACCAGTAGTACCTGGTACTACTTTTCCTCGTTTATTATGTAATAATCATCCGTCGGGGTTCGGTCATCCGCTTGAAGCGGGAAACCCAACACGTTATCCTGCGGCCAAACACAGGGCCTGTTGGCTGGGTTGCGTGATGATTTCTGGGCACTACAGTAAATCAAGCCCCTTCCCACCATTCCAGATATATCCCTAGGATCCTGAAGGGTAACCGGGGATGCCAGCCCACTCTCTTTGACCTGAGGCCCGTTCCGTCTTAGGTTAATTGCTAAGTCTCCGAGAGTATTGAATTTGAATTTATGGGTATTCACACTCCCTTTCCCTTTGCGTACGCTTTGATAATGCCTCTAGAACTGCCGGGCAATTGTAACAAGCACAGGATAGGACAAAGATGTTATGGCTCCCAAAGAACCAGTAGGGGAGACCGAGGGAAAGGTATTATGTGTAAGCCATGAGGATTGTATGTTTGATTCCTTGGAATGGAAGGTCCTACGCACTTTCATACCTTATGGCTAACTGGGAAAAATATCTCAGCTAAGCCGGTGAGAGGCAGGCTAACGCGATAACACCACGTGTGCCGACAGTGGAGGAGACGCCTTCAGGCGATGGGCAGTGCTGTAGAAGACAGGAAGCGTAGCACGTTGCTACAAGCCCTTCCTTTTGGGGAGCACGTGCGGAGCGATGGGCAGTGACGGGAAAGACCTTATGGGCCAACCACATAGGCAAGTGCTAAGGACGACGAAGGGCAAGCGTAGCGTGGCCGGGGAGCCTGTGCTACACGATAAGCGTTGCAGGAAGAAAAGGCACTATAAAGTGCTGGCCCCTTTAAAGGGGCCAGCACTAATGTGGGTGTTGGGGGCGNNGATTGCCCCCACACGGGAAACGCGCAGCGTTTCCACTATAGGGGTCCTGATAACCGGGACAGCCACCCCTTC
>Contig131+3152
GATAGTCTATGGCCAGAGTTAGGCACTATAAAGTGCTGGCCCCTTTAAAGGGGCCAGCACTAATGTGGGTGTTGGGGGCTAGATTGCCCCCACACGGGAAACGCGCAGCGTTTCCACTATAGGGGTCCTGATAACCGGGACAGCCACCCCTTTAGTGCTGCACTATATAGGGCTGCCGCAGGCTATCCTAAGGCTGAAAGCCGCTGCGATCGGTTATTCCTAAAATAAGCCACAATTTGGTCTTCAAAGAGTAAGAGGTGCCATCCTAGCTAGGCCTCTAAAAGGCTTTCTTTAAAGTCTGACTTCCATAGTGCTGCTTTAAGCTGCTATCCTAAGACAGTCTTTCCTCTAAGCCGCTTTCCCCACACAGCTTGGGACAAACCAGTGCCTAGCCTTATCCTTAAAGGGGCAGGGTAATTAATTAATGAATTCCTTGTCTAAGTTTTTCAGGCATTTAAGGTTCAATAAGCCTTTCTTTAAGCCGCTTTCCACACACCACTTGGGACAAACCACAGCTCACAGCTTGGGACCAGGCTTAGTCAGTGGGGAACCCTAGTCCCCTTTATACTTACTCTTGCCGCAGCTTGGGACAAACCAAGGCTTAGTCCACCTGTCAGAGTCTCACCTCGTTCCTTCTTCCAAGGCAGTAAGTCACCCTTCCGGAGTGACCATTCCTCTAATGCTGCCTCTGGCCCTTTAAAGGGCTGCCTTCAGCTTGGTCCAGAGTGCTGCTTTGAGCCAAACTCCCTTTAGTCTGACTTCCATAGATAATGCCCACACGGGCTGCCATCACTATAGGGCTGCCGCAGGCTATCCTAAGAAGGCTAGTCTATTCCAGTAGTGGTAAGACGTAAGCCATTTCCTCTTTCCAAGGCAGGTACCTTAAATGGCAGGTTCAACCTTTCTTTAAGCCACACAGCTTGGGACAACCCAGTGCACTTAAAGTGCAACAATTCCTGGGAGAAAAAGATGGAGCACCCTCCCCCCTCTCTTTTTCCGTGCCCTTATTCTTTTTCCCCATCTGAGATGGAGGGTGATATAGTAGCCGCCTAGAGCGTCTTCTCGTACTGGTTTCCATACCCGATCCCCTGATTCCAGAAACTGCCTTCCGGTGTCCCAGAATGTCCGCATCACGGTTCAAGGTCCGGTAGCGTGTGTATCTAACGAATCCCTTCCCACCCAGTATAGTGCCTACCCAGTGCCTAGTCCTTCCCCTCCGGGAGTTCTGGTAGAGTGCTCCATTTCGGTATGTTCGCGGTGCACAGTGATTCGTACATCGTTCCGTCGGTTCAGCGGAATGAATTCTTCTTTTGGCACAATAAGGGGAGTGGAAGTTTTAAAGTCCCTAGGAGAAGCGTAGCTTACAGGAAGGGGTAAAAACCAGAAATAACTACGAGGTCGGCAGGGTGGCCCTTTAAAGGGCCACCCTGCCCTTTAAAGGGCCTCGAATATTCCGAATTAGGGAAGATGGCATTTATTATGCATCGACCGAGTACGGAGAGATGGATTCATTTTCACTAAGACTTGAGGACCTTGAGTGAAACACTGAATTAGGCTCAGCTCTTCATAATCCTACAATAGGTACTGTATGATAGGTCGAGTGGCGCTAACGCGCCCCATAAGGCGGGAGCCAGTAACAGGAGAGGATCTATCTTCGGGGCTAGCGCCATCATTAGAGTACCCCTTTAACGGGGGTTTAACCAATTAAGTGTTCTCCCGTCTACCTCGGGAGAGGGCCAATAGTTGTGCCAACCACTCGTTAAAGGCACTAGGCGAACCCCCGCTGCTGTACGGGTAGGGAGTTAGTTGTTGGCCATCCCCTCGAGGAAGGCCGGGAACGTTAGCTTCTTCGAAGGGCGAAGCGGGCGACCCACAGGTAATAGAGGATGAAGGGCTTGGCCTCACTCCTGATGAATTCAGTGAAGGGCTTGCTTGCCGCGGATTCAATGACACAGACCCGGTATGGAGGGTGGGCGGGCGAATATTAGTGGTGAAGCTAGCTTCGCTCTGCGGAGCTTGCTCGCGCATTGGAGACAACAAACACTTTTCACGAAACAAAAGGCACAATAGTTAAACGCGCGAAGCGCGTTTGCCGCACTTAAAGTGGTGCCGATAAGTGCACCGCCTGCCCGACACCTACAACAAGCTCGCGACTCCAGTGGAAGGAAAAGGTAAGCTCTCTGCTCTATTTCATCTTGAGAATGAGGTGATTACCGTATCGGTGAAATGGACAGGAACGAACGTCCTGCACTCATTCGAAAGTGTTCCACGGTCGAGAGAGGTCAGGCTAGTGAAAGGGAATCACTCGCTATAGGGGTGTACCGTAGTGGAGATATTTGTTAGTAAGAGATGAAGGCAGGTCTCATTGTTTTCAGGGATTCAATGAGTTGATGAACCCCTTCAAACAAAGGGGCTTACCGCTATTTGCAATTCGTACTCGAAGGGGAGTAGCTCTTACTCTTCAACGGTAGAGTAAAATAAGGTACGACCTGTACTCCACAGCTAGGAGGCTTTACAACCCAACAGCTAGCATCAGTTTCTTTCCTTAAAGCAAGCCTTTTCCTCGCCTTTACTCGCGTTTCAATCCAACTTTATAAAGGGGTGCGAGCTGCGCTTCGCTGCGAATGGCCCCGCTCAGCCTTCCATAATAACTTTAAGGGGTCCCACCCTGCCTTCGCCATCGCCGAATTGAAATCTCGGAGGCCATCGGCCTCAGAAGATTAGGGGCAGGGTGGCGCTTTAAAGGGCCACCCGCGGCCCCCCTCCGGGGGGCCTGGCCGTCGGGCCAACTCCCACCCACCACCCTTATAGTGGCAGGGTACCCCTTCAGTGTTGTCGCGCTTCCACCCACAAAGGGTAGCCGCCCCCTACCCCACCTGCCAACAAAGGGTAGTTGCCGCCCACCCCGTTTACCCAACTTACAGGGTTTCCACACGGCGCGGAGCGCTTCAAACACTTGGTGGTCTCCATTCCGGGTCCTCATTCCCTTTAGGTGGAGGTGGTCTCCCTCAATTTGGTGCGGTCCTCTCTCAGGCGAAGTCTCTGTCGGTGGGCACCTCAAAGTGGGTTCTATTTACTTTCTGTTGCTTCCCCCTATAGTGGCCACTTTCGCTTTGGAGTAGGGTGGGCTTCCTTTCCAGGTCCATTTCCTTCTAAGCGAGGGATTTACATGGTATAATTAGTGGGGAATCGCTTTTGTTTTCCGAAGGGAGGACACTCGACCATTGGGGGAAGGGGCTCTTTAACCCGTTTTCTCCCTCTCCCTTCGGTCGAGTGTCTTTCAGACCCTATCGGTCCGGAGGACACTCGACCCTCACCCTCCTATCGTCGGTCCGAAGGACACTCGACCGATAGGGAGAGGGGGTGAGTGCCTAAAGGCCGATAGGGAGAGGGATTCCCTCAAAGGCGCTAGCCCCCACCTCCCCCAGCACTGCCCTCTCAAGCCCTTTAAAGGGCTATCCGCCCCAGCACTGCCCTCTCCTTCCGCCAGCCACTGCCCGGCCCTCTATCATGAAAAGGGGGAAGTTGTTCATTCCGTGACGGTCTTGTGTTCGCCCATACCTGAGGTTCCGGCCAATATTCGGAATATCCGACTCTCCGGCATGAGTGAGATCGATTCGGTAGGTTCAATGTCTACTGCATCGGAAAGGTAATGGTTTTAATCATTCCTCCCCCTGATAGTCGATCCCTTATGGATAGTAGTAGTGGATGGCATCGGCGGATCAGCGGAAACTAAAAAGATCCGCCTGCTGCAAGTATGGTAGTTGGTTTGTAATGACGGGTGGGAGGGTCAGTCAATGGATCAATAAGGAAGGGAGGCATAACCGGTAGATCGGTTTATCTCGGATGAGGTAAAGAGGAGGTAATCGGGCCAAAGGCGAGCATATACCCCTATGGACGGGCTGGCTTCCTTTCTTTACTGGAAGGGCTGCCGGATACCCGGTTCATCCTTGCTAGACCAAGCAGCTACGGGGATCCATAGCCATTGGTTGGATGACCTCATGGAGCGGATGTGAACATAATTTGCTGATGGCATATCTCCCGCTCCTACTGCAGCAGATGGTTCCATTATTTGCTTATGGATCAGAGGCAGCGAAATTCGTTTTAGCAGTATCGGGGCCAACACTACTATGCAGCGCATATCATTAATAACCCTTTATCCTCCTGCTACAGGAACGGATGTAATATTCGCTGATGGGCTAGAGGGAGCTAGAGAAATTAGGCTTTTATCCCACCATTACTTTTCCCTTTTACCGGATAACATTAGAAATCCAGATGGGAGCTTTCGTTGAACCGTATCAACCTCGAAACGCCTTATCAGAAGGCATTTCTATCTACTTTATTTCGTGAATCATTTTCTTTGGAAAAACACGGTTTTCTGGGTCGGCCCCCTGTCTTCTAGAGTCTGCTAGGGCGCTTAGCTCCTCAAGACGACTCTTCAATGAACCTATGCCGACGACTGTCGGAAGGACTCCTATGGGTGGGTCTTCAGTGTCCATGGATATATCTCAGCCATGGAATAGGGAGTGTGGACCGACAAGGTTATCCAGGGAAGTATACTGCCTCTAGTCTGTCCAGGCATGAAGACAGGTCCTTGCCTAGTCCCGTCGACTAGACCCAGTACGTCCCCTCTGGCCACTGGACACACTAGTCAGGGACCGCTAGTACGTACCCACAGCAATGATTGTTCAGGATAAGCTGGAGGCTGCCCTTGTGAAGTATTATGCGGAGGATAGTACGGACCACCCTGTGGAGGATAATGCTGATCGACTAAGGACGACTAGTGACGCTAGTGCCAATGCCGTGAGACCATCCACACAGAATTTCCTCAATTCACCTCTCTATTAATGGCGAAACCCACCGTTTCCCCCTGCCTAGCGTATTCCGCGTACTCCCCGTTGGCCCCTTCAAAGGATGAGGTTTTAGCTTCAATCCGCCCGCCATTCCTCCCGGTCCCTTCTCAAAAGGAGGAGACTCGAGCAACGGAAACAACGAAAATGTAATACAAGGATAAATTCAGGTTTAGGGGCACAATAGTTGGTGCCGATAAGTGCACCGCCACCATAGTTCAAACGCGCTTCGCGCGTTTTCCTTAGCCTAAGCTTCTCTCCCGGATAAGCGCGTTAGCGCACACTGAAACGGCATGCACTTTAAAGGGCATGCACTGCTTGAGTGCTCAAAGTGATTCCCCGCTGCAGTGCTACGCAGTAAGGGCACGCGCGTAGCGCCGCGGGTAGCAGACGCCCCCAGCCGCCTTACCTTAATCATATGACTACACGGTTTCTTCCGCCGAGAGGCGAGCAGCTTCGCGCGCTCTGATGCGCAAGCAGCCTCCGAACGAACATCAACGTGTGTAACTACTTGCGCCCTCCTCCCTTGTGCCTTGGCCCTCCATCCCGTGCCGTCTGGAAGCCGCCGCCCCGTCTTCTCCCTCTTCTTTCCCTGGCGCGCGAAGCGCTTCCACTAAGATTCGCTGCGAAGTAAACCAGTCAGAATAAAATGGTAGGCAGAAAGCGCCCCTTTATGGTAGTGGGCGGAAGCAGAAAACGCCTCGACTGGCGCAAAGGGCTTGAGCCCTTTAAAGGGGCCTGGATCTATCACCTAGATCCCGTTTTCTGCCCACTACCTTCAAGAAGGGGCAGGGTAGCTATGCTAACGCCGGGTCAGCTTACTAAAATTACTTCACTTTTCTCGCTGCCCTTTTTGGCTTCCGTAGAGAATTCCTTCAAAAGGTGGGGTAGGGCGCTGGCCTCCCTGAAATCCTTTCGGGGATAAGAAAAGGTATATAGAAGGCCACTATCTGTCGCGTACTTTCGGAAGCCTCGCAGTGGGTCACCAACCGGTGCATCCCTCACACCTTGACCTGAAATCGGTGCGTGTCGTTCGGATGGTGCGTCCTGTAGGGCCAGGGAATCGCGTTAGCAATTGCACTATAAGGGCTGGCCGGCCACCCTCGACCTTTAAGTCGCAAGAGCCTGTAGCCTATAAATCTAAAGATGGCTAGCGGCTATAACCCGGGACCAGAGCCGTAGAATCTGCATTCCTAGAGTATTGGACGATTAACAAGCGATCAACAGCCTAGTTAATTTCCTTACCATAACGGTTTAGTGCCAGTAATATGAGACGAAAGTGCTACGCGCTTCCCGACGAGGATTCAAGGGTCCTTCGGACCCCTCTCCCGTCGGTCGAGTGTCTATCGAACTTCTCTCCCAAAAGTAGCTTTAAAGGGATGACGAATCTCGATCAAGCTAGTTCCGCCACAATCGTGGACTGCGATATGGCTACGGGACCACCGTACGTACACGAGTAGCCGACAGCCTACCCTAGTAGGAACACTTGCCCTAGCCTAGAACGATCAAACCTTCCTTCCGCTCCTGACTCGTGTGACAGCTATCGCAGGTTGTTTAACGATACCCAGAGGAATAAACCCTAATTGAGTGGCGACCTTATAGGCTGTGGTGCCGGAAGCTACGCGCAAGGCCCCTCCGCCAGAGCTAGGTAGAGTCGCGAGGAGCACTACTGAAAAAGGGACCTTTTAGTTAGTGCTAACGGGGGGGCCCTCTTGCCCCTCCTCCCGGCCTGATTCCCTAAAGGGGATGCTCCGTATTCGGAAGAAGTCCCTTTTAGTGCATCGATAGGCCATTCTATCTACAAGATTTTTTTTCTGTTAATTTCTGCCTGTTCAGAGAATTCCTGCTTCCCCGAATTTCCTACGAGCTGCTCTTTACGGTTCCCCTATAGTGGTGGCGGCCTTAAAAAAAAGGCAGCGCGTAGCGAAAAAAGAAAAAGGGTGCTCTGTGGAGTTGGGGTGAGTTGGTTCATTTAGGTATGAGCTGCTTCTCCCCAAAATGGGGACCGAAATCCTCTCACCAATTTCCAGTTTCTTTTTTCGCTACGCGTTTTCCTGAGCCTCCGCCTCCGCAACTAGCCGCCCCCGTTTCACGCGTTCGGCTCGATGCGGTGAATTCGATGAAGCTGTAAACCCACCCGGTTTTGTCGTGAATCCGATGCTGTGAACAACGAATCAGTGTCTGGTCGATAATGCGCGAAGCGCTACGTGGTGGTAGGAAGAGGGGCGCAATAGTTAAACGCACGATTGTCCTAGGGGGCCGGCAAAGCCGGGTATCCCACATTAGTGCCACTATAGTTCGGGCGGGCCCTATCCTCTATACTACGCCCCTACCCCTCTTTCTTCTAGTGGTGGTTCTTCCGTTTCCAATAACGCGAGGCGCCAGCCACTTAAAGGTGTCTTTCATCACGCAGCTTTTCTTCAATTGGGAGACCCAATTGACCGGTTTTATAAAAAAGAGGTCGTTTTTAGGTTCTCACTCACTGAGGCGCGTAGCGATTGATGCTCTTCGATTTGGTTGAGCCCCAGTTATACGTGGAAGAAAGACCACTATAGTGCTCGTCCCAACGGCCTTAGCTTCTTCCTAGGCTCCTTGGGTGGTTGGTTCCCAACAATCTCACACTACATTCCCCGTGCACACGGGTCCTGCCCTTGAGTGCACAGCATTAGTGCCGCCCACCCACGAGAGAAGAGCGCCGCTCTCCAAGGGTGGTGGTGGGTGCAGGTCAACAAAAAAATGGTTCCATTATTCGATAGCTCCCTCACTCTGCTTTGAGTGCTCCCTGCGTGTTCCATGCCCGTTAGGTAGGGGCGGGCTTTGAGCAGACGACCGACCCCCTTCTAGTACTCGGCTCGAGTGGCTAAAGCCCCTCTCCCGTACTTGGGGCTTCGCCTTTCTGACCGAGATTGGTTCACTTTTGATTTCCCGGGAATCAATCACATTTCATCGTAGGTATTCTTCAAACGTCCCTGAAGGCTGCGAATGCGCGTTTCGCTAACGCGAATGCGCTAGATTCAATCGTTTCCCAATGCGCAGCGTGTTGTCAATAAAGACCTCCCGCCACGAGAAAGTGGCTTTGACTTAAGTAAGGAAGGCTTCAGTGACTGTAGTGACCGACTCACCGCACTGATCAAAGGAAGGGGTCCAGCATTCTAGTTAGAGTGAGTGTACTGGGTGATCGACGGACCTTCCTCTCTTCCTTTCTCACTGACCGTCGGCAGGAAGGGAAAGCAGACAGGTCTCTCTTTCCTGAACCCTTTAGATGGAAGGGCTCCCCACCAACCCCCTACCCCCTCCCAACGAAGCGGAAAGTAGGATTGGCAATCAATCTGTCAGTGGCTAAATAAGTTGCATTGGGGTTGTGCGGAGAGATCATTTTTCTATAGACGAGAATTCCATGCTCAGTTGCTAACTCCTAAAATGTGATGCATGGATACGCGCATAGGCAAGATTTACTGCCAACTCCGAAACCGGGGAAACCGCGAMGSGGTTYCCCGGCTCCGCCCCTTAACCTATTCCCACTTTGATTATCTAACAGGAAAAAGGGCCTCTGCTGCGGACGGGAACCACCCCCTTCCCAACCGAACCTTTGGGGTCTTCTGGGGCCACTAGTTACTCCCTCTTACCGAGAGAGCTGGCACTGAAGGAGCAGGGTGGCCCTTTAAAGGGCCACCCCTTTAAGGGGAAGCGCTCCGCGTTTGCTTCCCCAGCCCTTCAACTACAAACCTTCTACTCACGTTAATTCACTATATGTCGAAGGGTGACCGAATAATAAGAAGCGGATAGCCGAATCGGTTAGCCTTCCGTCCGTTTGTTTGCGCGAAGCCCCTTTCATATTTCCGAAGAAGGGGTTACCGCGGAGAGGGCGCAATAGTTAAGCGCCGATAGGCGCTTCCCCTTAAGGAAGGGGTGGCCGAAGGCCACCCTGCCCTCATTCCTCATAGAATTCTCATACAGTACTCGAGTAGATTATGACTCTAGATTATGATTATGACTCATATAGTACTCGAGTAGATTATGACCCCACTACCCCCTATCGAGCCACCACTACTTATAGGAGAGGGACGAAGCACCTATGTTTTCACTAATGAAAAATACTATCGATATCGGAAGAAGCACGAGATAAATTCGATGAAAGCGAAACCACAAGCTACAGCTTCCACTATAGTTGTCGATGGGTGAACTTTCATCCGAAAAGAAAAGTCATTGGCACAAACTGCAAACTGCGGTCATCCATAGATGACACTGTTCGTATTGACAAATCCAAACCACTAGATGCAATCAGCGGCCTAGTATGGATCCCTACCCGATGATGGGCAGGCGGCACTCGCGTCATCGAACCAAGAGAGCGACTTGCCTGTGCCGGGGAAGCAAGATAGGCAGCAGCTTGCGGAGAGGGCGTAGGTACTACAAAGAGAAGGGGAACGTCTTCCGCAGAAGGGGGCACCTATTCATCACACGCTCTTGAAACTTAAGAGGTTGGGGCTTTAAACTCAGGTTAGAGAGGAAGGAGCAGCAGCAGGAGGTGGCTCAAGGCGGGCTCCCTAGCCCATCACGGGGAAGCAGATTCCCGCTTCCCGCGGCTGCCTCCTATTTACTAGTGGAAGTGAAGTGGAAGCACTTCGGAGGACGCCCACGTGAGACAGCCTTCAGCCAATTTTGGCTCAGGCGTGAGCTAGGCACAGCTGGCTCTCATGGCTTAGGCGAACTGGCAGTGCCTTCAGCCCCGGCAAGTGGGAATGAATTACTTGACGGAACCGATCGGTGGCAGCGCGTAGCGCTGCACTATAGTTCGGGGGCAATCGCTACGCGCCCCCGGACCCCAACACCCCAGAACGATCATCTGTTGACCGTGCTAGGGGAAAGCGCTAGCTTTCACTGGTGGTGGGGGCAAGGCACCGATCGGTGGCCCGGCAGTGGTGGCCGGCAGGCCGGGAATTCTTCAAATGGCTTCAGTTGCTCCTAGACAATGTCGGATCAGTTAGTCTCAGTCCCTTTCTTGAGTGTACACAAGATTGGGACAGTCTGACTGAGATCCTGTCACCTCTGCACTACATACTTTTGATGGGAACGAGTTTGCGGGGGAACCTCGTTAACGTTGTTTCACCTACTCTGCCCCCAAACGGGCATCTAAGGCTGTTAACGGCCGAATACCGCGAAGGGAAAGGCTATGTGAGAGCGCCGCTTTAAAGGGGCAGAGTAGGCCCAACTCCCTACCCACCACCACCGGTGCCTCCCTTACCACGCCGGACACCACTACGCGCGTACCCTAGCGTCCCACTAGGCCCACGCGCGTCATCCGTTATTCCCGAACGAAAAAAGTGGCTTTCTATCTCATGTGGTTTTTCCCGCCCCCCGAACTATACCGTGGGCACTCTAGTGGAAGTCCAGGTCGTCGAAGTGAATAATGTTTACTATGGTTGGGAGCGCTAAGCGCTTCGGGACGATCGTGCTAGCTGTGCCCCCGAGGCGAAGCAACTCTTGTCTGCCGAAGGGTTCACAAACCGCCCGAAATCATAAACCAATCCGTTCTGGACCCAATCAGTGATGGTGAAACAACAAAAAACCCAATTTGTTCTGGTTGAAATGAAAAATGGGGGCCGGCATTGCACCAGCCCTGGAACTGGCAGAGTTGTGCCTTTGACTCTATAAGGGGAGGCGAAGGGTAGGGGGCCTTTTGAAGAGTATTTCACCGATCATACCGATTTCGATGTTACGCTTGAACAAGGCCAACTCCCCACCCACCCAAACTCTACGCCCCCCGCCTCCGGACAGTGCACAGCAGGCAGTCCCAGCAGCTACTTATTCCGATTGTCCAATTCCCCGGAGCGCGTAGCTTTCCTGTAGGAAGTGGTTTAAAGGGGCGGAGCCGGATTATTGCGGTTTCCCCGGAATATCGCTTAGGCGACCTTTAAAGGGGTGGCCTACGGCCACCCCTTTAAAGGTTTCCCTCTGGTCGTCCCGGGCGTGAGTGCCCCCGTTAAATATATCTGCACCCGCCCCGCCTAGTGGCGGGTAACTTTTCTTGTTTCCGGCTCCAATCCTTCTAGCTCGGGCGCTTAGCGCATGGGAAGGAAGAACGGTTGGTAGAATTCGAAGGGATGAAAATCGATACTTTTGTTCCGGCAGGCCAACGAGTGAAATCAGGCCGGCAACGAATGAAATAATGCGCTAACTAAGCACAGGTTGGCAAAGTAACAACTTCCACCAATTTGGAAAAAGGCTTCAAATGGTGAGTAGGGCTCATTTAGGCCCCGCCCGCTCATCGGTTTTGGGCACAATCGTGCCTTCGAATGTGCCCGTTTTGGCCTGTTCACGATCGGTGAAGGGCGAAATCCGAGGACTTCCATCGTCTTCGTTAAAAGGCTAGCGTTAATGTCCAATAGCTTCGAAGGTGATGAATGCCCATCGAATATGGCATTGGGGGTAATGAAATCGGAACGGAACTTACGAGTCCTTCCTACGTGATACCCTACACCCAATTGTAGATAGAACCTGAAACCGTTCCGTTCTTTGCCTACGATCMCTTAAGGGAACTGGAGTGTCGATCATGAGCAGTAGATTTCACTGGCGGTTTAGTGCAAGTGTCGTTCCATTACTCAACCGTCGGTTCACCACTCGCTTAATTTCAATGAGTCCATCGCATCCGTTTGAACGTACAGCTCGTCACAGAGATACTCTGAGCTACTGTAAATAGGCTACGTTCGGTTCCACTCATCGTTAAGTTAGTTCGCGTTAACATGGCACTATAGTTCACGATTGTGCCAGTGTTCCAATCCCTTATTAAGGCTTAGCACAGTGTCCAGATCACTGATACTTTCGGATTGGCGCTAGGCATCATTCTCCGTGTTTAACGGCACCCTGAATGACTTACTTTCTTTTCTTTCCGGCCGACTCTGTCTTTCCGGGACAGAATTCATATAGTCAGCGCCGGCCACTTGTCCGAGCATGCGGCGGATCAAGCCCATCCGCAGCTATTCGTTTCCGGCGACTTGTCTGAGCATCCATAGCTATTCATTGAAAAAAACTTCTACCCGACAATAGGTGCCAATTKTACGGCTCCCATGCAAACTCGTAACCCATCATCAATATATACGTAGAGGGACATTAGATACATCATCAATGCCACGTAAATCGAGCTAGCCGCTACGCTGCATCGCGATGGGATACTAACATCCATCAATATGTCTATATGGTGAGAGAAGCACTCTCTACGGAACGATTGATGATGCTGGGTCTCTCGCAACATGACAAGCAGCCAGACACTCATAGATAGCATTTCATCATGAGTTGATACCGGTACAGGATTGACGAGCAGAGCTAAGCGTCTGTCTATATACCCTAAAATCCGGATTGAAGCGGCAGGTACTCAGCGCTGCTGTAACGGCACCTTCTTCAGTCAGAGAGAAAGGGTGTGAAGCGCGTAGCGCTACATGATACAGCCCACCCACCTACCTGTCGTCGTAGCGAGCCCGCCCACCACCTACTGACGTGGAAGCACTACGCGAATAGTGCTTCATCGTAGTTCCAAGATCGTTACTCTAGAGAGGAGCTTCAGCTCAGCATCGGCGGGAAGTTCTTGGCTCTTCGAGTTCATAGGTAACCTCCTCCTGTGTGTCGATCTTTTTTTCGATGGGACAACAGGGGGTAGTAGCGCCAGCCAGCCCCTGCCTAGCGTGCCCTGACCCAATGCAAGCGAAGACTAAAACAAAAGGCAACTATAGTGCGAGTACGTAAAATCCATTCTATCCAACCTGGGGAGAAGCCGCTTACGGCCGACGTAGGCGCCCACCACCTCCCTAGCTTGTGCCGCTCTCTGATGAATTGGCTTAGTTTCAAAACAGCTCGGTATTCTGCGAAAAAGTACTCGAATAATGGTGMACCCTTTTCTTCGGAATTATCTAGAAGCATCAGATCTCAATAGAGGGTTAGGGCGATGAGCCCACCCTAAGGCGGAGTGAGAGTAATTAGGGAACTCTGACCCTATATAGGGGTTCGAATCCTGCCTTCGCCAAGCCCCTCTCTCCCTTCTACTTTCCTCTTCCTTCAGTTGGGAAGTCGGTGGATGACACATTTGTCGGTAGATGACACATTTGCCGGTGGATGACGCATTTGTCACACAATGCATCAACAATTGAGTAAATAGAACTTGGTAGGCCGCGGCAGCGCGTAGCGCTGCACTATAGTTTGGGGGCAATCGCTACGCGCCCCCAAACCCTTGAGGACCTAGGCTCATAGTTAGGCCTCGCGACCAGTGGCTCATAAGATGTTGGGCCCCAGCTAGCTCTAGCGGCCAAGCAGGATGGGCGAAGGCTAGCGGCCAGGAAGTCAGAATTGATTGTTGGTTCGCTAGCGGAGGGGAGATAATTTCACTCTGTTCTGGGCGCCCGGGAAGTGACACAAAGTGATCCCGGCCCTTATGTATGTAGTGCGAAAAAAAGCCGTCCATACCCACCCTGACGCCTTGCCAGCCAACCTTGAAAATCACCATAGAGGCCTTTTTCCGGCCACTATGGGGGTATGCTGTGCGATACCTTGAGCCAGCCTAAAGGTGCCTTGTGGCCCTTATGTGGGCCTTGTGGCCGTAGTAAAGCGCCTTGTGGCCGTAGTAGGGGGGCCTTGTGGCCTTACCAAGGTCAGTCCAGTCAGATCAGTCAGATTTTGAGAAGAATACCTGAGCTATTCGTTCATTGGAGGGAGCTCCAAAGAAGAAGGTTTAGAGTATAAGGCCTGTTGGAGGGTTTGGGGGCGCGTAGCGATTGCCCCCAAACTATAGTGCAGCGCTACGCGCTGCACCGGTTGGTGCCTTTTCCTATTAGCACAAGGGGGGGGTACACCATCGCGTGGAAGTGGCAACCCACTGGTTTACTCGCTTCGCCCCTATAGTCAGGGGGAACATCTTTGCGGCCCCCTAGGAAAACGCGCGAAGCGCGTTTGAACTATGGTTCCCCTTCAAAGGGTCGGAGTTGTCCTCGCTTCGCCCCTATAGTCAGGGGGAACATCTTTGCGGCCCCCTAGGAAAACGCGCGAAGCGCGTTTGAACTATGGTTCCCTATCGGTCGTTGCCTTACAGGGTTCCCCGGCAGGACACCCCTTTAAGTAAGGGTTGGCCAACCTCGGAACGCCTTTTCATTCATGCGGAAAGGAACCATAGTGGCAGCGCTAACGCGCTGCCCCTTTAAAGGGAACTATAGTGCCTAAATGCCCACCCTCGCCAATTTAACCAAGCAAGTATGCTCACTATCGGACTTGAACCGATAACCCTTTCAATGGAACAGATTTTAAGTCTGTCGTGTTTACCATTTTCACCAAGTGAGCAAGCAGAGCCGCCCTTTGAAGTGCCTATCGGCAACTATAGTGCCCTTTTATCTTCAAAGGGAAAGCGCGAGGCACCGCCGCAGGTGAGGCTTAGCCGCCCCTAGCCCCAAGCACCACCCTCCAACGAGCGCCGCTAGCCCGTTTTAGCGGCCACGTACATAATTTCCGGCCCACCAAGAACCCGTGCCTATCGGCCGGCACACGTCCCCCGGCAGAGAGAAGGGCACGCGATGTGTAGGGTGGGGAAGAAGAAGAGCAAGCGCTTCACTGATGTGCCTTGAAGGCCGTGCCTGGCCCTTGCTTGCTGGCTTGGCCGCCCCTTCGACATTATTGTGTGTGGCCATCTTTCTATTTTACGCAATTTCGTGAATGGGAAGCTAGCTTCCACTTTGGAGAATCAAGTAAATGATATGAAATAATCATCCCGTGGAAGTAACTATAGTGGTCCGGGAAGCATATGCCGAAGGCTAGGCGGTCAGCCCTCTCCTTTCAGTCGAGGCCCTTCGGTCAGGGAGCGCCGAAGGCATATGCTCCCGGCGGGCGGGGTGTCCCTCTCCCTTCGGTCGAGTGAGGTAACTTCGGGGCTTTCCACAATGCTCTGTAGCGTTCTGTTATAGAAGCCACGTGGGGGGGTGGATAGTTAAGATCCGTCCCATCTCTCGGTATGCCTCTCTGGGGCCTATCTCCCGAAGGCATCCGTCTCCCCCCGGATTTTCAGAKTTCCCGGAGGGGGAGTAGGGAGAGGCTATGCGGGGGATTCTAGAGGCGGTTTCCGGCTTAGGAGGCGCATACTCTATATCTGCCTAGCGTCCCGCTAAAGCCCTTTTTTGGGGACTTAYAGTGCAACTTTCTTAGCTGTGCCTAAAAGGGGCTGTTCGCCAGCCCCTTTTTTGAAAAGATAGGGGGCGGGGGAMGGGGAGAGTGAKTAGGGAATTAGTCGTTGTCGGGGGGAGTGATTAGGGAAAAGCAGCCAAAGACGGRAGGGGGAGGGGGGAACCATAGTGGGCCAGAAAAGGGGGGAGTTATTAGGGTGACTCCATTACAACCTTAAGGCTTCCCCGCCAGCCCTTAGCAGCCAGCCGGGAAGTACTGTTCCGGAGGTTTGACTTTGATTCGCCTGCAACTATAGTGCTCGACTCACTCAACGCGCCAAATGCTGGGCAATTGCAAAAGTCATTGGAGGTATGAGTTATCCAATATTGCGGCGATACTCTAAGCAATGCCGTGCCTATCTACGAACTATAGTGCCTCCTCACCCTCTACTAGTGAAAGTACTCTCACATCGTAGGCTCCTTTGACATGGCTTATGACAGCCTTAGCCAGAGAGGGATTGCAGACCACAAGACTGTCAGGTAAGGGGCGGAGCCGGCCGCTTCGCGGCAAACCCGGTTTCGGAGTTGGCAGTAAATCTTGTGGTGGGTCCGCCTTACCCTCACCCCTAACGGGGTGAGTGGCTCGCTTACGCTCGCCCGAGGTGAACCCATCCCCCTTGCAAGATGTCTCGCATCGGTTTCTATCCTTCGGGCACCTTGCTTGGAAAACCTTCAAACATGGGGTCTTCTAATAGGTAGAAACCGAAGTGAACCCCCTGCACGTCTGGGACACTTGGTAGGGGGAGATCGTCGATTGTGGCTTAGGCAATGAGGCTTCTCCGTTGATTTTTTTGCCATCGATCGACTTTATTAAAATTTGCCACTTCAACAAGGGCGCAATAGTTAAACGCTACGCGTTTTCCGCACCGGTTGGTTTGGCCGGCAAGGATGTTCCCCCTGTACTATAGGGGCGAAGCGAGGACAACTCCGACCGAAGGGAGGAGTTGGGACAGATTCCGCCGGGAAGGAACCAATATGAGAGGGCTTAAAGGGGTAGCGCGTAGCGCTCCCCGAACTATAGTGGGGTGCKWMGCACCCCACTATAGTGGTCCCTTTGATTGTCAAACCATCTCAATATGCCAGCGTTTCTTCCCGGCCTGGTTTTAGGAGTAACAGATAAAAACCGACATTTGTTGGGCAAGCGAATCGCTAGTAAAAGAAATCGCTAGCATGATATTGAAGGTCAAAATAGCCTCGTTAAACCGAGTGCCCAGCACCCCGCCTCGGTTTCTACCGCATTAATATGCTGAGGAATAATGGCGTATAATAGGGAGAGGTGCTGGTCAGGATTCAGGAGGTTCCTCGGAACCATTATTTCCCAGATCTTAATTTGCCAAACTTCGAAGCGCTCATCATTTAAAAGCTCATTGGGGGTCTGTCTCTCAGGTACTCGTATTGGGTCTCCGTCGGTGTATCTAGGATCCGGCGCATTGTCTTTCAATACCAGCGATTACGCCCCTCTCCCTAATTCTCTGGGGGAAGACGATTTAAGACGATCTGAGCCCTTTAAAGGGGGAAGAAGACTTGACGATCCGGGGGGAAGACGCTCTTTAAGGAGGAGAATACGATGCTTTCAAGATGAATACGATTATAACAGCGATTATACTCCTAGCATACGATTATGCACCTTTTAAAGCGATTATCTTACCAGTGCAGACGGACGGCGACGATTATGGAACTGAAGCAGACGATGCTTGGCCACTATAAGGTGCAGACGATGATTGGACGCATTTTGTTAGAGAAGACAATTAGAAAACCGAAGCAGCCGTTTCTGTTGCTGCAAAGGGGAAGATAATCGTCTTATTCATACCCTTTCAAGTCTGCACGGGAGAATCTCCAGTATCGTATTTTCTCTTCTGCATAATTGTCTTCTCGTAGGGCCGCCGGATCGTATTCCCCCCTCTCAAGATCGTATTCTCTTTTCATTAAGGTAGGCCTAGAATCTCAATGGCATAATCGTCTGCTGTTTCGAATCTCCTAGATCTTCTCTCTCGGCATAATCGGCTGCTTCGTAGTATAATCGATCGATCGTCTATCAACACGGAATCGTATTCTCTGGGAATTCCGGCTGCTCCCCCTGCACTGGTAAGATAATCGTCTGCTAGGTGCGTGGCGCCCACGAATAGCTAAAATAAGACCCCTACTTTGAGTGAGTGTGGGAGGAGGAAGGACTTCAGTTAGGAAGCCCTCGTTCTAGTATTGGGAAAAGTTGTCTTGCCTGCTGCTCACTCTCACCGCTTCGCTCCTGTCACGCAATAGCCCTACATATAGAGGGGATGGATGGATGAATGGAAAGACAAAAACATCAACCACTTTTCCCCCTAAGAAAGGACCATAATAGGAGAATTTATGCTCACTTTGGGGCATAAAACCCCAATCAAGCCCCATCCGATCAAGTCCTTCAAGCCCAATTTAAGTTCCATCCAACCAAGTCCATAAGCTCTAGAGTACGGGGAAGGTCAGATCATTCTTAAGATAGAGGTCTAGGGAATCGAGTGAATAGTAAACTGCCTATCCTGGCTTCCCATCTGCGGCCCACCACGACCATACCTCTGCTCTGGCAATATAAAGTGCCACCCACGCTCTCTTCTCCTAAAGCAAGAGGGCTCCCTACCTCTACAACTTAATAGGGAAAGAGCTGATACTGAACGGAATTCCATTCTTTCTCCTCGTGGTCAAAATATTGCTTGAAGGCGGGGAAGGGTGCTCTTTTTTGGAGAGATAAGCGGGAGGTGTAATAAGCTATAGCCTTTCCCTAAGCAGTTTTTTCTCGAGTAAGGAAAAAGTGGACCTGGATAAGAACTAGAGGAGAACGAAAGTGAGACTCAACCGTATGGAGAGGAAAGTGGACTTCAAATATCTGATTGCACGGGAGGATGGGGCAGGGAGAGCAGAAGTTAATTATGTTGTTACGGCACAATTGATCGAATTCCAGTTTCTAAGCTAAAAGCGGGAGTTGAATCAAAAGCAGAAGCAAGGGAATCCTATCTGTCTCTCTTGGCAGTAAAGGTAAACGATCGGTAGCAGATTTCATCTAATTAGAAGGGTAAGAAGTTGGGAATAAGCAGCGATGGAACGAACTGACCACCTGACAGGCTAGAGTAGATATTTAGCGCCCCACTTCGTACACACAAGGCACACGTTTAAGGTAGGGCCACTACGCGCTCTACCCGCGGTAGGCTTTTACTCGCACTAGGGCCTTTAGGCACTCGACCAAAAACGGGAGAGGGGAAAAAACAGTCACCCCATTTCCGCTAAGGAAGGCACCTAAAAAGAGGTAACCTTGTACTCACACTAGGGGAAAAAACACCCAACCACTTTCCGCTAAGGCAAGCACTACAAAAGAGGTAAACTTTTAGTTTCACTAAAAGTGATTTTGAAGCATTTTCAATTTTGCCAAAGGAAAACCCCTCATCCCTAGCGGGATGAGTGTCCTCCTATCGTCGGACCGATAGGGAGAGGGTGGGTGTCCGCTTTAAAGGGGACACCCACCCTCCATTATCAGAAAATCCCTGAACCCCTTTATTTAAAGGTCTCTCACAGAACAGAGTATCGGGATATGTATTCAAAGTAGTACTCAAGGTATCATTCGTAATACAACGGTCGAGTGGAGAGGATACTATGCAGGGAGAGGGGTGTAAAGCACTTTCTTTAAAGTGTGGAGGTATCGAGGTCACAAACACCAGTATGATAGGCGCAAAGCGCTTCCTATCGGTTTGGTCAGGGAAGAAATGCTGCCGGAACCAATCATTATTGTCCATTGGGCAGGCTAGGCTAGGCGGCTAGTTTTCTTCTTGTCGGGTCAAATCGCCTTTGAATAGGCAAATTCACTTCCGATCCATTCATTCCACGCCCATCTCCCTACTCGGTCAGGAATTACCTGCTGTCGCGGTTGTTCCCTTTGCTTCTTGTTTGCGATTACAGATTTGCTTCTAAACCACCTACATAATAGGGAAAGGGGCGTTAAGCAGAGGCACCAATATCATGGGATAAAAGGTTGGCTCAAGGCCAACCATTCGCATCTCCCGGGGCTCGCAGGAAACGGAGCTTTGCTTTCCCCTAAGGGGCATTCGAGAAAGCTTACCTTTGAACCCTAGCCACCAACCGTCTCATACCTTTCTCTTACGCATATGGGGTTGCAACAGAGAGAGGAGCGGAAGACACTCGCCCTCTCTATTAAGGGTTGGAGGGGGTGTGAACTATGCCCCCTTCTAAAATTACCCAGTGGCCCTTTAATTCCCCTGATAGATAGAAATCAAATCTGAAATCCCTATCAGGCCCCCCGCAAAAAAGGCCAGGGGAAGGGGTTGCCCCCCGGTTGCCTAAGACCACTCCCTACAGGGACCCGGCAAAAGGGTAATCTACGCTTTATCCGATGGTACTGTTGATCTGGAAGGGGTGGAAGAGGATCTGTTAGACCCAGCATCAGCGTATCATCATCCCTACCTATCTCTAACTCTCACAGACTGGATCCATGTTGTTGAGCTGGATGAAGGCATCGTCTGGCCATATTCTTGAATTAGTTTTTATTTTTTATGAGGTCCCAAAGGGACCGATACCGCTACTCTACTCCTGGGGTAATAGGGAAGCTACGGGATTAGCCCTTAGGCATCTAACGTATCCTGAAGCTGGTGGTTAGGTCATACAGTCATGCAGCTGCTAGCCTATCAGCATCTCTAGTCTCAATCCTATGTCACAGCCTTAATCTTATGTTCCCGTCTAACCAGCCACAATCGTGCGGGGCTATGGGGCTATTCTAACGGACGGGCAAATCCCTCCAGATAAAACCTTTGCGTTATTCCACCCGACAGATCCGATATGCCTCAATTGCCACTCTGTGGGCCTGATTGCTGGTAGTCTAGAAACACAGGTTCTGGGATTCCTAGGAGATGAAGATACCTTTGAACCCATTTCAGTGTCTGGACTATGAGGATGGTTGTACTGATTCACCAAGTTTCTATCAGGTATTGTTGTATCGGATCTGTCGGGTCATATTCCCCTTATAGTGCATATTTCGATATCGGTGTGGGCAGGTAGCGCKWMGCGCTACCTTTAAAGGGAGGTGCTGCGCACCTAACTATTGACCCTTTAAAGGGGAGGAATAGATGCTGGGATAAGGTGGATGCTATCCTGAGCGACTATGTTGATCCAGCCTACGCACAGCGTAGGCTAATGGCAGATTCAGATGCAGCCCGAATATGCAAAGGGTGAACTAGCTCATGTGAATAGTCGTAGTTTCACCCGCTCACGCATCCCAATACAGCTTCTTGGCTTATCTCTACCGCCCTTTAAAGGGCGGTTACTCACTTAGGATATTTGGCATATACGAGGAAAAGTCCTCATAGGGGTCATCTCAAGCCAACAACATAACGTGAGCTATCGATATTGCCTAGTTCTTAGTTGTGAAACGGTAATGTGAGCCTGTAGAGGTAGAGTTAATGCTGAATACTGAAGCTGCTGGCATAGGAAGTTGGCTCTAGCCCGAGAGGCGCCCCGTACAAGGCGAGGGCTCTAGTGGGCTTATGACCCTTCGCTGGGGGCTAGCTAGCGCTTCGCAGGCTCCGGAAGATTTTGTTAGCTCCCCCAAACCCCCTCAAGGACCAGGCGCCGATAGGCGATACCGCCGGGGGCAAGCTCACCCCCCTGCCCCTGCAGTAGCGGCTTTGCCTTCCACCACCCAAGAAAACACGTAGATAGAAAGGCCTTTGCCTTCCACCTGCCCCTCTCCTCACCCGCAATAATTGTGGCGCGGCGGTAGCCTTCCCTTAAGGCTTCTATATAGTGTTTTTGGTGGCTTCGCTTTCCTTCCTTCGTGAGTGAGAGAAGTTGTGCCAGAAAAAACCTCAGTGTTTTTCTGTCGGCTACCTCCTCCTTCCGCCTCAACTGGCTTCTTTGCGCGTTTCAGTGTCCCTTTAAAGGGCTAGGTAACATAATGGCAATGTATTGGACTGCAAATCCTGGAATGACGGTTCGAATCCGTCCTTAGCCTAC
>Contig132+129058
GCGATGGGCAGTGACGGGAAAGACCTTATGGGCCAACCACATAGGCAAGTGCTAAGGACGACGAAGGGCAAGCGTAGCGTGGCCGGGGAGCCTGTGCTACACGATAAGCGTTGCAGGAAGAAAAGGCACTATAAAGTGCTGGCCCCTTTAAAGGGGCCAGCACTAATGTGGGTGTTGGGGGCGNNGATTGCCCCCACACGGGAAACGCGCAGCGTTTCCACTATAGGGGTCCTGATAACCGGGACAGCCACCCCTTCA
>Contig133+13099
AAAGTGTCTCGCTCGGATAAGGGCAAAAATCGAGTGCCTCGACTCGTGCTTTCCGTCACTAGGTTCGCTTTCCCTACCCTTTATCGAGTGATCGAGTGCATCGAAATCCGAACTTATGGGGCGAGAGCCCGAGAGCAAGTCCGGCGAAGACACGAAGGTCGCCCCGTCCATCGTGCAGACCAGCTATCTTCGATTCGGCTCCCCGGAAGCTCTACCTACTAGGGTGCCCACACTGGCACCGCACTGAAATACCTACCCTAGGGCGGTCTCCTACCCACTGGGGGGTGCCCCTGTAAGGACTAAAGGACTATAAGGACTACGACTAAAGGACTAAAGGAAGGGCTACCCGGGAATCCCAGACTAAAGGAAGGAAGGGCTACATAGTTAGTCATTCTCCGTCCACTCTTCCCTACTCATTCATTCTCTGATCCCCTTTCTCATTTAGTAGTAATTCCCCGCTCTATCGCAATTCGGCACTATAGTTCCCAACGCTGAGAGGAGAAGAAGGCGGCACATGAAGCGCCCAACCAACGCTGGGAGTAGCGGGATGACGAGCGCGAAAAACCCTGCCCAACAAGGAAATGCTGGGAGCCCGCGACAACTCCACCAACGGAAATTCTGGTTTTGGTTCGTTCGGGTTCTGTTTCATCCGCCGAATCTTCTGCTTTTTCGGGATTTGTTTTACGCTCGGTGGTTGCCTGTGGACGGTCGGTGTCGGTCATCGCTTCTGACGTCGTTGCCAGTGGAGTGGTGAGTGTCGTCAGTGCGTGGCTTCGTGTTCCGGTCGTCAAGGGTCGGAGTGGTTCAGTCGCTGTTGGTCGGTAGGGTTCCGTTACCTCGGAGGGGGTTGTTCCATCAGATCCACTTAAACACCAAAAGCTCTCATCCCCAGGTAAAGGAAGTAAAGTCTAGCCCAGATAGTCTATTAGAGGTTATGGAGTTATTCCTATCTCGTCGGTACGTGGTTATGTAGGTTTGAGGCTTACGGTGTAGGAATTAGCTTGGAGGTTCCTTTTCTTCTTGCCCGGCCGTAGAAGTGTTGTATTGGGCATTATGGATCTTGTAACTAGACACATAGCTATATTGGAAGACTGTGTTGTGTTTTCTTTAAGGCCGCCACATACATTCCGTACCAATCTACTAGTCCCACATCTTAAGTGTCTAGCTAGAAACTATCAAACTATCAATTCATCAACCATATGGACGTATTAGCCACATTCAATACTTCTAGACTTACGATATTGGCATTGGTTATGTTAGTTAGGCCTTATAGCATCCAAACCTACAACCCCAGTAGATAAGTACCGACGATATAGGGTTATGATGATATTGTTGTAGGGGTTCTATGCTTAGGGGGTTTGGAGCTATTGGATATGAAAGTGCGTAGAACTGCAGTAAATAGCATGCCAACTAATCAAACACATCCGTCCGCTCCCACATCTTGGTCAATAATTCCTCCCTACCGTCATATTCATCATCAAGGGGTTATTCTGTATAGCCTTATTGTCGTACTAACTCACACCTATTGTGCTCTCCTGGTACGATAGGTAGAGTATGTGAAGCATTACAGGGACTAACATACCATATTCGTACACCTTCATAGGATCTAATCTACTTATAGCCTAATTGGTGAATATGCTTGAATACTGATAAGCCGTAGACTCCATATAGGGTGTTATCTCCTAGTCAATCATAACGAATAGTCACTGGATGTGTAGGTTTGGGCGTTAAGCAGTTTCTACGTTCCAAATCAAGTATTCCCGTATCTGTCGGGCTTAGAGAATACGTATACAGTCAAGCATCTAATAGGTTAACCCCGACGGAATAGAACCCGAACAAACAGATACGTAGATTGTGGGGCTATAGTGTCAGGCAACATCGATTCCAACAATATACACCAGTGTGCTTGAGACTGTATGGATAGGGTTAGCCTCTATTAGCTCTCAACGTACTTTATCCTAGACGTACAGTTAGTCGCTGTATGGGGAAGTCAGAGATCCTATTTCGTAAGCCCAAACACTAAGATCGTAAGGCAACTTATAGACCATACGTATAGCCTTTATCCCATTTCAAGGACTCAAGGACAACAGATACCATTTAACGACTAACGACTATTAGCCCATCTGAGAGGTCTTGAGGCTATTTCTAGGATCTCTGACTTCCAAACCAACCGTTAGAATCCATGTTCACTCTAAAGGGAGTATTTGTACTTCTTACCTGGGAGTTACTGTATTGGGAGGTAAAGAGTGACCAATTATAGCACCTAGAAGTATGGGAGTGTGTTTAGTGTCAGCTCATCTGGTACTTGTAGGGATTATGTGTATAGGGAGGCTAAGAGTGTTTAGCTAGTCTTGTCTCTGAGGTACGGATTCTCTATTCTTCAGTGTTGTCTCTAGATGGGGACTTTGGTAGATTAGTTGTCCTTTAGAGGCGGAGATGAAGATTTTCTGTTTTGGGTGTTGAGCTTTAGCTCCATAGATCATTACCTAGCCTATTAACTGTACGTAGAGGTTAAGCTATTTGAGGGGTATGGTTGCTGTTTCTTTACGGGTCAAGGCATAGGTTATGTGCTCTGGTCTTCTGGCTCTGGCTGTCTAGTCTCTGTATCCCGACTCTACACACCATGAACACTAGCTGAGTACCTATGCCTTGACGTTAGTACTGGATTAGAGACTTTAAAGGGCATACGATTGGGATTTCATGCTCTTAGCCTCCAAGACATCCAAGAGTCCAAGTTTAGCTGTAATCGTACCACCGGAGCTACAAAGACACTCCAACCCTACAATACCGCATATCTCTATACTTGGAATGGTTTCACGGTACCCATAATACGGGTGTGTGATAGATTCGGTGTTAACACTGTGCAAATGTGTCGAGATGTGCGAATAAGATGTGCAACTAAGATGCCCTCTCCTCCCTTCCCTTTCCCTCCGTCCCTTACCGGGTGGTCCTTCGGGTGGTCCTGTAGCTTCGCCGGGCGAGTTCACCCCTATAGTGCTTTTACCTCATTCGACACCTAAATTAAGTGCACCACTTAAAGGGGTACACTCCGCCCTCGCCATACGCGCACCGGCGAGGAGGGCAGCGAAGGGCAGGAAAGCGAATACCATTAACCTCTATCATCTACCTAAATTCGAAATTCTCTTCCCGCTTCCCGATTCTCTTTGTTGCCCGACCCGCAAGCTAGCGAAGGAAAGGTCGAAATCGCGTTCTGAGCACGTGTGAGACCGATTCCCTTAACTGATCGGCCTTATAGGGGAATTCCTTCTGGATGCCTCTGCGATGATTCTTGGAAAGCGGCTACTGAAACCGATTCTCTTTATTAATAAAAAACGCGTGGAAGAGGTGGTGGTGGTGGGGGAACTGAATCTGGTGGGGAGCGGGAACCAACCCCTTTGCCCGTTAGCCCCGGAAGCGCCCCTTGGGAGTGAGAGCGATAATATCTCCCCCTACAAGGGAGGTAGGGGAGCTGGAAAAGCGCTGGGTAGGCCACTTAAGGGAAAGCCTAGGGCCCCGGTAGGAACGGTAGCGATAGCCTAGTAGCAATAGCCAAGGAAGGAAGGTCCCGCCTAAAGGTAGCGGACCCGAGAAATTCGAGATTGACTGCCCCCAGATTCAGAAATAGTAGAAATCCCCTAAAATTCATTGAATCAGGGTGCAATAGGAAACCTAAAAACAGGGTAATTTAGGAATATTACATATTTAGGGTGTTTTGGGTGCCCTTGTCTCTTCAGAGATGGGTCATCTGTAAAGCACTTTCGTTCCCTGTTTCACTCACTTACCCCTTTTGTTGAAGGGAGCCGAGCATTGCAGGCCTTGTATCATATACCCAATTATCACTCACTTACCCTTTTGCTTTGAAGGCTCGAGTGGCGTAGCCCCTAGAATCGAGAGCAAGCGCTTCCACTGTAGAGCAAGTATGCGTTCAGCAACTAGGGGGCCACTAGTTGGGCGGCCTCCTAGGGGAGCCCCCTATGCTGTCCTATCCCCCGCGAGCTTGCCCCAACTAGTTTCTCGCATCATATTACAAGCACTGATTAGACAACCCAATAACGCGCCATCAAACTGATTAACTTAGTGTCACCCTACGATTCTTCAAGTCTCCTGTTCCTCGCTAGTCAAGTTCTCCCCACGCCCTGTAATATCTATGTAATTCCCGACCGACGTAAAAGTCGAAAAAACGCGCATTAGCGTTATAGTCGACGTGAATCGAAGTTCCAATACCGTGTTCTTCCCAGTCACTTAGTAACTTGATCCAGAAATCGACTATTGAATCTTGATTGGTCTCAAAGTAAAGCGGACCCCAGACAACCATGAATCGGTACTTATACCCCTCAAGAAAGGCGTTGGGAGGGTGGTCAAAGTACACAAACCTTAAGAATTTCAATCAAATATTACCGCCAATCAGTATCATCTTTCGATGAAACGAACAATTTGGTAGTATAGATGACAGATTGGCCTTCTATCCTAGCCCTTCTCGGGCGGCTATTGGTGGCTGGCTGCCTTGTGCTGCTCGCTCCTGTAGCCTAAAAGATTGGCCGTCATCTATTTGCACACAAGTCACACTCCCCTGAATCCGTGTTTGGAAAGAAAAAACCCCATAAAACGGTGTCGACTAACGAGGTTATGCCGTAGGCCTAGGAGAGGGCTTTGTTGAAACAACAACAGTACCCAAATCCCCGGAACCGAGAAGTTGCTGCCGCTTTCAACGCGGATGCTAGGCCAATAGAGTTTGGTGGGCGGGGAGAGATGAATGTGGCTCAATTACAAAAGGGCGCGTAGCGCCACAGAAATACAAATCTATCGAAAGGGCTGCTAGCTGAGAGTTTAAGAAGAATCAGAGAGGCAGTTCAGACCAGTCGGAGAGCGAACTATAGGGGTGCCGCTTCTCCTTCGAAGGTCGATTGAATAAAATTCTTCCAAAAGGGCTACGCGAATACGCAGAGCAGCGAAGCGAAGGGCGTAAATATGAGAGCACGTAATTATGATAGGCTTTGAATGCCCCTTAGTCTTACCTTAGAAGACAAAGGAGGGCTACAATCCGTCTTACGTTGTACTACTAGGGAGAGGGCTACTGCGTCCCCCCGAAGCCGGTAGGGGCAGGGTGGTGTGGCTTTAGCCTTTCGCAGTAAGGAAGAAAACCTAGGCCACCCCACTCCCACCCAGCACACTCTATACGCACCTAAAAAAGTACGTGAGGCTAGCCGCCCGAGGGGGGAGGGGCGAAGCACTTAAAGGGGCCCGAGGAAGCGTAAAGCAGTGAAGAGGCCGCTCGAGCTATGGCCAACTAGCTCTTTCAGGTCTCCTTTTTACTTTAGTTACGCGACTAGCAAAGTTTTGTGCCGCCAACCCCTATTAGTTGGCGTAAGGCTCTTAAATTCGATAACGCCACCCCTTAAAGTGCCACTTTAAGTGAGATTTTGCTGGCGAAACTCTGAATCAAACTAGCACCAAACCACTTGGTTAACCCTACTGAGTACTTTTTGTCTATGACAACGGGAGGTCCTTCCTAGATAACAACTCCAGCCCAGGATTATAGCCCCGAGCTCGCTGGTTGAATACGAAAGCACTTTAAGTGCTTGCATACGGACGTCAATCAGCCCGTCGATCATTCGTACCAGCACCACCAGCACTATAGTTCAATGATAAATGAAAAGTAGAACTATAGTGCAGCTTTACTAAAGACCATTTCAATCAGCCTACTGGCAGCGGTCAGCTACTCTGATCCCTAACACGTAATGAGGGCTGCAAACAGAGTTGGTCAGGATGGGTCCCGGTAGCCCATTACAATAGGTGGTAGCGAGACCGCCCATTGTGAGTTATAACACGAATACACTAGCGTGGTGACACTCACCCGGTTACGCATAGTTAAGAATTCCAACTTAATCAAGTGGGGAGCAGTTCAATAATGCCTTTGTCACCCGGAGATAGCTTCGGTAGGTTCCCAAAGATAACTCCGGTAGGTACCAAAGAGATAGGCTCCCGGGCGTAAGCTCAGAACTAGAGATAAGCGCACTATAGTGGCCGACATAGGTCTCCTGGACGTAAGCTCAAAATTCGAGGCCGGTAGGCTTCCAGGCGTAGGCTCTTGGGCAAAGCGCATACCCGGGAAGCTCAAGTGTGAGTCTGATAGGGCATCGGGCTCAGGTCCAAGCTTCTAGGCTTAAGCGCAAGCTTCCAAGCTCTGGGCTCAAAGCTTAAGCACTATAGTGCCCCGACGGGGACCCTTAAAGTGATCTGTTGAATGGTCATTTTCTAATAAAAATGGCAATTCTGGTTGCGAGGCTGGAAACACTGTAGTGGGAAGATCCACACATGCATCAGGGGGCGCTCATAACGCGTTTTTGTCTATTGAAAATGCACTATAGTGGTCCTTCCACACCTGCAGCTAGAAGAGCGTTCTTACCTACTGAACCGGAAGAGCGTTCTTACCTACAGAACCGCTCCTCAGTCTGCCGTCTGTGGAAAAGGAACCGCATAGCCCTGAATCCTTCGAGTCTCCATTATCCGGAACCGAATTCCCAGGACGATCCCTTTTTTGAGCATTCTTCTTTCCGTCCCTCCCCCCCCAGAGAAAACGGAGACATTTGTAGAAGAAGCGATAGTGGAGGCCGCTGTAAAAGAAGCGATAGCGAAGGAACTTAACAGTTGGAAAACAGTCACCTGTTTGATAGAAGTGAAGAAACTAATGACAGCTGCCCAAAAGCGCCCGCTCCTGATGTTAGGGTAGCACTGGACCGTTCCCGTTGTTTCGATAAATTAAAGGCACTTACCGCCGATATTCTCTCGAGACGTAGACCGGTTCCCTCTGATGAAGAATTGGGCGAGGGAAGCACATTAGTGCAGGCTTCCCCTTAAAGTGGACCCAATTCAGCCCACCACCCAGGTGGTTTGTTTCCACAGCGGTACGAGCGCTTCGCGCCTATGAATTTGCATCGATCGACTCCGCAATTTTGCCTCAACCCCGCATCTAAAGGCATTGGATTCGGCGCCTTTAAAGGGGTGGCACAATACTTTCTTTCGGGCCACCCTGCCCCTTATAGTGCCTTACAGGCCACAGTGAACGCTCGGTGAAGGGAATCCTTTCGAATGTGCCCAGAATATGCATGTTTCAGGCAACTATAGGGATCGTTTTCTCGGTTTGTTTGCCCACTATAGTTCCCACTCTCGTATAGGGATCGAAGCCCGCCCTTCTCCAAACCGGCACTCGCCCTCTCTATCAAGGGGAGGGGATTAGTGGGTGGGTGCCCTTTCCATTCTGTTGCCCTTCCGTTGGTGGGTGGGCTGGTCCCTTCCCTTCTGGTGTGGTGGACTGGTAGGGGGCTCCCGCACAACTAGTAGGTGGCACTTAAAGGGAGTACTACATAGGGGGCCCGGGAGTTACAGAGCTAGCAACTGAGTCAAAATAAGCTAGCCACTTCTTTAGAAGTCCCGGTTCTCCTACTCTTAGTGCCGTTTCTCTGGTTTTCAAATCGCGTTCCGTTTCTCTTTCACGCGGAGCCTTAGCTAGCGTTGTTCCCAATTCGGAGAATCGATTGCACGGATGGGTGAGAAGGACTGATCGAAAGGGAAGCAAAGCGAATGAAAGGTGGGCCCAAAGGGGGGTGCGCAGTATAAATGGGGATCTCTCCCCTTCCACGGGTTGATTCTCATTTGCGCAGGGAAAATGATGTTTCTCTTCCGACAGGGCAATGGATGTGCAGCATTCTAGCCCTTGTTGCGTTTTCACGTGCGGTGGAAACGCGTCTCCATGAGCGGTCATTTGGGCTGCTCCCCTTCCCTAAAGGACTGGGCAGCTCTGTCCCTGAAGAGCTGGGTCATATAATAGTGCTCTGCCCGGAATTAGCCACGCMMCCGCTTGCTCTTGCATAGCGGGAAATGCGGGGTAGGGCCATGAATTACTTGCTACTGCCGGAAATCAATCCGGTCTCCCCGGGTAGGTTAGAGTGGCGTCTGCTGCCCGCCCCTGTTGTCTAGCCTTCGTTAAGCGTACTTTCTGCTCCGCAGAGCCTTGAAGTTGTTCCTCTGGCCGTCACATTTTCACTATAGGGGTTGAGGCGCGTAGCGCTGCCTTTTAACCTCTGTGAGCATGTTTGCCCTATAGTGCACCGCACACCCATACCTCTACGCCCGGCAGGGGGCTCCCCCACCCCCCGATATCTAATGGAAAGCCACGTGATTGAGTCAGTGATACCTGTAAATTCTGCTGTTGCTGCCATTTCTAATAGCGTTTTCTCTTTCTTTTTCTCTGCCTTTAGTCGTTGGACCTCGTGCTGGGCTTCAGCCCAAGACGTTAGCAGACCCCTGTGGAGGCGAACGGAGGACATCTCCCGTTCATTGGCATTATGGAGGAAATGAACGAGATCCTCGCTCCTCCTGTGTTCCCAAAAGTACTTGGCTTCACTATAGTGACCGGAACTTAGCTCCTTCACGTCATCGGGAAGTGGTTCTTTGCCCTTGTTGGCTTGCCAAACTCTCATCCCATGCAGGGGTATCGCACTCCCTGCCCAGAGGGTAGGGGGCGCACTATAGTTCCTGCCACCTCAAATCGTGCATTCGCCTAGTGGCTACGCACCTTGTGTCTACCCCTTCACCAATCGTTCACTGGCCGCCGGGACCACTATAGTTGGGTGCTACGCACCCCACTATAGTTCGGGGAGCGCTACGCGCTACCCCTTTAAGCCCACTCCCCCTTCCCTGCGGCTCCTCACGTGGTACTATTTTAGGACTTTGCGCGAAGTACCTGGGAGACTGGACCCCCTTCTCTAGTGACAACCTCAGTTTGTACGGAGGGCGGGGTAGGGTTCTTCCGAGGTTAAAGCGCGTAGCGGTGAAAGGGTAGGGCGCAATAGTTAGCGCGTAGCGCTACCTAGGGAGGTGCTGCGCACCTAACTATTGGCCCCTCTTTGGAAAGGAAAGCACTCAATATCTCGGACTGAAGGGGAAGGCCCACATGTGGGCACTTGTCCGAATGTTCTCTCTTCTTTGGGCTCGAGAGGGCCTTTCTCTACTGAAGGGGTAGGGTGCAGCAGGCGGCGGCCCTTATTAGGGAATGGCACCGATCGCTACCAAACCCAACCGATGCTAGAATGCATAAATTTCTTACGATAGGCTTTATGCATTATATGAGATCAAAATTTCCCGCTAGGGGGAAAAACTTCGGGCTCACTATAGGCGAGAAGGCATCGAACCCTCGTCAACGACTCCAAACGGCATCAACGGCTCTTTCCCCAGTCAGAGAATGAGGCGCAGGAAAACGCGTAGCTCCACGGGCGGGCGGCGCTCCCCACGCCCAGAGTCATTTCTTGCTATGGAAACAAGGGTCACCTTTCCGTTGATTTTGGGTGGTGAAGTGTCCCTGTCGCATCGTAGCCTCGAGGAAGCGAAGGACACTCCCCCGACCCTCTCCCTATCGGTCGAGTGCCGCCCTTATAGTGCACTATAAGGGCTGGCCCCTTTAAAGGGGCCAGCACTAAAGGAGGGGGTGTCCCCTTTAAAGCGGACACCCACCCTCTCGCCTATCGGCTCGAGTGGCKTGCGCCCCKCTCCCTCCCTATCGGGCGAGCGTAAGCGAGCCACTCACCCCGKTAAACGGGGTGAGTGGCTCGCGCTCGCCCGAAGTTCCGGAGTTGGAATCACACTAGCAGAGCCCTCACTTAGCCCAGAACGCGTTTCTCCTTAATAAAAGTACCCCTTCCACAATAGTTTAATATGTCCAAGAACGGTGTCTGGGAACGGAAAGCAATAATCGCCCCGAAATCTATATAGGATAATCTTGTCCAAGAACGCCCGTCCACCGTTCGTCGGGTGTCCAGGAACGGTTCAAGGTGGGTAAGAAATCTGCTTGTTTACGATCAGGTAAGGGTACTATAGGGGTAGCCGCCTTAGGGCTAGCCGACGGGTGGGCTGTAGCACTATAGGGCCTGCAACCATAGTTGGGCAACGACCGATAGGGCCCGCAACGACCGATAGGGAGTTGGGCTCAGGACAATGTGACACCACTATAAGGGCAAAGTACATGGTTCAAGAGTGGGCGGGCGGCTAGTTGTGTGGACCACGATCAGTGGAGCAAAAGCCCCAAGTCAATAGCCCTTATAGTGGCATGCAGGTGGTGTGCGAATCATCCGTACCCCGTTTACCAGTTCTTCCCAGTAATTCAATCTCCCGGCTGCTTAATCCATTCACCTTGTTGCTTCCTAACTGTCTGTCAATTATCCTCTAGGTTCACACGAACCCGCAAGGACGACATCCAACCCCTCTCCTCTATCTAACTAGGGGTCGTAGCACCCAAACCCGTCGGGGCTAGCTAGGACTAGGCACTATCGGTGCCTGCCATGCGCGTGTAATACTTTACACCCCTTTAAAGGGTATGCCCCGCCCCTACTCTTCTACCGTATGGCCTTCGATCCACCCTGGCCAGCCTTTCGGTTACACGGACTTGGCAAGTAATTCCTATTACGGTGCAAGTTTGGGAAACAAAAACCATTCATTCGATGACGACGCGAAGTCCCAGGACCTTAAGGTGCCGGCACATACTACCGAAGGGGCGGCTGGCTCTCGGGACCCATACGATACAGCTGGGCTGCACACGTCAAGTGTCTCCCGTAAATAAGGCTCTCAGTGTTCTGTGAAAGCGCGAAGCGCTGACTGAATTGGGTACTAAAGGGTGGTGGGGTCATCATAATCTAACTACCGGAATCGTCCATAGGACCTATCATATTTTAAGGAGAAAAAGAGGTACTTAAGTGCGCGTAGTGTTCTGTCTCACTCAGAGGAAGCGCATAGCGTCCCGTGAGTGTCTCACTTACCTGACAGGGAGAGGGGACATCAATCTGCTGGACATATCCCACGGCACAACATCGGTCTATAGTAATGCGCTTTCCACTCCGAAGTGCCGAAATCAAAGGGGAAACGACGGGCTCATACTATTTAGGGGTCCAGAATCGTGTCTTAGGATCGACGGGAGTGCCGGCGCTTCCCGTTTATGTGGTTCTTCCCGCGTAATAAACGGATGGTTGGCTTTCGTTAAAGACGGAGGTGGTCATGGAAGAGAGGAGAGTGTCCTAACGCGAGGGTCAACACGCCGCATGCAAACAATGCTTCAGAAAGAGGAAAGGAGGGGCTGGAATCTGTCGGAAGGGCTCTCTCTCCCTAACCAACGACAGATCAGAAACCAAATTGTTGTTCTCTTTGAGAACTGAACCACGATAGGTCCTTCACCATTCATTCAAATAACGAAAAGCCAGTGAGGGTGGATAGCGAACAGCGATATTGGAGTTTTTTTTCCAGCGGTCTTGGGTCTCCGGGGGCATAGTGTATCGGTCGTTTCACGAGATGAGATGTTTGTGAGTATGCCCCGCCCACTATGGTTCTTCGTTCCCGCCCCCCAAGCGGGAAGCGCGTTGAGGCAGGAGGGTGGTGCCTTCCCGCGTAATGAAAAGCTACGCGCTTCCTTGGTGGGGGCACGTCGGTGCTACGCGCATAAAGGAAAAGAAGAAGGGGGGTCACCGGAAGCGTATCCGCTAGTCGCTCTGGTTCTCATTCCTTCCCCTTTACTGCTCCCAATTCCCCATATTCTCCTTAGCAAAGAAGCCAGGGTGGTCGTAGACTGGCTATCGAGAATAAAAACTGCACTATGGTGTCACTTCAGATTCCTATGCTATCAAGTTATCCCAATACGGGAAAATTGGCATACAGAGGATTTCCCTTTAACTATTCAACTCATCCCACTAGTCAATCCGCTAGGCACCTCTACCTTCTGGAGGCCTTAGTCTTTCCTTCCCTCTTTCCTTTCCTTGGGGGGACCCTCAGTGCACTATAHGGGTGGGTTGGGGGATTATCATGTGCTCAGTAAATAATTTTGTATTTCCGGCCATCCTGGCGATTTGGTTCCGATCCATCATGGGTTGGGGGAACCCTCGTGTGCTCAGGAAATAATTTTGCATTTCCGGTGATCCAGTTTGATTCCGATTCTGTGAGCGAAGCGACTTGATCAAAGGACTCTCCCCCCTCCCATGATTGATAACCCTGTATCAATGAGGGTAACCCTGTAAAAGCTAACCCAGTCAGTCAAGCGAGCGAAGCGATCTGATCAATATCGTACACTCCCCCTTTTTCATGATGGTAACCCTGCATTGCGCACTCTCCCTAACCACCATGGACCTCCCCCGTCCTTCCAACCACCTCCATGGACCTCCTTCCCCCTCCCCCACCTCCCAATTCTGTTTAGGTCCTTTCTATTACCCTCATAAATCTATTCCATTCCCATTATGATGAAAATGCCCTCCCTTTTGCGCTTTCCCCTTACCTCACTAGACCTGTGCCCTCGTCCAGGGTACAGTCAGAACACTAGATATAGATACGTAAGACCCCATTATGATTAATAAATGGGGGCTATCTATTGGGAATTATCAATAAATGGGGCTATTCGGGAATAGATGGGAATAAATAATTGAAGATAAATGTTACTCTCCTGGCACTCTAGCCCGACCCTAACCTTGTGACCCTGGAACCAAGAATCAACGCCACTATGGTTCCCATCTCAAAGGTTCTAGAATCGAAGCAGAATGCCTGGCACGATACCCCCTCGCTCCATAAATAACCGGTAKGAGGGGTGCCCTCGTGCCGCGCCCCATATTCTCTGAAATGCGCGGGTTAAGTACGCGCAAGTGAGTGAGCCCTTACGAAAGGCTTCTACCTACCCGTCGATTTTCCCAGGACGCGTAGCGCTTTTGATTCGAGAATGTGACCTTGATGAAGGGACGCAGAGCACTTAAAGGGAGTATCGATTGGCATTACAGCTGATTTAATTGATTCTGAAACCGAAACAACAACAACTGATTCTGAAACAACTGCTGCTTCGGCAACGGCGACGTAGGCAACTGCTGCTGGCACTACAGCTGATTTAACGGATTCAGGTAGGTTAAGATGGATTCTGCGTACAGTATGGATGCCTGATAAGCTAGGTACGATTGATCTTGACTTATAGGGCGGGTATCAGTGTTGTCTTTCGAGCTCCGTAGCTACTAATGAAGCACATCAGCAGTTGATGTGTTGAGATGGATAGGACGGAATAGCTGGTCTAACCCTTTAAGACTTTACATCCTGTATTGGGGTAATTCTCTATCTACTCTTCATATTCGCTATCCTGACTATCTGCTAGGAATCTTAGAGACAGAGACTTATGGTTGTTGTCTACCAGCTATTGAATATGTTTAGTGCCAGACGGGCGGGTAGATTCTAAGTGTCCTGTGGTACTTGTTGAATAGGTAGTGTGAATATGCCCATGTGCTACGCGCTACGTGGTCAAGGGTATGCGCGTAGTGTAGCCCACCCTACGAAGTGTGCAGGAGCGGGGAAATTTTCTTCGGAACCAAAGAGTAGTTCTTCGACGCCTCATTGTGGAAAAGGCGGGGAGGAGAAGTCTACCCCTCTTATCGCGCGTTTTTGACTAATCGCGCGGAGGATATAGGGTATATAGATAGAAATCAAATCTGTAGGTAGGGGACCTTTAAAGCCCCGAGGGGCGCTTCCCGCTTCGTTGGGTAGGGGTGGGAACTTCAGGGTGTAGCGCCGATAGGCGATACCGGACCGATACTGCCCTTTAGTGGACCGATCGGGGATCAGGTGCCCTTTAGGCATTGCAGGAAGAGGGTGKGGGGTGGGCMGGGGGCGGCGCCTTCCCTATTGCAGGGCGTGGCGCGTAGCGCGTTCTCCGTAAAAGTGTGTGCTACACGCGCTTCGCAGAATTAATGGAAACAAACTAACTAATCGAACTGTGATGTGCACTATGATGTGCCGGCCCCGTACGAAGGGCGGGCGAACGGCAGGATTTGAGTCTTCCCGCCCGCTTTCTCTGGGGTCGAAGACCAAGTGGCGCCCCACCTATCTTCTACCGTACAGTCCCTTTAAAGGGGACCTATCTATCTACCGGTTGGTTTAACGCCATAAAAGTGCTGGTTCCCCGAAGAGAATTCTGATCCATCGACCTCCCACATTGCCTCGATTCTTCTTAGCGGAGACTTCCCCAGTGCCAGCAGCCGCCTCCTCTGCCTCTTAGAAAGGGCTTTTAGTTTCTTCGAAAGAGGCCTCGAATCCGGCACTTCAAACTGAAGCGGGTTCAGTTAAAGCGCTACGCGCTCCCTACCTAAGCAACTCCACCCTGTCAACCCAGTTAGTCAGATAAAAAATGGTAGATGGTACGTTGGCGGCTAGCTTTCCCACTTCAGTGTGGGCGCACCCACCAACCCCCTAACCCAATTTCCAGGGAAAGCGCCTTAAGGAAAACGACCACTATCAGCTACTAGCGAGAAGAGGGGAGGGGAAGCTTTAGTGAAGAGAAGAGCCCCCACCAGCGATTTTCCGCATTGGCTTCTATATACGTGTTTCTGTCAAGAACGACCTTAAAAGGGCTGCACGGTGATTCCTAATGCAGGGGCCCGGCAGGGCCTGCACCATAGTTGGGCAACGACCGAATCGAAGGAATATATAGAAGGGTAGTTCCCCGGACTTACGTAGGGTTTCCCCATTCCATTCCCTGTACGAAGAGGAAAAGCAATAATTTTATCTATTCCAACTCCTCCCTTCGGTCGGAGTTGTCCTCGCTTCGCCCCTATAGTACAGGGGGAACATCCTTTGCGGCCGAACTATAGGTTCGCGGCAAACCACTTAAAGTGGCGTTTAACTATTGTGCCCTAGAGACGGGTTTCTCTATCCCCATCTATTCCATTTCCTCTCACAGGATACCTCTTTCAGCAAGAGAGCGTCAAAGAGCCGCTCTTCCGCTAACACGTGCTAGGGTTTCTCTCCAGATGGGTAGATAATATTCCAGTCTAGGTTAAACAGGCTGAGTGCTTGAGAGTGCATGTTTAGATCACGGTATTCTCTGGGATGGTGATGTCCTGGAAGTTCTCTTAAGTGTTCGATATGAAAACCTGTAGTTGAGTAATAGCCTAGAGACCAAGACATCTCACTGTTACTGATGGGTATGGAGATTGGTAAGGAGCCCGATAGGGGGAGGGCTCGAGTGACTTCGTCCCAGGAGTCACTAATACCCTATTTGTTCGGGGTCGCCAATATTCTTTCTCTCTATCCGTCCTTTTCCGGGTCACTAATACCAATGATTCGCGGAAACGAGGCTATAGATCCTAAATCGCCTAGTTAACACATCGATGGCTGTATCCCGATAGCTACGCTAAGAAGCGTAGTGAAGCAATGCGACTGAGAACCTGTCAATCGCCCCAACCGGTGCACCCCTTCGATCAATCAAGCACGAGAGCTAGCCGACCTGCCTTTCCTCGCACCTGAGCACCCACGAAGGAAGGGGACTTTTACACCTTAATAACTGGTGCTGCCTTTCAACTATTGCGCTCTGACTTAGCGAAACACAGGGAAGTGGAAAAGTTTTGTGAACTTTAGTGGCACAGGCAGGCAGACGCGTCGGCAGACTCGGGCCAGATTAGCAATAACTCCGTCCACTTCGTTCACTAGCTTCGGGAGATACTCGAGCTACGGTCAAATGCTCTCGTAGTTGTAGCGCGCTACGTTCGCATTTGACCTTCGGTCTCGTATCCGGCGCCTTGAGTCTACGAGTTTTGAGTATATTCCTAGGAGACTAGCGTCTTTATCTCCCAATGCGGAATATCCAACAATGCGGAGAATTGGGCGCTAGGTAATATCCAACAATTAGAAACAGACCAAACTCTTGACCTGCGTATGCCGCCCCGTAGATTGCCCCATATCCCACACCCCGTATCCAGCAGAGGCTCCGCCCTCCCACTGCCCACACACGTATCCTTCTGCCCGCACGTACACACACGTGCGAAGAACAACCCCTTTTGCTAGGCCAGCTGGAGAGAAGGCCAGCTAGCCCACACAGACAACACGTCACGTGAACCCACACAGAAGAAAGATCAAAATTCTATCCCAGAGCATAGCCCAATAATCAAAGTGGCCTTATGGTATTTTTGGCTCAAAGGCATCACCACGCGCTTCAGTGCACTAGCAATAGGGCCCCTGTTGTCCCTCTTCAGATCTAGTCCTTGTGATTCCCTTCCCCGATGCGTAAACAGGCCTTGTAGGGCTGGGGAAGCGCGTAGCGTTTGCTTCCCCAGCCCTGAATCCGTACAGCCCCGGTTAACGGGGGACCTTAAGGGGTAGGGGTTCCCCCGGATTCTTCTTTCTCCAGATTTGCTTCACGCAAAGCAGAATTATTCTTCCCTCTCCCGTACTACTCGGTCGAGTGGCCTACGGCCCCTTGGTAACTAGAGTACATGAGCAGGATTTGCTGCATGGAAAGCGCTTCCCCTTTTTTAAGGGTTCGAATCCCACTWTCCATATAGTGAATTTGTGTCGGCGATGCGACAAAGTCAGATGCGACAAACTTATTCCGATTCAACCGGGGACGATTGTGCGCCTTCGCCCCCGACCGAAGGGCTACAGCATCGACCTTACGGGCGGGAGATGGAGAGGGAATCTATCACTTTGGGGCGCTCAGAACGCGATTTTAGGAAGAAAAATAGACAATCTTTTACCACTAAAAGCTCCCCCGATATTGGCACTTCAAGGTACACTGTGAATGACTGACGGGTTGTACTACTGAGTGTTCTTCAGTGCGCTACGCGCCTCAACCACGTCGTGGGTAGAACCCGAATCGTTAATCTTACCGATCGGTGCGCAATAGTTATGATGGGGAGGGGCAAGGCTAGCTCTCTCTCTTTTTCGGCAGATCGACATCCTTACCATGTCGGCAGATGTGACAAAGCCTTCCATATACGAGATTCTTTACCGTGTCGTGAATTCGGAAGATGCGACAATCGGCAGATGCGACAATCGATGCGGGGCGCTCTTGGTTCTAGCCCCCTGCCCCCTATGCATGCCCACTACCTACCCCTTTAAGCGAAGGGTATGAAGCGCTTCCTTCCCGCTAGGGGAAAGCGTCCCTGCCCGCACCTCATTCGTGCACCCTTCGCGTGTACTTCTTGCTTCGGGTCGGAAACGTTGGGAAGCAAGCGAGAGAGAGACTCCGTTCTGACTAAAGCACTTAAAGGGCCGTAGCTCCGGAAGGCACCAACCGGTGGCCTACCGCATGATCGCCCCGTAGCAGCATGCAAAGAAGATCCCCCACTTGAAGGGTTGAAAGCTATCCAATTCGCAGATGCGATTCAAGCAAAAGGATGCAGGGAAGGTTAGGGCGGGCCCTCCCGTGGACTGCCTGCACGTCAAACACCTATGGGGTTGGTCTAGTTGGTGCTCTAGTTCTTCCAGTAGTTTTCATTTCCTAGGAACCGTAGTTTCGTTGATTAACCATACGAGCTTTCCTCAGCAACCTCCAAGCGACCTGGCATCCTCCCAAMGCCACCACATGAGGTGCTCAGCACCCTACTCAGCAGCATAGTCCCGGGGGCCACGGAAGGCGCACGCCGCGGAAGCTGGGTACGCGAAAACGACGACGTCGGGCGAGCGATAGCGAGCCACTTACCCCGACCGTAGGGAGGGTTAAGGGAAACACCAGTGGTTGAGCTAGCTGCATCTAAATGCGCGAGACAAATCTGAGTGCGAACCTTGAAGGTACTACGAGTACAGATTCCTACGAGCTTCAATCATTTGCTGTATGGGACCAGAAATAGCAGTAAGTAGGCCTAGCGGAAATTTCAGCGCGTGACATAACCGACTGTTTAGACACGGTTCACTGCCTATGGATAGGCGCGGATCGATGCATCCACGCACGTTGTTCTGCTGAACCGGCTAGGCAACTGAATTGCCCCGGATGAGCGGCATACTGATGTCGGGGGATTCAGCGCAAGCAGCAGCAGCAGCAGTTGGACTCTTGGACGCTTAGGCAGGCCCGACCTTATGACCCCTTTAAAGGGCTCAACGCTCTAGCCAGAGGCTATCGCTATGTCCAGATCTATAGCCACGGATTCACGGGCCACCATTCTTTGTTCCTAGCTGATAGGATTGTTGCTTTAGTCCTTTGGCTCACCCGTGAATCCGTGGAGTAACGCCCCGAGCATGTGGACCGTCGGTCTTTACCAGCCGGTATCCCGGTACAGAGATCGAAAGGAAAGCTCTTAACATCAAGGTCCACAGCGTCTTCGGGATTAACCTTTCAACTTACAAAGACATACGGTCGGTCCCGTAGGGCATGCCAATACCCGGATAGCCAATCTGGAATAACGTGAGTGTGTAGACCGATAGGGCATGCACATTAGTGACCTCCAGATCGACTATGCCCATAAGGGCATGGACGGAAGGGTATGTTAGTCCGGGGCTGTGAGTAGATTTCAATGTCCTTCGGTGAGTAAGGGAATGAGTTAATAGGGATCTCACAGCCCACGGACTAGTCTGGTAAGCCATCGGCCTATGCCGGTCTAGACCGATCGGCCGAGCATAACGATATGACCCCTTTAAAGGGGCTCTAAAAGAATCCTGCAGAGGGTGCACCGGTTGGTGGCGCTACGCGCCCCTAACGGGACGATCGTCGCGTTTACCCGTGCCAATTACGCACCTTAAGTACTGATCGCCTGAGCACAATAAGGGCAGGGTCATACAGCTGGAGTTCGCCGGAACGGAGCTCGGAAGTCTGGCACAGCCAGATGACCGAGCGGTACAGGCCTACAGGGATCTCACAGATCCCCTCCGGCTATTGAGCCAGCTCGTCCCTCGCCTTATCCCGGCATCCGGGCATAGCCGGTGGCTAATATTTAACCTGTAGAACCAGCCTGGTAACCAAAGCCCGGATGTCCGGGTAATTACGGTATTCTTTGGCGTTAGAGAAGAGGACCGCCCTTACGGCCTGGCACGGATCGCCGCTCTGAACCTTTGCCTCGTTAGGTCCCGGTGTACTGGGAATGCCAGGCCCTTAATGTGGCGGGTATCGTAAATTGGATAGGGATGCACTGAGAAGCACATTAGTGCGTTGCAAAGCGAGTGGAATCAGACAGAGTCAGCGGTATCTTTCATACATATTCGCATGAATCCGGAATCATCATGCGACACGTGAATCCACTGCACCCGGGTTGCACAATTTCGACAGAATTCGACCGGACTACTGGTGCGGGGCGGAAAACGCTACGCGTTCTCTTTTGAGACTAAAGCCGTCTGCCCACTATAGTTCCCAGGAACTTTTCGTTCGTGAGGAAGCACAATAGTAACACTATAGTTCCCGAATGGCGCAACAAACCGAGAATCGAATCATTGTATATAGGAAGTCATTGACTAGGAAGTCATTGACGATATCCCCCCAAGAAGTTATCAGGTGTTCTTCTTTCTTGGGAGGATATCATCAATGACTCTCTCCCGCGCCATGTAGAGCGTCGCACAAGGTGGAGAATCGTCTGCTAGGCCAGTCTGATCGTCTTCAGGCATCGTCTGCACGGGCGGTACTAGGAGTATAATCGTCTGCTCAATCGGGCAAGATCGTATTCTTCAGTTCCAGATCGTCTTCTCTCCTCTCAGAATCTCGACGTCTGATCGTCGCGTCTTCCCTCGTCTGCCCCTTATAGTGCCTTTGATCGTCTGCCCCTTATAGTGACCGACCGACCGACCAAGATCGTCTGCTTGCCCACTTTCCCTTCCCTCTTTCCTTCCCGTCCTTGAATAAGTTCCGCCACCAGCAGTAGTTGAATCAGGCAGAGGCCATCTTTAATCAAAGCAATGGGCACTTAAAGGGGGACACAGGGAAGCAGAGAAATCAACGGAGAGGCGCACCCTCTTCCGGGAGGAGAAACCGAAGCATAATAAGTGGTACGCTACGCGCTCCACACTCACCACCTCAAGGGCTCTGGCTCTGCTCCCCACCACCACCATGTATGGCTTCGTTCCCCACCACCACGTATGGCTTCGTTCCCCCTTTAAGTGCCACCATCATAAAAAGGGGAGTACGCGATAGCTCTACCTTTAGTAGTACAAGGACCGGTTCCCCCTTTAAAGGGCACAATAGTTCTTCGATGTGGTCGTGCGGGAAAAAGCCAGTCTATTGTCCGCTCCTCGCAAGATGCACGAATAAATAGCGGTAAAAGGCGATCGCTTCCACGCGAAGTGCTTCGCGTGGCACTCACTCGTYGTGGTTGGGGCTAGCACCCGGAACCACTTCGGAGCGAACTATGGTTGGAGCGTGACACTTAATGAGGAAGGAAATGTGACCGGCTGCAAAAGCAGAATCGGTGGGCATTGACTGAGACTGCAGGATCAGCAGAATCATCAGGGGCCTCAAAGGGGCTACTTACTAGGGAAAGCGCGTGGAAGAAGCGCGTAAGCAGGTAGGCAATCTCCCCTTCGCTATTTCAGATTGGGTTAGCCTCCTAACGTCGGGCAGAGACCCTAGTTTTCTGGGCTACGCACCTTCGCTGGCGTAGCGCAAACCTACCAAACAAAGCCTGTGAACGATCGGTGGAGGGAATCCATAATGCAGGTACCCAGCTAGAGTTTTTCAAGCTCTGGGACATGCCTCATAGTTGATCTTGGGTGGGAAAGACCTCGACCATTCTCTTGGGTAAAGGCACTATAGTGAGATAATTCCGGCCTTGAATTATTGAGTGCGACGCTTTCCTTTTTCTTCCTTTTCCCGCTACGCGCTCGTACCCAACTCCCTGGTATGGTGGTGGGTGGGCTGCCGTTAGGCCCAGCCTACCTTTCACCACCATTTCCGAGGTTGCTGGGTGGGGCCAGCAGCATCACCCTTAGCCGGCCTAAAAAAGCCCAAAAAAAGCCTGTGAACGATCAGTGAAGGGGAATCTATCACACACCCTCACTGCTTTGATTCTTGCTGGCGACAAGCTGGCCTTGTAGCGATTGGTTAGATTGACGGGGAAAGGAAGGGGGCCTAAAAGTTCATTCCCTTCCCTCTACTTCCCTTCTCATCCTTGCTTGACCTTCCCACTTGTCCATGTAAGTACCGAATTCTTTCTTTCTTGAATTGTCCACGATTGTGCCGGGAGAGAAGGTAATTCTGTGGCGCTTCGCTACCGCCCTATAGTGGCTAGCCCCAGCCTGCCGCTATTGATGCACCATACCCTTTGAAGTGGGGAAAACTTCCATTCCCCCCTTTAAAGGGATCAGTCGGAACTACTATTTCTCCTACCACTGAAATAGAAATACCCAAAGTGAGGTCTGCTTTCGGGAAGGGAAGCATTCGATGACCCCTAGAGTGGTCGAGCTTCATTCTTCTTTCACCACCACCTTCTTTGTTCCTCTCGAGACCATATCCGCCTGAATCACCACTCGCTCCACCTGAACCAGTATGCTTCAGAATACTGACCCAATCTCGATTTTGAAGTCGAGACATCACAACTAAAGTGGCCTGCGAACGATACTGCAATCCGACTTATCCTCCCCGGCTGACTGGCTGAGTTGCATTTGGTATGGTAAGGATGAAATGGTTTGACATAAAAGGATGGAAAGAAGAAGTAAAGGAGAAGGAAGGCTACGCTCTCCCAGAGAGTGGGGGAGCGTAGAGGGAAGGGAAAGGAGCAAGGAAGAGAGCACTCCTTTGGTGGGTAAGAAAGGGAGCTAGTGCTTGGGCGCATGCGGAGAAGCCCCATCCCATGCATTGGTATGGATTGAAGACGATTGCCTTGCCGCAGCCTTTGCCCTTGCCAGCCTGCAGCTAGCTTTCCTTTCTCACCCGGCCCAAAGAGAAGTTACCCCTTTCCTCAACTTGAAGTTTTCCGGTAGCAAGAAACGACGATGGGCGTGGCGCGCGCCCGCGGAAAACGCGTAGCGCTTTCACTATTGTAGGCGGGGGCGCTACGTGCGATCGGTGGGCTAGGAGGGAGCATCAAACGGCGATGGTGGGGTAGGCCCAGCGCTCCTGTGCCCTGCCTTCAATAAGAGTCGGATTATCATTAAAATTGTTTTTATCATTAAAAGTATGCTTCATCTTTCTTGTCCTATGGTTTGAGCGCTGCGCTTCCCTATGCCTCATATCTTCGAATGCCCTGATTCTCGGGGGTGGGTTGTAGGCGCTTTGCGCTCAATCAATCATCGTTCTTCCCGCTAACCCAATTTGTTGCTACACGTGCTTCTGAAACAACTCCAGTAGTCTCGTTCATTCATTCTTTAAACCAGTCACATCACTCTGGATACGGATGCCACAACACTTTAAAGCTAGCTGTTTGAGAGAAACAATTTACGGCCCGCTATTTCCAGCCAGTACTATAGTGCCAGAAACGGGGTGTGGGGCGGTGCAGCGCATGAGAACCAGAATTGATTGGTTATTGGAGCAGGGTGGCAAACAACCCTGAAGTTTCGGGCCACCCCTTTTTTAAGGGGAAGCCTGCACTAATGTGCTTCCCAGCCCAACCACTTAAATTAAATGAAATCGCTAATTCCGCTTTAGAAGCGCTGATCATTCCGCTTTACCTTTCACCGCTTCGCTTTAAAACGTCGTTTTTAACAAGGAATTGCTGATGTTGATGGCGCGTAGCGTTGATTCCGCTTTACCTTGAATCGCTGATAACTATTGTGCGCGTAGCAGCGTTTTTTTCGCTGCTTCTCTTTCATCGCTGGCGCACCTTCTTGAAAAAGGCGCAAATAGAAGGCTCCGTGCTTTCTAGGAAGCACGGACACAAAAAGGCGATTCCGTGCTTTGAGCTTTCCCGTGAAAGGAGGAGTATCGCCTACGCATCCGCAAAAAGCGCCTTTCTCAGAGCACTAAAGTTCCACCAAAAAGGAAAGCCGACGTCGTGCCCCTTAAGGTCCCTTCTCTCCAACAACCTGAACCTTCGCTACTTTCTCAGATAGGTCGCAACACTTCTTTTCTCTTGCGCGCTGGAGTGGACCTGTTCTACTACAGAAGTGGTGTCCTCGTAATGAGATAGAGTAACCCGCGTGCACTATAAGGGTCCTAGGAGGTTTACTGAACCACTGGATTCGACTTAGCGCGGAGACACTGGGGAAGGTTTCCTCAGGACACGGGTTAACTGAAGAGCTTCGGTTGCTATCCCATAGGAGACACTAGGGCAGGAAGGGGGTAGGATAAACTAAGTGGGGTTACGGTCCTGCTTGAAGGAAGTGCTAAGGGCAGGGCGCCAAAGGGCGCGTAGCGCACTGAAGGGCCAACCAGACGGGAGTTGTCCTACGGACCCTTAGAGTTTGGTCAACGGGATCTTTAGGGGTACATACCGTCTGGGCCCATTAGGGCAACCCCGATAGGGCAACTCCCTAGTAGGGRGTTGGCAACTTCCTAGGAAGTTGGGGGTTTGGTCCCCTCCGCCATCCCGTTGGGAGTTTGAGTTTGGAGTTGGTCGCCCTCCTACAGTCGCACGACCCAACTCCCTAGCGGGAGTTGCCCGTTACGGGTCCCCCTATAGTGGGAACATCCTTGCCGGCCAAACTATAGTGCAGAAAACTAGCGTTTTCTTGGCCCTGATACACTTCTCGGCTTCCCTTAGATAGCTGTTCTTTAGTATCCCCTCACCTTAGACACGAAGTGAGGCCGAGTGATCCCTCTTACTGGTAGGCATATATGGCCAGAGCACAGGCCATGTTCAGTGCACCCCTGAGAGTACTCCACCACACTCCTTATCTCGGTCACCTTTACTCTGGCCATGTCTATTGGGGCCAGCGAGTAACGACGTAGGTACTGTGATACTTACAAGTGATGAGCCATCGTTACGGCACAATAGTTAAACGCACGCGACAAGTTCCGCACCGGTTGGTTTGGCCGGCAAAGCCGGGTATCCCCCCTGCCCTCCTCATAACTGTAGGCCCTGCACTGCCCTTACTTGTACTTGCGCTAGACATGGGGGCTAGTCACTGTCCACGTAAGCGGGTCTGTTATGAGCACAATAACGTCACCAGTCCAGGTCAGCATAGAGGCGCAATAGTTAAACGCACGCGACAAGTTCCGCACCGGTTGGTTTGGCCGGCAAAGCCGGGTATCCCACATTAGTGCCCCTGAGACATTACTGGTGTGCATGGCATGCAGACTGGACCCCGACGGAGTGTAACGGTGCGGTGGGGAAGTGGACTGATAGGCAGGTTAACCAACGCACCCTTCCAGTACACCAACCTACCATAACCCGTCTCGTGGTCGGTGGCAGTGAGACAGGGTAGAGGGCATGAGGCGAGATCGAACGGCAGGCTGACTAGGGGGACTAGTGAACAGACTCAAGAAGCAAGCCATGACCACAGAGGTCGTGTACCAGGTACAGTGCACAACTACCTCCCGTTTACCTAGAAAGCAAAGGCCGGATGTGGGAGCAAGGAGTAGTGAGAGTCCCACATACAAGAGACAGCTAACTCTCCGGTAGCTAACGCGTCAGCGTTTTAGTCCCAGAAAAACGTTTTGACCCAAGAAGTTCAATGTCCCGCCTCAGTCAATACAGTTGTGCCTTTGTAGCCAACATCCGCCCGACAACGCTGCAATACCATAACCTGGTCCTCAATGGATACGAAATAGGGCACGACTTAAGTGGGGTATGAGCCCCCAATCAGGAATATCCACGGATTAAACGCAGGGTGAAGCAATAACGATTAACCTTCAGGCCTAAGCCAACCTGGCGGATTGATTGTTGATGCCAAGAGATGGAATGATTATAGCTGCGTAGTCTTGTCTTAACTCCAAGGCGGGTTATACCAGTCCATACTATCGGAGTTGAGACTTGGATTATATGAGCTACCCTGAGACCCAAGATTTACCTGTGCCACGGATAATTGGTATATCTTGAGGATGATTAGAGATTAACGATGACTATATCGATACTGTCGGGTAAATAATGTTATTGGTTCTAGATTTATCCAGCAATACCCCGTCCCAAGCACTAGTTCTATATCTCGGAGGTAATGATTCTTTGAATCATTTTGGGGAGTTGTTGGACTCTCTCTCGTTGGGGGAGTCGAATTCTTGAATGGCTCATCCCCGCCTAAGGTAAGCTCGCATGGGTGCCGCTGCCATCGAGAGGTAAGCTCTTAAAAAGGCCAGGGTAAGCGCCGGTTACAAGCGTTACAGTCAGCTTCGCGGTATCTCTATTGCTACGCGGGTAGGCTTGCTCTAACTTTCTAAGGCCTTTAACCATGCATTCAATCAAGCGCCTACTCAATCTGACGTGTGAGTGCACATGCAAATGAAGTATGAGAAAGTGAGGTGAGGCAAGGCTCAAAGGGCTCAACACCCCCTCTCAGACTCCAGTGAGCGGAGGGAGGTGGAGGCCGCTTAAGAAAATGCCTACGCCGAGCATGAGAGAATGTGTTGACGGTGATGATCTACCAATGCATGCTGTATGCGGTCTATGTCTTAGCCCAACAACAAGTCAGTTCCGTAGACTCATAGCAGCCACAATCGGTCGCCCTTAACCCACATGCGCATGCATGCGCTAGGTACTGAGCTGCTGGACCCCGTATGCGAGCAGCTGGTACGTAGCGAAGATGCAAGTGAGCTGATCACAGGTGCTGCTATCCGACAATCAGTGTTGTGTTCCGCCATTTGCCTCTTATGGTTCTTTCAGCTGTCGCATACGCATAGCTAGTTGCATTACTGACCTGTTTCCATGAAACTATTGATGTAGCGCACCATTACTGATTGAATGCCCGTGTCACTTCATCGATTGCTAATCCTCCCCTTGCTTTAAGGGTTAATAGGATGATATGAACGAGCTGAACTCGTAGCGAGTGCCAGCCAAATAGTATGAACGGATGTAGCAAACCAGTCAAACGGTTCTATTAAAAGAGCATATTCTCTAGTGCCATCTTCCAGACCCAGAGGTGGTGGGGACGGCACGGGCGTAGGTATGAATAGCAAACCCTGAGGATGAGCAGGTTAGGGCGCAATAGTTTTAACCGGAAAAGCATTTCTTGGCTCCCGCCACAAAGACTGTCTAGGATGCGACTATTCTGTCGCCACAAAGACTCTTTTGCGCTACGCGACGGGATTTACTAAGCACATGCGACTGTCTAACATGCGACTACTCTGATTCGTTGGGAAGTATTAGCTCTCTCTTTTTGCTTCTTAACCCCACCACCTAGCGCCACCCCGTTAGCCCTAGTGCGCACTCGCCGGGACAAATAGTGCAAGGGTAGAGCGCTGAACCACCTTCTCTAACCCTCCCTGGTCCCATCATCACCCAGTGCAGGCTCACTGTCTCGCCTTCCTCTGTATGGTGGGCTTCCACCCTGTTACTAGAGGCCCGTAACCACAAGCAACGGTCTAGCCCTTTCAGAGACACACAAAAAGGGTGGTTTGTTTGCGCCCCTTCAGAAGTGGCACGAACAGTCAATCTCCCGTTCACCCCCGTTAACGCTGCTGCGAAGCGCTACGCGCTAGTTTATACGCTTTGGAATGTGTCGGTGGTGTGGGTAGGGAGTTGGCCGGCAGCGCCTTAGCGCATAGCGCTTAGGCTATGGGAGTTGGGTTGAGGCGCGTAGCGCTGAAACCACCGGTTGGTGCCCGAAGAAGGAGGAAGCAAAGGAAAAATCAGCGCKACCTTGATGAGACGGGCTGTGTACGACCTTGACAGGCGTCTCAGTACCTATTGGCTACGAGCTCTGTACCATTGACATTGGCAGGGTAGCGCCCTATAGTTCCTCGGACTACTCTCTCGGGTGTAGGCAACACAACGCTCAGGTCATCTCTGCAGGGTGCCTTCGTAGCGCGTTCCGAAACCGAATAGGCTTTCTAACGGCAGCCCACCTACCTTGGGCCCCTTAGTGGTATCTTTAGGGAACCAGGGTTGTAGCGCCGCACCCGTCGGTGGTCCTAAGACCACCCCGCCCCCACTTAGTAGTAGTGGTCTGACCCCCTCAGTCCCACCACCACCACCTTGCAGTGCAAGCGAAGCGGGAAGCCTATCGGAAATCGAGTGCACGCACCCCTATAGGGGAAGCGTGGGAAGGGAACTCGGACTTGGGAACATCGAGCGAACAACCATAGATTGGATTCAGTAAGCGAAGGCAGAAATGAGACGGAGCAAGGCAGAAGAAGAAAACGCAGCACCTCACATTCCGCATGACTAAGTGCAGGATGACTAAGGCCCGGGAAAATGGGATCGAACCTTCCGGGAAGGGCTCAAAACTGGAGTCATCAAATGCTTTTCCGGGGTTTTGGGCATCAACCCCTCTCCCTATCGGTCCGAAGGACACTCCAAGTTTTTAGAAAACATTTCGAAATGTTTTCTTAAAGAAAACATTTAGAGGAGCGGGAAATTGTTTTTTCTCTGTGCGTAGCGCTTACCAGCCCCTCCCTCCCATAGAAGTGCCACGCTTCCACAATAGCCCTTAGGGCGGAAAAAGGAAGGCGGCGCAAGGTACCTTCCCAAATGGGAGAGATTTCTTCCTTTTCTCTTCGAAATTCTTTCATGCCTTCGGGACTGGTGGTGGTGGCCTGATCTGGGTCCCCCCAAGGGGCATTCATGACCGAATCCACTACATACGATGATTATGTCCCGGCGAAGAAGAGAGGGCTTAAAGTAAGGTCTTTGAATGCAACGCTAGCCTTTTCCCTCCCCGCCCCGCCCTCCCTATCGCCTGTACATGGTTCAGTACCAATAGGCAGACCGGGACTAAAGATACTAATGAGGTATCGTCTGAAGAACACCCAAACAATGCTCTTTGTTTCGAGCAGGGTGGCGCTTTAAAGGGCCACCCGCTGGCTAGCCCGAAGGGCTAGCCTAGCCCAACTACCGTGAACGAAAGGAAACAGCAGACGTGCCGTATCGTAGTATTGCTTCTCTGGCCTTCTGAGGGAGGGATGCAGGTGAGTGGGATGGCATTTTGAGCAGTAGGAGGCTGGATGCCGAGAAGAGCGGAGTGACTGCAGGCGTGAATTCGGAGAAGGTTTGAAAGAGGCAGAGCTGGTGGGTGAGAATACGAAGGAGGCAGTGAGAGTGTTGCCGAGAAGAAGGGTGTAGTGAAGAACAGTTGGGATTGACCGGAGGAATGAGGCCGAAGGAGCGTTTTCCTCAAAGGTGCTAGTAAGTTCGAAAGAAGGGGTTGCATTGATGCTACCACGTGGTGGGCGAAGGAAACTGAGCAGTGCAGTGATTTAACTTCGAGAAGCGAGAAACCTGATCGGTAGCACACGCCCAGCGGCAAATGAGCGGTGGACCAGTGGTACAGTGCAAGAGTTCATTGTCCGGGGTGTGTGAGTGAATAGTATTCCCCTACCAGTATCCCGCGAAGCGGTCCCGTAGGTAACTTTAGGGGACCACTTTATGGGGTGGCATACCCTTTAAAGGGCCACCCCTTAAGGGGAAGCGCCTATCGGCGCTTCCCCTTAAGGGCGTAGAACGGTACCAGTAGTACCTGGTACTACTTTTCCTCGTTTATTATGTAATAATCATCCGTCGGGGTTCGGTCATCCGCTTGAAGCGGGAAACCCAACACGTTATCCTGCGGCCAAACACAGGGCCTGTTGGCTGGGTTGCGTGATGATTTCTGGGCACTACAGTAAATCAAGCCCCTTCCCACCATTCCAGATATATCCCTAGGATCCTGAAGGGTAACCGGGGATGCCAGCCCACTCTCTTTGACCTGAGGCCCGTTCCGTCTTAGGTTAATTGCTAAGTCTCCGAGAGTATTGAATTTGAATTTATGGGTATTCACACTCCCTTTCCCTTTGCGTACGCTTTGATAATGCCTCTAGAACTGCCGGGCAATTGTAACAAGCACAGGATAGGACAAAGATGTTATGGCTCCCAAAGAACCAGTAGGGGAGACCGAGGGAAAGGTATTATGTGTAAGCCATGAGGATTGTATGTTTGATTCCTTGGAATGGAAGGTCCTACGCACTTTCATACCTTATGGCTAACTGGGAAAAATATCTCAGCTAAGCCGGTGAGAGGCAGGCTAACGCGATAACACCACGTGTGCCGACAGTGGAGGAGACGCCTTCAGGCGATGGGCAGTGCTGTAGAAGACAGGAAGCGTAGCACGTTGCTACAAGCCCTTCCTTTTGGGGAGCACGTGCGGAGCGATGGGCAGTGACGGGAAAGACCTTATGGGCCAACCACATAGGCAAGTGCTAAGGACGACGAAGGGCAAGCGTAGCGTGGCCGGGGAGCCTGTGCTACACGATAAGCGTTGCAGGAAGAAAAGGCACTATAAAGTGCTGGCCCCTTTAAAGGGGCCAGCACTAATGTGGGTGTTGGGGGCGNNGATTGCCCCCACACGGGAAACGCGCAGCGTTTCCACTATAGGGGTCCTGATAACCGGGACAGCCACCCCTTC
>Contig134+2765
[truncated: 12,794,592 more chars]
