# Supplementary material for: Organellar phylogenomics of Ophioglossaceae fern genera
Source: Front Plant Sci. 2024 Jan 15;14:1294716. doi: 10.3389/fpls.2023.1294716 (PMC10823028; doi:10.3389/fpls.2023.1294716)
Supplement: Supplementary file 2 [file DataSheet_2.zip › Supplementary file S1/mitogenome/gff/Whittieria_Yatskievych_15-025.gff]

##gff-version 3
##source-version geneious 2020.1.1
##sequence-region	Contig01+14263902	1	22617
Contig01+14263902	Geneious	CDS	5893	7476	.	+	0	Name=atp1 CDS
Contig01+14263902	Geneious	gene	5893	7476	.	+	.	Name=atp1 gene
##sequence-region	Contig01+35135571	1	25347
Contig01+35135571	Geneious	CDS	4212	4712	.	+	0	Name=atp4 CDS
Contig01+35135571	Geneious	exon	3669	3927	.	+	.	Name=nad1 exon 5
Contig01+35135571	Geneious	exon	454	512	.	+	.	Name=nad1 exon 4
Contig01+35135571	Geneious	tRNA	8374	8458	.	-	.	Name=trnY tRNA
Contig01+35135571	Geneious	tRNA	21509	21581	.	-	.	Name=trnK tRNA
Contig01+35135571	Geneious	gene	4212	4712	.	+	.	Name=atp4 gene
Contig01+35135571	Geneious	gene	8374	8458	.	-	.	Name=trnY gene
Contig01+35135571	Geneious	gene	21509	21581	.	-	.	Name=trnK gene
##sequence-region	Contig02+125351	1	264
##sequence-region	Contig03+1264	1	259
##sequence-region	Contig04+1259	1	270
##sequence-region	Contig05+2216	1	264
##sequence-region	Contig06+2164	1	566
##sequence-region	Contig07+2259	1	1194
##sequence-region	Contig08+10057211	1	527
##sequence-region	Contig08+10057211_2	1	173
##sequence-region	Contig09+74836071	1	369
##sequence-region	Contig09+74836071_2	1	250
##sequence-region	Contig10+1181	1	5682
Contig10+1181	Geneious	tRNA	5339	5409	.	-	.	Name=trnC tRNA
Contig10+1181	Geneious	CDS	1824	2564	.	+	0	Name=mttB CDS
Contig10+1181	Geneious	CDS	1087	1353	.	+	0	Name=sdh4 CDS
Contig10+1181	Geneious	gene	1824	2564	.	+	.	Name=mttB gene
Contig10+1181	Geneious	gene	1087	1353	.	+	.	Name=sdh4 gene
Contig10+1181	Geneious	gene	5339	5409	.	-	.	Name=trnC gene
##sequence-region	Contig100+3277	1	9036
##sequence-region	Contig101+2154	1	12637
##sequence-region	Contig102+2230	1	7867
Contig102+2230	Geneious	exon	842	1356	.	+	.	Name=nad4 exon 2
Contig102+2230	Geneious	exon	4885	5307	.	+	.	Name=nad4 exon 3
Contig102+2230	Geneious	exon	7473	7570	.	+	.	Name=nad4 exon 4
##sequence-region	Contig103+29846	1	1952
##sequence-region	Contig104+17867	1	325
##sequence-region	Contig105+19846	1	2059
##sequence-region	Contig106+11952	1	279
##sequence-region	Contig107+65804402	1	12250
##sequence-region	Contig107+65804402_2	1	7148
##sequence-region	Contig108+2386	1	6235
Contig108+2386	Geneious	CDS	5306	5716	.	+	0	Name=rpl16 CDS
Contig108+2386	Geneious	exon	3771	5289	.	+	.	Name=rps3 exon 2
Contig108+2386	Geneious	gene	5306	5716	.	+	.	Name=rpl16 gene
##sequence-region	Contig109+2229	1	7882
Contig109+2229	Geneious	exon	2877	3422	.	+	.	Name=nad7 exon 2
Contig109+2229	Geneious	exon	4570	4803	.	+	.	Name=nad7 exon 3
Contig109+2229	Geneious	exon	882	1021	.	+	.	Name=nad7 exon 1
##sequence-region	Contig11+1170	1	4049
##sequence-region	Contig110+1224	1	13728
##sequence-region	Contig111+1239857	1	5146
Contig111+1239857	Geneious	exon	1794	2055	.	-	.	Name=nad7 exon 4
##sequence-region	Contig112+1229	1	11305
Contig112+1229	Geneious	CDS	944	1768	.	+	0	Name=rps2 CDS
Contig112+1229	Geneious	gene	944	1768	.	+	.	Name=rps2 gene
##sequence-region	Contig113+21952	1	852
##sequence-region	Contig114+1413	1	5778
Contig114+1413	Geneious	tRNA	5435	5505	.	-	.	Name=trnC tRNA
Contig114+1413	Geneious	CDS	1920	2660	.	+	0	Name=mttB CDS
Contig114+1413	Geneious	CDS	1183	1449	.	+	0	Name=sdh4 CDS
Contig114+1413	Geneious	gene	1920	2660	.	+	.	Name=mttB gene
Contig114+1413	Geneious	gene	1183	1449	.	+	.	Name=sdh4 gene
Contig114+1413	Geneious	gene	5435	5505	.	-	.	Name=trnC gene
##sequence-region	Contig115+16569	1	6589
##sequence-region	Contig116+26569	1	6482
##sequence-region	Contig117+16590	1	276
##sequence-region	Contig118+214235	1	5325
##sequence-region	Contig119+13853	1	16872
##sequence-region	Contig12+14053	1	259
##sequence-region	Contig120+29903	1	10125
##sequence-region	Contig121+11992808	1	2181
##sequence-region	Contig121+11992808_2	1	7130
##sequence-region	Contig122+11157256	1	3114
Contig122+11157256	Geneious	gene	2755	2828	.	+	.	Name=trnF gene
Contig122+11157256	Geneious	gene	1197	1268	.	-	.	Name=trnQ gene
Contig122+11157256	Geneious	tRNA	2755	2828	.	+	.	Name=trnF tRNA
Contig122+11157256	Geneious	tRNA	1197	1268	.	-	.	Name=trnQ tRNA
##sequence-region	Contig122+11157256_2	1	904
##sequence-region	Contig123+1214	1	26371
Contig123+1214	Geneious	CDS	9647	11230	.	+	0	Name=atp1 CDS
Contig123+1214	Geneious	gene	9647	11230	.	+	.	Name=atp1 gene
##sequence-region	Contig124+2366	1	8739
Contig124+2366	Geneious	CDS	2930	3582	.	-	0	Name=nad6 CDS
Contig124+2366	Geneious	gene	2930	3582	.	-	.	Name=nad6 gene
##sequence-region	Contig125+219417	1	2642
Contig125+219417	Geneious	CDS	438	740	.	-	0	Name=nad4L CDS
Contig125+219417	Geneious	gene	438	740	.	-	.	Name=nad4L gene
##sequence-region	Contig126+9219932	1	12772
Contig126+9219932	Geneious	gene	1614	3260	.	-	.	Name=rrn18 gene
Contig126+9219932	Geneious	rRNA	1614	3260	.	-	.	Name=rrn18 rRNA
##sequence-region	Contig127+14830910	1	5824
Contig127+14830910	Geneious	exon	2841	2996	.	-	.	Name=nad2 exon 1
##sequence-region	Contig128+119417	1	8033
Contig128+119417	Geneious	CDS	3192	4022	.	+	0	Name=rps4 CDS
Contig128+119417	Geneious	gene	3192	4022	.	+	.	Name=rps4 gene
##sequence-region	Contig129+1009270	1	4602
Contig129+1009270	Geneious	exon	3633	4096	.	+	.	Name=nad4 exon 1
##sequence-region	Contig129+1009270_2	1	1243
##sequence-region	Contig13+2205	1	3274
##sequence-region	Contig130+23099	1	29056
##sequence-region	Contig131+3152	1	21031
Contig131+3152	Geneious	gene	14085	14168	.	-	.	Name=trnL gene
Contig131+3152	Geneious	gene	20959	21029	.	+	.	Name=trnC gene
Contig131+3152	Geneious	tRNA	14085	14168	.	-	.	Name=trnL tRNA
Contig131+3152	Geneious	tRNA	20959	21029	.	+	.	Name=trnC tRNA
##sequence-region	Contig132+129058	1	258
##sequence-region	Contig133+13099	1	29163
##sequence-region	Contig134+2765	1	36683
Contig134+2765	Geneious	gene	36522	36594	.	-	.	Name=trnV gene
Contig134+2765	Geneious	tRNA	36522	36594	.	-	.	Name=trnV tRNA
##sequence-region	Contig135+221031	1	724
Contig135+221031	Geneious	gene	78	148	.	+	.	Name=trnC gene
Contig135+221031	Geneious	tRNA	78	148	.	+	.	Name=trnC tRNA
##sequence-region	Contig136+210125	1	4339
##sequence-region	Contig137+14381899	1	2230
##sequence-region	Contig137+14381899_2	1	11028
##sequence-region	Contig138+26590	1	5987
##sequence-region	Contig139+1250	1	10570
Contig139+1250	Geneious	exon	4012	4241	.	+	.	Name=nad5 exon 1
##sequence-region	Contig14+1263	1	264
##sequence-region	Contig140+1282	1	9635
##sequence-region	Contig141+146207831	1	5963
Contig141+146207831	Geneious	exon	2041	2586	.	-	.	Name=nad7 exon 2
Contig141+146207831	Geneious	exon	660	893	.	-	.	Name=nad7 exon 3
Contig141+146207831	Geneious	exon	4442	4581	.	-	.	Name=nad7 exon 1
##sequence-region	Contig142+121031	1	524
Contig142+121031	Geneious	gene	186	256	.	+	.	Name=trnC gene
Contig142+121031	Geneious	tRNA	186	256	.	+	.	Name=trnC tRNA
##sequence-region	Contig143+116873	1	3409
##sequence-region	Contig144+216873	1	3638
##sequence-region	Contig145+22808	1	22415
Contig145+22808	Geneious	tRNA	4216	4287	.	+	.	Name=trnE tRNA
Contig145+22808	Geneious	CDS	576	1373	.	+	0	Name=cox3 CDS
Contig145+22808	Geneious	CDS	4469	4693	.	+	0	Name=atp9 CDS
Contig145+22808	Geneious	gene	576	1373	.	+	.	Name=cox3 gene
Contig145+22808	Geneious	gene	4469	4693	.	+	.	Name=atp9 gene
Contig145+22808	Geneious	gene	4216	4287	.	+	.	Name=trnE gene
##sequence-region	Contig146+2223	1	17147
Contig146+2223	Geneious	CDS	7888	9471	.	-	0	Name=atp1 CDS
Contig146+2223	Geneious	gene	7888	9471	.	-	.	Name=atp1 gene
##sequence-region	Contig147+19493	1	15584
##sequence-region	Contig148+94958562	1	4657
Contig148+94958562	Geneious	exon	3863	4092	.	+	.	Name=nad5 exon 1
##sequence-region	Contig149+18037	1	1692
##sequence-region	Contig15+2167	1	5929
Contig15+2167	Geneious	exon	4111	4302	.	+	.	Name=nad1 exon 3
##sequence-region	Contig150+25325	1	3707
##sequence-region	Contig151+125218362	1	10625
##sequence-region	Contig152+13980652	1	4662
Contig152+13980652	Geneious	exon	3693	4156	.	+	.	Name=nad4 exon 1
##sequence-region	Contig152+13980652_2	1	4710
Contig152+13980652_2	Geneious	CDS	3166	3480	.	-	0	Name=rps10 CDS
Contig152+13980652_2	Geneious	exon	1615	2043	.	-	.	Name=rpl2 exon 1
Contig152+13980652_2	Geneious	gene	3166	3480	.	-	.	Name=rps10 gene
##sequence-region	Contig153+29328	1	2286
##sequence-region	Contig154+110125	1	4458
##sequence-region	Contig155+1325	1	5977
##sequence-region	Contig156+27804	1	11708
Contig156+27804	Geneious	tRNA	4209	4280	.	+	.	Name=trnE tRNA
Contig156+27804	Geneious	CDS	569	1366	.	+	0	Name=cox3 CDS
Contig156+27804	Geneious	CDS	4462	4686	.	+	0	Name=atp9 CDS
Contig156+27804	Geneious	gene	569	1366	.	+	.	Name=cox3 gene
Contig156+27804	Geneious	gene	4462	4686	.	+	.	Name=atp9 gene
Contig156+27804	Geneious	gene	4209	4280	.	+	.	Name=trnE gene
##sequence-region	Contig157+3742347	1	2130
##sequence-region	Contig157+3742347_2	1	11026
##sequence-region	Contig158+1225	1	18178
##sequence-region	Contig159+15325	1	4283
##sequence-region	Contig16+13274	1	267
##sequence-region	Contig160+145821802	1	2324
##sequence-region	Contig161+2267	1	35112
Contig161+2267	Geneious	gene	1273	1343	.	-	.	Name=trnG gene
Contig161+2267	Geneious	tRNA	1273	1343	.	-	.	Name=trnG tRNA
##sequence-region	Contig162+429058	1	506
##sequence-region	Contig163+2306	1	8211
##sequence-region	Contig164+27867	1	8290
##sequence-region	Contig165+1852	1	6342
Contig165+1852	Geneious	gene	3638	3720	.	+	.	Name=trnY gene
Contig165+1852	Geneious	tRNA	3638	3720	.	+	.	Name=trnY tRNA
##sequence-region	Contig166+8479784	1	18878
##sequence-region	Contig167+1277	1	14989
Contig167+1277	Geneious	gene	339	411	.	+	.	Name=trnfM gene
Contig167+1277	Geneious	tRNA	339	411	.	+	.	Name=trnfM tRNA
##sequence-region	Contig168+1221	1	21516
##sequence-region	Contig169+329058	1	662
##sequence-region	Contig17+2176	1	267
##sequence-region	Contig170+25682	1	27573
##sequence-region	Contig171+7947202	1	1435
##sequence-region	Contig172+28037	1	1914
Contig172+28037	Geneious	gene	1244	1316	.	+	.	Name=trnW gene
Contig172+28037	Geneious	tRNA	1244	1316	.	+	.	Name=trnW tRNA
##sequence-region	Contig173+134436571	1	9510
Contig173+134436571	Geneious	gene	4927	5000	.	+	.	Name=trnR gene
Contig173+134436571	Geneious	tRNA	4927	5000	.	+	.	Name=trnR tRNA
##sequence-region	Contig18+2159	1	4483
Contig18+2159	Geneious	exon	745	1002	.	+	.	Name=nad1 exon 1
##sequence-region	Contig19+2227	1	2362
Contig19+2227	Geneious	CDS	865	1110	.	-	0	Name=rps19 CDS
Contig19+2227	Geneious	gene	865	1110	.	-	.	Name=rps19 gene
Contig19+2227	Geneious	exon	1114	1776	.	-	.	Name=rpl2 exon 2
Contig19+2227	Geneious	exon	717	790	.	-	.	Name=rps3 exon 1
##sequence-region	Contig20+21194	1	2808
Contig20+21194	Geneious	CDS	1100	1633	.	-	0	Name=atp8 CDS
Contig20+21194	Geneious	gene	1100	1633	.	-	.	Name=atp8 gene
##sequence-region	Contig21+22362	1	295
##sequence-region	Contig22+1203	1	765
##sequence-region	Contig23+15929	1	1008
Contig23+15929	Geneious	exon	632	690	.	+	.	Name=nad1 exon 4
##sequence-region	Contig24+11194	1	4782
Contig24+11194	Geneious	gene	3110	3182	.	+	.	Name=trnA gene
Contig24+11194	Geneious	tRNA	3110	3182	.	+	.	Name=trnA
##sequence-region	Contig25+1566	1	7258
##sequence-region	Contig26+1227	1	5706
##sequence-region	Contig27+17258	1	318
##sequence-region	Contig28+15707	1	273
##sequence-region	Contig29+3205	1	5491
Contig29+3205	Geneious	exon	2759	2914	.	+	.	Name=nad2 exon 1
##sequence-region	Contig30+24786	1	1184
##sequence-region	Contig31+1176	1	3095
##sequence-region	Contig32+1205	1	3548
##sequence-region	Contig33+2566	1	8520
Contig33+2566	Geneious	CDS	2370	2684	.	-	0	Name=rps10 CDS
Contig33+2566	Geneious	exon	819	1247	.	-	.	Name=rpl2 exon 1
Contig33+2566	Geneious	gene	2370	2684	.	-	.	Name=rps10 gene
##sequence-region	Contig34+14786	1	2644
##sequence-region	Contig35+1212	1	2705
##sequence-region	Contig36+3168	1	4483
Contig36+3168	Geneious	exon	3418	3675	.	-	.	Name=nad1 exon 1
##sequence-region	Contig37+2155	1	5135
Contig37+2155	Geneious	gene	4012	4085	.	+	.	Name=trnM gene
Contig37+2155	Geneious	tRNA	4012	4085	.	+	.	Name=trnM tRNA
##sequence-region	Contig38+2152	1	5819
Contig38+2152	Geneious	CDS	2293	3511	.	+	0	Name=cob CDS
Contig38+2152	Geneious	gene	2293	3511	.	+	.	Name=cob gene
##sequence-region	Contig39+23737051	1	4865
Contig39+23737051	Geneious	exon	2604	2998	.	-	.	Name=nad5 exon 4
Contig39+23737051	Geneious	exon	1787	1918	.	-	.	Name=nad5 exon 5
Contig39+23737051	Geneious	exon	4562	4583	.	-	.	Name=nad5 exon 3
##sequence-region	Contig39+23737051_2	1	3409
##sequence-region	Contig40+2185	1	248
##sequence-region	Contig41+1252	1	250
##sequence-region	Contig42+1254	1	253
##sequence-region	Contig43+2203	1	5818
Contig43+2203	Geneious	CDS	2292	3510	.	+	0	Name=cob CDS
Contig43+2203	Geneious	gene	2292	3510	.	+	.	Name=cob gene
##sequence-region	Contig44+1173	1	13215
##sequence-region	Contig45+25707	1	6422
##sequence-region	Contig46+1267	1	7078
Contig46+1267	Geneious	gene	5955	6028	.	+	.	Name=trnM gene
Contig46+1267	Geneious	tRNA	5955	6028	.	+	.	Name=trnM tRNA
##sequence-region	Contig47+12362	1	3560
Contig47+12362	Geneious	CDS	1356	1601	.	-	0	Name=rps19 CDS
Contig47+12362	Geneious	gene	1356	1601	.	-	.	Name=rps19 gene
Contig47+12362	Geneious	exon	1605	2267	.	-	.	Name=rpl2 exon 2
Contig47+12362	Geneious	exon	1208	1281	.	-	.	Name=rps3 exon 1
##sequence-region	Contig48+37978142	1	848
##sequence-region	Contig48+37978142_2	1	8623
Contig48+37978142_2	Geneious	gene	282	355	.	-	.	Name=trnF gene
Contig48+37978142_2	Geneious	gene	1842	1913	.	+	.	Name=trnQ gene
Contig48+37978142_2	Geneious	tRNA	282	355	.	-	.	Name=trnF tRNA
Contig48+37978142_2	Geneious	tRNA	1842	1913	.	+	.	Name=trnQ tRNA
##sequence-region	Contig49+132807701	1	7180
Contig49+132807701	Geneious	gene	6777	6860	.	+	.	Name=trnL gene
Contig49+132807701	Geneious	tRNA	6777	6860	.	+	.	Name=trnL tRNA
##sequence-region	Contig49+132807701_2	1	224
##sequence-region	Contig50+15139	1	1400
Contig50+15139	Geneious	CDS	304	684	.	+	0	Name=sdh3 CDS
Contig50+15139	Geneious	gene	304	684	.	+	.	Name=sdh3 gene
##sequence-region	Contig51+1161	1	1553
##sequence-region	Contig52+11558	1	365
##sequence-region	Contig53+21558	1	271
##sequence-region	Contig54+12648	1	6491
##sequence-region	Contig55+78965511	1	1298
##sequence-region	Contig56+2161	1	3845
Contig56+2161	Geneious	CDS	2281	2835	.	-	0	Name=rpl5 CDS
Contig56+2161	Geneious	gene	2281	2835	.	-	.	Name=rpl5 gene
##sequence-region	Contig57+23564	1	2067
Contig57+23564	Geneious	CDS	570	815	.	-	0	Name=rps19 CDS
Contig57+23564	Geneious	gene	570	815	.	-	.	Name=rps19 gene
Contig57+23564	Geneious	exon	819	1481	.	-	.	Name=rpl2 exon 2
Contig57+23564	Geneious	exon	422	495	.	-	.	Name=rps3 exon 1
##sequence-region	Contig58+2156	1	251
##sequence-region	Contig59+2250	1	459
##sequence-region	Contig60+25491	1	7804
Contig60+25491	Geneious	exon	2799	3344	.	+	.	Name=nad7 exon 2
Contig60+25491	Geneious	exon	4492	4725	.	+	.	Name=nad7 exon 3
Contig60+25491	Geneious	exon	804	943	.	+	.	Name=nad7 exon 1
##sequence-region	Contig61+1156	1	953
##sequence-region	Contig62+15819	1	5342
Contig62+15819	Geneious	gene	4219	4292	.	+	.	Name=trnM gene
Contig62+15819	Geneious	tRNA	4219	4292	.	+	.	Name=trnM tRNA
##sequence-region	Contig63+1219	1	1674
Contig63+1219	Geneious	gene	267	339	.	-	.	Name=trnW gene
Contig63+1219	Geneious	tRNA	267	339	.	-	.	Name=trnW tRNA
##sequence-region	Contig64+11674	1	319
##sequence-region	Contig65+1319	1	277
##sequence-region	Contig66+147089491	1	11565
##sequence-region	Contig67+1270	1	22841
Contig67+1270	Geneious	CDS	19486	20704	.	-	0	Name=cob CDS
Contig67+1270	Geneious	gene	19486	20704	.	-	.	Name=cob gene
##sequence-region	Contig68+222841	1	369
##sequence-region	Contig69+1271	1	12755
Contig69+1271	Geneious	gene	1597	3243	.	-	.	Name=rrn18 gene
Contig69+1271	Geneious	rRNA	1597	3243	.	-	.	Name=rrn18 rRNA
##sequence-region	Contig70+122841	1	476
##sequence-region	Contig71+1226	1	1704
##sequence-region	Contig72+1459	1	1992
Contig72+1459	Geneious	CDS	1441	1686	.	+	0	Name=rps19 CDS
Contig72+1459	Geneious	gene	1441	1686	.	+	.	Name=rps19 gene
Contig72+1459	Geneious	exon	727	1437	.	+	.	Name=rpl2 exon 2
Contig72+1459	Geneious	exon	1761	1834	.	+	.	Name=rps3 exon 1
##sequence-region	Contig73+11992	1	380
Contig73+11992	Geneious	exon	27	100	.	+	.	Name=rps3 exon 1
##sequence-region	Contig74+21704	1	366
##sequence-region	Contig75+2318	1	12315
Contig75+2318	Geneious	CDS	1476	2066	.	-	0	Name=nad9 CDS
Contig75+2318	Geneious	CDS	4847	5227	.	-	0	Name=sdh3 CDS
Contig75+2318	Geneious	tRNA	6323	6396	.	-	.	Name=trnM tRNA
Contig75+2318	Geneious	tRNA	1339	1411	.	-	.	Name=trnfM tRNA
Contig75+2318	Geneious	gene	1476	2066	.	-	.	Name=nad9 gene
Contig75+2318	Geneious	gene	4847	5227	.	-	.	Name=sdh3 gene
Contig75+2318	Geneious	gene	6323	6396	.	-	.	Name=trnM gene
Contig75+2318	Geneious	gene	1339	1411	.	-	.	Name=trnfM gene
##sequence-region	Contig76+2214	1	12376
Contig76+2214	Geneious	CDS	1537	2127	.	-	0	Name=nad9 CDS
Contig76+2214	Geneious	CDS	4908	5288	.	-	0	Name=sdh3 CDS
Contig76+2214	Geneious	tRNA	6384	6457	.	-	.	Name=trnM tRNA
Contig76+2214	Geneious	tRNA	1400	1472	.	-	.	Name=trnfM tRNA
Contig76+2214	Geneious	gene	1537	2127	.	-	.	Name=nad9 gene
Contig76+2214	Geneious	gene	4908	5288	.	-	.	Name=sdh3 gene
Contig76+2214	Geneious	gene	6384	6457	.	-	.	Name=trnM gene
Contig76+2214	Geneious	gene	1400	1472	.	-	.	Name=trnfM gene
##sequence-region	Contig77+1386	1	717
##sequence-region	Contig78+213215	1	11327
Contig78+213215	Geneious	gene	9920	9992	.	-	.	Name=trnW gene
Contig78+213215	Geneious	tRNA	9920	9992	.	-	.	Name=trnW tRNA
##sequence-region	Contig79+21992	1	648
##sequence-region	Contig80+2263	1	16275
##sequence-region	Contig81+17804	1	2746
Contig81+17804	Geneious	exon	825	1086	.	+	.	Name=nad7 exon 4
##sequence-region	Contig82+113215	1	11434
Contig82+113215	Geneious	gene	10027	10099	.	-	.	Name=trnW gene
Contig82+113215	Geneious	tRNA	10027	10099	.	-	.	Name=trnW tRNA
##sequence-region	Contig83+16422	1	9902
Contig83+16422	Geneious	gene	340	425	.	-	.	Name=trnS gene
Contig83+16422	Geneious	tRNA	340	425	.	-	.	Name=trnS tRNA
##sequence-region	Contig84+19903	1	260
##sequence-region	Contig85+11704	1	2711
Contig85+11704	Geneious	gene	1909	1982	.	+	.	Name=trnP gene
Contig85+11704	Geneious	tRNA	1909	1982	.	+	.	Name=trnP tRNA
##sequence-region	Contig86+1230	1	5047
##sequence-region	Contig87+1318	1	11383
Contig87+1318	Geneious	CDS	6156	6917	.	-	0	Name=cox2 CDS
Contig87+1318	Geneious	gene	6156	6917	.	-	.	Name=cox2 gene
##sequence-region	Contig88+13564	1	9531
Contig88+13564	Geneious	CDS	3381	3695	.	-	0	Name=rps10 CDS
Contig88+13564	Geneious	exon	1830	2258	.	-	.	Name=rpl2 exon 1
Contig88+13564	Geneious	gene	3381	3695	.	-	.	Name=rps10 gene
##sequence-region	Contig89+11400	1	7748
Contig89+11400	Geneious	CDS	2319	2909	.	+	0	Name=nad9 CDS
Contig89+11400	Geneious	tRNA	2974	3046	.	+	.	Name=trnfM tRNA
Contig89+11400	Geneious	gene	2319	2909	.	+	.	Name=nad9 gene
Contig89+11400	Geneious	gene	2974	3046	.	+	.	Name=trnfM gene
##sequence-region	Contig90+21400	1	7644
Contig90+21400	Geneious	CDS	2215	2805	.	+	0	Name=nad9 CDS
Contig90+21400	Geneious	tRNA	2870	2942	.	+	.	Name=trnfM tRNA
Contig90+21400	Geneious	gene	2215	2805	.	+	.	Name=nad9 gene
Contig90+21400	Geneious	gene	2870	2942	.	+	.	Name=trnfM gene
##sequence-region	Contig91+17749	1	413
##sequence-region	Contig92+2224	1	9846
##sequence-region	Contig93+3224	1	6292
Contig93+3224	Geneious	CDS	4728	5282	.	-	0	Name=rpl5 CDS
Contig93+3224	Geneious	gene	4728	5282	.	-	.	Name=rpl5 gene
##sequence-region	Contig94+1765	1	18692
Contig94+1765	Geneious	gene	18093	18175	.	-	.	Name=trnY gene
Contig94+1765	Geneious	tRNA	18093	18175	.	-	.	Name=trnY tRNA
##sequence-region	Contig95+1251	1	6567
Contig95+1251	Geneious	CDS	5638	6048	.	+	0	Name=rpl16 CDS
Contig95+1251	Geneious	exon	4103	5621	.	+	.	Name=rps3 exon 2
Contig95+1251	Geneious	gene	5638	6048	.	+	.	Name=rpl16 gene
##sequence-region	Contig96+110741172	1	14234
Contig96+110741172	Geneious	CDS	7985	8326	.	+	0	Name=rps14 CDS
Contig96+110741172	Geneious	tRNA	10024	10095	.	-	.	Name=trnN-GUU tRNA
Contig96+110741172	Geneious	gene	7985	8326	.	+	.	Name=rps14 gene
Contig96+110741172	Geneious	gene	10024	10095	.	-	.	Name=trnN-GUU gene
Contig96+110741172	Geneious	exon	3432	4004	.	+	.	Name=nad2 exon 4
Contig96+110741172	Geneious	exon	667	1052	.	+	.	Name=nad2 exon 2
Contig96+110741172	Geneious	exon	6449	6639	.	+	.	Name=nad2 exon 5
Contig96+110741172	Geneious	exon	1933	2099	.	+	.	Name=nad2 exon 3
##sequence-region	Contig97+89316692	1	7852
Contig97+89316692	Geneious	exon	6610	6839	.	-	.	Name=nad5 exon 1
##sequence-region	Contig98+3160	1	5827
Contig98+3160	Geneious	CDS	2301	3519	.	+	0	Name=cob CDS
Contig98+3160	Geneious	gene	2301	3519	.	+	.	Name=cob gene
##sequence-region	Contig99+2220	1	7050
Contig99+2220	Geneious	CDS	801	1142	.	+	0	Name=rps14 CDS
Contig99+2220	Geneious	tRNA	2840	2911	.	-	.	Name=trnN-GUU tRNA
Contig99+2220	Geneious	gene	801	1142	.	+	.	Name=rps14 gene
Contig99+2220	Geneious	gene	2840	2911	.	-	.	Name=trnN-GUU gene
##sequence-region	Contig01+53549941	1	22483
Contig01+53549941	Geneious	CDS	8182	9828	.	+	0	Name=cox1 CDS
Contig01+53549941	Geneious	CDS	10924	11676	.	+	0	Name=atp6 CDS
Contig01+53549941	Geneious	tRNA	6866	6938	.	+	.	Name=trnM-CAU tRNA
Contig01+53549941	Geneious	tRNA	617	689	.	+	.	Name=trnH tRNA
Contig01+53549941	Geneious	gene	8182	9828	.	+	.	Name=cox1 gene
Contig01+53549941	Geneious	gene	10924	11676	.	+	.	Name=atp6 gene
Contig01+53549941	Geneious	gene	6866	6938	.	+	.	Name=trnM-CAU gene
Contig01+53549941	Geneious	gene	617	689	.	+	.	Name=trnH gene
##sequence-region	Contig02+65519122	1	7747
Contig02+65519122	Geneious	CDS	7091	7447	.	-	0	Name=nad3 CDS
Contig02+65519122	Geneious	gene	7091	7447	.	-	.	Name=nad3 gene
##sequence-region	Contig03+27747	1	5405
Contig03+27747	Geneious	CDS	2879	3553	.	-	0	Name=rps11 CDS
Contig03+27747	Geneious	CDS	613	1056	.	-	0	Name=rps7 CDS
Contig03+27747	Geneious	CDS	3732	4116	.	-	0	Name=rps13 CDS
Contig03+27747	Geneious	CDS	1424	1805	.	-	0	Name=rps12 CDS
Contig03+27747	Geneious	CDS	4120	4419	.	-	0	Name=rpl6 CDS
Contig03+27747	Geneious	gene	2879	3553	.	-	.	Name=rps11 gene
Contig03+27747	Geneious	gene	613	1056	.	-	.	Name=rps7 gene
Contig03+27747	Geneious	gene	3732	4116	.	-	.	Name=rps13 gene
Contig03+27747	Geneious	gene	1424	1805	.	-	.	Name=rps12 gene
Contig03+27747	Geneious	gene	4120	4419	.	-	.	Name=rpl6 gene
##sequence-region	Contig04+64303632	1	5549
Contig04+64303632	Geneious	CDS	3023	3697	.	-	0	Name=rps11 CDS
Contig04+64303632	Geneious	CDS	757	1200	.	-	0	Name=rps7 CDS
Contig04+64303632	Geneious	CDS	3876	4260	.	-	0	Name=rps13 CDS
Contig04+64303632	Geneious	CDS	1568	1949	.	-	0	Name=rps12 CDS
Contig04+64303632	Geneious	CDS	4264	4563	.	-	0	Name=rpl6 CDS
Contig04+64303632	Geneious	gene	3023	3697	.	-	.	Name=rps11 gene
Contig04+64303632	Geneious	gene	757	1200	.	-	.	Name=rps7 gene
Contig04+64303632	Geneious	gene	3876	4260	.	-	.	Name=rps13 gene
Contig04+64303632	Geneious	gene	1568	1949	.	-	.	Name=rps12 gene
Contig04+64303632	Geneious	gene	4264	4563	.	-	.	Name=rpl6 gene
##sequence-region	Contig05+15405	1	3310
##sequence-region	Contig06+13311	1	401
##sequence-region	Contig07+23311	1	266
##sequence-region	Contig08+2235	1	287
##sequence-region	Contig09+1289	1	289
##sequence-region	Contig10+2183	1	585
##sequence-region	Contig100+113215	1	11470
Contig100+113215	Geneious	gene	10063	10135	.	-	.	Name=trnW gene
Contig100+113215	Geneious	tRNA	10063	10135	.	-	.	Name=trnW tRNA
##sequence-region	Contig101+17804	1	2782
Contig101+17804	Geneious	exon	861	1122	.	+	.	Name=nad7 exon 4
##sequence-region	Contig102+2162	1	3500
##sequence-region	Contig103+1159	1	3500
##sequence-region	Contig104+1257	1	6573
Contig104+1257	Geneious	CDS	5644	6054	.	+	0	Name=rpl16 CDS
Contig104+1257	Geneious	exon	4109	5627	.	+	.	Name=rps3 exon 2
Contig104+1257	Geneious	gene	5644	6054	.	+	.	Name=rpl16 gene
##sequence-region	Contig105+11706	1	942
##sequence-region	Contig106+11305	1	875
Contig106+11305	Geneious	exon	63	136	.	+	.	Name=rps3 exon 1
##sequence-region	Contig107+2290	1	2471
##sequence-region	Contig11+10057211	1	546
##sequence-region	Contig110+3245	1	264
##sequence-region	Contig112+2306	1	8886
##sequence-region	Contig113+2250	1	2193
Contig113+2250	Geneious	CDS	1642	1887	.	+	0	Name=rps19 CDS
Contig113+2250	Geneious	gene	1642	1887	.	+	.	Name=rps19 gene
Contig113+2250	Geneious	exon	976	1638	.	+	.	Name=rpl2 exon 2
Contig113+2250	Geneious	exon	1962	2035	.	+	.	Name=rps3 exon 1
##sequence-region	Contig114+13600	1	9567
Contig114+13600	Geneious	CDS	3417	3731	.	-	0	Name=rps10 CDS
Contig114+13600	Geneious	exon	1866	2294	.	-	.	Name=rpl2 exon 1
Contig114+13600	Geneious	gene	3417	3731	.	-	.	Name=rps10 gene
##sequence-region	Contig115+5918777	1	322
##sequence-region	Contig115+5918777_2	1	4884
Contig115+5918777_2	Geneious	exon	1804	2198	.	+	.	Name=nad5 exon 4
Contig115+5918777_2	Geneious	exon	2884	3015	.	+	.	Name=nad5 exon 5
Contig115+5918777_2	Geneious	exon	219	240	.	+	.	Name=nad5 exon 3
##sequence-region	Contig116+1354	1	11419
Contig116+1354	Geneious	CDS	6192	6953	.	-	0	Name=cox2 CDS
Contig116+1354	Geneious	gene	6192	6953	.	-	.	Name=cox2 gene
##sequence-region	Contig117+1765	1	18728
Contig117+1765	Geneious	gene	18129	18211	.	-	.	Name=trnY gene
Contig117+1765	Geneious	tRNA	18129	18211	.	-	.	Name=trnY tRNA
##sequence-region	Contig118+1250	1	3360
##sequence-region	Contig119+23360	1	253
##sequence-region	Contig12+1171	1	1999
##sequence-region	Contig120+210125	1	7409
##sequence-region	Contig121+3160	1	5827
Contig121+3160	Geneious	CDS	2301	3519	.	+	0	Name=cob CDS
Contig121+3160	Geneious	gene	2301	3519	.	+	.	Name=cob gene
##sequence-region	Contig122+2154	1	12637
##sequence-region	Contig123+27409	1	261
##sequence-region	Contig124+110741172	1	14270
Contig124+110741172	Geneious	CDS	8021	8362	.	+	0	Name=rps14 CDS
Contig124+110741172	Geneious	tRNA	10060	10131	.	-	.	Name=trnN-GUU tRNA
Contig124+110741172	Geneious	gene	8021	8362	.	+	.	Name=rps14 gene
Contig124+110741172	Geneious	gene	10060	10131	.	-	.	Name=trnN-GUU gene
Contig124+110741172	Geneious	exon	3468	4040	.	+	.	Name=nad2 exon 4
Contig124+110741172	Geneious	exon	703	1088	.	+	.	Name=nad2 exon 2
Contig124+110741172	Geneious	exon	6485	6675	.	+	.	Name=nad2 exon 5
Contig124+110741172	Geneious	exon	1969	2135	.	+	.	Name=nad2 exon 3
##sequence-region	Contig125+1261	1	292
##sequence-region	Contig126+13500	1	2747
Contig126+13500	Geneious	gene	1945	2018	.	+	.	Name=trnP gene
Contig126+13500	Geneious	tRNA	1945	2018	.	+	.	Name=trnP tRNA
##sequence-region	Contig127+13980652_2	1	9316
Contig127+13980652_2	Geneious	CDS	3166	3480	.	-	0	Name=rps10 CDS
Contig127+13980652_2	Geneious	exon	1615	2043	.	-	.	Name=rpl2 exon 1
Contig127+13980652_2	Geneious	gene	3166	3480	.	-	.	Name=rps10 gene
##sequence-region	Contig128+21706	1	1925
##sequence-region	Contig129+1942	1	3315
##sequence-region	Contig13+11999	1	300
##sequence-region	Contig130+1346	1	8073
Contig130+1346	Geneious	CDS	3232	4062	.	+	0	Name=rps4 CDS
Contig130+1346	Geneious	gene	3232	4062	.	+	.	Name=rps4 gene
##sequence-region	Contig131+2155	1	5135
Contig131+2155	Geneious	gene	4012	4085	.	+	.	Name=trnM gene
Contig131+2155	Geneious	tRNA	4012	4085	.	+	.	Name=trnM tRNA
##sequence-region	Contig132+3313	1	9036
##sequence-region	Contig133+2228	1	338
##sequence-region	Contig134+1217	1	16449
##sequence-region	Contig135+1228	1	268
##sequence-region	Contig136+65804402_2	1	7182
##sequence-region	Contig137+2261	1	2740
##sequence-region	Contig138+1292	1	2851
##sequence-region	Contig139+1264	1	5942
Contig139+1264	Geneious	gene	2684	2757	.	-	.	Name=trnR gene
Contig139+1264	Geneious	tRNA	2684	2757	.	-	.	Name=trnR tRNA
##sequence-region	Contig140+23232292	1	5942
Contig140+23232292	Geneious	gene	2684	2757	.	-	.	Name=trnR gene
Contig140+23232292	Geneious	tRNA	2684	2757	.	-	.	Name=trnR tRNA
##sequence-region	Contig141+94958562	1	3211
##sequence-region	Contig142+24520	1	19561
##sequence-region	Contig143+16575	1	6625
##sequence-region	Contig145+1156	1	16770
##sequence-region	Contig146+2159	1	16766
Contig146+2159	Geneious	tRNA	1149	1221	.	+	.	Name=trnM-CAU tRNA
Contig146+2159	Geneious	CDS	2465	4111	.	+	0	Name=cox1 CDS
Contig146+2159	Geneious	CDS	5207	5959	.	+	0	Name=atp6 CDS
Contig146+2159	Geneious	gene	2465	4111	.	+	.	Name=cox1 gene
Contig146+2159	Geneious	gene	5207	5959	.	+	.	Name=atp6 gene
Contig146+2159	Geneious	gene	1149	1221	.	+	.	Name=trnM-CAU gene
##sequence-region	Contig148+1313	1	10194
Contig148+1313	Geneious	gene	374	446	.	+	.	Name=trnfM gene
Contig148+1313	Geneious	tRNA	374	446	.	+	.	Name=trnfM tRNA
##sequence-region	Contig149+2765	1	32315
##sequence-region	Contig15+77326092	1	9852
##sequence-region	Contig15+77326092_2	1	9842
Contig15+77326092_2	Geneious	gene	9478	9563	.	+	.	Name=trnS gene
Contig15+77326092_2	Geneious	tRNA	9478	9563	.	+	.	Name=trnS tRNA
##sequence-region	Contig150+2366	1	6078
Contig150+2366	Geneious	CDS	2930	3582	.	-	0	Name=nad6 CDS
Contig150+2366	Geneious	gene	2930	3582	.	-	.	Name=nad6 gene
##sequence-region	Contig151+219451	1	1015
Contig151+219451	Geneious	CDS	438	740	.	-	0	Name=nad4L CDS
Contig151+219451	Geneious	gene	438	740	.	-	.	Name=nad4L gene
##sequence-region	Contig152+214271	1	4805
##sequence-region	Contig153+1253	1	2317
Contig153+1253	Geneious	exon	1167	1396	.	+	.	Name=nad5 exon 1
##sequence-region	Contig154+2253	1	7863
Contig154+2253	Geneious	CDS	811	2394	.	+	0	Name=atp1 CDS
Contig154+2253	Geneious	gene	811	2394	.	+	.	Name=atp1 gene
##sequence-region	Contig155+13099	1	8714
##sequence-region	Contig156+21233	1	15356
##sequence-region	Contig157+216451	1	3010
##sequence-region	Contig158+2338	1	2287
Contig158+2338	Geneious	gene	483	555	.	+	.	Name=trnV gene
Contig158+2338	Geneious	tRNA	483	555	.	+	.	Name=trnV tRNA
##sequence-region	Contig159+26626	1	1541
##sequence-region	Contig16+2199	1	4213
##sequence-region	Contig160+6896890	1	5454
Contig160+6896890	Geneious	exon	2248	2762	.	-	.	Name=nad4 exon 2
##sequence-region	Contig161+00125218362	1	4881
##sequence-region	Contig162+9219932	1	8616
Contig162+9219932	Geneious	gene	1614	3260	.	-	.	Name=rrn18 gene
Contig162+9219932	Geneious	rRNA	1614	3260	.	-	.	Name=rrn18 rRNA
##sequence-region	Contig163+122763742	1	3080
##sequence-region	Contig164+2303	1	30826
Contig164+2303	Geneious	gene	1273	1343	.	-	.	Name=trnG gene
Contig164+2303	Geneious	tRNA	1273	1343	.	-	.	Name=trnG tRNA
##sequence-region	Contig165+19878172	1	918
Contig165+19878172	Geneious	gene	237	310	.	+	.	Name=trnR gene
Contig165+19878172	Geneious	tRNA	237	310	.	+	.	Name=trnR tRNA
##sequence-region	Contig166+18889	1	7758
##sequence-region	Contig167+3742347_2	1	5078
##sequence-region	Contig168+23099	1	8814
##sequence-region	Contig169+2245	1	5946
Contig169+2245	Geneious	CDS	3055	3707	.	-	0	Name=nad6 CDS
Contig169+2245	Geneious	gene	3055	3707	.	-	.	Name=nad6 gene
##sequence-region	Contig17+2224	1	3293
##sequence-region	Contig170+14381899	1	2266
##sequence-region	Contig170+14381899_2	1	4744
##sequence-region	Contig171+13360	1	2579
Contig171+13360	Geneious	exon	946	1175	.	+	.	Name=nad5 exon 1
##sequence-region	Contig172+19512	1	12250
##sequence-region	Contig173+116451	1	3111
##sequence-region	Contig174+119713	1	24407
##sequence-region	Contig175+1296	1	18717
##sequence-region	Contig176+1164	1	16127
##sequence-region	Contig177+0125218362	1	13277
##sequence-region	Contig178+27804	1	7286
Contig178+27804	Geneious	tRNA	4209	4280	.	+	.	Name=trnE tRNA
Contig178+27804	Geneious	CDS	569	1366	.	+	0	Name=cox3 CDS
Contig178+27804	Geneious	CDS	4462	4686	.	+	0	Name=atp9 CDS
Contig178+27804	Geneious	gene	569	1366	.	+	.	Name=cox3 gene
Contig178+27804	Geneious	gene	4462	4686	.	+	.	Name=atp9 gene
Contig178+27804	Geneious	gene	4209	4280	.	+	.	Name=trnE gene
##sequence-region	Contig179+118870482	1	1685
##sequence-region	Contig18+13293	1	303
##sequence-region	Contig180+125218362	1	13319
##sequence-region	Contig181+28073	1	5387
Contig181+28073	Geneious	gene	1244	1316	.	+	.	Name=trnW gene
Contig181+28073	Geneious	tRNA	1244	1316	.	+	.	Name=trnW tRNA
##sequence-region	Contig182+65804402	1	8789
##sequence-region	Contig182+65804402_2	1	1795
##sequence-region	Contig183+1242	1	21513
Contig183+1242	Geneious	gene	3669	3793	.	-	.	Name=rrn5 gene
Contig183+1242	Geneious	rRNA	3669	3793	.	-	.	Name=rrn5 rRNA
##sequence-region	Contig184+110125	1	13009
Contig184+110125	Geneious	CDS	10801	11553	.	-	0	Name=atp6 CDS
Contig184+110125	Geneious	gene	10801	11553	.	-	.	Name=atp6 gene
##sequence-region	Contig185+19040	1	3355
##sequence-region	Contig186+1214	1	22184
Contig186+1214	Geneious	CDS	9647	11230	.	+	0	Name=atp1 CDS
Contig186+1214	Geneious	gene	9647	11230	.	+	.	Name=atp1 gene
##sequence-region	Contig187+18073	1	3957
Contig187+18073	Geneious	gene	3226	3299	.	+	.	Name=trnD gene
Contig187+18073	Geneious	gene	3761	3832	.	+	.	Name=trnE gene
Contig187+18073	Geneious	tRNA	3226	3299	.	+	.	Name=trnD tRNA
Contig187+18073	Geneious	tRNA	3761	3832	.	+	.	Name=trnE tRNA
##sequence-region	Contig188+110195	1	409
##sequence-region	Contig189+109974301	1	12208
Contig189+109974301	Geneious	gene	6444	6517	.	+	.	Name=trnR gene
Contig189+109974301	Geneious	tRNA	6444	6517	.	+	.	Name=trnR tRNA
##sequence-region	Contig19+2178	1	4502
Contig19+2178	Geneious	exon	764	1021	.	+	.	Name=nad1 exon 1
##sequence-region	Contig190+17409	1	3722
##sequence-region	Contig191+1338	1	3351
##sequence-region	Contig21+3291	1	5768
Contig21+3291	Geneious	gene	3088	3161	.	+	.	Name=trnR gene
Contig21+3291	Geneious	tRNA	3088	3161	.	+	.	Name=trnR tRNA
##sequence-region	Contig23+1585	1	7294
##sequence-region	Contig25+17294	1	354
##sequence-region	Contig26+3224	1	5510
Contig26+3224	Geneious	exon	2778	2933	.	+	.	Name=nad2 exon 1
##sequence-region	Contig27+2289	1	11080
Contig27+2289	Geneious	gene	1242	1314	.	+	.	Name=trnW gene
Contig27+2289	Geneious	tRNA	1242	1314	.	+	.	Name=trnW tRNA
##sequence-region	Contig28+1224	1	3567
##sequence-region	Contig30+1402	1	9937
Contig30+1402	Geneious	gene	375	460	.	-	.	Name=trnS gene
Contig30+1402	Geneious	tRNA	375	460	.	-	.	Name=trnS tRNA
##sequence-region	Contig31+19939	1	296
##sequence-region	Contig32+25773	1	2516
##sequence-region	Contig34+22362	1	2774
Contig34+22362	Geneious	CDS	1244	1522	.	-	0	Name=rps19 CDS
Contig34+22362	Geneious	gene	1277	1522	.	-	.	Name=rps19 gene
Contig34+22362	Geneious	exon	1526	2188	.	-	.	Name=rpl2 exon 2
Contig34+22362	Geneious	exon	1129	1202	.	-	.	Name=rps3 exon 1
##sequence-region	Contig35+2152	1	5819
Contig35+2152	Geneious	CDS	2293	3511	.	+	0	Name=cob CDS
Contig35+2152	Geneious	gene	2293	3511	.	+	.	Name=cob gene
##sequence-region	Contig36+2203	1	5818
Contig36+2203	Geneious	CDS	2292	3510	.	+	0	Name=cob CDS
Contig36+2203	Geneious	gene	2292	3510	.	+	.	Name=cob gene
##sequence-region	Contig37+12519	1	665
##sequence-region	Contig42+1291	1	11894
Contig42+1291	Geneious	gene	3219	3292	.	+	.	Name=trnD gene
Contig42+1291	Geneious	gene	7550	7623	.	-	.	Name=trnR gene
Contig42+1291	Geneious	gene	3754	3825	.	+	.	Name=trnE gene
Contig42+1291	Geneious	tRNA	3219	3292	.	+	.	Name=trnD tRNA
Contig42+1291	Geneious	tRNA	7550	7623	.	-	.	Name=trnR tRNA
Contig42+1291	Geneious	tRNA	3754	3825	.	+	.	Name=trnE tRNA
##sequence-region	Contig43+15773	1	4518
Contig43+15773	Geneious	exon	1536	1958	.	+	.	Name=nad4 exon 3
Contig43+15773	Geneious	exon	4124	4221	.	+	.	Name=nad4 exon 4
##sequence-region	Contig44+14520	1	361
##sequence-region	Contig45+89316692	1	7759
Contig45+89316692	Geneious	exon	6517	6746	.	-	.	Name=nad5 exon 1
##sequence-region	Contig46+14830910	1	897
##sequence-region	Contig47+1303	1	7114
Contig47+1303	Geneious	gene	5991	6064	.	+	.	Name=trnM gene
Contig47+1303	Geneious	tRNA	5991	6064	.	+	.	Name=trnM tRNA
##sequence-region	Contig49+1173	1	13215
##sequence-region	Contig50+111737141	1	6565
##sequence-region	Contig51+22519	1	4616
##sequence-region	Contig52+12362	1	3596
Contig52+12362	Geneious	CDS	1392	1637	.	-	0	Name=rps19 CDS
Contig52+12362	Geneious	gene	1392	1637	.	-	.	Name=rps19 gene
Contig52+12362	Geneious	exon	1641	2303	.	-	.	Name=rpl2 exon 2
Contig52+12362	Geneious	exon	1244	1317	.	-	.	Name=rps3 exon 1
##sequence-region	Contig54+14616	1	408
##sequence-region	Contig55+3229	1	284
##sequence-region	Contig56+37978142	1	867
##sequence-region	Contig57+1286	1	300
##sequence-region	Contig58+1302	1	294
##sequence-region	Contig59+1154	1	3254
##sequence-region	Contig60+90487391	1	1231
Contig60+90487391	Geneious	gene	632	714	.	-	.	Name=trnY gene
Contig60+90487391	Geneious	tRNA	632	714	.	-	.	Name=trnY tRNA
##sequence-region	Contig61+5348972	1	11846
##sequence-region	Contig62+2156	1	257
##sequence-region	Contig63+211897	1	3417
Contig63+211897	Geneious	gene	2615	2688	.	+	.	Name=trnP gene
Contig63+211897	Geneious	tRNA	2615	2688	.	+	.	Name=trnP tRNA
##sequence-region	Contig64+111897	1	3560
Contig64+111897	Geneious	gene	2758	2831	.	+	.	Name=trnP gene
Contig64+111897	Geneious	tRNA	2758	2831	.	+	.	Name=trnP tRNA
##sequence-region	Contig65+2161	1	3845
Contig65+2161	Geneious	CDS	2281	2835	.	-	0	Name=rpl5 CDS
Contig65+2161	Geneious	gene	2281	2835	.	-	.	Name=rpl5 gene
##sequence-region	Contig66+2164	1	504
##sequence-region	Contig67+17114	1	1436
Contig67+17114	Geneious	CDS	340	720	.	+	0	Name=sdh3 CDS
Contig67+17114	Geneious	gene	340	720	.	+	.	Name=sdh3 gene
##sequence-region	Contig69+15823	1	5378
Contig69+15823	Geneious	gene	4255	4328	.	+	.	Name=trnM gene
Contig69+15823	Geneious	tRNA	4255	4328	.	+	.	Name=trnM tRNA
##sequence-region	Contig70+21436	1	1119
##sequence-region	Contig71+1266	1	18542
Contig71+1266	Geneious	gene	578	660	.	+	.	Name=trnY gene
Contig71+1266	Geneious	tRNA	578	660	.	+	.	Name=trnY tRNA
##sequence-region	Contig72+3793932	1	8427
##sequence-region	Contig73+111082	1	13511
##sequence-region	Contig74+211082	1	13368
##sequence-region	Contig76+29939	1	10125
##sequence-region	Contig77+10632831	1	317
##sequence-region	Contig77+10632831_2	1	503
##sequence-region	Contig78+137089082	1	752
##sequence-region	Contig79+213511	1	627
##sequence-region	Contig80+1204	1	290
##sequence-region	Contig81+1628	1	354
##sequence-region	Contig82+1355	1	312
##sequence-region	Contig83+2355	1	271
##sequence-region	Contig84+111846	1	4417
Contig84+111846	Geneious	CDS	509	823	.	+	0	Name=rps10 CDS
Contig84+111846	Geneious	exon	1946	2374	.	+	.	Name=rpl2 exon 1
Contig84+111846	Geneious	gene	509	823	.	+	.	Name=rps10 gene
##sequence-region	Contig85+73829282	1	26183
Contig85+73829282	Geneious	CDS	2536	3387	.	-	0	Name=rps2 CDS
Contig85+73829282	Geneious	gene	2563	3387	.	-	.	Name=rps2 gene
##sequence-region	Contig86+1290	1	528
##sequence-region	Contig87+3217	1	5113
Contig87+3217	Geneious	exon	2130	2285	.	-	.	Name=nad2 exon 1
##sequence-region	Contig88+15118	1	295
##sequence-region	Contig89+146913411	1	5256
Contig89+146913411	Geneious	exon	2273	2428	.	-	.	Name=nad2 exon 1
##sequence-region	Contig90+2181	1	762
##sequence-region	Contig91+2204	1	450
##sequence-region	Contig92+1229	1	9114
##sequence-region	Contig94+1162	1	4183
Contig94+1162	Geneious	exon	1451	1606	.	+	.	Name=nad2 exon 1
##sequence-region	Contig95+2354	1	12314
Contig95+2354	Geneious	CDS	1476	2066	.	-	0	Name=nad9 CDS
Contig95+2354	Geneious	CDS	4847	5227	.	-	0	Name=sdh3 CDS
Contig95+2354	Geneious	tRNA	6323	6396	.	-	.	Name=trnM tRNA
Contig95+2354	Geneious	tRNA	1339	1411	.	-	.	Name=trnfM tRNA
Contig95+2354	Geneious	gene	1476	2066	.	-	.	Name=nad9 gene
Contig95+2354	Geneious	gene	4847	5227	.	-	.	Name=sdh3 gene
Contig95+2354	Geneious	gene	6323	6396	.	-	.	Name=trnM gene
Contig95+2354	Geneious	gene	1339	1411	.	-	.	Name=trnfM gene
##sequence-region	Contig96+2214	1	12375
Contig96+2214	Geneious	CDS	1537	2127	.	-	0	Name=nad9 CDS
Contig96+2214	Geneious	CDS	4908	5288	.	-	0	Name=sdh3 CDS
Contig96+2214	Geneious	tRNA	6384	6457	.	-	.	Name=trnM tRNA
Contig96+2214	Geneious	tRNA	1400	1472	.	-	.	Name=trnfM tRNA
Contig96+2214	Geneious	gene	1537	2127	.	-	.	Name=nad9 gene
Contig96+2214	Geneious	gene	4908	5288	.	-	.	Name=sdh3 gene
Contig96+2214	Geneious	gene	6384	6457	.	-	.	Name=trnM gene
Contig96+2214	Geneious	gene	1400	1472	.	-	.	Name=trnfM gene
##sequence-region	Contig97+1450	1	1706
##sequence-region	Contig99+2450	1	1305
Contig99+2450	Geneious	CDS	754	999	.	+	0	Name=rps19 CDS
Contig99+2450	Geneious	gene	754	999	.	+	.	Name=rps19 gene
Contig99+2450	Geneious	exon	88	750	.	+	.	Name=rpl2 exon 2
Contig99+2450	Geneious	exon	1074	1147	.	+	.	Name=rps3 exon 1
##sequence-region	Contig01+49593511	1	5663
Contig01+49593511	Geneious	tRNA	5320	5390	.	-	.	Name=trnC tRNA
Contig01+49593511	Geneious	CDS	1805	2545	.	+	0	Name=mttB CDS
Contig01+49593511	Geneious	CDS	1068	1334	.	+	0	Name=sdh4 CDS
Contig01+49593511	Geneious	gene	1805	2545	.	+	.	Name=mttB gene
Contig01+49593511	Geneious	gene	1068	1334	.	+	.	Name=sdh4 gene
Contig01+49593511	Geneious	gene	5320	5390	.	-	.	Name=trnC gene
##sequence-region	Contig02+132807701	1	7205
Contig02+132807701	Geneious	gene	6802	6885	.	+	.	Name=trnL gene
Contig02+132807701	Geneious	tRNA	6802	6885	.	+	.	Name=trnL tRNA
##sequence-region	Contig03+2224	1	9846
##sequence-region	Contig04+29846	1	1962
##sequence-region	Contig05+11962	1	293
##sequence-region	Contig06+19846	1	2094
##sequence-region	Contig07+2219	1	268
##sequence-region	Contig08+1270	1	270
##sequence-region	Contig09+10057211	1	527
##sequence-region	Contig100+5918777	1	311
##sequence-region	Contig101+9487704	1	7439
Contig101+9487704	Geneious	exon	6492	6721	.	-	.	Name=nad5 exon 1
##sequence-region	Contig101+9487704_2	1	6579
Contig101+9487704_2	Geneious	CDS	4709	5263	.	-	0	Name=rpl5 CDS
Contig101+9487704_2	Geneious	gene	4709	5263	.	-	.	Name=rpl5 gene
##sequence-region	Contig103+5348972	1	11842
##sequence-region	Contig104+113215	1	11459
Contig104+113215	Geneious	gene	10052	10124	.	-	.	Name=trnW gene
Contig104+113215	Geneious	tRNA	10052	10124	.	-	.	Name=trnW tRNA
##sequence-region	Contig106+17804	1	2771
Contig106+17804	Geneious	exon	850	1111	.	+	.	Name=nad7 exon 4
##sequence-region	Contig107+1391	1	9926
Contig107+1391	Geneious	gene	364	449	.	-	.	Name=trnS gene
Contig107+1391	Geneious	tRNA	364	449	.	-	.	Name=trnS tRNA
##sequence-region	Contig108+1251	1	6567
Contig108+1251	Geneious	CDS	5638	6048	.	+	0	Name=rpl16 CDS
Contig108+1251	Geneious	exon	4103	5621	.	+	.	Name=rps3 exon 2
Contig108+1251	Geneious	gene	5638	6048	.	+	.	Name=rpl16 gene
##sequence-region	Contig109+19928	1	285
##sequence-region	Contig110+2165	1	3601
##sequence-region	Contig111+13589	1	9556
Contig111+13589	Geneious	CDS	3406	3720	.	-	0	Name=rps10 CDS
Contig111+13589	Geneious	exon	1855	2283	.	-	.	Name=rpl2 exon 1
Contig111+13589	Geneious	gene	3406	3720	.	-	.	Name=rps10 gene
##sequence-region	Contig112+21436	1	13725
Contig112+21436	Geneious	CDS	3364	4215	.	+	0	Name=rps2 CDS
Contig112+21436	Geneious	gene	3364	4188	.	+	.	Name=rps2 gene
##sequence-region	Contig113+11436	1	13857
Contig113+11436	Geneious	CDS	3496	4320	.	+	0	Name=rps2 CDS
Contig113+11436	Geneious	gene	3496	4320	.	+	.	Name=rps2 gene
##sequence-region	Contig114+2154	1	12637
##sequence-region	Contig115+1170	1	10339
##sequence-region	Contig116+1184	1	4047
##sequence-region	Contig117+11992808	1	2206
##sequence-region	Contig118+110741172	1	14259
Contig118+110741172	Geneious	CDS	8010	8351	.	+	0	Name=rps14 CDS
Contig118+110741172	Geneious	tRNA	10049	10120	.	-	.	Name=trnN-GUU tRNA
Contig118+110741172	Geneious	gene	8010	8351	.	+	.	Name=rps14 gene
Contig118+110741172	Geneious	gene	10049	10120	.	-	.	Name=trnN-GUU gene
Contig118+110741172	Geneious	exon	3457	4029	.	+	.	Name=nad2 exon 4
Contig118+110741172	Geneious	exon	692	1077	.	+	.	Name=nad2 exon 2
Contig118+110741172	Geneious	exon	6474	6664	.	+	.	Name=nad2 exon 5
Contig118+110741172	Geneious	exon	1958	2124	.	+	.	Name=nad2 exon 3
##sequence-region	Contig119+2184	1	5841
Contig119+2184	Geneious	CDS	2315	3533	.	+	0	Name=cob CDS
Contig119+2184	Geneious	gene	2315	3533	.	+	.	Name=cob gene
##sequence-region	Contig12+1212	1	2705
##sequence-region	Contig120+1214	1	26371
Contig120+1214	Geneious	CDS	9647	11230	.	+	0	Name=atp1 CDS
Contig120+1214	Geneious	gene	9647	11230	.	+	.	Name=atp1 gene
##sequence-region	Contig123+113728	1	26503
Contig123+113728	Geneious	CDS	9779	11362	.	+	0	Name=atp1 CDS
Contig123+113728	Geneious	gene	9779	11362	.	+	.	Name=atp1 gene
##sequence-region	Contig127+111846	1	4406
Contig127+111846	Geneious	CDS	498	812	.	+	0	Name=rps10 CDS
Contig127+111846	Geneious	exon	1935	2363	.	+	.	Name=rpl2 exon 1
Contig127+111846	Geneious	gene	498	812	.	+	.	Name=rps10 gene
##sequence-region	Contig128+23602	1	5156
##sequence-region	Contig129+1654	1	18717
Contig129+1654	Geneious	gene	18118	18200	.	-	.	Name=trnY gene
Contig129+1654	Geneious	tRNA	18118	18200	.	-	.	Name=trnY tRNA
##sequence-region	Contig13+12705	1	350
##sequence-region	Contig130+16569	1	6614
##sequence-region	Contig131+27958	1	11082
Contig131+27958	Geneious	gene	1244	1316	.	+	.	Name=trnW gene
Contig131+27958	Geneious	tRNA	1244	1316	.	+	.	Name=trnW tRNA
##sequence-region	Contig134+13853	1	16897
##sequence-region	Contig135+7947202	1	8883
Contig135+7947202	Geneious	exon	1858	2372	.	+	.	Name=nad4 exon 2
Contig135+7947202	Geneious	exon	5901	6323	.	+	.	Name=nad4 exon 3
Contig135+7947202	Geneious	exon	8489	8586	.	+	.	Name=nad4 exon 4
##sequence-region	Contig136+1165	1	10065
Contig136+1165	Geneious	gene	245	317	.	+	.	Name=trnfM gene
Contig136+1165	Geneious	tRNA	245	317	.	+	.	Name=trnfM tRNA
##sequence-region	Contig137+14047	1	4994
Contig137+14047	Geneious	CDS	1352	2004	.	+	0	Name=nad6 CDS
Contig137+14047	Geneious	gene	1352	2004	.	+	.	Name=nad6 gene
##sequence-region	Contig138+24047	1	4861
Contig138+24047	Geneious	CDS	1219	1871	.	+	0	Name=nad6 CDS
Contig138+24047	Geneious	gene	1219	1871	.	+	.	Name=nad6 gene
##sequence-region	Contig139+14998	1	335
##sequence-region	Contig14+2174	1	4188
##sequence-region	Contig142+66601322	1	333
##sequence-region	Contig142+66601322_2	1	70
##sequence-region	Contig143+2335	1	309
##sequence-region	Contig144+17958	1	11890
Contig144+17958	Geneious	gene	3215	3288	.	+	.	Name=trnD gene
Contig144+17958	Geneious	gene	7546	7619	.	-	.	Name=trnR gene
Contig144+17958	Geneious	gene	3750	3821	.	+	.	Name=trnE gene
Contig144+17958	Geneious	tRNA	3215	3288	.	+	.	Name=trnD tRNA
Contig144+17958	Geneious	tRNA	7546	7619	.	-	.	Name=trnR tRNA
Contig144+17958	Geneious	tRNA	3750	3821	.	+	.	Name=trnE tRNA
##sequence-region	Contig145+7604688	1	32453
##sequence-region	Contig145+7604688_2	1	9765
##sequence-region	Contig146+139937501	1	3593
##sequence-region	Contig147+26615	1	4361
##sequence-region	Contig148+210344	1	5020
##sequence-region	Contig149+110065	1	1331
##sequence-region	Contig15+1354	1	335
##sequence-region	Contig150+14381899	1	2255
##sequence-region	Contig150+14381899_2	1	6471
##sequence-region	Contig151+1312	1	377
##sequence-region	Contig152+2338	1	4559
Contig152+2338	Geneious	gene	483	555	.	+	.	Name=trnV gene
Contig152+2338	Geneious	tRNA	483	555	.	+	.	Name=trnV tRNA
##sequence-region	Contig153+3170	1	17931
Contig153+3170	Geneious	gene	441	523	.	+	.	Name=trnY gene
Contig153+3170	Geneious	tRNA	441	523	.	+	.	Name=trnY tRNA
##sequence-region	Contig154+122763742	1	5176
##sequence-region	Contig155+94958562	1	4369
Contig155+94958562	Geneious	exon	3863	4092	.	+	.	Name=nad5 exon 1
##sequence-region	Contig156+50392242	1	10774
Contig156+50392242	Geneious	gene	1614	3260	.	-	.	Name=rrn18 gene
Contig156+50392242	Geneious	rRNA	1614	3260	.	-	.	Name=rrn18 rRNA
##sequence-region	Contig157+25325	1	719
##sequence-region	Contig158+2152	1	27649
Contig158+2152	Geneious	gene	4354	4478	.	-	.	Name=rrn5 gene
Contig158+2152	Geneious	rRNA	4354	4478	.	-	.	Name=rrn5 rRNA
##sequence-region	Contig159+125218362	1	14844
##sequence-region	Contig16+2205	1	3274
##sequence-region	Contig161+27804	1	8567
Contig161+27804	Geneious	tRNA	4209	4280	.	+	.	Name=trnE tRNA
Contig161+27804	Geneious	CDS	569	1366	.	+	0	Name=cox3 CDS
Contig161+27804	Geneious	CDS	4462	4686	.	+	0	Name=atp9 CDS
Contig161+27804	Geneious	gene	569	1366	.	+	.	Name=cox3 gene
Contig161+27804	Geneious	gene	4462	4686	.	+	.	Name=atp9 gene
Contig161+27804	Geneious	gene	4209	4280	.	+	.	Name=trnE gene
##sequence-region	Contig162+1250	1	9796
Contig162+1250	Geneious	exon	4012	4241	.	+	.	Name=nad5 exon 1
##sequence-region	Contig163+1852	1	16543
Contig163+1852	Geneious	gene	3663	3745	.	+	.	Name=trnY gene
Contig163+1852	Geneious	tRNA	3663	3745	.	+	.	Name=trnY tRNA
##sequence-region	Contig164+2312	1	488
##sequence-region	Contig165+29353	1	4119
##sequence-region	Contig166+1338	1	5485
##sequence-region	Contig167+19512	1	3884
##sequence-region	Contig168+39193051	1	12982
Contig168+39193051	Geneious	gene	6433	6506	.	+	.	Name=trnR gene
Contig168+39193051	Geneious	tRNA	6433	6506	.	+	.	Name=trnR tRNA
##sequence-region	Contig169+0125218362	1	14163
##sequence-region	Contig17+13274	1	292
##sequence-region	Contig170+8025771	1	1242
##sequence-region	Contig171+29928	1	9468
##sequence-region	Contig172+2181	1	372
##sequence-region	Contig173+3164	1	12066
##sequence-region	Contig174+2292	1	31485
Contig174+2292	Geneious	gene	1273	1343	.	-	.	Name=trnG gene
Contig174+2292	Geneious	tRNA	1273	1343	.	-	.	Name=trnG tRNA
##sequence-region	Contig175+89742382	1	4227
##sequence-region	Contig176+13751775	1	662
##sequence-region	Contig177+118870482	1	4448
##sequence-region	Contig178+1242	1	23283
Contig178+1242	Geneious	gene	3669	3793	.	-	.	Name=rrn5 gene
Contig178+1242	Geneious	rRNA	3669	3793	.	-	.	Name=rrn5 rRNA
##sequence-region	Contig179+1302	1	19477
Contig179+1302	Geneious	CDS	18149	18649	.	-	0	Name=atp4 CDS
Contig179+1302	Geneious	exon	18934	19192	.	-	.	Name=nad1 exon 5
Contig179+1302	Geneious	tRNA	14407	14491	.	+	.	Name=trnY tRNA
Contig179+1302	Geneious	tRNA	1284	1356	.	+	.	Name=trnK tRNA
Contig179+1302	Geneious	gene	18149	18649	.	-	.	Name=atp4 gene
Contig179+1302	Geneious	gene	14407	14491	.	+	.	Name=trnY gene
Contig179+1302	Geneious	gene	1284	1356	.	+	.	Name=trnK gene
##sequence-region	Contig180+13602	1	6826
Contig180+13602	Geneious	CDS	1587	2177	.	-	0	Name=nad9 CDS
Contig180+13602	Geneious	CDS	4958	5338	.	-	0	Name=sdh3 CDS
Contig180+13602	Geneious	tRNA	6434	6507	.	-	.	Name=trnM tRNA
Contig180+13602	Geneious	tRNA	1450	1522	.	-	.	Name=trnfM tRNA
Contig180+13602	Geneious	gene	1587	2177	.	-	.	Name=nad9 gene
Contig180+13602	Geneious	gene	4958	5338	.	-	.	Name=sdh3 gene
Contig180+13602	Geneious	gene	6434	6507	.	-	.	Name=trnM gene
Contig180+13602	Geneious	gene	1450	1522	.	-	.	Name=trnfM gene
##sequence-region	Contig181+2654	1	29212
##sequence-region	Contig182+8479784	1	19569
##sequence-region	Contig183+118549	1	470
##sequence-region	Contig184+65804402_2	1	3320
##sequence-region	Contig185+15325	1	396
##sequence-region	Contig21+15707	1	298
##sequence-region	Contig22+3205	1	5491
Contig22+3205	Geneious	exon	2759	2914	.	+	.	Name=nad2 exon 1
##sequence-region	Contig24+1205	1	3548
##sequence-region	Contig26+2339	1	5693
Contig26+2339	Geneious	CDS	2167	3385	.	+	0	Name=cob CDS
Contig26+2339	Geneious	gene	2167	3385	.	+	.	Name=cob gene
##sequence-region	Contig27+2354	1	4410
Contig27+2354	Geneious	exon	3345	3602	.	-	.	Name=nad1 exon 1
##sequence-region	Contig28+22705	1	5817
Contig28+22705	Geneious	CDS	2291	3509	.	+	0	Name=cob CDS
Contig28+22705	Geneious	gene	2291	3509	.	+	.	Name=cob gene
##sequence-region	Contig31+1339	1	4467
Contig31+1339	Geneious	exon	3402	3659	.	-	.	Name=nad1 exon 1
##sequence-region	Contig33+1257	1	274
##sequence-region	Contig35+12519	1	654
##sequence-region	Contig36+1278	1	277
##sequence-region	Contig37+40284782	1	1840
##sequence-region	Contig38+2278	1	383
##sequence-region	Contig39+1272	1	11875
Contig39+1272	Geneious	gene	3200	3273	.	+	.	Name=trnD gene
Contig39+1272	Geneious	gene	7531	7604	.	-	.	Name=trnR gene
Contig39+1272	Geneious	gene	3735	3806	.	+	.	Name=trnE gene
Contig39+1272	Geneious	tRNA	3200	3273	.	+	.	Name=trnD tRNA
Contig39+1272	Geneious	tRNA	7531	7604	.	-	.	Name=trnR tRNA
Contig39+1272	Geneious	tRNA	3735	3806	.	+	.	Name=trnE tRNA
##sequence-region	Contig40+15773	1	4507
Contig40+15773	Geneious	exon	1525	1947	.	+	.	Name=nad4 exon 3
Contig40+15773	Geneious	exon	4113	4210	.	+	.	Name=nad4 exon 4
##sequence-region	Contig41+14509	1	350
##sequence-region	Contig43+11558	1	390
##sequence-region	Contig45+25707_2	1	6422
##sequence-region	Contig47+3249	1	257
##sequence-region	Contig48+1249	1	348
##sequence-region	Contig49+1292	1	7103
Contig49+1292	Geneious	gene	5980	6053	.	+	.	Name=trnM gene
Contig49+1292	Geneious	tRNA	5980	6053	.	+	.	Name=trnM tRNA
##sequence-region	Contig51+12362	1	3585
Contig51+12362	Geneious	CDS	1381	1626	.	-	0	Name=rps19 CDS
Contig51+12362	Geneious	gene	1381	1626	.	-	.	Name=rps19 gene
Contig51+12362	Geneious	exon	1630	2292	.	-	.	Name=rpl2 exon 2
Contig51+12362	Geneious	exon	1233	1306	.	-	.	Name=rps3 exon 1
##sequence-region	Contig53+14616	1	397
##sequence-region	Contig55+2242	1	283
##sequence-region	Contig57+11999	1	289
##sequence-region	Contig58+1285	1	300
##sequence-region	Contig59+1235	1	391
##sequence-region	Contig60+2235	1	406
##sequence-region	Contig63+2214	1	12375
Contig63+2214	Geneious	CDS	1537	2127	.	-	0	Name=nad9 CDS
Contig63+2214	Geneious	CDS	4908	5288	.	-	0	Name=sdh3 CDS
Contig63+2214	Geneious	tRNA	6384	6457	.	-	.	Name=trnM tRNA
Contig63+2214	Geneious	tRNA	1400	1472	.	-	.	Name=trnfM tRNA
Contig63+2214	Geneious	gene	1537	2127	.	-	.	Name=nad9 gene
Contig63+2214	Geneious	gene	4908	5288	.	-	.	Name=sdh3 gene
Contig63+2214	Geneious	gene	6384	6457	.	-	.	Name=trnM gene
Contig63+2214	Geneious	gene	1400	1472	.	-	.	Name=trnfM gene
##sequence-region	Contig65+3183	1	616
##sequence-region	Contig66+10369972	1	487
##sequence-region	Contig67+111878	1	3549
Contig67+111878	Geneious	gene	2747	2820	.	+	.	Name=trnP gene
Contig67+111878	Geneious	tRNA	2747	2820	.	+	.	Name=trnP tRNA
##sequence-region	Contig68+1286	1	1049
##sequence-region	Contig69+2286	1	850
##sequence-region	Contig70+17103	1	1425
Contig70+17103	Geneious	CDS	329	709	.	+	0	Name=sdh3 CDS
Contig70+17103	Geneious	gene	329	709	.	+	.	Name=sdh3 gene
##sequence-region	Contig71+142846842	1	5104
##sequence-region	Contig73+15701	1	5367
Contig73+15701	Geneious	gene	4244	4317	.	+	.	Name=trnM gene
Contig73+15701	Geneious	tRNA	4244	4317	.	+	.	Name=trnM tRNA
##sequence-region	Contig77+2250	1	2193
Contig77+2250	Geneious	CDS	1642	1887	.	+	0	Name=rps19 CDS
Contig77+2250	Geneious	gene	1642	1887	.	+	.	Name=rps19 gene
Contig77+2250	Geneious	exon	976	1638	.	+	.	Name=rpl2 exon 2
Contig77+2250	Geneious	exon	1962	2035	.	+	.	Name=rps3 exon 1
##sequence-region	Contig79+12193	1	864
Contig79+12193	Geneious	exon	52	125	.	+	.	Name=rps3 exon 1
##sequence-region	Contig81+1889	1	302
##sequence-region	Contig86+111082	1	13500
##sequence-region	Contig87+10632831	1	306
##sequence-region	Contig88+2182	1	2669
Contig88+2182	Geneious	CDS	465	767	.	-	0	Name=nad4L CDS
Contig88+2182	Geneious	gene	465	767	.	-	.	Name=nad4L gene
##sequence-region	Contig90+1504	1	343
##sequence-region	Contig91+12671	1	288
##sequence-region	Contig93+1009270	1	2967
Contig93+1009270	Geneious	exon	1998	2461	.	+	.	Name=nad4 exon 1
##sequence-region	Contig94+1293	1	22875
Contig94+1293	Geneious	CDS	19520	20738	.	-	0	Name=cob CDS
Contig94+1293	Geneious	gene	19520	20738	.	-	.	Name=cob gene
##sequence-region	Contig95+1585	1	7283
##sequence-region	Contig97+1179	1	7956
Contig97+1179	Geneious	CDS	3115	3945	.	+	0	Name=rps4 CDS
Contig97+1179	Geneious	gene	3115	3945	.	+	.	Name=rps4 gene
##sequence-region	Contig98+122875	1	501
##sequence-region	Contig01+37088422	1	4520
Contig01+37088422	Geneious	exon	782	1039	.	+	.	Name=nad1 exon 1
##sequence-region	Contig02+14520	1	259
##sequence-region	Contig03+1259	1	254
##sequence-region	Contig04+1254	1	265
##sequence-region	Contig05+2159	1	800
##sequence-region	Contig06+1215	1	512
##sequence-region	Contig09+1512	1	414
##sequence-region	Contig100+113295	1	11429
Contig100+113295	Geneious	gene	10022	10094	.	-	.	Name=trnW gene
Contig100+113295	Geneious	tRNA	10022	10094	.	-	.	Name=trnW tRNA
##sequence-region	Contig101+16422	1	9897
Contig101+16422	Geneious	gene	335	420	.	-	.	Name=trnS gene
Contig101+16422	Geneious	tRNA	335	420	.	-	.	Name=trnS tRNA
##sequence-region	Contig102+19898	1	255
##sequence-region	Contig103+113729	1	7048
Contig103+113729	Geneious	CDS	3015	3845	.	-	0	Name=rps4 CDS
Contig103+113729	Geneious	gene	3015	3845	.	-	.	Name=rps4 gene
##sequence-region	Contig105+1313	1	11378
Contig105+1313	Geneious	CDS	6151	6912	.	-	0	Name=cox2 CDS
Contig105+1313	Geneious	gene	6151	6912	.	-	.	Name=cox2 gene
##sequence-region	Contig106+18028	1	11860
Contig106+18028	Geneious	gene	3185	3258	.	+	.	Name=trnD gene
Contig106+18028	Geneious	gene	7516	7589	.	-	.	Name=trnR gene
Contig106+18028	Geneious	gene	3720	3791	.	+	.	Name=trnE gene
Contig106+18028	Geneious	tRNA	3185	3258	.	+	.	Name=trnD tRNA
Contig106+18028	Geneious	tRNA	7516	7589	.	-	.	Name=trnR tRNA
Contig106+18028	Geneious	tRNA	3720	3791	.	+	.	Name=trnE tRNA
##sequence-region	Contig107+11395	1	7743
Contig107+11395	Geneious	CDS	2314	2904	.	+	0	Name=nad9 CDS
Contig107+11395	Geneious	tRNA	2969	3041	.	+	.	Name=trnfM tRNA
Contig107+11395	Geneious	gene	2314	2904	.	+	.	Name=nad9 gene
Contig107+11395	Geneious	gene	2969	3041	.	+	.	Name=trnfM gene
##sequence-region	Contig109+17744	1	408
##sequence-region	Contig11+2216	1	4741
Contig11+2216	Geneious	CDS	1099	1751	.	+	0	Name=nad6 CDS
Contig11+2216	Geneious	gene	1099	1751	.	+	.	Name=nad6 gene
##sequence-region	Contig110+13980652_2	1	6343
Contig110+13980652_2	Geneious	CDS	3166	3480	.	-	0	Name=rps10 CDS
Contig110+13980652_2	Geneious	exon	1615	2043	.	-	.	Name=rpl2 exon 1
Contig110+13980652_2	Geneious	gene	3166	3480	.	-	.	Name=rps10 gene
##sequence-region	Contig111+00146798612	1	3102
##sequence-region	Contig113+11757901	1	308
##sequence-region	Contig113+11757901_2	1	5222
Contig113+11757901_2	Geneious	CDS	2696	3370	.	-	0	Name=rps11 CDS
Contig113+11757901_2	Geneious	CDS	430	873	.	-	0	Name=rps7 CDS
Contig113+11757901_2	Geneious	CDS	1236	1622	.	-	0	Name=rps12 CDS
Contig113+11757901_2	Geneious	CDS	3549	3933	.	-	0	Name=rps13 CDS
Contig113+11757901_2	Geneious	CDS	3937	4236	.	-	0	Name=rpl6 CDS
Contig113+11757901_2	Geneious	gene	2696	3370	.	-	.	Name=rps11 gene
Contig113+11757901_2	Geneious	gene	430	873	.	-	.	Name=rps7 gene
Contig113+11757901_2	Geneious	gene	3549	3933	.	-	.	Name=rps13 gene
Contig113+11757901_2	Geneious	gene	1241	1622	.	-	.	Name=rps12 gene
Contig113+11757901_2	Geneious	gene	3937	4236	.	-	.	Name=rpl6 gene
##sequence-region	Contig114+1765	1	18687
Contig114+1765	Geneious	gene	18088	18170	.	-	.	Name=trnY gene
Contig114+1765	Geneious	tRNA	18088	18170	.	-	.	Name=trnY tRNA
##sequence-region	Contig115+111281	1	6486
##sequence-region	Contig116+12840	1	5249
##sequence-region	Contig117+15405	1	1860
##sequence-region	Contig118+213729	1	3542
##sequence-region	Contig119+110741172	1	14229
Contig119+110741172	Geneious	CDS	7980	8321	.	+	0	Name=rps14 CDS
Contig119+110741172	Geneious	tRNA	10019	10090	.	-	.	Name=trnN-GUU tRNA
Contig119+110741172	Geneious	gene	7980	8321	.	+	.	Name=rps14 gene
Contig119+110741172	Geneious	gene	10019	10090	.	-	.	Name=trnN-GUU gene
Contig119+110741172	Geneious	exon	3427	3999	.	+	.	Name=nad2 exon 4
Contig119+110741172	Geneious	exon	662	1047	.	+	.	Name=nad2 exon 2
Contig119+110741172	Geneious	exon	6444	6634	.	+	.	Name=nad2 exon 5
Contig119+110741172	Geneious	exon	1928	2094	.	+	.	Name=nad2 exon 3
##sequence-region	Contig121+3272	1	9036
##sequence-region	Contig124+111378	1	2706
Contig124+111378	Geneious	gene	1904	1977	.	+	.	Name=trnP gene
Contig124+111378	Geneious	tRNA	1904	1977	.	+	.	Name=trnP tRNA
##sequence-region	Contig126+111861	1	3519
Contig126+111861	Geneious	gene	2717	2790	.	+	.	Name=trnP gene
Contig126+111861	Geneious	tRNA	2717	2790	.	+	.	Name=trnP tRNA
##sequence-region	Contig128+1338	1	6194
##sequence-region	Contig129+11860	1	1662
##sequence-region	Contig13+14741	1	305
##sequence-region	Contig130+2338	1	6393
Contig130+2338	Geneious	gene	483	555	.	+	.	Name=trnV gene
Contig130+2338	Geneious	tRNA	483	555	.	+	.	Name=trnV tRNA
##sequence-region	Contig131+11663	1	360
##sequence-region	Contig133+1223	1	16223
Contig133+1223	Geneious	gene	15624	15706	.	-	.	Name=trnY gene
Contig133+1223	Geneious	tRNA	15624	15706	.	-	.	Name=trnY tRNA
##sequence-region	Contig134+73818882	1	601
##sequence-region	Contig135+16194	1	901
##sequence-region	Contig136+74456052	1	5241
Contig136+74456052	Geneious	exon	1889	2150	.	-	.	Name=nad7 exon 4
##sequence-region	Contig137+074456052	1	5146
Contig137+074456052	Geneious	exon	1794	2055	.	-	.	Name=nad7 exon 4
##sequence-region	Contig138+1408	1	5773
Contig138+1408	Geneious	tRNA	5430	5500	.	-	.	Name=trnC tRNA
Contig138+1408	Geneious	CDS	1915	2655	.	+	0	Name=mttB CDS
Contig138+1408	Geneious	CDS	1178	1444	.	+	0	Name=sdh4 CDS
Contig138+1408	Geneious	gene	1915	2655	.	+	.	Name=mttB gene
Contig138+1408	Geneious	gene	1178	1444	.	+	.	Name=sdh4 gene
Contig138+1408	Geneious	gene	5430	5500	.	-	.	Name=trnC gene
##sequence-region	Contig139+102989241	1	4604
Contig139+102989241	Geneious	exon	3635	4098	.	+	.	Name=nad4 exon 1
##sequence-region	Contig139+102989241_2	1	10113
Contig139+102989241_2	Geneious	exon	3088	3602	.	+	.	Name=nad4 exon 2
Contig139+102989241_2	Geneious	exon	7131	7553	.	+	.	Name=nad4 exon 3
Contig139+102989241_2	Geneious	exon	9719	9816	.	+	.	Name=nad4 exon 4
##sequence-region	Contig141+12808	1	22727
Contig141+12808	Geneious	CDS	18016	18516	.	-	0	Name=atp4 CDS
Contig141+12808	Geneious	exon	18801	19059	.	-	.	Name=nad1 exon 5
Contig141+12808	Geneious	exon	22216	22274	.	-	.	Name=nad1 exon 4
Contig141+12808	Geneious	tRNA	14274	14358	.	+	.	Name=trnY tRNA
Contig141+12808	Geneious	tRNA	1151	1223	.	+	.	Name=trnK tRNA
Contig141+12808	Geneious	gene	18016	18516	.	-	.	Name=atp4 gene
Contig141+12808	Geneious	gene	14274	14358	.	+	.	Name=trnY gene
Contig141+12808	Geneious	gene	1151	1223	.	+	.	Name=trnK gene
##sequence-region	Contig142+26393	1	1640
##sequence-region	Contig144+96180232	1	9852
##sequence-region	Contig145+28028	1	24300
Contig145+28028	Geneious	gene	1244	1316	.	+	.	Name=trnW gene
Contig145+28028	Geneious	tRNA	1244	1316	.	+	.	Name=trnW tRNA
##sequence-region	Contig147+124301	1	276
##sequence-region	Contig148+15929	1	25520
Contig148+15929	Geneious	CDS	4385	4885	.	+	0	Name=atp4 CDS
Contig148+15929	Geneious	exon	3842	4100	.	+	.	Name=nad1 exon 5
Contig148+15929	Geneious	exon	627	685	.	+	.	Name=nad1 exon 4
Contig148+15929	Geneious	tRNA	8547	8631	.	-	.	Name=trnY tRNA
Contig148+15929	Geneious	tRNA	21682	21754	.	-	.	Name=trnK tRNA
Contig148+15929	Geneious	gene	4385	4885	.	+	.	Name=atp4 gene
Contig148+15929	Geneious	gene	8547	8631	.	-	.	Name=trnY gene
Contig148+15929	Geneious	gene	21682	21754	.	-	.	Name=trnK gene
##sequence-region	Contig149+1272	1	12428
Contig149+1272	Geneious	gene	334	406	.	+	.	Name=trnfM gene
Contig149+1272	Geneious	tRNA	334	406	.	+	.	Name=trnfM tRNA
##sequence-region	Contig150+1601	1	3191
##sequence-region	Contig151+27804	1	9112
Contig151+27804	Geneious	tRNA	4209	4280	.	+	.	Name=trnE tRNA
Contig151+27804	Geneious	CDS	569	1366	.	+	0	Name=cox3 CDS
Contig151+27804	Geneious	CDS	4462	4686	.	+	0	Name=atp9 CDS
Contig151+27804	Geneious	gene	569	1366	.	+	.	Name=cox3 gene
Contig151+27804	Geneious	gene	4462	4686	.	+	.	Name=atp9 gene
Contig151+27804	Geneious	gene	4209	4280	.	+	.	Name=trnE gene
##sequence-region	Contig152+5348911	1	4657
Contig152+5348911	Geneious	exon	3688	4151	.	+	.	Name=nad4 exon 1
##sequence-region	Contig152+5348911_2	1	6209
Contig152+5348911_2	Geneious	exon	3122	3636	.	+	.	Name=nad4 exon 2
##sequence-region	Contig153+3152	1	11889
##sequence-region	Contig154+13099	1	26540
##sequence-region	Contig156+14381899	1	2225
##sequence-region	Contig156+14381899_2	1	8385
##sequence-region	Contig157+5348972	1	11413
##sequence-region	Contig158+125218362	1	5837
##sequence-region	Contig159+2366	1	6483
Contig159+2366	Geneious	CDS	2930	3582	.	-	0	Name=nad6 CDS
Contig159+2366	Geneious	gene	2930	3582	.	-	.	Name=nad6 gene
##sequence-region	Contig160+0102989241	1	4575
Contig160+0102989241	Geneious	exon	3606	4069	.	+	.	Name=nad4 exon 1
##sequence-region	Contig160+0102989241_2	1	6493
Contig160+0102989241_2	Geneious	exon	3122	3636	.	+	.	Name=nad4 exon 2
##sequence-region	Contig161+0125218362	1	5525
##sequence-region	Contig162+11992808	1	2176
##sequence-region	Contig162+11992808_2	1	5205
##sequence-region	Contig163+0146207831	1	3948
Contig163+0146207831	Geneious	exon	2041	2586	.	-	.	Name=nad7 exon 2
Contig163+0146207831	Geneious	exon	660	893	.	-	.	Name=nad7 exon 3
##sequence-region	Contig164+1201	1	15367
##sequence-region	Contig165+224301	1	414
##sequence-region	Contig166+15325	1	774
##sequence-region	Contig167+23099	1	26759
##sequence-region	Contig168+25405	1	9302
Contig168+25405	Geneious	CDS	2563	3387	.	-	0	Name=rps2 CDS
Contig168+25405	Geneious	gene	2563	3387	.	-	.	Name=rps2 gene
##sequence-region	Contig169+1852	1	17124
Contig169+1852	Geneious	gene	3633	3715	.	+	.	Name=trnY gene
Contig169+1852	Geneious	tRNA	3633	3715	.	+	.	Name=trnY tRNA
##sequence-region	Contig17+13274_2	1	262
##sequence-region	Contig170+1901	1	3274
##sequence-region	Contig171+1216	1	24307
Contig171+1216	Geneious	tRNA	6520	6591	.	+	.	Name=trnE tRNA
Contig171+1216	Geneious	CDS	2880	3677	.	+	0	Name=cox3 CDS
Contig171+1216	Geneious	CDS	6773	6997	.	+	0	Name=atp9 CDS
Contig171+1216	Geneious	gene	2880	3677	.	+	.	Name=cox3 gene
Contig171+1216	Geneious	gene	6773	6997	.	+	.	Name=atp9 gene
Contig171+1216	Geneious	gene	6520	6591	.	+	.	Name=trnE gene
##sequence-region	Contig172+3245	1	3472
Contig172+3245	Geneious	exon	2362	2876	.	-	.	Name=nad4 exon 2
##sequence-region	Contig173+19484271	1	3124
Contig173+19484271	Geneious	exon	1656	1847	.	-	.	Name=nad1 exon 3
##sequence-region	Contig174+2245	1	2437
##sequence-region	Contig175+119562	1	3100
##sequence-region	Contig176+25682	1	25557
##sequence-region	Contig177+11640	1	3105
##sequence-region	Contig178+1214	1	25315
Contig178+1214	Geneious	CDS	9647	11230	.	+	0	Name=atp1 CDS
Contig178+1214	Geneious	gene	9647	11230	.	+	.	Name=atp1 gene
##sequence-region	Contig179+219713	1	981
##sequence-region	Contig18+14053	1	254
##sequence-region	Contig180+23232292	1	2906
Contig180+23232292	Geneious	gene	2684	2757	.	-	.	Name=trnR gene
Contig180+23232292	Geneious	tRNA	2684	2757	.	-	.	Name=trnR tRNA
##sequence-region	Contig181+65804402	1	11447
##sequence-region	Contig181+65804402_2	1	5418
##sequence-region	Contig182+22808	1	19524
Contig182+22808	Geneious	tRNA	4216	4287	.	+	.	Name=trnE tRNA
Contig182+22808	Geneious	CDS	576	1373	.	+	0	Name=cox3 CDS
Contig182+22808	Geneious	CDS	4469	4693	.	+	0	Name=atp9 CDS
Contig182+22808	Geneious	gene	576	1373	.	+	.	Name=cox3 gene
Contig182+22808	Geneious	gene	4469	4693	.	+	.	Name=atp9 gene
Contig182+22808	Geneious	gene	4216	4287	.	+	.	Name=trnE gene
##sequence-region	Contig183+1242_2	1	24122
Contig183+1242_2	Geneious	gene	3669	3793	.	-	.	Name=rrn5 gene
Contig183+1242_2	Geneious	rRNA	3669	3793	.	-	.	Name=rrn5 rRNA
##sequence-region	Contig184+094958562	1	1647
##sequence-region	Contig185+25325	1	1286
##sequence-region	Contig186+2765	1	33902
##sequence-region	Contig187+146207831	1	4076
Contig187+146207831	Geneious	exon	2041	2586	.	-	.	Name=nad7 exon 2
Contig187+146207831	Geneious	exon	660	893	.	-	.	Name=nad7 exon 3
##sequence-region	Contig188+3742347_2	1	8634
##sequence-region	Contig189+30991832	1	6283
Contig189+30991832	Geneious	gene	4922	4995	.	+	.	Name=trnR gene
Contig189+30991832	Geneious	tRNA	4922	4995	.	+	.	Name=trnR tRNA
##sequence-region	Contig19+1258	1	259
##sequence-region	Contig190+2262	1	32996
Contig190+2262	Geneious	gene	1273	1343	.	-	.	Name=trnG gene
Contig190+2262	Geneious	tRNA	1273	1343	.	-	.	Name=trnG tRNA
##sequence-region	Contig191+219562	1	3025
##sequence-region	Contig192+19493	1	13734
##sequence-region	Contig193+134436571	1	13073
Contig193+134436571	Geneious	gene	6403	6476	.	+	.	Name=trnR gene
Contig193+134436571	Geneious	tRNA	6403	6476	.	+	.	Name=trnR tRNA
##sequence-region	Contig194+78965511	1	12786
Contig194+78965511	Geneious	gene	6705	6829	.	-	.	Name=rrn5 gene
Contig194+78965511	Geneious	rRNA	6705	6829	.	-	.	Name=rrn5 rRNA
##sequence-region	Contig195+00125218362	1	5419
##sequence-region	Contig196+94958562	1	3423
##sequence-region	Contig20+66601322	1	303
##sequence-region	Contig22+1227	1	2733
##sequence-region	Contig26+1203	1	765
##sequence-region	Contig28+2215	1	5889
Contig28+2215	Geneious	gene	3209	3282	.	+	.	Name=trnR gene
Contig28+2215	Geneious	tRNA	3209	3282	.	+	.	Name=trnR tRNA
##sequence-region	Contig29+2566	1	5547
Contig29+2566	Geneious	CDS	2370	2684	.	-	0	Name=rps10 CDS
Contig29+2566	Geneious	exon	819	1247	.	-	.	Name=rpl2 exon 1
Contig29+2566	Geneious	gene	2370	2684	.	-	.	Name=rps10 gene
##sequence-region	Contig30+2204	1	1655
##sequence-region	Contig31+11655	1	264
##sequence-region	Contig32+1566	1	7253
Contig32+1566	Geneious	CDS	1387	2028	.	+	.	Name=rps1 CDS
##sequence-region	Contig33+17253	1	313
##sequence-region	Contig35+11194	1	5811
Contig35+11194	Geneious	gene	3105	3177	.	+	.	Name=trnA gene
Contig35+11194	Geneious	tRNA	3105	3177	.	+	.	Name=trnA
##sequence-region	Contig37+13103	1	268
##sequence-region	Contig40+1205	1	3548
##sequence-region	Contig43+12519	1	624
##sequence-region	Contig44+1204	1	7304
##sequence-region	Contig45+15892	1	4477
Contig45+15892	Geneious	exon	1495	1917	.	+	.	Name=nad4 exon 3
Contig45+15892	Geneious	exon	4083	4180	.	+	.	Name=nad4 exon 4
##sequence-region	Contig46+2213	1	7304
##sequence-region	Contig48+2264	1	2638
Contig48+2264	Geneious	CDS	434	736	.	-	0	Name=nad4L CDS
Contig48+2264	Geneious	gene	434	736	.	-	.	Name=nad4L gene
##sequence-region	Contig49+14479	1	320
##sequence-region	Contig50+23737051_2	1	3389
##sequence-region	Contig52+18269	1	263
##sequence-region	Contig53+1263	1	262
##sequence-region	Contig55+2224	1	271
##sequence-region	Contig58+1224	1	674
##sequence-region	Contig59+1674	1	290
##sequence-region	Contig60+1414	1	13295
##sequence-region	Contig61+1264	1	8028
Contig61+1264	Geneious	CDS	3187	4017	.	+	0	Name=rps4 CDS
Contig61+1264	Geneious	gene	3187	4017	.	+	.	Name=rps4 gene
##sequence-region	Contig62+1262	1	7073
Contig62+1262	Geneious	gene	5950	6023	.	+	.	Name=trnM gene
Contig62+1262	Geneious	tRNA	5950	6023	.	+	.	Name=trnM tRNA
##sequence-region	Contig66+12362	1	3555
Contig66+12362	Geneious	CDS	1351	1596	.	-	0	Name=rps19 CDS
Contig66+12362	Geneious	gene	1351	1596	.	-	.	Name=rps19 gene
Contig66+12362	Geneious	exon	1600	2262	.	-	.	Name=rpl2 exon 2
Contig66+12362	Geneious	exon	1203	1276	.	-	.	Name=rps3 exon 1
##sequence-region	Contig67+14616	1	367
##sequence-region	Contig69+132807701	1	7175
Contig69+132807701	Geneious	gene	6772	6855	.	+	.	Name=trnL gene
Contig69+132807701	Geneious	tRNA	6772	6855	.	+	.	Name=trnL tRNA
##sequence-region	Contig70+15139	1	1395
Contig70+15139	Geneious	CDS	299	679	.	+	0	Name=sdh3 CDS
Contig70+15139	Geneious	gene	299	679	.	+	.	Name=sdh3 gene
##sequence-region	Contig72+21655	1	6306
Contig72+21655	Geneious	gene	2880	2967	.	-	.	Name=trnS gene
Contig72+21655	Geneious	tRNA	2880	2967	.	-	.	Name=trnS tRNA
##sequence-region	Contig74+1312	1	13720
Contig74+1312	Geneious	gene	9466	9539	.	-	.	Name=trnD gene
Contig74+1312	Geneious	gene	5135	5208	.	+	.	Name=trnR gene
Contig74+1312	Geneious	gene	8933	9004	.	-	.	Name=trnE gene
Contig74+1312	Geneious	tRNA	9466	9539	.	-	.	Name=trnD tRNA
Contig74+1312	Geneious	tRNA	5135	5208	.	+	.	Name=trnR tRNA
Contig74+1312	Geneious	tRNA	8933	9004	.	-	.	Name=trnE tRNA
##sequence-region	Contig75+65519122	1	7706
Contig75+65519122	Geneious	CDS	7050	7406	.	-	0	Name=nad3 CDS
Contig75+65519122	Geneious	gene	7050	7406	.	-	.	Name=nad3 gene
##sequence-region	Contig76+25491	1	7804
Contig76+25491	Geneious	exon	2799	3344	.	+	.	Name=nad7 exon 2
Contig76+25491	Geneious	exon	4492	4725	.	+	.	Name=nad7 exon 3
Contig76+25491	Geneious	exon	804	943	.	+	.	Name=nad7 exon 1
##sequence-region	Contig77+15819	1	5337
Contig77+15819	Geneious	gene	4214	4287	.	+	.	Name=trnM gene
Contig77+15819	Geneious	tRNA	4214	4287	.	+	.	Name=trnM tRNA
##sequence-region	Contig78+1900	1	272
##sequence-region	Contig80+1286	1	5799
Contig80+1286	Geneious	tRNA	5456	5526	.	-	.	Name=trnC tRNA
Contig80+1286	Geneious	CDS	1941	2681	.	+	0	Name=mttB CDS
Contig80+1286	Geneious	CDS	1204	1470	.	+	0	Name=sdh4 CDS
Contig80+1286	Geneious	gene	1941	2681	.	+	.	Name=mttB gene
Contig80+1286	Geneious	gene	1204	1470	.	+	.	Name=sdh4 gene
Contig80+1286	Geneious	gene	5456	5526	.	-	.	Name=trnC gene
##sequence-region	Contig82+1265	1	22836
Contig82+1265	Geneious	CDS	19481	20699	.	-	0	Name=cob CDS
Contig82+1265	Geneious	gene	19481	20699	.	-	.	Name=cob gene
##sequence-region	Contig83+1271	1	12750
Contig83+1271	Geneious	gene	1592	3238	.	-	.	Name=rrn18 gene
Contig83+1271	Geneious	rRNA	1592	3238	.	-	.	Name=rrn18 rRNA
##sequence-region	Contig85+122836	1	471
##sequence-region	Contig86+2242	1	2837
Contig86+2242	Geneious	CDS	1982	2284	.	+	0	Name=nad4L CDS
Contig86+2242	Geneious	gene	1982	2284	.	+	.	Name=nad4L gene
##sequence-region	Contig87+1213	1	11281
Contig87+1213	Geneious	CDS	4494	5255	.	+	0	Name=cox2 CDS
Contig87+1213	Geneious	gene	4494	5255	.	+	.	Name=cox2 gene
##sequence-region	Contig88+2312	1	11198
Contig88+2312	Geneious	CDS	4411	5172	.	+	0	Name=cox2 CDS
Contig88+2312	Geneious	gene	4411	5172	.	+	.	Name=cox2 gene
##sequence-region	Contig89+2201	1	9065
##sequence-region	Contig94+17804	1	2741
Contig94+17804	Geneious	exon	820	1081	.	+	.	Name=nad7 exon 4
##sequence-region	Contig96+111327	1	314
##sequence-region	Contig97+2258	1	16275
##sequence-region	Contig98+1228	1	362
##sequence-region	Contig99+13559	1	6553
Contig99+13559	Geneious	CDS	3376	3690	.	-	0	Name=rps10 CDS
Contig99+13559	Geneious	exon	1825	2253	.	-	.	Name=rpl2 exon 1
Contig99+13559	Geneious	gene	3376	3690	.	-	.	Name=rps10 gene
##sequence-region	Contig11+2216_2	1	4741
Contig11+2216_2	Geneious	CDS	1099	1751	.	+	0	Name=nad6 CDS
Contig11+2216_2	Geneious	gene	1099	1751	.	+	.	Name=nad6 gene
##sequence-region	Contig110+26341862	1	5508
Contig110+26341862	Geneious	CDS	2982	3656	.	-	0	Name=rps11 CDS
Contig110+26341862	Geneious	CDS	716	1159	.	-	0	Name=rps7 CDS
Contig110+26341862	Geneious	CDS	3835	4219	.	-	0	Name=rps13 CDS
Contig110+26341862	Geneious	CDS	1527	1908	.	-	0	Name=rps12 CDS
Contig110+26341862	Geneious	CDS	4223	4522	.	-	0	Name=rpl6 CDS
Contig110+26341862	Geneious	gene	2982	3656	.	-	.	Name=rps11 gene
Contig110+26341862	Geneious	gene	716	1159	.	-	.	Name=rps7 gene
Contig110+26341862	Geneious	gene	3835	4219	.	-	.	Name=rps13 gene
Contig110+26341862	Geneious	gene	1527	1908	.	-	.	Name=rps12 gene
Contig110+26341862	Geneious	gene	4223	4522	.	-	.	Name=rpl6 gene
##sequence-region	Contig116+1214	1	19808
##sequence-region	Contig149+35715892	1	3059
Contig149+35715892	Geneious	gene	2684	2757	.	-	.	Name=trnR gene
Contig149+35715892	Geneious	tRNA	2684	2757	.	-	.	Name=trnR tRNA
##sequence-region	Contig150+19878172	1	1518
Contig150+19878172	Geneious	gene	376	449	.	+	.	Name=trnR gene
Contig150+19878172	Geneious	tRNA	376	449	.	+	.	Name=trnR tRNA
##sequence-region	Contig151+219562	1	2572
##sequence-region	Contig152+119562	1	2434
##sequence-region	Contig153+5348911_2	1	6398
Contig153+5348911_2	Geneious	exon	3122	3636	.	+	.	Name=nad4 exon 2
##sequence-region	Contig154+23099	1	26771
##sequence-region	Contig155+0102989241_2	1	6440
Contig155+0102989241_2	Geneious	exon	3122	3636	.	+	.	Name=nad4 exon 2
##sequence-region	Contig156+119809	1	8451
##sequence-region	Contig157+1201	1	15362
##sequence-region	Contig158+00125218362	1	5295
##sequence-region	Contig159+19484271	1	3053
Contig159+19484271	Geneious	exon	1656	1847	.	-	.	Name=nad1 exon 3
##sequence-region	Contig160+224301	1	542
##sequence-region	Contig161+2765	1	33404
##sequence-region	Contig162+2245	1	2734
##sequence-region	Contig163+3152	1	12069
##sequence-region	Contig164+2366	1	6293
Contig164+2366	Geneious	CDS	2930	3582	.	-	0	Name=nad6 CDS
Contig164+2366	Geneious	gene	2930	3582	.	-	.	Name=nad6 gene
##sequence-region	Contig165+1272	1	11764
Contig165+1272	Geneious	gene	334	406	.	+	.	Name=trnfM gene
Contig165+1272	Geneious	tRNA	334	406	.	+	.	Name=trnfM tRNA
##sequence-region	Contig168+219713	1	917
##sequence-region	Contig169+13099	1	26497
##sequence-region	Contig170+3742347_2	1	8048
##sequence-region	Contig171+1242	1	23470
Contig171+1242	Geneious	gene	3669	3793	.	-	.	Name=rrn5 gene
Contig171+1242	Geneious	rRNA	3669	3793	.	-	.	Name=rrn5 rRNA
##sequence-region	Contig172+1601	1	2923
##sequence-region	Contig173+3245	1	3493
Contig173+3245	Geneious	exon	2362	2876	.	-	.	Name=nad4 exon 2
##sequence-region	Contig174+15325	1	910
##sequence-region	Contig175+25405	1	9445
Contig175+25405	Geneious	CDS	2563	3387	.	-	0	Name=rps2 CDS
Contig175+25405	Geneious	gene	2563	3387	.	-	.	Name=rps2 gene
##sequence-region	Contig176+146207831	1	3942
Contig176+146207831	Geneious	exon	2041	2586	.	-	.	Name=nad7 exon 2
Contig176+146207831	Geneious	exon	660	893	.	-	.	Name=nad7 exon 3
##sequence-region	Contig177+125218362	1	5819
##sequence-region	Contig178+0125218362	1	5268
##sequence-region	Contig179+5348972	1	10828
##sequence-region	Contig180+0146207831	1	3786
Contig180+0146207831	Geneious	exon	2041	2586	.	-	.	Name=nad7 exon 2
Contig180+0146207831	Geneious	exon	660	893	.	-	.	Name=nad7 exon 3
##sequence-region	Contig181+29898	1	9218
##sequence-region	Contig182+109974301	1	12805
Contig182+109974301	Geneious	gene	6403	6476	.	+	.	Name=trnR gene
Contig182+109974301	Geneious	tRNA	6403	6476	.	+	.	Name=trnR tRNA
##sequence-region	Contig183+14381899_2	1	8093
##sequence-region	Contig184+2262	1	32714
Contig184+2262	Geneious	gene	1273	1343	.	-	.	Name=trnG gene
Contig184+2262	Geneious	tRNA	1273	1343	.	-	.	Name=trnG tRNA
##sequence-region	Contig185+1852	1	16902
Contig185+1852	Geneious	gene	3633	3715	.	+	.	Name=trnY gene
Contig185+1852	Geneious	tRNA	3633	3715	.	+	.	Name=trnY tRNA
##sequence-region	Contig186+11640	1	3032
##sequence-region	Contig187+19493	1	13333
##sequence-region	Contig188+1216	1	24072
Contig188+1216	Geneious	tRNA	6520	6591	.	+	.	Name=trnE tRNA
Contig188+1216	Geneious	CDS	2880	3677	.	+	0	Name=cox3 CDS
Contig188+1216	Geneious	CDS	6773	6997	.	+	0	Name=atp9 CDS
Contig188+1216	Geneious	gene	2880	3677	.	+	.	Name=cox3 gene
Contig188+1216	Geneious	gene	6773	6997	.	+	.	Name=atp9 gene
Contig188+1216	Geneious	gene	6520	6591	.	+	.	Name=trnE gene
##sequence-region	Contig189+11992808_2	1	4924
##sequence-region	Contig190+78965511	1	12862
Contig190+78965511	Geneious	gene	6705	6829	.	-	.	Name=rrn5 gene
Contig190+78965511	Geneious	rRNA	6705	6829	.	-	.	Name=rrn5 rRNA
##sequence-region	Contig191+22808	1	19348
Contig191+22808	Geneious	tRNA	4216	4287	.	+	.	Name=trnE tRNA
Contig191+22808	Geneious	CDS	576	1373	.	+	0	Name=cox3 CDS
Contig191+22808	Geneious	CDS	4469	4693	.	+	0	Name=atp9 CDS
Contig191+22808	Geneious	gene	576	1373	.	+	.	Name=cox3 gene
Contig191+22808	Geneious	gene	4469	4693	.	+	.	Name=atp9 gene
Contig191+22808	Geneious	gene	4216	4287	.	+	.	Name=trnE gene
##sequence-region	Contig192+25325	1	1599
##sequence-region	Contig193+94958562	1	1807
##sequence-region	Contig53+2214	1	5239
##sequence-region	Contig57+15243	1	294
##sequence-region	Contig01+53274752	1	5562
Contig01+53274752	Geneious	exon	2830	2985	.	+	.	Name=nad2 exon 1
##sequence-region	Contig02+25415	1	7804
Contig02+25415	Geneious	exon	2799	3344	.	+	.	Name=nad7 exon 2
Contig02+25415	Geneious	exon	4492	4725	.	+	.	Name=nad7 exon 3
Contig02+25415	Geneious	exon	804	943	.	+	.	Name=nad7 exon 1
##sequence-region	Contig03+17804	1	2742
Contig03+17804	Geneious	exon	821	1082	.	+	.	Name=nad7 exon 4
##sequence-region	Contig04+110741172	1	14230
Contig04+110741172	Geneious	CDS	7981	8322	.	+	0	Name=rps14 CDS
Contig04+110741172	Geneious	tRNA	10020	10091	.	-	.	Name=trnN-GUU tRNA
Contig04+110741172	Geneious	gene	7981	8322	.	+	.	Name=rps14 gene
Contig04+110741172	Geneious	gene	10020	10091	.	-	.	Name=trnN-GUU gene
Contig04+110741172	Geneious	exon	3428	4000	.	+	.	Name=nad2 exon 4
Contig04+110741172	Geneious	exon	663	1048	.	+	.	Name=nad2 exon 2
Contig04+110741172	Geneious	exon	6445	6635	.	+	.	Name=nad2 exon 5
Contig04+110741172	Geneious	exon	1929	2095	.	+	.	Name=nad2 exon 3
##sequence-region	Contig06+114231	1	8098
Contig06+114231	Geneious	gene	4260	4332	.	-	.	Name=trnK gene
Contig06+114231	Geneious	tRNA	4260	4332	.	-	.	Name=trnK tRNA
##sequence-region	Contig07+18098	1	260
##sequence-region	Contig08+1260	1	255
##sequence-region	Contig09+1255	1	266
##sequence-region	Contig100+17745	1	409
##sequence-region	Contig101+27815	1	19808
##sequence-region	Contig104+1317	1	19848
##sequence-region	Contig105+1765	1	18688
Contig105+1765	Geneious	gene	18089	18171	.	-	.	Name=trnY gene
Contig105+1765	Geneious	tRNA	18089	18171	.	-	.	Name=trnY tRNA
##sequence-region	Contig108+12840	1	5250
##sequence-region	Contig109+118402	1	5571
Contig109+118402	Geneious	tRNA	182	252	.	+	.	Name=trnC tRNA
Contig109+118402	Geneious	CDS	3027	3767	.	-	0	Name=mttB CDS
Contig109+118402	Geneious	CDS	4238	4504	.	-	0	Name=sdh4 CDS
Contig109+118402	Geneious	gene	3027	3767	.	-	.	Name=mttB gene
Contig109+118402	Geneious	gene	4238	4504	.	-	.	Name=sdh4 gene
Contig109+118402	Geneious	gene	182	252	.	+	.	Name=trnC gene
##sequence-region	Contig111+1338	1	6195
##sequence-region	Contig112+218402	1	5967
Contig112+218402	Geneious	gene	78	148	.	+	.	Name=trnC gene
Contig112+218402	Geneious	tRNA	78	148	.	+	.	Name=trnC tRNA
##sequence-region	Contig113+2338	1	6393
Contig113+2338	Geneious	gene	483	555	.	+	.	Name=trnV gene
Contig113+2338	Geneious	tRNA	483	555	.	+	.	Name=trnV tRNA
##sequence-region	Contig116+16195	1	902
##sequence-region	Contig117+65804402	1	12250
##sequence-region	Contig118+1278	1	22845
Contig118+1278	Geneious	CDS	19490	20708	.	-	0	Name=cob CDS
Contig118+1278	Geneious	gene	19490	20708	.	-	.	Name=cob gene
##sequence-region	Contig119+73818882	1	602
##sequence-region	Contig120+74456052	1	5242
Contig120+74456052	Geneious	exon	1890	2151	.	-	.	Name=nad7 exon 4
##sequence-region	Contig122+1409	1	5774
Contig122+1409	Geneious	tRNA	5431	5501	.	-	.	Name=trnC tRNA
Contig122+1409	Geneious	CDS	1916	2656	.	+	0	Name=mttB CDS
Contig122+1409	Geneious	CDS	1179	1445	.	+	0	Name=sdh4 CDS
Contig122+1409	Geneious	gene	1916	2656	.	+	.	Name=mttB gene
Contig122+1409	Geneious	gene	1179	1445	.	+	.	Name=sdh4 gene
Contig122+1409	Geneious	gene	5431	5501	.	-	.	Name=trnC gene
##sequence-region	Contig123+12808	1	22728
Contig123+12808	Geneious	CDS	18017	18517	.	-	0	Name=atp4 CDS
Contig123+12808	Geneious	exon	18802	19060	.	-	.	Name=nad1 exon 5
Contig123+12808	Geneious	exon	22217	22275	.	-	.	Name=nad1 exon 4
Contig123+12808	Geneious	tRNA	14275	14359	.	+	.	Name=trnY tRNA
Contig123+12808	Geneious	tRNA	1152	1224	.	+	.	Name=trnK tRNA
Contig123+12808	Geneious	gene	18017	18517	.	-	.	Name=atp4 gene
Contig123+12808	Geneious	gene	14275	14359	.	+	.	Name=trnY gene
Contig123+12808	Geneious	gene	1152	1224	.	+	.	Name=trnK gene
##sequence-region	Contig127+2263	1	29446
Contig127+2263	Geneious	gene	1273	1343	.	-	.	Name=trnG gene
Contig127+2263	Geneious	tRNA	1273	1343	.	-	.	Name=trnG tRNA
##sequence-region	Contig128+2765	1	31573
##sequence-region	Contig129+119809	1	7479
##sequence-region	Contig13+3205	1	784
##sequence-region	Contig130+3245	1	1604
##sequence-region	Contig131+5348911_2	1	5036
Contig131+5348911_2	Geneious	exon	3122	3636	.	+	.	Name=nad4 exon 2
##sequence-region	Contig132+146207831	1	2423
Contig132+146207831	Geneious	exon	660	893	.	-	.	Name=nad7 exon 3
##sequence-region	Contig133+1902	1	1511
##sequence-region	Contig134+26195	1	1745
##sequence-region	Contig135+119562	1	325
##sequence-region	Contig136+1242	1	21061
Contig136+1242	Geneious	gene	3669	3793	.	-	.	Name=rrn5 gene
Contig136+1242	Geneious	rRNA	3669	3793	.	-	.	Name=rrn5 rRNA
##sequence-region	Contig137+19493	1	11773
##sequence-region	Contig138+5348972	1	11083
##sequence-region	Contig139+1273	1	15447
Contig139+1273	Geneious	gene	335	407	.	+	.	Name=trnfM gene
Contig139+1273	Geneious	tRNA	335	407	.	+	.	Name=trnfM tRNA
##sequence-region	Contig140+2958417	1	929
Contig140+2958417	Geneious	exon	219	240	.	+	.	Name=nad5 exon 3
##sequence-region	Contig141+119417	1	3388
##sequence-region	Contig142+23099	1	23778
##sequence-region	Contig143+1852	1	21334
Contig143+1852	Geneious	gene	3634	3716	.	+	.	Name=trnY gene
Contig143+1852	Geneious	tRNA	3634	3716	.	+	.	Name=trnY tRNA
##sequence-region	Contig144+102989241	1	4658
Contig144+102989241	Geneious	exon	3689	4152	.	+	.	Name=nad4 exon 1
##sequence-region	Contig144+102989241_2	1	5002
Contig144+102989241_2	Geneious	exon	3088	3602	.	+	.	Name=nad4 exon 2
##sequence-region	Contig145+39193051	1	12100
Contig145+39193051	Geneious	gene	6404	6477	.	+	.	Name=trnR gene
Contig145+39193051	Geneious	tRNA	6404	6477	.	+	.	Name=trnR tRNA
##sequence-region	Contig146+11640	1	437
##sequence-region	Contig147+219417	1	851
Contig147+219417	Geneious	CDS	438	740	.	-	0	Name=nad4L CDS
Contig147+219417	Geneious	gene	438	740	.	-	.	Name=nad4L gene
##sequence-region	Contig148+15929_2	1	23450
Contig148+15929_2	Geneious	CDS	4386	4886	.	+	0	Name=atp4 CDS
Contig148+15929_2	Geneious	exon	3843	4101	.	+	.	Name=nad1 exon 5
Contig148+15929_2	Geneious	exon	628	686	.	+	.	Name=nad1 exon 4
Contig148+15929_2	Geneious	tRNA	8548	8632	.	-	.	Name=trnY tRNA
Contig148+15929_2	Geneious	tRNA	21683	21755	.	-	.	Name=trnK tRNA
Contig148+15929_2	Geneious	gene	4386	4886	.	+	.	Name=atp4 gene
Contig148+15929_2	Geneious	gene	8548	8632	.	-	.	Name=trnY gene
Contig148+15929_2	Geneious	gene	21683	21755	.	-	.	Name=trnK gene
##sequence-region	Contig149+1214	1	21369
Contig149+1214	Geneious	CDS	9647	11230	.	+	0	Name=atp1 CDS
Contig149+1214	Geneious	gene	9647	11230	.	+	.	Name=atp1 gene
##sequence-region	Contig150+29899	1	7513
##sequence-region	Contig151+94958562	1	2715
##sequence-region	Contig152+25682	1	23701
##sequence-region	Contig153+13099	1	23406
##sequence-region	Contig154+22808	1	16805
Contig154+22808	Geneious	tRNA	4216	4287	.	+	.	Name=trnE tRNA
Contig154+22808	Geneious	CDS	576	1373	.	+	0	Name=cox3 CDS
Contig154+22808	Geneious	CDS	4469	4693	.	+	0	Name=atp9 CDS
Contig154+22808	Geneious	gene	576	1373	.	+	.	Name=cox3 gene
Contig154+22808	Geneious	gene	4469	4693	.	+	.	Name=atp9 gene
Contig154+22808	Geneious	gene	4216	4287	.	+	.	Name=trnE gene
##sequence-region	Contig155+0146207831	1	2195
Contig155+0146207831	Geneious	exon	660	893	.	-	.	Name=nad7 exon 3
##sequence-region	Contig156+19484271	1	1072
##sequence-region	Contig157+1602	1	1728
##sequence-region	Contig158+11992808	1	2177
##sequence-region	Contig158+11992808_2	1	1923
##sequence-region	Contig159+2245	1	1044
##sequence-region	Contig16+14381899	1	2226
##sequence-region	Contig16+14381899_2	1	12574
##sequence-region	Contig20+14053	1	255
##sequence-region	Contig22+13274	1	263
##sequence-region	Contig32+2264	1	5776
Contig32+2264	Geneious	gene	3096	3169	.	+	.	Name=trnR gene
Contig32+2264	Geneious	tRNA	3096	3169	.	+	.	Name=trnR tRNA
##sequence-region	Contig33+15325	1	7815
##sequence-region	Contig34+17815	1	317
##sequence-region	Contig35+1566	1	7254
##sequence-region	Contig37+13103_2	1	269
##sequence-region	Contig39+114815	1	2055
##sequence-region	Contig40+11952	1	275
##sequence-region	Contig41+11194	1	284
##sequence-region	Contig49+12519	1	625
##sequence-region	Contig51+15779	1	4478
Contig51+15779	Geneious	exon	1496	1918	.	+	.	Name=nad4 exon 3
Contig51+15779	Geneious	exon	4084	4181	.	+	.	Name=nad4 exon 4
##sequence-region	Contig52+14480	1	321
##sequence-region	Contig58+1900	1	273
##sequence-region	Contig62+1263	1	7074
Contig62+1263	Geneious	gene	5951	6024	.	+	.	Name=trnM gene
Contig62+1263	Geneious	tRNA	5951	6024	.	+	.	Name=trnM tRNA
##sequence-region	Contig63+12362	1	3556
Contig63+12362	Geneious	CDS	1352	1597	.	-	0	Name=rps19 CDS
Contig63+12362	Geneious	gene	1352	1597	.	-	.	Name=rps19 gene
Contig63+12362	Geneious	exon	1601	2263	.	-	.	Name=rpl2 exon 2
Contig63+12362	Geneious	exon	1204	1277	.	-	.	Name=rps3 exon 1
##sequence-region	Contig65+14616	1	368
##sequence-region	Contig68+15139	1	1396
Contig68+15139	Geneious	CDS	300	680	.	+	0	Name=sdh3 CDS
Contig68+15139	Geneious	gene	300	680	.	+	.	Name=sdh3 gene
##sequence-region	Contig69+132807701_5	1	7176
Contig69+132807701_5	Geneious	gene	6773	6856	.	+	.	Name=trnL gene
Contig69+132807701_5	Geneious	tRNA	6773	6856	.	+	.	Name=trnL tRNA
##sequence-region	Contig72+1264	1	24406
Contig72+1264	Geneious	gene	1350	1422	.	+	.	Name=trnW gene
Contig72+1264	Geneious	tRNA	1350	1422	.	+	.	Name=trnW tRNA
##sequence-region	Contig73+124407	1	277
##sequence-region	Contig74+27804	1	25632
Contig74+27804	Geneious	CDS	569	1366	.	+	0	Name=cox3 CDS
Contig74+27804	Geneious	CDS	4462	4686	.	+	0	Name=atp9 CDS
Contig74+27804	Geneious	tRNA	25274	25346	.	-	.	Name=trnfM tRNA
Contig74+27804	Geneious	tRNA	4209	4280	.	+	.	Name=trnE tRNA
Contig74+27804	Geneious	gene	569	1366	.	+	.	Name=cox3 gene
Contig74+27804	Geneious	gene	4462	4686	.	+	.	Name=atp9 gene
Contig74+27804	Geneious	gene	25274	25346	.	-	.	Name=trnfM gene
Contig74+27804	Geneious	gene	4209	4280	.	+	.	Name=trnE gene
##sequence-region	Contig75+15819	1	5338
Contig75+15819	Geneious	gene	4215	4288	.	+	.	Name=trnM gene
Contig75+15819	Geneious	tRNA	4215	4288	.	+	.	Name=trnM tRNA
##sequence-region	Contig77+1628	1	314
##sequence-region	Contig79+1271	1	12751
Contig79+1271	Geneious	gene	1593	3239	.	-	.	Name=rrn18 gene
Contig79+1271	Geneious	rRNA	1593	3239	.	-	.	Name=rrn18 rRNA
##sequence-region	Contig80+1266	1	22837
Contig80+1266	Geneious	CDS	19482	20700	.	-	0	Name=cob CDS
Contig80+1266	Geneious	gene	19482	20700	.	-	.	Name=cob gene
##sequence-region	Contig84+122837	1	472
##sequence-region	Contig86+2317	1	12312
Contig86+2317	Geneious	CDS	1473	2063	.	-	0	Name=nad9 CDS
Contig86+2317	Geneious	CDS	4844	5224	.	-	0	Name=sdh3 CDS
Contig86+2317	Geneious	tRNA	6320	6393	.	-	.	Name=trnM tRNA
Contig86+2317	Geneious	tRNA	1336	1408	.	-	.	Name=trnfM tRNA
Contig86+2317	Geneious	gene	1473	2063	.	-	.	Name=nad9 gene
Contig86+2317	Geneious	gene	4844	5224	.	-	.	Name=sdh3 gene
Contig86+2317	Geneious	gene	6320	6393	.	-	.	Name=trnM gene
Contig86+2317	Geneious	gene	1336	1408	.	-	.	Name=trnfM gene
##sequence-region	Contig91+25325	1	18402
Contig91+25325	Geneious	gene	11456	11539	.	-	.	Name=trnL gene
Contig91+25325	Geneious	gene	18330	18400	.	+	.	Name=trnC gene
Contig91+25325	Geneious	tRNA	11456	11539	.	-	.	Name=trnL tRNA
Contig91+25325	Geneious	tRNA	18330	18400	.	+	.	Name=trnC tRNA
##sequence-region	Contig93+13560	1	6554
Contig93+13560	Geneious	CDS	3377	3691	.	-	0	Name=rps10 CDS
Contig93+13560	Geneious	exon	1826	2254	.	-	.	Name=rpl2 exon 1
Contig93+13560	Geneious	gene	3377	3691	.	-	.	Name=rps10 gene
##sequence-region	Contig95+113215	1	11430
Contig95+113215	Geneious	gene	10023	10095	.	-	.	Name=trnW gene
Contig95+113215	Geneious	tRNA	10023	10095	.	-	.	Name=trnW tRNA
##sequence-region	Contig96+16422	1	9898
Contig96+16422	Geneious	gene	336	421	.	-	.	Name=trnS gene
Contig96+16422	Geneious	tRNA	336	421	.	-	.	Name=trnS tRNA
##sequence-region	Contig97+19899	1	256
##sequence-region	Contig98+11396	1	7744
Contig98+11396	Geneious	CDS	2315	2905	.	+	0	Name=nad9 CDS
Contig98+11396	Geneious	tRNA	2970	3042	.	+	.	Name=trnfM tRNA
Contig98+11396	Geneious	gene	2315	2905	.	+	.	Name=nad9 gene
Contig98+11396	Geneious	gene	2970	3042	.	+	.	Name=trnfM gene
##sequence-region	Contig127+2765	1	31582
##sequence-region	Contig128+19484271	1	1424
##sequence-region	Contig129+05348911_2	1	5247
Contig129+05348911_2	Geneious	exon	3122	3636	.	+	.	Name=nad4 exon 2
##sequence-region	Contig130+5348972	1	11363
##sequence-region	Contig131+1242	1	21244
Contig131+1242	Geneious	gene	3669	3793	.	-	.	Name=rrn5 gene
Contig131+1242	Geneious	rRNA	3669	3793	.	-	.	Name=rrn5 rRNA
##sequence-region	Contig132+119417	1	3529
##sequence-region	Contig133+2245	1	1412
##sequence-region	Contig134+1214	1	21637
Contig134+1214	Geneious	CDS	9647	11230	.	+	0	Name=atp1 CDS
Contig134+1214	Geneious	gene	9647	11230	.	+	.	Name=atp1 gene
##sequence-region	Contig135+5348911_2	1	5272
Contig135+5348911_2	Geneious	exon	3088	3602	.	+	.	Name=nad4 exon 2
##sequence-region	Contig137+3245	1	1785
##sequence-region	Contig138+219417	1	863
Contig138+219417	Geneious	CDS	438	740	.	-	0	Name=nad4L CDS
Contig138+219417	Geneious	gene	438	740	.	-	.	Name=nad4L gene
##sequence-region	Contig139+29899	1	7471
##sequence-region	Contig141+11640	1	924
##sequence-region	Contig142+25682	1	23810
##sequence-region	Contig143+109974301	1	11892
Contig143+109974301	Geneious	gene	6404	6477	.	+	.	Name=trnR gene
Contig143+109974301	Geneious	tRNA	6404	6477	.	+	.	Name=trnR tRNA
##sequence-region	Contig144+2263	1	29679
Contig144+2263	Geneious	gene	1273	1343	.	-	.	Name=trnG gene
Contig144+2263	Geneious	tRNA	1273	1343	.	-	.	Name=trnG tRNA
##sequence-region	Contig145+94958562	1	2908
##sequence-region	Contig147+119809	1	7606
##sequence-region	Contig148+15929_3	1	23444
Contig148+15929_3	Geneious	CDS	4386	4886	.	+	0	Name=atp4 CDS
Contig148+15929_3	Geneious	exon	3843	4101	.	+	.	Name=nad1 exon 5
Contig148+15929_3	Geneious	exon	628	686	.	+	.	Name=nad1 exon 4
Contig148+15929_3	Geneious	tRNA	8548	8632	.	-	.	Name=trnY tRNA
Contig148+15929_3	Geneious	tRNA	21683	21755	.	-	.	Name=trnK tRNA
Contig148+15929_3	Geneious	gene	4386	4886	.	+	.	Name=atp4 gene
Contig148+15929_3	Geneious	gene	8548	8632	.	-	.	Name=trnY gene
Contig148+15929_3	Geneious	gene	21683	21755	.	-	.	Name=trnK gene
##sequence-region	Contig149+13099	1	23479
##sequence-region	Contig150+19493	1	11881
##sequence-region	Contig151+22808	1	16826
Contig151+22808	Geneious	tRNA	4216	4287	.	+	.	Name=trnE tRNA
Contig151+22808	Geneious	CDS	576	1373	.	+	0	Name=cox3 CDS
Contig151+22808	Geneious	CDS	4469	4693	.	+	0	Name=atp9 CDS
Contig151+22808	Geneious	gene	576	1373	.	+	.	Name=cox3 gene
Contig151+22808	Geneious	gene	4469	4693	.	+	.	Name=atp9 gene
Contig151+22808	Geneious	gene	4216	4287	.	+	.	Name=trnE gene
##sequence-region	Contig152+26195	1	1819
##sequence-region	Contig153+1273	1	15758
Contig153+1273	Geneious	gene	335	407	.	+	.	Name=trnfM gene
Contig153+1273	Geneious	tRNA	335	407	.	+	.	Name=trnfM tRNA
##sequence-region	Contig154+1852	1	21377
Contig154+1852	Geneious	gene	3634	3716	.	+	.	Name=trnY gene
Contig154+1852	Geneious	tRNA	3634	3716	.	+	.	Name=trnY tRNA
##sequence-region	Contig155+1602	1	2007
##sequence-region	Contig156+1902	1	1732
##sequence-region	Contig157+10845491	1	1812
##sequence-region	Contig158+23099	1	23937
##sequence-region	Contig159+11992808_2	1	2381
##sequence-region	Contig01+24616672	1	8924
Contig01+24616672	Geneious	exon	1899	2413	.	+	.	Name=nad4 exon 2
Contig01+24616672	Geneious	exon	5942	6364	.	+	.	Name=nad4 exon 3
Contig01+24616672	Geneious	exon	8530	8627	.	+	.	Name=nad4 exon 4
##sequence-region	Contig02+1788	1	367
##sequence-region	Contig04+30991832	1	9897
Contig04+30991832	Geneious	gene	6450	6523	.	+	.	Name=trnR gene
Contig04+30991832	Geneious	tRNA	6450	6523	.	+	.	Name=trnR tRNA
##sequence-region	Contig05+2788	1	19561
##sequence-region	Contig06+213934	1	6422
##sequence-region	Contig07+111737141	1	6571
##sequence-region	Contig101+1292	1	296
##sequence-region	Contig102+110741172	1	14276
Contig102+110741172	Geneious	CDS	8027	8368	.	+	0	Name=rps14 CDS
Contig102+110741172	Geneious	tRNA	10066	10137	.	-	.	Name=trnN-GUU tRNA
Contig102+110741172	Geneious	gene	8027	8368	.	+	.	Name=rps14 gene
Contig102+110741172	Geneious	gene	10066	10137	.	-	.	Name=trnN-GUU gene
Contig102+110741172	Geneious	exon	3474	4046	.	+	.	Name=nad2 exon 4
Contig102+110741172	Geneious	exon	709	1094	.	+	.	Name=nad2 exon 2
Contig102+110741172	Geneious	exon	6491	6681	.	+	.	Name=nad2 exon 5
Contig102+110741172	Geneious	exon	1975	2141	.	+	.	Name=nad2 exon 3
##sequence-region	Contig103+18549	1	3176
##sequence-region	Contig104+9219932	1	12772
Contig104+9219932	Geneious	gene	1614	3260	.	-	.	Name=rrn18 gene
Contig104+9219932	Geneious	rRNA	1614	3260	.	-	.	Name=rrn18 rRNA
##sequence-region	Contig105+111846	1	4423
Contig105+111846	Geneious	CDS	515	829	.	+	0	Name=rps10 CDS
Contig105+111846	Geneious	exon	1952	2380	.	+	.	Name=rpl2 exon 1
Contig105+111846	Geneious	gene	515	829	.	+	.	Name=rps10 gene
##sequence-region	Contig106+65804402	1	8789
##sequence-region	Contig108+11396935	1	7221
Contig108+11396935	Geneious	gene	6818	6901	.	+	.	Name=trnL gene
Contig108+11396935	Geneious	tRNA	6818	6901	.	+	.	Name=trnL tRNA
##sequence-region	Contig110+122763742	1	19386
##sequence-region	Contig111+2154	1	15793
##sequence-region	Contig113+21233	1	16279
##sequence-region	Contig115+55481311	1	8416
Contig115+55481311	Geneious	gene	4969	5042	.	+	.	Name=trnR gene
Contig115+55481311	Geneious	tRNA	4969	5042	.	+	.	Name=trnR tRNA
##sequence-region	Contig116+2250	1	2774
Contig116+2250	Geneious	CDS	1642	1887	.	+	0	Name=rps19 CDS
Contig116+2250	Geneious	gene	1642	1887	.	+	.	Name=rps19 gene
Contig116+2250	Geneious	exon	976	1638	.	+	.	Name=rpl2 exon 2
Contig116+2250	Geneious	exon	1962	2035	.	+	.	Name=rps3 exon 1
##sequence-region	Contig117+1266	1	18538
Contig117+1266	Geneious	gene	578	660	.	+	.	Name=trnY gene
Contig117+1266	Geneious	tRNA	578	660	.	+	.	Name=trnY tRNA
##sequence-region	Contig119+1009270	1	4618
Contig119+1009270	Geneious	exon	3649	4112	.	+	.	Name=nad4 exon 1
##sequence-region	Contig119+1009270_2	1	2065
##sequence-region	Contig12+2224	1	3295
##sequence-region	Contig120+137089082	1	758
##sequence-region	Contig123+17409	1	6592
Contig123+17409	Geneious	CDS	5496	5876	.	+	0	Name=sdh3 CDS
Contig123+17409	Geneious	tRNA	4327	4400	.	+	.	Name=trnM tRNA
Contig123+17409	Geneious	gene	5496	5876	.	+	.	Name=sdh3 gene
Contig123+17409	Geneious	gene	4327	4400	.	+	.	Name=trnM gene
##sequence-region	Contig124+1214	1	26371
Contig124+1214	Geneious	CDS	9647	11230	.	+	0	Name=atp1 CDS
Contig124+1214	Geneious	gene	9647	11230	.	+	.	Name=atp1 gene
##sequence-region	Contig125+2204	1	1862
##sequence-region	Contig126+2862	1	37378
Contig126+2862	Geneious	gene	36522	36594	.	-	.	Name=trnV gene
Contig126+2862	Geneious	tRNA	36522	36594	.	-	.	Name=trnV tRNA
##sequence-region	Contig127+14427	1	6616
Contig127+14427	Geneious	CDS	5687	6097	.	+	0	Name=rpl16 CDS
Contig127+14427	Geneious	exon	4152	5670	.	+	.	Name=rps3 exon 2
Contig127+14427	Geneious	gene	5687	6097	.	+	.	Name=rpl16 gene
##sequence-region	Contig129+11862	1	948
##sequence-region	Contig13+13295	1	355
##sequence-region	Contig131+2181	1	1904
Contig131+2181	Geneious	CDS	808	1188	.	+	0	Name=sdh3 CDS
Contig131+2181	Geneious	gene	808	1188	.	+	.	Name=sdh3 gene
##sequence-region	Contig132+1156	1	16770
##sequence-region	Contig133+2258	1	31570
Contig133+2258	Geneious	gene	1269	1339	.	-	.	Name=trnG gene
Contig133+2258	Geneious	tRNA	1269	1339	.	-	.	Name=trnG tRNA
##sequence-region	Contig134+1253	1	3222
Contig134+1253	Geneious	exon	1167	1396	.	+	.	Name=nad5 exon 1
##sequence-region	Contig135+00125218362	1	572
##sequence-region	Contig136+21862	1	1160
##sequence-region	Contig137+125218362	1	37290
Contig137+125218362	Geneious	gene	3219	3292	.	+	.	Name=trnD gene
Contig137+125218362	Geneious	gene	14360	14433	.	+	.	Name=trnP gene
Contig137+125218362	Geneious	gene	7550	7623	.	-	.	Name=trnR gene
Contig137+125218362	Geneious	gene	3754	3825	.	+	.	Name=trnE gene
Contig137+125218362	Geneious	tRNA	3219	3292	.	+	.	Name=trnD tRNA
Contig137+125218362	Geneious	tRNA	14360	14433	.	+	.	Name=trnP tRNA
Contig137+125218362	Geneious	tRNA	7550	7623	.	-	.	Name=trnR tRNA
Contig137+125218362	Geneious	tRNA	3754	3825	.	+	.	Name=trnE tRNA
##sequence-region	Contig138+110275	1	20813
Contig138+110275	Geneious	tRNA	15545	15617	.	-	.	Name=trnM-CAU tRNA
Contig138+110275	Geneious	CDS	12655	14301	.	-	0	Name=cox1 CDS
Contig138+110275	Geneious	CDS	10807	11559	.	-	0	Name=atp6 CDS
Contig138+110275	Geneious	gene	12655	14301	.	-	.	Name=cox1 gene
Contig138+110275	Geneious	gene	10807	11559	.	-	.	Name=atp6 gene
Contig138+110275	Geneious	gene	15545	15617	.	-	.	Name=trnM-CAU gene
##sequence-region	Contig139+2253	1	10285
Contig139+2253	Geneious	CDS	811	2394	.	+	0	Name=atp1 CDS
Contig139+2253	Geneious	gene	811	2394	.	+	.	Name=atp1 gene
##sequence-region	Contig14+1207	1	264
##sequence-region	Contig140+1242	1	30263
Contig140+1242	Geneious	gene	3669	3793	.	-	.	Name=rrn5 gene
Contig140+1242	Geneious	rRNA	3669	3793	.	-	.	Name=rrn5 rRNA
##sequence-region	Contig141+214277	1	10402
##sequence-region	Contig142+132807701	1	8061
##sequence-region	Contig143+16618	1	1079
##sequence-region	Contig144+2305	1	21804
##sequence-region	Contig145+1948	1	589
##sequence-region	Contig146+1239857	1	5316
Contig146+1239857	Geneious	exon	1936	2197	.	-	.	Name=nad7 exon 4
##sequence-region	Contig147+112772	1	12409
##sequence-region	Contig148+2155	1	1017
##sequence-region	Contig149+14381899	1	2272
##sequence-region	Contig149+14381899_2	1	11595
##sequence-region	Contig150+19484271	1	441
##sequence-region	Contig151+2152	1	32446
Contig151+2152	Geneious	gene	4354	4478	.	-	.	Name=rrn5 gene
Contig151+2152	Geneious	rRNA	4354	4478	.	-	.	Name=rrn5 rRNA
##sequence-region	Contig152+26618	1	799
##sequence-region	Contig153+237380	1	778
##sequence-region	Contig154+27804	1	13266
Contig154+27804	Geneious	tRNA	4209	4280	.	+	.	Name=trnE tRNA
Contig154+27804	Geneious	CDS	569	1366	.	+	0	Name=cox3 CDS
Contig154+27804	Geneious	CDS	4462	4686	.	+	0	Name=atp9 CDS
Contig154+27804	Geneious	gene	569	1366	.	+	.	Name=cox3 gene
Contig154+27804	Geneious	gene	4462	4686	.	+	.	Name=atp9 gene
Contig154+27804	Geneious	gene	4209	4280	.	+	.	Name=trnE gene
##sequence-region	Contig155+0125218362	1	17230
Contig155+0125218362	Geneious	gene	1951	2024	.	+	.	Name=trnP gene
Contig155+0125218362	Geneious	tRNA	1951	2024	.	+	.	Name=trnP tRNA
##sequence-region	Contig156+115797	1	3292
Contig156+115797	Geneious	exon	952	1181	.	+	.	Name=nad5 exon 1
##sequence-region	Contig157+212772	1	12453
##sequence-region	Contig158+3742347_2	1	11577
##sequence-region	Contig159+19493	1	6618
##sequence-region	Contig16+2291	1	5768
Contig16+2291	Geneious	gene	3088	3161	.	+	.	Name=trnR gene
Contig16+2291	Geneious	tRNA	3088	3161	.	+	.	Name=trnR tRNA
##sequence-region	Contig160+1176	1	597
##sequence-region	Contig161+74456052	1	5170
Contig161+74456052	Geneious	exon	1794	2055	.	-	.	Name=nad7 exon 4
##sequence-region	Contig162+25682	1	20111
##sequence-region	Contig17+1359	1	858
##sequence-region	Contig22+16422	1	9944
Contig22+16422	Geneious	gene	382	467	.	-	.	Name=trnS gene
Contig22+16422	Geneious	tRNA	382	467	.	-	.	Name=trnS tRNA
##sequence-region	Contig24+219562	1	13725
Contig24+219562	Geneious	CDS	3364	4188	.	+	0	Name=rps2 CDS
Contig24+219562	Geneious	gene	3364	4188	.	+	.	Name=rps2 gene
##sequence-region	Contig25+113725	1	360
##sequence-region	Contig26+119562	1	13874
Contig26+119562	Geneious	CDS	3513	4337	.	+	0	Name=rps2 CDS
Contig26+119562	Geneious	gene	3513	4337	.	+	.	Name=rps2 gene
##sequence-region	Contig27+22362_2	1	2774
Contig27+22362_2	Geneious	CDS	1277	1522	.	-	0	Name=rps19 CDS
Contig27+22362_2	Geneious	gene	1277	1522	.	-	.	Name=rps19 gene
Contig27+22362_2	Geneious	exon	1526	2188	.	-	.	Name=rpl2 exon 2
Contig27+22362_2	Geneious	exon	1129	1202	.	-	.	Name=rps3 exon 1
##sequence-region	Contig28+23295	1	5817
Contig28+23295	Geneious	CDS	2291	3509	.	+	0	Name=cob CDS
Contig28+23295	Geneious	gene	2291	3509	.	+	.	Name=cob gene
##sequence-region	Contig29+2207	1	5761
Contig29+2207	Geneious	CDS	2235	3453	.	+	0	Name=cob CDS
Contig29+2207	Geneious	gene	2235	3453	.	+	.	Name=cob gene
##sequence-region	Contig30+2162	1	4424
Contig30+2162	Geneious	exon	3357	3614	.	-	.	Name=nad1 exon 1
##sequence-region	Contig31+12518	1	671
##sequence-region	Contig34+1249	1	254
##sequence-region	Contig36+15773	1	4524
Contig36+15773	Geneious	exon	1542	1964	.	+	.	Name=nad4 exon 3
Contig36+15773	Geneious	exon	4130	4227	.	+	.	Name=nad4 exon 4
##sequence-region	Contig38+1169	1	5847
Contig38+1169	Geneious	gene	2589	2662	.	-	.	Name=trnR gene
Contig38+1169	Geneious	tRNA	2589	2662	.	-	.	Name=trnR tRNA
##sequence-region	Contig39+15848	1	361
##sequence-region	Contig40+1361	1	329
##sequence-region	Contig42+2278	1	289
##sequence-region	Contig44+40284782	1	1892
##sequence-region	Contig45+74836071	1	3105
Contig45+74836071	Geneious	CDS	1398	1643	.	-	0	Name=rps19 CDS
Contig45+74836071	Geneious	gene	1398	1643	.	-	.	Name=rps19 gene
Contig45+74836071	Geneious	exon	1647	2309	.	-	.	Name=rpl2 exon 2
Contig45+74836071	Geneious	exon	1250	1323	.	-	.	Name=rps3 exon 1
##sequence-region	Contig45+74836071_2	1	188
##sequence-region	Contig48+1212	1	2705
##sequence-region	Contig49+1161	1	1553
##sequence-region	Contig50+14616	1	414
##sequence-region	Contig53+11558	1	407
##sequence-region	Contig54+1302	1	300
##sequence-region	Contig58+11999	1	306
##sequence-region	Contig59+2161	1	3841
Contig59+2161	Geneious	CDS	2281	2835	.	-	0	Name=rpl5 CDS
Contig59+2161	Geneious	gene	2281	2835	.	-	.	Name=rpl5 gene
##sequence-region	Contig60+13849	1	305
##sequence-region	Contig62+65804402	1	12250
##sequence-region	Contig63+6896890	1	8250
Contig63+6896890	Geneious	exon	2267	2781	.	-	.	Name=nad4 exon 2
##sequence-region	Contig64+29173872	1	11565
##sequence-region	Contig65+126621182	1	8402
Contig65+126621182	Geneious	exon	2381	2895	.	-	.	Name=nad4 exon 2
##sequence-region	Contig67+2268	1	8769
Contig67+2268	Geneious	CDS	2960	3612	.	-	0	Name=nad6 CDS
Contig67+2268	Geneious	gene	2960	3612	.	-	.	Name=nad6 gene
##sequence-region	Contig68+77326091	1	10275
##sequence-region	Contig69+2302	1	5680
Contig69+2302	Geneious	tRNA	5337	5407	.	-	.	Name=trnC tRNA
Contig69+2302	Geneious	CDS	1822	2562	.	+	0	Name=mttB CDS
Contig69+2302	Geneious	CDS	1085	1351	.	+	0	Name=sdh4 CDS
Contig69+2302	Geneious	gene	1822	2562	.	+	.	Name=mttB gene
Contig69+2302	Geneious	gene	1085	1351	.	+	.	Name=sdh4 gene
Contig69+2302	Geneious	gene	5337	5407	.	-	.	Name=trnC gene
##sequence-region	Contig70+25510	1	7804
Contig70+25510	Geneious	exon	2799	3344	.	+	.	Name=nad7 exon 2
Contig70+25510	Geneious	exon	4492	4725	.	+	.	Name=nad7 exon 3
Contig70+25510	Geneious	exon	804	943	.	+	.	Name=nad7 exon 1
##sequence-region	Contig72+111082	1	13517
##sequence-region	Contig74+2249	1	6850
Contig74+2249	Geneious	gene	1615	1687	.	-	.	Name=trnA gene
Contig74+2249	Geneious	tRNA	1615	1687	.	-	.	Name=trnA
##sequence-region	Contig75+10632831	1	323
##sequence-region	Contig78+15821	1	6526
Contig78+15821	Geneious	CDS	5430	5810	.	+	0	Name=sdh3 CDS
Contig78+15821	Geneious	tRNA	4261	4334	.	+	.	Name=trnM tRNA
Contig78+15821	Geneious	gene	5430	5810	.	+	.	Name=sdh3 gene
Contig78+15821	Geneious	gene	4261	4334	.	+	.	Name=trnM gene
##sequence-region	Contig79+1360	1	8549
Contig79+1360	Geneious	CDS	6198	6959	.	-	0	Name=cox2 CDS
Contig79+1360	Geneious	gene	6198	6959	.	-	.	Name=cox2 gene
##sequence-region	Contig80+2159	1	4483
Contig80+2159	Geneious	exon	745	1002	.	+	.	Name=nad1 exon 1
##sequence-region	Contig82+12642	1	305
##sequence-region	Contig83+16526	1	1265
##sequence-region	Contig85+213215	1	11327
Contig85+213215	Geneious	gene	9920	9992	.	-	.	Name=trnW gene
Contig85+213215	Geneious	tRNA	9920	9992	.	-	.	Name=trnW tRNA
##sequence-region	Contig86+113215	1	11476
Contig86+113215	Geneious	gene	10069	10141	.	-	.	Name=trnW gene
Contig86+113215	Geneious	tRNA	10069	10141	.	-	.	Name=trnW tRNA
##sequence-region	Contig87+1305	1	4326
Contig87+1305	Geneious	exon	1594	1749	.	+	.	Name=nad2 exon 1
##sequence-region	Contig89+1566	1	7300
##sequence-region	Contig90+17804	1	2788
Contig90+17804	Geneious	exon	867	1128	.	+	.	Name=nad7 exon 4
##sequence-region	Contig95+1862	1	18734
Contig95+1862	Geneious	gene	18135	18217	.	-	.	Name=trnY gene
Contig95+1862	Geneious	tRNA	18135	18217	.	-	.	Name=trnY tRNA
##sequence-region	Contig97+26855	1	4466
Contig97+26855	Geneious	exon	3399	3656	.	-	.	Name=nad1 exon 1
##sequence-region	Contig98+16855	1	5949
Contig98+16855	Geneious	CDS	2423	3641	.	+	0	Name=cob CDS
Contig98+16855	Geneious	gene	2423	3641	.	+	.	Name=cob gene
##sequence-region	Contig04+55481311	1	9897
Contig04+55481311	Geneious	gene	6450	6523	.	+	.	Name=trnR gene
Contig04+55481311	Geneious	tRNA	6450	6523	.	+	.	Name=trnR tRNA
##sequence-region	Contig110+55481311	1	4628
##sequence-region	Contig110+55481311_2	1	3684
Contig110+55481311_2	Geneious	gene	237	310	.	+	.	Name=trnR gene
Contig110+55481311_2	Geneious	tRNA	237	310	.	+	.	Name=trnR tRNA
##sequence-region	Contig121+9550254	1	2684
Contig121+9550254	Geneious	exon	1794	2055	.	-	.	Name=nad7 exon 4
##sequence-region	Contig127+1208	1	3019
##sequence-region	Contig132+237380	1	852
##sequence-region	Contig133+1258	1	25374
Contig133+1258	Geneious	CDS	20663	21163	.	-	0	Name=atp4 CDS
Contig133+1258	Geneious	exon	21448	21706	.	-	.	Name=nad1 exon 5
Contig133+1258	Geneious	exon	24863	24921	.	-	.	Name=nad1 exon 4
Contig133+1258	Geneious	tRNA	16921	17005	.	+	.	Name=trnY tRNA
Contig133+1258	Geneious	tRNA	3798	3870	.	+	.	Name=trnK tRNA
Contig133+1258	Geneious	gene	20663	21163	.	-	.	Name=atp4 gene
Contig133+1258	Geneious	gene	16921	17005	.	+	.	Name=trnY gene
Contig133+1258	Geneious	gene	3798	3870	.	+	.	Name=trnK gene
##sequence-region	Contig134+1242	1	30418
Contig134+1242	Geneious	gene	3669	3793	.	-	.	Name=rrn5 gene
Contig134+1242	Geneious	rRNA	3669	3793	.	-	.	Name=rrn5 rRNA
##sequence-region	Contig136+2166	1	2349
##sequence-region	Contig137+19493_2	1	4539
##sequence-region	Contig138+00125218362	1	24083
Contig138+00125218362	Geneious	CDS	3234	4064	.	+	0	Name=rps4 CDS
Contig138+00125218362	Geneious	tRNA	11007	11080	.	+	.	Name=trnD tRNA
Contig138+00125218362	Geneious	tRNA	22148	22221	.	+	.	Name=trnP tRNA
Contig138+00125218362	Geneious	tRNA	15338	15411	.	-	.	Name=trnR tRNA
Contig138+00125218362	Geneious	tRNA	11542	11613	.	+	.	Name=trnE tRNA
Contig138+00125218362	Geneious	gene	3234	4064	.	+	.	Name=rps4 gene
Contig138+00125218362	Geneious	gene	11007	11080	.	+	.	Name=trnD gene
Contig138+00125218362	Geneious	gene	22148	22221	.	+	.	Name=trnP gene
Contig138+00125218362	Geneious	gene	15338	15411	.	-	.	Name=trnR gene
Contig138+00125218362	Geneious	gene	11542	11613	.	+	.	Name=trnE gene
##sequence-region	Contig139+2852	1	631
##sequence-region	Contig140+27804	1	13278
Contig140+27804	Geneious	tRNA	4209	4280	.	+	.	Name=trnE tRNA
Contig140+27804	Geneious	CDS	569	1366	.	+	0	Name=cox3 CDS
Contig140+27804	Geneious	CDS	4462	4686	.	+	0	Name=atp9 CDS
Contig140+27804	Geneious	gene	569	1366	.	+	.	Name=cox3 gene
Contig140+27804	Geneious	gene	4462	4686	.	+	.	Name=atp9 gene
Contig140+27804	Geneious	gene	4209	4280	.	+	.	Name=trnE gene
##sequence-region	Contig142+115797	1	3329
Contig142+115797	Geneious	exon	952	1181	.	+	.	Name=nad5 exon 1
##sequence-region	Contig143+26618	1	1088
##sequence-region	Contig144+2258	1	32191
Contig144+2258	Geneious	gene	1269	1339	.	-	.	Name=trnG gene
Contig144+2258	Geneious	tRNA	1269	1339	.	-	.	Name=trnG tRNA
##sequence-region	Contig145+2206	1	3338
Contig145+2206	Geneious	exon	2318	2712	.	-	.	Name=nad5 exon 4
Contig145+2206	Geneious	exon	1501	1632	.	-	.	Name=nad5 exon 5
##sequence-region	Contig146+2152	1	32631
Contig146+2152	Geneious	gene	4354	4478	.	-	.	Name=rrn5 gene
Contig146+2152	Geneious	rRNA	4354	4478	.	-	.	Name=rrn5 rRNA
##sequence-region	Contig147+110275	1	20960
Contig147+110275	Geneious	tRNA	15545	15617	.	-	.	Name=trnM-CAU tRNA
Contig147+110275	Geneious	CDS	12655	14301	.	-	0	Name=cox1 CDS
Contig147+110275	Geneious	CDS	10807	11559	.	-	0	Name=atp6 CDS
Contig147+110275	Geneious	gene	12655	14301	.	-	.	Name=cox1 gene
Contig147+110275	Geneious	gene	10807	11559	.	-	.	Name=atp6 gene
Contig147+110275	Geneious	gene	15545	15617	.	-	.	Name=trnM-CAU gene
##sequence-region	Contig149+0125218362	1	17709
Contig149+0125218362	Geneious	gene	1951	2024	.	+	.	Name=trnP gene
Contig149+0125218362	Geneious	tRNA	1951	2024	.	+	.	Name=trnP tRNA
##sequence-region	Contig150+21862	1	1412
##sequence-region	Contig151+1852	1	738
##sequence-region	Contig152+1253	1	3240
Contig152+1253	Geneious	exon	1167	1396	.	+	.	Name=nad5 exon 1
##sequence-region	Contig153+1176	1	818
##sequence-region	Contig154+1948	1	691
##sequence-region	Contig155+212772	1	12500
##sequence-region	Contig156+2253	1	10353
Contig156+2253	Geneious	CDS	811	2394	.	+	0	Name=atp1 CDS
Contig156+2253	Geneious	gene	811	2394	.	+	.	Name=atp1 gene
##sequence-region	Contig157+2305	1	21782
##sequence-region	Contig158+1316	1	2777
##sequence-region	Contig159+19484271_2	1	579
##sequence-region	Contig160+112772	1	12590
##sequence-region	Contig161+16618	1	1410
##sequence-region	Contig162+2155	1	1486
##sequence-region	Contig163+14381899_2	1	11808
##sequence-region	Contig164+1239857	1	5312
Contig164+1239857	Geneious	exon	1936	2197	.	-	.	Name=nad7 exon 4
##sequence-region	Contig165+125218362	1	37399
Contig165+125218362	Geneious	gene	3219	3292	.	+	.	Name=trnD gene
Contig165+125218362	Geneious	gene	14360	14433	.	+	.	Name=trnP gene
Contig165+125218362	Geneious	gene	7550	7623	.	-	.	Name=trnR gene
Contig165+125218362	Geneious	gene	3754	3825	.	+	.	Name=trnE gene
Contig165+125218362	Geneious	tRNA	3219	3292	.	+	.	Name=trnD tRNA
Contig165+125218362	Geneious	tRNA	14360	14433	.	+	.	Name=trnP tRNA
Contig165+125218362	Geneious	tRNA	7550	7623	.	-	.	Name=trnR tRNA
Contig165+125218362	Geneious	tRNA	3754	3825	.	+	.	Name=trnE tRNA
##sequence-region	Contig49+2958417	1	387
##sequence-region	Contig49+2958417_2	1	4886
Contig49+2958417_2	Geneious	exon	1804	2198	.	+	.	Name=nad5 exon 4
Contig49+2958417_2	Geneious	exon	2884	3015	.	+	.	Name=nad5 exon 5
Contig49+2958417_2	Geneious	exon	219	240	.	+	.	Name=nad5 exon 3
##sequence-region	Contig57+1154	1	3284
##sequence-region	Contig62+2169	1	8289
Contig62+2169	Geneious	exon	2267	2781	.	-	.	Name=nad4 exon 2
##sequence-region	Contig64+117616061	1	8367
##sequence-region	Contig66+18770	1	305
##sequence-region	Contig99+1831226	1	14276
Contig99+1831226	Geneious	CDS	8027	8368	.	+	0	Name=rps14 CDS
Contig99+1831226	Geneious	tRNA	10066	10137	.	-	.	Name=trnN-GUU tRNA
Contig99+1831226	Geneious	gene	8027	8368	.	+	.	Name=rps14 gene
Contig99+1831226	Geneious	gene	10066	10137	.	-	.	Name=trnN-GUU gene
Contig99+1831226	Geneious	exon	3474	4046	.	+	.	Name=nad2 exon 4
Contig99+1831226	Geneious	exon	709	1094	.	+	.	Name=nad2 exon 2
Contig99+1831226	Geneious	exon	6491	6681	.	+	.	Name=nad2 exon 5
Contig99+1831226	Geneious	exon	1975	2141	.	+	.	Name=nad2 exon 3
##sequence-region	Contig01+44935321	1	4884
Contig01+44935321	Geneious	exon	1804	2198	.	+	.	Name=nad5 exon 4
Contig01+44935321	Geneious	exon	2884	3015	.	+	.	Name=nad5 exon 5
Contig01+44935321	Geneious	exon	219	240	.	+	.	Name=nad5 exon 3
##sequence-region	Contig02+12836	1	309
##sequence-region	Contig103+26632	1	4754
##sequence-region	Contig105+12658060	1	342
##sequence-region	Contig105+12658060_2	1	6460
Contig105+12658060_2	Geneious	CDS	1233	1994	.	-	0	Name=cox2 CDS
Contig105+12658060_2	Geneious	gene	1233	1994	.	-	.	Name=cox2 gene
##sequence-region	Contig108+1504	1	360
##sequence-region	Contig111+1361	1	318
##sequence-region	Contig113+2253	1	17535
Contig113+2253	Geneious	CDS	811	2394	.	+	0	Name=atp1 CDS
Contig113+2253	Geneious	gene	811	2394	.	+	.	Name=atp1 gene
##sequence-region	Contig115+13360	1	7744
Contig115+13360	Geneious	exon	952	1181	.	+	.	Name=nad5 exon 1
##sequence-region	Contig116+1831226	1	14276
Contig116+1831226	Geneious	CDS	8027	8368	.	+	0	Name=rps14 CDS
Contig116+1831226	Geneious	tRNA	10066	10137	.	-	.	Name=trnN-GUU tRNA
Contig116+1831226	Geneious	gene	8027	8368	.	+	.	Name=rps14 gene
Contig116+1831226	Geneious	gene	10066	10137	.	-	.	Name=trnN-GUU gene
Contig116+1831226	Geneious	exon	3474	4046	.	+	.	Name=nad2 exon 4
Contig116+1831226	Geneious	exon	709	1094	.	+	.	Name=nad2 exon 2
Contig116+1831226	Geneious	exon	6491	6681	.	+	.	Name=nad2 exon 5
Contig116+1831226	Geneious	exon	1975	2141	.	+	.	Name=nad2 exon 3
##sequence-region	Contig117+1253	1	7959
Contig117+1253	Geneious	exon	1167	1396	.	+	.	Name=nad5 exon 1
##sequence-region	Contig118+1450	1	1712
##sequence-region	Contig119+2765	1	37378
Contig119+2765	Geneious	gene	36522	36594	.	-	.	Name=trnV gene
Contig119+2765	Geneious	tRNA	36522	36594	.	-	.	Name=trnV tRNA
##sequence-region	Contig120+35743	1	3530
##sequence-region	Contig123+132807701	1	2272
Contig123+132807701	Geneious	gene	1869	1952	.	+	.	Name=trnL gene
Contig123+132807701	Geneious	tRNA	1869	1952	.	+	.	Name=trnL tRNA
##sequence-region	Contig124+113215	1	11476
Contig124+113215	Geneious	gene	10069	10141	.	-	.	Name=trnW gene
Contig124+113215	Geneious	tRNA	10069	10141	.	-	.	Name=trnW tRNA
##sequence-region	Contig126+1165	1	3101
##sequence-region	Contig127+24754	1	4260
##sequence-region	Contig128+16823	1	2753
Contig128+16823	Geneious	gene	1951	2024	.	+	.	Name=trnP gene
Contig128+16823	Geneious	tRNA	1951	2024	.	+	.	Name=trnP tRNA
##sequence-region	Contig131+13606	1	9573
Contig131+13606	Geneious	CDS	3423	3737	.	-	0	Name=rps10 CDS
Contig131+13606	Geneious	exon	1872	2300	.	-	.	Name=rpl2 exon 1
Contig131+13606	Geneious	gene	3423	3737	.	-	.	Name=rps10 gene
##sequence-region	Contig14+1309	1	7120
Contig14+1309	Geneious	gene	5997	6070	.	+	.	Name=trnM gene
Contig14+1309	Geneious	tRNA	5997	6070	.	+	.	Name=trnM tRNA
##sequence-region	Contig141+218738	1	16279
##sequence-region	Contig143+1948	1	3321
##sequence-region	Contig144+139578262	1	24910
Contig144+139578262	Geneious	CDS	3364	4188	.	+	0	Name=rps2 CDS
Contig144+139578262	Geneious	CDS	19683	20444	.	-	0	Name=cox2 CDS
Contig144+139578262	Geneious	gene	3364	4188	.	+	.	Name=rps2 gene
Contig144+139578262	Geneious	gene	19683	20444	.	-	.	Name=cox2 gene
##sequence-region	Contig147+3319	1	9036
##sequence-region	Contig150+2309	1	44303
Contig150+2309	Geneious	gene	1273	1343	.	-	.	Name=trnG gene
Contig150+2309	Geneious	tRNA	1273	1343	.	-	.	Name=trnG tRNA
##sequence-region	Contig151+1338	1	1033
##sequence-region	Contig152+2338_2	1	519
##sequence-region	Contig153+19512	1	10827
##sequence-region	Contig154+1319	1	8529
Contig154+1319	Geneious	gene	380	452	.	+	.	Name=trnfM gene
Contig154+1319	Geneious	tRNA	380	452	.	+	.	Name=trnfM tRNA
##sequence-region	Contig155+27804	1	9292
Contig155+27804	Geneious	tRNA	4209	4280	.	+	.	Name=trnE tRNA
Contig155+27804	Geneious	CDS	569	1366	.	+	0	Name=cox3 CDS
Contig155+27804	Geneious	CDS	4462	4686	.	+	0	Name=atp9 CDS
Contig155+27804	Geneious	gene	569	1366	.	+	.	Name=cox3 gene
Contig155+27804	Geneious	gene	4462	4686	.	+	.	Name=atp9 gene
Contig155+27804	Geneious	gene	4209	4280	.	+	.	Name=trnE gene
##sequence-region	Contig156+14381899_4	1	7582
##sequence-region	Contig157+1852	1	5237
Contig157+1852	Geneious	gene	3680	3762	.	+	.	Name=trnY gene
Contig157+1852	Geneious	tRNA	3680	3762	.	+	.	Name=trnY tRNA
##sequence-region	Contig158+125218362_2	1	11449
##sequence-region	Contig159+2261	1	1972
##sequence-region	Contig160+134436571	1	11051
Contig160+134436571	Geneious	gene	6450	6523	.	+	.	Name=trnR gene
Contig160+134436571	Geneious	tRNA	6450	6523	.	+	.	Name=trnR tRNA
##sequence-region	Contig161+110275	1	10865
##sequence-region	Contig162+19040	1	1125
##sequence-region	Contig163+124032371	1	0
##sequence-region	Contig164+3742347_2	1	7525
##sequence-region	Contig165+24526	1	18428
##sequence-region	Contig166+111846	1	3543
Contig166+111846	Geneious	CDS	515	829	.	+	0	Name=rps10 CDS
Contig166+111846	Geneious	exon	1952	2380	.	+	.	Name=rpl2 exon 1
Contig166+111846	Geneious	gene	515	829	.	+	.	Name=rps10 gene
##sequence-region	Contig167+114368762	1	11556
##sequence-region	Contig168+25325	1	1488
##sequence-region	Contig169+17953	1	10555
Contig169+17953	Geneious	gene	3232	3305	.	+	.	Name=trnD gene
Contig169+17953	Geneious	gene	7563	7636	.	-	.	Name=trnR gene
Contig169+17953	Geneious	gene	3767	3838	.	+	.	Name=trnE gene
Contig169+17953	Geneious	tRNA	3232	3305	.	+	.	Name=trnD tRNA
Contig169+17953	Geneious	tRNA	7563	7636	.	-	.	Name=trnR tRNA
Contig169+17953	Geneious	tRNA	3767	3838	.	+	.	Name=trnE tRNA
##sequence-region	Contig170+45743	1	11400
##sequence-region	Contig171+25820	1	12301
##sequence-region	Contig172+2366	1	6293
Contig172+2366	Geneious	CDS	2930	3582	.	-	0	Name=nad6 CDS
Contig172+2366	Geneious	gene	2930	3582	.	-	.	Name=nad6 gene
##sequence-region	Contig173+00125218362	1	5560
##sequence-region	Contig174+98411061	1	1783
##sequence-region	Contig175+15325	1	993
##sequence-region	Contig176+1245	1	21396
Contig176+1245	Geneious	gene	3668	3792	.	-	.	Name=rrn5 gene
Contig176+1245	Geneious	rRNA	3668	3792	.	-	.	Name=rrn5 rRNA
##sequence-region	Contig177+33853	1	26400
##sequence-region	Contig178+55481311	1	6153
Contig178+55481311	Geneious	gene	4969	5042	.	+	.	Name=trnR gene
Contig178+55481311	Geneious	tRNA	4969	5042	.	+	.	Name=trnR tRNA
##sequence-region	Contig179+116281	1	1731
##sequence-region	Contig180+216281	1	1459
##sequence-region	Contig181+1214	1	26162
Contig181+1214	Geneious	CDS	9647	11230	.	+	0	Name=atp1 CDS
Contig181+1214	Geneious	gene	9647	11230	.	+	.	Name=atp1 gene
##sequence-region	Contig182+0125218362	1	11170
##sequence-region	Contig183+17409	1	2337
##sequence-region	Contig184+094958562_2	1	2660
##sequence-region	Contig185+0122763742	1	533
##sequence-region	Contig186+14754	1	8219
##sequence-region	Contig28+17120	1	1442
Contig28+17120	Geneious	CDS	346	726	.	+	0	Name=sdh3 CDS
Contig28+17120	Geneious	gene	346	726	.	+	.	Name=sdh3 gene
##sequence-region	Contig30+15823	1	5384
Contig30+15823	Geneious	gene	4261	4334	.	+	.	Name=trnM gene
Contig30+15823	Geneious	tRNA	4261	4334	.	+	.	Name=trnM tRNA
##sequence-region	Contig36+12193	1	881
Contig36+12193	Geneious	exon	69	142	.	+	.	Name=rps3 exon 1
##sequence-region	Contig41+1250	1	3360
##sequence-region	Contig42+1212_3	1	2705
##sequence-region	Contig44+1585	1	7300
##sequence-region	Contig50+1408	1	9943
Contig50+1408	Geneious	gene	381	466	.	-	.	Name=trnS gene
Contig50+1408	Geneious	tRNA	381	466	.	-	.	Name=trnS tRNA
##sequence-region	Contig53+1765	1	18734
Contig53+1765	Geneious	gene	18135	18217	.	-	.	Name=trnY gene
Contig53+1765	Geneious	tRNA	18135	18217	.	-	.	Name=trnY tRNA
##sequence-region	Contig56+11436	1	13874
Contig56+11436	Geneious	CDS	3513	4337	.	+	0	Name=rps2 CDS
Contig56+11436	Geneious	gene	3513	4337	.	+	.	Name=rps2 gene
##sequence-region	Contig58+1291	1	11894
Contig58+1291	Geneious	gene	3219	3292	.	+	.	Name=trnD gene
Contig58+1291	Geneious	gene	7550	7623	.	-	.	Name=trnR gene
Contig58+1291	Geneious	gene	3754	3825	.	+	.	Name=trnE gene
Contig58+1291	Geneious	tRNA	3219	3292	.	+	.	Name=trnD tRNA
Contig58+1291	Geneious	tRNA	7550	7623	.	-	.	Name=trnR tRNA
Contig58+1291	Geneious	tRNA	3754	3825	.	+	.	Name=trnE tRNA
##sequence-region	Contig59+11119	1	6825
Contig59+11119	Geneious	CDS	1396	1986	.	+	0	Name=nad9 CDS
Contig59+11119	Geneious	tRNA	2051	2123	.	+	.	Name=trnfM tRNA
Contig59+11119	Geneious	gene	1396	1986	.	+	.	Name=nad9 gene
Contig59+11119	Geneious	gene	2051	2123	.	+	.	Name=trnfM gene
##sequence-region	Contig61+16826	1	455
##sequence-region	Contig63+2229	1	286
##sequence-region	Contig64+1292	1	296
##sequence-region	Contig65+3232	1	293
##sequence-region	Contig66+1299	1	311
##sequence-region	Contig67+2249	1	284
##sequence-region	Contig69+9487704	1	7464
Contig69+9487704	Geneious	exon	6517	6746	.	-	.	Name=nad5 exon 1
##sequence-region	Contig69+9487704_2	1	439
##sequence-region	Contig72+111737141	1	6571
##sequence-region	Contig75+1241	1	1425
Contig75+1241	Geneious	gene	1061	1146	.	+	.	Name=trnS gene
Contig75+1241	Geneious	tRNA	1061	1146	.	+	.	Name=trnS tRNA
##sequence-region	Contig77+12362	1	3602
Contig77+12362	Geneious	CDS	1398	1643	.	-	0	Name=rps19 CDS
Contig77+12362	Geneious	gene	1398	1643	.	-	.	Name=rps19 gene
Contig77+12362	Geneious	exon	1647	2309	.	-	.	Name=rpl2 exon 2
Contig77+12362	Geneious	exon	1250	1323	.	-	.	Name=rps3 exon 1
##sequence-region	Contig78+2290	1	979
##sequence-region	Contig80+122763742	1	19386
##sequence-region	Contig83+111897	1	3566
Contig83+111897	Geneious	gene	2764	2837	.	+	.	Name=trnP gene
Contig83+111897	Geneious	tRNA	2764	2837	.	+	.	Name=trnP tRNA
##sequence-region	Contig84+16569	1	6631
##sequence-region	Contig86+13853	1	16914
##sequence-region	Contig88+2174	1	2660
Contig88+2174	Geneious	CDS	456	758	.	-	0	Name=nad4L CDS
Contig88+2174	Geneious	gene	456	758	.	-	.	Name=nad4L gene
##sequence-region	Contig90+2214_3	1	12375
Contig90+2214_3	Geneious	CDS	1537	2127	.	-	0	Name=nad9 CDS
Contig90+2214_3	Geneious	CDS	4908	5288	.	-	0	Name=sdh3 CDS
Contig90+2214_3	Geneious	tRNA	6384	6457	.	-	.	Name=trnM tRNA
Contig90+2214_3	Geneious	tRNA	1400	1472	.	-	.	Name=trnfM tRNA
Contig90+2214_3	Geneious	gene	1537	2127	.	-	.	Name=nad9 gene
Contig90+2214_3	Geneious	gene	4908	5288	.	-	.	Name=sdh3 gene
Contig90+2214_3	Geneious	gene	6384	6457	.	-	.	Name=trnM gene
Contig90+2214_3	Geneious	gene	1400	1472	.	-	.	Name=trnfM gene
##sequence-region	Contig91+1455	1	5820
Contig91+1455	Geneious	tRNA	5477	5547	.	-	.	Name=trnC tRNA
Contig91+1455	Geneious	CDS	1962	2702	.	+	0	Name=mttB CDS
Contig91+1455	Geneious	CDS	1225	1491	.	+	0	Name=sdh4 CDS
Contig91+1455	Geneious	gene	1962	2702	.	+	.	Name=mttB gene
Contig91+1455	Geneious	gene	1225	1491	.	+	.	Name=sdh4 gene
Contig91+1455	Geneious	gene	5477	5547	.	-	.	Name=trnC gene
##sequence-region	Contig92+2243	1	5736
##sequence-region	Contig93+2217	1	255
##sequence-region	Contig95+1223	1	263
##sequence-region	Contig97+1174	1	7947
Contig97+1174	Geneious	CDS	3106	3936	.	+	0	Name=rps4 CDS
Contig97+1174	Geneious	gene	3106	3936	.	+	.	Name=rps4 gene
##sequence-region	Contig98+1249	1	9113
##sequence-region	Contig01+16144642	1	8808
Contig01+16144642	Geneious	exon	3803	4348	.	+	.	Name=nad7 exon 2
Contig01+16144642	Geneious	exon	5496	5729	.	+	.	Name=nad7 exon 3
Contig01+16144642	Geneious	exon	1808	1947	.	+	.	Name=nad7 exon 1
##sequence-region	Contig02+18808	1	2749
Contig02+18808	Geneious	exon	828	1089	.	+	.	Name=nad7 exon 4
##sequence-region	Contig03+14381899	1	2233
##sequence-region	Contig03+14381899_2	1	12574
##sequence-region	Contig06+11952	1	282
##sequence-region	Contig07+114822	1	2062
##sequence-region	Contig09+2173	1	1552
##sequence-region	Contig10+1900	1	280
##sequence-region	Contig100+1321	1	11386
Contig100+1321	Geneious	CDS	6159	6920	.	-	0	Name=cox2 CDS
Contig100+1321	Geneious	gene	6159	6920	.	-	.	Name=cox2 gene
##sequence-region	Contig101+13980652	1	4665
Contig101+13980652	Geneious	exon	3696	4159	.	+	.	Name=nad4 exon 1
##sequence-region	Contig103+16422	1	9905
Contig103+16422	Geneious	gene	343	428	.	-	.	Name=trnS gene
Contig103+16422	Geneious	tRNA	343	428	.	-	.	Name=trnS tRNA
##sequence-region	Contig105+19906	1	263
##sequence-region	Contig107+074456052	1	5249
Contig107+074456052	Geneious	exon	1897	2158	.	-	.	Name=nad7 exon 4
##sequence-region	Contig108+147089491	1	9822
##sequence-region	Contig111+1264	1	24413
Contig111+1264	Geneious	gene	1357	1429	.	+	.	Name=trnW gene
Contig111+1264	Geneious	tRNA	1357	1429	.	+	.	Name=trnW tRNA
##sequence-region	Contig112+111386	1	2714
Contig112+111386	Geneious	gene	1912	1985	.	+	.	Name=trnP gene
Contig112+111386	Geneious	tRNA	1912	1985	.	+	.	Name=trnP tRNA
##sequence-region	Contig113+124414	1	284
##sequence-region	Contig114+1416	1	5781
Contig114+1416	Geneious	tRNA	5438	5508	.	-	.	Name=trnC tRNA
Contig114+1416	Geneious	CDS	1923	2663	.	+	0	Name=mttB CDS
Contig114+1416	Geneious	CDS	1186	1452	.	+	0	Name=sdh4 CDS
Contig114+1416	Geneious	gene	1923	2663	.	+	.	Name=mttB gene
Contig114+1416	Geneious	gene	1186	1452	.	+	.	Name=sdh4 gene
Contig114+1416	Geneious	gene	5438	5508	.	-	.	Name=trnC gene
##sequence-region	Contig117+15743	1	261
##sequence-region	Contig118+1609	1	6556
##sequence-region	Contig12+1177	1	4184
##sequence-region	Contig120+3793932	1	10880
##sequence-region	Contig121+2178	1	25287
Contig121+2178	Geneious	CDS	20576	21076	.	-	0	Name=atp4 CDS
Contig121+2178	Geneious	exon	21361	21619	.	-	.	Name=nad1 exon 5
Contig121+2178	Geneious	exon	24776	24834	.	-	.	Name=nad1 exon 4
Contig121+2178	Geneious	tRNA	16834	16918	.	+	.	Name=trnY tRNA
Contig121+2178	Geneious	tRNA	3711	3783	.	+	.	Name=trnK tRNA
Contig121+2178	Geneious	gene	20576	21076	.	-	.	Name=atp4 gene
Contig121+2178	Geneious	gene	16834	16918	.	+	.	Name=trnY gene
Contig121+2178	Geneious	gene	3711	3783	.	+	.	Name=trnK gene
##sequence-region	Contig122+1273	1	22844
Contig122+1273	Geneious	CDS	19489	20707	.	-	0	Name=cob CDS
Contig122+1273	Geneious	gene	19489	20707	.	-	.	Name=cob gene
##sequence-region	Contig124+29331	1	5272
##sequence-region	Contig125+142911152	1	3320
Contig125+142911152	Geneious	gene	316	1962	.	+	.	Name=rrn18 gene
Contig125+142911152	Geneious	rRNA	316	1962	.	+	.	Name=rrn18 rRNA
##sequence-region	Contig125+142911152_2	1	415
##sequence-region	Contig126+6896890	1	8345
Contig126+6896890	Geneious	exon	2362	2876	.	-	.	Name=nad4 exon 2
##sequence-region	Contig127+15924	1	25528
Contig127+15924	Geneious	CDS	4393	4893	.	+	0	Name=atp4 CDS
Contig127+15924	Geneious	exon	3850	4108	.	+	.	Name=nad1 exon 5
Contig127+15924	Geneious	exon	635	693	.	+	.	Name=nad1 exon 4
Contig127+15924	Geneious	tRNA	8555	8639	.	-	.	Name=trnY tRNA
Contig127+15924	Geneious	tRNA	21690	21762	.	-	.	Name=trnK tRNA
Contig127+15924	Geneious	gene	4393	4893	.	+	.	Name=atp4 gene
Contig127+15924	Geneious	gene	8555	8639	.	-	.	Name=trnY gene
Contig127+15924	Geneious	gene	21690	21762	.	-	.	Name=trnK gene
##sequence-region	Contig128+89742382	1	5383
##sequence-region	Contig129+2245	1	8864
Contig129+2245	Geneious	CDS	3055	3707	.	-	0	Name=nad6 CDS
Contig129+2245	Geneious	gene	3055	3707	.	-	.	Name=nad6 gene
##sequence-region	Contig13+1173	1	5674
Contig13+1173	Geneious	tRNA	5331	5401	.	-	.	Name=trnC tRNA
Contig13+1173	Geneious	CDS	1816	2556	.	+	0	Name=mttB CDS
Contig13+1173	Geneious	CDS	1079	1345	.	+	0	Name=sdh4 CDS
Contig13+1173	Geneious	gene	1816	2556	.	+	.	Name=mttB gene
Contig13+1173	Geneious	gene	1079	1345	.	+	.	Name=sdh4 gene
Contig13+1173	Geneious	gene	5331	5401	.	-	.	Name=trnC gene
##sequence-region	Contig130+35743	1	3530
##sequence-region	Contig131+110162	1	15842
Contig131+110162	Geneious	tRNA	11508	11579	.	-	.	Name=trnE tRNA
Contig131+110162	Geneious	CDS	14422	15219	.	-	0	Name=cox3 CDS
Contig131+110162	Geneious	CDS	11102	11326	.	-	0	Name=atp9 CDS
Contig131+110162	Geneious	gene	14422	15219	.	-	.	Name=cox3 gene
Contig131+110162	Geneious	gene	11102	11326	.	-	.	Name=atp9 gene
Contig131+110162	Geneious	gene	11508	11579	.	-	.	Name=trnE gene
##sequence-region	Contig132+1214	1	26371
Contig132+1214	Geneious	CDS	9647	11230	.	+	0	Name=atp1 CDS
Contig132+1214	Geneious	gene	9647	11230	.	+	.	Name=atp1 gene
##sequence-region	Contig133+2773	1	37378
Contig133+2773	Geneious	gene	36522	36594	.	-	.	Name=trnV gene
Contig133+2773	Geneious	tRNA	36522	36594	.	-	.	Name=trnV tRNA
##sequence-region	Contig134+125218362	1	5920
##sequence-region	Contig135+29906	1	9336
##sequence-region	Contig136+19484271	1	5142
Contig136+19484271	Geneious	exon	1656	1847	.	-	.	Name=nad1 exon 3
##sequence-region	Contig137+25677	1	27972
##sequence-region	Contig138+00104443382	1	3245
##sequence-region	Contig139+16556	1	5472
##sequence-region	Contig14+2162	1	5921
Contig14+2162	Geneious	exon	4103	4294	.	+	.	Name=nad1 exon 3
##sequence-region	Contig140+2366	1	6800
Contig140+2366	Geneious	CDS	2930	3582	.	-	0	Name=nad6 CDS
Contig140+2366	Geneious	gene	2930	3582	.	-	.	Name=nad6 gene
##sequence-region	Contig141+30991832	1	6761
Contig141+30991832	Geneious	gene	4930	5003	.	+	.	Name=trnR gene
Contig141+30991832	Geneious	tRNA	4930	5003	.	+	.	Name=trnR tRNA
##sequence-region	Contig142+94958562	1	7337
Contig142+94958562	Geneious	exon	3863	4092	.	+	.	Name=nad5 exon 1
##sequence-region	Contig143+11640	1	20335
##sequence-region	Contig144+0104443382	1	3673
##sequence-region	Contig145+112772	1	17356
##sequence-region	Contig146+24487	1	13603
##sequence-region	Contig147+65804402_2	1	2880
##sequence-region	Contig148+3152	1	13503
##sequence-region	Contig149+1831226	1	14029
Contig149+1831226	Geneious	CDS	7988	8329	.	+	0	Name=rps14 CDS
Contig149+1831226	Geneious	tRNA	10027	10098	.	-	.	Name=trnN-GUU tRNA
Contig149+1831226	Geneious	gene	7988	8329	.	+	.	Name=rps14 gene
Contig149+1831226	Geneious	gene	10027	10098	.	-	.	Name=trnN-GUU gene
Contig149+1831226	Geneious	exon	3435	4007	.	+	.	Name=nad2 exon 4
Contig149+1831226	Geneious	exon	670	1055	.	+	.	Name=nad2 exon 2
Contig149+1831226	Geneious	exon	6452	6642	.	+	.	Name=nad2 exon 5
Contig149+1831226	Geneious	exon	1936	2102	.	+	.	Name=nad2 exon 3
##sequence-region	Contig15+1165	1	4041
##sequence-region	Contig150+212772	1	17105
##sequence-region	Contig151+5348972	1	10417
##sequence-region	Contig152+215843	1	576
##sequence-region	Contig153+2167	1	35465
Contig153+2167	Geneious	gene	1290	1360	.	-	.	Name=trnG gene
Contig153+2167	Geneious	tRNA	1290	1360	.	-	.	Name=trnG tRNA
##sequence-region	Contig154+115843	1	647
##sequence-region	Contig155+22808	1	12998
Contig155+22808	Geneious	tRNA	4216	4287	.	+	.	Name=trnE tRNA
Contig155+22808	Geneious	CDS	576	1373	.	+	0	Name=cox3 CDS
Contig155+22808	Geneious	CDS	4469	4693	.	+	0	Name=atp9 CDS
Contig155+22808	Geneious	gene	576	1373	.	+	.	Name=cox3 gene
Contig155+22808	Geneious	gene	4469	4693	.	+	.	Name=atp9 gene
Contig155+22808	Geneious	gene	4216	4287	.	+	.	Name=trnE gene
##sequence-region	Contig156+12808	1	20136
Contig156+12808	Geneious	CDS	18024	18524	.	-	0	Name=atp4 CDS
Contig156+12808	Geneious	exon	18809	19067	.	-	.	Name=nad1 exon 5
Contig156+12808	Geneious	tRNA	14282	14366	.	+	.	Name=trnY tRNA
Contig156+12808	Geneious	tRNA	1159	1231	.	+	.	Name=trnK tRNA
Contig156+12808	Geneious	gene	18024	18524	.	-	.	Name=atp4 gene
Contig156+12808	Geneious	gene	14282	14366	.	+	.	Name=trnY gene
Contig156+12808	Geneious	gene	1159	1231	.	+	.	Name=trnK gene
##sequence-region	Contig157+12354	1	13274
Contig157+12354	Geneious	CDS	11116	12699	.	-	0	Name=atp1 CDS
Contig157+12354	Geneious	gene	11116	12699	.	-	.	Name=atp1 gene
##sequence-region	Contig158+15633	1	12253
##sequence-region	Contig159+45743	1	7323
##sequence-region	Contig16+14048	1	262
##sequence-region	Contig160+14491	1	29324
Contig160+14491	Geneious	gene	1393	1463	.	-	.	Name=trnG gene
Contig160+14491	Geneious	tRNA	1393	1463	.	-	.	Name=trnG tRNA
##sequence-region	Contig161+98411061	1	3476
Contig161+98411061	Geneious	CDS	2203	2448	.	-	0	Name=rps19 CDS
Contig161+98411061	Geneious	gene	2203	2448	.	-	.	Name=rps19 gene
Contig161+98411061	Geneious	exon	2452	3114	.	-	.	Name=rpl2 exon 2
Contig161+98411061	Geneious	exon	2055	2128	.	-	.	Name=rps3 exon 1
##sequence-region	Contig17+1266	1	267
##sequence-region	Contig18+1211	1	773
##sequence-region	Contig19+2271	1	3186
##sequence-region	Contig20+1468	1	332
##sequence-region	Contig21+2468	1	214
##sequence-region	Contig22+11555	1	7261
##sequence-region	Contig23+68763922	1	921
##sequence-region	Contig24+17261	1	321
##sequence-region	Contig25+28808	1	25632
Contig25+28808	Geneious	CDS	569	1366	.	+	0	Name=cox3 CDS
Contig25+28808	Geneious	CDS	4462	4686	.	+	0	Name=atp9 CDS
Contig25+28808	Geneious	tRNA	25274	25346	.	-	.	Name=trnfM tRNA
Contig25+28808	Geneious	tRNA	4209	4280	.	+	.	Name=trnE tRNA
Contig25+28808	Geneious	gene	569	1366	.	+	.	Name=cox3 gene
Contig25+28808	Geneious	gene	4462	4686	.	+	.	Name=atp9 gene
Contig25+28808	Geneious	gene	25274	25346	.	-	.	Name=trnfM gene
Contig25+28808	Geneious	gene	4209	4280	.	+	.	Name=trnE gene
##sequence-region	Contig26+125634	1	267
##sequence-region	Contig27+1267	1	262
##sequence-region	Contig28+1262	1	273
##sequence-region	Contig29+3176	1	4491
Contig29+3176	Geneious	exon	3426	3683	.	-	.	Name=nad1 exon 1
##sequence-region	Contig33+18521	1	276
##sequence-region	Contig36+1271	1	5267
##sequence-region	Contig39+25827	1	165
##sequence-region	Contig41+2211	1	5826
Contig41+2211	Geneious	CDS	2300	3518	.	+	0	Name=cob CDS
Contig41+2211	Geneious	gene	2300	3518	.	+	.	Name=cob gene
##sequence-region	Contig43+1212	1	2643
##sequence-region	Contig45+1178	1	6987
Contig45+1178	Geneious	gene	5864	5937	.	+	.	Name=trnM gene
Contig45+1178	Geneious	tRNA	5864	5937	.	+	.	Name=trnM tRNA
##sequence-region	Contig46+132807701	1	7183
Contig46+132807701	Geneious	gene	6780	6863	.	+	.	Name=trnL gene
Contig46+132807701	Geneious	tRNA	6780	6863	.	+	.	Name=trnL tRNA
##sequence-region	Contig47+15139	1	1403
Contig47+15139	Geneious	CDS	307	687	.	+	0	Name=sdh3 CDS
Contig47+15139	Geneious	gene	307	687	.	+	.	Name=sdh3 gene
##sequence-region	Contig48+1280	1	10162
Contig48+1280	Geneious	gene	342	414	.	+	.	Name=trnfM gene
Contig48+1280	Geneious	tRNA	342	414	.	+	.	Name=trnfM tRNA
##sequence-region	Contig49+2205	1	3274
##sequence-region	Contig56+11194	1	4785
Contig56+11194	Geneious	gene	3113	3185	.	+	.	Name=trnA gene
Contig56+11194	Geneious	tRNA	3113	3185	.	+	.	Name=trnA
##sequence-region	Contig57+1338	1	6202
##sequence-region	Contig58+23190	1	5626
##sequence-region	Contig59+15827	1	5345
Contig59+15827	Geneious	gene	4222	4295	.	+	.	Name=trnM gene
Contig59+15827	Geneious	tRNA	4222	4295	.	+	.	Name=trnM tRNA
##sequence-region	Contig62+2338	1	6393
Contig62+2338	Geneious	gene	483	555	.	+	.	Name=trnV gene
Contig62+2338	Geneious	tRNA	483	555	.	+	.	Name=trnV tRNA
##sequence-region	Contig64+16202	1	909
##sequence-region	Contig66+1285	1	22852
Contig66+1285	Geneious	CDS	19497	20715	.	-	0	Name=cob CDS
Contig66+1285	Geneious	gene	19497	20715	.	-	.	Name=cob gene
##sequence-region	Contig67+73870602	1	609
##sequence-region	Contig69+122855	1	479
##sequence-region	Contig71+11992808	1	2184
##sequence-region	Contig72+14789	1	2647
##sequence-region	Contig75+12519	1	632
##sequence-region	Contig76+12651	1	2354
##sequence-region	Contig77+15779	1	4485
Contig77+15779	Geneious	exon	1503	1925	.	+	.	Name=nad4 exon 3
Contig77+15779	Geneious	exon	4091	4188	.	+	.	Name=nad4 exon 4
##sequence-region	Contig78+1852	1	21605
Contig78+1852	Geneious	gene	3641	3723	.	+	.	Name=trnY gene
Contig78+1852	Geneious	tRNA	3641	3723	.	+	.	Name=trnY tRNA
##sequence-region	Contig79+14487	1	328
##sequence-region	Contig83+1909	1	3282
##sequence-region	Contig86+2229	1	274
##sequence-region	Contig87+17645	1	416
##sequence-region	Contig92+14616	1	375
##sequence-region	Contig93+1773	1	18695
Contig93+1773	Geneious	gene	18096	18178	.	-	.	Name=trnY gene
Contig93+1773	Geneious	tRNA	18096	18178	.	-	.	Name=trnY tRNA
##sequence-region	Contig96+22354	1	4290
##sequence-region	Contig98+15943	1	322
##sequence-region	Contig01+85565671	1	5663
Contig01+85565671	Geneious	tRNA	5320	5390	.	-	.	Name=trnC tRNA
Contig01+85565671	Geneious	CDS	1805	2545	.	+	0	Name=mttB CDS
Contig01+85565671	Geneious	CDS	1068	1334	.	+	0	Name=sdh4 CDS
Contig01+85565671	Geneious	gene	1805	2545	.	+	.	Name=mttB gene
Contig01+85565671	Geneious	gene	1068	1334	.	+	.	Name=sdh4 gene
Contig01+85565671	Geneious	gene	5320	5390	.	-	.	Name=trnC gene
##sequence-region	Contig02+132807701_3	1	7197
Contig02+132807701_3	Geneious	gene	6794	6877	.	+	.	Name=trnL gene
Contig02+132807701_3	Geneious	tRNA	6794	6877	.	+	.	Name=trnL tRNA
##sequence-region	Contig05+11962_2	1	285
##sequence-region	Contig06+19846_2	1	2086
##sequence-region	Contig102+2211	1	5826
Contig102+2211	Geneious	CDS	2300	3518	.	+	0	Name=cob CDS
Contig102+2211	Geneious	gene	2300	3518	.	+	.	Name=cob gene
##sequence-region	Contig104+13980652	1	4675
Contig104+13980652	Geneious	exon	3706	4169	.	+	.	Name=nad4 exon 1
##sequence-region	Contig105+11992808	1	2198
##sequence-region	Contig106+110741172	1	14251
Contig106+110741172	Geneious	CDS	8002	8343	.	+	0	Name=rps14 CDS
Contig106+110741172	Geneious	tRNA	10041	10112	.	-	.	Name=trnN-GUU tRNA
Contig106+110741172	Geneious	gene	8002	8343	.	+	.	Name=rps14 gene
Contig106+110741172	Geneious	gene	10041	10112	.	-	.	Name=trnN-GUU gene
Contig106+110741172	Geneious	exon	3449	4021	.	+	.	Name=nad2 exon 4
Contig106+110741172	Geneious	exon	684	1069	.	+	.	Name=nad2 exon 2
Contig106+110741172	Geneious	exon	6466	6656	.	+	.	Name=nad2 exon 5
Contig106+110741172	Geneious	exon	1950	2116	.	+	.	Name=nad2 exon 3
##sequence-region	Contig109+113728	1	26495
Contig109+113728	Geneious	CDS	9771	11354	.	+	0	Name=atp1 CDS
Contig109+113728	Geneious	gene	9771	11354	.	+	.	Name=atp1 gene
##sequence-region	Contig112+111846	1	4398
Contig112+111846	Geneious	CDS	490	804	.	+	0	Name=rps10 CDS
Contig112+111846	Geneious	exon	1927	2355	.	+	.	Name=rpl2 exon 1
Contig112+111846	Geneious	gene	490	804	.	+	.	Name=rps10 gene
##sequence-region	Contig113+1151	1	3531
##sequence-region	Contig115+13532	1	430
##sequence-region	Contig117+102989241_2	1	10113
Contig117+102989241_2	Geneious	exon	3088	3602	.	+	.	Name=nad4 exon 2
Contig117+102989241_2	Geneious	exon	7131	7553	.	+	.	Name=nad4 exon 3
Contig117+102989241_2	Geneious	exon	9719	9816	.	+	.	Name=nad4 exon 4
##sequence-region	Contig118+1646	1	18709
Contig118+1646	Geneious	gene	18110	18192	.	-	.	Name=trnY gene
Contig118+1646	Geneious	tRNA	18110	18192	.	-	.	Name=trnY tRNA
##sequence-region	Contig119+1294	1	10176
Contig119+1294	Geneious	gene	356	428	.	+	.	Name=trnfM gene
Contig119+1294	Geneious	tRNA	356	428	.	+	.	Name=trnfM tRNA
##sequence-region	Contig120+1430	1	1015
##sequence-region	Contig121+16569	1	6606
##sequence-region	Contig124+16607	1	293
##sequence-region	Contig125+13853	1	16889
##sequence-region	Contig129+137089082	1	733
##sequence-region	Contig13+12705_2	1	342
##sequence-region	Contig132+1290	1	513
##sequence-region	Contig133+9219932	1	12772
Contig133+9219932	Geneious	gene	1614	3260	.	-	.	Name=rrn18 gene
Contig133+9219932	Geneious	rRNA	1614	3260	.	-	.	Name=rrn18 rRNA
##sequence-region	Contig136+18964	1	9356
Contig136+18964	Geneious	CDS	1889	2269	.	-	0	Name=sdh3 CDS
Contig136+18964	Geneious	tRNA	3365	3438	.	-	.	Name=trnM tRNA
Contig136+18964	Geneious	gene	1889	2269	.	-	.	Name=sdh3 gene
Contig136+18964	Geneious	gene	3365	3438	.	-	.	Name=trnM gene
##sequence-region	Contig137+1250	1	10804
Contig137+1250	Geneious	exon	4012	4241	.	+	.	Name=nad5 exon 1
##sequence-region	Contig138+1450	1	1687
##sequence-region	Contig140+2284	1	34224
Contig140+2284	Geneious	gene	1273	1343	.	-	.	Name=trnG gene
Contig140+2284	Geneious	tRNA	1273	1343	.	-	.	Name=trnG tRNA
##sequence-region	Contig141+15325	1	3858
##sequence-region	Contig142+115956	1	364
##sequence-region	Contig143+2151	1	12047
##sequence-region	Contig144+1852	1	20038
Contig144+1852	Geneious	gene	3655	3737	.	+	.	Name=trnY gene
Contig144+1852	Geneious	tRNA	3655	3737	.	+	.	Name=trnY tRNA
##sequence-region	Contig145+38964	1	11372
##sequence-region	Contig146+14754	1	2423
##sequence-region	Contig147+7604688_2	1	11701
##sequence-region	Contig148+2290	1	1490
##sequence-region	Contig15+2205_2	1	3274
##sequence-region	Contig150+110125	1	3462
##sequence-region	Contig151+19512	1	6382
##sequence-region	Contig152+27804	1	11486
Contig152+27804	Geneious	tRNA	4209	4280	.	+	.	Name=trnE tRNA
Contig152+27804	Geneious	CDS	569	1366	.	+	0	Name=cox3 CDS
Contig152+27804	Geneious	CDS	4462	4686	.	+	0	Name=atp9 CDS
Contig152+27804	Geneious	gene	569	1366	.	+	.	Name=cox3 gene
Contig152+27804	Geneious	gene	4462	4686	.	+	.	Name=atp9 gene
Contig152+27804	Geneious	gene	4209	4280	.	+	.	Name=trnE gene
##sequence-region	Contig153+89742382	1	5340
##sequence-region	Contig154+14381899	1	2247
##sequence-region	Contig154+14381899_2	1	10535
##sequence-region	Contig155+21687	1	384
##sequence-region	Contig156+112772	1	2387
##sequence-region	Contig157+134436571	1	15951
Contig157+134436571	Geneious	gene	6425	6498	.	+	.	Name=trnR gene
Contig157+134436571	Geneious	tRNA	6425	6498	.	+	.	Name=trnR tRNA
##sequence-region	Contig158+11687	1	459
##sequence-region	Contig159+1242	1	27162
Contig159+1242	Geneious	gene	3669	3793	.	-	.	Name=rrn5 gene
Contig159+1242	Geneious	rRNA	3669	3793	.	-	.	Name=rrn5 rRNA
##sequence-region	Contig16+13274_2	1	284
##sequence-region	Contig160+125218362	1	18825
##sequence-region	Contig161+24754	1	2859
##sequence-region	Contig162+3742347_2	1	10405
##sequence-region	Contig163+2152	1	30373
Contig163+2152	Geneious	gene	4354	4478	.	-	.	Name=rrn5 gene
Contig163+2152	Geneious	rRNA	4354	4478	.	-	.	Name=rrn5 rRNA
##sequence-region	Contig164+116451	1	7039
Contig164+116451	Geneious	CDS	3488	4312	.	+	0	Name=rps2 CDS
Contig164+116451	Geneious	gene	3488	4312	.	+	.	Name=rps2 gene
##sequence-region	Contig166+94958562	1	5798
Contig166+94958562	Geneious	exon	3863	4092	.	+	.	Name=nad5 exon 1
##sequence-region	Contig167+2280	1	14340
##sequence-region	Contig168+212772	1	2787
##sequence-region	Contig169+8479784	1	20336
##sequence-region	Contig170+25325	1	3416
##sequence-region	Contig171+210125	1	3721
##sequence-region	Contig172+216451	1	6971
Contig172+216451	Geneious	CDS	3364	4188	.	+	0	Name=rps2 CDS
Contig172+216451	Geneious	gene	3364	4188	.	+	.	Name=rps2 gene
##sequence-region	Contig173+110176	1	4988
##sequence-region	Contig174+0125218362	1	18654
##sequence-region	Contig21+15707_2	1	290
##sequence-region	Contig27+1346	1	5874
Contig27+1346	Geneious	CDS	2348	3566	.	+	0	Name=cob CDS
Contig27+1346	Geneious	gene	2348	3566	.	+	.	Name=cob gene
##sequence-region	Contig32+1278	1	295
##sequence-region	Contig34+12519	1	646
##sequence-region	Contig35+2299	1	264
##sequence-region	Contig37+15773_2	1	4499
Contig37+15773_2	Geneious	exon	1517	1939	.	+	.	Name=nad4 exon 3
Contig37+15773_2	Geneious	exon	4105	4202	.	+	.	Name=nad4 exon 4
##sequence-region	Contig38+14501	1	342
##sequence-region	Contig39+89316692	1	7734
Contig39+89316692	Geneious	exon	3445	4456	.	-	.	Name=nad5 exon 2;ID=qZZmw4X/jVL4W/bVKEjtF98josU.1691036808636.84
Contig39+89316692	Geneious	exon	1899	2111	.	-	.	Name=nad5 exon 2;ID=qZZmw4X/jVL4W/bVKEjtF98josU.1691036808636.84
Contig39+89316692	Geneious	exon	6492	6721	.	-	.	Name=nad5 exon 1
##sequence-region	Contig42+11558	1	382
##sequence-region	Contig45+1284	1	7095
Contig45+1284	Geneious	gene	5972	6045	.	+	.	Name=trnM gene
Contig45+1284	Geneious	tRNA	5972	6045	.	+	.	Name=trnM tRNA
##sequence-region	Contig46+14830910_2	1	878
##sequence-region	Contig47+12362_2	1	3577
Contig47+12362_2	Geneious	CDS	1373	1618	.	-	0	Name=rps19 CDS
Contig47+12362_2	Geneious	gene	1373	1618	.	-	.	Name=rps19 gene
Contig47+12362_2	Geneious	exon	1622	2284	.	-	.	Name=rpl2 exon 2
Contig47+12362_2	Geneious	exon	1225	1298	.	-	.	Name=rps3 exon 1
##sequence-region	Contig50+14616_2	1	389
##sequence-region	Contig54+11999	1	281
##sequence-region	Contig56+111878	1	3541
Contig56+111878	Geneious	gene	2739	2812	.	+	.	Name=trnP gene
Contig56+111878	Geneious	tRNA	2739	2812	.	+	.	Name=trnP tRNA
##sequence-region	Contig60+1286	1	1041
##sequence-region	Contig62+17095	1	1417
Contig62+17095	Geneious	CDS	321	701	.	+	0	Name=sdh3 CDS
Contig62+17095	Geneious	gene	321	701	.	+	.	Name=sdh3 gene
##sequence-region	Contig67+15821	1	5359
Contig67+15821	Geneious	gene	4236	4309	.	+	.	Name=trnM gene
Contig67+15821	Geneious	tRNA	4236	4309	.	+	.	Name=trnM tRNA
##sequence-region	Contig72+1889	1	294
##sequence-region	Contig73+2270	1	24297
Contig73+2270	Geneious	gene	1242	1314	.	+	.	Name=trnW gene
Contig73+2270	Geneious	tRNA	1242	1314	.	+	.	Name=trnW tRNA
##sequence-region	Contig76+124299	1	298
##sequence-region	Contig77+12193	1	856
Contig77+12193	Geneious	exon	44	117	.	+	.	Name=rps3 exon 1
##sequence-region	Contig80+1628	1	335
##sequence-region	Contig82+1285	1	22867
Contig82+1285	Geneious	CDS	19512	20730	.	-	0	Name=cob CDS
Contig82+1285	Geneious	gene	19512	20730	.	-	.	Name=cob gene
##sequence-region	Contig84+1585	1	7275
##sequence-region	Contig85+122867	1	493
##sequence-region	Contig87+15118	1	276
##sequence-region	Contig88+146913411	1	5237
Contig88+146913411	Geneious	exon	2254	2409	.	-	.	Name=nad2 exon 1
##sequence-region	Contig91+113215	1	11451
Contig91+113215	Geneious	gene	10044	10116	.	-	.	Name=trnW gene
Contig91+113215	Geneious	tRNA	10044	10116	.	-	.	Name=trnW tRNA
##sequence-region	Contig92+17804_2	1	2763
Contig92+17804_2	Geneious	exon	842	1103	.	+	.	Name=nad7 exon 4
##sequence-region	Contig95+1383	1	9918
Contig95+1383	Geneious	gene	356	441	.	-	.	Name=trnS gene
Contig95+1383	Geneious	tRNA	356	441	.	-	.	Name=trnS tRNA
##sequence-region	Contig96+19920	1	277
##sequence-region	Contig97+1251	1	6567
Contig97+1251	Geneious	CDS	5638	6048	.	+	0	Name=rpl16 CDS
Contig97+1251	Geneious	exon	4103	5621	.	+	.	Name=rps3 exon 2
Contig97+1251	Geneious	gene	5638	6048	.	+	.	Name=rpl16 gene
##sequence-region	Contig98+13581	1	9548
Contig98+13581	Geneious	CDS	3398	3712	.	-	0	Name=rps10 CDS
Contig98+13581	Geneious	exon	1847	2275	.	-	.	Name=rpl2 exon 1
Contig98+13581	Geneious	gene	3398	3712	.	-	.	Name=rps10 gene
##sequence-region	Contig99+2306	1	8960
##sequence-region	Contig1	1	35385
Contig1	Geneious	CDS	14387	14887	.	+	0	Name=atp4 CDS
Contig1	Geneious	tRNA	18549	18633	.	-	.	Name=trnY tRNA
Contig1	Geneious	tRNA	31684	31756	.	-	.	Name=trnK tRNA
Contig1	Geneious	gene	14387	14887	.	+	.	Name=atp4 gene
Contig1	Geneious	gene	18549	18633	.	-	.	Name=trnY gene
Contig1	Geneious	gene	31684	31756	.	-	.	Name=trnK gene
Contig1	Geneious	exon	2532	2667	.	+	.	Name=nad1 exon 2;ID=qZZmw4X/jVL4W/bVKEjtF98josU.1691036808636.85
Contig1	Geneious	exon	5834	5916	.	+	.	Name=nad1 exon 2;ID=qZZmw4X/jVL4W/bVKEjtF98josU.1691036808636.85
Contig1	Geneious	exon	13844	14102	.	+	.	Name=nad1 exon 5
Contig1	Geneious	exon	732	989	.	+	.	Name=nad1 exon 1
Contig1	Geneious	exon	8437	8628	.	+	.	Name=nad1 exon 3
Contig1	Geneious	exon	10629	10687	.	+	.	Name=nad1 exon 4
##sequence-region	Contig1_2	1	44938
Contig1_2	Geneious	exon	732	989	.	+	.	Name=nad1 exon 1
Contig1_2	Geneious	tRNA	13302	13389	.	-	.	Name=trnS tRNA
Contig1_2	Geneious	tRNA	26356	26429	.	+	.	Name=trnM tRNA
Contig1_2	Geneious	tRNA	31337	31409	.	+	.	Name=trnfM tRNA
Contig1_2	Geneious	CDS	18869	20087	.	+	0	Name=cob CDS
Contig1_2	Geneious	CDS	5425	6077	.	+	0	Name=nad6 CDS
Contig1_2	Geneious	CDS	30682	31272	.	+	0	Name=nad9 CDS
Contig1_2	Geneious	CDS	27525	27905	.	+	0	Name=sdh3 CDS
Contig1_2	Geneious	gene	18869	20087	.	+	.	Name=cob gene
Contig1_2	Geneious	gene	5425	6077	.	+	.	Name=nad6 gene
Contig1_2	Geneious	gene	30682	31272	.	+	.	Name=nad9 gene
Contig1_2	Geneious	gene	27525	27905	.	+	.	Name=sdh3 gene
Contig1_2	Geneious	gene	13302	13389	.	-	.	Name=trnS gene
Contig1_2	Geneious	gene	26356	26429	.	+	.	Name=trnM gene
Contig1_2	Geneious	gene	31337	31409	.	+	.	Name=trnfM gene
##sequence-region	Contig1_3	1	41062
Contig1_3	Geneious	CDS	9177	9974	.	+	0	Name=cox3 CDS
Contig1_3	Geneious	CDS	13070	13294	.	+	0	Name=atp9 CDS
Contig1_3	Geneious	tRNA	33882	33954	.	-	.	Name=trnfM tRNA
Contig1_3	Geneious	tRNA	12817	12888	.	+	.	Name=trnE tRNA
Contig1_3	Geneious	exon	3753	4298	.	+	.	Name=nad7 exon 2
Contig1_3	Geneious	exon	5446	5679	.	+	.	Name=nad7 exon 3
Contig1_3	Geneious	exon	1758	1897	.	+	.	Name=nad7 exon 1
Contig1_3	Geneious	gene	9177	9974	.	+	.	Name=cox3 gene
Contig1_3	Geneious	gene	13070	13294	.	+	.	Name=atp9 gene
Contig1_3	Geneious	gene	33882	33954	.	-	.	Name=trnfM gene
Contig1_3	Geneious	gene	12817	12888	.	+	.	Name=trnE gene
##sequence-region	Contig1_4	1	43523
Contig1_4	Geneious	CDS	22525	23025	.	+	0	Name=atp4 CDS
Contig1_4	Geneious	tRNA	26687	26771	.	-	.	Name=trnY tRNA
Contig1_4	Geneious	tRNA	39822	39894	.	-	.	Name=trnK tRNA
Contig1_4	Geneious	gene	22525	23025	.	+	.	Name=atp4 gene
Contig1_4	Geneious	gene	26687	26771	.	-	.	Name=trnY gene
Contig1_4	Geneious	gene	39822	39894	.	-	.	Name=trnK gene
Contig1_4	Geneious	exon	6943	7337	.	-	.	Name=nad5 exon 4
Contig1_4	Geneious	exon	21982	22240	.	+	.	Name=nad1 exon 5
Contig1_4	Geneious	exon	732	989	.	+	.	Name=nad1 exon 1
Contig1_4	Geneious	exon	16575	16766	.	+	.	Name=nad1 exon 3
Contig1_4	Geneious	exon	6126	6257	.	-	.	Name=nad5 exon 5
Contig1_4	Geneious	exon	18767	18825	.	+	.	Name=nad1 exon 4
Contig1_4	Geneious	exon	8901	8922	.	-	.	Name=nad5 exon 3
##sequence-region	Contig1_5	1	30823
Contig1_5	Geneious	exon	732	989	.	+	.	Name=nad1 exon 1
Contig1_5	Geneious	CDS	16567	17157	.	+	0	Name=nad9 CDS
Contig1_5	Geneious	CDS	13410	13790	.	+	0	Name=sdh3 CDS
Contig1_5	Geneious	tRNA	12241	12314	.	+	.	Name=trnM tRNA
Contig1_5	Geneious	tRNA	17222	17294	.	+	.	Name=trnfM tRNA
Contig1_5	Geneious	gene	16567	17157	.	+	.	Name=nad9 gene
Contig1_5	Geneious	gene	13410	13790	.	+	.	Name=sdh3 gene
Contig1_5	Geneious	gene	12241	12314	.	+	.	Name=trnM gene
Contig1_5	Geneious	gene	17222	17294	.	+	.	Name=trnfM gene
##sequence-region	Contig1_6	1	34449
Contig1_6	Geneious	CDS	1758	1897	.	+	0	Name=nad7 CDS;ID=qZZmw4X/jVL4W/bVKEjtF98josU.1691036808652.86
Contig1_6	Geneious	CDS	3753	4298	.	+	0	Name=nad7 CDS;ID=qZZmw4X/jVL4W/bVKEjtF98josU.1691036808652.86
Contig1_6	Geneious	CDS	5446	5679	.	+	0	Name=nad7 CDS;ID=qZZmw4X/jVL4W/bVKEjtF98josU.1691036808652.86
Contig1_6	Geneious	CDS	9325	9586	.	+	0	Name=nad7 CDS;ID=qZZmw4X/jVL4W/bVKEjtF98josU.1691036808652.86
Contig1_6	Geneious	exon	3753	4298	.	+	.	Name=nad7 exon 2
Contig1_6	Geneious	exon	9325	9586	.	+	.	Name=nad7 exon 4
Contig1_6	Geneious	exon	5446	5679	.	+	.	Name=nad7 exon 3
Contig1_6	Geneious	exon	1758	1897	.	+	.	Name=nad7 exon 1
##sequence-region	Contig1_7	1	35806
Contig1_7	Geneious	exon	732	989	.	+	.	Name=nad1 exon 1
Contig1_7	Geneious	tRNA	17224	17297	.	+	.	Name=trnM tRNA
Contig1_7	Geneious	tRNA	22205	22277	.	+	.	Name=trnfM tRNA
Contig1_7	Geneious	CDS	9737	10955	.	+	0	Name=cob CDS
Contig1_7	Geneious	CDS	21550	22140	.	+	0	Name=nad9 CDS
Contig1_7	Geneious	CDS	18393	18773	.	+	0	Name=sdh3 CDS
Contig1_7	Geneious	gene	9737	10955	.	+	.	Name=cob gene
Contig1_7	Geneious	gene	21550	22140	.	+	.	Name=nad9 gene
Contig1_7	Geneious	gene	18393	18773	.	+	.	Name=sdh3 gene
Contig1_7	Geneious	gene	17224	17297	.	+	.	Name=trnM gene
Contig1_7	Geneious	gene	22205	22277	.	+	.	Name=trnfM gene
##sequence-region	Contig1_8	1	37645
Contig1_8	Geneious	exon	732	989	.	+	.	Name=nad1 exon 1
Contig1_8	Geneious	tRNA	19063	19136	.	+	.	Name=trnM tRNA
Contig1_8	Geneious	tRNA	24044	24116	.	+	.	Name=trnfM tRNA
Contig1_8	Geneious	CDS	9736	10954	.	+	0	Name=cob CDS
Contig1_8	Geneious	CDS	23389	23979	.	+	0	Name=nad9 CDS
Contig1_8	Geneious	CDS	20232	20612	.	+	0	Name=sdh3 CDS
Contig1_8	Geneious	gene	9736	10954	.	+	.	Name=cob gene
Contig1_8	Geneious	gene	23389	23979	.	+	.	Name=nad9 gene
Contig1_8	Geneious	gene	20232	20612	.	+	.	Name=sdh3 gene
Contig1_8	Geneious	gene	19063	19136	.	+	.	Name=trnM gene
Contig1_8	Geneious	gene	24044	24116	.	+	.	Name=trnfM gene
##sequence-region	Contig1_9	1	64061
Contig1_9	Geneious	CDS	9177	9974	.	+	0	Name=cox3 CDS
Contig1_9	Geneious	CDS	13070	13294	.	+	0	Name=atp9 CDS
Contig1_9	Geneious	exon	3753	4298	.	+	.	Name=nad7 exon 2
Contig1_9	Geneious	exon	5446	5679	.	+	.	Name=nad7 exon 3
Contig1_9	Geneious	exon	1758	1897	.	+	.	Name=nad7 exon 1
Contig1_9	Geneious	tRNA	60554	60636	.	-	.	Name=trnY tRNA
Contig1_9	Geneious	tRNA	37300	37373	.	+	.	Name=trnR tRNA
Contig1_9	Geneious	tRNA	33882	33954	.	-	.	Name=trnfM tRNA
Contig1_9	Geneious	tRNA	12817	12888	.	+	.	Name=trnE tRNA
Contig1_9	Geneious	gene	9177	9974	.	+	.	Name=cox3 gene
Contig1_9	Geneious	gene	13070	13294	.	+	.	Name=atp9 gene
Contig1_9	Geneious	gene	60554	60636	.	-	.	Name=trnY gene
Contig1_9	Geneious	gene	37300	37373	.	+	.	Name=trnR gene
Contig1_9	Geneious	gene	33882	33954	.	-	.	Name=trnfM gene
Contig1_9	Geneious	gene	12817	12888	.	+	.	Name=trnE gene
##sequence-region	Contig1_10	1	12471
Contig1_10	Geneious	exon	6943	7337	.	-	.	Name=nad5 exon 4
Contig1_10	Geneious	exon	732	989	.	+	.	Name=nad1 exon 1
Contig1_10	Geneious	exon	6126	6257	.	-	.	Name=nad5 exon 5
Contig1_10	Geneious	exon	8901	8922	.	-	.	Name=nad5 exon 3
##sequence-region	Contig1_11	1	25870
Contig1_11	Geneious	exon	732	989	.	+	.	Name=nad1 exon 1
Contig1_11	Geneious	gene	7529	7602	.	+	.	Name=trnR gene
Contig1_11	Geneious	tRNA	7529	7602	.	+	.	Name=trnR tRNA
##sequence-region	Contig1_12	1	58984
Contig1_12	Geneious	CDS	9177	9974	.	+	0	Name=cox3 CDS
Contig1_12	Geneious	CDS	13070	13294	.	+	0	Name=atp9 CDS
Contig1_12	Geneious	exon	3753	4298	.	+	.	Name=nad7 exon 2
Contig1_12	Geneious	exon	5446	5679	.	+	.	Name=nad7 exon 3
Contig1_12	Geneious	exon	1758	1897	.	+	.	Name=nad7 exon 1
Contig1_12	Geneious	tRNA	35450	35522	.	+	.	Name=trnW tRNA
Contig1_12	Geneious	tRNA	33882	33954	.	-	.	Name=trnfM tRNA
Contig1_12	Geneious	tRNA	12817	12888	.	+	.	Name=trnE tRNA
Contig1_12	Geneious	gene	9177	9974	.	+	.	Name=cox3 gene
Contig1_12	Geneious	gene	13070	13294	.	+	.	Name=atp9 gene
Contig1_12	Geneious	gene	35450	35522	.	+	.	Name=trnW gene
Contig1_12	Geneious	gene	33882	33954	.	-	.	Name=trnfM gene
Contig1_12	Geneious	gene	12817	12888	.	+	.	Name=trnE gene
##sequence-region	Contig2	1	3169
##sequence-region	Contig1_13	1	31882
Contig1_13	Geneious	exon	732	989	.	+	.	Name=nad1 exon 1
Contig1_13	Geneious	CDS	17626	18216	.	+	0	Name=nad9 CDS
Contig1_13	Geneious	CDS	14469	14849	.	+	0	Name=sdh3 CDS
Contig1_13	Geneious	tRNA	13300	13373	.	+	.	Name=trnM tRNA
Contig1_13	Geneious	tRNA	18281	18353	.	+	.	Name=trnfM tRNA
Contig1_13	Geneious	gene	17626	18216	.	+	.	Name=nad9 gene
Contig1_13	Geneious	gene	14469	14849	.	+	.	Name=sdh3 gene
Contig1_13	Geneious	gene	13300	13373	.	+	.	Name=trnM gene
Contig1_13	Geneious	gene	18281	18353	.	+	.	Name=trnfM gene
##sequence-region	Contig1_14	1	35805
Contig1_14	Geneious	exon	732	989	.	+	.	Name=nad1 exon 1
Contig1_14	Geneious	tRNA	17223	17296	.	+	.	Name=trnM tRNA
Contig1_14	Geneious	tRNA	22204	22276	.	+	.	Name=trnfM tRNA
Contig1_14	Geneious	CDS	9736	10954	.	+	0	Name=cob CDS
Contig1_14	Geneious	CDS	21549	22139	.	+	0	Name=nad9 CDS
Contig1_14	Geneious	CDS	18392	18772	.	+	0	Name=sdh3 CDS
Contig1_14	Geneious	gene	9736	10954	.	+	.	Name=cob gene
Contig1_14	Geneious	gene	21549	22139	.	+	.	Name=nad9 gene
Contig1_14	Geneious	gene	18392	18772	.	+	.	Name=sdh3 gene
Contig1_14	Geneious	gene	17223	17296	.	+	.	Name=trnM gene
Contig1_14	Geneious	gene	22204	22276	.	+	.	Name=trnfM gene
##sequence-region	Contig1_15	1	38586
Contig1_15	Geneious	CDS	1808	1947	.	+	0	Name=nad7 CDS;ID=qZZmw4X/jVL4W/bVKEjtF98josU.1691036808661.87
Contig1_15	Geneious	CDS	3803	4348	.	+	0	Name=nad7 CDS;ID=qZZmw4X/jVL4W/bVKEjtF98josU.1691036808661.87
Contig1_15	Geneious	CDS	5496	5729	.	+	0	Name=nad7 CDS;ID=qZZmw4X/jVL4W/bVKEjtF98josU.1691036808661.87
Contig1_15	Geneious	CDS	9375	9636	.	+	0	Name=nad7 CDS;ID=qZZmw4X/jVL4W/bVKEjtF98josU.1691036808661.87
Contig1_15	Geneious	exon	3803	4348	.	+	.	Name=nad7 exon 2
Contig1_15	Geneious	exon	9375	9636	.	+	.	Name=nad7 exon 4
Contig1_15	Geneious	exon	5496	5729	.	+	.	Name=nad7 exon 3
Contig1_15	Geneious	exon	1808	1947	.	+	.	Name=nad7 exon 1
##sequence-region	Contig1_16	1	27153
Contig1_16	Geneious	CDS	23717	24935	.	-	0	Name=cob CDS
Contig1_16	Geneious	exon	732	989	.	+	.	Name=nad1 exon 1
Contig1_16	Geneious	gene	23717	24935	.	-	.	Name=cob gene
##sequence-region	Contig1_17	1	48690
Contig1_17	Geneious	CDS	45254	46472	.	-	0	Name=cob CDS
Contig1_17	Geneious	exon	732	989	.	+	.	Name=nad1 exon 1
Contig1_17	Geneious	tRNA	7529	7602	.	+	.	Name=trnR tRNA
Contig1_17	Geneious	gene	45254	46472	.	-	.	Name=cob gene
Contig1_17	Geneious	gene	7529	7602	.	+	.	Name=trnR gene
##sequence-region	Contig1_18	1	60932
Contig1_18	Geneious	exon	3753	4298	.	+	.	Name=nad7 exon 2
Contig1_18	Geneious	exon	5446	5679	.	+	.	Name=nad7 exon 3
Contig1_18	Geneious	exon	1758	1897	.	+	.	Name=nad7 exon 1
Contig1_18	Geneious	CDS	39507	40725	.	+	0	Name=cob CDS
Contig1_18	Geneious	CDS	9177	9974	.	+	0	Name=cox3 CDS
Contig1_18	Geneious	CDS	51320	51910	.	+	0	Name=nad9 CDS
Contig1_18	Geneious	CDS	48163	48543	.	+	0	Name=sdh3 CDS
Contig1_18	Geneious	CDS	13070	13294	.	+	0	Name=atp9 CDS
Contig1_18	Geneious	tRNA	57660	57745	.	+	.	Name=trnS tRNA
Contig1_18	Geneious	tRNA	46994	47067	.	+	.	Name=trnM tRNA
Contig1_18	Geneious	tRNA	51975	52047	.	+	.	Name=trnfM tRNA
Contig1_18	Geneious	tRNA	33882	33954	.	-	.	Name=trnfM tRNA
Contig1_18	Geneious	tRNA	12817	12888	.	+	.	Name=trnE tRNA
Contig1_18	Geneious	gene	39507	40725	.	+	.	Name=cob gene
Contig1_18	Geneious	gene	9177	9974	.	+	.	Name=cox3 gene
Contig1_18	Geneious	gene	51320	51910	.	+	.	Name=nad9 gene
Contig1_18	Geneious	gene	48163	48543	.	+	.	Name=sdh3 gene
Contig1_18	Geneious	gene	13070	13294	.	+	.	Name=atp9 gene
Contig1_18	Geneious	gene	57660	57745	.	+	.	Name=trnS gene
Contig1_18	Geneious	gene	46994	47067	.	+	.	Name=trnM gene
Contig1_18	Geneious	gene	51975	52047	.	+	.	Name=trnfM gene
Contig1_18	Geneious	gene	33882	33954	.	-	.	Name=trnfM gene
Contig1_18	Geneious	gene	12817	12888	.	+	.	Name=trnE gene
##sequence-region	Contig1_19	1	27154
Contig1_19	Geneious	CDS	23717	24935	.	-	0	Name=cob CDS
Contig1_19	Geneious	exon	732	989	.	+	.	Name=nad1 exon 1
Contig1_19	Geneious	gene	23717	24935	.	-	.	Name=cob gene
##sequence-region	Contig1_20	1	34028
Contig1_20	Geneious	gene	7529	7602	.	+	.	Name=trnR gene
Contig1_20	Geneious	tRNA	7529	7602	.	+	.	Name=trnR tRNA
Contig1_20	Geneious	exon	28480	28874	.	-	.	Name=nad5 exon 4
Contig1_20	Geneious	exon	732	989	.	+	.	Name=nad1 exon 1
Contig1_20	Geneious	exon	27663	27794	.	-	.	Name=nad5 exon 5
Contig1_20	Geneious	exon	30438	30459	.	-	.	Name=nad5 exon 3
##sequence-region	Contig1_21	1	38577
Contig1_21	Geneious	CDS	1808	1947	.	+	0	Name=nad7 CDS;ID=qZZmw4X/jVL4W/bVKEjtF98josU.1691036808665.88
Contig1_21	Geneious	CDS	3803	4348	.	+	0	Name=nad7 CDS;ID=qZZmw4X/jVL4W/bVKEjtF98josU.1691036808665.88
Contig1_21	Geneious	CDS	5496	5729	.	+	0	Name=nad7 CDS;ID=qZZmw4X/jVL4W/bVKEjtF98josU.1691036808665.88
Contig1_21	Geneious	CDS	9375	9636	.	+	0	Name=nad7 CDS;ID=qZZmw4X/jVL4W/bVKEjtF98josU.1691036808665.88
Contig1_21	Geneious	exon	3803	4348	.	+	.	Name=nad7 exon 2
Contig1_21	Geneious	exon	9375	9636	.	+	.	Name=nad7 exon 4
Contig1_21	Geneious	exon	5496	5729	.	+	.	Name=nad7 exon 3
Contig1_21	Geneious	exon	1808	1947	.	+	.	Name=nad7 exon 1
##sequence-region	Contig1_22	1	66858
Contig1_22	Geneious	CDS	9737	10955	.	+	0	Name=cob CDS
Contig1_22	Geneious	CDS	21550	22140	.	+	0	Name=nad9 CDS
Contig1_22	Geneious	CDS	45860	46360	.	+	0	Name=atp4 CDS
Contig1_22	Geneious	CDS	18393	18773	.	+	0	Name=sdh3 CDS
Contig1_22	Geneious	exon	45317	45575	.	+	.	Name=nad1 exon 5
Contig1_22	Geneious	exon	732	989	.	+	.	Name=nad1 exon 1
Contig1_22	Geneious	exon	39910	40101	.	+	.	Name=nad1 exon 3
Contig1_22	Geneious	exon	42102	42160	.	+	.	Name=nad1 exon 4
Contig1_22	Geneious	tRNA	50022	50106	.	-	.	Name=trnY tRNA
Contig1_22	Geneious	tRNA	17224	17297	.	+	.	Name=trnM tRNA
Contig1_22	Geneious	tRNA	63157	63229	.	-	.	Name=trnK tRNA
Contig1_22	Geneious	tRNA	22205	22277	.	+	.	Name=trnfM tRNA
Contig1_22	Geneious	gene	9737	10955	.	+	.	Name=cob gene
Contig1_22	Geneious	gene	21550	22140	.	+	.	Name=nad9 gene
Contig1_22	Geneious	gene	45860	46360	.	+	.	Name=atp4 gene
Contig1_22	Geneious	gene	18393	18773	.	+	.	Name=sdh3 gene
Contig1_22	Geneious	gene	50022	50106	.	-	.	Name=trnY gene
Contig1_22	Geneious	gene	17224	17297	.	+	.	Name=trnM gene
Contig1_22	Geneious	gene	63157	63229	.	-	.	Name=trnK gene
Contig1_22	Geneious	gene	22205	22277	.	+	.	Name=trnfM gene
##sequence-region	Contig1_23	1	41569
Contig1_23	Geneious	exon	732	989	.	+	.	Name=nad1 exon 1
Contig1_23	Geneious	tRNA	22987	23060	.	+	.	Name=trnM tRNA
Contig1_23	Geneious	tRNA	27968	28040	.	+	.	Name=trnfM tRNA
Contig1_23	Geneious	CDS	9736	10954	.	+	0	Name=cob CDS
Contig1_23	Geneious	CDS	15500	16718	.	+	0	Name=cob CDS
Contig1_23	Geneious	CDS	27313	27903	.	+	0	Name=nad9 CDS
Contig1_23	Geneious	CDS	24156	24536	.	+	0	Name=sdh3 CDS
Contig1_23	Geneious	gene	9736	10954	.	+	.	Name=cob gene
Contig1_23	Geneious	gene	15500	16718	.	+	.	Name=cob gene
Contig1_23	Geneious	gene	27313	27903	.	+	.	Name=nad9 gene
Contig1_23	Geneious	gene	24156	24536	.	+	.	Name=sdh3 gene
Contig1_23	Geneious	gene	22987	23060	.	+	.	Name=trnM gene
Contig1_23	Geneious	gene	27968	28040	.	+	.	Name=trnfM gene
##sequence-region	Contig1_24	1	55949
Contig1_24	Geneious	exon	3753	4298	.	+	.	Name=nad7 exon 2
Contig1_24	Geneious	exon	5446	5679	.	+	.	Name=nad7 exon 3
Contig1_24	Geneious	exon	1758	1897	.	+	.	Name=nad7 exon 1
Contig1_24	Geneious	CDS	9177	9974	.	+	0	Name=cox3 CDS
Contig1_24	Geneious	CDS	46337	46927	.	+	0	Name=nad9 CDS
Contig1_24	Geneious	CDS	43180	43560	.	+	0	Name=sdh3 CDS
Contig1_24	Geneious	CDS	13070	13294	.	+	0	Name=atp9 CDS
Contig1_24	Geneious	tRNA	52677	52762	.	+	.	Name=trnS tRNA
Contig1_24	Geneious	tRNA	42011	42084	.	+	.	Name=trnM tRNA
Contig1_24	Geneious	tRNA	46992	47064	.	+	.	Name=trnfM tRNA
Contig1_24	Geneious	tRNA	33882	33954	.	-	.	Name=trnfM tRNA
Contig1_24	Geneious	tRNA	12817	12888	.	+	.	Name=trnE tRNA
Contig1_24	Geneious	gene	9177	9974	.	+	.	Name=cox3 gene
Contig1_24	Geneious	gene	46337	46927	.	+	.	Name=nad9 gene
Contig1_24	Geneious	gene	43180	43560	.	+	.	Name=sdh3 gene
Contig1_24	Geneious	gene	13070	13294	.	+	.	Name=atp9 gene
Contig1_24	Geneious	gene	52677	52762	.	+	.	Name=trnS gene
Contig1_24	Geneious	gene	42011	42084	.	+	.	Name=trnM gene
Contig1_24	Geneious	gene	46992	47064	.	+	.	Name=trnfM gene
Contig1_24	Geneious	gene	33882	33954	.	-	.	Name=trnfM gene
Contig1_24	Geneious	gene	12817	12888	.	+	.	Name=trnE gene
##sequence-region	Contig1_25	1	56922
Contig1_25	Geneious	CDS	35924	36424	.	+	0	Name=atp4 CDS
Contig1_25	Geneious	tRNA	40086	40170	.	-	.	Name=trnY tRNA
Contig1_25	Geneious	tRNA	7529	7602	.	+	.	Name=trnR tRNA
Contig1_25	Geneious	tRNA	53221	53293	.	-	.	Name=trnK tRNA
Contig1_25	Geneious	exon	35381	35639	.	+	.	Name=nad1 exon 5
Contig1_25	Geneious	exon	732	989	.	+	.	Name=nad1 exon 1
Contig1_25	Geneious	exon	29974	30165	.	+	.	Name=nad1 exon 3
Contig1_25	Geneious	exon	32166	32224	.	+	.	Name=nad1 exon 4
Contig1_25	Geneious	gene	35924	36424	.	+	.	Name=atp4 gene
Contig1_25	Geneious	gene	40086	40170	.	-	.	Name=trnY gene
Contig1_25	Geneious	gene	7529	7602	.	+	.	Name=trnR gene
Contig1_25	Geneious	gene	53221	53293	.	-	.	Name=trnK gene
##sequence-region	Contig1_26	1	41569
Contig1_26	Geneious	exon	732	989	.	+	.	Name=nad1 exon 1
Contig1_26	Geneious	tRNA	22987	23060	.	+	.	Name=trnM tRNA
Contig1_26	Geneious	tRNA	27968	28040	.	+	.	Name=trnfM tRNA
Contig1_26	Geneious	CDS	9736	10954	.	+	0	Name=cob CDS
Contig1_26	Geneious	CDS	15500	16718	.	+	0	Name=cob CDS
Contig1_26	Geneious	CDS	27313	27903	.	+	0	Name=nad9 CDS
Contig1_26	Geneious	CDS	24156	24536	.	+	0	Name=sdh3 CDS
Contig1_26	Geneious	gene	9736	10954	.	+	.	Name=cob gene
Contig1_26	Geneious	gene	15500	16718	.	+	.	Name=cob gene
Contig1_26	Geneious	gene	27313	27903	.	+	.	Name=nad9 gene
Contig1_26	Geneious	gene	24156	24536	.	+	.	Name=sdh3 gene
Contig1_26	Geneious	gene	22987	23060	.	+	.	Name=trnM gene
Contig1_26	Geneious	gene	27968	28040	.	+	.	Name=trnfM gene
##sequence-region	Contig1_27	1	34440
Contig1_27	Geneious	CDS	1758	1897	.	+	0	Name=nad7 CDS;ID=qZZmw4X/jVL4W/bVKEjtF98josU.1691036808673.89
Contig1_27	Geneious	CDS	3753	4298	.	+	0	Name=nad7 CDS;ID=qZZmw4X/jVL4W/bVKEjtF98josU.1691036808673.89
Contig1_27	Geneious	CDS	5446	5679	.	+	0	Name=nad7 CDS;ID=qZZmw4X/jVL4W/bVKEjtF98josU.1691036808673.89
Contig1_27	Geneious	CDS	9325	9586	.	+	0	Name=nad7 CDS;ID=qZZmw4X/jVL4W/bVKEjtF98josU.1691036808673.89
Contig1_27	Geneious	exon	3753	4298	.	+	.	Name=nad7 exon 2
Contig1_27	Geneious	exon	9325	9586	.	+	.	Name=nad7 exon 4
Contig1_27	Geneious	exon	5446	5679	.	+	.	Name=nad7 exon 3
Contig1_27	Geneious	exon	1758	1897	.	+	.	Name=nad7 exon 1
##sequence-region	Contig1_30	1	38578
Contig1_30	Geneious	CDS	1808	1947	.	+	0	Name=nad7 CDS;ID=qZZmw4X/jVL4W/bVKEjtF98josU.1691036808675.90
Contig1_30	Geneious	CDS	3803	4348	.	+	0	Name=nad7 CDS;ID=qZZmw4X/jVL4W/bVKEjtF98josU.1691036808675.90
Contig1_30	Geneious	CDS	5496	5729	.	+	0	Name=nad7 CDS;ID=qZZmw4X/jVL4W/bVKEjtF98josU.1691036808675.90
Contig1_30	Geneious	CDS	9375	9636	.	+	0	Name=nad7 CDS;ID=qZZmw4X/jVL4W/bVKEjtF98josU.1691036808675.90
Contig1_30	Geneious	exon	3803	4348	.	+	.	Name=nad7 exon 2
Contig1_30	Geneious	exon	9375	9636	.	+	.	Name=nad7 exon 4
Contig1_30	Geneious	exon	5496	5729	.	+	.	Name=nad7 exon 3
Contig1_30	Geneious	exon	1808	1947	.	+	.	Name=nad7 exon 1
##sequence-region	Contig1_31	1	31032
Contig1_31	Geneious	CDS	4138	4662	.	+	.	Name=atp4 CDS
Contig1_31	Geneious	tRNA	8324	8408	.	-	.	Name=trnY tRNA
Contig1_31	Geneious	tRNA	21459	21531	.	-	.	Name=trnK tRNA
Contig1_31	Geneious	exon	3619	3877	.	+	.	Name=nad1 exon 5
Contig1_31	Geneious	exon	29264	29455	.	+	.	Name=nad1 exon 3
Contig1_31	Geneious	exon	404	462	.	+	.	Name=nad1 exon 4
Contig1_31	Geneious	gene	4162	4662	.	+	.	Name=atp4 gene
Contig1_31	Geneious	gene	8324	8408	.	-	.	Name=trnY gene
Contig1_31	Geneious	gene	21459	21531	.	-	.	Name=trnK gene
##sequence-region	Contig1_32	1	66857
Contig1_32	Geneious	CDS	9736	10954	.	+	0	Name=cob CDS
Contig1_32	Geneious	CDS	21549	22139	.	+	0	Name=nad9 CDS
Contig1_32	Geneious	CDS	45859	46359	.	+	0	Name=atp4 CDS
Contig1_32	Geneious	CDS	18392	18772	.	+	0	Name=sdh3 CDS
Contig1_32	Geneious	exon	45316	45574	.	+	.	Name=nad1 exon 5
Contig1_32	Geneious	exon	732	989	.	+	.	Name=nad1 exon 1
Contig1_32	Geneious	exon	39909	40100	.	+	.	Name=nad1 exon 3
Contig1_32	Geneious	exon	42101	42159	.	+	.	Name=nad1 exon 4
Contig1_32	Geneious	tRNA	50021	50105	.	-	.	Name=trnY tRNA
Contig1_32	Geneious	tRNA	17223	17296	.	+	.	Name=trnM tRNA
Contig1_32	Geneious	tRNA	63156	63228	.	-	.	Name=trnK tRNA
Contig1_32	Geneious	tRNA	22204	22276	.	+	.	Name=trnfM tRNA
Contig1_32	Geneious	gene	9736	10954	.	+	.	Name=cob gene
Contig1_32	Geneious	gene	21549	22139	.	+	.	Name=nad9 gene
Contig1_32	Geneious	gene	45859	46359	.	+	.	Name=atp4 gene
Contig1_32	Geneious	gene	18392	18772	.	+	.	Name=sdh3 gene
Contig1_32	Geneious	gene	50021	50105	.	-	.	Name=trnY gene
Contig1_32	Geneious	gene	17223	17296	.	+	.	Name=trnM gene
Contig1_32	Geneious	gene	63156	63228	.	-	.	Name=trnK gene
Contig1_32	Geneious	gene	22204	22276	.	+	.	Name=trnfM gene
##sequence-region	Contig1_33	1	37646
Contig1_33	Geneious	exon	732	989	.	+	.	Name=nad1 exon 1
Contig1_33	Geneious	tRNA	19064	19137	.	+	.	Name=trnM tRNA
Contig1_33	Geneious	tRNA	24045	24117	.	+	.	Name=trnfM tRNA
Contig1_33	Geneious	CDS	9737	10955	.	+	0	Name=cob CDS
Contig1_33	Geneious	CDS	23390	23980	.	+	0	Name=nad9 CDS
Contig1_33	Geneious	CDS	20233	20613	.	+	0	Name=sdh3 CDS
Contig1_33	Geneious	gene	9737	10955	.	+	.	Name=cob gene
Contig1_33	Geneious	gene	23390	23980	.	+	.	Name=nad9 gene
Contig1_33	Geneious	gene	20233	20613	.	+	.	Name=sdh3 gene
Contig1_33	Geneious	gene	19064	19137	.	+	.	Name=trnM gene
Contig1_33	Geneious	gene	24045	24117	.	+	.	Name=trnfM gene
##sequence-region	Contig1_34	1	61630
Contig1_34	Geneious	CDS	16575	16889	.	-	0	Name=rps10 CDS
Contig1_34	Geneious	tRNA	29079	29164	.	-	.	Name=trnS tRNA
Contig1_34	Geneious	gene	16575	16889	.	-	.	Name=rps10 gene
Contig1_34	Geneious	gene	29079	29164	.	-	.	Name=trnS gene
Contig1_34	Geneious	exon	1850	2364	.	+	.	Name=nad4 exon 2
Contig1_34	Geneious	exon	12425	12888	.	+	.	Name=nad4 exon 1
Contig1_34	Geneious	exon	59374	59837	.	+	.	Name=nad4 exon 1
Contig1_34	Geneious	exon	15024	15452	.	-	.	Name=rpl2 exon 1
Contig1_34	Geneious	exon	5893	6315	.	+	.	Name=nad4 exon 3
Contig1_34	Geneious	exon	8481	8578	.	+	.	Name=nad4 exon 4
##sequence-region	Contig1_36	1	34441
Contig1_36	Geneious	CDS	1758	1897	.	+	0	Name=nad7 CDS;ID=qZZmw4X/jVL4W/bVKEjtF98josU.1691036808684.91
Contig1_36	Geneious	CDS	3753	4298	.	+	0	Name=nad7 CDS;ID=qZZmw4X/jVL4W/bVKEjtF98josU.1691036808684.91
Contig1_36	Geneious	CDS	5446	5679	.	+	0	Name=nad7 CDS;ID=qZZmw4X/jVL4W/bVKEjtF98josU.1691036808684.91
Contig1_36	Geneious	CDS	9325	9586	.	+	0	Name=nad7 CDS;ID=qZZmw4X/jVL4W/bVKEjtF98josU.1691036808684.91
Contig1_36	Geneious	exon	3753	4298	.	+	.	Name=nad7 exon 2
Contig1_36	Geneious	exon	9325	9586	.	+	.	Name=nad7 exon 4
Contig1_36	Geneious	exon	5446	5679	.	+	.	Name=nad7 exon 3
Contig1_36	Geneious	exon	1758	1897	.	+	.	Name=nad7 exon 1
##sequence-region	Contig1_37	1	66858
Contig1_37	Geneious	CDS	9737	10955	.	+	0	Name=cob CDS
Contig1_37	Geneious	CDS	21550	22140	.	+	0	Name=nad9 CDS
Contig1_37	Geneious	CDS	45860	46360	.	+	0	Name=atp4 CDS
Contig1_37	Geneious	CDS	18393	18773	.	+	0	Name=sdh3 CDS
Contig1_37	Geneious	exon	45317	45575	.	+	.	Name=nad1 exon 5
Contig1_37	Geneious	exon	732	989	.	+	.	Name=nad1 exon 1
Contig1_37	Geneious	exon	39910	40101	.	+	.	Name=nad1 exon 3
Contig1_37	Geneious	exon	42102	42160	.	+	.	Name=nad1 exon 4
Contig1_37	Geneious	tRNA	50022	50106	.	-	.	Name=trnY tRNA
Contig1_37	Geneious	tRNA	17224	17297	.	+	.	Name=trnM tRNA
Contig1_37	Geneious	tRNA	63157	63229	.	-	.	Name=trnK tRNA
Contig1_37	Geneious	tRNA	22205	22277	.	+	.	Name=trnfM tRNA
Contig1_37	Geneious	gene	9737	10955	.	+	.	Name=cob gene
Contig1_37	Geneious	gene	21550	22140	.	+	.	Name=nad9 gene
Contig1_37	Geneious	gene	45860	46360	.	+	.	Name=atp4 gene
Contig1_37	Geneious	gene	18393	18773	.	+	.	Name=sdh3 gene
Contig1_37	Geneious	gene	50022	50106	.	-	.	Name=trnY gene
Contig1_37	Geneious	gene	17224	17297	.	+	.	Name=trnM gene
Contig1_37	Geneious	gene	63157	63229	.	-	.	Name=trnK gene
Contig1_37	Geneious	gene	22205	22277	.	+	.	Name=trnfM gene
##sequence-region	Contig1_38	1	62934
Contig1_38	Geneious	CDS	17626	18216	.	+	0	Name=nad9 CDS
Contig1_38	Geneious	CDS	41936	42436	.	+	0	Name=atp4 CDS
Contig1_38	Geneious	CDS	14469	14849	.	+	0	Name=sdh3 CDS
Contig1_38	Geneious	exon	41393	41651	.	+	.	Name=nad1 exon 5
Contig1_38	Geneious	exon	732	989	.	+	.	Name=nad1 exon 1
Contig1_38	Geneious	exon	35986	36177	.	+	.	Name=nad1 exon 3
Contig1_38	Geneious	exon	38178	38236	.	+	.	Name=nad1 exon 4
Contig1_38	Geneious	tRNA	46098	46182	.	-	.	Name=trnY tRNA
Contig1_38	Geneious	tRNA	13300	13373	.	+	.	Name=trnM tRNA
Contig1_38	Geneious	tRNA	59233	59305	.	-	.	Name=trnK tRNA
Contig1_38	Geneious	tRNA	18281	18353	.	+	.	Name=trnfM tRNA
Contig1_38	Geneious	gene	17626	18216	.	+	.	Name=nad9 gene
Contig1_38	Geneious	gene	41936	42436	.	+	.	Name=atp4 gene
Contig1_38	Geneious	gene	14469	14849	.	+	.	Name=sdh3 gene
Contig1_38	Geneious	gene	46098	46182	.	-	.	Name=trnY gene
Contig1_38	Geneious	gene	13300	13373	.	+	.	Name=trnM gene
Contig1_38	Geneious	gene	59233	59305	.	-	.	Name=trnK gene
Contig1_38	Geneious	gene	18281	18353	.	+	.	Name=trnfM gene
##sequence-region	Contig1_40	1	31882
Contig1_40	Geneious	exon	732	989	.	+	.	Name=nad1 exon 1
Contig1_40	Geneious	CDS	17626	18216	.	+	0	Name=nad9 CDS
Contig1_40	Geneious	CDS	14469	14849	.	+	0	Name=sdh3 CDS
Contig1_40	Geneious	tRNA	13300	13373	.	+	.	Name=trnM tRNA
Contig1_40	Geneious	tRNA	18281	18353	.	+	.	Name=trnfM tRNA
Contig1_40	Geneious	gene	17626	18216	.	+	.	Name=nad9 gene
Contig1_40	Geneious	gene	14469	14849	.	+	.	Name=sdh3 gene
Contig1_40	Geneious	gene	13300	13373	.	+	.	Name=trnM gene
Contig1_40	Geneious	gene	18281	18353	.	+	.	Name=trnfM gene
##sequence-region	Contig1_42	1	34448
Contig1_42	Geneious	CDS	1758	1897	.	+	0	Name=nad7 CDS;ID=qZZmw4X/jVL4W/bVKEjtF98josU.1691036808686.92
Contig1_42	Geneious	CDS	3753	4298	.	+	0	Name=nad7 CDS;ID=qZZmw4X/jVL4W/bVKEjtF98josU.1691036808686.92
Contig1_42	Geneious	CDS	5446	5679	.	+	0	Name=nad7 CDS;ID=qZZmw4X/jVL4W/bVKEjtF98josU.1691036808686.92
Contig1_42	Geneious	CDS	9325	9586	.	+	0	Name=nad7 CDS;ID=qZZmw4X/jVL4W/bVKEjtF98josU.1691036808686.92
Contig1_42	Geneious	exon	3753	4298	.	+	.	Name=nad7 exon 2
Contig1_42	Geneious	exon	9325	9586	.	+	.	Name=nad7 exon 4
Contig1_42	Geneious	exon	5446	5679	.	+	.	Name=nad7 exon 3
Contig1_42	Geneious	exon	1758	1897	.	+	.	Name=nad7 exon 1
##sequence-region	Contig1_43	1	44938
Contig1_43	Geneious	exon	732	989	.	+	.	Name=nad1 exon 1
Contig1_43	Geneious	tRNA	13302	13389	.	-	.	Name=trnS tRNA
Contig1_43	Geneious	tRNA	26356	26429	.	+	.	Name=trnM tRNA
Contig1_43	Geneious	tRNA	31337	31409	.	+	.	Name=trnfM tRNA
Contig1_43	Geneious	CDS	18869	20087	.	+	0	Name=cob CDS
Contig1_43	Geneious	CDS	5425	6077	.	+	0	Name=nad6 CDS
Contig1_43	Geneious	CDS	30682	31272	.	+	0	Name=nad9 CDS
Contig1_43	Geneious	CDS	27525	27905	.	+	0	Name=sdh3 CDS
Contig1_43	Geneious	gene	18869	20087	.	+	.	Name=cob gene
Contig1_43	Geneious	gene	5425	6077	.	+	.	Name=nad6 gene
Contig1_43	Geneious	gene	30682	31272	.	+	.	Name=nad9 gene
Contig1_43	Geneious	gene	27525	27905	.	+	.	Name=sdh3 gene
Contig1_43	Geneious	gene	13302	13389	.	-	.	Name=trnS gene
Contig1_43	Geneious	gene	26356	26429	.	+	.	Name=trnM gene
Contig1_43	Geneious	gene	31337	31409	.	+	.	Name=trnfM gene
##sequence-region	Contig1_46	1	48691
Contig1_46	Geneious	CDS	45254	46472	.	-	0	Name=cob CDS
Contig1_46	Geneious	exon	732	989	.	+	.	Name=nad1 exon 1
Contig1_46	Geneious	tRNA	7529	7602	.	+	.	Name=trnR tRNA
Contig1_46	Geneious	gene	45254	46472	.	-	.	Name=cob gene
Contig1_46	Geneious	gene	7529	7602	.	+	.	Name=trnR gene
##sequence-region	Contig1_52	1	4333
Contig1_52	Geneious	exon	732	989	.	+	.	Name=nad1 exon 1
##sequence-region	Contig1_55	1	62934
Contig1_55	Geneious	CDS	17626	18216	.	+	0	Name=nad9 CDS
Contig1_55	Geneious	CDS	41936	42436	.	+	0	Name=atp4 CDS
Contig1_55	Geneious	CDS	14469	14849	.	+	0	Name=sdh3 CDS
Contig1_55	Geneious	exon	41393	41651	.	+	.	Name=nad1 exon 5
Contig1_55	Geneious	exon	732	989	.	+	.	Name=nad1 exon 1
Contig1_55	Geneious	exon	35986	36177	.	+	.	Name=nad1 exon 3
Contig1_55	Geneious	exon	38178	38236	.	+	.	Name=nad1 exon 4
Contig1_55	Geneious	tRNA	46098	46182	.	-	.	Name=trnY tRNA
Contig1_55	Geneious	tRNA	13300	13373	.	+	.	Name=trnM tRNA
Contig1_55	Geneious	tRNA	59233	59305	.	-	.	Name=trnK tRNA
Contig1_55	Geneious	tRNA	18281	18353	.	+	.	Name=trnfM tRNA
Contig1_55	Geneious	gene	17626	18216	.	+	.	Name=nad9 gene
Contig1_55	Geneious	gene	41936	42436	.	+	.	Name=atp4 gene
Contig1_55	Geneious	gene	14469	14849	.	+	.	Name=sdh3 gene
Contig1_55	Geneious	gene	46098	46182	.	-	.	Name=trnY gene
Contig1_55	Geneious	gene	13300	13373	.	+	.	Name=trnM gene
Contig1_55	Geneious	gene	59233	59305	.	-	.	Name=trnK gene
Contig1_55	Geneious	gene	18281	18353	.	+	.	Name=trnfM gene
##sequence-region	Contig1_56	1	37645
Contig1_56	Geneious	exon	732	989	.	+	.	Name=nad1 exon 1
Contig1_56	Geneious	tRNA	19063	19136	.	+	.	Name=trnM tRNA
Contig1_56	Geneious	tRNA	24044	24116	.	+	.	Name=trnfM tRNA
Contig1_56	Geneious	CDS	9736	10954	.	+	0	Name=cob CDS
Contig1_56	Geneious	CDS	23389	23979	.	+	0	Name=nad9 CDS
Contig1_56	Geneious	CDS	20232	20612	.	+	0	Name=sdh3 CDS
Contig1_56	Geneious	gene	9736	10954	.	+	.	Name=cob gene
Contig1_56	Geneious	gene	23389	23979	.	+	.	Name=nad9 gene
Contig1_56	Geneious	gene	20232	20612	.	+	.	Name=sdh3 gene
Contig1_56	Geneious	gene	19063	19136	.	+	.	Name=trnM gene
Contig1_56	Geneious	gene	24044	24116	.	+	.	Name=trnfM gene
##sequence-region	Contig1_57	1	66857
Contig1_57	Geneious	CDS	9736	10954	.	+	0	Name=cob CDS
Contig1_57	Geneious	CDS	21549	22139	.	+	0	Name=nad9 CDS
Contig1_57	Geneious	CDS	45859	46359	.	+	0	Name=atp4 CDS
Contig1_57	Geneious	CDS	18392	18772	.	+	0	Name=sdh3 CDS
Contig1_57	Geneious	exon	45316	45574	.	+	.	Name=nad1 exon 5
Contig1_57	Geneious	exon	732	989	.	+	.	Name=nad1 exon 1
Contig1_57	Geneious	exon	39909	40100	.	+	.	Name=nad1 exon 3
Contig1_57	Geneious	exon	42101	42159	.	+	.	Name=nad1 exon 4
Contig1_57	Geneious	tRNA	50021	50105	.	-	.	Name=trnY tRNA
Contig1_57	Geneious	tRNA	17223	17296	.	+	.	Name=trnM tRNA
Contig1_57	Geneious	tRNA	63156	63228	.	-	.	Name=trnK tRNA
Contig1_57	Geneious	tRNA	22204	22276	.	+	.	Name=trnfM tRNA
Contig1_57	Geneious	gene	9736	10954	.	+	.	Name=cob gene
Contig1_57	Geneious	gene	21549	22139	.	+	.	Name=nad9 gene
Contig1_57	Geneious	gene	45859	46359	.	+	.	Name=atp4 gene
Contig1_57	Geneious	gene	18392	18772	.	+	.	Name=sdh3 gene
Contig1_57	Geneious	gene	50021	50105	.	-	.	Name=trnY gene
Contig1_57	Geneious	gene	17223	17296	.	+	.	Name=trnM gene
Contig1_57	Geneious	gene	63156	63228	.	-	.	Name=trnK gene
Contig1_57	Geneious	gene	22204	22276	.	+	.	Name=trnfM gene
##sequence-region	Contig1_58	1	30823
Contig1_58	Geneious	exon	732	989	.	+	.	Name=nad1 exon 1
Contig1_58	Geneious	CDS	16567	17157	.	+	0	Name=nad9 CDS
Contig1_58	Geneious	CDS	13410	13790	.	+	0	Name=sdh3 CDS
Contig1_58	Geneious	tRNA	12241	12314	.	+	.	Name=trnM tRNA
Contig1_58	Geneious	tRNA	17222	17294	.	+	.	Name=trnfM tRNA
Contig1_58	Geneious	gene	16567	17157	.	+	.	Name=nad9 gene
Contig1_58	Geneious	gene	13410	13790	.	+	.	Name=sdh3 gene
Contig1_58	Geneious	gene	12241	12314	.	+	.	Name=trnM gene
Contig1_58	Geneious	gene	17222	17294	.	+	.	Name=trnfM gene
##sequence-region	Contig1_59	1	35365
Contig1_59	Geneious	CDS	464	1915	.	+	.	Name=matR CDS
Contig1_59	Geneious	CDS	4162	4662	.	+	0	Name=atp4 CDS
Contig1_59	Geneious	tRNA	8324	8408	.	-	.	Name=trnY tRNA
Contig1_59	Geneious	tRNA	21459	21531	.	-	.	Name=trnK tRNA
Contig1_59	Geneious	gene	4162	4662	.	+	.	Name=atp4 gene
Contig1_59	Geneious	gene	8324	8408	.	-	.	Name=trnY gene
Contig1_59	Geneious	gene	21459	21531	.	-	.	Name=trnK gene
Contig1_59	Geneious	exon	3619	3877	.	+	.	Name=nad1 exon 5
Contig1_59	Geneious	exon	25892	26149	.	+	.	Name=nad1 exon 1
Contig1_59	Geneious	exon	33597	33788	.	+	.	Name=nad1 exon 3
Contig1_59	Geneious	exon	404	462	.	+	.	Name=nad1 exon 4
##sequence-region	Contig1_62	1	61630
Contig1_62	Geneious	CDS	16575	16889	.	-	0	Name=rps10 CDS
Contig1_62	Geneious	tRNA	29079	29164	.	-	.	Name=trnS tRNA
Contig1_62	Geneious	gene	16575	16889	.	-	.	Name=rps10 gene
Contig1_62	Geneious	gene	29079	29164	.	-	.	Name=trnS gene
Contig1_62	Geneious	exon	1850	2364	.	+	.	Name=nad4 exon 2
Contig1_62	Geneious	exon	12425	12888	.	+	.	Name=nad4 exon 1
Contig1_62	Geneious	exon	59374	59837	.	+	.	Name=nad4 exon 1
Contig1_62	Geneious	exon	15024	15452	.	-	.	Name=rpl2 exon 1
Contig1_62	Geneious	exon	5893	6315	.	+	.	Name=nad4 exon 3
Contig1_62	Geneious	exon	8481	8578	.	+	.	Name=nad4 exon 4
##sequence-region	Contig1_67	1	37646
Contig1_67	Geneious	exon	732	989	.	+	.	Name=nad1 exon 1
Contig1_67	Geneious	tRNA	19064	19137	.	+	.	Name=trnM tRNA
Contig1_67	Geneious	tRNA	24045	24117	.	+	.	Name=trnfM tRNA
Contig1_67	Geneious	CDS	9737	10955	.	+	0	Name=cob CDS
Contig1_67	Geneious	CDS	23390	23980	.	+	0	Name=nad9 CDS
Contig1_67	Geneious	CDS	20233	20613	.	+	0	Name=sdh3 CDS
Contig1_67	Geneious	gene	9737	10955	.	+	.	Name=cob gene
Contig1_67	Geneious	gene	23390	23980	.	+	.	Name=nad9 gene
Contig1_67	Geneious	gene	20233	20613	.	+	.	Name=sdh3 gene
Contig1_67	Geneious	gene	19064	19137	.	+	.	Name=trnM gene
Contig1_67	Geneious	gene	24045	24117	.	+	.	Name=trnfM gene
##sequence-region	Contig1_72	1	35806
Contig1_72	Geneious	exon	732	989	.	+	.	Name=nad1 exon 1
Contig1_72	Geneious	tRNA	17224	17297	.	+	.	Name=trnM tRNA
Contig1_72	Geneious	tRNA	22205	22277	.	+	.	Name=trnfM tRNA
Contig1_72	Geneious	CDS	9737	10955	.	+	0	Name=cob CDS
Contig1_72	Geneious	CDS	21550	22140	.	+	0	Name=nad9 CDS
Contig1_72	Geneious	CDS	18393	18773	.	+	0	Name=sdh3 CDS
Contig1_72	Geneious	gene	9737	10955	.	+	.	Name=cob gene
Contig1_72	Geneious	gene	21550	22140	.	+	.	Name=nad9 gene
Contig1_72	Geneious	gene	18393	18773	.	+	.	Name=sdh3 gene
Contig1_72	Geneious	gene	17224	17297	.	+	.	Name=trnM gene
Contig1_72	Geneious	gene	22205	22277	.	+	.	Name=trnfM gene
##sequence-region	Contig1_75	1	12491
Contig1_75	Geneious	exon	6943	7337	.	-	.	Name=nad5 exon 4
Contig1_75	Geneious	exon	732	989	.	+	.	Name=nad1 exon 1
Contig1_75	Geneious	exon	6126	6257	.	-	.	Name=nad5 exon 5
Contig1_75	Geneious	exon	8901	8922	.	-	.	Name=nad5 exon 3
##sequence-region	Contig1_76	1	34008
Contig1_76	Geneious	gene	7529	7602	.	+	.	Name=trnR gene
Contig1_76	Geneious	tRNA	7529	7602	.	+	.	Name=trnR tRNA
Contig1_76	Geneious	exon	28480	28874	.	-	.	Name=nad5 exon 4
Contig1_76	Geneious	exon	732	989	.	+	.	Name=nad1 exon 1
Contig1_76	Geneious	exon	27663	27794	.	-	.	Name=nad5 exon 5
Contig1_76	Geneious	exon	30438	30459	.	-	.	Name=nad5 exon 3
##sequence-region	Contig1_83	1	35805
Contig1_83	Geneious	exon	732	989	.	+	.	Name=nad1 exon 1
Contig1_83	Geneious	tRNA	17223	17296	.	+	.	Name=trnM tRNA
Contig1_83	Geneious	tRNA	22204	22276	.	+	.	Name=trnfM tRNA
Contig1_83	Geneious	CDS	9736	10954	.	+	0	Name=cob CDS
Contig1_83	Geneious	CDS	21549	22139	.	+	0	Name=nad9 CDS
Contig1_83	Geneious	CDS	18392	18772	.	+	0	Name=sdh3 CDS
Contig1_83	Geneious	gene	9736	10954	.	+	.	Name=cob gene
Contig1_83	Geneious	gene	21549	22139	.	+	.	Name=nad9 gene
Contig1_83	Geneious	gene	18392	18772	.	+	.	Name=sdh3 gene
Contig1_83	Geneious	gene	17223	17296	.	+	.	Name=trnM gene
Contig1_83	Geneious	gene	22204	22276	.	+	.	Name=trnfM gene
##sequence-region	Contig1_84	1	67858
Contig1_84	Geneious	exon	3803	4348	.	+	.	Name=nad7 exon 2
Contig1_84	Geneious	exon	5496	5729	.	+	.	Name=nad7 exon 3
Contig1_84	Geneious	exon	1808	1947	.	+	.	Name=nad7 exon 1
Contig1_84	Geneious	tRNA	47044	47117	.	+	.	Name=trnM tRNA
Contig1_84	Geneious	tRNA	52025	52097	.	+	.	Name=trnfM tRNA
Contig1_84	Geneious	tRNA	33932	34004	.	-	.	Name=trnfM tRNA
Contig1_84	Geneious	tRNA	12867	12938	.	+	.	Name=trnE tRNA
Contig1_84	Geneious	CDS	39557	40775	.	+	0	Name=cob CDS
Contig1_84	Geneious	CDS	9227	10024	.	+	0	Name=cox3 CDS
Contig1_84	Geneious	CDS	51370	51960	.	+	0	Name=nad9 CDS
Contig1_84	Geneious	CDS	48213	48593	.	+	0	Name=sdh3 CDS
Contig1_84	Geneious	CDS	13120	13344	.	+	0	Name=atp9 CDS
Contig1_84	Geneious	gene	39557	40775	.	+	.	Name=cob gene
Contig1_84	Geneious	gene	9227	10024	.	+	.	Name=cox3 gene
Contig1_84	Geneious	gene	51370	51960	.	+	.	Name=nad9 gene
Contig1_84	Geneious	gene	48213	48593	.	+	.	Name=sdh3 gene
Contig1_84	Geneious	gene	13120	13344	.	+	.	Name=atp9 gene
Contig1_84	Geneious	gene	47044	47117	.	+	.	Name=trnM gene
Contig1_84	Geneious	gene	52025	52097	.	+	.	Name=trnfM gene
Contig1_84	Geneious	gene	33932	34004	.	-	.	Name=trnfM gene
Contig1_84	Geneious	gene	12867	12938	.	+	.	Name=trnE gene
##sequence-region	Contig1_88	1	35291
Contig1_88	Geneious	CDS	31855	33073	.	-	0	Name=cob CDS
Contig1_88	Geneious	gene	31855	33073	.	-	.	Name=cob gene
Contig1_88	Geneious	exon	6943	7337	.	-	.	Name=nad5 exon 4
Contig1_88	Geneious	exon	732	989	.	+	.	Name=nad1 exon 1
Contig1_88	Geneious	exon	6126	6257	.	-	.	Name=nad5 exon 5
Contig1_88	Geneious	exon	8901	8922	.	-	.	Name=nad5 exon 3
##sequence-region	Contig1_95	1	47431
Contig1_95	Geneious	tRNA	33932	34004	.	-	.	Name=trnfM tRNA
Contig1_95	Geneious	tRNA	12867	12938	.	+	.	Name=trnE tRNA
Contig1_95	Geneious	CDS	43890	45108	.	+	0	Name=cob CDS
Contig1_95	Geneious	CDS	9227	10024	.	+	0	Name=cox3 CDS
Contig1_95	Geneious	CDS	13120	13344	.	+	0	Name=atp9 CDS
Contig1_95	Geneious	exon	3803	4348	.	+	.	Name=nad7 exon 2
Contig1_95	Geneious	exon	40682	40939	.	-	.	Name=nad1 exon 1
Contig1_95	Geneious	exon	5496	5729	.	+	.	Name=nad7 exon 3
Contig1_95	Geneious	exon	1808	1947	.	+	.	Name=nad7 exon 1
Contig1_95	Geneious	gene	43890	45108	.	+	.	Name=cob gene
Contig1_95	Geneious	gene	9227	10024	.	+	.	Name=cox3 gene
Contig1_95	Geneious	gene	13120	13344	.	+	.	Name=atp9 gene
Contig1_95	Geneious	gene	33932	34004	.	-	.	Name=trnfM gene
Contig1_95	Geneious	gene	12867	12938	.	+	.	Name=trnE gene
##sequence-region	Contig1_96	1	44938
Contig1_96	Geneious	exon	732	989	.	+	.	Name=nad1 exon 1
Contig1_96	Geneious	tRNA	13302	13389	.	-	.	Name=trnS tRNA
Contig1_96	Geneious	tRNA	26356	26429	.	+	.	Name=trnM tRNA
Contig1_96	Geneious	tRNA	31337	31409	.	+	.	Name=trnfM tRNA
Contig1_96	Geneious	CDS	18869	20087	.	+	0	Name=cob CDS
Contig1_96	Geneious	CDS	5425	6077	.	+	0	Name=nad6 CDS
Contig1_96	Geneious	CDS	30682	31272	.	+	0	Name=nad9 CDS
Contig1_96	Geneious	CDS	27525	27905	.	+	0	Name=sdh3 CDS
Contig1_96	Geneious	gene	18869	20087	.	+	.	Name=cob gene
Contig1_96	Geneious	gene	5425	6077	.	+	.	Name=nad6 gene
Contig1_96	Geneious	gene	30682	31272	.	+	.	Name=nad9 gene
Contig1_96	Geneious	gene	27525	27905	.	+	.	Name=sdh3 gene
Contig1_96	Geneious	gene	13302	13389	.	-	.	Name=trnS gene
Contig1_96	Geneious	gene	26356	26429	.	+	.	Name=trnM gene
Contig1_96	Geneious	gene	31337	31409	.	+	.	Name=trnfM gene
##sequence-region	Contig1_97	1	44938
Contig1_97	Geneious	exon	732	989	.	+	.	Name=nad1 exon 1
Contig1_97	Geneious	tRNA	13302	13389	.	-	.	Name=trnS tRNA
Contig1_97	Geneious	tRNA	26356	26429	.	+	.	Name=trnM tRNA
Contig1_97	Geneious	tRNA	31337	31409	.	+	.	Name=trnfM tRNA
Contig1_97	Geneious	CDS	18869	20087	.	+	0	Name=cob CDS
Contig1_97	Geneious	CDS	5425	6077	.	+	0	Name=nad6 CDS
Contig1_97	Geneious	CDS	30682	31272	.	+	0	Name=nad9 CDS
Contig1_97	Geneious	CDS	27525	27905	.	+	0	Name=sdh3 CDS
Contig1_97	Geneious	gene	18869	20087	.	+	.	Name=cob gene
Contig1_97	Geneious	gene	5425	6077	.	+	.	Name=nad6 gene
Contig1_97	Geneious	gene	30682	31272	.	+	.	Name=nad9 gene
Contig1_97	Geneious	gene	27525	27905	.	+	.	Name=sdh3 gene
Contig1_97	Geneious	gene	13302	13389	.	-	.	Name=trnS gene
Contig1_97	Geneious	gene	26356	26429	.	+	.	Name=trnM gene
Contig1_97	Geneious	gene	31337	31409	.	+	.	Name=trnfM gene
##sequence-region	Contig1_98	1	45395
Contig1_98	Geneious	CDS	9177	9974	.	+	0	Name=cox3 CDS
Contig1_98	Geneious	CDS	13070	13294	.	+	0	Name=atp9 CDS
Contig1_98	Geneious	tRNA	33882	33954	.	-	.	Name=trnfM tRNA
Contig1_98	Geneious	tRNA	12817	12888	.	+	.	Name=trnE tRNA
Contig1_98	Geneious	exon	3753	4298	.	+	.	Name=nad7 exon 2
Contig1_98	Geneious	exon	34835	35092	.	+	.	Name=nad1 exon 1
Contig1_98	Geneious	exon	5446	5679	.	+	.	Name=nad7 exon 3
Contig1_98	Geneious	exon	1758	1897	.	+	.	Name=nad7 exon 1
Contig1_98	Geneious	gene	9177	9974	.	+	.	Name=cox3 gene
Contig1_98	Geneious	gene	13070	13294	.	+	.	Name=atp9 gene
Contig1_98	Geneious	gene	33882	33954	.	-	.	Name=trnfM gene
Contig1_98	Geneious	gene	12817	12888	.	+	.	Name=trnE gene
##sequence-region	Contig1_101	1	51764
Contig1_101	Geneious	tRNA	33932	34004	.	-	.	Name=trnfM tRNA
Contig1_101	Geneious	tRNA	12867	12938	.	+	.	Name=trnE tRNA
Contig1_101	Geneious	CDS	48223	49441	.	+	0	Name=cob CDS
Contig1_101	Geneious	CDS	9227	10024	.	+	0	Name=cox3 CDS
Contig1_101	Geneious	CDS	13120	13344	.	+	0	Name=atp9 CDS
Contig1_101	Geneious	exon	3803	4348	.	+	.	Name=nad7 exon 2
Contig1_101	Geneious	exon	45015	45272	.	-	.	Name=nad1 exon 1
Contig1_101	Geneious	exon	40682	40939	.	-	.	Name=nad1 exon 1
Contig1_101	Geneious	exon	5496	5729	.	+	.	Name=nad7 exon 3
Contig1_101	Geneious	exon	1808	1947	.	+	.	Name=nad7 exon 1
Contig1_101	Geneious	gene	48223	49441	.	+	.	Name=cob gene
Contig1_101	Geneious	gene	9227	10024	.	+	.	Name=cox3 gene
Contig1_101	Geneious	gene	13120	13344	.	+	.	Name=atp9 gene
Contig1_101	Geneious	gene	33932	34004	.	-	.	Name=trnfM gene
Contig1_101	Geneious	gene	12867	12938	.	+	.	Name=trnE gene
##sequence-region	Contig1_104	1	38585
Contig1_104	Geneious	CDS	1808	1947	.	+	0	Name=nad7 CDS;ID=qZZmw4X/jVL4W/bVKEjtF98josU.1691036808718.93
Contig1_104	Geneious	CDS	3803	4348	.	+	0	Name=nad7 CDS;ID=qZZmw4X/jVL4W/bVKEjtF98josU.1691036808718.93
Contig1_104	Geneious	CDS	5496	5729	.	+	0	Name=nad7 CDS;ID=qZZmw4X/jVL4W/bVKEjtF98josU.1691036808718.93
Contig1_104	Geneious	CDS	9375	9636	.	+	0	Name=nad7 CDS;ID=qZZmw4X/jVL4W/bVKEjtF98josU.1691036808718.93
Contig1_104	Geneious	exon	3803	4348	.	+	.	Name=nad7 exon 2
Contig1_104	Geneious	exon	9375	9636	.	+	.	Name=nad7 exon 4
Contig1_104	Geneious	exon	5496	5729	.	+	.	Name=nad7 exon 3
Contig1_104	Geneious	exon	1808	1947	.	+	.	Name=nad7 exon 1
##sequence-region	Contig1_105	1	35292
Contig1_105	Geneious	CDS	31855	33073	.	-	0	Name=cob CDS
Contig1_105	Geneious	gene	31855	33073	.	-	.	Name=cob gene
Contig1_105	Geneious	exon	6943	7337	.	-	.	Name=nad5 exon 4
Contig1_105	Geneious	exon	732	989	.	+	.	Name=nad1 exon 1
Contig1_105	Geneious	exon	6126	6257	.	-	.	Name=nad5 exon 5
Contig1_105	Geneious	exon	8901	8922	.	-	.	Name=nad5 exon 3
##sequence-region	Contig1_110	1	43098
Contig1_110	Geneious	tRNA	33932	34004	.	-	.	Name=trnfM tRNA
Contig1_110	Geneious	tRNA	12867	12938	.	+	.	Name=trnE tRNA
Contig1_110	Geneious	CDS	39557	40775	.	+	0	Name=cob CDS
Contig1_110	Geneious	CDS	9227	10024	.	+	0	Name=cox3 CDS
Contig1_110	Geneious	CDS	13120	13344	.	+	0	Name=atp9 CDS
Contig1_110	Geneious	exon	3803	4348	.	+	.	Name=nad7 exon 2
Contig1_110	Geneious	exon	5496	5729	.	+	.	Name=nad7 exon 3
Contig1_110	Geneious	exon	1808	1947	.	+	.	Name=nad7 exon 1
Contig1_110	Geneious	gene	39557	40775	.	+	.	Name=cob gene
Contig1_110	Geneious	gene	9227	10024	.	+	.	Name=cox3 gene
Contig1_110	Geneious	gene	13120	13344	.	+	.	Name=atp9 gene
Contig1_110	Geneious	gene	33932	34004	.	-	.	Name=trnfM gene
Contig1_110	Geneious	gene	12867	12938	.	+	.	Name=trnE gene
##sequence-region	Contig01+129834212	1	5606
Contig01+129834212	Geneious	CDS	473	1021	.	+	0	Name=rpl5 CDS
Contig01+129834212	Geneious	tRNA	5215	5281	.	+	.	Name=trnG tRNA
Contig01+129834212	Geneious	gene	473	1021	.	+	.	Name=rpl5 gene
Contig01+129834212	Geneious	gene	5215	5281	.	+	.	Name=trnG gene
##sequence-region	Contig02+15606	1	277
##sequence-region	Contig03+2233	1	263
##sequence-region	Contig04+1277	1	290
##sequence-region	Contig05+73708562	1	356
##sequence-region	Contig05+73708562_2	1	208
##sequence-region	Contig06+3181	1	255
##sequence-region	Contig07+2181	1	321
##sequence-region	Contig08+2264	1	783
##sequence-region	Contig09+2160	1	1224
##sequence-region	Contig10+1151	1	3814
Contig10+1151	Geneious	tRNA	3423	3489	.	+	.	Name=trnG tRNA
Contig10+1151	Geneious	gene	3423	3489	.	+	.	Name=trnG gene
##sequence-region	Contig100+1272	1	11875
Contig100+1272	Geneious	exon	2169	2190	.	-	.	Name=nad5 exon 4
Contig100+1272	Geneious	tRNA	3200	3273	.	+	.	Name=trnD tRNA
Contig100+1272	Geneious	tRNA	3735	3806	.	+	.	Name=trnE tRNA
Contig100+1272	Geneious	tRNA	7533	7604	.	-	.	Name=trnR tRNA
Contig100+1272	Geneious	gene	3200	3273	.	+	.	Name=trnD gene
Contig100+1272	Geneious	gene	3735	3806	.	+	.	Name=trnE gene
Contig100+1272	Geneious	gene	7533	7604	.	-	.	Name=trnR gene
##sequence-region	Contig101+12519	1	658
##sequence-region	Contig102+215990	1	2642
Contig102+215990	Geneious	CDS	438	740	.	-	0	Name=nad4L CDS
Contig102+215990	Geneious	gene	438	740	.	-	.	Name=nad4L gene
##sequence-region	Contig103+2241	1	9417
Contig103+2241	Geneious	tRNA	3510	3582	.	-	.	Name=trnK tRNA
Contig103+2241	Geneious	gene	3510	3582	.	-	.	Name=trnK gene
##sequence-region	Contig104+19418	1	315
##sequence-region	Contig105+1180	1	3262
Contig105+1180	Geneious	exon	2773	2831	.	-	.	Name=nad1 exon 5
##sequence-region	Contig106+2165	1	4818
Contig106+2165	Geneious	tRNA	1520	1592	.	-	.	Name=trnA
Contig106+2165	Geneious	gene	1520	1592	.	-	.	Name=trnA gene
##sequence-region	Contig107+92170622	1	8209
Contig107+92170622	Geneious	exon	4562	4583	.	-	.	Name=nad5 exon 4
Contig107+92170622	Geneious	exon	2604	2998	.	-	.	Name=nad5 exon 5
Contig107+92170622	Geneious	exon	1769	1918	.	-	.	Name=nad5 exon 6
Contig107+92170622	Geneious	intron	1919	2444	.	-	.	Name=nad5 intron 5
##sequence-region	Contig108+7852100	1	5406
Contig108+7852100	Geneious	tRNA	4719	4784	.	+	.	Name=trnN tRNA
Contig108+7852100	Geneious	gene	4719	4784	.	+	.	Name=trnN gene
##sequence-region	Contig108+7852100_2	1	22475
Contig108+7852100_2	Geneious	CDS	10916	11668	.	+	0	Name=atp6 CDS
Contig108+7852100_2	Geneious	CDS	8174	8797	.	+	0	Name=cox1 CDS;ID=qZZmw4X/jVL4W/bVKEjtF98josU.1691036808723.94
Contig108+7852100_2	Geneious	CDS	8798	9799	.	+	0	Name=cox1 CDS;ID=qZZmw4X/jVL4W/bVKEjtF98josU.1691036808723.94
Contig108+7852100_2	Geneious	tRNA	609	681	.	+	.	Name=trnH tRNA
Contig108+7852100_2	Geneious	tRNA	6858	6930	.	+	.	Name=trnM tRNA
Contig108+7852100_2	Geneious	tRNA	5072	5148	.	-	.	Name=trnG tRNA
Contig108+7852100_2	Geneious	exon	8174	8797	.	+	.	Name=cox1 exon 1
Contig108+7852100_2	Geneious	exon	8798	9799	.	+	.	Name=cox1 exon 2
Contig108+7852100_2	Geneious	gene	609	681	.	+	.	Name=trnH gene
Contig108+7852100_2	Geneious	gene	6858	6930	.	+	.	Name=trnM gene
Contig108+7852100_2	Geneious	gene	10916	11668	.	+	.	Name=atp6 gene
Contig108+7852100_2	Geneious	gene	8174	8797	.	+	.	Name=cox1 gene;ID=qZZmw4X/jVL4W/bVKEjtF98josU.1691036808724.95
Contig108+7852100_2	Geneious	gene	8798	9799	.	+	.	Name=cox1 gene;ID=qZZmw4X/jVL4W/bVKEjtF98josU.1691036808724.95
Contig108+7852100_2	Geneious	gene	5072	5148	.	-	.	Name=trnG gene
##sequence-region	Contig109+1181	1	23646
Contig109+1181	Geneious	tRNA	8178	8248	.	-	.	Name=trnN tRNA
Contig109+1181	Geneious	rRNA	654	3908	.	-	.	Name=rrn26 rRNA
Contig109+1181	Geneious	gene	654	3908	.	-	.	Name=rrn26 gene
Contig109+1181	Geneious	gene	8178	8248	.	-	.	Name=trnN gene
##sequence-region	Contig11+28777312	1	2995
Contig11+28777312	Geneious	exon	2029	2489	.	+	.	Name=nad4 exon 1
##sequence-region	Contig110+1316	1	361
##sequence-region	Contig111+15773	1	4498
Contig111+15773	Geneious	exon	1516	1938	.	+	.	Name=nad4 exon 3
Contig111+15773	Geneious	exon	4104	4192	.	+	.	Name=nad4 exon 4
Contig111+15773	Geneious	exon	3818	3839	.	+	.	Name=nad5 exon 4
##sequence-region	Contig112+1362	1	274
##sequence-region	Contig113+11491682	1	15257
Contig113+11491682	Geneious	exon	10436	10457	.	-	.	Name=nad5 exon 4
Contig113+11491682	Geneious	tRNA	14157	14240	.	-	.	Name=trnL tRNA
Contig113+11491682	Geneious	tRNA	12852	12936	.	+	.	Name=trnY tRNA
Contig113+11491682	Geneious	gene	14157	14240	.	-	.	Name=trnL gene
Contig113+11491682	Geneious	gene	12852	12936	.	+	.	Name=trnY gene
##sequence-region	Contig113+11491682_2	1	3379
Contig113+11491682_2	Geneious	tRNA	171	243	.	-	.	Name=trnM tRNA
Contig113+11491682_2	Geneious	gene	171	243	.	-	.	Name=trnM gene
##sequence-region	Contig113+11491682_3	1	2538
Contig113+11491682_3	Geneious	exon	283	304	.	-	.	Name=nad5 exon 4
Contig113+11491682_3	Geneious	tRNA	2466	2536	.	+	.	Name=trnC tRNA
Contig113+11491682_3	Geneious	gene	2466	2536	.	+	.	Name=trnC gene
##sequence-region	Contig114+044617502	1	5474
##sequence-region	Contig115+37915642	1	848
##sequence-region	Contig115+37915642_2	1	8623
Contig115+37915642_2	Geneious	tRNA	282	355	.	-	.	Name=trnF tRNA
Contig115+37915642_2	Geneious	tRNA	1842	1913	.	+	.	Name=trnQ tRNA
Contig115+37915642_2	Geneious	gene	282	355	.	-	.	Name=trnF gene
Contig115+37915642_2	Geneious	gene	1842	1913	.	+	.	Name=trnQ gene
##sequence-region	Contig116+372481	1	4973
Contig116+372481	Geneious	exon	4477	4498	.	+	.	Name=nad5 exon 4
Contig116+372481	Geneious	exon	3463	3484	.	+	.	Name=nad5 exon 4
Contig116+372481	Geneious	CDS	3000	3563	.	+	0	Name=nad9 CDS
Contig116+372481	Geneious	tRNA	3655	3725	.	+	.	Name=trnfM tRNA
Contig116+372481	Geneious	gene	3000	3563	.	+	.	Name=nad9 gene
Contig116+372481	Geneious	gene	3655	3725	.	+	.	Name=trnfM gene
##sequence-region	Contig117+14818	1	2192
##sequence-region	Contig118+22519	1	4750
##sequence-region	Contig119+2341	1	4404
Contig119+2341	Geneious	exon	3636	4096	.	+	.	Name=nad4 exon 1
##sequence-region	Contig12+3787722	1	9794
##sequence-region	Contig120+28521	1	6422
Contig120+28521	Geneious	tRNA	2884	2956	.	+	.	Name=trnK tRNA
Contig120+28521	Geneious	gene	2884	2956	.	+	.	Name=trnK gene
##sequence-region	Contig121+25005211	1	1432
Contig121+25005211	Geneious	tRNA	332	415	.	-	.	Name=trnL tRNA
Contig121+25005211	Geneious	gene	332	415	.	-	.	Name=trnL gene
##sequence-region	Contig121+25005211_2	1	5872
Contig121+25005211_2	Geneious	exon	3617	3638	.	-	.	Name=nad5 exon 4
Contig121+25005211_2	Geneious	tRNA	5800	5870	.	+	.	Name=trnC tRNA
Contig121+25005211_2	Geneious	tRNA	171	243	.	-	.	Name=trnM tRNA
Contig121+25005211_2	Geneious	gene	5800	5870	.	+	.	Name=trnC gene
Contig121+25005211_2	Geneious	gene	171	243	.	-	.	Name=trnM gene
##sequence-region	Contig122+1269	1	4474
Contig122+1269	Geneious	exon	3706	4166	.	+	.	Name=nad4 exon 1
##sequence-region	Contig123+2180	1	8192
Contig123+2180	Geneious	CDS	710	1105	.	-	0	Name=sdh3 CDS
Contig123+2180	Geneious	tRNA	3069	3140	.	+	.	Name=trnG tRNA
Contig123+2180	Geneious	tRNA	2201	2274	.	-	.	Name=trnM tRNA
Contig123+2180	Geneious	gene	3069	3140	.	+	.	Name=trnG gene
Contig123+2180	Geneious	gene	2201	2274	.	-	.	Name=trnM gene
Contig123+2180	Geneious	gene	710	1105	.	-	.	Name=sdh3 gene
##sequence-region	Contig124+1215	1	7664
Contig124+1215	Geneious	tRNA	6976	7048	.	-	.	Name=trnH tRNA
Contig124+1215	Geneious	tRNA	727	799	.	-	.	Name=trnM tRNA
Contig124+1215	Geneious	tRNA	2509	2585	.	+	.	Name=trnG tRNA
Contig124+1215	Geneious	gene	6976	7048	.	-	.	Name=trnH gene
Contig124+1215	Geneious	gene	727	799	.	-	.	Name=trnM gene
Contig124+1215	Geneious	gene	2509	2585	.	+	.	Name=trnG gene
##sequence-region	Contig125+51570431	1	25867
Contig125+51570431	Geneious	tRNA	4444	4515	.	+	.	Name=trnE tRNA
Contig125+51570431	Geneious	tRNA	25511	25581	.	-	.	Name=trnfM tRNA
Contig125+51570431	Geneious	CDS	4697	4921	.	+	0	Name=atp9 CDS
Contig125+51570431	Geneious	CDS	804	1601	.	+	0	Name=cox3 CDS
Contig125+51570431	Geneious	gene	4444	4515	.	+	.	Name=trnE gene
Contig125+51570431	Geneious	gene	4697	4921	.	+	.	Name=atp9 gene
Contig125+51570431	Geneious	gene	804	1601	.	+	.	Name=cox3 gene
Contig125+51570431	Geneious	gene	25511	25581	.	-	.	Name=trnfM gene
##sequence-region	Contig126+24752	1	850
##sequence-region	Contig127+096451371	1	6019
Contig127+096451371	Geneious	exon	4360	4442	.	-	.	Name=nad1 exon 3
Contig127+096451371	Geneious	exon	1648	1839	.	-	.	Name=nad1 exon 4
##sequence-region	Contig128+110561182	1	10918
Contig128+110561182	Geneious	exon	8665	9237	.	+	.	Name=nad2 exon 4
Contig128+110561182	Geneious	exon	7166	7332	.	+	.	Name=nad2 exon 3
Contig128+110561182	Geneious	exon	2759	2914	.	+	.	Name=nad2 exon 1
Contig128+110561182	Geneious	exon	5900	6285	.	+	.	Name=nad2 exon 2
##sequence-region	Contig128+110561182_2	1	3170
Contig128+110561182_2	Geneious	exon	768	958	.	+	.	Name=nad2 exon 5
Contig128+110561182_2	Geneious	CDS	2322	2645	.	+	0	Name=rps14 CDS
Contig128+110561182_2	Geneious	CDS	1673	2085	.	+	0	Name=rpl16 CDS
Contig128+110561182_2	Geneious	gene	2322	2645	.	+	.	Name=rps14 gene
Contig128+110561182_2	Geneious	gene	1673	2085	.	+	.	Name=rpl16 gene
##sequence-region	Contig129+121204	1	5591
Contig129+121204	Geneious	tRNA	202	272	.	+	.	Name=trnC tRNA
Contig129+121204	Geneious	CDS	4258	4535	.	-	0	Name=sdh4 CDS
Contig129+121204	Geneious	CDS	3047	3787	.	-	0	Name=mttB CDS
Contig129+121204	Geneious	gene	202	272	.	+	.	Name=trnC gene
Contig129+121204	Geneious	gene	4258	4535	.	-	.	Name=sdh4 gene
Contig129+121204	Geneious	gene	3047	3787	.	-	.	Name=mttB gene
##sequence-region	Contig13+1264	1	4349
Contig13+1264	Geneious	exon	3853	3874	.	+	.	Name=nad5 exon 4
Contig13+1264	Geneious	exon	2839	2860	.	+	.	Name=nad5 exon 4
Contig13+1264	Geneious	tRNA	3031	3101	.	+	.	Name=trnfM tRNA
Contig13+1264	Geneious	CDS	2376	2939	.	+	0	Name=nad9 CDS
Contig13+1264	Geneious	gene	2376	2939	.	+	.	Name=nad9 gene
Contig13+1264	Geneious	gene	3031	3101	.	+	.	Name=trnfM gene
##sequence-region	Contig130+221204	1	5967
Contig130+221204	Geneious	tRNA	78	148	.	+	.	Name=trnC tRNA
Contig130+221204	Geneious	gene	78	148	.	+	.	Name=trnC gene
##sequence-region	Contig131+65411592	1	7727
Contig131+65411592	Geneious	CDS	7071	7427	.	-	0	Name=nad3 CDS
Contig131+65411592	Geneious	gene	7071	7427	.	-	.	Name=nad3 gene
##sequence-region	Contig132+0044617502	1	13620
Contig132+0044617502	Geneious	intron	5144	5918	.	-	.	Name=rpl2 intron 1
Contig132+0044617502	Geneious	CDS	7470	7784	.	-	0	Name=rps10 CDS
Contig132+0044617502	Geneious	CDS	5919	6347	.	-	0	Name=rpl2 CDS;ID=qZZmw4X/jVL4W/bVKEjtF98josU.1691036808735.96
Contig132+0044617502	Geneious	CDS	2388	3047	.	-	0	Name=rpl2 CDS;ID=qZZmw4X/jVL4W/bVKEjtF98josU.1691036808735.96
Contig132+0044617502	Geneious	CDS	2106	2384	.	-	0	Name=rps19 CDS
Contig132+0044617502	Geneious	exon	1991	2064	.	-	.	Name=rps3 exon 1
Contig132+0044617502	Geneious	exon	2388	3047	.	-	.	Name=rpl2 exon 2
Contig132+0044617502	Geneious	exon	5919	6347	.	-	.	Name=rpl2 exon 1
Contig132+0044617502	Geneious	gene	7470	7784	.	-	.	Name=rps10 gene
Contig132+0044617502	Geneious	gene	2106	2384	.	-	.	Name=rps19 gene
Contig132+0044617502	Geneious	gene	4480	6347	.	-	.	Name=rpl2 gene
##sequence-region	Contig133+2270	1	24297
Contig133+2270	Geneious	tRNA	1242	1314	.	+	.	Name=trnW tRNA
Contig133+2270	Geneious	tRNA	9045	9123	.	-	.	Name=trnF tRNA
Contig133+2270	Geneious	gene	1242	1314	.	+	.	Name=trnW gene
Contig133+2270	Geneious	gene	9045	9123	.	-	.	Name=trnF gene
##sequence-region	Contig134+2228	1	11847
##sequence-region	Contig135+25005211	1	1427
Contig135+25005211	Geneious	tRNA	327	410	.	-	.	Name=trnL tRNA
Contig135+25005211	Geneious	gene	327	410	.	-	.	Name=trnL gene
##sequence-region	Contig135+25005211_2	1	3345
Contig135+25005211_2	Geneious	tRNA	137	209	.	-	.	Name=trnM tRNA
Contig135+25005211_2	Geneious	gene	137	209	.	-	.	Name=trnM gene
##sequence-region	Contig135+25005211_3	1	2458
Contig135+25005211_3	Geneious	exon	203	224	.	-	.	Name=nad5 exon 4
Contig135+25005211_3	Geneious	tRNA	2386	2456	.	+	.	Name=trnC tRNA
Contig135+25005211_3	Geneious	gene	2386	2456	.	+	.	Name=trnC gene
##sequence-region	Contig136+1286	1	22857
Contig136+1286	Geneious	CDS	19482	20720	.	-	0	Name=cob CDS
Contig136+1286	Geneious	exon	13045	13069	.	-	.	Name=rps1 exon 1
Contig136+1286	Geneious	gene	19482	20720	.	-	.	Name=cob gene
##sequence-region	Contig137+10040841	1	527
##sequence-region	Contig137+10040841_2	1	24392
Contig137+10040841_2	Geneious	tRNA	22985	23057	.	-	.	Name=trnW tRNA
Contig137+10040841_2	Geneious	tRNA	15176	15254	.	+	.	Name=trnF tRNA
Contig137+10040841_2	Geneious	gene	22985	23057	.	-	.	Name=trnW gene
Contig137+10040841_2	Geneious	gene	15176	15254	.	+	.	Name=trnF gene
##sequence-region	Contig138+222857	1	369
##sequence-region	Contig139+122857	1	492
##sequence-region	Contig14+1806	1	293
Contig14+1806	Geneious	tRNA	35	108	.	-	.	Name=trnD tRNA
Contig14+1806	Geneious	gene	35	108	.	-	.	Name=trnD gene
##sequence-region	Contig140+2225	1	27039
Contig140+2225	Geneious	tRNA	17029	17100	.	+	.	Name=trnN tRNA
Contig140+2225	Geneious	exon	23120	23692	.	-	.	Name=nad2 exon 4
Contig140+2225	Geneious	exon	20485	20675	.	-	.	Name=nad2 exon 5
Contig140+2225	Geneious	exon	25025	25191	.	-	.	Name=nad2 exon 3
Contig140+2225	Geneious	exon	26072	26457	.	-	.	Name=nad2 exon 2
Contig140+2225	Geneious	exon	10656	10680	.	+	.	Name=rps1 exon 1
Contig140+2225	Geneious	exon	667	691	.	-	.	Name=rps1 exon 1
Contig140+2225	Geneious	CDS	18798	19121	.	-	0	Name=rps14 CDS
Contig140+2225	Geneious	CDS	19358	19770	.	-	0	Name=rpl16 CDS
Contig140+2225	Geneious	gene	17029	17100	.	+	.	Name=trnN gene
Contig140+2225	Geneious	gene	18798	19121	.	-	.	Name=rps14 gene
Contig140+2225	Geneious	gene	19358	19770	.	-	.	Name=rpl16 gene
##sequence-region	Contig141+227041	1	261
##sequence-region	Contig142+1262	1	419
##sequence-region	Contig143+11764	1	23338
Contig143+11764	Geneious	exon	16113	16176	.	+	.	Name=nad1 exon 5
##sequence-region	Contig144+110175	1	18032
Contig144+110175	Geneious	CDS	11115	11339	.	-	0	Name=atp9 CDS
Contig144+110175	Geneious	CDS	14435	15232	.	-	0	Name=cox3 CDS
Contig144+110175	Geneious	tRNA	11521	11592	.	-	.	Name=trnE tRNA
Contig144+110175	Geneious	gene	11521	11592	.	-	.	Name=trnE gene
Contig144+110175	Geneious	gene	11115	11339	.	-	.	Name=atp9 gene
Contig144+110175	Geneious	gene	14435	15232	.	-	.	Name=cox3 gene
##sequence-region	Contig145+214103	1	3705
Contig145+214103	Geneious	tRNA	1323	1394	.	-	.	Name=trnN tRNA
Contig145+214103	Geneious	gene	1323	1394	.	-	.	Name=trnN gene
##sequence-region	Contig146+127041	1	645
##sequence-region	Contig147+1487	1	761
##sequence-region	Contig148+15854	1	12864
Contig148+15854	Geneious	exon	4372	4396	.	+	.	Name=rps1 exon 1
##sequence-region	Contig149+115990	1	18976
Contig149+115990	Geneious	exon	9950	9971	.	-	.	Name=nad5 exon 4
Contig149+115990	Geneious	tRNA	10981	11054	.	+	.	Name=trnD tRNA
Contig149+115990	Geneious	tRNA	11516	11587	.	+	.	Name=trnE tRNA
Contig149+115990	Geneious	tRNA	15314	15385	.	-	.	Name=trnR tRNA
Contig149+115990	Geneious	tRNA	6514	6593	.	+	.	Name=trnM tRNA
Contig149+115990	Geneious	tRNA	6643	6712	.	+	.	Name=trnfM tRNA
Contig149+115990	Geneious	CDS	3208	4038	.	+	0	Name=rps4 CDS
Contig149+115990	Geneious	gene	10981	11054	.	+	.	Name=trnD gene
Contig149+115990	Geneious	gene	11516	11587	.	+	.	Name=trnE gene
Contig149+115990	Geneious	gene	15314	15385	.	-	.	Name=trnR gene
Contig149+115990	Geneious	gene	3208	4038	.	+	.	Name=rps4 gene
Contig149+115990	Geneious	gene	6514	6593	.	+	.	Name=trnM gene
Contig149+115990	Geneious	gene	6643	6712	.	+	.	Name=trnfM gene
##sequence-region	Contig15+2806	1	271
##sequence-region	Contig150+150758512	1	1674
Contig150+150758512	Geneious	exon	862	935	.	+	.	Name=rps3 exon 1
Contig150+150758512	Geneious	exon	1	538	.	+	.	Name=rpl2 exon 2
Contig150+150758512	Geneious	CDS	542	820	.	+	0	Name=rps19 CDS
Contig150+150758512	Geneious	gene	542	820	.	+	.	Name=rps19 gene
##sequence-region	Contig151+139352902	1	7206
Contig151+139352902	Geneious	exon	1207	1231	.	+	.	Name=rps1 exon 1
Contig151+139352902	Geneious	exon	5492	5513	.	+	.	Name=nad5 exon 4
##sequence-region	Contig151+139352902_2	1	7309
Contig151+139352902_2	Geneious	exon	6552	6575	.	+	.	Name=rps1 exon 1
Contig151+139352902_2	Geneious	exon	5979	6000	.	+	.	Name=nad5 exon 4
Contig151+139352902_2	Geneious	CDS	5806	6674	.	-	0	Name=cox2 CDS
Contig151+139352902_2	Geneious	gene	5806	6674	.	-	.	Name=cox2 gene
##sequence-region	Contig152+2250	1	586
##sequence-region	Contig153+12983	1	11746
Contig153+12983	Geneious	exon	1120	1378	.	+	.	Name=nad1 exon 6
Contig153+12983	Geneious	exon	10896	10920	.	+	.	Name=rps1 exon 1
Contig153+12983	Geneious	exon	11076	11095	.	-	.	Name=rps1 exon 1
Contig153+12983	Geneious	tRNA	5825	5909	.	-	.	Name=trnY tRNA
Contig153+12983	Geneious	tRNA	883	956	.	+	.	Name=trnD tRNA
Contig153+12983	Geneious	tRNA	973	1046	.	+	.	Name=trnD tRNA
Contig153+12983	Geneious	CDS	1601	2193	.	+	0	Name=atp4 CDS
Contig153+12983	Geneious	gene	5825	5909	.	-	.	Name=trnY gene
Contig153+12983	Geneious	gene	1601	2193	.	+	.	Name=atp4 gene
Contig153+12983	Geneious	gene	883	956	.	+	.	Name=trnD gene
Contig153+12983	Geneious	gene	973	1046	.	+	.	Name=trnD gene
##sequence-region	Contig154+16422	1	7714
Contig154+16422	Geneious	exon	2020	2041	.	-	.	Name=nad5 exon 4
Contig154+16422	Geneious	tRNA	356	441	.	-	.	Name=trnS tRNA
Contig154+16422	Geneious	gene	356	441	.	-	.	Name=trnS gene
##sequence-region	Contig155+212552	1	19034
Contig155+212552	Geneious	exon	2353	2382	.	+	.	Name=rps1 exon 1
Contig155+212552	Geneious	exon	16912	16936	.	-	.	Name=rps1 exon 1
##sequence-region	Contig156+28544	1	11687
##sequence-region	Contig157+21194	1	21254
Contig157+21194	Geneious	exon	11822	11846	.	-	.	Name=rps1 exon 1
Contig157+21194	Geneious	exon	11647	11666	.	+	.	Name=rps1 exon 1
Contig157+21194	Geneious	tRNA	3710	3782	.	+	.	Name=trnK tRNA
Contig157+21194	Geneious	tRNA	16833	16917	.	+	.	Name=trnY tRNA
Contig157+21194	Geneious	CDS	20545	21137	.	-	0	Name=atp4 CDS
Contig157+21194	Geneious	CDS	1072	1633	.	-	0	Name=atp8 CDS
Contig157+21194	Geneious	gene	3710	3782	.	+	.	Name=trnK gene
Contig157+21194	Geneious	gene	16833	16917	.	+	.	Name=trnY gene
Contig157+21194	Geneious	gene	20545	21137	.	-	.	Name=atp4 gene
Contig157+21194	Geneious	gene	1072	1633	.	-	.	Name=atp8 gene
##sequence-region	Contig158+114103	1	3392
Contig158+114103	Geneious	tRNA	1446	1517	.	-	.	Name=trnN tRNA
Contig158+114103	Geneious	gene	1446	1517	.	-	.	Name=trnN gene
##sequence-region	Contig159+65696482	1	4607
##sequence-region	Contig159+65696482_2	1	15997
Contig159+65696482_2	Geneious	exon	891	916	.	+	.	Name=rps1 exon 1
Contig159+65696482_2	Geneious	tRNA	381	454	.	+	.	Name=trnR tRNA
Contig159+65696482_2	Geneious	gene	381	454	.	+	.	Name=trnR gene
##sequence-region	Contig159+65696482_3	1	2220
Contig159+65696482_3	Geneious	exon	518	539	.	+	.	Name=nad5 exon 4
##sequence-region	Contig16+1271	1	378
##sequence-region	Contig160+227900	1	9191
##sequence-region	Contig161+19493	1	6008
Contig161+19493	Geneious	exon	4040	4064	.	+	.	Name=rps1 exon 1
##sequence-region	Contig162+1241	1	15079
Contig162+1241	Geneious	tRNA	10772	10842	.	-	.	Name=trnN tRNA
Contig162+1241	Geneious	rRNA	3248	6502	.	-	.	Name=rrn26 rRNA
Contig162+1241	Geneious	gene	3248	6502	.	-	.	Name=rrn26 gene
Contig162+1241	Geneious	gene	10772	10842	.	-	.	Name=trnN gene
##sequence-region	Contig163+125015982	1	26221
Contig163+125015982	Geneious	exon	16606	16630	.	-	.	Name=rps1 exon 1
##sequence-region	Contig164+0109795571	1	11697
##sequence-region	Contig165+1155	1	11848
##sequence-region	Contig166+13274	1	20076
Contig166+13274	Geneious	tRNA	1406	1476	.	-	.	Name=trnG tRNA
Contig166+13274	Geneious	gene	1406	1476	.	-	.	Name=trnG gene
##sequence-region	Contig167+00125015982	1	14635
##sequence-region	Contig168+22983	1	11691
Contig168+22983	Geneious	exon	1030	1288	.	+	.	Name=nad1 exon 6
Contig168+22983	Geneious	exon	10806	10830	.	+	.	Name=rps1 exon 1
Contig168+22983	Geneious	exon	10986	11005	.	-	.	Name=rps1 exon 1
Contig168+22983	Geneious	CDS	1511	2103	.	+	0	Name=atp4 CDS
Contig168+22983	Geneious	tRNA	5735	5819	.	-	.	Name=trnY tRNA
Contig168+22983	Geneious	tRNA	793	866	.	+	.	Name=trnD tRNA
Contig168+22983	Geneious	tRNA	883	956	.	+	.	Name=trnD tRNA
Contig168+22983	Geneious	gene	5735	5819	.	-	.	Name=trnY gene
Contig168+22983	Geneious	gene	1511	2103	.	+	.	Name=atp4 gene
Contig168+22983	Geneious	gene	793	866	.	+	.	Name=trnD gene
Contig168+22983	Geneious	gene	883	956	.	+	.	Name=trnD gene
##sequence-region	Contig169+1250	1	1908
##sequence-region	Contig17+11139122	1	3114
Contig17+11139122	Geneious	tRNA	2755	2828	.	+	.	Name=trnF tRNA
Contig17+11139122	Geneious	tRNA	1197	1268	.	-	.	Name=trnQ tRNA
Contig17+11139122	Geneious	gene	2755	2828	.	+	.	Name=trnF gene
Contig17+11139122	Geneious	gene	1197	1268	.	-	.	Name=trnQ gene
##sequence-region	Contig17+11139122_2	1	904
Contig17+11139122_2	Geneious	tRNA	665	738	.	-	.	Name=trnD tRNA
Contig17+11139122_2	Geneious	gene	665	738	.	-	.	Name=trnD gene
##sequence-region	Contig170+112552	1	19095
Contig170+112552	Geneious	exon	2476	2505	.	+	.	Name=rps1 exon 1
Contig170+112552	Geneious	exon	17035	17059	.	-	.	Name=rps1 exon 1
##sequence-region	Contig171+123339	1	284
##sequence-region	Contig172+2248	1	13172
##sequence-region	Contig173+24818	1	7752
Contig173+24818	Geneious	exon	6684	7256	.	+	.	Name=nad2 exon 4
Contig173+24818	Geneious	exon	5185	5351	.	+	.	Name=nad2 exon 3
Contig173+24818	Geneious	exon	778	933	.	+	.	Name=nad2 exon 1
Contig173+24818	Geneious	exon	3919	4304	.	+	.	Name=nad2 exon 2
##sequence-region	Contig174+64198242	1	4338
Contig174+64198242	Geneious	CDS	1543	1929	.	-	0	Name=rps12 CDS
Contig174+64198242	Geneious	CDS	737	1180	.	-	0	Name=rps7 CDS
Contig174+64198242	Geneious	CDS	3836	4240	.	-	0	Name=rps13 CDS
Contig174+64198242	Geneious	CDS	3003	3392	.	-	0	Name=rps11 CDS
Contig174+64198242	Geneious	gene	1543	1929	.	-	.	Name=rps12 gene
Contig174+64198242	Geneious	gene	737	1180	.	-	.	Name=rps7 gene
Contig174+64198242	Geneious	gene	3836	4240	.	-	.	Name=rps13 gene
Contig174+64198242	Geneious	gene	3003	3392	.	-	.	Name=rps11 gene
##sequence-region	Contig175+7249610	1	2577
##sequence-region	Contig175+7249610_2	1	19110
Contig175+7249610_2	Geneious	exon	18027	18048	.	-	.	Name=nad5 exon 4
Contig175+7249610_2	Geneious	tRNA	2912	2981	.	+	.	Name=trnfM tRNA
Contig175+7249610_2	Geneious	gene	2912	2981	.	+	.	Name=trnfM gene
##sequence-region	Contig176+0125015982	1	14830
##sequence-region	Contig177+1828224	1	8749
Contig177+1828224	Geneious	exon	3330	3902	.	+	.	Name=nad2 exon 4
Contig177+1828224	Geneious	exon	6347	6537	.	+	.	Name=nad2 exon 5
Contig177+1828224	Geneious	exon	1831	1997	.	+	.	Name=nad2 exon 3
Contig177+1828224	Geneious	exon	565	950	.	+	.	Name=nad2 exon 2
Contig177+1828224	Geneious	CDS	7901	8224	.	+	0	Name=rps14 CDS
Contig177+1828224	Geneious	CDS	7252	7664	.	+	0	Name=rpl16 CDS
Contig177+1828224	Geneious	gene	7901	8224	.	+	.	Name=rps14 gene
Contig177+1828224	Geneious	gene	7252	7664	.	+	.	Name=rpl16 gene
##sequence-region	Contig178+1278	1	16691
##sequence-region	Contig179+2778	1	25644
Contig179+2778	Geneious	exon	13279	13342	.	-	.	Name=nad1 exon 5
##sequence-region	Contig18+2151	1	2638
Contig18+2151	Geneious	CDS	434	736	.	-	0	Name=nad4L CDS
Contig18+2151	Geneious	gene	434	736	.	-	.	Name=nad4L gene
##sequence-region	Contig180+2157	1	7404
Contig180+2157	Geneious	exon	4282	4303	.	-	.	Name=nad5 exon 4
Contig180+2157	Geneious	exon	2324	2718	.	-	.	Name=nad5 exon 5
Contig180+2157	Geneious	exon	1489	1638	.	-	.	Name=nad5 exon 6
Contig180+2157	Geneious	intron	1639	2164	.	-	.	Name=nad5 intron 5
##sequence-region	Contig181+145340531	1	3338
Contig181+145340531	Geneious	exon	886	911	.	+	.	Name=rps1 exon 1
Contig181+145340531	Geneious	tRNA	376	449	.	+	.	Name=trnR tRNA
Contig181+145340531	Geneious	gene	376	449	.	+	.	Name=trnR gene
##sequence-region	Contig182+1157	1	9452
Contig182+1157	Geneious	rRNA	3111	6365	.	-	.	Name=rrn26 rRNA
Contig182+1157	Geneious	gene	3111	6365	.	-	.	Name=rrn26 gene
##sequence-region	Contig183+27727	1	4481
Contig183+27727	Geneious	CDS	1419	1805	.	-	0	Name=rps12 CDS
Contig183+27727	Geneious	CDS	613	1056	.	-	0	Name=rps7 CDS
Contig183+27727	Geneious	CDS	4120	4419	.	-	0	Name=rpl6 CDS
Contig183+27727	Geneious	CDS	3712	4116	.	-	0	Name=rps13 CDS
Contig183+27727	Geneious	CDS	2879	3268	.	-	0	Name=rps11 CDS
Contig183+27727	Geneious	gene	1419	1805	.	-	.	Name=rps12 gene
Contig183+27727	Geneious	gene	613	1056	.	-	.	Name=rps7 gene
Contig183+27727	Geneious	gene	4120	4419	.	-	.	Name=rpl6 gene
Contig183+27727	Geneious	gene	3712	4116	.	-	.	Name=rps13 gene
Contig183+27727	Geneious	gene	2879	3268	.	-	.	Name=rps11 gene
##sequence-region	Contig184+15591	1	4204
Contig184+15591	Geneious	tRNA	3369	3440	.	-	.	Name=trnG tRNA
Contig184+15591	Geneious	gene	3369	3440	.	-	.	Name=trnG gene
##sequence-region	Contig19+12639	1	293
##sequence-region	Contig20+1259	1	4824
##sequence-region	Contig21+14828	1	284
##sequence-region	Contig22+34828	1	366
##sequence-region	Contig23+3293	1	3972
Contig23+3293	Geneious	tRNA	2150	2237	.	-	.	Name=trnS tRNA
Contig23+3293	Geneious	gene	2150	2237	.	-	.	Name=trnS gene
##sequence-region	Contig24+13976	1	289
##sequence-region	Contig25+1225	1	3761
##sequence-region	Contig26+149709621	1	345
##sequence-region	Contig26+149709621_2	1	3608
##sequence-region	Contig27+24828	1	2603
Contig27+24828	Geneious	tRNA	1801	1874	.	+	.	Name=trnP tRNA
Contig27+24828	Geneious	gene	1801	1874	.	+	.	Name=trnP gene
##sequence-region	Contig28+2325	1	11532
##sequence-region	Contig29+23976	1	5402
##sequence-region	Contig30+2166	1	4180
##sequence-region	Contig31+1224	1	9306
Contig31+1224	Geneious	CDS	1824	2219	.	-	0	Name=sdh3 CDS
Contig31+1224	Geneious	tRNA	4183	4254	.	+	.	Name=trnG tRNA
Contig31+1224	Geneious	tRNA	3315	3388	.	-	.	Name=trnM tRNA
Contig31+1224	Geneious	gene	4183	4254	.	+	.	Name=trnG gene
Contig31+1224	Geneious	gene	3315	3388	.	-	.	Name=trnM gene
Contig31+1224	Geneious	gene	1824	2219	.	-	.	Name=sdh3 gene
##sequence-region	Contig32+19306	1	280
##sequence-region	Contig33+1280	1	275
##sequence-region	Contig34+1275	1	286
##sequence-region	Contig35+2216	1	268
##sequence-region	Contig36+1270	1	270
##sequence-region	Contig37+1293	1	10175
Contig37+1293	Geneious	tRNA	355	425	.	+	.	Name=trnfM tRNA
Contig37+1293	Geneious	tRNA	16	89	.	-	.	Name=trnD tRNA
Contig37+1293	Geneious	gene	355	425	.	+	.	Name=trnfM gene
Contig37+1293	Geneious	gene	16	89	.	-	.	Name=trnD gene
##sequence-region	Contig38+13761	1	5794
Contig38+13761	Geneious	tRNA	5451	5521	.	-	.	Name=trnC tRNA
Contig38+13761	Geneious	CDS	1188	1465	.	+	0	Name=sdh4 CDS
Contig38+13761	Geneious	CDS	1936	2676	.	+	0	Name=mttB CDS
Contig38+13761	Geneious	gene	5451	5521	.	-	.	Name=trnC gene
Contig38+13761	Geneious	gene	1188	1465	.	+	.	Name=sdh4 gene
Contig38+13761	Geneious	gene	1936	2676	.	+	.	Name=mttB gene
##sequence-region	Contig39+1170	1	566
##sequence-region	Contig40+2275	1	1194
##sequence-region	Contig42+2211	1	19590
Contig42+2211	Geneious	exon	9884	9905	.	-	.	Name=nad5 exon 4
Contig42+2211	Geneious	CDS	3142	3972	.	+	0	Name=rps4 CDS
Contig42+2211	Geneious	tRNA	10915	10988	.	+	.	Name=trnD tRNA
Contig42+2211	Geneious	tRNA	11450	11521	.	+	.	Name=trnE tRNA
Contig42+2211	Geneious	tRNA	15248	15319	.	-	.	Name=trnR tRNA
Contig42+2211	Geneious	tRNA	6448	6527	.	+	.	Name=trnM tRNA
Contig42+2211	Geneious	tRNA	6577	6646	.	+	.	Name=trnfM tRNA
Contig42+2211	Geneious	gene	10915	10988	.	+	.	Name=trnD gene
Contig42+2211	Geneious	gene	11450	11521	.	+	.	Name=trnE gene
Contig42+2211	Geneious	gene	15248	15319	.	-	.	Name=trnR gene
Contig42+2211	Geneious	gene	3142	3972	.	+	.	Name=rps4 gene
Contig42+2211	Geneious	gene	6448	6527	.	+	.	Name=trnM gene
Contig42+2211	Geneious	gene	6577	6646	.	+	.	Name=trnfM gene
##sequence-region	Contig43+2167	1	2180
Contig43+2167	Geneious	exon	1508	1590	.	+	.	Name=nad1 exon 3
##sequence-region	Contig44+55899022	1	3249
##sequence-region	Contig45+32038342	1	5020
Contig45+32038342	Geneious	exon	1891	2104	.	-	.	Name=nad5 exon 3
Contig45+32038342	Geneious	exon	3436	4446	.	-	.	Name=nad5 exon 2
##sequence-region	Contig46+2277	1	23012
Contig46+2277	Geneious	tRNA	7760	7838	.	-	.	Name=trnF tRNA
Contig46+2277	Geneious	gene	7760	7838	.	-	.	Name=trnF gene
##sequence-region	Contig47+123012	1	297
##sequence-region	Contig48+223012	1	458
##sequence-region	Contig49+2458	1	319
##sequence-region	Contig50+1319	1	335
##sequence-region	Contig51+15402	1	6215
##sequence-region	Contig52+1458	1	442
##sequence-region	Contig53+25402	1	6393
Contig53+25402	Geneious	tRNA	483	555	.	+	.	Name=trnK tRNA
Contig53+25402	Geneious	gene	483	555	.	+	.	Name=trnK gene
##sequence-region	Contig54+2378	1	12548
Contig54+2378	Geneious	exon	9867	9888	.	+	.	Name=nad5 exon 4
Contig54+2378	Geneious	tRNA	8815	8887	.	-	.	Name=trnK tRNA
Contig54+2378	Geneious	gene	8815	8887	.	-	.	Name=trnK gene
##sequence-region	Contig55+1325	1	17584
Contig55+1325	Geneious	exon	17095	17153	.	-	.	Name=nad1 exon 5
Contig55+1325	Geneious	exon	13680	13938	.	-	.	Name=nad1 exon 6
Contig55+1325	Geneious	exon	4142	4166	.	-	.	Name=rps1 exon 1
Contig55+1325	Geneious	exon	3967	3986	.	+	.	Name=rps1 exon 1
Contig55+1325	Geneious	CDS	12865	13457	.	-	0	Name=atp4 CDS
Contig55+1325	Geneious	tRNA	9153	9237	.	+	.	Name=trnY tRNA
Contig55+1325	Geneious	tRNA	14102	14175	.	-	.	Name=trnD tRNA
Contig55+1325	Geneious	tRNA	14012	14085	.	-	.	Name=trnD tRNA
Contig55+1325	Geneious	gene	9153	9237	.	+	.	Name=trnY gene
Contig55+1325	Geneious	gene	12865	13457	.	-	.	Name=atp4 gene
Contig55+1325	Geneious	gene	14102	14175	.	-	.	Name=trnD gene
Contig55+1325	Geneious	gene	14012	14085	.	-	.	Name=trnD gene
##sequence-region	Contig56+11224	1	17262
Contig56+11224	Geneious	tRNA	3654	3736	.	+	.	Name=trnY tRNA
Contig56+11224	Geneious	gene	3654	3736	.	+	.	Name=trnY gene
##sequence-region	Contig57+1378	1	12788
Contig57+1378	Geneious	exon	10107	10128	.	+	.	Name=nad5 exon 4
Contig57+1378	Geneious	tRNA	9055	9127	.	-	.	Name=trnK tRNA
Contig57+1378	Geneious	gene	9055	9127	.	-	.	Name=trnK gene
##sequence-region	Contig58+16215	1	922
##sequence-region	Contig59+1205	1	3274
Contig59+1205	Geneious	exon	1089	1302	.	+	.	Name=nad5 exon 3
##sequence-region	Contig60+2922	1	264
##sequence-region	Contig61+2366	1	8609
Contig61+2366	Geneious	CDS	2977	3582	.	-	0	Name=nad6 CDS
Contig61+2366	Geneious	gene	2977	3582	.	-	.	Name=nad6 gene
##sequence-region	Contig62+28610	1	279
##sequence-region	Contig63+18610	1	410
##sequence-region	Contig64+12180	1	4023
Contig64+12180	Geneious	exon	2205	2396	.	+	.	Name=nad1 exon 4
##sequence-region	Contig65+219592	1	3417
Contig65+219592	Geneious	tRNA	2615	2688	.	+	.	Name=trnP tRNA
Contig65+219592	Geneious	gene	2615	2688	.	+	.	Name=trnP gene
##sequence-region	Contig66+119592	1	3540
Contig66+119592	Geneious	tRNA	2738	2811	.	+	.	Name=trnP tRNA
Contig66+119592	Geneious	gene	2738	2811	.	+	.	Name=trnP gene
##sequence-region	Contig67+139352902	1	18315
Contig67+139352902	Geneious	exon	1131	1155	.	+	.	Name=rps1 exon 1
Contig67+139352902	Geneious	exon	13727	13750	.	+	.	Name=rps1 exon 1
Contig67+139352902	Geneious	exon	5416	5437	.	+	.	Name=nad5 exon 4
Contig67+139352902	Geneious	exon	13154	13175	.	+	.	Name=nad5 exon 4
Contig67+139352902	Geneious	CDS	12981	13849	.	-	0	Name=cox2 CDS
Contig67+139352902	Geneious	gene	12981	13849	.	-	.	Name=cox2 gene
##sequence-region	Contig68+2159	1	4483
Contig68+2159	Geneious	exon	745	1002	.	+	.	Name=nad1 exon 1
Contig68+2159	Geneious	exon	2545	2680	.	+	.	Name=nad1 exon 2
##sequence-region	Contig69+65696482	1	8789
##sequence-region	Contig69+65696482_2	1	7182
Contig69+65696482_2	Geneious	exon	552	573	.	+	.	Name=nad5 exon 4
##sequence-region	Contig70+12655196	1	1764
##sequence-region	Contig71+1203	1	778
##sequence-region	Contig72+1778	1	278
##sequence-region	Contig73+3272	1	5768
Contig73+3272	Geneious	tRNA	3088	3161	.	+	.	Name=trnR tRNA
Contig73+3272	Geneious	tRNA	3554	3626	.	-	.	Name=trnK tRNA
Contig73+3272	Geneious	gene	3088	3161	.	+	.	Name=trnR gene
Contig73+3272	Geneious	gene	3554	3626	.	-	.	Name=trnK gene
##sequence-region	Contig74+26393	1	1640
##sequence-region	Contig75+26215	1	1925
##sequence-region	Contig76+89171132	1	2978
Contig76+89171132	Geneious	exon	1736	1965	.	-	.	Name=nad5 exon 1
##sequence-region	Contig77+1248	1	255
##sequence-region	Contig78+1244	1	251
##sequence-region	Contig79+3242	1	517
##sequence-region	Contig80+152986051	1	205
##sequence-region	Contig81+073708562	1	433
##sequence-region	Contig82+99813741	1	404
##sequence-region	Contig82+99813741_2	1	3498
Contig82+99813741_2	Geneious	CDS	2559	3120	.	+	0	Name=atp8 CDS
Contig82+99813741_2	Geneious	tRNA	413	485	.	-	.	Name=trnK tRNA
Contig82+99813741_2	Geneious	gene	413	485	.	-	.	Name=trnK gene
Contig82+99813741_2	Geneious	gene	2559	3120	.	+	.	Name=atp8 gene
##sequence-region	Contig83+44617502	1	8520
Contig83+44617502	Geneious	intron	35	818	.	-	.	Name=rpl2 intron 1
Contig83+44617502	Geneious	CDS	2370	2684	.	-	0	Name=rps10 CDS
Contig83+44617502	Geneious	exon	819	1247	.	-	.	Name=rpl2 exon 1
Contig83+44617502	Geneious	gene	2370	2684	.	-	.	Name=rps10 gene
##sequence-region	Contig84+18521	1	289
##sequence-region	Contig85+217267	1	4506
##sequence-region	Contig86+117267	1	4629
##sequence-region	Contig87+1230	1	563
##sequence-region	Contig88+2242	1	1301
##sequence-region	Contig89+14023	1	2983
Contig89+14023	Geneious	exon	648	706	.	+	.	Name=nad1 exon 5
##sequence-region	Contig90+154647551	1	8544
Contig90+154647551	Geneious	exon	1519	2033	.	+	.	Name=nad4 exon 2
Contig90+154647551	Geneious	exon	5562	5984	.	+	.	Name=nad4 exon 3
Contig90+154647551	Geneious	exon	8150	8238	.	+	.	Name=nad4 exon 4
Contig90+154647551	Geneious	exon	7864	7885	.	+	.	Name=nad5 exon 4
##sequence-region	Contig91+18544	1	341
##sequence-region	Contig93+25773	1	2516
##sequence-region	Contig94+11378408	1	5801
Contig94+11378408	Geneious	exon	2163	2184	.	+	.	Name=nad5 exon 4
Contig94+11378408	Geneious	tRNA	5559	5631	.	+	.	Name=trnM tRNA
Contig94+11378408	Geneious	gene	5559	5631	.	+	.	Name=trnM gene
##sequence-region	Contig94+11378408_2	1	1384
Contig94+11378408_2	Geneious	tRNA	981	1064	.	+	.	Name=trnL tRNA
Contig94+11378408_2	Geneious	gene	981	1064	.	+	.	Name=trnL gene
##sequence-region	Contig95+2152	1	5850
Contig95+2152	Geneious	CDS	2293	3531	.	+	0	Name=cob CDS
Contig95+2152	Geneious	gene	2293	3531	.	+	.	Name=cob gene
##sequence-region	Contig96+147370602	1	1157
##sequence-region	Contig97+25854	1	268
##sequence-region	Contig98+3168	1	4483
Contig98+3168	Geneious	exon	3418	3675	.	-	.	Name=nad1 exon 1
Contig98+3168	Geneious	exon	1740	1875	.	-	.	Name=nad1 exon 2
##sequence-region	Contig99+2203	1	5849
Contig99+2203	Geneious	CDS	2292	3530	.	+	0	Name=cob CDS
Contig99+2203	Geneious	gene	2292	3530	.	+	.	Name=cob gene
