# Supplementary material for: Organellar phylogenomics of Ophioglossaceae fern genera
Source: Front Plant Sci. 2024 Jan 15;14:1294716. doi: 10.3389/fpls.2023.1294716 (PMC10823028; doi:10.3389/fpls.2023.1294716)
Supplement: Supplementary file 2 [file DataSheet_2.zip › Supplementary file S1/plastome/gff/Botrychium_Kuo4449.gff]

##gff-version 3
##source-version geneious 2023.2.1
##sequence-region	Botrychium_Kuo4449	1	139086
Botrychium_Kuo4449	Geneious	region	1	139086	.	+	0	Is_circular=true
Botrychium_Kuo4449	Geneious	CDS	113	241	.	+	0	Name=psaJ CDS
Botrychium_Kuo4449	Geneious	gene	113	291	.	+	.	Name=psaJ gene
Botrychium_Kuo4449	Geneious	gene	113	241	.	+	.	Name=psaJ gene
Botrychium_Kuo4449	Geneious	CDS	481	681	.	+	0	Name=rpl33 CDS
Botrychium_Kuo4449	Geneious	CDS	481	677	.	+	0	Name=rpl33 CDS
Botrychium_Kuo4449	Geneious	gene	481	681	.	+	.	Name=rpl33 gene
Botrychium_Kuo4449	Geneious	gene	481	677	.	+	.	Name=rpl33 gene
Botrychium_Kuo4449	Geneious	CDS	747	974	.	+	0	Name=rps18 CDS
Botrychium_Kuo4449	Geneious	gene	747	974	.	+	.	Name=rps18 gene
Botrychium_Kuo4449	Geneious	CDS	1411	1758	.	-	0	Name=rpl20 CDS
Botrychium_Kuo4449	Geneious	gene	1411	1758	.	-	.	Name=rpl20 gene
Botrychium_Kuo4449	Geneious	CDS	1414	1758	.	-	0	Name=rpl20 CDS
Botrychium_Kuo4449	Geneious	gene	1414	1758	.	-	.	Name=rpl20 gene
Botrychium_Kuo4449	Geneious	exon	2736	2849	.	-	.	Name=rps12 exon 1
Botrychium_Kuo4449	Geneious	exon	3131	3382	.	-	.	Name=clpP exon 3
Botrychium_Kuo4449	Geneious	CDS	4906	4974	.	-	0	Name=clpP CDS;ID=qZZmw4X/jVL4W/bVKEjtF98josU.1694354809936.15
Botrychium_Kuo4449	Geneious	CDS	3894	4183	.	-	0	Name=clpP CDS;ID=qZZmw4X/jVL4W/bVKEjtF98josU.1694354809936.15
Botrychium_Kuo4449	Geneious	CDS	3131	3383	.	-	0	Name=clpP CDS;ID=qZZmw4X/jVL4W/bVKEjtF98josU.1694354809936.15
Botrychium_Kuo4449	Geneious	CDS	4904	4974	.	-	0	Name=clpP CDS;ID=qZZmw4X/jVL4W/bVKEjtF98josU.1694354809936.16
Botrychium_Kuo4449	Geneious	CDS	3893	4184	.	-	0	Name=clpP CDS;ID=qZZmw4X/jVL4W/bVKEjtF98josU.1694354809936.16
Botrychium_Kuo4449	Geneious	CDS	3131	3382	.	-	0	Name=clpP CDS;ID=qZZmw4X/jVL4W/bVKEjtF98josU.1694354809936.16
Botrychium_Kuo4449	Geneious	gene	3131	4974	.	-	.	Name=clpP gene
Botrychium_Kuo4449	Geneious	CDS	4906	4974	.	-	0	Name=clpP CDS;ID=qZZmw4X/jVL4W/bVKEjtF98josU.1694354809936.17
Botrychium_Kuo4449	Geneious	CDS	3894	4183	.	-	0	Name=clpP CDS;ID=qZZmw4X/jVL4W/bVKEjtF98josU.1694354809936.17
Botrychium_Kuo4449	Geneious	CDS	3134	3383	.	-	0	Name=clpP CDS;ID=qZZmw4X/jVL4W/bVKEjtF98josU.1694354809936.17
Botrychium_Kuo4449	Geneious	exon	3143	3382	.	-	.	Name=clpP exon 3
Botrychium_Kuo4449	Geneious	CDS	4904	4974	.	-	0	Name=clpP CDS;ID=qZZmw4X/jVL4W/bVKEjtF98josU.1694354809936.18
Botrychium_Kuo4449	Geneious	CDS	3893	4184	.	-	0	Name=clpP CDS;ID=qZZmw4X/jVL4W/bVKEjtF98josU.1694354809936.18
Botrychium_Kuo4449	Geneious	CDS	3143	3382	.	-	0	Name=clpP CDS;ID=qZZmw4X/jVL4W/bVKEjtF98josU.1694354809936.18
Botrychium_Kuo4449	Geneious	exon	3893	4184	.	-	.	Name=clpP exon 2
Botrychium_Kuo4449	Geneious	exon	4904	4974	.	-	.	Name=clpP exon 1
Botrychium_Kuo4449	Geneious	CDS	5394	6920	.	+	0	Name=psbB CDS
Botrychium_Kuo4449	Geneious	gene	5394	6920	.	+	.	Name=psbB gene
Botrychium_Kuo4449	Geneious	CDS	7194	7301	.	+	0	Name=psbT CDS
Botrychium_Kuo4449	Geneious	CDS	7194	7292	.	+	0	Name=psbT CDS
Botrychium_Kuo4449	Geneious	gene	7194	7301	.	+	.	Name=psbT gene
Botrychium_Kuo4449	Geneious	gene	7194	7292	.	+	.	Name=psbT gene
Botrychium_Kuo4449	Geneious	CDS	7402	7533	.	-	0	Name=psbN CDS
Botrychium_Kuo4449	Geneious	gene	7402	7533	.	-	.	Name=psbN gene
Botrychium_Kuo4449	Geneious	CDS	7617	7841	.	+	0	Name=psbH CDS
Botrychium_Kuo4449	Geneious	gene	7617	7841	.	+	.	Name=psbH gene
Botrychium_Kuo4449	Geneious	gene	7944	9348	.	+	.	Name=petB gene
Botrychium_Kuo4449	Geneious	gene	7967	9348	.	+	.	Name=petB gene
Botrychium_Kuo4449	Geneious	exon	8707	9348	.	+	.	Name=petB exon 2
Botrychium_Kuo4449	Geneious	gene	9527	10680	.	+	.	Name=petD gene
Botrychium_Kuo4449	Geneious	exon	10206	10680	.	+	.	Name=petD exon 2
Botrychium_Kuo4449	Geneious	CDS	10927	11952	.	-	0	Name=rpoA CDS
Botrychium_Kuo4449	Geneious	gene	10927	11952	.	-	.	Name=rpoA gene
Botrychium_Kuo4449	Geneious	CDS	10931	11952	.	-	0	Name=rpoA CDS
Botrychium_Kuo4449	Geneious	gene	10931	11952	.	-	.	Name=rpoA gene
Botrychium_Kuo4449	Geneious	CDS	10943	11952	.	-	0	Name=rpoA CDS
Botrychium_Kuo4449	Geneious	gene	10943	11952	.	-	.	Name=rpoA gene
Botrychium_Kuo4449	Geneious	CDS	11983	12375	.	-	0	Name=rps11 CDS
Botrychium_Kuo4449	Geneious	gene	11983	12375	.	-	.	Name=rps11 gene
Botrychium_Kuo4449	Geneious	CDS	12464	12577	.	-	0	Name=rpl36 CDS
Botrychium_Kuo4449	Geneious	gene	12464	12577	.	-	.	Name=rpl36 gene
Botrychium_Kuo4449	Geneious	CDS	12707	12952	.	-	0	Name=infA CDS
Botrychium_Kuo4449	Geneious	gene	12707	12952	.	-	.	Name=infA gene
Botrychium_Kuo4449	Geneious	CDS	12710	12952	.	-	0	Name=infA CDS
Botrychium_Kuo4449	Geneious	gene	12710	12952	.	-	.	Name=infA gene
Botrychium_Kuo4449	Geneious	CDS	13067	13465	.	-	0	Name=rps8 CDS
Botrychium_Kuo4449	Geneious	gene	13067	13465	.	-	.	Name=rps8 gene
Botrychium_Kuo4449	Geneious	CDS	13868	14236	.	-	0	Name=rpl14 CDS
Botrychium_Kuo4449	Geneious	gene	13868	14236	.	-	.	Name=rpl14 gene
Botrychium_Kuo4449	Geneious	exon	14421	14834	.	-	.	Name=rpl16 exon 2
Botrychium_Kuo4449	Geneious	gene	14421	15604	.	-	.	Name=rpl16 gene
Botrychium_Kuo4449	Geneious	CDS	15723	16379	.	-	0	Name=rps3 CDS
Botrychium_Kuo4449	Geneious	gene	15723	16379	.	-	.	Name=rps3 gene
Botrychium_Kuo4449	Geneious	CDS	16409	16782	.	-	0	Name=rpl22 CDS
Botrychium_Kuo4449	Geneious	gene	16409	16782	.	-	.	Name=rpl22 gene
Botrychium_Kuo4449	Geneious	CDS	16438	16800	.	-	0	Name=rpl22 CDS
Botrychium_Kuo4449	Geneious	CDS	16438	16788	.	-	0	Name=rpl22 CDS
Botrychium_Kuo4449	Geneious	gene	16438	16800	.	-	.	Name=rpl22 gene
Botrychium_Kuo4449	Geneious	gene	16438	16788	.	-	.	Name=rpl22 gene
Botrychium_Kuo4449	Geneious	CDS	16822	17100	.	-	0	Name=rps19 CDS
Botrychium_Kuo4449	Geneious	gene	16822	17100	.	-	.	Name=rps19 gene
Botrychium_Kuo4449	Geneious	exon	17134	17570	.	-	.	Name=rpl2 exon 2
Botrychium_Kuo4449	Geneious	CDS	18214	18610	.	-	0	Name=rpl2 CDS;ID=qZZmw4X/jVL4W/bVKEjtF98josU.1694354809936.19
Botrychium_Kuo4449	Geneious	CDS	17134	17570	.	-	0	Name=rpl2 CDS;ID=qZZmw4X/jVL4W/bVKEjtF98josU.1694354809936.19
Botrychium_Kuo4449	Geneious	CDS	18215	18610	.	-	0	Name=rpl2 CDS;ID=qZZmw4X/jVL4W/bVKEjtF98josU.1694354809936.20
Botrychium_Kuo4449	Geneious	CDS	17134	17571	.	-	0	Name=rpl2 CDS;ID=qZZmw4X/jVL4W/bVKEjtF98josU.1694354809936.20
Botrychium_Kuo4449	Geneious	gene	17134	18610	.	-	.	Name=rpl2 gene
Botrychium_Kuo4449	Geneious	exon	18214	18610	.	-	.	Name=rpl2 exon 1
Botrychium_Kuo4449	Geneious	CDS	18638	18910	.	-	0	Name=rpl23 CDS
Botrychium_Kuo4449	Geneious	gene	18638	18910	.	-	.	Name=rpl23 gene
Botrychium_Kuo4449	Geneious	repeat_region	18730	28520	.	-	.	Name=inverted repeat A region%3B IRA repeat region
Botrychium_Kuo4449	Geneious	repeat_region	18730	28518	.	+	.	Name=inverted repeat B region%3B IRB repeat region
Botrychium_Kuo4449	Geneious	tRNA	19086	19159	.	-	.	Name=trnI-CAU tRNA
Botrychium_Kuo4449	Geneious	gene	19086	19159	.	-	.	Name=trnI-CAU gene
Botrychium_Kuo4449	Geneious	misc_feature	19235	30268	.	-	.	Name=IRA
Botrychium_Kuo4449	Geneious	misc_feature	19239	28714	.	+	.	Name=IRB
Botrychium_Kuo4449	Geneious	misc_feature	19239	28714	.	-	.	Name=IRA
Botrychium_Kuo4449	Geneious	repeat_region	19483	29284	.	-	.	Name=inverted repeat B repeat region
Botrychium_Kuo4449	Geneious	repeat_region	19484	29284	.	+	.	Name=inverted repeat A repeat region
Botrychium_Kuo4449	Geneious	exon	20284	20320	.	+	.	Name=trnV-UAC exon 1
Botrychium_Kuo4449	Geneious	tRNA	20284	20355	.	+	.	Name=trnV-GAC tRNA
Botrychium_Kuo4449	Geneious	gene	20284	20355	.	+	.	Name=trnV-GAC gene
Botrychium_Kuo4449	Geneious	rRNA	20574	22073	.	+	.	Name=rrn16 rRNA
Botrychium_Kuo4449	Geneious	gene	20574	22073	.	+	.	Name=rrn16 gene
Botrychium_Kuo4449	Geneious	rRNA	20576	22073	.	+	.	Name=rrn16 rRNA
Botrychium_Kuo4449	Geneious	gene	20576	22073	.	+	.	Name=rrn16 gene
Botrychium_Kuo4449	Geneious	exon	22344	22381	.	+	.	Name=trnI-GAU exon 1%3B trnA-UGC exon 1
Botrychium_Kuo4449	Geneious	tRNA	22344	22381	.	+	.	Name=trnI-GAU tRNA;ID=qZZmw4X/jVL4W/bVKEjtF98josU.1694354809936.21
Botrychium_Kuo4449	Geneious	tRNA	23292	23326	.	+	.	Name=trnI-GAU tRNA;ID=qZZmw4X/jVL4W/bVKEjtF98josU.1694354809936.21
Botrychium_Kuo4449	Geneious	tRNA	22344	22383	.	+	.	Name=trnI-GAU tRNA;ID=qZZmw4X/jVL4W/bVKEjtF98josU.1694354809936.22
Botrychium_Kuo4449	Geneious	tRNA	23292	23326	.	+	.	Name=trnI-GAU tRNA;ID=qZZmw4X/jVL4W/bVKEjtF98josU.1694354809936.22
Botrychium_Kuo4449	Geneious	gene	22344	23326	.	+	.	Name=trnI-GAU gene
Botrychium_Kuo4449	Geneious	gene	22344	23314	.	+	.	Name=trnI-GAU gene
Botrychium_Kuo4449	Geneious	intron	22382	23279	.	+	.	Name=trnI-GAU intron 1
Botrychium_Kuo4449	Geneious	exon	23292	23326	.	+	.	Name=trnI-GAU exon 2
Botrychium_Kuo4449	Geneious	exon	23388	23425	.	+	.	Name=trnA-UGC exon 1%3B trnV-UAC exon 1
Botrychium_Kuo4449	Geneious	tRNA	23388	23425	.	+	.	Name=trnA-UGC%3B trnV-UAC tRNA;ID=qZZmw4X/jVL4W/bVKEjtF98josU.1694354809952.23
Botrychium_Kuo4449	Geneious	tRNA	24185	24219	.	+	.	Name=trnA-UGC%3B trnV-UAC tRNA;ID=qZZmw4X/jVL4W/bVKEjtF98josU.1694354809952.23
Botrychium_Kuo4449	Geneious	gene	23388	24219	.	+	.	Name=trnA-UGC gene
Botrychium_Kuo4449	Geneious	exon	23389	23425	.	+	.	Name=trnI-GAU exon 1
Botrychium_Kuo4449	Geneious	intron	23426	24184	.	+	.	Name=trnA-UGC intron 1
Botrychium_Kuo4449	Geneious	exon	24185	24219	.	+	.	Name=trnA-UGC exon 2%3B trnV-UAC exon 2
Botrychium_Kuo4449	Geneious	rRNA	24371	27184	.	+	.	Name=rrn23 rRNA
Botrychium_Kuo4449	Geneious	rRNA	24371	27182	.	+	.	Name=rrn23 rRNA
Botrychium_Kuo4449	Geneious	rRNA	24371	27181	.	+	.	Name=rrn23 rRNA
Botrychium_Kuo4449	Geneious	gene	24371	27184	.	+	.	Name=rrn23 gene
Botrychium_Kuo4449	Geneious	gene	24371	27182	.	+	.	Name=rrn23 gene
Botrychium_Kuo4449	Geneious	gene	24371	27181	.	+	.	Name=rrn23 gene
Botrychium_Kuo4449	Geneious	rRNA	27213	27315	.	+	.	Name=rrn4.5 rRNA
Botrychium_Kuo4449	Geneious	gene	27213	27315	.	+	.	Name=rrn4.5 gene
Botrychium_Kuo4449	Geneious	rRNA	27566	27686	.	+	.	Name=rrn5 rRNA
Botrychium_Kuo4449	Geneious	gene	27566	27686	.	+	.	Name=rrn5 gene
Botrychium_Kuo4449	Geneious	rRNA	27568	27686	.	+	.	Name=rrn5 rRNA
Botrychium_Kuo4449	Geneious	gene	27568	27686	.	+	.	Name=rrn5 gene
Botrychium_Kuo4449	Geneious	tRNA	27750	27823	.	+	.	Name=trnR-ACG tRNA%3B trnR-CCG tRNA
Botrychium_Kuo4449	Geneious	tRNA	27750	27822	.	+	.	Name=trnR-ACG tRNA
Botrychium_Kuo4449	Geneious	gene	27750	27823	.	+	.	Name=trnR-ACG gene%3B trnR-CCG gene
Botrychium_Kuo4449	Geneious	gene	27750	27822	.	+	.	Name=trnR-ACG gene
Botrychium_Kuo4449	Geneious	tRNA	28349	28420	.	-	.	Name=trnN-GUU tRNA
Botrychium_Kuo4449	Geneious	gene	28349	28420	.	-	.	Name=trnN-GUU gene
Botrychium_Kuo4449	Geneious	CDS	28679	30879	.	-	0	Name=ndhF CDS
Botrychium_Kuo4449	Geneious	gene	28679	30879	.	-	.	Name=ndhF gene
Botrychium_Kuo4449	Geneious	misc_feature	28709	49290	.	+	.	Name=SSC
Botrychium_Kuo4449	Geneious	CDS	28711	30879	.	-	0	Name=ndhF CDS
Botrychium_Kuo4449	Geneious	gene	28711	30879	.	-	.	Name=ndhF gene
Botrychium_Kuo4449	Geneious	gene	28711	28926	.	-	.	Name=ndhF gene
Botrychium_Kuo4449	Geneious	misc_feature	29622	49573	.	+	.	Name=SSC
Botrychium_Kuo4449	Geneious	CDS	31212	31568	.	+	0	Name=rpl21 CDS
Botrychium_Kuo4449	Geneious	CDS	31212	31565	.	+	0	Name=rpl21 CDS
Botrychium_Kuo4449	Geneious	gene	31212	31568	.	+	.	Name=rpl21 gene
Botrychium_Kuo4449	Geneious	gene	31212	31565	.	+	.	Name=rpl21 gene
Botrychium_Kuo4449	Geneious	CDS	31750	31929	.	+	0	Name=rpl32 CDS
Botrychium_Kuo4449	Geneious	gene	31750	31929	.	+	.	Name=rpl32 gene
Botrychium_Kuo4449	Geneious	tRNA	32446	32519	.	-	.	Name=trnP-GGG tRNA%3B trnP-UGG tRNA
Botrychium_Kuo4449	Geneious	gene	32446	32519	.	-	.	Name=trnP-GGG gene%3B trnP-UGG gene
Botrychium_Kuo4449	Geneious	tRNA	32656	32735	.	+	.	Name=trnL-UAG tRNA
Botrychium_Kuo4449	Geneious	gene	32656	32735	.	+	.	Name=trnL-UAG gene
Botrychium_Kuo4449	Geneious	gene	32656	32715	.	+	.	Name=trnL-UAG gene
Botrychium_Kuo4449	Geneious	CDS	32888	33838	.	+	0	Name=ccsA CDS
Botrychium_Kuo4449	Geneious	gene	32888	33838	.	+	.	Name=ccsA gene
Botrychium_Kuo4449	Geneious	CDS	32903	33838	.	+	0	Name=ccsA CDS
Botrychium_Kuo4449	Geneious	gene	32903	33838	.	+	.	Name=ccsA gene
Botrychium_Kuo4449	Geneious	CDS	34119	35618	.	-	0	Name=ndhD CDS
Botrychium_Kuo4449	Geneious	gene	34119	35618	.	-	.	Name=ndhD gene
Botrychium_Kuo4449	Geneious	CDS	34122	35654	.	-	0	Name=ndhD CDS
Botrychium_Kuo4449	Geneious	CDS	34122	35618	.	-	0	Name=ndhD CDS
Botrychium_Kuo4449	Geneious	gene	34122	35654	.	-	.	Name=ndhD gene
Botrychium_Kuo4449	Geneious	gene	34122	35618	.	-	.	Name=ndhD gene
Botrychium_Kuo4449	Geneious	CDS	35734	35979	.	-	0	Name=psaC CDS
Botrychium_Kuo4449	Geneious	gene	35734	35979	.	-	.	Name=psaC gene
Botrychium_Kuo4449	Geneious	CDS	36245	36547	.	-	0	Name=ndhE CDS
Botrychium_Kuo4449	Geneious	gene	36245	36547	.	-	.	Name=ndhE gene
Botrychium_Kuo4449	Geneious	CDS	36248	36568	.	-	0	Name=ndhE CDS
Botrychium_Kuo4449	Geneious	CDS	36248	36547	.	-	0	Name=ndhE CDS
Botrychium_Kuo4449	Geneious	gene	36248	36568	.	-	.	Name=ndhE gene
Botrychium_Kuo4449	Geneious	gene	36248	36547	.	-	.	Name=ndhE gene
Botrychium_Kuo4449	Geneious	CDS	36602	37195	.	-	0	Name=ndhG CDS
Botrychium_Kuo4449	Geneious	gene	36602	37195	.	-	.	Name=ndhG gene
Botrychium_Kuo4449	Geneious	CDS	36620	37195	.	-	0	Name=ndhG CDS
Botrychium_Kuo4449	Geneious	gene	36620	37195	.	-	.	Name=ndhG gene
Botrychium_Kuo4449	Geneious	CDS	37403	37954	.	-	0	Name=ndhI CDS
Botrychium_Kuo4449	Geneious	gene	37403	37954	.	-	.	Name=ndhI gene
Botrychium_Kuo4449	Geneious	CDS	37409	37954	.	-	0	Name=ndhI CDS
Botrychium_Kuo4449	Geneious	gene	37409	37954	.	-	.	Name=ndhI gene
Botrychium_Kuo4449	Geneious	CDS	37457	37954	.	-	0	Name=ndhI CDS
Botrychium_Kuo4449	Geneious	gene	37457	37954	.	-	.	Name=ndhI gene
Botrychium_Kuo4449	Geneious	exon	38047	38597	.	-	.	Name=ndhA exon 2
Botrychium_Kuo4449	Geneious	CDS	39494	40053	.	-	0	Name=ndhA CDS;ID=qZZmw4X/jVL4W/bVKEjtF98josU.1694354809952.24
Botrychium_Kuo4449	Geneious	CDS	38047	38597	.	-	0	Name=ndhA CDS;ID=qZZmw4X/jVL4W/bVKEjtF98josU.1694354809952.24
Botrychium_Kuo4449	Geneious	CDS	39495	40053	.	-	0	Name=ndhA CDS;ID=qZZmw4X/jVL4W/bVKEjtF98josU.1694354809952.25
Botrychium_Kuo4449	Geneious	CDS	38047	38598	.	-	0	Name=ndhA CDS;ID=qZZmw4X/jVL4W/bVKEjtF98josU.1694354809952.25
Botrychium_Kuo4449	Geneious	CDS	39494	39924	.	-	0	Name=ndhA CDS;ID=qZZmw4X/jVL4W/bVKEjtF98josU.1694354809952.26
Botrychium_Kuo4449	Geneious	CDS	38047	38597	.	-	0	Name=ndhA CDS;ID=qZZmw4X/jVL4W/bVKEjtF98josU.1694354809952.26
Botrychium_Kuo4449	Geneious	gene	38047	40053	.	-	.	Name=ndhA gene
Botrychium_Kuo4449	Geneious	exon	39494	40053	.	-	.	Name=ndhA exon 1
Botrychium_Kuo4449	Geneious	exon	39494	39924	.	-	.	Name=ndhA exon 1
Botrychium_Kuo4449	Geneious	CDS	40055	41236	.	-	0	Name=ndhH CDS
Botrychium_Kuo4449	Geneious	gene	40055	41236	.	-	.	Name=ndhH gene
Botrychium_Kuo4449	Geneious	CDS	41354	41614	.	-	0	Name=rps15 CDS
Botrychium_Kuo4449	Geneious	gene	41354	41614	.	-	.	Name=rps15 gene
Botrychium_Kuo4449	Geneious	CDS	41805	46652	.	-	0	Name=ycf1 CDS
Botrychium_Kuo4449	Geneious	gene	41805	46652	.	-	.	Name=ycf1 gene
Botrychium_Kuo4449	Geneious	CDS	46866	48245	.	-	0	Name=chlN CDS
Botrychium_Kuo4449	Geneious	gene	46866	48245	.	-	.	Name=chlN gene
Botrychium_Kuo4449	Geneious	misc_feature	47748	58787	.	+	.	Name=IRA
Botrychium_Kuo4449	Geneious	CDS	48324	49196	.	-	0	Name=chlL CDS
Botrychium_Kuo4449	Geneious	gene	48324	49196	.	-	.	Name=chlL gene
Botrychium_Kuo4449	Geneious	repeat_region	48747	58540	.	+	.	Name=inverted repeat B repeat region
Botrychium_Kuo4449	Geneious	repeat_region	48747	58539	.	-	.	Name=inverted repeat A repeat region
Botrychium_Kuo4449	Geneious	misc_feature	49309	58784	.	-	.	Name=IRB
Botrychium_Kuo4449	Geneious	misc_feature	49309	58784	.	+	.	Name=IRA
Botrychium_Kuo4449	Geneious	repeat_region	49503	58787	.	+	.	Name=inverted repeat A region%3B IRA repeat region
Botrychium_Kuo4449	Geneious	repeat_region	49505	58787	.	-	.	Name=inverted repeat B region%3B IRB repeat region
Botrychium_Kuo4449	Geneious	tRNA	49603	49674	.	+	.	Name=trnN-GUU tRNA
Botrychium_Kuo4449	Geneious	gene	49603	49674	.	+	.	Name=trnN-GUU gene
Botrychium_Kuo4449	Geneious	tRNA	50200	50273	.	-	.	Name=trnR-ACG tRNA%3B trnR-CCG tRNA
Botrychium_Kuo4449	Geneious	gene	50200	50273	.	-	.	Name=trnR-ACG gene%3B trnR-CCG gene
Botrychium_Kuo4449	Geneious	tRNA	50201	50273	.	-	.	Name=trnR-ACG tRNA
Botrychium_Kuo4449	Geneious	gene	50201	50273	.	-	.	Name=trnR-ACG gene
Botrychium_Kuo4449	Geneious	rRNA	50337	50457	.	-	.	Name=rrn5 rRNA
Botrychium_Kuo4449	Geneious	rRNA	50337	50455	.	-	.	Name=rrn5 rRNA
Botrychium_Kuo4449	Geneious	gene	50337	50457	.	-	.	Name=rrn5 gene
Botrychium_Kuo4449	Geneious	gene	50337	50455	.	-	.	Name=rrn5 gene
Botrychium_Kuo4449	Geneious	rRNA	50708	50810	.	-	.	Name=rrn4.5 rRNA
Botrychium_Kuo4449	Geneious	gene	50708	50810	.	-	.	Name=rrn4.5 gene
Botrychium_Kuo4449	Geneious	rRNA	50839	53652	.	-	.	Name=rrn23 rRNA
Botrychium_Kuo4449	Geneious	gene	50839	53652	.	-	.	Name=rrn23 gene
Botrychium_Kuo4449	Geneious	rRNA	50841	53652	.	-	.	Name=rrn23 rRNA
Botrychium_Kuo4449	Geneious	gene	50841	53652	.	-	.	Name=rrn23 gene
Botrychium_Kuo4449	Geneious	rRNA	50842	53652	.	-	.	Name=rrn23 rRNA
Botrychium_Kuo4449	Geneious	gene	50842	53652	.	-	.	Name=rrn23 gene
Botrychium_Kuo4449	Geneious	exon	53804	53838	.	-	.	Name=trnA-UGC exon 2%3B trnV-UAC exon 2
Botrychium_Kuo4449	Geneious	tRNA	54598	54635	.	-	.	Name=trnA-UGC%3B trnV-UAC tRNA;ID=qZZmw4X/jVL4W/bVKEjtF98josU.1694354809952.27
Botrychium_Kuo4449	Geneious	tRNA	53804	53838	.	-	.	Name=trnA-UGC%3B trnV-UAC tRNA;ID=qZZmw4X/jVL4W/bVKEjtF98josU.1694354809952.27
Botrychium_Kuo4449	Geneious	gene	53804	54635	.	-	.	Name=trnA-UGC gene
Botrychium_Kuo4449	Geneious	intron	53839	54597	.	-	.	Name=trnA-UGC intron 1
Botrychium_Kuo4449	Geneious	exon	54598	54635	.	-	.	Name=trnA-UGC exon 1%3B trnV-UAC exon 1
Botrychium_Kuo4449	Geneious	exon	54598	54634	.	-	.	Name=trnI-GAU exon 1
Botrychium_Kuo4449	Geneious	exon	54697	54731	.	-	.	Name=trnI-GAU exon 2
Botrychium_Kuo4449	Geneious	tRNA	55642	55679	.	-	.	Name=trnI-GAU tRNA;ID=qZZmw4X/jVL4W/bVKEjtF98josU.1694354809952.28
Botrychium_Kuo4449	Geneious	tRNA	54697	54731	.	-	.	Name=trnI-GAU tRNA;ID=qZZmw4X/jVL4W/bVKEjtF98josU.1694354809952.28
Botrychium_Kuo4449	Geneious	tRNA	55640	55679	.	-	.	Name=trnI-GAU tRNA;ID=qZZmw4X/jVL4W/bVKEjtF98josU.1694354809952.29
Botrychium_Kuo4449	Geneious	tRNA	54697	54731	.	-	.	Name=trnI-GAU tRNA;ID=qZZmw4X/jVL4W/bVKEjtF98josU.1694354809952.29
Botrychium_Kuo4449	Geneious	gene	54697	55679	.	-	.	Name=trnI-GAU gene
Botrychium_Kuo4449	Geneious	gene	54709	55679	.	-	.	Name=trnI-GAU gene
Botrychium_Kuo4449	Geneious	intron	54744	55641	.	-	.	Name=trnI-GAU intron 1
Botrychium_Kuo4449	Geneious	exon	55642	55679	.	-	.	Name=trnI-GAU exon 1%3B trnA-UGC exon 1
Botrychium_Kuo4449	Geneious	rRNA	55950	57449	.	-	.	Name=rrn16 rRNA
Botrychium_Kuo4449	Geneious	rRNA	55950	57447	.	-	.	Name=rrn16 rRNA
Botrychium_Kuo4449	Geneious	gene	55950	57449	.	-	.	Name=rrn16 gene
Botrychium_Kuo4449	Geneious	gene	55950	57447	.	-	.	Name=rrn16 gene
Botrychium_Kuo4449	Geneious	tRNA	57668	57739	.	-	.	Name=trnV-GAC tRNA
Botrychium_Kuo4449	Geneious	gene	57668	57739	.	-	.	Name=trnV-GAC gene
Botrychium_Kuo4449	Geneious	exon	57703	57739	.	-	.	Name=trnV-UAC exon 1
Botrychium_Kuo4449	Geneious	extracted region	58788	83895	.	+	.	Name=Extracted region from Contig01+33335511_3
Botrychium_Kuo4449	Geneious	misc_feature	58788	58788	.	+	.	Name=IRA
Botrychium_Kuo4449	Geneious	repeat_region	58788	59284	.	-	.	Name=inverted repeat B region%3B IRB repeat region
Botrychium_Kuo4449	Geneious	repeat_region	58788	59284	.	+	.	Name=inverted repeat A region%3B IRA repeat region
Botrychium_Kuo4449	Geneious	exon	59217	59474	.	+	.	Name=rps12 exon 2
Botrychium_Kuo4449	Geneious	CDS	59598	60065	.	+	0	Name=rps7 CDS
Botrychium_Kuo4449	Geneious	gene	59598	60065	.	+	.	Name=rps7 gene
Botrychium_Kuo4449	Geneious	exon	60403	61125	.	+	.	Name=ndhB exon 1%3B ndhB exon 2
Botrychium_Kuo4449	Geneious	CDS	60403	61125	.	+	0	Name=ndhB CDS;ID=qZZmw4X/jVL4W/bVKEjtF98josU.1694354809952.30
Botrychium_Kuo4449	Geneious	CDS	61850	62616	.	+	0	Name=ndhB CDS;ID=qZZmw4X/jVL4W/bVKEjtF98josU.1694354809952.30
Botrychium_Kuo4449	Geneious	CDS	60403	61125	.	+	0	Name=ndhB CDS;ID=qZZmw4X/jVL4W/bVKEjtF98josU.1694354809952.31
Botrychium_Kuo4449	Geneious	CDS	61850	62611	.	+	0	Name=ndhB CDS;ID=qZZmw4X/jVL4W/bVKEjtF98josU.1694354809952.31
Botrychium_Kuo4449	Geneious	gene	60403	62616	.	+	.	Name=ndhB gene
Botrychium_Kuo4449	Geneious	exon	61850	62611	.	+	.	Name=ndhB exon 1%3B ndhB exon 2
Botrychium_Kuo4449	Geneious	tRNA	63851	63932	.	+	.	Name=trnL-CAA tRNA
Botrychium_Kuo4449	Geneious	tRNA	63851	63931	.	+	.	Name=trnL-CAA tRNA
Botrychium_Kuo4449	Geneious	gene	63851	63932	.	+	.	Name=trnL-CAA gene
Botrychium_Kuo4449	Geneious	gene	63851	63931	.	+	.	Name=trnL-CAA gene
Botrychium_Kuo4449	Geneious	tRNA	72737	72811	.	-	.	Name=trnH-GUG tRNA
Botrychium_Kuo4449	Geneious	tRNA	72737	72810	.	-	.	Name=trnH-GUG tRNA
Botrychium_Kuo4449	Geneious	gene	72737	72811	.	-	.	Name=trnH-GUG gene
Botrychium_Kuo4449	Geneious	gene	72737	72810	.	-	.	Name=trnH-GUG gene
Botrychium_Kuo4449	Geneious	CDS	73310	74371	.	-	0	Name=psbA CDS
Botrychium_Kuo4449	Geneious	gene	73310	74371	.	-	.	Name=psbA gene
Botrychium_Kuo4449	Geneious	exon	74717	74751	.	-	.	Name=trnK-UUU exon 2
Botrychium_Kuo4449	Geneious	tRNA	77117	77153	.	-	.	Name=trnK-UUU tRNA;ID=qZZmw4X/jVL4W/bVKEjtF98josU.1694354809952.32
Botrychium_Kuo4449	Geneious	tRNA	74717	74751	.	-	.	Name=trnK-UUU tRNA;ID=qZZmw4X/jVL4W/bVKEjtF98josU.1694354809952.32
Botrychium_Kuo4449	Geneious	gene	74717	77174	.	-	.	Name=trnK-UUU gene
Botrychium_Kuo4449	Geneious	gene	74717	77153	.	-	.	Name=trnK-UUU gene
Botrychium_Kuo4449	Geneious	intron	74803	77116	.	-	.	Name=trnK-UUU intron 1
Botrychium_Kuo4449	Geneious	CDS	74938	76440	.	-	0	Name=matK CDS
Botrychium_Kuo4449	Geneious	CDS	74938	76281	.	-	0	Name=matK CDS
Botrychium_Kuo4449	Geneious	gene	74938	76440	.	-	.	Name=matK gene
Botrychium_Kuo4449	Geneious	gene	74938	76281	.	-	.	Name=matK gene
Botrychium_Kuo4449	Geneious	CDS	74942	76440	.	-	0	Name=matK CDS
Botrychium_Kuo4449	Geneious	gene	74942	76440	.	-	.	Name=matK gene
Botrychium_Kuo4449	Geneious	exon	77117	77153	.	-	.	Name=trnK-UUU exon 1
Botrychium_Kuo4449	Geneious	CDS	78722	80263	.	-	0	Name=chlB CDS
Botrychium_Kuo4449	Geneious	gene	78722	80263	.	-	.	Name=chlB gene
Botrychium_Kuo4449	Geneious	tRNA	80468	80539	.	-	.	Name=trnQ-UUG tRNA
Botrychium_Kuo4449	Geneious	gene	80468	80539	.	-	.	Name=trnQ-UUG gene
Botrychium_Kuo4449	Geneious	CDS	80851	81027	.	+	0	Name=psbK CDS
Botrychium_Kuo4449	Geneious	gene	80851	81027	.	+	.	Name=psbK gene
Botrychium_Kuo4449	Geneious	tRNA	81434	81518	.	+	.	Name=trnS-CGA tRNA
Botrychium_Kuo4449	Geneious	gene	81434	81518	.	+	.	Name=trnS-CGA gene
Botrychium_Kuo4449	Geneious	CDS	81755	81865	.	+	0	Name=psbI CDS
Botrychium_Kuo4449	Geneious	gene	81755	81865	.	+	.	Name=psbI gene
Botrychium_Kuo4449	Geneious	tRNA	81926	82013	.	-	.	Name=trnS-GCU tRNA%3B trnS-GGA tRNA%3B trnS-UGA tRNA
Botrychium_Kuo4449	Geneious	gene	81926	82013	.	-	.	Name=trnS-GCU gene%3B trnS-GGA gene%3B trnS-UGA gene
Botrychium_Kuo4449	Geneious	CDS	82278	82379	.	-	0	Name=psaM CDS
Botrychium_Kuo4449	Geneious	gene	82278	82379	.	-	.	Name=psaM gene
Botrychium_Kuo4449	Geneious	CDS	82656	82757	.	+	0	Name=ycf12 CDS
Botrychium_Kuo4449	Geneious	gene	82656	82757	.	+	.	Name=ycf12 gene
Botrychium_Kuo4449	Geneious	exon	82912	82934	.	+	.	Name=trnG-GCC exon 1%3B trnG-UCC exon 1
Botrychium_Kuo4449	Geneious	tRNA	82912	82934	.	+	.	Name=trnG-GCC tRNA%3B trnG-UCC tRNA;ID=qZZmw4X/jVL4W/bVKEjtF98josU.1694354809952.33
Botrychium_Kuo4449	Geneious	tRNA	83673	83720	.	+	.	Name=trnG-GCC tRNA%3B trnG-UCC tRNA;ID=qZZmw4X/jVL4W/bVKEjtF98josU.1694354809952.33
Botrychium_Kuo4449	Geneious	tRNA	82912	82938	.	+	.	Name=trnG-GCC tRNA;ID=qZZmw4X/jVL4W/bVKEjtF98josU.1694354809952.34
Botrychium_Kuo4449	Geneious	tRNA	83676	83720	.	+	.	Name=trnG-GCC tRNA;ID=qZZmw4X/jVL4W/bVKEjtF98josU.1694354809952.34
Botrychium_Kuo4449	Geneious	gene	82912	83720	.	+	.	Name=trnG-GCC gene
Botrychium_Kuo4449	Geneious	intron	82935	83672	.	+	.	Name=trnG-GCC intron 1
Botrychium_Kuo4449	Geneious	exon	83673	83720	.	+	.	Name=trnG-GCC exon 2%3B trnG-UCC exon 2
Botrychium_Kuo4449	Geneious	unsure	83808	83895	.	+	.	Name=polymer gap
Botrychium_Kuo4449	Geneious	tRNA	83955	84026	.	+	.	Name=trnR-UCU tRNA
Botrychium_Kuo4449	Geneious	gene	83955	84026	.	+	.	Name=trnR-UCU gene
Botrychium_Kuo4449	Geneious	CDS	84148	85674	.	-	0	Name=atpA CDS
Botrychium_Kuo4449	Geneious	gene	84148	85674	.	-	.	Name=atpA gene
Botrychium_Kuo4449	Geneious	exon	85720	86129	.	-	.	Name=atpF exon 2
Botrychium_Kuo4449	Geneious	CDS	86769	86913	.	-	0	Name=atpF CDS;ID=qZZmw4X/jVL4W/bVKEjtF98josU.1694354809952.35
Botrychium_Kuo4449	Geneious	CDS	85720	86129	.	-	0	Name=atpF CDS;ID=qZZmw4X/jVL4W/bVKEjtF98josU.1694354809952.35
Botrychium_Kuo4449	Geneious	gene	85720	86913	.	-	.	Name=atpF gene
Botrychium_Kuo4449	Geneious	exon	86769	86913	.	-	.	Name=atpF exon 1
Botrychium_Kuo4449	Geneious	CDS	87237	87482	.	-	0	Name=atpH CDS
Botrychium_Kuo4449	Geneious	gene	87237	87482	.	-	.	Name=atpH gene
Botrychium_Kuo4449	Geneious	CDS	88053	88799	.	-	0	Name=atpI CDS
Botrychium_Kuo4449	Geneious	CDS	88053	88769	.	-	0	Name=atpI CDS
Botrychium_Kuo4449	Geneious	gene	88053	88799	.	-	.	Name=atpI gene
Botrychium_Kuo4449	Geneious	gene	88053	88769	.	-	.	Name=atpI gene
Botrychium_Kuo4449	Geneious	CDS	89009	89731	.	-	0	Name=rps2 CDS
Botrychium_Kuo4449	Geneious	gene	89009	89731	.	-	.	Name=rps2 gene
Botrychium_Kuo4449	Geneious	CDS	89012	89731	.	-	0	Name=rps2 CDS
Botrychium_Kuo4449	Geneious	gene	89012	89731	.	-	.	Name=rps2 gene
Botrychium_Kuo4449	Geneious	CDS	89018	89731	.	-	0	Name=rps2 CDS
Botrychium_Kuo4449	Geneious	gene	89018	89731	.	-	.	Name=rps2 gene
Botrychium_Kuo4449	Geneious	gene	89863	94130	.	-	.	Name=rpoC2 gene
Botrychium_Kuo4449	Geneious	CDS	89868	94130	.	-	0	Name=rpoC2 CDS
Botrychium_Kuo4449	Geneious	gene	89868	94130	.	-	.	Name=rpoC2 gene
Botrychium_Kuo4449	Geneious	CDS	89880	94130	.	-	0	Name=rpoC2 CDS
Botrychium_Kuo4449	Geneious	gene	89880	94130	.	-	.	Name=rpoC2 gene
Botrychium_Kuo4449	Geneious	exon	94227	95872	.	-	.	Name=rpoC1 exon 2
Botrychium_Kuo4449	Geneious	CDS	96614	97045	.	-	0	Name=rpoC1 CDS;ID=qZZmw4X/jVL4W/bVKEjtF98josU.1694354809968.36
Botrychium_Kuo4449	Geneious	CDS	94227	95872	.	-	0	Name=rpoC1 CDS;ID=qZZmw4X/jVL4W/bVKEjtF98josU.1694354809968.36
Botrychium_Kuo4449	Geneious	CDS	96614	97045	.	-	0	Name=rpoC1 CDS;ID=qZZmw4X/jVL4W/bVKEjtF98josU.1694354809968.37
Botrychium_Kuo4449	Geneious	CDS	94244	95857	.	-	0	Name=rpoC1 CDS;ID=qZZmw4X/jVL4W/bVKEjtF98josU.1694354809968.37
Botrychium_Kuo4449	Geneious	gene	94244	97045	.	-	.	Name=rpoC1 gene
Botrychium_Kuo4449	Geneious	exon	94280	95872	.	-	.	Name=rpoC1 exon 2
Botrychium_Kuo4449	Geneious	CDS	96614	97045	.	-	0	Name=rpoC1 CDS;ID=qZZmw4X/jVL4W/bVKEjtF98josU.1694354809968.38
Botrychium_Kuo4449	Geneious	CDS	94280	95872	.	-	0	Name=rpoC1 CDS;ID=qZZmw4X/jVL4W/bVKEjtF98josU.1694354809968.38
Botrychium_Kuo4449	Geneious	exon	96614	97045	.	-	.	Name=rpoC1 exon 1
Botrychium_Kuo4449	Geneious	CDS	97073	100285	.	-	0	Name=rpoB CDS
Botrychium_Kuo4449	Geneious	CDS	97073	100261	.	-	0	Name=rpoB CDS
Botrychium_Kuo4449	Geneious	gene	97073	100285	.	-	.	Name=rpoB gene
Botrychium_Kuo4449	Geneious	gene	97073	100261	.	-	.	Name=rpoB gene
Botrychium_Kuo4449	Geneious	tRNA	100571	100642	.	+	.	Name=trnC-GCA tRNA
Botrychium_Kuo4449	Geneious	gene	100571	100642	.	+	.	Name=trnC-GCA gene
Botrychium_Kuo4449	Geneious	CDS	101053	101142	.	+	0	Name=petN CDS
Botrychium_Kuo4449	Geneious	gene	101053	101142	.	+	.	Name=petN gene
Botrychium_Kuo4449	Geneious	CDS	101752	101856	.	-	0	Name=psbM CDS
Botrychium_Kuo4449	Geneious	gene	101752	101856	.	-	.	Name=psbM gene
Botrychium_Kuo4449	Geneious	tRNA	102626	102699	.	+	.	Name=trnD-GUC tRNA
Botrychium_Kuo4449	Geneious	gene	102626	102699	.	+	.	Name=trnD-GUC gene
Botrychium_Kuo4449	Geneious	exon	102667	102699	.	+	.	Name=trnK-UUU exon 2
Botrychium_Kuo4449	Geneious	tRNA	102744	102825	.	-	.	Name=trnY-GUA tRNA
Botrychium_Kuo4449	Geneious	gene	102744	102825	.	-	.	Name=trnY-GUA gene
Botrychium_Kuo4449	Geneious	tRNA	102956	103028	.	-	.	Name=trnE-UUC tRNA
Botrychium_Kuo4449	Geneious	gene	102956	103028	.	-	.	Name=trnE-UUC gene
Botrychium_Kuo4449	Geneious	tRNA	103221	103291	.	-	.	Name=trnG-UCC tRNA%3B trnG-GCC tRNA
Botrychium_Kuo4449	Geneious	gene	103221	103291	.	-	.	Name=trnG-UCC gene%3B trnG-GCC gene
Botrychium_Kuo4449	Geneious	CDS	103530	103718	.	-	0	Name=psbZ CDS
Botrychium_Kuo4449	Geneious	gene	103530	103718	.	-	.	Name=psbZ gene
Botrychium_Kuo4449	Geneious	tRNA	104075	104163	.	+	.	Name=trnS-UGA tRNA
Botrychium_Kuo4449	Geneious	gene	104075	104163	.	+	.	Name=trnS-UGA gene
Botrychium_Kuo4449	Geneious	CDS	104298	105719	.	-	0	Name=psbC CDS
Botrychium_Kuo4449	Geneious	gene	104298	105719	.	-	.	Name=psbC gene
Botrychium_Kuo4449	Geneious	CDS	105667	106728	.	-	0	Name=psbD CDS
Botrychium_Kuo4449	Geneious	gene	105667	106728	.	-	.	Name=psbD gene
Botrychium_Kuo4449	Geneious	unsure	107678	107721	.	-	.	Name=polymer gap
Botrychium_Kuo4449	Geneious	CDS	107721	108281	.	+	.	Name=ORF531like
Botrychium_Kuo4449	Geneious	CDS	108250	108726	.	+	.	Name=ORF187like
Botrychium_Kuo4449	Geneious	CDS	108611	109033	.	+	.	Name=ORF187like_2
Botrychium_Kuo4449	Geneious	tRNA	110590	110661	.	+	.	Name=trnT-GGU tRNA%3B trnM-CAU tRNA%3B trnT-UGU tRNA
Botrychium_Kuo4449	Geneious	gene	110590	110661	.	+	.	Name=trnT-GGU gene%3B trnM-CAU gene%3B trnT-UGU gene
Botrychium_Kuo4449	Geneious	tRNA	111524	111597	.	-	.	Name=trnfM-CAU tRNA
Botrychium_Kuo4449	Geneious	gene	111524	111597	.	-	.	Name=trnfM-CAU gene
Botrychium_Kuo4449	Geneious	tRNA	111525	111596	.	-	.	Name=trnfM-CAU tRNA
Botrychium_Kuo4449	Geneious	gene	111525	111596	.	-	.	Name=trnfM-CAU gene
Botrychium_Kuo4449	Geneious	CDS	111726	112028	.	-	0	Name=rps14 CDS
Botrychium_Kuo4449	Geneious	gene	111726	112028	.	-	.	Name=rps14 gene
Botrychium_Kuo4449	Geneious	CDS	112268	114472	.	-	0	Name=psaB CDS
Botrychium_Kuo4449	Geneious	gene	112268	114472	.	-	.	Name=psaB gene
Botrychium_Kuo4449	Geneious	CDS	114498	116750	.	-	0	Name=psaA CDS
Botrychium_Kuo4449	Geneious	gene	114498	116750	.	-	.	Name=psaA gene
Botrychium_Kuo4449	Geneious	exon	117080	117241	.	-	.	Name=ycf3 exon 3
Botrychium_Kuo4449	Geneious	CDS	118842	118965	.	-	0	Name=ycf3 CDS;ID=qZZmw4X/jVL4W/bVKEjtF98josU.1694354809968.39
Botrychium_Kuo4449	Geneious	CDS	117942	118171	.	-	0	Name=ycf3 CDS;ID=qZZmw4X/jVL4W/bVKEjtF98josU.1694354809968.39
Botrychium_Kuo4449	Geneious	CDS	117080	117241	.	-	0	Name=ycf3 CDS;ID=qZZmw4X/jVL4W/bVKEjtF98josU.1694354809968.39
Botrychium_Kuo4449	Geneious	exon	117086	117241	.	-	.	Name=ycf3 exon 3
Botrychium_Kuo4449	Geneious	CDS	118842	118965	.	-	0	Name=ycf3 CDS;ID=qZZmw4X/jVL4W/bVKEjtF98josU.1694354809968.40
Botrychium_Kuo4449	Geneious	CDS	117942	118171	.	-	0	Name=ycf3 CDS;ID=qZZmw4X/jVL4W/bVKEjtF98josU.1694354809968.40
Botrychium_Kuo4449	Geneious	CDS	117086	117241	.	-	0	Name=ycf3 CDS;ID=qZZmw4X/jVL4W/bVKEjtF98josU.1694354809968.40
Botrychium_Kuo4449	Geneious	gene	117086	118965	.	-	.	Name=ycf3 gene
Botrychium_Kuo4449	Geneious	intron	117242	117941	.	-	.	Name=ycf3 intron 2
Botrychium_Kuo4449	Geneious	exon	117942	118171	.	-	.	Name=ycf3 exon 2
Botrychium_Kuo4449	Geneious	intron	118172	118841	.	-	.	Name=ycf3 intron 1
Botrychium_Kuo4449	Geneious	exon	118842	118965	.	-	.	Name=ycf3 exon 1
Botrychium_Kuo4449	Geneious	tRNA	119538	119625	.	+	.	Name=trnS-GGA tRNA
Botrychium_Kuo4449	Geneious	gene	119538	119625	.	+	.	Name=trnS-GGA gene
Botrychium_Kuo4449	Geneious	tRNA	119539	119626	.	+	.	Name=trnS-GGA tRNA%3B trnS-GCU tRNA%3B trnS-UGA tRNA
Botrychium_Kuo4449	Geneious	gene	119539	119626	.	+	.	Name=trnS-GGA gene%3B trnS-GCU gene%3B trnS-UGA gene
Botrychium_Kuo4449	Geneious	CDS	119995	120609	.	-	0	Name=rps4 CDS
Botrychium_Kuo4449	Geneious	CDS	119995	120552	.	-	0	Name=rps4 CDS
Botrychium_Kuo4449	Geneious	gene	119995	120609	.	-	.	Name=rps4 gene
Botrychium_Kuo4449	Geneious	gene	119995	120552	.	-	.	Name=rps4 gene
Botrychium_Kuo4449	Geneious	tRNA	120875	120947	.	-	.	Name=trnT-UGU tRNA
Botrychium_Kuo4449	Geneious	gene	120875	120947	.	-	.	Name=trnT-UGU gene
Botrychium_Kuo4449	Geneious	exon	121409	121442	.	+	.	Name=trnL-UAA exon 1
Botrychium_Kuo4449	Geneious	exon	121409	121442	.	-	.	Name=trnL-UAA exon 2
Botrychium_Kuo4449	Geneious	tRNA	121409	121442	.	+	.	Name=trnL-UAA tRNA;ID=qZZmw4X/jVL4W/bVKEjtF98josU.1694354809968.41
Botrychium_Kuo4449	Geneious	tRNA	121952	122002	.	+	.	Name=trnL-UAA tRNA;ID=qZZmw4X/jVL4W/bVKEjtF98josU.1694354809968.41
Botrychium_Kuo4449	Geneious	tRNA	121952	122002	.	-	.	Name=trnL-UAA tRNA;ID=qZZmw4X/jVL4W/bVKEjtF98josU.1694354809968.42
Botrychium_Kuo4449	Geneious	tRNA	121409	121442	.	-	.	Name=trnL-UAA tRNA;ID=qZZmw4X/jVL4W/bVKEjtF98josU.1694354809968.42
Botrychium_Kuo4449	Geneious	gene	121409	122002	.	+	.	Name=trnL-UAA gene
Botrychium_Kuo4449	Geneious	exon	121952	122002	.	+	.	Name=trnL-UAA exon 2
Botrychium_Kuo4449	Geneious	exon	121952	122002	.	-	.	Name=trnL-UAA exon 1
Botrychium_Kuo4449	Geneious	tRNA	122376	122448	.	+	.	Name=trnF-GAA tRNA
Botrychium_Kuo4449	Geneious	gene	122376	122448	.	+	.	Name=trnF-GAA gene
Botrychium_Kuo4449	Geneious	exon	122379	122413	.	+	.	Name=trnA-UGC exon 1
Botrychium_Kuo4449	Geneious	CDS	122900	123424	.	-	0	Name=ndhJ CDS
Botrychium_Kuo4449	Geneious	CDS	122900	123376	.	-	0	Name=ndhJ CDS
Botrychium_Kuo4449	Geneious	gene	122900	123424	.	-	.	Name=ndhJ gene
Botrychium_Kuo4449	Geneious	gene	122900	123376	.	-	.	Name=ndhJ gene
Botrychium_Kuo4449	Geneious	CDS	123405	124208	.	-	0	Name=ndhK CDS
Botrychium_Kuo4449	Geneious	gene	123405	124208	.	-	.	Name=ndhK gene
Botrychium_Kuo4449	Geneious	CDS	123429	124208	.	-	0	Name=ndhK CDS
Botrychium_Kuo4449	Geneious	gene	123429	124208	.	-	.	Name=ndhK gene
Botrychium_Kuo4449	Geneious	CDS	123537	124160	.	-	0	Name=ndhK CDS
Botrychium_Kuo4449	Geneious	gene	123537	124160	.	-	.	Name=ndhK gene
Botrychium_Kuo4449	Geneious	CDS	123567	124229	.	-	0	Name=ndhK CDS
Botrychium_Kuo4449	Geneious	gene	123567	124229	.	-	.	Name=ndhK gene
Botrychium_Kuo4449	Geneious	CDS	124148	124561	.	-	0	Name=ndhC CDS
Botrychium_Kuo4449	Geneious	gene	124148	124561	.	-	.	Name=ndhC gene
Botrychium_Kuo4449	Geneious	CDS	124157	124561	.	-	0	Name=ndhC CDS
Botrychium_Kuo4449	Geneious	gene	124157	124561	.	-	.	Name=ndhC gene
Botrychium_Kuo4449	Geneious	CDS	124190	124561	.	-	0	Name=ndhC CDS
Botrychium_Kuo4449	Geneious	gene	124190	124561	.	-	.	Name=ndhC gene
Botrychium_Kuo4449	Geneious	CDS	124199	124561	.	-	0	Name=ndhC CDS
Botrychium_Kuo4449	Geneious	gene	124199	124561	.	-	.	Name=ndhC gene
Botrychium_Kuo4449	Geneious	exon	124771	124805	.	-	.	Name=trnV-UAC exon 2
Botrychium_Kuo4449	Geneious	tRNA	125343	125379	.	-	.	Name=trnV-UAC tRNA;ID=qZZmw4X/jVL4W/bVKEjtF98josU.1694354809968.43
Botrychium_Kuo4449	Geneious	tRNA	124771	124805	.	-	.	Name=trnV-UAC tRNA;ID=qZZmw4X/jVL4W/bVKEjtF98josU.1694354809968.43
Botrychium_Kuo4449	Geneious	gene	124771	125379	.	-	.	Name=trnV-UAC gene
Botrychium_Kuo4449	Geneious	intron	124806	125342	.	-	.	Name=trnV-UAC intron 1
Botrychium_Kuo4449	Geneious	exon	125343	125379	.	-	.	Name=trnV-UAC exon 1
Botrychium_Kuo4449	Geneious	tRNA	125540	125612	.	+	.	Name=trnM-CAU tRNA%3B trnT-GGU tRNA
Botrychium_Kuo4449	Geneious	gene	125540	125612	.	+	.	Name=trnM-CAU gene%3B trnT-GGU gene
Botrychium_Kuo4449	Geneious	CDS	125778	126179	.	-	0	Name=atpE CDS
Botrychium_Kuo4449	Geneious	gene	125778	126179	.	-	.	Name=atpE gene
Botrychium_Kuo4449	Geneious	CDS	125784	126182	.	-	0	Name=atpE CDS
Botrychium_Kuo4449	Geneious	gene	125784	126182	.	-	.	Name=atpE gene
Botrychium_Kuo4449	Geneious	CDS	126189	127667	.	-	0	Name=atpB CDS
Botrychium_Kuo4449	Geneious	gene	126189	127667	.	-	.	Name=atpB gene
Botrychium_Kuo4449	Geneious	unsure	127945	128017	.	+	.	Name=polymer gap
Botrychium_Kuo4449	Geneious	CDS	128298	129731	.	+	0	Name=rbcL CDS
Botrychium_Kuo4449	Geneious	CDS	128298	129728	.	+	0	Name=rbcL CDS
Botrychium_Kuo4449	Geneious	CDS	128298	129725	.	+	0	Name=rbcL CDS
Botrychium_Kuo4449	Geneious	gene	128298	129731	.	+	.	Name=rbcL gene
Botrychium_Kuo4449	Geneious	gene	128298	129728	.	+	.	Name=rbcL gene
Botrychium_Kuo4449	Geneious	gene	128298	129725	.	+	.	Name=rbcL gene
Botrychium_Kuo4449	Geneious	tRNA	129860	129933	.	+	.	Name=trnR-CCG tRNA%3B trnR-ACG tRNA
Botrychium_Kuo4449	Geneious	tRNA	129860	129932	.	+	.	Name=trnR-ACG tRNA
Botrychium_Kuo4449	Geneious	gene	129860	129933	.	+	.	Name=trnR-CCG gene%3B trnR-ACG gene
Botrychium_Kuo4449	Geneious	gene	129860	129932	.	+	.	Name=trnR-ACG gene
Botrychium_Kuo4449	Geneious	CDS	130263	131202	.	+	0	Name=accD CDS
Botrychium_Kuo4449	Geneious	CDS	130263	131198	.	+	0	Name=accD CDS
Botrychium_Kuo4449	Geneious	CDS	130263	131192	.	+	0	Name=accD CDS
Botrychium_Kuo4449	Geneious	gene	130263	131202	.	+	.	Name=accD gene
Botrychium_Kuo4449	Geneious	gene	130263	131198	.	+	.	Name=accD gene
Botrychium_Kuo4449	Geneious	gene	130263	131192	.	+	.	Name=accD gene
Botrychium_Kuo4449	Geneious	CDS	131531	131641	.	+	0	Name=psaI CDS
Botrychium_Kuo4449	Geneious	gene	131531	131641	.	+	.	Name=psaI gene
Botrychium_Kuo4449	Geneious	CDS	132115	132669	.	+	0	Name=ycf4 CDS
Botrychium_Kuo4449	Geneious	gene	132115	132669	.	+	.	Name=ycf4 gene
Botrychium_Kuo4449	Geneious	CDS	132815	134335	.	+	0	Name=cemA CDS
Botrychium_Kuo4449	Geneious	gene	132815	134335	.	+	.	Name=cemA gene
Botrychium_Kuo4449	Geneious	CDS	132974	134335	.	+	0	Name=cemA CDS
Botrychium_Kuo4449	Geneious	gene	132974	134335	.	+	.	Name=cemA gene
Botrychium_Kuo4449	Geneious	CDS	134474	135439	.	+	0	Name=petA CDS
Botrychium_Kuo4449	Geneious	gene	134474	135439	.	+	.	Name=petA gene
Botrychium_Kuo4449	Geneious	CDS	136276	136398	.	-	0	Name=psbJ CDS
Botrychium_Kuo4449	Geneious	gene	136276	136398	.	-	.	Name=psbJ gene
Botrychium_Kuo4449	Geneious	CDS	136532	136648	.	-	0	Name=psbL CDS
Botrychium_Kuo4449	Geneious	gene	136532	136648	.	-	.	Name=psbL gene
Botrychium_Kuo4449	Geneious	CDS	136668	136787	.	-	0	Name=psbF CDS
Botrychium_Kuo4449	Geneious	gene	136668	136787	.	-	.	Name=psbF gene
Botrychium_Kuo4449	Geneious	CDS	136797	137048	.	-	0	Name=psbE CDS
Botrychium_Kuo4449	Geneious	gene	136797	137048	.	-	.	Name=psbE gene
Botrychium_Kuo4449	Geneious	CDS	138035	138130	.	+	0	Name=petL CDS
Botrychium_Kuo4449	Geneious	gene	138035	138130	.	+	.	Name=petL gene
Botrychium_Kuo4449	Geneious	CDS	138271	138384	.	+	0	Name=petG CDS
Botrychium_Kuo4449	Geneious	gene	138271	138384	.	+	.	Name=petG gene
Botrychium_Kuo4449	Geneious	tRNA	138541	138614	.	-	.	Name=trnW-CCA tRNA
Botrychium_Kuo4449	Geneious	gene	138541	138614	.	-	.	Name=trnW-CCA gene
Botrychium_Kuo4449	Geneious	tRNA	138709	138782	.	-	.	Name=trnP-UGG tRNA%3B trnP-GGG tRNA
Botrychium_Kuo4449	Geneious	gene	138709	138782	.	-	.	Name=trnP-UGG gene%3B trnP-GGG gene
Botrychium_Kuo4449	Geneious	unsure	139069	139086	.	-	.	Name=repeat gap
