# Supplementary material for: Organellar phylogenomics of Ophioglossaceae fern genera
Source: Front Plant Sci. 2024 Jan 15;14:1294716. doi: 10.3389/fpls.2023.1294716 (PMC10823028; doi:10.3389/fpls.2023.1294716)
Supplement: Supplementary file 2 [file DataSheet_2.zip › Supplementary file S1/plastome/gff/Botrypus_Hsu7588.gff]

##gff-version 3
##source-version geneious 2023.2.1
##sequence-region	Contig02+54016012_(reversed)	1	139704
Contig02+54016012_(reversed)	Geneious	Editing History Insertion	1	1637	.	.	.	Name=
Contig02+54016012_(reversed)	Geneious	extracted region	1	1454	.	+	.	Name=Extracted region from Contig02+54016012 (reversed)
Contig02+54016012_(reversed)	Geneious	tRNA	894	974	.	+	.	Name=trnL-CAA tRNA
Contig02+54016012_(reversed)	Geneious	gene	894	974	.	+	.	Name=trnL-CAA gene
Contig02+54016012_(reversed)	Geneious	extracted region	1455	1637	.	+	.	Name=Extracted region from ST-E00575:209:HJMMHCCXY:3:2212:18690:9747/1 (reversed)
Contig02+54016012_(reversed)	Geneious	Editing History Replacement	1639	135695	.	.	.	Name=GGGGGGGGRGGGGGGGGGGGGGGGGGGGGGGGGGGGGGGGGGGGGGGGGTTATAATTTGCAATACCTCCAAAATCACTTCGTAGAATAGGGTATGGA
Contig02+54016012_(reversed)	Geneious	CDS	3229	10188	.	-	0	Name=ycf2 CDS
Contig02+54016012_(reversed)	Geneious	gene	3229	10188	.	-	.	Name=ycf2 gene
Contig02+54016012_(reversed)	Geneious	tRNA	10389	10463	.	-	.	Name=trnH-GUG tRNA
Contig02+54016012_(reversed)	Geneious	gene	10389	10463	.	-	.	Name=trnH-GUG gene
Contig02+54016012_(reversed)	Geneious	CDS	10960	12021	.	-	0	Name=psbA CDS
Contig02+54016012_(reversed)	Geneious	gene	10960	12021	.	-	.	Name=psbA gene
Contig02+54016012_(reversed)	Geneious	tRNA	14766	14802	.	-	.	Name=trnK-UUU tRNA;ID=qZZmw4X/jVL4W/bVKEjtF98josU.1694354812188.44
Contig02+54016012_(reversed)	Geneious	tRNA	12368	12402	.	-	.	Name=trnK-UUU tRNA;ID=qZZmw4X/jVL4W/bVKEjtF98josU.1694354812188.44
Contig02+54016012_(reversed)	Geneious	gene	12368	14802	.	-	.	Name=trnK-UUU gene
Contig02+54016012_(reversed)	Geneious	gene	12590	14092	.	-	.	Name=matK gene
Contig02+54016012_(reversed)	Geneious	gene	16352	17893	.	-	.	Name=chlB gene
Contig02+54016012_(reversed)	Geneious	tRNA	18099	18170	.	-	.	Name=trnQ-UUG tRNA
Contig02+54016012_(reversed)	Geneious	gene	18099	18170	.	-	.	Name=trnQ-UUG gene
Contig02+54016012_(reversed)	Geneious	CDS	18480	18656	.	+	0	Name=psbK CDS
Contig02+54016012_(reversed)	Geneious	gene	18480	18656	.	+	.	Name=psbK gene
Contig02+54016012_(reversed)	Geneious	tRNA	19065	19149	.	+	.	Name=trnS-CGA tRNA
Contig02+54016012_(reversed)	Geneious	gene	19065	19149	.	+	.	Name=trnS-CGA gene
Contig02+54016012_(reversed)	Geneious	CDS	19386	19496	.	+	0	Name=psbI CDS
Contig02+54016012_(reversed)	Geneious	gene	19386	19496	.	+	.	Name=psbI gene
Contig02+54016012_(reversed)	Geneious	tRNA	19553	19644	.	-	.	Name=trnS-GGA tRNA
Contig02+54016012_(reversed)	Geneious	gene	19553	19644	.	-	.	Name=trnS-GGA gene
Contig02+54016012_(reversed)	Geneious	tRNA	19557	19644	.	-	.	Name=trnS-GCU tRNA%3B trnS-GCU tRNA%3B trnS-GGA tRNA%3B trnS-UGA tRNA%3B trnS-UGA tRNA%3B trnS-GGA tRNA%3B trnS-GCU tRNA
Contig02+54016012_(reversed)	Geneious	gene	19557	19644	.	-	.	Name=trnS-GCU gene%3B trnS-GCU gene%3B trnS-GGA gene%3B trnS-UGA gene%3B trnS-UGA gene%3B trnS-GGA gene%3B trnS-GCU gene
Contig02+54016012_(reversed)	Geneious	CDS	19913	20011	.	-	0	Name=psaM CDS
Contig02+54016012_(reversed)	Geneious	gene	19913	20011	.	-	.	Name=psaM gene
Contig02+54016012_(reversed)	Geneious	CDS	20289	20390	.	+	0	Name=ycf12 CDS
Contig02+54016012_(reversed)	Geneious	gene	20289	20390	.	+	.	Name=ycf12 gene
Contig02+54016012_(reversed)	Geneious	tRNA	20545	20567	.	+	.	Name=trnG-GCC tRNA;ID=qZZmw4X/jVL4W/bVKEjtF98josU.1694354812188.45
Contig02+54016012_(reversed)	Geneious	tRNA	21305	21352	.	+	.	Name=trnG-GCC tRNA;ID=qZZmw4X/jVL4W/bVKEjtF98josU.1694354812188.45
Contig02+54016012_(reversed)	Geneious	gene	20545	21352	.	+	.	Name=trnG-GCC gene
Contig02+54016012_(reversed)	Geneious	extracted region	21469	24198	.	+	.	Name=Extracted region from 84612+ (reversed)
Contig02+54016012_(reversed)	Geneious	tRNA	21498	21569	.	+	.	Name=trnR-UCU tRNA
Contig02+54016012_(reversed)	Geneious	gene	21498	21569	.	+	.	Name=trnR-UCU gene
Contig02+54016012_(reversed)	Geneious	CDS	21690	23216	.	-	0	Name=atpA CDS
Contig02+54016012_(reversed)	Geneious	gene	21690	23216	.	-	.	Name=atpA gene
Contig02+54016012_(reversed)	Geneious	gene	23262	24198	.	-	.	Name=atpF gene
Contig02+54016012_(reversed)	Geneious	extracted region	24199	46059	.	+	.	Name=Extracted region from 84950-%2C3152+%2C84560- (reversed)
Contig02+54016012_(reversed)	Geneious	CDS	24818	25063	.	-	0	Name=atpH CDS
Contig02+54016012_(reversed)	Geneious	gene	24818	25063	.	-	.	Name=atpH gene
Contig02+54016012_(reversed)	Geneious	CDS	25676	26429	.	-	0	Name=atpI CDS
Contig02+54016012_(reversed)	Geneious	CDS	25676	26417	.	-	0	Name=atpI CDS
Contig02+54016012_(reversed)	Geneious	gene	25676	26429	.	-	.	Name=atpI gene
Contig02+54016012_(reversed)	Geneious	gene	25676	26417	.	-	.	Name=atpI gene
Contig02+54016012_(reversed)	Geneious	CDS	25677	26423	.	-	0	Name=atpI CDS
Contig02+54016012_(reversed)	Geneious	gene	25677	26423	.	-	.	Name=atpI gene
Contig02+54016012_(reversed)	Geneious	CDS	26638	27360	.	-	0	Name=rps2 CDS
Contig02+54016012_(reversed)	Geneious	gene	26638	27360	.	-	.	Name=rps2 gene
Contig02+54016012_(reversed)	Geneious	gene	27476	31736	.	-	.	Name=rpoC2 gene
Contig02+54016012_(reversed)	Geneious	gene	27492	31736	.	-	.	Name=rpoC2 gene
Contig02+54016012_(reversed)	Geneious	CDS	34200	34631	.	-	0	Name=rpoC1 CDS;ID=qZZmw4X/jVL4W/bVKEjtF98josU.1694354812188.46
Contig02+54016012_(reversed)	Geneious	CDS	31850	33463	.	-	0	Name=rpoC1 CDS;ID=qZZmw4X/jVL4W/bVKEjtF98josU.1694354812188.46
Contig02+54016012_(reversed)	Geneious	gene	31850	34659	.	-	.	Name=rpoC1 gene
Contig02+54016012_(reversed)	Geneious	gene	31850	34631	.	-	.	Name=rpoC1 gene
Contig02+54016012_(reversed)	Geneious	CDS	34659	37847	.	-	0	Name=rpoB CDS
Contig02+54016012_(reversed)	Geneious	gene	34659	37847	.	-	.	Name=rpoB gene
Contig02+54016012_(reversed)	Geneious	tRNA	38156	38227	.	+	.	Name=trnC-GCA tRNA
Contig02+54016012_(reversed)	Geneious	gene	38156	38227	.	+	.	Name=trnC-GCA gene
Contig02+54016012_(reversed)	Geneious	CDS	38646	38735	.	+	0	Name=petN CDS
Contig02+54016012_(reversed)	Geneious	gene	38646	38735	.	+	.	Name=petN gene
Contig02+54016012_(reversed)	Geneious	CDS	40115	40219	.	-	0	Name=psbM CDS
Contig02+54016012_(reversed)	Geneious	gene	40115	40219	.	-	.	Name=psbM gene
Contig02+54016012_(reversed)	Geneious	tRNA	40993	41066	.	+	.	Name=trnD-GUC tRNA
Contig02+54016012_(reversed)	Geneious	gene	40993	41066	.	+	.	Name=trnD-GUC gene
Contig02+54016012_(reversed)	Geneious	tRNA	41111	41192	.	-	.	Name=trnY-GUA tRNA
Contig02+54016012_(reversed)	Geneious	gene	41111	41192	.	-	.	Name=trnY-GUA gene
Contig02+54016012_(reversed)	Geneious	tRNA	41305	41377	.	-	.	Name=trnE-UUC tRNA
Contig02+54016012_(reversed)	Geneious	gene	41305	41377	.	-	.	Name=trnE-UUC gene
Contig02+54016012_(reversed)	Geneious	tRNA	41570	41640	.	-	.	Name=trnG-UCC tRNA
Contig02+54016012_(reversed)	Geneious	gene	41570	41640	.	-	.	Name=trnG-UCC gene
Contig02+54016012_(reversed)	Geneious	CDS	41881	42069	.	-	0	Name=psbZ CDS
Contig02+54016012_(reversed)	Geneious	gene	41881	42069	.	-	.	Name=psbZ gene
Contig02+54016012_(reversed)	Geneious	tRNA	42428	42516	.	+	.	Name=trnS-UGA tRNA%3B trnS-GCU tRNA%3B trnS-GGA tRNA%3B trnS-GCU tRNA%3B trnS-GGA tRNA%3B trnS-UGA tRNA
Contig02+54016012_(reversed)	Geneious	gene	42428	42516	.	+	.	Name=trnS-UGA gene%3B trnS-GCU gene%3B trnS-GGA gene%3B trnS-GCU gene%3B trnS-GGA gene%3B trnS-UGA gene
Contig02+54016012_(reversed)	Geneious	CDS	42651	44072	.	-	0	Name=psbC CDS
Contig02+54016012_(reversed)	Geneious	gene	42651	44072	.	-	.	Name=psbC gene
Contig02+54016012_(reversed)	Geneious	CDS	44020	45081	.	-	0	Name=psbD CDS
Contig02+54016012_(reversed)	Geneious	gene	44020	45081	.	-	.	Name=psbD gene
Contig02+54016012_(reversed)	Geneious	extracted region	46060	47871	.	+	.	Name=Extracted region from Contig01+180906
Contig02+54016012_(reversed)	Geneious	tRNA	46177	46248	.	-	.	Name=trnT-GGU tRNA%3B trnT-GGU tRNA%3B trnM-CAU tRNA%3B trnM-CAU tRNA
Contig02+54016012_(reversed)	Geneious	gene	46177	46248	.	-	.	Name=trnT-GGU gene%3B trnT-GGU gene%3B trnM-CAU gene%3B trnM-CAU gene
Contig02+54016012_(reversed)	Geneious	tRNA	47872	47945	.	-	.	Name=trnfM-CAU tRNA
Contig02+54016012_(reversed)	Geneious	gene	47872	47945	.	-	.	Name=trnfM-CAU gene
Contig02+54016012_(reversed)	Geneious	CDS	48077	48379	.	-	0	Name=rps14 CDS
Contig02+54016012_(reversed)	Geneious	gene	48077	48379	.	-	.	Name=rps14 gene
Contig02+54016012_(reversed)	Geneious	CDS	48628	50832	.	-	0	Name=psaB CDS
Contig02+54016012_(reversed)	Geneious	gene	48628	50832	.	-	.	Name=psaB gene
Contig02+54016012_(reversed)	Geneious	CDS	50858	53110	.	-	0	Name=psaA CDS
Contig02+54016012_(reversed)	Geneious	gene	50858	53110	.	-	.	Name=psaA gene
Contig02+54016012_(reversed)	Geneious	CDS	55195	55318	.	-	0	Name=ycf3 CDS;ID=qZZmw4X/jVL4W/bVKEjtF98josU.1694354812205.47
Contig02+54016012_(reversed)	Geneious	CDS	54295	54524	.	-	0	Name=ycf3 CDS;ID=qZZmw4X/jVL4W/bVKEjtF98josU.1694354812205.47
Contig02+54016012_(reversed)	Geneious	CDS	53433	53588	.	-	0	Name=ycf3 CDS;ID=qZZmw4X/jVL4W/bVKEjtF98josU.1694354812205.47
Contig02+54016012_(reversed)	Geneious	gene	53433	55318	.	-	.	Name=ycf3 gene
Contig02+54016012_(reversed)	Geneious	gene	53454	55318	.	-	.	Name=ycf3 gene
Contig02+54016012_(reversed)	Geneious	extracted region	55576	56021	.	+	.	Name=Extracted region from Contig56+40532791 (reversed)
Contig02+54016012_(reversed)	Geneious	tRNA	55848	55935	.	+	.	Name=trnS-GGA tRNA%3B trnS-GGA tRNA%3B trnS-GCU tRNA%3B trnS-GCU tRNA%3B trnS-GGA tRNA%3B trnS-UGA tRNA%3B trnS-GCU tRNA%3B trnS-UGA tRNA
Contig02+54016012_(reversed)	Geneious	gene	55848	55935	.	+	.	Name=trnS-GGA gene%3B trnS-GGA gene%3B trnS-GCU gene%3B trnS-GCU gene%3B trnS-GGA gene%3B trnS-UGA gene%3B trnS-GCU gene%3B trnS-UGA gene
Contig02+54016012_(reversed)	Geneious	gene	56316	56930	.	-	.	Name=rps4 gene
Contig02+54016012_(reversed)	Geneious	tRNA	57672	57705	.	+	.	Name=trnL-UAA tRNA;ID=qZZmw4X/jVL4W/bVKEjtF98josU.1694354812205.48
Contig02+54016012_(reversed)	Geneious	tRNA	58182	58232	.	+	.	Name=trnL-UAA tRNA;ID=qZZmw4X/jVL4W/bVKEjtF98josU.1694354812205.48
Contig02+54016012_(reversed)	Geneious	tRNA	58604	58676	.	+	.	Name=trnF-GAA tRNA
Contig02+54016012_(reversed)	Geneious	gene	58604	58676	.	+	.	Name=trnF-GAA gene
Contig02+54016012_(reversed)	Geneious	tRNA	58607	58641	.	+	.	Name=trnA-UGC;ID=qZZmw4X/jVL4W/bVKEjtF98josU.1694354812205.49
Contig02+54016012_(reversed)	Geneious	tRNA	61811	61845	.	+	.	Name=trnA-UGC;ID=qZZmw4X/jVL4W/bVKEjtF98josU.1694354812205.49
Contig02+54016012_(reversed)	Geneious	CDS	59128	59604	.	-	0	Name=ndhJ CDS
Contig02+54016012_(reversed)	Geneious	gene	59128	59604	.	-	.	Name=ndhJ gene
Contig02+54016012_(reversed)	Geneious	CDS	59633	60439	.	-	0	Name=ndhK CDS
Contig02+54016012_(reversed)	Geneious	gene	59633	60439	.	-	.	Name=ndhK gene
Contig02+54016012_(reversed)	Geneious	CDS	60376	60792	.	-	0	Name=ndhC CDS
Contig02+54016012_(reversed)	Geneious	gene	60376	60792	.	-	.	Name=ndhC gene
Contig02+54016012_(reversed)	Geneious	CDS	60379	60792	.	-	0	Name=ndhC CDS
Contig02+54016012_(reversed)	Geneious	gene	60379	60792	.	-	.	Name=ndhC gene
Contig02+54016012_(reversed)	Geneious	CDS	60382	60792	.	-	0	Name=ndhC CDS
Contig02+54016012_(reversed)	Geneious	gene	60382	60792	.	-	.	Name=ndhC gene
Contig02+54016012_(reversed)	Geneious	tRNA	61575	61611	.	-	.	Name=trnV-UAC tRNA;ID=qZZmw4X/jVL4W/bVKEjtF98josU.1694354812205.50
Contig02+54016012_(reversed)	Geneious	tRNA	61004	61038	.	-	.	Name=trnV-UAC tRNA;ID=qZZmw4X/jVL4W/bVKEjtF98josU.1694354812205.50
Contig02+54016012_(reversed)	Geneious	gene	61004	61611	.	-	.	Name=trnV-UAC gene
Contig02+54016012_(reversed)	Geneious	tRNA	61773	61845	.	+	.	Name=trnM-CAU tRNA%3B trnT-GGU tRNA%3B trnT-GGU tRNA%3B trnM-CAU tRNA
Contig02+54016012_(reversed)	Geneious	gene	61773	61845	.	+	.	Name=trnM-CAU gene%3B trnT-GGU gene%3B trnT-GGU gene%3B trnM-CAU gene
Contig02+54016012_(reversed)	Geneious	CDS	62018	62416	.	-	0	Name=atpE CDS
Contig02+54016012_(reversed)	Geneious	gene	62018	62416	.	-	.	Name=atpE gene
Contig02+54016012_(reversed)	Geneious	CDS	62425	63903	.	-	0	Name=atpB CDS
Contig02+54016012_(reversed)	Geneious	gene	62425	63903	.	-	.	Name=atpB gene
Contig02+54016012_(reversed)	Geneious	CDS	64505	65932	.	+	0	Name=rbcL CDS
Contig02+54016012_(reversed)	Geneious	CDS	64505	65929	.	+	0	Name=rbcL CDS
Contig02+54016012_(reversed)	Geneious	gene	64505	65932	.	+	.	Name=rbcL gene
Contig02+54016012_(reversed)	Geneious	gene	64505	65929	.	+	.	Name=rbcL gene
Contig02+54016012_(reversed)	Geneious	tRNA	66067	66140	.	+	.	Name=trnR-CCG tRNA
Contig02+54016012_(reversed)	Geneious	tRNA	66067	66139	.	+	.	Name=trnR-ACG tRNA
Contig02+54016012_(reversed)	Geneious	gene	66067	66140	.	+	.	Name=trnR-CCG gene
Contig02+54016012_(reversed)	Geneious	gene	66067	66139	.	+	.	Name=trnR-ACG gene
Contig02+54016012_(reversed)	Geneious	CDS	66470	67399	.	+	0	Name=accD CDS
Contig02+54016012_(reversed)	Geneious	gene	66470	67399	.	+	.	Name=accD gene
Contig02+54016012_(reversed)	Geneious	CDS	67740	67850	.	+	0	Name=psaI CDS
Contig02+54016012_(reversed)	Geneious	gene	67740	67850	.	+	.	Name=psaI gene
Contig02+54016012_(reversed)	Geneious	CDS	68312	68866	.	+	0	Name=ycf4 CDS
Contig02+54016012_(reversed)	Geneious	gene	68312	68866	.	+	.	Name=ycf4 gene
Contig02+54016012_(reversed)	Geneious	CDS	69010	70530	.	+	0	Name=cemA CDS
Contig02+54016012_(reversed)	Geneious	gene	69010	70530	.	+	.	Name=cemA gene
Contig02+54016012_(reversed)	Geneious	CDS	70669	71634	.	+	0	Name=petA CDS
Contig02+54016012_(reversed)	Geneious	gene	70669	71634	.	+	.	Name=petA gene
Contig02+54016012_(reversed)	Geneious	CDS	72473	72595	.	-	0	Name=psbJ CDS
Contig02+54016012_(reversed)	Geneious	gene	72473	72595	.	-	.	Name=psbJ gene
Contig02+54016012_(reversed)	Geneious	CDS	72729	72845	.	-	0	Name=psbL CDS
Contig02+54016012_(reversed)	Geneious	gene	72729	72845	.	-	.	Name=psbL gene
Contig02+54016012_(reversed)	Geneious	CDS	72865	72984	.	-	0	Name=psbF CDS
Contig02+54016012_(reversed)	Geneious	gene	72865	72984	.	-	.	Name=psbF gene
Contig02+54016012_(reversed)	Geneious	CDS	72994	73245	.	-	0	Name=psbE CDS
Contig02+54016012_(reversed)	Geneious	gene	72994	73245	.	-	.	Name=psbE gene
Contig02+54016012_(reversed)	Geneious	CDS	74311	74406	.	+	0	Name=petL CDS
Contig02+54016012_(reversed)	Geneious	gene	74311	74406	.	+	.	Name=petL gene
Contig02+54016012_(reversed)	Geneious	CDS	74547	74660	.	+	0	Name=petG CDS
Contig02+54016012_(reversed)	Geneious	gene	74547	74660	.	+	.	Name=petG gene
Contig02+54016012_(reversed)	Geneious	tRNA	74816	74889	.	-	.	Name=trnW-CCA tRNA
Contig02+54016012_(reversed)	Geneious	gene	74816	74889	.	-	.	Name=trnW-CCA gene
Contig02+54016012_(reversed)	Geneious	tRNA	74997	75070	.	-	.	Name=trnP-UGG tRNA%3B trnP-UGG tRNA%3B trnP-GGG tRNA%3B trnP-GGG tRNA%3B trnP-UGG tRNA%3B trnP-GGG tRNA
Contig02+54016012_(reversed)	Geneious	gene	74997	75070	.	-	.	Name=trnP-UGG gene%3B trnP-UGG gene%3B trnP-GGG gene%3B trnP-GGG gene%3B trnP-UGG gene%3B trnP-GGG gene
Contig02+54016012_(reversed)	Geneious	CDS	75521	75649	.	+	0	Name=psaJ CDS
Contig02+54016012_(reversed)	Geneious	gene	75521	75649	.	+	.	Name=psaJ gene
Contig02+54016012_(reversed)	Geneious	CDS	75856	76056	.	+	0	Name=rpl33 CDS
Contig02+54016012_(reversed)	Geneious	gene	75856	76056	.	+	.	Name=rpl33 gene
Contig02+54016012_(reversed)	Geneious	CDS	76125	76352	.	+	0	Name=rps18 CDS
Contig02+54016012_(reversed)	Geneious	gene	76125	76352	.	+	.	Name=rps18 gene
Contig02+54016012_(reversed)	Geneious	CDS	76794	77141	.	-	0	Name=rpl20 CDS
Contig02+54016012_(reversed)	Geneious	gene	76794	77141	.	-	.	Name=rpl20 gene
Contig02+54016012_(reversed)	Geneious	CDS	80334	80402	.	-	0	Name=clpP CDS;ID=qZZmw4X/jVL4W/bVKEjtF98josU.1694354812205.51
Contig02+54016012_(reversed)	Geneious	CDS	79322	79611	.	-	0	Name=clpP CDS;ID=qZZmw4X/jVL4W/bVKEjtF98josU.1694354812205.51
Contig02+54016012_(reversed)	Geneious	CDS	78559	78811	.	-	0	Name=clpP CDS;ID=qZZmw4X/jVL4W/bVKEjtF98josU.1694354812205.51
Contig02+54016012_(reversed)	Geneious	gene	78559	80402	.	-	.	Name=clpP gene
Contig02+54016012_(reversed)	Geneious	CDS	80862	82388	.	+	0	Name=psbB CDS
Contig02+54016012_(reversed)	Geneious	gene	80862	82388	.	+	.	Name=psbB gene
Contig02+54016012_(reversed)	Geneious	CDS	82662	82769	.	+	0	Name=psbT CDS
Contig02+54016012_(reversed)	Geneious	gene	82662	82769	.	+	.	Name=psbT gene
Contig02+54016012_(reversed)	Geneious	CDS	82870	83001	.	-	0	Name=psbN CDS
Contig02+54016012_(reversed)	Geneious	gene	82870	83001	.	-	.	Name=psbN gene
Contig02+54016012_(reversed)	Geneious	CDS	83085	83309	.	+	0	Name=psbH CDS
Contig02+54016012_(reversed)	Geneious	gene	83085	83309	.	+	.	Name=psbH gene
Contig02+54016012_(reversed)	Geneious	gene	83435	84816	.	+	.	Name=petB gene
Contig02+54016012_(reversed)	Geneious	gene	84995	86157	.	+	.	Name=petD gene
Contig02+54016012_(reversed)	Geneious	gene	86402	87427	.	-	.	Name=rpoA gene
Contig02+54016012_(reversed)	Geneious	CDS	87458	87850	.	-	0	Name=rps11 CDS
Contig02+54016012_(reversed)	Geneious	gene	87458	87850	.	-	.	Name=rps11 gene
Contig02+54016012_(reversed)	Geneious	CDS	87939	88052	.	-	0	Name=rpl36 CDS
Contig02+54016012_(reversed)	Geneious	gene	87939	88052	.	-	.	Name=rpl36 gene
Contig02+54016012_(reversed)	Geneious	CDS	88170	88415	.	-	0	Name=infA CDS
Contig02+54016012_(reversed)	Geneious	gene	88170	88415	.	-	.	Name=infA gene
Contig02+54016012_(reversed)	Geneious	CDS	88530	88928	.	-	0	Name=rps8 CDS
Contig02+54016012_(reversed)	Geneious	gene	88530	88928	.	-	.	Name=rps8 gene
Contig02+54016012_(reversed)	Geneious	CDS	89332	89700	.	-	0	Name=rpl14 CDS
Contig02+54016012_(reversed)	Geneious	gene	89332	89700	.	-	.	Name=rpl14 gene
Contig02+54016012_(reversed)	Geneious	CDS	91184	91840	.	-	0	Name=rps3 CDS
Contig02+54016012_(reversed)	Geneious	gene	91184	91840	.	-	.	Name=rps3 gene
Contig02+54016012_(reversed)	Geneious	CDS	91899	92261	.	-	0	Name=rpl22 CDS
Contig02+54016012_(reversed)	Geneious	gene	91899	92261	.	-	.	Name=rpl22 gene
Contig02+54016012_(reversed)	Geneious	CDS	92283	92561	.	-	0	Name=rps19 CDS
Contig02+54016012_(reversed)	Geneious	gene	92283	92561	.	-	.	Name=rps19 gene
Contig02+54016012_(reversed)	Geneious	CDS	93678	94074	.	-	0	Name=rpl2 CDS;ID=qZZmw4X/jVL4W/bVKEjtF98josU.1694354812205.52
Contig02+54016012_(reversed)	Geneious	CDS	92600	93036	.	-	0	Name=rpl2 CDS;ID=qZZmw4X/jVL4W/bVKEjtF98josU.1694354812205.52
Contig02+54016012_(reversed)	Geneious	gene	92600	94074	.	-	.	Name=rpl2 gene
Contig02+54016012_(reversed)	Geneious	CDS	94102	94374	.	-	0	Name=rpl23 CDS
Contig02+54016012_(reversed)	Geneious	gene	94102	94374	.	-	.	Name=rpl23 gene
Contig02+54016012_(reversed)	Geneious	tRNA	94531	94604	.	-	.	Name=trnI-CAU tRNA
Contig02+54016012_(reversed)	Geneious	gene	94531	94604	.	-	.	Name=trnI-CAU gene
Contig02+54016012_(reversed)	Geneious	misc_feature	94680	104162	.	+	.	Name=IRB
Contig02+54016012_(reversed)	Geneious	misc_feature	94680	104162	.	-	.	Name=IRA
Contig02+54016012_(reversed)	Geneious	misc_feature	94680	104142	.	+	.	Name=IRB
Contig02+54016012_(reversed)	Geneious	misc_feature	94680	104142	.	-	.	Name=IRA
Contig02+54016012_(reversed)	Geneious	tRNA	95713	95749	.	+	.	Name=trnV-UAC tRNA;ID=qZZmw4X/jVL4W/bVKEjtF98josU.1694354812205.53
Contig02+54016012_(reversed)	Geneious	tRNA	99616	99650	.	+	.	Name=trnV-UAC tRNA;ID=qZZmw4X/jVL4W/bVKEjtF98josU.1694354812205.53
Contig02+54016012_(reversed)	Geneious	tRNA	95713	95749	.	+	.	Name=trnV-UAC tRNA;ID=qZZmw4X/jVL4W/bVKEjtF98josU.1694354812205.54
Contig02+54016012_(reversed)	Geneious	tRNA	98723	98758	.	+	.	Name=trnV-UAC tRNA;ID=qZZmw4X/jVL4W/bVKEjtF98josU.1694354812205.54
Contig02+54016012_(reversed)	Geneious	tRNA	95713	95784	.	+	.	Name=trnV-GAC tRNA
Contig02+54016012_(reversed)	Geneious	gene	95713	95784	.	+	.	Name=trnV-GAC gene
Contig02+54016012_(reversed)	Geneious	rRNA	95997	97496	.	+	.	Name=rrn16 rRNA
Contig02+54016012_(reversed)	Geneious	gene	95997	97496	.	+	.	Name=rrn16 gene
Contig02+54016012_(reversed)	Geneious	tRNA	97775	97812	.	+	.	Name=trnI-GAU tRNA;ID=qZZmw4X/jVL4W/bVKEjtF98josU.1694354812205.55
Contig02+54016012_(reversed)	Geneious	tRNA	98723	98757	.	+	.	Name=trnI-GAU tRNA;ID=qZZmw4X/jVL4W/bVKEjtF98josU.1694354812205.55
Contig02+54016012_(reversed)	Geneious	tRNA	97775	97812	.	+	.	Name=trnI-GAU tRNA;ID=qZZmw4X/jVL4W/bVKEjtF98josU.1694354812205.56
Contig02+54016012_(reversed)	Geneious	tRNA	98719	98757	.	+	.	Name=trnI-GAU tRNA;ID=qZZmw4X/jVL4W/bVKEjtF98josU.1694354812205.56
Contig02+54016012_(reversed)	Geneious	gene	97775	98757	.	+	.	Name=trnI-GAU gene
Contig02+54016012_(reversed)	Geneious	tRNA	98819	98856	.	+	.	Name=trnA-UGC;ID=qZZmw4X/jVL4W/bVKEjtF98josU.1694354812205.57
Contig02+54016012_(reversed)	Geneious	tRNA	99616	99650	.	+	.	Name=trnA-UGC;ID=qZZmw4X/jVL4W/bVKEjtF98josU.1694354812205.57
Contig02+54016012_(reversed)	Geneious	gene	98819	99650	.	+	.	Name=trnA-UGC gene
Contig02+54016012_(reversed)	Geneious	tRNA	98820	98856	.	+	.	Name=trnA-UGC;ID=qZZmw4X/jVL4W/bVKEjtF98josU.1694354812205.58
Contig02+54016012_(reversed)	Geneious	tRNA	99616	99650	.	+	.	Name=trnA-UGC;ID=qZZmw4X/jVL4W/bVKEjtF98josU.1694354812205.58
Contig02+54016012_(reversed)	Geneious	rRNA	99802	102614	.	+	.	Name=rrn23 rRNA
Contig02+54016012_(reversed)	Geneious	gene	99802	102614	.	+	.	Name=rrn23 gene
Contig02+54016012_(reversed)	Geneious	rRNA	102643	102745	.	+	.	Name=rrn4.5 rRNA
Contig02+54016012_(reversed)	Geneious	gene	102643	102745	.	+	.	Name=rrn4.5 gene
Contig02+54016012_(reversed)	Geneious	rRNA	102993	103113	.	+	.	Name=rrn5 rRNA
Contig02+54016012_(reversed)	Geneious	gene	102993	103113	.	+	.	Name=rrn5 gene
Contig02+54016012_(reversed)	Geneious	tRNA	103180	103253	.	+	.	Name=trnR-CCG tRNA
Contig02+54016012_(reversed)	Geneious	tRNA	103180	103252	.	+	.	Name=trnR-ACG tRNA
Contig02+54016012_(reversed)	Geneious	gene	103180	103253	.	+	.	Name=trnR-CCG gene
Contig02+54016012_(reversed)	Geneious	gene	103180	103252	.	+	.	Name=trnR-ACG gene
Contig02+54016012_(reversed)	Geneious	tRNA	103778	103849	.	-	.	Name=trnN-GUU tRNA
Contig02+54016012_(reversed)	Geneious	gene	103778	103849	.	-	.	Name=trnN-GUU gene
Contig02+54016012_(reversed)	Geneious	CDS	104126	106294	.	-	0	Name=ndhF CDS
Contig02+54016012_(reversed)	Geneious	gene	104126	106294	.	-	.	Name=ndhF gene
Contig02+54016012_(reversed)	Geneious	CDS	106621	106977	.	+	0	Name=rpl21 CDS
Contig02+54016012_(reversed)	Geneious	gene	106621	106977	.	+	.	Name=rpl21 gene
Contig02+54016012_(reversed)	Geneious	CDS	107153	107332	.	+	0	Name=rpl32 CDS
Contig02+54016012_(reversed)	Geneious	gene	107153	107332	.	+	.	Name=rpl32 gene
Contig02+54016012_(reversed)	Geneious	extracted region	107724	134257	.	+	.	Name=Extracted region from Contig04+57339521_2
Contig02+54016012_(reversed)	Geneious	misc_feature	107724	124736	.	+	.	Name=SSC
Contig02+54016012_(reversed)	Geneious	tRNA	107901	107974	.	-	.	Name=trnP-GGG tRNA%3B trnP-GGG tRNA%3B trnP-UGG tRNA%3B trnP-UGG tRNA%3B trnP-UGG tRNA%3B trnP-GGG tRNA
Contig02+54016012_(reversed)	Geneious	gene	107901	107974	.	-	.	Name=trnP-GGG gene%3B trnP-GGG gene%3B trnP-UGG gene%3B trnP-UGG gene%3B trnP-UGG gene%3B trnP-GGG gene
Contig02+54016012_(reversed)	Geneious	tRNA	108112	108191	.	+	.	Name=trnL-UAG tRNA
Contig02+54016012_(reversed)	Geneious	gene	108112	108191	.	+	.	Name=trnL-UAG gene
Contig02+54016012_(reversed)	Geneious	CDS	108344	109299	.	+	0	Name=ccsA CDS
Contig02+54016012_(reversed)	Geneious	CDS	108344	109294	.	+	0	Name=ccsA CDS
Contig02+54016012_(reversed)	Geneious	gene	108344	109299	.	+	.	Name=ccsA gene
Contig02+54016012_(reversed)	Geneious	gene	108344	109294	.	+	.	Name=ccsA gene
Contig02+54016012_(reversed)	Geneious	CDS	109576	111108	.	-	0	Name=ndhD CDS
Contig02+54016012_(reversed)	Geneious	gene	109576	111108	.	-	.	Name=ndhD gene
Contig02+54016012_(reversed)	Geneious	CDS	109577	111108	.	-	0	Name=ndhD CDS
Contig02+54016012_(reversed)	Geneious	gene	109577	111108	.	-	.	Name=ndhD gene
Contig02+54016012_(reversed)	Geneious	CDS	111188	111433	.	-	0	Name=psaC CDS
Contig02+54016012_(reversed)	Geneious	gene	111188	111433	.	-	.	Name=psaC gene
Contig02+54016012_(reversed)	Geneious	CDS	111700	112002	.	-	0	Name=ndhE CDS
Contig02+54016012_(reversed)	Geneious	gene	111700	112002	.	-	.	Name=ndhE gene
Contig02+54016012_(reversed)	Geneious	CDS	112075	112650	.	-	0	Name=ndhG CDS
Contig02+54016012_(reversed)	Geneious	gene	112075	112650	.	-	.	Name=ndhG gene
Contig02+54016012_(reversed)	Geneious	CDS	112855	113406	.	-	0	Name=ndhI CDS
Contig02+54016012_(reversed)	Geneious	gene	112855	113406	.	-	.	Name=ndhI gene
Contig02+54016012_(reversed)	Geneious	CDS	114947	115505	.	-	0	Name=ndhA CDS;ID=qZZmw4X/jVL4W/bVKEjtF98josU.1694354812221.59
Contig02+54016012_(reversed)	Geneious	CDS	113499	114049	.	-	0	Name=ndhA CDS;ID=qZZmw4X/jVL4W/bVKEjtF98josU.1694354812221.59
Contig02+54016012_(reversed)	Geneious	gene	113499	115505	.	-	.	Name=ndhA gene
Contig02+54016012_(reversed)	Geneious	CDS	115507	116688	.	-	0	Name=ndhH CDS
Contig02+54016012_(reversed)	Geneious	gene	115507	116688	.	-	.	Name=ndhH gene
Contig02+54016012_(reversed)	Geneious	CDS	116803	117063	.	-	0	Name=rps15 CDS
Contig02+54016012_(reversed)	Geneious	gene	116803	117063	.	-	.	Name=rps15 gene
Contig02+54016012_(reversed)	Geneious	CDS	117254	122098	.	-	0	Name=ycf1 CDS
Contig02+54016012_(reversed)	Geneious	gene	117254	122098	.	-	.	Name=ycf1 gene
Contig02+54016012_(reversed)	Geneious	CDS	122312	123691	.	-	0	Name=chlN CDS
Contig02+54016012_(reversed)	Geneious	gene	122312	123691	.	-	.	Name=chlN gene
Contig02+54016012_(reversed)	Geneious	CDS	123770	124642	.	-	0	Name=chlL CDS
Contig02+54016012_(reversed)	Geneious	gene	123770	124642	.	-	.	Name=chlL gene
Contig02+54016012_(reversed)	Geneious	misc_feature	124773	134255	.	-	.	Name=IRB
Contig02+54016012_(reversed)	Geneious	misc_feature	124773	134255	.	+	.	Name=IRA
Contig02+54016012_(reversed)	Geneious	misc_feature	124793	134255	.	-	.	Name=IRB
Contig02+54016012_(reversed)	Geneious	misc_feature	124793	134255	.	+	.	Name=IRA
Contig02+54016012_(reversed)	Geneious	tRNA	125086	125157	.	+	.	Name=trnN-GUU tRNA
Contig02+54016012_(reversed)	Geneious	gene	125086	125157	.	+	.	Name=trnN-GUU gene
Contig02+54016012_(reversed)	Geneious	tRNA	125682	125755	.	-	.	Name=trnR-CCG tRNA
Contig02+54016012_(reversed)	Geneious	gene	125682	125755	.	-	.	Name=trnR-CCG gene
Contig02+54016012_(reversed)	Geneious	tRNA	125683	125755	.	-	.	Name=trnR-ACG tRNA
Contig02+54016012_(reversed)	Geneious	gene	125683	125755	.	-	.	Name=trnR-ACG gene
Contig02+54016012_(reversed)	Geneious	rRNA	125822	125942	.	-	.	Name=rrn5 rRNA
Contig02+54016012_(reversed)	Geneious	gene	125822	125942	.	-	.	Name=rrn5 gene
Contig02+54016012_(reversed)	Geneious	rRNA	126190	126292	.	-	.	Name=rrn4.5 rRNA
Contig02+54016012_(reversed)	Geneious	gene	126190	126292	.	-	.	Name=rrn4.5 gene
Contig02+54016012_(reversed)	Geneious	rRNA	126321	129133	.	-	.	Name=rrn23 rRNA
Contig02+54016012_(reversed)	Geneious	gene	126321	129133	.	-	.	Name=rrn23 gene
Contig02+54016012_(reversed)	Geneious	tRNA	133186	133222	.	-	.	Name=trnV-UAC tRNA;ID=qZZmw4X/jVL4W/bVKEjtF98josU.1694354812221.60
Contig02+54016012_(reversed)	Geneious	tRNA	129285	129319	.	-	.	Name=trnV-UAC tRNA;ID=qZZmw4X/jVL4W/bVKEjtF98josU.1694354812221.60
Contig02+54016012_(reversed)	Geneious	tRNA	130079	130116	.	-	.	Name=trnA-UGC;ID=qZZmw4X/jVL4W/bVKEjtF98josU.1694354812221.61
Contig02+54016012_(reversed)	Geneious	tRNA	129285	129319	.	-	.	Name=trnA-UGC;ID=qZZmw4X/jVL4W/bVKEjtF98josU.1694354812221.61
Contig02+54016012_(reversed)	Geneious	tRNA	130079	130115	.	-	.	Name=trnA-UGC;ID=qZZmw4X/jVL4W/bVKEjtF98josU.1694354812221.62
Contig02+54016012_(reversed)	Geneious	tRNA	129285	129319	.	-	.	Name=trnA-UGC;ID=qZZmw4X/jVL4W/bVKEjtF98josU.1694354812221.62
Contig02+54016012_(reversed)	Geneious	gene	129285	130116	.	-	.	Name=trnA-UGC gene
Contig02+54016012_(reversed)	Geneious	tRNA	133186	133222	.	-	.	Name=trnV-UAC tRNA;ID=qZZmw4X/jVL4W/bVKEjtF98josU.1694354812221.63
Contig02+54016012_(reversed)	Geneious	tRNA	130177	130212	.	-	.	Name=trnV-UAC tRNA;ID=qZZmw4X/jVL4W/bVKEjtF98josU.1694354812221.63
Contig02+54016012_(reversed)	Geneious	tRNA	131123	131160	.	-	.	Name=trnI-GAU tRNA;ID=qZZmw4X/jVL4W/bVKEjtF98josU.1694354812221.64
Contig02+54016012_(reversed)	Geneious	tRNA	130178	130212	.	-	.	Name=trnI-GAU tRNA;ID=qZZmw4X/jVL4W/bVKEjtF98josU.1694354812221.64
Contig02+54016012_(reversed)	Geneious	tRNA	131123	131160	.	-	.	Name=trnI-GAU tRNA;ID=qZZmw4X/jVL4W/bVKEjtF98josU.1694354812221.65
Contig02+54016012_(reversed)	Geneious	tRNA	130178	130216	.	-	.	Name=trnI-GAU tRNA;ID=qZZmw4X/jVL4W/bVKEjtF98josU.1694354812221.65
Contig02+54016012_(reversed)	Geneious	gene	130178	131160	.	-	.	Name=trnI-GAU gene
Contig02+54016012_(reversed)	Geneious	rRNA	131439	132938	.	-	.	Name=rrn16 rRNA
Contig02+54016012_(reversed)	Geneious	gene	131439	132938	.	-	.	Name=rrn16 gene
Contig02+54016012_(reversed)	Geneious	tRNA	133151	133222	.	-	.	Name=trnV-GAC tRNA
Contig02+54016012_(reversed)	Geneious	gene	133151	133222	.	-	.	Name=trnV-GAC gene
Contig02+54016012_(reversed)	Geneious	extracted region	134258	134988	.	+	.	Name=Extracted region from Consensus
Contig02+54016012_(reversed)	Geneious	CDS	135061	135528	.	+	0	Name=rps7 CDS
Contig02+54016012_(reversed)	Geneious	gene	135061	135528	.	+	.	Name=rps7 gene
Contig02+54016012_(reversed)	Geneious	CDS	135881	136603	.	+	0	Name=ndhB CDS;ID=qZZmw4X/jVL4W/bVKEjtF98josU.1694354812221.66
Contig02+54016012_(reversed)	Geneious	CDS	137306	138067	.	+	0	Name=ndhB CDS;ID=qZZmw4X/jVL4W/bVKEjtF98josU.1694354812221.66
Contig02+54016012_(reversed)	Geneious	CDS	135881	136603	.	+	0	Name=ndhB CDS;ID=qZZmw4X/jVL4W/bVKEjtF98josU.1694354812221.67
Contig02+54016012_(reversed)	Geneious	CDS	137306	138067	.	+	0	Name=ndhB CDS;ID=qZZmw4X/jVL4W/bVKEjtF98josU.1694354812221.67
Contig02+54016012_(reversed)	Geneious	gene	135881	138067	.	+	.	Name=ndhB gene
Contig02+54016012_(reversed)	Geneious	tRNA	138961	139041	.	+	.	Name=trnL-CAA tRNA
Contig02+54016012_(reversed)	Geneious	gene	138961	139041	.	+	.	Name=trnL-CAA gene
Contig02+54016012_(reversed)	Geneious	extracted region	139522	139704	.	+	.	Name=Extracted region from ST-E00575:209:HJMMHCCXY:3:2212:18690:9747/1 (reversed)
