# Supplementary material for: Organellar phylogenomics of Ophioglossaceae fern genera
Source: Front Plant Sci. 2024 Jan 15;14:1294716. doi: 10.3389/fpls.2023.1294716 (PMC10823028; doi:10.3389/fpls.2023.1294716)
Supplement: Supplementary file 2 [file DataSheet_2.zip › Supplementary file S1/plastome/gff/Cheiroglossa_Rothfels4834.gff]

##gff-version 3
##source-version geneious 2023.2.1
##sequence-region	Cheiroglossa_Rothfels4834	1	131515
Cheiroglossa_Rothfels4834	Geneious	region	1	131515	.	+	0	Is_circular=true
Cheiroglossa_Rothfels4834	Geneious	CDS	1	1356	.	-	0	Name=chlB CDS
Cheiroglossa_Rothfels4834	Geneious	gene	1	1356	.	-	.	Name=chlB gene
Cheiroglossa_Rothfels4834	Geneious	tRNA	1569	1640	.	-	.	Name=trnQ-UUG tRNA
Cheiroglossa_Rothfels4834	Geneious	gene	1569	1640	.	-	.	Name=trnQ-UUG gene
Cheiroglossa_Rothfels4834	Geneious	CDS	1959	2135	.	+	0	Name=psbK CDS
Cheiroglossa_Rothfels4834	Geneious	gene	1959	2135	.	+	.	Name=psbK gene
Cheiroglossa_Rothfels4834	Geneious	CDS	2508	2618	.	+	0	Name=psbI CDS
Cheiroglossa_Rothfels4834	Geneious	gene	2508	2618	.	+	.	Name=psbI gene
Cheiroglossa_Rothfels4834	Geneious	tRNA	2639	2729	.	-	.	Name=trnS-GCU tRNA%3B trnS-GGA tRNA
Cheiroglossa_Rothfels4834	Geneious	gene	2639	2729	.	-	.	Name=trnS-GCU gene%3B trnS-GGA gene
Cheiroglossa_Rothfels4834	Geneious	tRNA	2640	2730	.	-	.	Name=trnS-GGA tRNA
Cheiroglossa_Rothfels4834	Geneious	gene	2640	2730	.	-	.	Name=trnS-GGA gene
Cheiroglossa_Rothfels4834	Geneious	CDS	2999	3097	.	-	0	Name=psaM CDS
Cheiroglossa_Rothfels4834	Geneious	gene	2999	3097	.	-	.	Name=psaM gene
Cheiroglossa_Rothfels4834	Geneious	CDS	3411	3512	.	+	0	Name=ycf12 CDS
Cheiroglossa_Rothfels4834	Geneious	gene	3411	3512	.	+	.	Name=ycf12 gene
Cheiroglossa_Rothfels4834	Geneious	exon	3662	3684	.	+	.	Name=trnG-GCC exon 1%3B trnG-UCC exon 1
Cheiroglossa_Rothfels4834	Geneious	tRNA	3662	3684	.	+	.	Name=trnG-GCC tRNA%3B trnG-UCC tRNA;ID=qZZmw4X/jVL4W/bVKEjtF98josU.1694354812237.68
Cheiroglossa_Rothfels4834	Geneious	tRNA	4435	4482	.	+	.	Name=trnG-GCC tRNA%3B trnG-UCC tRNA;ID=qZZmw4X/jVL4W/bVKEjtF98josU.1694354812237.68
Cheiroglossa_Rothfels4834	Geneious	tRNA	3662	3688	.	+	.	Name=trnG-GCC tRNA;ID=qZZmw4X/jVL4W/bVKEjtF98josU.1694354812237.69
Cheiroglossa_Rothfels4834	Geneious	tRNA	4438	4482	.	+	.	Name=trnG-GCC tRNA;ID=qZZmw4X/jVL4W/bVKEjtF98josU.1694354812237.69
Cheiroglossa_Rothfels4834	Geneious	gene	3662	4482	.	+	.	Name=trnG-GCC gene
Cheiroglossa_Rothfels4834	Geneious	intron	3685	4434	.	+	.	Name=trnG-GCC intron 1
Cheiroglossa_Rothfels4834	Geneious	exon	4435	4482	.	+	.	Name=trnG-GCC exon 2%3B trnG-UCC exon 2
Cheiroglossa_Rothfels4834	Geneious	tRNA	4589	4660	.	+	.	Name=trnR-UCU tRNA
Cheiroglossa_Rothfels4834	Geneious	gene	4589	4660	.	+	.	Name=trnR-UCU gene
Cheiroglossa_Rothfels4834	Geneious	CDS	4740	6266	.	-	0	Name=atpA CDS
Cheiroglossa_Rothfels4834	Geneious	gene	4740	6266	.	-	.	Name=atpA gene
Cheiroglossa_Rothfels4834	Geneious	exon	6310	6719	.	-	.	Name=atpF exon 2
Cheiroglossa_Rothfels4834	Geneious	CDS	7382	7526	.	-	0	Name=atpF CDS;ID=qZZmw4X/jVL4W/bVKEjtF98josU.1694354812237.70
Cheiroglossa_Rothfels4834	Geneious	CDS	6310	6719	.	-	0	Name=atpF CDS;ID=qZZmw4X/jVL4W/bVKEjtF98josU.1694354812237.70
Cheiroglossa_Rothfels4834	Geneious	gene	6310	7526	.	-	.	Name=atpF gene
Cheiroglossa_Rothfels4834	Geneious	exon	7382	7526	.	-	.	Name=atpF exon 1
Cheiroglossa_Rothfels4834	Geneious	CDS	7836	8081	.	-	0	Name=atpH CDS
Cheiroglossa_Rothfels4834	Geneious	gene	7836	8081	.	-	.	Name=atpH gene
Cheiroglossa_Rothfels4834	Geneious	CDS	8397	9143	.	-	0	Name=atpI CDS
Cheiroglossa_Rothfels4834	Geneious	CDS	8397	9139	.	-	0	Name=atpI CDS
Cheiroglossa_Rothfels4834	Geneious	CDS	8397	9113	.	-	0	Name=atpI CDS
Cheiroglossa_Rothfels4834	Geneious	gene	8397	9143	.	-	.	Name=atpI gene
Cheiroglossa_Rothfels4834	Geneious	gene	8397	9139	.	-	.	Name=atpI gene
Cheiroglossa_Rothfels4834	Geneious	gene	8397	9113	.	-	.	Name=atpI gene
Cheiroglossa_Rothfels4834	Geneious	CDS	9362	10083	.	-	0	Name=rps2 CDS
Cheiroglossa_Rothfels4834	Geneious	gene	9362	10083	.	-	.	Name=rps2 gene
Cheiroglossa_Rothfels4834	Geneious	CDS	9367	10083	.	-	0	Name=rps2 CDS
Cheiroglossa_Rothfels4834	Geneious	gene	9367	10083	.	-	.	Name=rps2 gene
Cheiroglossa_Rothfels4834	Geneious	CDS	9370	10083	.	-	0	Name=rps2 CDS
Cheiroglossa_Rothfels4834	Geneious	gene	9370	10083	.	-	.	Name=rps2 gene
Cheiroglossa_Rothfels4834	Geneious	CDS	9371	10083	.	-	0	Name=rps2 CDS
Cheiroglossa_Rothfels4834	Geneious	gene	9371	10083	.	-	.	Name=rps2 gene
Cheiroglossa_Rothfels4834	Geneious	CDS	10196	14446	.	-	0	Name=rpoC2 CDS
Cheiroglossa_Rothfels4834	Geneious	gene	10196	14446	.	-	.	Name=rpoC2 gene
Cheiroglossa_Rothfels4834	Geneious	CDS	10199	14446	.	-	0	Name=rpoC2 CDS
Cheiroglossa_Rothfels4834	Geneious	gene	10199	14446	.	-	.	Name=rpoC2 gene
Cheiroglossa_Rothfels4834	Geneious	gene	10206	14446	.	-	.	Name=rpoC2 gene
Cheiroglossa_Rothfels4834	Geneious	exon	14542	16195	.	-	.	Name=rpoC1 exon 2
Cheiroglossa_Rothfels4834	Geneious	CDS	16952	17383	.	-	0	Name=rpoC1 CDS;ID=qZZmw4X/jVL4W/bVKEjtF98josU.1694354812252.71
Cheiroglossa_Rothfels4834	Geneious	CDS	14542	16195	.	-	0	Name=rpoC1 CDS;ID=qZZmw4X/jVL4W/bVKEjtF98josU.1694354812252.71
Cheiroglossa_Rothfels4834	Geneious	gene	14542	17383	.	-	.	Name=rpoC1 gene
Cheiroglossa_Rothfels4834	Geneious	CDS	16952	17383	.	-	0	Name=rpoC1 CDS;ID=qZZmw4X/jVL4W/bVKEjtF98josU.1694354812252.72
Cheiroglossa_Rothfels4834	Geneious	CDS	14563	16180	.	-	0	Name=rpoC1 CDS;ID=qZZmw4X/jVL4W/bVKEjtF98josU.1694354812252.72
Cheiroglossa_Rothfels4834	Geneious	CDS	16952	17383	.	-	0	Name=rpoC1 CDS;ID=qZZmw4X/jVL4W/bVKEjtF98josU.1694354812252.73
Cheiroglossa_Rothfels4834	Geneious	CDS	14567	16180	.	-	0	Name=rpoC1 CDS;ID=qZZmw4X/jVL4W/bVKEjtF98josU.1694354812252.73
Cheiroglossa_Rothfels4834	Geneious	exon	14603	16195	.	-	.	Name=rpoC1 exon 2
Cheiroglossa_Rothfels4834	Geneious	CDS	16952	17383	.	-	0	Name=rpoC1 CDS;ID=qZZmw4X/jVL4W/bVKEjtF98josU.1694354812252.74
Cheiroglossa_Rothfels4834	Geneious	CDS	14603	16195	.	-	0	Name=rpoC1 CDS;ID=qZZmw4X/jVL4W/bVKEjtF98josU.1694354812252.74
Cheiroglossa_Rothfels4834	Geneious	intron	16180	16951	.	-	.	Name=rpoC1 intron 1
Cheiroglossa_Rothfels4834	Geneious	exon	16952	17383	.	-	.	Name=rpoC1 exon 1
Cheiroglossa_Rothfels4834	Geneious	CDS	17405	20617	.	-	0	Name=rpoB CDS
Cheiroglossa_Rothfels4834	Geneious	CDS	17405	20593	.	-	0	Name=rpoB CDS
Cheiroglossa_Rothfels4834	Geneious	gene	17405	20617	.	-	.	Name=rpoB gene
Cheiroglossa_Rothfels4834	Geneious	gene	17405	20593	.	-	.	Name=rpoB gene
Cheiroglossa_Rothfels4834	Geneious	tRNA	20891	20962	.	+	.	Name=trnC-GCA tRNA
Cheiroglossa_Rothfels4834	Geneious	gene	20891	20962	.	+	.	Name=trnC-GCA gene
Cheiroglossa_Rothfels4834	Geneious	CDS	21237	21326	.	+	0	Name=petN CDS
Cheiroglossa_Rothfels4834	Geneious	gene	21237	21326	.	+	.	Name=petN gene
Cheiroglossa_Rothfels4834	Geneious	CDS	21807	21911	.	-	0	Name=psbM CDS
Cheiroglossa_Rothfels4834	Geneious	gene	21807	21911	.	-	.	Name=psbM gene
Cheiroglossa_Rothfels4834	Geneious	tRNA	22490	22563	.	+	.	Name=trnD-GUC tRNA
Cheiroglossa_Rothfels4834	Geneious	gene	22490	22563	.	+	.	Name=trnD-GUC gene
Cheiroglossa_Rothfels4834	Geneious	exon	22531	22563	.	+	.	Name=trnK-UUU exon 2
Cheiroglossa_Rothfels4834	Geneious	tRNA	22608	22689	.	-	.	Name=trnY-GUA tRNA
Cheiroglossa_Rothfels4834	Geneious	gene	22608	22689	.	-	.	Name=trnY-GUA gene
Cheiroglossa_Rothfels4834	Geneious	tRNA	22788	22860	.	-	.	Name=trnE-UUC tRNA
Cheiroglossa_Rothfels4834	Geneious	gene	22788	22860	.	-	.	Name=trnE-UUC gene
Cheiroglossa_Rothfels4834	Geneious	tRNA	23060	23130	.	-	.	Name=trnG-UCC tRNA%3B trnG-GCC tRNA
Cheiroglossa_Rothfels4834	Geneious	gene	23060	23130	.	-	.	Name=trnG-UCC gene%3B trnG-GCC gene
Cheiroglossa_Rothfels4834	Geneious	CDS	23360	23548	.	-	0	Name=psbZ CDS
Cheiroglossa_Rothfels4834	Geneious	gene	23360	23548	.	-	.	Name=psbZ gene
Cheiroglossa_Rothfels4834	Geneious	tRNA	23894	23982	.	+	.	Name=trnS-UGA tRNA
Cheiroglossa_Rothfels4834	Geneious	gene	23894	23982	.	+	.	Name=trnS-UGA gene
Cheiroglossa_Rothfels4834	Geneious	CDS	24078	25499	.	-	0	Name=psbC CDS
Cheiroglossa_Rothfels4834	Geneious	gene	24078	25499	.	-	.	Name=psbC gene
Cheiroglossa_Rothfels4834	Geneious	CDS	25447	26508	.	-	0	Name=psbD CDS
Cheiroglossa_Rothfels4834	Geneious	gene	25447	26508	.	-	.	Name=psbD gene
Cheiroglossa_Rothfels4834	Geneious	tRNA	27232	27303	.	-	.	Name=trnT-GGU tRNA%3B trnM-CAU tRNA%3B trnT-UGU tRNA
Cheiroglossa_Rothfels4834	Geneious	gene	27232	27303	.	-	.	Name=trnT-GGU gene%3B trnM-CAU gene%3B trnT-UGU gene
Cheiroglossa_Rothfels4834	Geneious	tRNA	27661	27734	.	-	.	Name=trnfM-CAU tRNA
Cheiroglossa_Rothfels4834	Geneious	gene	27661	27734	.	-	.	Name=trnfM-CAU gene
Cheiroglossa_Rothfels4834	Geneious	tRNA	27662	27733	.	-	.	Name=trnfM-CAU tRNA
Cheiroglossa_Rothfels4834	Geneious	gene	27662	27733	.	-	.	Name=trnfM-CAU gene
Cheiroglossa_Rothfels4834	Geneious	CDS	27862	28164	.	-	0	Name=rps14 CDS
Cheiroglossa_Rothfels4834	Geneious	gene	27862	28164	.	-	.	Name=rps14 gene
Cheiroglossa_Rothfels4834	Geneious	CDS	28390	30594	.	-	0	Name=psaB CDS
Cheiroglossa_Rothfels4834	Geneious	gene	28390	30594	.	-	.	Name=psaB gene
Cheiroglossa_Rothfels4834	Geneious	CDS	30620	32872	.	-	0	Name=psaA CDS
Cheiroglossa_Rothfels4834	Geneious	gene	30620	32872	.	-	.	Name=psaA gene
Cheiroglossa_Rothfels4834	Geneious	exon	33206	33361	.	-	.	Name=ycf3 exon 3
Cheiroglossa_Rothfels4834	Geneious	CDS	34924	35047	.	-	0	Name=ycf3 CDS;ID=qZZmw4X/jVL4W/bVKEjtF98josU.1694354812252.75
Cheiroglossa_Rothfels4834	Geneious	CDS	34033	34262	.	-	0	Name=ycf3 CDS;ID=qZZmw4X/jVL4W/bVKEjtF98josU.1694354812252.75
Cheiroglossa_Rothfels4834	Geneious	CDS	33206	33361	.	-	0	Name=ycf3 CDS;ID=qZZmw4X/jVL4W/bVKEjtF98josU.1694354812252.75
Cheiroglossa_Rothfels4834	Geneious	gene	33206	35047	.	-	.	Name=ycf3 gene
Cheiroglossa_Rothfels4834	Geneious	intron	33362	34032	.	-	.	Name=ycf3 intron 2
Cheiroglossa_Rothfels4834	Geneious	exon	34033	34262	.	-	.	Name=ycf3 exon 2
Cheiroglossa_Rothfels4834	Geneious	intron	34263	34923	.	-	.	Name=ycf3 intron 1
Cheiroglossa_Rothfels4834	Geneious	exon	34924	35047	.	-	.	Name=ycf3 exon 1
Cheiroglossa_Rothfels4834	Geneious	tRNA	35517	35604	.	+	.	Name=trnS-GGA tRNA
Cheiroglossa_Rothfels4834	Geneious	gene	35517	35604	.	+	.	Name=trnS-GGA gene
Cheiroglossa_Rothfels4834	Geneious	tRNA	35518	35605	.	+	.	Name=trnS-GGA tRNA%3B trnS-GCU tRNA
Cheiroglossa_Rothfels4834	Geneious	gene	35518	35605	.	+	.	Name=trnS-GGA gene%3B trnS-GCU gene
Cheiroglossa_Rothfels4834	Geneious	CDS	35885	36499	.	-	0	Name=rps4 CDS
Cheiroglossa_Rothfels4834	Geneious	CDS	35885	36442	.	-	0	Name=rps4 CDS
Cheiroglossa_Rothfels4834	Geneious	gene	35885	36499	.	-	.	Name=rps4 gene
Cheiroglossa_Rothfels4834	Geneious	gene	35885	36442	.	-	.	Name=rps4 gene
Cheiroglossa_Rothfels4834	Geneious	exon	38871	38904	.	+	.	Name=trnL-UAA exon 1
Cheiroglossa_Rothfels4834	Geneious	exon	38871	38904	.	-	.	Name=trnL-UAA exon 2
Cheiroglossa_Rothfels4834	Geneious	tRNA	38871	38904	.	+	.	Name=trnL-UAA tRNA;ID=qZZmw4X/jVL4W/bVKEjtF98josU.1694354812252.76
Cheiroglossa_Rothfels4834	Geneious	tRNA	39211	39261	.	+	.	Name=trnL-UAA tRNA;ID=qZZmw4X/jVL4W/bVKEjtF98josU.1694354812252.76
Cheiroglossa_Rothfels4834	Geneious	tRNA	39211	39261	.	-	.	Name=trnL-UAA tRNA;ID=qZZmw4X/jVL4W/bVKEjtF98josU.1694354812252.77
Cheiroglossa_Rothfels4834	Geneious	tRNA	38871	38904	.	-	.	Name=trnL-UAA tRNA;ID=qZZmw4X/jVL4W/bVKEjtF98josU.1694354812252.77
Cheiroglossa_Rothfels4834	Geneious	gene	38871	39261	.	+	.	Name=trnL-UAA gene
Cheiroglossa_Rothfels4834	Geneious	intron	38905	39210	.	+	.	Name=trnL-UAA intron 1
Cheiroglossa_Rothfels4834	Geneious	exon	39211	39261	.	+	.	Name=trnL-UAA exon 2
Cheiroglossa_Rothfels4834	Geneious	exon	39211	39261	.	-	.	Name=trnL-UAA exon 1
Cheiroglossa_Rothfels4834	Geneious	tRNA	39591	39663	.	+	.	Name=trnF-GAA tRNA
Cheiroglossa_Rothfels4834	Geneious	gene	39591	39663	.	+	.	Name=trnF-GAA gene
Cheiroglossa_Rothfels4834	Geneious	exon	39594	39628	.	+	.	Name=trnA-UGC exon 1
Cheiroglossa_Rothfels4834	Geneious	tRNA	39594	39628	.	+	.	Name=trnA-UGC;ID=qZZmw4X/jVL4W/bVKEjtF98josU.1694354812252.78
Cheiroglossa_Rothfels4834	Geneious	tRNA	42617	42651	.	+	.	Name=trnA-UGC;ID=qZZmw4X/jVL4W/bVKEjtF98josU.1694354812252.78
Cheiroglossa_Rothfels4834	Geneious	exon	39807	39827	.	-	.	Name=trnG-GCC exon 1%3B trnG-UCC exon 1
Cheiroglossa_Rothfels4834	Geneious	CDS	39965	40489	.	-	0	Name=ndhJ CDS
Cheiroglossa_Rothfels4834	Geneious	CDS	39965	40441	.	-	0	Name=ndhJ CDS
Cheiroglossa_Rothfels4834	Geneious	gene	39965	40489	.	-	.	Name=ndhJ gene
Cheiroglossa_Rothfels4834	Geneious	gene	39965	40441	.	-	.	Name=ndhJ gene
Cheiroglossa_Rothfels4834	Geneious	CDS	40470	41278	.	-	0	Name=ndhK CDS
Cheiroglossa_Rothfels4834	Geneious	gene	40470	41278	.	-	.	Name=ndhK gene
Cheiroglossa_Rothfels4834	Geneious	CDS	40494	41278	.	-	0	Name=ndhK CDS
Cheiroglossa_Rothfels4834	Geneious	gene	40494	41278	.	-	.	Name=ndhK gene
Cheiroglossa_Rothfels4834	Geneious	CDS	40604	41227	.	-	0	Name=ndhK CDS
Cheiroglossa_Rothfels4834	Geneious	gene	40604	41227	.	-	.	Name=ndhK gene
Cheiroglossa_Rothfels4834	Geneious	CDS	40634	41299	.	-	0	Name=ndhK CDS
Cheiroglossa_Rothfels4834	Geneious	gene	40634	41299	.	-	.	Name=ndhK gene
Cheiroglossa_Rothfels4834	Geneious	CDS	41218	41631	.	-	0	Name=ndhC CDS
Cheiroglossa_Rothfels4834	Geneious	gene	41218	41631	.	-	.	Name=ndhC gene
Cheiroglossa_Rothfels4834	Geneious	CDS	41224	41631	.	-	0	Name=ndhC CDS
Cheiroglossa_Rothfels4834	Geneious	gene	41224	41631	.	-	.	Name=ndhC gene
Cheiroglossa_Rothfels4834	Geneious	CDS	41257	41631	.	-	0	Name=ndhC CDS
Cheiroglossa_Rothfels4834	Geneious	gene	41257	41631	.	-	.	Name=ndhC gene
Cheiroglossa_Rothfels4834	Geneious	CDS	41269	41631	.	-	0	Name=ndhC CDS
Cheiroglossa_Rothfels4834	Geneious	gene	41269	41631	.	-	.	Name=ndhC gene
Cheiroglossa_Rothfels4834	Geneious	exon	41803	41837	.	-	.	Name=trnV-UAC exon 2
Cheiroglossa_Rothfels4834	Geneious	tRNA	42376	42412	.	-	.	Name=trnV-UAC tRNA;ID=qZZmw4X/jVL4W/bVKEjtF98josU.1694354812268.79
Cheiroglossa_Rothfels4834	Geneious	tRNA	41803	41837	.	-	.	Name=trnV-UAC tRNA;ID=qZZmw4X/jVL4W/bVKEjtF98josU.1694354812268.79
Cheiroglossa_Rothfels4834	Geneious	gene	41803	42412	.	-	.	Name=trnV-UAC gene
Cheiroglossa_Rothfels4834	Geneious	intron	41838	42375	.	-	.	Name=trnV-UAC intron 1
Cheiroglossa_Rothfels4834	Geneious	exon	42376	42412	.	-	.	Name=trnV-UAC exon 1%3B trnA-UGC exon 1
Cheiroglossa_Rothfels4834	Geneious	tRNA	42579	42651	.	+	.	Name=trnM-CAU tRNA
Cheiroglossa_Rothfels4834	Geneious	gene	42579	42651	.	+	.	Name=trnM-CAU gene
Cheiroglossa_Rothfels4834	Geneious	exon	42617	42651	.	+	.	Name=trnA-UGC exon 2
Cheiroglossa_Rothfels4834	Geneious	CDS	42776	43177	.	-	0	Name=atpE CDS
Cheiroglossa_Rothfels4834	Geneious	gene	42776	43177	.	-	.	Name=atpE gene
Cheiroglossa_Rothfels4834	Geneious	CDS	42782	43180	.	-	0	Name=atpE CDS
Cheiroglossa_Rothfels4834	Geneious	gene	42782	43180	.	-	.	Name=atpE gene
Cheiroglossa_Rothfels4834	Geneious	CDS	43189	44667	.	-	0	Name=atpB CDS
Cheiroglossa_Rothfels4834	Geneious	gene	43189	44667	.	-	.	Name=atpB gene
Cheiroglossa_Rothfels4834	Geneious	CDS	45245	46681	.	+	0	Name=rbcL CDS
Cheiroglossa_Rothfels4834	Geneious	CDS	45245	46678	.	+	0	Name=rbcL CDS
Cheiroglossa_Rothfels4834	Geneious	CDS	45245	46675	.	+	0	Name=rbcL CDS
Cheiroglossa_Rothfels4834	Geneious	gene	45245	46681	.	+	.	Name=rbcL gene
Cheiroglossa_Rothfels4834	Geneious	gene	45245	46678	.	+	.	Name=rbcL gene
Cheiroglossa_Rothfels4834	Geneious	gene	45245	46675	.	+	.	Name=rbcL gene
Cheiroglossa_Rothfels4834	Geneious	tRNA	46813	46886	.	+	.	Name=trnR-CCG tRNA%3B trnR-ACG tRNA
Cheiroglossa_Rothfels4834	Geneious	tRNA	46813	46885	.	+	.	Name=trnR-ACG tRNA
Cheiroglossa_Rothfels4834	Geneious	gene	46813	46886	.	+	.	Name=trnR-CCG gene%3B trnR-ACG gene
Cheiroglossa_Rothfels4834	Geneious	gene	46813	46885	.	+	.	Name=trnR-ACG gene
Cheiroglossa_Rothfels4834	Geneious	CDS	47182	48117	.	+	0	Name=accD CDS
Cheiroglossa_Rothfels4834	Geneious	CDS	47182	48114	.	+	0	Name=accD CDS
Cheiroglossa_Rothfels4834	Geneious	CDS	47182	48111	.	+	0	Name=accD CDS
Cheiroglossa_Rothfels4834	Geneious	gene	47182	48117	.	+	.	Name=accD gene
Cheiroglossa_Rothfels4834	Geneious	gene	47182	48114	.	+	.	Name=accD gene
Cheiroglossa_Rothfels4834	Geneious	gene	47182	48111	.	+	.	Name=accD gene
Cheiroglossa_Rothfels4834	Geneious	CDS	48329	48439	.	+	0	Name=psaI CDS
Cheiroglossa_Rothfels4834	Geneious	gene	48329	48439	.	+	.	Name=psaI gene
Cheiroglossa_Rothfels4834	Geneious	CDS	48855	49403	.	+	0	Name=ycf4 CDS
Cheiroglossa_Rothfels4834	Geneious	gene	48855	49403	.	+	.	Name=ycf4 gene
Cheiroglossa_Rothfels4834	Geneious	CDS	49543	51038	.	+	0	Name=cemA CDS
Cheiroglossa_Rothfels4834	Geneious	gene	49543	51038	.	+	.	Name=cemA gene
Cheiroglossa_Rothfels4834	Geneious	CDS	49702	51038	.	+	0	Name=cemA CDS
Cheiroglossa_Rothfels4834	Geneious	gene	49702	51038	.	+	.	Name=cemA gene
Cheiroglossa_Rothfels4834	Geneious	CDS	51263	52228	.	+	0	Name=petA CDS
Cheiroglossa_Rothfels4834	Geneious	gene	51263	52228	.	+	.	Name=petA gene
Cheiroglossa_Rothfels4834	Geneious	CDS	52901	53023	.	-	0	Name=psbJ CDS
Cheiroglossa_Rothfels4834	Geneious	gene	52901	53023	.	-	.	Name=psbJ gene
Cheiroglossa_Rothfels4834	Geneious	CDS	53155	53271	.	-	0	Name=psbL CDS
Cheiroglossa_Rothfels4834	Geneious	gene	53155	53271	.	-	.	Name=psbL gene
Cheiroglossa_Rothfels4834	Geneious	CDS	53291	53410	.	-	0	Name=psbF CDS
Cheiroglossa_Rothfels4834	Geneious	gene	53291	53410	.	-	.	Name=psbF gene
Cheiroglossa_Rothfels4834	Geneious	CDS	53420	53671	.	-	0	Name=psbE CDS
Cheiroglossa_Rothfels4834	Geneious	gene	53420	53671	.	-	.	Name=psbE gene
Cheiroglossa_Rothfels4834	Geneious	CDS	54008	54103	.	+	0	Name=petL CDS
Cheiroglossa_Rothfels4834	Geneious	gene	54008	54103	.	+	.	Name=petL gene
Cheiroglossa_Rothfels4834	Geneious	CDS	54237	54350	.	+	0	Name=petG CDS
Cheiroglossa_Rothfels4834	Geneious	gene	54237	54350	.	+	.	Name=petG gene
Cheiroglossa_Rothfels4834	Geneious	tRNA	54519	54592	.	-	.	Name=trnW-CCA tRNA
Cheiroglossa_Rothfels4834	Geneious	gene	54519	54592	.	-	.	Name=trnW-CCA gene
Cheiroglossa_Rothfels4834	Geneious	tRNA	54694	54767	.	-	.	Name=trnP-UGG tRNA%3B trnP-GGG tRNA
Cheiroglossa_Rothfels4834	Geneious	gene	54694	54767	.	-	.	Name=trnP-UGG gene%3B trnP-GGG gene
Cheiroglossa_Rothfels4834	Geneious	CDS	55059	55187	.	+	0	Name=psaJ CDS
Cheiroglossa_Rothfels4834	Geneious	gene	55059	55242	.	+	.	Name=psaJ gene
Cheiroglossa_Rothfels4834	Geneious	gene	55059	55187	.	+	.	Name=psaJ gene
Cheiroglossa_Rothfels4834	Geneious	CDS	55377	55583	.	+	0	Name=rpl33 CDS
Cheiroglossa_Rothfels4834	Geneious	CDS	55377	55578	.	+	0	Name=rpl33 CDS
Cheiroglossa_Rothfels4834	Geneious	CDS	55377	55577	.	+	0	Name=rpl33 CDS
Cheiroglossa_Rothfels4834	Geneious	gene	55377	55583	.	+	.	Name=rpl33 gene
Cheiroglossa_Rothfels4834	Geneious	gene	55377	55578	.	+	.	Name=rpl33 gene
Cheiroglossa_Rothfels4834	Geneious	gene	55377	55577	.	+	.	Name=rpl33 gene
Cheiroglossa_Rothfels4834	Geneious	CDS	55644	55871	.	+	0	Name=rps18 CDS
Cheiroglossa_Rothfels4834	Geneious	gene	55644	55871	.	+	.	Name=rps18 gene
Cheiroglossa_Rothfels4834	Geneious	CDS	56181	56528	.	-	0	Name=rpl20 CDS
Cheiroglossa_Rothfels4834	Geneious	gene	56181	56528	.	-	.	Name=rpl20 gene
Cheiroglossa_Rothfels4834	Geneious	CDS	56184	56528	.	-	0	Name=rpl20 CDS
Cheiroglossa_Rothfels4834	Geneious	gene	56184	56528	.	-	.	Name=rpl20 gene
Cheiroglossa_Rothfels4834	Geneious	CDS	56193	56528	.	-	0	Name=rpl20 CDS
Cheiroglossa_Rothfels4834	Geneious	gene	56193	56528	.	-	.	Name=rpl20 gene
Cheiroglossa_Rothfels4834	Geneious	intron	57175	57369	.	-	.	Name=rps12 intron 1
Cheiroglossa_Rothfels4834	Geneious	exon	57370	57483	.	-	.	Name=rps12 exon 1
Cheiroglossa_Rothfels4834	Geneious	exon	57720	57971	.	-	.	Name=clpP exon 3
Cheiroglossa_Rothfels4834	Geneious	CDS	59574	59642	.	-	0	Name=clpP CDS;ID=qZZmw4X/jVL4W/bVKEjtF98josU.1694354812268.80
Cheiroglossa_Rothfels4834	Geneious	CDS	58476	58765	.	-	0	Name=clpP CDS;ID=qZZmw4X/jVL4W/bVKEjtF98josU.1694354812268.80
Cheiroglossa_Rothfels4834	Geneious	CDS	57720	57972	.	-	0	Name=clpP CDS;ID=qZZmw4X/jVL4W/bVKEjtF98josU.1694354812268.80
Cheiroglossa_Rothfels4834	Geneious	CDS	59572	59642	.	-	0	Name=clpP CDS;ID=qZZmw4X/jVL4W/bVKEjtF98josU.1694354812268.81
Cheiroglossa_Rothfels4834	Geneious	CDS	58475	58766	.	-	0	Name=clpP CDS;ID=qZZmw4X/jVL4W/bVKEjtF98josU.1694354812268.81
Cheiroglossa_Rothfels4834	Geneious	CDS	57720	57971	.	-	0	Name=clpP CDS;ID=qZZmw4X/jVL4W/bVKEjtF98josU.1694354812268.81
Cheiroglossa_Rothfels4834	Geneious	gene	57720	59642	.	-	.	Name=clpP gene
Cheiroglossa_Rothfels4834	Geneious	CDS	59574	59642	.	-	0	Name=clpP CDS;ID=qZZmw4X/jVL4W/bVKEjtF98josU.1694354812268.82
Cheiroglossa_Rothfels4834	Geneious	CDS	58476	58765	.	-	0	Name=clpP CDS;ID=qZZmw4X/jVL4W/bVKEjtF98josU.1694354812268.82
Cheiroglossa_Rothfels4834	Geneious	CDS	57723	57972	.	-	0	Name=clpP CDS;ID=qZZmw4X/jVL4W/bVKEjtF98josU.1694354812268.82
Cheiroglossa_Rothfels4834	Geneious	exon	57732	57971	.	-	.	Name=clpP exon 3
Cheiroglossa_Rothfels4834	Geneious	CDS	59572	59642	.	-	0	Name=clpP CDS;ID=qZZmw4X/jVL4W/bVKEjtF98josU.1694354812268.83
Cheiroglossa_Rothfels4834	Geneious	CDS	58475	58766	.	-	0	Name=clpP CDS;ID=qZZmw4X/jVL4W/bVKEjtF98josU.1694354812268.83
Cheiroglossa_Rothfels4834	Geneious	CDS	57732	57971	.	-	0	Name=clpP CDS;ID=qZZmw4X/jVL4W/bVKEjtF98josU.1694354812268.83
Cheiroglossa_Rothfels4834	Geneious	intron	57972	58474	.	-	.	Name=clpP intron 2
Cheiroglossa_Rothfels4834	Geneious	exon	58475	58766	.	-	.	Name=clpP exon 2
Cheiroglossa_Rothfels4834	Geneious	intron	58767	59571	.	-	.	Name=clpP intron 1
Cheiroglossa_Rothfels4834	Geneious	exon	59572	59642	.	-	.	Name=clpP exon 1
Cheiroglossa_Rothfels4834	Geneious	CDS	60089	61615	.	+	0	Name=psbB CDS
Cheiroglossa_Rothfels4834	Geneious	gene	60089	61615	.	+	.	Name=psbB gene
Cheiroglossa_Rothfels4834	Geneious	CDS	61883	61990	.	+	0	Name=psbT CDS
Cheiroglossa_Rothfels4834	Geneious	CDS	61883	61981	.	+	0	Name=psbT CDS
Cheiroglossa_Rothfels4834	Geneious	gene	61883	61990	.	+	.	Name=psbT gene
Cheiroglossa_Rothfels4834	Geneious	gene	61883	61981	.	+	.	Name=psbT gene
Cheiroglossa_Rothfels4834	Geneious	CDS	62084	62215	.	-	0	Name=psbN CDS
Cheiroglossa_Rothfels4834	Geneious	gene	62084	62215	.	-	.	Name=psbN gene
Cheiroglossa_Rothfels4834	Geneious	CDS	62299	62523	.	+	0	Name=psbH CDS
Cheiroglossa_Rothfels4834	Geneious	gene	62299	62523	.	+	.	Name=psbH gene
Cheiroglossa_Rothfels4834	Geneious	gene	62652	64048	.	+	.	Name=petB gene
Cheiroglossa_Rothfels4834	Geneious	intron	62658	63406	.	+	.	Name=petB intron 1
Cheiroglossa_Rothfels4834	Geneious	gene	62666	64048	.	+	.	Name=petB gene
Cheiroglossa_Rothfels4834	Geneious	exon	63407	64048	.	+	.	Name=petB exon 2
Cheiroglossa_Rothfels4834	Geneious	gene	64207	65358	.	+	.	Name=petD gene
Cheiroglossa_Rothfels4834	Geneious	exon	64884	65358	.	+	.	Name=petD exon 2
Cheiroglossa_Rothfels4834	Geneious	CDS	65515	66540	.	-	0	Name=rpoA CDS
Cheiroglossa_Rothfels4834	Geneious	gene	65515	66540	.	-	.	Name=rpoA gene
Cheiroglossa_Rothfels4834	Geneious	gene	65519	66540	.	-	.	Name=rpoA gene
Cheiroglossa_Rothfels4834	Geneious	CDS	65533	66540	.	-	0	Name=rpoA CDS
Cheiroglossa_Rothfels4834	Geneious	gene	65533	66540	.	-	.	Name=rpoA gene
Cheiroglossa_Rothfels4834	Geneious	CDS	66576	66968	.	-	0	Name=rps11 CDS
Cheiroglossa_Rothfels4834	Geneious	gene	66576	66968	.	-	.	Name=rps11 gene
Cheiroglossa_Rothfels4834	Geneious	CDS	67030	67143	.	-	0	Name=rpl36 CDS
Cheiroglossa_Rothfels4834	Geneious	gene	67030	67143	.	-	.	Name=rpl36 gene
Cheiroglossa_Rothfels4834	Geneious	CDS	67340	67585	.	-	0	Name=infA CDS
Cheiroglossa_Rothfels4834	Geneious	gene	67340	67585	.	-	.	Name=infA gene
Cheiroglossa_Rothfels4834	Geneious	CDS	67343	67585	.	-	0	Name=infA CDS
Cheiroglossa_Rothfels4834	Geneious	gene	67343	67585	.	-	.	Name=infA gene
Cheiroglossa_Rothfels4834	Geneious	CDS	67697	68095	.	-	0	Name=rps8 CDS
Cheiroglossa_Rothfels4834	Geneious	gene	67697	68095	.	-	.	Name=rps8 gene
Cheiroglossa_Rothfels4834	Geneious	CDS	68388	68756	.	-	0	Name=rpl14 CDS
Cheiroglossa_Rothfels4834	Geneious	gene	68388	68756	.	-	.	Name=rpl14 gene
Cheiroglossa_Rothfels4834	Geneious	exon	68936	69349	.	-	.	Name=rpl16 exon 2
Cheiroglossa_Rothfels4834	Geneious	gene	68936	70125	.	-	.	Name=rpl16 gene
Cheiroglossa_Rothfels4834	Geneious	intron	69350	70116	.	-	.	Name=rpl16 intron 1
Cheiroglossa_Rothfels4834	Geneious	CDS	70275	70931	.	-	0	Name=rps3 CDS
Cheiroglossa_Rothfels4834	Geneious	gene	70275	70931	.	-	.	Name=rps3 gene
Cheiroglossa_Rothfels4834	Geneious	CDS	70960	71328	.	-	0	Name=rpl22 CDS
Cheiroglossa_Rothfels4834	Geneious	gene	70960	71328	.	-	.	Name=rpl22 gene
Cheiroglossa_Rothfels4834	Geneious	CDS	70986	71346	.	-	0	Name=rpl22 CDS
Cheiroglossa_Rothfels4834	Geneious	gene	70986	71346	.	-	.	Name=rpl22 gene
Cheiroglossa_Rothfels4834	Geneious	CDS	70990	71346	.	-	0	Name=rpl22 CDS
Cheiroglossa_Rothfels4834	Geneious	CDS	70990	71337	.	-	0	Name=rpl22 CDS
Cheiroglossa_Rothfels4834	Geneious	gene	70990	71346	.	-	.	Name=rpl22 gene
Cheiroglossa_Rothfels4834	Geneious	gene	70990	71337	.	-	.	Name=rpl22 gene
Cheiroglossa_Rothfels4834	Geneious	CDS	71371	71649	.	-	0	Name=rps19 CDS
Cheiroglossa_Rothfels4834	Geneious	gene	71371	71649	.	-	.	Name=rps19 gene
Cheiroglossa_Rothfels4834	Geneious	exon	71691	72127	.	-	.	Name=rpl2 exon 2
Cheiroglossa_Rothfels4834	Geneious	CDS	72776	73172	.	-	0	Name=rpl2 CDS;ID=qZZmw4X/jVL4W/bVKEjtF98josU.1694354812268.84
Cheiroglossa_Rothfels4834	Geneious	CDS	71691	72127	.	-	0	Name=rpl2 CDS;ID=qZZmw4X/jVL4W/bVKEjtF98josU.1694354812268.84
Cheiroglossa_Rothfels4834	Geneious	CDS	72777	73172	.	-	0	Name=rpl2 CDS;ID=qZZmw4X/jVL4W/bVKEjtF98josU.1694354812268.85
Cheiroglossa_Rothfels4834	Geneious	CDS	71691	72128	.	-	0	Name=rpl2 CDS;ID=qZZmw4X/jVL4W/bVKEjtF98josU.1694354812268.85
Cheiroglossa_Rothfels4834	Geneious	gene	71691	73172	.	-	.	Name=rpl2 gene
Cheiroglossa_Rothfels4834	Geneious	exon	72776	73172	.	-	.	Name=rpl2 exon 1
Cheiroglossa_Rothfels4834	Geneious	CDS	73200	73472	.	-	0	Name=rpl23 CDS
Cheiroglossa_Rothfels4834	Geneious	gene	73200	73472	.	-	.	Name=rpl23 gene
Cheiroglossa_Rothfels4834	Geneious	repeat_region	73530	83221	.	-	.	Name=inverted repeat A region%3B IRA repeat region
Cheiroglossa_Rothfels4834	Geneious	repeat_region	73530	83219	.	+	.	Name=inverted repeat B region%3B IRB repeat region
Cheiroglossa_Rothfels4834	Geneious	tRNA	73673	73746	.	-	.	Name=trnI-CAU tRNA
Cheiroglossa_Rothfels4834	Geneious	gene	73673	73746	.	-	.	Name=trnI-CAU gene
Cheiroglossa_Rothfels4834	Geneious	exon	73821	74078	.	-	.	Name=rps12 exon 2
Cheiroglossa_Rothfels4834	Geneious	misc_feature	74027	83469	.	+	.	Name=IRB
Cheiroglossa_Rothfels4834	Geneious	misc_feature	74027	83469	.	-	.	Name=IRA
Cheiroglossa_Rothfels4834	Geneious	repeat_region	74269	83992	.	-	.	Name=inverted repeat B repeat region
Cheiroglossa_Rothfels4834	Geneious	repeat_region	74270	83992	.	+	.	Name=inverted repeat A repeat region
Cheiroglossa_Rothfels4834	Geneious	exon	75065	75101	.	+	.	Name=trnV-UAC exon 1
Cheiroglossa_Rothfels4834	Geneious	tRNA	75065	75136	.	+	.	Name=trnV-GAC tRNA
Cheiroglossa_Rothfels4834	Geneious	gene	75065	75136	.	+	.	Name=trnV-GAC gene
Cheiroglossa_Rothfels4834	Geneious	rRNA	75349	76848	.	+	.	Name=rrn16 rRNA
Cheiroglossa_Rothfels4834	Geneious	gene	75349	76848	.	+	.	Name=rrn16 gene
Cheiroglossa_Rothfels4834	Geneious	rRNA	75351	76848	.	+	.	Name=rrn16 rRNA
Cheiroglossa_Rothfels4834	Geneious	gene	75351	76848	.	+	.	Name=rrn16 gene
Cheiroglossa_Rothfels4834	Geneious	exon	77118	77155	.	+	.	Name=trnI-GAU exon 1%3B trnA-UGC exon 1
Cheiroglossa_Rothfels4834	Geneious	tRNA	77118	77155	.	+	.	Name=trnI-GAU tRNA;ID=qZZmw4X/jVL4W/bVKEjtF98josU.1694354812268.86
Cheiroglossa_Rothfels4834	Geneious	tRNA	78054	78088	.	+	.	Name=trnI-GAU tRNA;ID=qZZmw4X/jVL4W/bVKEjtF98josU.1694354812268.86
Cheiroglossa_Rothfels4834	Geneious	tRNA	77118	77157	.	+	.	Name=trnI-GAU tRNA;ID=qZZmw4X/jVL4W/bVKEjtF98josU.1694354812268.87
Cheiroglossa_Rothfels4834	Geneious	tRNA	78054	78088	.	+	.	Name=trnI-GAU tRNA;ID=qZZmw4X/jVL4W/bVKEjtF98josU.1694354812268.87
Cheiroglossa_Rothfels4834	Geneious	gene	77118	78088	.	+	.	Name=trnI-GAU gene
Cheiroglossa_Rothfels4834	Geneious	intron	77156	78053	.	+	.	Name=trnI-GAU intron 1
Cheiroglossa_Rothfels4834	Geneious	exon	78054	78088	.	+	.	Name=trnI-GAU exon 2
Cheiroglossa_Rothfels4834	Geneious	exon	78149	78186	.	+	.	Name=trnA-UGC exon 1%3B trnV-UAC exon 1
Cheiroglossa_Rothfels4834	Geneious	tRNA	78149	78186	.	+	.	Name=trnA-UGC%3B trnV-UAC tRNA;ID=qZZmw4X/jVL4W/bVKEjtF98josU.1694354812268.88
Cheiroglossa_Rothfels4834	Geneious	tRNA	78932	78966	.	+	.	Name=trnA-UGC%3B trnV-UAC tRNA;ID=qZZmw4X/jVL4W/bVKEjtF98josU.1694354812268.88
Cheiroglossa_Rothfels4834	Geneious	gene	78149	78966	.	+	.	Name=trnA-UGC gene
Cheiroglossa_Rothfels4834	Geneious	intron	78187	78931	.	+	.	Name=trnA-UGC intron 1
Cheiroglossa_Rothfels4834	Geneious	exon	78932	78966	.	+	.	Name=trnA-UGC exon 2%3B trnV-UAC exon 2
Cheiroglossa_Rothfels4834	Geneious	rRNA	79113	81927	.	+	.	Name=rrn23 rRNA
Cheiroglossa_Rothfels4834	Geneious	rRNA	79113	81925	.	+	.	Name=rrn23 rRNA
Cheiroglossa_Rothfels4834	Geneious	rRNA	79113	81924	.	+	.	Name=rrn23 rRNA
Cheiroglossa_Rothfels4834	Geneious	gene	79113	81927	.	+	.	Name=rrn23 gene
Cheiroglossa_Rothfels4834	Geneious	gene	79113	81925	.	+	.	Name=rrn23 gene
Cheiroglossa_Rothfels4834	Geneious	gene	79113	81924	.	+	.	Name=rrn23 gene
Cheiroglossa_Rothfels4834	Geneious	rRNA	81956	82058	.	+	.	Name=rrn4.5 rRNA
Cheiroglossa_Rothfels4834	Geneious	gene	81956	82058	.	+	.	Name=rrn4.5 gene
Cheiroglossa_Rothfels4834	Geneious	rRNA	82274	82394	.	+	.	Name=rrn5 rRNA
Cheiroglossa_Rothfels4834	Geneious	gene	82274	82394	.	+	.	Name=rrn5 gene
Cheiroglossa_Rothfels4834	Geneious	rRNA	82276	82394	.	+	.	Name=rrn5 rRNA
Cheiroglossa_Rothfels4834	Geneious	gene	82276	82394	.	+	.	Name=rrn5 gene
Cheiroglossa_Rothfels4834	Geneious	tRNA	82736	82809	.	+	.	Name=trnR-ACG tRNA%3B trnR-CCG tRNA
Cheiroglossa_Rothfels4834	Geneious	tRNA	82736	82808	.	+	.	Name=trnR-ACG tRNA
Cheiroglossa_Rothfels4834	Geneious	gene	82736	82809	.	+	.	Name=trnR-ACG gene%3B trnR-CCG gene
Cheiroglossa_Rothfels4834	Geneious	gene	82736	82808	.	+	.	Name=trnR-ACG gene
Cheiroglossa_Rothfels4834	Geneious	tRNA	83160	83231	.	-	.	Name=trnN-GUU tRNA
Cheiroglossa_Rothfels4834	Geneious	gene	83160	83231	.	-	.	Name=trnN-GUU gene
Cheiroglossa_Rothfels4834	Geneious	CDS	83502	85670	.	-	0	Name=ndhF CDS
Cheiroglossa_Rothfels4834	Geneious	gene	83502	85670	.	-	.	Name=ndhF gene
Cheiroglossa_Rothfels4834	Geneious	gene	83502	83717	.	-	.	Name=ndhF gene
Cheiroglossa_Rothfels4834	Geneious	CDS	86017	86373	.	+	0	Name=rpl21 CDS
Cheiroglossa_Rothfels4834	Geneious	CDS	86017	86370	.	+	0	Name=rpl21 CDS
Cheiroglossa_Rothfels4834	Geneious	gene	86017	86373	.	+	.	Name=rpl21 gene
Cheiroglossa_Rothfels4834	Geneious	gene	86017	86370	.	+	.	Name=rpl21 gene
Cheiroglossa_Rothfels4834	Geneious	CDS	86402	86581	.	+	0	Name=rpl32 CDS
Cheiroglossa_Rothfels4834	Geneious	gene	86402	86581	.	+	.	Name=rpl32 gene
Cheiroglossa_Rothfels4834	Geneious	tRNA	86903	86976	.	-	.	Name=trnP-GGG tRNA%3B trnP-UGG tRNA
Cheiroglossa_Rothfels4834	Geneious	gene	86903	86976	.	-	.	Name=trnP-GGG gene%3B trnP-UGG gene
Cheiroglossa_Rothfels4834	Geneious	tRNA	87114	87193	.	+	.	Name=trnL-UAG tRNA
Cheiroglossa_Rothfels4834	Geneious	gene	87114	87193	.	+	.	Name=trnL-UAG gene
Cheiroglossa_Rothfels4834	Geneious	gene	87114	87173	.	+	.	Name=trnL-UAG gene
Cheiroglossa_Rothfels4834	Geneious	CDS	87344	88297	.	+	0	Name=ccsA CDS
Cheiroglossa_Rothfels4834	Geneious	gene	87344	88297	.	+	.	Name=ccsA gene
Cheiroglossa_Rothfels4834	Geneious	CDS	88509	90010	.	-	0	Name=ndhD CDS
Cheiroglossa_Rothfels4834	Geneious	gene	88509	90010	.	-	.	Name=ndhD gene
Cheiroglossa_Rothfels4834	Geneious	CDS	88511	90010	.	-	0	Name=ndhD CDS
Cheiroglossa_Rothfels4834	Geneious	gene	88511	90010	.	-	.	Name=ndhD gene
Cheiroglossa_Rothfels4834	Geneious	CDS	88514	90050	.	-	0	Name=ndhD CDS
Cheiroglossa_Rothfels4834	Geneious	CDS	88514	90010	.	-	0	Name=ndhD CDS
Cheiroglossa_Rothfels4834	Geneious	gene	88514	90050	.	-	.	Name=ndhD gene
Cheiroglossa_Rothfels4834	Geneious	gene	88514	90010	.	-	.	Name=ndhD gene
Cheiroglossa_Rothfels4834	Geneious	CDS	90131	90376	.	-	0	Name=psaC CDS
Cheiroglossa_Rothfels4834	Geneious	gene	90131	90376	.	-	.	Name=psaC gene
Cheiroglossa_Rothfels4834	Geneious	CDS	90450	90752	.	-	0	Name=ndhE CDS
Cheiroglossa_Rothfels4834	Geneious	gene	90450	90752	.	-	.	Name=ndhE gene
Cheiroglossa_Rothfels4834	Geneious	CDS	90453	90773	.	-	0	Name=ndhE CDS
Cheiroglossa_Rothfels4834	Geneious	CDS	90453	90752	.	-	0	Name=ndhE CDS
Cheiroglossa_Rothfels4834	Geneious	gene	90453	90773	.	-	.	Name=ndhE gene
Cheiroglossa_Rothfels4834	Geneious	gene	90453	90752	.	-	.	Name=ndhE gene
Cheiroglossa_Rothfels4834	Geneious	CDS	90815	91408	.	-	0	Name=ndhG CDS
Cheiroglossa_Rothfels4834	Geneious	gene	90815	91408	.	-	.	Name=ndhG gene
Cheiroglossa_Rothfels4834	Geneious	CDS	90833	91408	.	-	0	Name=ndhG CDS
Cheiroglossa_Rothfels4834	Geneious	gene	90833	91408	.	-	.	Name=ndhG gene
Cheiroglossa_Rothfels4834	Geneious	CDS	91542	92093	.	-	0	Name=ndhI CDS
Cheiroglossa_Rothfels4834	Geneious	gene	91542	92093	.	-	.	Name=ndhI gene
Cheiroglossa_Rothfels4834	Geneious	CDS	91548	92093	.	-	0	Name=ndhI CDS
Cheiroglossa_Rothfels4834	Geneious	gene	91548	92093	.	-	.	Name=ndhI gene
Cheiroglossa_Rothfels4834	Geneious	CDS	91596	92093	.	-	0	Name=ndhI CDS
Cheiroglossa_Rothfels4834	Geneious	gene	91596	92093	.	-	.	Name=ndhI gene
Cheiroglossa_Rothfels4834	Geneious	exon	92166	92716	.	-	.	Name=ndhA exon 2
Cheiroglossa_Rothfels4834	Geneious	CDS	93501	94059	.	-	0	Name=ndhA CDS;ID=qZZmw4X/jVL4W/bVKEjtF98josU.1694354812284.89
Cheiroglossa_Rothfels4834	Geneious	CDS	92166	92716	.	-	0	Name=ndhA CDS;ID=qZZmw4X/jVL4W/bVKEjtF98josU.1694354812284.89
Cheiroglossa_Rothfels4834	Geneious	CDS	93502	94059	.	-	0	Name=ndhA CDS;ID=qZZmw4X/jVL4W/bVKEjtF98josU.1694354812284.90
Cheiroglossa_Rothfels4834	Geneious	CDS	92166	92717	.	-	0	Name=ndhA CDS;ID=qZZmw4X/jVL4W/bVKEjtF98josU.1694354812284.90
Cheiroglossa_Rothfels4834	Geneious	CDS	93501	93930	.	-	0	Name=ndhA CDS;ID=qZZmw4X/jVL4W/bVKEjtF98josU.1694354812284.91
Cheiroglossa_Rothfels4834	Geneious	CDS	92166	92716	.	-	0	Name=ndhA CDS;ID=qZZmw4X/jVL4W/bVKEjtF98josU.1694354812284.91
Cheiroglossa_Rothfels4834	Geneious	gene	92166	93930	.	-	.	Name=ndhA gene
Cheiroglossa_Rothfels4834	Geneious	intron	92717	93500	.	-	.	Name=ndhA intron 1
Cheiroglossa_Rothfels4834	Geneious	exon	93501	94059	.	-	.	Name=ndhA exon 1
Cheiroglossa_Rothfels4834	Geneious	exon	93501	93930	.	-	.	Name=ndhA exon 1
Cheiroglossa_Rothfels4834	Geneious	CDS	94061	95242	.	-	0	Name=ndhH CDS
Cheiroglossa_Rothfels4834	Geneious	gene	94061	95242	.	-	.	Name=ndhH gene
Cheiroglossa_Rothfels4834	Geneious	CDS	95337	95597	.	-	0	Name=rps15 CDS
Cheiroglossa_Rothfels4834	Geneious	gene	95337	95597	.	-	.	Name=rps15 gene
Cheiroglossa_Rothfels4834	Geneious	CDS	95340	95597	.	-	0	Name=rps15 CDS
Cheiroglossa_Rothfels4834	Geneious	gene	95340	95597	.	-	.	Name=rps15 gene
Cheiroglossa_Rothfels4834	Geneious	CDS	95773	100597	.	-	0	Name=ycf1 CDS
Cheiroglossa_Rothfels4834	Geneious	gene	95773	100597	.	-	.	Name=ycf1 gene
Cheiroglossa_Rothfels4834	Geneious	CDS	100823	102202	.	-	0	Name=chlN CDS
Cheiroglossa_Rothfels4834	Geneious	gene	100823	102202	.	-	.	Name=chlN gene
Cheiroglossa_Rothfels4834	Geneious	CDS	100829	102202	.	-	0	Name=chlN CDS
Cheiroglossa_Rothfels4834	Geneious	gene	100829	102202	.	-	.	Name=chlN gene
Cheiroglossa_Rothfels4834	Geneious	CDS	102279	103151	.	-	0	Name=chlL CDS
Cheiroglossa_Rothfels4834	Geneious	gene	102279	103151	.	-	.	Name=chlL gene
Cheiroglossa_Rothfels4834	Geneious	CDS	103177	105345	.	+	0	Name=ndhF CDS
Cheiroglossa_Rothfels4834	Geneious	gene	103177	105345	.	+	.	Name=ndhF gene
Cheiroglossa_Rothfels4834	Geneious	repeat_region	104855	114578	.	+	.	Name=inverted repeat B repeat region
Cheiroglossa_Rothfels4834	Geneious	repeat_region	104855	114577	.	-	.	Name=inverted repeat A repeat region
Cheiroglossa_Rothfels4834	Geneious	gene	105130	105345	.	+	.	Name=ndhF gene
Cheiroglossa_Rothfels4834	Geneious	misc_feature	105378	114820	.	-	.	Name=IRB
Cheiroglossa_Rothfels4834	Geneious	misc_feature	105378	114820	.	+	.	Name=IRA
Cheiroglossa_Rothfels4834	Geneious	tRNA	105616	105687	.	+	.	Name=trnN-GUU tRNA
Cheiroglossa_Rothfels4834	Geneious	gene	105616	105687	.	+	.	Name=trnN-GUU gene
Cheiroglossa_Rothfels4834	Geneious	repeat_region	105626	115317	.	+	.	Name=inverted repeat A region%3B IRA repeat region
Cheiroglossa_Rothfels4834	Geneious	repeat_region	105628	115317	.	-	.	Name=inverted repeat B region%3B IRB repeat region
Cheiroglossa_Rothfels4834	Geneious	tRNA	106038	106111	.	-	.	Name=trnR-ACG tRNA%3B trnR-CCG tRNA
Cheiroglossa_Rothfels4834	Geneious	gene	106038	106111	.	-	.	Name=trnR-ACG gene%3B trnR-CCG gene
Cheiroglossa_Rothfels4834	Geneious	tRNA	106039	106111	.	-	.	Name=trnR-ACG tRNA
Cheiroglossa_Rothfels4834	Geneious	gene	106039	106111	.	-	.	Name=trnR-ACG gene
Cheiroglossa_Rothfels4834	Geneious	rRNA	106453	106573	.	-	.	Name=rrn5 rRNA
Cheiroglossa_Rothfels4834	Geneious	rRNA	106453	106571	.	-	.	Name=rrn5 rRNA
Cheiroglossa_Rothfels4834	Geneious	gene	106453	106573	.	-	.	Name=rrn5 gene
Cheiroglossa_Rothfels4834	Geneious	gene	106453	106571	.	-	.	Name=rrn5 gene
Cheiroglossa_Rothfels4834	Geneious	rRNA	106789	106891	.	-	.	Name=rrn4.5 rRNA
Cheiroglossa_Rothfels4834	Geneious	gene	106789	106891	.	-	.	Name=rrn4.5 gene
Cheiroglossa_Rothfels4834	Geneious	rRNA	106920	109734	.	-	.	Name=rrn23 rRNA
Cheiroglossa_Rothfels4834	Geneious	gene	106920	109734	.	-	.	Name=rrn23 gene
Cheiroglossa_Rothfels4834	Geneious	rRNA	106922	109734	.	-	.	Name=rrn23 rRNA
Cheiroglossa_Rothfels4834	Geneious	gene	106922	109734	.	-	.	Name=rrn23 gene
Cheiroglossa_Rothfels4834	Geneious	rRNA	106923	109734	.	-	.	Name=rrn23 rRNA
Cheiroglossa_Rothfels4834	Geneious	gene	106923	109734	.	-	.	Name=rrn23 gene
Cheiroglossa_Rothfels4834	Geneious	exon	109881	109915	.	-	.	Name=trnA-UGC exon 2%3B trnV-UAC exon 2
Cheiroglossa_Rothfels4834	Geneious	tRNA	110661	110698	.	-	.	Name=trnA-UGC%3B trnV-UAC tRNA;ID=qZZmw4X/jVL4W/bVKEjtF98josU.1694354812284.92
Cheiroglossa_Rothfels4834	Geneious	tRNA	109881	109915	.	-	.	Name=trnA-UGC%3B trnV-UAC tRNA;ID=qZZmw4X/jVL4W/bVKEjtF98josU.1694354812284.92
Cheiroglossa_Rothfels4834	Geneious	gene	109881	110698	.	-	.	Name=trnA-UGC gene
Cheiroglossa_Rothfels4834	Geneious	intron	109916	110660	.	-	.	Name=trnA-UGC intron 1
Cheiroglossa_Rothfels4834	Geneious	exon	110661	110698	.	-	.	Name=trnA-UGC exon 1%3B trnV-UAC exon 1
Cheiroglossa_Rothfels4834	Geneious	exon	110759	110793	.	-	.	Name=trnI-GAU exon 2
Cheiroglossa_Rothfels4834	Geneious	tRNA	111692	111729	.	-	.	Name=trnI-GAU tRNA;ID=qZZmw4X/jVL4W/bVKEjtF98josU.1694354812284.93
Cheiroglossa_Rothfels4834	Geneious	tRNA	110759	110793	.	-	.	Name=trnI-GAU tRNA;ID=qZZmw4X/jVL4W/bVKEjtF98josU.1694354812284.93
Cheiroglossa_Rothfels4834	Geneious	tRNA	111690	111729	.	-	.	Name=trnI-GAU tRNA;ID=qZZmw4X/jVL4W/bVKEjtF98josU.1694354812284.94
Cheiroglossa_Rothfels4834	Geneious	tRNA	110759	110793	.	-	.	Name=trnI-GAU tRNA;ID=qZZmw4X/jVL4W/bVKEjtF98josU.1694354812284.94
Cheiroglossa_Rothfels4834	Geneious	gene	110759	111729	.	-	.	Name=trnI-GAU gene
Cheiroglossa_Rothfels4834	Geneious	intron	110794	111691	.	-	.	Name=trnI-GAU intron 1
Cheiroglossa_Rothfels4834	Geneious	exon	111692	111729	.	-	.	Name=trnI-GAU exon 1%3B trnA-UGC exon 1
Cheiroglossa_Rothfels4834	Geneious	rRNA	111999	113498	.	-	.	Name=rrn16 rRNA
Cheiroglossa_Rothfels4834	Geneious	rRNA	111999	113496	.	-	.	Name=rrn16 rRNA
Cheiroglossa_Rothfels4834	Geneious	gene	111999	113498	.	-	.	Name=rrn16 gene
Cheiroglossa_Rothfels4834	Geneious	gene	111999	113496	.	-	.	Name=rrn16 gene
Cheiroglossa_Rothfels4834	Geneious	tRNA	113711	113782	.	-	.	Name=trnV-GAC tRNA
Cheiroglossa_Rothfels4834	Geneious	gene	113711	113782	.	-	.	Name=trnV-GAC gene
Cheiroglossa_Rothfels4834	Geneious	exon	113746	113782	.	-	.	Name=trnV-UAC exon 1
Cheiroglossa_Rothfels4834	Geneious	exon	114769	115026	.	+	.	Name=rps12 exon 2
Cheiroglossa_Rothfels4834	Geneious	CDS	115107	115574	.	+	0	Name=rps7 CDS
Cheiroglossa_Rothfels4834	Geneious	gene	115107	115574	.	+	.	Name=rps7 gene
Cheiroglossa_Rothfels4834	Geneious	exon	115729	116451	.	+	.	Name=ndhB exon 1
Cheiroglossa_Rothfels4834	Geneious	CDS	115729	116451	.	+	0	Name=ndhB CDS;ID=qZZmw4X/jVL4W/bVKEjtF98josU.1694354812284.95
Cheiroglossa_Rothfels4834	Geneious	CDS	117165	117932	.	+	0	Name=ndhB CDS;ID=qZZmw4X/jVL4W/bVKEjtF98josU.1694354812284.95
Cheiroglossa_Rothfels4834	Geneious	CDS	115729	116451	.	+	0	Name=ndhB CDS;ID=qZZmw4X/jVL4W/bVKEjtF98josU.1694354812300.96
Cheiroglossa_Rothfels4834	Geneious	CDS	117165	117926	.	+	0	Name=ndhB CDS;ID=qZZmw4X/jVL4W/bVKEjtF98josU.1694354812300.96
Cheiroglossa_Rothfels4834	Geneious	gene	115729	117932	.	+	.	Name=ndhB gene
Cheiroglossa_Rothfels4834	Geneious	gene	115729	117926	.	+	.	Name=ndhB gene
Cheiroglossa_Rothfels4834	Geneious	exon	117165	117926	.	+	.	Name=ndhB exon 2%3B ndhB exon 1
Cheiroglossa_Rothfels4834	Geneious	tRNA	119280	119360	.	+	.	Name=trnL-CAA tRNA
Cheiroglossa_Rothfels4834	Geneious	tRNA	119280	119359	.	+	.	Name=trnL-CAA tRNA
Cheiroglossa_Rothfels4834	Geneious	gene	119280	119360	.	+	.	Name=trnL-CAA gene
Cheiroglossa_Rothfels4834	Geneious	gene	119280	119359	.	+	.	Name=trnL-CAA gene
Cheiroglossa_Rothfels4834	Geneious	tRNA	126547	126621	.	-	.	Name=trnH-GUG tRNA
Cheiroglossa_Rothfels4834	Geneious	tRNA	126547	126620	.	-	.	Name=trnH-GUG tRNA
Cheiroglossa_Rothfels4834	Geneious	gene	126547	126621	.	-	.	Name=trnH-GUG gene
Cheiroglossa_Rothfels4834	Geneious	gene	126547	126620	.	-	.	Name=trnH-GUG gene
Cheiroglossa_Rothfels4834	Geneious	CDS	126864	127925	.	-	0	Name=psbA CDS
Cheiroglossa_Rothfels4834	Geneious	gene	126864	127925	.	-	.	Name=psbA gene
Cheiroglossa_Rothfels4834	Geneious	exon	128267	128301	.	-	.	Name=trnK-UUU exon 2
Cheiroglossa_Rothfels4834	Geneious	tRNA	130643	130679	.	-	.	Name=trnK-UUU tRNA;ID=qZZmw4X/jVL4W/bVKEjtF98josU.1694354812300.97
Cheiroglossa_Rothfels4834	Geneious	tRNA	128267	128301	.	-	.	Name=trnK-UUU tRNA;ID=qZZmw4X/jVL4W/bVKEjtF98josU.1694354812300.97
Cheiroglossa_Rothfels4834	Geneious	gene	128267	130679	.	-	.	Name=trnK-UUU gene
Cheiroglossa_Rothfels4834	Geneious	intron	128302	130642	.	-	.	Name=trnK-UUU intron 1
Cheiroglossa_Rothfels4834	Geneious	CDS	128444	129946	.	-	0	Name=matK CDS
Cheiroglossa_Rothfels4834	Geneious	CDS	128444	129787	.	-	0	Name=matK CDS
Cheiroglossa_Rothfels4834	Geneious	gene	128444	129946	.	-	.	Name=matK gene
Cheiroglossa_Rothfels4834	Geneious	gene	128444	129787	.	-	.	Name=matK gene
Cheiroglossa_Rothfels4834	Geneious	exon	130643	130679	.	-	.	Name=trnK-UUU exon 1
