# Supplementary material for: Organellar phylogenomics of Ophioglossaceae fern genera
Source: Front Plant Sci. 2024 Jan 15;14:1294716. doi: 10.3389/fpls.2023.1294716 (PMC10823028; doi:10.3389/fpls.2023.1294716)
Supplement: Supplementary file 2 [file DataSheet_2.zip › Supplementary file S1/plastome/gff/Goswamia_Festo_et_al_2731.gff]

##gff-version 3
##source-version geneious 2023.2.1
##sequence-region	Goswamia_Festo_et_al_2731	1	131635
Goswamia_Festo_et_al_2731	Geneious	source	1	131635	.	+	.	Name=source Ophioglossum costatum
Goswamia_Festo_et_al_2731	Geneious	exon	183	440	.	+	.	Name=rps12 exon 2
Goswamia_Festo_et_al_2731	Geneious	CDS	516	983	.	+	0	Name=rps7 CDS
Goswamia_Festo_et_al_2731	Geneious	gene	516	983	.	+	.	Name=rps7 gene
Goswamia_Festo_et_al_2731	Geneious	exon	1165	1890	.	+	.	Name=ndhB exon 1
Goswamia_Festo_et_al_2731	Geneious	CDS	1165	1890	.	+	0	Name=ndhB CDS;ID=qZZmw4X/jVL4W/bVKEjtF98josU.1694354812300.98
Goswamia_Festo_et_al_2731	Geneious	CDS	2596	3357	.	+	0	Name=ndhB CDS;ID=qZZmw4X/jVL4W/bVKEjtF98josU.1694354812300.98
Goswamia_Festo_et_al_2731	Geneious	exon	2596	3357	.	+	.	Name=ndhB exon 2
Goswamia_Festo_et_al_2731	Geneious	tRNA	4131	4211	.	+	.	Name=trnL-CAA tRNA
Goswamia_Festo_et_al_2731	Geneious	gene	4131	4211	.	+	.	Name=trnL-CAA gene
Goswamia_Festo_et_al_2731	Geneious	CDS	4695	11573	.	-	0	Name=ycf2 CDS
Goswamia_Festo_et_al_2731	Geneious	tRNA	11778	11851	.	-	.	Name=trnH-GUG tRNA
Goswamia_Festo_et_al_2731	Geneious	gene	11778	11851	.	-	.	Name=trnH-GUG gene
Goswamia_Festo_et_al_2731	Geneious	CDS	12128	13189	.	-	0	Name=psbA CDS
Goswamia_Festo_et_al_2731	Geneious	gene	12128	13189	.	-	.	Name=psbA gene
Goswamia_Festo_et_al_2731	Geneious	exon	13531	13565	.	-	.	Name=exon 2
Goswamia_Festo_et_al_2731	Geneious	tRNA	15887	15923	.	-	.	Name=tRNA-Lys;ID=qZZmw4X/jVL4W/bVKEjtF98josU.1694354812300.99
Goswamia_Festo_et_al_2731	Geneious	tRNA	13531	13565	.	-	.	Name=tRNA-Lys;ID=qZZmw4X/jVL4W/bVKEjtF98josU.1694354812300.99
Goswamia_Festo_et_al_2731	Geneious	gene	13531	15923	.	-	.	Name=trnK-UUU gene
Goswamia_Festo_et_al_2731	Geneious	intron	13566	15886	.	-	.	Name=intron 1
Goswamia_Festo_et_al_2731	Geneious	CDS	13704	15197	.	-	.	Name=matK CDS
Goswamia_Festo_et_al_2731	Geneious	exon	15887	15923	.	-	.	Name=exon 1
Goswamia_Festo_et_al_2731	Geneious	CDS	16248	16421	.	-	.	Name=ycf94 CDS
Goswamia_Festo_et_al_2731	Geneious	CDS	16566	18107	.	-	0	Name=chlB CDS
Goswamia_Festo_et_al_2731	Geneious	gene	16566	18107	.	-	.	Name=chlB gene
Goswamia_Festo_et_al_2731	Geneious	tRNA	18317	18388	.	-	.	Name=trnQ-UUG tRNA
Goswamia_Festo_et_al_2731	Geneious	gene	18317	18388	.	-	.	Name=trnQ-UUG gene
Goswamia_Festo_et_al_2731	Geneious	CDS	18701	18877	.	+	0	Name=psbK CDS
Goswamia_Festo_et_al_2731	Geneious	gene	18701	18877	.	+	.	Name=psbK gene
Goswamia_Festo_et_al_2731	Geneious	tRNA	19172	19256	.	+	.	Name=trnS-CGA tRNA
Goswamia_Festo_et_al_2731	Geneious	gene	19172	19256	.	+	.	Name=trnS-CGA gene
Goswamia_Festo_et_al_2731	Geneious	CDS	19487	19597	.	+	0	Name=psbI CDS
Goswamia_Festo_et_al_2731	Geneious	gene	19487	19597	.	+	.	Name=psbI gene
Goswamia_Festo_et_al_2731	Geneious	tRNA	19622	19712	.	-	.	Name=trnS-GCU tRNA
Goswamia_Festo_et_al_2731	Geneious	gene	19622	19712	.	-	.	Name=trnS-GCU gene
Goswamia_Festo_et_al_2731	Geneious	CDS	20005	20103	.	-	0	Name=psaM CDS
Goswamia_Festo_et_al_2731	Geneious	gene	20005	20103	.	-	.	Name=psaM gene
Goswamia_Festo_et_al_2731	Geneious	CDS	20423	20524	.	+	0	Name=ycf12 CDS
Goswamia_Festo_et_al_2731	Geneious	gene	20423	20524	.	+	.	Name=ycf12 gene
Goswamia_Festo_et_al_2731	Geneious	exon	20674	20696	.	+	.	Name=trnG-GCC exon 1
Goswamia_Festo_et_al_2731	Geneious	tRNA	20674	20696	.	+	.	Name=trnG-GCC tRNA;ID=qZZmw4X/jVL4W/bVKEjtF98josU.1694354812316.100
Goswamia_Festo_et_al_2731	Geneious	tRNA	21431	21478	.	+	.	Name=trnG-GCC tRNA;ID=qZZmw4X/jVL4W/bVKEjtF98josU.1694354812316.100
Goswamia_Festo_et_al_2731	Geneious	gene	20674	21478	.	+	.	Name=trnG-GCC gene
Goswamia_Festo_et_al_2731	Geneious	intron	20697	21430	.	+	.	Name=trnG-GCC intron 1
Goswamia_Festo_et_al_2731	Geneious	exon	21431	21478	.	+	.	Name=trnG-GCC exon 2
Goswamia_Festo_et_al_2731	Geneious	tRNA	21571	21642	.	+	.	Name=trnR-UCU tRNA
Goswamia_Festo_et_al_2731	Geneious	gene	21571	21642	.	+	.	Name=trnR-UCU gene
Goswamia_Festo_et_al_2731	Geneious	CDS	21771	23297	.	-	0	Name=atpA CDS
Goswamia_Festo_et_al_2731	Geneious	gene	21771	23297	.	-	.	Name=atpA gene
Goswamia_Festo_et_al_2731	Geneious	exon	23332	23750	.	-	.	Name=atpF exon 2
Goswamia_Festo_et_al_2731	Geneious	CDS	24445	24589	.	-	0	Name=atpF CDS;ID=qZZmw4X/jVL4W/bVKEjtF98josU.1694354812316.101
Goswamia_Festo_et_al_2731	Geneious	CDS	23332	23750	.	-	0	Name=atpF CDS;ID=qZZmw4X/jVL4W/bVKEjtF98josU.1694354812316.101
Goswamia_Festo_et_al_2731	Geneious	gene	23332	24589	.	-	.	Name=atpF gene
Goswamia_Festo_et_al_2731	Geneious	intron	23751	24444	.	-	.	Name=atpF intron 1
Goswamia_Festo_et_al_2731	Geneious	exon	24445	24589	.	-	.	Name=atpF exon 1
Goswamia_Festo_et_al_2731	Geneious	CDS	24892	25137	.	-	0	Name=atpH CDS
Goswamia_Festo_et_al_2731	Geneious	gene	24892	25137	.	-	.	Name=atpH gene
Goswamia_Festo_et_al_2731	Geneious	CDS	25446	26162	.	-	0	Name=atpI CDS
Goswamia_Festo_et_al_2731	Geneious	gene	25446	26162	.	-	.	Name=atpI gene
Goswamia_Festo_et_al_2731	Geneious	CDS	26401	27123	.	-	0	Name=rps2 CDS
Goswamia_Festo_et_al_2731	Geneious	gene	26401	27123	.	-	.	Name=rps2 gene
Goswamia_Festo_et_al_2731	Geneious	CDS	27236	31489	.	-	0	Name=rpoC2 CDS
Goswamia_Festo_et_al_2731	Geneious	gene	27236	31489	.	-	.	Name=rpoC2 gene
Goswamia_Festo_et_al_2731	Geneious	exon	31586	33235	.	-	.	Name=rpoC1 exon 2
Goswamia_Festo_et_al_2731	Geneious	CDS	33968	34399	.	-	0	Name=rpoC1 CDS;ID=qZZmw4X/jVL4W/bVKEjtF98josU.1694354812316.102
Goswamia_Festo_et_al_2731	Geneious	CDS	31586	33235	.	-	0	Name=rpoC1 CDS;ID=qZZmw4X/jVL4W/bVKEjtF98josU.1694354812316.102
Goswamia_Festo_et_al_2731	Geneious	gene	31586	34399	.	-	.	Name=rpoC1 gene
Goswamia_Festo_et_al_2731	Geneious	exon	33968	34399	.	-	.	Name=rpoC1 exon 1
Goswamia_Festo_et_al_2731	Geneious	CDS	34427	37615	.	-	0	Name=rpoB CDS
Goswamia_Festo_et_al_2731	Geneious	gene	34427	37615	.	-	.	Name=rpoB gene
Goswamia_Festo_et_al_2731	Geneious	tRNA	37897	37968	.	+	.	Name=trnC-GCA tRNA
Goswamia_Festo_et_al_2731	Geneious	gene	37897	37968	.	+	.	Name=trnC-GCA gene
Goswamia_Festo_et_al_2731	Geneious	CDS	38276	38365	.	+	0	Name=petN CDS
Goswamia_Festo_et_al_2731	Geneious	gene	38276	38365	.	+	.	Name=petN gene
Goswamia_Festo_et_al_2731	Geneious	CDS	38900	39004	.	-	0	Name=psbM CDS
Goswamia_Festo_et_al_2731	Geneious	gene	38900	39004	.	-	.	Name=psbM gene
Goswamia_Festo_et_al_2731	Geneious	tRNA	39488	39561	.	+	.	Name=trnD-GUC tRNA
Goswamia_Festo_et_al_2731	Geneious	gene	39488	39561	.	+	.	Name=trnD-GUC gene
Goswamia_Festo_et_al_2731	Geneious	tRNA	39606	39687	.	-	.	Name=trnY-GUA tRNA
Goswamia_Festo_et_al_2731	Geneious	gene	39606	39687	.	-	.	Name=trnY-GUA gene
Goswamia_Festo_et_al_2731	Geneious	tRNA	39784	39856	.	-	.	Name=trnE-UUC tRNA
Goswamia_Festo_et_al_2731	Geneious	gene	39784	39856	.	-	.	Name=trnE-UUC gene
Goswamia_Festo_et_al_2731	Geneious	tRNA	40055	40125	.	-	.	Name=trnG-UCC tRNA
Goswamia_Festo_et_al_2731	Geneious	gene	40055	40125	.	-	.	Name=trnG-UCC gene
Goswamia_Festo_et_al_2731	Geneious	CDS	40364	40552	.	-	0	Name=psbZ CDS
Goswamia_Festo_et_al_2731	Geneious	gene	40364	40552	.	-	.	Name=psbZ gene
Goswamia_Festo_et_al_2731	Geneious	tRNA	40911	40999	.	+	.	Name=trnS-UGA tRNA
Goswamia_Festo_et_al_2731	Geneious	gene	40911	40999	.	+	.	Name=trnS-UGA gene
Goswamia_Festo_et_al_2731	Geneious	CDS	41097	42518	.	-	0	Name=psbC CDS
Goswamia_Festo_et_al_2731	Geneious	gene	41097	42518	.	-	.	Name=psbC gene
Goswamia_Festo_et_al_2731	Geneious	CDS	42466	43527	.	-	0	Name=psbD CDS
Goswamia_Festo_et_al_2731	Geneious	gene	42466	43527	.	-	.	Name=psbD gene
Goswamia_Festo_et_al_2731	Geneious	tRNA	44252	44323	.	-	.	Name=trnT-GGU tRNA
Goswamia_Festo_et_al_2731	Geneious	gene	44252	44323	.	-	.	Name=trnT-GGU gene
Goswamia_Festo_et_al_2731	Geneious	tRNA	44966	45037	.	-	.	Name=trnfM-CAU tRNA
Goswamia_Festo_et_al_2731	Geneious	gene	44966	45037	.	-	.	Name=trnfM-CAU gene
Goswamia_Festo_et_al_2731	Geneious	CDS	45165	45467	.	-	0	Name=rps14 CDS
Goswamia_Festo_et_al_2731	Geneious	gene	45165	45467	.	-	.	Name=rps14 gene
Goswamia_Festo_et_al_2731	Geneious	CDS	45704	47908	.	-	.	Name=psaB CDS
Goswamia_Festo_et_al_2731	Geneious	gene	45704	47908	.	-	.	Name=psaB gene
Goswamia_Festo_et_al_2731	Geneious	CDS	47934	50186	.	-	0	Name=psaA CDS
Goswamia_Festo_et_al_2731	Geneious	gene	47934	50186	.	-	.	Name=psaA gene
Goswamia_Festo_et_al_2731	Geneious	exon	50526	50681	.	-	.	Name=ycf3 exon 3
Goswamia_Festo_et_al_2731	Geneious	CDS	52239	52362	.	-	0	Name=ycf3 CDS;ID=qZZmw4X/jVL4W/bVKEjtF98josU.1694354812332.103
Goswamia_Festo_et_al_2731	Geneious	CDS	51352	51581	.	-	0	Name=ycf3 CDS;ID=qZZmw4X/jVL4W/bVKEjtF98josU.1694354812332.103
Goswamia_Festo_et_al_2731	Geneious	CDS	50526	50681	.	-	0	Name=ycf3 CDS;ID=qZZmw4X/jVL4W/bVKEjtF98josU.1694354812332.103
Goswamia_Festo_et_al_2731	Geneious	gene	50526	52362	.	-	.	Name=ycf3 gene
Goswamia_Festo_et_al_2731	Geneious	intron	50682	51351	.	-	.	Name=ycf3 intron 2
Goswamia_Festo_et_al_2731	Geneious	exon	51352	51581	.	-	.	Name=ycf3 exon 2
Goswamia_Festo_et_al_2731	Geneious	intron	51582	52238	.	-	.	Name=ycf3 intron 1
Goswamia_Festo_et_al_2731	Geneious	exon	52239	52362	.	-	.	Name=ycf3 exon 1
Goswamia_Festo_et_al_2731	Geneious	tRNA	52878	52965	.	+	.	Name=trnS-GGA tRNA
Goswamia_Festo_et_al_2731	Geneious	gene	52878	52965	.	+	.	Name=trnS-GGA gene
Goswamia_Festo_et_al_2731	Geneious	CDS	53177	53791	.	-	0	Name=rps4 CDS
Goswamia_Festo_et_al_2731	Geneious	gene	53177	53791	.	-	.	Name=rps4 gene
Goswamia_Festo_et_al_2731	Geneious	exon	57128	57161	.	+	.	Name=trnL-UAA exon 1
Goswamia_Festo_et_al_2731	Geneious	tRNA	57128	57161	.	+	.	Name=trnL-UAA tRNA;ID=qZZmw4X/jVL4W/bVKEjtF98josU.1694354812332.104
Goswamia_Festo_et_al_2731	Geneious	tRNA	57477	57527	.	+	.	Name=trnL-UAA tRNA;ID=qZZmw4X/jVL4W/bVKEjtF98josU.1694354812332.104
Goswamia_Festo_et_al_2731	Geneious	gene	57128	57527	.	+	.	Name=trnL-UAA gene
Goswamia_Festo_et_al_2731	Geneious	intron	57162	57476	.	+	.	Name=trnL-UAA intron 1
Goswamia_Festo_et_al_2731	Geneious	exon	57477	57527	.	+	.	Name=trnL-UAA exon 2
Goswamia_Festo_et_al_2731	Geneious	tRNA	57851	57923	.	+	.	Name=trnF-GAA tRNA
Goswamia_Festo_et_al_2731	Geneious	gene	57851	57923	.	+	.	Name=trnF-GAA gene
Goswamia_Festo_et_al_2731	Geneious	CDS	58257	58781	.	-	0	Name=ndhJ CDS
Goswamia_Festo_et_al_2731	Geneious	gene	58257	58781	.	-	.	Name=ndhJ gene
Goswamia_Festo_et_al_2731	Geneious	CDS	58768	59574	.	-	.	Name=ndhK CDS
Goswamia_Festo_et_al_2731	Geneious	gene	58768	59574	.	-	.	Name=ndhK gene
Goswamia_Festo_et_al_2731	Geneious	CDS	59565	59927	.	-	0	Name=ndhC CDS
Goswamia_Festo_et_al_2731	Geneious	gene	59565	59927	.	-	.	Name=ndhC gene
Goswamia_Festo_et_al_2731	Geneious	exon	60144	60178	.	-	.	Name=trnV-UAC exon 2
Goswamia_Festo_et_al_2731	Geneious	tRNA	60722	60758	.	-	.	Name=trnV-UAC tRNA;ID=qZZmw4X/jVL4W/bVKEjtF98josU.1694354812332.105
Goswamia_Festo_et_al_2731	Geneious	tRNA	60144	60178	.	-	.	Name=trnV-UAC tRNA;ID=qZZmw4X/jVL4W/bVKEjtF98josU.1694354812332.105
Goswamia_Festo_et_al_2731	Geneious	gene	60144	60758	.	-	.	Name=trnV-UAC gene
Goswamia_Festo_et_al_2731	Geneious	intron	60179	60721	.	-	.	Name=trnV-UAC intron 1
Goswamia_Festo_et_al_2731	Geneious	exon	60722	60758	.	-	.	Name=trnV-UAC exon 1
Goswamia_Festo_et_al_2731	Geneious	tRNA	60929	61001	.	+	.	Name=trnM-CAU tRNA
Goswamia_Festo_et_al_2731	Geneious	gene	60929	61001	.	+	.	Name=trnM-CAU gene
Goswamia_Festo_et_al_2731	Geneious	CDS	61222	61620	.	-	0	Name=atpE CDS
Goswamia_Festo_et_al_2731	Geneious	gene	61222	61620	.	-	.	Name=atpE gene
Goswamia_Festo_et_al_2731	Geneious	CDS	61625	63106	.	-	0	Name=atpB CDS
Goswamia_Festo_et_al_2731	Geneious	gene	61625	63106	.	-	.	Name=atpB gene
Goswamia_Festo_et_al_2731	Geneious	CDS	63707	65134	.	+	0	Name=rbcL CDS
Goswamia_Festo_et_al_2731	Geneious	gene	63707	65134	.	+	.	Name=rbcL gene
Goswamia_Festo_et_al_2731	Geneious	tRNA	65275	65348	.	+	.	Name=trnR-CCG tRNA
Goswamia_Festo_et_al_2731	Geneious	gene	65275	65348	.	+	.	Name=trnR-CCG gene
Goswamia_Festo_et_al_2731	Geneious	CDS	65647	66603	.	+	.	Name=accD CDS
Goswamia_Festo_et_al_2731	Geneious	gene	65647	66603	.	+	.	Name=accD gene
Goswamia_Festo_et_al_2731	Geneious	CDS	66910	67020	.	+	0	Name=psaI CDS
Goswamia_Festo_et_al_2731	Geneious	gene	66910	67020	.	+	.	Name=psaI gene
Goswamia_Festo_et_al_2731	Geneious	CDS	67506	68060	.	+	0	Name=ycf4 CDS
Goswamia_Festo_et_al_2731	Geneious	gene	67506	68060	.	+	.	Name=ycf4 gene
Goswamia_Festo_et_al_2731	Geneious	CDS	68199	69710	.	+	.	Name=cemA CDS
Goswamia_Festo_et_al_2731	Geneious	gene	68199	69710	.	+	.	Name=cemA gene
Goswamia_Festo_et_al_2731	Geneious	CDS	69879	70844	.	+	0	Name=petA CDS
Goswamia_Festo_et_al_2731	Geneious	gene	69879	70844	.	+	.	Name=petA gene
Goswamia_Festo_et_al_2731	Geneious	CDS	71665	71787	.	-	0	Name=psbJ CDS
Goswamia_Festo_et_al_2731	Geneious	gene	71665	71787	.	-	.	Name=psbJ gene
Goswamia_Festo_et_al_2731	Geneious	CDS	71905	72021	.	-	0	Name=psbL CDS
Goswamia_Festo_et_al_2731	Geneious	gene	71905	72021	.	-	.	Name=psbL gene
Goswamia_Festo_et_al_2731	Geneious	CDS	72041	72160	.	-	0	Name=psbF CDS
Goswamia_Festo_et_al_2731	Geneious	gene	72041	72160	.	-	.	Name=psbF gene
Goswamia_Festo_et_al_2731	Geneious	CDS	72170	72421	.	-	0	Name=psbE CDS
Goswamia_Festo_et_al_2731	Geneious	gene	72170	72421	.	-	.	Name=psbE gene
Goswamia_Festo_et_al_2731	Geneious	CDS	72873	72968	.	+	0	Name=petL CDS
Goswamia_Festo_et_al_2731	Geneious	gene	72873	72968	.	+	.	Name=petL gene
Goswamia_Festo_et_al_2731	Geneious	CDS	73097	73210	.	+	0	Name=petG CDS
Goswamia_Festo_et_al_2731	Geneious	gene	73097	73210	.	+	.	Name=petG gene
Goswamia_Festo_et_al_2731	Geneious	tRNA	73402	73475	.	-	.	Name=trnW-CCA tRNA
Goswamia_Festo_et_al_2731	Geneious	gene	73402	73475	.	-	.	Name=trnW-CCA gene
Goswamia_Festo_et_al_2731	Geneious	tRNA	73571	73644	.	-	.	Name=trnP-UGG tRNA
Goswamia_Festo_et_al_2731	Geneious	gene	73571	73644	.	-	.	Name=trnP-UGG gene
Goswamia_Festo_et_al_2731	Geneious	CDS	74040	74168	.	+	.	Name=psaJ CDS
Goswamia_Festo_et_al_2731	Geneious	gene	74040	74168	.	+	.	Name=psaJ gene
Goswamia_Festo_et_al_2731	Geneious	CDS	74367	74567	.	+	0	Name=rpl33 CDS
Goswamia_Festo_et_al_2731	Geneious	gene	74367	74567	.	+	.	Name=rpl33 gene
Goswamia_Festo_et_al_2731	Geneious	CDS	74636	74863	.	+	0	Name=rps18 CDS
Goswamia_Festo_et_al_2731	Geneious	gene	74636	74863	.	+	.	Name=rps18 gene
Goswamia_Festo_et_al_2731	Geneious	CDS	75258	75602	.	-	0	Name=rpl20 CDS
Goswamia_Festo_et_al_2731	Geneious	gene	75258	75602	.	-	.	Name=rpl20 gene
Goswamia_Festo_et_al_2731	Geneious	exon	76796	77047	.	-	.	Name=clpP exon 3
Goswamia_Festo_et_al_2731	Geneious	CDS	78170	78240	.	-	0	Name=clpP CDS;ID=qZZmw4X/jVL4W/bVKEjtF98josU.1694354812348.106
Goswamia_Festo_et_al_2731	Geneious	CDS	77048	77339	.	-	0	Name=clpP CDS;ID=qZZmw4X/jVL4W/bVKEjtF98josU.1694354812348.106
Goswamia_Festo_et_al_2731	Geneious	CDS	76796	77047	.	-	0	Name=clpP CDS;ID=qZZmw4X/jVL4W/bVKEjtF98josU.1694354812348.106
Goswamia_Festo_et_al_2731	Geneious	exon	77048	77339	.	-	.	Name=clpP exon 2
Goswamia_Festo_et_al_2731	Geneious	exon	78170	78240	.	-	.	Name=clpP exon 1
Goswamia_Festo_et_al_2731	Geneious	CDS	78713	80239	.	+	0	Name=psbB CDS
Goswamia_Festo_et_al_2731	Geneious	gene	78713	80239	.	+	.	Name=psbB gene
Goswamia_Festo_et_al_2731	Geneious	CDS	80528	80635	.	+	0	Name=psbT CDS
Goswamia_Festo_et_al_2731	Geneious	gene	80528	80635	.	+	.	Name=psbT gene
Goswamia_Festo_et_al_2731	Geneious	CDS	80727	80858	.	-	0	Name=psbN CDS
Goswamia_Festo_et_al_2731	Geneious	gene	80727	80858	.	-	.	Name=psbN gene
Goswamia_Festo_et_al_2731	Geneious	CDS	80942	81166	.	+	0	Name=psbH CDS
Goswamia_Festo_et_al_2731	Geneious	gene	80942	81166	.	+	.	Name=psbH gene
Goswamia_Festo_et_al_2731	Geneious	CDS	81293	81298	.	+	.	Name=petB CDS;ID=qZZmw4X/jVL4W/bVKEjtF98josU.1694354812348.107
Goswamia_Festo_et_al_2731	Geneious	CDS	82086	82727	.	+	.	Name=petB CDS;ID=qZZmw4X/jVL4W/bVKEjtF98josU.1694354812348.107
Goswamia_Festo_et_al_2731	Geneious	gene	81293	82727	.	+	.	Name=petB gene
Goswamia_Festo_et_al_2731	Geneious	intron	81299	82085	.	+	.	Name=petB intron 1
Goswamia_Festo_et_al_2731	Geneious	exon	82086	82727	.	+	.	Name=petB exon 2
Goswamia_Festo_et_al_2731	Geneious	CDS	82902	82909	.	+	.	Name=petD CDS;ID=qZZmw4X/jVL4W/bVKEjtF98josU.1694354812348.108
Goswamia_Festo_et_al_2731	Geneious	CDS	83578	84052	.	+	.	Name=petD CDS;ID=qZZmw4X/jVL4W/bVKEjtF98josU.1694354812348.108
Goswamia_Festo_et_al_2731	Geneious	gene	82902	84052	.	+	.	Name=petD gene
Goswamia_Festo_et_al_2731	Geneious	exon	83578	84052	.	+	.	Name=petD exon 2
Goswamia_Festo_et_al_2731	Geneious	CDS	84278	85288	.	-	0	Name=rpoA CDS
Goswamia_Festo_et_al_2731	Geneious	gene	84278	85288	.	-	.	Name=rpoA gene
Goswamia_Festo_et_al_2731	Geneious	CDS	85324	85716	.	-	0	Name=rps11 CDS
Goswamia_Festo_et_al_2731	Geneious	gene	85324	85716	.	-	.	Name=rps11 gene
Goswamia_Festo_et_al_2731	Geneious	CDS	85801	85914	.	-	0	Name=rpl36 CDS
Goswamia_Festo_et_al_2731	Geneious	gene	85801	85914	.	-	.	Name=rpl36 gene
Goswamia_Festo_et_al_2731	Geneious	CDS	86118	86357	.	-	0	Name=infA CDS
Goswamia_Festo_et_al_2731	Geneious	gene	86118	86357	.	-	.	Name=infA gene
Goswamia_Festo_et_al_2731	Geneious	CDS	86467	86865	.	-	0	Name=rps8 CDS
Goswamia_Festo_et_al_2731	Geneious	gene	86467	86865	.	-	.	Name=rps8 gene
Goswamia_Festo_et_al_2731	Geneious	CDS	87186	87554	.	-	0	Name=rpl14 CDS
Goswamia_Festo_et_al_2731	Geneious	gene	87186	87554	.	-	.	Name=rpl14 gene
Goswamia_Festo_et_al_2731	Geneious	exon	87730	88143	.	-	.	Name=rpl16 exon 2
Goswamia_Festo_et_al_2731	Geneious	CDS	88911	88919	.	-	.	Name=rpl16 CDS;ID=qZZmw4X/jVL4W/bVKEjtF98josU.1694354812348.109
Goswamia_Festo_et_al_2731	Geneious	CDS	87730	88143	.	-	.	Name=rpl16 CDS;ID=qZZmw4X/jVL4W/bVKEjtF98josU.1694354812348.109
Goswamia_Festo_et_al_2731	Geneious	gene	87730	88919	.	-	.	Name=rpl16 gene
Goswamia_Festo_et_al_2731	Geneious	intron	88144	88910	.	-	.	Name=rpl16 intron 1
Goswamia_Festo_et_al_2731	Geneious	CDS	89038	89694	.	-	0	Name=rps3 CDS
Goswamia_Festo_et_al_2731	Geneious	gene	89038	89694	.	-	.	Name=rps3 gene
Goswamia_Festo_et_al_2731	Geneious	CDS	89723	90109	.	-	.	Name=rpl22 CDS
Goswamia_Festo_et_al_2731	Geneious	gene	89723	90109	.	-	.	Name=rpl22 gene
Goswamia_Festo_et_al_2731	Geneious	CDS	90134	90412	.	-	0	Name=rps19 CDS
Goswamia_Festo_et_al_2731	Geneious	gene	90134	90412	.	-	.	Name=rps19 gene
Goswamia_Festo_et_al_2731	Geneious	exon	90455	90891	.	-	.	Name=rpl2 exon 2
Goswamia_Festo_et_al_2731	Geneious	CDS	91525	91921	.	-	0	Name=rpl2 CDS;ID=qZZmw4X/jVL4W/bVKEjtF98josU.1694354812348.110
Goswamia_Festo_et_al_2731	Geneious	CDS	90455	90891	.	-	0	Name=rpl2 CDS;ID=qZZmw4X/jVL4W/bVKEjtF98josU.1694354812348.110
Goswamia_Festo_et_al_2731	Geneious	exon	91525	91921	.	-	.	Name=rpl2 exon 1
Goswamia_Festo_et_al_2731	Geneious	CDS	91947	92219	.	-	0	Name=rpl23 CDS
Goswamia_Festo_et_al_2731	Geneious	gene	91947	92219	.	-	.	Name=rpl23 gene
Goswamia_Festo_et_al_2731	Geneious	repeat_region	92469	102294	.	-	.	Name=inverted repeat B repeat region
Goswamia_Festo_et_al_2731	Geneious	repeat_region	92470	102294	.	+	.	Name=inverted repeat A repeat region
Goswamia_Festo_et_al_2731	Geneious	tRNA	92521	92594	.	-	.	Name=trnI-CAU tRNA
Goswamia_Festo_et_al_2731	Geneious	gene	92521	92594	.	-	.	Name=trnI-CAU gene
Goswamia_Festo_et_al_2731	Geneious	tRNA	93276	93347	.	+	.	Name=trnV-GAC tRNA
Goswamia_Festo_et_al_2731	Geneious	gene	93276	93347	.	+	.	Name=trnV-GAC gene
Goswamia_Festo_et_al_2731	Geneious	rRNA	93562	95058	.	+	.	Name=rrn16 rRNA
Goswamia_Festo_et_al_2731	Geneious	gene	93562	95058	.	+	.	Name=rrn16 gene
Goswamia_Festo_et_al_2731	Geneious	exon	95337	95374	.	+	.	Name=trnI-GAU exon 1
Goswamia_Festo_et_al_2731	Geneious	tRNA	95337	95374	.	+	.	Name=trnI-GAU tRNA;ID=qZZmw4X/jVL4W/bVKEjtF98josU.1694354812348.111
Goswamia_Festo_et_al_2731	Geneious	tRNA	96290	96324	.	+	.	Name=trnI-GAU tRNA;ID=qZZmw4X/jVL4W/bVKEjtF98josU.1694354812348.111
Goswamia_Festo_et_al_2731	Geneious	gene	95337	96324	.	+	.	Name=trnI-GAU gene
Goswamia_Festo_et_al_2731	Geneious	intron	95375	96289	.	+	.	Name=trnI-GAU intron 1
Goswamia_Festo_et_al_2731	Geneious	exon	96290	96324	.	+	.	Name=trnI-GAU exon 2
Goswamia_Festo_et_al_2731	Geneious	exon	96385	96422	.	+	.	Name=trnA-UGC exon 1
Goswamia_Festo_et_al_2731	Geneious	tRNA	96385	96422	.	+	.	Name=trnA-UGC;ID=qZZmw4X/jVL4W/bVKEjtF98josU.1694354812348.112
Goswamia_Festo_et_al_2731	Geneious	tRNA	97172	97206	.	+	.	Name=trnA-UGC;ID=qZZmw4X/jVL4W/bVKEjtF98josU.1694354812348.112
Goswamia_Festo_et_al_2731	Geneious	gene	96385	97206	.	+	.	Name=trnA-UGC gene
Goswamia_Festo_et_al_2731	Geneious	intron	96423	97171	.	+	.	Name=trnA-UGC intron 1
Goswamia_Festo_et_al_2731	Geneious	exon	97172	97206	.	+	.	Name=trnA-UGC exon 2
Goswamia_Festo_et_al_2731	Geneious	rRNA	97362	100174	.	+	.	Name=rrn23 rRNA
Goswamia_Festo_et_al_2731	Geneious	gene	97362	100174	.	+	.	Name=rrn23 gene
Goswamia_Festo_et_al_2731	Geneious	rRNA	100205	100307	.	+	.	Name=rrn4.5 rRNA
Goswamia_Festo_et_al_2731	Geneious	gene	100205	100307	.	+	.	Name=rrn4.5 gene
Goswamia_Festo_et_al_2731	Geneious	rRNA	100548	100666	.	+	.	Name=rrn5 rRNA
Goswamia_Festo_et_al_2731	Geneious	gene	100548	100666	.	+	.	Name=rrn5 gene
Goswamia_Festo_et_al_2731	Geneious	tRNA	101286	101359	.	+	.	Name=trnR-ACG tRNA
Goswamia_Festo_et_al_2731	Geneious	gene	101286	101359	.	+	.	Name=trnR-ACG gene
Goswamia_Festo_et_al_2731	Geneious	tRNA	101744	101815	.	-	.	Name=trnN-GUU tRNA
Goswamia_Festo_et_al_2731	Geneious	gene	101744	101815	.	-	.	Name=trnN-GUU gene
Goswamia_Festo_et_al_2731	Geneious	CDS	102079	104247	.	-	0	Name=ndhF CDS
Goswamia_Festo_et_al_2731	Geneious	gene	102079	104247	.	-	.	Name=ndhF gene
Goswamia_Festo_et_al_2731	Geneious	CDS	104613	104969	.	+	0	Name=rpl21 CDS
Goswamia_Festo_et_al_2731	Geneious	gene	104613	104969	.	+	.	Name=rpl21 gene
Goswamia_Festo_et_al_2731	Geneious	CDS	104996	105175	.	+	0	Name=rpl32 CDS
Goswamia_Festo_et_al_2731	Geneious	gene	104996	105175	.	+	.	Name=rpl32 gene
Goswamia_Festo_et_al_2731	Geneious	tRNA	105522	105595	.	-	.	Name=trnP-GGG tRNA
Goswamia_Festo_et_al_2731	Geneious	gene	105522	105595	.	-	.	Name=trnP-GGG gene
Goswamia_Festo_et_al_2731	Geneious	tRNA	105746	105825	.	+	.	Name=trnL-UAG tRNA
Goswamia_Festo_et_al_2731	Geneious	gene	105746	105825	.	+	.	Name=trnL-UAG gene
Goswamia_Festo_et_al_2731	Geneious	CDS	105975	106928	.	+	0	Name=ccsA CDS
Goswamia_Festo_et_al_2731	Geneious	gene	105975	106928	.	+	.	Name=ccsA gene
Goswamia_Festo_et_al_2731	Geneious	CDS	107211	108707	.	-	.	Name=ndhD CDS
Goswamia_Festo_et_al_2731	Geneious	gene	107211	108707	.	-	.	Name=ndhD gene
Goswamia_Festo_et_al_2731	Geneious	CDS	108825	109070	.	-	0	Name=psaC CDS
Goswamia_Festo_et_al_2731	Geneious	gene	108825	109070	.	-	.	Name=psaC gene
Goswamia_Festo_et_al_2731	Geneious	CDS	109137	109439	.	-	0	Name=ndhE CDS
Goswamia_Festo_et_al_2731	Geneious	gene	109137	109439	.	-	.	Name=ndhE gene
Goswamia_Festo_et_al_2731	Geneious	CDS	109502	110095	.	-	0	Name=ndhG CDS
Goswamia_Festo_et_al_2731	Geneious	gene	109502	110095	.	-	.	Name=ndhG gene
Goswamia_Festo_et_al_2731	Geneious	CDS	110238	110783	.	-	0	Name=ndhI CDS
Goswamia_Festo_et_al_2731	Geneious	gene	110238	110783	.	-	.	Name=ndhI gene
Goswamia_Festo_et_al_2731	Geneious	exon	110851	111401	.	-	.	Name=ndhA exon 2
Goswamia_Festo_et_al_2731	Geneious	CDS	112207	112765	.	-	0	Name=ndhA CDS;ID=qZZmw4X/jVL4W/bVKEjtF98josU.1694354812348.113
Goswamia_Festo_et_al_2731	Geneious	CDS	110851	111401	.	-	0	Name=ndhA CDS;ID=qZZmw4X/jVL4W/bVKEjtF98josU.1694354812348.113
Goswamia_Festo_et_al_2731	Geneious	gene	110851	112765	.	-	.	Name=ndhA gene
Goswamia_Festo_et_al_2731	Geneious	intron	111402	112206	.	-	.	Name=ndhA intron 1
Goswamia_Festo_et_al_2731	Geneious	exon	112207	112765	.	-	.	Name=ndhA exon 1
Goswamia_Festo_et_al_2731	Geneious	CDS	112767	113948	.	-	0	Name=ndhH CDS
Goswamia_Festo_et_al_2731	Geneious	gene	112767	113948	.	-	.	Name=ndhH gene
Goswamia_Festo_et_al_2731	Geneious	CDS	114056	114307	.	-	.	Name=rps15 CDS
Goswamia_Festo_et_al_2731	Geneious	CDS	114403	119229	.	-	0	Name=ycf1 CDS
Goswamia_Festo_et_al_2731	Geneious	gene	114403	119229	.	-	.	Name=ycf1 gene
Goswamia_Festo_et_al_2731	Geneious	CDS	119440	120819	.	-	0	Name=chlN CDS
Goswamia_Festo_et_al_2731	Geneious	gene	119440	120819	.	-	.	Name=chlN gene
Goswamia_Festo_et_al_2731	Geneious	CDS	120898	121770	.	-	0	Name=chlL CDS
Goswamia_Festo_et_al_2731	Geneious	gene	120898	121770	.	-	.	Name=chlL gene
Goswamia_Festo_et_al_2731	Geneious	repeat_region	121999	131635	.	-	.	Name=inverted repeat A repeat region
Goswamia_Festo_et_al_2731	Geneious	repeat_region	121999	131635	.	+	.	Name=inverted repeat B repeat region
Goswamia_Festo_et_al_2731	Geneious	gene	121999	122214	.	+	.	Name=ndhF gene
Goswamia_Festo_et_al_2731	Geneious	tRNA	122478	122549	.	+	.	Name=trnN-GUU tRNA
Goswamia_Festo_et_al_2731	Geneious	gene	122478	122549	.	+	.	Name=trnN-GUU gene
Goswamia_Festo_et_al_2731	Geneious	tRNA	122934	123007	.	-	.	Name=trnR-ACG tRNA
Goswamia_Festo_et_al_2731	Geneious	gene	122934	123007	.	-	.	Name=trnR-ACG gene
Goswamia_Festo_et_al_2731	Geneious	rRNA	123627	123745	.	-	.	Name=rrn5 rRNA
Goswamia_Festo_et_al_2731	Geneious	gene	123627	123745	.	-	.	Name=rrn5 gene
Goswamia_Festo_et_al_2731	Geneious	rRNA	123986	124088	.	-	.	Name=rrn4.5 rRNA
Goswamia_Festo_et_al_2731	Geneious	gene	123986	124088	.	-	.	Name=rrn4.5 gene
Goswamia_Festo_et_al_2731	Geneious	rRNA	124119	126931	.	-	.	Name=rrn23 rRNA
Goswamia_Festo_et_al_2731	Geneious	gene	124119	126931	.	-	.	Name=rrn23 gene
Goswamia_Festo_et_al_2731	Geneious	exon	127087	127121	.	-	.	Name=trnA-UGC exon 2
Goswamia_Festo_et_al_2731	Geneious	tRNA	127871	127908	.	-	.	Name=trnA-UGC;ID=qZZmw4X/jVL4W/bVKEjtF98josU.1694354812363.114
Goswamia_Festo_et_al_2731	Geneious	tRNA	127087	127121	.	-	.	Name=trnA-UGC;ID=qZZmw4X/jVL4W/bVKEjtF98josU.1694354812363.114
Goswamia_Festo_et_al_2731	Geneious	gene	127087	127908	.	-	.	Name=trnA-UGC gene
Goswamia_Festo_et_al_2731	Geneious	intron	127122	127870	.	-	.	Name=trnA-UGC intron 1
Goswamia_Festo_et_al_2731	Geneious	exon	127871	127908	.	-	.	Name=trnA-UGC exon 1
Goswamia_Festo_et_al_2731	Geneious	exon	127969	128003	.	-	.	Name=trnI-GAU exon 2
Goswamia_Festo_et_al_2731	Geneious	tRNA	128919	128956	.	-	.	Name=trnI-GAU tRNA;ID=qZZmw4X/jVL4W/bVKEjtF98josU.1694354812363.115
Goswamia_Festo_et_al_2731	Geneious	tRNA	127969	128003	.	-	.	Name=trnI-GAU tRNA;ID=qZZmw4X/jVL4W/bVKEjtF98josU.1694354812363.115
Goswamia_Festo_et_al_2731	Geneious	gene	127969	128956	.	-	.	Name=trnI-GAU gene
Goswamia_Festo_et_al_2731	Geneious	intron	128004	128918	.	-	.	Name=trnI-GAU intron 1
Goswamia_Festo_et_al_2731	Geneious	exon	128919	128956	.	-	.	Name=trnI-GAU exon 1
Goswamia_Festo_et_al_2731	Geneious	rRNA	129235	130731	.	-	.	Name=rrn16 rRNA
Goswamia_Festo_et_al_2731	Geneious	gene	129235	130731	.	-	.	Name=rrn16 gene
Goswamia_Festo_et_al_2731	Geneious	tRNA	130946	131017	.	-	.	Name=trnV-GAC tRNA
Goswamia_Festo_et_al_2731	Geneious	gene	130946	131017	.	-	.	Name=trnV-GAC gene
