# Supplementary material for: Organellar phylogenomics of Ophioglossaceae fern genera
Source: Front Plant Sci. 2024 Jan 15;14:1294716. doi: 10.3389/fpls.2023.1294716 (PMC10823028; doi:10.3389/fpls.2023.1294716)
Supplement: Supplementary file 2 [file DataSheet_2.zip › Supplementary file S1/plastome/gff/Haukia_Gruhn147.gff]

##gff-version 3
##source-version geneious 2023.2.1
##sequence-region	Haukia_Gruhn147	1	130234
Haukia_Gruhn147	Geneious	source	1	130234	.	+	.	Name=source Ophioglossum crotalophoroides
Haukia_Gruhn147	Geneious	exon	214	471	.	+	.	Name=rps12 exon 2
Haukia_Gruhn147	Geneious	CDS	542	1009	.	+	0	Name=rps7 CDS
Haukia_Gruhn147	Geneious	gene	542	1009	.	+	.	Name=rps7 gene
Haukia_Gruhn147	Geneious	exon	1170	1892	.	+	.	Name=ndhB exon 1
Haukia_Gruhn147	Geneious	CDS	1170	1892	.	+	0	Name=ndhB CDS;ID=qZZmw4X/jVL4W/bVKEjtF98josU.1694354812363.116
Haukia_Gruhn147	Geneious	CDS	2596	3357	.	+	0	Name=ndhB CDS;ID=qZZmw4X/jVL4W/bVKEjtF98josU.1694354812363.116
Haukia_Gruhn147	Geneious	gene	1170	3357	.	+	.	Name=ndhB gene
Haukia_Gruhn147	Geneious	exon	2596	3357	.	+	.	Name=ndhB exon 2
Haukia_Gruhn147	Geneious	tRNA	4106	4186	.	+	.	Name=trnL-CAA tRNA
Haukia_Gruhn147	Geneious	gene	4106	4186	.	+	.	Name=trnL-CAA gene
Haukia_Gruhn147	Geneious	CDS	4781	11701	.	-	0	Name=ycf2 CDS
Haukia_Gruhn147	Geneious	gene	4781	11701	.	-	.	Name=ycf2 gene
Haukia_Gruhn147	Geneious	tRNA	11963	12036	.	-	.	Name=trnH-GUG tRNA
Haukia_Gruhn147	Geneious	gene	11963	12036	.	-	.	Name=trnH-GUG gene
Haukia_Gruhn147	Geneious	CDS	12310	13371	.	-	0	Name=psbA CDS
Haukia_Gruhn147	Geneious	gene	12310	13371	.	-	.	Name=psbA gene
Haukia_Gruhn147	Geneious	exon	13716	13750	.	-	.	Name=exon 2
Haukia_Gruhn147	Geneious	tRNA	16076	16112	.	-	.	Name=tRNA-Lys;ID=qZZmw4X/jVL4W/bVKEjtF98josU.1694354812363.117
Haukia_Gruhn147	Geneious	tRNA	13716	13750	.	-	.	Name=tRNA-Lys;ID=qZZmw4X/jVL4W/bVKEjtF98josU.1694354812363.117
Haukia_Gruhn147	Geneious	gene	13716	16112	.	-	.	Name=trnK-UUU gene
Haukia_Gruhn147	Geneious	intron	13751	16075	.	-	.	Name=intron 1
Haukia_Gruhn147	Geneious	CDS	13912	15381	.	-	.	Name=matK CDS
Haukia_Gruhn147	Geneious	exon	16076	16112	.	-	.	Name=exon 1
Haukia_Gruhn147	Geneious	CDS	16398	16598	.	-	.	Name=ycf94 CDS
Haukia_Gruhn147	Geneious	CDS	16741	18282	.	-	0	Name=chlB CDS
Haukia_Gruhn147	Geneious	gene	16741	18282	.	-	.	Name=chlB gene
Haukia_Gruhn147	Geneious	tRNA	18487	18558	.	-	.	Name=trnQ-UUG tRNA
Haukia_Gruhn147	Geneious	gene	18487	18558	.	-	.	Name=trnQ-UUG gene
Haukia_Gruhn147	Geneious	CDS	18882	19058	.	+	0	Name=psbK CDS
Haukia_Gruhn147	Geneious	gene	18882	19058	.	+	.	Name=psbK gene
Haukia_Gruhn147	Geneious	tRNA	19396	19480	.	+	.	Name=trnS-CGA tRNA
Haukia_Gruhn147	Geneious	gene	19396	19480	.	+	.	Name=trnS-CGA gene
Haukia_Gruhn147	Geneious	CDS	19640	19750	.	+	0	Name=psbI CDS
Haukia_Gruhn147	Geneious	gene	19640	19750	.	+	.	Name=psbI gene
Haukia_Gruhn147	Geneious	tRNA	19768	19858	.	-	.	Name=trnS-GCU tRNA
Haukia_Gruhn147	Geneious	gene	19768	19858	.	-	.	Name=trnS-GCU gene
Haukia_Gruhn147	Geneious	CDS	20148	20246	.	-	0	Name=psaM CDS
Haukia_Gruhn147	Geneious	gene	20148	20246	.	-	.	Name=psaM gene
Haukia_Gruhn147	Geneious	CDS	20567	20668	.	+	0	Name=ycf12 CDS
Haukia_Gruhn147	Geneious	gene	20567	20668	.	+	.	Name=ycf12 gene
Haukia_Gruhn147	Geneious	exon	20810	20832	.	+	.	Name=trnG-GCC exon 1
Haukia_Gruhn147	Geneious	tRNA	20810	20832	.	+	.	Name=trnG-GCC tRNA;ID=qZZmw4X/jVL4W/bVKEjtF98josU.1694354812363.118
Haukia_Gruhn147	Geneious	tRNA	21574	21621	.	+	.	Name=trnG-GCC tRNA;ID=qZZmw4X/jVL4W/bVKEjtF98josU.1694354812363.118
Haukia_Gruhn147	Geneious	gene	20810	21621	.	+	.	Name=trnG-GCC gene
Haukia_Gruhn147	Geneious	intron	20833	21573	.	+	.	Name=trnG-GCC intron 1
Haukia_Gruhn147	Geneious	exon	21574	21621	.	+	.	Name=trnG-GCC exon 2
Haukia_Gruhn147	Geneious	tRNA	21719	21790	.	+	.	Name=trnR-UCU tRNA
Haukia_Gruhn147	Geneious	gene	21719	21790	.	+	.	Name=trnR-UCU gene
Haukia_Gruhn147	Geneious	CDS	21898	23424	.	-	0	Name=atpA CDS
Haukia_Gruhn147	Geneious	gene	21898	23424	.	-	.	Name=atpA gene
Haukia_Gruhn147	Geneious	exon	23459	23877	.	-	.	Name=atpF exon 2
Haukia_Gruhn147	Geneious	CDS	24581	24725	.	-	0	Name=atpF CDS;ID=qZZmw4X/jVL4W/bVKEjtF98josU.1694354812363.119
Haukia_Gruhn147	Geneious	CDS	23459	23877	.	-	0	Name=atpF CDS;ID=qZZmw4X/jVL4W/bVKEjtF98josU.1694354812363.119
Haukia_Gruhn147	Geneious	gene	23459	24725	.	-	.	Name=atpF gene
Haukia_Gruhn147	Geneious	intron	23878	24580	.	-	.	Name=atpF intron 1
Haukia_Gruhn147	Geneious	exon	24581	24725	.	-	.	Name=atpF exon 1
Haukia_Gruhn147	Geneious	CDS	25034	25279	.	-	0	Name=atpH CDS
Haukia_Gruhn147	Geneious	gene	25034	25279	.	-	.	Name=atpH gene
Haukia_Gruhn147	Geneious	CDS	25590	26306	.	-	0	Name=atpI CDS
Haukia_Gruhn147	Geneious	gene	25590	26306	.	-	.	Name=atpI gene
Haukia_Gruhn147	Geneious	CDS	26565	27287	.	-	0	Name=rps2 CDS
Haukia_Gruhn147	Geneious	gene	26565	27287	.	-	.	Name=rps2 gene
Haukia_Gruhn147	Geneious	CDS	27400	31635	.	-	0	Name=rpoC2 CDS
Haukia_Gruhn147	Geneious	gene	27400	31635	.	-	.	Name=rpoC2 gene
Haukia_Gruhn147	Geneious	exon	31732	33381	.	-	.	Name=rpoC1 exon 2
Haukia_Gruhn147	Geneious	CDS	34170	34601	.	-	0	Name=rpoC1 CDS;ID=qZZmw4X/jVL4W/bVKEjtF98josU.1694354812363.120
Haukia_Gruhn147	Geneious	CDS	31732	33381	.	-	0	Name=rpoC1 CDS;ID=qZZmw4X/jVL4W/bVKEjtF98josU.1694354812363.120
Haukia_Gruhn147	Geneious	gene	31732	34601	.	-	.	Name=rpoC1 gene
Haukia_Gruhn147	Geneious	intron	33382	34169	.	-	.	Name=rpoC1 intron 1
Haukia_Gruhn147	Geneious	exon	34170	34601	.	-	.	Name=rpoC1 exon 1
Haukia_Gruhn147	Geneious	CDS	34628	37816	.	-	0	Name=rpoB CDS
Haukia_Gruhn147	Geneious	gene	34628	37816	.	-	.	Name=rpoB gene
Haukia_Gruhn147	Geneious	tRNA	38124	38195	.	+	.	Name=trnC-GCA tRNA
Haukia_Gruhn147	Geneious	gene	38124	38195	.	+	.	Name=trnC-GCA gene
Haukia_Gruhn147	Geneious	CDS	38497	38586	.	+	0	Name=petN CDS
Haukia_Gruhn147	Geneious	gene	38497	38586	.	+	.	Name=petN gene
Haukia_Gruhn147	Geneious	CDS	39194	39298	.	-	0	Name=psbM CDS
Haukia_Gruhn147	Geneious	gene	39194	39298	.	-	.	Name=psbM gene
Haukia_Gruhn147	Geneious	tRNA	39865	39938	.	+	.	Name=trnD-GUC tRNA
Haukia_Gruhn147	Geneious	gene	39865	39938	.	+	.	Name=trnD-GUC gene
Haukia_Gruhn147	Geneious	tRNA	39983	40064	.	-	.	Name=trnY-GUA tRNA
Haukia_Gruhn147	Geneious	gene	39983	40064	.	-	.	Name=trnY-GUA gene
Haukia_Gruhn147	Geneious	tRNA	40160	40232	.	-	.	Name=trnE-UUC tRNA
Haukia_Gruhn147	Geneious	gene	40160	40232	.	-	.	Name=trnE-UUC gene
Haukia_Gruhn147	Geneious	tRNA	40432	40502	.	-	.	Name=trnG-UCC tRNA
Haukia_Gruhn147	Geneious	gene	40432	40502	.	-	.	Name=trnG-UCC gene
Haukia_Gruhn147	Geneious	CDS	40742	40930	.	-	0	Name=psbZ CDS
Haukia_Gruhn147	Geneious	gene	40742	40930	.	-	.	Name=psbZ gene
Haukia_Gruhn147	Geneious	tRNA	41292	41380	.	+	.	Name=trnS-UGA tRNA
Haukia_Gruhn147	Geneious	gene	41292	41380	.	+	.	Name=trnS-UGA gene
Haukia_Gruhn147	Geneious	CDS	41481	42902	.	-	0	Name=psbC CDS
Haukia_Gruhn147	Geneious	gene	41481	42902	.	-	.	Name=psbC gene
Haukia_Gruhn147	Geneious	CDS	42850	43911	.	-	0	Name=psbD CDS
Haukia_Gruhn147	Geneious	gene	42850	43911	.	-	.	Name=psbD gene
Haukia_Gruhn147	Geneious	tRNA	44660	44731	.	-	.	Name=trnT-GGU tRNA
Haukia_Gruhn147	Geneious	gene	44660	44731	.	-	.	Name=trnT-GGU gene
Haukia_Gruhn147	Geneious	tRNA	45374	45445	.	-	.	Name=trnfM-CAU tRNA
Haukia_Gruhn147	Geneious	gene	45374	45445	.	-	.	Name=trnfM-CAU gene
Haukia_Gruhn147	Geneious	CDS	45574	45876	.	-	0	Name=rps14 CDS
Haukia_Gruhn147	Geneious	gene	45574	45876	.	-	.	Name=rps14 gene
Haukia_Gruhn147	Geneious	CDS	46112	48316	.	-	.	Name=psaB CDS
Haukia_Gruhn147	Geneious	gene	46112	48316	.	-	.	Name=psaB gene
Haukia_Gruhn147	Geneious	CDS	48342	50594	.	-	0	Name=psaA CDS
Haukia_Gruhn147	Geneious	gene	48342	50594	.	-	.	Name=psaA gene
Haukia_Gruhn147	Geneious	exon	50844	50999	.	-	.	Name=ycf3 exon 3
Haukia_Gruhn147	Geneious	CDS	52571	52694	.	-	0	Name=ycf3 CDS;ID=qZZmw4X/jVL4W/bVKEjtF98josU.1694354812379.121
Haukia_Gruhn147	Geneious	CDS	51690	51919	.	-	0	Name=ycf3 CDS;ID=qZZmw4X/jVL4W/bVKEjtF98josU.1694354812379.121
Haukia_Gruhn147	Geneious	CDS	50844	50999	.	-	0	Name=ycf3 CDS;ID=qZZmw4X/jVL4W/bVKEjtF98josU.1694354812379.121
Haukia_Gruhn147	Geneious	gene	50844	52694	.	-	.	Name=ycf3 gene
Haukia_Gruhn147	Geneious	intron	51000	51689	.	-	.	Name=ycf3 intron 2
Haukia_Gruhn147	Geneious	exon	51690	51919	.	-	.	Name=ycf3 exon 2
Haukia_Gruhn147	Geneious	intron	51920	52570	.	-	.	Name=ycf3 intron 1
Haukia_Gruhn147	Geneious	exon	52571	52694	.	-	.	Name=ycf3 exon 1
Haukia_Gruhn147	Geneious	tRNA	53196	53283	.	+	.	Name=trnS-GGA tRNA
Haukia_Gruhn147	Geneious	gene	53196	53283	.	+	.	Name=trnS-GGA gene
Haukia_Gruhn147	Geneious	CDS	53514	54128	.	-	0	Name=rps4 CDS
Haukia_Gruhn147	Geneious	gene	53514	54128	.	-	.	Name=rps4 gene
Haukia_Gruhn147	Geneious	exon	55522	55555	.	+	.	Name=trnL-UAA exon 1
Haukia_Gruhn147	Geneious	tRNA	55522	55555	.	+	.	Name=trnL-UAA tRNA;ID=qZZmw4X/jVL4W/bVKEjtF98josU.1694354812379.122
Haukia_Gruhn147	Geneious	tRNA	55866	55916	.	+	.	Name=trnL-UAA tRNA;ID=qZZmw4X/jVL4W/bVKEjtF98josU.1694354812379.122
Haukia_Gruhn147	Geneious	gene	55522	55916	.	+	.	Name=trnL-UAA gene
Haukia_Gruhn147	Geneious	intron	55556	55865	.	+	.	Name=trnL-UAA intron 1
Haukia_Gruhn147	Geneious	exon	55866	55916	.	+	.	Name=trnL-UAA exon 2
Haukia_Gruhn147	Geneious	tRNA	56251	56323	.	+	.	Name=trnF-GAA tRNA
Haukia_Gruhn147	Geneious	gene	56251	56323	.	+	.	Name=trnF-GAA gene
Haukia_Gruhn147	Geneious	CDS	56628	57152	.	-	0	Name=ndhJ CDS
Haukia_Gruhn147	Geneious	gene	56628	57152	.	-	.	Name=ndhJ gene
Haukia_Gruhn147	Geneious	CDS	57139	57942	.	-	.	Name=ndhK CDS
Haukia_Gruhn147	Geneious	gene	57139	57942	.	-	.	Name=ndhK gene
Haukia_Gruhn147	Geneious	CDS	57921	58295	.	-	0	Name=ndhC CDS
Haukia_Gruhn147	Geneious	gene	57921	58295	.	-	.	Name=ndhC gene
Haukia_Gruhn147	Geneious	exon	58453	58487	.	-	.	Name=trnV-UAC exon 2
Haukia_Gruhn147	Geneious	tRNA	59036	59072	.	-	.	Name=trnV-UAC tRNA;ID=qZZmw4X/jVL4W/bVKEjtF98josU.1694354812379.123
Haukia_Gruhn147	Geneious	tRNA	58453	58487	.	-	.	Name=trnV-UAC tRNA;ID=qZZmw4X/jVL4W/bVKEjtF98josU.1694354812379.123
Haukia_Gruhn147	Geneious	gene	58453	59072	.	-	.	Name=trnV-UAC gene
Haukia_Gruhn147	Geneious	intron	58488	59035	.	-	.	Name=trnV-UAC intron 1
Haukia_Gruhn147	Geneious	exon	59036	59072	.	-	.	Name=trnV-UAC exon 1
Haukia_Gruhn147	Geneious	tRNA	59240	59312	.	+	.	Name=trnM-CAU tRNA
Haukia_Gruhn147	Geneious	gene	59240	59312	.	+	.	Name=trnM-CAU gene
Haukia_Gruhn147	Geneious	CDS	59532	59930	.	-	0	Name=atpE CDS
Haukia_Gruhn147	Geneious	gene	59532	59930	.	-	.	Name=atpE gene
Haukia_Gruhn147	Geneious	CDS	59939	61417	.	-	0	Name=atpB CDS
Haukia_Gruhn147	Geneious	gene	59939	61417	.	-	.	Name=atpB gene
Haukia_Gruhn147	Geneious	CDS	62019	63446	.	+	0	Name=rbcL CDS
Haukia_Gruhn147	Geneious	gene	62019	63446	.	+	.	Name=rbcL gene
Haukia_Gruhn147	Geneious	tRNA	63593	63666	.	+	.	Name=trnR-CCG tRNA
Haukia_Gruhn147	Geneious	gene	63593	63666	.	+	.	Name=trnR-CCG gene
Haukia_Gruhn147	Geneious	CDS	63962	64897	.	+	.	Name=accD CDS
Haukia_Gruhn147	Geneious	gene	63962	64897	.	+	.	Name=accD gene
Haukia_Gruhn147	Geneious	CDS	65226	65336	.	+	0	Name=psaI CDS
Haukia_Gruhn147	Geneious	gene	65226	65336	.	+	.	Name=psaI gene
Haukia_Gruhn147	Geneious	CDS	65824	66378	.	+	0	Name=ycf4 CDS
Haukia_Gruhn147	Geneious	gene	65824	66378	.	+	.	Name=ycf4 gene
Haukia_Gruhn147	Geneious	CDS	66518	68032	.	+	.	Name=cemA CDS
Haukia_Gruhn147	Geneious	gene	66518	68032	.	+	.	Name=cemA gene
Haukia_Gruhn147	Geneious	CDS	68317	69282	.	+	0	Name=petA CDS
Haukia_Gruhn147	Geneious	gene	68317	69282	.	+	.	Name=petA gene
Haukia_Gruhn147	Geneious	CDS	70097	70219	.	-	0	Name=psbJ CDS
Haukia_Gruhn147	Geneious	gene	70097	70219	.	-	.	Name=psbJ gene
Haukia_Gruhn147	Geneious	CDS	70349	70465	.	-	0	Name=psbL CDS
Haukia_Gruhn147	Geneious	gene	70349	70465	.	-	.	Name=psbL gene
Haukia_Gruhn147	Geneious	CDS	70485	70604	.	-	0	Name=psbF CDS
Haukia_Gruhn147	Geneious	gene	70485	70604	.	-	.	Name=psbF gene
Haukia_Gruhn147	Geneious	CDS	70614	70865	.	-	0	Name=psbE CDS
Haukia_Gruhn147	Geneious	gene	70614	70865	.	-	.	Name=psbE gene
Haukia_Gruhn147	Geneious	CDS	71322	71417	.	+	0	Name=petL CDS
Haukia_Gruhn147	Geneious	gene	71322	71417	.	+	.	Name=petL gene
Haukia_Gruhn147	Geneious	CDS	71557	71670	.	+	0	Name=petG CDS
Haukia_Gruhn147	Geneious	gene	71557	71670	.	+	.	Name=petG gene
Haukia_Gruhn147	Geneious	tRNA	71834	71907	.	-	.	Name=trnW-CCA tRNA
Haukia_Gruhn147	Geneious	gene	71834	71907	.	-	.	Name=trnW-CCA gene
Haukia_Gruhn147	Geneious	tRNA	72008	72081	.	-	.	Name=trnP-UGG tRNA
Haukia_Gruhn147	Geneious	gene	72008	72081	.	-	.	Name=trnP-UGG gene
Haukia_Gruhn147	Geneious	CDS	72443	72571	.	+	0	Name=psaJ CDS
Haukia_Gruhn147	Geneious	gene	72443	72571	.	+	.	Name=psaJ gene
Haukia_Gruhn147	Geneious	CDS	72763	72963	.	+	0	Name=rpl33 CDS
Haukia_Gruhn147	Geneious	gene	72763	72963	.	+	.	Name=rpl33 gene
Haukia_Gruhn147	Geneious	CDS	73031	73258	.	+	0	Name=rps18 CDS
Haukia_Gruhn147	Geneious	gene	73031	73258	.	+	.	Name=rps18 gene
Haukia_Gruhn147	Geneious	CDS	73630	73974	.	-	0	Name=rpl20 CDS
Haukia_Gruhn147	Geneious	gene	73630	73974	.	-	.	Name=rpl20 gene
Haukia_Gruhn147	Geneious	intron	74626	74812	.	-	.	Name=rps12 intron 1
Haukia_Gruhn147	Geneious	exon	75171	75422	.	-	.	Name=clpP exon 3
Haukia_Gruhn147	Geneious	CDS	77057	77127	.	-	0	Name=clpP CDS;ID=qZZmw4X/jVL4W/bVKEjtF98josU.1694354812379.124
Haukia_Gruhn147	Geneious	CDS	75922	76213	.	-	0	Name=clpP CDS;ID=qZZmw4X/jVL4W/bVKEjtF98josU.1694354812379.124
Haukia_Gruhn147	Geneious	CDS	75171	75422	.	-	0	Name=clpP CDS;ID=qZZmw4X/jVL4W/bVKEjtF98josU.1694354812379.124
Haukia_Gruhn147	Geneious	gene	75171	77127	.	-	.	Name=clpP gene
Haukia_Gruhn147	Geneious	intron	75423	75921	.	-	.	Name=clpP intron 2
Haukia_Gruhn147	Geneious	exon	75922	76213	.	-	.	Name=clpP exon 2
Haukia_Gruhn147	Geneious	intron	76214	77056	.	-	.	Name=clpP intron 1
Haukia_Gruhn147	Geneious	exon	77057	77127	.	-	.	Name=clpP exon 1
Haukia_Gruhn147	Geneious	CDS	77586	79112	.	+	0	Name=psbB CDS
Haukia_Gruhn147	Geneious	gene	77586	79112	.	+	.	Name=psbB gene
Haukia_Gruhn147	Geneious	CDS	79395	79502	.	+	0	Name=psbT CDS
Haukia_Gruhn147	Geneious	gene	79395	79502	.	+	.	Name=psbT gene
Haukia_Gruhn147	Geneious	CDS	79598	79729	.	-	0	Name=psbN CDS
Haukia_Gruhn147	Geneious	gene	79598	79729	.	-	.	Name=psbN gene
Haukia_Gruhn147	Geneious	CDS	79813	80037	.	+	0	Name=psbH CDS
Haukia_Gruhn147	Geneious	gene	79813	80037	.	+	.	Name=psbH gene
Haukia_Gruhn147	Geneious	CDS	80167	80172	.	+	.	Name=petB CDS;ID=qZZmw4X/jVL4W/bVKEjtF98josU.1694354812379.125
Haukia_Gruhn147	Geneious	CDS	80928	81569	.	+	.	Name=petB CDS;ID=qZZmw4X/jVL4W/bVKEjtF98josU.1694354812379.125
Haukia_Gruhn147	Geneious	gene	80167	81569	.	+	.	Name=petB gene
Haukia_Gruhn147	Geneious	intron	80173	80927	.	+	.	Name=petB intron 1
Haukia_Gruhn147	Geneious	exon	80928	81569	.	+	.	Name=petB exon 2
Haukia_Gruhn147	Geneious	CDS	81740	81747	.	+	.	Name=petD CDS;ID=qZZmw4X/jVL4W/bVKEjtF98josU.1694354812379.126
Haukia_Gruhn147	Geneious	CDS	82409	82883	.	+	.	Name=petD CDS;ID=qZZmw4X/jVL4W/bVKEjtF98josU.1694354812379.126
Haukia_Gruhn147	Geneious	gene	81740	82883	.	+	.	Name=petD gene
Haukia_Gruhn147	Geneious	intron	81748	82408	.	+	.	Name=petD intron 1
Haukia_Gruhn147	Geneious	exon	82409	82883	.	+	.	Name=petD exon 2
Haukia_Gruhn147	Geneious	CDS	83129	84136	.	-	0	Name=rpoA CDS
Haukia_Gruhn147	Geneious	gene	83129	84136	.	-	.	Name=rpoA gene
Haukia_Gruhn147	Geneious	CDS	84172	84564	.	-	0	Name=rps11 CDS
Haukia_Gruhn147	Geneious	gene	84172	84564	.	-	.	Name=rps11 gene
Haukia_Gruhn147	Geneious	CDS	84649	84762	.	-	0	Name=rpl36 CDS
Haukia_Gruhn147	Geneious	gene	84649	84762	.	-	.	Name=rpl36 gene
Haukia_Gruhn147	Geneious	CDS	84980	85225	.	-	0	Name=infA CDS
Haukia_Gruhn147	Geneious	gene	84980	85225	.	-	.	Name=infA gene
Haukia_Gruhn147	Geneious	CDS	85342	85740	.	-	0	Name=rps8 CDS
Haukia_Gruhn147	Geneious	gene	85342	85740	.	-	.	Name=rps8 gene
Haukia_Gruhn147	Geneious	CDS	86074	86442	.	-	0	Name=rpl14 CDS
Haukia_Gruhn147	Geneious	gene	86074	86442	.	-	.	Name=rpl14 gene
Haukia_Gruhn147	Geneious	exon	86613	87026	.	-	.	Name=rpl16 exon 2
Haukia_Gruhn147	Geneious	CDS	87792	87800	.	-	.	Name=rpl16 CDS;ID=qZZmw4X/jVL4W/bVKEjtF98josU.1694354812379.127
Haukia_Gruhn147	Geneious	CDS	86613	87026	.	-	.	Name=rpl16 CDS;ID=qZZmw4X/jVL4W/bVKEjtF98josU.1694354812379.127
Haukia_Gruhn147	Geneious	gene	86613	87800	.	-	.	Name=rpl16 gene
Haukia_Gruhn147	Geneious	intron	87027	87791	.	-	.	Name=rpl16 intron 1
Haukia_Gruhn147	Geneious	CDS	87925	88581	.	-	0	Name=rps3 CDS
Haukia_Gruhn147	Geneious	gene	87925	88581	.	-	.	Name=rps3 gene
Haukia_Gruhn147	Geneious	CDS	88610	88996	.	-	.	Name=rpl22 CDS
Haukia_Gruhn147	Geneious	gene	88610	88996	.	-	.	Name=rpl22 gene
Haukia_Gruhn147	Geneious	CDS	89021	89299	.	-	0	Name=rps19 CDS
Haukia_Gruhn147	Geneious	gene	89021	89299	.	-	.	Name=rps19 gene
Haukia_Gruhn147	Geneious	exon	89343	89779	.	-	.	Name=rpl2 exon 2
Haukia_Gruhn147	Geneious	CDS	89780	90176	.	-	0	Name=rpl2 CDS;ID=qZZmw4X/jVL4W/bVKEjtF98josU.1694354812379.128
Haukia_Gruhn147	Geneious	CDS	89343	89779	.	-	0	Name=rpl2 CDS;ID=qZZmw4X/jVL4W/bVKEjtF98josU.1694354812379.128
Haukia_Gruhn147	Geneious	exon	89780	90176	.	-	.	Name=rpl2 exon 1
Haukia_Gruhn147	Geneious	CDS	90204	90476	.	-	0	Name=rpl23 CDS
Haukia_Gruhn147	Geneious	gene	90204	90476	.	-	.	Name=rpl23 gene
Haukia_Gruhn147	Geneious	tRNA	90676	90749	.	-	.	Name=trnI-CAU tRNA
Haukia_Gruhn147	Geneious	gene	90676	90749	.	-	.	Name=trnI-CAU gene
Haukia_Gruhn147	Geneious	repeat_region	90827	100604	.	-	.	Name=inverted repeat B repeat region
Haukia_Gruhn147	Geneious	repeat_region	90828	100604	.	+	.	Name=inverted repeat A repeat region
Haukia_Gruhn147	Geneious	tRNA	91629	91700	.	+	.	Name=trnV-GAC tRNA
Haukia_Gruhn147	Geneious	gene	91629	91700	.	+	.	Name=trnV-GAC gene
Haukia_Gruhn147	Geneious	rRNA	91917	93414	.	+	.	Name=rrn16 rRNA
Haukia_Gruhn147	Geneious	gene	91917	93414	.	+	.	Name=rrn16 gene
Haukia_Gruhn147	Geneious	exon	93688	93725	.	+	.	Name=trnI-GAU exon 1
Haukia_Gruhn147	Geneious	tRNA	93688	93725	.	+	.	Name=trnI-GAU tRNA;ID=qZZmw4X/jVL4W/bVKEjtF98josU.1694354812395.129
Haukia_Gruhn147	Geneious	tRNA	94632	94666	.	+	.	Name=trnI-GAU tRNA;ID=qZZmw4X/jVL4W/bVKEjtF98josU.1694354812395.129
Haukia_Gruhn147	Geneious	gene	93688	94666	.	+	.	Name=trnI-GAU gene
Haukia_Gruhn147	Geneious	intron	93726	94631	.	+	.	Name=trnI-GAU intron 1
Haukia_Gruhn147	Geneious	exon	94632	94666	.	+	.	Name=trnI-GAU exon 2
Haukia_Gruhn147	Geneious	exon	94727	94764	.	+	.	Name=trnA-UGC exon 1
Haukia_Gruhn147	Geneious	tRNA	94727	94764	.	+	.	Name=trnA-UGC;ID=qZZmw4X/jVL4W/bVKEjtF98josU.1694354812395.130
Haukia_Gruhn147	Geneious	tRNA	95509	95543	.	+	.	Name=trnA-UGC;ID=qZZmw4X/jVL4W/bVKEjtF98josU.1694354812395.130
Haukia_Gruhn147	Geneious	gene	94727	95543	.	+	.	Name=trnA-UGC gene
Haukia_Gruhn147	Geneious	intron	94765	95508	.	+	.	Name=trnA-UGC intron 1
Haukia_Gruhn147	Geneious	exon	95509	95543	.	+	.	Name=trnA-UGC exon 2
Haukia_Gruhn147	Geneious	rRNA	95687	98498	.	+	.	Name=rrn23 rRNA
Haukia_Gruhn147	Geneious	gene	95687	98498	.	+	.	Name=rrn23 gene
Haukia_Gruhn147	Geneious	rRNA	98532	98634	.	+	.	Name=rrn4.5 rRNA
Haukia_Gruhn147	Geneious	gene	98532	98634	.	+	.	Name=rrn4.5 gene
Haukia_Gruhn147	Geneious	rRNA	98879	98997	.	+	.	Name=rrn5 rRNA
Haukia_Gruhn147	Geneious	gene	98879	98997	.	+	.	Name=rrn5 gene
Haukia_Gruhn147	Geneious	tRNA	99622	99695	.	+	.	Name=trnR-ACG tRNA
Haukia_Gruhn147	Geneious	gene	99622	99695	.	+	.	Name=trnR-ACG gene
Haukia_Gruhn147	Geneious	tRNA	100080	100151	.	-	.	Name=trnN-GUU tRNA
Haukia_Gruhn147	Geneious	gene	100080	100151	.	-	.	Name=trnN-GUU gene
Haukia_Gruhn147	Geneious	CDS	100425	102599	.	-	0	Name=ndhF CDS
Haukia_Gruhn147	Geneious	gene	100425	102599	.	-	.	Name=ndhF gene
Haukia_Gruhn147	Geneious	CDS	102944	103297	.	+	0	Name=rpl21 CDS
Haukia_Gruhn147	Geneious	gene	102944	103297	.	+	.	Name=rpl21 gene
Haukia_Gruhn147	Geneious	CDS	103328	103498	.	+	0	Name=rpl32 CDS
Haukia_Gruhn147	Geneious	gene	103328	103498	.	+	.	Name=rpl32 gene
Haukia_Gruhn147	Geneious	tRNA	103842	103915	.	-	.	Name=trnP-GGG tRNA
Haukia_Gruhn147	Geneious	gene	103842	103915	.	-	.	Name=trnP-GGG gene
Haukia_Gruhn147	Geneious	tRNA	104054	104133	.	+	.	Name=trnL-UAG tRNA
Haukia_Gruhn147	Geneious	gene	104054	104133	.	+	.	Name=trnL-UAG gene
Haukia_Gruhn147	Geneious	CDS	104284	105237	.	+	0	Name=ccsA CDS
Haukia_Gruhn147	Geneious	gene	104284	105237	.	+	.	Name=ccsA gene
Haukia_Gruhn147	Geneious	CDS	105556	107052	.	-	.	Name=ndhD CDS
Haukia_Gruhn147	Geneious	gene	105556	107052	.	-	.	Name=ndhD gene
Haukia_Gruhn147	Geneious	CDS	107169	107414	.	-	0	Name=psaC CDS
Haukia_Gruhn147	Geneious	gene	107169	107414	.	-	.	Name=psaC gene
Haukia_Gruhn147	Geneious	CDS	107477	107779	.	-	0	Name=ndhE CDS
Haukia_Gruhn147	Geneious	gene	107477	107779	.	-	.	Name=ndhE gene
Haukia_Gruhn147	Geneious	CDS	107823	108416	.	-	0	Name=ndhG CDS
Haukia_Gruhn147	Geneious	gene	107823	108416	.	-	.	Name=ndhG gene
Haukia_Gruhn147	Geneious	CDS	108574	109119	.	-	0	Name=ndhI CDS
Haukia_Gruhn147	Geneious	gene	108574	109119	.	-	.	Name=ndhI gene
Haukia_Gruhn147	Geneious	exon	109186	109736	.	-	.	Name=ndhA exon 2
Haukia_Gruhn147	Geneious	CDS	110543	111101	.	-	0	Name=ndhA CDS;ID=qZZmw4X/jVL4W/bVKEjtF98josU.1694354812395.131
Haukia_Gruhn147	Geneious	CDS	109186	109736	.	-	0	Name=ndhA CDS;ID=qZZmw4X/jVL4W/bVKEjtF98josU.1694354812395.131
Haukia_Gruhn147	Geneious	gene	109186	111101	.	-	.	Name=ndhA gene
Haukia_Gruhn147	Geneious	intron	109737	110542	.	-	.	Name=ndhA intron 1
Haukia_Gruhn147	Geneious	exon	110543	111101	.	-	.	Name=ndhA exon 1
Haukia_Gruhn147	Geneious	CDS	111103	112284	.	-	0	Name=ndhH CDS
Haukia_Gruhn147	Geneious	gene	111103	112284	.	-	.	Name=ndhH gene
Haukia_Gruhn147	Geneious	CDS	112391	112651	.	-	0	Name=rps15 CDS
Haukia_Gruhn147	Geneious	gene	112391	112651	.	-	.	Name=rps15 gene
Haukia_Gruhn147	Geneious	CDS	112832	117658	.	-	0	Name=ycf1 CDS
Haukia_Gruhn147	Geneious	gene	112832	117658	.	-	.	Name=ycf1 gene
Haukia_Gruhn147	Geneious	CDS	117878	119263	.	-	0	Name=chlN CDS
Haukia_Gruhn147	Geneious	gene	117878	119263	.	-	.	Name=chlN gene
Haukia_Gruhn147	Geneious	CDS	119334	120206	.	-	0	Name=chlL CDS
Haukia_Gruhn147	Geneious	gene	119334	120206	.	-	.	Name=chlL gene
Haukia_Gruhn147	Geneious	repeat_region	120432	130209	.	+	.	Name=inverted repeat B repeat region
Haukia_Gruhn147	Geneious	repeat_region	120432	130208	.	-	.	Name=inverted repeat A repeat region
Haukia_Gruhn147	Geneious	tRNA	120885	120956	.	+	.	Name=trnN-GUU tRNA
Haukia_Gruhn147	Geneious	gene	120885	120956	.	+	.	Name=trnN-GUU gene
Haukia_Gruhn147	Geneious	tRNA	121341	121414	.	-	.	Name=trnR-ACG tRNA
Haukia_Gruhn147	Geneious	gene	121341	121414	.	-	.	Name=trnR-ACG gene
Haukia_Gruhn147	Geneious	rRNA	122039	122157	.	-	.	Name=rrn5 rRNA
Haukia_Gruhn147	Geneious	gene	122039	122157	.	-	.	Name=rrn5 gene
Haukia_Gruhn147	Geneious	rRNA	122402	122504	.	-	.	Name=rrn4.5 rRNA
Haukia_Gruhn147	Geneious	gene	122402	122504	.	-	.	Name=rrn4.5 gene
Haukia_Gruhn147	Geneious	rRNA	122538	125349	.	-	.	Name=rrn23 rRNA
Haukia_Gruhn147	Geneious	gene	122538	125349	.	-	.	Name=rrn23 gene
Haukia_Gruhn147	Geneious	exon	125493	125527	.	-	.	Name=trnA-UGC exon 2
Haukia_Gruhn147	Geneious	tRNA	126272	126309	.	-	.	Name=trnA-UGC;ID=qZZmw4X/jVL4W/bVKEjtF98josU.1694354812395.132
Haukia_Gruhn147	Geneious	tRNA	125493	125527	.	-	.	Name=trnA-UGC;ID=qZZmw4X/jVL4W/bVKEjtF98josU.1694354812395.132
Haukia_Gruhn147	Geneious	gene	125493	126309	.	-	.	Name=trnA-UGC gene
Haukia_Gruhn147	Geneious	intron	125528	126271	.	-	.	Name=trnA-UGC intron 1
Haukia_Gruhn147	Geneious	exon	126272	126309	.	-	.	Name=trnA-UGC exon 1
Haukia_Gruhn147	Geneious	exon	126370	126404	.	-	.	Name=trnI-GAU exon 2
Haukia_Gruhn147	Geneious	tRNA	127311	127348	.	-	.	Name=trnI-GAU tRNA;ID=qZZmw4X/jVL4W/bVKEjtF98josU.1694354812395.133
Haukia_Gruhn147	Geneious	tRNA	126370	126404	.	-	.	Name=trnI-GAU tRNA;ID=qZZmw4X/jVL4W/bVKEjtF98josU.1694354812395.133
Haukia_Gruhn147	Geneious	gene	126370	127348	.	-	.	Name=trnI-GAU gene
Haukia_Gruhn147	Geneious	intron	126405	127310	.	-	.	Name=trnI-GAU intron 1
Haukia_Gruhn147	Geneious	exon	127311	127348	.	-	.	Name=trnI-GAU exon 1
Haukia_Gruhn147	Geneious	rRNA	127622	129119	.	-	.	Name=rrn16 rRNA
Haukia_Gruhn147	Geneious	gene	127622	129119	.	-	.	Name=rrn16 gene
Haukia_Gruhn147	Geneious	tRNA	129336	129407	.	-	.	Name=trnV-GAC tRNA
Haukia_Gruhn147	Geneious	gene	129336	129407	.	-	.	Name=trnV-GAC gene
