# Supplementary material for: Organellar phylogenomics of Ophioglossaceae fern genera
Source: Front Plant Sci. 2024 Jan 15;14:1294716. doi: 10.3389/fpls.2023.1294716 (PMC10823028; doi:10.3389/fpls.2023.1294716)
Supplement: Supplementary file 2 [file DataSheet_2.zip › Supplementary file S1/plastome/gff/Helminthostachys_K.-J._Jo_et_al.gff]

##gff-version 3
##source-version geneious 2023.2.1
##sequence-region	Helminthostachys_K.-J._Jo_et_al	1	145120
Helminthostachys_K.-J._Jo_et_al	Geneious	region	1	145120	.	+	0	Is_circular=true
Helminthostachys_K.-J._Jo_et_al	Geneious	source	1	145120	.	+	.	Name=source Helminthostachys zeylanica
Helminthostachys_K.-J._Jo_et_al	Geneious	misc_feature	1	103088	.	+	.	Name=LSC
Helminthostachys_K.-J._Jo_et_al	Geneious	CDS	86793	86906	.	-	0	Name=rps12 CDS;ID=qZZmw4X/jVL4W/bVKEjtF98josU.1694354812410.134
Helminthostachys_K.-J._Jo_et_al	Geneious	CDS	275	532	.	+	0	Name=rps12 CDS;ID=qZZmw4X/jVL4W/bVKEjtF98josU.1694354812410.134
Helminthostachys_K.-J._Jo_et_al	Geneious	gene	86793	86906	.	-	.	Name=rps12 gene;ID=qZZmw4X/jVL4W/bVKEjtF98josU.1694354812410.135
Helminthostachys_K.-J._Jo_et_al	Geneious	gene	275	532	.	+	.	Name=rps12 gene;ID=qZZmw4X/jVL4W/bVKEjtF98josU.1694354812410.135
Helminthostachys_K.-J._Jo_et_al	Geneious	CDS	615	1082	.	+	0	Name=rps7 CDS
Helminthostachys_K.-J._Jo_et_al	Geneious	gene	615	1082	.	+	.	Name=rps7 gene
Helminthostachys_K.-J._Jo_et_al	Geneious	CDS	1407	2129	.	+	0	Name=ndhB CDS;ID=qZZmw4X/jVL4W/bVKEjtF98josU.1694354812410.136
Helminthostachys_K.-J._Jo_et_al	Geneious	CDS	2882	3643	.	+	0	Name=ndhB CDS;ID=qZZmw4X/jVL4W/bVKEjtF98josU.1694354812410.136
Helminthostachys_K.-J._Jo_et_al	Geneious	gene	1407	3643	.	+	.	Name=ndhB gene
Helminthostachys_K.-J._Jo_et_al	Geneious	tRNA	5731	5811	.	+	.	Name=trnL-CAA tRNA
Helminthostachys_K.-J._Jo_et_al	Geneious	gene	5731	5811	.	+	.	Name=trnL-CAA gene
Helminthostachys_K.-J._Jo_et_al	Geneious	CDS	8224	15180	.	-	0	Name=ycf2 CDS
Helminthostachys_K.-J._Jo_et_al	Geneious	gene	8224	15180	.	-	.	Name=ycf2 gene
Helminthostachys_K.-J._Jo_et_al	Geneious	tRNA	15407	15481	.	-	.	Name=trnH-GUG tRNA
Helminthostachys_K.-J._Jo_et_al	Geneious	gene	15407	15481	.	-	.	Name=trnH-GUG gene
Helminthostachys_K.-J._Jo_et_al	Geneious	CDS	15986	17047	.	-	0	Name=psbA CDS
Helminthostachys_K.-J._Jo_et_al	Geneious	gene	15986	17047	.	-	.	Name=psbA gene
Helminthostachys_K.-J._Jo_et_al	Geneious	tRNA	19804	19840	.	-	.	Name=trnK-UUU tRNA;ID=qZZmw4X/jVL4W/bVKEjtF98josU.1694354812410.137
Helminthostachys_K.-J._Jo_et_al	Geneious	tRNA	17397	17431	.	-	.	Name=trnK-UUU tRNA;ID=qZZmw4X/jVL4W/bVKEjtF98josU.1694354812410.137
Helminthostachys_K.-J._Jo_et_al	Geneious	gene	17397	19840	.	-	.	Name=trnK-UUU gene
Helminthostachys_K.-J._Jo_et_al	Geneious	CDS	17620	19122	.	-	0	Name=matK CDS
Helminthostachys_K.-J._Jo_et_al	Geneious	gene	17620	19122	.	-	.	Name=matK gene
Helminthostachys_K.-J._Jo_et_al	Geneious	CDS	21485	23026	.	-	0	Name=chlB CDS
Helminthostachys_K.-J._Jo_et_al	Geneious	gene	21485	23026	.	-	.	Name=chlB gene
Helminthostachys_K.-J._Jo_et_al	Geneious	tRNA	23301	23372	.	-	.	Name=trnQ-UUG tRNA
Helminthostachys_K.-J._Jo_et_al	Geneious	gene	23301	23372	.	-	.	Name=trnQ-UUG gene
Helminthostachys_K.-J._Jo_et_al	Geneious	CDS	23681	23857	.	+	0	Name=psbK CDS
Helminthostachys_K.-J._Jo_et_al	Geneious	gene	23681	23857	.	+	.	Name=psbK gene
Helminthostachys_K.-J._Jo_et_al	Geneious	tRNA	24233	24317	.	+	.	Name=trnS-CGA tRNA
Helminthostachys_K.-J._Jo_et_al	Geneious	gene	24233	24317	.	+	.	Name=trnS-CGA gene
Helminthostachys_K.-J._Jo_et_al	Geneious	CDS	24548	24658	.	+	0	Name=psbI CDS
Helminthostachys_K.-J._Jo_et_al	Geneious	gene	24548	24658	.	+	.	Name=psbI gene
Helminthostachys_K.-J._Jo_et_al	Geneious	tRNA	24699	24786	.	-	.	Name=trnS-GCU tRNA
Helminthostachys_K.-J._Jo_et_al	Geneious	gene	24699	24786	.	-	.	Name=trnS-GCU gene
Helminthostachys_K.-J._Jo_et_al	Geneious	CDS	25012	25110	.	-	0	Name=psaM CDS
Helminthostachys_K.-J._Jo_et_al	Geneious	gene	25012	25110	.	-	.	Name=psaM gene
Helminthostachys_K.-J._Jo_et_al	Geneious	CDS	25432	25533	.	+	0	Name=ycf12 CDS
Helminthostachys_K.-J._Jo_et_al	Geneious	gene	25432	25533	.	+	.	Name=ycf12 gene
Helminthostachys_K.-J._Jo_et_al	Geneious	tRNA	25674	25696	.	+	.	Name=trnG-GCC tRNA;ID=qZZmw4X/jVL4W/bVKEjtF98josU.1694354812410.138
Helminthostachys_K.-J._Jo_et_al	Geneious	tRNA	26427	26474	.	+	.	Name=trnG-GCC tRNA;ID=qZZmw4X/jVL4W/bVKEjtF98josU.1694354812410.138
Helminthostachys_K.-J._Jo_et_al	Geneious	gene	25674	26474	.	+	.	Name=trnG-GCC gene
Helminthostachys_K.-J._Jo_et_al	Geneious	tRNA	26583	26654	.	+	.	Name=trnR-UCU tRNA
Helminthostachys_K.-J._Jo_et_al	Geneious	gene	26583	26654	.	+	.	Name=trnR-UCU gene
Helminthostachys_K.-J._Jo_et_al	Geneious	CDS	26780	28306	.	-	0	Name=atpA CDS
Helminthostachys_K.-J._Jo_et_al	Geneious	gene	26780	28306	.	-	.	Name=atpA gene
Helminthostachys_K.-J._Jo_et_al	Geneious	CDS	29399	29543	.	-	0	Name=atpF CDS;ID=qZZmw4X/jVL4W/bVKEjtF98josU.1694354812410.139
Helminthostachys_K.-J._Jo_et_al	Geneious	CDS	28350	28759	.	-	0	Name=atpF CDS;ID=qZZmw4X/jVL4W/bVKEjtF98josU.1694354812410.139
Helminthostachys_K.-J._Jo_et_al	Geneious	gene	28350	29543	.	-	.	Name=atpF gene
Helminthostachys_K.-J._Jo_et_al	Geneious	CDS	29853	30098	.	-	0	Name=atpH CDS
Helminthostachys_K.-J._Jo_et_al	Geneious	gene	29853	30098	.	-	.	Name=atpH gene
Helminthostachys_K.-J._Jo_et_al	Geneious	CDS	30675	31421	.	-	0	Name=atpI CDS
Helminthostachys_K.-J._Jo_et_al	Geneious	gene	30675	31421	.	-	.	Name=atpI gene
Helminthostachys_K.-J._Jo_et_al	Geneious	CDS	31626	32348	.	-	0	Name=rps2 CDS
Helminthostachys_K.-J._Jo_et_al	Geneious	gene	31626	32348	.	-	.	Name=rps2 gene
Helminthostachys_K.-J._Jo_et_al	Geneious	gene	32474	36721	.	-	.	Name=rpoC2 gene
Helminthostachys_K.-J._Jo_et_al	Geneious	CDS	39302	39733	.	-	0	Name=rpoC1 CDS;ID=qZZmw4X/jVL4W/bVKEjtF98josU.1694354812410.140
Helminthostachys_K.-J._Jo_et_al	Geneious	CDS	36838	38454	.	-	0	Name=rpoC1 CDS;ID=qZZmw4X/jVL4W/bVKEjtF98josU.1694354812410.140
Helminthostachys_K.-J._Jo_et_al	Geneious	gene	36838	39733	.	-	.	Name=rpoC1 gene
Helminthostachys_K.-J._Jo_et_al	Geneious	CDS	39760	42948	.	-	0	Name=rpoB CDS
Helminthostachys_K.-J._Jo_et_al	Geneious	gene	39760	42948	.	-	.	Name=rpoB gene
Helminthostachys_K.-J._Jo_et_al	Geneious	tRNA	43328	43399	.	+	.	Name=trnC-GCA tRNA
Helminthostachys_K.-J._Jo_et_al	Geneious	gene	43328	43399	.	+	.	Name=trnC-GCA gene
Helminthostachys_K.-J._Jo_et_al	Geneious	CDS	43834	43923	.	+	0	Name=petN CDS
Helminthostachys_K.-J._Jo_et_al	Geneious	gene	43834	43923	.	+	.	Name=petN gene
Helminthostachys_K.-J._Jo_et_al	Geneious	CDS	45248	45352	.	-	0	Name=psbM CDS
Helminthostachys_K.-J._Jo_et_al	Geneious	gene	45248	45352	.	-	.	Name=psbM gene
Helminthostachys_K.-J._Jo_et_al	Geneious	tRNA	46055	46128	.	+	.	Name=trnD-GUC tRNA
Helminthostachys_K.-J._Jo_et_al	Geneious	gene	46055	46128	.	+	.	Name=trnD-GUC gene
Helminthostachys_K.-J._Jo_et_al	Geneious	tRNA	46173	46254	.	-	.	Name=trnY-GUA tRNA
Helminthostachys_K.-J._Jo_et_al	Geneious	gene	46173	46254	.	-	.	Name=trnY-GUA gene
Helminthostachys_K.-J._Jo_et_al	Geneious	tRNA	46364	46436	.	-	.	Name=trnE-UUC tRNA
Helminthostachys_K.-J._Jo_et_al	Geneious	gene	46364	46436	.	-	.	Name=trnE-UUC gene
Helminthostachys_K.-J._Jo_et_al	Geneious	tRNA	46632	46702	.	-	.	Name=trnG-UCC tRNA
Helminthostachys_K.-J._Jo_et_al	Geneious	gene	46632	46702	.	-	.	Name=trnG-UCC gene
Helminthostachys_K.-J._Jo_et_al	Geneious	CDS	46943	47131	.	-	0	Name=psbZ CDS
Helminthostachys_K.-J._Jo_et_al	Geneious	gene	46943	47131	.	-	.	Name=psbZ gene
Helminthostachys_K.-J._Jo_et_al	Geneious	tRNA	47476	47564	.	+	.	Name=trnS-UGA tRNA
Helminthostachys_K.-J._Jo_et_al	Geneious	gene	47476	47564	.	+	.	Name=trnS-UGA gene
Helminthostachys_K.-J._Jo_et_al	Geneious	CDS	47690	49111	.	-	0	Name=psbC CDS
Helminthostachys_K.-J._Jo_et_al	Geneious	gene	47690	49111	.	-	.	Name=psbC gene
Helminthostachys_K.-J._Jo_et_al	Geneious	CDS	49059	50120	.	-	0	Name=psbD CDS
Helminthostachys_K.-J._Jo_et_al	Geneious	gene	49059	50120	.	-	.	Name=psbD gene
Helminthostachys_K.-J._Jo_et_al	Geneious	tRNA	51082	51153	.	-	.	Name=trnT-GGU tRNA
Helminthostachys_K.-J._Jo_et_al	Geneious	gene	51082	51153	.	-	.	Name=trnT-GGU gene
Helminthostachys_K.-J._Jo_et_al	Geneious	tRNA	52471	52544	.	-	.	Name=trnfM-CAU tRNA
Helminthostachys_K.-J._Jo_et_al	Geneious	gene	52471	52544	.	-	.	Name=trnfM-CAU gene
Helminthostachys_K.-J._Jo_et_al	Geneious	CDS	52666	52968	.	-	0	Name=rps14 CDS
Helminthostachys_K.-J._Jo_et_al	Geneious	gene	52666	52968	.	-	.	Name=rps14 gene
Helminthostachys_K.-J._Jo_et_al	Geneious	CDS	53202	55406	.	-	0	Name=psaB CDS
Helminthostachys_K.-J._Jo_et_al	Geneious	gene	53202	55406	.	-	.	Name=psaB gene
Helminthostachys_K.-J._Jo_et_al	Geneious	CDS	55432	57684	.	-	0	Name=psaA CDS
Helminthostachys_K.-J._Jo_et_al	Geneious	gene	55432	57684	.	-	.	Name=psaA gene
Helminthostachys_K.-J._Jo_et_al	Geneious	CDS	59756	59879	.	-	0	Name=ycf3 CDS;ID=qZZmw4X/jVL4W/bVKEjtF98josU.1694354812410.141
Helminthostachys_K.-J._Jo_et_al	Geneious	CDS	58857	59086	.	-	0	Name=ycf3 CDS;ID=qZZmw4X/jVL4W/bVKEjtF98josU.1694354812410.141
Helminthostachys_K.-J._Jo_et_al	Geneious	CDS	58014	58169	.	-	0	Name=ycf3 CDS;ID=qZZmw4X/jVL4W/bVKEjtF98josU.1694354812410.141
Helminthostachys_K.-J._Jo_et_al	Geneious	gene	58014	59879	.	-	.	Name=ycf3 gene
Helminthostachys_K.-J._Jo_et_al	Geneious	tRNA	60408	60495	.	+	.	Name=trnS-GGA tRNA
Helminthostachys_K.-J._Jo_et_al	Geneious	gene	60408	60495	.	+	.	Name=trnS-GGA gene
Helminthostachys_K.-J._Jo_et_al	Geneious	CDS	60875	61489	.	-	0	Name=rps4 CDS
Helminthostachys_K.-J._Jo_et_al	Geneious	gene	60875	61489	.	-	.	Name=rps4 gene
Helminthostachys_K.-J._Jo_et_al	Geneious	tRNA	62340	62373	.	+	.	Name=trnL-UAA tRNA;ID=qZZmw4X/jVL4W/bVKEjtF98josU.1694354812410.142
Helminthostachys_K.-J._Jo_et_al	Geneious	tRNA	62848	62898	.	+	.	Name=trnL-UAA tRNA;ID=qZZmw4X/jVL4W/bVKEjtF98josU.1694354812410.142
Helminthostachys_K.-J._Jo_et_al	Geneious	gene	62340	62898	.	+	.	Name=trnL-UAA gene
Helminthostachys_K.-J._Jo_et_al	Geneious	tRNA	63235	63307	.	+	.	Name=trnF-GAA tRNA
Helminthostachys_K.-J._Jo_et_al	Geneious	gene	63235	63307	.	+	.	Name=trnF-GAA gene
Helminthostachys_K.-J._Jo_et_al	Geneious	CDS	64693	65007	.	+	.	Name=ORF187like
Helminthostachys_K.-J._Jo_et_al	Geneious	CDS	65007	65291	.	+	.	Name=ORF187like_2
Helminthostachys_K.-J._Jo_et_al	Geneious	CDS	65185	67149	.	-	.	Name=ORF531like
Helminthostachys_K.-J._Jo_et_al	Geneious	CDS	68094	68618	.	-	.	Name=ndhJ CDS
Helminthostachys_K.-J._Jo_et_al	Geneious	gene	68094	68618	.	-	.	Name=ndhJ gene
Helminthostachys_K.-J._Jo_et_al	Geneious	CDS	68623	69408	.	-	0	Name=ndhK CDS
Helminthostachys_K.-J._Jo_et_al	Geneious	gene	68623	69408	.	-	.	Name=ndhK gene
Helminthostachys_K.-J._Jo_et_al	Geneious	CDS	69354	69761	.	-	0	Name=ndhC CDS
Helminthostachys_K.-J._Jo_et_al	Geneious	gene	69354	69761	.	-	.	Name=ndhC gene
Helminthostachys_K.-J._Jo_et_al	Geneious	tRNA	70542	70578	.	-	.	Name=trnV-UAC tRNA;ID=qZZmw4X/jVL4W/bVKEjtF98josU.1694354812410.143
Helminthostachys_K.-J._Jo_et_al	Geneious	tRNA	69972	70006	.	-	.	Name=trnV-UAC tRNA;ID=qZZmw4X/jVL4W/bVKEjtF98josU.1694354812410.143
Helminthostachys_K.-J._Jo_et_al	Geneious	gene	69972	70578	.	-	.	Name=trnV-UAC gene
Helminthostachys_K.-J._Jo_et_al	Geneious	tRNA	70737	70809	.	+	.	Name=trnM-CAU tRNA
Helminthostachys_K.-J._Jo_et_al	Geneious	gene	70737	70809	.	+	.	Name=trnM-CAU gene
Helminthostachys_K.-J._Jo_et_al	Geneious	CDS	71059	71457	.	-	0	Name=atpE CDS
Helminthostachys_K.-J._Jo_et_al	Geneious	gene	71059	71457	.	-	.	Name=atpE gene
Helminthostachys_K.-J._Jo_et_al	Geneious	CDS	71466	72944	.	-	0	Name=atpB CDS
Helminthostachys_K.-J._Jo_et_al	Geneious	gene	71466	72944	.	-	.	Name=atpB gene
Helminthostachys_K.-J._Jo_et_al	Geneious	CDS	73659	75089	.	+	0	Name=rbcL CDS
Helminthostachys_K.-J._Jo_et_al	Geneious	gene	73659	75089	.	+	.	Name=rbcL gene
Helminthostachys_K.-J._Jo_et_al	Geneious	tRNA	75170	75243	.	+	.	Name=trnR-CCG tRNA
Helminthostachys_K.-J._Jo_et_al	Geneious	gene	75170	75243	.	+	.	Name=trnR-CCG gene
Helminthostachys_K.-J._Jo_et_al	Geneious	CDS	75565	76500	.	+	0	Name=accD CDS
Helminthostachys_K.-J._Jo_et_al	Geneious	gene	75565	76500	.	+	.	Name=accD gene
Helminthostachys_K.-J._Jo_et_al	Geneious	CDS	76853	76963	.	+	0	Name=psaI CDS
Helminthostachys_K.-J._Jo_et_al	Geneious	gene	76853	76963	.	+	.	Name=psaI gene
Helminthostachys_K.-J._Jo_et_al	Geneious	CDS	77399	77953	.	+	0	Name=ycf4 CDS
Helminthostachys_K.-J._Jo_et_al	Geneious	gene	77399	77953	.	+	.	Name=ycf4 gene
Helminthostachys_K.-J._Jo_et_al	Geneious	CDS	78104	79624	.	+	0	Name=cemA CDS
Helminthostachys_K.-J._Jo_et_al	Geneious	gene	78104	79624	.	+	.	Name=cemA gene
Helminthostachys_K.-J._Jo_et_al	Geneious	CDS	79776	80741	.	+	0	Name=petA CDS
Helminthostachys_K.-J._Jo_et_al	Geneious	gene	79776	80741	.	+	.	Name=petA gene
Helminthostachys_K.-J._Jo_et_al	Geneious	CDS	81661	81783	.	-	0	Name=psbJ CDS
Helminthostachys_K.-J._Jo_et_al	Geneious	gene	81661	81783	.	-	.	Name=psbJ gene
Helminthostachys_K.-J._Jo_et_al	Geneious	CDS	81916	82032	.	-	0	Name=psbL CDS
Helminthostachys_K.-J._Jo_et_al	Geneious	gene	81916	82032	.	-	.	Name=psbL gene
Helminthostachys_K.-J._Jo_et_al	Geneious	CDS	82052	82171	.	-	0	Name=psbF CDS
Helminthostachys_K.-J._Jo_et_al	Geneious	gene	82052	82171	.	-	.	Name=psbF gene
Helminthostachys_K.-J._Jo_et_al	Geneious	CDS	82181	82432	.	-	0	Name=psbE CDS
Helminthostachys_K.-J._Jo_et_al	Geneious	gene	82181	82432	.	-	.	Name=psbE gene
Helminthostachys_K.-J._Jo_et_al	Geneious	CDS	83094	83189	.	+	0	Name=petL CDS
Helminthostachys_K.-J._Jo_et_al	Geneious	gene	83094	83189	.	+	.	Name=petL gene
Helminthostachys_K.-J._Jo_et_al	Geneious	CDS	83326	83439	.	+	0	Name=petG CDS
Helminthostachys_K.-J._Jo_et_al	Geneious	gene	83326	83439	.	+	.	Name=petG gene
Helminthostachys_K.-J._Jo_et_al	Geneious	tRNA	83590	83663	.	-	.	Name=trnW-CCA tRNA
Helminthostachys_K.-J._Jo_et_al	Geneious	gene	83590	83663	.	-	.	Name=trnW-CCA gene
Helminthostachys_K.-J._Jo_et_al	Geneious	tRNA	83768	83841	.	-	.	Name=trnP-UGG tRNA
Helminthostachys_K.-J._Jo_et_al	Geneious	gene	83768	83841	.	-	.	Name=trnP-UGG gene
Helminthostachys_K.-J._Jo_et_al	Geneious	CDS	84217	84345	.	+	0	Name=psaJ CDS
Helminthostachys_K.-J._Jo_et_al	Geneious	gene	84217	84345	.	+	.	Name=psaJ gene
Helminthostachys_K.-J._Jo_et_al	Geneious	CDS	84568	84774	.	+	0	Name=rpl33 CDS
Helminthostachys_K.-J._Jo_et_al	Geneious	gene	84568	84774	.	+	.	Name=rpl33 gene
Helminthostachys_K.-J._Jo_et_al	Geneious	CDS	84835	85062	.	+	0	Name=rps18 CDS
Helminthostachys_K.-J._Jo_et_al	Geneious	gene	84835	85062	.	+	.	Name=rps18 gene
Helminthostachys_K.-J._Jo_et_al	Geneious	CDS	85533	85880	.	-	0	Name=rpl20 CDS
Helminthostachys_K.-J._Jo_et_al	Geneious	gene	85533	85880	.	-	.	Name=rpl20 gene
Helminthostachys_K.-J._Jo_et_al	Geneious	CDS	88866	88934	.	-	0	Name=clpP CDS;ID=qZZmw4X/jVL4W/bVKEjtF98josU.1694354812410.144
Helminthostachys_K.-J._Jo_et_al	Geneious	CDS	87855	88144	.	-	0	Name=clpP CDS;ID=qZZmw4X/jVL4W/bVKEjtF98josU.1694354812410.144
Helminthostachys_K.-J._Jo_et_al	Geneious	CDS	87066	87318	.	-	0	Name=clpP CDS;ID=qZZmw4X/jVL4W/bVKEjtF98josU.1694354812410.144
Helminthostachys_K.-J._Jo_et_al	Geneious	gene	87066	88934	.	-	.	Name=clpP gene
Helminthostachys_K.-J._Jo_et_al	Geneious	CDS	89346	90872	.	+	0	Name=psbB CDS
Helminthostachys_K.-J._Jo_et_al	Geneious	gene	89346	90872	.	+	.	Name=psbB gene
Helminthostachys_K.-J._Jo_et_al	Geneious	CDS	91139	91246	.	+	0	Name=psbT CDS
Helminthostachys_K.-J._Jo_et_al	Geneious	gene	91139	91246	.	+	.	Name=psbT gene
Helminthostachys_K.-J._Jo_et_al	Geneious	CDS	91348	91479	.	-	0	Name=psbN CDS
Helminthostachys_K.-J._Jo_et_al	Geneious	gene	91348	91479	.	-	.	Name=psbN gene
Helminthostachys_K.-J._Jo_et_al	Geneious	CDS	91563	91787	.	+	0	Name=psbH CDS
Helminthostachys_K.-J._Jo_et_al	Geneious	gene	91563	91787	.	+	.	Name=psbH gene
Helminthostachys_K.-J._Jo_et_al	Geneious	CDS	91917	91922	.	+	0	Name=petB CDS;ID=qZZmw4X/jVL4W/bVKEjtF98josU.1694354812410.145
Helminthostachys_K.-J._Jo_et_al	Geneious	CDS	92653	93294	.	+	0	Name=petB CDS;ID=qZZmw4X/jVL4W/bVKEjtF98josU.1694354812410.145
Helminthostachys_K.-J._Jo_et_al	Geneious	gene	91917	93294	.	+	.	Name=petB gene
Helminthostachys_K.-J._Jo_et_al	Geneious	CDS	93473	93480	.	+	0	Name=petD CDS;ID=qZZmw4X/jVL4W/bVKEjtF98josU.1694354812410.146
Helminthostachys_K.-J._Jo_et_al	Geneious	CDS	94151	94625	.	+	0	Name=petD CDS;ID=qZZmw4X/jVL4W/bVKEjtF98josU.1694354812410.146
Helminthostachys_K.-J._Jo_et_al	Geneious	gene	93473	94625	.	+	.	Name=petD gene
Helminthostachys_K.-J._Jo_et_al	Geneious	CDS	94880	95905	.	-	0	Name=rpoA CDS
Helminthostachys_K.-J._Jo_et_al	Geneious	gene	94880	95905	.	-	.	Name=rpoA gene
Helminthostachys_K.-J._Jo_et_al	Geneious	CDS	95936	96328	.	-	0	Name=rps11 CDS
Helminthostachys_K.-J._Jo_et_al	Geneious	gene	95936	96328	.	-	.	Name=rps11 gene
Helminthostachys_K.-J._Jo_et_al	Geneious	CDS	96412	96525	.	-	0	Name=rpl36 CDS
Helminthostachys_K.-J._Jo_et_al	Geneious	gene	96412	96525	.	-	.	Name=rpl36 gene
Helminthostachys_K.-J._Jo_et_al	Geneious	CDS	96640	96885	.	-	0	Name=infA CDS
Helminthostachys_K.-J._Jo_et_al	Geneious	gene	96640	96885	.	-	.	Name=infA gene
Helminthostachys_K.-J._Jo_et_al	Geneious	CDS	97022	97420	.	-	0	Name=rps8 CDS
Helminthostachys_K.-J._Jo_et_al	Geneious	gene	97022	97420	.	-	.	Name=rps8 gene
Helminthostachys_K.-J._Jo_et_al	Geneious	CDS	97772	98140	.	-	0	Name=rpl14 CDS
Helminthostachys_K.-J._Jo_et_al	Geneious	gene	97772	98140	.	-	.	Name=rpl14 gene
Helminthostachys_K.-J._Jo_et_al	Geneious	CDS	99480	99488	.	-	0	Name=rpl16 CDS;ID=qZZmw4X/jVL4W/bVKEjtF98josU.1694354812410.147
Helminthostachys_K.-J._Jo_et_al	Geneious	CDS	98316	98729	.	-	0	Name=rpl16 CDS;ID=qZZmw4X/jVL4W/bVKEjtF98josU.1694354812410.147
Helminthostachys_K.-J._Jo_et_al	Geneious	gene	98316	99488	.	-	.	Name=rpl16 gene
Helminthostachys_K.-J._Jo_et_al	Geneious	CDS	99607	100263	.	-	0	Name=rps3 CDS
Helminthostachys_K.-J._Jo_et_al	Geneious	gene	99607	100263	.	-	.	Name=rps3 gene
Helminthostachys_K.-J._Jo_et_al	Geneious	CDS	100321	100683	.	-	0	Name=rpl22 CDS
Helminthostachys_K.-J._Jo_et_al	Geneious	gene	100321	100683	.	-	.	Name=rpl22 gene
Helminthostachys_K.-J._Jo_et_al	Geneious	CDS	100705	100983	.	-	0	Name=rps19 CDS
Helminthostachys_K.-J._Jo_et_al	Geneious	gene	100705	100983	.	-	.	Name=rps19 gene
Helminthostachys_K.-J._Jo_et_al	Geneious	CDS	102093	102489	.	-	0	Name=rpl2 CDS;ID=qZZmw4X/jVL4W/bVKEjtF98josU.1694354812410.148
Helminthostachys_K.-J._Jo_et_al	Geneious	CDS	101018	101454	.	-	0	Name=rpl2 CDS;ID=qZZmw4X/jVL4W/bVKEjtF98josU.1694354812410.148
Helminthostachys_K.-J._Jo_et_al	Geneious	gene	101018	102489	.	-	.	Name=rpl2 gene
Helminthostachys_K.-J._Jo_et_al	Geneious	CDS	102517	102789	.	-	0	Name=rpl23 CDS
Helminthostachys_K.-J._Jo_et_al	Geneious	gene	102517	102789	.	-	.	Name=rpl23 gene
Helminthostachys_K.-J._Jo_et_al	Geneious	tRNA	102944	103017	.	-	.	Name=trnI-CAU tRNA
Helminthostachys_K.-J._Jo_et_al	Geneious	gene	102944	103017	.	-	.	Name=trnI-CAU gene
Helminthostachys_K.-J._Jo_et_al	Geneious	tRNA	104149	104220	.	+	.	Name=trnV-GAC tRNA
Helminthostachys_K.-J._Jo_et_al	Geneious	gene	104149	104220	.	+	.	Name=trnV-GAC gene
Helminthostachys_K.-J._Jo_et_al	Geneious	rRNA	104433	105932	.	+	.	Name=rrn16 rRNA
Helminthostachys_K.-J._Jo_et_al	Geneious	gene	104433	105932	.	+	.	Name=rrn16 gene
Helminthostachys_K.-J._Jo_et_al	Geneious	tRNA	106208	106245	.	+	.	Name=trnI-GAU tRNA;ID=qZZmw4X/jVL4W/bVKEjtF98josU.1694354812410.149
Helminthostachys_K.-J._Jo_et_al	Geneious	tRNA	107156	107190	.	+	.	Name=trnI-GAU tRNA;ID=qZZmw4X/jVL4W/bVKEjtF98josU.1694354812410.149
Helminthostachys_K.-J._Jo_et_al	Geneious	gene	106208	107190	.	+	.	Name=trnI-GAU gene
Helminthostachys_K.-J._Jo_et_al	Geneious	tRNA	107247	107284	.	+	.	Name=trnA-UGC;ID=qZZmw4X/jVL4W/bVKEjtF98josU.1694354812410.150
Helminthostachys_K.-J._Jo_et_al	Geneious	tRNA	108044	108078	.	+	.	Name=trnA-UGC;ID=qZZmw4X/jVL4W/bVKEjtF98josU.1694354812410.150
Helminthostachys_K.-J._Jo_et_al	Geneious	gene	107247	108078	.	+	.	Name=trnA-UGC gene
Helminthostachys_K.-J._Jo_et_al	Geneious	rRNA	108229	111042	.	+	.	Name=rrn23 rRNA
Helminthostachys_K.-J._Jo_et_al	Geneious	gene	108229	111042	.	+	.	Name=rrn23 gene
Helminthostachys_K.-J._Jo_et_al	Geneious	rRNA	111074	111176	.	+	.	Name=rrn4.5 rRNA
Helminthostachys_K.-J._Jo_et_al	Geneious	gene	111074	111176	.	+	.	Name=rrn4.5 gene
Helminthostachys_K.-J._Jo_et_al	Geneious	rRNA	111422	111542	.	+	.	Name=rrn5 rRNA
Helminthostachys_K.-J._Jo_et_al	Geneious	gene	111422	111542	.	+	.	Name=rrn5 gene
Helminthostachys_K.-J._Jo_et_al	Geneious	tRNA	112222	112294	.	+	.	Name=trnR-ACG tRNA
Helminthostachys_K.-J._Jo_et_al	Geneious	gene	112222	112294	.	+	.	Name=trnR-ACG gene
Helminthostachys_K.-J._Jo_et_al	Geneious	tRNA	112689	112760	.	-	.	Name=trnN-GUU tRNA
Helminthostachys_K.-J._Jo_et_al	Geneious	gene	112689	112760	.	-	.	Name=trnN-GUU gene
Helminthostachys_K.-J._Jo_et_al	Geneious	CDS	113061	115238	.	-	0	Name=ndhF CDS
Helminthostachys_K.-J._Jo_et_al	Geneious	gene	113061	115238	.	-	.	Name=ndhF gene
Helminthostachys_K.-J._Jo_et_al	Geneious	misc_feature	114130	134079	.	+	.	Name=SSC
Helminthostachys_K.-J._Jo_et_al	Geneious	CDS	115558	115914	.	+	0	Name=rpl21 CDS
Helminthostachys_K.-J._Jo_et_al	Geneious	gene	115558	115914	.	+	.	Name=rpl21 gene
Helminthostachys_K.-J._Jo_et_al	Geneious	CDS	116095	116274	.	+	0	Name=rpl32 CDS
Helminthostachys_K.-J._Jo_et_al	Geneious	gene	116095	116274	.	+	.	Name=rpl32 gene
Helminthostachys_K.-J._Jo_et_al	Geneious	tRNA	116954	117027	.	-	.	Name=trnP-GGG tRNA
Helminthostachys_K.-J._Jo_et_al	Geneious	gene	116954	117027	.	-	.	Name=trnP-GGG gene
Helminthostachys_K.-J._Jo_et_al	Geneious	tRNA	117168	117247	.	+	.	Name=trnL-UAG tRNA
Helminthostachys_K.-J._Jo_et_al	Geneious	gene	117168	117247	.	+	.	Name=trnL-UAG gene
Helminthostachys_K.-J._Jo_et_al	Geneious	CDS	117401	118351	.	+	0	Name=ccsA CDS
Helminthostachys_K.-J._Jo_et_al	Geneious	gene	117401	118351	.	+	.	Name=ccsA gene
Helminthostachys_K.-J._Jo_et_al	Geneious	CDS	118620	120116	.	-	0	Name=ndhD CDS
Helminthostachys_K.-J._Jo_et_al	Geneious	gene	118620	120116	.	-	.	Name=ndhD gene
Helminthostachys_K.-J._Jo_et_al	Geneious	CDS	120229	120474	.	-	0	Name=psaC CDS
Helminthostachys_K.-J._Jo_et_al	Geneious	gene	120229	120474	.	-	.	Name=psaC gene
Helminthostachys_K.-J._Jo_et_al	Geneious	CDS	120739	121041	.	-	0	Name=ndhE CDS
Helminthostachys_K.-J._Jo_et_al	Geneious	gene	120739	121041	.	-	.	Name=ndhE gene
Helminthostachys_K.-J._Jo_et_al	Geneious	CDS	121108	121701	.	-	0	Name=ndhG CDS
Helminthostachys_K.-J._Jo_et_al	Geneious	gene	121108	121701	.	-	.	Name=ndhG gene
Helminthostachys_K.-J._Jo_et_al	Geneious	CDS	121908	122459	.	-	0	Name=ndhI CDS
Helminthostachys_K.-J._Jo_et_al	Geneious	gene	121908	122459	.	-	.	Name=ndhI gene
Helminthostachys_K.-J._Jo_et_al	Geneious	CDS	123993	124551	.	-	0	Name=ndhA CDS;ID=qZZmw4X/jVL4W/bVKEjtF98josU.1694354812410.151
Helminthostachys_K.-J._Jo_et_al	Geneious	CDS	122547	123097	.	-	0	Name=ndhA CDS;ID=qZZmw4X/jVL4W/bVKEjtF98josU.1694354812410.151
Helminthostachys_K.-J._Jo_et_al	Geneious	gene	122547	124551	.	-	.	Name=ndhA gene
Helminthostachys_K.-J._Jo_et_al	Geneious	CDS	124553	125734	.	-	0	Name=ndhH CDS
Helminthostachys_K.-J._Jo_et_al	Geneious	gene	124553	125734	.	-	.	Name=ndhH gene
Helminthostachys_K.-J._Jo_et_al	Geneious	CDS	125840	126100	.	-	0	Name=rps15 CDS
Helminthostachys_K.-J._Jo_et_al	Geneious	gene	125840	126100	.	-	.	Name=rps15 gene
Helminthostachys_K.-J._Jo_et_al	Geneious	gene	126330	131168	.	-	.	Name=ycf1 gene
Helminthostachys_K.-J._Jo_et_al	Geneious	CDS	131378	132757	.	-	0	Name=chlN CDS
Helminthostachys_K.-J._Jo_et_al	Geneious	gene	131378	132757	.	-	.	Name=chlN gene
Helminthostachys_K.-J._Jo_et_al	Geneious	CDS	132835	133707	.	-	0	Name=chlL CDS
Helminthostachys_K.-J._Jo_et_al	Geneious	gene	132835	133707	.	-	.	Name=chlL gene
Helminthostachys_K.-J._Jo_et_al	Geneious	misc_feature	134080	145120	.	+	.	Name=IRA
Helminthostachys_K.-J._Jo_et_al	Geneious	tRNA	135449	135520	.	+	.	Name=trnN-GUU tRNA
Helminthostachys_K.-J._Jo_et_al	Geneious	gene	135449	135520	.	+	.	Name=trnN-GUU gene
Helminthostachys_K.-J._Jo_et_al	Geneious	tRNA	135915	135987	.	-	.	Name=trnR-ACG tRNA
Helminthostachys_K.-J._Jo_et_al	Geneious	gene	135915	135987	.	-	.	Name=trnR-ACG gene
Helminthostachys_K.-J._Jo_et_al	Geneious	rRNA	136667	136787	.	-	.	Name=rrn5 rRNA
Helminthostachys_K.-J._Jo_et_al	Geneious	gene	136667	136787	.	-	.	Name=rrn5 gene
Helminthostachys_K.-J._Jo_et_al	Geneious	rRNA	137033	137135	.	-	.	Name=rrn4.5 rRNA
Helminthostachys_K.-J._Jo_et_al	Geneious	gene	137033	137135	.	-	.	Name=rrn4.5 gene
Helminthostachys_K.-J._Jo_et_al	Geneious	rRNA	137167	139980	.	-	.	Name=rrn23 rRNA
Helminthostachys_K.-J._Jo_et_al	Geneious	gene	137167	139980	.	-	.	Name=rrn23 gene
Helminthostachys_K.-J._Jo_et_al	Geneious	tRNA	140925	140962	.	-	.	Name=trnA-UGC;ID=qZZmw4X/jVL4W/bVKEjtF98josU.1694354812410.152
Helminthostachys_K.-J._Jo_et_al	Geneious	tRNA	140131	140165	.	-	.	Name=trnA-UGC;ID=qZZmw4X/jVL4W/bVKEjtF98josU.1694354812410.152
Helminthostachys_K.-J._Jo_et_al	Geneious	gene	140131	140962	.	-	.	Name=trnA-UGC gene
Helminthostachys_K.-J._Jo_et_al	Geneious	tRNA	141964	142001	.	-	.	Name=trnI-GAU tRNA;ID=qZZmw4X/jVL4W/bVKEjtF98josU.1694354812410.153
Helminthostachys_K.-J._Jo_et_al	Geneious	tRNA	141019	141053	.	-	.	Name=trnI-GAU tRNA;ID=qZZmw4X/jVL4W/bVKEjtF98josU.1694354812410.153
Helminthostachys_K.-J._Jo_et_al	Geneious	gene	141019	142001	.	-	.	Name=trnI-GAU gene
Helminthostachys_K.-J._Jo_et_al	Geneious	rRNA	142277	143776	.	-	.	Name=rrn16 rRNA
Helminthostachys_K.-J._Jo_et_al	Geneious	gene	142277	143776	.	-	.	Name=rrn16 gene
Helminthostachys_K.-J._Jo_et_al	Geneious	tRNA	143989	144060	.	-	.	Name=trnV-GAC tRNA
Helminthostachys_K.-J._Jo_et_al	Geneious	gene	143989	144060	.	-	.	Name=trnV-GAC gene
