# Supplementary material for: Organellar phylogenomics of Ophioglossaceae fern genera
Source: Front Plant Sci. 2024 Jan 15;14:1294716. doi: 10.3389/fpls.2023.1294716 (PMC10823028; doi:10.3389/fpls.2023.1294716)
Supplement: Supplementary file 2 [file DataSheet_2.zip › Supplementary file S1/plastome/gff/Holubiella_Wagner83199.fasta]

>Contig01+92576721
CCATCATCCATTCTAATGAAGGATATAATATTTATCCTCTCGAGTAGACGGGATAGATGTGAGAAGTACTTATTCCCACTAAAAAAATTACTTAGGGGGGGGAGAGCAACTATATGAATATAGAGTAGAAGGAAAAGTAAGGGATGGTGGATAAATAGTTGCGAAAAACCATAAACTGAATTCATTGGATTATCCTAAAGATTACTTTCAATTTGTTCAAAACCTTTACGTTTTATTCCTCCCGGGATATCCAATTGCTCATCCAACTCAGTCTGATCCTCCCGCGGGTCGCAGAACCAATTCCGGAAAGATTCTGTCCCATATTGTTCGGTGGGTAACTTACCGGGGCACGGGTAGATGCAGAGTACCCTCCATGGGATGGGTTAAATTACCCTTCACACGGCTCAGTTGATAATCCCCATGAAATATACCCCATCTGTATCATTACCGAGGATAGTATTGCATTATCTAGTTCGTTCCATTGGTCCATTTCCATTTGCTACTAGAACCGTTCCCCACCCCTCTCGTTCCAAATCTTACGGGAGGAAGAGGGAAAAAATAATGTATATATCTATCATTTCAATCTATCCCTCCAAGGTCTATTTCTAGATCAGTTTCGGGAATCATTAGGTTTGAGCCCTACATGGATAGTATTTCATTCTGAGAGGATCGAGGCGACGGGGGAATACTTCTTAATCACCATCGTAGGATATGGTAAGAATATTGCTCATCTTCTCTATCGATGACTCTATCATTGGACCAAGGATGGATTAGTGAATCCCCCCACGGGGGGATTCATTCCCAATCACCGATGGAATTTACTGCTCCCATTTAAAGAATCGCGGGCTGACGAAGTTGGAACGACTTCTCGATCGAACTAATCATAAACTACGTCTTCGAACTGATAATGCATCATGATAAATTCGATGTCGTTGATGAAGTTTCATTAGATGAAATTTATCAAGCAAGTGTTGCAATGGAAAAATTTTCGTTCGGATGGGAAGTGACGGATGCTACATCCCGCAAAGGCAATCACAATATTGCACGCTACCTCTTATCATATTGTTTCGGATAGGCTGGTACTTCCCCAGAATACGGGTAATTTGTTTTTCAATACTATGAATTCTTCCCATAATTCCTACTGAGGGTTTATCGTTAAATCTCGCTATAGCAATACATTGTATCCCCATGATTGCATACTAACAAAATTCGATATTTTACGTTTAGGCATTCAATGCTTCTTTAGCTGCATACGGTACATCGATTGTAATATTCGTAATGCCTTTCCGTCGTGCGAATTTTTCAGTGTTTCTTTTGATCTTACCCCTGACAAAACCGGGAATTTTATTCAATTCTGATTTACTCTCAAGGTTCCAAGTAAGATCTTCATCTGTGGACAACGATTCGGTAATTACCTCTTTAGTATCATGACCCCCGAAAAGATCTAGAAGATGATCCTCCATACCCGAAGTGAATGGATTATAAACCAGATCAGCTATTTGATTAGTCCCTTCATAACCTGAGAAAGGTCGATACCCCAGAGTGAAATTCTGAATATGAACCGGTGCAGGAATTACTCCACAAGGAATAGCGAGACGTTTACCGATATGACGTTCCATCTGAGTTCCAAATATAGCGGATGGTTCCGTACGAGCTATCATATCCCCCACTTTGGTATGATCCTCTGTAATGAGTATTTCATCACGAAAACCTTGAAGTTGTTCATTGAACCATTCTGCATCATGCTTGCAATAAGTACCTGCACGACTAACATGAATTCCCATCTCTCGGGCAAGTATTTTCGTAATCGAAGCAGCATGAGTTGCATCACCGAAGACTACTGCTTTTTTTCCCGTCAAATTTTGGCAATCTATGGATCTTGAAAACCAAGCAGCTTGAGAAACAAATTTGGTTTGATTGTCAATGTAGGATCCATAATTGACCTTTCTACCTAATGAGGTAGGAGCCCATGTATTGACATGTTTCTGTATCTGCCCAATAAACTCAGCTGTATCTACAACTCCCATGGGAGTTACGGATACGTAAGGCATCCCGAATTCCTTCTCCGAATACGTCGCAGTCATTAAACCCACTTCACGATATGGAACTATATTAAACCAAGCTTTTGGTAGATTACGAAGATCTCCGACAGATCCTCCTTCCGGAATCACTCGATTGATCCCAATGCCTAGATCCCGTAATAGACGTTTCAATTCACGACAATCATGTTGATTGTGAAATCCTGATGTAAAAGTACCAATTATATTTGCAGAAGGCTTATCTGTCAGGCATTGATTCAATGCCCCCTGCCCGCGGGCTTTATTCGAATAATACCTAACTATTTGTTCCAAAGTTCTATCTGCTGCCTCAAGCTCATTAACCCGATAATGATTAACATCTGCGAGAATTACATCAGAATTGGAAGAGAGGGATGCTCGATCTACGAGATTCTGTAAATCCTCCTGCAAGATACTGGAAGTACGTGTAGGTGTTGGTACGATCAAATCGGGACGTTGTTCCTTATCCTTCCGGGTGATATTATTAATAACTCTCTCCTAGGATCCACGCGCTAATACATGACGATCCACCATGCTAGCAGTTACTGGTGTGAAATCTCTCTCTCTCTCTAGCATGGAGCGCGTTACGTTAAAATAATCATCCCCCAAAGGAGCGTGCATTACAGCATGAACATTCTTGGAAGAACTAGCTACCCGTGAAGTACCAATATGAGCAGGGCCGGCATACATCCAATATGCTAATTTCATAGATTGTTAGTATTATGGTTTCACTATCATACATCAAAGATACTTCTCTCGCCATACCTGGCTTTTCATCGGGATAATGATTGTAATATCCACCGATGGGAGAGGCTGCGGGTGGGAGAATTAGCCGTGCTTCCGTTGTGATTGCACCATATCCCACTCGGATCTCATGAAATGGTATGAGATATTAACCCTAGATGGAAGAATCTGGGACGGAAGGATTCGAACCTCCGAATATCGGGACCAAAACCCGTTGCCTTACCACTTGGCCACGCCCCAAGCGTACGAAATATTAGTAGTACTCAATGTATTGATATTACTACTACTGTCAACCCACGCATCTTCGGTCAGATTGATCGAATAAATCCGAGGGGGGGGGGGGGGGGGAGGAATGAGTAAGAGTTCCCGGGGAATGAAGATTGAACGAACGATTCGTTAGCTATTTATTCATCGAGTTTGTTAGAATGTTGTAGGAATCTGTTCCATCCATCGAACCAGTAGCCTTTGGAATGAGTTGTATCCAGGGAATATTGCAGCCACGACTAATAGATCGATACATTATCTTGAAAGAGAATCTTTTGTCACTGGAGAATAAAAATGCTAGTTATGCTTAATGCCTCTTCGGAAAATAACTTTCACTCGACTGATATCTATTTTGCCAAATTACCCGAAGCTTATGCTATTTTCGATCCGATTGTGGATGTAATGCCAGTCATACCGGTGTTTTTCTTCCTCTTAGCATTCGTATGGCAAGCTGCTGTGAGTTTTCGTTAATACCTGCCCGCCCCTTCCATAATTACTCTGTCTCCATCCCATCACCAATTCTGGTATGGTGCATACATTCGGTGCAAGGTAATGTTGGAACAGTAGGGGATTATTCAAGACTCTCGATCGGACAATTCTATTGATTATAATGCTTCTGCATCAGTCATTTCGTCATCATTTCCCGTAGGGCGGTAGTAATTTTCACTCCCGCCCGAGTGATTTGAATGAAATCTTCGGAATATATTTCCTCATCGATATTGGCACGGGGGAGTATAATCTAAAACCTTAGTTGGGTCATAAATTCAGAGCGAAGGGTGCAATGGATAAGTATATACCTACTCATCATAAAGTTTGACCTCTTCCACATCCTCTCACGAATCTATCTATCGAATCGATGAATTAGATCATAAGCATTCGGAGGAATGGCAGAGCGGTCGATTGCGACGATCCCGAAAATCGTTTTAGCCCTGGTTGACGAGGGTTCGAATCCCTCTTCCTCCGTTTGACCAAGATTGACAGTCGATGGTTCTCAAAATGAATGGGTAGAATATCCATTCCGATTATCTTCCTACAATGGTACGGAATCCTAATTCACAACGATTCTTTCCCACTCTTCATAACCCGAATCCCATTCGGTGGGAATTATTCTTCACCCTTCCGGAGTTAGAACAATGTGTGGTATAAAGATTTAGGATCTATTTTATTCCACTCCTAGTAATGATTCCGGAGATTAGGTCATGCTCACTCTTAAACTGTTTGTTTACACAGTAGTTATCTTTTTTGTTTCCCTCTTCGTTTTCGGATTCTTATCGAACGATCCTGGACGTAATCCCGGGCGCAAAGAGTAGTTTGATCTTCATCCCCATCAAGATCGGACTATTGAATGGTAAAGAAATATTATCAATTCTCGGGAGGAGAGAGAGGGATTCGAACCCTCGGTACGAATAGATTGTACAACGGATTAGCAATCCGACGCTTTAATCCTCTCGGCCATCTCTCCGGGAAGGGTAGAAATCAGTGAGGTCCCAGCATGAATATGAAGCCGAAACTCATGCTGTAAACGACACGGAATCTTGTCCCATGTATGTATATGCATATATATATATATATATATATATATACATGCATGTATATACACGGATAATACCCTCGATAGAGTCTAACATCTCTGGTGAAGAATACGTTTCATCCTTCCGTTCTTGAAGCCCCCTATACCAGCCCAGCCGAAGGTAAGGCTAGGCTGTCTCGCATGTGGACGGAATGGGGGCAAATCATCGATACAATTCAGATCCCAATCTTACGGCTGATAAACTTACTACAGAAGCACTTACAAGGGCTAAAATTATTTGGCCGTCCGAGATCGGTGTCATCCCCTGATTCTCCCCAATTCTTCCTATAAATCATGGACCGGTTTAGTTCGGTCATAATATTCATTCCCAACCCCATACCACCCCGGCGGATCAGTGAGCTCTCTTCCATTGTACCAATATTGGCTCGTCATAGCTATATACATTACCAATTCATCGGATAGATTTTATGGGAGGGAACTCCGAAGGGTAGATTCAATTATTTACCCCCGGTCTAGACCGGAAAGAAGGAAAAGGAGGAGGAAGAAGAATGAGAAGAATGAGGGGTAATTTTGTAATGAATCTAGAAGTTATTGCACAACTCACCGTTCTGGCTCTAATAGTCATATCAGGACCATTAGTCATTGCTCTATCAGCAGCTCGGAAGGGGAATTTGTGATTCTATCACGCCATCTCCGGGACTCCCCATCGAACATTCAATCTCCGGAGATGGGTGTATTTGGTGATGGAGTTTTTTTAACCCTTCCCCCACGAGCAATTATTTTTTCGACCCATCATTAGACAGAATGGAGGGGATTATGCTACAATGAAATCGTAGCGGGTATAGTTTAGTGGTAAAAGTGTGATTCGTTCCATCATCAACCGAATGGTCGAGGGGTCTTGCAACTCGATTTCCGTGCCGGTTGAAAACTTTATTTTCATAGAAGTATGAATTCTTCCCCATGGATATTGTGGGTGGGAATGAAATCGTTCCTGTCTCTCCCATCCTAGACAAACTGTTTAAGGGTTGGGGTAACAAAGCGGAATGTCCTCGTAATCCGAGACGTTATTGAATCTATTAATGAATGATCCATGGATAGCCAACCAAAATATTCATTTCATCGCAACTGAATCTTCAATATCTTACCATATTGAAGCTGAGTAGTTATAGTAGGAATAATTTCAGTTTACTGGGATTTTCAAAGCTATTCCCCAACTCGGTGAAGGATATTTTCCCAAAGATCGGGGTCGATGAAAATAAAGAACGAAGTAACTAGAAAGAGGCTTCATTGGTCGTATCATCAAAAGATCGATACTGCTCTTTCTATAAGGATCATCCAAGAAGTATCTATCCCGAAATTAGGGTATGAGCAAACTAACATGGATGTTATGGATACGGATCAGTCAATGCCATCTTATAAAAAGAAATTGATTGAATATAAGTGGGTGAAGAGTCATTGGTAGTTCGAGGATCGTTTAATCCAAGGATTCCTACCCCGAGATTCCGTATACCATGAAGGAGCCGAATGAAGAGAGATCCTCATGTTCGGTTCTGAATTAGGGATGTTGAGAATACCTCTCAGCATCGACTATAACCCCTAGCCTTCCAAGCTAATGATGCGGGTTCGATTCCCGCTACCCGCTGGGATTTCTATATTAAATAGTTCGATCGGAATGGTTTTAACGGAATAGGTATTTCTGGTACGTCCCCAATCCGGGGTGATACCCTCCCCCCCTCCCTCCCTCCTCCCCAATCTGAATCGGGGAGGGGGAGGAGGGGGGAAGAAAAAAGAAAGAAGCGTCCATCGTCTAATGGATAGGACAGAGGTCTTCTAAACCTTCGATATAGGTTCAAATCCTATTGGGCGTGGTTCCATGAATCAACAACCGAATCCTTGTCGGGATAGACTTAACATGTCCCTTTACCGGATCATCATCTTTCCCCTGACAATCATTATGCATAGTTATCCACCTATACGCATGGATACATCACTTTCCCCGAAGTAGGTAAAGTTCAGTATGTTCCCCAATAGCCTCCTTCAAAAGACTTTCCGCTTCCTCTGTAAACGTTTTCTTGGAACGTATAATTTCCCCAAACTGAGGTTTATTAGTTACTAGATATTCGCGTAACTGAACCAAGAATCTCTTAACTTGTTCAACCTCGAGTATATCTAAATACCCATTTACTCCAGTGTAAATAGTAGCTACTTGTTCCTCCACCGACAAAGGGGCTGGTTGGGATTGCTTAAGCAATTCACGTAATCGCTGACCCCTGGCTAACTGATTCTGAGTAGCTTTATCAAGATCGGAAGCGAATTGCGCGAAAGCCTCCAATTCTGCAAATTGAGCTAATTCCAATTTCAATTTGCCAGCGACTTGTTTCATAGCTTTAGTCTGGGCAGCAGATCCTACCCTAGATACGGAAATCCCCACATTAATTGCAGGTCGAATCCCAGCATTGAATAAGTCTGCCGATAGAAATATTTGCCCATCGGTTATGGAGATTACATTAGTGGGAGTATAAGCTGATACATCTCCAGCTTGAGTTTCAACTATGGGCAAAGCAGTCATACTTCCTTCACCTAGTCGGGAACTCAATTTGGCCGCTCTTTCCAAGAGACGGGAGTGCAGATAAAAAACATCTCCAGGATATGCCTCTCGTCCGGGTGGTCTTCTCAACAATAGAGACATTTGCCGATAAGCCTGTGCCTGTTTGGAGAGATCATCGTAAATAATCAGAGTATGTTTCTTGCGATACATGGAATATTCAGCCAAAGATGCTCCCGTATAAGGGGCGAGATATTGTAATGTAGCAGGAGAATTCGCTGTTTCCGCTACCACAATTGTATATTCCATCGCGCCACGTTCCTGAAATGTATTCACTACCTGAGCCACGGAAGATGCTTTCTGACCAATAGCTACATAAACACATACAACATCCTGACCCTTCTGGTTCGAGGTAGTATCCGTAGCCACTGCTGTTTTACCCGTTTGTCTGTCCCCAATAATTAATTCCCGCTGACCGCGTCCTGTCGGAATCGTGGAATCAATAGCAATAAGTCCTGTTTGCAGAGGTTCATACACGGAACGTCGCGAAATAATACCTGGAGCGGGAGATTCAACAAGTCTATACTCAGAAGCTGGAATTTGACCTTTACCATCGATAGGTTGGGCTAAGGCATTTACGGCACGACCTAAATAAGCATCACTGACTGGTACTTGAGCAATCTTACCTGTTGCTCTTACGGAACCCCCTTCTCGTATGGTCGACCCATCACCCATCAGTACAACCCCAACATTGTCAGACTCTAGATTCAGAGCAATGCCTACTGTACCATCCTCGGATTCCGATAATTCACCTGCCATTACTTCATCGAGACCGTAAGTACGAGCAATTCCATCCCCCACTTGAAGTACGGTTCCGATATTAACAACTTTGACTTCCTGAATATACTCCTCAATCTGTTTACGGATAATACTGCCAATTTCGTCAGGTCGAATATTTATGTTTACCATTAGCGTTTACCAATTCTCCTTTGAGGAGTGAAAGACCCATAAGAGCTAATCAGTCGTGCTTTCCATGGCCCCAAGCAGGCCGATATGATAATCAATTATGCGCGAATATGATTCGCTGTTTGAACGACTGCTCAGACTCCCCAGAGCCCTTTCTAGTGCTAGACGAGAAACTTGTTGCCGAACCTGCTCAATCGCTCGTTGCTCCTCGAAACGAATAGTTGAATTCTTAGACTCTTCCAATCGTTTTGAATCCTCATCAGCAGCATTGACCAAATCTCGTTTCTCCCTTTCCATCTGTGCAAGTCCGTTCGAACGAATCTCATCTGCTTTAATTTCTGCTTGTTGCAAGCGAGTCCGTGCTTGTTTAAGCCTATCGGTAGCTTCCCTATACCGCTCCTCTGCGTCGCGGATGGTACTCAAGATTGTCCTTTTACGATTACCCAACAGATTGGTTAATGAGAGTAGATTATATATCCGTGATCCTCGGGTATTTATAACCCCTTCCCAAACCGAACGTGAATCTCTCGATTCATTCGGCTTTCTCGCTCGTACCCCTACTATGTGGGGGATTTTATTCCGACGAGCCTGCCCTCCTTATTAATACCTCGTGCCTTGGATGGAGTCGAAACAAATAAACTGGAACCTAGGCATTTTTGAGGGCTCTCCCGACCGGAATGGTCGGCAAAGTCATTCTCTTCGAATAATTACCAACTTATATAGGTTGTCGATTCAGCAGTATAAACCAATTCTGGTCCTTTCTTGGAGATCTTTATTCCTCATTGGACGATGAATAAGAATCTTCCTGATATGAGTGTTATCTATCAGAAAAATCTCCGATCACGTATTCCGATATCGGAACAATGGGGGGGGGAAGAAACCCATTCATTGCTTGGACTTCAAGCGATTCAGCCTTAACCATATTAAGAATATTCCCTTCTCAGTCGGTGGGGGGAGATAAAATATTACTGAGTCTACGAAATGCTATGGTTCCTATTTCGTTACCTATAAGTCATTCGTTGGGATTCTGCATTTTGTTCCGTTTAAAACGCGGCCGGATAAATCCAGCTATCTTATTCGGAAGGATGACCCGCACACACTCCCTTTCCAAGATAGATTAATACACCCACTACTACACCCAAATTAATTGCATTTATCTCTAAAATATTGGTATTTAATCCAAAACCTCCTGCAAGAGGCCAATAACTCGGTGAAGTAATAGAATCAGTCACATTTTTCATAAGCTCTCTCCCATAATGGGCTATCTAAATCTGATAGAGTCTCTTCTTCATGGAATCCTACCCAGAGTTATGCGTTTGAATGGAGAATCCACTAATATTCAATGAAATATATCTAGGAATAGGATTGGTACCTACCCGGTATCATTAGCCCCTCCCCGGAAGGATGAAGAATTGGACGAATGATTAGAGGAGGGTTTTTATCAATACGGGGGTACAATAGAGCTTTCGACGTGTTTTAAGCCACGCTGATTAAACGAAAGGATTTGCAAATAGAAGTGCTGGGGCTACGACTAACCCATAGATGGTTAAAGCTTCCATAAAGGCTAAACTTAACAATAAGGTACCTCGAATTTTTCCCTCCGCTTCTGGTTGTCTCGCAATACCCTCCACAGCTTGACCTGCAGCGGTACCTTGACCAACACCAGGTCCGATAGAAGCAGGGCCTACGGCTAATCCAGCAGCAATAACAGAAGCAGCAGGAATCAAAGGGTTCATAGTAATCTCCTTTCACTGAGGTTGATAAGTCTTGGTATTCCAATAACTTATTAATCGCTTACCAAGACCTCTCTTAGGAGGAAGATCCAACCGAAGCGATTAATAACTCAAAATGTCTCTTTCAAAATGATAGTATCACTGAAGAAGAATATTCATCCCTGGATAGAATTGATCCTTCGATTAGACCGATTGAAAAGAAGGGAATATTGGATCGAAAGAGATTTCAAATTCCTACGGAATTTCGATGTTCGTGACACCAATGCGGTAATATGTTGCGTCATAAACATTACCTCCCCCACTCCGGGGGAGAGGTATAAATGGTACCCACCTCACCACTACCACAAATCAATCGGGGGAGAGAAATGAATAAATTGAACCAGATTCAGGACCTTGTTCGTTTCCCCACCATCCCCGAGAATTTGCATTATTCACCCCCTCCCAAAATGGAAATGAATATTCTCGAAGGAACAGGAAGAAGCGATGTCATCCCATTATACCATGGAATCAATCTTTCTTACCCTGATGAATGGATTTTTTCCAACCGGATAAGATACCGATGAGGTATCATTCAGTGATGACCTTCCATGGATTCCCCTGTATAAGCTGCGGCCAAAGTAGCAAAGATCAACGCTTGAATAGCACTCGTAAATGGTCCTAAAAGCATCATAGGTATAGGAACTACCAAAGGTACTAGCGGAATAAGAACGGATACTACCAATTCATCGGCTAATACGTTTCCAAAAAGTCGGAAACTGAGTGGTAAAGGTTTCGTGAAATCCTCCAAAATATTGATCGGTAAAAGTACTGGAGTTGGTTGGATGTACTTACCGAAATAACTCAAACCCTTTTTGCGTAAGCCTGCATAAAAATAAGCAACTGATGTGAGTGAAGCTAAAGCAACAGTGGTATTAATATCATTTGTAGGTGCCGCTAATTCTCCATGAGGTGATTGGATAATTCTCCAAGGAAAAAGAGCTCCTGACCAATTAGGGACAAAAATGAATGGGAATAGAGTTCCGATGAAAGGGACCCAGGGGCGATATTCCTCCTCCCCAATCTGGGTTCTAGTCAAATCTCGGATAAATTCGAGAACGTACTCGACGAAATTCTGACTGCCGGTTGGAATGGTTTGTGAATCTCGAGCAGCTACAGCAGCTAAACCTGATAATATAGCAATTACTACCCGGGAAGTTATGAGTACTTGTGCATGAACTTGAAAACCTCCCATTTGCCAATGAGAATGTTGACCTACCTCCACACCGGATATTTGGTATAAATTGTTCATTGTATTAGTGAAAGATTGTTCGATATCCATACCAACCCTCCGTTGAAAATCGACCCGAACGAATAAGGGATTCCCATAAAATAGGCGATTCTTTCAATGTATAACTTTTAGACATAGAAAGAGATATGGAGAGTCATTTTCCGTTTCTATAGCATCATTATACAACGCGCCACGGGAAATAGATCATCCCGGAATATTTCAATCCATCCCACAAATCGAGGGTAGTGAGTGATTCGATAATACCTCAGACTCTCGATCTTTCGGATAGCATGCGATTGGAACGACCCTCACGAATTGCTAACGTTAATTCATTCAAGATCCATCGGATTGAAGATCGTGCATCATCATTAGCTGGAGTTGGAATATCTGCAAGATCTGGATCACAATCCGTATCGACAACACAAATTGTGGGAATACCTAAAGTGATACATTCTCTGATGGCAGTATATTCCTTGTGTTGATCAGCAATTGTTACAACATCCGGTAAATTTGTCATATATTTAATCCCACCCAAATATTTATGTAATTGGGATAATTGTCTTTCCAAAATTGCTGCCTCCTTCCTAGGAAGACGATGAAGTCTCCCTGTCTCCTTTTTCTCTTCCAAGTCTCTGAATTTTAGGAGACGTGTCTCTATAGTGGACCAATTGGTTAACGTACCGCCGAGCCATTTTTGGTTCACATAATGACACCGAGCCCTCGTAGCAGCTGAGGCTATTAAATCAGCTGCTTGATATTTCGTACCTACTGTCAGAAATTGTTTTCCTTCATTTGCGGCATCGGAGACTAAATCACAGGCTTCGGATAAAAAACGAGCGGTTTGAGTCAAATTCAAGATATGAATACCCTTTCGTTCTGTGAAAATATAAGGTGCCATTTTGGGATTCCATTTTTGAGCTTGATGACCAAAATGAACCCCCGCTTCCATCATCTCTTCCAAATCGATATTCCAATTTCTTTGCCGCATTTTATTTTCACTTCTCCCTCGTAGAGGTACCAGGAACTGAACCTCCTAAGATTCCCCGACCGGGGATGGTATTAACTCCATCATTTCATACTCGATCACGCGATGAGTATCCAGATCCTACTGATCACTATCTATCCCGGATAATGCTTTTTTTTCTTCCTTCTCAACTCTTCATGAATATCATACTCGGTGGAAGAGAGAAACACTTCCCCATGATGGGATATAACATTTTTCACTTTGTGATTGGAGGGATTAGTACTCCCTGCTGCTGGGACGATACCTTCCTGTTCTTCTAGGGTTATTTGACAAATAACCTCCTCGTTCCCAGTACCAGTGGGGACTATACCGCCAAGAATCACATTCTCTTTCAAACCTTTCAACCAATCAATTCGACCTCGTATAGCAGCTCGGGCTAATACTCGAGTAGTCTCTTGAAAACTCGCTTCCGATATGGAACTGGTAGTATTAGGAGATGCTTTTGCTATTCCCAGCACGATGGGTTTGTGAGATATTGACCCCCCCAGAGCACGATTCATCCTTTGTGCTCGTGATAATTCAATAAGCTCTCCGGGTAGGAACGCATCGGCTACTCCGTCTTCCAGAGTTAGTACTTTGGATGTCATTTGTCGTACAATAATCTCTATATGCTTATCAGAGATATGCACTCCCTGGGATCAATAAACCCTCTGAATCTGATCAACTGAATCCGTCCGACTCTGTTCCATACTGATTCTAGCACCGAGGAAACGGCTCCAGGAATTCCCGATCAATTTTGTCATACCTCTGCTCCAATCCCCAAAAGCATTTTCCAAATTACTTGAAACTGAATTGGTTGAACGAGCCTCTAGCAATTGCTCAACCTTGGGGAGACCTTGTATAATATCCCCGGATTTGAATCTCTCATATATCAGAGTTATTAACGTATTCCCTTCCCCGAGGATATCTCCATAATGACTATGAACAGTTGCTCCTTCAGTAGCTGAATATGGCTTAGCCGATCGAATCGTCAAAGATTCCCTATGGATAGAGATGATTTGACCAGATTGGGAAGATATTTTACCCTTGGATGAGCATACATTTCCACAAATATATTGTCCGAGATTGACTGGTAAAGCTCCCCCATCGTGTGGGTCGGGTAAGTCGAAGACGCGATATAAATTGTTCCTACCTGTGGAATCTATTGAACTGAATCCACGGATTTTTCCACCTCCACCTAGGAAATACCGGTTGGGGATTCGAAAAATGTATCTCGAATTATCGATGAGTGATACTTTCTGGGAGAGTATTACGTTCCTGGATATCCCGCAAGGGTATAACGAACAGTTAGCAATGCTGTGTGAATTACCCAAGAGACCTAATCCATTCACTCTTTGCATCATATGAATATGATTGGATGATGGAACGGAATCTGTCGATGCCACTCCCGGATCCGAGGATCCTTTACTGGAAATTACCGCACCATACAGGGAATGATTTTTCGAAACCTCGGGAAGAGGTTCCGTGCAAACACGATTACTTCCCCCCAATTCGGGATTCTTACCAGATTGATTCACTCCATTGGAATATCTCGGATTAGTATGTAAAGAACTTTGAAAAAAATTTGGGGATGATAGAATCGAGAAAGATGTACCTCGACCGGGTACCGAACGAATAGTACCCTGATATTTTATTGGTGATTGACTCTCAGGATTCCCTAGAGAGTAATCGGTGCGTGGGAACTTGTTCCTATAGGTACGCTTCGAGGAGGATCCACCTCTATCTCTCCCAGCGTATGAATCGGGATAATTGGGTGGACTAATATGTAAAAAAGTTCTAGGAATATTTTTCACCCTCAGTTCGGGGATAGAAGCGTGAGCGGGCTCTGTAGAAGATTCCTCCTCCCAATCCAGTACTAGACAGGTTTGAACTAATTGAGTATTCGCGTCATTAATTGCTCGAATTTCCTCGCCATCCTCGTAAAGCATGTATTTGATAGCTTGAATTCGAATCTGTAGGGGATTTCGCTTCTTCGGGGGATCCGGGATAGCAATATCCAGGAAAGATTCATTGGGGACAGCGTATTCTGCAACAGGCCTAGCTAGGGCAAAAGCCTTCCTCCTATGGGGTGTGATCCATTGGAGATAAATCCAATTCTCAGATTTGTAATTATCAAATACTGAATTACCCGGTGGAATTGACGTGTTGTTCTGTTTGGATACGCCCGATATTCTCCTTGGATAATATACATCACCAGGCAATACTCGTATTTCAAGACTGTTTTGTATCCTTCTAATCCGAACCAATCCACCCAATCTGCTAGAAATATTAGGAGTAATTTGTTCACCTGCTTGAACAATACCATTATTTGAAACTAATAAGAAGGGATGGGATTGATGGATGATATACACCTCTTCGGGGAGGAAGAAGAAATTGCCCCCCTCGAGGACTCTGTATCTCGATATGGAACTAGTTTCCCTTCCATCTTCGGGAATACATTCTCTTTCAGCGGTTGAATCCACTTTTATGGTACCATATTTGATAATCCCTGGTATATTAGTACGATATTCAAGATTTTCGGAAACGGCTGAAATATCACCCCGATTCAAGACTCCATTCTTGGGTATTCGAGGAACAAAATTGACATGAAGGGCTTTATTATACCCCATCCCACCCCCTCGTTTAATTGGGAGGATGACTCTACCGTTTACCCTGTTCCTCCTCATACTACAGCTTCGGAGAATACTCAGGTAGTATAGAGAATCGAGAATCTTACTAGCTGTGCGAGAATCAAATTTCGAGTGATTAAATATTTGTTCTTCCCGGTGGGGGTCGGCCGATTGAACCTCTTTTCCATTATTACCCTTATGGTAATATGACAATGATTCATACTTGGTAAGTAACGGTTGGGAATCAATCCTATCCTGATCCTTATAGAATAATGAAGGTGCTTCCCCAGCGTCACAAATACCCCCCGATAGTACCCATACATGACCCGTCTCGAGTATGGGATAAACATTACTGTGTATATGATCGGATGAATGACGCACGGTTGTACCCCAATGCATCTCTCCCTCTGAATCGGAATGAATATGTTTTTTCACCCCTTCCTTGGGAGGAGATTTATCAGCACGTACCTCTGCAACAACTTGTTTTGATTCAACATGTTGATCGTTCCGAACCAAAATCAAACTTTGGGGTGGGGCGACAAAATTGTATACTCCATCCCTACCTTTGACAGAAACGAATAAATCATCTTGGCATATCCAGGCAGGATGCCCATGGCGCGTACGTGCGGGGTAGACTGAGTCTCCATCGAAACTAATAATTCCATTGAATGGAGTTCGTACATGCTCTGCGATATCACCCGTAAATACTCCGCCCGTGTGAAAAGTTCTTAATGTAAGTTGGGTTCCGGGCTCTCCGATTGATTGGCCCGCAATAATACCTACTGCTTCTCCCAATTCTACCAAGTCGTGATGGGTGAGGCTCCAACCGTAACATAACCGGCAGATCCAGGAAATATTTCTACAGGTCAGTGGAGACCTTATACGTATTGGTTGTACTCGAAGTGACACCAATCGATCGGCAAGTTCATTACCGATATCCTGATTCCGGATAGCGATACATCTCATATCTACACAGACATTGTCTGCTAGAACACGTCCAATCAGTTTTTGTTGGGGGATATTTCGCACAGATCCATCTCTATCTTGGATAGGGTTTACAATAATGCCCCCGATAGTACCACAATCTGTTCTACGCACGACAATATGTTGAACTACTTCAACAAGTCTACGTGTGAGGTATCCAGCATCTGATGTTCGCACCGCAGTATCCACAACCCCTTTGCGGGCACCGTAGCAAGATGTAATATATTCCGTTAGAGAAAGTCCCTCGCGAGGATTACTCTGAATGGGTAAATCGATGATTTGTCCTTGGGGATCCGACATCAATCCCCTCATACCTACTAATTGATGAACCTGAGATAGACTCCCCCGCGCTCCCGAGAAGGACATCATATGGACTGGATTCAGAGGATCGGTTACCCCAAAGTTAGGATTCATCTCTCGCTTCGGATACTCACTCGTAGCATACCATGTTTCGATCGATTGGCGTAATCTCTCCACAGCGTGTACACTACCATGACGATGATGCTGTTCCAAAATAGAACCTTGTTTCTCTGCATCTCGGACAAGCCATGCTTTGGAAGGTGCTGTTAAGAGGTCGTCAATGCCTAACGAAATAGATGCGTTGGTAGCTCGTTGAAAACCCAGGGTTTTCGGTTGATCCGGAATATTTGCTGTATACGTAATTCCAAAGTGAGCTATTAATCTGCTAATGAGTCGCTTTATGGCAGTTCTATCCATCACTTTATTGTAGGAAAGGAATTTAGCTCGGTCCGCCATCGTAGGAACCTCAATATTTCTGTAAGCAGAATCGACTGATGGATTCAAGCCATTTGTCGGATATTTGATAGGCTTCCTCAACTCTGTAGGAATGAATTCTTGTGGAATGATACCTATACCTTCACAGCCGGCAGTGGTTGATTCTGATGCTGAGGGTCCTTCAAAGTACCTTGTATAGCCTCCTCTATCTGTTGGTTGAACAAAACGCGGCCGGCGGTTGTAAGAATGTATATACTGAGTATATATCCTTCCTTATCCTTTCTGATCTGAGAATTTCCACCAGTTCGAAGAGAAGTACCCGAAGATTCATATTGAATCTCAATGGGAAATTCCCGGTTCGTAGGAGTGATTGTACGTAAATCTCCCCGCCATCGGAGCCATAAAGGACTATATAGGTGAATTCTATGCTGTTCCCTAGCCCCGAAGACGTCGCTATAATTACTAAAGTGAGGTATTTTGAGAGGGAAGACGCGATCCCCTCTCCTGCATGGATAATATTTTGTTCCATAAATACCCCGTGAATTCTCGGTCGTTAGTATGTAAAGTCCGAGAAGCATATCCTGGGTCGGCACAGCGATGGGCTCTCCAGTAGCGGGGGACAATAGATTCGTATGAGAAAGCATGAGGAAACGAGCTTCTGTTTGAGCTTCCGGAGATAACGGTACATGAACGGCCATTTGGTCCCCGTCGGAGTCTGCATTAAATCCTGCACAAACTAATGGATGTAAACGAATAGCACGTCCTTCTACCAGAATGGGTTGGAATGCTTGTATACCCAACTTGTGCAATGTGGGCGCTCTATTCAACAGTACAGGATGTCCCTGCATGACCTCCTGAAGCACCTTCCATATAATAGGTTCCCCATTCTGAATCATACTCTTAGCAGCTCGTAAATTACGGGCGAGATGGCGTCCGATTAAACCACGAATGACAAAAGCTTGAAAAAGTTCTATCGCCATTTCTCGGGGTAACCCGCATTGATGCAATGGTAGGGACGGCCCCACTACAATAACGGAACGACCTGAATAATCAACGCGTTTTCCAGGTAGATTCTCACGAGATCGTCCTTCCTTACCTTCAATCACATCGGAAAAGGATTTGTAAGGCCTATTACGACTATCCCTCATCGGTTGTCCGCGAATCCCATTATCAATGAGTGTATCCACGGCTTCTTGAATCAGCCTCTTCTGACAAACAATTAATCCTTCCGGTGCGAATTCACTTCTTAGCAAGAAATCAATGAGAGTGTTATTCCGATAAATGACTCTCCGATAAAGTTCATTCAGATCCGAAGTGATTAATTCACCCCCAAAGAGTTCGATCATTGGTCTCAATTCGGGAGGAAGAACTGGTAGTAGAGACAGAACCATCCATTCTGGTTTTACATCCGTGTGAAGGAAATGCTTAGCTAGCCTTACGCGCCTTACCAAAAAATCTCGTCTCCTTCGAATCCTTCTATCTTCCCATTCATTTCCAGTAGATTCTTGCTTTGCTAACCCTTTCCATTCTGAATGTGCACGATCCATAACGATTTGTAAATCCAAACTAGCCAATTGCTTCCCTACAGCGTCTCCTCCAGTAGCTATTTCTCTGCTTTGAAACGCTTCAAATCCTCTAGTGGAAGGGAAACTAGGAGGAATATCTTTCCATGATTGATCTTCATAATCAAATAAACCCCGCAATCGTGATAAAGTAGGTTTATTAGCCACAGGCCCAGCAAGAAATAGATTGGGATAGGTTATCCCCCCCCTAAGAATCGGACATGAAAGTTTCCCTTCATCCGGCTCAGGTAACCATTCCAGAGTATAAAACCTTCTGAAACAGTCAGTTGAGTTTTTGACTCTGTCAGAAGTGGAACAGCTACCCGTTACTCAAGCTGTGAGTGAATCGATTTTTGACCCATTACGATCCCTCCTACCAAGCCCATATTTACTATTATTGATTCTATTCTTGAGTAGTCTCACCCCCTTAAATGGTATATCTCTTTACAGAAATACCTCCGATTGATTTGGTGAAAAATTAAAGGGGTTCTCTTTTTCATAGTTCGACCCTTCTCCCTTGATCCTCTGGGTCTTCACTCTACTCCGATGGTTACTGTGCCACCCGAAACGTATGCGCGATGAATAGGTTCCCGTAGCCATACCTCGTAGGGAAAGGTTTATAAAGGTTCTGAACGAGTAATATTCTCAAATCGGTGAAGTATTTTTCAAATCCTTCACGATGGAACTGGGGGAATAAGTTCCTACCCCCCATCCCCCCCCCTCCCCCCCTTTTTTTTTTTTTACGAAGTCTAAGCAGTGAATTGACGGATCCGTATTGACCCTGGACCAAACCCTCCTTAGCATCTTTATAAAGTTGCTTATGATTCTGAGCTTCACGCTCCTTTTCAGGGGGGACGTGTCAGAGTTAGAGGCATCCCTATGATACTGGGCGAGATGACAGTTGCTATGCCAGTCTGTTGTGATCGAAACGTATGATCAAGTCACGCATCGCAATATACTAGGCTTTCCAATTCTTTGAGAGGTTTAGCTGGAAGATTCGCAATACAACTGGGAAGTCTTTTTGAATACCATGCATGAGTTACTGGACATGCTAATTTGACGTATCCCATTCGGTACCTCCGAACTCGGGATTCGGTAGATTCGACTCCGCACTGTTTACAAAACTTCGGGGATTTGTTCTTGTTACCAACCGCTTGGTAGTTTCCGCAAGCACAAACTCCACTTTTTATAGGTCCGAATATCCTTTCACAAAACAGACCATCTCTCTCCGGTTTGTGAGTTTTATAATGAATGGTACGAGGCTGGGTTACTTCCCCAGCAATTTCTCCATCAGGTAATGCTCTTTCAGCCCAAGCACGAATTTGTTCGGGAGAGGCCAGCTGAATCCGAAGCTGTTGATAGTTCTTTTGGTGGATCGTAGAATGGGAATTTCCAATCAATCTTTATCAAACATCTTTCGCTTCTCTTCCTAAATCTTCCTCAGATATGGGATGATAATTTGAATTCGGGGCTAAAGATCGTAATTCTCGGACGGGTAATCGAAAAGATTCTGGAACAGTATCAGGCTCAGGTATTGGTTTCCCGGTTACAATAGCACCGAGGACTTTATAACGAGCTTGAATATGATCGGATTTTAGAGTGGGCATTTCCCGCAAAGTATAAGCAACACCAAAACTTTCTAGAGCCCAAACTTCCATTTCTCCCACTCGTTGCCCCCCTCGCCTAGATCTTCCTCTAAGAGGTTGTTGCGTAACAAGTGCGTAAGGTCCACTAGACCGTGCATGGATTTTATCATCAACCTGATGAATCAACTTCATCATGTAAGCCTTTCCCGCTGTAACGGGTTGTTCGAATATATTGCCGGTTCGTCCATCGATTAATTGGCTCTTCCCTGGATGATCCGGTTCGAATAACCACGGATTGGCCGTTCTTCCACTGGCTTCACAAGGTTCGGAAAGAACTAGCTTTCTAGAAGCTTCTCGTTCATATCTCTCATCAAAGGGTGTTATTCTATGATGCCGTCGCAGAGAGTCTCCCGCTAAGCCGAGCAAACACTCGAGAATTTGTCCCACATTCATCCGCGAAGGTACTCCCAGGGGGCTCAATATCATATCCACCGGTGTACCATCTTGCAGATAAGGCATATCCTGCCTGGGTAAGATCTTTGAAATAATACCCTTATTCCCATGCCTCCCAGCCACTTTATCACCCACTTGTATCCTACGCTTTTGCAATATGTATATATGAATAGTTCCCGCATTATTGACGGATACATCTTCTTGATAAATCCACCTCGCATCAATAACCCGCCCTCCACCACCTATAGGTACTTCGAGACAACTCTCTCTTGTATTAGCCACTTGAATACCGAAAATGGCTTGTAATAACTTTCCTTCCGGAGCGCGCGATGAATCTTCCGCTTCTCGAGGTGTTAATTTACCCACTGGAACATCCCCTACCTCTACCCAAGATCCCGGTACTACAAGCCCATCGTTGTCCGAATGACGAAGTGCATAACTATCCAAGTGAGGGATTTCCTTAGTTATTCTTTCAGGTCCCTGGCTTGTTATACGAACCTCAACTTCGTATCTTTCGATATGAAAGGAAGTAGGAATATCTTCATATACCAGACGTTCACTGATAAGTACCGCATCTTCGAAATTGTATCCTTCCCAAGGCGTATAAGCTACCAGAATATTCCTTCCTAAAGCTGGTTCTCCTCCAACCGTTGCTGCTCCATCAGCCAATATTTGCCCTTCCCTCAAATATTTACCTTGAAGAACCACAGGTTTTTGATTCGTGCAAGTACCGTTGTTGGAACGTTCATAGGTTATTGATTTAGTATCTATAGTCTCTCCATTATCCAGCGATGGAATGATTTCTCCACCATCGACGTACGCAATCTGTCCCTCTTGCATCGATATAGTTGCGCTTCCTGAATCCAGAGCTACCTGACCCTCCAGACCAGTTCCTACGATGCATTTTTCAGGATGGGGGAGTGGAACCGCTTGACGCTGCATACTGGAGCCCATCAAAGCACGATTTGCATCATTGTGTTCTAGAAAAGGAATGAGGGAGGTTCCGATGGAGAAATATTGCAGAGGAAAAATACTTCGGAAATGTACTCGCCCCCATGCAACAGTTAGGAATTCCTGTCGGTATCGAGCCGGAGTAACTTGTTCCTCCCGGGTTCCCTGATCCAACGCTAAAAAATTTCCGGTTGCTATTCGGGAATATTCATCTTCCTCCGGTGATAGATAAACTATATGTTCCTTTCCAGATTCATCGAATAGGTTGTAGAAGGGGCTTTGTAAGTATCCGCAACCACTTACTCGCGCATGAGTGGCTAGTGATGCAATAAGTCCTGCATTCATACCTTCGGATGTATCAATAGGACGAATTCGTCCATAGTGACTAGAATGAATATCTCGTGCTTGAGAACTAGCAGTTCGCCGTGTTAATCCTCCAGGACCTAAAGCACTTAATCTTCGTTTATGAACCATCTCTGCTAGTGGATTAGTCTGATCCAAGAATTGGGATAAAGGGTGTGAACCAAAAAATTCTCTATAAGTTGTTATTGATGGAGTTGGTGTTACTAATCCCTCGGGAGTTAATAAACGTTTACGTTTAACCGCTCTATGTACGGTTTGCCGAATCGAATTTTCCGAACGACTTAAAGCTAATCCTAACTGATCCTGTGACAAATCCGCTACAGATCGAACACGTCGATTTTTCAAATGATCTATATCATCGAGTGCACCCATCCCATACCCTATTTTGATTGGATAATCCACAGCAGCTAATAAATCTTGGGGCAATGAGAAAGATTCATTCTCAGGCACATTAAGGTCAAGTTTGTTGTTCAGATTTCGCCGACCAATTCGTCCCGATTCACATCTTTGTTGGAAAAATCTTCTTTGCAATTCCTTGCATATGGATTCCGAAAATGGTACATCCCCACCTATACAATAGAGATTCCTATAAGGTTCGACTATAGCGTCTTCTGATGACTGGATACTATCACTCTGTCTCTTCAGTAGGTCTAGGAAGATCTTGGGGTAACGAACACTGTTCAGAATCTCTCTCATATCCAGACCCATGGCTAGTAATAGGATTAGAACAGAGACTTTCCGTTTTTTGCTGATACGGGCCCATATTCTCTTCCCACTATCAATTTCCGGTTTGAATCTTCCTCCCCAGTCTGAGATTATAGTGCCGGTATATATGGGAATCCCATCGTGGTCCAGTTCGCGACTATAATAAATACCGGGACTCCTTAATATTTGATTAATTACAACTCTAGCGACTCCATTTATTACGAATGTTCCTTGGGGATTCATCAAGGGAATGCTGCCTAAAAATACAGTTTGTTTTTGTATCCGCCTATTCTTCTTCTGAATCAACCGAGCCGGTACGTATGATTCGGACGAATACGTGACGCATTGATATACAGCATCCCTCTCGTTGATTGGAGGTTCTGTCAATTGATATTGCCCACCAAGCAATCGAAATTCAACCTCTTCATCCGTGTCTTCAATCTTGGGAGAATTGGTAGGTTCTTCGATTAATCCTTGATGAAGGAAACGTTGAAATCCTTCAAACTGAATCCTTCCGAGTTCCGGCAGTACGAACATCCCCTTATTCTCCCTTCGTATCACGCTAAGAACTCATTTTCATGATGAGTAGTCCGTATCGAATACTCCCTATCTATTCCTAGACTCAGTGATTGTTAGGAATAATCACTCTCGTTTATACTCCCGTCCCCCACGCAGGAATGAGGAGAGGTAGAAATGCTGAGGCTACTACGGGGTCATGTCACGAAATCGGGGGGATAGAGAGGAATAGAAGCACTTGATAGTATTTGTATTAGGTGTTATACTTATGCCAACCCGTACTCGTACCGGTATTTTACCTCAGACACTTCCTCGAATTCGATTAAGGGGCGATATAGTCAAGTGGTAAGACAGAGGACTGCAAATCCTTCATCCCCCAGTTCGAATCTGGGTATCGCCTGATCGGAACGAATAATTATTCGGGTTGACCACTATGTTAACTCCAGATACAAATTGGGATGCTCCATATTATACTACAGCCTGTCGCGCTAAATGTATCTAGATTTGCCACAAATGGACAACCCTACTATAGGGTATATCGAATTGGTGGGGGATACAGCGGATTTATCACCCTCTACGGTATATGCACCGGTAACATTAGAAAAATAAAAAAGAGAGAAAGAAGTAATGGAAGGGTAATAGTAAGCAGGAGGAGAAAGGGGAAGAGTGAAGATGTATGGGGAGTGTATAATTCCCTTCATCGCTTACCCCCTCCAAACACCGTACGGGATGAGACGTTTGTGTGTGAAACAGCTCGCGCTTCAGATTATTACATACTCACTCAACCTATTCCCATTCTTGGAAAAACTAGGAGCAATTATTATGGATACAGTGGATATCGCTTGGGCTGCCCTGATGGTGGTTTTTACATTTTCCCTTTCACTTGTAGTGTGGGGAAGAAGCGGATTGTGACGAAACGCCAAATCCTCCTGTTCGGAATTATTCAACATCATTCCGATAACCTTGCAATGTTGGGATTATACCCAACATTGCAAGGTTCTAACTATGCGATTTCGTCCCCATCCCGTGGGAGGTATGGAAGGTATAATCAATTCTTGCCCATTCATCGTGAAGCGTCTTCTCTTCCTTCAGTCGCAGATTCTTGTAAACCAACTTTTCGTTGGAGGAGTGTAATGATCTCCCATCCCCTGATGAATTATCACTTCCTCCCTTTCCAGGGAGGTCTGTTACATTAACCCCTCTCCCACGTAAATATGGATTTTTCCGCTATAAGAAAGATTGTCCTTCCGCCCAGTAATATTTGAGGTAGTAAAAGAATGGGATCCAGGCGCCAACCCTGGAAAATAATAATCCCTCCACGCAGTAATATGATGGAAGAAAAGAAGAAGTCGTAACATCGGGATAGGTTAAGACCCTCACCTGCTATATCCCACCCCCCCCCCCCCCCTAAAAACCATGTGTGATACGTTAATCTCGATATGGCCCAAGCAGGAGATATCCTTAGATCCGTGTAAATATTTCCATCTCTCTCCCACTCTGAGTCCAAGTTAGTTTTACAGAACTTCTTGGATTGTCTTCCACCCTATCGGCATTGACGAAGAATTCGTTGTTGATCCTTCGCAAATTCGGGTTCTTTTCCATACACTCGTTAAGCATCTCCAGGAAGAGATCTTTTCTTAGGTTCACGCTCAACCCCGTTGGTTAATATATCTATATCTATCTATCCATCCATCCATACGGATAGACGGATAGATAGATGGATAGATGGATGGATTATTACTGGAGAGAATAATATACAACCGAGGGATTAGAAAGTATCACACAACCAAACTGGGGAAGATTCAATCTTCTCTATCCCCACCTTCCCTTACCATTTTAGTTTTGGAGTTGTGACAATCACGTTGAAGTATCTCTAGCCATAGATTCCTTTCTCTCAGAAACTATTCCATTTCAATCTCATTCCAAGTTTCGTATTTATCCGATAATAAGTACGTTGGGGATAAGAATATTGCACGGGTGCATCTGGGATCACACCTCCAGATGCATCAGGTTCCCTTTCAGCAAGGGCATATGGAAGTGTACCTATTATTATTGGTCCCACTCCTGCAATGGTACCAGGACCCAATTCTGTGTGAACCATGTAAAAATATGTATGTATACACATACTGCCAATTCGGGAAGAGGGAGGAGGGTAGAATGTGATAAATCAGATCAATTGTTTTGAGTAGCTGTTTGTACATAGAGGATGGGTAGAAAAGCGGTGGGTATTGAAATAAGAAGTGCAGTAGCAGTGAATGCAAGAATATTTGCTTCCATAACCTCATTATTCCAATTTGATTAAAAGGTATAGATTGAAAAGGATCCAATTGAAGGGTGAAATTCTCGAACTTTTGATGGATCGACGTATGGAATTGGTTAATAATTCTTCGGTATCTGATCGTCGCTCCATCGGTAATAGTAGTAGAATCGACCGGATCCGATCGATTCTCCAGCATCGATTGAATAGTATAACACGGAATGAATCACCGAAAATAACTCATTCGAAGGATTATATTGAGATAGTACTATCAAATCTCCCACTATATGGAAGAATAGTGAGTGGTTAGTAGTGAAAATTTTACCACCCCTTGGAGGAATCCCCAGTAGTAATTGCCGATGGTTCCTCCACCACTCCCTAAGCGTTTAAGCATAATCTTGTTCATGCTACACATCCGGGTAAGGACGAAATTGGGGATATCCCACTCCTTCCCAGACTCATTCATAGGATCTATCGGATCTATTGATAGATAAGGAGTTTGAACGGAAGGGGCCTGTTTCGAATCGTGCTCGAATTAGTTACGACGCAAATTCCTACCCATTCGAAGGAGGAGGATTGAATCCTTGGGTAGTATTGGCTGTACCGTGTGAATAGCATAGATCTTATGCAGAAAACGATAAGAGTAACAAATGCATCTACAACAGCTAGTTATTCAATCTATGAATAATAGGATGAATTTGTCTCAGCTGAAGGTGAAGTAAGAGTAGGGATTAGAGCATCAATTCGTCGTATTGACAGCAAAATGTCTATATATATAGACTTCATTCACCGGGATTGTAGCTCAATCGGTTAGAGCGCCGCCCTGTCAAGGCGGAAGTTGCGGGTTCGAGACCCGTCAATCCCGATTTATCCACCCCTTCCTACTACGCATGATCCGTCCATATGTATTGGGTCGAGCTGGATTCGAACCAGCGTAGGCAGTGCCAGCGGATTTACAGTCCGTCCCCATTAACCACTCGAGCATCGACCCATGCGGATAAGGGATAGAATCTTAGTAAAACTCATACTTTAGGCCCCTTACCTGTATCGGGTCGTGAAAATATCAATCAACCTCCCCCTCCCCCCCCCACACACACACACACACACACACACACACACACACACACACACACACACACACACACACACACACACACACACACACACACACACACACACACACACACACACACACACACACACACACACACACACACACACACACACACGCGCGCACGCACACAAATTCTAGATTTTTATGGAGTAAGTACCCCCAGGGGAATTCGAATCCCCGTCACCTCCGTGAAAGGGAGATGTCCTGAGCCGCTAGACGATGGGGGCCAATTACCATTCTTAATAATACTTGATCAAGATCGAACCGTCAATGGTAATAATTTATGAGATGGAAGTACTCCATGGGTGGGAGAGAGCTATTGAGTAGCGAGTACCTACCCGATATGGTATTGTTGGAGGGAATACTTCACTTGCTCCCGAGGAATATTAATGGGTTCAAACCCATCCATTCCACGGATTGGCGGATAGCGGGAATCGAACCCGCGGCTTCTCCTTGGCAAGGAGATATTTTACCATTCAACCATACCCGCGATTCTTATCATCCATCTCCTACTATAACAAGATAATACCGCATTTAGTCAATCTCCCCGTGAGGGTGAAATTGCGGAGAATCAGTCTCAGGATCCGTTCCATAAGTTATTAAATACCCCCTCTCCCCTTACCCCTTACAATGAATAATATCACGCCTTATAATTCGCATGAGATGTATTCCGACCTGTAACGGTGAGGTGGGGGAGGGGAAGCTATAGTATCCGGTACGGTAGATCCTTATTAGGATATAAATGAATTAGGTATACCTACCAGAGAGACTGATCCAATCCATAATGAAGCACCCGAAAAGACGATATTTTTGCTACTTGACCAACCATCTGGGGAAGCAAGCACGACGGGAACGCCGATCACCAAAAGGAATGAAATAGCAATTAGTGCAAATACGGACAGTTGAAAAGCAATAGTCATGACTGTGACTCCCCGAGCTTTTAGGATGAAAAGATTGTACCATCCGATTACTATCTGGTAAGATCCTCACCGGGTCGAATATGTGGAGAATATCGAATAAATATACTTCCTGCTATTCCGTATTCGCAGTCAGTCTATGATATTCATTCACGCTTCGCTCGTACGGAAGTAATCTCCGCTCCCTCGAATGATCGCCCGCTCGTGAATCGAGGTGGTAAATATCACATAATATCGGATATGGTTATACATTTTGTACTACATAGATATATACTTATAGGGTACAGGTATGAATTGGTACTAGCACACCTTCATCATCAAACTATCATTCCGTATCCTGAATGGAAGGCGTTTTCCGGAGAGATGGCCGAGCGGTTCATGGCTCCAGTCTTGAAAACTGGCATAGTGTTTAACCACTATCGAGGGTTCGAATCCCTCTCTCTCCCTGTCGATACAACTTCTTCATCGTTCCGATCAAACAACATTCCATTGGCTCGGCCGAGTAGGCCGAGCCAATGGATGAAATTTGCGAGAATGCATAACCTGCTGCTTGCACTCCTTCCTTTCCGATTCATAACCCCTAGTTGAGAGGTGTCATAGAAAGAACGGGTTCGGTAACACGGTCAATTCCTTTTTCAGATCCAGCTGCAGCTGCACGAGCTCTTCCTGCATGCCACAAATGACCCACAAAGAGGAAGAAACCTAGAACAGAATGGGAAGTAGCTAACCAACTTCGGGGAGATACATAGTTCACAGCATTTATCTCAGTGGCTACACCACCCACGGAATTCGAAGAACCCAAAGGAGCATGAGTCATATATTCTGCTGAACGGCGCTCCTGCCAGGGTTGTATATCCTTCTTCAATTTGCTCAGATCCAAACCATTAGGACCTCTTAGGGGTTCCAACCATGGGGCACGGAGATCCCAGAAACGCATCGTTTCCCCCCCGAAGATTATTTCTCCCGTGGGAGAGCGCATGAGATATTTACCCAACCCCGTAGGTCCTTGGGCAGAACCTATGTTGGCTCCGAGACGTTGGTCTCTAATCAGAAAAGTAAATGCTTGCGCTTGCGAAGCTTCCGGACCAGTGGGACCATAGAATTCGCTAGGGTAAGCTGTATTGTTGAACCATGCGAAGCAACAGGCGGTAAAACCAAATACAGAAAGAGCGGCCAAACTGTAAGATAGATAAGCTTCCCCGGACCACACAAAAGCACGGCGAGCCCAGGCAAAGGGTTTGGTCAGAATGTGCCATATTCCGCCGAAAATACAAATGGATCCCAACCAGACATGGCCTCCAATTATATCTTCCAAATTGTCCACACTAACGATCCATCCCTCTCCACCAAACGGGGATTTGAGCAGATAACCGAAAATAACACCTGGACTGAGAGTAAGATTCGTGATCCTTCTCACATCCCCACCTCCAGGTGCCCATGTGTCATAGATACCTCCAAAATACAGAGCTTTAAACACTAGGAGGAAAGCACCAGTACCTAACAGGATTAAGTGAATACCCAGGATGGTAGTCATTTTGTTCTTATCCTTCCATACATAGCCGAAGAATGGAAAGGATTCCTCCAAGGTTTCTGGGCCAATAAGTGCATGATAAATACCACCGAAACCTAATACTGCAGAAGATACTAAATGGAGTACTCCAGAGACGAAGTATGGAAGGGTATCTATGACCTCTCCACCGGGGCCTACTCCCCACCCCAGAGTGGCTAGATGGGGAAGTAGAATCAATCCCTGCTCGTACATAGGCTTTTCTGGAACGAAATGAGCTACTTCGAACAAGTTCATCGCCCCAGCCCAGAATACAATCAACCCGGCATGCGCTACATGGGCACCGAGTAATTTACCAGACAGGTTAATAAGCCGAGCATTGCCGGCCCACCAAGCGAAACCCGTGGTTTCTTGATCACGACCGCCCAGGTATAAAGTTCCATTAAAGAGCGTTTCCACGGGGTAGAACCTCCTCAGGGAATACAAGGTTTTCATGAGGCTGATCCTGAGCTGCCATCCAAGCACGAATGCCTTCATTCAAAAGGATATTCTTGGTGTAGAAAGTTTCAAATTCAGGATCCTCTGCTGCACGAATTTCTTGAGAGACAAAGTCATATGCGCGTGAGTTCGAAGCTAGGCCGATTACACCAATAGCACTCATCCATAAACCAGTCACTGGCACGAATAGCATGAAGAAATGTAACCAACGTTTATTGGAAAAAGCAACACCAAAGATTTGGGACCAGAAGCGATTAGCGGTTACCATCGAATAAGTCTCTTCAGACTGGGTTGGGTTGAAGGCACGGAATGTATTGGCACCATCACCATCCTCGAATAGAGTATTTTCCACAGTAGCACCGTGAATGGCGCATAAAAGAGCAGCGCCTAGAACTCCAGCAACTCCCATCATATGGAATGGATTCAGAGTCCAGTTGTGAAAACCTTGGAAGAATAGGATGAATCGAAAGATGGCTGCTACACCGAAGCTTGGCGCGAAGAACCAACCAGATTGACCTAGGGGATAAATCAAGAATACGGAAACAAAAACTGCAATTGGACCGGAAAATGCAATTGCATTATAGGGACGCAATTGTACAGACCGAGCAAGCTCGAACTGGCGTGACATGAAGCCTATTAAACCGAAAGAACCGTGGAAAGCAACAAACGTCCATAAACCACCCAATTGACACCAACGAGTAAAATCTCCTTGTGCTTCAGGACCCCATAATAGGAGCAAGGAATGTGCCAGACTATTAGCGGGAGTAGATACTGCGGCGGTCAGAAAGTTACAACCTTCCGAATAAGAACTAGCTAATCCATGAGTATACCATGAAGTAACAAAGGTTGTACCTGTAAACCAACCACCAAGTGCAAAGTAGGCACAGGGAAAGAGCAATAAACCGGACCAACCCACAAATACGAAACGGTCTCTCCTTAGCCAGTCGTCTATAGTATCAAATAAATCTTTTGGTTCTTTGGAAGACTTTCCGATGGCTATAGTCATCAATTCTCCCATTCGACCGTTTCAATCATTTCTAAGTACCCCATTCGAATCACTGGGGGGGGGGGGATGGTGGATAAAAACTTCTCCTATCCTCCCCCTCCCCCCTACCCCTTCCAAGGATTTGTCTATCAATACTATTATCCGTACCCGGGAATATACTCTTGGTGATACCGATCAGGAAAATGCGGAACCTGTTCCCCGGTGATTGGTCGAATATTGATTCCTACACAATATTTGATGGGAATTCGTAATCTAGTCATTCTTGGAGGGTGGGTCAACTTCTCTCCCCTTCCTTCATTCCTTCTTCTCTCTCTTTATCCTCCTCCTCTTTCTCCCCTTCCCTTTCTCCCTCCCCCTCCCCATCCTTTCCCTATCAAGTATCTCTCAATGTGTTTCGAAGTTACAGTTCGATTATCTGTTTCTGGATATCAATAGAGCCCCCTCTATTCGTTAAGGTATAAGGTGAAGGTCCGAGTGTGAACATCTCGTTCGATGAGGACGATATGAGGGAGGCAGGGATAGATTGAATTCCATCGGGGAAAAGACTCCGAATCTTTCCCTGGCTTTTCACATCCCTATGTATTTATTTTACCAATCCCCAATCAATATTGAAAGTTATTGGGTTGAAATTACTCACTCAAATCCTGAATCCTGATAATCCCTCTCTTCAATGAGATCGGGTCTGGAATAGGGATAGAGTAGATAGTGAGTGTTTCACAGACTCCCGATCAATGAATTGCACCAAATATCAACATATCCAATATCGAATCTTTGACAGTATGGTCAAAGAGATTAATGAGGGTTTGGTACGTGGGAATCCGTTTTGATTCTTGGAGGGTAGAATGGAAAAATTATGGTTTAGAGTTTTTAGTAGATTCAGCTACTAGAATAGCTAACTCATAGAACTCATTATGGGTTATATTTATTTATCTTTACCCCCTCCCNNNNNNNCATAATTTCGAATGATGGATACGTTGAGGTGAACTCGCATTGATTTGAATCTCTCATCACTCAATCTATGTCTAAAAACTTGTAGAGTATTGGGTCAATGAACTATCAACTCTATTCGGAAGCTGAATTAGCATATTATTGATTGGACTGAAAATTTGGTGAAGGATTGGATAAATCTCGATCGCAGAGAATTGTGGGAGCCTATAAACCATTTGATCACGCCGATCGAGTCGGTTTGGGGGATCGTACAAAATCATTAGAGAGCTCTGATGTCACCTCCTCCGATAAAGTGAAAGAGGGTACGAATGTGTATATCCCTACTCTTCGGTTCGTAAGGATTATTCTATCCACTGGAAACAGTCATAGGGAAAGAAGGAGAAAGGGGAAAGGGGAAGGGATGTATAAACTTATCCCTTGGCATGATATCACTAAGGAGTTTTCGGTTATTCTGTAACATATACATACACGTACATGTATATACATACGCATATACACACTGATTACCGAGACATTGTTGCAGGCGATATTTCAATACTACCGACTCGGTAGGGGTAGTGGAAGCAGTGGTCGGGGTAACGAATTTGTTTGGTCGGTATTAATCTTTCACCACTTTCGAATCTATTAATTTTACCCTCTCACTGTTTACGCATCCGAATATAATTATGGAAAAGTATCAGTATCGATTAACGGCGGAGAGATAATGGGGAAGGGGAGTATAAATAATGATACGGATTCACAGGTACAATATACTCATGCTGCGATGATTCCACCGATCAAGAAGCCCCTTTAACTCAGCGGTAGAGTAACGCCATGGTAAGGCGTAAGTCATCGGTTCAAATCCGATAGGGGGCTACTCAAATGGTCGAAAGGTTAAATCCGAGCATTTGGTGGGGGTACTGATGGATTTGAGCAATCATCGCGTCGAATATACATACCCACTACCCAATCCGGAACTGGTGAGGGATAGGGACTGGGCGAATAAAGAGTATTATGATCGGGGGGAGGGGGGATCCGTGGCCTCACCCATTTCACGAGGTCTTTTCATGTAGAATCCGAAAAATTGGAATAATTGGATGGGAAGGCAGGAAATGAAAATAATGGATAGACGGAGAGATTGACGCAATTAGCACAAGCAACACGCTGAACGCAACCAAACGATAAACAAATGAGTGGAACGATCAGCGTGAGGGACCTAATCAATGTTGTCAGCATATCATTCGATCTATACATCCATTGTCAATTGGTTGGGTAGATGTTGGGAGGGCTCGAGGTAATTGTAATTATTAGTGCGTTCCCGTTCCATTAGGAATATTTAATCCGAGCGCTAAATGGGGAAAATTTTTGCTTCGTATTCAATACCTCATAAGGGGCATCATTCTAAATAACTCGTGCGATACGGTGCCGTAAGACGCGCAAACACTCCTATCTGGAATAAACTCTTATTCGCAGCTTCAGAATGAGGTTTTGTTGGGATGGGTGGTACGGACCCTTTCGTCCTACCCATGGAACTCAGCGAATCTCTCTAATAACGGGCCCAACGCTCGTGTCCTCGGGATAGCTAGAGGAATGATTTATATGATAAAGATTGGGCAGATGATTCATCAATAACTCCTCAATCGACTGATCGATGAATCGGATTGTAAAAGGAATGGGAACGAGTGAGTAACGGTAATAATTTAAGCTCCCACTTCCCATTTCGTATTCCCTCTTCTTGCGGAGACGGGATTTGAACCCATGACCTCAAGGTTATGAGCCTTGCGAGCTACCAAGCTGCTCTACCCCGCGCTATCTACTATTGATTCACCCGATGTAATTATTATACTGGGTCGAATAATTACATCGAATACCGGAGAATCCATGGGGTATCTATTTTTCATTGACAGATACTTCTCCCTGCACGGGCAAGGAATAGTTTTACCAACTCGATTTCGTCACTCCGGGTAATAAACAAGTGTGTGCCATTTCGCGAAGTACGTGCCTGGATAAACCGAAATCCCGACAGTTGGATCTAGGCCTTCCTGTCAAGAAACAACGACGATGAAGACGCGTGGGTGCGCTGTCACGCGGTAACGATTGCAGTTTCTCATTAATTCTCCATTTCTCATCCGGTGATGAAGCCTTATCCATCTCTTCCTTCAACGATTGGCGAATGGAGTGATATTTCCATACCAACCTTTGCCTCTTCCTTTCCCTCTCAATAATACTTTTCTTTGCCATAATGTTACGATCGGATTCAAATAATATTTTGAGTTAATGTTTGAGTAATGGCTTACCCATAGGGTGCGAAGCGTTTCCCCTCCCCCCCCTCCCCT
>Contig01+141178992
CCCCCTCCCTTTTATTCTTTCACTCATCCCCATCCAGTTGTATTTTACGAATGAATAGTAAATAAATTAAGCCTACCATTAAATCATAGTTAATGATAGGCTCAATCCATTCCTTCCACCTACTCCTACCATTGCGAAGAGTATTAGCCAAATTTTCCTGATGTGGAAGCGATTGAAAAAGCTGCATAGGTGAATATATAACCGACGGAGAAGTGAGCTAATCCTACTAACCGTGCTTGAACGATAGAAAGAGCTACCGGCTTATCCTTCCAACGTACCAAATTAGCTAAAGGTGTACGTTCATGAGCCCATGCTAAAGTTTCGATCGGTTCTTGCCAGTATCCGCGCCAAGAAATAAGAAACATGAATCCAGTGGCCCAAACGAGATGCCCAAATAGAAACATCCACGCCCAGACGGATAGACTGTTCATACCAAAAGGATTATATCCATTAATGAGTTGTGAAGAGTTTAACCATAAGTAATCTCTCAACCATCCCATTAAATAGGTGGAGGATTCGTTAAATTGAGCCACATTCCCTTGCCACAGGGTGATATGCTTCCAGTGCCAATAGAATGTGACCCAACCAATAGTATTTAACATCCAAAATACTGCTGAATAAAAAGCATCCCATGCCGAGATATCGCAAGTACCACCTCGCCCCGGACCATCGCAAGGAAAGCTATAACCGAATTCTTTCTTATCCGGCATTAATTTGGACCCACGTGCATCTAATGCACCTTTCACTAAGATTAGCGTAGTTGTATGTAAACCTGGAGCAATAGCGTGGTGAACTAAGAAGTCCCCAGGGCCGATTGTTAGGAATAGTGAGTTGCTATTGTTATTAATAGCTTCCAACCAACCAGGCAACCATAGGCTCTGACCAGCACTGAATGCTGGGCTATCGGGTGAAGATAGAAGTACATCGAAACCATACGAAGCTTTACCGTGGGCAGATTGTATCCATTGAGCGAATATAGGCTCGATTAGGATCTGTTTCTCCGGAGTACCAAAGGCTAGCACAACATCATTATGAACATAAAGTCCTAGGGTGTGGAAACCTAAGAATAAACTAGCCCAACTCAAATGAGATATTATAGCTTCTTTATGTTCTAACATTCTGGCCAATACATTATCTTTATTCTGTTCCGGATCATAATCCCTAATGAAGAATATGGCTCCATGGGCGAAGGCGCCTGTCATAATAAATCCAGCAATGTATTGGTGGTGGGTGTATAACGCAGCTTGGGTAGTAAAATCCTGTGCTATAAATGCATAAGCGGGTAGGGAATACATATGTTGAGCCACCAAAGAAGTGATTACTCCCAGGGCGGCTAAAGCAAGACCTAGTTGGAAGTGGAGAGAATTATTAACTGTATCGTAAAGTCCTTTATGCCCGCGTCCCAATCTACCTCCTGGGGGAGTATGTGCTTCTAAAATCTCTCTCATACTGTGCCCGATCCCGAAGTTGGTTCTATACATATGACCAGCAATAATAAAAACGACCGCAATAGCTAGATGATGATGCGCAATATCGGTTAGCCACAAACTCTGAGTCTGTGGATGGAATCCCCCGAGGAAGGTTGAGATAGCAGTACCTGTTCCTTGAGCGGTACCGAACGAGTGATTGATTGAGTCCGGATTTTGTGCATAAACACCCCACTGACCCGAAAAGAACGGTCCTAACCCTTGGGGATGCGGTGATGCAGTCAATAGATTATCCCACCTTACGTGTTCGCCTCTCGATTCAGGAATGGCAACATGAACTAAATGTCCTGTCCAGGCTAGGGAACTTACCCCAAAAAGTCCTGATAGATGATGATTCAAGCGAGATTCAGCATTTTTGAACCAAGAGAGGCCCGGTTTCCATTTAGGTTGTAGATGCAGCCAACCCGCCATTAGGAACAGAGCGGAGAGGATTAACAGGGAAATAGACCCGTTGTAAAGATCCTGATTAGTGCGTAAACCAATTGTATACCACCATTGGTAAACACCGGAATAAGCAATATTGACTGGGCCTGGAGCACCTCCTCTGGTATAAGCTTCTACAGCTGGTTGACCAAAATGAGGATCCCAGATCGCATGAGCAATAGGTCTTACATGTAGAGGATCCTGTACCCACGCCTCGAAATTACCCTGCCAGGCTACATGGAACAAATTGCCGGAGGTCCGAAGAAATATTATAGCTAACTGACCAAAATGAGAAGCAAAAATTTTCTGATAGAGGCGCTCTTCAGTAATATCATCATGACTTTCGAAGTCATGCGCGGTGGCAATACCGAACCAAATACGACGAGTAGTTGGATCTTGGGCTAGACCCTGGCTGAACTTTGGAAATCTTGATGCCGTAATGCTTTTCAAATCCTCCCAGCCATTATCCCACTGCAATGATTCTTGCTAGGAAGAATGCCCATGTTGTGGCAATCCCACCCAGAAGGTAATGAGCTACTCCCACAGCACGTCCTTGTACAATACTCAAGGCTCTAGGCTGGATAGCGGGAGCGACTCTTAATTTGTTATGAGCCCAAACAATAGATTCAATGAGTTCTTGCCAGTATCCGCGGCCACTGAATAAGAACATCAAACTGAAAGCCCAGACGAAATGGGCGCCCAAAAATAAAAGACCATACGCAGACAATGAAGAACCATAAGATTGAATTACTTGAGAAGCCTGCGCCCACAAGAAATCACGGAGCCATCCATTAATAGTTGTTGAACTTTGGGCAAAGTTTCCTCCAGTAATGTGGCTTACTACTCCTTGATCACTCACGCTACCCCAAACATCAGACTGCATTTTCCAACTGAAATGGAATATTACTACTGAGATGGAATTATACATCCAGAATAATCCTAGAAAAACATGATCCCAGGCAGATACTTGACATGTTCCTCCTCTACCAGGTCCATCACAAGGAAAACGAAAACCAAGATTAGCTTTATCAGGTATCAAGCGCGAGCTACGTGCAAATAAAACCCCTTTCAATAATATTAATACAGTCACATGGATAGTGAATGCATGAATGTGGTGCACCAAGAAATCTGCCGTTCCCAATGGAATCGGTAGCAGAGCCACTTTGCCGCCTACTGCTACTAAGTCACCACCCCCCCAAGTTAAACTAGTACTTGCTGCTGCATTGGGAGCTGTTGAACCGGGAGCGAAAGCGTGAGTATTTTGCACCCATTGGGCAAATATAGGTTGTAATTGTATAGCAGTATCCGAAAACATATCTTGGGGACGTCCCAAAGCACTCATGGTATCATTGTGGATATATAAGCCGAAGCTATGGAAGCCCAGAAAGATACACACCCAGTTTAGGTGCGAGATGATCGCATCACGGTGTCGAATAACACGGTCCAACAGATTATCATACTGAGTGGTTGGATCATAATCTCTCACCATAAAGATAGCCGCATGCGCGGCAGCCCCAACCACGAGAAAACCACCGATCCACATGTGATGCGTGAATAGGGACAATTGCGTACCGTAATCAATCGCTAAGTATGGATAGGGAGGCATCGAATACATATGATGAGCCACTATGATAGTTAGAGAACCTAACATAGCTAAGTTAATGGATAATTGAGCATGCCATGAAGTGGTTAGAATTTCATAGAGACCTTTGTGACCCTCGCCTGTGAATGGACCTTTATGAGCTTCCAAAATCTCCTTCGTACTATGCCCAATGCCCCAATTGGTTCTATACATATGACCAGCTATCAAAAAAAGAACTGCAATAGCTAAATGGTGATGCGCGGTATCAGTCAGCCACAAACCCCCTGTGACAGGATTGAGTCCCCCGCGAAAGGTTAAGAAATCGGAATATTCCGACCAGTTCAGTGTAAAGAATGGTATTAATCCTTTAGCAAAACTAGGATACAATTGAGCCAGTAGATCACGATTCAAAATGAATTCATGAGGGAGAGGAATTTCCCTGGGATCGACCCCAGCATCTAAGAGTTGGTTAATAGGCAAAGAAACGTGCACTTGATGTCCCGCCCAGCCTAGGCTCCCCAGGCCTAGTAGACCCGCCAAATGGTGATTCAACATAGACTCCACATCTTGGAACCAAGCCAATTTAGGAGCGGCTTTGTGGTAATGAAACCAACCAGCAAAAAGCATTAGTGCCGCAAAGATTAATGCACCAATTGCGGTACGATAGAGCTGCAATTCATTAGTTATTCCAGATGCTCGCCAAAGCTGAAAAAAACCCGAAGTTATTTGTATACCTTGGAAACCCCCACCTACATCCCCGTTTAGAATTTCTTGACCCACTATTGGCCAAACTACTTGAGCACTAGGTTTGATATGAGTGGGATCACTCAGCCACGCTTCGTAATTAGAGAAACGAGCTCCGTGAAAGTACATACCACTCAACCAAATAAGAATAATACTTAGTTGACCAAAGTGAGCACTGAATACTTTGCGAGAGATCTCTTCCAAATCATTGGTGTGGCTATCGAAATCATGAGCATCAGCATGTAGATTCCAAATCCAAGTGGTAGTATTAGGACCTTTTGCTAAAGTTCTTGAAAAATGTCCAGGTTGAGCCCATTTCTCAAAGGAAGTTTTTACAGGATCCCTTTCTACCACAATCTTAACTTCTGGTTCCGGTGAACGAATAGTCATCGAGATTCTCCTCTCTCGGAACAGGGAATAGCAACAACCCACCAACAATGAATAAGAAACTTCTGAGAGATCTTTCAACAATCTTTCTCCCTCTTCATCAGTTTATGACTGGAACGACTATGATAGAGGAGTCATCTAGGGCAGGCATTCAAACTTATTATTACACAACTTAGAAGTGCTTGATGGACCCATTCATTACGGATCCTACTCCTAGCTCGGTGGGATGAGTTTCTCCCAATCCTTCCGACGAATGTTCATCAATCCTATCCGGTTCTATTTCCGATACTTGACGAAGATTCGATTTGATCGGAAACATACGTTCCCATCATTACATTCTCACTCCTTGGAACGTCCTGTGATTCTCAACCGATTCTGTGCCTCAATGTAATTGCTCGGAGCAAGTGCTATTGCTTGTCCCCAGTATTCAGCAGCTTGGTCAAACCACGCTTCTGAAGTCTCGGGATCACCTTGTTGAATGGCCTGTTCCCCCCGGTCGGGATAGGTCAATCTCGAAAATTTCCTTCCCTCGGAACCGTACTTGAGAGTTTCCCACCTCATACGGCTCAAATAGCTACTGATGAATCTACTCATACACCTAAATCTATCACTATCGGGGGGAATTATTTATTTTTATCCCCCCTCCCCCCTACCTCCCCCTCTATCAATAGATTCATCTTCCTCGGATTTACCGAAGTACTAGGAATAGTTAGTGGCATAGGTTTATAACCCCACCCTGAATCGGATGAAGTATTGTCTATCCTCCTACCTCTTGGAATGCGGTGTCTCATACTTATGATATCCCTCCACATTATGGCAGGGGAAGAGGTAACTATCTTACTCCCATATGGAAATTTTATCGATCTTACTCCTTCTTTAGGATTTGATGCTACACCGTCGCCTAATCTTTCGTCTCGGAATCAATTCTATTACATGAACCGATCCCTCATTAGGCAAATCCTATTGTATCAACCCGAATTTTCAGTAATGGATCTTTACGGTGCTTTCTCTACCAATTCAATCACCTTATCCATGGAATGCATAGGCTTCAATTTCCCTTCCATGTTTGGGTTCCGATGAAGGGTTTTCTCCACGGCTAGTCAAAACTGTTCCATCTCGCGACGGTGCATGTGTAGAAAGCCTTTCCTCCCGGTGGTACTGAACCGGTAAATTCCATAGTATAGATAGTCGCACGTAATGACGGATCACGGCCATGTTATTGAAAGCTTGTGGTAAGGAAGGGTTTCGTTCTAATGCTTGGGAATGATATTCTGAAGCCTTGGCGTGTTCCCCATTACTCGTATGAATAAGACCTATGTTATAAAGTATATAACTTCGATCGTAAGGATCGATCTCTAGACGCATAGCCTTATAGTAGTTCTGCGAAGCTTCCGCGTATTCTCCCTCAGATTGAGCTGACATTCGTTACGGTCGGTCATTCAACCTCCGTTTCAAAACCGTACGTGAGATTCTCACCTCATACGGCTACTCCTGCAGAATGTGTAGGGAGAGGAATGATCTTCAGAATCTCGGAGAGATTCTTACTCCACCACTACGAACTGGCAGGGGCTAGTGTTTCTTGAGTGATTAATCCCTAGCCATCCCTCCTGTTAATCTTCTGTTTCTGGTGCTGGCGCTGCATCAGAAGCAGAAGATTCAACAATTTCTTCATTCCCGACGCTCTGTTTCTCTGGGGACCAGCTACTTCGACAATCTCCGATGATTCTATGGGTATCCAAAACACGAACGAGATGGAAGTTTGTTGTCCCAATCACTGTTACTAGTCGTCATAGAAACATACTGCCCGCTGATACGAATTCTAACGAAGCTTTTGTGTTGTCGATTCCTACACGTAGTGCTTTCCCCTCGTGCCTACCCATGGTTGGAGGTAATACCCTGCGGGTTTAACCTTTTGCTCAACACTAGAATCCCTTAGAGATTCAAGCATCTGGGGTTGCATCAATCGAGGATACACGACGGAAGGAATTGTTTCATTCCCAAAACGCACCTTCACCGAGCGTGGGTCTTGTGTAATCACACATCATCCCAATTGACTTAGAATTGGGTTGATTGATTTCACCACCCAGATCGCACCATCTCTATAGTAAATAGATGCTTCCTTCTCTCCCTGAGTCGTAGGTATGATTCGCAATAATATATCCGCCACGATTGTGAAAGTCTTATCGATAAAGTTATCATTCCTCTGAGATCTAGGCATGATTGGAAATCTATGTTTCTCTATTCCATCCCTTCCATTTTCAAATCAATCTCTATGTAAGGGATACAGGTTGTGGTGGGAAGCATATCCTCCCAATATTTACCCCGATCGGGAATTCGAGAAAGATATACTCAATCTTTTCAGATCGATGAGATGATAGTAGCAAAGTGGTTCCCTCGAACAGTAACACGTAGAAACGGATACGCATACGTATACATACATACATACACACATACACATACACATACGTATGCGTATACGTATACATATATACACACATACGTATATGTATATGTATATGCATATGTATCACATGCATACGTCCCATACGGCATCGTATGTGTCTGTACGAGATCTCTCCATTCACTATCCGAGACTGGTATGGTAACGGTTGTGAATAATTCCCCCCCGACAATCTGGGGATTCTGCAGTCAATTCAATGATTCCATAAATTCCTTACTGTGTGTACCGAAGATGGGACACCTCCACGAATGAAAAATTATTGGGAGGGAGTTGTTATACCATCTACCACTCCATATAATGAGTAACGGAATGTCTTGGGAAAGATGACCGAGCGGTTCAAGGTGTAGCATTGGAAATGCTATGTAGGCTTCCTGTTTACCGAGGGTTCGAATCCCTCTCTTTCCGTATCTCATTCCGAAATTGTTGATTACGCTGCAATGAAGGATCCGACACTGTATATGAGGGAGTTGATAATTCGATTCGCGATTATCCCCTCCTCGAAGCAACCATTGTATCTCCATTCGGGAGAATATTAAGGATTGAGATAGGGATTCGTGATAGGTGCGTGAACACGCGAATGATAATCCGCGTCAACACCGTCGGAAATACTATTACAGTTCGGGAACCAGTGGATAGAACGAACGAATAAAGTTCGGTGTGAGATCAATATGTAGTATAACATGGGGAATGGGTGGATGGGAAAGTACTCGTTCATAATCTACCTCACTCACACCGGAGTGTAATTTTGAGGTGACTGGGGAAGTGTTTCCTCCAATTCAGGCCTGGCGGGAATAGTATTCCACGACCAACAATTCGTTTATTTTCAAGCCTATGGATTCACGATCAATTATTCGATTAACAAATCCTTTAGGTTTCTCACCCTCCGAAAGGGAGAGGCTTAAATGATTGGGTATTCCACCTTCGCTAGAGGATCCTACGTTCCCTCCAATTAGATCTCGAGAATTTTTCTAATSCMWCGCAGTAATAACATCATTAGGTTCGCAATGATAGCTCGGTATATCCACTATACGATCGTTGACTAGAATGTGTCTATGATTGACTAATTGCCTGGCCCCGGGAATGGTGGGAGACATACCTAATCGAAAGAGAATGTTATCCAAGCGCATTTCAAGCGATTGCAACGATACCTGACCCGTCGACCCTCTAGCTCTCCTGGCAATACGAACATGCTTGAGTAACTGTCGCTCCGTTAATCCATAATTGAAACGCAATCTTTGCTTCGCTTCCAAACGAATGCAATATTGGGATATTTTCCTCGAAATGGGTTGATCACTGCCAATCTTTTTTGATTTCAGTGTCTTATTAGTAAGTCCTGGTGAATTTCCCAAACGACGTATTATTTTCAAGCGAGGTCCTCGGTAACGAGACATATAAACTCCTTCTTTTTTTTTTTTCCACCCCCACCCCCACTCCCCCCCCCCCTCACTCTCCGCTATAAGTTTTGAAGAATCTTGAAACTCCGGGATTAGGAGAAGATACCTGACCTTACTCGGAGCTATTCCTTCTGCACGAGCGTTTGGGGGAATAATAACACACTCGTCACGGGGAAAGAGTGGTAAGATCAGGTGGAAATCTATCAATACCGAGATCCTCATAATACTTTCCGAGAAGAGGGAGGGGTAGGAGCAGAGGGATGAAAGAGCCGCCTATCGGACTCGAACCGATGACCATCGCATTACAAGTGCAATGCTCTAATTCCCGGGCTAAGCAGTTTATTTATCTCGAGAGTGGGGTGCAGATTAATACATATTCTCGCGATATTCTGTCCCAATATCGGTTCCACAATTTCCACAAATTCGATAATTGGAACTATTAGATTGTGAAATGGCAATTTGATATTGCAATTCATTCTCCATTGAATTAATATACTTCCTTGAGGGGGGAGGGTAAAGAGTCTTCAGTCGCTATACGGAAAGGTATTATTCGATTCCACGGATCCGAAACGTGGTACGGGAAAGTGGTAGAGTGTCAGTAATATTATCCTTACCCAAAACAATCGGGAGAGGGAAGGTAGAATAGGAGGGGGATGAGAGTTAAAAGATTGAGAAGGATCTATTATTCGCAATGAGCCAATGATTGATCCACATGAGATCCATGTAGTGAGAGGATACCGAATTTTCGATAGATTTCTCTCTCGAGTAATAGCAGAAGCCAAAGGATGGGGGTATGGCGGAATGGTAGACGCTACGGACTTAAGTAGATTGAGCTTCAGTTTGGAAACTCACTAAATGACAGCTTTCAAATTCAGGGAAACCTGGGACTTTTTGGACAGGCAATCCTGAGCCAAATCTTGTTTTTAGGACGAGATAGGTGCAGAGACTCGATGGAAGCTATTCCAATAGATTATCAAATTACTGGGGGTATCATCCATGGGGTAATAAACTATATATACATACAATACGTATATATATATCCCCCGTTTGGGATACGTCATGAGGTTAAAGATGCGGAGTGAGAATACTCGAGGAACTAGAAACGGTAGAAGAGGTTTCGTTACCCAGTCCAGGTAATCTATCAAGTCCGACCAAAGATTGGGAGATTGAGTCTCTTTCAATACTATATCAACCAATCGGGGGGTAAAATAAAAATAAGGATTCTCTATAGATGATACCTTCCAATCAATAATTGGCGGGGATAAAGATAGAGTCCATCCCCACACTGTTAATGCTAACAACAATGCGAATTGTGGTAGAAAGAAAATCCGTTGGTCCTTGCAGACCGTGAGGGTTCAAATCCCTCTACCCCCATTAGTCGCAGAACTATTATGAGGATCAAGTATGGGGAATAACTCCATTACCATACCGGGTGACACTAGCATATCCTCAATTGGGTATGGGGTTACTGGAACAGACAGATCCCGATCCTCCGTCTCTCCCTATTGCAGGGAGAGAGAGAGAAGGGGCGGAAATGAGTCATCTTATCCCACTCTGTCTCGAATGGATTGTGGGGTCATCGTAAAAACTTGTCAATCTCTCGATTTCAAAATATTCATTTTTCGTTGTTGGAATGCCTATTCAGAATCTATGAAGCGGTGGGTATTACTCCAACTCCTTATTCCACACCCCTCGGTTGACGGTGAATCTGATTCTGTTTCAGGATACGCACCAAAAAAATTGGCCGGGATAGCTCAGTTGGTAGAGCAGAGGACTGAAAATCCTCGTGCCACCAGTTCAAATCTGGTTCCTGGCATAGCCATCAATGGACTGATCCGCTATATAGCATTGTGGAACCTTAGGAATCGTATCTGGGATCTGATTGGGAGGGAGGGATATGTACAGATAATCTCCCGTCCTCAGTGTCACCTCGGTTATTCCATTTCGACGTCCAGATTCAATCACTAATTCGGGGTTTAAACGGAAGGGCTACTAGTAATGAGAAGTATGATTCCTTACCAACGGGGATTGGTTCGGACTGAATATTACCATCCCTTTCCGCATACGATGGATATTGCTGGATTTGAGGGGCTAAATGGATTGTTCCATTTACCTCTCCCAGTCTTTTCTGTAAGTTCCTTGCGGGTGGATGGGCTGGTATTGGACAACCGGCAAAAGAAAAAAACTCTTCTTCCCGTTCCAGCTAAAGTAATTCCCAGAGTATGGAAATCGAGCAAGTGCCGGAAAAGGCATAGTTCGATCTCACTCGTGGTTAGTAAGCATCTTGTGACTCGTAAAAATTGGGTACGATGTAATCTTTGCGTAAGGGCCAACCAATCCAACTCTCAGGCATTAGTATACGTTTAAGACGCGGATGACTTTCATGAGTAATTCCTAGCATATCATGAGATTCTCGTTCTTGAAAATCAGCACTCTTCCGAATCCAGAAGACAGATGGAATTCTAGGATCTCTTCTCGAAACGAGTATTTTGATACATACTTCTTCCGGTTGATCCGCATCATCCTGTACCCTCGTGGGATGATATACACTAGCTAAAAGTCCCCCCGGCATCACATCATAGGCACACTGGGAACGGAGATAGTTGAAACCATAGGTATATGAAGCAACAGCTACGGAAGGCCAATCCTCAGGTTTGGTTTGTATAATCTCAACTCCCTGATAATCAAAACCCAAGGGCCTATGGGCCAGTTTATGCTTAGCCAGCCGAGCGGATAATCGTCCCTGCATTTCGATCTTCGAATCATTACTGGTGATATTATTGCAATTGAATACCATTCTTATATTTCTCCAAAGATATCTCCATTCCCTCGTTATTAGATAGTAATCCCTCACTATTTGGTCCAGTGCTTATCTCCCCATCGAGAGTCGTCCCTATAGGGATATCTGATAGAGGTTTCGAAGATTGATCAGATAATCGTTGACTATACCGCCCAGTATGAGTGTTAGATGCGGTATCAAATCGATGCTTCGGAGTAAAAAATCTCTCTTTTCCTCGGGATTTCCTAGGATCCCTATATGTTTCTTGAGCTACTCTTTTACGGAGTTTCGTTACAGCATCTATAACAGCCTCGGGCTTGGGTGGGCAACCCGGTAAGTAAACATCCACAGGAATCAATTTATCTACTCCGCGGACGGTACTGTAAGAATCGGTACTGAACATACCCCCCGTAATAGTACATGCTCCCATGGCAATCACATATTTTGGTTCAGGCATTTGTTCGTACAATCTTACCAAGGAAGGCGCCATTTTCATGGTTACAGTACCAGCTGTTACTATGAGATCAGCCTGTCTGGGACTAGATCGTGGTACCAGACCATAACGGTCAAAATCGAATCTTGAACCGATTAACGAGGCAAATTCGATGAAACAGCAACTAGTACCATAAAGGAGTGGCCATAAGCTAGATAGTCTAGCCCGATTCGCAAAATCATTAAGATTGGTTAGAAGAATTGAATTCGGTGCGTCCCGATCGAGAGATAAAGACTCCGCAGGATTAATCAGTGGGTCCGTGGAATTGTTGGAATTCCTACCACAACCCGTGAATCTTGTTGAGACCATTCCAATGCTCCTTTTCGCCATGCATAGACTAAACCAACGATTAGAATAGATACAAATGTTGGGACTTCAGCGAAAGCAGATACACCTAATTCATTGAAACTCGTAGCCCATGGATAGGGAAAAACTGTTTCGACATCGAAAACGACGAAAACTAACGCGAACATATAGTAACGTATCTGGAATTGGATCCAAGCATCTCCCATTGGTTCTATACCCGATTCATAACTAGTAAGCTTTTCCGGTCTTTTACCAATAGGTGCTAAGAGTCCTGAGATTGAAAATGCTAGTACAGGGACGAAGCCAGATATTAATAGGAATATCCAGAAGGATTCGTATTTGGGGAGCGAAAACATGGAACATATTCCTGTTACGAGAATGGGATAGTACGAGTCTTTTTCCATCTCATTATTACCCGAAGAGGAATCGAATCGATTACGAATATCTAGGAATATCTCGTTCGGTTAATAAATACATTACCCATATAGGAGTTTTACCTCACAGCGATTCTGAAGAATCTCCCGTTTGAAGGGTCTATGTATAATTGCGGATAATTCTTCTAGGGATTAGGGCTATACGGATTCGAACCGTAGACCTTCTCGGTAATACAGGTCGGGATCAAAGTGATAGATCCGAACTGTTTCAGGAACCCAACATGCATATTTTTATCGCATTGGGCTCGTTCATCAACTAAAGGATGCATTAGCTGATTCACCATCCTTCTCCCATTAGTGGGATAATAAGATGGTTCCGTGTGCTCAAGGAATTACTCCGAGCCAATCCCAAAGTCTTTCAATAAGTTTCTAAATGTCGACACAGGTTTGCTTTTCTGGGCATGGATTCACTCAAAGAGAGCCTTTATCGCTTGGAAGGAAACTTCATACACCTTGAAGCTCACAGAGCGAGTGAGAGAATATCTTGAGGTCCTCGTACTTACCCCTGCCATCCCTAGCATTGAATGAACTCATAATTTACCATATCGACCGGATTCTCAATCCCCTTCTCCATTACTGAAGAATTGAATCTTTTGCTATGCTACCGTTCTCCCGAGGTTGTGGATAGAGTAAAACACAAATCTTTCACTCTTAGTGAATCGAGGGAATCGATAAACTAACTATTACTGAAAAGCATTGGCGCACGTGTAAACGAGGCGCTCTACCGCTGAGCCATAGCCCTTACTACTGCTGACCCTACGGTATATTAGCCATACTCATTGGTTCTTGTCAAGTTGTACATTGCATCATGGTAAATATTCCAATCAATTCGAATCTTTTCGAGACTTATTGTTTACAACTTCATATACCTGCTAGAATAGATTCAGTTATAATTAGGAATGGCCTACTTAACTCAGCGGTTAGAGTATCGCTTTCATACGGCGAGAGTCATTGGTTCAAATCCAATAGTAGGTAAAACTTATTGGATACCGTGAAGTTGGGGGAATATCCAATAAGCTTTACAAAAGGAAAGGGGCGGGAACTCTCAAGTGTGTGTGAAAAAAACGTTCTCTATCCTGTCATACTTCATTACCGAAGGATGAACGAATCGATACGAAACCTACTCTCGAGTAGCATTTGTAACATTTCAATTGACATTTATTGCCTCTAACCTTGCTTTAGCTCTTTTGAAGGCTAAATTAGCTTCAATAGTCTCTTTCTTTCCCTTCGCTCGAGCCAGACCAGTTTGGGCTTTCTGGAAAGTATCTCGAGCTTCCTCGGGATTAATATCAATAGCTCCTTCCGCTTCGTTCACCAATACAGTTACTTGATTGTTATCTATTGTGGCGAAACCACCCATCAGAGCCATATTAGACCATTGTCCATTGACACGTATTCTCATAACTCCAATATCTAAAGCTGTGAGAAGTGGGGCATGGTTGGGTAAGATGCCGATTTGACCACTATTAGTGGATAGGATTATTTCTCGAACCTCGGAATTCCAAACAATCCGATTCGGGGCCATTACACGAAGATTCAGCATCATCTCCAATTAACTCCCCACTTGTAAAATTGCAGCCTTTGCAGTCGCTTCATCGATATTACCTACCGAATAAAAAGCTTGTTCGGGAAGGTTATCTAATTCTCCGGAAAGAATCATTCGAAAACCTTTAATTGTTTCTACGAGACTAACATATTTGCCTGGAGAACCTGTAAAAACTTCTGCTACGAAGAAAGGTTGTGACAAGAAACGTTCAATCTTTCGCGCTCTAGCTACCGTTAAACGGTCCTCCTCCGATAATTCATCCAGTCCAGGAATAGCTATAATGTCTTGAGGCTCCTTATAACGTTGCAGAGTCTGTTTAACTCCTTGCGCAGTTTCATAATGCTCCTCACCCACAATCCCGGGTTGTAGCATGGTTGGAGTTGAATCTAGGGGATCTACGGCCGGATGAATACCCTTCGCAGCTAATCCTCTTGAAGGAACAGTAGTAGCGTCTGGATGTGCGGATGTTGTAGCAGGAGCTGGGTCGGTCAAATCGTCAGCAGGTACGTAAACCGCTTGAATGGAAGTTATGGAGCCTTCTTTGGTAGAAGTGATCCTTTCTTGTAAGGAACCCATTTCTGTGCTAAGGGTCGGTTGGTAACCCACAGCAGAGGGCATTCTACCTAATAAGGCAGAAACCTCGGATCCTGCTTGTACAAAACGGAGGATATTATCAATGAGTGAGAGTACATCTTGCTTATTAACATCTCGGGAATATTCGGCCATCGTTGAGGCAGTTAAACCAACTCTCATACGAGCTCCTGGCGATTCATTCATTTGACCATACACCAGAGCTACTTTCGATTCTGATATATTCTGTTCATCAATCACTTTTGATTCTTTCATTTCCATGTAGAGATCATTTCCCTCACGCGTACGTTCCCCCACTCCACCAAATACAGATACACCTCCATGGGCTTTGGCGATGTTATTGATCGATTCCGTGATAAGAACTGTTTTTCCGACTCCAGCTCCTCCGAATAATCCAATTTTACCCCCGCGACGATAAGGGGCTGAGAGATCCACCACTTTAATTCCGGTTTCGAATATGGATAATTTGGTATCCAATTGTGTGAAAGCAGGAGCGGGTTTGTGAATAGGGGATGTTTCGTTAGCATCTACAGGACCTGGATCATCAACTGGTTCTCCGAGAACATTAAAGATTCGTCCGGGAGTAGCTTCACCAACAGGAACACTGAGAGGAGCTCCCGTGTCAATGACTTTCATTCCTCTCGTTAGACCGTCTGTAGCACTCGTAGCGACGGCCCTAACCTTATTATTACCCAATAATTGCTGTACCTCACGAGTAACATTAATCTGTTGACCTGCCGGATTTTGTCCCTTCACTATCAGGGAATTATAAATATTAGGCATTCCACCCGGAGGAAAAGCCGCATCCAGTACCGGACCAATGATTTGAGTAATATAACCCACACTCTGTTCTACCGACGCAGAAGCTCCAAAAGCGAGATGATTGATTTTCATAGAGATTCATTGGATTAATTTCATTCGATTACTACACCAACAAAATGTTCGGTATCGAGTTATCGGTCGATAATGTTGGAGAATTCAGAGTTGAATTTACTTCTTCATCGATTCATTGCAATGCATGATGTGGATCGGTAAGAGTCATTGTAACGAGTTCCTCCCATACGCGTATGTACCGGAGGCCAAAAATTATCCACTCCATACGGAGGAATGTATTGCATATACGCATACGTATACGTATACATTATACAAGGAAATAACATTCCATTCATTGATCCTCTATTTTTTTCTTTCACGCTTCCCCGACCGAGCCAGTACTTTTTACTCCCATCGGTCAGTCTATCAATGAGAATATTTCCGAGTCAATGTGTGGAGAGACTTGAAGAAGTACCTCATTCTCCACCGGATCGAGCGAGGGGTATAAAAACTAGGTTGCATTATGCGTCATGTACAATATAAAATATTAGTGTTTCCCTTTCAGGAGAAGCTTCTGCGTGAACATCGAACAAGTCTATTAAAGCCGGTTTGATGTTTCGTAGTGGGATATTTTCGAGCAGACCCCACCCTTGCAGGAATAATTGATTGAGTCGTAGGGAGGGACCTATGTCACCACAAACGGAGACTAAAGCAGGTGTTGGATTCAAAGCTGGTGTTAAAGATTATCGATTGACCTATTACACTCCCGACTACAAAACCAAGGATACTGATATCCTAGCAGCTTTTCGAATGACTCCCCAACCTGGAGTGCCAGCTGAGGAAGCGGGAGCCGCGGTAGCTGCTGAATCTTCCACCGGTACGTGGACCACCGTATGGACCGATGGACTTACCAGCCTTGATCGTTACAAAGGTCGATGCTATGAAATCGAACCTGTTCCCGGGGAGGAGAATCAATTCATTGCTTATGTGGCGTATCCTCTAGATCTTTTTGAGGAAGGTTCTGTCACCAACATGTTCACTTCCATTGTAGGTAACGTATTCGGATTCAAGGCATTGAGAGCTTTACGGTTGGAAGATTCAAGAATCCCCCCTGCTTATTCTAAGACTTTCACGGGTCCGCCTCACGGTATTCAAGTCGAGAGGGATAAATTAAACAAATACGGTCGCCCTTTACTAGGATGTACCATCAAACCCAAATTGGGATTATCTGCCAAAAATTATGGTAGAGCTGTTTATGAATGTTTACGTGGTGGGCTCGATTTCACCAAGGATGATGAAAACGTAAATTCCCAACCGTTTATGCGTTGGAGAGATCGTTTCTTATTCGTGGCAGAAGCTCTTTTCAAATCTCAAGCTGAAACGGGTGAGATTAAGGGGCATTACTTAAACGCCACCGCGGGTACTTGTGAGGAAATGCTAAAAAGAGCAGTATTTGCTCGAGAATTGGGAGTACCCATTATCATGCACGATTATTTGACAGGAGGATTCACTGCAAATACTAGCTTAGCTTTCTACTGTCGGGATAATGGTCTACTCCTTCACATTCATCGTGCAATGCATGCTGTTATTGATAGGCAAAAGAATCATGGTATCCACTTCCGTGTATTGGCCAAAGCATTGCGTATGTCCGGCGGGGATCATATTCATTCCGGTACTGTAGTGGGTAAACTTGAGGGAGAACGCGAAATAACTCTAGGCTTCGTTGATCTACTCCGTGACGATTATATCGAGAAAGATCGAAGCCGCGGCATCTATTTCACCCAAGATTGGGTATCTATGCCGGGTGTACTGCCTGTAGCTTCGGGAGGCATCCACGTTTGGCATATGCCCGCTTTGACTGAAATCTTCGGGGACGATTCCGTACTCCAATTTGGTGGAGGAACTTTGGGACACCCCTGGGGTAATGCACCTGGTGCAGTGGCCAATCGAGTTGCTCTGGAAGCTTGTGTACAGGCTCGTAATGAAGGGCGTGATCTTGCTCGTGAAGGTAATGAAATTATTCGTGAAGCTGCTAAGTGGAGTCCCGACTTAGCCGCTGCTTGTGAAGTCTGGAAAGCGATTAAGTTCGAATTCGCTGCGGTTGACACATTGTAATTTTTCCGTCTCATCCTGCTTCTTGTTCCAGGCAATATTCTCCCAGTAGATTGATTGAAGGAATATTAAGAGGGAGAAATAGGTGCATATACTATTTCTTCCCTCTCAATATTTCGGCTATATGGAACGAACCAGGGTTGGTAACTCAGCGGATCAGAGTATATGGTTCCGAACCATGAGGTCGAGGGTTCGAATCCCTCCCAACCCATTGGATACTCCCATTCTATCTCCTCCCATACGGATAAACCTTACTGTGAATAACTATGAGATATATCTCATTTTCCTGGATCCCCGTAATGAACTATCCAAGGATTATTGGATAATTGAACAATAAGTTCTAACATACCATTAGTCATACGAAAGGATTGATTAACAATCAGTTACCGAATCATTTCAGTCCAAATTATTTCACCCTCCCGAGAAGGAGGAACTTTCTGTGTTCGTAATCGCATGGTTAGTTTGGGGGAGGGGAGTTTTAAAAGTATGCACCATAATTTTTTCTCTTTAAGAGAAGGAGATAGATGAGGGAATTATTACGTCTCTAGCAGATTGGTTTGAAGACAAACGTAAATTCGGTGGATTGATCGGAGCTCTTATCGAAAAAGCTACCAAAGGATATGTTCTTAGTGAAAGGGAAAAAGATAGATCCATAAGTATCGATACCAATAAAGGATTATGGACTCGATGTGACAACTGCGAAAACATGTTATACGTGAAATTCCTGAAACAGAATAAACGTGTTTGTGAAGAATGTGGTTATCACCTCCAGATGGATAGTACAGAAAGAATCGAACCTCTAATTGATCGTGGCACTTGGATTCCCATGGATGAAGACATGGTTGCGCGAGATGTTCTCGAATTCCATGATGAGGAATCTTATAAAGATCGTATCGCTTTTTCTCAGAAACGAACAGGCTTAACCGACGCTATACAAACGGGTATAGGAAAGTTAAACGGGGTTTCCGTCGCACTGGGCGTTATGGATTTCCAATTCATGGGTGGTAGTATGGGTTCTGTGGTGGGTGAAAAGATTACTCGTCCGATTGAACACGCTACTCAAGAATCGATGCCATTAATTCTTGTTTGTTCTTCCGGTGGAGCACGTACGCAAGAGGGTACATTGAGTTTGATGCAAATGGCGAAGATCCCATCCGTTTTACAGATTCATCAGGTGCAAAAGAGGTTACTTTACGTAGCAGTTCTTACTTACCCTACTACCGGTGGTGTAACCGCCAGTTTCGGTATGTTGGGAGATATTATTATTGCTGAACCCAAAGCATATATTGCATCTGCTGGGAAAAGAGTGATTGAGCAGACACTGCGTCAGAAAATACCGGATGGTTTTCAAGTAGCTGAATCTTCATCTGATCATGGTTTACCCGATTCGATAGTACCGCGTAATCTTTCAAAGGGTGTTCTGAGTGAAATATTCGAACTCTACGCTTCGGCCCTATGTAAAGTATGAATCTGAACAGTTATTGAACTACCTGATGGCCCAATCCCTATTGAGCGAACGGTTCTGACACAATGCATCCGTATCTAGGCAGAAGATTCTTCCTTGGCAATCAGCTCCCTGGTGTAATAGGATATGGTATCCTATCAATTCCTGAATTCCGAGAATCTTTAACGTTTCAATCTATTGAAAACTCATCGATAGGTTTGAGCAAGAGGCAACAGAACTTTTCCATGCATTCGTAAGGAACGCAGTATAATGGGTATGTATGAGACATAATGATCCCATTTATCCGGTCCCATGAAAATTATTCATTCACTGATACAATATTATTCGGGGCAATTCTCTATGACAGCTTCCCACCTACCCTCCATTTTTGTACCCCTAGTAGGCTTGGTGTTTCCAGCAATTACAATGGCTTCTCTGTTCGTATATATCGAACAAGACGAAATTGTGTGAAAATTGATGCATGATAAATACCCGGGAAGAGTGGCTAGTTCGGCATGTGGATGGGTCTGTATGGCATGCAATGAATATCATTCATTACGCACTCCCAGTTAGGGTGATAAGTTATTATGCGAGCTTTTAGCTACTGAAAGTATACCCGGTAATATTACTTTTTGCTTCCAAATCTATGTTTCATTCCTTTTCGTGGGGGATGAAACATAGATTTACCCACTTACCATAATCGACTTCTTATCATTCAGCAGAATTATTGAATGTGAGGGTTAGGCCGAGCCTCGGATTGGATCGGGGAGAAATAATCCCAGTATCATCTGGAACAATTTGTCCCTTTTCTCCCTCTGAGTATCCAGTGGTGAAAAGTTTGGGAATGGGGGGGGGGGGGGGGGGGAGGAAAAAAATGGAGAACTTTCGAAGTTTAAATGCTATAACTATCCAATCACTCGGAATGGAGTAATATCTAGGAGACATTGCTATGGACTGGCAATCCGAATGGGTTCGGGTGGAATCCGTAAAAGGGGCTCGTAGAATCAGTAATTTTTGCCGGGCCTTTATCCTTATTTTCGGTGCACTAGGTTTTATTCTAGTTGGATCTTCCAGTTACCTGGGGAGGGATTCGATGCCGTTTCTCCCACCCCAACAAATCGTTTTCATTCCGCAAGGAATTGTGATGTGTTTCTACGGAATCGCAGGCCTCTTTCTCGGATTTTATCTATGGTGCGCTATCCTGTGGGATGTGGGTAGTGGGTATAATCAATTCGATAAACGAGAAGGAATCGTTCGTATCTTTCGCTGGGGCTTTCCCGGGGAAAATCGTCGCATTCGTATTCAATTTCTCACGAGAGATATCCAGGCAATACGGCTGGAAATTCGGGAAGGCATTTCCCCTCGTCGTGTTCTCTATGTGAAAATGAGGGGTCAGCAAGATATTCCCCTAACCCGTATTGGTGAGGACTTAGCGTTGGGTGAAGTGGAAGAAAAAGCTGCTGAATCAGCCCGTTTCCTATGTGTATCGATCGAAGGACTCTAAAAATTACAATTACAACTACTATTTACACCACCGGGATGGGAGTGAATAACTAGTTACCCCCGGTAAAATTATGTTTAGACCATACATAACCTCCCGATTGTGCAGTTTCTTCCCACGAATATTTAAATATTATTCCGTGATTGGTACTTATGAGATCATATTGGCGGAAACTTATCCGGTGGTTTTCCAATACTCCATACCGTTCTTTAGAAAGAGCTTACAAAGCTAGTAAACGGATATGGCATATCAAGAAGGATTCCTTATCCCATACGGATGAAGCATCGTCCCCGAGATACTTCTGGCAAGCTGTGATATTTTATGTGGATACGGAATTCAATCATTCCATACTCGTGATCTATTGGAGTCTTTTAGAGTGTAAGTTTAGCATCTCCGTGCTGAATATTTGGAACAGATGGAAATGGATTCTACTAGATAAATTCCCCATTCTCTCTCCCATTCATCACCATCCCTCCCTTCCTCCTAATGCGGATAAGACCCCATCACAGAGAGATTCTCGAGATACCTCGCTCTATCCCCCAAATTTTTATCCCTTCACTTCGGTTTCCCCCCGAATGTTTCGTTCGAAGAGATTTGGATGTATCGAGAAATCAGGACGGGACGAAATTGTTGATACCCCCAATGAGAGATTGAAGTATGATCCTCCCGTTTCTCCGGAAGAATCTATACCACAGGGATTGAGTGGAACGGAAAGAATAAATAGGAAATTGGCTCGGATTGAAGCAACTCTGAATGATTCGGAGATTTGGAAACGATACTATTCCTCCTCCCTGTCCACAGCTAGGGGGAGTAATGGACCGGACGATCAATTTTACCCTCCGGAGCCGAAAGAAATTTATGTTCCCTCGGTAGCGTATGAATCTATAAGTCTTGTACCTCGTTCTATAACTCGCACTTCATCTAGATTCCGGGCAGAATTAGCAGGACGATCAGGTTCATTAACATTCCAAGAGTCTCGATTGGCTAAATATCAAGCCCTAGCCTCTCTACAATATATCGTATGTTTATTATTCTCCCCGCCCGTCATTTCTTCCACCTTGAATGGATGGGTTTTAGAACCTTGGATTAAATATTGGTGGAATACGTCACAATCCCAAATATTTCTTAATTCTTTTCGGGAGGAGGAAGCGTTGGAAAAACTCCGAGAATTGGAAGAATTACTCTGGTTGGATGAAACAATGGCAGATTCTGGGGAGATTCATATGCAGGATCTCAATACGGAGATTCATGGGGAGACAGTACAATTAGTAGCAATACATAATGGAGAGAGTATTCGAATTATTTCGCACCTATTAACAGATGTAATTAGTTCTGTTATTCTAGGTTCCTTGCTCGTTATAGGTCGAGAAAGACTTGCTGTTCCAAATCCTTGGATCCAGGAATTGTTTCATAGTTTGAGCGATACGACGAAAGCTTTTACCATCCCCCCACTAACTGATTTATGCATTGGATTCCATTCACCCCATGGTTGGGAAATAGTAATTGGTTCTTCCCCGGAACATCTAGGATTTGCTCACGACAAGTACGTAATATCCTGCTTCGTTTCAACCTTCCCAGTCATCCTAGATACAGTCTTTAAATATTGGATCTTTCGCCGTTTGAACCGTATATCCCCCTCGATTGTAGCAACTTATCATACAATGAATGAATGATAAATCGTTGTTATGGGGAGATTGATAAAGTAATAGTCTCTATAGTCACCAGAATGGCGTAATTTTATAAAATAGTCTATAGCCGGGATGCCCGGGAGCAACCCATTCGGATGAATATTTGATACCAACAATCGAACTATGCAGAACGGGAATCCTAATAACTGGGTGAAAGAGTGGGCGACTCAATCGATTTTGATTACGATCATTTTATGCGCAATAACCTGGCCTTCCGTATCACACGCCTACCCCATTTACGCACAGCAGGGTTACGAGAATCCCCGAGAAGCAACTGGACGTATTGTATGTGCTAATTGTCATCTAGCTAAAAAACCTGTGGATATTGAGGTTCCACAGTCTGTACTTCCCAATACTGTATTCGAAGCAGTTGTTAGAATACCTTACGATAAGCAAGTAAAACAAGTACTTGGTAATGGGAAAAAGGGCGGTCTAAATGTAGGAGCTGTTCTTATTCTCCCTGAAGGGTTTGAATTAGCCCCTCCCGATCGTATTCCTACTGAAACGAAGGAAAAAGTAGGGGATCTCGCATTATTCCAGAATTATCGTCCCGATGAGAAGAATATTATTGTAATAGGACCAGTTCCTGGTAAAGCATACAGTGAGATCGTTTTCCCCATTCTCTCACCAGATCCTGCTGTTGATAAGGAAGCGCATTTTCTGAAATATCCCATCCATGTAGGGGGGAATAGGGGAAGGGGGCAGATCTATCCTGATGGTAGTAAAAGCAATAATACGGTTTATGGCGCTTCAGCGACGGGAAGAGTAACTAAGGTATTACGCAAAGATAAAGGTGGATATGAAATAACTATCGAAAGAGCATCAGATGGTCGTCAAGTAGTTGATACTGTACCTCCAGGACCAGAACCTATTATTCCAGAAGGTGAATTTATTGAGGCTGATCAACCATTAACTAGTAATCCTAATGTTGGTGGATTTGGTCAGGGAGATGCAGAAATAGTACCTCAGGATCCTTTGCGTGTTCAGGGTCTTCTATTATTCCTCGCACTAGTTATTCTGGCACAGATATTCCCGGTGCTTAAAAAGAAACAATTTGAGAAGGTGCAATTGGCTGAGATGAATTTCTAGATACGCATATACCAAATTCTGAATAATTCGAATCGGGGTGTTTAATCCGTGCAACTCCTACATCTTACTGATAACCAACAATGAGATTGAGTTTGAGTTCCAGGTATTAATGCAACATGATGAAGGTCTCTACATAGATTAAATGTTCCGAGTACCATTATTTATACCTTTCCCTACCAATCCCCGAATTATTGGAGGTACACGGTGGGGGTATAACTATTACTCCTCCTCCATCCTTCCACCATTCCTAACACAATAAGACGAGTGGGGAATTGGGTGTGTGTCGTAAATTGAAATATTCCCCCCACTCGAACGGGGAAGATCTGGTAAGATCTTTAAATTACCCGCGTCTGTGGAAGGAATAACTATTGGAATGAATCCAGCAAGATATCATAAAGAGGTTTGGAAATACTCGTAAATATCCCTACCTTATTTCTAATCTCCCCCCTCAACCTAATGGGAATAGATTCCCCTCGTACCGATGTAGAGGAACCAGGTATTGTTCGAACTTAGTCGATTAATCACGAGAGAATTCATCCCTACATCTCTCTCTCTGATTACTCTCGATCCATAATCAGTATAAAGCCTAGTAATGTTATCTAGACATAGTTTATACAGCTTAGTATGGTGGTATATGAGATCCTACTAGATTCTCTGAAACAACTCGTTTTTAATACTCCCCCATCAATCTGGATAATGGGGAGTAAAAATTCCCAATGATGGAGTTGGAAAGACTTTATCTCCCGAACATAATACGGAACGGATAAAGTCTCTCCAACTCGAGGGATTATTCATCTTCCTGGATAGATACAGGATAGAGTGATCCCTCCCATCATCGCTATAGAGATGATCCTAATCCCGAGTATGCTCCGTAAAGAAATATTCCCAGTAAACCAATCACGAGTGTACCAGTTACAGTCCCTATTAGCCACAGAGGAATCCTTCCAGTGGTATTGGCCATTTCTATTACTCCCTCTTTCACTCCATCAGGTGATCGTGACTCGAGACATACACAGTCACAGATAATTACACGGATAATTGGTACTTTAGACCCTTCCAAGTATAGAAATTAGTCTAATAAGTTACTGCTATTTCTAATTAAAGAAATGATTGGAAAATAGAACGGCGGGTACAAAAATCAATAACAATCCCCAATAGAGACTCGTACGGTTCGATTCTACACTCTGTTTGTTCGGGTTTGGTTGTGTCATAACTCCACAGTTATTCAAAATTATCGTTGAATGAATTGCATCGCTGATATGGATCCCAAGAAAGAAACCGTAGGTACGGCTAGTCCATGAATGGCCAACCATCTAACTGTGAAGATTGGATAAGTTCTATCTAGAGTCATTGGTACCTCCTAGAGGGGTCTAGTAAATTCATCGACCTGTTCCAGTGAATCGAAACGGCCAGTTACTAATGGAACTTCCTGCCGGCTTTCCGTAAAATATTCATTCGGACGAGGGCTTCCGAACACATCGTAGGCCAAACCTGTACTAACAAATAACCAACCTGCAATGAACAGAGAGGGTATAGTAATGCTATGGATTACCCGGTATCGAATACTGGTAATAATATCAGCGAAGGGGCGCTCTCCCGTATTACCAGACATGATTAGCTCCGTATATTCGTGTGGGACAAGGTAAATTTATTACTGGAACGTGCAATGGCTGGGGGTGGAGAACCACCAATACGTTCCATAACTCCTTGTTAGGTTATCAATCATATTGTACCAAGGGTATCTTTAGAACATACTGGATCAGTATAGTCAGCCTTCTCCCGACGCAGCAATATAACTTCAATACAGAAGGGTGGGATTTGTACATAGAGGTTTCGATCCCTCACTCGTATTGTCCCATTACTCAGCATCATCAAAACTACTTGTTATACTAATCGATAGAAAATCTCTTCCATTACCCTCGGAGGATACGTCTAAGTATTGATACTGTGAAATATTCGAATCATGTCGAAACTGATTCAACGGTTCGTGCGGAAGCAGCTATCAGTGCTAGGAATTACTACGCAATATAACCAATGATTGGAAGAAAGAGTGGATGGATTTGATTCCAAACCTACCCGTGGGAGTCACTCTTTCACCATTCCTTCGAAGTATTACTAGATCTTTCTCAGTGATGGATGAGAAGGAGTAAATCCCTCCCAAATATCAGGGATATCTTGTAGATATTGGAATCCGAAACGGAAATTATACATTCTCAAAGAGTATTTGTAGCAGTTTCGTCGGGGGAATAGTAATGATTTGACCGGGATGATGATGTAATTAATACCGAATCCCCGACAAAGTTCAAGATTTTGGCAGAGACTGTATTGGTACTCGATATAGTATGATTCGTTCGAAGAATACGGAAGTAATTTCGGAGTGGGTCAAATCATTGAACCCTTACACGTTTGAATTATCCCAATCTTTTCTCATGATCCAGGGTTCGATCCTAATTACGCCTTAACCACGGGGTAATGGTGAGCGAATACTCCATCCCAATCCACGAAAACCCTTTCCCATTCATGGGGTAGAATCTTAGGTAATTACCTCACAGAGTTGTATACTACATTCGTTGGTGCAAACGGGTATATTATTCCATGCTTACTCTATTTAGTCATTTCGGATTTTTACTGGCCGCATCAACTCTTACCTTAGTATTATTTATCGGTTTGAATAAGATACAGCTGATTCGATACAAGAATAGAGGAGAACTTACAGGTTCTGCAGATTCCATTGCATCTCCCAATGTTTCCTGGCGATCGATGCTTCTATCAATCCCAAGCAAGGGACATATGGGTTAGATACTGCCTTTCCTTCGCCCACTCGAAATAAAATGGTTGAAGCTTTGCTTTCTGGAATCGTTTTGGGTCTGATCCCAATAACCTTAGCTGGATTATTTGTAACTGCATATTTGCAGTATCGACGTGGTGATCAATTGGATCTTTGATTGAAGATCCCGATCATTCCGGTACAGTCTATCGTTGCTTTTAATGGACCTCTCTGAGTGAATGGAGGGGTCCTCTTTTGCAGGGATGTTCGACCAGCGGGAGATTTAGGGATAAAATGAAGGAAAGGGCCAAGTTTAATACCTTCTTCTAATAATCACGCCCTGTAGGATTCGAACCTACGGCATCAGGTTTTGGAGACCTACGTTCTACCGAGCTGAACTAAGAGCGCTTATTTTTATCCTTTCCCATACCACTCCACTCCTTCTATTTTTCCGAATTTGTAGGGGATATCGAATATCCTGACACCTGAACGGTATTGGGGGTAGGGATGACAGGATTTGAACCTGCGACATTTTGTACCCAAAACAAATGCGCTACCGAACTGCGCTACATCCCTCTCCCCCCACTACTTTTCGGAATAGATTATAATGGATCCTACTAATACTTAGCCACATCCCACCGAATGGGTTTTATTTCGAGTATTCACCGTTCCTACCACCCTTCTTCCTCTTCAACAATCCCCTGAGCATGGGGGAGAGGGTGGGAAATAATTAAGCGATACGTACACTCCCCGTACGAGGCCGATGGTAATATTCCTCCGCCAATTTTCGTAATATGTAATTGTTTTAGTAGCATCTGCCACTGATGCATACGCGTATGCATGTACGTGTATATATATATATATATATATATATATATATACATGCATACATGGACGTATCTATCTGTATTCGTCCATATCTATGCGTATCTGTATGTGCACCTATTTATCCATCCATACCCTATGATTCCTCGAAGGGAGAGCTTACAATGCAAGACGTGAAATCATATCTTTCCACAGCCCCTGTACTAGCTACATTATGGTTTGGTTTATTAGCTGGCTCGTTAATCGAAATAAATCGTTTCTTCCCGGATGCTTTAGTCTTTCCTTTCCTTTAAGGAATACTTTCACCAACTGGAGGAAGAAGGAACAGATTGGGGAGACTAAGAAACAGTATCAGATTGATTGGGAGAACCTTGGCCAGGTTGGGATAGGCATTTTCAATAGTACCTAATGCATCGACAGGAACTTTATTTTTCCCTTTAACCCCCCCCCCCCCTCCCTTCCCCCCCACTCCTCCCCTCAACTGAGGTTTGGTAGGTTTGTAACCGGATATTCGGAGTAATCCTATGGCGAAAAGTAGAAATGTAAGAATAACAATTACTCTAGAATGCACCGGTTGTAATCGGGGTGATAGTGGTGAAGGATTATCAGGTATTTCTAGATACACAACCCGAAAAAATCGTCGCAATACACCCACACGATTGGAATTGAAGAAATTTTGTCCTTTCTGTCGCAAGCACATCACTCACAAAGAATTGAAAAAATAAGTTGATGATATTCCTGCACAAACCCCCGAGATTTATTAATAATTCATCGAAGTTTTCGAGGTAAATTATGAGCAGGTTCAAACGATCCCTACGCAGGCGTTCACCACCAATCAGATCCGGTGAGGTTATTGATTACAAGAATATAAACTTACTGCGCAGATTCGTCAGTGAACAAGGAAGGATTTTATCCAGGCGAATGAATAGATTGACCTCTAAACAACAGCGCTCAGTGACTGTTGCTATTAAACGAGCTTGTATCTTATCCTTGTTACCCTTCCTCAGTAGTGGTAGTTAGTATCAGTGAGAATTGAATAAGGTTTTTATTACAGAACCGTGAGATTGATCATTGGGTGGAATAAATACTCTTTGCTCACTAGAATCAATAGTTTCAGATAATGAAGGGTATGGTTTGGTCGCCCACATACTTTCATCCATCGATCTCCTGTTCCTGCGGATAGTTCAGTGTATGGGTGTGTAGTATTTTATTTACCTTCTCCCCTCCCCCCTACCTTTTTTAACTTCCGTTCGGAATAAGTATCTATAGGGGGTACCCTCCCCTATAGATTTTGGTCAGTCGAAAATACTATGTATCCTACACACCCACATATCCGCATACTCTGATTTCTTACCACCCCCTCCTTTTTCTTTTTTTTTTTTTTCTATTACCCCTCCCCCCCTTTTTTTCCCTCTCCCCCATTGGCGTTCGTCATGGTGTTGCAATATACTCTTCTTCCCATCCATCCGTGGAGTAATCTACCCATGTCCCAAACTAACAGTGGCGACTTTACCCACAGAACTATCTACTAACTCTTTCTAATATACTGAGGTAACAACCTTTATCTGGAATAGCTATCTGTGCAAGTATCTTGCGATTCAAACGAACCTGGTTTTTGTGCAAATAGTGAATTGTATCGTTATGAGTAATCCCATTATCCCGGGCTGCCGCATTAATCCTAGAAATCCATAAACGACGAATCCCTCTCTTTCGATTAGCCCTATCTCGGTGAGCATAAACTAAAGCCTTCATTCCTTGCTGATTAGCGGTTCGGAAAAGTTTTGAATGAGCCCCCCGAAACCCCGATGCAAGTGCGAGAATATTCTTCCGATGTCTCCGAGCTACATATCCACGTTTCACTCTAGTCATTGATGCTTGCTCTCGCGGATTACTAAGTTCTAGTTCAAGAATATTCTATCGATATTGAATGTTTCATCCATTGGTACTTTATGGAATGACTCCCCCTTTTTTTTCCCCCCCCCCTCCCTCTTTTATTCATACTCATTCACGAAGCCCTCTACGGGGGAATGAACTTGTGTATCTATTTCAAGTACCATACGCGCGTGTATATGTCGTGTATGTGTATATGTATGTGTATATACATATATATGCGTGTATACGTACGCATATGTATGCGTAGAACTCACTCGCATCAATAGGAATTCCCTAAGAGGATACGATATGTTGCAATTGATTCTTCCGAACGTGAGACCTGATCATTCTGGAGTGGGAGATAAAGATTCCAATGGCTTTTGCTACTATAACCTTCCCAGCCATGAATTCTTTGGGTTAGGTACCCTCTCGGTGGTCGGGGGATCAAACCTTGAACCGATAGAAATCGGGGATTCCATAGTTTTTACGGTTCTCCTCCTAACAGTGGGGTCCTCTCTATACGCCGGAGCTATTAATCCCGCCACGAATGGGATGATAATGCCATTGGGAAGTTGTATAATTCCCAATTTCTAGCTCCACCCAAATTATTGAGTAGTAATTTATTCTCACGGGGGGAGATAAAAAATTATTCGCACAGTAACGGCATGTCATTTCAGGAGTTAGCTGGGTAACTGACCCTATGAGTCTGTCACTGCAACGGTATCGGGATAAGTATTATGCTTTCCCCTCCCACTATTCCTCCGCTTAATGAATCGATTGTTATTCATCATCATCGAGGAATTGCTTCCATTCCGTATTGGGATGATTGGATTCGCACCAATGGGAACCATAAATTTCATCTATATAGGAGGTAGATGATGGATCTTCAACCGACTCCGGTAGAAGAGTTCTTCCGCAATATCGATCCCTTCCTTTCGTTCAGTCTCCGATCCAAACAGGTCGCACATACACCCTAGTACATACTCCTCTACGCTGAGGACATCCCCGAAGAGCGGGAGATTTTGCTCTACCCTCTATCGGTTGTCTCACATTCCTAATAAGTTGTCGAATAGTTGGCATTTATAATTCCATGCAGAAATGATTGGTTTGGATTAATCCCAACCATACCCAATTGTTATGGGATTGATGGTTCTTCCTGAGACATTCTATGCGAAGAAGAACTAGGATCCATTACCCAAACGGGGTAAGGGAGAGTTTTGAAATCTTCCCCCTCTCCCCCCCGTAATCTATGAATCGGTATTTATACCGGGAGTATTCCCCCTGCAATCTTAGAGTTTACCCATTCGTAAATTACCTGTGGGATGATAAATTCATTGCTCACTGATACACATAATCTCCTAGAGACTAGAATGGTAGGAATTCTAATTGATCGCTGAATCCGAAGAAGTTTCTGATGCTACGGAATCGACGGTGCCATAAGCTTTAGCTTCTCCTGCTGACATAAAAGCATCCCTTTCCATATCCTCGGAAATTACCCATAAAGGTTTGCCCGTTCTTTGTGCATAAACCTTGGTAATACAATCACGAAGTTTCAATACCTCTTCCGCTTCCATAATACATTCTCCTGCTTGTCCATCGTAGTAAGAACTAGCAGGTTGATGAATCATAACCCTGCTTTGTGTGGTGATTCTTTTTGAGAATCGACCGAACCGTACGGGCATTTTCGTGCATACGGCTCGTCATTGGATTCGATACAAGAAAGAAGGTAGGTACCCGGTGGAATACCCGGTCTCGCACCAACTTATAAATCCGGTACTGATTGAATCTGCGCACCATCCTTTTCCTATAAAGATACTGTGATGGTTCCGTTGCTCCCGTTTCAGATAGCAATCCCGAAGTTTTTACTTTTTCCGCAGGTTAATCAGGATTATCCAATTCCTAGTACTATTTGAAACTCCGTCTGATATCATGCAGAGATGGTTTATGACGCTAGAATAAACTCATAACTCATGAATTTGAATTTGCGTAGGGTGAATAATAATTCTGATTCTGGTCCACCATCTTGATACTTCCGGATGTTCCAGCAGTATTTATACCAAGTTCTATATGCCATGCTATTATTACCTCGATTCAATCCGGTGAAGGCATAGTCTTTCTTTCCCTTACTGGGATCATTGGCGCCAAGCGCGAGGTAGTGCTATACGTTTAGTAACCTCTCCCCCAGTTAATATGGAGGATCCCATTGAAGCAGCTAATCCCATGCAAATGGTATGTACATCTGGTACTACGAATTGCATAGCGTCATAAACAGATATTCCTGGCAATACTGCCCCACCCGGGGAATTGATGTATGAGTACATGTTCTTATTCTCATCTTCCCCATTCAGGTACATCATGATACCAATAGGTTGATTCGCAATTTCGTCATCCACTTGCTGACCCAGAAAAAGCAATCTTTCTCGATGAAGTCGATTGGTTGGGATAGATTCTTCATTCTCCCCCCTCGGAACCGTACAAGCACTTTTAGAAGCATACGGCTCGATTGGTTTTAATAAGTAGAAAAATCTCTTTGTCAAATACTGATTCTTCACCGAAAAATATTTGGTTACTTTCCTGTATTCGTTGGGGATATTCCATTATCCCTGATTCTACCCTTACTATTCCCAGTTCGAGTTTGTTTTCTATCTCGGGCCGAACTTACCGAACTATCCTCCAATTGATGCACTATCTAGTAATCATCTTCGCTGCACCAAAATTATCTTGTTCACGAATAGGTCTCTCTAAAAAATCTTTGGGTTTATGCTCTACTTCGGGGTAATTTTCATCCGATCCCCACCTAGTGCATACAGAACAGGTGGAATTATTACCGTTTGTGCATCGAAAACTCTATCTTATTCACCCTCACCGTCCATTCCTTCCAGTCCTTATGCAGCGGTTGCAGAATCGGTAGTAGGAACTGGAAGAGTTTGTTACTCATAATTATCGGATTCTACCGAACGAAGCCTGGATACTCTATTAGTTCGAACTAACCATGGATTCGCATAATTGATGGATCCCCGTCCAATCCCTCAATATTCTCTCACGCGTTAGACCGTTGCTATTTCAGCCAATCCCAAGTGAGGCAAGAGCATCTCGAACCGGAAAAGATGGTGGGAATAAATTCCATGTAACCCGGGATGTATAACAAGTCGCACTATGCGTCAACCCAAACTGCATCCTCTTCCCCAGGGAGACGAAAAGGCACTTTCGGAACACCAATAGGCATGCGAGAGATAAATAGGGATTAACCCCTGATTCGGAAGCGTAATCTCCAACAGCAAATAGGATTCTATGGAATATTATAACATACCCGAATTGGACGGGTATGAATGTATGCATCGGCGGTTAAGCAACATCTCGATCAGTGGCAGGTACGTAATCATATTTATCGTGGTTGGTAAATAATGATTGACACTGTCGCGTACGATGCGCATGAATAAGTGGGACCAATCCCCGCATTGTTATGCACAATATACAGATGCTAGAATATCTCTGTCTATCCCTATTTATAGAGATGGTATTGATGCCCCTCACTCTCGCAATGGATGTGCAACTCGGATTGGAACGTATAACTCGAGGTAGAACCTTGGATTATTCTCCAATCAGAGTCTCATCTAATAGCAAGATATTCTAATGCAAAAAAGTCACGTAGTATTTACTCTTAAGGGGTATTTAAATGGGTTTGCCCCGGTACCGCGTTCATACTGTCGTATTGAATGATCCCGGTCGTTTAATTGCTGTACATTTAATGCATACAGCCCTAGTCTCTGGTTGGGCTGGTTCAATGGCCTTGTACGAATTAGCAGTTTTTGATCCATCTGATCCTGTTCTTGATCCGATGCGGAGGCAAGGTATGTTCGTTATACCCTTCATGACCCGCATAGGAATAACAAAATCATGGGGAGGCTGGAGCATCACCGGAGATACTGTAACCGATGCAGGTATTTGGAGTTATGAGGGTGTAGCCGCAGCACATATTACATTATCTGGTTTATCATTCCTGTCGGCTATCTGGCATTGGGTATATTGGGATTCAGATCTGTTCCGTGACGAACGTACGGGAAAACCATCCCTAGACCTGCCTAAGATTTTTGGAATTCATTCATTCCTGTCAGGAGTCCTTTGTTTTGGATTCGGGGCATTCCACGTAACAGGTTTATTCGGTCCTGGAATATGGGTATCTGACCCCTATGGATTAACCGGAAAGGTACAACCCGTGGATCCAGCATGGGGAGCCGAGGGTTTTGATCCCTTCGTTCCAGGAGGAATAGCTTCTCATCATACTGCAGCAGGTATATTAGGTATATTGGCTGGGTTATTCCATCTCAGTGTTCGTCCCCCTCAACGTTTATACAAAGCATTGCGTATGGGGAATGTTGAAACTGTTCTATCCAGTAGTATCGCTGCTGTTTTCTCCGCAGCCTCCGTAGTTTCTGGAACTATGTGGTATGGTTCCGCCACCACCCCAATCGAATCATTTGGTCCTACTCGTTACCAATGGGATCAGGGATATTTCCAACAGGAGATAGATCGACGAATTCGTGCTGGTAGGGCCGAGGGCCTAAGTCCGTCAGAAGCTTGGTCTAAAATCCCTGAAAAATTAGCTTTTTATGATTATATTGGCAATAATCCAGCTAAGGGCGGATTATTTAGAGCAGGTTCGATGGACAATGGAGATGGAATAGCCGTTGGTTGGTTAGGCCATGCTGTCTTCAGGGATAAGGAAGGGCATGAGTTATTTGTGCGTCGCATGCCCACTCTCTTCGAAACATTCCCAGTAGTTCCGGTAGATGGAGAAGGAATTGTGAGAGCTGATGTTCCATTCCGACGGGCGGAATCAAAATATAGTGTCGAACAAGTAGGTGTAACTGTTGAGTTTTACGGTGGTGAACTCGACGGTGCCAACTTCAGTGATCCTGCTACGGTGAAGAAATATGCCAGACGTGCTCAATTGGGTGAGATTTTCGAATTCGATCGTGCAACCCTGAAGTCAGACGGTGTTTTTCGCAGCAGCCCAAGAGGCTGGTTCACCTTCGGTCATGCCACATTTGCTCTTCCTTTCTCCTTCGGACATATCTGGCATGGTGCTAGGACTCTATTCAGGGATGTTTTCGCCGGTATCGATCCCGATTTAGATACTCAGGTTGAATTTGGAGCTTTCCAGAAACTAGGGGATCCAACCACCGAGAGGCGAACGGTATAACCTTATCCTGTTCCATCCCCAGGATTGGGTTACGATACTTATTGAGTACGACCGGTGATAAAGTTTCGGTAATACAGATTCCCCCTTTCCGGTGATGGAAACTCACTATTCAATCCACACTCGATCAGAATATTTTCATTCTCGTAGATATACACACGCATACATCCCACCTGGAAATGGAGAGGTTGGGAATAGTTCCCACAGAATTAGGGAAGGAATCTATTAATTAGTGCAAGAGCTATCTTCGTAACCATCATTTACGATCAAACTTATGGAAGCATTGGTTTATACATTCCTGTTGGTGGCCACTTTAGGTATAATTTTTTTTGCTATCTTTTTCAGAGAACCACCCAAAATTATGAGTAAGGGAAAGAGATGATTTATTCACCCCATACCGGAAGACTTTTCATTTGCAACGTGTAAGAGATGGTGAAGACCTTCCCCCAGTTTCTAGGGAAGGTCTCTCTCAATCAATAATCAATCTTCGTGTTCTTCGAAGGGATCTCTAAGGTCTTCGGAAGGTTGGCCGGAAGCGGTGTACAAGGCATAACCGGTGAAGCTCACGGGTAAACAGGATATGGAGATGGCGACCAAGGTTGCAGTTTCCATTGCTAGATAATCTCGGAATAATGGTTCGTTTATAATATGGTAGTGCACAAAGTTAATGAATCTCAACTAATTCAATAAGTTTTACGGCTGCAAAGATTACCGACGATACTCCCAGAGCCAAACCGAGACAGAGTGGTTTGGGAGTTTTTTTGAAACCACTCAATTCGGAATATGGTAAAGTAGCCCCTGGATGGGGAACTACACCCCTTATGGGTCTTTCCATGGCATTATTTGCAGTATTTTTGGTTATTATCCCGGAAATTTACAATTCTTCCGTTTCATTGGATGGACTTTCAATGAGTTGGTAACGAATTAATATCATGGAGTCGTTTCATATCCCCCAGTGAAGGAATGGCTGGGGGATTGAAGGATCATTCCAAAATACGAGAGATAGTTGAATCGCGTAACCATCGAATTCAAGGGTTTTTTAATATGGGTGTGTGACCCGCCAGAACCAATCCCATTTGATGGATAAGGAGCTACTCTTCCTATGTAGGGATAAATCCACCCTGCTGAATTCTAATAGCATAGCATTCAGAGCGCAAGGTATATAGAGTCGATCAATGAATATTTGGACTATGATTAATTCCACGATCTACTATTTATGCCCCGTCATCGCGTTGCTAGCAAAAGCTTAGGGGATTGTTCCACATGCTTCCGATACAACGGTTCCTTGATATTGGTTCAGCGAAGGGATTAAGTAATAGATTTTCTCACCCTTCCAAGGTTGAGTTTACTTACTTGAATGATGGTGGAGGGTGTTTACCCATCACTCCCTCCACTTACCGATAGAAGTATCATCGGGGTGCAGTAGGAATCTAATGTTTAAATATATCCATACAAAGGGATTGGAACGAGATAAATCCTATGAATCCTTTCATTAGTTCATCCACGATTAGATTTGATAGGAAGAGAGATTGCTCAAAAAGCCAGCAATATATTCCCCCACCCGATTAGAATGTATGAGCTAACGTGAGATCAAGGCGAATAATATTTCGAGGTAGATTCTTCATCCTACCGATCCGTTACCCTACGAGAAATAACTGAAGGCTATTGAAAGTTATTCGGATGCTCAAGTAACGTTTGAATATTCTCGCTCAAGCTGTATGAAGGGAAATTTTCATGTACAGTTTCTCGAGGGGGAGGTTGTAAATACTTACCCATCTCAATAAAGTGTATGATTGGTTCGAGGAGCGTCTCGAGATTCAGGCGATTGCCGATGATATTACCAGTAAATATGTCCCTCCCCATGTAAATATCTTTTATTGCTTAGGAGGAATCACATTAACTTGTTTTTCAGTTCAAGTAGCTACTGGTTCTGCTACGACTTTTTACTATCGCCCGACCGTTACGGAAGCTTTCTCTTCCGTTCAATATATAATGACTGAAGTCAGTTTCGGTTGGCTAATCCGATCAGTTCATCGATGGTCGGCGAGTATGATGGTTCTGATGATGATTCTGCACGTACTTCGCGTTCATCTTACGGGGGGTTTCAAAAAACCTCGTGAATTAACTTGGGTTACGGGTGTAATTCTAGCTGTACCAACCGTATCTTTTGGTGTAACCGGTTACTCTTTGCCTCGGGATCAAATTGGTTATTGGGCGGTTAAAACTGTAACTGGTGTACCTGAAGCTATTCCCGTAATAGGGTCTCCTTTGGTAGAATTATTACGCGGAAGCGTTAGTGTAGGTCAATCCACATTAACTCGTTTCTATAGTTTACACACTTTCGTATTACCCCTTCCTACTGCTGTATTTATGTTAATGCATTTCCTAATGATCCGTAAACAAGGTATTTCGGGTCCTCTATAATACGGGGAACCGGGAGATATTTCTCCAGCTGCCGGAGCGTCAAGATTTCCGAATACCATTCCACTGCTATTGATATCTCTTACTAGAAAGGATAAGAGATTTCTTCGGTTTCATTCTAAACCTTGAAGTCCTTCTTCGAAAGACTCTAAGTTTTGCGTTCTCAAGGGAAAGATGGATTACGGGAGTGTGTGACTCGAATGAGGAACTAGGCTATGCAGGTGTATCAATAGGATCTGCCACATCAATGAACGTGTCTCTATTCTGATTTCCCTTTCACTTCTAAAGGGTTAGAACTTGGATGAGACTTTCAATCCCCTCTTACGCTCCATAGAGAATTCTTTTCCATGACCGAATCCATGAAAGGGCTTCGTGAAATCCAATCAATCCAGATTGTCCGCGGATGAGTTGGAGTGTATGGTTGGGAAACGCATTCATTCCCCCTGCGTTTTCGCGAAAGGGGATATTACCATCGGAGCGGGAGATGGGTCTGAAGAAACGAAAGATGAGCCGAAGTTTCAATGGGTTAAAACCTAGTACGTTTCGATATTTTCAAGTATTCCTTTACCTCCCACGGAAAGTCGCAACGTTTGGGTAGTGAGATAATCCAAAAAGTATATCGAACAAGATTTGAGCTAACTTGGATAATAAGCCTTTCACTAAGCTGGTATTTTTACTATTTATCCACTCCCCCAGGTAGAAGTCATTTTCCATCCGATACAGCGGGGGATTGGCAAATATATATATATATATATATCTTTCCCTCACTCTCGCGGAGGGATTCCCAGGATGTAATAATAATCCCAGTGATTGCTTGAGCCGGATGATAAAAAATTCTCACGTCCGGTTCTCTTGGGGGGAATGAGGTACCTATCCCGATAACGAAAAAACCTGATTTGAATGATCCTGTATTAAGAGCTAAATTAGCTAAGGGTATGGGGCATAATTATTACGGAGAGCCCGCTTGGCCCAATGATCCTTTGTATATATTCCCAGTAGTAATTCTGGGAACCATTGCTTGTGCTGTAGGATTAGCAGTTCTGGAACCATCAATGATTGGTGAACCGGCGAATCCATTTGCAACTCCCTCAGAAATATTACCTGAATGGTATTTTTATCCGGTATTTCAAATACTTCGCACGGTACCTAATAAATTATTGGGTGTACTTCTAATGGCTGCAGTACCGGCAGGATTATTAATAGTACCTTTCCTAGAAAATGTTAATAAATTTCAGAATCCCTTTCGTCGTCCAGTAGCTACAACTGCCTCTTCAGTCGGTACCGCAGTAGCTATTTGGTTGGGTATTGGAGCAGCTCTGCCTATCGATAGATCCTTAACTTCGGGACTTTTTTAATAATACTCTGCTAGGTAGAATTTATATCTATTGAATATCTTTCTATACCTAGGGGGTTTTGGAACAGATTCCCCCTAGGTGTATTGGGATGGATCACATCCCTCTTCCCTCACTTCGACGGGAATTATTTGGAGGGCCCAGTTCCTATTCCTTATACGATCCCTCCGACCAACCGATTACCGGAGGGACTGGTCAGGCGTAGGAGGAAGCATTTCTAGATATAGAAGCCCCTTATTCCATCGGATTATTCGATAGAAAATTTATCTCTGGGTAACTGGATTGCAAAATGTTTATTCAAAGCCTCCACAACCTGTTCCACGGATTTACTTCCAAAATTCTTAATTCTTCTCGAATCATCCTGGCTATAGTTCAAAAGATCCGATATTGTATGTACGTTCACTTTCTTGGGACAGTTATAAGCTCTAGCGGGTAATTCTAAATGGTCGATAGAGGTATGTCCAGAAGTAAGTTTTTTTGCCATTTCATCCACATTGACTGAAACCGGGGTGGAAGAAAAATCCTCTCTGTCGGATTCGTATTTCTCGTCCGTTCCATCAACCAATTCCTTCCCCCCCACGTGTAGGAAAGGGATGGATAAGTCAATCAGATTTCTAGAAGCTTCATAAAGTGCTTCTTCGGGGGTTAAACTTCCATTGGTCCAGATCTCGATAAGGAGTATCTCCCGTACTTCGTTGTTATTCTCGAAGGAATGGACACTGTAATTTGCATTTCAAATGGGCGCGAATACAGCATCTACAAAGAACTCTCCATTCCGGGATTCCCTCAAATTCCACGTACGATATCCACGATCCTTCTCAATCTTCGATTCGATATTTAAGGAGGTTGCTTTAGTAACAGTAGCTGTATGTTGTGAAGCATCAACTATTTGAACGGGAGATGGTAGTGTAATGTCCCCGGCAGTTACATTTCTAGGACCGGTAATGGAAATAGATGCTGCTTGGGTCTCGTAAGAATCGCTTTTAAGTACAATCTCTTTCGGATTAATTGAAATATCGTGAATCGATTCTCGAACGCCAACTAGTGTGGAATATTCATGCACCACATTTTTAAACTTTGCATATGTTATACTTGCTCCTTCTATTTCTCCAAGCAAAGTCCTACGCATAGCAACCCCTACTGTATTGGCTTGACCCCTACCGAAAGGAGATGCAGCAAAGCGACCGTAGTGAAGGCGTTTACTCTCTATTTTGGATTCGATACACCTCCATCGTAATATTTGAGCGGGGACTGGTGCTTCGTCTTGAACCATAACACGATCCCTATGCAATATATTGAATAGTTACACACGTTTCTTTTTGGGGGGTCTACACCCATTATGTGGCGTAGGGGTTACATCACGTACGAAACCCAAAACCACACCACTTCTACGAATAGCACGTAATGCTGTGTCTCTTCCCGGACCAGGACCACTTACCATGACTTCCGCTTGTTTCATACCCTGATCGATTAATGTACGAACAGCATTCTCTGCTGCAGTTTGAGCAGCAAATGGTGTACTTTTTTTCGTGCCTCTGAATCCACAAGCACCTGCAGGAGACCAGGAAACAACCTGCCCCCGAACATCTGTGACGGTAGCAATAGTATTATTAAAACTTGCCCGGATATGAATAACCCCCTTGGGTATTTTGCGTCTCATCCTACGTGAACCAATTCTTCTTACAGGTTTTGGCATACTCGATCTATTCCCTATAAACAAATGAATTTACCAGTGAGTAATATTGAGCCTTTTCACCAACCTTCGCTCTTGATGCGAATAGGTATTATCCCTGTCTCTGCTTGTGCTTCGGATTGGGGCAAATCATTACGATTCGTCCCCGTCTACGAATTAGTCGACACTTTTCACAAATCCTACGGACGGAAGCACGAATCTTCATTTTTATTCCCTCCCTCGTACCCCTATTTTACGTAGTACTCAACGAACAGAAACATCTTCCTATTACTACTGGGATTCGATACTTATCCTTATCAAACTCCTGATTCTTCCATCAATCCTGAACAGTTATTGCGAAGTCTCATTTGGTGATCTGTTTCGGAGGCGGTAGATGATACGTCCCTTAGTCAAATCATAGGGACTCAATTCCACTTTTGCTCTATCTCCGGTCAATATTCGTATATAATTGCGTCGAATTCTACCCGAGACATGGGCCATGACCTGGCATCCGTTGTCTAAGCAAACCCGAAACGTGGCATTAGGGAGTGATTCGGTAACTATACCTTCCGCGTCAATCAAATCTTGTTTCTTCATTATCGGAGGTAAAATATTCTTATTATTAACCGGCGTCGTTAGGGGTAGTACTAATTGAATCGTTATTCGTAGAGACTACCCCGAAAATGGTGATTTCATAAATCCTCGGATAAATTACCATACATAGCATAAGATTTCTCCTCCAATTCGTTTCTGTCGAGCTTCCCAATCTGTCACAATCCCAGCGGATGTCGAAAGAATCACAATTCCCATTCCGCCCAATACTTCGGGAATCTCCCGGTGATTAGAATATATTCTCAACCCAGGTTTACTGATACGTTTCAGAGCTGTGATGTATGGCCCTCTTCTCTTCCCTTGATACTTCGGGGTCAAGGTTGGGAAAGACTTATTACCTTCCCTATGTTCTCCAAGATTAGCAATAAATCCTTCTTGTAGAAGAATTCTTCCGATGCTTTTAGTAATACTAGTAGCGGGTACTTGAACTGTTGCGGTTTTTCGGACGTTAGCGTTTCTTACGGAAGTTATCATACTGGCGACGGTATCGTTACCCGTGGGAATTAATTATTATTTATGAATACGAATCGAGCGTGTTGGGCATACTCCACAGAGAATCTCTTTATGGTATTCCTACATTATCTCCCTATCCATTWRTCCATCCATCTATCAATCTAATGAATTTGTCCCAAAATTTCTGGATATACATCCAGAAAAATTTCGTTCGGGTCAATCATGAGGGAGATATATCCTCCGCCCCCTTCCCCCCTCCCTCCATTCGGTAAGAGAGGGTTGATGAAGGGATTGGATATCGAGGAATAAGTTGATACTTCATTTGAGATTTGGACAAATTGTATACGAAGCAGTATCCGCTACGATATCAAGTTTATCCCCCTCATCCTCTTACTCTTTCTCTCTTCCCTCCCTATCCCTTTCCTTCCCTCTTTATATCTCTCTTCCCCTCACAATACTTCGGGGGCTAATGAAACTATTTTGGTGAAGTTACTTCCCCTTGATTCTCGAGCGACTGGACCGAATACTCTAGTCCCTCTGGGGTTCCCTTCCCGATTGGTAACAACCGCTGCATTATCATCGAATCGTACTATCATTCCGTTGCTACGTCTCACTCCCTTACAAGTACGTGCAGCTACTGCTCTAACTATTTCCGACTTTTCCAAGGGCATATTAGGTACTGCTTCCTTGACCGTAGCGGTGATAATGTCACTAATACTTGCATATTTACGATTACTAGTTCCTAGGACTCGAATACACATCAATTTTCGAGCTCCACTGTTGTCCGCTACATTCGAATAACTTTGGGGTTGAATCATTTCTCCTCAAACATATGGGTATGTGTGTGTATATACATATCTATATACCCGAGTATGAGTATAATATTCTCGGATATTAAGTGGGAATATCTTATTAGGTGCATTGAATATTTGGAGGAGTGTGGTAAGAATGAAGAGGGGAATATCCCTCCTGCAGCGCTCTCCAATCTTACTATACTCATGACTACATATCCTTAAATCTCGTGACGGTAACAGATTGAGTACGTACGGGCATTTTATACGCAGCTATTCTCATAGCTGCTCGAGCAATACTCTCTGATACTCCACTTATTTCATAAAGTATCCGACCCGGCTTAGTCACAGCTACCCAATATTCTGGAGATCCCTTTCCCGACCCCATACGTGTTTCTGCAGGTCTCACAGTGACTGGTTTATCGGGAAATACACGTATCCATACCTTCCCACCGCGACGAATGTAACGAGTAATAGCTCTTCGTCCTGCTTCTATTTGTCCGGCCGTAACCCAAGCAGGTTCGAGTGCCTGAAGAGCGAATCTTCCGAAACAGATGGAATTACCCCGAGTAGATACTCCTTTCATTCTCCCCCTATGTTGTTTACGAAATTTGATTCTTTTAGGGTCATGGTCGGTGATGGTCCCCCCGATCTCACCTCCAATACAAAACCGGGCATGAAAGTCTTCCTTCACCCGGCTCCTCATGAATAATATCCCGATTGAATAGATAGATTTTCGGTAGGTTCCTATTCTTTCTTTTCCCTTCCTCTCCCCCCCCCCCTCCCTCCCCCTCCTCCCTTCCGGAGGGACTAATTATTGATTATTACACCGAATGATTTGACTATTACCATTCGATCAAACTATTCAATTAGGAATTCACGGGCGAATATTGACTCTATCGACGAATCCTCATCGGATTAATCATTGGTTTATTCCGCCATCCCGTCTATCGAATCGTAGGGATTGGTAGTAATCCCACCAATTTGTAGATTCCTTCGTTCCCATAGCTCCAATTCGAACGTTTGGGTACCCTCCCTGCGGCGGGGCTCTCTCTCTTTGCTCTCGGGGTCACTCCTACTGGTACTCCTTGACCCAGAGCTCCTTCCCATCGACAACCCCTTCCACCCGGGTTATCCTCTGCTTTATCACACCGCTTCCAGAGGACTAACCATACGCTCTTGTAAGAATAAATTGATCCCTTATCAGTACTTCCCGATACACTTCCGCTTCACCGAGGAGAATTTGCCCCTCCATCGTGGGAGAGTTATTCAATCTGATATTGCTACGTTTCGTAGGTCATCCCACTGGATCCTATTCATATGGAGCAATGGGTTCTACTGTCTCGTCACAAACCGGAGGAATAAATTCCTATCGAATCCCCCAGTACTTGTAAGAGACCTCACCCGAACGAGTCGCACACCAAGCATGGCACTTATTCATTGAATGTTTAATATCATACTTCTATATAGAGATGGAATGGTAATGAGTCGTTAATCCTGCCATAATTTGAATACTCTGCTATTTCATCATGGGTATGGGACTGATTCATTCGTCACCCCGGAAAATCCAAACTTTTATCCCTAATACTCCATAGATAGTTCGGGCTGGGTAGCAGCAATAATTAATGCGAGCTCGAATGGTTTGTGAGGGAACTCTACCCTCTCTAGCCCGTTCGGCACGAGCAATTTCATTTCCATCAAGACGTCCCGGTATTTGAATTTTAATTCCTTTACCATTCGTTCTTTCAGCCAGTTCAATAGCTTTTCCCATTGCTCTGCGAAAAGCAACTCGATCTTCCGATTGTGGTGCAATATGCTCCGCCAGTATTTCCGGTTCCCCGTAAGGTTTCTCAATCTCTTTGAGAGTTAGATGAAGTTTTTGATCCTTATGATTCAATACATTACGTATATTCGCTCTTAATCGTTCAATCCCCAGACCATGATCTTCCATCAACAAATCCGGAAAGCCCGTATGTATTTCGACCCGAATTAGATCCGTCTTTCTCTGAATCTCGATACGTGCGATTCCTCCGTAATTGAATGAATTTCTTACACTCTCTCGCACATATTTATCGATACAATCACGTATTCTCCTATCTTCTGCGATAGATTTTGAATAATCTTTTGGCCGCGCAAACCAGTGGGAACAATGATTCTGAGTTGCACCAAGTCGAAAACCAAGTGGATGGATTTTCTGTCCCATACATCTCTTCCTTTTTAATAGACTACTGTTCAATTAACAAATTTACATGAAAGTACCGCTATTTAAATTTCGCTTTCATCACAATTGTTATGTGACAGGTAGGTTTGCGTATTGGATAAGCACGTCCTCGAGCTCTGGGTCGAAATCTCTTAGATGCGGAACCTTCATCTACTTTAGCTTCGCTGATGAAGATATTAGCTTTCCCCAATCCCGAATTATGACTAGCATTTGCAGCTGCAGAAGAGACTAATTGCAATACCGGATAACATGCCCGATAGGGCATGAATTCCAGTAGTATCAGCGCTTCCTCGTACGAACGACCACGAATTTGATCGATCACTCTGCGTACTTTATAGGCTGATGCGTCGACATATTTAGCCAAAGCTCGGACTTCTTTTTCTGAGTCGTCATCAGTTTCCATTGAATATTACTTCCCGATTGGTTAACGGCGAGATTTTTTATCATTTTTTGCATGCCCCCGAAAATTACGAGTGGGTGCAAATTCTCCCAATTTGTGCCCTACCATACGATCCGTTATATAAATGGGTAAATGTTCCCGCCCGTTATAAACAGCGATTGTATGACCGATCATTGTCGGAACTATCGCAGATGCACGGGACCAAGTTACTATTACTCCCCTCTCCCTTCTCGTATTGAGACTCTCGATTTTTCTCAATAAATGACCAGCTACAAAGGGACCTTTTTCCAATGAACGTGCCACGGTGAATCACCCCCGTTTATTATTCCCGTTGTTGTTTCAGTTCCTCCTACGACGACGAAGGATGAATATACTGCTGTATTTGGTGGTTCTTCGACTTCTCCCGCCGAGTGCGGTACGACCCCAGGGAGTCAATGGTTTTTCCCTACCAATCGGGGCCCTGCCCTCCCCACCCCCATGGGGATGATCCACAGGATTCATAGCTACGCCCCTTACATGAGGACGTTTACCCAGCCAGCGTCTAGATCCAGCTTTTCCTAAGGCTCGATTATTGGCATCAACGTTTCCCACTTGTCCGATCGTTGCTGAGCAATCCTGAGAAATTGAACGAACTTCTCCAGATGGTAATCTTACGGTAGCCAATCTACCTTCTTTGGCAATAATTTTTGCTACAGTACCAGCGGCTCTAACTAATTGTCCACCCTTACCAGGTGTTAGTTCTACGTTATGCACAGATGTCCCCAAAGGCATTTTGGTTGAAGTGGACCTTTTCCTCTTTCCACGAGTAGGAGAAGCCCCTTCTCAAACTGTACAAGCCTTTCTCAGGGCATACAGCTTTCCGGATATATGAGATGGTATCTGTTGCCAGGGACCACTCGTAAGAATTGATACTGGTACCTAAGGGTCAATCCCCCAACACCCGATCTCTATCCTCGATATCCTAGGTTTTCTCACCGGCATCTGGCTTATGCTCTTTTCACTTAGCAACAGATTTAATGACTTTATCAATCCACGTTAACACCTTATTATGTTTTGGATAACTTAGGGGGCATACTTAACATTCATATTCCCTATTCAAAGGGTGGATTATCACGGTACAGCTTCGAATTCGTCTCCGACCACCGAATCGAATGTGAATAATTCATGTTTCATTCCCTGCTGAGCAATTAATGACCCTACTTGGTCCTGCTTATGCTTGAGACAATCCAGTCTTCTCCATATTATCGTATCTCCGGAGCCAATGGATATTATTTGGCTCAATCACCCGCTATTGTTCCTCTTCAGTTTCCCCCCAAGGTGAAATCTTTTGAAATTAGATCAGTGATAGATTTGCAGGCTCTGCTTCAAGCCTGATCGGTTCTTTCCGATCGCGTGGATTGATAGTTCAAATCGCACTCGAAGGTAGGGCATTTCCACTTGAAATAGGTGCTTCAGAACCGGAAGCGATAGTATCTCCGATACCTAATCCTCTGGGATGTAGTATGTATCTCTCTTCACCATCTCTGTAATTCACGAGACATATGCACGAATTACGGTTGGGGTCGTATTCGGTGGTTACAATTTTTCCGGGAACATCTTCTTTATCTCGTCGAAAATCGATCTGACGATATGGACGTTTGTGACCCCCCCCTCTGTGTCTACTGGTGATAATCCCTCTATTATTACGTCCCCTTTTGGAATGTCTGCCTGAGGTTAATTTTTTACGGGGTTTGGATCTAACTATCTCGTCAAAACTTAATACAGATCGATTGCGTGTACCCGGGGTATAAGCTCCATATAAGCGGATGGCCATATTCTTCTCGAAAATAATTGGTAGTATTTACTCACTTAGAAATAGTGGAATAGAATAACCGGGTCGGAGTGTAATGATCATTCTTTTACAACTCGACGTGGTTTCCGTCAGTTGTCTTCCCCGTCCCTTCCTCGAGGGTCGGTGACTATTCATAGATTTCACCCTGACGCTGAAGAATCTTTCGATCCAATTCTTTATTTCAGTCTTACTCGATCCTGGATCTACGTCGGAGGTGTATTGGTTATTTCGCAGTAATCGAATCGTTTTCTCCGTAAGAACTTGGTTCTTTATCCCATTCATGAATTTATACCCTCCCCCTACCKCCCCCTCTATGAATTGAAAGTAATCCTACTTCAACAAATACTAACAATTACAGCAGGTTCCGTATAGTTACCTACCCGAACCCCTACTTTTGGATTCCCAGGCCGAATCCGCTGGCCATTATTGCTAAATGTTATCCCTCAATCCTTCGTGCATCCAACAGGAGTTGAACCTGTGAATTCGCCGATTATGAGTCGGGTGCTTTAACCGTTCAGCCATGGATGCTGCATGATTCGGAGAATTATACCCTCGCACGGAATATTGCATCTTCCATTACCGGCGAGATAGGATGAGACACTGATTATGCACTATCCGGATGGGAATCAATTCTAAGATTTGGCTCTCGTGCTTAGGATAAGTCTGTCTGAGATATCTCCAATAACCCATGCTGGAGAGGCATCTGTATCAGATACGACCTCATGACTGCGTGAGTCCTGCTAATGGAAATATGGCCAAGGGAGTATACGGAAGAGACATCCACGGTGATACCGGCTCGGTGAGACCTGTGCTGAACCGCTGGCATCATTCTCACATCTCCTTCCCTTGAGAGAAAGATTGTATCATAAGAGAACAAAGGGGTCAAGCTGTTGCTGTTGGGAATGAGTGACATGGATCTCGCCAATAAAGCTGTACCCTGATGTCGATGCGAATCAACGAGTCGAAGGCGAGCCTTTTCCTGATGCGTCGGAGTATAGTAATGCTAGTTACAAATCCTTCCTCGGTAGGATGGCAATGTACTACTACGAAGTGGTTAACGGTTGTATGGGTTTACCTCTGGGAAAGAGGTGTTGGCCACAGGTAGCTTCGCTTCCTCCGGAGCATGTCTTCAAAAAGTATGAGACTTTCAAATTTATTCTCTCCTTCAGCAAAACCAGTTATACCAGTATAACTAGATGTACTTTCACTTTCCCAAGATCCGTAAGTTCAATGGGTAATGTCTTTGATGCGGGAAAGACAAATCCATCTGTATCTTCTTTATCCAGTTTCGCCCGTTCCTAACAATATTGAAATTCCCGTATTAGTGTCAAATCGAGCAGAGCGTGCATGCTAAAGAAGCACCTTCTTCTTTTTCTTCTTTCGATGCAGAACCTTACAGGATTAGACTGAGTAATAAGATTACGAATTTTAGGAAGTCGTATGTGATAGTAGGAATCTCTAGTTTCGATAGGATGTAGTCAGTTGATAACAGAATGGAGTCTCTCTCACTATTTTGGGAATAGTATGGGAGGAGGGTTATTCAGTCGTATCGGGATAGTGGGATCTAGTACCTCGACCATACGGGGTGGTAGGTACTTTCTGATCGGTAGGTTCTTACTCATCGGTGAGTCATCATTCGGGGTGGGAGTAGGGATATAACTCAGCGGTAGAGTGTCACCTTGACGTGGTGTGAGTCATCAGTTCGAGTCTGATTATCCCTAAACCCAGTTCAAGCGTTTATACCTGCTCCCTCGTAATTTGAATAATTTGAAGAGGCTTATGGGATTGACACAGAAGGGTAGGGATGGGTATACTGGAAGTGAGCCTTAGGCTAATACGAAGCGAATGGACCCAAGTCATGCCTTGGGGTGAGAGACGATTCCGAATCAGCTTCATCAACGAATGAGTAAGCTATAAGTGGTGCAACTATGAATCTCATGGAGAGTTTGATCCTGGCTCAGGATGAACGCTGGCGGCATGCTTAACACATGCGAGTCGGACGGAAAGCATCCCAGTGGTGTTTTCAGTGGCGGACGGGTGAGTAACGCGTAAGAACCTGCCCTTGGGAGGGGGACAACAGCTGGAAACGGCTGCTAATACCCCATAGGCTGAGGAGCGAAAAGGAGGAATCCGCCCAAGGAGGGGCTTGCGTCTGATTAGCTGGTTGGTGAGGCAATGGCTCACCAAGGCGACGATCAGTAGCTGGTCCGAGAGGATGATCAGCCACACTGGGACTGAGACACGGCCCAGACTCCTACGGGAGGCAGCAGTGGGGAATTTTCCGCAATGGGCGAAAGCCTGACGGAGCAATGCCGCGTGGAGGTAGAAGGCCCACGGGTCGTAAACTCCTTTTCCCGGAGAAGAAGCAATGACGGTATCTGGGGAATAAGCATCGGCTAACTCTGTGCCAGCAGCCGCGGTAAGACAGAGGATGCAAGCGTTATCCGGAATGATTGGGCGTAAAGCGTCTGTAGGTGGCTTCTCAAGTCCGCCGTCAAATCCCAGGGCTCAACCCTGGACGGGCGGTGGAAACTACTAAGCTGGAGTACGGTAGGGGCAGAGGGAATTTCCGGTGGAGCGGTGAAATGCGTAGAGATCGGAAGGAACACCAACGGCGAAAGCACTCTGCTGGGCCGACACTGACACTGAGAGACGAAAGCTAGGGGAGCGAATGGGATTAGATACCCCAGTAGTCCTAGCCGTAAACGATGGATACTAAGCGCTGCGCGTATCGACCCGTGCAGTGCTGTAGCTAACGCGTTAAGTATCCCGCCTGGGGAGTACGTTCGCAAGAATGAAACTCAAAGGAATTGACGGGGGCCCGCACAAGCGGTGGAGCATGTGGTTTAATTCGATGCAACGCGAAGAACCTTACCAGGGCTTGACATGCCGTGAATCCTCTTGAGAGAGGGGAGTGCCTTCGGGAACGCGGACACAGGTGGTGCATGGCTGTCGTCAGCTCGTGCCGTGAGGTGTTGGGTTAAGTCCCGCAACGAGCGCAACCCCCGTGTTTAGTTGCCATTATTCAGTTTGGAACCCTAAACAGACTGCCGGTGATAAGCCGGAGGAAGGTGGGGATGACGTCAAGTCAGCATGCCCCTTACGCCCTGGGCGACACACGTGCTACAATGGACGGGACAAAGGGTCGCGACCCCGCGAGGGCAAGCTAACCTCAAAAACCCGACCTCAGTTCGGATTGCAGGCTGCAACTCGCCTGCATGAAGCCGGAATCGCTAGTAATCGCCGGTCAGCCATACGGCGGTGAATCCGTTCCCGGGCCTTGTACACACCGCCCGTCACACTATGGGAGCTGGCCATGCCCGAAGTCGTTACCTCAACCGCAAGGAGGGGGGTGCCGAAGGCAGGGCTAGTGACTGGAGTGAAGTCGTAACAAGGTAGCCGTACCGGAAGGTGCGGCTGGATCACCTCCTTTTCGGGGAGAGTTCATGCTTATTGGACGTTCCGGTCTCACACTGCTTCACACCCGAGTTACACGCTCGGAGATGGGATTCTTTTGTCCCGACAGTGAAGTAAGACCAAGTTCATGAGCTTATTATCCCAGGTCGGAACGAGCTGATAGTAGCCCATTCATCGACCATGTTGCCACCCACCCTATCGGGGTGGCAACATGGTCAAGTAAATATGAGAGATGGGGATAGGTTCTCCTTCGCCCCCGGTACTGCAGGCCCCCGGCATGCACGACGGGCTATTAGCTCAGTTGGTAGAGCGCGCCCCTGATAATTGCGTCGTTGCGCTTGGGCTGTGAAGGCTCCCAGCCACATGGATAGTTCAATGTGCTCATCAGCGCCTGACCCGAAGATGCGGATCATCCAAGGAACGTTAGCATGGCGTACTCCTCCTGAATCAGGTACTGAGACCAAACCACTCTTCAGGAGGATAGATGGGGCGATTCAGGTGAGATACTATGGGATTCAACTCCCTGTTCACTCGTGGGATCTGGGCGGTCCAGGGAGGACCAGTCTCGATGGCTCCTCCCTTCTCGAGAATCCATACATCCCTTATCAGTGTATGGGTGGCTATCTTCTGAGCACAGGTTGAAGTTCAGCCTAGATGTGAAAGATGGAGCACCTAATAACGCATCTCCACAGACCAAGAACTACGAGATCACCCTTCTATTCTGGGGGTGACGGAGGGATCATACCATTCGAGCCTTCTTTCGCTTCTCCTGGAGGTCCGGAAGAAGCAGCAATCAATACTATCCCTCCGGAGGGAACCTGAAGGAAGCCAAATACTCTCCGAAGGGCCCGGGAGATTGGACCTAGCCATAAGAAGAATGCTTGGTTCCTCGGTCTTCGACCCTCTTGGGCACCACGAACGGCCTCCGGATCGATGCAATGTGATGTCTTTATCTATCTCCCAACGGCGGGGGCAGGTTCGAAAAAGGATCTTAGAGTGTCCAGGGTTGGGCCAAGAGGGTCTCTTAACGCCTTCTTTTCCCTCCCCATCGAAGTCCTTCTCCAAAGACTTGCCATTGGCAAGGGAGAGGGAGAGGGAGCAAGCACACTTGGAGAGCGCAGTACAACGGAGAGTTGTATGCTGCGTTCGGGAAGGATGAATCGCTCCTAAGGAAGAAACTATTGATTCTCCATCCCAATGGGATAATGTTGTAGGTGCGATGATTTACTTCACGGGCGAGGTCTCTGGTTCAAATCCAGGATAGCCCAACTGCGCCAGGGGGAATCCCGAAAGAAAGCGTTCATGCATGCTCCACTTGGCCTGGGCACGGGGGATATAGCTCAGTTGGTAGAGCTTCGCTTTTGCAATTGGGTCGTTGCGCTTACGGGTTGGATGCCTAATTGTCTAGGCGGTAATGATAGTATCTCTCACCCAAACCGGTGGCTAACTCTTCCTCAGGAATGGGGAGAAGGACTGGAACATGCCACTGAAAAACTCTACTGAGACAAGGATGGGCTGTCGGAAATGTAGAGAAGGTAGGATGGGTAGTTGGTTAGATCCAGTGCGGATCGTACATGGGCGATAGTTGGAGTCGGCGGCTCTTCCAGGGTTACCTCATCCAGAATCCCTGGGGAAGAGGATCAAGTTGGCCCTTGCGAACAGCTTGATGCACTATCTCTCTTCAACCCCTAAAGCACGATGTGGCAGAAGGAACGAGAAGCCATGGACCGACCCCATCCCCTCCACCCCGTAGGAACTACGAGATCGCCCCAGGGATGCCGAAGGCACCCGGGGGTCACAGACCGACCATATAACCTGATTCAAGAAGTGGAATGCATTAGCTGTCTGCTCTGGTTGGCAGAAAGGGTCGGAGAAGGGCAACCACTCATTGTTAAGACCGAAGGGTCGGGCGGAAAGGAGGAAGAGTTCTTAGCTATTAGTTCTCCCGCAGCTCGGGAGTATCCAGCTGCAAGAATCTTAACTCGGTGCCTTTTGGGAAGAGTTGCTCTTCGGAGAGCACGGTACGATGAAAGTTGTAGGCTGTGTTCGGGGGGGAGTTATCGTCCATCGCCGGCCTCTATGGCAGAATCAGTCAGAGAGGCCTGAGAGACGGTAGCTTACCCTGTGGCGAAAGTCAGCGGTTCGAATCCGCTTGTCTCCAGCCCGTGATCTGATTCAATACAATGGCACATGATAGGGATGAAATAATCTCGATTTCTAGTGGGCAAGCTGGCCCATGATCTTGTATTTATGGACGTTGATAAGATCCCCGTATTTAGCACCTCGGGATGGCATAGCCTTCAATGGCGAGGTTCAAACGAAGAAGGGCTTATGGTGGATACCTAGGCACCCAGAGACGAAGAAGGGCGTAGCAATCGACGAAATGCTTCGGGGAGCTGAAAACAAGCATAGATCCGGAGATTCCCGAATAGGTTAACCTTTTGAACTGCTGCTGAATTCACAGGCAGGCAAGAGACAACCTGGCGAACTGAAACATCTTAGTAGCCAGAGGAAGAGAAAGCAAAAGCGATTCCCGTAGTAGCGGCGAGCGAAATGGGAGTAGCCTAAACCGCGAAAACGGTGTTGTGGGGGAGCGATACAAGCTTTGTGCTGCTAGGCGAAGCGGTTGAGTCCCGCACCCCAGATGGTGAGAGTCCAGTAGCCGAAAGCATCACTGGCTCACGCTCTAACCCGAGTAGCATGGGGCACGTGGAATCCCGTGTGAATCAGCAAGGACCACCTTGCAAGGCTAAATACTCCTGGGTGACCGATAGCGAAGTAGTACCGTGAGGGAAAGGTGAAAAGAACCCCCATCGGGGAGTGAAATAGAACATGAAACCGTAAGCTCCCAAGCAGTGGGAGGAGAATCGGATCTCTGACCGCGTGCCTGTTGAAGAATGAGCCGGCGACTTATAGGCAGTGGCCTGGTTAAGGGAACCCACCGGAGCCATAGCGAAAGCGAGTCTTCCCAGGGCAATTGTCACTGCTTATGGACCCGAACCTGGGTGATCTATCCATGACCAGGATGAAGCTTGGGTGAAACTAAGTGGAGGTCCGAACCGACTGATGTTGAAAAATCAGCGGATGAGTTGTGGTTAGGGGTGAAATGCCACTCGAACCCAGAGCTAGCTGGTTCTCCCCGAAATGCGTTGAGGCGCAGCAGTTGACTGGACTATCTAGGGGTAAAGCACTGTTTCGGTGCGGGCTGCGAAAGCGGTACCAAATCGAGGCAAACTCTGAATACTAGGTATGACCCCCAAATAACAGGGGGAAAGGGTCAACCAGTGAGACGATGGGGGATAAGCTTCATCGTCGAGAGGGGAACAGCCCAGATCACCAGCTAAGGCCCCTAAATGACCGCTCAGTGGTAAAGGAGGTAGGAGTGCAAAGACAGCCAGGAGGTTTGCCTAGAAGCAGCCACCCTTGAAAGAGTGCGTAATAGCTCACTGATCAAGCGCTCTTGCGCCGAAGATGAACGGGACTAAGCGGTCTGCCGAAGCTGTGGGATGTCAAAAAAATACATCGGTAGGGGAGCGTTCCGTATTAGGGAGAAGCACCAGCGTGAGCAGGTGTGGACGAAGCGGAAGCGAGAATGTCGGCTTGAGTAACGCAAACATTGGTGAGAATCCAATGCCCCGAAAACCTAAGGGTTCCTCCGCAAGGTTCGTCCACGGAGGGTGAGTCAGGGCCTAAGATCAGGCCGAAAGGCGTAGTCGATGGACAACAGGTGAATATTCCTGTACTACCCCTTGTTGGTCCCGAGGGACGGAGGAGGCTAGGTTAGCCGAAAGATGGTTATCGGTTCAAGGACGCAAGGTTAGTGAACCTTCCCAAGGTAGTAAGGGGTAGAGAAAATGCCTCGAGCCAACGTCCGAGCACTAGGCGCTACGGCGCTGAAGTAACCCATGCCACACTCCCAAGAAAAGCTCGAACGACCTTCAACGAGTGGGTACCTGTACCTGAAACCGACACAGGTAGGTAGGTAGAGAATACCTAGGGGCGCGAGACAACTCTCTCTAAGGAACTCGGCAAAATAGCCCCGTAACTTCGGGAGAAGGGGTGCCTCCTCACAAGGGAGGTCGCAGTGACCAGGCCCAGGCGACTGTTTACCAAAAACACAGGTCTCCGCAAAGTCGTAAGACCATGTATGGGGGCTGACGCCTGCCCAGTGCCGGAAGGTTAAGGAAGTCGGTGACCCGATGACGGGGAAGCCGGCGACCGAAGCCCCGGTGAACGGCGGCCGTAACTATAACGGTCCTAAGGTAGCGAAATTCCTTGTCGGGTAAGTTCCGACCCGCACGAAAGGCGTAACGATCTGGGCACTGTCTCGGAGAGAGACTCGGTGAAATAGACATGTCTGTGAAGATGCGGACTACCCGCACCTGGACAGAAAGACCCTATGAAGCTTTACTGTTCCCTGGGATTGGCTTTGGGCTCCTCTTGCGTAGCTTAGGTGGGAGGCAAAGAAGGCCCCTTTCCGGGGGGGCTTGAGCCATCAGTGAAATACCACTCTAGAAGAGCTAGAATTCTAACCTTGTGTCAAGACTTACGGGCCAAGGGACAGTCTCAGGTAGACAGTTTCTATGGGGCGTAGGCCTCCCAAAAGGTAACGGAGGCGTGCAAAGGTTTCCTCAGGCTGGACGGAAATCAGCCTTCGAGTGCAAAGGCAGAAGGGAGCTTGACTGCAAGACCCACCGGTCGAGCAGGGACGAAAGTCGGCCTTAGTGATCCGACGGTGCCAAGTGGAAGGGCCGTCGCTCAACGGATAAAAGTTACTCTAGGGATAACAGGCTGATCTTCCCCAAGAGTTCACATCGACGGGAAGGTTTGGCACCTCGATGTCGGCTCTTCGCCACCTGGGGCGGTAGTACGTTCCAAGGGTTGGGCTGTTCGCCCATCAAAGCGGTACGTGAGCTGGGTTCAGAACGTCGTGAGACAGTTCGGTCCATATCCGGTGCGGGCGTTGGAGCATTGAGAGGACCTTTCCCTAGTACGAGAGGACCGGGAAGGACGCACCCCTGGTGTACCAGTTATCGCGCCCACGGTAAACGCTGGGTAGCCAAGTGCGGAGCGGATAACTGCTGAAAGCATCTAAGTAGGAAGCCCACCCCAAGATGAGTGCTCCCCTATTCTTAAGGAGTCTTGAGAATCCAAGATAAGGTCACGGCAAGACGAGCCGTTTATCACCACGATAGGTGCCAAGTGGAAGTGCAGTAATGTATGCAGCTGAGGCATCCTAACAGACCGAGAGATTTGAACCTCGTTCCTACACGAACTGATTAATTCGATCAGACACTAGCCACCTAGTTGTTCGATTGTTCGACAACATCAACCTAAGAGCTCCGCCCTCTGCCTCTCCGTCCATCTAAGGGATGGAAGGCCGGGTCGGAGGAAGGTTCTCGTCCGGAAGGTGCATCAAACGAAGGTGCACCCTCCGGAACCGGAGCCTCAAAATCACTAGTCAATATGCTTCTTTCTCATGCTTCTTCCTCGTTCATGGGTTGATATTCTGGTGTCTCAGGCGTGGGGGAACCACACCAATCCATCCCGAACTTGGTGGTGAAACTCTACTGCGGTGACGATACTGTAGGGGAAGCCCTGCGGAAAAATAGCTCGACGCCAGGATGGAAAAAGAGTAGAAAAAGAAAAGGTTGCTCCCGGAGGGAGCTCCTGGGACGAATCCGGTGGAGACGGGGCCTGTAGCTCAGAGGATCAGAGCACGTGGCTACGAACCACGGTGTCGGGGGTTCGAATCCCTCCTCGCCCGCAATCAGCCCCGAAGGGACTTGATGGGAAAGAGGCAAGAATAATTCTGATTGGAAGCGCGGACACGAAGCCAAAGCTTTATAACTTGGTCTTCCACGAAGGTATAGTTCCTCCGCTGGAATGGGATGATACATGACTTGACTGTTCTGTACAGTACGTCTGGAACCAGTACCTATTCTACCTCCCGCAATTATTTCCGGCCGTCGCCCAGGGTCCCAGTAGCAATAGAGGTTCCATTCATTATCAATCATTTACGGGTAAAGAATTGACAGTCTTACCGGCTAGGAACAGGTTGAGCGAGTAGAAGCTCTCACTCCATTCATAATCTGGCAATGGCATCAGACCAAGAAGTGATAGATTCGCCTACCTCAGCTTATCAGTACTCCAGAGAGACCGTTGTTTCCACCTTGATATATACAYATATATATATATATATATATATATATATATATATATGGGTAGGGTTTATTATTAAATGCCGATTCCCGTCCTTGATGATCCGGGAGCAATGACAAGGAACTACCACTGAGAGTCAAAGCGAGCCTCCAGAAATATGTGAATTGGGTCTCCCCGGATAGGATTCGAACCTACGACCCATCGGTTAACAGCCGACTGCTCTACCGCTGAGCTACCGAGGAAAAATGCGGAGATCCCCTATTTGAAGAACGAGATTTTTTTGAACCGCACCACAACTACTGTTCGAAGATCCAAAGTCTTCTTCGAAACCCCATGAACTTCGCGTACACCCCATCCTTTATTATAGGGAAGGGGGGTAGCGATGGCAATCTTCTCCACTTTCCCGGGGGGAGCCCCGGGGATCGACCATCACCACGATCCCACTCACTGGTCCCCCCCGAGGTTCACATTGATCAATCATCAATCATCGGTTTCCATTTTTACTCCGAGCGAGGATGAGGAGACTTCACCTATGCGGGGTGTTGGAAGGTACCAGTGCTATACACTGCGAAGATTAATAGCAGTACGAGACCGGTAATCGATACGGTGATATAAAAGGGTATTCGACCCCCTCCACCGTATCTCGTACCTTCTCCTCCAAAAAGACTCGAAATACCAATTGCATTAACAATTCCATCAATGACCCATTGGTCAAATAGATACATGAGTTTAGCCAAGATACGCGTACCTTTGATGAGGATTAGGTCGTAGAAACCATCTATATAACCCCGATAGTACGACCAATCATGGATGAAATTTGGGAAGTAGTCTGGAATTCTAGTTGCTCCGAGATTGACCCTTTTACGTGAGCTCCATGATAAAGGTCCGTACAAGATGAAAGAGGTTACTACTCCCGATAATGCCACAGCAATTGAAGGAACTGAATTTGCAGCGAAATCTAACCAATCCTCGGAACTAGTTCTGGTGGGAGAATCTGGAAGTATATCGAGCCGATCGGACAATAAATCGTAACCGTTTTCTCCTCGAGAGAAAGGGGATCCTATAAATCCAACGAGCAGGGTGGGTATTGCTAGTAGAATCAAAGGCAATAGCATCGAAGAGTCCGATTCTTTGGGAGATACGGAATCACCTCTGTAGGAGTAAGGGGAACTATAATTTATCATACCACCAAATGATTCATTCGGGATAAGATTATCCCGTACGGGTTGTGTAGCGATGTCTACCCTATCACTGCCAGTCGAATGGATCGAATTATGGGGTGAAGGGGAAGCATCCACACCAGTATCTGCAAATGCGGCAGCACGGAAATCTCCCTCGAAGGTGAGAAGATAGATACGGAACATATAAGACGCGGTTGATCCTGCTGTAAACCATGCTATTATTCCGAGGATGAAAGAGTATGACCAACTATCCGCGAGAATCTCATCTTTGGACCAGAAGCAAGCAAATGGTGGAATACCACAGAGAGAAAGTGTACCCAGTGGGGAGGTGATTCCGGTAATCGGCATATACGCCCGTAGACCACCCATAAAAGTCATATCCTGGCATTTATCAGGTGAATATCCAACAATAGGTTCCATCGAATGAATCACTGAACCAGATCCGAGAAACAATGAAGCTTTAGAAAAAGCATGTGTAATGGGGTGGGATAAAGCGGATCGATAAGAACCAATACCTAGAGCTAGCATCATATATCCCAACTGGGACATGGTGGAGTAAGCTAAACCCTTCTTAAGATCCTTCTGAGCAATAGCTATAGTAGCTCCTAGAAGAGCTGTTATTGCGCCTATCCAAGAAATGAAATCCATCGTAAGAGGTAGAGCCTCAAATAAATGAAACATCCTAGCTACCAGAAAAATACCTGCTGCTACCATAGTGGCGGCATGGATAAGGGCTGAGACAGGAGTGGGTCCCTCCATCGCATCGGGTAACCATACGTGGGGTGGAAATTGTGCAGATTTAGCTACTGGTCCTAAAAATAGCAAAATAGCGCACGTATTAGCGAATAATAAGTTAATCTCATTCTTGGCAATTAACTCATTAAATCGTTCGGATAGGTCGTAAATTTCGAAACTACCCGTTGCCCAATAAATACCTGGTATACCTAATAATAATCCGAAATCTCCTACACGATTTGTTGCGAAAGCCTTCTGACAAGCATTTGCTGCACCGGGACGGGTGAACCAGGAACCTATTGATAGATAAGAACACATTCCCACTAATTCCCGGAAGATATATATCTGTATCAAATTAGGACTAATAACTAATCCTGGCATGGAGGCGGTGAAGAGGCTGAGATAGACGAAGAACCTCACATAGCCCTGATCGTGGGACATGTAACTGTCACTATAAATCGTAACCAAAACCCCTACAGTAGTGACTAGTATCAGCATGATGGAAGTAAGCGGATCAATCGAAAAACCTACTTCCAGGGAAAGATCCTTGTAGGGAATCCAAGACCATGAGCTTTGGTGAATGGGACTACCACTGATTAGTTGCCGGAAAAGATTGAAGGATATAACCATGGATATACCTAGTGAGAAAGTACTAAGAATAGCGCATATACGACGAAGACTCTTAGTGGCTTCCGGGAAGAGGAATAAACTTGATCCGGTTAGAGCAGAAGCTACAAATGGACATAGAGGTACAATCCGAACGTGTTTGTGTAATGATTCCATAAAAGCATTGAAATGAAAGTTTATTGGATACGAATCCTCAATATTAGATGGTATGGGATGGTAACTGATAGAATTACTTATCTTCGGTGCGGAATGAACCAATTGTAAATGATCGATATGTACCAATCCCCACTGAATGAATCAATTATACACCATACTCATGGATGGGATTTTACGTTACCATATCATATTATTGGGGAGTATTCGTAGCGGAACTTGACAAGGATGGAACCTATCCGAGATACTTCTCAAAATCCAACTATTCAGATTGAGACTAATCTGGTCGGAGGGAGAATACGTAATCTTCCCACCCGAAGGAGTTTAAGAATGAGTACATACGCAATAATTGAGACTGGGGGTAAGCAACTCCGAGTGGAACCGGGTAGGTTCTATGATGTTTGCCATTTCGCACCGTTGAAACCTGGGACGTTAGATCCGAACGTTGAGATATCAATCCATCGAGTCCTTTTGATTCGTAACGAATCCGCTACCAACTCCGGGCATCCCTGGTTAAAAGGTGCAATTGTCAAAGGTAGAATTTTGCAGCCTTGTCATGGTAGGAAAATAACAATTTACAAGATGCATTCCAAGAAGAAAATGCGACGTAAGTTGGGATATCGGCAAGATTTAGTTCGATTCGTAGTCGATTCGATCCGTTTGGATGGGGAGGAATTCTATCGATAAAGGATCGAACCTAAACTTTTAAGTTGAAAATTTTTGAATAGTTTTACCACGCCAATATCCTCACATTACTCCTTCTTCCTCCTCTCCCTATACTTACTTTTCAATTATGAAACTGCATCGATTTAGGCATTAGCATGAGTATGTATCATCCCACCAATGGGATCGGGGGGCTTATTCAGTATGGCAGTTCCAAAGAAACGTACTTCCAAATCGAGAAAGAAAATTCGTAGGAGTGTTTGGAGAAAGAAAACCGATGGAATCGCATCGAAAGCTTTTTCCCTGGCTCAATCTATTCTGACTGGCCGGTCGAAGAGTTTCTACTACGCAACGAACAATAAACCTTCCGACTCATCCAAGTAAGGTGCTCTGGTTACTCGGATGATCCTTCCCTCCCGAATAGGATACGAGTGAGTATGCTATTTTTTACTTCCCATCGGTGATTGCCGGGGTAATCGATATAATTGGCCAAGTCGGGGATTTTATTCTACCATCTCACTCTTCCCAATCTGTCACGAACGATGGGAATGAATCAATCCCTTCCCCCTTTTGTTCCTTCAGTGGGTTCGATCGATACAGTGCGTCCGAATCCAATTATTTAAACTGTCGGGATATATTCATTCTTCATCCACTCGACACGTGGCACAAGTGGTAGTGGGGTAGGGTGAGTATCCGGGAATCACTCGGAACGTAAACATTTAAGCACCCCCTTTTCTCTAGGGACTTAACCATCCGGTTTAGTCCTTGGAGAGAAAATTCCATTGTAATTCCGACGGAGCTTTATTCCTACCCGTCTATGTCCAATAATACCAGAATCAAGTGATTCGATAGTTTTTCACCTATTGCTTCAACCGAACCGGATGGTATTATTAATCCCTTCTCGGAATAGCAGGATTTGAACCTGCGGCCTCCACCACCCCAAGATGGCACGCTACCGAGCTGCGCTATATTCCGTTCCGAGGGAAGCATTTCTCAAAATCCTTTTGCTTTCCAGGCGATACTACCCAATGCACACACATCAAACTGCTCTGGTGAGGGAGAATAATAGATTGACGATCTACCATGGACTATGCTACCATTACCCTTGACGAGCCGCTATGGTGAAACTGGTAGACACGCTGCTCTTAGGAAGCAGTGCTATTGCATCTCGGTTCGAATCCGAGTAGCGGCATGTTATTCATGGATATTCCATCCAAATACTGATACTCCGAGCTTGGGGTGGAAGGAGTATCCTCATCTCGCAGAAGGATATGGTATTATCTTTCTCGATAGTCCCTTCCCAGTATTCATACGATCGTCTTAACGCGGGTGGATTGATGCATTATGATATATACTACCATAGAACATATACTCGTTCATATCCCTTTTTTCCCTCTTTTACTCGGTACTCTATTCTATTGGGGAAATCTGGTATATAGGAGCAGAAACCTGAGTAGTTTGGGCAGGGGGAGTATGACAATTGCTCTCGCCTGTGTAACAGCATCTTTGATGATTCGTTGGTCCTATTCCAAACACTTACCATTGAGTAATTTGTATGAATCCTCCATGTTTCTCTCCTGGAGTCTATCCTCGATGAATCTATTCCTAGATCGCAGAGATCAGAATGATTGGTTAGGTGCAATTACCGCACCAAGTGCTATGCTGACTCATGGTTTTGCTACTTTGGGTCTTCCCAAAGAGATGCAACAATCTACAATGTTAGTACCTGCTTCGCAATCTCATTGGTTAATGATGCATGTGAGTATGATGTTATTGAGTTACGCAACCATTCTGTGCGGATCTCTATTAGCAATAACTTTATCAGTCGCCGTATCCGAAACATCTCCGGATCCTTGTGTATCTAACAATTTTTCTACCTGGTCCTTCTTACTCGGTAAGAATTGCTACTCGTACACGCGACTGGGTGATTGTTCGAGAAACTTTTTCTACCTGTTATCCGTAAATCTTCATAAGGCGGATTCGACTCAACAATTAGATCACTGGAGTTATCGTATTATCGGCTTGGGTTTCCCTCTCCTAACTATCGGTATTCTCTCCGGAGCGGTATGGGCTAATGAAGCATGGGGATCCTATCGGAGTTGGGATCCCAAAGAGACTTGGGCATTCATTACATGGCTCATATATGCAATTCATTCACACACTAGGATGACCAAGGGTTGGCGGAGGGAAGGATCTGCAATTGTAGCTGCTCTGGGATTTTCACCAGTTTGGATCCGTTATTTAGGAGTCAATCTGTTGGGAATAGGTCTGCATAGTTATGGTTGGCTAATTTGAATTGATTGTTCAGTTGGTACCATAAATTACATCTTTTTTTTTTCTTTTTTACCCCATCCATCTCACGCGGATGGTGCGGAATCGGTTCTGATCGATCGAGTAATATGACCCCATGGGTGAGGTTTATACAATACGATCCCTCGAGATGAGTATTATTCACCACCATCCCATCCACCGGAAACGGGGTAATATTATCCGTATCTTCGCAATGAACGAATTTACACGAAGGGTATGAACTGGTATAGGGACGTATAATCCATTCGCACGGTACTGTGAAATAATACTATGCTTGCATCAATGGTATCGGAATGGAATGGATTCCACTTTGCTATTCCATGAAGATAACACTAAATTGGGATAAAAACCAATACCAATTGTTGGTAATAAAAGACAGACTAAAGTAAAAATTTCCCGCGGTCCAGAATCTGTTAGATGCGGCATCAGGAAATTGGAGATTCTATACCCATAAAACATTTGGCGTAGCATGGATAACAGATAGATAGGGGTTAGTATTGTTCCAACCGCTCCTATTACTACAATAGTTCCCCTGAAAGTGGAAGAATAATCTTGGTTGGTAATTACTCCTAGGAATACCATTAATTCCGCCACGAAACCACTCATGCCCGGTAATGCGAGAGATGCCAGTGAAAAGGCACTAAACATAGTGAATAGTTTAGGCATCGGTGTAGCCAATCCTCCCAGTTGATCGAGGAGGAGAGTACGTGTTCTATCATAACCTGTTCCTGCTAAAGAGAATAGTGCTGCACCGATCAATCCGTGAGAAATCATCTGCAATATGGCTCCATTAAGGCCCATATTGGTTATGGAACCAATCCCAATGATAACAAAACCCGTATGAGAAACTGATGAATAAGCTATCCTTCTTTTCAGATTACGTTGACTGAAGGAGATTAGGGATGCATAAACAATCTGAATCGCTCCTATTGTTACCAACCATGGTGGAAAGATGGAATGAGCGTGGGGTAACAATTCCATATTAATCCGGATCAAACCATACCCTCCCATCTTTAAAAGAATTCCCGCTAAAAGCGTACATGTACTATAATGCGCCTCTCCATGAGTATCTGGTAACCAGGTATGAAGGGGAGATATTGGTAATTTCACAGCATAGGCTATCAGGAAACCTAGATATAGTATTATCTCCGATGCTATGGGATACGATTTATTAGTCAATACCCGAAGATCAAATGATGGTCCGTGAGATCCATAAAGACCCATTGTCAGGGATCCCAGCAAGATAAATATGGAACCGCCTGCGGTGTACAAAATAAACTTCGTGGCTGAATATATACGTCTCTTACCGCCCCGCACAAGTAGGAGTAAATAAACAGGAATTAGTTCCAATTCCCACATAAGGAAGAAAAGTGAAAGATCTCGAGAAGCAAATAATCCTATCTGACCACTATACATTGCCAACATCGAGAAATAAAATAGGCGCGGATTTCGTGTAACCGGCCAAGCTGCTAGAACTGCTGAAGTGGTAACAAATCCTGTTAGTGAAATAAGACCCATGGATAGTCCATCAACTCCCAATCCCCAGTGAAAATCGATGGTGCTGATCCAATTATAATCTTCCCTCAATTGGATCGATTCGTCGCTGATGCGGAACTGGCAATGAAGGGTATAGGTTATTGTAAGAAATTCTAATACACAGACGCCTAGGGTATACCATCGAACGATTCTATTGCCCCCATATGGAAGCAATGGTATTAATAGGCCTGCAAGTATGGGTGGAAGAACAATTATTGTCAGCCAGGGTAAGTTGCTCGTGATAGATATGGGGATACTTTCAATACAAGAACCCATACTCGATTTTATTAAGTATGGGCCTTTTCGATCGATGTGAGACGAAACTGATTCAATAACCTTTTCTTGTTGGAGAGCAGCTAGTAAGCCAGACCCATACTGTAAGTTGTTTCAGGTCCCAGATAAACACGTACACTCGAAAAGTCCGTTGGGCAAGCAGATTCGCATCTTTTACAACCTACACAGTCCTCTGTTCTAGGAGCAGAAGCGATTTGATTAGCTTTACACCCATCCCACGGTATCGTTTCTGAGACATCTGTAGGACAAGCTCTTACGCATTGGGTACAACCAATGCATGTATCATAAATTTTTACTGAATGTGCCATCGGTTTCATTTGCTCCAATTGATTCTGTATATCATAGTGTTAATCGAGCGAAAGTATTTCTAACTTCGGAAACGCCTGGAATTCGGAATGGATTATTACTCACCAAACGGTGATGGGGATAAAGATCCGGTATAAGTTAGGGTGCGAGTAGATTTTTTCTCCCCACTACTGGGAGAGGATGAAACAGGGATTGAATGAAGAGTAGTACAAATGGGACGGGCATATAACTTCACGGTTATCCATTCAGAGTCGAACCACTATTAATCACCATTTTAACAGATTGAATTGATCAATACGAGTCGATCTTCGATTACGATGTATGGCTAAAACAATACCTAATCCAATGGCTGCTTCCGCAGCTGCGACGGCTACGATGAAAACGGAGAAGATATCTCCCTTTATCCGCTGAGTATCGGAGTAATTAGAGAATGTTACGAGATTGATATTGACTGCATTGAGGATTAATTCGAGACACATAAGTGCTCTAACCATGTTTCGGCTTGTGATTAATCCGTAGAATCCAACACAGAATAAATAAGCACCTAGAATAAGTACATGTTCGAGCATGAGTGATTAACTCCTTAGAAACCTAATCCATCGAATCCTAAATTCTCGTACCACTCAGAATGGGGAGGAATTCTATTTGGATCGTGAAATCTCATCACCTGGTACCCCAACCGTTCCATCTCGACGAGCTATATCAATAGCTCCTACTAGAGCAACTAGAAGAAGTATGGAAAGAAGCTCAAACGGAAGCAAAGAATCGGTTAATAATTGAAACCCAATGAGTTGAACACTGTTCGCTGGAACTTGTTCCACAACTTCATTCGATCGTTTGATCAGAGAAATCCCGGACCATGGTGTGTTCAGAATCATTACGATCAATAGCGAGAAAAGACTTGTACAGACTGATAAGGTGATATTGTCTCCCGCATTTCGGGACGAAGATACATTTTCGTCCTGCGGCTTATTGATTAGCATCACGGCAAAGACGATCGAAACATTTGCAGCTCCTACATAAACTGGCACTTGTGCAGCGGCTACGAAATCTGCATTCAATGCAAGGTATAAGAGAGATATACAAATAAGGACGAGTCCTAACAAGAAGGCAGAATGGACTATATTGGTAGGTAATACCACCCCCGAACTTCCTAATACGATACCTGATTCTACAACTACCAAAAGGATCCTATGGATTGATTCGGAGAAATCCATTATTCGCAATGATTTAAATATCTTTCCTATATCATAATTTTATTGATCGAAATGGATTTTTATACCGCTCCCTGCTCCTTCCTCCAGCGGATAGAGATATTTCTATCGAGTAGAAATATCTCTATCTACAAAAACCTATTATTACTCAATCAGTGATTCTGTCGAGGGAGTGGATCGGGGAATCGTTCCATTCCTAAGTCTCATACTAATTCGTGGAGTTGGTAACGCTTCTCGAACTGGGATGTCCTTCCGTAAAACCCTTAGACAAATAAACTAAACTCGGAATAGGTTGAATTGTTGGATCCCGAACCACTGATACAGGTAAACGTCCCGGAGCAGTTTGATCATGATTTAATTCGTGACGATCATAAGCTGAAAGTTCATACTCTTCAGTCATGGACAAACAATTCGTGGGGCAATATTCGACACAATTTCCACGGAATATACAAACTCCAAAATCGATGCTGTAACTTTTTAATTGTTTCTTCCTTACGCTCTTCCCTAACTCCCAATCTACGACAGGTGGATTGATCGGACACACGCGGACACATACTTCGCGAGCAATGCATTTGTCAAATTCAGAGTGAATCCGTCCACGAAATCGTTCCGATGGGATCAGTTTCTCATAAGGGTATTGAACAGTCGTGGGTAAACGATTCATGTGATCCGGGGTAACCATAAAACCCTGACCAATGTATCTTGCAGCTTGTACTGCTTGTTGGCCGTAATTTTGGAGCCCATCCACCATGGGAAACATATGGCAATATCCTCGAAACTAATTATAGTCTCTCCTCCAATCTGGAGAATGTATAATCGAACGACTCAGGACAGAGCTTGGGAATGAATAGATCATTCCAATAATAGAAGTTGGAACGAAGCCGTCAGCAATAGATTCCCCAGAGCAACGGGTAGAAGGAATTTCCAACCAAGATCTAATAATTGATCCATCCGTACCCTAGGTAATGTCCACCTTGCCATAATGGAAACGGATGTGAAGGAAAAGGCTTTGGCTGATGTAATAATAACACCTATTACAATATTGAGTACTTCGGAAGTCCCATCATCGAAACCCCAAGTAATATGATCGAGGATTGGCGGCAATGAAAGCGGGAGATCCCATCCGCCCAAGTAAAGGACTGTTACAAATAATGAAGAAACTAATAGGTTCGAGTAAGAACCAACGTAGAATAAGCCAAATTTTATACCTGAGTATTCGGTCTGATAACCTGCTACCAATTCTTCCTCCGCTTCCGGTAAATCGAAAGGCAATCTTTCACATTCCGCTAGGGAGGAGATAAGAAAGGCTATGAAACCTATAGGTTGGCGCCACAAATTCCATCCCAAAATGCCGTATTTGGACTGTGCCTCAACCGTATCAACTGTACTTGAACTATTAGATAAATATAGTCGATGGGAACAGTGCTGTTCCCATCTCTATTTCAAAACCGTACATGAAGCTTTAGCTTCATACGGCTCCTAGATGGTTATTTAGAGTAATGATTTCGTACCAGATGCACGCGGAAATGATTGTAAAAGTACATCACGACTAACCAACGAGATTCCGTCAGCTATGAAGAATAAGAAGCTTCCGAATCTATCTCAGCCTTTCCGGTTCTTTATCAGGTATAGATTCAAACTCCTCTGGGGATACTTTGTCAGAATCTCCATCCCCACCATTCGCCCGGAAGATATTATGCATATCGGGAAGGTTCTGCAGCATTTGCTGGGCCAATCCTTACCGGGGAAAACATTTTATTAGTCTCTCCCCTCGAAGGTTGAGAACTGTTGAAAGGATTGCTTCGTCCCGGATAGTCATTGTTTTAGTAGATAGGGATATACTTAAGATTGGGGTTCTAGGGAAGTACTACTCAGTCACCTCTACCAGTGCCAAGTCCCTATCCGATTATTCGAAAACCTCGGGTGAGATGTTTATGTATCTTTTTCACCAATCTCTCGCGTATCTTCGTGTTCCTAACCATCCACCCTTGCTAGATTTCAGATATGGGATCGGTAAATCCATATACATCCTTTGCACCCGCTGCCAGGTTTTGATGAATAATCTTCTACACCCAGGGTACACAGCTTCCGCCGGTTGTGCATGCTTTCACTCCCGCACACAGAGGATGGGACTTGATCCTATTACTGCAGTCAGCTGTTCGATCTCACCCATATGACTATCAAGTTATCTGGTTGAGGGGGTATAGGGGGGAATAAAATACTTCTCCCAGAGATATTGACCTATTACCCAATGAATGGCTTTTCCCGGAAAGTGAAAAGCTTCCTCATAACGAATCGCACGTAGAGATATGGATAATACACATAGAGCTAAGGGGATTTCGTAACTGATAGATTGAGCAGCAGCTCGAAGACCACCCGGGAAGGAATATTTATTATTCGATCCATACCCTGCCATGAGAAGACCGAGGGGAGCAATACTTGAAACAGCGACCCAGAAAAAAATACCTATACCCAAATCGGTTAGAATAATATGTTCTCCAAATGGTACTACTAAACAACTTAAAAAAATGGGTGTAACTACCACGGCTGGTCCGGTATTGAATAACCAAGTATCCCCCCCAGCTGGAATGATATCTTCTTTCAACAGGAGCTTTATCCCATCCGCCAAAGCCTGAATAATTCCCAAAGGACCAGCGTATTCGGGTCCGATACGCTGTTGTATCCCTGCCGATATCTTACGCTCGAGCCACACAATTACTAATACTCCTATCGTAACTCCTAATAGGAGGGTCAGGATAGATACTAGGATCCAAATGGAATCGAGAGAATGTTTTGAAAACCCCAATGAATGGAATAAACCGAAAATTCGTCCTTCAGAATCCGTTGCATCAATTATCGTTTCAACGATCAACCTCTCCCATAATAATGTCTATACTGCCCAATATTGGCATAATATCTGCTAATTTCATACCCTTCACTAATTGAGGAAGTATTTGCAAATTGATAAAACCGGGTGGACGAATTTTCCATCTCCAGGGAAAGACACTATCGTCGCCAATTAGAAAGATTCCTAATTCCCCCTTAGGAGCTTCCACCCTTACATAATATTCCTGTTTAGGCAACTTGAAAGTGGGAGAGGATTTCTTACCGACGAATCGATAATCAAAATCATTCCATTCCGAATCTTTCTTTTCATTGGGTCGTCGAGCCTCTGAATTTTCGTACGGACCCCCCGGAAGAGCTTCTAGAGCTTGTTGAACAATCTTCACGGATTCTCTCATTTCTCCGATTCGTACCGAATAACGAGCTAATGAATCTCCCTCTTCTTGCCATTGGATTTGCCAATCCAACTCATCGTAACATTCGTAATGATCCACTCTACGAGGATCCCATTGAACTCCTGAAGCTCGTGACATAGGTCCTGATGAACCCCAATTTATTGCCTCTTCCCTACTAATAACACCTATACTTTCCACTCGTTCCAGGAATATTGGATTATTCGTGATAAGTCTCTCATACTCATCAATCTTTGGCAAGAAATAATCGCAGAAATCTGGACATTTATCCACCCAACCATAAGGTAGGTCCGCAGCTACTCCCCCGATGCGAAAATAATTATGCATCATCCGCATACCTGTAGCAGCTTCAAATAGATCATATACCATCTCTCTTTCCCTGAATATGTAAAAGAAAGGAGTTTGTGCACCAATATCAGCCATAAAGGGTCCGAGCCATAACAGGTGGGAAGCTATGCGACTCAATTCTAGCATAATCACTCTTATATAACTGGCTCTTCTAGGTATTCGAATATTGGCCAATCTTTCTGGTGCGTTTACTGTTATTGCTTCCGCAAACATAGTAGCTAAATAATCCCATCGTGTTACGTAGGGTAGGTATTGTATAATTGTTCTACTCTCGGCAATTCTTTCCATCCCTCTGTGTAAATAACCCAATACGGGTTCACAATCGATAACATTTTCACCATCCGAGGTAACAATAAGTCTAAGAACACCATGCATTGATGGATGATGGGGACCCATACTCACTACCATGGGGTCTTTCTTCGTAGTAGGCACAGTCATACGTTATTACTTCCCCCTATGATTCCACAAACCTATCCATAGATACCCAACCCCTACTAGGATCGGTGGAAAAATCTGATGGGTGACTATATCTCAATATCCATGGATTGGATCAAGAGGTTCCCGATCCACGAATACCTAATCGACTAATCGAATTTTCATAACGAATTGTATCTTTCTTAGCTAGATGCGTTAAGAGGCGCTTGCGTTTTCCCAGTATTTTACGCAACCCCCTTTGGGACGAATAGTCTTTGGAATGTTGTTTTAAATGAAGCGTGAGTCTCAAGACTCGATTCGTTAGATGATATATTTGAAACTCAATAGATCCTTTCTCGTAAATTAACGACGAATGGAAGGGTATGTTTCTACCCATAGAAATAATTGCTCCTCAGTGAGATAGTACGAGATTCTATTATTGGTACGATCGGGAGGGATTTACGGAATGATTCCTCACTGATCAATACCCCAATATTGATTAACTATTCCTTCTCTAACTAATCGGAAAGGTAATGGTTCATCAATTTCGACCAAACAGTCCCTATTCCCTTCCCCCCCCC
>Contig01+141178992_extraction
CATCCCCAATTCAATTCGGAGGATGCATGCGAATCCTCAGCATGGTGAATCGACTCCCATTATTCGCACCGAACCAAAATCTATTCGTACAAGCTAAATCTTCCAATCGATGGATGGGCCAGAGAAAACGTTTAATAATACGGGTTCGATCTGAGGGGTTGAATTCTTGGTATTTCTCCGTTTCTCTAACCCACTGATCAGGATCCGCATATTGTTTCTCCAGCATCAGAGGTCTTAGAACCCGTAGTTCTCGACGGCGTCCCGGAAGCGAAAGATCTTCGAGATTGTACAGATCGGAAAAAGCCCTCTCTCCATTATTAATAGTCATTAAACACGGTATGCATTGACTGGATACGTCTGCATCTATTCTTCCCTCAAACCTATTCCTAAATTTCAGCAAAGTACTCACCATTTTGTACATTAGCATCTGGTCATCTAGCACTCGCGGTAAACGGTGTGCCGAAACGGTTAGGAATTGGTTCAGGAATTCGTGCTTAGCTTCGGTGAAAAATCTATTTGATGAATCTGCATCTATACCCATCTTATCACAAAATGCAGTAATATTCTCTTCATTTTCCATCACACTCGAAATAGATGCTAGATTCTTTATCCGTTGCATCTCCCTTTCCAATGCCTTAGATTTCCATCTCCATTGGAAAATATGGTAATGACTCTCCCTTTCCTTCAGAAGTAGTTCTTCTGATTCCACTCCCTGGCCCTCGTACCGGGAATTTATCCCCAATTTACCCTTCATAGAGGAACGGCTTCTCCCTTGTAGAATAGAAGCTTTAGGTATGAGCACAGACTCGGCTGCATACACGTTTTTTGTCTCTGCGAGATCCGGAACCAACCATAGCATTAAATCGGAATCAATATTACTATCTGGTCGAGACTGTAAGATACTACCCTTTCTCCCATTAGAGGTAGAGTATTTATGTATTCCCCGAATGTGACTATTAGAAAGAATCCCTTCCTCTTTTTCGTACTGTCGCGTCGGCGACTCCTTCGTATCCAAATTCACCGTGGAATCGATGAAATTATATGCTGGATCATTAAACCTATGGCGTTTACTGATATTATTTACCCGTCGTTTCAATAGAGGATTTTCTGGATATGCAGAATATTCTTCCCTCTTCCCGCGTAGGTTATGTTCTTTCCGTTCATTGGGATAATTATGCTCTGGATCCCAATGTTTATTAACTCCAACCTTCCACTCTCGCGGCGCTATCCTATACCATATCCTTGAGTGTGGATTGTATCTGTTAAGATGGTGTAACCATCCATCCCAGTCCTTCTCATTGAAAGTTTTGGGTTCTTCAAGAAGTAGTCCTTGCGTTTCCAAATCTTTGAGGTGGCTGTGGATGAAGCTACACCCGCTCCATCTAGGATCTCCCGATTCTGGGATTACCCGCCCACCATTTCCTAATGATTCCCAATTCTCTCCCTTTGCGTATCGCACCGGGGAATGTAAATCCAACCCGATTCGACTTCTCGTGTGCCGTAACCTATGAAATACATACGCTTGGGAGATCGGCGATACACTCCGATCATGATCGGCCCGAAGATATTGCCCATCCTTAGCAATATTTGAAGGTTGATGTGTCTCACTAAAGATTCTGAAAAGATCTTTTGTTAGTTTTACCATTAGCTGTACACTAGACCGAATGAGGGAAATGAAACGTCGGAAAATACCCCGATATATCCTGTTGTATAAGCTATTTATCGAGTGGGACCATCCCTGAATCAATCCCGCGACTGCTCTACGTAATTGTAATAATATTTGCCGAATCCGAATCGATTGTTTTTTCCATACCAATCCCATGTTGGTGTAATATTTATGACCCCTCCCCTTCAGTATCAGATGTTTCTCCATTTTCTCGAGATGAGATTGCTCAACTATTCGTTCAGTTTCATCAGTTACCGAAACTACAACGTCATCACCGAAATCTTGAATATTTTCAAATCGCAGTTCGGATTGATCCTCGAGTTTATTCAACAGATTCCCACCACTGCTATGTCCAATCCCAATTGGTACTGCCTCTACCGCGAGATTACCTACTCCACCACCCTCTAAATATTGATTAGTGGTTCGGGTACTATTGGATACATCATTCCCTGATTCGGTGGATTCAGTATTTATCCCCGAAATATCATCAAACCTGTTGGGAATTTTGGAGGACGCATCAGATATCCGTGCGATTCTTGGTAAGAAACTCTCTATCAATATCTTCTTCAATTCCTTACCAATAGGTTTCCAAAAAGAAGGTTGTTTCTTCACATCACCGAAAGGTAAATTGGTTTGATACCCCCAGATTGTTAGATAACCGAAACTTACCCTTTTTCGCTTTGCAGAAGCTGCTAAATCTTTCTGCACCTCCTCTTCATCCCCGGAAGGTTTAATATATCTTCCTCCACGAGTATGCCAGGGTTTTAGGCGAAAGGGATATAGAATCTTTATCTGAAGGCCCTCCCTGAACCAGCGACCGGGTAAGTGTGTGTCAGAGAATTCAACACCGTCATAAGTACATTTTATATGTATTTCTCGATTCCACTCCGTCCAATCTTCATTCCATTCGGGAGGTTGGAATAGTAATATACGACCAATATTCTTACCCATTATTAGTATGGGTAGTACGACATATTTCCTAAGATTCGATTGGATAATCAATAGGATACTTCTCCCGCTTTGAACGAATGAAGAGTCCAATCCAGCTGCTATTGCCGAACGATCAGCCTTCGATCTTTCCCTCCTCAGAGGTGGAGATATTGATTCCTCTTCAATACCCGGGGTATTTCTTTTACTTCTGATTGTACCCGATACACCGGAATAAGATTGTAAGGGGGTGGGTATTTCCATCATCCTCAAAAAGAAAGGGGAATGCGTTCCGGATTGTAGCATCCTCCATACTATAGTTTTGCGCCTCCTAGCACGCATGGAACCTTTCACTAGTCTACGACGAAAATCCGATTGTTTTGAGAAACGTTTCACAATCCGTCTTTTTACTCTCGCTTTCGCGAGACTAAATCCCAAATTTTTCATTTTCCTCTGACGAATATCGGTATTCGTATTCACAGCATCGATTCTATTAAATCTCAATATCGAATTATATCGAGGCAGTCTTTTCTGCATCTCTTCGATTCGAGAGGTCGGAGATACTGTTTCTCTTGCGGAAAAGTAAACATCTTCCGATCTAGTAGAAGCATTTGATTCGGTAAAGGTATTCGTAGATATATTCCGAGAATTGGGGGGGGTTGAATCTTCAGCTTCTCGTTCTGAATGACTGAAAAATATAGCTTGTTCCAGAAAGGGAAGTTTGAATACATGCTCCCAAGTGGTATGGAATTCCGGAGTTCCCGCCCCAATGGGATCGATCCCATTCGATATTTCCTTAATCCTCGGATCTTCGGATTCTCTAACAATAGACAGAAATCTTTGCTGGGCACTCGTAGGTATTGGATCCCAAGGTAGCGGAAACTTCTCACGCTCCAATCCTTGATACTTAGTAGACATCCAATTCCTGATTCTATTTCTGATACGTTTCGCACCTCTCCCTGCGTAATCGTTCGTAGATTTTTTCTTCGGATCCATCAGATCAGACAAAAGCCAGGGTGATTTCGGAGTTGGTACCTTCGCACGAGATAACCCATTCAGAGAAGGGTCGTAAACTTTGACTAAGATTTTACCCCTATTATGATACAATCCAGTCCTTTTTTCCATCGCTCCCTGAATAGTGGATCCATTCCCCACAGATTCGATTCGATCCTCGAACTCATTATTTAAAGCATTCCTTTCTTTTTTCTCGGTATCGATCCATTCCCCGGAATAATCGCATACTGATGCAGATGCATCTGAGGTATCGGTACAATTCTCTAATTGTTTCTCAAATATGGATAGACTGGGTAGGGATGTAAAAGATACTCTCCGTTTACCATCGGTTAGACATTTGTTGAAAAAATATTCAGATACTCGTTCTTTCACGAAGCCGTTGCGACTAAACCTACTATTCTCGATATATCGCAACGGTCGGTTCCATCTGTATTGATCGAAAAAAGAAGTGGGCCGTGGTTTATGAAGCCATAATAATTCGTCCTGCAAATTTTTAAGCGACTGATTATGTGAGACAATTTCATCGGTAAATTTCTTGGTAAAAAGAGGTACTGGAGATCTGCCCAAGTGCAGTGACGAAATGGTCGAAATAATAATACTAAAAGTTCGATGTAGAATACGCTTTATCAATACATAGGGTATGGGTGAGTCACGTTCCATACGAACCAGGAGCATCTTGGCTAGATTGATAAATAAGATATGACCCCCCGCCCAACCTAGAATACCGCTTATCGGGAAAAATACATTGTTACTGTGGCGGAAACGAAAAAGGTTCACCATTCTTGCCAGTGCAGGACTTGGTAGAAGGATAGGATTCAGCAGTTGGAATATGAAGCCGTCGATAAATATGTTACGAATCCTAGCATCAGTTACTGAATGAATAGGACGCAAAGTCTTAGATTTATAAGGATCTTTGGTTCGATACCAATGAAGTAGCATATACAGCGGAACCAAAAGAGTTACTGCATGAGGTTTCACCAGCATCATATACAGTGGCGAACAGTATATTGATAGAAGGATCATTATTTGCCCTGTCATTGAACCAATTACAGATACTGTACCACCAAGACTCCCTTCCAAGAGGAAGGATCTTATGGACAAGATCTGAGAAATACCGATGGGTAATGTGGTGGGAAATCCATAATAGAATCCAAATAGTACGAACGGACCTGTCGTACTTATCCATGCTAGTACCGAAACCTGTAACGGAGGAAAGAGCAATCTAAAGCTTTCGAATGTTATCATAACCCACCTGGAATCATCGATTCGGTTCAATTAAATTTGATTCTGCTTTTTAAACGGTTCCACGGATAGAGTAACATTTACTACGAGATTTATCAATGATCCTCCCTAATCATAGCGAGAATATCTTCTGATTAGGAACGTAATATTATGCTTCGTTTCAATTGACAGATTCATTCTAATATAGTAGATATTGGAATAAATTGAACAGTTTGTTCATACGGACAGGTTCGTCCAACCCAGATTCCTCAAACTATCGTTACGTCGCAAGGGACGGGTAACAAGTTCGAGTAAATCTTTCGCGTTGGTAAACCCATGGATCTGGGCGAAGGTGAATTCGACTGACCATTTCGTATTAATCCCTCTCGCTTCTGGCGGATTAGCATGAGCCATCCCAGCAATGGCTAGATCGGGTTCTAGTTCACGCATACGTTGTATCTGATTATAATTGTCCGGTTTCTCCACAATACGCGGCATGGGTACACACATTTTACTGCATGTATCTCGCAAAAGTGCCAATTCACCAGCCTGATATCGTTCATCCATATATGGAATACCTACTTCATAGACGATCATTCCGCATCTTATTAAAAATCTCGATAGAGATACTTCCAAGAGATTATCCCCCATAAAGGAGACAGATTTTTCGCGCAGTAAATCGAGATAATCTCTCAGATTATTCCACACCTGATTTTCCCTTTCTTCCAAACCTTCGGGTTTGACGCCGAGGACGGAACAAATTTTCTCAATCCAAGCACGTGTTCCATCAGGTCCAATAGGGAAAGGTGCTCCGATCAATTCGCATCTCCTACGCCGCATTGGAGTTGTTGCTGTACGACTCAGGAATGGATTTACACCACAAACATAAACCCCCTCGCCTAATGAGGGAAGTTCAGTATATCTCTGAGCAGGAAGCCACCCTGATACTTGAATGGACTGACGTTTCAATTCCAAATTAAGTTGGGAAGCTACAGTTGAAGGTAACGATCCAGAAGGAACTGAGGGAGGATGATTATTCGATCCACTCTTACAATAATTACTCACCGTTTGTCTCGTCGGAGAATCAGTCAATAATTTATGTTCGGTCTTACATTGTTTACCACTCGAAATTCGATGCTCCGGACAACGATGTGTCACAGCAGCTAGTACAGTGTCTTCTCCTTGGGTGAAGGCATAATCTAATCCATTCGCTCTCGCTACCACGATCGGTATTCCGATCTCCGTCTCCAGTTTCGGTGCTATACCTTCCAAATCCATTTTGATTATTTCTGTGGTGCATGTACCGATCCATACAATAACACTAGGATTTCTATCTTTTCTTACTTGAAGACAAAGCCTTCTCAATTCTTCATGATCGTTCAATTTAGCCGAGATATCCCCCTCCTCTAATTCCGCCATTGCATAACGGGGTTCTGCAAAAATCATAACTCCGAGAGCATTCTGTGGGAAGTAACCGCACGTTTTCGTACCTATTACTAGGAAGAAACTATCCTCAATCTTCTGATACAACCAAGCTACGCAACTGATGGGACAGAAGGTGTGATAATTACCGGTTTCACACTCGAAAGTGGGAGTTTCAACTGTCTCTATCGGCATATGTATAAATATCTCCTTGATCGAGAGGCATTGGTACCAAACACCACGACCCTGGTGTTCGGAATCAAAATCATAGTTTTAAATCATAGTAGAATCAAGCGAAGGATCTTGAATATCAGTTCGTTCCCCATTATCGTTGGGGTTTAAGTAAAAATCAGAAAGTAGACTGAATAATTCTCGGTCCGGAATCTCTTTCGGTACTATTCCCTCTGGTTGGGATAGTATCTGATCCGCTATATTCGAATAGAAATCACAAACATAATTAAGAGTGGGTTGGGATTCAGCCATTTCAAACAATGTTTTACCTTTCACTCTAGATACTCGTATATCTTCAATTAAGGGCAATACCTCCAACACAGGCATCGGGCAAGCTTCCACGTATTTATCAATAAGATCTCTCTCGGATGTTCGATTTCCTACCAAACCCGCTAATCGTAATGGATGTGTATGGGCCTTCTCCCTAACGGAGGCAGCGATACGATTAGCTGCGAATGAAGCGTCAAAGCCATTGTCCGTGATTACAATGCAATAATCTGCATAATTTGATGGGGCGGCAAAACCTCCACATACTACGTCTCCCAGTACATCGAATAAAATAATATCATACTCATGGAAAGCATTTAATTCTTTCAACGATTTGACGGTCTCCCCCACCACATACCCCCCACACCCAGCTCCTGCGGGTGGTCCCCCCGCTTCCACGCAATCAACTCCCCCATAACCTTTATAAATCACATCCTCGGGCCAAAMAYWYTCGTAATGATAATCCTTCGTCTGTAACGTATCTATTATAGTAGGTATTAGAAATCCAGTGAGAGTAAATGTGCTATCGTGTTTGGGATCGCATCCGATCTGTAACACCCGTTTACCACGCCTTGCTAAAGCGATCGAAATGTTGCAACTAGTTGTCGATTTGCCAATTCCGCCTTTCCCGTAAACCGCTATTCTCACGTTGTGGAGCCCCCATAAATTTTTATTGAAATTGTTACGTCCCCATAATGACTTTGGAAGCTTATTCTAACATACCTCGTCGCGATGAATCTCTATATGATCCGTCGACTCGTTGGTGATAAAGTCTCCTCATCCTCGCTCGGAGTAAAAATGGAAACCGATGATTGATGATTGATCAATGTGAACCTCGGGGGGGACCAGTGAGTGGGATCGTGGTGATGGTCGATCCCCGGGGCTCCCCCCGGGAAAGTGGAGAAGATTGCCATCGCTACCCCCCTTCCCTATAATAAAGGATGGGGTGTACGCGAAGTTCATGGGGTTTCGAAGAAGACTTTGGATCTTCGAACAGTAGTTGTGGTGCGGTTCAAAAAAATCTCGTTCTTCAAATAGGGGATCTCCGCATTTTTCCTCGGTAGCTCAGCGGTAGAGCAGTCGGCTGTTAACCGATGGGTCGTAGGTTCGAATCCTATCCGGGGAGACCCAATTCACATATTTCTGGAGGCTCGCTTTGACTCTCAGTGGTAGTTCCTTGTCATTGCTCCCGGATCATCAAGGACGGGAATCGGCATTTAATAATAAACCCTACCCATATATATATATATATATATATATATATATATATATRTGTATATATCAAGGTGGAAACAACGGTCTCTCTGGAGTACTGATAAGCTGAGGTAGGCGAATCTATCACTTCTTGGTCTGATGCCATTGCCAGATTATGAATGGAGTGAGAGCTTCTACTCGCTCAACCTGTTCCTAGCCGGTAAGACTGTCAATTCTTTACCCGTAAATGATTGATAATGAATGGAACCTCTATTGCTACTGGGACCCTGGGCGACGGCCGGAAATAATTGCGGGAGGTAGAATAGGTACTGGTTCCAGACGTACTGTACAGAACAGTCAAGTCATGTATCATCCCATTCCAGCGGAGGAACTATACCTTCGTGGAAGACCAAGTTATAAAGCTTTGGCTTCGTGTCCGCGCTTCCAATCAGAATTATTCTTGCCTCTTTCCCATCAAGTCCCTTCGGGGCTGATTGCGGGCGAGGAGGGATTCGAACCCCCGACACCGTGGTTCGTAGCCACGTGCTCTGATCCTCTGAGCTACAGGCCCCGTCTCCACCGGATTCGTCCCAGGAGCTCCCTCCGGGAGCAACCTTTTCTTTTTCTACTCTTTTTCCATCCTGGCGTCGAGCTATTTTTCCGCAGGGCTTCCCCTACAGTATCGTCACCGCAGTAGAGTTTCACCACCAAGTTCGGGATGGATTGGTGTGGTTCCCCCACGCCTGAGACACCAGAATATCAACCCATGAACGAGGAAGAAGCATGAGAAAGAAGCATATTGACTAGTGATTTTGAGGCTCCGGTTCCGGAGGGTGCACCTTCGTTTGATGCACCTTCCGGACGAGAACCTTCCTCCGACCCGGCCTTCCATCCCTTAGATGGACGGAGAGGCAGAGGGCGGAGCTCTTAGGTTGATGTTGTCGAACAATCGAACAACTAGGTGGCTAGTGTCTGATCGAATTAATCAGTTCGTGTAGGAACGAGGTTCAAATCTCTCGGTCTGTTAGGATGCCTCAGCTGCATACATTACTGCACTTCCACTTGGCACCTATCGTGGTGATAAACGGCTCGTCTTGCCGTGACCTTATCTTGGATTCTCAAGACTCCTTAAGAATAGGGGAGCACTCATCTTGGGGTGGGCTTCCTACTTAGATGCTTTCAGCAGTTATCCGCTCCGCACTTGGCTACCCAGCGTTTACCGTGGGCGCGATAACTGGTACACCAGGGGTGCGTCCTTCCCGGTCCTCTCGTACTAGGGAAAGGTCCTCTCAATGCTCCAACGCCCGCACCGGATATGGACCGAACTGTCTCACGACGTTCTGAACCCAGCTCACGTACCGCTTTGATGGGCGAACAGCCCAACCCTTGGAACGTACTACCGCCCCAGGTGGCGAAGAGCCGACATCGAGGTGCCAAACCTTCCCGTCGATGTGAACTCTTGGGGAAGATCAGCCTGTTATCCCTAGAGTAACTTTTATCCGTTGAGCGACGGCCCTTCCACTTGGCACCGTCGGATCACTAAGGCCGACTTTCGTCCCTGCTCGACCGGTGGGTCTTGCAGTCAAGCTCCCTTCTGCCTTTGCACTCGAAGGCTGATTTCCGTCCAGCCTGAGGAAACCTTTGCACGCCTCCGTTACCTTTTGGGAGGCCTACGCCCCATAGAAACTGTCTACCTGAGACTGTCCCTTGGCCCGTAAGTCTTGACACAAGGTTAGAATTCTAGCTCTTCTAGAGTGGTATTTCACTGATGGCTCAAGCCCCCCCGGAAAGGGGCCTTCTTTGCCTCCCACCTAAGCTACGCAAGAGGAGCCCAAAGCCAATCCCAGGGAACAGTAAAGCTTCATAGGGTCTTTCTGTCCAGGTGCGGGTAGTCCGCATCTTCACAGACATGTCTATTTCACCGAGTCTCTCTCCGAGACAGTGCCCAGATCGTTACGCCTTTCGTGCGGGTCGGAACTTACCCGACAAGGAATTTCGCTACCTTAGGACCGTTATAGTTACGGCCGCCGTTCACCGGGGCTTCGGTCGCCGGCTTCCCCGTCATCGGGTCACCGACTTCCTTAACCTTCCGGCACTGGGCAGGCGTCAGCCCCCATACATGGTCTTACGACTTTGCGGAGACCTGTGTTTTTGGTAAACAGTCGCCTGGGCCTGGTCACTGCGACCTCCCTTGTGAGGAGGCACCCCTTCTCCCGAAGTTACGGGGCTATTTTGCCGAGTTCCTTAGAGAGAGTTGTCTCGCGCCCCTAGGTATTCTCTACCTACCTACCTGTGTCGGTTTCAGGTACAGGTACCCACTCGTTGAAGGTCGTTCGAGCTTTTCTTGGGAGTGTGGCATGGGTTACTTCAGCGCCGTAGCGCCTAGTGCTCGGACGTTGGCTCGAGGCATTTTCTCTACCCCTTACTACCTTGGGAAGGTTCACTAACCTTGCGTCCTTGAACCGATAACCATCTTTCGGCTAACCTAGCCTCCTCCGTCCCTCGGGACCAACAAGGGGTAGTACAGGAATATTCACCTGTTGTCCATCGACTACGCCTTTCGGCCTGATCTTAGGCCCTGACTCACCCTCCGTGGACGAACCTTGCGGAGGAACCCTTAGGTTTTCGGGGCATTGGATTCTCACCAATGTTTGCGTTACTCAAGCCGACATTCTCGCTTCCGCTTCGTCCACACCTGCTCACGCTGGTGCTTCTCCCTAATACGGAACGCTCCCCTACCGATGTATTTTTTTGACATCCCACAGCTTCGGCAGACCGCTTAGTCCCGTTCATCTTCGGCGCAAGAGCGCTTGATCAGTGAGCTATTACGCACTCTTTCAAGGGTGGCTGCTTCTAGGCAAACCTCCTGGCTGTCTTTGCACTCCTACCTCCTTTACCACTGAGCGGTCATTTAGGGGCCTTAGCTGGTGATCTGGGCTGTTCCCCTCTCGACGATGAAGCTTATCCCCCATCGTCTCACTGGTTGACCCTTTCCCCCTGTTATTTGGGGGTCATACCTAGTATTCAGAGTTTGCCTCGATTTGGTACCGCTTTCGCAGCCCGCACCGAAACAGTGCTTTACCCCTAGATAGTCCAGTCAACTGCTGCGCCTCAACGCATTTCGGGGAGAACCAGCTAGCTCTGGGTTCGAGTGGCATTTCACCCCTAACCACAACTCATCCGCTGATTTTTCAACATCAGTCGGTTCGGACCTCCACTTAGTTTCACCCAAGCTTCATCCTGGTCATGGATAGATCACCCAGGTTCGGGTCCATAAGCAGTGACAATTGCCCTGGGAAGACTCGCTTTCGCTATGGCTCCGGTGGGTTCCCTTAACCAGGCCACTGCCTATAAGTCGCCGGCTCATTCTTCAACAGGCACGCGGTCAGAGATCCGATTCTCCTCCCACTGCTTGGGAGCTTACGGTTTCATGTTCTATTTCACTCCCCGATGGGGGTTCTTTTCACCTTTCCCTCACGGTACTACTTCGCTATCGGTCACCCAGGAGTATTTAGCCTTGCAAGGTGGTCCTTGCTGATTCACACGGGATTCCACGTGCCCCATGCTACTCGGGTTAGAGCGTGAGCCAGTGATGCTTTCGGCTACTGGACTCTCACCATCTGGGGTGCGGGACTCAACCGCTTCGCCTAGCAGCACAAAGCTTGTATCGCTCCCCCACAACACCGTTTTCGCGGTTTAGGCTACTCCCATTTCGCTCGCCGCTACTACGGGAATCGCTTTTGCTTTCTCTTCCTCTGGCTACTAAGATGTTTCAGTTCGCCAGGTTGTCTCTTGCCTGCCTGTGAATTCAGCAGCAGTTCAAAAGGTTAACCTATTCGGGAATCTCCGGATCTATGCTTGTTTTCAGCTCCCCGAAGCATTTCGTCGATTGCTACGCCCTTCTTCGTCTCTGGGTGCCTAGGTATCCACCATAAGCCCTTCTTCGTTTGAACCTCGCCATTGAAGGCTATGCCATCCCGAGGTGCTAAATACGGGGATCTTATCAACGTCCATAAATACAAGATCATGGGCCAGCTTGCCCACTAGAAATCGAGATTATTTCATCCCTATCATGTGCCATTGTATTGAATCAGATCACGGGCTGGAGACAAGCGGATTCGAACCGCTGACTTTCGCCACAGGGTAAGCTACCGTCTCTCAGGCCTCTCTGACTGATTCTGCCATAGAGGCCGGCGATGGACGATAACTCCCCCCCGAACACAGCCTACAACTTTCATCGTACCGTGCTCTCCGAAGAGCAACTCTTCCCAAAAGGCACCGAGTTAAGATTCTTGCAGCTGGATACTCCCGAGCTGCGGGAGAACTAATAGCTAAGAACTCTTCCTCCTTTCCGCCCGACCCTTCGGTCTTAACAATGAGTGGTTGCCCTTCTCCGACCCTTTCTGCCAACCAGAGCAGACAGCTAATGCATTCCACTTCTTGAATCAGGTTATATGGTCGGTCTGTGACCCCCGGGTGCCTTCGGCATCCCTGGGGCGATCTCGTAGTTCCTACGGGGTGGAGGGGATGGGGTCGGTCCATGGCTTCTCGTTCCTTCTGCCACATCGTGCTTTAGGGGTTGAAGAGAGATAGTGCATCAAGCTGTTCGCAAGGGCCAACTTGATCCTCTTCCCCAGGGATTCTGGATGAGGTAACCCTGGAAGAGCCGCCGACTCCAACTATCGCCCATGTACGATCCGCACTGGATCTAACCAACTACCCATCCTACCTTCTCTACATTTCCGACAGCCCATCCTTGTCTCAGTAGAGTTTTTCAGTGGCATGTTCCAGTCCTTCTCCCCATTCCTGAGGAAGAGTTAGCCACCGGTTTGGGTGAGAGATACTATCATTACCGCCTAGACAATTAGGCATCCAACCCGTAAGCGCAACGACCCAATTGCAAAAGCGAAGCTCTACCAACTGAGCTATATCCCCCGTGCCCAGGCCAAGTGGAGCATGCATGAACGCTTTCTTTCGGGATTCCCCCTGGCGCAGTTGGGCTATCCTGGATTTGAACCAGAGACCTCGCCCGTGAAGTAAATCATCGCACCTACAACATTATCCCATTGGGATGGAGAATCAATAGTTTCTTCCTTAGGAGCGATTCATCCTTCCCGAACGCAGCATACAACTCTCCGTTGTACTGCGCTCTCCAAGTGTGCTTGCTCCCTCTCCCTCTCCCTTGCCAATGGCAAGTCTTTGGAGAAGGACTTCGATGGGGAGGGAAAAGAAGGCGTTAAGAGACCCTCTTGGCCCAACCCTGGACACTCTAAGATCCTTTTTCGAACCTGCCCCCGCCGTTGGGAGATAGATAAAGACATCACATTGCATCGATCCGGAGGCCGTTCGTGGTGCCCAAGAGGGTCGAAGACCGAGGAACCAAGCATTCTTCTTATGGCTAGGTCCAATCTCCCGGGCCCTTCGGAGAGTATTTGGCTTCCTTCAGGTTCCCTCCGGAGGGATAGTATTGATTGCTGCTTCTTCCGGACCTCCAGGAGAAGCGAAAGAAGGCTCGAATGGTATGATCCCTCCGTCACCCCCAGAATAGAAGGGTGATCTCGTAGTTCTTGGTCTGTGGAGATGCGTTATTAGGTGCTCCATCTTTCACATCTAGGCTGAACTTCAACCTGTGCTCAGAAGATAGCCACCCATACACTGATAAGGGATGTATGGATTCTCGAGAAGGGAGGAGCCATCGAGACTGGTCCTCCCTGGACCGCCCAGATCCCACGAGTGAACAGGGAGTTGAATCCCATAGTATCTCACCTGAATCGCCCCATCTATCCTCCTGAAGAGTGGTTTGGTCTCAGTACCTGATTCAGGAGGAGTACGCCATGCTAACGTTCCTTGGATGATCCGCATCTTCGGGTCAGGCGCTGATGAGCACATTGAACTATCCATGTGGCTGGGAGCCTTCACAGCCCAAGCGCAACGACGCAATTATCAGGGGCGCGCTCTACCAACTGAGCTAATAGCCCGTCGTGCATGCCGGGGGCCTGCAGTACCGGGGGCGAAGGAGAACCTATCCCCATCTCTCATATTTACTTGACCATGTTGCCACCCCGATAGGGTGGGTGGCAACATGGTCGATGAATGGGCTACTATCAGCTCGTTCCGACCTGGGATAATAAGCTCATGAACTTGGTCTTACTTCACTGTCGGGACAAAAGAATCCCATCTCCGAGCGTGTAACTCGGGTGTGAAGCAGTGTGAGACCGGAACGTCCAATAAGCATGAACTCTCCCCGAAAAGGAGGTGATCCAGCCGCACCTTCCGGTACGGCTACCTTGTTACGACTTCACTCCAGTCACTAGCCCTGCCTTCGGCACCCCCCTCCTTGCGGTTGAGGTAACGACTTCGGGCATGGCCAGCTCCCATAGTGTGACGGGCGGTGTGTACAAGGCCCGGGAACGGATTCACCGCCGTATGGCTGACCGGCGATTACTAGCGATTCCGGCTTCATGCAGGCGAGTTGCAGCCTGCAATCCGAACTGAGGTCGGGTTTTTGAGGTTAGCTTGCCCTCGCGGGGTCGCGACCCTTTGTCCCGTCCATTGTAGCACGTGTGTCGCCCAGGGCGTAAGGGGCATGCTGACTTGACGTCATCCCCACCTTCCTCCGGCTTATCACCGGCAGTCTGTTTAGGGTTCCAAACTGAATAATGGCAACTAAACACGGGGGTTGCGCTCGTTGCGGGACTTAACCCAACACCTCACGGCACGAGCTGACGACAGCCATGCACCACCTGTGTCCGCGTTCCCGAAGGCACTCCCCTCTCTCAAGAGGATTCACGGCATGTCAAGCCCTGGTAAGGTTCTTCGCGTTGCATCGAATTAAACCACATGCTCCACCGCTTGTGCGGGCCCCCGTCAATTCCTTTGAGTTTCATTCTTGCGAACGTACTCCCCAGGCGGGATACTTAACGCGTTAGCTACAGCACTGCACGGGTCGATACGCGCAGCGCTTAGTATCCATCGTTTACGGCTAGGACTACTGGGGTATCTAATCCCATTCGCTCCCCTAGCTTTCGTCTCTCAGTGTCAGTGTCGGCCCAGCAGAGTGCTTTCGCCGTTGGTGTTCCTTCCGATCTCTACGCATTTCACCGCTCCACCGGAAATTCCCTCTGCCCCTACCGTACTCCAGCTTAGTAGTTTCCACCGCCCGTCCAGGGTTGAGCCCTGGGATTTGACGGCGGACTTGAGAAGCCACCTACAGACGCTTTACGCCCAATCATTCCGGATAACGCTTGCATCCTCTGTCTTACCGCGGCTGCTGGCACAGAGTTAGCCGATGCTTATTCCCCAGATACCGTCATTGCTTCTTCTCCGGGAAAAGGAGTTTACGACCCGTGGGCCTTCTACCTCCACGCGGCATTGCTCCGTCAGGCTTTCGCCCATTGCGGAAAATTCCCCACTGCTGCCTCCCGTAGGAGTCTGGGCCGTGTCTCAGTCCCAGTGTGGCTGATCATCCTCTCGGACCAGCTACTGATCGTCGCCTTGGTGAGCCATTGCCTCACCAACCAGCTAATCAGACGCAAGCCCCTCCTTGGGCGGATTCCTCCTTTTCGCTCCTCAGCCTATGGGGTATTAGCAGCCGTTTCCAGCTGTTGTCCCCCTCCCAAGGGCAGGTTCTTACGCGTTACTCACCCGTCCGCCACTGAAAACACCACTGGGATGCTTTCCGTCCGACTCGCATGTGTTAAGCATGCCGCCAGCGTTCATCCTGAGCCAGGATCAAACTCTCCATGAGATTCATAGTTGCACCACTTATAGCTTACTCATTCGTTGATGAAGCTGATTCGGAATCGTCTCTCACCCCAAGGCATGACTTGGGTCCATTCGCTTCGTATTAGCCTAAGGCTCACTTCCAGTATACCCATCCCTACCCTTCTGTGTCAATCCCATAAGCCTCTTCAAATTATTCAAATTACGAGGGAGCAGGTATAAACGCTTGAACTGGGTTTAGGGATAATCAGACTCGAACTGATGACTCACACCACGTCAAGGTGACACTCTACCGCTGAGTTATATCCCTACTCCCACCCCGAATGATGACTCACCGATGAGTAAGAACCTACCGATCAGAAAGTACCTACCACCCCGTATGGTCGAGGTACTAGATCCCACTATCCCGATACGACTGAATAACCCTCCTCCCATACTATTCCCAAAATAGTGAGAGAGACTCCATTCTGTTATCAACTGACTACATCCTATCGAAACTAGAGATTCCTACTATCACATACGACTTCCTAAAATTCGTAATCTTATTACTCAGTCTAATCCTGTAAGGTTCTGCATCGAAAGAAGAAAAAGAAGAAGGTGCTTCTTTAGCATGCACGCTCTGCTCGATTTGACACTAATACGGGAATTTCAATATTGTTAGGAACGGGCGAAACTGGATAAAGAAGATACAGATGGATTTGTCTTTCCCGCATCAAAGACATTACCCATTGAACTTACGGATCTTGGGAAAGTGAAAGTACATCTAGTTATACTGGTATAACTGGTTTTGCTGAAGGAGAGAATAAATTTGAAAGTCTCATACTTTTTGAAGACATGCTCCGGAGGAAGCGAAGCTACCTGTGGCCAACACCTCTTTCCCAGAGGTAAACCCATACAACCGTTAACCACTTCGTAGTAGTACATTGCCATCCTACCGAGGAAGGATTTGTAACTAGCATTACTATACTCCGACGCATCAGGAAAAGGCTCGCCTTCGACTCGTTGATTCGCATCGACATCAGGGTACAGCTTTATTGGCGAGATCCATGTCACTCATTCCCAACAGCAACAGCTTGACCCCTTTGTTCTCTTATGATACAATCTTTCTCTCAAGGGAAGGAGATGTGAGAATGATGCCAGCGGTTCAGCACAGGTCTCACCGAGCCGGTATCACCGTGGATGTCTCTTCCGTATACTCCCTTGGCCATATTTCCATTAGCAGGACTCACGCAGTCATGAGGTCGTATCTGATACAGATGCCTCTCCAGCATGGGTTATTGGAGATATCTCAGACAGACTTATCCTAAGCACGAGAGCCAAATCTTAGAATTGATTCCCATCCGGATAGTGCATAATCGCATGGATAAGCTTACATCAACCCGTCAATTGTCGGAGGATTCAATCCCACAGCGTAATAGGGAAGAATTGTTGGTGGAGGCAATGTTACAATTACCTCGAACAGATCCCTCTTCCTTCCCTTCCTCACCAACGAGGGAGGGAAGGAGTAATAATTACAATCTGTTCAGGATCGAATAGATCCAATTTTAGACGCAGAAGGGGGAGTTGTTCGAACTGCTCAACCATTTGTTTGGTACCCGTTCGTTTCCTTACTATCGAATCAAAGTATCCGAATAAGTTACTAATCGCCATTTGTAGTATCAACAGGAGGAAACGAACAAGATAGTCTTTATCCTCCGTTCCAATCGAACGAGGAGCCGTATGGGGTGAAAGTACCATGTACGGTTCTGTAGAGCGACGATAGGGGCGACTCGTTCGTCGACTTTGCCACCACGACACCCAAAAAACCTAACTCCGCCTTACGTAAAGTCGCCAGGGTCCGATTAACCTCTGGATTCGAAATCACGGCTTACATCCCAGGTATTGGCCACAATTCACAAGAACATTCAGTAGTTTTAGTAAGGGGTGGAAGGGTCAAAGATTTACCCGGTGTGAGATATCATATTGTTCGGGGAACTCCAGATGCTGTGGGGGTGAGGGATCGCAAGCAAGGTCGTTCCAAATACGGTGCGAAAAGGCCAAAATGAATTGTTCTTACTGAATCCCAGGGAGTGAGGGGGAGGGATAAAAGGAAGGGAGAGGGGGGAAGGTGAGGTAGAAGGAGTAAAAAGGAAAGGAGGGGGAATATCTATAATAAGTGAGGGTAAAATGGGGGGATCCTTCCGAATCAATGTCACGTCGAAGCAATGCAGGAGGAGGAACTGCGAAGTCGGATCCAATTTATCGTAATCGTTTGGTTAATATGTTAGTCAACCGTATTTTAAGGGACGGCAAGAAATCATTGGCTTATGGAATTCTTTATCGAGCCATGGAACGAATCAAGCGAACAACGAGAAAGAATCCATTGTCCGTTCTACGACAAGCAATACGCGGAGTAACTCCCAATGTAGCGGTGAGGGCGAGACGTATCGGTGGATCAACCTACCAAGTCCCTGCAGAAATAATGCCTGCGCAAGGAAAAGCACTTGCTGTTCGATGGATATTGGGAGCATCCCGGAAACGTTCCGGACGAGATATGGCTTCGAAATCAAGTTATGAATTAATGGATGCTGCCAGAAATAGTGGCAGTGCCGTACGCAAAAGGGAGGAAACTCACAAAATGGCAGAAGCTAATAGAGCTTTTGCACATTTTCGTTAATTCCCAGATTCGACCAAGGGATGTCTTACAAGATTTACCCGGTCGAATCGATTATGTGTATATATATATATATATATATATATATATATATATAT
>Contig01+52595881
GGGGGAAAGAGAGTTAGAATTTTGCGGCACCTCCAAAACTACTTTGTGAAATAGGGTATGGAGATCTAACGGACTCTCGCCCCGTGCGTATCTAACCACTCATACGAGATAGGATAGGTGGACGAGTTCAAGGTGCCGGTGATCCAGCGGGGGCAATTGATAATTCTAAGCAACTATTTACCCTCTATAGAATATGAATGTGCAGAAATTATACCCTCTCCAAATATATCTAGAATTCTTTTATGGAAGATTCTAATTCATTCCCCGTTCGTAATAGTCCCATCTTACCGGAATTAGTCCTGATTCTCGGTGTAATAGTTATTCTTATTACAGATTTACTTTCCGATAGGAGGGATAAAATTTGGTCCTATTCGATCTCGCTAGTAACCCTGGCAGTGANNNNNGTAGTACTACTACTCCAATGGGGTGAGGAACCCGTATCGACTTTACTCGGAACTTTACGGATAAACAATTTCAGCAACATATTCAGATTACTCATCTTGATATGCACATTGTTGTGTATCCCATTATCTGTGGACTACATACGATGTGCAAAAATGGCTATGACGGAATTCTTGTTATTCGTACTAGCAGCTACCTCGGGAGGAATGTTCTTATGCAGTGTCAACGATCTGGTAAGTATTTTTGCAGCTTCGGAATGTTTAGCCCTACCCTCTTACTCGTTATCCGGATGCATGAAGAAGGATGTACGATCCAATGAAGCTGCGATGAAATATTTACTCATGGGTGGAGCAAGTTCTTCCATCTCGATTTACGGTTTCTCCCTACTATATGGCCTTTCCGGAGGCGAGATCCAACTCCAAGAGATAGCAAATGGACTTATAAGCATGCGAATGTATAATTCTGTAGGAATGGCTGTTTCAACGGTATTCACCACTGTAGGAATCGGATTCAAACTCTCTTTGGTTCCTTTTCATCAATGGACGCCTGATGTCTATGAAGGAGTGTGATTCGTTCGATAAATCTTGTGACAGATACTCGGTCCATCTTTCCGAAGTGCTTCATAGATGCGTGGGATGGAAAGAGATGCTCTTACACCCATTCGGAACAGTATAAAACTCCTACCGAAATTACGAAATACTTGCTGAATCGATAATCGGAGTAAAGCGGAGTGGGGAGAGAAATAAAAAATCGATTGTGATTAAGCAAATCTCTCTCAAGGTTGGTTATTAGGGGTAGTTGTTGCAAAGATCGTATCAGTGACGTGCAGAGCAAAGTATAGTGAGATGCTGTACAGTTAATCCCAACCCTTCGAGGATTACGAGTAGGTGGAGAAGCATCCGTCCACGAGAGGATCACCCTGAAATAGCAGTAGTGATAGTGATAATAACAATACCATGCCTATCAGGAACGAATAAATCCAGATGGTTCCCTGTTTGATCCACTCATTATTATCCCTCCTCGTCGTTGTAACAGAGCATCGAATAGTAGTGGGTGGTGAGTATCTGGATGAAGAACCACTGACAAGGGATTCCTCGAAAAGCTGAGAGGTAGTGATCCTCTCGGGAATTCAAACAGATTTTCCTCATGCACACGCGAGGAAGGTTGTAGAAGGGGTAGTATAATTTGTAATAACCCTTTCACCCAGGAGCCGTGCGAAATGAAAGTTTCATGTACGGTTTTGGAAGAGAGGGGGCGAGTAATCCTCCCTCCGACTCTGACTCTCCCGCTCCAGTTGTTGCTTTTTTATCCGTTGCTTCAAAAATAGCCGCTTTAGCTCTAGCTACTCGACTCTTCCGTATTATTATCTCTCCCTTACCGAGTGAATGGCATCTACCTCTCGAAATATTGGCTATTCTTAGCACGATGCTGGGAAATCTAATCGCTGTTACCCAGACAAGTATGAAACGTATGCTTGCATATTCCTCAATAAGTCAAATTGGATATACTCTCATTGGGGTAATTGCTGGAGATTCAAACAATGGGTATGCGAGCGTGATAACATACATGCTAATTCACATCTTTATGAATTTAGGGACTTTTGCCCGTATCATACTATTCGGATTACGTACGGGGACTGATAACACCCGAGATTACGCGGGATTGTACGGAAAAGATCCCCTCTTAGCCCTTTCTTTGGTTCTATGTTTACTATCCCTAGGTGGTATCCCTCCACTAGCAGGTTTTTTCGGTAAACTCTACCTATTCTGGTGCGGATGGAAAGCGGGTTTATACCCATTGGTTTCAATAGCACTTATTACCAGTGTTATTTCCATATATTATTACTCGGGTATAATCCAGTTACTATTCACTAGGCAAGATGAACGAATAACCATTCATGTGCAAGAGTATGAGGTTTCTCCACACCCTTTGGTACCAAAGAATTCGGTCGAAATTACAATGATTCTATGCGCAGTAGCATCTACTATGTTGGGAGCATTGACGAATCCCATTATTTCAATCGCACAGGGCACCATTTTTTGAATTGATCCCACTCAACCATTACTTTCTAATCATTCTCTCGTACAAGTTTTACGTGAGGATGAATTCTTGACAGAATTGGGAACGGTATATTTTTACACCTCGCGACGAAAACTCATATCTCTCTCCACACGAAGGGAGGTATGAGTCTTTGCTGCAGTCGCAACAACAGCTCAATCTGAATCTTTCAGTATTTCTATTACTTGTCCTATCACCGATCGGGGGATGGATAAATATACCCCATACTTTCCCGTCACCACGAATATGTTAAGTAATCTGATACTTAGGATGATAGGTACTTCAATGATATATTCGTAAAAAGTCAGTAGGACGAGCGACTTAGAAAGTGCTGATACTGCCACAAAACTTTAGGCAAGACCAATTCGAATTGTAACTAAATGGATCTATAAGTTACACTATATGCGGTGAAATGATTTTACAACCGTGACTCGGTGTTAATGCGAATAATCAAAACAAAGACGATTGGGGAGGAATCGTAATTGAATCCCAGATTCTATCAGTTGTGGTTGGTGCAGCTGGTGATGCATCGGTTGCACCCCGATACTACACCGCGTATAATAAGTACGATCAGCAAATATTAGTTGCATTTCACCACCCCATGAATCACATTCTATAAACTGAGTAAGTGCCAGTTGCATTTCACTATCTGGTGCGTACTGTATATGGAGGAAATACTAGTTGCATATTATTGCCTGATGTGTTACACTATATGCGAGGGTAAATACTAACTAGTTGCATCTCATTGCCCGATGTGTTATACTATATGTGGAGGGAAATACTAGTTGCATCACATTGTCCGGTGCGTACTATACATGGAGGAAATACTAGTTGCATATTATTGCCCTATGTGTTACACTATATGTGGGAGGAAATACTAGTTGCGTCTCATTGCCTGATGTGTTACACTATATGTGGGAGGAAATACTAGTTGCATATTATTGCCCGATGTGTTACACTATATGTGGGAGGAAATACTAGTTGCATTTCATTGCCTGATGCGTTATACTACACATGGAGGAAATACTAGTTGCATTTCATTGCCTGATGCGTTATACTACATGTGGAGGAAATACTAGTTGCATCTCATTGCCCGATGTGTTACACTATATGTGGGAGGAAATACTAGTTGCATTTCATTGCCTGATGCGTTATACTACATGTGGAGGAAATACTAGTTGCATCTCATCGCCGATGTGTTATACTATATGCGAAGGGAATACTAGTTGCATCTCATCGCCCGATGTGTTATACTATATGTGGAGGGAGTACCGGTTCGACTTCGTTATCGCTTACGTTTGGTAATATAATAATAATAAGGCACTGGTTGCACTTTCCCAATCTATGGGTTGCGTTGAGTGTGAGTATGAAATAGTATCTACATTTCGCTTCTTCACGGTATGAAGACTTCTTCACAGTATGAAGAAATAGGTGCACCCGGTTACTAGCCGCAGTCCGATATTGATTGAGCTCGCAACGGATGCAGAGTAAGAACCTAATGCCTTGATGGTGAAACGGTAAACACGCGAGATTCAAAATCTTGTGCCACACAGCTTGGAGGTTCGAATCCTCTTCGGGGCAGGAGGGATCTCTCCTTCCTCTTTCGATTTGAAAGACGTCAATCTTTTACTGCATAGCCGAAAGCTAAAAATCTCGCTCTGCGCGGTTGAGGCACCAAATCTTCGAGTAGCCGGAACTTTGAATCCATTCCCATGGTATAGGTACTGTCAGTATCGTACCATACGTCGGGACTGTAAATCCCTATTGTACGATTGAGAACCCAAATTTTGATCCTGCTTCGTATTGCTCTCCGTAGTTGAAATTGCAGATACTGCTTCGTACGAATATTCGTCATCTTCTACCGAGACTCGAAATCCCAATTCGTATCAATCCCCACCCTCATAATCAAGACTTAGGATCTTGTTCCGTATGAACCATCGCCTTGCGTAGATGAAACTTCGAATCCCAACTCGATGAGGGATTGCTCCCTGCAATCGAAACTTAAAATCCCAATTCGTGTGAGGGATTGCTTCCTACGGTCGAGACTCAAAATCTCAATTCGTGTGAGGGATTGCTTCCTACGATCGAGACTCAAAATCTCAATCTGTACGAGGGATTGCTTCCTACGGTCGAGACTCAAAATCTCAATTCGTACGATAGGTTGCCCCTACATAACCGAGACTCCAAATCTCGGTTTATGCAATAGATTGGCCCTGCATAACCGAGACTCCAAATCTCGGTTTATGCAATAGATTGGCCCTGCATAACCGAGACTCCAAATCTCGGTTTATGCGATAGATTGGCCCCGCATAACCGAGACCCCAAATCTCGGTTTATGCGATAGATTGGCCCTGCATAACCGAGACTCCAAATCTCAGTTTATGCGAAAGATTCTCCCTGCGTAACCGAGACTTGAAATCTCGACTTATGCGATAGATTGACCCTGCATAACCGAGACTTGAAATCTCAGCTTATGCGATAGATTGGCCCTGCATAACCGAGACTT
>Contig01+132422861
ATATATATATATATGGAAGAGTAGGGCTTGGGGGAGTAAAGTATATTCCTTTTCCAGCTTTACCGAGTTGGTATTCGTATAAATTGGGGATTAGCAACAAACTATTCGGTTTACCCATCCCACTCAGTATAGTGAATCTTAGCTTCACTAACATTTCGGACACGAATTTGAATTCGAATCTGAATAAACGTCAGTATCAGTGCTAGTGAGAGGGAATTTATTCGCATCCAATATCTCATGGATGACACGGAGAATACATTGCTGCTCTGAGATTCTCGGATCTATTCCAGATCGGGAAGAATTTCCTCAATATCACCCGGTAAAATCAACTTATTTTTTGATAACGTATTCATCATTCTACTCAATACTATTTCGTTGGATAGGAATAAGTTTAATAAGTATTGATAACTCTCGGAGAGCATGGTGTAAATAGTAGAATCTCTGGATGAGGACCGATTCGCTTCGATCCATCCATAGCGGTGGTTGGAGAAATTGAAATGATCACACCCATTCTGCGCATCCTCAAGAAATAGACTCTGATATGGATAAACAGCGGGGAATAACTGCGGAGTCAGCAGATGAGATTTCATCATCTGATTGACCCTCACATATTCGAAGTGTCGTCTTTCCGCGGGGGGGAATTCATCCCACAGATCAGCAAACGATTCAGTCACCGAATTGCAATTATAACCACGACGGAAAAGGTACTTTTTGTATTTATTGCTTGGGGAATGCCTTTCCCTCCCTCTCCTTATCCCGTAAGTAATATAAAGTCTTCTCACTGTTTCTTCCCCTGAAAATAGCCCATCACACGAAAAGGTGGAATTACTTTCAGGGGGAGATGAACCCGTAGGGTTCCAAACAAAACGTCCTCCCCGAGATATAGTTGGTTGATTGGATGAATCATACTGTACCTCATATTGTATAGACGATTTATCAATCCCTAGTTTGACGAGTCGCTCTCGAAACGAGACATTCTCCAACTGAACCTCCGGGGTGTGTATATATTTTTCCCTCGTATCCTTCAAGATCCTTCTGTAACCAACGAATCCTTCTCTTCCTTTGGATATTCCATTCCGACTGCGCTTGATTCTGGTGAAGTGAAAATTGCCCCGGATAAGATGGTCTTGATTCTGGTAGAGAATCATGGAATTATACAAAGGATCGGGTTCGGATGGTACTCTCACGAATCCATAGGTACTGCTGCGGAGGAAACTTATACGCCAAACCCTAGGAGCCCGGGCTGAATTGCGCGGTATCTCCCCAAAAGGTCCATTCGCATCGAGTAATAATGTATTTTCATCCTTGGGCTTTTCGTCCAAGACCCTACTATTGTCACTAAATCTGGAAGAAACATATCCTCGTATCGTGCCTGAGCAACCCCTCGTACTGGATCGAATAGCGCCTTTATTGAGTCCACCCCCGCGTACTCCCGACTGTGGAAATTCAACTAACATACTTTCCGAAATACCACGGGCTAATTGAAGATCATTCTCCACAATCTTATCGATAGAAACAGAATTTTCTTGTTTGTTTTCTGATACAAACCAAGAATCTCGAGCTGCTGCTCCAGCTAAACATCCCAGAATATGCGGGAGCATAGTAAATTCCTTCATAGTCGATTTAGCAATGGGTGGTTCTAGGTACCAATTGGACAGAAAATAAAACCTCTTCTTTAATAAATTGTTATTAATGGATGAAAAATCCGTATAAGAAATATTTATCAAGCTATTTCGTATAATAGCCTTCCCTACCCTGTAAATGAGCATCTCGTACCCCAGCATGGCTTGGGACTTATTATCCAGAGCCCAACCCTGTCTGTGTAGAGCTAATCTGATTATCTCAGTACGTACGAGTGATGTTTTTTGGGTAATACCAATCGATAAAGTCTCATTAGCAAGTACTGCTAGATCTCGCTTACTGTAACCCATAGTTCTGGATCTAAACTCTTCGGAATGGGATGAATCAACCTCCAAGTGAAAACCCTTAGCACGCAAAAGGGCAGGAAATTCTTTTCCACGCTGATGAGTATTAAGCATTCGAATATTTATTAGTTGATCCAATCGATCCGGGGTTATAATAGCTGGATCTACTCGTGCGGGTGCGTGGGTTGAAGCGATGACGATATTGTCTACGAGATAATAATTTGGACTCCTATTACTGATGTGTCTCAGAAGCGAGTGAAGCAAGAATTTAGGATCAACCTCTGATTCATCAATCGCATGATTGAAATTCAATTCGTGAATATCCCGGATCCATATTGTGCAAGGAGACATTCTCCTTGCCAATTCAAAAGTAAGATCTAATCGACGCAGACATTTCTTCGGAAGAAGAGCCACGGGTGTATTCCCAAAATCGGGTTTGTTGTATAAAAATCTGTTTATAGGTACTTGTATTGAGGGGAAACGGTAATTTGCTGCTAGATTCTTGATTAAATAGGATCGTCCCGTTTCTGTGGGACCTATCAATGAAATACCTCTACCGGGAAATGATCCCAATTGGAGTGGGATTGGTGTATTTACCGAAAGGCTGAATTGTCCAAAAATTTCTGGAGAATTTAGATTTTGTCGGAAAGCGGATAGGATCAATTTCTCCACGGAGTCGAACCTATGAATCTGGTAATTCGAGAGATTCTTCTGGCAGATACTGGTCAAGTATCGCAAATGATTGAATCCCTGCTTCCCGATGGATCTGTTAATACTGCCGCTTGACAAATCAAAACCGTGATTCGAGTGGAATACGTATCGGGAAAGAGTCTTATCCGTTATCAAATACTGAACCACTAAATTTTTAACCTTCCGGGAGATATCCAAGTTTTTCCCCCGAGATAGCCATACATTGATCTCTCTCCTCGGGAGATAATAAAAACTTACACGGGTGAAGTAATTGAGAAACTTCCTCGAATAATTAATCAATGAATTCCTTATCAGATTTTGTCCCGACGAAGGGGTAGAATCCATCGACCCCCCCGTGGCAATTATTTGCGGGAAATATATCAGATACTTGATAATCTCAAAGCGTTTCCATAGATAAATAGAATTGAGACCTACCAAGGTTGCTAGGTATTGCCGGGAAACGCTATAAACGAGGGAAGATAATATTGCGAACACTAGATAGGGAATACTGTGATCATTTGTGAACCCCAGTAGTGACCACCTCGGTAGTGAATACCTCCCTTGACCAGTAATCTCTCCCAAGGGGTAAAAATCAAAATTGGGTATTCTATTATTGGAAAGATAAGCTTTCAATTTATCCCCTAAATTCGACCATGAATTGGTCAATGAATTATCCATACTTCCGACGGTGTAGGAGGCATTAGACCTCGATCGATCACTGATATTCAGTAATGCTTCCGGGAATGTTTCTGAAAGTGAATTGTTAACATATTCCCACCATTCGGGGGTGAAAAACCATAAAGTGTATTTTTTGAATAGGATCCATTTGGTAGGAGAAATATTCTCTGTGATTATCCTATACAGACTAGTCCTTTCCCACGGCTCATTAGAATTGGTTGGAGGAGATGGACGAACAACCTCCTCACCAATGATAAGATTGAGCAACTTCTTACTAGGGTTCTTACGCTTCCCCGATACCACTATTTGTGAATGATCCAAATCATTCTGATCACGCTGGGTACTGATGGGACCATTGCTTAATCCATCCCGACGGAATTGATCCTTGAAGGAACCATTTATCGAAGTCGAAGATTCTTCGTGATTCAGTTCCAGGAGGGGTCGCCAATAATCAGATATTCCAATACTGACTAGTCGTTTCATTATCGGGGAACGATTCATAAAGATGCCACGGGGGATAGGCATACTCGGTTCTTCAGGGTGATGGAGTCCTAACCGAGTCAGTGACATAAATTCCTTCACTAGGTAGAGTCTGTATAAAAAATTACCCGTTTCATGAGGAATGGGATCTAGATATCTGGATAGTATTATTCCGTCAGACAATTGCGATTCAATATGCGAAGTATTAGATTCTTTCGAGGAAGGAGTTTTCGTTCGGGTGAACGTAAATAATTTATTCTTACCCTTAGATACACCGTTCGTAATAATATCCATGTATATTCGGTTATATCCTTTAATAAGAACCCTTCTTATGGAAAGGTATAATCTTTCACCATGGTTGAATCGGGGATTATGGAAAGAATCTAGAGATGATAATGTATTCACTTCATCGAAAGAATGTTTCAATGGAATATTATTCCGTACATTAAGGTGATTAAACCGATTATTCCGATTGTCCATCCCCGTGAAAATTGGATTATAGGAAGATTCCGTAGTAATATCCTCACTATAAAGGAAATTGGAGATAAGGTTATTGGCTGGTATTGCGTAATGAGCGAATGGCACTATCGATCCCTCATCTAGCCGAGGTTGAGAATCCTTCAATAGATTCCTCTTACAATAGAAGAATCCCTTTAAAGGGATACCGATCAGACTCGTGGAACGATTTACCATACCTTCTGAATCGTAAATAAAGGGCTCGAACGTTTCCACAATCTTTTTGAATGCTTCGCTAGTGGCTGAGAATTTGGAAGAGTAATATTCTCCCAATACCCTCTTACTCGGTAGTAGATTATTGATTAGTTTGTCAGAGTCAGATATTACTCTCTCACACTCTCCCCGGTAGAAAGCATATTTTGGAAAGGGTTCCGAATATTGAATCCGATTAACAATTCTGCGTACATCCGAGTATAATTGGTTGGTTTGGGCAATGAACTCACCGAACTGATTATCCAAACTATTCCTCCAAATCAAAAAATCTTGATAAATTGCATACTTCGCGGAATAATCGTAATTTACGTTACCGACCCAAGCATCAATCCGATATTTCAATTTTGAGAGATACTCGGCAGGGATTAGGTGGAGATACTTACGCACGTGCATCGTGTGCATCGGATGCAAATGGACCAACCTGTCGTGTTTGCAAACCTTAATTAACAAGGATGTCGAGGAGATATTAGTCCCGCTCCTCAAACCATTCCATAAAGAGGATGTATCGTCTCGTACGGTGTTCCATAGAGAGAATATTCTGTTCCTATTACTCTGACTCGTTGCTGCATCGATTCCCGAAGAATCTTTCGCAGGATTCATCAAGATTTCCTTCTCGGAATATTCAATACTACCGATTCTCGAATCGTTGGATATTACCCTACCACATTTTGATGGAATGACTTGATTATTCCCACGAATAGAACGAAGGAGTCTTCCATTAGAGGCAGAATTAGGCACAGTAATGAATGAATCGATTCGATCCATCCCCGTCGCTAATAGTTCCCCGAATTGAAGATGGTTCTGGGGGGATGATATCTTACCAGTTCCTCCAAACATGGAATGGAATGGATAAGAAATGTTCGGAGGCGGGAGTAAAGGTTCATGCACGGATAAATCCTTTCTCTTTATCCTTTTCATTGATGGAAAACCATCCTCTATCAATTCGCAAGATTCTAAGGAGGGATAGTAGGAATATCTCTTTATCCTGCATAGATCGACTATTCTATCAATTTCTGATGATTCATAATCTTCGGAAGGAACATGTTGTTGCTTCCTAAACAATTGGCTCCTCGATTTACTAATGAGAAACCGCCCACACATTGACGATGTATCCGAATGATTATGCTTAAGTGGTTTAAAAGCATCGGAACCAAATAGTTCCGAACCATCACTCTTCGCTATTCCTCCACCTATTGGAAATAGAGTCTCCGCGAGAGATTTTGCAATCCTCCCCTTTCCTGTAGATTCTCCCCCATTCTCAATGGAAGGGTAAGTATGGGAAAGATAGAATCCCGGATTTAGATATTTGATACTGGTTGGTAACTTAATTGTAATTAGGAATTGTTTCCAATCCCATTCCCTAGGGGAAAATTCTCCGTAATGGCTGTAATCCCGGGTAAAACCGTTGGTATTACTCGAAATGGAACCTCCCGAGGGAGAAAACTTTCGATCCTCATCCTTCGGAATTGCTTCGGCACCATCCCTTTCATACACACTATCACTCGATGTTTGGGGATCGATATCTCCCACCCTCCCAATGTAGGATCTTTTTAATAAGTTAGACGCCCCCACCCTCGAAAGAATATGGATTGAAAGATTGTACAAAATTTCTGGAAGAATACTCTGTACAATAACGAAGTGTTCGGAACTGCCAAATTCACTGAAGCGAATGAATCTTTGTCTCACAATGCATCTTACAATATCGAATTCCTCTTTGTAGCTTTGCCAGATCCAGTAGCTATTGGAGTAATACGCCCAACTATAGAATTCAACAAAATCTTGGATCAAATTGTAGCATCTTTCCCGATGTTTGTACCTCACCCAAGAATCCGTTATGTATCCCATGTAATAGATTATCGGTTGGTAGGACAAGTCCGTATCGTAGTATCGCCTGAGGTGAATCCAAAAACGGGAGGGATATTTTTTAGTAGAATCAAGATTCGGTTCATACTCCTGTTTATTTAACGGATCCTCGATCTCAAACAATATCTTCTCGCAAAATGCAACCATTACGGACGGAAATAGATGATTACCTAAGATATTACCCTGCCCCCTCGAACTCCAATCTATCCCTGAGTTTTTCTCGTTACGTACGAAGCAAAGGTCAAAATCGTATCTCCAAGTAGCATATTCCCTATTTGGTGTACCGTCTATATAGAATTCAAAAAAATTTTTAAGATTGTCTGTACTTTTGGTTCTCAATGAGGCCGTAACTTTATCTATTAATCCTGGGGAGATTTTCCAACTGGGTAATATATCCCTCACGATCCAATCTTTCCACCACTCCGGAACCGAAGAATTGACTGTATTATACGCGGGTAGTATTCTCTTCGGTGGATATGATGGATTAGTATCGAATTCTCCCACCACTTCGCGTCCTACAACGCTCCCTCCTGCAGAATCATTCACTAATCCTGCTGGATCCGGATTTACTGTTTCAACCAAAGCTCTAGTGTTTAGGCGATATAAAATAATAGGGATTGTGACAAGGAGTGAATATTTAAATAGAAGAGTATTATTCTGGCTCTTCGAACTGCGAAAATCGCATAGAATGAGTGAACTCAAAAATTGAAAATCGAATAATTTGAGAATATTACCGAAATTTGGGAATATTCCAATTGAAAATCCTGCTACATTAGAGTCTATCCAGAATCTGAAGGGGGATTGGATATTACTGATCCCCCTTCGATTTGGGGTCTTAGGAGGCACGGAAGATGTTGTTTGTACTGGTTTTCCTCTCATCTCTTCATCCCCCCAGTCTATTCTAATTTATCTTACTGTACCACTAACAGAAGATTATTCAATATATACTGCTATGGTATCATGGAAACTTTCCATGGACAACTATGAGGTACTGGGGGTGGTAGACGATACAGAACTTTTACGGAGACTCGGGGCTGTTGCATCCAAAACAAATACATATCATGGGCGAACGACGGGGATTGAACCCGCGCGTGATGGATCCACAATCCATTGCCTTGATCCACTTGGCTACGTCCGCCCTCATAATCGGATTTACAACTGAGGTAATATCTACGGTATTTGATCTCCCTCAATCCGGTAAACATTTACCATCCTTCCCCCGTCATTTCGATGCATAATTCGATATATTACAATTCCATCGAAAACATGCGGATGTGTTAACCGTATATTTATCTCGCACCGGAAATTGAAGGTATCATCCCTCAATTTTCAAACTGAATGAATCACTTTGTATGGGGGGAACAAGTTGGAAAGGGCGGAAACTGTATGAGGCGCAGAGGGGGAGGAATCGATTCTTGGGTGGAGTGATAAGAACTATTAATACGTACGTATCATACCTTCTCTGCATATGGATGGAGACAATATTTATTACCGATCGGAGCATCTAAATCTTCATCCCTCGCATATATTCGTAAGGAATGGTTGATGAAGGATGGGAGATATTTGCGTTATCAAATACCAAACCTTGGGTAAGGTTTGGTATTTGATAAATACTACTATGAGTCTATAGGGTTATTACCCATTTGCAGAAGGAGCTTCAACGGAAGCTAAGTCTAAGGGGAAGTTGTGAGCGTTACGTTCATGCATAACCTCCATACCCAGGTTAGCGCGGTTGATGATGTCAGCCCAAGTATTGATCACACGACCTTGGCTATCAACTACAGATTGGTTGAAGTTGAAACCGTTTAGGTTGAATGCCATGGTGCTAATACCTAAAGCAGTGAACCAGATACCCACTACAGGCCAAGCAGCTAGGAAGAAGTGTAGAGAACGAGAGTTGTTAAAGCTAGCATATTGGAAGATTAATCGACCAAAGTAACCGTGAGCGGCTACAATGTTGTAGGTTTCCTCTTCCTGACCAAACTTGTAACCTGCGTTGGCAGACTCATTCTCGGTAGTTTCACGAATCAGACTGGAAGTAACCAGGGAACCATGCATAGCACTGAATAGAGAGCCGCCGAATACGCCAGCTACACCCAACATGTGGAAGGGATGCATAAGGATGTTGTGTTCAGCCTGGAAGACGATCATGAAATTGAAAGTACCAGAGATTCCTAATGGCATACCGTCAGAGAAGCTTCCTTGACCGATGGGATAGATCAAGAAAACAGCAGTAGCAGCTGCAACAGGAGCCGAATATGCAACAGCAATCCAAGGACGCATACCCAGACGGAAGCTAAGTTCCCACTCACGGCCCATGTAGCAAGCTACACCAAGTAGGAAGTGAAGAACGATTAGTTCGTAAGGACCACCGTTATATAGCCATTCATCTACGGAAGCTGCTTCCCAGATAGGGTAGAAGTGCAAACCGATAGCTGCAGAGGTAGGAATGATGGCACCGGAAATGATGTTATTCCCGTAAATAAGGGAACCAGCAACAGGCTCACGAATACCATCAATGTCTACAGGAGGAGCTGCGATGAAAGCAATGATGAATACAGAGGTTGCAGTTAGTAGGGTAGGTATCATCAAAACTCCAAACCATCCAATGTAAAGACGGTTTTCGGTGCTGGTGATCCAGTCGCAGAAGCGACCCCATAAGCTTGCGCTTTCGCGTCTTTCTAAAATTGCGGTCATGATATCACTTGGTTTTTCGTAATAATTGTAAGTTCCCCAAGCTGATGAGCCTGTTACTTCGGAGTATAACACAACCTGTATGCACGTGTCAACTTATTCTGACCGAACGTTCGGAATTCTAAACAATTTCAATCTGACAAATACCCAGTCCCCTTTTTCTTGATATTATCTCAATATTTCCTCAGGGGCAGTGGAAGATTATTCCGCGGCATGATTCCCGACCGGAGAAGCTTTTTAGACCCTAACTCGGGTGGGTATTGTGTGATAAATCATACCCCAATATCCTTCAAGAAAACCGATTATTCTAGTGTTGAGGAAGACTCGGAGGATTCGGTGGAATTCATTTGGGTTGCCCGGGGCTCGAACCCGGAACTCGTCGGATGAAAGTGGATAATTCATTCCCCCGATAATAAGGGTAAAAAATATCTCTTCCCAAACCGTGCTTGCTACTTTCACAGCACACGGCTTTCTCTGTGTATCTATCCCAGAATGAACCTTAGCCTTTTTATGAATCGATCATTGCATCAATTATTAGTAAGTATTCCATCAGTAAATTCAGCCTAGAGACTACTCATGGCTCTCCCGTACCAAATCAATCAGTGGATTGGTTTGGATAGTATCTAAGCACCGAAATCTCTCCCTATGCAAATATTCCCCGGAACGAGTTGGATCAGGCTTTCCCGAGAGAGATCTCAAGGTAAACCTTGAACCAAATCTATTCCAAACTGCACGTATTGTACTTTTGTGTTTGCAAGCTAAAGTCTTAGCACATGAAAATCGGAGTATATATCTTATTTTGTACAAGCCGTCCCTATTGAACGATCCACTGTAATAGAGATATAAATTTCTCCATGCATGATCAAATCTATTTAGAGTATCATCATCTGTCGAAGTAGTCCAGGCTGATCGACTAATGGGACGTCCTGAACCATCGCAAAAGCCTTCCCTTGCTAAGGATTGAATTAAAGAGAGAGTTGGAATTCTGGAACAAAATCCTACGAGAATGAGACGGGTGATGGATAAATCATCTATCATTTCGACCCCAATCTCAAACATTTTGGATCGGAAACCCGAGATATAGCCTAGAAAGTAGGAGCAGTGTCTGGAGGATTTTTTGAGACATATTCTTCGAGGTTGAAACCAAGAATGGTAATTATACTGCCATAGCCTCATAATGTAATGTATCCATTTCCCCGCAGAGGAATTAGTTCCTTCGCAAGCTATGACGCAGTGATTTCCGTATCTTGCGTAATGAATACAGGTATTCTTAATCAGAAAAGTATTCGGTGATAATATCTGGGAGAATCTTACGCCACGTCCCATTCCGTGGAAAGGGTGAATCCGATCAGCCAAAGATACGTGAGGAATCGATCGCAATTGGGAGAATCGTTTCCATATAGGAACTAATTGGTCCTCAAACTCATGAAGATGATGATTCCATAAAAGAATGAACAACCTATTCTTTTCCCCAGAATGGGAAGACGGAGAGATATCTGGAACAATGGTATTGTGATAATTGTGGAGAATTAATCTCAACAAATGCAGGAAGGGAGCATCCCTGATCCATCGACGAGTAAGTCGAATAAGAATCTCTGGGTGAAGGGAGTAAGGGATTCCCAAACCCAATATGTAATTAGAATATAGAAACTTGTCCTCCATATAAAGAGGGATCGAATGAATGGATCGAATGCCGTTCCATCCACCCACACCTCCCGATAAAGTTTGTGATTTAGTCGGAAAAGTACTTTCTAATACCACTGCAAGACCTTCGAACAAATACCGATCCGTGTTGGAAGAATCTTGATTATAATCTCAAAGGATTGGCCTTGTAATGGTTCGCCGACGTATCCTACCAATCAATCGTTTCACTGCCAATAGACTATACCTATCGAATAGATTCGTATGGTCCATTGATTCTGGGCTTGATTCCTCGCAGGAACGATTCCAAGCAATTGCATAAAGATCATCATTAAAAAGTAGGGGATATGGGAAGCGTCGCTGCCATGAAATATTGCCTCTTACTCTTCGTAACCTATCAATCTTGTCTAAGATTCTATTCATGGTTCTCGTAAGAGTAACTCCTTAAGTTTCGAGATATTACACAGTGCAATCTATTACAAATCCAATTAGATGGATGATTATGTGTATGATACGGAACATTCCTCCGGAGATTCCGTACCTCTCAGTATCTATCGGATACATAATTCCATCAACATCTTCCAAGTATCGATTGCTCTCCCGACTCCTGAAAAATAATAATTCTACCGAGTCGGCGCACTAGTAAATTTTACACATTCTTTTCCGAGTATTTAGGACTCATTTTAGGTGACAGTGTCCCATACTCGAGTAGGGACAAACCTTCCCCAGATTGGCTACCAATTAGCTTCTAACTACTGATCAGCGAGAGAAGTTCGGAATAGCAAATCTATGAACAGAAGCTCGTTCTTCTGGTTCTACCTCCGATTCGAGCTATACAGCTCTATCCATTAACTCTTTCAACTTGGGATAGGAATCCTACGTATCAAATCAATTACTTCGATACCTACCTATCCTCAATCCATTCTGTTCTCGTAGTATATAAATTCCGTGATCAATCCACCAGATTCAATACCCTCACGATTACGAATGGGTAAGAGCGACATGCTGTGTTTTCCCTTCGTAAAGATTAGTCGCAGTTCAACAGACTCTGCCAATGGTATGGATGAACTCTACCTCATCCGAATGTGTAAAATACCTTAGTCGCACTTAAAAGCCGAGTACTCTACCATTGAGTTAGCAACCCATATTAAGAAAGGAAGTATGGGAGTGAGGAGATGGGGGAATAGAATAAAATCCAGTATTGACGAGATTCCGACAGTCTTTGTTCCTCCGGAAAGAATGCAAACATAACGGAAGGTGTTGGCGGTATATCAACCAGTAGATTGGAGGGTGATATATATACACATACATATATATATATA
