# Supplementary material for: Organellar phylogenomics of Ophioglossaceae fern genera
Source: Front Plant Sci. 2024 Jan 15;14:1294716. doi: 10.3389/fpls.2023.1294716 (PMC10823028; doi:10.3389/fpls.2023.1294716)
Supplement: Supplementary file 2 [file DataSheet_2.zip › Supplementary file S1/plastome/gff/Holubiella_Wagner83199.gff]

##gff-version 3
##source-version geneious 2023.2.1
##sequence-region	Contig01+92576721	1	33157
Contig01+92576721	Geneious	Editing History Replacement	2	33157	.	.	.	Name=WCACACACACACACACACACACACACACACACACACACACACACACACACACACACACACACACACACACACACACACACACACACACACACACACACACACACACACACACACACACACACACACACACACACACACACACGCGCGCACGCACACAAATTCTAGATTTTTATGGAGTAAGTACCCCCAGGGGAATTCGAATCCCCGTCACCTCCGTGAAAGGGAGATGTCCTGAGCCGCTAGACGATGGGGGCCAATTACCATTCTTAATAATACTTGATCAAGATCGAACCGTCAATGGTAATAATTTATGAGATGGAAGTACTCCATGGGTGGGAGAGAGCTATTGAGTAGCGAGTACCTACCCGATATGGTATTGTTGGAGGGAATACTT…
Contig01+92576721	Geneious	gene	1224	2765	.	-	.	Name=chlB gene
Contig01+92576721	Geneious	tRNA	2970	3041	.	-	.	Name=trnQ-UUG tRNA
Contig01+92576721	Geneious	gene	2970	3041	.	-	.	Name=trnQ-UUG gene
Contig01+92576721	Geneious	CDS	3360	3536	.	+	0	Name=psbK CDS
Contig01+92576721	Geneious	gene	3360	3536	.	+	.	Name=psbK gene
Contig01+92576721	Geneious	tRNA	3944	4028	.	+	.	Name=trnS-CGA tRNA
Contig01+92576721	Geneious	gene	3944	4028	.	+	.	Name=trnS-CGA gene
Contig01+92576721	Geneious	CDS	4265	4375	.	+	0	Name=psbI CDS
Contig01+92576721	Geneious	gene	4265	4375	.	+	.	Name=psbI gene
Contig01+92576721	Geneious	tRNA	4440	4527	.	-	.	Name=trnS-GCU tRNA
Contig01+92576721	Geneious	gene	4440	4527	.	-	.	Name=trnS-GCU gene
Contig01+92576721	Geneious	CDS	4799	4897	.	-	0	Name=psaM CDS
Contig01+92576721	Geneious	gene	4799	4897	.	-	.	Name=psaM gene
Contig01+92576721	Geneious	CDS	5172	5273	.	+	0	Name=ycf12 CDS
Contig01+92576721	Geneious	gene	5172	5273	.	+	.	Name=ycf12 gene
Contig01+92576721	Geneious	tRNA	5432	5454	.	+	.	Name=trnG-GCC tRNA;ID=qZZmw4X/jVL4W/bVKEjtF98josU.1694354809795.0
Contig01+92576721	Geneious	tRNA	6191	6238	.	+	.	Name=trnG-GCC tRNA;ID=qZZmw4X/jVL4W/bVKEjtF98josU.1694354809795.0
Contig01+92576721	Geneious	gene	5432	6238	.	+	.	Name=trnG-GCC gene
Contig01+92576721	Geneious	tRNA	6393	6464	.	+	.	Name=trnR-UCU tRNA
Contig01+92576721	Geneious	gene	6393	6464	.	+	.	Name=trnR-UCU gene
Contig01+92576721	Geneious	CDS	6584	8110	.	-	0	Name=atpA CDS
Contig01+92576721	Geneious	gene	6584	8110	.	-	.	Name=atpA gene
Contig01+92576721	Geneious	CDS	9204	9348	.	-	0	Name=atpF CDS;ID=qZZmw4X/jVL4W/bVKEjtF98josU.1694354809811.1
Contig01+92576721	Geneious	CDS	8156	8565	.	-	0	Name=atpF CDS;ID=qZZmw4X/jVL4W/bVKEjtF98josU.1694354809811.1
Contig01+92576721	Geneious	gene	8156	9348	.	-	.	Name=atpF gene
Contig01+92576721	Geneious	CDS	9598	9843	.	-	0	Name=atpH CDS
Contig01+92576721	Geneious	gene	9598	9843	.	-	.	Name=atpH gene
Contig01+92576721	Geneious	CDS	10412	11158	.	-	0	Name=atpI CDS
Contig01+92576721	Geneious	gene	10412	11158	.	-	.	Name=atpI gene
Contig01+92576721	Geneious	CDS	11373	12095	.	-	0	Name=rps2 CDS
Contig01+92576721	Geneious	gene	11373	12095	.	-	.	Name=rps2 gene
Contig01+92576721	Geneious	gene	12227	16480	.	-	.	Name=rpoC2 gene
Contig01+92576721	Geneious	CDS	18969	19400	.	-	0	Name=rpoC1 CDS;ID=qZZmw4X/jVL4W/bVKEjtF98josU.1694354809811.2
Contig01+92576721	Geneious	CDS	16594	18207	.	-	0	Name=rpoC1 CDS;ID=qZZmw4X/jVL4W/bVKEjtF98josU.1694354809811.2
Contig01+92576721	Geneious	gene	16594	19400	.	-	.	Name=rpoC1 gene
Contig01+92576721	Geneious	CDS	19428	22616	.	-	0	Name=rpoB CDS
Contig01+92576721	Geneious	gene	19428	22616	.	-	.	Name=rpoB gene
Contig01+92576721	Geneious	tRNA	22924	22995	.	+	.	Name=trnC-GCA tRNA
Contig01+92576721	Geneious	gene	22924	22995	.	+	.	Name=trnC-GCA gene
Contig01+92576721	Geneious	CDS	23418	23507	.	+	0	Name=petN CDS
Contig01+92576721	Geneious	gene	23418	23507	.	+	.	Name=petN gene
Contig01+92576721	Geneious	extracted region	23985	24053	.	+	.	Name=Extracted region from A00321:133:HTKW7DSX3:2:1615:20003:9455 1:N:0:CGTACG (reversed)
Contig01+92576721	Geneious	extracted region	24054	24429	.	+	.	Name=Extracted region from Contig01+92576721 extraction
Contig01+92576721	Geneious	extracted region	24430	24449	.	+	.	Name=Extracted region from A00321:133:HTKW7DSX3:2:2134:30165:32722 1:N:0:CGTACG
Contig01+92576721	Geneious	extracted region	24450	24739	.	+	.	Name=Extracted region from Contig01+92576721 extraction
Contig01+92576721	Geneious	extracted region	24740	25890	.	+	.	Name=Extracted region from New nucleotide sequence
Contig01+92576721	Geneious	CDS	24768	24872	.	-	0	Name=psbM CDS
Contig01+92576721	Geneious	gene	24768	24872	.	-	.	Name=psbM gene
Contig01+92576721	Geneious	tRNA	25644	25717	.	+	.	Name=trnD-GUC tRNA
Contig01+92576721	Geneious	gene	25644	25717	.	+	.	Name=trnD-GUC gene
Contig01+92576721	Geneious	tRNA	25762	25843	.	-	.	Name=trnY-GUA tRNA
Contig01+92576721	Geneious	gene	25762	25843	.	-	.	Name=trnY-GUA gene
Contig01+92576721	Geneious	extracted region	25891	25940	.	+	.	Name=Extracted region from Consensus
Contig01+92576721	Geneious	extracted region	25941	31210	.	+	.	Name=Extracted region from Contig01+92576721 extraction
Contig01+92576721	Geneious	tRNA	26121	26193	.	-	.	Name=trnE-UUC tRNA
Contig01+92576721	Geneious	gene	26121	26193	.	-	.	Name=trnE-UUC gene
Contig01+92576721	Geneious	tRNA	26386	26456	.	-	.	Name=trnG-UCC tRNA
Contig01+92576721	Geneious	gene	26386	26456	.	-	.	Name=trnG-UCC gene
Contig01+92576721	Geneious	CDS	26698	26886	.	-	0	Name=psbZ CDS
Contig01+92576721	Geneious	gene	26698	26886	.	-	.	Name=psbZ gene
Contig01+92576721	Geneious	tRNA	27241	27329	.	+	.	Name=trnS-UGA tRNA
Contig01+92576721	Geneious	gene	27241	27329	.	+	.	Name=trnS-UGA gene
Contig01+92576721	Geneious	CDS	27464	28885	.	-	0	Name=psbC CDS
Contig01+92576721	Geneious	gene	27464	28885	.	-	.	Name=psbC gene
Contig01+92576721	Geneious	CDS	28833	29894	.	-	0	Name=psbD CDS
Contig01+92576721	Geneious	gene	28833	29894	.	-	.	Name=psbD gene
Contig01+92576721	Geneious	extracted region	31211	31226	.	+	.	Name=Extracted region from A00321:133:HTKW7DSX3:2:1504:21721:15405 1:N:0:CGTACG
Contig01+92576721	Geneious	extracted region	31228	31272	.	+	.	Name=Extracted region from A00321:133:HTKW7DSX3:2:2208:27679:32080 1:N:0:CGTACG
Contig01+92576721	Geneious	extracted region	31515	31552	.	+	.	Name=Extracted region from A00321:133:HTKW7DSX3:2:1461:5240:9032 1:N:0:CGTACG
Contig01+92576721	Geneious	tRNA	31626	31697	.	+	.	Name=trnT-GGU tRNA
Contig01+92576721	Geneious	gene	31626	31697	.	+	.	Name=trnT-GGU gene
Contig01+92576721	Geneious	tRNA	32557	32630	.	-	.	Name=trnfM-CAU tRNA
Contig01+92576721	Geneious	gene	32557	32630	.	-	.	Name=trnfM-CAU gene
Contig01+92576721	Geneious	CDS	32760	33062	.	-	0	Name=rps14 CDS
Contig01+92576721	Geneious	gene	32760	33062	.	-	.	Name=rps14 gene
Contig01+92576721	Geneious	extracted region	33143	33157	.	+	.	Name=Extracted region from A00321:133:HTKW7DSX3:2:2538:17155:3302 2:N:0:CGTACG (reversed)
##sequence-region	Contig01+141178992	1	68889
Contig01+141178992	Geneious	Editing History Insertion	1	27319	.	.	.	Name=
Contig01+141178992	Geneious	CDS	144	2348	.	-	.	Name=psaB CDS
Contig01+141178992	Geneious	gene	144	2348	.	-	.	Name=psaB gene
Contig01+141178992	Geneious	CDS	2374	4626	.	-	0	Name=psaA CDS
Contig01+141178992	Geneious	gene	2374	4626	.	-	.	Name=psaA gene
Contig01+141178992	Geneious	CDS	6718	6841	.	-	0	Name=ycf3 CDS;ID=qZZmw4X/jVL4W/bVKEjtF98josU.1694354809826.3
Contig01+141178992	Geneious	CDS	5818	6047	.	-	0	Name=ycf3 CDS;ID=qZZmw4X/jVL4W/bVKEjtF98josU.1694354809826.3
Contig01+141178992	Geneious	CDS	4963	5118	.	-	0	Name=ycf3 CDS;ID=qZZmw4X/jVL4W/bVKEjtF98josU.1694354809826.3
Contig01+141178992	Geneious	gene	4963	6841	.	-	.	Name=ycf3 gene
Contig01+141178992	Geneious	tRNA	7402	7489	.	+	.	Name=trnS-GGA tRNA
Contig01+141178992	Geneious	gene	7402	7489	.	+	.	Name=trnS-GGA gene
Contig01+141178992	Geneious	gene	7861	8475	.	-	.	Name=rps4 gene
Contig01+141178992	Geneious	extracted region	8502	8534	.	+	.	Name=Extracted region from A00321:133:HTKW7DSX3:2:1554:10321:19867 2:N:0:CGTACG (reversed)
Contig01+141178992	Geneious	tRNA	9266	9299	.	+	.	Name=trnL-UAA tRNA;ID=qZZmw4X/jVL4W/bVKEjtF98josU.1694354809826.4
Contig01+141178992	Geneious	tRNA	9802	9852	.	+	.	Name=trnL-UAA tRNA;ID=qZZmw4X/jVL4W/bVKEjtF98josU.1694354809826.4
Contig01+141178992	Geneious	gene	9266	9852	.	+	.	Name=trnL-UAA gene
Contig01+141178992	Geneious	tRNA	10222	10294	.	+	.	Name=trnF-GAA tRNA
Contig01+141178992	Geneious	gene	10222	10294	.	+	.	Name=trnF-GAA gene
Contig01+141178992	Geneious	CDS	10751	11227	.	-	0	Name=ndhJ CDS
Contig01+141178992	Geneious	gene	10751	11227	.	-	.	Name=ndhJ gene
Contig01+141178992	Geneious	CDS	11256	12059	.	-	0	Name=ndhK CDS
Contig01+141178992	Geneious	gene	11256	12059	.	-	.	Name=ndhK gene
Contig01+141178992	Geneious	CDS	12050	12412	.	-	0	Name=ndhC CDS
Contig01+141178992	Geneious	gene	12050	12412	.	-	.	Name=ndhC gene
Contig01+141178992	Geneious	tRNA	13196	13232	.	-	.	Name=trnV-UAC tRNA;ID=qZZmw4X/jVL4W/bVKEjtF98josU.1694354809842.5
Contig01+141178992	Geneious	tRNA	12624	12658	.	-	.	Name=trnV-UAC tRNA;ID=qZZmw4X/jVL4W/bVKEjtF98josU.1694354809842.5
Contig01+141178992	Geneious	gene	12624	13232	.	-	.	Name=trnV-UAC gene
Contig01+141178992	Geneious	tRNA	13393	13465	.	+	.	Name=trnM-CAU tRNA
Contig01+141178992	Geneious	gene	13393	13465	.	+	.	Name=trnM-CAU gene
Contig01+141178992	Geneious	CDS	13638	14036	.	-	0	Name=atpE CDS
Contig01+141178992	Geneious	gene	13638	14036	.	-	.	Name=atpE gene
Contig01+141178992	Geneious	CDS	14043	15521	.	-	0	Name=atpB CDS
Contig01+141178992	Geneious	gene	14043	15521	.	-	.	Name=atpB gene
Contig01+141178992	Geneious	CDS	16128	17555	.	+	0	Name=rbcL CDS
Contig01+141178992	Geneious	gene	16128	17555	.	+	.	Name=rbcL gene
Contig01+141178992	Geneious	tRNA	17690	17763	.	+	.	Name=trnR-CCG tRNA
Contig01+141178992	Geneious	gene	17690	17763	.	+	.	Name=trnR-CCG gene
Contig01+141178992	Geneious	CDS	18091	19020	.	+	.	Name=accD CDS
Contig01+141178992	Geneious	gene	18091	19020	.	+	.	Name=accD gene
Contig01+141178992	Geneious	CDS	19357	19467	.	+	0	Name=psaI CDS
Contig01+141178992	Geneious	gene	19357	19467	.	+	.	Name=psaI gene
Contig01+141178992	Geneious	CDS	19946	20500	.	+	0	Name=ycf4 CDS
Contig01+141178992	Geneious	gene	19946	20500	.	+	.	Name=ycf4 gene
Contig01+141178992	Geneious	CDS	20650	22170	.	+	0	Name=cemA CDS
Contig01+141178992	Geneious	gene	20650	22170	.	+	.	Name=cemA gene
Contig01+141178992	Geneious	CDS	22309	23274	.	+	0	Name=petA CDS
Contig01+141178992	Geneious	gene	22309	23274	.	+	.	Name=petA gene
Contig01+141178992	Geneious	CDS	24113	24235	.	-	0	Name=psbJ CDS
Contig01+141178992	Geneious	gene	24113	24235	.	-	.	Name=psbJ gene
Contig01+141178992	Geneious	CDS	24369	24485	.	-	0	Name=psbL CDS
Contig01+141178992	Geneious	gene	24369	24485	.	-	.	Name=psbL gene
Contig01+141178992	Geneious	CDS	24506	24625	.	-	0	Name=psbF CDS
Contig01+141178992	Geneious	gene	24506	24625	.	-	.	Name=psbF gene
Contig01+141178992	Geneious	CDS	24635	24886	.	-	0	Name=psbE CDS
Contig01+141178992	Geneious	gene	24635	24886	.	-	.	Name=psbE gene
Contig01+141178992	Geneious	CDS	25870	25965	.	+	0	Name=petL CDS
Contig01+141178992	Geneious	gene	25870	25965	.	+	.	Name=petL gene
Contig01+141178992	Geneious	CDS	26106	26219	.	+	0	Name=petG CDS
Contig01+141178992	Geneious	gene	26106	26219	.	+	.	Name=petG gene
Contig01+141178992	Geneious	tRNA	26376	26449	.	-	.	Name=trnW-CCA tRNA
Contig01+141178992	Geneious	gene	26376	26449	.	-	.	Name=trnW-CCA gene
Contig01+141178992	Geneious	tRNA	26544	26617	.	-	.	Name=trnP-UGG tRNA
Contig01+141178992	Geneious	gene	26544	26617	.	-	.	Name=trnP-UGG gene
Contig01+141178992	Geneious	CDS	27031	27159	.	+	0	Name=psaJ CDS
Contig01+141178992	Geneious	gene	27031	27159	.	+	.	Name=psaJ gene
Contig01+141178992	Geneious	CDS	27391	27591	.	+	0	Name=rpl33 CDS
Contig01+141178992	Geneious	gene	27391	27591	.	+	.	Name=rpl33 gene
Contig01+141178992	Geneious	CDS	27659	27886	.	+	0	Name=rps18 CDS
Contig01+141178992	Geneious	gene	27659	27886	.	+	.	Name=rps18 gene
Contig01+141178992	Geneious	CDS	28388	28735	.	-	0	Name=rpl20 CDS
Contig01+141178992	Geneious	gene	28388	28735	.	-	.	Name=rpl20 gene
Contig01+141178992	Geneious	CDS	31896	31964	.	-	0	Name=clpP CDS;ID=qZZmw4X/jVL4W/bVKEjtF98josU.1694354809858.6
Contig01+141178992	Geneious	CDS	30884	31173	.	-	0	Name=clpP CDS;ID=qZZmw4X/jVL4W/bVKEjtF98josU.1694354809858.6
Contig01+141178992	Geneious	CDS	30121	30373	.	-	0	Name=clpP CDS;ID=qZZmw4X/jVL4W/bVKEjtF98josU.1694354809858.6
Contig01+141178992	Geneious	gene	30121	31964	.	-	.	Name=clpP gene
Contig01+141178992	Geneious	CDS	32415	33941	.	+	0	Name=psbB CDS
Contig01+141178992	Geneious	gene	32415	33941	.	+	.	Name=psbB gene
Contig01+141178992	Geneious	CDS	34213	34320	.	+	0	Name=psbT CDS
Contig01+141178992	Geneious	gene	34213	34320	.	+	.	Name=psbT gene
Contig01+141178992	Geneious	CDS	34419	34550	.	-	0	Name=psbN CDS
Contig01+141178992	Geneious	gene	34419	34550	.	-	.	Name=psbN gene
Contig01+141178992	Geneious	CDS	34634	34858	.	+	0	Name=psbH CDS
Contig01+141178992	Geneious	gene	34634	34858	.	+	.	Name=psbH gene
Contig01+141178992	Geneious	gene	34983	36362	.	+	.	Name=petB gene
Contig01+141178992	Geneious	gene	36541	37714	.	+	.	Name=petD gene
Contig01+141178992	Geneious	gene	37959	38984	.	-	.	Name=rpoA gene
Contig01+141178992	Geneious	CDS	39015	39407	.	-	0	Name=rps11 CDS
Contig01+141178992	Geneious	gene	39015	39407	.	-	.	Name=rps11 gene
Contig01+141178992	Geneious	CDS	39496	39609	.	-	0	Name=rpl36 CDS
Contig01+141178992	Geneious	gene	39496	39609	.	-	.	Name=rpl36 gene
Contig01+141178992	Geneious	CDS	39735	39980	.	-	0	Name=infA CDS
Contig01+141178992	Geneious	gene	39735	39980	.	-	.	Name=infA gene
Contig01+141178992	Geneious	CDS	40095	40493	.	-	.	Name=rps8 CDS
Contig01+141178992	Geneious	gene	40095	40493	.	-	.	Name=rps8 gene
Contig01+141178992	Geneious	CDS	40898	41266	.	-	0	Name=rpl14 CDS
Contig01+141178992	Geneious	gene	40898	41266	.	-	.	Name=rpl14 gene
Contig01+141178992	Geneious	gene	41451	42667	.	-	.	Name=rpl16 gene
Contig01+141178992	Geneious	Editing History Insertion	42016	68889	.	.	.	Name=
Contig01+141178992	Geneious	extracted region	42786	46431	.	+	.	Name=Extracted region from Contig03+102652191
Contig01+141178992	Geneious	CDS	42786	43442	.	-	0	Name=rps3 CDS
Contig01+141178992	Geneious	gene	42786	43442	.	-	.	Name=rps3 gene
Contig01+141178992	Geneious	CDS	43501	43863	.	-	0	Name=rpl22 CDS
Contig01+141178992	Geneious	gene	43501	43863	.	-	.	Name=rpl22 gene
Contig01+141178992	Geneious	CDS	43885	44163	.	-	.	Name=rps19 CDS
Contig01+141178992	Geneious	gene	43885	44151	.	-	.	Name=rps19 gene
Contig01+141178992	Geneious	CDS	45277	45673	.	-	0	Name=rpl2 CDS;ID=qZZmw4X/jVL4W/bVKEjtF98josU.1694354809858.7
Contig01+141178992	Geneious	CDS	44200	44636	.	-	0	Name=rpl2 CDS;ID=qZZmw4X/jVL4W/bVKEjtF98josU.1694354809858.7
Contig01+141178992	Geneious	gene	44200	45673	.	-	.	Name=rpl2 gene
Contig01+141178992	Geneious	CDS	45701	45973	.	-	0	Name=rpl23 CDS
Contig01+141178992	Geneious	gene	45701	45973	.	-	.	Name=rpl23 gene
Contig01+141178992	Geneious	tRNA	46146	46219	.	-	.	Name=trnI-CAU tRNA
Contig01+141178992	Geneious	gene	46146	46219	.	-	.	Name=trnI-CAU gene
Contig01+141178992	Geneious	misc_feature	46432	55462	.	-	.	Name=IRA
Contig01+141178992	Geneious	misc_feature	46432	55462	.	+	.	Name=IRB
Contig01+141178992	Geneious	extracted region	46432	55462	.	+	.	Name=Extracted region from Contig01+162657071_2
Contig01+141178992	Geneious	tRNA	47341	47412	.	+	.	Name=trnV-GAC tRNA
Contig01+141178992	Geneious	gene	47341	47412	.	+	.	Name=trnV-GAC gene
Contig01+141178992	Geneious	rRNA	47625	49124	.	+	.	Name=rrn16 rRNA
Contig01+141178992	Geneious	gene	47625	49124	.	+	.	Name=rrn16 gene
Contig01+141178992	Geneious	tRNA	49395	49432	.	+	.	Name=trnI-GAU tRNA;ID=qZZmw4X/jVL4W/bVKEjtF98josU.1694354809858.8
Contig01+141178992	Geneious	tRNA	50342	50376	.	+	.	Name=trnI-GAU tRNA;ID=qZZmw4X/jVL4W/bVKEjtF98josU.1694354809858.8
Contig01+141178992	Geneious	gene	49395	50376	.	+	.	Name=trnI-GAU gene
Contig01+141178992	Geneious	tRNA	50438	50475	.	+	.	Name=trnA-UGC;ID=qZZmw4X/jVL4W/bVKEjtF98josU.1694354809873.9
Contig01+141178992	Geneious	tRNA	51235	51269	.	+	.	Name=trnA-UGC;ID=qZZmw4X/jVL4W/bVKEjtF98josU.1694354809873.9
Contig01+141178992	Geneious	gene	50438	51269	.	+	.	Name=trnA-UGC gene
Contig01+141178992	Geneious	rRNA	51421	54236	.	+	.	Name=rrn23 rRNA
Contig01+141178992	Geneious	gene	51421	54236	.	+	.	Name=rrn23 gene
Contig01+141178992	Geneious	rRNA	54265	54367	.	+	.	Name=rrn4.5 rRNA
Contig01+141178992	Geneious	gene	54265	54367	.	+	.	Name=rrn4.5 gene
Contig01+141178992	Geneious	rRNA	54614	54734	.	+	.	Name=rrn5 rRNA
Contig01+141178992	Geneious	gene	54614	54734	.	+	.	Name=rrn5 gene
Contig01+141178992	Geneious	tRNA	54802	54874	.	+	.	Name=trnR-ACG tRNA
Contig01+141178992	Geneious	gene	54802	54874	.	+	.	Name=trnR-ACG gene
Contig01+141178992	Geneious	tRNA	55441	55512	.	-	.	Name=trnN-GUU tRNA
Contig01+141178992	Geneious	gene	55441	55512	.	-	.	Name=trnN-GUU gene
Contig01+141178992	Geneious	extracted region	55463	68889	.	+	.	Name=Extracted region from Contig01+133028591
Contig01+141178992	Geneious	tRNA	55463	55512	.	-	.	Name=trnN-GUU tRNA
Contig01+141178992	Geneious	gene	55463	55512	.	-	.	Name=trnN-GUU gene
Contig01+141178992	Geneious	misc_feature	55799	68889	.	+	.	Name=SSC
Contig01+141178992	Geneious	CDS	55801	57969	.	-	0	Name=ndhF CDS
Contig01+141178992	Geneious	gene	55801	57969	.	-	.	Name=ndhF gene
Contig01+141178992	Geneious	CDS	58297	58653	.	+	0	Name=rpl21 CDS
Contig01+141178992	Geneious	gene	58297	58653	.	+	.	Name=rpl21 gene
Contig01+141178992	Geneious	CDS	58834	59013	.	+	0	Name=rpl32 CDS
Contig01+141178992	Geneious	gene	58834	59013	.	+	.	Name=rpl32 gene
Contig01+141178992	Geneious	tRNA	59531	59604	.	-	.	Name=trnP-GGG tRNA
Contig01+141178992	Geneious	gene	59531	59604	.	-	.	Name=trnP-GGG gene
Contig01+141178992	Geneious	tRNA	59742	59821	.	+	.	Name=trnL-UAG tRNA
Contig01+141178992	Geneious	gene	59742	59821	.	+	.	Name=trnL-UAG gene
Contig01+141178992	Geneious	CDS	59974	60924	.	+	0	Name=ccsA CDS
Contig01+141178992	Geneious	gene	59974	60924	.	+	.	Name=ccsA gene
Contig01+141178992	Geneious	CDS	61219	62715	.	-	.	Name=ndhD CDS
Contig01+141178992	Geneious	gene	61219	62715	.	-	.	Name=ndhD gene
Contig01+141178992	Geneious	CDS	62832	63077	.	-	0	Name=psaC CDS
Contig01+141178992	Geneious	gene	62832	63077	.	-	.	Name=psaC gene
Contig01+141178992	Geneious	CDS	63342	63644	.	-	0	Name=ndhE CDS
Contig01+141178992	Geneious	gene	63342	63644	.	-	.	Name=ndhE gene
Contig01+141178992	Geneious	CDS	63717	64292	.	-	0	Name=ndhG CDS
Contig01+141178992	Geneious	gene	63717	64292	.	-	.	Name=ndhG gene
Contig01+141178992	Geneious	CDS	64498	65049	.	-	0	Name=ndhI CDS
Contig01+141178992	Geneious	gene	64498	65049	.	-	.	Name=ndhI gene
Contig01+141178992	Geneious	CDS	66591	67149	.	-	0	Name=ndhA CDS;ID=qZZmw4X/jVL4W/bVKEjtF98josU.1694354809873.10
Contig01+141178992	Geneious	CDS	65142	65692	.	-	0	Name=ndhA CDS;ID=qZZmw4X/jVL4W/bVKEjtF98josU.1694354809873.10
Contig01+141178992	Geneious	gene	65142	67149	.	-	.	Name=ndhA gene
Contig01+141178992	Geneious	CDS	67151	68332	.	-	0	Name=ndhH CDS
Contig01+141178992	Geneious	gene	67151	68332	.	-	.	Name=ndhH gene
Contig01+141178992	Geneious	CDS	68445	68705	.	-	0	Name=rps15 CDS
Contig01+141178992	Geneious	gene	68445	68705	.	-	.	Name=rps15 gene
##sequence-region	Contig01+141178992_extraction	1	18415
Contig01+141178992_extraction	Geneious	Editing History Insertion	-26870	18415	.	.	.	Name=
Contig01+141178992_extraction	Geneious	misc_feature	-13090	7490	.	+	.	Name=SSC
Contig01+141178992_extraction	Geneious	CDS	11	4852	.	-	0	Name=ycf1 CDS
Contig01+141178992_extraction	Geneious	gene	11	4852	.	-	.	Name=ycf1 gene
Contig01+141178992_extraction	Geneious	CDS	5066	6445	.	-	0	Name=chlN CDS
Contig01+141178992_extraction	Geneious	gene	5066	6445	.	-	.	Name=chlN gene
Contig01+141178992_extraction	Geneious	CDS	6524	7396	.	-	0	Name=chlL CDS
Contig01+141178992_extraction	Geneious	gene	6524	7396	.	-	.	Name=chlL gene
Contig01+141178992_extraction	Geneious	tRNA	7803	7874	.	+	.	Name=trnN-GUU tRNA
Contig01+141178992_extraction	Geneious	gene	7803	7874	.	+	.	Name=trnN-GUU gene
Contig01+141178992_extraction	Geneious	extracted region	7875	8439	.	+	.	Name=Extracted region from Contig01+162657071_2
Contig01+141178992_extraction	Geneious	misc_feature	7875	8439	.	+	.	Name=IRA
Contig01+141178992_extraction	Geneious	misc_feature	7875	8439	.	-	.	Name=IRB
Contig01+141178992_extraction	Geneious	misc_feature	8440	16871	.	+	.	Name=IRA
Contig01+141178992_extraction	Geneious	misc_feature	8440	16871	.	-	.	Name=IRB
Contig01+141178992_extraction	Geneious	tRNA	8441	8513	.	-	.	Name=trnR-ACG tRNA
Contig01+141178992_extraction	Geneious	gene	8441	8513	.	-	.	Name=trnR-ACG gene
Contig01+141178992_extraction	Geneious	rRNA	8581	8701	.	-	.	Name=rrn5 rRNA
Contig01+141178992_extraction	Geneious	gene	8581	8701	.	-	.	Name=rrn5 gene
Contig01+141178992_extraction	Geneious	rRNA	8948	9050	.	-	.	Name=rrn4.5 rRNA
Contig01+141178992_extraction	Geneious	gene	8948	9050	.	-	.	Name=rrn4.5 gene
Contig01+141178992_extraction	Geneious	rRNA	9079	11894	.	-	.	Name=rrn23 rRNA
Contig01+141178992_extraction	Geneious	gene	9079	11894	.	-	.	Name=rrn23 gene
Contig01+141178992_extraction	Geneious	tRNA	12840	12877	.	-	.	Name=trnA-UGC;ID=qZZmw4X/jVL4W/bVKEjtF98josU.1694354809905.11
Contig01+141178992_extraction	Geneious	tRNA	12046	12080	.	-	.	Name=trnA-UGC;ID=qZZmw4X/jVL4W/bVKEjtF98josU.1694354809905.11
Contig01+141178992_extraction	Geneious	gene	12046	12877	.	-	.	Name=trnA-UGC gene
Contig01+141178992_extraction	Geneious	tRNA	13883	13920	.	-	.	Name=trnI-GAU tRNA;ID=qZZmw4X/jVL4W/bVKEjtF98josU.1694354809905.12
Contig01+141178992_extraction	Geneious	tRNA	12939	12973	.	-	.	Name=trnI-GAU tRNA;ID=qZZmw4X/jVL4W/bVKEjtF98josU.1694354809905.12
Contig01+141178992_extraction	Geneious	gene	12939	13920	.	-	.	Name=trnI-GAU gene
Contig01+141178992_extraction	Geneious	rRNA	14191	15690	.	-	.	Name=rrn16 rRNA
Contig01+141178992_extraction	Geneious	gene	14191	15690	.	-	.	Name=rrn16 gene
Contig01+141178992_extraction	Geneious	tRNA	15903	15974	.	-	.	Name=trnV-GAC tRNA
Contig01+141178992_extraction	Geneious	gene	15903	15974	.	-	.	Name=trnV-GAC gene
Contig01+141178992_extraction	Geneious	CDS	17853	18320	.	+	0	Name=rps7 CDS
Contig01+141178992_extraction	Geneious	gene	17853	18320	.	+	.	Name=rps7 gene
##sequence-region	Contig01+52595881	1	4966
Contig01+52595881	Geneious	extracted region	1	99	.	+	.	Name=Extracted region from Consensus
Contig01+52595881	Geneious	CDS	243	965	.	+	0	Name=ndhB CDS;ID=qZZmw4X/jVL4W/bVKEjtF98josU.1694354809905.13
Contig01+52595881	Geneious	CDS	1684	2445	.	+	0	Name=ndhB CDS;ID=qZZmw4X/jVL4W/bVKEjtF98josU.1694354809905.13
Contig01+52595881	Geneious	gene	243	2012	.	+	.	Name=ndhB gene
Contig01+52595881	Geneious	Editing History Insertion	2013	4966	.	.	.	Name=
Contig01+52595881	Geneious	tRNA	3961	4041	.	+	.	Name=trnL-CAA tRNA
Contig01+52595881	Geneious	gene	3961	4041	.	+	.	Name=trnL-CAA gene
Contig01+52595881	Geneious	extracted region	4042	4966	.	+	.	Name=Extracted region from scaffold_10--2164882+
##sequence-region	Contig01+132422861	1	12022
Contig01+132422861	Geneious	CDS	282	7244	.	-	0	Name=ycf2 CDS
Contig01+132422861	Geneious	gene	282	7244	.	-	.	Name=ycf2 gene
Contig01+132422861	Geneious	tRNA	7430	7504	.	-	.	Name=trnH-GUG tRNA
Contig01+132422861	Geneious	gene	7430	7504	.	-	.	Name=trnH-GUG gene
Contig01+132422861	Geneious	CDS	8001	9062	.	-	0	Name=psbA CDS
Contig01+132422861	Geneious	gene	8001	9062	.	-	.	Name=psbA gene
Contig01+132422861	Geneious	tRNA	11808	11844	.	-	.	Name=trnK-UUU tRNA;ID=qZZmw4X/jVL4W/bVKEjtF98josU.1694354809905.14
Contig01+132422861	Geneious	tRNA	9408	9442	.	-	.	Name=trnK-UUU tRNA;ID=qZZmw4X/jVL4W/bVKEjtF98josU.1694354809905.14
Contig01+132422861	Geneious	gene	9408	11844	.	-	.	Name=trnK-UUU gene
Contig01+132422861	Geneious	gene	9630	11123	.	-	.	Name=matK gene
