# Supplementary material for: Organellar phylogenomics of Ophioglossaceae fern genera
Source: Front Plant Sci. 2024 Jan 15;14:1294716. doi: 10.3389/fpls.2023.1294716 (PMC10823028; doi:10.3389/fpls.2023.1294716)
Supplement: Supplementary file 2 [file DataSheet_2.zip › Supplementary file S1/plastome/gff/Japanobotrychium_Kuo4419.fasta]

>Japanobotrychium_Kuo4419
TATATATATATATATGCATGTATATACACGGATAATACCCTCGATAGAGTCTAACATCTCTAGTAAAGAATACATTTCATCTTTTCGTTCTTGAAGCCCTCTATACCAGCCCAGCCGAAGGGAAAGGCTAGGCTGTCTCGCATGTGGACGGAATGAGGGCAAATCATTGATACAATTCAGATCCCAATCTTACGGCTAATATACTTACTACAGAAGCACTTACAAGAGCTAAAATTATTTGGCCGTCCGAGATCGGTGTCATCCCCTGATTCTCCCCCAATTCTTCCTATAAATCATAAACCGTTTTGGTTCGGTCATAATATTCATTCCCAACCCTATACCACCCCGGCAGATCAGTGAGCTCTCTTCCATTGTACCAATATTGGCTCGTCATAGCTATATACATTACCAATTTATCAGATAGTTTTTATGAAAGGGAACTCCGAAAGGTAGATTCAATTATTTACCCTCGGTCTAGACCGGAGAGAAAGAGGAAGAGGAGAAGGAAGAATAATGAGAAGAATTAGGGGGTAATTTTGGAATGAATCTGGAAATTATTGCACAACTCACCGTTCTGGCTCTAATAGTCATATCAGGACCATTAGTCATTGCTCTATCAGCAGCTCGGAAGGGGAATTTGTGATTCTATCATGCCATCTCCGGGACTCCCCATCGAACATTCAATCTCCGGAGATGGTTATTTAGTGATGGAGTTTTTACCCCCTCACGAGCAATTATTATTTCGATCCATCATTAGACAGAATAGAGGGTATTATGCTACAATGAAAACGTAGCGGGTATAGTTTAGTGGTAAAAGTGTGATTCGTTCCATCATCAATCGAATGGTCGAGGGGTCTTGCAACTCGATTCCGGTACCGGTTGAAAACTTTATTTTCATAGAAGTACGAATTCTTCCCCATGGATATTATGGGTGGGAATCAAATCGTTCCTGTTTATCCCATCCTAGACAAACTGTTTAAGGGTTGGGGTAACAAAGCGGAATGTCCTCGTAATCCGAGACGTTATTGAATCTATTGATAAATGATCCATGGATAGCCAACCAAAATATTCATTTCATCGCAACTGAATCTTCAATATCTTACCATACTGAAGCTGAGTAGTTATAGTAGGAATAATTTCAGTTTACTGGGATTTTCAAAGCTATTCCCCAACTCGGTGAAGGATATTCTCCCAAAGATCAGGGTCGGTGAAAAATAAAGAACGAAGTAACTAGAAAGAGGCTTCATTGGTCGTATCATCAAAAGATCGATATTGCTCTTTCTGTAAGGATCATCCAAGAAGTATCCATCCCGAAATTGGGGTATGAGCAAACTAACATGGATATTATGGATACGGATCAGTCAATGCCATCTTCTAAAAATAAATTGATCGAATAGAAGTGGGTGGAGAGTCAATGGTAGTTCGAGAATCCTTTAATCCAAGGATTACTACCCCTGAGATTCCGTATACCATGAAGGAGCCGAATGAAGAGAGATCCTCATGTTCGGTTCTGAATTAGGGATGTTGAGAATACCTCTCAGCATCGACTATAACCCCTAGCCTTCCAAGCTAATGATGCGGGTTCGATTCCCGCTACCCGCTAGGATTTCTACACTAAACAGTTCGATCGGAATGATTTTAACGGAATAGTTATCTATGGTACGTCCCCAACCCAGGGTGATACCCCCCCCCCCCCTCCAATCTGAATCAGGGGGGAGGGAGGGGGGATAAAAAATAAAAAGAAGCGTCCATCGTCTAATGGATAGGACAGAGGTCTTCTAAACCTTCAATATAGGTTCAAATCCTATTGGACGTGGTTCCATGAATCAACAACCAAATACTTATTGGGATAGACTTAACATGTCCCTTCACCGGATCATCGTCTCTCCCCTGACAATCCTTGTGCGTAGTTATCCATCTATACCCACGAATATATCATTTTCCCCGAAGCAGGTAAAGTTCAGTATGTTCCCCAATAGCCTCCTTTGAAAGACTTTCCGCTTCCTCTGTAAACGTCTTCGTGGAACGTATAATTTCCCCAAACTTAGGTTTATTCGTTACTAAATACTCGCGTAACTGAACCAAGAATCTCTTAACTTGTTCAACCCCGAGGATATCTAAATAACCATTTACTCCAGTGTAAATAGTAGCTACTTGTTCCTCCACCGACAAAGGGGCTGATTGGGATTGCTTAAGCAATTCACGTAATCGCTGACCCCTGGCTAACTGATTCTGAGTAGCTTTATCAAGATCGGAAGCGAATTGCGCGAAAGCTTCCAATTCTGCGAATTGAGCTAATTCCAATTTCAATTTTCCAGCGACTTGTTTCATAGCTTTAATTTGGGCAGCAGATCCTACCCTAGATACGGAAATCCCCACATTAATTGCAGGTCGAATCCCAGCATTGAATAAGTCTGCCGATAGAAATATTTGTCCATCGGTTATGGAGATTACATTAGTGGGAATATAAGCTGATACATCTCCAGCTTGAGTTTCAACTATGGGCAAAGCAGTCATACTTCCTTCACCTAATCGGGAACTCAATTTGGCCGCTCTTTCCAAGAGACGGGAGTGCAGATAGAAAACATCTCCCGGATATGCCTCCCGTCCGGGTGGTCTTCTCAACAATAGAGACATTTGCCGATAAGCCTGTGCCTGTTTGGAAAGATCATCGTAAATAATCAGAGTATGTTTCTTGCGATACATGGAATATTCAGCCAAAGATGCTCCCGTATAAGGGGCGAGATATTGTAATGTAGCAGGAGAATTCGCTGTTTCCGCTACCACAATTGTATATTCCATCGCGCCACGTTCCTGAAATGTATTCACTACCTGAGCCACGGAAGATGCTTTTTGACCAATAGCTACATAAACACATACAACATCCTGACCCTTCTGGTTCGAGATAGTATCCGTAGCCACTGCCGTTTTACCCGTTTGTCTGTCCCCAATAATTAATTCCCGCTGACCGCGTCCTATCGGAGTCATGGAATCAATAGCAATAAGTCCTGTTTGCAGAGGTTCATACACGGAACGTCGCGAAATAATACCTGGGGCGGGAGATTCGACAAGTCTATATTCAGAAGCTGGAATTTGACCTTTACCATCGATAGGTTGGGCTAAGGCATTTACGGCACGACCTAAATAAGCATCACTGACTGGTACTTGAGCAATCTTACCTGTTGCTCTTACGGAACCCCCTTCTCGTATGGTCGACCCATCACCCATCAGTACGACCCCAACATTATCAGACTCTGAATTAGGAGCAATACCTACTGTACCATCCTCAGATTCCGATAATTCACCTGCCATTACTTCATCGAGACCGTAAGTACGAGCAATTCCATCCCCCACTTGAAGTACGGTTCCGATATTAACAACTTTGACCTCCTGAATATACTCCTCAATCTGTTTACGGGTAATACTGCCAATTTCGTCAGGTCGAATGTTTATGTTTACCATTAGCGTTTACCAATTTTCCTTTGAGGAGTGAAAGACCCATAAGAGCTAATCAGTCGTGCTTTCCATGGCCCCAAGCAGGCCGATATGATAATCAATTATGCGTGAGTATGATTCGCTATTTGAACGACTGCTCAGACTTCCCAGAGCCCTTTCTAGTGCTAAACGAGAAACTTGTTGCCGAACCTGCTCAATCGCTCGTTGCTCCTCGAAACGAATAGTTGAATTTTTAGACTCTTCCAATCGTTTTGAATCCTCATCAGCAGCATTGACCAAATCTCGTTTCTCTCTCTCCATCTGTGCAAGTCCGTTCGAACGAATCTCATCTGCTTTAACTTCTGCTTGTTGCAAGCGAGTCCGTGCTTGTTTAAGCCTATCGGTAGCTTCCCCATACCGCTCCTCTGCGTCGCGGATGGTACTCAAGATTGTCCTTTTACGATTACCCAATAGATTGGTTAATGAGAGTAGATTATATATCCACGACCCTCGGGTATTCATAACCCCTTCCCAAACCGAACGTGAATCTCTCGATTCATTCGGCTTTCTCGCTCGTACCCCTACTATGACGGGGATTTTATTCCGACGAGCCTGCCCCCCTTATTAATACTTCGTGCCTTGGATGGAATCGAAACAAATAAACTGGAATCTAGGCATTTTTGAGGGCTCTCCCGACCGGAATGGTCGGCAAAGTCATTCTCTTCGAATAATTATCACCTTATATAGGTTGTCGATTCGGCAGTATAAACCAATTCTGGTCCTTTCTTGGAGATCTTCATTCCTCATTGGACGATGAATAAAAATCTTCCTGATATGAGTGTTATCTATCAGAAAAATCTCCGATCACGTATTCCGATATCGGAACAATGGGGGGAAGAAACCCATTCATTGCTTGGACTTCAAGCAATTCAGCCTTAACCATATTAAGAATATTCCCTTCTCAGTCGGTGGGGGGGATAAAATATTACTGAGTCTACGAAATGCTATAGTTCTTATTTCGTTATCTATAAGTCATTCGTTGGGATTCTGCATTTTGTTCCGTTTAAAACGCGGCCGGGTAAATCCAGCTATCTTATTCGGAAGGATGACCCGCACACACTCCCTTTCCAAGATAGATTAATACACCCACTACTACACCCAAATTAATTGTATTTATTTCTAAAATATTGGTATTTAATCCAAAACCTCCTGCAAGAGGCCAATAACTCAGTGAAGTAATAGAATCAGTCACATTTTTCATAAGCTCTCTCCCGTAATGGGCTATCTAAATCTAATAGAGTTCTCTTCCTCATGGAATCCTATCCAGAGTTATGCGTTTGAATGGAGAATCCATTAGTATTCAATGAAATATATGTATATATATATATATATATATATATATATATATATAAGAGTAGGATTGGACGAATGATTCGTTCGCTCCACCCCTTGGCATGGAAGTTAATAATATTATTATCAAAACAAAGGGATAGGATTGGTACCTACCCAGTATCATTAGCCCCTCCCCAGAAGGATGAATAATTGGACGAATGATTAGAGGAGGGTTTTCTCAATATGGGGGTACAATAGAGCTTTTAACGTGTTTTAAGCCACGCTTATTAAACGAAAGGATTTGCAAATAGAAGTGCTGGGGCTACGACTAACCCATAAATAGTTAAAGCTTCCATAAAGGCTAAACTTAATAATAAGGTACCTCGAATTTTTCCCTCCGCTTCTGGTTGTCTCGCAATACCCTCCACAGCTTGACCTGCAGCGGTACCTTGACCAACACCAGGTCCGATAGAAGCAGGGCCTACGGCTAATCCAGCAGCAATAACAGAAGCAGCAGGAATTAAAGGGTTCATAGTAATCTCCTTTCACTGAGGTTGATAAGTCTTGGTATTCCAACAACTTATTAATCGCTTACCAAGACCTCTCTTAGGAGGAAGATCTAACCGAAGCGATTAATAACTCGAAGTGTCTCTTTTAAAATAATGGTATCACTGAAGAAGAATATTCATCCCTGGATAGAATTGATCCTTCGATTGGACCGATTGGAAGAAAAAAAAAAGGGGGGAATACTGGATCGAAAGAGATTTCAAATTCCTATGGAATTTCAATGTTCGTGACACCAATGCGGTAATATGTTGCGTCATAAACATTCCCTTCCCCACTCCGTGGGAAAGGGATAAATGGTACCCACCTCACCACTACCACAAATCATCGGGGAAGAGAAATGAATAAATTGAACCATATTCAGGACCTTGTTCGTTTCTCCACCATCCTCCAAGAATTTTCATTTTCACCCCCCTCCTGGGGGGGAAATAAATATTCTTGAAGGAACGGGAAGAAGCAATGTCATCCCATTATAACATGGAATCAATCTTTCTTACCCCGATGAATGTATTTTTTCCAACCAGATAAGATACTTGATGAGGTATCATTCAGTGATGACCCTCCATGGACTCCCCTGTATAAGCTGCGGCCAAAGTAGCAAAGATCAAGGCTTGAATAGCACTAGTAAATGGTCCTAGAAGCATCATGGGTATAGGAACTACCAAAGGTACTAGCGAAATAAGAACAGATACTACCAATTCATCGGCTAATACGTTTCCAAAAAGTCGGAAACTAAGTGACAAAGGTTTCGTGAAATCCTCCAAAATATTGATCGGTAAAAGTACTGGAGTTGGTTGGATGTACTTGCCGAAATAACTCAAACCCTTTTTACGTGAGCCTGCATAAAAATAAGCAACTGATGTGAGTGAAGCTAAAGCAACAGTGGTATTAATATCATTTGTAGGTGCCGCTAATTCTCCATGAGGTAATTGGATAATTCTCCAAGGAAAAAGAGCTCCTGACCAATTAGGGACAAAAATGAATGGGAATAGAGTTCCGATAAAAGGGACCCAGGGGCGATATTCCTCCTCCCCAATCTGGGTTCTAGTCAAATCTCGGATAAATTCGAGGACGTACTCAACAAAATTCTGACTGCCATTTGGAATGGTTTGTGAATCTCGAGCAGCTACAGTAGCTAAACTTGATAATATAGCAATTACTACCCAGGAAGTTATGAGTACTTGTGCATGAACTTGAAAACCTCCCATTTGCCGATGAAAATGTTGACCTACCTCCACACCGGATATTTGGTATAAATTGTTCATTGTATTAGTGAAAGATTGTTCGATATCCATACCAACCCTCCGTTGAAAATCGACCCGAACGAATAAGGGATTCCCATGAAATAGGTAATTCTTTCAATGTATAATTTTTAGACATAGAAAGAGATATGGAGAGTCATTTTCCGTTTATATAGCATCATTATACAACGCACCACGGAAAATAGATCATCCCATAATATTTCAATCCATTACACAGATCGAGGATAGTGAGTGATTTGATAATACCTCAGACTCTTGATTTTTCGGATAGCATGTGGTTGGAACGACCTTCACGAATTGCTAACGTTAATTCATTCAAGATCCATCGGATTGAAGATCGTGCATCATCATTAGCTGGAATTGGAACATCTGTAAGATCTGGATCACAATCCGTATCGACAACACAAATTGTGGGAATACCTAAAGTGATACATTCTCTGATGGCAGTATATTCCTTGTGTTGATCAGCAATTGTTACAATATCCGGTAAATTTGTCATATATTTAATCCCACCTAAATATTTATGTAATTGGGATAATTGTCTTTCCAAAATTGCTGCCTCCTTCCTAGGAAGACGATGAAGTCTCCCCGTCTCCTTTTTATCTTCCAAGTCTCTGAATTTTAGGAGACGTGTCTCTATAGTGGACCAATTGGTTAACGTACCGCCGAGCCATTTTTGGTTCACATAATGACACCGAGCCCTCGTAGCAGCTGAGGCTATTAAATCAGCTGCTTGATATTTCGTACCTACTATAAGAAATTGTTTTCCTTCATTTGCGGCATCGGAGACTAAATCACAGGCTTCGGATAAAAAACGAGCAGTTTGAGTCAGATCCAAGATATGAATACCCTTTCGCTCCGTGAAAATATAAGGTGCCATTTTGGGATTCCATTTTTGAGCTTGATGACCAAAATGAACCCCCGCTTCCATCATCTCTTCCGAATCGATATTCCAATTTCTTTGCTGCATTTTATTCTCACTCCTCCCTCGTAGAGATACCAGGGACTGAACCTCCTAAGATTACCCAACCGGGAATGGTATTGACTCCATCACTTCATACTCGATCACGGAATGAGTATCCAAATCTTACTGATCACTATCTATCCCGGATAATGCTTCTTTTCAATTCCTCGTGAATATCGTATTCGGTGTGAGGGAGAAACACTTCCCCATGATGGGATAGAACATTTTTCACTTCGTGGTTGGAGGGATTAGTACTCCCTGCTGCTGGAACGACACCTTCCTGTTCTTCTAGGGTTATTTGACAAATAACCTCCTCGTTCCCAGTACCGGTAGGAACTATACCGCCAAGAATCACATTCTCTTTCAAACCCTTCAACCAATCAATTCGACCTCGTATAGCAGCTCGAGCTAATACTCGAGTAGTCTCTTGAAAACTCGCTTCCGATATGAAACTGGTAGTATTAGGAGATGCTTTTGCTATTCCCAGCACGATGGGTTTGTGAGATATTGACCCCCCCAGAGCACGATTCATCCTTTGTGCTCGTGATAATTCAACAAGCTCTCCGGGTAGGAACGCATCAGCTACTCCGTCTTCCAGAGTTAGTACTTTGGATGTCATTTGTCGTACAATAATCTCTATATGCTTATCAGAGATATGCACTCCTTGGGATCGATAAACCCTCTGAATCTGATCAACTGAATCCGTCCGACTCTGTTCCATACTGATTCTAGCACCGAGAAAACGACTCCAGGAATTCCCGATCAATTTTGTCATACCTCTGCTCCAATCCCCAAAAGCATTTTCCAAATTACTCGAGACTGAATTGGTTGAACGAGCCTCTAACAATTGCTCAACCTTGGGGAGACCTTGGATAATATCCCCGGATTTGAATCTTTCATATATCAGAGTTATTAATGTATTCCCCTCTCCAAGGATATCTCCATAATGACTATGAACAGTTGCTCCTTCAGTAGCTGAGTATGGCTTAGCCGATCGAATCGTCAAAGATTCTCTATTGATAGAGATAATCTGACCAAATTGGGAGGATATTTTACCCTTAGATGAGCATACATTTCCACGAATATATTGCCCGAGATTGACTGGTAAAACCCCCCCATCGTGTGGGTCGGGTAAGTCGAAGACGCGATATAAATTGTTCCTACCTGTGAAATCTATTGAACTGAATCCACGGATTTCTCCACCTCCACCTAGGAAATAACGGTTGGGAATTCGAAAAATGTATCTCGAATTATCGATGAGTGATACTTTCTGGAAGAGTATTATGTCCCTGGATATCCCGCAAGGGTATAACGAACAGTTAGCAATGCTGTGTGAATTACCCAAGAGACCTAATCTATTCACTCCTTGCATCGTATGAATATGATTGGATGATGGAACGTAATCTGCCGAGGCCAATCCCGGATCCGGGGATCCTTTACTGGAAATTACCGTACCGTACAGAGAATGATTTTTCGAAACTTTGGGAAGAGGTTCCGTGCAAGCATGATTACTTTCCTCCAATTTGGAATTCTTACCAGATTGATTCACTCCATGGGAATATTTCGGATTAGTATATAAAGAACTTTGAAAAAAATTTGGGGATGATAGAATCAATAAAGATGTACCTCGACCGGGTACCGAACGAATAGTACCCTGATATTTTATTGATGATTGACTCTCAGGATTCCCTAGAGAATAATCGGTGCATGGGAACTTATTATTATAGGTACGCTTCGAGGAAGATCCACCTCTATCTCTCCCAGTGTATAAATCAGGATAATTAAGTGGACTAATATGTAGAAGAGTTCTAGTAATATTTTTCACTCTCAGTTCGGGGATAGAAGCGTGAGCGGGCTCTGTAGAAGATTTCTCCTCCCAATCCAGTACTAGACAGATTTGAACTAATTGAGTATTCGCGTCATTAATTGCTCGAATTTCCTCACCATCCTCGTAAAGCGTGTATTTGATAACTTGAATTCGAATCTGTAGGGAATTTTGCTTCTTCGGGGGATCCGGGATAGCAATATTCGGGAAAGATTCATTGAGGACAGCGTATTCTGCAACAGGCCTAGCTAGAGCAAAAGCCTTCCTCCTATGGGGTGTGATCCATTGGAGATAAATCCAATTCTCAGATTTGGAATTATCAAATACTGAATTACCCGGTGGAATTGACGTGTTGTTCTGTTTGGATACGCCCGATACTCTCCCTGGATAATAGACATTACCAGGCAATACTCGTATTTCAAGACTGTTTTGTATCTTTCTAACCCGAACCAATCCACCCAATCTACTAGAAATATTAGGAGTAATTCGTTCACCTGCTTGAACAACATTATTATTTGAAACTAATAAGAGGGGATGGGGTTGATGGATGATATACACCTCTTCGGGGAGAAAGAAGAAATTGCCCCCTTCTAGGACTCTGTATCTCGATACGGAACTAGTTTCCCTTCCACCTTCAGGAATAAATTCTCTCTCAGCGGTTGAATCCACTTTTATGGTACCATATTTGATAATCCCTGGTATATTAGTACCATATTCAGGATTTTCGGAAACGGCTGTAATATAACCCCGATTCAAGATTCCATTATTGGGTATTCGAGGAATAAAATTGACGTGAAGGGCTTTATTATACTCCATCCTACCCCCTCGTTTCATTGGGAGGATGACTCTACCGCTTACCCTGTTCCTCCTCATACTACAGCTTCGGAGAATACTCAGGGAGTATAGAGAATCGAGAATCTTACTAGCTGTGCGAGAATCAAATTTTGAGTGATTAAATATTTGTTCTTCCCGGTGGGGGTCGGCCGATTGAACCTCTTTCCCATTATTACCCTTCTGGTAATATGGCAATGATTCATACTTGGTAAGTAACGGTTGGGAATCAATCCTATCCTGATCCTTGTAGAATAATGAAGGTGCTTCCCCAGCGTCGCAAAGACCCCCCGATAGTACCCATACATGACCCGTCTCGAGTATGGGATAAACATTACTGTGTACATGATCGGATGAATGACGCACAGTTGTACCCCAATGCATCTCCCCTTCCGAATCGGAATAAATATGTTTTTTCACCCTTTCCTTGGGAGGGGATTTATCAGCACGTACCTCTGCAACGACTTGTTTTGATTCAACATATTGATCGTTCCGAACCAAAATCAAACTTTGGGGTGGGACGACAAAATTGTATACTCCATCCCTACCTTTGACAGAAACAGATAAATCATCTTGGCATATCCAGGCAGGATGCCCATGGCGCGTACGTGCGGGGTGGACTAAGTCTCCATCGAAACTAATAATTCCATTGAATGGAGTTCGTACATGCTCCGCGATATCACCCGTAAATACTCCGCCCGTGTGAAAAGTTCTTAATGTAAGTTGGGTTCCGGGCTCTCCGATTGATTGGCCCGCAGTAATACCTACTGCTTCTCCCAATTCTACCAAGTCGTGATGGGTGAGACTCCAACCGTAACATAACCGACAGATCCAGGAAATATTTCTACAGGTCAGTGGAGACCTTATACGTATTGGTTGTACTCGAAGTGACACCAATCGATCGGCAGGTTCATTACCGATATCCTGATTCCGGATAGCGATACATCTCATATCTACACAGACATTGTCTGCTAGAACACGTCCAATCAGTTTTTGTTGGAGGATATTTTGCACAGATCCATCTCTATCTTGGGTAGGGTTTACAATAATGCCCCCGATAGTGTCACAATCTGTTTTACGCACGACAATATGTTGAACTACTTCAACAAGTCTACGTGTGGGGTATCCAGCATCTGATGTTCGCACCGCAGTATCCACAATCCCTTTGCGGGCACCGTAACAGGATATAATATATTCCGTTAGAGAAAGTCCCTCGCGAAGATTATTCTGAATGGGTAAATCAATGATTTGTCCTTGGGGATCCGACATCAATCCCCTCATACCTACTAATTGATGAACCTGAGATAGACTCCCCCGTGCTCCCGAGAAAGACATCATATGGACCGGATTCAGAGGATCGGTTACCCCAAAGTTAGGATTCATCTCTCGCTTCAGATACTCACTCGTAGCATACCATGTTTCGATCGATTGGCGTAATCTCTCCACAGCATGTACACTACCATGACGATGATGCTGTTCCAAAATAGAACCTTGTTTCTCTGCATCTCGGACAAGCCATGCTTTGGAAGGTGCTGTTAAGAGATCGTCAATTCCTAACGAAATTGATGCGTTGGTAGCTCGTTGAAAACCCAGGGTTTTCAGTTGATCCGGAATATTTGCTGTATACGTAATTCCAAAGTGAGCTATTAATCTGCTAATAAGTCGCTTTATGGCAGTTCTATCCATCACTTTATTGTAGGAAAGGAATTTAGCTCGGTCTGCCATCGTAGGAACCTCAATATTTCTGTAAGCAGAATCGACTGATGGATTCAAGCCATTTGTCGGATATTTGATAGGCTTCCTGAACTTTATAGGAATGAATTCTTGTGGAATGATACCTATACCTTTACAGCCGGCAGTGGTTGATTCTGATGCTGAGGGTCCTTCAAAGTACCTTGTATAGCCTCCTCTATCTGTTGGTTGAACAAAACGCGGCCAGCGGTTGTAAGGATATATATACTGAGTATATATCCCTCCTTATCCTTTCTGATCTGAGAATTTCCACCAATTCGAAGAGAAGTACCCGAAGATTCATATTGAATCTCAATGGGAAATTCCCGGTTCGTAGAAGTGATTGTACGTAAATCTCCCTGCCATCGGAGCCATAAAGGACTATATAGGTGAATTCTATGCTGTTCTCTAGCCCCGAAGACGTCGCTATAATTACTAAAGTGAGGTATTTTGAGAGGGAAGACGCGATCCCCTCTTTTGCATGGATAATATTTTGTTCCATAAATGCCCCGTGAATTCTCGGTCGTTAGTATGTAAAGTCCGAGAAGCATATCCTGGGTTGGCACAGCGATGGGCTCTCCAGTAGCGGGGGACAATAGATTCGTATGAGAAAGCATGGGGGAACGAGCTTCTGTTTGAGCTTCCGGAGATAACGGTACATGAACAGCCATTTGGTCCCCGTCGAAGTCTGCATTAAATCCTGCACGAACTAATGGATGTAAACGAATAGCACGTCCTTCTACCAGAATGGGTTGGAATGCTTGTATACCCAACTTGTGCAATGTGGGCGCTCTATTCAACAGTACAGGATGCCCCTGCATGACCTCCTGAAGCACCTTCCATATAATAGGTTCCTCATTATGAATCATACTTTTAGCAGCTCGTAAATTACGGGCGAGATGGCGTCCGATTAAACCACGAATGACAAAAGCTTGAAAAAGCTCTATCGCCATTTCTCGGGGTAACCCGCATTGATGCAATGGTAGGTACGGCCCCACTATAATAACGGAACGACCTGAATAATCAACGCGTTTTCCAGGTAGATTCTCACGAGATCGTCCTTCCTTACCTTCAATCACATCGGAAAAGGATTTGTAAGGCCTATTACGACTATCCCTCATCGGTTGTCCGCGAATCCCATTATCAATGAGTGTATCCACGGCTTCTTGAATCAGCCTCTTCTGACAAACAATTAATCCTTCCGGTGCGAATTCACTTCTTAGCAGGAAATCAATGAGAGTGTTATTTCGATAAATGACTCTCCGATAAAGTTCATTCAGATCCGAAGTGATTAATTCACCCCCAAAGAGTTCGATCATTGGTCTCAATTCAGGGGGAAGAACTGGTAGGAGAGACAGAACCATCCATTCTGGTTTTACATCCGTGTGAAGGAAATGTTTAGCTAGCCTCACGCGTCTTATCAAAAAATCTCGTCTCCTTCGAATCCTTCTATCTTCCCATTCATTTCCGGTAGATTCTTGCTTTGCTAACCCTTTCCATTCTGAATGTGCACGATCCATAACGATTTGTAAATCCGAACTAGCCAATTGCTTCCCTACAGCGTCTCCTCCAGTAGCTATTTCTCTGCTTTGAAATGCTTCAAATCCTCTAGTGGGAGGGAAACTAGGAAGAATATCTTTCCATGATTGATCTTCATAATCAAATAAACCCCGCAACCGTAATGAAGTAGGTTTATTAGCCACAGGCCCAGCAAGAAATAGATTGGGATAGGTTATCCCCCCCTAAGAATCGGACATGAAAGTTTCCCTTCATCCGGCTCAGGTAACCATTCCAGAGTAGAAAACCTTCTGAAACAGTAAGTTGATTTTTTGACTCTGTCAGAAGTGGAACAGCTACCCGTTACTCAAGCTGTGAGTGAATCGATTTTTAACCCATTATGATCCCTCCTATAAAGCCCATATTGGCTATTATTGATTCTATTCTTGAGTAGTCTCACTTCCCTTAAATGTTATATCTCTTTACGGAAATACCTCCGATTGATTCGGTGAAAAATTAAAGGAGTTCTCTTTTTCATAGTTCGATCCTTCCCCTTTGATCCTCTGGGTCTTCACTCTACTCCGATGGTTACTGCGCCACCCGAAACGTATGCGCGATGAATAGGTTCCCGTAGCCATACCTCATAGGGAAAGGTTTATAAAGATTCTGAACGAGTAATATTCTCAAATCGGTGAAGTATATTTCAAATTCTCCGAAATGGAACTGGTGGAATAAGCTCCTACCCCACTCCTCCCCCATTATTTTTTTTATTCCCCCTTTCCCTTCTCTCACGAAGTCTAAGCAGTGAATTGACGGATCCGTATTGACCCTGGACCAAAACCTCCTTAGCATCTTTATAAAGTTGCTTATGATTCTGAGCTTCACGTTCCTTCTCAGGGGGGACGTGTCAGAGTTAGAGGCATCCCCATGATATTGAGCGAGATGACAGTTGCTATGCCAGTCTGTTATGATCGAGACGTATGACCAAGTCACGCATCGCAATATACTAGGCTTTCCAATTCTTTGAGAGGTTTAGCTAGAAGATTCGCAATACAACTGGGAAGTCTTTTTAAATACCATGCATGAGTTACTGGACATGCTAATTTTATGTATCCCATTCGGTACCTCCGAACTCGGGATTCGGTAAATTCGACTCCGCACTGCTTACAAAACTTCGGGAATTCGTTCTTGTTACCAACCGCTTGGTAGTTGCCGCAAGCACAAACTCCACTTTTTATAGGTCCAAATATCCTTTCACGAAACAGACCATCTCTCTCCGGTTTGTGAGTTTTATAATGAATGGTACGAGGCTGGGTTACTTCCCCAGCAATTTCTCCATCAGGTAATGCTCTTTCAGCCCAAGCACGAATTTGTTCGGGAGAGGCTAGCTGAATCCGAAGCTGTTGATAGTTCTTCTGGTGGATCGTAGAGTGGGAATTTCCAATCAATCTTTATCAAACATCTTTTGCTTCTCTTCCTAAATCTTCCTCAGATATGGGATGATAATTTAAATTCAGGGCTAAAGATCGTAATTCTCGGACGGGTAATCGAAAAGATTCTGGAACAGTATCAGGCTCAGGTATTGGTTTCCCGGTTACAATAGCACCGAGGACTTTATGACGAGCTTGAATATGATCGGATTTTAGAGTGAGCATTTCCCGCAAAGTATAAGCAACACCAAAACTTTCTAAAGCCCAAACTTCCATTTCTCCCACCCGTTGTCCCCCTCGTCTAGATCTTCCTCTAAGAGGTTGTTGTGTAACAAGTGCGTAAGGTCCACTAGACCATGCATGAATTTTATCATCAACCTGATGAATCAACTTCATCATGTAAGCTTTTCCCGCTGTAACGGGTTGTTCAAATATATTGCCAGTTCGTCCATCGATTAATTGGCTCTTCCCTGGATGATCCGGTTCAAATAACCACGGATTGGCCGTTCTTCCACTGGCTTCACAAGGTTCGGAAAGAACTAGCTTTCTAGAAGCTTCTCGTTCATATCTCTCATCAAAGGGTGTTATTCTATAATGCCGTCGCAGAGAGTCTCCCGCTAAGCCGAGCAAACACTCGAAAATTTGTCCCACATTCATCCGTGAAGGTACTCCCAGGGGGCTCAATATCATATCCACCGGTGTGCCATTTTGCAGATAAGGCATATCCTGCCTGGGTAAGATCTTTGAGATAATACCTTTATTCCCATGCCTCCCAGCCACTTTATCACCCACTTGTATCCTACGTTTTTGCAATATGTATATATGAATAGTTCCCGCATTATTAATGGATACATCTTCTTGATAAATCCACCTTGCATCAATAACCCGCCCTCCACCACCTATAGGTACTTCGAGACAACTCTCTCTTGTATTAGCCACTTGAATCCCGAAAATGGCTTGTAATAACTTACCTTCCGGAGCGCGCGATGAATCTTCCGCTTCTCGAGGTGTTAATTTACCTACTGGAACATCCCCTGCTTCTACCCAAGATCCCGGTACTACAAGCCCATCGCTGTCCGAATGACGAAGTGCATAACTATCCAAGTGAGGGATTTCCCTAGTTATTCTTTCAGGTCCCTGGCTTGTTATACGAACCTCAACTTCGTATCTCTCAATATGAAAGGAAGTAGGAATATCTTCATATACCAGACGTTCACTGATAAGTACCGCATCTTCGAAATTGTATCCTTCCCAAGGCATATAAGCTACCAGAATATTCCTTCCTAAAGCTAGTTCTCCTCCAACCGTTGCTGCTCCATCAGCCAATATTTGCCCTTCCCTCAAATATTTACCTTGAAGAACCGCAGGTTTTTGATTCGTACAAGTACCATTATTGGAACGTTCATAGGTTATTGATTTAGTATCTATAGTATCTCCATTATCCAGCGATGGAATGATTTCTCCACCATCGACGTACGCAATCTGTCCCTCTTGCATAGATATAGTTGCGCTTCCTGAATCCAGAGCTACCTGACCCTCCAGACCAGTTCCTACGATGCATTTTTCAGGATGGGGGAGTGGAACCGCCTGACGCTGCATATTGGAGCCCATCAAAGCACGATTTGCATCATTGTGTTCTAGAAAAGGAATTAGGGAGGTTCCGATGGAGAAATATTGCAGAGGAAAAATACTTCGGAAATGTACTCGTCCCCATGCAACAGTTAGGAATTCCTGTCGGTATCGAGCCGGAGTAAATTGTTCCTCTCGGGTTTCCTGATCCAACGCCAAAAAATTTCCGGTTGCTATTCGGGAATATTCATCTTCCTCCGGTGATAGATAAACTATATGCTCCTCTCCGGATTCATCGAATAGGTTGTAGAAGGGGCTTTGTAAATATCCGCAATTACTTACTCGCGCATGAGTGGCTAGTGATGCAATAAGTCCCGCATTCATACCTTCGGATGTATCAATAGGACGAATTCGCCCATAGTGACTAGAATGAGTATCTCGTGCTTGAGAACTAGCAGTTCGCCGTGTTAATCCTCCAGGACCTAAAGCACTTAATCTTCGTTTATGAACTATCTCTGCTAGTGGATTAGTCTGATCCAAAAATTGGGATAAAGGATGTGAACCAAAAAATTCTCTATAAGTTGTTATTGATGGAGTTGGTGTTACTAATCCCTCGGGAGTTAATAAACGTTTACGTTTAACCGCTCTATGTACGGTTTGCCGAATTGAATTTTCTGAACGGCTTAAAGCTAATCCTAACTGATCCTGTGACGAATCCGCTACAGATCGAACACGTCGATTTTTCAAATGATCTATATCATCGAGTGTGCCCACCCCATACCCTATTTTGATTGGATAATCCACAGCAGTTAATAAATCTTGGGGCAATGAGAAAGATTCATTCTCAGGCACATTAAGGTTAAGTTTGTTGTTCAGATTTCGCCGACCGATTCGTCCCGATTCGCATCTTTGTTGGAAAAATCTCCTTTGTAATTCCCTGCATATGGATTCCGAAAAAGGTACATCCCCACCTATACAATAGAGATTCCTATAAGGTTCGACTATAGCGTCTTCTGATGACTGGATACTATCACTCTGTCTCTTTAGTAGATCTAGGAAGATTTTGGGGTAACGAACACTGTTCAGAATCTCTCTCATATCCAGACCCATGGCTAATAATAGGATTAGAACAGAGACTTTCCGTTTCTTGCTGATACGGGCCCATATTCTCTTCCCATTATCAATTTCCGGTTTGAATCTTCCTCCCCAGTCTGATATTATAGTGCCGGTATATATGGGAATCCCATCGTGGTCCAGTTCGCGACTATAATAAATACCGGGACTCCTTAATATTTGATTAATTACAACTCTAGCGACTCCATTTATTATGAATGTTCCTTGAGGATTCATCAAGGGAATGCTGCCTAAAAATACAGTTTGTTTTTGTACCCGCCTATTCTTCTTCTGAATCAACCGAGCCGGTACGTATGATTCGGACGAATACGTGACGCATTGATATACAGCATCCTTCTCGTTGATTGGAGGTTCTGTTAATTGATATTGCCCACCAAGCAATCGAAATTCAACCTCTTCATCCGTGTCTTCAATCTTGGGAAAATTGGTAGGTTCTTCGATTAATCCCTGATGAAGGAAACGCTGAAATCCTTCAAACTGAATCCTTCCGAGTTCCGGCAGTACGAACATTCCCTTATTCTCCCTTCGTATCACGCTAAGAACTCATTTTCATGATGAGGAGTCCGTATCAAATACTCCCTATAATATATATATATATATATATATATATATTCCTAGACTCGGTGATTGTTAGGAATAATCACTCTCGTCTACACCCCCATCCCCCACGCAGGAATGAGGAGAGGTAGAAATGCTGAGGCTATTATGGGGTCATGTCACGGAATCGGGGGGAAGAGGGGTAGAGAGGAATAGAAGCACTTGATAAGATTTGTATTAGGTGTTATACTCATGCCAACCTGTACTCGTACCGGTATTTTACCTCAGACACTTCCTTGAATTCGATTAGGGGGCGATATAGTCAAGTGGTAAGACAGAGGACTGCAAATCCTTCATCCCCCAGTTCGAATCTGGGTATCGCCTGATCGGAACGAATAATTCTTCGGGTTGACTACTATGTCAACTCCAGATACAGATTGGGATGCTCCATATTATACTACAGCCTGTCGCGCTAAATGTATCTGGATTTGCCACAAATGGACAACCCTATTATAGGGTATATCGAATTAGTGGGGTATACAGTGGATTTATTAACCTATGTGATATATGCACCGGTAACATTAGAAAAAGGGACGGAAGATTAATAGTAATAAGGAGGAGAAAGGGTAAGAGTGAGTATGTATGGGGATTCTATAATTACTTCCATCGCTTACCCTCTCCAAACACCGTACGGGATGATACATTTGTGTGTAAAGCAACTCGCACTTCAGATTATTATACACTCACTCAATCTATTACCATTCTTGGAAAAACTAGGAACAATTATTACGGATACAGTGGATATCGCTTGGGCTGCCCTGATGGTGGTTTTTACATTTTCCCTTCCACTTGTAGTGTGGGGAAGAAGCGGATTGTAACGAAACGCTAAATCCCCCTGTTCGGAATCATTCAACATTATTACGATAACCTTGCAATTTGGGATTATCCCCAACATTGCAAGGTTCTAACTATGCAATTTCGTCCCCATCCCGTGAGAGGTATGGAAGGTATAATCAATTCTTGCCCATCTATCGCGAAGCGTCTTCTCCTCCTTCAGTCGCAGATTTTTGTAAACCAACTCTTCGTTGAAGGAGTTTAATGATCTCCCATTCCCTGATGAATTCTCACCTTCTCCCTCTTGGAGGAGGTTTGTTACATTAACCCTCCCCCTACGTAAATATGAATTTTACGCTGTAAGAAAGATTGTCAGTAATATCCGAGATAGTAAAAGGATGGGATCTAGGCATCAATCCTGGAAACGAATAACCCCTCCACGCAGTAATTTGATGGAGGAAAAGAAGAAGTCGTAATATCGGGATAGGTTAAGACCCTCATCTGCTATATATATATATATATATATATATATATATATATATATATGGATAGATAGATGGAKTATTCMTKGAGAGAAWRATATASAWMMGAGGGATTAGAAAGTATCACACAACCAAACTAGGGGAGATTCAATATTCTCTATCTCTACCTTACCTTTCCATTCTCCATGTATTAGTTTTGGAGGTTGCGACGACCACGTTGAAGTATCTCTAGCCATAGACTCCTTTCTCTCAGAAACTATTCCATTTCGATCTAATTCCAAGTTTCGTATTTATTCAATAATGAGTACGTTGAGAATAAGAATATTGTGCGAGTGCATCTGGGGTCACACCCTTAGATGCATCAGGTTCCCTTTTAGTAAGGGCATATGAAAGTATACCTATATTATCGGTCCTACTCCTGCAATGGTACCAGGACCCAATTCTGTGTGGATCATATATAAATAAATATGTATACATATACTGCCAATTCGGGGAGAGGTAGGGAAGAAGGGAGGGGGAGGGAGACTATCTAAGATAGTTCCCTCCTTCTCCCGTAGGGATCCCTTATCGAGGCGGATATTACATACCTCACATAATTTCGTTACTTCAATGGATATTCCTCGATATCCCACCTATTCATATTGGGGGGAGTAAAATGTGATAAATCAGATCAATTGTTTTGAGTAGCTGTTTGTACATAGAGGATGAGTAGAAAAGCGGTGGGTATTGAAATAAGAAGTGCAGTAGCAGTGAATGCAAGAATATTTGCTTCCATAACCTCATTATTCCAATTTGATTAAAAGGGATAGATTGAAAAATATCCAATTGAAGGGTGAAATTCTCGAGCTGTCGATGGATCGACGTATGAAATTGATTAATACATTCCCAAGTATCCGATCGTCGCTCCATCGGTAATAGTAGTAGAATCGACCGGATCCGATCGATTCTTCAACATCGATTGAATAGTATAACACGGAATGAATCACCGAAAATAACTCATTTGAAGGATTCTATTGAGATAGTATTACTAAATCTCCTACTATATATAAGAATAGTGGGTGGTTAATAGTGAAATTATTATCACCCTTTGGAGGAATCCTCAGGAATAATTGCCGATGGTTCCTTCACCACCCCTAAGTGTTTAAGCATAATCTTGTTCATGCTACACATCCGGATAAGGACGAAATTGGGTAGATCTCAATCCTTCCCAGACTCATTCATAGGATCTATCTGATCTATTGATAGATAAGGAGTTTGAACGGAAGGGACCTGTTTCGAATCATGTTCAAACTGGTTCCGACACAAATACCTACCCTCCTCAAAGGAGGAGAATTTGAATCCTTGTATAATATTGGCTGTACCATATGAATAGCATAGATCTTATGCAGAAAACGATAGAATAACAAATGCATCTACAACGGTTAGTTATTCAATCTATGAATAATAAAATGAATTTGTCTCAGCTGAAGGCGAAATAAGAGGGGTTAGAGCATCAATTCGTCGTATTGACAGCAAAATGTCTATACATATAAACTTCATTCACCGGGATTGTAGCTCAATCGGTTAGAGCGCCGCCCTGTCAAGGCGGAAGTTGCGGGTTCGAGACCCGTCAATCCCGATTTATCCGCCTCCTCCTACTATACATCATCGCCATGTTTATATATATTGGGTCGAGCTGGATTCGAACCAGCGTAGGCAATGCCAGCGGATTTACAGTCCGTCCCCATTAACCACTCGAGCATCGACCCATGCGGATAGGGGATAGAATATTAGGAAACTCATACTTTAGGCCCCTACCTGTATCGGATCGGGAAAATATCAATCAACTCCCCCCCCCACACACACACACACACACACACGCACAAATTATAGATTTTTATGAAGTAAGTACCCCCAGGGGAATTCGAATCCCCGTCACCTCCGTGAAAGGGAGATGTCCTGAGCCGCTAGACGATGGGGGCCAATTACCATTCTTAATAATACTTGATCAGAATCGAACCGTCAATGGTAATAATTTTTGAGATGGAAGTACTCTATAGGTGGGAGAGAGCTATTGAGTAGCGAGTACCTACCCGATATGGTATTATTGGAGGGAATACTTCACCTGCGGAGTACTTTACCTGCTCTCGAGGAATATTAATGGGTTCAAATCCAATCATTCCACGGATTGGCGGATAGCGGGAATCGAACCCGCGGCTTCTCCTTGGCAAGGAGATATTTTACCATTCAACCATACCCGCGGTTATTATCATCCATCTTCTACTATAACAAGATAATACCGCATTTAGTCAATCTCCCTGTGAGAGTGAGATTGCGGAGAATCAGTCTCGGGATCCGTTCCATGGGTTATTAAATAACCCTCCCCCACTCCTTACAATGAATAAATATCACGCCTTATAATTTGCATGAGATGTATTCCGACCTGTAACGGTGAGGTGGGGGAGGGAAAGCTACAGTATCCGGTACGGTGGATCCTTATTAGGATATAAATGAATTAGGTATACCTACCAAAAAAACCGATCCAATCCATAATGAAGCACCCGAAAATACAATATTTTTGCTACTTGACCAACCATCTGGGGAAGCAAGCACGACGGGAACGCCGATCACCAAAAGGAATGAAATAGCAATTAATGCAAGTACGGACAGTTGAAAAGCAATAGTCATGACTGTGACTCTCCGAGCTTTTAGGATGAAAAGATTGTACCATCCGATTACTATCTGGTAAGATCCTCACCGGATCTAATATTGTGGAGAATATCGAAGAGATATACTTCCTTTTATTCCGTATTCGCAGTCAATCTATGATATTCACTCACGCTTCGCTCGTACGGAAGTAATCTCCGCCCCCTCGAATGATCGCCCGCTCATGAATCGAGGTGGTAAATATCACATAATATCGGATATGATTATACATTTTGTACTACATAGATATATACTTATAGGATAGAGTATGAATTGATACTAACACGCCTTCATCATCAAACTATCATTCCGTATCCTGAATGGAAGGTGTTTTCCGGAGAGATGGCCGAGTGGTTCATGGCTCCAGTCTTGAAAACTGGCATAGTGTTTAACTACTATCGAGGGTTCGAATCCCTCTCTCTCCCTATCGATACAACTTCTTCATCGTTCCGATCAAATAACATTACATTGGCTCGGCCTACTTGGCCGAACCAATAAATAAAATTTGCGAGAATGCATAACCTACTGTTTGCACCCCCTCTTTTCCGATTCATAAAACCTAGTTTAGAGGTGTCATAGAAAGAACGGGTTCGGTAACACGGTCAATTCCTTTTTCGAATCCAGCTGCAGCTGCACGAGCTCTTCCTGCATGCCACAAGTGACCCACAAAGAAGAAGAAACCTAGAACAAAATGGGAAGTAGCTAACCAACTTCGGGGAGATACATAGTTCACAGCATTTATCTCAGTAGCTACACCACCCACGGAATTTAAAGAACCCAAAGGAGCATGAGTCATATATTCCGCTGAACGGCGCTCCTGCCAGGGTTGTATATCCTTCTTCAATTTGCTCAGATCCAAACCATTAGGACCTCTTAGGGGTTCCAACCATGGAGCACGGAGATCCCAGAAACGCATCGTTTCCCCTCCGAAGATTATTTCTCCCGTGGGAGAGCGCATGAGATATTTACCCAACCCCGTAGGTCCTTGGGCAGAACCTATGTTGGCTCCGAGACGTTGGTCTCTAATCAAAAAAGTAAATGCTTGCGCTTGCGAAGCTTCCGGACCAGTGGGACCATAGAATTCGCTAGGGTAAGCTGTATTGTTGAACCATGCAAAGCAACAAGCGGTAAAACCAAATATAGAAAGAGCTGCCAAACTGTAAGATAGATAAGCTTCCCCGGACCACACAAAAGCACGGCGAGCCCAGGCAAAAGGTTTGGTCAGAATGTGCCATATTCCGCCAAAAATACAAATGGATCCCAACCAGACATGGCCTCCAATTATATCTTCCAAATTGTCCACACTAACGATCCATCCCTCTCCACCAAACGGGGATTTGAGCAGATAACCAAAAATAACCCCTGGACTGAGAGTGAGATTCGTGATCCTTCTCACATCCCCACCCCCAGGTGCCCATGTGTCATAGATACCTCCAAAATACAGAGCTTTAAACACTAGGAGGAAAGCACCAGTACCTAACAGGATTAAGTGAATACCCAGAATGGTAGTCATTTTGTTCTTATCCTTCCACACATAGCCGAAGAATGGAAAGGATTCTTCCAAAGTTTCCGGGCCAGTAAGTGCATGATAAATACCACCGAAACCTAATACTGCAGAAGATACTAAATGGAGTACTCCAGAGACGAAGTATGGAAAGGTATCTATGACCTCTCCACCGGGGCCTACCCCCCACCCCAGAGTAGCTAGATGGGGAAGTAGAATCAATCCCTGCTCGTACATAGGCTTTTCTGGAACGAAATGAGCTACTTCGAACAAGTTCATCGCTCCAGCCCAGAATACAATCAACCCGGCATGCGCTACATGGGCACCGAGTAATTTACCAGACAGGTTAATAAGCCGAGCATTGCCGGCCCACCAAGCGAAACCCGTGGTTTCTTGATCACGACCGCCCAGGTATAAAGTTCCATTAAAGAGCGTTTCCACGGGGTAGAACCTCCTCAGGGAATACAAGGTTTTCATGAGGCTGATCCTGAGCTGCCATCCAAGCACGAATACCTTCATTCAAAAGGATATTCTTGGTGTAGAAAGTTTCAAATTCAGGATCCTCTGCTGCACGAATTTCTTGAGAGACAAAGTCATATGCGCGTGAGTTCGAAGCTAGGCCGATTACACCAATAGCACTCATCCATAAACCAGTCACTGGCACGAATAGCATGAAGAAATGTAACCAACGTTTATTGGAAAAAGCAACACCAAAGATTTGGGACCAGAAGCGGTTAGCGGTTACCATCGAATAAGTCTCTTCAGACTGGGTTGGGTTGAAGGCACGGAATGTATTGGCACCATCACCATCCTCAAATAGAGTATTTTCTACAGTAGCACCGTGAATGGCGCATAAAAGAGCAGCGCCTAGAACTCCAGCAACTCCCATCATATGGAATGGATTCAGAGTCCAGTTGTGAAAACCTTGGAAGAATAGGATGAATCGAAAGATGGCTGCCACACCGAAGCTTGGCGCGAAGAACCAACCAGATTGACCTAGGGGATAAATCAAGAATACGGAAACAAAAACTGCAATTGGACCGGAAAATGCAATTGCATTATAGGGACGCAATTGTACAGACCGAGCAAGCTCGAACTGGCGTGACATGAAGCCTATTAAACCGAAAGAACCGTGGAAAGCAACAAACGTCCATAAACCACCCAATTGACACCAACGGGTAAAATCTCCTTGTGCTTCAGGACCCCATAATAGGAGCAAGGAATGTGCCAGACTATTAGCGGGAGTAGATACTGCGGCGGTCAGAAAGTTACAACCTTCCAAATAAGAACTAGCTAATCCATGAGTATACCATGAAGTAACAGAGGTTGTACCTGTAAACCAACCACCAAGTGCAAAGTAGGCACAGGGAAAGAGCAATAAACCAGACCAACCCACGAAGACGAAACGGTCTCTCCTTAGCCAATCGTCTATAGTATCAAATAAATCTTTTGGTTCTTTGGAAGACTTTCCGATGGCTATAGTCATAATAATTCCCCCATTCGACCGTTTCGACCATTTCTAAGTACCCTATTCGAATCACTGGGGATGGTGGATAAAATTTATCCTATCCCCCCCCTTTTCCCCCTACCCCTTCCAAGGATTTGTCTATCAATACTATTATCCGTACCCGGGAATATACTCTCGATGATACCGATCAGGAAGATGCGGAACCTGTTACCCAGTGATTGGTCGAATATTGATTCCTATACAATATCTGATGGGAATTCGTAATCTAGTCATTCTTGGAGGGTGGGTTAACTTCTCTCCCCTTCCCCCATTCCTTCTTCTCTCTCTTTATCCTTCTTCTCTTCCTTCCCTTTCCTTTTTACCCCCCCTATCCCCATCCTTTCCCTATCAAGTATCTTTCAATGTGTTTCGAAGTTACAGTTCGATTATCTGTTTCTGGATATCAATAGAGCCCCCTCTATTCGTTAAGGTATAAGGTGAGGGTCCGAGTATGAACATCTCGTTCGATGAGGACGATATGAGGGAGGCAGGGATGGATTGAATTCCATTGGGGAAAAGACTTCGAATCTTTCCATGGCTTTTCACATCCCTATGTATCTATTTTACCAATGCCCAATCAATATTGAAAGTTATTGAGTTGAAATTACTCACTCAAATACTGAATCCTGATAATACCTCTCTTCAATAAGATCGGGTCTGGAATAGGGATAGAGGAGATAGTGAGTGTTTCACAGACACTTGATCAATGAATTTGCACCAAATATCAATACATTCAATATCGAATCTTTTACAGTATAGTCAAAGAGATGAATGAGAGTTTGGTACGTGGAAATCTGTTTTGATTCTTGGAGGGTAAAAGGGAAAAATTATGGTTTAGAGTTTTTAGTAGATTCAGCTACTAGAATAGCTAACTCATAGAACTCGCTATGAGTTATATTTATTTATCTCCATCCCTTTTACCCCTCCCCCCCGTTCATACTCTTTATTCGTCCAGTCCCTATCCCTCACCAGTTCTGGATTGGGTGGTGGATATGTATATTCGACGCAATGATTGTTCAAATCCATCAGCACCCCCACCAAATGCTCGGATTTAACCGTTCGACCATTTGAATAGCCCCCTATCGGATTTGAACCGATGACTTACGCCTTACCATGGCGTTACTCTACCGCTGAGTTAAAGGGGCTTTTTGATCAGTGGAATCGTCGCAGCATGAGTACATTGTACCTGTAAATTTGGCTCATTATTTAAACTCTCCCCTTCTATTTTTCGCCGTTAATCGATACTGATACCTTTCCATAATCATATTCGGATGCGTAAACAGTAGGAGGGTAAGAATTAATAGATTTGGAAGTGGTGAAAGATTAGTACCGACCAAAAATAATTTGTCACCCCGACTACTGCTTCCACTATCCCTCCCGAATCGATAGTATTGAAGTATCGCCTGCAACAATGTCTCGGTAATCAGTGTGTATATACATATGTATATGCGTGTACATGTATACGTTGCAGAATGACCGAAAACTCTTTGGTAATATCATGCCAAGGGATAGGTTTATACATACCCCCATCCCAAAATTTTGAATGATGGATACGTTGAAGCGAACTTGCATTAATTTGAATCCCTCATTACTCAATCTATGTATAAAAACTTGTAGGGTATTGGATCGATGAAGTATCAATTCTATCCGGAAGCTTAATTAGTATATTATCGATTGGACTGAAAATTTGGTGAAGGATTGGATAAATCTCAATCGCAGAGAGTCATGGGAGCCTATATATATATATAAGCCATTTGATCATGCCAATCGAGTCGTTTTGGGGGATCATGCAGAATCATTAGAGAGCTATGGTGTCACCCCCTCCGATAAGGTGAAGAGAGTACAAATGTGTATCCTTCGGTTCGTAAGGGTTATTATATCCACTGGAAACGGTCGGAGGGAAAGGGGAGGAAAGGGAAAGGGGGGTCCATGGCCTCACTCATTTCACGAGTTATTTTCATTTAGAATCCGAAAAATTGGAATAATTGGACAGAAAGGCATAAAATGGAAATGATGGATAAACGGAAAGATTGACGCAATTAACACAAGCAACACGCTGAGCGCAACCAAACGATAAACAAATGAGTGGAACGATCAGCGTGAGGGATCTAATCATGTTGTCAGCATATCATTCGATCTATACATCTATCGTCAATTGGTTGGGTATCAGAATGAGGTTTTGCTGGGATGGGTGGTACGGACCCTTTCGTTCGTACCCATGGAACTCAGCGAATCTCTCTAATAACGGGCCCAACGCTCGTGTCTTCGGGGTGGGTAGGGTGATGATTTATACGATGAAGATTGGGCATATGATTCATTAGCAACTACTCAATCGACTGATCGATGAATCGAATTGTAAAAAGAATGGGAACGAGTGAGTAACGGTAAGAATTTAAGCTCCCACTTACCATTCCGTATTCCCTCTTCTTGCGGAGACGGGATTTGAACCCATGACCTCAAGGTTATGAGCCTTGCGAGCTACCAAGCTGCTCTACCCCGCGCTATCTACTATTGATTCACCCGATGTAATTATTATACTGGGTCAAATAATTACATCGAATACCGGAGAATCCAAGGGGTATCTATTTTCATTGACAGATATTTTTTACTGCACGGGCAAAGAGTAGTTTTACCAACTCGATTTCGTCACTCCGGGTAATAAACAAGTGTGTGCCATTTCGCGAAGTACGTGCCTGGATAAACCGAAATCCCGACAGTTGGATCTAGGCCTTCCTGTCAGTAAACAACGACGATGAAGACGCGTGGGTGCGCTGTCACGCGGTAACGATTGTAGTTTCTCATTAATTTTCCATTTTTCATCCGGTGATGAAGCCTTATCCATATTTTCTTTCAACGATTGGCGAATAGAGTGATATTTCCATACCAACTTTTGTCTCTTCCTTTCCCTCTCAATAATACTCTTTTTTGCCATAATGTTACGATCGGATTCAAATAATAGTTTGAGTTAATGTTTGAGTAACGGCTTACCCATAGGGTGCGAAGCGTTAACCTCCCTTCCCCCCCCTCCCCCCTTCCCTCCTTCCTTTTTTTTTATTCTTTCACCCATCCCCATCCAGTTGTATTTTACAAATGAGTAGTAAATAAATTAAGCCTACCATTAAATCATAGTTAATGATAGGCTTAATCCATTCCTTCCACCTACTCCTACCATTGCGAGGAGTATTAACCAAATTTTCCTGATGTGGAAGCGATTGAAAAAGCTGCATAGGTGAATATATAACCGACAGAAAAGTGAGCTAATCCTACTAACCGTGCTTGAACGATAGAAAGAGCTACCGGCTTATCCTTCCAACGTACCAAATTAGCTAAAGGCGTACGTTCATGAGCCCATGCTAAAGTTTCGATCGGTTCTTGCCAGTATCCGCGCCAAGAAATAAGAAACATGAATCCAGTGGCCCAAACGAGATGCCCAAATAGAAACATCCACGCCCAGACGGATAGACTGTTCATACCAAAAGGATTATATCCATTAATGAGTTGTGAAGAGTTTAACCATAAGTAATCTCTCAGCCATCCCATTAAATAAGTAGAGGATTCGTTAAATTGAGCCACATTCCCTTGCCACAGGGTGATATGCTTCCAGTGCCAATAGAATGTGACCCAACCAATAGTATTTAACATCCAAAATACTGCTAAATAAAAAGCATCCCATGCCGAGATATCGCAAGTACCACCTCGCCCCGGACCATCGCAAGGAAAGCTATAACCGAATTCTTTCTTATCCGGCATTAATTTGGACCCACGTGCATCTAATGCACCTTTGACTAAAATTAACGTAGTTGTATGTAAACCTGAAGCAATAGCGTGGTGAACTAAGAAGTCCCCGGGGCCAATTGTTAGGAATAGTGAGTTGCTATTGTTATTAATAGCTTCCAACCAACCAGGCAACCATAGGCTCTGACCAGCACTGAATGCTGGACTATCGGGTGAAGATAGAAGTACATCGAAACCATACGAAGCTTTCCCGTGGGCAGATTGTATCCATTGAGCAAATATAGGCTCGATTAGGATCTGTTTCTCCGGAGTACCAAAGGCTAGCACAACATCATTATGAACATAAAGTCCTAGAGTATGGAAACCTAAGAATAAACTAGCCCAACTCAAATGAGATATTATAGCTTCTTTATGTTCTAACATCCTGGCCAATACATTATCTTTATTTTGTTCCGGGTCATAATCCCTAATGAAGAATATGGCTCCATGGGCGAAGGCGCCTGTCATAATAAATCCAGCAATGTATTGATGGTGAGTGTATAACGCAGCTTGGGTAGTAAAATCCTGTGCTATAAATGCATAAGCGGGTAAGGAATACATATGTTGAGCCACCAAAGAAGTGATTACTCCCAGAGCGGCTAAAGCAAGACCTAGTTGGAAGTGGAGGGAATTATTAACTGTATCATAAAGTCCTTTATGCCCGCGTCCCAATCTACCTCCTGGAGGAGTATGTGCTTCTAAAATCTCTCTCATACTGTGTCCGATACCAAAGTTGGTTCTATGCATATGACCAGCAATAATAAAAACGACCGCAATAGCTAGATGATGATGCGCAATATCAGTTAGCCACAAACTCTGAGTCTGTGGATGGAATCCCCCGAGGAAGGTTAAAATAGCAGTACCTGTTCCTTGAGCGGTACCGAACGAGTGATTGATTGAGTCCGGATTTTGTGCATAAACACCCCACTGACCCGAAAAGAACGGTCCCAACCCTTGGGGATGCGGTAATGCAGTTAATAGATTATCCCACCTTACGTGTTCGCCTCTCGATTCGGGAATGGCAACATGAACTAAATGTCCCGTCCAGGCTAGGGAACTTACCCCAAAAAGTCCTGATAGATGATGATTCAAGCGAGATTCAGCGTTTTTGAACCAAGAGAGGCCCGGTTTCCATTTAGGTTGTAGATGCAGCCAACCTGCTATTAGGAACAGAGCGGAGAGTATTAACAGGAAAATAGACCCGTTGTAAAGATCCTGATTAGTACGTAAACCAATTGTATACCACCATTGGTAAACACCGGAATAAGCAATATTGACTGGACCTGGAGCACCTCCTCTGGTATAAGCTTCTACAGCTGGTTGACCAAAGTGAGGATCCCAGATTGCATGAGCAATAGGTCTTACATGTAGAGGATCCTGCACCCATGCCTCGAAATTACCCTGCCAGGCTACATGGAACAAATTGCCGGAGGTCCGAAGAAATATTATAGCTAACTGACCAAAATGAGAAGCAAAAATTTTCTGATAGAGGCGCTCTTCAGTAATATCGTCATGACTTTCGAAGTCATGCGCGGTGGCAATACCGAACCAAATACGACGAGTAGTTGGGTCTTGGGCTAGACCCTGGCTGAACTTTGGAAATCTTGATGCCGTAATGCTTTTCAAATCCTCCCAGCCATTATCCCACTGCAATGATTCTTGCTAGGAAGAATGCCCATGTTGTGGCAATCCCACCCAGAAGGTAATGAGCTACTCCCACAGCGCGTCCTTGTACGATACTCAAGGCTCTAGGCTGGATAGCGGGAGCGACTCTTAATTTGTTATGAGCCCAAACAATAGATTCAATGAGTTCTTGCCAGTATCCGCGGCCACTGAATAAGAACATTAAACTGAAAGCCCAAACGAAATGGGCGCCCAAAAATAAAAGACCATACGCAGACAATGAAGAACCATAAGATTGAATTACTTGAGAAGCCTGCGCCCACAAGAAATCACGGAGCCATCCATTAATAGTTGTTGAACTTTGGGCAAAGTTTCCTCCGGTAATGTGGCTTACTACTCCTTGATCACTCACGCTACCCCAAACATCAGACTGCATTTTCCAACTGAAATGAAATATTACTACTGAAATGGAATTATACATCCAGAATAATCCTAAAAAAACATGATCCCAGGCAGATACTTGACATGTTCCTCCTCTACCGGGTCCATCACAGGGAAAACGAAAACCAAGATTAGCTTTATCAGGTATCAAGCGCGAGCTACGTGCAAATAAAACCCCTTTCAGTAATATTAATACAGTCACATGGATAGTGAATGCATGAATGTGGTGCACCAAGAAATCTGCCGTTCCCAATGGAATCGGTAGCAGAGCCACTTTGCCGCCTACTGCTACTAAGTCACCACCCCCCCAGGTTAAACTAGTACTTGCTGCTGCATTGGGAGCTGTTGAACCGGGAGCGAAAGCGTGAGTATTTTGCACCCATTGGGCAAATATAGGTTGTAATTGTATAGCAGTATCTGAAAACATATCTTGGGGACGTCCCAAAGCACTCATGGTATCGTTGTGAATGTATAAACCGAAGCTATGGAAGCCCAGAAAGATACACACCCAGTTTAGGTGCGAGATGATCGCATCACGGTGTCGAATAACACGATCCAACAGATTATCATACTGAGTGGTTGGATCATAATCTCTCACCATAAAGATAGCCGCATGCGCGGCAGCCCCAACTACGAGAAAACCACCGATCCACATGTGATGCGTGAATAGGGACAATTGCGTACCATAATCAATTGCTAAGTATGGATAGGGAGGCATCGAATACATATGATGAGCCACTATGATAGTTAGAGAACCTAACATAGCTAAGTTAATGGATAATTGAGCATGCCATGAAGTGGTTAGAATTTCATAGAGACCTTTGTGACCCTCGCCTGTGAATGGACCTTTATGAGCTTCCAAAATCTCTTTCGTACTATGCCCAATGCCCCAATTGGTTCTATACATATGACCAGCTATCAAAAAAAGAACTGCAATAGCTAAATGGTGATGCGCGGTATCAGTCAGCCACAAGCCCCCTGTGACAGGATTGAGTCCCCCGCGAAAGGTTAAGAAATCGGAATATTCTGACCAGTTCAGTGTAAAGAATGGTATTAATCCTTTAGCAAAACTAGGATACAATTGAGCCAGTAGATCACGATTCGAAATGAATTCATGAGGGAGAGGAATTTCCCTGGGATCGACCCCAGCATCTAAGAGTTGGTTAATAGGCAAAGAAACGTGCACTTGATGTCCCGCCCAGCCTAGGCTCCCCAGACCTAGTAGACCCGCCAGATGATGATTCAACATAGATTCCACATCCTGGAACCAAACCAATTTGGGGGCGGCTTTGTGGTAATGAAACCAACCAGCAAAAAGCATTAGTGCCGCAAAGATTAATGCACCAATTGCGGTACGATAGAGCTGCAATTCATTAGTTATTCCAGATGCTCGCCAAAGTTGAAAAAAACCCGAAGTTATTTGTATACCTTGAAAACCCCCACCTACATCCCCGTTTAGAATTTCTTGACCCACTATTGGCCAAACTACTTGAGCACTAGGTTTGATATGAGTGGGATCACTCAGCCACGCTTCGTAATTAGAGAAACGAGCTCCGTGAAAGTACATACCACTCAACCAAATAAGAATAATACTTAGTTGACCGAAGTGAGCACTGAATACTTTGCGAGAGATCTCTTCCAAATCATTGGTGTGGCTATCAAAATCATGAGCATCAGCGTGTAGATTCCAAATCCAAGTGGTAGTATTAGGACCTTTTGCTAAACTTCTTGAAAAATGTCCAGGTTGAGCCCATTTCTCAAAGGAAGTTTTTACAGGATCCCTTTCTACCACAATCTTAACTTCTGGTTCCGGTGAACGAATAGTCATCGAGATTCTCCTCTCTCGGAACAGGGAATAGCAACAACCCACCAACAATAAATAAGAAACTTCTGAGAGATCTTCCGATAATCTTTCTCCCTCTTCATCAGTTTATGACTGGAACGACTATGATAGAGGAGTCATCTAGGGCAGGCATTCAAACTTATTATTACACAACTTAGAAGTGCTTGATGGACCCATTACGGATCCTACTCCTAGCTCGGTGGGATGAGTTTTTACCAATCCTTCCGACGGATGTTCATCAATCCTATCCGGTTCTATTTCCGATACTTGACGAAAATTCGATTTGATCGGGAACATACGTTCCCACCATTACACTACTTGGAACGTCCCGTGATTCTCAACCGATTCTGTGCCTCAATGTAATTGCTCGGAGCAAGTGCTATTGCTTGTCCCCAGTATTCAGCAGCTTGGTTAAACCACGCTTCTGAAGTCTCGGGATCACCTTGTTGAATGGCCTGTTCCCCCCGGTCGGGATAGGTCAATCTCGAAAATTTCCTTCCCTCGGAACCGTACTTGAGAGTTTCCCACCTCATACGGCTCGAACAGCTACTGATGAATCTACCCATACACCCAAATCTATCACTGTCGACGGGAATTATTTATTTTCCCTATCTCCCCCTCCCCTCCTACCTCCCCCTCTATCAATAGATTCATCTTCCTCGGATTTACCGAAGTACTAGGAATAGTTGGTGGCATAGGTTTCTAACCCCACTCCGAATCGGATGAAGTTTTGTCTATCCTCCCACCTCTTGGAATGCGGTGTCTCATCCTTATGATATCCCTCTACATTATGGTAGGGGAAGAGGTAACTATCTTACTCTCATATGGAAATTTTATCGATCTTACTCCCTCTTTAGGATTTGATGCTACACCGTCGCCTAATCTTTCGTCTCGGAATCGATTCTATTACATGAACCGATTCCTCACTAGGCAAATACTATTGTATCAACCCGAATTTTCAGTAATGGATCTTTACGGTGCTTTCTCTACCAATTCAATCACCTTATCCATGGAATGCATAGGCTCCGATTTTCCCTCCATGTTTGGGTTCTGATGAAGGGTTATTCTCCACGGCTAGTCAAAACTGTTCCATCTCGCGACGGTGCATGTGTAGAAAGCCTCTCCTCCCGGTGGTACTGAACCGGTAAATTCCATAGTATAGATAGTCGCACGTAATGACGGATCACGGCCATATTATTGAAAGCTTGTGGTAAAGAAGGGTTTCGTTCTAATGCTTGGGAATGATATTCTGAAGCCTTGGCGTGTTCCCCATTACTCGTATGAATAGGACCTATGTTATAAAGTGTATAACTTCGATCATAAGGATCGATCTCTAGACGCATAGCCTTATAGTAATTCTGCGAAGCTTCCGCGTATTCTCCCTCAGATTGAGCTGACATTCGTTACGGTCGGTCATTCAACCTCCGTTTCAAAACCGTACGTGAGATTCTCACCTCATACGGCTACTCCTGCAGAATGTGTAGGGAGAGAAATGATCTTCAGAATCTCGGAGAGATTCTTACTCCACCACTACGAACTGGCAGGGGCTAGTGTTTCTTGAGTGATTAATCTCTAGCCATCCCTCCTGTTAATCTTCTATTTCCGGTGCTGGTGCTGCATCAGAAGCAGAAGATTCAACAATTTCTTCATTCCCGACGCTCTGTTTCTCCGGGGACCAGCTACTTCGACAATCTCCGATGATTCTATGGGTATCCAAAACACGAACGAGATGGAAGTTTGTTGTCCCAATCACTGTTACTAGCCATCATAGAAACATACTGCCCGCTAATACGAATTCTAACGAAGCTTTTGTGTTGTCGATTCCTACATGTAGTGCTTTCCCCTCGTGCCTACCCATGGTTGGAGGTAATACCCTGCGGGTTAACCTTTTGCTCAACACTAGAATCCTTGAGAGATTCAAGCATCTGGGGCTGCATCAATCGAGGATACACGATGGAAGGAATTGTTTCATTCCCAAAACGCACCTTCACCGAGCGTGAGTCTTGTGTAATCACACATCATCCCAATCAACTTAGAATTGGGTTGATTGATTTCACCACCCAGATCGCACCATCTCTATAGTAAATAGATGCTTCCTTCTCTCCCTTAGTCGTAGGTATTATTCGCAATAATATATCCGCTACAATTGTGAAAGTCTTATCGATAAAGTTATCATTCCTCTGAGATCTAGGCATGATTGGAAATCTATGTTTCTCTATTCCATCCCTTCCATTCTCAAATTAATCTCTATGTAAGGGATACAGGTTGTGGTGGGAAGCATATCCTCCCAATATTTTCCCCCAATCGGGAATTTGAGAAAGATATACTCAATCCTTTCAGATCGATGAGGTGATAGTAGCAAAGTGGTTCCCTCGAACAGTAACACGTAGAAATGGATACGCATACGTATACGTACATAAATATACACATACACGTACACATACACATACGTATGCGTATACATATACATATATACATACACATACGCATATGCATATGTATATGCATATGTATTACATGTATACATCCCATACGGCATCGTATGTGTCTGTACGAGATCTCTCCATTCACTATCCGAGATTGGTGTAGTAACGGTTGTGAATAATTCCTCCTGACAATCTGAGTATTCTACAGTTAATTCAACGATTACATAAATTCCTTACTGTGTGCACCAAAAATGGGACACCTCCACGAATGTAAAATTATTGGTAGGGAGTTGTTATACCATCTCCCATTCCATAGAATGAGTAACGAAATGTCTTGGGAAAGATGGCCGAGCGGTTCAAGGTGTAGCATTGGAAATGCTATGTAGGCTTCCTGTTTACCGAGGGTTCGAATCCCTCTCTTTCCGTATCTCATTCCGAAATTGTTGATTACACTGCAATGAAGGATCCGACATTGTATATGAGAGAGTTGATAATTCGATTCGCGATTATCCTTTCCCCGAAGCAACCATTGTATCTCCATTCGGAATAATATTGAGGATTGAGATAGGGTTCATGATAGATGCGTGAGCACGCGAATGATAATCCGCGTTGAAACTGTCGGAAATATTATTCCAGATTTGGGAACCAGTGGATAGAACGAACGAATAAGGTTCGGTGTGGGATCAATATGTAGTATAACATGGGGAGTGTATGGATGGGAAAGTACTCGTTCATAATCTACCTTACCCAAACTGGAGTGTAATTTTGAGGTGACTGGGTAAGTGTTTCCTCCAATTCAGGCCTGGCGGGAATAGTATTCCACGACCAACAATTCGTTTATTTTCAAGCCTATGGATTCACGATCAATTATTCGATTAACAAATCCTTTAGGTTTCTCACCCTCCGAAAGGGAGAGGCTTAAATGATTGGGTATTCCACCTTCGCTAGAGGATCCTACGTTCCCTCCAATTAAATCTCGAGAATTCTTCTAATCCCTCACAGTAATAACATCATTAGGTTCGCAATGATAGCTCGGTATATCCACTATACGATCGTTGACTAGAATGTGTCTATGATTAACTAATTGCCTGGCCCCGGGAATGGTGGGAGACATACCTAATCGAAAAAGAATGTTATCCAAGCGCATTTCAAGCGATTGCAACGATACTTGACCCGTCGACCCTCTAGCTCTCCTGGCAATACGAACATGCTTGAGTAACTGTTGCTCCGTCAATCCATAATTGAAACGTAATCTTTGCTTCGCTTCCAAACGAATGCAATATTGGGATATTTTCCTCGAAATGGATTGATCACTGCCAATCTTTTTTGATTTCGGTGTCTTATTAGTAAGTCCTGGTGAATTTCCCAAGCGACGTATTATTTTCAAGCGAGGTCCTCGGTAACGAGACATATAAACTCCTTCTTTTTTTTTTTTCTACTTACACTCTTCCCTCCACCCCTACCTCCATCCCTCCCCACTCTCCGCTATAAGTTTTGAATAATCTCGAAACTTTGGGATTAGGAGAATATCCCTGACCTTAATCAGAGACATTACTCTTGCACAAGTGTTTGGGGGAATAATAACACACTCGTCACGGGGAAAGAGTGGTAAGATCCGGGTGGAAATCTATCAATATCGGGATCCTCATAAATAGTTTCCGAGAAGAGGGAAAGGTAGAAGCAGGGAGACGAAAGAACCGCCTATCGGACTCGAACCGATGACCATTGCCTTACAAGTGTAATGCTCTAATCCCCGAGCTAAGCGGTTTATTTATCTCGGGAGTGGAGTGCACATATTCTCCGCGATATTATGTCCCAGTATCGGTTCCACAATTTCCATAAACTCGATAATTGGAACTATTAGATCGTGAAATGGCAATTTGATATTGCAATTCACTCTCCATTGAATTAATATACTTCCTTGAAGAGGGAAGTTAAAAAGTCTTCAGTCGCTACACGAAAAGGTATTATTTGATTCCATGGATTCTAAACGTGATATGAGAAGGTGGTGGGGTGTCAGGAATATCATCTTTACCCTACCAATCGGTGGGGGGAAGGTAGAATAGGAGGGAGGGGGATGAAAGGTAAAAGATTGAGAAGGATCTATTATTTGTAATGAGCCAATGATTGATCCACATGAGATCCATGTAGTGAGAGGATACCAAATTTTTGATAGATTTATCTCTCGAATAATAGCAGAAGCTAAATAATGGGGGTATGGCGGAATGGTAGACGCTACGGACTTAAGTAGATTGAGCTTCAGTTTGGAAACTCACTAAATGACAGCTTTCAAATTCAGGGAAACCTGGGACTTTTTGGACAGGCAATCCTGAGCCAAATCTTGTTTCTAGGACAAGATAGGTGCAGAGACTCGATGGAAGCTATTCCAATAGATTATCAAATTACTGGGGTATCATCCATGGGGTAATAGACTGTATATATATATATATATATATATCATATCTCCCGTTTGGGATACGTCATGGGGTTAAAGATGCGGAGTGAGAATACTCGAGGAATTAGAAACGGTAGAAGAGGTTTCGTTACCCAGTCCGGGTAATCGTATCAAGTCCGACCAAAGATTGGGAAATTGAGTCTCTTTCAATACCATATCAACCAATTGGGAGGGTGAAATAAAAATAAGTATTCTCTATAGATGATACCTTCCAATAAATAATAGCAGGGATAAAGATAGAGTCCATCCCCACACTGTTAATGCTAACAACAATGCGAATTGTGGTAGAAAGAAAATCCGTTGGTCCTTGCAGACCGTGAGGGTTCAAATCCCTCTACCCCCACTAGTCGTAGAACTATTATGGGGATCAAGTATGAGTAATAACTCCATTCCCATACTGGGTGACACTAGCATATCCTCAATTTGGGTATGGGGTTGCTGGAACAGAAGATCCCGCCCGATCTTCCGTCTCTCCCTATTGCAGGGAGAGAGAGAGAGGGGCGGAAATGAGTCATCTCATCCCACTCCGTCTCGAATGGATTGTGGGGTCGTCGTAAAAACTTGTTAATCTTTCATTTTTAAAATATTCGTTTTTTCTTTGTTGGAATGCTTATTCGGAATCTACGAAACGGTAGGTATTATTCCAACTCTTTATTCCACACCTCTCGGTGACGGTGAATCTGATTACATTTCAGGATACACACCGAAAAAATTGGCCGGGATAGCTCAGTTGGTAGAGCAGAGGACTGAAAATCCTCGTGCCACCAGTTCAAATCTGGTTCCTGGCATAGCCATCAATGGACTGATCCGCTATATAGCATTGTGAAACCTTAGGAATCGTATCTGGGATTTGATTGGGAGGGATATGTCCAAACAATCTTACGTTCTCGGTGTCACCTTGGTTATTTCATTTCGACGCCAGATCCAATCACCAATTCGGGGTTTAAACGGAAGGGCTACTAGTAATGAGAGGTATGATTCCTTACCAACGGGGATTGATTCGGACTGAATATTACCAGACTTTTCCGCATACGATGGATATTGCTGGATTTGAGGGCGTAAATGTATTTTTCCATTTACCTTTCCCAGTCCTTTCTGTAAGTTCCTTGCGGGTGGATGGGCTAGTATTGGACAACCAGCAAAAAAAAATATTCTTCCCATTCTAGCTAAAGTAATTCCCAAAATATGGAAATCGAGCAAGTGCCAAAATGGGCATAGTTCGATCTCATTCGTGGTTAGTAAGCATCTTGTGACTCGTAAAAATTGGGTACGATGTAATCTTTGCGTAAGGGCCAACCAATCCAACTCCCAGGCATTAGTATACGTTTAAGACGCGGATGACTTTCATGAGTAATTCCTAGCATATCATGAGATTCTCGTTCTTGAAAATCAGCACTCTTCCGAATCCAGAAGACAGATGGAATTCTAGGATCTCTTCTCGAAACGAGTATTTTGATACATATTTCTTCCGGTTGATCTGCATCATCCTGTATCCTCGTGGGGTGATATACACTAGCTAAAAGTCCCCCCGGCATCACATCATAGGCACACTGGGAACGGAGATAGTTGAAACCATAGGTATATAAAGCAACAGCTACGGAAGGCCAATCCTCAGGTTTGGTTTGTAGAATCTCAACCCCCTGATAATCAAAACCCAAGGGCCTATGGGCCAGTTTATGCTTAGCTAGCCAAGCGGATAATCGTCCCTGCATTTCGATCTTCGAATCATTACTGGTGATATTATTGCAATTGGATACCATTACTATATTTCTCCAGAGATATCTCCATTCCCTTGTTATTAGATAGTAATCCCTCACTATTTGGTCCAGTGCTTATCTCCGCATCGAAAGTCGTCCCTAGAGAGATATCCAATAGAGATTTCGAAGATTGATCAGATAATCGTTGACTATACCGTCCAGTATGAGTGTTAGATGCGGTATCAAATCTATGCTTCGGAGTAAAAAATCTCTCTCTTTTTCGGGATTTCCTAGGATCCTTATACGTTTCTTGAGCTACTCTCTTACGTAGTTTCGTTACAGCATCTATAACAGCCTCGGGTTTGGGTGGGCAACCCGGTAAGTAAACATCCACAGGAATCAATTTATCTACTCCGCGAACGGTGCTGTAGGAATCGGTACTGAACATACCCCCTGTAATAGTACATGCTCCCATGGCAATCACATATTTTGGTTCAGGCATTTGTTCGTACAATCTTACTAATGAAGGCGCCATTTTCATGGTTACAGTACCAGCTGTTACTATGGGATCAGCCTGTCTGGGACTAGATCGCGGTACCAGACCATAACGATCAAAATCGAATCTTGAACCGATTAACGAGGCGAATTCGATGAAACAGCAACTAGTACCATAAAGGAGTGGCCATAAGCTAGATAGTCTAGCCCGATTCGCAAAATCATTAAGATTGGTTAGAATAATTGAATTCGGTGTATCCCGATCGAGAGATAAAGACTCCGCAGGATTAATCAGTGGATCCGTGGAATTGTTGGAATTCCTACCATAATCCGTGAATCTTGTTGAGACCATTCCAATGCTCCTTTTCGCCATGCATAGACTAAACCAACGATTAGAATAGATACAAATATTGGGACTTCAGCGAAAGCAGATACACCCAATTCATTGAAACCCGTAGCCCATGGATAGGGAAAAACTGTTTCGACATCGAAAACGACGAAAACTAACGCGAACATATAGTAACGTATCTGAGATTGGATCCAAGCATCTCCCATTGGTTCTATACCCGATTCATAACTAGTAAGCTTTTCCGGTCTTTTACCAATAGGTGCTAAGAGTCCTGAGATTGAAAATGCTAATACAGGGACGAAACCGGATACTAATAGGAATATCCGGAAGGATTCGTATTTGGGGAGCGAAAACATGGAACATATTCCTGTTACGAGAATGGGATAGTACGAATCTTTTTACATCTCATCATTACCCGAAGAGGAATCGAATCGATTCCGAATATCTAGTAATATCTCGTTCGGTTAATAAATACATTATCCGTATAGGAGTTTTATCTCACAGCGATTCTGAAGAGTCTACCGTTTGAAGGGTCTATGTATAATTGCGGAGAATTTTTTTAGGGATTAGGGCTATACGGATTCGAACCGTAGACCTTCTCGGTAAGACAGGTCGGAATCAAGGTGATAGATCCGAACTGTTTCAGGAACCCAACATGCATATTTTTACCGCATTGGGCTCGTTCATCAACTAAAGGATGCATTAGCTGATTCACCATCCTCCTCCCATTAGTGGAATAATAAGATGGTTCCGTGTGCTCAAGGAATTACTCCGAGCCAATCCCAAAGTCTTTCAATAAGTTTCTAAATGTCGACACAGGTTTGCTTTTCTGGGCATGGATTCACTCAAAGAGAGCCTTTATCGCTTGGAAGGAAACTTCATACACCTTGAAGCTCGCAAGCGAATGAGAGAATATCTTGAGGTCCTCGTATTTACCCCTGCCATCCCTAGCATTGAATGAACTCATAATTTACCATATCGACCAGATTTTCAATCCCCTTCTCCATTACTGAAGAATTGAATCTTTTGCTATGCTACCGTTCTCCCAAGGTTGTGGATGGAGTAAAACACAAATCTTTCACTCTTAGTGAATCGAGGAAATCGATAAACTAATTATTACTGAAAAGCATTGGCGCACGTGTAAACGAGGCGCTCTACCGCTGAGCCATAGCCCTTACTACTGCTGACCCTAGGGGTATATTAACCATACTCATTGGTTCCTGTCAAGTTGTACATTGCATCATGGGAAATATTCCAATCAATTATAATCTTTTCGAGACTTATTGTTTACAACTTCATATACCTGCTAGAATAGATTCAGTCATAATTAGGAATGACCTACTTAACTCAGCGGTTAGAGTATCGCTTTCATACGGCGAGAGTCATTGGTTCAAATCCAATAGTAGGTAAAACTTATTGGATACCGTTAAGTTAGGGTAATATCCAATAAGCTTTACAGAAGGAAAGGGGCGGGAACTCTCAAGTGTGTGTGTGTGTGAAAAAAAAAACGTTCTCTATCTTGTCATACTTCATTACCGAAGAATGAACGGATCGATACGAAACCTACTCTCGAGTAGCATTTGTAATATTTCAATTGGCATTTATTGCCTCTAACCTTGCTTTAGCCCTTTTGAAGGCTAAATTAGCTTCAATAGTCTCTTTCTTTCCCTTCGCTCGAGCTAGACCAGTTTGGGCTTTCTGGAAAGTATCTCGAGCTTCCTCGGTATTAATATCAATAGCTCCTTCCGCCTCGTTCACCAATACAGTTACTTGATTGTTATCTATTGTGGCGAAACCACCCATCAGAGCCATATTGGACCATTGTCCATTGACACGTATTCTCATAACTCCAATATCTAAAGCTGTGAGAAGTGGGGCATGGTTGGGTAAGATGCCGATTTGACCACTATTAGTGGATAGGATTATTTCTCGAACCTCGGAATTCCAAACAATCCGATTCGGGGCCATTACACGAAGATTCAGCATCATCTCCAATTAACTCCCCACTTGTAAAATTGCAGCCTTTGCAGTCGCTTCATCGATATTCCCTACCAAGTAAAAAGCTTGTTCGGGAAGGTTATCTAATTCCCCGGAAAGAATCATTTGAAAACCTTTAATTGTTTCTACGAGACTAACATATTTACCTGGAGAACCTGTAAAAACTTCCGCTACGAAGAAAGGTTGTGACAAGAAACGTTCAATCTTTCGCGCTCTAGCTACCGTTAAACGGTCCTCCTCCGATAATTCATCCAGTCCAGGAATAGCTATAATGTCTTGAGGCTCCTTATAACGTTGCAGAGTTTGTTTAACTCCTTGCGCAGTTTCATAATGCTCCTCACCCACAATCCCGGGTTGTAGCATAGTTGAAGTTGAATCTAGGGGATCTACGGCCGGATGAATACCCTTCGCAGCTAATCCTCTTGAAGGAACAGTAGTAGCGTCTGGATGTGCGGATGTTGTAGCAGGAGCTGGGTCGGTCAAATCGTCAGCAGGTACGTAAACCGCTTGAATGGAGGTTATGGAACCTTCTTTGGTAGAAGTGATCCTTTCTTGTAAGGAACCCATTTCTGTACTAAGGGTCGGTTGGTAACCCACAGCAGAGGGCATTCTACCTAATAAGGCAGAAACCTCGGATCCTGCTTGTACAAAACGGAAGATATTATCAATGAATAAGAGTACATCTTGCTTATTAACATCTCGGGAATATTCGGCCATCGTTAAGGCAGTTAAACCAACTCTCATACGAGCTCCTGGCGATTCATTCATCTGACCATACACCAGAGCTACTTTTGATTCTGATACATTCTGTTCATTAATTACTTTTGATTCTTTCATTTCCATGTAGAGATCATTTCCCTCGCGCGTACGTTCCCCCACCCCACCAAATACAGATACACCTCCATGGGCTTTGGCAATGTTATTGATCGATTCCATGATAAGAACTGTCTTTCCGACTCCAGCTCCTCCGAATAATCCAATTTTACCCCCGCGACGATAAGGGGCTAAGAGATCCACCACTTTAATTCCGGTTTCAAATATGGATAATTTGGTATCCAATTGTGTGAAAGCAGGAGCAGGTTTGTGAATAGGGGATGTTTCGTTAGCATCTACAGGACCTAGATCATCAACCGGTTCTCCGAGAACATTAAAGATTCGTCCAAGAGTAGCTTCACCAACAGGAACACTGAGAGGAGCTCCCGTGTCAATGACTTTCATTCCTCTCGTTAGACCGTCTGTAGCACTCGTAGCGACGGCCCTAACCTTATTATTACCCAATAATTGCTGTACCTCACGAGTAACATTAATCTGTTGACCTGCCGGATTTTGTCCCTTCACTATCAGGGAATTGTAAATATTAGGCATTCCACCTGGAGGAAAAGCCGCATCCAGTACCGGACCAATGATTTGAGTAATATAACCCACACTCTGTTCTACCGATGCAGAAGCTCCAAAAGTGAGATGATTGATTTTCATAGAGATTCATTGGATTAATTTCATTCGATTACTATACCAACAAAATGTTTGGTATCGAGTTATCGGTCGATAATGTTGGAGAATTCAGAGTTGAATTTACTTCTTCATCGATTCATTGCAATGCATGATGCAGATCGGTAAGAGTCATTGGAACGAGTTCCTCCCATACGCGTATGTACCGGAAACCAAAAATTATTCACTCCATACGGAGGAATGTATTGCATATACGCATACGCATACGTATACATTATACAAGGAAATAACATTCCATTCATTGATCCTCTATTTTTTCTTTCTTCCTTCTCCCTTCTCCCCTACACGCCTCCCCGACCGAGCTAGTATTTTTTCCTCCCATCGGTCAGTCCAGCAATGAGAATATTTCCGAGTCAATGTATGAAGAGACTTGAAGAAGTACCTCATTCTCCACCGGATCAAGCGAAGGGTATAAAAACTAGGTTGCATTATGCGTCATGTACAATATAAAATATTAGTGTTTCCCTTTCAGGAGAAGCTTCTGCGTAAACATCGAACAAGTCTATTAAAGCCGGTTTGATGTTTCGTAGTGAGATATTTTCGAGCAGACCCCATCCTTGCGGGAATAATTGATTGAGTCGTAGGGAGGGACCTATGTCACCACAAACGGAGACTAAAGCAGGTGTTGGATTCAAAGCTGGTGTTAAAGATTATCGATTGACCTATTACACTCCCGACTACAAAACCAAGGATACTGATATCCTAGCAGCTTTTCGAATGACTCCCCAACCTGGAGTGCCAGCTGAGGAAGCGGGAGCCGCGGTAGCTGCTGAATCTTCCACCGGTACGTGGACCACCGTATGGACCGATGGACTTACCAGTCTTGATCGTTACAAGGGTCGATGCTATGAAATCGAACCTGTTCCCGGGGAGGAGAATCAATTCATTGCTTATGTGGCGTATCCTCTAGATCTTTTTGAGGAAGGTTCTGTCACCAACATGTTCACTTCCATTGTAGGTAACGTATTCGGATTCAAGGCATTGAGAGCTTTACGGTTGGAAGATTCAAGAATCCCCCCTGCTTATTCTAAGACTTTCACAGGTCCGCCTCACGGTATTCAAGTCGAGAGGGATAAATTAAACAAATACGGTCGCCCCTTACTAGGATGTACCATCAAACCCAAATTGGGATTATCTGCCAAAAATTATGGTAGAGCTGTTTATGAATGTTTACGTGGTGGGCTCGATTTCACCAAGGATGATGAAAACGTAAATTCCCAACCGTTTATGCGTTGGAGAGATCGTTTCTTATTCGTGGCAGAAGCTCTTTTCAAATCTCAAGCTGAGACGGGTGAAATTAAGGGGCATTACTTAAACGCTACCGCGGGTACTTGTGAGGAAATGCTAAAAAGAGCAGTATTTGCTCGAGAATTGGGAGTACCCATTATCATGCACGATTATTTGACAGGGGGATTCACTGCAAATACTAGCTTAGCTTTCTACTGTCGGGATAATGGTCTACTCCTTCACATTCATCGTGCAATGCATGCTGTTATTGATAGGCAAAAGAATCATGGTATCCACTTCCGTGTATTGGCCAAAGCATTGCGTATGTCCGGCGGGGATCATATCCATTCCGGTACTGTGGTGGGTAAACTTGAGGGAGAACGCGAAATAACTCTAGGCTTCGTTGATCTACTCCGTGATGATTATATCGAGAAAGATCGAAGCCGCGGCATTTATTTCACCCAAGATTGGGTATCTATGCCGGGTGTACTGCCTGTAGCTTCAGGAGGCATCCACGTTTGGCATATGCCTGCTCTGACTGAGATCTTCGGGGACGATTCCGTACTACAATTTGGTGGAGGAACTTTGGGACACCCTTGGGGTAATGCACCTGGTGGAGTGGCCAATCGAGTTGCTCTGGAAGCTTGTGTACAGGCTCGTAATGAAGGGCGTGATCTTGCTCGTGAAGGTAATGAAATTATTCGTGAAGCTGCTAAGTGGAGTCCCGACTTAGCCGCTGCTTGTGAGGTCTGGAAAGCGATTAAGTTCGAATTCGATGCGGTTGACACATTGTAATTTTCTTGTCTCATCCTGCTCCTTCCTTGTTCCAGGCAATATTTTTACAGCGGATTGATTGGAGGAATATTAAGAGGGAGAAATAGGTGCATATACTATTTCTTCCCTCTCAATATTTCGGCTATATGTAATGAAACGGGATTGGTAACTCAGCGGATCAGAGTATATGGTTCCGAACCATAAGGTCGAGGGTTCGAATCCCTCCCAACCCATTGGATACTCCCATTCTATCTCCTCTCATACGGATAAAACTTACTGTGAATAACTATGAGATATATCCCATTCTCCTGGATACCTGTAATGAACTATCCAAGGATTATTGGATAATTGAGCAATAAGTTCTAACATATCATTAGTCATACAAAAGATTGATTAACAATCAGTTACCGAATCATTTCGGTCCAAATTATTTCACCCTACCAATAAAGAGTAACTTTCTGTGTTCAGAATTCGCATGGTTAGTTTGGGGGGAGAGGTAATTTTAATAGTATGTACCATAATTTGTTTCTCTTTAGGAGAAAGAGATAGATGAGGGAATTATTACGTCTCTAGCAGATTGGTTTGAAGACAAACGCAAATTCGGTGGATTGATCGGAGCTCTTATTGAAAAAGCTACCAAAGGATATGTTCTTAGTGAAAGAGAAAAAGATAGATCCATAAGTATCGATACCAATAAAGGATTATGGACTCGATGTGACAATTGCGAAAACATGTTATACGTGAAATTCTTGAAACAGAATAAACGTGTTTGTGAAGAATGTGGTTATCATCTCCAAATGGATAGTACAGAAAGAATCGAACCTTTAATTGATCGTGGCACTTGGATTCCCATGGATGAAGACATGGTTGCGCGAGATGTTCTCGAATTCCATGATGAGGAGTCTTATAAAGATCGTATCGCTTTTTCTCAGAAACGAACAGGATTAACCGACGCTATCCAAACAGGTATAGGAAAGTTAAACGGGGTTTCCGTCGCACTGGGCGTTATGGATTTCCAACTCATGGGTGGTAGTATGGGTTCTGTGGTAGGTGAAAAGATTACCCGTCTGATTGAACACGCTACTCAAGAATCGATGCCATTAATTCTTGTTTGTTCCTCCGGTGGAGCACGTATGCAAGAAGGTACGTTGAGTCTAATGCAAATGGCGAAGATCCCATCCGTTTTACAGATTCATCAGGTGCAGAAAAGGTTACTTTACGTAGCAGTTCTTACTTACCCTACTACCGGTGGTGTAACCGCCAGTTTCGGTATGTTGGGAGATATTATTATTGCTGAACCCAAAGCATATATTGCATCTGCTGGTAAAAGAGTGATTGAGCAGACACTGCGTCAAAAAATACCGGATGGTTTTCAAGTAGCTGAATCTTTATCTGATCATGGTTTACCCGATTCGATAGTACCGCGTAATCTTTCAAAGGGTGTTCTGAGTGAAATATTCGAACTCTACGCTTCAGCCCTATGTAAAGTATGAGTCTGAACAATTATCGAAACTCTATTTGATGGCCCAATCACTATTGAGCGAACAGTTCTGATACAATGCATCTGTATCTAGGCAGAAGGTTCTTCCTTGGCGATTAGCTTTCTGATGTAATAGGATATGGTATCCCATCAATTCCCAAATTCCGAGAATCTTTAACGTTTCAATTTATTGAAAACTCATCGATAGGTTTGAGCAAGAGGCAACAGAACTTTTCCATGCATTCGTAAGGAACGCAGTATAATGGGTATGTATAAGCCATAATGATCCCATTTATCCGGTCCCATGAAAATTATTCATTCACTGATACAATATTATTTGGGGCAATTCTCTATGACAGCTTCCCACCTACCCTCCATTTTTGTACCCCTAGTAGGCTTGGTGTTTCCAGCAATTACAATGGCTTCTCTGTTCGTATATATCGAACAGGATGAAATTGTGTGAAAATTGATGCATGATAAATACCCGGGAAGAGTGGCTAGTTCGGCATATAGATGGGTCTGTATGGCATGCAATGAATATCATTAATTACGCACTCCCAGTTAGGGTGATAAGTTATCATGCGAGCTTTTAGCTACTGAAAGTATACCCGGTAATATTACTCTTCGCTCCCAAATCTATGTTCCATTCCTTTTCATGAGGGATGAGACATAGATTTAACCACTTACCATAATCGACCTCTTATCATTCAGCAGAATTAGCGAATGTGAGGGTTAGGCCGAGCCTCGGATCGGTGGTAAATAATCCCAGTATCATCTGGAACAATTTGTACCTTTTTTCCCTCTGAGTATCCAGTGGTGAAAGGCTTGGGAATGGGAAAAAAAAAAATGGAGAACTTTCGAAGTTTGGGTGCTATAACTATCCAATCACTCGAAATGGAGTAATATCTAGGAGACATTGCTATGGACTGGCAATCCGAATGGGTTCGGGTGGAATCCGTAAAAGGGGCTCGTAGAATCAGTAATTTTTGTCGGGCCTTTGTACTTGTTTTCGGTGCACTAGGTTTTATTCTAGTTGGATCTTCCAGTTACCTGGGGAGAGATTCGATACCGTTTCTCCCACCCCAACAAATCGTTTTCATTCCGCAAGGAATTGTGATGTGTTTCTACGGAATCGCAGGCCTCTTTCTTGGATTTTATCTATGGTGCGCTATCCTGTGGGATGTGGGTAGTGGGTACAATCAATTCGATAAACGAGAAGGAATCGTTCGTATCTTTCGCCGGGGCTTTCCCGGGGAAAATCGTCGCATTCGTATTCAATTTTTCACAAGAGATATCCAGGCAATACGGCTGGAAATTCGGGAAGGCATTTTCCCTCGTCGTGTTCTCTATGTGAAAATTAGGGGTCAGCAAGATATTCCCCTAACCCGTATTGGTGAGGACTTAATGTTGGGTGAAGTGGAAGAAAAAGCTGCTGAATTAGCCCGTTTCCTATGTGTATCGATCGAAGGACTTTAAAAATTACACTTACAATTACTATTTCCACCATCAGTGCGGGAGTGAATAACGAGTTACCCCCGGTAAAATTATGTTTAGACCATAACCTCCCGATTGTGCAGTTTCTTCCCACTAATATTTAAATATTATTCCGTGATTGGTACTTATGAGATCATATTGGCGGAAACTTATCCAGTGGTTTTCCAATACTCCATATCGTTCTTTAGAAAGAGCTTATAAAGCTAGTAAACGGATATGGCATATCGAGAAGAATTCCTTATCCCATACGGATGAAGCATCGTCCCCGAGATACTTCTGGCAAGCTGTGATATTTTATGTGGATACGGAATTCAATCATTCCATACTCGTGATCTATTGGAGTCTTTTAGAGTGTAAGTTTAGCATCTCTGTACTGAGTATTTGGAACAGATGGAAATGGATTCTACTAGATAAATTCCCCATTCTCTCTCCAATTCATCACCATCCCCCCCCTCCTCCTAATGCGGATAAGACCCCATCACAGAGAGATTCTCAAGATATCTCGTTCTATCCCCCAAATTTTTACCCCTTCACTTCGGTTTCCCCCCGAATTTTTCGTTCGAAGAGATTCGGATGTATCGAGAAACCAGGACGGGACGAAATTGCTGATACCTCCAATGAGGGATTGAAGTATGATTCTCCCGTTTCTCCGGAAGGATCTATATCACAGGGATTGAGTGTAACGGAAAGAATAAATAGGAAATTGGCTCGGATTGAAGCAATCCTGAATGATTCGGAGATTTGGAAACGATATCATTCCTCCTCCCCGTCCACAGCTAGGGAGAGTAATGGATCGGACGATCAATTTTACCCTCCGGAGCCGAAAGATATTTATGTTCCCTCGGTAGCGTATGAATCTATAAGTCTTGTACCTCGTTCTATAACTCGCACTTCATCTAGATTCCGGGCAGAATTAACAGGACGATCAGGTTCATTAGCATTCCAAGAGTCTCGATTGGCTAAATATCAAGCCCTAGCCTCTCTCCAATATATCGGATGTTTATTATTCTCCCTGCTTGTCATTTATTCCATCTTGAATGGATGGTTTTTAGAACCTTGGATTAAGTATTGGTGGAATACGTCACAATCCCAAATATTTCTTAATTCTTTCCGGGAGGAGGAAGTTTTGGAAAAACTCCGAGAATTGGAAGAATTACTCTGGTTGGACGAAACAATGGCAGATTCTGGGGAGATTAATATGCAGGATCTCAATACGGAGATTCACGGGAAGACGGTACAATTGGTAGCAATACATAATGGGGAGAGTATTCAAATTATTTCGCACCTATTAACAGATGTAATTAGTTCCGTTATTATAGGTTCCTTGCTCGTTATAGGTCGAGAAAGACTTGCTGTTCCAAATCCTTGGATCCAGGAATTGTTTCATAGTTTGAGCGATACGACGAAAGCTTTTACCATCCCCCTACTAACTGATTTATGCATTGGATTCCATTCACCCCATGGTTGGGAAATAGTAATTGGTTCTTCCCTGGAACATCTAGGATTTGCTCACGACAAGTACGTAATATCCTGCTTCGTTTCAACCTTCCCAGTCATCTTAGATACAGTCTTTAAATATTGGATCTTTCGCCGTTTGAACCGTATATCCCCCTCGATTGTAGCAACTTATCATACAATGAATGAATGATAAATTGTTGTTATGGGGAGATTGATAAAGTAATAGTCTCTATAGTCACCAGAATGGCATAATTTTATAAAATAGTTTATAGCCGGGATGCCCGGGAGCAACCCATTCGAATGAATATTTGATACCAATAATCGAACTATGCAGAACGGGAATCCTAATAACTGGGTGAAAGAGTGGGTGATTCAATCGATTTTGATTCCAATCATTTTATGCACAATAACCTGGCCTTCTGTATCACACGCTTACCTAATTTATGCACAGCAGGGTTACGAGAATCCCCGAGAAGCAACTGGACGTATTGTATGTGCTAATCGTCATCTAGCTAAAAAACCTGTGGATATTGAGGTTCCACAGTCTGTACTTCCCAATACTGTATTTGAAGCAGTTGTTAGAATACCTTATGATAAGCAAGTAAAACAAGTACTTGGTAATGGGAAAAAAGGCGGTCTAAATGTAGGAGCTGTTCTTATTCTCCCTGAGGGGTTTGAATTAGCCCCTCCTGATCGTATTCCTACTGAAATGAAGGAAAAAGTAGGGGATCTCGCGTTGTTCCAGAATTATCGTCCCGATGAAAAGAATATTATTGTAATAGGACCAGTTCCTGGTAAAGCATATAGTGAGATTGTTTTCCCCATTCTTTCACCAGATCCTGCTGTTGATAAGGAAGCGCATTTTCTGAAATATCCCATCCATGTAGGGGGGAATAGGGGAAGGGGGCAGATCTATCCTGACGGTAGTAAAAGCAATAATACGGTTTATGGCGCTTCAGCGACGGGAAGAGTAACTAAGGTATTACGCAAAGATAGGGGTGGGTATGAAATAACTATTGAAAGAGCATCAGATGGTCGTCAAGTAATTGATACCGTACCTCCAGGACCAGAACCTATTATTCCAGAGGGTGAATTTATTGAGGCTGATCAACCATTAACTAGTAATCCTAATGTTGGTGGATTTGGTCAGGGAGATGCAGAAATAGTCCTCCAGGATCCTTTGCGTGTTCAGGGTCTTATATTATTCCTTGCACTAGTTATTCTGGCACAGATATTCCTGGTGCTTAAAAAGAAACAGTTTGAGAAGGTGCAATTGGCTGGGATGAATTTCTAAATAGTATATACCAAATTTTGAATAATTCGAATCGGGGTGTTTAATCCGTGCAACTCCTACATCTTACTGATAACCAATAATGAGATTAAGTTTGAGTGCCAGGTGTTGATGCAATATGATGAAGGTCTCTACATAGATTGAATGTTCCGAGTACCATTATTTATACCTTTCCTTATCAATCTCCAAATTATTGGAGGTACATGGTAGGGGTGGAAGTATTCCTCCTCCTCCTCCATTCTTCCGCCATTCCTAACACAATAAGACGAGTGGGGAATTGGGTGTGTGTCGTAAATTGAGACATTCTCCCCACTCGAACGGAAAAAATCTAGTAACATCTTTATATCACCCGCGTCCGTGGAAGGAATAATTGTTGGAACAAATTCAGCAAGATATCATGGAGAGGTTTGGAAATATTTGTAAATATCCCGACCCTATTTATAATAAACCCCCCCCCCTTTCCTTTTTTTTTTTCCTTCCCTCTTTCCCCTTCCCCTTTCCCCTCTCTTTTTTTTTCCCTTTCTCTTTCCCTCTTCCCCTTCTTTCCCCCTCCCCCCAACCTAATGGGAATAGATTCCTCTCGTACTGATGCAGAGGAACCAAGGATTGTTCGGACTTAGTCGATTAATCATGATAAAATTCATCCCGTACGTTTATATCTTATTCCTTACCATTTATTATCAGTATAAAGCTGAGAATGCTATCTATACATAGTTTATATGGCTTAGTATGGTGGTATATGAGATCCTACCAGATTCCCTGAAACAACTCGTTCTTAATACTCCCCCATCAATCTGGATAATGGGGAGTAAAAATTCCCGATGATGAAGTTGGAGAGACTTTATCTCCCAAACATAACCCGAAACGGATAAAGTCTCTCCAACTCGGGGGATTATTCATCTTCTTGGATAGATACAGGATGGGGTGATCCCTACCATCATCGCTATAGAGATGATCCTAATCCCGAATATGCTCCGTAAAGAAATATTCCCAGTAAACCAATCACGAGTGTACCAGTTACAGTCCCTATTAGCCACAGAGGAATCCTTCCAGTGGTATTGGCCATTATATTACTCCCTTCTTCACTCCATCAGGTGATCGTGACTCGAGACATACATAGTCACAAATAATTACACGGATAATTGGGACTTTAGATCCTTCCAAGTACATGAATTAGTACAATAAGTTACTGCTACTTCTAATTAAAGAAATGATTGGAAAATAGAACGGCGGGTACAAAAATCAATAACAATCCCCAATAGAGACTCGTACGGTTCGATTCTACACTCTGTTTGTTCGGGTTTGGTTGTGTCATAACTCCACAGTTATTCAAATTATCGTTGAATGAATTGCATCGCTGATATGGATCCCAAGAAAGAAACCGTAGGTACGGCTAGTCCATGAATGGCCAACCATCTAACTGTGAAGATTGGATAAGTTCTATCTAGAGTCATCGGTACCTCCTAGAGGGGTCTAGTAAATTCATCGACCTGTTCCAGTGAATCGAAACGGCCAGTTACTAATGGAACTTCCTGCCGGCTTTCCGTAAAATATTCATTCGGACGAGGGCTTCCGAATACATCGTAGGCCAAACCTGTACTAACAAATAACCAACCTGCAATGAACAGAGAAGGTATAGTAATGCTATGGATTACCCAGTATCTAATACTGGTAATAATATCAGCGAAGGGGCGCTCTCCCGTATTACCAGACATGATTAGCTCCGTATATTCGTGTAGGACAAGGTAAATTCATTACTGGAACGTGCAATGATTGGGGGTGAAGAACCACCAATACGTTCCACAACTCCTTGTGTTAGGTTATCAATCATATTGTACCAGGGGTATCTTTAGAACATACTGGATCAGTATAGTCAGCCTTCTCCCGACACAGCAATATAAATTCAATACGGAAGGGTGGGATTCATACATATAGGTTTCGATCCCTCACTTGTATTATCCCATTACTCAGCACCACCGAAACTACTTGCTATATTAACCCATGGAAAATCTCTTCCATTACCCTCGGAGGATACGTCTAAGTATTGATACTGTGAAATATTTAAATCATATCGAAACTGATTCAACGGTTCGTACGAAAGCAGCTACCAGTGCTAGGAATTACTACGCAATATGACCAATGATTGGAAGTAGGAGTAGATGGGCTTGATTCCAAATTTTCCCGTGGGAGTCACTCTTTCACCATTCGTTCAAACTATTACTAGATCTTTCTCGGTGATGGATGGGAAGGAGTAAATCCCTCTCAAATATCAGGGATATCTTGTAGATATTGGAATTCGAAACAGAAATTATACATTCTCAAAGAGTATTTATAGCAGTTTCAACGGGAGAATAGGAATGATTTGACCGGAATGATATTGGTACTAGATACAGTATGATTCGTTCAAAGAATCCGGGGGTAATTTCGGAGTGGGTAGAATCATTGAGCCCTTACACGTTTAAATTACCCCAATTTTTATCATGAGCCAAGATTCGATTCTAATTACGCCTTAACTATGAGGGAATGGTGAGCGAATACTCTATCCCAATCCACGAAAACCCTTTCCCATTCATGGAGTAGAATCTTAGGTAATTACCTCACAGAGTTGTATACTACATTCGTTGGTGCAAACGGGTATATTATTCCATGCTTACTCTATTTAGTTATTCCGGATTTTTACTGGCCGCATCAATTCCTACCTTAGTATTATTTATCGGTTTGAATAAGATACAGCTGATTCGATACAAGAATAGAGGAGAACTAACAGGTTCTGCAGATTCCACTGCATCCCCCAATGTTTCCTAGCGATCGATGCTTCCATCAATCCCAAGCAAGGGACATATGGGTTAGATACTGCCTTTCCTTTGCCCAATCGGAATAAAATGGTTGAAGCTTTGCTTTCTGGAATCGTTTTGGGTCTGATCCCAATAACCTTAGCTGGATTATTTGTCACTGCATATTCGCAGTATCGACGTGGTGATCAATTGGATCTTTGATCGAAGATCCCGATCATTCCGGTACATTCTACTGTTGCTTCTAATGGACCTCTCTGAGTGAATGGAGGGGTCCTCTTTTGCAGGGATGTCGGACCAGCGAGATATTTAGGGATAAAATGAAGGAGAGAGTCAAGTTTAATACCTTCTTTTAATAATCACGCCCTGTAGGATTCGAACCTACGGCATCAGGTTTTGGAGACCTACGTTCTACCGAGCTGAACTAAGAGCGCTTATTTTTACCTTTTACCATACCACTCCACTCCTTCTATTTATACAAATTTGTAGGAGATATCAAATATCCTGACGCCTGAGCGATATTGGGGTAGGGATGACAGGATTTGAACCTGCGACATTTTGTACCCAAAACAAATGCGCTACCGAACTGCGCTACATCCCTCTCCCTCTACTCCTTTTCGGAATAGATTATAATGGATCCTGTTAATACTTAGCCATATCCCACCGAATGGGTTTTTATTTCAAGTATTCACCGTTTCTACTACTCTTTCTTTTACTTCAATAACCCTCTGAGTATAGAGGAGAGAGTGGGGAATAATTAAGCGATACGTACACTCCCCGTACAAGGTCGATGATAATATTTTTCCACCAATTTCCGTAATATGTAATTGTTTCAATAGCACCTGCCACTAATACATATGTGTATGCATGTACGTGTGTGTATATATATATATATATATGCATATACATGCATACACGGACGTATCTATCCGTATTTACCCATATACACGCGTATCTGTATGTACACTTATTTATCTATCCATATCTTCTGATTCCTCAAAAGGAGAGTTTACGATGCAAGACGTGAAATCATATCTTTCCACAGCCCCTGTACTAGCTACATTATGGTTTGGTTTATTAGCTGGTTCGTTGATCGAAATAAATCGTTTTTTCCCGGATGCTTTAGTCTTTCCTTTTCTTTAAGGAGTACTCTCACTAACTAGAGAAGGAAGGAACAGATTGAGGAAACTAAAAAGCAGTATCAGATTGATTGGTAGAACCTTGGATAAGTTGGGATAGGCATTTTCAACAGTACCTAATGCATCGATAGGGATTTTATTTACCCCTCCCTTTCTTTCCCCCCACCCCTTCCTCTCCTCCCCTCAACCGAGGTTTGGTAGGTTTGTAACCGGATATTCGGAGTAATCCCATGGCGAAAAGTAGAAATGTAAGAGTAACAATTACTCTAGAATGCACTGGTTGTAATCGGGGTGATAGTGGTGAAGGATTATCAGGTATTTCTAGATACACGACCCAAAAAAATCGTCGCAATACACCCACGCGATTGGAATTGAAGAAATTTTGTCCTTTTTGCCACAAGCACGTAGCTCACAAAGAATTGAAAAAATAATGTTATGATATTCCTGCACAAACTCCCTGAGATTTATTAATAATTTATCGAAGTTTTCGAGGTAAATATGAGCAGGTTCAAACGATCCCTACGCAGGCGTTCACCACCAATCAGATCCGGTGAGGTTATTGACTATAAGAATATAAACTTATTGCGCAGATTCGTCAGTGAACAAGGAAGAATTTTATCCAGACGAATGAATAGATTGACCTCTAAACAACAGCGCTCAGTAACTGTTGCTATTAAACGAGCTTGTATCTTATCCTTGTTACCTTTCCTCAGTAGTGGTAGTTAGTATAAGTGATAATTGAATAAATTTTTATTACAGAACCGTGAGGTTAATCATTGGGTGGAATAAATATTATTTGCTCACTAGAACCAATAGTTTCAGATACTTAGGAGTATGATTTGGTCGCCCACATACTTTAATCTATCTATATCCTGTTCCTGCGGATAGTTCGGTGTGTGGGTGTTTATTATTTTATTACCCTTTCCTCCCCTCCCCCCCCCTTTTTTTTTTTCCCTTTTCCCTCCTTTTTTTCCCTTCCATTCAGTATAAGTATCTATAGGGGGTACCCTCCCCTATAGATGTTTGGTCAGTCAAAAATACTACGTATCCTACACACCCACATATCCACATACTCTGATTTCTTACCACCCTTTATCTTTTTTTTTTCTCTCATTTCTTTTTCATTTCATTGGCGCTCGTCACGGTGTTACAATATACTCTTCCCACCCATCCGTAGAGTAATCTACCTATGCCCCGAACTAACAGTGGCAACTTTACCCGCAGAACTATCTACTAACTCTTCCTAATATACTGAGGTAACAATTATTATCTGGAATAGCTATCTGTGCAAGTATCTTGCGATTCAAACGAACCTGGTTTTTGTATAAATAATGAATCGTATCGTTATGAGTAATCCCATTATCCCGGGCTGCCGCATTAATCCTAGAAATCCATAAACGACGAATCTCTCTCTTTCGATTAGCCCTATCTCGGTAAGCGTAAACTAAAGCCTTCATTCCTTGCTGATTAGCAGTTCGAAAAAGTTTTGAATGAGCCCCCCGAAACCCCGATGCAAGTGCGAGAATATTCTTCCGATGTCTCCGAGCTACATATCCACGTTTCACTCTAGTCATTGATGCTTACTCTCGTGGATTACTAAATTCTAGTTCAAGAATATCCTATCGATATTGAATGTTTCATCCATTGGTACATCATAGAATGACTCCCCTTCCACCCCCCCCCCCCCCCCCCCCCCCCCCCCCCCCCCCCCCCCCCCCCCCCCCCCCCCCCCCCCCCCCCCCCCCCCYCBMCCCCCCCCCCCCCCCCCCCCCCCCCCCCCCCCCTCTTTTATTCATCCTCATTCACAAGCCCTCTACGAGGGAATGTATCTATTTCAAGTACCATACGCGCGTATATATGTCGTGTATGTGTATATGTATGTGTATATACATATACATGCGTGTATGCGTATGCATACGTATACGTAGAACTCACTCGCATCGATAGGAATTCCCTAGGAGGATACGATATATTGTATTGATTCTTTCGAACGTGAGACCTGATCCTTCTGAAGTGGGAGATAAAGATTCCAATGGCTTTTGCTACTATAACCTTCCCAGCCATGAATTCTTGGGTTAGGTACCCTCTCGGTGGTCGGGAAATCAAACCTTGAACCGATAGAAATCGGGGATTCCATAGTTTTTACGGTTATCCCCCTAACAGTGGGGTCCTCTTTATACGCCGGAGCTCTTAATCCCGCGACGAATGGGATGATAATGCCATTGGGAAATTGTATAATTCCCAATTCCTAGCTCCACCCAAATTATTGAGTAGTAATTTCCTCTCGCGGAGAGAGATAAAGAATTATTCGCACAGTAACGACATGTCATTTCAGGAGTTAGCTGGGTAACTGACCCTATGAGTCTGTTATTGCAACGGTATCGGGATAAGTATTATGCTTTCCCCTCCCACTATTCCTCCGCTTAATGAATCGATTGTTATTCATCATCATCGAGGAATTGCTTCCATTCCATATCGGAATGATTGGATTCGCACCAATGGGAACCATAAATTTCATCTGCATAGGAGGTAGATGATGGATCTTCAATTGACTCCGGTAGAAGAGTTCTTCCGCAATAGCGACCCCCTCCTTTCGTTCAGTTTACGATCCAAACAGGTCGCACATACACCCTAGTACATACTCCTCTACGCTGAGGACATCCCCGAAGAGCGGGAGATTTTGCTCTACCCTCTATCGGTTGTCTCACATTCCTAATAAGTTGTCGAATAGTTGGCATTTAGAATTCCATGCAGAAATGATTGGTTTGGATTAATCCCAACCATACCCAATTTTTACGAGATTGATGGTTCTTCCTGAAATGTTCCATGCAGAGAAGAACCAGTATCCATTACCCGAGCGGGGTGAGGAATAATTTTGAAATCCTCCCCTCCCCCGCCCCGTAATCTATGAATCGGTATTGATACTGGGAGTATTCCCCCTGCAATCTTAGAGTTTACCTATTCGTCAATTACCTGTGGGATGCTAAATTCGTTTCCCACTGATACAGAATTTACTAGATACTAGAATGGTAGGAATTCTAATTGATTGCTGAATCCGAAGAAGTTTCTGATGCTACGGAATCGACGGTGCCATAAGCTTTAGCTTCTCCTGCTGACATAAAAGCATCCCTTTCCATATCCTCGGAAATTACCCATAAAGGTTTGCCTGTTCTTTGTGCATAAACCTTGGTAATACAATCACGAAGTTTCAATACCTCTTCTGCTTCCATAATACATTCTCCTGCTTGTCCATCGTAGTAAGAACTAGCAGGTTGATGAATCATAACCCTGCTCTGTGTGGTGATTCTTTTTGAGAATCGACCGAACCGTACGGGCATTTTCGTGCATACGGCTCGTCATTGGATTCGATACAGCAAAGGAGGTAGGTAACCAGTAGAATACCCGGTCTCGCACCAACTTAGGAATCCGGTACTGATTGAATCTGCGCACCATCCTTTTCCTAGAAAGATACTGCGATGGTTCCGTTGCTCCCGTTTCGGATAGCAATCCCAAAGTTTTTACTTTTTTCGCAGGTTAATCAGGATTATCCAGTTCCTAGTACCATTTGAAACTCCGTTTGGTATCATGCAGAGATGGTTTATGACGCTAGAATAAACTCATAACTCATGAATTTGAATTGCGTAGGATGGATAATAATTCTGATTCTGGTCTACCATCTTGATACTTCCGGATATTCCAGTAGTATTTATACCAAGTTCTATATGCCATGCTATTATTACCTCGATTCAATCCGGTGAAGGCATAGTCTCTATCCCCCTTACTGGGATCATTGGCGCCAAGCGTGAGGTAGTGCTATACGTTTAGTAACCTCTCCCCCAGTTAATATGGAAGATCCCGTTGAAGCAGCTAATCCCATGCAAATGGTATGTACATCTGGTACTACGAATTGCATAGCGTCATAAACGGATATTCCTGGCAATACTGCCCCACCCGGAGAATTGATGTATGAGTACATGTTCTTATTCTCATCCTCCCCATTTAGGTACATCATGATACCAATAGGTTGATTCGCAATTTCGTCATCCACTTGCTGACCCAGAAAAAGCAATCTTTCTCGATAAAGTCGATTGATTGGGGTAGATTTTTCATTATCCCCCCCCGGAACCGTACAAGCACTTTTAGAAGCATACGGCTCGATTGGTTTTAATAGTATAAAAATCTCTTTGTCAAATACTGATTTTTCACCGAAAAAATCTTCGGTTACTTCCCCGTATTCGTTGGGGATATTACATTATCCCTGACTCTACCCCTACTATTCCCAGTTCGAGTTTGTTTTCTATCCCGAGCCAAACTTACCGAACTATCCTTCAATTGATGCACTATCTAATAATCATTCTCGCTGCACCAAAATTATCTTGTTCACAAATAGGTCCCTCTAAAATAATCTTTGGGTTTATGCTCTACTTCGGGGTAATTTTCATCCGATCTCCACTTGTGCATACAGAACAGGTGGAATTATTACCGTTTGTGCACCGAAAACTCTATCTTATTCACCCTCACCGTTCATTCCTTCCAGTCCTTATGCAGCGGTTGCAAAATCGGTAGTAGGAATTGAAATAGTTTGTTACTCATAATTATCGGATTCTACCGAACGAAGCCTGGATACTCTATTAGTTCGAACTAACCATGGATTCGCATAATTGACAGATCCCCGTTCAATCCCTCAATATTCTCTCACGCGTTAGACCGTTGCTGTTTCAGCCAATCCCAGGTGAGGCAAGAGCATCTCGAACCGGAAAAGATGGTGGGAATAAATTCCATGTAACCCGGAATGTATAACAAGTCGCACTATGCGTCAACCCAAACTGCATCCTCTTCCCCAGGGAGACGAAAAGGCACTTTCGGAACACCAATAGGCATGCGAGAGAGAAAAATAGAGATTGACCCCTGATTCGGAAGCGTAATCTTCAACAGCAAATAGAATTCTATGGAATATTATAACATACCCAAATTGGACAAGTATGAATGTATGCATTGGTGGTTGAGCACACATCTTGATCAGTGGCAAATACGGAATCATATTTCCCGTGGTTGGTAAATAATGGTTGACACTTTCTACGATGCACATTGATAATGGGACCAATTCCCGCATTGTTATGCATAATATACAGATGCTAGAATATTTCTGTCTATCCCTATTTATAGAGATGGTATTGATGCCCCTCACTCTCGCAATAGGTGTGCGACTCGGATTGTAACGTATAACTCGGAATAGAACCTTGGGTTATTATCCAATCAGAATCTCATCCAATAGCAAGATATTCTAATGCAAAAAAGTTACGTAGTATTTACTCTTAAGGGGTATTTAAATGGGTTTGCCCCGGTACCGCGTTCATACCGTCGTATTGAATGATCCCGGTCGTTTAATTGCTGTACATTCAATGCATACAGCCCTAGTCTCTGGTTGGGCTGGTTCAATGGCCTTGTACGAATTAGCAGTTTTTGATCCATCTGATCCTGTTCTTGATCCGATGTGGAGGCAAGGTATGTTTGTTATACCCTTCATGACCCGCATAGGAATAACAAAATCATGGGGAGGCTGGAGCATCACCGGAAATACTGTAACCGATGCAGGTATTTGGAGTTATGAGGGTGTAGCCGCAGCACATATTACATTATCTGGTTTATCATTCCTGTCGGCTATCTGGCATTGGGTATATTGGGATTCAGATCTGTTCCGTGACGAACGTACGGGAAAACCATCCCTAGACCTGCCTAAGATTTTTGGAATTCATTCATTCCTGTCAGGAGTCCTTTGTTTTGGATTTGGGGCATTCCACGTAACAGGTTTATTCGGTCCTGGAGTATGGGTATCTGACCCCTATGGATTAACCGGAAAGGTACAACCCGTGGATCCAGCATGGGGAGCCGAGGGTTTTGATCCCTTCGTTCCAGGAGGAATAGCTTCTCATCATACTGCAGCAGGTATATTAGGTATATTAGCTGGGTTATTCCATCTCAGCGTTCGTCCCCCTCAACGTTTATACAAAGCATTGCGTATGGGGAATGTTGAAACTGTTCTATCCAGTAGTATCGCTGCTGTTTTCTCCGCAGCCTCCGTAGTTTCTGGAACTATGTGGTATGGTTCCGCCACCACCCCAATCGAATCATTTGGTCCTACTCGTTACCAATGGGATCAGGGATATTTCCAACAGGAGATAGATCGACGAATTCGTGCTGGTAGGGCCGAGGGCCTAAGTCCGTCAGAAGCTTGGTCTAAAATCCCTGAAAAACTAGCTTTTTATGATTATATTGGCAATAATCCAGCTAAGGGCGGATTATTTAGAGCAGGTTCGATGGACAATGGAGATGGAATAGCTGTTGGTTGGTTAGGCCATGCTGTCTTCAGGGATAAGGAAGGGCATGAGTTATTTGTGCGTCGCATGCCTACTCTCTCCGAAACATTCCCAGTAGTTCCGGTAGATGGGGAAGGAATTGTGAGAGCTGACGTTCCATTCCGACGGGCAGAATCAAAATATAGTGTCGAACAAGTAGGTGTAACTGTTGAGTTTTACGGTGGCGAACTCGATGGTGCCAACTTCAGTGATCCCGCTACGGTGAAGAAATATGCCAGACGTGCTCAATTGGGTGAGATTTTCGAATTCGATCGTGCAACCCTGAAGTCAGATGGTGTTTTTCGCAGCAGCCCAAGAGGCTGGTTCACCTTCGGTCATGCTACATTTGCTCTTCCTTTCTTCTTCGGACATATCTGGCATGGTGCTAGGACTCTATTCAGGGATGTTTTTGCCGGTATCGATCCCGATTTAGATACTCAGGTTGAATTTGGAGCTTTCCAAAAACTAGGGGATCCAACCACCGAGAGACGAGCAGTATAACCTTATTCTGTTCCAATTCCAGGATTGGGTTCTGATACTTATTGAGTACGACTAGCGATAAAGTCTCGGTAATACAGATTCACTCTTCCTGGTGATGGAAACTCACCATTCAATCCACACTCGATCGGAATATTTTCATCTTCGTAGATGTGCACACACGCATACATTCCACCTGGAAATAGAGAGGTTGGGAATAGTCCTCACAGAATTGAGGAAGGAATCTATTAATTAGTGCAAGAGCTATCTTCGTAACCATCATTTACGATCAACTTATGGAAGCATTGGTTTATACATTCCTGTTGGTGGCCACTTTAGGTATAATTTCTTTTGCTATCTTTTTCAGAGAACCACCCAAAGTTCCGAGTAAGGGGAAGAGATGATTTCTTCATCCCATACCGGAAGACTTTTTCATTTGCAATGTGCAGGAGATGGTGAAGACCTTCCCCCATTTTATAGGGAAGGTCTCTCTCAATCAATAATCAATCTTCGTGTTCTTCGAAGGGATCTCTAAGGTCTTCGGAGGGTTGGCCGGAAGCGGTGTACAAGGCATAACCGGTGAAGCTCACGGGTAAACAGGATATGGAGATGGCGACCAAGGTTGCAGTTTCCATTGCTAGGTAATCTCAGAATAATGGTTCGTTTCTAATATGGTAGTACACAAAGTTAATGAATCTCAACTAATTAAATAATTTCTACGGCTACAAAGATTATCGATGATACTCCCAGAGCCAAACCGAGACAGAGTGGTTTGGGAGTTTTTTTGAAACCACTCAATTCGGAATATGGTAAAGTAGCCCCTGGATGGGGAACTACACCCCTTATGGGTCTTTCCATGGCATTATTTGCAGTATTTTTGGTTATTATCCCGGAAATTTACAATTCTTCCGTTTCATTGGATGGGCTTTCAATAAGTTGGTAACGAATTAATATCATGGAGTCGTTTCATATCCCCCAGTGAAGAAATGGCTGGGGGATTGAAAGATCATCCCAAAAATCGAGAGATAGTTGAATCGCGTAACCATCGAATTCAAGGGTTTTTTAATATGGGTGTGTGACCCGCCAGAACCAATCTCATTTGATGGGTAAGGAGCTACTCTTCTTACGAAGGGATAAAGTCCACCCTGCTGGATTCTAATAGCATAGCATTCAGAGCGCAGGGTGTATAGAGTCAATCGATGAATATTTGGACTATGATTAATTACACGATCTACCATTTATGCTCCGTCATTGCGTTGCTAGCAAAAGCTTAGGGAGTTGTTCCACATGCTTTCGACATAACGGTTCCTTGATATTGGTTTAGCGAAGGGATTGAGTAATATATTTTCTCATCCTTTCAAGGTTGGGTTTACTTACTTGAATGATGGTGGGGGGTGTTTACCCATTATTCCCTCCACTTACCAATAGAAATATCATCGGGGTGCAGTAGGAATCTAATGTTTAAATATATCCATACAAAGGGATTGGAACGAGATAAATCCTATTAATCCTTCTATTGGTTCATCCACGATTAGATTTGATAGGAAGAGAGATTGCTCAAAAAGCCAGCAATATATTACCCCATCCGATCAGGATGTATGAGCTAACGTGAGATCGAAGCGAAGAATATTTCGAGGTAGATTCTCCACCCTACCGACCCGTTACCCTACGAGAAATAACTGAGGATTATTAAACAGTTATTCGGATGCTCAAGTAACGTCTGAATATTCTCGCTCAAGCTGTATGAAGGGAAATTTTCATGTACAGTTTCTCGAGGGGGAGGTTGTAAATACTTACCCATCTCAATAAAGTGTATGATTGGTTCGAGGAGCGTCTCGAGATTCAGGCGATTGCCGATGATATTACCAGTAAATATGTCCCTCCCCATGTAAATATCTTTTATTGCTTAGGAGGAATCACATTAACTTGTTTTTTAGTTCAAGTAGCTACTGGTTTTGCTACGACTTTTTACTACCGCCCGACCGTTACGGAAGCTTTCTCATCCGTTCAATATATAATGACTGAAGTCAGTTTCGGTTGGCTAATCCGATCAGTTCATCGATGGTCAGCGAGTATGATGGTTCTGATGATGATTCTGCACGTACTTCGCGTTCATCTTACGGGGGGGTTTAAAAAACCTCGTGAATTAACTTGGGTTACGGGTGTAATTCTAGCTGTATCAACCGTATCTTTTGGTGTAACCGGTTACTCTTTGCCTCGGGATCAAATTGGTTATTGGGCGGTTAAAATTGTAACTGGTGTACCTGAAGCTATTCCCGTGATAGGGTCTCCTTTGGTAGAATTATTACGCGGAAGCGTTAGTGTAGGTCAATCCACATCAACTCGTTTCTATAGTTTACACACTTTCGTATTACCCCTCCCTACTGCTGTATTTATGTTAATGCATTTTCTAATGATCCGTAAACAAGGTATTTCGGGTCCTCTATAATATGGGGAACCGATAGATGTTTCTACAGCTGCCGGAGCGTTAGGATTTCCGAATATCATTCCACTGCCATTGATACCTCTTACTAGAAAGGGTAAGAGATTTCTTCGGTTTCATTATAAACTTTGAAGTCCTTCTTCGAAAGACTCTAAGTTTTGCGTTCTCAAGGGAAAGATGGATTACGGGAGTGTGTGACTCGAATGAGGAACTAGGCTATGCAGGTGTATCAATAGGATCTGCCACATCAACGAACGTGTCTCTATTCTGATTTCCCTTCCACTTCTAAAGGGTTAGAACTTGGATGAGACTTTCAATCCCCTATTACACCCCATAGAGAATTATTTTCCATGACCGAATCCATGAAAGGGCTTCGTGAAATCCAATCGATCCAGATTGTCCGCGGATTATTTGGAGTGTATGGTTGGGAAACGCATTCATTCCTCCTGCGTTTTCGCGAAAGGGGATATTACCATCGGAGCGAGAAAAGGGTCTGAAGAAACGAAAGATGAGCCGAAGTTTCAATGGGTTAAAACCTAGTACGTTTCGATATTTTCAAATATTCCTTCCCTTTCCACGGAAAGTCGCAATATTTGGGTAGTGAGATAATCCAAAAAGCATATCGAACAAGATTTGAGCCAACTTGGATAACAAGCCTTTCACTAAGCTGGTATTTTTACCATTTATCCATTCCCCCAGGTAGAAGTTATTTTTACATCCGATGCAGCGTAGGATTGGCAAATATATCTTCCCCTCACTTTCGCGGAGGGATTCCTAGGATGGAATAATAATCCCAGTGATTGCTTGAGCCGGATGATAAAAAATTCTCACGTCCGGTTCTATTGGGGGGGAATGAGGTACCTATCCCGATAACGAAAAAACCTGATTTGAATGATCCTGTATTAAGAGCTAAATTGGCTAAGGGTATGGGGCATAATTATTATGGAGAGCCCGCTTGGCCCAATGATCCTTTGTATATATTCCCAGTAGTAATCCTGGGAACCATTGCTTGTACTGTAGGATTAGCAGTTCTGGAACCATCAATGATTGGTGAACCGGCGAATCCATTTGCAACTCCTTCAGAAATATTACCTGAATGGTATTTTTATCCGGTATTTCAAATACTTCGCACGGTACCTAATAAATTATTAGGTGTGCTTCTAATGGCTGCAGTACCGGCAGGATTATTAATAGTACCTTTCTCGGAAAATGTTAATAAATTTCAGAATCCCTTTCGTCGTCCAGTAGCTACAACTGCCTTTTCAGTCGGTACCGCAGTAGCTATTTGGTTGGGTATTGGAGCAGCTCTGCCTATCGATAGATCCCTAACTTCGGGACTTTTTTAATAATACTTTGCTAGGTATAATTTTTATCTATTGAATATTCCTATACACCTAGGGGGTCTTGGAACAGATTCCCCCTAGGCGTATTGGGATAGATCATATCCCTTTTCCCCCACTTCAACAAGAATTATTCGGAGGACCCAGTTACTATTCCTTATAGATCCTTCCGACCAACCGATTACCAGAGAAACTAGTCAAGCGTAAAAGAAAGCATTTCTAGATGTAGAAGTCCCTTATTTCATCAATTATTCGATAGAAAATTTATCTCTGGGTAACTGGATTGCAAAATGTTCTTTCAAAGCTTCCACAACCTGTTCCACAGATTTACTTCCAAAATTCTTAATTCTTTTCGAATCATCCTGGCTATAGTTCAAAAGATCCGATATTGTATGTACATTCACTCTCTTGGGACAGTTATAAGCTCTAGCGGGTAATTCTAAATGGTCAATAGAGGTATGCCCAGAAGTAAGTTTTTTTGCCATTTCATCCACATCGACTGAAACAGGGATAGAAGAAAAATACTCTTCGTCGGATTCGTATTTCTCGTCCGTTCCATCAACCAATTCCTTCCTCCCCACATGTAGGAAAGGAATGGATAAGTCAATCAGATTTCGAGAAGCTTCATAAAGTGCTTTTTCAGGGGTTAAACTTCCATTGGTCCAGATTTCGATAAATAGTATCTCCCGTACTTCGTTGTTATTCTCGAAGGAATGGACACTGTAATTTGCATTTCAGATGGGCGCGAATACAGCATCTACAAAGAACTCTCCATTCTGGGATTCCCTCAAATTCCACGTACGATATCCGCGATCCTTCTCAATTCTCGATTCGATATCTAAGGAGGTTGCTTTAGTAACAGTAGCTGTATGTTGTGAAGCATCAACTATTTGAACGGGAGATGGTAGTGTAATGTCCTCGGCAGTTACATTTCTAGGACCGGTAATGGAAATAGATGCTGCTTGGGTCTCGCAAGAATCGCTTTTAAGTACAATCTCTTTCGGATTAATTGTAATATCGTGAATCGATTCCCGAACGCCAACTAGTGTGGAATATTCATGCACCACATTTTTAAACTTTGCATGTGTTATACTTGTTCCTTCTACTCCTCCAAGCAAAGTCCTACGCATAGCAACCCCTACTGTATTGGCTTGACCCTTATCGAAAGGAGATGCAGCAAAGCGCCCATAATGAAGGCGTTTACTCTCTACTTTGGATTCGATACACCTCCATCGTAATATTTGAGCGGGGACTGGTGCTTCGTCTTGAATCATAACACGATCCCTATGCAATATATTGAATAGTTATACACGTTTCTTTTTGGGGGGTCTACACCCATTATGTGGCGTAGGAGTTACATCACGTACGAAACCTAAAACTACACCACTTCTACGAATAGCACGTAATGCTGTGTCTCTTCCAGGACCGGGACCACTTACCATGACTTCCGCCTGTTTCATACCCTGATCGATTGATGTACGAACAGCATTCTCTGCTGCAGTTTGAGCAGCAAATGGTGTACTTTTTTTCGTGCCTCTGAATCCACAAGCACCTGCAGGAGACCAGGAAACAACCTGCCCCCGAACATCTGTGACGGTAACAATAGTATTATTAAAACTTGCCCGGATATGAATAATACCTTTGGGTATTTTGCGTCTCATCCTACGTGAACCAATTCTTCTTACAGGTTTTGGCATACTCGATCTATTCCCTATAAACAAATGGATTTATCAGTGAGTCATATTGAGCCTTTTTTTACCAACCCTCGCTCTTGATGTGAATAAGTATTATCCTTGTCGCTGCTTGTGCTTTGGATTGGGACAAATTATCACGATTCGTCCCCGTCTACGAATTAGTCGACACTTTTCACAAATCCTACGGACGGAAGCACGAATCTTCATTTTTTTTAACCTTCCCCGCATCCCAAACTTTGTGTAGTACTCAGCGAACAGAAACCTCTTCCTATTACTATTGGGATTCGATACTGATCCTTATCAAATTTTTGATTCTTTCACCAATACTGAATAGTTATTGCGAAGTCTCATTCAGTGATCTGTTTCGGAGGCGGTAAATGATACGTCCCTTAGTCAAATCATAGGGACTCAATTCCACTTTTGCTCTATCTCCGGTCAATATTCGTATATAATTGCGTCGAATTCTACCCGAGACATGGGCCATGACCTGGCATCCGTTGTCTAAGCAAACCCGAAACGTGGCATTAGGGAGTGATTCGGTAACTATACCTTCTGCGTCAATCAAATCTTGTTTCTTCATCATCAGAGGTAAAATATCCTTATCATTAACCGACGTCGTTAGAAGTAGTACTAATTGAATCGTTATTCGTAGAGACTACCCCGAAAATGGTGATTTCATAAATCTTCAGATAAATCACCATACATAGCATAAGATTTCTCCTCCAATTCGTTTCTGTCGAGCTTCCCAATCTGTCACAATCCCAGCGGATGTCGAAAGAATCACAATTCCCATTCCACCCAATACTTCGGGAATCTTCCGATGATTGGAATACATTCTCAACCCAGGTTTACTGATACGTTTCAGAGCTGTGATGTATGGCTCTCTTCTTTTCCCTCGATACTTTAGGGTCAAAATTGGGAAAGACTTATTACCTTCCTTACGTTCTCCAATATTCTCAATAAATCCTTCCTGTAGAAGAATTATTCCAATGCTTTTAGTAATACTAGTAGCGGGTACCTGAACTGTTGCGGTTTTTCGCACGTTGGCGTTTCTTACGGAAGTTATCATACTGGCGACGGTATCGTTACCCATGTGAATTAATTCTTATTTATGAATACAAACCGAGCGCGTTAGGCATACTCTATGGAGAATCTATTTATGGTAGCATCTCTCTATCCATTTACCCACCCATCTATCAATCTAATGAATTTGTCCCAAAACTTCTGGATATACATCCAGAAAAATTTCGTTCGGATCAATCACAGGGAAGATATATCCTACGCCCCCTCCCTCCATTCGGTAAGAGGGGGTTGATGAAGGGATTGGATATCGAGTAATAAGTTGATACTTTATTTGAGATTTGAATCAATCACATACGGAAACAATATCCATTACGGTATCAAGTTTATACCCTTCATCTTCTTACTTTTTCTACCTTCCTTCCCTACCCCTTTTATTTCCTCTTTATCCCCTTATTCCCTTCACAATACTTCGGGGGCTAATGAGACTATTTTGGTGAAGTTACTCCCCCTTGATTCTCGAGCGACTGGACCAAATACTCTAGTCCCTCTGGGGTTCCCTTCCTGATTGGTAACAACCGCTGCATTATCATCAAATCGTACTACCATTCCGTTGTTACGTCTAACTCCCTTACAAGTACGTACAGCTACTGCTCTAACTATTTCCGACTTTTCCAAGGGCATATTAGGTACTGCTTCCTTGACCGTAGCGGTGATAATGTCACTAATACTTGCATATTTACGATTACTAGTTCCTAGGATTCGAATGCACATCAATTTTCGAGCTCCACTGTTGTCCGCTACATTCAAATAACTTTGGGGTTGAATCATTTCTCCTCAAACGTATGGGTATGTATATATATATATATATTTATATCCCCAAGTGTGAGGATAATATTCCTGGATACTAAGTGGGAATATATTATTAGGTGTGTTGAATATTTGGAGGAGTGTGGTAAGAATGGAGAGAGCAATATCCTTCCTGCAGCGCTCTCCAATCTTACTATACTCATGACTACATATCCATATATCTTGTAGCGGTAACAGATTGAGTACGTACGGGCATTTTATATGCAGCTATTCTCATAGCTGCTCGGGCAATACTCTCGGATACTCCACTTATTTCATAAAGTATCCGACCCGGCTTAGTTACAGCTACCCAATATTCTGGAGATCCCTTTCCCGACCCCATACGTGTTTCTGCAGGTCTCACAGTGACTGGTTTATCGGGAAATACACGTATCCATACCTTACCACCGCGACGAATGTAACGAGTAATAGCTCTTCGTCCTGCTTCTATTTGTCCGGCCGTAACCCAAGCAGGTTCGAGTGCCTGAAGAGCAAATCTTCCAAAACAGATGCAATTACCCCGAGTAGATACTCCTTTCATTCTCCCTCTATGTTGTTTCCGAAATTTGATTCTTTTAGGGTCATGGTCGGTGACGGTCCCCCCGATCTCACCTCCAATACAAAACCGGACATGAAAGTTTTCCTTCACCCGGCTACTCATGAATAATATCCCGATTGAATAGATATATTTTGGGCAGGTTCCGATTTTATCTTTGCATCCACCCTTTCCTCCCTCCCCCCCCCCCCATCCTACCTTCCGGAGGGACTAATTATTAGTTATCACGTCGAATGATTTGACTATTACCATTCGATCAAATTATTCAATTAGAAATTCATGGGCGGATATTAACTCTATCGATGCATCCTCATCGGATTAATCATTGGTTTATTACGCCATCCTGTCTATCGAATCGTAGGGATTGGTAGTAATCCCATCAATTTGTAGATTCCTTCGTTCCCATAGCTCCAATTCGAACGTTTAGGTACCCTCCCTGCGGCGGGGCTCTTTCTCTTTGCTCTCGGGGTCACTCCTACTGGTACTCCTTGACCCGGAGCTCCTTCCCATCGATAACCCTCTTCACCCGGGCTATCCTCTGCTTTATCACACCGCTTTCAAAGTACTAACCATACGCTCTTGTAAGAATAAATTGATCCCTTATTAGTACTTCCCGATATACTTCCGCTTCACCGAGGAGAATTTGCTCCTCCATCGTGGGAGAGTTATTAAATCTGATGTTACTACGTCTCGTAGTCATCCCACTGGATCCCATTCGTATGGAGCAATGAGTTTTATTGTCTCGTCACGGATCAGAAGGATAAATTCCTATTGAATAATCCCCCAGTACTTGTAAGAGACCTCACCCGAACGAGTCGCACACCAAGCATGGCACTTAATTCATTGAATGTTTAATATCATACTTCTATGTAGAGATGGAATGGTAATGAGTCGTTAATTCTGCCATAATTTGAACACTCTGTTGTTTCATCATGGACATGGTACTGATTCATTCGTCACCCTGGAAAATCCAAACTTTTATCCCTAATACTCCATAGATAGTTCGGGCCGGGTAGCAGCAATAATTAATGCGAGCTCGAATGGTTTGTAAGGGAACTCTACCCTCTCTAGCCCATTCGGCACGAGCAATTTCATTTCCATCAAGACGTCCCGGTGTTTGTATTTTAATTCCTTTACCATTCGTTCTTTCAGCCAGTTCAATAGCTTTTCCCATTGCTCTGCGAAAAGCAACTCGATCTTCCGATTGTGGTGCAATATGCTCCGCCAGTATTTCCGGTTCTCCATAAGGTTTCTCAATCTCTTTGAGAGTTAGATGAAGTTTTTGATCCTTATGATTCAATACATTACGTACATTCGCTCTTAATCGTTCAATCCCCAGACCATGATCTTCCATCAACAAATCAGGAAAGCCCGTATGTATTTCGACCCGAATTAGATCCGTCTTTCTCTGAATCTCGATACGTGCGATTCCTCCGTAATTGAATGAATTTCTTACACTCTCTCGCACATATTTATCGATACAATCACGTATTCTCCTATCTTCTGTGATAGATTTTGAATAATCTTTTGGCCGCGCAAACCAGTGGGAACAATGATTCTGAGTTGCACCAAGTCGAAAACCAAGTGGATGAATTTTCTGTCCCATACATCTATTCCTTTTTAATAGACTACCGTTCAATTAACAAATTTCCCTGAAAGTATCGCTATTTAAATTTTGCTTTCATCACAATTGTTATGTGACAGGTAGGTTTGCGTATTGGATAAGCACGTCCTCGAGCTCTGGGCCGAAATCTTTTAGATACGGAACCCTCATCTACTTTAGCTTCGCTGATGAAGATATTAGCTTTCCCTAATCCCGAATTATGACTAGCATTTGCAGCTGCGGAAGAGACTAATTGCAATACCGGATAACATGCCCGATAGGGCATGAATTCTAGTAATATCAGCGCTTCCTCGTACGAACGACCACGAATTTGATCGATCACTCTGCGTACTTTATAGGCTGATGCATCGACATATTTAGCCAAAGCTCGGACTTCTTTTTTTGAATCATCATTAGTTTCCATTGAATATTACTTCCCGATTGGTTAACGGCGAGATTTTTTATCACTTTTTGCATGCCCCCGAAAATTACGAGTGGGTGCAAATTCTCCCAGTTTGTGCCCTACCATACGATCCGTTATATAAATGGGTAAATGTTCCCGTCCGTTATAAACAGCGATTGTATGACCGATCATTGTCGGAACTATCGCAGATGCACGGGACCAAGTTACTATTACTCCCCTCTCCCTCCTCATATTAAGACTCTCGATTTTTCTCAATAAATGATCAGCCACAAAGGGACCTTTTTCTAATGAACGTGCCACGGTGAATCACCCCCGTTTATTACTCCCATTGTTTTTTCAGTTCTTCCTACGACGACGACGAAGAATGAATATATTGCTGTATTTGGTGATTCTTCGACTTCTACCGCCGAGTGCGGTACGACCCCAGGGAGTCAATGGTTTTTCTCTACCAATTGGAGCCCTGCCTTCCCCACCCCCATGGGGATGATCCACGGGATTCATAGCTACACCCCTTACATGAGGACGTTTACCCAGCCAGCGTCTAGATCCAGCTTTTCCTAAGGCTCGATTATTGGCATCAACGTTCCCCACTTGTCCGATCGTTGCTGAGCAATCCTGAGAGATTGAACGAACTTCTCCAGATGGTAATCTTACGGTAGCCAATCGACCTTCTTTGGCGATAGTTTTTGCTACAGTACCAGCGGCTCTAACTAATTGTCCACCTTTACCAGGTGTTAGTTCTACGTTATGCACAGATGTTCCCAAAGGCATTTTGGTTGAAGTGGACCTTTTACCCCTTCCATGGATAGTAAAAAGCCCCTTCTCAAACTGTACAAGCCTTTCTCAGGGCATACAGCTTTCCGGATATATGGGATGGTATCTGTGCCAGGGACCACTTGTAAGAATTGGTACTGGTACCTAGAGGTCAATCCCCCAACACCCGATCTCTATCCTCGATATCCTAGGTTTTCTCACCGGCATCTGGCTTATGCTCTTTTCACTTAGCAACAGATTCAATGACTTTATCAATCCACGTTAACACCTTATTATGTTTTGGATAACTTAGGAGGCATACTTAACATTTATATTCCCTATTCAAAAGGTGAATTATCACAGTACAGCTTCAAATTCGTCTCCGACCACCGAATCGAATGTGAATAATTCGTGTTTCATTCCCTGCTGAGCAATTAATGACCCTACTTGGTCCTGCTTATGCTTAAGACAATCCAGTCTTCTCCATATTATCGTACCTTTAGAGCCAATGGATATTATTTGGCTTAATCATCCGCTATTGTTCCTTTTCAGTTTCCCTCCGAGGTAAAATCTTTTGAAATTGGATTAGTGATAGATTTACAGGCTCTGCTTTAAGCCCGATCGGTTCTTTCCGATCGCGTGGATTGATAATTCAAATCGCACTCGAAGGTAGGGCATTTCCACTTGAAATAGGTGCTTCAGAACCGGAAGCGATAGTATCTCCGATACATAATCCTCTGGGATGTGGTATGTATCTTTCTTCACCATCTCCGTAATCCACGAGACATATGCATGAATTACGGTTGGGGTCATATTCGGTGGTTACAATTTTTCCGGGAACATCTTCTTTATCTCGTCGAAAATCGATCTGACGATATGGACGTTTGTGACCCCCCCCTCTGTGTCTACTGGTGATAATACCTCTATTATTACGTCCTTTCTTGTAATGTCTACCCGAGGTTAATTTCTTCCGGGGTTTGGATCTAACTATCTCGTCAAAATTTAATACAGATCGATTGCGTGTACCCGGAGTGTAAGCTCCATATAAGCGGATGGCCATATTCTTGTCAGAAATAATCGGTAGTATTTACTCACTCAGAAATGGTGGAATAGAATAACCGGGTCGGAGTGTAATGATCATTCTTTTACAATTCAACGTGGTTTTCGTCAGTCGTCTTCCCCGTCCCTTCCTCGAGGGTCGGTGACTATTCATAGATTTAACCCTGACGCTGAAGAATCTTTCGATCCAACTCTTTATTTCAGTCTTACTCGATTCCGGATCTACGTCGGAGGTGTATTGGTTATTTCGCAATAATCGAATCGTTTTTTCCGTAAGAACTTGGTTCTTTATCCCATTCATGAACTTATCTCCCCCCCTCCCTCCCCCTCTAGAAATTGGAAGTAATCCTACTTCAATAAATACTAACAATTACGGTAGGTTCCGTATAGTTACTTAATGGGACCCATACTTTTGGATCCCCAAGGCGAATCCGCTAGCAATTATTAATAAATATTATCCCCCCAATCTTTCATGCATCCAACAGGAGTTGAACCTGTGAATTCGCCGATTATGAGTCGGGTGCTTTAACCGTTCAGCCATGGATGCTACATGATTCGGATAATTATACCCTCACAAGGAATATTGCATCTTCCACTATCGGCAAGATAGGATGAGAGAGACATCGATTATGCACTATCCGGATGGGAATCAATTATAAGGTTTTGCTCTCGTGCTTAGGATAAGTTTGTCTGAGATATCTCCAATAACCCATGCTAGATAGGCGTCTGTATCAGATACGACTTCATGACTGCGTGAGTCCTGCTAATGGAAATATGGCCAGGGGAGTATACGGAAGAGACATCCCCGGTGATCTTGGCTCGGTGAGACCTTGCTGAACCGCTGGCATCATTCTCCCATCTCCTTCCCTTGAGAGAAAGATTGTATCATAAGAGAACAAAGGGGTCAAGCTGTTGCTGCTGAGAATGGGTGACGTGGATCTCGCCGATAATGAAGCTGTACCCTGATGTCGATGCGAATCAACGAGTCGAAGGCGAGCCTTTTCCTGATGCGTCGGAGTATAGTAATGCTAGTTACAAATACTTCCTCGGTAGGATGGCAATGTACTACTACGAAGTGGTTAACGGTTGTATGGGTTTCCCTCCGGGAAAAAGGTGTTGGCCACAGGTAGCTTCGCTTCCTCCGGAGCATGTCTCCGAAAAGTATGAGACTTTCGAATTTATTCTCTCCTTCAGCAAAACCAGTTATACCAGTATAACTAGATGTACTTTCACTTTCCTAAGATCCATAAGTTCAATGGATAATGTCTTTGATACGGGAAAGACAAATCCATCTGTATCTTCTTCCCCCAGTTTCGCCCGTTCCTAACAATATTGAAATTCCCGTATTAGTGTCAAATCGAGCAAAGCGTGCATGCTAAAGAAGCACCTTTTTCTTTTTCTTTTTCCGATGCAGAACCTTACAAGATTAGATTGAGTAATAGGATTACGAATTTTAGGAAGTCGTATGTGATAGTAGGAATCTCTAGTTTCGATAGGATGTAGTCAATTGATAACGGAATGGAGTCTCTCTCACTATTTTGGGAATAGTATGAGAGGAGGGTTATTCAGTCGTATCGGGATAGTGGGATCTAGTACCTCGACCATACGGGGTGGTAGGTACTTTCTGATCGGTAGGTTATTACTCATCGGTGAGTCATCATTTGGGGTAGGAGTAGGGATATAACTCAGCGGTAGAGTGTCACCTTGACGTGGTGTGAGTCATCAGTTCGAGTCTGATTATCCCTAAACCCAGTTCAAGCGTTTATACCTGCTCCCTCGTAGTTTGAATAATTTGAAGAGGCTTATGGGATTGACATAGAAGGGTAGGGATGGGTATACTGGAAGTGAGCCTTAGGCTAATACGAAGCGAATGGACCCAAGTCATGCCTTGGGGTGGGAGACGATTCCGAATCAGCTTCATCAACGAATGAGTAAGCTATAAGTGGTGCAACTACGAATCTCATGGAGAGTTTGATCCTGGCTCAGGATGAACGCTGGCGGCATGCTTAACACATGCGAGTCGGACGGAAAGCATCCCAGTGGTGTTTTCAGTGGCGGACGGGTGAGTAACGCGTAAGAACCTGCCCTTGGGAGGGGGACAACAGCTGGAAACGGCTGCTAATACCCCATAGGCTGAGGAGCGAAAAGGAGGAATCCGCCCAAGGAGGGGCTTGCGTCTGATTAGCTGGTTGGTGAGGCAATGGCTCACCAAGGCGACGATCAGTAGCTGGTCCGAGAGGATGATCAGCCACACTGGGACTGAGACACGGCCCAGACTCCTACGGGAGGCAGCAGTGGGGAATTTTCCGCAATGGGCGAAAGCCTGACGGAGCAATGCCGCGTGGAGGTAGAAGGCCCACGGGTCGTAAACTCCTTTTCCCGGAGAAGAAGCAATGACGGTATCTGGGGAATAAGCATCGGCTAACTCTGTGCCAGCAGCCGCGGTAAGACAGAGGATGCAAGCGTTATCCGGAATGATTGGGCGTAAAGCGTCTGTAGGTGGCTTCTCAAGTCCGCCGTCAAATCCCAGGGCTCAACCCTGGACGGGCGGTGGAAACTACTAAGCTGGAGTACGGTAGGGGCAGAGGGAATTTCCGGTGGAGCGGTGAAATGCGTAGAGATCGGAAGGAACACCAACGGCGAAAGCACTCTGCTGGGCCGACACTGACACTGAGAGACGAAAGCTAGGGGAGCGAATGGGATTAGATACCCCAGTAGTCCTAGCCGTAAACGATGGATACTAAGCGCTGCGCGTATCGACCCGTGCAGTGCTGTAGCTAACGCGTTAAGTATCCCGCCTGGGGAGTACGTTCGCAAGAATGAAACTCAAAGGAATTGACGGGGGCCCGCACAAGCGGTGGAGCATGTGGTTTAATTCGATGCAACGCGAAGAACCTTACCAGGGCTTGACATGCCGTGAATCCTCTTGAGAGAGGGGAGTGCCTTCGGGAACGCGGACACAGGTGGTGCATGGCTGTCGTCAGCTCGTGCCGTGAGGTGTTGGGTTAAGTCCCGCAACGAGCGCAACCCCCGTGTTTAGTTGCCATTATTCAGTTTGGAACCCTAAACAGACTGCCGGTGATAAGCCGGAGGAAGGTGGGGATGACGTCAAGTCAGCATGCCCCTTACGCCCTGGGCGACACACGTGCTACAATGGACGGGACAAAGGGTCGCGACCCCGCGAGGGCAAGCTAACCTCAAAAACCCGACCTCAGTTCGGATTGCAGGCTGCAACTCGCCTGCATGAAGCCGGAATCGCTAGTAATCGCCGGTCAGCCATACGGCGGTGAATCCGTTCCCGGGCCTTGTACACACCGCCCGTCACACTATGGGAGCTGGCCATGCCCGAAGTCGTTACCTCAACCGCAAGGAGGGGGGTGCCGAAGGCAGGGCTAGTGACTGGAGTGAAGTCGTAACAAGGTAGCCGTACCGGAAGGTGCGGCTGGATCACCTCCTTTTCGGGGAGAGTTCATGCTTATTGGACGTTCCGGTCTCACACCGCTTCACACCCGAGTTACACGCTCGGAGATGGGATTCTTTTGTCCCGACAGTGAAGTAAGACCAAGTTCATGAGCTTATTATCCCAGGTCGGAACGAGCTGATAGTAGCCCATTCATCGACCATGTTGCCACCCACCCTATCGGGGTGGGGGCAACATGGTCAACTAAATATGAGAGATGGGGATAGGTTCTTCTTCGCCCCCGGTACTGCAGGCCCCCGGCATGCACGACGGGCTATTAGCTCAGTTGGTAGAGCGCGCCCCTGATAATTGCGTCGTTGCGCTTGGGCTGTGAAGGCTCCCAGCCACATGGATAGTTCAATGTGCTCATCAGCGCCTGACCCGAAGATGCGGATCATCCAAGGAACGTTAGCATGGCGTACTCCTCCTGAATCAGGTACTGAAACTAAACCACTCTTCAGGAGGATAGATGGGGCAATTCAGGTGAGATACTATGGGATTCAACTCCCTGTTCACTCGTGGGATCTGGGCGGTCCAGGGAGGACCAGTTTCGATGGCTCCTCCCTCCTCGAGAATCCATACATCCCTTATCAGTGTATGGGTGGCTATCTTCTGAGCACAGGTTGAAGTTCGGCCTAAATGTGAAAAATGGAGCACCTAATAATGCATCTCCACAGACCAAGAACTACGAGATCACCCTTCTATTCTGGGGGTGACGGAGGGATCATACCATTCGAGCCTTCTTTCGCTTCTCCTGGAGGTCCGGAAGAAGCAGCAATCAATATTCTCCCTCCGGAGGGAACCTGAAGGAAGCCAAATTCCTCTCCGAAGGGCCCGGGAGATTGGACCTAGCCATAAGAAGAATGCTTGGTTCCTCGGTCTTCGACCCTCTTGGGCACCACGAACGGCCTCCGGATCGATGCAATGTGATGTCTTTATCTATCCCCCAACGGCGGGGGCAGGTTCGAAAAAGGATCTTAGAGTGTTCAGGGTTGGGCCAAGAGGGTCTCTTAACGCCTTCTTTTCCCTCCCCATCGAAGTCCTTCTCCAAAGACTTGCCATTGGCAAGGTAGAGGAAGAGGGAGCAAGCACACTTGGAGAGCGCAGTACAACGAAGAGTTGTATGCTGCGTTCGGGAAGGATGAATCGCTCCTAAGGAAGAAACTATTGATTCTCCATCCCAATGGGATAATGTTGTAGGTGCGATGATTTACTTCACGGGCGAGGTCTCTGGTTCAAATCCAGGATAGCCCAACTGCGCCGGGGGGAATCCCGAAAGAAAGCGTTCATGCATGCTCCACTTGGCTTGGGCACGGGGGATATAGCTCAGTTGGTAGAGCTTCGCTTTTGCAATTGGGTCGTTGCGCTTACGGGTTGGATGCCTAATTGTCTAGGCGGTAATGATAGTATCTCTCACCCAAACCGGTGGCTAACTCTTCCTCAGGAATGGGGAGAAGGACTGGAACATGCCACTGAAAAACTCTACTGAGACAAGGATGGGCTGTCGGAAATGTAGAGAAGGTAGGATGGGTAGTTGGTTAGATCCAGTGCGGATCGTACATGGGCGATAGTTGGAGTCGGCGGCTCTTCCAGGGTTACCTCATTCAGAATCCCTGGGGAAGAGGATCAAGTTGGCCCTTGCGAACAGCTTGATGCACTATCTCTCTTCAACCCCTAAAGCACGATGTGGCAGAAGAAACGAGAAGCCATGGACCGACCCCATCCCCTCCACCCCGTAGGAACTACGAGATCGCCCCAGGGATGCCGAAGGCACCCGGGGGTCACAGACCGACCATATAACCTGATTCAAGAAGTGGAATGCATTAGCTGTCTGCTCTGGTTGGCAGAAAGGGTCGGAGAAGGGCAACCACTCATTGTTAAGACCGAAGGGTCGGGCGGAAAGGAGGAAGAGTTCTTAGCTATTAGTTCTCCCGCAGCTCGGGAGTATCCAGCTGCAAGAATCTTAACTCGGTGCCTTTTGGGAAGAGTTGCTCTTCGGAGAGCACGGTACGATGAAAGTTGTAGGCTGTGTTCGGGGGGGAGTTATCGTCCATCGCCGGCCTCTATGACAGAATCAGTCAGAGAGGCCTGAGAGACGGTAGCTTACCCTGTGGCGAAAGTCAGCGGTTCGAATCCGCTTGTCTCCAGCCCGTGATCTGATTCAATACAATGGCACATGATAGGGATGAAATAATCTCGATTTCTAGTGGGCAAGCTAGCCCATAATTTTGTATTTATGGACGTTGATAAGATCCCCGTATTTAGCACCTCAGGATGGCATAGCCTTCAATGGCGAGGTTCAAACGAAGAAGGGCTTATGGTGGATACCTAGGCACCCAGAGACGAAGAAGGGCGTAGCAATCGACGAAATGCTTCGGGGAGCTGAAAACAAGCATAGATCCGGAGATTCCCGAATAGGTTAACCTTTTGAACTGCTGCTGAATTCACAGGCAGGCAAGAGACAACCTGGCGAACTGAAACATCTTAGTAGCCAGAGGAAGAGAAAGCAAAAGCGATTCCCGTAGTAGCGGCGAGCGAAATGGGAGTAGCCTAAACCGTGAAAACGGTGTTGTGGGGGAGCGATACAAGCTTTGTGCTGCTAGGCGAAGCGGTTGAGTCCCGCACCCCAGATGGTGAGAGTCCAGTAGCCGAAAGCATCACTGGCTCACGCTCTAACCCGAGTAGCATGGGGCACGTGGAATCCCGTGTGAATCAGCAAGGACCACCTTGCAAGGCTAAATACTCCTGGGTGACCGATAGCGAAGTAGTACCGTGAGGGAAAGGTGAAAAGAACCCCCATCGGGGAGTGAAATAGAACATGAAACCGTAAGCTCCCAAGCAGTGGGAGGAGAATCGGATCTCTGACCGCGTGCCTGTTGAAGAATGAGCCGGCGACTTATAGGCAGTGGCCTGGTTAAGGGAACCCACCGGAGCCATAGCGAAAGCGAGTCTTCCCAGGGCAATTGTCACTGCTTATGGACCCGAACCTGGGTGATCTATCCATGACCAGGATGAAGCTTGGGTGAAACTAAGTGGAGGTCCGAACCGACTGATGTTGAAAAATCAGCGGATGAGTTGTGGTTAGGGGTGAAATGCCACTCGAACCCAGAGCTAGCTGGTTCTCCCCGAAATGCGTTGAGGCGCAGCAGTTGACTGGACTATCTAGGGGTAAAGCACTGTTTCGGTGCGGGCTGCGAAAGCGGTACCAAATCGAGGCAAACTCTGAATACTAGGTATGACCCCCAAATAACAGGGGGAAAGGGTCAACCAGTGAGACGATGGGGGATAAGCTTCATCGTCGAGAGGGGAACAGCCCAGATCACCAGCTAAGGCCCCTAAATGACCGCTCAGTGGTAAAGGAGGTAGGAGTGCAAAGACAGCCAGGAGGTTTGCCTAGAAGCAGCCACCCTTGAAAGAGTGCGTAATAGCTCACTGATCAAGCGCTCTTGCGCCGAAGATGAACGGGACTAAGCGGTCTGCCGAAGCTGTGGGATGTCAAAAAATACATCGGTAGGGGAGCGTTCCGTATTAGGGAGAAGCACCAGCGTGAGCAGGTGTGGACGAAGCGGAAGCGAGAATGTCGGCTTGAGTAACGCAAACATTGGTGAGAATCCAATGCCCCGAAAACCTAAGGGTTCCTCCGCAAGGTTCGTCCACGGAGGGTGAGTCAGGGCCTAAGATCAGGCCGAAAGGCGTAGTCGATGGACAACAGGTGAATATTCCTGTACTACCCCTTGTTGGTCCCGAGGGACGGAGGAGGCTAGGTTAGCCGAAAGATGGTTATCGGTTCAAGGACGCAAGGTTAGTGAACCTTCCCAAGGTAGTAAGGGGTAGAGAAAATGCCTCGAGCCAACGTCCGAGCACTAGGCGCTACGGCGCTGAAGTAACCCATGCCACACTCCCAAGAAAAGCTCGAACGACCTTCAACGAGTGGGTACCTGTACCTGAAACCGACACAGGTAGGTAGGTAGAGAATACCTAGGGGCGCGAGACAACTCTCTCTAAGGAACTCGGCAAAATAGCCCCGTAACTTCGGGAGAAGGGGTGCCTCCTCACAAGGGAGGTCGCAGTGACCAGGCCCAGGCGACTGTTTACCAAAAACACAGGTCTCCGCAAAGTCGTAAGACCATGTATGGGGGCTGACGCCTGCCCAGTGCCGGAAGGTTAAGGAAGTCGGTGACCCGATGACGGGGAAGCCGGCGACCGAAGCCCCGGTGAACGGCGGCCGTAACTATAACGGTCCTAAGGTAGCGAAATTCCTTGTCGGGTAAGTTCCGACCCGCACGAAAGGCGTAACGATCTGGGCACTGTCTCGGAGAGAGACTCGGTGAAATAGACATGTCTGTGAAGATGCGGACTACCCGCACCTGGACAGAAAGACCCTATGAAGCTTTACTGTTCCCTGGGATTGGCTTTGGGCTCCTCTTGCGTAGCCTAGGTGGGAGGCAAAGAAGGCCCCTTTCCGGGGGGGCTTGAGCCATCAGTGAAATACCACTCTAGAAGAGCTAGAATTCTAACCTTGTGTCAAGACTTACGGGCCAAGGGACAGTCTCAGGTAGACAGTTTCTATGGGGCGTAGGCCTCCCAAAAGGTAACGGAGGCGTGCAAAGGTTTCCTCAGGCTGGACGGAAATCAGCCTTCGAGTGCAAAGGCAGAAGGGAGCTTGACTGCAAGACCCACCGGTCGAGCAGGGACGAAAGTCGGCCTTAGTGATCCGACGGTGCCAAGTGGAAGGGCCGTCGCTCAACGGATAAAAGTTACTCTAGGGATAACAGGCTGATCTTCCCCAAGAGTTCACATCGACGGGAAGGTTTGGCACCTCGATGTCGGCTCTTCGCCACCTGGGGCGGTAGTACGTTCCAAGGGTTGGGCTGTTCGCCCATCAAAGCGGTACGTGAGCTGGGTTCAGAACGTCGTGAGACAGTTCGGTCCATATCCGGTGCGGGCGTTGGAGCATTGAGAGGACCTTTCCCTAGTACGAGAGGACCGGGAAGGACGCACCCCTGGTGTACCAGTTATCGCGCCCACGGTAAACGCTGGGTAGCCAAGTGCGGAGCGGATAACTGCTGAAAGCATCTAAGTAGGAAGCCCACCCCAAGATGAGTGCTCCCCTATTCTTAAGGAGTCTTGAGAATCCAAGATAAGGTCACGGCAAGACGAGCCGTTTATCACCACGATAGGTGCCAAGTGGAAGTGCAGTAATGTATGCAGCTGAGGCATCCTAACAGACCGAGAGATTTGAACCTCGTTCCTACATGAACTGATTAATTCGATCAGACACTAGCCACCTAGTTGTTCGATTGTTCGACAACATCAACCTAATAGCTCCGCTCTCTGCCTCTCCGTCCATCTAAGGGATGGAAGGCCGGATCGGAGGAAGGTTCTCGTCCGGAAGGTGCATCAAACGAAGGTGCACCCTCCGGAACCGGAGCCTCAAAATCACTAGTCAATATGCTTCTTTCTCATGCTTATCTCTCGTTCATGGGTTGATATTCTGGTGTCTCAGGCGTGGGGGAACCACACCAATCCATCCCGAACTTGGTGGTGAAACTCTACTGCGGTGACGATACTGTAGGGGAAGCCCTGCGGAAAAATAGCTCGACGCCAGAATGGAAAAAGAGTATAAAAAAAAAAAATAAAAGGTTGCTTCCTCCGGGAGCTCCTGGGACGAATCTGGTGGAGACGGGGCCTGTAGCTCAGAGGATCAGAGCACGTGGCTACGAACCACGGTGTCGGGGGTTCGAATCCCTCCTCGCCCGCAATCAGCCCCGAAGGGACTTGATGGGAAAGAGGCAAGAAGAATTAATTCTGATTGGAAGGCGCGGACACGAAGCCAAAGCTTTATAACTTAGTCCTCCACGAAGGTATAGTTCCTCCCCGCCGGAATGGGATGATACATGACTTGACTGTTCTGTACAGTACGTCTGGAACCAGTACCTATTTCACCTCCCGTAATTATTTACGGCTGTCGCCCGGGGTCCCAGTAGCAATAGAGGTTTCATTCATTATCAATCACTTCCGGGTAAATAATTGACAGTCTTACCGGCTAGGAACGGGTTGAGCGAGTAAGAAGCTCTCACTCCATTCATAATCTGGCAATGGCATCAAACCAAAAAGTGGTAGATTCGCCTACCTCAGATCAGTACTCCAGAGAGACCGTTGTTTCCACCTTGATATATATGGGTAGGTTTTATTAAATGCCGATTCCCGTCCTTGACGATCCGGGAGCAATGACAAGGAACTACGAGAGTCAAACTGAGCCTCCAGAAATATGTGAATTGGGTCTCCCCGGATAGGATTCGAACCTACGACCCATCGGTTAACAGCCGACTGCTCTACCGCTGAGCTACCGAGGAAAAATGCAGAGATCCCCTATTCGAAGAACGAGATTTTTTGAATTGCACCACAACTACTGTTCGAAGATCCAAAGCCTTCTTCGAAACCCCATGAACTTCGCGTACACCCCATCTTTTATTATAGGGAAGAGGGGTAGCGATGGCAATCTTCTCCACTTTACCGGGGGGAGCCCGGGGATCGACCATCACCACGATCTCACCCATTGGTCCCCCCAAGGTTCACATCGATCAATAACCAATCATCATCGGTTTCCATTTTTACTCCGAGCAAAGATGAGGAGAATTTAACTATGCGGGGTATTGGAAGGTGCCAGTGCTATACACTGCGAGGATTAATAGTAATACGAGACCGATAATCAATACGGTGATATAAAAGGGTATTCGACCCCCTCCACCGTATCTTGTACCTTCCCCTCCAGAAAAACTCAAAATACCAATTGCATTAACAATTCCATCAATGACCCATTGGTCAAATAGATACATGAGTTTAGCCGAGATACGCGTACCTTTGATGAAGATTAGGTCGTAGAAACCGTCTATATAACCCCGATAGTACGACCAATCATGAATGAAATTTGGGAAGTGGTCTGGAATTCCATCTGCTCCGGGATTAACCTTTTCCCGTGAGCTCCATGATAAGGGTCCGTACGAGATGAAAGAGGTTACTACTCCCGGTAATGCCACAGCAATTGAAGGAACCGAATTTGCAGCGAAATCTAACCAGTCCTCGAAACTAGTTCTGGTGGGAGAATCTGGAAATGGATCGAGCCGATCGGACAATAAATCATAACCGTTTTCTCCTCGAGAGAAAGGGGACCCTATAAACCCAACGAGCAAGGTGGGTATTGCTAATAGAATCAAAGGCAATAGCATCGAAGAGTCCGATTCTTTGGGAAATGCAGAATCACTTCCGAAAGAGTAGGGGGAACTATAATTTTTCATACCACCGAGTGATTCATTCGGGATAATCTTATCCCGTAAGAGTTGTGGAGCGATGTCTATCCTATCACCGTTAGTCGAATGGATTGAATCATAGGGTGAAGGGGAAGCATCCGTACTAATATTTGCAGATGCGGCGGCGCGTAAATCTCCCTCAAAGGTGAGGAGATAGATACGGAACGTATAAAACGCGGTTGATCCTGCTGTAAACCATGCTATTATTCCGAAAGTGAAAGAGTATGACCAACTATCCGCGAGAATCTCATCCTTAGACCAGAAGCAAGCAAACGGTGGAATACCACAGAGAGAAAGTGTACCTAGTGAGGAGGTTATTCCGGTAATCGGCATATACGCCCGTAGACCACCCATAAAAGTCATATCCTGGCATTTATCAGGTGAATATCCAACAATAGGTTCCATCGAGTGAATCACTGAACCAGATCCGAGAAACAACGAAGCTTTAGAAAAAGCATGTGTAATGAGGTGGGATAAAGCGGATCGGTAAGAACCAATACCTAGAGCTAGCATCATATATCCTAACTGAGACATGGTGGAGTAAGCTAAACCCTTCTTAAGATCCTTCTGAGCAATAGCTATAGTAGCCCCTAGAAGAGCTGTTATTGCACCTACCCAAGAAATGAAATCCATCGTAAGAGGTAGAGCTTCAAATAAATGAAACATCCTAGCTACCAGAAAAATACCTGCTGCTACCATAGTGGCGGCATGGATAAGGGCTGAGACGGGAGTGGGTCCCTCCATCGCATCGGGTAACCATACGTGGAGTGGAAATTGTGCAGATTTAGCTACTGGTCCTAAAAATAGCAAAATAGCGCACGTATTAGCGAATAATAAGTTAATCTCATTCTTGGCAATTAACTCATTAAATCGTTCGGATAGATCGTAAATTTCGAAACTACCCGTTGCCCAATAAATACCTAGTATACCTAATAATAATCCAAAATCTCCTATACGATTTGTTGTGAAAGCCTTCTGACAAGCATTTGCTGCACCGGGACGGGTAAACCAGAAACCTATTGGTAGATAAGAACACATTCCCACTAATTCCCAGAGGATATGTATCTGTATCAAATTAGGACTAATAACTAATCCTGGCATAGAGGCGGTAAAGAGACTGAGATAGACGAAAAACCTCACATAGCCTTGATCGTGGGACATGTAGCTGTCACTGTAAATCGTAACCAAAACCCCTACGGTAGTGACTAGTATCAGCATAATGGAAGTAAGCGGATCAATCGAAAAACCTACTTCCAGGGAAAGATCCTTGTAGGGAATCCAAGACCATGAGCTTTGGTGAATGGGACTACCACTTATTAGTTGCCGGAAAATATTTAAGGATATAACCGTGGATATACCTAGCAAGAAAGTACTAAGAATAGCGCATATACGACGAAGACTCTTAGTGGCTTCCGGGGAGAAGAATAAACTTGATCCGGTTGGAACAGAAGCTACAAATGGACATAAAGGTACAATCCGAACGTGTTTGTATAATGATTCCATAAAAGCATTGAAATAAAGGTTTTATTAGATACGAATCCCCAATCATTAGATGGTACAGGATGGTAACTGATAGAATTACTTATCCCCGGTGCGGGATGAACCAATTATGAATGATCGATATATATATATATCAATCCCCACTGAATGAATCAATTATACATCATACTCATGGATGGTACTTTACGTTACCATATCATATTATTGGGAAATATTCGTATCGGAACTTGACAGAGATGGAACCTATCCGGGATACTTCTCAAAATCCAACTATTAAGATTGAGACTAATCTGGTCAGGGGGATTATACATAATCTTCCCACCCGAAGGAGTTTAGGAATGAGTACATACGCAATAATTGAAACTGGAGGTAAGCAACTCCGAGTGGAACCGGGTAGGTTCTATGATGTTTGTCACTTCGCACCGTTGAAACCTGGGACGTTAGATCCGAACGTTGAGATATCAATCCATCGAGTCCTTCTGATTCGTCACGAATCCGCTACCAACTCCGGGCATCCCTGGTTAGAAGGTGCAACTGTCAAAGGTAGAATTTTGCAACCTTGTCATGGTAGGAAAATAACAATTTATAAGATGCATTCCAAGAAGAAAATGCGACGTAAGTTGGGGTATCGGCAAGATTTAGTTCGATTCGTAGTTGATTCGATCTGTTTGGATGGGGAGGAATTCTATCGATAAGGGATCGAACCTAAACTTTTGAGTCGAAAATTTTTGAATAGTTTTACCACGCTAACATCCTCATATTCCTCCTTCTTATCCTCCCCTTCCACTTACTTTTCGATCATGAAACTGCATCGATTTAGGCATTAGCACGAGTATGTATCATCCCACCAATGGGATCGGAGGGCTTATTCAGTATGGCAGTTCCAAAGAAACGTACTTCCAAATCGAAGAAGAAAATTCGTAGGAATGTTTGGAGAGAGAAAACCGATGGAATCGCATCAAAAGCTTTTTCTCTGGCTCAATCTATTCTGACTGGCCGGTCGAAGAGTTTCTACTATGCAACGAACAATAAACCTTCCGACTCATCCAAGTAAGGTGCTCTGGTTACTCGGATGATCCTTCCCTCCCGAATAGGATACGAGTGAGTATGCTACTTTTTACTACCCATCGGTGATTGCCGAGATAATCGATATAATCGGCCCATTCAGGGATTTTTTTTACCATTTTATCCTTTCCCTCACTTTGTCACGAACGATGGGAATAAGTAAATATCTTCACTTTTTTGTTCCTTCAGTGGGTTCGATCGATACAGTGCGTCCAAATTTACACCGTCGGGATATATTCAGTTTTCATCCATTTGGCACGTGGTACAAATGATAGTGGGATAGGATGAGTATCCGGGAATCATTCGGAACGTAAAAATTTGAGCATCCCCTTTTCTCTAGGGATTTAACCATCCGGTTCAGTCCTTGGAGAAAATATTACATTGTAATTCCAACGGAGCTTTATTACTACTCGTCCATGTTCAATAATACCAGAATCAAGTGATTCGATAGTTTTTCACCCATTGCTCCAATCGAACCGAATGGTATTATTAACCCCTCTCGGAATAGCAGGATTTGAACCTGCGGCCTCCACCACCCCAAGATGGCACGCTACCGAGCTGCGCTATATTCCGTTCCGAGGGAAGGAAGCATTTCTAGAAACCCTTTCACTTTCCGGGCGATACTGCCCAACCAATGCACACACATCAAACTGCTCTGTGGTAATAGGTAAGAATAGATTGACGATATACCATGGACTATGCTACCATTATCTCTGAGAGCCGCTATGGTGAAACTGGTAGACACGCTGCTCTTAGGAAGCAGTGCTATTGCATCTCGGTTCGAATCCGAGTAGCGGCATGTTATTCATGAATATTTCATTCAAATACTGATACTCCGAGCTTGGGGTGGAAGGAGTATCCTCATCCCACAGAAGAATATGGTATTATCTCTCTCGATAGTCCCTTCCCAATATTCATACGATCGTCTTAACGCGGGTGGATTGATGCATTATGATATATACTACCATAGAACATATACTCGTTCATATACCTTTTCCTTCTCTTTTACTCGGTACTCTATTCTATTGGGGAAATCTGGTATATAAGAGCAGAAATCTGAGTAGTTTAGGCAAGGGGAGTATGGCAATTGCTCTCGCCTGTGTAACAGCATCTTTGATGATTCGTTGGTCCTATTCCAAACACTTACCATTGAGTAATTTGTATGAATCCTCCATGTTTCTCTCCTGGAGTCTATCCTCGATGAATCTATTACTAGATCGCAGAGATCATAATGATTGGTTAGGTGCAATTACTGCACCAAGTGCTATGCCGACTCATGGTTTTGCTACTTTAGGTCTTCCCAAAGAAATGCAACAATCTACAATGTTAGTACCTGCTTCGCAATCTCATTGGTTAATGATGCATGTGAGTATGATGCTATTGAGTTACGCAACCATTCTGTGTGGATCCCTATTAGCAATAGCTTTATCAGTAGCTGTATCCGAAACATCTCCGGATCCTTCTGTATCTAACAATTCTTCCACCTGGGCCTTCTTACCCGGTAAGAATTGCTACTCGTACACGCGACTGGGTGATTGTTCGAGAAACTTTTTCTATCTGTTATCCGTAAATCTTCATAAAGCGGATTCGATTCAACAATTAGATCACTGGAGTTATCGCATTATCGGCTTGGGTTTCCCTCTCCTAACTATCGGTATTCTCTCCGGAGCGGTATGGGCTAATGAAGCATGGGGATCCTATCGGAGTTGGGATCCCAAAGAGACTTGGGCATTCATTACATGGCTCATATACGCAATTCATTCACATACTAGGATGACCAAGGGTTGGCGGAGGGAAGGATCTGCAATTGTAGCTGCTCTGGGATTTTCACCAGTTTGGATCCGTTATTTAGGAGTCAATCCGTTGGGAATAGGTTTGCATAGTTATGGTTGGCTAATTTGAATCGATTGTTCAGTTGGTACCATAAATTACATTTTTTCCTTTATCTATCTCGCGCGGATGGTGTAGAATCGGTTCCGACCGATCGAGTAATATGACCTCATGAGTGAGGTTTACACAATACGATCCCCCGGTATGAGTATTATTCACCATCATCCCATCCGCCGGAAACGAGTTAATATTATATCCATATCTTCACAATGAACGAATTTACACGAAGGGTATGAACTGGTATAGGGACGTATAATCCATTCGCACGGTACTGTGAAATAATACTGTGCTTGCATCAATGGTATCGGAATGTAATGGATTCCACTTTGCTATTCCATAAAGATAACACTAAATTGGGATAAAAACCAATACCAACTATTGGTAGTAGAAGACAGACTAAAGTAAAAATTTCTCGCGGTCCAGAATCTGTTAAATGTGGCACCAGAAGGTTGGAGATTCTATACCCATAAAACATTTGGCGTAGCATGGATAACAGATAGATAGGGGTTAGTATTGTTCCAATCGCTCCTATTATTACAACAGTTCCCCTGAAAGTGGAAGAATAATCTTGGTTGGTAATTACTCCTAGAAATACCATTAATTCCGCCACGAAACCACTCATGCCCGGTAATGCGAGAGATGCCAATGAAAAGGCACTAAACATAGTGAATAGTTTAGGCGTCGGTGTAGCTAATCCTCCCAGTTGATCGAGTAGGAGAGTACGTGTTCTATCATAACCTGTTCCTGCTAAGAAAAATAGTGCTGCACCGATCAATCCGTGAGAAATCATCTGTAATATGGCCCCGTTAAGGCCCATATTGGTTATGGAACCAATCCCAATGATCACAAAACCCATATGAGAAACTGATGAATAAGCTATCCTTCTTTTCAGATTACGTTGACTGAAGGAAATTAGGGATGCGTAAACAATCTGAATCGCTCCTATTGCTACCAACCATGGTGGAAAGATGGAATGAGCGTGGGGTAACAATTCCATATTAATCCGGATCAAACCATACCCCCCCATTTTTAAAAGAATTCCCGCTGAAAGCATACATGTACTATAATGTGCCTCTCCATGAGTATCTGGTAACCAGGTATGAAAGGGAGATATTGGTAATTTCACAGCATAGGCTATCAGGAAACCTAGATAGAGTATTATCTCCAATTCTATGGGATACGATTTATTAGTCAATATTCGAAGATCAAATGAGGGTCCATGAGATCCATAAAGACCCATTGTCAGGGATCCCAGCAAGATAAATATGGAACCGCCTGCGGTGTACAAAATAAACTTTGTGGCTGAATATATACGTCTTTTACCGCCCCACACGAGTAGGAGTAAATGAACAGGAATTAGTTCCAATTCCCACATGAAGAAGAAAAGTGAAAGATCTCGGGAAGCAAATAATCCTATCTGACCACTATACATTGCCAGCATCGAGAAATAAAATAAGCGCGGATTTCGTGTAACCGGCCAAGCTGCTAGAACTGCTGAAGTGGTAACAAATCCTGTTAGTAAAATAAGCCCCGTGGATAGTCCATCAACTCCCAATCTCCAGTGAAAATCGATGGTGCTGATCCAATTATAATCTTCCTTCAATTGGATCGATTCATCGCTGATGTGGAACTGGCAATGAAGGGTATAAGTTATTGTAAGAAATTCTAATACACAGACGCCTAGGGTATACCATCGAACGATTCTATTGCCCCCATATGGAAGCAATGGTATTAATAGGCCTGCAAGTATAGGTGGAAGAACAATTATTGTCAGCCAGGGTAAGTTGCTCGTGATAGATGTGGGGATACTTTCAATACAAGAACCCATACTCGATTTATTAAGTATGGGCCTTTTCAATCGATGTGAGACGAAACTAATTCAATAACCTTTTACTATTGGAAAGCAGCTAGTAAGCCAGACCCATACTGCGAGTTGTTTCAGGTCCCAGATAAACACGTACACTCAAAAAGTCCGTTGGGCAAGCAGATTCGCATCTTTTACAACCTACACAGTCCTCCGTTCTAGGAGCAGAAGCAATTTGATTAGCTTTACATCCATCCCACGGTATCGTTTCTGAGACATCTGTAGGACAAGCTCTTACGCATTGGGTACAACCAATGCATGTATCATAAATTTTTACTGAATGTGCCATCGGTTTCATTTGCTCCAATTGATTCTGTATCTCATAATTTTAATCAAGTGAAAGGATTTCTAACTTCGTAAATACCTGGAATTCGGAATGGATTATTACTCATCATACGGTGATGGGGATAAAGATCCAGTATAAGTTGGGGTGCGAGTAGATTATTTTCTCCCCATTATTGGGAGAAAATGAAGCAGGGATTGAATAGGGGGGTAATACAAATGGAACGAGCATATAATTTCATGGTTATCCATTCAGAATCGAACCACTATTAATCACCATTTTAACAGATTGGATTGATCAATACGAGTCGATCTTCGATTACGATGTATGGCCAAAACAATACCTAATCCAATGGCTGCTTCCGCAGCTGCAACGGCTACGATGAAAACGGAGAAGATATCTCCCTTTATCCGTTGAGTGTCAGAGTAATTGGAGAATGTTACGAGATTGATATTGACTGCATTGAGGATTAATTCGAGACACATAAGTGCTCTAACCATGTTTCGGCTTGTGATTAATCCGTAGAATCCGACACGGAATGAATAAGCACCTAGAATAAGTACATGTTCGAGCATGAGTGATTAACTCCTTAGAAACCTAATCCATCGAATCCTAAAATCTCGTACCACTCAGAATGGGTAGGAATTCTATTTGGATCGTGAAATTTCATCATCTGGTACCCCAACCGTTCCATCTCGACGAGCTATATCAATAGCTCCTACTAGAGCAACTAGAAGAAGTATGGAAAGAAGCTCAAACGGAAGCAAAAAATCGGTTAATAATTGAAACCCAATGAGTTGAATACTGTTCGTTGGAACTTGTTCCACAACCTCATTCGATCGTTTGATCAAGTAAATACCGGACCATGGTGTGTTCAGAATCATTACGATCAATAGCGAGAAAAGACTTGTACAGACTGATAAGGTGATATTGTCTCCCGCATTTCGGTACGAAGATACATTCTCTTCGTCCTGTGACTTATTGATTAGCATCACAGCGAAGACGATCGAAACATTTGCAGCTCCTACATAAACTGGCACTTGTGCAGCGGCTACAAAATCTGCATTCAGTGCAAGATATAAGAGGGATATACAAATAAAGACGAGTCCTAACAAGAAGGCAGAATGGACTATATTGGTAGGTAATACCACTCCCGAACTTCCTAATACGATACCTGATTCTACAATTACCAAAAGGATCCTATGGATTGATTCAGAGAAATCCATTATTCGCAATGATTTAAATATCTTTCCTATATCATAATTTTATTGATCGAAACGGATTTTCTATCACTTTCTGCTCCTTTCTCCAGCGGATAGAGATATTTCTATCGAGTAGAAATATCTCTATCTACAAAAACCTATTACTATTCAATCGGTGATTCTGTCAAGAGAGTGGGTCGAGGAGTCGTCCTATTCCTAAGTCTCATACTAATTCGTGGAATTGGTAACGCTTCTCGAACTGGGATGTCCTCCCGTAAAACCCTTAGACAAAGAAACTAAACTCGGAATAGTTTGAATTGTTGGATCCCGAACCACTGATACAGGTAAACGTCCCGGAGCAGTTTGATCATGATTTAATTCGTGACGGTCATAAGCTGAAAGTTCATACTCCTCGGTCATGGACAAACAATTCGTGGGACAATATTCGACACAATTTCCACGGAATATACAAACTCCAAAATCGATACTGTAACTTTTTAATTGTTTCTTCCTCACGCTCTTCCCTAACTCCCAATCTACAGCAGGTGGATTAATCGGACACACGCGGACACATACTTCGCAGGCAATGCATTTGTCAAATTCAGAGTGAATCCGTCCACGAAATCGTTCCGATGGGATCAGTTTCTCGTAAGGGTATTGAACAGTCGTGGGTAAACGATTCATGTGATCCGAGGTAACCATAAAACCCTGACCAATGTATCTTGCAGCTTGTACTGCTTGTTGGCCGTAATTTTGGAGCCCATCCACCATGGGGAACATATGGCAATATCCTCGGAACTAATTCTAGTTTCTCCCCCAATCTGGGGAATGTATAATCGAACGATTCAGGGCATAGCTTTATAATGAATAGATCATTCCAATAATAAAAGTTGGAACGAAGCCGTCAGCAATAGATTACCCAGAGCAACGGGTAAAAGGAATTTCCAACCGAGATCTAATAATTGATCCATCCGTACTCTAGGTAATGTCCACCTTGCCATAATGGAAACGGATGTGAAGGAAAAGGCTTTGGCTGATGTAATAATAACACCTATTACAATATTGAGTACTTCGGAAGTCCCATTATTGAAACCCCAAGTAATATGATCGAGGATTGGCGGCAATGAAAGCGGGAGATCCCATCCGCCTAAGTAAAGAACTGTTACAAATAATGAAGAAACTAATAGATTCAAATAGGAACCAACGTAGAATAAGCCAAATTTTATACCTGAGTACTCGGTCTGATAACCTGCTACCAATTCTTCTTCCGCTTCCGGTAAATCGAAGGGCAATCTTTCACATTCCGCTAGGGAAGAGATAAGAAAGACGATGAAACCTATAGGTTGGCGCCACAAATTCCATCCCAAAATGCCGTATTTGGACTGTGCCTCAACCGTATCAACTGTACTTAAACTATTAGATAAATATAGTCGATGGAAACAATGATGTTCCCATCTCTATTTCAAAACCGTACATGAAGCTTTAACTTCATACGGCTCCTCGGTGGTTATTGAGAGTAATAATTTCGTACTAGATACACATGGAAATGATTGTAAAAGTATATTACGACTAACCAACGAGATTCCGTCAGCTATGAAGAATAAGAAGCTTCCGAATCTATCTCAGCCTTTCCGGTTCTTTATCAGGTACAGATTCAAACTCCTCCGAAGATACTTTTCGCCTGTAAGATATTATGCATATCGGTAAAGTTCTGCAGCATTTGCTGGGACTAATCCCTACCAGGGAGAATAGTCTCTACTCCCCGAAGGTTGAGAACTGTTGAAAGGATTGCTTCGTTCCGGATAGTCATTGTTTTAGTAGATAGGGATATACTTAAGATTGGGGTTCTAGGGAAGTACTACTCAGTCACCTCTACCAGTGCCAAGTCCCTATCCAATTATTTGAAAACCTCGGGTGAGATATTTATGTATCTTTTCCACCAATCTTTCGCGTATCTTCGTGCTCCTAACCATCCACCCTTGCTAGATTTCAGATATGGGATCGATAAATCCATATACATCCTTTGCACCCGCTGCCAGGCTTTGATGAATAATCTTCTACACCCAGGGCACACAGCTTCGCTGGTTGTGCATGCTTTCACTCTCGCACACAGAGGATGGGACTTGATCCTATTACTGCAGTCAGCTGTTCGATCTCACCCATATGACTATCCAGTTATCTGGTTGAGGGGGTATAGGGTTAATAAAATAATTCTCCCAGAGATATTGACCTATTACCCAATGAATGGTTTTTCCCGGAAGGTGAAAACATTCCTCATAACGAATCGCACGTAGAGATATGGATAATACACATAGAGCTAAGGGAATTTCGTAACTGGTAGATTGAGCAGCAGCTCGAAGACCACCCAGGAAAGAATATTTATTATTCGATCCATACCCTGCCATAAGAAGACCGAGGGGAGCAATACTTGAAACAGCGACCCAAAAAAAAATACCTATACCCAAATCGGTTAGAATAATATGTTTTCCAAATGGTACTACCAAAAAGCTTAAAAAAATGGGTGTAACTACCACGGCTGGTCCGGTATTGAATAACCAAGTATCCCCCCCAGCTGGAATGATATCTTCTTTCAGCAGTAGCTTTATACCATCCGCTAAAGCCTGAATAATTCCCAAAGGACCGGCGTATTCGGGTCCGATACGCTGTTGTATCCCCGCCGATATCTTCCGCTCGAGCCACACAATCACTAATACTCCTATTGTAACTCCTAATAGTAGGGTCAGGATAGATACTAGGATCCAAATGGAATCGAGAGAATGTTTTGAAAATCCCAATGAATGGAATAAACCGACAATTCGTTCTTCAGAATCCGTTGCATCAATTATCGTTTCAACGATCAACCTCTCCCATAATAATATCTATACTGCCCAATATTGGCATAATATCTGCTAATTTCATACCCTTCACTAATTGAGGAAGTATTTGCAAATTGATAAAACCAGGTGGACGAATTTTCCATCTCCAAGGAAAGACACTATCGTCGCCAATTAGAAAGATTCCTAATTCCCCTTTAGGAGCTTCCACTCTTACATAATATTCCTGTTTAGGCAACTTGAAAGTAGGAGAGGATTTCTTACCGACGAATCGATAATCAAAATCATTCCATTCCGAATCTTTCTTTTCATTGGGTCGTCGAGCCTCTGAATTTTCATACGGACCCCCCGGAAGAGCTTCTAGAGCTTGTTGAACAATCTTCACGGATTCTCTCATCTCTCCGATTCGTACCGAATAACGAGCTAATGAATCTCCCTCTTCTTGCCATTGGATTTGCCAATCCAATTCATCGTAACATTCGTAATGATCCACTCTACGAGGATCCCATTGAACTCCTGAAGCTCGTAACATAGGTCCTGATGAACCCCAATTTATTGCCTCTTCCCTACTAATAACACCTATCTTTTCCACTCGTTCCAGGAATATTGGATTATTCGTGATAAGCCTCTCATACTCATCAATCTTTGGCGGGAAATAATCGCAGAAATCTGGACATTTATCCACCCAACCATAAGGTAGGTCCGCAGCTACTCCACCGATGCGGAAATAATTATGCATCATCCGCATACCCGTAGCAGCTTCAAATAGATCATATACCATCTCTCTTTCTCTGAATATGTAAAAGAAAGGAGTTTGTGCACCAATATCAGCCATGAAGGGTCCGAGCCATAACAGGTGGGAAGCTATGCGACTCAATTCTAGCATAATCACTCTTATATAACTGGCTCTTCTAGGTATTCGAATATTGGCCAATCTTTCTGGTGCGTTTACTGTTATTGCTTCCGCGAACATAGTAGCTAAATAATCCCATCGTGTTACATAGGGTAGGTATTGTATAATTGTTCTACTCTCGGCAATCCTTTCCATTCCTCTGTGTAAATAACCCAATACGGGTTCACAATCGATAACATTTTCACCATCCAGGGTAACAATAAGTCTAAGAACACCATGCATTGATGGATGATGGGGACCCATACTCACTATCATGGGGTCTTTCTTCGTAGTAGGCACGGTCATACGTTATTACTTCCCCCTATGATTCCACAAACCTATCCATAGATACCCAACCCCTATTAGGATCGGTAGAAAAACCTGATGGGTGACTATATTTCAATATTCATGGATTGGATCAACAGGTTCCCGATACGCGAATACCTAATCGACCAATCGAATTTTCATAACGAATTGTATCTTTCTTAGCCAGATGAGTTAAGAGTCGTTTGCGTTTTCCCAGTATTTTACGCAACCCTCTTTGGGACGAATAGTCTTTGTGATGTTGTTTTAAATGAAGCGTGAGTCTCAAGACTCGATTCGTTAGATGATATATCTGAAACTCAATAGATCCTTTATCATAAATTAACGACGACTGGGAGGGTATTTTTCTACCCATAGAAATAATTGCTCCTCAGTGAGATAGTACGAGATTCTATTATTGGTACGATCGCGATAAATTTTTGGAATGATTACCCACTGATCAATACCGCAATATTGATGAACTATTCCTTTTCCAACTAATCGGAAAGGTAATGGTTCATCAATTTCGACCAAACAGTCCCTATTCCCTTCCCCCATCCCCAATTCAATTCAGGGGATGCATGCGAATCCTCAGCATGGTGAATCGACTCCCATTATTTGCACCGAACCAAAATCTATTCGTGCAAGCTAAATCTTCCAATCGATGGATGGGCCAGAGAAAACGTTTAATAATACGGGTTCGATCTGAGGGGTTGAATTCTCGGTATTTATCCGTTTCTCTAACCCACTGATCAGGATCCGCATGTTGTTTCTCCAGCATCAGAGGTCTTAGAACCCGTAGTTCTCGACGGCGTCCCGGAAGCGAAAGATCTTCGAGATTGTACGGATCGGAAAAAGCCCTCTCTCCATTATTATTAATAGTCATCAAACACGGTATGCACTGACTGGATACGTCTGCATCTATTCTTCCCTTAAACCTATTCCTAAATTTCAGCAAAGTACTCACCATTTTGTACATCAGCATCTGGTCATCTAACACCCGCGGTAAACGGTGTGCCGAAACAGTTAGGAATTGGTTCAGGAATTCGTGCTTAGCCTCAGTGAAAAATCTCTTCGATGAATCTGCATCTATACCCATCTTATCACAAAATGCAGTAATATTCTCTTCATTTTCCATCACACTCGAAATAGATGCTAGATTTTTTATCCGTTGCATCCCTTTTTCCAATGCCTTAGATTTCCATCTCCATTGGAAAATATGGTAATGACTCTCTCTTTCCTTCAGAAGTAGTTCTTCCGATTCCATCTCCTGACCCTCGTACCGGGAATTTATCCCCAATTTACCCTTCATAGAGGAACGGCTTCTCCCTTGTAGAATAGAAGCTTTAGGTATGAGCACAGATTCGGTTGCATACACATTTTTTGTCTCTGTGAGATCCGGAACCAACCATAGCATTAAATCGAAATCAATATTACTATCTGGTCGAAACTGCAAGATATTACTCTTTCTCTCACTAAAGGTATAGTATTTACATATTCTTCGAATGTGACTATTAGAAAGAATCCCTTCCTCTTTATCGTATTGTCGCATCGGCGACTCCTTCGTATCAAAATTCACCGTGGAATCAATGAAATTATATGCTGGATCGTTAAACCTATGGCGTTTACTTATATTACTTACCTGTCGTTTCAATGGAGAATTTTCTGAATATGCAGAATATTCTTCCTCCCTTCCGCGTAGGTTATGTTCTTTCCGTTCATTGGGATAATTATGCTCTGTATCCCAATGCTTATTAACTCCAGTCTTCCACTCCTGCGGCGTTATCCTATACCATATCCTTGAGTGTGGATTGTATCTGTTGAGACGGTGTAACCACCCATCCCAGTCCTTCTCATTGAAAATTTTGGGTTCTTCAGGAAGTCCTTGCGCTTCCGAATCTTTGAGGTGGCTGTGGATGATGCTACACCCGCTCCATTTAGGATCTCCCGATTCTGATTCTGGGATTACCCGCCCACCATTTCCGAATGATTTCCAATCTTTTCCCTCTGGGTATCGCACCGGGGAGTATAAATCCAACCCGATTCGACTTCTCGTGTGCCGTAACCTATGAAATACATACGCTTGGGAAATCGGTGATACATTCCGATCATGATCAGCCCGAAGATATTGCCCATCCTTAGCAATATTTGAAGATTGATGCGTCTCACTAAAGATTCTGGAAAGATCTTTTGTTAGTTTTACCATTAGCTGTACACCAGACCGAATGGAAAGAATGAAATGTCGAGAAATATCCCGATATATCCTGTTGTATAAGCTATTTATTGAGTGGGACCATCCCTGAATCAATCCCGCGACTATTCTACGGAATTGAAATAATCTCTGCCGAATCCGAATTGATTGTTTCTTCCATACCAATCTCATGTTGGTGGAATATTTAAGATTATTCCTCTTCAGTATCAGATGTTTCTCCATTTTTTCAGGATGAGATTGTTCAGCTATTCGTTCAGTTTCATCAGCTATCGAAGCTACGACGTCATCACCGAAATCTTGAATCTTTTCAAATTGCAGTTCGGATTGATCTTCGAATTTATTCAATATACTGCTACGTCCAATTCCAATCGATACTACCTCTACCGCGAGATTACCCACTTCACCACCCTCTAAATATTGATTAGTGGTTCGGGTACTATTGGATAAATCATTCCCTGATTCAGTGGATTTAGTATCTATCCCCGAAATATCATCCAACCTGTTGGGAGTTTTGAAAGATGCATCAAATATCCGTGCGATTCTTGGCAAGAAACTCTCTATCAATATCTTCTTCAATTCCTTACCAATAGGTTTCCAAAAAGAAGGTTGTTTCTTCACATCACCGAAAGGCAAATTGGTTTGATACCCCCAAATTGTTAGATAACCGAAACTTACTCTTCCTCGCTTTGCAGAAGCTGGTAAATATTCCTGTACCTTCCCCTCATCTACGTAAGAATTAATATATCTTCCTCCATGAGTATGCCAGGGTTTTAGGCGAAAAGGATATAGAATCTTTATCTGAAGGCCCTCCCTGAACCAGCGACCAGGTAAGTGTGTGTCAGAGAATTCAACACCGTCATAAGTACATTTTATATGTATTTCTCGATTCCACTCTGTCCAATCTTCATTCCATTCGGAGGGTTGGAATAGTAATATACGACCAATATTCTTACCCATTATTAGTATGGGTAGTACGACATATTTCCTAAGATTTGACTGGATAATCAATAGGATACTTCTCCCGCTTTGAACGAATGAAGAGTCCAATCCAGCTGCTATTGCCAAACGATCAGCCTTCGATCTTTCCCTCCTCGGAGGTAGAGATATTGATTCCTCTTCAATACCAGGGGTATTCCTTTTGCTTTTGATTGTACCCGATACACCGGAATAAGATTGGAAGGGGGTGGGTATTTCCATCATCCTCAAAAAGAAAGGGGAATGCGTTCCGGATTGTAGCATTTTCCATACTATAGTTTTACGTCTCCTAGCACGCATGGAACCTTTCACTAGTCTACGACGAAAATCCGACTGTTTTGAGAAACGTTTCACAATCCGTCTTTTTACCCTCGCTTTCGCGAGACTAAACCCCAAATTTTTCATCTTCCTCTGACGAATATCGGTATTCGTATTCACAGCATCGATTCGATTAAATCTCAATATCGAATTATATCGAGGCAGTCTTTTCTGCATCTCTTCGATCCGAGAGGTCAGAGATACTGTTTCTCTTGCAGAGAAATAAACATCTTCTGATCTAGTTGAAGCATTTGATTCGGTAGAGATATTCGGAGATATATTCTGAGAATTGGGGGGAGTTGAATCTTCAGCTTCTCGTTCCGAATGACTGAAAAATATAGCTTGTTCCAGAAAAGGAAGTTTGAATACATGCTCCCAAGTGGTATGGAATTCCTGAGTTCCCGCCCCAATGGAATCGATCCCATTCGATATTTCCTTAATCCTCGGATCTTCGGATTCTCTAACAATAGACACAAACCTTTGTTGGGCACTCGTAGGTATTGGATCCCAAGGTAGCGGAAACTTCTCACGCTCCAATCCTTGATACTTAGTAGACATCCAATTCCTGATTCTATTTCTGATACGTTTCGAATCTCTCCTTGCGTAATCGTTCATAGATTTTTTCTTCGGATCCATCAGATCATACAAAAGCCAGGGTGATTTCGGAGTTGGTACTTTCGTACGGGATAACCCATTCAGAGAAGGGTCGTAAACTTTGACTAATATTTTCTTCTTATTATGACACAATCCAGTCTTTTTTTCCATCGCTCCCCGAACAGTGGATCCATTCTCCACAGATTCGATTCGATCCTCGAACTCATTATTTAAAGCATTTCTCTCTTTTTTATCGGTATCGATCCATTCCCTGAAATAATCGCATACTGATGCAGATGCATCTGAGGTATCGGTACAATTCTCTAATTGTTTCCCAAATATGGATAGACTGGGTAGGGATGTAAAAGATACTCTCTGTTTACCATCGGTTAGACATTTGTCGAAAAAATATTCAGACACTCGTTCTTTCACGAAACCGTTGCGGCTAAACCTACTATTCTCGATATATCGCAACGGTCGGTTCCATCTGTATTGATCGAAAAAAGAAGTGGGCCATGGTTTATGAAGCCATAATAATTCGTCCTGCAAATTTTTAAGCGACTGATTATGTGAAACAATTTCATCGGTAAATTTTTTGGTGAAAAGAGGTACTGGAGATCTACCCAAGTGCAGTAACAAAGTAGTCGAAATAATAATACTAAAAGTTCGATATAGAAGACGCTTTATCAATACATAGGGTATGGGTGAGTCACGTTCCATACGAATCAGGAGCATCTTGGCTAGATTGATAAATAAGATGTGACCCCCCGCCCAACCTAGAATACCGCTTATTGGGAAAAATACATTGTTACTGTGGCGGAAACGAAAAAGGTTCACCATTCTTGCTAGTGCAGGACTTGGTAGAAGGATAGGATTCAGCAGTTGGAATATGAAACCGTCGATAAATATGTTACGAATTCTAGCGTCAGTTATTGAATGAATAGGACGCAAAGTCTTAGATTTAGAAGGATCTTTGGTTCGATACCAATAAAGTAGCATATACAGTGGAACCAAAAGAGTTACTGCATGAGGTTTCACCAGCATCGTATACAGTGGCGGGCAGTATATTGATAGAAAGATCATTATTTGCCCCGTCATCGAACCAATTACAGATACTGTACCACCAAGACTCCCTTCCAAGAGGAAGGATCTTATGGACAAAATCTGAGAAATACCGATGGGTAATGTGGTGGGAAATCCATAATAGAATCCAAATAGTACGAACGGAACTGTCGTACTTATCCATGCTAGTACTGAAACCTGTAACGGAGGAAAGAGCAATATAAAGCTTTCGAATGTTATCATAACCCACCTAGAATCATCGATTCGGTTCAATTAAATTTGATTCTGCTTCTTAAATGGTTCCACGGATAGAGTAACATTTCCTATGGGATTTATCAATGATCCTCCCTAATCATAGCGAGAATATCTTCTGATTAGGAACATAATATTATGCTTCGTTTCAATCGACAGATTCATTCTAATATAGTAGGTACTGTAATAAATTGAACAGTTTGTTCATACGGACAGGTTCGTCCAACCCAGATTCCTCAAACTATCGTTGCGTCGCAAGGGACGGGTAACAAGTTCGAGTAAATCTTTTGCGTTGGTAAACCCATGAATCTGGGCGAAGGTGAATTCGACTGACCATTTCGTATTAATCCCTCTTGCTTCTGGTGGATTAGCATGAGCCATTCCTGTAATGGCTAGATCAGGTTCTAGTTCACGCATACGTTGTATCTGATTATAATTGTCCGGTTTCTCCACAATACGCGGCATGGGTACACACATTCTACTGCATGTATCTCGCAAAAGTGCCAATTCACCAGCCTGATATCGTTCATCCATGTATGGAATACCTACTTCATAAACGACCATTCCGCATCTTATTAAAAATCTCGATAGAGATACTTCCAATAGATTATCCCCCATAAAGGAGACAGATTTTTCGCGCAATAAATCGAGATAATCTTTCAGATTATTCCACACTTGGTTTTCCCTCTCTTCCAAACCTTCGGGTTTGACGCCGAGGACGGAACAAATTTTTTCGATCCAAGCACGTGTTCCATCAGGTCCAATAGGGAAAGGTGCTCCAATCAATTCGCATCTCCTACGCCGCATTGGAGTTGTTGCTGTACGACTCAGGAATGGATTCACACCACAAACGTAAACCCCCTCGCCTAATGAGGGAAGTTCAGTATATCTCTGAGCAGGAAGCCACCCTGATACTCGAATGGACTGACGTTTCAATTCCAAATTAGGTTGGGAAGCTACAGTTGAAGGTAACGATCCAGAAAGAACTGAGGGAGGATGATTATTTGATCCACTCTTCCAATAATTACTCACCGTTTGTCTCGTCGGAGAATCAGTCAATAATTTGCGTTCGGTCCCACATTTTTTATCACTCGAAATTCGATGCTCCGGACAACGATGTGTCATAGCAGCTAGTACAGTGTCTTCTCCTTGGGTGAAGGCATAATCTAATCCATTCGCTCTCGCTACCACAATCGGTATTCCGATCTCCGTCTCCAGTTTCGGTGCTATACCTTCCAAATCCATCTTGATTATTTCTGTGGTACATGTACCGATCCATACAATAACACTAGGATTTCTATCTTTTCTTACTTGGAGACAAAGCCTTCTCAATTCTTCGTGATCGTTTAATTTAGCCGAGATATCTCCCTCCTCCAATTCCGCCATTGCATAACGGGGTTCTGCAAAAATCATAACTCCGAGAGCATTTTGTAGGAAGTAACCGCACGTTTTCGTACCTATTACTAGGAAGAAACTATCCTCAATCTTCTGATACAACCAAGCCACGCAACTGATGGGACAGAAAGTGTGATAATTACCGGTTTCACACTCGAAAGTGGGAGTTTCAACTGTCTCTATCGGCATATGTATAAATATCTCCTTGATTGAGAGGGATTGGTACCAAGCACCACGACCCTGGTGTTCGAAATCGAAATCATAGTGTTAAATCGTAGTAAAATCAAACGAAGGATCTTGAATATCAATTCGTTCCCTATTGTCGTTGGGATTTAGGTAAAAATCAGAAAGTAGACTGAATAATTCTCGGTCCGGAATCTCTTTCGGTACTATTCCCTCCGGTTGGGCTAGTATCTGATCCGCTATATTCAAATAGAAATCACAAACATAATTAAGAGTGGGTTGGGATTCAGCCATTTCAAACAAGGTTTTACCTTTTACTCTAGATACTCGTATATCTTCAATTAGGGGCAATACCTCCAACACAGGCATCGGGCAAGCTTCCACGTATTTATCAATAAGATCTCTCTCAGATGTTCGATTTCCTACCAAACCTGCTAATCGTAATGGATGTGTATGGGCCTTCTCCCTAACGGAGGCAGCGATACGATTAGCTGCGAATGAAGCGTCAAAGCCATTGTCCGTGATTACAATGCAATAATCTGCATAATTCGATGGGGCGGCAAAACCTCCACATACTACGTCTCCCAGGACATCAAATAAAATAATATCATACTCATGGAAAGCATTTAATTCTTTCAACGATTTGACAGTCTCCCCCACCACATACCCTCCACACCCAGCTCCTGCGGGTGGTCCCCCCGCTTCCACACAATCAACTCCTCCGTAACCTTTATAAATCACATCCTCGGGCCAAACATTCTCGTAATGATAATCCTTCGTTTGTAACGTATCTATTATAGTAGGTATTAGAAATCCAGTGAGAGTAAATGTGCTATCGTGTTTGGGATCGCATCCGATCTGTAACACCCGTTTTCCACGCCTTGCTAAAGCGATCGAAATGTTGCAACTAGTTGTCGATTTACCAATTCCGCCTTTCCCGTAAACCGCTATTCTCACGTTGTGGAGCCCCCGTAAATTTTATTGAAAATTCCGTTCCCAGAATGACTTTGGAAGCTTATTCTAACACACCTCGTCGCGATGAATCTCTATATGATCCGTCGACTCGTTGGTGGTTAGTTAAATTCTCCTCATCTTTGCTCGGAGTAAAAATGGAAACCGATGATGATTGGTTATTGATCGATGTGAACCTTGGGGGGACCAATGGGTGAGATCGTGGTGATGGTCGATCCCCGGGCTCCCCCCGGTAAAGTGGAGAAGATTGCCATCGCTACCCCTCTTCCCTATAATAAAAGATGGGGTGTACGCGAAGTTCATGGGGTTTCGAAGAAGGCTTTGGATCTTCGAACAGTAGTTGTGGTGCAATTCAAAAAATCTCGTTCTTCGAATAGGGGATCTCTGCATTTTTCCTCGGTAGCTCAGCGGTAGAGCAGTCGGCTGTTAACCGATGGGTCGTAGGTTCGAATCCTATCCGGGGAGACCCAATTCACATATTTCTGGAGGCTCAGTTTGACTCTCGTAGTTCCTTGTCATTGCTCCCGGATCGTCAAGGACGGGAATCGGCATTTAATAAAACCTACCCATATATATCAAGGTGGAAACAACGGTCTCTCTGGAGTACTGATCTGAGGTAGGCGAATCTACCACTTTTTGGTTTGATGCCATTGCCAGATTATGAATGGAGTGAGAGCTTCTTACTCGCTCAACCCGTTCCTAGCCGGTAAGACTGTCAATTATTTACCCGGAAGTGATTGATAATGAATGAAACCTCTATTGCTACTGGGACCCCGGGCGACAGCCGTAAATAATTACGGGAGGTGAAATAGGTACTGGTTCCAGACGTACTGTACAGAACAGTCAAGTCATGTATCATCCCATTCCGGCGGGGAGGAACTATACCTTCGTGGAGGACTAAGTTATAAAGCTTTGGCTTCGTGTCCGCGCCTTCCAATCAGAATTAATTCTTCTTGCCTCTTTCCCATCAAGTCCCTTCGGGGCTGATTGCGGGCGAGGAGGGATTCGAACCCCCGACACCGTGGTTCGTAGCCACGTGCTCTGATCCTCTGAGCTACAGGCCCCGTCTCCACCAGATTCGTCCCAGGAGCTCCCGGAGGAAGCAACCTTTTATTTTTTTTTTTTATACTCTTTTTCCATTCTGGCGTCGAGCTATTTTTCCGCAGGGCTTCCCCTACAGTATCGTCACCGCAGTAGAGTTTCACCACCAAGTTCGGGATGGATTGGTGTGGTTCCCCCACGCCTGAGACACCAGAATATCAACCCATGAACGAGAGATAAGCATGAGAAAGAAGCATATTGACTAGTGATTTTGAGGCTCCGGTTCCGGAGGGTGCACCTTCGTTTGATGCACCTTCCGGACGAGAACCTTCCTCCGATCCGGCCTTCCATCCCTTAGATGGACGGAGAGGCAGAGAGCGGAGCTATTAGGTTGATGTTGTCGAACAATCGAACAACTAGGTGGCTAGTGTCTGATCGAATTAATCAGTTCATGTAGGAACGAGGTTCAAATCTCTCGGTCTGTTAGGATGCCTCAGCTGCATACATTACTGCACTTCCACTTGGCACCTATCGTGGTGATAAACGGCTCGTCTTGCCGTGACCTTATCTTGGATTCTCAAGACTCCTTAAGAATAGGGGAGCACTCATCTTGGGGTGGGCTTCCTACTTAGATGCTTTCAGCAGTTATCCGCTCCGCACTTGGCTACCCAGCGTTTACCGTGGGCGCGATAACTGGTACACCAGGGGTGCGTCCTTCCCGGTCCTCTCGTACTAGGGAAAGGTCCTCTCAATGCTCCAACGCCCGCACCGGATATGGACCGAACTGTCTCACGACGTTCTGAACCCAGCTCACGTACCGCTTTGATGGGCGAACAGCCCAACCCTTGGAACGTACTACCGCCCCAGGTGGCGAAGAGCCGACATCGAGGTGCCAAACCTTCCCGTCGATGTGAACTCTTGGGGAAGATCAGCCTGTTATCCCTAGAGTAACTTTTATCCGTTGAGCGACGGCCCTTCCACTTGGCACCGTCGGATCACTAAGGCCGACTTTCGTCCCTGCTCGACCGGTGGGTCTTGCAGTCAAGCTCCCTTCTGCCTTTGCACTCGAAGGCTGATTTCCGTCCAGCCTGAGGAAACCTTTGCACGCCTCCGTTACCTTTTGGGAGGCCTACGCCCCATAGAAACTGTCTACCTGAGACTGTCCCTTGGCCCGTAAGTCTTGACACAAGGTTAGAATTCTAGCTCTTCTAGAGTGGTATTTCACTGATGGCTCAAGCCCCCCCGGAAAGGGGCCTTCTTTGCCTCCCACCTAGGCTACGCAAGAGGAGCCCAAAGCCAATCCCAGGGAACAGTAAAGCTTCATAGGGTCTTTCTGTCCAGGTGCGGGTAGTCCGCATCTTCACAGACATGTCTATTTCACCGAGTCTCTCTCCGAGACAGTGCCCAGATCGTTACGCCTTTCGTGCGGGTCGGAACTTACCCGACAAGGAATTTCGCTACCTTAGGACCGTTATAGTTACGGCCGCCGTTCACCGGGGCTTCGGTCGCCGGCTTCCCCGTCATCGGGTCACCGACTTCCTTAACCTTCCGGCACTGGGCAGGCGTCAGCCCCCATACATGGTCTTACGACTTTGCGGAGACCTGTGTTTTTGGTAAACAGTCGCCTGGGCCTGGTCACTGCGACCTCCCTTGTGAGGAGGCACCCCTTCTCCCGAAGTTACGGGGCTATTTTGCCGAGTTCCTTAGAGAGAGTTGTCTCGCGCCCCTAGGTATTCTCTACCTACCTACCTGTGTCGGTTTCAGGTACAGGTACCCACTCGTTGAAGGTCGTTCGAGCTTTTCTTGGGAGTGTGGCATGGGTTACTTCAGCGCCGTAGCGCCTAGTGCTCGGACGTTGGCTCGAGGCATTTTCTCTACCCCTTACTACCTTGGGAAGGTTCACTAACCTTGCGTCCTTGAACCGATAACCATCTTTCGGCTAACCTAGCCTCCTCCGTCCCTCGGGACCAACAAGGGGTAGTACAGGAATATTCACCTGTTGTCCATCGACTACGCCTTTCGGCCTGATCTTAGGCCCTGACTCACCCTCCGTGGACGAACCTTGCGGAGGAACCCTTAGGTTTTCGGGGCATTGGATTCTCACCAATGTTTGCGTTACTCAAGCCGACATTCTCGCTTCCGCTTCGTCCACACCTGCTCACGCTGGTGCTTCTCCCTAATACGGAACGCTCCCCTACCGATGTATTTTTTGACATCCCACAGCTTCGGCAGACCGCTTAGTCCCGTTCATCTTCGGCGCAAGAGCGCTTGATCAGTGAGCTATTACGCACTCTTTCAAGGGTGGCTGCTTCTAGGCAAACCTCCTGGCTGTCTTTGCACTCCTACCTCCTTTACCACTGAGCGGTCATTTAGGGGCCTTAGCTGGTGATCTGGGCTGTTCCCCTCTCGACGATGAAGCTTATCCCCCATCGTCTCACTGGTTGACCCTTTCCCCCTGTTATTTGGGGGTCATACCTAGTATTCAGAGTTTGCCTCGATTTGGTACCGCTTTCGCAGCCCGCACCGAAACAGTGCTTTACCCCTAGATAGTCCAGTCAACTGCTGCGCCTCAACGCATTTCGGGGAGAACCAGCTAGCTCTGGGTTCGAGTGGCATTTCACCCCTAACCACAACTCATCCGCTGATTTTTCAACATCAGTCGGTTCGGACCTCCACTTAGTTTCACCCAAGCTTCATCCTGGTCATGGATAGATCACCCAGGTTCGGGTCCATAAGCAGTGACAATTGCCCTGGGAAGACTCGCTTTCGCTATGGCTCCGGTGGGTTCCCTTAACCAGGCCACTGCCTATAAGTCGCCGGCTCATTCTTCAACAGGCACGCGGTCAGAGATCCGATTCTCCTCCCACTGCTTGGGAGCTTACGGTTTCATGTTCTATTTCACTCCCCGATGGGGGTTCTTTTCACCTTTCCCTCACGGTACTACTTCGCTATCGGTCACCCAGGAGTATTTAGCCTTGCAAGGTGGTCCTTGCTGATTCACACGGGATTCCACGTGCCCCATGCTACTCGGGTTAGAGCGTGAGCCAGTGATGCTTTCGGCTACTGGACTCTCACCATCTGGGGTGCGGGACTCAACCGCTTCGCCTAGCAGCACAAAGCTTGTATCGCTCCCCCACAACACCGTTTTCACGGTTTAGGCTACTCCCATTTCGCTCGCCGCTACTACGGGAATCGCTTTTGCTTTCTCTTCCTCTGGCTACTAAGATGTTTCAGTTCGCCAGGTTGTCTCTTGCCTGCCTGTGAATTCAGCAGCAGTTCAAAAGGTTAACCTATTCGGGAATCTCCGGATCTATGCTTGTTTTCAGCTCCCCGAAGCATTTCGTCGATTGCTACGCCCTTCTTCGTCTCTGGGTGCCTAGGTATCCACCATAAGCCCTTCTTCGTTTGAACCTCGCCATTGAAGGCTATGCCATCCTGAGGTGCTAAATACGGGGATCTTATCAACGTCCATAAATACAAAATTATGGGCTAGCTTGCCCACTAGAAATCGAGATTATTTCATCCCTATCATGTGCCATTGTATTGAATCAGATCACGGGCTGGAGACAAGCGGATTCGAACCGCTGACTTTCGCCACAGGGTAAGCTACCGTCTCTCAGGCCTCTCTGACTGATTCTGTCATAGAGGCCGGCGATGGACGATAACTCCCCCCCGAACACAGCCTACAACTTTCATCGTACCGTGCTCTCCGAAGAGCAACTCTTCCCAAAAGGCACCGAGTTAAGATTCTTGCAGCTGGATACTCCCGAGCTGCGGGAGAACTAATAGCTAAGAACTCTTCCTCCTTTCCGCCCGACCCTTCGGTCTTAACAATGAGTGGTTGCCCTTCTCCGACCCTTTCTGCCAACCAGAGCAGACAGCTAATGCATTCCACTTCTTGAATCAGGTTATATGGTCGGTCTGTGACCCCCGGGTGCCTTCGGCATCCCTGGGGCGATCTCGTAGTTCCTACGGGGTGGAGGGGATGGGGTCGGTCCATGGCTTCTCGTTTCTTCTGCCACATCGTGCTTTAGGGGTTGAAGAGAGATAGTGCATCAAGCTGTTCGCAAGGGCCAACTTGATCCTCTTCCCCAGGGATTCTGAATGAGGTAACCCTGGAAGAGCCGCCGACTCCAACTATCGCCCATGTACGATCCGCACTGGATCTAACCAACTACCCATCCTACCTTCTCTACATTTCCGACAGCCCATCCTTGTCTCAGTAGAGTTTTTCAGTGGCATGTTCCAGTCCTTCTCCCCATTCCTGAGGAAGAGTTAGCCACCGGTTTGGGTGAGAGATACTATCATTACCGCCTAGACAATTAGGCATCCAACCCGTAAGCGCAACGACCCAATTGCAAAAGCGAAGCTCTACCAACTGAGCTATATCCCCCGTGCCCAAGCCAAGTGGAGCATGCATGAACGCTTTCTTTCGGGATTCCCCCCGGCGCAGTTGGGCTATCCTGGATTTGAACCAGAGACCTCGCCCGTGAAGTAAATCATCGCACCTACAACATTATCCCATTGGGATGGAGAATCAATAGTTTCTTCCTTAGGAGCGATTCATCCTTCCCGAACGCAGCATACAACTCTTCGTTGTACTGCGCTCTCCAAGTGTGCTTGCTCCCTCTTCCTCTACCTTGCCAATGGCAAGTCTTTGGAGAAGGACTTCGATGGGGAGGGAAAAGAAGGCGTTAAGAGACCCTCTTGGCCCAACCCTGAACACTCTAAGATCCTTTTTCGAACCTGCCCCCGCCGTTGGGGGATAGATAAAGACATCACATTGCATCGATCCGGAGGCCGTTCGTGGTGCCCAAGAGGGTCGAAGACCGAGGAACCAAGCATTCTTCTTATGGCTAGGTCCAATCTCCCGGGCCCTTCGGAGAGGAATTTGGCTTCCTTCAGGTTCCCTCCGGAGGGAGAATATTGATTGCTGCTTCTTCCGGACCTCCAGGAGAAGCGAAAGAAGGCTCGAATGGTATGATCCCTCCGTCACCCCCAGAATAGAAGGGTGATCTCGTAGTTCTTGGTCTGTGGAGATGCATTATTAGGTGCTCCATTTTTCACATTTAGGCCGAACTTCAACCTGTGCTCAGAAGATAGCCACCCATACACTGATAAGGGATGTATGGATTCTCGAGGAGGGAGGAGCCATCGAAACTGGTCCTCCCTGGACCGCCCAGATCCCACGAGTGAACAGGGAGTTGAATCCCATAGTATCTCACCTGAATTGCCCCATCTATCCTCCTGAAGAGTGGTTTAGTTTCAGTACCTGATTCAGGAGGAGTACGCCATGCTAACGTTCCTTGGATGATCCGCATCTTCGGGTCAGGCGCTGATGAGCACATTGAACTATCCATGTGGCTGGGAGCCTTCACAGCCCAAGCGCAACGACGCAATTATCAGGGGCGCGCTCTACCAACTGAGCTAATAGCCCGTCGTGCATGCCGGGGGCCTGCAGTACCGGGGGCGAAGAAGAACCTATCCCCATCTCTCATATTTAGTTGACCATGTTGCCCCCACCCCGATAGGGTGGGTGGCAACATGGTCGATGAATGGGCTACTATCAGCTCGTTCCGACCTGGGATAATAAGCTCATGAACTTGGTCTTACTTCACTGTCGGGACAAAAGAATCCCATCTCCGAGCGTGTAACTCGGGTGTGAAGCGGTGTGAGACCGGAACGTCCAATAAGCATGAACTCTCCCCGAAAAGGAGGTGATCCAGCCGCACCTTCCGGTACGGCTACCTTGTTACGACTTCACTCCAGTCACTAGCCCTGCCTTCGGCACCCCCCTCCTTGCGGTTGAGGTAACGACTTCGGGCATGGCCAGCTCCCATAGTGTGACGGGCGGTGTGTACAAGGCCCGGGAACGGATTCACCGCCGTATGGCTGACCGGCGATTACTAGCGATTCCGGCTTCATGCAGGCGAGTTGCAGCCTGCAATCCGAACTGAGGTCGGGTTTTTGAGGTTAGCTTGCCCTCGCGGGGTCGCGACCCTTTGTCCCGTCCATTGTAGCACGTGTGTCGCCCAGGGCGTAAGGGGCATGCTGACTTGACGTCATCCCCACCTTCCTCCGGCTTATCACCGGCAGTCTGTTTAGGGTTCCAAACTGAATAATGGCAACTAAACACGGGGGTTGCGCTCGTTGCGGGACTTAACCCAACACCTCACGGCACGAGCTGACGACAGCCATGCACCACCTGTGTCCGCGTTCCCGAAGGCACTCCCCTCTCTCAAGAGGATTCACGGCATGTCAAGCCCTGGTAAGGTTCTTCGCGTTGCATCGAATTAAACCACATGCTCCACCGCTTGTGCGGGCCCCCGTCAATTCCTTTGAGTTTCATTCTTGCGAACGTACTCCCCAGGCGGGATACTTAACGCGTTAGCTACAGCACTGCACGGGTCGATACGCGCAGCGCTTAGTATCCATCGTTTACGGCTAGGACTACTGGGGTATCTAATCCCATTCGCTCCCCTAGCTTTCGTCTCTCAGTGTCAGTGTCGGCCCAGCAGAGTGCTTTCGCCGTTGGTGTTCCTTCCGATCTCTACGCATTTCACCGCTCCACCGGAAATTCCCTCTGCCCCTACCGTACTCCAGCTTAGTAGTTTCCACCGCCCGTCCAGGGTTGAGCCCTGGGATTTGACGGCGGACTTGAGAAGCCACCTACAGACGCTTTACGCCCAATCATTCCGGATAACGCTTGCATCCTCTGTCTTACCGCGGCTGCTGGCACAGAGTTAGCCGATGCTTATTCCCCAGATACCGTCATTGCTTCTTCTCCGGGAAAAGGAGTTTACGACCCGTGGGCCTTCTACCTCCACGCGGCATTGCTCCGTCAGGCTTTCGCCCATTGCGGAAAATTCCCCACTGCTGCCTCCCGTAGGAGTCTGGGCCGTGTCTCAGTCCCAGTGTGGCTGATCATCCTCTCGGACCAGCTACTGATCGTCGCCTTGGTGAGCCATTGCCTCACCAACCAGCTAATCAGACGCAAGCCCCTCCTTGGGCGGATTCCTCCTTTTCGCTCCTCAGCCTATGGGGTATTAGCAGCCGTTTCCAGCTGTTGTCCCCCTCCCAAGGGCAGGTTCTTACGCGTTACTCACCCGTCCGCCACTGAAAACACCACTGGGATGCTTTCCGTCCGACTCGCATGTGTTAAGCATGCCGCCAGCGTTCATCCTGAGCCAGGATCAAACTCTCCATGAGATTCGTAGTTGCACCACTTATAGCTTACTCATTCGTTGATGAAGCTGATTCGGAATCGTCTCCCACCCCAAGGCATGACTTGGGTCCATTCGCTTCGTATTAGCCTAAGGCTCACTTCCAGTATACCCATCCCTACCCTTCTATGTCAATCCCATAAGCCTCTTCAAATTATTCAAACTACGAGGGAGCAGGTATAAACGCTTGAACTGGGTTTAGGGATAATCAGACTCGAACTGATGACTCACACCACGTCAAGGTGACACTCTACCGCTGAGTTATATCCCTACTCCTACCCCAAATGATGACTCACCGATGAGTAATAACCTACCGATCAGAAAGTACCTACCACCCCGTATGGTCGAGGTACTAGATCCCACTATCCCGATACGACTGAATAACCCTCCTCTCATACTATTCCCAAAATAGTGAGAGAGACTCCATTCCGTTATCAATTGACTACATCCTATCGAAACTAGAGATTCCTACTATCACATACGACTTCCTAAAATTCGTAATCCTATTACTCAATCTAATCTTGTAAGGTTCTGCATCGGAAAAAGAAAAAGAAAAAGGTGCTTCTTTAGCATGCACGCTTTGCTCGATTTGACACTAATACGGGAATTTCAATATTGTTAGGAACGGGCGAAACTGGGGGAAGAAGATACAGATGGATTTGTCTTTCCCGTATCAAAGACATTATCCATTGAACTTATGGATCTTAGGAAAGTGAAAGTACATCTAGTTATACTGGTATAACTGGTTTTGCTGAAGGAGAGAATAAATTCGAAAGTCTCATACTTTTCGGAGACATGCTCCGGAGGAAGCGAAGCTACCTGTGGCCAACACCTTTTTCCCGGAGGGAAACCCATACAACCGTTAACCACTTCGTAGTAGTACATTGCCATCCTACCGAGGAAGTATTTGTAACTAGCATTACTATACTCCGACGCATCAGGAAAAGGCTCGCCTTCGACTCGTTGATTCGCATCGACATCAGGGTACAGCTTCATTATCGGCGAGATCCACGTCACCCATTCTCAGCAGCAACAGCTTGACCCCTTTGTTCTCTTATGATACAATCTTTCTCTCAAGGGAAGGAGATGGGAGAATGATGCCAGCGGTTCAGCAAGGTCTCACCGAGCCAAGATCACCGGGGATGTCTCTTCCGTATACTCCCCTGGCCATATTTCCATTAGCAGGACTCACGCAGTCATGAAGTCGTATCTGATACAGACGCCTATCTAGCATGGGTTATTGGAGATATCTCAGACAAACTTATCCTAAGCACGAGAGCAAAACCTTATAATTGATTCCCATCCGGATAGTGCATAATCGCATGGATAAGCTTACATCAACCCGTCAATTGTCGGAGGATTCAATCTCACAGCGGAATAGGTAGGAATTGTTGGTGGAGGCAATGTTACAATTACCTCGAACAAATCCTTCTTCCTCCCCTTCCTTACCAACGAAGGAAAGAGGGAGTAATAATTACAATCTGTTCAGGATCGAATAGATCCAATTTTTAGACGCAGAAGGTGGAGTTGTTCGAACTGCTCAAGCTTTTTGGGCACTCGTTCGTTTCCTTACTATCGGGTTAAGGTATCCGAATAAGTTACTAATCGCCATTTGTAGTATCAACAGGAATAAACAGACGAAATAGTCTTTATCCTCCGTTCCAATTGAACGAGGAGCCGTATGGAGTGAAAGTACCATGTACGGTTCTGTAGAGCGACGATAGGGGCGACTCGTTCGTCGACTTTACCACCACGACACCCAAAAAACCCAACTCCGCCTTACGTAAAGTCGCCAGGGTCCGATTAACCTCTGGATTCGAAATAACGGCTTACATCCCAGGTATTGGCCACAATTCACAGGAACATTCAGTAGTTTTAGTAAGGGGTGGAAGGGTCAAAGATTTACCCGGTGTAAGATATCATATTGTTCGGGGAACTCCAGATGCTGTGGGGGTGAGGGATCGCAAGCAAGGTCGTTCCAAATACGGTGCGAAAAGGCCAAAATGAATTGTTCTTACTGAATCTTAAGGGGAAGAAAGGTTAAGATAGAAAGAGGAAAAGGAAGGGAGAGAGGAATATCGATAATCAGTGAGGGTAAAGGGGGGAATCCTTCCGAATCAATGTCACGTCGAAGCAATGCAGGAAGAGGAACTGCGAAATCAGATCCAATTTATCGTAATCGTTTGGTTAATATGTTAGTCAATCGTATTCTAAAGGACGGCAAGAAATCATTGGCTTATGGGGTTCTTTATCGAGCCATGGAACGAATCAAACAAACAACGAGAAAGAATCCATTGTCCGTTCTACGACAAGCAATACGCGGAGTAACTCCCAATGTAGCAGTGAGGGCGAGACGTATCGGTGGATCAACTTACCAGATTCCTGCAGAAATAATGCCTGCGCAAGGAAAAGCACTTGCTGTTCGATGGATATTGGGAGCATCCCGGAAACGTTCCGGACGAGATATGGCTTCGAAATCAAGTTATGAATTAATGGATGCTGCCAGAAATGGTGGCAGTGCCGTACGCAAGAGAGAGGAAACTCACAAAATGGCAGAAGCTAATAGAGCTTTTGCACATTTCCGCTAATTCCCGGATTCGACCAGGGAGTGTCTTACAAGATTTACCCGGTCGAATCGATGATATATATGCACAGGGAAAAGGAGGTGAGGACGGAGGAAGAGGGGGGAGGGGGGGGAAGAGAAGGTTAGAATTTGCAGAACCTCCAAAACCACTTCGTGAAATAGGGTATGGAGATCTAACGGACTCTCGCCCCGTGCGTATTTAACCACTCATCCGTATGGGATAGGATAGGTATACGAATTCAAGGTACCGTTAATTCAGTGGGAGCAATTGATAATTCTAAGTAACTATCTACCCTTTATACGAATATGAATGTGCATAAATTATAACTTCTCCAAATACATCTAGAATTCTTTTATGGAAGATTCTAATTCGTTCCCCGTTCGTAATAGTCCCATCTTACCGGAATTAGTTCTGATTCTCGGTCTAATAGTTATTCTTATTACAGATTTACTTTCCGATGGGAGGGATAAATCTTGGTCCTATTTGATATCGTTAGTAACCCTGACAGTGAGCGTGGTAGTACTACTAATCCAATGGGGTGAAGAACCCATATCGACTTTATTCGGAAATTTACAGATAAGCAATTTCAGCAACATATTCAGATTATTCATCTTAATATGCACATTGTTGTGTATCCCATTATCCGTGGACTACATACGATGTGCAAAAATGGCTATGACAGAATTCTTGTTATTCGTATTAGCAGCTACCTCAGGAGGAATGTTTTTATGCAGTGTCAATGACCTGGTAAGTATTTTTGCAGCTTTAGAATGTTTAGCCCTACCCTCTTACTCGTTATCCGGATGCATGAAGAAGGATGTACGGTCCAATGAAGCTGCGATGAAGTATTTACTCATGGGTGGAGCAAGTTCTTCCATCTCGATTTATGGTTTTTCCCTACTATATGGCCTTTCCGGAGGGGAGATCCAACTCCAAGAGATAGCAAATGGACTTATGAGCATGCGAATGTATAACTCTGTGGGAATGGCTGTTTCAACGGTATTCACCATTGTAGGAATCGGATTCAAACTTTCTTTGGTTCCTTTCCATCAATGGACGCCTGATGTTTATGAAGGAGTGCGATTCGTTCGATAAATCTTGTGACAGATACTCGGTCCATCTTTCCGAAGTGCTTCATAGATGCGTGGGATGGAAAGAGATGCTCTCACACCCACTCGGAACAGTAGAAAACTCCTACCGAAATTACGAAATACTTGCTAAATCGATAATCGGAGTAAAGCGGAGTGTAGGGAGAAGTAAGAATTGATTGCGATTAAGCACAAATCTCTCTCAGGGTTGGTTATTAGGGGTAGTTGTTGCAAAGATCGTATCAGTGACGTGCAGAGCGAAGTATAGTGAGATGCTGTGCAGTTAATCCCAACCCTTCGAGGATTACGAATAGGTAGAGAAGCATCCGTCCACGAGAGGATCACCCTGAAATAATGACGATAATAGCGATAGTGATAATAACAATACCATGCCTATCAGGAACGAATAAATTCAGATGGTTCCCTGTTTGATCTATTCATTATTATCCCTCCTCGTCATTGTAACGGAGCATTGGATAGTAATGGGTGGTGAATATCTGGATGAAGAACCACTGACAAGGGATTCCTCGAAAAGCTGAGAGGTAGTGATACTCTCGGGAATTCAAACAGATTCTCCCTCATGCACACGCGAGGAAGGTTATAGAAGGAATAAGATAATTTGTAATAACTCCTTCACCTAGGAGCCGTGCGAAATGAAAGTTTCACGCACGGTTTTGGAGGAGAGGAGGCGAGTAATACTCCCTCCGACTCTAACTCTCCCGCTCCAGTTGTTGCTTTTTTATCCGTCACTTCAAAAATAGCCGCTTTAGCTCTAGCTATTCGACTCTTACGTATTATTATCTCTCCCCTATCGAGTGAATGGCATCTACCTCTCGAAATATTGGCTATTCTTAGCATGATGCTGGGAAATCTAATCGCTGTCACCCAGACGAGTATGAAACGTATGCTTGCATATTCTTCAATAAGTCAAATTGGATATACTCTCATTGGGGTAATTGCTGGAGATTCAAACAATGGGTATGCGAGTGTGATAACATACATGCTAATTCACATCCTTATGAATTTAGGGACTTTTGCCCGTATCATACTATTTGGATTACGTACGGGGACTGATAACACCCGAGATTACGCGGGATTGTACGGAAGAGATCCCCTCTTAGCCCTTTCTTTGGTTCTATGTTTACTATCCCTAGGTGGTATCCCCCCACTAGCAGGTTTTTTTGGTAAACTCTACCTATTCTGGTGCGGATGGAAGGCAGGTTTATACCCATTGGTTTCAATAGCACTTATTACCAGTGTTATTTCCATATATTACTATTCAGGGATAATCCAGTTACTATTCACCGGGCAGGATGAACGAATAACCATTCATGTGCAGGAGTATAAGGTTTCTCCACACCCTTTGGTACCAAAGAATTTGATCGAAATTACAATGATTTTATGCACAGTAGCATCTACTATATCGGGAGCATTGACGAATCCCATTATTTCAATCGCACAGGATACCATTCTTTGAATTGATCCCATTCAACCATTACTCTTTAATCATTCTCTCGTACAAATTTTACGTGAGGATGAATCATTGACAGAATTGAGGATAGGATATTTTTACACCCCGAAACGAAAACTCATACTTTCCCACACACGAAGGGAGGTATGAGTCTTTGCTACAGTTGCAATAACAACTCGATCTGAATCTTTCAGTATTTCCACCACTTGTCCCATTACCGATCGAGGGATAGATGAATATACCCGTACTTTACCGTTACCATGAATATGTTAAGGAATCCGATACTTGGGATGATGGGTATTTCGATGATATATCTGCAAAAGTCAGTAGGACGATCGACTGTATAAAGTGCCGATACCGCCACAAAAGCTCGGGCAAGTACCAATTTGAATTGCAACTAAATGAATCTATAGGTTAAACTTGCGGTGAAATGATTTTACAACCGCGATTCGGTGATAATACGAATAATCAAAGCAAAAGACGATTATGGAGGAATCGTAATTGAATCCCAGATTCTATAAATTGCGGTTGGTGCAATTGGTGATGCATCGGTTACACTCTGATACTACGCCGCGTGTAATAGGTACGATCAGCAAATATTGGTTGTATTTCACCACTTCATGAATCATATTCTATAAGCTGAGTAAGTACTGGTTGCATTTCATTACCCGATGCTGCACCATACACGGGGTAAATACTAGTTGCATATCATTGCCTGATGTGTTGTACTATATGCGGGAGAAATACCAGTTGCATTTTATTGCCCGATGTGTTATACTATATGTGAAGGAAATAACAGTTACATCTTATTGCCCAATGTGTTATACCATATGTGGGGTAAATACTAGTTGCATCTTACTGCCCGATGTGTTATACTATATGTGGAGGTAATACCGGTTCGATTTCGTCATTGCCTACGTTTGGTGTGTATAATGATAAGGCACTGGTTGCACTTTCCCAATCTATGGGTTGCGTCGAGTGTGAGTATGAAATAGTAACTACATCCCGTTCCTTCACAGTATGAAATAGGTGCACCCGGTTACTAGCCGTAGTCCAATGTTAATTGAGCTCGCAACGGATGCAGAGTAAGAACCTAATGCCTTGATGGTGAAATGGTAAACACGCGAGATTCAAAATCTTGTGCTACACAGCTTGGAGGTTCGAATCCTCTTCGGGGCAGGAGGTATCTTTCCTTCCTTTTCCGATTCGAAAGACGTCAATCTTTTACTGCATGGCCAGAAGTTAAAAATCTCGCTCCGCGCGGTCGAGTCACCGGTTATTTGAGTAACCGGAACTTTGAATCCATCCCCATGGTGTAGGTACCGTCGGTATCGTACCATACGCCGGGACTGTAAATCCCTATTGTACGATTGAGAACTCAAATTTTTATCCTGCTTCGTATTACTCTCCATAGTTGAGATTGCAGATACTGCTTCGTATGAATCTTCGTCATCTTCTATCGATACTCGAAATCCCGATTCGTATCAATCCCCACCCCCATAATCAAGACTTCGGATCTTGCTCCGTATGAATCACCGCCTTGCGTGGATGAAACCTAAAATTCCAATTTGATGAGGGATTGCTCTCTGCAATCGAAACTTTAAATCCCAATTCGTATGAGGGATTGCTTCTTACGATCGAGACTCAAAATCTCAATCTGTACGAGGAATTGCTCCCTACAATCAAGACTTGAAATCTCGATTTGTAACGATAGATTGCCTCTGCATAGCCGAGACTTTAAATCTCGGTTTGTGCGATAGATTGTCCCTGCATAACCGAGTTAAATCTCGGTTTATGCAATATGCATAACCAAGACTTGAAATCTCGGTTTATGCAATATGCATAACCGAGACTCGAAATTTCGGTTTGTTTATGCAATAGATTGCCCTTGCATAACCGAGACTCTAAATCTCGGTTTATGCGATAGATTGCCCTTGCATAACCGAGACTTGAAATCTCGGTTTATGCGATAGATTGCCCCTGCATAACCAAGTTAAATCTCGGTTTATGCGATAGATTGCCCCTGCGTAGCCAAAACTTAAAATCTCAATTTATACAAAAGATTTTTACTGTATAACCGAAAACTTAAGCTCCAATCTTTATATAATGCTGTCTTATTACGATTCAACCGAATCCAAAACTCGGTTTCTGTAAGAGATTGCTTCTGCGCATCCGAGACCCTAAATATTGCTCCGCATAGAATATTGATTCCTCGTAGACTTCCCCCGAATCTTGTTTCATGTAGTGATAATCATAGTTCATGAAATTGTAGTAGTTTTTAACCATCTCGAATCTCGACTCACAGGATCGGGGCTCCAATATTTGATGCTATCTGGCCGAGACTCAAAATATTCTCCGAATGGCCGAGATTCAAAATTTCGTGCGAGAATTTCAACCATCGCCCCACAGAGTCGGAGCTGCAAAGATACTCTCCGTTCGAGACGTAAAATCTTATCCGAGTAGCCGAAAGTTCAATTTATGCACGGATATCATTGCACGGGGTCAAGGACTCTGAATCCCAAATGTTAGCTGAACGGGATATTAAGTCTTCCTCGGGTGGTAAGGATTGAAATTATCCATGATGTTTTTGAACCTGTTCTTGGGGAGTCGGTACTTTAAATATTCGATACTATCCGACCGGTACCCTCCGGATAGCCAGAATAAATATGGATTTTAGTGCAAAGCTTCGTACTTTGCTCCATAGGGTCGTAACTACTAATCCCTCAGGATTATCAGGCTATGGATAATGCTGCAGGGTCGGCATTCTCCAAATAACCAAATATTGATCCTCGTGCAGAGCTTCATATCCCGATCCATCGAATCGGCACCACAGATTCACATACCTGGTTGGAACAATAAATTGTTACAATAGCGGGATTTGAATCTCTATGCATTATGCATTTGCTACGGCATCAACGGCATAAACGCTCGATGCTATCCGGCCAGAAGGAATAATTCTCTCTGGATATCCAAAATTTGAATCTCCATGCAGAGATTATGTATTGTGCTACGGCATCAACGGTATAAATGCTCGATGCTATATGGCCAGGAGAAATAATTCTCTCTGGATAGCCAAAATTTAAATCTCCGGCATCAGAAACTATTTCTTCCTATACTGTTAAGAACTGTATTTCTTGGTATGCAACGGGATAATTATTTTGTACCATCCAGTCGAAACGTGGAGTATGTTTCCGGATGGCTCGAACAGTGTATTCTAATAATTACAAACTTCTATGGAGTCTTCCATCGGGAGGGTTTCTCGGATTTACCAATACCTGATATATCGGGATCCAATTAACCCACCCCCCTTCCCTTCCCATTGACAAACCTACACCCCCTAGTAAGTTCATTCCAACAAATTACTGAATCGATTTCTAAATCGTTCCCACCAATCAGTATGAAGAATCATACTTTCCCGAGGGAGAAAAATTAGTATGATTCAGCATTCGATCGTCACTCTTCACACACGCACATGCATGAGATTCAGCGGATCCAGATGGAGAATTTATCTATCCTACATAGGATACAACGGGGAGTATATGTATATGTATGTGTGTACATATGTGTATATGTATATATGGAAGAATAATATTTGGTGGAGTAAAGGATATTACTTCCCCAGCTTTCCCAACTTGGTATTCATATAAATTGGGGGGATTAGCAACCTATTCGGTTTACCCATCCCACTCGGTATAGTGAATCTTAGCTTCACTAATATTTCGGATACGAATTCGAATTCGAATCTGAATAAACGTTAGTATCAGTGCTAGCGAGGGAGTAATTTATTCACATACAACATTTCATGGATGACACGGAGAATATATTGCTGCTCTGAGATTCTCAAATCTATTCTAGATCGTAAAGTATTTTCTCAATCTCACTCGGTAAAATCAATTTATTTTTTGATAATGTATTCACCATTCTACTCAACACTATTTCGTTGGATAAGAATAAGTTTAATAAATATTGATAACTCTCGGAGAGCATGGTGTAAATGGTAGAATCTCTGGATGAGGAACGATTCGCTTCAATACATCCATAGCGGTGATTAGAGAAATTTAAATGATCACGCCCATTCTGCGCATACTCGATAAATAGATTATGATATGGATAAACAACGGGGAATAACTGCGGAGTCAGCAAATGAGATTTCATCATCTGATTGATCCTCACATATTCGAAGTGTCGTGTTTTCGCGGGGGAGAATTCATCCCACAGATCAGCAAACGTTTCAGTTACCGAATCGCGATTATAACCACGACGGAAAAGGTGCTTTTTGTACTTATTGCTCGGGTAATGCTTTTCCCTTCCCATTTTTATCCCGTAAGTAATATAAAGTCTTCTCACTGTTTCTTCCCTTGAAAATAGCTCATCACGCGAAGAAGTAGAATTACTTTCAGGGGGAGATGAATCTGTAGGGTCCCAAACAAAACGTCCTCCCCGAGATATAATTGGTTGATTGGATGAATCATACTGCACCTCATACTGTAGAGACGATTTATCAATCCCTAGTTTAACGAATCGCTTTCGAAACGAGACATTCTCCAACTGAACCTCCGGGGTGTTTATATACTTTTCCCTCGTATCCTTCAAGATCCTTCTGTAACCAACGAATCCTTCTCTTCTTTTGGATATTCCATTCCGACTGCGATTTATTCTGGTGAAGTAAAAATTGCCCCGGATAAGATGGTCTTGATTTTGGTAGAGAATCATGGAATTATACAAAGGATCGGGTTTGAATGGTACTCTCACGAATCCGTAGCTGCTGCTGCGGAGGAAACTGATACGCCAAACCCTAGGAGCCCGGGCTGAATTGCGCGGTATCTCCCCAAAAGGTCCATTCGTATCGAGTAATAATGTATTTTCGTACTTAGGCTTCTCGTCCAAGACCCTACTATTGTCACTAAATCTGGAAGAAACATATCCTCGTATCGTGCTTGAGCAACCCCTCGTACTGGATCGAATAGCGCCTTTATTGAGTTCACCCCCACGTACTCCCGACTGTGGAAATTCCACTAGCATACTTTCCGAAATACCACAGGCTAGTTGAAGATCATTCTCCACAATCCTATCGATAGAAACATAATTTTCTTGTTTGTTTTTTGATACAAACCAAGAATCTCGAGCTGCTGCTCCAGCTAAACATGCCAGAATATGTGGGAGCATAGTAAATTCCTTCATAGTCGATTTGGCAATGGGTGGTTCTAGGTACCAATTGGACAGAAAATAAAATCTCTTCTTTAATAAATTGTTATTAATGAACGAAAAATCCATATAGGAAGTATTTATCAGGCTATTTCGTATAATAGCCTTCCCTACCCTGTAAACGAGCATCTCGTACCCCGGTATGGCTTGGGACTTATTATCCAGAACCCAACCCTGTCTGTATGAAGCCAATCTGATTATCTCAGTACGTACAAGTGGTGTTTTTTGGGTAATACCAATCGATAAAGTCTCATTAGCAAGTCCTGCTAGATCTCGCTTACTGTAACCCATAGTTCTGGATCTAAACTCTTCAAAATAAGATGAATCAACCTCCAAGTTAAAACCCTTAGCACGCAAAAGGGCAGGAAATTCTTTTCCACGCTGATGAGTATTAAGCATTCGAATATTTATTAGTTGATCCAATCGATCCGGGGTTATAATAGCTGGATCTACTCGTGCGGGTGCGTGGGTTGAAGCGATAATGATATTGTCTGCGAGGTAGTAATTTGGACTCCTATTACTGATGTGTTTCAGAAGCGAGTAAAGCAAGAATTTAGGATCAACCTCTGATTCATCAATCGTATGATTGAAATTCAATTCATGAATGTCTCGGATCCATATTGTGCAAGGAGACATTCTCCTTGCCAATTCAAAAGTAAGATCTAATCGACGCAGACATTTCTTCGGAAGAAGAGCCACGGGTGTATTCCCAAAATCGGGTTTGTTATGTAAAAATCTGTTTATAGGTACTTGTATTGAGGGAAAACGGTAATTTGCTGCTAGGTTCTTGATTAAATAGGATCGTCCCGTTTCTGTGGGACCTATCAATGAAATACTTCTACCGGGAAATGATCCTAATTGGAGTGGGATTGGTGTATTTAACGAAAAGCTGAATCGTCCAAAAATTTTTGGATGATTTAGATTCTGTCGGAAAGCGGATAAGATCAATTTCTCCACGGAATCGAACCTACGAATCTGGTAATTCGAGAGATTCTTCTGGCAGATACTGGTCAGGTATCGCAAATGATTGAATCCCTGTTTCCCAATGTATCTATTAATACTGCCGCTTGACGAATCAAAACCGTGATTCGAGTGGAATACGTATCGGGAAAGAGTCTTATCCGTTATCAAATACTGAACCACTAAATTTTTAACCTTCCGGGGGATATCTAAGTTTTTGCCCCGAGATAGCCATACATTGATCTCTCTCCTCGGGAGATAATAAAAACTTATGCGGGTGAGGTAATTGAGAAACTTCCTCGAATAATTAATCAATGAATTCCTCATCAGATTTTGCCCCGACGAAAGGATAGAATCCATCGACCCCCCCGTGGCAATTATCTGCGGGAAATCTATAAGATACTTGATAATCTCAAAGCGTTTCCATAGAGAAACAGAATTGATACCTACCAAGGTTGCTAGGTATTGTCGGGAAACGCTATAAACGAGGTAAGATAATATTGCGAACACTAGATAGGGAATACTGTGATCATTTGTGAACCCTAATAGTGACCACCTCGGTAGTGAATACCTCCTTTGACCAGTAATCTCTCTCAAGGGGTAAAAATCAAAATTGGGTATTTTATTATTGGAAAGATAAGCTTTCAATTTATCCCCCAAATTCAACCATAAATTGGTCAATGAATTATCCATACTCCCAACGGTGTAGGAGGCATTAGACCTCGATCGATCATTGATATTCAGTAGTGCTTCCGGAAATGTTTCTGAGAGTGAATTGTTAACATATTCCCACCATTCGGGGGTGAAAAACCATAAAGTGTATTTTTTGAATAAGATCCATTTGGTAAGATAAATATTTTCTGTGATTATCCCATACAGACTAATCTTTCCCCATGGATCATTAGAATTGGTTGAAGAAGATGGACGAACAACCTCCCTACCAATGATAAGATTGAGCAACTTCTTACTAGGGTTTTTACGCTTCCCTGACATTACCATTCGTGAATGATCCGAATCATTATGATCACGATGGTTACTGATGAGACCATTGCTTAATCCATCCCGATGGAATTGATCCTTGAAGGAACCATTTATCAAAGTCGAAGATTCTTCGTGATTCAATTCCGGGAAGGGTCGCCAATAATCAGATATTCCAATATTGACTAGTCGTTTCATCATCGAGGAACGATTCATAAAGATGCCCCGGAGGAGAGGCGTACTCGGTTCTTCAGGGTGATGGAGTTCCAACCGAGTCAGTGACATAAATTCCTTTACTAGATAGAGTCTGTATAAAAAATTACCTGTTTCATGAGGAATGGGATCTAGATATCCGGGTAGTATTCCGTTAGACAATTGTGATTCAATATGCGAAGTATTAGATTCTTTCGAGGAAGGAGTTTCCGTTCGGGTAAACGGAAATAATTTACTATTACCCTTGGATACATCGTTCGTGATAATATCCATGCATATCCGGTTATAGCCTTTAATAAGAATCCTTTTTTTGGAAAGGTATAATCTTTCACCATAGTTGAATCGGGGATTATAGAAATAATCTAGAAATGATAACGTATTCACTTCATCAAAAAAATGTTTCAATGGAAGATTATTCCGTACATTAAGGCGATTAAGCCGATTATTACAATTGTCCATCCCCGTGAAAATTGGATTATAAGAAGATTCCGTAGTAATATCCTCACTATGGAGGAAATTGAAGATAAGGTTATTGGCTGGTATTGCGTAATGAGTGGATGGCACTATCGATCCCTCATTCAGCCGAGATTGAGGATCCTTCAATAGATTCTTCTCACAATAGAATAATCCCTTTAAAGGAATACCGATCAGACTCGTGAAACGATTTACCATACCTTCCGAATCGTAAATAAAGGGTTCGAACGTTTCTACAATCTTTTTGAATGCTTCGCTAATGACTGAGAATTTGGAGGAGTAATATTCTCCCAATACCCTCCCACCCGGGAGTAAATTATTAATTAGTTTGTCGGAGTCAGATATTACTCTCTCACACTCTCCCCGGTAGAAAGCATCTTTTGGAAAAGGTTCCGGATGTTGAATCCGATTAAGAATTACGCGCACATCCGAGTATAATTGGTCGGTTTGGACAATGAACTCACCGAACTGATTATCCAAACTATTCCTCCAAATCAGAAAATCTCGATGAATTGCATACTCCGCGAAATAATCGTAATTTCCGTTACTGACCCAAGCATCAATCCGATATTTCAATTTTGAGAGATACTCGGCAGGGATTAGGTGGAGATACTTACACACGTGCATCATGTGCATCGGATGCAAATGGACCAACCCGTCGTGTTTGCAAACCTTAATTAACAAGGATGTCGAGGAGGTATTAGTCCCGCTCCTCAAACCATTCCATAAAAAAGATGTATCGTCTCGGAAGGTGTTCCATAGAGAGAATATTCTGTTCCTACTATCCCGACTCGTTGCTGCATCGATTCCCAAATAATCTTTCGCAGGATTCATCAAGATTTCTTTCTCGGAATATTCAATACTAACAATTCCCGAATCGTTGGATATTCCCCTACCACATTTTGATAGAATGACTTTATTACTCCCATGAATAGAACGAAGGAGTCTTCCATTAAGGGCAGGATTAAGCACAGTAATGAATGAATCAATTCGATTCATCCCCGTCGCTAATAGTTCTCCGAATTGGAGATGGTTCTGGGGGGAGGATATTTTACCAGTTTTTCCAAACATGGGATGGAATGGATAATAAATGTTCGGAGGCGGGAGTAAAGGCTCATGCACGGATAAATCCTTCTCCTTTATCCTTTTCATTAATGGAAAACCATCCTCTATCAATTCGCAAGATTCTGAGGAGGGGTAATAAGAATATCTCTTTATCCTGCATAGATCGACTATTCTGTCAATTTCTGATGGTTCAGAATCTTTGGCAGAAACATATTGTTGCTTTATCAACAATTGGCTCTTTGATTTACTAATGAGAAATCGCCCATACATCGACGATGTATCCAAATGATTGTGCTTGGGTGTTTTAAAAGCATCGGAACCGAATAGTTCCAAACCATCACCCTTTGCTATTCCTCTACCTATTGGAAATAGAGTTTCCGCGAGAGATTTTGCAATCCCCCCCTTTCCTATAGATTCTCCCCCATTACCAATGGAAGGGTAAGTATGGGAAAGATAGAATCCCGGATTTAGATATTTGATACTGGTTGGTAACTTAATTTTAATTAGTAACTGTTTCCAATCCCATTCCCTATGGTAAAATTCTCCGTAATGGCTGGAATCCCGGGGAAAACCATTGATATTACTCGAGATGGAACCTCCGGAGAGATAAAAATTTTGATTCTCATCCTTCGTAATTGCTTCGGCACCATTCCCTCCATACACACTATCACTCGATATTTGGGGATCCATATCTCCCACCCTCGTGATGTAGGATCTTTTTAATAAGTTAGACGCCCCTACCCTTGAAATAATATGGATTGAAAGATTGTATAAAATCTCTGGAAGAATACTCTGTACAATAACGAAGTGTTTGGAACTGCCAAATTCATTGAAGCGAATGAATCTTTGTCTCACAATGTATCTTACAATATCGAATTCCTCTTTGTAGCTTTTCCAGATCCAGTAACTATTGGAGTAATATGCCCAACTATAGAATTCAACAAAATCTTGGATCAAATTGTAGCATCTTTCCCGATGTTTGTACCTCACCCAAGAATCTGTTATGTATCCCATGTAATAGATTATCGGTTGGTAGGACAAGTCCGTGTTGCAGTATCGCCTGAGGTGTATCCAAAATTGGGAAGGATATTTTTTAGTAGAATCAAGATTAGATTCATATTCCTGTTTATTAAACGGATCCTCGATCTCAAACAATATCTTCTCGCAAAATGCAACCATTACGGACGGAAATAGATGATTATTTAAGATATTATTCCGCTCCCTCGAACTCCAATCTATCCCTGGGTTTTTCTCGGTCCGTACGAAGCAGAAATCAAAATCGTATCTCCAAGTAGCATATTCCCTATTCGGTGTACCGTCTATATAGAATTCAAAAAAATTTTTCAGATTGTCTGTACTTTTGGTTCCCAATGAAGCCTTAACTTTATCTATTAACCCTGGGGGTATTTCCCAACTGGGTAATATATCCCTCACGATCCAATCTTTCCACCATTCCGGAACCGAAGAATTGACTGTATTATATGCGGGTAGTATTCTTTTCGGTGAATGTAATGGATTAGTATCGAATTTACCCACCACTTCGCGTCCTACAACGCTCCTTTTTGCAGAATCATTCACTAATCCTGCTGGATCCATATTTACCGTCTCAACCAAAACTCTAGCGTTTAGGCGATATAAAATAATAGGGATTGTGACAAGGAATGAATATTTAAATAGAAGAGTATTATTCTGGCTCTTCGAACTACGCAGGTCGCATAGAATGAGTGAACTCAAAAATTTGAAATCGAATAATTTGAGAATATTACCAAAATTTGGGGATATTCCAGTTAAAAATCCTGCTACATTAGAGTCTGTCCAGAATCTGAAAGGGGATTTGATATTACTGATTCCCTTCCGATTTGGGGTATTAGGAGGCACGGAAGATGTTGTTTGTATTGGTTTTCCTCTCATCTCTTCACTCCCCCAGTCTATTCTAATTTATCTTACTGTATCACTAACAGAAGATTATTCAATACATACTGCTATGGTATCATGGAAACTTTCCATGGACAACTATGAGGTACTGAGGGTGATAGACGATACAGAACTTTTACGGAGACTCGGGACTGTCCCGTCCGAAACAAAGACATATCATGGGCGAACGACGGGGATTGAACCCGCGCGTGATGGATCCACAATCCATTGCCTTGATCCACTTGGCTACGTCCGCCCTCATAATTGGATTGGCAACTAAGGCAATATTTACGGTATTTGATCTCCCTCACATCTGGGAAACATTTCCCATCCTTTCCCCGTCATTTCGATGCATAATTTGATATATTACAATTCCATCGAAAACATGGAGATATGTTAACCTATATTTCTCTCGCACCGGAAATTGAAGATATCATCCCTCAACTTTCAAAATGAATGTATCACATTGTATGGGGGAACAAATTGGAAAAGGCAGAAACTGTATGATGCGCAGAGGGGGAGGAATCGATTCTTGGGTGGGATGGTAAAAAATTAATATTACGTATCATACCCTCTCTGCATGTGGACGGAGACAATGATTTATTACCGGTCGGAGCATCTGAATCTTCATTCTCCGCAGATATTCGTAAGGAATGGTTGACGAAGGATTGGGAGATATTTGCGTTATCAAATACCAAACCTTGGAGAAGGTTTGATATTTGATAAATACTACTATGAGCCTATAGGGTTATTACCCGTTTGCAGAAGGAGCTTCAACGGAAGCTAAGTCTAAGGGGAAGTTGTGAGCGTTACGTTCATGCATAACTTCCATACCCAAGTTAGCGCGGTTGATTATGTCAGCCCAAGTATTGATCACACGACCTTGGCTGTCAACTACAGATTGGTTGAAGTTGAAACCGTTTAGGTTGAATGCCATGGTGCTAATACCTAAAGCAGTGAACCAGATACCCACTACAGGCCAAGCAGCTAAGAAGAAGTGTAGAGAACGAGAGTTGTTAAAGCTAGCATATTGGAAGATTAATCGACCAAAGTAACCGTGGGCAGCTACAATGTTGTAGGTCTCCTCTTCCTGACCAAACTTGTAACCTGCGTTGGCAGACTCATTCTCGGTAGTTTCACGAATCAAACTGGAAGTAACCAGGGAACCATGCATAGCACTGAATAGAGAGCCGCCGAATACGCCAGCTACACCCAACATGTGGAAGGGATGCATAAGGATGTTGTGCTCAGCCTGGAAGACGATCATGAAGTTGAAAGTACCAGAGATTCCTAATGGCATACCGTCGGAGAAGCTTCCTTGACCGATGGGATAGATCAAGAAAACAGCAGTAGCAGCTGCAACAGGAGCCGAATATGCAACAGCAATCCAAGGACGCATACCCAGACGGAAGCTAAGTTCCCACTCACGGCCCATGTAGCAAGCTACACCAAGTAGGAAGTGAAGAACGATTAGTTCGTAAGGACCACCGTTATATAGCCATTCATCCACGGAAGCTGCTTCCCAGATAGGGTAGAAGTGCAAACCGATAGCTGCAGAGGTAGGAATGATGGCACCGGAGATAATGTTATTCCCGTAAATAAGGGAACCAGCAACAGGCTCACGAATACCATCAATGTCTACAGGAGGAGCTGCGATGAAAGCAATGATGAATACAGAGGTTGCAGTTAGTAGGGTAGGTATCATCAAAACTCCAAACCATCCAATGTAGAGACGGTTTTCGGTGCTGGTGATCCAGTCGCAGAAGCGACCCCATAAGCTTGCGCTTTCGCGTCTTTCTAAAATTGCGGTCATGATATCACTTGGTTTTCGTAATAATTATAAGTTCCCCAAGCTAATGAGCCTGTTACTTCGGAGTATAACACAACCTGTATGCACATGTCAACTCATTCTGACCGAACGTTCGGAATTATAAGCAATTCAATCTGACAAATACTCAGTCCCCTTTGTTCTCGATATTATCCCAATACTCCCTAAGGGACAATGTAAGATTATTCCGCAACATGATTCCCGATCGAAAAAGTTTTTTAGACCCTAACTCGGATGGATATTGTGTGATAAATCCCCAATATCCTTCAAGAAAACCTATTATTCTAGTGTTGAGGAGGACTCGTAGGATTCGGTGGAATTCATTTGGGTTGCCCGGGGCTCGAACCCGGAACTCGTCGGATGAAAGTGGATAATTCATTCCCCCGGTAATGAAGGTAAAAAATATCTCTTCCCAAACCGTGCTTGCTACTTTCACAGCACACGGCTTTCTCTGTGTATCTATCCCAGAATGAACCTCAGCCTTTTTTTCTTTATGAATCGATCATTGTATCAATTATTAGTAAGTGTCCCATCAGTAAATTCAGCCTAGAGACTACTCATGACTCTCCCGTACCAAATCAATCAGTGGATTGGTTTGAATAGTATCTAAGCACCAAAATCTCTCCCTATGCAAATATTCCCCGGAACGAGTTGAATCAGGCTTTCCCGAGAGAGATCTCAAAGTAGACCTTGAACCAAATTTATTCCAAATTGCACGTATTGTACTTTTGTGTTTGCAAGCTAAAGTCTTAGCACATGAAAATCAAAGTATATATCTTATTCTGTACAAGCCATCCCTATTGAATGATCCACTGTAATAGAGATATAGATTTCTCCACACATGATCGAATCTATTTAGAGTATCATCATCTGTCGAAGTAGTCCAGGCTGATCGACTAGTAGGACGTCCTGAACCATTGCAAAAACCTTCCCTTGCTAAAGATTGAATTAAAGAGAGGGTTGGAATTCTGGAACAAAATCCTACAATAACGAGACGGGTAATGGGTAAATCATCTATCATTTCGACCCCAATCTCAAACATTTTGGATCGGAAACCCGAAATATAGCCTAGGAAGTAGGAGCAGTGTCTGGAGTATTTTTTGAGACATATTCTTCGAGGTTGAAACCAAGAATGGTAATTATACTGCCATAGTCTCATAATATAATGTATCCATTTCCCCGCAGAGGAATTAGTTCCTTCGCAAGCTATAACACAGTGATTTCCGTATCTTGCGTAATGGATACAGGGATTCTTAATCGGGAAAGTTCTCGGTGGTAATATCCGGGAGAATCTTACGCCATGTTCCATTCTATGGATAGGGTGAGTCCGATCGGCCAAAGATACGTGAGGAATCGATCGCAATTGGGAGAATCGTCTCCATATAGGAACTAATTGGTCCTCAAACTCATAAAGATACTGATTCCGTAGAAGAATGAACAACCTATTCTTTTCCCCAGAACGGGAATACGGAGAGATATCTGGAACAATGGTATTTTGATAATTGTGGAGAATTAACCTCGACAAATGCAGGAAGGGAGCATCCCTGATCCATCGGCGAGAAAGTCGAATAAGAATCTCTGGGTGAAGGGAATAAGGGATTCCCAAACCCAATATGTGATTGGAATATATAAACTTGTCCTCCATATAAAGAGGAATCGAATGAATGGATCGAATGCCGTTCCATCCACCCATACCTAAAGTTTGTGATTTAATCGGAAAAGTCCTTTCTAATATCACTGCAAGACTTTCGGACAAATACCGATTCGTGTTGAGAGAATCTTGATTATAATCTCAAAGGATTGGCCTTGTAATGGTTCGCCGACGTATCCTACCAATCAATCGTTTCACTGCCAATAGACTATACTTCTCGGATATATTCGTATGGTCCATCGATTTTGGGCTTGATTCCTCGCAGGAACGATTACAAGCAATTGCATAAAGATCATCATGAAAAAGGAGGGGATATAGGAAGCGTCGCTGCCATGAAATATTGCTTCTTCCTCTTCGTAACCTACCAATCTTGTCTAAGATTATATTCATGGTTCTCGTAAGAGTAACTCCTTAAGTTTCGAAATATTACACAGTGCAATCTATTACAAAACCGATCAGATGGATGATTATGCTTATGATACGGAACATTCCTCCGGAGATTCCGTACCTCTTAGTATCTATCGGATACATAATTACATCAATATCTTCTAAGTATCGATTGCTCTCCCGACTCCTGAAAAAGAAGAATTCTATCGAGTCGGCGCACTAGTAAATTTTACACATTCCTTTCCGAGTATTTAGGACTCATTTTAGGTAACAGTGTCCCATACATACTCAGGTAGGAACAAACCTTCTCTAGATTGGCTACCAATTAGCTTCTAACTACTGATCAGCGAGAGAAGTTCGGAATAGCAAATCTATGAACAGAAGCTCGTTCTTCTGGTTCTACCTTTGATTCGAGCTATACAGCTCTATCCATTAACTCTTTCAACTTGAGATAGAAATCCTATGTATCAAATTAATTCCTTTGATACCTACCTATCTTCAATCCATTCTGTTCTCGTAGTATATAAACTCTGCAATCAATCCGCCAGATTCAATACCCTCGCGATTACAAATGGATAAGAGCGACATGCTGTGTTTTACCCTAGTAAGGATTAGTCGCAGTTCAACAGACTTTGCCAATGGTATGGATGAATTTATACCTCATCTGGATGTGTAAAATACCTTAGTCGCACTTAAAAGCCGAGTACTCTACCATTGAGTTAGCAACCCATATTAATAAAAGAAGTGTGAGAGTAAAGGTATAGGGGAATAGAATAGGATCCAATATTAACGAGGTTCCAACAGAATTTGTTCCTCCGGAAGAAAAAAAAAAAATGTAAACATAATGGAAGGTATTAACGGTATATCAACCAGTAGATTGAGGGTGGTATATATATATATATCTATATGCATACTATCCCATTGTATCAAGATGGGATAGTGTTGTCAATCCCGAAATACCGACTATAAGCTTTTTCAATAGAGGGAACTCAACCGTCCTGGGAGCTTATTCTATATCTCCATCGCCGAGTATTCATGAATTGTATTAAGTCTATTTACCTTACCCATCATCCATTCTAATGAAGGGGATAATATTTATTCTCCCGAGTAGACGAGATAGATGTGAAAAATACTTATTCCCATCAAAAAAATTCCTTAGGGGGAGGAGGGCAACTATATAAATATAGAGTAGAAGGAAAAGTAGGGGATGGTGGATAAATAGTTGCGAAAAACCATAAACTGAATTCATTGGATTATCCTAAAAATTACTTTCAATTTGTTCAAAACCCTTACGTTTTATTCCTCCCGGGATATCCAATTGCTTATCCAACTTAGTCCGATCCTCCCGCGGATCACAGAACTAATTCCGAAAAGATTCTGCCCCATACATACTATTCAGTGGGTAACTTCCTGAGGCACGGGTAGATGCAGAGTACTCTCCATGGAATGACGCTTCACATGGCTCAGTTGATAATACCCATATACCCTTATCTGTATCATTATCGGGGATAATATGTGCACTATCTAGTTCGTTCCATTGGTCCATTTATATTTGCTATTAAATCCGTTCCCCACGCCTCTCGTTACAAAGCTCACGGGGGGGAGGGAGGAAAAAAAAGGTGAAAGAATGTATATATCTATCATTTCAATCTATCCCTCCAAGATCTATTTATTTATGGATCAGTTTCGGGAATCATTAGGTCTGAGCCCTACATCGATAGTGTTTCATTCTGAGAGGATCGAGGCGATGGGGGAATACTTATTAATCATCATTATGGGATATAGTAAGAATTATTGCTCATTCCCCCTATCGATGACTCTATCATTGGACCGAGAATGGATTAGTGAATCCCCCCCCCCTGGGGGGGGGGGAATTCATTCCCAACCACCGATGTAATTTACTGCTCCTATTTAAAGAATCGCGGGCTGACGAACTTGGAATGACTTCTCGATCAAACTAATTATAAATTACGTCTTCGAACCGATAATGCATCATGATGAATCCAATGTCGTTGATGAAGTTTCATTAGATGAAATTTATCAAGCAAGTGTTGCAATGAAAAAATTTTCGTTCGGATGGTAAGTGACGGGGGCTACACCCCGCAAAGGCGATCGCAATATTGCACGCTACTTCTTATCATATTGTTTCGGATAGGCTGGTACTTTCCCAGAATACGGGTAATTTGTTTTTCAATACTACGAACTCTTCCCACAATTCCTATTGAGGGTTTATCGTTAAATCTCGTTATAGTAACACATTGCATCCCCATGATTGCATACTAACGAAATCAATATTTTACGTTTAGGCATTCAATGCTTCTTTAGCTGCATACGGTACATCGATTGTAATATTCGTAATGCCCTTCCGTCGTGCGAATTTTTCAGTGTTTCTCTTGATCTTACCCCTGACAAAACCGGGAATTTTATTCAATTCTGATTTACTCTCAAGGTTCCAAGTAAGATCTTCATCTGTGGACAACGATTCGGTAATTACCTCTTTAGTATCATGACCCCCGAAAAGATCTAGAAGATGATCCTCCATGCCCGAAGTGAATGAATTATAAACCAGATCAGCTATTTGATTAGTCCCTTCGTAACCTGGGAAAGGTCGATACCCCGAAGTGAAATTCTGAATATGAACCGGTGCAGAAATAACTCCACAAGGAATAGCGAGACGTTTACCGATATGACGTTCCATCTGAGTTCCAAATATAGCGGATGGTTCCGTACGAGCTATCATATCCCCCACTTTGGTATGATCCTCTGTAATGAGTATTTCATCACGAAAACCTTGAAGTTGTTCATTGAACCATTCTGCATCATGCTTGCAATAAGTACCTGCACGACTAACATGAATTCCCATCTCTCGGGCAAGTATTTTCGTAATCGAAACAGCATGAGTTGCATCACCGAAGACTACTGCTTTTTTTCCCGTCAAATTTTGGCAATCTATGGATCTTGAAAACCAAGCAGCTTGAGAAACAAATTTAGTTTGATTATCAATGTAGGATCCATAATTGACCTTTCTCCCTAATGAAGTAGGAACCCATGTATTGATATGTTTCTGTATCTGCCCAATAGATTCAGCTGTATCTACAACTCCCATGGGGGTTACGGATACGTAAGGCATCCCGAATTCCTTTTCCGAATACATTGCAGTCATTAAACCCACTTCACGATATGGAACTATATTAAACCAAGCCTTTGGTAGATTACGAAGATCTCCAACAGATCCTCCTTCCGGAATCACTTGATTGATCCCAATGCCTAGATCCCGTAGTAAACGTTTCAATTCACGACAATCATGTTGATTGTGAAATCCCGATGTAAAAGTACCAATTATATTTGCAGAAGGCTTATCCGTTAGGCATTGATTCAATGCCCCCTGCCCGCGGGCTTTATTCAAATAATACCTAACTATTTGTTCCAAAGTTCTATCTGCTGCCTCAAGCTCATTAACCCGATAATGATTAACATCCGCGAGAATTACATCAGAATTGGAAGAGAGGGATGCTCGATCTACGAAATTCTGTAAATCCTCCTGCAAGATACTGGAAGTACGTGTAGGTGTTGGTACGATCAAATCGGGACGTTGTTCCTTATCTTTCCGGGTGATATTATTAATAACCCTTTCCTAGGATCCACGCGCTAATACATGACGATCCACCATGCTAGCAGTTACTGGTGTGAAATCTCTCTCTCTCTCTAGCATGGAGCGCATTACGTTAAAATAATCATCCCCCAAAGGAGCGTGCATTACAGCATGAACATTCTTGGAAGAACTAGCTACCCGTAAAGTACCAATATGAGCAGGGCCGGCATACATCCAATATGCTAATTTCATAGATTGTTAGTATTATGGTTTCACTATCATACATCGAAGATAATTATCTTGCCATACCTGGCTTTTCATCGGGATAATGGTAATATCCATCGATGGGAGAGGCTGCGGGTGGTACAATTAGCCGTGCTCCCGTTGTGATTGCACCATATCCCACTCGGATCTAATTAAATAGTATGAGATATTAACCCTAGATGGAAGAATCTGGGACGAAAGGATTCGAACCTCCGAATATCGGGACCAAAACCCGTTGCCTTACCACTTGGCTACGCCCCAAACGTACGAAATATTAGTAGTACTAAATGTATTGATATTATTACTACTGTCAACCCACGCATCTTTGGTCAGATTGATCGAATGAATCCGATAGGTAGGAGGAATGAGTAAGAGTTACCGGGGAATAGAGATTGAACGAACACGATTTGTTAGCTATTTATTCATCGAGTTTGTTAGAATGTTGTAGAAATCTGTTCCATCTATCGAACTAGTAGCCCTTGGAATGAGTTGTATCCAAGGAATATTGCAGCCACGATTAATAGATCGATACATTATCCTGAAAGAGAATCTTTTGTTACTGGAGGATAAAAATGCTAGTTATGCTTAATGCCTCTTCGGAAAATAACTTTCACTTGACTGATATCTATTTTGCTAAATTACCCGAAGCTTATGCTATTTTTGATCCGATTGTGGATGTAATGCCAGTCATACCGGTGTTTTTCTTCCTCTTAGCATTCGTATGGCAAGCTGCTGTGAGTTTTCGCTAATACTTGACCGCCTCTTCCGTAATTACTCTGTCTCCATCCCATCACTAATTCTGATATGATGCATACATTCGGTGCAAGGTGATATTGGAACAGTAAGGTATTATTCAAGACTTTCAATCGGACAATTCTGTTGATTATAATGTTTCTGCATCAATCATTTCGTTACCTTTTATCGTGGGGCGGTAGTAATTTTCACTCCCGCCCGAGTGATTTGAATGAAATCCTCGAAATATATTTTTTCATCGATATTAGCACGGGGGAGTATAATCTAAAGCCTTAATTGGATCAGGAATTCAGAGCGAAGGGTGCAGCGGATAAATATATACCTACTCATCATAAAATTTGACCTCTTCCACATCCTCTCACAAATCTATCTATCGAATCGATGAATTGGATCATAAGCATTCGGAGGAATGGCAGAGCGGTCGATTGCGACGATCCCGAAAATCGTTTTAGCCCTGGTTGACGAGGGTTCGAATCCCTCTTCCTCCGTTTGACCAGGATTGACAATCGATGGTTCTCAAAATGAATGGGTAGAATATTCATTCCTATTATCTCCCTACAATGGTAGGGAATCATAATTCACAACGATTCTTTACCCTTCCGGAGTTAGAACAATGTGTGGTATAAAGATTTAGGATCTATTTCATCCCACTTCTAGTAATGATTCCGGAGATTAGGTCATGCTCACTCTTAAGCTGTTTGTTTACACAGTAGTTATCTTTTTCGTTTCCCTTTTCGTTTTCGGATTCTTATCGAACGATCCTGGACGTAATCCCGGGCGCAGAGAGTAGTTTGATCCTCATTCCCATTAAGGTTGGACTATTGAATGGTAAAAATTATCAATTCTTGGAAGGAGAGAGAGGGATTCGAACCCTCGGTACAAATAGATTGCACGACGGATTAGCAATCCGACGCTTTAATCCTCTCGGCCATCTCTCCGGGGAAGGTAGAAATCAATAAGGTCCCAGCATGAATATAAAGCCGAAACTCATGCTGTAAACGATACGGAATCTTGTCCCATGTATGCATATATATATNNN
