# Supplementary material for: Organellar phylogenomics of Ophioglossaceae fern genera
Source: Front Plant Sci. 2024 Jan 15;14:1294716. doi: 10.3389/fpls.2023.1294716 (PMC10823028; doi:10.3389/fpls.2023.1294716)
Supplement: Supplementary file 2 [file DataSheet_2.zip › Supplementary file S1/plastome/gff/Japanobotrychium_Kuo4419.gff]

##gff-version 3
##source-version geneious 2023.2.1
##sequence-region	Japanobotrychium_Kuo4419	1	138259
Japanobotrychium_Kuo4419	Geneious	region	1	138259	.	+	0	Is_circular=true
Japanobotrychium_Kuo4419	Geneious	CDS	164	262	.	-	0	Name=psaM CDS
Japanobotrychium_Kuo4419	Geneious	gene	164	262	.	-	.	Name=psaM gene
Japanobotrychium_Kuo4419	Geneious	CDS	542	643	.	+	0	Name=ycf12 CDS
Japanobotrychium_Kuo4419	Geneious	gene	542	643	.	+	.	Name=ycf12 gene
Japanobotrychium_Kuo4419	Geneious	tRNA	794	816	.	+	.	Name=trnG-GCC tRNA%3B trnG-UCC tRNA;ID=qZZmw4X/jVL4W/bVKEjtF98josU.1694354812426.154
Japanobotrychium_Kuo4419	Geneious	tRNA	1555	1602	.	+	.	Name=trnG-GCC tRNA%3B trnG-UCC tRNA;ID=qZZmw4X/jVL4W/bVKEjtF98josU.1694354812426.154
Japanobotrychium_Kuo4419	Geneious	tRNA	794	820	.	+	.	Name=trnG-GCC tRNA;ID=qZZmw4X/jVL4W/bVKEjtF98josU.1694354812426.155
Japanobotrychium_Kuo4419	Geneious	tRNA	1558	1602	.	+	.	Name=trnG-GCC tRNA;ID=qZZmw4X/jVL4W/bVKEjtF98josU.1694354812426.155
Japanobotrychium_Kuo4419	Geneious	exon	794	816	.	+	.	Name=trnG-GCC exon 1%3B trnG-UCC exon 1
Japanobotrychium_Kuo4419	Geneious	gene	794	1602	.	+	.	Name=trnG-GCC gene
Japanobotrychium_Kuo4419	Geneious	intron	817	1554	.	+	.	Name=trnG-GCC intron 1
Japanobotrychium_Kuo4419	Geneious	exon	1555	1602	.	+	.	Name=trnG-GCC exon 2%3B trnG-UCC exon 2
Japanobotrychium_Kuo4419	Geneious	tRNA	1745	1816	.	+	.	Name=trnR-UCU tRNA
Japanobotrychium_Kuo4419	Geneious	gene	1745	1816	.	+	.	Name=trnR-UCU gene
Japanobotrychium_Kuo4419	Geneious	CDS	1936	3462	.	-	0	Name=atpA CDS
Japanobotrychium_Kuo4419	Geneious	gene	1936	3462	.	-	.	Name=atpA gene
Japanobotrychium_Kuo4419	Geneious	exon	3508	3917	.	-	.	Name=atpF exon 2
Japanobotrychium_Kuo4419	Geneious	CDS	4552	4696	.	-	0	Name=atpF CDS;ID=qZZmw4X/jVL4W/bVKEjtF98josU.1694354812426.156
Japanobotrychium_Kuo4419	Geneious	CDS	3508	3917	.	-	0	Name=atpF CDS;ID=qZZmw4X/jVL4W/bVKEjtF98josU.1694354812426.156
Japanobotrychium_Kuo4419	Geneious	gene	3508	4696	.	-	.	Name=atpF gene
Japanobotrychium_Kuo4419	Geneious	exon	4552	4696	.	-	.	Name=atpF exon 1
Japanobotrychium_Kuo4419	Geneious	CDS	5055	5300	.	-	0	Name=atpH CDS
Japanobotrychium_Kuo4419	Geneious	gene	5055	5300	.	-	.	Name=atpH gene
Japanobotrychium_Kuo4419	Geneious	CDS	5880	6626	.	-	0	Name=atpI CDS
Japanobotrychium_Kuo4419	Geneious	CDS	5880	6596	.	-	0	Name=atpI CDS
Japanobotrychium_Kuo4419	Geneious	gene	5880	6626	.	-	.	Name=atpI gene
Japanobotrychium_Kuo4419	Geneious	gene	5880	6596	.	-	.	Name=atpI gene
Japanobotrychium_Kuo4419	Geneious	CDS	6841	7563	.	-	0	Name=rps2 CDS
Japanobotrychium_Kuo4419	Geneious	gene	6841	7563	.	-	.	Name=rps2 gene
Japanobotrychium_Kuo4419	Geneious	CDS	6844	7563	.	-	0	Name=rps2 CDS
Japanobotrychium_Kuo4419	Geneious	gene	6844	7563	.	-	.	Name=rps2 gene
Japanobotrychium_Kuo4419	Geneious	CDS	6850	7563	.	-	0	Name=rps2 CDS
Japanobotrychium_Kuo4419	Geneious	gene	6850	7563	.	-	.	Name=rps2 gene
Japanobotrychium_Kuo4419	Geneious	CDS	7681	11938	.	-	0	Name=rpoC2 CDS
Japanobotrychium_Kuo4419	Geneious	gene	7681	11938	.	-	.	Name=rpoC2 gene
Japanobotrychium_Kuo4419	Geneious	gene	7682	11938	.	-	.	Name=rpoC2 gene
Japanobotrychium_Kuo4419	Geneious	CDS	7685	11938	.	-	0	Name=rpoC2 CDS
Japanobotrychium_Kuo4419	Geneious	gene	7685	11938	.	-	.	Name=rpoC2 gene
Japanobotrychium_Kuo4419	Geneious	gene	7695	11938	.	-	.	Name=rpoC2 gene
Japanobotrychium_Kuo4419	Geneious	exon	12035	13680	.	-	.	Name=rpoC1 exon 2
Japanobotrychium_Kuo4419	Geneious	CDS	14437	14868	.	-	0	Name=rpoC1 CDS;ID=qZZmw4X/jVL4W/bVKEjtF98josU.1694354812426.157
Japanobotrychium_Kuo4419	Geneious	CDS	12035	13680	.	-	0	Name=rpoC1 CDS;ID=qZZmw4X/jVL4W/bVKEjtF98josU.1694354812426.157
Japanobotrychium_Kuo4419	Geneious	gene	12035	14868	.	-	.	Name=rpoC1 gene
Japanobotrychium_Kuo4419	Geneious	CDS	14437	14868	.	-	0	Name=rpoC1 CDS;ID=qZZmw4X/jVL4W/bVKEjtF98josU.1694354812426.158
Japanobotrychium_Kuo4419	Geneious	CDS	12052	13665	.	-	0	Name=rpoC1 CDS;ID=qZZmw4X/jVL4W/bVKEjtF98josU.1694354812426.158
Japanobotrychium_Kuo4419	Geneious	gene	12052	14840	.	-	.	Name=rpoC1 gene
Japanobotrychium_Kuo4419	Geneious	exon	12088	13680	.	-	.	Name=rpoC1 exon 2
Japanobotrychium_Kuo4419	Geneious	CDS	14437	14868	.	-	0	Name=rpoC1 CDS;ID=qZZmw4X/jVL4W/bVKEjtF98josU.1694354812426.159
Japanobotrychium_Kuo4419	Geneious	CDS	12088	13680	.	-	0	Name=rpoC1 CDS;ID=qZZmw4X/jVL4W/bVKEjtF98josU.1694354812426.159
Japanobotrychium_Kuo4419	Geneious	exon	14437	14868	.	-	.	Name=rpoC1 exon 1
Japanobotrychium_Kuo4419	Geneious	CDS	14896	18108	.	-	0	Name=rpoB CDS
Japanobotrychium_Kuo4419	Geneious	CDS	14896	18084	.	-	0	Name=rpoB CDS
Japanobotrychium_Kuo4419	Geneious	gene	14896	18108	.	-	.	Name=rpoB gene
Japanobotrychium_Kuo4419	Geneious	gene	14896	18084	.	-	.	Name=rpoB gene
Japanobotrychium_Kuo4419	Geneious	tRNA	18424	18495	.	+	.	Name=trnC-GCA tRNA
Japanobotrychium_Kuo4419	Geneious	gene	18424	18495	.	+	.	Name=trnC-GCA gene
Japanobotrychium_Kuo4419	Geneious	CDS	18900	18989	.	+	0	Name=petN CDS
Japanobotrychium_Kuo4419	Geneious	gene	18900	18989	.	+	.	Name=petN gene
Japanobotrychium_Kuo4419	Geneious	CDS	20098	20202	.	-	0	Name=psbM CDS
Japanobotrychium_Kuo4419	Geneious	gene	20098	20202	.	-	.	Name=psbM gene
Japanobotrychium_Kuo4419	Geneious	tRNA	20972	21045	.	+	.	Name=trnD-GUC tRNA
Japanobotrychium_Kuo4419	Geneious	gene	20972	21045	.	+	.	Name=trnD-GUC gene
Japanobotrychium_Kuo4419	Geneious	exon	21013	21045	.	+	.	Name=trnK-UUU exon 2
Japanobotrychium_Kuo4419	Geneious	tRNA	21094	21175	.	-	.	Name=trnY-GUA tRNA
Japanobotrychium_Kuo4419	Geneious	gene	21094	21175	.	-	.	Name=trnY-GUA gene
Japanobotrychium_Kuo4419	Geneious	tRNA	21316	21388	.	-	.	Name=trnE-UUC tRNA
Japanobotrychium_Kuo4419	Geneious	gene	21316	21388	.	-	.	Name=trnE-UUC gene
Japanobotrychium_Kuo4419	Geneious	tRNA	21597	21667	.	-	.	Name=trnG-UCC tRNA%3B trnG-GCC tRNA
Japanobotrychium_Kuo4419	Geneious	gene	21597	21667	.	-	.	Name=trnG-UCC gene%3B trnG-GCC gene
Japanobotrychium_Kuo4419	Geneious	CDS	21906	22094	.	-	0	Name=psbZ CDS
Japanobotrychium_Kuo4419	Geneious	gene	21906	22094	.	-	.	Name=psbZ gene
Japanobotrychium_Kuo4419	Geneious	tRNA	22449	22537	.	+	.	Name=trnS-UGA tRNA
Japanobotrychium_Kuo4419	Geneious	gene	22449	22537	.	+	.	Name=trnS-UGA gene
Japanobotrychium_Kuo4419	Geneious	CDS	22672	24093	.	-	0	Name=psbC CDS
Japanobotrychium_Kuo4419	Geneious	gene	22672	24093	.	-	.	Name=psbC gene
Japanobotrychium_Kuo4419	Geneious	CDS	24041	25102	.	-	0	Name=psbD CDS
Japanobotrychium_Kuo4419	Geneious	gene	24041	25102	.	-	.	Name=psbD gene
Japanobotrychium_Kuo4419	Geneious	tRNA	26197	26268	.	-	.	Name=trnT-GGU tRNA%3B trnM-CAU tRNA%3B trnT-UGU tRNA
Japanobotrychium_Kuo4419	Geneious	gene	26197	26268	.	-	.	Name=trnT-GGU gene%3B trnM-CAU gene%3B trnT-UGU gene
Japanobotrychium_Kuo4419	Geneious	tRNA	27551	27624	.	-	.	Name=trnfM-CAU tRNA
Japanobotrychium_Kuo4419	Geneious	gene	27551	27624	.	-	.	Name=trnfM-CAU gene
Japanobotrychium_Kuo4419	Geneious	tRNA	27552	27623	.	-	.	Name=trnfM-CAU tRNA
Japanobotrychium_Kuo4419	Geneious	gene	27552	27623	.	-	.	Name=trnfM-CAU gene
Japanobotrychium_Kuo4419	Geneious	CDS	27753	28055	.	-	0	Name=rps14 CDS
Japanobotrychium_Kuo4419	Geneious	gene	27753	28055	.	-	.	Name=rps14 gene
Japanobotrychium_Kuo4419	Geneious	CDS	28307	30511	.	-	0	Name=psaB CDS
Japanobotrychium_Kuo4419	Geneious	gene	28307	30511	.	-	.	Name=psaB gene
Japanobotrychium_Kuo4419	Geneious	CDS	30537	32789	.	-	0	Name=psaA CDS
Japanobotrychium_Kuo4419	Geneious	gene	30537	32789	.	-	.	Name=psaA gene
Japanobotrychium_Kuo4419	Geneious	exon	33110	33271	.	-	.	Name=ycf3 exon 3
Japanobotrychium_Kuo4419	Geneious	CDS	34876	34999	.	-	0	Name=ycf3 CDS;ID=qZZmw4X/jVL4W/bVKEjtF98josU.1694354812426.160
Japanobotrychium_Kuo4419	Geneious	CDS	33977	34206	.	-	0	Name=ycf3 CDS;ID=qZZmw4X/jVL4W/bVKEjtF98josU.1694354812426.160
Japanobotrychium_Kuo4419	Geneious	CDS	33110	33271	.	-	0	Name=ycf3 CDS;ID=qZZmw4X/jVL4W/bVKEjtF98josU.1694354812426.160
Japanobotrychium_Kuo4419	Geneious	CDS	34876	34999	.	-	0	Name=ycf3 CDS;ID=qZZmw4X/jVL4W/bVKEjtF98josU.1694354812426.161
Japanobotrychium_Kuo4419	Geneious	CDS	33977	34206	.	-	0	Name=ycf3 CDS;ID=qZZmw4X/jVL4W/bVKEjtF98josU.1694354812426.161
Japanobotrychium_Kuo4419	Geneious	CDS	33116	33271	.	-	0	Name=ycf3 CDS;ID=qZZmw4X/jVL4W/bVKEjtF98josU.1694354812426.161
Japanobotrychium_Kuo4419	Geneious	gene	33116	34999	.	-	.	Name=ycf3 gene
Japanobotrychium_Kuo4419	Geneious	exon	33119	33271	.	-	.	Name=ycf3 exon 3
Japanobotrychium_Kuo4419	Geneious	CDS	34876	34999	.	-	0	Name=ycf3 CDS;ID=qZZmw4X/jVL4W/bVKEjtF98josU.1694354812426.162
Japanobotrychium_Kuo4419	Geneious	CDS	33977	34206	.	-	0	Name=ycf3 CDS;ID=qZZmw4X/jVL4W/bVKEjtF98josU.1694354812426.162
Japanobotrychium_Kuo4419	Geneious	CDS	33119	33271	.	-	0	Name=ycf3 CDS;ID=qZZmw4X/jVL4W/bVKEjtF98josU.1694354812426.162
Japanobotrychium_Kuo4419	Geneious	gene	33131	34999	.	-	.	Name=ycf3 gene
Japanobotrychium_Kuo4419	Geneious	gene	33132	34999	.	-	.	Name=ycf3 gene
Japanobotrychium_Kuo4419	Geneious	exon	33977	34206	.	-	.	Name=ycf3 exon 2
Japanobotrychium_Kuo4419	Geneious	intron	34207	34875	.	-	.	Name=ycf3 intron 1
Japanobotrychium_Kuo4419	Geneious	exon	34876	34999	.	-	.	Name=ycf3 exon 1
Japanobotrychium_Kuo4419	Geneious	tRNA	35567	35654	.	+	.	Name=trnS-GGA tRNA
Japanobotrychium_Kuo4419	Geneious	gene	35567	35654	.	+	.	Name=trnS-GGA gene
Japanobotrychium_Kuo4419	Geneious	tRNA	35568	35655	.	+	.	Name=trnS-GGA tRNA%3B trnS-GCU tRNA%3B trnS-UGA tRNA
Japanobotrychium_Kuo4419	Geneious	gene	35568	35655	.	+	.	Name=trnS-GGA gene%3B trnS-GCU gene%3B trnS-UGA gene
Japanobotrychium_Kuo4419	Geneious	CDS	36027	36641	.	-	0	Name=rps4 CDS
Japanobotrychium_Kuo4419	Geneious	CDS	36027	36584	.	-	0	Name=rps4 CDS
Japanobotrychium_Kuo4419	Geneious	gene	36027	36641	.	-	.	Name=rps4 gene
Japanobotrychium_Kuo4419	Geneious	gene	36027	36584	.	-	.	Name=rps4 gene
Japanobotrychium_Kuo4419	Geneious	tRNA	36926	36998	.	-	.	Name=trnT-UGU tRNA
Japanobotrychium_Kuo4419	Geneious	gene	36926	36998	.	-	.	Name=trnT-UGU gene
Japanobotrychium_Kuo4419	Geneious	tRNA	37442	37475	.	+	.	Name=trnL-UAA tRNA;ID=qZZmw4X/jVL4W/bVKEjtF98josU.1694354812426.163
Japanobotrychium_Kuo4419	Geneious	tRNA	37978	38028	.	+	.	Name=trnL-UAA tRNA;ID=qZZmw4X/jVL4W/bVKEjtF98josU.1694354812426.163
Japanobotrychium_Kuo4419	Geneious	tRNA	37978	38028	.	-	.	Name=trnL-UAA tRNA;ID=qZZmw4X/jVL4W/bVKEjtF98josU.1694354812426.164
Japanobotrychium_Kuo4419	Geneious	tRNA	37442	37475	.	-	.	Name=trnL-UAA tRNA;ID=qZZmw4X/jVL4W/bVKEjtF98josU.1694354812426.164
Japanobotrychium_Kuo4419	Geneious	exon	37442	37475	.	+	.	Name=trnL-UAA exon 1
Japanobotrychium_Kuo4419	Geneious	exon	37442	37475	.	-	.	Name=trnL-UAA exon 2
Japanobotrychium_Kuo4419	Geneious	gene	37442	38028	.	+	.	Name=trnL-UAA gene
Japanobotrychium_Kuo4419	Geneious	exon	37978	38028	.	+	.	Name=trnL-UAA exon 2
Japanobotrychium_Kuo4419	Geneious	exon	37978	38028	.	-	.	Name=trnL-UAA exon 1
Japanobotrychium_Kuo4419	Geneious	tRNA	38401	38473	.	+	.	Name=trnF-GAA tRNA
Japanobotrychium_Kuo4419	Geneious	gene	38401	38473	.	+	.	Name=trnF-GAA gene
Japanobotrychium_Kuo4419	Geneious	exon	38404	38438	.	+	.	Name=trnA-UGC exon 1
Japanobotrychium_Kuo4419	Geneious	CDS	38921	39445	.	-	0	Name=ndhJ CDS
Japanobotrychium_Kuo4419	Geneious	CDS	38921	39397	.	-	0	Name=ndhJ CDS
Japanobotrychium_Kuo4419	Geneious	gene	38921	39445	.	-	.	Name=ndhJ gene
Japanobotrychium_Kuo4419	Geneious	gene	38921	39397	.	-	.	Name=ndhJ gene
Japanobotrychium_Kuo4419	Geneious	CDS	39426	40229	.	-	0	Name=ndhK CDS
Japanobotrychium_Kuo4419	Geneious	gene	39426	40229	.	-	.	Name=ndhK gene
Japanobotrychium_Kuo4419	Geneious	CDS	39450	40229	.	-	0	Name=ndhK CDS
Japanobotrychium_Kuo4419	Geneious	gene	39450	40229	.	-	.	Name=ndhK gene
Japanobotrychium_Kuo4419	Geneious	CDS	39558	40181	.	-	0	Name=ndhK CDS
Japanobotrychium_Kuo4419	Geneious	gene	39558	40181	.	-	.	Name=ndhK gene
Japanobotrychium_Kuo4419	Geneious	CDS	39588	40250	.	-	0	Name=ndhK CDS
Japanobotrychium_Kuo4419	Geneious	gene	39588	40250	.	-	.	Name=ndhK gene
Japanobotrychium_Kuo4419	Geneious	CDS	40169	40582	.	-	0	Name=ndhC CDS
Japanobotrychium_Kuo4419	Geneious	gene	40169	40582	.	-	.	Name=ndhC gene
Japanobotrychium_Kuo4419	Geneious	CDS	40178	40582	.	-	0	Name=ndhC CDS
Japanobotrychium_Kuo4419	Geneious	gene	40178	40582	.	-	.	Name=ndhC gene
Japanobotrychium_Kuo4419	Geneious	CDS	40211	40582	.	-	0	Name=ndhC CDS
Japanobotrychium_Kuo4419	Geneious	gene	40211	40582	.	-	.	Name=ndhC gene
Japanobotrychium_Kuo4419	Geneious	CDS	40220	40582	.	-	0	Name=ndhC CDS
Japanobotrychium_Kuo4419	Geneious	gene	40220	40582	.	-	.	Name=ndhC gene
Japanobotrychium_Kuo4419	Geneious	tRNA	41365	41401	.	-	.	Name=trnV-UAC tRNA;ID=qZZmw4X/jVL4W/bVKEjtF98josU.1694354812426.165
Japanobotrychium_Kuo4419	Geneious	tRNA	40794	40828	.	-	.	Name=trnV-UAC tRNA;ID=qZZmw4X/jVL4W/bVKEjtF98josU.1694354812426.165
Japanobotrychium_Kuo4419	Geneious	exon	40794	40828	.	-	.	Name=trnV-UAC exon 2
Japanobotrychium_Kuo4419	Geneious	gene	40794	41401	.	-	.	Name=trnV-UAC gene
Japanobotrychium_Kuo4419	Geneious	intron	40829	41364	.	-	.	Name=trnV-UAC intron 1
Japanobotrychium_Kuo4419	Geneious	exon	41365	41401	.	-	.	Name=trnV-UAC exon 1
Japanobotrychium_Kuo4419	Geneious	tRNA	41563	41635	.	+	.	Name=trnM-CAU tRNA%3B trnT-GGU tRNA
Japanobotrychium_Kuo4419	Geneious	gene	41563	41635	.	+	.	Name=trnM-CAU gene%3B trnT-GGU gene
Japanobotrychium_Kuo4419	Geneious	CDS	41811	42212	.	-	0	Name=atpE CDS
Japanobotrychium_Kuo4419	Geneious	gene	41811	42212	.	-	.	Name=atpE gene
Japanobotrychium_Kuo4419	Geneious	CDS	41817	42215	.	-	0	Name=atpE CDS
Japanobotrychium_Kuo4419	Geneious	gene	41817	42215	.	-	.	Name=atpE gene
Japanobotrychium_Kuo4419	Geneious	CDS	42222	43700	.	-	0	Name=atpB CDS
Japanobotrychium_Kuo4419	Geneious	gene	42222	43700	.	-	.	Name=atpB gene
Japanobotrychium_Kuo4419	Geneious	CDS	44328	45761	.	+	0	Name=rbcL CDS
Japanobotrychium_Kuo4419	Geneious	CDS	44328	45758	.	+	0	Name=rbcL CDS
Japanobotrychium_Kuo4419	Geneious	CDS	44328	45755	.	+	0	Name=rbcL CDS
Japanobotrychium_Kuo4419	Geneious	gene	44328	45761	.	+	.	Name=rbcL gene
Japanobotrychium_Kuo4419	Geneious	gene	44328	45758	.	+	.	Name=rbcL gene
Japanobotrychium_Kuo4419	Geneious	gene	44328	45755	.	+	.	Name=rbcL gene
Japanobotrychium_Kuo4419	Geneious	tRNA	45894	45967	.	+	.	Name=trnR-CCG tRNA%3B trnR-ACG tRNA
Japanobotrychium_Kuo4419	Geneious	tRNA	45894	45966	.	+	.	Name=trnR-ACG tRNA
Japanobotrychium_Kuo4419	Geneious	gene	45894	45967	.	+	.	Name=trnR-CCG gene%3B trnR-ACG gene
Japanobotrychium_Kuo4419	Geneious	gene	45894	45966	.	+	.	Name=trnR-ACG gene
Japanobotrychium_Kuo4419	Geneious	CDS	46298	47233	.	+	0	Name=accD CDS
Japanobotrychium_Kuo4419	Geneious	CDS	46298	47230	.	+	0	Name=accD CDS
Japanobotrychium_Kuo4419	Geneious	CDS	46298	47227	.	+	0	Name=accD CDS
Japanobotrychium_Kuo4419	Geneious	gene	46298	47233	.	+	.	Name=accD gene
Japanobotrychium_Kuo4419	Geneious	gene	46298	47230	.	+	.	Name=accD gene
Japanobotrychium_Kuo4419	Geneious	gene	46298	47227	.	+	.	Name=accD gene
Japanobotrychium_Kuo4419	Geneious	CDS	47567	47677	.	+	0	Name=psaI CDS
Japanobotrychium_Kuo4419	Geneious	gene	47567	47677	.	+	.	Name=psaI gene
Japanobotrychium_Kuo4419	Geneious	CDS	48136	48690	.	+	0	Name=ycf4 CDS
Japanobotrychium_Kuo4419	Geneious	gene	48136	48690	.	+	.	Name=ycf4 gene
Japanobotrychium_Kuo4419	Geneious	CDS	48836	50356	.	+	0	Name=cemA CDS
Japanobotrychium_Kuo4419	Geneious	gene	48836	50356	.	+	.	Name=cemA gene
Japanobotrychium_Kuo4419	Geneious	CDS	48995	50356	.	+	0	Name=cemA CDS
Japanobotrychium_Kuo4419	Geneious	gene	48995	50356	.	+	.	Name=cemA gene
Japanobotrychium_Kuo4419	Geneious	CDS	50495	51460	.	+	0	Name=petA CDS
Japanobotrychium_Kuo4419	Geneious	gene	50495	51460	.	+	.	Name=petA gene
Japanobotrychium_Kuo4419	Geneious	CDS	52401	52523	.	-	0	Name=psbJ CDS
Japanobotrychium_Kuo4419	Geneious	gene	52401	52523	.	-	.	Name=psbJ gene
Japanobotrychium_Kuo4419	Geneious	CDS	52656	52772	.	-	0	Name=psbL CDS
Japanobotrychium_Kuo4419	Geneious	gene	52656	52772	.	-	.	Name=psbL gene
Japanobotrychium_Kuo4419	Geneious	CDS	52792	52911	.	-	0	Name=psbF CDS
Japanobotrychium_Kuo4419	Geneious	gene	52792	52911	.	-	.	Name=psbF gene
Japanobotrychium_Kuo4419	Geneious	CDS	52921	53172	.	-	0	Name=psbE CDS
Japanobotrychium_Kuo4419	Geneious	gene	52921	53172	.	-	.	Name=psbE gene
Japanobotrychium_Kuo4419	Geneious	CDS	54104	54199	.	+	0	Name=petL CDS
Japanobotrychium_Kuo4419	Geneious	gene	54104	54199	.	+	.	Name=petL gene
Japanobotrychium_Kuo4419	Geneious	CDS	54340	54453	.	+	0	Name=petG CDS
Japanobotrychium_Kuo4419	Geneious	gene	54340	54453	.	+	.	Name=petG gene
Japanobotrychium_Kuo4419	Geneious	tRNA	54610	54683	.	-	.	Name=trnW-CCA tRNA
Japanobotrychium_Kuo4419	Geneious	gene	54610	54683	.	-	.	Name=trnW-CCA gene
Japanobotrychium_Kuo4419	Geneious	tRNA	54777	54850	.	-	.	Name=trnP-UGG tRNA%3B trnP-GGG tRNA
Japanobotrychium_Kuo4419	Geneious	gene	54777	54850	.	-	.	Name=trnP-UGG gene%3B trnP-GGG gene
Japanobotrychium_Kuo4419	Geneious	CDS	55264	55392	.	+	0	Name=psaJ CDS
Japanobotrychium_Kuo4419	Geneious	gene	55264	55442	.	+	.	Name=psaJ gene
Japanobotrychium_Kuo4419	Geneious	gene	55264	55392	.	+	.	Name=psaJ gene
Japanobotrychium_Kuo4419	Geneious	CDS	55619	55825	.	+	0	Name=rpl33 CDS
Japanobotrychium_Kuo4419	Geneious	CDS	55619	55819	.	+	0	Name=rpl33 CDS
Japanobotrychium_Kuo4419	Geneious	CDS	55619	55815	.	+	0	Name=rpl33 CDS
Japanobotrychium_Kuo4419	Geneious	gene	55619	55825	.	+	.	Name=rpl33 gene
Japanobotrychium_Kuo4419	Geneious	gene	55619	55819	.	+	.	Name=rpl33 gene
Japanobotrychium_Kuo4419	Geneious	gene	55619	55815	.	+	.	Name=rpl33 gene
Japanobotrychium_Kuo4419	Geneious	CDS	55887	56114	.	+	0	Name=rps18 CDS
Japanobotrychium_Kuo4419	Geneious	gene	55887	56114	.	+	.	Name=rps18 gene
Japanobotrychium_Kuo4419	Geneious	CDS	56615	56962	.	-	0	Name=rpl20 CDS
Japanobotrychium_Kuo4419	Geneious	gene	56615	56962	.	-	.	Name=rpl20 gene
Japanobotrychium_Kuo4419	Geneious	CDS	56618	56962	.	-	0	Name=rpl20 CDS
Japanobotrychium_Kuo4419	Geneious	gene	56618	56962	.	-	.	Name=rpl20 gene
Japanobotrychium_Kuo4419	Geneious	unsure	57060	57140	.	-	.	Name=polyC gap
Japanobotrychium_Kuo4419	Geneious	exon	58013	58126	.	-	.	Name=rps12 exon 1
Japanobotrychium_Kuo4419	Geneious	exon	58427	58678	.	-	.	Name=clpP exon 3
Japanobotrychium_Kuo4419	Geneious	CDS	60201	60269	.	-	0	Name=clpP CDS;ID=qZZmw4X/jVL4W/bVKEjtF98josU.1694354812426.166
Japanobotrychium_Kuo4419	Geneious	CDS	59189	59478	.	-	0	Name=clpP CDS;ID=qZZmw4X/jVL4W/bVKEjtF98josU.1694354812426.166
Japanobotrychium_Kuo4419	Geneious	CDS	58427	58679	.	-	0	Name=clpP CDS;ID=qZZmw4X/jVL4W/bVKEjtF98josU.1694354812426.166
Japanobotrychium_Kuo4419	Geneious	CDS	60199	60269	.	-	0	Name=clpP CDS;ID=qZZmw4X/jVL4W/bVKEjtF98josU.1694354812426.167
Japanobotrychium_Kuo4419	Geneious	CDS	59188	59479	.	-	0	Name=clpP CDS;ID=qZZmw4X/jVL4W/bVKEjtF98josU.1694354812426.167
Japanobotrychium_Kuo4419	Geneious	CDS	58427	58678	.	-	0	Name=clpP CDS;ID=qZZmw4X/jVL4W/bVKEjtF98josU.1694354812426.167
Japanobotrychium_Kuo4419	Geneious	gene	58427	60269	.	-	.	Name=clpP gene
Japanobotrychium_Kuo4419	Geneious	CDS	60201	60269	.	-	0	Name=clpP CDS;ID=qZZmw4X/jVL4W/bVKEjtF98josU.1694354812426.168
Japanobotrychium_Kuo4419	Geneious	CDS	59189	59478	.	-	0	Name=clpP CDS;ID=qZZmw4X/jVL4W/bVKEjtF98josU.1694354812426.168
Japanobotrychium_Kuo4419	Geneious	CDS	58430	58679	.	-	0	Name=clpP CDS;ID=qZZmw4X/jVL4W/bVKEjtF98josU.1694354812426.168
Japanobotrychium_Kuo4419	Geneious	exon	58439	58678	.	-	.	Name=clpP exon 3
Japanobotrychium_Kuo4419	Geneious	CDS	60199	60269	.	-	0	Name=clpP CDS;ID=qZZmw4X/jVL4W/bVKEjtF98josU.1694354812426.169
Japanobotrychium_Kuo4419	Geneious	CDS	59188	59479	.	-	0	Name=clpP CDS;ID=qZZmw4X/jVL4W/bVKEjtF98josU.1694354812426.169
Japanobotrychium_Kuo4419	Geneious	CDS	58439	58678	.	-	0	Name=clpP CDS;ID=qZZmw4X/jVL4W/bVKEjtF98josU.1694354812426.169
Japanobotrychium_Kuo4419	Geneious	exon	59188	59479	.	-	.	Name=clpP exon 2
Japanobotrychium_Kuo4419	Geneious	exon	60199	60269	.	-	.	Name=clpP exon 1
Japanobotrychium_Kuo4419	Geneious	CDS	60719	62245	.	+	0	Name=psbB CDS
Japanobotrychium_Kuo4419	Geneious	gene	60719	62245	.	+	.	Name=psbB gene
Japanobotrychium_Kuo4419	Geneious	CDS	62518	62625	.	+	0	Name=psbT CDS
Japanobotrychium_Kuo4419	Geneious	CDS	62518	62616	.	+	0	Name=psbT CDS
Japanobotrychium_Kuo4419	Geneious	gene	62518	62625	.	+	.	Name=psbT gene
Japanobotrychium_Kuo4419	Geneious	gene	62518	62616	.	+	.	Name=psbT gene
Japanobotrychium_Kuo4419	Geneious	CDS	62725	62856	.	-	0	Name=psbN CDS
Japanobotrychium_Kuo4419	Geneious	gene	62725	62856	.	-	.	Name=psbN gene
Japanobotrychium_Kuo4419	Geneious	CDS	62940	63164	.	+	0	Name=psbH CDS
Japanobotrychium_Kuo4419	Geneious	gene	62940	63164	.	+	.	Name=psbH gene
Japanobotrychium_Kuo4419	Geneious	gene	63264	64670	.	+	.	Name=petB gene
Japanobotrychium_Kuo4419	Geneious	gene	63289	64670	.	+	.	Name=petB gene
Japanobotrychium_Kuo4419	Geneious	exon	64029	64670	.	+	.	Name=petB exon 2
Japanobotrychium_Kuo4419	Geneious	gene	64849	66010	.	+	.	Name=petD gene
Japanobotrychium_Kuo4419	Geneious	exon	65536	66010	.	+	.	Name=petD exon 2
Japanobotrychium_Kuo4419	Geneious	CDS	66249	67278	.	-	0	Name=rpoA CDS
Japanobotrychium_Kuo4419	Geneious	gene	66249	67278	.	-	.	Name=rpoA gene
Japanobotrychium_Kuo4419	Geneious	CDS	66253	67278	.	-	0	Name=rpoA CDS
Japanobotrychium_Kuo4419	Geneious	gene	66253	67278	.	-	.	Name=rpoA gene
Japanobotrychium_Kuo4419	Geneious	CDS	66269	67278	.	-	0	Name=rpoA CDS
Japanobotrychium_Kuo4419	Geneious	gene	66269	67278	.	-	.	Name=rpoA gene
Japanobotrychium_Kuo4419	Geneious	CDS	67309	67701	.	-	0	Name=rps11 CDS
Japanobotrychium_Kuo4419	Geneious	gene	67309	67701	.	-	.	Name=rps11 gene
Japanobotrychium_Kuo4419	Geneious	CDS	67792	67905	.	-	0	Name=rpl36 CDS
Japanobotrychium_Kuo4419	Geneious	gene	67792	67905	.	-	.	Name=rpl36 gene
Japanobotrychium_Kuo4419	Geneious	CDS	68033	68278	.	-	0	Name=infA CDS
Japanobotrychium_Kuo4419	Geneious	gene	68033	68278	.	-	.	Name=infA gene
Japanobotrychium_Kuo4419	Geneious	CDS	68036	68278	.	-	0	Name=infA CDS
Japanobotrychium_Kuo4419	Geneious	gene	68036	68278	.	-	.	Name=infA gene
Japanobotrychium_Kuo4419	Geneious	CDS	68393	68791	.	-	0	Name=rps8 CDS
Japanobotrychium_Kuo4419	Geneious	gene	68393	68791	.	-	.	Name=rps8 gene
Japanobotrychium_Kuo4419	Geneious	CDS	69181	69549	.	-	0	Name=rpl14 CDS
Japanobotrychium_Kuo4419	Geneious	gene	69181	69549	.	-	.	Name=rpl14 gene
Japanobotrychium_Kuo4419	Geneious	exon	69734	70147	.	-	.	Name=rpl16 exon 2
Japanobotrychium_Kuo4419	Geneious	gene	69734	70953	.	-	.	Name=rpl16 gene
Japanobotrychium_Kuo4419	Geneious	exon	69738	70147	.	-	.	Name=rpl16 exon 2
Japanobotrychium_Kuo4419	Geneious	CDS	71073	71729	.	-	0	Name=rps3 CDS
Japanobotrychium_Kuo4419	Geneious	gene	71073	71729	.	-	.	Name=rps3 gene
Japanobotrychium_Kuo4419	Geneious	CDS	71764	72132	.	-	0	Name=rpl22 CDS
Japanobotrychium_Kuo4419	Geneious	gene	71764	72132	.	-	.	Name=rpl22 gene
Japanobotrychium_Kuo4419	Geneious	CDS	71788	72150	.	-	0	Name=rpl22 CDS
Japanobotrychium_Kuo4419	Geneious	CDS	71788	72138	.	-	0	Name=rpl22 CDS
Japanobotrychium_Kuo4419	Geneious	gene	71788	72150	.	-	.	Name=rpl22 gene
Japanobotrychium_Kuo4419	Geneious	gene	71788	72138	.	-	.	Name=rpl22 gene
Japanobotrychium_Kuo4419	Geneious	CDS	72172	72450	.	-	0	Name=rps19 CDS
Japanobotrychium_Kuo4419	Geneious	gene	72172	72450	.	-	.	Name=rps19 gene
Japanobotrychium_Kuo4419	Geneious	exon	72487	72926	.	-	.	Name=rpl2 exon 2
Japanobotrychium_Kuo4419	Geneious	CDS	73567	73963	.	-	0	Name=rpl2 CDS;ID=qZZmw4X/jVL4W/bVKEjtF98josU.1694354812442.170
Japanobotrychium_Kuo4419	Geneious	CDS	72487	72926	.	-	0	Name=rpl2 CDS;ID=qZZmw4X/jVL4W/bVKEjtF98josU.1694354812442.170
Japanobotrychium_Kuo4419	Geneious	gene	72487	73963	.	-	.	Name=rpl2 gene
Japanobotrychium_Kuo4419	Geneious	CDS	73568	73963	.	-	0	Name=rpl2 CDS;ID=qZZmw4X/jVL4W/bVKEjtF98josU.1694354812442.171
Japanobotrychium_Kuo4419	Geneious	CDS	72490	72927	.	-	0	Name=rpl2 CDS;ID=qZZmw4X/jVL4W/bVKEjtF98josU.1694354812442.171
Japanobotrychium_Kuo4419	Geneious	gene	72490	73963	.	-	.	Name=rpl2 gene
Japanobotrychium_Kuo4419	Geneious	exon	73567	73963	.	-	.	Name=rpl2 exon 1
Japanobotrychium_Kuo4419	Geneious	CDS	73991	74263	.	-	0	Name=rpl23 CDS
Japanobotrychium_Kuo4419	Geneious	gene	73991	74263	.	-	.	Name=rpl23 gene
Japanobotrychium_Kuo4419	Geneious	repeat_region	74092	83868	.	-	.	Name=inverted repeat A region%3B IRA repeat region
Japanobotrychium_Kuo4419	Geneious	repeat_region	74092	83866	.	+	.	Name=inverted repeat B region%3B IRB repeat region
Japanobotrychium_Kuo4419	Geneious	tRNA	74436	74509	.	-	.	Name=trnI-CAU tRNA
Japanobotrychium_Kuo4419	Geneious	gene	74436	74509	.	-	.	Name=trnI-CAU gene
Japanobotrychium_Kuo4419	Geneious	misc_feature	74585	85624	.	-	.	Name=IRA
Japanobotrychium_Kuo4419	Geneious	misc_feature	74589	84072	.	+	.	Name=IRB
Japanobotrychium_Kuo4419	Geneious	misc_feature	74589	84072	.	-	.	Name=IRA
Japanobotrychium_Kuo4419	Geneious	repeat_region	74829	84625	.	-	.	Name=inverted repeat B repeat region
Japanobotrychium_Kuo4419	Geneious	repeat_region	74830	84625	.	+	.	Name=inverted repeat A repeat region
Japanobotrychium_Kuo4419	Geneious	tRNA	75637	75708	.	+	.	Name=trnV-GAC tRNA
Japanobotrychium_Kuo4419	Geneious	exon	75637	75673	.	+	.	Name=trnV-UAC exon 1
Japanobotrychium_Kuo4419	Geneious	gene	75637	75708	.	+	.	Name=trnV-GAC gene
Japanobotrychium_Kuo4419	Geneious	rRNA	75921	77420	.	+	.	Name=rrn16 rRNA
Japanobotrychium_Kuo4419	Geneious	gene	75921	77420	.	+	.	Name=rrn16 gene
Japanobotrychium_Kuo4419	Geneious	rRNA	75923	77420	.	+	.	Name=rrn16 rRNA
Japanobotrychium_Kuo4419	Geneious	gene	75923	77420	.	+	.	Name=rrn16 gene
Japanobotrychium_Kuo4419	Geneious	tRNA	77694	77731	.	+	.	Name=trnI-GAU tRNA;ID=qZZmw4X/jVL4W/bVKEjtF98josU.1694354812442.172
Japanobotrychium_Kuo4419	Geneious	tRNA	78642	78676	.	+	.	Name=trnI-GAU tRNA;ID=qZZmw4X/jVL4W/bVKEjtF98josU.1694354812442.172
Japanobotrychium_Kuo4419	Geneious	tRNA	77694	77733	.	+	.	Name=trnI-GAU tRNA;ID=qZZmw4X/jVL4W/bVKEjtF98josU.1694354812442.173
Japanobotrychium_Kuo4419	Geneious	tRNA	78642	78676	.	+	.	Name=trnI-GAU tRNA;ID=qZZmw4X/jVL4W/bVKEjtF98josU.1694354812442.173
Japanobotrychium_Kuo4419	Geneious	exon	77694	77731	.	+	.	Name=trnI-GAU exon 1%3B trnA-UGC exon 1
Japanobotrychium_Kuo4419	Geneious	gene	77694	78676	.	+	.	Name=trnI-GAU gene
Japanobotrychium_Kuo4419	Geneious	gene	77694	78664	.	+	.	Name=trnI-GAU gene
Japanobotrychium_Kuo4419	Geneious	intron	77732	78629	.	+	.	Name=trnI-GAU intron 1
Japanobotrychium_Kuo4419	Geneious	exon	78642	78676	.	+	.	Name=trnI-GAU exon 2
Japanobotrychium_Kuo4419	Geneious	tRNA	78738	78775	.	+	.	Name=trnA-UGC%3B trnV-UAC tRNA;ID=qZZmw4X/jVL4W/bVKEjtF98josU.1694354812442.174
Japanobotrychium_Kuo4419	Geneious	tRNA	79535	79569	.	+	.	Name=trnA-UGC%3B trnV-UAC tRNA;ID=qZZmw4X/jVL4W/bVKEjtF98josU.1694354812442.174
Japanobotrychium_Kuo4419	Geneious	exon	78738	78775	.	+	.	Name=trnA-UGC exon 1%3B trnV-UAC exon 1
Japanobotrychium_Kuo4419	Geneious	gene	78738	79569	.	+	.	Name=trnA-UGC gene
Japanobotrychium_Kuo4419	Geneious	exon	78739	78775	.	+	.	Name=trnI-GAU exon 1
Japanobotrychium_Kuo4419	Geneious	intron	78776	79534	.	+	.	Name=trnA-UGC intron 1
Japanobotrychium_Kuo4419	Geneious	exon	79535	79569	.	+	.	Name=trnA-UGC exon 2%3B trnV-UAC exon 2
Japanobotrychium_Kuo4419	Geneious	rRNA	79721	82535	.	+	.	Name=rrn23 rRNA
Japanobotrychium_Kuo4419	Geneious	rRNA	79721	82533	.	+	.	Name=rrn23 rRNA
Japanobotrychium_Kuo4419	Geneious	rRNA	79721	82532	.	+	.	Name=rrn23 rRNA
Japanobotrychium_Kuo4419	Geneious	gene	79721	82535	.	+	.	Name=rrn23 gene
Japanobotrychium_Kuo4419	Geneious	gene	79721	82533	.	+	.	Name=rrn23 gene
Japanobotrychium_Kuo4419	Geneious	gene	79721	82532	.	+	.	Name=rrn23 gene
Japanobotrychium_Kuo4419	Geneious	rRNA	82564	82666	.	+	.	Name=rrn4.5 rRNA
Japanobotrychium_Kuo4419	Geneious	gene	82564	82666	.	+	.	Name=rrn4.5 gene
Japanobotrychium_Kuo4419	Geneious	rRNA	82913	83033	.	+	.	Name=rrn5 rRNA
Japanobotrychium_Kuo4419	Geneious	gene	82913	83033	.	+	.	Name=rrn5 gene
Japanobotrychium_Kuo4419	Geneious	rRNA	82915	83033	.	+	.	Name=rrn5 rRNA
Japanobotrychium_Kuo4419	Geneious	gene	82915	83033	.	+	.	Name=rrn5 gene
Japanobotrychium_Kuo4419	Geneious	tRNA	83108	83181	.	+	.	Name=trnR-ACG tRNA%3B trnR-CCG tRNA
Japanobotrychium_Kuo4419	Geneious	tRNA	83108	83180	.	+	.	Name=trnR-ACG tRNA
Japanobotrychium_Kuo4419	Geneious	gene	83108	83181	.	+	.	Name=trnR-ACG gene%3B trnR-CCG gene
Japanobotrychium_Kuo4419	Geneious	gene	83108	83180	.	+	.	Name=trnR-ACG gene
Japanobotrychium_Kuo4419	Geneious	tRNA	83707	83778	.	-	.	Name=trnN-GUU tRNA
Japanobotrychium_Kuo4419	Geneious	gene	83707	83778	.	-	.	Name=trnN-GUU gene
Japanobotrychium_Kuo4419	Geneious	CDS	84067	86235	.	-	0	Name=ndhF CDS
Japanobotrychium_Kuo4419	Geneious	gene	84067	86235	.	-	.	Name=ndhF gene
Japanobotrychium_Kuo4419	Geneious	gene	84067	84282	.	-	.	Name=ndhF gene
Japanobotrychium_Kuo4419	Geneious	CDS	86571	86927	.	+	0	Name=rpl21 CDS
Japanobotrychium_Kuo4419	Geneious	CDS	86571	86924	.	+	0	Name=rpl21 CDS
Japanobotrychium_Kuo4419	Geneious	gene	86571	86927	.	+	.	Name=rpl21 gene
Japanobotrychium_Kuo4419	Geneious	gene	86571	86924	.	+	.	Name=rpl21 gene
Japanobotrychium_Kuo4419	Geneious	CDS	87107	87286	.	+	0	Name=rpl32 CDS
Japanobotrychium_Kuo4419	Geneious	gene	87107	87286	.	+	.	Name=rpl32 gene
Japanobotrychium_Kuo4419	Geneious	tRNA	87797	87870	.	-	.	Name=trnP-GGG tRNA%3B trnP-UGG tRNA
Japanobotrychium_Kuo4419	Geneious	gene	87797	87870	.	-	.	Name=trnP-GGG gene%3B trnP-UGG gene
Japanobotrychium_Kuo4419	Geneious	tRNA	88017	88096	.	+	.	Name=trnL-UAG tRNA
Japanobotrychium_Kuo4419	Geneious	gene	88017	88096	.	+	.	Name=trnL-UAG gene
Japanobotrychium_Kuo4419	Geneious	gene	88017	88076	.	+	.	Name=trnL-UAG gene
Japanobotrychium_Kuo4419	Geneious	CDS	88249	89199	.	+	0	Name=ccsA CDS
Japanobotrychium_Kuo4419	Geneious	gene	88249	89199	.	+	.	Name=ccsA gene
Japanobotrychium_Kuo4419	Geneious	CDS	88264	89199	.	+	0	Name=ccsA CDS
Japanobotrychium_Kuo4419	Geneious	gene	88264	89199	.	+	.	Name=ccsA gene
Japanobotrychium_Kuo4419	Geneious	CDS	89480	90979	.	-	0	Name=ndhD CDS
Japanobotrychium_Kuo4419	Geneious	gene	89480	90979	.	-	.	Name=ndhD gene
Japanobotrychium_Kuo4419	Geneious	CDS	89483	91015	.	-	0	Name=ndhD CDS
Japanobotrychium_Kuo4419	Geneious	CDS	89483	90979	.	-	0	Name=ndhD CDS
Japanobotrychium_Kuo4419	Geneious	gene	89483	91015	.	-	.	Name=ndhD gene
Japanobotrychium_Kuo4419	Geneious	gene	89483	90979	.	-	.	Name=ndhD gene
Japanobotrychium_Kuo4419	Geneious	CDS	91095	91340	.	-	0	Name=psaC CDS
Japanobotrychium_Kuo4419	Geneious	gene	91095	91340	.	-	.	Name=psaC gene
Japanobotrychium_Kuo4419	Geneious	CDS	91607	91909	.	-	0	Name=ndhE CDS
Japanobotrychium_Kuo4419	Geneious	gene	91607	91909	.	-	.	Name=ndhE gene
Japanobotrychium_Kuo4419	Geneious	CDS	91610	91930	.	-	0	Name=ndhE CDS
Japanobotrychium_Kuo4419	Geneious	CDS	91610	91909	.	-	0	Name=ndhE CDS
Japanobotrychium_Kuo4419	Geneious	gene	91610	91930	.	-	.	Name=ndhE gene
Japanobotrychium_Kuo4419	Geneious	gene	91610	91909	.	-	.	Name=ndhE gene
Japanobotrychium_Kuo4419	Geneious	CDS	91964	92560	.	-	0	Name=ndhG CDS
Japanobotrychium_Kuo4419	Geneious	gene	91964	92560	.	-	.	Name=ndhG gene
Japanobotrychium_Kuo4419	Geneious	CDS	91982	92560	.	-	0	Name=ndhG CDS
Japanobotrychium_Kuo4419	Geneious	gene	91982	92560	.	-	.	Name=ndhG gene
Japanobotrychium_Kuo4419	Geneious	CDS	91994	92560	.	-	0	Name=ndhG CDS
Japanobotrychium_Kuo4419	Geneious	gene	91994	92560	.	-	.	Name=ndhG gene
Japanobotrychium_Kuo4419	Geneious	CDS	92765	93316	.	-	0	Name=ndhI CDS
Japanobotrychium_Kuo4419	Geneious	gene	92765	93316	.	-	.	Name=ndhI gene
Japanobotrychium_Kuo4419	Geneious	CDS	92771	93316	.	-	0	Name=ndhI CDS
Japanobotrychium_Kuo4419	Geneious	gene	92771	93316	.	-	.	Name=ndhI gene
Japanobotrychium_Kuo4419	Geneious	CDS	92819	93316	.	-	0	Name=ndhI CDS
Japanobotrychium_Kuo4419	Geneious	gene	92819	93316	.	-	.	Name=ndhI gene
Japanobotrychium_Kuo4419	Geneious	exon	93409	93959	.	-	.	Name=ndhA exon 2
Japanobotrychium_Kuo4419	Geneious	CDS	94827	95385	.	-	0	Name=ndhA CDS;ID=qZZmw4X/jVL4W/bVKEjtF98josU.1694354812442.175
Japanobotrychium_Kuo4419	Geneious	CDS	93409	93959	.	-	0	Name=ndhA CDS;ID=qZZmw4X/jVL4W/bVKEjtF98josU.1694354812442.175
Japanobotrychium_Kuo4419	Geneious	CDS	94828	95385	.	-	0	Name=ndhA CDS;ID=qZZmw4X/jVL4W/bVKEjtF98josU.1694354812442.176
Japanobotrychium_Kuo4419	Geneious	CDS	93409	93960	.	-	0	Name=ndhA CDS;ID=qZZmw4X/jVL4W/bVKEjtF98josU.1694354812442.176
Japanobotrychium_Kuo4419	Geneious	CDS	94827	95256	.	-	0	Name=ndhA CDS;ID=qZZmw4X/jVL4W/bVKEjtF98josU.1694354812442.177
Japanobotrychium_Kuo4419	Geneious	CDS	93409	93959	.	-	0	Name=ndhA CDS;ID=qZZmw4X/jVL4W/bVKEjtF98josU.1694354812442.177
Japanobotrychium_Kuo4419	Geneious	gene	93409	95385	.	-	.	Name=ndhA gene
Japanobotrychium_Kuo4419	Geneious	exon	94827	95385	.	-	.	Name=ndhA exon 1
Japanobotrychium_Kuo4419	Geneious	exon	94827	95256	.	-	.	Name=ndhA exon 1
Japanobotrychium_Kuo4419	Geneious	CDS	95387	96568	.	-	0	Name=ndhH CDS
Japanobotrychium_Kuo4419	Geneious	gene	95387	96568	.	-	.	Name=ndhH gene
Japanobotrychium_Kuo4419	Geneious	CDS	96681	96941	.	-	0	Name=rps15 CDS
Japanobotrychium_Kuo4419	Geneious	gene	96681	96941	.	-	.	Name=rps15 gene
Japanobotrychium_Kuo4419	Geneious	CDS	97119	101969	.	-	0	Name=ycf1 CDS
Japanobotrychium_Kuo4419	Geneious	gene	97119	101969	.	-	.	Name=ycf1 gene
Japanobotrychium_Kuo4419	Geneious	CDS	97131	101969	.	-	0	Name=ycf1 CDS
Japanobotrychium_Kuo4419	Geneious	gene	97131	101969	.	-	.	Name=ycf1 gene
Japanobotrychium_Kuo4419	Geneious	CDS	102183	103562	.	-	0	Name=chlN CDS
Japanobotrychium_Kuo4419	Geneious	gene	102183	103562	.	-	.	Name=chlN gene
Japanobotrychium_Kuo4419	Geneious	misc_feature	103082	114113	.	+	.	Name=IRA
Japanobotrychium_Kuo4419	Geneious	CDS	103641	104513	.	-	0	Name=chlL CDS
Japanobotrychium_Kuo4419	Geneious	gene	103641	104513	.	-	.	Name=chlL gene
Japanobotrychium_Kuo4419	Geneious	repeat_region	104076	113871	.	+	.	Name=inverted repeat B repeat region
Japanobotrychium_Kuo4419	Geneious	repeat_region	104076	113870	.	-	.	Name=inverted repeat A repeat region
Japanobotrychium_Kuo4419	Geneious	misc_feature	104630	114111	.	-	.	Name=IRB
Japanobotrychium_Kuo4419	Geneious	misc_feature	104630	114111	.	+	.	Name=IRA
Japanobotrychium_Kuo4419	Geneious	repeat_region	104832	114113	.	+	.	Name=inverted repeat A region%3B IRA repeat region
Japanobotrychium_Kuo4419	Geneious	repeat_region	104834	114113	.	-	.	Name=inverted repeat B region%3B IRB repeat region
Japanobotrychium_Kuo4419	Geneious	tRNA	104922	104993	.	+	.	Name=trnN-GUU tRNA
Japanobotrychium_Kuo4419	Geneious	gene	104922	104993	.	+	.	Name=trnN-GUU gene
Japanobotrychium_Kuo4419	Geneious	tRNA	105519	105592	.	-	.	Name=trnR-ACG tRNA%3B trnR-CCG tRNA
Japanobotrychium_Kuo4419	Geneious	gene	105519	105592	.	-	.	Name=trnR-ACG gene%3B trnR-CCG gene
Japanobotrychium_Kuo4419	Geneious	tRNA	105520	105592	.	-	.	Name=trnR-ACG tRNA
Japanobotrychium_Kuo4419	Geneious	gene	105520	105592	.	-	.	Name=trnR-ACG gene
Japanobotrychium_Kuo4419	Geneious	rRNA	105667	105787	.	-	.	Name=rrn5 rRNA
Japanobotrychium_Kuo4419	Geneious	rRNA	105667	105785	.	-	.	Name=rrn5 rRNA
Japanobotrychium_Kuo4419	Geneious	gene	105667	105787	.	-	.	Name=rrn5 gene
Japanobotrychium_Kuo4419	Geneious	gene	105667	105785	.	-	.	Name=rrn5 gene
Japanobotrychium_Kuo4419	Geneious	rRNA	106034	106136	.	-	.	Name=rrn4.5 rRNA
Japanobotrychium_Kuo4419	Geneious	gene	106034	106136	.	-	.	Name=rrn4.5 gene
Japanobotrychium_Kuo4419	Geneious	rRNA	106165	108979	.	-	.	Name=rrn23 rRNA
Japanobotrychium_Kuo4419	Geneious	gene	106165	108979	.	-	.	Name=rrn23 gene
Japanobotrychium_Kuo4419	Geneious	rRNA	106167	108979	.	-	.	Name=rrn23 rRNA
Japanobotrychium_Kuo4419	Geneious	gene	106167	108979	.	-	.	Name=rrn23 gene
Japanobotrychium_Kuo4419	Geneious	rRNA	106168	108979	.	-	.	Name=rrn23 rRNA
Japanobotrychium_Kuo4419	Geneious	gene	106168	108979	.	-	.	Name=rrn23 gene
Japanobotrychium_Kuo4419	Geneious	tRNA	109925	109962	.	-	.	Name=trnA-UGC%3B trnV-UAC tRNA;ID=qZZmw4X/jVL4W/bVKEjtF98josU.1694354812442.178
Japanobotrychium_Kuo4419	Geneious	tRNA	109131	109165	.	-	.	Name=trnA-UGC%3B trnV-UAC tRNA;ID=qZZmw4X/jVL4W/bVKEjtF98josU.1694354812442.178
Japanobotrychium_Kuo4419	Geneious	exon	109131	109165	.	-	.	Name=trnA-UGC exon 2%3B trnV-UAC exon 2
Japanobotrychium_Kuo4419	Geneious	gene	109131	109962	.	-	.	Name=trnA-UGC gene
Japanobotrychium_Kuo4419	Geneious	intron	109166	109924	.	-	.	Name=trnA-UGC intron 1
Japanobotrychium_Kuo4419	Geneious	exon	109925	109962	.	-	.	Name=trnA-UGC exon 1%3B trnV-UAC exon 1
Japanobotrychium_Kuo4419	Geneious	exon	109925	109961	.	-	.	Name=trnI-GAU exon 1
Japanobotrychium_Kuo4419	Geneious	tRNA	110969	111006	.	-	.	Name=trnI-GAU tRNA;ID=qZZmw4X/jVL4W/bVKEjtF98josU.1694354812442.179
Japanobotrychium_Kuo4419	Geneious	tRNA	110024	110058	.	-	.	Name=trnI-GAU tRNA;ID=qZZmw4X/jVL4W/bVKEjtF98josU.1694354812442.179
Japanobotrychium_Kuo4419	Geneious	tRNA	110967	111006	.	-	.	Name=trnI-GAU tRNA;ID=qZZmw4X/jVL4W/bVKEjtF98josU.1694354812442.180
Japanobotrychium_Kuo4419	Geneious	tRNA	110024	110058	.	-	.	Name=trnI-GAU tRNA;ID=qZZmw4X/jVL4W/bVKEjtF98josU.1694354812442.180
Japanobotrychium_Kuo4419	Geneious	exon	110024	110058	.	-	.	Name=trnI-GAU exon 2
Japanobotrychium_Kuo4419	Geneious	gene	110024	111006	.	-	.	Name=trnI-GAU gene
Japanobotrychium_Kuo4419	Geneious	gene	110036	111006	.	-	.	Name=trnI-GAU gene
Japanobotrychium_Kuo4419	Geneious	intron	110071	110968	.	-	.	Name=trnI-GAU intron 1
Japanobotrychium_Kuo4419	Geneious	exon	110969	111006	.	-	.	Name=trnI-GAU exon 1%3B trnA-UGC exon 1
Japanobotrychium_Kuo4419	Geneious	rRNA	111280	112779	.	-	.	Name=rrn16 rRNA
Japanobotrychium_Kuo4419	Geneious	rRNA	111280	112777	.	-	.	Name=rrn16 rRNA
Japanobotrychium_Kuo4419	Geneious	gene	111280	112779	.	-	.	Name=rrn16 gene
Japanobotrychium_Kuo4419	Geneious	gene	111280	112777	.	-	.	Name=rrn16 gene
Japanobotrychium_Kuo4419	Geneious	tRNA	112992	113063	.	-	.	Name=trnV-GAC tRNA
Japanobotrychium_Kuo4419	Geneious	gene	112992	113063	.	-	.	Name=trnV-GAC gene
Japanobotrychium_Kuo4419	Geneious	exon	113027	113063	.	-	.	Name=trnV-UAC exon 1
Japanobotrychium_Kuo4419	Geneious	extracted region	114114	138256	.	+	.	Name=Extracted region from Contig02+30493911
Japanobotrychium_Kuo4419	Geneious	misc_feature	114114	114115	.	+	.	Name=IRA
Japanobotrychium_Kuo4419	Geneious	repeat_region	114114	114608	.	+	.	Name=inverted repeat A region%3B IRA repeat region
Japanobotrychium_Kuo4419	Geneious	repeat_region	114114	114608	.	-	.	Name=inverted repeat B region%3B IRB repeat region
Japanobotrychium_Kuo4419	Geneious	exon	114542	114799	.	+	.	Name=rps12 exon 2
Japanobotrychium_Kuo4419	Geneious	CDS	114913	115380	.	+	0	Name=rps7 CDS
Japanobotrychium_Kuo4419	Geneious	gene	114913	115380	.	+	.	Name=rps7 gene
Japanobotrychium_Kuo4419	Geneious	exon	115732	116454	.	+	.	Name=ndhB exon 1%3B ndhB exon 2
Japanobotrychium_Kuo4419	Geneious	CDS	115732	116454	.	+	0	Name=ndhB CDS;ID=qZZmw4X/jVL4W/bVKEjtF98josU.1694354812442.181
Japanobotrychium_Kuo4419	Geneious	CDS	117181	117947	.	+	0	Name=ndhB CDS;ID=qZZmw4X/jVL4W/bVKEjtF98josU.1694354812442.181
Japanobotrychium_Kuo4419	Geneious	CDS	115732	116454	.	+	0	Name=ndhB CDS;ID=qZZmw4X/jVL4W/bVKEjtF98josU.1694354812442.182
Japanobotrychium_Kuo4419	Geneious	CDS	117181	117942	.	+	0	Name=ndhB CDS;ID=qZZmw4X/jVL4W/bVKEjtF98josU.1694354812442.182
Japanobotrychium_Kuo4419	Geneious	gene	115732	117947	.	+	.	Name=ndhB gene
Japanobotrychium_Kuo4419	Geneious	gene	115732	117942	.	+	.	Name=ndhB gene
Japanobotrychium_Kuo4419	Geneious	exon	117181	117942	.	+	.	Name=ndhB exon 1%3B ndhB exon 2
Japanobotrychium_Kuo4419	Geneious	tRNA	119035	119116	.	+	.	Name=trnL-CAA tRNA
Japanobotrychium_Kuo4419	Geneious	tRNA	119035	119115	.	+	.	Name=trnL-CAA tRNA
Japanobotrychium_Kuo4419	Geneious	gene	119035	119116	.	+	.	Name=trnL-CAA gene
Japanobotrychium_Kuo4419	Geneious	gene	119035	119115	.	+	.	Name=trnL-CAA gene
Japanobotrychium_Kuo4419	Geneious	CDS	121774	128742	.	-	0	Name=ycf2 CDS
Japanobotrychium_Kuo4419	Geneious	gene	121774	128742	.	-	.	Name=ycf2 gene
Japanobotrychium_Kuo4419	Geneious	CDS	121783	128742	.	-	0	Name=ycf2 CDS
Japanobotrychium_Kuo4419	Geneious	gene	121783	128742	.	-	.	Name=ycf2 gene
Japanobotrychium_Kuo4419	Geneious	tRNA	128928	129002	.	-	.	Name=trnH-GUG tRNA
Japanobotrychium_Kuo4419	Geneious	tRNA	128928	129001	.	-	.	Name=trnH-GUG tRNA
Japanobotrychium_Kuo4419	Geneious	gene	128928	129002	.	-	.	Name=trnH-GUG gene
Japanobotrychium_Kuo4419	Geneious	gene	128928	129001	.	-	.	Name=trnH-GUG gene
Japanobotrychium_Kuo4419	Geneious	CDS	129497	130558	.	-	0	Name=psbA CDS
Japanobotrychium_Kuo4419	Geneious	gene	129497	130558	.	-	.	Name=psbA gene
Japanobotrychium_Kuo4419	Geneious	tRNA	133304	133340	.	-	.	Name=trnK-UUU tRNA;ID=qZZmw4X/jVL4W/bVKEjtF98josU.1694354812442.183
Japanobotrychium_Kuo4419	Geneious	tRNA	130899	130933	.	-	.	Name=trnK-UUU tRNA;ID=qZZmw4X/jVL4W/bVKEjtF98josU.1694354812442.183
Japanobotrychium_Kuo4419	Geneious	exon	130899	130933	.	-	.	Name=trnK-UUU exon 2
Japanobotrychium_Kuo4419	Geneious	gene	130899	133361	.	-	.	Name=trnK-UUU gene
Japanobotrychium_Kuo4419	Geneious	gene	130899	133340	.	-	.	Name=trnK-UUU gene
Japanobotrychium_Kuo4419	Geneious	CDS	131127	132623	.	-	0	Name=matK CDS
Japanobotrychium_Kuo4419	Geneious	CDS	131127	132464	.	-	0	Name=matK CDS
Japanobotrychium_Kuo4419	Geneious	gene	131127	132623	.	-	.	Name=matK gene
Japanobotrychium_Kuo4419	Geneious	gene	131127	132464	.	-	.	Name=matK gene
Japanobotrychium_Kuo4419	Geneious	CDS	131131	132623	.	-	0	Name=matK CDS
Japanobotrychium_Kuo4419	Geneious	gene	131131	132623	.	-	.	Name=matK gene
Japanobotrychium_Kuo4419	Geneious	exon	133304	133340	.	-	.	Name=trnK-UUU exon 1
Japanobotrychium_Kuo4419	Geneious	CDS	134914	136455	.	-	0	Name=chlB CDS
Japanobotrychium_Kuo4419	Geneious	gene	134914	136455	.	-	.	Name=chlB gene
Japanobotrychium_Kuo4419	Geneious	tRNA	136657	136728	.	-	.	Name=trnQ-UUG tRNA
Japanobotrychium_Kuo4419	Geneious	gene	136657	136728	.	-	.	Name=trnQ-UUG gene
Japanobotrychium_Kuo4419	Geneious	exon	136658	136691	.	-	.	Name=trnA-UGC exon 2
Japanobotrychium_Kuo4419	Geneious	CDS	137040	137216	.	+	0	Name=psbK CDS
Japanobotrychium_Kuo4419	Geneious	gene	137040	137216	.	+	.	Name=psbK gene
Japanobotrychium_Kuo4419	Geneious	tRNA	137624	137708	.	+	.	Name=trnS-CGA tRNA
Japanobotrychium_Kuo4419	Geneious	gene	137624	137708	.	+	.	Name=trnS-CGA gene
Japanobotrychium_Kuo4419	Geneious	CDS	137900	138010	.	+	0	Name=psbI CDS
Japanobotrychium_Kuo4419	Geneious	gene	137900	138010	.	+	.	Name=psbI gene
Japanobotrychium_Kuo4419	Geneious	tRNA	138071	138158	.	-	.	Name=trnS-GCU tRNA%3B trnS-GGA tRNA%3B trnS-UGA tRNA
Japanobotrychium_Kuo4419	Geneious	gene	138071	138158	.	-	.	Name=trnS-GCU gene%3B trnS-GGA gene%3B trnS-UGA gene
Japanobotrychium_Kuo4419	Geneious	unsure	138257	138259	.	+	.	Name=ATAT_gap
