# Supplementary material for: Organellar phylogenomics of Ophioglossaceae fern genera
Source: Front Plant Sci. 2024 Jan 15;14:1294716. doi: 10.3389/fpls.2023.1294716 (PMC10823028; doi:10.3389/fpls.2023.1294716)
Supplement: Supplementary file 2 [file DataSheet_2.zip › Supplementary file S1/plastome/gff/Mankyua_K.-J._Kim_et_al.gff]

##gff-version 3
##source-version geneious 2023.2.1
##sequence-region	Contig01+14355851	1	146233
Contig01+14355851	Geneious	repeat_region	1	9756	.	+	.	Name=inverted repeat A region%3B IRA repeat region
Contig01+14355851	Geneious	repeat_region	3	9756	.	-	.	Name=inverted repeat B region%3B IRB repeat region
Contig01+14355851	Geneious	tRNA	337	408	.	+	.	Name=trnN-GUU tRNA
Contig01+14355851	Geneious	gene	337	408	.	+	.	Name=trnN-GUU gene
Contig01+14355851	Geneious	tRNA	626	698	.	-	.	Name=trnR-ACG tRNA
Contig01+14355851	Geneious	gene	626	698	.	-	.	Name=trnR-ACG gene
Contig01+14355851	Geneious	rRNA	835	955	.	-	.	Name=rrn5 rRNA
Contig01+14355851	Geneious	gene	835	955	.	-	.	Name=rrn5 gene
Contig01+14355851	Geneious	rRNA	1200	1302	.	-	.	Name=rrn4.5 rRNA
Contig01+14355851	Geneious	gene	1200	1302	.	-	.	Name=rrn4.5 gene
Contig01+14355851	Geneious	rRNA	1331	4142	.	-	.	Name=rrn23 rRNA
Contig01+14355851	Geneious	gene	1331	4142	.	-	.	Name=rrn23 gene
Contig01+14355851	Geneious	tRNA	5090	5127	.	-	.	Name=trnA-UGC;ID=qZZmw4X/jVL4W/bVKEjtF98josU.1694354813220.184
Contig01+14355851	Geneious	tRNA	4294	4328	.	-	.	Name=trnA-UGC;ID=qZZmw4X/jVL4W/bVKEjtF98josU.1694354813220.184
Contig01+14355851	Geneious	gene	4294	5127	.	-	.	Name=trnA-UGC gene
Contig01+14355851	Geneious	tRNA	6133	6172	.	-	.	Name=trnI-GAU tRNA;ID=qZZmw4X/jVL4W/bVKEjtF98josU.1694354813220.185
Contig01+14355851	Geneious	tRNA	5188	5222	.	-	.	Name=trnI-GAU tRNA;ID=qZZmw4X/jVL4W/bVKEjtF98josU.1694354813220.185
Contig01+14355851	Geneious	gene	5188	6172	.	-	.	Name=trnI-GAU gene
Contig01+14355851	Geneious	rRNA	6438	7937	.	-	.	Name=rrn16 rRNA
Contig01+14355851	Geneious	gene	6438	7937	.	-	.	Name=rrn16 gene
Contig01+14355851	Geneious	tRNA	8150	8221	.	-	.	Name=trnV-GAC tRNA
Contig01+14355851	Geneious	gene	8150	8221	.	-	.	Name=trnV-GAC gene
Contig01+14355851	Geneious	misc_feature	9757	115863	.	+	.	Name=large single copy region%3B LSC
Contig01+14355851	Geneious	CDS	10331	10798	.	+	0	Name=rps7 CDS
Contig01+14355851	Geneious	gene	10331	10798	.	+	.	Name=rps7 gene
Contig01+14355851	Geneious	CDS	11204	11926	.	+	0	Name=ndhB CDS;ID=qZZmw4X/jVL4W/bVKEjtF98josU.1694354813236.186
Contig01+14355851	Geneious	CDS	12606	13364	.	+	0	Name=ndhB CDS;ID=qZZmw4X/jVL4W/bVKEjtF98josU.1694354813236.186
Contig01+14355851	Geneious	gene	11204	13364	.	+	.	Name=ndhB gene
Contig01+14355851	Geneious	tRNA	16052	16132	.	+	.	Name=trnL-CAA tRNA
Contig01+14355851	Geneious	gene	16052	16132	.	+	.	Name=trnL-CAA gene
Contig01+14355851	Geneious	CDS	20144	27136	.	-	0	Name=ycf2 CDS
Contig01+14355851	Geneious	gene	20144	27136	.	-	.	Name=ycf2 gene
Contig01+14355851	Geneious	tRNA	27330	27404	.	-	.	Name=trnH-GUG tRNA
Contig01+14355851	Geneious	gene	27330	27404	.	-	.	Name=trnH-GUG gene
Contig01+14355851	Geneious	CDS	27932	28993	.	-	0	Name=psbA CDS
Contig01+14355851	Geneious	gene	27932	28993	.	-	.	Name=psbA gene
Contig01+14355851	Geneious	tRNA	31768	31804	.	-	.	Name=trnK-UUU tRNA;ID=qZZmw4X/jVL4W/bVKEjtF98josU.1694354813236.187
Contig01+14355851	Geneious	tRNA	29342	29376	.	-	.	Name=trnK-UUU tRNA;ID=qZZmw4X/jVL4W/bVKEjtF98josU.1694354813236.187
Contig01+14355851	Geneious	gene	29342	31804	.	-	.	Name=trnK-UUU gene
Contig01+14355851	Geneious	CDS	29565	31064	.	-	0	Name=matK CDS
Contig01+14355851	Geneious	CDS	32771	34312	.	-	0	Name=chlB CDS
Contig01+14355851	Geneious	gene	32771	34312	.	-	.	Name=chlB gene
Contig01+14355851	Geneious	tRNA	34514	34585	.	-	.	Name=trnQ-UUG tRNA
Contig01+14355851	Geneious	gene	34514	34585	.	-	.	Name=trnQ-UUG gene
Contig01+14355851	Geneious	CDS	34891	35067	.	+	0	Name=psbK CDS
Contig01+14355851	Geneious	gene	34891	35067	.	+	.	Name=psbK gene
Contig01+14355851	Geneious	tRNA	35450	35534	.	+	.	Name=trnS-CGA tRNA
Contig01+14355851	Geneious	gene	35450	35534	.	+	.	Name=trnS-CGA gene
Contig01+14355851	Geneious	CDS	35761	35871	.	+	0	Name=psbI CDS
Contig01+14355851	Geneious	gene	35761	35871	.	+	.	Name=psbI gene
Contig01+14355851	Geneious	tRNA	35933	36020	.	-	.	Name=trnS-GCU tRNA
Contig01+14355851	Geneious	gene	35933	36020	.	-	.	Name=trnS-GCU gene
Contig01+14355851	Geneious	CDS	36273	36371	.	-	0	Name=psaM CDS
Contig01+14355851	Geneious	gene	36273	36371	.	-	.	Name=psaM gene
Contig01+14355851	Geneious	CDS	36768	36869	.	+	0	Name=ycf12 CDS
Contig01+14355851	Geneious	gene	36768	36869	.	+	.	Name=ycf12 gene
Contig01+14355851	Geneious	tRNA	37021	37047	.	+	.	Name=trnG-GCC tRNA;ID=qZZmw4X/jVL4W/bVKEjtF98josU.1694354813236.188
Contig01+14355851	Geneious	tRNA	37845	37939	.	+	.	Name=trnG-GCC tRNA;ID=qZZmw4X/jVL4W/bVKEjtF98josU.1694354813236.188
Contig01+14355851	Geneious	gene	37021	37939	.	+	.	Name=trnG-GCC gene
Contig01+14355851	Geneious	tRNA	37999	38070	.	+	.	Name=trnR-UCU tRNA
Contig01+14355851	Geneious	gene	37999	38070	.	+	.	Name=trnR-UCU gene
Contig01+14355851	Geneious	CDS	38190	39716	.	-	0	Name=atpA CDS
Contig01+14355851	Geneious	gene	38190	39716	.	-	.	Name=atpA gene
Contig01+14355851	Geneious	CDS	40812	40956	.	-	0	Name=atpF CDS;ID=qZZmw4X/jVL4W/bVKEjtF98josU.1694354813236.189
Contig01+14355851	Geneious	CDS	39760	40169	.	-	0	Name=atpF CDS;ID=qZZmw4X/jVL4W/bVKEjtF98josU.1694354813236.189
Contig01+14355851	Geneious	gene	39760	40956	.	-	.	Name=atpF gene
Contig01+14355851	Geneious	CDS	41262	41507	.	-	0	Name=atpH CDS
Contig01+14355851	Geneious	gene	41262	41507	.	-	.	Name=atpH gene
Contig01+14355851	Geneious	CDS	42153	42899	.	-	0	Name=atpI CDS
Contig01+14355851	Geneious	gene	42153	42899	.	-	.	Name=atpI gene
Contig01+14355851	Geneious	CDS	43107	43829	.	-	0	Name=rps2 CDS
Contig01+14355851	Geneious	gene	43107	43829	.	-	.	Name=rps2 gene
Contig01+14355851	Geneious	CDS	43949	48211	.	-	0	Name=rpoC2 CDS
Contig01+14355851	Geneious	gene	43949	48211	.	-	.	Name=rpoC2 gene
Contig01+14355851	Geneious	CDS	50758	51189	.	-	0	Name=rpoC1 CDS;ID=qZZmw4X/jVL4W/bVKEjtF98josU.1694354813236.190
Contig01+14355851	Geneious	CDS	48326	49939	.	-	0	Name=rpoC1 CDS;ID=qZZmw4X/jVL4W/bVKEjtF98josU.1694354813236.190
Contig01+14355851	Geneious	gene	48326	51189	.	-	.	Name=rpoC1 gene
Contig01+14355851	Geneious	gene	51218	54430	.	-	.	Name=rpoB gene
Contig01+14355851	Geneious	tRNA	54737	54808	.	+	.	Name=trnC-GCA tRNA
Contig01+14355851	Geneious	gene	54737	54808	.	+	.	Name=trnC-GCA gene
Contig01+14355851	Geneious	CDS	55211	55300	.	+	0	Name=petN CDS
Contig01+14355851	Geneious	gene	55211	55300	.	+	.	Name=petN gene
Contig01+14355851	Geneious	CDS	55889	55993	.	-	0	Name=psbM CDS
Contig01+14355851	Geneious	gene	55889	55993	.	-	.	Name=psbM gene
Contig01+14355851	Geneious	tRNA	56359	56432	.	+	.	Name=trnD-GUC tRNA
Contig01+14355851	Geneious	gene	56359	56432	.	+	.	Name=trnD-GUC gene
Contig01+14355851	Geneious	tRNA	56476	56557	.	-	.	Name=trnY-GUA tRNA
Contig01+14355851	Geneious	gene	56476	56557	.	-	.	Name=trnY-GUA gene
Contig01+14355851	Geneious	tRNA	56668	56740	.	-	.	Name=trnE-UUC tRNA
Contig01+14355851	Geneious	gene	56668	56740	.	-	.	Name=trnE-UUC gene
Contig01+14355851	Geneious	tRNA	56937	57007	.	-	.	Name=trnG-UCC tRNA
Contig01+14355851	Geneious	gene	56937	57007	.	-	.	Name=trnG-UCC gene
Contig01+14355851	Geneious	CDS	57248	57436	.	-	0	Name=psbZ CDS
Contig01+14355851	Geneious	gene	57248	57436	.	-	.	Name=psbZ gene
Contig01+14355851	Geneious	tRNA	57789	57876	.	+	.	Name=trnS-UGA tRNA
Contig01+14355851	Geneious	gene	57789	57876	.	+	.	Name=trnS-UGA gene
Contig01+14355851	Geneious	CDS	58015	59436	.	-	0	Name=psbC CDS
Contig01+14355851	Geneious	gene	58015	59436	.	-	.	Name=psbC gene
Contig01+14355851	Geneious	CDS	59384	60445	.	-	0	Name=psbD CDS
Contig01+14355851	Geneious	gene	59384	60445	.	-	.	Name=psbD gene
Contig01+14355851	Geneious	tRNA	61586	61657	.	-	.	Name=trnT-GGU tRNA
Contig01+14355851	Geneious	gene	61586	61657	.	-	.	Name=trnT-GGU gene
Contig01+14355851	Geneious	tRNA	62249	62322	.	-	.	Name=trnfM-CAU tRNA
Contig01+14355851	Geneious	gene	62249	62322	.	-	.	Name=trnfM-CAU gene
Contig01+14355851	Geneious	CDS	62452	62754	.	-	0	Name=rps14 CDS
Contig01+14355851	Geneious	gene	62452	62754	.	-	.	Name=rps14 gene
Contig01+14355851	Geneious	CDS	62983	65199	.	-	0	Name=psaB CDS
Contig01+14355851	Geneious	gene	62983	65199	.	-	.	Name=psaB gene
Contig01+14355851	Geneious	CDS	65213	67465	.	-	0	Name=psaA CDS
Contig01+14355851	Geneious	gene	65213	67465	.	-	.	Name=psaA gene
Contig01+14355851	Geneious	CDS	69535	69658	.	-	0	Name=ycf3 CDS;ID=qZZmw4X/jVL4W/bVKEjtF98josU.1694354813236.191
Contig01+14355851	Geneious	CDS	68644	68873	.	-	0	Name=ycf3 CDS;ID=qZZmw4X/jVL4W/bVKEjtF98josU.1694354813236.191
Contig01+14355851	Geneious	CDS	67802	67957	.	-	0	Name=ycf3 CDS;ID=qZZmw4X/jVL4W/bVKEjtF98josU.1694354813236.191
Contig01+14355851	Geneious	gene	67802	69658	.	-	.	Name=ycf3 gene
Contig01+14355851	Geneious	tRNA	70279	70366	.	+	.	Name=trnS-GGA tRNA
Contig01+14355851	Geneious	gene	70279	70366	.	+	.	Name=trnS-GGA gene
Contig01+14355851	Geneious	CDS	70732	71346	.	-	0	Name=rps4 CDS
Contig01+14355851	Geneious	gene	70732	71346	.	-	.	Name=rps4 gene
Contig01+14355851	Geneious	CDS	71755	72639	.	+	0	Name=ORF295 CDS
Contig01+14355851	Geneious	gene	71755	72639	.	+	.	Name=ORF295 gene
Contig01+14355851	Geneious	CDS	72891	74198	.	+	0	Name=ORF436 CDS
Contig01+14355851	Geneious	gene	72891	74198	.	+	.	Name=ORF436 gene
Contig01+14355851	Geneious	CDS	74214	74618	.	+	0	Name=ORF135 CDS
Contig01+14355851	Geneious	gene	74214	74618	.	+	.	Name=ORF135 gene
Contig01+14355851	Geneious	CDS	74994	76109	.	+	0	Name=ORF372 CDS
Contig01+14355851	Geneious	gene	74994	76109	.	+	.	Name=ORF372 gene
Contig01+14355851	Geneious	CDS	76654	78945	.	+	0	Name=ORF531 CDS
Contig01+14355851	Geneious	gene	76654	78246	.	+	.	Name=ORF531 gene
Contig01+14355851	Geneious	CDS	78385	78945	.	+	0	Name=ORF187 CDS
Contig01+14355851	Geneious	gene	78385	78945	.	+	.	Name=ORF187 gene
Contig01+14355851	Geneious	tRNA	79492	79525	.	+	.	Name=trnL-UAA tRNA;ID=qZZmw4X/jVL4W/bVKEjtF98josU.1694354813236.192
Contig01+14355851	Geneious	tRNA	79994	80044	.	+	.	Name=trnL-UAA tRNA;ID=qZZmw4X/jVL4W/bVKEjtF98josU.1694354813236.192
Contig01+14355851	Geneious	gene	79492	80044	.	+	.	Name=trnL-UAA gene
Contig01+14355851	Geneious	tRNA	80482	80554	.	+	.	Name=trnF-GAA tRNA
Contig01+14355851	Geneious	gene	80482	80554	.	+	.	Name=trnF-GAA gene
Contig01+14355851	Geneious	CDS	80693	81169	.	-	0	Name=ndhJ CDS
Contig01+14355851	Geneious	gene	80693	81169	.	-	.	Name=ndhJ gene
Contig01+14355851	Geneious	CDS	81226	82011	.	-	0	Name=ndhK CDS
Contig01+14355851	Geneious	gene	81226	82011	.	-	.	Name=ndhK gene
Contig01+14355851	Geneious	CDS	82002	82364	.	-	0	Name=ndhC CDS
Contig01+14355851	Geneious	gene	82002	82364	.	-	.	Name=ndhC gene
Contig01+14355851	Geneious	tRNA	83149	83185	.	-	.	Name=trnV-UAC tRNA;ID=qZZmw4X/jVL4W/bVKEjtF98josU.1694354813236.193
Contig01+14355851	Geneious	tRNA	82578	82612	.	-	.	Name=trnV-UAC tRNA;ID=qZZmw4X/jVL4W/bVKEjtF98josU.1694354813236.193
Contig01+14355851	Geneious	gene	82578	83185	.	-	.	Name=trnV-UAC gene
Contig01+14355851	Geneious	tRNA	83374	83446	.	+	.	Name=trnM-CAU tRNA
Contig01+14355851	Geneious	gene	83374	83446	.	+	.	Name=trnM-CAU gene
Contig01+14355851	Geneious	CDS	83643	84041	.	-	0	Name=atpE CDS
Contig01+14355851	Geneious	gene	83643	84041	.	-	.	Name=atpE gene
Contig01+14355851	Geneious	CDS	84050	85528	.	-	0	Name=atpB CDS
Contig01+14355851	Geneious	gene	84050	85528	.	-	.	Name=atpB gene
Contig01+14355851	Geneious	CDS	86129	87562	.	+	0	Name=rbcL CDS
Contig01+14355851	Geneious	gene	86129	87562	.	+	.	Name=rbcL gene
Contig01+14355851	Geneious	tRNA	87703	87776	.	+	.	Name=trnR-CCG tRNA
Contig01+14355851	Geneious	gene	87703	87776	.	+	.	Name=trnR-CCG gene
Contig01+14355851	Geneious	CDS	88135	89019	.	+	0	Name=accD CDS
Contig01+14355851	Geneious	gene	88135	89019	.	+	.	Name=accD gene
Contig01+14355851	Geneious	CDS	89378	89488	.	+	0	Name=psaI CDS
Contig01+14355851	Geneious	gene	89378	89488	.	+	.	Name=psaI gene
Contig01+14355851	Geneious	CDS	90079	90633	.	+	0	Name=ycf4 CDS
Contig01+14355851	Geneious	gene	90079	90633	.	+	.	Name=ycf4 gene
Contig01+14355851	Geneious	CDS	90777	92294	.	+	0	Name=cemA CDS
Contig01+14355851	Geneious	gene	90777	92294	.	+	.	Name=cemA gene
Contig01+14355851	Geneious	CDS	92434	93399	.	+	0	Name=petA CDS
Contig01+14355851	Geneious	gene	92434	93399	.	+	.	Name=petA gene
Contig01+14355851	Geneious	CDS	94031	94153	.	-	0	Name=psbJ CDS
Contig01+14355851	Geneious	gene	94031	94153	.	-	.	Name=psbJ gene
Contig01+14355851	Geneious	CDS	94292	94408	.	-	0	Name=psbL CDS
Contig01+14355851	Geneious	gene	94292	94408	.	-	.	Name=psbL gene
Contig01+14355851	Geneious	CDS	94428	94547	.	-	0	Name=psbF CDS
Contig01+14355851	Geneious	gene	94428	94547	.	-	.	Name=psbF gene
Contig01+14355851	Geneious	CDS	94557	94808	.	-	0	Name=psbE CDS
Contig01+14355851	Geneious	gene	94557	94808	.	-	.	Name=psbE gene
Contig01+14355851	Geneious	CDS	95571	95666	.	+	0	Name=petL CDS
Contig01+14355851	Geneious	gene	95571	95666	.	+	.	Name=petL gene
Contig01+14355851	Geneious	CDS	95806	95919	.	+	0	Name=petG CDS
Contig01+14355851	Geneious	gene	95806	95919	.	+	.	Name=petG gene
Contig01+14355851	Geneious	tRNA	96092	96165	.	-	.	Name=trnW-CCA tRNA
Contig01+14355851	Geneious	gene	96092	96165	.	-	.	Name=trnW-CCA gene
Contig01+14355851	Geneious	tRNA	96252	96325	.	-	.	Name=trnP-UGG tRNA
Contig01+14355851	Geneious	gene	96252	96325	.	-	.	Name=trnP-UGG gene
Contig01+14355851	Geneious	CDS	96698	96826	.	+	0	Name=psaJ CDS
Contig01+14355851	Geneious	gene	96698	96826	.	+	.	Name=psaJ gene
Contig01+14355851	Geneious	CDS	97020	97220	.	+	0	Name=rpl33 CDS
Contig01+14355851	Geneious	gene	97020	97220	.	+	.	Name=rpl33 gene
Contig01+14355851	Geneious	CDS	97290	97517	.	+	0	Name=rps18 CDS
Contig01+14355851	Geneious	gene	97290	97517	.	+	.	Name=rps18 gene
Contig01+14355851	Geneious	CDS	98015	98359	.	-	0	Name=rpl20 CDS
Contig01+14355851	Geneious	gene	98015	98359	.	-	.	Name=rpl20 gene
Contig01+14355851	Geneious	CDS	101409	101477	.	-	0	Name=clpP CDS;ID=qZZmw4X/jVL4W/bVKEjtF98josU.1694354813236.194
Contig01+14355851	Geneious	CDS	100413	100702	.	-	0	Name=clpP CDS;ID=qZZmw4X/jVL4W/bVKEjtF98josU.1694354813236.194
Contig01+14355851	Geneious	CDS	99672	99921	.	-	0	Name=clpP CDS;ID=qZZmw4X/jVL4W/bVKEjtF98josU.1694354813236.194
Contig01+14355851	Geneious	gene	99672	101477	.	-	.	Name=clpP gene
Contig01+14355851	Geneious	CDS	101995	103521	.	+	0	Name=psbB CDS
Contig01+14355851	Geneious	gene	101995	103521	.	+	.	Name=psbB gene
Contig01+14355851	Geneious	CDS	103791	103898	.	+	0	Name=psbT CDS
Contig01+14355851	Geneious	gene	103791	103898	.	+	.	Name=psbT gene
Contig01+14355851	Geneious	CDS	104004	104135	.	-	0	Name=psbN CDS
Contig01+14355851	Geneious	gene	104004	104135	.	-	.	Name=psbN gene
Contig01+14355851	Geneious	CDS	104219	104443	.	+	0	Name=psbH CDS
Contig01+14355851	Geneious	gene	104219	104443	.	+	.	Name=psbH gene
Contig01+14355851	Geneious	gene	104574	106007	.	+	.	Name=petB gene
Contig01+14355851	Geneious	gene	106171	107325	.	+	.	Name=petD gene
Contig01+14355851	Geneious	CDS	107598	108623	.	-	0	Name=rpoA CDS
Contig01+14355851	Geneious	gene	107598	108623	.	-	.	Name=rpoA gene
Contig01+14355851	Geneious	CDS	108661	109053	.	-	0	Name=rps11 CDS
Contig01+14355851	Geneious	gene	108661	109053	.	-	.	Name=rps11 gene
Contig01+14355851	Geneious	CDS	109142	109255	.	-	0	Name=rpl36 CDS
Contig01+14355851	Geneious	gene	109142	109255	.	-	.	Name=rpl36 gene
Contig01+14355851	Geneious	CDS	109406	109651	.	-	0	Name=infA CDS
Contig01+14355851	Geneious	gene	109406	109651	.	-	.	Name=infA gene
Contig01+14355851	Geneious	CDS	109766	110164	.	-	0	Name=rps8 CDS
Contig01+14355851	Geneious	gene	109766	110164	.	-	.	Name=rps8 gene
Contig01+14355851	Geneious	CDS	110468	110836	.	-	0	Name=rpl14 CDS
Contig01+14355851	Geneious	gene	110468	110836	.	-	.	Name=rpl14 gene
Contig01+14355851	Geneious	gene	110998	112179	.	-	.	Name=rpl16 gene
Contig01+14355851	Geneious	CDS	112356	113012	.	-	0	Name=rps3 CDS
Contig01+14355851	Geneious	gene	112356	113012	.	-	.	Name=rps3 gene
Contig01+14355851	Geneious	CDS	113071	113433	.	-	0	Name=rpl22 CDS
Contig01+14355851	Geneious	gene	113071	113433	.	-	.	Name=rpl22 gene
Contig01+14355851	Geneious	CDS	113455	113733	.	-	0	Name=rps19 CDS
Contig01+14355851	Geneious	gene	113455	113733	.	-	.	Name=rps19 gene
Contig01+14355851	Geneious	CDS	114859	115254	.	-	0	Name=rpl2 CDS;ID=qZZmw4X/jVL4W/bVKEjtF98josU.1694354813251.195
Contig01+14355851	Geneious	CDS	113768	114205	.	-	0	Name=rpl2 CDS;ID=qZZmw4X/jVL4W/bVKEjtF98josU.1694354813251.195
Contig01+14355851	Geneious	gene	113768	115254	.	-	.	Name=rpl2 gene
Contig01+14355851	Geneious	CDS	115294	115566	.	-	0	Name=rpl23 CDS
Contig01+14355851	Geneious	gene	115294	115566	.	-	.	Name=rpl23 gene
Contig01+14355851	Geneious	tRNA	115721	115794	.	-	.	Name=trnI-CAU tRNA
Contig01+14355851	Geneious	gene	115721	115794	.	-	.	Name=trnI-CAU gene
Contig01+14355851	Geneious	repeat_region	115864	125619	.	-	.	Name=inverted repeat A region%3B IRA repeat region
Contig01+14355851	Geneious	repeat_region	115864	125617	.	+	.	Name=inverted repeat B region%3B IRB repeat region
Contig01+14355851	Geneious	tRNA	117399	117470	.	+	.	Name=trnV-GAC tRNA
Contig01+14355851	Geneious	gene	117399	117470	.	+	.	Name=trnV-GAC gene
Contig01+14355851	Geneious	rRNA	117683	119182	.	+	.	Name=rrn16 rRNA
Contig01+14355851	Geneious	gene	117683	119182	.	+	.	Name=rrn16 gene
Contig01+14355851	Geneious	tRNA	119448	119487	.	+	.	Name=trnI-GAU tRNA;ID=qZZmw4X/jVL4W/bVKEjtF98josU.1694354813251.196
Contig01+14355851	Geneious	tRNA	120398	120432	.	+	.	Name=trnI-GAU tRNA;ID=qZZmw4X/jVL4W/bVKEjtF98josU.1694354813251.196
Contig01+14355851	Geneious	gene	119448	120432	.	+	.	Name=trnI-GAU gene
Contig01+14355851	Geneious	tRNA	120493	120530	.	+	.	Name=trnA-UGC;ID=qZZmw4X/jVL4W/bVKEjtF98josU.1694354813251.197
Contig01+14355851	Geneious	tRNA	121292	121326	.	+	.	Name=trnA-UGC;ID=qZZmw4X/jVL4W/bVKEjtF98josU.1694354813251.197
Contig01+14355851	Geneious	gene	120493	121326	.	+	.	Name=trnA-UGC gene
Contig01+14355851	Geneious	rRNA	121478	124289	.	+	.	Name=rrn23 rRNA
Contig01+14355851	Geneious	gene	121478	124289	.	+	.	Name=rrn23 gene
Contig01+14355851	Geneious	rRNA	124318	124420	.	+	.	Name=rrn4.5 rRNA
Contig01+14355851	Geneious	gene	124318	124420	.	+	.	Name=rrn4.5 gene
Contig01+14355851	Geneious	rRNA	124665	124785	.	+	.	Name=rrn5 rRNA
Contig01+14355851	Geneious	gene	124665	124785	.	+	.	Name=rrn5 gene
Contig01+14355851	Geneious	tRNA	124922	124994	.	+	.	Name=trnR-ACG tRNA
Contig01+14355851	Geneious	gene	124922	124994	.	+	.	Name=trnR-ACG gene
Contig01+14355851	Geneious	tRNA	125212	125283	.	-	.	Name=trnN-GUU tRNA
Contig01+14355851	Geneious	gene	125212	125283	.	-	.	Name=trnN-GUU gene
Contig01+14355851	Geneious	CDS	125609	127783	.	-	0	Name=ndhF CDS
Contig01+14355851	Geneious	gene	125609	127783	.	-	.	Name=ndhF gene
Contig01+14355851	Geneious	misc_feature	125618	146233	.	+	.	Name=small single copy region%3B SSC
Contig01+14355851	Geneious	CDS	128105	128458	.	+	0	Name=rpl21 CDS
Contig01+14355851	Geneious	gene	128105	128458	.	+	.	Name=rpl21 gene
Contig01+14355851	Geneious	CDS	128694	128873	.	+	0	Name=rpl32 CDS
Contig01+14355851	Geneious	gene	128694	128873	.	+	.	Name=rpl32 gene
Contig01+14355851	Geneious	tRNA	129507	129580	.	-	.	Name=trnP-GGG tRNA
Contig01+14355851	Geneious	gene	129507	129580	.	-	.	Name=trnP-GGG gene
Contig01+14355851	Geneious	tRNA	129739	129818	.	+	.	Name=trnL-UAG tRNA
Contig01+14355851	Geneious	gene	129739	129818	.	+	.	Name=trnL-UAG gene
Contig01+14355851	Geneious	CDS	129974	130927	.	+	0	Name=ccsA CDS
Contig01+14355851	Geneious	gene	129974	130927	.	+	.	Name=ccsA gene
Contig01+14355851	Geneious	CDS	131222	132751	.	-	0	Name=ndhD CDS
Contig01+14355851	Geneious	gene	131222	132751	.	-	.	Name=ndhD gene
Contig01+14355851	Geneious	CDS	132826	133071	.	-	0	Name=psaC CDS
Contig01+14355851	Geneious	gene	132826	133071	.	-	.	Name=psaC gene
Contig01+14355851	Geneious	CDS	133140	133439	.	-	0	Name=ndhE CDS
Contig01+14355851	Geneious	gene	133140	133439	.	-	.	Name=ndhE gene
Contig01+14355851	Geneious	CDS	133498	134091	.	-	0	Name=ndhG CDS
Contig01+14355851	Geneious	gene	133498	134091	.	-	.	Name=ndhG gene
Contig01+14355851	Geneious	CDS	134333	134884	.	-	0	Name=ndhI CDS
Contig01+14355851	Geneious	gene	134333	134884	.	-	.	Name=ndhI gene
Contig01+14355851	Geneious	CDS	136384	136941	.	-	0	Name=ndhA CDS;ID=qZZmw4X/jVL4W/bVKEjtF98josU.1694354813267.198
Contig01+14355851	Geneious	CDS	134973	135524	.	-	0	Name=ndhA CDS;ID=qZZmw4X/jVL4W/bVKEjtF98josU.1694354813267.198
Contig01+14355851	Geneious	gene	134973	136941	.	-	.	Name=ndhA gene
Contig01+14355851	Geneious	CDS	136943	138124	.	-	0	Name=ndhH CDS
Contig01+14355851	Geneious	gene	136943	138124	.	-	.	Name=ndhH gene
Contig01+14355851	Geneious	CDS	138231	138491	.	-	0	Name=rps15 CDS
Contig01+14355851	Geneious	gene	138231	138491	.	-	.	Name=rps15 gene
Contig01+14355851	Geneious	gene	138678	143522	.	-	.	Name=ycf1 gene
Contig01+14355851	Geneious	CDS	143726	145105	.	-	0	Name=chlN CDS
Contig01+14355851	Geneious	gene	143726	145105	.	-	.	Name=chlN gene
Contig01+14355851	Geneious	CDS	145182	146054	.	-	0	Name=chlL CDS
Contig01+14355851	Geneious	gene	145182	146054	.	-	.	Name=chlL gene
