# Supplementary material for: Organellar phylogenomics of Ophioglossaceae fern genera
Source: Front Plant Sci. 2024 Jan 15;14:1294716. doi: 10.3389/fpls.2023.1294716 (PMC10823028; doi:10.3389/fpls.2023.1294716)
Supplement: Supplementary file 2 [file DataSheet_2.zip › Supplementary file S1/plastome/gff/Ophioderma_Wade5500.gff]

##gff-version 3
##source-version geneious 2023.2.1
##sequence-region	Ophioderma_Wade5500	1	123127
Ophioderma_Wade5500	Geneious	region	1	123127	.	+	0	Is_circular=true
Ophioderma_Wade5500	Geneious	tRNA	146	217	.	+	.	Name=trnN-GUU tRNA
Ophioderma_Wade5500	Geneious	gene	146	217	.	+	.	Name=trnN-GUU gene
Ophioderma_Wade5500	Geneious	tRNA	432	505	.	-	.	Name=trnR-ACG tRNA%3B trnR-CCG tRNA
Ophioderma_Wade5500	Geneious	gene	432	505	.	-	.	Name=trnR-ACG gene%3B trnR-CCG gene
Ophioderma_Wade5500	Geneious	tRNA	433	505	.	-	.	Name=trnR-ACG tRNA
Ophioderma_Wade5500	Geneious	gene	433	505	.	-	.	Name=trnR-ACG gene
Ophioderma_Wade5500	Geneious	rRNA	1014	1134	.	-	.	Name=rrn5 rRNA
Ophioderma_Wade5500	Geneious	rRNA	1014	1132	.	-	.	Name=rrn5 rRNA
Ophioderma_Wade5500	Geneious	gene	1014	1134	.	-	.	Name=rrn5 gene
Ophioderma_Wade5500	Geneious	gene	1014	1132	.	-	.	Name=rrn5 gene
Ophioderma_Wade5500	Geneious	rRNA	1313	1415	.	-	.	Name=rrn4.5 rRNA
Ophioderma_Wade5500	Geneious	gene	1313	1415	.	-	.	Name=rrn4.5 gene
Ophioderma_Wade5500	Geneious	rRNA	1446	4268	.	-	.	Name=rrn23 rRNA
Ophioderma_Wade5500	Geneious	gene	1446	4268	.	-	.	Name=rrn23 gene
Ophioderma_Wade5500	Geneious	rRNA	1448	4268	.	-	.	Name=rrn23 rRNA
Ophioderma_Wade5500	Geneious	gene	1448	4268	.	-	.	Name=rrn23 gene
Ophioderma_Wade5500	Geneious	rRNA	1449	4268	.	-	.	Name=rrn23 rRNA
Ophioderma_Wade5500	Geneious	gene	1449	4268	.	-	.	Name=rrn23 gene
Ophioderma_Wade5500	Geneious	exon	4475	4509	.	-	.	Name=trnI-GAU exon 2
Ophioderma_Wade5500	Geneious	tRNA	5351	5388	.	-	.	Name=trnI-GAU tRNA;ID=qZZmw4X/jVL4W/bVKEjtF98josU.1694354813283.199
Ophioderma_Wade5500	Geneious	tRNA	4475	4509	.	-	.	Name=trnI-GAU tRNA;ID=qZZmw4X/jVL4W/bVKEjtF98josU.1694354813283.199
Ophioderma_Wade5500	Geneious	tRNA	5349	5388	.	-	.	Name=trnI-GAU tRNA;ID=qZZmw4X/jVL4W/bVKEjtF98josU.1694354813283.200
Ophioderma_Wade5500	Geneious	tRNA	4475	4509	.	-	.	Name=trnI-GAU tRNA;ID=qZZmw4X/jVL4W/bVKEjtF98josU.1694354813283.200
Ophioderma_Wade5500	Geneious	exon	5351	5389	.	-	.	Name=trnA-UGC exon 1
Ophioderma_Wade5500	Geneious	exon	5351	5388	.	-	.	Name=trnI-GAU exon 1
Ophioderma_Wade5500	Geneious	rRNA	5600	7097	.	-	.	Name=rrn16 rRNA
Ophioderma_Wade5500	Geneious	rRNA	5600	7095	.	-	.	Name=rrn16 rRNA
Ophioderma_Wade5500	Geneious	gene	5600	7097	.	-	.	Name=rrn16 gene
Ophioderma_Wade5500	Geneious	gene	5600	7095	.	-	.	Name=rrn16 gene
Ophioderma_Wade5500	Geneious	tRNA	7289	7360	.	-	.	Name=trnV-GAC tRNA
Ophioderma_Wade5500	Geneious	gene	7289	7360	.	-	.	Name=trnV-GAC gene
Ophioderma_Wade5500	Geneious	exon	7324	7360	.	-	.	Name=trnA-UGC exon 1%3B trnV-UAC exon 1
Ophioderma_Wade5500	Geneious	exon	8123	8380	.	+	.	Name=rps12 exon 2
Ophioderma_Wade5500	Geneious	CDS	8449	8916	.	+	0	Name=rps7 CDS
Ophioderma_Wade5500	Geneious	gene	8449	8916	.	+	.	Name=rps7 gene
Ophioderma_Wade5500	Geneious	exon	9159	9875	.	+	.	Name=ndhB exon 1
Ophioderma_Wade5500	Geneious	CDS	9159	9875	.	+	0	Name=ndhB CDS;ID=qZZmw4X/jVL4W/bVKEjtF98josU.1694354813283.201
Ophioderma_Wade5500	Geneious	CDS	10566	11331	.	+	0	Name=ndhB CDS;ID=qZZmw4X/jVL4W/bVKEjtF98josU.1694354813283.201
Ophioderma_Wade5500	Geneious	CDS	9159	9875	.	+	0	Name=ndhB CDS;ID=qZZmw4X/jVL4W/bVKEjtF98josU.1694354813283.202
Ophioderma_Wade5500	Geneious	CDS	10566	11327	.	+	0	Name=ndhB CDS;ID=qZZmw4X/jVL4W/bVKEjtF98josU.1694354813283.202
Ophioderma_Wade5500	Geneious	exon	10566	11327	.	+	.	Name=ndhB exon 2%3B ndhB exon 1
Ophioderma_Wade5500	Geneious	tRNA	11942	12023	.	+	.	Name=trnL-CAA tRNA
Ophioderma_Wade5500	Geneious	tRNA	11942	12022	.	+	.	Name=trnL-CAA tRNA
Ophioderma_Wade5500	Geneious	gene	11942	12023	.	+	.	Name=trnL-CAA gene
Ophioderma_Wade5500	Geneious	gene	11942	12022	.	+	.	Name=trnL-CAA gene
Ophioderma_Wade5500	Geneious	tRNA	19137	19211	.	-	.	Name=trnH-GUG tRNA
Ophioderma_Wade5500	Geneious	tRNA	19137	19210	.	-	.	Name=trnH-GUG tRNA
Ophioderma_Wade5500	Geneious	gene	19137	19211	.	-	.	Name=trnH-GUG gene
Ophioderma_Wade5500	Geneious	gene	19137	19210	.	-	.	Name=trnH-GUG gene
Ophioderma_Wade5500	Geneious	CDS	19498	20559	.	-	0	Name=psbA CDS
Ophioderma_Wade5500	Geneious	gene	19498	20559	.	-	.	Name=psbA gene
Ophioderma_Wade5500	Geneious	exon	20898	20932	.	-	.	Name=trnK-UUU exon 2
Ophioderma_Wade5500	Geneious	tRNA	23321	23357	.	-	.	Name=trnK-UUU tRNA;ID=qZZmw4X/jVL4W/bVKEjtF98josU.1694354813283.203
Ophioderma_Wade5500	Geneious	tRNA	20898	20932	.	-	.	Name=trnK-UUU tRNA;ID=qZZmw4X/jVL4W/bVKEjtF98josU.1694354813283.203
Ophioderma_Wade5500	Geneious	gene	20937	23357	.	-	.	Name=trnK-UUU gene
Ophioderma_Wade5500	Geneious	intron	20972	23320	.	-	.	Name=trnK-UUU intron 1
Ophioderma_Wade5500	Geneious	CDS	21107	22444	.	-	0	Name=matK CDS
Ophioderma_Wade5500	Geneious	gene	21107	22444	.	-	.	Name=matK gene
Ophioderma_Wade5500	Geneious	exon	23321	23357	.	-	.	Name=trnK-UUU exon 1
Ophioderma_Wade5500	Geneious	CDS	24283	25824	.	-	0	Name=chlB CDS
Ophioderma_Wade5500	Geneious	gene	24283	25824	.	-	.	Name=chlB gene
Ophioderma_Wade5500	Geneious	tRNA	26059	26130	.	-	.	Name=trnQ-UUG tRNA
Ophioderma_Wade5500	Geneious	gene	26059	26130	.	-	.	Name=trnQ-UUG gene
Ophioderma_Wade5500	Geneious	CDS	26428	26604	.	+	0	Name=psbK CDS
Ophioderma_Wade5500	Geneious	gene	26428	26604	.	+	.	Name=psbK gene
Ophioderma_Wade5500	Geneious	CDS	27217	27327	.	+	0	Name=psbI CDS
Ophioderma_Wade5500	Geneious	gene	27217	27327	.	+	.	Name=psbI gene
Ophioderma_Wade5500	Geneious	tRNA	27349	27438	.	-	.	Name=trnS-GCU tRNA%3B trnS-GGA tRNA%3B trnS-UGA tRNA
Ophioderma_Wade5500	Geneious	gene	27349	27438	.	-	.	Name=trnS-GCU gene%3B trnS-GGA gene%3B trnS-UGA gene
Ophioderma_Wade5500	Geneious	tRNA	27350	27439	.	-	.	Name=trnS-GGA tRNA
Ophioderma_Wade5500	Geneious	gene	27350	27439	.	-	.	Name=trnS-GGA gene
Ophioderma_Wade5500	Geneious	CDS	28008	28109	.	+	0	Name=ycf12 CDS
Ophioderma_Wade5500	Geneious	gene	28008	28109	.	+	.	Name=ycf12 gene
Ophioderma_Wade5500	Geneious	exon	28269	28291	.	+	.	Name=trnG-GCC exon 1%3B trnG-UCC exon 1
Ophioderma_Wade5500	Geneious	tRNA	28269	28291	.	+	.	Name=trnG-GCC tRNA%3B trnG-UCC tRNA;ID=qZZmw4X/jVL4W/bVKEjtF98josU.1694354813283.204
Ophioderma_Wade5500	Geneious	tRNA	29030	29077	.	+	.	Name=trnG-GCC tRNA%3B trnG-UCC tRNA;ID=qZZmw4X/jVL4W/bVKEjtF98josU.1694354813283.204
Ophioderma_Wade5500	Geneious	tRNA	28269	28295	.	+	.	Name=trnG-GCC tRNA;ID=qZZmw4X/jVL4W/bVKEjtF98josU.1694354813283.205
Ophioderma_Wade5500	Geneious	tRNA	29033	29077	.	+	.	Name=trnG-GCC tRNA;ID=qZZmw4X/jVL4W/bVKEjtF98josU.1694354813283.205
Ophioderma_Wade5500	Geneious	gene	28269	29077	.	+	.	Name=trnG-GCC gene
Ophioderma_Wade5500	Geneious	intron	28292	29029	.	+	.	Name=trnG-GCC intron 1
Ophioderma_Wade5500	Geneious	exon	29030	29077	.	+	.	Name=trnG-GCC exon 2%3B trnG-UCC exon 2
Ophioderma_Wade5500	Geneious	tRNA	29199	29270	.	+	.	Name=trnR-UCU tRNA
Ophioderma_Wade5500	Geneious	gene	29199	29270	.	+	.	Name=trnR-UCU gene
Ophioderma_Wade5500	Geneious	CDS	29365	30891	.	-	0	Name=atpA CDS
Ophioderma_Wade5500	Geneious	gene	29365	30891	.	-	.	Name=atpA gene
Ophioderma_Wade5500	Geneious	exon	30937	31346	.	-	.	Name=atpF exon 2
Ophioderma_Wade5500	Geneious	CDS	31963	32113	.	-	0	Name=atpF CDS;ID=qZZmw4X/jVL4W/bVKEjtF98josU.1694354813283.206
Ophioderma_Wade5500	Geneious	CDS	30937	31346	.	-	0	Name=atpF CDS;ID=qZZmw4X/jVL4W/bVKEjtF98josU.1694354813283.206
Ophioderma_Wade5500	Geneious	exon	31963	32113	.	-	.	Name=atpF exon 1
Ophioderma_Wade5500	Geneious	CDS	32424	32669	.	-	0	Name=atpH CDS
Ophioderma_Wade5500	Geneious	gene	32424	32669	.	-	.	Name=atpH gene
Ophioderma_Wade5500	Geneious	CDS	32988	33746	.	-	0	Name=atpI CDS
Ophioderma_Wade5500	Geneious	CDS	32988	33740	.	-	0	Name=atpI CDS
Ophioderma_Wade5500	Geneious	CDS	32988	33710	.	-	0	Name=atpI CDS
Ophioderma_Wade5500	Geneious	gene	32988	33746	.	-	.	Name=atpI gene
Ophioderma_Wade5500	Geneious	gene	32988	33740	.	-	.	Name=atpI gene
Ophioderma_Wade5500	Geneious	gene	32988	33710	.	-	.	Name=atpI gene
Ophioderma_Wade5500	Geneious	CDS	33900	34622	.	-	0	Name=rps2 CDS
Ophioderma_Wade5500	Geneious	gene	33900	34622	.	-	.	Name=rps2 gene
Ophioderma_Wade5500	Geneious	CDS	33903	34622	.	-	0	Name=rps2 CDS
Ophioderma_Wade5500	Geneious	gene	33903	34622	.	-	.	Name=rps2 gene
Ophioderma_Wade5500	Geneious	CDS	33909	34622	.	-	0	Name=rps2 CDS
Ophioderma_Wade5500	Geneious	gene	33909	34622	.	-	.	Name=rps2 gene
Ophioderma_Wade5500	Geneious	exon	39040	40689	.	-	.	Name=rpoC1 exon 2
Ophioderma_Wade5500	Geneious	CDS	41390	41821	.	-	0	Name=rpoC1 CDS;ID=qZZmw4X/jVL4W/bVKEjtF98josU.1694354813283.207
Ophioderma_Wade5500	Geneious	CDS	39040	40689	.	-	0	Name=rpoC1 CDS;ID=qZZmw4X/jVL4W/bVKEjtF98josU.1694354813283.207
Ophioderma_Wade5500	Geneious	CDS	41390	41821	.	-	0	Name=rpoC1 CDS;ID=qZZmw4X/jVL4W/bVKEjtF98josU.1694354813283.208
Ophioderma_Wade5500	Geneious	CDS	39057	40674	.	-	0	Name=rpoC1 CDS;ID=qZZmw4X/jVL4W/bVKEjtF98josU.1694354813283.208
Ophioderma_Wade5500	Geneious	exon	39097	40689	.	-	.	Name=rpoC1 exon 2
Ophioderma_Wade5500	Geneious	CDS	41390	41821	.	-	0	Name=rpoC1 CDS;ID=qZZmw4X/jVL4W/bVKEjtF98josU.1694354813283.209
Ophioderma_Wade5500	Geneious	CDS	39097	40689	.	-	0	Name=rpoC1 CDS;ID=qZZmw4X/jVL4W/bVKEjtF98josU.1694354813283.209
Ophioderma_Wade5500	Geneious	exon	41390	41821	.	-	.	Name=rpoC1 exon 1
Ophioderma_Wade5500	Geneious	CDS	41879	45094	.	-	0	Name=rpoB CDS
Ophioderma_Wade5500	Geneious	CDS	41879	45070	.	-	0	Name=rpoB CDS
Ophioderma_Wade5500	Geneious	gene	41879	45094	.	-	.	Name=rpoB gene
Ophioderma_Wade5500	Geneious	gene	41879	45070	.	-	.	Name=rpoB gene
Ophioderma_Wade5500	Geneious	tRNA	45347	45418	.	+	.	Name=trnC-GCA tRNA
Ophioderma_Wade5500	Geneious	gene	45347	45418	.	+	.	Name=trnC-GCA gene
Ophioderma_Wade5500	Geneious	CDS	45725	45814	.	+	0	Name=petN CDS
Ophioderma_Wade5500	Geneious	gene	45725	45814	.	+	.	Name=petN gene
Ophioderma_Wade5500	Geneious	CDS	46306	46410	.	+	0	Name=psbM CDS
Ophioderma_Wade5500	Geneious	gene	46306	46410	.	+	.	Name=psbM gene
Ophioderma_Wade5500	Geneious	tRNA	46880	46953	.	+	.	Name=trnD-GUC tRNA
Ophioderma_Wade5500	Geneious	gene	46880	46953	.	+	.	Name=trnD-GUC gene
Ophioderma_Wade5500	Geneious	tRNA	47002	47083	.	-	.	Name=trnY-GUA tRNA
Ophioderma_Wade5500	Geneious	gene	47002	47083	.	-	.	Name=trnY-GUA gene
Ophioderma_Wade5500	Geneious	tRNA	47174	47246	.	-	.	Name=trnE-UUC tRNA
Ophioderma_Wade5500	Geneious	gene	47174	47246	.	-	.	Name=trnE-UUC gene
Ophioderma_Wade5500	Geneious	tRNA	47462	47532	.	-	.	Name=trnG-UCC tRNA%3B trnG-GCC tRNA
Ophioderma_Wade5500	Geneious	gene	47462	47532	.	-	.	Name=trnG-UCC gene%3B trnG-GCC gene
Ophioderma_Wade5500	Geneious	CDS	47747	47938	.	-	0	Name=psbZ CDS
Ophioderma_Wade5500	Geneious	gene	47747	47938	.	-	.	Name=psbZ gene
Ophioderma_Wade5500	Geneious	tRNA	48251	48339	.	+	.	Name=trnS-UGA tRNA
Ophioderma_Wade5500	Geneious	gene	48251	48339	.	+	.	Name=trnS-UGA gene
Ophioderma_Wade5500	Geneious	CDS	48460	49881	.	-	0	Name=psbC CDS
Ophioderma_Wade5500	Geneious	gene	48460	49881	.	-	.	Name=psbC gene
Ophioderma_Wade5500	Geneious	CDS	49829	50890	.	-	0	Name=psbD CDS
Ophioderma_Wade5500	Geneious	gene	49829	50890	.	-	.	Name=psbD gene
Ophioderma_Wade5500	Geneious	tRNA	51595	51666	.	-	.	Name=trnT-GGU tRNA%3B trnT-UGU tRNA
Ophioderma_Wade5500	Geneious	gene	51595	51666	.	-	.	Name=trnT-GGU gene%3B trnT-UGU gene
Ophioderma_Wade5500	Geneious	tRNA	51832	51905	.	-	.	Name=trnfM-CAU tRNA
Ophioderma_Wade5500	Geneious	gene	51832	51905	.	-	.	Name=trnfM-CAU gene
Ophioderma_Wade5500	Geneious	tRNA	51833	51904	.	-	.	Name=trnfM-CAU tRNA
Ophioderma_Wade5500	Geneious	gene	51833	51904	.	-	.	Name=trnfM-CAU gene
Ophioderma_Wade5500	Geneious	CDS	52015	52317	.	-	0	Name=rps14 CDS
Ophioderma_Wade5500	Geneious	gene	52015	52317	.	-	.	Name=rps14 gene
Ophioderma_Wade5500	Geneious	CDS	52564	54768	.	-	0	Name=psaB CDS
Ophioderma_Wade5500	Geneious	gene	52564	54768	.	-	.	Name=psaB gene
Ophioderma_Wade5500	Geneious	CDS	54793	57045	.	-	0	Name=psaA CDS
Ophioderma_Wade5500	Geneious	gene	54793	57045	.	-	.	Name=psaA gene
Ophioderma_Wade5500	Geneious	exon	57346	57510	.	-	.	Name=ycf3 exon 3
Ophioderma_Wade5500	Geneious	CDS	59003	59126	.	-	0	Name=ycf3 CDS;ID=qZZmw4X/jVL4W/bVKEjtF98josU.1694354813283.210
Ophioderma_Wade5500	Geneious	CDS	58132	58361	.	-	0	Name=ycf3 CDS;ID=qZZmw4X/jVL4W/bVKEjtF98josU.1694354813283.210
Ophioderma_Wade5500	Geneious	CDS	57346	57510	.	-	0	Name=ycf3 CDS;ID=qZZmw4X/jVL4W/bVKEjtF98josU.1694354813283.210
Ophioderma_Wade5500	Geneious	exon	57355	57510	.	-	.	Name=ycf3 exon 3
Ophioderma_Wade5500	Geneious	CDS	59003	59126	.	-	0	Name=ycf3 CDS;ID=qZZmw4X/jVL4W/bVKEjtF98josU.1694354813283.211
Ophioderma_Wade5500	Geneious	CDS	58132	58361	.	-	0	Name=ycf3 CDS;ID=qZZmw4X/jVL4W/bVKEjtF98josU.1694354813283.211
Ophioderma_Wade5500	Geneious	CDS	57355	57510	.	-	0	Name=ycf3 CDS;ID=qZZmw4X/jVL4W/bVKEjtF98josU.1694354813283.211
Ophioderma_Wade5500	Geneious	exon	58132	58361	.	-	.	Name=ycf3 exon 2
Ophioderma_Wade5500	Geneious	exon	59003	59126	.	-	.	Name=ycf3 exon 1
Ophioderma_Wade5500	Geneious	tRNA	59555	59641	.	+	.	Name=trnS-GGA tRNA
Ophioderma_Wade5500	Geneious	gene	59555	59641	.	+	.	Name=trnS-GGA gene
Ophioderma_Wade5500	Geneious	tRNA	59556	59643	.	+	.	Name=trnS-GGA tRNA%3B trnS-GCU tRNA
Ophioderma_Wade5500	Geneious	gene	59556	59643	.	+	.	Name=trnS-GGA gene%3B trnS-GCU gene
Ophioderma_Wade5500	Geneious	CDS	59885	60505	.	-	0	Name=rps4 CDS
Ophioderma_Wade5500	Geneious	gene	59885	60505	.	-	.	Name=rps4 gene
Ophioderma_Wade5500	Geneious	exon	61312	61345	.	+	.	Name=trnL-UAA exon 1
Ophioderma_Wade5500	Geneious	exon	61312	61345	.	-	.	Name=trnL-UAA exon 2
Ophioderma_Wade5500	Geneious	tRNA	61312	61345	.	+	.	Name=trnL-UAA tRNA;ID=qZZmw4X/jVL4W/bVKEjtF98josU.1694354813283.212
Ophioderma_Wade5500	Geneious	tRNA	61681	61731	.	+	.	Name=trnL-UAA tRNA;ID=qZZmw4X/jVL4W/bVKEjtF98josU.1694354813283.212
Ophioderma_Wade5500	Geneious	tRNA	61681	61731	.	-	.	Name=trnL-UAA tRNA;ID=qZZmw4X/jVL4W/bVKEjtF98josU.1694354813283.213
Ophioderma_Wade5500	Geneious	tRNA	61312	61345	.	-	.	Name=trnL-UAA tRNA;ID=qZZmw4X/jVL4W/bVKEjtF98josU.1694354813283.213
Ophioderma_Wade5500	Geneious	exon	61681	61731	.	+	.	Name=trnL-UAA exon 2
Ophioderma_Wade5500	Geneious	exon	61681	61731	.	-	.	Name=trnL-UAA exon 1
Ophioderma_Wade5500	Geneious	tRNA	61841	61913	.	+	.	Name=trnF-GAA tRNA
Ophioderma_Wade5500	Geneious	gene	61841	61913	.	+	.	Name=trnF-GAA gene
Ophioderma_Wade5500	Geneious	exon	61844	61878	.	+	.	Name=trnA-UGC exon 1
Ophioderma_Wade5500	Geneious	CDS	62152	62676	.	-	0	Name=ndhJ CDS
Ophioderma_Wade5500	Geneious	CDS	62152	62628	.	-	0	Name=ndhJ CDS
Ophioderma_Wade5500	Geneious	gene	62152	62676	.	-	.	Name=ndhJ gene
Ophioderma_Wade5500	Geneious	gene	62152	62628	.	-	.	Name=ndhJ gene
Ophioderma_Wade5500	Geneious	CDS	62647	63432	.	-	0	Name=ndhK CDS
Ophioderma_Wade5500	Geneious	gene	62647	63432	.	-	.	Name=ndhK gene
Ophioderma_Wade5500	Geneious	CDS	62756	63381	.	-	0	Name=ndhK CDS
Ophioderma_Wade5500	Geneious	gene	62756	63381	.	-	.	Name=ndhK gene
Ophioderma_Wade5500	Geneious	CDS	62782	63453	.	-	0	Name=ndhK CDS
Ophioderma_Wade5500	Geneious	gene	62782	63453	.	-	.	Name=ndhK gene
Ophioderma_Wade5500	Geneious	CDS	63372	63785	.	-	0	Name=ndhC CDS
Ophioderma_Wade5500	Geneious	gene	63372	63785	.	-	.	Name=ndhC gene
Ophioderma_Wade5500	Geneious	CDS	63378	63785	.	-	0	Name=ndhC CDS
Ophioderma_Wade5500	Geneious	gene	63378	63785	.	-	.	Name=ndhC gene
Ophioderma_Wade5500	Geneious	CDS	63411	63785	.	-	0	Name=ndhC CDS
Ophioderma_Wade5500	Geneious	gene	63411	63785	.	-	.	Name=ndhC gene
Ophioderma_Wade5500	Geneious	CDS	63423	63785	.	-	0	Name=ndhC CDS
Ophioderma_Wade5500	Geneious	gene	63423	63785	.	-	.	Name=ndhC gene
Ophioderma_Wade5500	Geneious	exon	63938	63972	.	-	.	Name=trnV-UAC exon 2
Ophioderma_Wade5500	Geneious	tRNA	64554	64590	.	-	.	Name=trnV-UAC tRNA;ID=qZZmw4X/jVL4W/bVKEjtF98josU.1694354813283.214
Ophioderma_Wade5500	Geneious	tRNA	63938	63972	.	-	.	Name=trnV-UAC tRNA;ID=qZZmw4X/jVL4W/bVKEjtF98josU.1694354813283.214
Ophioderma_Wade5500	Geneious	exon	63939	63972	.	-	.	Name=trnI-GAU exon 2
Ophioderma_Wade5500	Geneious	exon	64554	64590	.	-	.	Name=trnV-UAC exon 1
Ophioderma_Wade5500	Geneious	tRNA	64844	64916	.	+	.	Name=trnM-CAU tRNA
Ophioderma_Wade5500	Geneious	gene	64844	64916	.	+	.	Name=trnM-CAU gene
Ophioderma_Wade5500	Geneious	CDS	65092	65498	.	-	0	Name=atpE CDS
Ophioderma_Wade5500	Geneious	gene	65092	65498	.	-	.	Name=atpE gene
Ophioderma_Wade5500	Geneious	CDS	65094	65495	.	-	0	Name=atpE CDS
Ophioderma_Wade5500	Geneious	gene	65094	65495	.	-	.	Name=atpE gene
Ophioderma_Wade5500	Geneious	CDS	65106	65498	.	-	0	Name=atpE CDS
Ophioderma_Wade5500	Geneious	gene	65106	65498	.	-	.	Name=atpE gene
Ophioderma_Wade5500	Geneious	CDS	65506	66984	.	-	0	Name=atpB CDS
Ophioderma_Wade5500	Geneious	gene	65506	66984	.	-	.	Name=atpB gene
Ophioderma_Wade5500	Geneious	CDS	65507	66984	.	-	0	Name=atpB CDS
Ophioderma_Wade5500	Geneious	gene	65507	66984	.	-	.	Name=atpB gene
Ophioderma_Wade5500	Geneious	CDS	67593	69029	.	+	0	Name=rbcL CDS
Ophioderma_Wade5500	Geneious	CDS	67593	69026	.	+	0	Name=rbcL CDS
Ophioderma_Wade5500	Geneious	CDS	67593	69023	.	+	0	Name=rbcL CDS
Ophioderma_Wade5500	Geneious	CDS	67593	69020	.	+	0	Name=rbcL CDS
Ophioderma_Wade5500	Geneious	CDS	67593	69014	.	+	0	Name=rbcL CDS
Ophioderma_Wade5500	Geneious	gene	67593	69029	.	+	.	Name=rbcL gene
Ophioderma_Wade5500	Geneious	gene	67593	69026	.	+	.	Name=rbcL gene
Ophioderma_Wade5500	Geneious	gene	67593	69023	.	+	.	Name=rbcL gene
Ophioderma_Wade5500	Geneious	gene	67593	69020	.	+	.	Name=rbcL gene
Ophioderma_Wade5500	Geneious	gene	67593	69014	.	+	.	Name=rbcL gene
Ophioderma_Wade5500	Geneious	tRNA	69152	69225	.	+	.	Name=trnR-CCG tRNA%3B trnR-ACG tRNA
Ophioderma_Wade5500	Geneious	tRNA	69152	69224	.	+	.	Name=trnR-ACG tRNA
Ophioderma_Wade5500	Geneious	gene	69152	69225	.	+	.	Name=trnR-CCG gene%3B trnR-ACG gene
Ophioderma_Wade5500	Geneious	gene	69152	69224	.	+	.	Name=trnR-ACG gene
Ophioderma_Wade5500	Geneious	CDS	69810	70755	.	+	0	Name=accD CDS
Ophioderma_Wade5500	Geneious	gene	69810	70755	.	+	.	Name=accD gene
Ophioderma_Wade5500	Geneious	CDS	69812	70755	.	+	0	Name=accD CDS
Ophioderma_Wade5500	Geneious	CDS	69812	70749	.	+	0	Name=accD CDS
Ophioderma_Wade5500	Geneious	gene	69812	70755	.	+	.	Name=accD gene
Ophioderma_Wade5500	Geneious	gene	69812	70749	.	+	.	Name=accD gene
Ophioderma_Wade5500	Geneious	CDS	69824	70749	.	+	0	Name=accD CDS
Ophioderma_Wade5500	Geneious	gene	69824	70749	.	+	.	Name=accD gene
Ophioderma_Wade5500	Geneious	CDS	69826	70752	.	+	0	Name=accD CDS
Ophioderma_Wade5500	Geneious	gene	69826	70752	.	+	.	Name=accD gene
Ophioderma_Wade5500	Geneious	CDS	70991	71101	.	+	0	Name=psaI CDS
Ophioderma_Wade5500	Geneious	gene	70991	71101	.	+	.	Name=psaI gene
Ophioderma_Wade5500	Geneious	CDS	71560	72120	.	+	0	Name=ycf4 CDS
Ophioderma_Wade5500	Geneious	gene	71560	72120	.	+	.	Name=ycf4 gene
Ophioderma_Wade5500	Geneious	CDS	72384	73724	.	+	0	Name=cemA CDS
Ophioderma_Wade5500	Geneious	gene	72384	73724	.	+	.	Name=cemA gene
Ophioderma_Wade5500	Geneious	CDS	73918	74883	.	+	0	Name=petA CDS
Ophioderma_Wade5500	Geneious	gene	73918	74883	.	+	.	Name=petA gene
Ophioderma_Wade5500	Geneious	CDS	75119	75241	.	-	0	Name=psbJ CDS
Ophioderma_Wade5500	Geneious	gene	75119	75241	.	-	.	Name=psbJ gene
Ophioderma_Wade5500	Geneious	CDS	75327	75443	.	-	0	Name=psbL CDS
Ophioderma_Wade5500	Geneious	gene	75327	75443	.	-	.	Name=psbL gene
Ophioderma_Wade5500	Geneious	CDS	75463	75582	.	-	0	Name=psbF CDS
Ophioderma_Wade5500	Geneious	gene	75463	75582	.	-	.	Name=psbF gene
Ophioderma_Wade5500	Geneious	CDS	75592	75843	.	-	0	Name=psbE CDS
Ophioderma_Wade5500	Geneious	gene	75592	75843	.	-	.	Name=psbE gene
Ophioderma_Wade5500	Geneious	CDS	76254	76349	.	+	0	Name=petL CDS
Ophioderma_Wade5500	Geneious	gene	76254	76349	.	+	.	Name=petL gene
Ophioderma_Wade5500	Geneious	CDS	76502	76615	.	+	0	Name=petG CDS
Ophioderma_Wade5500	Geneious	gene	76502	76615	.	+	.	Name=petG gene
Ophioderma_Wade5500	Geneious	tRNA	76791	76864	.	-	.	Name=trnW-CCA tRNA
Ophioderma_Wade5500	Geneious	gene	76791	76864	.	-	.	Name=trnW-CCA gene
Ophioderma_Wade5500	Geneious	tRNA	76935	77008	.	-	.	Name=trnP-UGG tRNA%3B trnP-GGG tRNA
Ophioderma_Wade5500	Geneious	gene	76935	77008	.	-	.	Name=trnP-UGG gene%3B trnP-GGG gene
Ophioderma_Wade5500	Geneious	CDS	77309	77437	.	+	0	Name=psaJ CDS
Ophioderma_Wade5500	Geneious	gene	77309	77487	.	+	.	Name=psaJ gene
Ophioderma_Wade5500	Geneious	gene	77309	77437	.	+	.	Name=psaJ gene
Ophioderma_Wade5500	Geneious	CDS	77651	77857	.	+	0	Name=rpl33 CDS
Ophioderma_Wade5500	Geneious	CDS	77651	77852	.	+	0	Name=rpl33 CDS
Ophioderma_Wade5500	Geneious	CDS	77651	77851	.	+	0	Name=rpl33 CDS
Ophioderma_Wade5500	Geneious	CDS	77651	77842	.	+	0	Name=rpl33 CDS
Ophioderma_Wade5500	Geneious	gene	77651	77857	.	+	.	Name=rpl33 gene
Ophioderma_Wade5500	Geneious	gene	77651	77852	.	+	.	Name=rpl33 gene
Ophioderma_Wade5500	Geneious	gene	77651	77851	.	+	.	Name=rpl33 gene
Ophioderma_Wade5500	Geneious	gene	77651	77842	.	+	.	Name=rpl33 gene
Ophioderma_Wade5500	Geneious	CDS	77915	78142	.	+	0	Name=rps18 CDS
Ophioderma_Wade5500	Geneious	gene	77915	78142	.	+	.	Name=rps18 gene
Ophioderma_Wade5500	Geneious	CDS	78588	78935	.	-	0	Name=rpl20 CDS
Ophioderma_Wade5500	Geneious	gene	78588	78935	.	-	.	Name=rpl20 gene
Ophioderma_Wade5500	Geneious	CDS	78591	78935	.	-	0	Name=rpl20 CDS
Ophioderma_Wade5500	Geneious	gene	78591	78935	.	-	.	Name=rpl20 gene
Ophioderma_Wade5500	Geneious	exon	79636	79749	.	-	.	Name=rps12 exon 1
Ophioderma_Wade5500	Geneious	exon	80001	80252	.	-	.	Name=clpP exon 3
Ophioderma_Wade5500	Geneious	CDS	81786	81854	.	-	0	Name=clpP CDS;ID=qZZmw4X/jVL4W/bVKEjtF98josU.1694354813283.215
Ophioderma_Wade5500	Geneious	CDS	80783	81072	.	-	0	Name=clpP CDS;ID=qZZmw4X/jVL4W/bVKEjtF98josU.1694354813283.215
Ophioderma_Wade5500	Geneious	CDS	80001	80253	.	-	0	Name=clpP CDS;ID=qZZmw4X/jVL4W/bVKEjtF98josU.1694354813283.215
Ophioderma_Wade5500	Geneious	CDS	81784	81854	.	-	0	Name=clpP CDS;ID=qZZmw4X/jVL4W/bVKEjtF98josU.1694354813283.216
Ophioderma_Wade5500	Geneious	CDS	80782	81073	.	-	0	Name=clpP CDS;ID=qZZmw4X/jVL4W/bVKEjtF98josU.1694354813283.216
Ophioderma_Wade5500	Geneious	CDS	80001	80252	.	-	0	Name=clpP CDS;ID=qZZmw4X/jVL4W/bVKEjtF98josU.1694354813283.216
Ophioderma_Wade5500	Geneious	CDS	81786	81854	.	-	0	Name=clpP CDS;ID=qZZmw4X/jVL4W/bVKEjtF98josU.1694354813283.217
Ophioderma_Wade5500	Geneious	CDS	80783	81072	.	-	0	Name=clpP CDS;ID=qZZmw4X/jVL4W/bVKEjtF98josU.1694354813283.217
Ophioderma_Wade5500	Geneious	CDS	80004	80253	.	-	0	Name=clpP CDS;ID=qZZmw4X/jVL4W/bVKEjtF98josU.1694354813283.217
Ophioderma_Wade5500	Geneious	exon	80019	80252	.	-	.	Name=clpP exon 3
Ophioderma_Wade5500	Geneious	CDS	81784	81854	.	-	0	Name=clpP CDS;ID=qZZmw4X/jVL4W/bVKEjtF98josU.1694354813283.218
Ophioderma_Wade5500	Geneious	CDS	80782	81073	.	-	0	Name=clpP CDS;ID=qZZmw4X/jVL4W/bVKEjtF98josU.1694354813283.218
Ophioderma_Wade5500	Geneious	CDS	80019	80252	.	-	0	Name=clpP CDS;ID=qZZmw4X/jVL4W/bVKEjtF98josU.1694354813283.218
Ophioderma_Wade5500	Geneious	exon	80782	81073	.	-	.	Name=clpP exon 2
Ophioderma_Wade5500	Geneious	exon	81784	81854	.	-	.	Name=clpP exon 1
Ophioderma_Wade5500	Geneious	CDS	82350	83876	.	+	0	Name=psbB CDS
Ophioderma_Wade5500	Geneious	gene	82350	83876	.	+	.	Name=psbB gene
Ophioderma_Wade5500	Geneious	CDS	84150	84257	.	+	0	Name=psbT CDS
Ophioderma_Wade5500	Geneious	CDS	84150	84248	.	+	0	Name=psbT CDS
Ophioderma_Wade5500	Geneious	gene	84150	84257	.	+	.	Name=psbT gene
Ophioderma_Wade5500	Geneious	gene	84150	84248	.	+	.	Name=psbT gene
Ophioderma_Wade5500	Geneious	CDS	84373	84504	.	-	0	Name=psbN CDS
Ophioderma_Wade5500	Geneious	gene	84373	84504	.	-	.	Name=psbN gene
Ophioderma_Wade5500	Geneious	CDS	84600	84824	.	+	0	Name=psbH CDS
Ophioderma_Wade5500	Geneious	gene	84600	84824	.	+	.	Name=psbH gene
Ophioderma_Wade5500	Geneious	CDS	84610	84824	.	+	0	Name=psbH CDS
Ophioderma_Wade5500	Geneious	gene	84610	84824	.	+	.	Name=psbH gene
Ophioderma_Wade5500	Geneious	gene	84957	86329	.	+	.	Name=petB gene
Ophioderma_Wade5500	Geneious	exon	85688	86329	.	+	.	Name=petB exon 2
Ophioderma_Wade5500	Geneious	gene	86499	87625	.	+	.	Name=petD gene
Ophioderma_Wade5500	Geneious	exon	87151	87625	.	+	.	Name=petD exon 2
Ophioderma_Wade5500	Geneious	CDS	87732	88759	.	-	0	Name=rpoA CDS
Ophioderma_Wade5500	Geneious	gene	87732	88759	.	-	.	Name=rpoA gene
Ophioderma_Wade5500	Geneious	CDS	87737	88759	.	-	0	Name=rpoA CDS
Ophioderma_Wade5500	Geneious	gene	87737	88759	.	-	.	Name=rpoA gene
Ophioderma_Wade5500	Geneious	CDS	87755	88759	.	-	0	Name=rpoA CDS
Ophioderma_Wade5500	Geneious	gene	87755	88759	.	-	.	Name=rpoA gene
Ophioderma_Wade5500	Geneious	CDS	88804	89196	.	-	0	Name=rps11 CDS
Ophioderma_Wade5500	Geneious	gene	88804	89196	.	-	.	Name=rps11 gene
Ophioderma_Wade5500	Geneious	CDS	89270	89383	.	-	0	Name=rpl36 CDS
Ophioderma_Wade5500	Geneious	gene	89270	89383	.	-	.	Name=rpl36 gene
Ophioderma_Wade5500	Geneious	CDS	89431	89676	.	-	0	Name=infA CDS
Ophioderma_Wade5500	Geneious	gene	89431	89676	.	-	.	Name=infA gene
Ophioderma_Wade5500	Geneious	CDS	89437	89676	.	-	0	Name=infA CDS
Ophioderma_Wade5500	Geneious	gene	89437	89676	.	-	.	Name=infA gene
Ophioderma_Wade5500	Geneious	CDS	89815	90213	.	-	0	Name=rps8 CDS
Ophioderma_Wade5500	Geneious	gene	89815	90213	.	-	.	Name=rps8 gene
Ophioderma_Wade5500	Geneious	CDS	90413	90781	.	-	0	Name=rpl14 CDS
Ophioderma_Wade5500	Geneious	gene	90413	90781	.	-	.	Name=rpl14 gene
Ophioderma_Wade5500	Geneious	exon	90848	91267	.	-	.	Name=rpl16 exon 2
Ophioderma_Wade5500	Geneious	exon	90858	91267	.	-	.	Name=rpl16 exon 2
Ophioderma_Wade5500	Geneious	CDS	92142	92798	.	-	0	Name=rps3 CDS
Ophioderma_Wade5500	Geneious	gene	92142	92798	.	-	.	Name=rps3 gene
Ophioderma_Wade5500	Geneious	CDS	92836	93204	.	-	0	Name=rpl22 CDS
Ophioderma_Wade5500	Geneious	gene	92836	93204	.	-	.	Name=rpl22 gene
Ophioderma_Wade5500	Geneious	CDS	92850	93213	.	-	0	Name=rpl22 CDS
Ophioderma_Wade5500	Geneious	gene	92850	93213	.	-	.	Name=rpl22 gene
Ophioderma_Wade5500	Geneious	CDS	92860	93222	.	-	0	Name=rpl22 CDS
Ophioderma_Wade5500	Geneious	CDS	92860	93219	.	-	0	Name=rpl22 CDS
Ophioderma_Wade5500	Geneious	gene	92860	93222	.	-	.	Name=rpl22 gene
Ophioderma_Wade5500	Geneious	gene	92860	93219	.	-	.	Name=rpl22 gene
Ophioderma_Wade5500	Geneious	CDS	93273	93551	.	-	0	Name=rps19 CDS
Ophioderma_Wade5500	Geneious	gene	93273	93551	.	-	.	Name=rps19 gene
Ophioderma_Wade5500	Geneious	exon	93597	94033	.	-	.	Name=rpl2 exon 2
Ophioderma_Wade5500	Geneious	CDS	94653	95043	.	-	0	Name=rpl2 CDS;ID=qZZmw4X/jVL4W/bVKEjtF98josU.1694354813283.219
Ophioderma_Wade5500	Geneious	CDS	93597	94033	.	-	0	Name=rpl2 CDS;ID=qZZmw4X/jVL4W/bVKEjtF98josU.1694354813283.219
Ophioderma_Wade5500	Geneious	CDS	94654	95043	.	-	0	Name=rpl2 CDS;ID=qZZmw4X/jVL4W/bVKEjtF98josU.1694354813283.220
Ophioderma_Wade5500	Geneious	CDS	93597	94034	.	-	0	Name=rpl2 CDS;ID=qZZmw4X/jVL4W/bVKEjtF98josU.1694354813283.220
Ophioderma_Wade5500	Geneious	exon	94653	95043	.	-	.	Name=rpl2 exon 1
Ophioderma_Wade5500	Geneious	CDS	95084	95356	.	-	0	Name=rpl23 CDS
Ophioderma_Wade5500	Geneious	gene	95084	95356	.	-	.	Name=rpl23 gene
Ophioderma_Wade5500	Geneious	tRNA	95518	95590	.	-	.	Name=trnI-CAU tRNA
Ophioderma_Wade5500	Geneious	gene	95518	95590	.	-	.	Name=trnI-CAU gene
Ophioderma_Wade5500	Geneious	exon	96126	96162	.	+	.	Name=trnA-UGC exon 1%3B trnV-UAC exon 1
Ophioderma_Wade5500	Geneious	tRNA	96126	96197	.	+	.	Name=trnV-GAC tRNA
Ophioderma_Wade5500	Geneious	gene	96126	96197	.	+	.	Name=trnV-GAC gene
Ophioderma_Wade5500	Geneious	rRNA	96389	97886	.	+	.	Name=rrn16 rRNA
Ophioderma_Wade5500	Geneious	gene	96389	97886	.	+	.	Name=rrn16 gene
Ophioderma_Wade5500	Geneious	rRNA	96391	97886	.	+	.	Name=rrn16 rRNA
Ophioderma_Wade5500	Geneious	gene	96391	97886	.	+	.	Name=rrn16 gene
Ophioderma_Wade5500	Geneious	exon	98097	98135	.	+	.	Name=trnA-UGC exon 1
Ophioderma_Wade5500	Geneious	exon	98098	98135	.	+	.	Name=trnI-GAU exon 1
Ophioderma_Wade5500	Geneious	tRNA	98098	98135	.	+	.	Name=trnI-GAU tRNA;ID=qZZmw4X/jVL4W/bVKEjtF98josU.1694354813298.221
Ophioderma_Wade5500	Geneious	tRNA	98977	99011	.	+	.	Name=trnI-GAU tRNA;ID=qZZmw4X/jVL4W/bVKEjtF98josU.1694354813298.221
Ophioderma_Wade5500	Geneious	tRNA	98098	98137	.	+	.	Name=trnI-GAU tRNA;ID=qZZmw4X/jVL4W/bVKEjtF98josU.1694354813298.222
Ophioderma_Wade5500	Geneious	tRNA	98977	99011	.	+	.	Name=trnI-GAU tRNA;ID=qZZmw4X/jVL4W/bVKEjtF98josU.1694354813298.222
Ophioderma_Wade5500	Geneious	exon	98977	99011	.	+	.	Name=trnI-GAU exon 2
Ophioderma_Wade5500	Geneious	rRNA	99218	102040	.	+	.	Name=rrn23 rRNA
Ophioderma_Wade5500	Geneious	rRNA	99218	102038	.	+	.	Name=rrn23 rRNA
Ophioderma_Wade5500	Geneious	rRNA	99218	102037	.	+	.	Name=rrn23 rRNA
Ophioderma_Wade5500	Geneious	gene	99218	102040	.	+	.	Name=rrn23 gene
Ophioderma_Wade5500	Geneious	gene	99218	102038	.	+	.	Name=rrn23 gene
Ophioderma_Wade5500	Geneious	gene	99218	102037	.	+	.	Name=rrn23 gene
Ophioderma_Wade5500	Geneious	rRNA	102071	102173	.	+	.	Name=rrn4.5 rRNA
Ophioderma_Wade5500	Geneious	gene	102071	102173	.	+	.	Name=rrn4.5 gene
Ophioderma_Wade5500	Geneious	rRNA	102352	102472	.	+	.	Name=rrn5 rRNA
Ophioderma_Wade5500	Geneious	gene	102352	102472	.	+	.	Name=rrn5 gene
Ophioderma_Wade5500	Geneious	rRNA	102354	102472	.	+	.	Name=rrn5 rRNA
Ophioderma_Wade5500	Geneious	gene	102354	102472	.	+	.	Name=rrn5 gene
Ophioderma_Wade5500	Geneious	tRNA	102981	103054	.	+	.	Name=trnR-ACG tRNA%3B trnR-CCG tRNA
Ophioderma_Wade5500	Geneious	tRNA	102981	103053	.	+	.	Name=trnR-ACG tRNA
Ophioderma_Wade5500	Geneious	gene	102981	103054	.	+	.	Name=trnR-ACG gene%3B trnR-CCG gene
Ophioderma_Wade5500	Geneious	gene	102981	103053	.	+	.	Name=trnR-ACG gene
Ophioderma_Wade5500	Geneious	tRNA	103269	103340	.	-	.	Name=trnN-GUU tRNA
Ophioderma_Wade5500	Geneious	gene	103269	103340	.	-	.	Name=trnN-GUU gene
Ophioderma_Wade5500	Geneious	CDS	103667	105853	.	-	0	Name=ndhF CDS
Ophioderma_Wade5500	Geneious	gene	103667	105853	.	-	.	Name=ndhF gene
Ophioderma_Wade5500	Geneious	gene	103667	103882	.	-	.	Name=ndhF gene
Ophioderma_Wade5500	Geneious	CDS	106246	106602	.	+	0	Name=rpl21 CDS
Ophioderma_Wade5500	Geneious	CDS	106246	106599	.	+	0	Name=rpl21 CDS
Ophioderma_Wade5500	Geneious	gene	106246	106602	.	+	.	Name=rpl21 gene
Ophioderma_Wade5500	Geneious	gene	106246	106599	.	+	.	Name=rpl21 gene
Ophioderma_Wade5500	Geneious	CDS	106628	106807	.	+	0	Name=rpl32 CDS
Ophioderma_Wade5500	Geneious	gene	106628	106807	.	+	.	Name=rpl32 gene
Ophioderma_Wade5500	Geneious	tRNA	107039	107112	.	-	.	Name=trnP-GGG tRNA%3B trnP-UGG tRNA
Ophioderma_Wade5500	Geneious	gene	107039	107112	.	-	.	Name=trnP-GGG gene%3B trnP-UGG gene
Ophioderma_Wade5500	Geneious	tRNA	107292	107371	.	+	.	Name=trnL-UAG tRNA
Ophioderma_Wade5500	Geneious	gene	107292	107371	.	+	.	Name=trnL-UAG gene
Ophioderma_Wade5500	Geneious	gene	107292	107351	.	+	.	Name=trnL-UAG gene
Ophioderma_Wade5500	Geneious	CDS	107523	108493	.	+	0	Name=ccsA CDS
Ophioderma_Wade5500	Geneious	CDS	107523	108488	.	+	0	Name=ccsA CDS
Ophioderma_Wade5500	Geneious	gene	107523	108493	.	+	.	Name=ccsA gene
Ophioderma_Wade5500	Geneious	gene	107523	108488	.	+	.	Name=ccsA gene
Ophioderma_Wade5500	Geneious	CDS	108676	110175	.	-	0	Name=ndhD CDS
Ophioderma_Wade5500	Geneious	gene	108676	110175	.	-	.	Name=ndhD gene
Ophioderma_Wade5500	Geneious	CDS	108678	110175	.	-	0	Name=ndhD CDS
Ophioderma_Wade5500	Geneious	gene	108678	110175	.	-	.	Name=ndhD gene
Ophioderma_Wade5500	Geneious	CDS	108679	110216	.	-	0	Name=ndhD CDS
Ophioderma_Wade5500	Geneious	CDS	108679	110175	.	-	0	Name=ndhD CDS
Ophioderma_Wade5500	Geneious	gene	108679	110216	.	-	.	Name=ndhD gene
Ophioderma_Wade5500	Geneious	gene	108679	110175	.	-	.	Name=ndhD gene
Ophioderma_Wade5500	Geneious	CDS	110279	110524	.	-	0	Name=psaC CDS
Ophioderma_Wade5500	Geneious	gene	110279	110524	.	-	.	Name=psaC gene
Ophioderma_Wade5500	Geneious	CDS	110595	110897	.	-	0	Name=ndhE CDS
Ophioderma_Wade5500	Geneious	gene	110595	110897	.	-	.	Name=ndhE gene
Ophioderma_Wade5500	Geneious	CDS	110598	110918	.	-	0	Name=ndhE CDS
Ophioderma_Wade5500	Geneious	CDS	110598	110897	.	-	0	Name=ndhE CDS
Ophioderma_Wade5500	Geneious	gene	110598	110918	.	-	.	Name=ndhE gene
Ophioderma_Wade5500	Geneious	gene	110598	110897	.	-	.	Name=ndhE gene
Ophioderma_Wade5500	Geneious	CDS	110967	111560	.	-	0	Name=ndhG CDS
Ophioderma_Wade5500	Geneious	gene	110967	111560	.	-	.	Name=ndhG gene
Ophioderma_Wade5500	Geneious	CDS	110968	111560	.	-	0	Name=ndhG CDS
Ophioderma_Wade5500	Geneious	gene	110968	111560	.	-	.	Name=ndhG gene
Ophioderma_Wade5500	Geneious	CDS	110985	111560	.	-	0	Name=ndhG CDS
Ophioderma_Wade5500	Geneious	gene	110985	111560	.	-	.	Name=ndhG gene
Ophioderma_Wade5500	Geneious	CDS	111716	112270	.	-	0	Name=ndhI CDS
Ophioderma_Wade5500	Geneious	gene	111716	112270	.	-	.	Name=ndhI gene
Ophioderma_Wade5500	Geneious	CDS	111719	112270	.	-	0	Name=ndhI CDS
Ophioderma_Wade5500	Geneious	gene	111719	112270	.	-	.	Name=ndhI gene
Ophioderma_Wade5500	Geneious	CDS	111773	112270	.	-	0	Name=ndhI CDS
Ophioderma_Wade5500	Geneious	gene	111773	112270	.	-	.	Name=ndhI gene
Ophioderma_Wade5500	Geneious	exon	112317	112864	.	-	.	Name=ndhA exon 2
Ophioderma_Wade5500	Geneious	CDS	113628	114186	.	-	0	Name=ndhA CDS;ID=qZZmw4X/jVL4W/bVKEjtF98josU.1694354813298.223
Ophioderma_Wade5500	Geneious	CDS	112317	112864	.	-	0	Name=ndhA CDS;ID=qZZmw4X/jVL4W/bVKEjtF98josU.1694354813298.223
Ophioderma_Wade5500	Geneious	CDS	113629	114186	.	-	0	Name=ndhA CDS;ID=qZZmw4X/jVL4W/bVKEjtF98josU.1694354813298.224
Ophioderma_Wade5500	Geneious	CDS	112317	112865	.	-	0	Name=ndhA CDS;ID=qZZmw4X/jVL4W/bVKEjtF98josU.1694354813298.224
Ophioderma_Wade5500	Geneious	CDS	113628	114057	.	-	0	Name=ndhA CDS;ID=qZZmw4X/jVL4W/bVKEjtF98josU.1694354813298.225
Ophioderma_Wade5500	Geneious	CDS	112317	112864	.	-	0	Name=ndhA CDS;ID=qZZmw4X/jVL4W/bVKEjtF98josU.1694354813298.225
Ophioderma_Wade5500	Geneious	exon	113628	114186	.	-	.	Name=ndhA exon 1
Ophioderma_Wade5500	Geneious	exon	113628	114057	.	-	.	Name=ndhA exon 1
Ophioderma_Wade5500	Geneious	CDS	114188	115369	.	-	0	Name=ndhH CDS
Ophioderma_Wade5500	Geneious	gene	114188	115369	.	-	.	Name=ndhH gene
Ophioderma_Wade5500	Geneious	CDS	115468	115732	.	-	0	Name=rps15 CDS
Ophioderma_Wade5500	Geneious	gene	115468	115732	.	-	.	Name=rps15 gene
Ophioderma_Wade5500	Geneious	CDS	115472	115732	.	-	0	Name=rps15 CDS
Ophioderma_Wade5500	Geneious	gene	115472	115732	.	-	.	Name=rps15 gene
Ophioderma_Wade5500	Geneious	CDS	120770	122140	.	-	0	Name=chlN CDS
Ophioderma_Wade5500	Geneious	gene	120770	122140	.	-	.	Name=chlN gene
Ophioderma_Wade5500	Geneious	CDS	122232	123104	.	-	0	Name=chlL CDS
Ophioderma_Wade5500	Geneious	gene	122232	123104	.	-	.	Name=chlL gene
