# Supplementary material for: Organellar phylogenomics of Ophioglossaceae fern genera
Source: Front Plant Sci. 2024 Jan 15;14:1294716. doi: 10.3389/fpls.2023.1294716 (PMC10823028; doi:10.3389/fpls.2023.1294716)
Supplement: Supplementary file 2 [file DataSheet_2.zip › Supplementary file S1/plastome/gff/Ophioglossum_Hsu9384.gff]

##gff-version 3
##source-version geneious 2023.2.1
##sequence-region	Ophioglossum_Hsu9384	1	136862
Ophioglossum_Hsu9384	Geneious	region	1	136862	.	+	0	Is_circular=true
Ophioglossum_Hsu9384	Geneious	unsure	1	10	.	-	.	Name=repeat_gap?
Ophioglossum_Hsu9384	Geneious	CDS	26	1525	.	-	0	Name=ndhD CDS
Ophioglossum_Hsu9384	Geneious	gene	26	1525	.	-	.	Name=ndhD gene
Ophioglossum_Hsu9384	Geneious	CDS	29	1561	.	-	0	Name=ndhD CDS
Ophioglossum_Hsu9384	Geneious	CDS	29	1525	.	-	0	Name=ndhD CDS
Ophioglossum_Hsu9384	Geneious	gene	29	1561	.	-	.	Name=ndhD gene
Ophioglossum_Hsu9384	Geneious	gene	29	1525	.	-	.	Name=ndhD gene
Ophioglossum_Hsu9384	Geneious	CDS	1640	1885	.	-	0	Name=psaC CDS
Ophioglossum_Hsu9384	Geneious	gene	1640	1885	.	-	.	Name=psaC gene
Ophioglossum_Hsu9384	Geneious	CDS	1953	2255	.	-	0	Name=ndhE CDS
Ophioglossum_Hsu9384	Geneious	gene	1953	2255	.	-	.	Name=ndhE gene
Ophioglossum_Hsu9384	Geneious	CDS	1956	2276	.	-	0	Name=ndhE CDS
Ophioglossum_Hsu9384	Geneious	CDS	1956	2255	.	-	0	Name=ndhE CDS
Ophioglossum_Hsu9384	Geneious	gene	1956	2276	.	-	.	Name=ndhE gene
Ophioglossum_Hsu9384	Geneious	gene	1956	2255	.	-	.	Name=ndhE gene
Ophioglossum_Hsu9384	Geneious	CDS	2318	2911	.	-	0	Name=ndhG CDS
Ophioglossum_Hsu9384	Geneious	gene	2318	2911	.	-	.	Name=ndhG gene
Ophioglossum_Hsu9384	Geneious	CDS	2336	2911	.	-	0	Name=ndhG CDS
Ophioglossum_Hsu9384	Geneious	gene	2336	2911	.	-	.	Name=ndhG gene
Ophioglossum_Hsu9384	Geneious	CDS	3053	3604	.	-	0	Name=ndhI CDS
Ophioglossum_Hsu9384	Geneious	gene	3053	3604	.	-	.	Name=ndhI gene
Ophioglossum_Hsu9384	Geneious	CDS	3059	3604	.	-	0	Name=ndhI CDS
Ophioglossum_Hsu9384	Geneious	gene	3059	3604	.	-	.	Name=ndhI gene
Ophioglossum_Hsu9384	Geneious	CDS	3107	3604	.	-	0	Name=ndhI CDS
Ophioglossum_Hsu9384	Geneious	gene	3107	3604	.	-	.	Name=ndhI gene
Ophioglossum_Hsu9384	Geneious	exon	3669	4219	.	-	.	Name=ndhA exon 2
Ophioglossum_Hsu9384	Geneious	CDS	5013	5571	.	-	0	Name=ndhA CDS;ID=qZZmw4X/jVL4W/bVKEjtF98josU.1694354813298.226
Ophioglossum_Hsu9384	Geneious	CDS	3669	4219	.	-	0	Name=ndhA CDS;ID=qZZmw4X/jVL4W/bVKEjtF98josU.1694354813298.226
Ophioglossum_Hsu9384	Geneious	CDS	5014	5571	.	-	0	Name=ndhA CDS;ID=qZZmw4X/jVL4W/bVKEjtF98josU.1694354813298.227
Ophioglossum_Hsu9384	Geneious	CDS	3669	4220	.	-	0	Name=ndhA CDS;ID=qZZmw4X/jVL4W/bVKEjtF98josU.1694354813298.227
Ophioglossum_Hsu9384	Geneious	CDS	5013	5442	.	-	0	Name=ndhA CDS;ID=qZZmw4X/jVL4W/bVKEjtF98josU.1694354813298.228
Ophioglossum_Hsu9384	Geneious	CDS	3669	4219	.	-	0	Name=ndhA CDS;ID=qZZmw4X/jVL4W/bVKEjtF98josU.1694354813298.228
Ophioglossum_Hsu9384	Geneious	gene	3669	5442	.	-	.	Name=ndhA gene
Ophioglossum_Hsu9384	Geneious	intron	4220	5012	.	-	.	Name=ndhA intron 1
Ophioglossum_Hsu9384	Geneious	exon	5013	5571	.	-	.	Name=ndhA exon 1
Ophioglossum_Hsu9384	Geneious	exon	5013	5442	.	-	.	Name=ndhA exon 1
Ophioglossum_Hsu9384	Geneious	CDS	5573	6754	.	-	0	Name=ndhH CDS
Ophioglossum_Hsu9384	Geneious	gene	5573	6754	.	-	.	Name=ndhH gene
Ophioglossum_Hsu9384	Geneious	CDS	6861	7121	.	-	0	Name=rps15 CDS
Ophioglossum_Hsu9384	Geneious	gene	6861	7121	.	-	.	Name=rps15 gene
Ophioglossum_Hsu9384	Geneious	CDS	7301	12130	.	-	0	Name=ycf1 CDS
Ophioglossum_Hsu9384	Geneious	gene	7301	12130	.	-	.	Name=ycf1 gene
Ophioglossum_Hsu9384	Geneious	gene	7313	12130	.	-	.	Name=ycf1 gene
Ophioglossum_Hsu9384	Geneious	CDS	12355	13734	.	-	0	Name=chlN CDS
Ophioglossum_Hsu9384	Geneious	gene	12355	13734	.	-	.	Name=chlN gene
Ophioglossum_Hsu9384	Geneious	CDS	13808	14680	.	-	0	Name=chlL CDS
Ophioglossum_Hsu9384	Geneious	gene	13808	14680	.	-	.	Name=chlL gene
Ophioglossum_Hsu9384	Geneious	misc_feature	13953	24572	.	+	.	Name=IRA
Ophioglossum_Hsu9384	Geneious	repeat_region	14944	24572	.	+	.	Name=inverted repeat B repeat region
Ophioglossum_Hsu9384	Geneious	repeat_region	14944	24572	.	-	.	Name=inverted repeat A repeat region
Ophioglossum_Hsu9384	Geneious	gene	14944	15159	.	+	.	Name=ndhF gene
Ophioglossum_Hsu9384	Geneious	tRNA	15434	15505	.	+	.	Name=trnN-GUU tRNA
Ophioglossum_Hsu9384	Geneious	gene	15434	15505	.	+	.	Name=trnN-GUU gene
Ophioglossum_Hsu9384	Geneious	misc_feature	15490	24572	.	-	.	Name=IRB
Ophioglossum_Hsu9384	Geneious	misc_feature	15490	24572	.	+	.	Name=IRA
Ophioglossum_Hsu9384	Geneious	repeat_region	15704	24572	.	+	.	Name=inverted repeat A region%3B IRA repeat region
Ophioglossum_Hsu9384	Geneious	repeat_region	15706	24572	.	-	.	Name=inverted repeat B region%3B IRB repeat region
Ophioglossum_Hsu9384	Geneious	tRNA	15850	15923	.	-	.	Name=trnR-ACG tRNA%3B trnR-CCG tRNA
Ophioglossum_Hsu9384	Geneious	gene	15850	15923	.	-	.	Name=trnR-ACG gene%3B trnR-CCG gene
Ophioglossum_Hsu9384	Geneious	tRNA	15851	15923	.	-	.	Name=trnR-ACG tRNA
Ophioglossum_Hsu9384	Geneious	gene	15851	15923	.	-	.	Name=trnR-ACG gene
Ophioglossum_Hsu9384	Geneious	rRNA	16546	16666	.	-	.	Name=rrn5 rRNA
Ophioglossum_Hsu9384	Geneious	rRNA	16546	16664	.	-	.	Name=rrn5 rRNA
Ophioglossum_Hsu9384	Geneious	gene	16546	16666	.	-	.	Name=rrn5 gene
Ophioglossum_Hsu9384	Geneious	gene	16546	16664	.	-	.	Name=rrn5 gene
Ophioglossum_Hsu9384	Geneious	rRNA	16905	17007	.	-	.	Name=rrn4.5 rRNA
Ophioglossum_Hsu9384	Geneious	gene	16905	17007	.	-	.	Name=rrn4.5 gene
Ophioglossum_Hsu9384	Geneious	rRNA	17036	19851	.	-	.	Name=rrn23 rRNA
Ophioglossum_Hsu9384	Geneious	gene	17036	19851	.	-	.	Name=rrn23 gene
Ophioglossum_Hsu9384	Geneious	rRNA	17038	19851	.	-	.	Name=rrn23 rRNA
Ophioglossum_Hsu9384	Geneious	gene	17038	19851	.	-	.	Name=rrn23 gene
Ophioglossum_Hsu9384	Geneious	rRNA	17039	19851	.	-	.	Name=rrn23 rRNA
Ophioglossum_Hsu9384	Geneious	gene	17039	19851	.	-	.	Name=rrn23 gene
Ophioglossum_Hsu9384	Geneious	exon	20004	20038	.	-	.	Name=trnA-UGC exon 2%3B trnV-UAC exon 2
Ophioglossum_Hsu9384	Geneious	tRNA	20789	20826	.	-	.	Name=trnA-UGC%3B trnV-UAC tRNA;ID=qZZmw4X/jVL4W/bVKEjtF98josU.1694354813298.229
Ophioglossum_Hsu9384	Geneious	tRNA	20004	20038	.	-	.	Name=trnA-UGC%3B trnV-UAC tRNA;ID=qZZmw4X/jVL4W/bVKEjtF98josU.1694354813298.229
Ophioglossum_Hsu9384	Geneious	gene	20004	20826	.	-	.	Name=trnA-UGC gene
Ophioglossum_Hsu9384	Geneious	intron	20039	20788	.	-	.	Name=trnA-UGC intron 1
Ophioglossum_Hsu9384	Geneious	exon	20789	20826	.	-	.	Name=trnA-UGC exon 1%3B trnV-UAC exon 1
Ophioglossum_Hsu9384	Geneious	exon	20789	20825	.	-	.	Name=trnI-GAU exon 1
Ophioglossum_Hsu9384	Geneious	gene	20875	21867	.	-	.	Name=trnI-GAU gene
Ophioglossum_Hsu9384	Geneious	exon	20887	20921	.	-	.	Name=trnI-GAU exon 2
Ophioglossum_Hsu9384	Geneious	tRNA	21830	21867	.	-	.	Name=trnI-GAU tRNA;ID=qZZmw4X/jVL4W/bVKEjtF98josU.1694354813298.230
Ophioglossum_Hsu9384	Geneious	tRNA	20887	20921	.	-	.	Name=trnI-GAU tRNA;ID=qZZmw4X/jVL4W/bVKEjtF98josU.1694354813298.230
Ophioglossum_Hsu9384	Geneious	tRNA	21828	21867	.	-	.	Name=trnI-GAU tRNA;ID=qZZmw4X/jVL4W/bVKEjtF98josU.1694354813298.231
Ophioglossum_Hsu9384	Geneious	tRNA	20887	20921	.	-	.	Name=trnI-GAU tRNA;ID=qZZmw4X/jVL4W/bVKEjtF98josU.1694354813298.231
Ophioglossum_Hsu9384	Geneious	gene	20887	21867	.	-	.	Name=trnI-GAU gene
Ophioglossum_Hsu9384	Geneious	intron	20922	21829	.	-	.	Name=trnI-GAU intron 1
Ophioglossum_Hsu9384	Geneious	exon	21830	21867	.	-	.	Name=trnI-GAU exon 1%3B trnA-UGC exon 1
Ophioglossum_Hsu9384	Geneious	rRNA	22147	23646	.	-	.	Name=rrn16 rRNA
Ophioglossum_Hsu9384	Geneious	rRNA	22147	23644	.	-	.	Name=rrn16 rRNA
Ophioglossum_Hsu9384	Geneious	gene	22147	23646	.	-	.	Name=rrn16 gene
Ophioglossum_Hsu9384	Geneious	gene	22147	23644	.	-	.	Name=rrn16 gene
Ophioglossum_Hsu9384	Geneious	tRNA	23859	23930	.	-	.	Name=trnV-GAC tRNA
Ophioglossum_Hsu9384	Geneious	gene	23859	23930	.	-	.	Name=trnV-GAC gene
Ophioglossum_Hsu9384	Geneious	exon	23894	23930	.	-	.	Name=trnV-UAC exon 1
Ophioglossum_Hsu9384	Geneious	intron	24838	25037	.	+	.	Name=rps12 intron 1
Ophioglossum_Hsu9384	Geneious	exon	25038	25295	.	+	.	Name=rps12 exon 2
Ophioglossum_Hsu9384	Geneious	CDS	25374	25841	.	+	0	Name=rps7 CDS
Ophioglossum_Hsu9384	Geneious	gene	25374	25841	.	+	.	Name=rps7 gene
Ophioglossum_Hsu9384	Geneious	exon	26062	26784	.	+	.	Name=ndhB exon 1
Ophioglossum_Hsu9384	Geneious	CDS	26062	26784	.	+	0	Name=ndhB CDS;ID=qZZmw4X/jVL4W/bVKEjtF98josU.1694354813298.232
Ophioglossum_Hsu9384	Geneious	CDS	27512	28279	.	+	0	Name=ndhB CDS;ID=qZZmw4X/jVL4W/bVKEjtF98josU.1694354813298.232
Ophioglossum_Hsu9384	Geneious	CDS	26062	26784	.	+	0	Name=ndhB CDS;ID=qZZmw4X/jVL4W/bVKEjtF98josU.1694354813298.233
Ophioglossum_Hsu9384	Geneious	CDS	27512	28273	.	+	0	Name=ndhB CDS;ID=qZZmw4X/jVL4W/bVKEjtF98josU.1694354813298.233
Ophioglossum_Hsu9384	Geneious	gene	26062	28273	.	+	.	Name=ndhB gene
Ophioglossum_Hsu9384	Geneious	intron	26785	27511	.	+	.	Name=ndhB intron 1
Ophioglossum_Hsu9384	Geneious	exon	27512	28273	.	+	.	Name=ndhB exon 2%3B ndhB exon 1
Ophioglossum_Hsu9384	Geneious	tRNA	29216	29297	.	+	.	Name=trnL-CAA tRNA
Ophioglossum_Hsu9384	Geneious	tRNA	29216	29296	.	+	.	Name=trnL-CAA tRNA
Ophioglossum_Hsu9384	Geneious	gene	29216	29297	.	+	.	Name=trnL-CAA gene
Ophioglossum_Hsu9384	Geneious	gene	29216	29296	.	+	.	Name=trnL-CAA gene
Ophioglossum_Hsu9384	Geneious	CDS	30874	37782	.	-	0	Name=ycf2 CDS
Ophioglossum_Hsu9384	Geneious	gene	30874	37782	.	-	.	Name=ycf2 gene
Ophioglossum_Hsu9384	Geneious	tRNA	39639	39713	.	-	.	Name=trnH-GUG tRNA
Ophioglossum_Hsu9384	Geneious	tRNA	39639	39712	.	-	.	Name=trnH-GUG tRNA
Ophioglossum_Hsu9384	Geneious	gene	39639	39713	.	-	.	Name=trnH-GUG gene
Ophioglossum_Hsu9384	Geneious	gene	39639	39712	.	-	.	Name=trnH-GUG gene
Ophioglossum_Hsu9384	Geneious	CDS	39990	41051	.	-	0	Name=psbA CDS
Ophioglossum_Hsu9384	Geneious	gene	39990	41051	.	-	.	Name=psbA gene
Ophioglossum_Hsu9384	Geneious	gene	41338	43785	.	-	.	Name=trnK-UUU gene
Ophioglossum_Hsu9384	Geneious	exon	41391	41425	.	-	.	Name=trnK-UUU exon 2
Ophioglossum_Hsu9384	Geneious	tRNA	43749	43785	.	-	.	Name=trnK-UUU tRNA;ID=qZZmw4X/jVL4W/bVKEjtF98josU.1694354813314.234
Ophioglossum_Hsu9384	Geneious	tRNA	41391	41425	.	-	.	Name=trnK-UUU tRNA;ID=qZZmw4X/jVL4W/bVKEjtF98josU.1694354813314.234
Ophioglossum_Hsu9384	Geneious	gene	41391	43785	.	-	.	Name=trnK-UUU gene
Ophioglossum_Hsu9384	Geneious	intron	41426	43748	.	-	.	Name=trnK-UUU intron 1
Ophioglossum_Hsu9384	Geneious	CDS	41561	43063	.	-	0	Name=matK CDS
Ophioglossum_Hsu9384	Geneious	CDS	41561	42904	.	-	0	Name=matK CDS
Ophioglossum_Hsu9384	Geneious	gene	41561	43063	.	-	.	Name=matK gene
Ophioglossum_Hsu9384	Geneious	gene	41561	42904	.	-	.	Name=matK gene
Ophioglossum_Hsu9384	Geneious	exon	43749	43785	.	-	.	Name=trnK-UUU exon 1
Ophioglossum_Hsu9384	Geneious	CDS	44450	45991	.	-	0	Name=chlB CDS
Ophioglossum_Hsu9384	Geneious	gene	44450	45991	.	-	.	Name=chlB gene
Ophioglossum_Hsu9384	Geneious	tRNA	46197	46268	.	-	.	Name=trnQ-UUG tRNA
Ophioglossum_Hsu9384	Geneious	gene	46197	46268	.	-	.	Name=trnQ-UUG gene
Ophioglossum_Hsu9384	Geneious	CDS	46579	46755	.	+	0	Name=psbK CDS
Ophioglossum_Hsu9384	Geneious	gene	46579	46755	.	+	.	Name=psbK gene
Ophioglossum_Hsu9384	Geneious	tRNA	47096	47179	.	+	.	Name=trnS-CGA tRNA
Ophioglossum_Hsu9384	Geneious	gene	47096	47179	.	+	.	Name=trnS-CGA gene
Ophioglossum_Hsu9384	Geneious	CDS	47434	47544	.	+	0	Name=psbI CDS
Ophioglossum_Hsu9384	Geneious	gene	47434	47544	.	+	.	Name=psbI gene
Ophioglossum_Hsu9384	Geneious	tRNA	47565	47655	.	-	.	Name=trnS-GCU tRNA%3B trnS-GGA tRNA
Ophioglossum_Hsu9384	Geneious	gene	47565	47655	.	-	.	Name=trnS-GCU gene%3B trnS-GGA gene
Ophioglossum_Hsu9384	Geneious	tRNA	47566	47656	.	-	.	Name=trnS-GGA tRNA
Ophioglossum_Hsu9384	Geneious	gene	47566	47656	.	-	.	Name=trnS-GGA gene
Ophioglossum_Hsu9384	Geneious	CDS	47943	48041	.	-	0	Name=psaM CDS
Ophioglossum_Hsu9384	Geneious	gene	47943	48041	.	-	.	Name=psaM gene
Ophioglossum_Hsu9384	Geneious	CDS	48361	48462	.	+	0	Name=ycf12 CDS
Ophioglossum_Hsu9384	Geneious	gene	48361	48462	.	+	.	Name=ycf12 gene
Ophioglossum_Hsu9384	Geneious	exon	48606	48628	.	+	.	Name=trnG-GCC exon 1%3B trnG-UCC exon 1
Ophioglossum_Hsu9384	Geneious	tRNA	48606	48628	.	+	.	Name=trnG-GCC tRNA%3B trnG-UCC tRNA;ID=qZZmw4X/jVL4W/bVKEjtF98josU.1694354813314.235
Ophioglossum_Hsu9384	Geneious	tRNA	49362	49409	.	+	.	Name=trnG-GCC tRNA%3B trnG-UCC tRNA;ID=qZZmw4X/jVL4W/bVKEjtF98josU.1694354813314.235
Ophioglossum_Hsu9384	Geneious	tRNA	48606	48632	.	+	.	Name=trnG-GCC tRNA;ID=qZZmw4X/jVL4W/bVKEjtF98josU.1694354813314.236
Ophioglossum_Hsu9384	Geneious	tRNA	49365	49409	.	+	.	Name=trnG-GCC tRNA;ID=qZZmw4X/jVL4W/bVKEjtF98josU.1694354813314.236
Ophioglossum_Hsu9384	Geneious	gene	48606	49409	.	+	.	Name=trnG-GCC gene
Ophioglossum_Hsu9384	Geneious	intron	48629	49361	.	+	.	Name=trnG-GCC intron 1
Ophioglossum_Hsu9384	Geneious	exon	49362	49409	.	+	.	Name=trnG-GCC exon 2%3B trnG-UCC exon 2
Ophioglossum_Hsu9384	Geneious	tRNA	49491	49562	.	+	.	Name=trnR-UCU tRNA
Ophioglossum_Hsu9384	Geneious	gene	49491	49562	.	+	.	Name=trnR-UCU gene
Ophioglossum_Hsu9384	Geneious	CDS	49691	51217	.	-	0	Name=atpA CDS
Ophioglossum_Hsu9384	Geneious	gene	49691	51217	.	-	.	Name=atpA gene
Ophioglossum_Hsu9384	Geneious	exon	51261	51670	.	-	.	Name=atpF exon 2
Ophioglossum_Hsu9384	Geneious	CDS	52389	52533	.	-	0	Name=atpF CDS;ID=qZZmw4X/jVL4W/bVKEjtF98josU.1694354813314.237
Ophioglossum_Hsu9384	Geneious	CDS	51261	51670	.	-	0	Name=atpF CDS;ID=qZZmw4X/jVL4W/bVKEjtF98josU.1694354813314.237
Ophioglossum_Hsu9384	Geneious	gene	51261	52533	.	-	.	Name=atpF gene
Ophioglossum_Hsu9384	Geneious	intron	51671	52388	.	-	.	Name=atpF intron 1
Ophioglossum_Hsu9384	Geneious	exon	52389	52533	.	-	.	Name=atpF exon 1
Ophioglossum_Hsu9384	Geneious	CDS	52828	53073	.	-	0	Name=atpH CDS
Ophioglossum_Hsu9384	Geneious	gene	52828	53073	.	-	.	Name=atpH gene
Ophioglossum_Hsu9384	Geneious	CDS	53386	54132	.	-	0	Name=atpI CDS
Ophioglossum_Hsu9384	Geneious	CDS	53386	54102	.	-	0	Name=atpI CDS
Ophioglossum_Hsu9384	Geneious	gene	53386	54132	.	-	.	Name=atpI gene
Ophioglossum_Hsu9384	Geneious	gene	53386	54102	.	-	.	Name=atpI gene
Ophioglossum_Hsu9384	Geneious	CDS	54362	55084	.	-	0	Name=rps2 CDS
Ophioglossum_Hsu9384	Geneious	gene	54362	55084	.	-	.	Name=rps2 gene
Ophioglossum_Hsu9384	Geneious	CDS	54365	55084	.	-	0	Name=rps2 CDS
Ophioglossum_Hsu9384	Geneious	gene	54365	55084	.	-	.	Name=rps2 gene
Ophioglossum_Hsu9384	Geneious	CDS	54371	55084	.	-	0	Name=rps2 CDS
Ophioglossum_Hsu9384	Geneious	gene	54371	55084	.	-	.	Name=rps2 gene
Ophioglossum_Hsu9384	Geneious	CDS	55197	59435	.	-	0	Name=rpoC2 CDS
Ophioglossum_Hsu9384	Geneious	gene	55197	59435	.	-	.	Name=rpoC2 gene
Ophioglossum_Hsu9384	Geneious	CDS	55200	59435	.	-	0	Name=rpoC2 CDS
Ophioglossum_Hsu9384	Geneious	gene	55200	59435	.	-	.	Name=rpoC2 gene
Ophioglossum_Hsu9384	Geneious	gene	55207	59435	.	-	.	Name=rpoC2 gene
Ophioglossum_Hsu9384	Geneious	exon	59532	61181	.	-	.	Name=rpoC1 exon 2
Ophioglossum_Hsu9384	Geneious	CDS	61951	62382	.	-	0	Name=rpoC1 CDS;ID=qZZmw4X/jVL4W/bVKEjtF98josU.1694354813314.238
Ophioglossum_Hsu9384	Geneious	CDS	59532	61181	.	-	0	Name=rpoC1 CDS;ID=qZZmw4X/jVL4W/bVKEjtF98josU.1694354813314.238
Ophioglossum_Hsu9384	Geneious	gene	59532	62382	.	-	.	Name=rpoC1 gene
Ophioglossum_Hsu9384	Geneious	CDS	61951	62382	.	-	0	Name=rpoC1 CDS;ID=qZZmw4X/jVL4W/bVKEjtF98josU.1694354813314.239
Ophioglossum_Hsu9384	Geneious	CDS	59549	61166	.	-	0	Name=rpoC1 CDS;ID=qZZmw4X/jVL4W/bVKEjtF98josU.1694354813314.239
Ophioglossum_Hsu9384	Geneious	exon	59589	61181	.	-	.	Name=rpoC1 exon 2
Ophioglossum_Hsu9384	Geneious	CDS	61951	62382	.	-	0	Name=rpoC1 CDS;ID=qZZmw4X/jVL4W/bVKEjtF98josU.1694354813314.240
Ophioglossum_Hsu9384	Geneious	CDS	59589	61181	.	-	0	Name=rpoC1 CDS;ID=qZZmw4X/jVL4W/bVKEjtF98josU.1694354813314.240
Ophioglossum_Hsu9384	Geneious	intron	61182	61950	.	-	.	Name=rpoC1 intron 1
Ophioglossum_Hsu9384	Geneious	exon	61951	62382	.	-	.	Name=rpoC1 exon 1
Ophioglossum_Hsu9384	Geneious	CDS	62409	65621	.	-	0	Name=rpoB CDS
Ophioglossum_Hsu9384	Geneious	CDS	62409	65597	.	-	0	Name=rpoB CDS
Ophioglossum_Hsu9384	Geneious	gene	62409	65621	.	-	.	Name=rpoB gene
Ophioglossum_Hsu9384	Geneious	gene	62409	65597	.	-	.	Name=rpoB gene
Ophioglossum_Hsu9384	Geneious	tRNA	65889	65960	.	+	.	Name=trnC-GCA tRNA
Ophioglossum_Hsu9384	Geneious	gene	65889	65960	.	+	.	Name=trnC-GCA gene
Ophioglossum_Hsu9384	Geneious	CDS	66193	66282	.	+	0	Name=petN CDS
Ophioglossum_Hsu9384	Geneious	gene	66193	66282	.	+	.	Name=petN gene
Ophioglossum_Hsu9384	Geneious	CDS	66914	67018	.	-	0	Name=psbM CDS
Ophioglossum_Hsu9384	Geneious	gene	66914	67018	.	-	.	Name=psbM gene
Ophioglossum_Hsu9384	Geneious	tRNA	67601	67674	.	+	.	Name=trnD-GUC tRNA
Ophioglossum_Hsu9384	Geneious	gene	67601	67674	.	+	.	Name=trnD-GUC gene
Ophioglossum_Hsu9384	Geneious	exon	67642	67674	.	+	.	Name=trnK-UUU exon 2
Ophioglossum_Hsu9384	Geneious	tRNA	67719	67800	.	-	.	Name=trnY-GUA tRNA
Ophioglossum_Hsu9384	Geneious	gene	67719	67800	.	-	.	Name=trnY-GUA gene
Ophioglossum_Hsu9384	Geneious	tRNA	67896	67968	.	-	.	Name=trnE-UUC tRNA
Ophioglossum_Hsu9384	Geneious	gene	67896	67968	.	-	.	Name=trnE-UUC gene
Ophioglossum_Hsu9384	Geneious	tRNA	68157	68227	.	-	.	Name=trnG-UCC tRNA%3B trnG-GCC tRNA
Ophioglossum_Hsu9384	Geneious	gene	68157	68227	.	-	.	Name=trnG-UCC gene%3B trnG-GCC gene
Ophioglossum_Hsu9384	Geneious	CDS	68467	68655	.	-	0	Name=psbZ CDS
Ophioglossum_Hsu9384	Geneious	gene	68467	68655	.	-	.	Name=psbZ gene
Ophioglossum_Hsu9384	Geneious	tRNA	69025	69113	.	+	.	Name=trnS-UGA tRNA
Ophioglossum_Hsu9384	Geneious	gene	69025	69113	.	+	.	Name=trnS-UGA gene
Ophioglossum_Hsu9384	Geneious	CDS	69209	70630	.	-	0	Name=psbC CDS
Ophioglossum_Hsu9384	Geneious	gene	69209	70630	.	-	.	Name=psbC gene
Ophioglossum_Hsu9384	Geneious	CDS	70578	71639	.	-	0	Name=psbD CDS
Ophioglossum_Hsu9384	Geneious	gene	70578	71639	.	-	.	Name=psbD gene
Ophioglossum_Hsu9384	Geneious	tRNA	72377	72448	.	-	.	Name=trnT-GGU tRNA%3B trnM-CAU tRNA
Ophioglossum_Hsu9384	Geneious	gene	72377	72448	.	-	.	Name=trnT-GGU gene%3B trnM-CAU gene
Ophioglossum_Hsu9384	Geneious	CDS	72715	75078	.	+	.	Name=ORF531like
Ophioglossum_Hsu9384	Geneious	CDS	74344	75079	.	+	.	Name=ORF187like
Ophioglossum_Hsu9384	Geneious	tRNA	75495	75568	.	-	.	Name=trnfM-CAU tRNA
Ophioglossum_Hsu9384	Geneious	gene	75495	75568	.	-	.	Name=trnfM-CAU gene
Ophioglossum_Hsu9384	Geneious	tRNA	75496	75567	.	-	.	Name=trnfM-CAU tRNA
Ophioglossum_Hsu9384	Geneious	gene	75496	75567	.	-	.	Name=trnfM-CAU gene
Ophioglossum_Hsu9384	Geneious	CDS	75700	76002	.	-	0	Name=rps14 CDS
Ophioglossum_Hsu9384	Geneious	gene	75700	76002	.	-	.	Name=rps14 gene
Ophioglossum_Hsu9384	Geneious	CDS	76239	78443	.	-	0	Name=psaB CDS
Ophioglossum_Hsu9384	Geneious	gene	76239	78443	.	-	.	Name=psaB gene
Ophioglossum_Hsu9384	Geneious	CDS	78469	80721	.	-	0	Name=psaA CDS
Ophioglossum_Hsu9384	Geneious	gene	78469	80721	.	-	.	Name=psaA gene
Ophioglossum_Hsu9384	Geneious	exon	81060	81221	.	-	.	Name=ycf3 exon 3
Ophioglossum_Hsu9384	Geneious	CDS	82821	82944	.	-	0	Name=ycf3 CDS;ID=qZZmw4X/jVL4W/bVKEjtF98josU.1694354813314.241
Ophioglossum_Hsu9384	Geneious	CDS	81909	82138	.	-	0	Name=ycf3 CDS;ID=qZZmw4X/jVL4W/bVKEjtF98josU.1694354813314.241
Ophioglossum_Hsu9384	Geneious	CDS	81060	81221	.	-	0	Name=ycf3 CDS;ID=qZZmw4X/jVL4W/bVKEjtF98josU.1694354813314.241
Ophioglossum_Hsu9384	Geneious	exon	81066	81221	.	-	.	Name=ycf3 exon 3
Ophioglossum_Hsu9384	Geneious	CDS	82821	82944	.	-	0	Name=ycf3 CDS;ID=qZZmw4X/jVL4W/bVKEjtF98josU.1694354813314.242
Ophioglossum_Hsu9384	Geneious	CDS	81909	82138	.	-	0	Name=ycf3 CDS;ID=qZZmw4X/jVL4W/bVKEjtF98josU.1694354813314.242
Ophioglossum_Hsu9384	Geneious	CDS	81066	81221	.	-	0	Name=ycf3 CDS;ID=qZZmw4X/jVL4W/bVKEjtF98josU.1694354813314.242
Ophioglossum_Hsu9384	Geneious	gene	81066	82925	.	-	.	Name=ycf3 gene
Ophioglossum_Hsu9384	Geneious	intron	81222	81908	.	-	.	Name=ycf3 intron 2
Ophioglossum_Hsu9384	Geneious	exon	81909	82138	.	-	.	Name=ycf3 exon 2
Ophioglossum_Hsu9384	Geneious	intron	82158	82820	.	-	.	Name=ycf3 intron 1
Ophioglossum_Hsu9384	Geneious	exon	82821	82944	.	-	.	Name=ycf3 exon 1
Ophioglossum_Hsu9384	Geneious	tRNA	83440	83527	.	+	.	Name=trnS-GGA tRNA
Ophioglossum_Hsu9384	Geneious	gene	83440	83527	.	+	.	Name=trnS-GGA gene
Ophioglossum_Hsu9384	Geneious	tRNA	83441	83528	.	+	.	Name=trnS-GGA tRNA%3B trnS-GCU tRNA
Ophioglossum_Hsu9384	Geneious	gene	83441	83528	.	+	.	Name=trnS-GGA gene%3B trnS-GCU gene
Ophioglossum_Hsu9384	Geneious	CDS	83813	84427	.	-	0	Name=rps4 CDS
Ophioglossum_Hsu9384	Geneious	CDS	83813	84370	.	-	0	Name=rps4 CDS
Ophioglossum_Hsu9384	Geneious	gene	83813	84427	.	-	.	Name=rps4 gene
Ophioglossum_Hsu9384	Geneious	gene	83813	84370	.	-	.	Name=rps4 gene
Ophioglossum_Hsu9384	Geneious	exon	86752	86785	.	+	.	Name=trnL-UAA exon 1
Ophioglossum_Hsu9384	Geneious	exon	86752	86785	.	-	.	Name=trnL-UAA exon 2
Ophioglossum_Hsu9384	Geneious	tRNA	86752	86785	.	+	.	Name=trnL-UAA tRNA;ID=qZZmw4X/jVL4W/bVKEjtF98josU.1694354813314.243
Ophioglossum_Hsu9384	Geneious	tRNA	87096	87149	.	+	.	Name=trnL-UAA tRNA;ID=qZZmw4X/jVL4W/bVKEjtF98josU.1694354813314.243
Ophioglossum_Hsu9384	Geneious	tRNA	87096	87149	.	-	.	Name=trnL-UAA tRNA;ID=qZZmw4X/jVL4W/bVKEjtF98josU.1694354813314.244
Ophioglossum_Hsu9384	Geneious	tRNA	86752	86785	.	-	.	Name=trnL-UAA tRNA;ID=qZZmw4X/jVL4W/bVKEjtF98josU.1694354813314.244
Ophioglossum_Hsu9384	Geneious	gene	86752	87149	.	+	.	Name=trnL-UAA gene
Ophioglossum_Hsu9384	Geneious	intron	86786	87095	.	+	.	Name=trnL-UAA intron 1
Ophioglossum_Hsu9384	Geneious	exon	87096	87149	.	+	.	Name=trnL-UAA exon 2
Ophioglossum_Hsu9384	Geneious	exon	87096	87149	.	-	.	Name=trnL-UAA exon 1
Ophioglossum_Hsu9384	Geneious	tRNA	87478	87550	.	+	.	Name=trnF-GAA tRNA
Ophioglossum_Hsu9384	Geneious	gene	87478	87550	.	+	.	Name=trnF-GAA gene
Ophioglossum_Hsu9384	Geneious	exon	87481	87515	.	+	.	Name=trnA-UGC exon 1
Ophioglossum_Hsu9384	Geneious	tRNA	87481	87515	.	+	.	Name=trnA-UGC;ID=qZZmw4X/jVL4W/bVKEjtF98josU.1694354813314.245
Ophioglossum_Hsu9384	Geneious	tRNA	90437	90471	.	+	.	Name=trnA-UGC;ID=qZZmw4X/jVL4W/bVKEjtF98josU.1694354813314.245
Ophioglossum_Hsu9384	Geneious	CDS	87750	88274	.	-	0	Name=ndhJ CDS
Ophioglossum_Hsu9384	Geneious	CDS	87750	88226	.	-	0	Name=ndhJ CDS
Ophioglossum_Hsu9384	Geneious	gene	87750	88274	.	-	.	Name=ndhJ gene
Ophioglossum_Hsu9384	Geneious	gene	87750	88226	.	-	.	Name=ndhJ gene
Ophioglossum_Hsu9384	Geneious	CDS	88255	89057	.	-	0	Name=ndhK CDS
Ophioglossum_Hsu9384	Geneious	gene	88255	89057	.	-	.	Name=ndhK gene
Ophioglossum_Hsu9384	Geneious	CDS	88269	89057	.	-	0	Name=ndhK CDS
Ophioglossum_Hsu9384	Geneious	gene	88269	89057	.	-	.	Name=ndhK gene
Ophioglossum_Hsu9384	Geneious	CDS	88279	89057	.	-	0	Name=ndhK CDS
Ophioglossum_Hsu9384	Geneious	gene	88279	89057	.	-	.	Name=ndhK gene
Ophioglossum_Hsu9384	Geneious	CDS	88380	89003	.	-	0	Name=ndhK CDS
Ophioglossum_Hsu9384	Geneious	gene	88380	89003	.	-	.	Name=ndhK gene
Ophioglossum_Hsu9384	Geneious	CDS	88410	89078	.	-	0	Name=ndhK CDS
Ophioglossum_Hsu9384	Geneious	gene	88410	89078	.	-	.	Name=ndhK gene
Ophioglossum_Hsu9384	Geneious	CDS	88997	89410	.	-	0	Name=ndhC CDS
Ophioglossum_Hsu9384	Geneious	gene	88997	89410	.	-	.	Name=ndhC gene
Ophioglossum_Hsu9384	Geneious	CDS	89000	89410	.	-	0	Name=ndhC CDS
Ophioglossum_Hsu9384	Geneious	gene	89000	89410	.	-	.	Name=ndhC gene
Ophioglossum_Hsu9384	Geneious	CDS	89033	89410	.	-	0	Name=ndhC CDS
Ophioglossum_Hsu9384	Geneious	gene	89033	89410	.	-	.	Name=ndhC gene
Ophioglossum_Hsu9384	Geneious	CDS	89048	89410	.	-	0	Name=ndhC CDS
Ophioglossum_Hsu9384	Geneious	gene	89048	89410	.	-	.	Name=ndhC gene
Ophioglossum_Hsu9384	Geneious	exon	89619	89653	.	-	.	Name=trnV-UAC exon 2
Ophioglossum_Hsu9384	Geneious	tRNA	90196	90232	.	-	.	Name=trnV-UAC tRNA;ID=qZZmw4X/jVL4W/bVKEjtF98josU.1694354813314.246
Ophioglossum_Hsu9384	Geneious	tRNA	89619	89653	.	-	.	Name=trnV-UAC tRNA;ID=qZZmw4X/jVL4W/bVKEjtF98josU.1694354813314.246
Ophioglossum_Hsu9384	Geneious	gene	89619	90232	.	-	.	Name=trnV-UAC gene
Ophioglossum_Hsu9384	Geneious	intron	89654	90195	.	-	.	Name=trnV-UAC intron 1
Ophioglossum_Hsu9384	Geneious	exon	90196	90232	.	-	.	Name=trnV-UAC exon 1
Ophioglossum_Hsu9384	Geneious	tRNA	90399	90471	.	+	.	Name=trnM-CAU tRNA
Ophioglossum_Hsu9384	Geneious	gene	90399	90471	.	+	.	Name=trnM-CAU gene
Ophioglossum_Hsu9384	Geneious	exon	90437	90471	.	+	.	Name=trnA-UGC exon 2
Ophioglossum_Hsu9384	Geneious	CDS	90713	91114	.	-	0	Name=atpE CDS
Ophioglossum_Hsu9384	Geneious	gene	90713	91114	.	-	.	Name=atpE gene
Ophioglossum_Hsu9384	Geneious	CDS	90719	91117	.	-	0	Name=atpE CDS
Ophioglossum_Hsu9384	Geneious	gene	90719	91117	.	-	.	Name=atpE gene
Ophioglossum_Hsu9384	Geneious	CDS	91126	92604	.	-	0	Name=atpB CDS
Ophioglossum_Hsu9384	Geneious	gene	91126	92604	.	-	.	Name=atpB gene
Ophioglossum_Hsu9384	Geneious	CDS	93202	94635	.	+	0	Name=rbcL CDS
Ophioglossum_Hsu9384	Geneious	CDS	93202	94632	.	+	0	Name=rbcL CDS
Ophioglossum_Hsu9384	Geneious	CDS	93202	94629	.	+	0	Name=rbcL CDS
Ophioglossum_Hsu9384	Geneious	gene	93202	94635	.	+	.	Name=rbcL gene
Ophioglossum_Hsu9384	Geneious	gene	93202	94632	.	+	.	Name=rbcL gene
Ophioglossum_Hsu9384	Geneious	gene	93202	94629	.	+	.	Name=rbcL gene
Ophioglossum_Hsu9384	Geneious	tRNA	94769	94842	.	+	.	Name=trnR-CCG tRNA%3B trnR-ACG tRNA
Ophioglossum_Hsu9384	Geneious	tRNA	94769	94841	.	+	.	Name=trnR-ACG tRNA
Ophioglossum_Hsu9384	Geneious	gene	94769	94842	.	+	.	Name=trnR-CCG gene%3B trnR-ACG gene
Ophioglossum_Hsu9384	Geneious	gene	94769	94841	.	+	.	Name=trnR-ACG gene
Ophioglossum_Hsu9384	Geneious	CDS	95163	96098	.	+	0	Name=accD CDS
Ophioglossum_Hsu9384	Geneious	CDS	95163	96095	.	+	0	Name=accD CDS
Ophioglossum_Hsu9384	Geneious	CDS	95163	96092	.	+	0	Name=accD CDS
Ophioglossum_Hsu9384	Geneious	gene	95163	96098	.	+	.	Name=accD gene
Ophioglossum_Hsu9384	Geneious	gene	95163	96095	.	+	.	Name=accD gene
Ophioglossum_Hsu9384	Geneious	gene	95163	96092	.	+	.	Name=accD gene
Ophioglossum_Hsu9384	Geneious	CDS	96433	96543	.	+	0	Name=psaI CDS
Ophioglossum_Hsu9384	Geneious	gene	96433	96543	.	+	.	Name=psaI gene
Ophioglossum_Hsu9384	Geneious	CDS	97040	97594	.	+	0	Name=ycf4 CDS
Ophioglossum_Hsu9384	Geneious	gene	97040	97594	.	+	.	Name=ycf4 gene
Ophioglossum_Hsu9384	Geneious	CDS	97733	99244	.	+	0	Name=cemA CDS
Ophioglossum_Hsu9384	Geneious	gene	97733	99244	.	+	.	Name=cemA gene
Ophioglossum_Hsu9384	Geneious	CDS	97892	99244	.	+	0	Name=cemA CDS
Ophioglossum_Hsu9384	Geneious	gene	97892	99244	.	+	.	Name=cemA gene
Ophioglossum_Hsu9384	Geneious	CDS	99480	100445	.	+	0	Name=petA CDS
Ophioglossum_Hsu9384	Geneious	gene	99480	100445	.	+	.	Name=petA gene
Ophioglossum_Hsu9384	Geneious	CDS	101087	101209	.	-	0	Name=psbJ CDS
Ophioglossum_Hsu9384	Geneious	gene	101087	101209	.	-	.	Name=psbJ gene
Ophioglossum_Hsu9384	Geneious	CDS	101340	101456	.	-	0	Name=psbL CDS
Ophioglossum_Hsu9384	Geneious	gene	101340	101456	.	-	.	Name=psbL gene
Ophioglossum_Hsu9384	Geneious	CDS	101475	101594	.	-	0	Name=psbF CDS
Ophioglossum_Hsu9384	Geneious	gene	101475	101594	.	-	.	Name=psbF gene
Ophioglossum_Hsu9384	Geneious	CDS	101604	101855	.	-	0	Name=psbE CDS
Ophioglossum_Hsu9384	Geneious	gene	101604	101855	.	-	.	Name=psbE gene
Ophioglossum_Hsu9384	Geneious	CDS	102303	102398	.	+	0	Name=petL CDS
Ophioglossum_Hsu9384	Geneious	gene	102303	102398	.	+	.	Name=petL gene
Ophioglossum_Hsu9384	Geneious	CDS	102564	102677	.	+	0	Name=petG CDS
Ophioglossum_Hsu9384	Geneious	gene	102564	102677	.	+	.	Name=petG gene
Ophioglossum_Hsu9384	Geneious	tRNA	102836	102909	.	-	.	Name=trnW-CCA tRNA
Ophioglossum_Hsu9384	Geneious	gene	102836	102909	.	-	.	Name=trnW-CCA gene
Ophioglossum_Hsu9384	Geneious	tRNA	103008	103081	.	-	.	Name=trnP-UGG tRNA%3B trnP-GGG tRNA
Ophioglossum_Hsu9384	Geneious	gene	103008	103081	.	-	.	Name=trnP-UGG gene%3B trnP-GGG gene
Ophioglossum_Hsu9384	Geneious	CDS	103439	103567	.	+	0	Name=psaJ CDS
Ophioglossum_Hsu9384	Geneious	gene	103439	103617	.	+	.	Name=psaJ gene
Ophioglossum_Hsu9384	Geneious	gene	103439	103567	.	+	.	Name=psaJ gene
Ophioglossum_Hsu9384	Geneious	CDS	103766	103971	.	+	0	Name=rpl33 CDS
Ophioglossum_Hsu9384	Geneious	CDS	103766	103966	.	+	0	Name=rpl33 CDS
Ophioglossum_Hsu9384	Geneious	gene	103766	103971	.	+	.	Name=rpl33 gene
Ophioglossum_Hsu9384	Geneious	gene	103766	103966	.	+	.	Name=rpl33 gene
Ophioglossum_Hsu9384	Geneious	CDS	104038	104265	.	+	0	Name=rps18 CDS
Ophioglossum_Hsu9384	Geneious	gene	104038	104265	.	+	.	Name=rps18 gene
Ophioglossum_Hsu9384	Geneious	CDS	104630	104977	.	-	0	Name=rpl20 CDS
Ophioglossum_Hsu9384	Geneious	gene	104630	104977	.	-	.	Name=rpl20 gene
Ophioglossum_Hsu9384	Geneious	CDS	104633	104977	.	-	0	Name=rpl20 CDS
Ophioglossum_Hsu9384	Geneious	gene	104633	104977	.	-	.	Name=rpl20 gene
Ophioglossum_Hsu9384	Geneious	intron	105623	105816	.	-	.	Name=rps12 intron 1
Ophioglossum_Hsu9384	Geneious	exon	105817	105930	.	-	.	Name=rps12 exon 1
Ophioglossum_Hsu9384	Geneious	exon	106168	106419	.	-	.	Name=clpP exon 3
Ophioglossum_Hsu9384	Geneious	CDS	108011	108079	.	-	0	Name=clpP CDS;ID=qZZmw4X/jVL4W/bVKEjtF98josU.1694354813329.247
Ophioglossum_Hsu9384	Geneious	CDS	106910	107199	.	-	0	Name=clpP CDS;ID=qZZmw4X/jVL4W/bVKEjtF98josU.1694354813329.247
Ophioglossum_Hsu9384	Geneious	CDS	106168	106420	.	-	0	Name=clpP CDS;ID=qZZmw4X/jVL4W/bVKEjtF98josU.1694354813329.247
Ophioglossum_Hsu9384	Geneious	CDS	108009	108079	.	-	0	Name=clpP CDS;ID=qZZmw4X/jVL4W/bVKEjtF98josU.1694354813329.248
Ophioglossum_Hsu9384	Geneious	CDS	106909	107200	.	-	0	Name=clpP CDS;ID=qZZmw4X/jVL4W/bVKEjtF98josU.1694354813329.248
Ophioglossum_Hsu9384	Geneious	CDS	106168	106419	.	-	0	Name=clpP CDS;ID=qZZmw4X/jVL4W/bVKEjtF98josU.1694354813329.248
Ophioglossum_Hsu9384	Geneious	gene	106168	108079	.	-	.	Name=clpP gene
Ophioglossum_Hsu9384	Geneious	CDS	108011	108079	.	-	0	Name=clpP CDS;ID=qZZmw4X/jVL4W/bVKEjtF98josU.1694354813329.249
Ophioglossum_Hsu9384	Geneious	CDS	106910	107199	.	-	0	Name=clpP CDS;ID=qZZmw4X/jVL4W/bVKEjtF98josU.1694354813329.249
Ophioglossum_Hsu9384	Geneious	CDS	106171	106420	.	-	0	Name=clpP CDS;ID=qZZmw4X/jVL4W/bVKEjtF98josU.1694354813329.249
Ophioglossum_Hsu9384	Geneious	exon	106180	106419	.	-	.	Name=clpP exon 3
Ophioglossum_Hsu9384	Geneious	CDS	108009	108079	.	-	0	Name=clpP CDS;ID=qZZmw4X/jVL4W/bVKEjtF98josU.1694354813329.250
Ophioglossum_Hsu9384	Geneious	CDS	106909	107200	.	-	0	Name=clpP CDS;ID=qZZmw4X/jVL4W/bVKEjtF98josU.1694354813329.250
Ophioglossum_Hsu9384	Geneious	CDS	106180	106419	.	-	0	Name=clpP CDS;ID=qZZmw4X/jVL4W/bVKEjtF98josU.1694354813329.250
Ophioglossum_Hsu9384	Geneious	intron	106420	106908	.	-	.	Name=clpP intron 2
Ophioglossum_Hsu9384	Geneious	exon	106909	107200	.	-	.	Name=clpP exon 2
Ophioglossum_Hsu9384	Geneious	intron	107201	108008	.	-	.	Name=clpP intron 1
Ophioglossum_Hsu9384	Geneious	exon	108009	108079	.	-	.	Name=clpP exon 1
Ophioglossum_Hsu9384	Geneious	CDS	108557	110083	.	+	0	Name=psbB CDS
Ophioglossum_Hsu9384	Geneious	gene	108557	110083	.	+	.	Name=psbB gene
Ophioglossum_Hsu9384	Geneious	CDS	110368	110475	.	+	0	Name=psbT CDS
Ophioglossum_Hsu9384	Geneious	CDS	110368	110466	.	+	0	Name=psbT CDS
Ophioglossum_Hsu9384	Geneious	gene	110368	110475	.	+	.	Name=psbT gene
Ophioglossum_Hsu9384	Geneious	gene	110368	110466	.	+	.	Name=psbT gene
Ophioglossum_Hsu9384	Geneious	CDS	110571	110702	.	-	0	Name=psbN CDS
Ophioglossum_Hsu9384	Geneious	gene	110571	110702	.	-	.	Name=psbN gene
Ophioglossum_Hsu9384	Geneious	CDS	110786	111010	.	+	0	Name=psbH CDS
Ophioglossum_Hsu9384	Geneious	gene	110786	111010	.	+	.	Name=psbH gene
Ophioglossum_Hsu9384	Geneious	gene	111131	112530	.	+	.	Name=petB gene
Ophioglossum_Hsu9384	Geneious	intron	111137	111888	.	+	.	Name=petB intron 1
Ophioglossum_Hsu9384	Geneious	gene	111154	112530	.	+	.	Name=petB gene
Ophioglossum_Hsu9384	Geneious	exon	111889	112530	.	+	.	Name=petB exon 2
Ophioglossum_Hsu9384	Geneious	gene	112697	113891	.	+	.	Name=petD gene
Ophioglossum_Hsu9384	Geneious	intron	112705	113416	.	+	.	Name=petD intron 1
Ophioglossum_Hsu9384	Geneious	exon	113417	113891	.	+	.	Name=petD exon 2
Ophioglossum_Hsu9384	Geneious	CDS	114098	115127	.	-	0	Name=rpoA CDS
Ophioglossum_Hsu9384	Geneious	gene	114098	115127	.	-	.	Name=rpoA gene
Ophioglossum_Hsu9384	Geneious	CDS	114102	115127	.	-	0	Name=rpoA CDS
Ophioglossum_Hsu9384	Geneious	gene	114102	115127	.	-	.	Name=rpoA gene
Ophioglossum_Hsu9384	Geneious	CDS	114120	115127	.	-	0	Name=rpoA CDS
Ophioglossum_Hsu9384	Geneious	gene	114120	115127	.	-	.	Name=rpoA gene
Ophioglossum_Hsu9384	Geneious	CDS	115163	115555	.	-	0	Name=rps11 CDS
Ophioglossum_Hsu9384	Geneious	gene	115163	115555	.	-	.	Name=rps11 gene
Ophioglossum_Hsu9384	Geneious	CDS	115640	115753	.	-	0	Name=rpl36 CDS
Ophioglossum_Hsu9384	Geneious	gene	115640	115753	.	-	.	Name=rpl36 gene
Ophioglossum_Hsu9384	Geneious	CDS	115931	116176	.	-	0	Name=infA CDS
Ophioglossum_Hsu9384	Geneious	gene	115931	116176	.	-	.	Name=infA gene
Ophioglossum_Hsu9384	Geneious	CDS	115934	116176	.	-	0	Name=infA CDS
Ophioglossum_Hsu9384	Geneious	gene	115934	116176	.	-	.	Name=infA gene
Ophioglossum_Hsu9384	Geneious	CDS	116293	116691	.	-	0	Name=rps8 CDS
Ophioglossum_Hsu9384	Geneious	gene	116293	116691	.	-	.	Name=rps8 gene
Ophioglossum_Hsu9384	Geneious	CDS	117045	117413	.	-	0	Name=rpl14 CDS
Ophioglossum_Hsu9384	Geneious	gene	117045	117413	.	-	.	Name=rpl14 gene
Ophioglossum_Hsu9384	Geneious	exon	117587	118000	.	-	.	Name=rpl16 exon 2
Ophioglossum_Hsu9384	Geneious	gene	117587	118775	.	-	.	Name=rpl16 gene
Ophioglossum_Hsu9384	Geneious	intron	118001	118766	.	-	.	Name=rpl16 intron 1
Ophioglossum_Hsu9384	Geneious	CDS	118893	119549	.	-	0	Name=rps3 CDS
Ophioglossum_Hsu9384	Geneious	gene	118893	119549	.	-	.	Name=rps3 gene
Ophioglossum_Hsu9384	Geneious	CDS	119579	119947	.	-	0	Name=rpl22 CDS
Ophioglossum_Hsu9384	Geneious	gene	119579	119947	.	-	.	Name=rpl22 gene
Ophioglossum_Hsu9384	Geneious	CDS	119603	119965	.	-	0	Name=rpl22 CDS
Ophioglossum_Hsu9384	Geneious	CDS	119603	119947	.	-	0	Name=rpl22 CDS
Ophioglossum_Hsu9384	Geneious	gene	119603	119965	.	-	.	Name=rpl22 gene
Ophioglossum_Hsu9384	Geneious	gene	119603	119947	.	-	.	Name=rpl22 gene
Ophioglossum_Hsu9384	Geneious	CDS	119990	120268	.	-	0	Name=rps19 CDS
Ophioglossum_Hsu9384	Geneious	gene	119990	120268	.	-	.	Name=rps19 gene
Ophioglossum_Hsu9384	Geneious	exon	120305	120741	.	-	.	Name=rpl2 exon 2
Ophioglossum_Hsu9384	Geneious	CDS	121398	121794	.	-	0	Name=rpl2 CDS;ID=qZZmw4X/jVL4W/bVKEjtF98josU.1694354813329.251
Ophioglossum_Hsu9384	Geneious	CDS	120305	120741	.	-	0	Name=rpl2 CDS;ID=qZZmw4X/jVL4W/bVKEjtF98josU.1694354813329.251
Ophioglossum_Hsu9384	Geneious	CDS	121399	121794	.	-	0	Name=rpl2 CDS;ID=qZZmw4X/jVL4W/bVKEjtF98josU.1694354813329.252
Ophioglossum_Hsu9384	Geneious	CDS	120305	120742	.	-	0	Name=rpl2 CDS;ID=qZZmw4X/jVL4W/bVKEjtF98josU.1694354813329.252
Ophioglossum_Hsu9384	Geneious	gene	120305	121815	.	-	.	Name=rpl2 gene
Ophioglossum_Hsu9384	Geneious	intron	120742	121422	.	-	.	Name=rpl2 intron 1
Ophioglossum_Hsu9384	Geneious	exon	121398	121794	.	-	.	Name=rpl2 exon 1
Ophioglossum_Hsu9384	Geneious	repeat_region	121678	131439	.	-	.	Name=inverted repeat A region%3B IRA repeat region
Ophioglossum_Hsu9384	Geneious	repeat_region	121678	131437	.	+	.	Name=inverted repeat B region%3B IRB repeat region
Ophioglossum_Hsu9384	Geneious	CDS	121821	122093	.	-	0	Name=rpl23 CDS
Ophioglossum_Hsu9384	Geneious	gene	121821	122093	.	-	.	Name=rpl23 gene
Ophioglossum_Hsu9384	Geneious	misc_feature	122147	133200	.	-	.	Name=IRA
Ophioglossum_Hsu9384	Geneious	misc_feature	122183	131653	.	+	.	Name=IRB
Ophioglossum_Hsu9384	Geneious	misc_feature	122183	131653	.	-	.	Name=IRA
Ophioglossum_Hsu9384	Geneious	tRNA	122282	122355	.	-	.	Name=trnI-CAU tRNA
Ophioglossum_Hsu9384	Geneious	gene	122282	122355	.	-	.	Name=trnI-CAU gene
Ophioglossum_Hsu9384	Geneious	repeat_region	122420	132199	.	-	.	Name=inverted repeat B repeat region
Ophioglossum_Hsu9384	Geneious	repeat_region	122421	132199	.	+	.	Name=inverted repeat A repeat region
Ophioglossum_Hsu9384	Geneious	exon	123213	123249	.	+	.	Name=trnV-UAC exon 1
Ophioglossum_Hsu9384	Geneious	tRNA	123213	123284	.	+	.	Name=trnV-GAC tRNA
Ophioglossum_Hsu9384	Geneious	gene	123213	123284	.	+	.	Name=trnV-GAC gene
Ophioglossum_Hsu9384	Geneious	rRNA	123497	124996	.	+	.	Name=rrn16 rRNA
Ophioglossum_Hsu9384	Geneious	gene	123497	124996	.	+	.	Name=rrn16 gene
Ophioglossum_Hsu9384	Geneious	rRNA	123499	124996	.	+	.	Name=rrn16 rRNA
Ophioglossum_Hsu9384	Geneious	gene	123499	124996	.	+	.	Name=rrn16 gene
Ophioglossum_Hsu9384	Geneious	exon	125276	125313	.	+	.	Name=trnI-GAU exon 1%3B trnA-UGC exon 1
Ophioglossum_Hsu9384	Geneious	tRNA	125276	125313	.	+	.	Name=trnI-GAU tRNA;ID=qZZmw4X/jVL4W/bVKEjtF98josU.1694354813329.253
Ophioglossum_Hsu9384	Geneious	tRNA	126222	126256	.	+	.	Name=trnI-GAU tRNA;ID=qZZmw4X/jVL4W/bVKEjtF98josU.1694354813329.253
Ophioglossum_Hsu9384	Geneious	tRNA	125276	125315	.	+	.	Name=trnI-GAU tRNA;ID=qZZmw4X/jVL4W/bVKEjtF98josU.1694354813329.254
Ophioglossum_Hsu9384	Geneious	tRNA	126222	126256	.	+	.	Name=trnI-GAU tRNA;ID=qZZmw4X/jVL4W/bVKEjtF98josU.1694354813329.254
Ophioglossum_Hsu9384	Geneious	gene	125276	126268	.	+	.	Name=trnI-GAU gene
Ophioglossum_Hsu9384	Geneious	gene	125276	126256	.	+	.	Name=trnI-GAU gene
Ophioglossum_Hsu9384	Geneious	intron	125314	126221	.	+	.	Name=trnI-GAU intron 1
Ophioglossum_Hsu9384	Geneious	exon	126222	126256	.	+	.	Name=trnI-GAU exon 2
Ophioglossum_Hsu9384	Geneious	exon	126317	126354	.	+	.	Name=trnA-UGC exon 1%3B trnV-UAC exon 1
Ophioglossum_Hsu9384	Geneious	tRNA	126317	126354	.	+	.	Name=trnA-UGC%3B trnV-UAC tRNA;ID=qZZmw4X/jVL4W/bVKEjtF98josU.1694354813329.255
Ophioglossum_Hsu9384	Geneious	tRNA	127105	127139	.	+	.	Name=trnA-UGC%3B trnV-UAC tRNA;ID=qZZmw4X/jVL4W/bVKEjtF98josU.1694354813329.255
Ophioglossum_Hsu9384	Geneious	gene	126317	127139	.	+	.	Name=trnA-UGC gene
Ophioglossum_Hsu9384	Geneious	exon	126318	126354	.	+	.	Name=trnI-GAU exon 1
Ophioglossum_Hsu9384	Geneious	intron	126355	127104	.	+	.	Name=trnA-UGC intron 1
Ophioglossum_Hsu9384	Geneious	exon	127105	127139	.	+	.	Name=trnA-UGC exon 2%3B trnV-UAC exon 2
Ophioglossum_Hsu9384	Geneious	rRNA	127292	130107	.	+	.	Name=rrn23 rRNA
Ophioglossum_Hsu9384	Geneious	rRNA	127292	130105	.	+	.	Name=rrn23 rRNA
Ophioglossum_Hsu9384	Geneious	rRNA	127292	130104	.	+	.	Name=rrn23 rRNA
Ophioglossum_Hsu9384	Geneious	gene	127292	130107	.	+	.	Name=rrn23 gene
Ophioglossum_Hsu9384	Geneious	gene	127292	130105	.	+	.	Name=rrn23 gene
Ophioglossum_Hsu9384	Geneious	gene	127292	130104	.	+	.	Name=rrn23 gene
Ophioglossum_Hsu9384	Geneious	rRNA	130136	130238	.	+	.	Name=rrn4.5 rRNA
Ophioglossum_Hsu9384	Geneious	gene	130136	130238	.	+	.	Name=rrn4.5 gene
Ophioglossum_Hsu9384	Geneious	rRNA	130477	130597	.	+	.	Name=rrn5 rRNA
Ophioglossum_Hsu9384	Geneious	gene	130477	130597	.	+	.	Name=rrn5 gene
Ophioglossum_Hsu9384	Geneious	rRNA	130479	130597	.	+	.	Name=rrn5 rRNA
Ophioglossum_Hsu9384	Geneious	gene	130479	130597	.	+	.	Name=rrn5 gene
Ophioglossum_Hsu9384	Geneious	tRNA	131220	131293	.	+	.	Name=trnR-ACG tRNA%3B trnR-CCG tRNA
Ophioglossum_Hsu9384	Geneious	tRNA	131220	131292	.	+	.	Name=trnR-ACG tRNA
Ophioglossum_Hsu9384	Geneious	gene	131220	131293	.	+	.	Name=trnR-ACG gene%3B trnR-CCG gene
Ophioglossum_Hsu9384	Geneious	gene	131220	131292	.	+	.	Name=trnR-ACG gene
Ophioglossum_Hsu9384	Geneious	tRNA	131638	131709	.	-	.	Name=trnN-GUU tRNA
Ophioglossum_Hsu9384	Geneious	gene	131638	131709	.	-	.	Name=trnN-GUU gene
Ophioglossum_Hsu9384	Geneious	CDS	131984	134152	.	-	0	Name=ndhF CDS
Ophioglossum_Hsu9384	Geneious	gene	131984	134152	.	-	.	Name=ndhF gene
Ophioglossum_Hsu9384	Geneious	gene	131984	132199	.	-	.	Name=ndhF gene
Ophioglossum_Hsu9384	Geneious	CDS	134497	134853	.	+	0	Name=rpl21 CDS
Ophioglossum_Hsu9384	Geneious	CDS	134497	134850	.	+	0	Name=rpl21 CDS
Ophioglossum_Hsu9384	Geneious	gene	134497	134853	.	+	.	Name=rpl21 gene
Ophioglossum_Hsu9384	Geneious	gene	134497	134850	.	+	.	Name=rpl21 gene
Ophioglossum_Hsu9384	Geneious	CDS	134880	135059	.	+	0	Name=rpl32 CDS
Ophioglossum_Hsu9384	Geneious	gene	134880	135059	.	+	.	Name=rpl32 gene
Ophioglossum_Hsu9384	Geneious	tRNA	135384	135457	.	-	.	Name=trnP-GGG tRNA%3B trnP-UGG tRNA
Ophioglossum_Hsu9384	Geneious	gene	135384	135457	.	-	.	Name=trnP-GGG gene%3B trnP-UGG gene
Ophioglossum_Hsu9384	Geneious	tRNA	135600	135679	.	+	.	Name=trnL-UAG tRNA
Ophioglossum_Hsu9384	Geneious	gene	135600	135679	.	+	.	Name=trnL-UAG gene
Ophioglossum_Hsu9384	Geneious	gene	135600	135659	.	+	.	Name=trnL-UAG gene
Ophioglossum_Hsu9384	Geneious	CDS	135829	136782	.	+	0	Name=ccsA CDS
Ophioglossum_Hsu9384	Geneious	gene	135829	136782	.	+	.	Name=ccsA gene
