# Supplementary material for: Organellar phylogenomics of Ophioglossaceae fern genera
Source: Front Plant Sci. 2024 Jan 15;14:1294716. doi: 10.3389/fpls.2023.1294716 (PMC10823028; doi:10.3389/fpls.2023.1294716)
Supplement: Supplementary file 2 [file DataSheet_2.zip › Supplementary file S1/plastome/gff/Ophioglossum_NC_020147.gff]

##gff-version 3
##source-version geneious 2023.2.1
##sequence-region	Ophioglossum_NC_020147	1	138270
Ophioglossum_NC_020147	Geneious	region	1	138270	.	+	0	Is_circular=true
Ophioglossum_NC_020147	Geneious	source	1	138270	.	+	.	Name=source Ophioglossum californicum
Ophioglossum_NC_020147	Geneious	gene	82230	82544	.	-	.	Name=rps12 gene;ID=qZZmw4X/jVL4W/bVKEjtF98josU.1694354813345.256
Ophioglossum_NC_020147	Geneious	gene	114	571	.	+	.	Name=rps12 gene;ID=qZZmw4X/jVL4W/bVKEjtF98josU.1694354813345.256
Ophioglossum_NC_020147	Geneious	intron	114	313	.	+	.	Name=rps12 intron 1
Ophioglossum_NC_020147	Geneious	CDS	82431	82544	.	-	0	Name=rps12 CDS;ID=qZZmw4X/jVL4W/bVKEjtF98josU.1694354813345.257
Ophioglossum_NC_020147	Geneious	CDS	314	571	.	+	0	Name=rps12 CDS;ID=qZZmw4X/jVL4W/bVKEjtF98josU.1694354813345.257
Ophioglossum_NC_020147	Geneious	exon	314	571	.	+	.	Name=rps12 exon 2
Ophioglossum_NC_020147	Geneious	gene	650	1117	.	+	.	Name=rps7 gene
Ophioglossum_NC_020147	Geneious	CDS	650	1117	.	+	0	Name=rps7 CDS
Ophioglossum_NC_020147	Geneious	gene	1320	3531	.	+	.	Name=ndhB gene
Ophioglossum_NC_020147	Geneious	CDS	1320	2042	.	+	0	Name=ndhB CDS;ID=qZZmw4X/jVL4W/bVKEjtF98josU.1694354813345.258
Ophioglossum_NC_020147	Geneious	CDS	2770	3531	.	+	0	Name=ndhB CDS;ID=qZZmw4X/jVL4W/bVKEjtF98josU.1694354813345.258
Ophioglossum_NC_020147	Geneious	exon	1320	2042	.	+	.	Name=ndhB exon 1
Ophioglossum_NC_020147	Geneious	intron	2043	2769	.	+	.	Name=ndhB intron 1
Ophioglossum_NC_020147	Geneious	exon	2770	3531	.	+	.	Name=ndhB exon 2
Ophioglossum_NC_020147	Geneious	gene	4491	4571	.	+	.	Name=trnL-CAA gene
Ophioglossum_NC_020147	Geneious	tRNA	4491	4571	.	+	.	Name=trnL-CAA tRNA
Ophioglossum_NC_020147	Geneious	gene	6150	13055	.	-	.	Name=ycf2 gene
Ophioglossum_NC_020147	Geneious	CDS	6150	13055	.	-	0	Name=ycf2 CDS
Ophioglossum_NC_020147	Geneious	gene	14919	14992	.	-	.	Name=trnH-GUG gene
Ophioglossum_NC_020147	Geneious	tRNA	14919	14992	.	-	.	Name=trnH-GUG tRNA
Ophioglossum_NC_020147	Geneious	gene	15270	16331	.	-	.	Name=psbA gene
Ophioglossum_NC_020147	Geneious	CDS	15270	16331	.	-	0	Name=psbA CDS
Ophioglossum_NC_020147	Geneious	gene	16673	19068	.	-	.	Name=trnK-UUU gene
Ophioglossum_NC_020147	Geneious	tRNA	19032	19068	.	-	.	Name=trnK-UUU tRNA;ID=qZZmw4X/jVL4W/bVKEjtF98josU.1694354813345.259
Ophioglossum_NC_020147	Geneious	tRNA	16673	16707	.	-	.	Name=trnK-UUU tRNA;ID=qZZmw4X/jVL4W/bVKEjtF98josU.1694354813345.259
Ophioglossum_NC_020147	Geneious	exon	16673	16707	.	-	.	Name=trnK-UUU exon 2
Ophioglossum_NC_020147	Geneious	intron	16708	19031	.	-	.	Name=trnK-UUU intron 1
Ophioglossum_NC_020147	Geneious	gene	16843	18186	.	-	.	Name=matK gene
Ophioglossum_NC_020147	Geneious	CDS	16843	18186	.	-	0	Name=matK CDS
Ophioglossum_NC_020147	Geneious	exon	19032	19068	.	-	.	Name=trnK-UUU exon 1
Ophioglossum_NC_020147	Geneious	gene	19735	21276	.	-	.	Name=chlB gene
Ophioglossum_NC_020147	Geneious	CDS	19735	21276	.	-	0	Name=chlB CDS
Ophioglossum_NC_020147	Geneious	gene	21482	21553	.	-	.	Name=trnQ-UUG gene
Ophioglossum_NC_020147	Geneious	tRNA	21482	21553	.	-	.	Name=trnQ-UUG tRNA
Ophioglossum_NC_020147	Geneious	gene	21864	22040	.	+	.	Name=psbK gene
Ophioglossum_NC_020147	Geneious	CDS	21864	22040	.	+	0	Name=psbK CDS
Ophioglossum_NC_020147	Geneious	gene	22381	22464	.	+	.	Name=trnS-CGA gene
Ophioglossum_NC_020147	Geneious	tRNA	22381	22464	.	+	.	Name=trnS-CGA tRNA
Ophioglossum_NC_020147	Geneious	gene	22720	22830	.	+	.	Name=psbI gene
Ophioglossum_NC_020147	Geneious	CDS	22720	22830	.	+	0	Name=psbI CDS
Ophioglossum_NC_020147	Geneious	gene	22851	22941	.	-	.	Name=trnS-GCU gene
Ophioglossum_NC_020147	Geneious	tRNA	22851	22941	.	-	.	Name=trnS-GCU tRNA
Ophioglossum_NC_020147	Geneious	gene	23229	23327	.	-	.	Name=psaM gene
Ophioglossum_NC_020147	Geneious	CDS	23229	23327	.	-	0	Name=psaM CDS
Ophioglossum_NC_020147	Geneious	gene	23647	23748	.	+	.	Name=ycf12 gene
Ophioglossum_NC_020147	Geneious	CDS	23647	23748	.	+	0	Name=ycf12 CDS
Ophioglossum_NC_020147	Geneious	gene	23892	24695	.	+	.	Name=trnG-GCC gene
Ophioglossum_NC_020147	Geneious	tRNA	23892	23914	.	+	.	Name=trnG-GCC tRNA;ID=qZZmw4X/jVL4W/bVKEjtF98josU.1694354813345.260
Ophioglossum_NC_020147	Geneious	tRNA	24648	24695	.	+	.	Name=trnG-GCC tRNA;ID=qZZmw4X/jVL4W/bVKEjtF98josU.1694354813345.260
Ophioglossum_NC_020147	Geneious	exon	23892	23914	.	+	.	Name=trnG-GCC exon 1
Ophioglossum_NC_020147	Geneious	intron	23915	24647	.	+	.	Name=trnG-GCC intron 1
Ophioglossum_NC_020147	Geneious	exon	24648	24695	.	+	.	Name=trnG-GCC exon 2
Ophioglossum_NC_020147	Geneious	gene	24779	24850	.	+	.	Name=trnR-UCU gene
Ophioglossum_NC_020147	Geneious	tRNA	24779	24850	.	+	.	Name=trnR-UCU tRNA
Ophioglossum_NC_020147	Geneious	gene	24979	26505	.	-	.	Name=atpA gene
Ophioglossum_NC_020147	Geneious	CDS	24979	26505	.	-	0	Name=atpA CDS
Ophioglossum_NC_020147	Geneious	gene	26549	27839	.	-	.	Name=atpF gene
Ophioglossum_NC_020147	Geneious	CDS	27695	27839	.	-	0	Name=atpF CDS;ID=qZZmw4X/jVL4W/bVKEjtF98josU.1694354813345.261
Ophioglossum_NC_020147	Geneious	CDS	26549	26958	.	-	0	Name=atpF CDS;ID=qZZmw4X/jVL4W/bVKEjtF98josU.1694354813345.261
Ophioglossum_NC_020147	Geneious	exon	26549	26958	.	-	.	Name=atpF exon 2
Ophioglossum_NC_020147	Geneious	intron	26959	27694	.	-	.	Name=atpF intron 1
Ophioglossum_NC_020147	Geneious	exon	27695	27839	.	-	.	Name=atpF exon 1
Ophioglossum_NC_020147	Geneious	gene	28137	28382	.	-	.	Name=atpH gene
Ophioglossum_NC_020147	Geneious	CDS	28137	28382	.	-	0	Name=atpH CDS
Ophioglossum_NC_020147	Geneious	gene	28695	29411	.	-	.	Name=atpI gene
Ophioglossum_NC_020147	Geneious	CDS	28695	29411	.	-	0	Name=atpI CDS
Ophioglossum_NC_020147	Geneious	gene	29679	30392	.	-	.	Name=rps2 gene
Ophioglossum_NC_020147	Geneious	CDS	29679	30392	.	-	0	Name=rps2 CDS
Ophioglossum_NC_020147	Geneious	gene	30505	34743	.	-	.	Name=rpoC2 gene
Ophioglossum_NC_020147	Geneious	CDS	30505	34743	.	-	0	Name=rpoC2 CDS
Ophioglossum_NC_020147	Geneious	gene	34840	37690	.	-	.	Name=rpoC1 gene
Ophioglossum_NC_020147	Geneious	CDS	37259	37690	.	-	0	Name=rpoC1 CDS;ID=qZZmw4X/jVL4W/bVKEjtF98josU.1694354813345.262
Ophioglossum_NC_020147	Geneious	CDS	34840	36489	.	-	0	Name=rpoC1 CDS;ID=qZZmw4X/jVL4W/bVKEjtF98josU.1694354813345.262
Ophioglossum_NC_020147	Geneious	exon	34840	36489	.	-	.	Name=rpoC1 exon 2
Ophioglossum_NC_020147	Geneious	intron	36490	37258	.	-	.	Name=rpoC1 intron 1
Ophioglossum_NC_020147	Geneious	exon	37259	37690	.	-	.	Name=rpoC1 exon 1
Ophioglossum_NC_020147	Geneious	gene	37717	40905	.	-	.	Name=rpoB gene
Ophioglossum_NC_020147	Geneious	CDS	37717	40905	.	-	0	Name=rpoB CDS
Ophioglossum_NC_020147	Geneious	gene	41197	41268	.	+	.	Name=trnC-GCA gene
Ophioglossum_NC_020147	Geneious	tRNA	41197	41268	.	+	.	Name=trnC-GCA tRNA
Ophioglossum_NC_020147	Geneious	gene	41496	41585	.	+	.	Name=petN gene
Ophioglossum_NC_020147	Geneious	CDS	41496	41585	.	+	0	Name=petN CDS
Ophioglossum_NC_020147	Geneious	gene	42214	42318	.	-	.	Name=psbM gene
Ophioglossum_NC_020147	Geneious	CDS	42214	42318	.	-	0	Name=psbM CDS
Ophioglossum_NC_020147	Geneious	gene	42905	42978	.	+	.	Name=trnD-GUC gene
Ophioglossum_NC_020147	Geneious	tRNA	42905	42978	.	+	.	Name=trnD-GUC tRNA
Ophioglossum_NC_020147	Geneious	gene	43023	43104	.	-	.	Name=trnY-GUA gene
Ophioglossum_NC_020147	Geneious	tRNA	43023	43104	.	-	.	Name=trnY-GUA tRNA
Ophioglossum_NC_020147	Geneious	gene	43200	43272	.	-	.	Name=trnE-UUC gene
Ophioglossum_NC_020147	Geneious	tRNA	43200	43272	.	-	.	Name=trnE-UUC tRNA
Ophioglossum_NC_020147	Geneious	gene	43461	43531	.	-	.	Name=trnG-UCC gene
Ophioglossum_NC_020147	Geneious	tRNA	43461	43531	.	-	.	Name=trnG-UCC tRNA
Ophioglossum_NC_020147	Geneious	gene	43771	43959	.	-	.	Name=psbZ gene
Ophioglossum_NC_020147	Geneious	CDS	43771	43959	.	-	0	Name=psbZ CDS
Ophioglossum_NC_020147	Geneious	gene	44329	44417	.	+	.	Name=trnS-UGA gene
Ophioglossum_NC_020147	Geneious	tRNA	44329	44417	.	+	.	Name=trnS-UGA tRNA
Ophioglossum_NC_020147	Geneious	gene	44513	45934	.	-	.	Name=psbC gene
Ophioglossum_NC_020147	Geneious	CDS	44513	45934	.	-	0	Name=psbC CDS
Ophioglossum_NC_020147	Geneious	gene	45882	46943	.	-	.	Name=psbD gene
Ophioglossum_NC_020147	Geneious	CDS	45882	46943	.	-	0	Name=psbD CDS
Ophioglossum_NC_020147	Geneious	gene	47681	47752	.	-	.	Name=trnT-GGU gene
Ophioglossum_NC_020147	Geneious	tRNA	47681	47752	.	-	.	Name=trnT-GGU tRNA
Ophioglossum_NC_020147	Geneious	gene	52150	52221	.	-	.	Name=trnfM-CAU gene
Ophioglossum_NC_020147	Geneious	tRNA	52150	52221	.	-	.	Name=trnfM-CAU tRNA
Ophioglossum_NC_020147	Geneious	gene	52354	52656	.	-	.	Name=rps14 gene
Ophioglossum_NC_020147	Geneious	CDS	52354	52656	.	-	0	Name=rps14 CDS
Ophioglossum_NC_020147	Geneious	gene	52893	55097	.	-	.	Name=psaB gene
Ophioglossum_NC_020147	Geneious	CDS	52893	55097	.	-	0	Name=psaB CDS
Ophioglossum_NC_020147	Geneious	gene	55123	57375	.	-	.	Name=psaA gene
Ophioglossum_NC_020147	Geneious	CDS	55123	57375	.	-	0	Name=psaA CDS
Ophioglossum_NC_020147	Geneious	gene	57720	59579	.	-	.	Name=ycf3 gene
Ophioglossum_NC_020147	Geneious	CDS	59456	59579	.	-	0	Name=ycf3 CDS;ID=qZZmw4X/jVL4W/bVKEjtF98josU.1694354813345.263
Ophioglossum_NC_020147	Geneious	CDS	58563	58792	.	-	0	Name=ycf3 CDS;ID=qZZmw4X/jVL4W/bVKEjtF98josU.1694354813345.263
Ophioglossum_NC_020147	Geneious	CDS	57720	57875	.	-	0	Name=ycf3 CDS;ID=qZZmw4X/jVL4W/bVKEjtF98josU.1694354813345.263
Ophioglossum_NC_020147	Geneious	exon	57720	57875	.	-	.	Name=ycf3 exon 3
Ophioglossum_NC_020147	Geneious	intron	57876	58562	.	-	.	Name=ycf3 intron 2
Ophioglossum_NC_020147	Geneious	exon	58563	58792	.	-	.	Name=ycf3 exon 2
Ophioglossum_NC_020147	Geneious	intron	58793	59455	.	-	.	Name=ycf3 intron 1
Ophioglossum_NC_020147	Geneious	exon	59456	59579	.	-	.	Name=ycf3 exon 1
Ophioglossum_NC_020147	Geneious	gene	60104	60191	.	+	.	Name=trnS-GGA gene
Ophioglossum_NC_020147	Geneious	tRNA	60104	60191	.	+	.	Name=trnS-GGA tRNA
Ophioglossum_NC_020147	Geneious	gene	60475	61089	.	-	.	Name=rps4 gene
Ophioglossum_NC_020147	Geneious	CDS	60475	61089	.	-	0	Name=rps4 CDS
Ophioglossum_NC_020147	Geneious	gene	63423	63820	.	+	.	Name=trnL-UAA gene
Ophioglossum_NC_020147	Geneious	tRNA	63423	63456	.	+	.	Name=trnL-UAA tRNA;ID=qZZmw4X/jVL4W/bVKEjtF98josU.1694354813345.264
Ophioglossum_NC_020147	Geneious	tRNA	63767	63820	.	+	.	Name=trnL-UAA tRNA;ID=qZZmw4X/jVL4W/bVKEjtF98josU.1694354813345.264
Ophioglossum_NC_020147	Geneious	exon	63423	63456	.	+	.	Name=trnL-UAA exon 1
Ophioglossum_NC_020147	Geneious	intron	63457	63766	.	+	.	Name=trnL-UAA intron 1
Ophioglossum_NC_020147	Geneious	exon	63767	63820	.	+	.	Name=trnL-UAA exon 2
Ophioglossum_NC_020147	Geneious	gene	64148	64220	.	+	.	Name=trnF-GAA gene
Ophioglossum_NC_020147	Geneious	tRNA	64148	64220	.	+	.	Name=trnF-GAA tRNA
Ophioglossum_NC_020147	Geneious	gene	64420	64944	.	-	.	Name=ndhJ gene
Ophioglossum_NC_020147	Geneious	CDS	64420	64944	.	-	0	Name=ndhJ CDS
Ophioglossum_NC_020147	Geneious	gene	65080	65748	.	-	.	Name=ndhK gene
Ophioglossum_NC_020147	Geneious	CDS	65080	65748	.	-	0	Name=ndhK CDS
Ophioglossum_NC_020147	Geneious	gene	65703	66080	.	-	.	Name=ndhC gene
Ophioglossum_NC_020147	Geneious	CDS	65703	66080	.	-	0	Name=ndhC CDS
Ophioglossum_NC_020147	Geneious	gene	66284	66898	.	-	.	Name=trnV-UAC gene
Ophioglossum_NC_020147	Geneious	tRNA	66862	66898	.	-	.	Name=trnV-UAC tRNA;ID=qZZmw4X/jVL4W/bVKEjtF98josU.1694354813345.265
Ophioglossum_NC_020147	Geneious	tRNA	66284	66318	.	-	.	Name=trnV-UAC tRNA;ID=qZZmw4X/jVL4W/bVKEjtF98josU.1694354813345.265
Ophioglossum_NC_020147	Geneious	exon	66284	66318	.	-	.	Name=trnV-UAC exon 2
Ophioglossum_NC_020147	Geneious	intron	66319	66861	.	-	.	Name=trnV-UAC intron 1
Ophioglossum_NC_020147	Geneious	exon	66862	66898	.	-	.	Name=trnV-UAC exon 1
Ophioglossum_NC_020147	Geneious	gene	67065	67137	.	+	.	Name=trnM-CAU gene
Ophioglossum_NC_020147	Geneious	tRNA	67065	67137	.	+	.	Name=trnM-CAU tRNA
Ophioglossum_NC_020147	Geneious	gene	67335	67733	.	-	.	Name=atpE gene
Ophioglossum_NC_020147	Geneious	CDS	67335	67733	.	-	0	Name=atpE CDS
Ophioglossum_NC_020147	Geneious	gene	67742	69220	.	-	.	Name=atpB gene
Ophioglossum_NC_020147	Geneious	CDS	67742	69220	.	-	0	Name=atpB CDS
Ophioglossum_NC_020147	Geneious	gene	69818	71245	.	+	.	Name=rbcL gene
Ophioglossum_NC_020147	Geneious	CDS	69818	71245	.	+	0	Name=rbcL CDS
Ophioglossum_NC_020147	Geneious	gene	71385	71458	.	+	.	Name=trnR-CCG gene
Ophioglossum_NC_020147	Geneious	tRNA	71385	71458	.	+	.	Name=trnR-CCG tRNA
Ophioglossum_NC_020147	Geneious	gene	71777	72712	.	+	.	Name=accD gene
Ophioglossum_NC_020147	Geneious	CDS	71777	72712	.	+	0	Name=accD CDS
Ophioglossum_NC_020147	Geneious	gene	73048	73158	.	+	.	Name=psaI gene
Ophioglossum_NC_020147	Geneious	CDS	73048	73158	.	+	0	Name=psaI CDS
Ophioglossum_NC_020147	Geneious	gene	73654	74208	.	+	.	Name=ycf4 gene
Ophioglossum_NC_020147	Geneious	CDS	73654	74208	.	+	0	Name=ycf4 CDS
Ophioglossum_NC_020147	Geneious	gene	74506	75858	.	+	.	Name=cemA gene
Ophioglossum_NC_020147	Geneious	CDS	74506	75858	.	+	0	Name=cemA CDS
Ophioglossum_NC_020147	Geneious	gene	76088	77053	.	+	.	Name=petA gene
Ophioglossum_NC_020147	Geneious	CDS	76088	77053	.	+	0	Name=petA CDS
Ophioglossum_NC_020147	Geneious	gene	77695	77817	.	-	.	Name=psbJ gene
Ophioglossum_NC_020147	Geneious	CDS	77695	77817	.	-	0	Name=psbJ CDS
Ophioglossum_NC_020147	Geneious	gene	77948	78064	.	-	.	Name=psbL gene
Ophioglossum_NC_020147	Geneious	CDS	77948	78064	.	-	0	Name=psbL CDS
Ophioglossum_NC_020147	Geneious	gene	78083	78202	.	-	.	Name=psbF gene
Ophioglossum_NC_020147	Geneious	CDS	78083	78202	.	-	0	Name=psbF CDS
Ophioglossum_NC_020147	Geneious	gene	78212	78463	.	-	.	Name=psbE gene
Ophioglossum_NC_020147	Geneious	CDS	78212	78463	.	-	0	Name=psbE CDS
Ophioglossum_NC_020147	Geneious	gene	78908	79003	.	+	.	Name=petL gene
Ophioglossum_NC_020147	Geneious	CDS	78908	79003	.	+	0	Name=petL CDS
Ophioglossum_NC_020147	Geneious	gene	79170	79283	.	+	.	Name=petG gene
Ophioglossum_NC_020147	Geneious	CDS	79170	79283	.	+	0	Name=petG CDS
Ophioglossum_NC_020147	Geneious	gene	79442	79515	.	-	.	Name=trnW-CCA gene
Ophioglossum_NC_020147	Geneious	tRNA	79442	79515	.	-	.	Name=trnW-CCA tRNA
Ophioglossum_NC_020147	Geneious	gene	79614	79687	.	-	.	Name=trnP-UGG gene
Ophioglossum_NC_020147	Geneious	tRNA	79614	79687	.	-	.	Name=trnP-UGG tRNA
Ophioglossum_NC_020147	Geneious	gene	80057	80235	.	+	.	Name=psaJ gene
Ophioglossum_NC_020147	Geneious	CDS	80057	80185	.	+	0	Name=psaJ CDS
Ophioglossum_NC_020147	Geneious	gene	80384	80584	.	+	.	Name=rpl33 gene
Ophioglossum_NC_020147	Geneious	CDS	80384	80584	.	+	0	Name=rpl33 CDS
Ophioglossum_NC_020147	Geneious	gene	80656	80883	.	+	.	Name=rps18 gene
Ophioglossum_NC_020147	Geneious	CDS	80656	80883	.	+	0	Name=rps18 CDS
Ophioglossum_NC_020147	Geneious	gene	81240	81584	.	-	.	Name=rpl20 gene
Ophioglossum_NC_020147	Geneious	CDS	81240	81584	.	-	0	Name=rpl20 CDS
Ophioglossum_NC_020147	Geneious	intron	82230	82430	.	-	.	Name=rps12 intron 1
Ophioglossum_NC_020147	Geneious	gene	82782	84690	.	-	.	Name=clpP gene
Ophioglossum_NC_020147	Geneious	CDS	84620	84690	.	-	0	Name=clpP CDS;ID=qZZmw4X/jVL4W/bVKEjtF98josU.1694354813345.266
Ophioglossum_NC_020147	Geneious	CDS	83522	83813	.	-	0	Name=clpP CDS;ID=qZZmw4X/jVL4W/bVKEjtF98josU.1694354813345.266
Ophioglossum_NC_020147	Geneious	CDS	82782	83033	.	-	0	Name=clpP CDS;ID=qZZmw4X/jVL4W/bVKEjtF98josU.1694354813345.266
Ophioglossum_NC_020147	Geneious	exon	82782	83033	.	-	.	Name=clpP exon 3
Ophioglossum_NC_020147	Geneious	intron	83034	83521	.	-	.	Name=clpP intron 2
Ophioglossum_NC_020147	Geneious	exon	83522	83813	.	-	.	Name=clpP exon 2
Ophioglossum_NC_020147	Geneious	intron	83814	84619	.	-	.	Name=clpP intron 1
Ophioglossum_NC_020147	Geneious	exon	84620	84690	.	-	.	Name=clpP exon 1
Ophioglossum_NC_020147	Geneious	gene	85167	86693	.	+	.	Name=psbB gene
Ophioglossum_NC_020147	Geneious	CDS	85167	86693	.	+	0	Name=psbB CDS
Ophioglossum_NC_020147	Geneious	gene	86981	87088	.	+	.	Name=psbT gene
Ophioglossum_NC_020147	Geneious	CDS	86981	87088	.	+	0	Name=psbT CDS
Ophioglossum_NC_020147	Geneious	gene	87184	87315	.	-	.	Name=psbN gene
Ophioglossum_NC_020147	Geneious	CDS	87184	87315	.	-	0	Name=psbN CDS
Ophioglossum_NC_020147	Geneious	gene	87399	87623	.	+	.	Name=psbH gene
Ophioglossum_NC_020147	Geneious	CDS	87399	87623	.	+	0	Name=psbH CDS
Ophioglossum_NC_020147	Geneious	gene	87744	89143	.	+	.	Name=petB gene
Ophioglossum_NC_020147	Geneious	CDS	87744	87749	.	+	0	Name=petB CDS;ID=qZZmw4X/jVL4W/bVKEjtF98josU.1694354813345.267
Ophioglossum_NC_020147	Geneious	CDS	88502	89143	.	+	0	Name=petB CDS;ID=qZZmw4X/jVL4W/bVKEjtF98josU.1694354813345.267
Ophioglossum_NC_020147	Geneious	exon	87744	87749	.	+	.	Name=petB exon 1
Ophioglossum_NC_020147	Geneious	intron	87750	88501	.	+	.	Name=petB intron 1
Ophioglossum_NC_020147	Geneious	exon	88502	89143	.	+	.	Name=petB exon 2
Ophioglossum_NC_020147	Geneious	gene	89310	90504	.	+	.	Name=petD gene
Ophioglossum_NC_020147	Geneious	CDS	89310	89317	.	+	0	Name=petD CDS;ID=qZZmw4X/jVL4W/bVKEjtF98josU.1694354813345.268
Ophioglossum_NC_020147	Geneious	CDS	90030	90504	.	+	0	Name=petD CDS;ID=qZZmw4X/jVL4W/bVKEjtF98josU.1694354813345.268
Ophioglossum_NC_020147	Geneious	exon	89310	89317	.	+	.	Name=petD exon 1
Ophioglossum_NC_020147	Geneious	intron	89318	90029	.	+	.	Name=petD intron 1
Ophioglossum_NC_020147	Geneious	exon	90030	90504	.	+	.	Name=petD exon 2
Ophioglossum_NC_020147	Geneious	gene	90736	91743	.	-	.	Name=rpoA gene
Ophioglossum_NC_020147	Geneious	CDS	90736	91743	.	-	0	Name=rpoA CDS
Ophioglossum_NC_020147	Geneious	gene	91779	92171	.	-	.	Name=rps11 gene
Ophioglossum_NC_020147	Geneious	CDS	91779	92171	.	-	0	Name=rps11 CDS
Ophioglossum_NC_020147	Geneious	gene	92256	92369	.	-	.	Name=rpl36 gene
Ophioglossum_NC_020147	Geneious	CDS	92256	92369	.	-	0	Name=rpl36 CDS
Ophioglossum_NC_020147	Geneious	gene	92550	92795	.	-	.	Name=infA gene
Ophioglossum_NC_020147	Geneious	CDS	92550	92795	.	-	0	Name=infA CDS
Ophioglossum_NC_020147	Geneious	gene	92912	93310	.	-	.	Name=rps8 gene
Ophioglossum_NC_020147	Geneious	CDS	92912	93310	.	-	0	Name=rps8 CDS
Ophioglossum_NC_020147	Geneious	gene	93656	94024	.	-	.	Name=rpl14 gene
Ophioglossum_NC_020147	Geneious	CDS	93656	94024	.	-	0	Name=rpl14 CDS
Ophioglossum_NC_020147	Geneious	gene	94198	95389	.	-	.	Name=rpl16 gene
Ophioglossum_NC_020147	Geneious	CDS	95381	95389	.	-	0	Name=rpl16 CDS;ID=qZZmw4X/jVL4W/bVKEjtF98josU.1694354813345.269
Ophioglossum_NC_020147	Geneious	CDS	94198	94611	.	-	0	Name=rpl16 CDS;ID=qZZmw4X/jVL4W/bVKEjtF98josU.1694354813345.269
Ophioglossum_NC_020147	Geneious	exon	94198	94611	.	-	.	Name=rpl16 exon 2
Ophioglossum_NC_020147	Geneious	intron	94612	95380	.	-	.	Name=rpl16 intron 1
Ophioglossum_NC_020147	Geneious	exon	95381	95389	.	-	.	Name=rpl16 exon 1
Ophioglossum_NC_020147	Geneious	gene	95506	96162	.	-	.	Name=rps3 gene
Ophioglossum_NC_020147	Geneious	CDS	95506	96162	.	-	0	Name=rps3 CDS
Ophioglossum_NC_020147	Geneious	gene	96192	96560	.	-	.	Name=rpl22 gene
Ophioglossum_NC_020147	Geneious	CDS	96192	96560	.	-	0	Name=rpl22 CDS
Ophioglossum_NC_020147	Geneious	gene	96603	96881	.	-	.	Name=rps19 gene
Ophioglossum_NC_020147	Geneious	CDS	96603	96881	.	-	0	Name=rps19 CDS
Ophioglossum_NC_020147	Geneious	gene	96918	98432	.	-	.	Name=rpl2 gene
Ophioglossum_NC_020147	Geneious	CDS	98036	98432	.	-	0	Name=rpl2 CDS;ID=qZZmw4X/jVL4W/bVKEjtF98josU.1694354813345.270
Ophioglossum_NC_020147	Geneious	CDS	96918	97354	.	-	0	Name=rpl2 CDS;ID=qZZmw4X/jVL4W/bVKEjtF98josU.1694354813345.270
Ophioglossum_NC_020147	Geneious	exon	96918	97354	.	-	.	Name=rpl2 exon 2
Ophioglossum_NC_020147	Geneious	intron	97355	98035	.	-	.	Name=rpl2 intron 1
Ophioglossum_NC_020147	Geneious	exon	98036	98432	.	-	.	Name=rpl2 exon 1
Ophioglossum_NC_020147	Geneious	gene	98459	98731	.	-	.	Name=rpl23 gene
Ophioglossum_NC_020147	Geneious	CDS	98459	98731	.	-	0	Name=rpl23 CDS
Ophioglossum_NC_020147	Geneious	gene	98921	98994	.	-	.	Name=trnI-CAU gene
Ophioglossum_NC_020147	Geneious	tRNA	98921	98994	.	-	.	Name=trnI-CAU tRNA
Ophioglossum_NC_020147	Geneious	repeat_region	99060	108833	.	+	.	Name=inverted repeat A repeat region
Ophioglossum_NC_020147	Geneious	gene	99852	99923	.	+	.	Name=trnV-GAC gene
Ophioglossum_NC_020147	Geneious	tRNA	99852	99923	.	+	.	Name=trnV-GAC tRNA
Ophioglossum_NC_020147	Geneious	gene	100138	101635	.	+	.	Name=rrn16 gene
Ophioglossum_NC_020147	Geneious	rRNA	100138	101635	.	+	.	Name=rrn16 rRNA
Ophioglossum_NC_020147	Geneious	gene	101915	102895	.	+	.	Name=trnI-GAU gene
Ophioglossum_NC_020147	Geneious	tRNA	101915	101952	.	+	.	Name=trnI-GAU tRNA;ID=qZZmw4X/jVL4W/bVKEjtF98josU.1694354813345.271
Ophioglossum_NC_020147	Geneious	tRNA	102861	102895	.	+	.	Name=trnI-GAU tRNA;ID=qZZmw4X/jVL4W/bVKEjtF98josU.1694354813345.271
Ophioglossum_NC_020147	Geneious	exon	101915	101952	.	+	.	Name=trnI-GAU exon 1
Ophioglossum_NC_020147	Geneious	intron	101953	102860	.	+	.	Name=trnI-GAU intron 1
Ophioglossum_NC_020147	Geneious	exon	102861	102895	.	+	.	Name=trnI-GAU exon 2
Ophioglossum_NC_020147	Geneious	gene	102956	103778	.	+	.	Name=trnA-UGC gene
Ophioglossum_NC_020147	Geneious	tRNA	102956	102993	.	+	.	Name=trnA-UGC;ID=qZZmw4X/jVL4W/bVKEjtF98josU.1694354813345.272
Ophioglossum_NC_020147	Geneious	tRNA	103744	103778	.	+	.	Name=trnA-UGC;ID=qZZmw4X/jVL4W/bVKEjtF98josU.1694354813345.272
Ophioglossum_NC_020147	Geneious	exon	102956	102993	.	+	.	Name=trnA-UGC exon 1
Ophioglossum_NC_020147	Geneious	intron	102994	103743	.	+	.	Name=trnA-UGC intron 1
Ophioglossum_NC_020147	Geneious	exon	103744	103778	.	+	.	Name=trnA-UGC exon 2
Ophioglossum_NC_020147	Geneious	gene	103931	106743	.	+	.	Name=rrn23 gene
Ophioglossum_NC_020147	Geneious	rRNA	103931	106743	.	+	.	Name=rrn23 rRNA
Ophioglossum_NC_020147	Geneious	gene	106774	106876	.	+	.	Name=rrn4.5 gene
Ophioglossum_NC_020147	Geneious	rRNA	106774	106876	.	+	.	Name=rrn4.5 rRNA
Ophioglossum_NC_020147	Geneious	gene	107117	107235	.	+	.	Name=rrn5 gene
Ophioglossum_NC_020147	Geneious	rRNA	107117	107235	.	+	.	Name=rrn5 rRNA
Ophioglossum_NC_020147	Geneious	gene	107854	107927	.	+	.	Name=trnR-ACG gene
Ophioglossum_NC_020147	Geneious	tRNA	107854	107927	.	+	.	Name=trnR-ACG tRNA
Ophioglossum_NC_020147	Geneious	gene	108272	108343	.	-	.	Name=trnN-GUU gene
Ophioglossum_NC_020147	Geneious	tRNA	108272	108343	.	-	.	Name=trnN-GUU tRNA
Ophioglossum_NC_020147	Geneious	gene	108618	110786	.	-	.	Name=ndhF gene
Ophioglossum_NC_020147	Geneious	CDS	108618	110786	.	-	0	Name=ndhF CDS
Ophioglossum_NC_020147	Geneious	gene	111130	111486	.	+	.	Name=rpl21 gene
Ophioglossum_NC_020147	Geneious	CDS	111130	111486	.	+	0	Name=rpl21 CDS
Ophioglossum_NC_020147	Geneious	gene	111513	111692	.	+	.	Name=rpl32 gene
Ophioglossum_NC_020147	Geneious	CDS	111513	111692	.	+	0	Name=rpl32 CDS
Ophioglossum_NC_020147	Geneious	gene	112018	112091	.	-	.	Name=trnP-GGG gene
Ophioglossum_NC_020147	Geneious	tRNA	112018	112091	.	-	.	Name=trnP-GGG tRNA
Ophioglossum_NC_020147	Geneious	gene	112234	112313	.	+	.	Name=trnL-UAG gene
Ophioglossum_NC_020147	Geneious	tRNA	112234	112313	.	+	.	Name=trnL-UAG tRNA
Ophioglossum_NC_020147	Geneious	gene	112462	113415	.	+	.	Name=ccsA gene
Ophioglossum_NC_020147	Geneious	CDS	112462	113415	.	+	0	Name=ccsA CDS
Ophioglossum_NC_020147	Geneious	gene	113553	115049	.	-	.	Name=ndhD gene
Ophioglossum_NC_020147	Geneious	CDS	113553	115049	.	-	0	Name=ndhD CDS
Ophioglossum_NC_020147	Geneious	gene	115164	115409	.	-	.	Name=psaC gene
Ophioglossum_NC_020147	Geneious	CDS	115164	115409	.	-	0	Name=psaC CDS
Ophioglossum_NC_020147	Geneious	gene	115475	115777	.	-	.	Name=ndhE gene
Ophioglossum_NC_020147	Geneious	CDS	115475	115777	.	-	0	Name=ndhE CDS
Ophioglossum_NC_020147	Geneious	gene	115840	116433	.	-	.	Name=ndhG gene
Ophioglossum_NC_020147	Geneious	CDS	115840	116433	.	-	0	Name=ndhG CDS
Ophioglossum_NC_020147	Geneious	gene	116581	117126	.	-	.	Name=ndhI gene
Ophioglossum_NC_020147	Geneious	CDS	116581	117126	.	-	0	Name=ndhI CDS
Ophioglossum_NC_020147	Geneious	gene	117191	118964	.	-	.	Name=ndhA gene
Ophioglossum_NC_020147	Geneious	CDS	118535	118964	.	-	0	Name=ndhA CDS;ID=qZZmw4X/jVL4W/bVKEjtF98josU.1694354813345.273
Ophioglossum_NC_020147	Geneious	CDS	117191	117741	.	-	0	Name=ndhA CDS;ID=qZZmw4X/jVL4W/bVKEjtF98josU.1694354813345.273
Ophioglossum_NC_020147	Geneious	exon	117191	117741	.	-	.	Name=ndhA exon 2
Ophioglossum_NC_020147	Geneious	intron	117742	118534	.	-	.	Name=ndhA intron 1
Ophioglossum_NC_020147	Geneious	exon	118535	118964	.	-	.	Name=ndhA exon 1
Ophioglossum_NC_020147	Geneious	gene	119095	120276	.	-	.	Name=ndhH gene
Ophioglossum_NC_020147	Geneious	CDS	119095	120276	.	-	0	Name=ndhH CDS
Ophioglossum_NC_020147	Geneious	gene	120383	120643	.	-	.	Name=rps15 gene
Ophioglossum_NC_020147	Geneious	CDS	120383	120643	.	-	0	Name=rps15 CDS
Ophioglossum_NC_020147	Geneious	gene	120824	125653	.	-	.	Name=ycf1 gene
Ophioglossum_NC_020147	Geneious	CDS	120824	125653	.	-	0	Name=ycf1 CDS
Ophioglossum_NC_020147	Geneious	gene	125882	127261	.	-	.	Name=chlN gene
Ophioglossum_NC_020147	Geneious	CDS	125882	127261	.	-	0	Name=chlN CDS
Ophioglossum_NC_020147	Geneious	gene	127335	128207	.	-	.	Name=chlL gene
Ophioglossum_NC_020147	Geneious	CDS	127335	128207	.	-	0	Name=chlL CDS
Ophioglossum_NC_020147	Geneious	repeat_region	128496	138270	.	+	.	Name=inverted repeat B repeat region
Ophioglossum_NC_020147	Geneious	gene	128496	128711	.	+	.	Name=ndhF gene
Ophioglossum_NC_020147	Geneious	gene	128986	129057	.	+	.	Name=trnN-GUU gene
Ophioglossum_NC_020147	Geneious	tRNA	128986	129057	.	+	.	Name=trnN-GUU tRNA
Ophioglossum_NC_020147	Geneious	gene	129402	129475	.	-	.	Name=trnR-ACG gene
Ophioglossum_NC_020147	Geneious	tRNA	129402	129475	.	-	.	Name=trnR-ACG tRNA
Ophioglossum_NC_020147	Geneious	gene	130094	130212	.	-	.	Name=rrn5 gene
Ophioglossum_NC_020147	Geneious	rRNA	130094	130212	.	-	.	Name=rrn5 rRNA
Ophioglossum_NC_020147	Geneious	gene	130453	130555	.	-	.	Name=rrn4.5 gene
Ophioglossum_NC_020147	Geneious	rRNA	130453	130555	.	-	.	Name=rrn4.5 rRNA
Ophioglossum_NC_020147	Geneious	gene	130587	133398	.	-	.	Name=rrn23 gene
Ophioglossum_NC_020147	Geneious	rRNA	130587	133398	.	-	.	Name=rrn23 rRNA
Ophioglossum_NC_020147	Geneious	gene	133551	134373	.	-	.	Name=trnA-UGC gene
Ophioglossum_NC_020147	Geneious	tRNA	134336	134373	.	-	.	Name=trnA-UGC;ID=qZZmw4X/jVL4W/bVKEjtF98josU.1694354813345.274
Ophioglossum_NC_020147	Geneious	tRNA	133551	133585	.	-	.	Name=trnA-UGC;ID=qZZmw4X/jVL4W/bVKEjtF98josU.1694354813345.274
Ophioglossum_NC_020147	Geneious	exon	133551	133585	.	-	.	Name=trnA-UGC exon 2
Ophioglossum_NC_020147	Geneious	intron	133586	134335	.	-	.	Name=trnA-UGC intron 1
Ophioglossum_NC_020147	Geneious	exon	134336	134373	.	-	.	Name=trnA-UGC exon 1
Ophioglossum_NC_020147	Geneious	gene	134434	135414	.	-	.	Name=trnI-GAU gene
Ophioglossum_NC_020147	Geneious	tRNA	135377	135414	.	-	.	Name=trnI-GAU tRNA;ID=qZZmw4X/jVL4W/bVKEjtF98josU.1694354813345.275
Ophioglossum_NC_020147	Geneious	tRNA	134434	134468	.	-	.	Name=trnI-GAU tRNA;ID=qZZmw4X/jVL4W/bVKEjtF98josU.1694354813345.275
Ophioglossum_NC_020147	Geneious	exon	134434	134468	.	-	.	Name=trnI-GAU exon 2
Ophioglossum_NC_020147	Geneious	intron	134469	135376	.	-	.	Name=trnI-GAU intron 1
Ophioglossum_NC_020147	Geneious	exon	135377	135414	.	-	.	Name=trnI-GAU exon 1
Ophioglossum_NC_020147	Geneious	gene	135694	137191	.	-	.	Name=rrn16 gene
Ophioglossum_NC_020147	Geneious	rRNA	135694	137191	.	-	.	Name=rrn16 rRNA
Ophioglossum_NC_020147	Geneious	gene	137406	137477	.	-	.	Name=trnV-GAC gene
Ophioglossum_NC_020147	Geneious	tRNA	137406	137477	.	-	.	Name=trnV-GAC tRNA
