# Supplementary material for: Organellar phylogenomics of Ophioglossaceae fern genera
Source: Front Plant Sci. 2024 Jan 15;14:1294716. doi: 10.3389/fpls.2023.1294716 (PMC10823028; doi:10.3389/fpls.2023.1294716)
Supplement: Supplementary file 2 [file DataSheet_2.zip › Supplementary file S1/plastome/gff/Rhizoglossum_KTHU1894.gff]

##gff-version 3
##source-version geneious 2023.2.1
##sequence-region	Rhizoglossum_bergianum_KTHU1894	1	132863
Rhizoglossum_bergianum_KTHU1894	Geneious	exon	190	447	.	+	.	Name=rps12 exon 2
Rhizoglossum_bergianum_KTHU1894	Geneious	CDS	513	980	.	+	0	Name=rps7 CDS
Rhizoglossum_bergianum_KTHU1894	Geneious	gene	513	980	.	+	.	Name=rps7 gene
Rhizoglossum_bergianum_KTHU1894	Geneious	exon	1072	1794	.	+	.	Name=ndhB exon 1
Rhizoglossum_bergianum_KTHU1894	Geneious	CDS	1072	1794	.	+	0	Name=ndhB CDS;ID=qZZmw4X/jVL4W/bVKEjtF98josU.1694354813361.276
Rhizoglossum_bergianum_KTHU1894	Geneious	CDS	2501	3262	.	+	0	Name=ndhB CDS;ID=qZZmw4X/jVL4W/bVKEjtF98josU.1694354813361.276
Rhizoglossum_bergianum_KTHU1894	Geneious	gene	1072	3262	.	+	.	Name=ndhB gene
Rhizoglossum_bergianum_KTHU1894	Geneious	exon	2501	3262	.	+	.	Name=ndhB exon 2
Rhizoglossum_bergianum_KTHU1894	Geneious	tRNA	3817	3897	.	+	.	Name=trnL-CAA tRNA
Rhizoglossum_bergianum_KTHU1894	Geneious	gene	3817	3897	.	+	.	Name=trnL-CAA gene
Rhizoglossum_bergianum_KTHU1894	Geneious	CDS	4478	11317	.	-	0	Name=ycf2 CDS
Rhizoglossum_bergianum_KTHU1894	Geneious	gene	4478	11317	.	-	.	Name=ycf2 gene
Rhizoglossum_bergianum_KTHU1894	Geneious	tRNA	11536	11609	.	-	.	Name=trnH-GUG tRNA
Rhizoglossum_bergianum_KTHU1894	Geneious	gene	11536	11609	.	-	.	Name=trnH-GUG gene
Rhizoglossum_bergianum_KTHU1894	Geneious	CDS	11897	12958	.	-	0	Name=psbA CDS
Rhizoglossum_bergianum_KTHU1894	Geneious	gene	11897	12958	.	-	.	Name=psbA gene
Rhizoglossum_bergianum_KTHU1894	Geneious	exon	13209	13243	.	-	.	Name=exon 2
Rhizoglossum_bergianum_KTHU1894	Geneious	tRNA	15507	15543	.	-	.	Name=tRNA-Lys;ID=qZZmw4X/jVL4W/bVKEjtF98josU.1694354813361.277
Rhizoglossum_bergianum_KTHU1894	Geneious	tRNA	13209	13243	.	-	.	Name=tRNA-Lys;ID=qZZmw4X/jVL4W/bVKEjtF98josU.1694354813361.277
Rhizoglossum_bergianum_KTHU1894	Geneious	gene	13209	15543	.	-	.	Name=trnK-UUU gene
Rhizoglossum_bergianum_KTHU1894	Geneious	intron	13244	15506	.	-	.	Name=intron 1
Rhizoglossum_bergianum_KTHU1894	Geneious	CDS	13382	14869	.	-	.	Name=matK CDS
Rhizoglossum_bergianum_KTHU1894	Geneious	gene	13382	14869	.	-	.	Name=matK gene
Rhizoglossum_bergianum_KTHU1894	Geneious	exon	15507	15543	.	-	.	Name=exon 1
Rhizoglossum_bergianum_KTHU1894	Geneious	CDS	15875	16069	.	-	.	Name=ycf94 CDS
Rhizoglossum_bergianum_KTHU1894	Geneious	gene	15875	16069	.	-	.	Name=ycf94 gene
Rhizoglossum_bergianum_KTHU1894	Geneious	CDS	16281	17822	.	-	0	Name=chlB CDS
Rhizoglossum_bergianum_KTHU1894	Geneious	gene	16281	17822	.	-	.	Name=chlB gene
Rhizoglossum_bergianum_KTHU1894	Geneious	tRNA	18024	18095	.	-	.	Name=trnQ-UUG tRNA
Rhizoglossum_bergianum_KTHU1894	Geneious	gene	18024	18095	.	-	.	Name=trnQ-UUG gene
Rhizoglossum_bergianum_KTHU1894	Geneious	CDS	18407	18583	.	+	0	Name=psbK CDS
Rhizoglossum_bergianum_KTHU1894	Geneious	gene	18407	18583	.	+	.	Name=psbK gene
Rhizoglossum_bergianum_KTHU1894	Geneious	tRNA	18909	18993	.	+	.	Name=trnS-CGA tRNA
Rhizoglossum_bergianum_KTHU1894	Geneious	gene	18909	18993	.	+	.	Name=trnS-CGA gene
Rhizoglossum_bergianum_KTHU1894	Geneious	CDS	19164	19274	.	+	0	Name=psbI CDS
Rhizoglossum_bergianum_KTHU1894	Geneious	gene	19164	19274	.	+	.	Name=psbI gene
Rhizoglossum_bergianum_KTHU1894	Geneious	tRNA	19294	19384	.	-	.	Name=trnS-GCU tRNA
Rhizoglossum_bergianum_KTHU1894	Geneious	gene	19294	19384	.	-	.	Name=trnS-GCU gene
Rhizoglossum_bergianum_KTHU1894	Geneious	CDS	19676	19774	.	-	0	Name=psaM CDS
Rhizoglossum_bergianum_KTHU1894	Geneious	gene	19676	19774	.	-	.	Name=psaM gene
Rhizoglossum_bergianum_KTHU1894	Geneious	CDS	20094	20195	.	+	0	Name=ycf12 CDS
Rhizoglossum_bergianum_KTHU1894	Geneious	gene	20094	20195	.	+	.	Name=ycf12 gene
Rhizoglossum_bergianum_KTHU1894	Geneious	exon	20352	20374	.	+	.	Name=trnG-GCC exon 1
Rhizoglossum_bergianum_KTHU1894	Geneious	tRNA	20352	20374	.	+	.	Name=trnG-GCC tRNA;ID=qZZmw4X/jVL4W/bVKEjtF98josU.1694354813361.278
Rhizoglossum_bergianum_KTHU1894	Geneious	tRNA	21116	21163	.	+	.	Name=trnG-GCC tRNA;ID=qZZmw4X/jVL4W/bVKEjtF98josU.1694354813361.278
Rhizoglossum_bergianum_KTHU1894	Geneious	gene	20352	21163	.	+	.	Name=trnG-GCC gene
Rhizoglossum_bergianum_KTHU1894	Geneious	intron	20375	21115	.	+	.	Name=trnG-GCC intron 1
Rhizoglossum_bergianum_KTHU1894	Geneious	exon	21116	21163	.	+	.	Name=trnG-GCC exon 2
Rhizoglossum_bergianum_KTHU1894	Geneious	tRNA	21261	21332	.	+	.	Name=trnR-UCU tRNA
Rhizoglossum_bergianum_KTHU1894	Geneious	gene	21261	21332	.	+	.	Name=trnR-UCU gene
Rhizoglossum_bergianum_KTHU1894	Geneious	CDS	21439	22965	.	-	0	Name=atpA CDS
Rhizoglossum_bergianum_KTHU1894	Geneious	gene	21439	22965	.	-	.	Name=atpA gene
Rhizoglossum_bergianum_KTHU1894	Geneious	exon	23009	23418	.	-	.	Name=atpF exon 2
Rhizoglossum_bergianum_KTHU1894	Geneious	CDS	24118	24262	.	-	0	Name=atpF CDS;ID=qZZmw4X/jVL4W/bVKEjtF98josU.1694354813361.279
Rhizoglossum_bergianum_KTHU1894	Geneious	CDS	23009	23418	.	-	0	Name=atpF CDS;ID=qZZmw4X/jVL4W/bVKEjtF98josU.1694354813361.279
Rhizoglossum_bergianum_KTHU1894	Geneious	gene	23009	24262	.	-	.	Name=atpF gene
Rhizoglossum_bergianum_KTHU1894	Geneious	intron	23419	24117	.	-	.	Name=atpF intron 1
Rhizoglossum_bergianum_KTHU1894	Geneious	exon	24118	24262	.	-	.	Name=atpF exon 1
Rhizoglossum_bergianum_KTHU1894	Geneious	CDS	24556	24801	.	-	0	Name=atpH CDS
Rhizoglossum_bergianum_KTHU1894	Geneious	gene	24556	24801	.	-	.	Name=atpH gene
Rhizoglossum_bergianum_KTHU1894	Geneious	CDS	25100	25816	.	-	0	Name=atpI CDS
Rhizoglossum_bergianum_KTHU1894	Geneious	gene	25100	25816	.	-	.	Name=atpI gene
Rhizoglossum_bergianum_KTHU1894	Geneious	CDS	26083	26805	.	-	0	Name=rps2 CDS
Rhizoglossum_bergianum_KTHU1894	Geneious	gene	26083	26805	.	-	.	Name=rps2 gene
Rhizoglossum_bergianum_KTHU1894	Geneious	CDS	26917	31179	.	-	0	Name=rpoC2 CDS
Rhizoglossum_bergianum_KTHU1894	Geneious	gene	26917	31179	.	-	.	Name=rpoC2 gene
Rhizoglossum_bergianum_KTHU1894	Geneious	exon	31276	32925	.	-	.	Name=rpoC1 exon 2
Rhizoglossum_bergianum_KTHU1894	Geneious	CDS	33694	34125	.	-	0	Name=rpoC1 CDS;ID=qZZmw4X/jVL4W/bVKEjtF98josU.1694354813361.280
Rhizoglossum_bergianum_KTHU1894	Geneious	CDS	31276	32925	.	-	0	Name=rpoC1 CDS;ID=qZZmw4X/jVL4W/bVKEjtF98josU.1694354813361.280
Rhizoglossum_bergianum_KTHU1894	Geneious	gene	31276	34125	.	-	.	Name=rpoC1 gene
Rhizoglossum_bergianum_KTHU1894	Geneious	intron	32926	33693	.	-	.	Name=rpoC1 intron 1
Rhizoglossum_bergianum_KTHU1894	Geneious	exon	33694	34125	.	-	.	Name=rpoC1 exon 1
Rhizoglossum_bergianum_KTHU1894	Geneious	CDS	34157	37345	.	-	0	Name=rpoB CDS
Rhizoglossum_bergianum_KTHU1894	Geneious	gene	34157	37345	.	-	.	Name=rpoB gene
Rhizoglossum_bergianum_KTHU1894	Geneious	tRNA	37621	37692	.	+	.	Name=trnC-GCA tRNA
Rhizoglossum_bergianum_KTHU1894	Geneious	gene	37621	37692	.	+	.	Name=trnC-GCA gene
Rhizoglossum_bergianum_KTHU1894	Geneious	CDS	37967	38056	.	+	0	Name=petN CDS
Rhizoglossum_bergianum_KTHU1894	Geneious	gene	37967	38056	.	+	.	Name=petN gene
Rhizoglossum_bergianum_KTHU1894	Geneious	CDS	38687	38791	.	-	0	Name=psbM CDS
Rhizoglossum_bergianum_KTHU1894	Geneious	gene	38687	38791	.	-	.	Name=psbM gene
Rhizoglossum_bergianum_KTHU1894	Geneious	tRNA	39373	39446	.	+	.	Name=trnD-GUC tRNA
Rhizoglossum_bergianum_KTHU1894	Geneious	gene	39373	39446	.	+	.	Name=trnD-GUC gene
Rhizoglossum_bergianum_KTHU1894	Geneious	tRNA	39493	39574	.	-	.	Name=trnY-GUA tRNA
Rhizoglossum_bergianum_KTHU1894	Geneious	gene	39493	39574	.	-	.	Name=trnY-GUA gene
Rhizoglossum_bergianum_KTHU1894	Geneious	tRNA	39671	39743	.	-	.	Name=trnE-UUC tRNA
Rhizoglossum_bergianum_KTHU1894	Geneious	gene	39671	39743	.	-	.	Name=trnE-UUC gene
Rhizoglossum_bergianum_KTHU1894	Geneious	tRNA	39894	39964	.	-	.	Name=trnG-UCC tRNA
Rhizoglossum_bergianum_KTHU1894	Geneious	gene	39894	39964	.	-	.	Name=trnG-UCC gene
Rhizoglossum_bergianum_KTHU1894	Geneious	CDS	40204	40392	.	-	0	Name=psbZ CDS
Rhizoglossum_bergianum_KTHU1894	Geneious	gene	40204	40392	.	-	.	Name=psbZ gene
Rhizoglossum_bergianum_KTHU1894	Geneious	tRNA	40472	40560	.	+	.	Name=trnS-UGA tRNA
Rhizoglossum_bergianum_KTHU1894	Geneious	gene	40472	40560	.	+	.	Name=trnS-UGA gene
Rhizoglossum_bergianum_KTHU1894	Geneious	CDS	40656	42077	.	-	0	Name=psbC CDS
Rhizoglossum_bergianum_KTHU1894	Geneious	gene	40656	42077	.	-	.	Name=psbC gene
Rhizoglossum_bergianum_KTHU1894	Geneious	CDS	42025	43086	.	-	0	Name=psbD CDS
Rhizoglossum_bergianum_KTHU1894	Geneious	gene	42025	43086	.	-	.	Name=psbD gene
Rhizoglossum_bergianum_KTHU1894	Geneious	tRNA	43851	43922	.	-	.	Name=trnT-GGU tRNA
Rhizoglossum_bergianum_KTHU1894	Geneious	gene	43851	43922	.	-	.	Name=trnT-GGU gene
Rhizoglossum_bergianum_KTHU1894	Geneious	tRNA	44480	44551	.	-	.	Name=trnfM-CAU tRNA
Rhizoglossum_bergianum_KTHU1894	Geneious	gene	44480	44551	.	-	.	Name=trnfM-CAU gene
Rhizoglossum_bergianum_KTHU1894	Geneious	CDS	44678	44980	.	-	0	Name=rps14 CDS
Rhizoglossum_bergianum_KTHU1894	Geneious	gene	44678	44980	.	-	.	Name=rps14 gene
Rhizoglossum_bergianum_KTHU1894	Geneious	CDS	45216	47420	.	-	.	Name=psaB CDS
Rhizoglossum_bergianum_KTHU1894	Geneious	gene	45216	47420	.	-	.	Name=psaB gene
Rhizoglossum_bergianum_KTHU1894	Geneious	CDS	47446	49698	.	-	0	Name=psaA CDS
Rhizoglossum_bergianum_KTHU1894	Geneious	gene	47446	49698	.	-	.	Name=psaA gene
Rhizoglossum_bergianum_KTHU1894	Geneious	exon	50038	50193	.	-	.	Name=ycf3 exon 3
Rhizoglossum_bergianum_KTHU1894	Geneious	CDS	51766	51889	.	-	0	Name=ycf3 CDS;ID=qZZmw4X/jVL4W/bVKEjtF98josU.1694354813376.281
Rhizoglossum_bergianum_KTHU1894	Geneious	CDS	50884	51113	.	-	0	Name=ycf3 CDS;ID=qZZmw4X/jVL4W/bVKEjtF98josU.1694354813376.281
Rhizoglossum_bergianum_KTHU1894	Geneious	CDS	50038	50193	.	-	0	Name=ycf3 CDS;ID=qZZmw4X/jVL4W/bVKEjtF98josU.1694354813376.281
Rhizoglossum_bergianum_KTHU1894	Geneious	gene	50038	51889	.	-	.	Name=ycf3 gene
Rhizoglossum_bergianum_KTHU1894	Geneious	intron	50194	50883	.	-	.	Name=ycf3 intron 2
Rhizoglossum_bergianum_KTHU1894	Geneious	exon	50884	51113	.	-	.	Name=ycf3 exon 2
Rhizoglossum_bergianum_KTHU1894	Geneious	intron	51114	51765	.	-	.	Name=ycf3 intron 1
Rhizoglossum_bergianum_KTHU1894	Geneious	exon	51766	51889	.	-	.	Name=ycf3 exon 1
Rhizoglossum_bergianum_KTHU1894	Geneious	tRNA	52398	52485	.	+	.	Name=trnS-GGA tRNA
Rhizoglossum_bergianum_KTHU1894	Geneious	gene	52398	52485	.	+	.	Name=trnS-GGA gene
Rhizoglossum_bergianum_KTHU1894	Geneious	CDS	52635	53249	.	-	0	Name=rps4 CDS
Rhizoglossum_bergianum_KTHU1894	Geneious	gene	52635	53249	.	-	.	Name=rps4 gene
Rhizoglossum_bergianum_KTHU1894	Geneious	exon	54834	54867	.	+	.	Name=trnL-UAA exon 1
Rhizoglossum_bergianum_KTHU1894	Geneious	tRNA	54834	54867	.	+	.	Name=trnL-UAA tRNA;ID=qZZmw4X/jVL4W/bVKEjtF98josU.1694354813376.282
Rhizoglossum_bergianum_KTHU1894	Geneious	tRNA	55175	55225	.	+	.	Name=trnL-UAA tRNA;ID=qZZmw4X/jVL4W/bVKEjtF98josU.1694354813376.282
Rhizoglossum_bergianum_KTHU1894	Geneious	gene	54834	55225	.	+	.	Name=trnL-UAA gene
Rhizoglossum_bergianum_KTHU1894	Geneious	intron	54868	55174	.	+	.	Name=trnL-UAA intron 1
Rhizoglossum_bergianum_KTHU1894	Geneious	exon	55175	55225	.	+	.	Name=trnL-UAA exon 2
Rhizoglossum_bergianum_KTHU1894	Geneious	tRNA	55544	55616	.	+	.	Name=trnF-GAA tRNA
Rhizoglossum_bergianum_KTHU1894	Geneious	gene	55544	55616	.	+	.	Name=trnF-GAA gene
Rhizoglossum_bergianum_KTHU1894	Geneious	CDS	56697	57221	.	-	0	Name=ndhJ CDS
Rhizoglossum_bergianum_KTHU1894	Geneious	gene	56697	57221	.	-	.	Name=ndhJ gene
Rhizoglossum_bergianum_KTHU1894	Geneious	CDS	57208	58032	.	-	0	Name=ndhK CDS
Rhizoglossum_bergianum_KTHU1894	Geneious	gene	57208	58032	.	-	.	Name=ndhK gene
Rhizoglossum_bergianum_KTHU1894	Geneious	CDS	58002	58364	.	-	0	Name=ndhC CDS
Rhizoglossum_bergianum_KTHU1894	Geneious	gene	58002	58364	.	-	.	Name=ndhC gene
Rhizoglossum_bergianum_KTHU1894	Geneious	exon	58567	58601	.	-	.	Name=trnV-UAC exon 2
Rhizoglossum_bergianum_KTHU1894	Geneious	tRNA	59136	59172	.	-	.	Name=trnV-UAC tRNA;ID=qZZmw4X/jVL4W/bVKEjtF98josU.1694354813376.283
Rhizoglossum_bergianum_KTHU1894	Geneious	tRNA	58567	58601	.	-	.	Name=trnV-UAC tRNA;ID=qZZmw4X/jVL4W/bVKEjtF98josU.1694354813376.283
Rhizoglossum_bergianum_KTHU1894	Geneious	gene	58567	59172	.	-	.	Name=trnV-UAC gene
Rhizoglossum_bergianum_KTHU1894	Geneious	intron	58602	59135	.	-	.	Name=trnV-UAC intron 1
Rhizoglossum_bergianum_KTHU1894	Geneious	exon	59136	59172	.	-	.	Name=trnV-UAC exon 1
Rhizoglossum_bergianum_KTHU1894	Geneious	tRNA	59340	59412	.	+	.	Name=trnM-CAU tRNA
Rhizoglossum_bergianum_KTHU1894	Geneious	gene	59340	59412	.	+	.	Name=trnM-CAU gene
Rhizoglossum_bergianum_KTHU1894	Geneious	CDS	59662	60060	.	-	0	Name=atpE CDS
Rhizoglossum_bergianum_KTHU1894	Geneious	gene	59662	60060	.	-	.	Name=atpE gene
Rhizoglossum_bergianum_KTHU1894	Geneious	CDS	60069	61547	.	-	0	Name=atpB CDS
Rhizoglossum_bergianum_KTHU1894	Geneious	gene	60069	61547	.	-	.	Name=atpB gene
Rhizoglossum_bergianum_KTHU1894	Geneious	CDS	62176	63603	.	+	0	Name=rbcL CDS
Rhizoglossum_bergianum_KTHU1894	Geneious	gene	62176	63603	.	+	.	Name=rbcL gene
Rhizoglossum_bergianum_KTHU1894	Geneious	tRNA	63747	63820	.	+	.	Name=trnR-CCG tRNA
Rhizoglossum_bergianum_KTHU1894	Geneious	gene	63747	63820	.	+	.	Name=trnR-CCG gene
Rhizoglossum_bergianum_KTHU1894	Geneious	CDS	64112	65047	.	+	.	Name=accD CDS
Rhizoglossum_bergianum_KTHU1894	Geneious	gene	64112	65047	.	+	.	Name=accD gene
Rhizoglossum_bergianum_KTHU1894	Geneious	CDS	65383	65493	.	+	0	Name=psaI CDS
Rhizoglossum_bergianum_KTHU1894	Geneious	gene	65383	65493	.	+	.	Name=psaI gene
Rhizoglossum_bergianum_KTHU1894	Geneious	CDS	65843	66397	.	+	0	Name=ycf4 CDS
Rhizoglossum_bergianum_KTHU1894	Geneious	gene	65843	66397	.	+	.	Name=ycf4 gene
Rhizoglossum_bergianum_KTHU1894	Geneious	CDS	66538	68049	.	+	.	Name=cemA CDS
Rhizoglossum_bergianum_KTHU1894	Geneious	gene	66538	68049	.	+	.	Name=cemA gene
Rhizoglossum_bergianum_KTHU1894	Geneious	CDS	68253	69218	.	+	0	Name=petA CDS
Rhizoglossum_bergianum_KTHU1894	Geneious	gene	68253	69218	.	+	.	Name=petA gene
Rhizoglossum_bergianum_KTHU1894	Geneious	CDS	69524	69646	.	-	0	Name=psbJ CDS
Rhizoglossum_bergianum_KTHU1894	Geneious	gene	69524	69646	.	-	.	Name=psbJ gene
Rhizoglossum_bergianum_KTHU1894	Geneious	CDS	69781	69897	.	-	0	Name=psbL CDS
Rhizoglossum_bergianum_KTHU1894	Geneious	gene	69781	69897	.	-	.	Name=psbL gene
Rhizoglossum_bergianum_KTHU1894	Geneious	CDS	69917	70036	.	-	0	Name=psbF CDS
Rhizoglossum_bergianum_KTHU1894	Geneious	gene	69917	70036	.	-	.	Name=psbF gene
Rhizoglossum_bergianum_KTHU1894	Geneious	CDS	70046	70297	.	-	0	Name=psbE CDS
Rhizoglossum_bergianum_KTHU1894	Geneious	gene	70046	70297	.	-	.	Name=psbE gene
Rhizoglossum_bergianum_KTHU1894	Geneious	CDS	70760	70855	.	+	.	Name=petL CDS
Rhizoglossum_bergianum_KTHU1894	Geneious	gene	70760	70855	.	+	.	Name=petL gene
Rhizoglossum_bergianum_KTHU1894	Geneious	CDS	70989	71102	.	+	0	Name=petG CDS
Rhizoglossum_bergianum_KTHU1894	Geneious	gene	70989	71102	.	+	.	Name=petG gene
Rhizoglossum_bergianum_KTHU1894	Geneious	tRNA	71254	71327	.	-	.	Name=trnW-CCA tRNA
Rhizoglossum_bergianum_KTHU1894	Geneious	gene	71254	71327	.	-	.	Name=trnW-CCA gene
Rhizoglossum_bergianum_KTHU1894	Geneious	tRNA	71436	71509	.	-	.	Name=trnP-UGG tRNA
Rhizoglossum_bergianum_KTHU1894	Geneious	gene	71436	71509	.	-	.	Name=trnP-UGG gene
Rhizoglossum_bergianum_KTHU1894	Geneious	CDS	71792	71920	.	+	0	Name=psaJ CDS
Rhizoglossum_bergianum_KTHU1894	Geneious	gene	71792	71920	.	+	.	Name=psaJ gene
Rhizoglossum_bergianum_KTHU1894	Geneious	CDS	72095	72295	.	+	0	Name=rpl33 CDS
Rhizoglossum_bergianum_KTHU1894	Geneious	gene	72095	72295	.	+	.	Name=rpl33 gene
Rhizoglossum_bergianum_KTHU1894	Geneious	CDS	72370	72597	.	+	0	Name=rps18 CDS
Rhizoglossum_bergianum_KTHU1894	Geneious	gene	72370	72597	.	+	.	Name=rps18 gene
Rhizoglossum_bergianum_KTHU1894	Geneious	CDS	72833	73177	.	-	0	Name=rpl20 CDS
Rhizoglossum_bergianum_KTHU1894	Geneious	gene	72833	73177	.	-	.	Name=rpl20 gene
Rhizoglossum_bergianum_KTHU1894	Geneious	intron	73835	74022	.	-	.	Name=rps12 intron 1
Rhizoglossum_bergianum_KTHU1894	Geneious	CDS	74023	74136	.	-	.	Name=rps12 CDS
Rhizoglossum_bergianum_KTHU1894	Geneious	exon	74348	74599	.	-	.	Name=clpP exon 3
Rhizoglossum_bergianum_KTHU1894	Geneious	CDS	76202	76272	.	-	0	Name=clpP CDS;ID=qZZmw4X/jVL4W/bVKEjtF98josU.1694354813376.284
Rhizoglossum_bergianum_KTHU1894	Geneious	CDS	75093	75384	.	-	0	Name=clpP CDS;ID=qZZmw4X/jVL4W/bVKEjtF98josU.1694354813376.284
Rhizoglossum_bergianum_KTHU1894	Geneious	CDS	74348	74599	.	-	0	Name=clpP CDS;ID=qZZmw4X/jVL4W/bVKEjtF98josU.1694354813376.284
Rhizoglossum_bergianum_KTHU1894	Geneious	gene	74348	76272	.	-	.	Name=clpP gene
Rhizoglossum_bergianum_KTHU1894	Geneious	intron	74600	75092	.	-	.	Name=clpP intron 2
Rhizoglossum_bergianum_KTHU1894	Geneious	exon	75093	75384	.	-	.	Name=clpP exon 2
Rhizoglossum_bergianum_KTHU1894	Geneious	intron	75385	76201	.	-	.	Name=clpP intron 1
Rhizoglossum_bergianum_KTHU1894	Geneious	exon	76202	76272	.	-	.	Name=clpP exon 1
Rhizoglossum_bergianum_KTHU1894	Geneious	CDS	76727	78253	.	+	0	Name=psbB CDS
Rhizoglossum_bergianum_KTHU1894	Geneious	gene	76727	78253	.	+	.	Name=psbB gene
Rhizoglossum_bergianum_KTHU1894	Geneious	CDS	78551	78658	.	+	0	Name=psbT CDS
Rhizoglossum_bergianum_KTHU1894	Geneious	gene	78551	78658	.	+	.	Name=psbT gene
Rhizoglossum_bergianum_KTHU1894	Geneious	CDS	78758	78889	.	-	0	Name=psbN CDS
Rhizoglossum_bergianum_KTHU1894	Geneious	gene	78758	78889	.	-	.	Name=psbN gene
Rhizoglossum_bergianum_KTHU1894	Geneious	CDS	78973	79197	.	+	0	Name=psbH CDS
Rhizoglossum_bergianum_KTHU1894	Geneious	gene	78973	79197	.	+	.	Name=psbH gene
Rhizoglossum_bergianum_KTHU1894	Geneious	CDS	79328	79333	.	+	.	Name=petB CDS;ID=qZZmw4X/jVL4W/bVKEjtF98josU.1694354813376.285
Rhizoglossum_bergianum_KTHU1894	Geneious	CDS	80100	80741	.	+	.	Name=petB CDS;ID=qZZmw4X/jVL4W/bVKEjtF98josU.1694354813376.285
Rhizoglossum_bergianum_KTHU1894	Geneious	gene	79328	80741	.	+	.	Name=petB gene
Rhizoglossum_bergianum_KTHU1894	Geneious	intron	79334	80099	.	+	.	Name=petB intron 1
Rhizoglossum_bergianum_KTHU1894	Geneious	CDS	80934	80941	.	+	.	Name=petD CDS;ID=qZZmw4X/jVL4W/bVKEjtF98josU.1694354813376.286
Rhizoglossum_bergianum_KTHU1894	Geneious	CDS	81611	82085	.	+	.	Name=petD CDS;ID=qZZmw4X/jVL4W/bVKEjtF98josU.1694354813376.286
Rhizoglossum_bergianum_KTHU1894	Geneious	gene	80934	82085	.	+	.	Name=petD gene
Rhizoglossum_bergianum_KTHU1894	Geneious	intron	80942	81610	.	+	.	Name=petD intron 1
Rhizoglossum_bergianum_KTHU1894	Geneious	CDS	82343	83347	.	-	0	Name=rpoA CDS
Rhizoglossum_bergianum_KTHU1894	Geneious	gene	82343	83347	.	-	.	Name=rpoA gene
Rhizoglossum_bergianum_KTHU1894	Geneious	CDS	83387	83779	.	-	0	Name=rps11 CDS
Rhizoglossum_bergianum_KTHU1894	Geneious	gene	83387	83779	.	-	.	Name=rps11 gene
Rhizoglossum_bergianum_KTHU1894	Geneious	CDS	83864	83977	.	-	0	Name=rpl36 CDS
Rhizoglossum_bergianum_KTHU1894	Geneious	gene	83864	83977	.	-	.	Name=rpl36 gene
Rhizoglossum_bergianum_KTHU1894	Geneious	CDS	84184	84429	.	-	0	Name=infA CDS
Rhizoglossum_bergianum_KTHU1894	Geneious	gene	84184	84429	.	-	.	Name=infA gene
Rhizoglossum_bergianum_KTHU1894	Geneious	CDS	84541	84939	.	-	0	Name=rps8 CDS
Rhizoglossum_bergianum_KTHU1894	Geneious	gene	84541	84939	.	-	.	Name=rps8 gene
Rhizoglossum_bergianum_KTHU1894	Geneious	CDS	85224	85592	.	-	0	Name=rpl14 CDS
Rhizoglossum_bergianum_KTHU1894	Geneious	gene	85224	85592	.	-	.	Name=rpl14 gene
Rhizoglossum_bergianum_KTHU1894	Geneious	CDS	86937	86945	.	-	.	Name=rpl16 exon 2;ID=qZZmw4X/jVL4W/bVKEjtF98josU.1694354813376.287
Rhizoglossum_bergianum_KTHU1894	Geneious	CDS	85759	86172	.	-	.	Name=rpl16 exon 2;ID=qZZmw4X/jVL4W/bVKEjtF98josU.1694354813376.287
Rhizoglossum_bergianum_KTHU1894	Geneious	gene	85759	86945	.	-	.	Name=rpl16 gene
Rhizoglossum_bergianum_KTHU1894	Geneious	intron	86173	86936	.	-	.	Name=rpl16 intron 1
Rhizoglossum_bergianum_KTHU1894	Geneious	CDS	87016	87672	.	-	0	Name=rps3 CDS
Rhizoglossum_bergianum_KTHU1894	Geneious	gene	87016	87672	.	-	.	Name=rps3 gene
Rhizoglossum_bergianum_KTHU1894	Geneious	CDS	87689	88090	.	-	.	Name=rpl22 CDS
Rhizoglossum_bergianum_KTHU1894	Geneious	gene	87689	88090	.	-	.	Name=rpl22 gene
Rhizoglossum_bergianum_KTHU1894	Geneious	CDS	88115	88393	.	-	.	Name=rps19 CDS
Rhizoglossum_bergianum_KTHU1894	Geneious	gene	88115	88393	.	-	.	Name=rps19 gene
Rhizoglossum_bergianum_KTHU1894	Geneious	exon	88434	88870	.	-	.	Name=rpl2 exon 2
Rhizoglossum_bergianum_KTHU1894	Geneious	CDS	89555	89951	.	-	0	Name=rpl2 CDS;ID=qZZmw4X/jVL4W/bVKEjtF98josU.1694354813376.288
Rhizoglossum_bergianum_KTHU1894	Geneious	CDS	88434	88870	.	-	0	Name=rpl2 CDS;ID=qZZmw4X/jVL4W/bVKEjtF98josU.1694354813376.288
Rhizoglossum_bergianum_KTHU1894	Geneious	gene	88434	89951	.	-	.	Name=rpl2 gene
Rhizoglossum_bergianum_KTHU1894	Geneious	exon	89555	89951	.	-	.	Name=rpl2 exon 1
Rhizoglossum_bergianum_KTHU1894	Geneious	CDS	89978	90250	.	-	0	Name=rpl23 CDS
Rhizoglossum_bergianum_KTHU1894	Geneious	gene	89978	90250	.	-	.	Name=rpl23 gene
Rhizoglossum_bergianum_KTHU1894	Geneious	tRNA	90403	90476	.	-	.	Name=trnI-CAU tRNA
Rhizoglossum_bergianum_KTHU1894	Geneious	gene	90403	90476	.	-	.	Name=trnI-CAU gene
Rhizoglossum_bergianum_KTHU1894	Geneious	repeat_region	90551	100468	.	-	.	Name=inverted repeat B repeat region
Rhizoglossum_bergianum_KTHU1894	Geneious	repeat_region	90656	100468	.	+	.	Name=inverted repeat A repeat region
Rhizoglossum_bergianum_KTHU1894	Geneious	tRNA	91472	91543	.	+	.	Name=trnV-GAC tRNA
Rhizoglossum_bergianum_KTHU1894	Geneious	gene	91472	91543	.	+	.	Name=trnV-GAC gene
Rhizoglossum_bergianum_KTHU1894	Geneious	rRNA	91758	93255	.	+	.	Name=rrn16 rRNA
Rhizoglossum_bergianum_KTHU1894	Geneious	gene	91758	93255	.	+	.	Name=rrn16 gene
Rhizoglossum_bergianum_KTHU1894	Geneious	exon	93533	93570	.	+	.	Name=trnI-GAU exon 1
Rhizoglossum_bergianum_KTHU1894	Geneious	tRNA	93533	93570	.	+	.	Name=trnI-GAU tRNA;ID=qZZmw4X/jVL4W/bVKEjtF98josU.1694354813392.289
Rhizoglossum_bergianum_KTHU1894	Geneious	tRNA	94484	94518	.	+	.	Name=trnI-GAU tRNA;ID=qZZmw4X/jVL4W/bVKEjtF98josU.1694354813392.289
Rhizoglossum_bergianum_KTHU1894	Geneious	gene	93533	94518	.	+	.	Name=trnI-GAU gene
Rhizoglossum_bergianum_KTHU1894	Geneious	intron	93571	94483	.	+	.	Name=trnI-GAU intron 1
Rhizoglossum_bergianum_KTHU1894	Geneious	exon	94484	94518	.	+	.	Name=trnI-GAU exon 2
Rhizoglossum_bergianum_KTHU1894	Geneious	exon	94579	94616	.	+	.	Name=trnA-UGC exon 1
Rhizoglossum_bergianum_KTHU1894	Geneious	tRNA	94579	94616	.	+	.	Name=trnA-UGC;ID=qZZmw4X/jVL4W/bVKEjtF98josU.1694354813392.290
Rhizoglossum_bergianum_KTHU1894	Geneious	tRNA	95362	95396	.	+	.	Name=trnA-UGC;ID=qZZmw4X/jVL4W/bVKEjtF98josU.1694354813392.290
Rhizoglossum_bergianum_KTHU1894	Geneious	gene	94579	95396	.	+	.	Name=trnA-UGC gene
Rhizoglossum_bergianum_KTHU1894	Geneious	intron	94617	95361	.	+	.	Name=trnA-UGC intron 1
Rhizoglossum_bergianum_KTHU1894	Geneious	exon	95362	95396	.	+	.	Name=trnA-UGC exon 2
Rhizoglossum_bergianum_KTHU1894	Geneious	rRNA	95557	98369	.	+	.	Name=rrn23 rRNA
Rhizoglossum_bergianum_KTHU1894	Geneious	gene	95557	98369	.	+	.	Name=rrn23 gene
Rhizoglossum_bergianum_KTHU1894	Geneious	rRNA	98400	98502	.	+	.	Name=rrn4.5 rRNA
Rhizoglossum_bergianum_KTHU1894	Geneious	gene	98400	98502	.	+	.	Name=rrn4.5 gene
Rhizoglossum_bergianum_KTHU1894	Geneious	rRNA	98744	98862	.	+	.	Name=rrn5 rRNA
Rhizoglossum_bergianum_KTHU1894	Geneious	gene	98744	98862	.	+	.	Name=rrn5 gene
Rhizoglossum_bergianum_KTHU1894	Geneious	tRNA	99497	99570	.	+	.	Name=trnR-ACG tRNA
Rhizoglossum_bergianum_KTHU1894	Geneious	gene	99497	99570	.	+	.	Name=trnR-ACG gene
Rhizoglossum_bergianum_KTHU1894	Geneious	tRNA	99810	99881	.	-	.	Name=trnN-GUU tRNA
Rhizoglossum_bergianum_KTHU1894	Geneious	gene	99810	99881	.	-	.	Name=trnN-GUU gene
Rhizoglossum_bergianum_KTHU1894	Geneious	CDS	100160	102328	.	-	0	Name=ndhF CDS
Rhizoglossum_bergianum_KTHU1894	Geneious	gene	100160	102328	.	-	.	Name=ndhF gene
Rhizoglossum_bergianum_KTHU1894	Geneious	CDS	105287	105640	.	+	0	Name=rpl21 CDS
Rhizoglossum_bergianum_KTHU1894	Geneious	gene	105287	105640	.	+	.	Name=rpl21 gene
Rhizoglossum_bergianum_KTHU1894	Geneious	CDS	105670	105849	.	+	0	Name=rpl32 CDS
Rhizoglossum_bergianum_KTHU1894	Geneious	gene	105670	105849	.	+	.	Name=rpl32 gene
Rhizoglossum_bergianum_KTHU1894	Geneious	tRNA	106135	106208	.	-	.	Name=trnP-GGG tRNA
Rhizoglossum_bergianum_KTHU1894	Geneious	gene	106135	106208	.	-	.	Name=trnP-GGG gene
Rhizoglossum_bergianum_KTHU1894	Geneious	tRNA	106309	106388	.	+	.	Name=trnL-UAG tRNA
Rhizoglossum_bergianum_KTHU1894	Geneious	gene	106309	106388	.	+	.	Name=trnL-UAG gene
Rhizoglossum_bergianum_KTHU1894	Geneious	CDS	106467	107363	.	+	0	Name=ccsA CDS
Rhizoglossum_bergianum_KTHU1894	Geneious	gene	106467	107363	.	+	.	Name=ccsA gene
Rhizoglossum_bergianum_KTHU1894	Geneious	CDS	107622	109118	.	-	.	Name=ndhD CDS
Rhizoglossum_bergianum_KTHU1894	Geneious	gene	107622	109118	.	-	.	Name=ndhD gene
Rhizoglossum_bergianum_KTHU1894	Geneious	CDS	109240	109485	.	-	0	Name=psaC CDS
Rhizoglossum_bergianum_KTHU1894	Geneious	gene	109240	109485	.	-	.	Name=psaC gene
Rhizoglossum_bergianum_KTHU1894	Geneious	CDS	109548	109850	.	-	0	Name=ndhE CDS
Rhizoglossum_bergianum_KTHU1894	Geneious	gene	109548	109850	.	-	.	Name=ndhE gene
Rhizoglossum_bergianum_KTHU1894	Geneious	CDS	109928	110521	.	-	0	Name=ndhG CDS
Rhizoglossum_bergianum_KTHU1894	Geneious	gene	109928	110521	.	-	.	Name=ndhG gene
Rhizoglossum_bergianum_KTHU1894	Geneious	CDS	110664	111209	.	-	0	Name=ndhI CDS
Rhizoglossum_bergianum_KTHU1894	Geneious	gene	110664	111209	.	-	.	Name=ndhI gene
Rhizoglossum_bergianum_KTHU1894	Geneious	exon	111282	111832	.	-	.	Name=ndhA exon 2
Rhizoglossum_bergianum_KTHU1894	Geneious	CDS	112620	113178	.	-	0	Name=ndhA CDS;ID=qZZmw4X/jVL4W/bVKEjtF98josU.1694354813392.291
Rhizoglossum_bergianum_KTHU1894	Geneious	CDS	111282	111832	.	-	0	Name=ndhA CDS;ID=qZZmw4X/jVL4W/bVKEjtF98josU.1694354813392.291
Rhizoglossum_bergianum_KTHU1894	Geneious	gene	111282	113178	.	-	.	Name=ndhA gene
Rhizoglossum_bergianum_KTHU1894	Geneious	intron	111833	112619	.	-	.	Name=ndhA intron 1
Rhizoglossum_bergianum_KTHU1894	Geneious	exon	112620	113178	.	-	.	Name=ndhA exon 1
Rhizoglossum_bergianum_KTHU1894	Geneious	CDS	113180	114361	.	-	0	Name=ndhH CDS
Rhizoglossum_bergianum_KTHU1894	Geneious	gene	113180	114361	.	-	.	Name=ndhH gene
Rhizoglossum_bergianum_KTHU1894	Geneious	CDS	114467	114727	.	-	0	Name=rps15 CDS
Rhizoglossum_bergianum_KTHU1894	Geneious	gene	114467	114727	.	-	.	Name=rps15 gene
Rhizoglossum_bergianum_KTHU1894	Geneious	CDS	114889	119715	.	-	0	Name=ycf1 CDS
Rhizoglossum_bergianum_KTHU1894	Geneious	gene	114889	119715	.	-	.	Name=ycf1 gene
Rhizoglossum_bergianum_KTHU1894	Geneious	CDS	119935	121272	.	-	0	Name=chlN CDS
Rhizoglossum_bergianum_KTHU1894	Geneious	gene	119935	121272	.	-	.	Name=chlN gene
Rhizoglossum_bergianum_KTHU1894	Geneious	CDS	121351	122223	.	-	0	Name=chlL CDS
Rhizoglossum_bergianum_KTHU1894	Geneious	gene	121351	122223	.	-	.	Name=chlL gene
Rhizoglossum_bergianum_KTHU1894	Geneious	repeat_region	122946	132863	.	+	.	Name=inverted repeat B repeat region
Rhizoglossum_bergianum_KTHU1894	Geneious	repeat_region	122946	132758	.	-	.	Name=inverted repeat A repeat region
Rhizoglossum_bergianum_KTHU1894	Geneious	tRNA	123533	123604	.	+	.	Name=trnN-GUU tRNA
Rhizoglossum_bergianum_KTHU1894	Geneious	gene	123533	123604	.	+	.	Name=trnN-GUU gene
Rhizoglossum_bergianum_KTHU1894	Geneious	tRNA	123844	123917	.	-	.	Name=trnR-ACG tRNA
Rhizoglossum_bergianum_KTHU1894	Geneious	gene	123844	123917	.	-	.	Name=trnR-ACG gene
Rhizoglossum_bergianum_KTHU1894	Geneious	rRNA	124552	124670	.	-	.	Name=rrn5 rRNA
Rhizoglossum_bergianum_KTHU1894	Geneious	gene	124552	124670	.	-	.	Name=rrn5 gene
Rhizoglossum_bergianum_KTHU1894	Geneious	rRNA	124912	125014	.	-	.	Name=rrn4.5 rRNA
Rhizoglossum_bergianum_KTHU1894	Geneious	gene	124912	125014	.	-	.	Name=rrn4.5 gene
Rhizoglossum_bergianum_KTHU1894	Geneious	rRNA	125045	127857	.	-	.	Name=rrn23 rRNA
Rhizoglossum_bergianum_KTHU1894	Geneious	gene	125045	127857	.	-	.	Name=rrn23 gene
Rhizoglossum_bergianum_KTHU1894	Geneious	exon	128018	128052	.	-	.	Name=trnA-UGC exon 2
Rhizoglossum_bergianum_KTHU1894	Geneious	tRNA	128798	128835	.	-	.	Name=trnA-UGC;ID=qZZmw4X/jVL4W/bVKEjtF98josU.1694354813392.292
Rhizoglossum_bergianum_KTHU1894	Geneious	tRNA	128018	128052	.	-	.	Name=trnA-UGC;ID=qZZmw4X/jVL4W/bVKEjtF98josU.1694354813392.292
Rhizoglossum_bergianum_KTHU1894	Geneious	gene	128018	128835	.	-	.	Name=trnA-UGC gene
Rhizoglossum_bergianum_KTHU1894	Geneious	intron	128053	128797	.	-	.	Name=trnA-UGC intron 1
Rhizoglossum_bergianum_KTHU1894	Geneious	exon	128798	128835	.	-	.	Name=trnA-UGC exon 1
Rhizoglossum_bergianum_KTHU1894	Geneious	exon	128896	128930	.	-	.	Name=trnI-GAU exon 2
Rhizoglossum_bergianum_KTHU1894	Geneious	tRNA	129844	129881	.	-	.	Name=trnI-GAU tRNA;ID=qZZmw4X/jVL4W/bVKEjtF98josU.1694354813392.293
Rhizoglossum_bergianum_KTHU1894	Geneious	tRNA	128896	128930	.	-	.	Name=trnI-GAU tRNA;ID=qZZmw4X/jVL4W/bVKEjtF98josU.1694354813392.293
Rhizoglossum_bergianum_KTHU1894	Geneious	gene	128896	129881	.	-	.	Name=trnI-GAU gene
Rhizoglossum_bergianum_KTHU1894	Geneious	intron	128931	129843	.	-	.	Name=trnI-GAU intron 1
Rhizoglossum_bergianum_KTHU1894	Geneious	exon	129844	129881	.	-	.	Name=trnI-GAU exon 1
Rhizoglossum_bergianum_KTHU1894	Geneious	rRNA	130159	131656	.	-	.	Name=rrn16 rRNA
Rhizoglossum_bergianum_KTHU1894	Geneious	gene	130159	131656	.	-	.	Name=rrn16 gene
Rhizoglossum_bergianum_KTHU1894	Geneious	tRNA	131871	131942	.	-	.	Name=trnV-GAC tRNA
Rhizoglossum_bergianum_KTHU1894	Geneious	gene	131871	131942	.	-	.	Name=trnV-GAC gene
