# Supplementary material for: Organellar phylogenomics of Ophioglossaceae fern genera
Source: Front Plant Sci. 2024 Jan 15;14:1294716. doi: 10.3389/fpls.2023.1294716 (PMC10823028; doi:10.3389/fpls.2023.1294716)
Supplement: Supplementary file 2 [file DataSheet_2.zip › Supplementary file S1/plastome/gff/Sahashia_Kuo4439.gff]

##gff-version 3
##source-version geneious 2023.2.1
##sequence-region	Sahashia_stricata_KTHU1273	1	141567
Sahashia_stricata_KTHU1273	Geneious	region	1	141567	.	+	0	Is_circular=true
Sahashia_stricata_KTHU1273	Geneious	Editing History Replacement	2	46663	.	.	.	Name=TCCCCCC
Sahashia_stricata_KTHU1273	Geneious	CDS	3808	10761	.	-	.	Name=ycf2 CDS
Sahashia_stricata_KTHU1273	Geneious	tRNA	10954	11027	.	-	.	Name=trnH-GUG tRNA
Sahashia_stricata_KTHU1273	Geneious	gene	10954	11027	.	-	.	Name=trnH-GUG gene
Sahashia_stricata_KTHU1273	Geneious	CDS	11535	12596	.	-	0	Name=psbA CDS
Sahashia_stricata_KTHU1273	Geneious	gene	11535	12596	.	-	.	Name=psbA gene
Sahashia_stricata_KTHU1273	Geneious	exon	12942	12976	.	-	.	Name=exon 2
Sahashia_stricata_KTHU1273	Geneious	tRNA	15343	15379	.	-	.	Name=tRNA-Lys;ID=qZZmw4X/jVL4W/bVKEjtF98josU.1694354813408.294
Sahashia_stricata_KTHU1273	Geneious	tRNA	12942	12976	.	-	.	Name=tRNA-Lys;ID=qZZmw4X/jVL4W/bVKEjtF98josU.1694354813408.294
Sahashia_stricata_KTHU1273	Geneious	CDS	13164	14657	.	-	.	Name=matK CDS
Sahashia_stricata_KTHU1273	Geneious	exon	15343	15379	.	-	.	Name=exon 1
Sahashia_stricata_KTHU1273	Geneious	CDS	15692	15886	.	-	.	Name=ycf94 CDS
Sahashia_stricata_KTHU1273	Geneious	CDS	16983	18524	.	-	0	Name=chlB CDS
Sahashia_stricata_KTHU1273	Geneious	gene	16983	18524	.	-	.	Name=chlB gene
Sahashia_stricata_KTHU1273	Geneious	tRNA	18730	18801	.	-	.	Name=trnQ-UUG tRNA
Sahashia_stricata_KTHU1273	Geneious	gene	18730	18801	.	-	.	Name=trnQ-UUG gene
Sahashia_stricata_KTHU1273	Geneious	CDS	19107	19283	.	+	0	Name=psbK CDS
Sahashia_stricata_KTHU1273	Geneious	gene	19107	19283	.	+	.	Name=psbK gene
Sahashia_stricata_KTHU1273	Geneious	tRNA	19693	19777	.	+	.	Name=trnS-CGA tRNA
Sahashia_stricata_KTHU1273	Geneious	gene	19693	19777	.	+	.	Name=trnS-CGA gene
Sahashia_stricata_KTHU1273	Geneious	CDS	20015	20125	.	+	0	Name=psbI CDS
Sahashia_stricata_KTHU1273	Geneious	gene	20015	20125	.	+	.	Name=psbI gene
Sahashia_stricata_KTHU1273	Geneious	tRNA	20186	20273	.	-	.	Name=trnS-GCU tRNA
Sahashia_stricata_KTHU1273	Geneious	gene	20186	20273	.	-	.	Name=trnS-GCU gene
Sahashia_stricata_KTHU1273	Geneious	CDS	20531	20629	.	-	0	Name=psaM CDS
Sahashia_stricata_KTHU1273	Geneious	gene	20531	20629	.	-	.	Name=psaM gene
Sahashia_stricata_KTHU1273	Geneious	CDS	20910	21011	.	+	0	Name=ycf12 CDS
Sahashia_stricata_KTHU1273	Geneious	gene	20910	21011	.	+	.	Name=ycf12 gene
Sahashia_stricata_KTHU1273	Geneious	exon	21166	21188	.	+	.	Name=trnG-GCC exon 1
Sahashia_stricata_KTHU1273	Geneious	tRNA	21166	21188	.	+	.	Name=trnG-GCC tRNA;ID=qZZmw4X/jVL4W/bVKEjtF98josU.1694354813408.295
Sahashia_stricata_KTHU1273	Geneious	tRNA	21926	21973	.	+	.	Name=trnG-GCC tRNA;ID=qZZmw4X/jVL4W/bVKEjtF98josU.1694354813408.295
Sahashia_stricata_KTHU1273	Geneious	exon	21926	21973	.	+	.	Name=trnG-GCC exon 2
Sahashia_stricata_KTHU1273	Geneious	extracted region	21974	22103	.	+	.	Name=Extracted region from Consensus
Sahashia_stricata_KTHU1273	Geneious	tRNA	22104	22175	.	+	.	Name=trnR-UCU tRNA
Sahashia_stricata_KTHU1273	Geneious	gene	22104	22175	.	+	.	Name=trnR-UCU gene
Sahashia_stricata_KTHU1273	Geneious	CDS	22300	23826	.	-	0	Name=atpA CDS
Sahashia_stricata_KTHU1273	Geneious	gene	22300	23826	.	-	.	Name=atpA gene
Sahashia_stricata_KTHU1273	Geneious	exon	23870	24279	.	-	.	Name=atpF exon 2
Sahashia_stricata_KTHU1273	Geneious	CDS	24920	25064	.	-	0	Name=atpF CDS;ID=qZZmw4X/jVL4W/bVKEjtF98josU.1694354813408.296
Sahashia_stricata_KTHU1273	Geneious	CDS	23870	24279	.	-	0	Name=atpF CDS;ID=qZZmw4X/jVL4W/bVKEjtF98josU.1694354813408.296
Sahashia_stricata_KTHU1273	Geneious	exon	24920	25064	.	-	.	Name=atpF exon 1
Sahashia_stricata_KTHU1273	Geneious	CDS	25388	25633	.	-	0	Name=atpH CDS
Sahashia_stricata_KTHU1273	Geneious	gene	25388	25633	.	-	.	Name=atpH gene
Sahashia_stricata_KTHU1273	Geneious	CDS	26252	26998	.	-	.	Name=atpI CDS
Sahashia_stricata_KTHU1273	Geneious	gene	26252	26998	.	-	.	Name=atpI gene
Sahashia_stricata_KTHU1273	Geneious	CDS	27212	27934	.	-	0	Name=rps2 CDS
Sahashia_stricata_KTHU1273	Geneious	gene	27212	27934	.	-	.	Name=rps2 gene
Sahashia_stricata_KTHU1273	Geneious	CDS	28052	32326	.	-	0	Name=rpoC2 CDS
Sahashia_stricata_KTHU1273	Geneious	gene	28052	32326	.	-	.	Name=rpoC2 gene
Sahashia_stricata_KTHU1273	Geneious	exon	32440	34068	.	-	.	Name=rpoC1 exon 2
Sahashia_stricata_KTHU1273	Geneious	CDS	34779	35210	.	-	0	Name=rpoC1 CDS;ID=qZZmw4X/jVL4W/bVKEjtF98josU.1694354813408.297
Sahashia_stricata_KTHU1273	Geneious	CDS	32440	34068	.	-	0	Name=rpoC1 CDS;ID=qZZmw4X/jVL4W/bVKEjtF98josU.1694354813408.297
Sahashia_stricata_KTHU1273	Geneious	exon	34779	35210	.	-	.	Name=rpoC1 exon 1
Sahashia_stricata_KTHU1273	Geneious	CDS	35238	38426	.	-	0	Name=rpoB CDS
Sahashia_stricata_KTHU1273	Geneious	gene	35238	38426	.	-	.	Name=rpoB gene
Sahashia_stricata_KTHU1273	Geneious	tRNA	38725	38796	.	+	.	Name=trnC-GCA tRNA
Sahashia_stricata_KTHU1273	Geneious	gene	38725	38796	.	+	.	Name=trnC-GCA gene
Sahashia_stricata_KTHU1273	Geneious	CDS	39253	39342	.	+	0	Name=petN CDS
Sahashia_stricata_KTHU1273	Geneious	gene	39253	39342	.	+	.	Name=petN gene
Sahashia_stricata_KTHU1273	Geneious	CDS	40740	40844	.	-	0	Name=psbM CDS
Sahashia_stricata_KTHU1273	Geneious	gene	40740	40844	.	-	.	Name=psbM gene
Sahashia_stricata_KTHU1273	Geneious	tRNA	41603	41676	.	+	.	Name=trnD-GUC tRNA
Sahashia_stricata_KTHU1273	Geneious	gene	41603	41676	.	+	.	Name=trnD-GUC gene
Sahashia_stricata_KTHU1273	Geneious	tRNA	41721	41802	.	-	.	Name=trnY-GUA tRNA
Sahashia_stricata_KTHU1273	Geneious	gene	41721	41802	.	-	.	Name=trnY-GUA gene
Sahashia_stricata_KTHU1273	Geneious	tRNA	41915	41987	.	-	.	Name=trnE-UUC tRNA
Sahashia_stricata_KTHU1273	Geneious	gene	41915	41987	.	-	.	Name=trnE-UUC gene
Sahashia_stricata_KTHU1273	Geneious	tRNA	42183	42253	.	-	.	Name=trnG-UCC tRNA
Sahashia_stricata_KTHU1273	Geneious	gene	42183	42253	.	-	.	Name=trnG-UCC gene
Sahashia_stricata_KTHU1273	Geneious	CDS	42495	42683	.	-	0	Name=psbZ CDS
Sahashia_stricata_KTHU1273	Geneious	gene	42495	42683	.	-	.	Name=psbZ gene
Sahashia_stricata_KTHU1273	Geneious	tRNA	43039	43127	.	+	.	Name=trnS-UGA tRNA
Sahashia_stricata_KTHU1273	Geneious	gene	43039	43127	.	+	.	Name=trnS-UGA gene
Sahashia_stricata_KTHU1273	Geneious	CDS	43262	44683	.	-	0	Name=psbC CDS
Sahashia_stricata_KTHU1273	Geneious	gene	43262	44683	.	-	.	Name=psbC gene
Sahashia_stricata_KTHU1273	Geneious	CDS	44631	45692	.	-	0	Name=psbD CDS
Sahashia_stricata_KTHU1273	Geneious	gene	44631	45692	.	-	.	Name=psbD gene
Sahashia_stricata_KTHU1273	Geneious	tRNA	46816	46887	.	-	.	Name=trnT-GGU tRNA
Sahashia_stricata_KTHU1273	Geneious	gene	46816	46887	.	-	.	Name=trnT-GGU gene
Sahashia_stricata_KTHU1273	Geneious	tRNA	48400	48471	.	-	.	Name=trnfM-CAU tRNA
Sahashia_stricata_KTHU1273	Geneious	gene	48400	48471	.	-	.	Name=trnfM-CAU gene
Sahashia_stricata_KTHU1273	Geneious	CDS	48604	48906	.	-	0	Name=rps14 CDS
Sahashia_stricata_KTHU1273	Geneious	gene	48604	48906	.	-	.	Name=rps14 gene
Sahashia_stricata_KTHU1273	Geneious	CDS	49149	51353	.	-	.	Name=psaB CDS
Sahashia_stricata_KTHU1273	Geneious	gene	49149	51353	.	-	.	Name=psaB gene
Sahashia_stricata_KTHU1273	Geneious	CDS	51379	53631	.	-	0	Name=psaA CDS
Sahashia_stricata_KTHU1273	Geneious	gene	51379	53631	.	-	.	Name=psaA gene
Sahashia_stricata_KTHU1273	Geneious	exon	53963	54118	.	-	.	Name=ycf3 exon 3
Sahashia_stricata_KTHU1273	Geneious	CDS	55717	55840	.	-	0	Name=ycf3 CDS;ID=qZZmw4X/jVL4W/bVKEjtF98josU.1694354813423.298
Sahashia_stricata_KTHU1273	Geneious	CDS	54814	55043	.	-	0	Name=ycf3 CDS;ID=qZZmw4X/jVL4W/bVKEjtF98josU.1694354813423.298
Sahashia_stricata_KTHU1273	Geneious	CDS	53963	54118	.	-	0	Name=ycf3 CDS;ID=qZZmw4X/jVL4W/bVKEjtF98josU.1694354813423.298
Sahashia_stricata_KTHU1273	Geneious	gene	53963	55840	.	-	.	Name=ycf3 gene
Sahashia_stricata_KTHU1273	Geneious	exon	54814	55043	.	-	.	Name=ycf3 exon 2
Sahashia_stricata_KTHU1273	Geneious	intron	55044	55716	.	-	.	Name=ycf3 intron 1
Sahashia_stricata_KTHU1273	Geneious	exon	55717	55840	.	-	.	Name=ycf3 exon 1
Sahashia_stricata_KTHU1273	Geneious	tRNA	56355	56442	.	+	.	Name=trnS-GGA tRNA
Sahashia_stricata_KTHU1273	Geneious	gene	56355	56442	.	+	.	Name=trnS-GGA gene
Sahashia_stricata_KTHU1273	Geneious	CDS	56815	57429	.	-	0	Name=rps4 CDS
Sahashia_stricata_KTHU1273	Geneious	gene	56815	57429	.	-	.	Name=rps4 gene
Sahashia_stricata_KTHU1273	Geneious	exon	58087	58120	.	+	.	Name=trnL-UAA exon 1
Sahashia_stricata_KTHU1273	Geneious	tRNA	58087	58120	.	+	.	Name=trnL-UAA tRNA;ID=qZZmw4X/jVL4W/bVKEjtF98josU.1694354813423.299
Sahashia_stricata_KTHU1273	Geneious	tRNA	58599	58649	.	+	.	Name=trnL-UAA tRNA;ID=qZZmw4X/jVL4W/bVKEjtF98josU.1694354813423.299
Sahashia_stricata_KTHU1273	Geneious	exon	58599	58649	.	+	.	Name=trnL-UAA exon 2
Sahashia_stricata_KTHU1273	Geneious	tRNA	59021	59093	.	+	.	Name=trnF-GAA tRNA
Sahashia_stricata_KTHU1273	Geneious	gene	59021	59093	.	+	.	Name=trnF-GAA gene
Sahashia_stricata_KTHU1273	Geneious	CDS	59545	60069	.	-	0	Name=ndhJ CDS
Sahashia_stricata_KTHU1273	Geneious	gene	59545	60069	.	-	.	Name=ndhJ gene
Sahashia_stricata_KTHU1273	Geneious	CDS	60050	60880	.	-	0	Name=ndhK CDS
Sahashia_stricata_KTHU1273	Geneious	gene	60050	60880	.	-	.	Name=ndhK gene
Sahashia_stricata_KTHU1273	Geneious	CDS	60796	61212	.	-	0	Name=ndhC CDS
Sahashia_stricata_KTHU1273	Geneious	gene	60796	61212	.	-	.	Name=ndhC gene
Sahashia_stricata_KTHU1273	Geneious	exon	61424	61458	.	-	.	Name=trnV-UAC exon 2
Sahashia_stricata_KTHU1273	Geneious	tRNA	61995	62031	.	-	.	Name=trnV-UAC tRNA;ID=qZZmw4X/jVL4W/bVKEjtF98josU.1694354813423.300
Sahashia_stricata_KTHU1273	Geneious	tRNA	61424	61458	.	-	.	Name=trnV-UAC tRNA;ID=qZZmw4X/jVL4W/bVKEjtF98josU.1694354813423.300
Sahashia_stricata_KTHU1273	Geneious	gene	61424	62031	.	-	.	Name=trnV-UAC gene
Sahashia_stricata_KTHU1273	Geneious	intron	61459	61994	.	-	.	Name=trnV-UAC intron 1
Sahashia_stricata_KTHU1273	Geneious	exon	61995	62031	.	-	.	Name=trnV-UAC exon 1
Sahashia_stricata_KTHU1273	Geneious	tRNA	62194	62266	.	+	.	Name=trnM-CAU tRNA
Sahashia_stricata_KTHU1273	Geneious	gene	62194	62266	.	+	.	Name=trnM-CAU gene
Sahashia_stricata_KTHU1273	Geneious	CDS	62441	62839	.	-	0	Name=atpE CDS
Sahashia_stricata_KTHU1273	Geneious	gene	62441	62839	.	-	.	Name=atpE gene
Sahashia_stricata_KTHU1273	Geneious	CDS	62848	64326	.	-	0	Name=atpB CDS
Sahashia_stricata_KTHU1273	Geneious	gene	62848	64326	.	-	.	Name=atpB gene
Sahashia_stricata_KTHU1273	Geneious	CDS	64928	66355	.	+	0	Name=rbcL CDS
Sahashia_stricata_KTHU1273	Geneious	gene	64928	66355	.	+	.	Name=rbcL gene
Sahashia_stricata_KTHU1273	Geneious	tRNA	66490	66563	.	+	.	Name=trnR-CCG tRNA
Sahashia_stricata_KTHU1273	Geneious	gene	66490	66563	.	+	.	Name=trnR-CCG gene
Sahashia_stricata_KTHU1273	Geneious	CDS	66887	67816	.	+	0	Name=accD CDS
Sahashia_stricata_KTHU1273	Geneious	gene	66887	67816	.	+	.	Name=accD gene
Sahashia_stricata_KTHU1273	Geneious	CDS	68158	68268	.	+	0	Name=psaI CDS
Sahashia_stricata_KTHU1273	Geneious	gene	68158	68268	.	+	.	Name=psaI gene
Sahashia_stricata_KTHU1273	Geneious	CDS	68729	69283	.	+	0	Name=ycf4 CDS
Sahashia_stricata_KTHU1273	Geneious	gene	68729	69283	.	+	.	Name=ycf4 gene
Sahashia_stricata_KTHU1273	Geneious	CDS	69428	70948	.	+	.	Name=cemA CDS
Sahashia_stricata_KTHU1273	Geneious	gene	69587	70948	.	+	.	Name=cemA gene
Sahashia_stricata_KTHU1273	Geneious	CDS	71087	72052	.	+	0	Name=petA CDS
Sahashia_stricata_KTHU1273	Geneious	gene	71087	72052	.	+	.	Name=petA gene
Sahashia_stricata_KTHU1273	Geneious	CDS	72812	72934	.	-	0	Name=psbJ CDS
Sahashia_stricata_KTHU1273	Geneious	gene	72812	72934	.	-	.	Name=psbJ gene
Sahashia_stricata_KTHU1273	Geneious	CDS	73068	73184	.	-	0	Name=psbL CDS
Sahashia_stricata_KTHU1273	Geneious	gene	73068	73184	.	-	.	Name=psbL gene
Sahashia_stricata_KTHU1273	Geneious	CDS	73204	73323	.	-	0	Name=psbF CDS
Sahashia_stricata_KTHU1273	Geneious	gene	73204	73323	.	-	.	Name=psbF gene
Sahashia_stricata_KTHU1273	Geneious	CDS	73333	73584	.	-	0	Name=psbE CDS
Sahashia_stricata_KTHU1273	Geneious	gene	73333	73584	.	-	.	Name=psbE gene
Sahashia_stricata_KTHU1273	Geneious	CDS	74647	74742	.	+	0	Name=petL CDS
Sahashia_stricata_KTHU1273	Geneious	gene	74647	74742	.	+	.	Name=petL gene
Sahashia_stricata_KTHU1273	Geneious	CDS	74878	74991	.	+	0	Name=petG CDS
Sahashia_stricata_KTHU1273	Geneious	gene	74878	74991	.	+	.	Name=petG gene
Sahashia_stricata_KTHU1273	Geneious	tRNA	75147	75220	.	-	.	Name=trnW-CCA tRNA
Sahashia_stricata_KTHU1273	Geneious	gene	75147	75220	.	-	.	Name=trnW-CCA gene
Sahashia_stricata_KTHU1273	Geneious	tRNA	75327	75400	.	-	.	Name=trnP-UGG tRNA
Sahashia_stricata_KTHU1273	Geneious	gene	75327	75400	.	-	.	Name=trnP-UGG gene
Sahashia_stricata_KTHU1273	Geneious	CDS	75806	75934	.	+	0	Name=psaJ CDS
Sahashia_stricata_KTHU1273	Geneious	CDS	76141	76347	.	+	0	Name=rpl33 CDS
Sahashia_stricata_KTHU1273	Geneious	gene	76141	76347	.	+	.	Name=rpl33 gene
Sahashia_stricata_KTHU1273	Geneious	CDS	76410	76637	.	+	0	Name=rps18 CDS
Sahashia_stricata_KTHU1273	Geneious	gene	76410	76637	.	+	.	Name=rps18 gene
Sahashia_stricata_KTHU1273	Geneious	CDS	77088	77435	.	-	0	Name=rpl20 CDS
Sahashia_stricata_KTHU1273	Geneious	gene	77088	77435	.	-	.	Name=rpl20 gene
Sahashia_stricata_KTHU1273	Geneious	exon	78805	79056	.	-	.	Name=clpP exon 3
Sahashia_stricata_KTHU1273	Geneious	CDS	80577	80647	.	-	0	Name=clpP CDS;ID=qZZmw4X/jVL4W/bVKEjtF98josU.1694354813423.301
Sahashia_stricata_KTHU1273	Geneious	CDS	79566	79857	.	-	0	Name=clpP CDS;ID=qZZmw4X/jVL4W/bVKEjtF98josU.1694354813423.301
Sahashia_stricata_KTHU1273	Geneious	CDS	78805	79056	.	-	0	Name=clpP CDS;ID=qZZmw4X/jVL4W/bVKEjtF98josU.1694354813423.301
Sahashia_stricata_KTHU1273	Geneious	exon	79566	79857	.	-	.	Name=clpP exon 2
Sahashia_stricata_KTHU1273	Geneious	exon	80577	80647	.	-	.	Name=clpP exon 1
Sahashia_stricata_KTHU1273	Geneious	CDS	81106	82632	.	+	0	Name=psbB CDS
Sahashia_stricata_KTHU1273	Geneious	gene	81106	82632	.	+	.	Name=psbB gene
Sahashia_stricata_KTHU1273	Geneious	CDS	82906	83013	.	+	0	Name=psbT CDS
Sahashia_stricata_KTHU1273	Geneious	gene	82906	83013	.	+	.	Name=psbT gene
Sahashia_stricata_KTHU1273	Geneious	CDS	83116	83247	.	-	0	Name=psbN CDS
Sahashia_stricata_KTHU1273	Geneious	gene	83116	83247	.	-	.	Name=psbN gene
Sahashia_stricata_KTHU1273	Geneious	CDS	83331	83555	.	+	0	Name=psbH CDS
Sahashia_stricata_KTHU1273	Geneious	gene	83331	83555	.	+	.	Name=psbH gene
Sahashia_stricata_KTHU1273	Geneious	CDS	83681	83686	.	+	.	Name=petB CDS;ID=qZZmw4X/jVL4W/bVKEjtF98josU.1694354813423.302
Sahashia_stricata_KTHU1273	Geneious	CDS	84416	85057	.	+	.	Name=petB CDS;ID=qZZmw4X/jVL4W/bVKEjtF98josU.1694354813423.302
Sahashia_stricata_KTHU1273	Geneious	exon	84416	85057	.	+	.	Name=petB exon 2
Sahashia_stricata_KTHU1273	Geneious	CDS	85236	85243	.	+	.	Name=petD CDS;ID=qZZmw4X/jVL4W/bVKEjtF98josU.1694354813423.303
Sahashia_stricata_KTHU1273	Geneious	CDS	85923	86397	.	+	.	Name=petD CDS;ID=qZZmw4X/jVL4W/bVKEjtF98josU.1694354813423.303
Sahashia_stricata_KTHU1273	Geneious	exon	85923	86397	.	+	.	Name=petD exon 2
Sahashia_stricata_KTHU1273	Geneious	CDS	86652	87677	.	-	0	Name=rpoA CDS
Sahashia_stricata_KTHU1273	Geneious	gene	86652	87677	.	-	.	Name=rpoA gene
Sahashia_stricata_KTHU1273	Geneious	CDS	87708	88100	.	-	0	Name=rps11 CDS
Sahashia_stricata_KTHU1273	Geneious	gene	87708	88100	.	-	.	Name=rps11 gene
Sahashia_stricata_KTHU1273	Geneious	CDS	88189	88302	.	-	0	Name=rpl36 CDS
Sahashia_stricata_KTHU1273	Geneious	gene	88189	88302	.	-	.	Name=rpl36 gene
Sahashia_stricata_KTHU1273	Geneious	CDS	88422	88667	.	-	0	Name=infA CDS
Sahashia_stricata_KTHU1273	Geneious	gene	88422	88667	.	-	.	Name=infA gene
Sahashia_stricata_KTHU1273	Geneious	CDS	88782	89180	.	-	0	Name=rps8 CDS
Sahashia_stricata_KTHU1273	Geneious	gene	88782	89180	.	-	.	Name=rps8 gene
Sahashia_stricata_KTHU1273	Geneious	CDS	89534	89902	.	-	0	Name=rpl14 CDS
Sahashia_stricata_KTHU1273	Geneious	gene	89534	89902	.	-	.	Name=rpl14 gene
Sahashia_stricata_KTHU1273	Geneious	CDS	91256	91264	.	-	.	Name=rpl16 CDS;ID=qZZmw4X/jVL4W/bVKEjtF98josU.1694354813423.304
Sahashia_stricata_KTHU1273	Geneious	CDS	90087	90500	.	-	.	Name=rpl16 CDS;ID=qZZmw4X/jVL4W/bVKEjtF98josU.1694354813423.304
Sahashia_stricata_KTHU1273	Geneious	CDS	91383	92039	.	-	0	Name=rps3 CDS
Sahashia_stricata_KTHU1273	Geneious	gene	91383	92039	.	-	.	Name=rps3 gene
Sahashia_stricata_KTHU1273	Geneious	CDS	92098	92460	.	-	.	Name=rpl22 CDS
Sahashia_stricata_KTHU1273	Geneious	gene	92098	92460	.	-	.	Name=rpl22 gene
Sahashia_stricata_KTHU1273	Geneious	CDS	92482	92760	.	-	0	Name=rps19 CDS
Sahashia_stricata_KTHU1273	Geneious	gene	92482	92760	.	-	.	Name=rps19 gene
Sahashia_stricata_KTHU1273	Geneious	exon	92799	93235	.	-	.	Name=rpl2 exon 2
Sahashia_stricata_KTHU1273	Geneious	CDS	93875	94271	.	-	0	Name=rpl2 CDS;ID=qZZmw4X/jVL4W/bVKEjtF98josU.1694354813423.305
Sahashia_stricata_KTHU1273	Geneious	CDS	92799	93235	.	-	0	Name=rpl2 CDS;ID=qZZmw4X/jVL4W/bVKEjtF98josU.1694354813423.305
Sahashia_stricata_KTHU1273	Geneious	exon	93875	94271	.	-	.	Name=rpl2 exon 1
Sahashia_stricata_KTHU1273	Geneious	CDS	94299	94571	.	-	.	Name=rpl23 CDS
Sahashia_stricata_KTHU1273	Geneious	tRNA	94735	94808	.	-	.	Name=trnI-CAU tRNA
Sahashia_stricata_KTHU1273	Geneious	gene	94735	94808	.	-	.	Name=trnI-CAU gene
Sahashia_stricata_KTHU1273	Geneious	tRNA	95906	95977	.	+	.	Name=trnV-GAC tRNA
Sahashia_stricata_KTHU1273	Geneious	gene	95906	95977	.	+	.	Name=trnV-GAC gene
Sahashia_stricata_KTHU1273	Geneious	rRNA	96192	97689	.	+	.	Name=rrn16 rRNA
Sahashia_stricata_KTHU1273	Geneious	gene	96192	97689	.	+	.	Name=rrn16 gene
Sahashia_stricata_KTHU1273	Geneious	exon	97969	98006	.	+	.	Name=trnI-GAU exon 1
Sahashia_stricata_KTHU1273	Geneious	tRNA	97969	98006	.	+	.	Name=trnI-GAU tRNA;ID=qZZmw4X/jVL4W/bVKEjtF98josU.1694354813423.306
Sahashia_stricata_KTHU1273	Geneious	tRNA	98923	98957	.	+	.	Name=trnI-GAU tRNA;ID=qZZmw4X/jVL4W/bVKEjtF98josU.1694354813423.306
Sahashia_stricata_KTHU1273	Geneious	gene	97969	98957	.	+	.	Name=trnI-GAU gene
Sahashia_stricata_KTHU1273	Geneious	intron	98007	98922	.	+	.	Name=trnI-GAU intron 1
Sahashia_stricata_KTHU1273	Geneious	exon	98923	98957	.	+	.	Name=trnI-GAU exon 2
Sahashia_stricata_KTHU1273	Geneious	exon	99019	99056	.	+	.	Name=trnA-UGC exon 1
Sahashia_stricata_KTHU1273	Geneious	tRNA	99019	99056	.	+	.	Name=trnA-UGC;ID=qZZmw4X/jVL4W/bVKEjtF98josU.1694354813423.307
Sahashia_stricata_KTHU1273	Geneious	tRNA	99816	99850	.	+	.	Name=trnA-UGC;ID=qZZmw4X/jVL4W/bVKEjtF98josU.1694354813423.307
Sahashia_stricata_KTHU1273	Geneious	gene	99019	99850	.	+	.	Name=trnA-UGC gene
Sahashia_stricata_KTHU1273	Geneious	intron	99057	99815	.	+	.	Name=trnA-UGC intron 1
Sahashia_stricata_KTHU1273	Geneious	exon	99816	99850	.	+	.	Name=trnA-UGC exon 2
Sahashia_stricata_KTHU1273	Geneious	rRNA	100002	102808	.	+	.	Name=rrn23 rRNA
Sahashia_stricata_KTHU1273	Geneious	gene	100002	102808	.	+	.	Name=rrn23 gene
Sahashia_stricata_KTHU1273	Geneious	rRNA	102839	102941	.	+	.	Name=rrn4.5 rRNA
Sahashia_stricata_KTHU1273	Geneious	gene	102839	102941	.	+	.	Name=rrn4.5 gene
Sahashia_stricata_KTHU1273	Geneious	rRNA	103191	103309	.	+	.	Name=rrn5 rRNA
Sahashia_stricata_KTHU1273	Geneious	gene	103191	103309	.	+	.	Name=rrn5 gene
Sahashia_stricata_KTHU1273	Geneious	tRNA	103376	103449	.	+	.	Name=trnR-ACG tRNA
Sahashia_stricata_KTHU1273	Geneious	gene	103376	103449	.	+	.	Name=trnR-ACG gene
Sahashia_stricata_KTHU1273	Geneious	tRNA	104457	104528	.	-	.	Name=trnN-GUU tRNA
Sahashia_stricata_KTHU1273	Geneious	gene	104457	104528	.	-	.	Name=trnN-GUU gene
Sahashia_stricata_KTHU1273	Geneious	CDS	104983	105855	.	+	0	Name=chlL CDS
Sahashia_stricata_KTHU1273	Geneious	gene	104983	105855	.	+	.	Name=chlL gene
Sahashia_stricata_KTHU1273	Geneious	CDS	105934	107313	.	+	0	Name=chlN CDS
Sahashia_stricata_KTHU1273	Geneious	gene	105934	107313	.	+	.	Name=chlN gene
Sahashia_stricata_KTHU1273	Geneious	CDS	107527	112374	.	+	.	Name=ycf1 CDS
Sahashia_stricata_KTHU1273	Geneious	CDS	112566	112826	.	+	0	Name=rps15 CDS
Sahashia_stricata_KTHU1273	Geneious	gene	112566	112826	.	+	.	Name=rps15 gene
Sahashia_stricata_KTHU1273	Geneious	CDS	112941	114122	.	+	0	Name=ndhH CDS
Sahashia_stricata_KTHU1273	Geneious	gene	112941	114122	.	+	.	Name=ndhH gene
Sahashia_stricata_KTHU1273	Geneious	exon	114124	114682	.	+	.	Name=ndhA exon 1
Sahashia_stricata_KTHU1273	Geneious	CDS	114124	114682	.	+	.	Name=ndhA CDS;ID=qZZmw4X/jVL4W/bVKEjtF98josU.1694354813423.308
Sahashia_stricata_KTHU1273	Geneious	CDS	115572	116122	.	+	.	Name=ndhA CDS;ID=qZZmw4X/jVL4W/bVKEjtF98josU.1694354813423.308
Sahashia_stricata_KTHU1273	Geneious	exon	115572	116122	.	+	.	Name=ndhA exon 2
Sahashia_stricata_KTHU1273	Geneious	CDS	116215	116766	.	+	0	Name=ndhI CDS
Sahashia_stricata_KTHU1273	Geneious	gene	116215	116766	.	+	.	Name=ndhI gene
Sahashia_stricata_KTHU1273	Geneious	CDS	116975	117541	.	+	0	Name=ndhG CDS
Sahashia_stricata_KTHU1273	Geneious	gene	116975	117541	.	+	.	Name=ndhG gene
Sahashia_stricata_KTHU1273	Geneious	CDS	117623	117925	.	+	0	Name=ndhE CDS
Sahashia_stricata_KTHU1273	Geneious	gene	117623	117925	.	+	.	Name=ndhE gene
Sahashia_stricata_KTHU1273	Geneious	CDS	118192	118437	.	+	0	Name=psaC CDS
Sahashia_stricata_KTHU1273	Geneious	gene	118192	118437	.	+	.	Name=psaC gene
Sahashia_stricata_KTHU1273	Geneious	CDS	118553	120049	.	+	.	Name=ndhD CDS
Sahashia_stricata_KTHU1273	Geneious	gene	118553	120049	.	+	.	Name=ndhD gene
Sahashia_stricata_KTHU1273	Geneious	CDS	120321	121271	.	-	.	Name=ccsA CDS
Sahashia_stricata_KTHU1273	Geneious	tRNA	121427	121506	.	-	.	Name=trnL-UAG tRNA
Sahashia_stricata_KTHU1273	Geneious	gene	121427	121506	.	-	.	Name=trnL-UAG gene
Sahashia_stricata_KTHU1273	Geneious	tRNA	121644	121717	.	+	.	Name=trnP-GGG tRNA
Sahashia_stricata_KTHU1273	Geneious	gene	121644	121717	.	+	.	Name=trnP-GGG gene
Sahashia_stricata_KTHU1273	Geneious	CDS	122233	122412	.	-	0	Name=rpl32 CDS
Sahashia_stricata_KTHU1273	Geneious	gene	122233	122412	.	-	.	Name=rpl32 gene
Sahashia_stricata_KTHU1273	Geneious	CDS	122590	122946	.	-	0	Name=rpl21 CDS
Sahashia_stricata_KTHU1273	Geneious	gene	122590	122946	.	-	.	Name=rpl21 gene
Sahashia_stricata_KTHU1273	Geneious	CDS	123276	125453	.	+	0	Name=ndhF CDS
Sahashia_stricata_KTHU1273	Geneious	gene	123276	125453	.	+	.	Name=ndhF gene
Sahashia_stricata_KTHU1273	Geneious	tRNA	125741	125812	.	+	.	Name=trnN-GUU tRNA
Sahashia_stricata_KTHU1273	Geneious	gene	125741	125812	.	+	.	Name=trnN-GUU gene
Sahashia_stricata_KTHU1273	Geneious	tRNA	126820	126893	.	-	.	Name=trnR-ACG tRNA
Sahashia_stricata_KTHU1273	Geneious	gene	126820	126893	.	-	.	Name=trnR-ACG gene
Sahashia_stricata_KTHU1273	Geneious	rRNA	126960	127078	.	-	.	Name=rrn5 rRNA
Sahashia_stricata_KTHU1273	Geneious	gene	126960	127078	.	-	.	Name=rrn5 gene
Sahashia_stricata_KTHU1273	Geneious	rRNA	127328	127430	.	-	.	Name=rrn4.5 rRNA
Sahashia_stricata_KTHU1273	Geneious	gene	127328	127430	.	-	.	Name=rrn4.5 gene
Sahashia_stricata_KTHU1273	Geneious	rRNA	127461	130267	.	-	.	Name=rrn23 rRNA
Sahashia_stricata_KTHU1273	Geneious	gene	127461	130267	.	-	.	Name=rrn23 gene
Sahashia_stricata_KTHU1273	Geneious	exon	130419	130453	.	-	.	Name=trnA-UGC exon 2
Sahashia_stricata_KTHU1273	Geneious	tRNA	131213	131250	.	-	.	Name=trnA-UGC;ID=qZZmw4X/jVL4W/bVKEjtF98josU.1694354813423.309
Sahashia_stricata_KTHU1273	Geneious	tRNA	130419	130453	.	-	.	Name=trnA-UGC;ID=qZZmw4X/jVL4W/bVKEjtF98josU.1694354813423.309
Sahashia_stricata_KTHU1273	Geneious	gene	130419	131250	.	-	.	Name=trnA-UGC gene
Sahashia_stricata_KTHU1273	Geneious	intron	130454	131212	.	-	.	Name=trnA-UGC intron 1
Sahashia_stricata_KTHU1273	Geneious	exon	131213	131250	.	-	.	Name=trnA-UGC exon 1
Sahashia_stricata_KTHU1273	Geneious	exon	131312	131346	.	-	.	Name=trnI-GAU exon 2
Sahashia_stricata_KTHU1273	Geneious	tRNA	132263	132300	.	-	.	Name=trnI-GAU tRNA;ID=qZZmw4X/jVL4W/bVKEjtF98josU.1694354813423.310
Sahashia_stricata_KTHU1273	Geneious	tRNA	131312	131346	.	-	.	Name=trnI-GAU tRNA;ID=qZZmw4X/jVL4W/bVKEjtF98josU.1694354813423.310
Sahashia_stricata_KTHU1273	Geneious	gene	131312	132300	.	-	.	Name=trnI-GAU gene
Sahashia_stricata_KTHU1273	Geneious	intron	131347	132262	.	-	.	Name=trnI-GAU intron 1
Sahashia_stricata_KTHU1273	Geneious	exon	132263	132300	.	-	.	Name=trnI-GAU exon 1
Sahashia_stricata_KTHU1273	Geneious	rRNA	132580	134077	.	-	.	Name=rrn16 rRNA
Sahashia_stricata_KTHU1273	Geneious	gene	132580	134077	.	-	.	Name=rrn16 gene
Sahashia_stricata_KTHU1273	Geneious	tRNA	134292	134363	.	-	.	Name=trnV-GAC tRNA
Sahashia_stricata_KTHU1273	Geneious	gene	134292	134363	.	-	.	Name=trnV-GAC gene
Sahashia_stricata_KTHU1273	Geneious	extracted region	134364	141567	.	+	.	Name=Extracted region from Consensus
Sahashia_stricata_KTHU1273	Geneious	Editing History Replacement	135393	141567	.	.	.	Name=GCATCCTGTACCGCCAGTAGTGAAAGATGCAATATTCCGTGTGGGGGGATAATTCTCCGAATCATACAGCATCCATGGCTGAACGGTTAAAGCACCCGACTCATAATCGGCGAATTCACAGGTTCAACTCCTGTTGGATGCACGAAGGATTAAGGGGATAAGGTTTAGGGAGAATGGCCAGTGGGGTCAGCCTGGGAATCCAAAAATCTGGGTCCGGTAAGGGAACTATACGGAACCTGTCAAAAGTGTTAGTATTTCTTGAAATAGGATTACTTCTAATTCCTAGGGGAGGGGGGGAGAAGTTCATGAATGGGGTAAAGAACCAAGTTCTTACGGAAAAAACAATTCGATTATTGCGAAATAACCAATATACCTCCAATGTAGATCCAGAATC…
Sahashia_stricata_KTHU1273	Geneious	exon	135821	136078	.	+	.	Name=rps12 exon 2
Sahashia_stricata_KTHU1273	Geneious	CDS	135821	136078	.	+	.	Name=rps12 CDS
Sahashia_stricata_KTHU1273	Geneious	CDS	136200	136667	.	+	0	Name=rps7 CDS
Sahashia_stricata_KTHU1273	Geneious	gene	136200	136667	.	+	.	Name=rps7 gene
Sahashia_stricata_KTHU1273	Geneious	CDS	137012	137734	.	+	.	Name=ndhB CDS;ID=qZZmw4X/jVL4W/bVKEjtF98josU.1694354813439.311
Sahashia_stricata_KTHU1273	Geneious	CDS	138446	139207	.	+	.	Name=ndhB CDS;ID=qZZmw4X/jVL4W/bVKEjtF98josU.1694354813439.311
Sahashia_stricata_KTHU1273	Geneious	exon	138446	139207	.	+	.	Name=ndhB exon 2
Sahashia_stricata_KTHU1273	Geneious	tRNA	140638	140718	.	+	.	Name=trnL-CAA tRNA
Sahashia_stricata_KTHU1273	Geneious	gene	140638	140718	.	+	.	Name=trnL-CAA gene
