# Supplementary material for: Organellar phylogenomics of Ophioglossaceae fern genera
Source: Front Plant Sci. 2024 Jan 15;14:1294716. doi: 10.3389/fpls.2023.1294716 (PMC10823028; doi:10.3389/fpls.2023.1294716)
Supplement: Supplementary file 2 [file DataSheet_2.zip › Supplementary file S1/plastome/gff/Sceptridium_Kim_et_al.gff]

##gff-version 3
##source-version geneious 2023.2.1
##sequence-region	Sceptridium_Kim_et_al	1	139127
Sceptridium_Kim_et_al	Geneious	region	1	139127	.	+	0	Is_circular=true
Sceptridium_Kim_et_al	Geneious	source	1	139127	.	+	.	Name=source Botrychium sp. ternatum/japonicum
Sceptridium_Kim_et_al	Geneious	misc_feature	1	99586	.	+	.	Name=LSC
Sceptridium_Kim_et_al	Geneious	gene	83006	83119	.	-	.	Name=rps12 gene;ID=qZZmw4X/jVL4W/bVKEjtF98josU.1694354813439.312
Sceptridium_Kim_et_al	Geneious	gene	433	690	.	+	.	Name=rps12 gene;ID=qZZmw4X/jVL4W/bVKEjtF98josU.1694354813439.312
Sceptridium_Kim_et_al	Geneious	CDS	83006	83119	.	-	0	Name=rps12 CDS;ID=qZZmw4X/jVL4W/bVKEjtF98josU.1694354813439.313
Sceptridium_Kim_et_al	Geneious	CDS	433	690	.	+	0	Name=rps12 CDS;ID=qZZmw4X/jVL4W/bVKEjtF98josU.1694354813439.313
Sceptridium_Kim_et_al	Geneious	gene	824	1291	.	+	.	Name=rps7 gene
Sceptridium_Kim_et_al	Geneious	CDS	824	1291	.	+	0	Name=rps7 CDS
Sceptridium_Kim_et_al	Geneious	gene	1676	3888	.	+	.	Name=ndhB gene
Sceptridium_Kim_et_al	Geneious	CDS	1676	2398	.	+	0	Name=ndhB CDS;ID=qZZmw4X/jVL4W/bVKEjtF98josU.1694354813439.314
Sceptridium_Kim_et_al	Geneious	CDS	3121	3888	.	+	0	Name=ndhB CDS;ID=qZZmw4X/jVL4W/bVKEjtF98josU.1694354813439.314
Sceptridium_Kim_et_al	Geneious	gene	5134	5214	.	+	.	Name=trnL-CAA gene
Sceptridium_Kim_et_al	Geneious	tRNA	5134	5214	.	+	.	Name=trnL-CAA tRNA
Sceptridium_Kim_et_al	Geneious	gene	8276	15238	.	-	.	Name=ycf2 gene
Sceptridium_Kim_et_al	Geneious	CDS	8276	15238	.	-	0	Name=ycf2 CDS
Sceptridium_Kim_et_al	Geneious	gene	15424	15498	.	-	.	Name=trnH-GUG gene
Sceptridium_Kim_et_al	Geneious	tRNA	15424	15498	.	-	.	Name=trnH-GUG tRNA
Sceptridium_Kim_et_al	Geneious	gene	15998	17059	.	-	.	Name=psbA gene
Sceptridium_Kim_et_al	Geneious	CDS	15998	17059	.	-	0	Name=psbA CDS
Sceptridium_Kim_et_al	Geneious	gene	17405	19841	.	-	.	Name=trnK-UUU gene
Sceptridium_Kim_et_al	Geneious	tRNA	19805	19841	.	-	.	Name=trnK-UUU tRNA;ID=qZZmw4X/jVL4W/bVKEjtF98josU.1694354813439.315
Sceptridium_Kim_et_al	Geneious	tRNA	17405	17439	.	-	.	Name=trnK-UUU tRNA;ID=qZZmw4X/jVL4W/bVKEjtF98josU.1694354813439.315
Sceptridium_Kim_et_al	Geneious	gene	17627	19129	.	-	.	Name=matK gene
Sceptridium_Kim_et_al	Geneious	gene	21434	22975	.	-	.	Name=chlB gene
Sceptridium_Kim_et_al	Geneious	gene	23181	23252	.	-	.	Name=trnQ-UUG gene
Sceptridium_Kim_et_al	Geneious	tRNA	23181	23252	.	-	.	Name=trnQ-UUG tRNA
Sceptridium_Kim_et_al	Geneious	gene	23562	23738	.	+	.	Name=psbK gene
Sceptridium_Kim_et_al	Geneious	CDS	23562	23738	.	+	0	Name=psbK CDS
Sceptridium_Kim_et_al	Geneious	gene	24145	24229	.	+	.	Name=trnS-CGA gene
Sceptridium_Kim_et_al	Geneious	tRNA	24145	24229	.	+	.	Name=trnS-CGA tRNA
Sceptridium_Kim_et_al	Geneious	gene	24466	24576	.	+	.	Name=psbI gene
Sceptridium_Kim_et_al	Geneious	CDS	24466	24576	.	+	0	Name=psbI CDS
Sceptridium_Kim_et_al	Geneious	gene	24637	24724	.	-	.	Name=trnS-GCU gene
Sceptridium_Kim_et_al	Geneious	tRNA	24637	24724	.	-	.	Name=trnS-GCU tRNA
Sceptridium_Kim_et_al	Geneious	gene	25078	25176	.	-	.	Name=psaM gene
Sceptridium_Kim_et_al	Geneious	CDS	25078	25176	.	-	0	Name=psaM CDS
Sceptridium_Kim_et_al	Geneious	gene	25452	25553	.	+	.	Name=ycf12 gene
Sceptridium_Kim_et_al	Geneious	CDS	25452	25553	.	+	0	Name=ycf12 CDS
Sceptridium_Kim_et_al	Geneious	gene	25710	26516	.	+	.	Name=trnG-GCC gene
Sceptridium_Kim_et_al	Geneious	tRNA	25710	25732	.	+	.	Name=trnG-GCC tRNA;ID=qZZmw4X/jVL4W/bVKEjtF98josU.1694354813439.316
Sceptridium_Kim_et_al	Geneious	tRNA	26469	26516	.	+	.	Name=trnG-GCC tRNA;ID=qZZmw4X/jVL4W/bVKEjtF98josU.1694354813439.316
Sceptridium_Kim_et_al	Geneious	gene	26679	26750	.	+	.	Name=trnR-UCU gene
Sceptridium_Kim_et_al	Geneious	tRNA	26679	26750	.	+	.	Name=trnR-UCU tRNA
Sceptridium_Kim_et_al	Geneious	gene	26870	28396	.	-	.	Name=atpA gene
Sceptridium_Kim_et_al	Geneious	CDS	26870	28396	.	-	0	Name=atpA CDS
Sceptridium_Kim_et_al	Geneious	gene	28442	29633	.	-	.	Name=atpF gene
Sceptridium_Kim_et_al	Geneious	CDS	29489	29633	.	-	0	Name=atpF CDS;ID=qZZmw4X/jVL4W/bVKEjtF98josU.1694354813439.317
Sceptridium_Kim_et_al	Geneious	CDS	28442	28851	.	-	0	Name=atpF CDS;ID=qZZmw4X/jVL4W/bVKEjtF98josU.1694354813439.317
Sceptridium_Kim_et_al	Geneious	gene	29960	30205	.	-	.	Name=atpH gene
Sceptridium_Kim_et_al	Geneious	CDS	29960	30205	.	-	0	Name=atpH CDS
Sceptridium_Kim_et_al	Geneious	gene	30777	31523	.	-	.	Name=atpI gene
Sceptridium_Kim_et_al	Geneious	CDS	30777	31523	.	-	0	Name=atpI CDS
Sceptridium_Kim_et_al	Geneious	gene	31738	32460	.	-	.	Name=rps2 gene
Sceptridium_Kim_et_al	Geneious	CDS	31738	32460	.	-	0	Name=rps2 CDS
Sceptridium_Kim_et_al	Geneious	gene	32592	36848	.	-	.	Name=rpoC2 gene
Sceptridium_Kim_et_al	Geneious	gene	36962	39757	.	-	.	Name=rpoC1 gene
Sceptridium_Kim_et_al	Geneious	CDS	39326	39757	.	-	0	Name=rpoC1 CDS;ID=qZZmw4X/jVL4W/bVKEjtF98josU.1694354813439.318
Sceptridium_Kim_et_al	Geneious	CDS	36962	38575	.	-	0	Name=rpoC1 CDS;ID=qZZmw4X/jVL4W/bVKEjtF98josU.1694354813439.318
Sceptridium_Kim_et_al	Geneious	gene	39785	42973	.	-	.	Name=rpoB gene
Sceptridium_Kim_et_al	Geneious	CDS	39785	42973	.	-	0	Name=rpoB CDS
Sceptridium_Kim_et_al	Geneious	gene	43281	43352	.	+	.	Name=trnC-GCA gene
Sceptridium_Kim_et_al	Geneious	tRNA	43281	43352	.	+	.	Name=trnC-GCA tRNA
Sceptridium_Kim_et_al	Geneious	gene	43768	43857	.	+	.	Name=petN gene
Sceptridium_Kim_et_al	Geneious	CDS	43768	43857	.	+	0	Name=petN CDS
Sceptridium_Kim_et_al	Geneious	gene	45247	45351	.	-	.	Name=psbM gene
Sceptridium_Kim_et_al	Geneious	CDS	45247	45351	.	-	0	Name=psbM CDS
Sceptridium_Kim_et_al	Geneious	gene	46125	46198	.	+	.	Name=trnD-GUC gene
Sceptridium_Kim_et_al	Geneious	tRNA	46125	46198	.	+	.	Name=trnD-GUC tRNA
Sceptridium_Kim_et_al	Geneious	gene	46243	46324	.	-	.	Name=trnY-GUA gene
Sceptridium_Kim_et_al	Geneious	tRNA	46243	46324	.	-	.	Name=trnY-GUA tRNA
Sceptridium_Kim_et_al	Geneious	gene	46531	46603	.	-	.	Name=trnE-UUC gene
Sceptridium_Kim_et_al	Geneious	tRNA	46531	46603	.	-	.	Name=trnE-UUC tRNA
Sceptridium_Kim_et_al	Geneious	gene	46796	46866	.	-	.	Name=trnG-UCC gene
Sceptridium_Kim_et_al	Geneious	tRNA	46796	46866	.	-	.	Name=trnG-UCC tRNA
Sceptridium_Kim_et_al	Geneious	gene	47109	47297	.	-	.	Name=psbZ gene
Sceptridium_Kim_et_al	Geneious	CDS	47109	47297	.	-	0	Name=psbZ CDS
Sceptridium_Kim_et_al	Geneious	gene	47653	47741	.	+	.	Name=trnS-UGA gene
Sceptridium_Kim_et_al	Geneious	tRNA	47653	47741	.	+	.	Name=trnS-UGA tRNA
Sceptridium_Kim_et_al	Geneious	gene	47876	49297	.	-	.	Name=psbC gene
Sceptridium_Kim_et_al	Geneious	CDS	47876	49297	.	-	0	Name=psbC CDS
Sceptridium_Kim_et_al	Geneious	gene	49245	50306	.	-	.	Name=psbD gene
Sceptridium_Kim_et_al	Geneious	CDS	49245	50306	.	-	0	Name=psbD CDS
Sceptridium_Kim_et_al	Geneious	gene	51725	51796	.	+	.	Name=trnT-GGU gene
Sceptridium_Kim_et_al	Geneious	tRNA	51725	51796	.	+	.	Name=trnT-GGU tRNA
Sceptridium_Kim_et_al	Geneious	gene	52659	52732	.	-	.	Name=trnfM-CAU gene
Sceptridium_Kim_et_al	Geneious	tRNA	52659	52732	.	-	.	Name=trnfM-CAU tRNA
Sceptridium_Kim_et_al	Geneious	gene	52861	53163	.	-	.	Name=rps14 gene
Sceptridium_Kim_et_al	Geneious	CDS	52861	53163	.	-	0	Name=rps14 CDS
Sceptridium_Kim_et_al	Geneious	gene	53402	55606	.	-	.	Name=psaB gene
Sceptridium_Kim_et_al	Geneious	CDS	53402	55606	.	-	0	Name=psaB CDS
Sceptridium_Kim_et_al	Geneious	gene	55632	57884	.	-	.	Name=psaA gene
Sceptridium_Kim_et_al	Geneious	CDS	55632	57884	.	-	0	Name=psaA CDS
Sceptridium_Kim_et_al	Geneious	gene	58217	60091	.	-	.	Name=ycf3 gene
Sceptridium_Kim_et_al	Geneious	CDS	59968	60091	.	-	0	Name=ycf3 CDS;ID=qZZmw4X/jVL4W/bVKEjtF98josU.1694354813439.319
Sceptridium_Kim_et_al	Geneious	CDS	59068	59297	.	-	0	Name=ycf3 CDS;ID=qZZmw4X/jVL4W/bVKEjtF98josU.1694354813439.319
Sceptridium_Kim_et_al	Geneious	CDS	58217	58372	.	-	0	Name=ycf3 CDS;ID=qZZmw4X/jVL4W/bVKEjtF98josU.1694354813439.319
Sceptridium_Kim_et_al	Geneious	gene	60659	60746	.	+	.	Name=trnS-GGA gene
Sceptridium_Kim_et_al	Geneious	tRNA	60659	60746	.	+	.	Name=trnS-GGA tRNA
Sceptridium_Kim_et_al	Geneious	gene	61118	61732	.	-	.	Name=rps4 gene
Sceptridium_Kim_et_al	Geneious	gene	62535	63122	.	+	.	Name=trnL-UAA gene
Sceptridium_Kim_et_al	Geneious	tRNA	62535	62568	.	+	.	Name=trnL-UAA tRNA;ID=qZZmw4X/jVL4W/bVKEjtF98josU.1694354813439.320
Sceptridium_Kim_et_al	Geneious	tRNA	63072	63122	.	+	.	Name=trnL-UAA tRNA;ID=qZZmw4X/jVL4W/bVKEjtF98josU.1694354813439.320
Sceptridium_Kim_et_al	Geneious	gene	63496	63568	.	+	.	Name=trnF-GAA gene
Sceptridium_Kim_et_al	Geneious	tRNA	63496	63568	.	+	.	Name=trnF-GAA tRNA
Sceptridium_Kim_et_al	Geneious	gene	64021	64497	.	-	.	Name=ndhJ gene
Sceptridium_Kim_et_al	Geneious	CDS	64021	64497	.	-	0	Name=ndhJ CDS
Sceptridium_Kim_et_al	Geneious	gene	64526	65329	.	-	.	Name=ndhK gene
Sceptridium_Kim_et_al	Geneious	CDS	64526	65329	.	-	0	Name=ndhK CDS
Sceptridium_Kim_et_al	Geneious	gene	65269	65682	.	-	.	Name=ndhC gene
Sceptridium_Kim_et_al	Geneious	CDS	65269	65682	.	-	0	Name=ndhC CDS
Sceptridium_Kim_et_al	Geneious	gene	65894	66502	.	-	.	Name=trnV-UAC gene
Sceptridium_Kim_et_al	Geneious	tRNA	66466	66502	.	-	.	Name=trnV-UAC tRNA;ID=qZZmw4X/jVL4W/bVKEjtF98josU.1694354813439.321
Sceptridium_Kim_et_al	Geneious	tRNA	65894	65928	.	-	.	Name=trnV-UAC tRNA;ID=qZZmw4X/jVL4W/bVKEjtF98josU.1694354813439.321
Sceptridium_Kim_et_al	Geneious	gene	66663	66735	.	+	.	Name=trnM-CAU gene
Sceptridium_Kim_et_al	Geneious	tRNA	66663	66735	.	+	.	Name=trnM-CAU tRNA
Sceptridium_Kim_et_al	Geneious	gene	66908	67306	.	-	.	Name=atpE gene
Sceptridium_Kim_et_al	Geneious	CDS	66908	67306	.	-	0	Name=atpE CDS
Sceptridium_Kim_et_al	Geneious	gene	67313	68791	.	-	.	Name=atpB gene
Sceptridium_Kim_et_al	Geneious	CDS	67313	68791	.	-	0	Name=atpB CDS
Sceptridium_Kim_et_al	Geneious	gene	69398	70825	.	+	.	Name=rbcL gene
Sceptridium_Kim_et_al	Geneious	CDS	69398	70825	.	+	0	Name=rbcL CDS
Sceptridium_Kim_et_al	Geneious	gene	70960	71033	.	+	.	Name=trnR-CCG gene
Sceptridium_Kim_et_al	Geneious	tRNA	70960	71033	.	+	.	Name=trnR-CCG tRNA
Sceptridium_Kim_et_al	Geneious	gene	71362	72291	.	+	.	Name=accD gene
Sceptridium_Kim_et_al	Geneious	CDS	71362	72291	.	+	0	Name=accD CDS
Sceptridium_Kim_et_al	Geneious	gene	72628	72738	.	+	.	Name=psaI gene
Sceptridium_Kim_et_al	Geneious	CDS	72628	72738	.	+	0	Name=psaI CDS
Sceptridium_Kim_et_al	Geneious	gene	73207	73761	.	+	.	Name=ycf4 gene
Sceptridium_Kim_et_al	Geneious	CDS	73207	73761	.	+	0	Name=ycf4 CDS
Sceptridium_Kim_et_al	Geneious	gene	73907	75427	.	+	.	Name=cemA gene
Sceptridium_Kim_et_al	Geneious	CDS	73907	75427	.	+	0	Name=cemA CDS
Sceptridium_Kim_et_al	Geneious	gene	75566	76531	.	+	.	Name=petA gene
Sceptridium_Kim_et_al	Geneious	CDS	75566	76531	.	+	0	Name=petA CDS
Sceptridium_Kim_et_al	Geneious	gene	77368	77490	.	-	.	Name=psbJ gene
Sceptridium_Kim_et_al	Geneious	CDS	77368	77490	.	-	0	Name=psbJ CDS
Sceptridium_Kim_et_al	Geneious	gene	77624	77740	.	-	.	Name=psbL gene
Sceptridium_Kim_et_al	Geneious	CDS	77624	77740	.	-	0	Name=psbL CDS
Sceptridium_Kim_et_al	Geneious	gene	77760	77879	.	-	.	Name=psbF gene
Sceptridium_Kim_et_al	Geneious	CDS	77760	77879	.	-	0	Name=psbF CDS
Sceptridium_Kim_et_al	Geneious	gene	77889	78140	.	-	.	Name=psbE gene
Sceptridium_Kim_et_al	Geneious	CDS	77889	78140	.	-	0	Name=psbE CDS
Sceptridium_Kim_et_al	Geneious	gene	79124	79219	.	+	.	Name=petL gene
Sceptridium_Kim_et_al	Geneious	CDS	79124	79219	.	+	0	Name=petL CDS
Sceptridium_Kim_et_al	Geneious	gene	79360	79473	.	+	.	Name=petG gene
Sceptridium_Kim_et_al	Geneious	CDS	79360	79473	.	+	0	Name=petG CDS
Sceptridium_Kim_et_al	Geneious	gene	79630	79703	.	-	.	Name=trnW-CCA gene
Sceptridium_Kim_et_al	Geneious	tRNA	79630	79703	.	-	.	Name=trnW-CCA tRNA
Sceptridium_Kim_et_al	Geneious	gene	79798	79871	.	-	.	Name=trnP-UGG gene
Sceptridium_Kim_et_al	Geneious	tRNA	79798	79871	.	-	.	Name=trnP-UGG tRNA
Sceptridium_Kim_et_al	Geneious	gene	80305	80433	.	+	.	Name=psaJ gene
Sceptridium_Kim_et_al	Geneious	CDS	80305	80433	.	+	0	Name=psaJ CDS
Sceptridium_Kim_et_al	Geneious	gene	80670	80870	.	+	.	Name=rpl33 gene
Sceptridium_Kim_et_al	Geneious	CDS	80670	80870	.	+	0	Name=rpl33 CDS
Sceptridium_Kim_et_al	Geneious	gene	80938	81165	.	+	.	Name=rps18 gene
Sceptridium_Kim_et_al	Geneious	CDS	80938	81165	.	+	0	Name=rps18 CDS
Sceptridium_Kim_et_al	Geneious	gene	81627	81974	.	-	.	Name=rpl20 gene
Sceptridium_Kim_et_al	Geneious	CDS	81627	81974	.	-	0	Name=rpl20 CDS
Sceptridium_Kim_et_al	Geneious	gene	83421	85265	.	-	.	Name=clpP gene
Sceptridium_Kim_et_al	Geneious	CDS	85197	85265	.	-	0	Name=clpP CDS;ID=qZZmw4X/jVL4W/bVKEjtF98josU.1694354813439.322
Sceptridium_Kim_et_al	Geneious	CDS	84185	84474	.	-	0	Name=clpP CDS;ID=qZZmw4X/jVL4W/bVKEjtF98josU.1694354813439.322
Sceptridium_Kim_et_al	Geneious	CDS	83421	83673	.	-	0	Name=clpP CDS;ID=qZZmw4X/jVL4W/bVKEjtF98josU.1694354813439.322
Sceptridium_Kim_et_al	Geneious	gene	85717	87243	.	+	.	Name=psbB gene
Sceptridium_Kim_et_al	Geneious	CDS	85717	87243	.	+	0	Name=psbB CDS
Sceptridium_Kim_et_al	Geneious	gene	87515	87622	.	+	.	Name=psbT gene
Sceptridium_Kim_et_al	Geneious	CDS	87515	87622	.	+	0	Name=psbT CDS
Sceptridium_Kim_et_al	Geneious	gene	87721	87852	.	-	.	Name=psbN gene
Sceptridium_Kim_et_al	Geneious	CDS	87721	87852	.	-	0	Name=psbN CDS
Sceptridium_Kim_et_al	Geneious	gene	87936	88160	.	+	.	Name=psbH gene
Sceptridium_Kim_et_al	Geneious	CDS	87936	88160	.	+	0	Name=psbH CDS
Sceptridium_Kim_et_al	Geneious	gene	88286	89665	.	+	.	Name=petB gene
Sceptridium_Kim_et_al	Geneious	CDS	88286	88291	.	+	0	Name=petB CDS;ID=qZZmw4X/jVL4W/bVKEjtF98josU.1694354813439.323
Sceptridium_Kim_et_al	Geneious	CDS	89024	89665	.	+	0	Name=petB CDS;ID=qZZmw4X/jVL4W/bVKEjtF98josU.1694354813439.323
Sceptridium_Kim_et_al	Geneious	gene	89844	91003	.	+	.	Name=petD gene
Sceptridium_Kim_et_al	Geneious	CDS	89844	89851	.	+	0	Name=petD CDS;ID=qZZmw4X/jVL4W/bVKEjtF98josU.1694354813439.324
Sceptridium_Kim_et_al	Geneious	CDS	90529	91003	.	+	0	Name=petD CDS;ID=qZZmw4X/jVL4W/bVKEjtF98josU.1694354813439.324
Sceptridium_Kim_et_al	Geneious	gene	91252	92277	.	-	.	Name=rpoA gene
Sceptridium_Kim_et_al	Geneious	gene	92308	92700	.	-	.	Name=rps11 gene
Sceptridium_Kim_et_al	Geneious	CDS	92308	92700	.	-	0	Name=rps11 CDS
Sceptridium_Kim_et_al	Geneious	gene	92789	92902	.	-	.	Name=rpl36 gene
Sceptridium_Kim_et_al	Geneious	CDS	92789	92902	.	-	0	Name=rpl36 CDS
Sceptridium_Kim_et_al	Geneious	gene	93029	93274	.	-	.	Name=infA gene
Sceptridium_Kim_et_al	Geneious	CDS	93029	93274	.	-	0	Name=infA CDS
Sceptridium_Kim_et_al	Geneious	gene	93389	93787	.	-	.	Name=rps8 gene
Sceptridium_Kim_et_al	Geneious	CDS	93389	93787	.	-	0	Name=rps8 CDS
Sceptridium_Kim_et_al	Geneious	gene	94192	94560	.	-	.	Name=rpl14 gene
Sceptridium_Kim_et_al	Geneious	CDS	94192	94560	.	-	0	Name=rpl14 CDS
Sceptridium_Kim_et_al	Geneious	gene	94745	95959	.	-	.	Name=rpl16 gene
Sceptridium_Kim_et_al	Geneious	CDS	95951	95959	.	-	0	Name=rpl16 CDS;ID=qZZmw4X/jVL4W/bVKEjtF98josU.1694354813439.325
Sceptridium_Kim_et_al	Geneious	CDS	94745	95158	.	-	0	Name=rpl16 CDS;ID=qZZmw4X/jVL4W/bVKEjtF98josU.1694354813439.325
Sceptridium_Kim_et_al	Geneious	gene	96078	96734	.	-	.	Name=rps3 gene
Sceptridium_Kim_et_al	Geneious	CDS	96078	96734	.	-	0	Name=rps3 CDS
Sceptridium_Kim_et_al	Geneious	gene	96793	97155	.	-	.	Name=rpl22 gene
Sceptridium_Kim_et_al	Geneious	CDS	96793	97155	.	-	0	Name=rpl22 CDS
Sceptridium_Kim_et_al	Geneious	gene	97177	97455	.	-	.	Name=rps19 gene
Sceptridium_Kim_et_al	Geneious	CDS	97177	97455	.	-	0	Name=rps19 CDS
Sceptridium_Kim_et_al	Geneious	gene	97492	98964	.	-	.	Name=rpl2 gene
Sceptridium_Kim_et_al	Geneious	CDS	98568	98964	.	-	0	Name=rpl2 CDS;ID=qZZmw4X/jVL4W/bVKEjtF98josU.1694354813439.326
Sceptridium_Kim_et_al	Geneious	CDS	97492	97928	.	-	0	Name=rpl2 CDS;ID=qZZmw4X/jVL4W/bVKEjtF98josU.1694354813439.326
Sceptridium_Kim_et_al	Geneious	gene	98992	99264	.	-	.	Name=rpl23 gene
Sceptridium_Kim_et_al	Geneious	CDS	98992	99264	.	-	0	Name=rpl23 CDS
Sceptridium_Kim_et_al	Geneious	gene	99438	99511	.	-	.	Name=trnI-CAU gene
Sceptridium_Kim_et_al	Geneious	tRNA	99438	99511	.	-	.	Name=trnI-CAU tRNA
Sceptridium_Kim_et_al	Geneious	misc_feature	99587	109072	.	+	.	Name=IRB
Sceptridium_Kim_et_al	Geneious	gene	100633	100704	.	+	.	Name=trnV-GAC gene
Sceptridium_Kim_et_al	Geneious	tRNA	100633	100704	.	+	.	Name=trnV-GAC tRNA
Sceptridium_Kim_et_al	Geneious	gene	100917	102416	.	+	.	Name=rrn16 gene
Sceptridium_Kim_et_al	Geneious	rRNA	100917	102416	.	+	.	Name=rrn16 rRNA
Sceptridium_Kim_et_al	Geneious	gene	102687	103669	.	+	.	Name=trnI-GAU gene
Sceptridium_Kim_et_al	Geneious	tRNA	102687	102724	.	+	.	Name=trnI-GAU tRNA;ID=qZZmw4X/jVL4W/bVKEjtF98josU.1694354813439.327
Sceptridium_Kim_et_al	Geneious	tRNA	103635	103669	.	+	.	Name=trnI-GAU tRNA;ID=qZZmw4X/jVL4W/bVKEjtF98josU.1694354813439.327
Sceptridium_Kim_et_al	Geneious	gene	103731	104562	.	+	.	Name=trnA-UGC gene
Sceptridium_Kim_et_al	Geneious	tRNA	103731	103768	.	+	.	Name=trnA-UGC;ID=qZZmw4X/jVL4W/bVKEjtF98josU.1694354813439.328
Sceptridium_Kim_et_al	Geneious	tRNA	104528	104562	.	+	.	Name=trnA-UGC;ID=qZZmw4X/jVL4W/bVKEjtF98josU.1694354813439.328
Sceptridium_Kim_et_al	Geneious	gene	104714	107528	.	+	.	Name=rrn23 gene
Sceptridium_Kim_et_al	Geneious	rRNA	104714	107528	.	+	.	Name=rrn23 rRNA
Sceptridium_Kim_et_al	Geneious	gene	107557	107659	.	+	.	Name=rrn4.5 gene
Sceptridium_Kim_et_al	Geneious	rRNA	107557	107659	.	+	.	Name=rrn4.5 rRNA
Sceptridium_Kim_et_al	Geneious	gene	107906	108026	.	+	.	Name=rrn5 gene
Sceptridium_Kim_et_al	Geneious	rRNA	107906	108026	.	+	.	Name=rrn5 rRNA
Sceptridium_Kim_et_al	Geneious	gene	108094	108166	.	+	.	Name=trnR-ACG gene
Sceptridium_Kim_et_al	Geneious	tRNA	108094	108166	.	+	.	Name=trnR-ACG tRNA
Sceptridium_Kim_et_al	Geneious	gene	108708	108779	.	-	.	Name=trnN-GUU gene
Sceptridium_Kim_et_al	Geneious	tRNA	108708	108779	.	-	.	Name=trnN-GUU tRNA
Sceptridium_Kim_et_al	Geneious	misc_feature	109073	129641	.	+	.	Name=SSC
Sceptridium_Kim_et_al	Geneious	gene	109075	111243	.	-	.	Name=ndhF gene
Sceptridium_Kim_et_al	Geneious	CDS	109075	111243	.	-	0	Name=ndhF CDS
Sceptridium_Kim_et_al	Geneious	gene	111571	111927	.	+	.	Name=rpl21 gene
Sceptridium_Kim_et_al	Geneious	CDS	111571	111927	.	+	0	Name=rpl21 CDS
Sceptridium_Kim_et_al	Geneious	gene	112108	112287	.	+	.	Name=rpl32 gene
Sceptridium_Kim_et_al	Geneious	CDS	112108	112287	.	+	0	Name=rpl32 CDS
Sceptridium_Kim_et_al	Geneious	gene	112805	112878	.	-	.	Name=trnP-GGG gene
Sceptridium_Kim_et_al	Geneious	tRNA	112805	112878	.	-	.	Name=trnP-GGG tRNA
Sceptridium_Kim_et_al	Geneious	gene	113016	113095	.	+	.	Name=trnL-UAG gene
Sceptridium_Kim_et_al	Geneious	tRNA	113016	113095	.	+	.	Name=trnL-UAG tRNA
Sceptridium_Kim_et_al	Geneious	gene	113248	114198	.	+	.	Name=ccsA gene
Sceptridium_Kim_et_al	Geneious	CDS	113248	114198	.	+	0	Name=ccsA CDS
Sceptridium_Kim_et_al	Geneious	gene	114480	116012	.	-	.	Name=ndhD gene
Sceptridium_Kim_et_al	Geneious	CDS	114480	116012	.	-	0	Name=ndhD CDS
Sceptridium_Kim_et_al	Geneious	gene	116092	116337	.	-	.	Name=psaC gene
Sceptridium_Kim_et_al	Geneious	CDS	116092	116337	.	-	0	Name=psaC CDS
Sceptridium_Kim_et_al	Geneious	gene	116603	116905	.	-	.	Name=ndhE gene
Sceptridium_Kim_et_al	Geneious	CDS	116603	116905	.	-	0	Name=ndhE CDS
Sceptridium_Kim_et_al	Geneious	gene	116978	117553	.	-	.	Name=ndhG gene
Sceptridium_Kim_et_al	Geneious	CDS	116978	117553	.	-	0	Name=ndhG CDS
Sceptridium_Kim_et_al	Geneious	gene	117758	118309	.	-	.	Name=ndhI gene
Sceptridium_Kim_et_al	Geneious	CDS	117758	118309	.	-	0	Name=ndhI CDS
Sceptridium_Kim_et_al	Geneious	gene	118402	120411	.	-	.	Name=ndhA gene
Sceptridium_Kim_et_al	Geneious	CDS	119853	120411	.	-	0	Name=ndhA CDS;ID=qZZmw4X/jVL4W/bVKEjtF98josU.1694354813439.329
Sceptridium_Kim_et_al	Geneious	CDS	118402	118952	.	-	0	Name=ndhA CDS;ID=qZZmw4X/jVL4W/bVKEjtF98josU.1694354813439.329
Sceptridium_Kim_et_al	Geneious	gene	120413	121594	.	-	.	Name=ndhH gene
Sceptridium_Kim_et_al	Geneious	CDS	120413	121594	.	-	0	Name=ndhH CDS
Sceptridium_Kim_et_al	Geneious	gene	121707	121967	.	-	.	Name=rps15 gene
Sceptridium_Kim_et_al	Geneious	CDS	121707	121967	.	-	0	Name=rps15 CDS
Sceptridium_Kim_et_al	Geneious	gene	122158	126996	.	-	.	Name=ycf1 gene
Sceptridium_Kim_et_al	Geneious	CDS	122158	126996	.	-	0	Name=ycf1 CDS
Sceptridium_Kim_et_al	Geneious	gene	127217	128596	.	-	.	Name=chlN gene
Sceptridium_Kim_et_al	Geneious	CDS	127217	128596	.	-	0	Name=chlN CDS
Sceptridium_Kim_et_al	Geneious	gene	128675	129547	.	-	.	Name=chlL gene
Sceptridium_Kim_et_al	Geneious	CDS	128675	129547	.	-	0	Name=chlL CDS
Sceptridium_Kim_et_al	Geneious	misc_feature	129642	139127	.	+	.	Name=IRA
Sceptridium_Kim_et_al	Geneious	gene	129935	130006	.	+	.	Name=trnN-GUU gene
Sceptridium_Kim_et_al	Geneious	tRNA	129935	130006	.	+	.	Name=trnN-GUU tRNA
Sceptridium_Kim_et_al	Geneious	gene	130548	130620	.	-	.	Name=trnR-ACG gene
Sceptridium_Kim_et_al	Geneious	tRNA	130548	130620	.	-	.	Name=trnR-ACG tRNA
Sceptridium_Kim_et_al	Geneious	gene	130688	130808	.	-	.	Name=rrn5 gene
Sceptridium_Kim_et_al	Geneious	rRNA	130688	130808	.	-	.	Name=rrn5 rRNA
Sceptridium_Kim_et_al	Geneious	gene	131055	131157	.	-	.	Name=rrn4.5 gene
Sceptridium_Kim_et_al	Geneious	rRNA	131055	131157	.	-	.	Name=rrn4.5 rRNA
Sceptridium_Kim_et_al	Geneious	gene	131186	134000	.	-	.	Name=rrn23 gene
Sceptridium_Kim_et_al	Geneious	rRNA	131186	134000	.	-	.	Name=rrn23 rRNA
Sceptridium_Kim_et_al	Geneious	gene	134152	134983	.	-	.	Name=trnA-UGC gene
Sceptridium_Kim_et_al	Geneious	tRNA	134946	134983	.	-	.	Name=trnA-UGC;ID=qZZmw4X/jVL4W/bVKEjtF98josU.1694354813439.330
Sceptridium_Kim_et_al	Geneious	tRNA	134152	134186	.	-	.	Name=trnA-UGC;ID=qZZmw4X/jVL4W/bVKEjtF98josU.1694354813439.330
Sceptridium_Kim_et_al	Geneious	gene	135045	136027	.	-	.	Name=trnI-GAU gene
Sceptridium_Kim_et_al	Geneious	tRNA	135990	136027	.	-	.	Name=trnI-GAU tRNA;ID=qZZmw4X/jVL4W/bVKEjtF98josU.1694354813439.331
Sceptridium_Kim_et_al	Geneious	tRNA	135045	135079	.	-	.	Name=trnI-GAU tRNA;ID=qZZmw4X/jVL4W/bVKEjtF98josU.1694354813439.331
Sceptridium_Kim_et_al	Geneious	gene	136298	137797	.	-	.	Name=rrn16 gene
Sceptridium_Kim_et_al	Geneious	rRNA	136298	137797	.	-	.	Name=rrn16 rRNA
Sceptridium_Kim_et_al	Geneious	gene	138010	138081	.	-	.	Name=trnV-GAC gene
Sceptridium_Kim_et_al	Geneious	tRNA	138010	138081	.	-	.	Name=trnV-GAC tRNA
