# Supplementary material for: Organellar phylogenomics of Ophioglossaceae fern genera
Source: Front Plant Sci. 2024 Jan 15;14:1294716. doi: 10.3389/fpls.2023.1294716 (PMC10823028; doi:10.3389/fpls.2023.1294716)
Supplement: Supplementary file 2 [file DataSheet_2.zip › Supplementary file S1/plastome/gff/Whittieria_Yatskievych_15-025.gff]

##gff-version 3
##source-version geneious 2023.2.1
##sequence-region	Whittieria_Yatskievych_15-025	1	132679
Whittieria_Yatskievych_15-025	Geneious	exon	293	550	.	+	.	Name=rps12 exon 2
Whittieria_Yatskievych_15-025	Geneious	CDS	639	1106	.	+	0	Name=rps7 CDS
Whittieria_Yatskievych_15-025	Geneious	gene	639	1106	.	+	.	Name=rps7 gene
Whittieria_Yatskievych_15-025	Geneious	exon	1277	2002	.	+	.	Name=ndhB exon 1
Whittieria_Yatskievych_15-025	Geneious	CDS	1277	2002	.	+	0	Name=ndhB CDS;ID=qZZmw4X/jVL4W/bVKEjtF98josU.1694354813454.332
Whittieria_Yatskievych_15-025	Geneious	CDS	2711	3472	.	+	0	Name=ndhB CDS;ID=qZZmw4X/jVL4W/bVKEjtF98josU.1694354813454.332
Whittieria_Yatskievych_15-025	Geneious	exon	2711	3472	.	+	.	Name=ndhB exon 2
Whittieria_Yatskievych_15-025	Geneious	tRNA	4042	4122	.	+	.	Name=trnL-CAA tRNA
Whittieria_Yatskievych_15-025	Geneious	gene	4042	4122	.	+	.	Name=trnL-CAA gene
Whittieria_Yatskievych_15-025	Geneious	CDS	4938	11795	.	-	.	Name=ycf2 CDS
Whittieria_Yatskievych_15-025	Geneious	tRNA	11996	12069	.	-	.	Name=trnH-GUG tRNA
Whittieria_Yatskievych_15-025	Geneious	gene	11996	12069	.	-	.	Name=trnH-GUG gene
Whittieria_Yatskievych_15-025	Geneious	CDS	12361	13422	.	-	0	Name=psbA CDS
Whittieria_Yatskievych_15-025	Geneious	gene	12361	13422	.	-	.	Name=psbA gene
Whittieria_Yatskievych_15-025	Geneious	exon	13617	13651	.	-	.	Name=exon 2
Whittieria_Yatskievych_15-025	Geneious	tRNA	15907	15943	.	-	.	Name=tRNA-Lys;ID=qZZmw4X/jVL4W/bVKEjtF98josU.1694354813454.333
Whittieria_Yatskievych_15-025	Geneious	tRNA	13617	13651	.	-	.	Name=tRNA-Lys;ID=qZZmw4X/jVL4W/bVKEjtF98josU.1694354813454.333
Whittieria_Yatskievych_15-025	Geneious	CDS	13790	15283	.	-	.	Name=matK CDS
Whittieria_Yatskievych_15-025	Geneious	gene	13790	15133	.	-	.	Name=matK gene
Whittieria_Yatskievych_15-025	Geneious	exon	15907	15943	.	-	.	Name=exon 1
Whittieria_Yatskievych_15-025	Geneious	CDS	16258	16452	.	-	.	Name=ycf94 CDS
Whittieria_Yatskievych_15-025	Geneious	CDS	16676	18217	.	-	0	Name=chlB CDS
Whittieria_Yatskievych_15-025	Geneious	gene	16676	18217	.	-	.	Name=chlB gene
Whittieria_Yatskievych_15-025	Geneious	tRNA	18421	18492	.	-	.	Name=trnQ-UUG tRNA
Whittieria_Yatskievych_15-025	Geneious	gene	18421	18492	.	-	.	Name=trnQ-UUG gene
Whittieria_Yatskievych_15-025	Geneious	CDS	18807	18983	.	+	0	Name=psbK CDS
Whittieria_Yatskievych_15-025	Geneious	gene	18807	18983	.	+	.	Name=psbK gene
Whittieria_Yatskievych_15-025	Geneious	tRNA	19347	19431	.	+	.	Name=trnS-CGA tRNA
Whittieria_Yatskievych_15-025	Geneious	gene	19347	19431	.	+	.	Name=trnS-CGA gene
Whittieria_Yatskievych_15-025	Geneious	CDS	19602	19712	.	+	0	Name=psbI CDS
Whittieria_Yatskievych_15-025	Geneious	gene	19602	19712	.	+	.	Name=psbI gene
Whittieria_Yatskievych_15-025	Geneious	tRNA	19732	19822	.	-	.	Name=trnS-GCU tRNA
Whittieria_Yatskievych_15-025	Geneious	gene	19732	19822	.	-	.	Name=trnS-GCU gene
Whittieria_Yatskievych_15-025	Geneious	CDS	20121	20219	.	-	0	Name=psaM CDS
Whittieria_Yatskievych_15-025	Geneious	gene	20121	20219	.	-	.	Name=psaM gene
Whittieria_Yatskievych_15-025	Geneious	CDS	20574	20675	.	+	0	Name=ycf12 CDS
Whittieria_Yatskievych_15-025	Geneious	gene	20574	20675	.	+	.	Name=ycf12 gene
Whittieria_Yatskievych_15-025	Geneious	exon	20830	20852	.	+	.	Name=trnG-GCC exon 1
Whittieria_Yatskievych_15-025	Geneious	tRNA	20830	20852	.	+	.	Name=trnG-GCC tRNA;ID=qZZmw4X/jVL4W/bVKEjtF98josU.1694354813454.334
Whittieria_Yatskievych_15-025	Geneious	tRNA	21590	21637	.	+	.	Name=trnG-GCC tRNA;ID=qZZmw4X/jVL4W/bVKEjtF98josU.1694354813454.334
Whittieria_Yatskievych_15-025	Geneious	gene	20830	21637	.	+	.	Name=trnG-GCC gene
Whittieria_Yatskievych_15-025	Geneious	intron	20853	21589	.	+	.	Name=trnG-GCC intron 1
Whittieria_Yatskievych_15-025	Geneious	exon	21590	21637	.	+	.	Name=trnG-GCC exon 2
Whittieria_Yatskievych_15-025	Geneious	tRNA	21735	21806	.	+	.	Name=trnR-UCU tRNA
Whittieria_Yatskievych_15-025	Geneious	gene	21735	21806	.	+	.	Name=trnR-UCU gene
Whittieria_Yatskievych_15-025	Geneious	CDS	21917	23443	.	-	0	Name=atpA CDS
Whittieria_Yatskievych_15-025	Geneious	gene	21917	23443	.	-	.	Name=atpA gene
Whittieria_Yatskievych_15-025	Geneious	exon	23487	23896	.	-	.	Name=atpF exon 2
Whittieria_Yatskievych_15-025	Geneious	CDS	24596	24740	.	-	0	Name=atpF CDS;ID=qZZmw4X/jVL4W/bVKEjtF98josU.1694354813454.335
Whittieria_Yatskievych_15-025	Geneious	CDS	23487	23896	.	-	0	Name=atpF CDS;ID=qZZmw4X/jVL4W/bVKEjtF98josU.1694354813454.335
Whittieria_Yatskievych_15-025	Geneious	gene	23487	24740	.	-	.	Name=atpF gene
Whittieria_Yatskievych_15-025	Geneious	intron	23897	24595	.	-	.	Name=atpF intron 1
Whittieria_Yatskievych_15-025	Geneious	exon	24596	24740	.	-	.	Name=atpF exon 1
Whittieria_Yatskievych_15-025	Geneious	CDS	25033	25278	.	-	0	Name=atpH CDS
Whittieria_Yatskievych_15-025	Geneious	gene	25033	25278	.	-	.	Name=atpH gene
Whittieria_Yatskievych_15-025	Geneious	CDS	25586	26302	.	-	0	Name=atpI CDS
Whittieria_Yatskievych_15-025	Geneious	gene	25586	26302	.	-	.	Name=atpI gene
Whittieria_Yatskievych_15-025	Geneious	CDS	26561	27283	.	-	0	Name=rps2 CDS
Whittieria_Yatskievych_15-025	Geneious	gene	26561	27283	.	-	.	Name=rps2 gene
Whittieria_Yatskievych_15-025	Geneious	CDS	27400	31659	.	-	0	Name=rpoC2 CDS
Whittieria_Yatskievych_15-025	Geneious	gene	27400	31659	.	-	.	Name=rpoC2 gene
Whittieria_Yatskievych_15-025	Geneious	exon	31756	33405	.	-	.	Name=rpoC1 exon 2
Whittieria_Yatskievych_15-025	Geneious	CDS	34175	34606	.	-	0	Name=rpoC1 CDS;ID=qZZmw4X/jVL4W/bVKEjtF98josU.1694354813454.336
Whittieria_Yatskievych_15-025	Geneious	CDS	31756	33405	.	-	0	Name=rpoC1 CDS;ID=qZZmw4X/jVL4W/bVKEjtF98josU.1694354813454.336
Whittieria_Yatskievych_15-025	Geneious	gene	31756	34606	.	-	.	Name=rpoC1 gene
Whittieria_Yatskievych_15-025	Geneious	intron	33406	34174	.	-	.	Name=rpoC1 intron 1
Whittieria_Yatskievych_15-025	Geneious	exon	34175	34606	.	-	.	Name=rpoC1 exon 1
Whittieria_Yatskievych_15-025	Geneious	CDS	34634	37822	.	-	0	Name=rpoB CDS
Whittieria_Yatskievych_15-025	Geneious	gene	34634	37822	.	-	.	Name=rpoB gene
Whittieria_Yatskievych_15-025	Geneious	tRNA	38125	38196	.	+	.	Name=trnC-GCA tRNA
Whittieria_Yatskievych_15-025	Geneious	gene	38125	38196	.	+	.	Name=trnC-GCA gene
Whittieria_Yatskievych_15-025	Geneious	CDS	38478	38567	.	+	0	Name=petN CDS
Whittieria_Yatskievych_15-025	Geneious	gene	38478	38567	.	+	.	Name=petN gene
Whittieria_Yatskievych_15-025	Geneious	CDS	39272	39376	.	-	0	Name=psbM CDS
Whittieria_Yatskievych_15-025	Geneious	gene	39272	39376	.	-	.	Name=psbM gene
Whittieria_Yatskievych_15-025	Geneious	tRNA	39945	40018	.	+	.	Name=trnD-GUC tRNA
Whittieria_Yatskievych_15-025	Geneious	gene	39945	40018	.	+	.	Name=trnD-GUC gene
Whittieria_Yatskievych_15-025	Geneious	tRNA	40067	40148	.	-	.	Name=trnY-GUA tRNA
Whittieria_Yatskievych_15-025	Geneious	gene	40067	40148	.	-	.	Name=trnY-GUA gene
Whittieria_Yatskievych_15-025	Geneious	tRNA	40244	40316	.	-	.	Name=trnE-UUC tRNA
Whittieria_Yatskievych_15-025	Geneious	gene	40244	40316	.	-	.	Name=trnE-UUC gene
Whittieria_Yatskievych_15-025	Geneious	tRNA	40468	40538	.	-	.	Name=trnG-UCC tRNA
Whittieria_Yatskievych_15-025	Geneious	gene	40468	40538	.	-	.	Name=trnG-UCC gene
Whittieria_Yatskievych_15-025	Geneious	CDS	40778	40966	.	-	0	Name=psbZ CDS
Whittieria_Yatskievych_15-025	Geneious	gene	40778	40966	.	-	.	Name=psbZ gene
Whittieria_Yatskievych_15-025	Geneious	tRNA	41325	41413	.	+	.	Name=trnS-UGA tRNA
Whittieria_Yatskievych_15-025	Geneious	gene	41325	41413	.	+	.	Name=trnS-UGA gene
Whittieria_Yatskievych_15-025	Geneious	CDS	41509	42930	.	-	0	Name=psbC CDS
Whittieria_Yatskievych_15-025	Geneious	gene	41509	42930	.	-	.	Name=psbC gene
Whittieria_Yatskievych_15-025	Geneious	CDS	42878	43939	.	-	0	Name=psbD CDS
Whittieria_Yatskievych_15-025	Geneious	gene	42878	43939	.	-	.	Name=psbD gene
Whittieria_Yatskievych_15-025	Geneious	tRNA	44675	44746	.	-	.	Name=trnT-GGU tRNA
Whittieria_Yatskievych_15-025	Geneious	gene	44675	44746	.	-	.	Name=trnT-GGU gene
Whittieria_Yatskievych_15-025	Geneious	tRNA	45287	45358	.	-	.	Name=trnfM-CAU tRNA
Whittieria_Yatskievych_15-025	Geneious	gene	45287	45358	.	-	.	Name=trnfM-CAU gene
Whittieria_Yatskievych_15-025	Geneious	CDS	45486	45788	.	-	0	Name=rps14 CDS
Whittieria_Yatskievych_15-025	Geneious	gene	45486	45788	.	-	.	Name=rps14 gene
Whittieria_Yatskievych_15-025	Geneious	CDS	46024	48228	.	-	.	Name=psaB CDS
Whittieria_Yatskievych_15-025	Geneious	gene	46024	48228	.	-	.	Name=psaB gene
Whittieria_Yatskievych_15-025	Geneious	CDS	48254	50506	.	-	0	Name=psaA CDS
Whittieria_Yatskievych_15-025	Geneious	gene	48254	50506	.	-	.	Name=psaA gene
Whittieria_Yatskievych_15-025	Geneious	exon	50846	51001	.	-	.	Name=ycf3 exon 3
Whittieria_Yatskievych_15-025	Geneious	CDS	52562	52685	.	-	0	Name=ycf3 CDS;ID=qZZmw4X/jVL4W/bVKEjtF98josU.1694354813454.337
Whittieria_Yatskievych_15-025	Geneious	CDS	51680	51909	.	-	0	Name=ycf3 CDS;ID=qZZmw4X/jVL4W/bVKEjtF98josU.1694354813454.337
Whittieria_Yatskievych_15-025	Geneious	CDS	50846	51001	.	-	0	Name=ycf3 CDS;ID=qZZmw4X/jVL4W/bVKEjtF98josU.1694354813454.337
Whittieria_Yatskievych_15-025	Geneious	gene	50846	52685	.	-	.	Name=ycf3 gene
Whittieria_Yatskievych_15-025	Geneious	intron	51002	51679	.	-	.	Name=ycf3 intron 2
Whittieria_Yatskievych_15-025	Geneious	exon	51680	51909	.	-	.	Name=ycf3 exon 2
Whittieria_Yatskievych_15-025	Geneious	intron	51910	52561	.	-	.	Name=ycf3 intron 1
Whittieria_Yatskievych_15-025	Geneious	exon	52562	52685	.	-	.	Name=ycf3 exon 1
Whittieria_Yatskievych_15-025	Geneious	tRNA	53225	53312	.	+	.	Name=trnS-GGA tRNA
Whittieria_Yatskievych_15-025	Geneious	gene	53225	53312	.	+	.	Name=trnS-GGA gene
Whittieria_Yatskievych_15-025	Geneious	CDS	53605	54219	.	-	0	Name=rps4 CDS
Whittieria_Yatskievych_15-025	Geneious	gene	53605	54219	.	-	.	Name=rps4 gene
Whittieria_Yatskievych_15-025	Geneious	exon	56113	56146	.	+	.	Name=trnL-UAA exon 1
Whittieria_Yatskievych_15-025	Geneious	tRNA	56113	56146	.	+	.	Name=trnL-UAA tRNA;ID=qZZmw4X/jVL4W/bVKEjtF98josU.1694354813454.338
Whittieria_Yatskievych_15-025	Geneious	tRNA	56457	56507	.	+	.	Name=trnL-UAA tRNA;ID=qZZmw4X/jVL4W/bVKEjtF98josU.1694354813454.338
Whittieria_Yatskievych_15-025	Geneious	gene	56113	56507	.	+	.	Name=trnL-UAA gene
Whittieria_Yatskievych_15-025	Geneious	intron	56147	56456	.	+	.	Name=trnL-UAA intron 1
Whittieria_Yatskievych_15-025	Geneious	exon	56457	56507	.	+	.	Name=trnL-UAA exon 2
Whittieria_Yatskievych_15-025	Geneious	tRNA	56821	56893	.	+	.	Name=trnF-GAA tRNA
Whittieria_Yatskievych_15-025	Geneious	gene	56821	56893	.	+	.	Name=trnF-GAA gene
Whittieria_Yatskievych_15-025	Geneious	CDS	58847	59371	.	-	0	Name=ndhJ CDS
Whittieria_Yatskievych_15-025	Geneious	gene	58847	59371	.	-	.	Name=ndhJ gene
Whittieria_Yatskievych_15-025	Geneious	CDS	59358	60161	.	-	.	Name=ndhK CDS
Whittieria_Yatskievych_15-025	Geneious	gene	59358	60161	.	-	.	Name=ndhK gene
Whittieria_Yatskievych_15-025	Geneious	CDS	60152	60514	.	-	0	Name=ndhC CDS
Whittieria_Yatskievych_15-025	Geneious	gene	60152	60514	.	-	.	Name=ndhC gene
Whittieria_Yatskievych_15-025	Geneious	exon	60735	60769	.	-	.	Name=trnV-UAC exon 2
Whittieria_Yatskievych_15-025	Geneious	tRNA	61308	61344	.	-	.	Name=trnV-UAC tRNA;ID=qZZmw4X/jVL4W/bVKEjtF98josU.1694354813470.339
Whittieria_Yatskievych_15-025	Geneious	tRNA	60735	60769	.	-	.	Name=trnV-UAC tRNA;ID=qZZmw4X/jVL4W/bVKEjtF98josU.1694354813470.339
Whittieria_Yatskievych_15-025	Geneious	gene	60735	61344	.	-	.	Name=trnV-UAC gene
Whittieria_Yatskievych_15-025	Geneious	intron	60770	61307	.	-	.	Name=trnV-UAC intron 1
Whittieria_Yatskievych_15-025	Geneious	exon	61308	61344	.	-	.	Name=trnV-UAC exon 1
Whittieria_Yatskievych_15-025	Geneious	tRNA	61509	61581	.	+	.	Name=trnM-CAU tRNA
Whittieria_Yatskievych_15-025	Geneious	gene	61509	61581	.	+	.	Name=trnM-CAU gene
Whittieria_Yatskievych_15-025	Geneious	CDS	61830	62228	.	-	0	Name=atpE CDS
Whittieria_Yatskievych_15-025	Geneious	gene	61830	62228	.	-	.	Name=atpE gene
Whittieria_Yatskievych_15-025	Geneious	CDS	62237	63715	.	-	0	Name=atpB CDS
Whittieria_Yatskievych_15-025	Geneious	gene	62237	63715	.	-	.	Name=atpB gene
Whittieria_Yatskievych_15-025	Geneious	CDS	64470	65897	.	+	0	Name=rbcL CDS
Whittieria_Yatskievych_15-025	Geneious	gene	64470	65897	.	+	.	Name=rbcL gene
Whittieria_Yatskievych_15-025	Geneious	tRNA	66037	66110	.	+	.	Name=trnR-CCG tRNA
Whittieria_Yatskievych_15-025	Geneious	gene	66037	66110	.	+	.	Name=trnR-CCG gene
Whittieria_Yatskievych_15-025	Geneious	CDS	66410	67345	.	+	.	Name=accD CDS
Whittieria_Yatskievych_15-025	Geneious	gene	66410	67345	.	+	.	Name=accD gene
Whittieria_Yatskievych_15-025	Geneious	CDS	67679	67789	.	+	0	Name=psaI CDS
Whittieria_Yatskievych_15-025	Geneious	gene	67679	67789	.	+	.	Name=psaI gene
Whittieria_Yatskievych_15-025	Geneious	CDS	68232	68786	.	+	0	Name=ycf4 CDS
Whittieria_Yatskievych_15-025	Geneious	gene	68232	68786	.	+	.	Name=ycf4 gene
Whittieria_Yatskievych_15-025	Geneious	CDS	68973	70484	.	+	.	Name=cemA CDS
Whittieria_Yatskievych_15-025	Geneious	gene	68973	70484	.	+	.	Name=cemA gene
Whittieria_Yatskievych_15-025	Geneious	CDS	70690	71655	.	+	0	Name=petA CDS
Whittieria_Yatskievych_15-025	Geneious	gene	70690	71655	.	+	.	Name=petA gene
Whittieria_Yatskievych_15-025	Geneious	CDS	72189	72311	.	-	0	Name=psbJ CDS
Whittieria_Yatskievych_15-025	Geneious	gene	72189	72311	.	-	.	Name=psbJ gene
Whittieria_Yatskievych_15-025	Geneious	CDS	72446	72562	.	-	0	Name=psbL CDS
Whittieria_Yatskievych_15-025	Geneious	gene	72446	72562	.	-	.	Name=psbL gene
Whittieria_Yatskievych_15-025	Geneious	CDS	72582	72701	.	-	0	Name=psbF CDS
Whittieria_Yatskievych_15-025	Geneious	gene	72582	72701	.	-	.	Name=psbF gene
Whittieria_Yatskievych_15-025	Geneious	CDS	72711	72962	.	-	0	Name=psbE CDS
Whittieria_Yatskievych_15-025	Geneious	gene	72711	72962	.	-	.	Name=psbE gene
Whittieria_Yatskievych_15-025	Geneious	CDS	73426	73521	.	+	0	Name=petL CDS
Whittieria_Yatskievych_15-025	Geneious	gene	73426	73521	.	+	.	Name=petL gene
Whittieria_Yatskievych_15-025	Geneious	CDS	73662	73775	.	+	0	Name=petG CDS
Whittieria_Yatskievych_15-025	Geneious	gene	73662	73775	.	+	.	Name=petG gene
Whittieria_Yatskievych_15-025	Geneious	tRNA	73930	74003	.	-	.	Name=trnW-CCA tRNA
Whittieria_Yatskievych_15-025	Geneious	gene	73930	74003	.	-	.	Name=trnW-CCA gene
Whittieria_Yatskievych_15-025	Geneious	tRNA	74105	74178	.	-	.	Name=trnP-UGG tRNA
Whittieria_Yatskievych_15-025	Geneious	gene	74105	74178	.	-	.	Name=trnP-UGG gene
Whittieria_Yatskievych_15-025	Geneious	CDS	74477	74605	.	+	0	Name=psaJ CDS
Whittieria_Yatskievych_15-025	Geneious	gene	74477	74605	.	+	.	Name=psaJ gene
Whittieria_Yatskievych_15-025	Geneious	CDS	74788	74988	.	+	0	Name=rpl33 CDS
Whittieria_Yatskievych_15-025	Geneious	gene	74788	74988	.	+	.	Name=rpl33 gene
Whittieria_Yatskievych_15-025	Geneious	CDS	75056	75283	.	+	0	Name=rps18 CDS
Whittieria_Yatskievych_15-025	Geneious	gene	75056	75283	.	+	.	Name=rps18 gene
Whittieria_Yatskievych_15-025	Geneious	CDS	75676	76020	.	-	0	Name=rpl20 CDS
Whittieria_Yatskievych_15-025	Geneious	gene	75676	76020	.	-	.	Name=rpl20 gene
Whittieria_Yatskievych_15-025	Geneious	intron	76658	76850	.	-	.	Name=rps12 intron 1
Whittieria_Yatskievych_15-025	Geneious	exon	77201	77452	.	-	.	Name=clpP exon 3
Whittieria_Yatskievych_15-025	Geneious	CDS	79048	79118	.	-	0	Name=clpP CDS;ID=qZZmw4X/jVL4W/bVKEjtF98josU.1694354813470.340
Whittieria_Yatskievych_15-025	Geneious	CDS	77951	78242	.	-	0	Name=clpP CDS;ID=qZZmw4X/jVL4W/bVKEjtF98josU.1694354813470.340
Whittieria_Yatskievych_15-025	Geneious	CDS	77201	77452	.	-	0	Name=clpP CDS;ID=qZZmw4X/jVL4W/bVKEjtF98josU.1694354813470.340
Whittieria_Yatskievych_15-025	Geneious	gene	77201	79118	.	-	.	Name=clpP gene
Whittieria_Yatskievych_15-025	Geneious	intron	77457	77950	.	-	.	Name=clpP intron 2
Whittieria_Yatskievych_15-025	Geneious	exon	77951	78242	.	-	.	Name=clpP exon 2
Whittieria_Yatskievych_15-025	Geneious	exon	79048	79118	.	-	.	Name=clpP exon 1
Whittieria_Yatskievych_15-025	Geneious	CDS	79568	81094	.	+	0	Name=psbB CDS
Whittieria_Yatskievych_15-025	Geneious	gene	79568	81094	.	+	.	Name=psbB gene
Whittieria_Yatskievych_15-025	Geneious	CDS	81337	81444	.	+	0	Name=psbT CDS
Whittieria_Yatskievych_15-025	Geneious	gene	81337	81444	.	+	.	Name=psbT gene
Whittieria_Yatskievych_15-025	Geneious	CDS	81544	81675	.	-	0	Name=psbN CDS
Whittieria_Yatskievych_15-025	Geneious	gene	81544	81675	.	-	.	Name=psbN gene
Whittieria_Yatskievych_15-025	Geneious	CDS	81759	81983	.	+	0	Name=psbH CDS
Whittieria_Yatskievych_15-025	Geneious	gene	81759	81983	.	+	.	Name=psbH gene
Whittieria_Yatskievych_15-025	Geneious	CDS	82120	82125	.	+	.	Name=petB CDS;ID=qZZmw4X/jVL4W/bVKEjtF98josU.1694354813470.341
Whittieria_Yatskievych_15-025	Geneious	CDS	82896	83537	.	+	.	Name=petB CDS;ID=qZZmw4X/jVL4W/bVKEjtF98josU.1694354813470.341
Whittieria_Yatskievych_15-025	Geneious	gene	82120	83537	.	+	.	Name=petB gene
Whittieria_Yatskievych_15-025	Geneious	exon	82896	83537	.	+	.	Name=petB exon 2
Whittieria_Yatskievych_15-025	Geneious	CDS	83710	83717	.	+	.	Name=petD CDS;ID=qZZmw4X/jVL4W/bVKEjtF98josU.1694354813470.342
Whittieria_Yatskievych_15-025	Geneious	CDS	84399	84873	.	+	.	Name=petD CDS;ID=qZZmw4X/jVL4W/bVKEjtF98josU.1694354813470.342
Whittieria_Yatskievych_15-025	Geneious	gene	83710	84873	.	+	.	Name=petD gene
Whittieria_Yatskievych_15-025	Geneious	exon	84399	84873	.	+	.	Name=petD exon 2
Whittieria_Yatskievych_15-025	Geneious	CDS	85132	86139	.	-	0	Name=rpoA CDS
Whittieria_Yatskievych_15-025	Geneious	gene	85132	86139	.	-	.	Name=rpoA gene
Whittieria_Yatskievych_15-025	Geneious	CDS	86174	86566	.	-	0	Name=rps11 CDS
Whittieria_Yatskievych_15-025	Geneious	gene	86174	86566	.	-	.	Name=rps11 gene
Whittieria_Yatskievych_15-025	Geneious	CDS	86651	86764	.	-	0	Name=rpl36 CDS
Whittieria_Yatskievych_15-025	Geneious	gene	86651	86764	.	-	.	Name=rpl36 gene
Whittieria_Yatskievych_15-025	Geneious	CDS	86985	87230	.	-	0	Name=infA CDS
Whittieria_Yatskievych_15-025	Geneious	gene	86985	87230	.	-	.	Name=infA gene
Whittieria_Yatskievych_15-025	Geneious	CDS	87342	87740	.	-	0	Name=rps8 CDS
Whittieria_Yatskievych_15-025	Geneious	gene	87342	87740	.	-	.	Name=rps8 gene
Whittieria_Yatskievych_15-025	Geneious	CDS	88042	88410	.	-	0	Name=rpl14 CDS
Whittieria_Yatskievych_15-025	Geneious	gene	88042	88410	.	-	.	Name=rpl14 gene
Whittieria_Yatskievych_15-025	Geneious	exon	88577	88990	.	-	.	Name=rpl16 exon 2
Whittieria_Yatskievych_15-025	Geneious	CDS	89758	89766	.	-	.	Name=rpl16 CDS;ID=qZZmw4X/jVL4W/bVKEjtF98josU.1694354813470.343
Whittieria_Yatskievych_15-025	Geneious	CDS	88577	88990	.	-	.	Name=rpl16 CDS;ID=qZZmw4X/jVL4W/bVKEjtF98josU.1694354813470.343
Whittieria_Yatskievych_15-025	Geneious	gene	88577	89766	.	-	.	Name=rpl16 gene
Whittieria_Yatskievych_15-025	Geneious	intron	88991	89757	.	-	.	Name=rpl16 intron 1
Whittieria_Yatskievych_15-025	Geneious	CDS	89885	90541	.	-	0	Name=rps3 CDS
Whittieria_Yatskievych_15-025	Geneious	gene	89885	90541	.	-	.	Name=rps3 gene
Whittieria_Yatskievych_15-025	Geneious	gene	90573	90943	.	-	.	Name=rpl22 gene pseudo?
Whittieria_Yatskievych_15-025	Geneious	CDS	90984	91262	.	-	.	Name=rps19 CDS
Whittieria_Yatskievych_15-025	Geneious	gene	90984	91262	.	-	.	Name=rps19 gene
Whittieria_Yatskievych_15-025	Geneious	exon	91303	91739	.	-	.	Name=rpl2 exon 2
Whittieria_Yatskievych_15-025	Geneious	CDS	92397	92793	.	-	0	Name=rpl2 CDS;ID=qZZmw4X/jVL4W/bVKEjtF98josU.1694354813470.344
Whittieria_Yatskievych_15-025	Geneious	CDS	91303	91739	.	-	0	Name=rpl2 CDS;ID=qZZmw4X/jVL4W/bVKEjtF98josU.1694354813470.344
Whittieria_Yatskievych_15-025	Geneious	gene	91303	92793	.	-	.	Name=rpl2 gene
Whittieria_Yatskievych_15-025	Geneious	exon	92397	92793	.	-	.	Name=rpl2 exon 1
Whittieria_Yatskievych_15-025	Geneious	CDS	92820	93092	.	-	0	Name=rpl23 CDS
Whittieria_Yatskievych_15-025	Geneious	gene	92820	93092	.	-	.	Name=rpl23 gene
Whittieria_Yatskievych_15-025	Geneious	tRNA	93280	93353	.	-	.	Name=trnI-CAU tRNA
Whittieria_Yatskievych_15-025	Geneious	gene	93280	93353	.	-	.	Name=trnI-CAU gene
Whittieria_Yatskievych_15-025	Geneious	repeat_region	93512	103187	.	+	.	Name=inverted repeat A repeat region
Whittieria_Yatskievych_15-025	Geneious	tRNA	94305	94376	.	+	.	Name=trnV-GAC tRNA
Whittieria_Yatskievych_15-025	Geneious	gene	94305	94376	.	+	.	Name=trnV-GAC gene
Whittieria_Yatskievych_15-025	Geneious	rRNA	94591	96088	.	+	.	Name=rrn16 rRNA
Whittieria_Yatskievych_15-025	Geneious	gene	94591	96088	.	+	.	Name=rrn16 gene
Whittieria_Yatskievych_15-025	Geneious	exon	96363	96400	.	+	.	Name=trnI-GAU exon 1
Whittieria_Yatskievych_15-025	Geneious	tRNA	96363	96400	.	+	.	Name=trnI-GAU tRNA;ID=qZZmw4X/jVL4W/bVKEjtF98josU.1694354813470.345
Whittieria_Yatskievych_15-025	Geneious	tRNA	97309	97343	.	+	.	Name=trnI-GAU tRNA;ID=qZZmw4X/jVL4W/bVKEjtF98josU.1694354813470.345
Whittieria_Yatskievych_15-025	Geneious	gene	96363	97343	.	+	.	Name=trnI-GAU gene
Whittieria_Yatskievych_15-025	Geneious	intron	96401	97308	.	+	.	Name=trnI-GAU intron 1
Whittieria_Yatskievych_15-025	Geneious	exon	97309	97343	.	+	.	Name=trnI-GAU exon 2
Whittieria_Yatskievych_15-025	Geneious	exon	97404	97441	.	+	.	Name=trnA-UGC exon 1
Whittieria_Yatskievych_15-025	Geneious	tRNA	97404	97441	.	+	.	Name=trnA-UGC;ID=qZZmw4X/jVL4W/bVKEjtF98josU.1694354813470.346
Whittieria_Yatskievych_15-025	Geneious	tRNA	98187	98221	.	+	.	Name=trnA-UGC;ID=qZZmw4X/jVL4W/bVKEjtF98josU.1694354813470.346
Whittieria_Yatskievych_15-025	Geneious	gene	97404	98221	.	+	.	Name=trnA-UGC gene
Whittieria_Yatskievych_15-025	Geneious	intron	97442	98186	.	+	.	Name=trnA-UGC intron 1
Whittieria_Yatskievych_15-025	Geneious	exon	98187	98221	.	+	.	Name=trnA-UGC exon 2
Whittieria_Yatskievych_15-025	Geneious	rRNA	98382	101194	.	+	.	Name=rrn23 rRNA
Whittieria_Yatskievych_15-025	Geneious	gene	98382	101194	.	+	.	Name=rrn23 gene
Whittieria_Yatskievych_15-025	Geneious	rRNA	101225	101327	.	+	.	Name=rrn4.5 rRNA
Whittieria_Yatskievych_15-025	Geneious	gene	101225	101327	.	+	.	Name=rrn4.5 gene
Whittieria_Yatskievych_15-025	Geneious	rRNA	101569	101687	.	+	.	Name=rrn5 rRNA
Whittieria_Yatskievych_15-025	Geneious	gene	101569	101687	.	+	.	Name=rrn5 gene
Whittieria_Yatskievych_15-025	Geneious	tRNA	102318	102391	.	+	.	Name=trnR-ACG tRNA
Whittieria_Yatskievych_15-025	Geneious	gene	102318	102391	.	+	.	Name=trnR-ACG gene
Whittieria_Yatskievych_15-025	Geneious	tRNA	102627	102698	.	-	.	Name=trnN-GUU tRNA
Whittieria_Yatskievych_15-025	Geneious	gene	102627	102698	.	-	.	Name=trnN-GUU gene
Whittieria_Yatskievych_15-025	Geneious	CDS	102972	105155	.	-	0	Name=ndhF CDS
Whittieria_Yatskievych_15-025	Geneious	gene	102972	105155	.	-	.	Name=ndhF gene
Whittieria_Yatskievych_15-025	Geneious	CDS	105488	105844	.	+	0	Name=rpl21 CDS
Whittieria_Yatskievych_15-025	Geneious	gene	105488	105844	.	+	.	Name=rpl21 gene
Whittieria_Yatskievych_15-025	Geneious	CDS	105871	106050	.	+	0	Name=rpl32 CDS
Whittieria_Yatskievych_15-025	Geneious	gene	105871	106050	.	+	.	Name=rpl32 gene
Whittieria_Yatskievych_15-025	Geneious	tRNA	106336	106409	.	-	.	Name=trnP-GGG tRNA
Whittieria_Yatskievych_15-025	Geneious	gene	106336	106409	.	-	.	Name=trnP-GGG gene
Whittieria_Yatskievych_15-025	Geneious	tRNA	106514	106593	.	+	.	Name=trnL-UAG tRNA
Whittieria_Yatskievych_15-025	Geneious	gene	106514	106593	.	+	.	Name=trnL-UAG gene
Whittieria_Yatskievych_15-025	Geneious	CDS	106741	107694	.	+	0	Name=ccsA CDS
Whittieria_Yatskievych_15-025	Geneious	gene	106741	107694	.	+	.	Name=ccsA gene
Whittieria_Yatskievych_15-025	Geneious	CDS	107952	109448	.	-	.	Name=ndhD CDS
Whittieria_Yatskievych_15-025	Geneious	gene	107952	109448	.	-	.	Name=ndhD gene
Whittieria_Yatskievych_15-025	Geneious	CDS	109565	109810	.	-	0	Name=psaC CDS
Whittieria_Yatskievych_15-025	Geneious	gene	109565	109810	.	-	.	Name=psaC gene
Whittieria_Yatskievych_15-025	Geneious	CDS	109873	110175	.	-	0	Name=ndhE CDS
Whittieria_Yatskievych_15-025	Geneious	gene	109873	110175	.	-	.	Name=ndhE gene
Whittieria_Yatskievych_15-025	Geneious	CDS	110244	110837	.	-	0	Name=ndhG CDS
Whittieria_Yatskievych_15-025	Geneious	gene	110244	110837	.	-	.	Name=ndhG gene
Whittieria_Yatskievych_15-025	Geneious	CDS	110974	111519	.	-	0	Name=ndhI CDS
Whittieria_Yatskievych_15-025	Geneious	gene	110974	111519	.	-	.	Name=ndhI gene
Whittieria_Yatskievych_15-025	Geneious	exon	111587	112137	.	-	.	Name=ndhA exon 2
Whittieria_Yatskievych_15-025	Geneious	CDS	112920	113478	.	-	0	Name=ndhA CDS;ID=qZZmw4X/jVL4W/bVKEjtF98josU.1694354813470.347
Whittieria_Yatskievych_15-025	Geneious	CDS	111587	112137	.	-	0	Name=ndhA CDS;ID=qZZmw4X/jVL4W/bVKEjtF98josU.1694354813470.347
Whittieria_Yatskievych_15-025	Geneious	gene	111587	113478	.	-	.	Name=ndhA gene
Whittieria_Yatskievych_15-025	Geneious	intron	112138	112919	.	-	.	Name=ndhA intron 1
Whittieria_Yatskievych_15-025	Geneious	exon	112920	113478	.	-	.	Name=ndhA exon 1
Whittieria_Yatskievych_15-025	Geneious	CDS	113480	114661	.	-	0	Name=ndhH CDS
Whittieria_Yatskievych_15-025	Geneious	gene	113480	114661	.	-	.	Name=ndhH gene
Whittieria_Yatskievych_15-025	Geneious	CDS	114767	115027	.	-	0	Name=rps15 CDS
Whittieria_Yatskievych_15-025	Geneious	gene	114767	115027	.	-	.	Name=rps15 gene
Whittieria_Yatskievych_15-025	Geneious	CDS	115224	120050	.	-	0	Name=ycf1 CDS
Whittieria_Yatskievych_15-025	Geneious	gene	115224	120050	.	-	.	Name=ycf1 gene
Whittieria_Yatskievych_15-025	Geneious	CDS	120281	121660	.	-	0	Name=chlN CDS
Whittieria_Yatskievych_15-025	Geneious	gene	120281	121660	.	-	.	Name=chlN gene
Whittieria_Yatskievych_15-025	Geneious	CDS	121739	122611	.	-	.	Name=chlL CDS
Whittieria_Yatskievych_15-025	Geneious	gene	121739	122611	.	-	.	Name=chlL gene
Whittieria_Yatskievych_15-025	Geneious	repeat_region	123002	132677	.	-	.	Name=inverted repeat A repeat region
Whittieria_Yatskievych_15-025	Geneious	gene	123002	123217	.	+	.	Name=ndhF gene
Whittieria_Yatskievych_15-025	Geneious	tRNA	123491	123562	.	+	.	Name=trnN-GUU tRNA
Whittieria_Yatskievych_15-025	Geneious	gene	123491	123562	.	+	.	Name=trnN-GUU gene
Whittieria_Yatskievych_15-025	Geneious	tRNA	123798	123871	.	-	.	Name=trnR-ACG tRNA
Whittieria_Yatskievych_15-025	Geneious	gene	123798	123871	.	-	.	Name=trnR-ACG gene
Whittieria_Yatskievych_15-025	Geneious	rRNA	124502	124620	.	-	.	Name=rrn5 rRNA
Whittieria_Yatskievych_15-025	Geneious	gene	124502	124620	.	-	.	Name=rrn5 gene
Whittieria_Yatskievych_15-025	Geneious	rRNA	124862	124964	.	-	.	Name=rrn4.5 rRNA
Whittieria_Yatskievych_15-025	Geneious	gene	124862	124964	.	-	.	Name=rrn4.5 gene
Whittieria_Yatskievych_15-025	Geneious	rRNA	124995	127807	.	-	.	Name=rrn23 rRNA
Whittieria_Yatskievych_15-025	Geneious	gene	124995	127807	.	-	.	Name=rrn23 gene
Whittieria_Yatskievych_15-025	Geneious	exon	127968	128002	.	-	.	Name=trnA-UGC exon 2
Whittieria_Yatskievych_15-025	Geneious	tRNA	128748	128785	.	-	.	Name=trnA-UGC;ID=qZZmw4X/jVL4W/bVKEjtF98josU.1694354813470.348
Whittieria_Yatskievych_15-025	Geneious	tRNA	127968	128002	.	-	.	Name=trnA-UGC;ID=qZZmw4X/jVL4W/bVKEjtF98josU.1694354813470.348
Whittieria_Yatskievych_15-025	Geneious	gene	127968	128785	.	-	.	Name=trnA-UGC gene
Whittieria_Yatskievych_15-025	Geneious	intron	128003	128747	.	-	.	Name=trnA-UGC intron 1
Whittieria_Yatskievych_15-025	Geneious	exon	128748	128785	.	-	.	Name=trnA-UGC exon 1
Whittieria_Yatskievych_15-025	Geneious	exon	128846	128880	.	-	.	Name=trnI-GAU exon 2
Whittieria_Yatskievych_15-025	Geneious	tRNA	129789	129826	.	-	.	Name=trnI-GAU tRNA;ID=qZZmw4X/jVL4W/bVKEjtF98josU.1694354813470.349
Whittieria_Yatskievych_15-025	Geneious	tRNA	128846	128880	.	-	.	Name=trnI-GAU tRNA;ID=qZZmw4X/jVL4W/bVKEjtF98josU.1694354813470.349
Whittieria_Yatskievych_15-025	Geneious	gene	128846	129826	.	-	.	Name=trnI-GAU gene
Whittieria_Yatskievych_15-025	Geneious	intron	128881	129788	.	-	.	Name=trnI-GAU intron 1
Whittieria_Yatskievych_15-025	Geneious	exon	129789	129826	.	-	.	Name=trnI-GAU exon 1
Whittieria_Yatskievych_15-025	Geneious	rRNA	130101	131598	.	-	.	Name=rrn16 rRNA
Whittieria_Yatskievych_15-025	Geneious	gene	130101	131598	.	-	.	Name=rrn16 gene
Whittieria_Yatskievych_15-025	Geneious	tRNA	131813	131884	.	-	.	Name=trnV-GAC tRNA
Whittieria_Yatskievych_15-025	Geneious	gene	131813	131884	.	-	.	Name=trnV-GAC gene
