# Supplementary material for: Organellar phylogenomics of Ophioglossaceae fern genera
Source: Front Plant Sci. 2024 Jan 15;14:1294716. doi: 10.3389/fpls.2023.1294716 (PMC10823028; doi:10.3389/fpls.2023.1294716)
Supplement: Supplementary file 3 [file DataSheet_3.zip]

Archive with 193 entries (187 files):
- Supplementary file S2/cpDNA_CDS/
- Supplementary file S2/cpDNA_CDS/accD.fas.nt.cleanup.aln
- Supplementary file S2/cpDNA_CDS/atpA.fas.nt.cleanup.aln
- Supplementary file S2/cpDNA_CDS/atpB.fas.nt.cleanup.aln
- Supplementary file S2/cpDNA_CDS/atpE.fas.nt.cleanup.aln
- Supplementary file S2/cpDNA_CDS/atpF.fas.nt.cleanup.aln
- Supplementary file S2/cpDNA_CDS/atpH.fas.nt.cleanup.aln
- Supplementary file S2/cpDNA_CDS/atpI.fas.nt.cleanup.aln
- Supplementary file S2/cpDNA_CDS/ccsA.fas.nt.cleanup.aln
- Supplementary file S2/cpDNA_CDS/cemA.fas.nt.cleanup.aln
- Supplementary file S2/cpDNA_CDS/chlB.fas.nt.cleanup.aln
- Supplementary file S2/cpDNA_CDS/chlL.fas.nt.cleanup.aln
- Supplementary file S2/cpDNA_CDS/chlN.fas.nt.cleanup.aln
- Supplementary file S2/cpDNA_CDS/clpP.fas.nt.cleanup.aln
- Supplementary file S2/cpDNA_CDS/infA.fas.nt.cleanup.aln
- Supplementary file S2/cpDNA_CDS/matK.fas.nt.cleanup.aln
- Supplementary file S2/cpDNA_CDS/ndhA.fas.nt.cleanup.aln
- Supplementary file S2/cpDNA_CDS/ndhB.fas.nt.cleanup.aln
- Supplementary file S2/cpDNA_CDS/ndhC.fas.nt.cleanup.aln
- Supplementary file S2/cpDNA_CDS/ndhD.fas.nt.cleanup.aln
- Supplementary file S2/cpDNA_CDS/ndhE.fas.nt.cleanup.aln
- Supplementary file S2/cpDNA_CDS/ndhG.fas.nt.cleanup.aln
- Supplementary file S2/cpDNA_CDS/ndhH.fas.nt.cleanup.aln
- Supplementary file S2/cpDNA_CDS/ndhI.fas.nt.cleanup.aln
- Supplementary file S2/cpDNA_CDS/ndhJ.fas.nt.cleanup.aln
- Supplementary file S2/cpDNA_CDS/ndhK.fas.nt.cleanup.aln
- Supplementary file S2/cpDNA_CDS/petA.fas.nt.cleanup.aln
- Supplementary file S2/cpDNA_CDS/petB.fas.nt.cleanup.aln
- Supplementary file S2/cpDNA_CDS/petD.fas.nt.cleanup.aln
- Supplementary file S2/cpDNA_CDS/petG.fas.nt.cleanup.aln
- Supplementary file S2/cpDNA_CDS/petL.fas.nt.cleanup.aln
- Supplementary file S2/cpDNA_CDS/petN.fas.nt.cleanup.aln
- Supplementary file S2/cpDNA_CDS/psaA.fas.nt.cleanup.aln
- Supplementary file S2/cpDNA_CDS/psaB.fas.nt.cleanup.aln
- Supplementary file S2/cpDNA_CDS/psaC.fas.nt.cleanup.aln
- Supplementary file S2/cpDNA_CDS/psaI.fas.nt.cleanup.aln
- Supplementary file S2/cpDNA_CDS/psaJ.fas.nt.cleanup.aln
- Supplementary file S2/cpDNA_CDS/psaM.fas.nt.cleanup.aln
- Supplementary file S2/cpDNA_CDS/psbA.fas.nt.cleanup.aln
- Supplementary file S2/cpDNA_CDS/psbB.fas.nt.cleanup.aln
- Supplementary file S2/cpDNA_CDS/psbC.fas.nt.cleanup.aln
- Supplementary file S2/cpDNA_CDS/psbD.fas.nt.cleanup.aln
- Supplementary file S2/cpDNA_CDS/psbE.fas.nt.cleanup.aln
- Supplementary file S2/cpDNA_CDS/psbF.fas.nt.cleanup.aln
- Supplementary file S2/cpDNA_CDS/psbH.fas.nt.cleanup.aln
- Supplementary file S2/cpDNA_CDS/psbI.fas.nt.cleanup.aln
- Supplementary file S2/cpDNA_CDS/psbJ.fas.nt.cleanup.aln
- Supplementary file S2/cpDNA_CDS/psbK.fas.nt.cleanup.aln
- Supplementary file S2/cpDNA_CDS/psbL.fas.nt.cleanup.aln
- Supplementary file S2/cpDNA_CDS/psbM.fas.nt.cleanup.aln
- Supplementary file S2/cpDNA_CDS/psbN.fas.nt.cleanup.aln
- Supplementary file S2/cpDNA_CDS/psbT.fas.nt.cleanup.aln
- Supplementary file S2/cpDNA_CDS/psbZ.fas.nt.cleanup.aln
- Supplementary file S2/cpDNA_CDS/rbcL.fas.nt.cleanup.aln
- Supplementary file S2/cpDNA_CDS/rpl14.fas.nt.cleanup.aln
- Supplementary file S2/cpDNA_CDS/rpl16.fas.nt.cleanup.aln
- Supplementary file S2/cpDNA_CDS/rpl2.fas.nt.cleanup.aln
- Supplementary file S2/cpDNA_CDS/rpl20.fas.nt.cleanup.aln
- Supplementary file S2/cpDNA_CDS/rpl21.fas.nt.cleanup.aln
- Supplementary file S2/cpDNA_CDS/rpl22.fas.nt.cleanup.aln
- Supplementary file S2/cpDNA_CDS/rpl23.fas.nt.cleanup.aln
- Supplementary file S2/cpDNA_CDS/rpl32.fas.nt.cleanup.aln
- Supplementary file S2/cpDNA_CDS/rpl33.fas.nt.cleanup.aln
- Supplementary file S2/cpDNA_CDS/rpl36.fas.nt.cleanup.aln
- Supplementary file S2/cpDNA_CDS/rpoA.fas.nt.cleanup.aln
- Supplementary file S2/cpDNA_CDS/rpoB.fas.nt.cleanup.aln
- Supplementary file S2/cpDNA_CDS/rpoC1.fas.nt.cleanup.aln
- Supplementary file S2/cpDNA_CDS/rpoC2.fas.nt.cleanup.aln
- Supplementary file S2/cpDNA_CDS/rps11.fas.nt.cleanup.aln
- Supplementary file S2/cpDNA_CDS/rps14.fas.nt.cleanup.aln
- Supplementary file S2/cpDNA_CDS/rps15.fas.nt.cleanup.aln
- Supplementary file S2/cpDNA_CDS/rps18.fas.nt.cleanup.aln
- Supplementary file S2/cpDNA_CDS/rps19.fas.nt.cleanup.aln
- Supplementary file S2/cpDNA_CDS/rps2.fas.nt.cleanup.aln
- Supplementary file S2/cpDNA_CDS/rps3.fas.nt.cleanup.aln
- Supplementary file S2/cpDNA_CDS/rps4.fas.nt.cleanup.aln
- Supplementary file S2/cpDNA_CDS/rps7.fas.nt.cleanup.aln
- Supplementary file S2/cpDNA_CDS/rps8.fas.nt.cleanup.aln
- Supplementary file S2/cpDNA_CDS/ycf1.fas.nt.cleanup.aln
- Supplementary file S2/cpDNA_CDS/ycf12.fas.nt.cleanup.aln
- Supplementary file S2/cpDNA_CDS/ycf2.fas.nt.cleanup.aln
- Supplementary file S2/cpDNA_CDS/ycf3.fas.nt.cleanup.aln
- Supplementary file S2/cpDNA_CDS/ycf4.fas.nt.cleanup.aln
- Supplementary file S2/cpDNA_CDS/ycf94.fas.nt.cleanup.aln
- Supplementary file S2/MORFFO/
- Supplementary file S2/MORFFO/morffo1.fasta
- Supplementary file S2/MORFFO/morffo1.txt
- Supplementary file S2/MORFFO/morffo2.fasta
- Supplementary file S2/MORFFO/morffo2.txt
- Supplementary file S2/mtDNA_CDS/
- Supplementary file S2/mtDNA_CDS/trim/
- Supplementary file S2/mtDNA_CDS/trim/atp1.fas
- Supplementary file S2/mtDNA_CDS/trim/atp4.fas
- Supplementary file S2/mtDNA_CDS/trim/atp6.fas
- Supplementary file S2/mtDNA_CDS/trim/atp8.fas
- Supplementary file S2/mtDNA_CDS/trim/atp9.fas
- Supplementary file S2/mtDNA_CDS/trim/cob.fas
- Supplementary file S2/mtDNA_CDS/trim/cox1.fas
- Supplementary file S2/mtDNA_CDS/trim/cox2.fas
- Supplementary file S2/mtDNA_CDS/trim/cox3.fas
- Supplementary file S2/mtDNA_CDS/trim/matR.fas
- Supplementary file S2/mtDNA_CDS/trim/mttB.fas
- Supplementary file S2/mtDNA_CDS/trim/nad1.fas
- Supplementary file S2/mtDNA_CDS/trim/nad2.fas
- Supplementary file S2/mtDNA_CDS/trim/nad3.fas
- Supplementary file S2/mtDNA_CDS/trim/nad4.fas
- Supplementary file S2/mtDNA_CDS/trim/nad4L.fas
- Supplementary file S2/mtDNA_CDS/trim/nad5.fas
- Supplementary file S2/mtDNA_CDS/trim/nad6.fas
- Supplementary file S2/mtDNA_CDS/trim/nad7.fas
- Supplementary file S2/mtDNA_CDS/trim/nad9.fas
- Supplementary file S2/mtDNA_CDS/trim/rpl16.fas
- Supplementary file S2/mtDNA_CDS/trim/rpl2.fas
- Supplementary file S2/mtDNA_CDS/trim/rpl5.fas
- Supplementary file S2/mtDNA_CDS/trim/rpl6.fas
- Supplementary file S2/mtDNA_CDS/trim/rps1.fas
- Supplementary file S2/mtDNA_CDS/trim/rps10.fas
- Supplementary file S2/mtDNA_CDS/trim/rps11.fas
- Supplementary file S2/mtDNA_CDS/trim/rps12.fas
- Supplementary file S2/mtDNA_CDS/trim/rps13.fas
- Supplementary file S2/mtDNA_CDS/trim/rps14.fas
- Supplementary file S2/mtDNA_CDS/trim/rps19.fas
- Supplementary file S2/mtDNA_CDS/trim/rps2.fas
- Supplementary file S2/mtDNA_CDS/trim/rps3.fas
- Supplementary file S2/mtDNA_CDS/trim/rps4.fas
- Supplementary file S2/mtDNA_CDS/trim/rps7.fas
- Supplementary file S2/mtDNA_CDS/trim/sdh3.fas
- Supplementary file S2/mtDNA_CDS/trim/sdh4.fas
- Supplementary file S2/mtDNA_CDS/untrim/
- Supplementary file S2/mtDNA_CDS/untrim/atp1.fas
- Supplementary file S2/mtDNA_CDS/untrim/atp4.fas
- Supplementary file S2/mtDNA_CDS/untrim/atp6.fas
- Supplementary file S2/mtDNA_CDS/untrim/atp8.fas
- Supplementary file S2/mtDNA_CDS/untrim/atp9.fas
- Supplementary file S2/mtDNA_CDS/untrim/ccmB.fas
- Supplementary file S2/mtDNA_CDS/untrim/ccmC.fas
- Supplementary file S2/mtDNA_CDS/untrim/ccmFC_exon_1.fas
- Supplementary file S2/mtDNA_CDS/untrim/ccmFC_exon_2.fas
- Supplementary file S2/mtDNA_CDS/untrim/ccmFN.fas
- Supplementary file S2/mtDNA_CDS/untrim/cob.fas
- Supplementary file S2/mtDNA_CDS/untrim/cox1.fas
- Supplementary file S2/mtDNA_CDS/untrim/cox2.fas
- Supplementary file S2/mtDNA_CDS/untrim/cox3.fas
- Supplementary file S2/mtDNA_CDS/untrim/matR.fas
- Supplementary file S2/mtDNA_CDS/untrim/mttB.fas
- Supplementary file S2/mtDNA_CDS/untrim/nad1.fas
- Supplementary file S2/mtDNA_CDS/untrim/nad2.fas
- Supplementary file S2/mtDNA_CDS/untrim/nad3.fas
- Supplementary file S2/mtDNA_CDS/untrim/nad4.fas
- Supplementary file S2/mtDNA_CDS/untrim/nad4L.fas
- Supplementary file S2/mtDNA_CDS/untrim/nad5.fas
- Supplementary file S2/mtDNA_CDS/untrim/nad6.fas
- Supplementary file S2/mtDNA_CDS/untrim/nad7.fas
- Supplementary file S2/mtDNA_CDS/untrim/nad9.fas
- Supplementary file S2/mtDNA_CDS/untrim/rpl16.fas
- Supplementary file S2/mtDNA_CDS/untrim/rpl2.fas
- Supplementary file S2/mtDNA_CDS/untrim/rpl5.fas
- Supplementary file S2/mtDNA_CDS/untrim/rpl6.fas
- Supplementary file S2/mtDNA_CDS/untrim/rps1.fas
- Supplementary file S2/mtDNA_CDS/untrim/rps10.fas
- Supplementary file S2/mtDNA_CDS/untrim/rps11.fas
- Supplementary file S2/mtDNA_CDS/untrim/rps12.fas
- Supplementary file S2/mtDNA_CDS/untrim/rps13.fas
- Supplementary file S2/mtDNA_CDS/untrim/rps14.fas
- Supplementary file S2/mtDNA_CDS/untrim/rps19.fas
- Supplementary file S2/mtDNA_CDS/untrim/rps2.fas
- Supplementary file S2/mtDNA_CDS/untrim/rps3.fas
- Supplementary file S2/mtDNA_CDS/untrim/rps4.fas
- Supplementary file S2/mtDNA_CDS/untrim/rps7.fas
- Supplementary file S2/mtDNA_CDS/untrim/sdh3.fas
- Supplementary file S2/mtDNA_CDS/untrim/sdh4.fas
- Supplementary file S2/mtDNA_expanded/
- Supplementary file S2/mtDNA_expanded/trim_HGT_atp6.fas
- Supplementary file S2/mtDNA_expanded/trim_HGT_atp9.fas
- Supplementary file S2/mtDNA_expanded/trim_HGT_atp9_3.fas
- Supplementary file S2/mtDNA_expanded/trim_HGT_ccmB.fas
- Supplementary file S2/mtDNA_expanded/trim_HGT_ccmC.fas
- Supplementary file S2/mtDNA_expanded/trim_HGT_ccmFN.fas
- Supplementary file S2/mtDNA_expanded/trim_HGT_cox3.fas
- Supplementary file S2/mtDNA_expanded/trim_HGT_matR.fas
- Supplementary file S2/mtDNA_expanded/trim_HGT_nad1i2.fas
- Supplementary file S2/mtDNA_expanded/trim_HGT_nad2e4.fas
- Supplementary file S2/mtDNA_expanded/trim_HGT_nad3.fas
- Supplementary file S2/mtDNA_expanded/trim_HGT_nad5e1.fas
- Supplementary file S2/mtDNA_expanded/trim_HGT_nad5e2.fas
- Supplementary file S2/mtDNA_expanded/trim_HGT_nad6.fas
- Supplementary file S2/mtDNA_expanded/trim_HGT_nad7e3.fas
- Supplementary file S2/mtDNA_expanded/trim_HGT_nad7e4e5.fas
- Supplementary file S2/mtDNA_expanded/trim_HGT_rpl16.fas
- Supplementary file S2/mtDNA_expanded/trim_HGT_rpl5.fas
- Supplementary file S2/mtDNA_expanded/trim_HGT_rps12.fas
- Supplementary file S2/mtDNA_expanded/trim_HGT_rps19.fas
- Supplementary file S2/mtDNA_expanded/trim_HGT_rps4.fas
