# Supplementary material for: Organellar phylogenomics of Ophioglossaceae fern genera
Source: Front Plant Sci. 2024 Jan 15;14:1294716. doi: 10.3389/fpls.2023.1294716 (PMC10823028; doi:10.3389/fpls.2023.1294716)
Supplement: Supplementary file 3 [file DataSheet_3.zip › Supplementary file S2/cpDNA_CDS/accD.fas.nt.cleanup.aln]

>Holubiella
ACGTCTCTAGCAGATTGGTTTGAAGACAAACGTAAATTCGGTGGATTGATCGGAGCTCTTATCGAAAAAGCTACCAAAGGATATGTTCTTAGTGAAAGGGAAAAA------------------------------------------------------------------------------------------------------------------------------------------------------------------------------------------------------------------------------------------------------------------------------------------------------------------------------------------GATAGATCCATAAGTATCGATACCAAT---------------------------AAAGGATTATGGACTCGATGTGACAACTGCGAAAACATGTTATACGTGAAATTCCTGAAACAGAATAAACGTGTTTGTGAAGAATGTGGTTATCACCTCCAGATGGATAGTACAGAAAGAATCGAACCTCTAATTGATCGTGGCACTTGGATTCCCATGGATGAAGACATGGTTGCGCGAGATGTTCTCGAATTCCATGATGAGGAATCT---TATAAAGATCGTATCGCTTTTTCTCAGAAACGAACAGGCTTAACCGACGCTATACAAACGGGTATAGGAAAGTTAAACGGGGTTTCCGTCGCACTGGGCGTTATGGATTTCCAATTCATGGGTGGTAGTATGGGTTCTGTGGTGGGTGAAAAGATTACTCGTCCGATTGAACACGCTACTCAAGAATCGATGCCATTAATTCTTGTTTGTTCTTCCGGTGGAGCACGTACGCAAGAGGGTACATTGAGTTTGATGCAAATGGCGAAGATCCCATCCGTTTTACAGATTCATCAGGTGCAAAAGAGGTTACTTTACGTAGCAGTTCTTACTTACCCTACTACCGGTGGTGTAACCGCCAGTTTCGGTATGTTGGGAGATATTATTATTGCTGAACCCAAAGCATATATTGCATCTGCTGGGAAAAGAGTGATTGAGCAGACACTGCGTCAGAAAATACCGGATGGTTTTCAAGTAGCTGAATCTTCATCTGATCATGGTTTACCCGATTCGATAGTACCGCGTAATCTTTCAAAGGGTGTTCTGAGTGAAATATTCGAACTCTACGCTTCGGCCCTATGT------AAA---------------------------------------GTATGA
>Botrychium
ACGTCTCTAGCGGATTGGTTTGAAGACAAACGCAGATTCGGTGGATTGATCGGAGCTCTTATTGAAAAAGCTACCAAAGGATATGTTCTTAGTGAAAGGGAAAAA------------------------------------------------------------------------------------------------------------------------------------------------------------------------------------------------------------------------------------------------------------------------------------------------------------------------------------------GATAGATCCATAAGTATCGATACCAAT---------------------------AAAGGATTATGGACTCGATGTGACAATTGCGAAAACATGTTATACGTGAAATTCCTGAAACAGAATAGGCGTGTTTGTGAAGAATGTGGTTATCATCCCCAAATGGATAGTACAGAAAGAATCGAACCCCTAATTGATCGTGGCACTTGGATTCCCATGGATGAAAGCATGGTTGCGCGAGATGTTCTCGAATTCCATGATGAGGAATCT---TATAAAGATCGTATCGCTTTTTCTCAGAAACGAACAGGCTTAACCGACGCTATCCAAACGGGTATAGGAAAGTTAAACGGGGTTTCCGTCGCACTGGGCGTTATGGATTTCCAATTCATGGGTGGTAGTATGGGTTCTGTGGTGGGTGAAAAGATTACTCGTCTGATTGAACACGCTACTCAAGAATCTATGCCATTAATTATTGTTTGTTCTTCCGGTGGGGCACGTATGCAAGAAGGTACATTGAGTTTGATGCAAATGGCGAAGATCCCATCCGTTTTACAGATTCATCAGGTGCAGAAAAGGTTACTTCACGTAGCAGTTCTTACTTACCCTACCACCGGTGGTGTAACCGCCAGTTTCGGTATGTTGGGAGATATTATTATTGCTGAACCCAAAGCATATATTGCATCTGCTGGGAAGAGAGTGATTGAACAGACACTGCGTCAGAAAATACCGGATGGTTTTCAAGTAGCTGAATCTTCATTTGATCATGGTTTACTCGATTCGATAGTACCGCGTAATCTTTCAAAGGGTGTTCTGAGTGAAATATTTGAACTCTACGCTTCAGCCCTATGC------AAA---------------------------------------GTATGA
>Japanobotrychium
ACGTCTCTAGCAGATTGGTTTGAAGACAAACGCAAATTCGGTGGATTGATCGGAGCTCTTATTGAAAAAGCTACCAAAGGATATGTTCTTAGTGAAAGAGAAAAA------------------------------------------------------------------------------------------------------------------------------------------------------------------------------------------------------------------------------------------------------------------------------------------------------------------------------------------GATAGATCCATAAGTATCGATACCAAT---------------------------AAAGGATTATGGACTCGATGTGACAATTGCGAAAACATGTTATACGTGAAATTCTTGAAACAGAATAAACGTGTTTGTGAAGAATGTGGTTATCATCTCCAAATGGATAGTACAGAAAGAATCGAACCTTTAATTGATCGTGGCACTTGGATTCCCATGGATGAAGACATGGTTGCGCGAGATGTTCTCGAATTCCATGATGAGGAGTCT---TATAAAGATCGTATCGCTTTTTCTCAGAAACGAACAGGATTAACCGACGCTATCCAAACAGGTATAGGAAAGTTAAACGGGGTTTCCGTCGCACTGGGCGTTATGGATTTCCAACTCATGGGTGGTAGTATGGGTTCTGTGGTAGGTGAAAAGATTACCCGTCTGATTGAACACGCTACTCAAGAATCGATGCCATTAATTCTTGTTTGTTCCTCCGGTGGAGCACGTATGCAAGAAGGTACGTTGAGTCTAATGCAAATGGCGAAGATCCCATCCGTTTTACAGATTCATCAGGTGCAGAAAAGGTTACTTTACGTAGCAGTTCTTACTTACCCTACTACCGGTGGTGTAACCGCCAGTTTCGGTATGTTGGGAGATATTATTATTGCTGAACCCAAAGCATATATTGCATCTGCTGGTAAAAGAGTGATTGAGCAGACACTGCGTCAAAAAATACCGGATGGTTTTCAAGTAGCTGAATCTTTATCTGATCATGGTTTACCCGATTCGATAGTACCGCGTAATCTTTCAAAGGGTGTTCTGAGTGAAATATTCGAACTCTACGCTTCAGCCCTATGT------AAA---------------------------------------GTATGA
>Sceptridium
ACGTCTCTAGCAGATTGGTTTGAAGACAAACGCAAATTCGGTGGATTGATCGGAGCTCTTATCGAAAAAGCTACCAAAGGATATGTTCTTAGTGAAAGGGAAAAA------------------------------------------------------------------------------------------------------------------------------------------------------------------------------------------------------------------------------------------------------------------------------------------------------------------------------------------GATAGATCCATAAGTATCGATACCAAT---------------------------AAAGGATTATGGACTCGATGTGACAATTGCGAAAACATGTTATACGTGAAATTCCTGAAACAGAATAAACGTGTTTGTGAAGAATGTGGTTATCATCTCCAGATGGATAGTACAGAAAGAATCGAACCTCTAATTGATCGTGGCACTTGGATTCCCATGGATGAAGACATGGTTGCGCGAGATGTTCTCGAATTCCATGATGAAGAGTCT---TATAAAGATCGTATCGCTTTTTCTCAGAAACGAACAGGCTTAACCGACGCTATCCAAACAGGTATAGGAAAGTTAAACGGGGTTTCCGTCGCACTGGGCGTTATGGATTTCCAACTCATGGGTGGTAGTATGGGTTCTGTGGTGGGTGAAAAGATTACTCGTCTGATTGAACACGCTACTCAAGAATCGATGCCATTAGTTCTTGTTTGTTCTTCCGGTGGAGCACGTACGCAAGAGGGTACATTGAGTTCGATGCAAATGGCGAAGATCCCATCCGTTTTACAGATTCATCAGGTGCAGAAAAGGTTACTTCACGTAGCAGTTCTTACTTACCCTACTACCGGTGGTGTAACCGCCAGTTTCGGTATGTTGGGAGATATTATTATTGCTGAACCCAAAGCATATATTGCATCTGCTGGGAAAAGAGTGATTGAGCAGACACTGCGTCAGAAAATACCGGATGGTTTTCAAGTAGCTGAATCTTCATCTGATCATGGTTTACCCGATTCGATAGTACCGCGTAATCTTTCAAAGGGTGTTCTGAGTGAAATATTCGAACCCTACGCTTCAGCCCTATGT------AAA---------------------------------------GTATGA
>Haukia
ACGTCTCTAGCAAATTGGTTCGAAGAAAAACGCAAATTTGGTGGATTGATTGGAGCTTTTATTGAAAAAGCTACCAAAGGTTATGTTCTTAGTGAAAGGGGGAAG------------------------------------------------------------------------------------------------------------------------------------------------------------------------------------------------------------------------------------------------------------------------------------------------------------------------------------------GAGGGATCTGTAGGTACCGATACCAAC---------------------------AAAGGGTTATGGACTCGATGCGACAATTGTGAAAACATGCTATATGTTAAGTTTCTGAAACAGAATAAGCGTGTTTGTGAAGAATGTGGTTATCATCTCCAAATGGATAGTACAGAAAGGATTGAACTTTTAATCGATCGTAGCACTTGGATTCCCATGGATGAAGACATGGTTGCACGAGATGTTCTTGAATTTCATGATGAGGAATCT---TATAAAAATCGTATCGTTTTTTCTCAGAAACGAACGGGTTTGACTGACGCTGTCCAAACGGGGATAGGAAAGTTAAACGGAGTTTCTGTTGCACCAGGTGCTATGGATTTTCAGTCTATGGGGGGTAGTATGGGTTCCGTCGTGGGTGAAAAGATTACTCGTCTAATTGAACACGCTACAAAAGAATCCATGCCATTAATACTTGTTTGTTCTTCCGGTGGAGCACGTATGCAGGAGGGTACATTGAGTTTGATGCAAATGGCGAAGATCTCGTCTGTTCTACACATTCATCAGGTACAAAAAGGGTTACTCTATATACCAGTTCTTACTTATCCTACTACCGGTGGTGTAACTGCCAGTTTCGGTATGTTGGGAGATATTATTATTGCTGAACCTAGAGCATACATTGCATTTGCTGGAAAAAGAGTGATTGAACAGACGTTGCGTCAGAAAATACCCGATGGTTTTCAAGTAGCTGAATCTTTATTCGATCATGGTTTACTTGATTTGATAGTACCGCGTAATCTATTAAAGGGTGTTCTAAGTGAAATATTCGAGCTTTATGCTTCAACCCTACGT------AGAGCTTCA---------------------------------ACCTAA
>Whittieria
ACGTCTCTAGCAAATTGGTTTGAAGAAAAACGCAAATTTGGTGGATTAATTGGAGCTTTTATTGAGAAAGCTACCAAAGGTTATGTTCTTAGTGAAAGGGATAAA------------------------------------------------------------------------------------------------------------------------------------------------------------------------------------------------------------------------------------------------------------------------------------------------------------------------------------------GAGGGTTCTGTAGGTACCGATACTAAC---------------------------AAAGGATTATGGACTCGATGCGACAATTGCGAAAACATGCTATATGTTAAATTTCTAAAACAGAATAAGCGTGTTTGTGAAGAATGTGGTTATCACCTACAAATGGATAGTACAGAAAGGATCGAACTTTTAATTGATCGTGGCACTTGGATCCCCATGGATGAGGACATGGTTGCACGAGATGTTCTTGAATTCCATGATGAGGAATCT---TATAACGATCGTATCGTTTTTTACCAGAAACGAACAGGTTTGACTGATGCTGTCCAAACTGGGATAGGAAAGTTAAATGGAATTGCTGTTGCACTAGGTGCTATGGATTTTCAGTTTATGGGGGGTAGTATGGGTTCCGTCGTGGGTGAAAAGATTACTCGTCTAATCGAACATGCTACAAAAGAATCCATGCCAGTAATACTTGTTTGTTCTTCCGGTGGAGCACGTATGCAGGAAGGTACATTGAGTTCAATGCAAATGGCGAAGATCTCGTCTGTTCTACAGATCCATCAGGTACAAAAAGGATTACTTTATATACCAGTCCTTACTTATCCCACCACCGGTGGTGTAACTGCCAGTTTCGGTATGTTGGGAGATGTCATTATTGCCGAACCCAGAGCATACATTGCTTTTGCTGGAAAAAGAGTGATTGAACAGACGTTGCGTCAGAAAATACCCGATGGTTTTCAAGTAGCTGAGTCTTCATTCGATCATGGTTTACTTGATTTGATAGTACCGCGTAATCTGTTAAAGGGTGTTCTAAGTGAAATATTCGAGCTTTATGCTTCAATTCCACGT------AGAGCTTCA---------------------------------ACCTAA
>Goswamia
ACGTCTCTAGCAAATTGGTTTGAAGAAAAACGCAAATTCGGTGGATTGATTGGAGCTTTTATTGAAAAAGCTACCAAAGGGTATGTTCCTAGTGAAAGGGAAAAA------------------------------------------------------------------------------------------------------------------------------------------------------------------------------------------------------------------------------------------------------------------------------------------------------------------------------------------GAGGGATCTATAGGTACCGATACCAAC---------------------------AAAGGGTTATGGACCCGATGTGACAATTGTGAGAACATGCTATATGTTAAATTTCTGAAACAGAATAAGCGTGTTTGTGAAGAATGTGGTTATCACCTCCAAATGGATAGTACAGAAAGGATTGAACTCTTAATCGATCGTGGCACTTGGATTCCCATGGATGAAGACATGGTTGCACGAGATGTTCTTGAGTTTCATGATGAGGAATCT---TATAAGGATCGTATCGTTTTTTCCCAAAAACGAACGGGTTTGACTGATGCTGTTCAAACGGGGGTAGGAAAGTTAAACGGAGTTTCCGTTGCACTAGGTGCTATGGATTTTCAGTTCATGGGGGGTAGTATGGGTTCCGTTGTGGGTGAAAAGATTACTCGTCTAATTGAACACGCGACAAAAGAATCCATGCCATTAATACTTGTTTGTTCCTCTGGTGGGGCACGTATGCAGGAGGGTACATTGAGTCTGATGCAAATGGCGAAAATATCATCTGCTCTACAAATCCATCAGGTGCAAAAAGGGTTACTCCACATACCAGTCCTTACCTATCCCACTACCGGTGGTGTAACTGCCAGTTACGGTATGCTGGGAGATATTATTATTGCTGAACCCAGAGCATACATTGCATTCGCTGGAAAAAGAGTGATTGAACAGACATTGCGTCAGAAAATACCCGATGGTTTTCAAGTAGCTGAATCTTCATTCGATCATGGTTTACTTGATTTGATAGTACCACGTAATCTGTTAAAGGGTGTTCTAAGTGAAATATTCGAGCTTTATGCTTCAACCCCACGT------AAAGCTTCAACCCAAAAAATTATG------------GAAACTATTTGA
>Ophioglossum_austroasiaticum
ACGTCTCTAGCAAATTGGTTCGAAGAAAAACGCAAATTTGGTGGATTGATTGGAGCTTTTATTGAGAAAGCTACCAAAGGGTATGTTCTTAGTGAAGGGGAAAAA------------------------------------------------------------------------------------------------------------------------------------------------------------------------------------------------------------------------------------------------------------------------------------------------------------------------------------------GAGAGATCTATCGGTACCGGTACCAAC---------------------------AAAGGGTTATGGACTCGATGTGACAATTGCGAGAATATGCTATATGTTAGATTTCTGAAACAAAATAAGCGTGTTTGTGAAGAATGCGGTTATCATCTCCAAATGGATAGTACAGAAAGGATTGAACTTTCAATTGATCGTGGCACTTGGATTCCCATGGATGAAGACATGGTTGCAAGAGATGTTCTTGAATCCCATGATGAGGAATCT---TATAAGGATCGTATCGTTTTTTATCAGAAACGAACGGGTTTGACTGACGCTGTCCAAACGGGGATAGGAAAGTTAAACGGAGTTTCTGTTGCACTAGGTGCTATGGATCTTCAGTTTATGGGGGGTAGTATGGGTTCTGTCGTGGGGGAAAAGATTACTCGTCTAATTGAACACGCTACAAAAGAATCCATGCCATTAATACTTGTTTGTTCTTCCGGTGGGGCACGTATGCAGGAGGGTACATTGAGTCTAATGCAAATGGCGAAGATCTCGTCTGTTCTATACATCCATCAGGTACGAAAAGGGTTACTCTATATACCAATCCTTACTTATCCTACTACCGGTGGCGTAACTGCCAGTTTCGGTATGTTGGGAGACATTATTATTGCTGAACCTAGAGCATACATTGCATTTGCTGGAAAGAGAGTGATTGAACAGACGTTGCGTCAGAAAATACCCGATGGTTTTCAAGTAGCTGAATCTTCATTCGATCATGGTTTACTTGATTTGATAGTACCGCGTAACCTTTTAAAGGGTGTTCTAAGTGAAATATTCGAGCTTTATGCTTCAACCCTACGT------AGAGCTTCA---------------------------------ACCTGA
>Ophioglossum_californicum
ACGTCTCTAGCAAATTGGTTCGAAGAAAAACGCAAATTTGGTGGATTGATTGGAGCTTTTATCGAGAAAGCTACCAAAGGGTATGTTCTTAGTGAAGGGGAAAAA------------------------------------------------------------------------------------------------------------------------------------------------------------------------------------------------------------------------------------------------------------------------------------------------------------------------------------------GAGAGATCTATCGGTACCGGTACCAAC---------------------------AAAGGGTTATGGACTCGATGTGACAATTGTGAGAATATGCTATATGTTAGATTTCTGAAACAAAATAAGCGTGTTTGTGAAGAATGCGGTTATCATCTCCAAATGGATAGTACAGAAAGGATTGAACTTTCAATTGATCGTGGCACTTGGATTCCCATGGATGAAGACATGGTTGCAAGAGATGTTCTTGAATCCCATGATGAGGAATCT---TATAAGGATCGTATCGTTTTTTATCAGAAACGAACGGGTTTGACTGACGCTGTCCAAACGGGGATAGGAAAGTTAAACGGAGTTTCTGTTGCACTAGGTGCTATGGATTTTCAGTTTATGGGGGGTAGTATGGGTTCTGTCGTGGGGGAAAAGATTACTCGTCTAATTGAACACGCTACAAAAGAATCCATGCCATTAATACTTGTTTGTTCTTCCGGTGGGGCACGGATGCAGGAGGGTACATTGAGTCTAATGCAAATGGCGAAGATCTCGTCTGTTCTATACATCCATCAGGTACGAAAAGGGTTACTCTATATACCAATCCTTACTTATCCTACTACCGGTGGCGTAACTGCCAGTTTCGGTATGTTGGGAGACATTATTATTGCTGAACCTAGAGCATACATTGCATTTGCTGGAAAGAGAGTGATTGAACAGACGTTGCGTCAGAAAATACCCGATGGTTTTCAAGTAGCTGAATCTTCATTTGATCATGGTTTACTTGATTTGATAGTACCGCGTAACCTTTTAAAGGGTGTTCTAAGTGAAATATTCGAGCTTTATGCTTCAACCCTACGT------AGAGCTTCA---------------------------------ACCTGA
>Cheiroglossa
ACGTCTCTAGCAAATTGGTTCGAAGAAAAACGCAAATTCGGTGGATTGATCGGAGCTTTTATTGAAAAAGCTACCAAAGGTTATGTTCTTAGTGAAAGGGAAAAA------------------------------------------------------------------------------------------------------------------------------------------------------------------------------------------------------------------------------------------------------------------------------------------------------------------------------------------GAGGGATCTGTAAGCACCGATACCAAC---------------------------AAAGGGTTATGGACTCGATGCGACAATTGTGAGAACATGCTATATGTTAAATTTTTAAAACAGAATAAGCGTGTTTGCGAAGAATGTGGTTATCACCTCCAAATGGATAGCACAGAAAGAATTGAACTTTTGATTGATCGTGGCACTTGGATTCCCATGGATGAAGACATGGTTGCACAAGATGTTCTTGAATTTAATGATGAGGAATCT---TATAAGGACCGTATTGTTTTTTCCCAGAAACGAACGGGTTTGACCGACGCTGTCCAAACGGGGATAGGGGAGTTAAACGGAGTTTCTGTTGCACTAGGCGCTATGGATTTTCAGTTCATGGGGGGTAGCATGGGTTCCGTCGTGGGTGAAAAGATTACTCGTCTAATTGAACACGCTACAAAAGAATCCATGCCATTAATACTTGTTTGTTCTTCTGGTGGAGCACGCATGCAGGAGGGTACATTGAGTTTAATGCAAATGGCGAAGATCTCGTCTGTTCTACAGATCCATCAGGTACAAAAAGGGTTACTCTACATACCAATCCTTACTTATCCTACTACCGGTGGTGTAACTGCCAGTTTCGGTATGTTGGGAGATATTATTATTGCTGAACCTAGAGCATACATTGCTTTTGCTGGAAAAAGAGTGATTGAACAGACGTTGCGTCAGAAAATACCCGATGGTTTTCAAGTAGCTGAATCTTCATTCGATCATGGTTCACTTGATTTGATAATACCGCGTAATCTGTTAAAGGGTGTTCTAAGCGAAGTATTCGAGCTTTATGCCTCAACCCTACGT------AGAGCTTCA---------------------------------ATCTAA
>Ophioderma
ATGTCTCTAGCTAATTGGTTTGAAGAAAAACAACAG---GATGAATTAATTGAACCTTTTATGGAAAAAGCTACTAACCATTTTGTTTTTTCTGAAGAAGATAAACAAATTCTTTCTGACGAGGAACAAGTTCTTTCTGAAGAAGATGAACAATTGATTCATAAAAAGAAACAAGTTTTTTATGAAAACGAACAAGTCTTTTTTGAAGATGAACAAATTCTGAATAAAAATGAACAAGTTCTTTCTGAAGAAGATGAACAAGTTCTTTCTGAAGAAGATGAACAAGTTCTTTCTGAAGAAGATGAACAATTGATTCATAAAAAGAAACAAGTTTTTTATGAAAATGAACAAGTCTTTTTTGAAGATGAACAAATTCTTTCTGAAGAAGATGAACAAATTCTGAATAAAAATGAACAAATTCTTTCTGAAGAAGATGAACAAGTTCTTTCTGAAGATAAAAATGCGGAACCGGAACCTATCGATAGAGATAAAGGTGTATGGGTTCAATGTGAGAATTGTGAAAGTATACTATATGTTAAACTTTTGAAAAAGAATCAGAGTATTTGTGAAGAATGTGGTTATCACCTTCAAATGGGTAGTACCGAAAGAATTGACCTTTTAATTGATAGTGATACATGGTTTCCTATGGATGAAGATATGGTTGCACGAGATGTTCTTGATTTTAATGATGATAAACCT---TATAAGGATCGTATTGCTTCTTATCAGGAACAAACAGGTTTGACCGACGCTGTCCAAACGGGGATAGGAAAGTTAAACGGAGTTTCTGTTGCACTCGGTGTTATGGATTTTAAATTTATGGGGGGTAGTATGGGTTCCGTCGTAGGTGAAAAGATTACTCGTTTAATTGAATACGCTACCAAAGAATCCATGCCATTAATAATTGTTTGCGCTTCTGGTGGAGCACGTATGCAGGAGGGTATATTGAGTTTGATGCAAATGGCGAAGATATCGTCTGCTCTCCAGATTCATCAGTTACAAAAAGGGTTACTATACATATCAATTCTTACATATCCTACTACCGGTGGTGTAACTGCAAGTTTCGGTATGTTAGGAGATATTATTATTGCTGAGCCTAATGCATACATTGCATTTGCTGGAAAAAGAGTAATTGAACAGACATTGAATCAGAAAATACCTGATGGTTTTCAAGTAGCTGAATCCTTATTTGATCATGGTTCACTTGATTTGATAGTACCACGTAAACTTTTAAAGAGTGTTCTAAGCGAAATATTTGAACTTTATAACTCACCTCTACGA------AGAGTTTCA---------------------------------ATCTGA
>Psilotum
ATGTCACTAATAAATTGGTTTGAAGATAAACGTAAATTTGGTGGATTAATTGGAGCTTTCATTGAAAAGGCTACCAAAGGCTATATTCTTAGTGAAAGAGAAAAG------------------------------------------------------------------------------------------------------------------------------------------------------------------------------------------------------------------------------------------------------------------------------------------------------------------------------------------TATAGAGATCTCGATGTTGATACTACT---------------------------AAAGGATCATGGATTCGATGTGAGAATTGTGAGAATATGCTATATGTTAAACTTCTGAAACAAAAGAAACGTGTCTGTGAAGAGTGTGGTTATCATCTCCCAATGAATAGTACGGAACGAATCGAACTTTTGATTGATCATGGCACTTGGATTCCCATAGATGAAGACATGATTGCGCAAGATATTCTAAAGTTTCATGATGAAGAATCT---TATAATAATCGTATTGTTACTTATCAAAGACAAACCGGTTTGACCGATGCTATTCAAACAGGGATAGGAAGGTTAAACGGAATTCCCGTTGCACTTGGTGTTATGGACTTTCAATTCATGGGCGGTAGTATGGGTTCCGTAGTTGGAGAAAAGATTACTCGCCTAATTGAATATGCTACTTGCAAATCTATGCCATTAATTCTCGTTTGTTCTTCCGGGGGCGCCCGTATGCAAGAAGGGACCTTAAGTCTTATGCAAATGGCAAAAATTTCATCTGTTTTACAGATTTATCAGGTACGAAAAAAGTTACTTTACATAGCAGTTCTCACTTATCCTACTACTGGTGGGGTGACTGCTAGTTTCGGCATGTTAGGGGACATTAATCTTGCTGAACCAAAGGCTTACATTGCATTTGCTGGTAAAAGAGTGATTGAACAGACATTGCGTCAGAAAATACCGGATGGTTTTCAAGTAGCTGAATCGTTATTTGATCATGGTTTACTTGATCTAATAGTCCCCCGTAATATTTTAAAAGGTGTTTTGAGCGAAATATTTGAACTCTATGCTTTAGCTCCTTGT------AGA---AAA---------------------------------GAATAG
>Mankyua
ACGTCTCTAGCGGATTGGTTTGAAGACAAACGCAAATATGGTGGATTGATTGGAGCTCTTATTGAAAAAGCTACCAAAAGGTATGTTCTTAGTGAGAGGGAAAGA------------------------------------------------------------------------------------------------------------------------------------------------------------------------------------------------------------------------------------------------------------------------------------------------------------------------------------------AATAGGTCGATAAGTATTGACACTAAT---------------------------AAAGGATTATGGACTCGGTGTGACAATTGTGAAAATATGTTATATGTTAAATTTCTGAAACAGAATAAACGTGTTTGTGAAGAATGCGGTTATCATCTCCAAATGGATGGTACAGAAAGAATTGAACCTTTAATTGATCGTGGCACTTGGATTCCTATGGATGAAGATATGGTTGCGCGAGATGTTCTTGAATTCCATGATGAGGAATCT---TATAAAGACCGTATTGCTTTCTCTCAGAAACGCACAGGTTTGACCGACGCTATTCAAACAGGTATAGGAAAGTTAAATGGTATTTCCGTTGCACTAGGTGTTATGGATTTTCAATTTATGGGCGGTAGTATGGGTTCTGTAGTGGGTGAAAAGATTACTCGTCTAATTGAACGTGCTACTCAAGAATCTCTCCCATTAATTCTTGTTTGTTCTTCTGGTGGAGCACGCATGCAGGAAGGGACATTGAGTCTAATGCAAATGGCAAAGATCTCATCTGTTTTACAGATCCACCAGGTACAAAGAGGGTTACTTTACATAACAATCCTTACTTATCCTACTACCGGCGGTGTAACCGCCAGCTTTGGTATGTTGGGGGATCTTATTATTGCTGAACCTAAAGCATACATTGCATTTGCTGGGAAGAGAGTGATTGAACAGACATTGCGTCAAAAAATACCTGATGGTTTTCAAGTAGCTGAATCTTCATTCGATCATGGTTTACTCGATTTAATAGTACCGCGTAATCTTTTAAAAGGTGTTCTTAGTGAGATATTCGAACTTTATGCTTCAGCCCTATGC------AGA---------------------------------------ATGTGA
>Helminthostachys
ACGTCTCTAGCTGATTGGTTTGAAGACAAACGTAAATTCGGTGGATTGATCGGAGCTCTTATTGAAAAAGCTACTAAAGGATATGTTCCTAGTGAAAGGGAAAAG------------------------------------------------------------------------------------------------------------------------------------------------------------------------------------------------------------------------------------------------------------------------------------------------------------------------------------------GATAGATCTGTAAATATTGATACCAAT---------------------------AAAGGATTATGGACTCGATGCGACAATTGTGAGAACATGTTGTACGTGAAATTTCTGAAACAGAATAAACGTATTTGTGAAGAATGTGGTTACCATCTTCAAATGGATAGTACGGAAAGGATTGAACCTCTAATTGATCGTGGCACTTGGATTCCCATGGATGAAGACATGGTTGCACGAGATGTTCTCGAATTCCATGATGAGGAGTCT---CATAAAGATCGTATCACTTTTTCCCAGAAACGAACAGGTTTGACTGACGCTATTCAGACGGGTATAGGAAATTTAAACGGGGTTTCCGTTGCACTAGGCGTTATGGATTTTCAATCCATGGGTGGTAGTATGGGTTCCGTAGTGGGTGAAAAGATTACCCGTTTGATCGAACACGCTACTCAAGAATCTATGCCATTAATTCTTGTTTGTTCTTCCGGTGGAGCACGTATGCAAGAGGGAACACTGAGTTTGATGCAAATGGCGAAGATCCCATCTGTTTTACAGATTCATCAGGTACAGAAAGGGTTACTTTACATAGCAGTTCTTACCTACCCCACTACCGGTGGTGTAACTGCCAGTTTCGGCATGTTAGGGGATATTATCATTGCTGAACCTAGAGCATACATTGCATTTGCTGGGAAGAGAGTGATTGAACAGACATCGCGTCAGAAAATACCTGATGGTTTTCAAGTAGCTGAATCTTCATTCGATCACGGTTTACTTGATTTGATAGTACCACGTAATCTTTCAAAGGGTGTTCTAAGCGAAGTATTCGAACCTTATGCTTCAGCCCCATGT------AAAACACGA---------------------------------GTCTAA
>Dryopteris
ACGTCTGTAACAAATTGGTTTGAAGATAAGCGCAAATTTGGTGGATTGATTGGAGCTTTTCCCGAAGAAGCTACCAGAGGCTCTATCTCAAATGAAAAGGAAAGA------------------------------------------------------------------------------------------------------------------------------------------------------------------------------------------------------------------------------------------------------------------------------------------------------------------------------------------GAGAAGCGGATAAGTGTTAACACGAAT---------------------------AGAGGATTACGGGCTCGATGCGATAACTGCGGAAACATGCTTTACGTGAAATTTTTGAAACAGAATAGAAGTGTTTGTGAAGAACGTGGTTATCACCTTTCAATGAATAGTATGGAAAGGATCGAACTTTCGATTGATCGTAACACATGGATTCCCATGGATGAAGACATGACCACAGAAGATGCTTTAGATTTCTCCGACGAGGATTCT---CATCAAAATCGTTTAGCTGTTTCTCAGGAAAAAACGGGTTTAACCGACGCTACTCAAACAGGTATAGGATATCTAAATGGAACACTTGTTGCACCTGGTGTTATGGACTTCCATTTCATGGGAGGAAGTATGGGATCCGTTGTGGGTGAAAAGATTACTCGTCTAATTGAATATGCCACGGATAAGTCTTTGCCGTTAATCTTAATTTGTGCTTCTGGGGGAGCGCGTACGCAAGAAGGAACGTTGAGCTTGATGCAAATGGCTAAAATTTCTTCCGTCTTGCAAATTCATCAAGTTCGAAGAAAATTACTTTATATATCGATTCTTACCTATCCAACCACGGGGGGTGTAACCGCCAGTTTTGGCATGTTGGGGGATATAACTATTGCCGAGTCCAAAGCGTATACAGCATTCGCTGGTAAAAGGGTAATTGAACAAACATCGCGTCAAAAGATACCTGAGGGCTTTCAAGCAGCTGAGTCTTTATTTGATAATGGGCTACTCGATTCGATTGTCCCACGTAATCTCCTGAAGGGTGTTTTGGGCGAAATATCTGAACTTCATTCATCAGCTCCCTAT------AAA---AAA---------------------------------AATTGA
>Ginkgo
ATGTCCTTGAAAGAGTGGTTTGAAGAAAGGCGTAAAATAAGTGGATTAATCGAAGATCTGATCGGAAAGGCTAGTAAAGACTATATCGTCAATGAGATGGACAAG------------------------------------------------------------------------------------------------------------------------------------------------------------------------------------------------------------------------------------------------------------------------------------------------------------------------------------------AAAAAGAATCTAAAGGTTGATTCCAAT---------------------------AACAGATTATGGGTTCAATGCGATAATCGTGAGAACTTGCTCTATATTAAATATTTGAGACAGAATAAGAGTGTTTGTGAAGGATGTGGATATCATTTGCAAATGAGTAGTTCGGATAGAATCGAACTTTTAATTGATCATGGCACTCGGCATCCTATGGATGAGGACATGGCCGCCCTGGATCTTATTCAATTTCATTCTGAAGATGAACTCCATATAGATCGTATCACTTTCTATCAAATAAGGACAGGTTTAACTGATGCTATTCAAACAGGCATAGGTCGGCTAAATGGTATTCCCATCGCAATTGGAGTTATGGATTTTAAGTTCATGGGAGGTAGTATGGGCTCCGTAGTAGGTGAGAAAATGACCCGTCCGATCGAGCACGCTACCAAGGAATCTCTTCCATTAATTACGGTTTGTGCTTCTGGAGGAGCACGCATGCAAGAAGGAAGTTTCAGTTTAATGCAAATGGCTAAAATATCTTCTGCGTTGTACATTCATCAATTGGAGAAGAATTTGTTATACGTATCGATCCTTACATATCCCACAACCGGTGGAGTGACTGCTAGTTTTGGTATGTTGGGAGATATCATCATCGCTGAACCTAAAGCGTACATTGCATTTGCCGGTAAAAGAGTAATCGAACAGACATTAGGTCAGAAAGTACCTGACGGTTCGCAAGTGGCTGAACATTTATTTGATCATGGTTTATTTGATCTGATCGTTCCGCGTAGTCTTTTAAAAGGTGTTCTGAGTGAGCTACTTCAACTTTATGGTTCAATTCATTGT------AAAAAAGAACGAACATTCAGTTTAGTTTCTTATAACAAACAAAAATGA
>Huperzia
ATGTCTTTAAGAGATTGGTTTGAAGATAAACGTAAATTTGGTGGATTAGTTGGTGCTCTTACTGAAAAGGCCACTAAAGGATATGTTTTCGGTGAAAGAGAAAAA------------------------------------------------------------------------------------------------------------------------------------------------------------------------------------------------------------------------------------------------------------------------------------------------------------------------------------------AACAGATATTTAAAACTTGATACTACT---------------------------AAAGGATTATGGATTCGATGTGACAATTGTGAGAACATGCTCTACGTTAGATTTTTGAGGCAAAACAAACGTATTTGTGAAGAATGTGGGTATCATCTGCAAATGAGTAGTACGGAAAGAATCGAACTTTTAATTGATCGCGGCACTTGGCATCCCATGGATGAAGACATGATTGCTCGAGATGTTCTTAAATTTTATGATGAGGATTCT---TACAAAAATCGTATTATTTTTTACCAAAAACGAACAGGTTTAACTGATGCTATTCAAACGGGTATAGGTAAACCAAATGGAACTCCTGTTGCACTTGGAGCTATGGACTTTCAGTTTATGGGAGGTAGTATGGGCTCTGTAGTAGGTGAAAAGATTACTCGTCCTATTGAATATGCTATCAGAAAATCAATGCCTTTAATTATTGTGTGTTCCTCCGGAGGAGCACGTATGCAAGAGGGAACTCTGAGTTTGATGCAAATGGCTAAGATTTCTTCTGTTTTACAAATCTATCAAGCGCGGAAAAGGTTACTATATGTAGCAATTCTAACATATCCTACAACTGGTGGAGTTACTGCGAGTTTTGGTACGTTAGGGGATATTACCATTGCTGAACCCAAAGCATACATTGCATTTGCAGGGAAAAGAGTAATCGAACAAGCATTACGTCAGAAAATACCTGATGGTTTTCAAGTAGCTGAGTCTCTATTTGATCATGGCTTACTCGATTCAATTGTACCACGTAACCCTTTAAAAGGTGTCTTAAGTGAAATATTGGAACTCTACGGGTCAGCTCCTTGT------AAGGAACGTAACAATTATTATTTT------------------AGATAA
>Botrypus
ACGTCTCTAGCGGATTGGTTTGAAGACAAACGCAAATTCGGTGGATTGATCGGAGCTCTTATTGAAAAAGCTACCAAAGGATATGTTCTTAGTGAAAGGGAAAAA------------------------------------------------------------------------------------------------------------------------------------------------------------------------------------------------------------------------------------------------------------------------------------------------------------------------------------------GATAGATCTATAAGTATCGATACTAAT---------------------------AAAGGATTATGGACTCGATGTGACAATTGTGAGAACATGTTATACGTGAAATTCCTGAAACAGAATAAACGTGTTCGTGAAGAATGTGGTTATCATCCCCAAATGGATAGTACAGAAAGAATCGAACCTCTAATTGATCGTGGCACTCGGATTCCCATGGATGAAGACATGGTTGCGCGAGATGTTCTCGAATTCCATGATGAGGAGTCT---TATAAAGATCGTATCGCTTTTTCTCAGAAACGAACAGGCTTAACCGACGCTATTCAAACGGGTATAGGAAAGTTAAACGGGGTTTCCGTTGCACTAGGCGTTATGGATTTCCAATTCATGGGTGGTAGTATGGGTTCTGTGGTGGGTGAAAAGATTACTCGTCCAATTGAACACGCTACTCAAGAATCTATGCCATTAATTCTTGTTTGTTCTTCCGGTGGAGCACGTACGCAAGAAGGGACATTGAGTCTAATGCAAATGGCGAAGATCCCATCCGTTTTACAGATTCATCAGGTGCAGAAAAGGTTACTTCACGTAGCAGTTCTTACTTACCCTACTACCGGTGGTGTAACCGCCAGTTTCGGTATGTTGGGGGATATTATTATTGCTGAACCCAAAGCATACACCGCATCCGCTGGGAAGAGAGTGATTGAACAGACATTGCGTCAGAAAATACCTGATGGTTTTCAAGTAGCTGAATCTTCATTTGATCATGGTTCACTTGATTTGATAGTACCGCGTAATCTTTCAAAGGGTGTTCCGAGTGAGATATTCGAACCCTATGCCTCAGCCCTATGT------AAA---------------------------------------GTATGA
>Rhizoglossum
ACGTCTCTAGCAAATTGGTTTGAAGAAAAACGCAAATTTGGTGGATTGATTGGAGCTTTTATTGAGAAAGCTACCAAAGGTTATGTTCTTAGTGAAAGGGAGAAA------------------------------------------------------------------------------------------------------------------------------------------------------------------------------------------------------------------------------------------------------------------------------------------------------------------------------------------GAGGGATCTGTAGGTACCGATACTAAC---------------------------AAAGGATTATGGACTCGATGCGACAATTGCGAAAACATGTTATATGTTAAATTTCTAAAACAGAATAAGCGTGTTTGTGAAGAATGTGGTTATCACCTACAAATGGATAGTACAGAAAGGATCGAACTTTTAATTGATCGCGGCACTTGGATCCCTATGGATGAGGACATGGTTGCACAAGATGTTCTTGAATTTCATGATGAGGAATCT---TATAAGGATCGTATCGTTTTTTCCCAGAAACGAACGGGTTTGACTGATGCTGTCCAAACGGGGATAGGAAAGTTAAATGGAGTTGCTGTTGCACTAGGTGCTATGGATTTTCAGTTTATGGGGGGTAGTATGGGTTCCGTCGTGGGTGAAAAAATTACTCGTCTAATCGAACACGCTACAAAAGAATCCATGCCAGTAATACTTGTTTGTTCTTCCGGTGGAGCACGTATGCAGGAAGGTACATTGAGTTTAATGCAAATGGCGAAGATCTCGTCTGTTCTGCAGATCCATCAGGTACAAAAAGGATTGCTTTATATACCAGTCCTTACTTATCCCACCACTGGTGGTGTAACTGCCAGTTTCGGTATGTTGGGAGATGTAATTATTGCCGAACCCAGAGCATACATTGCATTTGCTGGAAAGAGAGTTATTGAACAGACGTTGCGTCAGAAAATACCCGATGGTTTTCAAGTAGCTGAGTCTTCATTCGATCATGGTTTACTTGATTTGATAGTACCGCGTAATCTGTTAAAGGGCGTTATAAGTGAAATATTTGAGCTTTATGCTTCAATTCCACGT------AGAGCTTCA---------------------------------ACCTAA
>Sahashia
ACGTCTCTAGCAGATTGGTTTGAAGACAAACGCGAATTCGGTGGATTGATCGGAGCTCTTATTGAAAAAGCTACCAAAGGATATGTTCTTAGTGAAAGGGAAAAA------------------------------------------------------------------------------------------------------------------------------------------------------------------------------------------------------------------------------------------------------------------------------------------------------------------------------------------GATAGATCTATAAGTATCGATACTAAC---------------------------AAAGGATTATGGACTCGATGCGACAATTGTGAGAACATGTTGTACGTTAAATTCCTGAAACAGAATAAACGTGTTTGTGAAGAATGTGGTTATCATCCTCAAATGGATAGTACAGAAAGAATTGAACCTCTAATTGATCGTGGCACTTGGATTCCCATGGATGAAGACATGGTCGCGCGAGATGTTCTCGAATTCCATGATGAGGAGTCT---TATAAAGATCGTATTGCTTTCTCTCAGAAACGAACAGGTTTAACCGACGCTATTCAAACGGGTATAGGAAAGTTAAACGGGATTTCCGTTGCACTGGGCGTTATGGATTTCCAATTTATGGGTGGTAGTATGGGTTCTGTGGTAGGTGAAAAGATTACTCGTCCAATTGAACACGCTACTCAAGAATCTATGCCATTAATTCTTGTTTGTTCTCCCGGTGGAGCACGTATGTAAGAAGGGACGTTGAGTCTGATGCAAATGGCGAAGATCCCATCCGTTTTACAGATTCATCAGGTACAAAAAAGGTTACTTCACATAGCAGTTCTTACTTACCCTACTACCGGTGGTGTAACCGCCAGTTTCGGTATGTTGGGGGATATTATTATTGCTGAACCTAAAGCATACATTGCATCTGCTGGGAAGAGAGTGATTGAACAGACACTGCGTCAGAAAATACCTGATGGTTTTCAAGTAGCTGAATCTTCATTTGATCATGGTTTACTCGATTCGATAGTACCGCGTAATCTTTCAAAGGGTGTTCTGAGTGAAATATTCGAACTCTACGCTTCAGCTCTATGT------AAA---------------------------------------GTATGA
