# Supplementary material for: Organellar phylogenomics of Ophioglossaceae fern genera
Source: Front Plant Sci. 2024 Jan 15;14:1294716. doi: 10.3389/fpls.2023.1294716 (PMC10823028; doi:10.3389/fpls.2023.1294716)
Supplement: Supplementary file 3 [file DataSheet_3.zip › Supplementary file S2/cpDNA_CDS/atpA.fas.nt.cleanup.aln]

>Holubiella
ATGGTAAACATAAATATTCGACCTGACGAAATTGGCAGTATTATCCGTAAACAGATTGAGGAGTATATTCAGGAAGTCAAAGTTGTTAATATCGGAACCGTACTTCAAGTGGGGGATGGAATTGCTCGTACTTACGGTCTCGATGAAGTAATGGCAGGTGAATTATCGGAATCCGAGGATGGTACAGTAGGCATTGCTCTGAATCTAGAGTCTGACAATGTTGGGGTTGTACTGATGGGTGATGGGTCGACCATACGAGAAGGGGGTTCCGTAAGAGCAACAGGTAAGATTGCTCAAGTACCAGTCAGTGATGCTTATTTAGGTCGTGCCGTAAATGCCTTAGCCCAACCTATCGATGGTAAAGGTCAAATTCCAGCTTCTGAGTATAGACTTGTTGAATCTCCCGCTCCAGGTATTATTTCGCGACGTTCCGTGTATGAACCTCTGCAAACAGGACTTATTGCTATTGATTCCACGATTCCGACAGGACGCGGTCAGCGGGAATTAATTATTGGGGACAGACAAACGGGTAAAACAGCAGTGGCTACGGATACTACCTCGAACCAGAAGGGTCAGGATGTTGTATGTGTTTATGTAGCTATTGGTCAGAAAGCATCTTCCGTGGCTCAGGTAGTGAATACATTTCAGGAACGTGGCGCGATGGAATATACAATTGTGGTAGCGGAAACAGCGAATTCTCCTGCTACATTACAATATCTCGCCCCTTATACGGGAGCATCTTTGGCTGAATATTCCATGTATCGCAAGAAACATACTCTGATTATTTACGATGATCTCTCCAAACAGGCACAGGCTTATCGGCAAATGTCTCTATTGTTGAGAAGACCACCCGGACGAGAGGCATATCCTGGAGATGTTTTTTATCTGCACTCCCGTCTCTTGGAAAGAGCGGCCAAATTGAGTTCCCGACTAGGTGAAGGAAGTATGACTGCTTTGCCCATAGTTGAAACTCAAGCTGGAGATGTATCAGCTTATACTCCCACTAATGTAATCTCCATAACCGATGGGCAAATATTTCTATCGGCAGACTTATTCAATGCTGGGATTCGACCTGCAATTAATGTGGGGATTTCCGTATCTAGGGTAGGATCTGCTGCCCAGACTAAAGCTATGAAACAAGTCGCTGGCAAATTGAAATTGGAATTAGCTCAATTTGCAGAATTGGAGGCTTTCGCGCAATTCGCTTCCGATCTTGATAAAGCTACTCAGAATCAGTTAGCCAGGGGTCAGCGATTACGTGAATTGCTTAAGCAATCCCAACCAGCCCCTTTGTCGGTGGAGGAACAAGTAGCTACTATTTACACTGGAGTAAATGGGTATTTAGATATACTCGAGGTTGAACAAGTTAAGAGATTCTTGGTTCAGTTACGCGAATATCTAGTAACTAATAAACCTCAGTTTGGGGAAATTATACGTTCCAAGAAAACGTTTACAGAGGAAGCGGAAAGTCTTTTGAAGGAGGCTATTGGGGAACATACTGAACTTTACCTACTTCGGGGAAAGTGA------------
>Botrychium
ATGGTAAACATAAACATTCGACCTGACGAAATTGGCAGTATTATCCGTAAACAGATTGAGGAGTATATTCAAGAAGTCAAAGTTGTTAATATCGGAACCGTACCTCAAGTGGGGGATGGAATTGCTCGTACTTACGGTCTCGATGAAGTAATGGCAGGTGAATTATCGGAATCCGAGGATGGTACAGTAGGCATTGCTCTGAATCCAGAGTCTGACAATGTTGGGGTCGTACCGATGGGTGATGGGTCGACCATACGAGAAGGGGGTTCCGTAAGAGCGACGGGTAAGATTGCTCAAGTACCAGTCAGTGATGCTTATTTAGGTCGTGTCGTAAATGCCTTAGCCCAACCTATCGATGGTAAAGGTCAAATTCCAGCTTCTGAATATAGACTTGTCGAATCTCCCGCTCCAGGTATTATTTCGCGACGTTCTGTGTATGAACCTATGCAAACAGGACTTATTGCTATTGATTCCACGATTCCAATAGGACGCGGTCAGCGGGAATTAATTATTGGGGACAGGCAAACGGGTAAAACAGCAGTGGCTACGGATACTATCTCGAACCAGAAGGGTCAGGATGTTGTATGTGTTTATGTAGCTATTGGTCAGAAAGCATCTTCCGTGGCTCAGGTAGTGAATACATTTCAGGAACGTGGCGCGATGGAATATACGATTGTGGTAGCGGAAGCAGCGAATTCTCCCGCTACATTACAATATCTTGCCCCTTATACGGGAGCATCTTTGGCTGAATATTTCATGTATCGCAAGAAACATACTCTGATTATTTACGATGATCTCTCCAAACAGGCACAGGCTTATCGGCAAATGTCTCTATTGTTGAGAAGACCACCCGGACGAGAGGCATATCCGGGAGATGTTTTCTATCTGCACTCCCGTCCCCTGGAAAGAGCGGCCAAATTGAGTTCCCGATTAGGTGAGGGAAGTATGACTGCTCTGCCCATAGTTGAAACTCAAGCTGGAGATGTATCAGCTTATACTCCCACCAATGCAATCTCCATAACCGATGGACAAATATTTTTATCGGCAGACTTATTCAATGCTGGGATTCGACCTGCAATTAATGTGGGGATTTCCGTATCTAGGGTAGGATCTGCTGCTCAGACCAGAGCTATGAAACAAGTCGCTGGCAAATTGAAATTAGAATTAGCCCAATTTGCAGAATTGGAGGCTTTCGCACAATTCGCTTCCGATCTTGATAAAGCTACTCAGAATCAGTTAGCCAGGGGTCAGCGATTGCGTGAATTGCTTAAGCAATCCCAATCAGCCCCTTTGTCGGTGGAAGAACAAGTAGCTACTATTTACACCGGAGTGAATGGGTATCTGGATATACTCGAGGTTGAACGAGTTAAGAGATTCTTGGTTCAGTTACGCGAATATCTAGTAACTAATAAACCTCGGTTTGGGGAAATTATACGTTCCACGAAGACGTTTACAGAGGAAGCGGAAAGTCTTTCAAAGGAGGCTATTGGGGAACATACTGAACTTTACCTGCTTCGGGGAAAGTGA------------
>Japanobotrychium
ATGGTAAACATAAACATTCGACCTGACGAAATTGGCAGTATTACCCGTAAACAGATTGAGGAGTATATTCAGGAGGTCAAAGTTGTTAATATCGGAACCGTACTTCAAGTGGGGGATGGAATTGCTCGTACTTACGGTCTCGATGAAGTAATGGCAGGTGAATTATCGGAATCTGAGGATGGTACAGTAGGTATTGCTCCTAATTCAGAGTCTGATAATGTTGGGGTCGTACTGATGGGTGATGGGTCGACCATACGAGAAGGGGGTTCCGTAAGAGCAACAGGTAAGATTGCTCAAGTACCAGTCAGTGATGCTTATTTAGGTCGTGCCGTAAATGCCTTAGCCCAACCTATCGATGGTAAAGGTCAAATTCCAGCTTCTGAATATAGACTTGTCGAATCTCCCGCCCCAGGTATTATTTCGCGACGTTCCGTGTATGAACCTCTGCAAACAGGACTTATTGCTATTGATTCCATGACTCCGATAGGACGCGGTCAGCGGGAATTAATTATTGGGGACAGACAAACGGGTAAAACGGCAGTGGCTACGGATACTATCTCGAACCAGAAGGGTCAGGATGTTGTATGTGTTTATGTAGCTATTGGTCAAAAAGCATCTTCCGTGGCTCAGGTAGTGAATACATTTCAGGAACGTGGCGCGATGGAATATACAATTGTGGTAGCGGAAACAGCGAATTCTCCTGCTACATTACAATATCTCGCCCCTTATACGGGAGCATCTTTGGCTGAATATTCCATGTATCGCAAGAAACATACTCTGATTATTTACGATGATCTTTCCAAACAGGCACAGGCTTATCGGCAAATGTCTCTATTGTTGAGAAGACCACCCGGACGGGAGGCATATCCGGGAGATGTTTTCTATCTGCACTCCCGTCTCTTGGAAAGAGCGGCCAAATTGAGTTCCCGATTAGGTGAAGGAAGTATGACTGCTTTGCCCATAGTTGAAACTCAAGCTGGAGATGTATCAGCTTATATTCCCACTAATGTAATCTCCATAACCGATGGACAAATATTTCTATCGGCAGACTTATTCAATGCTGGGATTCGACCTGCAATTAATGTGGGGATTTCCGTATCTAGGGTAGGATCTGCTGCCCAAATTAAAGCTATGAAACAAGTCGCTGGAAAATTGAAATTGGAATTAGCTCAATTCGCAGAATTGGAAGCTTTCGCGCAATTCGCTTCCGATCTTGATAAAGCTACTCAGAATCAGTTAGCCAGGGGTCAGCGATTACGTGAATTGCTTAAGCAATCCCAATCAGCCCCTTTGTCGGTGGAGGAACAAGTAGCTACTATTTACACTGGAGTAAATGGTTATTTAGATATCCTCGGGGTTGAACAAGTTAAGAGATTCTTGGTTCAGTTACGCGAGTATTTAGTAACGAATAAACCTAAGTTTGGGGAAATTATACGTTCCACGAAGACGTTTACAGAGGAAGCGGAAAGTCTTTCAAAGGAGGCTATTGGGGAACATACTGAACTTTACCTGCTTCGGGGAAAATGA------------
>Sceptridium
ATGGTAAACATAAACATTCGACCTGACGAAATTGGCAGTATTACCCGTAAACAGATTGAGGAGTATATTCAGGAAGTCAAAGTTGTTAATATCGGAACCGTACTTCAAGTGGGGGATGGAATTGCTCGTACTTACGGTCTCGATGAAGTAATGGCAGGTGAATTATCGGAATCCGAGGATGGTACAGTAGGCATTGCTCCGAATCCAGAGTCTGACAATGTTGGGGTCGTACTGATGGGTGATGGGTCGACCATACGAGAAGGGGGTTCCGTAAGAGCAACAGGTAAGATTGCTCAAGTACCAGTCAGTGATGCTTATTTAGGTCGTGCCGTAAATGCCTTAGCCCAACCTATCGATGGTAAAGGTCAAATTCCAGCTTCTGAGTATAGACTTGTTGAATCTCCCGCTCCAGGTATTATTTCGCGACGTTCCGTGTATGAACCTCTGCAAACAGGACTTATTGCTATTGATTCCACGATTCCGACAGGACGCGGTCAGCGGGAATTAATTATTGGGGACAGACAAACGGGTAAAACAGCAGTGGCTACGGATACTATCTCGAACCAGAAGGGTCAGGATGTTGTATGTGTTTATGTAGCTATTGGTCAGAAAGCATCTTCCGTGGCTCAGGTAGTGAATACGTTTCAGGAACGTGGCGCGATGGAATATACAATTGTGGTAGTGGAAACAGCGAATTCTCCTGCTACATTACAATATCTCGCCCCTTATACGGGAGCATCTTTGGCTGAATATTCCATGTATCGCAAGAAACATACTCTGATTATTTACGATGATCTCTCCAAACAGGCACAGGCTTATCGGCAAATGTCTCTATTGCTGAGAAGACCACCCGGACGAGAGGCATATCCTGGAGATGTTTTCTATCTGCATTCCCGTCTCCTGGAAAGAGCGGCCAAATTGAGTTCCCGACTAGGTGAAGGAAGTATGACTGCTCTGCCCATAGTTGAAACTCAAGCTGGAGATGTATCAGCTTATACTCCCACTAATGTAATCTCCATAACCGATGGACAAATATTTCTATCGGCAGACTTATTCAATGCTGGGATTCGACCTGCAATTAATGTGGGGATTTCCGTATCTAGGGTAGGATCTGCTGCCCAGACTAAAGCCATGAAACAAGTCGCTGGCAAATTGAAATTGGAATTAGCTCAATTTGCAGAATTGGAGGCTTTCGCGCAATTCGCTTCCGATCTTGATAAAGCTACTCAGAATCAGTTAGCCAGGGGTCAGCGATTGCGTGAATTGCTTAAGCAATCCCAAGCAGCCCCTTTGTCGGTGGAGGAACAAGTAGCTACTATTTACACTGGAGTAAATGGGTATTTAGATATACTCGAAGTTGAACAAGTTAAGAGATTCTTGGTTCAGTTACGCGAATATCTAGTAACTAATAAACCTCAGTTTGGGGAAATTATACGTTCCACGAAGACGTTTACAGAGGAAGCGGAAAGTCTTTCGAAGGAGGCTATTGGGGAACATACTGAACTTTACCTGCTTCGGGGAAAGTGA------------
>Haukia
ATGGTAAACACAAACATTCGACCTGACGGGATCGGTAGTTTTATCCGCAAACAAATCGAGGAGTATATTCAAGAAGTCAAGGTTGTTAATATCGGAACCGTACTTCAAGTGGGAGATGGAATTGCGCGTGCTTACGGTCCTGATCAAGTAATGGCAGGTGAATTATCGGAATCTGAGGATGGTACAGTAGGCATTGCTTTGAATTTAGAGTCTGATAATGTTGGGATCGTACTGATGGGTGATGGGTCCACCATAAAGGAAGGAAGCTCTGTAAGAGCAACAGGTAAGATCGCTCAAATACCAGTAAGCGATTATTATTTGGGTCGTGTCGTGAATGCCTTAGCTCAACCTATCGATGGAAAAGGTCAAATCCCCGCTTCTGAATCTCGACTCATTGAATCTCCTGCTCCGGGTATTACTTCACGACGTTCCATATACGAACCCCTGCAAACAGGCCTTATTGCTATTGACTCCATGATTCCCATAGGTCGCGGCCAGCGAGAACTTATTATTGGGGACAGACAAACGGGGAAAACAGCAGTAGCTACAGATACTATCTTGAACCAGAAAGGTCAGAATGTTGTATGTGTTTATGTAGCCATTGGTCAAAAAGCATCTTCTGTGGCTCAGGTGGTAAATACATTCCAGGAACGTGGCGCAATGGAATATACAATTGTGGTATCGGAAACAGCAGATTCTCCTGCTACATTACAATATCTTGCCCCTTATACGGGAACATCTTTAGCTGAATATTCTATGTATCGCAAGAAACATACTTTGATTATTTATGATGATCTCTCCAAACAAGCACAAGCTTATCGACAAATGTCTCTACTTTTGAGAAGACCACCCGGACGAGAGGCATATCCGGGAGATGTTTTCTACCTGCACTCCCGTCTTCTAGAACGAGCGGCTAAATTGAGTTCTCGATTAGGTGAAGGAAGCATGACTGCTTTACCTATAGTTGAAACCCAGGCTGGGGATGTATCCGCTTATATTCCCACTAATGTAATTTCCATAACTGATGGTCAAATTTTTCTATCGGCAGATCTATTTAATGCTGGGATTCGGCCCGCAATTAATGTGGGTATTTCCGTATCTAGAGTAGGGTCTGCTGCACAGACCAAAGCTATGAAACAAGTCGCTGGTAAATTGAAATTGGAATTGGCTCAATTTGCCGAATTAGAGGCTTTCGCACAATTTGCTTCTGATCTTGATAAGGCTACTCAGAATCAGTTGGCCAGAGGTCAGCGATTGCGTGAATTGCTCAAGCAGCCCCAATCGGCTCCTCTATCAGTGGAAGAGCAAGTAGCTACTATTTATACTGGGGTGAATGGATTTCTGGACATACTCGAGGTTGAACAAGTTAAGATATTCTTGGTTCAATTACGAGAATATCTAGTGACTAATAAACCTCAATTTGGAGAAATTATTCGTTCCACGGGGGTATTTACAGAAGAAGCAGAAAATGTTTTGAAAGAGGCTATTAGAGAACATACTGAACTCTACTCGCTACGGGAGAAGTGA------------
>Whittieria
ATGGTAAACACAAACATTCGGCCTGACGGGATCGGTAGTTTTATCCGCAAACAAATCGAGGAGTATATTCAAGAAGTCAGGGTTGTTAATATCGGAACCGTACTTCAAGTGGGAGATGGAATTGCGCGTGCTTACGGTCTTGATCAAGTAATGGCAGGTGAATTATCGGAATCTGAGGATGGTACGGTAGGAATTGCTTTGAATCTAGAGTCGGATAATGTTGGTATCGTACTGATGGGTGACGGGTCCTCCATAAAGGAAGGGAGTTCTGTAGGAGCAACAGGTAAGATTGCTCAAATACCAGTAAGCGATGATTATTTGGGTCGTGTCGTGAATGCCCTAGCTCAACCTATCGATGGAAAAGGTCAAATCCCCGCTTCTGAATCTCGACTCATTGAATCTCCTGCTCCGGGTATTATTTCACGGCGTTCTGTGTACGAACCCCTGCAAACAGGCCTTATTGCTATTGACTCCATGATTCCCATAGGTCGCGGCCAACGAGAACTTATTATTGGGGACAGACAAACGGGGAAAACAGCAGTAGCTACAGATACTATCTTGAACCAGAAGGGTCAGAATGTTGTATGTGTTTATGTAGCCATTGGTCAAAAAGCATCTTCTGTGGCTCAGGTGGTAAATACATTCCAGGAACGCGGCGCAATGGAATATACGATTGTGGTAGCAGAAACAGCAGATTCTCCTGCTACATTACAATACCTTGCCCCTTATACGGGAACATCCTTAGCTGAATATTCTATGTATCGCAAGAAACATACTTTGATTGTTTATGACGATCTCTCCAAGCAAGCACAAGCTTATCGCCAAATGTCTCTACTTTTGAGAAGACCACCAGGACGAGAGGCATATCCGGGAGATGTTTTCTACCTGCATTCCCGTCTCCTAGAACGAGCGGCTAAATTGGGTTCTCGATTAGGTGAAGGAAGCTTGACTGCTTTACCCATAGTGGAAACCCAGGCTGGGGATGTATCCGCGTATATTCCAACTAATGTAATTTCCATAACTGATGGTCAAATTTTTCTATCGGCAGATCTATTCAATGCTGGGATTCGACCTGCAATTAATGTGGGTATTTCCGTATCCAGAGTAGGATCTGCTGCACAGACCAAAGCTATGAAACAAGTTGCTGGCAAATTGAAATTGGAATTGGCTCAATTTGCCGAATTAGAGGCTTTCGCACAATTCGCTTCCGATCTTGATAAGGCTACTCAGAATCAGTTGGCCAGAGGTCAGCGATTGCGTGAATTGCTCAAACAGTCCCAATCGGCTCCTCTATCAGTGGAAGAGCAAGTAGCTACTATTTATACTGGGGTGAATGGATTTCTGGATAGACTCGAAGTTGGACAGGTTAAGATATTCTTGGTTCAATTACGGGAATATCTAGTGACTAATAAACCTCAATTTGGAGAAATTATTCGTTCCACAGGGGTATTTACAGAAGAAGCAGAGAGTATTTTGAAAGAGGCTATTAAAGAACATACTGAACTCTACTTGCTACGGGAGAAGTGA------------
>Goswamia
ATGGTAAACACAAACATTCGACCTGACGGGATCGGTAGTTTTATCCGCAAACAAATCGAGGAGTATATTCAAGAAGTCAGGGTTGTTAATATTGGAACCGTACTTCAAGTGGGAGATGGAATTGCGCGTGCTTACGGCCTTGATCAAGTAATGGCAGGTGAATTATTGGAATCTGAGAATGGTACGGTAGGCATCGCTTTGAATCTAGAGTCTGATAATGTTGGGATCGTACTGATGGGTGATGGGTCCAACATAAAGGAAGGAAGTTCTGTAGGAGCAACGGGTAAGATTGCTCAAATACCAGTAAGCGATTATTATTTGGGTCGTGTCGTGAATGCCCTAGCTCAACCTATCGACGGGAAGGGTCAAATCCCCGCTTCTGAATTTCGCCTTATTGAATCTCCTGCTCCGGGTATTATTTCACGACGTTCTGTGTACGAACCCCTGCAAACAGGTCTTATTGCTATTGACTCCATGATTCCCATAGGTCGCGGCCAGCGCGAACTTATTATTGGAGACAGACAAACGGGGAAAACAGCAGTAGCTACAGATACTATCTTGAACCAGAAAGGTAAGAATGTTATATGTGTCTATGTAGCCATTGGTCAAAAAGCATCTTCTGTGGCTCAGGTGGTAAATACGTTCCAGGAACGTGGCGCAATGCAATATACTATTGTGGTAGCGGAAACAGCAGATTCTCCTGCTACGTTACAATATCTTGCCCCTTATACGGGAACATCCTTAGCCGAATATTTCATGTATCGCGAGAAACATACTTTGATTATTTATGATGATCTCTCCAAACAAGCACAGGCTTATCGACAAATGTCTCTACTTCTGAGAAGACCACCTGGACGAGAGGCATATCCGGGAGATGTTTTCTACCTGCATCCTCGTCTTCTGGAACGAGCGGCTAAATTGGGTCCTCAATTGGGTGAAGGAAGCATGACTGCGTTACCTATAGTTGAAACCCAAGCTGGGGATGTATCCGCTTATATCCCCACTAATGTAATTTCCATAACTGATGGGCAAATTTTTCTATCGGCGGATCTATTCAATGCTGGGATTCGACCTGCAATCAATGTGGGTATTTCCGTATCTAGAGTAGGATCCGCTGCACAGATCAAAGCTATGAAACAAGTCGCTGGCAAATTGAAATTGGAATTGGCTCAATTTGCCGAATTAGAGGCTTTCGCACAATTCGCTTCCGACCTTGATAAGGCTACTCAGAATCAATTGGCCAGAGGTCAGCGATTGCGTGAATTGCTCAAGCAGTCCCAATCGGCTCCTCTATCAGTGGAAGAACAGGTAGCTACTATTTATACTGGGGTGAATGGATTTCTGGATATACTCGATGTTGAACAAGTTAAGATATTCTTGGTTCAATTACGGGAATATCTAGTTACTAATAAACCTCAATTTGGAGAAATTATTCGTTCCACAGGGGTATTTACAGAAGAAGCAGAGATTATTTTGAAAGAGGCTATTAGAGAACACACTGAACTCTACTTACTACGGGAGAAGTAA------------
>Ophioglossum_austroasiaticum
ATGGTAAACACAAACATTCGACCTGACGAGATCGGTAGTTTGATTCGCAAACAAATTGAGGAGTATATTCAAGAAGTCAAGGTTGTTAATACCGGAACCGTACTTCAAGTGGGAGATGGAATTGCGCGTGCTTACGGTCTTGATCAAGTAATGGCAGGTGAGTTATTGGAATTTGAGGATGGTACAGTAGGCATTGCTTTGAATCTAGAGTCTGATAATGTTGGGATCGTACTGATGGGTGATGGGTCCACCATAAAGGAAGGGAGTTCTGTAGGAGCAACAGGTAAGATTGCTCAAATACCAGTAAGTGATTATTATTTGGGTCGTGTCGTGAATGCCCTAGCTCAACCTATTGATGGAAAAGGTCAAATCCCCGCTTCTGAATTTCGACTCATTGAATCTCCTGCTCCGGGTATTATTTCACGACGCTCTGTGTACGAACCCATGCAAACAGGTCTTATTGCTATTGATTCCATGATTCCCATAGGTCGCGGCCAGCGAGAACTCATTATTGGGGACAGACAAACGGGGAAAACAGCAGTAGCTACAGATACTATCTCGAACCAGAAGGGTCAGAATGTTGTATGTGTTTATGTAGCCATTGGTCAAAAAGCATCTTCTGTGGCTCAGGTGGTGAATACTTTCCAAGAACGTGGCGCAATGGACTATACAATTGTGGTATCGGAAACAGCAGATTCTCCTGCTACATTACAATATCTTGCCCCTTACACGGGAGCATCTTTAGCCGAATATTCTATGTATCGCAAGAAACATACTTTGATTGTTTATGACGATCTCTCCAAACAAGCACAAGCTTATCGACAAATGTCTCTACTTTTGAGGAGACCACCCGGACGAGAGGCATATCCGGGAGATGTTTTTTACCTGCATTCTCGTCTCCTGGAACGAGCGGCTAAATTGAGTTCTAAATTAGGTGAAGGAAGCATGACTGCTTTACCTATAGTTGAAACTCAGGCTGGGGATGTATCCGCTTATATTCCCACTAATGTTATTTCCATAACCGATGGTCAGATTTTTTTATCGGCAGATCTATTCAATGCTGGGATCCGACCTGCAATCAATGTGGGTATTTCCGTATCTAGAGTAGGGTCTGCTGCACAGATCAAAGCTATGAAACAAGTCGCTGGCAAATTGAAATTGGAATTAGCTCAATTCGCCGAATTAGAGGCTTTCGCGCAATTTGCTTCCGATCTTGATAAAGCTACTCAGAATCAGTTGGCCAGAGGTCAGCGATTGCGTGAATTGCTCAAGCAGTCCCAATCAGCTCCTCTATCAGTAGAGGAGCAAGTAGCTACTATCTATACCGGGGTTAATGGATTTCTGGATATATTTGGGGTTGAACAGGTTAAGATATTCTTGGTTCAATTACGAGAATATCTAGTGACTCATAAACCTCAATTTGGAGAAATTATTCGTTCCACGAGTAGATTTACGGAAGAGGCAGAAAGTATTTTGAAAGAGGCTATTAGAGAATATACTGAACTCTACTTGCTACGGGAGAAGTGA------------
>Ophioglossum_californicum
ATGGTAAACACAAACATTCGACCTGACGAGATCGGTAGTTTGATTCGCAAACAAATCGAGGAGTATATTCAAGAAGTCAAGGTTGTTAATACCGGAACCGTACTTCAAGTGGGAGATGGAATTGCGCGTGCTTACGGTCTTGATCAAGTAATGGCAGGTGAGTTATTGGAATTTGAGGATGGTACAGTAGGCATTGCTTTGAATCTAGAGTCTGATAATGTTGGGATCGTACTGATGGGTGATGGGTCCACCATAAAGGAAGGGAGCTCTGTAGGAGCAACGGGTAAGATTGCTCAAATACCAGTAAGTGATTATTATTTGGGTCGTGTCGTGAATGCCCTAGCTCAACCTATTGATGGAAAAGGTCAAATCCCCGCTTCTGAATTTCGACTCATTGAATCTCCTGCTCCGGGTATTATTTCACGACGCTCTGTGTACGAACCCATGCAAACAGGTCTTATTGCTATTGATTCCATGATTCCCATAGGTCGCGGCCAGCGAGAACTCATTATTGGGGACAGACAAACGGGGAAAACAGCAGTAGCTACAGATACTATCTCGAACCAGAAGGGTCAGAATGTTATATGTGTTTATGTAGCCATTGGTCAAAAAGCATCTTCTGTGGCTCAGGTGGTGAATACTTTCCAAGAACGTGGCGCAATGGACTATACAATTGTGGTATCGGAAACAGCAGATTCTCCTGCTACATTACAATATCTTGCCCCTTACACGGGAGCATCTTTAGCCGAATATTCTATGTATCGCAAGAAACATACTTTGATTGTTTATGATGATCTCTCCAAACAAGCACAAGCTTATCGACAAATGTCTCTACTTTTGAGGAGACCACCCGGACGAGAGGCATATCCGGGAGATGTTTTTTACCTGCATTCTCGTCTCCTGGAACGAGCGGCTAAATTGAGTTCTAAATTAGGTGAAGGAAGCATGACTGCTTTACCTATAGTTGAAACTCAGGCTGGGGATGTATCCGCTTATATTCCCACTAATGTTATTTCCATAACCGATGGTCAGATTTTTTTATCGGCAGATCTATTCAATGCTGGGATCCGACCTGCAATCAATGTGGGTATTTCCGTATCTAGAGTAGGGTCTGCTGCACAGATCAAAGCTATGAAACAAGTCGCTGGCAAATTGAAATTGGAATTAGCTCAATTCGCCGAATTAGAGGCTTTCGCGCAATTTGCTTCCGATCTTGATAAAGCTACCCAGAATCAGTTGGCCAGGGGTCAGCGATTGCGTGAATTGCTCAAGCAGTCCCAATCAGCTCCTCTATCAGTAGAGGAGCAAGTAGCTACTATCTATACCGGGGTTAATGGATTTCTGGATATATTTGGGGTTGAACAGGTTAAGATATTCTTGGTTCAATTACGAGAATATCTAGTGACTCATAAACCTCAATTTGGAGAAATTATTCGTTCCACGAGTAGATTTACGGAAGAGGCAGAAAGTATTTTGAAAGAGGCTATTAGAGAATATACTGAACTCTACTTGCTACGGGAGAAGTGA------------
>Cheiroglossa
ATGGTAAACACAAACATTCGACCTGATGGGATCGGTAGTTTTATTCGCAAACAAATTGAGGAGTATATTCAAGAAGTTAGGGTTGTTAATATTGGAACCGTGCATCAAGTGGGAGATGGAATTGCACGTGCTTACGGTCTTGATCAAGTAATGGCAGGTGAATTATTGGAATTTGAGAATGGTACGGTAGGTATTGCTTTGAATCTAGAGTCTGATAATGTTGGGATCGTACTGATGGGTGATGGGTCCACCATAAAGGAAGGAAGTTCTGTAGAAGCAACAGGTAAAATTGCTCAAATACCCGTAAGCAATTATTATTTGGGTCGTGTCGTGAATGCCCTAGCTCAACCTATCGATGGAAAAGGTCAAATCTCTGCTTCTGAATATCGTCTCATTGAATCTCCTGCTCCGGGTATTATTTCACGACGTTCCGTGTGCCAACCCCTGCAAACAGGACTTATTGCTATTGACTCCATGATTCCCATAGGTCGCGGTCAGCGAGAACTTATTATTGGGGACAGACAAACGGGGAAAACAGCAGTAGCTACAGATACTATTTTGAATCAGAAAGGCAAGAATGTTGTATGTGTTTATGTAGCCATTGGTCAAAAAGCATCTTCTGTGGCTCAGGTGGTAAATACATTTCAGGAACGTGGCGCAATGGAATATACAATTGTGGTATCGGAAACAGCAGATTCCCCTGCTACATTACAATATCTCGCCCCTTATACGGGAACATCCTTAGCCGAATATTTTATGTATCGCGGGGAAGATACTTTGATTGTTTATGATGATCTCTCCAAACAAGCACAAGCTTATCGCCAGATGTCTCTACTTCTGAGAAGACCACCCGGACGAGAGGCATATCCGGGAGATGTTTTCTATCTGCATTCCCGTCTCCTAGAACGAGCGGCTAAATTGAATTCTAAATTAGGTGAAGGAAGCTTGACTGCTTTACCTATAGTTGAAACCCAGGCTGGGGATGTATCCGCTTATATACCTACTAATGTAATTTCTATAACTGATGGCCAAATTTTTCTATCGGCAGATCTATTCAATGCTGGGATTAGACCTGCAATTAATGTGGGTATTTCCGTATCTAGAGTAGGATCTGCTGCACAGATTAAAGCCATGAAACAAGTTGCTGGTAAATTAAAATTGGAATTGGCTCAATTTGCCGAATTAGAGGCTTTTGCACAATTTGCTTCTGATCTTGATAAAGCTACTCAGAATCAGTTGGCAAGGGGTCAGCGATTACGTGAATTGCTCAAGCAGTCTCAATCGGCTCCTTTATCGGTGGAAGAGCAAGTAGCTACTATTTATACTGGGGTGAATGGATTTCTGGATATACTCGAGGTTGAACAAGTTAAGATATTCTTGGTTCAATTACGGGAGTATTTAGTTACTAATAAAGCTAAATTTGGAGAAATTATTCGATCTACACGGGTATTTACAGAAGAAGCAGAGAGCATTTTGAAAGAGGCTATTAGAGAACACACTGAACTCTATTTGCTACGGGAGAAGTAA------------
>Ophioderma
ATGATAAACACAAATATTAGACCTGACGGGATTGGTAGTTTTATTCGCAAACAAATCGAGGAATATATTCAAGAAGTCAGAGTTGTTAATATCGGAACCGTACATCAAGTGGGAGATGGAATTGCACGTGCTTACGGTCTAGATCAAGTAATGGCAGGTGAATTATTAGAATTTGAGAATGGTACAGTAGGTATTGCTTTGAATCTAGAGTCTGATAATGTTGGGATTGTACTGATGGGTGATGGGTCTACTATAAAGGAAGGAAGCTCTGTAGGAGCAACAGGTAAGATTGCTCAAATACCAGTAAGCAATTCTTATTTGGGTCGTGTTGTTAATGCCCTAGCTCAACCTATCGATGGAAAAGGTCAAATTTCTGCTTCTGAATATCGATTAATTGAATCTCCTGCTCCGGGTATTATTTCACGACGTTCCGTCTGCCAGCCCTTACAAACAGGACTTATTGCTATTGACTCCATGATTCCCATAGGTCGCGGTCAGCGAGAACTTATTATTGGGGACAGACAAACAGGGAAAACAGCAGTAGCTACAGATACTATTTTGAATCAGAAAGGTCAAAATGTTATCTGTGTTTATGTAGCCATTGGTCAAAAAGCATCTTCTGTAGCACAGGTAGTAAATACATTTCAGGAACGTGGTGCAATGAAATATACAATTGTGGTATCGGAAACAGCAGATTCTCCTGCTACATTACAATATATCGCTCCTTATACAGGAACAGCTTTAGCTGAATATTTTATGTATCGCGGAGAAGATACTTTAATAGTTTATGATGATTTATCCAAACAAGCACAAGCCTATCGACAAATGTCTCTACTTCTGAGAAGACCACCCGGACGAGAGGCCTATCCGGGAGATGTTTTCTATCTGCATTCCCGTCTCCTAGAACGCGCGGCTAAATTGAATGAGAAATTAGGTGAAGGAAGCCTGACTGCTTTACCGATAGTTGAAACTCAGGCTGGGGATGTATCCGCTTATATTCCCACTAATGTAATTTCCATAACTGATGGTCAAATTTTTTTATCGGCAGATCTATTTAATGCTGGGATTCGACCTGCAATTAATGTGGGTATTTCCGTTTCTAGAGTAGGATCGGCTGCACAGACCAAAGCCATGAAACAAGTGGCTGGTAAATTAAAGTTAGAATTAGCTCAATTTGCTGAATTAGAGGCTTTCGCACAATTTGCATCTGATTTGGATAAAGCTACTCAAAATCAATTGGCTAGAGGTCAGCGATTGCGTGAATTGCTCAAGCAGTCGCAATCGTCTCCGTTATCAGTGGAAGAGCAAGTAGCTACTATTTATACTGGAGTAAATGGATTTCTGGATATACTTGAGGTTGAACAAGTTAAATTATTCTTGGTTCAATTACGGGAATATCTAGTGACTAATAAAAAGAAATTTGGAGAAATTATTAGGTCCACAAGGGTATTTACAGAAGAAGCAGAGAGCGTTTTGAAAGAGGCGATTAAAGAACACACTGAACTCTATTTGCTACGAGAAACGTGA------------
>Psilotum
ATGGTAAGTATAAATATTCGACCCGACGAAATTGGTAGTATTATTCGTAAACAAATTGAAGAATATATTCAAGAAGTCAAAGTTGTTAATATTGGAACCGTACTTCAGGTAGGAGATGGAATTGCTCGTATTTATGGTCTTGATGAAGTAATGGCAGGTGAATTATTGGAATTTGAAGATGGTACAGTAGGCATTGCTCTTAATCTAGAGTCAGATAATGTTGGAGCTGTATTGATGGGTGATGGTTTGACCATACAAGAAGGAGGTTCTGTCAAAGCAACAGGCAAGATTGCTCAAATACCAGTTAGTAATGCTTATTTAGGTCGTGTTGTGAATGCCCTAGCACAACCTATAGATGGTAAAGGTCAAATTTCAGCTTCTGAATCTAGACTCATAGAATCTCCCGCTCCTGGTATTATTTCACGGCGTTCCGTATATGAGCCTATGCAAACAGGGCTTATTGCTATTGACTCTATGATCCCTATAGGACGCGGACAGCGAGAGTTAATAATAGGCGACAGACAAACGGGTAAAACAGCAGTAGCTACCGATACTATATTGAATCAGAAAGGGCAAAATGTTACATGTGTTTATGTAGCAATTGGTCAAAAAGCATCTTCTGTAGCTCAAGTAGTAAATACGTTTCAAGAACGCGGCGCAATGGAATATACAATTGTAGTAGCAGAAATGGCTGATTCTCCTGCTACATTGCAATATCTTGCTCCTTATACAGGAGCAGCCTTGGCTGAGTACTTCATGTATCGTAAACAACATACTCTTATTATTTACGACGATCTTTCTAAACAAGCGCAGGCTTATCGACAAATGTCTTTATTACTAAGAAGACCGCCTGGACGAGAAGCTTATCCCGGAGATGTTTTCTATCTGCATTCTCGCCTTTTGGAAAGGGCAGCTAAATTAAGTTCCCAATTAGGTGAGGGAAGTATGACCGCTCTACCCATAGTGGAAACTCAAGCCGGAGATGTTTCAGCTTATATCCCCACCAATGTCATTTCTATTACTGATGGACAAATATTCTTATCAGCAGATTTATTTAATGCAGGTATTCGACCTGCCATTAATGTTGGTATTTCTGTATCCAGAGTAGGATCTGCTGCTCAAATAAAAGCTATGAAACAAGTTGCTGGTAAATTGAAATTAGAATTAGCTCAGTTTGCAGAATTAGAAGCTTTTGCACAATTTGCTTCTGATCTAGATAGAGCTACTCAGAATCAATTAGCTAGAGGTCAGCGATTACGTGAATTGTTAAAGCAGTCTCAATCAGCTCCCTTATCGGTAGAAGAACAAGTCGCTACTATTTATACGGGAGTAAATGGGTATTTAGATATATTAAAGGTTGAGCAAGTCAAAAGATTTTTAGTTCAGTTGCGCGAATATCTGGTAACAAATAAACCTCAATTTGGAGAGATTATACGTTCCACAAAGATTTTTACAGAGGATGCAGAAAGTATTTTAAGGGTAGCTATTAGAGAGTATACCGAACTTTTCTTGCTTCAGGAGAAGTGA------------
>Mankyua
ATGGTAAACACAAACATTCGACCTGACGAGATTGGCAGTATTATTCGTAAACAGATTGAGGAGTATGTTCAAGAAGTCAAAATTGTGAATATCGGAACCGTGCTTCAAGTAGGAGATGGAATTGCTCGTGCTTATGGTCTCGATGAAGTAATGGCAGGTGAATTATTGGAATTCGAAGATGGTACAATAGGTATTGCTTTGAATCTAGAATCTGACAATGTTGGAATCGTACTGATGGGTGACGGTTTGACCATACGGGAAGGGAGTTCTGTAAAAGCAACGGGTCGGATTGCTCAAATACCAGTAAGTGATGCTTATTTAGGTCGTACCGTTAATGCCTTAGCTCAGCCTATCGATGGAAAAGGTCAAATTCCAGCTTCTGAATCTAGACTTATCGAATCTCCCGCTCCAGGAATTATTTCACGACGTTCTGTATACGAACCTCTGCAAACAGGACTTATTGCTATTGATTCCATGATTCCCATAGGACGTGGTCAGCGGGAATTGATTATTGGGGACAGACAGACTGGGAAAACAGCAGTAGCTACAGATACTATCTTGAATCAGAAAGGTCAAGATGTTATATGTGTTTATGTAGCTATCGGTCAGAAAGCATCTTCCGTGGCTCAAGTAGTCAGTACATTTAAGGAACGTGGTGCAATGGAATATACAATTGTAGTAGCAGAAACAGCGGATTCTCCTGCTACATTGCAATACCTTGCTCCTTATACGGGAGCATCCTTAGCTGAATATTTCATGTATCGTAAGAAACATACCTTGGTTATTTACGATGATCTATCCAAACAAGCACAAGCTTATCGGCAAATGTCTTTATTATTGAGAAGACCTCCTGGGCGAGAGGCATATCCGGGAGATGTTTTCTATCTGCACTCTCGTCTTCTGGAAAGAGCAGCCAAATTAAGTTCCCAATTAGGGGAAGGAAGTATGACTGCTTTACCTATAGTTGAAACTCAGGCTGGGGATGTATCAGCTTATATTCCCACGAATGTAATCTCCATAACTGATGGACAAATATTTCTGTCAGCAGACTTATTCAATGCTGGGGTTCGACCTGCGATTAACGTGGGTATTTCTGTTTCAAGAGTAGGATCTGCTGCCCAGACCAAAGCTATGAAACAAGTTGCTGGCAAGTTGAAATTGGAATTAGCTCAATTTGCAGAGTTAGAGGCTTTTGCACAATTTGCCTCCGATCTTGATAAAGCTACTCAGAATCAATTAGCTAGAGGTCAGCGATTGCGTGAATTACTAAAACAATCCCAATCGGCCCCTTTGTCTGTTGAGGAGCAAGTAGCGACTATTTATACTGGAACAAATGGATATCTAGATATACTCGGGGTTGACCAAGTGAAGAGATTCTTGGTTCAGTTACGTGAATATTTAGTAACTAATAAACCTCAATTTGGAGAAATTATTCGTTCTACAAAGATGTTTACAGAAGAGGCCGAAAGTCTTTTAAAGGAGGCTATTAGAGAGCATACCGAACTTTACCTACTTCGAGAAAAGTAA------------
>Helminthostachys
ATGGTAAACACAAACATTCGACCCGACGAGATTGGCAGTATTATACGTAAACAGATTGAAGAGTATATTCAAGAAGTCAAAGTTGTTAATATCGGAACCGTACTCCAAGTGGGAGATGGAATTGCTCGTGCTTACGGTCTCGACGAAGTAATGGCGGGTGAATTATTGGAATTCGAGGATGGTACAGTAGGCATAGCTCCGAATCTAGAGTCTGACAATGTTGGGATCGTACTGATGGGCGATGGATCGACTATACAGGAGGGAAGTTCCGTAAGAGCAACGGGTAAGATTGCTCAAATACCAGTTAGTGATGCTTATTTGGGTCGTGTCGTGAATGCCCTAGCTCAACCGATCGATGGGAAAGGTCAAGTTACAGCTTCTGAGTTTAGACTTATCGAATCCCCTGCTCCAGGTATTATTTCACGACGTTCCGTGTATGAACCCTCGCAAACAGGACTTATTGCTATTGATTCCATGATTCCCATAGGGCGCGGTCAACGGGAACTTATTATTGGGGACAGACAAACGGGTAAAACAGCAGTAGCTACAGATACTACCTTGAACCAGAAGGGTCAGGATGTTGTATGTGTTTATGTAGCCATTGGTCAAAAAGCATCCTCCGTAGCTCAAGTAGTGAATACATTCCAGGAACGTGGCGCAATGGAATATACAATTGTGGTAGCGGAAACAGCAGATTCTCCCGCTACATTACAATATCTTGCCCCTTATACAGGAGCATCTTTGGCTGAATATTTTATGTATCGCAAGAAGCATACTCTGATTGTTTACGATGATCTTTCCAAACAGGCACAGGCTTATCGGCAAATGTCTCTATTGCTGAGAAGACCACCTGGGCGTGAGGCATATCCGGGGGATGTTTTCTATCTGCACTCTCGTCTTCTAGAAAGAGCGGCAAAATTAGGTTCCCTATTGGGTGAAGGAAGTATGACTGCTTTACCTATAGTTGAAACTCAGGCCGGGGATGTATCAGCTTATATTCCCACTAATGTAATCTCCATAACCGATGGACAAATATTTCTATCGGCAGATCTATTCAATGCTGGGATTCGACCTGCAATTAATGTGGGTATTTCCGTATCGAGGGTAGGATCTGCTGCCCAGATTAAAGCTATGAAACAAGTCGCTGGCAAATTGAAATTGGAATTAGCTCAATTCGCAGAATTAGAGGCTTTCGCACAATTTGCTTCCGATCTTGATAAGGCTACTCAGAATCAGTTAGCCAGGGGTCAGCGATTGCGCGAATTACTCAAGCAATCCCAATCGGCCCCTTTATCGGTAGAGGAACAAGTAGCTACCATTTATACCGGAGTGAGTGGATACCTGGATTTACTCGGGGTTGAACAAGTGAAGAGATTCTTGGTTCAGTTACGTGAATATTTAGTAACTAATAAACCTCAATTTGGGGAAATTATACGTTCTACGAAGATGTTTACAGAGGAAGCGGAAAATTTTTCAAAGGAGGCTATTAGAGAACATACTGAACTTTACCTACTTCGGGAGAAGTGA------------
>Dryopteris
ATGGTA---ATAAACATTCGACCTGACGAAATTAGCAGCATCATTCGCAAGCAAATTGAAGGGTATGTCCCAGAAGTGAAAGTTGTTAACATTGGTACCGTACTTTAAGTCGGAGATGGGATCGCCCGTATTCATGGACTCAACAAAGTGATGGCTGGCGAATCGGTGGAATTTGAGGATGGTACAGCAGGGATTGCTCCGAATCTGGAATCTGATAATGTTGGGGCTGTACCGATGGGTGATGGTTTGACCATACAAGAGGGAAGCTCCGTAAGAGCGACGGGAAAGATTGCCCAAATACCAGTTAGTGACTCATTCCTGGGTCGTGTTGTAAATGCTTTGGCCCAACCTATTGACGGGGGAGGCCAAATCCCAGCTTCCGAGTTTAGACCGATCGAATCCCCCGCTCCAGGGATTATCTCGAGACGCTCCGTATACGAACCTTTACAAACAGGTCTTATTGCTATTGACTCCATGATTCCCATCGGTCGCGGTCAACGGGAGTTGATTATTGGCGATAGACAGACTGGTAAAACAGCAGTAGCTACAGATACAATTTCGAATCAGAAAGGTCAAGATGTTATATGTGTCTACGTAGCCATTGGTCAAAAAGCTTCTTCTGTGGCTCAAGTAGTAGACACTTTCCAAGATCGCGGCGCCATGGAATATACGATCGTAGTATCGGAAACCGCTAATTCCCCAGCCACCCTGCAATATCTTGCTCCTTATACGGGAGCAGCTTTAGCCGAATACTTCATGTATCGCAAACAGCATACCCTGATTATTCATGACGATCTTTCCAAACAAGCCCAAGCTTATCGACAAATGTCTTTGCCATTAAGGAGACCACCTGGGCGAGAAGCATATCCGGGAGATGTTTTCTACCTACATTCCCGTCTCTTGGAGAGAGCAGCTAAGTTAAGTCTCCAATTAGGGGAAGGTAGCATGACAGCTTTACCTACCGTCGAGACACAAGCGGGAGATGTCTCAGCTTACATTCCTACCAATGTTATTTCCATTACCGATGGATAAATATTTCTATCAGCAGATCTATTTAACGCTGGGATTCGACCAGCAATAAATGTGGGTATTTCTGTATCTAGAGTGGGCTCCGCAGCTCAGACAAAAGCTATGAAACAAGTGGCTGGCAAATTGAAATTGGAATTAGCACAATTCGCAGAATTGGAAGCTTTTGCACAATTCGCCTCTGATCTTGATAAGACTACTCAGAATCAGTTAGCTAGGGGCCAGCGATTGCGTGAGTTGCTTAAGCAGTCCCAGTCAGCCCCATTGTCGGTAGAGGAACAGGTGGCCACTATCTACACCGGAGTCAACGGATATTTGGATATACCAGAAGTCGAACAAGTCAAACGATTCTTGGTTCAGTTACGTGAGTACGTAATAACCAACAAACCTCAATTTGGTGAAATTACTCGTTCTACAAAAGTATTTACGGAACAAGCAGAAACACTTTTGAAAGAAGCAATTAAGGAATCAACGGAAATTTTTATACTGCAAGAGAAGTAA------------
>Ginkgo
ATGGTA------ACTATTCGACCCGACGAAATTAGTAGTATTATCCGCAAACAGATTGAGCAATATAATCAAGAGGTAGAGGTTGCTAATATTGGTACCGTACTTCGAGTAGGAGATGGCATTGCTCGTATCCATGGTCTTGATGAAGTAATGGCAGGTGAATTAGTGGAATTTGTAGATGGTACAGTAGGCATTGCTCCAAATCTAGAATCGAACGATGTTGGAGTTGTATTAATGGGTGATGGCTTGATGATACAAGAAGGCAGTTCCGTAAGGGCAACGGGAAAAATTGCTCAGATACCAGTAAGTGATGCTTATTTGGGCCGTGTTGTAAATGCTCTAGCCCAACCTATTGATGGCAGAGGTCAAATTTCAGCTTCCGAATCTCGACTGATTGAATCTTCTGCTCCAGGTATTATTTTGAGACGTTCCGTATATGAACCTCTTCAAACGGGGCTTATTGCTATTGATTCTATGATCCCTATAGGGCGCGGTCAGCGAGAATTAATTATTGGGGACAGGCAGACCGGTAAAACAGCAGTAGCTACAGATACTATTATCAACCAAAAAGGTCAAGATGTAATATGTGTTTATGTAGCTATTGGCCAAAAAGCCTCTTCCGTGGCTCAGGTAGTTAATACTTCCCAAGAACGTGGCGCAATGGAATACACCATCGTGGTGGCAGAAACTGCAGATTCCCCCGCTACATTACAATATCTCGCTCCTTATACAGGGGCGGCTTTGGCCGAATACTTCATGTACCAGGAACAACATACTCCAATAATTTATGATGATCCCTCCAAACAGGCGCGAGCTTATAGACAAATGTCTCTTCTATTAAGAAGACCACCTGGTCGGGAAGCTTATCCGGGAGATGTTTTCTACTTGCATTCCCGTCTTCTGGAAAGAGCAGCTAAATTAAGTTCTCAGTTAGGTGAAGGGAGTATGACTGCTTTACCAATAGTTGAAACTCAAGCTGGGGATGTTTCGGCTTATATTCCGACCAATGTAATTTCCATTACCGATGGACAAATCTTCTTATCGGCTGATCTATTCAATGCCGGGATCCAACCTGCCATTGATGTGGGTATTTCTGTATCTAGAGTAGGATCCGCAGCTCAGATTAAAGCTATGAAACAAGTAGCTGGAAAATTAAAATTGGAGTTAGCTCAATTTGCAGAGTTAGAAGCCTTCGCGCAATTCGCTTCTGATCTTGATAAAGCTACTCAAAATCAATTGGCAAGAGGTCAACGATTACGTGAGTTGCTCAAACAGTCTCAATCAGCTCCTTTGACAGTGGAGGAACAAATAGCTACTATTTATACTGGAGCGAATGGATATCTAGATATATCAGAGATCGTACAGGTGAGAAAATTTCTCGTTCAGTTACGCGAATATTTAATAACTAATAAACCGCAGTTCGGAGAAATTATACGTTCTACTAGGACATTCACTGAACAAGCAGAAGCCCTTTTGAAAGAGGCTATTAAGGAACATATCGAAATTTTTTTGACTTCGAGAACAGAAGAGAATATTTGA
>Huperzia
ATGGTA------AACATTCGACCCGAGGAAATTAGCAGTGTTATTTTCCGACAAATCGAGCAATATAATCAAGAAGTGAGGGTTTTTAATATTGGTACCGTACTCCAAGTAGGAGATGGCATTGCCCGTATTTACGGTCTTAACGAAGTAATGGCAGGGGAATTAGTAGAATTTGAAGATGGTACAGTAGGAATTGCTTTGAATCTAGAATCAAACAATGTTGGAGCTGTATTAATGGGTGATGGATTGACTATACAGGAAGGCAGTTCCGTAAAAGCAACGGGTAAAATTGCTCAAATACCGGTAAGTGACGCTTATTTAGGTCGTGTTGTAAATGCTTTAGCTCAACCTATTGATGGTAAAGGTCAAATCCCAGCTTCTGAATCCAGACTAATTGAATCTCCTGCTCCAGGTATTATTTCAAGACGTTCCGCGTATGAACCTATGCAAACAGGTCTTATTGCTATTGACTCCATGATTCCCATCGGACGCGGTCAGCGGGAATTAATTATTGGTGACAGACAAACCGGTAAAACAGCAGTAGCTACGGATACTATTTTGAATCAAAAAGGTCAAAACGTCATATGTGTCTATGTAGCTATCGGTCAGAAAGCATCTTCCGTAGCTCAGGTAGTAAATACCTTTGAAGAACAAGGCGCTATGGAATATACCATTGTAGTAGCAGAAACTGCAAATTCTCCCGCAACATTGCAGTATCTGGCTCCTTACACAGGAGCAGCTTTAGCAGAATACTTTATGTATCGTCAACAACATACTTTAATTATTTACGATGATCTTTCTAAGCAAGCACAAGCTTATCGACAAATGTCTCTCTTACTAAGAAGACCACCTGGTCGAGAAGCTTATCCAGGAGATGTTTTCTATTTGCATTCCCGCCCTTTGGAAAGAGCAGCTAAATTAAGTTCTCAATTGGGTGAGGGAAGCATGACTGCTTTGCCTGTAGTTGAAACCCAAGCCGGAGATGTTTCGGCTTATATTCCTACAAATGTAATTTCTATTACTGACGGACAAACATTTTTATCAGCTGATTCATCTAATGCCGGAATTCGACCTGCAATTAATGTAGGTATTTCTGTATCCAGAGTAGGATCTGCAGCTCAGATTAAAGCCATGAAACAAGTGGCCGGAAAATTAAAATTGGAACTAGCTCAATTTGCAGAATTAGAAGCCTTTGCACAATTCGCTTCTGATCTTGATAAAGCTACTCAGAATCAACTAGCAAGGGGTCAACGATTACGTGAGTTGCTTAAACAATCTCAATCGGCTCCTTTGACTGTGGAAGAACAAGTAGCTACTATTTATACCGGAGTTAATGGATATTCGGATATACTAGAAATTGGACAAGTTAAAAAATTTCTTGTTCAATTCCGTGAGTATTTAATAACTAATAAACCTAAGTTTGCAGAAATTATTTGTTCTACTAAAGTGTTTACGGAACAAGCAGAAATTATTTTGAAGGAAGCCATTGAAGAACATACTGAACTTTTTTTGCTTCAAGAACAAAAATAA---------
>Botrypus
ATGGTAAACATAAACATTCGACCCGACGAAATTGGCAGTATTATCCGTAAACAGATTGAGGAGTATACTCAAGAAGTCAGAGTTGTTAATATCGGAACCGTACCTCAAGTGGGGGATGGAATTGCTCGTACTTACGGTCCTGATGAAGTAATGGCAGGTGAATTATCGGAATCCGAGGATGGTACAGTAGGCATTGCTCCGAATCCAGAGTCTGATAATGTTGGGGTCGTACTGATGGGTGATGGGTCGACCATACAGGAAGGGAGTTCCGTAAGAGCAACGGGTAAGATTGCTCAAGTACCAGTCAGTGATGCTTATTTGGGTCGTGCCGTAAATGCCTTAGCCCAACCTATCGATGGTAAAGGTCAAATTCCAGCTTCTGAATATAGACTTGTTGAATCTCCTGCTCCAGGTATTACTTCACGACGTTCCGTATACGAACCTATGCAAACAGGACTTATTGCTATTGACTCCATGATTCCGATAGGACGCGGTCAGCGGGAATTAATTATTGGGGACAGACAAACGGGTAAAACAGCAGTAGCTACGGATACTATCTCGAACCAGAAGGGTCAGGATGTTGTATGTGTTTATGTAGCTATTGGTCAGAAAGCATCTTCCGTAGCTCAGGTAGTGAATACATTTCAGGAACGTGGCGCGATGGAATATACAATTGTGGTAGCGGAAACAGCGAATTCTCCTGCTACATTACAATATCCTGCCCCTTATACGGGAGCATCTTTGGCTGAATATTCCATGTATCGCAAGAAACATACTTTGATTATTTACGATGATCTTTCCAAACAGGCACAGGCTTATCGGCAAATGTCTCTATTGTTGAGAAGACCACCCGGACGAGAGGCATATCCTGGAGATGTTTCCTATCCGCACTCCCGTCTTCTGGAAAGAGCGGCCAAATTGAGTTCCCGATTAGGTGAAGGAAGTATGACTGCTTTGCCCATAGTTGAAACTCAAGCTGGAGATGTATCAGCTTATACTCCCACTAATGCAATCTCCATAACTGATGGACAAATCTTTTCATCGGCAGACTTATTCAATGCTGGGATTCGACCTGCAATTAATGTGGGGATTTCCGTATCTAGGGTAGGATCCGCTGCCCAGATTAAAGCTATGAAACAAGTCGCTGGCAAATTGAAATTGGAATTAGCTCAATTTGCAGAATTGGAGGCTTTCGCACAATTCGCTTCCGATCTTGATAAGGCTACTCAGAATCAGTTAGCCAGAGGTCAGCGATTGCGTGAATTGCTTAAGCAATCCCAATCAGCCCCTTTATCGGTAGAGGAACAAGTAGCTACTATTCATACTGGAGTGAATGGGTATCTAGATATACTCGAGGTTGAACAAGTGAAGAGATTCCTAGTTCAGTTACGCGAGTATCTAGTAACTAATAAACCTCAATTTGGGGAAATTATACGTTCCACGAAGGTGTTTACAGAGGAAGCGGAAAGTCTTTCAAAAGAGGCTATTGGGGAACATACTGAACTTTACCTGCTTCGGGTGAAACGA------------
>Rhizoglossum
ATGGTAAACATAAACATTCGGCCTGACGGAATCGGTAGTTTTATCCGCAAACAAATCGAGGAGTATATTCAAGAAGTCAGGGTTGTTAATATCGGAACCGTACTTCAAGTGGGAGATGGAATTGCGCGTGCTTACGGTCTTGATCAAGTAATGGCAGGTGAATTATCGGAATTTGAGGATGGTACGGTAGGAATTGCTTTGAATCTAGAGTCGGATAATGTTGGTATCGTACTGATGGGTGACGGGTCCTCTATAAAAGAAGGAAGTTCTGTAGGAGCAACAGGTAAGATTGCTCAAATACCAGTAAGCGATGATTATTTGGGTCGTGTCGTGAATGCCCTAGCTCAACCTATCGATGGAAAAGGTCAAATCCCTGCTTCTGAATCTCGACTCATTGAGTCTCCTGCTCCGGGTATTATTTCACGGCGTTCTGTGTACGAACCCCTGCAAACAGGTCTTATTGCTATTGACTCCATGATTCCCATAGGTCGCGGCCAGCGAGAACTTATTATTGGGGACAGACAAACGGGTAAAACAGCAGTAGCTACAGATACTATCTTGAACCAGAAAGGTCAGAATGTTGTATGTGTTTATGTAGCCATTGGTCAAAAAGCATCTTCTGTGGCTCAGGTGGTAAATACATTTCAGGAACGTGGCGCAATGGAATATACAATTGTGGTAGCAGAAACAGCGGATTCTCCTGCTACATTACAATACCTTGCCCCTTATACGGGAACATCCTTAGCTGAATATTCTATGTATCGCAAGAAACATACTTTGATTGTTTATGACGATCTCTCCAAGCAAGCACAAGCTTATCGCCAAATGTCTCTACTTTTGAGAAGACCACCCGGACGAGAGGCATATCCGGGAGATGTTTTCTACCTGCATTCCCGTCTCCTAGAACGAGCGGCTAAATTGGGTTCTCAATTAGGTGAAGGAAGCTTGACTGCTTTACCCATAGTGGAAACCCAAGCTGGGGATGTATCCGCGTATATTCCAACTAATGTAATTTCCATAACTGATGGTCAAATTTTTCTATCGGCAGATCTATTCAATGCTGGGATTCGACCTGCAATTAATGTGGGTATTTCCGTATCCAGAGTAGGATCTGCTGCACAGACCAAAGCTATGAAACAAGTTGCTGGCAAATTGAAATTGGAATTGGCTCAATTTGCTGAATTAGAGGCTTTTGCACAATTTGCTTCCGATCTTGATAAGGCTACTCAGAATCAGTTGGCCAGAGGTCAGCGATTGCGTGAATTGCTCAAACAGTCCCAATTGGCTCCTCTATCAGTGGAAGAGCAAGTAGCTACTATTTATACTGGGGTGAATGGATTTCTGGATAGACTCGAGGTTGAACAGGTTAAGATATTCCTGGTTCAATTACGGGAATATCTAGTGACTAATAAACCTCAATTTGGAGAAATTATTCGTTCCACAGGGGTATTTACAGAAGAAGCAGAGATTATTTTGAAAGAGGCTATTAAAGAACATACTGAACTCTATTTGCTACGGGAAAAGTGA------------
>Sahashia
ATGGTAAACATAAACATTCGACCTGACGAAATTGGCAGTATTATCCGTAAACAGATTGAGGAGTATATTCAAGAAATAAAAGTTGTTAATATCGGAACCGTACCTCAAGTGGGAGATGGAATTGCTCGTACTTACGGTCTCGATGAAGTAATGGCGGGTGAATTATTGGAATTCGAGGATGGTACAGTAGGCATTGCTCCGAATCCAGAGTCTGACAATGTTGGGGTCGTACTGATGGGTGATGGGTCGACCATACAGGAAGGGAGTGCCGTAAGAGCAACAGGTAAGATTGCTCAAATACCAGTCAGTGATGCTTATTCAGGTCGTGTCGTAAATGCCTTGGCTCAACCCATCGATGGTAAAGGTCAAATTCCAGCTTCTGAATATAGACTTGTTGAATCTCCCGCTCCAGGTATTATTTCACGACGTTCCGTATATGAACCTATGCAAACAGGACTTATTGCTATTGACTCTATGATTCCGATAGGACGCGGTCAGCGGGAATTAATTATTGGGGACAGACAAACGGGGAAAACAGCAGTAGCTACGGATACTATCTCGAACCAGAAAGGTCAGGATGTTGTATGTGTTTATGCAGCTATTGGTCAAAAAGCATCTTCCGTAGCTCAGGTAGTTAATACATTTCAGGAACGTGGCGCGATGGAATATACAATTGTGGTAGCGGAAACAGCGAATTCTCCTGCTACATTACAATACCTTGCCCCTTATACGGGAGCATCTTTAGCTGAATATTTCATGTATCGCAAAAAACACACTTTGATTGTTTACGATGATCTCTCCAAACAGGCACAGGCTTATCGACAAATGTCTCTATTGTTGAGAAGACCACCCGGACGAGAGGCATATCCGGGAGATGTTTTCTATCTGCACTCCCGTCTCCTGGAAAGAGCGGCCAAATTGAGTTCCCGATTAGGTGAGGGAAGTATGACTGCTTTGCCTATAGCTGAAACTCAAGCTGGAGATGTATCAGCTTATACTCCCACTAATGTAATCTCCATAACTGATGGACAAATATTTCTATCGGCAGACTTATTCAATGCTGGGATTCGACCTGCAATTAATGTGGGGATTTCCGTATCTAGGGTAGGATCTGCTGCCCAGATTAAAGCTATGAAACAAGTCGCTGGCAAATTGAAATTGGAATTAGCTCAATTTGCAGAATTGGAGGCTTTCGCACAATTCGCTTCCGATCTTGATAAGGCTACTCAGAATCAGTTAGCCAGAGGTCAGCGATTACGTGAATTGCTTAAGCAATCTCAATCAGCCCCTTTATCGGTGGAGGAACAAGTAGCTACTATTTATACTGGAGCGAATGGATATCTGGATATACTCGAGGTTGAACAAGTGAAGAGATTCCTGGTTCAATTACGCGAATATCTAGTAACTAATAAACCTCAATTTGGGGAAATTATACGTTCCACGAAGATGTTTACAGAGGAAGCGGAAAGTCTTTCAAAGGAGGCTATTGGGGAACATACTGAACTTTACCCACTTCGGGAAAAGTGA------------
