# Supplementary material for: Organellar phylogenomics of Ophioglossaceae fern genera
Source: Front Plant Sci. 2024 Jan 15;14:1294716. doi: 10.3389/fpls.2023.1294716 (PMC10823028; doi:10.3389/fpls.2023.1294716)
Supplement: Supplementary file 3 [file DataSheet_3.zip › Supplementary file S2/cpDNA_CDS/atpB.fas.nt.cleanup.aln]

>Holubiella
ATGAAAATCAATCATCTC---GCTTTTGGAGCTTCTGCGTCGGTAGAACAGAGTGTGGGTTATATTACTCAAATCATTGGTCCGGTACTGGATGCGGCTTTTCCTCCGGGTGGAATGCCTAATATTTATAATTCCCTGATAGTGAAGGGACAAAATCCGGCAGGTCAACAGATTAATGTTACTCGTGAGGTACAGCAATTATTGGGTAATAATAAGGTTAGGGCCGTCGCTACGAGTGCTACAGACGGTCTAACGAGAGGAATGAAAGTCATTGACACGGGAGCTCCTCTCAGTGTTCCTGTTGGTGAAGCTACTCCCGGACGAATCTTTAATGTTCTCGGAGAACCAGTTGATGATCCAGGTCCTGTAGATGCTAACGAAACATCCCCTATTCACAAACCCGCTCCTGCTTTCACACAATTGGATACCAAATTATCCATATTCGAAACCGGAATTAAAGTGGTGGATCTCTCAGCCCCTTATCGTCGCGGGGGTAAAATTGGATTATTCGGAGGAGCTGGAGTCGGAAAAACAGTTCTTATCACGGAATCGATCAATAACATCGCCAAAGCCCATGGAGGTGTATCTGTATTTGGTGGAGTGGGGGAACGTACGCGTGAGGGAAATGATCTCTACATGGAAATGAAAGAATCAAAAGTGATTGATGAACAGAATATATCAGAATCGAAAGTAGCTCTGGTGTATGGTCAAATGAATGAATCGCCAGGAGCTCGTATGAGAGTTGGTTTAACTGCCTCAACGATGGCCGAATATTCCCGAGATGTTAATAAGCAAGATGTACTCTCACTCATTGATAATATCCTCCGTTTTGTACAAGCAGGATCCGAGGTTTCTGCCTTATTAGGTAGAATGCCCTCTGCTGTGGGTTACCAACCGACCCTTAGCACAGAAATGGGTTCCTTACAAGAAAGGATCACTTCTACCAAAGAAGGCTCCATAACTTCCATTCAAGCGGTTTACGTACCTGCTGACGATTTGACCGACCCAGCTCCTGCTACAACATCCGCACATCCAGACGCTACTACTGTTCCTTCAAGAGGATTAGCTGCGAAGGGTATTCATCCGGCCGTAGATCCCCTAGATTCAACTCCAACCATGCTACAACCCGGGATTGTGGGTGAGGAGCATTATGAAACTGCGCAAGGAGTTAAACAGACTCTGCAACGTTATAAGGAGCCTCAAGACATTATAGCTATTCCTGGACTGGATGAATTATCGGAGGAGGACCGTTTAACGGTAGCTAGAGCGCGAAAGATTGAACGTTTCTTGTCACAACCTTTCTTCGTAGCAGAAGTTTTTACAGGTTCTCCAGGCAAATATGTTAGTCTCGTAGAAACAATTAAAGGTTTTCGAATGATTCTTTCCGGAGAATTAGATAACCTTCCCGAACAAGCTTTTTATTCGGTAGGTAATATCGATGAAGCGACTGCAAAGGCTGCAATTTTACAAGTGGGGAGTTAA---
>Botrychium
ATGAAAATCAATCATCTC---ACTTTTAGAGCTTCTGCATCGGTAGAACAGAGTGTAGGTTATATTACTCAAACCATTGGTCCGGTACTGGATGCGGCTTTTCCTCCGGGTGGAATGCCTAATATTTATAATTCCCTGATAGTGAAGGGGCAAAATCCGGCAGGTCAACAGATTAATGTTACTCGTGAGGTACAGCAATTATTGGGTAATAATAAGGTTAGGGCCGTCGCTACGAGTGCTACAGACGGTCTAACGAGAGGAATGAAAGTCATTGACACGGGAGCTCCTCCCAGTGTTCCTGTTGGTGAAGCTACTCTTGGACGAATCTTTAATGTTCTCGGAGAACCAGTTGATGATCTAGGTCCTGTAGATGCTAACGAAACATCTCCTATTCACAAACCCGCCCCTGCTTTCACACAATTGGATACCAAATTATCCATATTTGAAACCGGGATTAAAGTGGTGGATCTCTTAGCCCCTTATCGTCGCGGGGGTAAAATTGGATTATTCGGAGGAGCTGGAGTCGGAAAAACAGTTCTTACCATGGAATCGATCAATAATATTGCCAAAGCCCATGGAGGCGTATCTGTATTTGGTGGAGTGGGGGAACGTACGCGTGAGGGTAATGATCTCTACATGGAAATGAAAGAATCGAGAGTGATTAATGAACAGAACATATCAGAATCGAAAGTAGCTCTAGTGTATGGTCAGATGAATGAATCGCCAGGAGCTCGTATGAGAGTTGGTTTAACTGCCCCAACAATGGCCGAATATTCCCGAGATGTTAATAAGCAAGATGTACTCTTACTCATTGATAATATCTTCCGTTTCGTACAAGCAGGATCCGAGGTTTCTGCCTTATTAGGTAGAATGCCCTCTGCTGTGGGTTACCAACCGACCCTTAGCACAGAAATGGGTTCTTTACAAGAAAGGATCACTTCTACCAAAGAAGGCTCCATAACTTCCATTCAAGCGGTTTACGTACCTGCTGACGATTTGACCGACCCAGCCCCTGCTACAACATCCGCACATCCAGACGCTACTACTGTTCCTTCAAGAGGATTAGCTGCGAAGGGTATTCATCCGGCCGTAGATCCCCTAGATTCAACTTCAACCATGTCACAGCCCGGGATTGTGGGTGAGGAGCATTATGAAACTGCGCAAGGCGTTAAACAGACTCTGCAACGTTATAAGGAGCCTCAAGACATTATAGCTATTCCTGGACTGGATGAATTATCGGAGGAGGACCGTTTAACGGTAGCTAGAGCGCGAAAGATTGAACGTTTCTTGTCGCAACCTTTCTTCGTAGCAGAAGTTTTTACAGGTTCTCCAGGCAAATATGTTAGTCTCGTAGAAACAATTAAAGGTTTTCGAATGATTCTTTCCGGAGAATTAGATAACCTTCCCGAACAAGCTTTTTATTTGGTAGGTAATATCGATGAAGCGACTGCAAAGGCTGCAATTTTACAAGTGGGGAGTTAA---
>Japanobotrychium
ATGAAAATCAATCATCTC---ACTTTTGGAGCTTCTGCATCGGTAGAACAGAGTGTGGGTTATATTACTCAAATCATTGGTCCGGTACTGGATGCGGCTTTTCCTCCAGGTGGAATGCCTAATATTTACAATTCCCTGATAGTGAAGGGACAAAATCCGGCAGGTCAACAGATTAATGTTACTCGTGAGGTACAGCAATTATTGGGTAATAATAAGGTTAGGGCCGTCGCTACGAGTGCTACAGACGGTCTAACGAGAGGAATGAAAGTCATTGACACGGGAGCTCCTCTCAGTGTTCCTGTTGGTGAAGCTACTCTTGGACGAATCTTTAATGTTCTCGGAGAACCGGTTGATGATCTAGGTCCTGTAGATGCTAACGAAACATCCCCTATTCACAAACCTGCTCCTGCTTTCACACAATTGGATACCAAATTATCCATATTTGAAACCGGAATTAAAGTGGTGGATCTCTTAGCCCCTTATCGTCGCGGGGGTAAAATTGGATTATTCGGAGGAGCTGGAGTCGGAAAGACAGTTCTTATCATGGAATCGATCAATAACATTGCCAAAGCCCATGGAGGTGTATCTGTATTTGGTGGGGTGGGGGAACGTACGCGCGAGGGAAATGATCTCTACATGGAAATGAAAGAATCAAAAGTAATTAATGAACAGAATGTATCAGAATCAAAAGTAGCTCTGGTGTATGGTCAGATGAATGAATCGCCAGGAGCTCGTATGAGAGTTGGTTTAACTGCCTTAACGATGGCCGAATATTCCCGAGATGTTAATAAGCAAGATGTACTCTTATTCATTGATAATATCTTCCGTTTTGTACAAGCAGGATCCGAGGTTTCTGCCTTATTAGGTAGAATGCCCTCTGCTGTGGGTTACCAACCGACCCTTAGTACAGAAATGGGTTCCTTACAAGAAAGGATCACTTCTACCAAAGAAGGTTCCATAACCTCCATTCAAGCGGTTTACGTACCTGCTGACGATTTGACCGACCCAGCTCCTGCTACAACATCCGCACATCCAGACGCTACTACTGTTCCTTCAAGAGGATTAGCTGCGAAGGGTATTCATCCGGCCGTAGATCCCCTAGATTCAACTTCAACTATGCTACAACCCGGGATTGTGGGTGAGGAGCATTATGAAACTGCGCAAGGAGTTAAACAAACTCTGCAACGTTATAAGGAGCCTCAAGACATTATAGCTATTCCTGGACTGGATGAATTATCGGAGGAGGACCGTTTAACGGTAGCTAGAGCGCGAAAGATTGAACGTTTCTTGTCACAACCTTTCTTCGTAGCGGAAGTTTTTACAGGTTCTCCAGGTAAATATGTTAGTCTCGTAGAAACAATTAAAGGTTTTCAAATGATTCTTTCCGGGGAATTAGATAACCTTCCCGAACAAGCTTTTTACTTGGTAGGGAATATCGATGAAGCGACTGCAAAGGCTGCAATTTTACAAGTGGGGAGTTAA---
>Sceptridium
ATGAAAATCAATCATCTC---GCTTTTGGAGCTTCTGCATCGGTAGAACAGAGTGTAGGTTATATTACTCAAATCATTGGTCCGGTACTGGATGCGGCTTTTCCTCCGGGTGGAATGCCTAATATTTACAATTCCCTGATAGTGAAGGGACAAAATCCAGCAGGTCAACAGATTAATGTTACTCGTGAGGTACAGCAATTATTGGGTAATAATAAGGTTAGGGCCGTCGCTACGAGTGCTACAGACGGTCTAACGAGAGGAATGAAAGTCATTGACACGGGAGCTCCTCTCAGTGTTCCTGTTGGTGAAGCTACTCTCGGACGAATCTTTAATGTTCTCGGAGAACCAGTTGATGATCCAGGTCCTGTAGATGCTAACGAAACATCTCCTATTCACAAACCCGCTCCTGCTTTCACACAATTGGATACCAAATTATCCATATTCGAAACCGGAATTAAAGTGGTGGATCTCTCAGCCCCTTATCGTCGCGGGGGTAAAATTGGATTATTCGGAGGAGCTGGAGTCGGAAAAACAGTTCCTACTACGGAATCGATCAATAACATTGCCAAAGCCCATGGGGGTGTATCTGTATTTGGTGGGGTGGGGGAACGTACGCGTGAGGGAAATGATCTCTACATGGAAATGAAAGAATCAAAAGTGATTGATGAACAGAATATATCAGAATCGAAAGTAGCTCTGGTGTATGGTCAAATGAATGAATCGCCAGGAGCTCGTATGAGAGTTGGTTTAACTGCCTCAACGATGGCCGAATATTCCCGAGATGTTAATAAGCAAGATGTACTCTCACTCATTGATAATATCCTCCGTTTTGTACAAGCAGGATCCGAGGTTTCTGCCTTATTAGGTAGAATGCCCTCTGCTGTGGGTTACCAACCGACCCTTAGCACAGAAATGGGTTCCTTACAAGAAAGGATCACTTCTACCAAAGAAGGCTCCATAACTTCCATTCAAGCGGTTTACGTACCTGCTGACGATTTGACCGACCCAGCTCCTGCTACAACATCCGCACATCCAGACGCTACTACTGTTCCTTCAAGAGGATTAGCTGCGAAGGGTATTCACCCGGCCGTAGATCCCCTAGATTCAACTCCAACCATGCTACAACCCGGGATTGTGGGTGAGGAGCATTATGAAACTGCGCAAGGAGTTAAACAGACTCTGCAACGTTATAAGGAGCCTCAAGACATTATAGCTATTCCTGGACTGGATGAATTATCGGAGGAGGACCGTTTAACGGTAGCTAGAGCGCGAAAGATTGAACGTTTCTTGTCACAACCTTTCTTCGTAGCAGAAGTTTTTACAGGTTCTCCAGGCAAATATGTTAGTCTCGTAGAAACAATTAAAGGTTTTCAAATGATTCTTTCCGGAGAATTAGATAACCTTCCCGAACAAGCTTTTTATTCGGTAGGTAATATCGATGAAGCGACTGCAAAGGCTGCAATTTTACAAGTGGGGAGTTAA---
>Haukia
ATGAAAATAAATATTCTC---GCTTTTGGAGTTTCCGCATCGGTAGAAAAGAGTGTAGGTTATATTACTCAAATAATTGGTCCAGTACTAGATGCGGCTTTTCCTTCAGGTAGAATGCCAAATATCTATAATTCCTTGGTAATCAAAGGAAAAAATCCAGCGGGTCAAGAAATTAATGTTACTTGTGAGGTGCAACAGTTATTGGGGAATAATAAGGTTCGGGCCGTGGCTATGAGTGCTACGGACGGTCTAACGAGAGGAATGCGAGTCATTGACACAGGAGCTCCTCTTAGTGTTCCCGTTGGTGAATCCACTCTTGGACGAATATTTAACGTTCTAGGAGAACCTGTTGATGAGTTGGGTCCCGTAGATGCTAACGAAACATCTCCTATTCACAAACCTGCTCCTGCTTTCACACAGTTGGATACCAAACTATCCATATTTGAAACCGGGATTAAAGTGGTGGATCTCTTAGCTCCTTATCGTCGTGGTGGAAAAATAGGATTGTTTGGAGGAGCCGGAGTTGGCAAGACAGTTCTTATCATGGAATTGATAAATAACATTGCTAAAGCCCACGGAGGTGTATCTGTATCTGGTGGAGTGGGGGAACGTACACGCGAAGGAAATGATCTCTATATGGAAATGAAGGAATCGAAAGTTATTAATGAACAGAATGTCTCAGAATCAAAAGTAGCTCTGGTATATGGTCAAATGAATGAATCGCCCGGAGCTCGTATGAGGGTTGGTTTAACCGCGTTAACAATGGCCGAGTATTTTCGGGATGTTAATAAACAAGATGTACTATTATTTATTGATAATATTTTCCGTTTCGTACAAGCAGGGTCCGAAGTTTCTGCCTTATTGGGAAGAATGCCCTCCGCTGTAGGTTACCAACCGACTCTTAGTACAGAGATGGGTTCCTTACAAGAAAGGATCACTTCTACCAAGGAAGGATCCATAACTTCCATTCAAGCGGTTTATGTACCTGCCGACGATTCGACCGACCCAGCCCCTGCCACAACATTTGCACATCTAGACGCTACCACTGTTCTCTCAAGAGGATTAGCTGCGAAGGGTATTTATCCGGCCGTGGATCCATTAGATTCAACTTCAACCATGTTACAACCCTCGATTGTGGGTGAGGAACATTATGGGACTGCGCAGGGGGTTAAACAAACTCTGCAACGTTATAAGGAACTCCAAGACATTATAGCTATTCTTGGACTAGATGAATTATCGGAAGAGGACCGTTTAACGGTAGCTAGAGCACGAAAGATTGAACGTTTCTTATCACAGCCTTTCTTCGTAGCGGAAGTATTCACAGGCTCTCCGGGCAAATATGTTAGTCTTGTAAAAACAATCAAAGGTTTTCAAATGATTCTTTCCGGAGAATTAGACAACCTTCCCGAACAAGCTTTTTATTTAGTGGGTGATATCGATGAAGCAGCTGCAAAAGCTGCAATTTCGCAAGCGGGGGTTTAA---
>Whittieria
ATGAAAATCAATATTCTC---GCTTTTGGAGTTTCCGCATCGGTGGAAAAGAATGTAGGTTATATTACTCAAATAATTGGTCCAGTACTAGATGCGACTTTTCCTTCAGGTAAAATGCCCAATATTTATAATTCCTTGATAATCAAAGGAAAAAATCCAGCGGGTCAAGAAATTAATGTTACTTGTGAGGTACAACAATTATTGGGGAATAATAAGGTTCGGACCGTGGCTATGAGTGCTACGGACGGTCTAACAAGAGGAATGCAAGTCGCTGACACAGGAGCTCCTCTCACTGTTCCTGTTGGTGAATCCACTCTTGGGCGAATATTCAATGTTCTAGGAGAACCTGTTGATGATTTGGGTCCCGTGGATGCTAACAAAAAATCTCCTATTCACAAACCAGCTCCTGCTTTCACACAGTTGGATACCAAACTATCCATATTTGAAACCGGGATTAAAGTAGTGGATCTCTTAGCTCCCTATCGTCGTGGTGGAAAAATCGGATTGTTCGGAGGAGCTGGAGTTGGAAAGACAGTTCTTATCATGGAATTGATCAATAACATTGCTAAAGCCCACGGAGGTGTATCTGTATTTGGTGGAGTGGGGGAACGTACACGCGAAGGAAATGATCTCTATATGGAGATGAAAGAATCAAAAGTTATTAATGAACAGAATGTCTCGGAATCAAAAGTGGCTCTGGTATATGGTCAAATGAATGAATCGCCAGGAGCTCGTATGAGGGTTGGTTTAACCGCATTAACAATGGCCGAGTATTTTCGGGATGTTAATAAACAAGACGTACTCTTATTCATTGATAATATTTTCCGTTTCGTACAAGCAGGATCCGAAGTTTCTGCTTTATTGGGGAGAATGCCCTCCGCTGTAGGTTACCAACCGACTCTTAGTACAGAGATGGGTTCCTTACAGGAAAGGATAACTTCTACCAAGGAAGGATCCATAACTTCCATCCAAGCAGTTTATGTACCTGCCGACGATTTGACCGACCCAGCCCCTGCCACAACATTCGCACATCTAGACGCTACCACTGTTCTCTCAAGGGGATTAGCTGCGAAGGGTATTTATCCGGCCGTGGATCCACTAGATTCAACTTCAACCATGTTACAACCTTCGATTGTGGGTGAGGAACATTATGAGACCGCACAGGGGGTTAAACAAACTCTGCAACGTTATAAAGAACTCCAAGACATTATAGCTATCCTTGGACTAGATGAATTATCAGAAGAGGACCGTTTAACGGTAGCTAGAGCACGAAAGATTGAACGTTTCTTATCACAGCCTTTCTTTGTAGCGGAAGTATTCACAGGCTCTCCGGGCAAATATGTTAGTCTTGTAAAAACAATCAAAGGTTTTCAAATGATTCTTTCCGGAGAATTAGACAACCTTCCTGAACAAGCTTTTTATTTAGTGGGTGATATCGATGAAGCAGCTGCAAAAGCTGCAATTTCGCAAGCGGGGGGTTAA---
>Goswamia
ATGAAAATCAATATTCTC---GCTTTTGGAGTTTCTGCATCGGTAGAAAAGAGTGTAGGTTATATTACTCAAATAATTGGTCCGGTACTAGATGTGGCTTTTCCTTCAGGTAAAATGCCCAATATCTATAACTCCCTAGTAATCAAAGGAAAAAATCCAGCGGGTCAGGAAATTAATGTTACTTGTGAAGTACAACAATTGTTGGGGAATAATAAGGTTCGAACCGTAGCTATGAGTGCTACAGACGGTCTAACAAGAGGAATGCAAGTCGTTGATACAGGGGCTCCTCTCGGTGTTCCCGTCGGTGAATCCACTCTTGGACGAATATTCAATGTTCTAGGAGAACCTGTTGATAATTTGGGTCCCGTAGATGCTAACGAAACATCTCCTATTCACAAATCTGCTCCTGCTTTCACACAATTGGATACCAAACTATCTATATTTGAAACTGGGATTAAAGTAGTGGATCTCTTAGCTCCTTATCGTCGTGGTGGAAAAATCGGATTGTTCGGAGGAGCCGGAGTTGGAAAGACAGTTCTTATCATGGAATCGATCAATAACATTGCTAAAGCCCACGGAGGTGTATCTGTATTTGGTGGAGTAGGGGAACGTACACGCGAAGGAAATGATCTCTATATGGAAATGAAAGAATCCAAAGTTATTAATGAACAGAATGTCTCAGAATCAAAGGTGGCTCTGGTATATGGTCAAATGAATGAATCGCCAGGAGCTCGTATGAGGGTTGGTTTAACCGCGTCAACAATGGCTGAGTATTTTCGGGATGTTAATAAACAAGATGTACTCTTATTCATTGATAATATTTTCCGTTTTGTACAAGCAGGATCCGAGGTTTCTGCCTTATTGGGAAGAATGCCCTCCGCTGTGGGTTACCAACCAACTCTTAGTACAGAAATGGGTTCCTTACAAGAAAGGATCACTTCTACCAAGGAAGGATCCATAACTTCCATTCAAGCAGTTTATGTACCTGCCGATGATTTGACCGACCCAGCCCCTGCCACAACATTCGCACATTTAGACGCTACCACTGTTCTATCAAGAGGATTAGCTGCGAAGGGTATTTATCCGGCCGTGGATCCACTAGATTCAACTTCAACTATGTTACAACCCTCGATTGTGGGGGAGGAACATTATGAGACTGCACAGGGGGTTAAACAAACTCTGCAACGTTATAAGGAACTACAAGACATTATAGCTATTCTTGGACTGGATGAATTATCGGAAGAGGATCGTTTAATCGTAGCTAGAGCACGAAAGATTGAACGTTTCTTGTCACAACCTTTCTTCGTAGCGGAAGTATTCACAGGCTCTCCGGGCAAATACGTCAGTCTCGTACAAACAATCAAAGGTTTTCAAATGATTCTTTCCGGAGAATTAGACAACCTTCCCGAACAAGCTTTTTATTCAGTGGGTGATATCGATGAAGCAGCTGCAAAAGCTGCAATTTCACAAGTGGGGGTTAATTAG
>Ophioglossum_austroasiaticum
ATGAAAATCAATATTCTT---GCTTTTGGAGTTTCCGCATCGGTAGAAAAGAGTGTAGGTTATATTACTCAAATAATTGGTCCGGTACTAGATGCGGCTTTTCCTTCAGATAGAATGCCCAATATATATAATTCCTTGGTAATCAAAGGGAAAAATCCAGCAGGTCAAGAAATTAATGTTACTTGTGAGGTACAACAATTATTGGGTAATAATAGGGTTCGGGCCGTGGCTATGAGTGCTACGGACGGTCTAACGAGAGGAATGCAAGTTTTTGACACAGGAGCTCCTCTTGTTGTTCCCGTTGGTGAATCCACTCTTGGACGAATATTTAATGTTCTAGGAGAACCTGTTGATGAGTTGGGTCCCGTAGATGCTGACGAAACATCTCCTATTCACAAACCTGCTCCTGCTTTCACACAGTTGGATACCAAATTATCCATATTTGAAACCGGGATTAAAGTGGTGGATCTCTTAGCTCCTTATCGTCGTGGTGGAAAAATCGGATTGTTTGGGGGAGCCGGAGTTGGAAAAACGGTTCTTATCATGGAATTGATTAACAACATTGCTAAAGCCCACGGAGGTGTATCTGTATCTGGTGGGGTAGGGGAACGTACACGCGAAGGAAATGATCTCTATATGGAAATGAAAGAATCAAAAGTTATTAATGAACAGAATGTCTCGGAATCAAAAGTAGCTCTGGTATATGGTCAAATGAATGAATCGCCCGGAGCTCGTATGAGGGTTGGTTTAACCGCGTTAACAATGGCCGAGTATTTTCGGGATGTTAATAAACAAGATGTACTCCTATCTATTGATAATATTTTCCGTTTCGTACAAGCAGGATCCGAGGTTTCTGCCTTATTGGGGAGAATGCCCTCCGCTGTAGGTTACCAACCGACTCTTAGTACAGAGATGGGTTCCTTACAAGAAAGGATCACTTCTACCAAGGAAGGATCCATAACTTCCATTCAAGCGGTTTATGTACCTGCCGACGATTTGACTGACCCAGCCCCTGCCACAACATTTGCACATCCAGATGCTACCACTGTTCTCTCAAGAGGATTAGCTGCGAAGGGTATTTATCCGGCCGTGGATCCACTAGATTCAACTTCAACCATGTTACAACCCTTGATTGTGGGTGAGGAACATTATAAGACTGCGCAGGGAGTTAAACAGACTCTGCAACGTTATAAGGAACTCCAAGACATTATAGCTATTCTCGGACTGGATGAATTATCGGAAGAGGACCGTTTAACGGTAGCTAGAGCACGAAAGATTGAACGTTTCTTATCACAGCCTTTCTTTGTAGCAGAAGTATTCACGGGCTCTCCGGGCAAATATGTTAGTCTCGTAAAAACAATCAAAGGTTTCCAAATGATTCTTTCCGGAGAATTAGACAACCTTCCCGAACAAGCTTTTTATTCAGTGGGTGACATCGATGAAGCAGCTGCAAAAGCTGCAATTTCGCAAGCGGGGGGTTAA---
>Ophioglossum_californicum
ATGAAAATCAATATTCTT---GCTTTTGGAGTTTCCGCATCGGTAGAAAAGAGTGTAGGTTATATTACTCAAATAATTGGTCCGGTACTAGATGCGGCTTTTCCTTCAGATAGAATGCCCAATATATATAATTCCTTGGTAATCAAAGGTAAAAATCCAGCAGGTCAAGAAATTAATGTTACTTGTGAGGTACAACAATTATTGGGTAATAATAGGGTTCGGGCCGTGGCTATGAGTGCTACGGACGGTCTAACGAGAGGAATGCCAGTTTTTGACACAGGAGCTCCTCTTGTTGTTCCCGTTGGTGAATCCACTCTTGGACGAATATTTAATGTTCTAGGAGAACCTGTCGATGAGTTGGGTCCCGTAGATGCTGACGAAACATCTCCTATTCACAAACCTGCTCCTGCTTTCACACAGTTGGATACCAAATTATCCATATTTGAAACCGGGATTAAAGTGGTGGATCTCTTAGCTCCTTATCGTCGTGGTGGAAAAATCGGATTGTTTGGGGGAGCCGGAGTTGGAAAAACGGTTCTTATCATGGAATTGATTAACAACATTGCTAAAGCCCACGGAGGTGTATCTGTATCTGGTGGGGTAGGGGAACGTACACGCGAAGGAAATGATCTCTATATGGAAATGAAAGAATCAAAAGTTATTAATGAACAGAATGTCTCGGAATCAAAAGTAGCTCTGGTATATGGTCAAATGAATGAATCGCCCGGAGCTCGTATGAGGGTTGGTTTAACCGCGTTAACAATGGCCGAGTATTTTCGGGATGTTAATAAACAAGATGTACTCCTATCTATTGATAATATTTTCCGTTTCGTACAAGCAGGATCCGAGGTTTCTGCCTTATTGGGGAGAATGCCCTCCGCTGTAGGTTACCAACCGACTCTTAGTACAGAGATGGGTTCCTTACAAGAAAGGATCACTTCTACCAAGGAAGGATCCATAACTTCCATTCAAGCGGTTTATGTACCTGCCGACGATTTGACTGACCCAGCCCCTGCCACAACATTTGCACATCTAGATGCTACCACTGTTCTCTCAAGAGGATTAGCTGCGAAGGGTATTTATCCGGCCGTGGATCCACTAGATTCAACTTCAACCATGTTACAACCCTTGATTGTGGGTGAGGAACATTATAAGACTGCGCAGGGAGTTAAACAGACTCTGCAACGTTATAAGGAACTCCAAGACATTATAGCTATTCTCGGACTGGATGAATTATCGGAAGAGGACCGTTTAACGGTAGCTAGAGCACGAAAGATTGAACGTTTCTTATCACAGCCTTTCTTTGTAGCAGAAGTATTCACGGGCTCTCCGGGCAAATATGTTAGTCTCGTAAAAACAATCAAAGGTTTCCAAATGATTCTTTCCGGAGAATTAGACAACCTTCCCGAACAAGCTTTTTATTCAGTGGGTGACATCGATGAAGCAGCTGCAAAAGCTGCAATTTCGCAAGCGGGGGGTTAA---
>Cheiroglossa
ATGAAAATCAATCTTCTC---GCTTCTAAAGTTTCAGCATCGGTAGAAAAGAATGCAGGTTACATTACTCAAATAATTGGTCCAGTACTAGATGCAGTTTTTCCTTCAGGTCGAATGCCCAATATCTATAATTCCTTGGTAATCAAAGGAAAAAATCCAGCGGGTCAAGAAATTAATGTTACTTGTGAGGTGCAACAATTACTGGGGAATAATAAGGTTCGTGCCGTGGCTATGAGTGCTACGGAAGGTCTAACGAGAGGAATGCAAGTCATTGACACAGGAGCTCCTCTCGGTGTTCCCGTTGGTGAATCCACTCTTGGACGAATATTCAATGTTCTAGGAGAACCTGTTGATGAGTTGGGTCCCGTGGATGCTAGCGAAAAATCTCCTATTCACAAGTCTGCTCCTGCTTTTACACAGTTGGATACCAAACTATCCATATTTGAAACCGGGATTAAAGTGGTAGATCTCTTAGCTCCTTATCGTCGTGGTGGAAAAATCGGATTGTTTGGAGGAGCCGGAGTTGGAAAGACAGTTCTTATCATGGAATTGATCAATAACATTGCTAAAGCCCACGGAGGTGTATCTGTATTTGGTGGAGTGGGGGAACGCACACGCGAAGGAAACGATCTCTATATGGAAATGAAAGAATCAAAAGTTATTAATGAACAGAATGTCTCAGAATCAAAAGTGGCTCTGGTATATGGTCAAATGAATGAATCGCCAGGAGCTCGTATGAGGGTTGGTTTAACCGCGTTAACAATGGCCGAGTATTTTCGGGATGTTAATAAACAAGATGTACTCTTATTCATTGATAATATTTTCCGTTTCGTACAAGCAGGATCCGAAGTTTCTGCCTTATTAGGGAGAATGCCTTCTGCTGTAGGTTACCAACCGACTCTTGGTACAGAGATGGGTTCCTTACAAGAAAGAATTACTTCTACTAAGGAAGGATCCATAACTTCCATTCAAGCGGTTTATGTGCCTGCCGACGATTTGACCGACCCAGCCCCTGCCACAACATTTGCACATCTAGACGCTACCACTGTTCTCTCAAGAGGATTAGCAGCGAAGGGCATTTATCCGGCTGTGGATCCACTAGATTCGACTTCAACCATGTTACAACCCTCAATTGTGGGGGAGGAACATTATGGGATTGCACAAGGAGTTAAACAAACTCTGCAACGTTATAAGGAACTCCAAGACATTATAGCTATTCTTGGACTGGATGAATTATCGGAAGAGGATCGTTTAACAGTCGCTAGAGCACGAAAGATTGAACGCTTTTTATCACAGCCCTTCTTCGTAGCGGAAGTATTCACAGGCTCTCCGGGCAAGTATGTTAGTCTTGTAAGAACAATCAAAGGTTTTCAAATGATTCTTTCCGGAGAATTAGACAGCCTTCCCGAACAAGCTTTTTATTCAGTAGGTGATATCGATGAAGCAGCTGCAAAAGCTGCGATTTCGTAA---------------
>Ophioderma
ATGAAAATAAATCTTCTC---ACTTCTGGGGTTTCCGCATCGGTAGAAAACAATGTGGGTTATATTATCCAAATAATTGGTCCAGTACTAGATGCAGCTTTCCCTTCAGGTCGAATGCCCAATATCTATAATTCTTTGATAATCAAAGGAATAAATCCAGCAGGTCAAGAAATTAATGTTACTTGTGAGGTACAACAATTACTGGGCAATAATAAGATTCGTGCCGTGGCTATGAGCGCTACGGAAGGTCTAACAAGAGGAATGCAAGTAGTTGATACAGGAGCTCCTCTCGATGTTCCTGTTGGTGAATCAACTCTTGGACGAATCTTTAATGTTTTAGGAGAACCTGTTGATGAATTGGGTCCTGTAGATACTACCAAAAGATCTCCAATTCACAAATCTGCTCCTGCTTTTACACAATTGGATACAAAATTATCCATATTTGAAACTGGGATAAAAGTAGTGGATCTTTTAGCTCCTTATCGTCGTGGTGGAAAAATAGGATTGTTTGGAGGAGCTGGAGTTGGAAAAACAGTTCTTATTATGGAATTGATTAATAACATAGCTAAAGCTCACGGAGGTGTATCTGTATTTGGTGGAGTGGGAGAACGTACACGCGAAGGGAACGATCTTTATACGGAAATGAAAGAATCAAAAGTTATTAATGAACAAAATATATCAGAATCTAAAGTAGCTCTCGTATATGGTCAAATGAATGAATCACCAGGTGCTCGTATGAGGGTTGGTTTAACAGCATTAACAATGGCCGAGTATTTCCGAGATGTTAATAAACAAGATGTACTTTTATTTATTGATAATATTTTTCGTTTCGTACAAGCAGGATCCGAAGTTTCTGCCTTATTAGGTAGAATGCCCTCCGCTGTCGGTTACCAACCAACTCTTGGTACAGAGATGGGCTGCTTACAAGAAAGAATCACTTCTACTAAAGAAGGATCCATAACTTCCATTCAAGCGGTTTATGTACCTGCCGATGATTTGACCGATCCAGCCCCTGCCACAACATTTGCACATCTAGACGCTACCACTGTTTTATCAAGAGGATTAGCGGCAAAGGGTATTTATCCGGCTGTGGATCCACTAGATTCGACTTCAACCATGTTACAACCTTCAATTGTGGGTGAGGAACATTATGGGATTGCACAAGGAGTTAAACAAACTCTGCAACGTTATAGGGAACTCCAAGATATTATAGCTATTCTTGGACTGGATGAATTATCGGAAGAGGATCGTTTAACAGTCGCTAGAGCACGAAAGATTGAACGTTTCTTATCACAACCCTTCTTCGTGGCGGAAGTATTTACAGGTTCTCCAGGAAAATATGTTAGTCTTATAAGAACAATAAAAGGTTTTCAAATGATTCTTTCTGGTGAATTAGACAACCTTCCTGAACAAGCCTTTTATTTAGTCGGTAGTATTGATGAAGCAGCTGCAAAAGCTGCGATTTCATAA---------------
>Psilotum
ATGAAAATAAATCTTCTT---ACTTTTGGAGTTTCTACGTTGGTAGAACGTAATATAGGTTATATCACTCAAATTATTGGTCCCGTATTAGATGCAGCGTTTCCTCCGGGTAAGATGCCTAATATTTATAATTCCTTGATAGTCAAGGGACAAAATCCCGCGGGTCAACAGATCAATGTTACTTGTGAAGTACAACAATTATTGGGAAATAATAAGGTTAGAGCCATAGCGATGAGTGCCACAGATGGTCTAACCAGAGGTATGGAGGTCATTGATACAGGAGCTCCTCTTAGTGTTCCTGTCGGTCAAGCAACTCTCGGACGAATCTTCAATGTTCTAGGAGAACCTGTGGATAATCTAGGTCCTATAAATGCGGACAAAAAATCTTCCATTCATGAACCTGCTCCTGCTTTTACACAGCTAGATACCAAATTATCAATATTTGAAACCGGAATTAAAGTAGTCGATCTTTTGGCTCCCTATCGCCGTGGAGGAAAGATTGGATTGTTTGGAGGAGCTGGAGTTGGAAAAACAGTTCTTATTATGGAATTGATTAATAACATTGCTAAAGCTCATGGGGGTGTATCTGTCTTTGGTGGCGTAGGAGAACGTACGCGCGAAGGAAATGATCTTTACACAGAAATGAAGGAATCAAAAGTCATTAATGAACAAAATCTATCTGAATCAAAAGTGGCTTTAGTTTATGGTCAAATGAATGAACCGCCGGGCGCTCGTATGAGAGTTGGACTAACTGCCCTAACAATAGCGGAATATTTCCGGGACGTTAATAAACAAGATGTACTTTTATTCATTGATAATATCTTCCGTTTTGTTCAAGCGGGATCCGAAGTTTCTGCTCTATTAGGTAGAATGCCTTCTGCCGTAGGTTATCAACCAACCCTTAGTACAGAAATGGGTTCTTTACAGGAAAGGATTACCTCTACTAAGGAAGGCTCTATAACTTCCATTCAAGCAGTTTATGTACCTGCTGACGATTTGACCGATCCGGCTCCTGCTACAACATTTGCACATTTGGATGCGACTACTGTACTTTCAAGAGGATTAGCTGCAAAGGGCATTTATCCAGCCGTAGATCCTTTGGATTCAACTTCAACTATGCTGCAGCCCTGGATAGTAGGCGAAGAACATTACGAAACTGCACAGGGAGTAAAACAAACTTTACAACGTTACAAGGAACTTCAAGACATTATAGCTATTCTTGGACTGGATGAGTTATCGGAAGAGGACCGTTTAACGGTAGCTAGAGCGCGGAAAATTGAACGTTTCTTATCACAACCCTTCTTTGTAGCAGAAGTCTTTACGGGCTCTCCGGGAAAATATGTTAGTCTTGCAGAAACCATTAAAGGTTTTCAAATGATTCTTTCCGGGGAATTAGATAGTCTCCCCGAACAAGCCTTCTATTTGGTGGGAAATATTGAGGAAGCGACTGCAAAAGCTGGAATCTCACAAATGGAGGATTAA---
>Mankyua
ATGAAAATCAACTTTCTT---ACTTTTAGGGCTTCCACTTCAATAGAACAAAATATCGGTTATATTACTCAAATTATTGGTCCAGTACTGGATGCAACTTTTTCTCCAGGCAAAACACCCAATATTTATAATTCTTTAATCGTCGAAGGACAAAACCCAGCAGGTCAGCAGATTAATGTTACTTGTGAGGTACAGCAATTATTGGGAAATAATAAGGTTAGAACCGTAGCTATGAGTGCTACAGATGGTCTAACGAGAGGAATGAGAGTTATCGATACGGGAGCTCCTCTCAGCGTTCCTGTTGGTCAAGTTACTCTTGGACGAATTTTAAATGTTCTTGGAGAACCAGTTGATGATCTAGGCCCTATAGACATTGGCGAGACGTCTTCTATTCACAAATCTGCCCCTGCTTTTACACAATTGGATACCAAACTATCCATATTTGAGACTGGCATTAAAGTGGTGGATCTTCTAGCTCCTTATCGTCGCGGAGGAAAAATTGGATTATTTGGAGGAGCCGGAGTTGGAAAGACAGTTCTTATCATGGAATCGATCAATAACATTGCCAAAGCTCATGGGGGTGTCTCTGTATTTGGCGGAGTGGGGGAACGTACGCGCGAAGGTAATGATCTCTACATGGAAATGAAAGAATCAGGAGTCATTAATGAACAAAATGTATCGAAATCAAAAGTAGCTCTAGTATATGGTCAAATGAATGAATCGCCAGGAGCTCGCATGAGGGTTGGCTTAACTGCTTTAACAATGGCCGAATATTTCCGGGATGTTAATAAGCAAGATGTACTTTTATTTATTGATAATATTTTCCGTTTTGTACAAGCAGGATCTGAGGTTTCTGCCTTATTAGGTAGAATGCCTTCTGCCGTGGGTTACCAACCGACCCTAAGCACAGAGATGGGTGCCTTACAAGAAAGGATCACTTCTACTAAGGAAGGGTCTATAACTTCCATTCAAGCAGTTTACGTACCTGCTGATGACTTGACTGACCCAGCTCCTGCTACAACATTTGCACATCTAGACGCTACTACTGTTCTTTCAAGAGGATTAGCCGCAAAGGGCATTTATCCGGCCGTAGATCCTCTAGATTCAACTTCAACTATGCTGCAACCCTCGATTGTGGGTGAGGAGCATTATGAAACTGCCCAAGGGGTTAAACAAACCCTGCAACGTTATAAGGAACCTCAAGACATTATAGCTATTCTTGGACTGGATGAATTATCAGAGGAGGACCGTTTAACAGTAGCTAGAGCGCGAAAGATTGAACGATTCCTATCGCAACCTTTCTTCGTAGCAGAAGTTTTTACGGGTTCTCCAGGCAAATATGTTAGTCTTGTAGAAACAATTAAAGGTTTTCAAATGATTCTTTCTGGAGAATTGGACAACCTTCCCGAACAAGCTTTTTATTTAGTAGGTAATATTGATGAAGCGACTGCAAAAGCTGCAATTTTACAAGCGGGGAGTTGA---
>Helminthostachys
ATGAAAGAAAATCCCCTT---GCTTTTAGAGCTTCCGCATCGGTAGAACAGGGTGTAGGTTATATTACTCAAATTATTGGTCCAGTGCTGGATGCAGCTTTTCCCCCGGGTAGAATGCCTAATATTTATAATTCCCTGGTAATCAGGGGACAAAATCCGGCGGGTCAGCAAATTAGTGTTACTTGTGAGGTACAGCAATTATTGGGAAATAATAAGGTTAGAGCCATCGCTATGAGTGCCACAGATGGTCTAACGAGAGGAATGAGAGTCACTGACACGGGAGCTCCTCTCAGTATTCCTGTTGGTGAAGCTACTCCCGGACGAATCTTTAATGTTCTCGGAGAACCAGTTGATGATCTGGGTCCTGTAGACGCTAGCGAAACATCTCCTATTCACAAACCTGCTCCTGCTTTCACACGGCTGGATACCAAACTATCCATATTTGAAACCGGAATTAAAGTGGTAGATCTCCTAGCTCCTTACCGTCGCGGAGGAAAAATTGGATTATTCGGAGGAGCCGGAGTCGGAAAGACAGTTCTTATCATGGAATCGATCAATAACATTGCTAAAGCCCATGGGGGTGTATCCGTATTCGGTGGAGTAGGAGAACGTACGCGTGAGGGAAATGATCTCTACATGGAAATGAAAGAATCAAAAGTTATTAATGAACAGAATATATCAGAATCGAAAGTAGCTCTAGTATATGGTCAGATGAATGAATCGCCAGGAGCTCGTATGAGGGTTGGTTTAACCGCTTTAACGATGGCCGAATACTTCCGGGACATTAATAAACAAGATGTACTCTTATTTATTGATAATATCTTCCGTTTCGTACAAGCAGGATCCGAGGTTTCTGCCTTATTGGGTAGAATGCCCTCTGCCGTGGGTTATCAACCGACCCTTAGCACAGAGATGGGTTCCTTACAAGAAAGGATCACTTCTACCAAAGAAGGCTCCATAACTTCCATTCAAGCGGTTTACGTACCTGCTGATGATTTGACCGACCCGGCTCCTGCTACAACATTTGCGCATCCAGATGCTACTACTGTTCTTTCAAGAGGATTAGCTGCAAAGGGTATTTACCCGGCCGTGGATCCCCTAGATTCAACTTCAACCATGTTACAACCCTCAATTGTGGGTGAAGAGCATTATGAAACTGCGCAGGGAGTTAAACAAACTCTGCAACGTTATAAGGAACTCCAAGACATTATAGCTATTCTTGGATTGGATGAATTATCGGAGGAGGACCGTTTAACGGTAGCTAGGGCACGAAAAATTGAACGTTTCTTATCACAACCTTTCTTCGTAGCAGAAGTTTTTACAGGTTCTCCAGGCAAATATGTTAGTCTCATAGAAACAATTAAGGGTTTTCAAATGATTCTTTCGGGGGAATTGGATAACCTTCCCGAACAAGCTTTTTATTCAGTGGGAAATATCGATGAAGCGACTGCAAAAGCTGCAATTTTACAAGCGGGGGGTTGA---
>Dryopteris
ATGAAAACCAGTTCTCTC---TCTTTCGAAATTTCTGAATTGGTGGAAAAAAATGTGGGCTACATCACTCAGATCATTGGACCAGCATTGGATGTGGCTTCCTCCCCGGGGGAGATGCCCAATATCTACAACTCACTAATAGTCAAGGGACAAAATCCAGCAGGTCAGCAGATTAATGTTACTTGTGAGGTTCAACAATTATTAGGTAATAATGAAGTAAGAGCCGTAGCTATGAGTGCCACAGACGGTTTGACGAGAGGTATGGGTGCTGTTGATACGGGAGCCCCCCTTAGTGTCCCCGTTGGTGAAACTACTCCTGGCCGAATATCTAACGTCCTCGGTGAACCCGTAGATAATTTGGGTCCCGTGCGAAGTAGTGCGACATTTCCAATTCACAGGCCCGCTCCGGCATTTACCCAGTTGGATACCAAATTATCAATTTTCGAAACGGGTATAAAAGTTGTGGATCTTTTGGCTCCGTACCGGAGAGGCGGAAAAATCGGGTTACTTGGTGGGGCTGGAGTTGGAAAGACGGTTCTTATTACGGAATCAATCAATAATATTGCGAAAGCTCATGGAGGTGTATCCGTATCCGGCGGGGTGGGAGAACGTACACGTGAAGGTAATGACCTTTACATGGAAATGAAAGAATCAAAAGTTATTAATGAACAAAACATTTCGGAGTCAAAAGTAGCTTTGGTTTATGGTCAGATGAATGAACCACCGGGAGCTCGTATGAGAGTTGGCTCAACCGCTCTAACAATGGCGGAATACTTTCGAGACGTTAACAAACAAGATGTACCCTTATTTATTGACAATATTTTTCGCTTCGTCCAGGCGGGATCGGAGGTCTCGGCATTACTGGGTAGGATGCCTTCCGCCGTGGGTTATCAACCGACCCTTGGTACAGAAATGGGATCATTACAGGAAAGAATTACTTCCACCAAGGAGGGATCAATAACTTCCATTCAAGCTGTTTACGTACCTGCGGATGATTTGACTGACCCGGCTCCCGCCACGACATCTGCACACTTAGACGCCACTACTGTGCCTTCAAGGGGATTGGCGGCGAAGGGTATTTACCCAGCCGTGGACCCGCTGGATTCGACCTCGACTATGTCGCAGCCTTGGATTGTGGGTGAGGAGCACTACGACACGGCACAGGGAGTTAAGCAGACTTTGCAACGTTACAAGGAACTTCAAGATATTATAGCTATTCCTGGACTAGACGAGTTATCCGAAGAGGATCGCTTAACGGTAGCTAGGGCTAGAAAAATAGAACGTTTCTTATCACAACCTTTTCTTGTAGCGGAAGTTTTCACCGGATCTCCGGGTAAATACGTCAGTTTATCGGAAACCATTAAGGGATTTCAAATGATTCTTTCTGGAGAGTTGGATAATCTTCCCGAACAAGCTTTTTACTTGGTTGGCAATATCGATGAAGCTACCGCAAAAGCTGCGGCTTTGCAAGTGGAGGGTCAGTAA
>Ginkgo
ATGAGAACCAATCTTATTATTGCTCTTGGAGTTTCCACACTTGTGGAAAAGAATGTGGGACGTATTGCTCAAATCATTGGCCCGGTACTGGATGTAACTTTTCCCCCGGGCAATATGCCTAATATTTTCAATTCTTTGATAGTGAAGGGTCAAGATACAGCTGGTCAGGAAATTCATGTTACTTGTGAGGTACAACAATTATTAGGAAATAATAGAGTTAGAGCTGTAGCTATGAATGCTACAGATGGTCTGATGAGAGGAATGAAAGTGATTGACACAGGAGCTCCTCTGAGTGTTCCAGTTGGTGGAGCTACTCTTGGACGAATTTTCAATGTTCTTGGAGAACCTGTCGATAATTTAGGTCCTGTAGATGCTCGCACAACATCCCCTATTCATAGACCTGCTCCTGCCTTTACGCAGTTGGATACCAAATTATCAATCTTCGAAACAGGCATTAAAGTGGTGGATCTTTTAGCTCCTTATCGACGTGGAGGAAAGATCGGACTATTCGGGGGAGCTGGAGTGGGTAAAACAGTACTCATCATGGAGTTAATCAACAACATTGCTAAGGCTCATGGAGGTGTATCTGTATTTGGCGGAGTAGGGGAACGTACTCGTGAAGGGAATGATCTTTACGTGGAAATGAAAGAATCAGGAGTAATTAATGAGCAAAACATCTCAGAATCAAAAGTAGCTCTGGTCTATGGTCAGATGAATGAACCACCAGGAGCTCGTATGAGAGTTGGTTTAACTGCCTTAACCATGGCTGAATATTCCCGAGATGTCAATGAGCAAGACGTACTCTTATTTATCGACAATATCTTCCGCTTTGTCCAAGCAGGATCAGAAGTATCCGCCTTATTAGGTAGAATGCCTTCTGCTGTGGGTTATCAGCCAACTCTTAGCACGGAAATGGGTTCTTTGCAAGAGAGAATTACTTCTACTAAAGAGGGATCTATAACCTCCATTCAAGCAGTTTATGTACCTGCGGACGATTTGACCGACCCTGCTCCTGCTACGACATTTGCACATTTAGATGCTACTACCGTACTATCGAGAGGATTAGCTTCCAAAGGTATCTATCCAGCAGTAGATCCTTTAGATTCAACGTCGACTATGCTCCAACCTTGGATTGTGGGCGAGGAACATTACGAAACCGCACAAGGAGTTAAGCAAACTTCACAACGTTATAAAGAACTTCAAGACATTATAGCTATTCTTGGACTGGACGAATTATCAGAAGAAGATCGTTTAACCGTAGCAAGAGCACGAAAAATTGAACGTTTTTTATCACAACCCTTTTTCGTAGCAGAGGTCTTCACCGGTTCCCCGGGCAAATATGTCAGTCTCGTAGAAACAATTAGAGGTTTTAAAATGATCCTTTCTGGAGAATTAGATGGTCTCCCCGAACAGGCTTTTTATTTGGTAGGTAACATTGATGAAGCTACCGCGAAGGCTATGAACTTCAAAGTGGAGAGTTAA---
>Huperzia
ATGGAAATAAATCCTTTT---GCTCTTGGGGTTTCTACACTTGTCGAAAAAAATGTAGGATATATCACTCAGATTATTGGCCCAGTCTTAGATGTAGCTTTTCCTCCGGGTAAGATGCCCAATATTTATAACTCTTCGATAATTAAAGGTAAAAATCCGGCTGGACAAGAAATGAATGTGACTTGTGAGGTACAACAATTATTAGGAAATAATAAAGTTAGAGCTGTAGCTATGAGTGCTACAGATGGGCTAACGCGCGAAATGAAAGTTGTTGACACAGGAGCTCCTCTGAGTGTTCCAGTTGGTGAAGCTACTCTTGGACGAATTTTTAATGTTCTCGGAGAACCTGTGGATAATCTGGGTTCTGTAGATGCTGGCACAACATCCCCTATTCATAGATCAGCTCCAGCCTTTGCACAGTCAGATACCAAATTATCCATTTTCGAAACGGGAATAAAAGTAGTAGATCTTTTAGCTCCTTACCGTCGCGGAGGAAAGATCGGATTATTTGGAGGAGCCGGGGTGGGAAAAACAGTACTAATCATGGAATTAATTAACAACATTGCTAAGGCTCATGGAGGTGTATCTGTATTCGGTGGAGTAGGAGAACGTACTCGCGAGGGTAATGACCTTTACATGGAAATGAAAGAATCAAAGGTGATTAATGAGCAAAACATTTCAGAATCGAAAGTAGCTTTAGTCTATGGTCAGATGAATGAACCACCAGGAGCTCGTATGAGAGTTGGTTTAACCGCTCTAACCATGGCTGAATATTTTCGAGATGTTAATAAGCAAGACGTACTTCTATTTATTGACAATATTTTTCGTTTCGTCCAAGCAGGATCAGAAGTTTCTGCTTTATCAGGTAGAATGCCCTCCGCTGTGGGTTATCAGCCAACTCTTGGCACAGAAATGGGTTCCCTGCAGGAAAGAATCACTTCTACAAAAGAAGGATCTATAACCTCCATTCAGGCAGTTTATGTACCTGCAGACGATTTGACTGACCCTGCTCCTGCTACAACATTTGCGCACCTAGATGCTACTACTGTGCTATCAAGAGGTTTAGCTGCCAAAGGTATTTATCCAGCTGTAGATCCCTCAGATTCAACTCCTACTATGCTTCAACCTTGGATTGTGGGCGAACAACACTATGAAACCGCACAGGAAGTTAAGCAAACTTTACAGCGTTATAAAGAACTTCAAGACATTATAGCTATTCTTGGACTTGATGAATCATCAGAAGAGGATCGTTTAACCGTAGCAAGAGCACGAAAAATTGAACGTTTCTTATCACAACCTTTTTTTGTAGCAGAGGTGTTTACCGGTTCTCCAGGTAAATATGTTACTCTCGTAGAAACAATCAAAGGTTTTCAAATGATCCTTTCTGGAGAATTGGATAATCTTCCCGAACAAGCTTTTTATTTGGTAGGTGATATTAATGAAGCTACCGCAAAGGCTGCAACCTCACAAGTGGAGAATTAA---
>Botrypus
ATGAAAATCAATCATCTT---ACTTTTGGAGCTTCTGCATCGGTAGAACAGAGTGTAGGTTATATTACTCAAATCATTGGTCCAGTACTGGATGCGGCTTTTCCTCCAGGTGGAATGCCTAATATTTACAATTCCTTGATAGTGAAGGGACAAAATCCAGCAGGTCAACAGATTAATGTTACTCGTGAGGTACAGCAATTATTGGGTAATAATAAGGTTAGGGCCGTCGCTACGAGTGCTACAGACGGTCTAACGAGAGGAATGAAAGTCATTGACACGGGAGCTCCTCTCAGTGTTCCTGTTGGTGAAGCTACTCTCGGACGAATCTTTAATGTTCTCGGAGAACCAGTTGATGATCCAGGTCCTGTAGATGCTAACGAAACATCTCCTATTCACAAACCCGCTCCTGCTTTCACACAATTGGATACCAAATTATCCATATTTGAAACCGGAATTAAAGTGGTGGATCTCTCAGCCCCTTATCGTCGCGGGGGTAAAATTGGATTATTCGGAGGAGCTGGAGTCGGAAAAACAGTTCCTATCACGGAATCGATCAATAACATTGCCAAAGCCCATGGAGGTGTATCTGTATCTGGTGGAGTGGGAGAACGTACGCGTGAGGGGAATGATCCCTACATGGAAATGAAAGAATCGAAAGTGATTAATGAACAGAATATATCAGAATCGAAAGTAGCTCTAGTGTATGGTCAGATGAATGAATCGCCAGGAGCTCGTATGAGAGTTGGTTTAACTGCCTCAACGATGGCCGAATATTCCCGAGATGTTAATAAGCAAGATGTACTCTCACTCATTGATAATATCTTCCGTTTCGTACAAGCAGGATCCGAGGTTTCTGCCTTATTAGGTAGAATGCCCTCTGCTGTGGGTTACCAACCGACCCTTAGCACAGAAATGGGTTCCTTACAAGAAAGGATCACTCCTACCAAAGAAGGTTCCATAACTTCCATTCAAGCGGTTTACGTACCTGCTGACGATTTGACCGACCCAGCTCCTGCTACAACATCCGCACATCCAGACGCTACTACTGTTCCTTCAAGAGGATTAGCTGCGAAGGGTATTCATCCGGCCGTAGATCCCCTAGATTCAACTTCAACCATGCTACAACCCGGGATTGTGGGTGAGGAGCATTATGAAACTGCGCAAGGAGTTAAACAAACTCTGCAACGTTATAAGGAACCTCAAGACATTATAGCTATTCCTGGACTGGATGAATTATCGGAGGAGGACCGTTTAACGGTAGCTAGAGCGCGAAAGATTGAACGTTTCTTATCACAACCTCTCTTCGTAGCAGAAGTCTTTACAGGTTCTCCAGGCAAATATGTTAGTCTCGTAGAAACAATTAAAGGTTTTCGAATGATTCTTTCCGGAGAATTAGATAACCCTCCTGAACAAGCTTTTTATTCGGTAGGGAATATCGATGAAGCGACTGCAAAGGCTGCAATTTTACAAGTGGGGAGTTAA---
>Rhizoglossum
ATGAAAATCAATATTCTC---GCTTTTGGAGTTTCCGCATCGGTGGAAAAGAATGTAGGTTATATTACTCAAATAATTGGTCCAGTACTAGATGCGACTTTTCCTTCAGGTAAAATGCCCAATATTTATAATTCCTTGGTAATCAAAGGAAAAAATCCAGCGGGTCAAGAAATTGATGTTACTTGTGAGGTACAACAATTATTGGGGAATAATAAAGTTCGGGCCGTGGCTATGAGTGCTACGGACGGTCTAACGAGAGGAATGCAAGTCGCTGACACAGGAGCTCCTCTCGCTGTTCCTGTTGGTGAATCCACTCTTGGACGAATATTCAATGTTCTAGGAGAACCTGTTGATGATTTGGGTCCCGTGGATGCTAACAAAAAATCTCCTATTCACAAACCAGCTCCTGCTTTCACACAGTTGGATACCAGATTATCCATATTTGAAACCGGGATTAAAGTAGTGGATCTTTTAGCTCCCTATCGTCGTGGTGGAAAGATCGGATTGTTCGGAGGAGCCGGAGTTGGAAAGACAGTTCTTATCATGGAATTGATCAATAACATTGCTAAAGCCCACGGAGGTGTATCTGTATTTGGTGGAGTGGGGGAACGTACACGCGAAGGAAATGATCTCTATATGGAGATGAAAGAATCAAAAGTTATTAATGAACAGAATGTCTCGGAATCAAAAGTGGCTCTGGTATATGGTCAAATGAATGAATCGCCAGGAGCTCGTATGAGGGTTGGTTTAACCGCGTTAACAATGGCCGAGTATTTTCGGGATGTTAATAAACAAGACGTACTCTTATTCATTGATAATATTTTCCGTTTCGTACAAGCAGGATCCGAAGTTTCTGCTTTATTGGGTAGAATGCCCTCCGCTGTAGGTTACCAACCGACTCTTAGTACAGAGATGGGTTCCTTACAGGAAAGGATCACTTCTACCAAGGAAGGATCCATAACTTCCATCCAAGCAGTTTATGTACCTGCCGACGATTTGACCGACCCAGCTCCTGCCACAACATTTGCACATCTAGACGCTACCACTGTTCTCTCAAGGGGATTAGCTGCAAAGGGTATTTATCCGGCCGTGGATCCACTAGATTCAACTTCAACCATGTTACAACCCTCGATTGTGGGTGAGGAACATTATGAGACTGCACAGGGGGTTAAACAAACTCTGCAACGTTATAAGGAACTCCAAGACATTATAGCTATCCTTGGACTAGATGAATTATCAGAAGAGGACCGTTTAACGGTAGCTAGAGCACGAAAGATTGAGCGTTTCTTATCACAGCCTTTCTTTGTAGCGGAAGTATTCACAGGCTCTCCGGGCAAATATGTTAGTCTTGTAAATACAATTAAAGGTTTTCAAATGATTCTTTCCGGAGAATTAGACAACCTTCCTGAACAAGCTTTTTATTTAGTGGGTGATATCGATGAAGCAGCTGCAAAAGCTGCAATTTCGCAAGCGGGGGGTTAA---
>Sahashia
ATGAAAATCAATCCTCTT---ACTTTTAGAGCTTCCGCATCGGTAGAACAGAATGTAGGTTATATTACTCAAATCATTGGTCCAGTACTGGATGCGGCTTTTCCTCCAGGTGGAATGCCTAATATTCACAATTCTTTGATAGTGGAAGGACAAAATCCGGCAGGTCAACAGATTAATGTTACTCGTGAGGTACAGCAATTATTGGGTAATAATAAGGTTAGGGCCGTCGCTATGAGTGCTACAGACGGTCTAACGAGAGGAATGAGAGTCATTGACACGGGAGCTCCTCTCAGTGTTCCTGTTGGTGAAGCTACTCCTGGACGAATCTTTAACGTTCTCGGAGAACCAGTCGATAATCCAGGTCCTGTAGATGCTAACGAAACATCTCCTATTCACAAACCTGCTCCTGCTTTCACACAATTGGATACCAAATTATCCATATTTGAAACCGGAATTAAAGTGGTGGATCCCTTAGCCCCTTATCGTCGCGGGGGAAAAATTGGATTATTCGGAGGAGCCGGAGTCGGAAAAACAGTTCTTATCACGGAATCGATCAATAACATTGCCAAAGCCCACGGAGGTGTATCTGTATTTGGTGGAGTGGGAGAACGTACGCGTGAGGGGAATGATCCCTACATGGAAATGAAGGAATCGAAAGTGATTAATGAACAGAATATATCAGAATCGAAAGTAGCTCTAGTGTATGGTCAGATGAATGAATCGCCAGGAGCTCGTATGAGAGTTGGTTCAACTGCCTCAACGATGGCCGAATATTTCCGGGATGTTAATAAGCAAGATGTACTCTTATTCATTGATAATATCCTCCGTTTCGTACAAGCAGGATCCGAGGTTTCTGCCTTATTAGGTAGAATGCCCTCTGCTGTGGGTTACCAACCGACCCTTAGCACAGAAATGGGTTCCTTACAAGAAAGGATCACTCCTACTAAAGAAGGCTCCATAACTTCCATTCAAGCGGTTTACGTACCTGCTGACGATTTGACCGACCCAGCTCCTGCTACAACATCCGCGCATCCAGACGCTACTACTGTTCCTTCGAGAGGATTAGCTGCGAAGGGTATTCATCCGGCCGTAGATCCCCTAGATTCGACTCCAACCATGCTACAACCCGGGATTGTGGGTGAGGAGCATTATGAAACTGCGCAAGGGGTTAAACAGACTCTGCAACGTTATAAGGAACCTCAAGACATTATAGCTATTCCTGGACTGGATGAATTATCGGAGGAGGACCGTTTAACGGTAGCTAGAGCGCGAAAGATTGAACGTTTCTTATCACAACCTTTCTTCGTAGCAGAAGTATTTACAGGTTCTCCAGGCAAATATGTTAGTCTCATAGAAACAATTAAAGGTTTTCAAATGATTCTTTCCGGAGAATTAGATAACCTTCCTGAACAAGCTTTTTATTTGGTAGGGAATATCGATGAAGCGACTGCAAAGGCTGCAATTTTACAAGTGGGGGGTTAA---
