# Supplementary material for: Organellar phylogenomics of Ophioglossaceae fern genera
Source: Front Plant Sci. 2024 Jan 15;14:1294716. doi: 10.3389/fpls.2023.1294716 (PMC10823028; doi:10.3389/fpls.2023.1294716)
Supplement: Supplementary file 3 [file DataSheet_3.zip › Supplementary file S2/cpDNA_CDS/atpE.fas.nt.cleanup.aln]

>Holubiella
ATGATGCTGAATCTTCGTGTAATGGCCCCGAATCGGATTGTTTGGAATTCCGAGGTTCGAGAAATAATCCTATCCACTAATAGTGGTCAAATCGGCATCTTACCCAACCATGCCCCACTTCTCACAGCTTTAGATATTGGAGTTATGAGAATACGTGTCAATGGACAATGGTCTAATATGGCTCTGATGGGTGGTTTCGCCACAATAGATAACAATCAAGTAACTGTATTGGTGAACGAAGCGGAAGGAGCTATTGATATTAATCCCGAGGAAGCTCGAGATACTTTCCAGAAAGCCCAAACTGGTCTGGCTCGAGCGAAGGGAAAGAAAGAGACTATTGAAGCTAATTTAGCCTTCAAAAGAGCTAAAGCAAGGTTAGAGGCAATAAATGTCAATTGA------------------
>Botrychium
ATGATGCTGAATCTTCGCGTAATGGCCCCGAATCGGATTGTTTGGAATTCCGAGGTTCGAGAAATAATCCCATCCACTAATAGTGGTCAAATCGGCATCTTACCCAACCATGCCCCACTTCTCACAGCTTTAGATATTGGAGTTATGAGAATACGTGTCAATGGACAATGGTCTAATATGGCTCTGATGGGTGGTTTCGCCACGATAGATAACAATCAAGTAACTGTATTGGTGAACGAAGCGGAAGGAGCTATTGATATTAATCCCGAGGAAGCTCGAGATACTTTCCAGAAAGCCCAAACTGGTCTGGCTCGAGCGAAGGGAAAAAAAGATACTATTGAAGCTAATTTAGCCTTCAAAAGAGCTAAGGCAAGGTTAGAGGCAATAAATGCCAATTGA------------------
>Japanobotrychium
ATGATGCTGAATCTTCGTGTAATGGCCCCGAATCGGATTGTTTGGAATTCCGAGGTTCGAGAAATAATCCTATCCACTAATAGTGGTCAAATCGGCATCTTACCCAACCATGCCCCACTTCTCACAGCTTTAGATATTGGAGTTATGAGAATACGTGTCAATGGACAATGGTCCAATATGGCTCTGATGGGTGGTTTCGCCACAATAGATAACAATCAAGTAACTGTATTGGTGAACGAGGCGGAAGGAGCTATTGATATTAATACCGAGGAAGCTCGAGATACTTTCCAGAAAGCCCAAACTGGTCTAGCTCGAGCGAAGGGAAAGAAAGAGACTATTGAAGCTAATTTAGCCTTCAAAAGGGCTAAAGCAAGGTTAGAGGCAATAAATGCCAATTGA------------------
>Sceptridium
ATGATGCTGAATCTTCGTGTAATGGCCCCGAATCGGATTGTTTGGAATTCCGAGGTTCGAGAAATAATCCTATCCACTAATAGTGGTCAAATCGGCATCTTACCCAACCATGCCCCACTTCTCACAGCTTTAGATATTGGAGTTATGAGAATACGTGTCAATGGACAATGGTCTAATATGGCTCTGATGGGTGGTTTCGCCACAATAGATAACGATCAAGTAACTGTATTGGTGAACGAGGCGGAAGGAGCTATTGATATTAATCCCGAGGAAGCTCGAGATACTTTCCAGAAAGCCCAAACTGGTCTGGCTCGAGCGAAGGGAAAGAAAGAGACTATTGGAGCTAATTTAGCCTTCAAAAGAGCTAAAGCAAGGTTAGAGGCAATAAATACCAATTGA------------------
>Haukia
ATGATGCTTAATCTTCGTGTAATGGCCCCAAATCGAATTGTTTGGAATTCCGAGGTTCAAGAAGTAATTTTATCTACTAATAGTGGTCAAATCGGTATCCTGCCCAACCATGCTCCGCTTCTCACAGCTCTAGATACTGGAGTTATGAGAGTGCGTGTCAATGAACAATGGTCTAATATGGCTTTGATGGGTGGTTTTGCCACGATAGATAATAATCAAATAACTGTATTGGTGAACGAAGCGGAAGGAGCTATTGATATTAATCCTGAGGAGGCTCGAGATACTTTTGTGAAAGCCCAGACTAATCTTGCTCGCGCGAAGGGAAAGAAAGAGACCATTGAAGCTGATTTAGCCTTCAAAAGAGCCAAGGCAAGATTAGAAACAATCAATGCCAATTGA------------------
>Whittieria
ATGATACTAAATCTTCGTGTAATGGCCCCAAATCGGATTGTTTGGAATTCCGAGGTTCAAGAAGTAATTTTATCTACTAACAGTGGTCAAATTGGTATCCTGCCCAACCATGCTCCGCTTCTTACAGCTCTAGATATTGGAGTTATGAGAGTGCGTGTCAATGAACAATGGTCTAATATGGCTTTAATGGGTGGTTTTGCCACGATAGATAACAATCAAATAACTGTATTGGTGAACGAAGCGGAAGGAGCTATTGATATTAATCTCGAAGAAGCTCGAGATACTTTTCTGAAAGCCCAGACTAATCTGGCTCGAGCGAAGGGAAAGAAAGAAACCATAGAAGCTGATTTAGCCTTCAAAAGAGCCAAGGCAAGATTAGAAGCAATAAATGCCAATTGA------------------
>Goswamia
ATGATATTGAATCTTCGTGTAATGGCTCCAAATCGGATTGTTTGGAATTCCGAGGTTCGAGAAGTAATTTCATCTACTAATAGTGGTCGAATTGGTATCTTACCCAACCATGCTCCGCTTCTCACAGCTCTAGATATTGGAGTTATGAGAGTGCGTGTCAATGAACAATGGTCTAGTATGGCTTTGATGGGTGGTTTTGCCACGATAGATAATAATCAAATAACTGTATTGGTGAACGAAGCGGAAAGAGCTATTGATACTAATCCCGAAGAAGCTCGAGATACTTTTATGAAAGCCCAGACTAATCTGACTCGAGCAAGGGGAAAGAAAGAGACCATTGAAGCTGATTTAGCCTTCAAAAGAGCCAAGGCAAGATTAGAAGCAATCAGTGTCAATTGA------------------
>Ophioglossum_austroasiaticum
ATGATACTGAATCTTTGTGTAATGGCCCCGAATCGGATTGTTTGGAATTCTGAGGTTCAAGAAGTAATTTTATCTACTAATAGTGGTCGAATCGGTATATTGCCCAACCATGCTCCGCTTCTTACAGCTCTAGATATTGGAGTTATGAGAGTGCGTGTCAATGAACAATGGTCTAATATGGCTTTGATGGGTGGGTTTGCCACGATAGATAACAATAAAATAACTGTATTGGTGAACGAAGCGGAAGGAGCTATTGATACTGATCCTGAAGAGGCTCGCGATACTTTTATGAAAGCCCAGACTGATCTGGCTCGAGCAGAAGGAAAGAAAGAGACCATTGAAGCTGATTTAGCTTTCAAAAGAGCCAAGGCAAGATTAGAAGCAATCAATGCCAATTGA------------------
>Ophioglossum_californicum
ATGATACTGAATCTTTGTGTAATGGCTCCGAATCGGATTGTTTGGAATTCTGAGGTTCAAGAAGTAATTTTATCTACTAATAGTGGTCGAATCGGTATATTGCCCAACCATGCTCCGCTTCTTACAGCTCTAGATATTGGAGTTATGAGAGTGCGTGTCAATGAACAATGGTCTAATATGGCTTTGATGGGTGGTTTTGCCACGATAGATAACAATAAAATAACTGTATTGGTGAACGAAGCGGAAGGAGCTATTGATACTGATCTTGAAGAGGCTCGCGATACTTTTATGAAAGCCCAGACTGATCTGGCTCGAGCAGAAGGAAAAAAAGAGACTATTGAAGCTGATTTAGCTTTCAAAAGAGCCAAGGCAAGACTAGAAGCAATCAATGCCAATTGA------------------
>Cheiroglossa
ATGATGCTAAATCTTCGTGTAATGGCCCCAAATCGGATTGTTTGGAATTCTGAGGTCCAAGAATTAATTTTATCTACTAATAGTGGTCAAATCGGTATCTTACCCAACCATGCTCCGCTTCTTACAGCTTTAGACATTGGAGTTATGAGAGTGCGTGTCAATGAACAATGGTCTAATATGGCTTTGATGGGTGGCTTTGCCACGATAGATAACAATCAAATAACTGTATTGGTGAACGAAGCGGAAGGAGCTATTGATATTAATCCCGAGGAAGCTCAAGATACATTTTTAAAAGCCCAGACTAATCTGGCTCGAGCGAAGGGAAAGAAAGAGACCATTGAAGCTGATTTAGCTTTCAAAAGAGCCAAGGCAAGATTAGAAGCACTCAACGCCAATTGA------------------
>Ophioderma
ATGATGTTGAATCTTTGTTTAATTACTCCAAATCGGATTGTTTGGAATTCGGAAGTTCAAGAAGTAATTTTATCTACTAATAGTGGTCAAATCGGTATCTTGCCCAACCATGCTCCACTTCTTACAGCTTTAGATATTGGAGTTATGAAAGTGCGTGTCAATGAACAATGGTCGAATATGGCTTTGATGGGTGGTTTTGCCACAATAGAGAATAATAACATAAATGTATTGGTGAACGAAGCAGAAGTAGCTATTGATATTAATCCCGAAGAAGCTCGAAATACTTTTTTTCAAAATAAAACTAATCTGGCTCGAGCAAAGGGAAAAAAAGAGGCCATTGAAGCTGATTTAGCCTTAAAAAGATCCAAGGCAAGATTAGAAGCACTCAATTAA------------------------
>Psilotum
---ATGCTAAATCTCCGTGTAATAGCTCCAAATCGTATTGTTTGGAATTCCGAGGTTAGAGAGATAATATTATCAACTAATAATGGTCAAATGGGCATATTACCCAATCATGCTCCACTTCTTACAGCTCTAGATATTGGAGTTATGAAAATACGCATAGATGAGCGATGGTCCAATATGGCTCTGATGGGTGGTTTTGCTACGATAGATAACAATCAAATCACTATCTTAGTCAACGAAGCAGAAAAATCTAGCGAGATCGATCCTGAAGAAGCTCAGGAAACTTTCCAAAAAGCTCAAGCTAATTTGACTCGAGCTGAAGGCAAGAGAAAGACTATTGAAGCTCATTTAGCTTTCAAAAGAGCCAAAGCGAGATTAGAGGCTATAAACGTTACTCAAGAATAG------------
>Mankyua
ATGATATTGAATCTTCGTGTAATGGCCCCGAATCGGATTGTTTGGAATTCCGAGGTTCAGGAAGTAATTCTATCCACTAATAGTGGTCAAATCGGTATTTTGCCTAATCATGCCCCACTTCTAACAGCCCTAGATATTGGAGTTATGAGAATACGTATTAATGAACAATGGTCTAATATGGCTTTGATGGGGGGTTTTGCCACAATAGATAACAATCAAATAACTATATTGGTGAACGAAGCGGAAAGAGCTATTGATATTAATCCCGAGGAAGCTCAGGATGCTTTTCAGAAAGCCCAAACAGATATGGCTCGAGCAAAGGGAAAAAAAGAAACTATTGAAGCTAATTTAGCCTTCAAAAGAGCAAAAGCAAGATTAGAAACAATAAATGTCAATTGA------------------
>Helminthostachys
ATGATGCTGAATCTTCGTGTAATGGCCCCGAATCGGATTGTTTGGGATTCCGAGGTTCAAGAAATAATTCTATCCACGAATAGTGGTCAAATCGGCATCTTGCCCAACCATGCTCCGCTTCTCACAGCTTTAGATATTGGAGTGATGAGAATACGTGTCAATGAACAATGGTCTAATATGGCTTTGATGGGTGGTTTCGCCACGATAGATAACAATCAAATAACTGTATTGGTGAACGAAGCAGAAAGAGCTATTGATACTAATTCCGAGGAAGCTCGAGATACTTTCCAGAAAGCCCAAACTAGTCTAGCTCAGGCAAGGGGAAAGAAAGAGACTATTGAAGCTAATTTATCCTTCAAAAGAGCCAAGGCAAGGTTAGAGGCGGTAAAGGCCGATTAA------------------
>Dryopteris
ATGGCTTCGAATCTCCGCGTGATGGCTCCCAATCGAATAGTTTGGAATTCTGAGGTTTGGGAAATTGTTTCATCCACTAATACTGGTCAGATTGGTATATTACCCAATCATGCTCCGCTTCCTACAGCTTTGGATATGGGAGTTTCAAAAATACGTCATGATGGGCAGTGGTCTGCAATGGCACCGATGGGCGGCTTTGCCATGATAGATAATAATCAGGTGACAATATTGGTAAACGAAGCGGAGAGAGCTGCCGAAATTGATCCCGACGAAGCTCGAAGAACTTTCCAGATGGCTCAGGCTAATTCAGCTGAAGCAGAAGGCAAGAAAAGGATAATAGAAGCTAACTTGGCCTTTAAAAGAGCGAAGGCCAGGCTGGAAGCTTCAAATGTTGCTTGA------------------
>Ginkgo
ATGACCCTAAATCTTCGTGTACTGACTCCTAATCGAGTTGTTTGGGATTCGGAAGTGGAAGAAATCATCTCATCTACCAATAGTGGTCAAATTGGCGTATTACCAAACCACACTACACTTGTTACAGCTGTAGATATAGGAATTATGAAAATACGTCTCAATGGGCAGTGGTCAACTATGGCTTTGATGGGCGGTTTTGCCAGGATAGGCAACGATCAAATTACCGTATTGGTAAATAATGCAGAGAAAGGTATCGACATCGATCCTCGAGAGGCTCGGGAAGCTTTTCAAATAGCTGAAGCTGACCTAGCTCGAGCTGAAGGCAAGAGACAAGCGATTGAGGCTAATGTAGCTCTCAAAAGAGCTAGAACACGATTAGAGGCTGTCAGTGCTACTTCGACTTCCGTCTCTAATTAA
>Huperzia
ATGACCTTGAATCTTCGTGTAATGACTCCTAATCGAACTGTTTGGAATTCGGAAGTTCAAGAGATGATTCTATCTACCAATAGTGGTCAGATTGGCGTATTACCAAATCACGCCCCACTTCTTACAGCGTTGGATATAGGAATTACAAAAATACGTCTCAATGGACAATGGTCTACCATGGCATTAATGGGCGGTTTTGCTATGGTGGATAATAATCAGGTAACTATACTGGTGAATGAGGCAGAAGAAGCTGCAGGGATCGATCCTCAAGAAGCTAAAGAAACTTTTCGAATAGCTCAAACTAACCTTGCTCGGGCCGAAGGTAAGAAACAAGTTATTGAGGCTAATCTAGCGTTCAAAAGAGCTAAAGCACGGTTAGAAGCTATCGATGCTACGCTATCCTACGCTTCTAATTAG
>Botrypus
ATGATGCTGAATCTTCGTGTAATGGCCCCGAATCGGATTGTTTGGAATTCCGAGGTTCGAGAAATAATCCCATCCACTAATAGTGGTCAAATCGGCATCTTACCCAACCATGCCCCACTTCTCACAGCTTTAGATATTGGAGTTATGAGAATACGTGTCAATGAACAATGGTCTAATATGGCTTTGATGGGTGGTTTCGCCACAATAGATAACAATCAAGTAACTGTATTGGTGAACGAAGCGGAAGGAGCTATTGATATTAATCCCGAGGAAGCTCGAGATACTTTCCAGAAAGCCCAAACTGGTCTGGCTCGAGCGAAGGGAAAGAAAGAGACTATTGAAGCTAATTTAGCCTTCAAAAGAGCTAAAGCAAGGTTAGAGGCAATAAATGCCAATTGA------------------
>Rhizoglossum
ATGATACTAAATCTTCGTGTAATGGCCCCAAATCGGATTGTTTGGAATTCCGAGGTTCAAGAAGTAATTTTATCTACTAACAGCGGTCAAATCGGTATCCTGCCCAACCATGCTCCGCTTCTTACAGCTCTAGATATTGGAGTTATGAGAGTGCGTGTCAATGAACAATGGTCTAATATGGCTTTGATGGGTGGTTTTGCCACGATAGATAACAATAAAATAACTGTATTGGTGAACGAAGCGGAAGGAGCTATTGATACTAATCCCGAAGAAGCTCGAGATACTTTTATGAAAGCCCAGACTAATCTGACTCGAGCGAAGGGAAAGAAAGAAACCATAGAAGCTGATTTAGCCTTCAAAAGAGCCAAGGCAAGATTAGAAGCAATCAATGCCAATTGA------------------
>Sahashia
ATGATGCTGAATCTTCGTGTAATGGCCCCGAATCGGATTGTTTGGAATTCCGAGGTTCGAGAAATAGTACTATCCACTAATAGTGGTCAAATCGGCATCTTACCCAACCATGCTCCACTTCTCACAGCTTTAGATATTGGAGTTATGAGAATACGTGTCAATGGACAATGGTCTAATATGGCTTTGATGGGTGGTTTCGCCACAATAGATAACAATCAAATAACTGTATTGGTGAACGAAGCGGAAGGAGCTATTGATATTAATCCCGAGGAAGCTCGAGATACTTTCCAGAAAGCCCAAACTGGTCTGGCTCGAGCGAAGGGAAAGAAAGAGGCTATTGAAGCTAATTTAGCCTTCAAAAGAGCTAAAGCAAGGTTAGAGGCAATAAATGCCAATTGA------------------
