# Supplementary material for: Organellar phylogenomics of Ophioglossaceae fern genera
Source: Front Plant Sci. 2024 Jan 15;14:1294716. doi: 10.3389/fpls.2023.1294716 (PMC10823028; doi:10.3389/fpls.2023.1294716)
Supplement: Supplementary file 3 [file DataSheet_3.zip › Supplementary file S2/cpDNA_CDS/atpF.fas.nt.cleanup.aln]

>Holubiella
ATGAAAAATGTGACTGATTCTATTACTTCACCGAGTTATTGGCCTCTTGCAGGAGGTTTTGGA------TTAAATACCAATATTTTAGAGATAAATGCAATTAATTTGGGTGTAGTAGTGGGTGTATTAATCTATCTTGGAAAGGGAGTGTTAACCAATCTGTTGGGTAATCGTAAAAGGACAATCTTGAGTACCATCCGCGACGCAGAGGAGCGGTATAGGGAAGCTACCGATAGGCTTAAACAAGCACGGACTCGCTTGCAACAAGCAGAAATTAAAGCAGATGAGATTCGTTCGAACGGACTTGCACAGATGGAAAGGGAGAAACGAGATTTGGTCAATGCTGCTGATGAGGATTCAAAACGATTGGAAGAGTCTAAGAATTCAACTATTCGTTTCGAGGAGCAACGAGCGATTGAGCAGGTTCGGCAACAAGTTTCTCGTCTAGCACTAGAAAGGGCTCTGGGGAGTCTGAGCAGTCGTTCAAACAGCGAATCATATTCGCGCATAATTGATTATCATATCGGCCTGCTT---GGGGCCATGGAAAGCACGACTGATTAG---------
>Botrychium
ATGAAAAATGTGACTGATTCTATTACTTCACCGAGTTATTGGCCTCTTGCGGGAGGTTTTGGA------TTAAATACCAATATTTTAGAGATAAATCTAATTAATTTGGGTGTAGTAATGGGTGTATTAATCTATCTTGGAAAGGGAGTGTTAACCAATCTATTGGGTAATCGTAAAAGGACAATTTTGAGTACCATCCGCGACGCGGAGGAGCGGTATAGGGAAGCTACCGATAGGCTTGAACAAGCACGGACTCGCTTGCAACAAGCAGAAGTTAAAGCAGATGAGATTCGTTCGAACGGACTCGCACGGATGGAGAGGGAGAAACAAGATTTGATCAATGCTGCTGATGAGGATTCGAAACGATTGGAAGAGTCTAAAAATTCAACTATTCGTTTCGAGGAGCAACGAGCGATTGAGCAGGTTCGGCAACAAGTTTCTCGTCTAGCACTAGAAAGGGCTCTGGAGAGTCTGAGCAGTCGTTCAAACAGCGGATCATGCTCACGCATAATTGATTATCATATCGGCCTGCTT---GGGGCCATGGAAAGTACGATTGATTAG---------
>Japanobotrychium
ATGAAAAATGTGACTGATTCTATTACTTCACTGAGTTATTGGCCTCTTGCAGGAGGTTTTGGA------TTAAATACCAATATTTTAGAAATAAATACAATTAATTTGGGTGTAGTAGTGGGTGTATTAATCTATCTTGGAAAGGGAGTGTTAACCAATCTATTGGGTAATCGTAAAAGGACAATCTTGAGTACCATCCGCGACGCAGAGGAGCGGTATGGGGAAGCTACCGATAGGCTTAAACAAGCACGGACTCGCTTGCAACAAGCAGAAGTTAAAGCAGATGAGATTCGTTCGAACGGACTTGCACAGATGGAGAGAGAGAAACGAGATTTGGTCAATGCTGCTGATGAGGATTCAAAACGATTGGAAGAGTCTAAAAATTCAACTATTCGTTTCGAGGAGCAACGAGCGATTGAGCAGGTTCGGCAACAAGTTTCTCGTTTAGCACTAGAAAGGGCTCTGGGAAGTCTGAGCAGTCGTTCAAATAGCGAATCATACTCACGCATAATTGATTATCATATCGGCCTGCTT---GGGGCCATGGAAAGCACGACTGATTAG---------
>Sceptridium
ATGAAAAATGTGACTGATTCTATTACTTCACCGAGTTATTGGCCTCTTGCAGGAGGTTTTGGA------TTAAATACCAATACTTTAGAGATAAATGCAATTAATTTGGGTGTAGTAGTGGGTGTATTAATCCATCCCGGAAAGGGAGTGTTAACCAATCTGTTGGGTAATCGTAAAAGGACAATCTTGAATACCATCCGCGACGCAGAGGAGCGATATAGGGAAGCTACCGATAGGCTTAAACAAGCACGGACTCGCTTGCAACAAGCAGAAATTAAAGCAGATGAGATTCGTTCGAACGGACTTGCACAGATGGAGAGGGAGAAACGAGATTTGGTCAATGCTGCTGATGAGGATTCAAAACGATTGGAAGAGTCTAAGAATTCAACTATTCGTTTCGAGGAGCAACGAGCGATTGAGCAGGTTCGGCAACAAGTTTCTCGTCTAGCACTAGAAAGGGCTCTGGGGAGTCTGAGCAGTCGTTCAAACAGCGAATCATACTCGCGCGTAATTGATTATCATATCGGCCTGCTT---GGGGCCATGGAAAGCACGACTGATTAG---------
>Haukia
ATGAAAAACGTGACTGACTCTATTCTTTTCCTTAATTATTGGCCTCTCACAGAAGGCTTTGGA------TTGAATACCAATATTTTAGAGACAAATTCCATTAATCTGGGTGTAGTAATAGGTGTATTAATATATTTCGGAAAGGGAGTGTTAAAAAATCTATTGGATAATCGTAAAAGGACAATTCTAAGTACCATCCGTGATGCGGAGGAGCGGTATAGAGAAGCTACCGATAGGCTTCAACAAGCACGAACTCGCTTGCAACAAGCAGAAGTGAAAGCGGATGAGATCCGGTCGAACGGGCTTGCACGAATGGAGAGAGAGAAACAAGATTTAATCGATGCTGCGGATGTGGATTCGAAACGATTGGAAGAGTCAAAGAGTTCAACTATTCGTTTCGAGGAACAACGAGCAATTGAACAAGTTCGACAACAAGTATCTTGTCTAGCACTAGAACGAGCTCTGGAGGGTCTGACCGGTCGTTCAAGTAACGAATCAAATTCACGCATAGTTTATTATCACATTGGCTTGCTC---GGAACCATGAAAAGCACGACTGATCAGCTCTTATAG
>Whittieria
ATGAAAAACGTGACTGATTCTATTCTTTTCCTTAATTATTGGCCCCTCACAGAAGGCTTTGGA------TTGAATACTAATATCTTAGAGACAAATTTGATTAATCTGGGTGTAGTAATAGGTGTATTAATATATTTCGGAAAGGGAGTGTTAAACAATCTATTGGATAATCGTAAGAAGACAATTCTAAGTACCATCCGTGATGCAGAGGAGCGGTATAGAGAAGCTACCGATAGGCTTCAACAAGCACGAACTCGCTTGCAACAAGCAGAAGTGAAAGCGGATGAGATCCGGTCGAACGGGCTTGCACGAATGGAGAGAGAGAAACAAGATCTAATCGATGCTGCTGATGCGGATTCGAAACGATTGGAAGAGTCAAAGAGTTCAACTATTCGCTTCGAAGAACAACGAGCTATTGAACAAGTTCGACAACAAGTATCTCGTCTAGCACTAGAACGAGCTTTGGAGGGTCTGAACAGTCGTTCAAATAACGAATCAAATTCACGCATAATTGATTATCACATTGGCTTGCTC---GGAACCATGGAAAGCATGACTGATTAG---------
>Goswamia
ATGAAAAACGTGACTGATTCTATTCTTTTCCTTAATTATTGGCCTCTTACAGAAGGCTTTGGA------TTGAATACCAATATTTTAGAGACAAATTTGATTAACCTGGGTGTAGTAATAGGTGTATTAATATATTTCGGAAAGGGAGTGTTAAACAATCTATTGGATAATCGTAAAGAGACAATTCTAAGTACCATCCGTGATGCGGAGGAACGGTATAGAGAAGCTACCGATAGGCTTCAACAAGCAAGAACTCGCTTGCAACAAGCGGAAGTGAAAGCGGATGAGATCCGGTCGAACGGGCTTGCACGAATGGAGAGAGAGAAACAAGATTTAATCGATGCTGCTGATGCGGATTCAAAACGATTGGAAGAGTCAAAGAGTTCAACTATTCGTTTCGAAGAACAACGAGCAATTGAACAAGTTCGACAACAAGTATCTCGTCTAGCACTAGAACGAGCTCTGGAGGGTCTAAACAGTCGTTCGAATAATGAATCAAATTCACGCATAATTGATTATCACATTGGCTTGCTC---GGAACCATGGAAAGCACGACTGATCAGCTCTTATAG
>Ophioglossum_austroasiaticum
ATGAAAAACGTGATTGATTCTATTCTTTTCCTGAATTATCGGCCTCTCACAGAAGGCTTTGGA------TTGAATACTAATATTTTGGATACAAATTTTATTAATTTGGGTGTAGTAATAGGTGTATTAATATATTTCGGAAAGGGAGTGTTAAACAATCTATTAGGTAATCGTAAAAAGACGATTCTAAGTACTATCCGTGATGCGGAGGAACGGTATAGAGAAGCTACCGATAGGCTTCAGCAAGCGAGAACTCGCTTGCAACAGGCGGAAGTGAAAGCGGACGAGATCCGGTCGAACGGACTTGCCCGAATGGAGAAAGAGAAACAAGATTTGATTGATGCTGCTGATGCGGATTCAAAACGATTGGAAGAGTCAAAGAGTTCAACTATTCGTTTCGAAGAACAACGAGCAATTGAACAAGTTCGACAACAAGTATCTTGTCTGGCACTGGAACGAGCTCTGGAGGGTCTGACCAGTCGTTCAAATAGCGAATCAAATTCACGTATAATTGATTATCACATTGGCTTGCTC---GGAACCATGAAAAGCACGACTGATTAG---------
>Ophioglossum_californicum
ATGAAAAACGTGATTGATTCTATTCTTTTCCTGAATTATCGGCCTCTCACAGAAGGCTTTGGA------TTGAATACTAATATTTTGGATACAAATTTTATTAATTTGGGTGTAGTAATAGGTGTATTAATATATTTCGGAAAGGGAGTGTTAAACAATCTATTAGGTAATCGTAAAAAGACGATTCTAAGTACTATCCGTGATGCGGAGGAACGGTATAGAGAAGCTACCGATAGGCTTCAGCAAGCGAGAACTCGCTTGCAACAGGCGGAAGTGAAAGCGGACGAGATCCGGTCGAACGGACTTGCCCGAATGGAGAAAGAGAAACAAGATTTGATTGATGCTGCTGATGCGGATTCAAAACGATTGGAAGAGTCAAAGAGTTCAACTATTCGTTTCGAAGAACAACGAGCAATTGAACAAGTTCGACAACAAGTATCTTGTCTGGCACTGGAACGAGCTCTGGAGGGTCTGACCAGTCGTTCAAATAGCGAATCAAATTCACGTATAATTGATTATCACATTGGCTTGCTC---GGAACCATGAAAAGCACGACTGATTAG---------
>Cheiroglossa
ATGAAAAACGTGACTGATTCTATTCTTTTCCTTAATTATTGGCCTCTCACAGAAGGCTTTGGA------TTGAATACCAATATTTTAGAGACAAATTCAATTAATCTGGGTGTAGTAATAGGTTCATTAATCTATTTTGGAAAGGGAGTGTTAAAAAATCTATTGGATAATCGTAAAAGAACAATTCTAAATACCATCCGTGATGCAGAAGAGCGGTATAGAGAAGCTACCGATAGGCTTCAACAAGCACGGACTCGCTTGCAACAAGCAGAAGTTAAAGCGGATGAGATTAGGTCGAACGGGCTTGCACGAATGGAAAGAGAGAAACAAGATTTAATTGATGCTGCTGATGCGGATTCAAAACGATTGGAAGAGTCAAAAGGTTCAACTATTCGTTTCGAGGAACAACGAGCAATTGAACAAGTTCGACAACAAGTATCTCGTCTAGCACTGGAACGAGCTCTGGAGGGTCTGAATAGTCGTTCAAATAACGAATCAAATTCATGCATAATTGATTATCGCATTGGCTTGCTC---GGAACCATGGAAAGCACGACTGATTAG---------
>Ophioderma
ATGAAAAATGTGACTGATTTTCTTTTTTTCCTAAATTTAGGGCCTTTAACAGAAGGCTTTGGAATAAATATAAATACCAATGTTTTAGAAACAAATTCAATTAATCTGGGTATAGTTATAAGTTTCTTAATCTATTTTGGAAAGGGAGTGTTAAGCAATTTATTGGATAATCGTAAAAGAACAATTTTAAGTACTATCCGTGATGCCGAAGAGCGGTATAGAGAAGCTACTGATAAGCTTCAACAAGCACGTACTTTTTTGCAACAAGCAGAAATTAAAGCAGATGAGATTCGATCGAACGGACTTGCACGAATGGAAAGAGAGAAACAAGATTTAATTGATGCTGCTGATGCGGATTTGAAACGTTTGGAAGAGTCAAAGAGTTCAACTATTCGTTTTGAGGAACAACGAGCAATTGAACAAGTTCGACAACAAGTCTCACGTCTAGCTCTAAAAAAAGCTATTGAGGATCTGAACAGCTGTTCAAATAACGAATCAAATTTACGCATAATTGATTATCACATTGGTTTGCTC---GGAAGTACGGAAAGCATGACTTATTAG---------
>Psilotum
ATGATAAATGCTATTAATCTTCCTATTTCCCTAAATAACGGGCCTCCTGCAGGAGGATTTGGT------TTGAATACCAATATTTTTGAAATAAATATCATTAATTTAGGTATCGTAATAGGTTTATTAGTTTATCTTGGAGAGGGAGTGTTAACCAATTTATTAGTCAATCGTAAGCAGACAATACTGAGTACCATTCGTGATGCGGAGGAGCGTTATAGAGAAGCTACTGATAAGCTTAAACAAGCACGAGCTCGTTTGCAACAAGCGAAAGTTAAGGCAGGCGAAATTCGTTCAAATGGACTTGCACGAATGGAGAGAGAGAAACAAGATTTAATAAATGCTGCGGATGAAGATTCGAAACGATTGGAAGAATCTAAGAATTCAACTATTCGCTTCGAGGAACAACGAGCAATCGAACAAGTTCGACAGCAAGTCTCTCGTCTGGCATTAGAAAGAGTCCTAGAGAGTTTAAAAAGTCGTTTTAATAGCGAATTGCATTCACGCATGATTGATTATCATATAGACTTAATT---AAGTCTATGGAAGGCACGACTGATTAG---------
>Mankyua
ATGAAAAACGTGACTGATTCTATCTTTTTATTAAGTTACCGACCTCTTGCAGGAGGTTTTGGA------TTAAATACCAATGTTTTGGAAACAGATATAATCAATTTAGGTGTAGTAATAGGTATATTAATCTATTTTGGAAAGGGAGTGTTAACCAACCTATTAGAGAATCGTAGAAGAACAATCTTAAATACCATCCGTGATGCAGAGGAACGGTATAGAGAGGCTACTGAGAAACTTAAACAAGCACGAACTCGCTTGCAACAGGCAGAAGTGAAAGCAGATGAAATCCGTTCGAACGGACTTGCACAAATGGAGAGAGAGAAACGAGATTTGATCAATGCTGCTGATGAGGATTCAAAACGATTGGAAGATTCAAAAAATTCAACTATTCGTTTCGAAGAACAACGAGCAATTGAGCAGGTTCGACAGCAAGTTTCTCGTCTAGCATTAGAAAGAGCTCTAGTGAGTCTAAACAGTTGTTCAAATAGTGAATCATACTCACGTATAATTGATTATCATATCGGCCTGCTT---AGGACCATGGAAAACACGATTGATTAG---------
>Helminthostachys
ACGAAAAACGTGACTGATTCTATCATTTACCCAAGTTATCGGCCTCTTGCAGGAGGTTTCGGA------TTGAATACCAATATTCTGGAAACAAATGTAATCAATCCAGGTGTAGTAATAGGTGTATTAATCTATTTTGGAAAGGGAGTGTTAACCAATTTATTGGACAATCGTAAAAATACAATCCTAAGTACCATCCGTGATGCGGAAGAGCGGTACGGGGAAGCTACCGATAGGCTTAAACAAGCACGGACTCGCTTGCAACAAGCGGAGGTTAAAGCAGATGAGATCCGCTCAAACGGGCTTGTGCGGATGGAGAGGGAGAAACAAGATTTGATCAATGCTGCTGATGAGGATTTGAAACGATTGGAAGAGTCTAAGAATTCGACTATTCGTTTCGAGGAACAGCGAGCGATTGAGCAGGTTCGACAACAAGTTTCTCGTCTAGCATTGGAAAGAGCTCTGGAGAGTCTGAACAGTCGTTCAGGTAGTGAATCATACTCGCGCATAATCGATTATCATATCAGTTTGCTT---GGGGCTATGGAAAGTACGATTGATTAG---------
>Dryopteris
ACGAGAAGTGTAAGTGAGATTGCTGCTCCCTCAAGTGATTGGACTCTTGCCGCAAGTATTGGT------TTAAATACCAATATTTTAGAGATAAACTTAATTAACTTAATTTTAGTACTAGGTATATTGTTTTACTATGGAAGGGGGGTGTTGATCAACTTTTTAGAAAATCGTGAAAGAGCAATTTCGAATACAATCCAAGATGCGGAAGAGCGTCATAAAGAAGCTTCTAATAAACTTCAGAAGGCTCGTATTCGCTTGCAGCAAGCAAAAGTTAAAGCCGATGAGATCCGAATCAATGGACTTACGCAGATGGACAGGGAACAGCGGGATCTCGTCGATGCAGCTGACGAAGATTTAAAAGGATTGGAAGATAGTAAGAATTATGCGATTCGTTTCGAGAAGCAACGCGCCATTGAGCAGGTTCGACAGCAAGTTTCTCGACTAGCGTCCGAAAGGGCTCTAGAAAGCCTAAATAGTCGTCTGGATAATCAACTGCACCTGCGAATGATTGACTATCACATCGGTTTGTTC---AGAGCCATGGACAGCAAATCTCACTAG---------
>Ginkgo
ATGGAAAATGGAATTGATTCTTCTATCTTCTTGAGTTATTGGCCTTCTGCTGGAGGTTTCGGT------TTTAATACCAATATTTTAGGAACAAATCTAATAAATCTAAGTGTGGTGCTTGGTGTACTGATCTATTTTGGAAAGGGAGTGTTAAGTAATTTATTAGATAACCGCAAGCAGAAAATATTGAATACTATTCGCAATTCGGAAGAACTATGTAAAGGAGCTACCGATCAGCTCGAAAAAGCTAGGACTCGCTTACGCGAAGTAGAAAGAAGAGCGGGCGAGATCCGAGTCAATGGATACTCCCAAATAGAACGAGAAAAAGAGGATCTGATCAATGCTGCTTATGAAAATTTGGAACGATTAGAGGATCCTAAAAATGAGACCGTTCACTTTGAACAACAAAGAGCAATTGACCAGGTCCGACAACAGGTTTCTCGTCAAGCTTTGCGAAGAGCTCTAGGAACTCTGAATAGTCGTTTGAATAGCGAGTTACACCTACGTACGATCAATCATAGTATCGGCTTGCTC---AGAGCCATGAGAAACACAACTGATTAG---------
>Huperzia
ATGAAAAATGTGATTGATTTCGTTATTATTTCGGGTTATTGGCCCCCTGCTGGGGGGTTTGGC------TTGAATGCCAACCTTCTAGAAACAAATCTAATTAATTCAGGTGTGGTGCTCGGTCTACCAGTCTACTCTGGAAAGGGAGTGTTAAGTAATTTATTGAATAATCGTAAACAAACCATCTTGAGTACCATACGCGATGCAGAGGAACGGTATGAAGAAGCTACTGATAAGCTTAAACAAGCTCGAACTCGCTTGCAACAAGCAAAAATAAAAGCAGACGAGATTCGCATAAATGGTCTCTCTCGGATGGAAGGAGAAAAGCAAGATTTGGTAGATTCTGCTGACGGAAATTCAAAAAGATTGGAAGACTCTAAAAATGCTACTATTCGCTTTGAGGAACAAAGAGCGATTGAGCAAGTTCGCCAACAAGTTTCTCGCCTTGCATTAGAAAGAGCTTTAGAAGTTTTGAACATTCGTTTGAATAGCGAATTACAATCACGCATGATTGATTATCATATTGACTTATTGGTGAGGGCCGCAGAAAACACAACCGATTAG---------
>Botrypus
ATGAAAAATGTGACTGATTCTATTACTTTCCCGAGTTATTGGCCTCTTGCAGGAGGTTTTGGA------TTAAATACCAATATTTCAGAGATAAATCTAATTAATTTGGGTGTAGTAATGGGTGTATTAATCTATCTTGGAAAGGGAGTGTTAACCAATCTATTGGATAATCGCAAAAGGACAATCTTGAGTACCATCCGTGATGCAGAGGAGCGGTATAGGGAAGCTACCGATAGGCTTAAACAAGCACGGACTCGCTTGCAACAAGCAGAAGTTAAAGCAGACGAGATCCGTTCGAATGGACTTGCACAGATGGAAAGGGAGAAACGAGATTTGATCAATGCTGCTGATGAGGATTCGAAACGATTGGAAGAGTCTAAAAATTCAACTATTCGTTTCGAGGAACAACGAGCGATTGAGCAAGTTCGGCAACAAGTTTCTCGTCTAGCATTAGAAAGAGCTCTGGAGAGTCTGAGCAGTCGTTCAAATAGCGAATCATACTCACGCATAATTGATTATCATATCGGCCTGCTT---AGGGCCATGGAAAGCACGACTGATTAG---------
>Rhizoglossum
ATGAAAAACGTGACTGATTCTATTCTTTTCCTTAATTATTGGCCCCTCACAGAAGGCTTTGGA------TTGAATACCAATATCTTAGAGACAAATTCGATTAATCTGGGTGTAGTAATAGGTGTATTAATATATTTCGGAAAGGGAGTGTTAAAAAATCTATTGGATAATCGTAAAAAGACAATTCTAAGTACCATCCGTGATGCAGAGGAGCGGTATAGAGAAGCTACTGATAGGCTTCAACAAGCACGAACTCGCTTGCAACAAGCAGAGGTGAAAGCGGATGAGATCCGGTCGAACGGGCTTGCACGAATGGAGAGAGAGAAACAAGATCTAATTAATGCTGCTGATGCGGATTCGAAACGATTGGAAGAGTCAAAGACTTCAACTATTCATTTCGAAGAACAACGAGCGATTGAACAAGTTCGACAACAAGTGTCTCGTCTAGCACTAGAACGAGCTTTGGAGGGTCTGAACAGTCGTTCAAATAACGAATCAAATTCACGCATAATCGATTATCACATTGGCTTGCTC---GGAACCATGGAAAGCATGACTGATTAG---------
>Sahashia
ATGAAAAACGTGACTGATTTTATTATTTTCCCGAGTCATTGGCCTCTTGCAGGAGGTTTTGGA------TTAAATACCAATATTTCAGAGATAAATACAATTAATTTGGGTGTAGTAATAGGTGTATCAACATATTCTGGAAAGGGAGTGTTAACCAATCTATTGGATAATCGTAAAAGGACAATCTTGAGTACCATCCGTGACGCGGAGGAGCGGTATGGAGAAGCTACCGATAGGCTTGAACAAGCACGAACTCGCTTGCAACAAGCAGAAGTTAAAGCAGACGAGATCCGTTCGAACGGACTTGCACAAATGGAGAGAGAGAAACGGGATTTGATCAATGCTGCTGATGAGGATTCGAAACGATTAGAAGAGTCTAAAAATTCAACTATTCGTTTCGAGGAACAACGAGCGATTGAGCAAGTTCGACAACAAGTTCCTCGTCTAGCATTAGAAAGAGCTCTGGAGAATCTGAACAGTCGTTCAAACAGCGAATCATACTCACGCATAATTGATTATCATATCGGCCTGCTT---AGGGCCATGGAAAGCACGACTGATTAG---------
