# Supplementary material for: Organellar phylogenomics of Ophioglossaceae fern genera
Source: Front Plant Sci. 2024 Jan 15;14:1294716. doi: 10.3389/fpls.2023.1294716 (PMC10823028; doi:10.3389/fpls.2023.1294716)
Supplement: Supplementary file 3 [file DataSheet_3.zip › Supplementary file S2/cpDNA_CDS/atpH.fas.nt.cleanup.aln]

>Holubiella
ATGAACCCTTTGATTCCTGCTGCTTCTGTTATTGCTGCTGGATTAGCCGTAGGCCCTGCTTCTATCGGACCTGGTGTTGGTCAAGGTACCGCTGCAGGTCAAGCTGTGGAGGGTATTGCGAGACAACCAGAAGCGGAGGGAAAAATTCGAGGTACCTTATTGTTAAGTTTAGCCTTTATGGAAGCTTTAACCATCTATGGGTTAGTCGTAGCCCCAGCACTTCTATTTGCAAATCCTTTCGTTTAA
>Botrychium
ATGAACCCTTTGATTCCTGCTGCTTCTGTTATTGCTGCTGGATTAGCCGTAGGCCCTGCCTCTATCGGACCTGGTGTTGGTCAAGGTACCGCTGCGGGTCAGGCTGTGGAGGGTATTGCGAGACAGCCAGAAGCGGAGGGAAAAATTCGAGGTACCTTATTGTTAAGTTTAGCCTTTATGGAAGCTTTAACCATCTATGGGTTAGTCGTAGCCCCAGCACTTCTATTTGCAAATCCTTTCGTTTAA
>Japanobotrychium
ATGAACCCTTTAATTCCTGCTGCTTCTGTTATTGCTGCTGGATTAGCCGTAGGCCCTGCTTCTATCGGACCTGGTGTTGGTCAAGGTACCGCTGCAGGTCAAGCTGTGGAGGGTATTGCGAGACAACCAGAAGCGGAGGGAAAAATTCGAGGTACCTTATTATTAAGTTTAGCCTTTATGGAAGCTTTAACTATTTATGGGTTAGTCGTAGCCCCAGCACTTCTATTTGCAAATCCTTTCGTTTAA
>Sceptridium
ATGAACCCTTTGATTCCTGCTGCTTCTGTTATTGCTGCTGGATCAGCCGTAGGCCCTGCTTCTATCGGACCTGGTGTTGGTCAAGGTACCGCTGCAGGTCAAGCTGTGGAGGGTATTGCGAGACAACCAGAAGCGGAGGGAAAAATTCGAGGTACCTTATTGTTAAGTTCAGCCTTTATGGAAGCTTTAACCATCTATGGGTTAGTCGTAGCCCCAGCACTTCTATTTGCAAATCCTTTCGTTTAA
>Haukia
ATGAACCCTTTGATTCCTGCTGCTTCCGTTATTGCTGCTGGATCAGCCGTAGGTCTTGCTTCTATTGGACCCGGTGTCGGTCAAGGTACCGCTGCGGGTCAAGCTGTGGAGGGAATTGCGAGACAACCCGAAGCGGAGGGAAAAATTCGAGGTACCCTATTGTTAAGCCTAGCTTTCATGGAAGCCTTAACCATTTATGGGTTAGTCGTAGCCCTAGCACTTCTATTCGCAAATCCTTTTGTTTAA
>Whittieria
ATGAACCCTTTGATTCCTGCTGCTTCCGTTATTGCTGCTGGATCAGCCGTAGGTCTTGCTTCTATTGGACCTGGTGTCGGTCAAGGTACTGCCGCAGGTCAAGCTGTAGAGGGTATTGCAAGACAACCCGAAGCGGAGGGAAAAATTCGAGGTACTTTATTGTTAAGCCTAGCTTTCATGGAAGCCTTAACCATTTATGGGTTAGTCGTAGCCCTAGCACTTCTATTTGCAAATCCTTTTGTTTAA
>Goswamia
ATGAACCCTTTGATTCCTGCTGCTTCCGTTATTGCTGCTGGATTAGCTGTAGGTCTTGCCTCCATCGGACCCGGTGTCGGTCAAGGTACTGCTGCGGGTCAAGCCGTAGAGGGGATTGCAAGACAACCCGAGGCGGAGGGAAAAATTCGAGGTACCTTATTATTAAGCCTAGCCTTCATGGAAGCCTTAACCACTTATGGGTTAGTCGTAGCCCCAGCACTTCTATTTGCAAACCCTTTTGTTTAA
>Ophioglossum_austroasiaticum
ATGAACCCTTTGATTCCTGCTGCTTCCGTTATTGCTGCTGGATCAGCCGTAGGTCCTGCTTCTATTGGACCCGGTGTCGGTCAAGGTACCGCTGCAGGTCAAGCTGTAGAGGGTATTGCGAGACAACCCGAAGCGGAGGGAAAGATTCGAGGTACCTTATTGTTAAGCCTAGCTTTCATGGAAGCCTTAACCATTTATGGGTTAGTCGTAGCCCCAGCACTTTTATTCGCAAATCCTTTTGTTTAA
>Ophioglossum_californicum
ATGAACCCTTTGATTCCTGCTGCTTCCGTTATTGCTGCTGGATTAGCCGTAGGTCCTGCTTCTATTGGACCCGGTGTCGGTCAAGGTACCGCTGCAGGTCAAGCTGTAGAGGGTATTGCGAGACAACCCGAAGCGGAGGGAAAGATTCGAGGTACCTTATTGTTAAGCCTAGCTTTCATGGAAGCCTTAACTATTTATGGGTTAGTCGTAGCCCCAGCACTTTTATTTGCAAATCCTTTTGTTTAA
>Cheiroglossa
ATGAACCCTTTGATTCCTGCTGCTTCTGTCATTGCTGCTGGATCAGCCGTAGGTCTTGCTTCTATCGGACCTGGTGTCGGTCAAGGCACCGCTGCAGGTCAAGCTGTAGAGGGTATTGCAAGACAACCCGAAGCGGAGGGAAAAATTCGAGGTACTTTGTTGTTAAGCCTAGCTTTCATGGAAGCTTTAACCATTTATGGGTTAGTCGTAGCCCTAGCACTTCTATTTGCAAATCCTTTTGTTTAA
>Ophioderma
ATGAACCCTTTGATTCCTGCTGCTTCCGTCATTGCTGCTGGATTAGCCGTAGGTCTTGCTTCTATTGGTCCCGGTGTCGGTCAAGGCACTGCTGCAGGTCAAGCTGTAGAAGGTATTGCAAGACAACCCGAAGCGGAGGGTAAAATTAGAGGTACCTTATTGTTAAGTCTAGCTTTTATGGAAGCTTTAACCATTTATGGGTTAGTCGTAGCTTTAGCACTTCTATTTGCAAATCCTTTTGTTTAA
>Psilotum
ATGAATCCCTTGATTTCTGCTGCTTCTGTTATTGCTGCTGGATTGGCAGTGGGCCTTGCTTCTATCGGTCCTGGTGTTGGTCAAGGCACTGCTGCGGGTCAAGCCGTTGAAGGTATTGCACGACAACCGGAAGCGGAAGGTAAGATTCGGGGTACCTTATTATTAAGTCTAGCTTTTATGGAAGCTCTAACCATATACGGACTAGTTGTGGCTCTAGCACTTCTATTTGCAAATCCTTTCGTTTAA
>Mankyua
ATGAACCCTTTGATTCCTGCTGCTTCTGTTATTGCTGCTGGATTAGCCGTAGGCCTCGCTTCTATAGGACCCGGTGTTGGTCAAGGTACTGCTGCAGGTCAAGCTGTGGAGGGTATTGCAAGGCAACCCGAAGCAGAGGGAAAAATTCGAGGTACTTTATTGTTAAGTTTAGCTTTTATGGAAGCTTTAACTATCTATGGGTTAGTCGTAGCCCTAGCACTTTTATTTGCAAATCCTTTTGTTTAA
>Helminthostachys
ATGAACCCTTTGATTCCCGCTGCTTCTGTTATTGCTGCTGGATTAGCCGTGGGCCCTGCTTCTATTGGACCTGGTGTTGGTCAAGGTACTGCTGCAGGTCAAGCTGTGGAGGGTATTGCGAGACAACCGGAAGCGGAGGGTAAGATTCGAGGTACGTTATTGTTGAGTCTAGCTTTTATGGAAGCTTTAACAATCTATGGGTTAGTTGTAGCCCCAGCACTTCTATTTGCAAATCCTTTCGTTTAA
>Dryopteris
ACGAACCCATTGATTTCTGCTGCTTCTGTTATTGCCGCTGGGTTAGCTGTAGGCCTCGCCTCAATCGGCCCCGGTATCGGCCAGGGCACTGCTGCAGGTCAGGCAGTCGAGGGTATTGCGAGACAGCCAGAAGCAGAAGGCAAGATACGAGGTACCTTATTACCGAGTTTGGCTTTCACGGAAGCTTTGACAATTTATGGATTAGTTGTAGCTCTAGCTCCGTTACTTGCGAATCCATTTGTTTAA
>Ginkgo
ATGAATCCCTTGATTTCTGCTGCTTCCGTTATTGCTGCTGGATTAGCCGTAGGCCTCGCTTCTATCGGACCTGGTGTTGGTCAAGGCACTGCTGCGGGCCAAGCTGTAGAAGGTATTGCAAGACAACCAGAAGCAGAGGGTAAAATACGAGGTACCTTACTGCTAAGTCTAGCTTTTATGGAAGCTTTAACTATTTATGGACTAGTTGTAGCGCTAGCACTTTTATTTGCAAATCCCTTCGTTTGA
>Huperzia
ATGAACCCCTTGATTTCTGCTGCTTCCGTTATTGCTGCTGGATTAGCTGTGGGTCTTGCCTCTATTGGACCAGGTGTTGGTCAAGGCACTGCTGCGGGTCAAGCCGTGGAAGGTATTGCGAGACAACCAGAAGCTGAAGGTAAAATTCGAGGTACCTTATTACTAAGCTTAGCCTTTATGGAAGCTTTAACCATCTATGGTTTAGTTGTAGCTTTAGCACTTCCATTCGCAAATCCTTTCGTTTAG
>Botrypus
ATGAACCCTTTGATTCCTGCTGCTTCTGTTATTGCTGCTGGATTAGCCGTAGGCCCTGCTTCTATCGGACCCGGTGTTGGTCAAGGTACCGCTGCAGGTCAAGCTGTGGAGGGTATTGCGAGACAACCAGAAGCGGAGGGAAAAATTCGAGGTACCTTATTGTTAAGTTTAGCCTTTATGGAAGCTTTAACCATCTATGGGTTAGTCGTAGCCCCAGCACTTCTATTTGCAAATCCTTTCGTTTAA
>Rhizoglossum
ATGAACCCTTTGATTCCTGCTGCTTCCGTTATTGCTGCTGGATCAGCCGTAGGTCTTGCTTCTATTGGACCCGGTGTCGGTCAAGGTACTGCCGCAGGTCAAGCTGTAGAGGGTATTGCAAGACAACCCGAAGCGGAGGGAAAAATTAGAGGTACTTTATTGTTAAGCCTAGCTTTCATGGAAGCCTTAACCATTTATGGGTTAGTCGTAGCCCTAGCACTTCTATTTGCAAATCCTTTTGTTTAA
>Sahashia
ATGAACCCTTTGATTCCTGCTGCTTCTGTTACTGCTGCTGGATCAGCCGTAGGCCCTGCTTCTATTGGACCCGGTGTTGGTCAAGGTACCGCTGCAGGTCAAGCTGTGGAGGGTATTGCGAGACAACCAGAAGCGGAGGGAAAAATTCGAGGTACCTTATTGTTAAGTTTAGCCTTTATGGAAGCTTCAACCATCTATGGGTTAGTTGTAGCCCCAGCACTTCCATTTGCAAATCCTTTTGTTTAA
