# Supplementary material for: Organellar phylogenomics of Ophioglossaceae fern genera
Source: Front Plant Sci. 2024 Jan 15;14:1294716. doi: 10.3389/fpls.2023.1294716 (PMC10823028; doi:10.3389/fpls.2023.1294716)
Supplement: Supplementary file 3 [file DataSheet_3.zip › Supplementary file S2/cpDNA_CDS/atpI.fas.nt.cleanup.aln]

>Holubiella
ATGGATATCGAACAATCTTTCACTAATACAATGAACAATTTATACCAAATATCCGGTGTGGAGGTAGGTCAACATTCTCATTGGCAAATGGGAGGTTTTCAAGTTCATGCACAAGTACTCATAACTTCCCGGGTAGTAATTGCTATATTATCAGGTTTAGCTGCTGTAGCTGCTCGAGATTCACAAACC------ATTCCAACCGGCAGTCAGAATTTCGTCGAGTACGTTCTCGAATTTATCCGAGATTTGACTAGAACCCAGATTGGGGAGGAGGAATATCGCCCCTGGGTCCCTTTCATCGGAACTCTATTCCCATTCATTTTTGTCCCTAATTGGTCAGGAGCTCTTTTTCCTTGGAGAATTATCCAATCACCTCATGGAGAATTAGCGGCACCTACAAATGATATTAATACCACTGTTGCTTTAGCTTCACTCACATCAGTTGCTTATTTTTATGCAGGCTTACGCAAAAAGGGTTTGAGTTATTTCGGTAAGTACATCCAACCAACTCCAGTACTTTTACCGATCAATATTTTGGAGGATTTCACGAAACCTTTACCACTCAGTTTCCGACTTTTTGGAAACGTATTAGCCGATGAATTGGTAGTATCCGTTCTTATTCCGCTAGTACCTTTGGTAGTTCCTATACCTATGATGCTTTTAGGACCATTTACGAGTGCTATTCAAGCGTTGATCTTTGCTACTTTGGCCGCAGCTTATACAGGGGAATCCATGGAAGGTCATCACTGA------------------------
>Botrychium
ATGGATATCGAACAATCTTTCACTAATACAATGAACAATTTATACCAAATATCCGGTGTAGAGGTAGGTCAACATTCTTATTGGCAAATGGGAGGTTTTCAAGTTCATGCACAAGTACTCATAACTTCCCGGGTAGTAATTGCTATATTATCAGGTTTAGCTACTGTAGCTGCTCGAGATTCACAAACC------ATTCCAACCGGCAGTCAGAATTTCGTCGAGTACGTTCTCGAATTTATCCGAGATTTGACTAGAACCCAGATTGGGGAGGAGGACTATCGCCCCTGGGTCCCTTTCATCGGAACCCTATTCCCATTCATTTTTGTCCCTAATTGGTCGGGAGCTCTTTTTCCTTGGAGAATTGTCCAATCACCCCATGGAGAATTAGCAGCACCTACAAATGATATTAATACCACTGTTGCTTTAGCTTCACTCACATCAGTTGCTTATTTTTATGCAGGCTTACGCAAAAAGGGTTTAAGTTATTTCGGTAAGTACATTCAACCAACTCCAGTACTTTTACCAATCAATATTTTGGAGGATTTCACGAAACCTTTATCACTCAGTTTCCGACTCTTCGGAAACGTATTAGCCGATGAATTGGTAGTATCCGTTCCTATTTCGCTAGTACCTCTGGTAGTTCCTATACCCATGATGCTTCTAGGACCATTTACGAGTGCTATTCAAGCGTTGATCTTTGCTACTTTGGCCGCAGCTTATACAGGGGAATCCATGGAGGGTCATCATTGA------------------------
>Japanobotrychium
ATGGATATCGAACAATCTTTCACTAATACAATGAACAATTTATACCAAATATCCGGTGTGGAGGTAGGTCAACATTTTCATCGGCAAATGGGAGGTTTTCAAGTTCATGCACAAGTACTCATAACTTCCTGGGTAGTAATTGCTATATTATCAAGTTTAGCTACTGTAGCTGCTCGAGATTCACAAACC------ATTCCAAATGGCAGTCAGAATTTTGTTGAGTACGTCCTCGAATTTATCCGAGATTTGACTAGAACCCAGATTGGGGAGGAGGAATATCGCCCCTGGGTCCCTTTTATCGGAACTCTATTCCCATTCATTTTTGTCCCTAATTGGTCAGGAGCTCTTTTTCCTTGGAGAATTATCCAATTACCTCATGGAGAATTAGCGGCACCTACAAATGATATTAATACCACTGTTGCTTTAGCTTCACTCACATCAGTTGCTTATTTTTATGCAGGCTCACGTAAAAAGGGTTTGAGTTATTTCGGCAAGTACATCCAACCAACTCCAGTACTTTTACCGATCAATATTTTGGAGGATTTCACGAAACCTTTGTCACTTAGTTTCCGACTTTTTGGAAACGTATTAGCCGATGAATTGGTAGTATCTGTTCTTATTTCGCTAGTACCTTTGGTAGTTCCTATACCCATGATGCTTCTAGGACCATTTACTAGTGCTATTCAAGCCTTGATCTTTGCTACTTTGGCCGCAGCTTATACAGGGGAGTCCATGGAGGGTCATCACTGA------------------------
>Sceptridium
ATGGATATCGAACAATCTTTCACTAATACAATGAACAATTTATACCAAATATCCGGTGTGGAGGTAGGTCAACATTCTCATCGGCAAATGGGAGGTTTTCAAGTTCATGCACAAGTACTCATAACTTCCCGGGTAGTAATTGCTATATTATCAAGTTTAGCTGCTGTAGCTGCTCGAGATTCACAAACC------ATTCCAACCGGCAGTCAGAATTTCGTCGAGTACGTTCTCGAATTTATCCGAGATTTGACTAGAACCCAGATTGGGGAGGAGGAATATCGCCCCTGGGTCCCTTTCATCGGAACTCTATTCCCATTCATTTTTGTCCCTAATTGGTCGGGAGCTCTTTTTCCTTGGAGAATTATCCAATCACCTCATGGAGAATTAGCGGCACCTACAAATGATATTAATACCACTGTTGCTTTAGCTTCACTCACATCAGTTGCTTATTTTTATGCAGGCTTACGCAAAAAGGGTTTGAGTTATTTCGGTAAGTACATCCAACCAACTCCAGTACTTTTACCGATCAATATTTTGGAGGATTTCACGAAACCTTTACCACTCAGTTTCCGACTTTTTGGAAACGTATTAGCCGATGAATTGGTAGTATCCGTTCTTATTCCGCTAGTACCTTTGGTAGTTCCTATACCTATGATGCTTCTAGGACCATTTACGAGTGCTATTCAAGCGTTGATCTTTGCTACTTTGGCCGCAGCTTATACAGGGGAATCCATGGAAGGTCATCACTGA------------------------
>Haukia
------------------------------ATGAACAATTTATACCAAATATCCAGTGTAGAGGTAGGTCAACATTTCTATTGGCAAATAGGAGGTTTCCAGGTTCATGCACAAGTTCTTATAACTTCCTGGGTAGTAATTGCCATATTATCAGGTTTAGCTGCTGCAATCGTTCGAGACTCACAAACC------ATTCCAACCGGTAGTCAAAATTTCGTCGAGTATATCCTCGAATTCATTCGAGACTTGACCAGGACCCAGATCGGGGAGGAGGAATATCGTCCCTGGGTACCCTTCATTGGAACCCTATTCTCATTCATTTTCGTCTCCAACTGGTCGGGAGCTCTTTTTCCGTGGAAACTTATTCAATTACCCCATGGAGAATTAGCAGCTCCTACAAATGATATTAATACTACCGTTGCTTTAGCCTTACCAACATCAGTTGCTTATTTCTACGCGGGTTTGCGCAAGAAAGGTCTGAGCTATTTCGGTAAGTACATACAACCAACTCCAGTACTTTTACCAATCAATATTCTGGAGGATTTCACGAAACCCTTATCGCTCAGTTTTCGACTCTTTGGTAACATATTGGCCGATGAATTGGTAGTATCTGTTCTTATTTCACTAGTACCTCTAGTGGTTCCCATACCCATGATGCTTTTAGGACTATTTACGAGTGCCATTCAAGCTTTGATCTTTGCAACTCTGGCTGCAGCTTATATAGGTGAATCCATGGAGGGTCATCATTGA------------------------
>Whittieria
------------------------------ATGAACAATTTATATCAAATATCCAGTGTAGAGGTAGGTCAACATTTCTATTGGCAAATAGGGGGTTTCCAGGTTCATGCACAAGTTCTTATAACTTCCTGGGTAGTAATTGCCATATTATCAGGTTCAGCTGTTGCAATTGTTCGGGATTTACAAACC------ATTCCAACTGGCAGTCAAAATTTTGTCGAGTATATCCTCGAATTCATTCGAGACTTGACCAGAACCCAGATCGGAGAGGAGGAATATCGTCCCTGGGTACCCTTTATCGGAACCCTATTTTCATTTATTTTTGTCTCCAACTGGTCGGGAGCTCTTTTTCCGTGGAAATTTATTCAATTACCCCACGGAGAATTAGCAGCTCCTACGAATGATATTAATACTACCGTTGCCTTAGCCTTACTAACATCAGTTGCTTATTTTTACGCGGGTTTGCGCAAGAAAGGTCTGAGTTATTTTGGTAAGTACATCCAACCAACTCCAGTACTTTTACCAATAAATATTCTGGAGGATTTCACGAAACCCCTATCACTCAGTTTTCGACTCTTCGGAAACATATTGGCCGATGAATTGGTAGTATCCGTTCTTACTTTGCTAGTACCCCTAGTGGTTCCCATACCCATGATGCTTCTAGGACTATTTACGAGTGCCATTCAAGCTTTGATCTTTGCAACTCTGGCTGCAGCTTATACAGGTGAATCCATGGAGGGTCATCATTGA------------------------
>Goswamia
------------------------------ATGAACAATTTATACCAAATATCCAGTGTAGAGGTAGGTCAACATTTCTATTGGCAAATAGGAGGTTTCCAGGTTCATGCACAAGTTCTTATAACTTCCTGGGTAGTAATTGCCGTATTATCGAGTTCAGCTGTTGCAATTGCTCGGGATTTACAAACC------ATTCCAACCGGCAGTCAAAATTTCGTCGAGTATATCCTCGAATTCATTCGAGACTTAACCAGGACCCAGATCGGGGAGGAGGAATATCGTCCCTGGGTACCCTTCATCGGAACTCTATTATTATTTATCTTTGTCTCTAACTGGTCGGGAGCTCTTTTTCCGTGGAAATTAATTAAATTACCCCATGGAGAATTAGCAGCTCCTACAAATGATATTAATACTACCGTTGCTTTAGCCTTACTAACATCAGTTGCTTACTTTTACGCGGGTTTGCGCAAGAAAGGTCTGAGCTATTTCGGTAAGTACATCCAACCAACTCCAGTACTTCTACCAATCAATATTCTGGAGGATTTCACGAAACCCTTATCACTCAGTTTCCGACTCTTTGGGAACATATTGGCCGATGAATTGGTAGTATCCGTTCTTATTTCGCTAGTACCTCTAGTGATTCCCATACCCATGATACTCCTAGGACTATTTACGAGTGCCATTCAAGCTTTGATCTTTGCAACTCTGGCTGCAGCTTATATAGGTGAATCCATGGAGGGTCATCATTGA------------------------
>Ophioglossum_austroasiaticum
------------------------------ATGAACAATTTGTATCAAATATCCAGTGTAGAGGTAGGTCAACATTTCTATTGGCAAATAGGAGGTTTCCAGGTTCATGCACAAGTTCTTATAACTCCCTGGGTAGTAATTGTCATATTATCAGGTTTAGCTGTTGCAATCGTTCGAGATTCACAAACC------ATTCCAACCGGCAGTCAGAATTTTGTCGAGTATATCCTCGAATTCATTCGAGATTTGACCAGAACCCAGATCGGGGAGGAGGAATATCGTCCTTGGGTACCCTTCATTGGAACTCTATTTTCATTCATTTTCGTCTCCAACTGGTCGGGAGCTCTTTTTCCGTGGAAATTTATTAAATTACCCCATGGGGAATTAGCGGCTCCTACAAATGATATTAATACTACCGTTGCTTCAGCCTCACTAACATCAGTTGCTTATTTCTACGCGGGTTTGCGCAAGAAAGGTCTGAGCTATTTTGGTAAGTACATCCAACCAACTCCAGTACTTTTACCAATCAATATTCTGGAGGATTTTACGAAACCCCTATCACTCAGTTTTCGACTCTTTGGTAATATATTGGCCGATGAATTGGTAGTATCCGTTCTTATTTCGCTAGTACCTCTAGTGGTTCCCATACCCATGATGCTCCCAGGACTATTTACGAGTGCCATTCAAGCTTTGATCTTTGCAACTCTGGCTGCAGCTTATATAGGCGAATCCATGGAGGGTCATCATTGA------------------------
>Ophioglossum_californicum
------------------------------ATGAACAATTTGTATCAAATATCCAGTGTAGAGGTAGGTCAACATTTCTATTGGCAAATAGGAGGTTTCCAGGTTCATGCACAAGTTCTTATAACTTCCTGGGTAGTAATTGTCATATTATCAGGTTTAGCTGTTGCAATCGTTCGAGATTCACAAACC------ATTCCAACCGGCAGTCAGAATTTTGTCGAGTATATCCTCGAATTCATTCGAGATTTGACCAGAACCCAGATCGGGGAGGAGGAATATCGTCCTTGGGTACCCTTCATTGGAACTCTATTTTCATTCATTTTCGTCTCCAACTGGTCGGGAGCTCTTTTTCCGTGGAAATTTATTAAATTACCCCATGGGGAATTAGCGGCTCCTACAAATGATATTAATACTACCGTTGCTTCAGCCTCACTAACATCAGTTGCTTATTTCTACGCGGGTTTGCGCAAGAAAGGTCTGAGCTATTTTGGTAAGTACATCCAACCAACTCCAGTACTTTTACCAATCAATATTCTGGAGGATTTTACGAAACCCCTATCACTCAGTTTTCGACTCTTTGGTAATATATTGGCCGATGAATTGGTAGTATCCGTTCTTATTTCGCTAGTACCTCTAGTGGTTCCCATACCCATGATGCTCCCAGGACTATTTACGAGTGCCATTCAAGCTTTGATCTTTGCAACTCTGGCTGCAGCTTATATAGGCGAATCCATGGAGGGTCATCATTGA------------------------
>Cheiroglossa
------------------------------ATGAACAATTTATACCAAATATCCAGCGTAGAGGTAGGTCAACATTTATATTGGCAAATAGGAAGTTTCCAGGTTCATGCACAAGTTCTTATAACTTCCTGGATAGTAATTGCCATATTATCAGGTTTAGCTGTTGCAACCGTTCGAGATTCACAAATA------ATTCCAACCGGCAGTCAAAATTTTGTCGAGTATATCCTCGAATTCATTCGAGACTTGACCAGAACCCAAATCGGGGAGGAGGAATATCGTCCCTGGGTACCCTTTATTGGAACCTTATTCTCATTTATTTTCGTTTCCAACTGGTCAGGAGCTCTTTTTCCATGGAAATTTCTTCAATTACCCCATGGAGAATTAGCAGCTCCTACAAATGATATTAATACTACTGTTGCTTTAGCCTTACCAACATCAGTTGCTTATTTTTACGCGGGTTCACGCAAGAAAGGTCTGAGCTATTTTGGTAAGTACATCCAACCAACTCCAGTGCTTTTACCAATCAATATTCTGGAGGATTTCACTAAACCCCTATCACTCAGTTTTCGGCTCTTTGGCAACATATTGGCCGATGAATTAGTAGTATCCGTTCTTATTTCGCTAGTACCTCTAGTGATTCCCATACCCATGATGTTTCTAGGACTCTTTACAAGCGCCATTCAAGCTTTGATCTTTGCAACTTTGGCTGCAGCTTATATAGGTGAATCCATGGAGGGTCATCATTGA------------------------
>Ophioderma
------------------------------ATGAATAATTTATACCAAATATCCAGTGTAGAGGTAGGTCAACATTTATATTGGCAAATAGGAAGTTTTCAGGTTCATGCACAAGTTCTTATAACTTCCTGGATAGTAATTGCTATATTATCAGGTTTAGCTGTTGCAATCGTTCGAGATTCACATTCAAAAATTATTCCAACCGTAACTCAAAATTTTGTCGAGTATATCCTCGAATTTATTCGAGATTTGACCAGAACCCAAATTGGGGAGGAAGAATATCGTCCCTGGGTACCCTTCATTGGAACTTTATTTTTATTTATTTTTGTTTCCAACTGGTCGGGAGCTCTTTTTCCGTGGAAATTGATTCAATTATCCCATGGGGAATTAGCCGCTCCAACAAATGATATTAATACTACTGTTGCTTTAGCTTTACTAACATCAGTTGCTTATTTTTACGCGGGTTTGCGCAAAAAGGGTTTGAGCTATTTTGATAAGTACATCCAACCAACTCCAGTGCTTTTACCTATAAATATTCTGGAGGATTTCACGAAACCCCTATCACTCAGTTTTCGACTCTTTGGTAATATATTGGCTGATGAATTAGTAGTATCTGTTCTTATTTCGTTAGTACCTCTAGTTATTCCCATACCTATGATGCTTCTAGGACTCTTTACGAGTGCCATTCAAGCTTTGATCTTTGCTACTTTGGCTGCAGCTTATATAGGTGAATCTTTGGAGGGTCATCCTTAA------------------------
>Psilotum
ATGAATATTGAAAAACATTTGATTAGTTTGATTAACGATTTATGCCAAATATCAGGCGTGGAGGTGGGTCAACATTTCTATTGGCAATTAGGAGGTTTTCAAGTTCATGCACAAGTTCTTATCACTTCCTGGGTAGTTATTGTTCTATTATCAGGCTTAGCTTTTGTAACTACGCGAGATCTACGAACC------ATTCCAACTGGCGGTCAAAATTTTGTCGAGTACGTCCTTGAATTTATTAGAGACTTGACTAGGACTCAGATCGGTGAGGAAGAATACCGTCCCTGGGTCCCTTTTATTGGAACTCTATTTTTATTTATTTTCGTTTCGAACTGGTCAGGGGCTCTTTTTCCTTGGAAAATCATCCAATTACCTCATGGAGAGCTAGCAGCACCTACAAATGATATAAATACTACCGTTGCTCTAGCTCTACTTACATCAGTTGCCTATTTTTATGCAGGTCTGCACAAGAAAGGTCTAAGCTATTTTGGTAGATATATTAAGCCAACTCCAATCCTTTTACCTATTAATATCTTAGAAGATTTTACGAAGCCTTTATCTTTAAGTTTTCGACTTTTCGGAAACATATTAGCGGATGAATTAGTAGTAGCTGTTCTTATCTCATTGGTCCCTCTTGTCGTTCCCATACCCATGATGTTTCTAGGACTATTTACAAGTGCTATTCAAGCTCTAATTTTTGCCACTTTAGCTGCAGCTTATATAGGTGAATCTATGGAAGGTCATCATTGA------------------------
>Mankyua
ATGGATACCGAACAATTATTAACTAATAAAATGAACAATTTCTATCGAATATCGAGTGTGGAGGTGGGTCAACATTTTTATTGGCAAATAGGAGATTTTCAGATTCATGCACAAGTTCTTATAACTTCCTGGATAGTAATTGCTATATTATTAGGCTTAGCCATTATAGCTGTTCGAGATTCACAAATC------ATTCCAACCGGTAGTCAAAATTTTGTCGAGTATGTCCTCGAATTCATTCGAGACTTAACTAGAACCCAAATTGGGGAAGAGGAATATCGCCCCTGGGTCCCTTTCATTGGAACTCTATTCTCATTCATTTTTGTTTCTAATTGGTCGGGAGCTCTCTTTCCTTGGAAGATTATCCAATTACCCCATGGGGAATTAGCAGCACCTACAAATGATATTAATACCACTGTTGCTTTAGCCTTACTCACATCAATTGCTTATTTTTATGCAGGTTTACGCAAGAAAGGTCTGAATTATTTCAGTAAGTACATCCAACCAACTCCCGTACTTTTACCAATCAATATTTTGGAGGATTTCACGAAACCCTTATCACTGAGTTTCCGACTTTTTGGAAACATACTAGCCGATGAATTGGTAGTATCCGTTCTTGTTTCATTGGTACCTCTAGTAATTCCCATACCCATGATACTCTTAGGATTATTCACGAGTGCAATTCAAGCTTTAATCTTTGCAACTTTAGCTGCGGCTTATATAGGAGAATCTATTGAAGGTCATCACTGA------------------------
>Helminthostachys
ATGGAGACCAAACAATCTTTTACTAATACAATGAACAATTCATACCAAATATCCGGTGTGGAAGTAGGTCAACATTTTTATTGGCAAATTGGAGGTTTCCAAATTCATGCACAAGTTCTTACAACTTCTTGGGTAGTAATTGCTGCATTATCAGGTTTAGCCATTGCAGCTGCTCGGGATTTCCAAACC------ATTCCAAACAGCAGTCAGAATTTCGTCGAATATGTTCTCGAATTTATTCGAGACTTGACCAGAACCCAGATTGGGGAGGATGAATATCGCCCCTGGGTCCCTTTCATCGGAACTCTATTCCTACTCATTTTTGTTTCTAACTGGTCGGGAGCTCTCTTTCCTTGGAGAATCATTCAATTACCCCGTGGGGAATTAGCAGCACCTACGAATGATATTAATACCACCGTTGCTTTAGCCTTACTCACATCAGTTGCTTATTTTTACGCGGGTTTACGCAAAAAGGGTTTGAGCTATTTCGGTAGGTATATCCAGCCAACCCCAGTACTTTTACCGATCAATATTCTGGAGGATTTCACGAAACCCTTATCACTTAGTTTCCGACTCTTCGGAAACATACTAGCCGATGAATTGGTAGTATCCGTTCTGGTTTCGTTAGTACCTCTGGTAGTTCCCATACCCATGATGCTTCTGGGATCATTCACGAGTGCTATCCAAGCCTTGATCTTTGCAACTTTGGCTGCAGCTTATACAGGGGAATCCATGGAGGGTCATCACTGA------------------------
>Dryopteris
ACGCACATCGAACAACTGCGAATTTATGAGATGGATGATCTGTATCAAGTATCGAGTGTAGAAGTAGGCTAACACTCTTATTGGCAAATAGGAGACTTCCAAGTTCATGCACAGGTTCTTGTAACTTCCTGGGTCGTTATCGCCTTGTTGTTGGCTTTACCTATTGTAGGTACCAGGAATCTGCAAACC------ATACCGACTGGCAGCCAGAATTTTATCGAGTATGTTCCCGAATTTATTAGGGATTTAACTAGGACCCAGATGGGGGAAGAGGAATACCGTCCTCGGGTTCCATTTATTGGAACGATGTTTCCATTCATTTTTGTTTCCAACTGGTCTGGTGCCTCGTTTCCTTGGCGAATCGTTCAGTTACCCCATGGAGAGTTGGCTGCACCTACCAATGATATCAACACTACTGTCGCGTCAGCCTCGCTTACATCGGTGGCACATCCTTACGCGGGTTTACACAAGAGAGGTTTTAGTTATTTCGGCAAGTATATCCAGCCAACTCCGGTACTACCACCAATTAACACTTCGGAAGATTTTACCAAACCCCTATCACTTAGTTTTCGATTGTTTGGAAATATTTTGGCTGACGAATTGGTAGTAGCTGTTCTCGTCTCTCTAGTACCTTCAATTGTTCCTGTACCAATGACGCCTCTAGGATTATCCACAAGTGCCATACAAGCTTTGATTTTCGCCACCTTAGCTGCAGCTTACATTGGGGAATCCACGGAGGGCCACCACTAA------------------------
>Ginkgo
ATGGATATTGTACAATCTCCTATTAGCACACTAAATCATTTCTACGAGAAATCTGGCGTGGAAGTGGGTCAACATTTCTATTGGCAAATAGGGGGTTTTCAAGTTCATGCACAGGTACTTATAACTTCCTGGGTTGTAATTGCTATCTCATTAGGTTCGGCTACTATAGCTGTTCGGGATCCACAAACC------ATTCCGACCGATGGTCAAAATTTTGTCGAATATGTTCTCGAATTCGTTCGGGACTTGACCAGAACTCAGATTGGGGAAGAAGAATATGGTCCCTGGGTTTCTTTTATCGGAACTATGTTCCTATTTATTCTTATTTCTAACTGGTCAGGTGCCCTCCTCCCTTGGAAAATGATCCAATTACCTCATGGGGAGTTAGCTGCACCTACAAATGATATTAATACTACTGCTGCCCTAGCTTTGCTCACGTCAGTAGCATATTTCTACGCAGGTCTTGCAAAGAGGGGGTTAGGTTATTTCGGCAAATATATTCAACCAACCCCAGTACTTTTACCAATTAACATATTAGAGGATTTTACGAAACCTTTATCACTTAGTTTTCGACTTTTTGGGAATATATTAGCCGATGAACTGGTAGTTGCCGTTCTTGTTTCTCTAGTACCTTTGGTGATTCCTATACCTGTAATGTTTCTAGGATTATTTACAAGCGCTATTCAAGCTCTGATCTTTGCAACTTTAGCCGCAGCTTATATAGGCGAATCTATGGAGGGTCATCATTAA------------------------
>Huperzia
ACGCATATTGCACTATCTCTCATATCA---TTCCAGGATTTGTATGAAGTATCTGGTGTAGAAGCGGGTCAACACTCTTATTGGCAAGTAGGTAGTTTACAAGTTCATGGACAAGTACTTATAACCTCTTGGGTAGTAATTGCTATTTTATTAGGTTCAGCTACTCTGGCTGCTCGGAATCCACAAACT------ATTCCATCTGGTAGTCAAAATTTTGTTGAATATGTTCCAGAATTTATTCGAGACTTGACTAGAACTCAAATAGGAGAAGAAGAATATCGTCCTTGGGTTCCTTTCATTGGAACCATGTTTCTATTCATTTTCGTTTCTAACTGGTCAGGCGCTCTTCTTCCTTGGAAAATCCTCGAATTACCTAATGGAGAATCAGCTGCACCCACAAATGATATAAATACTACTGTTGCCTTAGCCTTACTTACATCAGTAGCATATTTCTATGCGGGTCTTCAAAAAAAAGGTCTAAGTTATTTTGGTAAGTATATTCGGCCAACCCCAGTACTTTTACCAATCAATATCTTAGAAGATTTTACTAAACCTTTATCACTTAGCTTTCGACTCTTCGGAAATATATTAGCTGATGAATTGGTAGTTGCTGTTCCTGTTTCTCCAGTACCCCTAGTAGTTCCTATACCTATGATGTTTCTAGGATTATTTACAAGTGCTATTCAAGCCTTGATTTTTGCAACTTTAGCCGCAGCTCATATAGGAGAATCCATAGAAGGTCATCATCAATTATCCAATAGTCTTTTTTACTAA
>Botrypus
ATGGATACCGAACAATCTTTCACTAATACAATGAACAATTTATACCAAATATCCGGTGTGGAGGTAGGTCAACATTCTTATTGGCAAATGGGAGGTTTTCAAGTTCATGCACAAGTACCTATAACTTCCCGGGTAGTAATTGCTATATTATCAGGTTTAGCTACTGTAGCTGCTCGAGATTCACAAACC------ATTCCAACCGGCAGTCAGAATTTCGTCGAGTATGTTCTCGAATTTATCCGAGACTTGACTAGAACCCAGATTGGGGAGGAGGAATATCGCCCCTGGGTCCCTTTCATCGGAACTCTATTCCCATTCATTTTTGTCTCTAATTGGTCGGGAGCTCTTTTACCTTGGAGAATTGTCCAATTACCCCATGGAGAATTAGCAGCACCTACAAATGATATTAATACCACTGTTGCTTTAGCTTCACCCGCATCAGTTGCTTATTTTTATGCAGGTTCACGCAAAAAGGGTTTGAGCTATTTCGGTAAGTACATTCAACCAACTCCAGTACTTTTACCGATCAATATTTTGGAGGATTTCACGAAACCTTTATCACTCAGTTTCCGACTCTTTGGAAACGTATTAGCCGATGAATTGGTAGTATCCGTTCTTATTTCGCTAGTACCTCTGGTAGTTCCTATACCCATGATGCTTCTAGGATCATTTACGAGTGCTATTCAAGCGTTGATCTTTGCTACTTTGGCTGCAGCTTATACAGGGGAATCCATGGAGGGTCATCACTGA------------------------
>Rhizoglossum
------------------------------ATGAACAATTTATATCAAATATCCAGTGTAGAGGTAGGTCAACATTTCTATTGGCAAATAGGGGGTTTCCAGGTTCATGCACAAGTTCTTATAACTTCCTGGGTAGTAATTGCCATATTATCAGGTTCAGCTGTTGCAATTGTTCGGGATTTACAAACC------ATTCCAACTGGCAGTCAAAATTTTGTCGAGTATATCCTCGAATTCATTCGAGACTTGACCAGAACTCAGATCGGGGAGGAGGAATATCGTCCCTGGGTACCCTTTATCGGAACCCTATTTTCATTCATTTTTGTCTCCAACTGGTCGGGAGCTCTTTTTCCGTGGAAATTTATTCAATTACCCCACGGAGAATTGGCAGCTCCTACGAATGATATTAATACTACCGTTGCCTTAGCCTTACTAACATCAGTTGCTTATTTTTACGCAGGTTTGCGCAAAAAAGGTCTGAGCTATTTTGGTAAGTACATCCAACCAACTCCAGTACTTTTACCAATAAATATTCTGGAGGATTTCACGAAACCCCTATCACTCAGTTTTCGACTCTTCGGAAACATATTGGCCGATGAATTGGTAGTATCCGTTCTTACTTTGCTAGTACCCCTAGTGGTTCCCATACCCATGATGTTTCTAGGACTATTTACAAGTGCCATTCAAGCTTTGATATTTGCGACTCTGGCTGCAGCTTATACAGGTGAATCCATGGAGGGTCATCATTAA------------------------
>Sahashia
ATGGATACCGAACAATCTTTCACTAATACAATGAACAATTTATACCAAATATCCGGTGTGGAGGTGGGTCAACATTCTCATTGGCAAATGGGAGGTTTTCAAGTTCATGCACAAGTACTTATAACTCCCCGGGTAGTAATCGCTATATTATCAGGTTTAGCTACTGTAGCTGCTCGAGATTCACAAACC------ATTCCAACCGGCAGTCAGAATTTCGTCGAGTATGTTCTCGAATTCATCCGAGACTTGACTAGAACCCAGATTGGGGAGGAGGAATATCGCCCCTGGGTCCCTTTCATCGGAACTCTATTCCCATTTATTTCTGCCCCTAATTGGTCGGGAGCTCTTTTTCCTTGGAAAATCACCCAATTACCCCATGGAGAATTAGCAGCACCTACGAATGATATTAATACCACTGCTGCTTTAGCTTCACCCACATCAGTTGCTTATTCTTACGCGGGTTTACGCAAAAAGGGTTTGAGCTATTTCGGCAAGTACATCCAACCAACTCCAGTACTTTCACCGATCAATATTCTGGAGGATTTCACGAAACCTTTATCACTCAGTTTCCGACTTTTCGGAAACGTATTAGCCGATGAATTGGTAGTATCCGTTCCTATTTCGCTAGTACCTCTAGTAGTTCCTATACCCATGATGCTTCTAGGACCATTTACGAGTGCTATTCAAGCGTTGATCTTTGCTACTTTGGCTGCAGCTTATACAGGGGAATCCATGGAGGGTCATCACTGA------------------------
