# Supplementary material for: Organellar phylogenomics of Ophioglossaceae fern genera
Source: Front Plant Sci. 2024 Jan 15;14:1294716. doi: 10.3389/fpls.2023.1294716 (PMC10823028; doi:10.3389/fpls.2023.1294716)
Supplement: Supplementary file 3 [file DataSheet_3.zip › Supplementary file S2/cpDNA_CDS/ccsA.fas.nt.cleanup.aln]

>Holubiella
ATGATATATACTACCATAGAACATATACTCGTTCATATC---CCTTTTTTCCCTCTTTTACTCGGTACTCTATTCTATTGGGGAAATCTGGTATAT---AGGAGCAGAAACCTG---AGTAGTTTGGGCAGGGGGAGTATGACAATTGCTCTCGCCTGTGTAACAGCATCTTTGATGATTCGTTGGTCCTATTCCAAACACTTACCATTGAGTAATTTGTATGAATCCTCCATGTTTCTCTCCTGGAGTCTATCCTCGATGAATCTATTCCTAGAT------------------CGCAGAGATCAGAATGAT---TGGTTAGGTGCAATTACCGCACCAAGTGCTATGCTGACTCATGGTTTTGCTACTTTGGGTCTTCCCAAAGAGATGCAACAATCTACAATGTTAGTACCTGCTTCGCAATCTCATTGGTTAATGATGCATGTGAGTATGATGTTATTGAGTTACGCAACCATTCTGTGCGGATCTCTATTAGCAATAACTTTATCAGTCGCC------------GTATCCGAAACATCTCCG---------GATCCTTGTGTATCTAACAATTTTTCTACCTGGTCCTTCTTACTCGGTAAGAATTGCTACTCGTACACGCGACTGGGTGATTGTTCGAGAAACTTTTTCTACCTGTTATCCGTAAATCTTCATAAGGCGGATTCGACTCAACAATTAGATCACTGGAGTTATCGTATTATCGGCTTGGGTTTCCCTCTCCTAACTATCGGTATTCTCTCCGGAGCGGTATGGGCTAATGAAGCATGGGGATCCTATCGGAGTTGGGATCCCAAAGAGACTTGGGCATTCATTACATGGCTCATATATGCAATTCATTCACACACTAGGATGACCAAGGGTTGGCGGAGGGAAGGATCTGCAATTGTAGCTGCTCTGGGATTTTCACCAGTTTGGATCCGTTATTTAGGAGTCAATCTGTTGGGAATAGGTCTGCATAGTTATGGTTGGCTAATTTGA------------
>Botrychium
ATGATATATACTACCATAGAACATATACTCGTTCATATA---CCTTTCCACCTCTTCCTACTCGGTACTCTATTTTATTGGGGGAATCTGGTATAT---AGGAGCAGAAATCTG---AGTAGTTTGGGCAGGGGGAGTATGGCAATTGCTCTTGCCTGTGTAACAACATCTTTGATGATTCGTTGGTCCTACCCCAAGCATTTACCATTGAGTAATTTGTATGAATCCTCCATGTTTCTCTCCTGGAGTCTATCTTCGATGAATCTATTACTGGAT------------------CGCAGAGATCAGAATGAT---TGGTTAGGTGCAATTACCGCACCAAGTGCTATGCCGACTCATGGTTTTGCTACTTTGGGTCTTCCCGAAGAAATGCAACAATCTACAATGTTAGTACCTGCTTCGCAATCCCATTGGTTAATGATGCATGTGAGTATGATGCTATTGAGTTACGCAACCATTCCGTGTGGATCCCTATTAGCAATAACCTTATTAGTCGCT------------GTATCCGAAACATCTCCG---------GATCCTTCCGTATCTAACAATTATTCCACCCGGTCCTTCTTACCCGGTAAGAATTGCTACTTGTATACGCGACTGGGTGATTGTTCGAGAAACTTTTTTTATCTGTCATCCGTGAATCTTCATAAAGCGGATTCGATTCAGCAATTAGATCACTGGAGTTATCGCATTATCGGCTTGGGTTTCCCTCTCCTAACTATCGGTATTCTCTCTGGAGCAGTATGGGCTAATGAAGCATGGGGATCCTATCGGAGTTGGGATCCTAAAGAGACTTGGGCATTCATTACATGGCTCATATATGCAATTCATTCACATACTAGGATGACCAAGGGTTGGCGGAGGGAAGGATCTGCAATTGTAGCTGCTCTGGGATCTTCACCGGTTTGGATCCGTTACTCAGGAGTCAATCTGTTGGGAATAGGTTTGCATAGTTATGGTTGGCTAATTCGA------------
>Japanobotrychium
ATGATATATACTACCATAGAACATATACTCGTTCATATA---CCTTTTCCTTCTCTTTTACTCGGTACTCTATTCTATTGGGGAAATCTGGTATAT---AAGAGCAGAAATCTG---AGTAGTTTAGGCAAGGGGAGTATGGCAATTGCTCTCGCCTGTGTAACAGCATCTTTGATGATTCGTTGGTCCTATTCCAAACACTTACCATTGAGTAATTTGTATGAATCCTCCATGTTTCTCTCCTGGAGTCTATCCTCGATGAATCTATTACTAGAT------------------CGCAGAGATCATAATGAT---TGGTTAGGTGCAATTACTGCACCAAGTGCTATGCCGACTCATGGTTTTGCTACTTTAGGTCTTCCCAAAGAAATGCAACAATCTACAATGTTAGTACCTGCTTCGCAATCTCATTGGTTAATGATGCATGTGAGTATGATGCTATTGAGTTACGCAACCATTCTGTGTGGATCCCTATTAGCAATAGCTTTATCAGTAGCT------------GTATCCGAAACATCTCCG---------GATCCTTCTGTATCTAACAATTCTTCCACCTGGGCCTTCTTACCCGGTAAGAATTGCTACTCGTACACGCGACTGGGTGATTGTTCGAGAAACTTTTTCTATCTGTTATCCGTAAATCTTCATAAAGCGGATTCGATTCAACAATTAGATCACTGGAGTTATCGCATTATCGGCTTGGGTTTCCCTCTCCTAACTATCGGTATTCTCTCCGGAGCGGTATGGGCTAATGAAGCATGGGGATCCTATCGGAGTTGGGATCCCAAAGAGACTTGGGCATTCATTACATGGCTCATATACGCAATTCATTCACATACTAGGATGACCAAGGGTTGGCGGAGGGAAGGATCTGCAATTGTAGCTGCTCTGGGATTTTCACCAGTTTGGATCCGTTATTTAGGAGTCAATCCGTTGGGAATAGGTTTGCATAGTTATGGTTGGCTAATTTGA------------
>Sceptridium
ATGATATATACTACCATAGAACATATACTCGTTCATATC---CCTTTTTACCCCTTTTTACTCGGTACTCTATTCTATTGGGGAAATCTGGTATAT---AGGAGCAGAAACCTG---AGTAGTTTGGGCAGAGGGAGTATGGCAATTGCTCCCGCCTGTGTAACAGCATCTTTGACGATTCGTTGGTCCTATTCCAAACACTTACCATTGAGTAATTCGTATGAATCCTCCATGTTTCTCTCCTGGAGTCTATCCTCGATGAATCTATTCCTAGAT------------------CGCAGAGATCAGAATGAT---TGGTTAGGTGCAATTACCGCACCAAGTGCTATGCCGACTCATGGTTTTGCTACTTTGGGTCTTCCCAAAGAGATGCAACAATCTGCAATGTTAGTACCTGCTTCGCAATCTCATTGGTTAATGATGCATGTGAGTATGATGCTATTGAGTTACGCAACCATTCTGTGTGGATCTCTATTAGCAATAACCTTATCAGTCGCC------------GTATCCGAAACATCTCCG---------GATCCTTCTGTATCTAACAATTCTTCTACCTGGTCCTTCTTACTCGGTAAGAATTGCTACTCGTACACGCGACTGGGTGATTGTTCGAGAAACTTTTTCTACCCGTTATCCGTAAATATTCATAAGGCGGATTCGACTCAACAATTAGATCACTGGAGTTATCGTATTATCGGCTTGGGTTTCCCTCTCCTAACTATCGGTATTCTCTCCGGAGCGGTATGGGCTAATGAAGCATGGGGATCCTATCGGAGTTGGGATCCCAAAGAGACTTGGGCATTCATTACATGGCTCATATATGCAATTCATTCACATACTAGGATGACCAAGGGTTGGCGGAGGGAAGGATCTGCAATTGTAGCTGCTCTGGGATTTTCACCAGTTTGGATCCGTTATTTAGGAGTCAATCTGTTGGGAATAGGTTTGCATAGTTATGGTTGGCTAATTTGA------------
>Haukia
ATGATAAGTATCAACATAGAACATATCCTTGTCCATACC---TCTCTTTTTTCCCTTTCAATCAGTACCATATTTTATTGGGGTAATCTCCTGTGC---AGGAGCAGGAACCTG---AGGAGTCTGGGCGAAGGAAGTGTTACAATTGCTCTTGCTTGTACAACAATATCTTTGATGATTCGATGGTTCCACTTGAAACATTTACCTTTGAGTAATTCATATGAATCTTTTATGTTCCTTTCATGGAATCTCTCCTTGCTCAATTTATTCCTGGGT------------------CACAGAGACAAAAATGCT---TGGTTAGGCGCAATCATAGCCCCAAGTGCTATGCTAACTCAAGGTTTTGCCACTCTGGGTCTTCCCAAGGAAATGCAGACCTCTCCAATACTAGTACCTGCCTTGCAATCCCATTGGTTAATGATGCATGTGAGTATGATGTTATTGAGTTATGCAACCATATTATGCGGATCCTTATTAGCAATAACCTTATTATTAGTCATT---------ATATATGATCCATCCGCA---------AATTATTCTATCCCTAAAAATTTATTCATAAGGTCTTTGCTATCTGGTAATAAAAAATCTTCGTACATGCGAATAGAGTATTCTTTAAATAACTTTTTCTATATGGTATCCATGAATTCTCGGAGGGAGATTTTAATACAAAATTTAGATCATTGGAGCTACCGCATCATTGGCTTGGGCTTCCCCTTGCTAACCATAGGTATCTCATCCGGAGCAGTATGGGCTAATGAAGCATGGGGATCTTATTGGAGTTGGGATCCAAAAGAAACTTGGGCATTTATTACATGGCTCATCTATGCGATTTATTCACATACTAGGGTGACAAAGGGTTGGCGAGGGAAAGAATCTGCAATTGTAGCTGTTCTGGGATTTTTTTCAGTCTGGATCCGTTACTTAGGAGTCAATTTGTTGGGGATAGGATCGCATAGTTACGGTTGGTTAATCTGA------------
>Whittieria
ATGATACATATCAAAATAGAAAATATCCTTGTCCATATC---TCTCTTTTCTCCCTCTCACTCGGTACTATATCTTATTGGGGTAGTCTCCTGTGC---AGGAGTAAGAACCTG---AGGAGTCTGGGCGAAGGAAGTGTTGCAATTGCTCTTGCTTGTAAAACAATGTTCTTGATTATTCGATGGTTACACTTGAAACATTTACCTTTGAGTAACTCATATGAATCTTTCATGTTCCTTTCCTGGAGTCTATCCTTGCTCAATCTATTCTTAGAT------------------CACAGAGAACAAAATGCT---TGGTTAAGTGCAATCATAGCCCCGAGTGCTATGCTAACTCATAGTTTTGCCACTCTAGGTCTTCCTAAGGAAATGCAAAACTCTCCAGTATTAGTACCTGCCTTACAATCCCATTGGTTAATGATGCATGTGAGTATGATGTTATTGAGTTACGCAACCATATTATGCGGATCTTTATTAGCAATAACTTTATTATTAGTAATT---------ATATATAATCCATCCGCA---------AATCTTTCTACCCCCAAAAATTACTTTATAAGGTCTTTGCTATCTGGTAATGAAAAATCTTCGTACATGCGAATAGAGAATTCTTTGGAAAACTTTTTCTACCTGATATCCAAGAATTCTCGTAGGGAAATTTTAATAAAAAAATTGGATCATTGGAGCCATCGCATCATTGGCTTGGGTTTCCCCTTGCTAACCATAGGTATTTCATCCGGAGCAGTATGGGCTAATGAAGCATGGGGATCTTATTGGAGTTGGGATCCAAAAGAAACTTGGGCTTTTATTACGTGGCTCATCTATGCGATTTATTCACATACTAGGGTGACCAGAGGTTGGCGAGGGAAGCAATCTGCAATTGTAGCTGTTACGGGATTCTTCTCAGTCTGGATCTGTTACTTAGGAGTCAATTTGTTGGGGATAGGGTTGCATAGTTACGGTTGGTTAATCTGA------------
>Goswamia
ATGATACATATCAACATGGAACATATCCTTATCCATATA---TCTCTGTTATCTCTTTCAATCGGTACTTTATCTTACTGGGGTAATCTCCTGCAT---AGGAATAAGAACCTT---AGAAGTCTGGGCGAAGGAAGTGTTACAATCGCTCTTGCTTGTACAACAATATCTTTGATGATTCGATGGTTTCACTTTAAACATCTACCTCTGAGTAATTCATATGAATCTTTCATGTTCCTTTCCTGGAGTCTATCCTTACTCAATCTATTCTTAGAT------------------CACAAGAACCAAAATGCT---TGGTTAGGTGCAATCATAGTCCCGAGTGCTATGCTAACTCATAGTTTTGCCACTTTGGGTCTTCCCAGGGAGATCCAGAACTCTCTAATACTAGTACCTGCCTTGCAATCCCATTGGTTAATGATGCATGTGAGTATGATGTTATTGAGTCACGCAACCATATTATGTGGATCATTATTAGCAATAACTTCATTATTAGTTATT---------ATATACGATCCATTCGCA---------AATCTTTCTATCTCTAGAAGTTTTTATATAAGGTCTTTGCTACCCGGTAATAAAAAATCTTTGTACATGCAAATAGAAAATTCAAAGAATGACTTTTTCTATTTAGTATTCATGAATTATCGTAGGGAGATTTTGATACAACGATTGGATCATTGGAGCCATCGCATCATCGGCTTAGGCTTTCCCTTGCTAACCATAGGTATTTCATCTGGAGCAGTATGGGCTAATGAAGCATGGGGATCTTATTGGAGTTGGGATCCAAAAGAAACTTGGGCTTTTATTACATGGCTCATCTATGCGATTTATTCACATACTAGGGTGACCAGAGGTTGGCGGAGAAAGGAATCTGCAATTGTAGCTGTTCCGGGATTTTTTTCAGTCCGGATCTGTTACTTAGGAGTCAATTTATTGGGGATAGGATCGCATAGTTACGGTTGGTTAATCTGA------------
>Ophioglossum_austroasiaticum
ATGATACGTATCAACATAGAACATATACTTGTACATACC---TCTCTCTTCTCCCTTTCAATCAGTGCCATATTCTATTGGGGTAATCTCCTGTGC---AGGAACAAGAACCTG---AGGAGTCTGGGTAAAATAAGTTTTGCAATTGCTCTTGCTTGTACAACAATATCTTTGATGATTCGATGGTTCCACTTGAAACATTTACCTTTGAGTAATTCATATGAATCTCTCATGTTCCTTTCCTGGAGTGTATCTTTGCTCAATATATTATTGGGT------------------CACAGAGACGAAAATGTT---TGGGTAGGTGCAATCATAGCCCCGAGTGCCATGCTAACCCAAGGTTTTGCCACTCTGGGTCTCCCCGAGGAGATGCAGACTTCTACATTATTAGTACCCGCCTTGCAATCTCATTGGTTAATGATGCATGTGAGTATGATGTTATTGAGTTATGCAACCATATTATGCGGATCCTTATCAGCAATAACATTATTATTAGTCATT---------ACATACGATCCATCCGCA---------AATCCTTCTAGTCCTAAAAACTTATTAATAAGTTACTTGCTACCTGATAATAAAAAATATTCGTACATGCGAATAGAGGATTCTTTTAATAACTTTTTCTATTTGGTATCCATGAATCATCGTAGGGAGATTTTTATACAGAAATTGGATCATTGGAGCCATCGCATCATTGGTTTGGGCTTCCCCTTGCTAACCATAGGTATCTCATCCGGAGCGGTGTGGGCTAATGAAGCATGGGGATCTTATTGGAGTTGGGATCCAAAAGAAACTTGGGCATTTATTACATGGCTTATCTATGCGATTTATTCGCATACTAGGGTGACAGGGGGTTGGCGAGGGGAAAAATCTGCAACTGTAGCCGTTTCGGGATTTTTCTCGATCTGGATTTGTTACTTAGGAGTAAATTTGTTGGGAGTAGGATTGCATAGTTATGGTTGGTTAATCTGA------------
>Ophioglossum_californicum
ATGATACGTATCAACATAGAACATATACTTGTACATACC---TCTCTCTTCTCCCTTTCAATCAGTGCCATATTCTATTGGGGTAATCTCCTGTGC---AGGAACAAGAACCTG---AGGAGTCTGGGTAAAATAAGTTTTGCAATTGCTCTTGCTTGTACAACAATATCTTTGATGATTCGATGGTTCCACTTGAAACATTTACCTTTGAGTAATTCATATGAATCTCTCATGTTCCTTTCCTGGAGTGTATCTTTGCTCAATATATTATTGGGT------------------CACAGAGACGAAAATGTT---TGGGTAGGTGCAATCATAGCCCCGAGTGCCATGCTAACCCAAGGTTTTGCCACTCTGGGTCTCCCCGAGGAGATGCAGACTTCTACATTATTAGTACCCGCCTTGCAATCTCATTGGTTAATGATGCATGTGAGTATGATGTTATTGAGTTATGCAACCATATTATGCGGATCCTTATCAGCAATAACATTATTATTAGTCATT---------ACATACGATCCATCCGCA---------AATCCTTCTAGTCCTAAAAACTTATGTATAAGTTACTTGCTACCTGGTAATAAAAAATATTCGTACATGCGAATAGCGGATTCTTTTAATAACTTTTTCTATTTGGTATCCATGAATCATCGTAGGGAGATTTTTATACAGAAATTGGATCATTGGAGCCATCGCATCATTAGTTTGGGCTTCCCCTTGCTAACCATAGGTATCTCATCCGGAGCGGTGTGGGCTAATGAAGCATGGGGATCTTATTGGAGTTGGGATCCAAAAGAAACTTGGGCATTTATTACATGGCTTATCTATGCGATTTATTCGCATACTAGGGTGACAAGGGGTTGGCGAGGAGAAAAATCTGCAACTGTAGCCGTTTCAGGATTTTTATCAATCTGGATTTGTTACTTAGGAGTAAATTTGTTGGGAGTAGGATTGCATAGTTATGGTTGGTTAATCTGA------------
>Cheiroglossa
ATGATACATATCAACATAGAACATATCCTTGTTCATACC---TCTCTTTTCTTCCTTTCACTTGGTACTATATTTTTCTGGGGCAGTCTCCTGTGC---AAGAGCAATAACCTT---AGGAGTCTGGGCGAAGGAAGTTTTACAATTGCTCTTGCTTGTACAACAACATATTTGATGATTCGATGGTTCAACTTGAAACATTTACCTTTGAGCAATTCATATGAATCTTTCATGTTTCTTTCCTGGAGTCTATCGTTGCTAAATATATTCCTGAAT------------------AAAAAAGACCAAAATGCT---TGGCTAAGTGCAATCATAGCCCCTAGCGCTATGCTAACTCATGTTTTTGCCACTCTGGGCCCTACCAAGGAAATGCAGAACTCTCCAATATTAGTACCTTCCTTGCAATCCCATTGGTTAATGATGCATGTAAGTATGATGTTATTGAGTTATGCAACCATATTATGCGGATCTTTATTAGCAATAACCCCATTATTAGTTATT---------ATATATGATTCATTTGCA---------AATCTTTCTATCCCAAAAACTTATTTAAGAGGGTATTTGCTATCTGGCAATAAAGAATTTTTGTACATGCAAAGAGAAGATTCTTTTAATAAATTTTTGTATTTGGTATCCATTAGTTATCGTAGGGAGATTTTAATACAGCATTTGGATCATTGGAGCCATCGCATCATAGGATTGGGCTTCCCCTTGCTAACCATAGGTATTTCATCCGGAGCAGTATGGGCGAATGAAGCATGGGGATCTTATTGGAGTTGGGATCCAAAAGAAACTTGGGCATTTATTACATGGCTCATCTATGCAATTTATTCACATACTAGGGTAACCAAGGGTTGGCGAAGGAAAGAATCTGCAATTGTAGCTGTTCTGGGATTTTTTTCAGTATGGATCTGTTACTTAGGAGTCAATTTGCTGGGTATAGGATTGCATAGTTACGGCTGGTTAATCTGA------------
>Ophioderma
ATGATAAATAATAACATAGAACATATCCTTGTTCATACTTCTTCCCTTTTTTTTCTTTCACTTGGTACTTTATTTCATTGGGGCAGTTTAATGTGC---AAGAACAATAACTTA---AGGAGTCTAGGCAAAGGAAGTTTTCAAGCTGCTTTTGTTTGTATAACAATAAATATGATGATTCGATGGTTCCATTTAAAATACTTACCTTTGAGTAATTCGTATGAATCTTTCATGTTCCTTTCCTGGAGTCTCTCTTTGTTCAATTCATTTCTAGAT------------------CTAAGGGACCAAACTGCT---TGGTTAAGTGCAATCATAGCCCCGAGTTCTATGCTAACTTATAGTTTTGCTACTCTAGGTCTTCCCAAGGAAATGCAGAACTCTACAATATTAGTACCTGCCTTGCAATCCCATTGGTTAATGATGCATGCTAGTATGATGTTATTGAGTTATGCAACCATATTATGCGGATCTTTATTAGCAATAACCTCATTATTAGTCATAATACATGATATACATGATCCATTTGCA---------AATCTTGATTTTTCAAGAATTTTTTTCATAGTTTCTATTTTATCTGGTAATAAAAAAAGTTTGTCCCTAAAAAAAAAATGTTTTTTTACAAAAAAGTTTTATTTGGTATCCATGAGTCTTCGTAGGAAGATTTTAATAAACCAATTGGATAATTGGAGCCATCGCATTATTGGGTTAGGTTTTCCATTGCTAAGCATAGGAATTTCATCTGGAGCAGTGTGGGCAAATGAAACATGGGGATCTTATTGGAGTTGGGATCCAAAAGAAACTTGGGCATTAATTACATGGCTTATTTATGCGATTTATTCACATACGAGGATAACAAAGGGTTGGCGAAAGAAAGAATCTGCAATTATAGCTGTTCTAGGGTTTTTTTCAGTTTGGATCTGTTATTTAGGAGTTAACTTGTTAGGGATAGGATTACATAGTTATGGCTGGTTAATCTAA------------
>Psilotum
---------------ATGGAACATATACTTACTCATATT---TATCTTTTCCTTCTTTTCCTTGGAACTCTATTATCTTGGATTAATCTAATATAT---AGGAATAGAAACCTT---AATAACTGGGGCCAGAGAAATATGTCAGTAGCTTTTGCTTGTATAACAATATTCTTACTAATTCGATGGTTTCACTCTAATCATTTACCTTTTAGTAACTTGTATGAATCCTTTCTTTTTATCTCTTGGAATTTCTCTTTGATGTATATACTTTTAAAT------------------TACAAAGATCCAAATAAT---TGGTTAAGTGCAATTACTACGTTAGGTGCCACGTTAATTTCTGGTTTTGCTATTCTAGGTATTCCTAAAGAAATGCAACAATTTGCAAGGTTAGTACCGGCTTTACAATCCCATTGGTTAATGATGCATGTAAGTACAATGTTATTGAGTTATGCTACTTTACTATGTGGATCTCTTTTAGCAATAACTCTTTTAGTTGTT------------GTATCCAAAACCCATTGG---------AATCTCAAT---ACTGAATATTCATATATTCCCTTATTTTTACCTAACAAAATAAATTATTCCTATAAAAAACTTGGAAATGATTTGAGGAACATAAATTCTTTGTTGTTTCTCTTTTCTCGTAAAGAAGATTTAATTAATCAATTGGATCTTTTAAGTTCTCAGACTATAAGATTAGGCTTCCTGTTCCTTACTATAGGTATAATTTCCGGCGCAGTATGGGCTAATGAAACATGGGGATCCTATTGGAGTTGGGATCCTAAAGAAACTTGGGCATTGATTACATGGCTAATATATGCCAATTATTTACATACTAGGATTACTAAAGGTTGGCATGGAAAGATATCCGCAATTGTAGCTGCTTTAGGATCTTTTTCAGTTTGGATTTGTTATTTAGGAATAAATCTATCAGGGATAGGCTTGCATAGTTATGGTTGGATAATTTAA------------
>Mankyua
ATGATACATATTACCATAGAACATATATTTGTTCATATC---TCTTTTTTATTCCTTATATTAAGTACTCTATTCTATTGGGGAAATTTATTATAT---AAGAGCAAAAACTTG---AAGGGTCTAGGCAAGGGAAGTTTAACAATTGCTCTTATTTGTACAACGATATCCTTGATAGTGCGTTGGTTTTATTCAAAACATTTACCATTGAGTAATTCATATGAATCTTCCATTTTTCTTTCCTGGAGTCTATCTTCGATTAATTTATTTCTAGAC------------------CGGAGAGACCAAAATGGT---TGGATAGGTACAATTATCGTACCAAGTGCTGTGCTGACTCATGGTTTTGCCACTCTGGGCCTTCCCAATGAAATGCAACAATTTAAAATGTTAGTACCTGCCTTGCAATCTCATTGGTTAATGATGCATGTAAGTATGATGTTATTAGGTTACGCAACCATCTTATGTGGATCTCTATTAGCAATTATTTTATTATTTATTACT---------ATATCCAAGACATCTCCG---------GATCTCTCTGTTTCTACCCATTTATTTATTTGGTCCTACCTACCTGGTAATAATTGCTGCAATTATATGCGATTAGATGATTGTCCAAAAAACCACTTCTATCTATTATCCATGAATCTTCGTGAGAAAGACCTAATTCAACGATTAGATTACTGGAGTTATCGCATTATTGGATTAGGTTTTCCCCTCTTAACAGTTGGTATTCTATCTGGAGCAGTATGGGCTAATGAAGCATGGGGTTCTTATTGGAGTTGGGACCCCAAAGAGACTTGGGCATTTATTACATGGCTCGCATATGCGATTTATTTACATACTAGGATGACCAAGGGTTGGCAGGAAAAGGGCTCTGCAATTGTAGCTTCTCTAGGATTTTTTCTAGTCTGGATCTGTTATTTAGGAGTCAATTTGTTGGGAATAGGTTTGCATAGTTATGGATGGTTAATCTGA------------
>Helminthostachys
ATGATATATATTACCATAGAACATATACTCGTTCATACC---TCTTTCTTACTCCTTTTACTAGGTACTCTACTCCATTGGGGAGATTTGGTACGT---AGGAGCAGAACCCTG---AGGAATTTGGGCGAGGGAAGTGTGGCAATTGCTCTTGCTTGTACAACAACATATTCGACAATCCGCTGGTTCCATTCCAAACACTTACCCTTGAGTAATTTATACGAGTCTTCCATGTTCCTTTCCTGGAGTCTATCCCTGATGAATCTATTACTAAAT------------------CGCAGAGATCGTAATGAT---TGGTTAGGCGCAATTACCGCACCAAGTGCTGCGCTGACTCTTGGTTTTGCTATTCTGGGTCTTCCCAAGGAGATGCAACAATCTACAATGCTAGTACCTGCCCTGCAATCCCATTGGTTGATGATGCATGTAAGTATGATGCTATTAAGTCATGCAACTATTCTATGTGGATCTTTATTAGCTACAGCCTTATCAGTCACT------------GCATCCGAGACATTTCCG---------GATCCTTCTGCCTCTAGCAATTTCTTCGTCCGATCTTTTACATCCGATAGAAATTGTTACTCGTATACGCGACTAAGTAATTGTTCGAGAAACTTGTTCTATTTGTTACCCATAAATCCTCGCAAAAAAGATTCAATTCAACAATTAGATCACTGGAGTCATCGCATTATTGGTTTGGGTTTCCCCTCACTAACCATCGGCATTCTCTCCGGGGCAGTATGGGCTAATGAAGCATGGGGATCTTACTGGAGTTGGGATCCCAAAGAGACTTGGGCATTTATTACATGGCTCACATATGCAATTTATTCGCATACTAGGATGACCAAGGGTTGGCATGGAGAAAGATCTGCAATTGTAGCTGCTACGGGATTCTTCCCAGTCTGGATTTGTTACTTAGGAGTCAACTCGTTGGGAATGGGTTTGCATAGTTACGGTTGGTTAATATGA------------
>Dryopteris
---ATGTATACCTATATGGAACGCGTTTTTATCCACATT---TCGTTCTTGATGCTTCTTTCTGCCACTTCGGTAAATTCGGTCACTTTATTTTGC---GAATTCGATAGTCTA---AGGAGACTTAGCAAGAGTAGTATGGCAATTGCTTTCCTCTGCACGACGGAGTTTTCGGTAACTCGATGGTTCCAAACTAAGCACCTACCACTGAGCAACCTGTACGAGTCGTCGATGTTTCTTTCATGGAGCTTCTCTTTATCATACGTAATGTTGGAA------------------GTCAGGAATCAGAATGGG---TTGTCGGGTGCAATTACAGCGCCGAGTGCTATGCCGACTCACGCCTCCGCTACTTCAGGTCTCCCCGAAGGGATGCAGCAATCCACGCGATTAGTACCTGCCTCGCAGTCTCATCGGTCGATGATGCATGTAACTACGACGCTACCGAGTCATGCAACCCTGCTGTGCGGATCTTCGTCGGCAATACCTCTACCGAGTATCTCTCACAGT---GAAGCGAAAAATTACCGC---------GTCTTCGACTCGAGACACAATTACCGCAGCACCTCACTAAAATTGGGC------------------ACTCCCAACAGAACTGATGTACGGAGTTTCCTTTATCCATCACTCCCAAATTCAAGAAAATGTCAATTAATTAATCGATTAGATAGATGGACGTACCAAATAATAAGTTTGGGGTTCTCTCTACTAACCATCGGTATACTTTCCGGAGCGGTGCGGGCTAATGAAGCTCGGGGATCTTATCGGAGCTGGGACCCTAAAGAAACCTGGGCGCTAGTAACTCGGCCGATACACGCTACTTACCTTCATACCAAAATAACTAACAGGTGGATGGGGGAGGGGCCAGCTGCGGCAGCATCAACAGGTTTCTCTTTAGTTTGGATTCGCTTCTCGGGAGTCAACTTGTTGGGAGTCGGATTACATAACTACGGGTGGCTAATGTAG------------
>Ginkgo
ATGATATTCACAACTTTAGAACATATATCAGCTCACATC---TCTTTTTCTCTCGTGTCTGTTGTCACTCTCGCTTATTGGGGAACCTTGGTCTAT---CAAATTGAAGCACTAAGTCGTTCGGGAGGAAGAGGCATGATAGTGATTTCT---GTCTGTATAACGGGATTGTTAATTACTCGTTGGCTTTCTTCGGGACATTTACCGTTAAGTAATTTGTATGAATCCTTCATGTTCCTTTCGTGGAGTTCATCTGTGATTCATATAGTTCTAGAA------------------GTACGGAGCCAAAATAATCGGTGGTTAGGCGCAATCACTGCACCAAGTGCTATGTTAACTCATGGTTTTGCTACTTTGGGTCTTCCGGAGGAAATGCAACAATCTACAATGTTAGTACCTGCTCTACAATCTCATTGGTCAATGATGCATGTAAGTATGATATTGCTTGGCTATGCAACCCTTTTATGCGGATCCCTATTATCAATAGCTTTTTTGGTCATTACATTTCGAATTAATAGGAGGATTATTCCC---------CCCCCTAGTGCGATGGACAATTCATTCATTTGGTTCTTTCATTATAGAAATAGTTGGTATTTACACGAACAAAAAAAAATTGATTTGCAAGACACTTTTTCCTTGTTATTCATGAATTATCGTAGGTGTCAATTGACTCAACAATTAGATCATTGGAGTTATCGTGCTATTGGTCTAGGTTTTCTTCTTTTAACTATAGGTATTCTTCCTGGAGCAGTATGGGCTAATGAAGCATGGGGATCTTATCGGAGCTGGGACCCAAAAGAGACCTGGTCATTAATTACTTGGACTATATTTGCAATTTATCTGCATTCTAGAATGAATAAAGGTTGGCAAGGTGAGAAACCGGCAATTGCGGCTTCTCTAGGATTTTTTATAATTTGGATCTGTTATTTGGGGGTCGATCTATTAGGAATAGGTTTGCACAGCTATGGATGGTTGATTCAG------------
>Huperzia
ATGATACTCGTAACTCTAGAACATATATTAGCTCATACA---CCTTTTTTTCTTCTCTTCTTTGCAACTCTTCTTTATTGGGGAACTTTGGTTTTTGCGAAGAACAATAAACTG---AGTAGTTTAGGCCAAATAAGCATGATAATTGCTTTTATTTGTATTACAGGATTCTCACTTACTCGTTGGTCTTACTCTGGGCATTTGCCATTCAGTAATCTGTATGAGTCATTCATGTTTTTATCATGGAGTTTATGCTTGATTCATATAATTGTAGAAAATAGTATAATTGTAGGAAATAAAAGCAAAATTAAT---TGGTTGGGTACAATTACTGTACCAAGTGCAATGTTAACCCATGGTTTTGCTACTTTAGGTCTTCCCAGAGAGATGCAACAATCCACAGTCTTAGTACCTGCTTTACAATCTCATTGGTTAATGATGCATGTAAGTATGATGATGCTTAGTTATGCAACTCCTTTGTGTGGATCCTCATTAGCAATAGCTTTCCCAGTCATTGCATCGAAA---AAACATGTGGAGATTCCA---------GTATTAGGTGCTAATACAAAGCCATATTTTTGGTTTTTTAGTCTTGAGGAGAATGAT---------AAACAAAAAGAAAGTTTTTTATCAAATACTTCTGCTCCGTTATCTATTAATTATAATAAGAGCCAATTAACTCAACAATTAGATCATTGGAGTTATCGAATTATTAGTCTAGGCTTTCCTCTTTCAACTATAGGTATTCTTTCCGGAGCAGTTTGGGCTAACGAAGCATGGGGATCTCATTGGAACTGGGATCCCAAAGAAACTTGGGCTTTGGTTACTTGGCTCGCATTCGCAATTCATCTGCATACTAGAATAACTAAAGGCTGGCAGGGTAAAAAACCAGCAATTGTAGCTTCTTTAGGGTTTTCCATAATTCGGATCTGTCACTTAGGCGTTAATCCATCAGGAAAAGGTTTGCACAGTTATGGATGGTTAATCCGGGATATTATTCAG
>Botrypus
ATGATATATACTACCATAGAACATATACTCGTTCATATC---TCTCTTTTCTTCCTTTTCCTCGGTACTCTATTCTATTGGGGAAATCTGGTATAT---AGGAGCAGAAACCTG---AGTAGTTTGGGCAGGGGGAGTATGACAATCGCTCTTGTCTGTGTAACAACATCTTTGATGATTCGTTGGTCCTATTCCAAACATTTACCATTGAGTAATTTGTATGAATCCTCCATGTTTCTCTCCCGGAGTCTATCCCCGATGAATCTATTCCTAGAT------------------CGCAGAGATCGGAATGAT---TGGTTAGGTGCAATTACCGCACCAAGTGCTATGCCGACTCATGGTTTTGCTACTTTGGGTCTTCCCAAAGAAATGCAACAATCTACAATGTTAGTACCTGCTTTGCAATCTCATTGGTTAATGATGCATGTGAGTATGATGCTACTGAGTCACGCAACTATTCTATGTGGATCTCCATTAGCAATAACCTTATTAGTCGCT------------GTATCCGAAACATCTCCG---------GATCCTTCTGTATCTAACAATTCTTCCATCTGGTCCTTCTTACCCGGTAAGAATTGCTACTCGTACACGCAACTGGGTGGTTGTTCGAGAAACTTTTTCTATCTGTTATCCGTAAATCTCCATGAGGCGGATTTGATTCAACAATTAGATCACTGGAGTTATCGCATTATCGGCTTGGGTTTCCCTCTCCTAACCATCGGTATTCTCTCTGGAGCAGTATGGGCTAATGAAGCATGGGGATCCTATCGGAGTTGGGATCCCAAAGAGACTTGGGCATTCATTACATGGCTCATATATGCAATTCATTCACATACTAGGATGACCAAGGGTTGGCGGGGAGAAAGATCTGCAATTGTAGCTGCTCCGGGATCCTCACCAGTTTGGATCCGTTATTCAGGAGTCAATCTGTTGGGAATAGGTTTGCATAGTTATGGTTGGCTAATTTGA------------
>Rhizoglossum
ATGATACATATCAAAATAGAAAATATACTTGTTCATGCC---TCTCTTTTCTCCCTCTCACTCGGTACTATGTCTTATTGGGGTAGTCTCCTTTGC---AGGAGAAAGAACCTG---AGGAGTCTGGGCGAAAAAAATGTTGCAATTGCTCTTGCTTGTACAACAATATTCTTGATTATTCGGTGGTTCCACTTGAAACATTTACCTTTGAGTAACTCATATGAATCTTTCATGTTCCTTTCCTGGAGTCTATCCTTGCTCAATTTATTCTTAGAT------------------CACAGAGAACAAAATGCT---TGGTTAAGTGCAATCATAGCCCCGAGTGCTATGCTAACTCATAGTTTTGCCATTCTGGGTCTTCCCAAGGAAATGCAGAACTCTCCAGTATTAGTACCTGCTTTACAATCCCATTGGCTAATGATGCATGTGAGTATGATGTTATTGAGTTACGCAACCATATTATGCGGATCTTTATTGGCAATAACCTTATTATTAGTAATT---------ATTTATTATCCATCCGCA---------AATATTTCTATCCCAAAA---------------------------------------------------------AAAGATTCTTTTAAAAACTTTTTTTACCTGATATCCATGAATTCTCGTAGGGAGATTTTAATTAAAAAATTGGATCATTGGAGCCATCGCATCATTGGCTTGGGTTTCCCCTTGCTAACCATAGGTATTTTATCCGGAGCAGTATGGGCTAATGAAGCATGGGGATCTTATTGGAGTTGGGATCCAAAAGAAACCTGGGCTTTTATTACGTGGCTCATCTATGCGATTTATTCACATACTAGGGTGACCAGGGGTTGGCGAGGAAAGCAATCTGCAATTGTAGCTGTTACGGGATTCTTCTCAGTCTGGATCTGTTATTTAGGAGTCAATTCGTTGGGGATAGGATTGCATAGTTACGGTTGGTTAATATGA------------
>Sahashia
ATGATATATATTACCATAGAACATATACTCGTTCATATC---CCTTTTTTCCTCCTTCTATGCGGTACTCTATCTTATTGGGGAAATTCAGTATGT---AAGAGCAGAAACCTG---AGTAGTTTGGGCAAGGTAAGTATGACAATTGCTCTTGCCTGTGCAACAACATCTTTGATAATTCGTTGGTCCTATTCCAAACATTTACCATTGAGTAATTTGTATGAATCTTCCATGTTTCTCTCCCGGAGTCTATCCTCGATGAATCTATCCCTAGAT------------------CGCAAAGATCGGAATGAT---TGGTTAGGTGCAATTACCGCACCGAGTGCTACGCCGACTCATGGTTCCGCTACTCTGGGTCTTCCCAAAGAAATGCAACAATCTACAATGTTAGTACCTGCTCTGCAATCTCATTGGTTAATGATGCATGTGAGTATGATGTTATTGGGTCACGCAACCATTCCATGTGGATCTCTATTGGCAATAACCTTATTAGTCGCT------------ACATCCGAAACATCTCCG---------GATCCTTCTGTATCTAACAATTCTTCCATCTGGTCCTTCCTACTCGGTAATAATTGCTACTCGTACACGCAACTGGGTGATTGTTCGAGAAACTTTTTCTATCCGTTATCCGTAAATCTTCATAAGGCGAATTCGATTCAACAATTAGATCACTGGAGTTATCGCATTATCGGCTTGGGTTTCCCCCTCCTAACTATCGGTATTCTCTCTGGAGCAGTATGGGCTAATGAAGCATGGGGATCCTATCGGAGTTGGGATCCCAAAGAGACTTGGGCATTCATTACATGGCTCATATATGCAATTCATTCACATACTAGGATGACCAAGGGTTGGCGGGGGAAAGGATCTGCAATTGTAGCTGTTCCGGGATCTTCACCAGTTTGGATCCGTTATTCAGGAGTCAATCCGTTGGGAATAGGTTTGCATAGTTATGGTTGGCTAATTTGA------------
