# Supplementary material for: Organellar phylogenomics of Ophioglossaceae fern genera
Source: Front Plant Sci. 2024 Jan 15;14:1294716. doi: 10.3389/fpls.2023.1294716 (PMC10823028; doi:10.3389/fpls.2023.1294716)
Supplement: Supplementary file 3 [file DataSheet_3.zip › Supplementary file S2/cpDNA_CDS/cemA.fas.nt.cleanup.aln]

>Holubiella
------ATGAGATCATATTGGCGGAAACTTATCCGGTGGTTTTCCAATACTCCATACCGTTCTTTAGAAAGAGCTTACAAAGCTAGTAAACGGATATGGCATATC------------AAGAAGGATTCCTTATCCCATACGGAT---GAAGCATCGTCCCCGAGATACTTCTGGCAAGCTGTGATATTTTATGTGGATACGGAATTCAATCATTCCATACTC------GTGATCTATTGGAGTCTTTTAGAGTGTAAGTTTAGCATCTCCGTGCTGAATATTTGGAACAGATGGAAATGGATTCTACTAGATAAATTCCCCATTCTCTCTCCCATTCATCACCATCCCTCCCTTCCTCCTAATGCGGATAAGACCCCATCACAGAGAGATTCTCGAGATACCTCGCTCTATCCCCCA------AATTTTTATCCCTTCACTTCGGTTTCCCCCCGAATGTTTCGTTCGAAGAGATTTGGATGTATCGAGAAATCAGGACGGGACGAAATTGTTGATACCCCC---AATGAGAGATTGAAGTATGATCCTCCCGTTTCTCCGGAAGAATCTATACCACAGGGATTGAGTGGAACGGAAAGAATAAATAGGAAATTGGCTCGGATTGAAGCAACTCTGAATGATTCGGAGATTTGGAAACGATACTATTCCTCCTCCCTGTCCACAGCTAGGGGGAGTAATGGACCGGACGATCAA---TTTTACCCTCCGGAGCCGAAAGAAATTTATGTTCCC---TCGGTAGCGTATGAATCTATAAGTCTTGTACCTCGTTCTATAACTCGCACTTCATCTAGATTCCGGGCAGAATTAGCAGGACGATCAGGTTCATTAACATTCCAAGAGTCTCGATTGGCTAAATATCAAGCCCTAGCCTCTCTACAATATATCGTATGTTTATTATTCTCCCCGCCCGTCATTTCTTCCACCTTGAATGGATGGGTTTTAGAACCTTGGATTAAATATTGGTGGAATACGTCACAATCCCAAATATTTCTTAATTCTTTTCGGGAGGAGGAAGCGTTGGAAAAACTCCGAGAATTGGAAGAATTACTCTGGTTGGATGAAACAATGGCAGATTCTGGGGAGATTCATATGCAGGATCTCAATACGGAGATTCATGGGGAGACAGTACAATTAGTAGCAATACATAATGGAGAGAGTATTCGAATTATTTCGCACCTATTAACAGATGTAATTAGTTCTGTTATTCTAGGTTCCTTGCTCGTTATAGGTCGAGAAAGACTTGCTGTTCCAAATCCTTGGATCCAGGAATTGTTTCATAGTTTGAGCGATACGACGAAAGCTTTTACCATCCCCCCACTAACTGATTTATGCATTGGATTCCATTCACCCCATGGTTGGGAAATAGTAATTGGTTCTTCCCCGGAACATCTAGGATTTGCTCACGACAAGTACGTAATATCCTGCTTCGTTTCAACCTTCCCAGTCATCCTAGATACAGTCTTTAAATATTGGATCTTTCGCCGTTTGAACCGTATATCCCCCTCGATTGTAGCAACTTATCATACAATGAATGAATGA
>Botrychium
------ATGAGATCATATTGGCGGAAACTTATCCAGTGGTTTTCCAATACTCCATACCGTTCCTTAGAAAGGGCTTATAAAGCTAGTAAACGGATATGGCAT---------ATCAGGAAG---AATTACTTATCCCATACGGAT---GAAGCATTGTCCCCGAGATACTTCTGGCAAGCTCTGATATTTTACGTGGATACGGAATTCAATCATTCTATACTC------GTGATCTATTGGAGTCTTTTAGAGTGTAAGTTTAGCATCTCCGTACTGAGTATTTGGAACAGATGGAAATGTATTATACTAGATAAATTACCCATTACCTCCCCCATTCATCACCATCCCTCCCTTCCTCCCAATGCGGATCAGATCCCATCACAGAGAGATTCTCGAGATATCTTGTTCCATCCCCCA------AATCTTTCTCCCTTCACTTCGGTTTCCTCCCAAATGTTTCGTTCGAAGAGATTCGGATGTATCGAGGGATCGGGACGGGACAAAATCGTTGATACCCCC---AATGAGAGATTGAAGTATGATTCTCCCGTTCCTCCGGAAGGATCTATATCACAGGGATTGAGTGGAACGGAAAGAATAAATAGGAAATTGGCTCGGATTGAAGCAACCCTGAATGATTCGGAAATTTGGAAACGATACTATTCCTCCTCCCTGTCCACAGCTAGGGGGAGTAATGAACCGGACGATCAA---TTTTACCTTCCGGAGCCGAAAGAGATTTATGTTCCC---TCGGTAGCGTATGAATCTATAAGTCTTGTACCCCGTTCTATAACTCGCACTTCATCCAGATTCCGGACAGAATTAACGGGACGATCAGGTTCATTAATATTCCAAGAGTCTCGATTGGCCAAATATCAAGCCCTAGCCTCTCTGCAATATATCGGATGTTTATTATTCTCCCCGCTCGTCATTTCTTACATCCTGAACGGATGGGTTTTAGAACCTTGGATTAGGTATTGGTGGAATACGTCACAATCCCAAATATTTCTTAATTCTTTCCGGGAGGAGGAAGCGTTGGAAAAACTCCGAGAATTGGAGGAATTGCTCTGGTTGGATGAAGCAATGGCAGATTCTAGGGAGATTCATACGCAGGATCTCAATACGGAGATTCATGAGAAAACGGTACAATTAGTAGCAATATATAATGGAGAGAGTATTCGAATTATTTCGCACCTATTAACAGATATAATTAGCTTTGTTATTCTAGGTTCCTTGCTCGTTATAGGTCGAGAAAGACTTGCTGTTCCAAATCCTTGGATCCAGGAATTGTTTCATAGTTTGAGCGATACGACGAAAGCTTTTCCCATCCTCCTACTAACTGATTTATGTATTGGATTCCATTCACCCCATGGTTGGGAAATAGTAATTGGTTCTTCCCCGGAACATCTAGGATTTGCTCACGACAAGTACGTAATATCCTGCTTCGTTTCAACCTTCCCAGTCATCCTAGATACAGTCTTTAAATATTGGATCTTTCGCCGTTTGAATCGTATATCTCCCTCGATTGTAGCAACTTATCATACAATGAATGAATGA
>Japanobotrychium
------ATGAGATCATATTGGCGGAAACTTATCCAGTGGTTTTCCAATACTCCATATCGTTCTTTAGAAAGAGCTTATAAAGCTAGTAAACGGATATGGCAT---------ATCGAGAAG---AATTCCTTATCCCATACGGAT---GAAGCATCGTCCCCGAGATACTTCTGGCAAGCTGTGATATTTTATGTGGATACGGAATTCAATCATTCCATACTC------GTGATCTATTGGAGTCTTTTAGAGTGTAAGTTTAGCATCTCTGTACTGAGTATTTGGAACAGATGGAAATGGATTCTACTAGATAAATTCCCCATTCTCTCTCCAATTCATCACCATCCCCCCCCTCCTCCTAATGCGGATAAGACCCCATCACAGAGAGATTCTCAAGATATCTCGTTCTATCCCCCA------AATTTTTACCCCTTCACTTCGGTTTCCCCCCGAATTTTTCGTTCGAAGAGATTCGGATGTATCGAGAAACCAGGACGGGACGAAATTGCTGATACCTCC---AATGAGGGATTGAAGTATGATTCTCCCGTTTCTCCGGAAGGATCTATATCACAGGGATTGAGTGTAACGGAAAGAATAAATAGGAAATTGGCTCGGATTGAAGCAATCCTGAATGATTCGGAGATTTGGAAACGATATCATTCCTCCTCCCCGTCCACAGCTAGGGAGAGTAATGGATCGGACGATCAA---TTTTACCCTCCGGAGCCGAAAGATATTTATGTTCCC---TCGGTAGCGTATGAATCTATAAGTCTTGTACCTCGTTCTATAACTCGCACTTCATCTAGATTCCGGGCAGAATTAACAGGACGATCAGGTTCATTAGCATTCCAAGAGTCTCGATTGGCTAAATATCAAGCCCTAGCCTCTCTCCAATATATCGGATGTTTATTATTCTCCCTGCTTGTCATTTATTCCATCTTGAATGGATGGTTTTTAGAACCTTGGATTAAGTATTGGTGGAATACGTCACAATCCCAAATATTTCTTAATTCTTTCCGGGAGGAGGAAGTTTTGGAAAAACTCCGAGAATTGGAAGAATTACTCTGGTTGGACGAAACAATGGCAGATTCTGGGGAGATTAATATGCAGGATCTCAATACGGAGATTCACGGGAAGACGGTACAATTGGTAGCAATACATAATGGGGAGAGTATTCAAATTATTTCGCACCTATTAACAGATGTAATTAGTTCCGTTATTATAGGTTCCTTGCTCGTTATAGGTCGAGAAAGACTTGCTGTTCCAAATCCTTGGATCCAGGAATTGTTTCATAGTTTGAGCGATACGACGAAAGCTTTTACCATCCCCCTACTAACTGATTTATGCATTGGATTCCATTCACCCCATGGTTGGGAAATAGTAATTGGTTCTTCCCTGGAACATCTAGGATTTGCTCACGACAAGTACGTAATATCCTGCTTCGTTTCAACCTTCCCAGTCATCTTAGATACAGTCTTTAAATATTGGATCTTTCGCCGTTTGAACCGTATATCCCCCTCGATTGTAGCAACTTATCATACAATGAATGAATGA
>Sceptridium
------ATGAGATCATATTGGCGGAAACTTATCCAGTGGTTTTCCAATACTCCATACCGTTCTTTAGAAAGAGCTTATAAAGCTAGTAAACGGATATGGCAT---------ATCAAGAAG---GATTCCTTATCCCATACGGAT---GAAGCATCGTCCCCGAGATACTTCTGGCAAGCTGTGATATTTTATGTGGATACGGAATTCAATCATTCCATACTC------GTGATCTATTGGAGTCTTTTAGAGTGTAAGTTTAGCATCTCCGTACTGAATATTTGGAACAGATGGAAATGGATTCTACTAGATAAATTACCCACTCCCCCTCCCATTCATCACCATCCCTCCCTTCCTCCTAATGCGGATAAGATCCCATCACAGAGAGATTCTCGAGATATCTCGCTCTATCCCCCA------AATTTTTATCCCTTCACTTCGGTCTCCCCCCGAATGTTTCGTTCGAAGAGATTCGGATGTATCGAGAAACCGGGACGGGACAAAATTGTTGATACCCCC---AATAAGAGATTGGAGTATGATTCTCCCGTTTCTCCGGAAGGATCTATACCACAGGGATTGAGTGGAACGGAAAGAATAAATAGGAAATTGGCTCGGATTGAAGCAACTCTAAATGATTCGGAGATTTGGAAACGATACTATTCCTCCCCTCTGTCCACAGCTAGGGGGAGTAATGGACCGGACGATCAA---TTTTACCCTCCGGAGCCGAAAGAGATTTATGTTCCC---TCGGTAGCGTATGAATCTATAAGTCTTGTACCTCGTTCTATAACTCGCACTTCATCCAGATTCCGGGCAGAATTAACAGGACGATCAGGTTCATTAACATTCCAAGAGTCTCGATTGGCTAAATATCAAGCCCTAGCCTCTCTACAATATATCGTATGTTTATTATTCTCCCCGCCCGTCATTTCTTCCACCTTGAATGGATGGGTTTTAGAACCTTGGATTAAATATTGGTGGAATACGTCACAATCCCAAATATTTCTTAATTCTTTCCGGGAGGAGGAAGCGTTGGAAAAACTCCGAGAATTGGAAGAATTACTCTGGTTGGATGAAACAATGGCAGATTCTAGGGAGATTCATATGCAGGATCTCAATACGGAGATTCATGGGGAGACGGTACAATTAGTAGCAATACATAATGGAGAGAGTATTCGAATTATTTCGCACCTATTAACAGATGTAATTAGTTCTGTTATTCTAGGTTCCTTGCTCATTATAGGTCGAGAAAGACTTGCTGTTCCAAATCCTTGGATCCAGGAATTGTTTCATAGTTTGAGCGATACGACGAAAGCTTTTACCATCCCCCTACTAACTGATTTATGCATTGGATTCCATTCACCCCATGGTTGGGAAATAGTAATTGGTTCTTCCCCGGAACATCTAGGATTTGCTCACGACAAGTACGTAATATCCTGCTTCGTTTCAACCTTCCCAGTCATCCTAGATACAGTCTTTAAATATTGGATCTTTCGCCGTTTGAATCGTATATCCCCCTCGATTGTAGCAACTTATCATACAATGAATGAATGA
>Haukia
------ATGAGATCGTACTGGCGTAAACTTTTCCAGTGGTTTTCCAACACTCCATACCGTTCGTTGGGAAGAGCCTACGGGGCTAGTAAACGGATGAGACAT---------ATCAAAAAT---ATTTATGTATCCCATACGGAT---GAAGCATCGTTCTCAAGATATTTATGGCAAGCCATGGTATTCTATGCGAATACGGAATTCAATAATTCCACATTT------GTGATTTATTGGAGTTTGTTAGAGTGTAAGCTCAGCATCTACGTACTAAATGTTTGTAACAGATGGAATTGGATCCTATTAGATAAACTCTCCAGCTTATTTCCCCTTCATCAT---CCTTTCCCTCTCCACAACATTAATAGGATTCCATCA------CATTATTGGGACGGCCTACTTAATACACCA------AACTTTTCATCTCTCATTTCTGTTTTCTTCAAAATGTTTCGTTCGGGTAAATTTGAATGTATTGAGGGATTGAAACGGAACAGAAACGCTGATAGCTCTACTAGTGTTGGATCAAAAAATGAGTCTCCTCTTTCTATGAAAAGATCCGCTTCACGGGGATTTAATGAAATAGATAGAATTAATAGGGGATTGGCTTGGATCGAAGCAACCCTGATTGATTCAGAGATGAGAAAACAATATTCTTTATCTTCCCTGTTCACAGTTGGGAGAAATAATCAACCGGGCGAGAAT---GTTCGATTCTCGGAATCGAAAGATCCTTCTGTTTTT---TCGGTAGCTTACGAATCCATAAGTCTTGTACCCCGTTCTATAACTCGCACCTCATCCAGATTCTGGACAGAATTAACAGGACGTTCAGATTCATTGATATTCCAAGAGTCTCGATTGGCTAAATATCAAGCCCTGGCTTCTCTGCAATACATTGGATGTTTATTAGTCTTTCCGTTCGTAATTTCCTCCCTTTCGAATAGATGGATTGTGGAACCTTGGATTAAATATTGTTGGAATACGTCACAATCACAAATCTTTTTGAATTCGATCCAGGAAGAAGAAGCGTTGGAAAAACTCCGAGAATTGGAAGAATTACTCTGGTTGAATGAAGTAACAGATGGTTTTGAGGATATTCATACACAGGATTTGAGTATGAAATTTCAGGAGAAAACTTTAGAATTAGTAGCAATATATAATGAAGAAAGTATTCGTCTTATTTCACATATATCAACAGATATAATTAGTTTTGCCACTATAGGTTCCTTGTTTGTTACGGGTCGGGAAAGACTTGCTGTTCTGAATTCTTGGATACAGGAATTATTCTATAGTTTGAGTGATACGACAAAAGCTTTTACTATTCTCCTGCTAACCGATTTATGCATTGGATTCCATTCACCACACGGTTGGGAAATAGTAATTGGCTACTCCTTAGAACACTTAGGCTTCGTTCATGATAAATACATAATATCTTGTTTCGTTTCAACCTTCCCAGTCATCTTAGATACAGTTTTTAAATATTGGATCTTTCGTCACTTGAATCGTATATCCCCCTCGATTGTAGCGACTTATCATACGATGAATGAATGA
>Whittieria
------ATGAGATCATACTGGCGTAAACTTCTCCAGTGGTTTTCCAACACTCCATACCGTTCATTGGGAAGAGCCTACGGGGCTAGTAAACAGATGAGGTAT---------ATCCAGAAT---AATTCTTTATCCCGTATGGAT---AAAGCGTGGTTCTCAAGATATTCGTGGCAAGCCATGGTATCCTATGCGAATACGGAATTCAAACATTCCACATTT------GTGATTTATTGGAGTTTGTTGGAGTGCAAGTTCAGCATCTATGTACTTAATGTTTGGAATAGATGGAATTGGATCATATTAGATAAATTCTCCAGCTTATTTTCTCTTTATCATCTTCCCTTCCCT---CCCAATGTGAATAGTATTCCATCA------CATTATTGGGATGTCCTACTTGATCTACCA------AGCTTTCCCTCTCTCATTTCTGTTTTCTCCAGAATATTTCGTTCCGATAAATTTGAATGTATTGAGGAATTGGGACGGAACAGAAACGCTGATATCTCT---AGTGCTGGATTGGGAAATAATTCTCCTGCTCCTCTGAAACGATCTGCCTCACGGGTACTTAATGAAATAGATAAAATTAATAGGAGATTGGCTTGGATCGAAGCAACCCTGAATGATTCGGAGATTCGGAAACAAAATTATTTTTCTTCCCTGTTCACAGTTGGGAGGAATAATCAACCGGGTGAGAAT---GCTCTATTCCCGGAATCGAAAGATCCTTCTGTTTTT---TCGGTAGCTTACGAATCTATAAGTCTCGTACCCCGTTCTATAACCCGCACTTCATCCAGATTTTGGGCGGAATTAACAGGACGTTCAGGTTCATTGATATTCCAAGAGTCTCGATTGGCTAAATATCAAGCCCTGGCTTCTCTGCAATACATTGGATGTTTATTAGTATTTCCGTTCGTAATTTCCTCCCTTTTGAATAGATGGATTGTGGAACCTTGGATTAAATTCTGGTGGAATACGTCACAATCGCAAATATTCTTGAATTCGATACAAGAGGAAGAAGCGTTGGAAAAACTCCGAGAATTGGAAGAATTACTCTGGTTGGATGAAGTAACAAAGGGTTCTGAGGATATTCATACACAGGATTTGGGTATAAAATTTCAGGATAAAACTTTAGAATTAGTCGCAATATATAATGAAGAGAGTATTTGTCTTCTTTCACATATATCAACAGATATAATTAGTTTTGCCACTATAGGTTTCTTGTTTGTTACGGGTCGGGAAAGACTTGCTGTTCTGAATTCCTGGATACAAGAATTATTTTATAGTTTGAGTGATACAACGAAAGCTTTCACCATCCTCCTGCTAACTGATCTATGCATTGGATTTCATTCACCACATGGTTGGGAAATAGTAATTGGTTACTCCCCAGAACATCTAGGCTTCGTTCATAATAAGTACATAATATCTTGTTTCGTTTCAACCTTCCCAGTCATCTTAGATACAGTTTTTAAATATTGGATTTTTCGTCACTTGAATCGCATATCTCCCTCTATTGTAGCGACTTATCATACGATGAATGAATGA
>Goswamia
------ATGATATCGTACTGGCGTAAACTTTTCCAGTGGTTTTACAACACTCCATACCGTTCGTTAGGAAGAGCCTATGGGGCTAGTAAACGGATAAGGTAT---------ATCGATAAT---AATTCTCTATCCCATACGAAT---GAGGCATCGTTCTCAAAATATTTATGGCAAGCCGTAGTATCCTATGCAAATACGGAATTCAATCAGTCCACATTT------GTGATTTATTGGAGTTTGTTAGAGTGTAGACTCAGCATCTACGTACTGAACGTTTGGAATAGGTGGAACTGGATCCTATTAGATAAACTTTCCAGCTTATTCCCTCTTCATTATTCTTCCCTCCCC---CCCAAAGTGAATAGGATTCCATCG------CATTACCGGGATGTCCTACCCAATCCACCA------AGCTTTTTTTCTTTCATTCCTGTTTTTTTCCAAATGTTTCGTCCGGATAAATCCGAATGTATTGAGAGATTGAGACGGAACAGAAACGTTGATATTTCT---AGTGCTAGATCAGAGAAAGATTTTTCTGTTCCTCCGAAAGGATCCGCCTCACGGGGATTGAATGGAATAGATAGAATTAATAGGAGATTGGCTTGGATAGAAGCAACCCTAATTGATTCAGAGATTCGGAAACAATATTCTTCCTCTTCCCTGTTCACAGTCGGGAAGAATAATCGATCGGGCGAGAAT---GCTCTATCCCCAAAATCAAAAGATCATTCTGTTCTT---TCGGTAGCTTACGAATCCATAAGTCTTGTACCCCGTTCCATAACTCGCACTTCACTTAGATTCTGGGCTGAATTAACGGGACGTTCGGGTTCATTAATATCGCAGGAATCTCGTTTGGCTAAATATCAAGCCCTGGCTTCTCTGCGATACACTGGATGTTTATTGGTATTTCCGTTTGTAATACCCTCCCTTTCGAATAGATGGATTGTGGAACCTTGGATTAAATATTGGTGGAATACGTCACAATCACAAATCTTTTTGAATTCGATCCGGGAAGAAGAAGCATTGGAAAAACTCCGAGAATGGGAAGAATTACTCTGGTTGGATGAAATAAAAGAAGGTTTTGAGGAGATTCATACACAAGATTTAGGTATGAAACTTCAGGAGAAAACTTCAGAATTAGTAGCGATATATAATGAAGAGAGTATTCGTCTCATTTCACATATATCAAAAGATATAATTAGTTTTGTCACTATAGGTTCCTTGTTTGTTATGGGTCGGGAAAGACTCGCCGTTCTGAATTCCTGGATACAGGAAATATTTTATAGTTTGAGTGATACAACGAAAGCTTTTACAATCCTCCTGCTAACTGATTTATGTGTTGGATTCCATTCACCACACGGTTGGGAAATAGTAATTGGTTACTCCCCAGAACACCTAGGCTTCGTCCATGACAAGTACGTAATATCTTGTTTCGTTTCAACCTTTCCAGTCATCTTAGATACAGTTTTCAAATATTGGATCTTCCGTCACTTGAATCGTATATCTCCCTCGATCGTAGCGACTTATCATACGATGAATGAATGA
>Ophioglossum_austroasiaticum
------ATGATATCGTACTGGCGTAAACTTCTCCAGTGGTTTTCCAACACTCCATACCGTTCGTTGGGAAGAGCCTACGGGGCTAGTAAACGGATAAGGTAT---------ATTGAGAGT---AATTATCTATCCCATACGGAT---GAAGCATCATTCTCAAGATATTTATGGCGAGCCATGATATCCTATGCGAATATGGAATTAAATAATTCCACATTT------GTGATTTATTGGAGTTTGTTAGAGTGTAAGCTCAGCATCTACGTACTAAATATTTGGAATAGATGTAATTGGATCCTATTAGATACAGTCTCAAGTTCATTCCCTATCTATCATTCTTCCCCTCCT---CCCAATGTGAATAGGATCCCATCA------TATTATTGGGACGTCCCACTCAATCCACCA------AGATTTATATCTCTTATCCCTGTCTTATCCAGAATGTTCCGTTCGGGTGGATTTGAATGTATTGGAAATTTGGAACGTGACGGAGAAACTGATATCTCT---AGTGCTGGATCAAAAAATGATTCTCCTGTTCCTACGAAAAGATCCACTTCACGGGGATTGAATGGAATGGATATAATTAATAGGAGATTGGCTTGGATCGAAGCAACCCTGATCGATTCGGAGATTCGTAAACAAAATTATTTAACCTCACTGTTCACAGTTGGGGGGAATAATAAACCGGATGGGAAT---TCTCGATTCACGGAATCAAAAGATCCTTCTGTTTCT---TCGATAGCTTACGAATCCATAAGTCTCGTACCCCGTTCCATAACTCGGACTTCATCCAGATTCTGGGCAGAATTAACAGGACGCTCAGGTTCATTGATATTCCAAGAGTCTCGATTGGCTAAATATCAAGCCCTGGCTTCTCTGCAATACATTGGATGTTTATTAGTCTTTCCGTTTGTAATTCCCTCCCTTTCGAATAGATGGATCGTGGAACCTTGGATCAAATATTGGTGGAATACGTCACAATCACAAATCTTTTTGAATCCGATCCAGGAAGAAGAAGCGTTGGAGAGACTCCGGGAATTGGAAGAATTACTTTGGTTGAATGAATTAACAGAGGGTTTTGAGGATATTCGTACACAGGATTTGGGTATGAAGCTTCAGGAAAAAACTTTAGAATTAGTAGCAATATATAATGAAGATAGTATCCATCTCATTTCACATGTATCAACAGATATAATTAGTTTTGCCACTATAGGTTCCTTGTTCGTCACGGGTCGGGAGAGACTTGCTGTTCTGAACTCCTGGATACAGGAATTATTTTATAGTTCGAGTGATACGACAAAAGCTTTTACCATCCTCCTGCTAACCGATTCATGCATTGGATTCCATTCACCACACGGTTGGGAAATAGTAATAGGTTACTCCCCAGAACACCTAGGTTTCGTTAATGATAAATACATAATATCTTGTTTCGTTTCAACCTTCCCAGTCATCTTAGATACCGTTTTCAAATACTGGATCTTTCGTCACTTGAATCGTATATCTCCCTCGATTGTAGCGACCTATCATACGATGAATGAATGA
>Ophioglossum_californicum
------ATGATATCGTACTGGCGTAAACTTCTCCAGTGGTTTTCCAACACTCCATACCGTTCGTTGGGAAGAGCCTACGGGGCTAGTAAACGGATAAGGTCT---------ATTGAGAGT---AATTATCTATCCCATACGGAT---GAAGCATCATTCTCAAGATATTTATGGCAAGCCATGATATCCTATGTGAATATGGAATTAAATAATTCCACATTT------GTGATTTATTGGAGTTTGTTAGAGTGTAAGCTCAGCATCTACGTACTCAATGTTTGGAATAGATGTAATTGGATCCTATTAGATACAGTCTCAAGTTCATTCCCTATCTATCATTCTTCTCCTCCT---CCCAATGTGAATAAGATCTCATCA------TATTATTGGGACGTCCCACTCAATCCACCA------AGATTTATATCTCTTATCTCTGTCTTATCCAGAATGTTCCGTTCGGGTGGATTTGAATGTATTGAAAATTTGGAACGTGACGGAGAAACTGATATCTCT---AGTGCTGGATCAAAAACTGATTCTCCTGTTCCTACGAAAAGATCCACTTCACGGGGATTGAATGGAATGGATAGAATTAATAGGAGATTGGCTTGGATCGAAGCAACCCTGATCGATTCGGAGATTCGTAAACAAAATTATTTCCCCTCACTGTTCACAGTTGGGAGGAATAATCAACCGGATGGGAAT---TCTCGATTCACGGAATCAAAAGATCCTTCTGTTTCT---TCGATAGCTTACGAATCCATAAGTCTTGTACCCCGTTCCATAACTCGGACTTCATCCAGATTCTGGGCAGAATTAACAGGACGCTCAGGTTCATTGATATTCCAGGAGTCTCGATTGGCTAAATATCAAGCCCTGGCTTCTCTGCAATACATTGGATGTTTATTAGTCTTTCCGTTTGTAATTCCCTCCCTTTCAAATAGATGGATCGTGGAACCTTGGATCAAATATTGGTGGAATACGTCACAATCACAAATCTTTTTGAATCCGATCCAGGAAGAAGAAGCGTTGGAGAGACTCCGGGAATTGGAAGAATTACTTTGGTTGAATGAATTAACAGAGGGTTTTGAGGATATTCGTACACAGGATTTGGGTATGAAGCTTCAGGAAAAAACTTTAGAATTAGTAGCAATATATAATGAAGATAGTATCCATCTCATTTCACATGTATCAACAGATATAATTAGTTTTGCCACTATAGGTTCCTTGTTCGTCACGGGTCGGGAGAGACTTGCTGTTCTGAACTCCTGGATACAGGAATTATTTTATAGTTCGAGTGATACGACAAAAGCTTTTACCATCCTCCTGCTAACCGATTCATGCATTGGATTCCATTCCCCACACGGTTGGGAAATAGTAATAGGTTACTCCCCAGAACACCTAGGTTTCGTTAATGATAAATACATAATATCTTGTTTCGTTTCAACCTTCCCAGTCATCTTAGATACCGTTTTCAAATACTGGATCTTTCGTCACTTGAATCGTATATCTCCCTCGATTGTAGCGACCTATCATACGATGAATGAATGA
>Cheiroglossa
------ATGAGATCATACTTGCATAAAATTTTACAGTGGTTTTCCGACACTCCATATCGCTCGTTGGGAAGAGCCTACGGAGCTAGTAAACGGATAAGGTAT---------TTTAAGAGG---AATTATATAGCCCATACGGAT---GAAGCATCGTTCTCGAGATATTTATGGCAAGCCATGGTATCCTATGCAAATAAGGAATTAAATCATTTCAAATTT------GTAATTTATTGGAGTTTGTTAGAGTGTAAGCTAAGTATCTACGTGCTTAATGTCTGGAATAGGTGGAATTGGATCTTATTAGATAAACTCTCTAGCTTATTACCTCTCCATGATTCTTCCCTTCCT---TCCACTACGAATAGAACTTTATTG------CATTACTGGAATGTCCTATTTAATCCACCA------AGCTTTTTATCTTTCATTTNTTTTTTCTCCAAAATGTATCGTTCAAATAAATTAAAATGCATTGAAGGATTGAGATGGAACAGAAACGATGAGATTTAT---AGTGCTGGATCAAAAAATGATTATCCT------CCAAAAAAATCCGCCTCACGAGAATTGAATGAAATATACATAATTAATAGAAGATTGGCTTGGATCGAAGCAACCCTGATTGATTCAGAGACTCGGAAACAACATTATTTTTCTTCCTTATTCACG---------GATAATCAACCGGGTGATAAT---GGTATGTTCCCGAAATCAAAAAATACTTCTGGTTTT---TCGGTAGCTTACGAATCCATAAGTCTTGTACCCCGTTCTATAACTCGCACTTCATCCAGATTTTTGGCAGAATTAACAGGGCGTTCAGGTTCATTAATATTTCAAGAGTCCCGATTGGCTAAATATCAAGCCCTGGCTTCTTTGCAATACATTGGATGTTTATTAGTCTTTCCGCTCGTGATTTCCGCCCTTTCAAATAGATGGGTTGTGAAACCTTGGATTAAACATTGGTGGAATACGTCACAATCACAAATATTTCTGAATTTGATCCAAGAAGAAGAAGCGTTGGAAAAACTCCGAGAATTGGAAGAATTACTCTGGTTGAATGCAGTAACAGAGGGTTTTGTTGAGATTCATACACAGGATCTGGGTATTAAATTTCAAGATAAAACTTTAGAATTAGTTGCAATATACAATGAGGAGAGTATTCGTATTATTTCGCATATATCCACAGATATACTTAATTTTGTCACTATAGGTTTATTGCTTGTTACGGGTCGGGAAAGACTTGCTGTTCTTAATTCCTGGATACAAGAATTATTTTATAGTTTGAGTGATACGACGAAAGCTTTTACCATCCTCCTGCTAACCGATTTATGCATTGGATTCCATTCACCACATGGTTGGGAAATAGTAATTGGTTATTCCTCAGAACACCTAGGCTTCGTTCATGATAAGTACATAATATCTTGCTTCGTTTCAACCTTCCCAGTCATTTTAGATACAGTGTTTAAATATTGGATTTTTCGGCACTTGAACCGTATATCTCCCTCGATTGTAGCGACTTATCATACGATGAATGAATGA
>Ophioderma
------ATGAGATCATACTGGCATAAAATTTTTCACTGGTTTTATAACACTCCATATCGTTCGTTGAGAAGAGCTTACAGGGCCAGTAAATGTATTTTTTATATTTTTCATATGAAAAATATAAAAAATAATACTTCTACTAAA---AAAGTATCGTTCGCACGATATTTCTATCAAGCCCGAATATCCTATGCAAATAAGGAATTAAATCATTACAAATTT------GTAATTTATTGGAGTTTGTTAGAATGTAAACTCAGCATTTATGTATTAAATCTA------------------------------------------------------------------------------------------------------------------------------------CCA------AGTTTTTTATCTTTCAAATTTATTGTTTTCAAGATTTTTTGTTTGGATTGCTTTGAATTTATTGAGAAATTGATACGGAGCAAAAATACTTAT---------GGTACGGAATTCAAAATAGATTCCCCTTCTAATACTAATAGATCCTCCTCACAGGGATTGAATGAAATAGATAGAATTAATAGGAGATTGGCTTGGATTGAAGCAATCCTGATTAATTCGGAGATTCAGGAACAATCTTTTTTTTATTCCCTTTTA---------AAAAATAATCAACCAGATGATAAGTATATTCGATTTACGGAATCAAAAGTTCCTTCTGGTTTT---TCGATGGCTTACGAATCCATAAGTTTTGTACCTCGTTCCATAACTCGCACCTCATCCATATTTTGGGCAGAATTAACAGGCCGTTCAGGTTCATTTATATTAAAAGAATCTCGATTGGCTAAATATCAAGCCCTGGCTTCTTTGCAATACATTGGTTGTTTCTTAATTTTTCCGTTCATAATTTCATTCTTTTCAAATAGATGGATTGTAGAACCTTGGATTCAATATTGGTGGAATACGTCACAATCACAAATATTTATTAATTGGATCCAGGAAGAAGAATCGTTAGAAAAACTTAGGGAATTAGAAGAGTTATTTTGGTTGAATGAAGTAACAAATAGTTTTGCGGAAATTCATACAAAAGATTTGGATATTAAATTTCAATATAAAACTGTGGAATTAGTTGCAATATATAATGAAGAGAGTATTCGTATTATTTCACATATATTTACAGATATAATTAGTTTTGCCACTATAGTTTCTTTTGTTTTAACGGGTCGGGAAAGAATTGCTATTCTGAATTCTTGGATACAAGAATTATTTTATAGTTTTAGTGATACAACGAAAGCTTTTACCATCCTCCTGCTAACCGATTTATGCATTGGATTTCATTCACCACACGGTTGGGAAATAGTAATTGGTTATTCTTCAGAACACCTAGGCTTTATTCATGATAAATATGTTATATCTTGTTTCGTTTCAACCTTTCCTGTCATTTCAGATACTGTATTTAAATATTGGATTTTTCGTCATTTGAATCGTATATCTCCCTCGATTGTAGCAACTTATCATACAATGAATGAATGA
>Psilotum
------------------------------------------------------------------------------------------------------------------------------------------------------------------------------------------------ATGAATATGGAATTGAATAATTCCGTATTC------CTAATATACTGGAGTCTTTTAGAGTGTAAGTTTAGTATTTTTGTACTAAATTTTTGGAATAGATGGAAACATATCTTACTTTATAAGTTCTCTAGTCCTATTTCCATTTATAATCATCTTTCGTCT---CGCAGTAAAAATAGGATCTCATCACGAGAGTATTTCTTTAATATGAATATTAGGGACCCAATACTAAATACTTATTTTTATCTCTCGTTTCTCTTTGAAAGGATCGGTTTGAAAAAAGACGAAGATGTTGGGAAGTTAAAACGAAACAGGATTTTTGATATTTTT---GATGAGAGATCAAAAGAAAATCGTTTAGTTTATGCAGTAAAATATATGTCGAAAAAATCAAATAATAGAGAAAAAATGAATAGAAGATTAGCTTGGATTGAAACAACCTTGAATGATTTAAGAATTTGTAAAAAATATTTTTATAACTTTCCTTTTTCAGTCGAAATAAAAGATAGACTAGACGAAGAA---TTATCCATCTCAAAGTCAATTGAATTGACCGTTCCTACTACAATAGCGTATGAATCTATAAATATTGTACCTCGTTCTATAACCCGTACCTTGTCTAGATTTAAGGCAGAATTGATAGGTCAATCAAGTTCATTAGTACTTCATGAATTTAAATTAGCAAAATATCAAGCCCTAGCTTCTCTACGATATATGGGATGTTTATTATTTCTCCCTTTTTTCATTTCCTCCATTTCAAAGAAATGGGTTTTAGAACCCCGGATCAAAGATTGGTGGAATACGTCGCAATTCCAAATATTTATCAATCATTTACAAGAAAAGAAAGCTTTGAAGAGACTCCAAGACGTAGAGGAATTACTCTGGCTAGACAGAATAATT------CTGGAGGAAGATCATTCAAAAGATCTTAGTATAAAAATTCGAGAAAAAACGGTACAATTAGTAGCCATATATAATGAAGATAGTATTCAGATTATTCTTAACCTATTAACAGATATAATTAGTTTTACTATTCTAAGTGTATTGGTCATTATAGGTAAAAAAAGACTCGCTGTTTCAAATTCCTGGATTCAGGAATTATTTCACAGTTTGAGTGATACGATGAAAGCTTTTTTTATTCTTTTATTAACTGATTTATTTATTGGATTCCATTCACCCCATGGTTGGGAAATAATAATAGGTTCTATTTTAGAGCATATAGGATTTGCTTATGACAAATATACAATATCTTATTTCGTTTCAACTTTTCCAGTCATTCTCGATACAGTCTTTAAATATTGGATCTTCCGTCATTTGAATCGCCTATCTCCCTCAATTGTAGCAACTTATCATACAATGAATGAGTAG
>Mankyua
------ATGAAATCATATTGGCAGAAACTTTTTCAGTGGATTTCCAACACTCCATACCGTTCCTTAGGAAGAGCCTATAGAGCTAGTAAACGAATACGACAT---------ATCAGGAAG---GATTCCTTATCCCATATGGAT---GAAGTATTGTCCCTGAAATACTTCTGGCAAGCCATGACATTCTATGTGAATACGGAATTCAATCATTCCATATTT------GTGATTTATTGGAGTCTTTTGGAGTGCAAGCTTAGCATCTTCATATTGAATATTTGGAACAGATGGAAATGGGTTCTACTAGATAAAATCTCTTTTTCTATTCCTATTTCTTGTAATATCCCCTTTTTTACTAGTGCAAAGAAGACCCCGTCACAAAGAGATTATCGAGATATCCTGCCAGATTTACCA------AGATTATCTTCTTCTATTCCGGTCTTCCCTAGAATT---TGCTCAAAGAAACTTGGATATATTGAAGAATTGGGACAGAACAAAATCGTTGCCATTCCT---AAAGAGGGATCAATAAATGATTCTTCGGTTTCTCCAAAGAAATTCGGATCGCAGAGGCTGGTCGGAGCAGAAAAAATAAATAGGAAACTAGCTTGGATCGAAGCAACCCTGAATGATTTGGAAACTTGGAAGCAATACTCGTTTTTCCCCTTGCTTACAGCTAGAGGGGGTTACAGACCGGACGGCAAG---TTTTATTTTTCAAAGTCGAAAGAGATTTCTGTCCCT---TCGGTAGCTTATGAATCCATAAGTCTTGTTCCTCGTTCTATAACCCGTACTTCATCCAGATTTCAGACAGAATTAACAGGACGATCAGGTTCATTAATATTCCAAGAGTCTCGATTGGCTAAATATCAAGCTCTGGCTTCTCTGCAATATATCGGATGCTTATTAATTTTCCCGCTCGTAATTTCTTCTATCTCAAATAAATGGATTTTAGAACCTTGGATTCAATATTGGTGGGATGCATCACAACCACAAATATTTCTCAATTCTATTCGGGAAGAGGAAGCGTTGGAAAAATTACGGGAATTAGAAGAATTACTTTGGTTGGACAAATTAATGGCAGATTCTGATAAAATTTCTATGCAAGATCTAAGTATGGAAATTCATAGGGAAACAGTCCAATTAGTAGCAATTTATAATGAGGAGAGTATTCAAATTATTTCACATTTATTAACAGATATAATCAGTTTTGTTACTTTGGGTTTTTTGCTTGCTATAGGCCACGAAAGATTTGCTGTTCTAAATTCCTGGATACAGGAATTGTTTTATAGTTTAAGCGATACAACGAAAGCTTTTACCATCCTCCCATTAACTGATCTATGCATTGGATTTCATTCACCCCATGGTTGGGAAATAGTCATTGGTTCTTCCTCAGAACATCTAGGATTTGCTCACGACAAGTACGTAATATCCTGTTTCGTTTCAACCTTTCCAGTTATCTTAGATACTGTTTTTAAATATTGGATCTTTCGCCATTTGAATCGTATATCTCCCTCGATTGTAGCGACTTATCATACAATGAGTGAATAA
>Helminthostachys
------ACGAGATCATACTGGCGGAAACTTCTTCAGTGGTTTTCCAATACTCCATACCGTTCCTTGGGAAGAGCTTATAGAACTAGTAAACGGATACGGCAT---------ATCAGGAAG---GATTCTTTACCCCATATGGAT---GAAGCATTGTCTCCTAGATACTCCTGGCGAGCCATGGTATTCTATGTGAATACGGAATTCAGTAATTCCATATTT------GTGATTTATTGGAGTCTTCTAGAGTATAAATTTAGCATCTCCATACTCAATATTTGGAATAGATGGAAACGGATCCTACTAAATAAACTCTCTATTCTATCTCCCATTCATCACCACCCCTCTATTCCTCCCAGTGCGAATAGGATCCCATCACAAAGAGATTATCGAGATATCTTGCTCCATTCTCCA------AAAACTCCACCTTCCACTCTGGCTTTCCCCATAATGTTTCGTCCGGGTAAACCCATACGTATTGAGGAATCGGGACAGAATGAAGTTGTTGATACCTCT---AGTGACGGATCGAGGAGGAATTCTCCCGTTCCTCCGAAAGGATCTACATCACAGGGATTGGGCAGAACGGAAAGAATGAATAGGAAATTGGCTTGGATCGAAGCAACTCTGAATGATTTGGAAATTTGGAAACGATACCCTTTTCCTTCCCTGTTCAGAGTTAGGCGGGGTAACGGGCTGGACGGTAAA---TTATCCTTCTCGAAGTCAGAAGAGATTCCTGTTCCT---TCCGTAGCCTATGAATCCATAAGTATTGTACCCCGGTCTATAACTCGCACTTTATCCAGATTTCAAACAGAATTAACAGGACGATCAGGTTCCTTAATATTCCAGGAGTCTCGATTGGCTAAATATCAAGCCCTGGCTTCTTTGCAATATATCGGATGTTTACTATTCTCTCCGCTCATAATTTCTTCCATCCTGAATGGATGGATTCTAGAACCTTGTCTTAAATATTGGTGGAATGCGTCACAGTCGCAAATATTTATCAATCCCCTGCGGGAAGAGGAAGCGTTGGAGAAACTCCGTGAATTGGAGGAATTACTCTGGTTGGACGAAACAATGGCAGATTCCGGGGAAATTCATACGCAGGATCTCAATATGGAGATTCGTGGAGAGACAATACAACTAGTAACACTATATAATGGAGAGAGTATTCAGATTATTTCACACCTATTAAAGGATATAATTAATTTCGCTACTCTAGGATTTTTGCTTGCTACAGGTCGGGAAAGACTTGCTGTTCTAAATCCTTGGACACAGGAATTGTTTTATAGTTTGAGCGATACGACGAAAGCCTTTACCATCCTCCTATTAACTGATTCATGCATTGGATTTCATTCACCCCACGGTTGGGAAATAGTGATTGGTTCTTCCCCAGAACATCTAGGATTTGCTCATGACAAATACGTAATATCCTGCTTCGTTTCAACCTTTCCAGTCATCTTAGATACAGTCTTTAAATATTGGATCTTCCGTCACTCGAATCGTATATCCCCCTCGATTGTAGCGACTTATCATACAATGAATGAATGA
>Dryopteris
ATGCGATTACATTGTTGGAAACGGAAAATTATTCGATGGTTTCTTAGTACTCCACATCGTTCCTCGGATAGAGCTTATGAGGCTAGTAAGCGACTACAGTCCCTA------ATAGACGACTCCCCGCTTCTCGTGCAAGTGAAATTATCCCCTTCAACACCGGATAAATTGCTGCGGGCCACGACAGCGCCCACAAACACGGCATCCAATAAATCTAGATAT------CTAATATACTGTAGTCTCCTAGAGCACAGATTTAGTATATCCCTTTTGGGAATGCAAAGAGACCTGAGACTTCTATTTAGGACAAAACTCCTCCGATTGCTTCCACGTGGGTGT---------------GATCGCGCAACCAATTCTTTGATAAAAAATTGCTTTAATATTTTTCTGCCGAACCTTCCA------GATATTTCGCTTTTCCAAGATATATCTCTAAACTCT---CGCCAAAATTGTTACGTGAATGGCGAAACAGTCAACAAACATAGAAAATTTGTTAGCTTCGCAGAAGATAAATTGAAAAATGATTTTCCC------------TCTTGCATCCTTTACAAGTTGAATAATATAGAAGAAATAAATAGGAAATTAGCTTGGATTGAAGCGACTTCAAATGAGTTCGATGTTAGGAGAGCACGTTGTTCCATAAACTTTTTTCCACTTCAAACTACCAAAAAAGTGATTGAAAAATCATTTAATTATGAATCAGCAAATTTTCCGTCG---------------GCCTATGAGTCAATCAGTTTGGTGCCTCGTTCTGTGACTCGCACTTTATCCAAGTTCAGGGCGGAATTGACAAATCAATCAAGTGTGTTGGTACATAACGATTTTGACTTAACTAGAAACCAAGCATTAGTTTCCCTTCAATATGTTGGGTGTTTTCTGCTTCTTCCCCTCACGATTCCAATCAGTTTCAGAAATTGGTTTCTGGAGTCTTGGATTAGGGGTTGGTGGAACATTACCCAAACTCAAGTATTTATCAACCCCCTTCAAGAGGAAAAGGCTCCGAAGCAGCTTCGAGAAGCAGAAGCATTGCTCTGGTTAAATGACGCGACTAAACATTTGGCAGATACGCAGTTGCAAAATTTTGATGCAAATGCATATGATGAGACTACTCAGTTGGCAACAACGTATAACGAACTAAATATTCAGCTACTGCTGCAGCTAGTAACCGATGTAATTAGTATTGCCATCCCAACTTTATTGCTTATAACGGGTCGAAAGAGACTTGCAGTTTTAAATTCCTGGATTCAGGAGTCATTTTACAGTTTGAATGACACAATGAAAGCGTCTTCCATTCTTTTACCAACTGATTTATGTGTAGGGTTCCATTCGCCCCATGGTTGGGAAATAGTCATAGGCTCCCTCTTCGAACATTTTGGCTTAATCCCCAATAAATATGTAATTTCTCGCCTCGTCTCAACCTTTCCAGTTATTTTAGATACGGTATCCAAATATTGGATCTTCCGTCACTTGAATCGCACATCTCCCTCGATTGTGGCAACTTATCATACAATGAGTGGGTGA
>Ginkgo
---------------------------------------------------------------------------------------------------------------------------------------------------------------------------------------------------------------------------------------------------------------------------------------------------------------------------------------------------------------------------------------------------------------------------------------------------------------------------------------------------------------------------------------------------------------------------------------------------------------------------------------------------------------------------------------------------------------------------------------------------------------------------------------------------------------------------------------------------------------------------------------ATTCACGAATTGAAAGTGGCCAAATATAAAGTATCAGCTTCCCTACAATATCTCGCATTTTTAGTATTCCTGCCCTGGGGGATCTCGATTTCATTCCAGGAAGGT---TTGGGACCTTGGGTTACGAATTGGTGGAATACTGGTCAGTCAAAAATTTTTTTTTCTTATCTTCAAGAGGAAAATGCCCTAGAAAGATTCGGAGAGATAGAAGAACTATTCCTATTGGAAAGAATGGTGGAAGATTCTTCGGAAACACATTCACAAGATCTTCGTATAGAGATTCACAGAAAAACAATCCAATTAGTGAAAATGTACAATAAAGATTGTATCCAGATCATCTCGCATTTATTGACAAATATGATATGTTTCGCTATTTCAAGTGCTTATTTCATTATGAGTAAGAAAAAACTTACCGTTCTCAATTCTTGGATCCAAGAATTATTCTATAGCCTGAGCGATACGATGAAAGCTTTTTCTATTATTTCAGTCACCGATCTATGTATTGGGTTTCATTCGACTCATGGTTGGGAACTGATGATCGATTCGATCTCTGAAAATTATGGATTTGTCCATAACGAACAAATAATATCTGGTCTTGTTCCAACTTTTCCAGTCATCTCAGATACGATTTTCAAATATTGGATCTTCCGTCATTTCAATCGTATATCCCCTCCACTTGTAGTAATTTATCATTCGATGAATGAATAA
>Botrypus
------ATGAGATCATATTGGTGGAAACTTCTCCAGTGGTTTTCCAATACTCCATACCGTTCTTTAGAAAGAGCTTATAAAGCTAGTAAACGGATACGGCAT---------ATCGAGAAG---GATTCCTTATCCCATGCGGAT---GAAGCATTGTCCCCGAGATACTTCTGGCAAGCCATGATATTCTATGTGAATACGGAATTCAATCATTCCATACTC------GTGATCTATTGGAGTCTTTTAGAGTGTAAGTTTAGCATCTCCGTACTGAGTATTTGGAATAGATGGAAATGGATTCTACTAAATAAATTACCCATTCTCTCTCCTATTCATCACCATCCCTCCCTTCCTCCTAATGCGGATAAGATCCCATCACAGAGAGATTCTCGAGATATCTCGTTCCATCTCCCA------AATTTTTATCCCTTCACTTCGGTTTTCCCCCGAATGTTTCGTTCGAAGAGATTCGGATGTATCGAGAAACCAGGACGGAACGAAATTGTTGATACCCCC---AATGAGAGATTGGAGTATGATTCTCCCGTTTCTCCGGAAAGATCTATATCACAGGGATTGAGTGGAACGGGAAGAATAAATAGGAAATTAGCTTGGATTGAAGCAACCCTGAATGATTCGGAAATTTGGAAACGATACTATTCCTCCTCCCTGTTCAAAGCTAGGGGGAGTAATGGACCGGACGATCAA---TTTTACCCCCCGGAGTCGAAAGAGATTTCTGTTCCC---TCGGTAGCTTATGAATCTATAAGTCTTGTACCTCGTTCTATAACTCGCACTCTATCCAGATTCCAGACAGAATTAACAGGACGATCAGGTTCATTAATATCCCAAGAGTCTCGATTGGCTAAATATCAAGCCCTAGCTTCTCTACAATATATCGGATGTTTATTATTCTCCCCGCCTGTCATTTCTTCCATCTTGAATAGATGGGTTTTAGAACCTTGGATTAAATATTGGTGGAATGCATCACAATCGCAAATATTTCTTAATTCTTTCCGAGAGGAGGAAGCGTTGGAAAAACTCCGAAAACTGGAAGAATTACTCTGGTTGGATGAAACAATGGCGGATTCTGGGGAGATTCATATGCAGGATCTCAATACGGAGACTCATGAGGAAACGATACAATTAGTAGCAATACATAATGGAGAGAGTATTCGAATTATTCCACACCTATTAACAGATATAATTAGTTTTGTTACTCTAGGTTCCTTGCTCGTTATAGGTCGAGAAAGACTTGCTGTTCCAAATCCTTGGATCCAGGAATTGTTTTATAGTTTGAGCGATACGACGAAAGCTTTTACCATCCTCCTACTAACCGATTTATGCATTGGATTCCATTCACCCCATGGTTGGGAAATAGTAATTGGTTTTTCCCCGGAACATCTAGGATTTGCTCACGACAGGTACGTAATATCCTGCTTTGTCTCAACCTTCCCAGTCATCCTAGATACAGTCTTTAAATATTGGATCTTTCGCCGTTTGAATCGTATATCCCCCTCGATTGTAGCAACTTATCATACAATGAATGAATGA
>Rhizoglossum
------ATGAGATCGTACTGGCGTAAACTTCTCCAGTGGTTTTCCAACACTCCATACCGTTCATTGGGAAGAGCCTACGGGGCTAGTAAACAGATGAGGTAT---------ATCAAGAAT---AATTATTTATCCCGTATGGAT---AAAGCATGGTTCTCAAGATATTCGTGGCAAGCCATGGTATCCTATGCGAATATGGAATTCAAAAATTCCACATTT------TTTATTTATTGGAGTTTGTTGGAGTGTAAGTTCAGCATCTATGTACTTAATTTTTGGAATACATGGAATTGGATCATATTAGATAAACTCTCCAGCTTATTTTCCCTTTATAATCTTCCCTTCCCT---CCCAAGGTTAATAGTATTCCATCA------CATTATTGGGATGTCCTACTTGATCTACCA------AGCTTTCCCTCTCTCATTTATGTTTTCTCCAGAATATTTCGTGCCGATAAAATTGAATGTATTGAGGAATTGGGACGGAACAGAAACGCTGATATCTCT---AGTGCTGGATCGGTAAAAAATTATCCTGCTCCTCTGAAACGATCTGCCTCACGAGTATTTAATGAAATAGATAAAATTAATAGGAGATTGGCTTGGATCGAAGCAACCCTGAATGATTCGGAGATTCGGAAACAAAAATTTTTTTATTCCCTGTTCACAGTTGGGAGGGATAATCAACCGGACGATAAT---GCTCTATTTCCGAAATCAAAAGATCTTTCTGTTTTT---TCGGTAGCTTACGAATCCATAAGTCTCGTACCCCGTTCTATAACCCGCACTTCATCCAGATTTTGGGCGGAATTAACAGGATGTTCAGGTTCATTGATATTCCAAGAGTCTCGATTGGCTAAATATCAAGCCCTAGCTTCTCTGCAATACATTGGATTTTTATTAGTATTTCCGTTCATAATTTCCTCCCTTTCGAATAGATGGATTGTGGAACCTTGGATTAAATTCTGGTGGAATACGTCACAATCGCAAATATTCTTTAATTCGATACAGGAAGAAGAAGCGTTGGAAAAACTCCGAGAATTGGAAGAATTACTCTGGTTGGATGAAGTAACAAAGGGTTCTGAGGATATTCATACACAGGATTTGGGTATGAAATTTCAGGATAAAACTTTAGAATTAGTCGCAATATATAATGAAGAGAGTATTTGTCTTATTTCACATATATCAACAGATATAATTAGTTTTGCCACTATAGTTTTCTTGTTTGTTACGGGTCGGGAAAGACTTGCTGTTCTGAATTCCTGGATACAAGAATTATTCTATAGTTTGAGTGATACGACGAAAGCTTTCACCATCCTTCTGCTAACTGATCTATGCATTGGATTTCATTCACCACATGGTTGGGAAATAGTAATTGGTTACTCTCCAGAACATCTAGGCTTCGTTCATAATAAGTACATAATATCTTGTTTCGTTTCAACCTTTCCAGTAATCTTAGATACAGTTTTTAAATATTGGATCTTTCGTCACTTGAATCGCATATCTCCCTCTATTGTAGCGACTTATCATACGATGAATGAATGA
>Sahashia
------ATGAGATCATATTGGCGGAAACTTCTCCAGTGGTTTCCCAATACTCCATACCGTTCCTTAGAAAGAGCTTATAGAGCTAGTAAACGGATACGGCAT---------ATCAAGAAG---GATTCCTTATCCCATGCAGGT---GAAGCATTGTCCCCGAGATACTTCTGGCAAGCTATGATATTCTATGTGAATACGGAATTCAATCATTCCATATTC------GTTATCTATTGGAGTCTTTTAGAGTGTAAGTTTAGCATCTCCGTACTGAACATTCGGAATAGACGGAAATGGATTATACTAGATAAATTATCCATTCTCTCTCCCATTCGTCACCATCCCTCCCTTCCTCCCAATGCGGATAAGATCCCATCACAGAGAGATTCTCGAGATATCCCGTTCCATTATCCA------AATCTTTATTCTTTCACTTCGGTTTTCCCCCGAATGTTTCGTTCGAATAGATTCGGATGTATCGATAAACCGGGACGGAACGAAATTGTTGATACCCCC---AATGAGAGATTGAAGTATGATTCTCTCGCTTCTCCGGAAAGGTCTATATTACAGGGATTGGGTGGAATAGAAAGAATGAATAGGAAATTGGCTTGGATTGAAGCAACCCTGAATGATTCGGAAATTTGGAAACGATACTATTCCTCCTCCCTGTTCACAGCTAGGGGGGGTGATGGACCGGACGATCAA---TTTTACCCCCCAGAGTCGAAAGATATTTCTGTTCCC---TCGGTAGCTTATGAATCTATAAGTCTTGTACCTCGTTCTATAACTCGCACTTCATCCAGATTTCGGACAGAATTAACAGGACGATCAGGTTCATCAATATCCCAAGAGTCTCGATTGGCTAAATATCAAGCCTTAGCCTCTCTACAATATATCGGATGTTTATTATTCTCCCCGCCTGTCATTTCTTCCATCTTGAATAGATGGGTTTTAGAACCCTGGATTAAATATTGGTGGAATACGTCACAATCACAAATATTTATTAATTCTTTCCGAGAGGAGGAAGCGTTGGAAAAACTCCGGAAATTGGAAGAATTACTCTGGTTGGATGAAACAATGGCAGATTCTGGGGGGATTCATATGCAGGATCTCGATGCGGAGGTTCATGAAGAAACAGTACAATTAGTAGCAATATATAATGGAGAGAGTATTCGAATTATTCCGCACCTATTAACAGATATAATTAGTTTTGTTACTCTAGGTTCCTCGTTCGTTATAGGTCGAGAAAGACTTGCTGTTCCAAATCCTTGGATCCAGGAATTGTTTTATAGTTTGAGCGATACGACAAAAGCTTTTCCCATCCTTCTACTAACTGATCTATGCATTGGATTCCATTCACCCCATGGTTGGGAAATAGTAATTGGTTCTTCCCCGGAACATCTAGGATTTGCTCACGACAAGTACGTAATATCCTGCTTCGTTTCAACCTTTCCAGTCATCTTAGATACAGTATTTAAATATTGGATCTTTCGCCATTTGAATCGTATATCCCCCTCGATTGTAGCAACTTATCATACAATGAATGAATGA
