# Supplementary material for: Organellar phylogenomics of Ophioglossaceae fern genera
Source: Front Plant Sci. 2024 Jan 15;14:1294716. doi: 10.3389/fpls.2023.1294716 (PMC10823028; doi:10.3389/fpls.2023.1294716)
Supplement: Supplementary file 3 [file DataSheet_3.zip › Supplementary file S2/cpDNA_CDS/chlB.fas.nt.cleanup.aln]

>Holubiella
ATGAAATTAGCATATTGGATGTATGCCGGCCCTGCTCATATTGGTACTTCACGGGTAGCTAGTTCTTCCAAGAATGTTCATGCTGTAATGCACGCTCCTTTGGGGGATGATTATTTTAACGTAACGCGCTCCATGCTAGAGAGAGAGAGAGATTTCACACCAGTAACTGCTAGCATGGTGGATCGTCATGTATTAGCGCGTGGATCCTAGGAGAGAGTTATTAATAATATCACCCGGAAGGATAAGGAACAACGTCCCGATTTGATCGTACCAACACCTACACGTACTTCCAGTATCTTGCAGGAGGATTTACAGAATCTCGTAGATCGAGCATCCCTCTCTTCCAATTCTGATGTAATTCTCGCAGATGTTAATCATTATCGGGTTAATGAGCTTGAGGCAGCAGATAGAACTTTGGAACAAATAGTTAGGTATTATTCGAATAAAGCCCGCGGGCAGGGGGCATTGAATCAATGCCTGACAGATAAGCCTTCTGCAAATATAATTGGTACTTTTACATCAGGATTTCACAATCAACATGATTGTCGTGAATTGAAACGTCTATTACGGGATCTAGGCATTGGGATCAATCGAGTGATTCCGGAAGGAGGATCTGTCGGAGATCTTCGTAATCTACCAAAAGCTTGGTTTAATATAGTTCCATATCGTGAAGTGGGTTTAATGACTGCGACGTATTCGGAGAAGGAATTCGGGATGCCTTACGTATCCGTAACTCCCATGGGAGTTGTAGATACAGCTGAGTTTATTGGGCAGATACAGAAACATGTCAATACATGGGCTCCTACCTCATTAGGTAGAAAGGTCAATTATGGATCCTACATTGACAATCAAACCAAATTTGTTTCTCAAGCTGCTTGGTTTTCAAGATCCATAGATTGCCAAAATTTGACGGGAAAAAAAGCAGTAGTCTTCGGTGATGCAACTCATGCTGCTTCGATTACGAAAATACTTGCCCGAGAGATGGGAATTCATGTTAGTCGTGCAGGTACTTATTGCAAGCATGATGCAGAATGGTTCAATGAACAACTTCAAGGTTTTCGTGATGAAATACTCATTACAGAGGATCATACCAAAGTGGGGGATATGATAGCTCGTACGGAACCATCCGCTATATTTGGAACTCAGATGGAACGTCATATCGGTAAACGTCTCGCTATTCCTTGTGGAGTAATTCCTGCACCGGTTCATATTCAGAATTTCACTCTGGGGTATCGACCTTTCTCAGGTTATGAAGGGACTAATCAAATAGCTGATCTGGTTTATAATCCATTCACTTCGGGTATGGAGGATCATCTTCTAGATCTTTTCGGGGGTCATGATACTAAAGAGGTAATTACCGAATCGTTGTCCACAGAT---GAAGATCTTACTTGGAACCTTGAGAGTAAATCAGAATTGAATAAAATTCCCGGTTTTGTCAGGGGTAAGATCAAAAGAAACACTGAAAAATTCGCACGACGGAAAGGCATTACGAATATTACAATCGATGTACCGTATGCAGCTAAAGAAGCATTGAATGCCTAA
>Botrychium
ATGAAATTAGCATATTGGATGTATGCCGGCCCTGCTCATATTGGTACTTCACGGGTAGCTAGTTCTTCCAAGAATGTTCATGCTGTAATGCACGCTCCTTTGGGGGATGATTACTTTAACGTAATGCGCTCCATGTCAGAGAGAGAGAGAGATTTCACACCAGTAACTGCTAGCATGGTGGATCGTCATGTATTAGCGCGTGGATCCTAAGAAAGAGTTATTAATAATATCACCCGGAAGGATAAGGAACAACGTCCCGATTTGATCGTACCAACACCTACACGTACTTCCAGTATCTTGCAGGAGGATTTACAGAATTTCGTAGATCGAGCATCCCTATCTTCCAATTCTGATGTAATTCTCGCGGATGTTAATCATTATCGGGTTAATGAGCTTGAGGCAGCGGATAGAACTTTGGAACAAATAGTTAGATATTATTCGAATAAAGCCCGCGGGCAGGGGACATTGAATCAATGCCTAACGGATAAGCCTTCTGCAAATATAATTGGTATTTTTACATCAGGATTTCACAATCAACACGATTGTCGTGAATTGAAACGTCTATTACGGGATCTAGGCATTGGGATCAATCGAGTGATTCCAGAGGGAGGATCTGTCGGAGATCTCCGTAATCTACCAAAGGCTTGGTTTAATATAGTTCCATATCGTGAAGTGGGTTTAATGACTGCGATGTATTCGGAGAAGGAATTCGGGATGCCTTACGTATCCGTAACCCCCATGGGAGTTGTAGATACAGCTGAATTTATTGGGCAGATATAGAAACATATCAATGCATGGGCTCCTACCTCATTAGGGGGAAAGGTCAATTATGAATCCTACACTGGCAATCAAACTAAATTTGTTTCTCAAGCTGCTTGGTTTTCAAGATCCATAGATTGTCAGAATTTGACGGGAAAAAAAGCAGTAGTCTCCGGTGATGCAACTCATGCTGTTTCGATTACGAAAATACTTGCCCGAGAGATGGGAATTCATGTTAGTCGTGCAGGTACTTATTGCAAGCATGATGCGGAATGGTTCAATGAACAACTTCAAGGTTTTTGTGATGAAATACTTATTACAGAGGATCATACCAAAGTGGGGGATATGATAGCTCGTACGGAACCATCCGCTATATTTGGGACTCAAATGGAACGTCATATCGGTAAACGTCTCGCTATTCCTTGTGGAGTAATTTCTGCACCGGTTCATATTCAGAATTTTACTTTGGGGTATCGACCTTTCCCAGGTTACGAAGGGACTAATCAAATAGCTGATCTGGTTTATAATTCACTCACTTCGGGTATGGAGGATCATCTTCTAGATCTTTTCGGAGGTCATGATACTAAAGAGGTAATTACCGAATCGTTGTCCACAGAT---GAAGATCTTACTTGGAACCTTGAGAGTAAATCAGAATTGAATAAAATTCCCGGTTTCGTCAGGGGTAAGATCAAGAGAAACACTGAAAAATTCGCACGACGAGAGGGCATTACGAATATTACAATCGATGTACCGTATGCAGCTAAAGAAGCATTGAATGCCTAA
>Japanobotrychium
ATGAAATTAGCATATTGGATGTATGCCGGCCCTGCTCATATTGGTACTTTACGGGTAGCTAGTTCTTCCAAGAATGTTCATGCTGTAATGCACGCTCCTTTGGGGGATGATTATTTTAACGTAATGCGCTCCATGCTAGAGAGAGAGAGAGATTTCACACCAGTAACTGCTAGCATGGTGGATCGTCATGTATTAGCGCGTGGATCCTAGGAAAGGGTTATTAATAATATCACCCGGAAAGATAAGGAACAACGTCCCGATTTGATCGTACCAACACCTACACGTACTTCCAGTATCTTGCAGGAGGATTTACAGAATTTCGTAGATCGAGCATCCCTCTCTTCCAATTCTGATGTAATTCTCGCGGATGTTAATCATTATCGGGTTAATGAGCTTGAGGCAGCAGATAGAACTTTGGAACAAATAGTTAGGTATTATTTGAATAAAGCCCGCGGGCAGGGGGCATTGAATCAATGCCTAACGGATAAGCCTTCTGCAAATATAATTGGTACTTTTACATCGGGATTTCACAATCAACATGATTGTCGTGAATTGAAACGTTTACTACGGGATCTAGGCATTGGGATCAATCAAGTGATTCCGGAAGGAGGATCTGTTGGAGATCTTCGTAATCTACCAAAGGCTTGGTTTAATATAGTTCCATATCGTGAAGTGGGTTTAATGACTGCAATGTATTCGGAAAAGGAATTCGGGATGCCTTACGTATCCGTAACCCCCATGGGAGTTGTAGATACAGCTGAATCTATTGGGCAGATACAGAAACATATCAATACATGGGTTCCTACTTCATTAGGGAGAAAGGTCAATTATGGATCCTACATTGATAATCAAACTAAATTTGTTTCTCAAGCTGCTTGGTTTTCAAGATCCATAGATTGCCAAAATTTGACGGGAAAAAAAGCAGTAGTCTTCGGTGATGCAACTCATGCTGTTTCGATTACGAAAATACTTGCCCGAGAGATGGGAATTCATGTTAGTCGTGCAGGTACTTATTGCAAGCATGATGCAGAATGGTTCAATGAACAACTTCAAGGTTTTCGTGATGAAATACTCATTACAGAGGATCATACCAAAGTGGGGGATATGATAGCTCGTACGGAACCATCCGCTATATTTGGAACTCAGATGGAACGTCATATCGGTAAACGTCTCGCTATTCCTTGTGGAGTTATTTCTGCACCGGTTCATATTCAGAATTTCACTTCGGGGTATCGACCTTTCCCAGGTTACGAAGGGACTAATCAAATAGCTGATCTGGTTTATAATTCATTCACTTCGGGCATGGAGGATCATCTTCTAGATCTTTTCGGGGGTCATGATACTAAAGAGGTAATTACCGAATCGTTGTCCACAGAT---GAAGATCTTACTTGGAACCTTGAGAGTAAATCAGAATTGAATAAAATTCCCGGTTTTGTCAGGGGTAAGATCAAGAGAAACACTGAAAAATTCGCACGACGGAAGGGCATTACGAATATTACAATCGATGTACCGTATGCAGCTAAAGAAGCATTGAATGCCTAA
>Sceptridium
ATGAAATTAGCATATTGGATGTATGCCGGCCCTGCTCATATTGGTACTTCACGGGTAGCTAGTTCTTCCAAGAATGTTCATGCTGTAATGCACGCTCCTTTGGGGGATGACTATTTTAACGTAACGCGCTCCATGCTAGAGAGAGAGAGAGATTTCACACCAGTAACTGCTAGCATGGTGGATCGTCATGTATTAGCGCGTGGATCCTAGGAGAGAGTTATTAATAATATCACCCGGAAGGATAAGGAACAACGTCCCGATTTGATCGTACCAACACCTACACGTACTTCCAGTATCTTGCAGGAGGATTTACAGAATCTCGTAGATCGAGCATCCCTCTCTTCCAATTCTGATGTAATTCTCGCAGATGTTAATCATTATCGGGTTAATGAACTTGAGGCAGCAGATAGAACTTTGGAACAAATAGTTAGGTATTATTCGAATAAAGCCCGCGGGCAGGGGACATTGAATCAATGCCTAACGGATAAGCCTTCTGCAAATACAATTGGTACTTTTACATTGGGATCTCACAATCAACATGATTGTCGTGAATTGAAACGTCTATTACGGGATCTAGGCATTGGGATCAATCGAGTGATTCCGGAAGGAGGATCTGTCGGAGATCTTCGTAATCTACCAAAAGCTTGGTTTAATATAGTTCCATATCGTGAAGTGGGTTTAATGACTGCGATGTATTCGGAGAAGGAATTCGGGATGCCTTACGTATCCGTAACTCCCATGGGAGTTGTAGATACAGCTAAATCTATTGGGCAGATACAGAAACATATCAATACATGGGCTCCTACCTCATTAGGGAGAAAGGTCAATTATGGATCCTACATTGACGATCAAACTAAATTTGTTTCTCAAGCTGCTTGGTTTTCGAGATCCATAGATTGCCAAAATTTGACGGGAAAAAAAGCAGTAGTCTCCGGTGATGCAACTCATGCTGCTTCGATTACGAAAATACTTGCCCGAGAGATGGGAATTCATGTTAGTCGTGCAGGTACTTATTGCAAGCATGATGCAGAATGGTTCAATGAACAACTTCAAGGTTTTCGTGATGAAATACTCATTACAGAGGATCATACCAAAGTGGGGGATATGATAGCTCGTACGGAACCATCCGCTATATTTGGAACTCAGATGGAACGTCATATCGGTAAACGTCTCGCTATTCCTTGTGGAGTAATTCCTGCACCGGTTCATATTCAGAATTTCACTTTGGGGTATCGACCTTTCTCAGGTTATGAAGGGACTAATCAAATAGCTGATCTGGTTTATAATTCATTCACTTCGGGTATGGAGGATCATCTTCTAGATCTTCTCGGGGGTCATGATACTAAAGAGGTAATTACCGAATCGTTGTCCACAGAT---GAAGATCTTACTTGGAACCTTGAGAGTAAATCAGAATTGAATAAAATTCCCGGTTTTGTCAGGGGTAAGATCAAGAGAAACACTGAAAAATTCGCACGACGAAAAGGCGTTACGAATATTACAATCGATGTACCGTATGCAGCTAAAGAAGCATTGAATGCCTAA
>Haukia
ATGAAATTAGCTTATTGGATGTATGCCGGCCCTGCCCATATCGGTACTTTACGGGTAGCTAGTTCTTTCAAAAATGTTCATGCCGTAATGCACGCCCCTCTGGGAGATGATTATTTCAATGTAATGCGTTCCATGCTTGAAAGGGAGAGGGATTTCACACCAGTAACTGCTAGTATGGTAGATCGTCACGTATTAGCACGTGGATCTCAGGAAAGAGTTATTAATAATATCAGTCGGAAGGATAAGGAGCAACGTCCCGATTTGATCGTACTAACACCCACATGTACTTCCAGTATTTTGCAGGAGGATTTACAAAATTTTGTAGATCGAGCATCTTTGTCTTCCGATTCTGATGTAATTCTCGCGGATGTGAATCATTATCGAGTTAATGAGCTCGAAGCAGCGGATAAAACTTTGGAACAAATAGTTAGATATTATCTGAATAAAGCTCGCGAGCGGGGAACTTTGGGTCAATTTATAACCGATAAGCCTTCCGCAAATATAATTGGTATTTTCACATTGGGTTTTCACAACCAACACGATTGTCGTGAATTAAAACGTATATTAAGGGATTTAGGTATTGAGGTTAATCAAGTCATTCCAGAAGGAGGTTTTGTTGGAGATATTCGTAATTTACCAAAAGCTTGGTTTAATATAGTTCCGTATCGTGAAGTAGGTTTAATGACTGCAAAGTATTTGGAGAAAGAATTTGGAATGCCTTATGTATCCGTAACTCCAATGGGAGTTGTAGATACAGCTGAGTTTATTAGACAGGTACAGAAAAATATAAATTTATTGGCTCCCGTATCATTGGGTAAAAAGTTCGATTATGAATCGTATATTGATAACCAAACCAAATTTGTTTCTCAAGCCGCTTGGTTTTCAAGATCCATAGATTGTCAAAACTTGACGGGAAAAAAAGCAGTAGTCTTCGGTGATGCAACCCATTCCGCTCTAATCACGAAGATACTCGTCCAAGAGATGGGAATTCATGTTAGTTGTGCCGGTACCTATTGCAAACACGATTCGGAATGGTTTAAGGAACAACTTCAAGGTTTTTGCGATGAAATACTCGTAACGGAGGATCATACCGAAGTGGGGGATATGATAGCTCGTACGGAACCTTCTGCTATATTTGGAACTCAAATGGAACGTCATATTGGTAAACGTCTAGCTATTCCTTGTGGAGTTATTTCTGCACCGGTTCATATTCAAAATTTTCCTTTGGGATATCGACCTTTTCTAGGTTACGAAGGAACCAATCAAATAGCTGATCTGGTTTATAATTCGTTTACTCTGGGTATGGAAGATCATCTTTTGGATCTTTTCGGAGGTCATGATACTAAAGAGGTTATTACCGAATCATTGTCCACAGAT---AAAGATCTTACTTGGAGCCTTGAAAGCGAATCGGAATTGAATAAGATCCCTGGTTTTGTTAGGGGTAGGATCAAGAGAAACACTGAAAAGTTCGCACGACAGAAAGGAATTTCAATTATTACAGTAGATGTACTATATGCAGCCAAAGAAGCATTAAATGCTTGA
>Whittieria
ATGAAATTAGCTTATTGGATGTATGCCGGCCCTGCCCATATTGGTACTTTACGGGTAGCTAGTTCTTTTAAAAATGTTCATGCCGTAATGCACGCTCCTCTGGGAGATGATTATTTCAACGTAATGCGCTCCATGCTCGAAAGGGAGAGGGATTTCACACCAGTAACTGCTAGTATGGTAGATCGTCACGTATTAGCGCGCGGATCTCAGGAAAGAGTTATTAGTAATATTAGTCGGAAGGATAAGGAGCAACGTCCCGATTTGATCGTACTAACACCCACATGTACTTCCAGTATTTTGCAGGAGGATTTACAAAATTTTGTAGATCGAGCATCTCTATCTTCCAATTCTGATGTAATTCTCGCAGATGTTAATCATTATCGAATTAATGAGCTCGAAGCAGCGGATAGAACTTTGGAACAAATAGTTAGATATTATCTAAATAAAGCTCGCGAGCGGGGAACTTTGGGTCAGTATCTAACGAATAAGCCCTCCGCAAATATAATTGGTATTTTCACATTGGGTTTTCACAACCAACACGATTGTCGTGAATTGAAACGTATATTAAGGGATTTAGGTATTGAGGTTAATCAAGTCATTCCAGAAGGAGGTTTTGTTGGAGATATTCGTAATTTACCAAAAGCTTGGTTTAATATAGTTCCGTATCGTGAAGTAGGTTTAATGACTGCAAAGTATTTGGAGAAGGAATTTGGAATGCCTTATATATCTGTAACTCCAATGGGAGTTGTAGATACAGCTGAGTTTATTAGACAAGTACAGAAAAATATAAATTTATGGGCTCCCGTGTTATTGGGTAAGAAGTTCGATTATGAATCTTATATTGATAACCAAACCAAATTTGTATCTCAAGCCGCTTGGTTTTCAAGATCCATAGATTGTCAGAACTTGACGGGAAAAAAAGCAGTAGTCTTCGGCGATGCAACCCATTCCGCTCTAATTACAAAGATACTCGTCCAAGAGATGGGAATTCGTGTTAGTTGTGCTGGTACCTATTGCAAACACGATTCGGAGTGGTTTAAGGAACAACTTCAAGGTTTTTGCGATGAAATACTCGTAACAGAGGATCATACCGAAGTGGGGGATATGATAGCTCGTACGGAACCTTCCGCTATATTTGGAACTCAAATGGAACGCCATATTGGTAAACGTCTAGCTATTCCTTGTGGAGTTATTTCTGCACCGGTTCATATTCAGAATTTTTCTTTGGGATATCGACCCTTTCTAGGTTATGAAGGAACCAATCAAATAGCGGATTTGGTTTATAATTCATTTACTCTGGGTATGGAAGATCATCTTCTGGATATTTTCGGAGGTCATGATACTAAAGAGGTTATTACCGAATCGTTGTCCACAGAT---AAAGATCTTACTTGGAGCCTTGAGAGCAAATTGGAATTGAATAAAATCCCTGGTTTTGTTAGGGGTAGGATCAAGAGAAACACTGAAAAATTTGCACGACAGAAAGGAATTTCTAATATCACAGTAGATGTACTGTATGCAGCCAAAGAAGCATTAAATGCTTGA
>Goswamia
ATGAAATTAGCTTATTGGATGTATGCTGGCCCTGCCCATATCGGTACTTTACGGGTAGCTAGTTCCTTCAAAAATGTTCATGCCGTAATGCACGCCCCCCTGGGAGATGATTATTTCAACGTAATGCGTTCCATGCTTGAGAGGGAGAGGGACTTCACACCAGTAACTGCTAGTATGGTAGATCGTCACGTATTAGCGCGTGGATCCCAGGAAAGAGTTATTAATAATATCAGTCGAAGGGATAGGGAGCAACGTCCTGATTTGATCGTACTAACACCCACATGTACTTCCAGTATTTTGCAGGAGGATTTACAAAATTTTGTAGATCGGGCATCTCTATCCTCCGATTCTGATGTAATTCTCGCGGATGTTAATCATTATCGAGTTAATGAGCTCGAAGCAGCAGATAGAACTTTGGAACAAATAGTTAGATTTTATCTAGATAGAGCTCGCCAGCAAGGAAGTTTGGGTCAATGCCTAACCGATAAACCTTCCGCAAATATAATCGGTATTTTCACATTGGGTTTTCACAACCAACACGATTGCCGTGAATTAAAACGTATATTAAGGGATTTAGGTATTGAGGTTAATCAAGTCATTCCAGAAGGAGGATTTGTTGGCGATATTCGTAACTTACCAAAAGCTTGGTTTAATATAGTTCCGTATCGTGAAGTAGGTTTAATGACTGCGAAGTATTTGGAGAAAGAATTTGGAATGCCTTATGTATCCGTAGTTCCAATGGGAGTTGTAGATACAGCTGAGTTTATTAGACAGGTGCAGAAACATATAAATCTATGGGCTCCCGTGTCATTGAGTAAGAAGTTCGATTATGAATCTTATATTGATAACCAAACCAAATTTGTTTCTCAAGCCGCTTGGTTTTCAAGATCCATAGATTGTCAGAACTTGACGGGAAAAAAAGCAGTAGTCTTCGGCGATGCAACCCATTCTGCTCTAATCACGAAGATACTCGTCCAAGAGATGGGAATTCATGTTAGTTGTGCCGGTACCTATTGCAAACACGATTCAGAATGGTTTAAAGAACAAATTCAAGGTTTTTGCGATGAAATACTCGTAACGGAAGATCATACCGAAGTGGGGGATATGATAGCCCGTACGGAACCTTCCGCTATATTTGGAACTCAAATGGAACGTCATATTGGTAAACGTCTAGCTATTCCCTGTGGAGTCATTTCTGCACCGGTTCATATTCAGAATTTTCCTTTGGGATATCGACCTTTTCTAGGTTATGAAGGAACCAATCAAATAGCTGATCTGGTTTATAATTCATTTACTCTGGGTATGGAAGATCATCTTCTGGATCTTTTCGGGGGTCATGATACTAAAGAGGTGATTACCGAATCATTGTCCACAGAT---AAAGATCTTACTTGGAGCCTTGAAAGCGAATCGGAATTGAATAGGATCCCTGGTTTTGTTAGGAGTAAGATCAAAAGAAACACCGAAAAATTTGCACGACAGAAAGGAATTTCAAATATTACGGTAGATGTCCTGTATGCAGCCAAAGAAGCATTAAATGCTTAA
>Ophioglossum_austroasiaticum
ATGAAATTAGCTTATTGGATGTATGCCGGCCCTGCCCATATTGGTACTTTACGGGTAGCTAGTTCTTTCAAAAACGTTCATGCCGTAATGCACGCCCCTCTGGGAGATGATTATTTCAATGTAATGCGTTCGATGCTTGAAAGGGAGAGGGATTTCACACCAGTAACTGCTAGTATGGTGGATCGTCACGTATTAGCACGTGGATCTCAGGAAAGAGTTATTAATAATATCAGTCGGAAGGATAAGGAGCAACGTCCCGATTTGATCGTACTAACACCCACATGTACTTCCAGTATTCTGCAGGAGGATTTGCAAAATTTTGTAGATCGAGCATCTCTATCTTCCGATTCTGATGTAATTCTCGCGGATGTGAATCATTATCGAGTTAATGAGCTCGAAGCAGCGGATAAAACTTTGGAACAAATAGTTAGATATTATCTGAATAAGGCTCGCGAGCGGGGAACTTTGGGTCAATGTCTAACTGATAAGCCTTCTGCAAATATAATTGGTATTTTCACATTAGGTTTTCACAACCAACACGATTGTCGTGAATTGAAACGTGTATTAAGGGATTTAGGTGTTGAGGTTAATCAAGTCATTCCAGAAGGAGGATTTGTTGGAGATATTCGTAATTTACCAAAAGCTTGGTTCAATATAGTTCCGTATCGCGAAGTAGGTTTAATGACTGCGAAGTATTTGGAGAAAGAATTTGGAATGCCTTATATATCTGTAACTCCAATGGGAGTTTTAGATACAGCTGAGTTTATTAGGCAGGTGCAGAAACATATAAATCTATGGGCTCCCGTGTCATTGGGTAAGAAGTTCGATTATGAATCTTATATTGATAAGCAAACCAAATTCGTTTCTCAAGCCGCTTGGTTCTCAAGATCTATAGATTGTCAGAACCTGACGGGAAAAAAAGCAGTAGTCTTCGGCGATGCAACCCATTCCGCTCTAATCACAAAAATACTCGTCCAAGAGATGGGAATTCATGTTAGTTGTGCCGGTACCTATTGCAAACACGATTCAGAATGGTTTAAGGAACAACTTCAAGGTTTTTGTGATGAAATACTCGTAACGGAGGATCATACCGAAGTGGGTGATATGATAGCTCGTACGGAACCCTCTGCTATATTTGGGACTCAAATGGAACGTCATATTGGTAAACGTTTAGCTATTCCTTGTGGAGTCATTTCCGCACCGGTTCATATTCAGAATTTTCCTTTGGGATATCGACCCTTTTTAGGTTATGAAGGAACCAATCAAATCGCTGATCTGGTTTATAATTCATTTACTCTGGGTATGGAAGATCATCTTCTGGATCTTTTCGGGGGTCATGATACTAAAGAGGTTATTACCGAATCGTTGTCCACAGAT---AAAGATCTTACTTGGAGCCTTGAGAGTACATCGGAATTGAATAAGATCCCTGGTTTTGTTAGGGGTAAGATCAAGAGAAACACTGAGAAATTTGCACGACAGAAAGGAATTTCGACTATTACGGTAGATGTACTGTATGCAGCCAAAGAAGCATCAAATGCTTGA
>Ophioglossum_californicum
ATGAAATTAGCTTATTGGATGTATGCCGGCCCTGCCCATATTGGTACTTTACGGGTAGCTAGTTCTTTCAAAAACGTTCATGCCGTAATGCACGCCCCTCTGGGAGATGATTATTTCAATGTAATGCGTTCAATGCTTGAAAGGGAGAGGGATTTCACACCAGTAACTGCTAGTATGGTGGATCGTCACGTATTAGCACGTGGATCTCAGGAAAGAGTTATTAATAATATCAGTCGGAAGGATAAGGAGCAACGTCCCGATTTGATCGTACTAACACCCACATGTACTTCCAGTATTCTGCAGGAGGATTTGCAAAATTTTGTAGATCGAGCATCTCTATCTTCCGATTCTGATGTAATTCTCGCGGATGTTAATCATTATCGAGTTAATGAGCTCGAAGCAGCGGATAAAACTTTGGAACAAATAGTTAGATATTATCTGAATAAGGCTCGCGAGCGGGGAACTTTGGGTCAATGTCTAACTGACAAGCCTTCTGCAAATATAATTGGTATTTTCACATTAGGTTTTCACAACCAACACGATTGTCGTGAATTGAAACGTGTATTAAGGGATTTAGGTGTTGAGGTTAATCAAGTCATTCCAGAAGGAGGATTTGTTGGAGATATTCGTAATTTACCAAAAGCTTGGTTCAATATAGTTCCGTATCGCGAAGTAGGTTTAATGACTGCGAAGTATTTGGAGAAAGAATTTGGAATGCCTTATATATCTGTGACTCCAATGGGAGTTTTAGATACAGCTGAGTTTATTAGGCAGGTGCAGAAACATATAAATCTATGGGCTCCCGTGTCATTGGGTAAGAAGTTCGATTATGAATCTTATATTGATAAGCAAACCAAATTCGTTTCTCAAGCCGCTTGGTTCTCAAGATCTATAGATTGTCAGAACCTGACGGGAAAAAAAGCAGTAGTCTTCGGCGATGCAACCCATTCCGCTCTAATCACAAAAATACTCGTCCAAGAGATGGGAATTCATGTTAGTTGTGCCGGTACCTATTGCAAACACGATTCAGAATGGTTTAAGGAACAACTTCAAGGTTTTTGTGATGAAATACTCGTAACGGAGGATCATACCGAAGTGGGTGATATGATAGCTCGTACGGAACCCTCTGCTATATTTGGCACTCAAATGGAACGTCATATTGGTAAACGTTTGGCTATTCCTTGTGGAGTCATTTCCGCACCGGTTCATATTCAGAATTTTCCTTTGGGATATCGACCCTTTTTAGGTTATGAAGGAACCAATCAAATCGCTGATCTGGTTTATAATTCATTTACTCTGGGTATGGAAGATCATCTTCTGGATCTTTTCGGGGGTCATGATACTAAAGAGGTTATTACCGAATCGTTGTCCACAGAT---AAAGATCTTACTTGGAGCCTTGAGAGCACATCGGAATTGAATAAGATCCCTGGTTTTGTTAGGGGTAAGATCAAGAGAAACACTGAGAAATTTGCACGACAGAAAGGAATTTCAACTATTACAGTAGATGTACTGTATGCAGCCAAAGAAGCATCAAATGCTTGA
>Cheiroglossa
ATGAAATTAGCTTATTGGATGTATGCAGGTCCTGCCCATATTGGTACTTTACGGGTAGCTAGTTCTTTTAAAAATGTTCATGCCGTAATGCACGCCCCTTTGGGAGATGATTATTTCAACGTAATGCGTTCCATGCTTGAAAGGGAAAGGGATTTCACACCAGTAACTGCTAGTATGGTAGATCGTCACGTATTAGCGCGTGGATCTCAGGAAAGAGTTATTAGTAATATCAGTCGTAAGGATAAGGAGCAACGTCCCGATTTGATAATACTAACACCCACATGTACTTCCAGTATTTTGCAGGAGGATTTGCAAAATTTTGTGGATCGAGCATCTCTATCTTCCGATTCTGATGTAATTCTAGCGGATGTGAATCATTATCGAGTTAATGAGCTCGAAGCAGCAGATAGAACTTTGGAACAAATAGTTAGATATTATCTAAATAAAGCTCGCGAGCGGGGAACTTTGGGTCAATATCTAACTGCTAAGCCTTCCGCAAATATAATAGGTATTTTCACATTGGGTTTTCACAACCAACACGATTGTCGTGAGTTAAAACGTATATTAAGGGATTTAGATATTGAAGTTAATCCAGTCATTCCAGAAGGAGGATTTGTTGGAGATATTCGTAATTTACCAAAAGCTTGGTTTAATATAGCTCCGTATCGTGAAGTAGGCTTAATGACTGCAGAATATTTGGAGAAAGAATTTGGGATGCCTTATATATCTGTAACTCCAATGGGAGTTGTAGATACAGCAGAGTTTATTAGACAGGTACAGCGACAAATAAATCTATGGGCTCCCATGTCATTGGATAAGACGTTCGATTATGAATCTTATATTGATAATCAAACCAAATTTGTTTCTCAAGCCGCTTGGTTTTCAAGATCTATAGATTGTCAGAACTTGACGGGAAAGAAAGCAGTAGTCTTCGGCGATGCAACCCATTCCGCTCTAATAACGAAGATACTCGTACAAGAGATGGGAATTCATGTTAGTTGTGCCGGTACCTATTGCAAAAATGATTTAGAATGGTTTAAGGAGCAACTTCAAGGTTTTTGCGATGAAGTACTCATAACGGAGGATCATACCGAAGTGGGGGATATGATAGCTCGTACGGAACCTTCTGCTATATTTGGGACTCAAATGGAACGTCATATTGGTAAACGTCTAGCTATTCCTTGTGGAGTTATTTCTGCGCCAGTTCATATTCAAAATTTTCCTTTGGGATATCGACCCTTTCTAGGTTATGAAGGAACCAATCAAATAGCTGATCTGGTTTATAATTCATTTACTTTGGGCATGGAAGATCATCTTCTGGATCTTTTCGGAGGTCATGATACTAAAGAGGTTATTACCGAATCGTTGTCCACAGAT---AAAGATCTTACTTGGAACCGTGAGAGCGAATCAGAATTGAATAAGATCCCTGGTTTTGTTAGGGGTAAAATCAAGAGAAACACTGAAAAATTTGCACGACAGAAGGGAATTTCAAATATTACAGTCGATGTACTATATGCAGCCAAAGAAGCATTAACTGCTTGA
>Ophioderma
ATGAAATTAGCTTATTGGATGTATGCCGGTCCTGCCCATATTGGTACTTTACGGGTAGCTAGTTCTTTTAAAAATGTTCATGCCGTAATGCACGCTCCTTTGGGAGATGATTATTTTAACGTAATGCGTTCCATGCTTGAAAGGGAAAGGGATTTCACGCCAGTAACTGCTAGTATGGTAGATCGTTACGTATTAGCGCGTGGATCTCAAGAAAGAGTTATTAGTAATATCAGTAGAAAAGATAAAGAGCAACGTCCCGATTTGATCATACTAACACCCACATGTACTTCCAGTATTTTGCAGGAAGATTTACAAAATTTTGTGAATCGCGCATCTCTATCTTCCGATTCTGATGTAATTCTTGCAGATGTTAATCATTATCGGATTAATGAGATCGAAGCAGCGGATCGAACTTTGGAACAAATAATTCGATATTTTCTAAATAAAGCTCGCGATCAAAGAACTTTGGGTAAATGTCTAACTGCTAAGCCTTCTGCAAATATAATAGGCATTTTTACATTGGGTTTCCACAACCAACACGATTGTCGTGAATTAAAACGTATATTACTTGATTTAGGCATTGAAGTAAATCAAGTCATTCCAGAAGGAGGATTTGTTGAAGATATTTGTAATTTACCAAAAGCTTGGTTTAATATAGTTCCATATCGTGAAGTAGGTTTAATGACTGCGGAGTATTTAGAAAAAGAATTTGGGATGCCTTATGTATCCGTTATTCCAATGGGAATTATAGATACAGCTGAATTTATTCAACAGATACAGCGACAAATAAATCTATGGGCTCCCGTTTCATTAGGTAATAAGTTCAATTATAAATCTTATATTGAGAATCAAACCAAATTTGTTTCTCAAGCTGCTTGGTTTTCTAGATCCATAGATTGTCAGAATTTAACAGGAAAAAAAGCAGTAGTCTTTGGCGATGCAACCCATTCTGCTCTAATTACGAAGATCCTTGTCCAAGAGATGGGAATTCATGTTAGTTGTGCCGGTACCTATTGTAAGCATGATTCGGAATGGTTTAAGGAACAACTTAAAGGTTTTTGCAATGAAGTACTCGTAACGGAAGATCATACCAAAGTGGGGAATATGATAGCTCGTATAGCACCTTCTGCTATATTTGGGACTCAAATGGAACGGCATATTGGAAAACGGCTAGCTATTCCTTGTGGAGTTATTTCTGCACCAGTTCATATTCAAAATTTTCCTTTGGGGTACCGACCTTTTTTAGGTTATGAAGGAACCAATCAAATAGTTGATCTGGTTTATAATTCATTTACTCTGGGTATGGAAGATCATCTTATGGATATTTTTGGAGGTCATGATACTAAAGAGGTTATTACTGAATCGTTGTCCACAGAT---AAAGATCTTACTTGGAGCCGTGAAAGTAAATTGGAATTGAATAAGATTCCGGGTTTTGTTAGGGGTAGAATTAAAAGAAACACTGAAAAATTTGCACGACAGAAAGGAATTTCAAATATTACAGTCGATGTACTGTATGCAGCTAAAGAAGCATTAACTGTTTGA
>Mankyua
ATGAAATTAGCATATTGGATGTATGCCGGCCCTGCTCATATTGGGACTTTACGAGTAGCTAGTTCTTTTAAAAATGTTCATGCTGTAATGCATGCTCCTCTGGGGGATGATTATTTCAATGTAATGCGTTCTATGTTAGAAAGAGAGAGAGATTTCACACCAGTAACTGCTAGCATGGTGGATCGCCATGTATTAGCACGTGGATCTCAAGAACGAGTTGTTAATAATATAAATCGAAAGGATAAAGAACAACGTCCCGATTTGATCGTATTAACTCCAACATGTACTTCCAGTATTCTGCAGGAAGATTTACAGAATTTTGTAGATCGAGCGTCTCTATCTTCCGATTCTGATGTAATCCTTGCAGATGTTAATCATTATCGAGTTAATGAACTTGAGGCGGCAGATAGAACTTTAGAACAAATAGTTAGGTATTACCTGAATAAAGTTCGTGGACGAAGGACAATGAATCAATGTCTAACAGATAGTCCTTCTGCTAATATAATTGGGATTTTTACACTAGGTTTTCACAATCAACATGATTGTCGTGAGTTAAAACGTCTATTACGGGATTTAGGTATTGGGATCAATCAAGTGATTCCAGAGGGGGGATTTGTTGGAGACATTCAGAATTTGCCAAAAGCTTGGTTTAATATAGTTCCGTATCGTGAAGTGGGTTTAATGACTGCAATGTATTTGGAAAAGGAATTTGGGATGCCTTACGTATCTGTAACTCCCATGGGAGTTGTGGATACAGCTGAGTTTATTAGGCAAGTACAGGAACTTGTTAATGCGTGGGCTCCTATACTACTGGGCAGAAAGGTCAATTATGAATCTTATATTGATAATCAAACCAAATTTGTTTCTCAAGCTGCTTGGTTTTCAAGATCCATAGATTGTCAGAATTTGACAGGGAAAAAAGCCGTCGTTTTTGGCGATGCAACCCATGCTGCTTCGATTACAAGAATACTCGCCCAAGAAATGGGAATTCATGTTAGTTGTGCAGGTACTTATTGCAAGCACGATGCAGAATGGTTCAATGAACAGCTCCAAGGTTTTTGTGATGAAATACTAATTACCGAGGATCATACTGAAGTTGGAGATATGATAGCTCGCACAGAACCATCTGCTATATTTGGAACTCAAATGGAACGCCATATCGGTAAACGCCTTGCTATTCCTTGTGGGGTAATTTCTGCACCGGTTCATATTCAAAATTTTCCTTTGGGTTATAGACCTTTCTTGGGTTACGAAGGAACCAATCAAATAGCTGATCTGGTTTATAATTCATTTACTCTAGGTATGGAAGATCATCTTCTAGATCTTTTTGGGGGTCATGATACTAAAGAAGTAATCACTGAATCGTTGTCCACAGAT---AAAGATCTTACTTGGAACCTTGAAAGTAAAGCAGAATTGAATAAGATTCCTGGTTTTGTCAGGGGCAAGATCAAGAGAAACACTGAAAAATATGCTCGACAAAAAGGCATTACGAATATCACGGTAGATGTTATGTATGCAGCCAAAGAAGCTTTAAATGCTTAG
>Helminthostachys
ATGAAATTAGCATATTGGATGTATGCCGGCCCTGCCCATATTGGTACTTTACGGGTAGCTAGTTCTTTCAAGAATGTTCATGCCGTAATGCACGCTCCTCTGGGGGATGATTATCTTAACGTAATGCGCTCCATGCTAGAGAGGGAGAGAGATTTCACACCAGTAACTGCTAGCATGGTGGATCGTCATGTATTAGCGCGTGGATCCCAAGAAAGAGTTATTAACAATATTAACCGGAAGGATAAGGAACAACGTCCCGATTTGATCGTATCAACACCTACATGTACTTCCAGTATTCTGCAAGAGGATTTACAAAATTTTGTGGATCGAGCATCCCTTTCCTCCAATTCCGATGTAATCCTCGCAGATGTTAATCATTATCGGGTTAATGAGCTTGAAGCAGCGGATAGAACTTTAGAACAAATAGTTAGGTATTATTCAAATAAGGCTCGTGGGCAGGGAGCATTGAATCAGTGTCTAACAGATAAGCCTTCTGCAAATATAATCGGTATTTCCACGTTGGGCTTTCACAATCAACACGATTGCCGTGAATTGAAACGTCTATTACGGGATTTAGGTATTGGGATCAATCAAGTGATTCCAGAGGGAGGATTTGTCGGGGATATTCGGAATTTACCAAAAGCTTGGTTTAATATAGTCCCGTATCGTGAAATAGGTTTAATGACTGCAATGTATTTGGAGAAGGAATTTGGGATGCCTTATGTATCTGTAACTCCCATGGGAATCGTAGATACAGCCGAATTTATTAGGCAGGTACAGAAGCATATCAATGCATGGGCTCCTGCATCATTAGGGGAGAAAGTCGATTATGAATCCTATATTGATAATCAAACCGAATCTGTTTCTCAAGCTGCTTGGTTTTCGAGATCAATAGATTGTCAGAATTTGACGGGGAAGAAAGCAGTAGTCTTCGGCGATACAACCCATGCTGCTTCGATTACGAAAGTACTCGCCCAAGAGATGGGAATTCGCGTTGGTTGTGCAGGTACTTATTGCAAACACGATGCGGAGTGGTTTAATGAACAACTTCAAGGTTTTTGTGATGAAATACTCATTACGGAGGATCATACTGAAGTGGGGGATATGATAGCTCGTACGGAACCATCTGCTATATTCGGAACTCAAATGGAACGTCATATTGGTAAACGCCTTGCTATTCCTTGTGGAGTAATTTCCGCACCGGTTCATATTCAAAATTTTCCTTTAGGTTATCGACCCTTTCTAGGTTACGAAGGGACCAATCAAATAGCCGATCTGGTTTATAATTCATTCACTCTGGGTATGGAAGATCATCTCCTAGATCTTTTCGGAGGTCATGATACCAAAGAGGTAATCACCGAATCATTGTCTACGGGT---GAAGATCTTACTTGGAACCCTGATAGTAAATCAGAATTGAATAAGATTCCCGGTTTTGTCCGGGGTAGGATCAAGAGAAACACTGAGAAATTCGCGCGACAGAAAGGCGTTACGAATATTACAATCGATGTACTGTATGCGGCTAAGGAAGCATTGAATACCTAG
>Dryopteris
ATGAAATTAGCTTATTGGATGTATGCCGGACCCGCCCACATAGGTACTTCACGAGTAGCCAGTTCTTTTAGGAACGTACATGCTATAATGCATGCCCCTTTGGGAGATGACTACTTCAATGTAATGCGTTCCACGTCGGAGAGGGAAAGGGATTTCACCCCAGTAACTGCTAGTGTAGTGGACCGCCACGTATTAGCACGCGGGTCCCAGGAAAAGGTTATAAATAATATAAGCCGAAAAGATGAGGAATAACACCCCGATCTAATTGTCTTGACACCTACGTGTACCTCTAGCATTTTACAGGAGGATCTACAAAATTTTGTAGATCGAGCTTCTTTGTCTTCCGAGTCTGATGTAATTCTCGCGGATGTTAATTATTACTGAGTCAATGAGCTTCAAGCGGCAGATAGAACCTTGGAACAGATAATTCGATTTTATTTGGATAGGGCTCGTAAACGAAGTACCTTGGACCGATCCGTAACAATCGCACCTTCAGCAAATATTATAGGAATTTCTACCTCAGGCTTCCACAACCAACATGACTGTCGCGAATTGAAACGTCTACCTGGAGAATCGGGAATTTCAGTCAATCAGGTAATCCCAGAGGGGGGGTATCTCAAATATTTGAAGGATTTGCCAAGAGCTTGGTTTAATATAGTTCCCTATCGCGAAGTAGGTTTGATGACAGCAACTTTTCTGGAAAAAGAGTATGGAATGCCTTACATATCTATAACTCCCATGGGAATTTCAAACACAGCCGATTTTATCGGACAGATTGGGAAGCTTGTGAATGTGTGGGCTTTTGCACTGTCAGATAAAAGACTTAACTACAAATTATATATTGAAAATCAAACTAAATTTGTTTCTCAAGCAGCTTGGTTTTCGAAGTCTATTGATTGTCAAAATTTAGCTGGAAAAGAAGCAGTAATTTTCGGTGATGCAACTCATGCAGCCTCAACTACTAAAATACTCGTTAAAGAAATGGGAATTCGTGTCAGTTGCTCAGGCACGTATTGCAAGCATGATGCAGAACGGTTTAACGAGCAAGTTCAGGGTTTATGTGATAAAGTAATAGTTACGGAAGATCACACCGAAGTCGGAGATACGATAGCCCGTATTGAACCCTCCGCCATATTTGGAACTCAAATGGAGCGTCACATTGGCAAACGTATTGATATTCCGTGCGGGGTTATTTCCTCACCAGTTCATATTCAGAACTCTCCTCTCGGATATCGACCCTTTCTGGGTTACGAAGGAACCAATCAAATAGCCGATCTAATCTACAACTCATTTAATCTGGGTATGGAAGATCATTTATCGGATGTTTTTGGGGGGCACGATACCAAAGAGGTAAGCACCAAGTCTCTATCAACAGATATGAAAAATATTAGCTGGACCCCCGAAGCTGAGTCGGAACCAAATAGAATTCCTGGTTTCGCAAGGGGGAGAACCAAGAAAAATACCGAAGTCTTTGCGAAGCAAAACAATATTTCAGAAATTACAATTGATGTAACGTATGCGGCTAAGGAAAAATCAAGTCCTTAA
>Ginkgo
ATGAAATTAGCCCATTGGATGTATGCCGGTCCTGCTCATATTGGAACCTTACGAGTAGCTAGTTCCTCCAAAAATGTCCATGCCATCATGCATGCTCCTCTGGGAGATGATTATTTCAATGTAATGCGTTCAATGTTAGAACGCGAGAGAGATTTTACTCCCGCAACTGCTAGTACAGTAGATCGTCACGTACTAGCACGTGGATCTCAAGAAAAAGTTGTTGATAATGTCCTTCGGAAAGATAAGGAAGAACGTCCCGATCTTATTATATTGACACCTACATGTACTTCTAGTATCTTGCAAGAGGATTTACAAAACTTTGCAGATAGAGCATCCATAATTTCCGATTCCAACGTAATTTTTGCAGATGTGGATCATTATCGAGTGAATGAGCTCCAGGCTGCAGATAGAACTTTGGAACAAGTGGTTCGATATTATTTGGATAGATCCCATAGACAAGAAACATTAGATCAATCCGTAACAGATGCACCTTCTGCAAATCTAATTGGTATTTTTACATTGGGCTTTCATAATCAACACGATTGTCGTGAATTGAGACGTTTATTACGAGATCTGGACATCGAAATGAATCAAGTGATTCCTGAAGGAGGATCTGTAGAGGATCTTAAAAATTTACCAAAAGCTTGGTTGAATTTAATTCCTTATCGTGAAGTGGGCTTGATGACAGCGATGTATTTTGAGAAGGAATTTGGAATGCCTTACATATCCACAATTCCCATGGGAGCTGTAGATATGGCTGAGTGTATCCGACAAATACAGAGATATGTTAATACCCTGGCTCATATCTCATCGAGCAAAGAGGTTGATTACGAACCCTACATCGATGGACAAACTCGATTTGTTTCCCAAGCTGCTTGGTTTTCAAGATCTATCGATTGTCAGAATTTGACGGGGAAAGAAACAGTCGTTTTTGGCGATGCAACTCATGCTGCTTCAATCACTAAGATACCTGCTCGAGAGATGGGAATTCGTGTGAGTTACACAGGTACTTATTGTGAAAATGATGCGGAATGGTTCAAAGAGCAAATTCAAGGTTTTTGTGATGAGATACTCATCACAGATGATCATATCAAAGTAGGAGATATGATCGCTCGTGCGGAACCATCTGCACTATTTGGTACCCAAATGGAACGTCATATTGGTAAACGTCTTGATATTCCTCGTGGAGTTATTTCCTCACCGGTTCATATCCAAAATTTTTCCCTGGGATATCGACCCTTTCTGGGTTACGAAGGTACTAATCAAATAGCTGATCCAGTTTATAACACATTCGCTCTGGGTATGGAAGATCATCTCCTAGATCTTTTTGGTGGTCATGATACTAAGGAAATAATGACTAAATCATCATCCACGGAT---ATAGGTCCGATTTGGAATTCTGAAAGTCGACTAGAATTAAGTAAAATCCCCCGCTTTGCCAGGAGCAAGGTCGAGAGAAATACCGAACAATTCGCGCGACAAAAGGGCATTGTGAACATTACTGTCGAAGTAATGTACGCGGCTAAAGAAGTGTTGAATGCCTAG
>Huperzia
ATGAAATTAGTCTATTGGATGTATGCTGGCCCCGCTCATATTGGAACTCTTCGAGTAGCCAGCTCTTTTAAGAATGTGCATGCTATTATGCATGCTCCTTTGGGGGATGACTACTTTAATGTAATGCGTTCCATGCTAGAAAGAGAAAGGGATTTTACTCCTGTAACTGCTAGCATAGTAGATCGTCACGTATTAACGCGTGGATCCCAAGATAAAGTTGTTGATAATATTACTCGAAAAGATAAGGAAGAACGTCCTAATTTAATTATATTAACACCTACATGTACTTCTAGTATTTTGCAAGAAGATTTACAAAACTTTGTAGATAGAGCATCTATTATTTCCGATTCCGACGTAATTCTTGCAGATGTTAATCATTATCGCGTCAATGAACTTCAGGCAGCAGATAAAACTTTAGAACAAGTGGTTAGATATTATTTAGGTAAAGCTCGTAGACGAAGAACATTGGATCAATCTATCACAGATGTACCTTCTGCAAATATTATTGGTATTTCCACTTTAGGTTTCCACAATCAACATGATTTTCGTGAATTGAAACGTTTATTACAAGATTTGGGTATCAAAATTAATCAAGTAATTCCTGAAGGAAGTTTTGTAGAAGATCTTGAAAATTTACCAAAAGCTTGGTTTAATTTTGTTCCTTACCGCGAGATCGGCTTAATGACAGCAGTATATTTAGAAAAAGAATTTGGAATACCTTACGTATCCGTAACTCCTATGGGAGTGGTAGATACAGCTAAATGTATCCGGCAAATACAGAAACATATTAATAATTTGGCTGTTGTAGCATTAGAAGAAACAGTTGATTATGAACCTTATGTTTATCAACAAACTCAATTTGTTTCTCAAGCTATTTGGTTCTCAAAATCCATTGATTGTCAAAATTTGAAAAAAAAAAAAGCAGTTATTTTTGGTGATGCGACTCATGCCGCTTCAATGACTAAAATACTTAATAGAGAAATGGGAATTCGTGTAAGTTGTGCGGGTACCTATTGTAAACATGATAAAGAATGGTTTAATGAACAAGTTCATAATTTTTGCGATGAAGTACTCATTACGGATGATCATGCTGAAGTAGCAAATAAGGTTGCTCGTATAGAACCATCTGCTATATTTGGTACTCAGATGGAACGTCATATTGGTAAACGCCTAAATATTCCCTGTGGAGTTGTTTCTGCACCAGTTCATATTCAAAATTTTCCATTAGGATATAGACCTTTTTCAGGTTATGAAGGTACTAATCAAATAGCTGATTCAGTTTATAATTCATTCATTCCGGGCATGGAAGATCATTTTATAGATCTATTTGGTGGTCATGATACCAAAGAAGTTATTATGAAATCATTATGTACAGAA---AAAGGTGTGATTTGGGATCCTGAGAGTCAATTAGAATTGAGTAAAATCCCGAGCTTTATGAGAAGCAAAATTAAAAGAAAAATTGATAAATTTGCGGTACATAATGGCTTTACAAAGATTAATATAAAAATAATGTATGCTGCTCTTATATGCTTATAA------
>Botrypus
ATGAAATTAGCATATTGGATGTATGCCGGCCTTGCTCATATTGGTACTTCACGGGTAGCTAGTTCTTCCAAGAATGTTCATGCTGTAATGCACGCTCCTTTGGGGGATGATTACTCCAACGTAATGCGCTCCATGCTAGAGAGAGAGAGAGATTTCACACCAGTAACTGCTAGCATGGTGGATCGTCATGTATTAGCGCGTGGATCCTAGGAAAGAGTTATTAATAATATCACCCGGAAGGATAAGGAACAACGTCCCGATTTGATCGTACCAACACCTACATGTACTTCCAGTATTTCGCAGGAGGATTTACAGAATTTCGTAGATCGAGCATCCCTATCTTCCGATTCTGATGTAATTCTCGCGGATGTTAATCATTATCGGGTTAATGAGCTTGAGGCAGCAGATAGAACTTTAGAACAAATAGTTAGATATTATTCGAATAAAGCTCGCGGGCAGGGGACATTGAATCAATGCCTAACGGATAAGCCTTCTGCAAATATAATCGGTATTTTTACATCGGGATTTCACAATCAACATGATTGTCGTGAATTGAAACGTCTATTACGGGATTTAGGCATTGGGATCAATCGAGTGATTCCAGAAGGAGGATCTGTCGGAGATCTTCGTAATTTACCAAAAGCTTGGTTTAATATAGTTCCGTATCGTGAAGTGGGTTTAATGACTGCGATGTATTCGGAGAAGGAATTCGGGATGCCTTACATATCCGTAACCCCCATGGGAGTTGTAGATACAGCTGAATTTATTGGGCAAATATAGAAACATATCAATACATGGGCTCCTACCTTATTAGGGAGAAGGGTCAATTATGAATCCTACACTGATAATCAAACTAAATCTGTTTCTCAAGCTGCTTGGTTTTCAAGATCCATAGATTGTCAAAATTTGACGGGAAAAAAAGCAGTAGTCTTCGGTGATGCAACTCATGCTGCTTCGATTACGAAAATACTCGCCCGAGAGATGGGAATTCATGTTAGTCGTGCAGGTACTTATTGCAAGCATGATGCAGAATGGTTCAATGAACAACTTCAAGGTTTTCGTGATGAAATACTCATTACAGAGGATCATACCGAAGTGGGGGATATGATAGCTCGTACGGAACCATCCGCTATATTTGGAACTCAAATGGAACGTCATATCGGTAAACGTCTTGCTATTCCTTGTGGAGTAATTTCTGCACCGGTTCATATTCAGAATTTCACTCTGGGGTATCGACCTTTCCCAGGTTACGAAGGGACTAATCAAATAGCTGATCCGGTTTATAATTCATTCACTTTGGGTATGGAGGATCATCTTCTAGATCTTCTTGGAGGTCATGATACTAAAGAGGTAATTACCGAATCGTTGTCCACAGAT---GAAGATCTTACTTGGAACCTTGAGAGTAAATCAGAATTGAATAAAATTCCCGGTTTTGTCAGGGGTAAGATCAAGAGAAACACTGAAAAATTCGCACGACGAAAGGGCATTACGAATATTACAATCGATGTACCGTATGCAGCTAAAGAAGCATTGAATGCCTAA
>Rhizoglossum
ATGAAATTAGCTTATTGGATGTATGCCGGCCCTGCCCATATCGGTACTTTACGGGTAGCTAGTTCTTTTAAAAATGTTCATGCCGTAATGCACGCTCCTCTGGGAGATGATTATTTCAACGTAATGCGCTCTATGCTCGAAAGGGAGAGAGATTTCACACCAGTAACTGCTAGTATGGTAGATCGTCACGTATTAGCGCGCGGATCTCAGGAAAGAGTTATTAGTAATATCAGTCGGAAGGATAAGGAGCAACGTCCCGATTTGATCGTACTAACACCCACATGTACTTCCAGTATTTTGCAGGAGGATTTACAAAATTTTGTAGATCGAGCATCTCTATCTTCCGATTCTGATGTAATTCTCGCGGATGTTAATCATTATCGAATTAATGAGCTCGAAGCAGCGGATAGAACTTTGGAACAAATAGTTAGATATTATCTAAATAAAGCTCGCGAGCGGGGAACTTTGGGTCAATGTCTAACTGATAAGCCCTCCGCAAATATAATTGGTATTTTCACATTGGGTTTTCACAACCAACACGATTGTCGTGAATTGAAACGTATATTAAGGGATTTAGGTATTGAGGTTAATCAAGTCATTCCAGAAGGAGGTTTTGTTGGAGATATTAGTAATTTACCAAAAGCTTGGTTTAATATAGTTCCGTATCGTGAAGTAGGTTTAATGACTGCGAAGTATTTGGAGAAGGAATTTGGAATGCCTTATATATCTATAACTCCAATGGGAGTTGTAGATACAGCTGAGTTTATTAGACAGGTACAGAAACATATAAATTTATGGGCTCCCGTATTGTTGGGTAAGAAGTTCGATTATGAATCTTATATTGATAACCAAACCAAATTTGTATCTCAAGCCGCTTGGTTTTCAAGATCCATAGATTGTCAGAACTTGACGGGAAAAAAAGCAGTAGTCTTCGGCGATGCAACCCATTCCGCTCTAATTACGAAGATACTCGTCCAAGAGATGGGAATTCGTGTTAGTTGCGCTGGTACCTATTGCAAACACGATTCAGAGTGGTTTAAGGAACAACTTCAAGGGTTTTGCGATGAAATACTCGTAACAGAGGATCATACCGAAGTAGGGGATATGATAGCTCGTACGGAACCTTCCGCTATATTTGGAACTCAAATGGAACGTCATATTGGTAAACGTCTAGCTATTCCTTGTGGAGTTATTTCTGCACCGGTTCATATTCAGAATTTTTCTTTGGGATATCGACCCTTTCTAGGTTATGAAGGAACCAATCAAATAGCGGATTTGGTTTATAATTCATTTACTCTGGGTATGGAAGATCATCTTCTGGATATTTTCGGAGGTCATGATACTAAAGAGGTTATTACCGAATCGTTGTCCACAGAT---AAAGATCTTACTTGGAGCCTTGAGAGCAAATTGGAATTGAATAAGATCCCTGGTTTTGTTAGGGGTAGGATCAAGAGAAACACTGAAAAATTTGCACGACAGAAAGGAATTTCAAATATCACAGTAGATGTACTGTATGCAGCCAAAGAAGCATTAAATGCTTGA
>Sahashia
ATGAAATTAGCATATTGGATGTATGCCGGCCTTGCTCATACTGGTACTTCACGGGTAGCTAGTTCTTTCGAGAATGTTCATGCTGTAATGCACGCTCCTTTGGGGGATGATTACTTCAACGTAATGCGCTCCATGCTAGAAAGAGAGAGAGATTTCACACCAGTAACTGCTAGCATGGTGGATCGTCATGTATTAGCGCGTGGATCCTGAGAAAGAGTTATTAATAATATCACCCGGAAGGATAAGGAACAACGTCCCGATTTGATCGTACCAACACCTACATGTACTTCCAGTATTTTGCAGGAGGATTTACAGAATTTCGTAGATCGAGCATCCCTCCTTTCCGATTCTGATGTAATCCTCGCGGATGTTAATCATTATCGGGTTAATGAGCTTGAGGCAGCAGATAGAACTTTAGAGCAAATAGTTAGATATTATTCGAATAAAGCTCGCGGACAGGGGACATTGAATCAATGCCTAACGGATAAGCCTTCTGCAAATATAATCGGTATTTTTACATCGGGCTTTCACAATCAACACGATTGTCGTGAATTGAAACGTCTATTACGGGATTTGGGTATTGGGATCAATCAAGTGATTCCAGAAGGAGGATCTGTCGGGGATCTTCGGAATTTACCGAAAGCTTGGTTTAATATAGTTCCGTATCGTGAAGTGGGTTTAATGACTGCGATGTATTCGGAGAAGGAATTCGGGATGCCTCACATATCTGTAACCCCCATGGGAGTTGTAGATACAGCTGAATTTATTGGGCAGATATAGGAACATATCAATACATGGGCTCCTACCTCATTAGGGAGGAAGGTCGATTATGAATCTTACACCGATAACCAAACTAAATTTGTTTCTCAAGCCGCTTGGTTTTCAAGATCCATAGATTGTCAAAATTTGACGGGAAAAAAAGCAGTAGTCTTCGGTGATGCAACTCATGCTGCTTCGATTACGAAAATACTTGCCCGAGAGATGGGAATTCATGTTAGTTGTGCAGGTACTTATTGCAAGCACGATGCAGAATGGTTCAATGAACAACTTCAAGGTTTTCGTGATGAAATACTTATTACGGAGGATCATACCGAAGTGGGAGATATGATAGCTCGTACGGAACCATCTGCTATATTTGGAACTCAAACGGAACGTCATATCGGTAAACGTCTTGCTATTCCTTGTGGAGTAATTTCTGCACCAGTTCATACTCAGAATTTCCCTCTGGGGTATCGACCTTTCCCAGGTTACGAAGGGACTAATCAAATAGCTGATCTGGTTTATAATCCATTCACTCTGGGTATGGAAGATCATCTTCTAGATCCTTTTGGAGGTCATGATACTAAAGAGGTAATTACCGAATCGTTGTCTACAGCT---GAAGATCTTATTTGGAACCTTGAGAGTAAATCAGAATTGAATAAAATTCCCGGTTTTGTCAGGGGTAAGATCGAAAGAAACACTGAAAAATTCGCACGACGAAAAGGCATTACAAATATTACAATCGATGTAACGTATGCAGCTAAAGAAGCATTGAATGCCTAA
