# Supplementary material for: Organellar phylogenomics of Ophioglossaceae fern genera
Source: Front Plant Sci. 2024 Jan 15;14:1294716. doi: 10.3389/fpls.2023.1294716 (PMC10823028; doi:10.3389/fpls.2023.1294716)
Supplement: Supplementary file 3 [file DataSheet_3.zip › Supplementary file S2/cpDNA_CDS/chlL.fas.nt.cleanup.aln]

>Holubiella
GTGAGAATAGCGGTTTACGGGAAAGGCGGAATTGGCAAATCGACAACTAGTTGCAACATTTCGATCGCTTTAGCAAGGCGTGGTAAACGGGTGTTACAGATCGGATGCGATCCCAAACACGATAGCACATTTACTCTCACTGGATTTCTAATACCTACTATAATAGATACGTTACAGACGAAGGATTATCATTACGARWRTKTTTGGCCCGAGGATGTGATTTATAAAGGTTATGGGGGAGTTGATTGCGTGGAAGCGGGGGGACCACCCGCAGGAGCTGGGTGTGGGGGGTATGTGGTGGGGGAGACCGTCAAATCGTTGAAAGAATTAAATGCTTTCCATGAGTATGATATTATTTTATTCGATGTACTGGGAGACGTAGTATGTGGAGGTTTTGCCGCCCCATCAAATTATGCAGATTATTGCATTGTAATCACGGACAATGGCTTTGACGCTTCATTCGCAGCTAATCGTATCGCTGCCTCCGTTAGGGAGAAGGCC------CATACACATCCATTACGATTAGCGGGTTTGGTAGGAAATCGAACATCCGAGAGAGATCTTATTGATAAATACGTGGAAGCTTGCCCGATGCCTGTGTTGGAGGTATTGCCCTTAATTGAAGATATACGAGTATCTAGAGTGAAAGGTAAAACATTGTTTGAAATGGCTGAATCCCAACCCACTCTTAATTATGTTTGTGATTTCTATTCGAATATAGCGGATCAGATACTATCCCAACCAGAGGGAATAGTACCGAAAGAGATTCCGGACCGAGAATTATTCAGTCTACTTTCTGATTTTTACTTAAACCCCAACGATAATGGGGAACGAACTGATATT---------CAAGATCCTTCGCTTGATTCTACTATGATTTAA
>Botrychium
GTGAGAATAGCGGTTTATGGGAAGGGCGGAATTGGCAAATCGACAACTAGTTGTAACATTTCGATCGCTTTAGCAAGGCGTGGGAAACGGGTGTTACAGATCGGATGCGATCCCAAACACGATAGCACATTTACTCTCACTGGATTTCTAATACCTACTATAATAGATACGTTACAGACGAAGGATTATCATTACGAGAATGTTTGGCCCGAGGATGTGATTTATAAAGGTTACGGGGGAGTTGATTGCGTGGAAGCGGGGGGACCACCCGCAGGAGCTGGGTGTGGGGGGTATGTGGTGGGGGAGACCGTCAAATCGTTAAAAGAATTAAATGCTTTCCATGAGTATGATATTATTCTATTCGATGTCCTAGGAGACGTAGTATGTGGAGGTTTTGCCGCCCCATCGAATTATGCAGATTATTGCATTGTAATCACGGACAATGGCTTTGACGCTTCATTTGCAGCTAATCGTATTGCTGCCTCCGTTAGGGAGAAGGCC------CATACACATCCATTACGATTAGCGGGCTTGGTGGGGAATCGAACATCCGAAAGAGATCTTATTGATAAGTACGTGGAGGCTTGTCCGATGCCTGTACTGGAGGTATTGCCCCTGATTGAAGATATACGAGTATCTAGAGTAAAAGGTAAAACATTGTTTGAAATGGCTGAATCCCAACCAACTCTTAATTATGTTTGTGATTTCTATTTGAATATAGCGGATCAGATACTATCCCAACCGGAGGGAATAGTACCGAAAGAGATTCCGGACCGAGAATTATTCAGTCTACTTTCTGATTTTTACTTAAATCCCAACGATAATGGGAAACGAACTGATATT---------CAAGATCCTTCGTTTGATTTTACTACGATCTAA
>Japanobotrychium
GTGAGAATAGCGGTTTACGGGAAAGGCGGAATTGGTAAATCGACAACTAGTTGCAACATTTCGATCGCTTTAGCAAGGCGTGGAAAACGGGTGTTACAGATCGGATGCGATCCCAAACACGATAGCACATTTACTCTCACTGGATTTCTAATACCTACTATAATAGATACGTTACAAACGAAGGATTATCATTACGAGAATGTTTGGCCCGAGGATGTGATTTATAAAGGTTACGGAGGAGTTGATTGTGTGGAAGCGGGGGGACCACCCGCAGGAGCTGGGTGTGGAGGGTATGTGGTGGGGGAGACTGTCAAATCGTTGAAAGAATTAAATGCTTTCCATGAGTATGATATTATTTTATTTGATGTCCTGGGAGACGTAGTATGTGGAGGTTTTGCCGCCCCATCGAATTATGCAGATTATTGCATTGTAATCACGGACAATGGCTTTGACGCTTCATTCGCAGCTAATCGTATCGCTGCCTCCGTTAGGGAGAAGGCC------CATACACATCCATTACGATTAGCAGGTTTGGTAGGAAATCGAACATCTGAGAGAGATCTTATTGATAAATACGTGGAAGCTTGCCCGATGCCTGTGTTGGAGGTATTGCCCCTAATTGAAGATATACGAGTATCTAGAGTAAAAGGTAAAACCTTGTTTGAAATGGCTGAATCCCAACCCACTCTTAATTATGTTTGTGATTTCTATTTGAATATAGCGGATCAGATACTAGCCCAACCGGAGGGAATAGTACCGAAAGAGATTCCGGACCGAGAATTATTCAGTCTACTTTCTGATTTTTACCTAAATCCCAACGACAATAGGGAACGAATTGATATT---------CAAGATCCTTCGTTTGATTTTACTACGATTTAA
>Sceptridium
GTGAGAATAGCGGTTTACGGGAAAGGCGGAATCGGCAAATCGACAACTAGTTGCAACATTTCGATCGCTTTAGCAAGGCGTGGTAAGCGGGTGTTACAGATCGGATGCGATCCCAAACACGATAGCACATTTACTCTCACTGGATTTCTAATACCTACTACAATAGATACGTTACAGACGAAGGATTATCATTACGAGAATGTTTGGCCCGAGGATGTGATTTATAAAGGTTACGGGGGAGTTGATTGCGTGGAAGCAGGGGGACCACCCGCAGGAGCTGGGTGTGGGGGGTATGTGGTGGGGGAGACCGTCAAATCGTTGAAAGAATTAAATGCTTTCCATGAGTATGATATTATTTTATTCGATGTACTGGGAGACGTAGTATGTGGAGGTTTTGCCGCCCCATCAAATTATGCAGATTATTGCATTGTAATCACGGACAATGGCTTTGACGCTTCATTCGCAGCTAATCGTATCGCTGCCTCCGTTAGGGAGAAGGCC------CATACACATCCATTACGATTAGCGGGTTTGGTAGGAAATCGAACATCCGAGAGAGATCTTATTGATAAATACGTGGAAGCTTGCCCGATGCCTGTGTTGGAGGTATTGCCCCTAATTGAAGATATACGAGTATCTAGAGTGAAAGGTAAAACATTGTCTGAAATGGCTGAATCCCAACCCACTCTTAATTATGTTTGTGATTTCTATTCGAACATAGCGGATCAGATACTATCCCAACCGGAGGGAATAGTACCGAAAGAGATTCCGGACCGAGAATTATTCAGTCTACTTTCTGATTTTTACTTAAACCCCAACGATAATGGGGAACGAACTGATATT---------CAAGATCCTTCGCTTGATTCTACTACGATTTAA
>Haukia
GTGAGAATAGCGGTTTATGGGAAAGGTGGGATTGGCAAATCAACAACCAGTTGCAATATTTCGATTGCTTTAGCGAGACGTGGGAAACGAGTGTTACAGATTGGATGTGATCCTAAACATGATAGCACATTTACTCTTACTGGATTCCTCATACCTACCATAATAGATACGCTACAAGCAAGGGATTATCATTATGAAAATGTTTGGCCCGAAGATGTGATTTACAAGGGTTATGGGGGGGTTGACTGTGTAGAAGCGGGGGGACCACCTGCAGGGGCTGGATGTGGGGGATACGTGGTAGGGGAAACCGTTAAACTGTTAAAAGAATTAAATGCTTTTCATGAGTATGATGTTATTCTATTCGATGTACTAGGGGATGTAGTATGTGGAGGGTTTGCTGCTCCATTGAATTATGCAGATTATTGCATTGTAATTACGGACAATGGATTTGATGCTTTATTCGCAGCTAATCGCATCGCCGCTTCTGTCAGAGAAAAAGCC------CATACACATCCGTTACGATTAGCAGGTTTAGTGGGGAATCGAACCTCCAAAAGAGATCTTATTGATAAATACGTGGAGGCTTGTCCAATGCCTGTACTTGAGGTACTACCTCTAATTGAGGATATACGAGTATCTAGAGTAAAAGGTAAAACTTTATTTGAAATGGCTGAATCCCAAACCACTCTTAATTATGTTTGCGATTTTTATCTGAACATAGCGGATCAGATATTGTCCCAACCGGAAGGAATAGTACCGAAAGAGATTCCGGATCGAGAATTATTCAGTCTACTTTCCGATTTTTACTTGAATTCCGATGGGAAGGAGGAACAAACTTATATT---------CCTAATCTTTCATCTGATTTTGTTATGATTTAA
>Whittieria
GTGAGAATAGCAGTCTATGGAAAAGGCGGGATTGGCAAATCAACAACCAGTTGCAATATTTCGATTGCTTTAGCGAGACGCGGGAAACGAGTGTTACAGATTGGATGCGATCCTAAACATGATAGCACATTCACTCTTACTGGATTTCTCATACCTACAATAATAGATACGCTACAGGCGAGGGATTATCATTACGAGAATGTTTGGCCCGAAGATGTTATTTACAAGGGTTATGGAGGGGTTGACTGTGTGGAAGCAGGAGGACCACCTGCAGGGGCTGGATGCGGAGGATACGTGGTAGGAGAAACCGTTAAATTGCTAAAAGAATTAAATGCTTTCCATGAATATGATATTATTCTATTTGATGTACTAGGAGACGTAGTATGTGGAGGTTTTGCTGCTCCATTGAATTATGCAGATTATTGCATCGTAATCACAGATAATGGATTCGATGCTTTATTTGCGGCTAATCGCATCGCCGCCTCTGTTAGAGAAAAAGCC------CATACACATCCATTACGATTAGCGGGTTTAGTAGGGAATCGAACCTCCAAAAGAGATCTCATTGATAAATACGTGGAAGCGTGTCCGATGCCTGTGCTTGAAGTACTACCTCTGATTGAAGATATACGAGTATCCAGAGTGAAAGGAAAAACTTTATTTGAAATGGCTGAATCCCAAACTAATCTTAATTATGTTTGCGATTTCTATCTGAACATAGCGGATCAGATATTAGCCCAACCAGAGGGAATAGTACCAAAAGAGATTCCGGATCGAGAATTATTCAGTCTACTCTCCGATTTTTACTTGAATTCCGATGAGAAAGAGGAACAGACTTATACT---------CCGAATCTTTCATCTGATTTTGTTATGATTTAA
>Goswamia
GTGAGAATAGCGGTTTATGGAAAAGGTGGGATCGGCAAATCAACCACCAGTTGCAACATTTCGATTGCTTTAGCGAGACGTGGAAAACGAGTGTTACAGATCGGATGTGATCCCAAACATGATAGCACATTCACTCTTACTGGATTCCTTATACCTACAATAATTGATACGCTACAGGCAAGAGATTATCATTATGAAAATGTCTGGCCTGAAGATGTGATTTACAAAGGCTATGGGGGAGTTGACTGTGTGGAAGCGGGAGGACCACCTGCAGGGGCTGGATGCGGGGGATACGTGGTAGGTGAAACCGTCAAACTGTTAAAAGAATTAAATGCTTTTCATGAGTATGATGTTATTTTATTCGATGTACTAGGGGACGTAGTTTGTGGGGGATTTGCTGCTCCATTGAATCATGCAGATTATTGTATTGTAATTACGGACAATGGATTTGATGCTTTATTTGCAGCTAATCGTATCGCAGCTTCCGTCAGGGAAAAAGCC------CATACACATCCATTACGACTAGCAGGTTTAGTAGGAAATCGAACCTCCAAACGAGATCTTATTGATAAATACGTAGAGGCTTGTCCAATGCCTGTACTTGAGATACTACCTCTAATTGAAGACATACGAGTATCTAGAGTAAAGGGAAAAACTTTATTTGAAATGGCTGAATCCCAAACCACTCTTAATTACGTTTGTGATTTCTATCTGAACATAGCGGATCAGATACTATCCCAACCGGAAGGGATAGTACCAAAAGAGATTCCAGATCGAGAATTATTCAGTCTACTTTCCGATTTTTACTTGAATTCTGATGAGAAGGAGGAACAGACTTATGTT---------CCGAATATTTCACCTGATTTTGTTATGATTTAA
>Ophioglossum_austroasiaticum
GTGAGAATAGCGGTTTACGGGAAAGGCGGGATTGGCAAATCAACGACCAGTTGTAACATTTCGATTGCTTTAGCGAGACGTGGGAAACGAGTGTTACAGATCGGATGTGATCCTAAACATGATAGCACATTCACTCTCACCGGATTTCTCATACCTACAATAATAGATACGCTACAGGCAAGGGATTATCATTATGAGAATGTTTGGCCCGAAGATGTGATTTACAAGGGTTATGGAGGGGTTGACTGTGTGGAAGCGGGAGGACCACCTGCGGGAGCTGGATGCGGGGGATACGTGGTGGGGGAAACCGTTAAACTGTTGAAGGAATCAAATGCTTTTCATGAATATGATGTTATTCTATTCGATGTACTGGGGGACGTGGTATGTGGAGGGTTTGCTGCTCCATTGAATTATGCGGATTACTGCATTGTAATTACGGATAATGGATTTGATGCTTTATTCGCAGCTAATCGTATTGCCGCTTCTGTCAGAGAAAAAGCC------CATACACATCCATTACGATTAGCGGGTCTAGTAGGTAATCGAACCTCCAAAAGAGATCTTATTGATAAATACGTAGAGGCTTGTCCGATGCCTGTACTTGAGGTACTACCTCTAATTGAAGATATACGAGTATCTAGAGTGAAAGGCAAAACTTTATTTGAAATGGCTGAATCCCAAACCACTCTTAATTACGTTTGCGACTTCTATTTGAACATAGCAGATCAGATACTATCCCAGCCGGAAGGAATAGTACCTAAAGAAATTCCGGATCGAGAATTATTCAGTCTACTCTCCGATTTCTACTTGAATTCCGATGAGAGGGAGGAACAAGCTTATGTT---------TCAAATCCTTCACCTGATTTTGTTATGATTCGA
>Ophioglossum_californicum
GTGAGAATAGCGGTTTACGGGAAAGGCGGGATTGGCAAATCAACGACCAGTTGTAACATTTCGATTGCTTTAGCGAGACGTGGGAAACGAGTGTTACAGATCGGATGTGATCCTAAACATGATAGCACATTCACTCTCACCGGATTTCTCATACCTACAATAATAGATACGCTACAGGCAAGGGATTATCATTATGAGAATGTTTGGCCCGAAGATGTGATTTACAAGGGTTATGGAGGGGTTGACTGTGTGGAAGCGGGAGGACCACCTGCGGGAGCTGGATGCGGGGGATACGTGGTGGGAGAAACCGTTAAACTGTTGAAGGAATTAAATGCTTTTCATGAATATGATGTTATTCTATTCGATGTACTGGGGGACGTGGTATGTGGAGGGTTTGCTGCTCCATTGAATTATGCGGATTACTGCATTGTAATTACGGATAATGGATTTGATGCTTTATTCGCAGCTAATCGTATCGCCGCTTCTGTCAGAGAAAAAGCC------CATACACATCCATTACGATTAGCGGGTCTAGTAGGTAATCGAACCTCCAAAAGAGATCTTATTGATAAATACGTAGAGGCTTGTCCGATGCCTGTACTTGAGGTACTACCTCTAATTGAAGATATACGAGTATCTAGAGTGAAAGGCAAAACTTTATTTGAAATGGCTGAATCCCAAACCACTCTTAATTACGTTTGCGACTTCTATCTGAACATAGCAGATCAGATACTATCCCAGCCGGAAGGAATAGTACCTAAAGAAATTCCGGATCGAGAATTATTCAGTCTACTCTCCGATTTCTACTTGAATTCCGATGAGAAGGAGGAACAAGCTTATGTT---------TCAAATCCTTCACCTGATTTTGTTATGATTCGA
>Cheiroglossa
GTGAAAATAGCGGTTTATGGAAAAGGCGGAATTGGCAAATCAACAACCAGTTGCAATATTTCAATTGCTTTAGCAAAACGTGGGAAACGAGTGTTACAGATCGGATGTGATCCTAAACATGATAGCACATTCACCCTTACTGGATTCCTAATACCTACAATAATAGATACACTACAGGCAAGAGATTATCATTATGAAAATGTCTGGCCCGAAGATGTAATTTACAAAGGTTATGAGGGGGTGGACTGTGTAGAAGCAGGTGGACCGCCTGCAGGAGCTGGATGCGGGGGATACGTGGTAGGAGAAACCGTTAAACTGTTAAAAGAATTAAATGCTTTTCATGAGTATGATGTTATTTTATTCGATGTCCTAGGAGACGTAGTATGTGGAGGGTTTGCAGCTCCATTGAATTATGCAGATTATTGCATTGTAATTACGGACAATGGATTTGATGCTTTGTTTGCAGCTAATCGTATTGCCGCTTCTGTAAGAGAAAAAGCT------CATACGCATCCATTAAGATTAGCAGGTTTAGTAGGGAATCGAACCTCCAAAAGAGATCTTATTGATAAATATGTGGAGGCTTGTCCAATGCCTGTGCTTGAGGTACTACCTCTAATTGAAGATATACGAGTCTCCAGAGTAAAAGGTAAAACCTTATTTGAAATGGCCGAATCCCAAAACACTCTTAATTATGTGTGCAATTTTTATCTGAACATAGCGGATCAGATATTATCCCAACCAGAGGGAATAGTACCAAAAGAGATTCCGGATCGAGAATTATTTAACTTACTCTCCGATTTTTATTTGAATTCCGATGAGAAAAAGGAACAGATTTCTATT---------CCAAATTATTCACCTGATTTTGTTATGATTTAA
>Ophioderma
ATGAAAATAGCGGTTTATGGAAAAGGTGGAATTGGCAAATCAACAACCAGTTGCAATATTTCAATTGCTTTAGCAAAACGTGGGAAACGCGTATTACAGATCGGATGTGATCCTAAACATGATAGCACATTTACTCTTACTGGATTTCTTATACCTACAATAATAGATACACTACAAGCAAAGGATTATCATTATGAAAACGTCTGGCCTGAAGATGTAATTTACAAAGGTTATGGGGGGGTTGACTGTGTTGAAGCAGGAGGACCACCTGCAGGAGCTGGATGCGGAGGATACGTAGTAGGAGAAACCGTTAAACTTTTAAAAGAATTAAATGCTTTTTATGAGTATGATGTTATTCTATTTGATGTCTTAGGAGATGTAGTTTGTGGAGGGTTTGCTGCTCCATTAAATTATGCAGATTATTGTATTGTAATTACGGATAATGGGTTTGATGCTTTATTCGCAGCTAATCGCATAGCTGCTTCTGTCAGAGAAAAAGCT------CATACACATCCATTACGATTAGCGGGTTTAGTAGGGAATCGAACTTCTAAAAGGGATCTTATTGATAAGTATGTGGAGGCTTGTCCAATGCCTGTACTTGAAGTACTACCTCTAATTGAAGATATACGAGTCTCCAGAGTAAAAGGTAAAACCTTATTTGAAATGGCCGAATCCCAAACCATTCTAAATTTTGTTTGTGATTTTTATTTGAACATAGCGGATCAGATATTAGCTCAACCGGAAGGAATAGTACCAAAAGAGATTCCGGATCGAGAATTATTTAATTTACTTTCCGATTTTTATTTAAATTCTGCTGAAAAAGAAGAAAAAAATTTTATT---------ATGAATTCTTCATCTGATTTTGTTATTGTATAA
>Mankyua
GTGAGAATAGCGGTTTATGGAAAAGGCGGAATTGGCAAATCAACAACTAGTTGTAATATTTCAATTGCTTTAGCAAGACGAGGGAAACGAGTTTTACAGATTGGATGTGATCCCAAACACGATAGTACATTTACTCTCACTGGATTTTTGATTCCTACCATAATAGATACGTTACAAACAAAAGATTATCATTATGAAAATGTTTGGCCAGAAGATGTTATTTATAAAGGTTATGGGGGAGTTGATTGTGTTGAAGCAGGAGGGCCACCTGCAGGAGCTGGGTGTGGGGGATACGTAGTAGGAGAAACTGTTAAATTGTTGAAAGAATTGAATGCTTTTCATGAGTATGACATCGTTCTATTCGATGTTTTAGGAGATGTAGTTTGTGGGGGGTTTGCTGCCCCATTGAATTATGCAGATTATTGCATTGTAATAACAGACAATGGTTTTGATGCTTTATTTGCAGCTAATCGTATTGCCGCTTCTGTCAGGGAGAAAGCC------CATACGCATCCATTACGATTGGCAGGCCTAGTAGGTAATCGCACGTCTAAAAGAGATCTTATTGATAAATATGTGGAAGCTTGCCCAATGCCCGTACTTGAAGTATTACCCCTAATTGAGGATATACGGGTATCTAGAGTAAAAGGTAAAACATTGTTTGAAATGGCTGAATCCCAGCCTAATCTTCAATATGCTTGTGATTTTTATTTAAATATAGCAGATCAAATATTATCGCAACCAGAGGGAATAGTTCCGAAAGAGATTCCAGATCGGGAGTTATTTAGCCTACTTTCCGATTTTTATCTGAATCCCTATAATAAGTTAGAAAAAACTGACATT---------AAAGATGCCTCATTTGATTTTACTATAATTTAA
>Helminthostachys
GTGAGAATAGCGATTTATGGGAAGGGCGGGATTGGCAAATCGACAACCAGTTGCAATATTTCGATCGCTTTAGCAAGGCGTGGAAAACGAGTATTACAGATCGGGTGTGATCCCAAACACGATAGTACATTCACTCTCACTGGATTCCTAATACCTACTATAATAGATACGCTACAGGCGAAGGATTATCATTACGAAAATGTCTGGCCCGAAGATGTAATTTACAAAGGTTACGGAGGAGTCGATTGCGTAGAAGCGGGGGGACCACCCGCGGGAGCTGGGTGTGGGGGGTATGTAGTAGGAGAAACCGTTAAATTGTTGAAAGAATTAAATGCTTTTCATGAGTATGATATTATTCTATTCGATGTACTAGGAGACGTAGTATGTGGAGGTTTCGCTGCCCCATTGAATTATGCAGATTATTGCATCGTAATAACGGACAATGGCTTCGATGCTTCATTCGCAGCTAATCGTATCGCCGCTTCGGTCAGGGAGAAGGCG------CATACACATCCATTACGATTGGCAGGCCTGGTAGGAAATCGAACATCCAAAAGGGATCTTATTGACAAATACGTGGAAGCCTGCCCGATGCCTGTGCTGGAGGTATTACCTCTAATTGAAGATATACGAGTATCTAGAGTGAAGGGTAAAACTTTGTTTGAAATGGCTGAATCCCAACCTGCTCTTAATTATGTTTGTGATTTCTACTTGAACATTGCAGATCAGATATTATCCCAACCGGAGGGTATAGTCCCGAAAGAGATTCCGGACCGTGAATTATTCAGTTTACTCTCGGATTTTTACTTGAACCCCAACAAGGGGGAGGAACAAACCAATATT---------CAAGATCCTTCATTTGATTTTACTATGATTTAG
>Dryopteris
ACGAAAGTAGCAGTTTACGGCAAGGGCGGAATTGGAAAATCAACAACTAGCTGCAACACATCGATAGCTTCAGCTAGACGGGGAAGACGAATATTGCAAATTGGGTGCGACCCCAAACATGATAGTACCTTCACCCTTACGGGATTCCTAATACCTACAATTATAGATACTTCACAATCGAAAGATTACCATTACGAAGACGTATGGCCCGAAGATGTAATTTATAAAGGTTATGGCGGAGTAGACCGCGTAGAGGCTGGCGGACCCCCAGCGGGGGCGGGCTGTGGGGGATATGTCGTGGGAGAAACGGTGAAGCCATTAAAAGAATCAAATGCCTTTTATGAATACGATATTACCTTATTCGACGTTTTGGGAGATGTAGTTTGCGGGGGTTTTGCTGCTCCACTGAATTACGCGGATTACTGCATCATCATAACTGATAATGGATTCGATGCCCTTTCTGCAGCAAATTGTATTGCCGCGTCGGTCAGGGAAAAGGCG------CATACCCACCCTTCGCGGCTAGCCGGTTTGGTAGGAAACCGAACATCTGAAAGAGACTTAATTGACAAATATGTAGAAGCCTGCCCCATGCCCGTACTGGAGGTACTACCTCTAGTGGAAGATATTCGTATTTCGAGGGTGAAGGGAAAAACGTTATTTGAAATGGCTGAATGCCAACCAAATCTGAATTTTGTTTGTGATTTCTATTTAAATATAGCGGATTAGACTTTATCTAAGCCAGAGGGAATCGTACCACGAGAAATTCCAGATAGAGAATTATTTAGCTTACTTTCCGATTTCTATTTAAATCCCAATTCGATAAAAAGAGAGAAAACTCAAAATGGTCAGCAAGATACTCCGCTTGACTTTACAATTATTTGA
>Ginkgo
GTGAAAATAGCAGTTTACGGAAAAGGCGGAATTGGTAAATCAACAACTAGCTGCAATATTTCAATCGCTCTAGCAAGACGTGGTGAGAAAGTGTTACAAATTGGATGTGATCCGAAACACGACAGTACTTTTACTCTCACAGAATTTCTGATACCTACAATTATAGATACTTTACAGTCCAGGGATTATCATTATGAGAATATTTGGCCCGAAGATGTAATTCACAAAGGTTATGGAGGAGTAGATTGTGTAGAAGCAGGGGGTCCACCCGCAGGAGCCGGATGTGGAGGATATGTGGTAGGAGAAACTGTTAAATTATTGAAAGAATTGGATGCATTTAATGAATATGATATTATATTATTCGATGTATTAGGCGATGTAGTTTGTGGAGGTTTTGCCGCTCCATTGAACTATGCAGATTATTGCATAATAGTGACAGATAATGGGTTCGATGCACTATTTGCAGCTAATCGTATTGCTGCTTCCATTAGGGAGAAAAAT------CGTACACATCCACTCCGATTAGCGGGTTTAGTCGGAAATCGTACATCTAAAAGAGATCTTATCGATAAATATGTAGAAGCCTGCCCGATGCCCGTGATAGAAGTATTACCTCCTATCGAAAATATTCGAGTATCTAGAGTCAAGGGTAAAACATTATTTGAAATGGTTGGATCTGAACCATCTATTAACTATGTGTGTGAATATTATTTGAACATAGCAGATCAGATATTGTCTCAACCTGAAGGTATTGCACCAAAAGAGATTCCAGATCGAGAATTTTTCAGTTTACTTTCCGATTTTTACTTAAATCCTATTAATGATGAGGAACAGGGAAATAAT---------CAGGAAAATTTGCTTGGATTTACGATGATTTAA
>Huperzia
ATGAAATTAGCAATTTATGGAAAAGGTGGAATCGGTAAATCAACCACAAGTTGTAATATTTCGATCGCTTTGGCAAGACGGGGTAAACGAGTTTTACAAATTGGGTGTGATCCCAAACATGATAGTACTTTTACCCTCACAGGATTTCTCATACCCACTATTATAGATACTTTACAAATCAAAGATTATCATTATGAGGATGTTTGGCCTGAAGATGCTATTCATAAAGGTTATGGAGGAGTTGATCGTGTAGAAGCAGGAGGACCGCCCGCAGGAGCTGGATGCGGAGGATACGTAGTGGGGGAGACTGTTAAATTGTCAAAAGAATTGAATGCTTTTTATGAATATGATATTATTCTGTTTGATGTACTGGGTGATGCAGTTCGTGGAGGTTCTGCCTCTCCATTAAATTATGCGGATTATTGTATTATCATTGCAGACAATGGATTTGATGCTTTACTTGCGACTAATCGTATTGCTGCTTCCGTTAGAGAAAAAGCCCGTACGCGTACACACCCACTTCGATTAGCAGGCTTGGTTGGGAATCGCACATCGGAGAGAGATCTTATTGATAAATATGTAGAAGTTTGTCCAATGCCCATATTAGAAATATTACCTCTTATTGAAGACATTCGAGTATCTAGAATAAAAGGTAAAACTTTATTTGAAATGGTTGAATCTCAACCTTATCTTAACTATGTTTGTGATTTTTATTTAAATACAGCAGATCAGATATTGTCTAAACCAGAGGGAATTATACCGAAAGAAATTTCCGATCGAGAATTATTTAGTTTACTTTCCGATTTTTACTTAAATCCTGTTGGGAATGAAGAACAAGAGAATAAA---------GAAAATTTGCTTGATTCTGTAGTACTGATTCAA
>Botrypus
GTGAGAATAGCGGTTTACGGGAAAGGCGGAATTGGCAAATCGACAACTAGTTGCAATATTTCGATTGCTTTAGCAAGGCGTGGTAAACGGGTATTACAGATCGGATGCGATCCCAAACACGATAGCACATTTACTCTCACTGGATTTCTAATACCTACTATAATAGATACGTTACAGACGAAGGATTATCATTACGAGAATGTTTGGCCCGAGGATGTGATTTATAAAGGTTATGGGGGAGTTGATTGCGTGGAAGCAGGGGGACCACCCGCAGGAGCTGGGTGTGGGGGATATGTGGTGGGGGAGACCGTCAAATCGTTGAAAGAATTAAATGCTTTCCATGAGTATGATACTATTCCATTCGATGTCCTGGGAGACGTAGTATGTGGAGGTTTCGCCGCCCCATCGAACTATGCAGATTATTGCATTGTAATCACAGACAATGGCTTTGACGCTTCATTCGCAGCTAATCGTATCGCCGCCTCCGTCAGGGAGAAGGCC------CATACACATCCATTACGATTAGCAGGCTTGGTAGGGAATCGAACATCCGAAAGGGATCCTATTGATAAATACGTGGAAGCTTGCCCGATGCCTGTGCTGGAGGTATTACCCCTAATTGAAGATATACGAGTATCTAGAGTGAAAGGGAAAACATTGTTTGAAATGGCTGAATCCCAACCCACTCTTAATTATGTTTGTGATTTCTATTTGAATACAGCGGATCAGATACTATCCCAACCAGAGGGAATAGTACCGAAAGAGATTCCGGACCGAGAATTATTCAGTCTACTCTCGGATTTTTACTTAAATCCCAGCGATAAGGGAGAACGAACTGATATT---------CAGGATCCTTCGTTTGATTTTACTATGATTTAA
>Rhizoglossum
GTGAGAATAGCAGTCTATGGGAAAGGCGGGATTGGCAAATCAACAACCAGTTGTAATATTTCGATTGCTTTAGCGAGACGTGGGAAACGAGTGTTACAGATTGGATGCGATCCTAAACATGATAGCACATTCACTCTTACTGGATTTCTCATACCTACAATAATAGATACGCTACAGGCAAGAGATTATCATTACGAAAATGTTTGGCCCGAAGATGTTATTTACAAGGGTTATGGAGGGGTTGACTGTGTGGAAGCAGGAGGACCACCTGCAGGGGCTGGATGCGGAGGATACGTGGTAGGAGAAACCGTTAAACTGCTAAAAGAATTAAATGCTTTTAATGAATATGATATTATTCTATTTGATGTACTAGGAGATGTAGTATGTGGAGGTTTTGCTGCTCCATTGAATTACGCAGATTATTGCATCGTAATAACAGATAATGGATTTGATGCTTTATTTGCAGCTAATCGCATCGCCGCTTCTGTCAGAGAAAAAGCC------CATACACATCCATTACGATTAGCGGGTTTAGTAGGGAATCGAACTTCTAAAAGAGATCTCATTGATAAATACGTGGAAGCTTGTCCGATGCCTGTGCTTGAAGTACTACCTCTGATTGAAGATATACGAGTATCCAGAGTGAAAGGCAAAACTTTATTTGAAATGGCTGAATCTGAAACCAATCTTAATTATGTTTGTGATTTCTATCTGAACATAGCGGATCAGATATTAGCCCAACCGGAGGGAGTAGTACCAAAAGAGATTCCGGATCGAGAATTATTCAGTCTACTCTCCGATTTTTACTTGAATTCCGATGAGAAAGAGGAACAGACTTATACG---------CCGAATCTTTCATCTGATTTTGTTATGATTTAA
>Sahashia
GTGAGAATAGCGGTTTACGGGAAAGGCGGAATTGGCAAATCGACAACTAGTTGCAATATTTCGATTGCTTTAGCAAGGCGTGGGAAACGGGTGTTACAGATCGGATGCGATCCCAAACACGATAGCACATTTACTCTCACTGGATTTCCAATACCTACTATCACAGATACGTTACAAACGAAGGATTATCATTACGAGAATGTTTGGCCCGAGGATGTGATTTATAAAGGTTACGGGGGAGTTGATTGTGTGGAAGCAGGGGGACCACCCGCAGGAGCTGGGTGTGGAGGATATGTGGTGGGGGAGACCGTCAAATCGTTGAAAGAATTAAATGCTTTCCATGAGTATGATATTATTCTATTCGATGCCTTGGGAGACGTAGTATGTGGAGGTTTTGCTGCCCCATCGAACTATGCAGATTATTGCATTGTAATCACGGACAATGGCTTTGACGCTTCATTCGCAGCTAATCGTACCGCCGCCTCCGTCAGGGAGAAGGCC------CACACACATCCATTACGATTAGCGGGCTTAGTAGGAAATCGAACATCCAAAAGAGATCTTATTGACAAATACGTGGAAGCTTGCCCGATGCCTGTGCTGGAGGTATTACCCCTAATTGAAGATATACGAGTATCTAGAGTGAAGGGTAAAACATTGTTCGAAATGGCTGAATCCCAACCCACTCTTAATTATGTTTGTGATTTCTATTTAAACATAGCGGATCAGATATTGTCCCAGCCGGAGGGGATAGTACCGAAAGAGATTCCGGACCGAGAATTATTCAGTCTACTTCCTGATTTTTACCCAAACCCCAACGATGGAGTAGAACGAACTGATACT---------CAAGATCCTTCGTTTGATTTTACTATGATTTAA
