# Supplementary material for: Organellar phylogenomics of Ophioglossaceae fern genera
Source: Front Plant Sci. 2024 Jan 15;14:1294716. doi: 10.3389/fpls.2023.1294716 (PMC10823028; doi:10.3389/fpls.2023.1294716)
Supplement: Supplementary file 3 [file DataSheet_3.zip › Supplementary file S2/cpDNA_CDS/chlN.fas.nt.cleanup.aln]

>Holubiella
------ATGCCGATAGAGACAGTTGAAACTCCCACTTTCGAGTGTGAAACCGGTAATTATCACACCTTCTGTCCCATCAGTTGCGTAGCTTGGTTGTATCAGAAGATTGAGGATAGTTTCTTCCTAGTAATAGGTACGAAAACGTGCGGTTACTTCCCACAGAATGCTCTCGGAGTTATGATTTTTGCAGAACCCCGTTATGCAATGGCGGAATTAGAGGAGGGGGATATCTCGGCTAAATTGAACGATCATGAAGAATTGAGAAGGCTTTGTCTTCAAGTAAGAAAAGATAGAAATCCTAGTGTTATTGTATGGATCGGTACATGCACCACAGAAATAATCAAAATGGATTTGGAAGGTATAGCACCGAAACTGGAGACGGAGATCGGAATACCGATCGTGGTAGCGAGAGCGAATGGATTAGATTATGCCTTCACCCAAGGAGAAGACACTGTACTAGCTGCTGTGACACATCGTTGTCCGGAGCATCGAATTTCGAGTGGTAAACAATGTAAGACCGAA---------------CATAAATTATTGACTGATTCTCCGACGAGACAAACGGTGAGTAATTATTGTAAGAGTGGATCGAATAATCATCCTCCCTCAGTTCCTTCTGGATCGTTACCTTCAACTGTAGCTTCCCAACTTAATTTGGAATTGAAACGTCAGTCCATTCAAGTATCAGGGTGGCTTCCTGCTCAGAGATATACTGAACTTCCCTCATTAGGCGAGGGGGTTTATGTTTGTGGTGTAAATCCATTCCTGAGTCGTACAGCAACAACTCCAATGCGGCGTAGGAGATGCGAATTGATCGGAGCACCTTTCCCTATTGGACCTGATGGAACACGTGCTTGGATTGAGAAAATTTGTTCCGTCCTCGGCGTCAAACCCGAAGGTTTGGAAGAAAGGGAAAATCAGGTGTGGAATAATCTGAGAGATTATCTCGATTTACTGCGCGAAAAATCTGTCTCCTTTATGGGGGATAATCTCTTGGAAGTATCTCTATCGAGATTTTTAATAAGATGCGGAATGATCGTCTATGAAGTAGGTATTCCATATATGGATGAACGATATCAGGCTGGTGAATTGGCACTTTTGCGAGATACATGCAGTAAAATGTGTGTACCCATGCCGCGTATTGTGGAGAAACCGGACAATTATAATCAGATACAACGTATGCGTGAACTAGAACCCGATCTAGCCATTGCTGGGATGGCTCATGCTAATCCGCCAGAAGCGAGAGGGATTAATACGAAATGGTCAGTCGAATTCACCTTCGCCCAGATCCATGGGTTTACCAACGCGAAAGATTTACTCGAACTTGTTACCCGTCCCTTGCGACGTAACGATAGTTTGAGGAATCTGGGTTGGACGAACCTGTCCGTATGA---------------------
>Botrychium
------ATGCCGATAGAGACAGTTGAAACTCTCACTTTTGAGTGTGAAACCGGTAATTATCACACCTTCTGTCCCATCAGTTGCGTGGCTTGGTTGTATCAGAAGATTGAGGATAGTTTCTTCCTAGTAATAGGTACGAAAACGTGCGGTTACTTCCTACAGAATGCTCTCGGAGTTATGATTTTTGCAGAACCCCGTTACGCAATGGCGGAATTGGAAGAGGGGGATATCTCGGCTAAATTGAACGATCACGAAGAGTTGAGAAGGCTTTGTCTCCAAGTAAGAAAAGATAGAAATCCTAGTGTTATTGTATGGATCGGTACATGCACTACAGAAATAATCAAAATGGATTTGGAGGGTATAGCACCGAAACTGGAGACGGAGATCGGAATACCGATCGTGGTAGCGAGAGCGAATGGATTAGATTATGCCTTTACCCAAGGAGAAGACACTGTACTAGCTGCTGTGACGCATCGTTGTCCGGAGCATCAAATTTTGAGTGATAAGCAGTGTAAGACCGAA---------------CGTGAATTATTGACCGATTCTCCAACGAGACAAACGGTGAGTAATTATTGGAGAAATGGATCGAATAATCATCCCCCCTTAGTTCCTTCTGGATCGTTACCTTCAACTGTAGCTTCCCAACCTAATTTGGAATTGAAACGTCAGTCCATTCAAGTATCAGGGTGGCTTCCTGCTCAGAGATATACCGAACTTCCCCCATTAGGCGAGGGGGTTTACGTTTGTGGTGTAAACCCATTCCTGAGTCGTACAGCAACAACTCTAATGCGGCGTAGGAGATGCGAATTGATCGGAGCACCTTTCCCTATTGGACCTGATGGAACACGTGCTTGGATCGAGAAAATTTGTTCCGTCTTTGGCGTCAAACCCGAGGGTTTGGAGGAAAGGGAAAACCAAGTGTGGAATAATCTGAAAGATTATCTCGATTTACTGCGCGAAAAATCTGTCTTCTTTATGGGGGATAATCTCTTGGAAGTATCTCTATCGAGATTTTTGGTAAGATGCGGAATGATCGTTTATGAAGTAGGTATTCCATACATGGATGAACGATACCAGGCTGGTGAATTGGCACTTTTGCGAGATACATGCAGTAGAATGTGTGTACCTATGCCGCGTATTGTAGAGAAACCGGACAATTATAATCAGATACAACGTATGCGTGAACTAGAACCCGATCTAGCCATTACTGGAATGGCTCATGCTAATCCGCCGGAAGCGAGAGGGATTAATACGAAATGGTCAGTCGAATTCACCTTCGCCCAGATTCATGGGTTTACCAACGCAAAAGATTTACTCGAACTTGTTACCCGTCCCTTGCGACGCAACGATAGTTTGAGGAGTCTGGGTTGGACGAACCTGTCCGTATGA---------------------
>Japanobotrychium
------ATGCCGATAGAGACAGTTGAAACTCCCACTTTCGAGTGTGAAACCGGTAATTATCACACTTTCTGTCCCATCAGTTGCGTGGCTTGGTTGTATCAGAAGATTGAGGATAGTTTCTTCCTAGTAATAGGTACGAAAACGTGCGGTTACTTCCTACAAAATGCTCTCGGAGTTATGATTTTTGCAGAACCCCGTTATGCAATGGCGGAATTGGAGGAGGGAGATATCTCGGCTAAATTAAACGATCACGAAGAATTGAGAAGGCTTTGTCTCCAAGTAAGAAAAGATAGAAATCCTAGTGTTATTGTATGGATCGGTACATGTACCACAGAAATAATCAAGATGGATTTGGAAGGTATAGCACCGAAACTGGAGACGGAGATCGGAATACCGATTGTGGTAGCGAGAGCGAATGGATTAGATTATGCCTTCACCCAAGGAGAAGACACTGTACTAGCTGCTATGACACATCGTTGTCCGGAGCATCGAATTTCGAGTGATAAAAAATGTGGGACCGAA---------------CGCAAATTATTGACTGATTCTCCGACGAGACAAACGGTGAGTAATTATTGGAAGAGTGGATCAAATAATCATCCTCCCTCAGTTCTTTCTGGATCGTTACCTTCAACTGTAGCTTCCCAACCTAATTTGGAATTGAAACGTCAGTCCATTCGAGTATCAGGGTGGCTTCCTGCTCAGAGATATACTGAACTTCCCTCATTAGGCGAGGGGGTTTACGTTTGTGGTGTGAATCCATTCCTGAGTCGTACAGCAACAACTCCAATGCGGCGTAGGAGATGCGAATTGATTGGAGCACCTTTCCCTATTGGACCTGATGGAACACGTGCTTGGATCGAAAAAATTTGTTCCGTCCTCGGCGTCAAACCCGAAGGTTTGGAAGAGAGGGAAAACCAAGTGTGGAATAATCTGAAAGATTATCTCGATTTATTGCGCGAAAAATCTGTCTCCTTTATGGGGGATAATCTATTGGAAGTATCTCTATCGAGATTTTTAATAAGATGCGGAATGGTCGTTTATGAAGTAGGTATTCCATACATGGATGAACGATATCAGGCTGGTGAATTGGCACTTTTGCGAGATACATGCAGTAGAATGTGTGTACCCATGCCGCGTATTGTGGAGAAACCGGACAATTATAATCAGATACAACGTATGCGTGAACTAGAACCTGATCTAGCCATTACAGGAATGGCTCATGCTAATCCACCAGAAGCAAGAGGGATTAATACGAAATGGTCAGTCGAATTCACCTTCGCCCAGATTCATGGGTTTACCAACGCAAAAGATTTACTCGAACTTGTTACCCGTCCCTTGCGACGCAACGATAGTTTGAGGAATCTGGGTTGGACGAACCTGTCCGTATGA---------------------
>Sceptridium
------ATGCCGATAGAGACAGTTGAAACTCCCACTTTCGAGTGTGAAACCGGTAATTATCACACCTTCTGTCCCATCAGTTGCGTGGCTTGGTTGTATCAGAAGATTGAGGATAGTTTCTTCCTAGTAATAGGTACGAAAACGTGCGGTTACTTCCCACAGAATGCTCTCGGAGTTATGATTTTTGCAGAACCCCGTTATGCAATGGCGGAATTAGAGGAGGGGGATATCTCGGCTAAATTGAACGATCACGAAGAATTGAGAAGGCTTTGTCTCCAAGTAAGAAAAGATAGAAATCCTAGTGTTATTGTATGGATCGGTACATGCACCACAGAAATAATCAAAATGGATTTGGAAGGTATAGCACCGAAACTGGAGACGGAGATCGGAATACCGATCGTGGTAGCGAGAGCGAATGGATTAGATTATGCCTTCACCCAAGGAGAAGACACTGTACTAGCTGCTGTGACACATCGTTGTCCGGAGCATCGAATTTCGAATGGTAAACAATGTAAGACCGAA---------------CGTAAATTATTGACTGATTCTCCGACGAGACAAACGGTGAGTAGTTGTTGTAAGAGTGGATCGAATAATCACCCTCCCTTAGTTCTTTCTGGATCGTTACCTTCAACTGCAGCTTCCCAACCTAATTTGGAATTGAAACGTCAGTCCATTCGAGTATCAGGGTGGCTTCCTGCTCAGAGATATACTGAACTTCCCTCATTAGGCGAGGGGGTTTATGTTTGTGGTGTAAATCCATTCCTGAGTCGTACAGCAACAACTCCAATGCGGCGTAGGAGATGCGAATTGATCGGAGCACCTTTCCCTATTGGACCTGATGGAACACGTGCTTGGATTGAGAAAATTTGTTCCGTCCTCGGTGTCAAACCCGAAGGTTTGGAAGAAAGGGAAAACCAAGTGTGGAATAATCTGAGAGATTATCTCGATTTACTGCGCGAAAAATCTGTCTCCTTTATGGGGGATAATCTCTTGGAAGTATCTCTATCGAGATTTTTAATAAGATGCGGAATGATCGTCTATGAAGTAGGTATTCCATACATGGATGAACGATACCAGGCTGGTGAATTGGCACTTTTGCGAGATACATGCAGTAGAATGTGTGTACCTATGCCGCGTATTGTGGAGAAACCGGACAATTATAATCAGATACAACGTATGCGTGAACTAGAACCCGATCTAGCCATTGCTGGAATGGCTCATGCTAATCCGCCAGAAGCGAGAGGGATTAATACGAAATGGTCAGTCGAATTCACCTTCGCCCAGATTCATGGGTTTACCAACGCGAAAGATTTACTCGAACTTGTTACCCGTCCCCTGCGACGCAACGATAGTTTGAGGAATCTGGGTTGGACGAACCTGTCCGTATGA---------------------
>Haukia
ATGCATGTGTCGGTAAAGACAGTTGAAACTCCCATTTTTGAATGTGAAACGGGTAATTATCATACTTTCTGTCCCATAAGTTGTGTAGCTTGGTTGTACCAGAAAATTGAAGATAGTTTTTTCTTAGTCATTGGTACAAAAACATGCGGTTATTTTTTACAGAATGCTCTTGGGGTTATGATTTTTGCAGAACCTCGTTACGCAATGGCTGAGCTGGAAGAAGGAGATATTTCGGCCAAATTGAACGATTATGAGGAATTGAGAAAACTTTGCCTTCGAATAAGAAGAGATAGAAATCCTAGTGTTATTGTATGGATCGGTACATGCACCACGGAAATAATAAAAATGGATTTGGAGGGTATAGCACCGAAATTGGAAACAGAGATTGGGATACCAATCGTAGTAGCAAGAGCAAATGGATCAGATTATGCCTTTACCCAAGGAGAAGACACTGTATTAGCTGCTATGACACATCGTTGCCCGGAATATGAAGGTACGAGCAGTAGTCGATGCAAGAACAAT---------------AAGGGATTGTTTACTAATGGTCCGAGGGAGCGAACGAGAAAAAATTTATGGAGAGGGGGATCAAACAATCATCCTCCTTTAGTTCTTTTTGGGTCGTTACCTTCAACTGTGGCTTCTCAGCTCAACTCAGAATTACAACGCCAGTCCATTCGAGTTTCGGGATGGCTTCCTGCTCAGCGATACATCGAACTTCCCTCTCTAGGGGAGGGGGTTTTTGTTTGTGGTGTCAATCCCTTTCTGAGTCGTACGGCGACGACTCTTATGCGTCGGAGAAGATGCGAATTGATCGGAGCACCTTTTCCTATTGGTCCCGATGGAACGCGTGCCTGGATCGAAAAAATATGTGCCGTCTTTGGTATTCAACCCATGGGTCTGGAGGAAAGGGAGAACCAAATATGGAATAACTTGAGAGATTATACTGATTTATTGTATGGAAAATCCGTTTTCTTTGTGGGAGATAACCTTTTAGAAATATCTCTAGCAAGGTTTTTAATAAGATGTGGAATGGTCGTATATGAAATAGGTATTCCATACATGGATGAACGATACCAGGCTAGTGAATTAGCACTTTTACAAAGTACATGTAATAAAATGGGCACACCTATGCCACGTATTGTGGAAAAACCAGACAATTATAATCAAATACAACGTATGCGTGAATCAGAACCCGATCTAGCCATTACTGGAATGGCCCATGCTAATCCGTCAGAAGCGAGGGGTATTAATACAAAATGGTCAGTCGAATTTACTTTTGCTCAGATTCATGGGTTTACTAATGTTAAGGACTTACTCGAACTTGTTACACGTCCCTTGCGACGCAACGATAATTTGAGAAGTCTGGGTTGGACGAACCTGTCCGTATAG---------------------
>Whittieria
------ATGTCGATAGAGACAGTTGAAACTCCCATTTTTGAATGTGAAACGGGTAATTATCACACTTTCTGTCCTATTAGTTGTGTAGCCTGGTTGTACCAGAAAATTGAAGATAGTTTTTTCCTAGTGATAGGTACAAAAACATGCGGTTATTTCTTACAAAATGCTCTTGGGGTTATGATTTTTGCAGAACCCCGTTATGCAATGGCTGAATTGGAAGAAGGAGATATTTCGGCCAAATTAAACGATTATGGGGAATTGAGAAAGCTTTGTCTCCGAATAAGAAAAGATAGAAATCCTAGTGTTATTGTATGGATTGGTACATGCACCACAGAAATAATTAAGATGGATTTGGAGGGTATAGCGCCGAAATTGGAAGCAGAGATTGGGATACCAATCGTAGTAGCAAGAGCAAATGGATCAGATTATGCCTTTACCCAAGGGGAAGACACTGTATTAGCTGCTATGACACATCGTTGCCCAGAATATGAGGGTACGAGCAATAGTCAATGCAAGAATAAT---------------AAGTTATTTTTTACGAATAGTCCAGAGGGGCGAACAAGAGTAAATTCCTGCAAAGGTGAATCAAACAATAATCCCCCCTTAGTTCTTTTTGGATCGTTACCTTCAACTGTGGCTTCTCAGCTTAACTCAGAATTGAAACGTCAGTCCATTCGAGTCTCGGGATGGCTTCCTGCTCAGCGATACACCGAACTTCCTTCTCTAGGGGATGGGGTTTTTGTTTGTGGTGTCAATCCTTTTCTGAGTCGTACGGCGACGACTCTGATGCGCCGAAGAAGATGTGAATTGATCGGAGCACCTTTTCCTATTGGTCCTGATGGAACGCGTGCCTGGATCGAAAAAATATGCACCGTCTTTGGTATTCAACCCGTAGGTTTGGAGGAAAGAGAGAACCAAATATGGAATAATTTGAGGGATTATACCGATTTATTGCGTGGAAAATCCGTTTTCTTTGTAGGAGATAACCTTTTAGAAATATCTCTAGCAAGGTTTTTAATAAGATGTGGAATGGTGGTTTATGAAATAGGTATTCCATACATGGATGAACGATACCAGGCTAGTGAATTAGCACTTTTACGAAGTACATGTAATAAAATGGGCGTACCTATGCCACGTATTGTGGAAAAACCAGACAATTATAATCAGATACAACGTATGCGTGAATCAGAACCCGATCTAGCCATTACTGGAATGGCCCATGCTAATCCGTTAGAAGCAAGGGGTATTAATACAAAATGGTCAGTCGAATTTACTTTCGCCCAGATTCATGGGTTTACTAATGTGAAAGATTTACTCGAACTTGTTACACGTCCCTTGCGACGCAACGATAACTTGAGAAGTCTAGGTTGGACGAACTTGTCTGTATAG---------------------
>Goswamia
------ATGTCGATAAATACAGTTGAAACTCCCATTTTCGAATGTGAAACGGGTAATTATCACACTTTCTGCCCCATCAGTTGTGTAGCTTGGTTGTACCAGAAAATTGAAGATAGTTTTTTCTTAGTAATAGGTACAAAAACATGCGGTTACTTCTTACAGAATGCTCTTGGGGTTATGATTTTTGCAGAACCCCGTTACGCAATGGCCGAACTGGAAGAAGGAGATATTTCAGCCAAATTGAATGATTATGGGGAATTGCGAAAGCTTTGTCTTCGAATAAGAAAAGATAGAAATCCTAGTGTTATTGTATGGATCGGTACTTGCACTACAGAAATAATAAAAATGGATTTGGAGGGTATAGCACCTAAATTGGAAGCGGAGATTGGGATACCAATCGTAGTAGCAAGAGCAAATGGATCAGATTATGCCTTTACCCAAGGGGAAGACACTGTATTAGCCGCTATGACACATCGTTGCCCAGAATACGAAGGTACGAGCAGTAGTAAATGCAGGAACACT---------------AAGAGCTTGTTCACGAATGGTTCAAAGGGGCGAACGAGAGAAAATTCCTGGAAAGAGGTATCAAACAATAATCCTCCCTTAGTTCTTTTTGGGTCATTACCTTCAACCGTGGCTTCTCAGCTTAATTCGGAATTGAAACGTCAGTCCATTCGAGTCTCGGGGTGGCTTCCTGCTCAGCGATATACTGAACTTCCCTCTCTAGGGGAAGGAGTTTTTGTTTGTGGTGTCAATCCCTTCTTGAGTCGTACGGCAACGACTCTAATGCGTCGGAGAAGATGCGAATTGATCGGGGCACCTTTTCCCATCGGTCCCGACGGAACGCGTGCCTGGATCGAGAAAATATGCGCTGTCTTTGATATTCAACCCGTGGGTCTGGAGGAGAGAGAGAACCAAATATGGAATAATTTGAAAGATTATACCGATTTATTGCGTGGAAAATCTGTTTTCTTTGTGGGAGATAACCTTTTAGAAATATCTCTAGCAAGGTTTTTAATAAGATGTGGAATGATCGTTTATGAAATAGGTATTCCCTACATGGATGAACGGTACCAGGCTAGTGAATTAGCACTTTTACGAAGTACATGTAATAGAATGGGCATACCCATGCCGCGTATTGTGGAAAAACCAGACAATTATAATCAGATACAACGTATGCGTGAATCAGAACCCGATCTAGCCATTACCGGAATGGCTCATGCTAATCCATCAGAAGCGAGGGGTATTAATACGAAATGGTCAGTCGAATTTACTTTTGCCCAGATTCATGGATTTACTAATGTGAAGGATTTACTCGAACTTGTTACACGTCCCTTGCGACGCAACGATAACTTGAGGAGTCTGGGTTGGACGAACCTATCCGTATAG---------------------
>Ophioglossum_austroasiaticum
------ATGTCAATAAAGACAGTTGAAACTCCCATTTTCGAATGCGAAACGGGTAATTATCATACTTTCTGTCCTATCAGTTGCGTAGCCTGGTTGTACCAGAAAATTGAAGATAGCTTTTTCTCAGTAATAGGTACAAAAACATGCGGTTATTTCTTACAGAATGCTCTTGGGGTTATGATTTTTGCAGAACCTCGTTACGCAATGGCCGAGCTGGAGGAAGGAGATATTTCAGCCAAATTAAACGATTATGAAGAGTTAAGAAGGCTTTGCCTCCGGATAAGAAGGGATAGAAATCCTAGTGTTATTGTATGGATCGGTACATGCACCACAGAAATAATAAAAATGGATTTGGAGGGTATAGCACCAAAATTGGAATCAGAGATCGGAGTACCAATCGTAGTAGCAAGAGCAAATGGATCAGATTATGCCTTTACCCAAGGAGAAGACACTGTATTAGCTGCTATGACATATCGTTGCCCGGAATACGAAGTTACGAGCAGTAGTCGATTCAGTAACAAC---------------AATGGATTGTTCACGACTGGTCCGAAGGGGCGAATGGAAAAAGATTCCTGGAAAGGTGTATCGAACAATCATCCTCCCCTAGTTCTTTTTGGTTCGTTACCTTCAACTGTGGCTTCTCAGCTTAACTCGGAATTGAAACGTCAGTCCATTCGAGTTTCGGGATGGCTTCCTGCTCAGCGATATACCGAACTTCCCTCTCTAGGAGAAGGGGTCTTTGTTTGTGGTGTCAATCCCTTCCTGAGTCGTACGGCGACGACTTTGATGCGTCGAAGAAGATGCGAATTGATCGGAGCACCTTTTCCCATCGGTCCCGACGGAACGCGTGCCTGGATCGAGAAAATATGCGACGTCTTTGATATTCAACCCGTGGGTCTGGAGGAGAGAGAGAACCAAATATGGAATAACTTGAGAGATTATACCGAGTTATTGCGTGGAAAATCTGTTTATTTTGTGGGAGATAACCTCTTAGAAATATCTCTAGCAAGGTTTTTAATAAGATGTGGAATGATTGTTTATGAGATAGGTATCCCATACATAGATGAACGATACCAGGCTAGTGAATTAGCACTTTTACAAAGTACATGTAATAAAATGGGCATACCTATGCCGCGTATTGTGGAAAAACCGGACAATTATAATCAGATGCAACGTATGCGTGAATTAGAACCCGATCTAGCCATTACTGGAATGGCCCATGCTAATCCGTCAGAAGCGAGGGGTATTAATACAAAATGGTCAGTTGAATCTACTTTCGCCCAGATCCATGGGTTTACTAATGTGAAAGATTTACTCGAACTTGTTACACGTCCTTTGCGCCGCAACGATAATTTGAGAAGTCTGGGTTGGACGAACCTGTCCGTATAG---------------------
>Ophioglossum_californicum
------ATGTCAATAAAGACAGTTGAAACTCCCATTTTCGAATGCGAAACGGGTAATTATCATACTTTCTGTCCTATCAGTTGCGTAGCCTGGTTGTACCAGAAAATTGAAGATAGCTTTTTCTTAGTAATAGGTACAAAAACATGCGGTTATTTCTTACAGAATGCTCTTGGGGTTATGATTTTTGCAGAACCTCGTTATGCAATGGCCGAGCTGGAGGAAGGAGATATTTCAGCCAAATTGAACGATTATGAAGAGTTAAGAAGGCTTTGCCTCCGGATAAGAAGGGATAGAAATCCTAGTGTTATTGTATGGATCGGTACATGCACCACAGAAATAATAAAAATGGATTTGGAGGGTATAGCACCAAAATTGGAATCAGAGATCGGAGTACCAATCGTAGTAGCAAGAGCAAATGGATCAGATTACGCCTTTACCCAAGGAGAAGACACTGTATTAGCTGCTATGACATATCGTTGCCCGGAATACGAAGTTACGAGCAGTAGTCGATTCAGTAACAAC---------------AATGGATTGTTCACGCCTGGTCCGAAGGGGCGAATGGAAAAAGATTCCTGGAAAGGTGTATCGAACAATCATCCTCCCCTAGTTCTTTTTGGTTCGTTACCTTCAACTGTGGCTTCTCAGCTTAACTCGGAATTGAAACGTCAGTCCATTCGAGTTTCGGGATGGCTTCCTGCTCAGCGATATACCGAACTTCCCTCTCTAGGAGAAGGGGTCTTTGTTTGTGGTGTCAATCCCTTCCTGAGTCGTACGGCGACGACTTTGATGCGTCGAAGAAGATGCGAATTGATCGGAGCACCTTTTCCCATCGGTCCCGACGGAACGCGTGCCTGGATCGAGAAAATATGCAACGTTTTTGATATTCAACCTGTGGGTCTGGAGGAGAGAGAGAACCAAATATGGAATAACTTGAGAGATTATACCGAGTTATTGCGCGGAAAATCTGTTTATTTTGTGGGAGATAACCTTTTAGAAATATCTCTAGCAAGGTTTTTAATAAGATGTGGAATGATCGTTTATGAGATAGGTATCCCATACATAGATGAACGATACCAGGCTAGTGAATTAGCACTTTTACAAAGTACATGTAATAAAATGGGCATACCGATGCCGCGTATTGTGGAAAAACCGGACAATTATAATCAGATGCAACGTATGCGTGAATTAGAACCCGATCTAGCCATTACTGGAATGGCCCATGCTAATCCGTCAGAAGCGAGGGGTATTAATACAAAATGGTCAGTTGAATCTACTTTCGCCCAGATCCATGGGTTTACTAATGTGAAAGATTTACTCGAACTTGTTACACGTCCTTTGCGCCGCAACGATAATTTGAGAAGTCTGAGTTGGACGAACCTGTCTGTATAG---------------------
>Cheiroglossa
------ATGTCGATAAAAACAGTTGAAACTCCTATTTTCGAATGTGAAACAGGTAATTATCACACTTTCTGTCCAATCAGTTGTGTAGCTTGGTTGTACCAGAAGATTGAAGATAGTTTTTTCTTAGTAATAGGTACAAAAACATGTGGTTATTTCTTACAGAATGCTCTTGGAGTTATGATTTTTGCCGAACCTCGCTATGCTATGGCCGAGCTAGAAGAAGGAGATATTTCGGCCAAATTGAACGATTATGGGGAATTAAGAAAGCTTTGCCTCCGAATAAGAAAAGATAGAAATCCTAGTGTTATTGTATGGATCGGTACATGTACCACAGAAATAATAAAAATGGATTTAGAGGGTATAGCTTTGAAATTGGAAGCAGAAATTGGGATACCAATCGTCGTAGCAAGAGCAAATGGATTAGATTATGCCTTTACCCAAGGGGAAGACACTGTATTAGCGGCTATGGCACATCGTTGCCCAGAATATGGAGGCACAGGTAGTGGTCAATGCATAAAAAAT---------------GATAGATTGCTTCCAAATGTTACGGAGGGACAAACGAAAGCCAATTTT------ATGGGATCAAACAATCATCCTCCCTTAGTTATTTTTGGGTCATTACCTTCAACTGTGGCTTCTCAGCTTAACCTAGAATTGAAACGTCAGTCCATTAAAGTCTCGGGATGGCTTCCTGCTCAAAGATATATTGAACTTCCCTCTCTAGGGGAGGGGGTTTTTGTTTGTGGTGTCAATCCATTCCTTAGTCGTACGGCCACGACTCTAATGCGTCGGAGAAGATGCGAATTGATTGGAGCACCTTTTCCTATTGGTCCTGATGGAACGCGTGCCTGGATCGAGAAAATATGCACCGTTTTTGGTATTCAACCCATGGGTCTGGAGGAAAGAGAGAACCAAATATGGAATAATTTGAGAGATTACACCGATTTATTGCGTGGAAAATCTGTTTTCTTTGTGGGAGATAACCTTTTAGAAATATCTCTAGCAAGGTTTTTAATAAGATGTGGAATGATCGTTTATGAAATAGGTATTCCATATATGGATGAACGATACCAAGCTAGTGAATTAGCACTTTTACAAAGTACATGTAATAAAATGGGCATACCTATGCCACGTATTGTGGAAAAACCAGACAATTACAATCAGATACAACGTATGCGTGAATCAGAACCCGATCTAGCCATTACAGGAATGGCCCATGCTAATCCGTTAGAAGCGAGAGGTATTAATACAAAATGGTCAGTCGAATTTACGTTTGCCCAGATTCATGGGTTTACTAATGTGAAGGATTTACTCGAACTTGTTACACGTCCTTTGCGACGCAACGATAATTTGAGAAGTCTGGGTTGGACGAACTTGAACTTATCCGTATAG---------------
>Ophioderma
------ATGTTGATAAAGACAGTTCAAACTCCAATTTTTGAATGTGAAACAGGTAATTATCACACTTTCTGCCCTATAAGTTGTGTAGCTTGGTTGTACCAGAAAATTGAAGATAGTTTTTTCTTAGTAATAGGGACAAAAACATGTGGTTATTTCTTACAAAATGCTCTTGGAGTTATGATTTTTGCAGAACCTCGTTATGCAATGGCTGAATTAGAAGAAGGAGATATTTCGGCCAAATTGAATGATTATTTGGAATTAAAAAAACTTTGTATCCGAATAAGAAAAGATCGAAATCCTAGTGTTATTGTATGGATTGGTACATGTACTACGGAAATTATAAAAATGGATTTGGAGGGTATAGCACCGAAGTTGGAAGCAGAGATTGGGATACCCATCGTAGTAGCAAGAGCAAATGGATTAGATTATGCTTTTACTCAAGGGGAAGACACTGTATTAGCTGCTATGACACATCGTTGTCCGGAATATGGAGGTATGAGCAGTAGTCAAGGCAAAAACGAG------------------AAATTATTAACAAATGTTATGGAGAGACAAAAAAATGTCGAC------AAAGGAGGATCAAGCAATCATCCTCCCTTAGTTATTTTTGGATCATTACCTTCAACTGTAGTTTCTCAACTTAACTTAGAATTGAAACGTCAGTCTATTCAAGTATCGGGTTGGCTTCCTGCTCAACGATATACTGAACTTCCCTATTTAGGAGAAGGAGTTTTTGTTTGTGGTGTCAATCCATTCCTAAGTCGTACGGCAACGACTCTAATGCGACGAAGAAGATGTAAATTGATCGGAGCACCTTTTCCTATTGGTCCTGATGGAACGCGTGCCTGGATCGAGAGAATATGTGCTGTATTTGGTACTAAACCCGTGGGTTTGGAGGAAAGAGAGAACCAAATATGGAATAATTTGAGGGATTACACCGATTTACTGCGTGGAAAATCTGTTTTCTTTTTGGGAGATAATCTTTTAGAAATATCTCTAGCAAGGTTTTTAATAAGATGTGGAATGATTGTTTATGAAATCGGTATTCCATACATGGATGTACGATATCAAGCTAGTGAATTAGCACTTTTAAGAAGTACATGCCATAAAATGGGCATACCTATGCCACGTATTGTTGAAAAACCAGATAATTACAATCAGATACAACGTATGCGTGAATCAGAACCTGATCTAGCCATAACTGGAATGGCCCATGCAAATCCGTCAGAAGCTAGGGGTATAAATACAAAATGGTCAGTTGAATTTACTTTTTCCCAGATTCATGGGTTTACAAATGTGAAAGAATTACTTGAACTTATTACACGTCCTTTGCGACGCAACGATAACTTGAGAAGTATGGGTTGGATGAACTTATCCAAATAA---------------------
>Mankyua
------ATGTCGATAAAGACAATTGAAACTCCCATTTTCGAATGTGAAACCGGTAACTATCATACATTTTGTCCCATAAGTTGTGTGGCTTGGTTGTATCAAAAAATTGAAGATAGTTTTTTCTTAGTAATAGGCACAAAAACATGTGGTTATTTTTTACAGAATGCTCTCGGAGTTATGATTTTTGCAGAACCACGTTATGCAATGGCCGAATTAGAGGAAGGAGATATCTCAGCTAAATTGAATGATTATGGAGAGTTAAGAAGACTTTGTCTTCAAATAAGAAAAGATAGAAACCCTAGTGTTATTGTCTGGATCGGTACATGCACTACAGAAATAATTAAGATGGATTTAGAAGGCATAGCACCAAAACTAGAGACAGAGATTGGAATCCCGATCGTGGTAGCAAGAGCAAATGGATTGGATTATGCTTTTACCCAAGGAGAAGACACTGTACTAGCAGCTCTGACACACCGTTGTCCTGAGCATAGAATTTCAAGTGATAAACAATGCCAGATTGAT---------------CAAAAAATCTTTCCCGATCTTTTAACAAAGCAAATTAAAAAAAATTATTGGGAGGACAAATCAGATAATCATCCTCCTTTAGTTCTTTTCGGATCATTACCTTCAACTGTAGCTTCTCAGCTTAACCTGGAATTGAAACGTCAATCTATTCGAGTATCTGGATGGCTCCCTGCTCAAAGATATACCGAACTTCCTTCATTGGGCAAAGGAATTTATGTTTGTGGTGTCAATCCTTTCTTGAGTCGTACAGCAACAACTTTAATGCGGCGTAGGGGATGCAAATTAATTGGAGCTCCTTTTCCTATTGGTCCTGATGGAACACGGGCTTGGATTGAGAAAATTTGTTCTGCTTTTAGCATTCAACCAAAAGGTTTGGAAGAAAGAGAAAACCAGGTCTGGAATAATTTAAGAGACTATCTTGATTTACTACGTGGAAAATCCGTTTTCTTTATGGGGGATAATCTGTTGGAAATATCTCTATCAAGATTTTTAATCAGATGTGGAATGATTGTTTATGAGATAGGCATTCCTTATATGGATGAACGATACCAGGCTAGTGAATTGGCACTTTTGCAAAGTACATGTAATAAGATGCATATACCGATGCCCCGTATTGTAGAAAAGCCAGACAATTATAATCAAATACAACGTATGCGTGAATTAGAACCCGATTTAGCCATTACTGGAATGGCTCATGCTAATCCATTAGAAGCTAGAGGTATTAATACGAAATGGTCCGTTGAATTTACTTTTGCTCAGATTCACGGGTTTACTAACGTGAAAGATTTACTTGAACTTATTACCCGTCCTTTGCGACGCAACGATAGTTTGAGAGACCTAGGTTGGACAAATTTATCCGTATAA---------------------
>Helminthostachys
------ATGTCGATAAAGACAATTGAAACTCCCATTTTCGAATGCGAAACCGGGAATTACCATACTTTTTGTCCTATCAGTTGCGTGGCCTGGTTGTATCAGAAGATTGAGGATAGTTTTTTCCTAGTAATAGGTACGAAAACATGTGGTTATTTCTTGCAGAATGCCCTTGGAGTTATGATTTTTGCAGAACCCCGTTATGCAATGGCCGAATTGGAGGAGGGTGATATCTCGGCTAAATTGAACGACTACGAAGAATTGAGAAGACTTTGCCTCCGAATAAGAAAAGATAGGAACCCTAGTGTTATTGTATGGATCGGTACATGTACCACAGAAATAATCAAAATGGATTTGGAGGGTATGGCACCGAAACTCGAGACGGAAATCGGAATACCGATCGTGGTAGCAAGAGCGAATGGATTGGATTATGCCTTTACCCAGGGGGAAGACACTGTACTAGCGGCTGTGACACACCGTTGCCCGGAACATCGAATTCCGAGTGGCAAACAGTGCAAGACCGAA---------------CAGAAATTATTCCCTAATCTCCCGACGGGTCAAACGGGAGTCAATTCTTGGGAAGGCGGATTAAACAATCACCCTCCCTTAGTTCTTTTTGGATCGTTACCTTCAACCGCAGCTTCTCAACTTAACCTGGAATTGAAGCGTCAGTCCATTCGAGTATCAGGATGGCTTCCCGCTCAGAGATATACTGAACTTCCCTCACTAGGCGAGGGGGTTTATGTTTGTGGTGTTAATCCATTCTTGAGTCGTACAGCAACGACTTTGATGCGGCGTAGGAGATGCGAATTGATCGGAGCACCCTTTCCTATTGGACCTGATGGAACACGTGCTTGGATCGAGAAAATTTGCTCTGTTTTTGGCATTAAACCCGAGGGTTTGGAAGAGAGGGAAAACCAAGTATGGAATAATCTGAGAGATTATCTTGATTTATTGCGCGGAAAATCCGTTTTCTTCATGGGGGATAATTTATTAGAAATATCTCTATCGAGATTTTTGATAAGATGTGGAATGATTGTTTATGAGATAGGCATTCCATACATGGATGAACGATACCAGGCTGGTGAATTGGCACTTTTGCGAAGTACATGCAGTAAGATGCGTATACCCATGCCACGTATTGTGGAGAAACCGGACAATTATAATCAAATGCAACGTGTGCGTGAACTAGAACCCGATTTAGCCATTACTGGAATGGCCCACGCTAATCCGTCGGAAGCGAGAGGAATTAATACAAAATGGTCGGTCGAATTTACTTTTGCTCAGATTCATGGGTTTACTAATGCGAGAGATTTACTCGAACTTGTTACCCGCCCTTTGCGGCGCAACGATAGTTTGAAAAATTTGGGTTGGACCAACTTGTCTGTATAG---------------------
>Dryopteris
------------ATGAAGACTCTTGAGATTCCTACTTTTGAGTGCGAAACTGGTAATTATCACACTTTCTGCCCCATTAGTTGCGTAGCTTGGCTATACCAAAAGATTGAAGATAGTTCTTTTCTAGTAGTAGGTACGAAAACTCGCGGTTACTTCCTGCAGAATGCTCTCGGAGTCACGATTTTTGCGGAACCTCGTTATGCAATGGCGGAACCAGAAGAGGGAGACATCTCGGCTCAGTTGAATGACCAAAAGGAATTAGAAAGAATTTGCTTACGAATAAAAAGTGATAGAAATCCCAGTGTTATTATTTGGATCGGCACCTGCACCACAGAGATAGTAAAAATGGATTTGGAGGGCATAGCGCCCAAATTGGAAAAGCAAATTGGAGTACCAATTGTGGTTGCACGAGCAAACGGGTTGGACCATGCTTTCACTCAGGGAGAAGATACTGTATTGGCTGCCATGACGCATCGATGTCCGGAATGTAATCCTCGTATTACGCACCAACAGGAAGAAGAC---------GTGGCTGAAAATGTTGTGGCTGACGTCGACCGAAGTAATAAATTTTTTGGA------GAAAAGGGTAAATTAAATAGATGTAATTCAGTACTTTTTGGATCTTTACCTTCAAGTGTAGCTTCTCAGCTGAATTTGGAATCGAAGCGTCAATCTGTTCCTGTATCGGGTTGGCTACCCTCGCAAAAATACAATGAACTGCCTGCTTTAGGCGAAAGCGTCTACGTCTGCGGGGTAAACCCTTTCTTGAGCCGGACGGCGACAACATCGATGCGTCGGAGGAAATGCCAACTGGTCGGAGCGCCTTTTCCCATCGGTCCCGATGGAACACGCGCTTGGATAGAAAAAATTTGTTCAGTATTTGATGTAAAACCTGATGGCCTCGAAGAAAGAGAGAATCAAATCTGGAAAATTCTTAGTGATTATCTTGAAGTGGTAACCGGTAAATCCGTTTTTTTCATGGGAGATAATCTATTAGAAATTTCTATGGCAAGGTTTTTAATTCGATGCGGAATGGTTGTTTACGAAATAGGTATTCCCTACATGGATAGGCGATATCAAGCTGCTGAGCTGTTGCTTTTGCAACATACCTGTAAGAAGATGAAGAAGCCCATGCCTCGGATTGTTGAAAAACCCGACAACTACAGTCAGGTGCAACGTATGCATGAGCTACAACCAGACTTGGCAATTACTGGAATGGCTCACGCTAATCCTTTAGAGGCTAGAGATATAGATACTAAATGGTCGGTCGAATTTACATTTGCGCAAATCCACGGATTTGTTAATGCGAGGGACGCTCTCGAACTAGTCACTCGTCCACTGCGACGTAGAAGTGAT---TCTAGCTTAGGTTGCCGCAGCTTATCGAAACAGACAGTAGATATTTAA------
>Ginkgo
------------ATGAAAATATCTGAAAACCTAACTTTTGAATGCGAAACAGGTAATTACCATACTTTTTGTCCCATTAGCTGCGTATCTTGGTTATATCAAAAGATTGAAGACAGTTCTTTTCTAGTAGTGGGCACAAAGACATGTGGTTATTTTCTACAAAATGCGCTTGGAGTTATGATTTTTGCGGAACCCCGCTATGCAATGGCAGAATTAGAAGAAGGAGATATATCAGCTCAATTGAATGATTATGAAGAATTAAAAAGACTTTGTATTCGTATAGGAAAAGATAGAGATCCCAGCGTAATTATATGGATAGGTACTTGTACTACAGAAATAATCAAAATGGACTTGGAAGGTATGGCACCAAAATTGGAATGTGAAATGGGAATACCAATTGTAGTGGCAAGAGCAAATGGACTAGATTATGCTTTTACTCAAGGAGAAGATACTGTGTTAGCCGCGATGGTACATCGTTGTCTGGGGCAAGAATCATCCGTTCGTGAACAAAACGGTATTATA------------CGAAATTCATTCTATTTCTCCTCCCCCGAGAAGGAAGAAGAATTA------------GTGGAAGATGAAAATCATCCTCCCCTAGTCCTTTTTGGATCTTTACCTTCAGATGTAGTTTCTCAACCCAATCCAGAATTAAAACGCCAATCTGTCAAGGTATCTGGTTGGTTACCTGCTCAGAAATATACTGATCTTCCATCATTAGTTGATGGAGTTTATGTCTGTGGTGTCAATCCATTTTTGAGTCGTACAGCAACAACTTTGGTAAGACGTGATAAATGTGAATTAATTGTAGCTCCTTTTCCGATCGGTCCGGACGGAACGCGTGCTTGGATCGAAAAGATTTGTCCTGTATTTGGTATTGAGACCGAGGGTTTGGAGGAAAGGGAAGAACGGATTTGGGAAGGTTTAAAGGATTATCCTGATTTGATACGCGGGAAATCTGCATTTTTCATGGGAGATAATATTCTGGAAGTATCTCTAGCAAGATTCTTAATCAGATGTGGAATGATCGTTGATGAAATTGGTATTCCGTATATTGATAAACGATATCAAGCTGCTGAATTAGCACTTTTACGAGATACATGTATAAGGATGTGTGTACCAATACCGCGAATTGTGGAAAAACCGGACAATTATAATCAAATACGACGTATGCGCGAGTTACAACCCGACTTAGCCATCACCGGAATGGCTCATGCTAACCCGTTAGAAGCAAGAGGAATTGGTACTAAATGGTCGGTTGAATTTACATCTGCTCAGATTCATGGATTTGCCAATGCGAGAGATGTGCTTGAGTTGGTTACCCGACCTCTACGGCGTAACGACAATTTAGAAGACTTGGGTCGGACCGCTCCAGTGAGAAGGGACAACAAGTTGTAG------
>Huperzia
------ATGGCGGTGGAAATATCTGAAACTCTCACTTTCGAATGTGAAACAGGTAATTATCATACTTTTTGTCCTATTAGCTGCGTAGCCTGGTTATACCAAAAAATTGAAGATAGTTTTTTCCTAGTAGTAGGTACAAAGACATGTGGTTATTTTTCACAAAATTCCCTTGGAGTTATGATTTTTGCGGAACCGCGTTATGCTATGGCGGAATTGGAAGAGGGAGATATTCCAGCTCAATTAAATGATTATGGAGAATCAAAAAGATTGTGTATTCAAATAATTAAGAATAGAAATCCTAGTGTTATTATATGGATTGGTACCTGTACCACGGAAATAATAAAAATGGATTTGGAGGGCATAGCACCAAAACTAGAAGCGGAAATTGGGGTACCCATTGTAGTAGCAAGAGCAAATGGACTTGACTATGCTTTTACTCAGGGAGAAGATACAGTACTAGCTGCTGTGACACACCGTTGTCCAGAACGAAAATCATCTGTTGGTGGGCAGAATCAACCGGTACAAGATGAAGAATTACAAGAATTTTTTTCTTTTCTTCCTCCTAATGATGAAAACGTAAAAAAAACAGTTGTAGGTTCGCAAAAAAATCCTCCTTTAGTTCTTTTTGGATCCCTACCTTCAGCCGTTGCTCACCAACTTAGTTCAGAATTGAAACGACAATCCATTCAAATATCGGGTTGGATACCCACTGAAAGATATAACAATCTTCCGTCACTAGGTGATGAAGTTTATGTTTGTGGTGTTAATCCATTCCTAAGTCGTACAGCTACAAGTTTGATGCGACGTCGGAAGTGTCAATTAATTGGAGCACCTTTTCCTATTGGTCCTGATGGAACACGTGCTTGGATCGAAAAAATTTGTTCCGTATTCGGCATTGAAGCTCAAGGTTTGGAAAAAAGGGAAAAAAAAGTGTGGGATAGTTTGGAAAATTATCTTGATCAAGTACGTGGAAAATCTGTTTTTTTTATGGGTGATAACCCCCTAGAAATATCTCTAGCACGATTTTTAATTAGATGTGGAATGACTGTTTATGAAATTGGTATTCCTTATATGGACAAAAGATATCAAGCCGCTGAATTATATTTTTTACAAAATACATGTAGGGACATGCGTATACCCATGCCACGAATTGTGGAAAAACCGGACAATTATAATCAATTACAACGTATGTATGAATTACAACCCGACTTAGTCTTCACTGGAATGGCTCATGCTAATCCATTACAGGCAAGAGGAATTAATACAAGGTGGTCAATCGAATTTACCTTTGCTCAAATTCATGGATTTACTAATGCAAAGGAGATTCTTAAACTTATTATACGTCCCTTGAAAGATAACAATGATTTTAAAAACTTTGATTGGACCAATTTAGTAAGGAAGGACAACAATTCATTAAATTAA
>Botrypus
------ATGCCGATAGAGACAGTTGAAACTCCCACTTTCGAATGTGAAACCGGTAATTATCATACCTTCTGTCCCATCAGTTGCGTGGCTTGGTTGTATCAGAAAATTGAGGATAGTTTCTTCCTAGTAATAGGTACGAAAACGTGCGGTTATTTCCCACAGAATGCTCTCGGGGTTATGATTTTTGCAGAACCCCGTTATGCAATGGCAGAATTGGAGGAGGGGGATATTTCGGCTAAATTGAACGATCATGAAGAGTTAAGAAGGCTTTGTCTCCAAATAAGAAAAGATAGAAATCCTAGTGTTATTGTATGGATCGGTACATGCACCACAGAAATAATCAAAATGGATTTGGAGGGTATAGCACCGAAACTAGAGACGGAGATCGGAGTACCGATCGTGGTAGCAAGAGCAAATGGATTAGATTACGCCTTTACCCAAGGAGAAGACACTGTACTAGCTGCTGTGACACATCGTTGCCCGGAGCATCGGATTCCGAATGATAAACAGTGTAAGACCGAA---------------TATGAATTATTGACCGATTCCCCGACGAGGCAAACGGTGAGTAATTATTGTAAGAGTGGATCGAATAATCACCCTCCCCCAGTTCTTTTTGGATCGTTACCTTCAACTGTAGCTTCCCAACTCAATTTAGAATTGAAACGTCAGTCCATTCGAGTATCAGGGTGGCTTCCTGCTCAGAGATATACTGAACCTCCCTCATTAGGCCAGGGGGTTTATGTTTGTGGTGTGAATCCATTCCCGAGTCGTACAGCAACAACTCTAATGCGGCGTAGGAGATGCGAATTGATCGGAGCACCCTTCCCTATTGGACCTGATGGAACACGTGCTTGGATCGAGAAAATTTGTTCTGTTTTTGGCGTTAAACCCGAAGGTTTGGAGGAAAGGGAAAACCAGGTGCGGAATAATCTGAGAGATTATCTCGATTTACTGCGCGGAAAATCTGTCTTCTTTATGGGGGATAATCTATTGGAAGTATCTCTATCGAGATTTTTAATAAGATGCGGAATGATTGTTTATGAAATAGGTATTCCGTATATGGATGAACGATACCAGGCTGGTGAATTGGCCCTTTTACGAGATACATGTAGTAGAATGTGTATACCCATGCCGCGTATTGTGGAAAAACCAGACAATTATAATCAAATACAACGTATGCGTGAACTAGAACCCGATCCAGCCATTACTGGAATGGCTCATGCTAATCCGTCAGAAGCAAGAGGGATTAATACGAAATGGTCAGTCGAATTCACCTTTGCTCAGATTCATGGGTTTACCAACGCGAAAGATTTACTCGAACTTGTTACCCGTCCTTTGCGACGCAACGATAGTTTGAAGAATCTGGGTTGGACAAACCTGTCCGTATAA---------------------
>Rhizoglossum
------ATGTCGATGGAGACAGTTGAAACTCCCATTTTTGAATGTGAAACGGGTAATTATCACACTTTCTGTCCTATTAGTTGTGTAGCCTGGTTGTACCAGAAAATTGAAGATAGTTTTTTCCTAGTGATAGGTACAAAAACATGTGGTTATTTCTTACAAAATGCTCTTGGGGTTATGATTTTTGCGGAACCCCGTTATGCAATGGCTGAACTGGAAGAAGGAGATATTTCGGCCAAATTGAACGATTATGGGGAATTGAGAAAGCTTTGTCTCCGAATAAGAAAAGATAGAAATCCTAGTGTTATTGTATGGATTGGTACATGCACCACAGAAATAATTAAGATGGATTTGGAGGGTATAGCACCGAAATTGGAAACAGAGATTGGGATACCAATCGTAGTAGCAAGAGCAAATGGATCAGATTATGCTTTTACCCAAGGGGAAGACACTGTATTAGCTGCTATGACACATCGTTGCCCAGAATATGAAAGTATGAGCAATAGTCAATGCAGGAATAAA---------------------------------------------------------AATTCCTGGAAAGGTGGATCAAACAATAATAACCCCTTAGTTCTTTTTGGATCCTTACCTTCAACTGTGGCTTCTCAGCTTAACTTAGAATTGAAACGTCAGTCCATTCGAGTCTCGGGATGGCTTCCCGCTCAGCGATACACCGAACTTCCTTCTCTAGGGGAGGGGGTTTTTGTTTGTGGTGTCAATCCTTTTCTGAGTCGTACGGCGACAACTCTGATGCGTCGAAGAAGATGTGAATTGATTGGAGCACCTTTTCCTATTGGTCCTGATGGAACGCGTGCCTGGATCGAAAAAATATGCGCTGTCTTTGGTATTCAACCTGTGGGTCTGGAGGAAAGGGAGAACCAAATATGGAATAATCTGAGGGATTATACCGATTTATTGCGTGGAAAATCCGTTTTCTTTGTGGGAGATAACCTTTTAGAAATATCTCTAGCAAGGTTTTTAATAAGATGTGGAATGGTGGTTTATGAAATAGGTATTCCATACATGGATGAACGATACCAGGCTAGTGAATTAGCACTTTTACGAAGTACATGTAATAAAATGGGCGTACCTATGCCGCGTATTGTGGAAAAACCGGACAATTATAATCAGATACAACGTATGCGTGAATCAGAACCCGATCTAGCCATTACTGGAATGGCCCATGCTAATCCGTCAGAAGCGAGGGGTATTAATACAAAATGGTCAGTCGAATTTACTTTTGCCCAGATTCATGGGTTTACTAATGTGAAAGATTTACTCGAACTTGTTACACGTCCCTTGCGACGCAATGATAACTTGAAAAGTCTAGGTTGGACGAACTTGTCCGTATAG---------------------
>Sahashia
------ATGCCGATAGAGACAGTTGAAACTCCCACTTTCGAATGTGAAACCGGTAATTATCACACCTTCTGTCCCATCAGTTGTGTGGCTTGGTTGTATCAGAAAATTGAGGATAGTTTTTTTCTAGTAATAGGTACGAAAACGTGCGGTTATTTCCTACAGAATGCTCTCGGAGTTATGATTTTTGCAGAACCCCGTTATGCAATGGCAGAATTGGAGGAGGGAGATATCTCAGCTAAATTGAACGATCATGAAGAGTTGAGAAGACTTTGTCTCCGAATAAGAAAGGATAGGAATCCTAGTGTTATTGTATGGATCGGTACATGCACTACAGAGATAATAAAAATGGATTTAGAGGGTATAGCACCGAAACCAGAGACGGAGATCGGAATACCGATCGTGGTAGCAAGAGCGAATGGATCAGATTATGCCTTTACCCAAGGAGAAGACACTGTACTAGCTGCTGTGACACATCGTTGTCCGGAACATCGAGTTCCAAATGATAAACAGTGTGAGACCGAA---------------CATGAATTATTGACTGATTCCCCGACGAGGCAAACGGTAAGTAATTATTGGAAGAGTAGATTGAATAATCACCCTCCCTTAGTTCTTTTTGGATCGTTACCTTCAACTGTAGCTTCCCAACCCAATCTGGAATTGAAACGTCAGTCCATTCGAGTATCAGGGTGGCTTCCTGCTCAGAGATATACTGAACTTCCCTCATTAGGCGAGGGGGTTTATGTTTGTGGTGTTAATCCATTCCTGAGTCGTACAGCAACAACTCCAATGCGGCGTAGGAGATGCGAATTGATCGGAGCACCTTTCCCTATCGGACCCGATGGAACACGTGCTTGGATCGAGAAAATTTGTTCCGTTTTCGGTATTAAACCCGAGGGTTTGGAGGAAAGGGAAAACCAAGTGTGGAATAATCTGAGAGATTATCTCGATTTATTGCGCGGAAAATCCGTCTTCTTTATGGGGGATAATCTCTTGGAAGTATCTCTATCGAGATTTTTAATAAGGTGCGGAATGATTGTTTATGAAATAGGCATTCCATATATGGATGAACGATACCAGGCTGGTGAATTGGCACTTTCGCGAGACACACGTAGTAGAATGTGTATACCCATGCCGCGTATTGTGGAGAAACCGGACAATTATAATCAAATACAACGTATGCGTGAACTAGAACCCGATCTAGCCATTACTGGAATGGCTCATGCTAATCCGTCAGAAGCAAGAGGGATTAATACGAAATGGTCAGTCGAATCTACCTTTGCTCAGATTCATGGGTTTACTAACGCGAAAGATTTACTCGAACCCGTTACCCGTCCCTTGCGACGCAATGATAGTTTGAGGAACCTGGGTTGGACGAACCTGTCCGTATAA---------------------
