# Supplementary material for: Organellar phylogenomics of Ophioglossaceae fern genera
Source: Front Plant Sci. 2024 Jan 15;14:1294716. doi: 10.3389/fpls.2023.1294716 (PMC10823028; doi:10.3389/fpls.2023.1294716)
Supplement: Supplementary file 3 [file DataSheet_3.zip › Supplementary file S2/cpDNA_CDS/clpP.fas.nt.cleanup.aln]

>Holubiella
ATGCCTATTGGTGTTCCGAAAGTGCCTTTTCGTCTCCCTGGGGAAGAGGATGCAGTTTGGGTTGACGCA---AATCGACTTCATCGAGAAAGATTGCTTTTTCTGGGTCAGCAAGTGGATGACGAAATTGCGAATCAACCTATTGGTATCATGATGTACCTGAATGGGGAAGATGAGAATAAGAACATGTACTCATACATCAATTCCCCGGGTGGGGCAGTATTGCCAGGAATATCTGTTTATGACGCTATGCAATTCGTAGTACCAGATGTACATACCATTTGCATGGGATTAGCTGCTTCAATGGGATCCTCCATATTAACTGGGGGAGAGGTTACTAAACGTATAGCACTACCTCGCGCCAGGGTTATGATTCATCAACCTGCTAGTTCTTACTACGATGGACAAGCAGGAGAATGTATTATGGAAGCGGAAGAGGTATTGAAACTTCGTGATTGTATTACCAAGGTTTATGCACAAAGAACGGGCAAACCTTTATGGGTAATTTCCGAGGATATGGAAAGGGATGCTTTTATGTCAGCAGGAGAAGCTAAAGCTTATGGCACCGTCGATTCCGTAGCATCAGAAACTTCTTCGGAT---------------------------------------------TCAGCGATCAATTAG---------------
>Botrychium
ATGCCTATTGGTGTTCCGAAAGTGCCTTTTCGTCTCCCTGGGGAAGAGGATGCAGTTTGGGTTGACGTATACAACCGACTTCATCGAGAAAGATTGCTTTTTCTGGGTCAGCAAGTGGATGACGAAATTGCGAATCAACCTATTGGTATCATGATGTACCTGAATGGGGAGGATGAGAATAAGAACATGTACTCATACATCAACTCCCCGGGGGGGGCAGTATTGCCAGGAATATCCGTTTATGACGCTATGCAATTCGTAGTACCAGATGTACATACCATTCGCATGGGATTAGCTGCTTCAATGGGATCTTCCATATCAACCGGGGGAGAGGTTACTAAACGTATAGCACTACCTCACGCTAGGGTTATGATTCATCAACCTGCTAGTTCTTATTATGATGGACAAGCAGGAGAATGTATTATGGAAGCGGAAGAGGTATTGAAACTTCGTGATTGTATTGCCAAGGTTTATGCACAAAGAACGGGCAAACCTTTATGGGTAATTTCCGAGGATATGGAAAGGGATGCTTTTACGTCAGCAGGAGAAGCTAAAGCTTATGGCACCGTCGATTCCGTAGCATCAGAAACTTCTTCGGAT---------------------------------------------TCAGCAATCAATTAG---------------
>Japanobotrychium
ATGCCTATTGGTGTTCCGAAAGTGCCTTTTCGTCTCCCTGGGGAAGAGGATGCAGTTTGGGTTGACGCATACAATCGACTTTATCGAGAAAGATTGCTTTTTCTGGGTCAGCAAGTGGATGACGAAATTGCGAATCAACCTATTGGTATCATGATGTACCTAAATGGGGAGGATGAGAATAAGAACATGTACTCATACATCAATTCTCCGGGTGGGGCAGTATTGCCAGGAATATCCGTTTATGACGCTATGCAATTCGTAGTACCAGATGTACATACCATTTGCATGGGATTAGCTGCTTCAACGGGATCTTCCATATTAACTGGGGGAGAGGTTACTAAACGTATAGCACTACCTCACGCTAGGGTTATGATTCATCAACCTGCTAGTTCTTACTACGATGGACAAGCAGGAGAATGTATTATGGAAGCAGAAGAGGTATTGAAACTTCGTGATTGTATTACCAAGGTTTATGCACAAAGAACAGGCAAACCTTTATGGGTAATTTCCGAGGATATGGAAAGGGATGCTTTTATGTCAGCAGGAGAAGCTAAAGCTTATGGCACCGTCGATTCCGTAGCATCAGAAACTTCTTCGGAT---------------------------------------------TCAGCAATCAATTAG---------------
>Sceptridium
ATGCCTATTGGTGTTCCGAAAGTGCCTTTTCGTCTCCCTGGGGAAGAGGATGCAGTTTGGGTTGACGCATACAACCGACTTCATCGAGAAAGATTGCTTTTTCTGGGTCAGCAAGTGGATGACGAAATTGCGAATCAACCTATTGGTATCATGATGTACCTGAATGGGGAGGATGAGAATAAGAACATGTACTCATACATCAATTCCCCGGGTGGGGCAGTATTGCCAGGAATATCTGTTTATGACGCTATGCAATTCGTAGTACCAGATGTACATACCATTTGCATGGGATTAGCTGCTTCAACGGGATCCTCCATATTAACTGGGGGAGAGGTTACTAAACGTATAGCACTACCTCACGCTAGGGTTATGATTCATCAACCTGCTAGTTCTTACTACGATGGACAAGCAGGAGAATGTATTATGGAAGCGGAAGAGGTATTGAAACTTCGTGATTGTATTACCAAGGTTTATGCACAAAGAACGGGCAAACCTTTATGGGTAATTTCCGAGGATATGGAAAGGGATGCTTTTATGTCAGCAGGAGAAGCTAAAGCTTATGGCACCGTCGATTCCGTAGCATCAGAAACTTCTTCGGAT---------------------------------------------TCAGCGATCAATTAG---------------
>Haukia
ATGCCCATTGGTGTTCCGAAAGTGCCTTTTCGTCTCCCCGGAGAAGAGGATGCAGTTTGGGTTGACGTATACAACCGACTTTATCGAGAGAGATTACTTTTTTTGGGTCAACAAGTGGATGACGAAATAGCAAATCAACTTATTGGTATCATGATGTACTTGAATGGGGAGGATGAGAATAAAAATATGTATTCATACATTAACTCTCCGGGTGGGGCTGTACTGCCCGGAATCTCTATTTATGATGCTATGCAATTCGTAGTACCAGATGTACATACCATTTGCATGGGATTAGCCGCTTCAATGGGATCCTTCATCTTAACCGGGGGAGAGATTACTAAACGTATAGCACTGCCTCACGCTAGGGTTATGATTCATCAACCTGCTAGTTCTTATTACGATGGACAAGCAGGGGAATGCATCATGGAAGCGGAAGAGGTTTTGAAACTTCGTGATTGTATTACTAAGGTTTATGCACAAAGAACAGGTAGACCCCTATGGGTAATTTCTGAAGATATGGAAAGAGATGCTTTTATGTCAGCAAAAGAAGCTAAAGCTTATGGCATCGTTGATCCTGTAGCATCTGAAAATTCTCCAGAT---------------------------------------------TCAACGATAAATTGA---------------
>Whittieria
ATGCCCATTGGTGTTCCAAAAGTGCCTTTTCGTCTCCCCGGAGAAGAGGATGCAGTTTGGGTCGACGTATACAACCGACTTCATCGAGAGAGATTGCTTTTTTTGGGTCAGCAAGTGGATGACGAAATAGCGAATCAACTTATTGGTATCATGATGTACTTGAATGGGGAGGATGAGAATAAAAATATGTATTCATACATTAACTCTCCGGGTGGGGCAGTACTACCCGGAATTTCTATCTATGATGCTATGCAATTCGTAGTACCAGATGTACATACCATTTGCATGGGATTAGCTGCTTCAATGGGATCCTTCATATTAACCGGGGGAGAGATTACTAAACGTATAGCACTGCCTCACGCTAGGGTTATGATTCATCAACCCGCTAGTTCTTATTACGATGGACAAGCAGGGGAATGCATCATGGAAGCAGAAGAGGTTTTGAAACTTCGTGATTGTATTACTAAGGTCTATGCACAAAGAACAGGCAAACCCCTATGGGTAATTTCTGAAGATATGGAAAGAGATGCTTTTATGTCAGCAGGAGAAGCTAAAGCTTACGGCATTGTTGATCTTGTAGCATCCGAAAATTCTCCAGAT---------------------------------------------TCAACAATAAATTGA---------------
>Goswamia
ATGCCCATTGGTGTTCCGAAAGTGCCTTTTCGTCTCCCCGGAGAAGAGGATGCAGTTTGGGTTGACGTATACAACCGACTTTATCGAGAAAGATTACTTTTTTTGGGTCAGCAAGTGGATGATGAAATAGCAAATCAACTTATTGGTATCATGATGTACTTGAATGGGGAGGATGAAAATAAAAATATGTATTTATACATTAACTCTCCGGGTGGGGCAGTACTGCCCGGAATCTCTATTTATGACGCTATGCAATTCGTAGTACCAGATGTACATACCATTTGCATGGGATTAGCCGCTTCAATGGGATCCTTCATCCTAACCGGGGGAGAGATTACTAAACGTATAGCACTGCCTCACGCTAGGGTTATGATTCATCAACCTGCTAGTTCCTATTACGACGGACAAGCAGGAGAATGCATCATGGAAGCGGAAGAAGTTTTGAAACTTCGTGATTGTATCACTAAAGTTTATGCACAAAGAACAGGCAGACCCTTATGGATAATTTCTGAAGATATGGAAAGAGATGCTTTTATGTCAGCCGGAGAAGCTAAAGCTTACGGCATCGTTGATCTTGTAGCATCTGAAAATTCTCCGGAT---------------------------------------------TCAAAAATAAATTGA---------------
>Ophioglossum_austroasiaticum
ATGCCCATTGGTGTTCCGAAAGTGCCTTTTCGTCTCCCCGGAGAAGAGGATGCAGTTTGGGTTGACGTATACAACCGACTTCATCGAGAGAGATTACTTTTTTTGGGTCAGCAAGTGGATGACGAAATAGCAAATCAACTTATTGGTATCATGATGTACTTGAATGGGGAGGATGAGAATAAAAATATGTATTCATACATTAACTCTCCGGGTGGGGCAGTACTGCCCGGAATCTCTATTTATGATGCTATGCAATTCGTAGTACCAGATGTACATACCATTTGCATGGGATTAGCCGCTTCAATGGGATCCTTCATCTCAACCGGGGGAGAGATTACTAAACGTATAGCACTGCCTCACGCTAGGGTTATGATTCATCAACCTGCTAGTTCTTATTATGATGGACAAGCAGGGGAGTGTATCATGGAAGCGGAAGAGGTTTTGAAACTTCGTGATTGTATTACTAAGGTTTATGCACAAAGAACAGGCAGACCCCTATGGGTAATTTCCGAAGATATGGAAAGAGATGCTTTTATGTCAGCGGGAGAAGCTAAAGCTTATGGCATCGTTGATCTTGTAGCATCTGAAAATTTTCCAGAT---------------------------------------------TCAACGATGAATTGA---------------
>Ophioglossum_californicum
ATGCCCATTGGTGTTCCGAAAGTGCCTTTTCGTCTCCCCGGAGAAGAGGATGCAGTTTGGGTTGACGTATACAACCGACTTCATCGAGAGAGATTACTTTTTTTGGGTCAGCAAGTGGATGACGAAATAGCAAATCAACTTATTGGTATCATGATGTACTTGAATGGGGAGGATGAGAATAAAAATATGTATTCATACATTAACTCTCCGGGTGGGGCAGTACTGCCCGGAATCTCTATTTATGATGCTATGCAATTCGTAGTACCAGATGTACATACCATTTGCATGGGATTAGCCGCTTCAATGGGATCCTTCATCTCAACCGGGGGAGAGATTACTAAACGTATAGCACTGCCTCACGCTAGGGTTATGATTCATCAACCTGCTAGTTCTTATTATGATGGACAAGCAGGGGAGTGTATCATGGAAGCGGAAGAGGTTTTGAAACTTCGTGATTGTATTACTAAGGTTTATGCGCAAAGAACAGGCAGACCCCTCTGGGTAATTTCCGAAGATATGGAAAGAGATGCTTTTATGTCAGCGGGAGAAGCTAAAGCTTATGGCATTGTTGATCTTGTAGCATCTGAAAATTTTCCAGAT---------------------------------------------TCAACGATGAATTGA---------------
>Cheiroglossa
ATGCCCATTGGTGTTCCGAAAGTGCCTTTTCGTCTCCCCGGAGAAGAGGATGCAGTTTGGGTTGACGTATACAACCGACTTCATCGAGAGAGATTACTTTTTTTGGGTCAGCAAGTGGATGACGAAATTGCGAATCAACTTATTGGTATCATGATGTACTTGAATGGGGAGGATGAGAATAAAAATATGTATTTATACATTAATTCTCCGGGTGGGGCAGTACTGCCCGGAATCTCTATTTATGATGCTATGCAATTCGTAGTACCAGATGTACATACCATTTGCATGGGATTAGCTGCTTCAATGGGATCCTTTATCCTAACTGGGGGAGAGATTACTAAACGTATAGCACTGCCTCACGCTAGGGTTATGATTCACCAACCTGCTAGTTCTTATTACGATGGACAAGCAGGAGAATGCATCATGGAAGCGGAAGAGGTTTTGAAACTTCGTGATTGTATTACCAAGGTTTATGCACAAAGAACAGGTAGACCCTTATGGGTAATTTCTGAAGATATGGAAAGAGATGCTTTTATGTCAGCAGGGGAAGCTAAAGCTTATGGCATCGTTGATCTTGTAGCATCTGAAAATTCTCCAGAT---------------------------------------------TCAACAATAAATTGA---------------
>Ophioderma
ATGCCCATTGGTGTTCCGAAAGTACCTTTTCGTCTCCCCGGAGAAGAAGATGCAGTTTGGGTTGACGTATACAATCGACTTTATCGAGAAAGATTACTTTTTTTGGGTCAGCAAGTAGATGACGAAGTTGCGAATCAGCTTATTGGTATCATGATGTACTTGAATGGGGAAGATGAGAATAAGGATATGTATTTATATATTAACTCTCCGGGGGGGGCAGTACTGCCCGGAATCTCTATTTATGACGCTATGCAATTTGTCGTACCAGATGTACATACCATTTGTATGGGATTAGCTGCTTCAATGGGCTCCTTCATATTAACCGGAGGAGAGATTACTGAACGTATAGCACTACCTCACGCTAGGGTTATGATTCATCAACCTGCTAGTTCTTATTATGACGGACAAGCAGGAGAATGTATTATGGAAGCAGAAGAGGTTTTAAAACTTCGTGATTGTATTACCAAAGTTTATGCACAAAGAACAGGCAGACCCATATGGGTTATTTCTGAAGATATGGAAAGAGATGTTTTTATGTCAGCAATGGAAGCTAAAGCTTATGGCATCGTTGATCTGGTAGCATCGGACAATTTGGTAGATAATTTGAAGTTTATCGATTCAACATTTTATCAACATATTTTAAATTCAACTATAAATTAA---------------
>Psilotum
ATGCCTATTGGTGTTCCAAAAGTGCCCTTTCGTCTCCCTGGAGAAGAGGATGCAGGTTGGGTTGACGTATACAACCGACTTTATCGAGAAAGATTACTTTTTCTGGGTCAACAAGTAGACGATGAAATTGCGAATCAACTTATTGGTATCATGATGTATCTGAATGGAGAAGATGAGAATAGGGACATGTATTCATATATAAACTCTCCCGGCGGAGCAGTATTACCTGGGATATCTGTTTATGATGCTATGCAATTTGTGGTACCAGATGTACATACTATTTGCATGGGATTAGCTGCTTCAATGGGATCTTTCATACTCACTGGAGGGGAGATTACTAAACGTATAGCACTACCTCACGCTAGGGTTATGATTCATCAACCTGCCAGTTCTTATTATGATGGACAGGCAGGAGAATGTATTATGGAAGCAGAAGAGATATTGAAACTTCGTGATTGTATTACTAGGGTCTATGCTCAACGAACAGAAAAACCCTTATGGGTCATTTCTGAGGATATGGAAAGAGATATTTTTATGTCCGCAAAAGAAGCTAGAGCTTATGGCATTGTTGATCTTATAGCATTGGAAAATGATTGA------------------------------------------------------------------------------
>Mankyua
ATGCCTATTGGTGTTCCAAAAGTTCCTTTTCGTCTCCCCGGAGACGAAGATGCAGGCTGGGTTGACGTATACAACCGACTTTATCGAGAGAGATTGCTTTTTTTGGGTCAGCAAGTAGATGATGAAATCGCAAACCAACTTATTGGTATCATGATGTACTTAAATGGGGAAGATGATAATAGAAATATGTATTCATATATTAACTCTCCGGGTGGAGCAGTATTGCCAGGAATTTCTATTTATGATGCGATGCAATTTGTCGTACCAGATGTACATACCATTTGCATGGGATTAGCCGCTTCAATGGGATCCTTCATATTAACCGGTGGAGAAATTACTAAACGTATTGCATTGCCTCACGCTAGGGTTATGATTCATCAACCTGCTAGTTCTTATTACGATGGGCAAGCAGGGGAGTGTATTATGGAAGCGGAAGAAGTATTGAAACTTCGTGATTGTATTACTAAGGTTTATGCACAAAGGACAGGCAAACCTTTATGGGTTATTTCTGAAGATATGGAAAGGGATGCTTTTATGTCGGCAGCAGAGGCAAAAGCTTATGGCATCGTTGATCTTGTAGCATCGGAAACTTCTCCAAAT---------------------------------------------TCAGTGATTTAA------------------
>Helminthostachys
ATGCCCATTGGTGTTCCGAAAGTGCCTTTTCGCCTCCCCGGAGAAGAAGATGCAGTTTGGGTTGATGTATACAACCGACTTCATCGAGAGAGATTGCTTTTCCTGGGTCAACAAGTGGATGACGAAATCGCAAACCAACCCATTGGTATCATGATGTACTTGAATGGAGAGGATGAGAATAAGAATATGTATTTATACATTAACTCTCCGGGTGGAGCAGTATTGCCGGGAATATCTGTTTATGATGCTATGCAATTTGTAGTACCAGATGCACATACCATTTGCATGGGATTAGCCGCTTCAATGGGATCCTCTATATTAACCGGAGGAGAGATTACTAAACGTATAGCACTGCCTCACGCTAGGGTTATGATTCATCAACCTGCTAGTTCTTACTATGATGGACAAGCAGGGGAATGTATTATGGAAGCGGAAGAGGTATTGAAACTTCGTGATTGTATTACCAAGGTTTATGCACAAAGAACGGGCAAACCTTTATGGATAATTTCTGAAGATATGGAAAGGGATGCTTTTATGTCAGCGGAGGAAGCTAAAGATTATGGCATTGTTGATCTCGTAACTTCGGAAACTTCTTCAGGT---------------------------------------------TCAGCAACCAATTGA---------------
>Dryopteris
ATGCCAATTGGTGTTCCAAAGGTGCCTTTTCGTCTCCCTGGGGAAGAGGATGCGGCTTGGGTTGACGTATACAACCGGCTTTATCGGGAGAGACTTCTTTTTCTAGGTCAACAAGTTGATGACGAAATCGCCAATCAACTTATCGGTATCATGATGTATCTAAATGGGGAAGATCAAGCCAAAGATATGTACTCGTATGTAAATTCACCCGGTGGGGCAGTATTAGCCGGAATATCTGCCTATGACGCAATGCAATTTGTCGTACCAGATGTACATACTATTTGCATGGGACTAGCTGCTTCAATGGGATCCTCCATTTTGGCTGGGGGGGAAATTACCAGACGTATAGCACTACCCCACGCTAGGGTAATGATTCATCAACCCGCTAGTTCGTATTATGATGGACAAGCAGGGGAATGCGTTATGGAAGCGGAAGAAGCATCAAAACTACGCGATTGCATAACCAAAGTCTATGCCCAAAGAACTGGTAAACCCTTATGGATAATTTCCGAAGATATGGAAAGAGATGTTTCTCCGTCAGCAGAAGAAGCTCAGGATTACGGCGTCGCGGACCCGGTAGCGTTGGAAAACGCGTCAGCT---------------------------------------------------------TGA---------------
>Ginkgo
ATGCCCATTGGTGTTCCAAAAGTTCCTTTTCGGATCCCTGGAGAGGAAGATGCAGTTTGGGTCGACGTATACAACCGACTTCATCGGGAGAGATTACTTTTTCTGGGTCAGCAGGTCGATGACGAGATCGCGAATCAACTCATTGGTATCATGATGTATCCGAATGGAGAAGATGAGAATAAAGATATATATACATATATTAATTCTCCCGGTGGAACAGTAATACCGGGAATCTCTCTTTATGATGCTATGCAATTTGTAGTACCAGATGTGCATACAATATGCATGGGGTTAGCTGCTTCGATGGGATCTTCTGTCTCAACTGGAGGGGAAATTACTAAACGTATAGCATTACCTCACGCTAGGGTTATGATCCACCAACCTGCTAGTTCTTATTATGACGGACAAGCAGGAGAATGTATCATGGAAGCAGAAGAGGTATTGAAACTTCGCGATAGCATTACGAATGTTTATGTACAAAGAACAGGCAAACCTTTATGGGTCATTTCCGAGGACATGGAAAGAGATATTTTTATGTCAGCGGCAGAAGCCCAAGCCTATGGCATTGTTGATCTCGTAGCGGTAGATAATACTGAAGAT---------------------------------------------------CTCTTGTGA---------------
>Huperzia
ATGCCCATTGGTGTTCCGAAAGTGCCTTTTCGACTCCCTGGAGACGAAGATGCCGTTTGGATTGACGTATACAACCGACTTTTTCGAGAAAGATTGTTATTTTTGGGCCAGCAAGTGGATGATGAACTTGCGAATCAACTTATTTGTATTATGATCTACCCGAATGGAGAAGACGACAGTAGAGACATGTATTTATATGTGAATTCCCCCGGTGGAGCAGTATTTGCAGGAATATCCATTTATGATGCTATGCAATTCGTAGTACCAGATGTACAAACCATCTGCATAGGATTAGCTGCTTCAATGGGATCTTTTGCCTTGGCCGGAGGAGAAATTACCAAACGTATAGCGCTACCTCACGCTAGGGTTATGATTCATCAACCGGCTAGTTCCTATTATGAGGGACAAGTAGGAGAATGTATCATGGAAGCGGAAGAAGTCTTGAAAATTCGTGACTGCATTACGAAAGTTTATGCACAAAGAACAGGAAAACCTTTATGGGTAGTCTCCGAAGATACGGAAAGAGATGTTTTTACGTCAGCAGAAGAAGCCAAAGTTTATGGTGTTATTGATCCTGTAGCTGTGGAAACTTCTTCGAAC---------------------------------------------TCTCCAATAAGTAAATTGACAAAGTCTTGA
>Botrypus
ATGCCTATTGGTGTTCCGAAAGTGCCTTTTCGTCTCCCTGGGGAAGAGGATGCAGTTTGGGTTGACGCATACAACCGACTTCATCGAGAAAGATTGCTTTTTCTGGGTCAGCAAGTGGATGACGAAATCGCGAATCAACTTATTGGTATCATGATGTACCTGAATGGGGAGGATGAAAATAAGAATATGTATTCATACATTAATTCCCCGGGTGGGGCAGTATTGCCAGGAATATCCGTTTATGATGCTATGCAATTCGTAGTACCAGATGTACATACCATTCGCATGGGATTAGCTGCTTCAATGGGATCCTCCATATTAACTGGGGGAGAGATCACTAAACGTATAGCACTACCTCACGCTAGGGTTATGATTCATCAACCTGCTAGTTCTTATTATGATGGACAAGCAGGAGAATGTATTATGGAAGCGGAAGAGGTATTGAAACTTCGTGATTGTATTACCAAGGTTTATGCACAAAGAACGGGCAAACCTTTACAGGTAATTTCCGAGGATATGGAAAGGGATGCTTTTACGTCAGCAGGAGAAGCTAAAGCTTATGGCACCGTTGATTCCGTAGCATCAGAAACTTCTTCGGAT---------------------------------------------TCAGCAATCAATTAG---------------
>Rhizoglossum
ATGCCCATTGGTGTTCCAAAAGTGCCTTTTCGTCTCCCCGGAGAAGAGGACGCAGTTTGGGTCGACGTATACAACCGACTTCATCGAGAGAGATTGCTTTTTTTGGGTCAGCAGGTGGATGACGAAATAGCTAATCAACTTATTGGTATCATGATGTACTTGAATGGGGAGGATGAGAATAAAAATATGTATTCATACATTAACTCTCCGGGTGGGGCAGTACTACCCGGAATCTCTATCTATGATGCTATGCAATTCGTAGTACCAGATGTACATACCATTTGCATGGGATTAGCTGCTTCAATGGGATCCTTCATATCAACCGGGGGAGAAATTACTAAACGTATAGCACTGCCTCACGCTAGGGTTATGATTCATCAACCCGCTAGTTCTTATTACGATGGACAAGCAGGAGAATGCATCATGGAAGCGGAAGAGGTTTTGAAACTTCGTGATTGTATTACTAAGGTCTATGCACAAAGAACAGGCAAACCCCTATGGGTAATTTCTGAAGATATGGAAAGAGATGCTTTTATGTCAGCAGGAGAAGCTAAAGCTTATGGCATTGTTGATCTTGTAGCATCCGAAAATTCTCCAGAT---------------------------------------------TCAACAATGAATTGA---------------
>Sahashia
ATGCCTATTGGTGTTCCGAAAGTGCCTTTTCGTCTCCCTGGAGAAGAGGATGCAGTTTGGGTTGACGCATACAACCGACTTCATCGAGAAAGATTGCTTTTTTTGGGTCAGCAAGTGGATGACGAAATCGCGAATCAACTTATTGGTATCATGATGTACTTGAATGGGGAGGATGAAAATAAGAGTATGTATTCATACATTAATTCCCCGGGTGGGGCAGTATTGCCAGGAATATCCGTTTATGATGCTATGCAATTTGTAGTACCAGATGTACATACCATTTGCATGGGATTAGCTGCTTCAATGGGATCCTCCACATTAACCGGGGGAGAAATTACTAAACGTATAGCACTACCTCACGCTAGGGTTATGATTCATCAACCTGCTAGTTCTTATTACGATGGACAAGCAGGAGAATGTATTATGGAAGCGGAAGAGGTATTGAAACTTCGTGATTGTATTACCAAGGTTTATGCACAAAGAACGGGCAAACCTTTATGGGTAATTTCTGAGGATATGGAAAGGGATGCTTTTACGTCAGCAGGAGAAGCTAGAGCTTATGGCATTGTTGATTCCGTAGCATCGGAAACTTCTTCGGAT---------------------------------------------TCAGCGATAAATTAG---------------
