# Supplementary material for: Organellar phylogenomics of Ophioglossaceae fern genera
Source: Front Plant Sci. 2024 Jan 15;14:1294716. doi: 10.3389/fpls.2023.1294716 (PMC10823028; doi:10.3389/fpls.2023.1294716)
Supplement: Supplementary file 3 [file DataSheet_3.zip › Supplementary file S2/cpDNA_CDS/infA.fas.nt.cleanup.aln]

>Holubiella
ATGAAGAAACAAGATTTGATTGACGCGGAAGGTATAGTTACCGAATCACTCCCTAATGCCACGTTTCGGGTTTGCTTAGACAACGGATGCCAGGTCATGGCCCATGTCTCGGGTAGAATTCGACGCAATTATATACGAATATTGACCGGAGATAGAGCAAAAGTGGAATTGAGTCCCTATGATTTGACTAAGGGACGTATCATCTACCGCCTCCGAAACAGATCACCAAATGAGACTTCGCAATAA---
>Botrychium
ATGAAGAAACAAGATTTGATTGACGCGGAAGGTATAGTTACCGAATCACTACCTAATGCCACGTTTCGGGTTTGCTTAGACAATGGATGCCAGGTCATGGCCCATGTCTCGGGTAGAATTCGACGCAATTATATACGAATATTGACTGGAGATAGAGCAAAAGTGGAATTGAGTCCCTATGATTTAACTAAGGGACGTATCATTTACCGCCTCCGAAACAGATCACCGAATGAGACTCCACAATAA---
>Japanobotrychium
ATGAAGAAACAAGATTTGATTGACGCAGAAGGTATAGTTACCGAATCACTCCCTAATGCCACGTTTCGGGTTTGCTTAGACAACGGATGCCAGGTCATGGCCCATGTCTCGGGTAGAATTCGACGCAATTATATACGAATATTGACCGGAGATAGAGCAAAAGTGGAATTGAGTCCCTATGATTTGACTAAGGGACGTATCATTTACCGCCTCCGAAACAGATCACTGAATGAGACTTCGCAATAA---
>Sceptridium
ATGAAGAAACAAGATTTGATTGACGCGGAAGGTATAATCACCGAATCACTCCCTAATGCCACGTTTCGGGTTTGCTTAGACAACGGATGCCAGGTCATGGCCCATGTCTCGGGTAGAATTCGACGCAATTATATACGAACATTGACCGGAGATAGAGCAAAAGTGGAATTGAGTCCCTATGATTTGACTAAGGGACGTATCATCTACCGCCTCCGAAACAGATCACCGAATGAGACTTCGCAATAA---
>Haukia
ATGAAAAAACAAGATTTAATTGACATGGAAGGGATAGTTACCGAATCACTTCCTAATGCTACGTTTCGGGTTTGCTTGGACAATGGTTGTCAGGTGTTGGCCCGTATCTCGGGTAGAATCCGACGCAATTATATACGAATACTGACCGGAGATAGAGCTAAAGTGGAATTAAGTCCCTATGATTTGACCAAAGGACGTATTATTTATCGTCTACGGGACGGATCATTGAATGATATTTCACAATGA---
>Whittieria
ATGAAAAAACAGGATTTGATTGACATGGAAGGGGTAGTTACCGAATCCCTCCCTAATGCTACGTTTCGAGTTTGCTTGGACAATGGTTGTCAGGTTTTGGCCCGTATCTCGGGTAGAATCCGACGCAATTATATAAGAATACTGACCGGAGATAGAGCAAAAGTGGAATTAAGTCCCTATGATTTAACTAAAGGACGTATTATTTATCGTCTCCGAGACGGATCATCAAATGATATTTCACAATGA---
>Goswamia
ATGAAGAAACAGGATTTAATTGATATGGAAGGGATAGTTACCGAATCACTTCCCAATGCTACGTTTCGGGTTTGCTTGGACAATGGTTGCCAAGTGTTGGCCCGTATCTCGGGTAGAATCCGACGCAATTACATACGAATACTGACTGGAGATAGAGCAAGAGTGGAATTAAGTCCCTATGATTTGACCAAAGGACGTATCATTTATCGTCTCCGGGACGGATCACTCAACGATATTTAA---------
>Ophioglossum_austroasiaticum
ATGAAGAAACAAGATTTGATTGACATGGAAGGAATAGTTACCGAATCACTTCCTAATGCTACGTTTCGAGTTTGTTTGGACAATGGTTGTCAGGTGTTGGCCCGTATCTCGGGTAGAATCCGACGCAATTATATACGAATACTGACCGGAGATAGAGCAAGAGTGGAATTAAGTCCCTATGATTTGACCAAAGGACGTATTATCTATCGTCTCCGGGACGGATCATTGAATGATATTTCACAATGA---
>Ophioglossum_californicum
ATGAAGAAACAAGATTTGATTGACATGGAAGGAATAGTTACCGAATCACTTCCTAATGCTACGTTTCGAGTTTGTTTGGACAATGGTTGTCAGGTGTTGGCCCGTATCTCGGGTAGAATCCGACGCAATTATATACGAATACTGACCGGAGATAGAGCAAGAGTGGAATTAAGTCCCTATGATTTGACCAAAGGACGTATTATCTATCGTCTCCGGGACGGATCATTGAATGATATTTCACAATGA---
>Cheiroglossa
ATGAATAAACAAGGTTTAATTGACATGGAAGGGATAGTTACCGAATCACTTCCTAATGCTACGTTTCGAGTCTGCTTGGACAATGGCTGTCAGGTGTTGGCCCGTATCTCGGGTAGAATCCGACGCAATTATATACGAATACTGACCGGAGATAGAGCAAAAGTGGAATTAAGCCCTTATGATTTGACCAAAGGACGTATTATTTATCGTCTTCGGGACGGATCACTGAATGAGATTTCACAATGA---
>Ophioderma
ATGAAAAAACAAGATTTAATTGACATGGAGGGAGTAGTTCTCGAATCACTTCCTAATGCTACGTTTCGAATTTGCTTAGACAATGGTTGTCAAGTTTTGGCTCGTATCTCAGGTAGAATCCGACGCAATTATATACGAATACTGACCGGAGATAGAGCAAAAGTGGAATTAAGTCCCTATGATTTGACCAAAGGACGCATTATTTATCGTCTCCGGGACGGATCAAAGAATGATATTGAAAAATAA---
>Psilotum
ATGAAGGAACATGATTTAATTAACATGGAAGGTATAGTAACTGAATCACTTCCCAATGCTATGTTTAGGGTTTTTTTAGATAATGGATGTCATGTTTTAACTCATATCTCAGGTAAAATTAGACGTAATTATATAAGAATACTGCCAGGAGATAGAGTCAAAGTAGAGTTGAGTATTTATGATTTAACTAAGGGACGTATTCTCTATCGTATTCGAAATGAAGCATCAAAGGATACTCTTTAA------
>Mankyua
ATGAAAAAACAAGATTTAATCGACATGGAGGGTGTAGTTACTGAATCACTACCTAATGCTACATTTCGAGTTTGCCTAGACAATGGATGTCAGGTCCTGGCCCATATTTCGGGTAGAATTCGACGCAATTATATACGAATACTAGCCGGGGATAGAGCAAAAGTAGAATTGAGTCCCTATGATTTGACCAAAGGACGTATTATTTATCGCCTCCGGAACGGCTCACTAAATGATACTTCACAATAG---
>Helminthostachys
ATGAAAAAACAAGATTTGATTGATGTGGAAGGTATAGTTACAGAATCACTTCCTAATGCTACGTTTCGGGTTTGCCCAGATAATGGATGCCAGGTACTGGCCCGTGTCTCAGGTAGGATTCGACGCAATTACATACGAATACTGACCGGGGATAGAGCAAAAGTGGAATTAAGTCCCTACGATTTAACTAAGGGACGTATTATTTATCGTCTTAGAAACGGATCACCGAATGATACTTTGCAATAA---
>Dryopteris
ATGAAGAAGCAGAATCCTATTGACATAGAGGGTACAGCTACGGAATCGCTTCCCAATGCCATGTCTTGAGCGTGTTTAGATAATGGATGCCAAGTCTTGACTCATATATCGGGAAAGATCTGACGGAATTATATAAGAATATTACCAGGAGATAGGGTAAGAGTCGAATTAAGTCCTTATGATCTTACCAAAGGGTGTACCATTTACCGACTTCGAAGTAAACAGACAAATAACAATCATTAG------
>Ginkgo
ATGAACAAACAAAATTTGATCGATATGGAAGGTTCGGTTACTGAATCACTTCCCAATGGTATGTTCCGAGTTCGTTCAGATAACGGATGCCAGGTTTTAACTTATATTTCGGGGGGGATTCGACGTAATTATATACGAATACTACCAGGAGATAGAGTCAGGGTCGAATTAAGTCCTTATGATTTAACCAAAGGACGTATAATTTATCGACTTCGCAACAAATCTTCAAATGATTGGATCACCTTTTGA
>Huperzia
ATGAAAAAACAAAAATTGATTGACATGGAAGGTGTAGTTACTGAATCGCTTCCCAATACCATGTTTCGAGTTTGCCTAGATAATGGATGTCAGGTCTTAACCCATGTTTCAGGAAGGATGAGACGTAATTACATACGAATACTACCTGGGGATAGAGTAAAAGTAGAATCAAGTCCTTATGACTTAACTAAGGGACGTATAACCTATCGGTTTCACACCAAATCATCAAATGATTAG------------
>Botrypus
ATGAAAAAACAAGATTTGATTGACGTGGAAGGTATAGTTACCGAATCACTCCCTAATGCCACGTTTCGGGTTTGCTTAGACAATGGATGCCAGGTCCTGGCCCATATCTCGGGTAGAATTCGACGCAATTATATACGAATATTGACCGGAGATAGAGCAAAAGTGGAATTGAGTCCCTATGATTTGACTAAAGGACGTATCATTTACCGTCTCCGAAACAGGTCACCGAATGATACTTCGCAATAA---
>Rhizoglossum
ATGAAAAAACAGGATTTAATTGACATGGAAGGGGTAGTTACCGAATCCCTCCCTAATGCTACGTTTCGAGTTTGCTTGGACAATGGTTGTCAAGTTTTGGCCCGTATCTCGGGTAGAATCCGACGCAATTATATAAGAATACTGACCGGAGATAGAGCAAAAGTGGAATTAAGTCCCTATGATTTAACCAAAGGACGTATTATTTATCGTCTCCGAGACGGATCATCAAATGATATTTCACAATGA---
>Sahashia
ATGAAAAAACAAGATTTGATTGACGTGGAAGGTATAGTTACCGAATCACTCCCTAATGCCACGTTTCGGGTTTGCTTAGACAATGGGTGTCAGGTCCTGGCCCATATCTCGGGTAGAATTCGACGCAATTATATACGAATACTGACCGGAGATAGAGCAAAAGTGGAATTGAGTCCCTATGATTTGACCAAAGGACGTATCATTTACCGTCTCCGAAACAGGTCACCGAATGATACTTCGCAATGA---
