# Supplementary material for: Organellar phylogenomics of Ophioglossaceae fern genera
Source: Front Plant Sci. 2024 Jan 15;14:1294716. doi: 10.3389/fpls.2023.1294716 (PMC10823028; doi:10.3389/fpls.2023.1294716)
Supplement: Supplementary file 3 [file DataSheet_3.zip › Supplementary file S2/cpDNA_CDS/matK.fas.nt.cleanup.aln]

>Holubiella
---------ATGAATAGA------------------ATCTTAGACAAGATTGATAGGTTACGAAGAGTAAGAGGCAATATTTCATGG---CAGCGACGCTTCCCATATCCCCTACTTTTTAATGATGATCTTTATGCAATTGCTTGGAATCGTTCCTGCGAGGAATCAAGC------CCAGAATCAATGGACCATACGAATCTATTCGATAGGTATAGTCTATTGGCAGTGAAACGATTGATTGGTAGGATACGTCGGCGAACCATTACAAGGCCAATCCTTTGA---------------------------GATTATAATCAAGATTCTTCC---------AACACGGATCGG---------TATTTGTTCGAAGGTCTTGCAGTGGTATTAGAAAGTACTTTTCCGACT---AAATCACAAACTTTATCGGGAGGTGTGGGTGGATGGAACGGCATTCGATCCATTCATTCGATCCCTCTTTATATGGAGGACAAGTTTCTATATTCTAATTACATATTGGGTTTGGGAATCCCTTACTCCCTTCACCCAGAGATTCTTATTCGACTTACTCGTCGATGGATCAGGGATGCTCCCTTCCTGCATTTGTTGAGATTAATTCTCCACAATTATCACAATACCATTGTTCCAGATATCTCTCCG------TCTTCCCATTCTGGGGAAAAGAATAGGTTGTTCATTCTTTTATGGAATCATCATCTTCATGAGTTTGAGGACCAATTAGTTCCTATATGGAAACGATTCTCCCAATTGCGATCGATTCCTCACGTATCTTTGGCTGATCGGATTCACCCTTTCCACGGAATGGGACGTGGC---GTAAGATTCTCCCAG---------------------ATATTATCACCGAATACTTTTCTG------ATTAAGAATACCTGTATTCATTACGCAAGATACGGAAATCACTGCGTCATAGCTTGCGAAGGAACTAATTCCTCTGCGGGGAAATGGATACATTACATTATGAGGCTATGGCAGTATAATTACCATTCTTGGTTTCAACCTCGAAGAATATGTCTCAAAAAATCCTCCAGACACTGCTCCTACTTTCTAGGCTATATCTCGGGTTTCCGATCCAAAATGTTTGAGATTGGGGTCGAAATGATAGATGATTTATCCATCACCCGTCTCATTCTCGTAGGATTTTGTTCCAGAATTCCAACTCTCTCTTTAATTCAATCCTTAGCAAGGGAAGGCTTTTGCGATGGTTCAGGACGTCCCATTAGTCGATCAGCCTGGACTACTTCGACAGATGATGATACTCTAAATAGATTTGATCATGCATGGAGAAATTTATATCTCTATTACAGTGGATCGTTCAATAGGGACGGCTTGTACAAAATAAGATATATACTCCGATTTTCATGTGCTAAGACTTTAGCTTGCAAACACAAAAGTACAATACGTGCAGTTTGGAATAGATTTGGTTCAAGG------TTTACCTTGAGATCTCTCTCGGGA---AAGCCT------GATCCAACTCGTTCCGGGGAATATTTGCATAGGGAGAGATTTCGGTGCTTAGATACTATCCAAACCAATCCACTGATTGATTTGGTACGGGAGAGC---------------------------CATGAGTAG------------------------------------------------
>Botrychium
---------ATGAATAGA------------------ATCTTAGACAAGATTGATAGGTTACGAAGAGGAAGAAGCAATATTTCATGG---CAGCGACGCTTCCCATACCCCCTTCTTTTTCATGATGATCTTTATGCAATTGCTTGTAATCGTTCCTGCGAGGAATCGAGC------CCGGAATCAATGGACCATACGAATCTATTCAAGAGGTATAGTCTATTGGCAGTGAAACGATTGATTGGTAGGATACGTCGACGAACCATTACAAGGCCAATCCTTTGA---------------------------AATTATGATCCAGATTCTCTC---------AACACGGATCGG---------TACTTGTCCGAAGGTCTTGCAGTGGTATTAGAAAGGACTTTTCCAATT---AAATCACAAATTTTATCGAGAGGTGTGAGTGGATGGAACGGCATTCGATCTATTCATTCGATTCCTCTTTCTATGGAGAACAAATTTCTATATTCTAATCACGTATTGGATTTGGGAATCCCTTATTCCCTTCACCCAGAGATTCTTATTCGCCTTTCCCGTCGATGGATCAGGGATGCTCCCTTCTCGCACCTGTCGAGATTAATTCTCCATAATTATCGGAATAGCATTGTTCCAGATATCTCTCCG------TCTCCCCGTTCCGGGGAAAGTAATAGGTTGTTCATTCTTTTACGGAATCATCATCTTTATGAGTTTGAGGACCAATTAGTTCCTATACGGAAACGATTCTCCCAATTGCGATCGATTCCTCACGTATCTTTGGCTGATCGGATTCACCTTCTCCACGGAATGGGACGTGGC---GTAAGATTCTCCCGG---------------------ATATTACCACCAAGGACTTCTCCG------ATTAAGAATCTCTGTATTCATTATGCAAGATATGGAAATCACTGTGTCGTAGCTTACGAAGGAACTAATTCCTCTGCCAGTAAATGGATACATTATATTATGAAGTTGTGGCAGTATAATTACCATTCTTGGTTTCAACCCCGAAGAATATGTCTCAGAAAATACTCCAGACACTGCTTCTACTTCCTAGGCTATATCTCGGGCTTCCGATCCAAAACGTTTGAGATTGGGGTCGAAATGATAGATGATTTACCGATTACCCGTCTCATTCTCGTAGGATTTTGTTCCAGAATTCCAACCCTCTCTTTAATTCAATCCTTAGCAAGGGAAGGTTTTTGCGATGGTTCAGGACGTCCCATTAGTCGATCAGCTTGGACTACTCCGACAGATGATGATACTCTAAATAGATTTGATCATGCATGGAGAAATTTATACCTCTATTACAGTGGATCGTTCGATAGGGATGGCTTGTACAGAATAAGATATATACTTTGATTTTCATGCGCTAAGACTTTAGCTTGCAAACACAAAAGTACAATACGTGCAGTTTGGAATAGATTTGGTTCAAGG------TTTACCTCGAGATCTCTCTCGGTA---AAGCCT------GATCCAACTCGTTCCGGGGAATATTTGCATAGGGAGAGATTTCGGTGCTTAGATACTATTCAAACTAATCCACTGATTGATTCGGTACGGGAGAGC---------------------------CATGAGTAA------------------------------------------------
>Japanobotrychium
---------ATGAATATA------------------ATCTTAGACAAGATTGGTAGGTTACGAAGAGGAAGAAGCAATATTTCATGG---CAGCGACGCTTCCTATATCCCCTCCTTTTTCATGATGATCTTTATGCAATTGCTTGTAATCGTTCCTGCGAGGAATCAAGC------CCAAAATCGATGGACCATACGAATATATCCGAGAAGTATAGTCTATTGGCAGTGAAACGATTGATTGGTAGGATACGTCGGCGAACCATTACAAGGCCAATCCTTTGA---------------------------GATTATAATCAAGATTCTCTC---------AACACGAATCGG---------TATTTGTCCGAAAGTCTTGCAGTGATATTAGAAAGGACTTTTCCGATT---AAATCACAAACTTTA------GGTATGGGTGGATGGAACGGCATTCGATCCATTCATTCGATTCCTCTTTATATGGAGGACAAGTTTATATATTCCAATCACATATTGGGTTTGGGAATCCCTTATTCCCTTCACCCAGAGATTCTTATTCGACTTTCTCGCCGATGGATCAGGGATGCTCCCTTCCTGCATTTGTCGAGGTTAATTCTCCACAATTATCAAAATACCATTGTTCCAGATATCTCTCCG------TATTCCCGTTCTGGGGAAAAGAATAGGTTGTTCATTCTTCTACGGAATCAGTATCTTTATGAGTTTGAGGACCAATTAGTTCCTATATGGAGACGATTCTCCCAATTGCGATCGATTCCTCACGTATCTTTGGCCGATCGGACTCACCCTATCCATAGAATGGAACATGGC---GTAAGATTCTCCCGG---------------------ATATTACCACCGAGAACTTTCCCG------ATTAAGAATCCCTGTATCCATTACGCAAGATACGGAAATCACTGTGTTATAGCTTGCGAAGGAACTAATTCCTCTGCGGGGAAATGGATACATTATATTATGAGACTATGGCAGTATAATTACCATTCTTGGTTTCAACCTCGAAGAATATGTCTCAAAAAATACTCCAGACACTGCTCCTACTTCCTAGGCTATATTTCGGGTTTCCGATCCAAAATGTTTGAGATTGGGGTCGAAATGATAGATGATTTACCCATTACCCGTCTCGTTATTGTAGGATTTTGTTCCAGAATTCCAACCCTCTCTTTAATTCAATCTTTAGCAAGGGAAGGTTTTTGCAATGGTTCAGGACGTCCTACTAGTCGATCAGCCTGGACTACTTCGACAGATGATGATACTCTAAATAGATTCGATCATGTGTGGAGAAATCTATATCTCTATTACAGTGGATCATTCAATAGGGATGGCTTGTACAGAATAAGATATATACTTTGATTTTCATGTGCTAAGACTTTAGCTTGCAAACACAAAAGTACAATACGTGCAATTTGGAATAAATTTGGTTCAAGG------TCTACTTTGAGATCTCTCTCGGGA---AAGCCT------GATTCAACTCGTTCCGGGGAATATTTGCATAGGGAGAGATTTTGGTGCTTAGATACTATTCAAACCAATCCACTGATTGATTTGGTACGGGAGAGT---------------------------CATGAGTAG------------------------------------------------
>Sceptridium
---------ATGAATAGA------------------ATCTTAGACAAGATTGATAGGTTACGAAAAGGAAGAAGCAATATCTCATGG---CAGCGACGCTTCCCATATCCCCTTCTTTTTCATGATGATCTTTATGCAATTGCTTGTAATCGTTCCTGCGAGGAATCAAGC------CCGGAATCAATGGACCATACGAATCTATTCGAGAGGTATAGTCTATTGGCAGTGAAACGATTGATTGGTAGGATACGTCGGCGAACCATTACAAGGCCAATCCTTTGA---------------------------GATTATAATCAAGATTCTCCC---------AACACGGATCGG---------TATTTGTCCGAAGGTCTTGCAGTGGTATTAGAAAGTACTTTTCCGACT---AAATCACAAACTTTATCGAGAGGTGTGGGTGGATGGAACGGCATTCGATCCATTCATTCGATCCCTCTTTATATGGAGGACAAGTTTCTATATTCTAATCACATATTGGGTTTGGGAATCCCTTACTCCCTTCACCCAGAGATTCTTATTCGACTTCCTCGTCGATGGATCAGGGATGCTCCCTTCCTGCATTTGTCGAGATTAATTCTCCACAATTATCATAATACCATTGTTCCAGATATCTCTCCG------TCTTCCCGTTCTGGGGAAAAGAATAGGTTGTTCATTCTTTTACGGAATCATCATCTTTATGAGTTTGAGGACCAATTAGTTCCTATACGGAAACGATTCTCCCAATTGCGATCGATTCCTCACGTATCTTTGGCTGATCGGATTCACCCTTTCCACGGAATGGGACGTGGC---GTAAGATTCTCCCGG---------------------ATATTATCACCGAGAACTTTTCCG------ATTAAGAATCCCTGTATTCATTACGCAAGATACGGAAATCACTGCGTCATAGCTTGCGAAGGAACTAATTCCTCTGCGGGGAAATGGATACATTATATTATGAGGCTATGGCAGTATAATTACCATTCTTGGTTTCGACCTCGAAGAATATGTCTCAAAAAATCCTCCGGACACTGCTCCTACTTTCTAGGCTATATCTCGGGTTTCCGATCCAAAATGTTTGAGATTGGGGTCGAAATGATAGATGATTTACCCATTACCCGTCTCATTCTCGTAGGATTTTGTTCCAGAATTCCAACTCTCTCTTTAATTCAATCCTTAGCAAGGGAAGGTTTTTGCGATGGTTCAGGACGTCCCATTAGTCGATCAGCCTGGACTACTTCGACAGATGATGATACTCTAAATAGATTTGATCATGCATGGAGAAATTTATATCTCCATTACAGTGGATCGTTCAATAGGGGTGGCTTGTACAAAATAAGATATATACTCCGATTTTCATGTGCTAAGACTTTAGCTTGCAAACACAAAAGTACAATACGTGCAGTTTGGAATAGATTTGGTTCAAGG------TTTACCTCGAGATCTCTCTCGGGA---AAGCCT------GATCCAACTCGTTCCGGGGAATATTCGCATAGGGAGAGATTTCGGTGCTTAGATACTATTCAAACCAATCCACTGATTGATTTGGTACGGGAGAGC---------------------------CATGAGTAG------------------------------------------------
>Haukia
---------ACAAATGAA------------------GTATCAGATGGGATTGGTGGGTTACGAATAGGAAAAAGCAGTTTTTCATGG---CAGAGATACTTTCCGTATCCCCTCCTTTTCCACGACGATCTTTACGCATTTGCACGTAACCGTTCCTCCGAGGAATTGAGC------CCGAAATCAATG---TATCTGAATAGATTCGGAGGATACAGTCTATTAGCAGTAAAACGATTGATTAGTAGAATGCGTCGACGAATCCTTCTCAAGCCAATTCTTCTA---------------------------AACTACGATCTGGATCATCCA---------CATACAGATTGG---------CATCTTTACGAGGGTATGGCAGTGGTATTGGAAACTACTCCTTCGAGT---AACCCAAATCTCTCATCAAGAAGTCTGAGTGGATGGAACTGTATCCGAACCCTTCACTCGATTCCTCTCTTTATGGAGGATAAGTACCTACATTCTAACCTTCTACTGGATTCTAGAATACCTTATTCCATTCATCCAGAGATTCTTATTCGACTCCTTCGTCGACGGATCAGGGATGCTCCTTTCCTGCATCTATTGAGAACAATCTCTCATAATTTTAAGGATCCCACTTTTTTAAATATTTCTCCG------CTTCCCCCTTGCGTAAAAAATAATAGATTGTTCCTTGTTCTATGGAACCACTATCTTTACGAGTTCGAAGATCTATTAGTTCTTATAGGGAAACGATTTTCTAAATTGCGGTCAATTCCTTATATACCCCTAGTTGATCAAATTAATTCTTATCGCAGGGTGAAACGTGTT---ATAAGATTATCTTGC---------------------GTATTACCACCAATAACTTTTCCG------ATCAGGAATCCATGCATTCATTTCGTGAGATATGGGAATATTTACATCCTAGCATCTGAGGGAAGCAATTACTCCGCAAGAAAATGGAGACATTATCTTCTGAAATTCTGGCAATATAATCACCATTCTTGGTTCCAACCCCAAAGGATTCGTCTCAGAAAAACCTACAGACATTCCTTTCGTTTTCTAGGTCATATCCTGGGTTCTCTATCTGAAATGGTTGGCTCTAAAGCCAAAATTCTGGATAATTTAACCACTACCCATATTACTTTTAGAGTATTTTGTCCAAAAATTCCAACTTCCCTTTTAATTAAATCCTTAGCAAGGGAAGGTTTTTGCAACAGTTCAGGATTCCCTATCAGCCGATCAGCATGGGCTACTTCAACGGATACTGATATTATAAATAGATTCAATCTTTTATGGAACAAACTATTTCTCTATTATAGCGGATCGTCGGGGGTGGACGGTTTGTACAGAATAAGATACATACTTCGATTCTCTTGTGCTAAAACTCTGGCTTGCAAACATAAAAGTACAATACGTACTGTTTGGAAGAAATTCGGTTCAAGG------TTTGACCCGAAATATTACTTAGTA---AAGTCT------TATCTTATTCGTTCCGGAGAGTATTCACATAATAAGAGATTTTGGTGCTTGGATGTTAGTCAAATCAATCCTTTAATTTATTAA------------------------------------------------------------------------------------------------
>Whittieria
---------ACGAATGGA------------------ATATCAGATGAGACTGGTGGGTTACGAATAATAAGGGGCAGTTTTTCATGG---CGGAGGTATTTTCCATATCCCCTCCTTTTCCATGATTATATTTATGCATTCGCACGTAATCGTTTCTCCGAGGAATCGAGC------TCGAAATCAATAGACTATATTAATAGATTCGGAGGGTACAGTCTATTAGCAGTAAAACGAGCGATTAGTAGGATGCGTCGACGAATTCTTCTCGGGCCAATTCTTCGT---------------------------AACCGTGATCTGGATCATCCA---------CATAAAGATCGG---------CATCTTTACGAAGGTATGGCACTGGTATTGGAAATTACTCTCTCGAGT---AACCCAAACCTCTCATCAAGAAGTCTGAGTGGATGGAACTGTATCCGAACTCTCCACTCAATTCCTCTCTTTATGGAGGATAAGTATCTGTATTCCAATCCTGTACTATATTTCAGAATCCCTTATTTCCTTCATCCAGAGATTCTTATTCGACTTCTTCGTCGACGAATTAGAGATGCTCCTTTCTTGCATCTACTGAGATCTATCTCTCATAATCTTCAGGATCCTACTTCTTCAAATAACTCTCCG------CTTCATTCTCACGTAGAAAATAATATATTTGTCATTATTTTATGGAACTACTATATTTATGAGTTCGAAGATCTATTGGTTCTTATAGGGAAACGATTTTCTAAATTACAATCAATTCCTTATATACCCCTAGTTGATCGAATTCATTCTTATCGCAGAGTGAAACGTTTT---ATAAGATTATCCTGC---------------------ATACTACCATCAATCGCTTTTCCG------ATCAGGAATCCATGCATTCATTTCGTTAGATATGGAAATATATACATCCTAGCATCTGAGGGAAGCAATTACTCCGCGAGGAAATGGATACATTATCTTCTGGGACTATGGCAATATAATCATCATTCTTGGTTCCAACTCCGAAGGATTCGTATCATAAAATCCTACAGACATTTCTTTTATTTCCTAGGTTACACTCTGGGTTCTCTATCTGAAATGGTTGAAGCTAAAGCCAAAATGATGGATAATTTACCCACTACCCATATCACTTTCAGAGTATTTTGCCCCAAAATACCAACTTCCCTTTTAATTGAATACTTAGCAAGGGAAGGTTTTTGCGATGGTTCGGGATTTCCTATCAGCCGATCAGCATGGGCTACTGCAACGGATACTGATATTACAAATAGATTCAATCGTTTATGGAAAAAACTATTTATCTATTATAGCGGATCGTCGGGGTTGGGTGGTTTGTACAGAATAAGATACATACTTCGATTTTCTTGTGCTAAAACTCTGGCTTGCAAACATAAAAGTACAATACGTGCAGTTTGGAAGAGATTTGGTTCAAGG------TTCAACCTGAGATATTCCTTAGTG---AAGCCT------TATCTGACTCGTTCTGGAGAGTATTTGCATAATAAGAGATTTTGGTATTTGGATGTTAGTCAAATCAATCCCTTAATTCATCCAGTACGCGATAGC---------------------------TATAAATAG------------------------------------------------
>Goswamia
---------ACGAATGGA------------------GTATCAGATGGGATTGGTGGGTTACAAATAGGAAGAAACAATTTTTCATGC---CAGAGATACTTTCCATATACCCTACTTTTTCACGACGATCTTTACGCATTTGCACGTAAACGTTCCTCCGAGGAATCGAGC------TCGAAATCAATGGACTATCCAAATAGAGTCAGAGGATATAGTCTGTTAGCAATAAAGCGATCAATTAGTAGGATTCGTCGACGAATCCTTATCAGTCCAAATCTTCGA---------------------------AATCACGATCCGGATCATCCA---------CATACAGATCAA---------CATCTTTACGAAGGTATGGCAGTGGTATTGGAAACTACTCCTTCGAGT---AACCCAAGCCTCTCATCAAGGAGTCTGAGTGGATGGAACTGTATACGAACCCTTCACTCGATTCCTCTCTTTATGGAGGATAAGTACCTACATTCCAACCTCATATTGGATTTGAGAATCCCTTATTTTCTTCATTCAGAGATCCTTATTCGGCTTCTTCGTCGACGAATTAGAGATGCTCCTTTCTTGCACCTACTCAGATCAATCTCTCATAATCTTCAAAAGCCCAATCTTTCGAGTACTTCTCCG------CTTTCTCCTCGCGTAAAAAAGAATAGATTGTTCATTGTGTTATGGAACCACTATCTTTATGAGTTTGAAAATCTATTAGTTCTTATAGGGAAACAATTTTCTCAAATGCGATCAATTCCCTATATACCCATGGTTGATCAAATTCATTCTTATCGCAGGGTAAAACGTGTT---GTAAGATTATCCTGC---------------------GTACTACCACCAAAAACTTTTCCA------ATTAGGAATCCATGCATCCATTTCGTAAGATACGGAAATATTTACATCCTAGCATTCGAGGGAAGCAATTACTCTGCGAAGAAATGGAAAAATTATCTTCTGAAATTCTGGCAATGGAATCACCATTCCTGGTTCCAACCCCGAAGGATCCGCATCAGAAAATCTCCCAGACATTCCTTCCATTTTATGGGTTATATTCTGGGTTCTGCATCTGAAACGGTTGAGACTAAAGCTAGAATGATGGATGATTTACTCGCTACCCATATCACTTTCAGATTATTTCGCCCCGAGATCCCAACTTCCCTTTTGATCCAAGCCTTAGCAAGGGGAGGTTTTTGCAATGGTTTAGGATTCCCTATCAGCCGATCAGCATGGGCTACTTCAACGGATACTGATATTACAAGTAGATTCAATCGTTTATGGAAAAACCTATTCTTCTATTATAGCGGATCATCGGGATTGGACGGTTTGTACAGAATAAGATACATACTTCGATTTTCTTGTGCTAAAACCCTGGCTTGCAAGCATAAAAGTACAATACGTGCTGTTTGGAAGAAATTCGGTTTAAGG------TTCAATCTGAGATATTCCTTAGTA---AAAACC------TATCCGACTCATTTTGGAGAGTATTTGTATAATAGGAGATTTTGGTGCTTGGATGTTAGTCAAACCGATCCTTTAATTTATTCAGTACGTGATAGC---------------------------TATAAATAG------------------------------------------------
>Ophioglossum_austroasiaticum
---------ACGAATGGA------------------ATATCAGATGTGATTGGTGGGTTACGAGTAGGAAGAAGCAGTTTCTCACGG---CAGAGATACTTTCCATATCCCCTCCTTTTCCACGATGATCCTCATGCATTTGCACGTAATCGTTCCTCCGACGAATCGAGT------CCGAAATCAATGGACTATCGGAATAGATTCGGAGGATACAGTATATTAGCAGTGAAGCGATTGATTAGTAGGATGCGTCGACGAATCCTCCTCAGGCCAATTCTTCGA---------------------------AACCACGATCTGGATCAGCCA---------TATACGGATCGG---------TATCTTCACGAAGGTGTGGCAGTAGTATTGGAATTTACTCTCTCGAGT---AACCCAAACCTCTCATCAAGAAGTCTGAGTGGATGGAACTGTATCCGAACCCTCCATTCGATTCCCCTCTTCATGGAGCATAGGTACCTAAATTCTAATCTTGTATTGGATTTGAGAATCCCCTATTTACTTCATACAGAGATTCTTATTCGACTTCTTCGTCGACGGATCAGGGATGTTCCTTTCCTGCATCTACTGGGAACAATCTCTCATAATCTTCAGGATCCCACTTTCCCAAATACTTCCTCA------CTCTCCCCTTGCGTAAAAAACAATAGATTGTTCCTTGTTCTATGGAACTACTATTCTTATGAGTTCGAAGATCTATTAGTTCTTATAGGGAAACGATTTTCTCAATTGCGATCGATTCCTTATATACCCTTGGTTGATCGAATCCATTATCATCGCAGGGTGAAACGTGTT---ATAAGATTATCCTGC---------------------TTACTACCATCAATCACTTTCCCG------ATCAGGAATCCATGCATCCATTTCGTTAGATATGGGAATAATTGCATTCTAGCATCTGAGGGAAGTAATTACTCTGCAAGGAAGTGGATACATTACCTTCTGAGATTCTGGCAATGTAATCACCATTCTTGGTTACGAACCCAAAGGATTCGTATCATAAAATCCTACATAAATTCATTTTTTTTCCTAGGTTATACTCTGGGTTCTCTATCTGAAATGGTTGGAATTAAAGCCAAAACGATGGATAATTTATCCACTACCCATATTACTTTCAGAGTATTATGCCCCAAAGTTCCAACTTCCCTTTCGATTCGATCCTTAGCAAGGGAAGGTTTTTGCAATGGTTTAGGATTCCCTATCAGCCGATCAGCATGGGCTACTTCAACGGATACTGATACTACAAATAGATTCAATCGTTTATGGAAAAACCTATTTATCTATTACAGCGGATCGTCGGGGTTGGGCGGTTTGTACAGAATAAGATACATACTTCGATTCTCTTGTGCTAAAACTCTGGCTTGCAAACATAAAAGTACAATACGTGCAGTTTGGAAGAGATTCGGTTCAAGG------TTCAACCTGAGATACTCCTTAGTA---AATCCT------TATCCGACTCGTTCTGGAAATTATTCGCATAATAAGAGATTTTGGTGCTTGGATGTTAGTCAAAACAATCCTCTAATTCATTCAGTACGTGATAGC---------------------------TATAAATAG------------------------------------------------
>Ophioglossum_californicum
---------ACGAATGAA------------------ATATCAGATGTGATTGGTGGGTTACGAGTAGGAAGAAGCAGTTTCTCACGG---CAGAGATACTTTTCATATCCCCTCCTTTTCCACGATGATCCTCATGCATTTGCACGTAATCGTTCCTCCGACGAATCGAGT------CCGAAATCAATGGACTATCGGAATAGATTCGGAGGATACAGTATATTAGCAGTGAAGCGATTGATTAGTAGGATGCGTCGACGAATCCTCCTCAGGCCAATTTTGCGA---------------------------AACCACGATCTGGATCAGCCA---------TATACGGATCGG---------TATCTTCACGAAGGTGTGGCAGTAGTATTGGAATTTACTCTCTCGAGT---AACCCAAACCTCTCATCAAGAAGTCTGAGTGGATGGAACTGTATCCGAACCCTCCATTCGATTCCCCTCTTCATGGAGCATAGGTACCTAAATTCTAATCTTGTATTGGATTTGAGAATCCCCTATTTACTTCATACAGAGATTCTTATTCGACTTCTTCGTCGACGGATCAGGGATGTTCCTTTCCTGCATCTACTGGGAACAATCTCTCATAATCTTCAGGATCCCACTTTCCAAAATACTTCCTCA------CTCTCCCCTTGCGTAAAAAACAATAGATTGTTCCTTGTTCTATGGAACTACTATTCTTATGAGTTCGAAAATCTATTAGTTCTTATAGGGAAACGATTTTCTCAATTGCGATCGATTCCTTATATACCCTTGGTTGATCGAATCCATTATCATCGCAGGGTGAAACGTGTT---ATAAGATTATCCTGC---------------------TTACTACCATCAATCACTTTCCCG------ATCAGGAATCCATGCATCCATTTTGTTAGATATGGAAATAATTGCATTCTAGCATTTGAGGGAAGTAATTACTCTGCAAGGAAGTGGATACATTACCTTCTGAGATTCTGGCAATGTAATCACCATTCTTGGTTACGAACCCAAAGGATTCGTATCATAAAATCCTACATAAATTCAATTTTTTTCCTAGGTTATACTCTGGGTTCTCTATCTGAAATGGTTGGAATTAAAGCCAAAACGATGGATAATTTATCCACTACCCATATTACTTTCAGAGTATTATGCCCCAAAGTTCCAACTTCCCTTTCGATTCGATCCTTAGCAAGGGAAGGTTTTTGCAATGGTTTAGGATTTCCTATCAGCCGATCAGCATGGGCTACTTCAACGGATACTGATACTACAAATAGATTCAATCGTTTATGGAAAAATCTATTTATCTATTACAGCGGATCGTCGGGGTTAGGCGGTTTGTACAGAATAAGATACATACTTCGATTCTCTTGTGCTAAAACTCTGGCTTGCAAACATAAAAGTACAATACGTGCAGTTTGGAAGAGATTCGGTTCAAGG------TTCAACCTGAGATACTCCTTAGTA---AATCCT------TATCCGACTCGTTCTGGAAATTATTTGCATAATAAGAGATTTTGGTGCTTGGATGTTAGTCAAAACAATCCTCTAATTCATTCAGTACGTGATAGT---------------------------TATAAATAG------------------------------------------------
>Cheiroglossa
---------ACGAATGGA------------------ATATCAGATGGAATTGGTGGTTTATTAATAGGAAGAAGCAAGTTTTCAGGG---CAGAGATACTTTTTATATCCCCTACTTTTCCACGATGATCTTTACGCATTTGCACGTAATAGTTCCTCCGAAGAATCGAGC------CCGAAATCAATGGACCATCTTAATAGATTTGGAGAGTACAGCCTATTAGCAGTAAAACGATCAATTAGTAGGATGCGTCGACGAATATTTATCCGGACAATTATTCAA---------------------------AACCGCGATCTGGATCATCTG---------CATACAGATCGA---------TATCTCTACGAAAGTATGGCAGTGGTTTTGAAAATTGCTCTCTCGAGT---AACTCAAATATCTCATCAAAAAGTCTGAGTGGATGGAACTGTGTCCGAACCCTTCACTCGATTCTTATCTTCATGGAGAATAAGTGCTTACATTCTAACCTTGTATTGGATTTGAAAATCCCTTATTCTCTTCATCCAGAGAATCTTATCCGACTTCTTCGTCGACGGATCAAAGATGCTCCTTTCCTGCATCTACTGAGATCAATCTTTCATAATCTTCAGGATCCCATTTTTTCAAACACTCATCCG------CTTCCTTCTCGCGTAAAAACGAAGAGATTGTTCATTATTTTATGGAACCACTATCTTTATGAGTTCGAAGATTTATTAGTTCTTATAGGGAAAAGGTTTTCTCAATTGCGATCAATTCCTTGTATACCCCTGGTTGATCAAATTCATTCTTATCACAGGGTGGAACGTGTT---AGAAGATTATCCTGT---------------------GTACTACCACCAATAACTCTTCCA------AGCAAGAATACTTGCATTCATTTCGTGAGATATGGGAATACTTATATTCTAGCACCTGAGGGAAGCAATTGCTTAACAAGGAAATGGATACATTATATTATCAAATTATGGCAGTATAATCACCATTATTGGTTTCAACCCCAAAGGATTCGTATAAGAAAATCCTACAGACATTCCTTTTATTTTATAGGTTACACTTTAGGTTCTATATATGAAATCGTTGAAGCTAAAGTCAAAATAATGGATAGTGTACCCACTACGCATATAACTTTCAGAGTATTTTGCCCCAGAATCCAAACTTCCCTTTTAATTCAATTCCTAGCAAGGGAAGGTTTTTGCAACAATTCCGGATTCCCTATCAGCCGATCAGCATGGGCTACTTCAACGGATACCGATATTACAAATAGGTTCAACCGTTTATGGAAAAAGCTATTCCTCTATTATAGCGGATCATTGGAGTTGGACGGTTTGTACAGAATAAGATACATACTTCGATTCTCGTGCGCTAAAACTCTGGCTTGCAAACATAAAAGCACAACACGTGCAGTTTGGAAGAGATTCATTTCAAGG------CTCAACCTTAGATATTTATCAGTA---AAGCCT------TATCCGATTCGTTCTGGAGAGTATTTGCATAATAAGAGATTTTGGTACTTGGATGTTAGTCAAACCAATCCTTTAATTGATTAA------------------------------------------------------------------------------------------------
>Ophioderma
------------NANCGA------------------ATGGAATATAAGATTGGTGGTTTACTATTAGGAAGAAGCAGGGTTTCAGAA---CAGAGATACTTTTCATATCCCCTCCTTTTCCGCGATGATCTTTATGCATTTGCACATAATCGTTCCTCCAAGGAGTCCAGC------CCGAAATTAATGGAT---CCTAATAAATTGGGAGAATACAGTATAGTAGCAGTAAAACGATTAATTAGTAGGGTGCGTCAAAGAATCCTTAGAATACAAAATTTTCAA---------------------------AATTACGAACTGGATCATCCA---------CATAAAGATCGG---------TATTTCTACGAAGGTATGTCAGTGGTGTTGGAAATTACTCTCTCGAGT---AACCACAATCTCATACGAAGAAGTATTAGTGGATGGAACTGTGTCCGAACCCTTCACTCGATTTTTCTCCTAATAGAAAATAAGTGCCTATATTCAAATCTTGTCTTAGATTTTCAAATTCCATATTCGATTCATCCAGAGACTATTATTCGAATTCTTCGTCGACAGATTAAAGATGCTCCTTTTTTACATCTACTGAGATCAATATTCCACAATATT---AATTCCATCCTTTCAAATACTAATCTGCTTTTTCTTTCCCCGCACTTAAAAAAAAATAGATTATTAATTGTATTATGGAACCACTATCTTTATGAGTTTGAAGATCTATTAGTTCTTATAGCTAAAAGGTTTTCTCAATTGCGATCAATTCCTTATATACCTTTAGTTGATCAAATTAATATTGATAACAGGCTAGAACGTTTT---AGTAAATTCTCTTAT---------------------GTATTACCACCAATAAATCTTCTG------ATCAGGAATCCTTGCATTCATTTTGTGAGATATGGAAATCGGTATATTTTAGCACCTGAGGGAAAAAATGGTTTTAAAAGAAAATGGATAAATTATCTTCTCAAATTATGGCAATCTAATCATCATTATTGGCTTAAACCCCAAAGAATTAGTATACGAAAATACTACAGACATTCCTTTTCTTTTATAGGTTACACTTTAGGTTCTCTATTTGAAATAGTTGAAGCTAAAGTAAAAATGATGGATAATTTAACTATTACACGTATTACTTTCAGAGTATTTTACCCCAAAATACGAACTTCCCTTTTAATTCAATTTCTAGCAAAGGAAGGTTTTTGCAACAATTCAGGATTTCCTATTAGCCGATCAGCATGGGCTACTTTATCAGATACTGATATAATAAATAGGTTCAAATTTTTATGGAAAAGACTATTTTTATATTATAGCGGATCGTTGGGGTTGGATGTTTTGTACAGAATAAGATACATACTTCGATTCTCTTGTGCTAAAACTTTGGCTTGCAAACATAAAAGTACAATACGTACAGTATGGAAGAAATTTGGTTCAAGT------TTCAATCTAAAATATTTTTTTGTA---AAACCT------TTGATTACTCGTTATGGAGATTCTTTGCATAGTAATCGATTTTGGTGCTTGGATATTANCCAATCCTATAATTTATTATCTAATTTATTAAAAACGTTAGAATTAATTATTATTGAATTCCATTATAAATAA------------------------------------------------
>Psilotum
ATGAGAACCATAAATAAA------------------ATCTTAGACAAGATTGGTAAAGTCCAAAAGGGAAAAAGT---CTTTTATGG---CAACTG---------TACCCTTTACTATTTCGTGAGGATCTTTATGCAATAGCTTATAATCGTTCGTCTAGTGAATTAAGT------CTGAAATCAATGAAACATCGAGATTCATCTGATAGATACAGTTTAGTCATAATAAAACGTTTGATCAATCGGATACGTAACCAAACGACCTCAAAGTTGCTTTTTCAA---------------------------GGTTCTGATCGAAAAAATTTA---------AAAATAAATCGT---------TCTTTATTTGAAGGTCTAACAGTACTTTTTGAGATGATCATTCCAGTT---GAATCAAGACCCTTAGTGCAATATCAAAGTGAATGGAATAGTCTCCAATCTATTCACTCAATTTTTCTTTTTATGGAAGACAGGTTCTTTTATTCCAATTCTATTTTGGGCTTAAAGATACCTTATTACTTTCATCCGGAAATGATTATTCGACTCTTTCGTCGACGTATCAAGGATGTTTTTTTATTACACTTAGTAAGATTACTATTTCACAATTATCAGAATCCTTTTGTTCCAGAGACATCCTTG---TTTTATTCCCTTAAGGATAGTCAAAAAAGGTTGTCTATTCTTTTACGGAATCATTATTTCTATGAGTTTGAAAATCAATTAGTTCCTTTATGGAAGCGATTCGTCCAGTTGCAATCGCTTTCTCATAGATTTCTAATGGATCAAACAAATCCTCTTTACAAAATGAAACATGGT---TTAGGATCTCTTCAA---------------------CCGTTTCTATCAGAGATCAATTTA------CTTGAAACTCCTTGTATACACTATGTAAGATATGAAAATCATTCTATTATAGCGTTTAAAGGAACTAAATCTATTGTGAATAAATGGATAAAATATCTAGTTGGATTCTGGCAATACAACTATCATTATTGGTTACAACCTTGTCAAATAGATATAAGAAGACCCTCACGTCGTTGTTTCTCTTTTATGGGTTATATCTTGGGTTTTCGATCCAGAATGATAAAGGTTCATACCAAAAGGATAGATGAATCATCTACTACTCATTGTATTATAAAAGAATTCTGTGCTAGTATTCCAACATCATCTTTAATAGAATCTCTAACAAGAGAAGGCTTTTGTGATAGTTCGGGTCGTCCTGTTGGTCGATCAACTTGGACTATTCTAAAGGATGATGATATTTTGAATAAATATCATCAAATATGGGGAGATTTATCTTGCTATTATAGTGGATCATTTAGTAGAGACGGTTTATGGAGAGCCAAATATATACTTCAACTCTCATGTGCCAAGACTTTAGCTCAGAAACATAAAAGCACAACACGTGTAGTTCGAAATCATTTTGGTTTGAAG------TTCATTACAACATTAAACTCAGTTAAAAATCCT------TTTTTCATAGGTTCTCAAGAATATTCACATAGGAAGAATTTTTGGTGTCTAGATATCATCCGAATGAATTCACTAGTTAATTTAATCAATATGAAA------------AAAGAAAGTCTGAGTAGTTCTTAA------------------------------------------------
>Mankyua
---------ACGGATGGA------------------GTCTCAGATAGGATTGATGAGCTACGAAGAGAAAGAAGCAATTTTTCATGG---CATCGACGCTTCTCGTATTTCCCTCTCTTTCATGATGATCTTTATGCAACTGTTCATAGTCGTTTCTCCGGCAAATCGAGC------ATAAAATCAATGGACTATCCGAATCTGCTTGAGAGGTATAGTCTATTGACAATAAAACGATTGATTAATCAGATACGCCGACGAACTCTTCCAAAGCCAGTTTCCAGA---------------------------AAATACAATCAAGGTTTTCTC---------AATATAGATAGG---------TACTTGTTCGAAGGGATGACAGCGGTATCAGAAATGATTTTTTCAGTT---AAACCACAATTTTCCTTCGAAAACACAAATGAGTGGAATGACATTCAATCCGTTCATTCAATTCCACTTTTTATGGAACACAAATTTTTTCATTTGAATCATACATTGGATTTAAGAGTCCCTTATCCCCTTCATCCAGAGATTCTTATTCGGCTTCCTCGTCAACGAATTAGAGATGTTACGTTTCTGCATTCATTGAGATTAATTCTTCATAACCATTCAAATACCATTGTTCCGAATACCTCTTTA------AATGCTCCTTTTAGGGAAGACAAAAGGTTATTCATTATTCTGTGGAATCACTACCTTTATGAGTTTGAGGACCAACTGGTTTCTATAGGAAAACGATTCTCTCAGTTGCGACCAATTCCTTATATACCTTTGGTTGATCGAAGCCATTTTTTTCACAAAATAAAATATGGT---ATAAGATTCTCCTGG---------------------GTATTACCACTGAGAATTTCTTTG------ATTAAGAATCCATGCGTTCACTATGTAAGATATGGAAATCATTGTGTTCTAGCTTTGGAGGGATCTAAATCCTTTGCAAGAAAATGGATGCATTATCTTATAAGATTATGGCAATATAATTACCATTCTTGGTTTCAACCTCAGAGAATCTCTTTTGGAAAATCTTCCAAATGTTGCTCTTATTTTCTGGGTTATATCCCAGGCTTTCGATCTAAAGCGATTCAAGTTAAAGTGAGAATGATGGATAGTTTGCTCATTGCCCGTTTAATTTTTGAAGAATTTTGTCCCAACATTCCCATTTCTTTTTTAACTAGATGTTTAGCAAGAGAAGGTTTTTGCGATAGTTCAGGATATCCCATTAGTCGATCAGCCTGGACTACTTCAACAGACGATGATATTACAAATAGATTTAATCGTGTATGGAAAAGTTTTTCTCTGTATTACAGTGGACCATTTAATACGGATGGTTTGTACAGAGTCAAATATATACTTCAATTCTCATGTGCTAAGACTCTGGCTTGTAAACATAAAAGTACAATACGTACAATTTGGAAAAAATTTGGTTCAAAG------TTGGTCATGCGATTTTTCTTAATAAGGAAACCA------GGTTTAACCTGTTCCAAGAGGCATTTTAATAAGGAAAGATTTTGGTGCTTGGATGTTATTCAGACCAATCCACTGATTGATTCAGCACAAGAGTTA---------------------------------TGA------------------------------------------------
>Helminthostachys
---------ACGAGTAGA------------------ATCTCAAATAGGATTGATGAGTTACAAATAGGAGGAAGCCCTATTTCATGG---CAGCGACGCTTCTCATACCCTCTCCCCCTTCATGATGATATTTATGCAATTGCCCGTAATCACTTCTTCGAGAAGTCAAGC------CTGAAATCAATGGACCATCCGAATCTATTCAAGAGGTATAGTCTATTGGCAGTGAAACGATCGATTAGAGGGATACGTCGGCAAACCATTCTAAGTCCAATCCTTCGA---------------------------AATCACGATCAAGATTCTTTC---------AACATAGATTGG---------TATTTGTCCGAAAGCCTGGCAGTGGTCTTAGAAATTACTCCTTCGATT---AAACCACAACCTTTACCAAAAGATATGAGTGGATGGAACGGTACTCGATCCATTCATTCGATTCCTCTCTTTATGGAGGACAAGTTCCTCCATTCTAATCACATACTGGATTTGAAAGTCCCTTATTATCTTCATCCAGAAATCCTTATTCGACTTCTTCGTCGACGGATAAGAGATGCTCCTTTCCTGCATTTATTGAGACTAATTTCTCACAATCGGCAGAATACTGTTGTTTCAAATATCCCTTCG------TCCTCTACCTCTGGGGGAAAGAATAGTTTGTTTATTGTTTTGTGGAATTTTTACTCCCACGATTTCGAGGACCAATTAATTCTTCTGGGGAAACGATTTTCTAAGTTGCGATCAATTCCTTACACGCCCTTGGTTGATCAACCTCATTTTTTTTGCGAAAGGGGACGCGTA---ATAAGATTTTCCCGG---------------------TTATTACCTTCAAGAAATTCTCCG------ATTAGGAATTCCTGCATTCATTATGCGAGATATGGAAATCACTGTATTCTAGCTTCTGAGGGAACCATTCTCTCCACAAGGAAATGGATACATTATATTATGAGATTATGGCAATATAATTACCATTTCTGGGTTCAACCTCGAGGAATACGTCTCAGAAAATCTTCCAAACATTGCTCTTATTTCTTAGGCTATGCCCTGGGCCTCCGATCTGAAATGGTTGAGGTTAAAGCCAGAATGATAGATTATTCACCCATTACCCGTCTCACTTTCAGAGTGTTTTGCCCCATAATTCCAGCCTCCCCTTTAACTAAATCCTTAGCAAAGGAAGGTTTTTGCGATGGTTCAGGACGTCCCATCAGTCGATCAGCCTGGACTACTTCAACAGATGATGATATTACAAATAGATTTAATCATGTATGGAGAAGTTTATCCCTCTATTACAGTGGCTCGTTCGGTGTAAGCGGTTTATACAAAATAAGATATATACTCCGATTCTCATGTGCTAAGACTCTAGCTTGTAAACACAAAAGTACAATACGTGCAATCTGGAAGAGATTCGGCTCAAGG------TTTATCCTTAGATCTTTCCCAGTA---AAACCT------AGTCTGACTCGTTCCGGGGAATATTCACATAGGGAAAGATTCTGGCGTTTAGATGTTATTAAAACTAATCCACTGATTGATTCGATGCAAGAGAGC---------------------------TATGAGTAG------------------------------------------------
>Dryopteris
ACGAAAATAACTTCTGGATCCCCTCCTAAATTTGATGTGTCACAGAGAATCGGAGGGCTTGGCATTAATCAAGACTGTTTCTTATAT---------------CTATTTCTTCTTCTATTTAGAGATAATTTTTATTCAATCGCTTGTAAGTCTTGTTTAAATAGACAAGGC---------------ATTGATTTA------ATCTTCGGGGCTTGTAGTGCAATATCAACAAGGCGTTTAATTGATAGTGTGCGTCACCAAGATTATTCAGAGATTTTCTATTCA---------------------------GAATTTAGCAGTCGGCTT------------AATATGGATTTGTATCTCCACGTACTTTTACAAACGATATGTCTAATTTTGGGAATACCTCTTTCGCGT---------CAGCTAGCCGCTGAAACAAATAACAATTCAAAAATTTCGCAGTCTACTCATTCAATATTTTTATTTCTGGAAGATAGATTACCAAAATCTAGCCACGTTTTAGAGATCGAGATGTCACAGAATCTTCATCTAGAAACTCTAGTTCGCTTGTTTCGTCGACGAATTAAAGATGTTTCATTCCCACATCTACTAAGGATAGCTACTCACGCGTACGAAACTTCGTGTGGAAAATTTATTCAATTT---CGGTCTTGGAAACGAAGAGAACGGAGAAGTATTGAAATGCTACTCCAAAATTTTTACACTTACGAAATCGATTCGATATTGTTAATTTCATGGACGCGAATGCGTAAGTTGCAACCG---AGATATTTTGCATCTCCCGATCGAAATAACGTGATTAGAAAGAAGAAATTTGTTTCCAAATGTAATTCTCAA---------------------TTAGATGCAATAGGCACCAACCGCTGCCTCATCCGAAGCTTGTGCATTCACCTCGGAAGATATGAAAACAAATCTATTATAGTTTTTCATGGAACCCACTATTTTGTAAAAAAATGGATTCGTTATATTTCAACATCTCTTAAATCTCACTTTCATTATCCAACTGAATTTATCCAAATACGTAGCGATTTGCTATCTACCAGTTGTGTTTTATTCCTGGGTTACATGTCAGCTATTCAGTCAGTATCAAAAGACGTCCAGATTGAAACCATGTTGGGTTCCTGCAACAGCATTTCGAGTGGGAAAAAAACTTATCCCAGGATTCCTATTTTGCAGCTAGTTAAACTTTTGGAGAAAGGGAAGTTCTGCGATAGTGACGGATATCCGGTTAGTAAATTAGCCTGGGCTGTGTTATCAGATGATGACATCTTGAACAGATTTATAAAAATTTGGAATACTTTTTCCTTGTATCACAGTGCCTCAATAAATCGAGATGGATTGCGTAGATTGAGATATATACCACGACTTTCACGTGATAGTACGTTAGCGGGTAAACGTAAGAGTACGATACGTCTTCCACGACGTAGATTTGACCTAGAA---------------------CTACCAAAAGTGGTCCCC------GCGTATAGCAAGTTCAATTCTTCCGAAATGAATCGAAGGGTTTGGCATTTAAACCTAATTCGATCTGTTTCATTAACATTTGTTTCATCGGAAATACAA------------------------GTCCAATAA------------------------------------------------
>Ginkgo
---------ATGGATAAG------------------TTCAAA------------------AGAGACGGAGAAGAATATATATCCTAT---CAACGACGTTTTTTATATCCACTCCTTTTTCAGGAGGATCTTTACGCAATTGCTTATGATCATTATTTCAATAGATCGAGT---TGCTTCGAACCGATGGAAAATTCAAGTTCCAACGATCGATTTAGTTTCCTAACTGTAAAACGTTTGATTAGTCGAATACATCAACAGAATGATTTAATCATTTCATTTTTG---------------------------AATTGCGATCAAAATCCATTTGTTGGTCACAACAGCAGTTTCTATTCTGAATTGGTACTAGAAGGTCCGACAGTGGTTCTGGAAGTTCCGTTCTTGATG---CGATCGAAACATTCTCTAGAAAAAAAGAATGAATGGAAGAGTTTCCGATCTATTCATTCGATATTTTCCTTTATGGAGGACAAATTTCCACATCCCAATTCGATCTCGGATATGCGAATACCCCACTCTATTCATTCGGAAATTTTTATTCGAACCTTTCGTCGCTGGGTTCGAGATGCTCCTTCTTTACACTTATCACGATCTGTTCTCCACGAACATCGGAATAGTTCG---GAGAATTTGTATAAATCGATTCTCATCGCTCCGGAAGGAAATACAAAGTTCTTTCTGTTTCTGTGGAATTATTATGCTTATGAATGTGAATCTCTCCTAGTTCCCCTTCGGAAACGATCTTCTCATTCACGATTGTTGTCCTATGGAGCTTTTCTCGAGCAAATTCATTCTTATCGAAAGATCGAACATATT---GTCATATTTTCCCGT------------------CGTAATTTAGCAAAAAGTATCTGGTCT------TTGAAGGATTCTTCCATTTCTTATGTAAGGTATGGGGAAAGATCTATTATGGCTCTGAAGGGTGCTCACTCCCCAGTCAGGAGATGGAGATATTATCTTTCAATTTTTTGGCGATGTTATTTCCATTTCTGGTCCCAACCGTATAGGATACGGATCGATGAATTATCCAATAATTGTTCTTCCTTTTTAGGCTATTTCCTGGGCGTTCGAATGAATACTTCCGTGGTTAGGATCAAAATGCTAGATGATTTATTCATTACCGATCTTATTACCAATGAATTTGATTCAATAGCTCCGATTATACCTCTGATTGGATTATTGGCTAAAGAAAGGTTTTGTGACATTTCAGGGCGTCCAATTAGTAAATTGGCTTGGACCGGTCTAAAAGATGATGATATTCTTGATCGATTCGATCGAATTTGTAGAAACATTATTGATTACTACAGTGGATCTTTCAATAAAGATGGTTCATATCGGATGAAGTATATACTCCGACTTCCATGTGCTAAAACTTTAGCCTGTAGACATAAAAGTACGATACGTGTAGTTTGGGAAGAATTCGGTTCGGAA------CTATTTACGAAATCGTTCCCCAAAGAGGGAGAATTAATCTCTCCGTTCTTCTCAAAGACCTGCTCACAGAGAAAACGAATTTGGCATTCAGATATTCTCCGGATAAATCTCCCGGCCAATTTTTGGCAAAATAAACGTAATAGACAAATTGAAACCCTATTTGGCCTATGA------------------------------------------------
>Huperzia
---------ATGGCTTGG------------------GTTTTAGCCAGGATTGATAAGCTACGAATGAATCAAACAAATATTTTCTGG---CAAAAACGCTTTTTGTATTTACTTCTTTTCCAAGAGGATATTCACGCAATTGCTTGCAATCGTTTTTCAAAAAAAAAGAATTGNGGTCCAAAAAAAATTGACGATTCAAGTCTCAACAATCATTTTAGTTTCATAACTAGAAAACGTCTAATCAGTAAGATACGTCAACAAAACCTTTTAGAAACTTTAGCCTTATGGATAAATAAATATTTAAGCGGGGGAGGACATAATAAAAAAAACCAA---------TCCTTTGATTACTGTATCAATTATTACTTTGAATCAATCCGAGAAGTCCTGACCTCAGTTTTGCAAATTGTACAATTACAACCCTTGCTAGAAGAAATTAATGAATTTAATAGTTTTCAATCTATTCATTCCATATTCCCTTCTATGGAGGACCATTTTTCACATCGTCATCATTTCTCAGATATAAAAATACCTTATTTTATTCATCCAGAAATTCTTATACGAATTTTTCGTCGACGAATTCAAGATGCTCCTTTTTCACACTTATTACGATTTGTTTTTCACGAGTATCAAAATATCATTGTATTAGATAAATCCATT------CCTCTATCATGGAAAGAAATAAGTAAATTATCCACATTTTTATGGAATTATTATGTCCACGAATTTGAATCCACTTTGGTTTCTCTTTGGAAACGAACTTTCCATTTCAATTCGTTCCCCTACGGAGCTTTACTCGATCGAACCCAATCTATTCGGAAAGTTAAGCATATA---GAAAAACTACCACATTTTAAGAAGTCACCACGGATCATTATTTTATCAGGGAATATCCCCCTATGCGTAAAAAAATACTCCATTCATTATGTGAGATATGAAAATAATCTTATGATAGCTTTAAAAGGTACTAAATTTTTGGTCCATAAATGGAAATGTTATATAATAAGATTTTGGCAATATTATTTTCATTGTTGGTTTAAACCATGCAGGGTATCTCCAAGAGAATCATCCAAAGAGTGTCTGACTTTTCTGGGTTATATTCTTGGTATCCGGCCTCAAATTATTGTGGTTCAAGCCAAAATGATAAATAATTTACCTATTACTAGTATTATTAGCAAAGAATTATGTGCTATAATTCCGGTTTTCCATTCAATTAAATTATTAGCTAGAGAAAAATTTTGTAACACTTTGGGACATCCAATTGGTAAATTAGCTTGGACTACTTCTGAAGATGATGACATTCCTAACCAATTTAATCACATTTGGAAAAATATTTTCTATTATTATAGTGGGTGCCTAAATAGGAATGGCTTGTATCAAATACAGTATATACTCCGATTTTCATGTGCAAAAACTTTGGCTTGTAAACATAAAAGTACGATACGTGTCGTATGGAAAAAATATGGTTCAAGAAGACTATTTCCAAGATATTCATCTTACAAAGAACGGGAA------TCCCCGTTTCTTTCCAGGGTTTATTCCCATAAAAAAAGATTCTGGTATTTAGATGTTATTCAAGTAGATTTTATAGCAGACTCATTGCAGAAGGGGAGAATACCCGAATTCAAAACTAATTTTACTAACAAGAAGCTTATTAAGCAATTGCCGGAACAAACTCAATATGATTCTGTANNA
>Botrypus
---------ATGAATGGA------------------ATCTTGGATAAGATTGGTAGGTTACGAAAAGGAATAAGCAATATTTCATGG---CAGCGACGCTTCCCATATCCCCTTCTCTTTCATGATGATCCTTATGCAATTGCTTGTAATCGTTCCTACGAGAAATCAAGC------CTAGAATCAATGGACCGTACGAATCTATTCGAGAGGTATAGTCTATTGGCAGTGAAACGATTGATTAGTAGGATACGTCGGCGAACCATTCTAAGGCCAATCCTTCGA---------------------------AATTATGATCAAGATTCTCCC---------AACACAGATTGG---------TATTTGTCCGAAGGTCTTGCAGTGGTATTAGAAAGTACTTTTCCGATT---AAATCACAAAATTTATCGAAAGGTATGAGTGGATGGAACGGCATCCGATCCATTCATTCGATTCCTCTTTTTATGGAGGACAAGTTTCTACATTCTAATCACGTATTGGATTTTGGAATCCCTTATTCCCTTCATCCAGAGATTCTTATTCGACTTCCTCGTCGACGGATCAGGGATGCTCCCTTCCTGCACCTGTCGAGATTAATTCTCCATAATCATCAGAATTCCATTGCTCCAGATATCTCTCCG------TCTTCCCCTTCTGGGAAAAATAATAGGTTGTTCATTCTTTTACGGAATCATCATCTTTATGAGTTTGAGGACCAATTAGTTTCTATACGGAAACGATTCTCCCAATTGCGATCGATTCCTCACGTATCTTTGGCTGATCGGATTCAACCTTCCCACGGAATGGAACGTGGT---GTAAGATTCTCCCGT---------------------GTATTATCACCAAGAATTTCTCCG------ATTAAGAATCCCTGTATCCATTATGCAAGATACGGGAATCACTGTGTTATAGCTTCCGAAGGAACTAATTCCTCTGCGTGGAAGTGGATACATTATATTATGAGGTTATGGCAGTATAATTACCATTCTTGGTTTCAACCTCGAAGAATATGTCTCAGAAAATCCTCCAGACATTGCTCCTACTTTCTAGGCTATATCTCGGGTTTCCGATCCAAAATGTTCGAGGTTGGGGTCAAAATGGTAGATGATTTACCCATTACCCGTCTCGTTCTCGTAGGATTTTGCTCCAGAATTCCAACTCCCTTTTTAATTCAATCCCTAGCAAGGGAAGGTTTTTGCGATGGTTCGGGACGTCCCATTAGTCGATCAGCCTGGACTACTTCGACAGATGATGATATTCCAAATAGATTCGATCATGCATGGAGAAATTTATACCTTTATTACAGTGGATCGTTCAATAGGGATGGCTCGTACAGAATAAGATATATACTTTGATTTTCATGCGCTAAGACCTTAGCTTGCAAACACAAAAGTACAATACGTGCAGTTTGGAAGAGATTTGGTTCAAGG------TTTACCTTGAGATCTCTCTCGGGA---AAGCCT------GATCCAACTCGTTCCGGGGAATATTCGCATAGGGAGAGATTTCGGTGCCTAGATGTTATTCAAACTAATCCACTGATTGATTTGGTACGGGAGAGC---------------------------CATGAGTAG------------------------------------------------
>Rhizoglossum
---------ACGAATGGA------------------ATATCAGATGAGATTGGTGGGTTACGAATAGTAAGGAGCAGTTTTTCATGG---CGGAGGTACTTTCCATATCCCCTCCTTTTCCATGATTCTATTTATGCATTCGCACGTAATCGTTCCTCCGAAGAATCGAGC------TCAAAATCAATAGACTATATTAATAGATTCGGAGGGTACAGTCTATTAGCAGTAAAACGAGCAATTAATAGGATGCGTCGACAAATTATTCTCGGGCCAATTCTTCGG---------------------------AACCGTGATCTGGATCATCCA---------CATAAAGATCAG---------CATCTTTACGAAGGTATGGCACTGGTATTGGAAATTACTCTCTCGAGT---AATCCAAACCTCTTATCAAGAAGTCTGAGTGAATGGAACTGTATCCGAACTCTCCACTCAATTCCTCTCTTTATGGAGGATAAGTATCTGTATTCCAATCCTGTACTATATTTGAGAATCCCTTATTTCCTTCATCCAGAGATTCTTATTCGACTTCTTCGTCGACGAATCAGAGATGCTCCTTTCCTGCATCTACTGAGATCTATTTCTCATAATATTAAGGATCCCACTTATTCGAAAAACTATCGG------CTTCCTTCTCGCGTAGAAAAAAATAGATTGTTCCTTGTTTTATGGAACTACTATATTTATGAGTTCGAAGATCTATTGGTTCTTATAGGGAAACGATTCTCTCAATTAAAATCAATTACTTATATACCCTTGGTTGATCGAATTCATTCTTATCGCAGAGTGAACCGTATT---ATGAGATTATCCTGC---------------------GTACTACCATCAATAGTTTTTCCG------ATCAGGAATCCATGCATTCATTTCGTTAGATATGGAAATATATACATCCTAGCATCTGAGGGAAGCAATTACTCCGCGAGGAAATGGATAAATTATCTTCTGGGACTATGGCAATATAATCATCATTCTTGGTTCCAACTCCGAAGGATTCGTCTTATAAAATCCTACAGACATTTCTTTTATTTCCTAGGTTACACTCTGGGTTCTCTATCTGAAATGGTTGAAGCTAAAGCCAAAATGATGGATAATTTACCTACTACCTATATAACTTTCAGAGTATTTTGCCCCAAAATACCAACTTCCCTTTTAATTGAATACTTAGCAAGGGAAGGTTTTTGCGATGGTTCAGGATTTCCTATCAGCCGATCAGCATGGGCTACTGCAACGGATACTTATATTACAAATAGATTCAATCGTTTATGGAAAAACCTATTTATCTATTATAGCGGATCGTCGGAGTTGGATGGTTTGTACAGAATAAGATACATACTTCGATTCTCTTGTGCTAAAACTCTGGCTTGCAAACATAAAAGTACAATACGTGCAGTTTGGAAGAGATTTGGTTCAAGG------TTCAACCTG------AGCTTAGTG---AAACCT------TATCTGATTCGTTCTGGAGATTATTTGCATAATAAGAGATTTTGGTATTTGAATGTTAGTCAAATAAATAACTTAATTCATTCAGTACGCGATAGC---------------------------TATAAATAG------------------------------------------------
>Sahashia
---------ATGAATGGA------------------ATCTTAGATAAGATTGGTAGGTTACGAAGAGGAAGAAGCAATATTTCATGG---CAGCGACGCTTCCCATATCCCCTTCTTTTTCATGATGATCTTTATGCAATTGCTCGTAATCGTTCCTGCGAGAAATCAAGC------CTAGAATCAATGGACCATCCGAATCTATTCAAGGGGTATAGTCTATTGGCAGTAAAACGATTGATTTGTGGGATACGTCAGCGAACCATTCTAAGGCCAATCCTTTGA---------------------------AATTATGAGCAAGATTATCTC---------AACACAGATTGG---------TATTTGTCCGAAGGTCTTGCAGTGGTATTGGAAAGGACTTTTCCGATT---AAATCACAAACTTTATCGAGAGGTATGAGTGGATGGAACGGCATCCGATCCATTCACTCGATCCCTCTCTTTATGGAGGACAAGTTTCTACATTCTAATCACGTATTGGGTTTGGGAATCCCTTATTCCCTTCACCCAGAGATTCTTATTCGACTTCCTCGTCGACGGATCAGGGATGCTCCTTTCCTGCATTTGTCGAGATTAATTATCCATAATCATCAGAATTCCATTGCTCCAGATATCCCTTCG------TCTTACCCTTTTGGGGAAAAGAATAGGTTGTTCATTCTTCTATGGAATCATTATATTCATGAGTTTGAGGACCAGTTAGTTCCTATATGGAAACGATTCCCCCAATTGCGATCGATTCCTCATGCATCTTTGGTTGATCGGCCTCACTCTTCCCACGAAGTGGAACGTGGC---GTAAGATTCTCCCGG---------------------ATATTACCACCAAGAACTTATCCG------ATTAAGAATCCCTGTATCCATTATGCAAGATACGGGAATCACTGTATCATAGCCTCTGAGGGAACTAATTCCTCTGCGAAGAAATGGATACATTATATTCTGAGATTGTGGCAGTATAATTACCATTCCTGGTTCCAACCCCGAAGAATATGTCTCAAAAAATCCTCTAGACATTGCTTCTACTTCCTAGGCTACATCTCGGGTTTCCGATCCAAAATGATTGAGGTTGGGGTGGAAATGGTAGATGATTTACCCATTACCCGTCTCATTATCGTAGGATTTTGCCCCAGAATTCCAACCTCCTCTTCAATCCAATCTTTAGCAAGGGAAGGTTTTTGCGATGGTTCAGGACGTCCCATTAGTCGATCAGCCTGGACTACTTCAACAGATGATGATACTCCAAATAGATTCGATCGTGTATGGAGAAATTTATCCCTCTATTATAGCGGATCGTTCAATAAGGACGGCTTGTACAGAATAAGATATATACTCTGATTTTCATGCGCTAAGACCTTGGCTTGCAAACACAAAAGTACAATACGTGCAGTTTGGAAGAGATTTGGTTCAAGG------TTTACCCTGAGATCTCTCTCGGGA---AAGCCT------GGTCCAACTCGTTCCGGGGAATATTCGCATAGGGAGAGGTTTCGGTGCTTGGATGTTGTTCAAACCAATTCACCGATTGATTCGGTACGAGAGAGC---------------------------TATGAGTAG------------------------------------------------
