# Supplementary material for: Organellar phylogenomics of Ophioglossaceae fern genera
Source: Front Plant Sci. 2024 Jan 15;14:1294716. doi: 10.3389/fpls.2023.1294716 (PMC10823028; doi:10.3389/fpls.2023.1294716)
Supplement: Supplementary file 3 [file DataSheet_3.zip › Supplementary file S2/cpDNA_CDS/ndhA.fas.nt.cleanup.aln]

>Holubiella
ACGATAATTGATGCAACGGATTCTGAAGGACGAATTTTCGGTTTATTCCATTCATTGGGGTTTTCAAAACATTCTCTCGATTCCATTTGGATCCTAGTATCTATCCTGACCCTCCTATTAGGAGTTACGATAGGAGTATTAGTAATTGTGTGGCTCGAGCGTAAGATATCGGCAGGGATACAACAGCGTATCGGACCCGAATACGCTGGTCCTTTGGGAATTATTCAGGCTTTGGCGGATGGGATAAAGCTCCTGTTGAAAGAAGATATCATTCCAGCTGGGGGGGATACTTGGTTATTCAATACCGGACCAGCCGTGGTAGTTACACCCATTTTTTTAAGTTGTTTAGTAGTACCATTTGGAGAACATATTATTCTAACCGATTTGGGTATAGGTATTTTTTTCTGGGTCGCTGTTTCAAGTATTGCTCCCCTCGGTCTTCTCATGGCAGGGTATGGATCGAATAATAAATATTCCTTCCCGGGTGGTCTTCGAGCTGCTGCTCAATCTATCAGTTACGAAATCCCCTTAGCTCTATGTGTATTATCCATATCTCTACTATCTAATAGTTCAAGTACAGTTGATACGGTTGAGGCACAGTCCAAATACGGCATTTTGGGATGGAATTTGTGGCGCCAACCTATAGGTTTCATAGCCTTTCTTATCTCCTCCCTAGCGGAATGTGAAAGATTGCCTTTCGATTTACCGGAAGCGGAGGAAGAATTGGTAGCAGGTTATCAGACCGAATACTCAGGTATAAAATTTGGCTTATTCTACGTTGGTTCTTACTCGAACCTATTAGTTTCTTCATTATTTGTAACAGTCCTTTACTTGGGCGGATGGGATCTCCCGCTTTCA------TTGCCGCCAATCCTCGATCATATT------ACTTGGGGTTTCGATGATGGGACTTCC---GAAGTACTCAATATTGTAATAGGTGTTATTATTACATCAGCCAAAGCCTTTTCCTTCACATCCGTTTCCATTATGGCAAGGTGGACATTACCTAGGGTACGGATGGATCAATTATTAGATCTTGGTTGGAAATTCCTTCTACCCGTTGCTCTGGGGAATCTATTGCTGACGGCTTCGTTCCAACTTCTATTATTGGAATGA
>Botrychium
ACGGTAATTGATGCAACGGATTTTGAAGGACGAATTGTCGGTTTATTCCATTCATTGGGGTTTTCAAAACATTTTCTCGATTCCATTTGGATCCTAGTATCCATCCTGACCCTTATATTAGGAGTTACAATAGGAGTATTAGTGATTGTGTGGCTCGAGCGTAAGATATCGGCGGGGATACAACAGCGTATCGGACCCGAATACGCCGGTCCTTTGGGAATTATTCAGGCTTTGGCGGATGGGATAAAGCTCCTGTTGAAAGAAGATATCATTCCAGCTGGGGGAGATACTTGGTTATTCAATACCGGACCAGCCGTGGTAGTTACACCCATTCTTTTGAGTTGTTTGGTAGTACCATTTGGAGAACATATCATTCTAACCGATTCGGGTATAGGTCTTTTTTTTTGGATCGCTGTTTCAAGTATTGCTCCCCTCGGTCTCCTTATGGCAGGGTATGGATCGAATAATAAATATTCTTTCCCGGGTGGTCTTCGAGCTGCTGCTCAATCTATCAGTTACGAAATCCCCTTAGCTCTATGTGTATTATCCATATCTCTACTGTCCAATAGTTTAAGTACGGTTGATACGGTTGAGGCACAGTCCAAATACGGCATTTTGGGATGGAATTTGTGGCGCCAACCCATAGGTTTCATAGCCTTTCTTATCTCTTCCCTAGCGGAATGTGAAAGATTGCCCTTCGATTTACCGGAAGCGGAGGAAGAATTGGTAGCGGGTTATCAGACCGAATACTCGGGTATAAGATTCGGCTTATTCTACGTCGGTTCCTACTCGAACCTATTAGTTTCTTCATTATTCGTAACAGTTCTTTATTCGGGCGGATGGGATCTCCCGCTTCCA------CTGTCGCCAATCCTCGATCATATT------ACTTGGGGTTTCGATAATGGAACTTCC---GAAGTACTCAATATTGTAATAGGTGTTATTATTGCATCAGCCAAAGCCTTTTCCTTCACATCCGTTTCCATTATGGCAAGGTGGACATTACCTAGGGTACGAATGGATCAATTATTAGATCTCGGTTGGAAATTCCTTCTACCCGTTGCTCTGGGAAATCTATTGCTGACGGCTTCGTTCCAACTTCTACTATTGGAATGA
>Japanobotrychium
ACGATAATTGATGCAACGGATTCTGAAGAACGAATTGTCGGTTTATTCCATTCATTGGGATTTTCAAAACATTCTCTCGATTCCATTTGGATCCTAGTATCTATCCTGACCCTACTATTAGGAGTTACAATAGGAGTATTAGTGATTGTGTGGCTCGAGCGGAAGATATCGGCGGGGATACAACAGCGTATCGGACCCGAATACGCCGGTCCTTTGGGAATTATTCAGGCTTTAGCGGATGGTATAAAGCTACTGCTGAAAGAAGATATCATTCCAGCTGGGGGGGATACTTGGTTATTCAATACCGGACCAGCCGTGGTAGTTACACCCATTTTTTTAAGCTTTTTGGTAGTACCATTTGGAAAACATATTATTCTAACCGATTTGGGTATAGGTATTTTTTTTTGGGTCGCTGTTTCAAGTATTGCTCCCCTCGGTCTTCTTATGGCAGGGTATGGATCGAATAATAAATATTCTTTCCTGGGTGGTCTTCGAGCTGCTGCTCAATCTACCAGTTACGAAATTCCCTTAGCTCTATGTGTATTATCCATATCTCTACTATCTAATAGTTTAAGTACAGTTGATACGGTTGAGGCACAGTCCAAATACGGCATTTTGGGATGGAATTTGTGGCGCCAACCTATAGGTTTCATCGTCTTTCTTATCTCTTCCCTAGCGGAATGTGAAAGATTGCCCTTCGATTTACCGGAAGCGGAAGAAGAATTGGTAGCAGGTTATCAGACCGAGTACTCAGGTATAAAATTTGGCTTATTCTACGTTGGTTCCTATTTGAATCTATTAGTTTCTTCATTATTTGTAACAGTTCTTTACTTAGGCGGATGGGATCTCCCGCTTTCA------TTGCCGCCAATCCTCGATCATATT------ACTTGGGGTTTCAATAATGGGACTTCC---GAAGTACTCAATATTGTAATAGGTGTTATTATTACATCAGCCAAAGCCTTTTCCTTCACATCCGTTTCCATTATGGCAAGGTGGACATTACCTAGAGTACGGATGGATCAATTATTAGATCTCGGTTGGAAATTCCTTTTACCCGTTGCTCTGGGTAATCTATTGCTGACGGCTTCGTTCCAACTTTTATTATTGGAATGA
>Sceptridium
ACGGTAATTGATGCAACGGATTCTGAAGGACGAATTGTCGGTTTATTCCATTCATTGGGGTTTTCAAAACATTCTCTCGATTCCATTTGGATCCTGGTATCTATCCTGACCCTCCTATTAGGAGTTACAGTAGGAGTATTAGTAATTGCGTGGCTCGAGCGTAAGATATCGGCGGGGATACAACAGCGTATCGGACCCGAATACGCCGGTCCTTTGGGAATTATTCAGGCTTTGGCGGATGGGATAAAGCTCCTGTTGAAAGAAGATATCATTCCAGCTGGGGGGGATACTTGGTTATTCAATACCGGACCAGCCGTGGTAGTTACACCCATTTTTTTAAGTTGTTTGGTAGTACCATTTGGAGAACATATTATTCTAACCGATTTGGGTATAGGTATTTTTTTCTGGGTCGCCGTTTCAAGTATTGCTCCCCTCGGTCTTCTCATGGCAGGGTATGGATCGAATAATAAATATTCTTTCCCGGGTGGTCTTCGAGCTGCTGCTCAATCTATCAGTTACGAAATACCTTTAGCCCTATGTGTATTATCCATATCTCTACTATCTAATAGTTCAAGTACAGTTGATACGGTTGAGGCACAGTCCAAATACGGCATTTTGGGATGGAATTTGTGGCGCCAACCTATAGGTTTCATAGCCTTTCTTATCTCCTCCCTAGCGGAATGTGAAAGATTGCCCTTCGATTTACCGGAAGCGGAGGAAGAATTGGTAGCAGGTTATCAGACCGAGTACTCAGGTATAAAATTCGGCTTATTCTACGTTGGTTCCTACTCGAATCTATTAGTTTCTTCATTATTCGTAACAGTCCTTTACTTGGGCGGATGGGATCTCCCGTTTTCA------TTGCCGCCAATCCTCGATCATATT------ACTTGGGGTTTCGATAATGGGACTTCT---GAAGTACTCAATATTGTAATAGGTGTTATTATTACATCAGCCAAAGCCTTTTCCTTCACATCCGTTTCCATTATGGCAAGGTGGACATTACCTAGGGTACGGATGGATCAATTATTAGATCTCGGTCGGAAATTCCTTCTACCCGTTGCTCTGGGGAATCTATTGCTGACGGCTTCGTTCCAACTTCTATTATTGGAATGA
>Haukia
ACGGTAATTGCTACAACGTATTTTAAAGAACGAATCGTCGATTTGACCAATTTTTTTAAATTTCAAAACTATTTGATCGATTCATTTTGGATAATAATATCCATTCTGACTCTTTTACTGGGAGTTACAATGGGAGTATTGGCGATTGTGTGGCTCGAGAGAAAGATATCGGCGGGGATGCAGCAGCGTATCGGACCGGAACATGCCGGTCCTTTAGGCATTCTCCAAGCTCTGGCGGATGGAACAAAGCTTCTTTTGAAAGAAGATATCGTTCCAGCTGGAGGAGATACTTGGTTATTCAGGACCGGGCCAGCCGTGGTTGTTATACCCATTTTTTTAAGTTGTTTAATAATCCCTTTCGGAGAACATATAATTTTATCCGATCTAGGTATAGGTATTTTTTTCTGGATCGCTGTCTCAAGTATTGCCCCCCTCGGTATCCTCATGGCGGGATATGGTTCTAATAATAAATATTCCTTCTTGGGCGGTCTTAGAGCCGCTGCTCAATCCATAAGTTACGAAATTCCCTTAGCACTTTGTGTATTATCCATATCTCTACTGTCCAATAGTTTAAGTACAGTTGAGATTGTTGAAGCACAGTCTAAATATGGTGTTCTAGGATGGAATTTGTGGCGTCAACCCATAGGTTTCATAGCTTTTTCTGTTTCTTCCCTAGCAGAATGTGAAAGATTGCCTTTTGATCTACCTGAAGCCGAGGAGGAATTGGTAGCAGGTTATCAGACCGAATACTCGGGTATCAGATTTGGCTTATTCTACATCGGTTCCTATCCGAACCTCTTAGTTTCTTCATTATTTGCAACAGTACTTTACTCAGGCGGGTGGGATCTCTCGCTACCA------TGGTTATCAATGCTCCGTTCCGTC------AATTGGAATTCTTATATAGCTACTCTA---CAGATATTTGATGTTGTAACGGGTATTACTATCACCTCAGCCAAAGCATTTCTATTTACATTTATCTCCATTGCAGCAAGATGGACATTACCCAGGGTGCGAATGGATCAGTTATTAGATCTCGGTTGGAAATTTCTCCTACCCATTGCTCTAGGTAATTTATTGCTGACGGCTTCGTTTCAACTCCTATCACTGAAATGA
>Whittieria
ACGAAAATTGCTACAACGTATTTCAAAGAACGAAATGTTGATTTGACCAATTTCTTGGAATTACCAAACTATTCGAAGGATTCATTTTGGATAATAATATCCATTCTGACTCTTTTACTGGGAGTTACAATTGGAGTATTGGCAATTGTGTGGCTCGAGAGAAAAATATCGGCAGGAATACAGCAGCGTATCGGACCGGAGCATGCTGGTCCTTTGGGCATTCTCCAAGCTCTGGCGGATGGAATAAAGCTTCTGCTGAAAGAAGATATTGTTCCAGCCGGAGGAGATACTTGGTTATTCAGGACTGGACCAGCTGTGGTTGTTACACCCATTCTTTTGAGTTGTTTGATAATCCCTTTTGGAGAACATATAATTCTATCCGATCTAGGTATAGGTATTTTCTTTTGGATTGCTGTCTCAAGTATCGCCCCCCTCGGTATTCTCATGGCAGGATATGGTTCTAATAATAAATATTCTTTTTTGGGCGGTCTTAGAGCCGCTGCTCAATCCATAAGCTATGAAATTCCCTTAGCACTTTGTGTATTATCCATATCTCTACTGTCCAATAGTTTAAGTACAGTTGATATTGTTGAAGCACAGTCCAAATATGGTGTTCTGGGATGGAATTTGTGGCGTCAACCCATAGGTTTCATAGCCTTCCTTGTTTCTTCCCTAGCGGAATGTGAACGATTGCCCTTCGATCTACCTGAGGCCGAGGAGGAATTGGTAGCAGGTTATCAGACCGAATACTCAGGTATTAGATTTGGTTTATTCTACATCGGTTCCTATCTGAACCTCTTAGTTTCTTCATTATTTGCAACAGTACTTTACTTAGGCGGGTGGGATCTTTCACTACCG------TGGTTGCCAATGTTTAATTCTGTC------AATTTTAATTCTTATATAGCTGTTCTA---CAAATATTTGATATTCTAAAGGGTATTACTATAACATCAGCCAAAGCTTTTTTATTTACATTTCTTTCCATTGCAGCAAGATGGACATTACCCAGGGTGCGGATAGATCAATTACTGGATCTCGGTTGGAAATTTCTCCTACCCATTGCTCTTGGTAATTTATTGTTGACGGCTTCGTTTCAACTCCTATCACTGAAATGA
>Goswamia
ACGATAATTGTTACAACGTATTTTACAGAACGAATCACTGATTTGACCAATTCTTTGGAACTTCCTAACTATTTGACCAATTCCTTTTGGATCATAATATCCATTCTGAGTCTTTTATTGGGAGTTACAGTGGGGGTATTGGCGATTGTGTGGCTCGAAAGGAAAATATCAGCAGGGATACAGCAGCGTATCGGACCGGAACATGCCGGTCCCTTGGGCATTCTTCAAGCTATGACGGATGGTATTAAGCTTCTGTTGAAGGAAGATATCGTTCCAGCTGGAGGAGATACTTGGTTATTCAGGACCGGGCCAGCCGTGGTTGTTACACCCATTCCCTCGAGTTGTTTGATAATCCCTTTTGGAGAACATATAATTTTATCCGATCTAGGTATAGGTATTTTTTTCTGGATTGTTGTCTCAAGTATTGCCCCCCTCGGTATCCTCATGGCAGGATATGGTTCTAACAATAAATATTCTTTTTTGGGCGGTCTTAGAGCTGCTGCTCAATCCATAAGTTACGAAATTCCCTTAGCACTTTGTGTATTATCCATATCTCTACTGTCCAATAGTTTAAGTACAGTTGATATTGTTGAAGCACAGTCCAAATATGGTGTTCTGGGATGGAATTTGTGGCGTCAACCCATAGGTTTCATAGCCTTTCCTGTTTCTTCCCTAGCAGAATGCGAACGATTGCCCTTTGATCTACCCGAGGCTGAGGAGGAATTGGTGGCGGGTTATCAGACCGAATACTCGGGTATCAGATTCGGCTTATTCTACATCGGTTCCTATTTGAACCCCTTAATTTCTTCATTATTTGCAACAGTACTCTACTTAGGCGGGTGGAATCTGTCGCTACCG------CGGTTGCCAGTGTTTGATTCTGTC------AATTGGGATTCCTACATAGCTACTTCA---CAGATATTTGATATTGTAACGGGTATTACTATTACATCAGCCAAAGCATTTTTATTCTTATTTCTCTCCATTACAGCACGATGGACATTACCCAGGGTGCGGATGGATCAGTTACTGGATCTCGGTTGGAAATTCCTTCTACCCATTGCTCTCGGTAATCTATTGTTGACGGCTTCATTTCAACTCCTATCACTGAAATGA
>Ophioglossum_austroasiaticum
ACGATAATTGCTACAACGTATTTTAAGGAACGAACCGCCGATTTGATCAATTCTTTTGAATTCCAAAACTATTTGATTGATTTGTTTTGGATAGTAATATCCATTCTGACTCTTTTACTGGGAGTTACAATGGGAGTATTAGCAATTGTGTGGCTCGAGAGAAAGATATCGGCGGGGATGCAGCAGCGTATCGGACCGGAACATGCCGGTCCTTTGGGCATTCTCCAAGCCCTGGCGGATGGAACGAAGCTTCTGTTGAAAGAAGATATTGTTCCAGCTGGAGGAGATACTTGGTTATTCAGGACCGGGCCAGCCGTGGTTGCTATACCCATTTTTTTAAGTTGCTTCACAATCCCTTTCGGGGAACATATAATTATATCCGATCTGGGTATAGGTATTTTTTTCTGGATTGCTGTATCAAGTATCGCTCCTCTAGGTATTCTCATGGCAGGATATGGTTCTAATAATAAATATTCCTTCTCGGGCGGTCTTAGAGCCGCTGCTCAATCTATAAGTTACGAAACTCCCTTAGCACTTTGTGTATTATCGATATCTCTACTATCCAATAGTCTAAGTACAGTTGAGATTGTTGAAGCACAGTCCAAATATGGTATTCTGGGATGGAATTTGTGGCGTCAACCCATAGGTTTCATAGCTTTCCTCGTTTCCTCCCCAGCAGAATGTGAAAGATTACCCTTTGATTTACCCGAGGCCGAGGAGGAATTGGTAGCGGGTTATCAGACCGAATACTCGGGTATCAGATTCGGCTTATTCTACATTGGTTCCTACCCGAACCTCTTAGTCTCTTCATTATTTGCAACAGTACTTTACTTGGGCGGGTGGGATCTCTCGCTACCG------TGGTTGCCAGTGCCAGATCCCGTC------GATTGGGATTCCTACATAGCTACTCTA---CAGGTATTTGATACTCTAAAGAGCATTACTATTACCTCAGCCAAAGCTTTTTTATTCCCATTCTTTTCCATTGCCGCAAGATGGACATTACCCAGGGTACGGATGGATCAGTTACTGGAACTTGGTTGGAAATTTCTCCTACCCATTGCTCTCGGTAACTTATTGTTGACGGCTTCGTTTCAACTCTTATCACTGAAATGA
>Ophioglossum_californicum
ACGATAATTGCTACCACGTATTTTAAGGAACGAACCGCCGATTTGATCAATTCTTTTGAATTTCAAAACTATTTGATTGATTTGTTTTGGATAGTAATATCCATTCTGACTCTTTTACTGGGAGTTACAATGGGAGTATTAGCAATTGTGTGGCTCGAGAGAAAGATATCGGCGGGGATGCAGCAGCGTATCGGACCGGAACATGCCGGTCCTTTGGGCATTCTCCAAGCCCTGGCGGATGGAACGAAGCTTCTGTTGAAAGAAGATATTGTTCCAGCTGGAGGAGATACTTGGTTATTCAGGACCGGGCCAGCCGTGGTTGCTATACCCATTTTTTTAAGTTGCTTCACAATCCCTTTCGGGGAACATATAATTATATCCGATCTGGGTATAGGTATTTTTTTCTGGATTGCTGTATCAAGTATCGCTCCTCTAGGTATTCTCATGGCAGGATATGGTTCTAATAATAAATATTCCTTCTTGGGCGGTCTTAGAGCCGCTGCTCAATCTATAAGTTACGAAACTCCCTTAGCACTTTGTGTATTATCGATATCTCTACTATCCAATAGTCTAAGTACAGTTGAGATTGTTGAAGCACAGTCCAAATATGGTATTCTGGGATGGAATTTGTGGCGTCAACCCATAGGTTTCATAGCTTTCCTCGTTTCCTCCCCAGCAGAATGTGAAAGATTACCCTTTGATTTACCCGAGGCCGAGGAGGAATTGGTAGCGGGTTATCAGACTGAATACTCGGGTATCAGATTCGGCTTATTCTACATTGGTTCCTACCTGAACCTCTTAGTCTCTTCATTATTTGCAACAGTACTTTACTTGGGGGGGTGGGATCTCTCGCTACCG------TGGTTGCCAGTGCCAGATCCCGTC------GATTGGGATTCCTACATAACTACTCTA---CAGGTATTTGATACTCTAAAGAGCATTACTATTACCTCAGCCAAAGCTTTTTTATTCCCATTCTTTTCCATTGCCGCAAGATGGACATTACCCAGGGTACGGATGGATCAGTTACTGGAACTTGGTTGGAAATTTCTCCTACCCATTGCTCTCGGTAACTTATTGTTGACGGCTTCGTTTCAACTCTTATCACTGAAATGA
>Cheiroglossa
ACGATAATTGCTACAACGTATTTTAGAGAACGAATAGTAAAATTGACCAATGTTTTGGAATTTCAAAAATATTTGAGCGAATTTTTTTTGATAATAATATACATTTTGACTCTTTTAATGGGAGTTACAATGGGAGTATTGGCTATCGTTTGGCTCGAGAGAAAGATATCGGCAGGGATGCAACAGCGTATTGGACCGGAACATGCCGGTCCTTTGGGAATTCTCCAAGCTCTGGCGGATGGAACAAAGCTTCTATTGAAAGAAGATATCATTCCAGCTGGAGGAGATACTTGGTTATTCAGGACCGGGCCAGCCGTGGTTGTTACACCCATTTTTTTAAGCTGTTTGATAATCCCTTTTGGAAAGCATATAATTCTATCTGATCTAGGTATAGGCATTTTCTTCTGGATCGCCGTATCAAGCATAGCTCCCCTTGGTATTCTCATGGCGGGATATGGTTCTAACAATAAATATTCTTTTCTGGGCGGTCTTAGAGCCGCTGCTCAATCTATAAGTTACGAAATACCCTTAGCACTTTGTGTATTATCCATATCTCTACTGTCCAATAGTTTAAGCACAGTTGAGATTGTTGAAGCACAGTCCAAATATGGTGTTTTGGGATGGAATCTGTGGCGTCAACCCATAGGTTTCATAGCTTTTCTTGTTTCTTCCCCAGCAGAATGCGAACGATTACCCTTTGATCTACCCGAGGCCGAGGAGGAATTGGTAGCAGGTTATCAGACCGAATACTCGGGTATAAGATTTGGCTTATTTTATATTGGTTCCTATTTGAATCTCTTAGTTTCGTCACTATTTGCAACAGTGCTTTACTTAGGCGGGTGGGATATCTCGCTGCCT------TGGTTGCCAATGCTAAATCTTGCC------AATTGTAATTCCTACCTAGCTACGCTC---CAGATATTTGATATTCTAAAGGGTATTACTATCACATCAGCCAAAGCATTTTTATTTTTATTCCTCTCTGTCGCAGCAAGGTGGACATTACCTAGGGTGCGAATGGATCAGTTACTGGATCTTGGTTGGAAATTTCTTCTACCCGTTGCTATCGGTAATTTATTGTTAACGGCTTCATTTAAACTCCTATCCCTGAAATGA
>Ophioderma
ACGATAATTGCTACAACGTATTTGAAAGAACGAATCATAAATTTGAACAAATTTATAGGATTTCAAAACTATTTTATTGATTTTATTTGGATACTAATATCCATTTTTACTCTTTTACTGGGAGTGACAATGGGAGTATTGGCTATCGTGTGGCTTGAAAGAAAGATATCGGCGGGGATACAACAGCGTATTGGACCAGAACATGCCGGTCCTTTAGGTATTCTTCAAGCTCTGGCGGATGGAACAAAGCTTATGTTGAAAGAAGATATAATTCCAGCTGGAGGAGATGCTTGGTTATTCAGGATTGGACCAGCTGTGGTTGTTATACCCATTTTTTTAAGTTGTTCAATAATTCCTTTTGGAAAACATCTAATTTTATCCGATTTAGGCATAGGTATTTTCTTATGGATTGCCGTCTCAGGCATTGCTCCCCTCGGTATTCTAATGTCGGGATATGGTTCGAACAATAAATATTCATTTTTGGGTGGTCTTAGAGCCGCTGCTCAATCTATAAGTTACGAAATCCCTTTAGCACTTTGTGTTTTATCCATATCTCTACTGTCTAATAGTTTAAGCACAGTTGATATTGTTGAAGCACAGGCAAAATATGGTGTTATAGGATGGAATTTGTGGCGTCAACCCATAGGTTTCATAGCTTTTCTTGTATCTTCCCCAGCAGAATGTGAACGATTGCCCTTTGATCTACCCGAGGCCGAAGAAGAATTGGTAGCAGGTTATCAGACTGAATATTCGGGTATAAGATTCGGCTTATTCTATATTGGTTCCTATCCGAACCTATTAGTTTCTTCACTATTTGCAACAGTACTTTATTTAGGCGGATGGGATCTAGCACTACCA------TGGTTA---ATGCTAGATTTTACA------AATTGGAAATTATCTATAGCTACTCTA---CATCTATTTGAGATTATATGTGGCATTACTATAACATTAGCCAAAGCATTTTTATTTTTATTCCTCTCTATTGTAACAAGATGGACATTACCCAGGGTACGGATGGATCAATTACTTAATCTTGGTTGGAAATTTCTCCTACCCATTGCTCTCGGTAATTTATTGTTGACGACTTCATTTCAACTCCTATCACTGAAATGA
>Psilotum
ATGATAATCTTTATGAAAGATTTTGAAGAACAAGTTATGAATCTCGTTAACCTATTAGGAATTTCAAAAGATCTCTTTTTTATTCTTTGGACCGTTCTATCAATTCTAACCCTTTTATTGGGCGTCACCATGGGAGTACTAGTTATTGTGTGGCTTGAGCGAAAGATATCAGCAGGAATGCAGCAACGTATGGGACCCGAATATACTGGTCCGCTAGGAATCCTTCAAACTCTGATGGATGGAATAAAACTACTTTTAAAGGAAGATATTGTTCCAGCTAAGGGAAATACTTGGTTATTCAATCTAGGGCCGGCTATTGTAGTCATACCGGTATTCCTGAGTTATTTGGTCATACCGTTTGGACAAAAGATGATCTTATCAGATTTAGGTATAGGTGTATTTTTTTGGATAGCTGTTTCAAGTATTGTACCTCTTGGTCTTCTTATGACAGGATATGGATCAAATAATAAATATTCTTTTTTAGGTGGTCTTCGAGCTGCTGCTCAATCTATAAGTTACGAAATTCCTTTAGCATTATGTGTACTATCAATTTCTCTACTATCAAATAGTTTGAGTACAGTTGATATAGTGGAAGCACAGTCCAAATATGGGATTTTGGGGTGGAATTTATGGCGTCAACCTGTAGGTTTTATAGTATTTATTGTATCTTCTCTAGCAGAATGCGAAAGATTACCTTTTGATTTGCCAGAAGCGGAAGAAGAGTTAGTCGCAGGTTATCAAACCGAATATTCAAGTATCAAATTTGGTTTTTTTTTCATTGGTTCTTATTTAAATTTATTAGTTTCTTCACTATTTGTAACAGTACTTTATCTGGGAGGATGGGATCTATCTCTTCCA------TTTTTGCCAGGTCTAAACCATATTACAATGACTTGGTATTCCAGTGATGGAATTACT---GAGGTACCCAGTATTTTCTTAAGTTTTTTTATTACACTAATAAAAGCTTTTCTGTTCCTATTCGTTTCAATAGCGGCAAGATGGACTTTACCCAGAGTGCGAATGGACCAATTATTAGACCTTGGGTGGAAATTTCTTCTACCTATTGCTTTGGGAAATCTATTGCTAACTGCTTCATTCCAGCTTCTATTATTAGGATAA
>Mankyua
ACGATAACTGATACAACATTCTTTGAAAAACAAGTTGTCAATCTGGCCTATTCGTTAGAATTTCCAAAAAATTTGATCGATTTCGTTTGGATTACAATATCTATTCTGACTCTTTTGTTTGGAGTTACGATGGGCGTATTAGTGATCGTATGGCTCGAACGGAAGATATCAGCGGGGATACAACAACGTATCGGACCGGAATATGCCGGTCCTTTAGGAATTATTCAGGCTTTGGCAGATGGAGTAAAACTTCTGTTAAAGGAAGATATAATTCCGGCCGGAGGAGATGCTTGGTTATTTAATATTGGTCCAGCCATGGTAGTTGTACCCATTTTTCTGAGTTGCTTGGTAGTACCATTTGGAGAACACATCATTCTATCTGATTTAAGTATAGGTATTTTCTTTTGGATCACCGTTTCAAGTATTGCCCCTCTTGGTCTTCTTATGGCAGGTTACGGTTCGAATAATAAATATTCCTTTCTAGGCGGTCTCCGAGCCGCTGCTCAATCTATCAGTTACGAAATTCCTTTAGCTCTATGTGTATTATCCATATCTCTACTGTCTAATAGTTTAAGTACAGTTGACATAGTTGAGGCACAGTCTAAATATGGTGTTTTAGGATGGAATTTGTGGCGTCAACCTATAGGTTTTATAGCCTTTTTCATATCTTCCCTAGCAGAATGTGAAAGATTGCCTTTCGATCTGCCTGAAGCAGAGGAAGAATTGGTAGCAGGTTATCAAACCGAATATTCGGGTATAAAATTCGGTTTATTCTACGTGGGTTCTTACTTGAACCTACTTGTTTCTTCATTATTTGCAACAGTTCTTTACTTGGGCGGATGGAATCTTTCGCTCCCA------TTGCCGTTATTTCTTTCTAATCTT------ACATGGAATTTCCATATCGGTATTTTT---GAAGTACTCAGCGTTCTAATAGGTATTATTATTACATTAGCCAAAGCTTTTTTGTTTTTATCTGTTTCCATTATAGCAAGATGGACATTACCTAGAGTGCGGATGGATCAATTATTGGATCTTGGCTGGAAATTTCTCTTACCTGTTGCTTTGGGAAATCTATTGTTAACAGCTTCGTTCCAACTCTTATTACTAGAATGA
>Helminthostachys
ACGAGAATTTATGCAACAGATTTTGAAAAACGAATTGTCGATTTGAATCATTCATTTGAATTTCCAAAACATTCGACTGATTCCTTTTGGATCATAATATCCATTCTGACTCTTTTACTAGGAGTTACAATAGGAGTATTAGTGATTGTGTGGCTCGAGCGGAAGATATCGGCAGGGATACAGCAGCGTATCGGACCCGAATATGCCGGTCCTTTGGGAATTCTTCAGGCTTTAGCGGATGGGGTTAAACTCTTGTTGAAAGAAGATATCGTTCCAGCTGGGGGAGATATTTGGTTATTCAATATTGGGCCAGCTGTGGTAGTTACACCCATTTTTATGAGTCTTTTGGTAATACCATTTGGGGAACATACCATTTTATCCGATTTGGGTATAGGCATTTTTCCTTGGATTGCTGTCTCAAGTATTGCTCCCCTCGGTCTTCTTATGGCAGGATATGGATCGAATAATAAATATTCCTTCTTGGGCGGTCTTCGAGCCGCTGCTCAATCTATCAGTTACGAAATCCCCCTAGCTCTATGCGTATTATCTATATCTCTGCTGTCTAATAGTTTAAGTACAGTTGATATAGTTGAGGCACAATCCAAATATGGTGTTCTAGGATGGAATTCGTGGCGCCAACCCATAGGTTTCATAGCTTTTCTTATCTCTTCCCTAGCAGAATGCGAAAGATTGCCTTTCGATCTACCCGAAGCGGAGGAAGAATTGGTAGCAGGTTATCAAACCGAATATTCGGGGATAAAGTTTGGCTTATTCTACGTAGGTTCCTACTCAAATCTATTAGTTTCTTCATTATTTGCAACAGTTCTTTACTTAGGTGGGTGGGATCTCTCACTTCCA------TTGCCGCCAGTACCCGATCATATT------ACTCGGTATTTTCATACTGGGGCTTTC---GAAGTACTCAATATTCTAATAGGTGTTACTGTTACATCAGCCAAAGCCTTTTCCTTCCCATCCATTTCCATTATGGCGAGGTGGACCTTACCCAGAGTGCGGATGGATCAATTACTAGATCTCGGTTGGAAATTCCTTCTACCCGTTGCTCTGGGTAATTTACTGTTGACGGCTTCGTTTCAACTTTTATCACTAGAATGA
>Dryopteris
ATGGCAACTGATATCGAAATTTACGGGAAACAATTAGTTCAATTAGTTAATGAGTTAGAAGTTGCAACAAATTCTTTTGAATTAATTTGGATTCTAGTTTCTACCCTCACTTTAGTTACGGGAGTCACGGTAGGAGTATCGGTAATCGTGTGGCTCGAACGAAAGGTGTCTGCGGGGGTACAGCAGCGTATCGGACCAGAATATGCAGGTCCACTGGGAATTACTCAATCTCTGGTAGATGGAATCAAACTTCTATTAAAGGAAGACGTCATTCCATCCAAAGGTGATGCCTGGTTATTTACCGTTGGACCAGTCGTTGCGGTCACACCAGTCCTAGTAAGTTACTTGGTAATACCCTTTGATCAAGCTATTATCTTATCCGATCTGGCTATAGGTGTTTTCTCCTGGATTGCCGTTTCAAGTGTCGTACCTTTGGGTCTTCTCATTGCAGGGTATGCCTCGAATAACAAATACTCCTTCTTAGGTGGCCTCAGGGCTGCCGCCCAATCTATCAGTTACGAAATACCCCTGGCCTTGCGTATATCATCTGCATCCCTATTATCTGGTAGCTTGAGTACAGTTGATATAGTGGAAACACAAACCAAATATGGTTTTATGGGGTGGAATCTGTGGCGTCAGCCCATAGGGTTTATAGCTTCTTTTATTTCGTCATTAGCAGAATGTGAGAGACTGCCATTTGATCTGCCGGAAGCGGAAGAAGAGCTAGTCGCAGGTTATCAAACCGAATATTCGGGAATAAAATTTGGTCTATCTTATGTTGGTTCTCACTCAAATTTGTCGGCTTCCTCGCCATTTGTAACAATTTCACATTTGGGTGGATGGGATTCCTCAATTCCT------TTCTTTGAAAATCTTGGACAGGATTCTTTATTTCCAGATTTTAGCCGTGAGTCGTTT---GATGTGTTGGGACCGGGGCTGGGTATCATCACTACATTACCGAAATCTCATTTATTTATATTTATTTCTATTTTAACAAGATGGACTTTGCCTAGGGTAAGAATAGATCAATTACTAGATCTTGGATGGAAATTTCTTTTGCCTGTTGCTTTAGGAAATTTGTTGCCGACAGCCTCGTTTCAACTTTTGCTAATAAGCTAG
>Ginkgo
ATGGTGATTAATATGACGGATCCCGAGGAACAAGCTATCAATTTATCTTTTAGATCGGGATTCCCAGAAGAAATCTCTAGTCTTATACGAATTCTAATTTACATCACTATTCTTCTATTGGGAGTTGCAATAGGATCATTAGTTATTGTATGGCTCGAAAGAAAGATATCTGCGGGAATACAACAGCGTATTGGACCTGAATACGCCGGTCCTTTGGGAATTCTCCAAGCTTTGGCAGATGGAATTAAACTACTTCTGAGGGAGGATATTATCCCATCTGGAGGAGATATTTGGTTATTTAGTACTGGACCAGCCACGGTGGTCATACCTATTTTTCCGAGTTATTTAGTAATTCCCTTCGGTCGCCACATCGTTCTAGCTGATCTTAGTATAGGTGTTTTTTCTTGGATCGCCATTTCAAGTATTGTTCCTCCTGGACTTCTTATGGCAGGATATGGATCGAATAATAAATATTCTTTTTCGGGTGGTCTCCGAGCTGCTGCTCAATCTATTAGTTACGAAATTCCTCTAGCTTTATGTGTGTTATCTATATCTCTACTACCCAATAGTTTGAGTACGGTTGATATAATTGAGGCACAGTCTAGATATGGTTTTTGGGGATGGAATTTGTGGCGTCAACCTATAGGTTTTATAGCTTTCTTCATCTCTTCTCTAGCAGAATGTGAAAGATTGCCTTTCGATCTACCAGAAGCGGAAGAGGAATTGGTAGCGGGTCATCAAACCGAATATTCCGGTATAAAATTTGGTTTATTCTACGTTGCTTCTCATCCGAATCTATTAGTTTCTTCATTATTTGTAACAGTTCTTTACTTGGGCGGATGGAATTTTTCCATCCCA------GCTATACCAATTTCGGAACATTTC------GAACGAGATTCGATTAATGGAATTAGT---GAGGTTTTCGACATAACGATGGGGATCCTTATTCTATTAGCTAAAGCTTATTTGTTCTTGTTCCTTTCTATCACGACAAGATGGACCTTGCCTAGAATGAGGATGGACCAATTATTGGATCTTGGTTGGAAATTTCTTTTACCTATTGCTCTGGGTAATCTATTACTAACAGCTTCTTTCCAACTTCTTCTATTGTGA---
>Huperzia
ATGGTGATCAAT---AAAAATCTTGAGGAACAAGTTATTGATCTATTTTATAAATTAGGATTTCCAAAAGATTTATTCGGCTTCATATGGATTATCACCCCCATTCTCACTTACACATTAGGAGTTACTATAGGAATTTCAGTTATAGTATGGCTCGAAAGAAAAATATCCGCAGGGGTACAACAACGTATTGGACCTGAACACGCTGGTCCTTTGGGAATTATTCAAGCATTAGCGGACGGGGCGAAACTACTGTCAAAAGAAGATATTATTCCATCTAGGGGGGATTCCTTTCTATTCAATGTTGGACCGGTTATGGTGGTCGTACCAGTATTTTTAAGTTATTTAGTGATCCCCCTTGGACATGGGATTATTCTGGCTGATCTAGACATAGGTGTTTTCTTCTGGATTGCCGTTTCAAGTGTTGCTCCTCTTGGACTTCTTACGGCGGGATACGGATCAAATAACAAATATTCTTCTTTAGGTGGTCTTCGAGCCGCAGCTCAATCTATTAGTTATGAAATTCCTTTAGCTTTGTGTGTATTATCAGTATCTCCACTATCTAACAGCTTGAGTACAGTTGATATAGTTGAAGCACAATCTAAATATGGTTTTTGGGGATGGAATTCATGGCGTCAACCCATAGGTTTCGTAGCTTTTTTCATCTCTTCCCTAGCAGAATGTGAAAGATTGCCTTTCGATTTACCAGAAGCAGAAGAGGAATTGGTTGCGGGTTATCAGACTGAGTATTCAGGTATTAAATTTGGTTTATTTTATGTTGCCTCTCACCCAAACTTACTAACTTCTTCATTATCTGCAACGATTCTCTATTTGGGCGGATGGAATTCTCCCATCCCATTTTTCTTTTTACCAAAATTTGACCGATTG------GGATGGAATTCAACTGATGAAACTAGT---GAGGTTATTAGTATCACAATAGCAATCATTATTACATTAGCCAAAGCTTATTCATTTCTGTTCATTTCTATCGCAACGAGGTGGACTCTACCTAGGGTAAGAATGGATCAACTACTAGATCTTGGTTGGAAATCTCTCCTGCCTGTTGCTTTGGGTAATTCATTACCAACAGCTTCTTTTCAACTTTCTTCACCATGA---
>Botrypus
ACGATAATTGATGCAACGGATTCTGAAGAACGAATTGTCGGTTTATCCCATTCATTGGGATTTTCAAAACATTCTTTCGATTCCATTTGGATCCTAGTATCTATCCTGACTCTTCTATTAGGAGTTACAATAGGAGTATTAGTGATTGTGTGGCTCGAGCGGAAGATACCAGCGGGGATACAACAGCGTATCGGACCCGAATATGCCGGTCCTTTGGGAATTGTTCAGGCTTTAGCAGATGGGATCAAACTCCTGCTGAAAGAAGATATCATTCCAGCTGGGGGAGATACTTGGTTATTCAATACCGGACCAGCCGTGGTAGTTACACCCATTTTTCTAAGTTGTTTGGTAATACCATTTGGAGAACATATTATTCCAACCGATTTGGGTATAGGTATTTTTTTTTGGATCGCTGTTTCAAGTATTGCACCCCTCGGTCTTCTTATGGCAGGGTATGGATCGAATAATAAATATTCTTTCTTGGGTGGTCTTCGAGCTGCTGCTCAATCTATCAGTTACGAAATTCCCTTAGCTCTATGTGTATTATCTATATCTCTACTGTCTAATAGTTTAAGTACAGTTGATATGGTTGAGGCACAGTCGAGATACGGCATTTTAGGATGGAATTTGTGGCGCCAACCCATAGGTTTCATAGCCTTTCTTATCCCTTCTCTAGCGGAATGTGAAAGATTGCCCTTCGATCTACCGGAAGCGGAGGAAGAATTGGTAGCAGGTTATCAGACCGAATACTCGGGTATAAAATTTGGCTTATTCTACGTTGGTTCCTACTCAAATCTATTAGTTTCTTCATTATTCGTAACGGTTCCTTACTTGGGCGGATGGGATCTCCCGATTCCA------CTGCCGACAATCCTCGATCATATT------ACTTGGGGTTTCGATAATGGGACTTTT---GAGGTACTCAATATTATAATAGGTGTTATTATTACATCAGCCAAAGCCTTTTCCTTCCCATCCGTTTCCATTATGGCAAGGTGGACATTACCTAGAGTACGAATAGATCAATTATTAGATCTCGGTTGGAAATTCCTTCTACCCGTTGCTCTGGGAAATCTATTGTTGACGGCTCCGTTCCAACTTCTATTACTGGAATGA
>Rhizoglossum
ACGAAAATTGCTACAACGTATTTCAAAGAACGAAATGTGGATTTGACCAATTTCTTGGAATTACCCAACTATTCAAATGATTCATTTTGGATAATAATATACATTCTGATTCTTTTACTGGGAGTTACAATTGGAGTATTGGCAATTGTGTGGCTCGAGAGAAAAATATCGGCAGGAATACAGCAGCGTATCGGACCGGAACATGCTGGTCCTTTGGGCATTCTCCAAGCTCTGGCGGATGGAATGAAGCTTCTGTTGAAAGAAGATATTGTTCCAGCCGGAGGAGATACTTGGTTATTCAGGACTGGGCCAGCCGTGGTTGTTACACCCATTCTTTTGAGTTGTTTGATAATACCTTTTGGAAAAAATATAATTCTATCCGATCTAGGTATAGGTATTTTCTTCTGGATTGCTGTCTCAAGTATCGCCCCCCTCGGTATTCTCATGGCAGGATATGGTTCTAATAATAAATATTCTTTCTTGGGCGGTCTTAGAGCCGCTGCTCAATCCATAAGCTATGAAATTCCCTTAACACTTTGTGTATTATCCATATCTCTACTGTCCAATAGTTTAAGTACAGTTGATATTGTTGAAGCACAATCCAAATATGGTGTTCTGGGATGGAATTTGTGGCGTCAACCTATAGGTTTCATAGTCTTCCTTGTTTCTTCCCTAGCGGAATGTGAACGATTGCCCTTCGATCTACCCGAGGCCGAGGAGGAATTGGTAGCAGGTTATCAGACCGAATACTCGGGTATTAGATTTGGTTTATTCTATATCGGTTCCTATCCGAACCTCTTAGTTTCTTCATTATTTGCAACAGTACTTTACTTAGGCGGGTGGGATCTCTCATTACCG------TGGTTGCCAATATTAAATTTTGTC------AATTTTAATTCTTATATAGCTACTCTA---CAAATATTTGATATTCTAAAGGGTATTACTATCACATCAGCCAAAGCATTTTTATTTCCATTTCTTTCCATTGCAGCAAGATGGACATTACCCAGGGTGCGGATAGATCAGTTACTGGATCTCGGTTGGAAATTTCTCCTACCCATTGCTCTTGGTAATTTATTGTTGACGGCTTCGTTTAAACTCCTATCACTGAAATGA
>Sahashia
ACGAGAATTAATGCAACGGATTCTGAAGAACGAATCGTCAGTTTCTCCCATTCATTGGGATTTTCGAAACATTCTTTCGATTCCATTTGGATCCTAATATCCATTCTGACTCTTCTATTAGGAGTTACAATAGGAGTATTAGTGATTGTGTGGCTCGAGAGGAAGATATCAGCGGGGATACAACAGCGTATCGGACCTGAACATGCCGGTCCTTTGGGAATTATTCAGGCTTTAGCGGATGGGATAAAACTCCTGCTGAAAGAAGATATCATTCCAGCTGGGGGGGATACTTGGTTATTCAATATCGGACCAGCCGTGGTAGTTACACCCATTTTTCTAAGTTGTTCGGTAGTACCATTTGGAAAACATATTATTCTAACCGATCTGGGTATAGGTATTTTCTCTTGGATCGCTGTTTCAAGTATTGCTCCCCTCGGTCTTCCTATGGCAGGATATGGATCAAATAATAAATATTCTTTCTCGGGCGGTCTTCGAGCTGCTGCTCAATCTATCAGTTACGAAATCCCTTTAGCTCTGTGTGTATTATCCATATCTCTACTGTCTAATAGTTTAAGTACAGTCGATATAGTTGAGTCACAGTCCAAATACGGCGTTTTAGGATGGAATTTGTGGCGCCAACCCATAGGTTTCATAGCCTTTCTTATCCCTTCCCTAGCGGAGTGTGAAAGATTGCCCTTCGATCTACCAGAAGCGGAGGAAGAATTGGTAGCGGGTTATCAGACCGAATACTCGGGTATAAAATTTGGCTTATTCTACGTTGGTTCCTATTCAAACCTATTAGTTTCTTCATTATTCGTAACAGTTCCTTATTCGGGCGGATGGGATCTCCCGCTTCCA------TTGCCGCCAATCCTCGATCATATT------ACTTGGGGTTTCGATAATGGGACTTTC---GAGGTACTCAATACTCTAATAGGTGTTATTATTACATCAGCCAAAGCCTTTTCCTTCCCATCCGTTTCCATTATGGCAAGGTGGACATTACCTAGAGTGCGAATAGATCAATTATTAGATCTCGGTCGGAAATTCCTTCTACCCGTTGCTCTGGGAAATCTATTGTTGACGGCTTCGTTCCAACTCCTATTACTGGAATGA
