# Supplementary material for: Organellar phylogenomics of Ophioglossaceae fern genera
Source: Front Plant Sci. 2024 Jan 15;14:1294716. doi: 10.3389/fpls.2023.1294716 (PMC10823028; doi:10.3389/fpls.2023.1294716)
Supplement: Supplementary file 3 [file DataSheet_3.zip › Supplementary file S2/cpDNA_CDS/ndhB.fas.nt.cleanup.aln]

>Holubiella
---------------------ATGGAAGATTCTAATTCATTCCCCGTTCGTAATAGTCCCATCTTACCGGAATTAGTCCTGATTCTCGGTGTAATAGTTATTCTTATTACAGATTTA------CTTTCCGATAGGAGGGATAAAATTTGGTCCTATTCGATCTCGCTAGTAACCCTGGCAGTGANNNNNGTAGTACTACTACTCCAATGGGGT------GAGGAACCCGTATCGACTTTACTCGGAACTTTACGGATAAACAATTTCAGCAACATATTCAGATTACTCATCTTGATATGCACATTGTTGTGTATCCCATTATCTGTGGACTACATACGATGTGCAAAAATGGCTATGACGGAATTCTTGTTATTCGTACTAGCAGCTACCTCGGGAGGAATGTTCTTATGCAGTGTCAACGATCTGGTAAGTATTTTTGCAGCTTCGGAATGTTTAGCCCTACCCTCTTACTCGTTATCCGGATGCATGAAGAAGGATGTACGATCCAATGAAGCTGCGATGAAATATTTACTCATGGGTGGAGCAAGTTCTTCCATCTCGATTTACGGTTTCTCCCTACTATATGGCCTTTCCGGAGGCGAGATCCAACTCCAAGAGATAGCAAATGGA---CTTATAAGCATGCGAATGTATAATTCTGTAGGAATGGCTGTTTCAACGGTATTCACCACTGTAGGAATCGGATTCAAACTCTCTTTGGTTCCTTTTCATCAATGGACGCCTGATGTCTATGAAGGA---TCTCCCGCTCCAGTTGTTGCTTTTTTATCCGTTGCTTCAAAAATAGCCGCTTTAGCTCTAGCTACTCGACTCTTCCGTATTATTATCTCTCCCTTACCGAGTGAATGGCATCTACCTCTCGAAATATTGGCTATTCTTAGCACGATGCTGGGAAATCTAATCGCTGTTACCCAGACAAGTATGAAACGTATGCTTGCATATTCCTCAATAAGTCAAATTGGATATACTCTCATTGGGGTAATTGCTGGAGATTCAAACAATGGGTATGCGAGCGTGATAACATACATGCTAATTCACATCTTTATGAATTTAGGGACTTTTGCCCGTATCATACTATTCGGATTACGTACGGGGACTGATAACACCCGAGATTACGCGGGATTGTACGGAAAAGATCCCCTCTTAGCCCTTTCTTTGGTTCTATGTTTACTATCCCTAGGTGGTATCCCTCCACTAGCAGGTTTTTTCGGTAAACTCTACCTATTCTGGTGCGGATGGAAAGCGGGTTTATACCCATTGGTTTCAATAGCACTTATTACCAGTGTTATTTCCATATATTATTACTCGGGTATAATCCAGTTACTATTCACTAGG---------CAAGATGAACGAATAACCATTCATGTGCAAGAGTATGAGGTTTCTCCACACCCTTTGGTACCAAAGAATTCGGTCGAAATTACAATGATTCTATGCGCAGTAGCATCTACTATGTTGGGAGCATTGACGAATCCCATTATTTCAATCGCACAGGGCACCATTTTTTGA---------------------------------------------------------------
>Botrychium
---------------------ATGGAAGATTCTAATTCGTTCTCTGCTTATAATAGTCCTATCCTACCGGAATTAATCCTGATTCTCGGTCTAATAGTTATTCTTATTACAGATTCA------CTTTTCGATGGAGGGGATAAATATTGGTCCTATTCGGTCTCGTTAGTAACCCTGACAGTGAGCATGGTAGTACTACTACTCCAATGGGGT---GAGGAA---CCGGTATCGACTTTACTCGGAACCTTACGGATAAACAATTCCAGCAATATATTCAGATTATTGATCTTGATATGTACATCGCTTCGTATCCCATTATCCGTAGACTACATACGATGTGCGAAAATGGCTACGACGGAATTCTTGTTATTCGTACTAGCAGCCACTCTGGGAGGAATGTTCTTATGCAGTGTCAATGATCTGGTAAGTATTTTCGCAGCTTCGGAATGTTTAGCCCTACCCTCCCACTCGTTATCCGGATGCATGAAGAAGGATGTACGGTCCAATGAAGCTGCGATGAAGTATTTACTCATGGGTGGAGCAAGTTCTTCTATCTTGATCTACGGCTTCTCCCTACTATACGGCCTTTCCGGGGGGGAGATCCAACTCCAAGAGATAGCAAATGGA---CTTATAAGCATGCGAATGTATAATTCTGTAGGAATGGCTGTTTCAACGATATTCACCATTGCAGGAATCGGATTCAAACTTTCTTTGGTTCCTTTCCATCAATGGACGCCTGATGTCTATGAAGGA---TCTCCCGCTCCAGTTGTTGCTTTTTTATCCGTCGCTTCAAAAATAGCCGCTTTAGCTCTAGCTACTCGACTTTTCCATATTATTATCTCTCCCCTACCGAGCGAATGGCATCTACCTCTCGAAATATTGGCTATTCTTAGCACGATACTGGGAAATTTAATCGCTGTTACCCAGACGAGTATGAAACGTATGCTTGCATATTCCTCAATAAGTCAAATTGGATATACTCTCATTGGGGTAATTGCTGGAGATTCAAACAATGGGTATGCGAGCGTAATAACATACATGCTAATTTACACCCTTATGAATTTAGGGACTTTTGCTCGTATCATACTATTCGGATCACGTACGGGGACTGATAACATCCGAGATTACGCGGGATTGTACGGAAGAGATCCCCTCTTAGCCCTTTCTTTGGTTCTATGTTTACTATCCCTAGGTGGTATTCCCCCACTAGCAGGTTTTTTCGGTAAACTCTATCTATTCCGGTGCGGATGGAAGGCGGGTTTATATCTATTGGTTTCAATAGCACTTATTACCAGTGTTATTTCCATATATTACTACTCGGGGATAATTCAGTTACTATTCACT---------GGGCGGGATGAACGAATAACCATTCATGTGCAGGAGTATGAGGTTTCTCCACACCCTTCGGTACCAAAGAATTCGATCGAAATTACAATGATTTTATGCGCAGTAGCATCTACCATATCGGGAACATTGATGAATCCCATTATTTCAATCGCACAGGGTACCATTCTTTGA---------------------------------------------------------------
>Japanobotrychium
---------------------ATGGAAGATTCTAATTCGTTCCCCGTTCGTAATAGTCCCATCTTACCGGAATTAGTTCTGATTCTCGGTCTAATAGTTATTCTTATTACAGATTTA------CTTTCCGATGGGAGGGATAAATCTTGGTCCTATTTGATATCGTTAGTAACCCTGACAGTGAGCGTGGTAGTACTACTAATCCAATGGGGT---GAAGAA---CCCATATCGACTTTATTCGGAAATTTACAGATAAGCAATTTCAGCAACATATTCAGATTATTCATCTTAATATGCACATTGTTGTGTATCCCATTATCCGTGGACTACATACGATGTGCAAAAATGGCTATGACAGAATTCTTGTTATTCGTATTAGCAGCTACCTCAGGAGGAATGTTTTTATGCAGTGTCAATGACCTGGTAAGTATTTTTGCAGCTTTAGAATGTTTAGCCCTACCCTCTTACTCGTTATCCGGATGCATGAAGAAGGATGTACGGTCCAATGAAGCTGCGATGAAGTATTTACTCATGGGTGGAGCAAGTTCTTCCATCTCGATTTATGGTTTTTCCCTACTATATGGCCTTTCCGGAGGGGAGATCCAACTCCAAGAGATAGCAAATGGA---CTTATGAGCATGCGAATGTATAACTCTGTGGGAATGGCTGTTTCAACGGTATTCACCATTGTAGGAATCGGATTCAAACTTTCTTTGGTTCCTTTCCATCAATGGACGCCTGATGTTTATGAAGGA---TCTCCCGCTCCAGTTGTTGCTTTTTTATCCGTCACTTCAAAAATAGCCGCTTTAGCTCTAGCTATTCGACTCTTACGTATTATTATCTCTCCCCTATCGAGTGAATGGCATCTACCTCTCGAAATATTGGCTATTCTTAGCATGATGCTGGGAAATCTAATCGCTGTCACCCAGACGAGTATGAAACGTATGCTTGCATATTCTTCAATAAGTCAAATTGGATATACTCTCATTGGGGTAATTGCTGGAGATTCAAACAATGGGTATGCGAGTGTGATAACATACATGCTAATTCACATCCTTATGAATTTAGGGACTTTTGCCCGTATCATACTATTTGGATTACGTACGGGGACTGATAACACCCGAGATTACGCGGGATTGTACGGAAGAGATCCCCTCTTAGCCCTTTCTTTGGTTCTATGTTTACTATCCCTAGGTGGTATCCCCCCACTAGCAGGTTTTTTTGGTAAACTCTACCTATTCTGGTGCGGATGGAAGGCAGGTTTATACCCATTGGTTTCAATAGCACTTATTACCAGTGTTATTTCCATATATTACTATTCAGGGATAATCCAGTTACTATTCACC---------GGGCAGGATGAACGAATAACCATTCATGTGCAGGAGTATAAGGTTTCTCCACACCCTTTGGTACCAAAGAATTTGATCGAAATTACAATGATTTTATGCACAGTAGCATCTACTATATCGGGAGCATTGACGAATCCCATTATTTCAATCGCACAGGATACCATTCTTTGA---------------------------------------------------------------
>Sceptridium
---------------------ATGGAAGATTTTAATTCGTCCCCCGCCCGTAATAGTCCCATCTTACCGGAATTAGTCCTGGTTCTCGGTCTAATAGTTATTCTTATTACAGATTCA------CTTCCCGGTAGGAGGGATAAAACTTGGTCCTATTCGATCTCGTTAGTAACCCTGGCAGTGAGCATGGTAGTACTACTACTCCAATGGGGT---GAGGAA---CCCGTATCGACTTTGCTCGGAACTTTACAGATAAACAATTTCAGCAACATATTCAGATTATTCATCTTGATATGCACATTTTTGTGTATCCCATTATCCGTGGACTACATACGATGTGCGAAAATGGCTATGACGGAATTCTTGTTATTCGTACTAGCAGCTACCTCGGGAGGAATGTTCTTATGCAGTGTCAACGACCTGGTAAGTATTTTTGCAGCTTCGGAATGTTCAGCCCTACCCTCTTACTCGTTATCCGGATGCATGAAGAAGGATGTACGGTCCAATGAGGCTGCGATGAAATATTTACTCATGGGTGGAGCAAGTTCTTCCATCTCGATTTACGGTTTCTCCCTACTATACGGCCTTTCCGGGGGCGAGATCCAACTCCAAGAGATAGCAAATGGA---CTTATAAACATGCGAATGTATAATTCTGTAGGAATGGCTGTTTCAACGACATTCATCATTGCAGGAATCGGGTTCAAACTTTCTTTGGTCCCTTTTCATCAATGGACGCCTGATGTCTATGAAGGA---TCTCCCGCTCCAGTTGTTGCTTTTTTATCTGTCGCTTCAAAAGTAGCCGCTTTAGCTCTAGCTATTCGACCCTTCCGTATTATTATCTCTCCCTCACCGAGTGAATGGCATCTACCCCTCGAAATATTGGCTATTCTTAGCATGATACTGGGAAATCTAATCGCTGCTACCCAGACGAGTATGAAACGTATGCTTGCATATTCCTCAATAAGTCAAATTGGATATACTCTCGTTGGGGTAATTGCTGGAGATTCAAACAATGGGTATGCGAGCGTGATAACATACATGCTAATTCACATCCTTATGAATTTAGGGACTTTTGCCCGTACCATACTATTCGGATTACGTACGGGGACTGATAACACCCGAGATTACGCGGGATTGTACGGAAGAGATCCCCTCTTAGCCCTTTCTTTGGTTCTATGTTTACTATCCCTAGGTGGTATCCCTCCACTAGCAGGTTTTTTCGGTAAACTCTACCTATTCTGGTGCGGATGGAAGGCGGGTTTGTACCCATTGGTTTCAATAGCACTTATTACCAGTGTTATTTCCATATATTACTATTTGGGGATAATCCAGTTACTATTCACC---------GGGCAGGATGAACGAATAACCATTCATGTGCAGGAGTATGAGGTTTCTCCACACCCTTTGGTGCCAAAGAATTCGGTCGAAATTGCAATGATTTTATGCGCAGTAGCATCTACTATGTCGGGAGCATTGACGGATCCCATTATTTCAATCGCACAGGGCACCATTTTTTTGANN------------------------------------------------------------
>Haukia
---------------------ATGGAAGATTCTGGCTTGTTCTTTATTTGGAGTAGTCCCATACTACCGGAATTAATTTTGGTTCTGGGTTTGATTATTATTCTAGTAATAGATTTG------CTTTCCGGCACAGAAAATATATTTTGGTCTTACTTTGTTCCATCGGTAACTTTAGCAATGAGTATAGTAGTGCTGCTACTCCAATGGAAT---GAAAAA---CCCGTATTTGATTTTTATGGAACTTTACAAATAAACAGTTTCAACAATATATTCAGATCATTTATTTTTATATGTGCATTGCTTTGCGTTCCACTCTCTGTGGATTACGTGCGATGCGCAGGAATGGTTACAACAGAATTTTTTTCATTCATACTGACATCCACGCTGGGAGGAGCATTTCTATGTAGTGCTAACGATTCGATAAGTATTTTTGTAACTTTGGAATGTTTAGCTCTACCTTCCTATCTATTGTCTGGCTGCATGAAAAAAGATGTGCGATCTACTGAAGCTGCAATGAAATATTCACTCATGGGTGGAGCAAGTTCTTCCATTCCAATTTATGGGTTTTCTCTATTGTACGGCCTCTCCGGCGGAGAGACTCGCCTGCAAGAAATAGCAAGTGGG---CTTATAAACATGCAAATGATTAATTCTACGGGAATAACTGCTTCAGCAATATTTATTACTGTAGGAATTGGATTCAAACTCTCCCTAGTTCCTTTCCATCAATGGACGCCCGATGTCTATGAAGGA---TCTCCCACCCCAGTTGTTGCTTCCTTATCTGTTGTTCCAAAAGTAGCTGCGTTAGCTCTCGCTATTCGAATCTTCCATAACATTTTTTTACCTTTATCAATCGAATGGCAAATCCCTTTTGAAATACTAGCTACTCTTAGTATGGTCTTAGGGAATCTTATTGCTACTACCCAGACAAGTATGAAACGCATGCTTGCATATTCTTCAATAAGCCAAATTGGATATATTCTTATTGGGATAATCACTGGAGATTTGAGGAATGGATATATGAGTGTCATAACATACATGCTAATTTACATCCTTATGAATCTAGGGGCTTTTGCTTGTATCATTCTATTCGGATTGCGCACAGGGACCGATAATATCCGGGATTACGCGGGCTTGTATAGAAGAGATCCTCTATTAGCTATTTCTCTGACTTTGTGCCTATTATCCCTGGGTGGCATTCCCCCATTAGCAGGTTTTTATGGTAAACTCTACCCTTTCTGGTGCGGATGGAAAACAGGTTTATATCTCTTGGTCTCAGTAGCACTTATTACTAGTGTTATTTCCCTTTATTACTATTTGAAAATAATTCAGTTACTTATTACT---------GGACAGGGTGAAAAACAAACTGTTTATACGGAAGCATACAAAATCCCTTCATATTCCTTGACATCAAAAAATGCGCTTGAAATTACAATGATTTTATGTACACTAGCGTCTACGACATTGGGAATCTTTTTAAATCCCATTATTTCAATCGCAGAGAGTACCATTTTCTAA---------------------------------------------------------------
>Whittieria
---------------------ATGGAAGATTACGGCTCGTTTCTTACCTGGAGCAGTCCCATACTACCAGAACTAATCCTGGTTCTCGGTATAATTATTATTCTGGTAATAGATTCA------CCTTACGACACAGAGAATATTTTTTGGTCTTACTCGGTTCCATTAGTAACTGTAGCGACAAGTATAGTAATATTGCTACTTCAATGGAAT---GAAAAA---CCCATATTTGATTTTTATGGAGCTTTACAAACAAACAGTTTCAATAATATATTCAGATCATTCATTTTTATATGTGCATTGTTTTGTGTTCTTCTATCTATGGATTACGTGCGATGTGCGGGAATGGCTGTAACAGAATTTCTGTCATTCATACTGACATCTACGCTGGGAGGAGCATTTCTATGTAGTGCTAACGATTTAATAAGTATTTTTGTAGCTTTGGAATGTTTAGCTCTACCTTCCTACATATTGTCCGGATGCATGAAAAAGGATGTACGGTCTACTGAAGCTGCAATGAAATATTCACTTATGGGTGGAGCAAGTTCTTCCATTCTAATCTACGGGTTTTCCTTATTATATGGCCTCTCCGGCGGAGAAACTCACCTACAAGAAATAGCGAGCGGCCTTCTTATGAACATCCGAATTATTAATTCTACAGGAATAACTGCTTCAGCTATATTTATTATCGTAGGAATTGGATTTAAACTCTCCCTGGTTCCTTTCCATCAATGGACGCCCGATGTCTATGAAGGA---TCTCCCACCCCAGTTGTTGCTTCCTTATCCGTTGTTCCAAAAGTAGCTGCGTTAGCTCTAGCTACTCGAATCTTCCATACCATTCTTTTACCTTTGTCAATCGAATGGCAACTCCCTTTTGAAATACTAGCTATTCTTAGCATGATCTTGGGAAATCTTGTTGCTACTACCCAGACAAGTATGAAAAGGATGTTAGCATATTCTTCAATAAGCCAAATTGGATATATTCTTATCGGAGTAATAACTGGAGATTTGAGGAATGGATCTACGAGCGTGATAACATACATGCTAATTTACATCTTTATGAATCTAGGAGCTTTTGCTTGTACTACTCTATTCGGATTACGCACAGGAACCGATAACATCCGAGATTATGCGGGCTTGTATAGAAGGGATCCTCTATTAGCTATTTCTCTGACTTTGTGCCTATTATCCTTGGGTGGCATTCCTCCATTAGCAGGTTTTTACGGTAAACTCTACCTCTTTTGGTGTGGGTGGAAAACGGGTTTATATCTCTTGGTCTCAATAGCGCTTATTACCAGTGTTGTCTCCCTTTACTACTATTCGAAAATAATCCAGTTACTTCTTACT---------GGGCAGGATAAACGACGAACTTTTTATACAGAAGCATATAAAATCTCTTCATATTCTTTGACATTAAATAACGCGCTTGAAACTTCAATTATTTTATGTGCACTAGCGTCCGCGACATTGGGAATATTTTTAAATTATATTGTTTCAATTGTAGAAAATACTATTATCTGA---------------------------------------------------------------
>Goswamia
---------------------ATGGAAAATTACGGCTCATTTTTTATTCAGGACAGTCACATACTACCGGAACTAATCCTGGTTCTCGGTCTAATTATTATTCTGGTAATAGATTCA------CTTTCCAGCACAAAGAATAGATTTGGGCCTCAATTGGTTTCCTTGGTAACCGTAGCAATGAGTATAGTAGTGCTGCTACTTCAATGGAGTGAAGAAAAA---ACCGTATTTTCTTTTTATGGAGCTTTACAAACAAATAGTTTCAACAATATATTCAGATCATTTATTTTTATATGCGCATTATTTTGTATTCTATTATCTGTGGATTACGTTCAATGTGCGGGAATGGTTATCACAGAATTCCTTTCATTCATACTGGCATCCACACTGGGAGGAGCATTTCTATGTAGTGCCAACGATTTGATAAGTATTTTTGTAGCCTTGGAATGTTTGTCTCTACCCTCCTATCTATTGTCTGGATGCATGAAGAAAGATATACGGTCTACTGAAGCTGCAATGAAATATTCACTTATGGGTGGAGCAAGTTCTTCCATTCTACTTTATGGTTTTTCTTTACTGTACGGCCTCTCCGGCGGGGAGACTCACCTACAGGAAATAGCGAGTGGT---CTTATGAACATGCAAATGGTTGATTCTACGGGAACAACTGCTTCAGCAATATTCATTATCGTAGGAATTGGATTCAAACTCTCCCTGGTTCCTTTCCATCAATGGACGCCCGATGTCTATGAAGGA---TCTCCCACCCCAGTCGTTGCTTCCTTATCTGTTGTTCCAAAAGTAGCTGTGTTAGCTCTAGTTATTCGAATCTTCGATACCATTTTCTTACCTCTATCAATTGAATGGCAGCTCCCTTTTGAAATACTAGCTATTCTTAGTATGGTCTTGGGAAATCTTGTGGCTATTACCCAGACGAGTATGAAACGGATGCTTGCATATTCCTCAATAAGTCAAATTGGATATGTTCTCATCGGGGTAATAACTGGCGATTCAAAGAATGGATATACGAGCGTAATAACATACATGCTAATTCACATCCTTATGAATCTAGGGGCTTTTGCTCGTACCACTCTATTTGGATTACGCACAGGGACCGATAACATCCGAGATTACGTGGGTTTGTATAAAAGAGATCCCCTAATAGCTATTTCCTCGACTTTGTGCCTATTATCCCTGGGTGGCATTCCTCCATTAGCAGGTTTTTATGGTAAACTCTACCCCTTCTGGTGCGGATGGAAAACAGGTTTATACCTCTTGGTCTCAATAGCACTTATTACCAGTGTTATTTCCCTTTACTACTACTCGAGAATAATCCAGTTACTTTTTACT---------GGGCAGGGTGAACAACAAACTGTTTATGCAGAAGCATATGAAATATCTTCATATTTTTTGACAGCAAAAAACACGCTTGAAATTACAATGATTTTTTGTACACTAGCTTCTACAACATTGGGAATATTTTTAAACCCCATTGTTTCAATCGCAGAGAGTACCACTATCTGA---------------------------------------------------------------
>Ophioglossum_austroasiaticum
---------------------ATGGAAGATTATGGCTTGTTATTTATTCAGAGCAGTCCCATACTACCGGAATCAATCTTGGTTCTTGGTCTCATCACTATTCTGGTAATAGATTCG------CTTTCCGGCACAAGAAATGGGTTTTGGTCCTATTCTGTTCCATTGGCAGCTTTAGCAACAAGTATAGTAGTACTGTTACTTCAATGGAAT---GAAAAA---CCCGTATTCGATTTCTATGGAGCTTTACAAATAAACAGTTTAAACAATCTATTCAGATCATTGATTTATATATGTGCGTTGCTTTGTGTTCCACTATCTGTGGATTATGTCCGATGCACAGGAATGGTTACAACAGAATTCTTGTCATTCATACTGACATCCACGCTGGGAGGAGCGTTTCTATGTATTGCCAATGATTTGATAAGTATTTTTGTAGCTTTGGAATGTTTGGCTCTACCTTCCTATGTATTGTCTGGCTGCATGAAGAAAGATGTACGGTCTACTGAAGCTGCAACGAAATATTCACTCATGGGTGGAGCGGGTTCTTCCATTCTAATTTATGGTTTTTCCTTACTGTATGGCCTCTCCGGCGGAGAGACTCACCTACAAGAAGTAGCAAGTGGC---CTTATGAATATGCAAAAGGTTAATTCTACGGGAGTAGCTGCTTCAGCAATATTCATTATCGTAGGAATCGGATTCAAACTCTCTCTGGTTCCCTTCCATCAATGGGCGCCCGATGTATATGAAGGA---TCTCCCACTCCAGTCGTTGCTTCCTCATCCGTCGTTCCAAAAGTAGCTGCGTTAGCTCTAGCTACTCGAATCCTCCATACCATTCTTTTACCTCTATCAATCGAATGGCAACTCCCTTTCGAAATACTAGCCATTCTTAGCATGGTCTTGGGGAATCTTATTGCTACTACCCAGACAAGTATGAAACGCATGCTTGCATATTCCTCGATAAGCCAAATTGGATACATTCTTATCGGGGTAATCGCTGGAGATTCAAGGAGTGGCTATATGAGCGTGATAACATACATGCTAATTCACATACTTATGAATCTAGGGGCTTTTGCTTGTATCACTCTATTTGGATTACGCACAGGAACCGATAACATCCGGGATTACGCGGGCTTGTATAGAAGAGATCCTATATTAGCTATTTCTTTTACTTTGTGCCTACTATCTCTGGGTGGAATTCCCCCATTAGCAGGTTTTTATGGTAAACTCTACCCCTTCTGGTGCGGATGGAAAACGGGTTTGTACCTTTCAGTCTCAACAGCACTTATTACCAGTGTTATTTCTCCTTACTACTATTCGAGAATAATCCAGTTACTTTTTACT---------GGGCAGGGTGAACAACGAACTTTTTATACAGAAGCATACAAGATCTATCCATATTCCCTGACACCAAAAAACGCGCTTGAAACTACAATGGTTTTATGTACGCTAGCGTCCACGACATTGGGAATATTTTTAAATTCCGTTACTTCAATCGCAGAGAATGCCTTTATCTGA---------------------------------------------------------------
>Ophioglossum_californicum
---------------------ATGGAAGATTATGGCTTGTTATTTATTCAGAGCAGTCCCATACTACCGGAATCAATCTTGGTTCTTGGTCTCATCACTATTCTGGTAATAGATTTG------CTTTCCGGCACAAGAAATGGGTTTTGGTCCTATTCTGTTCCAATGGCAGCTTTAGCAACAAGTATAGTAGTACTGTTCCTTCAATGGAAT---GAAAAA---CCCGTATTCGATTTCTATGGAGCTTTACAAATAAACAGTTTAAACAATCTATTCAGATCATTGATTTATATATGTGCGTTGCTTTGTGTTCCACTATCTGTGGATTATGTCCGATGCACAGGAATGGTTACAACAGAATTCTTGTCATTCATACTGACATCCACGCTGGGAGGAGCGTTTCTATGTATTGCCAATGATTTGATAAGTATTTTTGTAGCTTTGGAATGTTTGGCTCTACCTTCCTATGTATTGTCTGGCTGCATGAAGAAAGATGTACGGTCTACTGAAGCTGCAACGAAATATTCACTCATGGGTGGAGCGGGTTCTTCCATTCTAATTTATGGTTTTTCCTTACTGTATGGCCTCTCCGGCGGAGAGACTCACCTACAAGAAGTAGCAAGTGGC---CTTATGAATATGCAAAAGTTTAATTCTACAGGAGTAGCTGCTTCAGCAATATTCATTATCGTAGGAATCGGATTCAAACTCTCTCTGGTTCCCTTCCATCAATGGGCGCCCGATGTATATGAAGGA---TCTCCCACTCCAGTCGTTGCTTCCTCATCCGTCGTTCCAAAAGTAGCTGCGTTAGCTCTAGCTACTCGAATACTCCATACCATTCTTTTACCTCTATCAATCGAATGGCAACTCCCTTTCGAAATACTAGCCATTCTTAGCATGGTCTTGGGGAATCTTATTGCTACTACCCAGACAAGTATGAAACGCATGCTTGCATATTCCTCAATAAGCCAAATTGGATACATTCTTATCGGGGTAATCGCTGGAGATTCAAGGAGTGGCTATATGAGCGTGATAACATACATGCTAATTCACATACTTATGAATCTAGGGGCTTTTGCTTGTATCACTCTATTTGGATTACGCACAGGAACTGATAACATCCGGGATTATGCGGGCTTGTATAGAAGAGATCCTATATTAGCTATTTCTTTTACTTTGTGCCTACTATCTCTGGGTGGAATTCCTCCATTAGCAGGTTTTTATGGTAAACTCTACCCCTTCTGGTGCGGATGGAAAACGGGTTTGTACCTTTTAGTCTCAACAGCACTTATTACCAGTGTTATTTCTCCTTACTACTATTCGAGAATAATCCAGTTACTTTTTACT---------GGACAGGGTGAACAACGAACTTTTTATACAGAAGCATACAAGATCTATCCATATTCCCTGACACCAAAAAACGCGCTTGAAACTATAATGGTTTTATGTACGCTAGCGTCCACGACATTGGGAATATTTTTAAATTCCGTTACTTCAATCGCAGAGAATGCCTTTATCTAA---------------------------------------------------------------
>Cheiroglossa
---------------------ATGGAAGATTATGACTCGTTCTTTATTTGGAGCAGTCCTATACTACCGGAATTAATCCTGGTTATCGGTCTAATGATTATTCTGATAATAGATTTA------ATTCCCAGCAAAAAAAATGAGCATTGGTCTTATTTGGTTCCATTGGTAGCGCTAACAACAAGTATAGTAGTACTATTGCTTCAATGGAAT---GAAAAA---CCCGTATTTTATTTTTATGGAGCTTTACAAACAAACAGTTTTAACAACATATTTAGATCATTGATTTTTATAAGTGCCTTATTTTGTGTTCCACTATCTGTGGATTACGTGCGATGTGGGGGAATGGTTATAACAGAATTCTTGTCATTCATACTGACATCTACGTTAGGAGGAGCATTTTTATGTAGTGCTAACGATTTGATAAGTATTTTTGTAGCTTTGGAATGTTTAGCTCTCCCTTCCTATCTATTGTCTGGATGCATGAAGAAAGATGTACGGTCTACCGAAGCTGCAATGAAATATTCACTCATGGGTGGAGCAAGTTCTTCAATTCCGATTTATGGTTTTTCTTTGCTGTATGGTCTTTCCGGCGGAGAGACTCACCTACAAGAAATAGCAAGCAGC---CTTATGAACATGCAAATGTCTAATTCTACGGGAATAACTGCTTCAGCAATATTTATTATAGTAGCAATTGGATTCAAACTCTCCTTGGTTCCGTTCCATCAATGGGCGCCCGATGTCTATGAAGGA---TCTCCCACTCCAGTCGTTGCTTTCTTATCGGTTGCTCCAAAAGTAGCTGCATTAGCTTTAGCTATTCGAATCCTCCATACCATTCTTTCACCCTTATCGATTGAATGGCAGCTTCCTCTCAAAATACTAGCCATTCCTAGCATGATTTTAGGGAATCTTATTGCTACTACTCAGACAAGTATGAAACGGATGCTTGCATATTCCTCAATAAGCCAAATTGGATATATTATTATCGGGGTAATCACTGGAGATTCAAAGAATGGATATACGAGCGTGATTGCATACATGCTAATTTACATCCTTATGAATCTAGGAGCTTTTGCTTGTATTACTTTATTTGGATTACGCACAGGGACTGATAACATCCGGGATTACGCGGGCTTATATAGAAGAGATCCCCTATTAGCTATTTCTTTGACTTTGTGCCTATTATCCTTGGGTGGCATTCCTCCATTAGCAGGTTTTTATGGTAAACTATACCCCTTTTGGTGCGGATGGAAAACAGGTTTATATCTTTTGGTTTCAATAGCGCTTATTAGCAGTGTTATTTCACTTTATTACTATTCAAGAATAATCCAGTTACTTCTTACT---------GGGCAAGGTGAACAACAAAATATTTATACAAAAGCATACAAATTATCTTCAAACTCCTTGATATCAAAAAACGCGCTTGAAACTACAATGGTTTTGTGCACACTAGCGTCCACGACATTGGGAATATTTTTAGATCCTATTATTTCCATCACAGAAAATGCTATTATCTGA---------------------------------------------------------------
>Ophioderma
---------------------ATGGAAAATTATAGCTCATTATTTCTTTTAAACAATCCTATACTACCGGAATTAATTTTGATTCTTGGTATAATTATTATTCTGATAATCGATTTA------ATTCCCAGTAAAGAGAATAAT------TCTTACTTGATTTCATTGATCGCTGTAACAATTAGTATAGCAATACTATTACTGCAGTGGGAT---GAAAAA---CCCGTTTTTTATTTTTATGGAGCATTACAAACAAACAGTTTCAACAATCTATTTAGATCATTGATTTATCTATGTGCCTTGCTTTGTGTTCCATTATCTGTGGATTACGCACAATGTGGAGGAATGATTATACCAGAATTCCTATCCTTCATATTGACATCTACAATGGGAGGAGCATTTTTATGTAGTGCTAACGATTTGGTAAGTATTTTTGTGGCTTTAGAATGTTTATCTATTCCTTCTTATCTAGTGTCTGGATGCATGAAAAAAGATGTACGGTGTACTGAAGCTGCAATGAAATATTCACTTATGGGTGGAGCAAGTTCGTCAATTTCGACTTATGGTTTTTCTTTACTTTATGGTCTTTCAGGTGGGAAAATTAACCTACAAGAAATAGCAAGTAGC---CTTATAAACTTACAAACGTCTAATTATACCGGAATAACTGTTTCAGCAATATTTATTATTGTAGCAATTGGATTTAAACTATCATTAGTTCCGTTCCACCAATGGACGCCCGATGTCTATGAAGGA---TCTCCTACCCCAGTTGTTGCTTCCTTATCCGTTGCTCCAAAAGTAGCTGCATTAGCTCTAGCCATTCGAATTATCCAAACAATTATTTCCCCCTTATCCATTGAATGGAAGCTCCCTTTTGAAATACTAGCCATTCTTAGCATGATAGTCGGTAATCTTATTGCTACTACTCAAATAAGTATGAAACGAATGCTTGCATATTCATCAATAAGCCAAATTGGATATGTTATTATCGGGGTAATCACTGGAGATTCAAATAATGGATATACGAGCGTGATAACATACATGCTAATTCACATCCTTATGAATCTAGGAACTTTTACTTGTATAACCTTATTTGGATTACGCACAGGGACCGATAACATTAGGGATTATGCAGGATTGTATAGAAAAGATCCCCTATTAGCAATCTCTTTGACTTTATGCTTATTATCCTTGGGTGGCATTCCTCCATTAGCCGGTTTTTTTGGTAAACTCTATCCCTTTTGGTGCGGATGGAAAGCAGGTTTCTATCTACTGGTTTCAATAGCACTTATTAGCAGTGTCATTTCCCTTTATTACTATTTGAGAATAATCCAGTTATTTCTTACT---------GAGCAAGATTATAAAAAAAATGTTTATCTAGAAGCATACAAATTATCTGCAAATTACGGGATATCAAAAAATTTGCTTGAAACTACGATGATTTTATGTACATTAGCGTCCATTACATTGGGAATATTTTTGAATTTCATTATTTCAATTACCGATAATACTATTTTTGAA---------------------------------------------------------------
>Psilotum
---------------------ATGAAAGAAATTGAGTCGTTTCTCGTATATAGTAGTTCCATTCTACCGGAATGTATTTTAATCTTCAGTTCAATAGGGATTCTTTCCATAGATTTACTTTCACTTCCTAATGAAGGAGATACATTTTGGTCTTACTCAATCTCGTTAGCAGCCTTAGCAATAAGCATAATAATCTTGCTGCTTCAATGGAAC---AAAGAA---CCTGTCTTGACTTTTTCCGAAACTTTCCAAATAAGCCGTTTTAACGATATCTTTCGATTCTTTCTCCTAATCTGTTCATTCTTATGTATCCCATTATCTGTGGACTACATACGATGTACAAAGATGCCCGTAACGGAATTTTTACTATTCGTACTAACAGCTACCCTAGGAGGAATGTTTTTATGCGGTGCCAATGATTTGATAAGTATTTTCGTAGCATCAGAATGTTTAGCGTTATCTTCCTATTTATTATCCGGATATACAAAGAGAGATGTACGATCCAATGAAGCGATGATGAAATACCTCCTCATGGGTGGAGCAAGTTCTTCCATCCTGGTTTATGGTTTTTCCTTGCCATACGGTTTATCTGGAGGGGAAATTCAACTTCGAGGGATGGTGAATGGA---CTTATCAACATGCAAATGTATAACTCTGCAGGGGTATCTATTGCAATGATCTTTATCCTTGTGGGAATTGGATTTAAACTATCTCTGGTTCCTTTTCATCAATGGACGCCCGATGTATATGAAGGA---TCCCCCACTCCAGTTGTTGCTTTTTTTTCCGTCACTTCGAAAGTAGCTGCTTTGGCTCTAGCTACTCGACTTTTCCATATTTTATTCTCATCTCTATCAAATGAATGGCATCTTCCTCTGGAAATATTGGCTATTCTTAGTATGATCCTAGGAAATCTAATAGCTGTCACTCAGACAAGTATGAAACGTATGCTTGCATATTCTTCAATAAGTCAGATTGGATATATTCTTATTGGCATCATTGCTGGAGATTCGGACAATGGATATGCAAGCATGATAACATACATGCTAATTTATATCTTCATGAATTTAGGAACTTTTGCTTGTATCACATCATTCGGGTTACGTACAGGGACCGATAACATTCGAGATTATGCGGGATTGTATAGGAAAGATCCTATTTTAACTCTCTCTCTAGTCTTATGTTTACTATCCCTGGGTGGTATTCCGCCCCTCGCGGGTTTTTTCGGAAAACTTTATCTATTCTGGTGTGGATGGAAAGCAGGTCTATACTTCCTGGTCTCAATAGCACTTTTCACCAGTGTTATTTCTATTTATTACTATTCGAGGATAATCAAATTACTATTTACC---------GAACGGAACAAACGAATAACTATTTATATGCAAGATTATAAGGGTTCTCCCTATTTTCTAATACCAAATAATTCGATTGGAATCACAATGATTCTATGTACGATAGCATCTACTGTACCAGGAATATTGATAAATCCCATTATTGCAATTGCGCAGAATACTCTTTTTTAA---------------------------------------------------------------
>Mankyua
---------------------ATGGTAGATTTTAAATCGTTTCTAATTAATGGTGACTTAATACTACCAGAATTAATACTGGTTCTTGGTTTACTAGTTATTCTTATTATGGATTTG------CTTTCCAATAAGGAAAAGAAGTCTTGTTCTTATTTGGTATCACTAGCGGTCCTATCGATGAGTATAGTAGTATTAGCTTTTAAGTGGGAT---GAAAAA---CCTGTCTTAATCTTTGCTGGAGCTTTACAGATAAATGGACTTAGCAATTTATTCAGATTACTTATTCTTATTTGCACATTGCTGTGCATTCCATTATCTGTAAATTATATGCAATGTGTAGGGATGCCTATAACAGAGACTTTGTTATTTATACTAGTAGCCGCTCTGGGAGGTATGTTATTATGCAGTGCCAATGATTTAATAAGCATCTTTGTGGCTTTAGAATGCTTAGCTTTACCTTCTTATTTATTATCCGGGTGCACAAAGACAGACGTACGATCTAATGAAGCTGCAATGAAATATTTACTTATGGGAGGAGCAAGTTCTTCCATTTTGGTTTATGGTTTTTCCTTATTGTATGGGTTTTCCGGGGGAGAAATTCAGCTCCAAGAAATAGCAAATGAA---CTTAACAACCTGCGGTTATATAGCTCTTTAGGAATAATTGTATCAATGATATTTATTACTGTGGGAATTGGATTTAAGCTTTCTCTCGTTCCGTTTCATCAATGGACGCCTGATGTTTATGAAGGA---TCTCCCACTCCAGTTGTTGCTTTTTTATCTATTGTCCCAAAACTAGCTGCTTTAATTTTAACTATTAGATTATTCCATACCATTTTTTTTCCTCTATCAATCAAATGCTATTTTTCTTTTAAAATACTAGCTATTCTTAGTATGACCTTGGGAAATCTTATTGCTATCGCTCAAACAAATATGAAACGTATGCTTGCATATTCTTCAATAAGTCAAATTGGGTATATTCTTATTGGAATAATTGCTGGAAATTCAACTGATAGATATGCAAGTGTAGTAACTTACATGTTAATTTACATCTTTATGAATTTAGGAGTTTTTGCTTGTATCACCCTATTTGGACTACGCACAGGAACTGATAATATTCGAGATTATACAGGACTTTATGAAAGAGATCCCCTTTTAGCTCTGTCATTAGTCTTATGCTTGTTATCCCTAGGTGGTATTCCTCCATTAGCAGGTTTTTTTGGCAAACTCTATTTATTTTGGTGCGGATGGAAAGCAGAGCTTTATTTGTTAGTCTTTATAGGACTTATAACTAGTGTAGTTTCTCTTTATTATTACTCAAGAATTGTTCAACTTTTATTTACT---------AAACAGGATAAAAAGAGAATTTTATATACACAAGAATACAAAACATTTTCAAATCCCTTGGCT---AAAAGCTCAATTGAGTTTGTAATGATTTTATGTACAGTAACATCAACTCTATTGGGAATACTAGTAGATCCCATCATTTCAATTGCGCAGAATACCACTTTCTAA---------------------------------------------------------------
>Helminthostachys
---------------------ATGGAAGATTCTAATCTGTTCCCCGTCTATAATAATCCCATTCTATTGGAATTAGTTCTAGTCTCTGGTCTGATAGCTACCCTCATTCTAGATTTA------TTCCCTAATAAGGGAAATAGATCCTGGTCCTATTCGATTTCAGTGATAACCCTAGTAATGGGCATAGTGGTACTATTACTTCAATGGGAT---GATAAA---TCCATACTGACTTTCCCCGGAACTTTGCGAGTAAATAGTTTCAATAATCTATTCAGATCATTCATTTTGATATGTACACTGTTGTGCATTCCATTATCTGTGGACTATATGCGATGTGGGGGAATGGCTACGACAGAATTCTTATCATTCGTACTAGCAGCTACTTCGGGGGGAGTATTCCCATGCAATGCTAATAATCTGGTGAGTATTTTCGTGGCTTTGGAATGTTTAGCCCTACCTTCCTATTTGTTATCCGGATGCATGAAGAAGGATGTACGATCCAATGAGGCTGCAATGAAGTATTTACTCGTGGGTGGAGCAAGTTCTTCCACTTCAATCTATGGTTTTTCCCTATTGTACGGTCTTTCCGGGGGGGAAATTAGACTCCAAGGCATCGCGAGTGGA---CTTATAAACACACGAATGTATGACTCTATAGGGGTAGCCATTTCAACGATATTCATTACTGTAGGAACCGGATTCAAACCATCCTTAGTCCCTTTCCATCAATGGGCGCCCGATGTTTATGAAGGA---TCTCCCACTCCAGTTGTTGCTTTTTTATCCGTTGCTTCAAAAGTAGCCGTTTTAGCCCCAGTTATTCGAATCTTCCCTCTTATTTTTTCCCCATTATCGAACGAATGGCATCTCTCATTTGAACTATTGGCTACTCTTAGCATGATTTCGGGGAATCTAATCGCTGTTGCCCAGACAAGTATGAAACGTATGCTTGCATATTCCTCAATAAGTCAAATCGGATACATTTTTGTTGGAGTAATTGCTGGAGATTCTAGTACTGGGTATACAAGCGCGATAATATACATGCTGATTCACATTCTTATGAATCTAGGGACTTTCGCTTGTATCATATTGTTCGGATTGCGCACAGGTACCGATAACATCCGAGATTATGCAGGATTGTATGAAAAGGATCCTCCCCTAGCTATTTCTTTGGCTTTATGCTTATTATCCCTGGGCGGTATACCTCCGTTAGCAGGTTTTTCCGGTAAACTCTATTTATTCTGGTGCGGCTGGAGGGCGGGTTTGTATTCATTAGTTCTAGTAGCACTTCCCACTAGTGTCATTTCCATCTATTACTATTCAAGAATAATCCAGTTATTGTTTACT---------GATCGGGATGAACGTAGAACTGTTTATACACAAGAGTACGAGGTTTATTCGTATTCCCCAGTATTGAAAAATTCGATTGAAGCTGTAATGATCTCATGCACAGTAGCATCCACTGTGTTAGGAATATTGGCGGATCCTATTATTTCAATCGTACAGAATACTACTCCCTAG---------------------------------------------------------------
>Dryopteris
ACGAATTACACCAATTCTACGTTCCCAGATTTC---TCCTTCTCACTCGGTAATCTGTCAACTTTGCCGGAACGTATTTTAACTCTCAGTTTAGTTGCAGTTATTGTAATCGATTTA------TCAAACAAAGGGAGAAATACAACTTTACTTTACCGAATTTCACTAATATCTACGTCAATTGGCACGATTGCTTCACTATGTCAATGGGGGATCCAGGTCCAATCGGTTTCCATTGCTTCCGGAAATTATTGGATCAGCAATTTCAGCTATATATTTAGATTTTTTCTATTGATTTGTTCGCTGCTATCCATTCTGTTGTCAGTTGATTACATACGATGTTCAAAAACGGCTTTGGCAGAATTCTTATTCTTTTTACTAACTGCAAGTTCGGGTGGAATGGTTCTTTGCTGGGCAAACGATTTGGTCACCCTTCATGTGGCATCGGAGCTATCAAGCCTATCTTCTCGTTTCCTGTCTGGACATACTAAAAAGGATATAAGATCGAATGAAGCAACTACGAAATTTCTACTGATGGGTGGAGCTAGCTCATCTTTTTTGCTATATGGTCTCTCTCTGTTGCATGGAATTTCTGGCGGACAGCTTCAGCTTGATAAAACAGCAGGTGTA---CTACCATCTAGTCAGTATCTCGTTGCAATTTATACCGCCATTGCT------TCTATCACAGCCGGAACGGCGTCCAAACTTCCTCTTGTTCCGTTTCATCAATGGACTCCCGATGTATATGAAGGAGTGTCTCCTATACCAGTCGTTGCTTTTTTCTCCGTCACCTCTAAAGTAGCAGCTCTAGCTTTATTTACGCGACTCTTCGGTATCATTTTTCCACATCTATCTAATGAGTGGCATATCGTGGTAGGATTATTAGCTACCTCTAGCATGATATTAGGAAATCTAATTGCCGTTACTCAAATAAGCATGAAACGTATGCTAGCTTATCCCTCTATAAGCCAAATTGGATATATTATGATTGGAGTACTTGCTGCAGACCCGGAGAACGGTTACGCAAGTATGATAACTCATACGTTTATTTATATACTCATGAATCTGGGAACTTTTGCTCGTATCACCTCATTCGGTTTACGAACCGGAACTGATAATATTAGGGATTACGCGGGATTATACATGAAGGATCCTGTTCTAACATTCTCTCCGGTTTTACGTTCACCATCCCTAGGGGGTATCCCTCCACCATCCGGTTTTTTCGGTAAACTCCATCTCTTTTGGCATGGATGGAAAGCTGGTTCGTACCCATCAGTTCTGGTAGCGCTCGTCACAAGTGTCATTTCTATCTACTATTATCTCAAAATAATTAAATTAATGTTCACTGGGAAGAATGGGAGGGGCGATGCATCCACAACTTATATACGAAATTCATTAGTTTCTCCATCA------ATTTCAAAAAGTTCTATTGAAATAGCTATGATCATTCGTGCACTAGCATCAATCCTATCGGGTATATTAATAGATCCCATTATCGGGATCACACGGAATACTTTATTCTAG---------------------------------------------------------------
>Ginkgo
---------------------ATGAAAGAGTTTCATTTGCTTCTCTCCCGTGGAAGTTCGATTTTCCCAGAATGTATCCTAATTTTTGGCCTAATTCTTCTTCTGATGATTGATTTC------ACCTCTGATCAAAAAGATACACCTTGGTCCTATTTCATCTCTTTAACAAGTTTAGTGATGAGCATAACGGTCTTATTATTTCGATGGAGA---GAAGAA---CCTATGATTAGCTTTTTGGGTAATTTCCAAACGAACAATTTCAACGAAATATTTCGATTTCTCATTTTACTATGTTCAACTCTATGTATTCCTCTATCCGTGGAGTACATCCAATGTACAGAAATGGCTATAACAGAGTTTCTGTTATTCGTATTAACAGCTACTCTAGGAGGAATGTTTTTATGTGGTGCTAATGATTTAGTAACTATCTCTGTAGCTTTAGAATGTTTCAGTTTATGTTCTTATCTATTATCTGGATATACCAAGAGAGATGTACGGTCTAATGAGGCTACTATGAAATATTTACTTATGGGTGGGACAAGCTCTTCTATTCTGGTTTATGGTCTTTCTTGGCTATATGGTCTATCCGGGGGAGAGATTGAGCTTCAAGAAATAGTAAATGGT---CTTATCAATACACAAATGTATAACTCTCCGGGAATTTTGATTGCGCTTATATCCATAACTGTAGGAATTGGATTCAAGCTTTCTCTAGTCCCTTTTCATCAATGGACCCCTGACGTATATGAAGGA---TCTCCCACTCCAGTCGTTGCTTTTCTCTCTGTTACTTCGAAAGTAGCTGCTTTAGCTTTAGCCACTCGAATTTTCGATATTCTTTTCTATTTTTCATCGAACGAATGGCATCTTCTTTTGGAAATCTTAGCTATTCCTAGCATGATATTAGGTAATTTAATTGCTACTACTCAAACAAGCATGAAACGTATGCTTGCATATTCGTCCATAGGTCAAATTGGATATATCATTATTGGAATAATTGCTGGAGACTCAAATGATGGATATGCAAGCATGATGACTTATATGCTGCTCTATATTTTCATGAATTTAGGAACTTTTGCCTGCATTGTATTATTTGGTCTACGTACAGGAACTGATAACATCCGAGATTATGCAGGATTATATACGAAAGATCCTTTTTCAGCTTTCTCTTTAGCTTTATGTCCACTATCTCTAGGAGGTATTCCTCCATTAGCAGGTTTTTTTGGAAAACTTTATCTATTCTGGTGTGGGTGGCAGGCAGGCTCCTATTTCTTGGTTTCGATAGGACCCTTTATGAGCGTTATTTCTATATACTATTATCTAAAAATAATCAAGTTATTAATGACT---------GAACGAAACGAAGAAATAACTCCTCACGTGCAAAATTATAGAATATCTCCATCTTCTTTAATATCAAAAAATTCCATCGAATTGAGTATGATTGTATGTGTAATAGCATCTACTATACTGGGAATAGTAATGAACCCAATTATTGCAATTGCTCAGGATACCTTATTTTAA---------------------------------------------------------------
>Huperzia
------------------ATGAATTTAGATTTTGATTTATACATCCTATATGGAAATAGTATTTTACCCGAATGTATTCTAATTCTTAGTTTAGTTATTCTTCTAATAGTGGATTCA------ATCTATGGAAAAAAAGATACGCCTTGGTTATATATAATTCCCTTTTCAGGTTTAGTAACAAGCATAACAGTTTTATTCTTTCAGTGGGAA---GAAGAA---CCTATTATTACCTTCATGGGTAGTTTCCAAATAAACACTTTTAACAAAATATTTCAATTTTTGATTCTACTATGCTCAGTACTATGTGTTCCCTTATCTGTGGATTATATTCAATGTACAGAAATGGCTATAACAGAGTTTTTGTCATTCATACTAACAGCTACCTTGGGAGCAACGTTTCTATGTGGTGCTAATGATCCAGTAACTATCTTTGTGTCTCTGGAATGCTTAAGTCTATGTTCTTATCTATTATCTGGATATACAAAAAGGGATGTAAGATCTAATGAAGCAACTATGAAATACTTACTTATGGGTGGAACAAGTTCTTCTATTTTGGCTTATGGTTTTTCCTGGCTATATGGTTTATCCGGGGGGCAAACTCAACTTCAAGAAATAGCGAAAGGA---CTTATAAGTACACAAATGTATAACTCTCCAGGAACTTCGATTGCACCTATATGCACAATGGTAGGAATTGGATTTAAGCTTTCTTTAGTTCCTTTTCATCAATGGACTCCCGACGTATATGAAGGA---TCACCAACTCCAGTCGTTGCTTTTCTTTCTGTCGTTTCAAAAGTAGCAGTTTCAGCTTTAGCTATTCGAATTTTAAATATTGTTTTTCCCTTATCATCGAACGAGTGGCATTCAGTTCTGGAAATACTAGCTATTTCTAGTATGATACTAGGCAATTTTATTGCAATTACTCAAACAAGCATGAAACGTATGCTTGCATATTCTTCAATAAGTCAAATTGGATATATTATGATTGGAATAATTGCTGGAAACTCA---AATGGATATACAAGCGTGGTCACTTACATGCTGTTCTATATTTTTATGAATCTAGGAACCTTCGCTTGTATCATATTATTCAGTTCGCGCACGGGAACGGATAACATTCGAGATTATGCAGGATTATATCTAAAAGATCCTTTACTGGCTTCTTGTTTTGCCTCGTGTCTATTATCTCTAGGAGGTGTTCCCCCGCTATCAGGTTTTTTTGGAAAACTTTACCTATTTTGGTGCGGATGGCAAGCGGGTCCACATTCATTAGTTTCAATAGGGCTCTTCACAAGTGTCATTTCAATATACTACTATTTAAAAATTATTAAGTTGTTAGTAACT---------AAACGAAACGAGGAAGTAACTCCTTATATAACAAATTATATAAATTCTTCATATTTTTTAACATCAAAAAATGTTACTGAACTTAGTATGATGATATGTGTAATAGCATCTACCGTATTGGGATTAGCAGTAAATCCAATCATTACTATGGCTCAGAATTCTATTTTTTCAAGTCGTTTCACTAGCAGTTTATTAATCTTATAA------------------------------
>Botrypus
---------------------ACGGAAGATTCTAATTTGTTTCTCGTTCGTAATAGTCCTATCCTACCGGAATTAATCCTAGTTATCGGTCTAATAGTTATTCTTACTATAGATTTA------CTTTCCGATAGGGGGGATAGATCTTGGTCCTATTCGATCTCGTTAGTAACTCTAGCAATGGGCATAGTAGTACTACTACTCCAATGGGAT---GAGGAA---CCCGTATCGACTTTCCCCGGAACTTTACAGATAAACAGTTTTAACAATATATTCAGATCATTCATCTTGATATGTACACTGTTGTGTATCCCATTATCCGTGGACTACATACGATGCGCGAAAATGGCTGTGACGGAATTCTTGTTATTCGTACTAGCAGCTACTTCGGGAGGAATGTTCTTATGCAGTGTCAATGATCTGGTAAGTATTTTTGTAGCTTTGGAATGTTTAGCTCTACCCTCTCATTCGTTATCCGGATGCATGAAGAAGGATGTACGGTCCAATGAAGCTGCGATGAAGTATTTACTCATGGGTGGAGCAAGTTCTTCCATTTCGATTTACGGTTTTTCCCTACTATACGGCCTTTCCGGGGGGGAGATCCAACTTCAAGAGATAGCAAATGGA---CTTATAAACATGCGAATGTATAATTCTGTAGGAATGGCTATTTCAACGATATTCACCACTGTAGGAATTGGATTCAAACTTTCTTTAGTTCCCTTCCATCAATGGACGCCCGATGTCTATGAAGGA---TCTCCCACTCCAGTTGTTGCTTTTTTATCCGTCACTTCAAAAGTAGCCGCTTTAGCTCTAGCTACTCGACTTTTCCGTATTATTATCTATCCTCTATCGAGTGAATGGCATCTCCCTCTCGAAGTATTGGCTATTCTTAGCATGATATTGGGAAATCTAATCGCTGTCACCCAGACAAGTATGAAACGTATGCTTGCATATTCCTCAATAAGTCAAATTGGATATACTCTTATTGGGATAATTGCTGGAGATTCAAACAATGGGTATGCAAGCGTGATAACATACATGCTAATTCACATCCTTATGAATTTAGGGACTTTTGCTCGTATCATACTATTCGGATTACGTACGGGGACTGATAACACCCGAGACTACGCGGGATTGTACGGAAGAGATCCCCTCTTAGCCCTTTCTTTGGTTCTATGTCTACCATCCCTGGGTGGTATTCCTCCACTAGCAGGTTTTTTCGGTAAACTCTACCTATTCTGGTGCGGATGGAAGGCGGGTTTATACCCATTGGTTTCAGTAGCACTTATTACCAGTGTTATTTCCATCTATTACTACTCAAGGATAATCCAATTACTATTCACC---------GGGCAGGATGAACGAATAACCATTCATGTGCAGGAGTATGAGGTTTCTCCACACCCTCTGGTATCAAAGAATTCGATCGAAATTACAATGATTTTACGCACAGTAGCATCCACTATATCGGGAATATTGATGAATCCCATTGTTTCAATCGCACAGAGTACCATTCTTTGA---------------------------------------------------------------
>Rhizoglossum
---------------------ATGGAAGATTATGGCTCGTTTCTTATCTGGAGCAGTCCCATACTACCAGAACTAATCCTGGTTCTCGGTATAATTATTATTTTGGTAATAGATTCA------CTTTATGGCACAGAGAATAGTTTTTGGTCTTACTCGGTTTCATTAGTAACTGTAGCGACAAGTATAGCAATATTGTTACTTCAATGGAAT---GCAAAA---CCCATATTTGATTTTTATGGAGCTTTACAAACAAACAGTTTCAATAATATATTTAGATCACTCATTTTTATATGTGCATTGTTTTGTGTTCTTCTATCCATGGATTACGTGCGATGTGCGGGAATGGCTGTAACAGAATTTATGTCATTCATACTGACATCTACGCTGGGAGGAGCCTTTATATGTAGTGCTAACGATTTAATAAGTATTTTTGTAGCTTTGGAATGTTTAGCTCTACCTTCCTACATATTGTCCGGATGCATGAAAAAGGATGTACGGTCTACTGAAGCTGCAATGAAATATTTACTCATGGGTGGAGCAAGCTCTTCAATTCTAATCTACGGGTTTTCCTTATTATATGGCCTCTCCGGTGGAGAAACTCACCTACAAGAAATCGCGAGTGGC---CTTATGAACATTCGAATGCTTAATTCTATGGGAATAACTGCTTCAGCTATATTTATTATCGTAGGAATTGGATTCAAACTTTCTCTGGTTCCTTTTCATCAATGGACGCCCGATGTCTATGAAGGA---TCTCCCACCCCAGTTGTTGCTTCCTTATCCGTTGTTCCAAAAGTAGCTACGTTAGCTCTAGCTACTCGAATCTTCCATACCATTTTTTTACCTTTGTCAATCGAATGGCAACTTCCTTTTGAAATACTAGCTATTCTTAGCATGATCTTGGGAAATCTTGTTGCTACTACCCAGACAAGTATGAAAAGGATGCTTGCATATTCCTCAATAAGCCAAATTGGATATATTCTTATCGGAGTAATAACTGGGGATTTGAGGAATGGATATACGAGCGTGATAACATACATGCTAATTCACATCTTTATGAATCTAGGGGCTTTTGCTTGTACTACTCTATTCGGATTACGCACAGGGACCGATAACATCCGAGATTACGCGGGCTTGTATAGAAGGGATCCTTTTTTAGCTATTTCTCTGACTTTGTGCCTATTATCCCTGGGTGGCATTCCTCCATTAGCAGGTTTTTATGGTAAACTCTACCTCTTCTGGTGTGGATGGAAAACGGGTTTATATCTCTTGGTCTCGATAGCGCTTATTACCAGTGTTATTTCTCTTTACTACTATTCGAAAATAATCCAGTTACTTCTTACT---------GGGCAGGGTAAACAACGAACTTTTTATACAGAAGCATATAAAATATCTTCATATTCTTTGACATTAAATAACGCACTTGAAATTTCAATTATTTTATGTGCACTGGCGTCCGCGACATTAGGAATATTTTTAAATCCCATTGTTTCAATTGCAGAAAGTACTATTATCTAA---------------------------------------------------------------
>Sahashia
---------------------ATGGAAGATTTTAATTTGTTCCTTGCTCGTAGTAGTCCCATCCTACCGGAATTAATCCTAGTTTTCGGTCCAATAGTTATTCTTACTATAGATTCA------CTTTCCGATAGGGGGGATAAATCTTGGTCCTATTCGATCTCGTTAGTAACCCTAGCAGTGAGCATAGTAGTACTACTACTCCGATGGGGT---GAGAAA---CCCATATTAACCTTCTCTGGAACCTTACAGATAAACAGTTTCAACAATATATTCAGATCATTCATCCTGATACGTACATTATTGTGCATACCATTATCCGTGGACTACACACGATGCGCGAAAATGGCTATGACGGAATTCTTGTTATTCGTACTAGCAGCTACTTTGGGGGGAATGATCCTATGCAGTGCTAATGATCCGGTAAGTATTTTTGTAGCTTTGGAATGTTTAGCTCTACCCTCTTACTTGTTATCCGGATGCATGAAGAAGGATGTACGGTCCAATGAGGCTGCGATGAAGTATTTACTCATGGGTGGAGCAAGTTCTTCCATTTCGATTCACGGTTCTTCCTTACTATATGGCCTTTCCGGGGGGGAAACCCAACTCCAAGAGATAGCAAATGGA---CTTATAAACATGCGAATGTATAACTCTGTAGGAATGGCTATTTCAACGGCATCCATCACTGCAGGAATTGGATTCAAACTTTCTTTAGTTCCTTTCCATCAATGGACGCCCGATGTCTATGAAGGA---TCTCCCACTCCAGTTGTTGCTTCTTTATCCGTCACTTCAAAAGTAGCCGCTTTAGCTCTAGCTACTCGACTTTTCCATATTATTATCTCTCCCCTATCGAGTGAATGGCATCTCCCTCTCGAAATATTGGCTATTCTTAGCATGATATTGGGAAATCTAATCGCTGTCACCCAGACAAGTATGAAACGTATGCTTGCATATTCCTCAATAAGTCAAATTGGATATACTCTTACTGGGATAATTGCTGGAGATTCAAACAATGGGTATGCAAGCGTGATAACATACATGCTAATTCACATCCTTATGAATTTAGGGACTTTTGCTCGTATCACATCATTCGGATTACGTACGGGGACTGATAACATCCGGGATTACGCGGGATTGTACGGAAGAGATCCTCTATTAGCCCTTTCTCTGGTTCCATGTCTACTACCCCTAGGCGGTATTCCTCCACTAGCAGGTTTTTCCGGTAAACTCTACTTATTCTGGTGTGGATGGAAGGCGGGTTTATACCCATTGGTTTCAGTAGCACTTCTTACCAGTGTTATTTCCATCCATTACTACTCAAGGATAATCCAATTACTATTTGCC---------AGGCAAAGTGAACGAATAACCATTTATGTTCAGGAGTATGAGGTTTCTTTATCCCCCTCGGCATCAAAGAATTCGGTCGAAATTACAATGATTTTATGCACAGTAGCATCCACTGCATTGGGAATATTGATGGATCCTATTATTTCAATTGCACAGAGTACCATTCTTTGA---------------------------------------------------------------
