# Supplementary material for: Organellar phylogenomics of Ophioglossaceae fern genera
Source: Front Plant Sci. 2024 Jan 15;14:1294716. doi: 10.3389/fpls.2023.1294716 (PMC10823028; doi:10.3389/fpls.2023.1294716)
Supplement: Supplementary file 3 [file DataSheet_3.zip › Supplementary file S2/cpDNA_CDS/ndhC.fas.nt.cleanup.aln]

>Holubiella
ATGTTTTCGCTCCCCAAATACGAATCCTTCTGGATATTCCTATTAATATCTGGCTTCGTCCCTGTACTAGCATTTTCAATCTCAGGACTCTTAGCACCTATTGGTAAAAGACCGGAAAAGCTTACTAGTTATGAATCGGGTATAGAACCAATGGGAGATGCTTGGATCCAATTCCAGATACGTTACTATATGTTCGCGTTAGTTTTCGTCGTTTTCGATGTCGAAACAGTTTTTCCCTATCCATGGGCTACGAGTTTCAATGAATTAGGTGTATCTGCTTTCGCTGAAGTCCCAACATTTGTATCTATTCTAATCGTTGGTTTAGTCTATGCATGGCGAAAAGGAGCATTGGAATGGTCTCAA
>Botrychium
ATGTTTTCGCTCCCCAAATACGAATCCTTTCGGATATTCCTATTAATATCCGGCTTTATCCCTGTACTAGCATTTTCAATCTCAGGACTCTTAGCACCTATTGGTAAAAGACCGGAAAAGCTTACTAGTTATGAATCGGGTATAGAACCAATGGGAGATGCTTGGATCCAATTTCAGATCCGTTACTACATGTTCGCATTAGTTTTCGTCGTTTTCGATGTCGAAACAGTTTTTCCCTATCCATGGGCTACGGGTTTCAATGAATTAGGTGTATCTGCTTTCGCTGAAGTCCCAATATTTGTATCTATTCTAATCGTTGGTTTAGTCTATGCATGGCGAAAAGGAGCATTGGAATGGTCTCAA
>Japanobotrychium
ATGTTTTCGCTCCCCAAATACGAATCCTTCCGGATATTCCTATTAGTATCCGGTTTCGTCCCTGTATTAGCATTTTCAATCTCAGGACTCTTAGCACCTATTGGTAAAAGACCGGAAAAGCTTACTAGTTATGAATCGGGTATAGAACCAATGGGAGATGCTTGGATCCAATCTCAGATACGTTACTATATGTTCGCGTTAGTTTTCGTCGTTTTCGATGTCGAAACAGTTTTTCCCTATCCATGGGCTACGGGTTTCAATGAATTGGGTGTATCTGCTTTCGCTGAAGTCCCAATATTTGTATCTATTCTAATCGTTGGTTTAGTCTATGCATGGCGAAAAGGAGCATTGGAATGGTCTCAA
>Sceptridium
ATGTTTTCGCTCCCCAAATACGAATCCTTCCGGATATTCCTATTAGTATCTGGCTTCGTCCCTGTACTAGCATTTTCAATCTCAGGACTCTTAGCACCTATTGGTAAAAGACCGGAAAAGCTTACTAGTTATGAATCGGGTATAGAACCGATGGGAGATGCTTGGATCCAATCCCAGATACGTTACTACATGTTCGCGTTAGTTTTCGTCGTTTTCGACGTCGAAACAGTTTTTCCCTATCCATGGGCTACGAGTTTCAATGAATTAGGTGTATCTGCTTTCGCTGAAGCCCCAACATTTGTATCTATTCTAATCGTTGGTTTAGTCTATGCATGGCGAAAAGGAGCATTGGAATGGTCTCAA
>Haukia
ATGTTTTTGCTCCCCAAATATGAATCGTTCCGGATATTACTATTTATATCTGTCCTTATCCCCATACTAGCAATTTCGGTATCAGGACTCTTAGCACCTGTTGGTAAAAGACCAGAAAGGATTACTAGTTATGAATCGGGTATAGAACCAACGGGGGATGCTTGGATTCAATTTCAGATCCGTTACTACATGTTCGCATTAGTCTTTGTCATTTTTGACGTTGAAACAGTTTTTCTTTATCCATGGGCTACGGGTTTCAATGACTTAGGTACACCCGCTTTCGTTGAAGTTCCAATCTTTGTATTTGTTTTAACCGTTGGTTTGGTCTATGCATGGCGAAAAGGAGCGTTGGAATGGTCTCAA
>Whittieria
ATGTTCTTGCTCCCCAAAAACGAATCGTTCCGGATATTCCTATTGATATCCGTCCTTATCCCCATAGTAGCAATTTCGATATCAGGACTCTTAGCACCTGTTGGTAAAAGACCAGAAAGGATTACTAGTTATGAATCGGGTATAGAACCAACGGGGGATGCTTGGATTCAATTTCGGATCCGTTACTACATGTTCGCACTAGTCTTTGTCATTTTTGATGTTGAAACCGTTTTCCTTTATCCATGGGCTACGGCTTTTAATGACTTAGGTACACCCGCTTTCGTTGAAGTTCCAATCTCTGTATCTGTCTCAATCATTGGTTTAGTCTATGCATGGCGAAAAGGAGCTTTGGAATGGTCTTAA
>Goswamia
ATGTTCTTGCTCCCTAAATATGAATCGTTCTGGATGTTCCTATCAATATCTGTCCTTATCCCCATACTAGCAACTTCGGTATCAGGACTCTTAGCACCTGCCGGTAAAAGACCAGAAAGAATTACTGGTTATGAATCGGGTATAGAACCAATGGGGGATACTTGGATTCAATTTCAGATCCGTTACTACATGTTCGCATTAGTCTTTGTAATTTTTGATGTTGAAACAGTTTTTCTTTATCCATGGGCTACGGGTTTCAATGACTTAGGTACACCTGCCTTCGTTGAAGTTCCAATCTCTGTTTTTGTTTTAATCGTTGGTTTAGTCTATGCATGGCGAAAAGGAGCGTTGGAATGGTCTTAA
>Ophioglossum_austroasiaticum
ATGTTTTTGCTCCCCAAATATGAATCGTTCCGGATATTCCTATTTATATCTGTCCTTATCCCCGTGCTAGCAATCTCGGTATCGGGACTCTTAGCACCTGTTGGTAAAGGACCAGAAAGAATTACTGGTTATGAATCAGGTATAGAACCTACGGGGGATGCTTGGATTCAATTTCAGATCCGTTACTACATGTTCGCATTAGTCTTTGTAATTTTTGATGTTGAAACAGTTTTTCTCTATCCATGGGCTACGGGTTTCGATGACTTAGGTGCAACTGCCTTCGTTGAAGTTCCAATCTTTGTATTTGTTTTAATCGTTGGTTTAGTCTATGCATGGCGGAAAGGAGCGTTGGAATGGTCGTCT
>Ophioglossum_californicum
ATGTTTTTGCTCCCCAAATATGAATCGTTCCGGATATTCCTATTTATATCTGTCCTTATCCCCGTGCTAGCAATTTCGGTATCGGGACTCTTAGCACCTGTTGGTAAAGGACCAGAAAGAATTACTGGTTATGAATCAGGTATAGAACCTACGGGGGATGCTTGGATTCAATTTCAGATCCGTTACTACATGTTCGCATTAGTCTTTGTAATTTTTGATGTTGAAACAGTTTTTCTCTATCCATGGGCTACGGGTTTCGATGACTTAGGTGCAACTGCCTTCGTTGAAGTTCCAATCTTTGTATTTGTTTTAATCGTTGGTTTAGTCTATGCATGGCGGAAAGGAGCGTTGGAATGGTCGTCT
>Cheiroglossa
ATGTTCTTGCTCCCCAAATACGAATCGTTCCGGATATTTTTATTGATATCTGTCCTTATCCCCATACTAGCAATTTGGGTATCAGGGCTATTAGCGCCTGTTGGCAAAAGACCGGAAAGGATTACTAGTTATGAATCGGGTATAGAACCAACAGGGGATGCTTGGATTCAATTCCAGATCCGTTACTATATGTTTGCATTAGTATTTGTCATTTTTGATGTTGAAACAGTTTTTATTTACCCATGGGCTACAAGTTTCAATGACTTAGGCATACCCGCCTTCATTGAAGTTTTAATCTTTGTATTTGTTTTAATCATTGGTTTAGTCTATGCATGGCGAAAAGGAGCATTGGAATGGTCTTAA
>Ophioderma
ATGTTCTTGCTCCACAAATACGAATCGTTTTGGATATTTTTATTTATATCTGTCCTTATTCCCATATTAGTCATTTCGGTATCAAGATTATTAACACCTGTTTTCAAAAGACCAGAAAGGAATACTAGTTATGAATCGGGTATAGAACCAACAGGGAATGTATGGATTCAATTCCAAATTCGTTATTACATGTTCGCATTAGTTTTTGTTATTTTTGATGTTGAAACAGTTTTTCTTTATCCATGGGCTACTAGTTTCAATGACTTAGGTATACCTGCCTTCGTTGAAGTTTCAATCTTTGTCTTTGTTTTAATCATTGGTTTAGTTTATGCATGGCGAAAAGGAGCATTGGAATGGTCTTAA
>Psilotum
ATGTTTATGCTTCCCAAATATCAAACTTTCTGGGTTTTTATAATGATATCTAGCCTCATTCCCCTACTAGCACTTTTGATTTCACGACTTTTAGCACCGGTTAGTAAGGGACCTGAAAAAATGACCAGTTATGAATCAGGTATAGAACCAATGGGGGATGCTTGGATACAATTTCAGATCCGTTACTATAGCTTTGCTTTAGTTTTCGTTATTTTTGATGTTGAAACGGTTTTTCTTTATCCATGGGCTATGAGTTTTTATGAATTAGGTATATTCGCTTTTATTGAAGCTCTAATATTCGTGTTTATTCTAATTATTGGTTTAGTTTATGCATGGCGAAAAAGGGCATTAGAGTGGTCCTAG
>Mankyua
ATGTTTTTGCTCCCTAAATACGAATCCTTTCGGATATTCCTATCGATAGTTAGTCTTCTTCCTATATTAGCATTTCTAATATCAGGACTTTTAGCACCTAGTAGTAAAAGACCAGAAAAGCTTACTAGTTATGAGTCGGGTATAGAGCCAACGGGAAATGCTTGGATCCAATTCCAGATCCGTTATTATATGTTCGCACTAGTCTTTGTAATTTTTGATGTCGAAACAATCTTCCTTTATCCATGGGCTGCAAGTTTTGATGAATTAGGCATACCCGCTTTCGTTGAAGCCCCAATTTTTGTATTTATTTTAATTGTTGGTTTGGCCTATGCATGGCGAAAAGGAGCATTGGAATGGTCTTAA
>Helminthostachys
ATGTTTTCACTTCCCAAATACGAATCCTTCCGGATACTCCTATTGATATCTGGCTCTATTCCTGTATTAGCATTTTCGATCCCAGGACTCTTAGCACCCGTTGGTAAAAGATCGGAAAAGCTTACTAGCTATGAATCGGGTATAGAGCCAATGGGAGATGCTTGGATCCAATTCCAGATCCGTTACTACATGTTTGCGTTAGTTTTTGTAATTTTTGATGTCGAAACAGTCTTCCCTTATCCATGGGCTACGAGTTTCAATGAATTAGGCGTCCCCGCTTTCGTTGAAGTCCCAATCTTTGTATCTATTCTAATCGTTGGTTTAGTCTATGCATGGCGAAAAGGAGCATTGGAATGGTCTCAA
>Dryopteris
ATGTTTTCGCTCCACCAATATGAATCCTTTTGGATTTTCCTGCTGGTATCTATATCTATCCCCTATTTAGCTTCTTCGATTTCCGGATTTATTGCTCCCACCCGGGAAGGACCGGAGAAGTTGACAAGTTACGAGTCGGGCATTGAACCGAAGGGAAATACTTGGATTCGATTTCAGATACGTTATTATATGTTTGCTTCGGTTTTCACGGTCTTCGACGTCGAAACCGTATTTCTCTATCCCTGGGCTGTATCTTTCAGGGAATTGGGACTATTTGCTTTCGTCGAAGTGATCATCTTCATCTTTATACTAGTAGTTGGTTTGGTTCACGCGTGGCGAAAAGGAGCATCGGAATGGTGTCAA
>Ginkgo
ATGTTTCTACTTCCCGAATATGATACTTTTTGGATCTTTTTACTAATATCTAGCCTTATTCCTATTCTGACATTCCAAATTTCCAGAGCCTTGGCCCCCATTCGTAAAGGACCGGAGAAGCTCACTAGTTACGAATCGGGTATAGAACCAACGGGAGATGCTTGGATCCAATTTCGGATTCGTTATTATATGTTCGCTCTAGTTTTTGTTATTTTTGATGTTGAAACAGTCTTCCTTTATCCATGGGCTATGAGTTTCAATGTATTGGGTATATCTACCTTTATAGAAGTTTTGATTCTCGTGCTTATCTCAATTGTTGGTCCAGTTTATGCATGGCGAAAAGGAGCATTGGAATGGTCTCAG
>Huperzia
ATGTTCTTGATTTCCAAATACAATTATTTCTGGCTTTTCCTGTTATTAGCTAGTCTTATTCCCCCGGTAGCTTCTCCAATTTCCAGCTATTCAGCGCCCGTTGGTAAAGGACCAGAAAAGTTTACAAGCTATGAATCAGGTATAGAACCCATTGGAGACGCTTGGATCCAATTCCAGATTCGTTATTATATGTTTGCCTCAGTTTTTGTTATTTCTGATGCCGAAACAGTTTCTCTTTATCCATGGGCTATGTGTTTCAATGAATTGGGTGTACCCGCCTCTGCCGAAGCTTCAATTTCTGTTACGATTCCAATCGTTGGTTCAGTTTATGCATGGCGAAGAGGAGCATCAGAATGGTCTTAG
>Botrypus
ATGTTTTCGCTCCCCAAATACGAATCTTTTTGGATATTCCTATTAATATCCAGCTTCATTCCCGTACTAGCATTTTCAATCTCAGGACTCTTAGCACCTGTTGGTAAAAGACCGGAAAAGCTTACTAGTTATGAATCGGGTATAGAACCAATGGGAGATGCTTGGATCCAATTCCAGATCCGTTACTACATGTTCGCGTTAGTTTTTGTCATTTTCGATGTCGAAACAGTTTCTCCCTATCCATGGGCTACGAGTTTCAATGAATTAGGTGTATCTGCTTTCGCTGAAGCCCCAATCTTTGTATCTATTCTAATCGTTGGTTTAGTCTATGCATGGCGAAAAGGAGCATTGGAATGGTCTCAA
>Rhizoglossum
ATGTTCTTGCTCCCCAAACACGAATCGTTCCGGATATTCCTATTGATATCCGTTCTTATCCCCATAGTAGCAATTTTGATATCAGGACTCTTAGCACCTGTTGGTAAAAGACCAGAAAAAATTACTAGTTATGAATCGGGTATAGAACCAACGGGGGATGCTTGGATTCAATTTCAGATCCGTTACTACATGTTTGCACTAGTCTTTGTCATTTTTGATGTTGAAACAGTTTTCCTTTATCCATGGGCTACGGCTTTCGATGACTTAGGTACACCCGCTTTCGTTGAAGTTCCAATCTTTTTATTTGTCTTAATCGTTGGTTTAGTCTATGCATGGCGAAAAGGAGCTTTGGAATGGTCTTAA
>Sahashia
ATGTTTTTGCTCCCTAAATACGAATCTTTCCGGATATTCCTATTAATATCCAGCTTTATTCCTGTACTAGCATTTTCAATCCCAGGACTCTTAGCACCTGTTGGTAAAAGACCGGAAAAGCTTACTAGTTATGAATCGGGTATAGAACCAATGGGGGATGCTCGGATCCGATTACAGATCCGTTACTACATGTTCGCGTTAGTTTTTGTCATTTTCGATGTCGAAACAGTTTTTCCTTATCCATGGGCTACGAGTTTCAATGAATTAGGTATATCTGCTTTCACTGAAGCCCTAATCTTTGTATCTATTCCAATCGTTGGTTTAGTCTATGCATGGCGAAAAGGAGCATTGGAATGGTCCCAA
