# Supplementary material for: Organellar phylogenomics of Ophioglossaceae fern genera
Source: Front Plant Sci. 2024 Jan 15;14:1294716. doi: 10.3389/fpls.2023.1294716 (PMC10823028; doi:10.3389/fpls.2023.1294716)
Supplement: Supplementary file 3 [file DataSheet_3.zip › Supplementary file S2/cpDNA_CDS/ndhD.fas.nt.cleanup.aln]

>Holubiella
ACGAGCAACTTACCCTGGCTGACAATAATTGTTCTTCCACCCATACTTGCAGGCCTATTAATACCATTGCTTCCATAT------GGGGGCAATAGAATCGTTCGATGGTATACCCTAGGCGTCTGTGTATTAGAATTTCTTACAATAACCTATACCCTTCATTGCCAGTTCCGCATCAGCGACGAATCGATCCAATTGAGGGAAGATTATAATTGGATCAGCACCATCGATTTTCACTGGGGATTGGGAGTTGATGGACTATCCATGGGTCTTATTTCACTAACAGGATTTGTTACCACTTCAGCAGTTCTAGCAGCTTGGCCGGTTACACGAAATCCGCGCCTATTTTATTTCTCGATGTTGGCAATGTATAGTGGTCAGATAGGATTATTTGCTTCTCGAGATCTTTCACTTTTCTTCCTTATGTGGGAATTGGAACTAATTCCTGTTTATTTACTCCTACTTGTGCGGGGCGGTAAGAGACGTATATATTCAGCCACGAAGTTTATTTTGTACACCGCAGGCGGTTCCATATTTATCTTGCTGGGATCCCTGACAATGGGTCTTTATGGA---TCTCACGGACCATCATTTGATCTTCGGGTATTGACTAATAAATCGTATCCCATAGCATCGGAGATAATACTATATCTAGGTTTCCTGATAGCCTATGCTGTGAAATTACCAATATCTCCCCTTCATACCTGGTTACCAGATACTCATGGAGAGGCGCATTATAGTACATGTACGCTTTTAGCGGGAATTCTTTTAAAGATGGGAGGGTATGGTTTGATCCGGATTAATATGGAATTGTTACCCCACGCTCATTCCATCTTTCCACCATGGTTGGTAACAATAGGAGCGATTCAGATTGTTTATGCATCCCTAATCTCCTTCAGTCAACGTAATCTGAAAAGAAGGATAGCTTATTCATCAGTTTCTCATACGGGTTTTGTTATCATTGGGATTGGTTCCATAACCAATATGGGCCTTAATGGAGCCATATTGCAGATGATTTCTCACGGATTGATCGGTGCAGCACTATTCTCTTTAGCAGGAACAGGTTATGATAGAACACGTACTCTCCTCCTCGATCAACTGGGAGGATTGGCTACACCGATGCCTAAACTATTCACTATGTTTAGTGCCTTTTCACTGGCATCTCTCGCATTACCGGGCATGAGTGGTTTCGTGGCGGAATTAATGGTATTCCTAGGAGTAATTACCAACCAAGATTATTCTTCCACTTTCAGGGGAACTATTGTAGTAATAGGAGCGGTTGGAACAATACTAACCCCTATCTATCTGTTATCCATGCTACGCCAAATGTTTTATGGGTAT------AGAATCTCCAATTTCCTGATGCCGCATCTAACAGATTCTGGACCGCGGGAAATTTTTACTTTAGTCTGTCTTTTATTACCAACAATTGGTATTGGTTTTTATCCCAATTTAGTGTTATCTTCATGGAATAGCAAAGTGGAATCCATTCCATTCCGA---TACCATTGA---------
>Botrychium
ACGAGCAACTTACCCTGGCTGACAATAATTGTTCTTCCACCTATACCTGCAGGCCTATTAATACCATTGCTTCCGTAT------GGGGGTAATAGAATCGTTCGATGGTATACCCTAGGCGTCTGTGTATTAGAATTTCTTACAATAACCTATACCCTTCACTGCCAGTTCCGCATCAGCGATGAATCGATCCAATTGAAAGAAGATTATAATTGGATCAACACCATCGACTTCCACTGGGGATTGGGAGTTGATGGACTATCCATGGGGCTTATTCTACTAACAGGATTTGTTACTACTTCAGCAGTTCTAGCGGCTTGGCCGGTTACACGAAATCCGCGCTTATTCTACTTCTCGATGCTGGCAATGTATAGTGGTCAGATAGGATTATTTGCTTCTCGAGATCCTTCACTCTCCTTCCTTATGTGGGAATTGGAACTAATTCCTGTTTATTTACTCCTACTCGTGCGGGGCGGTAAGAAACGTATATATTCGGCCACAAAGTTTATTTTGTACACCGCAGGCGGTTCCATATTTATCTTGCTGGGATCCCTGACAATGGGTCTTTATGGA---TCTTACGGACCATCATTCGATCTTCGAATATTGACTAATAAATCGTATCCCATAGCATCGGAGATAATACTATATCTAGGTTTCCTGATAGCCTATGCTGTGAAATTACCAATACTTCCCCTTCATACCTGGTTACCAGATACTCATGGCGAGGCACATTATAGTACATGTATGCTTTTAGCGGGAATTCTTTCAAAAATGGGAGGGTATGGTTTGATCCGTATCAATATGGAATTGTTACCCCACGCTCATTCCATCTTTCCACCATGGTTGGTAACAATAGGAGCGATTCAGATTGTTTATGCATCCTTAATCTCCCTCAGTCAACGCAATCTGAAGAGAAGGATAGCTTATTCATCAGTTTCTCATATGGGTTTTGTGATCATTGGGATTGGTTCCATAAGCAGTGTGGGCCTTAATGGAGCCATACTACAAATGATTTCTCACGGATTGATCGGTGCAGCACTATTCTTCTTAGCAGGGACAGGTTATGATAGAACACGTACTCTCCTCCTCGATCGACTGGGAGGATTAGCTACACCGATGCCTAAACTATTCGCTATGTTTAGTGCCTTTTCACTGGCATCTCTCGCATTACCGGGCACGAGTGGTTTCGTGGCAGAATTAATGGTATTCCTAGGAGTAATTACCAATCAAGATTATTCTTATACTTTCAAGGGAATTATTGTAGTAGTAGGAGCGATTGGAACAATACTAACCCCTATCTATCTGTTATCCATGCTACGCCAAATGTTTTATGGGTAT------AGAATCTCCAACCTTCTGGTGCCACATCTAATAGATTCTGGACCGCGAGAAATTTTTACTTTAGTCTGTCTCCTACTACCAATAATTGGTATTGGTTTCTATCCCAATTTAGTGTTATCTTTATGGAACAGCAAAGTGGAATCCATTACATTCCGA---TACCATTGA---------
>Japanobotrychium
ACGAGCAACTTACCCTGGCTGACAATAATTGTTCTTCCACCTATACTTGCAGGCCTATTAATACCATTGCTTCCATAT------GGGGGCAATAGAATCGTTCGATGGTATACCCTAGGCGTCTGTGTATTAGAATTTCTTACAATAACTTATACCCTTCATTGCCAGTTCCACATCAGCGATGAATCGATCCAATTGAAGGAAGATTATAATTGGATCAGCACCATCGATTTTCACTGGAGATTGGGAGTTGATGGACTATCCACGGGGCTTATTTTACTAACAGGATTTGTTACCACTTCAGCAGTTCTAGCAGCTTGGCCGGTTACACGAAATCCGCGCTTATTTTATTTCTCGATGCTGGCAATGTATAGTGGTCAGATAGGATTATTTGCTTCCCGAGATCTTTCACTTTTCTTCTTCATGTGGGAATTGGAACTAATTCCTGTTCATTTACTCCTACTCGTGTGGGGCGGTAAAAGACGTATATATTCAGCCACAAAGTTTATTTTGTACACCGCAGGCGGTTCCATATTTATCTTGCTGGGATCCCTGACAATGGGTCTTTATGGA---TCTCATGGACCCTCATTTGATCTTCGAATATTGACTAATAAATCGTATCCCATAGAATTGGAGATAATACTCTATCTAGGTTTCCTGATAGCCTATGCTGTGAAATTACCAATATCTCCCTTTCATACCTGGTTACCAGATACTCATGGAGAGGCACATTATAGTACATGTATGCTTTCAGCGGGAATTCTTTTAAAAATGGGGGGGTATGGTTTGATCCGGATTAATATGGAATTGTTACCCCACGCTCATTCCATCTTTCCACCATGGTTGGTAGCAATAGGAGCGATTCAGATTGTTTACGCATCCCTAATTTCCTTCAGTCAACGTAATCTGAAAAGAAGGATAGCTTATTCATCAGTTTCTCATATGGGTTTTGTGATCATTGGGATTGGTTCCATAACCAATATGGGCCTTAACGGGGCCATATTACAGATGATTTCTCACGGATTGATCGGTGCAGCACTATTTTTCTTAGCAGGAACAGGTTATGATAGAACACGTACTCTCCTACTCGATCAACTGGGAGGATTAGCTACACCGACGCCTAAACTATTCACTATGTTTAGTGCCTTTTCATTGGCATCTCTCGCATTACCGGGCATGAGTGGTTTCGTGGCGGAATTAATGGTATTTCTAGGAGTAATTACCAACCAAGATTATTCTTCCACTTTCAGGGGAACTGTTGTAATAATAGGAGCGATTGGAACAATACTAACCCCTATCTATCTGTTATCCATGCTACGCCAAATGTTTTATGGGTAT------AGAATCTCCAACCTTCTGGTGCCACATTTAACAGATTCTGGACCGCGAGAAATTTTTACTTTAGTCTGTCTTCTACTACCAATAGTTGGTATTGGTTTTTATCCCAATTTAGTGTTATCTTTATGGAATAGCAAAGTGGAATCCATTACATTCCGA---TACCATTGA---------
>Sceptridium
ACGAGCAACTTACCCTGGCTGACAATAATTGTTCTTCCACCCATACTTGCAGGCCTATTAATACCATTGCTTCCATAT------GGGGGCAATAGAATCGTTCGATGGTATACCCTAGGCGTCTGTGTATTAGAATTTCTTACAATAACCTATACCCTTCGTTGCCAGTTCCGCATCAGCGATGAATCGATCCAATTGAAGGAAGATTATAATTGGATCAGCACCATCGACTTTCACTGGAGATTGGGAGTTGATGGACTATCCATGGGGCTTATTTTACTAACGGGATTTGTTACCACTTCAGCAGTTCCAGCAGCTTGGCCGGTTACACGAAATCCGCGCCTATTTTATTTCTCGATGTTGGCAATGTATAGTGGTCAGGTAGGATTATTTGCTTCTCGAGATCCTTCACTTTTCTTCCTTATGTGGGAATTGGAACTAATTCCTGTTCATTCACTCCTACTTGTGCGGGGCGGTAAGAGACGTATATATTCAGCCACGAAGTTTATTTTGTACACCGCAGGCGGTTCCATATTTATCTTGCTGGGATCCCTGACAATGGGTCTTTATGGA---TCTCACGGACCATCATTTGATCCTCGGGTATTGACTAATAAATCGTATCCCATAGCATCGGAGATAATACTATATCTAGGTTTCCTGATAGCCTATGCTGTGAAATTACCAATATCTCCCCCTCATACCTGGTTACCAGATACTCATGGAGAGGCGCATTATAGTACATGTACGCTTTCAGCGGGAATTCTTTTAAAGATGGGAGGGTATGGTTTGATCCGGATTAATATGGAATTGTTACCCCACGCTCATTCCATCTTTCCACCATGGTTGGTAACAATAGGAGCGATTCAGATTGTTTATGCATCCCTAATCTCCTTCAGTCAACGTAATCTGAAAAGAAGGATAGCTTATTCATCAGTTTCTCATACGGGTTTTGTGATCATTGGGATTGGTTCCATAACCAATATGGGCCTTAATGGAGCCATATTACAGATGATTTCTCACGGATTGATCGGTGCAGCACTATTCTTCTTAGCAGGAACAGGTTATGATAGAACACGTACTCTCCTCCTCGATCAACTGGGAGGATTAGCTACACCGATGCCTAAACTATTCACTATGTTTAGTGCCTTTTCACTGGCATCTCTCGCATTACCGGGCATGAGTGGTTTCGTGGCGGAATTAATGGTATTCCTAGGAGTAATTACCAACCAAGATTATTCTTCCACTTTCAGGGGAACTATTGTAGTAATAGGAGCGGTTGGAACAATACTAACCCCTATCTATCTGTTATCCATGCTACGCCAAATGTTTTATGGGTAT------AGAATCTCCAATCTCCTGATGCCACATCTAACAGATTCTGGACCGCGGGAAATTTTTACTCTAGTCTGTCTTCTATTACCAATAATTGGTATTGGTTTTTATCCCAATTTAGTGTTATCTTCATGGAATAGCAAAGTGGAATCCATTCCATTCCGA---TACCATTGA---------
>Haukia
ACGAGTAATTTACCTTGGTTGACAATAATTGTTCTTCTACCTACGCTTGCGGGCTTACCAATCCCATTCCTCCCGTAC------GGAAACAATAGAATCATTCGATGGTATGCCTTGGGTATCTGCCTTTTGGAATTCCTTTCAATAACCCATGTATTTCCCTGTCAATTCCGCATCAAAGATGAATCAATTCAATTATTAGAAGATTATGTTTGGATCGGTACTACTGCCTTTCACTGGAGATTAGGAGTTGATGGACTATCCATGAGTCTCATTCTACTAACAGGATTCATTACTACTCTAGCAACTCTAGCAGCTTGGCCAATTACACGAAACACGCGCTTATTTCACTTCTCGATGTTAGTAATGTATAGTGGTCAGATAGGATTATTTGCTTCTCGAGATCTCTTACTCTTTTCTCTAATGTGGGAATTGGAATTAATCCCAATTTATATACTTATATCCATTTGGGGTGGTAAGCGACGCATATATTCAGCTACAAAGTTTCTTTTGTACACTGCAGGTGGTTCAGTATTTCTTTCGTTGTCATCACTAACAATGGGTCTTTATGGA---TCTGACGAAACATCATTTGATATTCAAGTATTGACTAATAAATCATATCCTATAACATTGGAAATAATACTATATCTGGGTTTCTTGATAACCTATGCTGTTAAATTACCAATATATCCCTTTCATACTTGGTTACCGGATACTCATGGCGAAGCACATTATAGTACATGTATGCTCTTAGCTGGAATTCTTCTAAAAATGGGAGGTTACGGTCTGATCCGGATAAATATGGAATTGTTACCTCATGCTCATTCCATTCTTTCCCCATGGCTGGTAACAATAGGAGCAATCCAGATTCTTTATGCATCCCTAATATCTTTCAGTCAGCGCAATTTGAAGAGAAGGATAGCTTACTCTTCAGTTTCCCACATGGGCTTTGTTACAATTGGGATTGGTTCCATCACTAACATGGGTCTTAATGGAGCCATATTACAAATGATTTCCCATGGATTGATTGGTGCAGCACTCTTTTTCTTAGCAGGAACTAGTTATGATAGAACACGCACTCTCCTCCTCAATCATTTGGGGGGATTGGCTATACCAATGCCAAAATTTTTTACTATGTTTAGCATCTTCTCATTAGCATCTCTTGCATTACCGGGTACGAGTGGTTTCGTAGCAGAATCAATGGTATTCCTGGGAGTAATTACCAATAATTATTATTCTTCCGTATTCGAAGGATTTGTTGTAGCAACAGGAGCAATTGGAATAGTATTAACTCCTATCTATTTGTTATCCATGCTACGTCAAATGTTTTATGGGTAT------AAAATATATAACGTTTGGGTATCATACCTAATAGATACTGGACCAAGGGAAACATTTATTCTAGTTTGTCTCCTATTACCAATAATTGGTATCGGTCTCTACCCTAATCTAGTGTTATCTCTATGGAAGAGTAAGGTGGAATCTATTTTATATCAA---TACTATTGA---------
>Whittieria
ACGAGTAATTTACCTTGGTTGACGATAATTGTTCTTCTACCTACACTTGCGGGTTCATCAATTCCATTTCTCCCGTAT------GGAAACAATAGAATCATTCGATGGTATGCCTTGGGTATCTGCCTCTTGGAATTCCTTCTAATAACCTATGTATTTTTATGCCAATTTTGCATCAACGAGGAATCAATCCAATTAATAGAAGATTATGTTTGGATCGGTATTATCGACTTCCATTGGAGATTAGGAGTTGATGGACTATCTATGAGTCTCATTCTACTAACAGGATTCATTACTACTTCAGCGATTCTAGCAGCTTGGCCAGTTACACGAAATACGCGCTTATTCCACTTTTTGATGTTAGCCATGTATAGTGGTCAGATAGGATTATTTGCTTCCCGAGATCTCTTACTCTTCTTTTTAATGTGGGAATTCGAATTAATCCCAATTTATCTACTTCTGTCCATTTGGGGTGGTAAGAGACGCATATACTCAGCTACAAAGTTTCTTCTGTACACTGCGGGTGGTTCAATATTCCTTCTGTTGGCATCACTGACAATGGGTCTTTACGGA---TCTGACGAAACATCATTTGATATTCAAATATTGACTAAGAAATCATATCCCATAACATTGGAAATATTACTATATCTAGGTTTCTTAATAACCTATGCCGTGAAATTACCAATATATCCTTTTCATACTTGGTTACCGGATACTCATGGCGAAGCACATTATAGCACATGTATGCTCTTAGCTGGAATTCTTCTAAAAATGGGAGGTTATGGTCTGATCCGGATAAATATGGAATTGTTACCTCATGCTCATTCCATTTTTTCTCCATGGTTAGTAGTAATAGGAGGGATCCAGATTGTTTATGCATCCCTAATCTCTTTCAGTCAGCGCAATCTGAAGAGAAGGATAGCTTACTCCTCAGTTTCCCACATGGGCTTTGTCACAATTGGAATTGGTTCCATAACAAGTATGGGTCTTAATGGAGCCATATTACAAATGATTTCCCATGGATTGATTGGTGCAGCACTTTTTTTCTTAGCAGGAACAAGTTATGATAGAACACGCACTCTCCTCTTCAATCATTTGGGAGGATTGGCTATACCTATGCCAAAACTATTTACTATGTTTAGCGTTTTCTCACTGGCATCTCTTGCATTACCAGGTACGAGTGGTTTCGTAGCAGAATTAATGGTATTCCTGGGAGTAATTACCAATCATTACTATTCCCCCGTCTTCGAGGGATTTATTGTAGCAATAGGAGCAATTGGAACAGTACTAACTCCTATCTATCTGTTATCCATATTACGTCAAATGTTTTATGGTTAT------AGAATTTATAACGTTCGGTTATCATACCTAATAGATATTGGACCGAGGGAAACCTTTATTCTGGTTTGTCTCCTATTACCAATAATTGGTATTGGTCTCTATCCCAATTTAGTTCTATCTTTATGGAAGAGCAAAGTGGAATCTATCTCATATCAA---TATCATTAA---------
>Goswamia
ACGAGTAATTTACCCTGGTTGACAATAATTGTTCTTCTACCTACACTTGCGGGCTTATTAATCCCATTTATCCCGTAT------GGAAACAATAGAATCATTCGATGGTATGCCTTGGGTATCTGCCTTTTGGAACTCCTTCCAATAACCTACGTATTCTTATGTCAATTCCACATTAACGATGAATCAATCCAATTATTAGAAGATTATGTGTGGATCGATACTATTGACTTCCGTTGGAGATTAGGAGTTGATGGACTATCCATGAGTCTCATTCTACTAACAGGATTCATTACTACTCCAGCAGTTTCAGCAGCTTGGCCAGTTACACGAAATACACGCTTATTTTACTTCTCGATGTTAATAATGTATAGCGGTCAGATAGGATTATTTGCTTCTCAAGATCTCTCACTCTTCTTTTTAATGTGGGAATTGGAATTAATCCCAATTTATCTACTTCTATTTATCTGGGGTGGTAAAAGACGCATATACTCAGCTACAAAATTTCTTTTGTACACTGCGGGTGGTTCGGTGTTTCTTTTGTTGGCGTCACTTACAATGGGTCTTTATGGA---TCTGACGAAACATCATTTGATATTCAAATATTAACTAAAAAATCATATCCCATAACATTGGAAATATTATCATATCTGGGTTTCTTGATAACCTATGCCGTTAAATTACCAATATATCCGTTTCATACTTGGTTACCAGATACTCACGGCGAAGCACATTATAGTACATGTATGCTCCTAGCTGGGATTCTTTTGAAGATGGGAGGATATGGTCTGATCCGGATAAATATGGAATTGTTACCCCATGCTCATTCCATTCTCTCGCCATGGTTGGTAACAATAGGAGCAATTCAGATTCTTTATGCATCTCTAATATCTTTTAGTCAGTGTAATTTGAAGAGAAGGATAGCTTACTCCTCAGTTTCCCATATGGGCTTTGTCATAATCGGAATTGGTTCCGTAACAAACATGGGTCTTAATGGAGCCATATTGCAAATGATTTCCCATGGATTGATTGGTGCAGCACTATTCTTCTTAACAGGAATGAGCTATGATAGAACACGCACTCTACTCCTCCACCATTTGGGAGGATTGGCTACATCGATGCCAAAACTTTTTACTATGTTTAGCGTCTTTTCCCTTGCATCTCTCGCATTACCGGGTACAAGTGGTTTCGTGGCAGAATCAATGATATTCCTTGGAGTAATTACCAATAAAAATTATTCTTCCGTCTTCGAGGGATTTGTTGTAGCAACAGGAGCGATTGGAATAATACTAACTCCTATCTATCTGTTATCCATGCTACGTCAAATGTTTTATGGGTCG------AGAATCTACAACGTCTGGGTATCATATCCAATAGATATCGGACCGAGGGAAACTTTTATTCTAATTTGTCTCCTATTACCAGTAATTGGTATCGGTCTCTATCCCAATCTAGTGTTATCCCTGTGGAAGAGCAAGGTGGAATCTATTTTATATCAA---TACCTTTGA---------
>Ophioglossum_austroasiaticum
ACGAGTAATTTACCTTGGTTGACAATAATTGTTCTTCCACCTACACCTGCGGGCTCATCAATCCCATTTCTCCCGTAT------GCAAACAACAGAATCATTCGATGGTATGCCTTGGGTATCTGCCTCTTGGAATTCCTACTAATAACCTATGTATTTTCCTGTCAATTCCACATCAAAGATGAATCAATCCAATTATTGGAAGATTATGTTTGGATAGGTATTACTAATTTTCATTGGAGATTAGGGGTTGATGGACTATCCATGAGTCTCATTATACTAACAGGATTCGTTACTACTCCAGCAATTCTAGCAGCTTGGCCAGTTACACGAAATACGCGCCTATTTCATTCCTCGATGTTAGCAATGTATAGTGGTCAGATAGGATTATTTGCTTCTCAAGATCTCTTACTTTTCTTCTTAATGTGGGAATTAGAATTAATTCCAATTTATCTACTTCTATCAATTTGGGGTGGTAAGAGACGCGTATACTCAGCTACAAAGTTTCTTTTGTACACTGCGGGTGGTTCACTATTTCTTTCGTTAGCATCATTGACAATGGGTCTCTATGGA---TCTTACGAAACATCATTTGATATTCAAATATTGACTAAGAAATCATATCCCATAACACTGGAAATAATACTATATCTGGGTTTCTTGATAACCTATGCTGTGAAATTACCAATATATCCCTTTCATACTTGGCTACCGGATACCCATGGCGAAGCACATTATAGTACATGTATGCTCTTAGCTGGGATTCTTCTTAAAATGGGGGGTTACGGTCTAATTCGAATAAATATGGAATTATTACCCCATGCTCATTCCATTTTCTCTCCATGGTTGGTAACAATAGGAGCAATCCAGATTCTTTATGCATCCTTAATCTCTTTCAGTCAGCGCAATTTGAAGAGAAGGATAGCTTACTCTTCAGTTTCCCACATGGGCTTTGTTACGATTGGAATCGGTTCCATAACAAGCATGGGTCTTAATGGAGCCATGTTACAAATGATTTCCCATGGATTGATTGGTGCAGCACTATTTTTCTTAGCGGGAACAAGTTATGATAGAACACGCACCCTCCTACTCAATAATCTGGGAGGATTGGCTATACCGATGCCCAAACTTTTTGTTATGTTTAGTTCTTTCTCACTGGCATCTCTTGCACTACCAGGTACGAGTGGTTTCGTAGCAGAATCAATGGTATTCCTGGGAGTAATCACCAATAATTATTATTCTTCCGTCTTAGAGGGATTTGTTGTAGCAACAGGAGCAATTGGAACAGTACTAACTCCCATCTATTTGTTATCCATGCTACGTCAAATGTTTTATGGATAT------AAAATTTCCAACGTTTGGGTATCATATCTAATAGATATTGGACCAAGGGAAACATTTATTCTGGTTTGTCTCTTATTACCAATAATTGGTATTGGTATCTATCCTAATCTAGTGTTATCTTTATGGAAGAGCAAGGTAGAATCTATTTCATATCAA---TATAATTAA---------
>Ophioglossum_californicum
ACGAGTAATTTACCTTGGTTGACAATAATTGTTCTTCTACCTACACCTGCGGGCTCATCAATCCCATTTCTCCCGTCT------GCAAACAACAGAATCATTCGATGGTATGCCTTGGGTATCTGCCTCTTGGAATTCCTACTCATAACCTATGTATTTTCCTGTCAATTCCGCATCAAAGATGAATCAATCCAATTATTGGAAGATTATGTTTGGATAGGTATTACTAATTTTCATTGGAGATTAGGGGTTGATGGACTATCCATGAGTCTCATTCTACTAACAGGATTCGTTACTACTCCAGCAATTCTAGCAGCGTGGCCAGTTACACGAAATACGCGCCTATTTCATTTCTCGATGTTAGCAATGTATAGTGGTCAGATAGGATTATTTGCTTCTCAAGATCTCTTACTTTTCTTCTTAATGTGGGAATTAGAATTAATTCCAATTTATCTACTTCTATCAATTTGGGGTGGTAAGAGACGCATATACTCAGCTACAAAGTTTCTTTTGTACACTGCGGGTGGTTCCCTATTTCTTTTGTTAGCATCATTGACAATGGGTCTCTATGGA---TCTTACGAAACATCATTTGATATTCAAATATTGGCTAAGAAATCATATCCCATAACACTGGAAATAATACTATATCTGGGTTTCTTGATAACCTATGCTGTGAAATTACCAATATATCCCTTTCATACTTGGTTACCGGATACCCATGGCGAAGCACATTATAGTACATGTATGCTCTTAGCTGGGATTCTTCTTAAAATGGGGGGTTACGGTCTAATTCGAATAAATATGGAATTATTACCCCATGCTCATTCCATTTTCTCTCCATGGTTGGTAACAATAGGAGCAATCCAGATTCTTTATGCATCCTTAATCTCTTTCAGTCAGCGCAATTTGAAGAGAAGGATAGCTTACTCTTCGGTTTCCCACATGGGCTTTGTTACGATTGGAATCGGTTCCATAACAAGCATGGGTCTTAATGGAGCCATGTTACAAATGATTTCCCATGGATTGATTGGTGCAGCACTATTTTTCTTAGCGGGAACAAGTTATGATAGAACACGCACCCTCCTACTAAATAATCTGGGAGGATTGGCTATACCGATGCCCAAACTTTTTGTTATGTTTAGTTTTTTCTCACTGGCATCTCTTGCATTACCAGGTACGAGTGGTTTCGTAGCAGAATCAATGGTATTCCTGGGAGTAATCACCAATAATTATTATTCTTCCGTCTTAGAGGGATTTGTTGTAGCAACAGGAGCAATTGGAACAGTACTAACTCCCATCTATTTGTTATCCATGCTACGTCAAATGTTTTATGGATAT------AGAATTTCCAACGTTTGGGTATCATATCTAATAGATATTGGACCAAGGGAAACATTTATTATGGTTTGTCTCTTATTACCAATAATTGGTATTGGTATCTATCCTAATCTAGTGTTATCTTTATGGAAGAGCAAGGTAGAATCTATTTCATATCAA---TATAATTAA---------
>Cheiroglossa
ACGAGTAATCTACCTTGGTTGACAATAATTGTTCTTCTACCCACACTCGCGGGTTTATTAATACCATTTATCCCATAT------GGAAACAATAGAATTATTCGATGGTATGCCTTGGGTATTTGCCTCTTGGAATTTGTTATAATAATCTATACGTTTTCTTGTAAATTTCGCATCAACGATGAATCAATCCAATTATTAGAAGATTATGTTTGGATTGGTATTATTAACTTCCATTGGAGAGTAGGAGTTGATGGGTTATCAATGAGTCTCATTCTATTAACAGGATTCGTTACTACTCTAGCAACTCTAGCAGCTTGGCCAGTTACACGAAATACGCGCTTATTTTACTTTTTGATGTTAGTCATGTATAGTGGTCAGATAGGATTATTTGTTTCTCAAGATCTCTTACTCTTCTTCTTGATGTGGGAATTGGAATTAATTCCAATTTATCTACTTTTGTCTATTTGGGGTGGTAAGAGACGCATATATTCGGCTACAAAGTTTCTTTTGTACACTGCGGGTGGTTCAGTATCTCTTTTGTTGGCATCACTGACAATGGGTATTTATGGA---TCTAATGAAACATCATTTGATATTCAAACATTGGCTAAAAAATCATATCCCATAACATTGGAAATAATACTATATCTGGGTTTCTTTATAACCTATGCTGTAAAATTACCAATCTATCCCTTTCATACTTGGTTACCAGATACTCATAGCGAAGCACATTATAGCACATGTATGCTCTTAGCTGGGATTCTTCTAAAAATGGGAGGATATGGTCTGATCCGAATAAATATGGAATTGTTACCCCATGCTCATTACATTCTTTCTCCATGGTTGATAACAATAGGATCAATTCAGATTCTTTATGCATCTCTAATATCTTTCAGTCAGCACAATTTAAAAAGAAGAATAGCTTACTCTTCAATTTCGCATATGGGTTTTGTTACAATTGGAATTGGTTCCATAACCAGCATGGGCCTTAACGGAGCTATATTACAAATGATTTCTCATGGATTGATCGGTGCAGCACTTTTTTTATTAGCAGGAACAAGTTATGATAGAACACGAACTCTCTTTCTCAATCATTTGGGAGGATTGGCTATACCGATGCCAAAACTTTTTACTCTGTTTAGTGTTTTCTCACTAGCATCTCTTGCATTACCAGGTACAAGTGGTTTTGTAGCAGAATCAATGGTATTCCTGGGAGTAATTACCAATGATTATTACTCTCCCGTCTTCGAAGGATTTGTTGTAGCAATAGGAGCAATTGGAACAGTACTAACTCCTATCTATCTGTTATCTATGCTACGTCAAATGTTTTATGGTTAT------AAAATCTACAATGTTTGGGTATCATACCTAATAGATATTGGACCGAGGGAAACATTTATTCTAGTTTGTCTACTATTACCAATAATTGGTATTGGTCTCTATCCCAACCTAGTTTTATGCTTATGGAAAAGCAAGGTGGAATATATTTTATATCAA---TACCATTGA---------
>Ophioderma
ACGAGTAATTTCCCTTGGTTGACAACAATTATTCTTCTACCTACACTTGCGGGATTATTAATCCCATTTTTTCCATTT------GGAAGCAATAGAATTTTTCGATGGTATGCCTTGGGTATCTGTCTCTTGGAATTTCTTTTAATAATATATATATTTTCCTGTCAATTCCACATAAACGATGACTCAATCCAATTATTAGAAGATTATGTTTGGATCGGTATTATCGACTTTCATTGGAGAGTAGGAATTGATGGACTATCAATGAGTCTTATTTTACTAACAGGATTCATTACTACTCCAGCAATTTTAGCAGCTTGGCCAGTTACACGAAATACGCGTTTATTTCACGTTTTAATGTTAGTTATGTATAGTGGTCAGATAGGATTATTTGTTTCTCAAGATCTATTACTCTTCTTCTTAATGTGGGAATTGGAATTAATACCGATTTATTTGCTTTTGTCCATTTGGGGTGGTAAGAGACGCATATATTCATCTACAAAATTTCTTTTGTACACTGCGGGTGGTTCAGTATTTCTTTTTTTGGCATCATTGACAATGGGTCTTTATGGA---TCTAATGATCCATCATTTTCTATTCAAATATTAACCCAAAAATCATATCCCATAACATTAGAAATAACACTTTATCTGGGTTTCTTAATAACCTATGCTGTGAAATTACCAATTTATCCCTTTCATACTTGGTTACCAGATACTCATGGTGAAGCACATTATAGCACATGTATGCTATTAGCTGGAATTCTGATAAAAATGGGAGGATATGGTTTAATTCGTATAAATATGGAATTGTTGCCTCATGCTCATTACATAATTTCGCCATGGTTGGTAGCAATAGGAACAATCCAAATTATTTATGCATCCCTAATCTCTTTCAGCCAGTACCATTTAAAAAGAAGAATAGCATACTCTTCAGTTTCCCATATGGGCTTTGTCATTATTGGTATTGGTTCCACAACTAGTATGGGTATTAATGGAGCCATATTACAAATTATTTCCCATGGATTAATTGGTGCAGCACTTTTTTTATTAGCAGGAACAAGTTATGATAGAGCACGAACTCTCTTCCTTAATAATTTGGGAGGATTGGCTATATCGATGCCCAAACTATTTACTATGTTTAGTTTTTTCTCACTAGCATCTCTTGCTTTGCCGGGTACAAGTGGTTTTGTAGCAGAATCAATGGTATTTTTGGGAGTAATTACCAATGATTATTATTCTCCTGTCTTCACAGGATTTGTTGTAGCAATAGGAGCAATAGGAACTGTATTAACTCCTATCTATTTGTTATCTATGCTACGTCAAATGTTTTATGGTTAT------AAAATCTACAATATTTGGATATCCTATTTAATAGATACTGGACCAAGAGAAACATTTATTCTAATTTGTATCCTATTACCAATAATTGGTATCGGTCTCTATCCAAATATCGTTTTATTTTTATGGAAGAGTAAGGTAGAATCTATTTTTTATCAA---TACCAGTTA---------
>Psilotum
ATGAGCAATTTACCCTGGCTAACTTTAATAGTTCTTTTTCCGTTCTCTGCAAGTTTCCTTATTCCTTTATTGCCTTAT------AAAGGCAATAAAGTTGTTCGATGGTATACTTTAGGTATTTGTGCGTTGGAGTTTCTTTTAATAACTTTTACTTTTTGTTGTCAATTCCATTTAAGTGACCCATCCATTCAATTGAAAGAAGATTACAATTGGATTAGTTTTCTTTATTTTCATTGGAATTTAGGGGTTGATGGATTATCCATGGGACTTATTTTATTAACAGGATTTATTACAACTTTAGCTATTTTAGCAGCTTGGCCAGTGACACGAAATGTCCGATTATTTTATTTCTTGATGTTAGCAATGTATAGCGGTCAGATAGGGTTATTTGCTTCCCAAAATATTTTACTCTTTTTCTTTATGTGGGAATTAGAATTAATTCCTGTTTATTTACTTTTATCTATGTGGGGTGGTAAAAAACGCCTATATTCATCTACTAAGTTTCTTTTATATACTGCAGGTGGTTCTATATTCCTGTTAGTAGGATCCCTAACAATGGGTCTTTATGGA---TCTAATGGGACATCTTTTGATCTTCAGATTCTAACTAATAGATCATATCCTATAGCTGTAGAAATGGCCCTCTATTTTAGCTTTTTAATAGCTTATGCTGTTAAATTACCAATATTGCCTTTTCATACTTGGTTGCCAGATACTCATGGTGAAGCGCATTATAGTACATGCATGCTACTCGCAGGAATTCTTTTAAAAATGGGAGGATATGGGTTGATTCGAATCAATATGGAATTGTTACCTCATGCTCATTTTCTTTTTTCTCCATTGTTGGTAACAATGGGAGCGGTTCAAATTGCGTACGCATCTTTAATATCTTTCAGCTTACCCAATATCAAAAGAAGAATAGCTTATTCATCAGTTTCGCATATGGGTTTTGTCATCATTGGAATTAGTTCTATAACAGACATAGGTACAAATGGAGCTATTTTACAAATGATTTCCCACGGATTAATAGGCGCAGCACTTTTCTTTTTGGCAGGAATAAGTTACGATAGAACACAGACTCTTTATCTTGATCAATTGGGAGGAATTGCTGTTCCGATGCCAAGACTCTTTACTATGTTTAGTTTTTTTTCACTTGCATCTCTTGCATTACCGGGCATGAGTAGTTTTGTTGCAGAATTCTTAATATTCTTGGGAATAGTTACTAATCCTTATTATTCTCTTATTTTTAAATCAATTATTTTATTTATAGGAGCAATTGGAGTTATACTTACTCCTATTTATCTTTTATCTATGTTACGTAAGATGTTTTATGGATTT------AAAATCTATCAAAATTCACTA---TTTTTCATAGATCTCGGACCACGAGAAATATTTATTTCAGTTTTTATTTTATTACCAATACTTGGTATTGGTATTTATCCAAATCTAGTTTTATCTTTATGGAATGAGAAAGTAGAATCTATTTTACTTCAA---TATTATGGATAA------
>Mankyua
ACGAACAACTTACCCTGGCTTACAATAATTGTGTTTTTCCCTCTATTTGCCGGATTATTAATTCCATTGCTTCCGCAT---------AGAAACAAGATCATTCGATGGTATACTCTAGGCATATGTATACTGGAATTTCTTCTAGTAACTCATATTTTTTACTACCATTTTCACGTCGGCAATGAGTCAATTCAATTAAAAGAAGATTATAATTGGATCAACATTATTGACTTTCATTGGAGATTGGGAGTTGATGGACTATCCATGGGACTCATTTTACTAACAGGATTTGTTACGACCCTAGCAACTTTAGCAGCTTGGCCGGTTACACAAAATACGCGCTTGTTCTATTTCCCAATGTTAGCAATGTATAGTGGTCAGACAGGACTATTTGCTTCTCAAGACCTTTTACTTTTCTTTTTTATGTGGGAATTGGAATTAATTCCTGTTTATTTATTACTATCCATGTGGGGTGGTAAGAAACGTATATACTCAGCTACAAAGTTTGTTTTGTACACCGCGGGTGGTTCCATATTTCTCTTGCTAGGATCTCTAACAATGGGTCTTTATGGG---TCTGATGGACCATCATTTGATTTTCAAACATTAACAAATAAATCATATCCTATAATATTAGAGACAGTATTATATCTGGGTTTCCTGATAGCCTATGCTGTGAAATTACCAATATTTCCCTTTCATAGCTGGTTACCAGATACTCATGGGGAAGCACATTATAGTACATGTATGCTTCTAGCTGGGATTCTGTTAAAAATGGGAGGATATGGTTTGATACGGATCAATATGGAATTACTACCCCACGCTCATTCCATTTTTTCTCCATGGTTGGTAGTAATAGGAGCAATTCAGATTATTTATGCATCCTTAATCTCTTTCAGTCAGCGCAATTTGAAAAGAAGGATAGCTTATTCTTCCGTTTCCCATATGGGCTTTGTTATGATTGGAATTGGTTCCATAAGCTGTGTGGGCCTTAATGGAGCCATATTACAAATGATTTCTCATGGATTGATTGGTGCAGCACTATTTTTTCTAGCAGGAACCAGTTATGATAGAACCCGTACTCTCCTTCTTGATCGACTAGGGGGAGTAGCCACATCGATGCCTAAATTATTTGCTATGTTTAGTGCCTTCTCATTAGCATCCCTCGCATTGCCGGGTATGAGTGGTTTTGTGGCAGAATTAATGGTATTTCTGGGAATAATTACTAATCAAAATTATTCCTCTGTCTTCAAGGGAATCATCATAATAATAGGAGCAATTGGAATAATATTAACCCCTATTTATTTGTTATCCATGCTACGCCAAATTTTTTATGGTTAT------AAAATTCCCAACGTTCCGGTACCATACTTAATTGATTCTGGACCTCGAGAATTGTTCATTCTAGTTTGTCTTCTATTTCCAATAATTGGTATCGGTTTCTATCCCAATTTAGTTTTATCTTTATGGGAGAGTAAGGTAGAATCTATTTTATTCCAC---TATTATTGA---------
>Helminthostachys
ACGAATAATTTACCCTGGTTGACAATAATTGTTCTTCCACCTATTTCCGCAGGCTTATTAATACCATGGCTTCCATAT------GGAGGCAATAGAATCGTTCGATGGTATACCTTGGGTGTCTGCATATTGGAATTTCTCCTAATAAACTATATCCTCCACTGCCGATTTAACATCAGCGATAAATCCATTCAATTGGGGGAGGATTATGATTGGATCAGCATTATCGATTTACACCGGAGATTGGGAGTTGATGGACTATCCATGGGTCTCATTCTACTTACAGGATTTGTTACTACTCCAGCAATTCTAGCAGCCTGGCCGATTACACGAAATATGCGCTTATTCCACTTCCCGATGCTAGCAATGTATAGTGGTCAGATAGGATTATTTGCTTCTCGGGATCTTTCACCCTTTTCTTCCATGTGGGAATTGGAATTAATTCCCGTTTATCTACTCATATTTACGTGGGGTGGTAAGAAACGTATCTACTCAGCCACAAAGTTTGTTTTGTACACCGCGGGTGGTTCCATATTCCTCTTGTTGGGATCCCTGACAATGGGTCTCTATGGA---TCCAATGGGCCATCATTTGATCTTCATGCATTGACTAATAAATCGTATCCCATAACATTGGAGATAATACTATACTCAGGTTTCCTGATAGCTTATGCTGTGAAATTGCCAATACTCCCTTTTCATACCTGGTTACCAGATACGCATGGAGAGGCGCATTATAGTACATGTATGCTTTTAGCTGGAATTCTTTCAAAAATGGGAGGATATGGTTTGATCCGAATCAATATGGAATTGTTACCCCACGCTCATTCCATCTTTTCTCCATGGTTGGTAGCGATAGGGGCAATTCAGATTGTTTATGCATCTTCAATCTCTTCTAGTCAACGCAATCTGAAAAGAAGAATAGCCTATTCGTCAATCTCCCATATGGGTTTTGTTGTAATAGGGATTGGTTCCATAACAGTTATGGGTCTCAACGGGGCCATACTGCAAATGATTTCTCACGGACTGATTGGTGCTGCACTATTCTTCTCAGCAGGAATAAGTTATGATAGAACACATACTCTCCTCCTTGATCGACTGGGGGGAATGGCTACACCGATGCCTAAACTATTCACTATGTTTAGTGCCTTTTCACTGGCATCTCTTGCATTACCAGGCACGAGTGGTTTCGTGGCAGAATTAATGGTATTCTTGGGAGTAATTACCAATCGAGATTACTCCTCCATTTTTAAAGTAATGGTTGTAATAGTGGGAGCGATTGGAATAATATCAACCCCTATCTATCTGTTATCTATGCTCCGCCAAATGTTTTATGGGTAT------AGAATCCCCAACGTTTTGGGGCCACATTTAATAGATTCTGGACCACGGGAAATATTTCTTTTGGTTTGTCTCCTACTACCAATAATTGGTATTGGTCTTTACCCCGGTTTAGCGTTATCCCTATGGAGTAGCATAGTGGAATCTATTCTATTCCAA---TACTATTGA---------
>Dryopteris
ATGAGTAATGTACCTCGGCTAACAACGATTGTTCTCTTTCCAATTTTTGCCAGTTTCTTGCTTCCAATTCTGCCTCGT------GATGGAAACAGAATCATTCGATGGTATACCCCGGGAATCTGCATATTGGAATTCCTGCTGATTACTTATATTTTTCATTGCCACTTCCAATTTGATTTCCAATCCATCCAGTTAATAGAGACGTTCAACTGGATAAACTCCATTAATTTCCATTGGATATTAGGTATCGACGGACTTTCCATGAGTCTTATTTCACTTACGGGTTTTGTAACCACTTTGGCAACCTTAGCGGCTTGGCCGATCACTCGTAATACACGGCTATTCCATTTTTCGATGCTAGTTATGTATAGCGGTCAAATTGGATTGTTTGCTTCCCGCGACATCTTACTTTTCTTCTTCATGTGGGAGCTGGAACTGATTCCAGTTTATTTACTTCTATGCTTATGGGGCGGGAAGAGACGTCCATATTCGGCCACGAAATTTGTCTTATACACGGCTGGTGGCTCCATCTTCCTCTTGGTAGCAGCCTTAACCACGAGTTTTCATGGA---AACGAGGTACCCTCTTTTGACATTCAAGCTTTAATGAGTAAGTCATATCCCATCTCGTTGGAAATTGCTCTCTATTTAGGTTTTTTAATTGCCTATGCGGTGAAATTGCCGATACTCCCTTTTCATACCTGGTTGCCAGACACTCATGGAGAAGCACATTACAGCACATGCATGTTACCAGCTGGGATATTATCAAAAATGGGAGGATACGGACTGATTCGAATCAATTTGGAACTGCTGATCCACGCGCATCTTTTCTTTCGATCATGGCTGATATTGCTCGGAGCAATTCAGATTGTATATGCTTCTCTAGCTTCTATGAGTCAGCGTAATCTCAAGAGAAGGATAGCCTACTCGTCAATTTCCCATATGGGTTTTGTAGCAATCGGAATTGGTTCCGTGACAGACGCGGGTATTAATGGAGCCATATTGCAACTGATTTCCCACGGCTTAATTGGTGCGGCGCTATTTTTCCTCGCGGGCACTTGCTACGATAGGACGCGTACCTCCCTCCTTGATGAATTGGGGGGAATAGCAACCTCGATGCCTAAACTATTTGCCATATTTAGTGCATTCTCGTTGGCATCTCTTGCATTACCAGGAATGAGCGGTTTCGTATCGGAATTATTGGTATTTCCGGGAGTTATCACCAGCAAGCAATACTCATTTTTATTTAAGGCAGAAATTACAGTGTTGGAGGCAACTGGTACAGTATTGGCTTCCATCTACTTATTATCCATGTTACGCCGAATGTTTTACGGTTAC------AGGTTGTCCAATGAATCAAATCCCTATTTAATTGATTTTGGTCCAAGGGAGGTATTCACCTCGACTTGTCTCCTTCTACCAATACTAGGTATCGGTTCATATCCAAATTTAATTTTACCTTTACGGAATAGTGAAGTGCTCTCAATATTGTTTTCA---TATTCAGCTATGAGGTGA
>Ginkgo
ATGAACAATTTACCCCGGTTAACAATAATTGTTATTTCGCCCATATCTGCGGGTTCCTTAATTCCATCATTCCCTCAT------AAAGGGAATAAGATGATTCGATGGTATACTCTAGGTATTTGCTTGTTGGAACTCCTTTTAATGACCCATACATTTCGTTATCATTTTCGTTTCGATGAGCCATTGATCCAATTGGAAGAAGATTATAACTGGATAGATCTCATCGATTTTCATTGGAGACTAGGAATTGATGGACTCTCCGTTGGACTTATTACATTGACGGGATTTGTTACTACTTTAGCTACTTTATCCGCTTGGCCAGTTACTCGAAATCCGCGATTGTTGCATTTTTTGATGTTGGCGATGTACAGTGGCCAAGCAGGATCATTTGCTTCTCGAGATATTCTACTTTTCTTTCTCATGTGGGAGCTAGAACTAATTCCCGTTTACTTACTTCTATCTATGTGGGGAGGAAAAAGACGTCTATACTCGGCTACAAAGTTCATTTTGTACACTGCAGGTGGTTCGATTTTTATCTTAATGGTAGCTTCGAGTATGGGTCTCTATGGATCCTCTGATGGACCAACATTAGATCTCCAAACCTTGGCTAATAAATATTATCCCGTAGCACTGGAAATAGTATTTTATTCAGGATTCTTTATCGCTTATGCCATTAAATTGCCAATTTTTCCCTTACATACCTGGTTACCGGATACTCATGGGGAAGCGCATTATAGTACATGTATGCTTTTGGCCGGAATTCCACTTAAAATGGGAGGATATGGATTGATTCGAATTAATATGGAATTATTCTCTCATACTCATTCTCTATTTTCGCCATGGTCGGTAATAATAGGAGCGGTTCAAATAATCTATGCAGCTCTAACTTCTCTGGGTCAACGTAATTCGAAGAGGAGAATAGCCTATTCATCAGTATCTCATATGGGTTTTGTAATTATAGGAATCGGTTCCATGACAGATACAGGTCTTAATGGGGCCATTTTGCAAATGATTTCTCATGGATTAATTGGTGCTGCACTTTCCTTCTCGGCGGGAACAAGTTACGATAGGATACGTACTCCTTTTCTTGACAAAATGGGAGGAATGGCTATACCGATGCCAAAAATATCTACTATGTTCAGTAGCTTTTCAATGGCTTCTCTCGCATTGCCAGGAATGAGTGGTTCTGTAGCAGAATCTATGGTATTTTGGGGAATAATGACTAGTCATAAATATTCTTCGACTTTTAAAATAGTTATTACCGCAATAGCGGCAATTGGTATGATATTAACTCCTACTCATTTGTTATCTATGTTACGTCGAATGTTTTATGGATAT------AAGTTGTTAAATGTCCCAAAATATTATTTCACGGATTCTGGACCACGAGAAATTTTTATTTTGATCTGTCTTTTTATTCCAGTAGTAGTTATCGGTCTTTATCCTGATCTAGTTCTATCTCTGTGGAATAATAAGGTAGAAGCTATTCTATTTAGACTTTTCCACGAATAG------
>Huperzia
ACGAGCAACTATCCATGGCTAACAATAATTGTTCTTTTGCCTATACCTGCAGGTTTATTAATTCCATTACTTCCCTCCCCCAATGGGGGAAATAAAATTATTCGATGGTATACTTTGGGCATTTGCTTGTTGGAGTTCCTCCTAATAACCCATACATTCTGTTACCATTTTGATATTGACAATCCATTCATTCAATTAAGAGAGGATTATAACTGGATAAATATCATTGATTTTCATTGGAGATTAGGAATTGATGGATTTTCTATTGGGCTTACCCCATTGACAGGATTCGTCACTACTTTAGCTACTTTAGCAGCTTGGCCAGTTACTCGAAGTCCACGATTATTCCACTCTTCAATGTTAGCAATGTACAGTGGCCAAGTAGGATTATTTACTTCTCAAGATATTTTACTTTTCTTTCTCATGTGGGAGTTGGAATTGATTCCCGTTTATTTACTTTTATCTATGTGGGGGGGGAAGAGACGTCTATATGCAGCTACAAAATTTATTTTGTACACTGCTGGTGGTTCCATCCCTCTCCTAATAGGAGCTTTAACTATGGGTCTTCACGGA---TTCGATGAGCCAACACTGGATTTTCAAAATTTAGCTAATAGATCCTATCCTATAGCATTAGAAATAGTTTTATATCTAAGCTTTTTCGTAGCTTATGCTGTAAAATTACCAATCTTTCCCTTACACACTTGGTTACCGGATACTCATGGAGAAGCGCATTATAGCACATGTATGCTTTTGGCTGGAATACTTCTAAAAATGGGAGGGTATGGATTGATTCGGATCAATATGGAATTACTACCGCATGCTCATTCTATATTTGCTCCGTGGTTAGTAATAGTAGGAGCTTTTCAAATCGTTTATGCAGCTTCAATCTCTTCAAGTCAACGTAATTCGAAGAGAAGAATTGCTTATTCATCAATATCTCATATGGGTTTTGTACTTATTGGAATTGGTTCTGCTACAAATATAGGTTTAAATGGAGCTATTTTACAAATGATTTCTCACGGATTAATTGGTGCTGCGCCATTCTCCCTGGCAGGAACAAGTTATGATAGGACACGTACCCCTTTCCTCGACCAAATGGGAGGAATAGGTACTTCAATGCCTAAAACATTTACCATGTTTAGTAGTTTCTCAATGGCATCCCTTGCATTACCGGGTACAAGTGGTTTTGCAGCAGAATCAATGGTTTTTCCCGGAATAGTTAGTGGTAAAAACTATTCTCTTCCTTTCAAAATAATTATAACTATAGTAGAAGCAATTGGAATAATCTTAACTCCTATTTACTTGTTATCCATGTTACGCCAAATGTTCTATGGATATTTTAATAAAGTTTCTAACCTTTCAATTTCTCATGCTATGGATTCCGGACCACGAGAAATTTTTATTTCAATTTGCTTATTATTGCCTACAATAGGCATAGGTTTGTATCCCAATCTGATTTTATCTCTATGCAATAGTAAAGTAGAATTCATTTTGTCTCAC---AATTTTTGA---------
>Botrypus
ACGAGCAACTTACCCTGGCTGACAATAATTGTTCTTCCACCTATACTTGCAGGCCTATTAATACCATTGCTTCCGTAT------GGGGGCAATAGAATCGTTCGATGGTATACCCTAGGCATCTGTGTATTAGAATTTATTCCAATAACCTATACCTTTCACTGCCAGTTCCGCATCAGCGATGAATCGATCCAATTAGAGGAAGATTATAATTGGATCAGCATTATCGATTTCCACTGGAGATTGGGAGTTGATGGACTATCCATGGGGCTCATTCTACTAACAGGATTTGTTACTACTTCAGCAACTCCAGCAGCTTGGCCGGTTACACGAAATCCGCGCTTATTTTATTTCTCGATGTTGGCAATGTATAGTGGTCAGATAGGATTATTTGCTTCTCGAGATCCTTCACTCTTCTTCTTCATGTGGGAATTGGAACTAATTCCTGTTTATTTACTCCTACTTGTGCGGGGTGGTAAGAGACGTATATACTCAGCCACAAAGTTTATTTTGTACACCGCGGGTGGTTCCATATTTATCTTGTTAGGATCCCTTACAATGGGTCTTTATGGA---TCTCACGGACCATCATTTGATCTTCGGATATTGACTAATAAATCGTATCCTATAACATTGGAGATAATACTATATCTAGGTTTCCTGATAGCCTATGCTGTGAAGTTACCAATATCTCCCCTTCATACCTGGTTACCAGATACTCATGGAGAGGCGCATTATAGTACATGTACGCTTTTAGCGGGAATTCTTTTAAAAATGGGAGGGTATGGTTTGATCCGGATTAATATGGAATTGTTACCCCACGCTCATTCCATCTTTCCCCCATGGTTGGTAACAATGGGAGCGATTCAGATTGTTTATGCATCCCTAATCTCTTTCAGTCAACGTAATCTGAAAGGAAGGATAGCTTATTCATCAGTTTCTCACACGGGTTTTGTGATCATTGGGATTGGTTCCATAACCACTATGGGCCTTAATGGAGCCATATTACAAATGATTTCTCACGGATTGATCGGTGCAGCACTATTCTTCTTAGCGGGAACAAGTTACGATAGGACACGTACTCTCCTCCTCGATCAACTGGGAGGATTAGCTACACTGATGCCTAAACTATTCACTATGTTTAGTGCCTTTTCACTGGCATCTCTCGCATTACCGGGCATGAGTGGTTTTGTGGCGGAATCAATGGTATTCCTAGGAGTAATTACCAATCAAGATTATTCCCCTACTTTCAAGGGAGTTATTGTAGTAATAGGAGCGATTGGAACAATCCTAACCCCTATCTATCTGTTATCCATGCTACGCCAAATGTTTTATGGGTAT------AGAATCTCCAACGTTCTGGTGCCACATCTAACAGATTCTGGACCGCGAGAAATCTTTACTTTAGTCTGTCTCCTACTACCAATAATTGGGATTGGTTTTTATCCCAATTTAGTGTTATCTTTATGGAATAGCAAAGTGGAATCCATTCTGTTCCAA---TACCATTAA---------
>Rhizoglossum
ACGAGTAATTTACCTTGGTTGACAATAATTGTTCTTCTACCTACACTTGCGGGCTTATCAATCCCATTTATCCCATAT------GGAAAAAATAGAATCATTCGATGGTATGCCTTGGGTATCTGTCTCTTGGAATTCCTTCTAATAACCTATGTATTTTTCGGCCAATTTTGCATCAACGATGAATCAATTCAATTATTAGAAGATTATGTTTGGATCGGTATTATCGACTTTCATTGGAGATTAGGAGTTGATGGACTATCTATGAGTCTCATTCTACTAACAGGATTCATTACTACTTCAGCAATTCTAGCAGCTTGGCCAGTTACACGAAATACGCGCTTATTCCACTTTTCGATGTTAGCAATGTATAGTGGTCAGATAGGATTATTTGCTTCTCGAGATCTCTTACTCTTCTTTTTAATGTGGGAATTTGAATTGATCCCAATTTATCTACTTCTGTCCATTTGGGGTGGTAAGAGACGCATATACTCAGCTACAAAGTTTCTTCTGTACACTGCGGGTGGTTCCATATTCCTTCTGTTGGCATCACTGACAATGGGTCTTTACGGA---TCTGACAAAACCTCATTTGATATTCAAATATTGACTAACAAATCATATCCCATAACATTGGAAATATTACTTTATCTAGGTTTCTTGATAACCTATGCTGTGAAATTACCAATATATCCTTTTCATACTTGGTTACCGGATACTCATGGTGAAGCACATTATAGCACATGTATGCTCTTAGCTGGAATTCTTTTAAAAATGGGAGGTTATGGTCTGATCCGGATAAATATGGAGTTGTTAGCCCATGCTCATTCCATTCTTTCTCCATGGTTAGTAGCAATAGGGGGGATCCAGATTGGTTATGCGGCCCTAATTTCTTTCAGTCAGCGCAATCTGAAGAGAAGGATAGCTTACTCCTCAGTTTCCCACATGGGTTTTGTAACAATTGGAATTGGTTCCATAACAAGTATGGGTCTTAATGGAGCCATATTACAAATGATTTCCCATGGATTGATTGGTGCAGCACTTTTTTTCTTAGCAGGAACAAGTTATGATAGAACACGCACTCTCCTCTTCAATCATTTGGGAGGATTAGCTATACCTATGCCAAAGCTATTCACTATGTTTAGCGTTTTCTCACTGGCATCTCTTGCATTACCGGGTACGAGTGGTTTCGTGGCAGAATTAATGGTATTCCTGGGAGTAATTACCAATCATTACTACTCCCCCGTCTTCAAAGGATTTATTGTAGCAATAGGAGCAATTGGAACAGTACTAACTCCTATCTATCTGCTATCCATATTACGTCAAATGTTTTATGGGTAT------AGAATCTATAACGTTCGGTTATCATACCTAATAGATACTGGACCGAGGGAAACTTTTATTCTGGTTTGTCTCCTATTACCCATAATTGGTATTGGTCTCTATCCCAATCTAGTTTTATCTTTATGGAAGAGCAAAGTGGAATCTATCTCATATCAA---TACCATTGA---------
>Sahashia
ACGAGCAACTTACCCTGGCTGACAATAATTGTTCTTCTACCTATACTTGCAGGCCTATCAATCCCATTGCTTCCGTGT------GGGGGCAATAGAATCGTTCGATGGTATACCCTAGGCGTCTGTGTATTGGAATTTCTCCTAATAACCCATACCTTTCACTGCCAGTTCCGCATCAGCGATGAATCGATCCAATTGGGAGAAGATTCTAATTGGATCAGCATTATCGACTTCCACTGGAGATTGGGGGTTGATGGACTATCCATGGGGCTCATTCTACTAACAGGATTTATTACTACTCCAGCAACCCCAGCAGCTTGGCCGGTTACACGAAATCCGCGCTTATTTTATTTCTCGATGTTGGCAATGTATAGTGGTCAGATAGGATTATTTGCTTCTAGAGATCCTTCACTCTTCTTTCCTATGTGGGAATTGGAACTAATTCCTGTTTATTCACCTTTACCTGTGCGGGGTGGTAAGAGACGTATATACTCAGCCACAAAGTTTATTTTGTACACCGCAGGTGGTTCCATATTCCTTTTGCTGGGATCTCTGACAATGGGTCTTTATGGA---TCTTACGGACCATCATTTGATCTTCGCGTATTGACTAATAAATCGTATCCCATAGCATTGGAGATAATACTATATCTAGGTTTCCCGATAGCCTATGCTGTGAAATTACCAATATCTCCCTTTCATACCTGGTTACCAGATACTCATGGAGAGGCGCATTATAGTACATGTATGCTTTTAGCGGGAATTCCTTTAAAAATGGGAGGGTATGGTTTGATCCGGATTAATATGGAATTGTTACCCCACGCTCATTCCATCTTTCCCCCATGGTTGGTAGCAATAGGAGCAATTCAGATTGTTTATGCATCTTTAATCTCTTTCAGTCAACGTAATCTGAAGAGAAGGATAGCTTATTCATCAATCTCTCATACGGGTTTTGTGATCATTGGGATTGGTTCTATAACCAATATGGGACTCAATGGAGCCATATTACAAATGATTTCTCACGGATTGATCGGTGCAGCACTATTCTTCTTAGCAGGAACAGGTTGTGATAGAACACGTACTCCCCTTCTCGATCAACTGGGAGGAGTAGCTACACCGATGCCTAAACTATTCACTATGTTTAGTGCCTTTTCATTGGCATCTACCGCATTACCGGGCATGAGTGGTTTCGTGGCGGAATTAATGGTATTCCTAGGAGTAATTACCAATCACGATTATTCTTCCATTTTCAAGGGAATTATTGTAGTAGTAGGAGCGATTGGAATAATACTAACCCCCATCTATCCGTTATCTATGTTACGCCAAATGTTTTATGGGTAT------AGAATCTCCAACGTTCTGGTGCCATATCTAACAGATTCTGGACCGCGAGAAATATTTACTTTAGCCTGTCCTCCCCTACCAATAATTGGTATTGGTCTTTATCCCAATTTAGTGTTATCTTTATGGAATAGCAAAGTGGAATCCATTCTATTTCGA---TATCATTGA---------
