# Supplementary material for: Organellar phylogenomics of Ophioglossaceae fern genera
Source: Front Plant Sci. 2024 Jan 15;14:1294716. doi: 10.3389/fpls.2023.1294716 (PMC10823028; doi:10.3389/fpls.2023.1294716)
Supplement: Supplementary file 3 [file DataSheet_3.zip › Supplementary file S2/cpDNA_CDS/ndhE.fas.nt.cleanup.aln]

>Holubiella
---------------------ATGCTCGAACATGTACTTATTCTAGGTGCTTATTTATTCTGTGTTGGATTCTACGGATTAATCACAAGCCGAAACATGGTTAGAGCACTTATGTGTCTCGAATTAATCCTCAATGCAGTCAATATCAATCTCGTAACATTCTCTAATTACTCCGATACTCAGCGGATAAAGGGAGATATCTTCTCCGTTTTCATCGTAGCCGTCGCAGCTGCGGAAGCAGCCATTGGATTAGGTATTGTTTTAGCCATACATCGTAATCGAAGATCGACTCGTATTGATCAATTCAATCTGTTAAAATGGTGA
>Botrychium
---------------------ATGCTCGAACATGTACTTATTCTAGGTGCTTATTCATTCCGTGTCGGATCCTACGGATTAATCACAAGCCGAAACATGGTTAGAGCACTTATGTGTCTCGAATTAATCCTCAATGCAGTCAATATCAATCTCGTAACATTCTCTAATTACTCTGACCCTCAGCGGATAAAGGGAGATATCTTTTCCGTTTTCATCATAGCCGTTGCAGCTGCGGAAGCAGCCATTGGATTAGGTATTGTTTTAGCTATACATCGTAATCGAAGATCGACTCGTATTGATCAATTCAATCTGTTAAAATGGTGA
>Japanobotrychium
---------------------ATGCTCGAACATGTACTTATTCTAGGTGCTTATTCATTCCGTGTCGGATTCTACGGATTAATCACAAGCCGAAACATGGTTAGAGCACTTATGTGTCTCGAATTAATCCTCAATGCAGTCAATATCAATCTCGTAACATTCTCCAATTACTCTGACACTCAACGGATAAAGGGAGATATCTTCTCCGTTTTCATCGTAGCCGTTGCAGCTGCGGAAGCAGCCATTGGATTAGGTATTGTTTTGGCCATACATCGTAATCGAAGATCGACTCGTATTGATCAATCCAATCTGTTAAAATGGTGA
>Sceptridium
---------------------ATGCTCGAACATGTACTTATTCTAGGTGCTTATTCATTCCGTGTTGGATCCTACGGATTAATCACAAGCCGAAACATGGTTAGAGCACTTATGTGTCTCGAATTAATCCTCAATGCAGTCAATATCAATCTCGTAACATTCTCCAATTACTCCGATACCCAGCGGATAAAGGGAGATATCTTCTCCGTTTTCGTCGTAGCCGTCGCAGCTGCGGAAGCAGCCATTGGATTAGGTATTGTTTTAGCCACACATCGTAATCGAAGATCGACTCGTATTGATCAATCCAATCCGTTAAAATGGTGA
>Haukia
---------------------ATGCTTGAACAAGTACTTATCTTAGGTGCTTATCTATTTTGTGCCGGATTCTACGGATTAGTAACAAGCCGGAACATGGTTAGAGCACTCATGTGTCTCGAATTAGTACTCAATGCAGTTAATATAAATCTCGTAGCATTCTCCAATTACTTCGATATGCAACGCATAAGGGGTGAGATATTTTCTCTTTTTATTATAGCCACTGCAGCCGCAGAAGCAGCCATCGGATTAGGTATTGTTCTAGCTATACATCGTAATAGGGGATCAACTCGTATTGACCAGTTCAATCTGTTAAAATGGTGA
>Whittieria
---------------------ATGCTCGAACAAGTACTTATATTAGGTGCCTATCTATTTTGTGCCGGGTTATACGGATTAATAACAAGCCGGAACATGGTTAGAGCACTCATGTGTCTCGAATTAGTACTCAATGCGGTTAATATAAATCTCGTAACATTCTCCAATTACTTCGATATGCAACATATAAAAGGCGAGGTATTTTCTATTTTTGTTGTAGCCGTTGCAGCCGCAGAAGCAGCTATTGGATTAGGTATTGTTATAGCTACACATCGCAATCGGAGATCGACTCGTATCGACCAGTTCAATCTGTTAAAATGGTGA
>Goswamia
---------------------ATGCTCGAACAAGTACTTATCTTAGGTGCTTATCTATTCTGTGCTGGGTTCTACGGATTAATCACAAGCCGGAACATGGTTAGAGCGCTCATGTGTCTCGAATTAGTACTCAATGCAGTTAATATAAATCTCGTAACATTCTCCAATTACTTCGATATGCAACGCGTAAAGGGCGAGGTATTTTCCATTTCCGTTATAGCCATTGCAGCCGCAGAAGCAGCCATTGGATCAGGTATCGTTCCAGCTACACATCGCAATCGGGGATCGATTCGTATCGACCAATTCAATTTGTTAAAATGGTGA
>Ophioglossum_austroasiaticum
---------------------ATGCTCGAACAAGTACTTATCTTAGGTGCTTATCTATTCTGTGCCGGATTCTACGGATTAGTAACAAGCCGTAACATGGTTAGAGCACTCATGTGCCTCGAATTAGTACTAAATGCAGTTAATATAAATCTCGTAACATTCTCCAATTACTTCGATATGCAACAAATAAAGGGTGAGGTATTTTCTCTTTTTGTTGTAGCCATTGGAGCCTCAGAAGCAGCCATCGGATTAGGTATTGTTTTAGCTACACATCGCAATCGGGGATCGACTCGTATTGACCAGTTCAATCTGTTAAAATGGTGA
>Ophioglossum_californicum
---------------------ATGCTCGAACAAGTACTTATCTTAGGTGCTTATCTATTCTGTGCCGGATTCTACGGATTAGTAACAAGCCGTAACATGGTTAGAGCACTCATGTGCCTCGAATTAGTACTAAATGCAGTTAATATAAATCTCGTAACATTCTCCAATTACTTCGATATGCAACAAATAAAGGGTGAGGTATTTTCTCTTTTTGTTGTAGCTATTGGAGCCTCAGAAGCAGCCATCGGATTAGGTATTGTTTTAGCTACACATCGCAATCGGGGATCGACTCGTATTGACCAGTTCAATCTGTTAAAATGGTGA
>Cheiroglossa
---------------------ATGCTCGAACAAGTGCTTATCCTAGGTGCTTATCTATTCTGTGTCGGGTTCTACGGCTTAATAACAAGTCGGAACATGGTTAGAGCACTTATGTGTCTCGAATTAGTGCTCAATGCAGTTAATATAAATCTAATTGCATTCTCCAATTACTTCGATACACAATGCATAAAGGGCGAGGTATTTTCTATTTTTGTTGTAGCCATTGCAGCCGCAGAAGCAGCCATTGGATTAGGTATTGTTCTAGCTATACATCGCAACCGGTCATCGACTCGTATTGACCAGTTCAATTTGTTAAAATGGTGA
>Ophioderma
---------------------ATGCTCGACCAAATACTTATATTAGGTGCTTATCTCTTCTGTATTGGATTCTACGGTTTAATAACAAGTCGGAACATGATTAGAGCACTAATGTGTCTAGAATTGGTACTCAATGCAGTTAATATAAATCTCATCACATTCTCAAATTATTTTGATATGCAACGCATCGAGGGTGAGGTGTTTTCTCTTTTTGTTATAGCCATTGCAGCTGCAGAAGCAGCCATTGGATTAAGTATTGTTCTAGCTACACATCGTAATCGGGCATCAATTCGTATTGATCAGTTCAATTTGTTAAAATGGTGA
>Psilotum
ATGAAATTTGCAAATATTTTTGCACTTGAACACCTACTTACTTTAGGTGCTTATCTTTTTTGCATTGGATTCTATGGATTAATAACAAGTCAAAATATGATCAAAGCACTTATGTGCCTTGAATTGGTCCTTAACGCAGTTAATATCAATTTTGTCACATTTTCTAATTACTTCGATACTCAGCATATAAAAGGAGAGATCTTCGTTCTTTTTATTATGGCTATTGCAGCTGCAGAAGCAGCTATCGGATTAGCCATTGTTTTGACAATATATCGCGATCGAAAATCAATTCGTATTGATCAATTTAATTTGTTAAAATGA---
>Mankyua
---------------------ATGCTTGAACATGTACTTATTCTAGGTGCTTATTTATTTTGTATAGGGTTCTATGGATTAATTACAAGTCGAAATATGGTTAGAGCACTTATGTGTCTCGAATTAATACTCAATGCAGTTAATATAAATCTCGTAACATTCTCTAATTATTTTGATACTCAACGAATAAAGGGAGAGATTTTTTCCATTTTCATTATCGCCATTGCAGCTGCCGAAGCAGCCATTGGATTAAGTATTGCTCTAACTATATATCGAAATCGAAAATCAACTCGTATTGATCAATTTAATTTGTTAAAATAA---
>Helminthostachys
---------------------ATGCTCGAACATGTACTTATCCTAGGTGCTTATCTATTTCGTGTTGGATTTTACGGATTAATCACAAGCCGAAACATGGTTAGGGCACTTATGTGTCTCGAATTAATCCTCAATGCAGTTAATACCAATCTCGTAACATTCTCCAATTACTTCGATACCCAACAGATAAAAGGAGAGATCTTTTCCATTTTCGTGATAGCCGTTGCAGCCGCGGAAGCAGCGATTGGATTAGGTATTGTTCTAGCCACACATCGTAATCGAGGATCAATTCGTATTGATCAATTTAATTTGTTAAAATGGTGA
>Dryopteris
---------------------ATGTTTGAACACGGACTAATTTTAGCTGCCTACCTTTTGTGCGTCGGATTTATCGGACTAGTTACGAGTAGAAATATGGTTAGGGCACTTATGAGTCTCGAGTCAATTTTTAATGCAGTTAATTCAAATTTTATTATATTTTCAAATATGTTGAAAGATCGGCAGGCGGGGGGGGAGCTGTTTGCCATATTCGTGATAGCCGTTGCGGCTGCCGAGGCTGCCACCGGGTTAGCTACTGCTCCTTCTCCTCAGCGAAATAGAAGATCTACTCGTATCGATCAATTTAATTTGTTAAAATGGTGA
>Ginkgo
---------------------ATGCTCGAATATACACTTATTTCAGGCGCTTATTCGTTATCTATCGGTCTTTATGGATTAATCACAAGTCGAAACATGGTTAGAGCACTTATGTGTCCTGAGCTAATACTGAATGCGGCTAATGCGAATCTTGTAACATTCTCCAATTCTTTTGATAGTCGGCAAGTAAAGGGAAACATCTTCTCGATCTTTGTTATAGCTATTGCAGCCGCTGAAGCAGCTATTGGATTAGCTATTGTTCCAGCAATATATCATAACAGAAAATCAACTCGTATCAATCAACTTAATTTGTTAAAATGGTAA
>Huperzia
---------------------ATGTTTGGACATGCACTTCTTTTAGGTGCTTTTCCGTTCTGCATCGGTATCTACGGATTGATCACGAGTCGAAACACGGTTAGAGCACTTATGTGTCTTGAGTTAATTTTCAATGCAGTTAATGTTAATTTTGTAACATTTCCTAATTATTTGGACATTCAACAAATAAAGGGGGAAATTCTTTCCGTTTTTGTTATAGCTGTTGCAGCCGCTGAAGCAGCAATAGGATCAGCCATTGTTTTAGCCATCTACCGTAATAGAGAATCAATTCGTATCGATCAATTTAATTTGTTGAAATGGTAA
>Botrypus
---------------------ATGCTTGAACATGTACTTATTCTAGGTGCTTATTCATTCCGTGTCGGATTCTACGGATTAATCACAAGCCGAAATATGGTTAGAGCACTTATGTGTCTCGAATTAATCCTCAATGCAGTTAATACCAATCTCGTAACATTCTCCAATTACTCCGATACTCAGCAGATAAAGGGAGATATCTTTTCCGTTTTCGTCATAGCCGTTGCAGCTGCGGAAGCAGCCATTGGATTAGGTATTATTTTAGCCATACATCGTAATCGAAGATCGATTCGTATTGATCAATCCAATCTGTTAAAATGGTGA
>Rhizoglossum
---------------------ATGCTCGAACAAGTACTTATATTGGGTGCCTATTTATTTTGTGCCGGTTTATACGGATTAATAACAAGCCGGAACATGGTTAGAGCACTCATGTGTCTCGAATTAGTACTCAATGCGGTTAATATAAATCTCGTAACATTCTCCAATTACTTCGATATGCAACATATAAAGGGCGAGGTATTTTCTATTTTTGTTGTAGCCGTTGCAGCTGCAGAAGCAGCTATTGGATTAGGTATTGTTCTAGCTATACATCGCAATCGGAGATCAACTCGTATTGACCAGTTCAATCTGTTAAAATGGTGA
>Sahashia
---------------------ATGCTTGAACACGTAGTTATTCCAGGTGCTTATTCATTCTGTGTCGGATTATACGGATTAATCACAAGCCGAAATATGGTTAGAGCACTTACGTGTCTCGAATTAATCCTCAATGCAGTTAATACCAATCTCGTAACATTCTCCAATTACTTCGATACCCAGCGGGTAAAGGGAGATATATTTTCCATTTTCGTCATAGCTGTTGCAGCTGCGGAAGCAGCCATTGGATTAGGTATTGTTCTAGCCATACATCGTAATCGAAGATCAACTCGTATTGATCAATCTAATTTGTTAAAATGGTGA
