# Supplementary material for: Organellar phylogenomics of Ophioglossaceae fern genera
Source: Front Plant Sci. 2024 Jan 15;14:1294716. doi: 10.3389/fpls.2023.1294716 (PMC10823028; doi:10.3389/fpls.2023.1294716)
Supplement: Supplementary file 3 [file DataSheet_3.zip › Supplementary file S2/cpDNA_CDS/ndhG.fas.nt.cleanup.aln]

>Holubiella
ATGGATTTCTCCGAATCAATCCATAGGATCCTTTTGGTAGTTGTAGAATCAGGTATCGTATTAGGAAGTTCGGGGGTGGTATTACCTACCAATATAGTCCATTCTGCCTTCTTGTTAGGACTCGTCCTTATTTGTATATCTCTCTTATACCTTGCATTGAATGCAGATTTCGTAGCCGCTGCACAAGTGCCAGTTTATGTAGGAGCTGCAAATGTTTCGATCGTCTTTGCCGTGATGCTAATCAATAAGCCGCAGGAC---GAAAATGTATCTTCGTCCCGAAATGCGGGAGACAATATCACCTTATCAGTCTGTACAAGTCTTTTCTCGCTATTGATCGTAATGATTCTGAACACACCATGGTCCGGGATTTCTCTGATCAAACGATCGAATGAAGTTGTGGAACAAGTTCCA---GCGAACAGTGTTCAACTCATTGGGTTTCAATTATTAACCGATTCTTTGCTTCCGTTTGAGCTTCTTTCCATACTTCTTCTAGTTGCTCTAGTAGGAGCTATTGATATAGCTCGTCGAGATGGAACGGTTGGGGTACCAGGTGATGAGATTTCACGATCCAAATAG------------------------------
>Botrychium
ATGGATTTCTCTGAATCAATTCATAGGATCCTTTTGGTAGTTGTAGAATCAGGTATCGTATTAGGAAGTTCGGGAGTGGTATTACCTACCAATATAGTGCATTCCGCCTTCTTGTTAGGACTCGTCTTTGTTTGTATATCTCTCCTATACCTTGCATTGAATGCAGATTTCGTAGCCGCTGCACAAGTGCCAGTTTATGTAGGAGCTGCAAATGTTTCGATCGTCTTCGCTGTGATGCTAATCAATAAGTCACGGGAC---GAAAATGTATCTTCGCCCCGAAATGCGGGAGACAATACCACCCTATCAGTCTGTACAAGTCTTTTCTCGCTATTGATCGTAATGATTCTGAACACACCATGGCCCGGGATTTACCCGATCGAACGATCGAATGGGATTGTGGAACAAGTTCCA---GCGAACAGTGTTCAACTCATTGGGTTTCAATTATTAACCGATTTTTCGCTTCCGTTTGAGCTTCTTTCCATACTTCTCCTAGTTGCTCTAGTAGGAGCTATTGATATAGCTCGTCGAGATGGAACGGTTGGGGTACCAGATGATGAGATTTCACGATCCAAATAG------------------------------
>Japanobotrychium
ATGGATTTCTCTGAATCAATCCATAGGATCCTTTTGGTAATTGTAGAATCAGGTATCGTATTAGGAAGTTCGGGAGTGGTATTACCTACCAATATAGTCCATTCTGCCTTCTTGTTAGGACTCGTCTTTATTTGTATATCCCTCTTATATCTTGCACTGAATGCAGATTTTGTAGCCGCTGCACAAGTGCCAGTTTATGTAGGAGCTGCAAATGTTTCGATCGTCTTCGCTGTGATGCTAATCAATAAGTCACAGGACGAAGAGAATGTATCTTCGTACCGAAATGCGGGAGACAATATCACCTTATCAGTCTGTACAAGTCTTTTCTCGCTATTGATCGTAATGATTCTGAACACACCATGGTCCGGTATTTACTTGATCAAACGATCGAATGAGGTTGTGGAACAAGTTCCA---ACGAACAGTATTCAACTCATTGGGTTTCAATTATTAACCGATTTTTTGCTTCCGTTTGAGCTTCTTTCCATACTTCTTCTAGTTGCTCTAGTAGGAGCTATTGATATAGCTCGTCGAGATGGAACGGTTGGGGTACCAGATGATGAAATTTCACGATCCAAATAG------------------------------
>Sceptridium
ATGGATTTCTCTGAATCAATCCATAGTATCCTTTTGGTAGTTGTAGAATCAGGTATCGTATTAGGAAGTTCGGGAGTGGTATTACCTACCAATATAGTCCATTCTGCCTTCTTGTTAGGACTCGTCCTTATTTGTATATCTCTCCTATACCTTGCATTGAATGCAGATTTCGTAGCCGCTGCACAAGTGCCAGTTTATGTAGGAGCTGCAAATGTTTCGATCGTCTTCGCCGTGATGCTAATCAATAAGTCACAGGAC---GAAAATGTATCTTCGCCCCGAAATGCGGGAGACAATATCACCTTATCAGTCTGTACAAGTCTTTTCTCGCTATTGATCGTAATGATTCTGAACACACCATGGTCCGGGATTTCCCTGATCAAACGATCGGATGAGGTTATGGAACAAGTTCCA---GCGAACAGTGTTCAACTCATTGGGTTTCAATTATTAACCGATTCTTTGCTTCCGTTTGAGCTTCTTTCCATACTTCTTCTAGTTGCTCTAGTAGGAGCTATTGATATAGCTCGTCGAGATGGAACGGTTGGGGTACCAGGTGATGAGATTTCACGATCCAAATAG------------------------------
>Haukia
ATGGACTTCTCTGAATCAATAAAAAAGGTCCTTCTGGCAGTTATAGAATCAGGTATCGTATTGGGAAGTTCGGGAGTGGTACTACTCACCAATACAGTTCATTCCGTTTTCCTATTAGGACTTGTCTTTATTCTTATATCCCTCTTATACCTCGTACCGAACGCAGATTTTGTAGCTGCTGCACAAGTATCAATCTATGTAGGAGCTGTAAATGTTTTGATTGCCTTCGCCGTGATGTCAACCAAAAATTCAAAGGAT---GCAAAATTTTCTTCACCACGAACTGCAGGGAACAGTATCACCTTATTAATCTGTACGATTCTTTTCTTTCTATTGATCGCAATGATTCTAGATACATCATGGTCTGATATTTATCGGACCGAACGATCAAATGAGATTTTGGAGCAATCCGCT---TTGAGCAGTGTCCGACGTATTGGATACCAATTATTGACCTATTTCTCATTTCCATTTGAGCTTCTCTCTGTACTTCTATTAATTGCTCTAGTAGGAGCTATTGATATAGCTCGTCGGGATATTTTTATTGAGGTATCAGATGATGGGGCTTCACGATCCGAAGATGATTCCTCTCCATTCTGA------------
>Whittieria
ATGGACTTCTCTGAATCGATAAAAAGGGTCTTTTTGTCAGTTATAGAATCAGGTATCTTTTTGGGTAGTTCGGGAGTGGTACTACTCACCAATACAGTCCATTCCGTTTTCCTATTAGCACTTGTCTTTATCCCCATATCCCTCCCATATCTCATGTTGGACGCAGATTTCGTAGCTGCTGCACAAGTATCAATCTATGTAGGAGCTGTAAATGTTTTGATTGCCTTTGCCGTGATGTCAACCAAAAATTCGGAGGAT---GCAAATTTTGCTTCACCACGAACTGCAGGGGACAGTATAACCTTATTAATCTGTACAATCCTTTTCTTATTATTGATCATGATTATTCTAGATACACCATGGTCTAATATTTATCATACCGAACGATTGAATGGTATTATGGATCAATCCGCA---TCGAGCAGTGTCCGACGTATCGGATACCAATTACTAACCTATTTCTCATTTCCGTTTGAGCTTCTCTCTGTACTTCTCTTAATTGCTCTAGTAGGAGCTATTGATACAGCTCGCCGGGACATTTTTATTGGGGTACCGGATGATGGGGCTTCACAATCCGAAGATGATTTCTCTCCATTCTGA------------
>Goswamia
ATGGACTTCTCTGAATCAATAAAAAAGGTCCTTCTGGCAATTATAGAATCAGGTATCATATTGGGTAGTTCGGGAGTGGTATTACTCACCAATACAGTTCATTCCGTTTTCTTATTAGGACTTGTCTCTATTCTCATATCTCTCCCATATCTTATATTGGACGCAGATTTTGTAGCTGCTGCACAAGTATTAATCTATGTAGGAGCTGTAAATGTTTCGACTGCCTTCGCCGTGATGTCAACTAAAAATTCAAAGGAT---GAAAATTTTTCTTCATCACAAACTGCAGGGGACAATATCACCTTATCAATCTGTACAATTCTTTTTTTATTATTGATCGTGATGATTCTAAAAACATCGTGGTCTGATATTTATCGGACCGAACGATCGAATGAGATTATAGAGCAATCCGCA---TCGAGCAGTGTCCGACGTATCGGATACCAATTATTGACCTATTTCTCATTTCCGTTTGAGCTTCTCTCTGTACTTCTTCTAGTTGCTCTAGTGGGAGCTATTGATATAGCGCGTCGAGATATTTTTATCGGGATACCAAATGATGGGTCTTCAGAATCCGAAGATGATTCCTCTTCATTCTGA------------
>Ophioglossum_austroasiaticum
ATGGACTTCTCTGAATCAATGAAAAAGGTTCTTCTGGCAGTTGTAGAATCGGGTATCGTATTGGGAAGTTCGGGAGTGGTACTACTCACGAATACAGTTCATTCCGTTTTCCTATTAGGATTTGTCTCTATTCTCATATCCCTCCCGTATCTCATACTGAACGCAGATTTTGTAGCTGCTGCACAAGTATCAATCTATGTAGGAGCTGTAAATGTTTCGATCGCCTTCGCCGTGATGTCAACCAGAAATTCACAGGAT---GAAAATTTTTATTCGCCACGAACTGTAGGGGACAGTATCATCTTATCAATCTGTACAATCCTATTTTTCTTGTTGATCATAATGATTCTAGATACATCATGGTCTGATATTTATCGGATCGAACGATCGAATGAGATTATGGAGCAATCCGCA---TTGAGCAGTGTCCGGCGTATCGGATACCAATTATTGACCTATTTCTCACTTCCATTCGAGCTTCTCTCTGTACTTCTCTTAATTGCCCTGGTAGGAGCTATTGATATAGCTCGCCGGGACACTTTCATCGAGGTACCAGATGATGGGGCTTCACGATCCGAAGATGATTTCTACCCATTCTGA------------
>Ophioglossum_californicum
ATGGACTTCTCTGAATCAATGAAAAAGGTTCTTCTGGCAGTTGTGGAATCGGGTATCGTATTGGGAAGTTCGGGAGTGGTACTACTCACGAATACAGTTCATTCCGTTTTCCTATTAGGATTTGTCTTTATTCTCATATCCCTCCCGTATCTCATACTGAACGCAGATTTTGTAGCTGCTGCACAAGTATCAATCTATGTAGGAGCTGTAAATGTTTCGATCGCCTTCGCCGTGATGTCAACCAGAAATTCACAGGAT---GAAAATTTTTATTCGCCACGAACTGTAGGGGACAGTATCATCTTATCAATCTGTACAATCCTATTTTTCTTGTTGATCATAATGATTCTAGATACATCATGGTCTGATATTTATCGGATCGAACGATCGAATGAGATTATGGAGCAATCCGCA---TTGAGCAGTGTCCGGCGTATCGGATACCAATTATTGACCTATTTCTCACTTCCATTCGAGCTTCTCTCTGTACTTCTCTTAATTGCCCTGGTAGGAGCTATTGATATAGCTCGCCGGGACACTTTCATCGAGGTACCAGATGATGGGGCTTCACGATCCGAAGATGATTTCTACCCATTCTGA------------
>Cheiroglossa
ATGGACTTCTCTGAATCAATAAAAAAGGTCCTTCTGGCAGTTATAGAATCAGGTATCATGGTGGGAAGTTCAGGGGTGGTACTACTAACCAATACAGTTCAGTCCGTTTTCCTATTAGGATTTGTATTTATTCTTATATCCCTCCCATACCTAATGCTAAATGCAGATTTTGTAGCGGCTGCACAAGTATCAATATATGTAGGAGCTGTAAATGTTTTGATCGCTTTTGCCGTGATGTTAACCAAAAATTCAAAGGAT---GATAATTTTTCTTCACCACAAACTGCAGGAAATATTATTACTTTATCAATCTGTACAATCCTTTTCTTATTATTGATCATAATGATTCTAGATACATCATGGTCTGATATTCATCGGACCGAAGGCTCAAATGGGCTTCTGGAACAATTTAAA---TTGAGCAGTGTTCGACGTATCGGATACCAATTGTTGACCTATTTTTCATTTCCGTTTGAACTTCTTTCGGTACTTCTCCTAATTGCTCTAATAGGGGCTATTGATATAGCGCGTCGGGACATTATTATTGGGATAACAGATGATGTGACTTCACAATCCGAAGATGATTCCTCTCCATTCTGA------------
>Ophioderma
ATGGATTTATCTGAATTAATAAAAAAAGTTCTTCTGGCAGTTATCGAATTAGGTATCATATTTGGAAGTTTGGGAGTGGTACTACTTACTAATACAGCTCATTCCGTTTTCCTATTAGGACTTGTATTTATTTTTATATCTCTCCCATATTTAATATTAAACGCCGATTTTGTAGCAGCTGCACAAGTCTCAATCTATGTAGGAGCTATAAATGTTTTGATTGCCTTCGCCGTTATGTTAACTAAAAATTCAAAGGAT---GAAAATGATTCTTCAACACAAACTGCAGGGAATAGTATCACCTTATTAATATGTACAAGTCTTTTCTTTTTATTGATAAAAATGATTCTAGAGACATCATGGTATGATATTTATAGGACTGAACGATCAAATGGAATTATGGAGCAATTTGCA---TTGAGCAATGTCCGATGTATCGGATATCAATTGTTAACCTCTTTTTCTTTTCCATTTGAGCTTCTATCGTTGCTTCTCTTAGTTTCTCTAATAGGAGCTATTGATATAGCTCGTTGGGATATTTTGATTGGAGTACCAGATGATGTGGCTGCACGATCCGAAGATGATTTCTCTCATTATGAATGA---------
>Psilotum
ATGAATTTACCCGAATCTATTCAAAAGGGGATTTTGCTAATTATAGAATTAGGTATTCTATTAGGAAGTATGGGAGTAATACTATTAAATGATATAGTGCAGTCTGCTTTCTCCTTAGGACTTACCTTTATCTCCATATCTTTATTATATCTCGTATTGAATGCAGATTTTGTAGCTGCTGCACAAGTGCTCATTTATGTAGGAGCTATAAATGTTCTAATTGTATTTTCTGTAATGCTTATTCAAAAGCCGCATAAGAACGAAGATTTGTCTACATCTCGAAATACAGGAAATAATATTACTTTAATAGTCTGTACAAGTCTATTTCTGTTTTTAGTTAGCATTATTCTAGATACATCATGGTCCCAAATCTATTCCATAAAAAAATCCACTAAGATTTTTGAGCCTATTTTA---AAAAGCAATGTTCAACTTATAGGATCCCAGTTATTAACTGAATTTTTGCTTCCATTCGAACTTCTTTCTGTACTTCTCTTAGTCGCTTTAGTAGGAGCTATAACTATGTCTCGACAAAGTAGAATGTTTGAAATGCCGGATGATGAAATTTGA------------------------------------------
>Mankyua
ATGGATTTCTCTGAATCAATACATAAGACTCTTCTAGTAATTGTAGAATTAGGTATCGTATTAGGAAGTTCGGGAATGGTATTACCTACCAATACAGTTCATTCTGCTTTCCTGTTAGGACTCGTCCTTATTTGTATATCCCTTTTATATCTTGCATTGAATGCAGATTTCGTGGCTGCTGCGCAGGTGCCGGTTTATGTAGGAGCCGTAAATGTTTTGATCGCCTTTGCCGTGATGCCAATCAATAAATCACAAGAC---AAAAATTTCTTTTCATCTCGAGCTGCCGGAGACAATATAACTTTATCAATCTGTATAAGTCTTTTCTCATTATTGATCGTAATGATTATGAGTACATCATGGTACAATATTTGCCTGATCAAATGCTCAAGTGAGATAATCGAGCAACCTTCT---GCAAAAAGTTTTCAACGCATTGGATTCCAATTATTAACCGATTTTTCAATTCCATTTGAGCTTCTTTCTATACTTCTTTTAGCTGCTTTAGTAGGCGCTATTGATATAGTTCGTCCAGATAGAACGATTGGGATACCAGATGATGGAGCTTTGCAACCTGAAGAAGATTCCTCTCTTTTCTAA------------
>Helminthostachys
ATGGATTCCTCCGAATCAATCCATAAAGTAGTTCTGGTTGTTGTAGAATCAGGTATCGTATCAGGAAGTTCGGGAATGGTATCACCCACCAATACAGTTCATTCTGCTTTCCTGTTAGGACTTGTCCTTGTTTGTGTATCTTTACCATATTTTGCACTGAATGCGGATTTCGTAGCTGCTGCGCAAATGCTAGTTTATGTAGGAGCTGCAAATACTTCGATCGCCTTCGCCGTGATGCCAATCGATAAATCACAGGAT---GAAAATATTTCTTCACCCCGAGATGCGGGGAACGGTACTGCCTTATCAGTCTGTACAAGTCTCTTCTTACTATTAATCGTAATGATTCTGAATACACCATGGTCCAGTATTTCTCTAACCAAACAATCGAATGAGATTGTGGAACAACCTTTT---ACGAACAGTGTTCAACGTATTGGATCCCAATTATTAACCGATTTTTCACTCCCGTTTGAGCTTCTTTCCATACTTCTTCTAATTGCTTTAGTAGGAGCTATCGATATAGCCCGTCGAGATGAAATGGTTGGAGTACCAGATGATGGGGCTTTACGATCCGAAGAGGATTCTGCTTTATCCTGA------------
>Dryopteris
ACGAATCTATCTAAATTAATTCATGAATTTATTTTGTCACTAATAGAATCGGGTATTCCACTGGGAAGTTTGGGCGCAACATCATTTGCTAACGTGGCTCATTCTGCTTTCTCTTCGGGACTGGTTTTCACCCGTATATCTCTATCATACTTCGTATCGAATGCTGATTCCGTAGCTGCCGCACAACTGCTTGTCTATGTAGGAGCTATAAATGTATTAATTGTGTCTGCTGTAATGGTTACTGAGAAACCGATGCGA------TCCGGTTCTACTACTCGGGGCGTGGGGTACTTCGCCGCTTCAGGAGCCTGCGGAGTGCTCTTTCTGGCGTTGGTTAATACAATTTGTAATACAAAATGGTTTGATATCAGTTTTGTCAATCAATCGGAGACTCTTTCGGCAGGTAAACCC---ACGATTGATACCCAACAACTCGGGTATAAATTACTGAGTGAGTTTCTAGTTCCGTTTGAGCTTCTCTCGATACTTCTTTTAGTTGCTTTGGTGGGAGCAATTAACCCAGCGCGTGACGAGTACACAATTACAACTGATAAGAAATCATCTTCTTCATCATCTCGCAACAATTCTCCATTTTTTTGA---------
>Ginkgo
ATGAATTTACCTGAACCGATATGTAATATTCTTTTGGTCCCTTTAGGGCTAGGTCTCATATTAGGAGGTCTGGGAGTAGTATTACCTACCAATATAATTTATTCTGCCCTTTCATTGGGATCGGTTCTTGTTTGTATATCCCTTTTATATATTCTATTGAACGCGGATTTCGTAGCTGCTGCACAGATCCTGATCTACGTAGGAGCTATAAATGTCTTGATCGTATTTGCTGTAATGTTAATGAATAACCAGAAATAT---CCTAATTCTGCCCCTCCCTGGACCGTCGGAGATGGTATCACTTCAGTAGTTTGTATGAGTCTTTTTTGTTCATTAATTACTATTATCCTGAACACATCATGGTCCGTAATATCTCTGACTACAGAGTTGAATCAATTTTTAGAACAGGACTTA---ACAAACAACATTCAACGTATTGGGGTTCATTTATCAACTGATTTTATCCTTCCATTCGAACTTATTTCTATAATTCTTCTAATTACCCTCGTAGGAGCAATTACTATGGCTCGTCGAGAAGAAACAATTTGA---------------------------------------------------------------
>Huperzia
ATTGATTTACCCGAATTCTTTTATAAGGCTATTCTGCTTCTTATAGAGTCAGGTGTTATTCTAGGAAGTTTAGGAGTAGTTTTATTCACAAATATAGTGTATTCTGCTTTTCTTTTAGGGTGGGTTCCCGTCTGTATATCCTTCCTATATATCTTATTGAATGCGGATTTCGTAGCTGCTGTACAAATTCTAATTTATGTAGGAACCATAAATGTTTTAATTGTATTTGCTGTTATGCTGATAAACAAGCCACAATAT---TTTCGTTTTTTAAAATATTGGACTGTAGGAGATGGTACTGCTTTAGCACTTTGTACAAGTCTTTTTCTTTCAATAATTGCTGCAATTCTGAGTACACCATGGTCCAAAATATCTTTAATCGTATTGTCGAACAAGATCGTGGAGGAACCTTTA---ACAGATAACGTTCAACGTATTGGATTTCATTCATTAACTGATTCTCCGCTTCCATTCGAACTACTTTCTATAATTCTTTTAGTTGCTCCAGTAGGAGCTATTACTATGGCTCGTCGAGAAGAAGCAGTTGAAGCTGAAGAGAGTGAAGCATTAAAGACCAAAGATGATTTT---CCATTTTGA------------
>Botrypus
ATGGATTTCTCTGAATCAATCCATAAGATCCTTTTGGTAGTTGTAGAATCAGGTATCGTATTAGGAGGTTCGGGAGTGGTATTACCTACCAATATAGTCCATTCTGCCTTCTTGTTGGGACTCGTCCTTATTTGTATATCTCTCCTATATCTTGCATTGAATGCAGATTTCGTAGCCGCTGCACAAGTGCCAGTTTATGTAGGAGCTGCAAATGTTTCGATCGTCTCTGCCGTAATGCTAATCAATAAGTCACGGGAC---GAAAATATCTCTTCGCCCCGAGGTGCGGGAGACAATATCACCTTATCAGTCTGTACAAGTCTTTTCTCGCTATTAATCGTAATGATTCTGAACACACCATGGTCTGGGATTTACCTGACCAAACGATCGAATGAGATTGTGGAACAAGTTTCA---GCGAACAGTGTTCAACTCATTGGATTCCAATTATTAACCGATTTTTCACTTCCGTTTGAGCTTCTTTCCATACTTCTTTTAGTTGCTTTAGTAGGAGCTATTGATATAGCTCGTCGAGATGGAATGATTGGGGTACCAGATGATGAGGCTTCACGATCCGAATAG------------------------------
>Rhizoglossum
ATGGACTTATCTGAATCGATAAAAAAGGTTTTTTTGTCAGTTGTAGAATCAGGTATCATTTTGGGTAGTTCGGGAGTGGTATTACTCACCAATACAGTCCATTCCGTTTTCCTATTAGGACTTGTCTTTATCCTAATATCCCTCCCATATCTAATATTGGACGCAGATTTCGTAGCTGCTGCACAAGTATCAATCTATGTAGGAGCTGTAAATGTTTTGATTGCCTTTGCCGTGATGTCAACCAAAAATTCGGAGGAT---GCCAATTTTTCTTCACCACGAACTGCAGGGGACAATATAACCTTGTTAATCTGTACAATACTTTTCTCATTATTGATCATTATGATTCTAGATACACCATGGTCTGATATTTATCATACCGAACGATTGAAGGGTATTATGGATCAATCCGCA---TCGAGCAGTGTCCGACGTATCGGATACCAATTACTAACCTATTTCTCATTTCCGTTTGAGCTTCTCTCTGTACTTCTCTTAATTGCTCTAGTAGGAGCTATTGATACAGCTCGCCGGGACATTTTTATTGGGGTACCGGATGAGGGGGCTTCACGATCCGAAGATGATTTCTCTCCATTCTGA------------
>Sahashia
ATGGATTTCCCTGAATCAATCCATAAGATCCTTTTGATAGTTGTAGAATCAGGTATCGTATTAGGAAGTTTGGGAGTGGTATTACCTACCAATATAGTCCATTCTGCTTTCTTGTTAGGACTCGTCCTTATTTGTATATCTCTCTTATATCTCGCATTGAATGCGGATTTTGTAGCTGCTGCGCAAGTGCCAGTTTATGTAGGAGCTGCAAATGTTTCGATCGCCTTCGCCGTAATGCTAATCAGTAAGTCACAGGAC---GAAAATATATCTTCGCCCCGAGGTGCGGGAGACAATATAACCTTATCAGTCTGTACAAGTCTTTTCTTGCTATTGATCGTAATGATTCTGAACACATCATGGTCCGGGATTTACCTGACCAAACGATCGAATGAGATTGTGGAACAACTTTCA---GCGAACAGTGTTCAACGTATTGGATCCCAACCATTAACCGATTATTTACTTCCGTTTGAGCTTCTTCCCATACTTCTTCTAGTTGCTCTAATAGGAGCTATTGATATAGCTCGTCGAGATGGAATGGTTGGGGTACCAGATGATGAGGCTTCATGA---------------------------------------
