# Supplementary material for: Organellar phylogenomics of Ophioglossaceae fern genera
Source: Front Plant Sci. 2024 Jan 15;14:1294716. doi: 10.3389/fpls.2023.1294716 (PMC10823028; doi:10.3389/fpls.2023.1294716)
Supplement: Supplementary file 3 [file DataSheet_3.zip › Supplementary file S2/cpDNA_CDS/ndhH.fas.nt.cleanup.aln]

>Holubiella
ATGACTGTGCCTACTACGAAGAAAGACCCCATGGTAGTGAGTATGGGTCCCCATCATCCATCAATGCATGGTGTTCTTAGACTTATTGTTACCTCGGATGGTGAAAATGTTATCGATTGTGAACCCGTATTGGGTTATTTACACAGAGGGATGGAAAGAATTGCCGAGAGTAGAACAATTATACAATACCTACCCTACGTAACACGATGGGATTATTTAGCTACTATGTTTGCGGAAGCAATAACAGTAAACGCACCAGAAAGATTGGCCAATATTCGAATACCTAGAAGAGCCAGTTATATAAGAGTGATTATGCTAGAATTGAGTCGCATAGCTTCCCACCTGTTATGGCTCGGACCCTTTATGGCTGATATTGGTGCACAAACTCCTTTCTTTTACATATTCAGGGAAAGAGAGATGGTATATGATCTATTTGAAGCTGCTACAGGTATGCGGATGATGCATAATTATTTTCGCATCGGGGGAGTAGCTGCGGACCTACCTTATGGTTGGGTGGATAAATGTCCAGATTTCTGCGATTATTTCTTGCCAAAGATTGATGAGTATGAGAGACTTATCACGAATAATCCAATATTCCTGGAACGAGTGGAAAGTATAGGTGTTATTAGTAGGGAAGAGGCAATAAATTGGGGTTCATCAGGACCTATGTCACGAGCTTCAGGAGTTCAATGGGATCCTCGTAGAGTGGATCATTACGAATGTTACGATGAGTTGGATTGGCAAATCCAATGGCAAGAAGAGGGAGATTCATTAGCTCGTTATTCGGTACGAATCGGAGAAATGAGAGAATCCGTGAAGATTGTTCAACAAGCTCTAGAAGCTCTTCCGGGGGGTCCGTACGAAAATTCAGAGGCTCGACGACCCAATGAAAAGAAA---GATTCGGAATGGAATGATTTTGATTATCGATTCGTCGGTAAGAAATCCTCTCCCACTTTCAAGTTGCCTAAACAGGAATATTATGTAAGGGTGGAAGCTCCTAAGGGGGAATTAGGAATCTTTCTAATTGGCGACGATAGTGTCTTTCCCTGGAGATGGAAAATTCGTCCACCCGGTTTTATCAATTTGCAAATACTTCCTCAATTAGTGAAGGGTATGAAATTAGCAGATATTATGCCAATATTGGGCAGTATAGACATTATTATGGGAGAGGTTGATCGTTGA------------------------------------------
>Botrychium
ATGACCGTGCCTACTACGAAGAAAGACCCCATGATAGTGAGTATGGGTCCGCATCATCCATCAATGCATGGTGTTCTTAGACTTATTGTTACCTCGGATGGTGAAAATGTTATCGATTGTGAACCCGTATTGGGTTATTTACACAGAGGGATGGAAAGGATTGCCGAGGGTAGAACAATTATACAATACCTACCCTATGTAACACGATGGGATTATTTAGCTACTATGTTTGCGGAAGCAATAACAGTAAACGCACCAGAAAGATTGGCCAATATTCGAATACCTAGAAGAGCCAGTTATATAAGAGTGATTATGCTAGAATTGAGTCGCATAGCTTCCCACCTGTTATGGCTCGGACCTTTCATGGCTGATATTGGTGCACAAACTCCTTTCTTTTACATATTCAGAGAGAGAGAGATGGTATATGATCTATTCGAAGCTGCTACGGGTATGCGGATGATGCATAATTATTTCCGTATCGGGGGAGTAGCTGCGGACCTACCTTATGGTTGGGTGGATAAATGTCCAGATTTCTGCGATTATTTCCCGTCAAAGATTGATGAGTATGAGAGACTTATCACGAATAATCCAATATTCCTGGAACGAGTGGAAAAGATAGGTGTTATTAGTAGGGAAGAGGCAATAAATTGGGGTTCATCAGGACCTATGTCACGAGCTTCAGGGGTTCAGTGGGATCTTCGTAGAGTGGATCATTACGAATGTTACGACGAATTGGATTGGCAAATCCAATGGCAAGAAGAGGGAGATTCATTAGCTCGTTATTCGGTACGAATCGGAGAAATGAGAGAATCCGTGAGGATTGTTCAACAAGCTCTAGAAGCTCTTCCGGGGGGTCCGTATGAAAATTTAGAGGCTCGACGACCCAATGAGAAGAAA---GATTCGGAATGGAATGATTTTGATTATGGATTCGTTGGTAAGAAATCCTCCCCCACTTTCAAGTTGCCTAAACAGGAATATTATGTAAGAGTGGAAGCTCCTAAGGGAGAATTAGGAATCTTTCTAATCGGCGACGATAGTGTCTTTCCCTGGAGATGGAAAATTCGTCCACCCGGTTTTATTAATTTGCAAATACTTCCCCAATTAGTGAAGGGTATGAAATTAGCAGATATTATGCCAATACTGGGCAGTATAGATATTATTATGGGAGAGGTTGATCGTTGA------------------------------------------
>Japanobotrychium
ATGACCGTGCCTACTACGAAGAAAGACCCCATGATAGTGAGTATGGGTCCCCATCATCCATCAATGCATGGTGTTCTTAGACTTATTGTTACCCTGGATGGTGAAAATGTTATCGATTGTGAACCCGTATTGGGTTATTTACACAGAGGAATGGAAAGGATTGCCGAGAGTAGAACAATTATACAATACCTACCCTATGTAACACGATGGGATTATTTAGCTACTATGTTCGCGGAAGCAATAACAGTAAACGCACCAGAAAGATTGGCCAATATTCGAATACCTAGAAGAGCCAGTTATATAAGAGTGATTATGCTAGAATTGAGTCGCATAGCTTCCCACCTGTTATGGCTCGGACCCTTCATGGCTGATATTGGTGCACAAACTCCTTTCTTTTACATATTCAGAGAAAGAGAGATGGTATATGATCTATTTGAAGCTGCTACGGGTATGCGGATGATGCATAATTATTTCCGCATCGGTGGAGTAGCTGCGGACCTACCTTATGGTTGGGTGGATAAATGTCCAGATTTCTGCGATTATTTCCCGCCAAAGATTGATGAGTATGAGAGGCTTATCACGAATAATCCAATATTCCTGGAACGAGTGGAAAAGATAGGTGTTATTAGTAGGGAAGAGGCAATAAATTGGGGTTCATCAGGACCTATGTTACGAGCTTCAGGAGTTCAATGGGATCCTCGTAGAGTGGATCATTACGAATGTTACGATGAATTGGATTGGCAAATCCAATGGCAAGAAGAGGGAGATTCATTAGCTCGTTATTCGGTACGAATCGGAGAGATGAGAGAATCCGTGAAGATTGTTCAACAAGCTCTAGAAGCTCTTCCGGGGGGTCCGTATGAAAATTCAGAGGCTCGACGACCCAATGAAAAGAAA---GATTCGGAATGGAATGATTTTGATTATCGATTCGTCGGTAAGAAATCCTCTCCTACTTTCAAGTTGCCTAAACAGGAATATTATGTAAGAGTGGAAGCTCCTAAAGGGGAATTAGGAATCTTTCTAATTGGCGACGATAGTGTCTTTCCTTGGAGATGGAAAATTCGTCCACCTGGTTTTATCAATTTGCAAATACTTCCTCAATTAGTGAAGGGTATGAAATTAGCAGATATTATGCCAATATTGGGCAGTATAGATATTATTATGGGAGAGGTTGATCGTTGA------------------------------------------
>Sceptridium
ATGACCGTGCCTACTACGAAGAAAGACCCCATGATAGTGAGTATGGGTCCCCATCATCCATCAATGCATGGTGTTCTTAGACTTATTGTTACCTCGGATGGTGAAAATGTTATCGATTGTGAACCCGTATTGGGTTATTTACACAGAGGGATGGAAAAGATTGCCGAGGGTAGAACGATTATACAATACCTACCCTATGTAACACGATGGGATTATTTAGCTACTATGTTTGCGGAAGCAATAACAGTAAACGCACCAGAAAGATTGGCCAATATTCGAATACCTAGAAGAGCCAGTTATATAAGAGTGATTATGCTAGAATTGAGTCGCATAGCTTCCCACCTGTTATGGCTCGGACCCTTCATGGCTGATATTGGTGCACAAACTCCTTTCTTTTACATATTCAGGGAAAGGGAGATGGTATATGATCTATTTGAAGCTGCTACAGGTATGCGGATGATGCATAATTATTTCCGCATTGGGGGAGTAGCTGCGGACCTACCTTATGGTTGGGTGGATAAATGTCCAGATTTCTGCGATTATTTCCCGCCAAAGATTGATGAGTATGAGAGACTTATCACGAATAATCCAATATTCCTGGAACGAGTGGAAAGGATAGGTGTTATTAGTAGGGAAGAGGCGATAAATTGGGGTTCATCAGGACCTATGTCACGAGCTTCAGGAGTTCAATGGGATCCTCGTAGAGTGGATCATTACGAATGTTACGACGAATTGGATTGGCAAATCCAATGGCAAGAAGAGGGAGATTCATTAGCTCGTTATTCGGTACGAATCGGAGAGATGAGAGAATCCGTGAAGATTGTTCAACAAGCTCTAGAAGCTCTTCCGGGGGGTCCGTATGAAAATTCAGAGGCTCGACGACCCAATGAAAAGAAA---GATTCGGAATGGAATGATTTTGATTATCGATTCGTCGGTAAGAAATCCTCTCCCACTTTCAAGTTGCCTAAACAGGAATATTATGTAAGGGTGGAAGCTCCTAAGGGGGAATTAGGAATCTTTCTAATTGGCGACGATAGTGTCTTTCCCTGGAGATGGAAAATTCGTCCACCCGGTTTTATCAATTTGCAAATACTTCCTCAATTAGTGAAGGGTATGAAATTAGCAGATATTATGCCAATATTGGGCAGTATAGACATTATTATGGGAGAGGTTGATCGTTGA------------------------------------------
>Haukia
ATGGCCATACCTATTGTGAATAAAGATTCCATGCTGGTGAGTATGGGTCCCCATCATCCATCAATGCACGGTGTTCTTAGACTTATTACTACCCTGGATGGTGAAAATGTTATCGATTGTGAACCCGTTCTGGGTTATTTGCATAGAGGTATGGAAAAGATTGCTGAGAACAGAACGATTGTACAGTATCTCCCCTATGTAACACGATGGGATTATTTAGCTACGATGTTTGCGGAAGCTATCACAGTGAACGGACCAGAAGGATTGGCCAATATTAGAATACCTAGAAGAGCTAGTTATATAAGAATGATCATGTTAGAATTGAGTCGCATAGCTTCCCATCTATTATGGCTCGGACCTTTCATGGCTGATATCGGTGCACAAACTCCTTTCTTCTACATATTAAGGGAGAGGGAACTGGTATACGACCTATTTGAAGCTGCTACGGGTATGCGAATGATGCATAACTATTTTCGTATCGGAGGAGTAGCCGCGGATTTACCTTACGGTTGGGTGGATAAATGTATGGATTTCTGTGATTATTTACTCCCAAAGATTGATGAGTACGATCGACTCATTACGAATAACCCAATATTCCTGGAACGAGTGAAAGGCATAGGTGTTATCGGTAGGGGGGAGGCAATAAATTGGGGTTTATCAGGACCTATGTCACGAGCTTCTGGAGTTCAATGGGATCTTCGTAAAGTAGATCATTATGAATGTTACGACGAATTGGATTGGCAGATTCAGTGGCAGAAGGAAGGAGACTCATTGGCTCGTTACTTAGTACGAATCGGAGAGATGAGAGAATCCGTGAAAATTGTTCAGCAAGCTTTAGAAGTTCTTCCGGGAGGTCCATACGAAAATTCAGAGGCTCGACGACCCAATGAAAGAAAA---GATTCGGAATGGAATGATTTTGATTATCAATTCATTGGTAAAAAACCTTCACCCACTTTTAAGCTACCCAAACAAGAATTTTATGCAAGAGTGGAAGCTCCTAAGGGAGAATTAGGAATTTTTTTGATTGGTGATGGCAGTGCCTTTCCTTGGAGATGGAAAATACGTCCACCTGGTTTTATTAATTTGCAAATACTTCCCCAATTAGTTAAAGGTATGAAATTAGCGGATATTATGCCAATATTAGGCAGTATAGATATTATTATGGGAGAGGTCGATCGTTAA------------------------------------------
>Whittieria
ATGGTCATACCTATTGTGAATAAAGATCCCTTGATTGTGAGTATGGGTCCCCATCATCCATCAATGCATGGTGTTCTTAGACTCATTATCACACTGGATGGTGAAAATGTTATTGATTGCGAACCTGTTCTGGGTTATTTACATAGAGGTATGGAAAAAATTGCTGAGAACAGAACCATTGTACAATATCTTCCCTATGTAACACGGTGGGATTATTTAGCTACAATGTTTGCGGAAGCAATAACGGTGAACGGACCAGAAGGATTGGCCAATATTAGGATACCTAGAAGAGCTAGTTATATAAGAATGATCATGTTAGAATTGAGTCGCATAGCTTCACACCTATTATGGCTCGGACCTTTCATGGCTGATATTGGTGCGCAAACTCCTTTCTTTTACGTATTCAGGGAGAGGGAACTGATATACGATCTATTTGAAGCTGCTACAGGTATGCGAATGATGCATAATTTTTTTCGCATCGGAGGAGTAGCCGCAGATTTACCTTATGGTTGGGTAGATAAATGTTTGGATTTCTGTGATTATTTCCTACCAAAAATTGATGAGTACGATCGACTCATCACGAATAATCCAATATTCCTGGAACGAGTGGAAGGCATAGGTGTTATCGGTGGGGGAGAGGCAATAAACTGGGGTTTATCAGGACCTATGTCACGAGCTTCTGGAGTTCAATGGGATCTTCGTAAAGTAGATCATTACGAATGTTACGACGAATTGGATTGGAAAATTCAATGGCAGAAGGAAGGAGATTCATTGGCTCGTTACTTAGTACGAATCGGAGAGATGAGAGAATCCGTGAAGATTGTTCAGCAAGCTCTAGAAGTTCTTCCGGGAGGTCCATACGAGAATTCAGAAGCTCGACGACCCAATGACAGGAAA---GATTCAAAATGGAATGACTTTGATTATCAATTCATTGGTAAAAAACCTTCACCCACTTTCAAGTTACCCAAACAGGAATTTTATGCAAGAGTGGAAGCTCCTAAGGGAGAATTAGGAATTTTTTTGATCGGTGATGGCAGTGCCTTTCCCTGGAGGTGGAAAATACGTCCACCTGGTTTCATTAATTTGCAAATACTACCCCAATTAGTTAAGGGTATGAAATTAGCGGATATTATGCCAATATTAGGCAGTATAGATATTATTATGGGAGAGGTTGATCGTTAA------------------------------------------
>Goswamia
ATGGCCATACCTATTGTGAATAAAGATCCCATGATGGTGAGTATGGGTCCCCATCATCCATCAATGCATGGTGTTCTTAGACTCATTATTACCCTGGATGGTGAAAATGTTATCAATTGCGAACCCGTTCTGGGTTATTTGCACAGAGGAATGGAAAAAATTGCTGAGAACAAAACGATTGTACAGTATCTCCCCTATGTGACACGATGGGATTATTTAGCTACGATGTTTTCCGAAGCTATAACAGTGAACGGACCAGAAGGATTAGCCAATATTAGAATACCTAGAAGAGCCAGTTATATACGAATGATCATGCTAGAATTGAGTCGCATAGCTTCTCATCTATTATGGCTCGGACCTTTCATGGCCGATATTGGTGCACAAACTCCTTTTTTCTACATATTCAGGGAGAGGGAACTGGTATACGATCTATTTGAAGCTGCTACAGGTATGCGAATGATGCATAACTATTCTCGCATCGGAGGAGTAGCTGCGGATTTACCCTATGGTTGGGTGGATAAATGTCTGGATTTTTGCGACTACTTCCTTTCAAGGATTGATGAGTACGATCGACTTATCACGAATAACCCAATATTCCTAGAACGAGTGGAAGGCATAGGTGTTATCAATAGAGGAGAGGCAATAAATTGGGGTTTATCAGGACCTATGTCACGAGCTTCTGGAGTTCAATGGGATCTTCGTAAAGTAGATCACTACGAATGTTATGACGAATTGGATTGGCAGATTCAATGGCAGAAGGAAGGAGACTCATTAGCTCGTTACTTGGTGCGAATTGGAGAGATGAGAGAATCTGTGAAGATTGTTCAGCAAGCTCTAGAAGTTCTTCCGGGAGGTCCATACGAAAATTCAGAAGCTCGACGACTCAATAAACGGAAG---GATTCAGAATGGAATGATTTTGATTATCAATTCATTGGTAAAAAACCTTCACCCACTTTTAAGTTACCCAAACAAGAGTTTTATACAAGAGTGGAAGCTCCTAAGGGAGAATTAGGAATTTTTTTAATTGGTGATGGCAGTGCCTTTCCCTGGAGATGGAAAATACGTCCACCTGGTTTCATCAATTTGCAAATACTTCCCCAATTAGTGAAAGGCATGAAATTAGCGGATATTACGCCAATATTAGGTAGTATAGATATTATTATGGGAGAGGTCGATCGTTAA------------------------------------------
>Ophioglossum_austroasiaticum
ATGGCCATACCTATTGTGAATAAGGATCCCATGATGGTGAGTATGGGTCCCCATCATCCATCAATGCATGGTGTTCTTAGACTTATTATTACCCTGGATGGTGAAAGTGTTATAGATTGTGAACCCGTTCTGGGTTATTTGCATAGGGGTATGGAAAAGATTGCTGAGAACAGAACAATTGTACAGTATCTCCCCTATGTAACACGATGGGATTATTTAGCTACGATGTTTACGGAAGCTATAACAGTGAACGGACCAGAAGGATTGGCCAATATTAGAATACCTCGAAGAGCTAGTTATATAAGAATGATCATGTTAGAATTGAGCCGCATAGCTTCTCATCTATTGTGGCTTGGACCCTTCATGGCTGATATTGGTGCACAAACTCCTTTTTTTCACATATTTAGGGAGAGGGAACTGGTATACGATCCATTCGAATCTGCTACAGGTATGCGAATGATGCATAACTATTTTCGCATCGGAGGAGTAGCCGCGGATTCACCTTATGGTTGGGTGGATAAATGTATGGATTTCTGTGATTATTTCCTTCCAAAGATTGATGAGTACGATCGACTCATCACAAATAACCCAATATTCCTGAAACGAGTGGAGGGCATAGGTGTTATCGGTAGGGAAGAAGCAATAAATTGGGGTTTATCGGGACCTATGTCACGAGCTTCCGGAGTTCAATGGGATCTTCGTAAAGTAGATCATTACGAATGTTACGACGAATTGGATTGGCAAGTTCAATGGCAAAGGGAAGGAGACTCATTGGCTCGTTATGTAGTACGAATCGGAGAGATGAGAGAATCCGTAAAGATTGTTCAACAAGCTTTAGAAGTTCTTCCAGGAGGTCCATACGAAAATTCAGAAGCTCGACGACCCAATGAAGGAAAA---GATTCGGAATGGAATGATTTTGATTATCAATTCATTGGTAAAAAACCTTCACCCACTTCTAAGTTACCCAAACAAGAATTTTATGCAAGAGTAGAAGCTCCTAAGGGAGAATTAGGCATTTTTTTGATTGGTGATGGCAGTGCCTTTCCTTGGAGATGGAAGATACGTCCACCCGGTTTTATTAATCTGCAAATACTTACACAATTGGTTAAAGGTATGAAATTAGCGGATATTATGCCAATATTAGGCAGTATAGATATTATTATGGGAGAGGTCGATCGTTAA------------------------------------------
>Ophioglossum_californicum
ATGGCCATACCTATTGTGAATAAGGATCCCATGATGGTGAGTATGGGTCCCCATCATCCATCAATGCATGGTGTTCTTAGACTTATTATTACCCTGGATGGTGAAAATGTTATAGATTGTGAACCCGTTCTGGGTTATTTGCATCGGGGTATGGAAAAGATTGCTGAGAACAGAACAATTGTACAGTATCTCCCCTATGTAACACGATGGGATTATTTAGCTACGATGTTTACGGAAGCTATAACAGTGAACGGACCAGAAGGATTGGCCAATATTAGAATACCTCGAAGAGCTAGTTATATAAGAATGATCATGTTAGAATTGAGCCGCATAGCTTCTCATCTATTGTGGCTTGGACCCTTCATGGCTGATATTGGTGCACAAACTCCTTTTTTTCACATATTTAGAGAGAGGGAACTGGTATACGATCCATTCGAATCTGCTACAGGTATGCGAATGATGCATAACTATTTTCGCATCGGAGGAGTAGCCGCGGATTCACCTTATGGTTGGGTGGATAAATGTATGGATTTCTGTGATTATTTCCTTCCAAAGATTGATGAGTACGATCGACTCATCACGAATAACCCAATATTTCTGAAACGAGTGGAGGGCATAGGTGTTATAAGTAGGGGAGAAGCAATAAATTGGGGTTTATCGGGACCTATGTCACGAGCTTCCGGAGTTCAATGGGATCTTCGTAAAGTAGATCATTACGAATGTTACGACGAATTGGATTGGCAAATTCAATGGCAAAGGGAAGGAGACTCATTGGCTCGTTATGTAGTACGAATCGGAGAGATGAGAGAATCCGTAAAGATTGTTCAACAAGCTTTAGAAGTTCTTCCAGGAGGTCCATACGAAAATTCAGAAGCTCGACGACCTAATGAAGGAAAA---GATTCGGAATGGAATGATTTTGATTATCAATTCATTGGTAAAAAACCTTCACCCACTTCTAGGTTACCCAAACAAGAATTCTATGCAAGAGTAGAAGCTCCTAAGGGAGAATTAGGCATTTTTTTGATTGGTGATGGCAGTGCCTTTCCTTGGAGATGGAAGATACGTCCACCCGGTTTTATTAATCTGCAAATACTTACACAATTGGTTAAAGGTATGAAATTAGCGGATATTATGCCAATATTAGGCAGTATAGATATTATTATGGGAGAGGTCGATCGTTAA------------------------------------------
>Cheiroglossa
ATGGCCATACCTATTGTGAATGAAGATCCCATGATGGTAAGTATGGGTCCCCATCATCCATCAATGCATGGTGTTCTTAGACTAATTACTACTCTGGATGGCGAAAATGTTATCGATTGTGAACCCATTCTAGGTTATTTGCATAGAGGCATGGAAAAGATTGCTGAGAACAGAACGATTGTTCAGTATTTACCTTATGTAACACGATGGGATTATTTAGCCACGATGTTTGCAGAAGCAATAACGGTGAATGGACCAGAAGTATTGGCCAATATTAGAATACCTAGAAGAGCTAGTTATATAAGAATGATTATGTTAGAATTGAGTCGCATAGCTTCCCATCTATTGTGGCTCGGACCTTTCATGGCTGATATTGGTGCACAAACTCCTTTCTTCTACATATTCAGGGAGAGGGAACTTATATACGATCTATTTGAAGCTGCTACAGGTATGCGAATGATGCATAACTATTTTCGCATTGGAGGAGTCGCCGCGGATTTACCTTATGGTTGGGTGGATAAATGTTTGGATTTCTGTGATTATTTTCTTCCGAAGATTGATGAGTACGATCGACTCATCACGAATAACCCAATATTTCTTGAACGAGTGGAAGGCATAGGTTTTATTGATAAGGGAGAAGCAATAAATTGGGGTTTATCAGGACCTATGTTACGAGCTTCTGGAGTTCAATGGGATCTTCGTAAAGTAGATCATTACGAATGTTACGACGAATTTGATTGGCAGATTCAATGGCAGAAGGAAGGAGACTCATTGGCTCGTTACTTAGTACGAATCGGAGAGATGAAAGAATCTGTAAAGATTGTTCAGCAAGCTTTAGAAGCTCTTCCGGGAGGTCCATACGAAAATTCAGAAGCTCGACGACCTAATGAGAATAAA---GATTCAGAATGGAATGATTTTGATTATCAATTTATTGGTAAAAAACCTTCACCAACTTTTAAGCTCCCCAAACAAGAATTTTATGCAAGAGTAGAAGCTCCTAAAGGAGAATTGGGAATTTTTTTAATTGGTGATGGCAGTGCCTTTCCGTGGAGATGGAAAATACGTTCACCTGGTTTTATTAATTTGCAAATATTGTCCCAATTAGTGAAAGGCATGAAATTAGCAGATATTATGCCAATATTAGGTAGTATAGATATTATTATGGGAGAGGTCGATCGTTAA------------------------------------------
>Ophioderma
ATGACTATACCTATTGTAAGTAAAGATTCCATGATGGTAAGTATGGGTCCCCATCATCCATCAATGCATGGTGTTCTTAGACTAATTACTACCCTAGATGGTGAAAATGTAATTGATTGTGATCCTGTTCTAGGTTATTTGCATAGAGGTATGGAAAAGATTGCTGAGAACAGAACGATTGTACAGTATTTACCTTATGTTACACGATGGGATTATTTAGCTACGATGTTTGCAGAAGCTATAACAGTGAACGGACCTGAAGGATTGGCAAATATTCGAATACCTAGAAGAGCTAGTTATATAAGAATGATTATGTTAGAATTGAGTCGCATAGCATCCCATCTTTTGTGGCTCGGACCTTTCATGGCTGATATTGGTGCACAAACTCCTTTCTTCTACATATTCAGAGAGAGGGAACTCATATACGATCTTTTTGAAGCAGCTACAGGTATGCGAATGATGCATAACTATTTTCGCATCGGAGGAGTAGCTGCAGATTTACCATATGGTTGGGTAGATAAATGCTTGGATTTCTGTGATTATTTTATCCCGAAGATTTCTGAGTACGATCGACTCATAACGAATAACCCGATATTCCTGGAACGAGTAGAAGGCATAGGTGTTATTGATAGGAGAGAGGCAATAAATTGGGGTTTATCAGGGCCTATGTTACGAGCTTCTGGAGTGAAATGGGATCTTCGTAAAGTAGATCATTACGAATATTACGACGAATTGGATTGGCAGATTCAATGGCAGAAAGAAGGAGACTCATTGGCTCGTTATTTAGTACGAATTGGAGAGATGAGAGAATCCGTGAGGATTGTTCAGCAAGCTTTAGAAGTTCTTCCGGGAGGTCCATACGAAAATTTAGAAGCTCGACGATCCAATGAAAATAAA---GATTTAAAATGGAATGATTTTGATTATCAATTTGTTGGTAAAAAACCTTCACCAACTTTTAAGCTACCCAAACAAGAATTTTATGCAAGAGTTGAAGCTCCTAAGGGGGAATTAGGAATCTTTTTAATTGGTGATGGCAGTGCCTTTCCCTGGAGATGGAAAATACGTCCACCTGGTTTCATTAATTTGCAAATCTTGTCCCAATTAGTTAAAGGTATGAAATTAGCTGATATTATGCCAATATTAGGCAGTATAGATATTATTATGGGAGAGGTTGATCGTTAA------------------------------------------
>Psilotum
ATGGCCATGCTTTTAAAAAACAAAGATCAAATGATAGTTAGTATGGGTCCTCATCATCCATCCATGCATGGTGTTCTTAGACTTATTGTTACTTTAGATGGAGAAAATGTTGCTGATTGCGAACCTGTATTGGGTTATTTACATAGGGGGATGGAAAAGATTGCCGAAAATCGAACAATTATACAATATCTTCCCTATGTTACGCGATGGGACTACCTAGCTACCATGTTTACAGAAGCAATAACAGTCAATGCGCCGGAAAAATTGGCTAATATTCGAATACCAAAAAGAGCTAGTTACATACGAGTAATTATGTTAGAACTAAGTCGCATAGCTTCTCATCTGTTATGGCTTGGACCTTTTATGGCAGATATAGGCGCGCAAACTCCTTTCTTCTATATCTTAAGAGAAAGAGAAATGATATATGATCTATTTGAAGCTGCTACGGGTATGCGAATGATGCATAATTACTTTCGCATCGGAGGAGTAGCTGTAGACTTACCTTATGGTTGGATAGATAAATGTTTAGATTTTTGTGATTACTTTTCACCAAAAATAAGTGAATATGAAAAACTTATTGTACATAATCCAATATTCTTAGAACGAGTGAAAGGAGTTGGTTTTATTAGTAGAGAAGAGGCAATAAATTGGGGCTTATCGGGTCCTATGTTACGAGCCTCAGGAGTTCAATGGGATCTCCGTAAAGTTGATCATTATGAATGTTATGATGAAGTAGATTGGCAAATCCAGTGGCAAAAGGAAGGAGATTCATTAGCCCGCTACTTGGTACGAATCGGCGAAATGAGAGAATCTGTTAAAATTCTTCAACAAGCCTTAAGAATTATTCCAGGAGGTCCTTATGAGAATTTAGAAGCTCGAAGACTTCACCAAAGTCAG---AATTTGGAATGGAATGATTTTGATTATCAATTCATGGGTAAAAAATCTTCTCCTACATTTAAGTTACTTAAGCAGGAACATTATGTGAGAATAGAAGCTCCTAAAGGAGAATTAGGAATATTTTTGATTGGCAATGATAGTGTATTTCCGTGGAGATGGAAAATTCGTCCCCCCGGTTTCATTAATCTGCAAATACTACCTCAATTAGTAAGAGGTATGAAATTAGCAGATATTATGCCAATATTGGGCAGTATAGATATTATAATGGGAGAAATTGATCGTTAA------------------------------------------
>Mankyua
ATGACCGTGCCTGTTACGAAGAAAGATCCCATGATTGTAAGTATGGGTCCTCATCATCCATCAATGCATGGTGTTCTTAGACTTATTGTTACTTTGGATGGTGAAAACATTATCGATTGCGAACCTGTATTAGGATATTTACATAGAGGGATGGAAAAAATTGCCGAGAACAGAACAATTGTACAATACCTCCCCTATGTAACACGATGGGATTATCTGGCAACTATGTTTACAGAAGCCATAACCGTAAATGCACCGGAAAGATTAGCCAATATTCGAATCCCCAAAAGGGCTAGTTATATAAGAGTGATCATGCTTGAATTGAGTCGCATAGCTTCCCATCTATTATGGCTTGGACCCTTCATGGCTGATATTGGTGCGCAAACCCCTTTCTTTTACATATTTAGAGAAAGAGAGATGATCTATGATCTATTCGAAGCTGCTACAGGTATGCGAATGATGCATAATTATTTTCGCATCGGAGGAATAGCTACAGATCTACCTTATGGTTGGGTAGATAAATGTCTGGATTTCTGTAATTATATATTGCCAAAGATTGCTGAGTATGAAAGACTCATCACAAATAATCCGATATTTCTGGAGCGAGTAGAAGGAATAGGTTTTATTAGTAGGAAAGAAGCAATAAATTGGGGTTTATCAGGACCTATGTCACGGGCTTCAGGAGTGAATTGGGATCTTCGCAAAGTGGATCACTATGAATGTTACGACGAATTAGATTGGCAAATTCAATGGCAGGAGGAAGGAGACTCATTAGCTCGTTATTTAGTACGAATCGGAGAAATGGGAGAATCTGTGAAGATTGTTCAACAAGCTTTAGAAGCTCTTCCGGGAGGTCCATATGAGAACTTAGAGGCTCGACGATCAAATGAAAAGAAA---GATTCGGAATGGAATGATTTTGATTATCAATTTGTTGGTAAGAAACCTTCCCCAACGTTCAAGTTGCCCAAACAAGAGTATTATGTAAGAATGGAAGCTCCTAAAGGGGAATTGGGAATCTTCCTAATAGGCGACGATAGTGTCTTTCCTTGGAGATGGAAAATTCGTTCGCCTGGTTTTATCAATTTGCAAATACTCCCTCAACTAGTGAAGGGCATGAAATTAGCGGATATTATGCCAATATTAGGTAGTATAGATATTATTATGGGAGAGGTCGATCGTTGA------------------------------------------
>Helminthostachys
ATGACTGTGACTGCTACGAAGAAAGATCCCATGATAGTCAGTATGGGTCCCCATCACCCATCAATGCACGGTGTTCTTAGACTTATTGTTACCTTAGATGGTGAAAATGTTATTGATTGCGAACCCGTATTGGGTTATTTGCATAGAGGAATGGAAAAGATTGCTGAGAATAGAACGATTGTACAATATCTCCCTTATGTAACACGGTGGGACTACCTGGCTACTATGTTTACGGAAGCAATAACAGTAAACGCACCGGAAAGATTGGCCAATATTCGAATACCTAGAAGAGCCAGTTATATAAGAGTCATCATGCTAGAATTAAGTCGTATAGCTTCCCATTTGTTATGGCTCGGACCCTTCATGGCTGATATTGGTGCACAAACTCCCTTTTTTTACACATTCAGGGAAAGGGAGATGGTGTATGATCTATTCGAAGCTGCTACGGGTATGCGAATGATGCATAATTATTTTCGCATCGGAGGAGTGGCTGCAGACCTACCCTATGGCTGGGTCGATAAATGCCTAGATTTCTGTGATTATTTCCTGCCAAAGATTGGTGAATACGAGAGACTTATCACAAATAATCCAATATTCCTAGAACGAGTGGAAGGGGTGGGTGTGATTGGTAGGAGAGAAGCAATAAATTGGGGTTTATCAGGACCTATGTTGCGAGCTTCAGGAGTTCAATGGGATCTTCGTAGAGTGGATCATTATGAATGTTACGACGAATTGGATTGGCAGATCCAATGGCAGGAGGAAGGAGATTCATTAGCTCGTTATTCGGTACGGATCGGAGAAATGAGGGAATCCGTTAAGATTGTTCAACAAGCTTTAGAAGTTATTCCGGGGGGTCCATACGAAAATTCAGAGGCTCGACGACTCAATCAAGGGAAA---GATTCGGAATGGAATGATTTTGATTATCAATCCATTGGTAAGAAATCTTCTCCTACTTTCAAATTACCCAGACAGGAATATTATGTAAGAGTGGAAGCTCCCAAGGGAGAATTAGGAATCTTTCTAATTGGCGACGATAGCGTTTTTCCCTGGAGATGGAAAATACGTCCGCCTGGTTTTATCAATTTGCAAATACTTCCCCGATTAGTAAAGGGTATGAAATTAGCAGATATTATGCCAATATTAGGTAGTATAGATATTATTATGGGAGAGGTCGATCGTTGA------------------------------------------
>Dryopteris
------ATGCATCTTAAAGAATTAGATCCAGTTACAGTAAGTATGGGCCCTCATCACCCATCTATGCATGGTGTTCTTCGACTTGTTGTCGTCTTAGATGGTGAAAATGTTGTTGATTGCGAACCAATCCTGGGATATCTGCATCGGGGGATGGAGAAAATTGCTGAGAACCGGACGACTTTGCAATACCTCCCGTACGTAACAAGGTGGGATTATCTAGCTACCACGTTCACCGAAGCAGTAACGGTTAATGCGCCAGAGAGGTTGGCAAATATTCAAATACCCGCGAGAGCTAGCTATATACGTGTAATCATGCTCGAATTAAGCCGGATAGCTTCGCATCTGTTATGGCTTGGGCCGTTCCTGGCAGATATTGGTGCGCAAACTCCATTTTTCTATATATTTCGAGAAAGAGAAATGATTTATGACTTATTTGAGGCTGCTACCGGCATGCGAATGATGCACAACTACTTCCGCATCGGAGGAGTTGCCGCGGATTTACCTTACGGGTGGGTAGATAAATGTCTAGACTTCTGTCATTATTGTCTCCCAAAAATTCATGAATATGAGCGATTAATTACAAGGAATCCTATTTTTTTGAAACGAGTAATGGGGGTAGGTTTCATCAGCAGACAAGACGCTATCAGTTGGGGTTTATCTGGACCTGTATTACGAGCCTCGGGAGTTCAATGGGATCTCCGTAAACTCGACCACTACGAATGTTACGACAACCTGGATTGGCAGATTAAATGGCAAGAAGAGGGAGATTCCTTAGCTCGTTATTTGGTACGAATTGACGAAATGAAAGAATCAATAAATATTATTAAACAGGCGCTGAAACTTCTTCCGGGAGGTCCATATGAAAATTTGGAGGGTCGACGTCTCGTCCAACAAGAAGGAGAAATAGACTGGGGTGGCTTCAACTACCAATTCGTTGGGAAGAAGTCTTCTCCCACTTTTAAGTTGCCTAAACAGGAGCATTACGTGAGAGTAGAAGCCCCCAAGGGAGAATTGGGAATCTTTTTGGTTGGGGATGGCGGCGTCTTTCCCCGGAGATGGAGGATTCGTCCACCTGGTTTCATAAATTTGCAAATTCTTACTCAACTGATAAAAGGAATGAAGCTCGCGGATATCACGACAATATCAGGTAGTATAGACATCATTATGGGAGAGGTTGATCGTTGA------------------------------------------
>Ginkgo
------ATGCTTGCTACAGAAAAAGATCCTATGATGGTAAGTATGGGTCCTCATCATCCATCGATGCATGGTGTTCTTCGACTTATTGTTACTCTAGATGGTGAAGATGTTATTGATTGTGAACCTATATTAGGTTATTTGCATAGGGGGATGGAAAAAATTGCTGAGAATCGAACAATTGTACAATATCTCCCCTATGTAACACGATGGGATTATTTAGCTACTATGTTCACAGAGGCAGTAACGGTAAATGCACCGGAAAGATTAGGAAATATTCAAATACCTAGAAGGGCTAGCTATATCAGGGTGATTATGCTAGAGTTGAGTCGTATAGCTCCTCATTTATTATGGCTTGGACCTTTCATGGCTGATATTGGTGCACAGACCCCCTTCTTTTATATTTCTAGAGAGAGGGAAATTATATATGATTTATTCGAAGCTGCCACGGGTATGCGAATGATGCATAATTATTTTCGTATCGGAGGAGTAGCTGTAGATCTACCCTACGGTTGGATAGATAAATGCTTAGATTTCTGCGATTATTTCCTACCAAAAGTGGCTGAATATGAAAGGCTTATTACGCACAATCCCATATTTTTAGAACGAGTTGAGGGAGTAGGCATTATTAGTAGAGAAGAAGCAATAAGTTGGAGTTTATCAGGACCCATGCTACGAGCTTCTGGAATACAATGGGATCTTCGTAAAGTTGATCATTATGAATGTTACGATGAATTTGATTGGGAGGTCCAATGGCAAGAAGAAGGAGATTCATTAGCTCGTTATTTAGTACGAATTGGGGAAATGACAGAATCTATAAAAATTATTCGACAGGCTTTAAAAGTAATTCCGGGAGGACCTTATGAGAATTTAGAGGCCCGGCGCCTGGATAAAGGTAAA---GATTCGGAATGGAATGATTTTGAATTTCGATTTATTAGTAAAAAACCTTCCCCTACCTTTGAGTCATCGAAACAAGAACATTATGTAAGAGTAGAAGCTCCAAAAGGAGAATTAGGAATTTTTTTAGTTGGAGATGATAGTATTTTCCCTTGGAGGTGGAAAATTCGCCCATCTGGTTTTATTAATTTGCAAATTCCTCCTCAACTGGTGAAAAATATGAAATTGGCCGATATCATGACAATTTTGGGTAGTATAGATATCATTATGGGAGAGGTTGATCGTTAA------------------------------------------
>Huperzia
ATGACCATGCTTGCTACAGAGAAAAATCCCATGATAGTAAGTATGGGTCCTCATCATCCATCAATGCATGGTGTTCTTCGACTTATTGTTACTCTAGATGGTGAAAATGTTACTAATTGTGAACCTATACTTGGTTATTTGCATAGAGGAATGGAGAAAATTGCAGAGAATAGGACGATTATCCAATATCTTCCTTATGTTACACGATGGGATTACTTAGCCACTATGTTTACAGAAGCAATAACTGTAAATGCGCCAGAAAAATTGGCTAATATTCAAGTACCTAAAAGAGCTAGTTATATAAGAGTTATTATGCCAGAGTTAAGTCGCATAGCTTCTCACCTGTTATGGCTTGGACCTTTCATGGCTGATATCGGTGCGCAAACCCCTTTCTTTTACATTTTTAGAGAAAGAGAAACGATATATGATTTATTCGAAGCTGCCACCGGCATGCGAATGATGCATAATTATTTTCGTATTGGAGGAGTAGCTGTAGATTCGCCTTACGGTTGGGTAGACAAATGTTCAGATTTCTGCAATTATTCTCTACCAAAAGTGAATGAATATGAAAGACTTATCACGCGCAATCCAATTTTTTTGAAACGAGTCGAGGGAGTGGGTACTATTGGTGGAGAAGAAGCAATAAATTGGGGTTTATCCGGTCCCATGCTACGAGCTTCGGGAGTTCAGTGGGATCTTCGTAAAGTTGATCATTATGAATGTTACGACGAATCGGATTGGCAGATTCAACGGCAAGAAGAAGGAGATTCATTAGCTCGTTATTCGGTACGAATTGGAGAAACGAAAGAGTCCGTAAAAATTGTTCAACAAGCTTTAAAGGTTATTCCAGGGGGACCTTATGAAAATTTGGAGGCCCGACGACTGAATCGAGGAAAA---AACTCAGAATGGAATGATTTCGAATATCAGTTTATCAGTAGGAAACCCTCCCCTACCTTTAAGTTACCCAAGCAGGAGCATTATGTAAGAGTAGAAGCTCCTAAAGGAGAATTAGGAATTTTTCTAATGGGAGATGACAGTGCTTTTCCCTGGAGATGGAAAATTCGCCCACCTGGTTTTATAAATTTGCAAATTCTTCCTCAACTAGTGGAAGGAGTTAAACTAGCAGATATTATGACAATTCTGGGTAGTATAGATATTACTATGGGAGAGGTTGATCGTCAA------------------------------------------
>Botrypus
ATGACTGTGCCTACTACGAAGAAAGACCCCATGATAGTGAGTATGGGTCCCCATCATCCATCAATGCATGGTGTTCTTAGACTTATTGTTACCTCGGATGGTGAAAATGTTATCGATTGTGAACCCGTATTGGGTTATTTACATAGAGGGATGGAAAGGATTGCCGAGAGCAGAACGATTGTACAATACCTACCCTATGTAACACGATGGGATTATCTAGCTACTATGTTTGCGGAAGCAGTAACAGTAAACGCACCAGAAAGATTGGCCAATATTCGAATACCTAGAAGAGCCAGTTATATAAGAGTGATTATGCTAGAATTGAGTCGCATAGCTTCCCATCTGTTATGGCTCGGACCTTTCATGGCTGATATTGGTGCACAAACTCCTTTCTTTTACATATTCAGAGAGAGAGAGATGGTATATGATCTATTCGAAGCTGCTACGGGTATGCGAATGATGCATAATTATTTTCGCATCGGGGGAGTAGCTGCGGACCTACCTTATGGTTGGGTGGATAAATGTCCAGATTTCTGTGATTATTTCTCGCCAAAGATTGATGAGTATGAGAGACTTATCACGAATAATCCAATATTCCTGGAACGAGTGGAAAGGATAGGTGTTATTAGTAGGGAAGAGGCGATAAATTGGGGTTCATCAGGACCTATGTCACGAGCTTCAGGAGTTCAATGGGATCCTCGTAGAGTGGATCATTACGAATGTTACGACGAATTGGATTGGCAAATCCAATGGCAAGAAGAGGGAGATTCATTAGCTCGTTATTCGGTACGAATCGGAGAAATGAGAGAATCCATAAAGATTGTTCAACAAGCTTTAGAAGTTCTTCCGGGAGGTCCATATGAAAATTCAGAAGCTCGACGACCCAATGAAAAGAAG---GATTCGGAATGGAATGATTTTGATTATCGATTCGTCGGTAAGAAATCCTCCCCCACTTTCAAGTTGCCTAAGCAGGAATATTATGTAAGAGTGGAAGCTCCTAAGGGGGAATTAGGAATCTTTCCAATTGGCGACGATAGTGTCTTTCCCTGGAGATGGAAAATTCGTCCACCCGGTTTTATCAATTTGCAAATACTTCCTCAATTAGTGAAGGGTCTGAAATTAGCAGATATTATGCCAATACTAGGCAGTATAGATATTATTATGGGAGAGGTTGATCGTTGA------------------------------------------
>Rhizoglossum
ATGGTAATACCTGTTGTTAATAAAGATCCGTTGATTGTTAGTATGGGTCCCCATCATCCATCAATGCATGGTGTTCTTAGACTCATTATCACGCTGGATGGTGAAAATGTTATCGATTGCGAACCTGTTTTGGGTTATTTGCATAGAGGTATGGAAAAAATTGCTGAGAACAGAACGATTGTACAGTATCTCCCCTATGTAACACGGTGGGATTATTTAGCTACAATGTTTGCGGAAGCAATAACGGTGAACGGACCAGAAGGATTGGCCAATATTAGAATACCTAGAAGAGCTAGTTATATAAGAATGATCATGTTAGAATTGAGTCGCATAGCTTCACACCTATTATGGCTCGGACCTTTCATGGCGGATATTGGTGCGCAAACTCCTTTCTTTTACATATTCAGGGAGAGGGAACTGATATACGATTTATTTGAAGCCGCTACAGGTATGCGAATGATGCATAATTATTTTCGCATCGGAGGAGTAGCCGCGGATTTACCTTATGGTTGGGTAGATAAATGTTTGGATTTTTGTGATTATTTCCTACCAAGAATTGATGAGTACAATCGACTCATAACGAATAATCCTATATTCCTGGAACGAGTGGAAGGCATAGGTTTTATCGGTGGGGGAGAGGCAATAAACTGGGGTTTATCAGGACCTATATCACGAGCTTCTGGAGTTCAATGGGATCTTCGTAAAGTAGATCATTATGAATGTTACGACGAATTGGATTGGAAAATTCAATGGCAGAAGGAAGGAGACTCATTGGCTCGTTATTTAGTACGAATCGGAGAGATGAGAGAATCCGTGAAGATTGTTCAGCAAGCTCTAGAAGTACTTCCGGGAGGTCCATACGAGAATTCAGAAGCTCGACGACCCAATGACAGGAAA---GATTCAAAATGGAATGACTTTGATTATCAATTCATTGGTAAAAAACCTTCACCCACTTTTAAGCTACCCAAACAGGAATTTTATGCAAGAGTGGAAGCTCCTAAGGGGGAATTAGGTATTTTTTTGATCGGTGATGGCAGTGCCTTCCCCTGGAGGTGGAAAATACGTCCACCTGGTTTCATTAATTTGCAAATACTTCCGCAATTAGTTAAGGGTATGAAATTAGCAGATATTATGCCAATATTAGGCAGTATAGACATTATTATGGGAGAGGTTGATCGTTAA------------------------------------------
>Sahashia
ATGACCGTGCCTGCTACGAAGAAAGACCCCATGATAGTGAGTATGGGTCCCCATCATCCATCAATGCATGGTGTTCTTAGACTTACCGTTACCTTGGATGGTGAAAATGTTATCGATTGTGAACCCGTATTGGGTTATTTACACAGAGGGATGGAAAAGATTGCCGAGAGCAGAACGATTGTACAATACCTCCCTTACGTAACACGATGGGATTATCTAGCTACTATGTCTGCGGAAGCAGCAACAGTAAACGCACCAGAAAGATTGGCCAATATTCGAATACCTAGACGAGCCAGTTATATAAGAATGATTATGCTAGAATTGAGTCGCATAGCTTCCCATCTGTTATGGCTCGGACCTTTCATGGCTGATATTGGTGCACAAACTCCTTTCTTTTACACATTCAGGGAGAGGGAGATGGTATATGATCTATTTGAAGCTGCTACGGGTATGCGAATGATGCATAATTATTTTCGCATCGGGGGAGTAGCTGCGGACCTACCCTACGGTTGGGTGGATAAATGTCCAGATTTCTGTGATTATTTCTCGCCAAAGATTGATGAGTATGAGAGACTTATCACGAATAATCCAATATTCCTGGAACGAGTGGAAGGGATAGGTGTTATTGGTAGGGAAGAGGCAATAAATTGGGGTTCATCAGGACCTATGTCACGAGCTTCAGGAGTTCAATGGGATCCTCGTAGAGTGGATCATTACGAATGTTACGACGAATTGGATTGGCAAATCCAATGGCAAGAAGAGGGAGATTCATTAGCTCGTTATTCAGTACGAATCGGAGAAATGAGGGAATCCGTGAAGATTGTTCAACAAGCTTTAGAAGTTATTCCGGGGGGTCCGTATGAAAATTCAGAAGCTCGACGATCCAATGAAAATAAA---GATTCGGAATGGAATGATTTTGATTATCGATTCGTCGGGAAAAAATCCTCCCCCACTTTGAAGTTGCCCAAACAGGAGTATTATGTAAGAGTGGAAGCTCCTAAGGGGGAATTAGGAATCTTTCTAATTGGCGACGATAGTGTCTTTCCCTGGAGATGGAAAATTCGTCCACCCGGGTTTATCAATTTGCAAATACTTCCTCAATTAGTGAAGGGTATGAAATTAGCGGATATTATGCCAATACTAGGCAGTATAGATATTATTATGGGAGAGGTTGATCGTTGA------------------------------------------
