# Supplementary material for: Organellar phylogenomics of Ophioglossaceae fern genera
Source: Front Plant Sci. 2024 Jan 15;14:1294716. doi: 10.3389/fpls.2023.1294716 (PMC10823028; doi:10.3389/fpls.2023.1294716)
Supplement: Supplementary file 3 [file DataSheet_3.zip › Supplementary file S2/cpDNA_CDS/ndhI.fas.nt.cleanup.aln]

>Holubiella
ATGTTTCCCATGGTGGATGGGCTCCAAAATTACGGCCAACAAGCAGTACAAGCTGCAAGATACATTGGTCAGGGTTTTATGGTTACCCCGGATCACATGAATCGTTTACCCACGACTGTTCAATACCCTTATGAGAAACTGATCCCATCGGAACGATTTCGTGGACGGATTCACTCTGAATTTGACAAATGCATTGCTCGCGAAGTATGTGTCCGCGTGTGTCCGATCAATCCACCTGTCGTAGATTGGGAGTTAGGGAAGAGCGTAAGGAAGAAACAATTAAAAAGTTACAGCATCGATTTTGGAGTTTGTATATTCCGTGGAAATTGTGTCGAATATTGCCCCACGAATTGTTTGTCCATGACTGAAGAGTATGAACTTTCAGCTTATGATCGTCACGAATTAAATCATGATCAAACTGCTCCGGGACGTTTACCTGTATCAGTGGTTCGGGATCCAACAATTCAACCTATTCCG---AGTTTAGTTTATTTGTCTAAGGGTTTT---ACGGAAGGACAT---------CCCAGTTCGAGAAGCGTTACCAACTCCACGAATTAG
>Botrychium
ATGTTTCCTATGGTGGATGGGCTCCAAAATTACGGCCAACAAGCAGTACAAGCTGCAAGATACATTGGTCAGGGTTTTATGGTTACCTCGGATCACATGAATCGTTTACCCACGACTGTTCAATACCCTTACGAGAAACTGATACCATCGGAACGATTTCGTGGACGGATTCACTCTGAATTTGACAAATGCATTGCTCGCGAAGTATGTGTCCGCGTGTGTCCGATCAATTCACCTGTTGTGGATTGGGAGTTGAGGAGGAGCGTAAGGAAGAAACAATTAAAAAGTTACAGTATCGATTTTGGAGTTTGTATATTCCGTGGAAATTGTGTCGAATATTGCCCCACGAATTGTTTGTCCATGACCGAAGAGTATGAACTTTCAGCTTATGACCGTCACGAATTAAATCATGATCAAACTGCTCCGGGACGTTTACCAGTATCAGTGGTTCGGGATCCAACAATTCAACCTATTCCG---AGTTTAGTTTCTTTGTCTAAGGGTTTT---ACGGAAGGACAT---------CCCAGTCCGAGAAGCGTTACCAATTCCACGAATTAG
>Japanobotrychium
ATGTTCCCCATGGTGGATGGGCTCCAAAATTACGGCCAACAAGCAGTACAAGCTGCAAGATACATTGGTCAGGGTTTTATGGTTACCTCGGATCACATGAATCGTTTACCCACGACTGTTCAATACCCTTACGAGAAACTGATCCCATCGGAACGATTTCGTGGACGGATTCACTCTGAATTTGACAAATGCATTGCCTGCGAAGTATGTGTCCGCGTGTGTCCGATTAATCCACCTGCTGTAGATTGGGAGTTAGGGAAGAGCGTGAGGAAGAAACAATTAAAAAGTTACAGTATCGATTTTGGAGTTTGTATATTCCGTGGAAATTGTGTCGAATATTGTCCCACGAATTGTTTGTCCATGACCGAGGAGTATGAACTTTCAGCTTATGACCGTCACGAATTAAATCATGATCAAACTGCTCCGGGACGTTTACCTGTATCAGTGGTTCGGGATCCAACAATTCAAACTATTCCG---AGTTTAGTTTCTTTGTCTAAGGGTTTT---ACGGGAGGACAT---------CCCAGTTCGAGAAGCGTTACCAATTCCACGAATTAG
>Sceptridium
ATGTTTCCCATGGTGGATGGGCTCCAAAATTACGGCCAACAAGCAGTACAAGCTGCAAGATACATTGGTCAGGGTTTTATGGTTACCCCGGATCACATGAATCGTTTACCCACGACTGTTCAATACCCTTACGAGAAACTGATCCCATCGGAACGATTTCGTGGACGGATTCACTCTGAATTTGACAAATGCATTGCTCGCGAAGTATGTGTCCGCGTGTGTCCGATCAATCCACCCGTCGTAGATTGGGAGTTAGAGAAGAGCGTGAGGAAGAAACGATTAAAAAGTTACAGTATCGATTTTGGAGTTTGTATATTCCGTGGAAATTGTGTCGAATATTGCCCCACGAATTGTTTGTCCATGACTGAGGAGTATGAACTTTCAGCTTATGATCGTCACGAATTAAATCATGATCAAACTGCTCCGGGACGTTTACCTGTATCAGTGGTTCGGGATCCAACAATTCAACCTATTCCG---AGTTTAGTTTATCTGTCTAAGGGTTTT---ACGGAAGGACAT---------CCCAGTTCGAGAAGCGTTACCAATTCCACGAATTAG
>Haukia
ATGTTTCCTATGGTTGATGGACTTTTGAATTATGGTCAAAAAGCAATAAAAGCTGCAAGATACATTGGTCAAGGTTTCACAATCACCTTGGATCACATGAATCGTTTACCCACGACTGTTCAATACCCGTATGAAAAATTGATTCCATCGGAACGTTTTCGCGGACGAATCCACTTCGAATTTGATAAATGCATCGCTTGCGAAGTATGCGTTCGCGTCTGTCCGATCAATCTGCCCGTCGTGGATTGGGAGTTTAGGAAAAACGTGGGTAAGAAACAATTAAAAAGTTATACTATTGATTTCGGAGTTTGCATTTTCTGTGGAAACTGCGTCGAGTATTGCCCCACAAATTGTTTGTCCATGACTGAGGAATATGAACTTTCAACCTATGATCGTCATGAATTAAATTATGATCAAATTGCTCTGGGACGTTTACCTATACCAATAGTTCGGGACGAAACAATTAAATCTATTCCA---AATCTAGTTTCTTTGTCCAAGGGTTCC---ATAGAAGGACAT---------ATTGATTCAAAAAGTGTTACCCATGATTGA------
>Whittieria
ATGTTTCCTATGGTTGATGGACTTTTGAATTATAGTCAACAAGCAGTAAAAGCTGCAAGGTACATTGGTCAAGGTTTTACAATTACCTTGGATCACATGAATCGTTTACCCACGACTGTTCAATATCCATATGAAAAATTGATTCCATCGGAACGTTTTCGCGGACGAATTCACTTCGAATTTGATAAATGCATCGCTTGCGAAGTATGCGTTCGCGTGTGTCCGATCAATCTGCCCGTCGTGGATTGGGAGTTTAAGAGAAGCGTGGGTAAGAAACAATTAAAAAGTTATACTATTGATTTCGGAGTTTGCATTTTCTGCGGAAACTGTGTTGAGTACTGCCCCACAAATTGTTTGTCCATGACTGAGGAATATGAACTTTCAACTTATGATCGTCATGAATTAAATTATGATCAAATTGCTCTGGGACGTTTACCTATACCAATAGTTCGGGACGAAACAATTCAATCTATTCCG---AATCTAGTTTCTTTGTCCAAGGGTTCC---ATAGAAGGACAT---------TTTGACTCAAGAAGTGTCACTAGTAATTGA------
>Goswamia
ATGTTTCCTATGGTTAATGGCCTTTTGAATTATGGTCAACAAGCAATAGAAGCTGCAAGGTACATTGGTCAAGGTTTCACAATCACCTTGGATCACATGAATCGTTTACCCACGACTGTTCAATATCCATATGAAAAATTGATTCCATCAGAACGCTTTCGCGGACGAATTCACTTTGAATTTGATAAATGCATCGCTTGCGAAGTATGCGTTCGCGTGTGTCCGATCAATCTGCCCGTCGTGGATTGGGATTTTAATAAAAACGTGGGTAAGAAACAATTAAAAAGTTATACTATTGATTTCGGAGTTTGCATTTTCTGTGGAAACTGCGTTGAGTACTGTCCCACAAATTGTTTGTCCATGACTGAGGAATATGAACTTTCAACCTATGATCGTCATGAATTAAATTATGATCAAATTGCTCTGGGACGTTTACCCATACCTATAGTTCATGATGAAACAATTCAATCTATTCCA---AATCTAGTTTCTTTGTCCAAGGGTTCT---ATAGAGGGACAT---------TTTAATTCAAGAAGTGTTACCAATAATTAA------
>Ophioglossum_austroasiaticum
ATGCTTCCTATGGTTGATGGACTTTTGAATTATGGTAAACGAGCAGTAGAAGCTGCAAGGTACATTGGTCAAGGTTTCACAATCACCTTGGATCATATGAATCGCTTACCCACGACTGTTCAATACCCTTATGAGAAATTGATTCCATCGGAACGTTTTCGCGGACGAATCCACTTTGAATTTGATAAATGCATTGCTTGCGAAGTATGCGTTCGCGTGTGTCCGATCAATCTGCCCGTCGTGGATTGGGAGTTCAGGAGAAACGTGGGTAAGAAACAATTAAAAAGTTATACTATTGATTTCGGAGTTTGCATTTTCTGTGGAAACTGCGTCGAGTATTGCCCCACAAATTGTTTGTCCATGACTGAGGAATATGAACTTTCAACTTATGATCGTCATGAGTTAAATTATGATCAAATTGCTCTGGGACGTTTACCCATACCAATAGCTCGAGATGAAACAATTCAATCTATTCCG---AATCTAGTTTCTTTGTCCAAGGGTTTC---ATAGAGGGACAT---------ATTGATTCAAAAAGTGTTATCAATAATTGA------
>Ophioglossum_californicum
ATGCTTCCTATGGTTGATGGACTTTTGAATTATGGTAAACGAGCAGTAGAAGCTGCAAGGTACATTGGTCAAGGTTTCACAATCACCTTGGATCATATGAATCGCTTACCCACGACTGTTCAGTATCCTTATGAGAAATTGATTCCATCGGAACGTTTTCGCGGACGAATCCACTTTGAATTTGATAAATGCATTGCTTGCGAAGTATGCGTTCGAGTGTGTCCGATCAATCTGCCCGTCGTGGATTGGGAGTTCAGGAGAAACGTGGGTAAGAAACAATTAAAAAGTTATACTATTGATTTCGGAGTTTGCATTTTCTGTGGAAATTGCGTCGAGTATTGCCCCACAAATTGTTTGTCCATGACTGAGGAATATGAACTTTCAACTTATGATCGTCATGAGTTAAATTATGATCAAATTGCTCTGGGACGTTTACCCATACCAATAGCTCGAGATGAAACAATTCAATCTATTCCG---AATCTAGTTTCTTTGTCCAAGGGTTTC---ATAGAAGGACAT---------ATTGATTCAAAAAGTGTTATCCATAATTGA------
>Cheiroglossa
ATGTTTCCTATGATTAATGGACTTTTGAAGTATGGTAAACAAGCAGTAAAAGCTGCAAGGTACATTGGTCAAAGTTTTACAATCACTTTGGATCACATGAATCGTTTACCCACGACTGTTCAATATCCGTATGAAAAATTGATTCCATCAGAACGTTTTCGAGGAAGAATCCACTTTGAATTTGATAAATGCATCGCTTGCGAAGTATGCGTTCGCGTATGTCCGATCAATCTGCCCGTCGTGGATTGGGAGTTTAAGAAAAACGTAGGTAAGAAACAATTAAAAAGTTATACCATTGATTTCGGAGTTTGCATTTTCTGTGGAAATTGCGTCGAGTACTGCCCCACAAATTGTTTGTCCATGACGGAGGAATATGAACTTTCAACCTACGATCGTCATGAATTAAATTATGATCAAATTGCTCTGGGACGTTTACCTATATCATTAGTTCGAGACGAAGCACTTCAATCTATTCCG---AATCTGGTTTCTTTGTCTAAGGGTTCC---ATAGAAGGACAT---------ATTAATTGGAGAAGTGTTACTAATAATTAA------
>Ophioderma
ATGTTTTCTATGATTGATGGACTTTTCAAATATGGTCAACAAGCAGTAAAAGCTGCAAGGTACATTGGTCAAGGTTTTACAATAACCTTGGATCACATAAATCGTTTACCCATGACTGTTCAATATCCGTATGAAAAATTGATTCCATCCGAACGTTTTCGTGGACGAATCCATTTTGAATTTGATAAATGTATTGCTTGCGAAGTATGTGTTCGGGTGTGTCCAATCAATCTACCTATTGTAGATTGGGAGTTTAATAAAAACGTGGGCAAAAAACAATTAAAGAGTTATGTTATTGATTTCGGAGTTTGCATTTTTTGTGGAAATTGCGTCGAGTACTGCCCCATAAACTGTTTGTCCATGACAGAGGAATATGAACTTTCAACCTATGATCGCCATGAATTAAATTATGATCAAATTGCTTTGGGACGTTTACCTATACCAATAGTTCGAGATGAAACACTTAAATCTATTCCG---AATCTAATTTCTTTGCCCAAGGGTTCT---ATAGAAGGACATATTTGTTGTTTTAAAAAACAAAGTGTTACCCATAATTAA------
>Psilotum
ATGTTTTCTATGATGAATGGACTTCAACATTATGGTCAACAAGCACTGCGAGCTGCAAGATATATCGGTCAAAGTTTTATGGTTACCTTAGAACACATGAATCGTTTGCCTATAACTGTTCAATATCCTTATGAAAAGATTATTCCATCGGAACGATTTCGTGGACGAATTCATTTTGAATTTGACAAATGTATTGCGTGCGAGGTATGTGTTCGCGTATGTCCTATCAATTTACCCGTTGTCGATTGGGAATTGATAAAAAGCATGAGAAAGAAACAGCTAAAGAGTTATAGTATAGACTTTGGAGTTTGTATCTTTTGCGGAAATTGTGTTGAATATTGTCCCACAAATTGTTTATCCATGACTGAAGAATATGAACTTGCAACCTATGATCGTCATGAATTAAATTATGATCAAATTGCTTTGAGTCGTTTACCTTTTTCGATAGTTCAAGACTCAACGATCCAAGCTCATTCA---AGTTTGGGCTATTTGTCTTAA------------------------------------------------------------------
>Mankyua
ATGCTTCCCATGATGGATGGATTACAGAATTACAGTCAACAAGCAATACAAGCTGCAAGGTACATTGGTCAAGGTTTTACGGTTACCCTGGATCACATGAATCGTTTACCCACGACTATTCAATACCCTTACGAAAAATTGATTCCATCCGAACGATTTCGTGGACGGATCCACTTTGAATTTGACAAATGCATCGCTTGCGAAGTATGTGTTCGTGTATGTCCAATTAATTTACCCGTCGTAGATTGGGAGTTGAAGAAGAGCGTAGGAAAAAAACAATTAAAAAGTTATAGTATCGATTTTGGAGTTTGTATATTCTGTGGCAATTGTGTTGAATATTGTCCTACGAATTGTTTGTCTATGACTGAAGAGTATGAACTTTCAACTTATGATCGTCATGAATTGAATTATGATCAAGTCGCTTCGGGACGTTTACCCACACCAATAATTCGAGATTCAACAATTGAACCTATTCCG---AATTTAGTTTCTTTGTCTAAAGGTTCC---ATGGAAGGGCAT---------TCCAGTTCAAGAAATATTACTAATTCTACGGTTTAA
>Helminthostachys
ATGTTCCCCATGATGGATGGACTCCAAAATTACAGTCAACAAGCAATACAAGCTGCGAGATACATTGGTCAAGGTTTTACAGTTACCCTGGATCACATGAATCGTTTACCCACGACTGTTCAGTACCCTTACGAGAAACTGATTCCATCGGAACGATTTCGTGGACGGATCCACTTTGAATTTGATAAATGCATCGCTTGCGAAGTATGCGTCCGCGTGTGTCCGATCAATCTACCAGTCGTGGATTGGGAGCTGAGGAAAAACGTAAGGAGGAAACGATTAAGAAATTATAGTATCGATTTCGGAGTCTGTATATTCTGCGGAAACTGTGTCGAATATTGCCCTACGAATTGCTTGTCCATGACAGAAGAGTATGAACTTTCGACTCATGATCGTCACGAATTAAATCATGATCAAACTGCTCCGGGACGTTTACCCATACCAGTGGTTCGGGATCTAACAATTCAACCTATTTCG---AATTTAGTTTCTTTGCCCAAAGGTTCC---GCGGAAGGTCAT---------CCTGATTCGAGAAATGTTACTAGTTCCACGAATTAG
>Dryopteris
ATGTTTTCCACACTAATTGAATTTCGGAGTTACGGGCAACAAGCCGTAGAAGCTGCAAAATACATAGGTCAAGGCTTCGCGGTTACTTTAGATCACTCAAATCGTTCACCCATAACTGTCCAATATCCGTATGAGAAAATTTTATCATCCGAACGATTTCGTGGACGTATCCATTTCGAATTTGACAAATGTATTGCCCGCGAAGTATGTGTTCGAGTATGTCCGATCAATCTGCCGGTCGTAGATTGGATCTTGCTGAGGGACATCAAGAAAAAACGATTGAAAAGCTACAGCATCGATTTCGGAGTTTGCATCTTTCGCGGAAACTGTGTCGAATACTGCCCAACAAATTGCTTGTCAATGACTGAAGAGTATGAACTTTCCAGTTATGATCGTCACGAACTAAACCAAGATCAAACGGCTTTGGGGCGTTTACCTCTTTCTACATCTCAAGATGCTTCAATTCAGGTGCTTTCGACTTCGTCAAATTTATTATCCAAAAGCCAGAAGCTTTTGGGGTGA---------------------------------------------
>Ginkgo
ATGTTCTCTATGGTGACTGGGTTCATAAATTATAGTAAACAAGCAATACAAGCTGCGAGATACATTGGTCAAGGTTTTATAGTTACCCTATATCATATGAATCGTTTACCTATGACTATTCAATATCCCTATGAGAAATTGATCCCATCAGAACGATTTCGTGGACGGATCCATTTCGAATTTGATAAATGTATTGCTTGTGAAGTATGCGTCCGTGTATGTCCAATCAATCTACCCGTTGTTGATTGGAAATTTGGAGAAGATATTGGAAAAAAACGATTAGAAAATTATAGTATTGATTTCGGAATTTGTATATTTTGTGGTAATTGTGTTGAGTATTGTCCCACAAATTGTCTGTCGATGACTGAGGAATATGAACTTTCGACCTATGATCGTCATGAATTAAATTATGATCAGATCGCTTTAGGACGTTTACCGATATCGGTGATTGGAGATTCTATAATTCGGACAATTTCG---AGTTCAACTTCTTTGTCCAAAGGAACT---ACGAGCGGACAT---------TATGATCCAGGAACTGTTACCAGTTCTTCAGATTGA
>Huperzia
ATGTTTTCTATGGTCGAAGGACTCCAAGTTTATGGCCAGCAAACTATACAAGCCGCAAAATACATTGGTCAAGGTTTTATGGTGACCCTAGATCACATGAATCGTTTACCTATGACCGTTCAATATCCTTACGAAAAATTAATTCCATCAGAGCGATTTCGTGGACGTATTCACTTCGAGTTTGATAAATGTATTGCTTGCGAAGTATGCGTTCGTGTATGTCCAATTAATTTACCTGTTGTTGATTGGGAATTCGAGAAAAACATAAGAAAGAAACAATTAACAAGTTACAGTATTGATTTTGGAGTTTGTATATTCTGCGGAAACTGCGTCGAGTACTGCCCCACAAATTGTTTGTCAATGACTGAAGAGTATGAACTTTCCACTTATGATCGTCATGAATTGAATCATGACCAGATTGCTTTAGGACGTTTGCCCTTATCAGTGGTTGAAGATTCTACAATTAGAGTTATTTCG---GGATTAACTAAATTGCCTAAAGGAACT---ATGGATGGACAT---------TCTGCTTCAAAAAACGTTACCAATTTTTTGCACTAG
>Botrypus
ATGTTTCCCATGGTGGATGGACTCCAAAATTACGGTCAACAAGCAATACAAGCTGCAAGATACATTGGTCAGGGTTTTATGGTTACCCCGGATCACATGAATCGTTTACCCACGACTGTTCAATACCCTTACGAGAAACTGATCCCATCGGAACGATTTCGTGGACGGATTCACTTTGAATTTGACAAATGCATTGCTCGCGAAGTATGTGTTCGCGTGTGTCCGATTAATCCACCCGTCGTAGATTGGGAGTTAGGGAAGAGCGTCAGGAAGAAACAATTAAAAAGTTATAGTATCGATTTTGGAGTTTGTATATTCCGTGGAAATTGTGTCGAATATTGCCCCACGAATTGTTTGTCCATGACCGAGGAGTATGAACTTTCAGCTTATGATCGTCACGAATTAAATCATGATCAAACTGCTCCGGGACGTTTACCTGTATCAGTAATTCGGGATTCAACAATTCAACCTATTCCG---AGTTTAGTTTCTTTGTCTAAGGGTTCT---ACGGAAGGACAT---------CCCAATTCGAGAAGCGTTACCAATTTCACGAATTAG
>Rhizoglossum
ATGTTTCCTATGGTTGATGGACTTTTGAATTATAGTCAACAAGCAGTAAAAGCTGCAAGGTACATTGGTCAAGGTTTTACAATCACCTTGGATCACATGAATCGTTTACCCACGACTGTTCAATATCCATATGAAAAATTGATTCCATCGGAACGTTTTCGCGGACGAATTCACTTCGAATTTGATAAATGCATCGCTTGCGAAGTATGCGTTCGCGTGTGTCCGATCAATCTGCCCGTCGTGGATTGGGAGTTTAAGAGAAACGTGGGTAAGAAACAATTAAAAAGTTATACTATTGATTTCGGAGTTTGCATTTTATGTGGAAACTGCGTTGAGTACTGCCCCACTAATTGTTTGTCCATGACTGAGGAATATGAACTTTCAACTTATGATCGTCATGAATTAAATTATGACCAGATTGCTCTGGGACGTTTACCTATACCAATAGCTCGAGACGAAACAATTCAATCTATTCCA---AATCTAGTTTCTTTGTCCAAGGGTTCC---ATAGAAGGACAT---------TTTGATTCAAGAAGTGTCACCAGTAATTGA------
>Sahashia
ATGTTTCCCATGGTGAATGGACTCCAAAATTACGGTCAACAAGCAATACAAGCTGCAAGATACATTGGTCAAGGTTTTATGGTTACCTCGGATCACATGAATCGTTTACCCACGACTGTTCAATACCCTTACGAGAAACTGATCCCATCGGAACGATTTCGTGGACGGATTCACTTTGAATTTGACAAATGCATTGCTCGCGAAGTATGTGTTCGCGTGTGTCCAATTAATTCACCCGTCGCGGATTGGGAGTTAAGGAAGAGCGTAAGGAAAAAACAATTAAAAAGTTATAGTATCGATTTTGGAGTTTGTATATTCCGTGGAAATTGTGTCGAATATTGCCCTACGAATTGTTTGTCCATGACTGAGGAATATGAACTTTCAACTTATGATCGTCACGAATTGAATCATGATCAAAATGCTCCGGGACGTTTACCTATATCAGTAATTCGGGATTCAACAATTCAACCTATTCCG---AGTTTAGTTTCTTTGCCTAAGGGCTCC---ACAGAAGGACAT---------CCCAGTTCGAGAAGCGTTACCAGTTTCACGAACTAA
