# Supplementary material for: Organellar phylogenomics of Ophioglossaceae fern genera
Source: Front Plant Sci. 2024 Jan 15;14:1294716. doi: 10.3389/fpls.2023.1294716 (PMC10823028; doi:10.3389/fpls.2023.1294716)
Supplement: Supplementary file 3 [file DataSheet_3.zip › Supplementary file S2/cpDNA_CDS/ndhJ.fas.nt.cleanup.aln]

>Holubiella
ATGCAGGGACGATTATCCGCTCGGCTGGCTAAGCATAAACTGGCCCATAGGCCCTTGGGTTTTGATTATCAGGGAGTTGAGATTATACAAACCAAACCTGAGGATTGGCCTTCCGTAGCTGTTGCTTCATATACCTATGGTTTCAACTATCTCCGTTCCCAGTGTGCCTATGATGTGATGCCGGGGGGACTTTTAGCTAGTGTATATCATCCCACGAGGGTACAGGATGATGCGGATCAACCGGAAGAAGTATGTATCAAAATACTCGTTTCGAGAAGAGATCCTAGAATTCCATCTGTCTTCTGGATTCGGAAGAGTGCTGATTTTCAAGAACGAGAATCTCATGATATGCTAGGAATTACTCATGAAAGTCATCCGCGTCTTAAACGTATACTAATGCCTGAGAGTTGGATTGGTTGGCCCTTACGCAAAGATTACATCGTACCCAATTTTTACGAGTCACAAGATGCTTACTAA
>Botrychium
ATGCAGGGACGATTACCCGTTCGGCTGGCTAAGCATAAACTGGCCCATAGGCCCTTGGGTTTTGATTATCAGGGAGTTGAGATTATACAAACCAAACCTGAGGATTGGCCTTCCGTAGCTGTTGCTTTATATACCTATGGTTTCAACTATCTCCGTTCCCAGTGTGCCTATGATGTGATGCCGGGGGGACTTTTAGCTAGTGTATATCACCCCACGAGGGTACAGGATAATGCGGATCAACCGGAAGAAATATGTATCAAAATATTCGTTTCGAGAAGAGATCCTAGAATTCCATCCGTCTTCTGGATTCGGAAGAGTGCTGATTTTCAAGAACGAGAATCTCATGATATGCTAGGAATTACTCATGAAAGTCATCCGCGTCTTAAACGTATACTAATGCCTGAGAGTTGGATTGGTTGGCCCTTACGCAAAGATTACATCGTACCCAATTTTTACGAGTCACAAGATGCTTACTAA
>Japanobotrychium
ATGCAGGGACGATTATCCGCTTGGCTAGCTAAGCATAAACTGGCCCATAGGCCCTTGGGTTTTGATTATCAGGGGGTTGAGATTCTACAAACCAAACCTGAGGATTGGCCTTCCGTAGCTGTTGCTTTATATACCTATGGTTTCAACTATCTCCGTTCCCAGTGTGCCTATGATGTGATGCCGGGGGGACTTTTAGCTAGTGTATATCACCCCACGAGGATACAGGATGATGCAGATCAACCGGAAGAAATATGTATCAAAATACTCGTTTCGAGAAGAGATCCTAGAATTCCATCTGTCTTCTGGATTCGGAAGAGTGCTGATTTTCAAGAACGAGAATCTCATGATATGCTAGGAATTACTCATGAAAGTCATCCGCGTCTTAAACGTATACTAATGCCTGGGAGTTGGATTGGTTGGCCCTTACGCAAAGATTACATCGTACCCAATTTTTACGAGTCACAAGATGCTTACTAA
>Sceptridium
ATGCAGGGACGATTATCCGCTCGGCTGGCTAAGCATAAACTGGCCCATAGGCCCTTGGGTTTTGATTATCAGGGAGTTGAGATTCTACAAACCAAACCTGAGGATTGGCCTTCCGTAGCTGTTGCTTTATATACCTATGGTTTCAACTATCTCCGTTCCCAGTGTGCCTATGATGTGATGCCGGGGGGACTTTTAGCTAGTGTATATCATCCCACGAGGGTACAGGATGATGCGGATCAACCGGAAGAAATATGTATCAAAATACTCGTTTCGAGAAGAGATCCTAGAATTCCATCTGTCTTCTGGATTCGGAAGAGTGCTGATTTTCAAGAACGAGAATCTCATGATATGCTAGGAATTACTCATGAAAGTCATCCGCGTCTTAAACGTATACTAATGCCTGAGAGTTGGATTGGTTGGCCCTTACGCAAAGATTACATCGTACCCAATTTTTACGAGTCACAAGATGCTTACTAA
>Haukia
ATTCAGGGACGATTATCTGCCTGGCTGTCCAAGCACAAACTGGCTCATAGACCTTTGGGTTTTGATTATCAAGGAGTTGAGATTTTACAAACCGAACCTGAAGATTGGCCTTCCATAGCTGTTGCGTTATATACTTATGGTTTCAATTATCTTCGCTCCCAGTGCGCTTATGACGCGATGCCGGGGGGGCTTTTGGCTAGTGTGTATCACTCCACGAAAGTGCACGATGGTGCGGATCAACCGGAAGAGATCTGCATCAAAATTTTCGTCTCAAGGATAGAGCCTAGAATCCCATCTGTCTTTTGGATCTGGAAGAGTGCTTCTTTCCAGGAGCGAGAATCTTATGATATGTTAGGAATCTTTTATGAGAATCATCCGTGCCTTAAACGTATATTAATGCCTGATAGTTGGATTGGTTGGCCTTTACGAAAAGATTACATCGTACCCGATTTTTATGAGTTACAAGATGCTTACTAA
>Whittieria
ATGCAGGGACGATTATCTGCCTGGCTGTCCAAGCACAAACTGGCTCATAGACCTTTGGGTTTTGATTATCAAGGGGTTGAAATTTTACAAACCGAACCTGAAGATTGGCCTTCCATAGCTGTTGCGTTATATACCTATGGTTTCAATTATCTCCGCTCCCAGTGTGCTTATGACGCGATGCCGGGGGGACTTTTAGCCAGTGTGTATCATTCTACAAAAGTACACGATGGTGCAGATCAACCGGAAGAGATCTGTATCAAAATCTTCGTCTCAAGGGTGGATCCTAGAATACCTTCTGTCTTTTGGATCTGGAAGAGTGCTTCTTTCCAGGAGCGCGAATCTTATGATATGCTAGGAATCCTTTACGAAAATCATCCGTGCCTTAAACGTATATTAATGCCTGATAGTTGGATTGGTTGGCCCTTACGAAAAGATTACATCGTACCCAATTTTTATGAGTTACAAGATGCTTACTAA
>Goswamia
ATGCAGGGACGATTATCTGCCTGGCTGTCCAAGCACAAACTGGCTCATAGACCCTTGGGTTTTGATTATCAAGGAGTTGAGATTTTACAAACCGAACCTGAGGATTGGCCTTCCATAGCTGTTGCCTTATATACTTATGGTTTCAATTATCTCCGCTCCCAGTGCGCTTATGACGCGATGCCGGGGGGGCTTTTGGTTAGTACATATCATTTCACAAAAGTGCACGATGGTGCAGATCAACCGGAAGAGATCTGTATCAAAATCTTTGTCTCAAGAGTAGATCCTAGAATTCCATCTGTCTTTTGGATCTGGAAGAGTGCTTCTTTTCAGGAGAGAGAATCCTATGATATGCTAGGAATCTTTTATGAGAATCATCCGTGCCTTAGCCGTATATTGATGCCTGATAGTTGGGTTGGTTGGCCTCTACGAAAAGATTACATCGTACCCAATTTTTATGAGTTACAAGATGCTTACTAA
>Ophioglossum_austroasiaticum
ATTCAGGGACGATTATCTGATTGGCTGTCCAAGCACAAACTGGCTCATAGACCTTTGGGTTTTGATTACCAAGGGGTTGAGATTCTGCAAACCGAACCTGAGGATTGGCCTTCTATAGCTGTTGCGTTATATACTTATGGTTCCAATTATCTCCGCTCCCAGTGCGCTTATGACGCGATGCCGGGGGGGCTTTTGACTAGCGTGTATCATTTCACGAAAGTGCACGATGGTGCAGATCAACCGGAAGAAATCTGTATTAAAATCTTCGTATCAAGAGTAGATCCTAGAATCCCATCCGTATTTTGGATCTGGAAGAGTGCTTCTTTCCAGGAGCGAGAATCTTATGATATGCTAGGAATTTTTTATGAGAATCATCCGTGCCTTAAACGTATATTAATGCCTGATAGTTGGATTGGTTGGCCCTTACGAAAAGATTACATCGTACCCGATTTTTATGAGTTACAAGATGCTTACTAA
>Ophioglossum_californicum
ATTCAGGGACGATTATCTGATTGGCTGTCCAAGCACAAACTGGCTCATAGACCTTTGGGTTTTGATTACCAAGGGGTTGAGATTCTGCAAACCGAACCTGAGGATTGGCCTTCTATAGCTGTTGCGTTATATACTTATGGTTCCAATTATCTCCGCTCCCAGTGCGCTTATGACGCGATGCCGGGGGGGCTTTTGACTAGCGTGTATCATTTCACGAAAGTGCACGATGGTGCAGATCAACCGGAAGAAATCTGTATTAAAATTTTCGTATCAAGAGTAGATCCTAGAATCCCATCCGTATTTTGGATCTGGAAGAGTGCTTCTTTCCAGGAGCGAGAATCTTATGATATGCTAGGAATTTTTTATGAGAATCATCCGTGCCTTAAACGTATATTAATGCCGGATAGTTGGATTGGTTGGCCCTTACGAAAAGATTACATCGTACCCGATTTTTATGAGTTACAAGATGCTTACTAA
>Cheiroglossa
ATGCAGGGACAATTATCTGCCTGGCTTTTCAAGCACAAGCTGGTTCATAGACCTTTGGGTTTTGATTATCAAGGGGTTGAAATTTTACAAATCGAACCTGAAGATTGGCCTTCCATAGCTGTTGCGTTATATGCTTATGGTTTCAATTATCTCCGCTCCCAGTGCGCTTACGACGCGATGCCTGGGGGGCTTTTGGCTAGTGTGTATCATTTAACAAAAGTGCACGATGATGCGGATCAACCGGAAGAAATCTGTATCAAGATCTTCGTATCAAGAGTAGATCCTAGAATCCCATCTGTCTTCTGGATCTGGAAGAGTGCTTCTTTTCAGGAACGAGAATCCTATGATATGCTAGGAATCTTTTATAAAAATCATCCGTGCCTTAAACGTATATTAATGCCTGATAGCTGGATTGGTTGGCCTTTAAGAAAAGATTACATCGTACCCGATTTTTATGAGTTACAAGATGCTTACTAA
>Ophioderma
ATGCAGGGACGAGTATCTGCCTGGTTGTCCAAGCACAAATTGGCTCATAGACCTTTGGGTTTTGACTATCAAGGAGTTGAAATTATACAAATTGAACCTGACGATTGGTCTTCTATAGCTGTTGCCTTATATACTTATGGATTCAATTATCTTCGTTCACAGTGTGCCTATGACGCAATGCCAGGAGGTCTTTTGGTTAGTGTTTATCATTTTACAAAAGTATATGATAATGCAGACCAACCAGAAGATATCTGTATAAAAATATTTGTTTCAAGAGTAGATCCTAGAATACCATCTGTCTTCTGGATCTGGAAGAGCTCTTTTTTTCAGGAACGAGAATCCTATGATATGTTAGGAATCTTTTATGAAAATCATCCGTGTCTTAAACGTATACTAATGCCTGATAGTTGGATTGGTTGGCCTTTACGAAAAGATTACATTGTACCCGATTTTTATGAATTACAAGATGCTTACTAA
>Psilotum
ATGCAGGGACGAGTATCTGTTTGGCTTTCTCAGCATAAGCTGGCTCATAGGCCTTCGGGTTTCGATTACCAAGGAATTGAAATTATACAGATAAAATCTGAGGATTGGCCTTCCATAGCTGTTGCTTTATATATCTATGGTTTTAATTATCTTCGTTCCCAGTGCGCCTATGATGTTATGCCAGGAGGATTTTTGGCTAGTGTATATCATCTTACAAAATTGCAGGATAATGCAGATCAACCAGAAGAAGTATGTATAAAAATATTGGTTTCTAGAGAATCTCCTAAAATACCCTCTATCTTCTGGGTTTGGAAGAGTGCCGATTTCCAAGAACGAGAATCTTATGATATGTCGGGAATTCATTATGAGAGTCATCCGCGACTCAAACGTATATTAATGCCTGAGAGTTGGATTGGTTGGCCTTTGCGCAAAGATTATGTCGTACCTAATTTTTATGAACTACAAGATGCTTATTGA
>Mankyua
ATGCGGGGACGATTATCTGCCTGGCTAGCTAAGCATAAATTGGCTCATAGACCCCTGGGTTTTGATTATCAAGGAGTTGAAATTTTACAAATCAAATCTGAAAATTGGCCTTCCGTAGCTGTCGCTTTATATACTTATGGTTTTAATTATCTTCGTTCCCAATGTGCCTATGATGTGATGCCGGGAGGACTTCTGGCTAGTGTATATCATCTCACGAAAGTACATGATAATGCGGATCAGCCAGAAGAGATATGTATAAAAATACTGGTTTCGAGAAAAGATCCCAGAATTCCCTCTGTCTTCTGGATTCGGAAGAGTGCTTATTTTCAAGAGCGGGAGTCTTATGATATGTTGGGAATTATCTATGAGAATCATCCATATCTTAAACGCATATTAATGCCTGAAAGTTGGATTGGTTGGCCCTTACGCAAAGATTACATTGTACCCAATTTTTATGAGTCACAAGATGCTTACTAA
>Helminthostachys
ACGCAGGGACGATTATCTGCCTGGCTGACTGAGCATAAACTGGCCCATAGACCCTTGGGTTTTGATTATCAAGGAGTTGAGATTTTACAAACCAAACCCGAAGATTGGCCTTCTGTAGCTGTTGCTTCATACATTTACGGTTTCAATCATCTCCGTTCCCAGTGTGCCTATGATGTGATGCCAGGGGGACTTTTGGCTAGTGTGTATCATCCAACGAAAGTACACGATAATGCAGATCAACCGGAAGAAATCTGTATCAAAATCCTTGTCTCGAGAAGAGATCCTAGAATTCCATCTGTCTTTTGGATTCGGAAGAGTGCTGATTTTCAAGAGCGAGAATCCTATGATATGTTAGGAATTATTTATGAGAGTCATCCGCGTCTTAAACGTATACTAATGCCTGAGAGTTGGATTGGTTGGCCCCTACGTAAGGATTATATCGTACCCAATTTTTACGAATCACAAGATGCTTACTGA
>Dryopteris
ACGCGGGGTCGTTTATCCGCTTGGTCAACTAGACATAAGTTTCCCCATCGACCTTTGGGTTACGATTATAGGGGTGTCGAGACTTTACAAGTCAAGTCGGAGGAGTGGTTGTCTGTAGCTGTCGCCCCATATGCCTATGGTTTTAATTACCTGCGTTCTCAACGTGCTTACGACTCGACACCGGGAGGATCTCTAGTCAGTGTATATCATCTGACACAGATGCGAGATCAGCCGGATCAACCCGAGGAAGTGTGTATAAAAATCTTTGTTCCAAGAAGAAACCCTAGAATACCTTCGGTTTACTGGGTTTGGAAAAGTTCCGATCTCCAAGAACGTGAATCCTATGATATGTTGGGAATAATCCATCAGGGTCATCCGCACCTTAGGCGTATACTGATGCCTGAAAGTTGGGTAGGGTGGCCCCTACGTAAAGATTACGTCGTACCCAACTTTTACGAGTTACAGGATGCCTATTAA
>Ginkgo
ATGCAGGGTAGATTATCCGCTTGGCTAGCCAAGCATAAGTTAGCTCATAGACCTCTGGGTTTTGATTACCAAGGCATAGAAATTTTACAGATCAAATATGAAGATTGGGCCTCTATAGCTGTCGCTTTATATGTTTATGGTTTCAATTATCTCCGTTCTCAGTGTGCCTATGATGTAGCGCCAGGGGGATCGTTGGCTAGTGTATATCATCTTACGAAAATACAGGATAATGCGGATCAACCCGAAGAGGTATGTATAAAAGTTTTTGTCCCGAGGAAAGATCCCAGAATCCCGTCTGTTTTCCGTATTTGGAAAAGTGCTGATTTTCAGGAACGGGAATCTTATGATATGTTGGGAATCCTCCATGAAAGTCATCCACGTTTGAAACGTATATTGATGCCTGAGAGTTGGATTGGTTGGCCTTTACGCAAAGATTATATTGCACCTCATTTCTATGAGATACAAGATGCTCATTGA
>Huperzia
ATGCGGGGTCGATTATCCACTTGGCTAGCCAAGCATAAGTTAGCTCATAGACCTTTGGGTTTTGATTATCAAGGCGTGGAAACTCTACAAATCAAATCTAGAGATTGGCCTTCTGTAGCTGTCGCTCCATACGCTTATGGTTCTAATTATCCTCGTTCCCAGTGCGCCTATGATGTAGCCCCTGGTGGTGCATTGGTTAGTGTATATCATCTCACAAGAATACAAGATGATTTGGATCAACCTGAAGAATTATGTATAAAAGTTTTTGTTCCAAGAGAAGATCCTAAAATACCATCTGTTTTCTGGATCTGGAAAAGCGCTGATTTTCAGGAACGGGAATCATATGATATGTCGGGAATCACTTATGAAAATCATCCACATCTTAAACGTATATTAATGCCCGATACTTGGATTGGTTGGCCTTTACGCAAAGATTATATTGTGCCTAATTCTTACGAGCTACAAGATTCTCTTCAA
>Botrypus
ATGCAGGGACGATTATCCGCCTGGCTGGCTAAGCATAAACTGGCCCATAGGCCCTTGGGTTTTGATTATCAGGGGGTTGAGATTCTACAAACCAAACCCGAGGATTGGCCTTCCGTAGCTGTTGCTTTATATACCTATGGTTTCAATTATCTCCGTTCCCAGTGTGCCTATGATGTGATGCCGGGAGGACTTTCAGCTAGTGTGTATCATCCCACAAAGGTACAGGATAATGCGGATCAACCGGAGGAAATATGTATCAAAGTACTCGTTCCGAGAAGAGATCCTAGAATTCCATCTGTCTTCTGGATTCGGAAGAGTGCTGATTTTCAAGAGCGAGAATCTCATGATATGCTAGGAATTACTCATGAAAGTCATCCGCGTCTTAAACGTATACTAATGCCTGAGAGTTGGATTGGTTGGCCCTTACGCAAAGATTACATCGTACCCAATTTTTACGAGTTACAAGATGCTTACTAA
>Rhizoglossum
ATGCAGGGACTATTATCTGCCTGGCTGTCCAAGCACAAACTGGCTCATAGACCTTTGGGTTTTGATTATCAAGGGGTTGAAATTTTACAAACCGAACCTGAAGATTGGCCTTCCATAGCTGTTGCGTTATATACCTATGGTTTCAATTATCTCCGTTCCCAGTGTGCTTATGACGCGATGCCGGGGGGGCTTTTAGCTAGTGTGTATCATTCTACAAAAGTACACGATGGTGCAGATCAACCGGAAGAGATCTGTATCAAAATCTTCGTCTCAAGGGTGGATCCTCGAATACCTTCTGTATTTTGGATATGGAAGAGTGCTTCTTTCCAGGAGCGCGAATCTTATGATATGCTAGGAATCCTTTACGAGAATCATCCGTGCCTTAAACGTATATTAATGCCTGATAGTTGGATTGGTTGGCCCTTACGAAAAGACTACATCGTACCCGATTTTTATGAGTTACAAGATGCTTACTAA
>Sahashia
ATGCAGGGACGATTATCCGCCTGGCTAGCCAAGCATAAGCTGGCCCATAGGCCCTTGGGTTTTGATTATCAAGGAGTTGAGACTTTACAAACCAAACCTGAGGATTGGCCTTCCGTAGCTGTTGCTTTATATACCTATGGTTTTAATTACCCTCGTTCCCAGTGTGCCTATGATGTGATGCCGGGGGGACTTTTAGCTAGTGTATATCATCCCGCGAAAGTACAGGATAATGCGGATCAACCGGAAGAAGTATGTATAAAAATACTCGTTTCGAGAAGAGATCCTAGAATTCCATCTGTCTCCTGGATTCGGAAGAGTGCTGATTTTCAAGAACGAGAATCTTATGATATGCTAGGAATTATTCATGAGAGTCATCCGCGTCTTAAACGTATATTAATGCCTGAGAGTTGGATTGGTTGGCCCCTACGCAAAGATTACACCGTACCCAATTTTTACGAGTCACAAGATGCTTACTAA
