# Supplementary material for: Organellar phylogenomics of Ophioglossaceae fern genera
Source: Front Plant Sci. 2024 Jan 15;14:1294716. doi: 10.3389/fpls.2023.1294716 (PMC10823028; doi:10.3389/fpls.2023.1294716)
Supplement: Supplementary file 3 [file DataSheet_3.zip › Supplementary file S2/cpDNA_CDS/ndhK.fas.nt.cleanup.aln]

>Holubiella
ATG---GTCTCAACAAGA---TTCACGGGTTGTGGTAGGAATTCCAAC---------AATTCCACGGACCCACTGATTAAT------CCTGCGGAGTCTTTATCTCTCGATCGGGACGCACCGAATTCAATTCTTCTAACCAATCTTAATGATTTTGCGAATCGGGCTAGACTATCTAGCTTATGGCCACTCCTTTATGGTACTAGTTGCTGTTTCATCGAATTTGCCTCGTTAATCGGTTCAAGATTCGATTTTGACCGTTATGGTCTGGTACCACGATCTAGTCCCAGACAGGCTGATCTCATAGTAACAGCTGGTACTGTAACCATGAAAATGGCGCCTTCCTTGGTAAGATTGTACGAACAAATGCCTGAACCAAAATATGTGATTGCCATGGGAGCATGTACTATTACGGGGGGTATGTTCAGTACCGATTCTTACAGTACCGTCCGCGGAGTAGATAAATTGATTCCTGTGGATGTTTACTTACCGGGTTGCCCACCCAAGCCCGAGGCTGTTATAGATGCTGTAACGAAACTCCGTAAAAGAGTAGCTCAAGAAACATATAGGGATCCTAGGAAATCCCGAGGAAAAGAGAGATTTTTTACTCCGAAGCATCGATTTGATACC---------GCATCTAACACTCATACTGGGCGGTATAGTCAACGATTATCTGATCAATCTTCGAAACCT------------CTATCAGATATCCCTATAGGGACGACT------CTCGATGGG---GAGATAAGC---ACTGGACCAAATAGTGAGGGATTACTATCTAATAACGAGGGAATGGAGATATCTTTGGAGAAATATAAG------------------AATGGTATTCAATTGCAATAA
>Botrychium
ATG---GTCTCAACAAGA---TTCACGGGTTATGGTAGGAATTACAAC---------AATTCCACGGATCCACTGATTAAT------CCTGCGGAGTCTTTATCTCTCGATCGGGATGCACCGAATTCAATTCTTCTAACCAATCCTAATGATTTTGCGAATCGGGCTAGACTATCTAGCTTATGGCCACTCCTTTATGGTACTAGTTGCTGTTTCATCGAATTTGCCTCGTTAATCGGTTCAAGATTCGATTTTGATCGTTATGGTCTGGTACCACGATCTAGTCCCAGACAGGCTGATCCCATAGTAACAGCTGGTACTGTAACCATGAAAATGGCGCCTTCCTTGGTAAGGTTGTACGAACAAATGCCTGAACCAAAATATGTAATTGCCATGGGAGCATGTACTATTACGGGAGGTATGTTCAGTACCGATTCCTACAGCACCGTTCGCGGAGTAGATAAATTGATTCCTGTGGATGTTTACTCACCGGGTTGCCCACCCAAGCCCGAGGCTATTATAGATGCTGTAACGAAACTCCGTAAGAGAGTAGCTCAAGAAACGTATAGGGATCCTAGGAAATCCCGAGAAAGGGAGAGATTTTTTACTCCGAAACATCGATTTGATACC---------GCATCTAACATTCATACCGGACGGTATGGTCAACGATTATCTGATCAATCCTCGAAACCT------------CTATTAGATATCTCTCTAGGGACGACT------CTCGATGGG---GGGATAAGC---GCTGGACCAAAAAGTGAGGGATTACTGTCTAATAACGAGAGAATGGAGATATCTTTGGAGAAATATAGG------------------AATGGTATCAAATTGCAATGA
>Japanobotrychium
ATG---GTCTCAACAAGA---TTCACGGATTATGGTAGGAATTCCAAC---------AATTCCACGGATCCACTGATTAAT------CCTGCGGAGTCTTTATCTCTCGATCGGGATACACCGAATTCAATTATTCTAACCAATCTTAATGATTTTGCGAATCGGGCTAGACTATCTAGCTTATGGCCACTCCTTTATGGTACTAGTTGCTGTTTCATCGAATTCGCCTCGTTAATCGGTTCAAGATTCGATTTTGATCGTTATGGTCTGGTACCGCGATCTAGTCCCAGACAGGCTGATCCCATAGTAACAGCTGGTACTGTAACCATGAAAATGGCGCCTTCATTAGTAAGATTGTACGAACAAATGCCTGAACCAAAATATGTGATTGCCATGGGAGCATGTACTATTACAGGGGGTATGTTCAGTACCGATTCCTACAGCACCGTTCGCGGAGTAGATAAATTGATTCCTGTGGATGTTTACTTACCGGGTTGCCCACCCAAACCCGAGGCTGTTATAGATGCTGTAACGAAACTACGTAAGAGAGTAGCTCAAGAAACGTATAAGGATCCTAGGAAATCCCGAAAAAGAGAGAGATTTTTTACTCCGAAGCATAGATTTGATACC---------GCATCTAACACTCATACTGGACGGTATAGTCAACGATTATCTGATCAATCTTCGAAATCT------------CTATTGGATATCTCTCTAGGGACGACT------TTCGATGCG---GAGATAAGC---ACTGGACCAAATAGTGAGGGATTACTATCTAATAACAAGGGAATGGAGATATCTCTGGAGAAATATAGT------------------AATGGTATCCAATTGCAATAA
>Sceptridium
ATG---GTCTCAACAAGA---TTCACGGATTGTGGTAGGAGTTCCAAC---------AATTCCACGGACCCACTGATTAAT------CCTGCGGAGTCTTTATCTCTCGATCGGGATGCACCGAATTCAATTCTTCCAACCAATCTTAATGATTTTGCGAATCGGGCTAGACTATCTAGCTTATGGCCACTCCTTTATGGTACTAGTTGCTGTTTCATCGAATTCGCCTCGTTAATCGGTTCAAGATTCGATTTTGATCGTTATGGTCTGGTACCACGATCTAGTCCCAGACAGGCTGATCTCATAGTAACAGCTGGTACTGTAACCATGAAAATGGCGCCTTCCTTAGTAAGATTGTACGAACAAATGCCTGAACCAAAATATGTGATTGCCATGGGAGCATGTACTATCACGGGGGGTATGTTCAGTACCGATTCCTACAGTACCGTCCGCGGAGTAGATAAATTGATTCCTGTGGATGCTTACTCACCGGGTTGCCCACCCAAGCCCGAGGCTGTTATAGATGCTGTAACGAAACTCCGTAAAAGAGTAGCTCAAGAAACATATAGGGATCCTAGGAAATCCCGAGAAAGAGAGAGATTTTTTACTCCGAAGCATCGATTTGATACC---------GCATCTAACACTCATACTGGGCAGTATAGTCAACGATTATCTGATCAATCTTCGAAACCT------------CTATCAGATATCCCTCTAGGGACGACT------CTCGATGGG---GAGATAAGC---ACTGGACCAAATAGTGAGGGATTACTATCTAATAACGAGGGGATAGAGATATCTTTGGAGAAATATAGG------------------AATGGTATCCAGTTGCAATAA
>Haukia
ATG---GTCTCAACCACAGGATTAACAGATTCTAATAAAGATTTCGAT---------CATTTCGTGAATCCATCGATTCAT------TTTGCGGAGTATTACTCTCCCGATCGGGATACACCAAATTCAATTTTCCTAACCAACCCTAATGATTTTGCAAATTGGGCTAGACTCTCTAGTTTATGGCCACTCCTTTATGGTACTAGTTGCTGCTTCATAGAATTTGCTTCATTAATCGGTTCAAGATTTGATTTTGACCGTTACGGTCTGGTACCGCGGTCTAGTCCCAGACAGGCCGATCTCATAATAACAGCCGGTACTGTCACCATGAAAATGGCACCCTCTTTGGTAAGATTATATGAACAAATGCCTGAACCTAAATATGTTATTGCCATGGGAGCTTGTACCATAACAGGAGGTATGTTCAGTACCGATTCTTATAGCACTGTGCGTGGAGTAGACAAATTAATTCCTGTAGATATTTACTTACCGGGTTGTCCCCCTAAGCCCGAAGCTATTATGGATGCTGTAACGAAACTTCGTAAAAAAATAGCTCAAGAAACCTATAAGGATGCTGATGAATTCCGAAGAAATTTTAGATTTTTAACTCTGGAACATAAATTGAGTCCT---------GTACCTAACACTCGTACTAGAAAGTCTAGTCAGGAATTATCTGATCAATCTTCAAAAAAT------------TACTCAGATCTATTTTCAGGGACGGCT------TTTAATGGGTCGGAAACAAAC---ACTGAATCGAATAGTGAGGAATTACTATCGACTAACGAGGTAATGGAGACACTTTTGGAGGGA------------------------TGGACTAATGGTACCCAGTGA
>Whittieria
ATG---GTCTTAACCACAGGATCAAAAGATTCCAATAAAGATTTCGAT---------CATTTCGTGAATCCATCGATTCAT------TTTGCGAAGTATTACTCTCCCGATCGGGATACACCAAATTCAATTTTCCTAACCAACCCTAACGATTTTGCAAATTGGGCTAGGCTCTCTAGTTTATGGCCACTCCTTTATGGTACTAGTTGCTGCTTCATCGAATTTGCTTCATTAATAGGTTCAAGATTCGATTTCGATCGTTACGGTCTGGTACCGCGGTCTAGTCCCAGACAGGCCGATCTCGTAATAACAGCCGGTACTGTCACCATGAAAATGGCGCCCTCTTTGATAAGATTGTACGAACAAATGCCTGAACCTAAATATGTTATTGCCATGGGAGCTTGTACCATAACAGGAGGTATGTTCAGTACCGATTCCTACAGCACAGTGCGCGGAGTAGACAAATTAATTCCTGTAGATATTTACTTACCGGGCTGTCCCCCCAAGCCCGAAGCCATTATGGATGCTGTAACAAAACTTCGTAAAAAAATAGCTCAAGAAACCTATAGGGATGCTGGTGGATTCCGAAGAAATTCTAGATTTCTCACTCTGAAACATAAATTTGGTCCT---------GTACCTAACACTCGTACTAGAAAGTATAGTCAGGAATTATCTGATCAATCTTCAAAAGAT------------TCGTCAGATATCTTTCCAGGGACGGCT------TTTATTGGGTTGGAAACAGAA---ACTGAATCAAATAGTGAAGAATTACTATCGGCTAACAAGGCAATGGAGACACTTTTGGAGGGA------------------------TGGACTAATGGTACCCAGTGA
>Goswamia
ATG---GTCTTAACTACAGGATTAATGGATTCTCATAAAGATTTCGAT---------AATTTCGTGAATCCATCGATTCAT------TGTGCGGAGTATTACTCTCCCGATCGGGATACACCAAATTCAATTTTTCTAACCAACCCTAATGATTTTGCAAATTGGGCTAGACTCTCTAGTTTGTGGCCACTCCTTTATGGTACTAGTTGCTGTTTCATCGAATTCGCTTCATTAATCGGTTCAAGATTTGATTTTGACCGTTACGGTCTGGTACCCCGGTCTAGTCCCAGACAGGCCGATCTCATAATAACAGCCGGTACTGTCACCATGAAAATGGCGCCCTCTTTGGTGAGATTATACGAACAAATGCCTGAACCTAAATATGTTATTGCCATGGGAGCTTGTACCATAACAGGAGGTATGTTCAGTACCGATTCCTATAGCACTGTTCGCGGAGTAGACAAATTAATTCCTGTAGATATTTACTTACCGGGTTGTCCTCCCAAACCCGAAGCTATTATGGATGCTGTAACGAAACTTCGTAAAAAAATAGCTCAAGAAACCTATAGGGATGCTGGTGAATTCCGAAGAAACTTCAGATTTTTCACTCTGGAACATAAATTTGGTCCT---------GTACCTACCACTCGTACTATAGACTATAGTCATAAATTATCTGATCAATCTCCGAAAACT------------TCCTCAGATACCTTTTTGGGGACGGCTTCG---GACAGGCCGAGAAAAAAAGAA---TTTGAATCAAATAGTGAGGAATTACTATCGACTACCGAGATAGTGGAGACACTTTTGGAGGGA------------------------TGGACTAATGATACCCAGTGA
>Ophioglossum_austroasiaticum
ATGGTCGTCTCAACCACAGGATTAACAGATTCTAATAAAGATTTCGAT---------CATTTCGTGAATCCATCGAGTCAT------TTTGCGAAGTATTACTCTCCCGATCGGGATACATCAAATTCGATTTTTACAACCAACCCTAATGATTTTGCAAATTGGGCTAGACTCTCTAGTTTATGGCCACTCCTTTATGGTACTAGTTGCTGCTTCATCGAATTTGCCTCATTAATCGGTTCAAGATTTGATTTTGACCGTTACGGTCTGGTACCGCGGTCTAGTCCCAGACAGGCCGATCTCATAATAACAGCCGGTACTGTCACCATGAAAATGGCGCCCTCTTTGGTAAGATTATACGAACAAATGCCTGAACCTAAATATGTTATTGCCATGGGAGCTTGTACCATAACAGGAGGTATGTTCAGTACTGATTCCTATAGCACTGTGCGCGGAGTAGACAAATTAATTCCTGTAGATATTTACTTACCGGGTTGTCCCCCTAGGCCCGAAGCTATTATGGATGCTGTAACAAAACTTCGTAAGAAAATAGCTCAAGAAACCTATAGGGATGCTGGTGAATTCCAAATAAATTTTAGATTCTTTACTCTGGAACATAAATTTGGTCCT---------GTACCTAACACTCGTACCGGAAAGTATAGTTAG------------------------------------------------------------------------------------------------------------------------------------------------------------------------------------------------------------
>Ophioglossum_californicum
ATGGTCGTCTCAACCACAGGATTAACAGATTCTAATAAAGATTTTGAT---------CCTTTCGTGAATCCATCGAGTCAT------TTTGCGAAGTATTACTCTCCCGATTGGGATACATCAAATTCGATTTTTACAACCAACCCTAATGATTTTGCAAATTGGGCTAGACTCTCTAGTTTATGGCCACTCCTTTATGGTACTAGTTGCTGCTTCATCGAATTTGCCTCATTAATTGGTTCAAGATTTGATTTTGACCGTTACGGTCTGGTACCGCGGTCTAGTCCCAGACAGGCCGATCTCATAATAACAGCCGGTACTGTCACCATGAAAATGGCGCCCTCTTTGGTAAGATTATACGAACAAATGCCTGAACCTAAATATGTTATTGCCATGGGAGCTTGTACCATAACAGGAGGTATGTTCAGTACTGATTCCTATAGCACTGTGCGCGGAGTAGACAAATTAATTCCTGTAGATATTTACTTACCGGGTTGTCCCCCTAGGCCCGAAGCTATTATGGATGCTGTAACAAAACTTCGTAAGAAAATAGCTCAAGAAACCTATAGGGATGCTGGTGAATTCCAAATAAATTTTAGATTCTTTACTCTGGAACATAAATTTGGTCCT---------GTACCTAACACTCGTACCAGAAAGTATAGTTAG------------------------------------------------------------------------------------------------------------------------------------------------------------------------------------------------------------
>Cheiroglossa
ATG---GTCTTAACCACAGGATTAACAGATTATAATAAAGATTTCGAT---------CATTTCGTGAATTCATCGATTCAT------TTTGCGGAGTATTGCTCTCCCGATCGGGATAAATCAAATTCAATTTTTATAACCAACCCTAATGATTTTGCAAATTGGGCTAGACTATCTAGCTTATGGCCACTCCTTTATGGTACTAGTTGTTGCTTCATTGAATTCGCCTCATTAATTGGTTCAAGATTTGATTTTGATCGTTACGGTTTGGTACCGCGGTCTAGTCCCAGACAAGCCGATCTTATAGTAACAGCCGGTACTGTCACCATGAAAATGGCGCCCTCTTTGGTAAGATTGTACGAACAAATGCCTGAACCTAAATATGTTATTGCGATGGGAGCTTGTACCATAACAGGAGGTATGTTCAGTACCGATTCCTATAGCACCGTGCGCGGAGTAGACAAATTAATCCCAGTAGATATTTACTTACCAGGTTGTCCCCCTAAGCCCGAAGCTGTTATGGATGCTGTAACAAAACTTCGTAAAAAAATAGCTCAAGAAACTTATAGGGATGCTGATGAATTCCAAAGTAATTTGAGATTTTTCACTCTGAAACACGAATTTGGTCCT---------GTGCCTAACACTTGTACTAGAAAGCACAGTCATAAATTGTCCGATCAATTTTTAAAAACT------------TCCTCAGATATATTTTCAGGGACAACT------TTGGATGAG---------------TCGAAAACAGACACTGAATCCAAAGTGAGAGATTACTATCGA------------CTAACGAGGTAA------------------------------------------
>Ophioderma
ATG---GTCTTAAATACTAAATTAAAAGATTCGACTAAGGATTTCAAT---------CATTTTGCAAATCCATCAATTCATCATTTCTTTGAGTCTTATTACTCTCCCGATCGGGATACATCAAATTCTATTTTTCTCACCAACCTAAATGATTTAGCAAATTGGGCTAGACTTTCTAGCTTATGGCCCCTCCTTTTTGGTACTAGTTGCTGTTTTATTGAATTCGCCTCATTAATAGGTTCAAGATTTGATTTTGACCGTTATGGTCTAGTACCACGATCTAGTCCCAGACAAGCTGATCTTATAGTCACAGCTGGTACTATCACCATGAAAATGGCGCCCTCTTTGGTAAGATTGTATGAACAAATGCCTGAACCTAAATATAGTATTGCTATGGGAGCTTGTACCATAACAGGAGGTATGTTCAGTACCGATTCCTATAGCACTGTGCGCGGAGTAGACAAATTAATTCCAGTAGACATTTACTTACCGGGTTGTCCTCCTAAGCCTGAAGCTATTATGGATGCTGTAACAAAACTTCGTAAGAAAATAGCTCAAACAAATTATGAAGATGCAATAGAATTCAAAAAAAATTTTAGATTTTTCACTATGAAACACAAATTTGATAACAAATACAATATTTCTCAGATAAATCTTCAAAATATTACTCAAATATCTTTTCAAAAAAAGTTTTGGACA------------AGTTGA---------------------------------------------------------------------------------------------------------------------------------------------------------------
>Psilotum
ATG---GAGTCTCTCGTT---------------------------------------------------------------------------------TCTAAACCAAAT------ACATCAAATTCAATTATTTTAACTAATCTTAATGATTTTTCAAATTGGGCTAGACTTTCTAGCCTGTGGCCACTCCTTTATGGTACTAGTTGTTGCTTTATTGAATTTGCTTCATTAATTGGTTCGAGATTTGATTTTGATCGTTATGGTCTAGTACCGCGATCTAGTCCCCGACAGGCTGATCTTATCATAACGGCTGGTACTGTAACTATGAAAATGGCACCTTCTCTGATAAGGTTATATGAGCAAATGCCTGAACCTAAATATGTCATTGCTATGGGAGCTTGTACTATTACGGGTGGTATGTTTAGTACAGATTCCTACAGTACTGTTCGTGGGGTTGATAAATTGATTCCTGTTGATATTTATTTACCAGGTTGTCCTCCTAAACCAGAGGCTATTATAGACGCGGTAATAAAACTTCGCAAAAAAGTAGCTCAAGAAACATACAAGGATCAAAAGAGATCAATAAGAGGAAATCGATTCTTCACCTTAAAACATCAATTTGATTTT---------GTACCTAGCATTCATACTGGACAATATACTCAACAACTGCATGATAAATCC------------------------------------------------------------------------------------------------------------------------------------TTGTCAAAATGA------------------------------------------
>Mankyua
ATG---GTCTTAACCACAAGATTCACGGATTATAATAAGAATTTCAAT---------CATTTCATGAATCCATTGATTAAT------TCTGCAGAGTTTTCCTCTCTTGATCGGGATACACCGAATTCAATTTTTTTAACGAATCTTAATGATTTTGCAAATTGGGCTAGACTCTCCAGTTTATGGCCATTACTTTATGGTACTAGTTGCTGTTTCATTGAATTCGCCTCATTAATCGGTTCACGATTCGATTTTGATCGTTACGGTCTAGTACCACGATCTAGTCCCAGACAAGCCGATCTCATAGTAACAGCAGGTACTATCACCATGAAAATGGCGCCTTCCTTAGTAAGGTTATATGAACAAATGCCTGAACCAAAATATGTGATTGCCATGGGGGCCTGTACTATAACAGGGGGTATGTTTAGTACCGATTCCTACAGTACTGTCCGCGGTGTGGATAAATTGATCCCTGTAGATATTTACTTGCCGGGTTGTCCACCTAAGCCTGAAGCTATTATAGATGCTATAACGAAACTCCGTAAGAAAGTAGCTCAAGAAATATATAGGGATCCTTTTGAATCAAAAAAAAAAGATCGGGTTTTCACTCTCAAACATCAATTTAGTATT---------ATAACTAGCATTCATATTAGACAATACAATCAACAACTCTCCAATCAATTCTCAAAAACT------------TTCTTAGATATCCCTTCAAAGACAGCT------TCAGACGAGTCTAAAATAAGT---GTTGAATCAAATAATGAGGGATTACTATTGAGGAACGAGGAAGTGGATATATTTTTGGGAAAATAA------------------------------------------
>Helminthostachys
ATG---GTCTCAACTGCGGAATCCACGGATTATAATAAGAATTTCGAT---------CATTTCATGAATCTATCAATTCAT------TCTGCGGAGTTTTCCCCTCCCGATCGGGATACACCGAATTCAATTTTTTCAACCAACCTTAACGATTTCGCGAATTGGGCTAGACTTTCCAGCTTATGGCCACTTCTCTACGGTACTAGTTGCTGTTTCATCGAATTCGCCTCATTAATCGGTTCAAGATTTGATTTCGATCGTTACGGTCTAGTACCACGTTCTAGCCCCAGACAGGCCGATCTCATAATAACAGCTGGTACTGTCACCATGAAAATGGCACCTTCTTTGGTGAGGTTGTATGAGCAAATGCCTGAACCAAAATATGTGATTGCCATGGGAGCATGTACTATCACAGGGGGTATGTTCAGTACCGATTCCTACAGTACCGTCCGTGGAGTGGATAAATTGATTCCTGTAGATATTTACTTACCAGGTTGTCCACCTAAGCCCGAGGCTGTTATAGATGCTGTAACAAAACTTCGTAAGAGAGTAGCTCAAGAAATGTATAGGGATCCCGATAAATTACCAGGAAAAGATCGATTTTTCACTCTAAAGCATCGATTTAGTACC---------GCATCCAGCACTCGTACTGAACAATATAGTCAACAATTACTTGATCAATCTCCAAAAACT------------CTATCAGATACTCCTTCAGGGACGAAT------TCGGATAGGTTGGAGATAAGT---GCTGAATCGAATAATGAGGGATTCCTATCAAATAACGAAGGAATGGAGATATCCTTGGAGAAATAG------------------------------------------
>Dryopteris
ATG---GTGTCAACTTCCGAATATTCGAGTGGAGGCGGCGGAGAGGGAGTTGAACCCCACGGTGTAGGTGTCCCCCTCAAT------TCGGTGGAGCCTTCGCTCCCTGGATGGGGTGTGTCAAATTCAATTTTTTTAGCTAATATCAGTGATTTCTCCAACTGGTCCAGACTTTCCAGTTTGTGGCCACTTCTATATGGCACCAGCTGCTGCTTCATCGAATTTGCCTCCCTAATTGGTTCACGATTTGATTTCGACCGGTACGGTCTAGTACCCAGATCCAGTCCTAGGCAGGCAGACCTAGTTGTCACCGCCGGTACTGTAACCATGAAGATGGCCCCGTCCCTAGTAAGACTCTACGAGCAAATGCCTGATCCGAAGTATGTAATCGCTATGGGAGCTTGCACCATTACGGGGGGCATGTCTAGCACAGATTCCTACAGTACTGTTCGCGGGGTAGACAAATCAATTCCCGTCGATATTTATTTACCGGGTTGCCCACCCAAACCTGAAGCTATTATTGATGCCGTAACAAAACTCCGTAAGAAAATTGCTAGGGGAAGTTCTATAGATCGAGCTTCCTGTCCCACCCGAACGAAATACCTCAGTCTAAATCATCGATTTTGCTTT---------GTACCTAGCATCCATATCCGTGAATATAATCAAGAATTAACTAACTGTGATACGAAA---------------TTGTTGTCAAATAGTTTTTCGGAAAAC------TTTCAGAAG---------------CTTAAAGATAAGTCTTAG------------------------------------------------------------------------------------------
>Ginkgo
ATG---GTCTCAGCTTCCGGGTATTTGGGTGGTAGAGAGGAAGTGGAA---------AATTTCATAAAGCCAATGAGGAAT------CCTATAGAGTCACCTTTACCTAATCGAACAACTCCAAATTCAGTTATTTCAACCACCCCGAATGATATGTCAAATTGGGCCAGACTCACCAGTTTATGGCCACTCCTTTATGGTACTAGTTGTTGTTCCATCGAATTTGCTTCATTAATAGGTTCGCGATTCGACTTTGATCGTTACGGTCTGGTACCAAGATCTAGTCCTAGACAAGCCGACCTCATCATAACAGCTGGCACTGTGACCATGAAAATGGCTCCTTCTTTAGTGAGATTATATGAACAAATGCCCGAACCGAGATATGTAATTGCTATGGGAGCATGTACTATTACAGGAGGAATGTTCAGTACAGATTCTTATAGTACCGTTCGTGGAGTGGATAAGTTAATTCCCGTAGATGTCTATTTGCCGGGTTGCCCACCTAAACCAGAGGTTATTATAGATGCTATAACAAAACTTCGTGAGAAGATAGCTCGAGAAATATATGAAGATAGGACCGAGCCCCAACAAGTGAAGAGATATTTCGCTAGAAATCATAGGTTTTGTGTC---------GGGCATAGTATTCATACTGGGAACTATGATCAGAAGTTACTCCATCAATCTTCTGAACCTCGATTCGGATCTACTTTCAAGATACCCTCCGGAACATTTGGAAAATACGAGAGT---TCGGTATCCTTCCAAGAATCGAGGAATGAGGAATCGTTAGTGGAGAATAACGAACAGGAAATTAATTTTCAAAAATTCCATTGGAAATGTCAAATACTTATATGGATACTTCTGCAATAA
>Huperzia
ATG---GTCTTAGTTTACAAATATTTTAGTTGTGAAAATGAAATAGAA---------AATTCTATAAAGCCTGTGATAAAT------TTAATGGAGTCATCTTTACTTGATAAGACAACTTCAAATTCAATTGTTTTAACTACTTTCAATGATTTTTCAAATTGGGCCAGGCTTTCCAGTTTATGGCCACTCCTCTATGGTACTAGTTGTTGTTTCATCGAATCCGCTTCGTTAATTGGTTCACGATCCGATTCTGATCGTTACGGTTTGGTACCGAGATCTAGTCCCAGACAAGCTGACCTTGTAATAACGGCTGGCACTGTGACCATGAAAATGGCCCCCTCTCTGGTGAGATTGTACGAACAGATGCCTGAGCCCAAATATGTAATTGCTATGGGAGCCTGTACCATTACAGGAGGTATGTTTAGTACAGATTCTTATAGTACTGTTCGTGGAGTAGATAAACCAATTCCTGTAGATGTTTATTTACCAGGTTGTCCACCAAAACCCGAGGCTATTATAGATGCTATAGTGAAACTTCGTAAGAGGGTGGCCCAAGAAACATATGAATCTAAAATTAGGCTTAAGCCAGGGAATAGATTTTTCACTTCAATTCATCAGTTTAGATTT---------GTATCTAATAATCTTACTGGGGAATATAGTAAACAATCACTTCGTCAGTTTACTAAAACTGAATTGTACTCTACTTTGGAAGTACCTTTTGATGAAACA------ACTGATGAATACAAAGGCTCG---GCGGTATCTTTTCAAGAATCAATG---------GATGAAGGGGATCCAGTAGCGATAGACAAGCCATAG---------------------------------------
>Botrypus
ATG---GTCTCAACAAGG---TTTACGGATTCTAAGAGGAATTCCGAT---------AATTCCACGGATCCACTGATTAAT------CCTGCGGAGTCTTTATCTCTCGATCGAGATACACCGAATTCAATTCCTCTAACCAACCTTAATGATTTTGCGAATTGGGCTAGACTATCTAGCTTATGGCCACTCCTTTACGGTACTAGTTGCTGTTTTATCGAATTCGCTTCGTTAATCGGTTCAAGATTCGATTTTGATCGTTATGGTCTGGTACCACGATCTAGTCCCAGACAAGCTGATCCCATAGTAACAGCTGGTACTGTAACCATGAAAATGGCGCCTTCCTTGGTAAGGTTGTACGAACAAATGCCTGAACCAAAATATGTGATTGCCATGGGAGCATGTACTATTACAGGAGGTATGTTCAGTACCGATTCCTACAGCACCGTTCGCGGAGTAGATAAATTGATTCCTGTGGATGTTTACTCACCGGGTTGTCCACCCAAGCCCGAGGCTATTATAGATGCTGTAACGAAACTCCGTAAGAGAGTAGCTCAAGAAACGTATAGGGATCCTAGGAAATCCCGAGAGAGAGAGAGATTTTTCACCCCGAAACATCGATTTGATACC---------GCATCTAACATTCATACTGGACGGTCTAGTCAACGATTATCTGATCAATCTTCGGAACCT------------CCATTAGATATCTCTCTAGGGACGACT------CCCGATGGGTTGGAGATAGGC---ACTGGACCAAATAATGAGGGATTACTATTTAATAACGAGGGGATGGAGATATCTTTGGAGAAATATAGG------------------AATGGTATCCAATTACAATAA
>Rhizoglossum
ATG---GTCTTAACCACAGGATCAAAAGATTCCAATAAAGATTTCGAT---------CATTTCGTGAATCCATCGATTCAT------TTTGCGAAGTATTACTCTCCCGATCGGGATACACCAAATTCAATTTTTCTAACCAACCCTAATGATTTTGCAAATTGGGCTAGACTCTCTAGTTTATGGCCACTACTTTATGGTACTAGTTGCTGCTTCATTGAATTTGCTTCATTAATAGGTTCAAGATTTGATTTTGATCGTTACGGTCTGGTACCGCGGTCTAGTCCCAGACAGGCCGATCTCATAATAACAGCCGGTACTGTCACCATGAAAATGGCGCCCTCTTTGATAAGATTGTACGAACAAATGCCTGAACCTAAATATGTTATTGCCATGGGAGCTTGTACCATAACAGGAGGTATGTTCAGTACCGATTCCTACAGCACCGTGCGCGGAGTAGACAAATTAATTCCTGTAGATATTTACTTACCGGGCTGTCCCCCCAAGCCCGAAGCCATTATGGATGCTGTAACAAAACTTCGTAAAAAAATAGCTCAAGAAACCTATAGTTATGCTGGTGGATTCCGAAGAAATTCTAGATTTCTCACTCTGAAACATAAATTTGGTACT---------GTACCTAACACTCGTACTAGAAAGTATAGTCAGGAATTATCTGATCGATCTTCAAAAGAG------------TCGTCAGATATATTTCCAGGGACGTCT------TTTATTGGGTTGGAAAAAGAC---ACTGAATCAAATAGTGAGGGATTACTATCGGCTAACAAGGCAATGGAGACACTTTTGGAGGGA------------------------TGGACTAATGGTACCCAGTGA
>Sahashia
ATG---GTCCCAACTGCAAGATTTACGGATTATAATAGGAATTCCGAT---------CATTTCATGGATCCATTGATTAAT------CCTGCGGAGTCTTTATCCCTCGATCGGGATACACCGAATTCAATTCTTCTAACCAACCTTAATGATTTTGCGAATTGGGCTAGACTCTCTAGCTTATGGCCACTCCTTTATGGTACTAGTTGCTGTTTCATCGAATTCGCTTCGTTAATCGGTTCAAGATTCGATTTTGATCGTTATGGTCTGGTACCACGATCTAGTCCCAGACAGGCTGATCCCATAGTAACAGCTGGTACTGTAACCATGAAAATGGCGCCTTCCTTGGTAAGGTTGTACGAACAAATGCCTGAACCAAAATATGTAATTGCCATGGGAGCATGTACTATTACAGGGGGTATGTTCAGTACCGATTCCTACAGCACCGTCCGCGGAGTAGATAAATTGATTCCTGTGGATGTTTACTTACCGGGTTGTCCACCCAAGCCTGAGGCTATTATAGATGCTATAACAAAACTCCGTAAGAGAGTGGCTCAAGAAATGTATAGGGATCCTAAGAAATCTCGAGAAAAAGAGAGATTTTTCACTCTGAAGCATCGATTTGATACC---------GCATCTAACACTCATACTGCACGATATAGTCAACAATTATCCGATCAATCTTCAAAACCT------------CTATTGGATATATCTTTAGGGACGACT------CCCGATGAATTGGGGATAAGC---ACTGGACCGAATAATGAGGGATTACTATTTAATAACGAGGGAATGGAGATATCTTTGGAGAAATATAAG------------------AATGGTATCCAATTACGATAA
