# Supplementary material for: Organellar phylogenomics of Ophioglossaceae fern genera
Source: Front Plant Sci. 2024 Jan 15;14:1294716. doi: 10.3389/fpls.2023.1294716 (PMC10823028; doi:10.3389/fpls.2023.1294716)
Supplement: Supplementary file 3 [file DataSheet_3.zip › Supplementary file S2/cpDNA_CDS/petA.fas.nt.cleanup.aln]

>Holubiella
ATGCAGAACGGGAATCCTAATAACTGGGTGAAAGAG---TGG---------GCG---ACTCAATCGATTTTGATTACGATCATTTTATGCGCAATAACCTGGCCTTCCGTATCACACGCCTACCCCATTTACGCACAGCAGGGTTACGAGAATCCCCGAGAAGCAACTGGACGTATTGTATGTGCTAATTGTCATCTAGCTAAAAAACCTGTGGATATTGAGGTTCCACAGTCTGTACTTCCCAATACTGTATTCGAAGCAGTTGTTAGAATACCTTACGATAAGCAAGTAAAACAA---GTACTTGGTAATGGGAAAAAGGGCGGTCTAAATGTAGGAGCTGTTCTTATTCTCCCTGAAGGGTTTGAATTAGCCCCTCCCGATCGTATTCCTACTGAAACGAAGGAAAAAGTAGGGGATCTCGCATTATTCCAGAATTATCGTCCCGATGAGAAGAATATTATTGTAATAGGACCAGTTCCTGGTAAAGCATACAGTGAGATCGTTTTCCCCATTCTCTCACCAGATCCTGCTGTTGATAAGGAAGCGCATTTTCTGAAATATCCCATCCATGTAGGGGGGAATAGGGGAAGGGGGCAGATCTATCCTGATGGTAGTAAAAGCAATAATACGGTTTATGGCGCTTCAGCGACGGGAAGAGTAACTAAGGTATTACGCAAAGAT---AAAGGTGGATATGAAATAACTATCGAAAGAGCATCAGATGGTCGTCAAGTAGTTGATACTGTACCTCCAGGACCAGAACCTATTATTCCAGAAGGTGAATTTATTGAGGCTGATCAACCATTAACTAGTAATCCTAATGTTGGTGGATTTGGTCAGGGAGATGCAGAAATAGTACCTCAGGATCCTTTGCGTGTTCAGGGTCTTCTATTATTCCTCGCACTAGTTATTCTGGCACAGATATTCCCGGTGCTTAAAAAGAAACAATTTGAGAAGGTGCAATTGGCTGAGATGAATTTCTAG
>Botrychium
ATGCAGAACGGGAATCCTAATAACTGGGTGAAAGAG---TGG---------GCG---ACTCAATCGATTTTGATTCCGATTATTCCATGCGCAATGACTTGGCCCTCTGCATCACACGCCTACCCCATCTACGCGCAGCAGGGTTACGAGAATCCCCGAGAAGCAACTGGACGTATTGTATGTGCTAATCGTCACCTAGCTAAAAAACCTGTGGATATTGAGGTTCCACAGTCTGTACTTCCCAATACTGTATCTGAAGCAGTTGTTAGAATACCTTACGATAAGCAAGTAAAACAA---GTGCTTGGTAATGGGAAAAGAGGCGGTCTAAATGTAGGAGCTGTTCTTATTCTCCCTGAGGGGTTTGAATTAGCCCCTCCCGATCGTATTCCTGCTGAAGCGAAGGAAAAAGTAGGGGATCTCGCATTATTCCAGAACTATCGCCCCGATGAGAAGAATATTATTGTAATAGGACCAGTTCCTGGTAAAGCATACAGTGAGATTGTTTTCCCTATTCTTTCACCAGATCCTGCTGTTGATAAGGAAGCGCATTTTCTGAAATATCCCATACATGTGGGGGGGAATAGAGGGAGGGGGCAGATATATCCTGATGGTAGTAAAAGCAATAATACGGTTTATGTCGCTTCAGCGACGGGAAGAATAACTAAGGTATTACGCAAAGAT---AAAGGTGGATATGAAATAACTATCGAAAGAGCATCGGATGGTCGTCAAGTAATTGATACTGTACCTCCAGGACCAGAACCTATTATTACAGAAGGTGAGTTTATTGAGGCTGATCAACCATTAACTAGTAATCCTAATGTTGGTGGGTTTGGTCAGGGAGATGCAGAAATAGTCCTTCAGGATCCTTTGCGTGTTCAGGGTCTTCTACTACTCTTCGCATCAGTTATTCCGGCACAGATATTCCCGGTACTTAAAAAGAAACAGTTTGAGAAGGTGCAATTGGCTGAGACGAATTTCTAG
>Japanobotrychium
ATGCAGAACGGGAATCCTAATAACTGGGTGAAAGAG---TGG---------GTG---ATTCAATCGATTTTGATTCCAATCATTTTATGCACAATAACCTGGCCTTCTGTATCACACGCTTACCTAATTTATGCACAGCAGGGTTACGAGAATCCCCGAGAAGCAACTGGACGTATTGTATGTGCTAATCGTCATCTAGCTAAAAAACCTGTGGATATTGAGGTTCCACAGTCTGTACTTCCCAATACTGTATTTGAAGCAGTTGTTAGAATACCTTATGATAAGCAAGTAAAACAA---GTACTTGGTAATGGGAAAAAAGGCGGTCTAAATGTAGGAGCTGTTCTTATTCTCCCTGAGGGGTTTGAATTAGCCCCTCCTGATCGTATTCCTACTGAAATGAAGGAAAAAGTAGGGGATCTCGCGTTGTTCCAGAATTATCGTCCCGATGAAAAGAATATTATTGTAATAGGACCAGTTCCTGGTAAAGCATATAGTGAGATTGTTTTCCCCATTCTTTCACCAGATCCTGCTGTTGATAAGGAAGCGCATTTTCTGAAATATCCCATCCATGTAGGGGGGAATAGGGGAAGGGGGCAGATCTATCCTGACGGTAGTAAAAGCAATAATACGGTTTATGGCGCTTCAGCGACGGGAAGAGTAACTAAGGTATTACGCAAAGAT---AGGGGTGGGTATGAAATAACTATTGAAAGAGCATCAGATGGTCGTCAAGTAATTGATACCGTACCTCCAGGACCAGAACCTATTATTCCAGAGGGTGAATTTATTGAGGCTGATCAACCATTAACTAGTAATCCTAATGTTGGTGGATTTGGTCAGGGAGATGCAGAAATAGTCCTCCAGGATCCTTTGCGTGTTCAGGGTCTTATATTATTCCTTGCACTAGTTATTCTGGCACAGATATTCCTGGTGCTTAAAAAGAAACAGTTTGAGAAGGTGCAATTGGCTGGGATGAATTTCTAA
>Sceptridium
ATGCAGAACGGGAATCCTAATAACTGGGTGAAAGAG---TGG---------GCG---ACTCGATCGATTTTGATTACGATCATTTTATGCGCAATAACCTGGCCTTCCGTATCACACGCCTACCCCATTTACGCACAGCAGGGTTACGAGAATCCCCGAGAAGCAACTGGACGTATTGTATGTGCTAATCGTCATCTAGCTAAAAAACCTGTGGATATTGAGGTTCCACAGTCTGTACTTCCCAATACTGTATTCGAAGCAGTTGTTAGAATACCTTACGATAAGCAAGTAAAACAA---GTACTTGGTAATGGGAAAAAGGGCGGTCTAAATGTAGGAGCTGTTCTTATTCTCCCTGAGGGGTTTGAATTAGCCCCTCCCGATCGTATTCCTACTGAAACGAAGGAAAAAGTAGGGGATCTCGCGTTATTCCAGAATCATCGTCCCAATGAGGAGAATATTATTGTAATAGGACCAGTTCCTGGTAAAGCATACAGTGAGATCGTTTTCCCCATTCTCTCACCAGATCCTGCTGTTGATAAGGAAGCGCATTTTCTGAAATATCCCATCCATGTAGGGGGGAATAGGGGAAGGGGGCAGATCTATCCTGATGGTAGTAAAAGCAATAATACGGTTTATGGCGCTTCAGCGACGGGGAGAGTAACTAAGGTATTACGCAAAGAT---AGAGGTGGATATGAAATAACTATCGAAAGAGCATCAGATGGTCGTCAAGTGATTGATACTGTACCTCCAGGACCAGAACCTATTATTCCAGAGGGTGAATTTATTGAGGCTGATCAACCATTAACTAGTAATCCTAATGTTGGTGGGTTTGGTCAGGGAGATGCAGAAATAGTACCTCAGGATCCTTTGCGTGTTCAGGGTCTTCTACTATTCTTCGCACTAGTTATTCTGGCACAGATATTCCCGGTGCTTAAAAAGAAACAGTTTGAGAAGGTGCAATTGGCTGAGATGAATTTCTAG
>Haukia
ATGCAGAACAGGAATCGTAATAACTGGATAAATAAA---TTG---------GCG---ACTCAATTGATTTTGGTTCCGGTCGTTCTATGCGTAATAGCCTGTCCCTTTGTCTCACATGCCTATCCCATTTATGCGCAGCAGGGTTACGAGGATCCACGAGAAGCAACGGGACGGATAGTTTGTGCTAATTGCCATCTAGCAAAGAAACCTGTGGATATTGAAGTTCCACAGTCTGTTCTTCCTAATACTGTATTTGAAGCAGTTGTTAGAATTCCTTACGATAAACAAGTGAAACAA---GTACTTGGGAATGGAAAGAAAGGAGGTCTAAATGTAGGAGCTGTTCTTATTCTACCTGAGGGTTTTGAACTAGCCCCTCCTGATCGTGTTCCTGCCGAAATGAAAGAAAAAATAGGGGATCTCACATTGTTTCAGAATTATCGTCCTGATAAGAAAAATATTATTGTAGTAGGACCAGTTCCTGGTAAAACATACAGTGAGATTGTTTTTCCTATTCTTTCACCAGATCCTGCTGTTGATAAAGAAGCACATTTTTTGAAATATCCCATCTATTTGGGGGGAAATAGAGGGAGAGGTCAGATCTATCCCGATGGTAGCAAAAGCAATAATACAGTTTATGGTGCTTCGACGTCGGGAAAAATAACTAAGATTTTGCGTAAGGAT---AAGGGTGGGTATGAAGTAACTATTGAAAGAAGATCAGATGGTCGTCAAATAGTTGATGTTGTACCTCCAGGACCAGAACTTATTATTTCGGAGGGTGAATCCATCGAGATTGATCAACCATTAACAAGTAATCCCAATGTTGGTGGGTTCGGTCAGGGAGATGCAGAGATAGTACTTCAAGATCCCTTGCGTGTTCAAGGTCTTCTATTATTCCTAGCATCGGTTACTACAGCACAAGTATTCTTGGTTCTTAAGAAGAAACAGTTTGAGAAAGTACAATTGGCTGAAATGAATTTTTAG
>Whittieria
ATGCAGAACAGGAATCATAATAACTGGATGAATAAG---TGG---------GCG---ATTCAATTGATTCTGGTTCCGATTGTTCTATGTGTAATAACCCGTCCATTTGTCTCACATGCCTATCCCATTTACGCACAGCAGGGTTACGATAATCCACGAGAAGCAACGGGACGGATAGTTTGTGCTAATTGCCACCTAGCAAAGAAACCTGTGGATATTGAGGTTCCGCAGTCTGTCCTTCCCAATACTGTATTTGAAGCAGTTGTTAGAATTCCTTACGATAAGCAAGTAAAACAA---GTACTTGGAAATGGAAAGAAGGGAGGTCTAAATGTAGGAGCTGTTCTTATTCTACCCGAAGGTTTTGAACTAGCTCCCCCTGATCGTATTCCTGCTGAAGTGAGGGAAAAAATGGGGGATCTCACATTGTTCCAGAATTATCGTCCTGATAATAAAAATATTATTGTAGTTGGACCAGTTCCTGGTAAAACATACAGTGAAATTGTTTTTCCCATTCTTTCACCAGATCCTGCTACTGATAAAGAAGCACATTTTTTGAAATATCCTATATATGTGGGGGGAAATAGAGGGAGAGGTCAGATCTATCCCGATGGTAGCAAAAGCAATAATACAGTTTATGGTGCTTCGACGTCAGGAAAAATAACTAAGATTTTGCGTAAGGAT---AAGGGCGGGTATGAAGTAACTATTGAAAGAAGATCAGATGGTCGTCAAATAGTTGATTTTGTACCTCCAGGACCAGAACTTATTATTTCGGAGGGTGAATCCATCGAGGTTGATCAACCATTAACCAGTAATCCCAATGTTGGTGGGTTCGGTCAGGGAGATGCAGAGATAGTACTTCAAGATCCTTTGCGTGTTCAAGGTCTTCTAATATTCCTAGCATCGGTTATTACAGCGCAAGTATTCTTGGTTCTTAAGAAGAAGCAGTTTGAGAAAGTACAATTGGCTGAAATGAATTTCTAA
>Goswamia
ATGCAGAACAGGAATCATAGTAACTGGATAAAGAAG---TTG---------GCG---ACGCAATCGATTCCGGTTTTGGTCGTCCTATGCGTAATAGCCTGTCCATTCGTCTCACATGCCTATCCCATTTATGCGCAGCAGGGTTACGAAAATCCACGAGAAGCAACGGGACGGATAGTTTGTGCTAATTGCCATCTAGCGAAGAAACCTGTGGATATTGAGGTTCCACAGTCTGTCCTTCCCAATACTGTATTTGAAGCAGTTGTTAGAATCCCTTATGATAAACAAGTAAAACAA---GTGCTTGGAAATGGAAAGAAAGGGGGTCTAAATGTCGGAGCTGTTCTTATTCTACCTGAGGGTTTTGAGCTAGCCCCTCCTGATCGTATTCCCGCCGAAACGAAGGAAAAAATGGGGGATCTCACATTGTTCCAAAATTATCGGCCTGATAAGAAAAATATTATTGTAGTAGGACCAGTTCCTGGTAAAACATACAGTGAAATTATTTTTCCTATTCTTTCACCAGATCCTACTGCTGATAAAGAAGCACATTTTTTGAAATACCCCATTTATGTGGGGGGAAATAGAGGACGAGGTCAGATCTATCCCGATGGTAGCAAAAGTAATAATACAGTTTATGGTGCTTCGACGTCCGGGAAAATAACTAAGATTTTGCGTAAGGAT---AAGGGTGGGTATGAAGTAACTATTGAAAGAGGATCGGATGGTCGTCAAGTAGTTGATGCTGTACCTCCAGGACCAGAACTCATTATTTCGGAGGGTGAATCCATCGAAGTCGATCAACCTTTAACAAGTAATCCCAATGTTGGTGGGTTCGGTCAGGGAGATGCAGAGATAGTACTTCAAGATCCCTTGCGTGTTCAAGGTCTTCTATTATTCCTAGCATCGGTTATCATAGCGCAAGTCTTCTTGGTTCTTAAGAAAAAACAGTTTGAAAAAGTACAGTTGGCTGAAATGAATTTCTAG
>Ophioglossum_austroasiaticum
ATGCGGAATAGGAATTGTAATAACTGGATAAATAAG---TTG---------GCG---ACTCAATTGATTCTGGCTCCGGTCGTTCTATGCGTAATAGCCTGCCCATTCGTCTCACACGCCTATCCCATTCATGCGCAGCAGGGTTACGAGAATCCACGAGAAGCAACGGGCCGAATAGTTTGTGCTAATTGCCATTTAGCAAAGAAACCTGTGGATATTGAGGTTCCACAGTCTGTCCTTCCCAATACTGTATCTGAAACAGTTGTTAAAATTCCTTACGATAAGCAAGTGAAACAG---GTACTTGGGAATGGAAAGAAAGGGGGTCTAAATGTAGGAGCTATTCTCATTCTACCCGAGGGTTTCGAACTAGCTCCTCCTGATCGTGTTCCTGCCGAAACGAGAGAAAAAATAGGGGATCTCACATTGTTTCAGAATTATCGTCCTGATAATAAAAATATTATTGTAGTAGGACCAGTTCCTGGTAAAACATACAGTGAGATCATTTTTCCGATTCTTTCACCGGATCCCGCTGTTAATAAAGAAGCACATTTTCTTAAATATCCTCTCTATGTGGGGGGGAATAGAGGGAGAGGTCAGATCTATCCCGATGGTAGCAAAAGTAATAATACAGTTTATGGCGCTTCGGTGTCAGGAAAAATAACTAGAATTTTGCGTAAGGAT---AAGGGTGGGTATGAAGTAACTATTGAGAGAGGATCGGATGGTCGTCAAATAGTTGATGTTGTACCTCCAGGACCAGAACTTATTGTTTCGGAGGGTGAATCCATCGAGGTTGATCAACCATTAACAAGTAATCCCAATGTTGGTGGATTCGGTCAGGGAGATGCAGAGATAGTGCTTCAAGATCCCTTGCGTGTTCAAGGTCTTCTATTATTCTTAGCATCGGTTATTACGGCGCAAGTATTCTTGGTTCTTAAGAAGAAACAGTTTGAGAAAGTACAATTGGCTGAAATGAATTTCTAG
>Ophioglossum_californicum
ATGCGGAATAGGAATTGTAATAACTGGATAAATAAG---TTG---------GCG---ACTCAATTGATTCTGGCTCCGGTCGTTCTATGCGTAATAGCCTGCCCATTCGTCTCACACGCCTATCCCATTTATGCGCAGCAGGGTTACGAGAATCCACGAGAAGCAACGGGCCGAATAGTTTGTGCTAATTGCCATTTAGCAAAGAAACCTGTGGATATTGAGGTTCCACAGTCTGTCCTTCCCAATACTGTATCTGAAACAGTTGTTAAAATTCCTTACGATAAGCAAGTGAAACAG---GTACTTGGGAATGGAAAGAAAGGGGGTCTAAATGTAGGAGCTATTCTCATTCTACCCGAGGGTTTCGAACTAGCTCCTCCTGATCGTGTTCCTGCCGAAACGAGAGAAAAAATAGGGGATCTCACATTGTTTCAGAATTATCGTCCTGATAATAAAAATATTATTGTAGTAGGACCAGTTCCTGGTAAAACATACAGTGAGATCATTTTTCCGATTCTTTCACCGGATCCCGCTGTTAATAAAGAAGCACATTTTCTTAAATATCCTCTCTATGTGGGGGGGAATAGAGGGAGAGGTCAGATCTATCCCGATGGTAGCAAAAGTAATAATACGGTTTATGGCGCTTCGGTGTCAGGAAAAATAACTAGAATTTTGCGTAAGGAT---AAGGGTGGGTATGAAGTAACTATTGAGAGAGGATCGGATGGTCGTCAAATAGTTGATGTTGTACCTCCAGGACCAGAACTTATTGTTTCGGAGGGTGAATCCATCGAGGTTGATCAACCATTAACAAGTAATCCCAATGTTGGTGGATTTGGTCAGGGAGATGCAGAGATAGTGCTTCAAGATCCCTTGCGTGTTCAAGGTCTTCTATTATTCTTAGCATCGGTTATTACGGCGCAAGTATTCTTGGTTCTTAAGAAGAAACAGTTTGAGAAAGTACAATTGGCTGAAATGAATTTCTAG
>Cheiroglossa
ATGCAGAACAGGAATCATAATAACTGGATAAGGAAG---TTG---------GCG---ACTCAATTGATTCTGGTTCCGATCGTTCCATGCGTAATCGCCTGTCCATTTGCCTCACATGCCTATCCCATTTATGCGCAACAGGGTTATGAGAATCCACGAGAAGCAACGGGACGGATAGTTTGTGCTAATTGCCATCTAGCAAAAAAACCTGTGGATATTGAAGTTCCACAGTCTGTCCTTCCTAATACTGTATTTGAGGCAGTTGTTAGGATTCCTTACGACAAGCAAGTGAAACAA---GTACTTGGTAATGGAAAGAAAGGCGGTTTAAATATTGGAGCTGTTCTTATTTTACCCGAAGGTTTCGAACTAGCTCCTCCTGATCGTATTCCTGCTGAAACGAAAGAAAAAATGGGGAATCTCTCATTGTTCCAAAATTATAGTCCTGACAAGAAAAATATTATTTTAGTAGGACCAGTTCCTGGTAAAACATACAGTGAGATTGTTTTTCCTATTCTTTCACCGGATCCTGTTGTTGATAAAGAGGCACATTTTTTGAAATATCCTATCTATGTGGGAGGAAATAGAGGAAGGGGTCAGATCTATCCCGATGGTAGCAAAAGCAATAATACAGCTTATGGTGCTTCAGCATCAGGCCAAATAACTAAGATTTTACGTAAGGAT---AAGGGGGGGTATGAAGTAACTATTGAAAGAAGATCAGATGGTCGTCAAATAGTTGATGTTGTACCTCCAGGACCAGAGCTTATTATTTCGGAAGGTGAATCCGTCGAGGTTGATCAACCATTAACAAGTAATCCCAATGTTGGTGGGTTCGGTCAGGGAGATGCAGAAACAGTACTTCAAGATCCCTTGCGTGTTCAGGGTCTTCTATTATTCCTAGCATCGGTTACTACAGCGCAAGTCTTCTTGGTTCTTAAGAAGAAACAGTTTGAAAAAGTACAATTGGCTGAAATGAATTTCTAG
>Ophioderma
ATGCAGAACAGGAATCAAAAGAATTGGAGAAATACGAACTGGAGAAATAAGTTGATGACTCAATTGATCCTGGTTCTGGTCGTTTCATACGTAATTGCTTGTCCATTTGTCTCAAATGCCTATCCAATTTATGCACAACAGGGTTATGAAAATCCACGAGAAGCAACGGGACGGATAGTTTGTGCGAATTGCCATCTAGCAAAGAAACCTGTGGATATTGAAGTTCCACAGTCTGTTCTTCCTAATACTGTATTTGAGGCAGTTGTTCGGATTCCTTATGACAATAAAGTGAAACAA---GTACTTGGAAATGGAAAGAAAGGCGGTTTAAATGTTGGAGCTGTTCTTATTTTACCTGAAGGTTTCGAAATAGCTCCTTCTGATCGTATTCCTGCTGAAACGAAAGAAAAAATAGAAAATCTCACATTGTTTCAAAATTATCGTCCTGATAAAAAGAATATTATTGTAGTAGGACCAGTTCCTGGTAAAACATACAGTGAGCTTGTTTTTCCTATTCTTTCACCAGATCCTGCTGTTGATAGAGAAGCACATTTTTTGAAATATCCTATCTATGTGGGAGGGAATAGAGGAAGAGGTCAGATCTATCCCGATGGTAGTAAAAGTAATAATACAGTCTTTGTTGCTTCAATATCAGGGCAAATAACTAAGATTGTACGTAAAGAT---AAGGGTGGATATGAAGTAACTATTGAAAGAAGATCTGATGGTCATCAAATAGTTGATGTTGTACCTCCAGGACCAGAACTGATTGTTTCGGAGGGGGAATCCATTGAGGTTGATCAACCATTAACAAGTAATCCCAATGTTGGGGGGTTCGGTCAGGGAGATGCAGAGATAGTACTTCAAGATCCCTTGCGTGTTCAGGGTCTTTTAATATTTCTAGCATCGGTTATTACAGCGCAAGTCTTCTTGGTTCTAAAAAAGAAACAATTTGAAAAAGTACAATTAGCTGAAATGAAATTCTAA
>Psilotum
ATGCAAAACAGGAATAAAAATAACTGGATGAAAAAA---TGG---------GTA---ATTCGATCAATTTCGATCTTAATTATTCTAAATATAATTGCTTGGCCTTCCATCTCGTATGCCTATCCTATTTTTGCACAACAAAGTTATGAAAATCCCCGAGAAGCCACTGGGCGTATTGTATGTGCTAATTGTCATTTAGCTAAAAAACCAGTAGATATTGAGGTTCCACAATCCGTATTCCCTAATACGGTATTTGAAGCAGTTGTTAAGATTCCTTATGATAAGCAAATTAAACAA---GTACTTGGTAATGGTAAGAAAGGGGGTATTAATGTGGGAGCTGTTCTTATTTTACCTGAGGGATTTGAATTAGCTCCTTACAATCGTATTCCTGCCGAAATGAAAGATAAAATTGGCGATCTTGCATTGTTCCAGAATTATCGTCCCGATAAGAGAAATATCATTGTAATAGGTCCAGTTCCTGGTAAAGCATATAGCGAGATTGTATTTCCTCTTATTTCACCAGATCCTGCTACTAATAAAGAAGTGCATTTCTTGAAATATCCCATATATTTAGGAGGAAATAGAGGAAGGGGACAAATTTATCCCGATGGGAGTAAGAGCAATAATACCATTTATAATGCTTCAATAGCAGGTAAAGTAACTAAGATCTTACGTCGGGAA---AAAGGTGGATATGAAATCACTATTGAAGATACATTAGAGGGTCGTCGAGTAGTTGATATTGTACCTCCAGGGCCAGAACTTATTATTTCGGAAGGTGAATTTATTAAGATTGATCAACCATTGACCAATAATCCTAATCTAGGCGGATTTGGTCAAGGAGATACTGAAATAGTACTGCAGAATCCATTACGTATTCAAGGTCTTTTATTATTCTTCGTATCAGTTATTATGGCACAAATACTCTTGGTACTTAAAAAGAAACAGTTTGAAAAAGTACAGTTGGCTGAAATGAATCTTTAG
>Mankyua
ATGCAGAACAGGAATCATAATAACTGGGTGAAAGAA---TGG---------GCG---ACTCAATCGATTTTGATTCCGATCATTTTATGTGTAATAATCTGGCCATCTGTATCACATGCCTACCCCATTTATGCGCAGCAGGGCTACGATAATCCCAGAGAAGCAACTGGACGTATCGTATGTGCCAATTGTCATCTAGCAAAAAAACCTGTGGATATTGAGGTTCCACAATCGGTACTTCCTAATACTGTATTTGAAGCAATTGTTAAAATCCCTTACGATAAGCAAGTAAAACAA---GTACTTAGTAATGGAAAAAAGGGGGGTCTAAATGTAGGAGCTGTCCTTATTCTACCTAAGAGGTTTGAATTAGCTCCTCCTGATCGTATTCCTGCCGAAATGAAGGAAAAAATAGGGGATCTCACATTATTTCAAAATTATCGTCCTGAAGATAAGAATATTATTGTAATAGGACCAGTTCCTGGTAAAACATATAGTGAGATCGTATTTCCTATTCTCTCGCCAGATCCTGCTATTGATAAAGAAGCGCATTTTTTGAAATATCCCATTTATGTAGGGGGAAATAGAGGTAGAGGACAGATCTATCCCGATGGTAGTAAAAGCAATAATACGGTTTATGGTGCTTCTACAACAGGAATAATAACTAAAATATTACGCAAAGAG---AAGGGTGGATATGAAGTAACTATTAAAAGAACATCAGATGGTCGTCAAATAGTTGATACTATACCTCCAGGACCAGAACTTATTATTTCAGAGGGTGAATCTATCGAAGTTGATCAATCTTTAACTAGTAATCCCAATGTTGGTGGATTTGGACAAGGAGATGCGGAAATAGTACTTCAAGATCCTTTACGTATTCAAGGTCTTTTATTATTCTTCGTATCAGTCATTCTGGCACAGATATTCCTGGTGCTTAAGAAGAAACAGTTTGAAAAAGTGCAATTGGCTGAAATGAATTTCTAG
>Helminthostachys
ACGCGGAACAGGAATCATAATAACTGTATGAGGGAG---TGG---------GCG---ACTCAATCGATTTTGATTCCAATCATTTTGTGCGTAATAATTTGTCCATCCATATCACACGCCTACCCCATTTACGCGCAGCAGGGTTACGAAAATCCCCGAGAAGCAACTGGACGTATTGTCTGCGCTAATTGTCACCTGGCTAAGAAACCTGTAGATATTGAGGTTCCACAGTCTGTACTTCCAAATACTGTATTTGAAGCAGTTGTTAGAATCCCTTACGATAAGCAAGTAAAGCAA---GTACTTGGTAATGGAAAAAAGGGAGGTTTAAACGTAGGAGCTGTTCTTATCCTTCCCGAAAGGTTTGAATTAGCTCCTCCCGATCGTATTCCATCCGAAACGAAGGAAAAAATAGGAGATCTTGCATTATTTCAGAATTATCGTCCTGATAAGAAGAATATTATTGTAATAGGACCCGTCCCCGGTAAGGCATATAGTGAAATTGTTTTCCCCATTCTCTCACCAGATCCTGCTATTGATAAAGAAGCGCATTTCTTGAAATATCCCATCCATGTAGGGGGAAATAGAGGGAGGGGGCAGATCTACCCCGATGGGAGTAAAAGCAATAATACGGTTTACGGCGCTTCAGCGGCAGGAAAAGTAACGAAAATATTACGCAAAGAT---AGGGGTGGGTATGAAATAACTATTGAAAGAGCATCGGATGGTCGTCAAGTAGTTGATACTGTACCTCCAGGACCAGAACCTATTATTTCGGAAGGTGAATCTATCGAAGTTGATCAACCATTAACCAGTAACCCCAATGTTGGTGGATTTGGTCAAGGAGACGCGGAAATAGTACTCCAAGACCCCTTACGCGTTCAAGGTCTTTTACTATTCTTCGCATCAGTCATTTTGGCACAAATATTCCCGGTGCTTAAGAAGAAACAGTTTGAAAAAGTGCAATTGGCTGAAATGAATTTCTAG
>Dryopteris
ATGCAAAGAAGAATTACGAATAACTGGATGAAAAAGTGTTGG---------ATTCCGTCACTTGCACTTGCGGTATTGATCGGTTTCAGTGAATTAAACTGTCCATCTGTATCAAATGCATATCCGATTCTTGCGCAACAGAATTATGAAAATCCCCGAGAAGCTACGGGGCGTATTGTGTGTGCCAATTGCCATCTAGCCAAGAAACCTGTGGATCTTGAGGCCCCGCAATCTGTTCTTCCCGATACTGTATTTGAAGCAGCTGTTAAGATTCCCTATGATACA---------------GTACTTGCAAACGGGAAAAAGGGGGGCTTGAATGTCGGCGCTGTCCTCATCCTACCAGAGGGGTTTGAATTGGCTCCCCCTAATCGCATTCCAGCCGAGATGAAAGAGAAGTTAGGAAAATTGTCA---TTTCAAAGTTACCGTCCCGGCAGAGAAAATATAATCGTCGTAGGACCAGTGCCAGGCAAGTTATACAATGAAATCACATTTCCAATTCTATCACCAGACCCTGGTACTAACAGGGAAGCTCATTTTCTGAAATATCCCATTTATGTTGGAGGGAATAGGGGGAGGGGACAAATCTACCCAGATGGGAGCAGAAGCAACAACACGGTCTACACCGCCTCAGCGACAGGAAAAATAAAGAGGGTTGTTCGTAAAGAAGGAAGGGGTGGATACGAAATCACTATTGAAGAGTCATCCGGGAATCGTGAAGCAACGGATACTGTCCCCCCCGGTCTCGAACTCATCGTTTCGGAAGGTGAGTTAGTTAAGGCCGATCAGCCATTGACTAATAACCCTAATGTTGGTGGATTCGGTCAGGGGGAAGTCGAAATCGTACTCCAGGACCCGCTGCGTATTCGAGGTCTTATAGCTTTCCTCGCATCGGTTGTCTTGGCACAGATTTTCCTCGTGCTTAAGAAGAAACAGTTTGAGAAAGTGCAGTTGGCGGAAATGAATTTCTGA
>Ginkgo
ATGCAAAATAGAAATATTTATGACTGGGTAAAAAAG---TGG---------ATG---ACTCGATCAATTTCCATCTTGATCATGATACATATAATAACTCGGACATCTATTTCGAATGCATATCCCATTTTTGCACAGCAGGGTTATGAAAATCCCCGAGAAGCAACCGGGCGTATTGTATGTGCCAATTGTCACTTGGCTAAAAAGCCTGTGGATATCGAGGTTCCACAGTCCGTGCTTCCCGATACCGTATTTGAAGCAGTTGTTAAAATCCCCTGCGATATGCAAATGAAACAA---GTTATTGCTAACGGTAAAAAAGGGACTTTGAATGTAGGAGCTGTTCCAATTTTACCTGAGGGCTTTGAATTAGCCCCCCCCGATCGTATTTCTCCTAAGATTAAGGAAAAGATAGGTAATCTTTAT---TTTCAGAACTATCGCCCCAATCAAAAAAATATTCTTGTAATAGGTCCTGTTCCTAGTAAAAAATATAGTGAAATTGTGTTTCCCATCCTTTCACCGAATCCTGCTACTAATAAAGAAGCTCACTTCCTTAAATATCCCATCTATGTGGGTGGTAATAGAGGAAGAGGACAAATTTATCCCGACGGGAGCAAGAGCAACAATACAGTCTATAATGCTTCAGCAACAGGTAGAGTAAGCAAAATCCTACGTAAAGAA---AAGGGTGGATATGAAATCACTATTGAGAATACATCAGATGGTCATCAAGTGGTCGATATTGTACCTCCGGGACCGGAACTTCTCGTTTCAGAAGGCGAATTCATCAAGGTTGATCAGCCGCTAACGAATAATCCTAATGTAGGTGGATTTGGCCAGGGAGATGCAGAAATAGTACTTCAAGATCCATTACGTGTTCAAGGTCTTTTATTCTTCCTGGCATCTGTTATTTTGGCACAGGTATTTCTGGTCCTTAAAAAGAAACAATTTGAGAAGGTTCAATTGGTCGAGATGAATCTTTAG
>Huperzia
ATGCAAAACGTAAATACTTATGACTGTATAAAAAAG---TTG---------GTG---ACCCAATTGATTTCGGTTCTAATCGTAATAAATACAATAGCTTGGCCCTCCATTCCGAAAGCATATCCAATTTTTGCGCAGCAGAGTTATGAAAACCCTCGAGAGGCTACTGGACGTATTGTATGTTCCAATTGTCATTTAGCTAAAAAACTCGTGGATATTGAAGTTCCACAATCTGTGCTTCCGAATACTGTATTTGAGGCAGTTGTTAAAATTCCTTATGACATGCAAATTAAACAA---GTACTTGCTAATGGTAAGAAAGGAGCTTTGAACGTAGGAGCTGTTCTTATTTTACCCGAAGGATTTGAATTAGCTCCTCCTGATCGTATTCCTCCTGATACTAAAGAAAAAATAGGTAATCTTTAT---TTTCAAGCTTATCGTCCCAATAAAAATAATATTTTGGTAATAGGTCCTGTTCCTGGTAAGAAATATAGTGAGATCGTCTTTCCTATTCTTTCGCCGGATCCCGCTCTTAATAAAGAAACTCACTTTTTGAAATATCCTATATATGTGGGTGGTAATAGGGGAAGAGGACAAATTTATCCCGATGGGAGTAAAAGCAACAATACGGTTTACAATGCTTCAGCTACAGGTAGAGTAAGCAAAATCTCACGTAAAGAA---AAGGGTGGATATGAAATAACGGTTGAGAATACATTGGATGGTCGTTCAGTGGTTGACACTGTACCCCCGGGACCAGAACTAATTATTTCGGAAGGTGAATCGATTAAGGTTGATCAACCATTAACCAATAATCCTAATGTAGGCGGATTTGGTCAGGGAGATGCGGAAGTAGTACCTCAAGATCCATTACGTGTTCAAGGTCTTTTGTTATTCCTTGCATCAGTTACTATAGCACAAATATTTTTGGTACTCAAGAAAAAACAGTTTGAAAAAGTTCAATTAGCCGAGATGAATTTTTAA
>Botrypus
ATGCAGAACGGGAATCATAATAACTGGATGAAAGAG---TGG---------GCG---ACTCAATCGATTTTGATTCCGATCATTCTATGTGTAATAACATGGCCCTCCGTATCAAACGCCTACCCCATTTACGCGCAGCAGGGTTACGAGAATCCCCGAGAAGCTACTGGACGTATTGTATGTGCTAATCGTCATCTAGCTAAAAAACCTGTGGATATTGAGGTTCCACAGTCTGTACTTCCCAATACTGTATTTGAAGCAGTTGTTAAAATACCTTACGATAAGCAAGTAAAACAA---GTACTTGGTAATGGTAAAAAGGGCGGTCTAAATGTAGGAGCTGTTCTTATTCTCCCTGAGGGGTTTGAATTAGCCCCTCCCGATCGTATTCCTACTGAAATGAAGGAAAAAGTAGGGGATCTCGCACTGTTCCAGAATTATCGTCCTAATGAGAAGAATATTGTTGTAATAGGACCAGTTCCTGGTAAAGCATACAGTGAGATTGTTTCCCCCATTCTTTCACCAGATCCTGCTGTTGATAAGGAAGCGCATTTTCTGAAATATCCCATCCATGTAGGGGGGAATAGGGGAAGGGGGCAGATCTATCCTGATGGTAGTAAAAGCAATAATACGGTTTATGGCGCTTCAGCGACAGGAAGAATAACTAAGGTATTACGCAAAGAT---AAAGGTGGATATGAAATAACTATCGAAAGAGCATCGGATGGTCGTCAAATAGTTGATATTGTACCTCCAGGACCAGAACCTATTATTCCAGAAGGTGAATTTATTGAGGTTGATCAACCATTAACTAGTAATCCCAATGTTGGTGGATTTGGTCAGGGCGATGCAGAAATAGTACTCCAGGATCCTTTACGTGTTCAGGGTCTTCTATTATTCTTCGCATCAGTCATTCCAGCACAGATATTCCTGGTACTTAAAAAGAAACAGTTTGAGAAAGTGCAATTGGCTGAGATGAATTTCTAG
>Rhizoglossum
ATGCAGAACAGGAATCATAATAACTGGATGAAGAAG---TTG---------GCG---ATTCAATTGATTCTGGTTCCGATTGTTCTATGTGTAATAACCCGTCCATTTGTCTCACATGCCTATCCCATTTACGCGCAGCAGGGTTATGATAATCCACGAGAAGCAACGGGACGGATAGTTTGTGCTAATTGCCACCTAGCAAAGAAACCTGTGGATATTGAGGTTCCCCAGTCTGTCCTTCCCAATACTGTATTTGAAGCAGTTGTTAGAATTCCTTACGATAAGCAAGTAAAACAA---GTACTTGGGAATGGAAAGAAGGGAGGTCTAAATGTAGGAGCTGTTCTTATTCTACCCGAGGGTTTTGAACTAGCCCCCACTGATCGTATTCCTGCTGAAGTTAGGGAAAAAATGGGGGATCTCACATTGTTCCAGAAATACCGTCCTGATAATAAAAATATCATTGTAGTTGGACCAGTTCCTGGTAAAACATACAGTGAAATTGTTTTTCCCATTCTTTCACCAGATCCTGCTACTGATAAAGAAGCACATTTTTTGAAATATCCTATATATGTGGGGGGAAATAGAGGGAGAGGTCAGATCTATCCCGATGGTAGCAAAAGCAATAATACGGTTTATGGTGCTTCGACGTCAGGAAAAATAACCAAGATTTTGCGTAAGGAT---AAGGGCGGATATGAAGTGACTATTGAAAGAATATCAGATGGTCGTCAAATAGTTGATGTTGTACCTCCAGGACCAGAACTTATTATTTCGGAGGGTGAATCCATCGAGGTTGATCAACCATTAACCAGTAATCCCAATGTTGGTGGGTTCGGTCAGGGAGATGCAGAGATAGTACTTCAAGATCCTTTGCGTGTTCAAGGTCTTCTAATATTCCTAGCATCGGTTATTACAGCGCAAGTATTCTTGGTTCTTAAAAAGAAGCAGTTTGAGAAAGTACAATTGGCTGAAATGAATTTCTAG
>Sahashia
ATGCAGAACAGGAATCATAATAACTGGATGAAAGAG---TGG---------GCG---ACTCAATCGATTCTGATTCCGATAATTTTATGTGTAATAACCTGGCCATCCGTATCACACGCCTACCCCATTTACGCGCAGCAGGGTTACGAGAATCCACGAGAAGCAACTGGACGTATTGTATGTGCTAATTGCCATCTGGCTAAAAAACCTGTGGATATTGAGGTTCCACAGTCTGTACTTCCCAATACTGTATTTGAAGCAGTTGTTAAAATACCTTATGATAAGCAAGTAAAACAA---GTACTTGGTAATGGTAAAAAGGGGGGTCTAAATGTAGGAGCTGTTCCTATTCTCCCTAAGGGGTTTGAATTAGCCCCTCCCGATCGTATTCCTACCGAAATGAAGGAAAAAGTAGGGGATCTCGCATTATTTCAGAATTATCGTCCTGACGAGGAGAATATTATTGTAATAGGACCAGTTCCTGGTAAAGCATACAGTGAGATTGTTTTCCCCATTCCTTCACCAGATCCTGCTGTTGATAAAGAAGCGCATTTTTTGAAATATCCCATCCATGTAGGGGGGAATAGGGGAAGAGGGCAGATCTATCCTGATGGTAGTAAAAGCAATAATACGGTTTATGGCGCTTCAACGACAGGAAGAATAACTAAGATATTACGCAAAGAG---AAAGGTGGGTATGAAGTAACTATCGAAAGAGCATCAGATGGTCGTCAAATAGTTGATATTGTACCTCCAGGACCAGAACCTATTATTCCAGAAGGTGAATTTATTGAGGTTGATCAACCATTAACTAGTAATCCTAATGTTGGTGGGTTTGGTCAGGGAGATGCAGAAATAGTACCCCAGGATCCTTTACGTGTTCAGGGTCTTCAATTATTCTTCGCATCAGTCATTCTGGCACAAATATTCCTGGTGCTTAAGAAGAAACAGTTTGAGAAAGTGCAATTGGCTGAGATGAATTTCTAG
