# Supplementary material for: Organellar phylogenomics of Ophioglossaceae fern genera
Source: Front Plant Sci. 2024 Jan 15;14:1294716. doi: 10.3389/fpls.2023.1294716 (PMC10823028; doi:10.3389/fpls.2023.1294716)
Supplement: Supplementary file 3 [file DataSheet_3.zip › Supplementary file S2/cpDNA_CDS/petB.fas.nt.cleanup.aln]

>Holubiella
ATGGGTAAAGTGTATGATTGGTTCGAGGAGCGTCTCGAGATTCAGGCGATTGCCGATGATATTACCAGTAAATATGTCCCTCCCCATGTAAATATCTTTTATTGCTTAGGAGGAATCACATTAACTTGTTTTTCAGTTCAAGTAGCTACTGGTTCTGCTACGACTTTTTACTATCGCCCGACCGTTACGGAAGCTTTCTCTTCCGTTCAATATATAATGACTGAAGTCAGTTTCGGTTGGCTAATCCGATCAGTTCATCGATGGTCGGCGAGTATGATGGTTCTGATGATGATTCTGCACGTACTTCGCGTTCATCTTACGGGGGGTTTCAAAAAACCTCGTGAATTAACTTGGGTTACGGGTGTAATTCTAGCTGTACCAACCGTATCTTTTGGTGTAACCGGTTACTCTTTGCCTCGGGATCAAATTGGTTATTGGGCGGTTAAAACTGTAACTGGTGTACCTGAAGCTATTCCCGTAATAGGGTCTCCTTTGGTAGAATTATTACGCGGAAGCGTTAGTGTAGGTCAATCCACATTAACTCGTTTCTATAGTTTACACACTTTCGTATTACCCCTTCCTACTGCTGTATTTATGTTAATGCATTTCCTAATGATCCGTAAACAAGGTATTTCGGGTCCTCTATAA---------------
>Botrychium
ATGGGTAAAGTGTATGATTGGTTCGAGGAGCGTCTCGAGATTCAGGCGATTGCCGATGATATTACCAGTAAATATGTTCCTCCCCATGTAAATATCTTTTATTGCTTAGGAGGAATCACATTAACTTGTTTCTTAGTTCAAGTAGCTACTGGTTCTGCTACGACTTTTTACTACCGCCCGACCGTTACGGAAGCTTTCTCTTCCGTTCAATATATAATGACTGAAGTCAGTTTCGGTTGGCTAATCCGATCAGTTCATCGATGGTCAGCGAGTATGATGGTTCTGATGATGATTTTGCACGTATTCCGCGTTCATCTTACGGGGGGTTTCAAAAAACCTCGCGAATTAACTTGGGTTACGGGTGTAATTCTAGCTGTACCAACCGTATCTTTCGGTGTAACCGGTTACTCTTTGCCTCGGGATCAAATTGGTTATTGGGCGGTTAAAATTGTGACTGGTGTACCTGAAGCTATTCCCGTAATAGGGTCTCCTTTGGTAGAATTATTACGCGGAAGTGTTAGTGTAGGTCAATCCACATTAACTCGTTTCTATAGTTTACACACTTTCGTATTACCCCTTCCTACTGCTGTATTTATGTTAATGTATTTTCTAATGATCCGTAAGCAAGGTATTTCGGGTCCTCTATATGGGTAA---------
>Japanobotrychium
ATGGGTAAAGTGTATGATTGGTTCGAGGAGCGTCTCGAGATTCAGGCGATTGCCGATGATATTACCAGTAAATATGTCCCTCCCCATGTAAATATCTTTTATTGCTTAGGAGGAATCACATTAACTTGTTTTTTAGTTCAAGTAGCTACTGGTTTTGCTACGACTTTTTACTACCGCCCGACCGTTACGGAAGCTTTCTCATCCGTTCAATATATAATGACTGAAGTCAGTTTCGGTTGGCTAATCCGATCAGTTCATCGATGGTCAGCGAGTATGATGGTTCTGATGATGATTCTGCACGTACTTCGCGTTCATCTTACGGGGGGGTTTAAAAAACCTCGTGAATTAACTTGGGTTACGGGTGTAATTCTAGCTGTATCAACCGTATCTTTTGGTGTAACCGGTTACTCTTTGCCTCGGGATCAAATTGGTTATTGGGCGGTTAAAATTGTAACTGGTGTACCTGAAGCTATTCCCGTGATAGGGTCTCCTTTGGTAGAATTATTACGCGGAAGCGTTAGTGTAGGTCAATCCACATCAACTCGTTTCTATAGTTTACACACTTTCGTATTACCCCTCCCTACTGCTGTATTTATGTTAATGCATTTTCTAATGATCCGTAAACAAGGTATTTCGGGTCCTCTATATGGGTAA---------
>Sceptridium
ATGGGTAAAGTGTATGATTGGTTCGAGGAGCGTCTCGAGATTCAGGCGATTGCCGATGATATTACCAGTAAATATGTCCCTCCCCATGTAAATATCTTTTATTGCTTAGGAGGAATCACATTAACTTGTTCTTCAGTTCAAGCAGCTACTGGTTCTGCTACGACTTCTTACTACCGCCCGACCGTTACGGAAGCTTTCTCTTCCGTTCAATATATAATGACTGAAGTCAGTTTCGGTTGGCTAATCCGATCAGTTCATCGATGGTCGGCGAGTATGATGGTTCTGATGATGATTCTGCACGTACTTCGCGTTCATCTTACGGGGGGTTTCAAAAAACCCCGTGAATTAACTTGGGTTACGGGTGTAATTCCAGCTGTACCAACCGTATCTTTTGGTGTAACCGGTTACTCTTTGCCTCGGGATCAAATTGGTTATTGGGCGGTTAAAACTGTAACTGGTGTACCTGAAGCTATTCCCGTAATAGGGTCTCCTTTGGTAGAATTATTACGCGGAAGCGTTAGTGTAGGTCAATCCACATCAACCCGTTCCTATAGTTTACACACTTTCGTATTACCCCTTCCTACTGCTGTATTTATGTTAATGCATTTTCTAACGATCCGTAAACAAGGTATTTCGGGTCCTCTATATGGGTAA---------
>Haukia
ATGGGTAAAGTGTATGATTGGTTCGAAGAACGTCTCGAGATTCAGGCGATTGCCGATGATATTACTAGTAAATACGTACCTCCCCATGTCAATATATTTTATTGCTTAGGTGGAATTACATTAACCTGTTTCCTGGTCCAAGTAGCTACTGGTTTTGCCATGACTTTCTACTATCGTCCGACCGTTACGGAAGCTTTTTCTTCCGTTCAATACATAATGACCGAAGTCAGTTTTGGTTGGCTAATCCGATCAGTTCATCGATGGTCGGCAAGTATGATGGTTCTGATGATGATTTTACATGTATTCCGTGTCTATCTCACGGGAGGGTTCAAGAAACCCCGTGAATTAACTTGGGTTACAGGTGTAATCCTAGCTGTATTAACCGTATCCTTTGGTGTAACTGGTTACTCCTTGCCCTGGGATCAAATTGGTTATTGGGCAGTCAAAATTGTAACCGGTGTACCCGAAGCTATTCCCATAATAGGATCTCCTTTGGTAGAATTATTACGTGGAAGTGTTAGCGTAGGGCAATCCACATTAACTCGTTTTTATAGTCTACACACTTTTGTATCACCTCTTCTTACCGCTGTGTTTATGTCAATGCATTTCCCAATGATCCGTAAACAGGGTATTTCAGGTCCTTTATAG---------------
>Whittieria
ATGGGTAAAGTGTATGATTGGTTTGAAGAACGTCTCGAGATTCAGGCGATTGCCGATGATATTACTAGTAAATATGTACCTCCCCATGTAAATATCTTTTATTGCTTAGGTGGAATTACATTAACCTGTTTCCTGGTCCAAGTAGCTACTGGTTTTGCCATGACTTTCTATTATCGTCCGACCGTTACGGAAGCTTTTTCTTCCGTCCAATACATAATGACCGAAGTCAATTTCGGTTGGCTAATCCGATCAGTTCATCGATGGTCGGCAAGTATGATGGTTCTGATGATGATTTTACATGTATTTCGTGTTTATCTTACGGGAGGTTTTAAGAAACCCCGTGAGTTGACTTGGGTTACAGGTGTAATCCTAGCTGTATTAACCGTATCCTTTGGTGTAACTGGTTACTCTTTGCCCTGGGATCAAATTGGTTATTGGGCAGTCAAAATTGTAACCGGTGTACCCGAAGCTATTCCCATAATAGGATCTCCTTTGGTAGAATTATTACGTGGAAGTGTTAGCGTAGGGCAATCCACATTAACTCGTTCTTATAGTCTACACACTTTTGTATTACCCCTTCTTACCGCTGTGTTTATGTTAATGCATTTCCCAATGATCCGTAAACAGGGTATTTCAGGTCCTTTATAG---------------
>Goswamia
ATGGGTAAAGTGTATGATTGGTTCGAAGAACGTCTCGAGATTCAGGCGATTGCTGATGATACAACTAGTAAGTATGTACCTCCCCATGTCAATATCTTTTATTGCTTAGGCGGAATCACTTTAACCTGCTTTCTGGTCCAAGTAGCTACTGGTTTTGCCATGACTTTCTACTATCGTCCGACCGTTACGGAAGCTTTTTCTTCCGTTCAATACATAATGACCGAAGTCAGTTCCGGTTGGCTAATCCGATCAGTTCATCGATGGTCGGCAAGTATGATGGTTCTGATGATGATTCTACATGTCTTCCGTGTCTATCTTACGGGAGGGTTCAAGAAACCCCGTGAATTAACATGGGTTACTGGTGTAATCCTAGCTGTATTAACCGTCTCCTTTGGGGTAACCGGTTACTCCTTGCCCTGGGACCAAATCGGTTACTGGGCAGTCAAAATCGTAACCGGCGTACCCGAAGCTATTCCCATAATAGGATCTCCTTTGGTAGAATCATCACGTGGAAGTGTTAGTGTAGGGCAATCTACATCAACTCGTTTTTATAGTTTACACACTTTTGTATTACCCCTTCCTACCGCTGTGTCTATGTCAATGCATTTTCCAATGATTCGTAAACAGGGTATTTCAGGTCCCTTATAG---------------
>Ophioglossum_austroasiaticum
ATGGGTAAAGTGTATGATTGGTTCGAAGAACGTCTCGAGATTCAGGCGATTGCCGATGATATTACTAGTAAGTATGTACCTCCCCATGTCAATATCCTTCACTGCTTAGGCGGAATCACATTAACCTGTTTCCTGGTCCAAGTAGCTACTGGTTTCGCCATGACTTTCTACTACCGCCCGACCGTTACGGAAGCTTTCTCTTCCGTTCAATACATAATGACCGAAGTCAGTTTTGGTTGGCTAATCCGATCAGTTCATCGATGGTCGGCAAGTATGATGGTTCTGATGATGATTCTACATGTATTCCGTGTTTATCTCACGGGAGGGTTCAAGAAACCTCGGGAATTAACTTGGGTCACAGGTGTAATCCTAGCTGTATTAACCGTATCCTTTGGTGTAACCGGTTACTCCTTGCCCTGGGACCAAATCGGTTATTGGGCAGTCAAAATTGTAACCGGTGTACCCGAAGCTATTCCCATAATAGGATCTCCTTTGGTAGAATTATTACGTGGAAGTGTTAGCGTAGGGCAATCCACATTAACTCGTTTTTACAGTCTACACACTTCTGTATCACCCCTCCTTACCGCTGTGTTCATGTCAATGCATTTCCCGATGATCCGTAAACAGGGTATTTCAGGTCCTTTATATGGGTAG---------
>Ophioglossum_californicum
ATGGGTAAAGTGTATGATTGGTTCGAAGAACGTCTCGAGATTCAGGCGATTGCCGATGATATTACTAGTAAGTATGTACCTCCCCATGTCAATATCTTTTACTGCTTAGGCGGAATCACATTAACCTGTTTCCTGGTCCAAGTAGCTACTGGTTTCGCCATGACTTTCTACTATCGCCCGACCGTTACGGAAGCTTTCTCTTCCGTTCAATACATAATGACCGAAGTCAGTTTTGGTTGGCTAATCCGATCAGTTCATCGATGGTCGGCAAGTATGATGGTTCTGATGATGATTTTACATGTATTCCGTGTTTATCTCACGGGAGGGTTCAAGAAACCTCGGGAATTAACTTGGGTCACAGGTGTAATCCTAGCTGTATTAACCGTATCCTTTGGTGTAACCGGTTACTCCTTGCCCTGGGACCAAATCGGTTATTGGGCAGTCAAAATTGTAACCGGTGTACCCGAAGCTATTCCCATAATAGGATCTCCTTTGGTAGAATTATTACGTGGAAGTGTTAGCGTAGGGCAATCCACATTAACTCGTTTTTACAGTCTACACACTTTTGTATCACCCCTCCTTACCGCTGTGTTCATGTCAATGCATTTCCCGATGATCCGTAAACAGGGTATTTCAGGTCCTTTATATGGGTAG---------
>Cheiroglossa
ATGGGTAAAGTGTATGATTGGTTTGAAGAACGTCTTGAGATTCAGGCGATTGCAGATGATATTACTAGTAAATACGTACCTCCCCATGTCAATATCTTTTACTGCTTAGGCGGAATTACATTAACTTCTTTTTTGGTCCAAGTAGCTACTGGTTTTGCCATGACTTTCTACTACCGCCCGACCGTTACGGAAGCTTTCTCTTCTGTTCAATACATTATGACCGAAGTCAGTTTCGGTTGGCTAATTCGATCAGTTCATCGATGGTCGGCAAGCATGATGGTTCTGATGATGATTCTACACGTATTTCGTGTTTATCTTACGGGAGGGTTCAAGAAACCCCGTGAATTAACTTGGGTTACCGGTGTAATACTAGCTGTATTAACTGTATCCTTTGGCGTAACTGGTTACTCTTTGCCCTGGGATCAAATTGGTTATTGGGCAGTCAAAATTGTAACCGGTGTGCCTGAAGCTATTCCCATAATAGGATCTCCTTTGGTAGAATTATCACGTGGAAGTGTTAGCGTAGGGCAATCCACATTAACCCGTTTCTATAGTCTACACACTTTTGTATTACCCCTTCCTACCGCTGTTTTTATGTCAATGCATTTCCCAATGATCCGTAAACAAGGTATTTCAGGCCCTTTATATGGGTAG---------
>Ophioderma
ATGGGTAAAGTGTATGATTGGTTTGAAGAACGTCTTGAGATTCAGGCGATTGCCGATGATATTACTAGTAAATATGTACCTCCCCATGTAAATATCTCTTATTGTTTAGGTGGAATTACATTAACTTCTTCTTTGATCCAAGTAGCAACTGGTTTTGCCATGACTTTTTACTATCGCCCAACCGTTACAGAAGCTTTCTCTTCTGTTCAATATATAATGACCGAAGTCAGTTTTGGTTGGCTAATTCGATCAGTTCATCGATGGTCGGCAAGCATGATGGTTTTGATGATGATTCTACATGTCTTTCGTGTTTATCTTACGGGAGGGTTCAAGAAACCCCGTGAATTAACTTGGGTCACAGGTGTAATTCTAGCTGTATTAACTGTATCCTTTGGTGTAACTGGTTACTCTTTGCCCTGGGATCAAATTGGTTATTGGGCAGTTAAAATTGTAACTGGTGTACCTGAAGCTATTCCAATAATAGGATCTCCTTTGGTAGAATTTTTACGTGGAAGTGTTAGTGTAGGACAATCCACATTAACTCGTTTTTATAGTCTACACACTTTTGTATTACCCCTTCCTACCACTGTGTTTATGTCAATGCATTTCCTAATGATTCGTAAACAAGGTATTTCAGGTCCTTTATATGGGTAA---------
>Psilotum
ATGGGTAAAGTATATGATTGGTTCGAAGAGCGTCTCGAAATTCAAGCGATTGCAGATGATATAACTAGTAAATATGTTCCTCCTCATGTCAATATATTTTATTGTTTAGGAGGGATTACTTTAACTTGTTTCCTCGTTCAGGTAGCTACAGGTTTTGCTATGACTTTCTATTATCGTCCGACTGTTACAGAAGCTTTTTCCTCTGTTCAATATATAATGACTGAAGTCAACTTTGGTTGGTTAGTTCGATCAGTCCATCGATGGTCGGCAAGTATGATGGTTCTAATGATGATTTTGCATGTATTCCGTGTTTATCTTACAGGAGGGTTCAAAAATCCTCGTGAATTAACCTGGATTACAGGTGTCATTTTAGCTGTATTAACGGTCTCCTTTGGTGTAACCGGTTATTCCTTACCCTGGGATCAGATTGGTTATTGGGCAGTTAAAATTGTCACTGGTGTGCCCGAAGCTATTCCTGTCATAGGATCTCCTTTGGTAGAATTGTTACGTGGAAGTGTCAGTGTAGGTCAATCCACATTGACTCGTTTCTACAGTTTACATACTTTTGTTTTACCTCTCCTTACTGCCGTCTTTATGCTAATGCATTTTCTAATGATTCGTAAACAAGGTATTTCAGGTCCTCTATAA---------------
>Mankyua
ATGGGTAAAGTGTATGATTGGTTCGAGGAGCGTCTTGAGATTCAAGCGATTGCTGATGATATTACCAGTAAGTATGTTCCTCCCCATGTAAATATCTTTTATTGTTTAGGAGGAATTACACTAACTAGTTTTTTAGTCCAAGTAGCTACTGGTTTTGCTATGACTTTCTACTACCGTCCGACCGTTACAGAAGCCTTCTCTTCTGTTCAATACATAATGACTGAAGTCAATTTTGGTTGGCTAATCCGATCAGTTCATAGATGGTCAGCTAGTATCATGGTTTTGATGATGATTCTACACGTATTTCGTGTTTATCTTACAGGAGGTTTTAAGAAACCTCGTGAGTTAACTTGGGTTACAGGTGTAATTCTAGCTGTACTAACTGTGTCTTTCGGTGTAACGGGTTATTCTTTGCCTTGGGATCAAATCGGTTATTGGGCAGTTAAAATCGTAACCGGTGTACCTGAAGCAATTCCCGTAATAGGATCTCCTTTAGTAGAATTATTACGAGGAAGTGTGAGTGTTGGCCAATCCACACTAACTCGTTTTTATAGTTTACACACTTTCGTATTACCCCTTCCTACTGCTGTATTTATGTCAATGCATTTCTCAATGATTCGTAAACAAGGTATTTCAGGTCCTCTACAATACAGAAACTAA---
>Helminthostachys
ATGGGTAAAGTGTATGATTGGTTCGAGGAGCGTCTCGAAATTCAGGCGATTGCCGATGATATTACCAGTAAATACGTCCCTCCCCACGTCAATATCTTCTATTGCTTAGGGGGAATCACACCAACTTGTTTCCTAGTCCAAGTAGCCACTGGTTTTGCTACGACTTTTTACTACCGTCCGACCGTTACGGAAGCTTTCTCTTCCGTTCAATACATAATGACTGAAGTTAATTTCGGTTGGTTAATCCGATCAGTTCATCGATGGTCGGCGAGTATGATGGTTTTGATGATGATTCTGCATGTATTTCGTGTTTATCTTACGGGAGGTTTCAAGAAACCTCGTGAATTAACTTGGGTTACAGGTGTAATTCTAGCTGTATTAACTGTATCTTTTGGCGTAACCGGTTACTCCCTGCCCTGGGATCAAATCGGTTATTGGGCGGTTAAAATCGTAACCGGTGTACCCGAGGCTATTCCCGTAATAGGATCTTCTTCAGTAGAATCATTACGCGGAAGTGTTAGTGTAGGTCAATCCACATTGACTCGATTCTATAGTTTACACACTTTTGTATTACCCCCTCCCACTGCTGTGTTTATGTCAATGCATTTTCCAATGATCCGTAAACAAGGTATTTCAGGTCCTCTACATGGGTAG---------
>Dryopteris
ATGGGTAAGGTATATGATTGGTTCGAGGAGCGCCTAGAAATTCAAGCAATTGCTGACGATATTACTAGTAAATATGTCCCTCCACATGTGAACATATTTCATTGCTTGGGGGGAATCACGCTGACTCGTTTTTCGGTTCAAGTAGCCACTGGTTTTGCTATGACCCTTCATCATCGTCCGACCGTTACAGAAGCTTTCTCCTCAGTTCAATATACAATGACTGAAGTTAATTTTGGTTGGCTCATCCGGTCTGTTCATCGGTGGTCAGCAAGTATGATGGTATTAATGACGATTTCGCATGTATTTCGTGTTTACCTCACGGGGGGATTCAAAAAACCTCGCGAATTGACTTGGGTTACTGGGGTGACTCCAGCTGTATCAACCGTCTCCTTCGGTGTAACCGGATATTCCTTACCCTGGGATCAAATTGGTTACTGGGCCGTCAAAATCGTAACCGGCGTACCCGAAGCTATTCCCCTGGTAGGACCTTCATTAGTAGAGTCATTACGAGGAAGTGCTAGTGTCGGCCAATCGACGTTAACTCGTTTTTACAGTTTACACACTTTTGTCTTGCCGCTTCTTACTGCTGTTTCTACGTCGATGCATTTCCCAATGATTCGTAAACAAGGCATTCCGGGTCCTTTGCGATTTAATCATAAGTAG
>Ginkgo
ATGGGTAAAGTATACGATTGGTTCGAAGAGCGTCTCGAGATTCAGGCGATTGCGGATGATATAACTAGTAAATATGTTCCTCCTCATGTCAATCTATTTTATTGTCTGGGGGGAGTCACACTGACCTGTTTTTTGGTACAAGTAGCTACTGGTTTTGCTATGACTTTTTACTATCGTCCGACCGTTACAGAAGCTTTCGCCTCTGTTCAATACATAATGATCGAAGTAAACTTTGGTTGGCTAATTCGATCAGTCCATCGATGGTCGGCAAGTATGATGGTTCTAATGATGATCCTGCACGTATTCCGTGTTTATCTCACAGGTGGGTTTAAAAAACCTCGTGAATTAACTTGGGTTACAGGTGTCATTCTGGCTGTACTGACCGTATCTTTCGGTGTAACTGGTTATTCCTTGCCCTGGGATCAAATTGGTTATTGGGCAGTAAAAATTGTGACCGGTGTGCCTGAGGCTATTCCTGTGATAGGATCTCCTTTGGTAGAGTTATTGCGCGGAAGTATTAGTGTGGGTCAATCCACCTTGACTCGTTTTTATAGTTTACACACTTTCGTATTACCCCTTCTTACTGCTGTATTTATGTTAATGCACTTCCTAATGATCCGTAAGCAAGGTATTCCAGGTCCTTTATAG---------------
>Huperzia
ATGGGTAAAGTATACGATTGGTTTGAAGAGCGTCTTGAGATTCAGGCGATTGCGGATGATATTACCAGTAAATATGTTCCTCCTCATGTCAATATATTTTACTGTTTAGGGGGAATCACATTAACTTGTTTCTTAGTACAAGTAGCCACTGGTTTTGCTATGACTTTCTACTATCGTCCAACCGTTACAGAAGCTTTTGCCTCTGTTCAATATATAATGACTGAAGTTAACTTTGGTTGGTTAATCCGATCAGTTCATCGATGGTCGGCAAGTATGATGGTTCTGATGATGATTCTGCATGTATTTCGCGTCTATCTCACAGGAGGATTTAAAAAACCTCGTGAATTAACTTGGGTTACGGGTGTAATTCCGGCTGTATTAACCGTATCCTTTGGTGTAACTGGCTATTCTTCACCCTGGGATCAAATTGGTTATTGGGCTGTTAAGATTGTGACTGGTGTACCCGAAGCTATTCCCGTAGTAGGATCTCCCTTAGTAGAGTTATCACGAGGAAGTGTCAGTGTAGGTCAATCTACATTGACTCGTTTCTATAGTTTACACACTTTTGTATCACCTCTTCTTACTGCTGTATTTATGTTGATGCACTTCCTAATGATTCGCAAACAAGGTATATCAGGTCCTTTGTAG---------------
>Botrypus
ATGGGTAAAGTGTATGATTGGTTCGAGGAGCGTCTCGAGATTCAGGCGATTGCCGATGATATTACCAGTAAATATGTCCCTCCCCATGTAAATATCTTTTATTGCTTAGGAGGAATCACATTAACTTGTTTTTCAGTTCAAGTAGCTACTGGTTTTGCTACGACTTTTTACTATCGCCCGACCGTTACGGAAGCTTTCTCTTCCGTTCAATATATAATGACTGAAGTCAATTTCGGTTGGCTAATCCGATCAGTTCATCGATGGTCAGCGAGTATGATGGTTCTGATGATGATTCTGCACGTATTTCGCGTTTATCTTACGGGGGGTTTCAAAAAACCTCGTGAATTAACTTGGGTTACGGGTGTAATTCTAGCTGTACCAACCGTATCTTTTGGTGTAACCGGTTACTCTTTGCCTCGGGATCAAATTGGTTATTGGGCGGTTAAAATCGTAACTGGTGTACCTGAAGCTATTCCCGTAATAGGATCTCCTTTGGTAGAATTATTACGCGGAAGTGTTAGTGTGGGTCAATCTACATTGACTCGTTCTTATAGTTTACACACTTTCGTATTACCCCTTCCTACTGCTGTATTTATGTTAATGTATTTTCTAATGATCCGTAAACAAGGTATTTCGGGTCCTCTATATGGGTAA---------
>Rhizoglossum
ATGGGTAAAGTGTATGATTGGTTCGAAGAACGTCTCGAGATTCAGGCGATTGCCGATGATATTACTAGTAAATATGTACCTCCCCATGTAAATATCTTTTATTGCTTAGGTGGAATTACATTAACTTGTTTCTTGGTCCAAGTAGCTACTGGTTTTGCCATGACTTTCTATTATCGTCCGACCGTTACGGAAGCTTTTTCTTCCGTCCAATACATAATGACCGAAGTCAATTTTGGTTGGCTAATCCGATCAGTTCATCGATGGTCGGCAAGTATGATGGTTCTGATGATGATTCTACATGTATTTCGTGTTTATCTTACGGGAGGGTTCAAGAAACCCCGTGAGTTGACTTGGGTTACAGGTGTAATCCTAGCTGTATTAACCGTATCCTTTGGTGTAACTGGTTACTCTTTGCCCTGGGATCAAATTGGTTATTGGGCAGTCAAAATTGTAACCGGTGTACCCGAAGCTATTCCCATAATAGGATCTCCTTTGGTAGAATTATTACGCGGAAGTGTTAGTGTAGGGCAATCCACATTAACTCGTTTTTATAGTCTACACACTTTTGTATTACCGCTTCTTACCGCTGTTTTTATGTTAATGCATTTCCCAATGATCCGTAAACAGGGTATTTCAGGTCCTTTATAG---------------
>Sahashia
ATGGGTAAAGTGTATGATTGGTTCGAGGAGCGTCTCGAGATTCAGGCGATTGCCGATGATATTACCAGTAAATATGTCCCTCCCCATGTAAATATTTTTTATTGCTTAGGAGGAATCACATTAACTTGTTTCCTAGTTCAAGTAGCTACTGGTTTTGCTACGACTTTCTATTACCGTCCGACCGTTACGGAAGCTTTCTCTTCCGTTCAATATATAATGACTGAAGTCAATTTCGGTTGGCTAATCCGATCAGTTCATCGATGGTCAGCGAGTATGATGGTTCCGATGATGATTCTGCACGTATTCCGTGTTTATCCCACGGGGGGTTTCAAAAAACCTCGCGAATTAACTTGGGTTACGGGTGTAATTCCAGCTGTACCAACCGTATCTTTCGGTGTAACCGGTTACTCTTTGCCTCGGGATCAGATTGGTTATTGGGCGGTTAAAATCGTAACTGGTGTACCTGAAGCTATTCCCGTAATAGGATCCCCTTTGGTAGAATTATTACGCGGAAGTGTTAGTGTAGGTCAATCTACATCAACCCGTTCTTATAGTTTACACACTTTCGTATTACCCCTTCCCACTGCTGTATTTATGTCAATGTATTTTCTAATGATCCGTAAACAAGGTATTTCGGGTCCTCTATAA---------------
