# Supplementary material for: Organellar phylogenomics of Ophioglossaceae fern genera
Source: Front Plant Sci. 2024 Jan 15;14:1294716. doi: 10.3389/fpls.2023.1294716 (PMC10823028; doi:10.3389/fpls.2023.1294716)
Supplement: Supplementary file 3 [file DataSheet_3.zip › Supplementary file S2/cpDNA_CDS/petD.fas.nt.cleanup.aln]

>Holubiella
ACGGGAGTG---ACGAAAAAACCTGATTTGAATGATCCTGTATTAAGAGCTAAATTAGCTAAGGGTATGGGGCATAATTATTACGGAGAGCCCGCTTGGCCCAATGATCCTTTGTATATATTCCCAGTAGTAATTCTGGGAACCATTGCTTGTGCTGTAGGATTAGCAGTTCTGGAACCATCAATGATTGGTGAACCGGCGAATCCATTTGCAACTCCCTCAGAAATATTACCTGAATGGTATTTTTATCCGGTATTTCAAATACTTCGCACGGTACCTAATAAATTATTGGGTGTACTTCTAATGGCTGCAGTACCGGCAGGATTATTAATAGTACCTTTCCTAGAAAATGTTAATAAATTTCAGAATCCCTTTCGTCGTCCAGTAGCTACAACTGCCTCTTCAGTCGGTACCGCAGTAGCTATTTGGTTGGGTATTGGAGCAGCTCTGCCTATCGATAGATCCTTAACTTCGGGACTTTTTTAA
>Botrychium
ACGGGAGTG---ACGAAAAAACCTGATTTGAATGATCCTGTATTAAGAGCTAAATCAGCTAAGGGTATGGGGCATAATTATTACGGAGAGCCCGCTTGGCCCAATGATCCTTTGTATATATTCCCGGTAGTAATCCTGGGAACCATTGCTTGTGCTGTAGGATTAGCAGTTCCGGAACCATCAATGATTGGTGAACCGGCGAATCCATTTGCAACTCCCTTAGAAATATTACCTGAATGGTATTTTTATCCGGTATTTCAAATACTTCGCACAGTACCTAATAAATTATTGGGTGTACTTCTAATGGCTGCAGTACCGGCAGGATTATTAATAGTACCTTTCTCAGAAAATGTTAATAAATTTCAGAATCCCTTTCGTCGTCCAGTAGCTACAACTGCCTCTTCAATCGGTACCGCAGTAGCTATTTGGTTGGGTATTGGAGCAGCTCTGCCTATTGATAGATCCCTAACTTTGGGACTTTTTTAA
>Japanobotrychium
ACGGGAGTG---ACGAAAAAACCTGATTTGAATGATCCTGTATTAAGAGCTAAATTGGCTAAGGGTATGGGGCATAATTATTATGGAGAGCCCGCTTGGCCCAATGATCCTTTGTATATATTCCCAGTAGTAATCCTGGGAACCATTGCTTGTACTGTAGGATTAGCAGTTCTGGAACCATCAATGATTGGTGAACCGGCGAATCCATTTGCAACTCCTTCAGAAATATTACCTGAATGGTATTTTTATCCGGTATTTCAAATACTTCGCACGGTACCTAATAAATTATTAGGTGTGCTTCTAATGGCTGCAGTACCGGCAGGATTATTAATAGTACCTTTCTCGGAAAATGTTAATAAATTTCAGAATCCCTTTCGTCGTCCAGTAGCTACAACTGCCTTTTCAGTCGGTACCGCAGTAGCTATTTGGTTGGGTATTGGAGCAGCTCTGCCTATCGATAGATCCCTAACTTCGGGACTTTTTTAA
>Sceptridium
ACGGGAGTG---ACGAAAAAACCTGATTTGAATGATCCTGTATTAAGAGCTAAATCAGCTAAGGGTATGGGGCATAATTATTACGGAGAGCCCGCCTGGCCCAATGATCCTTTGTATATATTCCCAGTAGTAATCCTGGGAACCATTGCTTGTACTGTAGGATTAGCAGTTCTGGAACCATCAATGATTGGTGAACCGGCGAATCCATTTGCAACTCCCTCAGAAATATTACCTGAATGGTATTTTTATCCGGTATTTCAAATACTTCGCACGGTACCTAATAAATTATTGGGTGTACTTCTAATGGCTGCAGTACCGGCGGGATTATTAATAGTACCTTTCCCAGAAAATGTTAATAAATTTCAGAATCCCTTTCGTCGTCCAGTAGCTACAACTGCCTTTTCAATTGGTACCGCAGTAGCTATTTGGTTGGGTATTGGAGCAGCTCTGCCTACCGATAGATCCTTAACTTCAGGACTTTTTTAA
>Haukia
ATGGGAGTA---ACGAAAAAACCTGATTTGAATGATCCTGTTTTAAGAGCTAAACTAGCCAAGGGTATGGGGCATAATTATTATGGGGAGCCCGCTTGGCCCAATGATCTTTTATATATATTCCCAGTTGTAATCTTGGGAACCATTGCTTGTACTGTAGGATTAGCGGTTTTGGAACCATCAATGATTGGTGAACCGGCAAATCCATTTGCAACTCCCTTAGAAATATTACCTGAATGGTATTTTTATCCGGTATTTCAAATACTTCGCACGGTACCCAATAAATTATTAGGTGTACTTTTAATGGCTTCGGTACCGGCAGGATTATTAATAGTACCTTTTCTAGAAAATGTTAATAAATTTCAAAACCCCTTTCGTCGTCCAGTAGCCACAACTGTTTTTTTGATTGGTACCGTAGTAGCTATTTGGTTGGGTGTTGGAGCAACCCTTCCTATCGATAGATCGCTAACTCCAGGACTTTTTTAA
>Whittieria
ATGGGAGTA---ACGAAAAAACCCGATTTGAATGATCCTGTTTTAAGAGCTAAACTAGCCAAGGGTATGGGACATAATTATTATGGGGAGCCCGCTTGGCCCAATGATCTTTTATATATATTCCCAGTTGTAATCTTGGGAACCATTGCTTGTATTGTAGGGTTGGCGGTTTTGGAACCATCAATGGTTGGTGAACCAGCGAATCCATTTGCAACTCCCTTAGAAATTTTACCTGAATGGTATTTTTATCCGGTATTTCAAATACTCCGCACGGTACCTAATAAATTATTGGGTGTACTTTTAATGGCTTCAGTACCGGCAGGATTATTAATAGTACCTTTCTTAGAAAATGTTAATAAATTTCAGAATCCCTTTCGTCGTCCAGTAGCCACAACTGTTTCTTTGATTGGTACCATAGTAGCCGTTTGGTTGGGTGTTGGAGCAACCCTTCCTATCGATAGATCGCTAACTCCAGGACTTTTTTAA
>Goswamia
ATGGGAGTA---ACGAAAAAACCTGATTTGAATGATCCTGTTTTGAGAGCTAAACCAGCCAGGGGTATGGGGCATAATTATTATGGGGAGCCCGCTCGGCCCAATGATCTCTTATACATATTTCCAGTTGTAATCTTGGGAACCATTGCTTGTATTGTAGGATTAGCTGTTTTGGAACCATCAATGGTTGGTGAACCGGCAAATCCATTTGCAACTCCCTTAGAAATATTACCTGAATGGTATTTTTATCCGGTATTTCAAATACTCCGCACGGTACCTAATAAATTATTAGGTGTACTTTTAATGGCTTCAGTACCGGCAGGATTATTAATAGTACCTTTCTTGGAAAATGTTAATAAGTTTCAGAACCCCTTCCGTCGTCCAGTAGCCACAACTGTTTCTTTGATTGGTACCATAGTAGCTATTTGGTTGGGTGTTGGAGCAACACTTCCTATCGATAGATCGCTAACTCCAGGACTTTTTTAA
>Ophioglossum_austroasiaticum
ATGGGAGTG---ACGAAAAAACCTGATTTGAATGATCCTGTTTTGAGAGCTAAACTAGCCAGGGGTATGGGACATAATTATTATGGGGAGCCTGCTTGGCCCAATGATCTTTTATACATATTCCCAGTCGTAATCTTGGGAACCATTGCTTGTACCGTAGGATTAGCGGTTTTGGAACCATCAATGATTGGTGAACCGGCAAATCCATTTGCAACTCCCTTAGAAATATTACCCGAATGGTATTTTTATCCGGTGTTTCAAATACTCCGCACGGTACCTAATAAATTATTAGGTGTACTTTTAATGGCTTCGGTACCGGCAGGATTATTGATAGTACCATTTTTGGAAAATGTTAATAAATTTCAGAACCCCTTTCGTCGTCCAGTAGCCACAACTGTTTCTTTGATTGGTACCGTAGTAGCCATTTGGTTGGGTGTTGGAGCAACCCTTCCCATCGATAGATCACTAACTCCAGGGCTTTTTCAA
>Ophioglossum_californicum
ATGGGAGTG---ACGAAAAAACCTGATTTGAATGATCCTGTTTTGAGAGCTAAACTAGCCAGGGGTATGGGACATAATTATTATGGGGAGCCTGCTTGGCCCAATGATCTTTTATACATATTCCCAGTCGTAATCTTGGGAACCATTGCTTGTACCGTAGGATTAGCGGTTTTGGAACCATCAATGATTGGTGAACCGGCAAATCCATTTGCAACTCCCTTAGAAATATTACCCGAATGGTATTTTTATCCGGTGTTTCAAATACTCCGCACGGTACCTAATAAATTATTAGGTGTACTTTTAATGGCTTCGGTACCGGCAGGATTATTGATAGTACCATTTTTGGAAAATGTTAATAAATTTCAGAACCCCTTTCGTCGTCCAGTAGCCACAACTGTTTCTTTGATTGGTACCGTAGTAGCCATTTGGTTGGGTGTTGGAGCAACCCTTCCCATCGATAGATCACTAACTCCAGGGCTTTTTCAA
>Cheiroglossa
ATGGGAGTA---ACGAAAAAACCTGATTTGAATGATCCTGTTTTAAGAGCTAAACTAGCCAAGGGTATGGGACATAATTATTATGGAGAGCCCGCTTGGCCCAATGATCTTTTATATATATTCCCAGTTGTAATATTGGGAACCATTGCTTGTACTGTAGGATTAGCGGTTTTAGAACCATCAATGGTTGGTGAACCGGCAAATCCATTTGCAACTCCGTTAGAAATATTGCCTGAATGGTATTTTTATCCGGTATTTCAAATACTACGCACGGTACCTAATAAATTACTAGGTGTACTATTAATGGCTTCAGTACCGGCAGGTTTATTAATAGTACCTTTTTTGGAGAATGTTAATAAATTTCAGAACCCTTTCCGTCGTCCAGTAGCCACAACTGTTTCTTTGCTTGGTACCGTAGTAGCCATTTGGTTAGGTGTTGGAGCAACCCTTCCTATCGATAGATCGTTAACTCTAGGACTTTTTTAA
>Ophioderma
ATGGGAGTG---ACAAAAAAACCTGATTTGAATGATCCTGTTTTAAGAGCTAAATTAGCCAAGGGTATGGGGCATAATTATTATGGGGAACCCGCTTGGCCCAATGATCTTTTATATATATTCCCAGTTGTCATTTTGGGAACAATTGCTTGTACTGTCGGATTAGCGGTTTTGGAACCATCAATGGTTGGTGAACCAGCAAATCCATTTGCAACTCCCTTAGAAATATTACCTGAATGGTATTTTTATCCGGTATTTCAAATACTCCGCACAGTACCCAATAAATTACTCGGTGTACTCTTAATGGCTTCAGTACCAGTAGGATTATTAATAGTACCTTTTATTGAGAATGTTAATAAATTTCAGAACCCTTTTCGTCGTCCAGTAGCCACAACTGTTTCTTTGATTGGTACCATAGTAGCTATTTGGTTAGGTGTTGGAGCAACCTTTCCTATTGATAGATCGCTAACTCCAGGGCTTTTTTAA
>Psilotum
ATGGGAGTG---ACAAAAAAGCCCGATTTAAACGATCCTGTATCAAGAGCCAAATTAGCAAAAGGTATGGGGCATAATTATTATGGAGAGCCCGCCTGGCCCAATGATCTTCTATATATCTTTCCAATAGTAATATTGGGAACTATTGCATGTATTGCAGGATTAGCAGTTCTAGAACCTTCAATGATAGGTGAACCAGCAAATCCTTTTGCAACTCCTCTAGAAATCTTACCCGAATGGTATTTTTATCCCGTATTTCAAATACTTCGTACAGTACCCAATAAATTGTTAGGTGTCCTTCTAATGGCATCAGTACCAGCAGGTTTATTAACGGTACCCTTTTTAGAAAATGTTAATAAATTTCAAAATCCTTTTCGTCGTCCAGTAGCTACAACTGTATTTTTAATTGGTACTGTAGTAGCTATTTGGTTAGGTATTGGAGCGGCTTTACCCATCGATAGATCTTTAACTTTGGGACTTTTTTAA
>Mankyua
ATGGGAGTG---ACGAAAAAGCCTGATTTGAATGATCCTTTATTAAGAGCTAAATTAGCCAAAGGTATGGGGCATAATTATTATGGAGAGCCCGCTTGGCCTAATGATCTTTTATATATATTTCCAGTTGTAATACTAGGAACTATTGCCTGTACTGCGGGATTGGCAGTTTTAGAACCTTCAATGGTTGGCGAACCGGCAAACCCATTTGCAACTCCCCTAGAAATACTACCCGAATGGTATTTTTATCCAGTATTTCAAATACTCCGCACGGTACCTAATAAACTATTGGGTGTCCTTTTAATGGCTTCTGTGCCAGCAGGTTTATTAATAGTACCTTTTTTAGAAAATGTTAATAAATTTCAGAACCCTTTTCGTCGTCCAGTAGCTACAACTGTATTTTTAATAGGTACTGCGGTGGCTGTTTGGTTAGGTATTGGAGCAGCCCTACCTATAGATAGATCTCTAACTTTAGGACTTTTTTAA
>Helminthostachys
ATGGGAGTG---ACGAAAAAACCTGATTTGAATGATCCTGTATTGAGAGCTAAATCAGCCAAAGGTATGGGGCATAATTATTACGGAGAGCCCGCTTGGCCTAATGATCTTTTATATGTATTTCCAGTAGTGATCCTGGGAACTATTGCTTGTACCGTCGGATTGGCAGTTTTGGAACCATCGATGGTTGGTGAACCTGCAAATCCATTCGCGACTCCCTTGGAAATATTGCCCGAATGGTATTTCTATCCGGTATTTCAAATCCTCCGCACGGTACCTAATAAATTATTAGGTGTACTTTTAATGGCTTCAGTACCGGCAGGATTGTTAATAGTACCTTTTCTGGAAAATGTTAATAAATTCCAGAATCCCTTTCGTCGTCCAGTAGCTACAACTATATTCTTAACCGGTACTGCAGTGGCTATTTGGTTGGGTATTGGGGCAACTCTACCCATCGATAGATCTCTAACTTTAGGACTTTCTTAA
>Dryopteris
ACGGGAGTG---ACAAAAAAACCTGACCTGAACGATCCCGTTTTGAGAGCAAAATTAGCTAAAGGTATGGGACATAACTACTACGGGGAACCCGCCTGGCCCAACGATCTTTTATATATATCTCCTGTAGTAATATTAGGAACCATCGCATGTACCGTGGGTTTGGCCGTTTCAGAACCATCAATGATTGGTGAACCAGCAAATCCGTTTGCAACTCCTTTGGAGATATTACCTGAGTGGTATTTCTTTCCCGTATTTCAAATACTTCGGACAGTGCCCAATAAACTATTAGGTGTTCTTCCAATGGCATCAGTACCTGCAGGTTTGCTAACCGTTCCTTTTCCCGAAAATGTCAATAAATTTCAGAATCCGTTTCGGCGCCCAGTAGCCACAACAGTCCTCGCAATTGGCACCGCGGTCGCTATTTGGTCAGGTATTGGAGCAACTTTACCCATAGATGGATCTTCAACTTCGGGGCTTTTCTAG
>Ginkgo
ATGGGAGTG---ACGAAGAAACCTGACTTAAATGATCCTGTATTAAGAGCTAAATTAGCTAAGGGTATGGGACATAATTCTTATGGAGAACCTGCTTGGCCTAACGATCTTTTATATATTTTTCCAGTAGTAATTTCAGGTACTATTGCATGTACCATAGGTTTAGCGGTTCTAGAACCATCAATGATTGGTGAACCAGCAGATCCATTTGCAACTCCTTCGGAAATATCGCCCGAATGGTATTTTTTCCCCGTATTCCAAATACTTCGTACAGTACCTAATAAATTATTGGGTGTCCTTCTAATGGCCTCAGTACCCGCGGGATTATTGACGGTACCTTTTTCGGAGAATGTTAATCAATTTCAAAATCCATTTCGTCGTCCAGTAGCCACAATAGTATTCTTAATCGGTACTGCAGTAGCCCTTTGGTTAGGTATTGGAGCAGCGTTACCTATCGATGAATCTTTAACTTTAGGTCTTTTCCAA
>Huperzia
ATGGGAGTGATAGCAAAAAAACCTGACTTAAGTGATCCTGTATCAAGAGCCAAATTAGCTAAGGGTATGGGACATAATTATTATGGAGAACCTGCTTGGCCTAACGATCTTTTGTATATTCCTCCAGTAGTAATTCTAGGTACTATTGCATGTACCGTAGGTTTAGCAGTTTTAGAACCATCGATGATTGGTGAACCTGCAAATCCATTTGCCACTCCTTTAGAAATATTGCCTGAATGGTATTTTTCCCCAGTATTTCAGATACTTCGTACAGTACCTAATAAATTATTAGGTGTTCTTCTAATGGCTGCAGTACCCGCAGGATTATTGGTAGTACCTTTCCCGGAAAATGTTAATAAATTTCAAAATCCGTTTCGTCGTCCAGTAGCTACAACAGTTTTTTCAGCAGGTACTGCAGTGGCTCCTTGGTTGGGTATCGGGGCAGCTCTACCTATTGATAAATCGTTAACCTTGGGTCTTTTTTAA
>Botrypus
ACGGGAGTG---ACGAAAAAACCTGATTTGAATGATCCTGTATTAAGAGCTAAATTAGCTAAAGGTACGGGGCACAATTATTACGGAGAGCCCGCTTGGCCTAATGATCCTTTGTATATATTCCCAGTAGTAATCCTGGGAACCATTGCTTGTACTGTAGGATTAGCAGTTCTGGAACCATCAATGGTTGGTGAACCGGCAAATCCATTTGCAACTCCCTCAGAAATATTACCTGAATGGTATTTTTACCCGGTGTTTCAAATACTCCGCACGGTACCTAATAAATTATTGGGTGTACTTCTAATGGCTGCAGTACCGGCAGGATTATTAATAGTACCTTTTCTGGAAAATGTTAATAAATTTCAGAATCCCTTTCGTCGTCCAGTAGCTACAACTGTCTCTTCAATCGGTACCGCAGTAGCTATTTGGTTGGGTATTGGAGCAGCTCTGCCTATCGATAGATCTCTAACTCCGGGACTTTCTTAA
>Rhizoglossum
ATGGGAGTA---ACGAAAAAACCCGATTTGAATGATCCTGTTTTAAGAGATAAACTAGCCAAGGGTATGGGACATAATTATTATGGGGAGCCCGCTTGGCCCAATGATCTTTTATATATATTTCCAGTTGTAATCTTGGGAACCATTGCTTGTATTGTAGGGTTGGCGGTTTTGGAACCATCAATGGTTGGTGAACCAGCGAATCCATTTGCAACTCCCTTAGAAATATTACCTGAATGGTATTTTTATCCGGTATTTCAAATGCTCCGCACGGTACCTAATAAATTATTGGGTGTACTTTTAATGGCTTCAGTACCGGCAGGATTATTAATAGTACCTTTCTTAGAAAATGTTAATAAATTTCAGAACCCCTTTCGTCGTCCAGTAGCCACAACTGTTTTTTTGATTGGTACCATAGTAGCCGTTTGGTTGGGTGTTGGAGCAACCCTTCCTATCGATAGATCGCTAACTCCAGGACTTTTTTAA
>Sahashia
ACGGGAGTA---ACGAAAAAGCCTGATTTGAATGATCCTATATTAAGAGCTAAATTAGCTAAAGGTATGGGGCATAATTATCACGGAGAGCCCGCTTGGCCTAATGATCCTTTGTATATATTTCCAGTAGTAATCCCGGGAACTATTGCTTGTACTGTAGGATCAGCAGTTCTGGAACCATCAATGGTTGGTGAGCCGGCGAATCCGTTTGCAACTCCCCCAGAAACATTACCCGAATGGTATTTTCATCCGGTATTTCAAATACTCCGCACGGTACCTAATAAATTATTAGGTGTACTTCTAATGGCTTCAGTACCGGCAGGATTATTAATAGTACCTTTTCCAGAAAATGTTAATAAATTTCAGAATCCCTTTCGTCGTCCAGTAGCTACAACTGTCTCTTTAATCGGTACTGCAGTAGCTATTTGGTCGGGTATTGGGGCAGCTCCGCCTATCGATAGATCTCTAACTTCGGGACTTTCTTAA
