# Supplementary material for: Organellar phylogenomics of Ophioglossaceae fern genera
Source: Front Plant Sci. 2024 Jan 15;14:1294716. doi: 10.3389/fpls.2023.1294716 (PMC10823028; doi:10.3389/fpls.2023.1294716)
Supplement: Supplementary file 3 [file DataSheet_3.zip › Supplementary file S2/cpDNA_CDS/petG.fas.nt.cleanup.aln]

>Holubiella
ATGGTTGAAGCTTTGCTTTCTGGAATCGTTTTGGGTCTGATCCCAATAACCTTAGCTGGATTATTTGTAACTGCATATTTGCAGTATCGACGTGGTGATCAATTGGATCTTTGA---
>Botrychium
ATGGTTGAAGCTTTGCTTTCTGGAATCGTTCTGGGTCTGATCCCAATAACCCTAGCTGGATTATTTGTAACTGCATATTCGCAGTATCGACGTGGTGATCAATTGGATCTTTGA---
>Japanobotrychium
ATGGTTGAAGCTTTGCTTTCTGGAATCGTTTTGGGTCTGATCCCAATAACCTTAGCTGGATTATTTGTCACTGCATATTCGCAGTATCGACGTGGTGATCAATTGGATCTTTGA---
>Sceptridium
ATGGTTGAAGCTTTGCTTTCTGGAATCGTTTTGGGTCTGATCCCAATAACCTTAGCTGGATTATTTGTAACTGCATATTCGCAGTATCGACGTGGTGATCAATTGGATCTTTGA---
>Haukia
ATGGTTGAAGCTTTGCTTTCCGGAATTGTTTTGGGTTTGATTCCAATCACTCTAGCTGGATCATTTGTAACTGCGTATTCACAATATCGACGCGGTGATCAATTGGATCTTTAA---
>Whittieria
ATGGTTGAAGCTTTGCTTTCCGGAATCGTTTTGGGTTTGATTCCAATCACTTTAGCTGGATTATTTGTAACTGCGTATTCACAATATCGACGCGGTGATCAATTAGATCTTTAA---
>Goswamia
ATGGTTGAAGCTTTGCTTTCCGGAATTGTTTTGGGTTCGATTCCAATCACTCTAGCTGGATTATTCGTAACTGCGTATTCACAATATCGACGCGGTGATCAATTGGATCTTTAA---
>Ophioglossum_austroasiaticum
ATGGTTGAAGCTTTACTTTCCGGAATTGTTTTGGGTTTGATTCCAATCACTCTAGCTGGATCATTTGTAACTGCGTATTTACAATATCGACGCGGTGATCAATTGGATCTTTAA---
>Ophioglossum_californicum
ATGGTTGAAGCTTTACTTTCCGGAATTGTTTTGGGTTTGATTCCAATCACTCTAGCTGGATCATTTGTAACTGCGTATTTACAATATCGACGCGGTGATCAATTGGATCTTTAA---
>Cheiroglossa
ATGGTTGAAGCTTTGCTTTCCGGAATTGTTTTGGGTTTGATTCCAATCACTTTAGCTGGATTATTTGTAACGGCGTATTCACAATATCGACGCGGTGATCAATTGGATCTTTAA---
>Ophioderma
ATGGTTGAAGCTTTGCTTTCTGGAATTGTTTTGGGCTTAATTCCCATCACTCTAGCTGGATTATTTATAACAGCATATTTACAATATCGACGCGGTGATCAATTGGATCTTTAA---
>Psilotum
ATGGTTGAAGCTTTGCTTTCCGGAATTGTACTAGGTTTGATCTCAATAACTTCAGCTGGGTTATTTGTCACCGCATATTTACAATATCGACGTGGTGATCAATTGGATCTTTGA---
>Mankyua
ATGGTTGAAGCCTTACTTTCCGGGATCGTTTTGGGTTTGATCCCAATAACTTTAGCTGGGTTATTTGTAACTGCATATTTGCAGTATCGACGTGGTGATCGATTGGATCTTTGA---
>Helminthostachys
ATGGTTGAAGCTTTGCTTTCCGGAATCGTTTTGGGTCTAATCCCAATAACTCCAGCTGGCTTATTCGTAACTGCATACCTGCAGTACCGACGTGGTGATCGATTAGATCTTTGA---
>Dryopteris
ATGGTTGAAGCATCACTATCGGGAATTGTGTCGGGTTCGATTCCAATAACCCTAGCTGGATTATTTGTAACTGCATACCCGCAATATCGACGCGGCGATCAATTAGATATTCGATAA
>Ginkgo
ATGATTGAAGCTTTGCCATCCGGAATTGTGTTAGGTCTAATTCCTATCACTTTGGCCGGATTATTCGTAACTGCGTATTTACAATACCGACGTGGTGATCAATTGGATATTTGA---
>Huperzia
ATGGTTGAAGCTCTCTTATCCGGAATTGTATTAGGTTCGATTCCAATAACTCTAGCTGGATCATTTGTAACCGCATATCCACAATACCGGCGTGGTGATCAATTAGATCTTCGATAA
>Botrypus
ATGGTTGAAGCTTTGCTTTCTGGAATCGTTTTGGGTTTGATCCCAATAACCCTAGCTGGATTATTTGTAACTGCATATTCGCAGTATCGACGCGGTGATCAATTGGATCTTTGA---
>Rhizoglossum
ATGGTTGAAGCTTTGCTTTCCGGAATCGTTTTGGGTTTGATTCCAATCACTCTAGCTGGATTATTTGTAACTGCGTATTCACAATATCGACGCGGTGATCAATTAGATCTTTAA---
>Sahashia
ATGGTTGAAGCTTTGCTTTCCGGAATCGTTTTGGGTTTGATCCCAATAACCTTAGCTGGATTATCTGTAACTGCATATTCGCAGTATCGACGCGGTGATCAATTGGATCTTTGA---
