# Supplementary material for: Organellar phylogenomics of Ophioglossaceae fern genera
Source: Front Plant Sci. 2024 Jan 15;14:1294716. doi: 10.3389/fpls.2023.1294716 (PMC10823028; doi:10.3389/fpls.2023.1294716)
Supplement: Supplementary file 3 [file DataSheet_3.zip › Supplementary file S2/cpDNA_CDS/petL.fas.nt.cleanup.aln]

>Holubiella
ATGCTTACTCTATTTAGTCATTTCGGATTTTTACTGGCCGCATCAACTCTTACCTTAGTATTATTTATCGGTTTGAATAAGATACAGCTGATTCGA------
>Botrychium
ATGCTTACTCTACTTAGTCATTCCGGATTTTTACTGGCCGCATCAACTTCCACCCCAGTATTATTCATCGGTTTGAATAAGATACGGCTGATTCGA------
>Japanobotrychium
ATGCTTACTCTATTTAGTTATTCCGGATTTTTACTGGCCGCATCAATTCCTACCTTAGTATTATTTATCGGTTTGAATAAGATACAGCTGATTCGA------
>Sceptridium
ATGCTTACTCTATTTAGTCATTCCGGATTTTTACTGGCCGCATCAACTCTTACCTTAGTATTATTTATCGGTTTGAATAAGATACAGCTGATTCGA------
>Haukia
ATGCTTACTCTATTCTGTTACTTCGGATTCTTATTGGCTGCACCAACCTTTACTTCAATATTATTGATCGGTTTGAGTAAGATACGGCTCATTTGA------
>Whittieria
ATGCTTACCTTATTCAGTTATTTCGGATTTTTATTGGCTGCACTAAGCTTTACTTCAATATTATTCATTGGTTTGAGTAAGATACAGCTCATTTGA------
>Goswamia
ATGCTTACCTTATTAAGTTATTTCGGGTTTTTATTGGCTGCATCAATCTTTACGTCAATATTATTTATCGGTTTGAGTAAGATACGGCTCATTTGA------
>Ophioglossum_austroasiaticum
ATGCTTATCCTATTCAGTTATTTTGGATTCCTATTGGCTGCACCAACCTTTACTTCAATATTATTCATCGGTTTAAGTAAGATACAGCTCATTTAA------
>Ophioglossum_californicum
ATGCTTATCCTATTCAGTTATTTTGGATTCCTATTGGCTGCACCAATCTTTACTTCAATATTATTCATCGGTTTAAGTAAGATACAGCTCATTTAA------
>Cheiroglossa
ATGCTTACCCTACTCAGTTATTTTGGATTTTTATTGGCAGCACCAATCTTTACTTCAATATTATCTATCGGTTTGAGCAAGATACAGCTCATTTGA------
>Ophioderma
ATGTTTATACTGTTTAGTTATTTAGTATTTTTATTGGCTGTAACAATATTTACTTCACTTTTATTTATTGGTTTGAACAAAATACGGCTCATTTGA------
>Psilotum
ATGCTTACTCTATTAAGTTATTTTGGATTATTATTAGCTGCATTAATTTCCACTTTAGTCTTATTCATCGGCTTAAACAAAGTCAAACTTATTTGA------
>Mankyua
ATGCTTACTTTATTTAGTTATTCTGGATTTCTATTGGTTGTATTGATCTTTACTTTAGTATTATTCATCGGTTTAAATAAGATACGTCTAATTTGA------
>Helminthostachys
ATGCTTACTCTATTAAGTTATTTCGGATTTTTATCGGTTGCACTAGTCTTTACTTCAGCATTATTCATCGGTTTAAACAAGATACAGCTGATTTGA------
>Dryopteris
ATGCTCACTCTATTAAGCTACTTCGCCTTCTTGACGTCTGTATTAACTTCGACTTTAGCTTCATTTGCTGGATTGAACAAGATTCAAATTCTGTGA------
>Ginkgo
ACGCCTACTATAACTAGTTATTTCGGTTTTCTATTGGCTTCTTTCATTTCAACCTTAGCCTTATTTATTGGTTTGAGCAGGATACGACTTATTCAAAAATGA
>Huperzia
ATGCCTATCATACTAAGCTACTCTGGATTTTTATTGGCTGCTCCAATTCCAGCTTCAGCTCCATTTACTGGATTGAATAAGATAAGACTCATTTGA------
>Botrypus
ATGCTTACTCTACTTAGTCATTCCGGATTTTTATTGGCCGCATCAATTTCTACCTTAGTATTATTTATCGGTTTGAATAAGATACAGCTGATTCGA------
>Rhizoglossum
ATGCTTACCCTATTTAGTTATTTCGGATTTTTATTGGCTGCACTAACCTTTACTTCAATATTATTCATTGGTTTGAGTAAGATACAGCTCATTCGA------
>Sahashia
ATGCTTACTTTATTTAGTTATTCCGGATTTTTATTGGCCGCATCAACCTCTACCTTAGTATTATTTATCGGTTTGAATAAGATACAGCTGATTCGA------
