# Supplementary material for: Organellar phylogenomics of Ophioglossaceae fern genera
Source: Front Plant Sci. 2024 Jan 15;14:1294716. doi: 10.3389/fpls.2023.1294716 (PMC10823028; doi:10.3389/fpls.2023.1294716)
Supplement: Supplementary file 3 [file DataSheet_3.zip › Supplementary file S2/cpDNA_CDS/petN.fas.nt.cleanup.aln]

>Holubiella
ATGGATACAGTGGATATCGCTTGGGCTGCCCTGATGGTGGTTTTTACATTTTCCCTTTCACTTGTAGTGTGGGGAAGAAGCGGATTGTGA
>Botrychium
ACGGATACAGTGGATATCGCTTGGGCTGCCCCGATGGTGGTTTTTACATTTTCCCTCTCACTCGTAGTGTGGGGAAGGAGCGGATTGTAA
>Japanobotrychium
ACGGATACAGTGGATATCGCTTGGGCTGCCCTGATGGTGGTTTTTACATTTTCCCTTCCACTTGTAGTGTGGGGAAGAAGCGGATTGTAA
>Sceptridium
ACGGATACAGTGGATATCGCTTGGGCTGCCCTGATGGTGGTTTTTACATTTTCCCTTTCACTTGTAGTGTGGGGAAGAAGCGGATTGTAA
>Haukia
ATGGATATAACAAGTATCGCTTGGGCTGCTCCGATGGTAATCTTTTCATTTTCCATCTCACTAGTAGTTTGGGGAAGGAGCGGATTGTGA
>Whittieria
ATGGATACAACAAGTATCGCTTGGGCCGCTCTGATGGTAATCTTTACATTTTCAATCTCACTCGTAGTTTGGGGAAGGAGCGGATTGTGA
>Goswamia
ATGGATATAACGAGTATTGCTTGGGCCGCTCTAATGGTGATCTTTACATTCTCCATCTCACTCGTAGTTTGGGGAAGGAGCGGATTGTGA
>Ophioglossum_austroasiaticum
ATGGATATAACAAGTATCGCTTGGGCTGCTCTGATGGTAGTCTTTACATTTTCCATCTCACTAGTAGTTTGGGGAAGGAGCGGATTGTGA
>Ophioglossum_californicum
ATGGATATAACAAGTATCGCTTGGGCTGCTCTGATGGTAGTCTTTACATTTTCCATCTCACTAGTAGTTTGGGGAAGGAGCGGATTGTGA
>Cheiroglossa
ATGGATGTAACAAATATCGCTTGGGCCGCTCTGATGGTAATTTTTACATTTTCCATCTCACTTGTAGTTTGGGGAAGGAGCGGATTGTGA
>Ophioderma
ATGGATATAACAAACATCACTTGGGCTGCTCTGATGGTAATTTTTACATTTTCTATATCACTTGTAGTTTGGGGAAGGAGCGGATTGTAA
>Psilotum
ATGGATACAGTAAGTATTGCTTGGGCGGCTTTAATGGTAATTTTTACATTTTCAATTTCACTAGTAGTCTGGGGAAGAAACGGACTCTAA
>Mankyua
ATGGATATAACAAACATCGCTTGGGCTGCTCTGATGGTGGTTTTTACATTTTCTATTTCACTCGTAGTGTGGGGAAGAAGCGGATTGTGA
>Helminthostachys
ACGGATATAGTGAATATCGCTTGGGCTGCTCCAATGGTGGTTTCTACATTTTCTCTTTCACTCGTAGTGTGGGGAAGAAGCGGATTGTGA
>Dryopteris
ACGGACTTAGTTACTATAGCTTGGGCTGCCCTGACGGTGATTTCTACATTTTCCCTCTCACCTGTAGTTCGGGGAAGAAGCGGGTTGTAA
>Ginkgo
ATGGATATAATCAGTATCGCCTGGGCTGCTCTAATGGTAGTTTTTACATTTTCTCTTTCACTCGTAGTATGGGGAAGAAGTGGACTATAG
>Huperzia
GTGGACATAGTCAATATTGCTTGGGCTGCTTTGATGGTAGTTTCTACATTTTCTCTTACACTTGTAGTCTGGGGGAGGAGTGGACTGTAG
>Botrypus
ATGGATACAGTGAATATCGCTTGGGCTGCCCTGATGGTGGTTTTTACATTTTCCCTTTCACTTGTCGTGTGGGGAAGAAGCGGATTGTAA
>Rhizoglossum
ATGGATACAACAAGTATCGCTTGGGCCGCTCTGATGGTAATCTTTACATTTTCCATCTCACTCGTAGTTTGGGGAAGGAGCGGATTGTGA
>Sahashia
ATGGATACAGTGAATACCGCTTGGGCTGCTCTGATGGTGGTTTTTACATTTTCTCTCTCACTCGTAGTGTGGGGAAGAAGCGGATTGTGA
