# Supplementary material for: Organellar phylogenomics of Ophioglossaceae fern genera
Source: Front Plant Sci. 2024 Jan 15;14:1294716. doi: 10.3389/fpls.2023.1294716 (PMC10823028; doi:10.3389/fpls.2023.1294716)
Supplement: Supplementary file 3 [file DataSheet_3.zip › Supplementary file S2/cpDNA_CDS/psaA.fas.nt.cleanup.aln]

>Holubiella
ATGACTATTCGTTCACCGGAACCAGAAGTTAAGATTGTGGTAGAAAGGGATCCTGTAAAAACTTCCTTTGAGAAATGGGCTCAACCTGGACATTTTTCAAGAACTTTAGCAAAAGGTCCTAATACTACCACTTGGATTTGGAATCTACATGCTGATGCTCATGATTTCGATAGCCACACCAATGATTTGGAAGAGATCTCTCGCAAAGTATTCAGTGCTCACTTTGGTCAACTAAGTATTATTCTTATTTGGTTGAGTGGTATGTACTTTCACGGAGCTCGTTTCTCTAATTACGAAGCGTGGCTGAGTGATCCCACTCATATCAAACCTAGTGCTCAAGTAGTTTGGCCAATAGTGGGTCAAGAAATTCTAAACGGGGATGTAGGTGGGGGTTTCCAAGGTATACAAATAACTTCGGGTTTTTTTCAGCTTTGGCGAGCATCTGGAATAACTAATGAATTGCAGCTCTATCGTACCGCAATTGGTGCATTAATCTTTGCGGCACTAATGCTTTTTGCTGGTTGGTTTCATTACCACAAAGCCGCTCCTAAATTGGCTTGGTTCCAAGATGTGGAGTCTATGTTGAATCACCATTTGGCGGGTCTACTAGGCCTGGGGAGCCTAGGCTGGGCGGGACATCAAGTGCACGTTTCTTTGCCTATTAACCAACTCTTAGATGCTGGGGTCGATCCCAGGGAAATTCCTCTCCCTCATGAATTCATTTTGAATCGTGATCTACTGGCTCAATTGTATCCTAGTTTTGCTAAAGGATTAATACCATTCTTTACACTGAACTGGTCGGAATATTCCGATTTCTTAACCTTTCGCGGGGGACTCAATCCTGTCACAGGGGGTTTGTGGCTGACTGATACCGCGCATCACCATTTAGCTATTGCAGTTCTTTTTTTGATAGCTGGTCATATGTATAGAACCAATTGGGGCATTGGGCATAGTACGAAGGAGATTTTGGAAGCTCATAAAGGTCCATTCACAGGCGAGGGTCACAAAGGTCTCTATGAAATTCTAACCACTTCATGGCATGCTCAATTATCCATTAACTTAGCTATGTTAGGTTCTCTAACTATCATAGTGGCTCATCATATGTATTCGATGCCTCCCTATCCATACTTAGCGATTGATTACGGTACGCAATTGTCCCTATTCACGCATCACATGTGGATCGGTGGTTTTCTCGTGGTTGGGGCTGCCGCGCATGCGGCTATCTTTATGGTGAGAGATTATGATCCAACCACTCAGTATGATAATCTGTTGGACCGTGTTATTCGACACCGTGATGCGATCATCTCGCACCTAAACTGGGTGTGTATCTTTCTGGGCTTCCATAGCTTCGGCTTATATATCCACAATGATACCATGAGTGCTTTGGGACGTCCCCAAGATATGTTTTCGGATACTGCTATACAATTACAACCTATATTTGCCCAATGGGTGCAAAATACTCACGCTTTCGCTCCCGGTTCAACAGCTCCCAATGCAGCAGCAAGTACTAGTTTAACTTGGGGGGGTGGTGACTTAGTAGCAGTAGGCGGCAAAGTGGCTCTGCTACCGATTCCATTGGGAACGGCAGATTTCTTGGTGCACCACATTCATGCATTCACTATCCATGTGACTGTATTAATATTATTGAAAGGGGTTTTATTTGCACGTAGCTCGCGCTTGATACCTGATAAAGCTAATCTTGGTTTTCGTTTTCCTTGTGATGGACCTGGTAGAGGAGGAACATGTCAAGTATCTGCCTGGGATCATGTTTTTCTAGGATTATTCTGGATGTATAATTCCATCTCAGTAGTAATATTCCATTTCAGTTGGAAAATGCAGTCTGATGTTTGGGGTAGCGTGAGTGATCAAGGAGTAGTAAGCCACATTACTGGAGGAAACTTTGCCCAAAGTTCAACAACTATTAATGGATGGCTCCGTGATTTCTTGTGGGCGCAGGCTTCTCAAGTAATTCAATCTTATGGTTCTTCATTGTCTGCGTATGGTCTTTTATTTTTGGGCGCCCATTTCGTCTGGGCTTTCAGTTTGATGTTCTTATTCAGTGGCCGCGGATACTGGCAAGAACTCATTGAATCTATTGTTTGGGCTCATAACAAATTAAGAGTCGCTCCCGCTATCCAGCCTAGAGCCTTGAGTATTGTACAAGGACGTGCTGTGGGAGTAGCTCATTACCTTCTGGGTGGGATTGCCACAACATGGGCATTCTTCCTAGCAAGAATCATTGCAGTGGGATAA
>Botrychium
ATGACTATTCGTTCACCGGAACCAGAAGTTAAGATTGTGGTAGAAAGGGATCCTGTAAAAACTTCCTTTGAGAAATGGGCTCAACCTGGACATTTTTCAAGAACTTTAGCAAAAGGTCCTAATACTACCACTTGGATTTGGAATCTACACGCTGATGCTCATGATTTTGATAGCCACACTAATGATTTGGAAGAGATCTCTCGCAAAATATTCAGTGCTCATTTCGGTCAACTAAGTATTATTCTTATTCGGTTGAGTGGTATGTACTTTCACGGAGCTCGTTTCTCTAATTACGAAGCGTGGCTGAGTGATCCCACTCATATCAAACCTAGTGCTCAAGTAGTTTGGCCAATAGTGGGTCAAGAAATTTTGAATGGGGATGTGGGTGGGGGTTTCCAAGGTATACAAATAACTTCGGGGTTTTTTCAGCTTTGGCGAGCGTCTGGAATAACTAATGAATTGCAGCTCTATCGTACCGCAATTGGTGCATTAATCTTTGCGGCACTAATGCTTTTTGCTGGTTGGTTTCATTACCACAAAGCCGCTCCTAAATTGGCTTGGTTCCAGGATGTGGAATCTATGTTGAATCATCACTTGGCGGGTCTACTAGGCCTGGGGAGCCTGGGCTGGGCGGGACATCAAGTGCACGTTTCTTTGCCTATTAACCAACTTTTAGATGCTGGGGTCGATCCCAGGGAAATTCCTCTCCCTCATGAATTCATTTCGAATCGTGATCTACTAGCTCAATTGTATCCTAGTTTTGCTAAAGGATTAATACCATTCTTTACACTGAACTGGTCGGAATATTCCGATTTCTTAACCTTTCGCGGGGGACTCAATCCTGTCACGGGGGGTTTGTGGCTGACTGATACCGCGCATCACCATTTAGCTATTGCAGTTCTTTTTTTGATAGCTGGTCATATGTATAGAACCAATTGGGGCATTGGGCATAGTACGAGGGAGATTTTGGAAGCTCATAAAGGTCCATTCACAGGCGAGGGTCACAAAGGTCTCTATGAAATTCTAATCACTTCATGGCATGCTCAATTATCCATTAACTTAGCTATGTTAGGTTCCCTAACTATCATAGTGGCTCATCATATGTATTCGATGCCTCCCTATCCATACTTAGCGACTGATTACGGTACACAATTATCCCTATTCACGCATCACATGTGGATCGGTGGTTTTCTCGTAGTTGGGGCTGCCGCGCATGCGGCTATCTTTATGGTGAGGGATTATGATCCAACCACTCAGTATGATAATCTGTTGGACCGTGTCATTCGACACCGTGATGCGATCATCTCGCACCTAAACTGGGTGTGTATCTTTCTGGGCTTCCATAGCTTCGGCTTATACATCCACAACGATACCATGAGTGCTTTGGGACGTCCCCAAGATATGTTTTCGGATACTGCTATACAATTACAACCTATATTTGCCCAATGGGTGCAAAATACTCACGCTTTCGCTCCCGGTTCAACAGCTCCCAATGCAGCAGCAAGTACTAGTTTAACCTGGGGGGGTGGTGACTTAGTAGCAGTAGGCGGCAAAGTGGCTCTGCTACCGATTCCGTTGGGAACGGCAGATTTCTTGGTGCACCACATCCATGCATTCACTATCCATGTGACTGTATTAATATTACTGAAAGGGGTTTTATTTGCACGTAGCTCGCGCTTGATACCTGATAAAGCTAATCTTGGTTTTCGTTTTCCCTGTGATGGACCCGGTAGGGGAGGAACATGTCAAGTATCTGCCTGGGATCATGTTTTTCTAGGACTGTTCTGGATGTATAATTCTATCCCAGTAGTAATATTCCATTTCAGTTGGAAAATGCAGTCTGATGTTTGGGGTAGCGTTAGTGATCAAGGAGTAGTAAGCCACATTACTGGAGGAAACTTTGCCCAAAGTTCAACAACTATTAATGGATGGCTCCGTGATTTCTTGTGGGCGCAGGCTTCTCAAGTAATTCAATCTTATGGTTCTTCATTGTCTGCGTATGGTCTCTTATTCTTGGGTGCCCATTTCGTTTGGGCTTTCAGTTTGATGTTCTTATTCAGTGGCCGCGGATACTGGCAAGAACTCATTGAATCTATTGTTTGGGCTCATAACAAATTAAGAGTCGCTCCCGCTATCCAGCCCAGAGCCTTGAGTATCGTACAAGGACGTGCTGTGGGAGTAGCTCATTACCTCCTGGGTGGGATTGCCACAACATGGGCATTCTTCCTAGCAAGAATCATTGCAGTGGGATAA
>Japanobotrychium
ATGACTATTCGTTCACCGGAACCAGAAGTTAAGATTGTGGTAGAAAGGGATCCTGTAAAAACTTCCTTTGAGAAATGGGCTCAACCTGGACATTTTTCAAGAAGTTTAGCAAAAGGTCCTAATACTACCACTTGGATTTGGAATCTACACGCTGATGCTCATGATTTTGATAGCCACACCAATGATTTGGAAGAGATCTCTCGCAAAGTATTCAGTGCTCACTTCGGTCAACTAAGTATTATTCTTATTTGGTTGAGTGGTATGTACTTTCACGGAGCTCGTTTCTCTAATTACGAAGCGTGGCTGAGTGATCCCACTCATATCAAACCTAGTGCTCAAGTAGTTTGGCCAATAGTGGGTCAAGAAATTCTAAACGGGGATGTAGGTGGGGGTTTTCAAGGTATACAAATAACTTCGGGTTTTTTTCAACTTTGGCGAGCATCTGGAATAACTAATGAATTGCAGCTCTATCGTACCGCAATTGGTGCATTAATCTTTGCGGCACTAATGCTTTTTGCTGGTTGGTTTCATTACCACAAAGCCGCCCCCAAATTGGTTTGGTTCCAGGATGTGGAATCTATGTTGAATCATCATCTGGCGGGTCTACTAGGTCTGGGGAGCCTAGGCTGGGCGGGACATCAAGTGCACGTTTCTTTGCCTATTAACCAACTCTTAGATGCTGGGGTCGATCCCAGGGAAATTCCTCTCCCTCATGAATTCATTTCGAATCGTGATCTACTGGCTCAATTGTATCCTAGTTTTGCTAAAGGATTAATACCATTCTTTACACTGAACTGGTCAGAATATTCCGATTTCTTAACCTTTCGCGGGGGACTCAATCCTGTCACAGGGGGCTTGTGGCTGACTGATACCGCGCATCACCATTTAGCTATTGCAGTTCTTTTTTTGATAGCTGGTCATATGTATAGAACCAATTGGGGCATTGGGCATAGTACGAAAGAGATTTTGGAAGCTCATAAAGGTCCATTCACAGGCGAGGGTCACAAAGGTCTCTATGAAATTCTAACCACTTCATGGCATGCTCAATTATCCATTAACTTAGCTATGTTAGGTTCTCTAACTATCATAGTGGCTCATCATATGTATTCGATGCCTCCCTATCCATACTTAGCAATTGATTATGGTACGCAATTGTCCCTATTCACGCATCACATGTGGATCGGTGGTTTTCTCGTAGTTGGGGCTGCCGCGCATGCGGCTATCTTTATGGTGAGAGATTATGATCCAACCACTCAGTATGATAATCTGTTGGATCGTGTTATTCGACACCGTGATGCGATCATCTCGCACCTAAACTGGGTGTGTATCTTTCTGGGCTTCCATAGCTTCGGTTTATACATTCACAACGATACCATGAGTGCTTTGGGACGTCCCCAAGATATGTTTTCAGATACTGCTATACAATTACAACCTATATTTGCCCAATGGGTGCAAAATACTCACGCTTTCGCTCCCGGTTCAACAGCTCCCAATGCAGCAGCAAGTACTAGTTTAACCTGGGGGGGTGGTGACTTAGTAGCAGTAGGCGGCAAAGTGGCTCTGCTACCGATTCCATTGGGAACGGCAGATTTCTTGGTGCACCACATTCATGCATTCACTATCCATGTGACTGTATTAATATTACTGAAAGGGGTTTTATTTGCACGTAGCTCGCGCTTGATACCTGATAAAGCTAATCTTGGTTTTCGTTTTCCCTGTGATGGACCCGGTAGAGGAGGAACATGTCAAGTATCTGCCTGGGATCATGTTTTTTTAGGATTATTCTGGATGTATAATTCCATTTCAGTAGTAATATTTCATTTCAGTTGGAAAATGCAGTCTGATGTTTGGGGTAGCGTGAGTGATCAAGGAGTAGTAAGCCACATTACCGGAGGAAACTTTGCCCAAAGTTCAACAACTATTAATGGATGGCTCCGTGATTTCTTGTGGGCGCAGGCTTCTCAAGTAATTCAATCTTATGGTTCTTCATTGTCTGCGTATGGTCTTTTATTTTTGGGCGCCCATTTCGTTTGGGCTTTCAGTTTAATGTTCTTATTCAGTGGCCGCGGATACTGGCAAGAACTCATTGAATCTATTGTTTGGGCTCATAACAAATTAAGAGTCGCTCCCGCTATCCAGCCTAGAGCCTTGAGTATCGTACAAGGACGCGCTGTGGGAGTAGCTCATTACCTTCTGGGTGGGATTGCCACAACATGGGCATTCTTCCTAGCAAGAATCATTGCAGTGGGATAA
>Sceptridium
ATGACTATTCGTTCACCGGAACCAGAAGTTAAGATTGTGGTAGAAAGGGATCCTGTAAAAACTTCCTTTGAGAAATGGGCTCAACCTGGACATTTTTCAAGAACTTTAGCAAAAGGTCCTAATACTACCACTTGGATTTGGAATCTACACGCTGATGCTCATGATTTTGATAGCCACACCAATGATTTGGAAGAGATCTCTCGCAAAGTATTCAGTGCCCACTTCGGTCAACTAAGTATTATTCTTATTCGGTTGAGTGGTATGTACTTTCACGGAGCCCGTTTCTCTAATTATGAAGCGTGGCTGAGTGATCCCGCTCATATCAAACCTAGTGCTCAAGTAGTTTGGCCAATAGTGGGTCAAGAAATTCTAAACGGGGATGTAGGTGGGGGTTTCCAAGGTATACAAATAACTTCGGGTTTTTTTCAGCTTTGGCGAGCACCTGGAATAACTAATGAATTGCAGCTCTATCGTACCGCAATTGGTGCATTAATCTTTGCGGCACTAATGCTTTTTGCTGGTTGGTTTCATTACCACAAAGCCGCTCCTAAATTGGCTTGGTTCCAAGATGTGGAGTCTATGTTGAATCATCATTTGGCGGGTCTACTAGGCCTGGGGAGCCTGGGCTGGGCGGGACATCAAGTGCACGTTTCTTTGCCTATTAACCAACTCTTAGATGCTGGGGTCGATCCCAGGGAAATTCCTCTCCCTCATGAATTCATTTTGAATCGTGATCTATTGGCTCAATTGTATCCTAGTTTTGCTAAAGGATTAATACCATTCTTTACACTGAACTGGTCGGAATATTCCGATTTCTTAACCTTTCGCGGGGGACTCAATCCTGTCACAGGGGGTTTGTGGCTGACTGATACCGCGCATCACCATTTAGCTATTGCAGTTCTTTTTTTGATAGCTGGTCATATGTATAGAACCAATTGGGGCATTGGGCATAGTACGAAGGAGATTTTGGAAGCTCATAAAGGTCCATTCACAGGCGAGGGTCACAAAGGTCTCTATGAAATTCTAACCACTTCATGGCATGCTCAATTATCCATTAACTTAGCTATGTTAGGTTCTCTAACTATCATAGTGGCTCATCATATGTATTCGATGCCTCCCTATCCATACTTAGCGATTGATTACGGTACGCAATTGTCCCTATTCACGCATCACATGTGGATCGGTGGTTTTCTCGTAGTTGGGGCTGCCGCGCATGCGGCTATCTTTATGGTGAGAGATTATGATCCAACCACTCAGTATGATAATCTGTTGGACCGTGTTATTCGACACCGTGATGCGATCATCTCGCATCTAAACTGGGTGTGTATCTTTCTGGGCTTCCATAGCTTCGGCTTATACATCCACAATGATACCATGAGTGCTTTGGGACGTCCCCAAGATATGTTTTCGGATACTGCTATACAATCACAACCTATATTTGCCCAATGGGTGCAAAATACTCACGCTTTCGCTCCCGGTTCAACAGCTCCCAATGCAGCAGCAAGTACTAGTTTAACCTGGGGGGGTGGTGACTTAGTAGCAGTAGGCGGCAAAGTGGCTCTGCTACCGATTCCATTGGGAACGGCAGATTTCTTGGTGCACCACATTCATGCATTCACTATCCATGTGACTGTATTAATATTACTGAAAGGGGTTTTATTTGCACGTAGCTCGCGCTTGATACCTGATAAAGCTAATCTTGGTTTTCGTTTTCCCTGTGATGGACCTGGTAGAGGAGGAACATGTCAAGTATCTGCCTGGGATCATGTTTTTCTAGGATTATTCTGGATGTATAATTCCATCTCAGTAGTAATATTCCATTTCAGTTGGAAAATGCAGTCTGATGTTTGGGGTAGCGTGAGTGATCAAGGAGTAGTAAGCCACATTACTGGAGGAAACTTTGCCCAAAGTTCAACAACTATTAATGGATGGCTCCGTGATTTCTTGTGGGCGCAGGCTTCTCAAGTAATTCAATCTTATGGTTCTTCATTGTCTGCGTATGGTCTTTTATTTTTGGGCGCCCATTTCGTCTGGGCTTTCAGTTTGATGTTCTTATTCAGTGGCCGCGGATACTGGCAAGAACTCATTGAATCTATTGTTTGGGCTCATAACAAATTAAGAGTCGCTCCCGCTATCCAGCCTAGAGCCTTGAGTATCGTACAAGGACGTGCTGTGGGAGTAGCTCATTACCTTCTGGGTGGGATTGCCACAACATGGGCATTCTTCCTAGCAAGAATCATTGCAGTGGGATAA
>Haukia
ATGACTATTCGTTCACCGGAAACAGAAGTTAAGATTGTGGTTGAAAGGGATCCTGTAAAAACTTCCTTTGAAAAATGGGCTCAACCTGGACATTTTTCGGGAACTTTAGCAAAAGGTCCTAATACTACCACTTGGATTTGGAATTTACATGCTGATGCTCATGATTTTGATAGCCATACCAACGATTTGGAAGAAATTTCTCGCAAAGTCTTCAGTGCTCACTTTGGTCAACTCAGTATTATTTTTATTTGGCTGAGCGGTATGTACTTCCACGGAGCCCGCTTCTCTAACTATGAGGCATGGCTAAGCGATCCCACTCATATCAAACCTAGCGCTCAAGTGGTTTGGCCAATAGTGGGTCAGGAAATTCTCAACGGAGATGTAGGTGGTGGTTTTCAAGGTATACAAATCACTTCAGGTTTTTTCCAACTTTGGCGAGCATCCGGAATAACTAATGAATTGCAGTTATATTGTACCGCGATCGGTGCATTAATCTTTGCGGCACTAATGCTTTTTGCTGGTTGGTTCCATTATCACAAAGCTGCTCCAAAATTGGCTTGGTTCCAAGATGTGGAATCTATGCTGAATCACCATTTGGCGGGTCTATTGGGTCTGGGATCTCTGGGCTGGGCGGGACATCAAGTTCACGTTTCTCTGCCTATTAATCAACTTTTAGATGCCGGGGTCGATCCCAGAGAAATTCCTCTCCCTCATGAATTTATTCTGAATCGTGATCTACTCGCTCAATTGTATCCTAGTTTTGATAAAGGATTAATACCATTCTTTACATTGAATTGGTCAGAATATTCCGATTTTTTAACCTTCCGCGGGGGGCTTAATCCTGTCACAGGAAGTTTGTGGTTAACTGATACTGCACACCATCATTTAGCTATAGCAGTTCTTTTCTTGATAGCCGGTCATATGTATAGAACGAATTGGGGCATTGGGCATAGTACAAAAGAGATTTTGGAAGCTCATAAAGGTCCATTCACAGGTGAAGGTCACAAAGGTCTCTATGAAATTCTAACCACTTCTTGGCATGCTCAATTATCCATTAACTTAGCTATGTTAGGTTCCCTAACCATTATAGTGGCTCATCACATGTATTCGATGCCTCCCTATCCATATCTAGCAATTGATTATGGTACACAATTATCCTTATTCACGCATCACATGTGGATCGGTGGTTTTCTCATAGTCGGAGCTGCCGCGCATGCGGCTATCTTTATGGTGAGAGATTACGATCCAACCACTCAGTATGATAATCTGTTGGACCGTGTTATTCGACATCGTGATGCGATAATCTCGCACTTAAATTGGGTGTGTATTTTCTTGGGCTTCCACAGCTTCGGCTCGTACATCCATAACGATACTATGAGTGCTTTAGGACGTCCCCAAGACATGTTTTCGGATACTGCTATACAATTACAACCCATATTTGCCCAATGGGTGCAAAATACTCATGCTTTTGCTCCCGGTTCAACAGCACCCAATGCAACAGCAAGTACTAGTCTAGCCTGGGGGGGTGGTGATTTAATAGCAGTGGGCGGCAAAGTAGCTATGTTACCGATCCCATTGGGAACAGCAGATTTTTTGGTGCACCATATTCATGCATTCACTATCCATGTGACTGTATTAATATTACTTAAAGGTGTTCTATTCGCACGGAGCTCGCGTCTAATACCCGATAAAGCTAATCTTGGTTTTCGTTTCCCCTGTGATGGACCCGGTAGGGGAGGAACATGTCAAGTATCTGCTTGGGATCATGTCTTTCTAGGATTGTTCTGGATGTATAATTCTATTTCAGTGGTGATATTTCATTTCAGCTGGAAAATGCAGTCCGATGTTTGGGGTAGTGTGAGTGATCAAGGAGTAGTAAGCCACATTACTGGGGGAAACTTTGCCCAAAGTTCAACAACTATTAATGGATGGCTACGTGATTTCTTATGGGCGCAGGCTTCCCAAGTAATTCAATCTTATGGTTCTTCATTATCTGCGTATGGTATCTTATTCTTGGGTGCTCATTTCGTCTGGGCTTTCAGTTCGATGTTTCTATTCAGTGGTCGTGGATACTGGCAAGAACTTATTGAATCGATTGTTTGGGCTCACAATAAATTAAGAGTCGCTCCTGCTATCCAGCCTCGAGCCTTGAGTATCATACAGGGACGTGCTGTGGGAGTAGCTCATTACCTTCTGGGTGGGATTGCCACAACATGGGCATTCTTCCTAGCGAGAATCATTGCAGTGGGTTAA
>Whittieria
ATGACCATTCGTTCACCGGAAACAGAAGTTAAGATTGTGGTCGAAAGGGATCCTGTAAAAACTTCCTTTGAAAAATGGGCTCAACCTGGACATTTTTCGGGAACTTTAGCAAAAGGTCCTAATACTACCACTTGGATCTGGAATTTACACGCTGATGCTCATGATTTTGATAGCCATACCAATGATTTGGAAGAGATTTCTCGCAAAGTCTTCAGTGCTCACTTTGGTCAACTTAGCATTATTTTCATTTGGTTGAGCGGTATGTACTTCCACGGAGCCCGCTTCTCTAATTACGAGGCATGGCTAAGCGATCCCACTCATATCAAACCTAGTGCTCAAGTGGTTTGGCCAATAGTGGGTCAGGAAATTCTCAACGGAGATGTAGGTGGGGGTTTCCAAGGTATACAAATTACTTCAGGATTTTTCCAACTCTGGCGAGCATCCGGAATAACTAATGAATTGCAGCTATATTGTACCGCGATCGGTGCATTAATCTTTGCGGCACTAATGCTTTTTGCTGGTTGGTTTCATTATCACAAAGCTGCTCCAAAATTGGCTTGGTTCCAGGATGTGGAATCTATGCTGAATCACCATTTGGCGGGTCTATTGGGTCTGGGATCCCTGGGCTGGGCAGGACACCAAGTGCACGTTTCTCTGCCTATTAACCAACTTTTGGATGCCGGGGTCGATCCCAGGGAAATTCCTCTTCCTCATGAATTTATTCTGAATCGTGATCTACTCGCTCAATTGTATCCTAGTTTTGATAAAGGATTAATACCATTCTTTACATTGAATTGGTCAGAATATTCCGACTTTTTAACCTTCCGCGGGGGGCTTAATCCTGTCACAGGAGGCTTGTGGTTAACTGATACTGCACACCATCATTTAGCTATAGCAGTTCTTTTCTTGATAGCCGGTCATATGTATAGAACGAATTGGGGCATTGGGCATAGTACAAAAGAAATTTTAGAAGCTCATAAAGGTCCTTTCACAGGCGAAGGTCACAAAGGTATCTATGAAATTCTAACCACTTCTTGGCATGCTCAATTATCCATTAACTTAGCTATGTTAGGTTCCCTAACCATTATAGTGGCTCATCACATGTATTCGATGCCTCCCTATCCATATTTAGCAATTGATTATGGTACACAATTATCCCTATTCACGCATCATATGTGGATTGGTGGTTTTCTAGTAGTTGGAGCTGCCGCGCATGCGGCTATCTTTATGGTTAGAGATTACGATCCAACCACTCAGTATGATAATCTGTTGGACCGTGTTATTCGACATCGTGATGCGATCATCTCACACTTGAATTGGGTGTGTATTTTCCTGGGTTTCCATAGCTTCGGCTTGTACATCCACAACGATACCATGAGTGCTTTAGGACGTCCCCAAGATATGTTTTCGGATACTGCTATACAATTACAACCCATATTTGCCCAATGGGTGCAAAATACTCACGCTTTTGCTCCCGGTTCAACAGCACCCAATGCAACAGCAAGTACTAGTCTAGCTTGGGGGGGTGGTGATTTGATAACGGTGGGTGGCAAAGTAGCGATGTTACCGATCCCATTGGGAACAGCAGATTTTTTGGTGCACCATATTCATGCATTCACTATCCACGTGACTGTATTAATATTACTGAAAGGTGTCTTATTCGCACGGAGCTCACGTCTAATACCCGATAAAGCTAATCTTGGTTTTCGTTTCCCCTGTGACGGACCTGGTAGGGGAGGAACGTGTCAAGTATCTGCTTGGGATCATGTCTTTTTAGGATTGTTCTGGATGTACAATTCTATCTCGGTGGTGATCTTCCATTTCAGCTGGAAAATGCAGTCCGATGTTTGGGGTAGTGTAAGTGATCAAGGAGTAGTAAGCCACATTACCGGGGGAAACTTCGCCCAAAGTTCAACAACTATCAATGGATGGCTCCGTGATTTCTTATGGGCGCAGGCTTCCCAAGTAATTCAATCTTATGGTTCTTCATTATCTGCGTATGGTATCTTATTCTTGGGTGCTCATTTTGTTTGGGCTTTCAGTTTGATGTTCTTATTCAGCGGTCGTGGATACTGGCAAGAACTTATTGAATCAATCGTTTGGGCTCACAACAAATTAAGAGTCGCTCCTGCTATCCAGCCCCGAGCCTTGAGTATCATACAGGGACGTGCTGTGGGAGTAGCTCATTACCTTCTGGGTGGGATTGCCACAACATGGGCATTCTTCCTAGCGAGAATCATTGCAGTGGGTTAA
>Goswamia
ATGACTATTCGTTCACCGGAAACAGAAGTTAAGATTGTGGTCGAAAGAGATCCTGTAAAAACTTCCTTTGAGAAATGGGCACAACCTGGACATTTTTCGGGAACTTTAGCAAAAGGTCCTAATACTACCACTTGGATTTGGAATTTACATGCTGATGCTCATGATTTTGATAGCCATACCAATGATTTGGAAGAAATTTCTCGCAAAGTATTCAGTGCTCACTTTGGTCAACTCAGTATTATTTTCATTTGGCTGAGCGGTATGTACTTCCACGGAGCCCGCTTCTCCAATTACGAGGCATGGCTAAGCGATCCCACTCATATCAAACCTAGTGCTCAAGTGGTTTGGCCAATAGTGGGTCAGGAAATTCTCAACGGAGATGTAGGTGGTGGTTTCCAAGGTATACAAATCACTTCAGGTTTGTTCCAACTTTGGCGAGCATCCGGAATAACTAATGAATTGCAGCTATATTGTACCGCGATTGGCGCATTAATCTTTGCGGCACTAATGCTTTTTGCTGGTTGGTTTCATTATCACAAAGCTGCCCCAAAATTGAATTGGTTCCAAGATGTGGAATCTATGCTGAATCACCATTTGGCGGGTCTATTAGGTCTGGGATCTCTGGGTTGGGCAGGACATCAAGTGCATGTTTCTCTGCCTATTAACCAACTCCTAGATGCCGGGGTCGATCCCAGGGAAATTCCTCTCCCTCACGAATTTATTCTGAATCGTGATCTACTCGCGCAATTGTATCCTAGTTTTGATAAGGGATTAATACCCTTCTTTACATTGAATTGGTCAGAATATTCTGATTTTTTAACCTTCCGTGGGGGGCTTAATCCTGTCACAGGAGGTTTGTGGTTAACTGATACTGCACACCATCATTTAGCTATAGCAGTTCTTTTCTTGATAGCTGGTCATATGTATAGAACAAATTGGGGCATTGGGCACAGTACAAAAGAGATTTTGGAAGCTCATAAAGGTCCATTCACAGGCGAAGGTCACAAAGGTCTCTATGAAATTCTAACCACTTCTTGGCATGCTCAATTATCCATTAACTTAGCTATGTTAGGTTCCCTAACCATTATAGTGGCTCACCATATGTATTCGATGCCTCCCTATCCATATCTAGCAATTGATTATGGTACACAATTATCCTTATTCACGCATCACATGTGGATTGGTGGTTTTCTCGTAGTCGGAGCTGCCGCGCATGCGGCCATTTTTATGGTGAGAGATTACGATCCAACCACTCAGTATGATAATCTGTTGGACCGTGTCATTCGACACCGTGATGCGATCATCTCGCACTTGAATTGGGTGTGTATTTTCTTGGGCTTCCACAGCTTCGGTTTGTATATCCACAACGATACTATGAGTGCTTTAGGGCGTCCCCAAGATATGTTTTCGGATACTGCTATACAATTACAACCCATATTTGCCCAATGGGTGCAAAATATTCATGCTTTTGCTCCCGGTTCAACAGCACCCAATGCAGCAGCAAGTACTAGTCTAGCTTGGGGGGGTGGTAATTTAATAGTAGTGGGCGGTAAAGTGGCTATGTTACCGATCCCATTGGGAACAGCAGATTTTTTGGTGCACCATATTCATGCATTCACTATCCACGTGACTGTATTAATATTACTGAAAGGCGTTCTATTTGCACGGAGCTCGCGTCTAATACCCGATAAAGCTAATCTTGGTTTTCGTTTCCCCTGTGACGGACCTGGTAGGGGAGGAACATGCCAAGTATCCGCTTGGGACCATGTCTTTCTAGGATTGTTCTGGATGTATAATTCTATCTCGGTGGTGATATTCCATTTCAGTTGGAAAATGCAGTCCGATGTTTGGGGTAGTGTGAGTGATCAAGGAGTCGTGAGCCACATTACTGGGGGAAACTTTGCCCAAAGCTCAACAACAATTAATGGATGGCTCCGTGATTTCTTGTGGGCGCAGGCTTCCCAAGTAATTCAATCCTATGGTTCTTCATTATCCGCGTATGGTATCTTATTCCTAGGTGCTCATTTCGTTTGGGCTTTCAGTTTGATGTTCTTATTCAGTGGTCGTGGATACTGGCAAGAACTTATTGAATCGATTGTTTGGGCTCACAACAAATTGAAAGTTGCTCCTGCTATCCAGCCTCGAGCCTTGAGTATCATACAGGGACGTGCTGTGGGAGTAGCTCATTACCTTCTGGGTGGGATTGCCACAACATGGGCATTCTTCCTAGCGAGAATCATTGCAGTGGGTTAA
>Ophioglossum_austroasiaticum
ATGACTATTCGTTCACCGGAAACAGAAGTTAAGATTGTGGTCGAGAGGGATCCTGTAAAAACTTCCTTCGAAAAATGGGCTCAACCTGGACATTTTTCAGGAGCTTTAGCAAAAGGTCCTAATACTACCACTTGGATTTGGAATTTACATGCTGATGCTCATGATTTTGATAGCCATACCAATGATTTGGAAGAGATTTCTCGCAAAGTCTTCAGTGCTCACTTTGGTCAACTCAGTATTATTTTCATTTGGCTGAGCGGTATGTATTTCCACGGAGCCCGCTTCTCCAATTACGAGGCATGGCTAAGCGATCCCACTCATATCAAACCCAGTGCTCAAGTGGTTTGGCCAATAGTGGGTCAGGAGATTCTCAACGGAGATGTAGGTGGTGGTTTCCAAGGTATACAAATCACTTCAGGTTTCTTCCAAATCTGGCGAGCATCCGGAATAACTAATGAATTGCAGTTATATTGTACCGCGATTGGTGCATTAATCTTTGCGGCACTAATGCTCTTTGCTGGTTGGTTTCATTATCACAAAGCTGCTCCAAAACTGGCTTGGTTCCAAGATGTGGAATCTATGCTGAATCACCATTTGGCGGGTCTATTGGGTCTGGGATCTCTGGGCTGGGCAGGACATCAAGTGCATGTTTCTCTGCCTATTAACCAACTCTTAGATGCCGGGGTCGATCCCAGGGAAATTCCTCTCCCTCATGAATTTATTCTGAATCGTGATCTACTCGCTCAATTGTATCCTAGTTTTGATAAAGGATTAATACCATTCTTTACATTGAATTGGTCCGAATACTCAGATTCTTTAACCTTCCGCGGGGGGCTTAATCCTGTCACAGGAGGTTTGTGGCTAACTGATACTGCGCACCATCATTTAGCTATAGCCGTTCTTTTCTTGATAGCCGGTCACATGTATAGAACAAATTGGGGCATTGGGCACAGTACAAAAGAGATTTTGGAAGCTCATAAAGGTCCATTCACAGGCGAAGGTCACAAAGGTCTCTATGAAATTCTAACCACTTCTTGGCATGCTCAATTATCCATTAACTTAGCTATGTTAGGTTCCCTAACCATTATAGTGGCTCATCACATGTATTCGATGCCTCCCTATCCATATTTAGCAATTGATTATGGTACACAATTATCTTTATTCACGCATCACATGTGGATCGGTGGTTTTCTCATAGTTGGAGCTGCCGCGCATGCGGCTATCTTTATGGTGAGAGATTATGATCCAACCACTCAGTATGATAATCTGCTAGACCGTGTTATTCGACATCGTGATGCGATCATCTCGCACCTAAATTGGGTGTGTATTTTCTTGGGCTTCCACAGTTTCGGCTTGTACATCCACAACGATACCATGAGTGCTTTGGGACGTCCCCAAGATATGTTCACGGATACTGCTATACAATTACAACCCGTATTTGCCCAATGGGTGCAAAATACTCATGCTTTTGCTCCCGGTTCAACAGCACCCAATGCAGCAGCAAGTACTAGTTTAGCCTGGGGAGGTGGTGATTTAATAGCAGTGGGCGGCAAAGTAGCTATGTTACCGATCTCATTGGGAACAGCAGATTTTTTGGTGCACCATATTCATGCATTCACTATCCACGTGACCGTATTAATATTACTGAAAGGTGTTCTATTCGCACGGAGCTCGCGTCTAATACCTGATAAAGCTAATCTTGGTTTTCGTTTCCCCTGTGACGGACCTGGTAGGGGAGGAACGTGTCAAGTATCTGCTTGGGATCATGTTTTTCTAGGATTGTTCTGGATGTATAATTCTATCTCGGTGGTGATATTCCATTTCAGCTGGAAAATGCAGTCCGATGTTTGGGGTAGTGTAAGTGATCAAGGAGTAGTCAGCCACATTACTGGGGGAAATTTTGCCCAAAGTTCAACAACTATTAATGGATGGCTTCGTGATTTCTTATGGGCGCAGGCTTCCCAAGTAATTCAATCTTATGGTTCTTCATTATCTGCGTATGGTATCTTATTCCTGGGTGCTCATTTTGTTTGGGCTTTCAGTTTGATGTTCTTATTCAGTGGTCGTGGGTACTGGCAAGAACTTATTGAATCGATTGTTTGGGCTCACAACAAATTAAGAGTCGCTCCTGCTATCCAGCCTCGGGCCTTGAGTATCATACAGGGACGTGCTGTGGGAGTAGCTCATTACCTTCTGGGTGGGATTGCCACAACATGGGCATTCTTCCTAGCAAGAATCATTGCAGTGGGTTAA
>Ophioglossum_californicum
ATGACTATTCGTTCACCGGAAACAGAAGTTAAGATTGTGGTCGAGAGGGATCCTGTAAAAACTTCCTTCGAAAAATGGGCTCAACCTGGACATTTTTCAGGAGCTTTAGCAAAAGGTCCTAATACTACCACTTGGATTTGGAATTTACATGCTGATGCTCATGATTTTGATAGCCATACCAATGATTTGGAAGAGATTTCTCGCAAAGTCTTCAGTGCTCACTTTGGTCAACTCAGTATTATTTTCATTTGGCTGAGCGGTATGTATTTCCACGGAGCCCGCTTCTCCAATTACGAGGCATGGCTAAGCGATCCCACTCATATCAAACCCAGTGCTCAAGTGGTTTGGCCAATAGTGGGTCAGGAGATTCTCAACGGAGATGTAGGTGGTGGTTTCCAAGGTATACAAATCACTTCAGGTTTCTTCCAAATCTGGCGAGCATCCGGAATAACTAATGAATTGCAGTTATATTGTACCGCGATTGGTGCATTAATATTTGCGGCACTAATGCTCTTTGCTGGTTGGTTTCATTATCACAAAGCTGCTCCAAAACTGGCTTGGTTCCAAGATGTGGAATCTATGCTGAATCACCATTTGGCGGGTCTATTGGGTCTGGGATCTCTGGGCTGGGCAGGACATCAAGTGCATGTTTCTCTGCCTATTAACCAACTCTTAGATGCCGGGGTCGATCCCAGGGAAATTCCTCTCCCTCATGAATTTATTCTGAATCGTGATCTACTCGCTCAATTGTATCCTAGTTTTGATAAAGGATTAATACCATTCTTTACATTGAATTGGTCCGAATACTCAGATTCTTTAACCTTCCGCGGGGGGCTTAATCCTGTCACAGGAGGTTTGTGGCTAACTGATACTGCGCACCATCATTTAGCTATAGCCGTTCTTTTCTTGATAGCCGGTCACATGTATAGAACAAATTGGGGCATTGGGCACAGTACAAAAGAGATTTTGGAAGCTCATAAAGGTCCATTCACAGGCGAAGGTCACAAAGGTCTCTATGAAATTCTAACCACTTCTTGGCATGCTCAATTATCCATTAACTTAGCTATGCTAGGTTCCCTAACCATTATAGTGGCTCATCACATGTATTCGATGCCTCCCTATCCATATTTAGCAATTGATTATGGTACACAATTATCTTTATTCACGCATCACATGTGGATCGGTGGTTTTCTTATAGTTGGAGCTGCCGCGCATGCGGCTATCTTTATGGTGAGAGATTATGATCCAACCACTCAGTATGATAATCTGCTAGACCGTGTTATTCGACATCGTGATGCGATCATCTCGCACCTAAATTGGGTGTGTATTTTCTTGGGCTTCCACAGTTTCGGCTTGTACATCCACAACGATACCATGAGTGCTTTGGGACGTCCCCAAGATATGTTCACGGATACTGCTATACAATTACAACCCGTATTTGCCCAATGGGTGCAAAATACTCATGCTTTTGCTCCCGGTTCAACAGCACCCAATGCAGCAGCAAGTACTAGTTTAGCCTGGGGAGGTGGTGATTTAATAGCAGTGGGCGGCAAAGTAGCTATGTTACCGATCTCATTGGGAACAGCAGATTTTTTGGTGCACCATATTCATGCATTCACTATCCACGTGACCGTATTAATATTACTGAAAGGTGTTCTATTCGCACGGAGCTCGCGTCTAATACCTGATAAAGCTAATCTTGGTTTTCGTTTCCCCTGTGACGGACCTGGTAGGGGAGGAACGTGTCAAGTATCTGCTTGGGATCATGTTTTTCTAGGATTGTTCTGGATGTATAATTCTATCTCGGTGGTGATATTTCATTTCAGCTGGAAAATGCAGTCCGATGTTTGGGGTAGTGTAAGTGATCAAGGAGTAGTCAGCCACATTACTGGGGGAAATTTTGCCCAAAGTTCAACAACTATTAATGGATGGCTTCGTGATTTCTTATGGGCGCAGGCTTCCCAAGTAATTCAATCTTATGGTTCTTCATTATCTGCGTATGGTATCTTATTCCTGGGTGCTCATTTTGTTTGGGCTTTCAGTTTGATGTTCTTATTCAGTGGTCGTGGGTACTGGCAAGAACTTATTGAATCAATTGTTTGGGCTCACAACAAATTAAGAGTCGCTCCTGCTATCCAGCCTCGGGCCTTGAGTATCATACAGGGACGTGCTGTGGGAGTAGCTCATTACCTTCTGGGTGGGATTGCCACAACATGGGCATTCTTCCTAGCAAGAATCATTGCAGTGGGTTAA
>Cheiroglossa
ATGACTATTCGTTCACCGGAAACAGAAGTTAAGATTGTGGTCGAAAGGGATCCTGTAAAAACTTCCTTTGAAAAATGGGCTCAACCTGGGCATTTTTCGGGAACTTTAGCAAAAGGTCCTAATACTACCACTTGGATTTGGAATTTACATGCTGATGCTCATGATTTTGATAGCCATACCAATGATTTGGAAGAGATTTCTCGTAAAGTATTTAGTGCTCACTTTGGTCAACTCAGCATTATTTTCATTTGGCTGAGCGGCATGTACTTCCACGGAGCTCGCTTTTCTAACTATGAAGCATGGCTAAGCGATCCCACTCATATCAAACCTAGTGCTCAAGTGGTTTGGCCAATAGTGGGTCAGGAAATTCTCAACGGAGATGTAGGTGGTGGTTTTCAAGGTATACAAATCACTTCAGGTTTTTTTCAACTTTGGCGAGCATCCGGAATAACTAATGAATTGCAGCTGTATTGTACTGCGATTGGTGCATTAATTTTTGCAGCACTAATGCTTTTTGCTGGTTGGTTCCACTATCACAAAGCTGCCCCAAAATTGGCTTGGTTCCAAGATGTGGAATCTATGCTGAATCACCATTTGGCGGGTCTATTGGGTCTGGGATCTCTGGGCTGGGCGGGGCATCAAGTGCACGTTTCTCTGCCTATTAACCAACTCTTAGATGCCGGGGTCGATCCCAGGGAAATTCCTCTCCCTCATGAATTTATTCTGAATCGTGATCTACTCGCTCAATTATATCCTAGTTTTAATAAAGGATTAATACCATTTTTCACGTTGAATTGGTCAGAGTATTCCGATTTTTTAACCTTCCGGGGGGGGCTTAATCCTGTCACAGGAGGCTTGTGGTTAACTGACACTGCGCACCATCATTTAGCTATAGCAGTTCTTTTCTTGATAGCCGGTCATATGTATAGAACGAATTGGGGCATTGGGCATAGCACAAAAGAGATTTTGGAAGCTCATAAAGGTCCATTCACAGGCGAAGGTCACAAAGGTCTATATGAAATCCTAACCACTTCTTGGCATGCTCAATTATCAATTAACCTAGCTATGTTAGGTTCCTTAACCATTATAGTGGCTCACCATATGTATTCGATGCCTCCCTATCCATACTTAGCAATTGATTATGGTACACAATTATCCTTATTCACGCATCACATGTGGATCGGTGGTTTTCTCGTAGTTGGAGCTGCCGCGCATGCGGCTATCTTTATGGTGAGAGATTATGATCCAACCACTCAGTATGATAATCTGTTAGACCGTGTTATTCGACATCGTGATGCAATAATCTCGCACTTAAATTGGGTGTGTATTTTCTTAGGCTTCCACAGCTTTGGTTTATATATCCACAACGATACCATGAGTGCTTTAGGACGTCCCCAAGATATGTTTTCGGATACTGCTATACAATTACAACCCATATTTGCCCAATGGATACAAAATACTCATGCTTTTGCTCCTGGTTCAACAGCACCCAATGCAACAGCAAGCACTAGTCTAGCCTGGGGGGGTGCTGATTTAGTAACAGTAGGCGGTAAGGTAGCTATGTTACCGATCCCATTGGGAACAGCAGATTTTTTGGTGCACCATATTCATGCATTTACTATCCACGTGACTGTATTAATATTACTTAAAGGTGTTCTATTCGCACGTAGCTCGCGTCTAATACCTGATAAAGCTAATCTTGGTTTTCGTTTCCCATGTGACGGACCCGGTAGGGGAGGAACATGTCAAGTATCTGCTTGGGATCATGTATTTCTAGGATTGTTCTGGATGTATAATTCCATTTCGGTGGTTATATTTCATTTCAGCTGGAAAATGCAGTCCGACGTTTGGGGTAGCGTGAGTAATCAAGGAGTAGTAAGCCACATTACTGGGGGAAACTTTGCCCAAAGTTCAACAACTATTAATGGATGGCTCCGTGATTTCTTATGGGCGCAGGCTTCCCAAGTAATTCAATCTTACGGTTCCTCATTATCTGCGTATGGTATCTTATTTTTGGGTGCTCATTTTGTTTGGGCTTTCAGTTTGATGTTCCTATTCAGCGGTCGTGGATACTGGCAAGAACTTATTGAATCGATTGTTTGGGCTCACAACAAATTAAGAGTTGCTCCTGCTATCCAGCCTCGAGCCTTGAGTATCATACAGGGACGTGCTGTGGGAGTAGCTCATTACCTTCTGGGTGGGATTGCCACAACATGGGCATTCTTCCTAGCGAGAATCATTGCAGTGGGTTAA
>Ophioderma
ATGACTATTCGTTCACCGGAAACAGAAGTTAAGATTGTGGTTGAAAGAGATCCTGTAAAAACTTCCTTTGAAAAATGGGCTCAACCTGGACATTTTTTGGTAACTTTAGCAAAAGGTCCTAATACTACCACTTGGATTTGGAATTTACATGCTGATGCTCATGATTTTGATAGCCATACAAATGATTTGGAAGAGATTTCTCGCAAAATTTTCAGTGCTCATTTTGGTCAACTCAGTATTATTTTCATTTGGCTGAGCGGTATGTACTTCCACGGAGCTCGCTTCTCCAACTATGAAGCATGGCTAAGTGATCCCACTAATATAAAACCTAGTGCGCAAGTGGTTTGGCCAATAGTGGGTCAGGAAATTCTTAACGGAGATGTAGGTGGTGGTTTTCAAGGTATACAAATAACTTCAGGTTTTTTTCAACTTTGGCGAGCATCCGGAATTACTAATGAATTACAGCTATATTGTACTGCAATAGGTGCATTAATATTTGCAGCACTAATGCTTTTTGCTGGTTGGTTCCACTATCACAAAGCTGCTCCTAAATTGGCTTGGTTCCAAGATGTGGAATCTATGCTGAATCACCATTTAGCGGGTCTATTAGGTATGGGATCGCTGGGCTGGGCGGGACATCAAATACATGTTTCTCTGCCTATTAACCAACTATTAGATGCTGGGGTCGATCCCAGGGAAATTCCCCTCCCTCATGAATTTATTATTAATCGTGATCTAATTGCTCAATTGTATCCTAGTTTTCAGAAAGGATTAATACCATTATTCACATTGAATTGGTCAGAATATTCCGATTTTTTGACCTTTCGCGGGGGGCTTAATCCTATAACAGGGGGTTTGTGGTTAACTGACACTGTGCACCATCATTTAGCCATAGCAGTTCTTATGTTTATAGCCGGTCATATGTATAGAACGAATTGGGGCATTGGACATAGTATAAAAGAGATTTTGGAAGCTCATAAAGGTCCATTCACAGGTGAAGGTCACAAGGGTCTCTATGAAATTCTAACTACTTCTTGGCATGCTCAATTATCCATTAATTTAGCTATGTTAAGTTCCCTAACCATTATAGTGGCTCACCATATGTATTCGATGCCTCCTTATCCATATTTAGCAATTGATTATGGTACACAATTATCCTTATTCACGCATCATATGTGGATCGGTGGTTTTCTTGTAGTTGGAGCTGCTGCGCATGCTGCTATATTTATGGTGAGAGATTACGATCCAACTACTCAGTATGATAATCTATTGGACCGTGTTATTCGACATCGTGATGCTATAATATCACATTTAAATTGGGTGTGTATCTTTTTGGGTTTCCACAGCTTCGGTTTGTATATCCATAACGATACCATGAGTGCTTTAGGACGTCCTCAAGATATGTTTTCGGATACTGCTATACAATTACAACCTATATTTGCTCAATGGATACAAAATACCCATGCTTTTGCTCCTGGTTCAACAGCACCCAATGTAACAGCAAGCACTAGTTTAACCTGGGGAAATGCTGATTTAATAGCAGTGGGTGGTAAGGTAGCTATGTTACCGATACCATTGGGAACAGCAGATTTTTTGGTGCATCATATTCATGCATTTACCATCCACGTAACTTTATTAATATTACTGAAAGGTGTTCTATTTGCACGAAGCTCGCGTTTAATACCCGATAAAGCTAACCTTGGTTTTCGTTTTCCTTGTGACGGACCTGGGAGGGGAGGAACGTGTCAAGTATCTGCTTGGGATCATGTATTTCTAGGATTGTTCTGGATGTATAATTCCATTTCGATAGTTATATTTCATTTCAGCTGGAAAATGCAGTCCGATGTTTGGGGTAGTGTGAGTAATCAAGGAATAGTAAGTCACATTACTGGGGGAAACTTTGCTCAAAGTTCAACAACTATTAATGGATGGCTTCGTGATTTTTTATGGGCACAGGCTTCCCAAGTAATTCAATCTTACGGTTCCTCATTATCTGCATATGGTATCTTATTCTTAGGTGCTCATTTTGTTTGGGCTTTTAGTTTGATGTTCCTATTCAGTGGTCGAGGATACTGGCAAGAACTAATTGAATCGATTGTTTGGGCTCACAACAAATTAAGAGTCGCTCCTGCTATCCAGCCTCGAGCCTTGAGTATCATACAGGGACGTGCTGTGGGAGTAGCTCATTACCTTCTAGGTGGGATTGCCACAACATGGGCATTCTTCCTAGCGAGAATCATTGCAGTGGTTTAA
>Psilotum
ATGACTATTCGTTCACCGGAACCAGAAGTCAAGATTCTGGTAGAAAGGGATCCTGTCAAAACTTCCCTTGAGAAATGGGCTCAACCCGGACATTTCTCACGAACTTTAGCAAAAGGCCCTAATACTACCACTTGGATTTGGAACCTGCATGCTGATTCTCATGATTTTGATAGCCATACCAACGATTTGGAAGAGATCTCCCGTAAAGTTTTTAGTGCTCATTTTGGTCAACTAGCTATTATTTTTGTCTGGCTAAGTGGTATGTATTTCCACGGAGCTCGCTTCTCTAATTACGAAGCATGGCTAAGTGATCCGATTCATATTAAACCTAGTGCTCAAGTAGTTTGGCCTATAGTGGGCCAGGAAATTCTTAATGGAGATGTAGGTGGGGGTTTCCAGGGAATACAAATAACCTCCGGTTTCTTCCAGATTTGGCGAGCATCTGGAATCACTAGTGAATTACAACTCTATTGTACTGCAATCGGTGCATTAATTTTTGCAACGCTAATGCTTTTTGCCGGTTGGTTTCATTACCATAAAGCAGCCCCTAAACTAGCTTGGTTCCAAGATGTAGAATCCATGCTTAATCACCATTTAGCTGGTTTACTAGGCCTTGGTTCCTTAGCTTGGGCAGGACATCAAGTACATGTCTCTTTGCCCATTAACCAACTCTTGGATGCCGGAGTCGATCCTAAAGAGATACCTCTTCCCCATGAATTCATTCTGAATCGTGATCTTTTAGCTCAATTATATCCCAGTTTTGCCAAAGGATTAATACCTTTTTTTACACTTAATTGGTCGGAATATTCCGATTTCTTAACTTTTCGTGGAGGATTAAATCCTGTCACGGGGGGTTTATGGCTGACTGATACCGTGCATCATCATCTAGCTATTGCGGTTCTTTTCCTGGTCGCTGGTCATATGTATAGAACCAATTGGAGTATTGGACATAGTATAAAAGAGATATTGGAAGCTCATGAAGGCCCATTTACAGGCGAGGGTCACAAAGGTATCTTTGAAATCCTAACTACTTCGTGGCATGCTCAATTAGCTCTCAATTTAGCCATGTTGGGCTCTCTAACTATTATAGTCGCTCATCATATGTATTCCATGCCTCCTTATCCATATCTAGCTATTGACTATGGTACACAGCTTTCCCTATTCACACATCATATGTGGATTGGTGGTTTTCTTGTAGTTGGAGCTGCTGCGCATGCGGCTATTTTTATGGTAAGAGATTATGATCCAACTACTCAGTATAATAATCTATTGGATCGTGTTCTACGACATCGTGATGCAATTATTTCACACCTTAATTGGGTATGTATCTTTTTGGGTTTCCATAGCTTCGGATTATACATCCATAATGATACTATGAGTGCTCTGGGACGTCCTCAAGATATGTTTTCAGATACTGCTATACAATTACAACCCATCTTTGCCCAATGGGTGCAAAATACTCATGCTTCGGCCCCTGGTTTAACAGCTCCTAATGCAATAGCAAGTACGAGTTTAACTTGGGGAGGTGACAACTTAATAGCAGTGGGTGGCAAAGTGGCTTTATTACCAATTCCATTAGGAACAGCAGATTTTTTGGTGCACCATATTCATGCATTCACCATTCATGTAACTGTATTAATACTTCTTAAAGGTGTTCTATTTGCACGTAGTTCGCGATTGATACCCGATAAAGCTAATCTTGGCTTTCGTTTCCCTTGTGACGGACCTGGTAGGGGGGGAACATGTCAGGTCTCGGCTTGGGATCATGTTTTCTTAGGATTATTCTGGATGTACAATTCCATATCAATAGTTATATTTCACTTCAGTTGGAAAATGCAGTCCGATGTTTGGGGTAGTATAAATGACCAAGGAGTAATAAATCACATTACCGGAGGAAACTTTGCACAGAGTTCAACAACTATTAATGGATGGCTTCGTGACTTCCTATGGGCACAGGCTTCTCAGGTGATTCAATCCTATGGTTCCTCCTTATCTGCATATGGTCTTTTATTCCTGGGTGCTCATTTTGTTTGGGCCTTCAGTTTGATGTTCCTATTCAGTGGCCGTGGATATTGGCAAGAACTCATTGAATCTATCATTTGGGCTCACAATAAATTGAAAGTTGCTCCTGCTATCCAGCCCAGAGCCTTGAGTATCGTACAGGGACGTGCTGTAGGAGTAGCTCATTACCTTCTGGGTGGAATCGCCACAACATGGGCGTTCTTCCTCGCAAGAATTATTGCAGTGGGATAA
>Mankyua
ATGACTATTCGTTCACCGGAAACAGAAGTGAAAATTGTGGTAGAAAGGGATCCTGTAAGAACTTCCTTTGAAAAATGGGCCCAACCTGGACATTTTTCAAGAACGTTAGCAAAAGGTCCCAATACTACCACTTGGATTTGGAATTTACATGCTGATGCTCATGATTTTGATAGCCATACCAATGATTTGGAAGAAATCTCTCGTAAAGTATTCAGTGCTCACTTCGGTCAACTAAGTATTATTTTTATTTGGTTGAGCGGTATGTACTTCCACGGAGCTCGTTTCTCTAATTATGAGGCATGGTTAAGTGATCCCACTCATGTTAAACCTAGCGCTCAGGTGGTTTGGCCAATTGTGGGTCAAGAAATTCTAAACGGAGATGTAGGTGGTGGTTTTCAAGGCATACAAATAACTTCAGGTTTTTTCCAGCTTTGGCGAGCATCTGGAATAACTAACGAATTACAGCTGTATTGCACTGCAATTGGTGCATTAATCTTTGCGGCATTAATGCTTTTTGCCGGTTGGTTTCATTACCACAAAGCTGCTCCCAAGTTGGCTTGGTTCCAAGATGTGGAATCTATGTTGAATCATCATTTGGCGGGTTTACTAGGTCTAGGGTCCTTAGGCTGGGCGGGACATCAAGTACATGTTTCTTTACCTATTAATCAACTCTTAGATGCCGGGGTCGATCCCAGGGAAATTCCTCTTCCTCATGAATTCATTCTGAATCGTGATCTACTTGCTCAATTGTATCCTAGTTTTGCTAAGGGATTAATACCATTCTTTACACTGGATTGGTCAGAATATTCCGATTTTTTAACCTTTCGCGGAGGACTCAATCCTGTTACGGGAGGTTTGTGGCTAACTGATACCGTGCACCACCATTTAGCTATTGCAGTTGTTTTTTTGATAGCCGGTCATATGTATAGAACTAACTGGGGCATTGGGCATAGTACGAAGGAGATTTTAGAAGCTCATAAAGGTCCATTTACAGGCGAAGGTCACAAGGGTCTCTATGAAATTCTAACCACTTCATGGCATGCTCAATTATCCATTAATTTAGCTATGTTAGGTTCCCTAACTATCATAGTGGCTCACCATATGTATTCGATGCCTCCCTACCCATATTTAGCAATCGATTATGGTACACAACTATCCCTATTCACGCATCATATGTGGATCGGTGGTTTTCTCATAGTCGGAGCTGCTGCACACGCGGCTATCTTTATGGTAAGAGATTACGATCCAACTATTCAGTATGATAATTTGTTGGACCGTGTTATTCGACATCGTGATGCAATTATCTCGCACCTAAACTGGGTATGTATCTTCTTGGGTTTCCATAGCTTTGGCTTATATATCCACAACGATACTATGAGTGCTTTGGGACGTCCTCAAGATATGTTTTCAGATACTGCTATACAATTACAACCTATATTTGCTCAATGGGTGCAAAACACTCACGCTTTTGCTCCCGGCTTGACAGCTCCTAATGCAACAGCAAGTACTAGTTTAACCTGGGGGGGCGAAAATTTTGTGGCAGTGGGTGGTAAAGTAGCTCTGTTACCGATTCCATTGGGAACAGCAGATTTCTTAGTGCACCATATTCATGCATTCACCATTCATGTGACTGTATTAATATTACTTAAAGGGGTCCTATTTGCGCGTAGTTCGCGTTTGATACCCGATAAAGCTAATCTTGGTTTTCGTTTCCCCTGCGACGGACCTGGTAGAGGGGGAACATGTCAAGTGTCCGCCTGGGATCATGTTTTTCTAGGATTGTTTTGGATGTATAATGCCATTTCAGTAGTAATATTTCATTTTAGTTGGAAAATGCAGTCTGATGTTTGGGGTAGCGTAAGCGATCAAGGAATAATAAGCCACATTACTGGAGGAAACTTTGCTCAAAGTTCAACAACTATTAATGGATGGCTTCGTGATTTCTTATGGGCGCAAGCTTCTCAAGTAATTCAATCATATGGTTCTTCATTGTCTGCGTATGGTCTCTTATTTTTAGGTGCTCACTTCATTTGGGCCTTCAGTTTAATGTTCTTATTTAGTGGTCGTGGATACTGGCAAGAACTCATTGAATCTATTGTTTGGGCTCATAACAAGTTAAGAGTCGCTCCTGCTATCCAGCCTAGAGCCTTGAGTATCATACAGGGACGTGCTGTGGGAGTAACTCATTACCTTCTGGGTGGGATTGCCACGACATGGGCATTCTTCCTAGCAAGAATCATTGCAGTGGGATAA
>Helminthostachys
ATGACTATTCGTTCACCGGAACCAGAAGTTAAGATTGTGGTGGAAAGGGATCCTGTAAAAACTTCCTTCGAAAAATGGGCTCAACCCGGACATTTTTCAAGAACTTTAGCAAAAGGTCCTAATACTACCACCTGGATTTGGAATTTACATGCTGATGCTCATGATTTTGATAGTCATACTAACGATTTGGAAGAGATCTCTCGTAAAGTATTCAGCGCTCACTTCGGGCAACTAAGTATTATTCTTATTTGGCTGAGCGGTATGTATTTCCACGGAGCTCGTTTCTCTAACTATGAGGCATGGCTAAGTGATCCCACTCATGTAAAACCTAGTGCTCAAGTAGTTTGGCCTATAGTGGGTCAAGAAATTCTAAACGGAGATGTAGGCGGGGGTTTCCAAGGTGTACAAATAACTTCAGGTTTTTTCCAACTCTGGCGAGCATCCGGAATAACTAATGAATTGCAGCTCTATTGTACCGCAATTGGTGCATTAATCCTTGCGGCACTAATGCTTTTTGCCGGTTGGTTTCACTACCACAAAGCTGCTCCAAAATTGGCTTGGTTCCAGGATGTGGAATCTATGCTGAATCACCACTTGGCGGGTTTACTAGGCCTGGGGTCCCTAGGCTGGGCGGGGCATCAAGTGCATGTTTCCCTGCCTATTAACCAACTTTTAGATGCCGGGGTCGATCCCAGGGAAATTCCTCTCCCTCATGAATTCATTTTGAATCGTGATCTACTTGCTCAATTGTATCCTAGTTTCGCTAAAGGATTAATACCATTCTTTACATTGGATTGGTCAGAATATTCCGATTTTTTAACCTTTCGCGGGGGACTCAATCCTGTCACGGGGGGTTTGTGGCTAACTGATACTGCACACCACCATTTAGCTATTGCAGTTCTTTCTTTGATAGCCGGTCATATGTATAGAACCAATTGGGGCATCGGGCACAGTATGAAAGAGATTTTGGAAGCTCATAAAGGTCCATTTACAGGCGAAGGTCACAGAGGCCTCTATGAGATTCTAACCACTTCATGGCATGCTCAATTATCCATTAACTTAGCCATGTTGGGTTCCCTAACTATCGTAGTGGCTCATCATATGTATTCGATGCCTCCCTATCCATATTTAGCGATTGATTATGGTACGCAGCTATCCCTATTCACGCATCACATGTGGATCGGTGGTTTCCTCGTAGTTGGGGCTGCTGCACATGCGGCTATCTTCATGGTGAGGGATTACGATCCAACTACTCAGTATGATAATCTGTTGGACCGTGTTATTCGGCATCGTGATGCGATCATCTCGCACCTAAACTGGGTGTGTATCTTCTTGGGCTTCCACAGCTTCGGTTTATACATCCACAACGATACTATGAGTGCTTTGGGACGTCCCCAAGATATGTTTTCGGATACTGCTATACAATTACAACCTATATTTGCCCAATGGGTGCAAAATATTCACGCTTTCGCTCCCAGTTCAACGGCTCCCAATGCAGCAGCAAGTACTAGTCTAACCTGGGGGGGTGGCGATTTGGTAGCAGTGGGCGGCAAAGTGGCTCTGTTACCGATTCCATTGGGAACGGCGGATTTCTTGGTACACCATATTCATGCATTCACCATCCATGTGACTGTATTAATATTATTGAAAGGGGTTCTATTCGCACGTAGCTCGCGCTTGATACCTGATAAAGCCAATCTTGGTTTTCGTTTCCCATGCGATGGACCCGGCAGGGGAGGAACATGCCAAGTATCAGCCTGGGATCATGTTTTCCTGGGATTGTTCTGGATGTATAATTCCATCTCGGTAGTGATATTCCATTTTAGTTGGAAAATGCAGTCTGATGTTTGGGGCAACGTAAGTGATCAAGGAATAGTAAGCCACATTACTGGGGGAAACTTTGCCCAAAGTTCAACAACTATTAATGGATGGCTTCGTGATTTCCTATGGGCGCAGGCTTCTCAAGTAATTCAATCCTATGGTTCCTCATCGTCTGCGTACGGTCTCTTATTCCTGGGTGCTCACTTCGTTTGGGCCTTCAGTCTGATGTTTTTATTCAGTGGTCGTGGATACTGGCAAGAACTCATTGAATCTATTGTTTGGGCTCATAACAAATTAAGAGTCGCTCCCGCTATCCAGCCTAGAGCCTTGAGTATTATACAGGGACGTGCTGTGGGAGTAGCTCATTACCTTCTAGGTGGGATTGCCACGACATGGGCATTCTTCTTAGCAAGAATCATTGCAGTGGGATAA
>Dryopteris
ATGACTATTCGTTCGCCAGAACCAGAAGTCAAGATTATGGTGGAGAAGGATCCCGTAAAAACCTCTTTTGAGAGATGGGCCCAACCCGGACATTTCTCAAGAAATTTGGCTAAGGGTCCCAGTACCACCACATGGATTTGGAACCTACATGCCGATGCCCATGATTTCGATAGCCATACCAATGATTTGGAGGATATATCCCGTAAAATATTTGGTGCCCATTTTGGTCAGCTAGCCATTATTTTCATTCGGTTGAGTGGCATGTATTTTCATGGGGCCCGTTTCTCCAACTATGAGGCATGGCTGAATGATCCCACTCATGTGAAACCTAGTGCCCAGGTTGTTTGGCCAATAGTGGGTCAAGAGATACTCAATGGAGATGTAGGTGGAGGGTTTCAGGGTGTACAGATAACGTCTGGATTTTCTCAACTTTGGCGAGCTTCCGGAATAACTAATGAGTTACAGCTCTATTGCACAGCTGTGGGTGCTTTAATTTTTGCCGGATTGATGTTTTTTGCCGGTTGGTTTCACTACCACAAAGCTGCCCCGAAACTAGCTTGGTTTCAGAACGTTGAGTCGATGCTGAATCACCATTTGGCGGGTCTATTGGGGTTGGGATCTCTAGCGTGGGCGGGACATCAGATACATGTTTCACTGCCAATTAACCAACTATTAGATGCGGGGGTTGACCCCAAAGAAATACCCCTTCCTCACGAATTCATTCTTAATCGTGATCTTATAGCCCAGGCATATCCGAGTTTTGCCAAAGGACTGATCCCGTTTTTTACCCTTGACTGGTCGGAATACGCAGATTTTCTGACTTTCCGCGGGGGTTTGAACCCAGTAACGGGAGGTTTGTGGCTGACTGATACCGCACATCACCACTTAGCCATTGCCGTTCTCTTCTTGGTAGCTGGTCACATGTACAGAACCAACTGGGGTATCGGACATAGCACGAAAGAAATCTTGGAAGCTCATAAAGGCCCTTTCACGGGTGAAGGCCACAAAGGTCTCTACGAAATTCTAACGAGTTCGTGGCATGCTCAATTAGCAATCAATCTTGCCATGCTAGGTTCTTTAACAATTATTGTATCCCACCACATGTATGCGATGCCCCCGTATCCTTACTTGGCCACCGATTATGCCACACAACTTTCCCTGTTTACGCATCATATGTGGATAGGGGGGTTTTTAGTAGTTGGCGCAGCTGCACACGCGGCTATTTTTATGGTAAGGGATTACGATCCAACTACTCAATACAATAATCTGTTAGATCGCGTTATTCGGCACCGCGATGCAATAATTTCACATCTCAACTGGGTCTGCATTTTCCTAGGTTTTCACAGCTTCGGTCTATACATCCATAATGATACCATGAGTGCCTTGGGGCGTCCCCAAGATATGTTTTCGGATACTGCCATTCAATTACAACCGATATTTGCTCAGCGGGTGCAGAATACCCACGCCTTGGCTCCCGGATCAACCGCGCCTAACGCGGCGTCGGGTACTAGCTTAACCTGGGGTGGCGGCGACTTAATCGCTGTAGCCGGCAAAGTTGCCATGGCCCCAATTCCATTAGGTACCGCAGATTTTCTGGTACACCATATCCATGCATTCACGATTCATGTTACCGTATTAATATTACTGAAAGGTGTTTTATTTGCACGTAGCTCTCGACTAATACCCGACAAAGCAAATCTTGGTTTTCGCTTTCCCTGCGACGGTCCTGGCAGAGGAGGTACCTGCCAAGTATCTGCTTGGGATCACGTTTTCTTAGGTTTATTCTGGATGTACAACTCGATTTCAGTAGTTATATTTCACTTTAGCTGGAAGATGCAATCCGATGTTTGGGGCAGTGTAGGCGAACAGGGGGTGGTAAGCCACATCACTGGGGGAAACTTCGCACAAAGTTCAACAACGATTAATGGATGGTTACGAGATTTCCCGTGGGCACAGGCTTCCCAAGTCATCCAATCATATGGTTCCTCGCTATCTGCGTATGGTCTTCTATTCCTGGGGGCTCACTTTGTCTGGGCTTTCAGTCTGATGTTTCTATTTAGTGGTCGCGGATACTGGCAAGAACTTATCGAATCCATTGTTTGGGCTCATAACAAATTAAAAGTTGCCCCCGTCACCCAACCTAGGGCCCTAAGTATTATACAGGGACGTGCCGTGGGGGTAACTCACTACCTTCTGGGTGGAATCGCCACGACGTGGGCGTTCTTCCTGGCGAGAATCATTGCAGTGGGATAA
>Ginkgo
ATGATTATTCGTTCACCGGAACCAGAGGTCAAGATCGTGGTGGAGAGGGATCCTATAAAAACCTCTTTTGAGAAATGGGCCAAACCTGGTCATTTCTCAAGGACGCTAGCTAAGGGACCTAATACTACCACTTGGATCTGGAACCTACATGCTGATGCTCACGATTTTGATAGCCATACCAATGATTTGGAAGAGATCTCTCGCAAAGTATTTAGCGCTCATTTCGGTCAACTAGCCATCATATTGATTTGGCTAAGTGGGATGTACTTCCATGGCGCTCGTTTCTCCAATTATGAAGCATGGCTGAGTGATCCTACTCGCATCAAACCCAGTGCTCAGGTGGTTTGGCCGATAGTAGGTCAAGAAATCTTGAATGGGGATGTAGGTGGGGGTTTTCGAGGAATACAAATAACCTCTGGTTTTTTTCAAATTTGGCGAGCATCTGGAATAACTAGTGAATTACAACTTTACTGCACCGCAATTGGTGCATTGATCTTTGCAGCTTTAATGCTTTTTGCTGGTTGGTTCCATTATCACAAAGCTGCTCCAAAATTGGCTTGGTTCCAAGATGTAGAATCCATGTTGAACCACCATTTAGCAGGGTTACTAGGACTTGGGTCTCTATCTTGGGCAGGACACCAAGTACACGTCTCTTTACCCATTAATCAACTCCTAGATGCTGGAGTGGATCCCAAGGAGATACCACTTCCTCATGAATTTATTTCAAATCGCGATCTTGTAGCTCAACTTTATCCTAGTTTTGCTAAGGGATTAACCCCATTTTTTGCCCTGAATTGGTCGGAATATTCAGAATTTTTGACCTTTCGTGGAGGACTAAATCCAGTAACGGGGGGTCTGTGGCTGACCGATACTGCGCATCATCATTTGGCTATTGCAATTCTTTTCCTGATAGCTGGTCATATGTATAGGACCAATTGGGGCATTGGCCATAGCCTCAAAGAAATTTTGGAAGCTCATAAAGGTCCGTTTACGGGTGAGGGTCATAAAGGTATTTACGAGATCTTAACTACCTCATGGCATGCTCAATTAGCTCTTAACCTAGCTATGTTAGGCTCTTTAACTATTGTCGTAGCTCACCACATGTATTCGATGCCCCCTTATCCATACCTAGCTATTGACTACGGTACCCAACTCTCTCTGTTCACACATCACATGTGGATCGGGGGGTTTCTTATAGTTGGCGCTGCTGCACATGCAGCCATTTTTATGGTAAGGGACTACGATCCAACTATTCAATATAACAATCTATTAGATCGTGTTCTTAGACATCGTGATGCGATCGTATCACACCTCAACTGGGCATGTATATTCTTAGGCTTTCATAGTTTTGGTCTGTATATTCATAATGATACTATGAGCGCTTTAGGACGTCCTCAAGATATGTTTTCAGATACTGCCATACAATTACAACCTATCTTTGCTCAATGGATACAAAACACTCATGCTTCAGCACCTAGTTCAACAGCTCCTGGTGCAGCAGCGAGCACCAGCTTAACCTGGGGAGGTGGTGATTTACTAGCAGTAGGTGGCAAAGTGGCTTTGTTACCAATTCCATTAGGAACCGCGGATTTTTTGGTACACCACATTCATGCATTTACTATTCATGTGACTGTATTAATACTACTGAAAGGTGTTTTATTTGCCCGTAGCTCCCGTTTAATACCTGATAAAGCGAATCTTGGTTTTCGTTTTCCCTGCGATGGACCTGGGAGAGGAGGGACGTGCCAAGTATCTGCCTGGGATCATGTTTTCCTGGGTTTATTCTGGATGTACAATGCGATTTCAGTAGTAATATTCCATTTCAGCTGGAAGATGCAGTCCGATGTTTGGGGTAGTATAAGTGATCGGGGAGTGGTAACCCATATCACGGGAGGAAACTTTGCACAGAGTTCCATTACCATTAACGGGTGGCTCCGTGACTTTTTATGGGCACAAGCCTCTCAAGTGATCCAATCTTATGGTTCTTCATTATCTGCATATGGTCTTTTCTTTTTAGGTGCTCATTTTGTTTGGGCCTTTAGTTTAATGTTCTTATTTAGTGGTCGTGGGTATTGGCAGGAACTCATCGAATCTATCGTTTGGGCCCATAACAAATTAAAAGTCGCTCCTGCTATCCAGCCCAGAGCCTTGAGCATTGTACAAGGACGTGCTGTAGGAGTAGCTCATTACCTCCTGGGTGGAATCGCCACAACATGGGCGTTCTTCCTAGCAAGAATTCTTGCAGTAGGATAA
>Huperzia
ATGACTATTCGTTCACCGGAACCAGAAGTCAAGATTGCGGTAGAAAGGGATCCCGTAAAAACTTCTTTCGAAAAATGGGCTCAACCCGGACATTTCTCCAGGACTCTAGCGAAGGGTCCTAGTACTACCACTTGGATCTGGAACTTACATGCTGATGCTCATGATTTTGACAGCCATACTAATGATTTGGAAGAGATTTCTCGCAAAGTATTTAGTGCTCATTTCGGTCAACTAGCCATTATTTTTATTTGGCTAAGTGGTATGTACTTCCACGGGGCTCGTTTCTCCAATCATGAAGCATGGCTTAGTGATCCTACTCACGTTAAACCCAGTGCTCAAGTTGTTTGGCCAATAGTAGGTCAGGAAATTCTCAATGGAGATGTGGGTGGGGGTTTTCAGGGAATACAAATAACTTCCGGCTTTTTTCAAATTTGGCGAGCCTCCGGAATAACTAGTGAATTACAACTTTACTCCACCGCAATTGGTGGATTGATTTTCGCAGCGCTAATGCTTTTCGCCGGTTGGTTCCACTACCACAAAGCCGCTCCCAAATTAACTTGGTTCCAAGATGTGGAATCCATGCTAAATCATCATCTAGCAGGACTATTAGGATTAGGTTCTTTATCATGGGCAGGACACCAAGTACACGTTTCTTTACCTATTAACCAACTTCTGGACGCTGGAGTAGATGCTAAAGAAATACCTCTTCCTCATGAATTTATTCTGAATCGTGATCTTATGACTCAACTTTATCCAAGTTTTGCTAAAGGATTAACTCCATTCTTTACTTTGAATTGGTCAGAATACTCAGATTTCTCAACTTTTCGCGGAGGACTCAATCCAGTAACAGGAGGTTTGTGGCTAACCGATACAGTCCATCATCATTTAGCTATTGCAGTTCTTTTTTTAATAGCTGGTCACATGTATAGAACCAATTGGGGCATTGGCCATAGCCTGAAAGAAATTTTAGAAGCTCATAAAGGTCCATTTACGGGTGAGGGTCACAAAGGCCTTTATGAAATTTTTACCACCTCATGGCATGCCCAATTAGCTCTTAACTTAGCTATGCTAGGTTCTTTAACAATCGTAGTGGCTCACCATATGTATTCCATGCCTCCTTATCCATACTTAGCTACTGACTATGGTACCCAACTCTCTTTGTTTACACATCACATGTGGATCGGTGGATTTCTCGTGGTCGGAGCTGCTGCACATGCAGCCATCTTTATGGTAAGGGACTACGATCCAACCACTCAATACAATAATTTATTGGATCGTGTTCTTCGACACCGTGATGCAATAGTATCACACCTTAACTGGGCATGTATTTTCTTAGGTTTCCATAGCTTCGGCTTGTACATCCATAATGATACTATGAGTGCTTTGGGACGTCCTCAAGACATGTTTTCGGATACTGCTATACAATTACAACCTATATTTGCCCAATGGGTGCAGAATACTCATGCTGTAGCACCTTTTTCCACAGCTCCTAATGCGGCGGCAAGCACCAGCTTAACCTGGGGAGGCATCGACTTAGTAGCAGTAGGCGGCAAAGTGGCTTTATTACCAATTCCGCTAGGAACCGCAGACTTTTTGGTACACCACATTCATGCATTTACTATCCACGTAACCGTATTAATCTTACTAAAAGGTGTTTTATTTGCTCGCAGTTCCCGTTTGATACCCGATAAAGCTAATCTTGGTTTTCGTTTCCCTTGCGATGGACCCGGAAGAGGAGGTACATGTCAAGTATCTGCTTGGGATCATGTTTTCTTAGGGTTATTCTGGATGTACAATGCAATTTCTGTAGTAATATTTCATTTTAGCTGGAAAATGCAATCTGATGTTTGGGGTAGTGTAAGCGACCAAAAAATAGTAACTCATATTACAGGGGGAAACTTTGCACAAAGTTCAATTACCATCAACGGATGGCTCCGTGACTTTTTATGGGCACAGGCTTCCCAAGTAATCCAATCTCATGGTTCCTCGTTATCTGCATATGGTCTCCCATTCCTGGGTGCTCACTTTGTTTGGGCTTTCAGTTTGATGTTCCTATTCAGTGGTCGCGGGTACTGGCAAGAACTTATCGAATCTATAGTTTGGGCTCACAACAAATTAAAAGTTGCTCCTGCTATCCAGCCTAGGGCTTTGAGTATTGTACAAGGCCGTGCTGTAGGAGTAGCTCATTACCTTCTGGGTGGAATTGCCACAACATGGGCATTCTTCCTAGCAAGAATTATTGCAGTAGGATAA
>Botrypus
ATGACTATTCGTTCACCGGAACCAGAAGTTAAGATTGTGGTAGAAAGGGATCCTGTAAAAACTTCCTTTGAGAAATGGGCTCAACCTGGACATTTTTCAAGAACTTTAGCAAAAGGTCCTAATACTACCACTTGGATTTGGAATCTACACGCTGATGCTCATGATTTTGATAGCCATACCAATGATTTGGAAGAGATCTCTCGCAAAGTATTCAGTGCTCACTTCGGTCAACTAAGTATTATTCTTATTTGGCTGAGTGGTATGTACTTTCACGGAGCTCGTTTCTCTAATTATGAAGCATGGCTAAGTGATCCCACTCATATCAAACCCAGTGCTCAAGTAGTTTGGCCAATAGTGGGTCAAGAAATTCTAAACGGGGATGTAGGTGGGGGTTTCCAAGGTATACAAATAACTTCGGGTTTTTCTCAGCTTTGGCGAGCATCTGGAATAACTAATGAATTGCAGCTCTATCGTACCGCAATTGGTGCATTAATCTTTGCTGCACTAATGCTTTTTGCTGGTTGGTTTCATTACCACAAAGCTGCTCCTAAATTGGCTTGGTTCCAAGATGTGGAATCTATGTTGAATCATCATCTGGCGGGTCTACTAGGCTTGGGGTCCCTAGGCTGGGCGGGACATCAAGTGCACGTTTCTTTGCCTATTAACCAACTCCTAGATGCTGGGGTCGATCCCAGGGAAATTCCTCTCCCTCATGAATTCATTCTGAATCGTGATCTACTAGCTCAATTGTATCCTAGTTTTGCTAAAGGATTAATACCATTCTTTACACTGAACCGGTCAGAATATTCCGATTTTTTAACCTTTCGCGGGGGACTCAATCCTGTCACAGGGGGTTTGTGGCTGACTGATACCGCGCATCACCATTTAGCTATTGCAGTTCTTTTTTTGATAGCTGGTCATATGTATAGAACCAATTGGGGCATTGGGCATAGTACGAAGGAGATTTTGGAAGCTCATAAAGGGCCATTCACAGGCGAGGGTCACAAAGGTCTCTATGAAATTCTAATCACTTCATGGCATGCTCAATTATCCATTAACTTAGCCATGTTAGGTTCTCTAACTATCATAGTGGCTCATCATATGTATTCGATGCCTCCCTATCCATATTTAGCGATTGATTATGGTACGCAACTATCCCTATTCACGCATCACATGTGGATCGGTGGTTTTCTCGTAGTTGGGGCTGCCGCGCATGCGGCTATCTTTATGGTGAGGGATTATGATCCAACCACTCAGTATGATAATCTGTTGGACCGTGTTATTCGACACCGTGATGCGATCATCTCGCACCTAAACTGGGTGTGTATCTTTCTGGGCTTCCATAGCTTCGGCTTATACATCCATAACGATACCATGAGTGCTTTGGGACGTCCCCAAGATATGTTTTCGGATACTGCTATACAATTACAACCTATATTTGCCCAATGGGTGCAAAATACTCACGCTTTCGCTCCCGGTTCAACAGCTCCCAATGCAGCAGCAAGTACTAGTTTAACCTGGGGGGGTGGTGACTTAGTAGCAGTAGGCGGCAAAGTGGCTCTGCTACCGATTCCATTGGGAACGGCAGATTTCTTGGTGCACCACATTCATGCATTCACTATCCATGTGACTGTATTAATATTACTGAAAGGGGTTTTATTTGCACGTAGCTCGCGCTTGATACCTGATAAAGCTAATCTTGGTTTTCGTTTTCCCTGTGACGGACCCGGTAGAGGAGGAACATGTCAAGTATCTGCCTGGGATCATGTTTTTCTAGGATTGTTCCGGATGTATAATTCCATCTCAGTAGTAATATTCCATTTCAGTTGGAAAATGCAGTCTGATGTTTGGGGTAGCGTGAGTGATCAAGGAGTAGTAAGCCACATTACTGGAGGAAACTTTGCCCAAAGTTCAATAACTATTAATGGATGGCTCCGTGATTTCTTATGGGCGCAGGCTTCTCAAGTAATTCAATCTTATGGTTCTTCATTGTCTGCGTATGGTCCCTTATTCTTGGGTGCCCATTTCGTTTGGGCTTTCAGTTTGATGTTCTTATTCAGTGGTCGCGGATACTGGCAAGAACTTATTGAATCTATTGTTTGGGCTCATAACAAATTAAGAGTCGCTCCCGCTATCCAGCCTAGAGCCTTGAGTATCGTACAAGGACGTGCTGTGGGAGTAGCTCATTACCTTCTGGGTGGGATTGCCACGACATGGGCATTCTTCCTAGCAAGAATCATTGCAGTGGGATAA
>Rhizoglossum
ATGACCATTCGTTCACCGGAAACAGAAGTTAAGATTGTGGTCGAAAGGGATCCTGTAAAAACTTCCTTTGAAAAATGGGCTCAACCTGGACATTTTTCGGGAACTTTAGCAAAAGGTCCTAATACTACCACTTGGATCTGGAATTTACACGCTGATGCTCATGATTTTGATAGTCATACCAATGATTTGGAAGAGATTTCTCGCAAAGTCTTCAGTGCTCACTTTGGTCAACTCAGCATTATTTTCATTTGGCTGAGCGGTATGTACTTCCACGGAGCCCGCTTCTCTAATTACGAGGCATGGCTAAGCGATCCCACTCATATCAAACCTAGTGCTCAAGTGGTTTGGCCAATAGTGGGTCAGGAAATTCTCAACGGAGATGTAGGGGGTGGTTTCCAAGGTATACAAATCACTTCAGGTTTTTTCCAACTCTGGCGAGCATCCGGAATAACTAATGAATTGCAGCTATATTGTACCGCGATCGGTGCATTAATCTTTGCGGCACTAATGCTTTTTGCTGGTTGGTTTCATTATCACAAAGCTGCTCCAAAATTGGCTTGGTTCCAAGATGTGGAATCTATGCTGAATCACCATTTGGCGGGTCTATTGGGTCTGGGATCCCTGGGCTGGGCAGGACATCAAGTGCACGTTTCTCTGCCTATTAACCAACTTTTGGATGCCGGGGTAGATCCCAGGGAAATTCCTCTTCCTCATGAATTTATTCTGAATCGTGATCTACTCGCTCAATTGTATCCTAGTTTTGATAAAGGATTAATACCATTCTTTACATTGAATTGGTCAGAATATTCCGATTTTTTAACCTTCCGCGGGGGGCTTAATCCTGTCACAGGAGGCTTGTGGTTAACTGATACTGCACACCATCATTTAGCTATAGCAGTTCTTTTCTTGATAGCCGGTCATATGTATAGAACGAATTGGGGCATTGGGCATAGTACAAAAGAGATTTTAGAAGCTCATAAAGGTCCTTTCACAGGCGAAGGTCACAAAGGTATCTATGAAATTCTAACCACTTCTTGGCATGCTCAATTATCCATTAACTTGGCTATGTTAGGTTCCCTAACCATTATAGTGGCTCATCACATGTATTCGATGCCCCCCTATCCATATTTAGCAATTGATTATGGTACACAATTATCCCTATTCACGCATCATATGTGGATTGGTGGTTTTCTAGTAGTTGGAGCTGCCGCGCATGCGGCTATCTTTATGGTTAGAGATTATGATCCAGCCACTCAGTATGACAATCTGTTGGACCGTGTTATTCGACATCGTGATGCGATAATCTCGCACTTGAATTGGGTGTGTATTTTCCTGGGTTTCCATAGCTTCGGCTTGTACATCCACAACGATACCATGAGTGCTTTAGGACGTCCCCAAGATATGTTTTCGGATACTGCTATACAATTACAACCCATATTTGCCCAATGGGTGCAAAATACTCACGCTTTTGCTCCCGGTTCAACAGCACCCAATGCAACAGCAAGTACTAGTCTAGCTTGGGGGGGTGGTGATTTGATAACGGTGGGTGGCAAAGTAGCTATGTTACCGATCCCATTGGGAACAGCAGATTTTTTGGTGCACCATATTCATGCATTCACTATCCACGTGACTGTATTAATATTACTAAAAGGTGTCTTATTCGCACGGAGTTCGCGTCTAATACCTGATAAAGCTAATCTTGGTTTTCGTTTCCCCTGTGACGGACCTGGTAGGGGAGGAACGTGTCAAGTATCTGCTTGGGATCATGTCTTTTTAGGATTGTTCTGGATGTACAATTCTATCTCGGTGGTGATCTTCCATTTCAGCTGGAAAATGCAGTCCGATGTTTGGGGTAGTGTAAGTGATCAAGGAGTAGTAAGCCACCTTACTGGGGGAAACTTTGCCCAAAGTTCAACAACTATCAATGGATGGCTCCGTGATTTCTTATGGGCGCAGGCTTCCCAAGTAATTCAATCTTATGGTTCTTCATTATCTGCGTATGGTATCTTATTCTTGGGTGCTCATTTTGTTTGGGCTTTCAGTTTGATGTTCTTATTCAGTGGTCGTGGATACTGGCAAGAACTTATTGAATCAATTGTTTGGGCTCACAACAAATTAAGAGTTGCTCCTGCTATCCAGCCCCGAGCCTTGAGTATCATACAGGGACGTGCTGTGGGAGTAGCTCATTACCTTCTGGGTGGGATTGCCACAACATGGGCATTCTTCCTAGCGAGAATCATTGCAGTGGGTTAA
>Sahashia
ATGACTATTCGTTCACCGGAACCAGAAGTTAAGATTGTGGTAGAAAGGGATCCTGTAAAAACTTCCTTTGAGAAATGGGCTCAACCTGGACATTTTTCAAGAACTTTAGCAAAAGGTCCTAATACTACCACTTGGATTTGGAATTTACACGCTGATGCTCATGATTCTGATAGCCATACCAATGATTTGGAAGAGATCTCTCGTAAAGTATTCAGTGCTCACTTCGGTCAACTAAGTATTATTCTTATTCGGCTGAGTGGTATGTACTTTCACGGAGCCCGTTTTTCTAATTATGAAGCATGGCTAAGTGATCCCACTCATATCAAACCTAGCGCTCAGGTAGTTTGGCCAATAGTGGGTCAGGAAATTCTAAACGGGGATGTGGGTGGGGGTTTCCAAGGTATACAAATAACTTCGGGTTTTTCTCAGCCTTGGCGAGCATCTGGAATAACTAATGAATTGCAGCTCTATTGTACCGCAATCGGTGCATTAATCTTTGCGGCACTAATGCTTTTTGCCGGTTGGTTCCACTACCACAAAGCCGCTCCTAAATTGGCTTGGTTCCAAGATGTGGAATCTATGTTGAATCATCATTTGGCGGGTTTATTAGGCCTGGGGTCCCTAGGCTGGGCGGGACATCAAGTGCACGTTTCTTTGCCTATTAACCAACTCTTAGATGCTGGGGTCGATCCCAGGGAAATTCCTCTCCCTCATGAATTCATTCTGAATCGTGATCTATTAGCTCAATCGTATCCTAGTTTCGCTAAAGGATTAATACCATTCTTTACACTGAACTGGTCAGAATATTCCGATTTTTTAACCTTTCGCGGGGGACTCAATCCTGTCACAGGGGGTTTGTGGCTGACTGATACCGCGCATCACCATTTAGCTATTGCAGTTCTTTTTTTGATAGCTGGTCATATGTATAGAACCAATTGGGGCATTGGGCATAGTACGAAGGAGATTTTGGAAGCTCATAAAGGTCCATTTACAGGCGAAGGTCACAAAGGTCTCTATGAAATTCTAACCACTTCATGGCATGCTCAATTATCCATTAACTTAGCTATGTTAGGTTCTCTAACTATCATAGTGGCTCATCATATGTATTCGATGCCTCCCTATCCATATTTAGCGATTGATTATGGCACGCAACTATCCCTATTCACGCATCACATGTGGATCGGTGGTTTTCTCGTAGTTGGGGCTGCCGCGCATGCGGCTATCTTTATGGTGAGAGATTATGATCCAACCACTCAGTATGATAATCTGTTGGACCGTGTTATTCGACATCGTGATGCGATCATCTCGCATCTAAACTGGGTGTGTATCTTTCTGGGCTTCCATAGCTTCGGCTTATACATTCACAACGATACTATGAGTGCTTTGGGACGTCCCCAAGATATGTTTTCGGATACTGCTATACAATTACAACCTATATTTGCCCAATGGGTGCAAAATACTCACGCTTTCGCTCCCGGTTCAACAGCTCCCAATGCAGCAGCAAGTACTAGTTTAACCTGGGGGGGTGGTGACTTAATAGCAGTAGGCGGCAAAGTGGCTCTGCTACCGATTCCACTAGGAACGGCGGATTTCTCGGTGCACCACATTCATGCATTCACTATCCATGTGACTGTATTAATATTACTGAAAGGGGTTTTATTTGCACGTAGCTCGCGCTTGGTACCTGATAAAGCTAATCTTGGTTTTCGTTTCCCCTGTGATGGACCTGGTAGAGGAGGAACATGTCAAGTATCTGCCTGGGATCATGTTTTTCTAGGATTATTCCGGATGTATAATTCCATCTCAGTAGTAATATTCCATTTTAGTTGGAAAATGCAGTCTGATGTTTGGGGTAGCGTAAGTGATCAAGGAGTAGTAAGCCACATTACTGGGGGAAACTTTGCCCAAAGTTCAACAACTATTAATGGATGGCTCCGTGATTTCCTATGGGCGCAGGCTTCTCAAGTAATTCAATCTTATGGTTCTTCATTGTCTGCGTATGGTCTCTTATTCTTGGGTGCTCATTCCGTTTGGGCTTTCAGTTTGATGTTCTTATTCAGTGGTCGTGGATACTGGCAAGAACTCATTGAATCTATTGTTTGGGCTCATAACAAATTAAGAGTCGCTCCCGCTATCCAGCCTAGAGCCTTGAGTATCATACAAGGACGTGCTGTGGGAGTAGCTCATTACCTTCTGGGTGGGATTGCCACGACATGGGCATTCTTCCTAGCAAGAATCATTGCAGTGGGATAA
