# Supplementary material for: Organellar phylogenomics of Ophioglossaceae fern genera
Source: Front Plant Sci. 2024 Jan 15;14:1294716. doi: 10.3389/fpls.2023.1294716 (PMC10823028; doi:10.3389/fpls.2023.1294716)
Supplement: Supplementary file 3 [file DataSheet_3.zip › Supplementary file S2/cpDNA_CDS/psaB.fas.nt.cleanup.aln]

>Holubiella
ACGGCATCAAGATTTCCAAAGTTCAGCCAGGGTCTAGCCCAAGATCCAACTACTCGTCGTATTTGGTTCGGTATTGCCACCGCGCATGACTTCGAAAGTCATGATGATATTACTGAAGAGCGCCTCTATCAGAAAATTTTTGCTTCTCATTTTGGTCAGTTAGCTATAATATTTCTTCGGACCTCCGGCAATTTGTTCCATGTAGCCTGGCAGGGTAATTTCGAGGCGTGGGTACAGGATCCTCTACATGTAAGACCTATTGCTCATGCGATCTGGGATCCTCATTTTGGTCAACCAGCTGTAGAAGCTTATACCAGAGGAGGTGCTCCAGGCCCAGTCAATATTGCTTATTCCGGTGTTTACCAATGGTGGTATACAATTGGTTTACGCACTAATCAGGATCTTTACAACGGGTCTATTTCCCTGTTAATCCTCTCCGCTCTGTTCCTAATGGCGGGTTGGCTGCATCTACAACCTAAATGGAAACCGGGCCTCTCTTGGTTCAAAAATGCTGAATCTCGCTTGAATCATCATCTATCAGGACTTTTTGGGGTAAGTTCCCTAGCCTGGACAGGACATTTAGTTCATGTTGCCATTCCTGAATCGAGAGGCGAACACGTAAGGTGGGATAATCTATTGACTGCATCACCGCATCCCCAAGGGTTAGGACCGTTCTTTTCGGGTCAGTGGGGTGTTTATGCACAAAATCCGGACTCAATCAATCACTCGTTCGGTACCGCTCAAGGAACAGGTACTGCTATCTCAACCTTCCTCGGGGGATTCCATCCACAGACTCAGAGTTTGTGGCTAACCGATATTGCGCATCATCATCTAGCTATTGCGGTCGTTTTTATTATTGCTGGTCATATGTATAGAACCAACTTCGGGATCGGGCACAGTATGAGAGAGATTTTAGAAGCACATACTCCCCCAGGAGGTAGATTGGGACGCGGGCATAAAGGACTTTACGATACAGTTAATAATTCTCTCCACTTCCAACTAGGTCTTGCTTTAGCCGCCCTGGGAGTAATCACTTCTTTGGTGGCTCAACATATGTATTCCCTACCCGCTTATGCATTTATAGCACAGGATTTTACTACCCAAGCTGCGTTATACACCCACCACCAATACATTGCTGGATTTATTATGACAGGCGCCTTCGCCCATGGAGCCATATTCTTCATTAGGGATTATGATCCGGAACAGAATAAAGATAATGTATTGGCCAGAATGTTAGAACATAAAGAAGCTATAATATCTCATTTGAGTTGGGCTAGTTTATTCTTAGGTTTCCACACCCTAGGACTTTATGTTCATAATGATGTTGTGCTAGCCTTTGGTACTCCGGAGAAACAGATCCTAATCGAGCCTATATTCGCTCAATGGATACAATCTGCCCACGGTAAAGCTTCGTATGGTTTCGATGTACTTCTATCTTCACCCGATAGCCCAGCATTCAGTGCTGGTCAGAGCCTATGGTTGCCTGGTTGGTTGGAAGCTATTAATAACAATAGCAACTCACTATTCCTAACAATCGGCCCTGGGGACTTCTTAGTTCACCACGCTATTGCTCCAGGTTTACATACAACTACGCTAATCTTAGTGAAAGGTGCATTAGATGCACGTGGGTCCAAATTAATGCCGGATAAGAAAGAATTCGGTTATAGCTTTCCTTGCGATGGTCCGGGGCGAGGTGGTACTTGCGATATCTCGGCATGGGATGCTTTTTATTCAGCAGTATTTTGGATGTTAAATACTATTGGTTGGGTCACATTCTATTGGCACTGGAAGCATATCACCCTGTGGCAAGGGAATGTGGCTCAATTTAACGAATCCTCCACCTATTTAATGGGATGGTTGAGAGATTACTTATGGTTAAACTCTTCACAACTCATTAATGGATATAATCCTTTTGGTATGAACAGTCTATCCGTCTGGGCGTGGATGTTTCTATTTGGGCATCTCGTTTGGGCCACTGGATTCATGTTTCTTATTTCTTGGCGCGGATACTGGCAAGAACCGATCGAAACTTTAGCATGGGCTCATGAACGTACACCTTTAGCTAATTTGGTACGTTGGAAGGATAAGCCGGTAGCTCTTTCTATCGTTCAAGCACGGTTAGTAGGATTAGCTCACTTCTCCGTCGGTTATATATTCACCTATGCAGCTTTTTCAATCGCTTCCACATCAGGAAAATTTGGCTAA
>Botrychium
ACGGCATCAAGATTTCCAAAGTTCAGCCAGGGTCTAGCCCAAGACCCAACTACTCGTCGTATTTGGTTTGGTATTGCCACCGCGCATGACTTCGAAAGTCATGATGATATTACTGAAGAGCGCCTCTATCAGAAAATTTTTGCTTCTCATTTTGGTCAGTTAGCTATAATATTTCTTCGGACTTCCGGCAATTTGTTCCATGTGGCCTGGCAGGGTAATTTCGAAGCATGGGTACAGGATCCTCTACATGTAAGACCTATTGCTCATGCGATCTGGGATCCTCACTTTGGTCAACCAGCTGTAGAAGCTTATACCAGAGGAGGTGCTCCAGGCCCAGTCAATATTGCTTATTCCGGTGTTTATCAATGGTGGTATACGATTGGTTTACGTACTAATCAGGATCTTTACAACGGGTCTATTTCCCTGTTAATTCTTTCCGCTCTGTTCCTAATAGCGGGTTGGCTGCATCTACAACCTAAATGGAAACCGGGCCTCTCTTGGTTCAAAAATGCTGAATCTCGCTCGAATCATCACCTATCGGGACTTTTTGGGGTAAGTTCCCTGGCTTGGACGGGACATTTAGTTCATGTTGCCATTCCTGAATCGAGGGGCGAACACGTAAGGTGGGATAATCTATTAACTGCATTACCGCATCCCCAAGGGTTGGGACCGTTCTTTTCGGGTCAGTGGGGTGTTTATGCACAAAATCCGGACTCAATCAATCACTCGTTCGGTACCGCTCAAGGAACAGGTACTGCTATCTCAACCTTCCTCGGGGGATTCCATCCACAGACTCAGAGTTTGTGGCTAACCGATATTGCGCATCATCATCTAGCTATTGCGGTCGTTTTTATTATTGCTGGTCATATGTATAGAACCAACTTTGGGATCGGACACAGTATGAGAGAGATTTTAGAAGCACATACTCCCCCAGGGGGTAGATTGGGACGCGGACATAAAGGACTTTACGATACAGTTAATAATTCTCTCCACTTCCAATTAGGTCTTGCTTTAGCCGCTCTAGGAGTAATCACTTCTCTGGTGGCTCAACATATGTATTCCTTACCCGCTTATGCATTTATAGCACAGGATTTTACTACCCAAGCTGCGTTATACACCCACCACCAATACATTGCTGGATTTATTATGACAGGCGCCTTCGCCCATGGAGCCATATTCTTCATTAGGGATTATGATCCGGAACAGAATAAAGATAATGTATTGGCCAGAATGTTAGAACATAAAGAAGCTATAATATCTCATTTGAGTTGGGCTAGTTTATTCTTAGGCTTCCACACCCTAGGACTTTATGTTCATAATGATGTTGTGCTAGCCTTTGGTACTCCGGAGAAACAGATCCTAATCGAGCCTATATTTGCTCAATGGATACAATCTGCTCACGGGAAAGCTTCGTATGGTTTCGATGTACTTCTATCTTCATCCGATAGTCCAGCATTCAGTGCTGGTCAGAGCCTATGGTTGCCTGGTTGGTTGGAAGCTATTAATAGTAATAGCAACTCATTATTCCTAACAATCGGCCCTGGGGACTTCTTAGTTCACCACGCTATTGCTTCAGGTTTACACACAACTACGCTAATCTTAGTGAAAGGTGCATTAGATGCACGTGGGTCCAAATTAATGCCGGATAAGAAAGAATTCGGTTATAGCTTTCCTTGCGATGGTCCGGGGCGAGGTGGTACTTGCGATATCTCGGCATGGGATGCTTTTTATTCAGCAGTGTTTTGGATGTTAAATACTATTGGTTGGGTCACATTCTATTGGCACTGGAAACATATCACCCTGTGGCAAGGGAATGTGGCTCAATTTAACGAATCCTCCACCTATTTAATGGGATGGCTGAGAGATTACTTATGGTTAAACTCTTCACAACTCATTAATGGATATAATCCTTTTGGTATGAACAGTCTATCCGTCTGGGCGTGGATGTTTCTATTCGGGCATCTCGTTTGGGCCACTGGTTTCATGTTTCTTATTTCCTGGCGTGGATACTGGCAAGAACCGATCGAAACTTTAGCATGGGCTCATGAACGTACACCTTTAGCTAATTTGGTACGTTGGAAGGATAAGCCGGTAGCTCTTTCTATCGTTCAAGCACGGTTAGTAGGATTAGCTCACTTTTCCGTCGGTTATATATTCACCTATGCAGCTTTTTCAATCGCTTCCACATCAGGAAAATTTGGCTAA
>Japanobotrychium
ACGGCATCAAGATTTCCAAAGTTCAGCCAGGGTCTAGCCCAAGACCCAACTACTCGTCGTATTTGGTTCGGTATTGCCACCGCGCATGACTTCGAAAGTCATGACGATATTACTGAAGAGCGCCTCTATCAGAAAATTTTTGCTTCTCATTTTGGTCAGTTAGCTATAATATTTCTTCGGACCTCCGGCAATTTGTTCCATGTAGCCTGGCAGGGTAATTTCGAGGCATGGGTGCAGGATCCTCTACATGTAAGACCTATTGCTCATGCAATCTGGGATCCTCACTTTGGTCAACCAGCTGTAGAAGCTTATACCAGAGGAGGTGCTCCAGGTCCAGTCAATATTGCTTATTCCGGTGTTTACCAATGGTGGTATACAATTGGTTTACGTACTAATCAGGATCTTTACAACGGGTCTATTTTCCTGTTAATACTCTCCGCTCTGTTCCTAATAGCAGGTTGGCTGCATCTACAACCTAAATGGAAACCGGGCCTCTCTTGGTTCAAAAACGCTGAATCTCGCTTGAATCATCATCTATCAGGACTTTTTGGGGTAAGTTCCCTAGCCTGGACGGGACATTTAGTTCATGTTGCCATTCCCGAATCGAGAGGCGAACACGTAAGGTGGGATAATCTATTAACTGCATTACCGCATCCCCAAGGGTTGGGACCGTTCTTTTCGGGTCAGTGGGGTGTTTATGCACAAAATCCGGACTCAATCAATCACTCGTTCGGTACCGCTCAAGGAACAGGTACTGCTATTTTAACCTTCCTCGGGGGATTCCATCCACAGACTCAGAGTTTGTGGCTAACTGATATTGCGCATCATCATCTAGCTATTGCGGTCGTTTTTATTATTGCTGGTCATATGCATAGAACCAACTTTGGTATCGGACACAGTATGAGAGAGATTTTAGAAGCACATACTCCTCCAGGAGGTAGATTGGGACGCGGGCATAAAGGACTTTATGATACAGTTAATAATTCCCTCCACTTCCAACTAGGTCTTGCTTTAGCCGCTCTGGGAGTAATCACTTCTTTGGTGGCTCAACATATGTATTCCTTACCCGCTTATGCATTTATAGCACAGGATTTTACTACCCAAGCTGCGTTATACACTCACCATCAATACATTGCTGGATTTATTATGACAGGCGCCTTCGCCCATGGAGCCATATTCTTCATTAGGGATTATGACCCGGAACAAAATAAAGATAATGTATTGGCCAGGATGTTAGAACATAAAGAAGCTATAATATCTCATTTGAGTTGGGCTAGTTTATTCTTAGGTTTCCATACTCTAGGACTTTATGTTCATAATGATGTTGTGCTAGCCTTTGGTACTCCGGAGAAACAGATCCTAATCGAGCCTATATTTGCTCAATGGATACAATCTGCCCACGGGAAAGCTTCGTATGGTTTCGATGTACTTCTATCTTCACCCGATAGTCCAGCATTCAGTGCTGGTCAGAGCCTATGGTTGCCTGGTTGGTTGGAAGCTATTAATAACAATAGCAACTCACTATTCCTAACAATTGGCCCCGGGGACTTCTTAGTTCACCACGCTATTGCTTCAGGTTTACATACAACTACGTTAATTTTAGTCAAAGGTGCATTAGATGCACGTGGGTCCAAATTAATGCCGGATAAGAAAGAATTCGGTTATAGCTTTCCTTGCGATGGTCCGGGGCGAGGTGGTACTTGCGATATCTCGGCATGGGATGCTTTTTATTTAGCAGTATTTTGGATGTTAAATACTATTGGTTGGGTCACATTCTATTGGCACTGGAAGCATATCACCCTGTGGCAAGGGAATGTGGCTCAATTTAACGAATCCTCTACTTATTTAATGGGATGGCTGAGAGATTACTTATGGTTAAACTCTTCACAACTCATTAATGGATATAATCCTTTTGGTATGAACAGTCTATCCGTCTGGGCGTGGATGTTTCTATTTGGGCATCTCGTTTGGGCCACTGGATTCATGTTTCTTATTTCTTGGCGCGGATACTGGCAAGAACCGATCGAAACTTTAGCATGGGCTCATGAACGTACGCCTTTAGCTAATTTGGTACGTTGGAAGGATAAGCCGGTAGCTCTTTCTATCGTTCAAGCACGGTTAGTAGGATTAGCTCACTTTTCTGTCGGTTATATATTCACCTATGCAGCTTTTTCAATCGCTTCCACATCAGGAAAATTTGGTTAA
>Sceptridium
ACGGCATCAAGATTTCCAAAGTTCAGCCAGGGTCTAGCCCAAGACCCAACTACTCGTCGTATTTGGTTCGGTATTGCCACCGCGCATGACTTCGAAAGTCATGATGATATTACTGAAGAGCGCCTCTATCAGAAAATTTTTGCTTCTCATTTTGGTCAGTTAGCTATAATATTTCTTCGGACCTCCGGCAATTTGTTCCACGTAGCCTGGCAGGGTAATTTCGAGGCGTGGGTACAGGATCCTCTACATGTAAGACCTATTGCTCATGCGATCTGGGATCCTCACTTTGGTCAACCAGCTGTAGAAGCTTATACCAGAGGAGGTGCTCCAGGCCCAGTCAATATTGCTTATTCCGGTGTTTACCAATGGTGGTATACAATTGGTTTACGCACTGATCAGGATCTTTACAACGGGTCTATTTCCCTGTTAATCCTCTCCGCTCTGTTCCTAATAGCGGGTTGGCTGCATCTACAACCTAAATGGAAACCGGGCCTCTCTTGGTTCAAAAATGCTGAATCTCGCTCAAATCATCATCTATCAGGACTTTTTGGGGTAAGTTCCCTAGCCTGGACGGGACATTTAGTTCATGTTGCCATTCCTGAATCGAGAGGCGAACACGTAAGGTGGGATAATCTATTGACTGCATTACCGCATCCCCAAGGGTTAGGACCGTTCTTTTCGGGTCAGTGGGGTGTTTATGCACAAAATCCGGACTCAATCAATCACTCGTTCGGTACCGCTCAAGGAACAGGTACTGCTATCTCAACCTTCCTCGGGGGATTCCATCCACAGACTCAGAGTTTGTGGCTAACCGATATCGCGCATCATCATCTAGCTATTGCGGTCGTTTTTATTATTGCTGGTCATATGTATAGAACCAACTTCGGGATCGGGCACAGTATGAGAGAGATTTTAGAAGCACATACTCCCCCAGGAGGTAGATTGGGACGCGGGCATAAAGGACTTTACGATACAGTTAATAATTCTCTCCACTTCCAACTAGGTCTTGCTTTAGCCGCCCTGGGAGTAATCACTTCTTTGGTGGCTCAACATATGTATTCCCTACCCGCTTATGCATTTATAGCACAGGATTTTACTACCCAAGCTGCGTTATACACTCACCACCAATACATTGCTGGATTTATTATGACAGGCGCCTTCGCCCATGGAGCCATATTCTTCATTAGGGATTATGATCCGGAACAGAATAAAGATAATGTATTGGCCAGAATGTTAGAACATAAAGAAGCTATAATATCTCATTTGAGTTGGGCTAGTTTATTCTTAGGTTTCCACACCCTAGGACTTTATGTTCATAATGATGTTGTGCTAGCCTTTGGTACTCCGGAGAAACAGATCCTAATCGAGCCTATATTTGCTCAATGGATACAATCTGCCCACGGTAAAGCTTCGTATGGTTTCGATGTACTTCTATCTTCACCCGATAGCCCAGCATTCAGTGCTGGTCAGAGCCTATGGTTGCCTGGTTGGTTGGAAGCTATTAATAACAATAGCAACTCACTATTCCTAACAATCGGCCCTGGGGACTTCTTAGTTCACCACGCTATTGCTCCAGGTTTACATACAACTACGCTAATCTTAGTGAAAGGTGCATTAGATGCACGTGGGTCCAAATTAATGCCGGATAAGAAAGAATTCGGTTATAGCTTTCCTTGCGATGGTCCGGGGCGAGGTGGTACTTGCGATATCTCGGCATGGGATGCTTTTTATTCAGCAGTATTTTGGATGTTAAATACTATTGGTTGGGTCACATTCTATTGGCACTGGAAGCATATCACCCTGTGGCAAGGTAATGTGGCTCAATTTAACGAATCTTCCACCTATTTAATGGGATGGCTGAGAGATTACTTATGGTTAAACCCTTCACAACTCATTAATGGATATAATCCTTTTGGTATGAACAGTCTATCCGTCTGGGCGTGGATGTTTCTATTTGGGCATCTCGTTTGGGCCACTGGATTCATGTTTCTTATTTCTTGGCGCGGATACTGGCAAGAACCGATCGAAACTTTAGCATGGGCTCATGAACGTACACCTTTAGCTAATTTGGTACGTTGGAAGGATAAGCCGGTAGCTCTTTCTATCGTTCAAGCACGGTTAGTAGGATTAGCTCACTTCTCCGTCGGTTATATATTCACCTATGCAGCTTTTTCAATCGCTTCCACATCAGGAAAATTTGGCTAA
>Haukia
ACGGCATCAAGATTTCCAAAGTTTAGCCAGGGTCTAGCTCAAGACCCAACTACTCGTCGTATTTGGTTTGGTATCGCCACCGCGCACGACTTCGAGAGTCACGATGATATTACTGAGGAGCGTCTCTATCAGAAAATTTTTGCTTCTCACTTTGGTCAGTTAGCTATAATATTCCTTTGGACCTCTGGCAATCTGTTCCATGTAGCCTGGCAGGGTAATTTTGAAGCATGGGTACAGGATCCTCTACATGTAAGACCTATTGCTCATGCGATTTGGGATCCCCATTTTGGTCAACCAGCTGTAGAAGCTTATACCCGAGGGGGTGCTCCAGGCCCCGTAAACATTGCTTATTCCGGTGTTTACCAATGGTGGTACACAATTGGTTTACGTACCAATCAGGATCTTTATAACGGGTCCATTTCACTGTTAATCCTCTCCGCTCTGTTCCTAACAGCGGGTTGGTTGCATCTACAACCCAAATGGAAACCTGGTCTTTCTTGGTTCAAAAATGCTGAATCTCGTTTGAATCATCATTTATCAGGACTTTTTGGGGTAAGTTCTCTAGCCTGGACGGGACATTTGATTCATGTTGCCATTCCTGAATCGAGAGGTGAACATGTGAGGTGGGATAATTTACTAACTACACTGCCACACCCCCAAGGTTTAGGGCCATTCTTTTCAGGTCAATGGGGTATTTATGCGCAAAATCCGGACTCCATAAATCACTCCTTTGGTACTGCTCAAGGAACAGGTACTGCTATCTCAACTTTTCTTGGAGGGTTTCATCCACAAACGCAGAGTTTATGGTTAACCGATATTGCACATCACCATTTAGCTATTGCAGTTGTTTTTATAATTGCTGGTCATATGTATAGGACCAACTTTGGAATTGGACATAGTATGAAAGAGATTCTGGAAGCACATATTCCCCCAGGAGGTGGATTGGGACGTGGACATAAAGGGCTCTATGATACAGTTAATAATTCTCTCCACTTTCAATTAGGCCTTGCTCTCGCTGCTCTGGGGGTAATCACTTCTTTGGTGGCTCAACACATGTATTCCTTACCAGCTTATGCATTCATAGCACAGGATTTCACTACCCAGGCTGCGTTGTACACGCATCATCAATACATTGCTGGATTTCTTATGACAGGCGCTTTCGCTCATGGAGCCATATTCTTTATTAGGGATTATGACCCGGAACGGAATAGAGATAATGTATTGGCTAGAATGCTCGAACATAAAGAAGCTATAATCTCTCATTTGAGTTGGGCTAGTTTATTCTTAGGCTTCCACACCCTAGGGCTTTATGTTCATAACGATGTTGTATTAGCCTTTGGTACTCCGGAAAAACAGATTTTAATTGAACCTGTATTTGCTCAATGGATACAATCTGCCCACGGGAAGACTTCGTATGGTTTTGACGTACTTCTATCCTCAGCCGATAGCCCAGCTTTCAGTGCTGGTCAGAGCCTATGGTTGCCCGGGTGGTTAGAAGCTATTAATAGTAATAGCAACTCACTATTTCTAACAATTGGTCCTGGGGACTTCTTGGTTCACCACGCTATTGCTTTGGGTTTACATACAACTACGCTAATCCTAGTGAAAGGTGCATTAGATGCGCGTGGATCCAAACTAATGCCGGATAAGAAAGAATTCGGTTATAGTTTTCCCTGCGATGGGCCGGGTCGAGGTGGTACTTGCGATATATCGGCATGGGATGCTTTCTATTTGGCAGTATTTTGGATGTTAAATACTATTGGTTGGGTTACATTCTACTGGCACTGGAAACATATCACTCTGTGGCAAGGAAATGTGGCTCAATTTAATGAGTCTTCCACTTATTTAATGGGATGGCTAAGAGATTATTTATGGTTAAATTCTTCGCAATTAATTAATGGTTATAATCCCTTCGGTATGAACAGTCTATCCGTTTGGGCATGGATGTTTCTATTTGGACATCTAGTTTGGGCCACTGGATTCATGTTTCTCATTTCTTGGCGCGGGTACTGGCAGGAACCGATCGAAACTTTAGCTTGGGCTCATGAACGTACACCTTTGGCTAATTCAGTACGCTGGAAAGATAAACCAGTAGCTCTTTCTATTGTTCAGGCACGACTAGTAGGATTAGCTCACTTTTCCGTCGGTTACATATTCACCTATGCAGCCTTCTTAATTGCTTCCACATCAGGAAAATTTGGTTAA
>Whittieria
ACGGCATCAAGATTTCCAAAGTTTAGCCAGGGTCTAGCTCAAGACCCAACTACTCGTCGTATTTGGTTTGGTATCGCCACCGCGCATGACTTCGAGAGTCACGATGATATTACTGAGGAGCGTCTCTATCAGAAAATTTTTGCTTCTCACTTTGGTCAGTTAGCTATAATATTCCTCTGGACCTCCGGCAATCTGTTCCATGTAGCCTGGCAGGGTAATTTCGAGGCATGGGTACAGGATCCTCTACATGTAAGACCTATTGCTCATGCGATTTGGGATCCCCATTTCGGTCAACCAGCTGTAGAAGCTTATACCCGAGGGGGTGCTCCGGGACCAGTAAACATTGCTTATTCCGGTGTTTACCAATGGTGGTACACAATTGGTTTACGTACCAATCAGGATCTTTACAACGGGTCCATTTTCCTGTTAATCTTCTCCGCTCTGTTTCTAATAGCGGGTTGGTTGCATCTACAACCCAAATGGAAACCTGGTCTTTCTTGGTTCAAAAATGCTGAATCTCGTTTGAATCATCATTTATCAGGACTTTTTGGGGTAAGTTCTCTAGCCTGGACGGGACATTTAGTTCATGTTGCCATTCCTGAATCAAGAGGCGAACATGTGAGGTGGGATAATTTACTAACCACACTGCCACATCCCCAAGGTTTAGGGCCATTCTTTTCAGGCCAATGGAGTGTTTATGCGCAAAATCCGGATTCCATAGATCACTCGTTTGGTACTGCTCAAGGAACAGGTAGTGCTATCTTAACTTTCATTGGAGGATTCCATCCACAAACGCAGAGTTTATGGTTAACCGATATTGCACATCATCATTTAGCTATTGCAGTTGTTTCTATAATTGCTGGTCATATGTACAGGACCAACTTTGGGATTGGGCATAGTATGAAAGAGATTCTGGAAGCACATATTCCTCCCGGAGGTGGATTGGGACGTGGACATAAAGGGCTCTATGATACAGTTAATAATTCCCTCCACTTTCAATTAGGCCTTGCTCTCGCTGCTCTGGGGGTAATCACTTCTTTGGTGGCTCAACACATGTATTCCCTACCAGCTTATGCATTCATAGCACAGGATTTTACTACCCAGGCTGCGTTGTACACGCATCATCAATACATTGCTGGATTTCTCATGACAGGCGCTTTCGCTCATGGAGCCATATTCTTTATTAGGGATTATGACCCGGAACAGAATAGAGATAATGTATTGGCTAGGATGCTGGAACATAAAGAAGCTATAATCTCCCATTTGAGTTGGGCTAGTTTATTCCTAGGCTTCCACACTTTAGGGCTCTATGTTCATAACGATGTTGCTTTAGCCTTTGGTACTCCGGAGAAACAGATTCTGATTGAACCTGTATTTGCTCAATGGATACAATCTGCCCATGGGAAGACTTCGTATGGTTTTGACGTACTTCTATCCTCAGCCGATAGCCCAGCTTTCAGTGCTGGTCAGAGCTTATGGTTGCCCGGGTGGTTAGAAGCTATTAATAGTAATAGCAACTCACTATTCCTAACAATTGGCCCTGGGGACTTCTTGGTTCACCACGCTATTGCTTTGGGTTTACATACAACTACGCTAATCTTAGTGAAAGGTGCATTAGATGCGCGTGGATCCAAACTAATGCCAGATAAGAAAGAATTTGGTTATAGTTTCCCTTGCGATGGGCCAGGTCGAGGTGGTACTTGCGACATATCGGCATGGGATGCTTTCTATTTGGCAGTATTCTGGATGTTAAATACTATTGGTTGGGTTACATTCTACTGGCACTGGAAACATATAACCCTGTGGCAAGGAAATGTGGCTCAATTTAATGAGTCTTCCACTTATTTAATGGGATGGTTAAGAGATTATTTATGGTTAAACTCTTCGCAACTTATTAATGGGTATAATCCCTTTGGTATGAACAGTCTATCCGTTTGGGCATGGATGTTTCTATTTGGGCATCTCGTTTGGGCTACTGGATTCATGTTTCTCATTTCTTGGCGCGGGTACTGGCAGGAACTGATCGAAACTCTAGCTTGGGCTCATGAACGTACACCTTTGGCTAATTCAGTACGCTGGAAGGATAAACCAGTAGCTCTTTCTATCGTTCAGGCACGACTAGTAGGATTAGCTCACTTTTCCGTCGGTTACATATTCACCTATGCAGCCTTCTCAATTGCTTCCACATCAGGAAAATTTGGTTAA
>Goswamia
ACGGCATCAAGATTTCCAAAGTTTAGCCAGGGTCTAGCTCAGGACCCAACTACTCGTCGTATTTGGTTTGGTATCGCCACTGCGCACGACTTCGAGAGTCACGATGATATTACTGAGGAGCGTCTCTATCAGAAAATTTTTGCTTCTCACTTTGGTCAGTTAGCTATAATATTCCTCTGGACTTCCGGTAATCTGTTCCATGTAGCTTGGCAAGGTAATTTTGAAGCCTGGGTGAAAGATCCTCTACATGTAAGACCTATTGCTCACGCAATCTGGGATCCCCATTTTGGTCAACCGGCTGTAGAGGCTTATACCCGAGGGGGTGCCCCGGGTCCAGTAAATATCGCTTATTCCGGTGTTTACCAATGGTGGTACACAATTGGTTTACGTACCAATCAAGATCTTTATAATGGATCCATTTTCCTGTTAATTTTATCCGCTCTGTTTCTAATAGCAGGGTGGTTGCATCTACAACCCAAATGGAAACCTGGTCTTTCTTGGTTCAAAAATGCTGAATCTCGTTTGAATCATCATTTATCAGGACTTTTTGGAGTAAGTTCCTTAGCCTGGACGGGACACTTGGTTCATGTTGCCATTCCTGAATCGAGGGGTGAACATGTGAGGTGGGATAATTTACTAACCACGCTGCCACATCCCCAAGGTTTAGGACCATTCTTTTCAGGTCAATGGGGTATTTATGCGCAAAATCCGGACTCCATAAATCACTCATTTGGTACTGCTCAAGGAACAGGTACTGCTATCTCAACCTTCATTGGAGGATTTCATCCACAGACGCAGAGTCTATGGTTAACTGATATTGCACATCACCATTTAGCTATTGCAGTTGTTTCTATAATTGCTGGTCATATGTATAGGACCAACTTTGGAATCGGGCACAGTATGAAAGAGATTCTGGAAGCACATATTCCCCCAGGAGGTAGATTGGGACGTGGACATAAAGGGCTCTATGATACAGTTAATAATTCTCTCCACTTTCAATTAGGCCTTGCTCTCGCTGCTTTGGGGGTAATCACTTCTTTGGTGGCTCAACATATGTATTCTTTACCAGCTTATGCATTCATAGCGCAAGATTTCACTACCCAAGCTGCGTTGTACACGCATCATCAATACATCGCTGGATTTCTCATGACAGGCGCTTTCGCTCATGGAGCCATATTCTTCATCAGGGATTATGACCCGGAACGAAATAGAGATAATGTATTGGCTAGAATGCTAGAACATAAAGAAGCTATAATCTCTCATTTGAGTTGGGCTAGTTTATTCCTAGGCTCTCACACCTTAGGGCTCTACGTTCATAATGATGTCGCATTAGCCTTTGGTACTCCGGAGAAACAGATCTCGATTGAACCCGTATTTGCTCAATGGATACAATCTGCCCACGGGAAGACTTCGTATGGTTTTGACGTACTGCTATCCTCAGCCGATAGCCCAGCTTTCAGTGCTGGTCAGAGCCTATGGCTGCCCGGGTGGTTAGAAGCTATTAATAGTAATAGCAACTCACTATTCCTAACAATTGGCCCTGGGGACTTCTTGGTTCACCATGCTATTGCTTTGGGTTTACATACAACTACGCTAATCCTAGTGAAAGGTGCATTAGATGCGCGTGGATCCAAACTAATGCCGGATAAGAAAGAATTCGGGTATAGTTTTCCCTGCGATGGACCGGGTCGAGGTGGTACTTGCGATATATCGGCATGGGATGCTTTCTATTTGGCAGTATTCTGGATGTTAAATACTATAGGTTGGGTTACATTTTACTGGCACTGGAAACATATCACTCTGTGGCAAGGAAATGTTGCTCAATTCAATGAGTCTTCCACTTATTTAATGGGATGGCTGAGAGATTATTTATGGTTGAATTCTTCGCAACTCATTAATGGGTATAATCCCTTCGGTATGAACAGTCTATCCGTTTGGGCATGGATGTTTCTTTTTGGGCATCTCGTTTGGGCCACTGGATCCATGTTTCTAATTTCTTGGCGCGGGTACTGGCAGGAACTGATCGAAACTTTAGCTTGGGCTCATGAACGTACACCTTTGGCTAATTCAGTACGTTGGAAGGATAAACCAGTAGCTCTTTCCATCGTTCAGGCACGACTAGTGGGATTAGCTCACTTTTCCGTCGGTTACATATTTACCTATGCGGCCTTCTTAATTGCTTCCACATCAGGAAAATTTGGTTAA
>Ophioglossum_austroasiaticum
ACGGCATCAAGATTTCCAAGGTTTAGCCAGGGTCTAGCTCAAGACCCAACTACTCGTCGTATTTGGTTTGGTATCGCCACCGCACACGACTTCGAAAGTCACGATGATATTACTGAGGAGCGTCTCTATCAAAAAATTTTTGCTTCTCACTTTGGTCAGTTAGCTATAATATTCCTCTGGACCTCCGGCAATCTGTTCCATGTAGCCTGGCAGGGTAATTTTGAGGCATGGGTACAGGATCCTCTACATGTAAGACCCATTGCTCATGCGATCTGGGATCCCCATTTCGGTCAACCAGCTGTAGAGGCTTATACCCGAGGGGGTGCCCCGGGCCCAGTAAACATTGCTTATTCCGGTGTTTACCAATGGTGGTACACAATTGGTTTACGTACCAATCAGGATCTTTACAACGGGTCCATTTTCTTGTTAATTCTCTCCGCTCTGTTTCTAATCGCGGGTTGGTTGCATCTACAACCCAAATGGAAACCTGGTCTTTCTTGGTTCAAAAATGCTGAATCTCGTTTGAATCATCATTTATCAGGACTTTTTGGGGTAAGTTCTCTAGCCTGGACGGGACATTTGGTTCATGTTGCCATTCCTGAATCGAGAGGTGAACATGTGAGGTGGGATAATTTGCTAACTACGCTGCCACATCCCCAAGGTTTAGGGCCATTCTTTTCAGGTCAATGGGGTGTTTATGCGCAAAATCCGGACTCCATAAATCACTCCTTCGGTACTGCTCAAGGAACAGGTACTGCTATCTTAACTTTTATTGGAGGATTCCATCCACAAACGCAGAGTCTATGGTTAACCGATATTGCACATCACCATTTAGCTATTGCAGTTGTTTCTATAATTGCTGGTCATATGTATAGGACCAACTTCGGAATTGGGCACAGTATGAAAGAGATTCTGGAAGCACATATCCCCCCAGGAGGTGGATTGGGACGTGGACATAAAGGTCTCTATGACACAGTTAATAATTCTCTCCACTTCCAATTAGGCCTTGCTCTCGCTGCTCTGGGGGTAATCACTTCTTTGGTAGCTCAACACATGTATTCCTTACCAGCTTATGCATTCATAGCACAGGATTTCACTACCCAGGCTGCATTATACACGCATCATCAATACATTGCTGGATTTCTCATGACAGGCGCTTTCGCTCATGGAGCCATATTCTTTGTTAGGGATTATGACCCGGAACAAAATAGAGATAATGTATTGGCTAGAATGCTAGAACATAAAGAAGCTATAATCTCTCATTTGAGTTGGGCCAGTTTATTCCTAGGCTTCCACACCTTAGGTCTCTATGTCCATAACGATGTTGCATTAGCCTTTGGTACTCCGGAGAAACAGATTCTGATTGAACCTGTATTTGCTCAATGGATACAATCTGCCCACGGGAAAACTTTGTATGGTTTTGACGTACTTCTATCCTCAGCCGATAGCCCAGCTTTCAGTGCTGGTCAGAGCCTATGGTTGCCCGGGTGGTTAGAAGCTATTAATAGTAATAGCAACTCACTATTCCTAACAATCGGCCCTGGGGACTTCTTGGTTCACCACGCTATTGCTTTGGGTTTACATACAACTACGCTAATCTTAGTTAAAGGTGCATTAGATGCGCGTGGATCCAAACTAATGCCGGATAAGAAAGAATTCGGTTATAGTTTTCCCTGCGATGGGCCGGGTCGAGGTGGTACTTGCGATATATCGGCATGGGATGCTTTCTATTTGGCAGTATTCTGGATGTTAAATACTATTGGTTGGGTTACATTCTACTGGCACTGGAAACATATAACTCTGTGGCAAGGAAATGTGGCTCAATTTAATGAGTCTTCCACTTATTTAATGGGATGGCTAAGAGATTATTTATGGTTAAATTCTTCGCAACTCATTAATGGGTATAATCCTTTCGGCATGAACAGTCTATCCGTTTGGGCATGGATGTTTCTATTTGGGCATCTCGTTTGGGCCACTGGATTCATGTTTCTCATTTCTTGGCGCGGGTACTGGCAGGAACCGATCGAAACTTTAGCTTGGGCTCATGAACGTACACCTCTAGCTAATTCAGTACGCTGGAAAGATAAACCAGTAGCTCTTTCTATCGTTCAAGCACGACTAGTAGGATTAGCTCACTTTTCCGTAGGTTACATATTCACCTATGCAGCCTTCTTAATCGCTTCCACATCAGGAAAATTTGGTTAA
>Ophioglossum_californicum
ACGGCATCAAGATTTCCAAGGTTTAGCCAGGGTCTAGCTCAAGACCCAACTACTCGTCGTATTTGGTTTGGTATCGCCACCGCACACGACTTCGAAAGTCACGATGATATTACTGAGGAGCGTCTCTATCAAAAAATTTTTGCTTCTCACTTTGGTCAGTTAGCTATAATATTTCTCTGGACCTCCGGCAATCTGTTCCATGTAGCCTGGCAGGGTAATTTTGAGGCATGGGTACAGGATCCTCTACATGTAAGACCCATTGCTCATGCGATCTGGGATCCCCATTTCGGTCAACCAGCTGTAGAGGCTTATACCCGAGGGGGTGCCCCGGGCCCAGTAAACATTGCTTATTCCGGTGTTTACCAATGGTGGTACACAATTGGTTTACGTACCAATCAGGATCTTTACAACGGGTCCATTTTCTTGTTAATTCTCTCCGCTCTGTTTCTAATCGCGGGTTGGTTGCATCTACAACCCAAATGGAAACCTGGTCTTTCTTGGTTCAAAAATGCTGAATCTCGTTTGAATCATCATTTATCAGGACTTTTTGGGGTAAGTTCTCTAGCCTGGACGGGACATTTGGTTCATGTTGCCATTCCTGAATCGAGAGGTGAACATGTGAGGTGGGATAATTTGCTAACTACGCTGCCACATCCCCAAGGTTTAGGGCCATTCTTTTCAGGTCAATGGGGTGTTTATGCGCAAAATCCGGACTCCATAAATCACTCCTTCGGTACTGCTCAAGGAACAGGTACTGCTATCTTAACTTTTATTGGAGGATTCCATCCACAAACGCAGAGTCTATGGTTAACCGATATTGCACATCACCATTTAGCTATTGCAGTTGTTTTTATAATTGCTGGTCATATGTATAGGACCAACTTCGGAATTGGGCACAGTATGAAAGAGATTCTGGAAGCACATATCCCCCCAGGAGGTGGATTGGGACGTGGACATAAAGGTCTCTATGACACAGTTAATAATTCTCTCCACTTCCAATTAGGCCTTGCTCTCGCTGCTCTGGGGGTAATCACTTCTTTGGTAGCTCAACACATGTATTCCTTACCAGCTTATGCATTCATAGCACAGGATTTCACTACCCAGGCTGCATTATACACGCATCATCAATACATTGCTGGATTTCTCATGACAGGCGCTTTCGCTCATGGAGCCATATTCTTTGTTAGGGATTATGACCCGGAACGAAATAGAGATAATGTATTGGCTAGAATGCTAGAACATAAAGAAGCTATAATCTCTCATTTGAGTTGGGCCAGTTTATTCCTAGGCTTCCACACCTTAGGTCTCTATGTCCATAACGATGTTGCATTAGCCTTTGGTACTCCGGAGAAACAGATTCTGATTGAACCTGTATTTGCTCAATGGATACAATCTGCCCACGGGAAAACTTTGTATGGTTTTGACGTACTTCTATCCTCAGCCGATAGCCCAGCTTTCAGTGCTGGTCAGAGCCTATGGTTGCCCGGGTGGTTAGAAGCTATTAATAGTAATAGCAACTCACTATTTCTAACAATCGGCCCTGGGGACTTCTTGGTTCACCACGCTATTGCTTTGGGTTTACATACAACTACGCTAATCTTAGTTAAAGGTGCATTAGATGCGCGTGGATCCAAACTAATGCCGGATAAGAAAGAATTCGGTTATAGTTTTCCCTGCGATGGGCCGGGTCGAGGTGGTACTTGCGATATATCGGCATGGGATGCTTTCTATTTGGCAGTATTCTGGATGTTAAATACTATTGGTTGGGTTACATTCTACTGGCACTGGAAACATATAACTCTGTGGCAAGGAAATGTGGCTCAATTTAATGAGTCTTCCACTTATTTAATGGGATGGCTAAGAGATTATTTATGGTTAAATTCTTCGCAACTCATTAATGGGTATAATCCTTTCGGCATGAACAGTCTATCCGTTTGGGCATGGATGTTTCTATTTGGGCATCTCGTTTGGGCCACTGGCTTCATGTTTCTCATTTCTTGGCGCGGGTACTGGCAGGAACCGATCGAAACTTTAGCTTGGGCTCATGAACGTACACCTTTAGCTAATTCAGTACGCTGGAAAGATAAACCAGTAGCTCTTTCTATCGTTCAAGCACGACTAGTAGGATTAGCTCACTTTTCCGTAGGTTACATATTCACCTATGCAGCCTTCTTAATCGCTTCCACATCAGGAAAATTTGGTTAA
>Cheiroglossa
ACGGCATCAAGATTTCCAAAGTTTAGCCAGGGTCTAGCTCAAGACCCAACTACTCGTCGTATTTGGTTTGGTATCGCCACCGCGCACGACTTCGAAAGTCATGATGATATTACTGAGGAGCGTCTCTATCAGAAAATTTTTGCTTCTCACTTTGGTCAGTTAGCTATAATATTCCTTTGGACCTCCGGCAACCTATTCCATGTAGCCTGGCAGGGTAATTTCGAAGCATGGGTACAAGATCCTCTACATGTAAGACCCATTGCTCATGCAATCTGGGATCCACATTTTGGTCAACCAGCTGTAGAAGCTTATACCCGAGGGGGTGCTTCGGGCCCAGTAAACATTGCTTATTCTGGTGTTTACCAATGGTGGTACACAATAGGTTTACGCACCAATCAGGATCTTTACAACGGGTCCATTTTCTTGTTAATTCTATCCGCTCTTTTTCTAATAGCAGGCTGGTTTCATCTACAACCCAAATGGAAACCTGGTCTTTCTTGGTTCAAAAATGCTGAATCTCGTTTGAATCATCATTTATCAGGGCTTTTTGGAGTAAGTTCTCTAGCCTGGACGGGACATCTAGTTCATGTTGCCATTCCTGAATCGAGAGGTGAACATGTAAGGTGGGATAATTTCCTAACTACACTGCCACATCCCCAAGGTTTAGGGCCATTCTTTTCAGGTCAATGGGGTATTTATGCACAAAATCCGGACTCCATAAATCACTCGTTTGGCACTGCTCAAGGAGCAGGTAGTGCTATCTTAACTTTTATTGGAGGATTTCATCCGCAAACGCAGAGTCTATGGTTAACCGATATCGCACATCACCATTTAGCTATTGCAGTTGTTTCTATAATTGCTGGTCATATGTATAGGACCAACTTTGGAATTGGGCATAGTATGAAAGAGATTCTGGAAGCACATATTCCCCCAGGAGGCGGATTGGGACGTGGGCATAAAGGGCTCTATGATACAGTTAACAATTCTCTCCACTTTCAATTAGGCCTTGCTCTTGCTGCTACGGGGGTAATAACTTCTTTGGTAGCTCAACACATGTATTCCTTACCAGCTTATGCATTTATAGCACAGGATTTTACTACCCAGGCTGCGTTATACACGCATCATCAATACATTGCTGGATTTCTCATGACAGGCGCTTTCGCCCATGGAGCCATATTCTTCATTAGGGATTATGACCCGGAACGAAATAGAGATAATGTATTGGCTAGAATGCTAGAACATAAAGAAGCTATAATCTCTCATTTGAGTTGGGCTAGTTTGTTCTTAGGCTTCCACACCCTAGGGCTTTATGTTCATAATGATGTTGCATTAGCCTTCGGTACTCCGGAAAAACAGATTTTGATTGAACCTGTATTTGCTCAATGGATACAATCTACCCACGGGAAGACTTCGTATGGTTTTGACGTACTTCTATCCTCAGCCGATAGCCCAGCTTTCAGTGCTGGTCAGAGCCTCTGGTTGCCTGGGTGGTTAGAAGCTATTAATAGTAATAGCAACTCACTATTCTTAACAATTGGTCCTGGGGACTTCTTGGTTCACCACGCTATTGCTTTGGGTTTACACACAACTACGCTAATCCTAGTTAAAGGTGCGTTAGATGCGCGTGGATCCAAACTAATGCCAGATAAAAAAGAATTTGGTTATAGCTTTCCCTGCGATGGGCCAGGCCGAGGTGGTACTTGCGATATATCGGCATGGGATGCTTTCTATTTGGCAGTATTCTGGATGTTAAATACTATTGGTTGGGTTACATTCTACTGGCACTGGAAACATATCACTCTGTGGCAAGGAAATGTGGCTCAATTTAATGAGTCTTCCACGTATTTAATGGGATGGCTAAGAGATTATTTATGGTTAAACTCTTCGCAACTAATCAATGGGTATAATCCCTTTGGTATGAACAGTCTATCTGTTTGGGCATGGATGTTTCTATTTGGGCATCTCGTTTGGGCCATCGGATTCATGTTTCTCATTTCCTGGCGCGGGTACTGGCAAGAACCAATCGAAACTTTAGCTTGGGCTCATGAACGTACACCTTTGGCTAATTCAGTACGCTGGAAAGATAAACCAGTAGCCCTTTCTATTGTTCAGGCACGACTAGTAGGATTAGCTCACTTTTCCGTCGGTTATATATTTACCTATGCAGCCTTCTCAATTGCTTCCACATCAGGTAAATTTGGTTAA
>Ophioderma
ATGGCATCAAGATTTCCAAAGTTTAGCCTGGGTCTAGCTCAAGACCCAACTACACGTCGTATTTGGTTTGGTATCGCCACCGCGCACGACTTCGAAAGTCACGATGATATTACTGAGGAACGTCTATATCAGAAAATCTTTGCTTCTCACTTTGGTCAATTAGCCATAATATTCCTTTGGACTTCCGGCAATCTGTTTCATGTAGCCTGGCAGGGTAATTTCGAAGCATGGATACAAGATCCTCTACATGTAAGACCCATTGCTCATGCGATCTGGGATCCTCATTTTGGTCAACCAGCTGTAGAAGCTTATACTCGAGGAGGTGCTCCGGGTCCAGTAAATATTGCTTATTCTGGTGTTTATCAATGGTGGTACACAATTGGTTTGCGTACCAATCAAGATCTTTACAACGGGTCCATTTTCTTGGTAATAATTTCCGTTTTATTTCTAATAGCGAGTTGGTTGCATCTACAACCCAAATGGAAACCTAGTCTTTCTTGGTTCAAAAATGCTGAATCTCGTTTGAATCATCATTTATCAGGTCTTTTTGGAGTAAGTTCTCTAGCTTGGACGGGACATTTAGTTCATGTTGCCATTCCTGAATCGAGAGGTGAACATGTAAGGTGGGATAACTTACTAAGTACATTGCCACATCCTCAAGGTTTAGGTCCATTTTTTTCGGGTCAATGGGGCATTTATGCGCAAAATCCATACTCTCTAAATCACTCGTTTGGTACTGCTCAAGGAGCAGGTAGTGCTATCTTAACTTTTATTGGAGGATTCCATCCACAAACACAGAGTTTATGGTTAACCGATATTGCGCATCACCATTTAGCTATTGCAGTTGTTTTTATAATTGCTGGTCATATGTATAGGACCAACTTTGGAATTGGGCATAGTATGAAAGAGATTCTGGAAGCACATATTCCTCCAGGAGGTAGATTGGGGCGTGGACATAAAGGGCTCTATGATACAGTTAACAATTCTCTCCACTTTCAATTAGGTCTTGCTCTTGCTGCTACGGGAGTAATCACTTCTTTGGTTGCTCAACACATGTATTCTTTACCATCTTATGCATTCATAGCACAGGATTTCACTACCCAGGCTGCGTTATATACACATCATCAATATATTGCTGGATTTCTTATGACAGGCGCTTTCGCTCATGGAGCCATATTTTTTATTAGGGATTATGATCCGGAAAGAAATCGGGATAATGTGTTAGCTAGAATGTTAGAACATAAAGAAGCTATAATCTCTCATTTGAGTTGGGCCAGTTTATTTTTAGGCTTCCACACCCTAGGGCTTTATGTTCATAACGATGTCGCATTAGCTTTTGGTACTCCGGAAAAACAGATTTTGATTGAACCTGTATTTGCTCAATGGATACAATCTACTCATGGGAAGACTTTGTATGGTTTTGACGTACTTCTATCTTCAGCCGATAGCCCAGCTTTAAGTGCTGGTCAGAATTTATGGTTACCCGGATGGTTAGAAGCTATTAATAATAACAGCAACTCACTATTTCTAACAATTGGCCCTGGGGACTTCTTAGTTCACCACGCTATTGCTTTGGGTTTACATACAACTACACTCATCTTAGTTAAAGGTGCATTAGATGCGCGTGGATCCAAACTAATGCCAGATAAGAAAGAATTTGGTTATAGTTTTCCTTGTGATGGGCCAGGTCGAGGAGGTACTTGCGATATCTCAGCATGGGATGCTTTCTATTTAGCAGTATTTTGGATGTTAAATACTATTGGTTGGGTTACATTCTACTGGCATTGGAAACATATAACTCTGTGGCAAGGAAATGTGGCTCAATTTAATGAGTCTTCGACTTATTTAATGGGATGGTTAAGAGATTATTTATGGTTAAATTCTTCGCAATTAATCAATGGGTATAATCCCTTTGGTATGAACAGTTTATCCGTTTGGGCATGGATGTTTTTATTTGGGCATCTCGTTTGGGCCATTGGATTTATGTTTCTCATTTCCTGGCGTGGATATTGGCAAGAACTGATCGAAACTTTAGCTTGGGCTCATGAACGTACACCTTTGGCTAATTTGGTACGTTGGAAAGATAAACCAGTAGCTCTTTCGATTGTTCAGGCACGACTAGTAGGATTAGCTCATTTTTCCGTTGGTTATATATTCACCTATGCAGCCTTCTCAATTGCTTCCACATCGGGTAAGTTTGGGTAA
>Psilotum
ATGGCACCAAGATTTCCGAAATTCAGCCAGGGTCTAGCTCAAGACCCAACTACTCGTCGTATTTGGTTCGGTATTGCTACAGCACATGATTTTGAGAGTCATGATGATATTACCGAAGAGCGTCTTTACCAGAAGATTTTTGCCTCTCACTTTGGACAGTTAACTGTAATATTTCTATGGACCTCTGGTAACTTATTCCATGTAGCTTGGCAAGGTAATTTTGAAGCATGGGTACAAGATCCCTTGCATGTGAGACCTATTGCCCATGCCATATGGGACCCTCATTTTGGTCAACCAGCTGTAGAAGCTTACACTAGAGGCGGTGCTTCAGGTCCAGTTAATATTGCTTACTCCGGCGTTTATCAATGGTGGTACACTATTGGTTTACGTACCAATCAAGATCTTTATACCGGAGCTATTTTCCTGTTAGCCCTTTCTGCTTTGTTTTTAATAGCGGGTTGGTTACATTTGCAACCCGGATGGAAACCTGGTCTTTCTTGGTTCAAGAATGCTGAATCTCGTCTAAATCATCATTTATCAGGACTTTTTGGAGTAAGTTCCTTAGCTTGGGCAGGACATTTGGTCCATGTTGCTATTCCCGAATCAAGAGGCGAACATGTAAGATGGCAGAATCTATTAACTGCATTACCGCATCCTCGAGGTTTAGAACCATTCTTTTCGGGTCAATGGAGTATTTATGCGCAGAATCCCGATTCTACCAATCACTTTTTTGGTACCACTCAGGGAGCCGGTACTGCTATTCTAACTTTCCTGGGAGGATTTCATCCACAAACTCAGAGTTTATGGTTAACTGATATTGCGCATCATCATTTAGCTATTGCAGTTGTTTTTATTATTGCTGGTCACATGTATAGAACCAACTTTGGAATTGGACATAGTATAAAAGAGATTCTAGAAGCACATACTCCTCCGGGAGGTAGATTGGGGCGCGGACATAAAGGACTTTATGATACAATTAACAATTCTCTTCACTTCCAATTAGGTCTTGCTTTAGCTGCTTTGGGAGTAATAACTTCTCTGGTAGCTCAACACATGTATTCCTTACCTGCTTATGCATATATAGCACAAGATTTCACTACTCAAGCTGCCTTGTATACTCATCACCAATATATTGCTGGGTTTCTTATGACAGGTGCTTTTGCTCATGGGGCTATCTTTTTCATAAGAGATTATAATCCAGAACAAAATAAGGATAATGTATTGGCTAGAATGCTGGAGCATAAAGAAGCTATAATATCTCATTTGAGTTGGGCTAGTTTATTTCTAGGTTTTCATACCTTGGGGCTTTATGTTCACAATGATGCTATGTTAGCTTTCGGTACTCCGGAGAAACAGATTCTCATAGAGCCTGTATTTGCTCAATGGATACAAGCCACCCATGGAAAGGCTTTATATGGTTTTGATGTACTTTTATCTTCAGCCAATAGTCCAGCGTTCAATGCGGGTCAAAGCCTATGGTTACCCGGTTGGTTAGATGCTATTAATAATAATAGCAACTCCTTGTTCTTAACAATAGGTCCCGGAGATTTCTTAGTTCACCACGCTATTGCTTTAGGTTTACATACAACTACATTAATTCTAGTAAAAGGCGCATTAGATGCGCGCGGATCTAAATTGATGCCAGATAAAAAGGAATTTGGTTATAGTTTTCCTTGTGATGGTCCAGGAAGAGGTGGTACTTGTGATATTTCGGCATGGGATGCTTTTTATCTAGCAGTATTTTGGATGCTAAATACTATTGGATGGGTTACATTCTATTGGCATTGGAAACATATCACTCTGTGGCAAGGAAATGTAGCTCAATTCAATGAATCTTCTACTTATTTAATGGGATGGTTGAGGGATTATTTATGGTTGAATTCCTCGCAACTCATTAATGGATACAATCCTTTTGGTATGAACAGTTTATCCGTTTGGGCATGGATGTTCCTATTTGGACATCTTGTTTGGGCTATTGGATTTATGTTTCTTATTTCCTGGCGTGGGTATTGGCAAGAGCTAATTGAAACTCTAGCATGGGCTCATGAACGCACACCTCTAGCCAATCTAGTACGTTGGAAAGATAAACCCGTAGCTCTCTCCATTGTTCAAGCACGTTTAGTGGGATTAGCCCATTTCTCTGTCGGTTACATATTCACTTATGCAGCTTTCTTAATTGCTTCAACATCTGGTAAATTTGGCTAA
>Mankyua
ACGGCATCAAGATTTCCAAAATTCAGCCAGGGTCTAGCACAAGACCCAACTACTCGTCGTATTTGGTTTGGTATTGCCACCGCACATGACTTCGAAAGTCACGATGATATTACTGAAGAACGTCTCTATCAGAAAATTTTTGCTTCTCATTTTGGTCAATTAGCCATAATATTCCTTTGGACTTCTGGCAATTTGTTCCATGTAGCCTGGCAGGGTAATTTCGAAGCATGGGTACAGGATCCTTTACATGTAAGACCTATTGCTCATGCAATCTGGGATCCTCACTTTGGTCAACCGGCTGTGGAGGCTTATACCAGAGGAGGTGTTTCAGGTCCAGCCAACATTGCTTATTCCGGTGTTTACCAATGGTGGTATACAATCGGTTTACGTACTAATCAGGATCTTTATAACGGATCTATTTTCCTTTTAGTTCTTTCTGCTCTGTTCCTAATAGCGGGTTGGTTACATTTACAACCCAAATGGAAACCGGGTCTCTCTTGGTTCAAAAATGCTGAATCTCGCCTGAATCATCATTTATCAGGACTGTTTGGGGTAAGTTCCTTAGCCTGGACAGGACATTTGGTTCATGTTGCTATTCCTGAATCAAGAGGTGAGCACGTAAGATGGGACAATTTATTAACTGTATTACCGCATCCCCAAGGGTTAGGGCCATTCTTTTCAGGTCAATGGGGTGTTTATGCACAAAATCCAGACTCAATCAATCACTCATTTGGTACCGTTCAAGGAACAGGTACTGCTATTTTAACTTTCCTTGGGGGATTTCATCCACAAACTCAGAGTTTATGGCTAACCGATATTGCACATCATCATTTAGCTATTGCAGTTGTTTTTATTATTGCTGGTCATATGTATCGGACCAACTTTGGAATTGGACATAGTATGAGAGAGATTTTGGAAGCACATATTCCCCCAGGAGGTAGATTGGGACGCGGACATAAAGGACTGTACGATACAGTTAATAATTCTCTCCACTTTCAGTTAGGTCTTGCTCTAGCTGCGTTGGGAGTAACCACTTCCTTAGTAGCCCAACATATGTATTCCTTACCCGCTTATGCATTCATAGCACAAGATTTTACTACCCAGGCTGCGTTATACACTCATCACCAATACATTGCTGGATTTCTCATGACAGGTGCCTTTGCTCATGGAGCCATATTCTTTATTAGGGATTATGATCCAGAACAAAATAAAGATAATGTATTGGCCAGAATGTTAGAACATAAAGAAGCAATAATATCTCATTTAAGTTGGGCCAGTTTATTCTTGGGTTTTCATACTCTAGGACTTTATGTTCATAATGATGTTGTATTAGCCTTTGGTACTCCAGAAAAACAAATCTTGATTGAACCTATATTTGCTCAATGGATACAATCTGCCCACGGAAAAGCTTCATATGGTTTCGATGTACTTCTATCTTCAGCCAATAGTCCAGCATACAGTGCTGGTCAGAGCTTATGGTTGCCTGGTTGGTTAGAGGCTATTAATAATAATAGCAACTCACTTTTCCTGACAATTGGCCCTGGGGACTTCTTGGTTCACCATGCTATTGCTCTGGGTTTACATACAACTACGTTAATCTTAGTGAAGGGTGCATTAGATGCACGTGGATCAAAACTAATGCCAGATAAAAAAGAATTTGGTTATAGTTTTCCTTGTGATGGTCCGGGTCGAGGTGGTACTTGTGATATCTCGGCATGGGATGCATTTTATTTGGCAGTCTTTTGGATGTTAAACACCATTGGTTGGGTTACATTCTATTGGCATTGGAAACACATCACCTTGTGGCAGGGAAATATGGCTCAATTTAATGAGTCTTCTACTTATTTAATGGGATGGCTGAGAGATTATTTATGGTTAAACTCTTCGCAACTAATTAATGGATATAATCCTTTTGGTATGAACAGTCTATCGGTCTGGGCATGGATGTTCCTTTTTGGACATCTCGTTTGGGCTACTGGATTCATGTTTCTCATTTCTTGGCGCGGATATTGGCAAGAACTGATCGAAACTTTAGCATGGGCTCATGAACGTACACCTTTAGCTAATCTGGTACGCTGGAAAGATAAACCGGTAGCTCTCTCTATCGTTCAGGCACGGTTAGTAGGATTAGCTCACTTTTCCGTTGGTTATATATTTACCTATGCAGCTTTCTTAATAGCCTCCACATCAGGAAAATTTGGCTAG
>Helminthostachys
ACGGCATCAAGATTTCCAAAGTTCAGCCAGGGTCTAGCTCAAGACCCAACTACTCGTCGTATTTGGTTCGGTATTGCTACCGCGCACGACTTCGAAAGTCACGATGGTATTACTGAGGAGCGTCTCTATCAGAAAATTTTTGCTTCTCATTTCGGTCAGTTAGCCATAATATTCCTTCGGACCTCCGGCAATTTGTTCCATGTAGCCTGGCAGGGTAATTTCGAAGCATGGGTACAGGATCCTCTACATATAAGACCTATTGCTCATGCGATCTGGGATCCCCACTTTGGTCAACCAGCTGTGGAAGCTTATACCAGAGGAGGCGCTCCAGGCCCAGTCAATATTGCTTATTCCGGTGTTTACCAATGGTGGTATACAATTGGTTTACGCACGAATCAGGATCTTTATAATGGTTCTATTTTCTTGTTAATTCTTTCCGCTCTGTTCCTAATAGCGGGTTGGCTGCATCTACAACCTAAATGGAAACCGGGCCTCTCTTGGTTCAAAAATGCGGAATCTCGCCTAAATCATCACTTATCAGGACTTTTTGGAGTAAGTTCCTTAGCCTGGACGGGACATTTAGTTCATGTTGCCATCCCTGAATCGAGGGGCGAACACGTAGGGTGGGACAATTTATTGACTGCATTACCGCATCCCCAAGGGTTAGGACCATTCTTTTCGGGCCAATGGGGTGTTTACGCGCAAAATCCGGACTCAATCAATCACTCGTTTGGTACTGCTCAAGGAGCAGGTACTGCTATCTTAACCTTCCTTGGAGGATTCCATCCACAAACTCAGAGTTTGTGGCTGACTGATATTGCGCATCATCATTTAGCTATTGCGGTTGCTTTTATTATTGCTGGTCATATGTATAGGACCAACTTTGGAATCGGGCATAGTATGAAAGAGATTCTAGAAGCACATACTCCTCCAGGAGGTAGATTGGGACGCGGACATAAAGGACTCTACGATACAGTTAACAATTCTCTACACTTCCAATTAGGTCTTGCTCTAGCTGCTCTGGGAGTAACCACTTCCCTGGTAGCTCAACATATGTATTCCTTACCTGCTTATGCATTCATAGCACAAGATTTTACTACCCAGGCTGCGTTATACACTCACCACCAATACATTGCTGGATTTCTTATGACAGGCGCCTTCGCTCATGGAGCCATTTTTTTCATTAGGGATTACGATCCGGAACAGAATAAAGATAATGTATTGGCCAGAGTACTAGAACATAAAGAAACTATAATATCCCATTTAAGTTGGGCTAGTTTATTCTTAGGTTTTCACACCTTAGGACTTTATGTTCATAATGATGTTGTATTAGCCTTTGGCACTCCGGAGAAACAGATCCTAATTGAGCCAGTATTTGCTCAATGGATACAATCCGCCCACGGGAAGACTTCGTATGGTTTCGATGCACTTCTATCCTCAGCCAATAGTCCAGCATTCAGTGCTGGTCAGAGTCTATGGTTGCCCGGTTGGTTAGAGGCTATTAATAATAGTAGCAACTCATTATTCCTAACAATAGGCCCTGGGGATTTCTTGGTTCACCATGCTATTGCCTTGGGTTTACACACAACTACGCTAATCTTAGTGAAAGGTGCATTGGATGCGCGTGGGTCCAAACTAATGCCAGATAAGAAAGAATTCGGTTATAGTTTTCCCTGCGATGGTCCGGGTCGAGGCGGTACTTGCGATATCTCGGCATGGGATGCCTTTTATTTGGCAGTATTTTGGATGTTAAATACTATCGGTTGGGTCACGTTCTATTGGCATTGGAAGCATATCACCCTGTGGCAGGGGAATGTGGCGCAATTTAATGAGTCTTCCACTTATTTAATGGGATGGCTGAGAGATTATTTGTGGTTAAACTCTTCGCAACTCATTAATGGATATAATCCCTTTGGTATGAATAGTCTATCTGTATGGGCATGGATGTTTCTATTCGGACATCTTGTTTGGGCCACTGGATTCATGTTCCTCATTTCCTGGCGCGGATACTGGCAAGAACCAATTGAAACTTTAGCATGGGCTCATGAACGTACACCTTTAGCTAATTTGGTACGTTGGAAAGATAAACCGGTAGCTCTTTCTATTGTTCAAGCACGATTAGTAGGATTAGCTCACTTTTCCGTCGGTTACGTGTTCACCTACGCAGCTTTTCTAATCGCTTCCACATCGGGAAAATTTGGCTAA
>Dryopteris
ACGGCATCAAGATTTCCACAGTTCAGCCGGGGTCTATCCCAAGACCCGACTACTCGTCGTATCTGGTTTGGTATAGCCACTGCCCACGACTTTGAGAGTCACGACGACACTACCGAGGAACGTCTCTACCAAAAAATATTTGCATCTCATTCTGGTCAATTAGCTATCATCTTTCTATGGACCTCTGGAAATTTGTTCCACGTGGCTTGGCAGGGCAATTTCGAGGCATGGGTGCGGGACCCGTTACATGTGAGACCAATTGCTCATGCCATTTGGGATCCCCATTTTGGTCAACCAGCTGTCGAAGCCTACACTCGAGGGGGGGCTGCGGGTCCAGTCAATATTGCCTACTCCGGTGTGTATCAGTGGTGGTACACTATTGGTCTACGTAATAACCAAGATCTCTACACCGGAGCTATCTTCCTGCTAGCTATTTCTGCTTCGTTCTTACTAGCTAGCTGGTTACATCTGCAACCTAAATGGAAACCAAGCATTTCTTGGTTCAAAAATGCAGAATCCCGGCTTAATCACCACCTTTCGGGACTCTTCGGGGTGAGTTCTTTGGCTTGGTCGGGACATTTAGTCCACGTAGCTATTCCCGAAGCGAGGGGCGGACATGTCAGATGGGGTGATTTATTGACTGCCACCCCGCATCCTCAAGGATTGGGACCGTTCTTCCGGGGTCAGTGGAGTGTTTATGCGCAAAATCCCGATTCCGGTAGCCATTTGTTTGATAGTACCCAAGGGGCAGGAACAGCTATTCCAACATTTTTGGGCGGATTTCATCCACAGACTCAAAGTTTGTGGCTAACTGATATTGCTCATCACCACTTAGCCATTGCCGTTGTGTTTATAATTGCCGGCCACACGTACAGGACTAACTCTGGGATTGGACACAGTATGAAAGAGATTCTGGAGGCCCATACCCCTCCGGGAGGTAAGTTGGGCCGTGGACACAAAGGACTTTACGATGCGGTCAATAATTCCCTCCATTTTCAATTGGGACTCGCTTTAGCTGCTTCAGGGGTCGTCACTTCGTTGGTTGCGCAACACATGTATTCCCTACCCGCTTATGCCTTTATAGCACAGGATTATACGACTCAAGCCGCGCTATACACCCACCACCAATATATCGCCGGGTTTATCATGGCAGGAGCCTTTGCACACGGAGCTATATTCCTTATTAGGGATTATGATCCCGAACAAAATGAAGATAATGTCTTAGCAAGAATGTTGGAACACAAAGAAGCAATAATAGCTCACCTAAGTTGGGCTAGTTTATTCCTGGGGTTCCACACGCTAGGGCTCTATGTCCACAACGACGTAATGCTAGCCTTCGGGACTCCGGAAAAACAGATTCTTATTGAACCTGTATTTGCTCAATGGATTCAATCTGCTCATGGTAAAACTTTGTATGGTTTCGATGTGCTTCTATCCTCGGCAGGTAGTCCGGCAAGTAATGCTGGTCGGGGCTTGTGGTTACCCGGCTGGTTGGATGCCATTAATAACAGCAGCAATTCGCTATTCTTAACGATTGGGCCCGGGGATTTCTTGGTTCACCACGCCATCGCTTTGGGCTTACATACGACTACATCGATTCTAGTGAAAGGCGCATTAGACGCGCGCGGTTCGAAGTTGATGCCAGATAAAAAAGAATTTGGTTACAGTTTTCCCTGCGATGGTCCCGGCCGAGGCGGTACCTGCGACATCTCAGCTTGGGATGCCTTTTATTTAGCCGTTTTCTGGATGCTGAACACTATTGGATGGGTCACCTTCTACTGGCACTGGAAACACATCACCTTATGGCAAGGGAATGCTGCTCAATTCAACGAATCTTCTACGTATTTAATGGGGTGGTTGAGGGATTATCTATGGCTGAACTCCTCGCAACTTATTAATGGTTATAACCCCTTCGGTATGAACAGTTTATCTGTATGGGCATGGATGTTCTTATTTGGACATCTCGTGTGGGCTACTGGATTTATGTTTCCAATTTCTTGGCGCGGTTACTGGCAAGAACTAATCGAAACTCTAGCTTGGGCCCATGAGCGAACACCCCTAGCAAATGTGATACGCTGGAAAGATAAACCGGTTGCCCTCTCTATCGTTCAAGCAAGACTGGTGGGACTAGCCCACTTCTCCGTGGGTTACATATTTACCTACGCAGCTTTCCTAATAGCATCTACATCGGGTAAATTTGGCTAA
>Ginkgo
ATGGCATCAAGATTTCCAAAGTTCAGCCAAGGCTTAGCCCAGGACCCAACTACTCGTCGTATTTGGTTTGGTATTGCTACCGCACATGACTTCGAGAGTCATGATGATATTACTGAAGAACGCCTTTATCAGAAGATTTTTGCTTCTCATTTTGGTCAGTTAGCAATAATTTTTCTGTGGACCTCTGGTAATTTGTTTCACGTAGCTTGGCAAGGCAATTTCGAAACATGGGTACACGACCCTTTACACGTAAGACCTATTGCTCATGCAATTTGGGATCCTCATTTCGGTCAACCGGCTGTAGAAGCCTTCACCCGAGGAGGTGCTTCCGGTCCGGTTAATATTGCTTATTCCGGCGTTTATCAATGGTGGTATACAATTGGCTTGCGCACCAATGAAGATCTTTATACTGGAGCTCTTTTCTTGTTATTTCTTTCTGCCATTTTTCTAGTAGCAGGTCGCTTACATTTACAACCTAGATGGAAACCGAGTGTTTCATGGTTCAAAAATGCTGAATCTCGTCTCAATCATCATTTGTCAGGACTCTTTGGAGTAAGTTCTTTGGCTTGGACGGGACATTTAGTTCATGTCGCTATTCCTGAATCAAGGGGGGAGCACGTCAGATGGGATAATTTCTCAAATGTATTACCGTATCCCCAAGGTCTAGGACCGTTTCTTACAGGTCAGTGGAATCTTTATGCTCAAAATCCTGATTCTAGTAGTCACTTATTCGGTACTTCTCAAGGGGCGGGAACTGCTATTCTAACTCTTCTCGGAGGATTCCATCCACAAACTCGAAGTTTATGGCTGACTGATATCGCTCATCATCATTTAGCTATTGCATTTGTTTTTTTCATCGCTGGTCATATGTATAGAACTAATTTCGGGATTGGGCACAGTATAAAAGATATTTTAGAAGTACATATTCCTCCAGGAGGCCTATTAGGACGCGGACATAAGGGTCTTTATAACACAATCAATAATTCTCTTCACTTCCAACTAGGTCTTGCTCTAGCTTCTTTGGGGGTTATCACTTCCTTGGTAGCTCAACACATGTATTCTTTACCTGCTTATGCATTCATAGCACAAGACTTCACTACCCAAGCTGCACTATATACTCATCATCAATACATTGCCGGGTTCATTATGACAGGGGCCTTTGCTCATGGAGCTATATTCTTCATTAGGGATTATAATCCAGAACAAAATAAGGACAATGTATTGGCGAGAATGTTAGAGCATAAGGAAGCTATAATATCTCATCTGAGTTGGGCTAGTTTATTCCTAGGTTTCCATACCTTGGGACTTTATGTCCATAACGATGTTATGCTTGCTTTTGGTACTCCAGAAAAACAAATATTGATCGAGCCCATATTTGCTCAGTGGATACAATCTGCTCATGGTAAGGCCTTATATGGTTTTGATGTACTCTTATCTTCAACAAATGGTCCGGCATTCAATGCTGGTCAAAGCATATGGTTACCTGGTTGGTTGAATGCTATTAATGATAATAGCAATTCACTATTCCTAACAATTGGTCCTGGAGACTTTTTGGTTCATCATGCTATTGCTTTAGGTTTGCATACAACTACGTTGATCTTAGTAAAAGGTGCTTTAGATGCGCGTGGTTCTAAGCTAATGCCAGATAAGAAAGATTTTGGTTATAGTTTCCCCTGCGATGGTCCAGGACGAGGCGGTACTTGTGATATTTCGGCCTGGGATGCTTTTTACTTGGCAGTTTTTTGGATGTTGAATACCATTGGATGGGTTACTTTCTACTGGCATTGGAAGCATATCACCTTATGGCAGGGTAATGTAGCGCAATTTAATGAGTCTTCCACTTATTTAATGGGATGGTCAAGAGATTATCTCTGGTTAAACTCCTCACAACTTATTAATGGATACAATCCTTTCGGTATGAACAGTTTATCTGTCTGGGCGTGGATGTTCTTATTCGGGCATCTTGTTTGGGCTACTGGATTTATGTTTCTGATTTCCTGGCGTGGATATTGGCAAGAACTGATAGAAACTCTAGCATGGGCCCACGAGCGCACACCTTTGGCTAATTTAGTTCGATGGAGAGACAAGCCAGTAGCTCTTTCCATCGTTCAAGCACGATTAGTTGGATTAGCTCATTTTTCCGTAGGTTATATATTCACTTATGCAGCTTTCTTAATCGCCTCTACATCAGGCAAATTTGGTTAA
>Huperzia
ATGGCATCCAGATTTCCAAGGTTCAGCCAGGGCCTATCTCAAGACCCAACTACTCGTCGTATTTGGTTTGGTATCGCTACCGCACATGACTTCGAAAGCCATGATAATATTACTGAGGAACGTCTCTACCAAAAGATTTTTGCTTCTCACTTTGGTCAGTTAGCCATAATCTTCCTGTGGACTTCCGGTAATTTATTTCACGTAGCTTGGCAAGGTAATTTTGAAGCATGGATACAAGATCCTTTGCATGTAAGACCTATTGCTCATGCAATATGGGACCCTCATTTTGGTCAACCAGCTATAGAAGCGTTTACTCGAGGAGGGGCCTCTGGTCCAGTTAATATTGCTTATCCCGGTGTTTATCAATGGTGGTACACAATCGGATTGCGTACCAATCAAGATCTTTATACTGGAGCTCTTTCTTTACTAATTCTTTCCGCTATTTTTCTAATAGCAGGTTGGTTGCATCTACAACCTAAGTGGAAACCAAGTGTTTCATGGTTCAAAAATGCTGAATCTCGTCTTAATCATCATTTGTCGGGACTTTTCGGAGTAAGCTCTTTGGCCTGGACAGGGCATTTGGTTCATGTCGCTATTCCTGAATCAAGAGGTGAACACGTAAGATGGGATAATCTACTAACTGCATTACCACACCCCCAGGGTCTAGGGCCTTTTTTTGCGGGTCAGTGGAGTGTTTATGCCCAAAACGCTGATTCAAGTAGTCACTTATTTGGTACTTCTCAAGGAGCAGGTACTGCTATTCTAACTTTTCTTGGGGGATTTCACCCACAGACCCAAAGTTTATGGCTGACTGATATTGCTCATCATCACTTAGCAATTGCAGTTGTTTTTATCATTGCTGGTCATATGTATAGAACTAACTTTGGGATTGGGCATAGTATGAAGGAAATCCTAGAAGCACATACTCCTCCGGGGGGCCGATTAGGACGTGGTCACAAGGGCCTTTATGATACAATTAATAATTCTCTTCACTTTCAATTGGGTCTTGCTTTAGCTTCTCCAGGAGTTATTACTTCTTTGGTAGCTCAACACATGTATTCTTTACCTGCTTATGCATTTATAGCACAAGACTTTACTACTCAAGCTGCATTATATACTCATCATCAATACATTGCTGGGTTTATTATGACAGGCGCATTTGCTCATGGAGCTATCTTTCTTATCAGGGATTATAACCCAGAACAAAATGAAGGTAATGTATTGGCAAGAATGTTGGAACACAAAGAAGCAATCATATCTCATTTAAGTTGGGCTAGTTTATTTCTAGGGTTTCACACCTTAGGACTCTATGTGCATAATGATGTTATGCTTGCTTTTGGTACTCCAGAAAAACAAATCTTGATTGAACCTGTATCTGCTCAATGGATCCAATCCGCTCATGGCAAGGCTTTATATGGTTTTGATGTACTCTTATCTTCAGCAAATAGTCCAGCTTTTAATGCTGGTCAAAGCATATGGTTACCCGGTTGGTTGGATACTATCAATAATAATAGTAATTCGCTATTCTTAACTATAGGTCCCGGAGATTTTTTGGTTCATCATGCCATTGCTCTAGGTTTGCACACAACCACGTTAATTCTAGTAAAAGGTGCTTTAGACGCACGTGGCTCCAAGTTAATGCCAGATAAGAAAGAATTTGGTTATAGTTTTCCTTGCGATGGTCCGGGACGAGGTGGGACCTGTGATATTTCAGCCTGGGATGCTTTCTATTCGGCAGTCTTCTGGATGTTAAACACTATTGGATGGGTTACACTTTACTGGCATTGGAAACATATAACCTTATGGCAAGGAAATGTAGCTCAATTTAATGAGTCTTCCACTTATTTAATGGGATGGTTGAGAGATTACCTGTGGTTAAACCCTTCACAACTTATCAATGGATATAATCCATTTGGTATGAACAGTTTATCCGTCTGGGCATGGATGTTTTTATTTGGACATCTCGTACGGGCCATTGGATTTATGTTTCTCATATCTTGGCGTGGATACTGGCAAGAACTCATTGAAACTCTAGCATGGGCTCATGAGCGTACACCTCTAGCTAATTTAGTGCGCTGGAAGGACAAACCGGTAGCTCTTTCTATTGTTCAAGCAAGATTAGTTGGATTAGCTCATTTTTCCGTAGGTTATATTTTCACTTACGCGGCTTTCCTAATTGCTTCTACATCAGGCAAATTTGGCTAA
>Botrypus
ACGGCATCAAGATTTCCAAAGTTCAGCCAGGGTCTAGCCCAAGACCCAACTACTCGTCGTATTTGGTTTGGTATTGCCACCGCGCATGACTCCGAAAGTCATGATGATATTACTGAAGAGCGCCTCTATCAGAAAATTTTTGCTTCTCATTTTGGTCAGTTAGCTATAATATTTCTTCGGACCTCCGGCAATTTGTTCCATGTAGCCTGGCAAGGTAATTTCGAAGCATGGGTACAAGATCCTCTACATGTAAGACCTATTGCTCATGCGATCTGGGATCCTCACTTTGGTCAACCAGCTGTAGAAGCTTATACCAGAGGAGGTGCTCCAGGCCCAGTCAATATTGCTTATTCCGGTGTTTACCAATGGTGGTATACAATTGGTTTACGTACTAATCAGGATCTTTACAACGGGTCTATTTTCCTGTTAATCCTTTCCGCTCTGTTCCTAATAGCGGGTTGGTTGCATCTACAACCTAAATGGAAACCGGGCCTCTCTTGGTTCAAAAATGCTGAATCTCGCTTGAATCATCATTTATCAGGACTTTTTGGGGTAAGTTCCCTAGCCTGGACGGGACATTTAGTTCATGTTGCCATTCCTGAATCGAGAGGCGAACACGTAAGGTGGGATAATCTATTAACTGCATTACCGCATCCCCAAGGGTTAGGACCATTCTTTTCGGGTCAGTGGGGTGTTTATGCACAAAATCCGGACTCAATCAATCACTCGTTCGGTACCGCTCAAGGAACAGGTACTGCTATCTCAACCTTCCTCGGGGGATTCCATCCACAAACTCAGAGTTTATGGCTAACCGATATTGCGCATCATCATCTAGCTATTGCGGTCGTTTTTATTATTGCTGGTCATATGTATAGAACCAACTTTGGGATCGGACACAGTATGAGAGAGATTTTAGAAGCACATACTCCCCCAGGAGGTAGATTGGGACGCGGACATAAAGGACTTTACGATACAGTTAATAATTCTCTCCACTTCCAATTAGGTCTTGCTTTAGCCGCTCCGGGAGTAATCACTTCTTTGGTAGCTCAACATATGTATTCCTTACCCGCTTATGCATTTATAGCACAGGATTTTACTACCCAAGCTGCGTTGTACACTCACCACCAATACATTGCTGGATTTATTATGACAGGCGCCTTCGCTCACGGAGCCATATTCTTCATTAGGGATTACGATCCGGAACAGAATAAAGATAATGTATTGGCCAGAATGCTGGAACATAAAGAAGCTATAATATCTCATTTAAGTTGGGCCAGTTTATTCTTAGGTTTCCACACCCTAGGACTTTATGTTCATAATGATGTTGTGCTAGCCTTTGGTACTCCAGAGAAACAGATCTTAATCGAGCCTATATTTGCTCAATGGATACAATCTGCCCACGGGAAAGCTTCGTATGGTTTCGATGCACTTCTATCTTCATCCGATAGTCCAGCATTCAGTGCTGGTCAGAGCCTATGGTTGCCTGGTTGGTTGGAAGCTATTAATAGTAATAGCAACTCATTATTCCTAACAATCGGCCCTGGGGACTTCTTAGTTCACCACGCTATTGCTTCAGGTTTACACACAACTACGCTAATCTTAGTGAAAGGTGCATTAGATGCACGTGGATCCAAACTGATGCCGGATAAGAAAGAATTCGGTTATAGTTTCCCTTGCGATGGTCCGGGGCGAGGTGGTACTTGCGATATCTCGGCATGGGATGCTTTTTATTCAGCAGTATCTTGGATGTTAAATACTATTGGTTGGGTCACATTCTATTGGCACTGGAAGCATATCACCCTGTGGCAAGGGAATGCGGCTCAATTTAACGAATCTTCCACTTATTCAATGGGATGGCTGAGAGATTACTTATGGTTAAACTCTTCACAACTCATTAATGGATATAATCCTTTTGGTATGAACAGTCTATCCGTCTGGGCGTGGATGTTTCTATTTGGGCATCTCGTTTGGGCCACTGGATTCATGTTTCTCATTTCCTGGCGCGGATACTGGCAAGAACCGATCGAAACTTTAGCATGGGCTCATGAACGTACACCTTTAGCTAATTTGGTACGTTGGAAGGATAAGCCGGTAGCTCTTTCTATCGTTCAGGCACGGTTAGTAGGATTAGCTCACTTTTCCGTCGGTTATATATTCACCTATGCAGCTTTTTCAATCGCTTCCACATCAGGAAAATTTGGCTAA
>Rhizoglossum
ACGGCATCAAGATTTCCAAAGTTTAGCCAGGGTCTAGCTCAAGACCCAACTACTCGTCGTATTTGGTTTGGTATCGCCACCGCGCATGACTTCGAGAGTCACGATGATATTACTGAGGAGCGTCTCTATCAGAAAATTTTTGCTTCTCACTTTGGTCAGTTAGCTATAATATTCCTCTGGACCTCCGGCAATCTGTTCCATGTAGCCTGGCAGGGTAATTTCGAGGCATGGGTACAGGATCCTCTACATGTAAGACCTATTGCTCATGCGATTTGGGATCCCCATTTCGGTCAACCAGCTGTAGAAGCTTATACTCGAGGGGGTGCTCCGGGACCAGTAAACATTGCTTATTCCGGTGTTTACCAATGGTGGTACACAATTGGTTTACGTACCAATCAGGATCTTTACAACGGGTCCATTTTTCTGTTAATCTTCTCCGCTCTGTTTCTAATAGCGGGTTGGTTGCATCTACAACCCAAATGGAAACCTGGTCTTTCTTGGTTCAAAAATGCTGAATCTCGTTTGAATCATCATTTATCAGGACTTTTTGGGGTAAGTTCTCTAGCCTGGACGGGACATTTAGTTCATGTGGCCATTCCTGAATCAAGAGGTGAACATGTGAGGTGGGATAATTTACTAACCACACTGCCACATCCCCAAGGTTTAGGGCCATTCTTTTCAGGCCAATGGAGTGTTTATGCACAAAATCCGGATTCCATAGATCACTCGTTTGGTACTGCTCAAGGAACAGGTAGTGCGATCTTAACTTTCATTGGAGGATTCCATCCACAAACGCAGAGTTTATGGTTAACCGATATTGCACATCATCATTTAGCTATTGCAGTTGTTTCTATAATTGCTGGTCATATGTACAGGACCAACTTTGGGATTGGGCATAGTATGAAAGAGATTCTGGAAGCACATATTCCTCCAGGAGGTGGATTGGGACGTGGACATAAAGGGATCTATGATACAGTTAATAATTCCCTCCACTTTCAATTAGGCCTTGCTCTCGCTGCTCTGGGGGTAATCACTTCTTTGGTGGCTCAACACATGTATTCCCTACCAGCTTATGCATTCATAGCACAGGATTTCACTACCCAGGCTGCGTTGTACACGCATCATCAATACATTGCTGGATTTCTCATGACAGGCGCTTTCGCTCATGGAGCCATATTCTTCATTAGGGATTATGACCCGGAACAGAATAGAGATAATGTATTGGCTAGGATGCTGGAACATAAAGAAGCTATAATCTCCCATTTGAGTTGGGCTAGTTTATTTCTAGGCTTCCACACTTTAGGACTCTATGTTCATAACGATGTTGCTTTAGCCTTTGGTACTCCGGAGAAACAGATTCTGATTGAACCTGTATTTGCTCAATGGATACAATCTGCCCACGGGAAGACTTCGTATGGTTTTGACGTACTTCTATCCTCAGCCGATAGCCCAGCTTTCAGTGCTGGTCAGAGCTTATGGTTGCCCGGGTGGTTAGAAGCTATTAATAGTAATAGCAACTCACTATTCCTAACAATTGGCCCTGGGGACTTCTTGGTTCACCACGCTATTGCTTTGGGTTTACATACAACTACGCTAATCTTAGTGAAAGGTGCATTAGATGCGCGTGGATCCAAACTAATGCCAGATAAGAAAGAATTCGGTTATAGTTTCCCTTGCGATGGGCCAGGTCGAGGTGGGACTTGCGACATATCGGCATGGGATGCTTTCTATTTGGCAGTATTCTGGATGTTAAATACTATTGGTTGGGTTACATTCTACTGGCACTGGAAACATATCACTCTGTGGCAAGGAAATGTGGCTCAATTTAATGAGTCTTCCACTTATTTAATGGGATGGCTAAGAGATTATTTATGGTTAAATTCTTCGCAACTTATTAATGGGTATAATCCCTTTGGTATGAACAGTCTATCCGTTTGGGCATGGATGTTTCTATTTGGGCATCTCGTTTGGGCTACTGGATTCATGTTTCTCATTTCTTGGCGCGGGTACTGGCAGGAACTGATCGAAACTCTAGCTTGGGCTCATGAACGTACACCTTTGGCTAATTCAGTACGCTGGAAGGATAAACCAGTAGCTCTTTCTATCGTTCAGGCACGACTAGTAGGATTAGCTCACTTTTCCGTCGGTTACATATTCACCTATGCAGCCTTCTCAATTGCTTCCACATCAGGAAAATTTGGTTAA
>Sahashia
ACGGCATCAAGATTTCCAAAGTTCAGCCAGGGTCTGGCTCAAGACCCAACTACTCGTCGTATTTGGTTTGGTATTGCCACCGCGCATGACTCCGAAAGTCATGATGATATTACTGAAGAGCGCCTCTATCAGAAAATTTTTGCTTCTCATTTTGGTCAGTTAGCTATAATATTTCTTCGGACCTCCGGCAATTTGTTCCATGTAGCCTGGCAGGGTAATTTCGAAGCATGGGTGCAAGATCCTCTACATGTAAGACCCATTGCTCATGCGATCTGGGATCCTCATTTTGGTCAACCAGCTGTAGAAGCTTATACCAGAGGAGGTGCTCCAGGCCCAGTCAATATTGCTTATTCCGGTGTTTACCAATGGTGGTATACAATTGGTTTACGTACTAATCAGGATCTTTATAACGGGTCTATTTTCCTGTTAATCCTTTCCGCTCTGTTCCTAATAGCGGGTTGGTTGCATCTACAACCTAAATGGAAACCGGGACTCTCTTGGTTCAAAAATGCTGAATCCCGCCTGAATCATCATTTATCAGGACTTTTTGGGGTAAGTTCCTTAGCCTGGACGGGACATTTAGTTCATGTTGCCATTCCTGAATCGAGAGGCGAACACGTAAGGTGGGATAATCTATTGACTGCATTACCGCATCCCCAAGGGTTAGGACCATTCTTTTCGGGTCAGTGGGGTGTTTATGCGCAAAATCCGGACTCAATCAATCACTCGTTTGGTACTGCTCAAGGAACAGGTACTGCTATCTCAACTTTCCTCGGGGGATTCCATCCACAAACTCAGAGTTTATGGCTAACCGATATTGCGCATCATCATTTAGCTATTGCGGTCGTTTTTATTATTGCTGGTCATATGCATAGAACCAACTTTGGGATCGGGCACAGTATGAGAGAGATTTTAGAAGCACATACTCCCCCAGGAGGTAGATTGGGACGCGGACATAAAGGACTTTATGATACAGTTAATAATTCTCTCCACTTCCAATTAGGTCTTGCTCTAGCCGCTCTGGGAGTAATCACTTCTTTGGTAGCTCAACATATGTATTCCTTACCTGCTTATGCATTTATAGCACAGGATTTTACTACCCAAGCTGCGTTATACACTCACCACCAATACATTGCTGGATTTATTATGACAGGCGCCTTCGCTCATGGAGCCATATTCTTCATTAGGGATTATGATCCAGAACAGAATAAAGATAATGTATTGGCCAGAATGCTGGAGCATAAAGAAGCTATAATATCTCATTTAAGTTGGGCTAGTTTATTCTCAGGTTTCCATACCTTAGGACTTTATGTTCATAATGATGTTGTGCCAGCCTTTGGTACTCCGGAGAAACAGATCTTAATCGAGCCTATATTTGCTCAATGGATACAATCTGCCCACGGAAAAGCTTCGTATGGTTTCGATGTACTTCTATCTTCAGCCGATAGTCCAGCATTCAGTGCTGGTCAGAGCCTATGGTTGCCTGGTTGGTTGGAAGCTATTAATAGTAATAGCAACTCACTATTCCTAACAATCGGCCCTGGGGACTTCTTAGTTCACCACGCTATTGCTTTAGGTTTACATACAACTACGCTAATCTTAGTGAAAGGTGCATTAGATGCCCGTGGATCCAAACTAATGCCGGATAAGAAAGAATTCGGTTATAGTTTTCCTTGCGATGGTCCGGGGCGAGGTGGTACTTGCGATATCTCGGCATGGGATGCTTTTTATTCAGCAGTATTTTGGATGTTAAATACTATTGGTTGGGTTACATTCTATTGGCATTGGAAGCATATCACCCTGTGGCAAGGAAATGTGGCTCAATTTAATGAGTCTTCCACTTATTTAATGGGATGGCTGAGAGATTACTTATGGTTAAACCCTTCACAACTCATTAATGGATATAATCCTTTTGGTATGAACAGTCTATCCGTCTGGGCATGGATGTTTCTATTTGGGCATCTTGTTTGGGCCACTGGATTCATGTTTCTCATTTCTTGGCGCGGATACTGGCAAGAACCGATCGAAACTTTAGCATGGGCTCACGAACGTACACCGTTAGCTAATTTGGTACGTTGGAAGGATAAGCCGGTAGCTCTTTCTATCGTTCAGGCACGGTTAGTAGGATTAGCTCACTTTTCCGTCGGTTATATATTCACCTATGCAGCTTTCTCAATCGCTTCCACATCAGGAAAATTTGGCTAA
