# Supplementary material for: Organellar phylogenomics of Ophioglossaceae fern genera
Source: Front Plant Sci. 2024 Jan 15;14:1294716. doi: 10.3389/fpls.2023.1294716 (PMC10823028; doi:10.3389/fpls.2023.1294716)
Supplement: Supplementary file 3 [file DataSheet_3.zip › Supplementary file S2/cpDNA_CDS/psaC.fas.nt.cleanup.aln]

>Holubiella
ATGGCACATTCAGTAAAAATTTATGATACATGCATTGGTTGTACCCAATGCGTAAGAGCTTGTCCTACAGATGTCTCAGAAACGATACCGTGGGATGGGTGTAAAGCTAATCAAATCGCTTCTGCTCCTAGAACAGAGGACTGTGTAGGTTGTAAAAGATGCGAATCTGCTTGCCCAACGGACTTTTCGAGTGTACGTGTTTATCTGGGACCTGAAACAACTTACAGTATGGGTCTGGCTTACTAG
>Botrychium
ATGGCACATTCAGTAAAAATTTATGATACATGCATTGGTTGTACCCAATGCGTAAGAGCTTGTCCTACAGATGTCTCAGAAACGATACCATGGGATGGGTGTAAAGCTAATCAAACCGCTTCTGCTCCTAGAACGGAGGACTGTGTAGGTTGTAAAAGATGCGAATCTGCTTGCCCAACAGACTTTTCGAGTGTACGTGTCTATCTGGGACCTGAAACAACTCGCAGTATGGGTCTGGCTTACTAG
>Japanobotrychium
ATGGCACATTCAGTAAAAATTTATGATACATGCATTGGTTGTACCCAATGCGTAAGAGCTTGTCCTACAGATGTCTCAGAAACGATACCGTGGGATGGATGTAAAGCTAATCAAATTGCTTCTGCTCCTAGAACGGAGGACTGTGTAGGTTGTAAAAGATGCGAATCTGCTTGCCCAACGGACTTTTTGAGTGTACGTGTTTATCTGGGACCTGAAACAACTCGCAGTATGGGTCTGGCTTACTAG
>Sceptridium
ATGGCACATTCAGTAAAAATTTATGATACATGCATTGGTTGTACCCAATGCGTAAGAGCTTGTCCTACAGATGTCTCAGAAACGATACCGTGGGATGGGTGTAAAGCCAATCAAACCGCTTCTGCTCCTAGAACGGAGGACTGTGTAGGTTGTAAAAGATGCGAATCTGCTTGCCCAACGGACTTTTCGAGTGTACGTGTTTATCTGGGACCTGAAACAACTCGCAGTATGGGTCTGGCTTACTAG
>Haukia
ATGGCACATTCAGTAAAGATTTATGATACATGTATTGGTTGCACCCAATGCGTAAGAGCCTGTCCCACAGATGTATTAGAAATGATACCTTGGGATGGATGTAAGGCAAATCAAATTGCTTCTGCTCCTAGAACAGAAGACTGTGTCGGGTGTAAAAGATGTGAATCCGCCTGCCCAACAGACTTTTTGAGTGTCCGTGTCTATTTGGGACCCGAAACAACTCGCAGTATGGGTCTGGCTTACTAG
>Whittieria
ATGGCACATTCAGTAAAAATTTATGATACTTGTATTGGTTGCACCCAATGCGTAAGAGCCTGTCCCACAGATGTATTAGAAATGATACCCTGGGATGGATGTAAGGCAAATCAAATTGCTTCCGCTCCTAGAACAGAGGACTGTGTCGGGTGCAAGAGATGTGAATCCGCCTGTCCAACAGACTTTTTGAGTGTCCGTGTCTATTTGGGACCCGAAACAACTCGTAGTATGGGTCTGGCTTACTAG
>Goswamia
ATGGCACATTCAGTAAAGATTTATGATACATGTATTGGTTGCACCCAATGCGTAAGAGCCTGTCCCACGGATGTATTGGAAATGATACCTTGGAATGGATGTAAAGCAAATCAAATTGCTTCTGCTCCTAGAACAGAAGACTGTGTCGGGTGTAAGAGATGTGAATCTGCCTGCCCAACAGACTTTTTGAGCGTTCGTGTTTATTTGGGACCCGAAACAACTCGCAGTATGGGTCTGGCTTATTAA
>Ophioglossum_austroasiaticum
ATGGCACATTCAGTAAAAATTTATGATACATGTATTGGTTGCACTCAATGCGTAAGAGCCTGTCCCACAGATGTCTTAGAAATGATACCTTGGGATGGATGTAAAGCAAATCAAATTGCTTCTGCTCCTAGAACAGAGGATTGTGTCGGTTGTAAAAGATGTGAATCCGCCTGCCCAACAGACTTTTTGAGTGTACGTGTCTATTTGGGACCCGAAACGACTCGCAGTATGGGTCTGGCTTACTAA
>Ophioglossum_californicum
ATGGCACATTCAGTAAAAATTTATGATACATGTATTGGTTGCACTCAATGCGTAAGAGCCTGTCCCACAGATGTCTTAGAAATGATACCTTGGGATGGATGTAAAGCAAATCAAATTGCTTCTGCTCCTAGAACAGAGGATTGTGTCGGTTGTAAAAGATGTGAATCCGCCTGCCCAACAGACTTTTTGAGTGTACGTGTCTATTTGGGACCCGAAACGACTCGCAGTATGGGTCTGGCTTACTAA
>Cheiroglossa
ATGGCACATTCAGTAAAGATTTATGATACATGTATTGGTTGTACTCAATGCGTAAGAGCCTGTCCCACGGATGTATTAGAAATGATACCTTGGGATGGATGTAAGGCAAATCAAATTGCTTCTGCTCCTAGAACGGAGGACTGTGTCGGATGTAAAAGATGTGAATCCGCCTGTCCAACAGACTTTTTGAGTGTCCGTGTCTATTTAGGGCCCGAAACCACTCGCAGTATGGGTCTCGCTTACTAG
>Ophioderma
ATGGCACATTCAGTAAAGATTTATGATACATGTATTGGTTGCACCCAATGTGTAAGAGCCTGTCCCACAGATGTATTAGAAATGATACCTTGGGATGGTTGTAAGGCAAATCAAATTGCTTCTGCTCCTCGAACGGAGGATTGTGTTGGGTGTAAAAGATGTGAATCCGCTTGCCCAACAGACTTTTTGAGTGTTCGTGTCTATTTAGGACCCGAAACAACTCGCAGTATGGGTCTGGCTTACTAG
>Psilotum
ATGGCACATTCAGTAAAAATTTATGATACATGTATTGGTTGTACCCAATGCGTAAGAGCATGTCCCACAGATGTTTTAGAAATGATACCTTGGAATGGATGTAAAGCAAATCAAATAGCTTCTGCTCCTAGAACAGAAGACTGTGTAGGTTGCAAGAGATGTGAATCCGCTTGTCCAACAGATTTTCTCAGTGTACGTGTTTATTTAGGATCTGAAACAACCCGTAGTATGGGTCTAGCTTACTAG
>Mankyua
ATGGCACATTCAGTAAAGATTTATGATACATGCATTGGTTGTACCCAATGTGTAAGAGCTTGTCCTACAGATGTCTTAGAAATGATACCATGGGATGGTTGTAAAGCTAATCAAATTGCTTCCGCTCCTAGAACAGAGGATTGTGTAGGTTGTAAAAGATGTGAATCTGCTTGCCCAACGGACTTTTTAAGTGTACGTGTCTATCTGGGATCTGAAACAACCCGTAGTATGGGTCTGGCCTACTAG
>Helminthostachys
ATGGCACATTCAGTAAAGATTTATGATACATGCATTGGTTGCACCCAATGCGTAAGAGCCTGCCCCACGGATGTCTTAGAAATGATACCATGGGATGGATGTAAAGCTAATCAAATTGCTTCTGCTCCTAGAACAGAAGACTGTGTAGGTTGTAAAAGATGCGAATCCGCTTGCCCAACGGACTTTTCAAGTGTACGTGTCTATCTGGGACCCGAAACAACTCGTAGTATGGGTCTGGCTTACTAG
>Dryopteris
ATGGCACATTCAGTGAAAATCTATGACACATGTATCGGTTGTACCCAGTGTGTGAGGGCGTGTCCCACGGATGTGTTAGAAACGATACCCTGGGATGGGTGCAAGGCGAATCAGATAGCCTCTGCTCCTAGAACAGAAGATTGCGTAGGTTGCAAGAGATGTGAATCTGCTTGTCCAACAGATTTTCTGAGTGTACGCGTCTATCTAGGAGCTGAAACCACCCGCAGTATGGGTCTAGCCTACTAG
>Ginkgo
ATGGCGCATTCAGTAAAAATTTATGATACGTGTATTGGTTGTACCCAATGTGTACGAGCTTGTCCCACAGATGTATTGGAAATGATACCCTGGGAAGGATGTAAAGCTAAGCAAATTGCTTCTGCTCCAAGAACAGAAGACTGCGCAGGTTGCAAGAGGTGTGAATCTGCTTGTCCAACAGATTTCTTGAGTGTACGTGTTTATTTGTGGCATGAGACAACTCGCAGTATGGGTCTAGCTTATTAA
>Huperzia
ATGGCACATTCAGTAAGAATTTATGATACTTGTATTGGTTGTACCCAGTGCGTAAGAGCTTGTCCTACCGATGTATTAGAAATGATACCTTGGGATGGATGTAAGGCTAATCAAATTGCTTCTGCTCCTAGAACAGAAGACTGTGTAGGTTGTAAAAGGTGTGAATCTGCCTGTCCAACAGATTTTTTGAGTATACGTGTCTATCTGGGATCCGAAACAACTCGCAGTATGGGTCTAGCCTACTGA
>Botrypus
ATGGCACATTCAGTAAAAATTTATGATACATGCATTGGTTGTACCCAATGCGTAAGAGCTTGTCCTACAGATGTCTCAGAAACGATACCATGGGATGGATGCAAAGCTAATCAAATTGCTTCTGCTCCTAGAACGGAGGACTGTGTAGGTTGTAAAAGATGCGAATCTGCTTGCCCAACGGACTCTTCGAGTGTACGTGTCTATCTGGGACCTGAAACAACTCGCAGTATGGGTCTGGCTTACTAG
>Rhizoglossum
ATGGCACATTCAGTAAAGATTTATGATACATGTATTGGTTGCACCCAGTGCGTAAGAGCCTGTCCCACGGATGTATTAGAAATGATACCCTGGGATGGATGTAAGGCAAATCAAATTGCTTCTGCTCCTAGAACAGAGGATTGTGTTGGGTGCAAGAGATGTGAATCCGCCTGTCCAACAGACTTTTTGAGTGTTCGTGTCTATTTGGGACCCGAAACAACTCGTAGTATGGGTCTGGCTTACTAG
>Sahashia
ATGGCACATTCAGTAAGGATTTATGATACATGCATTGGTTGCACCCAATGTGTAAGAGCCTGTCCTACAGATGCCTCAGAAACGATACCATGGGATGGATGCAAAGCTAATCAAATTGCTTCTGCTCCTAGAACGGAGGACTGTGTAGGTTGTAAAAGATGCGAATCTGCTTGCCCAACGGACTTTTCGAGTGTACGTGTCTATCTGGGACCTGAAACAACTCGCAGTATGGGTCTGGCTTACTAG
