# Supplementary material for: Organellar phylogenomics of Ophioglossaceae fern genera
Source: Front Plant Sci. 2024 Jan 15;14:1294716. doi: 10.3389/fpls.2023.1294716 (PMC10823028; doi:10.3389/fpls.2023.1294716)
Supplement: Supplementary file 3 [file DataSheet_3.zip › Supplementary file S2/cpDNA_CDS/psaI.fas.nt.cleanup.aln]

>Holubiella
ATGACAGCTTCCCACCTACCCTCCATTTTTGTACCCCTAGTAGGCTTGGTGTTTCCAGCAATTACAATGGCTTCTCTGTTCGTATATATCGAACAAGACGAAATTGTGTGA
>Botrychium
ATGACAGCTTCCCACCTACCCTCCATTTTTGTACCCCTAGTAGGCTTGGTGTTTCCAGCAATTACAATGGCTTCTCTGTTCGTATATATCGAACAAGACGAAATTGTGTGA
>Japanobotrychium
ATGACAGCTTCCCACCTACCCTCCATTTTTGTACCCCTAGTAGGCTTGGTGTTTCCAGCAATTACAATGGCTTCTCTGTTCGTATATATCGAACAGGATGAAATTGTGTGA
>Sceptridium
ATGACAGCTTCCCACCTACCCTCCATTTTTGTACCCCTAGTAGGCTTGGTGTTTCCAGCAATTACAATGGCTTCTCCGTTCGTATATATCGAACAAGACGAAATTGTGTGA
>Haukia
ATGACAGCTTCCCACCTACCCTCCATTTTCGTACCCTTAGTAGGATTGGTGTTTCCAGCAATAACAATGGCTTCCCTATTCGTATACATCGAACAAGATGAGATTGTGTGA
>Whittieria
ATGACAGCTTCCCACCCACCCTCCATTTTTGTACCTCTAGTAGGATTGGTGTTTCCAGCAATTACAATGGCTTCCCCATTCGTATACATCGAACAAGACGAGATTGTGTGA
>Goswamia
ATGACAGCTTCCCACCCACCCTCCATTTTCGTACCCCTAGTAGGATTGGTGTTTCCAGCAATTACAATGGCTTCTCCATTCGTATACATCGAACAAGACGGGATTGTGTAA
>Ophioglossum_austroasiaticum
ATGACAGCTTCCCACCTACCCTCCATTTTCGTACCCCTAGTAGGATTGGTGTCCCCAGCAATTACAATGGCTTCCCCATTCGTGTACATTGAACAAGACGAGATTGTGTGA
>Ophioglossum_californicum
ATGACAGCTTCCCACCTACCCTCCATTTTCGTACCCCTAGTAGGATTGGTGTTCCCAGCAATTACAATGGCTTCCCCATTCGTGTACATTGAACAAGACGAGATTGTGTGA
>Cheiroglossa
ATGACAGCTTCCCACCCACCCTCCATTTTTGTACCCCTAGTAGGATTGGTGTTTCCAGCAATTACAATGGCTTCCCCATTTGTATACATCGAACAAGACGAGATTGTGTGA
>Ophioderma
ATGACAGTTTCCCACCCACCCTACATTTTTGTACCCCTAATAGGATTAGTGTTTCCAGCAATTACAATGGCTTCCCTATTCATATACATCGAACAAGACGAAATTTTGTGA
>Psilotum
ATGACAGCTTCTTACCTACCTTCCATTTTTGTGCCTTTAGTAGGCTTAGTTTTTCCAGCAATTACAATGGCTTCTTTGTTTATATATATTGAACAAGATGAAATTGTCTGA
>Mankyua
ATGACAGCTTCCCACCTACCCTCTATTTTTGTACCTCTAGTAGGTTTGGTGTTTCCAGCAATTACAATGGCTTCTCTATTCATATATATCGAACAAGACGAAATTGTATGA
>Helminthostachys
ATGACAGCTTCCCATCCACCCTCCACTTTCGTACCCCTAGTAGGCTTGGTGTTTCCAGCAATTACAATGGCTTCCCTGTTCGTGTATATCGAACAAGATGAAATTGTATGA
>Dryopteris
ATGGCGGCATCTCATCTACCCTCTATTTTTGTACCCCTAGTCGGTTTGGTGTTTCCAGCAGTTACAATGGCTATCCCATTTCTATATATCGAACGGGATGAAATCCTCTAA
>Ginkgo
ATGACAGATCCCAACTTACCTTCTATTTTTGTGCCTTTAGCGGGCTTATTATTTCCGGCAATTGCAATGGCTTTTTTGTATTTCTATGTTCAAAAGAAAAAGATTGTATAA
>Huperzia
ATGACAGCTTCTTATTCACCTTCTATTTCCGTGCCTCTAGTAGGTTTAGTTTTTCCAGCAATTACAATGGTTCTCTCGTTCATATACATTGAGAGGGACGAAATTGTATAG
>Botrypus
ATGACAGCTTCCCACCTACCCTCCATTTTTGTACCCCTAGTAGGCTTGGTGTTTCCAGCAATTACAATGGCTTCTCTGTTCGTATATATCGAACAAGATGAAATTGTATGA
>Rhizoglossum
ATGACAGCTTCCCACCCACCTTCCATTTTTGTACCCCTAGTAGGATTGGTGTTTCCAGCAATTACAATGGCTTCCCCATTTGTATACATCGAACAAGACGAGATTGTGTGA
>Sahashia
ATGACAGCTTCCCACCTACCCTCCATTTTTGTACCCCTAGTAGGCTTGGTGTTTCCAGCAATTACAATGGCTTCTTTGTTCGTATATATTGAACAAGATGAGATTGTATGA
