# Supplementary material for: Organellar phylogenomics of Ophioglossaceae fern genera
Source: Front Plant Sci. 2024 Jan 15;14:1294716. doi: 10.3389/fpls.2023.1294716 (PMC10823028; doi:10.3389/fpls.2023.1294716)
Supplement: Supplementary file 3 [file DataSheet_3.zip › Supplementary file S2/cpDNA_CDS/psaJ.fas.nt.cleanup.aln]

>Holubiella
ATGCAAGACGTGAAATCATATCTTTCCACAGCCCCTGTACTAGCTACATTATGGTTTGGTTTATTAGCTGGCTCGTTAATCGAAATAAATCGTTTCTTCCCGGATGCTTTAGTCTTTCCTTTC------CTTTAA-----
>Botrychium
ATGCAAGACGTGAAATCATATCTTTCCACAGCCCCTGTACTAGCTGCATTATGGTTTGGTTCATTAGCTGGTTCATTGATCGAAATAAATCGTTTCTTCCCGGATGCTTTAGTCTCCCCCCCC------TTTTAA-----
>Japanobotrychium
ATGCAAGACGTGAAATCATATCTTTCCACAGCCCCTGTACTAGCTACATTATGGTTTGGTTTATTAGCTGGTTCGTTGATCGAAATAAATCGTTTTTTCCCGGATGCTTTAGTCTTTCCTTTT------CTTTAA-----
>Sceptridium
ATGCAAGACGTGAAATCATATCTTTCCACAGCCCCTGTACTAGCTACATTATGGTTTGGTTTATTAGCTGGCTCGTTAATCGAAATAAATCGTTTCTTCCCGGATGCTTTAGTCTTTCCTTTC------CTTTAA-----
>Haukia
ATGCAAGACGTAAAATCCTATCTTTCCACAGCTCCTGTACTAGCTACATTATGGTTTGGTTTATTAGCTGGTTCATTAATTGAAGTCAATCGTTTTTTCCCAGATGCTCTAGTATTTCCCTTT------CTTTAG-----
>Whittieria
ATGCGCGACGTAAAATCCTATCTTTCCACAGCTCCTGTACTAGCTACATTATGGTTCGGTTTATTAGCTGGTTCATTAATCGAAGTCAATCGTTTTTTCCCAGATGCTCTAGTATTTCCTTCT------CTTTAG-----
>Goswamia
ATGCAAGACGTAAAATCTTATCTTTCTACAGCTCCTGTACTAGCTACATTATGGTTTGGTTTATTGGCTGGTTCATTAATCGAAGTCAATCGTTTCTTCCCAGACGCTCTAGTCTTTTACTTT------CTCTAA-----
>Ophioglossum_austroasiaticum
ATGCGAGACATAAAATCCTATCTTTCCACAGCTCCCGTACTAGCTGCATTATGGTTCGGTTTACTAGCTGGTTCATTAATTGAAGTCAATCGTTTTTTCCCAGATGCTCTAGTATTCCCCTTC------ATCTAG-----
>Ophioglossum_californicum
ATGCGAGACATAAAATCCTATCTTTCCACAGCTCCCGTACTAGCTGCATTATGGTTCGGTTTACTAGCTGGTTCATTAATTGAAGTCAATCGTTTTTTCCCAGATGCTCTAGTATTCCCCTTC------ATCTAG-----
>Cheiroglossa
ATGCAAAACGTCAAATCCTATCTTTCCACAGCTCCTGTACTAGCCACATTATGGTTTGGTTTATTAGCTGGTTTATTAATTGAAGTCAATCGTTTCTTTCCTGATGCTCTAGTATTTCCCTTT------CTCTAA-----
>Ophioderma
ATGCAAAACATAAAATCCTATCTTTCCACAGCTCCTGTACTAGCCACATTATGGTTTGGTTTATTAGCCGGTTTTTTAATAGAAGTCAATCGTTTTTTTCCAGATGCTCTACTATTTCCTTTT------TTCTAG-----
>Psilotum
ATGCAGGATGTAAAAACCTATCTTTCTACGGCCCCCGTACTTGCAACATTATGGTTTGGCTTTCTAGCTGGTTTATTGATTGAAATCAATCGTTTTTTTCCAGATGCTTTGGTTTCTCCTCTA------TTCTAG-----
>Mankyua
ATGCAAGACGTAAAATCATATCTTTCCACAGCCCCTGTACTAGCTACATTATGGTTTGGTTTACTAGCCGGTTTATTAATTGAAACAAATCGTTTTTTCCCGGATGCTTTAATCTTTCCTTTC------CTTTAA-----
>Helminthostachys
ATGCAAAACGTGAAATCGTATCTTTCCACAGCCCCTGTATTAGCTACATTATGGTTTGGTTCATCAGCTGGTTTATTGATCGAAATTAATCGTTTCTTTCCAGATGCTTTAGCTTTTCCCTTC------TTCTAG-----
>Dryopteris
ATGCAACATGTGAAGATATATCTCTCCACGGCCCCTGTCGTAGCTGCAATATGGTTCGGATTGTTGGCTGGTTCCCTAATAGAAGTTAATCGCTTCTTCCCAGATGCTTTATTATTTCCCTTT------TTCTAA-----
>Ginkgo
ATGCGAGATATAAAGATATATCTTTCCGTGGCACCTGTGCTAGCTACTTTATGGTTCGGGTCTTTAGCCGGTCTATTGATAGAGATCAATCGTTTTTTCCCGGATGCTCTGGCTTCTCCCTTCTCCTCATTCTAG-----
>Huperzia
GTGCAAGATGTAGAAACATATCTTTCCACAGCGCCTGTTCTAGCTACGTTGTGGTTCGGATTTTTAGCTGGTTTACTGATAGAAATCAATCGTTTTTTCCCAGATGCTTTGGTTTTTCCTTCT------CTTTAG-----
>Botrypus
ATGCAAGACGTGAAATCATATCTTTCCACAGCCCCTGTACTAGCTGTATTATGGTTTGGTTTATTAGCTGGTTCATCGATCGAAATAAATCGTTTTTTCCCGGATGCTTTAGTCTTTCCCTTC------CTTTAA-----
>Rhizoglossum
ATGCGTGACGTAAAATCCTATCTTTCCACAGCTCCTGTACTAGCTACATTATGGTTCGGTTTATTAGCTGGTTTATTAATTGAAGTCAATCGTTTTTTCCCAGATGCTCTAGTATTTCCCTCT------CTTTAG-----
>Sahashia
ATGCAAGACGTGAAATCCTATCTTTCTACAGCCCCTGTACTAGCTACATTATGGTTTGGTTCATTAGCTGGTTTATCGATCGAAATAAATCGTTTTTTCCCGGATGCTTTAGTTTTTCCCTTC------CCTTAA-----
