# Supplementary material for: Organellar phylogenomics of Ophioglossaceae fern genera
Source: Front Plant Sci. 2024 Jan 15;14:1294716. doi: 10.3389/fpls.2023.1294716 (PMC10823028; doi:10.3389/fpls.2023.1294716)
Supplement: Supplementary file 3 [file DataSheet_3.zip › Supplementary file S2/cpDNA_CDS/psaM.fas.nt.cleanup.aln]

>Holubiella
ATGACACCGATCTCGGACGGCCAAATAATTTTAGCCCTTGTAAGTGCTTCTGTAGTAAGTTTATCAGCCGTAAGATTGGGATCTGAATTGTAT---CGATGA
>Botrychium
ATGACACCGATCTCGGACGGCCAAATAATTATAGCCCTTGTAAGTGCTTCTGTAGTAAGTGTATTAGCCGTAAGATTGGGATCTGAATTGTATTATCGATGA
>Japanobotrychium
ATGACACCGATCTCGGACGGCCAAATAATTTTAGCTCTTGTAAGTGCTTCTGTAGTAAGTATATTAGCCGTAAGATTGGGATCTGAATTGTAT---CAATGA
>Sceptridium
ATGACACCGATCTCGGACGGCCAAATAATTTTAGCCCTTGCAAGTGCTTCTGTAGTAAGTGTATCAGCCGTAAGATTGGGATCTGAATTGTAT---CGATGA
>Haukia
ATGACATCGATCTCGGACAGTCAAATAGTTCTAGCTCTTATAGGTGCTTTTGTAACGAGCGTATTAGCTGCAAGGTTGGGATTCGAATTATAT---CGATGA
>Whittieria
ATGACATCGATCTCGGACAGTCAAATAGTTCTAGCTCTTATAGGTGCTTCTGTAACGAGTGTATCAGCTGCAAGATTGGGATACGAATTATAT---CGATGA
>Goswamia
ATGACATCGATCTCGGACAGTCAAATAGTTCTAGCTCTTATAGGTGCTTTTGTAACGAGTGTATCAGCTGCAAGATTGGGATCCGAATTATAT---CGATGA
>Ophioglossum_austroasiaticum
ATGACATCGGTCTCAGACAGTCAAATAGTTCTAGCTCTTATAGGTGCTTCTGTAACGAGTGTATTAGCTGCAAGATTGGGATTCGAATTATAT---CGATGA
>Ophioglossum_californicum
ATGACATCGATCTCAGACAGTCAAATAGTTCTAGCTCTTATAGGTGCTTCTGTAACGAGTGTATTAGCTGCAAGATTGGGATTCGAATTATAT---CGATGA
>Cheiroglossa
ATGACATCGATCTCGGACAGTCAAATAGTTCTAGCTCTTATAGGTGCTTTTGTAACGAGTGTATCAGCTGCAAGATTGGGATTCGAATTATAT---CGATGA
>Psilotum
ATGACATCCATTTTAGATAGTCAAATTGTTTTGGCTCTTATAATTGCTTTTATAACGAGTGTATTAGCTGTAAGATTAGGTTTTGAATCGTAT---CGATAA
>Mankyua
ATGACATCGATCTCGGACGGTCAAATAATTTTAGCCCTTATAGGTGCTTTTATCACGAGTGCATTAGCTGTAAGATTGGGATCTGAATTATAT---CGATGA
>Helminthostachys
ATGACATCGATCTCGGACGGTCAAATAATTTTAGCCCTTACAGTTGCTTTTGTAACGAGTGTATTAGCTGCAGGATTGGGATCTGAATCGTAT---CGATGA
>Huperzia
ATGACATCAATTTCAGACAGTCAAATTATTTTAGCCCTTATAAGTGCTTTTATAACGAGTATTTTAGCTATAAGATTGGGTAACGAATTGTAT---CGATAA
>Botrypus
ATGACATCGATCTCGGACGGTCAAATAATTTTAGCCCTTGTAAGTGCTTCTATAGTAAGTGTATTAGCCGTAGGATTGGGATCTGAATTGTAT---CGATGA
>Rhizoglossum
ATGACATCGATCTCGGACAGTCAAATAGTTCTAGCTCTTATAGGTGCTTCTGTAACGAGTGTATCAGCTGCAAGATTGGGATACGAATTATAT---CGATGA
>Sahashia
ATGACATCGATCTCGGACGGTCAAATAATTTTAGCCCTTGCAAGTGCTTCTATAATAAGTGCATTAGCTGTAAGATTGGGATCTGAATTGTAT---CGATGA
