# Supplementary material for: Organellar phylogenomics of Ophioglossaceae fern genera
Source: Front Plant Sci. 2024 Jan 15;14:1294716. doi: 10.3389/fpls.2023.1294716 (PMC10823028; doi:10.3389/fpls.2023.1294716)
Supplement: Supplementary file 3 [file DataSheet_3.zip › Supplementary file S2/cpDNA_CDS/psbA.fas.nt.cleanup.aln]

>Holubiella
ATGACCGCAATTTTAGAAAGACGCGAAAGCGCAAGCTTATGGGGTCGCTTCTGCGACTGGATCACCAGCACCGAAAACCGTCTTTACATTGGATGGTTTGGAGTTTTGATGATACCTACCCTACTAACTGCAACCTCTGTATTCATCATTGCTTTCATCGCAGCTCCTCCTGTAGACATTGATGGTATTCGTGAGCCTGTTGCTGGTTCCCTTATTTACGGGAATAACATCATTTCCGGTGCCATCATTCCTACCTCTGCAGCTATCGGTTTGCACTTCTACCCTATCTGGGAAGCAGCTTCCGTAGATGAATGGCTATATAACGGTGGTCCTTACGAACTAATCGTTCTTCACTTCCTACTTGGTGTAGCTTGCTACATGGGCCGTGAGTGGGAACTTAGCTTCCGTCTGGGTATGCGTCCTTGGATTGCTGTTGCATATTCGGCTCCTGTTGCAGCTGCTACTGCTGTTTTCTTGATCTATCCCATCGGTCAAGGAAGCTTCTCTGACGGTATGCCATTAGGAATCTCTGGTACTTTCAATTTCATGATCGTCTTCCAGGCTGAACACAACATCCTTATGCATCCCTTCCACATGTTGGGTGTAGCTGGCGTATTCGGCGGCTCTCTATTCAGTGCTATGCATGGTTCCCTGGTTACTTCCAGTCTGATTCGTGAAACTACCGAGAATGAGTCTGCCAACGCAGGTTACAAGTTTGGTCAGGAAGAGGAAACCTACAACATTGTAGCCGCTCACGGTTACTTTGGTCGATTAATCTTCCAATATGCTAGCTTTAACAACTCTCGTTCTCTACACTTCTTCCTAGCTGCTTGGCCTGTAGTGGGTATCTGGTTCACTGCTTTAGGTATTAGCACCATGGCATTCAACCTAAACGGTTTCAACTTCAACCAATCTGTAGTTGATAGCCAAGGTCGTGTGATCAATACTTGGGCTGACATCATCAACCGCGCTAACCTGGGTATGGAGGTTATGCATGAACGTAACGCTCACAACTTCCCCTTAGACTTAGCTTCCGTTGAAGCTCCTTCTGCAAATGGGTAA
>Botrychium
ATGACCGCAGTTTTAGAAAGACGCGAAAGCGCAAGCTTATGGGGTCGCTTCTGCGACTGGATCACCAGCACCGAAAACCGTCTTTACATTGGATGGTTTGGAGTTTTGATGATACCTACCCTACTAACCGCAACCTCTGTATTCATCATTGCTTTCATCGCAGCTCCTCCTGTAGACATTGATGGTATTCGTGAGCCTGTTGCTGGTTCCCTTATTTACGGGAATAACATCATCTCCGGTGCTATCATCCCTACCTCTGCAGCTATCGGTTTGCACTTCTACCCTATCTGGGAAGCAGCTTCCGTAGATGAATGGCTATATAACGGTGGTCCTTACGAACTAATCGTTCTTCACTTCCTACTTGGTGTAGCTTGCTACATGGGCCGTGAGTGGGAACTTAGCTTCCGTCTGGGTATGCGTCCTTGGATTGCTGTTGCATATTCGGCTCCCGTTGCAGCTGCTACTGCTGTTTTCTTGATCTATCCCATCGGTCAAGGAAGCTTCTCTGACGGTATGCCATTAGGAATCTCTGGTACTTTCAATTTCATGATCGTATTCCAGGCCGAGCACAACATCCTTATGCATCCCTTCCACATGTTAGGTGTAGCTGGCGTATTCGGCGGCTCTCTATTCAGTGCTATGCATGGTTCCCTGGTTACTTCCAGTCTGATTCGTGAAACTACCGAGAATGAGTCTGCCAATGCAGGTTACAAGTTTGGTCAGGAAGAGGAGACCTACAACATCGTAGCTGCCCACGGTTACTTTGGTCGATTAATCTTCCAATACGCTAGCTTTAACAACTCTCGCTCTCTACACTTCTTCTTAGCTGCTTGGCCTGTAGTGGGTATCTGGTTCACTGCTTTAGGTATTAGCACCATGGCATTCAACCTAAACGGTTTCAACTTCAACCAATCCGTAGTTGACAGCCAAGGTCGTGTGATCAATACTTGGGCTGACATTATCAACCGCGCTAACCTGGGTATGGAAGTTATGCATGAACGTAACGCTCACAACTCTCCCTTAGACTTAGCTTCCGTTGAAGCTCCTTCTGCGAACGGGTAA
>Japanobotrychium
ATGACCGCAATTTTAGAAAGACGCGAAAGCGCAAGCTTATGGGGTCGCTTCTGCGACTGGATCACCAGCACCGAAAACCGTCTCTACATTGGATGGTTTGGAGTTTTGATGATACCTACCCTACTAACTGCAACCTCTGTATTCATCATTGCTTTCATCGCAGCTCCTCCTGTAGACATTGATGGTATTCGTGAGCCTGTTGCTGGTTCCCTTATTTACGGGAATAACATTATCTCCGGTGCCATCATTCCTACCTCTGCAGCTATCGGTTTGCACTTCTACCCTATCTGGGAAGCAGCTTCCGTGGATGAATGGCTATATAACGGTGGTCCTTACGAACTAATCGTTCTTCACTTCCTACTTGGTGTAGCTTGCTACATGGGCCGTGAGTGGGAACTTAGCTTCCGTCTGGGTATGCGTCCTTGGATTGCTGTTGCATATTCGGCTCCTGTTGCAGCTGCTACTGCTGTTTTCTTGATCTATCCCATCGGTCAAGGAAGCTTCTCCGACGGTATGCCATTAGGAATCTCTGGTACTTTCAACTTCATGATCGTCTTCCAGGCTGAGCACAACATCCTTATGCATCCCTTCCACATGTTGGGTGTAGCTGGCGTATTCGGCGGCTCTCTATTCAGTGCTATGCATGGTTCCCTGGTTACTTCCAGTTTGATTCGTGAAACTACCGAGAATGAGTCTGCCAACGCAGGTTACAAGTTTGGTCAGGAAGAGGAGACCTACAACATTGTAGCTGCCCACGGTTACTTTGGTCGATTAATCTTCCAATATGCTAGCTTTAACAACTCTCGTTCTCTACACTTCTTCTTAGCTGCTTGGCCTGTAGTGGGTATCTGGTTCACTGCTTTAGGTATTAGCACCATGGCATTCAACCTAAACGGTTTCAACTTCAACCAATCTGTAGTTGACAGCCAAGGTCGTGTGATCAATACTTGGGCTGACATAATCAACCGCGCTAACTTGGGTATGGAAGTTATGCATGAACGTAACGCTCACAACTTCCCCTTAGACTTAGCTTCCGTTGAAGCTCCTTCTGCAAACGGGTAA
>Sceptridium
ATGACCGCAATTTTAGAAAGACGCGAAAGCGCAAGCTTATGGGGTCGCTTCTGCGACTGGATCACCAGCACCGAAAACCGTCTCTACATTGGATGGTTTGGAGTTTTGATGATACCTACCCTACTAACCGCAACCTCTGTATTCATCATTGCTTTCATCGCAGCTCCTCCTGTAGACATTGATGGTATTCGTGAGCCTGTTGCTGGTTCCCTTATTTACGGGAATAACATCATTTCCGGTGCCATCATTCCTACCTCTGCAGCTATCGGTTTGCACTTCTACCCTATCTGGGAAGCAGCTTCCGTAGATGAATGGCTATATAACGGTGGTCCCTACGAACTAATCGTTCTTCACTTCCTACTTGGTGTAGCTTGCTACATGGGCCGTGAGTGGGAACTTAGCTTCCGTCTGGGTATGCGTCCTTGGATTGCTGTTGCATATTCGGCCCCCGTTGCAGCTGCTACTGCTGTTTTCTTGATCTATCCCATCGGTCAAGGAAGCTTCTCTGACGGTATGCCATTAGGAATCTCTGGTACTTTCAATTTCATGATCGTCTTCCAGGCTGAGCACAACATCCTTATGCATCCCTTCCACATGTTGGGTGTAGCTGGCGTATTCGGCGGCTCTCTATTCAGTGCTATGCATGGTTCCCTGGTTACTTCCAGTCTGATTCGTGAAACTACCGAGAATGAGTCTGCCAACGCAGGTTACAAGTTTGGTCAGGAAGAGGAGACCTACAACATTGTAGCTGCTCACGGTTACTTTGGTCGATTAATCTTCCAATATGCTAGCTTTAACAACTCTCGTTCTCTACACTTCTTCTTAGCTGCTTGGCCTGTAGTGGGTATCTGGTTCACTGCTTTAGGTATTAGCACCATGGCATTCAACCTAAACGGTTTCAACTTCAACCAATCTGTAGTTGATAGCCAAGGTCGTGTGATCAATACTTGGGCTGACATCATCAACCGCGCTAACCTGGGTATGGAGGTTATGCATGAACGTAACGCTCACAACTTCCCCTTAGACTTAGCTTCCGTTGAAGCTCCTTCTGCAAACGGGTAA
>Haukia
ATGACCGCAATTTTAGAAAGACGCGAAAGCGCAAGCTTATGGGGTCGCTTCTGCGACTGGATCACCAGCACCGAAAACCGTCTATACATTGGATGGTTCGGAGTTTTGATGATACCCACCCTGTTAACCGCAACCTCTGTATTCATCATTGCTTTCATCGCAGCCCCCCCTGTAGATATTGATGGTATTCGTGAACCCGTTTCTGGTTCCCTACTTTACGGGAATAATATTATATCCGGTGCCATCATTCCTACTTCTGCAGCCATCGGTCTACACTTCTATCCCATCTGGGAAGCTGCTTCCGTGGATGAATGGCTATACAACGGTGGTCCTTACGAACTAATCGTTCTTCACTTCCTACTTGGTGTAGCTTGCTACATGGGTCGTGAGTGGGAACTTAGCTTCCGTTTGGGTATGCGACCTTGGATTGCTGTTGCATATTCCGCTCCCGTTGCAGCTGCTACAGCTGTTTTCTTGATCTATCCCATCGGTCAAGGAAGTTTCTCTGACGGTATGCCATTAGGAATCTCTGGTACTTTCAACTTCATGATCGTATTCCAGGCTGAACACAACATCCTTATGCATCCTTTCCACATGTTGGGTGTAGCTGGCGTATTCGGCGGCTCCCTATTCAGTGCTATGCATGGTTCCCTGGTTACTTCCAGTCTGATTCGTGAGACTACTGAGAATGAGTCTGCTAACGCGGGTTACAAGTTTGGTCAAGAGGAAGAGACCTACAATATCGTAGCCGCTCACGGTTACTTTGGTCGATTGATCTTTCAATATGCTAGCTTTAACAACTCTCGTTCCCTACACTTTTTCTTAGCTGCTTGGCCTGTAGTTGGTATCTGGTTCACTGCTTTAGGTATCAGCACCATGGCATTCAACCTAAATGGTTTCAATTTCAACCAATCTGTAGTTGATAGTCAGGGTCGTGTAATCAACACTTGGGCTGATATTATCAACCGTGCTAACCTGGGTATGGAAGTTATGCATGAACGTAACGCTCACAACTTCCCCTTAGACTTAGCTTCCGTTGAAGCTCCTTCTGTGAATGGATAA
>Whittieria
ATGACCGCAATTTTAGAAAGACGCGAAAGCGCAAGCTTATGGGGTCGCTTCTGCGACTGGATCACCAGCACCGAAAACCGTCTATACATTGGATGGTTCGGAGTTTTGATGATACCCACCCTGTTAACCGCAACCTCTGTATTCATCATTGCTTTCATCGCAGCTCCCCCTGTAGATATTGATGGTATACGTGAACCCGTTTCCGGTTCCCTACTTTATGGGAATAACATTATATCCGGTGCCATCATTCCTACTTCTGCAGCCATCGGTCTACACTTCTATCCCATTTGGGAAGCAGCTTCCGTAGATGAATGGCTATACAATGGTGGTCCTTACGAACTAATCGTTCTTCACTTCCTACTTGGTGTAGCTTGCTATATGGGTCGTGAGTGGGAACTTAGCTTCCGTTTGGGTATGCGACCTTGGATTGCTGTTGCATATTCGGCTCCCGTTGCAGCTGCTACAGCTGTTTTCTTGATCTATCCTATCGGTCAAGGAAGTTTTTCTGACGGTATGCCATTAGGAATCTCTGGTACTTTTAACTTTATGATCGTATTCCAGGCCGAACACAACATCCTTATGCATCCTTTCCACATGTTGGGTGTAGCTGGCGTATTCGGCGGCTCTCTATTTAGTGCTATGCATGGTTCCCTGGTTACTTCCAGTCTGATTCGTGAGACTACTGAGAATGAGTCTGCTAACGCGGGTTACAGGTTTGGTCAAGAGGAAGAGACCTACAATATCGTGGCCGCTCACGGTTACTTTGGTCGATTGATCTTCCAATATGCTAGCTTTAACAACTCTCGTTCTCTACACTTCTTCTTAGCTGCTTGGCCTGTAGTGGGTATCTGGTTCACTGCTTTGGGTATCAGCACTATGGCATTCAACCTGAATGGTTTCAATTTCAACCAATCTGTAGTTGATAGTCAGGGTCGTGTAATCAACACTTGGGCTGATATTATCAACCGTGCTAACCTGGGTATGGAAGTTATGCATGAACGTAACGCTCACAACTTCCCCTTAGACTTAGCTTCCGTTGAAGCTCCTTCAGTGAATGGCTAA
>Goswamia
ATGACCGCAATTTTAGAAAGACGCGAAAGCGCAAGCTTATGGGGTCGCTTCTGCGACTGGATCACCAGCACCGAAAACCGTCTATACATTGGATGGTTCGGAGTTTTGATGATACCCACCCTATTAACCGCAACCTCTGTATTCATCATTGCTTTCGTTGCAGCCCCACCTGTAGATATTGACGGTATCCGTGAACCTGTTTCTGGTTCCTTACTTTATGGAAACAACATTATTTCCGGTGCCATCATTCCTACCTCTGCAGCCATCGGTCTACACTTCTACCCTATCTGGGAAGCAGCTTCCGTGGATGAATGGCTATACAATGGTGGTCCTTACGAACTAATTGTTCTTCACTTCTTACTTGGTGTAGCTTGCTACATGGGTCGTGAGTGGGAACTTAGTTTTCGTTTGGGTATGCGACCTTGGATTGCTGTTGCATATTCGGCTCCCGTTGCAGCTGCTACAGCTGTTTTCTTGATCTATCCTATTGGTCAAGGAAGTTTCTCCGACGGTATGCCACTAGGAATCTCTGGTACTTTCAACTTCATGATCGTATTCCAGGCCGAACACAACATCCTTATGCATCCCTTCCACATGCTGGGTGTAGCTGGCGTATTCGGCGGCTCTCTATTCAGTGCTATGCATGGTTCTCTGGTTACTTCCAGTCTGATTCGTGAGACTACTGAGAATGAGTCTGCTAACGCGGGTTACAGGTTTGGTCAAGAGGAGGAGACCTACAATATCGTAGCCGCTCATGGTTATTTTGGTCGATTAATCTTCCAATATGCTAGCTTTAACAACTCTCGTTCTCTACACTTTTTCTTAGCTGCTTGGCCTGTAGTGGGTATCTGGTTCACTGCTTTGGGTATCAGCACCATGGCATTCAACCTAAACGGTTTCAACTTCAATCAATCCGTAGTTGATAGTCAGGGTCGTGTAATCAACACCTGGGCTGATATTATCAACCGTGCTAACCTGGGTATGGAAGTTATGCATGAGCGTAACGCTCACAACTTCCCCTTAGACTTAGCTTCCGTTGAAGCTCCTTCTGTGAATGGATAA
>Ophioglossum_austroasiaticum
ATGACCGCAATTTTAGAGAGACGCGAAAGCGCAAGCTTATGGGGCCGCTTCTGCGACTGGATCACCAGCACCGAAAACCGTCTATACATCGGATGGTTCGGAGTTCTGATGATACCCACCCTTTTAACCGCAACCTCCGTATTCATCATTGCTTTCGTTGCAGCCCCCCCTGTAGATATTGATGGTATCCGTGAACCTGTTTCTGGTTCCCTACTCTACGGGAATAACATTATATCTGGTGCCATCATTCCTACTTCTGCAGCCATCGGTCTACACTTCTACCCCATCTGGGAAGCAGCTTCCGTAGATGAATGGTTATACAATGGTGGTCCTTACGAACTAATCGTTCTTCACTTCCTACTTGGTGTAGCTTGCTACATGGGTCGTGAGTGGGAACTTAGCTTCCGTTTGGGTATGCGACCCTGGATTGCTGTTGCATATTCCGCTCCCGTTGCAGCTGCTACAGCTGTTTTCTCGATCTATCCCATCGGTCAAGGAAGTTTCTCCGACGGTATGCCATTAGGAATCTCTGGTACTTTCAACTTCATGATTGTATTCCAGGCTGAACACAACATCCTTATGCATCCTTTCCACATGTTGGGTGTAGCGGGCGTATTCGGCGGCTCCCTATTTAGTGCTATGCATGGTTCCCTGGTTACTTCCAGTCTGATTCGTGAGACTACTGAGAATGAGTCTGCTAACGCGGGTTACAAGTTTGGTCAAGAGGAAGAGACCTACAATATCGTAGCCGCTCACGGTTACTTCGGCCGATTGATCTTTCAATACGCTAGCTTTAACAACTCTCGTTCTCTACACTTCTTCTTAGCTGCTTGGCCTGTAGTGGGTATCTGGTTCACTGCTTTGGGTATCAGCACCATGGCATTCAACTTAAATGGTTTCAATTTCAATCAATCTGTAGTTGATAGTCAGGGTCGTGTAATCAACACTTGGGCTGATATTATCAACCGTGCTAACCTGGGTATGGAAGTTATGCATGAACGTAACGCTCACAACTTTCCCTTAGACCTAGCTTCTGTTGAAGCTCCTTCTGTGAATGGATAA
>Ophioglossum_californicum
ATGACCGCAATTTTAGAGAGACGCGAAAGCGCAAGCTTATGGGGCCGCTTCTGCGACTGGATCACCAGCACCGAAAACCGTCTATACATTGGATGGTTCGGAGTTCTGATGATACCCACCCTTTTAACCGCAACCTCCGTATTCATCATTGCTTTCGTTGCAGCCCCCCCTGTAGATATTGATGGTATCCGTGAACCTGTTTCTGGTTCCCTACTCTACGGGAATAACATTATATCTGGTGCCATCATTCCTACTTCTGCAGCCATCGGTCTACACTTCTACCCCATCTGGGAAGCAGCTTCCGTAGATGAATGGTTATACAATGGTGGTCCTTACGAACTAATCGTTCTTCACTTCCTACTTGGTGTAGCTTGCTACATGGGTCGTGAGTGGGAACTTAGCTTCCGTTTGGGTATGCGACCCTGGATTGCTGTTGCATATTCCGCTCCCGTTGCAGCTGCTACAGCTGTTTTCTTAATCTATCCCATCGGTCAAGGAAGTTTCTCCGACGGTATGCCATTAGGAATCTCTGGGACTTTCAACTTCATGATTGTATTCCAGGCTGAACACAACATCCTTATGCATCCTTTCCACATGTTGGGTGTAGCGGGCGTATTCGGCGGCTCCCTATTTAGTGCTATGCATGGTTCCCTGGTTACTTCCAGTCTGATTCGTGAGACTACTGAGAATGAGTCTGCTAACGCGGGTTACAAGTTTGGTCAAGAGGAAGAGACCTACAATATCGTAGCCGCTCACGGTTACTTCGGCCGATTGATCTTTCAATACGCTAGCTTTAACAACTCTCGTTCTCTACACTTCTTCTTAGCTGCTTGGCCTGTAGTGGGTATCTGGTTCACTGCTTTGGGTATCAGCACCATGGCATTCAACTTAAATGGTTTCAATTTTAATCAATCTGTAGTTGATAGTCAGGGTCGTGTAATCAACACTTGGGCTGATATTATCAACCGTGCTAACCTGGGTATGGAAGTTATGCATGAACGTAACGCTCACAACTTTCCCTTAGACCTAGCTTCTGTTGAAGCTCCTTCTGTGAATGGATAA
>Cheiroglossa
ATGACTGCAATTTTAGAAAGACGCGAAAGCGCAAGCTTATGGGGTCGCTTCTGCGACTGGATCACTAGCACCGAAAACCGTCTATACATTGGATGGTTCGGAGTTTTGATGATACCTACCCTGTTAACCGCAACCTCTGTATTCATCATTGCTTTCATTGCAGCTCCCCCTGTAGATATTGATGGTATTCGTGAACCCGTTTCTGGTTCCCTACTTTATGGGAATAACATTATATCCGGTGCCATCATTCCTACTTCTGCAGCCATTGGTCTACACTTCTATCCCATCTGGGAAGCAGCTTCCGTGGATGAATGGTTATACAATGGTGGTCCTTACGAACTAATTGTTCTTCACTTCCTACTTGGTGTAGCTTGCTACATGGGTCGCGAATGGGAACTTAGCTTCCGTTTGGGTATGCGACCTTGGATTGCTGTTGCATATTCTGCTCCTGTTGCTGCTGCTGCCGCTGTGTTCTTGATCTATCCCATTGGCCAAGGAAGTTTCTCTGACGGTATGCCTTTGGGGATCTCTGGTACTTTCAACTTTATGATTGTATTTCAGGCCGAACACAACATCCTTATGCATCCCTTCCACATGTTGGGTGTAGCTGGCGTATTCGGCGGCTCTCTATTCAGTGCTATGCATGGTTCCCTGGTTACTTCCAGTCTGATTCGTGAGACTACTGAGAATGAGTCTGCTAACGCGGGTTACAAGTTTGGTCAAGAGGAAGAGACCTACAATATCGTAGCCGCTCACGGTTACTTTGGTCGATTGATCTTTCAATATGCTAGCTTTAACAACTCTCGTTCCCTACACTTCTTCTTAGCTTCTTGGCCTGTAGTAGGTATCTGGTTCACTGCTTTGGGTATAAGCACCATGGCATTCAATCTAAATGGTTTTAATTTCAACCAATCTGTAGTGGATAGTCAGGGTCGTGTAATCAACACTTGGGCTGATATTATCAACCGCGCTAACCTGGGTATGGAAGTTATGCATGAACGTAATGCTCACAACTTCCCCCTAGACTTAGCCTCCGTGGAAGCTCCTTCTGTGAATGGATAA
>Ophioderma
ATGACTGCAATTTTAGAAAAACGCGAAAGCGCAAGCTTATGGGGTCGCTTCTGCGACTGGATAACCAGCACCGAAAACCGACTATACATTGGATGGTTCGGAGTTTTGATGATACCCACCCTGTTAACTGCAACCTCTGTATTTATCATTGCTTTCATTGCAGCTCCTCCTGTAGATATTGATGGTATTCGTGAACCTGTTTCTGGTTCTTTACTTTATGGGAATAACATTATTTCTGGTGCTATCATTCCTACTTCTGCAGCCATTGGTCTACACTTCTATCCCATTTGGGAAGCAGCTTCCGTCGATGAATGGTTATACAATGGTGGTCCTTACGAGCTAATTGTTCTTCATTTTTTACTCGGTGTAGCTTGCTATATGGGTCGTGAATGGGAACTTAGCTTCCGTTTGGGTATGCGACCTTGGATTGCTGTTGCATATTCTGCTCCTGTTGCTGCTGCTGCCGCTGTGTTTTTGATCTATCCTATTGGCCAAGGAAGTTTTTCTGACGGTATGCCTTTGGGGATATCTGGTACTTTCAATTTTATGATTGTATTTCAGGCTGAACACAACATCCTTATGCATCCTTTCCATATGTTGGGTGTAGCTGGCGTATTTGGTGGTTCTCTATTTAGTGCTATGCATGGTTCCTTGGTTACTTCTAGTCTGATTCGTGAAACTACTGAGAATGAATCTGCTAACGCGGGTTACAAGTTTGGTCAAGAGGAAGAGACCTACAATATAGTAGCCGCTCATGGTTACTTTGGTCGATTGATCTTTCAATATGCTAGTTTTAACAATTCTCGTTCACTACACTTCTTCTTAGCTTTTTGGCCTGTAGTTGGTATCTGGTTCACTGCTTTGGGTATAAGCACCATGGCATTCAATCTTAATGGTTTTAATTTCAATCAATCTGTAGTTGATAGTCAGGGTCGTGTAATAAACACTTGGGCTGATATTATCAATCGTGCTAATCTGGGTATGGAAGTTATGCATGAACGTAACGCTCACAACTTCCCTTTAGATTTAGCTTCTGTAGAAGCCCCTTCTTTAAAGGTATAA
>Psilotum
ATGACCGCAACTTTAGAAAGACGCGAAAGCGCAAGCTTGTGGGGTCGTTTTTGCAACTGGATCACCAGTACCGAAAATCGTCTTTACATAGGATGGTTTGGCGTTTTGATGATCCCTACCCTACTAACTGCAACCTCTGTATTCATTATTGCTTTCATTGCAGCTCCTCCTGTAGATATTGATGGTATTCGTGAGCCTGTTTCTGGTTCTCTCCTTTACGGAAATAACATTATTTCGGGTGCTATCATTCCTACTTCTGCAGCGATCGGTTTGCACTTTTACCCCATTTGGGAAGCCGCTTCCGTTGATGAATGGTTGTACAATGGTGGTCCTTACGAATTAATAGTTCTACACTTCTTGCTTGGTGTCGCTTGTTACATGGGTCGTGAGTGGGAACTTAGCTTTCGTTTGGGTATGCGTCCTTGGATCGCTGTTGCATATTCAGCTCCTGTTGCAGCTGCTACCGCTGTTTTCTTGATTTATCCTATTGGTCAAGGAAGCTTTTCGGACGGTATGCCTCTAGGGATTTCTGGTACGTTCAACTTCATGATTGTTTTCCAAGCTGAGCACAACATCCTTATGCATCCTTTTCACATGTTAGGTGTGGCTGGCGTATTTGGCGGTTCTTTATTCAGTGCTATGCATGGTTCTTTGGTTACTTCTAGTTTGATCCGCGAAACTACTGAGAATGAGTCCGCTAACGCGGGTTACAAGTTTGGTCAAGAAGAAGAGACTTACAATATTGTAGCTGCTCATGGTTACTTTGGTCGGTTAATTTTTCAATATGCCAGCTTTAACAATTCTCGTTCTTTACACTTCTTCTTAGCTGCTTGGCCTGTAGTTGGTATCTGGTTCACTGCTTTGGGCATCAGCACCATGGCATTCAACTTGAATGGTTTCAACTTTAATCAATCTGTAGTTGACAGTCAAGGTCGTGTCATAAACACTTGGGCTGACATTATAAATCGCGCTAACCTAGGTATGGAAGTTATGCATGAACGTAATGCTCATAATTTTCCTCTAGATTTAGCTTCCATTGAGGCTCCTTTAGTCAATGGTTAG
>Mankyua
ATGACCGCAATTTTAGAAAGACGCGAAAGCGCAAGCTTATGGGGTCGCTTCTGCGACTGGATCACCAGCACCGAAAATCGTCTATACATCGGATGGTTTGGGGTTTTGATGATACCCACCCTATTAACCGCAACCTCTGTATTCATCATTGCTTTCATTGCAGCTCCTCCTGTAGATATTGATGGTATTCGCGAACCCGTTTCTGGTTCCCTTCTTTATGGTAATAATATCATCTCCGGTGCTATTATACCTACTTCTGCAGCTATTGGTTTGCACTTTTATCCTATCTGGGAAGCAGCTTCCGTGGATGAATGGCTATACAATGGTGGTCCTTACGAACTAATTGTTCTTCATTTCTTACTTGGTGTAGCTTGCTACATGGGTCGTGAGTGGGAACTTAGCTTCCGTCTGGGTATGCGTCCTTGGATTGCTGTTGCATATTCGGCCCCCGTTGCAGCTGCTACTGCTGTTTTCTTGATCTATCCTATTGGTCAAGGAAGTTTCTCTGACGGTATGCCATTAGGAATCTCTGGTACTTTCAATTTCATGATTGTATTCCAGGCTGAGCACAACATTCTTATGCATCCTTTCCATATGTTGGGTGTGGCTGGCGTATTTGGCGGCTCTCTATTTAGTGCTATGCATGGTTCCCTGGTTACTTCCAGTCTAATTCGTGAGACTACCGAGAATGAGTCTGCCAACGCAGGTTACAGGTTTGGTCAAGAAGAGGAGACCTACAACATCGTAGCTGCCCACGGTTACTTTGGTCGGTTAATCTTCCAATATGCTAGCTTTAACAACTCTCGTTCTCTACACTTTTTCTTAGCTGCTTGGCCTGTAGTGGGTATTTGGTTCACTGCTTTAGGTATCAGCACCATGGCATTCAACCTAAATGGTTTCAATTTCAACCAATCTGTTGTTGATAGCCAAGGTCGCGTGATTAATACTTGGGCTGATATCATCAACCGTGCTAATCTAGGTATGGAAGTTATGCATGAACGTAACGCTCACAACTTTCCTTTGGATTTAGCTTCCGTTGAAGCTCCCACTGTGAATGGGTAA
>Helminthostachys
ATGACCGCAATTTTAGAAAGACGCGAAAGCGCAAGCTTATGGGGTCGCTTCTGCGACTGGATCACCAGCACCGAAAACCGTCTCTACATTGGATGGTTCGGGGTTTTGATGATTCCCACCCTATTAACCGCAACCTCTGTATTCATCATTGCTTTCATCGCAGCTCCCCCCGTAGATATTGATGGTATTCGTGAGCCTGTTTCCGGTTCCCTTCTTTACGGGAATAACATCATCTCCGGTGCCATTGTTCCTACCTCCGCAGCTATCGGTTTGCACTTCTACCCCATCTGGGAAGCAGCTTCCGTAGATGAATGGCTATACAACGGTGGTCCCTACGAACTAATCGTTCTTCACTTCCTACTTGGTGTAGCTTGCTATATGGGTCGTGAGTGGGAACTTAGCTTCCGTCTGGGTATGCGTCCTTGGATTGCTGTTGCATATTCGGCTCCCGTCGCAGCTGCTGCCGCTGTCTTCTTGATCTATCCCATCGGTCAAGGAAGTTTCTCTGACGGTATGCCATTAGGAATCTCTGGGACTTTCAATTTCATGATTGTCTTCCAGGCTGAGCACAACATCCTTATGCATCCTTTCCATATGCTGGGTGTAGCTGGCGTATTCGGCGGCTCCCTATTCAGTGCCATGCATGGTTCCCTGGTTACTTCCAGTTTGATTCGTGAGACTACCGAGAACGAGTCTGCTAACGCAGGTTACAAGTTTGGCCAGGAAGAGGAGACCTACAATATTGTAGCTGCTCACGGTTATTTCGGCCGATTAATCTTCCAATACGCTAGCTTTAACAACTCTCGCTCCCTACACTTTTTCCTAGCTGCTTGGCCCGTAGCGGGTATCTGGTTCACTGCTTTAGGTATCAGCACCATGGCTTTCAACCTAAACGGTTTCAACTTCAACCAATCCGTAGTCGACAGTCAAGGTCGTGTGATCAACACTTGGGCTGACATTATCAACCGTGCTAACCTGGGTATGGAAGTTATGCATGAACGTAATGCTCACAACTTCCCCCTAGACTTAGCTTCTGTTGAAGCTCCTTCTGTGAACGGGTAA
>Dryopteris
ATGACCGCAACTTTAGAACGACGCGAAAGCGCAAGCCTATGGGGTCGCTTCTGCGACTGGATTACCAGCACCGAAAACCGTCTTTACATCGGATGGTTCGGTGTCTTAATGATTCCCACCTTGCTAACCGCAACCTCTGTATTCATCATTGCTTTCGTCGCAGCTCCTCCTGTAGATATTGATGGTATTCGCGAACCCGTTTCTGGTTCTTTGTTATACGGTAACAACATTATCTCTGGCGCTATCATCCCCACTTCTGCAGCTATTGGGTTACATTTCTACCCAATCTGGGAAGCAGCTTCCGTCGATGAATGGCTTTACAATGGTGGTCCTTACGAACTTATCGTCCTTCACTTCCTACTTGGTGTAGCTTGCTACATGGGTCGCGAATGGGAACTAAGCTTCCGTCTAGGTATGCGTCCTTGGATCGCTGTTGCGTACTCGGCTCCTGTCGCAGCTGCTACCGCCGTCTTCCTGATCTACCCAATTGGTCAAGGAAGTTTCTCTGACGGTATGCCTCTAGGCATTTCTGGTACTTTCAACTTCATGATCGTCTTCCAGGCTGAGCACAATATCCTTATGCATCCCTTCCACATGTTGGGTGTAGCTGGCGTATTCGGCGGCTCTCTATTCAGTGCTATGCATGGTTCTTTGGTAACTTCTAGTTTGATCAGAGAAACAACTGAGAATGAGTCTGCCAATGCAGGTTACAAGTTCGGTCAAGAGGAAGAAACCTACAACATCGTAGCTGCTCACGGCTATTTCGGTCGTTTGATCTTCCAATATGCTAGCTTCAACAATTCTCGTTCTCTGCACTTCTTCTTAGCTGCTTGGCCCGTAGTAGGTATTTGGTTCACCGCTTTAGGCATTAGCACCATGGCATTCAACTTGAATGGTTTCAACTTCAACCAATCCGTGGTTGACAGCCAAGGTCGTGTCATAAACACCTGGGCTGATATCATAAACCGTGCTAACCTAGGTATGGAAGTCATGCATGAACGTAACGCTCATAACTTCCCCCTAGACTTGGCTTCTGTTGAAGCTCCTTCTATAAACGGATAA
>Ginkgo
ATGACTGCAACTTTAGAAAGACGCGAAAGCGCAAGCCTATGGGGTCGCTTTTGCGATTGGATTACCAGCACCGAAAACCGCCTTTACATTGGATGGTTCGGTGTCTTAATGATCCCTACACTATTGACCGCAACCTCTGTATTCATCATCGCTTTCATTGCAGCTCCTCCAGTAGATATTGATGGTATTCGCGAGCCTGTTTCTGGTTCTCTTCTTTATGGAAACAATATTATCTCCGGTGCTATTATTCCCACCTCTGCAGCTATTGGTTTGCACTTCTACCCCATTTGGGAAGCAGCTTCCACCGATGAATGGCTATACAACGGTGGTCCCTATGAGCTAATCGTTCTACACTTCCTACTTGGTGTAGCTTGTTACATGGGTCGTGAGTGGGAACTTAGCTTCCGCTTAGGTATGCGCCCTTGGATTGCTGTTGCATACTCAGCTCCTGTCGCAGCTGCTACTGCTGTTTTCTTGATTTACCCCATCGGTCAAGGAAGCTTCTCCGACGGTATGCCTCTAGGAATTTCTGGTACTTTCAATTTTATGATTGTATTCCAGGCTGAGCACAATATCCTTATGCATCCATTCCACATGTTAGGTGTAGCTGGCGTATTCGGCGGCTCTCTATTCAGTGCTATGCATGGTTCCTTAGTAACCTCTAGTTTGATCAGAGAAACTACCGAGAATGAGTCTGCTAATGCAGGTTACAAATTCGGTCAGGAGGAAGAAACCTATAATATCGTAGCTGCTCACGGTTATTTTGGACGATTGATCTTCCAATATGCTAGTTTCAATAACTCCCGTTCCCTACATTTCTTCTTAGCTGCTTGGCCTGTAGTAGGTATTTGGTTTACTGCTCTGGGTATTAGCACTATGGCTTTCAACTTAAATGGGTTCAATTTCAACCAATCTGTAGTTGATAGTCAAGGTCGTGTAATTAACACTTGGGCTGATATAATTAATCGTGCTAACCTTGGTATGGAAGTTATGCACGAACGTAACGCTCACAACTTCCCTTTGGATCTAGCCGCTGTTGAAGCTCTTTCTATAGCTGGATAA
>Huperzia
ATGACCGCAACTTTAGAAAGACGCGAAAGCGCAAGCTTATGGGGTCGTTTCTGCGACTGGGTCACCAGCACTGAAAACCGACTTTACATTGGATGGTTCGGTGTATTGATGATCCCTACCCTATTAACTGCAACCGCTGTATTCATAATTGCTTTCATCGCAGCTCCTCCAGTAGATATTGATGGTATCCGTGAGCCCGTATCCGGTTCTCTTCTTTACGGAAACAATATTATTTCTGGTGCTATCATTCCTACTTCTGCTGCGATTGGTTTGCACTTCTACCCTATCTGGGAAGCAGCTTCCGTGGATGAATGGTTATACAATGGCGGTCCTTACGAATTAATTGTTCTTCACTTCTTGCTTGGCGTAGCTTGCTACATGGGTCGTGAGTGGGAACTCAGCTTCCGTTTAGGTATGCGTCCTTGGATCGCTGTTGCATACTCAGCTCCTGTTGCAGCTGCTGCCGCTGTTTTCTTGATTTACCCCATTGGTCAAGGAAGCTTTTCTGACGGTATGCCTCTAGGAATCTCTGGTACCTTTAACTTCATGATCGTGTTCCAAGCTGAGCACAACATACTTATGCATCCATTCCACATGTTGGGTGTAGCTGGCGTATTTGGCGGCTCTCTATTCAGTGCTATGCATGGTTCCTTGGTAACTTCCAGTTTGATCCGAGAAACTACTGAGAATGAGTCTGCTAATGCAGGTTACAAGTTTGGTCAGGAGGAAGAAACATACAACATCGTAGCTGCTCACGGTTACTTTGGTCGATTGATTTTCCAATATGCTAGCTTTAACAACTCTCGTTCCCTACATTTCTTCTTAGCGGCTTGGCCCGTAGTAGGTATTTGGTTCACCGCTTTAGGCATTAGCACTATGGCTTTCAACCTAAATGGTTTCAATTTTAACCAATCCGTAGTTGACAGCCAAGGCCGTGTAATTAATACTTGGGCTGACATTATCAACCGTGCTAACCTTGGTATGGAAGTTATGCATGAACGTAATGCTCACAACTTCCCTCTAGACTTAGCTTCTGTTGAAGCTCCTTCTGTAAATGGCTAA
>Botrypus
ACGACCGCAATTTTAGAAAGACGCGAAAGCGCAAGCTTATGGGGTCGCTTCTGCGACTGGATCACCAGCACCGAAAACCGTCTCTACATTGGATGGTTTGGAGTTTTGATGATACCTACCCTACTAACCGCAACCTCTGTATTCATCATTGCTTTCATCGCAGCTCCTCCTGTAGACATTGATGGTATTCGTGAGCCTGTTGCTGGTTCCCTTATTTACGGGAATAATATCATCTCCGGTGCCATCATCCCTACCTCTGCAGCTATCGGTTTGCACTTCTACCCTATCTGGGAAGCAGCTTCCGTGGATGAATGGCTATATAACGGTGGTCCTTACGAACTAATCGTTCTTCACTTTCTATTCGGTGTAGCTTGCTACATGGGTCGTGAGTGGGAGCTTAGCTTCCGTCTGGGTATGCGTCCTTGGATTGCTGTTGCATATTCGGCTCCTGTTGCAGCTGCTACTGCTGTTTTCTTGATTTACCCTATCGGTCAAGGAAGCTTCTCTGACGGTATGCCATTAGGAATCTCTGGTACTTTCAATTTCATGATTGTCTTCCAGGCTGAGCACAACATCCTTATGCATCCCTTCCACATGTTGGGTGTAGCTGGCGTATTCGGCGGCTCTCTATTCAGCGCTATGCATGGTTCCCTGGTTACTTCCAGTCTGATTCGTGAAACTACCGAGAATGAGTCTGCTAACGCAGGTTACAAGTTTGGTCAGGAGGAGGAGACCTACAACATTGTAGCTGCCCACGGTTACTTTGGTCGATTAATCTTCCAATATGCTAGCTTTAACAACTCTCGTTCTCTACACTTCTTCCTAGCTGCTTGGCCTGTAGTGGGTATCTGGTTCACTGCTTTAGGTATCAGCACCATGGCATTCAACCTAAACGGTTTCAACTTCAACCAATCTGTAGTTGACAGCCAAGGTCGTGTGATCAACACCTGGGCTGACATTATCAACCGCGCTAACCTGGGTATGGAAGTTATGCATGAACGTAACGCTCACAACTTCCCCTTAGACTTAGCTTCCGTTGAAGCTCCTTCTGCAAACGGGTAA
>Rhizoglossum
ATGACCGCAATTTTAGAAAGACGCGAAAGCGCAAGCTTATGGGGTCGCTTCTGCGACTGGATCACCAGCACCGAAAACCGTCTATACATTGGATGGTTCGGAGTTTTGATGATACCCACCCTGTTAACCGCAACCTCTGTATTCATCATTGCTTTCATCGCAGCTCCCCCTGTAGATATTGATGGTATACGTGAACCCGTTTCCGGTTCCCTACTTTATGGGAATAACATTATATCCGGTGCCATCATTCCTACTTCTGCAGCCATCGGTCTACACTTCTATCCCATCTGGGAAGCAGCTTCCGTAGATGAATGGTTATACAATGGTGGTCCTTACGAACTAATCGTTCTTCACTTCCTACTTGGTGTAGCTTGCTACATGGGTCGTGAGTGGGAACTTAGCTTCCGTTTGGGTATGCGACCTTGGATTGCTGTTGCATATTCGGCTCCCGTTGCAGCTGCTACAGCTGTTTTCTTGATCTATCCCATTGGTCAAGGAAGTTTCTCTGACGGTATGCCATTAGGAATCTCTGGTACTTTTAACTTTATGATCGTATTCCAGGCCGAACACAACATCCTTATGCATCCTTTCCACATGTTGGGTGTAGCTGGCGTATTCGGCGGCTCTCTATTCAGTGCTATGCATGGTTCCCTGGTTACTTCCAGTCTGATTCGTGAGACTACTGAGAATGAGTCTGCTAACGCGGGTTACAGGTTTGGTCAAGAGGAAGAGACCTACAATATCGTGGCCGCTCACGGTTATTTTGGTCGATTGATCTTCCAATATGCTAGCTTTAACAACTCTCGTTCTCTACACTTCTTCTTAGCTGCTTGGCCTGTAGTGGGTATCTGGTTCACTGCTTTGGGTATAAGCACCATGGCATTCAACTTAAATGGTTTCAATTTCAACCAATCTGTAGTTGATAGTCAGGGTCGTGTAATCAACACTTGGGCTGATATTATCAACCGTGCTAACCTGGGTATGGAAGTTATGCATGAACGTAACGCTCACAACTTCCCCTTAGACTTAGCCTCCGTTGAAGCTCCTTCAGCGAATGGATAA
>Sahashia
ATGACCGCAATTTTAGAAAGACGCGAAAGCGCAAGCTTATGGGGTCGCTTCTGCGACTGGATCACCAGCACCGAAAACCGTCTCTACATTGGATGGTTTGGAGTTTTGATGATACCTACCCTATTAACCGCAACCTCTGTATTCATCATTGCTTTCATCGCAGCTCCTCCTGTAGACATTGATGGTATTCGTGAGCCTGTTTCTGGTTCCCTCCCTTACGGGAATAACATCATCTCCGGTGCTATAATCCCTACCTCTGCAGCTATCGGTTTGCACTTCTACCCTATCTGGGAAGCAGCTTCCGTGGATGAATGGCTATATAACGGTGGTCCCTACGAACTAATCGTTCTTCACTTCCTACTTGGTGTAGCTTGCTACATGGGTCGTGAGTGGGAACTTAGCTTCCGTTTGGGTATGCGTCCTTGGATTGCTGTTGCATATTCGGCTCCTGTTGCAGCTGCTACTGCTGTTTTCTTGATTTATCCTATCGGTCAAGGAAGCTTCTCTGACGGTATGCCATTAGGAATCTCTGGGACTTTCAATTTCATGATTGTTTTCCAGGCTGAGCACAACATCCTTATGCATCCCTTCCACATGTTGGGTGTAGCTGGCGTATTCGGCGGCTCTCTATTCAGTGCTATGCATGGTTCACTGGTTACTTCCAGTCTGATTCGTGAAACTACCGAGAATGAGTCTGCTAACGCAGGTTACAAGTTTGGTCAGGAAGAGGAGACCTACAACATTGTAGCTGCCCACGGTTACTTTGGTCGATTAATCTTCCAATATGCTAGCTTTAACAACTCTCGTTCTCTACACTTCTTCTTAGCTGCTTGGCCTGTAGTGGGTATCTGGTTCACTGCTTTAGGTATCAGCACCATGGCATTCAACCTAAACGGTTTCAACTTCAACCAATCCGTAGTTGACAGCCAAGGTCGTGTGATCAACACTTGGGCTGACATTATCAATCGCGCTAACCTAGGTATGGAAGTTATGCATGAACGTAACGCTCACAACTTCCCCTTAGACTTAGCTTCTGTTGAAGCTCCTTCTGCAAACGGGTAA
