# Supplementary material for: Organellar phylogenomics of Ophioglossaceae fern genera
Source: Front Plant Sci. 2024 Jan 15;14:1294716. doi: 10.3389/fpls.2023.1294716 (PMC10823028; doi:10.3389/fpls.2023.1294716)
Supplement: Supplementary file 3 [file DataSheet_3.zip › Supplementary file S2/cpDNA_CDS/psbB.fas.nt.cleanup.aln]

>Holubiella
ATGGGTTTGCCCCGGTACCGCGTTCATACTGTCGTATTGAATGATCCCGGTCGTTTAATTGCTGTACATTTAATGCATACAGCCCTAGTCTCTGGTTGGGCTGGTTCAATGGCCTTGTACGAATTAGCAGTTTTTGATCCATCTGATCCTGTTCTTGATCCGATGCGGAGGCAAGGTATGTTCGTTATACCCTTCATGACCCGCATAGGAATAACAAAATCATGGGGAGGCTGGAGCATCACCGGAGATACTGTAACCGATGCAGGTATTTGGAGTTATGAGGGTGTAGCCGCAGCACATATTACATTATCTGGTTTATCATTCCTGTCGGCTATCTGGCATTGGGTATATTGGGATTCAGATCTGTTCCGTGACGAACGTACGGGAAAACCATCCCTAGACCTGCCTAAGATTTTTGGAATTCATTCATTCCTGTCAGGAGTCCTTTGTTTTGGATTCGGGGCATTCCACGTAACAGGTTTATTCGGTCCTGGAATATGGGTATCTGACCCCTATGGATTAACCGGAAAGGTACAACCCGTGGATCCAGCATGGGGAGCCGAGGGTTTTGATCCCTTCGTTCCAGGAGGAATAGCTTCTCATCATACTGCAGCAGGTATATTAGGTATATTGGCTGGGTTATTCCATCTCAGTGTTCGTCCCCCTCAACGTTTATACAAAGCATTGCGTATGGGGAATGTTGAAACTGTTCTATCCAGTAGTATCGCTGCTGTTTTCTCCGCAGCCTCCGTAGTTTCTGGAACTATGTGGTATGGTTCCGCCACCACCCCAATCGAATCATTTGGTCCTACTCGTTACCAATGGGATCAGGGATATTTCCAACAGGAGATAGATCGACGAATTCGTGCTGGTAGGGCCGAGGGCCTAAGTCCGTCAGAAGCTTGGTCTAAAATCCCTGAAAAATTAGCTTTTTATGATTATATTGGCAATAATCCAGCTAAGGGCGGATTATTTAGAGCAGGTTCGATGGACAATGGAGATGGAATAGCCGTTGGTTGGTTAGGCCATGCTGTCTTCAGGGATAAGGAAGGGCATGAGTTATTTGTGCGTCGCATGCCCACTCTCTTCGAAACATTCCCAGTAGTTCCGGTAGATGGAGAAGGAATTGTGAGAGCTGATGTTCCATTCCGACGGGCGGAATCAAAATATAGTGTCGAACAAGTAGGTGTAACTGTTGAGTTTTACGGTGGTGAACTCGACGGTGCCAACTTCAGTGATCCTGCTACGGTGAAGAAATATGCCAGACGTGCTCAATTGGGTGAGATTTTCGAATTCGATCGTGCAACCCTGAAGTCAGACGGTGTTTTTCGCAGCAGCCCAAGAGGCTGGTTCACCTTCGGTCATGCCACATTTGCTCTTCCTTTCTCCTTCGGACATATCTGGCATGGTGCTAGGACTCTATTCAGGGATGTTTTCGCCGGTATCGATCCCGATTTAGATACTCAGGTTGAATTTGGAGCTTTCCAGAAACTAGGGGATCCAACCACCGAGAGGCGAACGGTATAA
>Botrychium
ATGGGTTTGCCCCGGTACCGCGTTCATACTGTCGTATTGAATGATCCCGGTCGTTTAATTGCTGTACATTTAATGCATACAGCCCTAGTCTCTGGTTGGGCTGGTTCAATGGCCTTGTACGAATTAGCAGTTTTTGATCCATCTGATCCTGTTCTTGATCCGATGTGGAGGCAAGGTATGTTTGTTATACCCTTCATGACTCGCATAGGAATAACAAAATCATGGGGAGGCTGGAGCATCACCGGAGATACTGTAACGGATGCAGGTATTTGGAGTTATGAGGGTGTAGCCGCAGCACATATTACACTATCTGGTTTATCATTCCTGTCGGCTATCTGGCATTGGGTATATTGGGATTCAGATCTGTTCCGTGACGAACGTACGGGAAAACCATCCCTAGACCTGCCTAAGATTTCTGGAATTCATTTATTCCTGTCAGGAGTCCTTTGTTTTGGATTCGGGGCATTCCACGTAACAGGTTTATTCGGTCCTGGAACATGGGTATCTGACCCCTATGGATTAACCGGAAAGGTACAACCCGTGGATCCAGCATGGGGAGCCGAGGGTTTTGATCCCTTCGTTCCAGGAGGAATAGCTTCTCATCATATCGCAGCAGGTATATTAGGTATATTGGCTGGGTTATTCCATCTCAGCGTTCGTCCCCCTCAACGTTTATACAAAGCATTGCGTATGGGGAATGTTGAAACTGTTCTATCCAGTAGTATCGCTGCTGTTTTCTCCGCAGCCTCCGTAGTTTCTGGAACTATGTGGTATGGTTCCGCCACCACTCCAATCGAATCATTTGGTCCTACTCGTTACCAATGGGATCAAGGATATTTCCAGCAGGAGATAGATCGACGAATTCGTGCCGGTAGGGCCGAGGGCCTAAGTCCGTCAGAGGCTTGGTCTAAAATCCCGGAAAAATTAGCTTTTTATGATTATATTGGCAATAATCCAGCCAAGGGTGGATTATTTAGAGCAGGCTCGATGGACAATGGAGATGGAATAGCCGTTGGTTGGTTAGGCCATGCCGTCTTCAGGGATAAGGAAGGGCATGAGTTATTTGTGCGTCGCATGCCTACTTTCTCCGAAACATTCCCAGTAGTTCCGGTAGATGGGGAAGGAATTGTGAGAGCTGACGTTCCATTCCGACGGGCGGAATCAAAATATAGTGTCGAACAAGTAGGTGTAACTGTTGAGTTTTACGGTGGTGAACTCGACGGTGCCAACTTCAGTGATCCCGCTACGGTGAAGAAATATGCCAGACGTGCTCAATTGGGTGAGATTTTTGAATTCGATCGTGCAACCCTGAAGTCAGATGGTGTTTTTCGCAGCAGCCCAAGGGGCTGGTTCACCTTCGGTCATGCTACATTCGCTCTTCCTTTCTCCTTCGGACATATCTGGCATGGTGCTAGGACTCTATTCAGGGATGTTTTTGCCGGTACCGATCCCGATTTAGATACTCAGGTTGAATTCGGAGCTTTCCAGAAACTAGGGGATCCAACCACCGAGAGACGAGCGGTATAA
>Japanobotrychium
ATGGGTTTGCCCCGGTACCGCGTTCATACCGTCGTATTGAATGATCCCGGTCGTTTAATTGCTGTACATTCAATGCATACAGCCCTAGTCTCTGGTTGGGCTGGTTCAATGGCCTTGTACGAATTAGCAGTTTTTGATCCATCTGATCCTGTTCTTGATCCGATGTGGAGGCAAGGTATGTTTGTTATACCCTTCATGACCCGCATAGGAATAACAAAATCATGGGGAGGCTGGAGCATCACCGGAAATACTGTAACCGATGCAGGTATTTGGAGTTATGAGGGTGTAGCCGCAGCACATATTACATTATCTGGTTTATCATTCCTGTCGGCTATCTGGCATTGGGTATATTGGGATTCAGATCTGTTCCGTGACGAACGTACGGGAAAACCATCCCTAGACCTGCCTAAGATTTTTGGAATTCATTCATTCCTGTCAGGAGTCCTTTGTTTTGGATTTGGGGCATTCCACGTAACAGGTTTATTCGGTCCTGGAGTATGGGTATCTGACCCCTATGGATTAACCGGAAAGGTACAACCCGTGGATCCAGCATGGGGAGCCGAGGGTTTTGATCCCTTCGTTCCAGGAGGAATAGCTTCTCATCATACTGCAGCAGGTATATTAGGTATATTAGCTGGGTTATTCCATCTCAGCGTTCGTCCCCCTCAACGTTTATACAAAGCATTGCGTATGGGGAATGTTGAAACTGTTCTATCCAGTAGTATCGCTGCTGTTTTCTCCGCAGCCTCCGTAGTTTCTGGAACTATGTGGTATGGTTCCGCCACCACCCCAATCGAATCATTTGGTCCTACTCGTTACCAATGGGATCAGGGATATTTCCAACAGGAGATAGATCGACGAATTCGTGCTGGTAGGGCCGAGGGCCTAAGTCCGTCAGAAGCTTGGTCTAAAATCCCTGAAAAACTAGCTTTTTATGATTATATTGGCAATAATCCAGCTAAGGGCGGATTATTTAGAGCAGGTTCGATGGACAATGGAGATGGAATAGCTGTTGGTTGGTTAGGCCATGCTGTCTTCAGGGATAAGGAAGGGCATGAGTTATTTGTGCGTCGCATGCCTACTCTCTCCGAAACATTCCCAGTAGTTCCGGTAGATGGGGAAGGAATTGTGAGAGCTGACGTTCCATTCCGACGGGCAGAATCAAAATATAGTGTCGAACAAGTAGGTGTAACTGTTGAGTTTTACGGTGGCGAACTCGATGGTGCCAACTTCAGTGATCCCGCTACGGTGAAGAAATATGCCAGACGTGCTCAATTGGGTGAGATTTTCGAATTCGATCGTGCAACCCTGAAGTCAGATGGTGTTTTTCGCAGCAGCCCAAGAGGCTGGTTCACCTTCGGTCATGCTACATTTGCTCTTCCTTTCTTCTTCGGACATATCTGGCATGGTGCTAGGACTCTATTCAGGGATGTTTTTGCCGGTATCGATCCCGATTTAGATACTCAGGTTGAATTTGGAGCTTTCCAAAAACTAGGGGATCCAACCACCGAGAGACGAGCAGTATAA
>Sceptridium
ATGGGTTTGCCCCGGTACCGCGTTCATACTGTCGTATTGAATGATCCCGGTCGTTTAATTGCTGTACATTCAATGCATACAGCCCTAGTCTCTGGTTGGGCTGGTTCAATGGCCTTGTACGAATTAGCAGTTTTTGATCCATCTGATCCTGTTCTTGATCCGATGCGGAGGCAAGGTATGTTCGTTATACCCTTCATGACCCGCATAGGAATAACAAAATCATGGGGAGGCTGGAGCATCACCGGAGATACTGTAACCGATGCAGGTATTTGGAGTTATGAGGGTGTAGCCGCAGCACATATTACATTATCTGGTTTATCATTCCTGTCGGCTATCTGGCATTGGGTATATTGGGATTTAGATCTGTTCCGTGACGAACGTACGGGAAAACCATCCCTAGATCTGCCTAAGATTTTTGGAATTCATTCATTCCTGTCAGGAGTCCTTTGTTTTGGATTCGGGGCATTCCACGTAACAGGTTTATTCGGTCCTGGAATATGGGTATCTGACCCCTATGGATTGACCGGAAAGGTACAACCCGTGGATCCAGCATGGGGAGCCGAGGGTTTTGATCCCTTCGTTCCAGGAGGAATAGCTTCTCATCATACTGCAGCAGGTATATTAGGTATATTGGCTGGGTTATTCCATCTCAGCGTTCGTCCCCCTCAACGTTTATACAAAGCATTGCGTATGGGGAATGTTGAAACTGTTCTATCCAGTAGTATCGCTGCTGTTTTCTCCGCAGCCTCCGTAGTTTCTGGAACTATGTGGTATGGTTCCGCCACCACCCCAATCGAATCATTTGGTCCTACTCGTTACCAATGGGATCAGGGATATTTCCAACAGGAGATAGATCGACGAATTCGTGCTGGTAGGGCCGAGGGCCTAAGTCCGTCAGAAGCTTGGTCTAAAATCCCTGAAAAATTAGCTTTTTATGATTATATTGGCAATAATCCAGCCAAGGGCGGATTATTTAGAGCAGGTTCGATGGACAATGGAGATGGAATAGCCGTTGGTTGGTTAGGCCATGCTGTCTTCAGGGATAAGGAAGGGCATGAGTTATTTGTGCGTCGCATGCCTACTCTCTCCGAAACATTCCCAGTAGTTCCGGTAGATGGAGAAGGAATTGTGAGAGCTGACGTTCCATTCCGACGGGCGGAATCAAAATATAGTGTCGAACAAGTAGGTGTAACTGTTGAGTTTTACGGTGGTGAACTCGACGGTGCCAACTTCAGTGATCCCGCTACGGTGAAGAAATATGCCAGACGTGCTCAATTGGGTGAGATTTTCGAATTCGATCGTGCAACCCTGAAGTCAGACGGTGTTTTTCGCAGCAGCCCAAGAGGCTGGTTCACCTTCGGTCATGCCACATTTGCTCTTCCTTTCTCCTTCGGACATATCTGGCATGGTGCTAGGACTCTATTCAGGGATGTTTTCGCCGGTATCGATCCCGATTTAGATACTCAGGTTGAATTTGGAGCTTTCCAGAAACTAGGGGATCCAACCACCGAGAGACGGGCGGTATAA
>Haukia
ATGGGGTTACCCCGGTACCGCGTTCATACCGTCGTATTGAATGATCCTGGTCGTCTAATCTCTGTACATTCAATGCATACAGCCTTAGTTTCTGGTTGGGCCGGTTCAATGGCTTTATATGAATTAGCTGTTTTTGACCCATCTGATCCTGCTCTTGATCCTATGTGGAGACAAGGTATGTTTGTTATACCTTTCATGACCCGTATAGGAATAACGAAGTCGTGGGGGGGCTGGAGCATTACCGGAGACACCGTAACCGACGCGGGTGTTTGGAGCTATGAAGGAGTAGCCGCATCACATATTATATTATCTGGTTTACTTTTTTTGTCAGCTATTTGGCACTGGGTGTATTGGGATCTGGATCTGTTCCGTGACGAACGTACGGGAAAACCATCCCTAGACCTGCCTAAGATTTTTGGGATTCATTCATTCCTATCAGGAGTCCCTTGTTTCGGATCTGGAGCATTTCATGTAACAGGTTTATTTGGTCCTGGAACATGGGTATCTGATCCATATGGATTGACTGGCAAAGTACAACCTGTGGATCCAGCATGGGGAGCTGAAGGTTTTGATCCTTTTGTTCCCGGAGGAATAGCCTCTCATCATATTGCAGCAGGTATATTGGGTATATTGGCTGGGCTATTCCATCTCAGTGTTCGTCCACCCCAACGTTTATACAAAGCATTACGCATGGGTAATGTTGAAACTGTTTTATCTAGCAGTATTGCTGCCGTTTTCTTCGCAGCTTTCGTAGTTTCCGGAACCATGTGGTATGGTTCCGCTACCACCCCAATCGAATCATTTGGTCCCACCCGTTATCAGTGGGATCAAGGTTATTTTCAACAGGAAATAGATCGACGGATCCGTACTGGTAGGGCTGAGGGTCTAAGCCTGTCAGAAGCTTGGTCCAAAATACCCGAAAAATTAGCTTTTTATGATTATATTGGCAATAATCCAGCCAAGGGTGGATTATTCAGAGCAGGTTCAATGGATAAAGGGGATGGGATAGCTGTCGGTTGGTTGGGTCATGCCATTTTCAGAGATAAGGAGGGACGCGAGTTATTTGTACGGCGCATGCCCACTTTCTTCGAAACATTTCCAGTAGTTCTGGTGGATGAGGAAGGAATTGTAAGAGCTGATGTTCCGTTCCGACGGGCAGAATCCAAGTATAGTGTCGAACAGGTAGGCATAACTGTTGAGTTCTATGGTGGTGAACTGAACGGTGCTAATTTCAATGATCCCGCCACGGTAAAGAAATATGCTAGACGTGCTCAACTAGGTGAGATTTTTGAATTTGATCGTGCCACCTTGAAATCAGACGGTGTTTTTCGAAGCAGCCCAAGGGGTTGGTTCACTTTTGGTCACGCTACATTCGCCCTTCTTTCCTTCTCCGGACACATCTGGCACGGTGCTAGAACTCTCTTCCGGGACGTTTTCGCCGGTATAGACCCCGATTTGGATGCTCAAATCGAATTTGGAGCTTTTCAAAAACTTGGTGATCCAACCACCGAGAGACGAGCGGTATAA
>Whittieria
ATGGGGTTACCCTGGTACCGCGTTCATACCGTCGTATTGAATGATCCTGGTCGTCTAATTTCTGTACATTTGATGCATACAGCCTTAGTTTCTGGTTGGGCCGGTTCAATGGCTTTATATGAATTAGCTGTTTTTGATCCATCTGATCCTGCTCTTGATCCAATGTGGAGACAAGGTATGTTTGTTATACCTTTCATGACCCGTATAGGAATAACAAAGTCATGGGGGGGCTGGAGCATTACCGGAGATACCGTAACCGACGCGGGTGTTTGGAGCTATGAAGGGGTAGCCGCATCACATATTATATTATCTGGTTTACTCTTTCTGTCAGCTATTTGGCACTGGGTGTATTGGGATCTGGACCTGTTCCGTGACGAACGTACGGGGAAACCATCCCTAGACCTGCCTAAGATTTTTGGAATTCATTTATTTCTATCAGGAGTCCTTTGTTTCGGATTCGGAGCATTTCATGTGACGGGTTTATTCGGTCCTGGAATATGGGTATCTGATCCATATGGATTGACTGGCAAGGTACAACCTGTGGATCCAGCATGGGGAGCCGAAGGTTTTGATCCTTTTGTTCCCGGAGGAATAGCCTCTCATCATATTGCAGCAGGTATATTGGGTACATTGGCTGGACTATTCCATCTAAGTGTTCGTCCACCCCAACGTTTATACAAAGCATTACGCATGGGTAATGTTGAAACTGTTTTATCCAGCAGTATCGCTGCCGTTTTCTTTGCAGCTTTCGTAGTTTCCGGAACTATGTGGTATGGTTCCGCTACCACCCCGATCGAATCATTCGGTCCTACCCGTTATCAATGGGATCAAGGTTATTTCCAACAGGAAATAGATCGACGAATCCGTACTAGTAGGGCTGAGGGTCTAAGCCTGTCAGAAGCTTGGTCCAAAATACCTGAAAAATTAGCTTTTTACGATTATATCGGCAATAATCCAGCCAAGGGTGGATTATTCAGAGCGGGTTCAATGGACAATGGGGATGGAATAGCTGTCGGTTGGTTAGGTCATGCCATTTTCAGAGATAAGGAGGGACGTGAGTTATTTGTACGTCGCATGCCCACTTTCTTCGAAACATTTCCAGTAGTTCCGGTGGATGAGGAAGGAATTGTAAGAGCTGATGTTCCGTTTCGACGAGCAGAATCCAAGTATAGTGTTGAACAGGTAGGTGTAACTGTTGAGTTCTATGGTGGTGAGCTGGATGGTGCCAATTTCAGCGATCCCGCCACGGTGAAGAAATATGCTAGACGTGCTCAATTAGGTGAGATTTTTGAATTTGATCGTGCCACCTTGAAATCAGATGGTGTTTTTCGAAGCAGCCCAAGGGGTTGGTTTACTTTTGGTCATGCCACATTTGCCCTTCTTTTCTTCTTCGGACACATTTGGCACGGTGCTAGAACCCTCTTCAGAGATGTTTTTGCCGGTATTGACCCCGATTTGGATGCTCAAATCGAATTTGGAGCTTTTCAAAAACTTGGTGATCCAACCACTGAGAGACGAGCGATATAA
>Goswamia
ATGGGGTTACCTTGGTACCGCGTTCATACCGTCGTATTGAATGATCCTGGTCGTCTAATCTCTGTACATTTAATGCATACAGCCTTAGTTTCTGGTTGGGCCGGTTCAATGGCTTTATATGAATTAGCTGTTTTTGATCCATCCGATCCTGCTCTTGATCCGATGTGGAGGCAAGGTATGTTTGTTATACCTTTCATGACCCGTATAGGAATAACAAAATCGTGGGGGGGCTGGAGCATTACCGGAGACACCGTAACCGACGCGGGTGTTTGGAGCTATGAAGGAGTAGCCGCATCACACATTATATTATCCGGTTTACTCTTTTTGTCGGCTATTTGGCACTGGGTTTATTGGGATCTGGACCTGTTCCGTGACGAACGTACGGGAAAACCATCCCTAGACCTGCCTAAGATTTTTGGAATTCATTTATTTCTATCAGGAGTCCTTTGTTTCGGATTTGGAGCATTTCATGTAACAGGTTTATTTGGTCCTGGAATATGGGTATCTGATCCATATGGATTGACTGGTAAGGTACAACCCGTGGATCCAGCATGGGGAGCCGAAGGTTTCGATCCTTTTGTGCCTGGAGGAATAGCCTCTCATCATATTGCAGCAGGTATTTTGGGTATATTGGCCGGATCATTCCATCTCAGTGTCCGTCCTCCCCAACGCTTATACAAAGCATTACGCATGGGTAATGTTGAAACTGTTTTATCCAGCAGTATCGCTGCTGTTTTCTTCGCAGCTTTCGTAGTTTCCGGAACTATGTGGTATGGTTCCGCTACCACTCCGATCGAATCATTTGGTCCTACTCGTTATCAGTGGGATCAAGGTTATTTCCAACAGGAAATAGATCGACGAATCCGTACCGGTAGGGCTGAGGGTTTAAGCCTGTCAGAAGCTTGGTCCAAAATACCTGAAAAATTAGCTTTTTACGATTATATTGGCAATAATCCAGCCAAGGGTGGATTATTCAGAGCGGGTTCAATGGACAATGGGGATGGAATAGCGGTCGGTTGGTTAGGTCATACCATTTTCAGAGACAAGGAGGGACGTGAGTTATTTGTACGTCGCATGCCCACTTTCTTCGAAACATTTCCAGTAGTTCTTGTGGATGGGGAAGGAATTGTAAGAGCCGATGTTCCGTTCCGACGGGCAGAATCCAAGTATAGTGTCGAACAAGTCGGCGTAACGGTTGAATTCTATGGTGGTGAGCTAGACGGTGCTAGTTTCAATGATCCCGCCACGGTAAAGAAATATGCTAGACGCGCTCAACTAGGTGAGATTTTTGAATTTGATCGTGCCACCTTGAAATCAGACGGTGTTTTTCGAAGCAGCCCAAGGGGTTGGTTCACTTTTGGTCACGCTACATTTGCCCTTCTCTTTTTCTTCGGACACATCTGGCACGGTGCTAGAACCCTCTTCAGAGATGTTTTTGCCGGTATCGACCCCGATTTGGATGCTCAAATCGAATTTGGAGCTTTTCAAAAACTGGGTGATCCAACCACCGAGAGACGAGCGGTATAA
>Ophioglossum_austroasiaticum
ATGGGGTTACCCCGGTACCGCGTTCATACTGTCGTATTGAATGATCCTGGTCGTCTAATATCTGTACATTCGATGCATACAGCCTTAGTTTCTGGTTGGGCTGGGTCAATGGCTTTGTATGAATTAGCTGTTTTTGATCCATCTGATCCTGCTCTTGATCCGATGTGGAGACAAGGCATGTTCGTTATACCTTTCATGACCCGTATAGGGGTAACAAAGTCATGGGGGGGCTGGAGCGTTACCGGAGACACTGTAACCGACGCGGGTGTTTGGAGCTACGAAGGAGTAGCCGCATCACATATTATATTATCCGGTTTACTCTTTTTGTCAGCTATTTGGCACTGGGTGTATTGGGATCTGGATCTGTTCCGTGACGAACGTACGGGAAAACCATCCCTAGACCTGCCTAAGATTTTTGGGATTCATTCATTTCTATCAGGAGTCCTTTGTTTCGGATTCGGAGCATTTCATGTAACAGGTTTATTTGGTCCCGGAATATGGGTGTCTGATCCATACGGATTGACTGGCAAGGTACAACCTGTGGATCCGGCATGGGGAGCCGAAGGTTTTGATCCCTTCGTTCCCGGAGGAATAGCCTCTCACCATATTGCAGCAGGTATATTGGGTATATTGGCTGGGTTGTTCCATCTCAGTGTTCGTCCGCCCCAACGTTTGTACAAAGCGTTACGCATGGGTAATGTTGAAACTGTTTTATCCAGTAGTATTGCTGCCGTTTTCTTCGCAGCTTTCGTAGTTTCCGGAACTATGTGGTATGGTTCCGCTACCACCCCAATTGAATCATTCGGTCCTACCCGTTATCAGTGGGATCAAGGTTATTTCCAACAGGAGATAGATCGACGGATCCGTACTGGTAGGGCGGAGGGTCTGAGCCTGTCAGAAGCTTGGTCCAAAATACCCGAAAAATTAGCTTTTTATGATTATATTGGCAATAATCCAGCCAAGGGTGGATTATTCAGAGCAGGTTCAATGGATAAAGGGGATGGGATAGCTGTAGGTTGGTTAGGTCATGCCATTTCCAGAGACAAGGAGGGACATGAGTTATTTGTACGTCGCATGCCCACTTTCTTCGAAACATTTCCAGTAGTTCTGGTGGATGAGGAAGGAATTGTAAGAGCTGATGTTCCGTTCCGACGGGCAGAATCAAAATATAGCGTTGAACAGGTAGGCGTAACTGTTGAGTTCTATGGTGGTGAACTGGACGGTGCTAATTTCAATGATCCCGCTACGGTAAAGAAATATGCTAGACGTGCTCAACTAGGTGAGATTTTTGAATTTGATCGTGCCACCTTGAAATCAGACGGTGTTTTCCGAAGTAGCCCAAGGGGATGGTTTACTTTTGGTCATGCCACATTTGCCCTTCTTTTCTTCTTCGGACACATCTGGCACGGTGCCAGAACTCTCTTCAGGGATGTTTTCGCCGGTATCGATCCCGATTTGGATGCTCAAATCGAATTCGGGGCTTTTCAGAAACTGGGTGATCCAACCACTGAGAGACGAGCGGTATAA
>Ophioglossum_californicum
ATGGGGTTACCCCGGTACCGCGTTCATACTGTCGTATTGAATGATCCTGGTCGTCTAATATCTGTACATTTGATGCATACAGCCTTAGTTTCTGGTTGGGCTGGGTCAATGGCTTTGTATGAATTAGCTGTTTTTGATCCCTCTGATCCTGCTCTTGATCCGATGTGGAGACAAGGCATGTTCGTTATACCTTTCATGACCCGTATAGGGGTAACAAAGTCATGGGGGGGCTGGAGCGTTACCGGAGACACTGTAACCGACGCGGGTGTTTGGAGCTACGAAGGAGTAGCCGCATCACATATTATATTATCCGGTTTACTCTTTTTGTCAGCTATTTGGCACTGGGTGTATTGGGATCTGGATCTGTTCCGTGACGAACGTACGGGAAAACCATCCCTAGACCTGCCTAAGATTTTTGGGATTCATTCATTTCTATCAGGAGTCCTTTGTTTCGGATTCGGAGCATTTCATGTAACAGGTTTATTTGGTCCCGGAATATGGGTGTCTGATCCATACGGATTGACTGGCAAGGTACAACCTGTGGATCCAGCATGGGGAGCCGAAGGTTTTGATCCCTTCGTTCCCGGAGGAATAGCCTCTCACCATATTGCAGCAGGTATATTGGGTATATTGGCTGGGTTGTTCCATCTCAGTGTTCGTCCGCCCCAACGTTTATACAAAGCGTTACGCATGGGTAATGTTGAAACTGTTTTATCCAGTAGTATTGCTGCCGTTTCCTCCGCAGCTTTCGTAGTTTCCGGAACTATGTGGTATGGTTCCGCTACCACCCCAATCGAATCATTCGGTCCTACCCGTTATCAGTGGGATCAAGGTTATTTCCAACAGGAGATAGATCGACGGATCCGTACTGGTAGGGCGGAGGGTCTGAGCCTGTCAGAAGCTTGGTCCAAAATACCCGAAAAATTAGCTTTTTATGATTATATTGGCAATAATCCAGCCAAGGGTGGATTATTCAGAGCAGGTTCAATGGATAAAGGAGATGGGATAGCTGTAGGTTGGTTAGGTCATGCCATTTCCAGAGACAAGGAGGGACATGAGTTATTTGTACGTCGCATGCCCACTTTCTTCGAAACATTTCCAGTAGTTCTGGTGGATGAGGAAGGAATTGTAAGAGCTGATGTTCCGTTCCGGCGGGCAGAATCAAAATATAGCGTTGAACAGGTAGGCGTAACTGTTGAGTTCTATGGTGGTGAACTGGACGGTGCTAATTTCAATGATCCCGCTACGGTAAAGAAATATGCTAGACGTGCTCAACTAGGTGAGATTTTTGAATTTGATCGTGCCACCTTGAAATCAGACGGTGTTTTCCGAAGTAGCCCAAGGGGATGGTTTACTTTTGGTCATGCCACATTTGCCCTTCTTTTCTTCTTCGGACACATCTGGCACGGTGCCAGAACTCTCTTCAGGGATGTTTTCGCCGGTATCGATCCCGATTTGGATGCTCAAATTGAATTCGGGGCTTTTCAGAAACTGGGTGATCCAACCACTGAGAGACGAGCGGTCTAA
>Cheiroglossa
ATGGGGTTACCCCGGTACCGCGTCCATACCGTCGTATTGAATGATCCTGGTCGTCTTATATCTGTACATTTAATGCATACAGCCTTAGTTTCTGGTTGGGCTGGTTCAATGGCTTTATATGAATTAGCTGTTTTTGATCCATCTGATCCTGCTCTTGATCCAATGTGGAGACAAGGTATGTTTGTTATACCTTTCATGACCCGTATAGGAATAACGAAGTCATGGGGGGGCTGGAGCATTACCGGAGACACCGTAACCGACGCGGGTGTTTGGAGCTATGAAGGAGTAGCCGCATCGCATATTATATTATCTGGTTTACTTTTTTTGTCAGCTATTTGGCACTGGGTTTATTGGGATCTAGACCTGTTTCGTGACGAACGTACAGGAAAACCATCCCTAGACCTGCCTAAGATTTTTGGGATTCATTCATTTCTATCAGGAGTCCTTTGTTTTGGATTCGGTGCATTTCATGTAACAGGTTTATTTGGTCCTGGAATATGGGTATCTGATCCGTATGGGTTGACTGGCAAGGTACAACCTGTGGATCCAGCATGGGGAGCCGAAGGTTTTGATCCTTTTGTTCCTGGAGGAATAGCCTCTCATCATATTGCAGCAGGTATATTGGGTATTTTGGCTGGACTGTTTCATCTTAGTGTTCGTCCCCCCCAACGTTTATACAAAGCATTACGCATGGGTAATGTTGAAACTGTTTTATCCAGTAGTATTGCTGCCGTTTTCTTCGCAGCGTTCGTAGTTTCCGGAACTATGTGGTATGGCTCCGCTACCACCCCGATCGAATTGTTTGGTCCTACCCGTTATCAGTGGGATCAAGGTTATTTCCAACAGGAAATAGATCGACGAATTCGTACCAGTAGGTCCAAAGGTCTAAGTTTGTCAGAAGCTTGGTCCAAAATACCCGAAAATTTAGCTTTTTATGATTATATTGGCAATAATCCAGCCAAGGGCGGATTATTTAGAGCAGGTTCAATGGACAATGGGGATGGAATAGCTGTTGGTTGGTTAGGTCATGCCGTTTTTAGAGACAAGGATGGACGCGAGTTATTTGTGCGTCGTATGCCAACTTTCTTCGAAACATTTCCAGTAGTGTTGGTAGATGAGGAAGGAATTGTAAGAGCTGATGTTCCGTTCCGACGGGCAGAATCCAAGTATAGTGTCGAACAGGTAGGCGTAACTGTTGAATTCTATGGTGGTGAACTGGACGGTTCTAATTTCAATGATCCCGCCACGGTAAAAAAATATGCTAGACGTGCCCAACTAGGTGAGATTTTTGAATTTGATCGTGCCACCTTGAAATCAGACGGTGTTTTTCGAAGCAGCCCAAGAGGTTGGTTTACTTTTGGTCATGCCACATTTGCCCCTATTTTCTTCTTCGGACACATCTGGCACGGTGCTAGAACCCTCTTCAGGGATGTTTTTGCCGGTATCGACCCCGATTTGGATGCTCAAATTGAATTTGGGGCTTTTCAAAAACTGGGTGATCCAACCACCGAGAGACAAGCGGTATAA
>Ophioderma
ATGGGGTTACCCCGGTATCGTGTCCATACTGTCGTCTTGAATGATCCTGGTCGTTTGATCTCTGTACATTTAATGCATACAGCCTTAGTTTCTGGTTGGGCCGGTTCAATGGCTTTATATGAATTAGCTGTTTTTGATCCATCTGATCCTGCTCTTGATCCAATGTGGAGACAAGGTATGTTTGTTATACCTTTCATGACTCGTATAGGAATAACAAAGTCATGGGGAGGATGGAGCATTACCGGAGACACTGTAACTGACGCAGGTGTTTGGAGTTATGAAGGAGTAGCCGCATCTCATATTTTATTATCTGGTTTATTGTTTTTATCAGCTATTTGGCACTGGGTTTATTGGGATCTAGACTTGTTTCGTGATGAACGTACGGGAAAACCATCCCTAGACCTGCCTAAAATTTTTGGGATTCATTTGTTTCTATCAGGAGTCCTTTGTTTTGGGTTCGGAACATTTCATGTAACAGGTTTATTTGGTCCTGGGATATGGGTATCTGATCCATATGGATTGACTGGAAAGGTACAACCAGTGAATCCAGCATGGGGAGCCGAAGGTTTTGATCCTTTTATTCCCGGTGGAATAGCCTCTCATCACATTGCAGCAGGTATATTAGGTATTTTGGCTGGATTATTCCATCTTAGTGTTCGTCCACCCCAACGTTTATATAAGGCATTACGCATGGGTAATGTTGAAACTGTTTTATCCAGCAGTATTGCTGCTGTTTTTTTTGCAGCTTTTGTGGTTTCCGGAACTATGTGGTATGGTTCTGCTACTACTCCGATCGAATTATTTGGTCCTACCCGTTATCAGTGGGATCAAGGTTATTTCCAACAGGAAATAGATCGACGAATCCGTACCAGTAGGACCGAAGGTCTAAACTTGTCAGAAGCTTGGTCCAAAATACCTGAAAAATTAATTTTTTATGATTATATTGGCAATAATCCCGCCAAGGGTGGATTATTCAGAGCAGGTTCAATGGACAATGGGGATGGAATAGCTGTTGGTTGGTTAGGTCATGCTGTTTTTAGAGACAAGGAGGGACATGAGTTATTTGTACGTCGCATGCCCACTTTTTTCGAAACATTTCCCGTAGTGCTGGTAGATGAGAAAGGGATTGTCAGAGCTGATGTTCCGTTCCGACGAGCAGAATCTAAATATAGTGTTGAACAGGTAGGTGTAACTGTTGAGTTCTATGGTGGTGAGTTAGACGGTTCTAATTTCAATGATCCAATCACGGTAAAAAAATATGCTAGACGGGCTCAATTAGGTGAGATTTTTGAATTTGATCGTGTCACCCTTAAATCGGATGGTGTTTTTCGAAGCAGTCCAAGGGGTTGGTTTACTTTTGGTCATGCCACATTTGCCCTTATTTTTTTCTTCGGACACATTTGGCACGGTGCGCGAACCCTCTTTAGGGATGTTTTTGCCGGTATCGATCCCGATTTGGATGCTCAAATTGAATTTGGGGTTTTTCAAAAACTTGGTGATCCAACTACTGAAAGACTAACGGTATAA
>Psilotum
ATGGGTTTGCCTTGGTACCGCGTCCATACTGTCGTATTGAACGATCCCGGTCGTTTAATTGCCGTACACTTGATGCATACAGCTTTAGTTTCTGGATGGGCTGGTTCAATGGCTTTGTACGAATTAGCAGTTTTTGATCCATCGGATCCCGTTCTTGATCCAATGTGGAGACAAGGTATGTTTGTTATACCTTTTATGACCCGTATAGGAATAACAAAGTCATGGGGAGGTTGGAGTATCACTGGAGACACTGTAAGTGATGCTGGTATTTGGAGTTTTGAAGGTGTAGCTGCAGCACATATTACACTATCTGGTTTATTATTCTTGTCAGCTATTTGGCATTGGGTATATTGGGATTTAGATTTATTTCGCGATGAACGTACGGGAAAACCGTCCCTAGATTTGCCAAAGATTTTTGGAATTCATTTATTTCTTTCGGGAGTACTTTGTTTTGGATTTGGAGCGTTTCATATAACGGGTTTATTTGGTCCTGGAATCTGGATATCCGATCCCTATGGCCTAACTGGAAAAGTACAACCTGTAGATCCAGCATGGGGAGCCGAAGGCTTTGATCCCTTCATTCCAGGGGGAATAGCTTCTCATCATATTGCAGCAGGTATATTAGGTATATTAGCTGGTTTATTTCATCTTAGTGTTCGTCCTCCCCAACGTTTATACAAGGCATTACGTATGGGGAATGTTGAAACTGTTTTATCTAGTAGTATTGCTGCTGTTTTCTTTGCAGCCTTTGTAGTCTCTGGAACTATGTGGTATGGTTCCGCTACTACGCCAATTGAATTATTTGGTCCTACTCGTTATCAATGGGATCAAGGATATTTTCAACAGGAGATAGATCGACGAATTCGTGCTAGTAGAGCTGAGGGTCTCAGCTTATCGGAAGCCTGGTCTAGAATCCCCGAAAAATTAGCTTTTTATGATTACATTGGTAATAATCCAGCAAAAGGCGGATTATTCCGAGCAGGTGCAATGGATAATGGAGATGGAATAGCTATTGGTTGGTTAGGTCATGCTGCTTTCAAGGATAAAGAGGGGCATGAATTATTTGTACGTCGCATGCCTACGTTCTTTGAAACATTTCCAGTCGTTTTGGTGGATGAAGAAGGAATTGTAAGAGCTGATGCACCATTTAGACGAGCAGAATCAAAGTATAGTGTCGAACAAGTAGGCGTAACTGTTGAATTTTATGGTGGTGAACTCAATGGTGTTGGCTTCAACGATCCCTCTACAGTTAAAAAATATGCTAGACGTGCTCAATTAGGTGAAATTTTTGAGTTTGATCGTGCAACATTAAAATCGGATGGTGTTTTTCGCAGTAGCCCAAGAGGCTGGTTCACTTTTGGTCATGCTACATTTGCTCTTATTTTCTTTTTTGGACATATTTGGCATGGTGCTAGAACTCTGTTCAGAGATGTTTTTGCTGGTATTGATCCTGATCTAGATGCTCAAGTTGAGTTTGGAGCTTTCCAAAAATTGGGAGATCCAACTACCGAAAGACAAGGGATATGA
>Mankyua
ATGGGGTTACCCTGGTACCGCGTTCATACTGTCGTATTGAATGATCCTGGTCGTTTAATTGCTGTACATTTAATGCATACAGCTTTAGTTTCGGGTTGGGCTGGTTCAATGGCCCTGTATGAATTAGCAGTTTTTGATCCATCTGATCCTGCTCTTGATCCAATGTGGAGGCAAGGCATGTTTGTTATACCTTTCATGACTCGTATAGGAATAACAAAATCATGGGGAGGTTGGAGCATAACCGGAGACACCGTAACTGATGCGGGTATTTGGAGTTATGAAGGTGTAGCTGCAGCACATATTATATTATCTGGTTTATTATTTTTGTCAGCTATCTGGCATTGGGTATATTGGGATTTAGACCTATTCCGTGATGAACGTACGGGTAAACCATCTCTAGATTTACCTAAGATTTTTGGAATTCATTTATTCCTATCAGGAGTCCTTTGTTTTGGATTTGGGGCATTTCACGTAACAGGTTTATTCGGTCCTGGAATATGGGTATCTGACCCTTATGGATTGACCGGAAAAGTACAACCCGTAGATCCAGCATGGGGAGCCGAAGGTTTTGATCCCTTTGTTCCAGGAGGAATAGCTTCTCATCATATTGCAGCAGGGATATTAGGTATATTGGCTGGGTTATTTCATCTTAGTGTTCGTCCTCCTCAACGTTCGTATAAAGCATTACGTATGGGGAATGTTGAAACTGTTTTATCCAGCAGTATCGCTGCCGTGTTTTTTGCAGCCTTTGTAGTTTCTGGAACTATGTGGTATGGTTCCGCCACCACTCCGATCGAATTATTTGGTCCTACTCGTTATCAATGGGATCAAGGATATTTCCAACAGGAAATAGATCGACGAATCCGTACTAATAGATCCGAGGGTCTGAGTTTATCAGAAGCTTGGTCTAAAATACCTGAAAAATTAGCCTTTTATGATTATATTGGCAATAACCCAGCCAAAGGTGGATTATTCAGGGCGGGTTCAATGGACAATGGGGATGGAATAGCTGTGGGTTGGTTAGGCCATGCTGTCTTCAGAGACAAAGAAGGACATGAGCTATTTGTACGCCGCATGCCTACTTTCTTCGAAACATTCCCAGTAGTTTTGGTGGATGAGGAAGGAATCGTAAGAGCTGACGTTCCGTTCCGACGGGCGGAATCAAAGTATAGTGTCGAGCAGGTAGGTGTAACAGTTGAGTTTTATGGTGGTGAACTTGACGGTGCTAGTTTCAGTGATCCTGCCACGGTAAAAAAATATGCTAGACGTGCCCAATTAGGTGAGATTTTTGAATTCGATCGTGCAACCCTGAAGTCGGACGGTGTTTTTCGCAGCAGTCCAAGAGGTTGGTTCACCTTCGGTCATGCCACATTCGCTCTTCTCTTCTTCTTTGGACATATTTGGCATGGTGCTAGAACTTTATTTAGAGATGTTTTTGCTGGTATCGATCCCGATTTGGATGCTCAAGTTGAATTTGGGGCTTTCCAAAAATTGGGGGATCCAACTACCGAAAGACGAGCAATATAA
>Helminthostachys
ATGGGGTTGCCCTGGTACCGCGTTCATACCGTCGTATTGAATGATCCTGGTCGTTTAATTGCTGTACATTTAATGCATACAGCTTTAGTCTCTGGTTGGGCCGGTTCAATGGCTCTGTACGAATTGGCAGTTTTTGATCCATCTGATCCTGTTCTTGATCCGATGTGGAGGCAAGGTATGTTTGTTATACCTTTCATGACCCGTATAGGAATAACAAAATCATGGGGGGGCTGGAGCATCACCGGAGACACCGTAACTGATGCAGGTATTTGGAGCTATGAAGGTGTGGCTGCAGCGCATATTATATTATCCGGTTTATTATTCCTGTCGGCTATCTGGCATTGGGTATACTGGGATTTAGACCTGTTCCGTGACGAACGTACGGGAAAACCATCCCTGGACTTGCCTAAGATTTTTGGAATTCATTCATTCCCGTCAGGAGTCCTTTGTTTTGGATTCGGGGCATTCCACGTAACAGGTTTATTCGGTCCCGGAATATGGGTATCTGACCCCTACGGGTTGACCGGGAAAGTACAACCTGTGGACCCGGCATGGGGAGCCGAAGGTTTTGATCCCTTCATTCCGGGAGGAATAGCTTCTCACCATATTGCGGCAGGTATATTGGGTATATTGGCTGGATTATTCCATTTGAGTGTTCGCCCTCCCCAACGTTTATACAAAGCTTTACGTATGGGGAATGTTGAAACTGTTTTATCCAGCAGTATCGCCGCCGTTTTCTTCGCAGCTTTCGTAGTTTCCGGAACCATGTGGTACGGTTCCGCTACCACCCCAATCGAATCATTCGGTCCTACTCGTTATCAATGGGATCAAGGATATTTCCAACAGGAGATAGATCGACGAATCCGTGCTAGTAGGGCCGAGGGTCTGAGTCTGTCAGAGGCTTGGTCTAAAATACCTGAAAAATTAGCTTTTTATGATTATATTGGCAATAATCCAGCCAAGGGCGGATTATTCAGAGCAGGTTCAATGGACAATGGAGATGGAATAGCTGTCGGTTGGTTAGGTCATGCTGTCTTCAAGGATAAGGAAGGACATGAGTTATTTGTGCGTCGCATGCCTACTTTCTTCGAAACATTCCCAGTAGTTCCAGTGGATGAGGAAGGAATTGTAAGAGCCGACGTCCCATTCCGACGGGCGGAATCAAAGTATAGTGTCGAACAGGTAGGTGTAACTGTTGAGTTTTATGGTGGTGAACTCAACGGTGCTAACTTCAGTGATCCCGCTACAGTGAAGAAATATGCTAGACGTGCTCAATTGGGTGAGATTTTTGAATTCGATCGTGCAACCTTGAAGTCAGATGGTGTTTTTCGCAGCAGTCCAAGAGGTTGGTTCACCTTCGGTCACGCTACATTCGCTCTTCCCTTCTTCTTCGGACATATTCGGCATGGTGCTAGAACTCTATTCAGAGATGTTTTTGCCGGTATCGATCCCGATTTGGATACTCAGATTGAATTCGGAGCCTTCCAAAAACTAGGGGATCCAACTACCGAAAGACGAACAGTATAG
>Dryopteris
ACGGGTTTGCCTCGGTATCGCGTTCATACCGTCGTATTAAACGATCCCGGTCGTCTTATTTCCGTGCATTTGATGCACACTGCTTTGGTTTCTGGCTGGGCGGGTTCAATGGCTTCATACGAACTAGCTGTTTTCGACCCATCGGATCCCGTTCTTGATCCCATGTGGAGGCAGGGTATGTTTGTCATTCCATTTATGACTCGCATTGGGATAGCAAAGTCGTGGGGAGGCTGGAGCATCACCGGAGATACCGCAACTGATGCGGGTATCTGGAGTTACGAGGGAGTAGCCGCAGCTCATACCATACTATCCGGTTTGTCGTTTCTAGCCGCTATCTGGCACTGGGTGTATTGGGACCTGGATCTATTTCGGGACGATCGCACGGGAAAACCATCCCTGGATTTACCAAAAATATTTGGAATCCACCTATTTCTCTCGGGAGTACTTCGTTTCGCGTTTGGAGCATTTCACGTAACAGGCTTGTTTGGCCCTGGTATTTGGATATCAGACCCTTACGGATTAACCGGAAAAATAGAACCCATAGATCCAGCTTGGGGGGCCGAGGGTTTTGATCCATTTGTACCAGGCGGAATAGCCTCGCACCACATAGCAGCAGGAGTTTTAGGTATACTAGCGGGTCTGTTTCACCTAAGTGTTCGTCCCCCCCAACGGTTATACAAAGCTCTACGTATGGGAAATGTCGAAACCGTGTTGTCTAGCAGTATTGCTGCTGTATTCTTCGCCGCTTTTGTCGTCTCCGGAACCATGTGGTATGGTTCCGCTGCTACCCCGATCGAATTGTTTGGCCCCACTCGCTACCAGTGGGATCAGGGATATTTTCAACAAGAAATAGAGAAACGAATACGATCAGGTGAAGCCGAAAATCTAAGTCTATCCCAAGCTTGGTCGAAGATTCCAGAAAAATTAGCTTTTTACGACTACATCGGCAACAACCCTGCCAAAGGCGGATTGTTTAGAGCAGGTGCGATGGACAACGGCGATGGGATAGCCGTTGGCTGGCTAGGTCATGCCGCTTTCAAAGATAGGGAAGGACACGAACTGTTTGTACGCCGTATGCCAACTTTTTTCGAAACATTTCCCGTAGTCCTGGTAGATGGCGAGGGTGTCGTGAGAGCTGATGTACCATTTAGGCGGGCAGAATCAAAATACAGCGTCGAGCAAGTCGGTGTAACCGTAGAATTCTTCGGTGGCGAACCGGGTGGTGCTAGTTTCAGTGATCCTGCCACGGTGAAAAAATACGCCAGGCGCGCCCAATTAGGTGAGATCTTCGAGTTTGATCGCGCCACTTTAAAATCGGATGGTGTTTTTAGAAGTAGCCCACGGGGTTGGTTCACTTTCGGTCACGCCACATTTGCTCTCATTTCCTTCTTCGGTCACATTTGGCACGGTGCAAGAACCTTATTTAGAGACGTTTCTGCTGGTATCGATCCCGATTTGGACGCCCAAGTTGAATTCGGGGCATTTCAAAAGTTGGGGGATCCAAGTACTAAAAGACAAGCTGTTCAA
>Ginkgo
ATGGGTTTACCTTGGTATCGTGTCCATACCGTCGTATTGAATGATCCTGGCCGGTTACTCTCTGTACATATAATGCATACAGCTCTAGTTTCTGGTTGGGCCGGTTCAATGGCTTTGTACGAATTAGCAGTCTTTGATCCATCCGATCCTGTTCTTGATCCAATGTGGAGACAAAGTATGTTCGTTATACCTTTTATGACTCGTTTAGGAATAAAGGATTCGTGGGGTGGGTGGAGTATCACTGGAGAAACTGTAACCAATCCAGGTATTTGGAGTTATGAAGGTGTGGCCGGGGCACATATCGTGTTTTCTGGCTTGTGCTTTTTGGCAGCTATCTGGCATTGGGTATATTGGGATCTAGACATATTCTGCGATGAACGTACGGGAAAACCTTCTCCAGATTTGCCCAAGATCTTTGGAATTCATTTATTCCTATCAGGAGTAGCTTGTTTCGGATTCGGAGCATTTCATGTAACGGGTTTGTATGGTCCTGGAATATGGGTGTCTGATCCTTATGGACTAACTGGGAAAATACAACCTGTAAATCCAGCGTGGGGAGCTGAGGGTTTCGATCCTTTCGTTCCAGGAGGAATAGCTTCTCATCATATTGCAGCAGGTATATTGGGTATATTAGCAGGTCCATTCCATCTTAGTGTTCGTCCTCCCCAACGTTTATACAAAGGATTACGTATGGGCAATATTGAAACTGTCTTATCCAGCAGTATCGCCGCTGTGTTTTTTGCAGCTTTCATTGTCGCTGGAACCATGTGGTATGGCTCCGCAACTACCCCGGTCGAATTATTTGGTCCTACTCGTTACCAGTGGGATCAGGGATACTTCCAACAAGAAATAGATCGACGGGTTCGTGCCGGTCTGGCTGAAAATCGAAGTTTATCGGAAGCTTGGTCCAAAATTCCCGAGAAACTCGCTTTTTATGACTACATTGGTAATAATCCAGCTAAAGGGGGGTTATTCAGAGCGGGTGCGATGGACAATGGAGATGGAATAGCTGTTGGTCGGTTAGGACACCCTATCTTTAAAGATAAAGAAGGACACGAGCTTTTTGTACGTCGTATGCCTACCTTTTTTGAAACATTTCCAGTAGTTCTGGTAGATGAAGAAGGAATTGTGAAAGCCGATGTTCCTTTCAGGAGAGCAGAATCGAAGTATAGTGTTGAACAAGTAGGCGTAACTGTTGAGTTCTATGGGGGTGAACTTGATGGGGTTAGTTTTGGTGATCCCGCCACAGTGAAAAAATATGCTAGACGTGCTCAATTAGGGGAAATTTTTGAATTAGATCGTGCTACTTTGAAATCAGATGGTGTTTTCCGCAGTAGTCCAAGGGGTTGGTTTACTTTTGGACATGCTACATTTGCTCTTCTTTTCTTTTCCGGACACATTTGGCATGGTGCTAGAACCTTGTTCAGAGATGTTTTTGCTGGTATCGACCCGGATTTAGATGCCCAAGTCGAATTTGGAGCATTCCAAAAACTGGGAGATCCAACTACTAAAAGACAAGTGGTATGA
>Huperzia
ATGGGTTTACCTTGGTATCGTGTTCATACTGTTGTACTAAATGATCCTGGTCGTTTAATTGCTGTACACCTGATGCATACCGCGCTAGTTTCTGGTTGGGCCGGTTCAATGGCCTTGTACGAATTAGCAGTTTTTGATCCATCCGATCCGATTCTTGATCCCATGTGGAGACAAGGCTTGTTTGTCGTGCCATTCATGACTCGGTTAGGAATAACAAAGTCATGGGGAGGTTGGAGTATTACTGGAGAAACTGTAAACGATGCGGGTGTTTGGAGTTATGAAGGTGTGGCAGCTGCACACATTGTGCTATCCGGTTTGTTTTTTCTAGCTGCTATTCGGCACTGGGTCTTCTGGGACTTGGATCTGTTTCGAGACCCACGCACTGGTAAACCCACTTTGGATTTGCCTAAGATCTTCGGAATTCATTTATTCCTTTCAGGGGTATTATGCTTTGGATTCGGAGCATTCCACGTAACAGGTCTGTTCGGTCCCGGAATATGGGTGTCTGACCCCTACGGATTAACCGGAAAAGTACAACCTGTAGCTCCGGTTTGGGGAGCCGAAGGTTTTGATCCTTTCGTTCCAGGAGGAATAGCTTCCCATCATATTGCAGCAGGTATTTTAGGTATATTAGCAGGTCTATTCCACCTCAGTGTTCGTCCCCCTCAACGATTATACAAAGCATTACGTATGGGGAATATTGAAACTGTTTTATCTAGCAGTATTGCCGCTGTGTTTTTCGCAGCTTTTGTTGTTGCTGGAACCATGTGGTACGGCTCTGCAGCCACTCCAATAGAATTATTTGGTCCTACTCGTTACCAATGGGATCAGGGATTTTTTCAACAAGAAATAGATCGAAGGATTCGATCCAGCAGGGCTGAAAATCTTAGTTTATCAGAAGCTTGGTCTGAAATTCCACAAAAATTAGCTTTTTATGATTATATTGGTAATAATCCGGCTAAGGGAGGATTATTCAGAGCAGGTCCGATGGACAATGGAGATGGAATAGCTGTTGGTTGGCTAGGCCATGCCGTCTTCAAAGATAAGGAAGGACATGAGCTTTTTGTACGTCGTATGCCTACTCTTTTCGAAACATTTCCAGTAGTTCTGGCCGATGAGGAAGGAATTGTGAGGGCTGATGTTCCATTCAGGAGAGCAGAATCCAAGTATAGCATTGAACAAGTAGGTGTAACTGTTGAGTTTTATGGTGGTGAACTCGATGGGGTTAGTTTCAGTGATCCCGCCACAGTAAAAAAATATGCTAGACGCGCTCAATTAGGCGAAATTTTTGAATCTGATCGCGCCACTCTAAAGTCTGATGGTGTTTTTCGTAGTAGTCCAAGAGGTTGGTTTACCTTTGGTCATGCCACTTTTGCCCTTCTTTTCTTCTTCGGACATATTTGGCACGGTGCTAGAACCTTGTTCAGAGATGTCTTTGCCGGTATTGATCCTGATTCAGATGCTCAAGTCGAATTTGGAACATTTCAGAAACTAGGAGATCCAACTACTAGGAGACCTGTAGTATAA
>Botrypus
ATGGGTTTGCCCCGGTACCGCGTTCATACTGTCGTATTGAATGATCCCGGTCGTTTAATTGCTGTACATTTAATGCATACAGCCCTAGTCTCTGGTTGGGCTGGTTCAATGGCCTTGTACGAATTAGCAGTTTTTGACCCATCCGATCCTGTTCTTGATCCGATGCGGAGGCAAGGTATGTTTGTTATCCCTTTCATGACCCGCATAGGAATAACAAAATCATGGGGAGGCTGGAGCATCACTGGAGACACCGTAACCGATGCAGGTATTTGGAGCTATGAAGGTGTAGCCGCAGCACATATTACATTATCCGGTTTATCATTTCTGTCGGCTATCTGGCATTGGGTATATTGGGATTCGGATCTGTTCCGTGACGAACGTACGGGAAAACCATCCCTAGACCTGCCTAAGATTTTTGGAATTCATTCATTCCTGTCAGGAGTCCTTTGTTTTGGATTCGGGGCATTCCACGTAACAGGTTTATTCGGTCCTGGAATATGGGTATCTGACCCCTATGGTTTGACCGGAAAGGTACAACCCGTGGATCCAGCATGGGGAGCCGAGGGTTTTGATCCCTTTGTTCCAGGAGGAATAGCTTCTCATCATATTGCAGCAGGTGCATTAGGTATATTAGCTGGGTTATTCCATCTTAGTGTTCGTCCCCCCCAACGTTTATACAAAGCATTACGTATGGGGAATGTTGAAACTGTTCTATCCAGTAGTATTGCTGCTGTTTTCTCCGCAGCCTTCGTAGTTTCTGGAACTATGTGGTATGGTTCCGCTACCACTCCAATCGAATCATTTGGTCCTACTCGTTATCAATGGGATCAGGGGTATTTCCAACAGGAGATAGATCGACGAATCCGTGCTAGTAGGGCCGAGGGTCTAAGTCCGTCGGAAGCTTGGTCTAAAATCCCTGAAAAATTAGCTTTTTATGATTATATTGGCAATAATCCAGCTAAGGGCGGATTATTTAGAGCAGGTTCGATGGACAATGGAGATGGAATAGCCGTTGGTTGGTTAGGCCATGCTGTCTTCAGGGATAAGGAGGGACATGAGTTATTTGTGCGTCGTATGCCTACTTTCCCCGAAACATTCCCAGTAGTTCCGGTAGATGGAGAAGGAATTGTGAGAGCTGACGTTCCATTCCGACGGGCGGAATCAAAATATAGTGTCGAACAAGTAGGTGTAACTGTTGAGTTTTACGGTGGTGAACTCGGCGGTGCTAACTTCAGTGATCCCGCTACGGTGAAGAAATATGCCAGACGTGCCCAATTGGGTGAGATTTTCGAATTCGATCGCGCAACCCTGAAGTCAGACGGTGTTTTTCGCAGCAGCCCAAGAGGCTGGTTCACCTTCGGTCATGCTACATTCGCTCCTCCTTTCTTCTTCGGACACATCTGGCACGGTGCTAGAACTCTATTCAGGGATGTTTTTGCCGGTATCGATCCCGATTTAGATACTCAGGTTGAATTTGGAGCTTTCCAAAAACTAGGGGATCCAACTACCGAGAGACGAGCGGTATAA
>Rhizoglossum
ATGGGGTTACCCTGGTACCGCGTTCATACCGTCGTATTGAATGATCCTGGTCGTCTAATTTCTGTACATTTGATGCATACAGCCTTAGTTTCTGGTTGGGCTGGTTCAATGGCTTTATATGAATTAGCTGTTTTTGATCCATCTGATCCTGCTCTTGATCCAATGTGGAGACAAGGTATGTTTGTTATACCTTTCATGACCCGTATAGGAATAACAAAGTCATGGGGGGGTTGGAGCATTACCGGAGATACCATAACCGACACGGGTGTTTGGAGCTATGAAGGGGTAGCCGCATCACATATTATTTTATCCGGTTTACTCTTTCTGTCAGCTATTTGGCACTGGGTTTATTGGGATCTGGACCTGTTTCGTGACGAGCGTACGGGGAAACCATCCCTAGACCTGCCTAAGATTTTTGGGATTCATTTATTTCTATCAGGAGTCCTTTGTTTCGGATTCGGAGCATTTCATGTGACAGGTTTATTCGGTCCTGGAATATGGGTATCTGATCCATATGGATTGACTGGCAAGGTACAACCTGTGGATCCAGCATGGGGAGCCGAAGGTTTTGATCCTTTTGTTCCCGGAGGAATAGCCTCTCATCATATTGCAGCAGGTATATTGGGTACATTGGCTGGACTATTTCATCTCAGTGTTCGTCCACCTCAACGTTTATACAAAGCATTACGCATGGGTAATGTGGAAACTGTTTTATCCAGCAGTATCGCTGCCGTTTTCTTCGCAGCTTTTGTAGTTTCCGGAACTATGTGGTATGGTTCCGCTACCACCCCGATCGAATCATTCGGTCCTACCCGTTATCAGTGGGATCAAGGTTATTTCCAACAGGAAATAGATCGACGAATCCGTACTAGTAGGGCTGAGGGTCTAAGCCCGTCAGAAGCTTGGTCCAAAATACCCGAAAAATTAGCTTTTTATGATTATATCGGCAATAATCCAGCCAAGGGTGGATTATTCAGAGCAGGTTCAATGGACAATGGGGATGGAATAGCTGTTGGTTGGTTAGGTCATGCCATTTTCAGAGATAAGGAGGGACGTGAGTTATTTGTACGTCGCATGCCCACTTTCTTCGAAACATTTCCAGTAGTTCCGGTGGATGAGGAAGGAATTGTAAGAGCTGATGTTCCGTTTCGACGAGCAGAATCCAAGTATAGTGTCGAACAGGTAGGCGTAACTGTTGAGTTCTATGGTGGTGAACTGGATGGTGCCAATTTCAGTGATCCCGCCACGGTTAAGAAATATGCTAGACGTGCTCAACTAGGTGAGATTTTTGAATTTGATCGTGCCACCTTGAAATCAGATGGTGTTTTTCGAAGCAGCCCAAGGGGTTGGTTCACTTTCGGTCATGCCACATTTGCCCTTCTTTTCTTTTTCGGACACATTTGGCACGGTGCTAGAACCCTTTTCAGGGATGTTTTTGCCGGTATTGACCCCGATTTGGATGCTCAAATCGAATTTGGAGCTTTTCAAAAACTTGGTGATCCAACCACTGAGAGACAAGCGATATAA
>Sahashia
ATGGGTTTGCCCCGGTACCGCGTTCACACTGTCGTATTGAATGATCCTGGTCGTTTAATTGCTGTACATTCAATGCATACAGCCCTAGTCTCTGGTTGGGCTGGTTCAATGGCCCTGTATGAATTAGCAGTTTTTGATCCATCTGATCCTGTTCTTGATCCGATGTGGAGACAAGGTATGTTTGTTATACCTTTCATGACCCGCATAGGAATAACAAAATCATGGGGAGGCTGGAGCATCGCCGGAGACACCGTAACCGATGCAGGTATTTGGAGCTATGAAGGTGTAGCTGCAGCACATACTATATCATCTGGTTTATCATTCCCGTCGGCTATCTGGCATTGGGTATATTGGGATTCAGATCTGTTCCGTGACGAACGTACAGGAAAACCATCCCTAGACCTGCCTAAGATTTTCGGAATTCATTCATTCCTGTCAGGAGTCCTTTGTTTTGGATTCGGGGCATTCCACATAACAGGTTTATTCGGTCCTGGAATATGGGTATCTGACCCCTATGGATTGACCGGGAAGGTACAACCCGTGGATCCAGCATGGGGAGCCGAAGGTTTTGATCCCTTTGTTCCAGGAGGAATAGCTTCTCATCATATTGCAGCAGGTACATTAGGTATATTGGCTGGGTTATTTCATCTCAGTGTTCGTCCCCCTCAACGTTTATACAAAGCATTACGTATGGGGAATGTTGAAACTGTTCTATCCAGTAGTATTGCTGCTGTTTCCTCCGCAGCCTTCGTAGTTTCTGGAACTATGTGGTATGGTTCCGCTACCACCCCAATCGAATCATTTGGTCCTACTCGTTATCAATGGGATCAGGGATATTTCCAACAGGAGATAGATCGACGAATCCGTGCTAGTAGGGCCGAGGGTCTGAGTCCGTCAGAAGCTTGGTCTAAAATCCCTGAAAAATTAGCTTTTTATGATTATATTGGCAATAATCCAGCTAAGGGCGGATTATTCAGAGCAGGTTCAATGGACAATGGAGATGGAATAGCCGTTGGTTGGTTAGGCCATGCTGTCTTCAGGGATAAGGAAGGACATGAGTTATTTGTGCGTCGCATGCCTACTTTTTCTGAAACATTCCCAGTAGTTCCGGTGGATGAGGAAGGAATTGTGAGAGCTGACGTTCCATTCCGACGGGCGGAATCAAAATATAGTGTTGAACAAGTAGGCGTAACTGTTGAGTTTTACGGTGGTGAACTCGATGGTGCTAACTTCAGTGATCCCGCCACGGTGAAGAAATATGCCAGACGTGCTCAATTGGGTGAGATTTTCGAATTCGATCGTGCAACCCTGAAGTCAGACGGTGTTTTTCGCAGCAGCCCAAGAGGCTGGTTCACCTTCGGTCATGCCACATTCGCTCTCCCTTTTTTCTTCGGACATATTTGGCATGGTGCTAGAACTCTATTCAGGGATGTTTTTGCCGGTATCGATCCCGATTTGGATGCTCAAGTTGAATTTGGAGCTTTCCAAAAAATAGGGGATCCAACTACCGAGAGACGAGCGGTATAA
