# Supplementary material for: Organellar phylogenomics of Ophioglossaceae fern genera
Source: Front Plant Sci. 2024 Jan 15;14:1294716. doi: 10.3389/fpls.2023.1294716 (PMC10823028; doi:10.3389/fpls.2023.1294716)
Supplement: Supplementary file 3 [file DataSheet_3.zip › Supplementary file S2/cpDNA_CDS/psbC.fas.nt.cleanup.aln]

>Holubiella
ATGAAAACCTTGTATTCCCTGAGGAGGTTCTACCCCGTGGAAACGCTCTTTAATGGAACTTTATACCTGGGCGGTCGTGATCAAGAAACCACGGGTTTCGCTTGGTGGGCCGGCAATGCTCGGCTTATTAACCTGTCTGGTAAATTACTCGGTGCCCATGTAGCGCATGCCGGGTTGATTGTATTCTGGGCTGGGGCGATGAACTTGTTCGAAGTAGCTCATTTCGTTCCAGAAAAGCCTATGTACGAGCAGGGATTGATTCTACTTCCCCATCTAGCCACTCTGGGGTGGGGAGTAGGCCCCGGTGGAGAGGTCATAGATACCCTTCCATACTTCGTCTCTGGAGTACTCCATTTAGTATCTTCTGCAGTATTAGGTTTCGGTGGTATTTATCATGCACTTATTGGCCCAGAAACCTTGGAGGAATCCTTTCCATTCTTCGGCTATGTATGGAAGGATAAGAACAAAATGACTACCATCCTGGGTATTCACTTAATCCTGTTAGGTACTGGTGCTTTCCTCCTAGTGTTTAAAGCTCTGTATTTTGGAGGTATCTATGACACATGGGCACCTGGAGGTGGGGATGTGAGAAGGATCACGAATCTTACTCTCAGTCCAGGTGTTATTTTCGGTTATCTGCTCAAATCCCCGTTTGGTGGAGAGGGATGGATCGTTAGTGTGGACAATTTGGAAGATATAATTGGAGGCCATGTCTGGTTGGGATCCATTTGTATTTTCGGCGGAATATGGCACATTCTGACCAAACCCTTTGCCTGGGCTCGCCGTGCTTTTGTGTGGTCCGGGGAAGCTTATCTATCTTACAGTTTGGCCGCTCTTTCTGTATTTGGTTTTACCGCCTGTTGCTTCGCATGGTTCAACAATACAGCTTACCCTAGCGAATTCTATGGTCCCACTGGTCCGGAAGCTTCGCAAGCGCAAGCATTTACTTTTCTGATTAGAGACCAACGTCTCGGAGCCAACATAGGTTCTGCCCAAGGACCTACGGGGTTGGGTAAATATCTCATGCGCTCTCCCACGGGAGAAATAATCTTCGGGGGGGAAACGATGCGTTTCTGGGATCTCCGTGCCCCATGGTTGGAACCCCTAAGAGGTCCTAATGGTTTGGATCTGAGCAAATTGAAGAAGGATATACAACCCTGGCAGGAGCGCCGTTCAGCAGAATATATGACTCATGCTCCTTTGGGTTCTTCGAATTCCGTGGGTGGTGTAGCCACTGAGATAAATGCTGTGAACTATGTATCTCCCCGAAGTTGGTTAGCTACTTCCCATTCTGTTCTAGGTTTCTTCCTCTTTGTGGGTCATTTGTGGCATGCAGGAAGAGCTCGTGCAGCTGCAGCTGGATCTGAAAAAGGAATTGACCGTGTTACCGAACCCGTTCTTTCTATGACACCTCTCAACTAG
>Botrychium
ATGAAAACCTTGTATTCCCTGAGGAGGTTCTACCCCGTGGAAACGCTCTTTAATGGAACTTTATCCCTGGGCGGTCGTGATCAAGAAACCACGGGTTTCGCTTGGTGGGCCGGCAATGCTCGTCTTATTAACCTGTCTGGTAAATTACTTGGTGCCCATGTAGCGCATGCCGGGTTGATTGTATTCTGGGCTGGAGCGATGAACTTGTTCGAAGTAGCCCATTTTGTTCCAGAAAAGCCTATGTACGAGCAGGGATTGATTCTACTCCCCCATCTAGCCACTCTGGGGTGGGGAGTAGGCCCCGGTGGAGAGGTCATAGATACCCTTCCATACTTCGTCTCTGGAGTACTCCATTTAGTATCTTCTGCAGTATTAGGTTTCGGTGGTATTTATCATGCACTTATTGGCCCAGAAACTTTGGAGGAATCCTTTCCATTCTTCGGCTATGTATGGAAGGATAAGAACAAAATGACTACCATTCTGGGTATTCACTTAATCCTGTTAGGTACTGGTGCTTTCCTCCTAGTGTTTAAAGCTTTGTATTTTGGAGGTATCTATGACACATGGGCACCTGGAGGTGGAGATGTGAGAAGGATCACGAATCTCACTCTTAGTCCAAGTGTTATTTTTGGTTATCTGCTCAAATCCCCATTCGGTGGAGAGGGATGGATCGTTAGTGTGGACAATTTGGAAGATATAATTGGAGGCCATGTCTGGTTGGGATCCATTTGTATTTTTGGAGGAATATGGCACATTCTGACCAAACCCTTTGCCTGGGCTCGCCGTGCTTTTGTGTGGTCCGGGGAAGCTTATCTATCTTACAGTTTGGCAGCTCTTTCTGTATTTGGTTTTACCGCTTGTTGCTTTGCATGGTTCAACAATACGGCTTACCCTAGCGAATTTTATGGTCCCACTGGTCCGGAAGCTTCGCAAGCGCAAGCATTTACTTTTCTGATTAGAGACCAACGTCTCGGAGCCAACATAGGTTCTGCCCAAGGACCCACGGGATTGGGTAAATATCTCATGCGCTCTCCCACGGGAGAAATAATCTTCGGGGGAGAAACAATGCGTTTCTGGGATCTCCGTGCCCCATGGCTGGAACCCCTAAGAGGTCCTAATGGTTTGGATCTGAGCAAATTGAAGAAGGATATACAACCCTGGCAGGAGCGCCGTTCGGCAGAATATATGACTCATGCTCCTTTGGGTTCTTTAAATTCCGTGGGTGGTGTAGCCACTGAGATAAATGCTGTGAACTATGTATCTCCCCGAAGTTGGTTAGCTACTTCCCACTTCGTTCTAGGTTTCTTCCTCTTTGTGGGTCATTTGTGGCATGCAGGAAGAGCTCGTGCAGCTGCGGCTGGATTTGAAAAAGGAATTGACCGTGTTACCGAACCCGTTCTTTCTATGACACCCCTCAACTAG
>Japanobotrychium
ATGAAAACCTTGTATTCCCTGAGGAGGTTCTACCCCGTGGAAACGCTCTTTAATGGAACTTTATACCTGGGCGGTCGTGATCAAGAAACCACGGGTTTCGCTTGGTGGGCCGGCAATGCTCGGCTTATTAACCTGTCTGGTAAATTACTCGGTGCCCATGTAGCGCATGCCGGGTTGATTGTATTCTGGGCTGGAGCGATGAACTTGTTCGAAGTAGCTCATTTCGTTCCAGAAAAGCCTATGTACGAGCAGGGATTGATTCTACTTCCCCATCTAGCTACTCTGGGGTGGGGGGTAGGCCCCGGTGGAGAGGTCATAGATACCTTTCCATACTTCGTCTCTGGAGTACTCCATTTAGTATCTTCTGCAGTATTAGGTTTCGGTGGTATTTATCATGCACTTACTGGCCCGGAAACTTTGGAAGAATCCTTTCCATTCTTCGGCTATGTGTGGAAGGATAAGAACAAAATGACTACCATTCTGGGTATTCACTTAATCCTGTTAGGTACTGGTGCTTTCCTCCTAGTGTTTAAAGCTCTGTATTTTGGAGGTATCTATGACACATGGGCACCTGGGGGTGGGGATGTGAGAAGGATCACGAATCTCACTCTCAGTCCAGGGGTTATTTTTGGTTATCTGCTCAAATCCCCGTTTGGTGGAGAGGGATGGATCGTTAGTGTGGACAATTTGGAAGATATAATTGGAGGCCATGTCTGGTTGGGATCCATTTGTATTTTTGGCGGAATATGGCACATTCTGACCAAACCTTTTGCCTGGGCTCGCCGTGCTTTTGTGTGGTCCGGGGAAGCTTATCTATCTTACAGTTTGGCAGCTCTTTCTATATTTGGTTTTACCGCTTGTTGCTTTGCATGGTTCAACAATACAGCTTACCCTAGCGAATTCTATGGTCCCACTGGTCCGGAAGCTTCGCAAGCGCAAGCATTTACTTTTTTGATTAGAGACCAACGTCTCGGAGCCAACATAGGTTCTGCCCAAGGACCTACGGGGTTGGGTAAATATCTCATGCGCTCTCCCACGGGAGAAATAATCTTCGGAGGGGAAACGATGCGTTTCTGGGATCTCCGTGCTCCATGGTTGGAACCCCTAAGAGGTCCTAATGGTTTGGATCTGAGCAAATTGAAGAAGGATATACAACCCTGGCAGGAGCGCCGTTCAGCGGAATATATGACTCATGCTCCTTTGGGTTCTTTAAATTCCGTGGGTGGTGTAGCTACTGAGATAAATGCTGTGAACTATGTATCTCCCCGAAGTTGGTTAGCTACTTCCCATTTTGTTCTAGGTTTCTTCTTCTTTGTGGGTCACTTGTGGCATGCAGGAAGAGCTCGTGCAGCTGCAGCTGGATTCGAAAAAGGAATTGACCGTGTTACCGAACCCGTTCTTTCTATGACACCTCTAAACTAG
>Sceptridium
ATGAAAACCTTGTATTCCCTGAGGAGGTTCTACCCCGTGGAAACGCTCTTTAATGGAACTTTATACCTGGGCGGTCGTGATCAAGAAACCACGGGTTTCGCTTGGTGGGCCGGCAATGCCCGGCTTATTAACCTGTCTGGTAAATTACTCGGTGCCCATGTAGCGCATGCCGGGTTGATTGTATTCTGGGCTGGGGCGATGAACTTGTTCGAAGTAGCCCATTTCGTTCCAGAAAAGCCTATGTATGAGCAGGGATTGATTCTACTTCCCCATCTAGCCACTCTGGGGTGGGGAGTAGGCCCCGGTGGAGAGGTCATAGATACCCTTCCATACTTCGTCTCTGGAGTACTCCATTTAGTATCTTCTGCAGTATTAGGTTTCGGTGGTATTTATCATGCACTTATTGGCCCAGAAACTTTGGAGGAATCCTTTCCATTCTTCGGCTATGTATGGAAGGATAAGAACAAAATGACTACCATCCTGGGTATTCACTTAATCCTGTTAGGTACTGGTGCTTTCCCCCCAGTGTTTAAAGCTTTGTATTTTGGAGGTATCTATGACACATGGGCACCTGGGGGTGGGGATGTGAGAAGGATCACGAATCTCACTCTCAGTCCAGGTGTTATTTTCGGTTATCTGCTCAAATCCCCGTTTGGTGGGGAGGGATGGATCGTTAGTGTGGACAATTTGGAAGATATAATTGGAGGCCATGTCTGGTTGGGATCCATTTGTATTTTCGGCGGAATATGGCACATTCTGACCAAACCCTTTGCCTGGGCTCGCCGTGCTTTTGTGTGGTCCGGGGAAGCTTATCTATCCTACAGTTTGGCAGCTCTTTCTATATTTGGTTTTACCGCCTGTTGCTTCGCATGGTTCAACAATACGGCTTACCCTAGCGAATTCTATGGTCCCACCGGTCCGGAAGCTTCGCAAGCGCAAGCATTTACTTTTCTGATTAGAGACCAACGTCTCGGAGCCAACATAGGTTCTGCCCAAGGACCTACGGGGTTGGGTAAATATCTCATGCGCTCTCCCACGGGAGAAATAATCTTCGGAGGGGAAACGATGCGTTTCTGGGATCTCCGTGCCCCATGGTTGGAACCCCTAAGAGGTCCTAATGGTTTGGATCTGAGCAAATTGAAGAAGGATATACAACCCTGGCAGGAGCGCCGTTCAGCAGAATATATGACTCATGCTCCTTTGGGTTCTTCGAATTCCGTGGGTGGTGTAGCCACTGAGATAAATGCTGTGAACTATGTATCTCCCCGAAGTTGGTTAGCTACTTCCCATTCTGTTCTAGGTTTCTTCCTCCTTGTGGGTCATTTGTGGCATGCAGGAAGAGCTCGTGCAGCTGCAGCTGGATCCGAAAAAGGAATTGACCGTGTTACCGAACCCGTTCTTTCTATGACACCTCTCAACTAG
>Haukia
ATGAAAACCTTGTATTCCCTGAGGAGGTTCTACCCCGTGGAAACGCTCTTTAATGGAACTATAGCTCTGGGCGGTCGTGATCAAGAAACCACAGGTTTTGCTTGGTGGGCTGGTAATGCTAGACTCATTAATTTGTCTGGTAAATTACTTGGTGCCCATGTAGCGCATGCTGGGTTGATTGTATTTTGGGCTGGAGCAATGAACTTATTTGAAGTGGCCCATTTTGTTCCAGAAAAGCCTATGTACGAACAGGGATTGATTCTACTTCCCCATCTAGCTACTCTGGGTTGGGGAGTAGGCCCCGGTGGAGAGGTCATAGATACTTTTCCATACTTTGTCTCTGGAGTACTTCACTTAATATCCTCTGCAGTCTTAGGTTTCGGTGGTATCTACCACGCACTTATCGGCCCAGATACTTTGGAGGAATCCTTTCCATTCTTCGGTTATGCATGGAAGGATAAGAACAAAATGACTACTATTCTGGGTATCCATTTAATCCTTTTAGGTGCTGGTGCTTTTCTCCTAGTGTCCAAAGCTCTTTATTTTGGGGGTGTCTATGACACATGGGCACCGGGGGGTGGAGATGTTAGAAGGATCACGAATCTCACCCTTAGTCCAAGTGTTATTTTTGGCTATCTACTTAAATCTCCGTTTGGTGGAGAAGGATGGATCGTTAGTGTAGACAATTTGGAAGATATAATAGGAGGCCATGTTTGGTTGGGATCTATTTGTATTCTCGGCGGAATATGGCACATTTTGACCAAACCATTTGCCTGGGCTCGACGGGCTTTCGTTTGGTCTGGGGAAGCTTATCTATCTTACAGCCTAGCAGCTCTTTCTATCTTTGGTTTTACCGCTTGTTGCTTTGCATGGTTCAACAATACGGCTTACCCTAGTGAATTCTATGGTCCCACCGGTCCAGAAGCTTCGCAAGCGCAAGCATTTACTTTCCTTATTAGAGACCAACGCCTTGGGGCCAATATAGGTTCTGCTCAAGGACCCACAGGATTAGGTAAATATCTCATGCGTTCCCCCACAGGAGAAATAATATTTGGAGGAGAAACGATGCGTTTCTGGGATCTCCGTGCTCCATGGTTGGAACCCTTAAGAGGTCCTAATGGTTTGGATCTGAGCAAATTGAAGAAAGATATCCAGCCCTGGCAGGAGCGCCGTTCGGCAGAATATATGACTCACGCTCCTTTGGGTTCTTTGAATTCCGTGGGCGGAGTTGCTACTGAGATAAATGCTGTCAATTATGTATCTCCTCGAAGCTGGTTAGCCACTTCTCACTTCGTTCTAGGTTTCTTCTTCTTCGTGGGTCACTTGTGGCATGCAGGAAGAGCTCGTGCAGCTGCAGCTGGATTCGAAAAAGGAATAGATCGTGATACTGAACCCGTGCTTTCTATGACACCTCTGAATTGA
>Whittieria
ATGAAAACCTTGTATTCCCTGAGGAGGTTCTACCCCGTGGAAACGCTCTTTAATGGAACTTTAGCTCTGGGCGGTCGTGATCAAGAAACCACAGGTTTTGCTTGGTGGGCCGGTAATGCTCGACTCATTAATTTGTCTGGTAAATTACTTGGTGCCCATGTAGCACATGCTGGGTTGATTGTATTCTGGGCTGGAGCAATGAACTTATTTGAAGTGGCCCATTTCGTTCCAGAGAAGCCTATGTACGAACAGGGATTGATTCTACTTCCCCATCTAGCTACTCTGGGTTGGGGAGTAGGCCCCGGTGGAGAGGTCACAGATACCTTTCCATACTTCGTCTCTGGAGTACTTCATTTAATATCCTCTGCAGTCTTAGGTTTCGGTGGCATTTACCATGCACTTATTGGCCCAGAGACTTTGGAGGAATCCTTTCCATTCTTCGGTTACGCATGGAAGGATAAGAATAAAATGACTACTATTCTAGGTATTCATTTAATCCTGTTAGGTGCTGGTGCTTTTCTGTTAGTGTTCAAAGCTCTTTATTTTGGGGGTGTCTATGACACATGGGCACCGGGGGGTGGAGATGTTAGAAGGATCACAAATCTAACCCTTAGTCCAAGCGTTATTTTTGGCTATCTACTCAAATCTCCGTTTGGTGGAGAAGGGTGGATCGTTAGTGTAGACAATTTGGAAGATATAATAGGAGGCCATGTTTGGTTGGGATCTATTTGTATTCTTGGCGGAATATGGCACATTCTGACCAAACCCTTTGCCTGGGCTCGACGGGCTTTCGTTTGGTCTGGGGAAGCTTATCTATCTTACAGCCTAGCAGCTCTTTCTTTATTCGGTTTCATCGCTTGTTGCTTTGCATGGTTCAATAATACGGCTTACCCTAGTGAATTCTATGGTCCCACCGGTCCAGAAGCTTCGCAAGCGCAAGCTTTTACTTTCCTTATTAGGGACCAACGCCTTGGGGCCAATATAGGTTCTGCTCAAGGACCCACAGGATTGGGTAAATATCTCATGCGTTCCCCCACAGGAGAAATAATATTTGGAGGAGAAACAATGCGTTTCTGGGATCTCCGCGCTCCATGGTTGGAACCCCTAAGAGGTCCCAATGGTTTGGATCTGAGCAAATTGAAGAAGGATATCCAGCCCTGGCAGGAGCGTCGTTCGGCAGAATATATGACTCACGCTCCTTTGGGTTCTTTGAATTCCGTGGGCGGAGTTGCTACTGAGATAAATGCTGTCAATTACGTATCCCCTCGAAGCTGGTTAGCCACTTCTCACTTCGTTCTAGGTTTCTTCTTCTTCGTAGGTCATTTGTGGCATGCAGGAAGAGCTCGTGCCGCTGCAGCTGGATTCGAAAAAGGAATTGATCGTGATACCGAACCCGTGCTTTTTATGACACCCCTGAATTAG
>Goswamia
ATGAAAACCTTGTATTCCCTGAGGAGGTTCTACCCCGTGGAAACGCTCTTTGATGGAACTCTAGCTCTGGGCGGTCGTGATCAAGAAACCACAGGTTTTGCTTGGTGGGCCGGTAATGCTCGACTCATTAACTTGTCTGGTAAATTACTTGGTGCCCATGTAGCACATGCTGGGTTGATTGTATTTTGGGCTGGAGCAATGAACTTATTTGAAGTGGCCCATTTTGTTCCAGAGAAACCTATGTACGAACAGGGATTGATTCTACTTCCCCATCTAGCTACTCTGGGTTGGGGAGTAGGCCCCGGTGGAGAGGTTATAGATACTTTTCCGTACTTCGTCTCTGGAGTACTTCATTTAATATCTTCTGCAGTCTTAGGTTTCGGTGGTATCTATCACGCACTCATCGGTCCAGAGACTTTGGAAGAATCCTTTCCATTCTTCGGTTACGCATGGAAGGATAAGAACAAAATGACTACTATTCTGGGTATTCATTTAATCCTGTTAGGTGCTGGTGCATTTCTCCTAGTGTTCAAAGCTCTGTATTTTGGGGGTGTCTATGACACATGGGCACCGGGGGGTGGAGATGTTAGAAGGATCACGAATCTCACCCTTAATCCAAGCGTTATTCTTGGTTATTTACTCAAATCTCCGTTTGGTGGAGAAGGATGGATCGTTAGTGTAGACAATTTAGAAGATATAATAGGAGGCCACGTTTGGTTGGGATCTATTTGTATTCTCGGCGGAATATGGCACATATTGACCAAACCCTTTGCCTGGGCCCGACGGGCTTTCGTTTGGTCCGGAGAAGCTTATCTATCTTACAGCCTAGCAGCTCTTGCTGTCTTTGGTTTCATCGCTTGTTGCTTTGCATGGTTCAACAATACGGCTTATCCTAGTGAATTCTACGGTCCCACCGGTCCAGAAGCTTCGCAAGCGCAAGCATTTACTTTCCTTATTAGGGACCAACGCCTCGGGGCTAATATAGGTTCCGCCCAAGGACCCACGGGATTGGGTAAGTATCTCATGCGTTCCCCCACAGGAGAAATCATATTTGGAGGAGAAACGATGCGTTTCTGGGATCTCCGTGCTCCATGGTTGGAACCCTTAAGAGGTCCTAATGGTTTGGATCTGAGCAAATTGAAGAGGGATATCCAGCCCTGGCAGGAGCGCCGTTCGGCAGAGTATATGACTCATGCTCCTTTGGGTTCCTTGAATTCCGTGGGCGGCGTTGCTACTGAGATAAATGCTGTCAATTATGTATCTCCTCGAAGCTGGTTAGCCACTTCTCACTTCGTTCTAGGTTTTTTCTTCTTCGTGGGTCATTTGTGGCATGCGGGAAGAGCTCGTGCAGCTGCAGCTGGATTTGAAAAAGGAATCGATCGTGATACCGAACCCGTACTTTCTATGACACCCCTGAATTAG
>Ophioglossum_austroasiaticum
ATGAAAACCTTGTATTCCCTGAGGAGGTTCTACCCCGTGGAAACGCTCTTTAATGGAACTCTGGCTCTGGGCGGTCGTGATCAAGAAACCACAGGTTTTGCTTGGTGGGCCGGTAATGCTCGACTCATTAATTTGTCTGGTAAATTACTTGGTGCCCATGTAGCGCATGCTGGGTTGATTGTATTTTGGGCTGGATCAATGAACTTATTTGAAGTGGCCCATTTTGTTCCGGAGAAGCCTATGTACGAACAGGGATTGATTCTACTTCCCCATCTAGCTACTCTGGGTTGGGGAGTAGGCCCCGGTGGAGAGGTCGTAGATACTTTTCCATACTTCGTATCTGGGGTACTTCACTTAATATCCTCTGCAGTCTTAGGTTTCGGTGGTATCTATCACGCACTTATCGGCCCGGAGACTTTGGAGGAATCCTTTCCATTCTTCGGTTACGCATGGAAGGATAAGAACAAAATGACTACTATTCTAGGTATTCATTTAATCCTTTTAGGTGCTGGTGCTTTTCTTCTAGTGTTCAAAGCTCTGTATTTTGGAGGTGTCTATGACACATGGGCACCGGGGGGTGGAGATGTTAGAAGGATCGCGAATCTCACCCTTAGTCCAAGTGTTATTTTTGGCTATCTACTTAAATCTCCGTTTGGTGGAGAAGGATGGATCGTTAGTGTAGACGATTTGGAAGATATAATAGGAGGCCATGTTTGGTTGGGATCCATTTGTATCCTCGGCGGAATATGGCACATTTTGACCAAACCATTTGCCTGGGCTCGACGGGCTTTCGTTTGGTCCGGGGAAGCTTATCTATCTTACAGCCTAGCAGCTCTTTCTGTTTTTGGTTTTATCGCTTGTTGCTTCGCATGGTTCAACAATACGGCTTATCCTAGTGAATTCTATGGTCCCACCGGTCCAGAAGCTTCGCAAGCGCAAGCATTTACTTTCCTTATTAGGGACCAACGCCTCGGGGCCAATATAGGTTCTGCTCAGGGACCCACAGGGTTGGGTAAATATCTCATGCGTTCCCCCACAGGAGAAATAATATTTGGAGGAGAAACGATGCGTTTCTGGGATCTCCGTGCTCCGTGGTTGGAACCCCTAAGAGGTCCCAATGGTTTGGATCTGAGCAGATTGAGGAAGGATATCCAGCCCTGGCAAGAGCGCCGTTCGGCAGAATATATGACTCACGCTCCTTTGGGTTCTCTGAATTCCGTGGGCGGAGTTGCTACTGAGATAAATGCTGTCAATTATGTCTCTCCCCGAAGCTGGTTAGCCACTTCTCACTTCGTTCTAGGTTTCTTCTTCTTCGTGGGTCATTTGTGGCATGCGGGAAGAGCTCGTGCAGCTGCAGCTGGATTCGAGAAAGGAATCGATCGTGATACCGAACCCGTGCTTTCTATGACACCCCTGAATTAG
>Ophioglossum_californicum
ATGAAAACCTTGTATTCCCTGAGGAGGTTCTACCCCGTGGAAACGCTCTTTAATGGAACTCTGGCTCTGGGCGGTCGTGATCAAGAAACCACAGGTTTTGCTTGGTGGGCCGGTAATGCTCGACTCATTAATTTGTCTGGTAAATTACTTGGTGCCCATGTAGCGCATGCTGGGTTGATTGTATTTTGGGCTGGATCAATGAACTTATTTGAAGTGGCCCATTTTGTTCCGGAGAAGCCTATGTACGAACAGGGATTGATTCTACTTCCCCATCTAGCTACTCTGGGTTGGGGAGTAGGCCCCGGTGGAGAGGTCGTAGATACTTTTCCATACTTCGTATCTGGGGTACTTCACTTAATATCCTCTGCAGTCTTAGGTTTCGGTGGTATCTATCACGCACTTATCGGCCCGGAGACTTTGGAGGAATCCTTTCCATTCTTCGGTTACGCATGGAAGGATAAGAACAAAATGACTACTATTCTAGGTATTCATTTAATCCTTTTAGGTGCTGGTGCTTTTCTTCTAGTGTTCAAAGCTCTGTATTTTGGAGGTGTCTATGACACATGGGCACCGGGGGGTGGAGATGTTAGAAGGATCGCGAATCTCACCCTTAGTCCAAGTGTTATTTTTGGCTATCTACTTAAATCTCCGTTTGGTGGAGAAGGATGGATCGTTAGTGTAGACGATTTGGAAGATATAATAGGAGGCCATGTTTGGTTGGGATCCATTTGTATCCTCGGCGGAATATGGCACATTTTGACCAAACCATTTGCCTGGGCTCGACGGGCTTTCGTTTGGTCCGGGGAAGCTTATCTATCTTACAGCCTAGCAGCTCTTTCTGTTTTTGGGTTTATCGCTTGTTGCTTCGCATGGTTCAACAATACGGCTTATCCTAGTGAATTCTATGGTCCCACCGGTCCAGAAGCTTCGCAAGCGCAAGCATTTACTTTCCTTATTAGGGACCAACGCCTCGGGGCCAATATAGGTTCTGCTCAGGGACCCACAGGGTTGGGTAAATATCTCATGCGTTCCCCCACAGGAGAAATAATCTTTGGAGGAGAAACGATGCGTTTCTGGGATCTCCGTGCTCCGTGGTTGGAACCCTTAAGAGGTCCCAATGGTTTGGATCTGAGCAGATTGAGGAAGGATATTCAGCCCTGGCAAGAGCGCCGTTCGGCAGAATATATGACTCACGCTCCTTTGGGTTCTCTGAATTCCGTGGGCGGAGTTGCTACTGAGATAAATGCTGTCAATTATGTCTCTCCCCGAAGCTGGTTAGCCACTTCTCACTTCGTTCTAGGTTTCTTCTTCTTCGTGGGTCATTTGTGGCATGCGGGAAGAGCTCGTGCAGCTGCAGCTGGATTCGAGAAAGGAATCGATCGTGATACCGAACCCGTGCTTTCTATGACACCCCTGAATTAG
>Cheiroglossa
ATGAAAACCTTGTATTCCCTGAGGAGGTTCTACCCCGTGGAAACGCTCTTTAATGGAACTCTAGCTCTGGGCGGTCGTGATCAAGAAACCACAGGTTTTGCTTGGTGGGCCGGTAATGCTCGACTCATTAATTTGTCTGGTAAATTGCTTGGTGCCCATGTAGCGCATGCTGGGTTGATTGTATTTTGGGCTGGAGCAATGAACTTGTTTGAAGTGGCCCATTTTGTTCCAGAGAAGCCTATGTACGAACAGGGATTGATTCTGCTTCCCCATCTAGCTACTCTGGGTTGGGGGGTAGGCCCCGGTGGAGAGATCATAGATACTTTTCCATACTTTGTCTCTGGAGTACTTCATTTAATATCCTCCGCAGTTTTAGGTTTCGGTGGTATCTATCATGCACTTATCGGCCCCGAGACTTTGGAGGAATCCTTTCCATTCTTTGGTTATGCATGGAAGGATAAGAACAAAATGACTACTATTCTGGGTATTCATTTAATCCTGTTAGGCATTGGTTCTTTTTTTCTAGTGTTCAAAGCTCTGTATTTCGGGGGTGTCTATGATACATGGGCACCGGGGGGCGGAGATGTTAGAAGGATCACGAATCTTACTCTTAGTCCAAACGTTATTTTTGGCTATCTACTCAAATCTCCGTTTGGTGGAGAAGGATGGATCATTAGCGTAGACAATTTGGAAGATATAATAGGAGGCCATGTTTGGTTGGGATCTATTTGTATTCTCGGCGGAATATGGCACATTTTGACCAAACCCTTTGCCTGGGCTCGACGGGCTTTTGTTTGGTCCGGAGAAGCTTATCCATCTTACAGCCTAGCAGCTCTTTCTTTATTTGGCGTTATTGCTTGTTGCTATGCATGGTTCAACAATACGGCTTACCCTAGTGAATTCTATGGTCCCACCGGTCCAGAAGCTTCGCAAGCGCAAGCATTCACTTTCCTGATTAGAGACCAACGCCTTGGGGCCAATATAGGTTCTGCTCAAGGACCCACAGGATTGGGTAAATATCTCATGCGTTCCCCCACAGGAGAAATCATATTTGGAGGAGAAACTATGCGTTTCTGGGATCTCCGTGCTCCATGGTTGGAACCCCTAAGAGGTCCTAATGGTTTGGATCTGAGCAAATTGAAGAGGGATATCCAGCCCTGGCAGGAGCGGCGTTCGGCAGAATACATGACTCATGCTCCTTTGGGTTCTTTGAATTCCGTGGGCGGAGTTGCTACTGAGATAAATGCTGTCAATTATGTATCTCCTCGAAGCTGGTTAGCCACTTCTCACTTCGTTCTAGGTTTTTTCTTCTTTGTGGGTCATTTGTGGCATGCAGGAAGAGCTCGTGCAGCTGCAGCTGGATTTGAAAAAGGAATCGATCGTGATACCGAACCCGTGCTTTCTATGACACCCCTGAATTAG
>Ophioderma
ATGAAAACCTTGTATTCCCTGAGGAGGTTCTACCCCGTGGAAACGCTCTTTAATGGAACTATAGCTCTGGGCGGTCGTGATCAAGAAACCACAGGTTTTGCTTGGTGGGCCGGTAATGCTCGACTTATTAATTTGTCTGGTAAATTACTTGGTGCCCATGTAGCACATGCTGGGTTGATTGTATTTTGGGCTGGAGCAATGAACTTATTTGAAGTGGCTCATTTTGTTCCAGAGAAACCTATGTACGAACAGGGATTAATTTTACTTCCCCATTTAGCTACTCTAGGTTGGGGAGTAGGCCCCGGTGGAGAGATTATAGATACTTTTCCTTACTTTGTTTCGGGAGTACTTCATTCAATATCTTCCGCAGTTTTAGGTTTTGGTGGTATCTATCATGCAATTCTCGGCCCAGAAACTTTGGAGGAATCCTTTCCATTTTTTGGTTATGCATGGAAGGATAAGAACAAAATGACTACTATTCTGGGTATTCATTTAATCCTATTAGGTTTTGGTTCTTTTCTTCTAGTATTAAAAGCTCTGTATTTTGGAGGTGTCTATGATACATGGGCACCGGGGGGTGGAGATGTTAGAAGGATCACAAATATTACTTTTAGTCCAAGCATTCTTTTTGGTTATTTACTAAAATCACCGTTTGGTGGAGAAGGATGGATCGTTAGTGTAGACAATTTGGAAGATATAATCGGAGGCCATGTTTGGTTAGGATCTATTTGTATTCTTGGTGGAATATGGCACATTTTAACCAAACCCTTTGCTTGGGCTCGACGAGCTTTCATTTGGTCCGGAGAAGCTTATCTATCTTATAGCCTAGCAGCTCTTTCTGTCTTTGGTTTTATAGCTTGTTGCTTTGTATGGTTTAACAATACGGCTTACCCTAGTGAATTTTACGGTCCCACCGGTCCAGAAGCTTCGCAAGCACAAGCATTTACTTTCCTGATTAGGGACCAACGCCTTGGAGCAAATATAGGTTCTGCTCAAGGACCCACAGGATTGGGAAAATATCTCATGCGTTCTCCCACAGGAGAAATCATATTTGGAGGGGAAACAATGCGTTTCTGGGATCTCCGTGCTCCATGGTTGGAACCCCTAAGAGGTCCTAATGGTTTAGATTTGAGTAAATTGAAGAGGGATATCCAGCCCTGGCAGGAGCGCCGTTCGGCAGAATATATGACTCATGCTCCTTTGGGTTCTTTGAATTCGGTGGGCGGAGTTGCTACTGAGATAAATGCTGTTAATTATGTATCTCCTCGAAGTTGGTTAGCCACTTCGCACTTTGTTCTAGGTTTTTTCTTTTTTGTGGGTCATTTGTGGCATGCAGGAAGAGCTCGTGCAGCTGCAGCTGGATTTGAAAAAGGAATTGATCGTGATACCGAACCAGTGCTTTTTATGACACCTCTAAATTAA
>Psilotum
ATGAAAACCTTGTATTCCCTGAGGAGGTTCTACCCCGTGGAAACGCTCTTTAATGGAACTTTATCGTTAGGTGGTCGTGATCAAGAAACCACAGGTTTTGCTTGGTGGGCTGGTAATGCGCGGCTTACAAACCTGTCTGGCAAATTACTTGGTGCTCATGTAGCTCATGCCGGTTTAATTGTATTCTGGGCTGGAGCAATGAACTTATTTGAAGTAGCTCATTTTGTTCCGGAGAAGCCTATGTATGAACAGGGATTGATTCTACTTCCCCATCTAGCTACCTTGGGATGGGGAGTAGGACCCGGTGGAGAAGTCATAGATACTTTTCCATACTTTGTATCTGGAGTACTTCACCTAGTATCTTCCGCAGTTTTAGGTTTTGGTGGTATTTATCATGCACTTATTGGCCCAGAAACTTTGGAAGAATCTTTCCCATTCTTCGGTTACGTATGGAAGGATAAGAGTAAAATGACCACTATTCTAGGTATTCATTTAATACTATTGGGTGCTGGTGCTTTCCTTTTAGTATTAAAGTCTGTGTACTTTGGCGGTGTCTATGACACATGGGCACCCGGAGGTGGGGATGTAAGAAAAATTACAAACCTTACTCTTAGTCCAAGTATTCTTTTTGGTTATCTACTTAAATCCCCGTTTGGAGGAGAGGGATGGATTATTAGTGTGGACAATTTAGAAGATATAATTGGAGGCCATGTTTGGTTGGGATCCATTTGCATCTTTGGTGGAATATGGCATATCTTAACCAAACCTTTTGCATGGGCTCGTCGTGCTTTCGTGTGGTCCGGAGAAGCTTACTTGTCTTATAGCTTAGGAGCTCTTTCCATTTTTGGTTTTACTGCTTGCTGCTTTGTTTGGTTCAATAATACAGCTTATCCTAGTGAATTCTATGGACCAACTGGTCCAGAAGCTTCTCAAGCTCAAGCATTTACCTTCTTGGTTAGGGACCAACGCCTTGGAGCTAGCATAGGTTCTGCCCAAGGACCGACAGGTTTGGGTAAATATCTCATGCGCTCTCCTACAGGAGAGATCATTTTTGGGGGAGAAACCATGCGTTTCTGGGATCTTCGTGCTCCATGGTTGGAGCCCTTAAGAGGACCCAATGGTTTAGATCTCAATAAGTTGAGAAGGGATATACAACCTTGGCAGGAACGACGTTCGGCAGAATATATGACTCATGCTCCTTTGGGTTCTTTGAATTCTGTGGGTGGAGTAGCTACTGAGATAAATGCTGTGAACTATGTATCTCCTCGAAGTTGGTTAGCCACTTCCCATTTCGTTCTAGGTTTCTTCTTTTTTGTAGGTCATTTATGGCACGCGGGAAGAGCTCGGGCCGCTGCAGCTGGATTCGAGAAAGGAATTGATCGTGATACTGAACCTGTTCTTTCGATGACACCCCTTAACTAA
>Mankyua
ATGAAAACCTTGTATTCCCTGAGGAGGTTCTACCCCGTGGAAACGCTCTTTAATGGAACTCTATCTCTGGGTGGCCGTGATCAAGAAACCACAGGTTTTGCTTGGTGGGCCGGCAATGCCCGACTTATTAATCTGTCTGGTAAATTACTCGGTGCTCATGTAGCACATGCCGGGTTGATTGTATTCTGGGCCGGAGCAATGAACTTATTCGAAGTAGCCCATTTTGTTCCAGAGAAGCCTATGTACGAACAAGGATTAATTTTACTTCCCCATCTAGCTACTCTAGGTTGGGGAGTAGGCCCCGGTGGAGAGGTTATAGATACCTTTCCATACTTTGTCTCTGGAGTACTCCATTTAATATCTTCCGCAGTCTTAGGTTTTGGTGGTGTCTATCATGCGCTTATTGGTCCAGAGACTTTGGAAGAATCCTTTCCATTTTTCGGCTATGTATGGAAGGATAAGAACAAAATGACTACTATTCTGGGTATTCACTTAATTCTGCTAGGTGCTGGCGCTTTTCTTCTAGTACTTAAAGCTCTATATTTTGGAGGTGTCTATGATACATGGGCACCTGGTGGTGGAGATGTGCGAAAGATCACGAACCTCACCCTTAGTCCAAGCATTATTTTTGGTTATCTGCTCAAATCTCCGTTTGGTGGAGAAGGATGGATTGTTAGTGTAGACAATTTGGAAGATATAATTGGAGGCCATGTTTGGTTGGGATCCATTTGTATCTTTGGTGGAATATGGCATATTCTGACCAAACCCTTTGCCTGGGCCCGACGTGCTTTTGTGTGGTCCGGAGAAGCTTATTTATCTTACAGTTTGGCAGCTCTTTCTATCTTTGGTTTTACCGCTTGTTGCTTCGCATGGTTTAACAATACGGCTTATCCTAGTGAATTCTATGGTCCCACTGGTCCGGAAGCTTCACAAGCACAAGCATTTACTTTCCTGATTAGAGACCAACGTCTTGGGGCTAACATAGGTTCTGCCCAAGGACCTACAGGATTAGGTAAATACCTCATGCGATCCCCTACGGGAGAAATCATTTTCGGAGGAGAAACAATGCGTTTCTGGGATCTTCGTGCTCCATGGTTGGAACCTCTAAGGGGTCCTAATGGTTTGGATCTGAGCAAATTGAAGAGAGATATCCAACCCTGGCAGGAACGCCGTTCAGCAGAATATATGACTCATGCTCCTTTGGGTTCTTTGAATTCCGTAGGAGGGGTAGCCACTGAGATAAATGCTGTTAACTACGTTTCTCCTAGAAGTTGGTTAGCCACTTCTCATTTCGTTCTAGGTTTCTTCTTTTTTGTGGGTCACTTGTGGCATGCAGGAAGGGCTCGTGCAGCTGCAGCTGGATTTGAAAAAGGAATTGACCGTGATACCGAACCTGTTCTTTCTATGACACCTCTGAACTAG
>Helminthostachys
ATGAAAACCTTGTATTCCCTGAGGAGGTTCTACCCCGTGGAAACGCTCTTTAATGGAACTTTATCCCTGGGCGGCCGTGATCAAGAAACCACGGGTTTTGCTTGGTGGGCCGGCAATGCTCGACTTATTAATTTGTCTGGTAAATTACTCGGTGCCCATGTAGCGCATGCTGGGTTGATTGTATTCTGGGCTGGAGCAATGAACTTATTCGAAGTAGCTCATTTTGTTCCGGAGAAGCCTATGTACGAACAAGGATTGATTCTACTCCCCCATCTAGCTACTCTGGGTTGGGGAGTAGGTCCCGGTGGAGAGGTCATAGATACCTTTCCATACTTCGTATCCGGAGTACTCCACTTAATATCTTCTGCAGTCTTAGGTTTTGGCGGTATCTACCACGCACTCATTGGCCCAGAGACTTTGGAGGAATCCTTTCCATTCTTTGGTTATGTATGGAAGGATAAGAACAAAATGACTACTATTCTGGGTATTCACTTAATCCTGCTAGGTGCTGGTGCTTTTCTCCTAGTATTCAAAGCCTTGTATTTCGGGGGTGTCTACGATACGTGGGCACCCGGAGGTGGGGATGTAAGAAGAATCACAAACCTCACTCTTAGTCCAAGCGTTATTTTTGGCTATCTGCTCAAATCCCCGTTTGGTGGAGAAGGATGGATCGTTAGCGTGGACAATTTGGAAGATATAATTGGAGGCCATGCTTGGTTGGGATCCATTTGTATCTTCGGCGGAATATGGCACATTCTAACCAAACCCTTTGCCTGGGCTCGACGTGCTTTTGTGTGGTCCGGAGAAGCTTATCCATCCTACAGTTTGGCAGCTCTTTCCATCTTTGGTTTCACCGCCTGCTGTTTCGCATGGTTCAACAATACGGCCTATCCCAGTGAATTCTATGGTCCCACTGGTCCGGAAGCTTCGCAAGCGCAAGCATTTACTTTCTTGATTAGGGACCAACGTCTTGGGGCTAACATAGGTTCTGCCCAAGGACCCACAGGGTTGGGTAAATATCTCATGCGTTCCCCCACGGGGGAAATAATCTTCGGAGGAGAAACAATGCGTTTCTGGGATCTCCGTGCTCCATGGCTGGAACCCCTAAGAGGCCCTAATGGTTTGGATCTGAGCAAATTGAAAAGGGATATCCAACCCTGGCAGGAGCGCCGTTCGGCAGAATATATGACTCATGCTCCTTTGGGTTCTTTGAATTCTGTAGGCGGAGTAGCTACTGAGATAAATGCTGTGAACTATGTATCTCCCCGAAGTTGGTTAGCTACTTCTCACTTCGTTCTAGGTTTCTTCTTCTTCGTGGGTCACTTGTGGCATGCAGGAAGAGCTCGCGCGGCTGCGGCTGGATTCGAAAAAGGAATCGACCGTGATACCGAACCTGTTCTTTCTATGACACCCCTTAACTAA
>Dryopteris
ACGAAAACCTTGTATTTCCCGAGGAGGTTTTACCCCGTGGAAACGCTCTTTAATGGAACCCTCTCGCTGGGTGGCCGCGATCAGGAAACCACAGGTTTTGCTTGGTGGGCTGGTAACGCCCGACTAATTAACCTGTCTGGTAAATTGCTTGGTGCCCACGTAGCTCATGCTGGCCTGATTGTCTTTTGGGCCGGAGCTATGAATTTGTTTGAAGTGGCTCACTTCGTATCGGAGAAGCCTATGTATGAGCAGGGATTAATCTTACTTCCCCACCTAGCCACTCTAGGTTGGGGGGTGGGTCCCGGAGGGGAGGTATCCGATACCTTTCCTTATTTCGTTTCCGGAGTACTCCATTTGATTTCCTCTGCAGTTTTGGGATTCGGGGGTATATATCATGCCCTGATTGGACCCGAAACTTTGGAGGAATCCTTTCCTTTTTTCGGTTATACTTGGAAAGATAAAAATAAGATGACCACAATCCTTGGTATTCATTTAATACTACTAAGTATTGGAGCTTTTCTCTTAGTTTTCAAGGCACTCTATTTTGGGGGGTTGTATGACACATGGGCACCCGGGGGTGGAGATGTAAGAGAGATTACAAGTCTTACCCTAAGTCCTAATATTATCTTTGGCTACCTACTGAAATCTCCTTTTGGGGGAGAAGGATGGATTGCTAGCGTGGATAATCTGGAAGATATCATCGGAGGACATGTATGGCTGGGATCCATTTGTCTTTTCGGTGGAATTTGGCACATATTAACGAAACCATCTGCCTGGGCTCGTCGCGCTTTCGTATGGTCCGGGGAAGCTTACTCGTCCTACAGTTTGGGAGCCCTTTCCATTTTTGGTTTAACTGCCTGCTGCTTTGTCTGGTTTAACAACACAGCATATCCCAGTGAGTTTTATGGTCCCACCGGTCCGGAAGCTTCTCAGGCCCAAGCTTTTACCTTTCTTGTCAGGGACCAACGTCTCGGGGCCAACATAGGTTCCGCTCAAGGACCTACTGGGTTGGGTAAATACCTGATGCGTTCCCCCACGGGAGAGATTATTTTCGGAGGCGAAACCATGCGCTTCTGGGACCTTCGCGCCCCTTGGTTAGAGCCTTTAAGGGGTCCCAACGGTTTAGATCTTAGTAAGTTGAAGAGGGATATACAGCCGTGGCAGGAGCGACGATCCGCGGAGTACATGACTCATGCTCCTCTGGGTTCTCTAAACTCTGTGGGTGGAGTAGCGACCGAGATCAACGCCGTGAACTACGTATCCCCCCGGAGTTGGTTAGCAACCTCCCACTTCGTTCTGGGATTCTTCTTTTTCGTGGGTCACTTATGGCATGCGGGTAGGGCTCGCGCAGCCGCAGCCGGGTTTGAAAAAGGAATTGACCGCGATACCGAACCCGTTCTTTCCATGACACCCCTTAATTAA
>Ginkgo
ATGAAAACCTTATATTCCCCGAGGAGGTTCTACCCCGTGGAAACGCTCTTTAATGGAACTCTAGCTTTAGCTGGTCGTGACCAAGAAACCACAGGTTTCGCTTGGTGGGCCGGGAATGCTCGACTTATCAATTTGTCCGGTAAATTACTCGGGGCTCACGTGGCTCATGCCGGATTAATTGTATTCTGGGCCGGAGCAATGAACCTATTTGAAGTGGCTCATTTCGTACCGGAAAAGCCTATGTATGAACAAGGATTGATTTTACTTCCCCATCTAGCTACTCTAGGATGGGGAGTAGGTCCTGGTGGGGAAATCGTGGACACTTTTCCATACTTTGTATCTGGGGTACTCCACTTAATTTCCTCTGCAGTTTTAGGTTTTGGTGGTATTTATCACGCACTTATAGGACCCGAAACTTTGGAGGAATCCTTCGCATTTTTTGGTTATGTATGGAAAGATAGGAACAAAATGACCACAATTTTGGGTATTCACCTAATCCTGCTAGGTGTTGGTGCTTTTCTCCTAGTGCTCAAGGCTTTGTATTTTGGAGGTGTATATGATACCTGGGCCCCTGGTGGTGGAGATGTAAGAAGAATTACGAACCTGACTCTTGACCCAAGTGTTCTATTTGGTTATTTGCTTAAGTCCCCCTTTGGTGGAGAGGGATGGATTGTTAGTGTGGACAATCTAGAAGATATAATCGGAGGACATGTATGGTTAGGTTCCATTTGTATCTTCGGCGGTATCTGGCACATCTTAACCAAACCTTTTGCATGGGCTCGTCGTGCGTTTGTATGGTCCGGAGAAGCTTACTTGTCCTATAGTTTAGGAGCCCTAGCTGTGTTTGGTTTCATTGCTTGTTGTTTTGTCTGGTTCAACAATACAGCTTATCCCAGTGAATTCTATGGGCCTACCGGCCCAGAAGCCTCTCAAGCTCAAGCGTTTACTTTTCTAGTTAGAGACCAACGTCTCGGAGCTAATGTGGGGTCTGCCCAAGGACCTACCGGTTTAGGTAAATACCTTATGCGTTCTCCTACCGGAGAAATTATCTTCGGAGGAGAAACAATGCGTTTTTGGGATCTTCGTGCTCCCTGGTTGGAACCTCTAAGGGGTCCTAATGGTTTGGACCTGAGTAAGTTGAAAAAAGACATACAGCCCTGGCAAGAACGACGTTCGGCGGAATATATGACTCATGCTCCTTTAGGTTCTTTGAATTCCGTGGGTGGTGTAGCTACTGAGATCAATGCGGTAAATTATGTCTCTCCCCGAAGTTGGTTAGCTACCTCTCATTTTGTTCTAGGATTTTTCTTCTTTGTAGGTCATTTGTGGCATGCGGGAAGGGCTCGTGCAGCTGCAGCAGGATTCGAGAAAGGAATTGAN------------------------------------------
>Huperzia
ATGAAAATCTTGTATTCCCCGAGGAGGTTCTACCCCGTGGAAACGCTCTTTAATGGAACTTTAGCCCTGGGTGGTCGTGATCAAGAAACCACTGGTTTTGCTTGGTGGGCTGGCAATGCTAGACTTATCAACTTATCTGGTAAATTACTTGGTGCTCACGTAGCTCATGGCGGATTAATCGTGTTTTGGGCTGGAGCGATGAACTTATTTGAAGTGGCTCATTTTGTTCCAGAAAAGCCTATGTATGAACAGGGATTGATTCTACTTCCCCATCTAGCTACTTTAGGATGGGGAGTAGGTCCTGGTGGAGAAGTTGTAGATATTTTTCCATACTTCGTATCTGGAGTACTCCACTTAATCTCTTCCGCAGTTTTAGGTTTTGGAGGTATCTACCACGCAATTATTGGACCCGAAACTTTGGAAGAGTCTTTTCCATTTTTTGGTTATGCATGGAAAGATAAGAACAAAATGACTACAATTTTAGGTATTCATTTAATCTTGTTAGGTGCTGGTGCTTTTCTTTCAGTGCTCAAAGCTTTGTATTTTGGAGGTGTATACGATACGTGGGCTCCCGGTGGTGGAGATGTAAGAAAAATTACAAATCTTACTCTTAATCCAAGTGTTGTATTTGGTTATTTACTAAAATCACCTTTTGGTGGAGAGGGATGGATAGTTAGTGTGGACAATCTAGAAGATATAATTGGGGGACATGTATGGTTAGGTTCCATTTGTATCTTTGGTGGAATCTGGCACATCTCAACCAAACCCTTTGCATGGGCTCGTCGCGCTTTTGTATGGTCCGGAGAAGCTTACTTGTCCTACAGTCTAGGAGCTCTTTCCGTCTTTGGTTTTATCGCTTGTTGTTTTGCTTGGTTTAACAACACAGCTTATCCTAGCGAATTTTATGGTCCTACCGGTCCGGAAGCCTCTCAAGCTCAAGCTTTTACTTTTTTAGTTAGGGACCAACGGCTTGGGGCTAACGTAGGTTCTGCCCAAGGACCCACTGGTTTGGGTAAATATCTTATGCGTTCTCCTACCGGAGAAATTATTTTTGGAGGAGAAACAATGCGCTTCTGGGATCTTCGCGCTCCATGGTTAGAACCTCTAAGAGGTCCTAATGGCTTGGATCTTAGTAAGTTGAAGAAAGATATACAGCCTTGGCAGGAACGACGATCGGCAGAGTATATGACTCATGCTCCTCTAGGTTCTTTGAACTCTGTGGGTGGGGTAGCCACCGAAATTAATGCAGTAAACTATGTTTCTCCCCGAAGTTGGTTAGCCACCTCCCATTTCGTTTCAGGATTTTTCTTCTTCGTAGGTCACCTATGGCACGCGGGGAGAGCCCGTGCAGCTGCAGCCGGATTTGAGAAAGGAATTGACCGTGATTTTGAACCTGTCCTTTCCACGACACCCCTTAATTAA
>Botrypus
ATGAAAACCTTGTATTCCCTGAGGAGGTTCTACCCCGTGGAAACGCTCTTTAATGGAACTTTATCCCTGGGCGGTCGTGATCAAGAAACCACGGGTTTCGCTTGGTGGGCCGGCAATGCTCGACTTATTAACCTGTCTGGTAAATTACTCGGTGCCCATGTAGCGCATGCCGGGTTGATTGTATTCTGGGCTGGAGCGATGAACTTGTTTGAAGTAGCCCATTTTGTTCCAGAGAAGCCTATGTACGAGCAGGGATTGATTCTACTTCCCCATCTAGCTACTCTGGGTTGGGGAGTAGGCCCCGGTGGAGAGGTCATAGATACCCTTCCATACTTCGTCTCTGGAGTACTCCATTTAATATCTTCCGCAGTCTTAGGTTTCGGTGGTATTTATCATGCACTTACTGGCCCAGAGACTTTGGAGGAATCCTTTCCATTCTTCGGTTATGTGTGGAAGGATAAGAACAAAATGACTACCATTCTGGGTATTCACTTAATCCTGTTAGGTACCGGTGCTTTCCTTCTAGTGTTTAAAGCTTTGTATTTTGGAGGTATCTATGACACATGGGCACCTGGGGGTGGGGATGTGAGAAGGATCACGAATCTCACCCTTAGTCCAAGTGTTATTTTTGGTTATCTGCTCAAATCCCCGTTTGGTGGAGAAGGATGGATCGTTAGTGTGGACAATTTGGAAGATATAATTGGAGGCCATGTCTGGTTGGGATCCATTTGTATCTTCGGCGGAATATGGCACATTCTGACCAAACCCTTTGCCTGGGCTCGCCGTGCTTTTGTGTGGTCCGGAGAAGCTTATCTATCTTACAGTTCGGCAGCTCTTTCTATATTTGGTTTTACCGCTTGTTGCTTCGCATGGTTCAACAATACGGCTTACCCTAGTGAATTCTACGGTCCCACTGGTCCGGAAGCTTCGCAAGCGCAAGCATTTACTTTTCTGATTAGAGACCAACGTCTTGGAGCTAACATAGGTTCTGCCCAAGGACCTACAGGGTTGGGTAAATATCTCATGCGCTCCCCCACGGGAGAAATAATCTTCGGAGGAGAAACAATGCGTTTCTGGGATCTCCGTGCTCCATGGTTGGAACCCCTAAGAGGTCCTAATGGTTTGGATCTGAGCAAATTGAAGAGGGATATACAACCCTGGCAGGAGCGCCGTTCAGCGGAATATATGACTCATGCTCCTTTGGGTTCTTCGAATTCCGTGGGTGGAGTAGCCACTGAGATAAATGCTGTGAACTATGTATCTCCCCGAAGTTGGTTAGCTACTTCTCATTCTGTTCTAGGTTTCTTCCTCTTTGTGGGTCATTTGTGGCATGCAGGAAGAGCTCGTGCAGCTGCAGCTGGATTCGAAAAAGGAATTGACCGTGTTACCGAACCTGTTCTTTCTATGACACCTCTCAACTAG
>Rhizoglossum
ATGAAAACCTTGTATTCCCTGAGGAGGTTCTACCCCGTGGAAACGCTCTTTAATGGAACTTTAGCTCTAGGCGGTCGTGATCAAGAAACCACAGGTTTTGCTTGGTGGGCTGGTAATGCTCGACTCATTAATTTGTCTGGTAAATTACTTGGTGCCCATGTAGCACATGCTGGGTTGATTGTATTCTGGGCTGGAGCAATGAACTTATTTGAAGTGGCCCATTTCGTTCCAGAGAAGCCTATGTACGAACAAGGATTGATTCTACTTCCCCATCTAGCTACTTTGGGTTGGGGAGTAGGCCCCGGTGGAGAGGTCACAGATACCTTTCCATACTTCGTCTCTGGAGTACTTCATTTAATATCCTCTGCAGTCTTAGGTTTCGGTGGCATTTATCATGCACTTATTGGCCCAGAGACTTTGGAGGAATCCTTTCCATTCTTCGGTTACGCATGGAAGGATAAGAACAAAATGACTACTATTCTAGGTATTCATTTAATCCTGTTAGGTGCTGGTGCTTTTCTGCTAGTGTTCAAAGCTCTGTATTTTGGGGGTGTCTATGACACATGGGCACCGGGGGGTGGAGATGTTAGAAGGATCACAAATCTAACCCTTAGTCCAAGCATTATTTTTGGCTATCTACTCAAATCTCCGTTTGGTGGAGAAGGGTGGATCGTTAGTGTAGACAATTTGGAAGATATAATAGGAGGCCATGTTTGGTTGGGATCTATTTGTATTCTTGGCGGAATATGGCACATTCTGACTAAACCCTTTGCCTGGGCTCGACGGGCTTTCGTTTGGTCTGGGGAAGCTTATCTATCTTACAGCCTAGCAGCTCTTTCTTTATTTGGTTTCATCGCTTGTTGCTTTTCATGGTTCAACAATACGGCTTACCCTAGTGAATTCTACGGTCCCACCGGTCCAGAAGCTTCGCAAGCGCAAGCTTTTACTTTTCTTATTAGAGACCAACGCCTTGGGGCCAATATAGGTTCTGCTCAAGGACCCACAGGATTGGGTAAATATCTCATGCGTTCCCCCACAGGAGAAATAATATTTGGAGGAGAAACAATGCGTTTCTGGGATCTCCGCGCTCCATGGTTGGAACCCCTAAGAGGTCCTAATGGTTTGGATCTGAGCAAATTGAAGAAGGATATCCAGCCCTGGCAGGAGCGCCGTTCGGCAGAATATATGACTCACGCTCCTTTGGGTTCTTTGAATTCCGTGGGCGGAGTTGCTACTGAGATAAATGCTGTCAATTACGTATCCCCTCGAAGCTGGTTAGCCACTTCTCACTTCGTTCTAGGTTTCTTCTTATTCGTAGGTCATTTGTGGCATGCAGGAAGAGCTCGTGCCGCTGCAGCTGGATTCGAAAAAGGAATCGATCGTGATACCGAACCCGTGCTTTCTATGACACCCCTTAATTAG
>Sahashia
ATGAAAACCTTGTATTCCCTGAGGAGGTTCTACCCCGTGGAAACGCTCTTTAATGGAACTTTATCCCTGGGCGGTCGTGATCAAGAAACCACGGGTTTCGCTTGGTGGGCCGGCAATGCTCGACTTATTAACCCGTCTGGTAAATTACTCGGTGCCCATGTAGCGCATGCCGGGTTGATTGTATTCTGGGCCGGAGCGATGAACTTATTCGAAGTAGCTCATTCTGTTCCGGAGAAGCCTATGTACGAGCAAGGATTGATTTTACTCCCTCATCTAGCTACTCTGGGTTGGGGAGTAGGTCCCGGTGGAGAGGTCATAGATACCTTTCCATACTTCGTCTCTGGAGTACTTCATTTAATATCTCCTGCAGTCCTAGGTTTCGGTGGTATTTACCATGCACTTATTGGCCCAGAGACTTTGGAGGAATCCTTTCCATTCTTCGGTTATGTATGGAAGGATAAGAACAAAATGACCACTATTCTGGGTATTCACTTAATCCTGTTAGGTACTGGTGCTTTCCCTCTAGTGTTTAAAGCTTTGTATTTTGGAGGTATCTATGACACATGGGCACCTGGAGGTGGGGATGTGAGAAGGATCACGAACCTCACTCTTAGTCCAAGTGTTATTTTTGGCTATCCGCTCAAATCCCCGTTTGGTGGAGAAGGATGGATCGTTAGTGTGGACAATTTGGAAGATATAATTGGAGGCCATGTCTGGTTGGGATCCATTTGTATTTTCGGCGGAATATGGCACATTCTGACCAAACCTTTTGCCTGGGCCCGCCGTGCTTTTGTGTGGTCCGGAGAAGCTTATCCATCTTACAGTTTGGCAGCTCTTTCTATATTTGGTTTTACCGCTTGCTGCTTCGCATGGTTCAACAATACGGCTTACCCCAGTGAATTCTATGGTCCCACTGGTCCGGAAGCTTCGCAAGCGCAAGCATTTACTTTCCTGATTAGAGACCAACGTCTTGGAGCTAACATAGGTTCTGCCCAAGGACCTACAGGGTTGGGTAAATATCTCATGCGCTCTCCCACGGGAGAAATAATTTTCGGGGGAGAAACAATGCGTTTCTGGGATCTCCGTGCTCCATGGTTGGAACCCCTAAGAGGTCCTAATGGTTTAGATCTGGGCAAATTGAAGAAGGATATACAACCCTGGCAGGAGCGCCGTTCAGCAGAATATATGACTCATGCTCCTTTGGGTTCTCCGAATTCCGTGGGTGGAGTGGCTACGGAGATAAACGCTGTGAACTATGTATCTCCTCGAAGTTGGTTAGCTACTTCTCATTTTGTTCCAGGTTCCTTCTTCTTTGTGGGTCATTTGTGGCATGCAGGAAGAGCTCGTGCAGCTGCAGCTGGATTCGAAAAAGGAATTGACCGTGATACCGAACCTGTTCTTTCTATGACACCTCTCAACTAG
