# Supplementary material for: Organellar phylogenomics of Ophioglossaceae fern genera
Source: Front Plant Sci. 2024 Jan 15;14:1294716. doi: 10.3389/fpls.2023.1294716 (PMC10823028; doi:10.3389/fpls.2023.1294716)
Supplement: Supplementary file 3 [file DataSheet_3.zip › Supplementary file S2/cpDNA_CDS/psbD.fas.nt.cleanup.aln]

>Holubiella
ATGACTATAGCCATCGGAAAGTCTTCCAAAGAACCAAAAGATTTATTTGATACTATAGACGACTGGCTAAGGAGAGACCGTTTCGTATTTGTGGGTTGGTCCGGTTTATTGCTCTTTCCCTGTGCCTACTTTGCACTTGGTGGTTGGTTTACAGGTACAACCTTTGTTACTTCATGGTATACTCATGGATTAGCTAGTTCTTATTCGGAAGGTTGTAACTTTCTGACCGCCGCAGTATCTACTCCCGCTAATAGTCTGGCACATTCCTTGCTCCTATTATGGGGTCCTGAAGCACAAGGAGATTTTACTCGTTGGTGTCAATTGGGTGGTTTATGGACGTTTGTTGCTTTCCACGGTTCTTTCGGTTTAATAGGCTTCATGTCACGCCAGTTCGAGCTTGCTCGGTCTGTACAATTGCGTCCCTATAATGCAATTGCATTTTCCGGTCCAATTGCAGTTTTTGTTTCCGTATTCTTGATTTATCCCCTAGGTCAATCTGGTTGGTTCTTCGCGCCAAGCTTCGGTGTAGCAGCCATCTTTCGATTCATCCTATTCTTCCAAGGTTTTCACAACTGGACTCTGAATCCATTCCATATGATGGGAGTTGCTGGAGTTCTAGGCGCTGCTCTTTTATGCGCCATTCACGGTGCTACTGTGGAAAATACTCTATTCGAGGATGGTGATGGTGCCAATACATTCCGTGCCTTCAACCCAACCCAGTCTGAAGAGACTTATTCGATGGTAACCGCTAATCGCTTCTGGTCCCAAATCTTTGGTGTTGCTTTTTCCAATAAACGTTGGTTACATTTCTTCATGCTATTCGTGCCAGTGACTGGTTTATGGATGAGTGCTATTGGTGTAATCGGCCTAGCTTCGAACTCACGCGCATATGACTTTGTCTCTCAAGAAATTCGTGCAGCAGAGGATCCTGAATTTGAAACTTTCTACACCAAGAATATCCTTTTGAATGAAGGCATTCGTGCTTGGATGGCAGCTCAGGATCAGCCTCATGAAAACCTTGTATTCCCTGAGGAGGTTCTACCCCGTGGAAACGCTCTTTAA
>Botrychium
ATGACTATAGCCATCGGAAAGTCTTCCAAAGAACCAAAAGATTTATTTGATACTATAGACGACTGGCTAAGGAGAGACCGTTTCGTATTCGTGGGTTGGTCTGGTTTATTGCTTTCTCCCTGCGCCTATTTCGCACTTGGTGGTTGGTTTACAGGTACAACCTTTGTCACTTCATGGTATACTCATGGATTAGCTAGTTCTTACTCGGAAGGTTGTAATTTTCTGACCGCCGCAGTATCTACCCCCGCTAATAGTCTGGCACATTCCTTGCTCCTATTATGGGGTCCTGAAGCACAAGGAGATTTTACTCGTTGGTGTCAATTGGGTGGTTTATGGACGTTTGTTGCTTTCCATGGTTCTTTTGGTTTAATAGGCTCCATGTTGCGCCAGTTCGAGCTTGCTCGGTCTGTACAATTGCGTCCCTATAATGCAATTGCATTTTCCGGTCCAATTGCAGTTTTTGTTTCCGTATTCTTGATTTATCCCTTAGGTCAATCCGGTTGGTTCTTCGCGCCGAGCTTCGGTGTGGCAGCCATCTTTCGATTCATCCTATTCTTCCAAGGTTTTCACAACTGGACTCTGAATCCATTCCATATGATGGGAGTTGCTGGAGTTCTAGGCGCTGCTCTTTTATGTGCCATTCACGGTGCTACTGTAGAAAATACTCTATTCGAGGATGGTGATGGTGCCAATACATTTCGTGCCTTCAACCCAACCCAGTCCGAAGAGACTTATTCGATGGTAACCGCTAACCGCTTCTGGTCCCAAATCTTTGGTGTTGCTTTTTCCAATAAACGTTGGTTACATTTCTTCATGCTATTCGTGCCAGTGACTGGTTTATGGATGAGTGCTATTGGTGTAATCGGCCTAGCTTCGAACTCACGCGCATATGACTCTGTCTCTCAAGAAATTCGTGCAGCAGAGGATCCTGAATTTGAAACTTTCTACACCAAGAATATCCTTTTGAATGAAGGTATTCGTGCTTGGATGGCGGCTCAGGATCAGCCTCATGAAAACCTTGTATTCCCTGAGGAGGTTCTACCCCGTGGAAACGCTCTTTAA
>Japanobotrychium
ATGACTATAGCCATCGGAAAGTCTTCCAAAGAACCAAAAGATTTATTTGATACTATAGACGATTGGCTAAGGAGAGACCGTTTCGTCTTCGTGGGTTGGTCTGGTTTATTGCTCTTTCCCTGTGCCTACTTTGCACTTGGTGGTTGGTTTACAGGTACAACCTCTGTTACTTCATGGTATACTCATGGATTAGCTAGTTCTTATTTGGAAGGTTGTAACTTTCTGACCGCCGCAGTATCTACTCCCGCTAATAGTCTGGCACATTCCTTGCTCCTATTATGGGGTCCTGAAGCACAAGGAGATTTTACCCGTTGGTGTCAATTGGGTGGTTTATGGACGTTTGTTGCTTTCCACGGTTCTTTCGGTTTAATAGGCTTCATGTCACGCCAGTTCGAGCTTGCTCGGTCTGTACAATTGCGTCCCTATAATGCAATTGCATTTTCCGGTCCAATTGCAGTTTTTGTTTCCGTATTCTTGATTTATCCCCTAGGTCAATCTGGTTGGTTCTTCGCGCCAAGCTTCGGTGTGGCAGCCATCTTTCGATTCATCCTATTCTTCCAAGGTTTTCACAACTGGACTCTGAATCCATTCCATATGATGGGAGTTGCTGGAGTTCTAGGCGCTGCTCTTTTATGCGCCATTCACGGTGCTACTGTAGAAAATACTCTATTTGAGGATGGTGATGGTGCCAATACATTCCGTGCCTTCAACCCAACCCAGTCTGAAGAGACTTATTCGATGGTAACCGCTAACCGCTTCTGGTCCCAAATCTTTGGTGTTGCTTTTTCCAATAAACGTTGGTTACATTTCTTCATGCTATTCGTGCCAGTGACTGGTTTATGGATGAGTGCTATTGGTGTAATCGGCCTAGCTTCGAACTCACGCGCATATGACTTTGTCTCTCAAGAAATTCGTGCAGCAGAGGATCCTGAATTTGAAACTTTCTACACCAAGAATATCCTTTTGAATGAAGGTATTCGTGCTTGGATGGCAGCTCAGGATCAGCCTCATGAAAACCTTGTATTCCCTGAGGAGGTTCTACCCCGTGGAAACGCTCTTTAA
>Sceptridium
ATGACTATAGCCATCGGAAAGTCTTCCAAAGAACCAAAAGATTTATTTGATACTATAGACGACTGGCTAAGGAGAGACCGTTTCGTATTCGTGGGTTGGTCCGGTTTATTGCTCTTTCCCTGTGCCTACTTTGCACTTGGTGGTTGGTTTACAGGTACAACCTCTGCCACCTCATGGTATACTCATGGATTAGCTAGTTCTTATTCGGAAGGTTGTAACTTTCTGACCGCCGCAGTATCTACTCCCGCTAATAGTCTGGCACATTCCTTGCTCCTATTATGGGGTCCTGAAGCACAAGGAGATTTTACTCGTTGGTGTCAATTGGGTGGTTTATGGACGTTTGTTGCTTTCCACGGTTCTTTCGGTTTAATAGGCTCCATGTCACGCCAGTTCGAGCTTGCTCGGTCTGTACAATTGCGTCCCTATAATGCAATTGCATTTTCCGGTCCAATTGCAGTTTTTGTTTCCGTATTCTTGATTTATCCCCTAGGTCAATCTGGTTGGTTCTTCGCGCCAAGCTTCGGTGTAGCAGCCATCTTTCGATTCATCCTATTCTTCCAAGGTTTTCACAACTGGACTCTGAATCCATTCCATATGATGGGAGTTGCTGGAGTTCTAGGCGCTGCTCTTTTATGCGCCATTCACGGTGCTACTGTAGAAAATACTCTATCCGAGGATGGTGATGGTGCCAATACATTCCGTGCCTTCAACCCAACCCAGTCTGAAGAGACTTATTCGATGGTAACCGCTAACCGCTTCTGGTCCCAAATCTTTGGTGTTGCTTTTTCCAATAAACGTTGGTTACATTTCTTCATGCTATTCGTGCCAGTGACTGGTTTATGGATGAGTGCTATTGGTGTAATTGGCCCAGCTTCGAACTCACGCGCATATGACTTTGTCTCTCAAGAAATTCGTGCAGCAGAGGATCCTGAATCTGAAACTTTCTACACCAAGAATATCCTCTTGAATGAAGGTATTCGTGCTTGGATGGCGGCTCAGGATCAGCCTCATGAAAACCTTGTATTCCCTGAGGAGGTTCTACCCCGTGGAAACGCTCTTTAA
>Haukia
ATGACTATAGCCATCGGAAAGTCTTCCAAAGAACCAAAAGATTTATTTGATACTATAGACGACTGGCTAAGGAGAGACCGTTTCGTATTTGTGGGTTGGTCTGGCTTATTGCTTTTCCCCTGCGCCTACTTCGCACTAGGCGGTTGGTTCACAGGTACAACCTTTGTTACCTCATGGTATACCCATGGATTAGCTAGTTCTTACTTGGAAGGTTGTAACTTTTTGACGGCTGCAGTATCAACTCCTGCCAATAGTTTGGCACATTCTTTGCTCCTACTATGGGGTCCCGAGGCACAAGGAGATTTCACTCGTTGGTGTCAATTGGGTGGTTTATGGACGTTCGTTGCTTCTCACGGTTCTTTCGGTTTAATAGGCTTTATGCTACGCCAATTTGAACTTGCTCGATCTGTCCAATTGCGTCCCTATAATGCAATTTCATTTTCTGGTCCAATTGCAGTTTTTGTTTCTGTATTCCCGATCCACCCCTTAGGACAATCAGGTTGGTTCTTTGCGCCGAGTTTCGGTGTGGCAGCTATCTTTCGATTCATCTTATTCTTCCAAGGTTTCCATAACTGGACTCTGAACCCATTTCATATGATGGGAGTTGCTGGAGTGCTAGGTGCTGCTCTGTTATGTGCTATCCATGGTGCTACGGTAGAGAATACTTTGTTCGAGGATGGTGATGGCGCAAATACATTTCGTGCCTTCAACCCAACCCAGTCCGAAGAGACTTATTCGATGGTAACTGCTAACCGCTTCTGGTCCCAAATCTTTGGTGTTGCTTTTTCCAACAAACGTTGGTTACACTTCTTCATGCTCTTCGTTCCAGTGACTGGTTTATGGATGAGTGCCATTGGCGTGATCGGTCTAGCTTCGAACCTACGTGCATATGACTTTGTTTCTCAAGAAATTCGTGCAGCAGAAGATCCTGAATTTGAGACGTTCTATACCAAGAATATTCTTTTGAACGAGGGTATTCGCGCTTGGATGGCAGCTCAGGATCAGCCTCATGAAAACCTTGTATTCCCTGAGGAGGTTCTACCCCGTGGAAACGCTCTTTAA
>Whittieria
ATGACTATAGCCATCGGAAAGTCTTCCAAAGAACCAAAAGATTTATTTGATACTATAGACGACTGGCTAAGGAGAGACCGTTTTGTATTTGTGGGTTGGTCTGGCTTATTGCTCTTCCCCTGTGCCTACTTTGCACTAGGTGGTTGGTTCACAGGTACAACCTTTGTCACCTCATGGTATACCCACGGATTAGCTAGTTCCTATTTAGAAGGTTGTAACTTCTTGACGGCTGCAGTATCCACTCCTGCCAATAGTTTGGCACATTCTTTGCTCCTACTATGGGGTCCCGAGGCACAAGGAGATTTCACTCGTTGGTGTCAATTGGGTGGTTTATGGACATTTGTTGCTTTTCACGGTTCTTTCAGTTTAATAGGCTTCATGTTACGCCAATTCGAACTTGCTCGATCCGTACAATTACGCCCCTATAATGCAATTGCATTTTCTGGTCCAATCGCAGTTTTTGTTTCTGTATTCCTAATCTACCCCTTAGGACAATCCGGTTGGTTCTTTGCGCCGAGTTTTGGTGTGGCAGCTATCTTTCGATTCATCCTATTCTTCCAAGGTTTCCATAACTGGACTCTGAACCCATTTCATATGATGGGAGTTGCTGGAGTGCTAGGTGCTGCTCTTTTATGTGCCATCCATGGTGCTACAGTGGAGAATACTTTGTTCGAGGATGGTGATGGTGCAAATACATTTCGTGCCTTCAACCCGACCCAGTCCGAAGAGACTTATTCGATGGTGACTGCTAACCGCTTCTGGTCCCAAATTTTTGGTGTTGCTTTTTCCAACAAACGTTGGTTACACTTCTTCATGCTCTTTGTTCCAGTGACTGGTTTATGGATGAGTGCCATTGGCGTAATCGGTCTAGCTTTAAACCTACGTGCATATGACTTTGTTTCTCAAGAAATTCGTGCAGCAGAAGATCCTGAATCTGAAACTTTCTATACCAAGAATATCCTTTTGAACGAAGGTATTCGCGCCTGGATGGCAGCTCAGGATCAGCCTCATGAAAACCTTGTATTCCCTGAGGAGGTTCTACCCCGTGGAAACGCTCTTTAA
>Goswamia
ATGACTATAGCCATCGGAAAGTCTTCCAAAGAACCAAAAGATTTATTTGATACTATAGATGACTGGCTAAGGAGAGACCGTTTTGTATTTGTGGGTTGGTCCGGCTTATTGCTCTTCCCCTGCGCCTATTTCGCACTAGGCGGTTGGTTCACAGGTACAACCTTTGTTACCTCATGGTACACCCATGGATTAGCTAGTTCTTATTTGGAAGGTTGTAACTTTTTGACGGCTGCAGTATCAACTCCTGCCAATAGTTTGGCACATTCTCTGCTCCTACTATGGGGTCCTGAGGCACAAGGAGATTTTACTCGTTGGTGTCAATTGGGTGGTTTATGGACGTTCGTTGCTTTTCACGGTTCCTTCAGTTTAATAGGTTTCATGTTACGCCAATTCGAACTTGCTCGATCCGTACAATTGCGTCCCTATAACGCAATAGCTTTTTCTGGTCCAATTGCGGTTTTTGTTTCTGTATTCCTGATCTATCCTTTAGGACAATCTGGTTGGTTCTTTGCGCCAAGTTTCGGTGTAGCAGCTATCTTTCGATTTATCTTATTCTTCCAAGGTTTCCATAACTGGACTCTGAACCCATTTCATATGATGGGAGTTGCTGGAGTGCTAGGTGCTGCTCTTTTATGTGCCATCCATGGTGCTACGGTAGAGAATACTTTGTTCGAGGACGGTGATGGTGCAAATACATTCCGTGCCTTCAACCCAACTCAGTCCGAAGAGACTTATTCGATGGTAACTGCTAACCGCTTCTGGTCTCAAATTTTTGGTGTTGCTTTTTCCAACAAACGTTGGTTACACTTCTTCATGCTCTTCGTTCCAGTGACTGGTTTATGGATGAGTGCCATTGGCGTTATCGGTCTAGCTTTGAACCTACGTGCATATGACTTTGTTTCTCAGGAGATTCGTGCAGCAGAGGATCCTGAATTTGAGACTTTCTATACCAAAAATATCCTTTTGAACGAGGGTATTCGCGCTTGGATGGCAGCTCAGGATCAGCCTCATGAAAACCTTGTATTCCCTGAGGAGGTTCTACCCCGTGGAAACGCTCTTTGA
>Ophioglossum_austroasiaticum
ATGACTATAGCCATTGGAAAGTCTTCCAAAGAACCAAAAGATTTATTTGATACCATAGACGACTGGCTAAGGAGAGACCGTTTCGTATTTGTGGGTTGGTCTGGCTTATTGCTCTTCCCCTGCGCCTACTTCGCGCTAGGCGGTTGGTTCACAGGTACAACCTTTGTCACCTCATGGTACACCCATGGATTAGCTAGTTCTTATTTGGAAGGTTGTAACTTTCTGACGGCTGCAGTATCCACTCCTGCAAATAGTTTGGCACATTCTTTGCTCCTACTATGGGGTCCTGAGGCACAAGGAGATTTCACTCGTTGGTGTCAATTGGGTGGTTTATGGACGTTCGTTGCTTTTCACGGTTCTTTTAGTTTAATAGGCTTCATGTTACGCCAATTCGAACTTGCTCGATCCGTACAATTACGCCCCTATAACGCAATTGCATTCTCTGGTCCAATTGCAGTTTTTGTTTCTGTATTCTTGATTTATCCCTTAGGACAATCTGGTTGGTTTTTTGCGCCGAGTTTCGGTGTGGCAGCTATCTTTCGATTCATCTTATTCTTCCAAGGTTTCCATAACTGGACTCTGAACCCGTTTCATATGATGGGAGTTGCTGGGGTGCTAGGTGCTGCTCTTTTATGTGCCATCCATGGTGCTACGGTAGAGAATACTTTGTTCGAGGATGGTGATGGTGCAAATACATTTCGTGCCTTCAACCCAACCCAGTCCGAAGAGACTTATTCGATGGTAACTGCTAACCGCTTCTGGTCCCAAATCTTTGGTGTTGCTTTTTCCAACAAACGTTGGTTACACTTCTTCATGCTCTTCGTCCCAGTGACTGGTTTATGGATGAGTGCCATTGGCGTGATCGGTCTAGCCTTGAACTTGCGTGCATATGACTTTGTTTCTCAAGAAATTCGTGCAGCAGAAGATCCTGAATTTGAGACTTTCTATACCAAGAATATCCTTCTGAACGAGGGTATTCGCGCTTGGATGGCAGCTCAGGATCAGCCTCATGAAAACCTTGTATTCCCTGAGGAGGTTCTACCCCGTGGAAACGCTCTTTAA
>Ophioglossum_californicum
ATGACTATAGCCATTGGAAAGTCTTCCAAAGAACCAAAAGATTTATTTGATACCATAGATGACTGGCTAAGGAGAGACCGTTTCGTATTTGTGGGTTGGTCTGGCTTATTGCTCTTCCCCTGCGCCTACTTCGCGCTAGGCGGTTGGTTCACAGGTACAACCTTTGTCACCTCATGGTACACCCATGGATTAGCTAGTTCTTATTTGGAAGGTTGTAACTTTTTGACGGCTGCAGTATCCACTCCTGCAAATAGTTTGGCACATTCTTTGCTCCTACTATGGGGTCCTGAGGCACAAGGAGATTTCACTCGTTGGTGTCAATTGGGTGGTTTATGGACGTTCGTTGCTTTTCACGGTTCTTTTAGTTTAATAGGCTTCATGTTACGCCAATTCGAACTTGCTCGATCCGTACAATTACGCCCCTATAACGCAATTGCATTCTCTGGTCCAATTGCAGTTTTTGTTTCTGTATTCTTGATTTATCCCTTAGGACAATCTGGTTGGTTTTTTGCGCCGAGTTTCGGTGTGGCAGCTATCTTTCGATTCATCTTATTCTTCCAAGGTTTCCATAACTGGACTCTGAACCCGTTTCATATGATGGGAGTTGCTGGGGTGCTAGGTGCTGCTCTTTTATGTGCCATCCATGGTGCTACGGTAGAGAATACTCTGTTCGAGGATGGTGATGGTGCAAATACATTTCGTGCCTTCAACCCAACCCAGTCCGAAGAGACTTATTCGATGGTAACTGCTAACCGCTTCTGGTCCCAAATCTTTGGTGTTGCTTTTTCCAACAAACGTTGGTTACACTTCTTCATGCTCTTCGTTCCAGTGACTGGTTTATGGATGAGTGCCATTGGCGTGATCGGTCTAGCCTTGAACTTGCGTGCATATGACTTTGTTTCTCAAGAAATTCGTGCAGCAGAAGATCCTGAATTTGAGACTTTCTATACCAAGAATATCCTTCTGAACGAGGGTATTCGCGCTTGGATGGCAGCTCAGGATCAGCCTCATGAAAACCTTGTATTCCCTGAGGAGGTTCTACCCCGTGGAAACGCTCTTTAA
>Cheiroglossa
ATGACTATAGCCATTGGAAAGTCTTCCAAAGAACCAAAAGATTTATTTGATACTATAGACGACTGGCTAAGGAGAGACCGTTTTGTATTCGTGGGTTGGTCTGGCTTATTGCTTTTCCCTTGCGCCTACTTTGCACTAGGCGGTTGGTTCACAGGTACAACCTTTGTTACCTCATGGTATACTCATGGATTAGCTAGTTCTTATTTGGAAGGCTGTAACTTTTTGACGGCTGCCGTATCCACTCCTGCCAATAGTTTGGCACATTCCTTGCTCCTACTATGGGGTCCTGAGGCACAAGGAGATTTCACTCGTTGGTGTCAATTGGGTGGTTTATGGACGTTCGTTGCTTTTCACGGTTCTTTCGGTTTAATAGGCTTTATGTTACGCCAATTCGAACTTGCTCGATCCGTACAATTACGCCCCTATAATGCAATTGCATTTTCTGGTCCAATCGCAGTTTTTGTTTCTGTTTTTTTAATCTACCCCTTAGGCCAATCTGGTTGGTTCTTTGCGCCGAGTTTTGGTGTAGCAGCTATCTTTCGGTTCATCTTATTCTTCCAAGGTTTCCATAACTGGACTCTGAACCCATTTCATATGATGGGGGTTGCTGGAGTACTAGGTGCTGCTCTTTTATGTGCCATCCATGGTGCTACGGTAGAGAATACTTTGTTCGAGGATGGTGATGGTGCAAATACATTTCGTGCCTTCAACCCAACCCAGTCCGAAGAGACTTATTCAATGGTAACTGCTAACCGCTTCTGGTCCCAAATATTTGGTGTTGCTTTTTCCAACAAGCGTTGGTTACACTTCTTCATGCTCTTCGTTCCAGTGACTGGTTTATGGATGAGTGCCATTGGCGTGATTGGTCTAGCTTTGAACCTACGTGCATATGACTTTGTTTCTCAAGAAATTCGTGCAGCAGAAGATCCTGAATTTGAGACTTTCTATACCAAGAATATCCTTTTGAACGAAGGTATTCGTGCTTGGATGGCAGCTCAGGATCAGCCTCATGAAAACCTTGTATTCCCTGAGGAGGTTCTACCCCGTGGAAACGCTCTTTAA
>Ophioderma
ATGACTATAGCCATCGGAAAGTCTTCGAAAGAATTAAAAGATTTATTTGATACTATAGATGACTGGCTCAGAAGAGACCGTTTTGTCTTTGTAGGTTGGTCTGGATTATTGCTTTTTCCCTGTGCCTACTTTGCATTAGGCGGTTGGTTCACAGGTACAACCTTTGTTACTTCATGGTATACTCATGGATTAGCTAGTTCTTATTTGGAAGGTTGTAATTTTTTGACAGCTGCCGTATCCACTCCTGCCAATAGTTTGGCACATTCTTTGCTCCTACTATGGGGTCCTGAAGCACAAGGAGATTTTACTCGTTGGTGTCAATTGGGTGGTTTATGGACATTCGTTGCTTTTCATGGTTCGTTCGGTTTAATAGGCTTTATGTTACGTCAATTCGAACTTGCTCGATCTGTGCAATTACGTCCCTATAATGCAATTGCATTTTCGGGTCCAATCGCGGTTTTTGTTTCTGTATTTTTAATTTACCCCTTAGGACAATCTGGTTGGTTCTTTGCGCCCAGTTTTGGTGTAGCAGCTATTTTTCGATTCATCCTATTTTTCCAAGGTTTCCATAACTGGACTCTGAACCCATTTCATATGATGGGAGTTGCTGGAGTACTAGGTGCTGCTCTTTTATGTGCCATCCATGGTGCTACGGTAGAGAATACGTTATTCGAGGATGGTGATGGTGCAAATACATTTCGTGCCTTCAACCCAACCCAGTCCGAAGAGACTTATTCGATGGTAACTGCTAACCGATTTTGGTCTCAAATATTTGGTGTTGCTTTTTCCAATAAGCGTTGGTTACACTTCTTCATGCTCTTCGTTCCAGTGACTGGTTTATGGATGAGTGCCATTGGTGTGATCGGTCTAGCCTTGAACCTACGTGCATATGACTTTGTTTCTCAAGAAATTCGTGCAGCAGAGGATCCTGAATTTGAGACTTTCTATACCAAGAATATCCTTTTGAATGAAGGTATTCGTGCTTGGATGGCAGCTCAGGATCAGCCTCATGAAAACCTTGTATTCCCTGAGGAGGTTCTACCCCGTGGAAACGCTCTTTAA
>Psilotum
ATGACTATAGCCATTGGAAAGTCCTCTAAAGAACCGAAGGATTTATTTGATACTATGGACGATTGGTTAAGGAGAGACCGCTTTGTGTTCGTAGGTTGGTCTGGTCTATTGCTCTTCCCTTGTGCCTATTTTGCTTTAGGCGGTTGGTTTACAGGCACAACTTTTGTCACTTCATGGTACACTCATGGATTAGCCTCTTCTTATTTAGAAGGTTGTAATTTCTTAACCGCTGCAGTATCTACCCCTGCCAATAGTTTGGCACATTCTTTGTTGTTACTATGGGGTCCTGAAGCGCAAGGGGATTTCACTCGATGGTGTCAATTGGGTGGTCTATGGACCTTTATTGCTTTTCATGGTGCTTTTGGATTAATAGGCTTCATGTTACGCCAATTTGAACTTGCTCGATCGGTACAATTGCGTCCTTATAATGCAATTGCGTTTTCTGCGCCGATTGCCGTTTTTGTTTCTGTATTTCTAATTTATCCCTTAGGTCAATCTGGCTGGTTTTTTGCACCTAGCTTCGGTGTAGCCGCAATATTCCGATTTATTCTTTTTTTTCAAGGTTTCCATAATTGGACTTTGAATCCATTTCATATGATGGGAGTTGCTGGAGTCTTAGGTGCTGCTCTTTTATGCGCTATTCATGGTGCTACAGTAGAAAACACCCTATTTGAGGATGGTGATGGTGCTAACACATTTCGTGCTTTCAATCCAACACAATCCGAGGAAACTTATTCAATGGTAACCGCTAACCGTTTCTGGTCCCAAATCTTTGGTGTTGCTTTCTCTAACAAACGTTGGTTACATTTCTTCATGCTATTTGTACCAGTGACTGGTTTATGGATGAGTGCCATTGGAGTAGTTGGTTTAGCCTTGAATTTACGTGCATATGACTTTGTTTCTCAAGAGATTCGTGCAGCAGAAGATCCTGAATTTGAGACTTTCTATACCAAGAATATTCTTTTGAATGAAGGTATTCGTGCTTGGATGGCAGCTCAAGATCAGCCTCATGAAAACCTTGTATTCCCTGAGGAGGTTCTACCCCGTGGAAACGCTCTTTAA
>Mankyua
ATGACTATAGCCATCGGAAAGTCTTCCAAAGAACCAAAAGATTTATTTGATATTATCGATGATTGGCTAAGAAGAGATCGTTTTGTATTTGTAGGTTGGTCTGGCCTATTACTCTTTCCCTGTGCCTACTTTGCTTTGGGCGGTTGGTTTACGGGTACAACCTTTGTCACCTCATGGTATACTCACGGATTAGCTAGTTCTTATTTGGAAGGTTGTAATTTCTTGACTGCCGCAGTATCTACTCCTGCTAATAGTCTGGCGCATTCCTTGCTCCTACTATGGGGTCCTGAAGCACAAGGAGATTTGACTCGTTGGTGTCAATTGGGGGGGTTATGGACATTCGTTGCTTTCCACGGTTCCTTTGGCTTAATAGGCTTCATGTTACGCCAATTTGAACTTGCTCGATCTGTACAATTGCGTCCTTATAATGCGATTGCATTTTCCGGTCCAATTGCCGTTTTTGTTTCTGTCTTTTTGATTTACCCTTTAGGTCAATCCGGTTGGTTTTTTGCACCGAGTTTCGGTGTGGCAGCTATCTTTCGATTCATCCTATTCTTTCAAGGCTTCCACAACTGGACATTGAATCCATTTCATATGATGGGAGTTGCTGGAGTGCTAGGCGCTGCTCTTTTATGTGCCATTCACGGTGCTACAGTAGAGAATACTTTATTTGAGGATGGAGATGGCGCCAATACATTCCGTGCTTTCAACCCAACCCAGTCTGAAGAAACTTATTCGATGGTAACCGCTAATCGTTTCTGGTCCCAAATCTTCGGTGTTGCTTTTTCTAATAAACGTTGGTTACATTTCTTCATGCTGTTCGTGCCAGTGACTGGTTTATGGATGAGTGCCATTGGTGTGATTGGTCTAGCTCTGAACTTACGCGCATATGACTTTGTTTCTCAAGAAATCCGTGCAGCAGAAGATCCTGAATTTGAAACTTTTTACACCAAGAATATCCTTTTGAATGAAGGTATTCGTGCTTGGATGGCAGCTCAGGATCAGCCTCATGAAAACCTTGTATTCCCTGAGGAGGTTCTACCCCGTGGAAACGCTCTTTAA
>Helminthostachys
ATGACTATAGCCATCGGAAAGTCTTCCAAAGAACCGAAAGATTTATTTGATACTATAGATGACTGGCTAAGAAGAGACCGTTTTGTATTTGTAGGTTGGTCCGGCTTATTGCTTTTTCCATGCGCCTATTTCGCACTAGGCGGTTGGTTTACAGGTACAACTTTCGTTACCTCATGGTATACCCATGGATTAGCTAGTTCTTATTCGGAAGGTTGCAATTTCTTGACTGCCGCAGTATCTACCCCCGCTAATAGTCTGGCACATTCTTTACTCCTATTATGGGGTCCTGAGGCACAAGGAGATTTTACTCGTTGGTGTCAATTGGGTGGTTTATGGACATTTGTTGCTTTCCACGGTTCCTTTGGTTTAATAGGCTTCATGTTACGTCAATTCGAACTTGCTCGATCCGTGCAATTGCGCCCCTATAATGCGATTGCATTTTCTGGTCCAATCGCAGTCTTTGTCTCAGTATTCTTGATTTACCCCTTAGGTCAATCCGGTTGGTTCTTTGCGCCGAGCTTCGGCGTGGCAGCCATCTTTCGATTCATCCCCTTCTTCCAAGGTTTCCACAACTGGACTCTGAACCCATTTCATATGATGGGAGTTGCTGGAGTGTTAGGTGCTGCTCTTTTATGTGCCATTCACGGTGCTACGGTCGAAAATACTTTGTTTGAGGATGGTGATGGTGCTAATACATTCCGTGCCTTCAACCCAACCCAATCCGAAGAGACTTATTCGATGGTAACCGCCAACCGCTTCTGGTCCCAAATCTTTGGTGTTGCTTTTTCCAACAAGCGTTGGTTACATTTCTTCATGCTATTCGTGCCAGTGACTGGTCTATGGATGAGTGCTATTGGTGTAATCGGTCTAGCCTCGAACCTACGTGCATATGACTTTGTTTCTCAAGAAATTCGTGCAGCAGAGGATCCTGAATTTGAGACTTTCTACACCAAGAATATTCTCCTGAATGAGGGTATCCGTGCTTGGATGGCGGCTCAGGATCAGCCTCATGAAAACCTTGTATTCCCTGAGGAGGTTCTACCCCGTGGAAACGCTCTTTAA
>Dryopteris
ATGACCATTGCCATTGGAAAATCTTCCAAGGAGCCGAAAGATTTATTTGATAGTATGGACGACTGGCTCAGGAGAGATCGTTTCGTCTTCGTGGGTTGGTCCGGCCTACTACTGTTCCCTACCGCTTACTTCGCTTTGGGCGGCTGGTTCACGGGTACAACCTTTGTCACTTCATGGTACACCCATGGATTAGCTAGTTCTTACCTGGAGGGATGCAACTTTCTGACTGCCGCGGTCTCTACTCCCGCTAACAGTTTGGCCCACTCCTTGCTCCTTTTGTGGGGCCCCGAAGCACAGGGAGATTTCACCCGTTGGTGCCAATTAGGAGGTTTATGGACCTTCGTCGCTCTCCACGGCTCCTTCGCTCTAATAGGTTTTATGTTACGCCAATTTGAACTTGCAAGGTCCGTGCAACTACGCCCCTACAACGCAATAGCTTTCTCCGCTCCAATTGCGGTTTTTGTCTCCGTATTTTTGGTCTACCCTTTGGGGCAATCCGGCTGGTTCTTTGCACCCAGTTTCGGCGTAGCCGCCATCTTCCGATTCATCCTATTTTTTCAAGGTTTTCATAATTGGACTCTGAATCCATTTCATATGATGGGGGTTGCGGGAGTCCTCGGCGCGGCCCTCTTATGCGCCATCCACGGTGCCACAGTCGAAAATACCCTATTTGAAGACGGTGATGGAGCAAACACATTCCGCGCGTTCAATCCGACTCAGTCTGAGGAAACTTATTCAATGGTAACCGCGAATCGTTTCTGGTCCCAAATATTCGGTGTTGCTTTCTCCAACAAACGTTGGTTACACTTCTTCATGTTATTTGTGCCAGTGACAGGTTTATGGATGAGTGCTATTGGAGTAGTTGGTCTCGCCCTGAATTTACGTGCGTACGACTTTGTCTCCCAAGAAATTCGGGCAGCAGAAGATCCCGAGTTTGAGACTTTCTATACGAAAAATATCTTACTAAACGAGGGTATCCGTGCCTGGATGGCAGCTCAGGATCAGCCTCACGAAAACCTTGTATTTCCCGAGGAGGTTTTACCCCGTGGAAACGCTCTTTAA
>Ginkgo
ATGACTATAGCCCTTGGAAAGTCTTCCAAAAAAGAAAAACAATTATTTGATATTATGGATGACTGGCTGCGGAGAGACCGTTTCGTTTTTGTAGGTTGGTCCGGTCTATTGCTCTTTCCTTGTGCCTATTTCGCCCTAGGTGGATGGTTCACGGGTACAACCTTTGCAACTTCGTGGTATACCCATGGATTGGCCAGTTCTTATTTGGAGGGCTGTAATTTCTTAACTGCCGCAGTTTCTACTCCTGCTAATAGTTTAGCGCATTCTTTGTTGTTATTATGGGGTCCCGAAGCACAAGGAGATTTTACTCGTTGGTGCCAATTAGGTGGTCTATGGACCTTCGTTGCTCTTCATGGTGCTTTTGGTCTAATAGGCTTCATGTTACGACAATTTGAACTTGCTCGATCTGTACAATTGCGACCTTATAATGCAATTGCATTCTCTGCTCCAATTGCTGTTTTTGTTTCTGTATTCTTGATCTATCCATTAGGCCAGTCTGGCTGGTTCTTCGCACCTAGTTTTGGTGTAGCAGCTATCTTCCGATTTATCCTCTTTTTTCAAGGTTTTCATAATTGGACCTTGAACCCATTTCATATGATGGGAGTTGCCGGAGTATTGGGTGCTGCTCTTTTATGTGCTATTCATGGTGCTACTGTGGAAAATACTTTATTCGAAGATGGTGATGGTGCAAATACGTTCCGTGCTTTTAACCCAACTCAATCTGAAGAGACTTATTCCATGGTCACTGCTAACCGTTTCTGGTCCCAAATTTTTGGGGTTGCTTTTTCCAATAAACGTTGGTTACATTTCTTTATGTTATTTGTGCCAGTGACCGGTTTGTGGATGAGTGCCATTGGAGTAGTTGGCCTAGCTCTAAACCTACGTGCATATGACTTTGTTTCCCAAGAGATCCGTGCAGCAGAAGATCCCGAATTTGAGACTTTCTACACCAAAAATATTCTCTTGAACGAAGGTATTCGTGCTTGGATGGCGGCTCAGGATCAGCCTCATGAAAACCTTATATTCCCCGAGGAGGTTCTACCCCGTGGAAACGCTCTTTAA
>Huperzia
GCGACTATAGCCATCGGAAAATCCTCCGAAGAACCTAAAGGTTTATTTGATAGCATGGATGACTGGTTAAGGAGAGACCGTTTCGTATCCGTGGGTTGGTCCGGTTTACTGCTCTTCCCCTGCGCCTACTTCTCACTAGGTGGATGGTTCACGGGTACAACCTTTGTAACCTCATGGTATACCCATGGATTGGCTAGTTCTTATTTAGAAGGTTGCAACTTTTTAACCGCCGCAGTTTCAACTCCTGCTAATAGTTTATCACATTCTTTGCTGCTACTGTGGGGTCCTGAAGCACAAGGAGATTTTACTCGTTGGTGTCAATTAGGTGGTCTATGGACCTTTGTGGCTCTCCACGGTGCTTTTGCTTCAATCGGTTTTATGTCGCGCCAATTCGAGCTCGCTCGATCTGTACAATTGCGTCCTTATAACGCAATTGCATTTTCTGCTCCAATTGCTGTTTCTGTTTCCGTATTCTCAATTTACCCATTGGGTCAGTCTGGTTGGTTCTTCGCACCCAGCTTTGGTGTAGCAGCTATATTTCGATTCATCCTGTTTTTCCAAGGTTTTCATAATTGGACTTTAAACCCATTTCATATGATGGGAGTTGCTGGAGTATTGGGTGCTGCTCCTTTATGCGCCATCCACGGTGCTACTGTCGAAAATACATTATTTGAAGATGGTGATGGTGCAAATACATTCCGTGCTTTTAACCCAACACAATCTGAAGAAACTTATTCCATGGTTACCGCTAACCGCTTCTGGTCCCAAATCTTCGGTGTTGCTTTTTCCAACAAACGTTGGTTACACTTCTTCATGCTATTCGTACCAGTAACTGGATTATGGATGAGCGCTATCGGAGTAGTGGGTCTAGCCTTGAATCTACGGGCATATGACTTTGTTTCCCAGGAGATCCGTGCAGCAGAAGATCCAGAATTTGAAACTTTTTATACTAAAAATATTCTTTTGAACGAAGGTATTCGTGCTTGGATGGCGGCTCAGGATCAGCCTCATGAAAATCTTGTATTCCCCGAGGAGGTTCTACCCCGTGGAAACGCTCTTTAA
>Botrypus
ATGACTATAGCCATCGGAAAGTCTTCCAAAGAACCAAAAGATTTATTTGATACTATAGACGACTGGCTAAGGAGAGACCGTTTTGTATTCGTAGGTTGGTCTGGTTTATTGCTCTTCCCTTGCGCCTACTTCGCACTAGGTGGTTGGTTTACAGGTACAACCTCTGTCACTTCATGGTATACTCATGGATTAGCTAGTTCTTATTCGGAAGGTTGTAATTTCTCGACCGCCGCAGTATCTACCCCCGCTAATAGTCTGGCACATTCCTTGCTCCTATTATGGGGTCCTGAAGCACAGGGAGATTTTACTCGTTGGTGTCAATTGGGTGGTTTATGGACGTTCGTTGCTTTCCACGGTTCTTTCGGTTTAATAGGCTTTATGTTACGCCAATTCGAGCTTGCTCGATCTGTACAATTGCGTCCCTATAATGCGATTGCATTTTCCGGTCCAATTGCAGTTTTTGTTTCCGTATTCTTGATTTATCCCTTGGGTCAATCTGGTTGGTTCTTCGCGCCGAGCTTCGGTGTGGCAGCCATATTCCGATTTATCCTCTTTTTCCAAGGCTTTCACAACTGGACTCTGAATCCATTCCATATGATGGGAGTTGCTGGAGTTCTAGGCGCTGCTCTTTTATGTGCCATTCACGGTGCTACTGTAGAAAATACTCTATTCGAGGATGGTGATGGTGCCAATACATTCCGTGCCTTCAACCCAACCCAGTCTGAAGAGACTTATTCGATGGTAACCGCTAACCGCTTCTGGTCCCAAATCTTTGGTGTTGCTTTTTCCAATAAGCGTTGGTTACATTTTTTCATGCTATTCGTGCCAGTGACTGGTTTATGGATGAGTGCTATTGGTGTAATCGGTCTAGCTTTGAACCTACGCGCATATGACTTTGTCTCTCAAGAAATTCGTGCAGCAGAGGATCCTGAATTTGAAACTTTCTACACCAAGAATATCCTTTTGAATGAAGGTATTCGTGCTTGGATGGCGGCTCAGGATCAGCCTCATGAAAACCTTGTATTCCCTGAGGAGGTTCTACCCCGTGGAAACGCTCTTTAA
>Rhizoglossum
ATGACTATAGCCATCGGAAAGTCTTCCAAAGAACCAAAAGATTTATTTGATACTATAGATGACTGGCTAAGGAGAGACCGTTTTGTATTCGTGGGTTGGTCTGGCTTATTGCTCTTCCCCTGTGCCTACTTTGCACTAGGTGGTTGGTTCACAGGTACAACCTTTGTCACCTCATGGTATACCCACGGATTAGCTAGTTCTTATTTAGAAGGTTGTAACTTCTTGACGGCTGCAGTATCCACTCCTGCCAATAGTTTGGCACATTCTTTGCTCCTATTATGGGGTCCCGAGGCACAAGGAGATTTAACTCGTTGGTGTCAATTGGGTGGTTTATGGACATTTGTTGCTTTTCACGGTTCTTTCAGTTTAATAGGCTTCATGTTACGCCAATTTGAACTTGCTCGATCCGTACAATTACGCCCCTATAATGCAATTGCTTTTTCTGGTCCAATCGCAGTTTTTGTTTCTGTATTCCTAATTTACCCCTTAGGACAATCCGGTTGGTTCTTTGCGCCGAGTTTTGGTGTGGCAGCTATCTTTCGATTCATCCTATTTTTCCAAGGTTTCCATAACTGGACTCTGAACCCATTTCATATGATGGGAGTTGCTGGAGTACTAGGTGCTGCTCTTTTATGTGCCATCCATGGTGCTACAGTGGAGAATACTTTGTTCGAGGATGGTGATGGTGCAAATACATTTCGTGCCTTCAACCCGACCCAGTCCGAAGAGACTTATTCGATGGTGACTGCTAACCGCTTCTGGTCCCAAATTTTTGGTGTTGCTTTTTCCAACAAACGTTGGTTACACTTCTTCATGCTCTTTGTTCCAGTGACTGGTTTATGGATGAGTGCCATTGGCGTGATTGGTCTAGCTTTAAACCTACGTGCATATGACTTTGTTTCTCAAGAAATTCGTGCAGCAGAAGATCCTGAATTTGAAACTTTCTATACCAAGAATATCCTTTTGAACGAAGGTATTCGTGCCTGGATGGCAGCTCAGGATCAGCCTCATGAAAACCTTGTATTCCCTGAGGAGGTTCTACCCCGTGGAAACGCTCTTTAA
>Sahashia
ATGACTATAGCCATTGGAAAGTCTTCCAAAGAACCAAAAGATTTATTTGATACTATAGACGACTGGCTAAGGAGAGACCGTTTTTTATTCGTAGGTTGGTCTGGTTTATTGCTTTTCCCCTGTGCCTACTTCGCACTAGGTGGTTGGTTTACAGGTACAACCTTTGTTACTTCATGGTATACTCATGGATTAGCTAGTTCTTATTTGGAAGGTTGTAATTTCTTGACCGCCGCAGTATCTACCCCCGCTAATAGTCTGGCACATTCCTTGCTCCTACTATGGGGTCCTGAAGCACAGGGAGATTTTACTCGTTGGTGTCAATTGGGTGGTTTATGGACGTTCGTTGCTTTCCATGGTTCCTTCGGTTTAATAGGCTTTATGTTACGCCAATTTGAGCTTGCTCGATCCGTACAATTGCGTCCCTATAATGCGATTGCATTTTCCGGTCCAATTGCAGTTTTTGTTTCCGTATTCTCGATTTATCCCTTAGGTCAATCTGGTTGGTTCTTCGCGCCGAGCTTCGGTGTGGCAGCCATCTTCCGATTCATCCTATTCTTCCAAGGCTTTCACAACTGGACTCTGAACCCGTTCCATATGATGGGAGTTGCTGGAGTTCTAGGCGCTGCTCTTTCATGTGCCATTCATGGTGCCACTGTAGAAAATACTCTATTCGAGGATGGTGATGGTGCCAATACATTCCGTGCCTTCAACCCAACCCAGTCCGAAGAGACTTATTCGATGGTAACTGCTAACCGCTTCTGGTCCCAAATCTTTGGTGTTGCTTTTTCCAATAAGCGTTGGTTACATTTCTTCATGCTATTTGTGCCAGTGACTGGTTTATGGATGAGTGCTATTGGTGTAATCGGTCCCGCTCTGAACTTACGCGCATATGACTTTGTCTCTCAAGAAATTCGTGCAGCAGAGGATCCTGAATTTGAAACTTTCTACACCAAGAATATCCTTTTGAATGAAGGTATTCGTGCCTGGATGGCAGCTCAGGATCAGCCTCATGAAAACCTTGTATTCCCTGAGGAGGTTCTACCCCGTGGAAACGCTCTTTAA
