# Supplementary material for: Organellar phylogenomics of Ophioglossaceae fern genera
Source: Front Plant Sci. 2024 Jan 15;14:1294716. doi: 10.3389/fpls.2023.1294716 (PMC10823028; doi:10.3389/fpls.2023.1294716)
Supplement: Supplementary file 3 [file DataSheet_3.zip › Supplementary file S2/cpDNA_CDS/psbE.fas.nt.cleanup.aln]

>Holubiella
ATGTCTGGTAATACGGGAGAGCGCCCCTTCGCTGATATTATTACCAGTATTCGATACCGGGTAATCCATAGCATTACTATACCCTCTCTGTTCATTGCAGGTTGGTTATTTGTTAGTACAGGTTTGGCCTACGATGTGTTCGGAAGCCCTCGTCCGAATGAATATTTTACGGAAAGCCGGCAGGAAGTTCCATTAGTAACTGGCCGTTTCGATTCACTGGAACAGGTCGATGAATTTACTAGACCCCTCTAG
>Botrychium
ATGTCTGGTAATACGGGAGAGCGCCCCTTCGCTGATATTATTACCAGTATTCGATACTGGGTAATCCATAGCATTACTATACCTTCCCTGTTCATTGCAGGTTGGTTATTTGTTAGTACAGGTCTGGCTTACGATGTGTTTGGAAGCCCTCGCCCGAATGAATATTTTACGGAGAGCCGGCAGGAAGTTCCATTAGTAACTGGCCGTTTCGATTCACTGGAACAGGTCGATGAATTTACTAGACCCCTCTAG
>Japanobotrychium
ATGTCTGGTAATACGGGAGAGCGCCCCTTCGCTGATATTATTACCAGTATTAGATACTGGGTAATCCATAGCATTACTATACCTTCTCTGTTCATTGCAGGTTGGTTATTTGTTAGTACAGGTTTGGCCTACGATGTATTCGGAAGCCCTCGTCCGAATGAATATTTTACGGAAAGCCGGCAGGAAGTTCCATTAGTAACTGGCCGTTTCGATTCACTGGAACAGGTCGATGAATTTACTAGACCCCTCTAG
>Sceptridium
ATGTCTGGTAATACGGGAGAGCGCCCCTTCGCTGATATTATTACCAGTATTCGATACTGGGTAATCCATAGCATTACTATACCTTCTCTGTTCATTGCAGGTTGGTTATTTGTTAGTACAGGTTTGGCCTACGATGTGTTCGGAAGCCCTCGTCCGAACGAATATTTTACGGAAAGCCGGCAGGAAGTTCCATTAGTAACTGGCCGTTTCGATTCACTGGAACAGGTCGATGAATTTACTAGACCCCTCTAG
>Haukia
ATGTCTGGTAATACGGGAGAACGCCCCTTTGCTGATATTATTACCAGTATTCGATACTGGGTAATTCATAGTATTACTATACCTTCCCTGTTCATTGCAGGTTGGTTATTTGTGAGTACGGGTTTGGCTTACGATGTGTTCGGGAGTCCCCGTCCAAACGAATATTTCACGGAGGGCCGGCAAGAAGTTCCATTAATAACTGGCCGTTTTGATTCACTTGAACAGGTTGATGAATTTACTAGATCCCTTTAG
>Whittieria
ATGTCTGGTAATACGGGAGAACGCCCCTTTGCTGATATTATTACCAGTATCCGATACTGGGTAATTCATAGTATTACTATACCCTCCCTGTTCATTGCAGGTTGGTTATTTGTGAGTACGGGTTTGGCTTACGATGTGTTCGGAAGTCCTCGTCCAAACGAATATTTCACGGAAGGCCGGCAGGAAGTTCCATTAATAACTGGCCGTTTCGATTCACTTGAACAGGTTGATGAATTTACTAGATCCCTTTAG
>Goswamia
ATGTCTGGTAATACGGGAGAACGCCCCTTTGCCGATATCATCACCAGTATTCGATACTGGGTGATTCATAGTATTACTATACCTTCCCTGTTCATTGCAGGTTGGTTATTCGTGAGTACGGGTTTGGCTTATGATGTGTTTGGAAGTCCCCGTCCAAACGAATATTTCACGGAGGACCGACAGGAAGTTCCATTAATAACTGGCCGTTTCGATTCACTTGAACAGGTTGATGAATTTACTAGATCCCTTTAG
>Ophioglossum_austroasiaticum
ATGTCTGGTAATACGGGAGAACGCCCCTTCGCTGATATTATTACCAGTATTCGATACTGGGTAATTCATAGTATTACTATACCTTCCCTGTTCGTCGCGGGTTGGTTATTTGTGAGTACGGGTTTGGCTTACGATGTGTTCGGGAGTCCCCGTCCAAACGAATATTTCACAGAAGGCCGGCAGGAAGTTCCATTAATAACTGGCCGTTTCGATTCACTTGAACAGGTTAATGAATTTACTAGATCCCTTTAG
>Ophioglossum_californicum
ATGTCTGGTAATACGGGAGAACGCCCCTTCGCTGATATTATTACCAGTATTCGATACTGGGTAATTCATAGTATTACTATACCTTCCCTGTTCGTCGCGGGTTGGTTATTCGTGAGTACGGGTTTGGCTTATGATGTGTTCGGGAGTCCCCGTCCAAACGAATATTTCACAGAAGGCCGGCAGGAAGTTCCATTAATAACTGGCCGTTTCGATTCACTTGAACAGGTTAATGAATTTACTAGATCCCTTTAG
>Cheiroglossa
ATGTCTGGTAATACGGGAGAACGCCCCTTTGCTGATATTATTACCAGTATCCGATACTGGGTAATTCATAGTATTACTATACCTTCCCTGTTCATTGCAGGTTGGTTATTCGTGAGTACGGGTTTGGCTTACGATGTGTTCGGGAGTCCCCGTCCAAACGAATACTTCACGGAGAGTCGGCAGGAGGTTCCATTAATAACTGGCCGTTTTGATTCACTTGAACAGGTTGATGAATTTACTAGATCCCTTTAG
>Ophioderma
ATGTCTGGTAATACGGGAGAACGTCCCTTCGCTGATATAATTACCAGTATTCGATATTGGGTAATTCATAGTATCACTATACCTTCCCTATTCATTGCAGGTTGGTTATTCGTGAGTACGGGTTTAGCTTACGATGTATTCGGAAGTCCCCGTCCAAACGAATATTTCATGAAGGACCAGCAGGAAGTTCCATTAATAACTGGTCGTTTTGATTCACTTGAACAGGTTGATGAATTTACTAGATCCCTTTAG
>Psilotum
ATGTCTGGCAATACAGGAGAACGCCCTTTTGCCGATATTATTACCAGTATTCGATACTGGGTAATTCATAGCATTACTATACCTTCTCTGTTTATCGCAGGTTGGTTATTTGTCAGTACAGGTTTAGCTTATGATGTCTTTGGAAGTCCTCGTCCTAATGAGTATTTTACGGAAAGCCGACAAGAAATTCCATTAATAACTGGCCGTTTTAATTCACTAGAACAAGTTGATGAATTTACTAGATCCTTTTAG
>Mankyua
ATGTCTGGTAATACGGGAGAGCGCCCCTTTGCTGATATTATTACTAGTATTCGATACTGGGTAATCCATAGCATTACTATACCTTCTCTGTTCATTGCAGGTTGGTTATTTGTTAGTACGGGTTTGGCTTATGATGTGTTTGGAAGTCCCCGTCCAAATGAATATTTCACAGAAAGCCGGCAGGAAGTTCCATTAGTAACTGGTCGTTTTGATTCACTGGAACAGGTCGATGAATTTATTAGATCTCTTTAG
>Helminthostachys
ATGTCTGGTAATACGGGAGAGCGCCCCTTTGCTGATATTATTACCAGTATTCGATACTGGGTAATCCATAGCATTACTATACCTTCCCTGTTCATTGCAGGTTGGTTATTCGTTAGTACGGGTTTGGCCTACGATGTGTTCGGGAGTCCCCGCCCAAATGAATATTTCACGGAAAGCCGGCAGGAAGTTCCATTAATAACTGGTCGTTTCGATTCACTAGAACAGGTCGATGAATTTACTAGATCCCTTTAG
>Dryopteris
ATGTCTGGGAATACAGGAGAACGCCCCTTCGCCGACATCATTACTAGCATTCGATACTGGGTCATCCACAGCATTACTATACCCTCCCCGTTTATCGCAGGCTGGCTGTCTGTCAGTACAGGTTTAGCTTACGATGTTTCTGGAAGCCCCCGCCCAAACGAATATTTTTCAGAGAGCCGACAAGAAGTTCCCCTAGTTACTGGCCGCTTCGATTCGCTGGAACAGATCGACGCATTCACCAAATTCTTTTAG
>Ginkgo
ATGTCTGGGAATACGGGAGAACGCTCCTTTGCTGACATTATTACCAGTATTCGATACTGGGTTATCCATAGCATTACTATACCTTCCCTATTCATTGCAGGTTGGTTATTTGTCAGCACAGGTTTGGCTTATGATGTGTTCGGGAGCCCTCGGCCGAACGAGTATTTCACAGATAGCCGACAGGAGGTTCCATTAATAACTGGCCGTTTCGATCCGTTAGAACAACTCGACGAATTTACTAGATCTTTTTAG
>Huperzia
ATGTCTGGGAATACAGGAGAGCGCCCTTTTGCTGACATTATTACCAGTATTCGATACTGGGTAATCCACAGTATTACTATACCTTCCTTGTTCATCGCAGGTTGGTTATTCGTCAGCACAGGTTTGGCTTACGATGTGTTCGGAAGCCCTCGGCCAAATGAGTATTTCACGGAAAGCCGGCAAGAAATTCCATTAATTACTGGCCGTTTTAATTCGTTGGAACAAGTCGATGAATTCACTAGATCTTTGTAG
>Botrypus
ATGTCTGGTAATACGGGAGAGCGCCCCTTTGCTGATATTATTACCAGTATTCGATACTGGGTAATCCATAGCATTACTATACCTTCTCTGTTCATTGCAGGTTGGTTATTTGTTAGTACAGGTTTGGCTTACGATGTGTTCGGAAGTCCTCGTCCGAATGAATATTTTACGGAAAGCCGGCAGGAAGTTCCATTAATAACTGGCCGTTTCGATTCACTGGAACAGGTCGATGAATTTACTAGACCCCTCTAG
>Rhizoglossum
ATGTCTGGTAATACGGGAGAACGCCCCTTTGCTGATATTATTACCAGTATCCGATACTGGGTAATTCATAGTATTACTATACCCTCCCTGTTCATTGCAGGTTGGTTATTTGTGAGTACGGGTTTGGCTTACGATGTGTTCGGAAGTCCTCGTCCAAACGAATATTTCACGGAGGGCCGGCAGGAAGTTCCTTTAATAACTGGCCGTTTCGATTCACTTGAACAGGTTGATGAATTTACTAGATCCCTTTAG
>Sahashia
ATGTCTGGTAATACGGGAGAGCGCCCCTTTGCTGATATTATTACCAGTATTCGATACTGGGTAATCCATAGCATTACTATACCTTCTCTGTTCATTGCAGGTTGGTTATTTGTTAGTACAGGTTTGGCTTACGATGTGTTCGGAAGTCCTCGTCCAAATGAATATTCTACGGAAAGCCGGCAGGAAGTTCCATTAATAACTGGCCGTTTCGATTCACTGGAACAGGTCGATGAATTTACTAGACCCCTCTAG
