# Supplementary material for: Organellar phylogenomics of Ophioglossaceae fern genera
Source: Front Plant Sci. 2024 Jan 15;14:1294716. doi: 10.3389/fpls.2023.1294716 (PMC10823028; doi:10.3389/fpls.2023.1294716)
Supplement: Supplementary file 3 [file DataSheet_3.zip › Supplementary file S2/cpDNA_CDS/psbF.fas.nt.cleanup.aln]

>Holubiella
ATGACTCTAGATAGAACTTATCCAATCTTCACAGTTAGATGGTTGGCCATTCATGGACTAGCCGTACCTACGGTTTCTTTCTTGGGATCCATATCAGCGATGCAATTCATTCAACGATAA
>Botrychium
ATGACTCTAGATAGAACTTATCCAATCTTCACAGTTAGATGGTTGGCCGTTCATGGACTAGCCGTACCTACGGTTTCTTTCTCGGGATCCATATCAGCGATGCAATTCATTCAACGATAA
>Japanobotrychium
ATGACTCTAGATAGAACTTATCCAATCTTCACAGTTAGATGGTTGGCCATTCATGGACTAGCCGTACCTACGGTTTCTTTCTTGGGATCCATATCAGCGATGCAATTCATTCAACGATAA
>Sceptridium
ATGACTCTAGATAGAACTTATCCAATCTTCACAGTTAGATGGTTGGCCGTTCATGGACTAGCCGTACCTACGGTTTCTTTCTTGGGATCCATATCAGCGATGCAATTCATTCAACGATAA
>Haukia
ATGACTCTAGATAGAACTTATCCAATCTTCACTGTTAGATGGTTGGCCGTTCATGCGCTAGCCGTACCTACAGTTTCTTTTCTGGGATCCATATCAGCAATGCAATTTATTCAACGATAA
>Whittieria
ATGACTCTAGATAGAACTTATCCAATCTTCACAGTTAGATGGTTGGCCGTTCATGCGCTAGCCGTACCTACAGTTTCTTTCCTGGGATCCATATCAGCAATGCAATTCATTCAACGATAA
>Goswamia
ATGACTCTAGATAGAACTTATCCAATCTTCACAGTTAGATGGTTGGCCGTTCATGCGCTAGCCGTACCTACAGTTTTTTTCCTGGGATCCATATCAGCAATGCAATTCATTCAACGATAA
>Ophioglossum_austroasiaticum
ATGACTCTAGATAGAACTTATCCAATCTTCACAGTTAGATGGTTGGCCGTTCATGCGCTAGCCGTACCTACAGTTTCTTTCCTGGGATCCATATCAGCAATGCAATTCATTCAACGATGA
>Ophioglossum_californicum
ATGACTCTAGATAGAACTTATCCAATCTTCACAGTTAGATGGTTGGCCGTTCATGCGCTAGCCGTACCTACAGTTTCTTTCCTGGGATCCATATCAGCAATGCAATTCATTCAACGATGA
>Cheiroglossa
ATGACTTTAGATAGAACTTATCCAATCTTCACAGTTAGATGGTTGGCCGTTCATGCGCTAGCTGTGCCTACAGTTTTTTTCCTGGGATCCATATCAGCAATGCAATTCATTCAACGATAA
>Ophioderma
ATGACTCTAGATAGAACTTATCCAATCTTCACAGTTAGATGGTTGGCCGTTCATGCGCTAGCCGTACCTACAGTTTTTTTTCTGGGATCCATATCAGCAATGCAATTCATTCAACGATAA
>Psilotum
ATGACTTTAGATAGAACTTACCCAATTTTCACAGTTAGATGGTTGGCTATTCATGGACTAGCTGTACCTACGGTCTTCTTCCTGGGATCCATATCAGCAATGCAATTTATTCAAAGATAG
>Mankyua
ATGACTCTAGATAGAACTTATCCAATCTTCACGGTTAGATGGTTGGCTATTCATGCACTAGCCGTACCTACGGTTTTTTTCTTGGGATCCATATCAGCAATGCAATTCATTCAACGATAA
>Helminthostachys
ATGACTCTAGATAGAACCTATCCAATCTTCACAGTTAGATGGTTGGCCGTTCATGCATTAGCCGTACCTACGGTTTCTTTCTTGGGATCCATATCAGCAATGCAATTCATTCAGCGATAA
>Dryopteris
ATGGCTCTAGATAAAACTTATCCAATTTTCACTGTTAGATGGTTAGCGGCTCATGGCTTAGCTGTACCGACAGTTTTCTTCTCGGGGTCCATATCAGCTATGCAATTCATCCAAAGATAG
>Ginkgo
ATGACTATAGATAGAACCTATCCAATTTTTACAGTTAGATGGTTGGCCGTTCACGGACTAGCTGTACCTACAGTTTCTTTCTTGGGATCAATATCAGCAATGCAGTTCATCCAACGATAA
>Huperzia
ATGACTATAGATAGAACTTATCCAATTTTCACAGTTAGATGGCTGGCTATTCATGGACTAGCTGTACCTACGGTTTTCTCCTTAGGATCAATATCAGCAATGCAATTCATTCAACGATAA
>Botrypus
ATGACTCTAGATAGAACTTATCCAATCTTCACAGTTAGATGGTTGGCCGTTCATGGACTAGCCGTACCTACGGTTTCTTTCTTGGGATCCATATCAGCGATGCAATTCATTCAACGATAA
>Rhizoglossum
ATGACTCTAGATAGAACTTATCCAATCTTCACAGTTAGATGGTTGGCCGTTCATGCGCTAGCCGTACCTACAGTTTCTTTCCTGGGATCCATATCAGCAATGCAATTCATTCAACGATAA
>Sahashia
ATGACTCTAGATAGAACTTATCCAATCTTCACAGTTAGATGGTTGGCCGTTCATGGACTAGCCGTACCTACAGTTTCTTTCTTGGGATCCGTATCAGCAATGCAATTCATTCAACGATAA
