# Supplementary material for: Organellar phylogenomics of Ophioglossaceae fern genera
Source: Front Plant Sci. 2024 Jan 15;14:1294716. doi: 10.3389/fpls.2023.1294716 (PMC10823028; doi:10.3389/fpls.2023.1294716)
Supplement: Supplementary file 3 [file DataSheet_3.zip › Supplementary file S2/cpDNA_CDS/psbH.fas.nt.cleanup.aln]

>Holubiella
ACGGCTGCAAAGATTACCGACGATACTCCCAGAGCCAAACCGAGACAGAGTGGTTTGGGAGTTTTTTTGAAACCACTCAATTCGGAATATGGTAAAGTAGCCCCTGGATGGGGAACTACACCCCTTATGGGTCTTTCCATGGCATTATTTGCAGTATTTTTGGTTATTATCCCGGAAATTTACAATTCTTCCGTTTCATTGGATGGACTTTCAATGAGTTGGTAA---
>Botrychium
ACGGCTACAAAGATTATCGACGATACTCCCAGAGCCAAACCGAGACAGAGTGGTTTGGGAGTTTTTTTGAAACCACTCAATTCGGAATATGGTAAAGTAGCCCCTGGATGGGGAACTACACCCCTTATGGGTCTTTCCATGGCATTATTTGCAGTATTTTTGGTTATTATCCCGGAAATTTACAATTCTTCCGTTTCATTGGATGGGCTTTCAATGAGTTGGTAA---
>Japanobotrychium
ACGGCTACAAAGATTATCGATGATACTCCCAGAGCCAAACCGAGACAGAGTGGTTTGGGAGTTTTTTTGAAACCACTCAATTCGGAATATGGTAAAGTAGCCCCTGGATGGGGAACTACACCCCTTATGGGTCTTTCCATGGCATTATTTGCAGTATTTTTGGTTATTATCCCGGAAATTTACAATTCTTCCGTTTCATTGGATGGGCTTTCAATAAGTTGGTAA---
>Sceptridium
ACGGCTGCAAAGATTACCGACGATACTCCCAGAGCCAAACCGAGACAGAGTGGTTTGGGAGTTTTTTTGAAACCACTCAATTCGGAATATGGTAAAGTAGCCCCTGGATGGGGAACTACACCCCTTATGGGTCTTTCCATGGCATTATTTGCAGTATTTTTGGTTATTATCCCGGAAATTTACAATTCTTCCGTTTCATTGGATGGACTTTCAACGAGTTGGTAA---
>Haukia
ATGGCAACAAGGATTAACAACGATGTTCTAAGGGCTAAACCTAAACAGAGTGGTTTGGGAGTTTTTTTGAAACCACTCAATTCAGAATATGGTAAAGTAGCCCCTGGTTGGGGAACGACACCTCTTATGGGTATTTCTATGGCATTATTCGCAGCATTTTTGGTTATCATCCCGGAAATTTACAATTCTTCTGTTTCATTGGATGGGCTTTCAATGAGTTGGTAG---
>Whittieria
ATGGCAACAAAGATTAATGACGATGTTCTAAGGGCCAAACCTAAACAGAGTGGTTTGGGGGTTTTTTTGAAACCGCTCAATTCGGAATATGGTAAAGTAGCCCCTGGTTGGGGAACGACACCTCTTATGGGTATTTTCATGGCATTATTTGCAGCATTTTTGGTTATCATCCTGGAAATTTACAATTCTTCTGTTTTATTGGATGGGCTTTCAATGAGTTGGTAA---
>Goswamia
ATGGCAACAAAGATTAACGACGATATTTTAAGGGCTAAACCTAAACAGAGTGGTTTGGGAGTTTTTTTGAAACCACTGAATTCGGAATATGGTAAAGTAGCCCCTGGTTGGGGAACGACACCTCTTATGGGTATTTCTATGGCATTATTTGCAGCATTCTCGGTTATCATCCTGGAAATTTACAATTCTTCTGTTTCATTGGATGGACTTTCAATGAGTTGGTAG---
>Ophioglossum_austroasiaticum
ATGGCAACGAGGATTAACGACGATGTTCTAAGGGCTAAACCTAAACAGAGCGGTTTGGGAGTTTTTTTGAAACCACTCAATTCAGAATATGGTAAAGTCGCCCCTGGTTGGGGAACGGCACCTCTTATGGGTATCTCGATGGCACTATTCGCAGCATTTTTGGTTATCATCCCGGAAATTTACAATTCTTCTGTTTCATTGGATGGGCTTCCAACGAGTTGGTAG---
>Ophioglossum_californicum
ATGGCAACGAGGATTAACGATGATGTTCTAAGGGCTAAACCTAAACAGAGCGGTTTGGGAGTTTTTTTGAAACCACTCAATTCAGAATATGGTAAAGTCGCCCCTGGTTGGGGAACGGCACCTCTTATGGGTATCTCGATGGCACTATTCGCAGCATTTTTGGTTATCATCCCGGAAATTTACAATTCTTCTGTTTCATTGGATGGGCTTCCAACGAGTTGGTAG---
>Cheiroglossa
ATGACAACAAAGATTAGCGACGATGTTCTAAGAGCTAAACCTAAACGAAGTGGTTTGGGAATTTTTTTGAAACCACTCAATTCCGAATATGGTAAAGTCGCCCCAGGTTGGGGAACAACACCTCTTATGGGTATTTCTATGGCATTATTTGCAGCATTCTTGGTTATCATCCCGGAAATATACAATTCTTCTGTTTCATTGGATGGGCTTTCAATAAGTTGGTAG---
>Ophioderma
ATGACAACAAATATTAACAACGATTTTTTAAAGGCTAAACCTAAACGAAGTGGTTTGGGAGTTTTTTTGAAACCACTCAATTCTGAATATGGTAAAGTAGCTCCGGGTTGGGGAACGACACCTCTTATGGGTTTTTTTATGGCATTACTTGCAACATTCTTGGTTATCATATCGGAAATTTACAATTCTTCTGTTTTATTGGATGGGCTTTCAATAAGTTGGTAG---
>Psilotum
ATGGCTACAAAGATTTTTGATGATGCTCTTAGAGCCAAACCAAAACAAAGCGGTTTGGGAGTTTTTTTGAAACCCCTCAATTCAGAATATGGTCGGGTGGCTCCTGGGTGGGGAACTACGCCCCTTATGGGTTTTTTCATGGCATTATTTGCCATATTCTTAGTTATTATCTTGGAGATTTATAATTCCTCTGTTTTATTAGATGGGCTTTCAATTAGTTGGTAA---
>Mankyua
ATGGCTACAAAGATTACTGACGATATTCTCAGGGCTAAACCAAAACAAAGTGGTTTGGGAACCTTTTTGAAACCACTCAATTCGGAATATGGTAAAGTAGCCCCTGGATGGGGAACGACACCCCTTATGGGGATTTTCATGGCATTATTTGCAGTATTTTTGGTCATTATCCCGGAAATTTACAATTCTTCCGTTTCATTGGACGGGCTTTCAATAAGTTGGTAG---
>Helminthostachys
ATGGCTGCGAAGGTTACCGACGATACTCTCAGAGCTAAACCGAAACAGAGTGGTTTGGGAGTTTTCCTGAAACCACTCAATTCGGAATATGGTAAAGTCGCTCCTGGATGGGGGACTACACCTCTTATGGGTCTTTTCATGGCATTATTTGCAGTATTTTCAGTTATTATCCCAGAAATTTACAATTCTTCCGTTTCATTAGATGGGCTTTCGATGAGTTGGTAA---
>Dryopteris
ACGGCTACGAAAGTTACTGGTGACACCCCCAGAGGTAAACCCAGAATAAGTTTACTGGGAATGGTTTTGAAGCCGCTTAATTCAGAATATGGAAAGGTTGCCCCCGGCTGGGGGACTACCCCCCTGATGGGATTTTTCATGGCTTTACTTGCAGTATTCCTAGTTACTATTTTGGAAATTTATAACTCATCCGTTTTATTGGATGGTATTCCAATTAGCTGGTAG---
>Ginkgo
ATGGCTACACAGACCATTGATGATACTTCCGGATCCGGGCCAAGACGAACTGTTATAGGAAATTTATTAAAACCACTTAATTCAGAATATGGTAAAGTAGCTCCTGGATGGGGAACTACTCCTTTTATGGGTGTTGCAATGGCTCTATTTGCAGTATTCTTATCTATTATCCCGGAGATTTATAATTCTTCCGTTTTATTAGATGGAATTCCCGTGAGTTGGGTCTAG
>Huperzia
ATGGCTACACAAATTAGTGATATTTCCAGAAGAACCAAAGTAAAATCAACTGGTTTAGGAAATGCATTGAAACCGCTTAATTCGGAATATGGTAAAGTAGCTCCTGGATGGGGAACCACTCCTATTATGGGTGTCGCAATGGCTTCATTCGCAGTCTTTTCAGTTATTATTCTGGAGCTTTATAATTCTTCTGTTTCATTAGATGGAATCCCAGTAAGTTGGTAA---
>Botrypus
ATGGCTGCAAAGATTATCGACGATACTCCCAGAGCCAAACCGAAACAGAGTGGTTTGGGAGTTTTTTTGAAACCACTCAATTCGGAATATGGTAAAGTAGCCCCTGGATGGGGAACTACACCTCTTATGGGTCTTTCCATGGCATTATTTGCAGTATTTTTGGTTATTATCCCGGAAATTTACAATTCTTCCGTTTCATTGGATGGGCTTTCAATAAGTTGGTAA---
>Rhizoglossum
ATGGCAACAAAGATTAACAACGATGTTTTAAGGGCCAAACCTAAACAGAGTGGTTTGGGGTTTTTTTTGAAACCGCTCAATTCGGAATATGGTAAAGTAGCCCCTGGTTGGGGAACGACACCTCTTATGGGTATTTTCATGGCATTATTTGCAGCATTTTTGGTTATCATCCTGGAAATTTACAATTCTTCTGTTTTATTGGATGGGCTCTCAATGAGTTGGTAA---
>Sahashia
ACGGCTGCAAAGACTATCGACGATACCCCCAGAGCCAAACCGAAACAGAGTGGTTTGGGAGTTTTTTTGAAACCACTCAATTCGGAATATGGTAAAGTAGCCCCTGGATGGGGAACTACACCTCTTATGGGTCTTTCCATGGCATTATTTGCAGTATTTTCGGTTACTATCCCGGAAATTTACAATTCTTCCGTTTCATTGGATGGGCTTTCAATAAGTTGGTAA---
