# Supplementary material for: Organellar phylogenomics of Ophioglossaceae fern genera
Source: Front Plant Sci. 2024 Jan 15;14:1294716. doi: 10.3389/fpls.2023.1294716 (PMC10823028; doi:10.3389/fpls.2023.1294716)
Supplement: Supplementary file 3 [file DataSheet_3.zip › Supplementary file S2/cpDNA_CDS/psbI.fas.nt.cleanup.aln]

>Holubiella
ATGCTCACTCTTAAACTGTTTGTTTACACAGTAGTTATCTTTTTTGTTTCCCTCTTCGTTTTCGGATTCTTATCGAACGATCCTGGACGTAATCCCGGGCGCAAAGAGTAG
>Botrychium
ATGCTCACTCTCAAGCTGTTTGTTTACACAGTAGTTATCTTTTTCGTTTCCCTCTTCGTTTTCGGATTCTTATCGAATGATCCTGGACGCAATCCCGGGCGCAAGGAATAG
>Japanobotrychium
ATGCTCACTCTTAAGCTGTTTGTTTACACAGTAGTTATCTTTTTCGTTTCCCTTTTCGTTTTCGGATTCTTATCGAACGATCCTGGACGTAATCCCGGGCGCAGAGAGTAG
>Sceptridium
ATGCTCACTCTTAAACTGTTTGTTTACACAGTAGTTATCTTTTTCGTTTCCCTCTTCGTTTTCGGATTCTTATCGAACGATCCTGGACGTAATCCCGGGCGCAAGGAGTAG
>Haukia
ATGCTAACCCTTAAGCTGCTTGTTTACACAGTGGTGATCTTTTTTGTTTCTCTTTTCGTATTCGGATTCTTATCGAACGATCCTGGCCGTAATCCCGGACGTAAGGAATAA
>Whittieria
ATGCTAACCCTTAAGCTGCTTGTTTACACAGTGGTTATCTTTTTCGTTTCTCTTTTCGTATTCGGATTCTTATCGAACGATCCTGGCCGTAATCCCGGACGTAAGGAATAA
>Goswamia
ATGTTAACCCTTAAGCTGCTTGTTTACACAGTGGTTATCTTTTTCGTGTCTCTTTTTGTATTCGGATTCTTATCGAACGATCCTGGCCGTAATCCCGGGCGTAAGGAATAA
>Ophioglossum_austroasiaticum
ATGCTAACCCTTAAGCTGCTTGTTTACACAGTGGTTATCTTCTTTGTTTCTCTCTTCATATTCGGATTCTTATCGAACGATCCTGGCCGTAATCCCGGACGTAAGGAATAA
>Ophioglossum_californicum
ATGCTAACCCTTAAGCTGCTTGTTTACACAGTGGTTATCTTCTTTGTTTCTCTCTTCATATTCGGATTCTTATCGAACGATCCTGGCCGTAATCCCGGACGTAAGGAATAA
>Cheiroglossa
ATGCTAACTCTTAAGCTGTTTGTTTACACAGTGGTTATCTTTTTTGTTTCTCTTTTCGTATTCGGATTCTTATCGAACGATCCTGGCCGTAATCCCGGGCGTAAGGAATAA
>Ophioderma
ATGCTAACCCTTAAGTTGTTTGTTTACACAGTAGTTATATTTTTTGTTTCGTTTTTTATCTTTGGATTCTTATCAAACGATCCTGGACGTAATCCCGGGCGTAAGGAATAA
>Psilotum
ATGCTTACTCTGAAACTGTTCGTTTACACAGTAGTTATCCTTTTTATTTCTCTCTTTGTCTTTGGATTTCTATCCAATGATCCTGGACGTAATCCTGGACGTAAGGAATAG
>Mankyua
ATGCTAACCCTTAAGTTGTTTGTTTACACAGTAGTTATCTTTTTTGTTTCTCTTTTTGTATTCGGATTCTTATCAAATGATCCTGGGCGTAATCCTGGACGTAAGGAATAA
>Helminthostachys
ATGCTCACTCTTAAGCTGTTTGTTTATACAGTAGTTATCTTCTTCGTTTCCCTCTTTGTATTCGGATTTTTACCAAACGATCCTGGACGTAATCCCGGACGTAAGGAATAA
>Dryopteris
ATGCTTACCCTCAAACTATTTGTCTATGCAGTAGTTATCTTCTTCGTTTCCCTCTTCGTTTTTGGATTTTTATCAAATGATCCTGGACGAAACCCCGGACGTAGGGATTAA
>Ginkgo
ATGCTTACTCTTAAGCTGTTCGTTCACACAGTAGTGATATTTTTCGTTTTTCTTCTTATCTTCGGATTCCTATCAAACGATCCTGGACGTAATCCTGGACGTAAAGAATAA
>Huperzia
ATGCTTACTCTTAAGCTGTTCGTTTATACAGTGGTTATCTTTTTTGTTTCCCTCTTCGTCTTTGGATTTCTATCGAATGATCCCGGACGTAATCCTGGACGTAAAGAATAA
>Botrypus
ACGCTCACTCTTAAGCTGTTTGTTTACACAGTAGTTATCTTTCTCGTTTCCCTCTTTGTTTTCGGATTCTTATCGAATGATCCTGGACGTAATCCCGGACGCAAGGAATAG
>Rhizoglossum
ATGCTAACCCTTAAGCTGCTTGTTTACACAGTGGTTATCTTTTTCGTTTCTCTTTTCGTATTTGGATTCTTATCGAACGATCCTGGCCGTAATCCCGGACGTAAGGAATAA
>Sahashia
ATGCTCACTCTTAAGCTGTTTGTTTACACAGTAGTTATCTTTTTTGTTTCTCTCTCCGTTTTCGGATTCTTATCGAATGATCCTGGACGTAATCCCGGACGCAAGGAATAA
