# Supplementary material for: Organellar phylogenomics of Ophioglossaceae fern genera
Source: Front Plant Sci. 2024 Jan 15;14:1294716. doi: 10.3389/fpls.2023.1294716 (PMC10823028; doi:10.3389/fpls.2023.1294716)
Supplement: Supplementary file 3 [file DataSheet_3.zip › Supplementary file S2/cpDNA_CDS/psbJ.fas.nt.cleanup.aln]

>Holubiella
ATGGCCAATACCACTGGAAGGATTCCTCTGTGGCTAATAGGGACTGTAACTGGTACACTCGTGATTGGTTTACTGGGAATATTTCTTTACGGAGCATACTCGGGATTAGGATCATCT---CTATAG
>Botrychium
ATGGCCAATACCACTGGAAGGATTCCTCTGTGGCTAATAGGGACTGTAACTGGTACACTCGTGATTGGTTTACTGGGAATATTTTTCTACGGAGCATACTCGGGATTAGGATCATCT---CTATAG
>Japanobotrychium
ATGGCCAATACCACTGGAAGGATTCCTCTGTGGCTAATAGGGACTGTAACTGGTACACTCGTGATTGGTTTACTGGGAATATTTCTTTACGGAGCATATTCGGGATTAGGATCATCT---CTATAG
>Sceptridium
ATGGCCAATACCACTGGAAGGATTCCTCTGTGGCTAGTAGGGACTGTAACTGGTACACTCGTGATTGGTTTACCGGGAATATTTCTTCACGGAGCATACTCGGGATTAGGATCATCT---CTATAG
>Haukia
ATGGCCAATACCACTGGAAGGATTCCTCTGTGGCTAGTAGGTACTGTAACTGGTATATTAGTGATTGGTTTATTGGGAATTTTCTTCTACGGAGCATATTCGGGATTAGGATCATCT---CTCTAG
>Whittieria
ATGGCCAATACCACTGGAAGGATTCCTCTGTGGCTAGTAGGTACTGTAACTGGTACATTAGTGATTGGTTTATTGGGAATTTTCTTCTACGGAGCATATTCGGGATTGGGATCATCT---CTATAA
>Goswamia
ATGGCCAATACCACTGGAAGGATTCCTCTGTGGCTAGTAGGTACTGTAACTGGTACATTAGTGATTGGTTTATTGGGAATTTTCTTCTACGGAGCATATTCGGGATTGGGATCATCT---CTATAG
>Ophioglossum_austroasiaticum
ATGGCCAATACCACTGGAAGGATTCCTTTGTGGCTAGTAGGTACTGTAACTGGTATATCAGTGATTGGTTTATTAGGAATTTTCTTCTACGGAGCATATTCGGGATTAGGATCATCT---CTCTAG
>Ophioglossum_californicum
ATGGCCAATACCACTGGAAGGATTCCTTTGTGGCTAGTAGGTACTGTAACTGGTATATCAGTGATTGGTTTATTAGGAATTTTCTTCTACGGAGCATATTCGGGATTGGGATCATCT---CTCTAG
>Cheiroglossa
ATGGCCAATACCACTGGAAGGATTCCTCTGTGGCTAGTAGGTACTGTAACTGGTACATTAGTGATTGGTTTATTGGGAATTTTCTTCTATGGAGCATACTCGGGATTAGGATCATCT---CTATAG
>Ophioderma
ATGGCCAATACCACTGGAAGAATTCCTCTGTGGTTAGTAGGTACTGTAATTGGTATATTAGTGATTGGTTTATTGGGAATTTTCTTCTATGGAGCATATTCGGGATTAGGATCATCT---CTATAA
>Psilotum
ATGGCCAATACTACCGGAAGGATTCCTTTGTGGCTAGTCGGTACTGTCACTGGTACACTTGTTATTGGTTTGATGGGAATATTCTTTTATGGAGCATACTCGGGATTAGGATCATCC---CTTTGA
>Mankyua
ATGGCCAATACTACTGGAAGAATTCCTTTATGGCTAGTAGGTACTGTAACTGGCACACTTGTGATTGGTTTATTAGGAATATTTTTTTACGGAGCATACTCGGGATTGGGATCATCC---CTGTAG
>Helminthostachys
ATGGCGAATACCACTGGAAGAATCCCTCTGTGGCTAGTTGGTACTGTAACTGGTACACTCGTGATTGGTTTATTGGGAATATTCTTTCACGGAGCATATTCGGGATTAGGATCATCT---CTATAG
>Dryopteris
ATGACAAATACCACTGGAAGGATTCCCTTGTGGTTAGTGGGTACTGTAGCCGGTACACCTGTGATAGGTCCGTCAGGCATATTCTTTTACGGAGCTTACTCAGGGTTGGGGTCGTCTCCTCGATAG
>Ginkgo
ATGGCCGATACCACTGGAAGGATCCCTCTTTGGCTGATAAGTACTGTAACTGGTACTCTTGTGATTGGTTTAATGGGTATCTTTTTCTACGGTTCATATTCTGGATTAGGGTCATCC---CTATAG
>Huperzia
ATGGCCAATACCACTGGAAGAATTCCCCTGTGGCTAATAGGTACTGTAGTTGGTACACCCGTGATCAGTTTAGTAGGTATCTTTTCCTATGGTTCATACTCCGGATTGGGTTCATCC---CTATAA
>Botrypus
ATGGCCAATACCACTGGAAGGATTCCTCTGTGGCTAATAGGGACTGTGACTGGTACACTCGTGATTGGTTTACTGGGAATATTCCTTTACGGAGCATACTCGGGATTAGGATCATCC---CTATAG
>Rhizoglossum
ATGGCCAATACCACTGGAAGGATTCCTCTGTGGCTAGTAGGTACTGTAACTGGTACATTAGTGATTGGTTTATTGGGAATTTTCTTCTACGGAGCATATTCGGGATTGGGATCATCT---CTATAG
>Sahashia
ATGGCCAATACCACTGGAAGGATTCCTCTGTGGCTAGTAGGGACTGTGACTGGTACACTCGTGATTGGTTTACCGGGAATATTCTTTTACGGAGCATACTCGGGATTAGGATCATCT---CCATAG
