# Supplementary material for: Organellar phylogenomics of Ophioglossaceae fern genera
Source: Front Plant Sci. 2024 Jan 15;14:1294716. doi: 10.3389/fpls.2023.1294716 (PMC10823028; doi:10.3389/fpls.2023.1294716)
Supplement: Supplementary file 3 [file DataSheet_3.zip › Supplementary file S2/cpDNA_CDS/psbK.fas.nt.cleanup.aln]

>Holubiella
ATGCTAGTTATGCTTAATGCCTCTTCGGAAAATAACTTTCACTCGACTGATATCTATTTTGCCAAATTACCCGAAGCTTATGCTATTTTCGATCCGATTGTGGATGTAATGCCAGTCATACCGGTGTTTTTCTTCCTCTTAGCATTCGTATGGCAAGCTGCTGTGAGTTTTCGTTAA
>Botrychium
ATGCTAGTTATGCTTAATGCCTCTTCGGAAAATAACTTTCACTCGACCGATATCTATTTTGCCAAATTACCCGAAGCTTATGCTATTTCCGATCCGATTGTGGATGTAATGCCAGTCATACCGGTGCTTTTCCCCCTCTTAGCATTCGTATGGCAAGCTGCTGTGAGTTTTCGTTAA
>Japanobotrychium
ATGCTAGTTATGCTTAATGCCTCTTCGGAAAATAACTTTCACTTGACTGATATCTATTTTGCTAAATTACCCGAAGCTTATGCTATTTTTGATCCGATTGTGGATGTAATGCCAGTCATACCGGTGTTTTTCTTCCTCTTAGCATTCGTATGGCAAGCTGCTGTGAGTTTTCGCTAA
>Sceptridium
ATGCTAGTTATGCTTAATGCCCCTTCGGAAAATAACTTTCACTCGACTGATATCTATTTTGCCAAATTACCCGAAGCTTATGCTATTTTCGATCCGATTGTGGATGTAATGCCGGTCATACCGGTGTTTTTCCTCCTCCTAGCATTCGTATGGCAAGCTGCTGTGAGTTTTCGTTAA
>Haukia
ATGCTAGTTCTGCTTAATGCCTGTTCGGAAAGTAACTCTTATTTGCTCAATATATATCTCGCCAAATTACCTGAAGCTTATTCTATTTTCGATCCAATCGTGGATGTAATGCCAATCATACCGGTGTTTTTCTTTCTTCTAGCATTTGTATGGCAAGCCGCTGTCAGTTTTCGCTAA
>Whittieria
ATGCTAGTTCTGCTTAATGCCTGTTCGGAAAGTAACTTTCATTTGCCCGATATATATCTTGCCAAATTACCCGAAGCTTATTCTATTTTCGATCCAATCGTGGATGTAATGCCAATCATACCGGTTTTTTTCTTTCTTCTAGCATTCGTATGGCAAGCTGCTGTCAGTTTTCGCTAA
>Goswamia
ATGCTAGTTCTGCTTAATGCCTGTTTGGGAAGTAACTTTCATTTGCCCAATATATATCTCGCCAAATTACCTGAAGCCTATTCCATTTTCGATCCAATCGTGGATGTAATGCCAATCATACCGGTGTTTTTCTTTCTCCTAGCGTTCGTATGGCAAGCCGCTGTCAGTTTTCGCTGA
>Ophioglossum_austroasiaticum
ATGCTAGTTTTGCTTAATGCCTGTTCGGAAAGTAACTCTCATCTGCCCGATATATATCTTGCCAAATTACCCGAAGCTTATTCTATTTTCGATCCAATCGTGGATGTAATGCCAATCATACCGGTGCTTTTCTTCCTCCCAGCGTTTGTGTGGCAAGCCGCTGTCAGTTTCCGCTAA
>Ophioglossum_californicum
ATGCTAGTTTTGCTTAATGCCTGTTCGGAAAGTAACTCTCATCTGCCCGATATATATCTTGCCAAATTACCCGAAGCTTATTCTATTTTCGATCCAATCGTGGATGTAATGCCAATCATACCGGTGCTTTTCTTCCTCCCAGCGTTTGTGTGGCAAGCCGCTGTCAGTTTCCGCTAA
>Cheiroglossa
ATGCTAGTTATGCTTAATGCCTGTTCGGAAAGTAACTCTAATTTGCTCGATATGTATCTTGCCAAATTACCCGAAGCTTATTCTATTTTCGATCCAATCGTGGATGTAATGCCAATCATACCGTTGTTTTTCTTTCTTCTAGCATTTGTATGGCAAGCCGCTGTCAGTTTTCGATAA
>Ophioderma
ATGATAGTTCTGTTTAATGCCTTTTTGGAAAATAATTCTCATTTGCTCAATATATATCTTGCCAAGTTACCCGAAGCTTATTCTATTTTCAATCCAATCGTGGATGTAATGCCAATAATACCGGTATTCTTCTTTCTTCTAGCATTTGTATGGCAAGCCGCTGTAAGTTTTCGCTAA
>Psilotum
ATGCTAGTTATATCCAATGTATATCCAAGTAATCTTTTTACTCTAATTAATCCGTTTTTTGCTAAATTACCTGAAGCTTATGCCATTTTTGATCCGATCGTGGATGTAATGCCAATTATACCAGTGTTCTTTTTTCTTCTGGCTTTTGTATGGCAAGCTGCTGTGAGTTTTCGATAA
>Mankyua
ATGCTAGTTATGCTTAATGCCTATTCGGAAAGTAACCTGTATTTTACCAATATTCAGCTTGCCAAATTACCCGAAGCTTATGCTATTTTCGATCCAATTGTGGATGTAATGCCAGTTATACCAGTGTTTTTTTTCCTTTTAGCACTCGTATGGCAAGCTGCCGTTAGTTTTCGTTAA
>Helminthostachys
ATGCTAGTTATGATTAATGCCCATTCGGAAAGTCACGTTCACTTGATTGATATACACTTTGCCAAACTACCCGAAGCTTATGCTATTTTCGATCCAATCGTGGATGTAATGCCAGTCATACCGGTATTCTTCTTCCTTTTAGCGTTCGTATGGCAAGCTGCTGTGAGTTTTCGCTAA
>Dryopteris
ATGATAGTTTTGTGTGACACCTATCTGGAAAATTCTATTCACCTCAATGGCGCTTCTTTTGCCAAATTACCCGAAGCTTATGCAATCTCTGATCCAATTGTGGATGTAATGCCGGTAATACCAGTGTTTTTCCTCCTCCTAGCCTTTGTTTGGCAAGCCGCAGTTAGCTTTCGATAG
>Ginkgo
ATGCCAGCTATGCCCAATATTTGTCTAGATAATGTATTTTATTTGAGTGATCCCTTCTTGGCTAAATTACCCGAGGCGTATGCTATTTCCGATCCAATTGTAGATGTAATGCCAATTATCCCCGTATTTTTTCTTCTTTTAGCCTTTGTTTGGCAAGCTGCTATAAGTTTTCGATAA
>Huperzia
ATGCTT---------AAATTCTACCTAGAAAATGTCTTTCATTTA------ATATTTTTTGCTAAATTACCCGAAGCTTATGCGGTTTCTGATCCAATCGTGAATGTAATGCCAATAATACCTTTGTTCTTTTTCCTCCTAGCCTTCGTTTGGCAAGCTTCCGTGAGTTTTCGATAA
>Botrypus
ATGCTAGTTATGCTTAATGCCTCTTCGGAGAATAACTTTCACTCGACTGATACCTATTTTGCCAAATTACCCGAAGCTTATGCTATTTTCGATCCAATTGTGGATGTAATGCCAGTCATACCGGTGTTTTTCTTCCTCCTAGCGTTCGTATGGCAAGCTGCTGTGAGTTTTCGTTAA
>Rhizoglossum
ATGCTAGTTCTGCTTAATGCCTGTTCGGAAAGTAACTTTTATTTGCCCAATATATATCTTGCCAAATTACCCGAAGCTTATTCTATTTTCGATCCAATCGTGGATGTAATGCCAATCATACCGATTTTTTTCTTTCTTCTAGCGTTCGTATGGCAAGCCGCTGTCAGTTTTCGCTAA
>Sahashia
ATGCTAGTTATGTTTAATGCCTATTTGGAAAATAACTTTCATTTGACTGATATCTATTTTGCCAAATTACCCGAAGCTTATGCTATTTTCGATCCAATTGTGGATGTAATGCCAGTCATACCGGTGTTTTTCTTCCTTTTAGCGTTCGTATGGCAAGCTGCTGTGAGTTTTCGTTAA
