# Supplementary material for: Organellar phylogenomics of Ophioglossaceae fern genera
Source: Front Plant Sci. 2024 Jan 15;14:1294716. doi: 10.3389/fpls.2023.1294716 (PMC10823028; doi:10.3389/fpls.2023.1294716)
Supplement: Supplementary file 3 [file DataSheet_3.zip › Supplementary file S2/cpDNA_CDS/psbL.fas.nt.cleanup.aln]

>Holubiella
ATGACACAACCAAACCCGAACAAACAGAGTGTAGAATCGAACCGTACGAGTCTCTATTGGGGATTGTTATTGATTTTTGTACCCGCCGTTCTATTTTCCAATCATTTCTTTAATTAG
>Botrychium
ATGACACAACCAAACCCGAACAAACAGAGTGTAGAATCGAACCGTACGAGTCTCTATTGGGGATTGTTATTGATTTTTGTACCCGCCGTTCTATTTTCCAATCATTTCTTTAATTAG
>Japanobotrychium
ATGACACAACCAAACCCGAACAAACAGAGTGTAGAATCGAACCGTACGAGTCTCTATTGGGGATTGTTATTGATTTTTGTACCCGCCGTTCTATTTTCCAATCATTTCTTTAATTAG
>Sceptridium
ATGACACAACCAAACCCGAACAAACAGAGTGTAGAATCGAACCGTACGAGTCTCTATTGGGGATTGTTATTGATTTTTGTACCCGCCGTTCTATTTTCCAATCATTTCTTTAATTAG
>Haukia
ATGACACAACCAAATCCGAACAAACAAAGTGTAGAATTGAACCGTACGAGTCTCTATTGGGGATTATTATTGATTTTCGTGCTTGCCGTTCCATTCTCCAATTATTTCTTCAATTAG
>Whittieria
ATGACACAACCAAATCCGAACAAACAAAGTGTAGAATTGAACCGTACGAGTCTTTATTGGGGATTATTATTGATTTTCGTGCTTGCCGTTCTATTTTCCAATTATTTCTTTAATTAG
>Goswamia
ATGACACAACCGAATCCAAACAAACAAAGTGTAGAATTGAACCGTACGAGTCTCTATTGGGGATTATTATTGATTTTCGTACTTGCCGTTCTATTTTCCAATTATTTCTTCAATTAG
>Ophioglossum_austroasiaticum
ATGACACAACCGAATCCGAACAAACAAAGTGTAGAATTGAACCGTACGAGTCTCTATTGGGGATTATTATTGATTTTCGTGCTTGCCGTTCTATTTTCCAATTATTTCTTCAATTAG
>Ophioglossum_californicum
ATGACACAACCGAATCCGAACAAACAAAGTGTAGAATTGAACCGTACGAGTCTCTATTGGGGATTATTATTGATTTTCGTGCTTGCCGTTCTATTTTCCAATTATTTCTTCAATTAG
>Cheiroglossa
ATGACACAACCAAATCCGAACAAACAAAGTGTAGAATTGAACCGTACGAGTCTCTATTGGGGATTGCTATTGATTTTCGTGCTTGCCGTTCTATTTTCCAATTATTTTTTTAATTAG
>Ophioderma
ATGACACAACCTAATCCGAACAAACAAAGTGTAGAATTGAATCGTACAAGTCTCTATTGGGGATTATTATTGATTTTCGTGCTTGCCATTCTCTTTTCCAATTATTTATTCAATTAA
>Psilotum
ATGACACAACCAAACCCGAACAAGCAAAGTGTGGAATTAAACCGTACAAGTCTCTATTGGGGATTGTTATTGATCTTTGTACTTGCTGTTTTATTTTCCAATTACTTCTTCAATTAA
>Mankyua
ATGACACAACCAAATCCGAACAAACAAAGTGTAGAATTGAACCGTACAAGTCTCTATTGGGGATTATTATTGATTTTCGTACTTGCCGTTCTATTTTCCAATTATTTCTTCAATTAG
>Helminthostachys
ATGACACAACCGAACCCGAATAAACAAAGTGTAGAATCGAACCGTACAAGTCTCTATTGGGGATTATTATTGATTTTCGTACTTGCCGTTCTATTTTCCAATTATTTCTTCAATTAG
>Dryopteris
ACGACACAACCGAATCCGAATAAACAGAGTGTAGAATCGAATCGTACAAGCCTATATCGGGGATTATTACTGATTTTCGTACTTGCCGTTCTTTTTTCTAATTACTTTTTCAATTAG
>Ginkgo
ATGACACAATCAAACCCGAACGAACAGAATGTTGAATTGAATCGTACCAGCCTCTACTGGGGGTTGTTACTCATTTTTGTACTTGCCGTTTTATTCTCTAATTACTCTTTCAATTAG
>Huperzia
ATGACGAAACCAAATCCGAACAAACAGAGTGTGGAATTAAATCGTACCAGCCTCTACTGGGGGTTGTTACTAATCTTTGTACTTGCTGTTCTATTTTCTAATTACTTTTTCAACTAA
>Botrypus
ATGACACAACCAAACCCGAACAAACAAAGTGTAGAATCGAACCGTACGAGTCTCTATTGGGGATTGTTATTGATTTTTGTACTCGCTGTTCCATTTTCCAATTATTTCTTCAATTAG
>Rhizoglossum
ATGACACAACCAAATCCGAACAAACAAAGTGTAGAATTGAATCGTACGAGTCTTTATTGGGGATTATTATTAATTTTCGTGCTTGCCGTTCTATTTTCCAATTATTTCTTTAATTAG
>Sahashia
ATGACACAACCAAACCCGAACAAACAAAGTGTAGAATCGAACCGTACGAGTCTCTATTGGGGATTGTTATTGATTTTTGTACTCGCTGTTCTATTTCCCAATTATTTCTTCAATTAG
