# Supplementary material for: Organellar phylogenomics of Ophioglossaceae fern genera
Source: Front Plant Sci. 2024 Jan 15;14:1294716. doi: 10.3389/fpls.2023.1294716 (PMC10823028; doi:10.3389/fpls.2023.1294716)
Supplement: Supplementary file 3 [file DataSheet_3.zip › Supplementary file S2/cpDNA_CDS/psbM.fas.nt.cleanup.aln]

>Holubiella
ATGGAAGCAAATATTCTTGCATTCACTGCTACTGCACTTCTTATTTCAATACCCACCGCTTTTCTACCCATCCTCTATGTACAAACAGCTACTCAAAACAATTGA
>Botrychium
ATGGAAGCAAATATTCTTGCATTCACTGCTACTGCACTTCCTATTTCAATACCCACCGCTTTTCTACCCATCCTCTATGTACAAACAGCTGCTCAAAACAATTGA
>Japanobotrychium
ATGGAAGCAAATATTCTTGCATTCACTGCTACTGCACTTCTTATTTCAATACCCACCGCTTTTCTACTCATCCTCTATGTACAAACAGCTACTCAAAACAATTGA
>Sceptridium
ATGGAAGCAAATATTCTTGCATTCACTGCTACTGCACTTCCTATTTCAATACCCACCGCTTTTCTACCCATCCTCTATGTACAAACAGCTGCTCAAAACAATTGA
>Haukia
ATGGAAGTAAATATTCTTGCATTCATTGCTACTGCACTTTCCATTCCAATACCTACCGCTTTTTCACTCATCCTTTACGTACAAACAGCTACTCAAAATAGTTGA
>Whittieria
ATGGAAGTAAATATTCTTGCATTCATTGCTACTGCACTTTTCATTCTAATACCTACTGCTTTTTCACTCATCCTCTACGTACAAACAGCTACTCAAAATAATTGA
>Goswamia
ATGGAAGTAAATATTCTTGCATTTATTGCTACTGCACTTTCCATTCCAATACCTACAGCTTTTTCACTCATCCTCTATGTACAAACAGCTACTCAAAGTAATTGA
>Ophioglossum_austroasiaticum
ATGGAAGTAAATATTCTTGCATTCATTGCTACTGCACTTTCCATTCCAATACCTACCGCTTCTTCACTCATCCCCTACGTACAAACAGCTACTCAAAATAATTGA
>Ophioglossum_californicum
ATGGAAGTAAATATTCTTGCATTCATTGCTACTGCACTTTCCATTCCAATACCTACCGCTTCTTCACTCATCCCCTACGTACAAACAGCTACTCAAAATAATTGA
>Cheiroglossa
ATGGAAGTAAATATTGTTGCATTCGTTGCTACTGCACTTTTCATTCTAATACCTACCGCTTCTTCAATAATCCCCTACGTACAAACAGCTGCTCAAAATAATTGA
>Ophioderma
ATGGAAATCAATATTGTTGCATTCATTGCTACTGCACTTTTCATTCCAATACCTACCGCTTCTTCAATCATTCTTTATGTACAAACAGTTACTCAAAATAATTGA
>Psilotum
ATGGAAGTCAATATCCTTGCATTTATCGCTACTGCACTTTTTATTTCAATACCTACTGCTTTTTTGCTTATTCCTTACGTACAAACAGCTACTCAAAGTAATTAA
>Mankyua
ATGGAAGTCAATATTCTTGCATTCATTGCTACTGCACTTTTCATTCTAATACCTACTGCTTTTTTACCTATTCTTCATGTACAAACAGCTACTCAAAACAATTGA
>Helminthostachys
ATGGAAGTAAATATTCTTGCATTCATTGCTACTGCACTTCCCACTCCAATACCTACCGCTTTTCTACTTATTCTCCATGTACAAACAGCTACTCAAAACAATTGA
>Dryopteris
ACGGAAGTAAATATTCTTGCGTTTTTAGCTACCGCACTTTTTATCCTGATCCCGACAGCTTTTCTACCTATTCTTTACATTCAAACGGCCGCGCAGAATAACTAG
>Ginkgo
ATGGAAGTAAATATCCTTGCATTTATTGCTATTGCACTGTTCATTTCAGTTCCTACTGCTTTTCTACTTATCATTTACGTAAAAACGGTTGGTGAAAGCAATTGA
>Huperzia
ATGGAAGTAAATATCCTTGCATTCATTGCTACTGCACTGTTCATTTTAATTCCTACTGCTTTTTCACTCATCCTTTACGTACAAACAGCTAGTCAAAACAATTAA
>Botrypus
ATGGAAGTAAATATTCTTGCATTCATTGCTACTGCACCTCTTATTTCAATACCCACCGCTTTTCTACCCATCCTCCATGTACAAACAGCTACTCAAAACAATTGA
>Rhizoglossum
ATGGAAGTAAATATTCTTGCATTCATTGCTACTGCACTTTTCATTCTAATACCTACTGCTTTTTCACTCATCCTCTACGTACAAACAGCTACTCAAAATAATTGA
>Sahashia
ATGGAAGTAAATATTCTTGCATTCATTGCTACTGCACTTCCTATTTCAATACCCACCGCTTTTCCACCTATCCTCCATGTACAAACAGCTACTCAAAACAATTGA
