# Supplementary material for: Organellar phylogenomics of Ophioglossaceae fern genera
Source: Front Plant Sci. 2024 Jan 15;14:1294716. doi: 10.3389/fpls.2023.1294716 (PMC10823028; doi:10.3389/fpls.2023.1294716)
Supplement: Supplementary file 3 [file DataSheet_3.zip › Supplementary file S2/cpDNA_CDS/psbN.fas.nt.cleanup.aln]

>Holubiella
ATGGAAACTGCAACCTTGGTCGCCATCTCCATATCCTGTTTACCCGTGAGCTTCACCGGTTATGCCTTGTACACCGCTTCCGGCCAACCTTCCGAAGACCTTAGAGATCCCTTCGAAGAACACGAAGATTGA
>Botrychium
ATGGAAACTGCAACCTTGGTCGCCATCTCCATATCCTGTTTACCCGTGAGCTTCACCGGTTACGCTTTGTACACCGCTTTCGGCCAACCCTCTGAAGACCTTAGAGATCCCTTCGAAGAACACGAAGATTGA
>Japanobotrychium
ATGGAAACTGCAACCTTGGTCGCCATCTCCATATCCTGTTTACCCGTGAGCTTCACCGGTTATGCCTTGTACACCGCTTCCGGCCAACCCTCCGAAGACCTTAGAGATCCCTTCGAAGAACACGAAGATTGA
>Sceptridium
ATGGAAACTGCAACCTTGGTCGCCATCTCCATATCCTGTTTACCCGTGAGCTTCACCGGTTATGCCTTGTACACCGCTTCCGGCCAACCCTCCGAAGACCTTAGAGATCCCTTCGAAGAACACGAAGATTGA
>Haukia
ATGGAAACTGCAACCCTAGTCGCCATCTCCATATCCTGTTTACCTGTGAGCTTAACTGGTTATGCTTTGTACACTGCTTCTGGCCAACCATCCGAAGAACTTAGAGATCCCTTTGAAGAACATGAAGATTGA
>Whittieria
ATGGAAACTGCAACCTTAGTCGCCATCTCCATATCCTGTTTACCTGTGAGCTTAACTGGTTATGCTTTGTACACTGCTTTTGGCCAACCATCCGAAGAACTTAGAGATCCCTTTGAAGAACATGAGGTTTGA
>Goswamia
ATGGAAACTGCAACCTTAGTCGCCATCTCCATATCTTGTTTACCTGTGAGCTTAACTGGTTATGCTTTGTACACTGCTTCTGGCCAACCATCCGAAGAACTTAGAGATCCATTTGAAGAACATGAGGATTGA
>Ophioglossum_austroasiaticum
ATGGAAACTGCAATCTTAGTCGCCACCTTCATATCCTGTTTACCTGTGAGCCTAACTGGTTATGCTTTGTACACTGCTTCTGGCCAACCATCAGCAGAACCTAGAGATCCCTTTGAAGAACATGAAGATTGA
>Ophioglossum_californicum
ATGGAAACTGCAATCTTAGTCGCCACCTTCATATCCTGTTTACCTGTGAGCCTAACTGGTTATGCTTTGTACACTGCTTCTGGCCAACCATCAGCAGAACTTAGAGATCCTTTTGAAGAACATGAAGATTGA
>Cheiroglossa
ATGGAAACTGCAACCTTAGTCGCCATCTCCATATCCTGTTTACCTGTGAGCTTAACTTGTTATGCTTTGTACACTGCTTCTGGCCAACCATCCCAAGAACTTAGAGATCCCTTTGAAGAACATGAAGATTGA
>Ophioderma
ATGGAAACTGCAACTTTCGTCGCTATTTCTATCTCCTGTTTAACTGTGAGTTTCACTGGTTATGCTTTATATACTGCTTCTGGCCAACCATATAACAAATTTAGAGATCCTTTTGAAGAACATGAAGATTGA
>Psilotum
ATGGAAACTGCAACTTTGATCGCTATCTTCATATCCTGTCTAATTGTAAGTTTTACCGGTTATGCTCTTTATACTGCTTTTGGTCAACCCTCCAAGGAACTTAGAGATCCTTTTGAGGAACACGAAGATTAA
>Mankyua
ATGGAAACTGCAACCTTGGCTGCCATATTTATATCCTGCTTACTTGTAAGCTTCACTGGTTATGCTTTATACACCGCTTTTGGTCAACCTTCCGAAGAGCTTAGAGATCCTTTTGAAGAACATGAAGATTGA
>Helminthostachys
ATGGAAACTGCAACCTTGGTCGCCATCTTCATATCCTGTTTACCCGTGGGCTTCACTGGTTATGCTTTGTATACTGCTTCCGGTCAACCCTCTGAAGAACTCAGAGATCCCTTCGAAGAACACGAAGACTGA
>Dryopteris
ACGGAAACCGCAACTTCGGTCGCTACCTTTATATCCCGTTCACTCGTTAGCCTCACCGGTTACGCTTTGTATACCGCTTTCGGTCAACCCGCCAAAGAGCTCAGAGACCCTTTTGAGGAACATGAGGATTAG
>Ginkgo
ATGGAAACTGCAACCTTAGTCGCCATCTCCATATCTCGTTCACTTGTGAGCTTTACTGGTTACGCTCTGTATACCGCCTTTGGACAACCCTCCGAACAACTTAGGGATCCTTTCGAGGAACACGAAGACTAG
>Huperzia
ATGGAAACTGCAACCCTGGTCGCTATCTTCATATCTTGTTTACTCGTAAGCTTCACTGGTTATGCCTTGTACACCGCCTTCGGGCAACCTTCTAGAGAACTTAGAGATCCTTTTGAAGAGCATGAGGATTAG
>Botrypus
ATGGAAACTGCAACCTTGGTCGCCATCTCCATATCCTGTTTACCCGTGAGCTTCACCGGTTATGCTTTGTACACCGCTTTTGGTCAACCCTCCGAAGACCTTAGAGATCCCTTCGAAGAACACGAAGATTGA
>Rhizoglossum
ATGGAAACTGCAACCTTAGTCGCCATCTCCATATCCTGTTTACCTGTGAGCTTAACTGGTTATGCTTTGTACACTGCTTTTGGCCAACCATCCGAAGAACTTAGAGATCCCTTTGAAGAACATGAAGTTTGA
>Sahashia
ATGGAAACTGCAACCTTGGTCGCCATCTTCATATCCTGTTTACTCGTGAGCTTCACTGGTTATGCCTTGTACACTGCTTCTGGTCAACCCTCCGAAGACCTTAGAGATCCCTTCGAAGAACACGAAGATTGA
