# Supplementary material for: Organellar phylogenomics of Ophioglossaceae fern genera
Source: Front Plant Sci. 2024 Jan 15;14:1294716. doi: 10.3389/fpls.2023.1294716 (PMC10823028; doi:10.3389/fpls.2023.1294716)
Supplement: Supplementary file 3 [file DataSheet_3.zip › Supplementary file S2/cpDNA_CDS/psbT.fas.nt.cleanup.aln]

>Holubiella
ATGGAAGCATTGGTTTATACATTCCTGTTGGTGGCCACTTTAGGTATAATTTTTTTTGCTATCTTTTTCAGAGAACCACCCAAAATTATGAGTAAGGGAAAGAGATGA
>Botrychium
ATGGAAGCATTGGTTTATACATTCCTGTTGGTGGCCACTTTAGGTATAATTTTTTTTGCTATCTTTTTCAGAGAACCACCCAAAGTTCCGAATAAGGGAAAGGGATGA
>Japanobotrychium
ATGGAAGCATTGGTTTATACATTCCTGTTGGTGGCCACTTTAGGTATAATTTCTTTTGCTATCTTTTTCAGAGAACCACCCAAAGTTCCGAGTAAGGGGAAGAGATGA
>Sceptridium
ATGGAAGCATTGGTTTATACATTCCTGTTGGTGGCCACTTTAGGTATAATTTCTTTTGCTATCTCTTCCAGAGAACCACCCAAAGTTCCGAGTAAGGGAAAGAGATGA
>Haukia
ATGGAAGCATTGGTTTATACATTCCTGTTGGTGGCCACTCTAGGTATAATTTTCTTTGCTATTTTCTTCCGAGAACCGCCCAAAGTTCCAAATAAGGGAAAGAGATAA
>Whittieria
ATGGAAGCATTGGTTTATACATTCCTGTTGGTGGCTACTCTAGGTATCATTTTCTTCGCTATTTTCTTCCGAGAACCGCCCAAAGTTCCGAATAAGGGAAATAGATAA
>Goswamia
ATGGAAGCATTAGTTTATACATTCCTGTTGGTGGCCACTCTAGGTATCATTTTCTTCGCCATCTTCTTTCGGGAACCGCCTAAAGTTCCGAGTAGGGGAAAAAAATAA
>Ophioglossum_austroasiaticum
ATGGAAGCATTGGTTTATACATTCCTGTTGGTGGCCACTCTAGGTATCATTTTCTTTGCCATTTTCTTTCGAGAACCGCCCAAAGTTCCGAGTAAGGGAAAGAGATAA
>Ophioglossum_californicum
ATGGAAGCATTGGTTTATACATTCCTGTTAGTGGCCACTCTAGGTATCATTTTCTTTGCCATTTTCTTTCGAGAACCGCCCAAAGTTCCGAGTAAGGGAAAGAGATAA
>Cheiroglossa
ATGGAAGCATTGGTTTATACATTCCTGTTAGTGGCCACTCTAGGTATCATTTTCTTTGCTATTTTCTTTCGAGAACCACCCAAAGTTCCAAATAAGGGAAAGAGATAA
>Ophioderma
ATGGAAGCATTAGTTTATACATTTCTATTAGTGGCCACTTTAGGTATCATTTTCTTTGCTATTTTCTTTCGAGAACCTCCAAAAGTTCCAAATAAGGAAAATAGATAA
>Psilotum
ATGGAAGCATTGGTTTATACATTCTTGCTAGTGGCTACTTTGGGCATAATCTTTTTCGCTATATTTTTTCGGGACCCACCTAAAGTTCCAAATAAGTGA---------
>Mankyua
ATGGAAGCATTGGTTTATACATTCTTATTGGTGGCCACTCTAGGTATCATTTTTTTTGCTATCTTTTTCCGAGATCCGCCCAAAGTTCCGAATAAGGGAAAGAAATAA
>Helminthostachys
ATGGAAGCCTTGGTTTATACATTCTTGTTGGTGGCCACTCTAGGTATAATCTTTTTTGCTATCTTCTTCCGAGACCCACCCAAAGTTCCGAGTAAGGGAAAGAGATAA
>Dryopteris
ACGGAAGCACCGGTTTACACATTTTTGTTGGTAGCAACTTTAGGTATAATATTTTTCGCCATCTTTTTTCGGGAGCCCCCCAAAGTACCCAGCAAGGGTAAATAG---
>Ginkgo
ATGGAAGCATTGGTTTATACATTCCTGTTGGTATCGACCTTAGGGATAATATTTTTCGCTATTTTCTTCCGAGACCCACCTAAAGTTCCGAATGAAGGGAGGAAATAA
>Huperzia
ATGGAAGCATTGGTTTATACATTCCTGTTGGTAGGTACTCTAGGAATAATTTTTTTCGCTATTTCTTCCCGGGAACCACCCAAAGTTCCAAGTAAGGGAAAAAAATGA
>Botrypus
ATGGAAGCATTGGTTTATACACTCCTGTTGGTGGCCACTTTAGGTATAATTTCTTTTGCTATCTTTTTCAGAGAACCACCCAAAGTTCCGAGTAAGGGAAAGAGATGA
>Rhizoglossum
ATGGAAGCATTGGTTTATACATTCCTGTTGGTGGCTACTCTAGGTATAATTTTCTTTGCTATTTTCTTTCGAGAACCGCCCAAACTTCCAAATAAGGGAAATAGATAA
>Sahashia
ATGGAAGCATTGGTTTATACATTCCCGTTGGTGGCCACTTTAGGTATAATTTTTTTTGCTATCTCTTTCCGAGAACCACCCAAAGTTCCAAATAAGGGAAAGAGATGA
