# Supplementary material for: Organellar phylogenomics of Ophioglossaceae fern genera
Source: Front Plant Sci. 2024 Jan 15;14:1294716. doi: 10.3389/fpls.2023.1294716 (PMC10823028; doi:10.3389/fpls.2023.1294716)
Supplement: Supplementary file 3 [file DataSheet_3.zip › Supplementary file S2/cpDNA_CDS/psbZ.fas.nt.cleanup.aln]

>Holubiella
ATGACTATTGCTTTTCAACTGTCCGTATTTGCACTAATTGCTATTTCATTCCTTTTGGTGATCGGCGTTCCCGTCGTGCTTGCTTCCCCAGATGGTTGGTCAAGTAGC---AAAAATATCGTCTTTTCGGGTGCTTCATTATGGATTGGATCAGTCTCTCTGGTAGGTATACCTAATTCATTTATATCCTAA
>Botrychium
ATGACTATTGCTTTTCAACTGTCCGTATTTGCATTAATTGCTATTTCATTCCTTTTGGTGATCGGCGTTCCCGTTGCGCTTGCTTCCCCAGATGGCTGGTCAAGTAGC---AAAAATATTGTATTTTCGGGTGCTTCATTATGGATTGGATCAGTCTTTCTGGTAGGTATACCTAATTCATTTATATCCTAA
>Japanobotrychium
ATGACTATTGCTTTTCAACTGTCCGTACTTGCATTAATTGCTATTTCATTCCTTTTGGTGATCGGCGTTCCCGTCGTGCTTGCTTCCCCAGATGGTTGGTCAAGTAGC---AAAAATATTGTATTTTCGGGTGCTTCATTATGGATTGGATCGGTTTTTTTGGTAGGTATACCTAATTCATTTATATCCTAA
>Sceptridium
ATGACTATTGCTTTTCAACTGTCCGTATTTGCACTAATTGCTATTTCATTCCTTTTGGTGATCGGCGTTCCCGTCGTGCTTGCTTCCCCAGATGGTTGGTCAAGTAGC---AAAAATATCGTCTTTTCGGGTGCTTCATTATGGATTGGATCAGTCTCTCTGGTAGGTATACCTAATTCATTTATATCCTAA
>Haukia
ATGACTATTGCTTTTCAATTGTCCGTATTTGCATTAATCGCGATTTCATTTCTCCTGGTGATCGGAGTTCCTGTTGTGCTCGCCTCTCCAGATGGTTGGTCAAGTAAC---AAAAATATTGTATTTTCGGGTGCTTCATTATGGATTGTACTAGTTTTACTGGTAGGTATACTTAATTCATTCATATCTTAG
>Whittieria
ATGACTATTGCTTTTCAACTGTCCGTATTTGCATTAATTGCGACTTCATTTCTCCTGGTGATCGGGGTTCCTGTTGTGCTCGCCTCTCCAGATGGTTGGTCAAGTAAC---AAAAATATCGTATTTTCGGGTGCTTCATTATGGATTGTATTAGTCTTACTGGTAGGTATACTTAATTCATTCATATCCTAG
>Goswamia
ATGACTATTGCTTTTCAACTGTCCGTATTTGCATTGATTGCGATTTCATTTCTCCTGGTGATCGGAGTTCCTGTTGTGCTTGCCTCTCCAGATGGTTGGTCAAGTAAC---AAAAATATCGTATTTTCGGGTGCTTCATTATGGATTGTACTAGTTTTACTGGTAGGTATACTTAATTCATTTATATCCTAG
>Ophioglossum_austroasiaticum
ATGACTATTGCTTTTCAACTGTCCGTATTTGCATTAATTGCGATTTCATTTCTCCTGGTGATCGGAGTTCCTGTTGTGCTCGCCTCTCCAGATGGTTGGTCAAGTAAC---AAAAATATTGTATTTTCGGGTACTTCATTATGGATTGTACTAGTTTTACTGGTAGGCATACTTAATTCATTCATATCCTAG
>Ophioglossum_californicum
ATGACTATTGCTTTTCAACTGTCCGTATTTGCATTAATTGCGATTTCATTTCTCCTGGTGATCGGAGTTCCTGTTGTGCTCGCCTCTCCAGATGGTTGGTCAAGTAAC---AAAAATATTGTATTTTCGGGTGCTTCATTATGGATTGTACTAGTTTTACTGGTAGGCATACTTAATTCATTCATATCCTAG
>Cheiroglossa
ATGACTATTGCTTTTCAACTGTCCATATTTGCATTAATTGCAATTTCATTCCTCCTAGTGATCGGAGTTCCTGTTGTGCTCGCCTCTCCTGATGGTTGGTCAAGCAAC---AAAAGTATCGTATTTTCGGGTGCTTCATTATGGATTGTACTAGTTCTATTGGTAGGCATACTTAATTCATTTATAGCCTAG
>Ophioderma
ATGACTATTGCTTTTCAACTATCCGTATTTGCATTAATTACGATTTCATTCCTCCTGGTGATCGGAATTCCTGTTGTGCTCGCCTCTCCAGATGGTTGGTCAAGCAACAATAAAGATATTATCTTCTCAGGTGCTTCATTATGGATTATACTAGTTTTACTTGTAGGTATACTTAATTCATTCATATCCTAG
>Psilotum
ATGACTATTGCTTTTGAATTGTCCGTTTTCGCATTAATAACCATTTCATTTCTCTTAGTGATTGGTGTGCCTGTTGTGCTTGCTTCTCCAGATGGTTGGTCGAGTAGC---AAAAATATTGTATTTTCGGGTGCTTCACTATGGATCGGATTAGTATTTCTGGTAGGTATATTGAATTCGCTAATATCTTAA
>Mankyua
ATGACTATTGCTTTTCAATTGTCCCTATTTGCATTGATTGCAATTTCATTTCTTTTGGTGATCGGCGTTCCTGTTGTACTTGCTTCCCCAGATGGTTGGTCAAGCAAT---AAAAATATTGTTTTTTCGGGTGCTTCATTATGGATTGGATTAGTTTTCCTGGTAGGTATACTTAATTCTTTTATATCCTAG
>Helminthostachys
ATGACTATTGCTTTTCAACTATCCGTATTTGCATTAATTGCTACTTCATTCCCCTTGGTGATTGGTGTTCCTGCTGCACTTGCTTCCCCGGATGGTTGGTCGAGTAAC---AAAAATATTGTCTTTTCGGGTGCTTCATTATGGATTGGCTTAGTCTTCCTGGTAGGTATACTCAATTCATTCGTATCCTAA
>Dryopteris
ATGACTATCGCGTTCCAATTGGCTTTATTTGGATTAATTGCTATCTCATTCCTACTAGTTATAGGTGTGCCCGTTGCGTTTGCATCCCCGGGTGGCTGGTCCAACAAT---AAAAACATTGTCTTCTCAGGGGCTTCATTATGGATCGGATCAGTTTCTTCGGTAGGTATACCCAACTCTTTGATTTCTTGA
>Huperzia
ATGACTATTGCTTTTCAGTTGGCTGTGTTTGCATCAATTGCAATTCCATTTATTCTAGTAATTGGTGTGCCCGTTGTGCTTGCCTCTCCTGATGGTTGGTCAAGTAGC---AGAAATGTTGTATTTTCAGGTGCTTCATCATGGATTGGATTAGTTTTCCTAGTAGGTATCCTTAACTCTCTCATATCTTAA
>Botrypus
ATGACTATTGCTTTTCAACTGTCCGTATTTGCATTAATTGCTATTTCATTCCTTTTGGTGATCGGCGTTCCCGTTGTGCTTGCTTCTCCAGATGGTTGGTCAAGTAAC---AAAAATATTGTCTTTTCGGGTGCTTCATTATGGATTGGATCAGTCTTTCTGGTAGGTATACCTAATTCATTTATATCCTAA
>Rhizoglossum
ATGACTATTGCTTTTCAACTGTCCGTATTTGCATCAATTGCTACTTCATTCCTCCTGGTGATCGGGGTTCCTGTTGTGCTCGCCTCTCCAGATGGTTGGTCAAGTAAC---AAAAATATTGTCTTTTCGGGTGCTTCATTATGGATTGTATTAGTCTTACTGGTAGGTATACTTAATTCATTCATATCCTAG
>Sahashia
ATGACTATTGCTTTTCAACTGTCCGTATTTGCATTAATTACTATTTCATTCCTTTTGGTGATCGGCGTTCCCGTTGTGCTTGCTTCCCCAGATGGTTGGTCGAGTAAC---AAAAATATTGTCTTTTCGGGTGCTTCATTATGGATTGGATCAGTCTCTCTGGTAGGTATACCTAATTCATTCATATCCTAA
