# Supplementary material for: Organellar phylogenomics of Ophioglossaceae fern genera
Source: Front Plant Sci. 2024 Jan 15;14:1294716. doi: 10.3389/fpls.2023.1294716 (PMC10823028; doi:10.3389/fpls.2023.1294716)
Supplement: Supplementary file 3 [file DataSheet_3.zip › Supplementary file S2/cpDNA_CDS/rbcL.fas.nt.cleanup.aln]

>Holubiella
ATGTCACCACAAACGGAGACTAAAGCAGGTGTTGGATTCAAAGCTGGTGTTAAAGATTATCGATTGACCTATTACACTCCCGACTACAAAACCAAGGATACTGATATCCTAGCAGCTTTTCGAATGACTCCCCAACCTGGAGTGCCAGCTGAGGAAGCGGGAGCCGCGGTAGCTGCTGAATCTTCCACCGGTACGTGGACCACCGTATGGACCGATGGACTTACCAGCCTTGATCGTTACAAAGGTCGATGCTATGAAATCGAACCTGTTCCCGGGGAGGAGAATCAATTCATTGCTTATGTGGCGTATCCTCTAGATCTTTTTGAGGAAGGTTCTGTCACCAACATGTTCACTTCCATTGTAGGTAACGTATTCGGATTCAAGGCATTGAGAGCTTTACGGTTGGAAGATTCAAGAATCCCCCCTGCTTATTCTAAGACTTTCACGGGTCCGCCTCACGGTATTCAAGTCGAGAGGGATAAATTAAACAAATACGGTCGCCCTTTACTAGGATGTACCATCAAACCCAAATTGGGATTATCTGCCAAAAATTATGGTAGAGCTGTTTATGAATGTTTACGTGGTGGGCTCGATTTCACCAAGGATGATGAAAACGTAAATTCCCAACCGTTTATGCGTTGGAGAGATCGTTTCTTATTCGTGGCAGAAGCTCTTTTCAAATCTCAAGCTGAAACGGGTGAGATTAAGGGGCATTACTTAAACGCCACCGCGGGTACTTGTGAGGAAATGCTAAAAAGAGCAGTATTTGCTCGAGAATTGGGAGTACCCATTATCATGCACGATTATTTGACAGGAGGATTCACTGCAAATACTAGCTTAGCTTTCTACTGTCGGGATAATGGTCTACTCCTTCACATTCATCGTGCAATGCATGCTGTTATTGATAGGCAAAAGAATCATGGTATCCACTTCCGTGTATTGGCCAAAGCATTGCGTATGTCCGGCGGGGATCATATTCATTCCGGTACTGTAGTGGGTAAACTTGAGGGAGAACGCGAAATAACTCTAGGCTTCGTTGATCTACTCCGTGACGATTATATCGAGAAAGATCGAAGCCGCGGCATCTATTTCACCCAAGATTGGGTATCTATGCCGGGTGTACTGCCTGTAGCTTCGGGAGGCATCCACGTTTGGCATATGCCCGCTTTGACTGAAATCTTCGGGGACGATTCCGTACTCCAATTTGGTGGAGGAACTTTGGGACACCCCTGGGGTAATGCACCTGGTGCAGTGGCCAATCGAGTTGCTCTGGAAGCTTGTGTACAGGCTCGTAATGAAGGGCGTGATCTTGCTCGTGAAGGTAATGAAATTATTCGTGAAGCTGCTAAGTGGAGTCCCGACTTAGCCGCTGCTTGTGAAGTCTGGAAAGCGATTAAGTTCGAA---TTCGCTGCGGTTGACACATTGTAA------
>Botrychium
ATGTCACCACAAACGGAGACTAAAGCAGGTGTTGGATTCAAGGCTGGTGTTAAAGATTATCGATTGACCTATTACACTCCCAATTACAAACCCCAGGATACTGATATCCTAGCAGCTTTTCGAATGACTCCCCAACCTGGAGTGCCAGCTGAGGAAGCGGGAGCCGCGGTAGCTGCTGAATCTTCCACCGGTACGTGGACCACCGTATGGACCGATGGACTTACCAGCCTTGATCGTTACAAGGGTCGATGCTATGAAATTGAACCTGTTCCCGGGGATGAGAATCAATTCATTGCTTATGTGGCGTATCCTCTAGATCTTTTTGAGGAAGGTTCTGTCACCAACATGTTCACTTCCATTGTAGGTAACGTATTCGGATTCAAGGCATTGAGAGCTTTACGGTTGGAAGATTCAAGAATCCCCCCTGCTTATTCTAAGACTTTCACGGGTCCGCCTCACGGTATTCAGGTCGAGAGGGATAAATTAAACAAATATGGTCGCCCCTTACTAGGATGTACCATCAAACCCAAATTGGGATTATCTGCCAAAAATTATGGTAGAGCTGTTTATGAATGTTTACGCGGTGGGCTCGATTTCACCAAGGATGATGAAAACGTAAATTCCCAACCGTTTATGCGTTGGAGAGATCGTTTCTTATTCGTGGCAGAAGCTCTTTTCAAATCTCAAGCTGAAACGGGTGAGATTAAGGGGCATTACTTAAACGCTACCGCGGGTACTTGTGAGGAAATGCTAAAAAGAGCAGTATTTGCTCGAGAATTAGGAGTACCCATTGTCATGCACGATTATTTGACAGGAGGATTCACTGCAAATACTAGCTTAGCTTCCTACTGCCGAGATAATGGTCTACTCCTTCACATTCATCGTGCAATGCATGCTGTTATTGATAGGCAAAAGAATCATGGTATCCACTTCCGTGTATTGGCCAAAGCATTGCGTATGTCCGGCGGGGATCATATTCATTCCGGTACTGTAGTGGGTAAACTTGAGGGAGAACGCGAAATAACTCTAGGCTTCGTTGATCTACTCCGTGACGATTATATCGAGAAAGATCGAAGCCGCGGTATCTATTTCACCCAAGATTGGGTATCTATGCCGGGTGTACTACCTGTAGCTTCAGGAGGCATCCACGTTTGGCATATGCCCGCTCTGACTGAGATCTTCGGGGACGATTCCGTACTCCAATTCGGTGGAGGAACTTTGGGACACCCCTGGGGTAATGCACCTGGTGCAGTGGCCAATCGAGTTGCTCTGGAAGCTTGTGTACAGGCTCGTAATGAAGGGCGTGATCTTGCTCGTGAAGGTAATGAAATTATTCGTGAAGCTGCTAAGTGGAGTCCCGACCTAGCCGCTGCTTGTGAGGTCTGGAAAGCAATTAAGTTCGAA---TTTGAGGCGGTTGATAAATTGTAA------
>Japanobotrychium
ATGTCACCACAAACGGAGACTAAAGCAGGTGTTGGATTCAAAGCTGGTGTTAAAGATTATCGATTGACCTATTACACTCCCGACTACAAAACCAAGGATACTGATATCCTAGCAGCTTTTCGAATGACTCCCCAACCTGGAGTGCCAGCTGAGGAAGCGGGAGCCGCGGTAGCTGCTGAATCTTCCACCGGTACGTGGACCACCGTATGGACCGATGGACTTACCAGTCTTGATCGTTACAAGGGTCGATGCTATGAAATCGAACCTGTTCCCGGGGAGGAGAATCAATTCATTGCTTATGTGGCGTATCCTCTAGATCTTTTTGAGGAAGGTTCTGTCACCAACATGTTCACTTCCATTGTAGGTAACGTATTCGGATTCAAGGCATTGAGAGCTTTACGGTTGGAAGATTCAAGAATCCCCCCTGCTTATTCTAAGACTTTCACAGGTCCGCCTCACGGTATTCAAGTCGAGAGGGATAAATTAAACAAATACGGTCGCCCCTTACTAGGATGTACCATCAAACCCAAATTGGGATTATCTGCCAAAAATTATGGTAGAGCTGTTTATGAATGTTTACGTGGTGGGCTCGATTTCACCAAGGATGATGAAAACGTAAATTCCCAACCGTTTATGCGTTGGAGAGATCGTTTCTTATTCGTGGCAGAAGCTCTTTTCAAATCTCAAGCTGAGACGGGTGAAATTAAGGGGCATTACTTAAACGCTACCGCGGGTACTTGTGAGGAAATGCTAAAAAGAGCAGTATTTGCTCGAGAATTGGGAGTACCCATTATCATGCACGATTATTTGACAGGGGGATTCACTGCAAATACTAGCTTAGCTTTCTACTGTCGGGATAATGGTCTACTCCTTCACATTCATCGTGCAATGCATGCTGTTATTGATAGGCAAAAGAATCATGGTATCCACTTCCGTGTATTGGCCAAAGCATTGCGTATGTCCGGCGGGGATCATATCCATTCCGGTACTGTGGTGGGTAAACTTGAGGGAGAACGCGAAATAACTCTAGGCTTCGTTGATCTACTCCGTGATGATTATATCGAGAAAGATCGAAGCCGCGGCATTTATTTCACCCAAGATTGGGTATCTATGCCGGGTGTACTGCCTGTAGCTTCAGGAGGCATCCACGTTTGGCATATGCCTGCTCTGACTGAGATCTTCGGGGACGATTCCGTACTACAATTTGGTGGAGGAACTTTGGGACACCCTTGGGGTAATGCACCTGGTGGAGTGGCCAATCGAGTTGCTCTGGAAGCTTGTGTACAGGCTCGTAATGAAGGGCGTGATCTTGCTCGTGAAGGTAATGAAATTATTCGTGAAGCTGCTAAGTGGAGTCCCGACTTAGCCGCTGCTTGTGAGGTCTGGAAAGCGATTAAGTTCGAA---TTCGATGCGGTTGACACATTGTAA------
>Sceptridium
ATGTCACCACAAACGGAGACTAAAGCAGGTGTTGGATTCAAAGCTGGTGTTAAAGATTATCGATTGACCTATTACACTCCCGATTACAAAACCAAGGATACTGATATCCTAGCAGCTTTTCGAATGACTCCCCAACCTGGAGTGCCAGCTGAGGAAGCGGGAGCCGCGGTAGCTGCTGAATCTTCCACCGGTACGTGGACCACCGTATGGACCGATGGACTTACCAGCCTTGATCGTTACAAGGGTCGATGCTATGAAATCGAACCCGTTCCCGGGGAGGAGAATCAATTCATTGCTTATGTGGCGTATCCTCTAGATCTTTTTGAGGAAGGTTCTGTCACCAACATGTTCACTTCCATTGTAGGTAACGTATTCGGATTCAAGGCATTGAGAGCTTTACGGTTGGAAGATTCAAGAATCCCCCCTGCTTATTCTAAGACTTTCACGGGTCCGCCTCACGGTATTCAAGTCGAGAGGGATAAATTAAACAAATACGGTCGCCCCTTCCTAGGATGTACCATCAAACCCAAATTGGGATTATCTGCCAAAAATTATGGTAGAGCCGTTTATGAATGTTTACGCGGTGGGCTCGATTTCACCAAGGATGATGAAAACGTAAATTCCCAACCGTTTATGCGTTGGAGAGATCGTTTCTTATTCGTGGCAGAAGCTCTTTTCAAATCTCAAGCTGAAACGGGTGAAATTAAGGGGCATTACTTAAACGCTACCGCGGGTACTTGTGAGGAAATGCTAAAAAGAGCAGTATTTGCTCGAGAATTGGGAGCACCCATTGTCATGCACGATTATTTGACAGGGGGATTCACTGCAAATACTAGCTCAGCTTTCTACTGTCGGGATAATGGTCTACTCCTTCACATTCATCGTGCAATGCATGCTGTTATTGATAGGCAAAAGAATCATGGTATCCACTTCCGTGTATTGGCCAAAGCATTGCGTATGTCCGGCGGGGATCATATTCATGCCGGTACTGTAGTGGGTAAACTTGAGGGAGAACGCGAAATAACTCTAGGCTTCGTTGATCTACTCCGTGACGATTATATCGAGAAAGATCGAAGCCGCGGCATCTATTTCACCCAAGATTGGGTATCTATGCCGGGTGTACTGCCTGTAGCTTCGGGAGGCATCCATGTTTGGCATATGCCCGCTTTGACTGAAATCTTCGGGGACGATTCCGTACTTCAATTTGGTGGAGGAACTTTGGGACACCCCTGGGGTAATGCACCTGGTGCAGTGGCCAATCGAGTTGCTCTGGAAGCTTGTGTACAGGCTCGTAATGAAGGGCGTGATCTTGCTCGTGAAGGTAATGAAATTATTCGTGAAGCTGCTAAGTGGAGTCCCGACTTAGCCGCTGCTTGTGAGGTCTGGAAAGCGATTAAGTTCGAA---TTCGCTGCGGTCGACACATTGTAA------
>Haukia
ATGTCACCACAAACGGAGACTAAAGCAGGTGTTGGATTCAAAGCTGGTGTTAAAGATTATCGATTGACCTATTACACTCCCGATTATGAGCCTAAGGATACCGATATCCTAGCAGCCTTTCGAATGACTCCCCAACCTGGAGTACCGGCCGAGGAAGCAGGAGCTGCAGTAGCTGCTGAATCCTCCACGGGTACGTGGACTACCGTATGGACCGATGGGCTTACCAGTCTTGATCGTTACAAAGGTCGATGCTATGAAATTGAACCTGTTGCTGGGGAGGAAGATCAATTCATTGCTTATGTAGCGTATCCCTTAGACCTTTTCGAAGAAGGTTCCGTCACCAACATGTTCACCTCCATTGTAGGTAACGTATTCGGATTCAAGGCATTGAGAGCTTTACGGTTGGAGGATTTACGAATTCCTCCTGCTTATTCTAAGACTTTTATGGGCCCTCCCCACGGTATTCAAGTCGAAAGGGATAAATTAAACAAATATGGTCGTCCCTTATTAGGATGTACCATCAAACCCAAATTGGGATTATCTGCCAAGAATTATGGTAGAGCCGTTTATGAATGCTTACGCGGTGGGCTTGACTTTACCAAAGATGATGAAAACGTGAATTCTCAACCATTTATGCGTTGGAGAGATCGTTTCGTATTCGTGGCGGAAGCTCTTTTCAAGTCTCAGGCGGAAACAGGAGAGATTAAGGGGCATTACTTAAATGCTACCGCAGGTACTTGTGAGGAAATGATGAAAAGAGCAGCATTTGCTCGAGAATTGGGAGTACCCATTATCATGCACGATTATTTGACGGGAGGATTTACTGCAAATACTAGCTTAGCCTCTTACTGCCGAGACAATGGTTTGCTCCTTCACATTCACCGTGCAATGCATGCTGTTATTGATAGGCAAAAAAATCATGGTATGCACTTCCGTGTATTGGCCAAAGCATTGCGCATGTCTGGTGGGGATCACATTCATGCCGGTACCGTAGTGGGTAAACTTGAGGGCGAACGCGAGATCACTTTAGGGTTCGTTGATTTACTTCGTGACGATCTTATCGAGAAAGATCGAAGCCGAGGTATCTATTTCACCCAAGATTGGGTATCCATGCCGGGTGTACTGCCTGTAGCTTCGGGAGGTATTCACGTTTGGCATATGCCTGCTCTAACCGAGATCTTCGGGGATGATTCCGTACTTCAATTCGGTGGGGGAACTCTGGGACACCCATGGGGTAATGCACCCGGTGCAGTAGCTAATCGAGTCGCTCTAGAAGCTTGTGTACAGGCTCGTAATGAAGGACGTGATCTAGCTCGTGAAGGTAATGACATTATTCGTGAAGCTGCTAAGTGGAGCCCCGAGTTAGCTGCTGCTTGTGAGGTATGGAAGGAGATTAAATTTGAA---TTCAAGCCGGTTGACACCGTGTAA------
>Whittieria
ATGTCACCACAAACGGAGACTAAAGCAGGCGTTGGATTCAAAGCTGGTGTTAAAGATTATCGATTGACCTATTACACTCCCGAATATGAGCCTAAGGATACCGATATCCTAGCAGCCTTTCGAATGACTCCCCAACCTGGAGTGCCGGCCGAGGAAGCGGGAGCTGCGGTAGCTGCTGAATCCTCCACGGGTACGTGGACTACCGTATGGACCGATGGGCTTACCAGTCTCGATCGTTACAAAGGTCGATGCTATGAAATCGAACCTGTTGCTGGGGAAGAAGATCAATACATTGCTTATGTAGCGTATCCCCTAGACCTCTTCGAAGAAGGTTCCGTCACCAACATGTTCACCTCCATTGTGGGTAATGTATTCGGATTTAAAGCATTGAGGGCTCTACGGTTGGAGGATTTACGAATTCCTCCTGCTTATTCCAAGACTTTCATGGGCCCCCCCCACGGTATTCAAGTCGAAAGGGATAAATTAAACAAATATGGTCGTCCCTTATTAGGATGTACCATCAAACCCAAATTGGGATTATCTGCCAAGAATTATGGTAGAGCCGTTTATGAATGCTTACGCGGTGGGCTCGACTTCACCAAGGATGATGAAAATGTGAATTCTCAACCATTTATGCGTTGGAGGGATCGTTTCGTATTCGTGGCAGAAGCTCTTTTCAAATCCCAAGCTGAAACGGGAGAGATTAAGGGGCATTACTTAAATGCTACCGCGGGTAATTGTGAGGAAATGATAAAAAGAGCAGTTTTTGCTCGGGAATTGGGAGTACCCATTGTCATGCACGATTATTTGACGGGAGGATTTACTGCAAATACTAGCTTAGCTTCTTACTGCCGAGACAATGGTTTGCTCCTTCACATTCACCGTGCAATGCATGCTGTTATTGATAGACAAAAAAATCATGGTATGCACTTCCGTGTATTGGCCAAAGCATTGCGCATGTCTGGTGGGGATCACATTCATGCCGGTACCGTAGTGGGTAAACTTGAGGGCGAACGTGAGATCACTTTAGGTTTCGTTGATCTACTTCGTGACGATTATATCGAGAAAGATCGAAGCCGAGGTATCTATTTCACCCAAGACTGGGTATCCATGCCGGGTGTACTGCCTGTAGCTTCGGGAGGTATTCACGTCTGGCATATGCCTGCTCTAACCGAGATCTTCGGAGATGATTCCGTACTTCAATTTGGTGGGGGAACTCTGGGACACCCATGGGGTAATGCACCTGGTGCAGTAGCTAATCGAGTCGCTTTGGAAGCTTGTGTACAGGCTCGTAATGAAGGACGTGATCTAGCTCGTGAAGGTAATGAAATTATTCGTGAAGCTGCTAAGTGGAGCCCCGAGTTAGCTGCTGCTTGTGAGGTATGGAAGGAGATTAGATTTGAA---TTTAAGCCGGTTGACACCGTGTAA------
>Goswamia
ATGTCACCACAAACGGAGACTAAAGCGGGTGTTGGATTCAAAGCTGGTGTTAAAGATTATCGATTGACTTATTACACTCCCGAATATGAGCCTAAGGATACCGATATACTAGCAGCCTTTCGAATGACTCCCCAACCTGGAGTGCCGGCCGAGGAAGCAGGAGCTGCAGTAGCTGCTGAATCCTCCACGGGTACGTGGACTACCGTATGGACCGATGGGCTTACCAGTCTCGATCGTTACAAAGGTCGATGCTATGAAATCGAACCTGTTGCTGGGGAGGAAGATCAGTTTATTGCTTATGTAGCATATCCCTTAGACCTTTTTGAAGAAGGTTCCGTCACCAACATGTTCACCTCCATTGTGGGTAATGTATTTGGATTCAAGGCATTGAGAGCTCTACGGTTGGAGGATTTACGAATTCCTCCTGCTTATTCTAAGACTTTCATGGGCCCCCCCCACGGTATCCAAGTCGAAAGGGATAAATTGAACAAATATGGTCGTCCCTTATTAGGATGTACCATCAAACCCAAATTGGGATTATCTGCCAAGAATTATGGTAGAGCCGTTTATGAATGCTTACGCGGTGGACTCGACTTTACCAAAGATGATGAGAACGTAAATTCTCAACCATTCATGCGTTGGAGAGATCGTTTCGTATTCGTAGCGGAAGCTATTTTCAAATCCCAAGCAGAAACGGGAGAGATTAAGGGGCATTACTTAAATGCTACCGCAGGTACCTGTGAGGAAATGATAAAAAGAGCAGTATTTGCTCGAGAATTGGGAGTACCCATTGTCATGCACGACTACTTGACGGGAGGATTTACTGCAAATACTAGCTTGGCCTCTTACTGCCGAGACAATGGTTTGCTTCTTCACATTCACCGTGCAATGCATGCTGTTATTGATAGACAAAAAAATCATGGTATGCACTTCCGTGTATTGGCCAAGGCATTGCGCATGTCTGGTGGGGATCACATCCATGCCGGTACTGTAGTGGGTAAACTTGAGGGCGAACGCGAGATCACTTTGGGTTTTGTTGATCTACTTCGTGACGATTATATCGAGAAAGATCGAAGCCGAGGTATCTATTTCACCCAAGATTGGGTATCCATGCCGGGCGTAATACCTGTAGCTTCGGGAGGTATTCACGTTTGGCATATGCCTGCTCTAACCGAGATCTTTGGAGATGATTCCGTACTTCAATTCGGTGGGGGAACTCTGGGACACCCATGGGGTAATGCACCTGGTGCAGTAGCCAATCGAGTCGCTCTGGAAGCTTGTGTACAAGCTCGTAATGAGGGACGTGATCTAGCCCGTGAGGGTAATGACATTATTCGTGAAGCCGCTAAGTGGAGTGCCGAGTTAGCTGCTGCTTGTGAGGTATGGAAAGAGATTAGATTTGAA---TTCAAGGCAGTTGACACCTTGTAA------
>Ophioglossum_austroasiaticum
ATGTCACCACAAACGGAGACTAAAGCAGGTGTTGGATTCAAAGCTGGTGTTAAAGATTATCGATTGACCTATTACACTCCCGATTATGAGCCTAAGGATACCGATATCCTAGCAGCCTTTCGAATGACTCCCCAACCTGGAGTGCCGGCCGAGGAAGCAGGAGCTGCAGTAGCTGCTGAATCCTCCACGGGTACGTGGACTACCGTATGGACCGATGGGCTTACCAGTCTCGATCGTTACAAAGGTCGATGCTATGAAATCGAACCTGTTGCTGGGGAGGAAGATCAATACATTGCTTATGTAGCGTATCCCTTAGACCTTTTTGAAGAAGGTTCCGTCACCAACATGTTCACCTCCATTGTAGGTAACGTATTCGGATTCAAGGCATTGAAAGCTCTACGGTTGGAGGATTTACGAATTCCTCCTGCTTATTCTAAGACTTTCATGGGCCCTCCCCACGGTATCCAAGTCGAAAGGGATAAATTAAACAAATATGGTCGTCCCTTACTGGGGTGTACCATCAAACCCAAATTGGGATTATCTGCCAAGAATTATGGTAGAGCCGTTTATGAATGCTTACGCGGTGGGCTCGACTTCACCAAAGATGATGAAAACGTAAATTCTCAACCATTTATGCGTTGGAGAGATCGTTTCGTATTTGTGGCGGAAGCTCTTTTCAAATCTCAGGCGGAAACGGGAGAGATTAAGGGGCATTACTTAAATGCTACCGCAGGTAATTGTGATGAAATGATGAAAAGAGCAGTATTTGCTCGAGAATTGGGAGTACCCATTGTCATGCACGATTATTTGACGGGAGGATTTACTGCAAATACTACCTTAGCTTCCTACTGCCGAGACAATGGTTTGCTCCTTCACATTCACCGTGCAATGCATGCTGTTATCGATAGGCAAAAAAATCACGGTATGCACTTCCGTGTATTGGCCAAAGCATTGCGCATGTCTGGCGGGGATCACATTCATGCCGGTACCGTGGTTGGTAAACTCGAGGGCGAACGCGAGATCACTTTAGGTTTCGTTGATCTACTTCGTGACGATTATATTGATAAAGATCGAAGTCGAGGTATCTATTTCACCCAGGATTGGGTATCCATGCCGGGTGTATTTCCTGTAGCTTCAGGAGGTATTCACGTTTGGCATATGCCTGCTCTAACCGAGATCTTCGGGGATGATTCCGTACTTCAATTTGGTGGGGGGACTCTGGGACACCCATGGGGTAATGCACCCGGTGCAGTAGCTAATCGAGTCGCTCTGGAAGCTTGTGTACAGGCTCGTAACGAAGGACGCGATCTAGCTCGTGAAGGTAATGACATTATTCGTGAAGCTGCTAAGTGGAGCCCTGATTTAGCTGCTGCTTGTGAGGTATGGAAGGAGATTAGATTTGAA---TTCAAGCCGGTTGACACCGTGTAA------
>Ophioglossum_californicum
ATGTCACCACAAACGGAGACTAAAGCAGGTGTTGGATTCAAAGCTGGTGTTAAAGATTATCGATTGACCTATTACACTCCCGATTATGAGCCTAAGGATACCGATATCCTAGCAGCCTTTCGAATGACTCCCCAACCTGGAGTGCCGGCCGAGGAAGCAGGAGCTGCAGTAGCTGCTGAATCCTCCACGGGTACGTGGACTACCGTATGGACCGATGGGCTTACCAGTCTCGATCGTTACAAAGGTCGATGCTATGAAATCGAACCTGTTGCTGGGGAGGAAGATCAATACATTGCTTATGTAGCGTATCCCTTAGACCTTTTTGAAGAAGGTTCCGTCACCAACATGTTCACCTCCATTGTAGGTAACGTATTCGGATTCAAGGCATTGAAAGCTCTACGGTTGGAGGATTTACGAATTCCTCCTGCTTATTCTAAGACTTTCATGGGCCCTCCCCACGGTATCCAAGTCGAAAGGGATAAATTAAACAAATATGGTCGTCCCTTACTGGGGTGTACCATCAAACCCAAATTGGGATTATCTGCCAAGAATTATGGTAGAGCCGTTTATGAATGCTTACGCGGTGGGCTCGATTTCACCAAAGATGATGAAAACGTAAATTCTCAACCATTTATGCGTTGGAGAGATCGTTTCGTATTTGTGGCGGAAGCTCTTTTCAAATCTCAGGCGGAAACGGGAGAGATTAAGGGGCATTACTTAAATGCTACCGCAGGTAATTGTGATGAAATGATGAAAAGAGCAGTATTTGCTCGAGAATTGGGAGTACCCATTGTCATGCACGATTATTTGACGGGAGGATTTACTGCAAATACTACCTTAGCTTCCTACTGCCGAGACAATGGTTTGCTCCTTCACATTCACCGTGCAATGCATGCTGTTATCGATAGGCAAAAAAATCACGGTATGCACTTCCGTGTATTGGCCAAAGCATTGCGCATGTCTGGCGGGGATCACATTCATGCCGGTACCGTGGTTGGTAAACTCGAGGGCGAACGCGAGATCACTTTAGGTTTCGTTGATCTACTTCGTGACGATTATATTGATAAAGATCGAAGTCGAGGTATTTATTTCACCCAGGATTGGGTATCCATGCCGGGTGTATTTCCTGTAGCTTCGGGAGGTATTCACGTTTGGCATATGCCTGCTCTAACCGAGATCTTCGGAGATGATTCCGTACTTCAATTTGGTGGGGGGACTCTGGGACACCCATGGGGTAATGCACCCGGTGCAGTAGCTAATCGAGTCGCTCTGGAAGCTTGTGTACAGGCTCGTAACGAAGGACGCGATCTAGCTCGTGAAGGTAATGACATTATTCGTGAAGCTGCTAAGTGGAGCCCTGATTTAGCTGCTGCTTGTGAGGTATGGAAGGAGATTAGATTTGAA---TTCAAGCCGGTTGACACCGTGTAA------
>Cheiroglossa
ATGTCACCACAAACGGAGACTAAAGCAGGTGTTGGATTCAAAGCTGGTGTTAAAGATTATCGATTGACCTATTATACTCCCGATTATGAGCCTAAGGATACTGATATACTAGCAGCTTTTCGAATGACTCCCCAACCTGGAGTGCCAGCCGAGGAAGCAGGAGCTGCAGTAGCTGCTGAATCCTCCACGGGTACGTGGACTACCGTATGGACCGATGGGCTTACCAGTCTCGATCGGTACAAAGGTCGATGCTATGATATCGAACCTGTTGCTGGGGAGGAAGATCAATTTATTGCTTATGTCGCATATCCCTTAGACCTTTTTGAAGAGGGTTCGGTCACCAACATGTTCACCTCCATTGTTGGTAACGTATTCGGATTTAAGGCATTAAGAGCTCTACGGTTGGAGGACTTACGAATTCCTCCTGCTTATTCTAAGACTTTTATGGGCCCCCCCCACGGTATTCAAGTGGAAAGGGATAAATTAAACAAATATGGTCGTCCCTTATTAGGATGTACCATCAAACCCAAATTGGGATTATCTGCCAAGAATTATGGTAGAGCCGTTTATGAATGCTTACGCGGTGGGCTCGACTTTACCAAAGATGATGAAAACGTTAATTCTCAACCATTTATGCGTTGGAGAGATCGTTTCGTATTCGTGGCAGAAGCTCTTTTCAAAGCTCAGGCAGAAACGGGAGAGATTAAGGGGCATTACTTAAATGCTACCGCGGGTACTTGTGAGGAAATGCTAAAAAGAGCAATATTTGCTCGAGAATTGGGCGTACCCATTGTCATGCACGATTATTTGACGGGAGGATTTACTGCAAATACCAGTTTAGCCTTTTACTGCCGGGACAATGGTTTGCTACTTCACATTCACCGTGCAATGCATGCTGTTATTGATAGACAAAAGAATCATGGTATGCACTTCCGTGTATTGGCCAAAGCATTGCGCATGTCTGGTGGGGATCACGTCCACGCCGGTACTGTAGTGGGTAAACTCGAGGGCGAACGCGAGATCACTCTAGGTTTCGTTGATTTACTTCGTGATGATTATATTGAGAAAGATCGAAGTCGAGGTATCTATTTCACCCAGGATTGGGTATCCATGCCGGGTGTAATACCTGTAGCTTCGGGAGGTATTCACGTTTGGCATATGCCCGCTCTAACCGAGATATTTGGGGATGATTCCGTACTTCAATTTGGTGGAGGGACTCTAGGACACCCATGGGGTAATGCACCTGGTGCAGTAGCCAATCGAGTCGCTGTAGAAGCTTGTGTACAGGCTCGTAATGAAGGACGTGATCTAGCTCGTGAAGGCAATACCATTATTCGTGAAGCTGCTAAGTGGAGTGCCGAGTTAGCTGCTGCTTGTGAGGTATGGAAGGAAATTAGATTCGACTCCTTCAAGGCGGTTGACACTTTGTAA------
>Ophioderma
ATGTCACCACAAACGGAGACCAAAGCGGGTGTTGGATTCAAAGCTGGTGTTAAAGATTATCGATTGACTTATTATACTCCCGATTATGAACCTAAAGACACTGATATCCTAGCAGCCTTTCGAATGACTCCTCAACCTGGAGTACCAGCTGAGGAAGCAGGAGCTGCAGTAGCTGCTGAATCCTCCACGGGTACATGGACTACTGTATGGACTGATGGACTTACCAGTCTTGATCGATACAAAGGTCGATGCTATGATATCGAACCTGTTGTTGGAGAGGAAGATCAATTTATTGCTTATGTCGCATATCCCTTAGACCTTTTTGAAGAGGGTTCGGTTACTAACATGTTCACCTCCATTGTCGGTAACGTATTCGGATTTAAGGCATTGAGAGCTTTACGATTGGAGGACTTACGAATTCCTCCTGCTTATTCAAAGACGTTTATGGGCCCCCCCCACGGTATTCAAGTCGAAAGAGATAAATTAAACAAATATGGTCGTCCCTTATTAGGATGTACCATCAAACCAAAATTGGGATTATCTGCTAAAAATTATGGTAGAGCTGTTTATGAATGTTTACGCGGTGGACTCGATTTTACAAAAGATGATGAAAATGTGAATTCTCAACCATTTATGCGTTGGAGAGATCGTTTTGTATTCGTGGCCGAAGCTCTTTTTAAATCTCAGGCGGAAACAGGAGAGATTAAGGGGCATTACTTAAATGCTACTGCAGGTACTTGTGAGGAAATGTTAAAAAGAGCCATTTTTGCTCGAGAATTAGGAGTTCCTATTGTTATGCATGATTATTTGACAGGAGGATTTACTGCAAATACTAGTCTAGCTTTTTATTGCCGGGACAATGGTTTGCTCCTTCACATTCACCGTGCAATGCATGCTGTTATTGATAGACAAAAGAATCATGGTATGCATTTCCGGGTATTGGCTAAAGCATTGCGCATGTCTGGTGGGGATCATGTTCATGCCGGTACTGTAGTAGGTAAACTCGAAGGCGAACGTGAGATTACTCTAGGTTTTGTTGATCTACTTCGTGACGATTATATTGAGAAAGATCGAAGTCGAGGTATTTATTTTACTCAGGATTGGGTATCCATGCCAGGTGTAATACCTGTAGCTTCGGGAGGAATTCATGTTTGGCATATGCCCGCTCTAACCGAGATTTTTGGAGATGATTCTGTGCTTCAATTTGGTGGGGGGACTCTGGGACATCCATGGGGTAATGCACCAGGTGCAGTAGCTAACCGAGTCGCTCTGGAAGCTTGTGTACAAGCTCGTAATGAAGGACGTGATCTAGCTCGTGAAGGTAATATCATTATTCGTGAAGCTGCTAAGTGGAGCGCCGAATTAGCTGCTGCATGTGAGGTATGGAAGGAAATTAGATTTGATTCTTACAAGGCGGTTGATACCATATAA------
>Psilotum
ATGTCACCACAAACGGAGACGAAAGCAAGTTCTGGATTCAAAGCTGGTGTTAAGGATTATCGATTGACCTATTATACCCCTGATTATAAAGTCAGTGATACTGATATCCTAGCAGCATTTCGAATGACTCCTCAACCTGGAGTACCACCTGAGGAAGCAGGAGCTGCAGTAGCTGCTGAGTCTTCCACCGGTACGTGGACCACTGTATGGACTGATGGACTTACCAGCCTGGATCGTTACAAGGGTCGATGTTATGGTATCGAACCTGTTGCTGGGGAAGAAAATCAATATATTGCCTATGTAGCATATCCATTGGATCTATTTGAGGAAGGTTCTGTTACCAACATGTTCACTTCCATTGTAGGTAATGTATTCGGATTCAAAGCATTGAGAGCTCTACGTCTGGAAGATTTAAGAATTCCCCCTGCTTATTCAAAGACCTTCATGGGTCCACCTCACGGTATCCAAGTTGAAAGAGATAAATTGAACAAATATGGACGTCCTTTATTGGGATGTACCATCAAACCTAAATTAGGTTTATCTGCTAAAAACTACGGTAGAGCGGTTTATGAATGTCTTCGTGGTGGACTTGATTTTACTAAAGATGATGAGAATGTCAATTCTCAACCTTTTATGCGTTGGAGAGATCGTTTCTTATTTGTAGCAGAAGCTCTTTTCAAATCCCAAGCTGAAACAGGTGAAATTAAGGGACATTATTTGAACGCCACTGCAGGTACTTGCGAAGAAATGATGAAAAGAGCAGTCTTCGCTCGAGAATTAGGAGCCCCCATTGTTATGCACGACTATTTGACAGGAGGATTTACTGCAAATACTAGTCTGGCTTTCTATTGTCGAGATAATGGTCTACTTCTTCATATTCACCGTGCCATGCATGCTGTTATTGATAGACAAAGAAATCATGGTATGCACTTCCGTGTATTGGCTAAAGCATTGCGTATGTCGGGTGGAGATCATGTCCATGCTGGTACTGTAGTAGGTAAGCTTGAAGGGGAACGAGACGTCACTCTGGGATTTGTTGATTTACTTCGTGATGATTATATTGAGAAGGACCGGAGCCGCGGCGTCTATTTCACTCAAGATTGGGTTTCTATGCCAGGTGTACTGCCTGTTGCTTCGGGGGGTATTCATGTTTGGCACATGCCAGCTTTAACTGAGATCTTTGGGGATGATTCTGTATTACAGTTCGGTGGAGGAACCTTGGGACATCCTTGGGGAAATGCACCAGGTGCTGTGGCTAATCGAGTTGCGTTGGAAGCCTGTGTACAAGCTCGTAATGAGGGACGTGATCTTGCTCGTGAAGGGAATGACATTATTCGTGAAGCTAGTAAGTGGAGTCCCGAATTGGCTGCTGCTTGTGAAGTATGGAAAGAAATTAAGTTCGTA---TTTGATACAATTGACGTATTGTAA------
>Mankyua
ATGTCACCACAAACGGAGACTAAAGCAAGTGTTGGATTCAAAGCTGGTGTTAAGGATTATCGATTGACCTATTTTACCCCTGATTATGAAACCAAGGATACCGATATCCTAGCAGCTTTTCGAATGACTCCTCAACCTGGAGTACCAGCCGAGGAAGCAGGAGCTGCAGTAGCTGCTGAATCTTCCACCGGTACATGGACCACTGTATGGACCGATGGACTTACTAGCCTTGATCGTTATAAAGGCCGATGCTATGATATCGAACCTGTTCCAGGGGAAGAAAATCAATACATTGCTTATGTAGCATATCCTCTAGACCTTTTCGAAGAAGGTTCTGTTACCAACATGTTTACCTCTATTGTAGGTAACGTATTTGGATTCAAGGCATTGAAAGCTTTACGGTTGGAAGATTTAAGAATTCCCCCTGCTTATTCTAAGACTTTCATAGGCCCGCCTCACGGTATTCAAGTCGAGAGGGATAAATTAAACAAATATGGTCGTCCCTTGTTAGGATGTACCATCAAACCGAAATTGGGATTATCTGCCAAAAATTATGGTAGAGCTGTTTATGAATGCTTACGTGGCGGGCTTGACTTCACCAAAGATGATGAAAACGTGAATTCCCAACCGTTCATGCGTTGGAGAGATCGTTTCCTATTCGTGGCAGAAGCTCTCTTCAAATCGCAAGCCGAAACGGGTGAAATTAAGGGGCATTACTTGAATGCTACCGCAGGTACTTGTGAGGAAATGTTAAAAAGAGCAAGATTTGCTCGAGAATTGGGAGTGCCCATTGTAATGCACGATTATTTGACAGGAGGGTTTACTGCAAATACTACTTTAGCCTTTTACTGTCGGGATAATGGTCTACTTCTTCACATTCATCGTGCAATGCATGCTGTTATTGATAGACAAAAAAATCATGGTATGCATTTCCGCGTATTGGCTAAAGCTTTGCGTATGTCTGGCGGGGATCATGTTCATGCCGGGACTGTAGTCGGTAAGCTTGAGGGAGAACGCGATATAACTTTAGGCTTCGTTGATCTACTTCGTGACGATTACATTGAAAAAGATCGAAGCCGCGGCATTTATTTCACCCAAGACTGGGTATCTATGCCAGGTGTGCTGCCTGTAGCTTCGGGAGGCATCCACGTTTGGCATATGCCTGCTCTAACTGAAATCTTCGGGGATGATTCCGTATTACAATTCGGTGGGGGAACTTTGGGGCACCCTTGGGGTAATGCACCTGGTGCAGTAGCTAATCGGGTTGCTTTGGAAGCTTGTGTACAGGCTCGTAATGAAGGACGTGATCTTGCTCGTGAAGGTAATGAAATTATTCGTGAAGCGGCTAAGTGGAGTCCCGAGTTAGCTGCTGCTTGTGAAGTATGGAAAGAGATTAAGTTCGAA---TTTCAGGCAGTTGACACACTTGACAAATGA
>Helminthostachys
ATGTCACCACAAACGGAGACTAAAGCAGGTACTGGATTCAAAGCTGGTGTTAAAGATTATCGATTGACTTATTACACTCCCGATTATGAAACTAAGAGTACTGATATCCTAGCAGCTTTTCGAATGACTCCCCAGCCCGGAGTGCCGGCTGAGGAAGCAGGAGCTGCAGTAGCTGCTGAATCTTCCACCGGTACGTGGACCACTGTATGGACCGATGGACTTACTAGCCTTGATCGTTATAAAGGTCGATGCTATGAAATCGAACCCGTTCCCGGAGAAGAAAATCAATTCATTGCTTATGTAGCGTATCCCCTAGATCTTTTTGAAGAAGGTTCTGTTACCAACATGTTTACCTCCATCGTGGGTAACGTATTCGGATTCAAGGCATTGAGGGCTTTACGGTTGGAAGATTTAAGAATTCCTCCTGCTTATTCCAAGACTTTCATAGGTCCGCCTCACGGTATTCAAGTCGAGAGGGATAAATTAAACAAGTATGGACGTCCCTTATTAGGATGCACCATCAAACCCAAATTGGGATTATCTGCCAAAAATTATGGTAGAGCCGTTTATGAATGTTTACGCGGTGGGCTTGATTTCACCAAGGATGACGAAAACGTGAATTCCCAACCATTTATGCGTTGGAGGGATCGTTTCCTATTCGTGGCAGAAGCTCTTTTTAAATCTCAAGCCGAAACGGGTGAGATTAAGGGACATTACTTAAATGCTACCGCAGGTACTTGCGAGGAAATGTTAAAAAGGGCAGTATTTGCTCGAGAATTGGGAGCCCCCATTGTCATGCACGATTATCTGACAGGAGGATTTACTGCAAATACTAGTTTAGCCTACTACTGTCGGGATAATGGTCTACTCCTTCACATTCACCGTGCAATGCATGCTGTTATTGATAGACAAAAAAATCATGGTATGCACTTCCGTGTATTGGCCAAAGCATTGCGTATGTCCGGTGGGGATCATATTCATGCTGGTACTGTAGTGGGTAAACTCGAGGGGGAACGTGACATAACTTTAGGCTTTGTTGATCTACTTCGTGACGATTATATCGAGAAAGATCGAAGCCGTGGCATCTATTTCACCCAAGACTGGGTATCTATGCCGGGTGTATTGCCCGTAGCTTCGGGAGGAATTCACGTTTGGCATATGCCTGCTCTAACTGAGATCTTCGGGGATGATTCCGTATTACAATTTGGTGGAGGAACTCTGGGACACCCTTGGGGTAATGCACCCGGTGCAGTGGCTAATCGAGTTGCTTTGGAAGCTTGTGTACAGGCTCGTAACGAAGGGCGTGATCTTGCCCGTGAGGGTAATGAAATTATTCGCGACGCCGCTAAGTGGAGTCCCGAATTAGCTGCTGCTTGTGAGGTATGGAAGGAGATTAAGTTCGAA---TTCGCTGCGGTTGACACATTGGAT---TGA
>Dryopteris
ATGTCACCACAAACGGAGACTAAAGCAGGTGTTGGATTCAAAGCTGGTGTCAGAGATTATCGATTGACCTATTACACCCCCGAATACAAGACCAAAGATACCGATATCTTAGCAGCCTTTAGAATGACCCCACAACCCGGAGTACCGGCTGAGGAAGCCGGAGCTGCGGTAGCTGCGGAATCCTCCACGGGTACGTGGACCACTGTATGGACAGATGGGTTGACCAGTCTTGACCGTTATAAGGGCCGATGCTACGACATCGAACCCGTCGCTGGGGAGGAGAACCAGTATATCGCGTATGTAGCTTATCCTTTGGATCTATTCGAAGAAGGTTCTGTCACCAATTCGTTCACCTCTATTGTAGGTAATGTCTTTGGATTTAAGGCTCTACGCGCTTTACGCCTGGAAGACCTTCGAATTCCCCCCGCTTATTCTAAAACTTTCATTGGACCGCCTCATGGTATTCAGGTCGAAAGGGATAAACTAAACAAATATGGACGTCCCTTATTGGGATGTACAATCAAGCCAAAATTAGGTCTGTCTGCTAAGAATTATGGTAGAGCCGTCTACGAATGCCTTCGTGGTGGACTTGATTTCACAAAAGATGATGAAAATGTGAATTCCCAGCCATTCATGCGTTGGAGAGATCGCTTCCTATTCGTGGCAGAAGCTCTTTTCAAATCCCAGGCTGAAACGGGGGAAATCAAGGGGCATTACTTAAATGCTACTGCAGGTACGTGTGAAGAAATGTTTAAGAGAGCTGTTTTCGCTAGAGAGTTGGGTGCACCAATTGTCATGCATGACTACCTGACCGGAGGGTTTACCGCAAATACCAGCTTAGCTTATTACTGCAGAGACAATGGGCTGCTTCTTCATATTCACCGTGCGATGCACGCCGTGATCGATAGACAACGAAATCACGGTATACATTTTCGTGTATTGGCCAAAGCATTACGCATGTCCGGTGGAGATCATATACACGCTGGAACTGTAGTAGGCAAACTAGAGGGGGAACGAGAAGTAACCCTGGGTTTCGTCGATTTACTTCGCGACGATTACATTGAAAAAGATCGTAGTCGTGGTATCTATTTCACACAAGATTGGGTATCCATGCCGGGTGTACTCCCCGTAGCTTCGGGGGGTATCCACGTCTGGCACATGCCTGCTCTAACCGAAATCTTCGGGGACGACTCCGTATTACAGTTCGGTGGAGGAACCTTGGGACATCCTTGGGGAAATGCACCCGGTGCGGTAGCCAACCGAGTCGCATTAGAAGCTTGCGTACAGGCTCGCAACGAGGGTCGCGACCTCGCCCGTGAAGGTAATGAAATTATTCGTGAAGCTTGTAAGTGGAGTCCGGAATTGGCCGCTGCATGCGAGATATGGAAAGCAATCAAATTTGAA---TTTGATACAATTGATACGTTGTAA------
>Ginkgo
ATGTCACCAAAAACAGAGACTAAAGCAAGTGTCGGATTTAAAGCTGGTGTTAAAGATTACAGATTGACTTATTATACTCCTGAATATCAAACCAAAGATACTGATATCTTGGCAGCATTCCGAGTAACTCCTCAACCTGGAGTGCCACCTGAGGAAGCGGGAGCTGCAGTAGCTGCCGAATCTTCCACTGGTACATGGACCACTGTTTGGACCGATGGACTTACCAGTCTTGATCGTTACAAGGGAAGATGCTATGACATCGAGCCCGTTCCTGGGGAGGAAAATCAATTTATTGCCTATGTAGCTTACCCTTTGGATCTTTTCGAGGAAGGTTCTGTTACTAACCTGTTCACTTCCATTGTAGGGAATGTATTTGGATTCAAAGCCCTACGAGCTCTACGTCTGGAAGATCTGCGAATTCCTCCTGCTTATTCCAAAACTTTCCAGGGTCCACCTCATGGTATCCAAGTTGAAAGGGATAAATTGAATAAATATGGCCGTCCCCTATTGGGATGTACTATCAAGCCAAAATTGGGTTTATCTGCCAAAAATTATGGTAGAGCAGTTTACGAATGTCTTCGTGGTGGACTTGATTTTACTAAAGATGATGAGAACGTAAATTCCCAACCATTCATGCGCTGGAGAGATCGTTTCTTGTTTTGTGCAGAAGCAATTTATAAAGCTCAGACCGAGACGGGTGAAATTAAGGGACATTACTTGAATGCTACTGCAGGTACATGCGAAGAAATGATGAAAAGGGCAGTATTTGCCAGAGAATTGGGAGTTCCTATCGTCATGCATGACTATCTGACGGGAGGTTTTACTGCAAATACTAGCTTGGCTCATTATTGCCGAGACAATGGCCTACTTCTTCACATTCACCGCGCAATGCATGCAGTTATTGACAGACAAAGAAATCATGGTATGCATTTCCGTGTACTAGCTAAAGCATTGCGTATGTCTGGTGGAGATCATATTCACGCCGGTACTGTAGTAGGTAAACTTGAAGGAGAACGAGAAGTCACTCTGGGTTTTGTTGATCTACTGCGTGATGATTTTATTGAAAAAGACCGAAGTCGTGGTATTTATTTCACTCAAGATTGGGTATCTATGCCAGGTGTTCTGCCCGTAGCTTCAGGGGGTATTCACGTCTGGCATATGCCTGCTCTGACCGAGATCTTTGGGGATGATTCTGTACTACAGTTTGGTGGGGGAACTTTGGGACACCCTTGGGGAAATGCACCTGGTGCAGTAGCTAATCGGGTCGCCCTAGAAGCTTGTGTACAAGCTCGTAATGAAGGACGTGATCTTGCTCGTGAAGGTAATGAAGTGATCCGTGAAGCTAGTAAATGGAGTCCCGAACTAGCCGCTGCTTGTGAAGTATGGAAGGAGATCAAATTTGAA---TTTGATACGGTTGATGTCTTGTAA------
>Huperzia
ATGTCACCACAAACGGAGACTAAAACAAGTGTTGGATTCAAAGCTGGCGTTAGGGATTACAGATTAACTTATTACACTCCTAATTATAAGACCAAAGACACCGATATTTTGGCAGCATTTCGGATGACCCCCCAACCTGGAGTACCACCCGAGGAGGCGGGAGCCGCAGTAGCTGCTGAATCTTCCACTGGTACATGGACTACCGTTTGGACCGATGGACTTACCAGCCTTGATCGTTATAAAGGTCGATGCTATGAAATTGAAGCTGTGACCGGGGAGAAAAATCAATTTATTGCTTATGTAGCTTATCCTTTGGATCTCTTTGAGGAAGGTTCCGTCACTAACTTATTCACCTCCATCGTGGGTAACGTATTCGGATTCAAAGCTTTACGAGCTTTACGTTTAGAAGATTTGCGAATTCCCCCCGCTTATTCCAAAACTTTCATAGGTCCACCCCATGGTATCCAAGTTGAAAGAGACAAATCAAACAAATATGGCCGTCCTTTATTAGGATGTACTATTAAACCAAAATTAGGTTTATCTGCTAAAAACTATGGTAGAGCTGTTTATGAATGTCTCCGTGGTGGACTTGATTTTACTAAGGATGATGAAAACGTGAATTCTCAACCGTTTATGCGTTGGAGAGACCGTTTCTTATTCGTAGCAGAAGCTCTTTTTAAAGCCCAAGCCGAAACAGGTGAAATTAAGGGTCATTATTTGAATGTTACCGCAGGTACATATGAAGAACTTCTTAAAAGGGCACATTGTGCTAGAGAATTGGGAGTGCCTATTGTTATGCATGACTATTTGACGGGAGGTTTTACCGCAAATACTAGTTTAGCTCATTATTGTCGAGACAATGGTCTACTTCTTCACATTCACCGCGCGATGCATGCAGTTATTGACAGACAAAAAAATCATGGTATTCACTTCCGTGTATTAGCCAAAGCATTACGTATGTCTGGTGGAGATCACATACACGCTGGTACTGTAGTAGGTAAACTCGAAGGAGAACGCGATGTAACTTTAGGTTTTGTTGATCTACTTCGCGATGACTATATCGAGAAAGACCGAAGCCGTGGTATTTATTTCACTCAAGATTGGGTGTCTATGCCCGGTGTTCTGCCCGTCGCTTCGGGAGGTATTCACGTTTGGCATATGCCCGCTCTGACTGAAATCTTTGGAGATGATTCTGTATTACAATTTGGTGGGGGAACCCTGGGACATCCTTGGGGGAATGCACCTGGTGCAGTAGCAAACCGAGTTGCTTTAGAAGCTTGTGTAAAAGCTCGTAATGAAGGACGTGATCTTGCTCGTGAAGGTAATGAAATTATTCGTGAAGCTAGTCAGTGGAGTCCTGAATCAGCTGCCGCTTGTGAAGTATGGAAAGAAATCAAGTTTGAA---TTCGAGGCAATGGATACTTTGTAA------
>Botrypus
ATGTCACCACAAACGGAGACTAAAGCAGGTGTTGGATTCAAAGCTGGTGTTAAAGATTATCGATTGACCCATTACACTCCCGATTATGAAACCAAGGATACTGATATCCTAGCAGCTTTTCGAATGACTCCCCAACCTGGAGTGCCAGCTGCAGAAGCGGGAGCCGCGGTAGCTGCTGAATCTTCCACCGGTACGTGGACCACCGTATGGACCGATGGACTTACCAGCCTTGATCGTTATAAGGGTCGATGCTATGAAATCGAACCTGTTCCCGGGGAGGAAAATCAATTCATTGCTTATGTGGCGTATCCTCCAGATCTTTCTGAGGAAGGTTCTGTCACCAACATGTTCACTTCCATTGTAGGTAACGTATTCGGATTCAAGGCATTGAGAGCTTTACGGTTGGAAGATTCAAGAATTCCCCCTGCTTATTCTAAGACTTTCATGGGTCCGCCTCACGGTATTCAAGTCGAGAGGGATAAATTAAACAAATACGGTCGCCCCTTACTAGGATGTACCATCAAACCCAAATTGGGATTATCTGCCAAAAATTATGGTAGAGCTGTTTATGAATGTTTACGCGGTGGGCTCGATTTCACCAAGGATGATGAAAACGTAAATTCCCAACCGTTTATGCGTTGGAGAGATCGTTTCTTATTCGTGGCAGAAGCCCTTTTCAAATCTCAAGCTGAAACGGGTGAAATTAAGGGACATTACTCAAATGCTACCGCGGGTACTTGTGAGGAAATGCTAAAAAGAGCAGTATTTGCTCGAGAATTGGGAGTACCCATTGTCATGCACGATTATTTGACAGGAGGATTCACTGCAAATACTAGCTTAGCCTTCTACTGTCGGGATAATGGTCTACTCCTTCACATTCATCGTGCAATGCATGCTGTTATTGATAGACAAAAGAATCATGGTATCCACTTCCGTGTATTGGCCAAAGCATTGCGTATGTCCGGCGGGGATCATATTCATTCCGGTACTGTAGTGGGTAAACTTGAGGGAGAACGCGACATAACTCTAGGCTTCGTTGATCTACTCCGTGACGATTATATCGAGAAAGATCGAAGCCGCGGCATCTATTTCACCCAAGATTGGGTATCTATGCCGGGTGTACTGCCTGTAGCTTCAGGAGGCATCCACGTTTGGCATATGCCCGCTTTAACTGAGATCTTCGGGGACGATTCCGTACTCCAATTTGGTGGAGGAACTTTGGGACACCCATGGGGTAATGCACCTGGTGCAGTGGCTAATCGAGTTGCTCCGGAAGCTTGTGTACAGGCTCGTAATGAAGGGCGTGATCTCGCTCGTGAAGGTAATGAAACTATTCGTGAAGCTGCTAAGTGGAGTCCCGATTCAGCCGCTGCTTGTGAAGTCTGGAAAGAGATTAAGTTCGAA---TTCGATGCGGTTGACAAATTGTAA------
>Rhizoglossum
ATGTCACCACAAACGGAGACTAAAGCAGGCGTTGGATTCAAAGCTGGTGTTAAAGATTATCGATTGACCTATTACACTCCCGAATATGAGCCTAAGGATACCGATATCCTAGCAGCCTTTCGAATGACTCCCCAACCTGGAGTGCCGGCCGAGGAAGCGGGAGCTGCGGTAGCTGCTGAATCCTCCACGGGTACGTGGACTACCGTATGGACCGATGGGCTTACCAGTCTCGATCGTTACAAAGGTCGATGCTATGAAATCGAACCTGTTGCTGGGGAAGAAGATCAATACATTGCTTATGTAGCGTATCCCCTAGACCTCTTCGAAGAAGGTTCCGTCACCAACATGTTCACCTCCATTGTGGGTAATGTATTCGGATTTAAAGCATTGAGGGCTCTACGGTTGGAGGATTTACGAATTCCTCCTGCTTATTCCAAGACTTTCATGGGCCCCCCCCACGGTATTCAAGTCGAAAGGGATAAATTAAACAAATATGGTCGCCCCTTATTAGGATGTACCATCAAACCCAAATTGGGATTATCTGCCAAAAATTATGGTAGAGCCGTTTATGAATGCTTACGCGGTGGGCTCGACTTCACCAAGGATGATGAAAACGTGAATTCTCAACCATTTATGCGTTGGAGGGATCGTTTCGTATTCGTAGCGGAAGCTCTTTTCAAATCCCAAGCTGAAACGGGAGAGATTAAGGGGCATTACTTAAATGCTACCGCGGGTAATTGTGAGGAAATGATAAAAAGAGCAACTTTTGCTCGGGAATTGGGAGTACCCATTGTCATGCACGATTATTTGACGGGAGGATTTACTGCAAATACTACCTTAGCCTCTTACTGCCGAGACAATGGTTTGCTCCTTCACATTCACCGTGCAATGCATGCTGTTATTGATAGACAAAAAAATCATGGTATGCATTTCCGTGTATTGGCCAAAGCATTGCGCATGTCTGGTGGGGATCACATTCATGCCGGTACCGTAGTGGGTAAACTTGAGGGCGAACGTGAGATCACTTTAGGTTTCGTTGATTTACTTCGTGACGATCTTATCGAGAAAGATCGAAGCCGAGGTATCTATTTCACCCAAGACTGGGTATCCATGCCGGGTGTATTCCCTGTAGCTTCGGGAGGTATTCACGTCTGGCATATGCCTGCTCTAACCGAGATTTTCGGAGATGATTCCGTACTTCAATTTGGTGGGGGAACTCTGGGACACCCATGGGGTAATGCACCTGGTGCAGTAGCTAATCGAGTCGCTTTGGAAGCTTGTGTACAGGCTCGTAATGAAGGACGTGATCTAGCTCGTGAAGGTAATGAAATTATTCGTGAAGCTGCTAAGTGGAGCCCCGACTTAGCTGCTGCTTGTGAGGTATGGAAGGAGATTAGATTTGAA---TTCAAGCCGGTTGACACCGTGTAA------
>Sahashia
ATGTCACCACAAACGGAGACTAAAGCAGGTGTTGGATTCAAAGCTGGTGTTAAAGATTATCGATTGACCTATTACACTCCCAAGTATGAAACCAAGGATACTGATATCCTAGCAGCTTTTCGAATGACTCCCCAACCTGGAGTGCCAGCTGAGGAAGCAGGAGCTGCGGTAGCTGCTGAATCTTCCACTGGTACGTGGACCACTGTATGGACCGATGGACTTACCAGCCTTGATCGTTACAAGGGTCGATGCTATGAAATCGAACCTGTTCCCGGGGAGGAAAATCAATTCATTGCTTATGTAGCATATCCTTTAGATCTTTCCGAGGAAGGTTCTGTCACCAACATGTTCACTTCCATTGTAGGTAACGTATTCGGATTCAAGGCATTGAGAGCTTTACGGTTGGAAGATTCAAGAATTCCCCCTGCTTATTCGAAGACTTTCATGGGTCCGCCCCACGGTATTCAGGTCGAGAGGGATAAATTAAACAAATATGGTCGTCCCTTACTAGGATGTACCATCAAACCCAAATTGGGATTATCTGCCAAAAATTATGGTAGAGCTGTTTATGAATGTTTACGCGGTGGGCTTGATTTCACCAAGGATGATGAAAACGTAAATTCCCAACCGTTTATGCGTTGGAGAGATCGTTTCTTATTCGTGGCAGAAGCTCTTTTCAAATCCCAAGCTGAAACGGGTGAAATTAAGGGGCATTACTTAAATGCTACCGCGGGTACTTGTGAAGAAATGCTAAAAAGAGCAGTATTCGCTCGAGAATTGGGAGCACCCATTGTCATGCACGATTATTTGACAGGAGGATTTACTGCAAATACTAGCTTAGCCTTCTACTGTCGGGATAATGGTCTACTCCTTCACATTCATCGTGCAATGCATGCTGTTATTGATAGACAAAAGAATCATGGTATCCACTTCCGTGTATTGGCCAAAGCATTGCGTATGTCCGGTGGGGATCATATTCATGCCGGTACTGTAGTAGGTAAACTTGAGGGAGAACGCGAAATAACTCTAGGCTTCGTTGATCTACTCCGTGACGATTATATCGAGAAAGATCGAAGCCGCGGCATCTATTTCACCCAAGATTGGGTATCTATGCCGGGTGTACTGCCTGTAGCTTCGGGAGGCATCCACGTTTGGCATATGCCCGCTTTAACCGAGATCTTCGGGGATGATTCCGTACTCCAATTTGGTGGAGGAACTTTAGGACACCCCTGGGGTAATGCACCTGGTGCAGTGGCTAATCGAGTCGCTTTGGAAGCTTGTGTACAGGCCCGTAATGAAGGGCGTGATCTCGCTCGTGAAGGTAATGAAATTATTCGTGAAGCTGCTAAGTGGAGTCCCGATTCAGCCGCTGCTTGTGAAGTCTGGAAAGAGATTAAGTTCGAA---TTCGACGCGGTTGACACATTGTAA------
