# Supplementary material for: Organellar phylogenomics of Ophioglossaceae fern genera
Source: Front Plant Sci. 2024 Jan 15;14:1294716. doi: 10.3389/fpls.2023.1294716 (PMC10823028; doi:10.3389/fpls.2023.1294716)
Supplement: Supplementary file 3 [file DataSheet_3.zip › Supplementary file S2/cpDNA_CDS/rpl14.fas.nt.cleanup.aln]

>Holubiella
ATGATTCAACCCCAAAGTTATTCGAATGTAGCGGACAACAGTGGAGCTCGAAAATTGATGTGTATTCGAGTCCTAGGAACTAGTAATCGTAAATATGCAAGTATTAGTGACATTATCACCGCTACGGTCAAGGAAGCAGTACCTAATATGCCCTTGGAAAAGTCGGAAATAGTTAGAGCAGTAGCTGCACGTACTTGTAAGGGAGTGAGACGTAGCAACGGAATGATAGTACGATTCGATGATAATGCAGCGGTTGTTACCAATCGGGAAGGGAACCCCAGAGGGACTAGAGTATTCGGTCCAGTCGCTCGAGAATCAAGGGGAAGTAACTTCACCAAAATAGTTTCATTAGCCCCCGAAGTATTGTGA
>Botrychium
ATGATTCAACCCCAAAGTTATTTAAATGTAGCGGACAACAGTGGAGCTCGAAAATTAATGCGCATTCGAGTCCTAGGAACTAGTAATCGTAAATATGCAAGTATTAGTGACATTATCACCGCTACGGTCAAGGAAGCAGTACCTAATATGCCCTTGGAAAAGTCAGAAATAGTTAGAGCAGTAGCTGTACGTACTTGTAAGGGAGTGAAACGTAGCAACGGAATGATAGTACGATTCGATGATAATGCAGCGGTTGTTACCAATCAGGAAGGGAACCCCATAGGGACTAGAGTATTCGGTCCAGTCGCTCGAGAATCGAGGGGGAGTAACTTCACCAAAATAGTCTCATTAGCCCCCGAAGTATTGTGA
>Japanobotrychium
ATGATTCAACCCCAAAGTTATTTGAATGTAGCGGACAACAGTGGAGCTCGAAAATTGATGTGCATTCGAATCCTAGGAACTAGTAATCGTAAATATGCAAGTATTAGTGACATTATCACCGCTACGGTCAAGGAAGCAGTACCTAATATGCCCTTGGAAAAGTCGGAAATAGTTAGAGCAGTAGCTGTACGTACTTGTAAGGGAGTTAGACGTAACAACGGAATGGTAGTACGATTTGATGATAATGCAGCGGTTGTTACCAATCAGGAAGGGAACCCCAGAGGGACTAGAGTATTTGGTCCAGTCGCTCGAGAATCAAGGGGGAGTAACTTCACCAAAATAGTCTCATTAGCCCCCGAAGTATTGTGA
>Sceptridium
ATGATTCAACCCCAAAGTTATTCGAATGTAGCGGACAACAGTGGAGCTCGAAAATTGATGTGCACCCGAGTCCTAGGAACTAGTAATCGTAAATATGCAAGTATTAGTGACATTATCACCGCTACGGTCAAGGAAGCAGTACCTAATATGCCCTTGGAAAAGTCGGAAATAGTTAGAGCAGTAGCTGCACGTACTTGTAAGGGAGTGAGACGTAGCAACGGAATGATAGTACGATTCGATGATAATGCAGCGGTTGTTACCAATCAGGAAGGGAACCCCAGAGGGACTAGAGTATTCGGTCCAGTCGCTCGAGAATCAAGGGGGAGTAACTTCACCAAAATAGTCTCATTAGCCCCCGAAGTATTGTGA
>Haukia
ATGATTCAACCTCAAAGTTATTTGAATGTAGCGGACAATAGTGGAGCTAGAAAGTTAATGTGTATTAGAGTCTTAGGAACAGGGGACCGTGAATATGCAGATACCGGTGACACTATTATTGCTGTGGTTAAGGAAGCAATACCTAATATGTCTCTTAAAAGATCGGAGGTGGTTCGAGCAGTAATTGTACGTACTTGTAAAGGAGTGAAACGTAGCAACGGAATGGTAGTACGATTTGATGATAATGCAGCGGTTGTTATCAATCGAGAAGGAAATCCGAGAGGAACTAGAGTATTTGGTCCAGTTGCTCGAGAATTAAGGATTAATAATTTTGCTAAAATAGTATCATTAGCTCCCGAAGTGCTGTGA
>Whittieria
ATGATTCAACCTCAAAGTTATTTAAATGTAGCAGACAATAGTGGAGCTCGAAAGTTAATGTGCATTAGGGTCTTAGGAACGGGGGACCGTGAATATGCAGATACCGGTGACACTATTATTGCTGTGGTTAGGGAAGCAATACCTAATATGTCTCTGAAAAGATCGGAGGTGGTTCGAGCAGTAATTGTACGTACCTGTAGGGGAGTGAGGCGTAGCAACGGAATGGTAGTAAGGTTTGATGATAATGCAGCGGTTGTTATCAACCGAGAAGGAAATCCGAGAGGAACTAGAGTATTCGGTCCAGTTGCTCGAGAATTGAGGAATAATGATTTTGCTAAAATAGTATCATTAGCTCCTGAAGTGCTGTAA
>Goswamia
ATGATTCAACCTCAGAGTTATTTGAATGTAGCGGACAATAGCGGAGCTCGAAAGTTAATGTGTATTAGAGTCTTAGGAATGGGGGACCGTGAATATGCCGATACCGGTGACACCATCATTGCTGTGGTTAAGGAAGCGATACCTAATATGCCTCTGAAGAGATCGGAGGTGGTTCGAGCAGTAATTGTACGTACCTGTAGGGGAGTGAGGCGTAGCAACGGAATGGTAGTACGATTTGATGATAATGCAGCGGTTGTTATCACCCGAGAAGGAAATCCGAGAGGAACTAGAGTCTTCGGTCCAGTCGCTCGAGAATTAAGGAAGAATAATTTTGCTAAAATAGTATCATTATCTCCCGAAGTGCTGTAA
>Ophioglossum_austroasiaticum
ATGATTCAACCTCAAAGTTATTTGAATGTAGCAGACAATAGTGGAGCTCGAAAGTTGATGTGTATCAGAGTCTTAGGAACGGGGGACCGTGAATATGCAGATACCGGTGACACTATTATTGCTGTGGTTAGGGAAGCAACACCTAATATGTCTCTAAAAAGATCGGAGGTGGTTCGAGCAGTAATTGTACGTACTTGTAAGGGAGTGAGGCGTAGCAACGGAATGGTGGTACGGTTTGATGATAATGCAGCGGTTGTCACCAACCGAGAAGGAAATCCGAGAGGAACTAGAGTATTCGGTCCAGTCGCTCGAGAATTAAGGAATAATAATTTTGCAAAAATAGTATCATTAGCTCCCGAGGTGCCATGA
>Ophioglossum_californicum
ATGATTCAACCTCAAAGTTATTTGAATGTAGCAGACAATAGTGGAGCTCGAAAGTTGATGTGTATCCGAGTCTTAGGAACGGGGGACCGTGAATATGCAGATACCGGTGACACTATTATTGCTGTGGTTAGGGAAGCAACACCTAATATGTCTTTAAAAAGATCGGAGGTGGTTCGAGCAGTAATTGTACGTACTTGTAAGGGAGTGAGGCGTAGCAACGGAATGGTGGTACGGTTTGATGATAATGCAGCGGTTGTCACCAACCGAGAAGGAAATCCGAGAGGAACTAGAGTATTCGGTCCAGTCGCTCGAGAATTAAGGAATAATAATTTTGCAAAAATAGTATCATTAGCTCCCGAGGTGCCATGA
>Cheiroglossa
ATGATTCAACCTCAAAGTTATTTGAATGTAGCAGACAATAGTGGAGCCCGAAAATTAATGTGCATTAGAGTCTTAGGAACAGGGGACCATGAATACGCGGATACGGGTGACACTATTGTTGCTGTGGTTAAGGAAGCAATACCAAATATGTCTCTGAAAAGATCGGAGGTGGTTCGAGCAGTGATTGTACGTACTTGTAGGGGAGTGAGACGTAGGAACGGAATGGTAGTACGGTTTGATGATAATGCAGCGGTTGTGATCAACCGAGAAGGAAATCCGAGAGGAACTAGAGTATTCGGTCCAGTCGCTAGAGAATCAAGGAATAATAATTTTGTTAAAATAGTATCATTAGCTCCCGAAGTGCTGTGA
>Ophioderma
ATGATTCAACCTCAAAGTTATTTGAATGTAGCGGACAATAGTGGAGCTAAAAAATTAATGTGCATCAGAATATTTGGAATGGGAGACCGTAACTACGCAGGTATTGGTGATACTATTGTTGCTGTGGTTAGGGAAGCAATACCTAATATGTCTCTAAAAAAATCAGAGGTGGTTCGAGCAGTTATTGTACGTACTTGTAAAAGAATAAGGCGTAGTAACGGAATGGTAGTACGATTTGATGATAATGCAGCAGTTGTTGTTAATCGAGACGGAAATCCAAGAGGAACTAGAGTTTTTGGTCCAGTCGCTCGAGAATCAAGAAATAGAAATCTAGTGAAAATAGTATCATTAGCTCCCGAAGTGTTATGA
>Psilotum
ATGATTCAACCTCAAAGTTATTTAAAAGTAACAGACAACAGTGGAGCTCGAAAATTGATGTGTATTCGAATTCTAGGAACCAACAATTGCAAATACGCAAATACTGGTGACACTATTATAGCTGTAGTGAAAGAATCAGTACCCAATATGCCAGTCAAGAAATCAGAAATAGTCCGAGCAGTCATTGTACGTACTCGCAAAGAAATGAAACGCGATAATGGAATAATAATACGATTCGATGATAATGCAGCAGTTGTTATTAACCGGGAAGGAAACTTAAAAGGAACTAGAGTCCATGGTCCAGTTGATCGGGAACTATGGAAGAAAAATTTTACTAAAATAGTATCTTTAGCTCCTGAAGCTTTTTAA
>Mankyua
ATGATTCAACCTCAAAGTTATTTGAATGTAGCAGACAACAGCGGAGCTCGAAAATTAATGTGTATTCGAGTCTTAGGAACTAGTAATCGTAAATATGCAAATACTAGTGATACTATTATAGCCGTAGTAAAAGAAGCAGTGCCTAATATGTCTCTTAAAAAATCAGAAATAGTTAGAGCGGTAATTGTACGTACTTGTAAAGGAGTGAGACGTAGCAACGGAATGGTAGTACGATTCGATGATAATGCAGCAGTTGTTATTAACCGAGAAGGAAACCCTGTAGGAACTAGAGTGTTTGGTCCAGTTGCTCGAGAATTAAGAGGTAGTGATTTAACTAAAATAGTCTCATTGGCCCCCGAAGTGTTATAA
>Helminthostachys
ATGATTCAACCCCAAAGTTATTTGAATGTAGCGGACAACAGTGGAGCTCGAAAATTAATGTGTATTCGAGTCTTAGGGACTAGTAATCAGAAATACGCAGATGCTAGTGACACTATTATTGCTGTAGTCGGGGAAGCAGTACCTAATACGTCTTTGGAAAAATCGGAAATAGTTAGAGCAGTAGTTGTACGTACTCGCAGGGGAGTGAGACGTAGCAACGGAATAATGGTACGATTCGATGATAATGCAGCAGTTGTTATCAATCGAGAAGGGAATCCCAGAGGGACTAGAGTATTTGGTCCAGTTGCTCGAGAATTAAGAGGCAGTAACTTTACCAAAATAGTCTCATTAGCTCCCGAAGTATTATGA
>Dryopteris
ACGATTCAAACTCAAAGTTATTCAGATGTAGCAGACAACAGCGGAGCCCGCAAATCAATGTGTATTCGAGTGTTGGGAACTGGCAACCGCAGATATGCAGGTACAGGTGACGTCACAATAGCTGTAGTCAAGGAAGCAGTACCCAATATGTCTCTGAAAAGATCAGAAGTGGTTAGGGCGGTGGCAGCATGTACTCGTAAAGGGATAAAACGATGTAACGGAATGGTTGTTGGATTCGACGACAACGCAGCCGTCGTCGTCAACCAGGAAGGAAATCCCAGGGGGACTAGGATCTTCGGTCCAGTCGCTAGGGAATTGAGAGATTATAATTTTACCAGAGTAGTCTCTTCAGCCCCCGAGGTGTTATAA
>Ginkgo
ATGATTCGACCTCAAACTTATTTGAATGTGGCGGACAACAGCGGAGCCCGAAAACTAATGTGTATTCGAGTTCTAGGAGTTAGTAATCGCCAATACGCTCATATTGGGGACGTTATCATTGCTATAGTGAAAGAAGCAATACCAAATATGCCCCTCAAAGAATCAGAAATAGTTAGAGCCGTAGTTGTACGCACCTGTAAAGAACTTGAACGTGACAATGGGATGGTAATACGATCCGATGACAATGCAGCAGTTGTCATTGATCAGGAAGGAAATCCGAAAGGAACTCGAGTTTTTGGTTCAGTTGCTCGAGAATTGAGACAATTTAATTTCACAAAAATAGTTCCATTGGCTCCCGAAGTATTATAA
>Huperzia
ATGATTCAACCTCAAACGTATTTGAATGTAGCAGACAACAGTGGAGCTAAAAAACCAATGTGTATTCGAATTTTAAAAGCTAGTAATCGTAAATATGCAAATACTGGTAACGTAATTGTAGCGGTAGTTAAAGAAGCAGTACCAAATATGCCTCTTCGTAAATCAGAAATAGTTAGAGCTGTAGTTGTACGTACCTGTAAAGAACTAAAACGTAACAATGGAATGATAATACAATTTGATGACAACGCAGCAGTGATCATCAATCAAGAGGGAAATCCTAGAGGAACTCGAGTTTTTGGTCCAGTTGCTCGAGAATCAAGAGAATTCAATTTTACTAAAATAGTTTCATTGGCTCCTGAAGTATTATAA
>Botrypus
ATGATTCAACCCCAAAGTTATTCGAATGTAGCGGACAACAGTGGAGCTCGAAAATTAATGTGCATTCGAGTCCTAGGAACTAGTAATCGTAAATACGCAAATACTAGTGACATTATTACTGCTGCGGTCAAGGAAGCAGTACCTAATATGCCCTTGGAAAAATCGGAAATAGTTAGAGCCGTAGTTGTACGTACTTGTAAGGGAGTGAGACGTAGCAACGGAATGATAGTACGATTCGATGATAATGCAGCGGTTGTTATCAATCAGGAAGGGAACCCCAGAGGGACTAGAGTATTCGGTCCAGTCGCTCGAGAATCAAGGGGGAGTAACTTCACCAAAATAGTCTCATTAGCCCCCGAAGTATTGTGA
>Rhizoglossum
ATGATTCAGCCTCAAAGTTATTTAAATGTAGCGGATAATAGTGGAGCTCGAAAGTTAATGTGCATTAGGGTATTAGGAACGGGGGACCGTGAATATGCAGATACCGGTGACACTATTATTGCTGTGGTTAAGGAAGCAATACCTAATATGTCTCTGAAAAGATCGGAGGTGGTTCGAGCAGTAATTGTACGTACCTGTAGGGGAGTGAGGCGTAGCAACGGAATGGTAGTAAGGTTTGATGATAATGCAGCAGTTGTTATCAACCGAGAAGGAAATCCGAGAGGAACTAGAGTATTCGGTCCAGTTGCTCGAGAATTGAGAAATAATGATTTTGCTAAAATAGTATCATTAGCTCCTGAAGTGCTGTAA
>Sahashia
ATGATTCAACCCCAAAGTTATTCGAATGTAGCGGACAACAGTGGAGCTCGAAAATTAATGTGCATTCGAGTCTTAGGAACTGGTAATCGTAAATACGCAAATACTAGTGACATTATTATTGCTGTGGTCAAGGAAGCAGTACCTAATATGCCCTTGAAAGAATCGGAAGTAGTTAGAGCAGTAGTTGTACGTACCCGTAAGGGAGTGAGACGTAGCAACGGAATGATAGTACGATTCGATGATAATGCAGCAGTTGCTATCAATCAAGGAGGGAACCCCAGAGGGACTAGAGTATTCGGTCCAGTCGCTCGAGAATCAAGGGGGGGTGACTTCACCAAAATAGTATCATTAGCCCCCGAAGTATTGTGA
