# Supplementary material for: Organellar phylogenomics of Ophioglossaceae fern genera
Source: Front Plant Sci. 2024 Jan 15;14:1294716. doi: 10.3389/fpls.2023.1294716 (PMC10823028; doi:10.3389/fpls.2023.1294716)
Supplement: Supplementary file 3 [file DataSheet_3.zip › Supplementary file S2/cpDNA_CDS/rpl16.fas.nt.cleanup.aln]

>Holubiella
ATGCTTGGTCCTAAAAGAATCAAATTTCGTAAACAACATAGGGGGAGAATGAAAGGAGTATCTACTCGGGGTAATTCCATCTGTTTCGGAAGATTCGCTCTTCAGGCACTCGAACCTGCTTGGGTTACGGCCGGACAAATAGAAGCAGGACGAAGAGCTATTACTCGTTACATTCGTCGCGGTGGGAAGGTATGGATACGTGTATTTCCCGATAAACCAGTCACTGTGAGACCTGCAGAAACACGTATGGGGTCGGGAAAGGGATCTCCAGAATATTGGGTAGCTGTGACTAAGCCGGGTCGGATACTTTATGAAATAAGTGGAGTATCAGAGAGTATTGCTCGAGCAGCTATGAGAATAGCTGCGTATAAAATGCCCGTACGTACTCAATCTGTTACCGTCACG------AGATTTAAGGAT------ATGTAG
>Botrychium
ATGCTTGGTCCCAAAAGAATCAAATTTCGGAAACAGCATAGAGGGAGAATGAAAGGAGTATCTACTCGGGGTAATTCCATCTGTTTCGGAAGATTCGCCCTTCAAGCACTCGAACCTGCTTGGGTTACGGCCGGACAAATAGAAGCAGGACGAAGAGCTATTACTCGTTACATTCGTCGCGGTGGGAAGGTATGGATACGTGTATTTCCCGATAAACCAGTCACTGTGAGACCTGCAGAAACACGCATGGGGTCGGGAAAGGGATCTCCAGAATATTGGGTTGCTGTGACTAAGCCGGGTCGGATACTTTATGAAATAAGTGGGGTATCAGAGAGTATTGCCCGAGCAGCTATGGGAATAGCTGCGTATAAAATGCCCGTACGTACTCAATCTGTTACCGTCACG------AGATCTATAGAT------ATGTAG
>Japanobotrychium
ATGCTTGGTCCTAAAAGAATCAAATTTCGGAAACAACATAGAGGGAGAATGAAAGGAGTATCTACTCGGGGTAATTGCATCTGTTTTGGAAGATTTGCTCTTCAGGCACTCGAACCTGCTTGGGTTACGGCCGGACAAATAGAAGCAGGACGAAGAGCTATTACTCGTTACATTCGTCGCGGTGGTAAGGTATGGATACGTGTATTTCCCGATAAACCAGTCACTGTGAGACCTGCAGAAACACGTATGGGGTCGGGAAAGGGATCTCCAGAATATTGGGTAGCTGTAACTAAGCCGGGTCGGATACTTTATGAAATAAGTGGAGTATCCGAGAGTATTGCCCGAGCAGCTATGAGAATAGCTGCATATAAAATGCCCGTACGTACTCAATCTGTTACCGCTACA------AGATATATGGAT------ATGTAG
>Sceptridium
ATGCTTGGTCCTAAAAGAATCAAATTTCGTAAACAACATAGGGGGAGAATGAAAGGAGTATCTACTCGGGGTAATTCCATCTGTTTTGGAAGATTCGCTCTTCAGGCACTCGAACCTGCTTGGGTTACGGCCGGACAAATAGAAGCAGGACGAAGAGCTATTACTCGTTACATCCGTCGCGGTGGGAAGGTATGGATACGTGTATTTCCCGATAAACCAGTCACTGCGAGACCTGCAGAAACACGTATGGGGTCGGGAAAGGGATCTCCAGAATATTGGGTAGCTGTGACTAAGCCGGGTCGGATACTTTATGAAATAAGTGGAGTATCAGAGAGTATTGCCCGAGCAGCTATGAGAATAGCTGCGTATAAAATGCCCGTACGTACTCAATCTGTTACCGCCACG------AGATCTATGGAT------ATGTAG
>Haukia
ATGCTTGGTCCTAAAAGAACAAAATTTCGTAAGCAACATAGAGGAAGAATGAAAGGGGTATCTACTCGGGGTAATTTCATTTGTTTCGGAAAATTCGCCCTCCAGGCACTGGAACCTTCTTGGATTACGGCCAGACAAATAGAAGCGGGACGAAGAGCTATTACTCGTTATGCCCGTCGCGGTGGTAAGATATGGATACGTGTATTCCCGGATAAACCAATTACTGCAAGACCCGCAGAAACACGTATGGGATCGGGGAAGGGATCTCCGGAATACTGGGTGGCTGTTATTAAACCAGGACGGATACTTTATGAAATAAGTGGAGTCTCAGAGGGTATTGCTAGAGCAGCTATGAGAATAGCTGCCTATAAGATGCCTGTGCGTACTCAATTTATTATTGCTGCA------AAATCGATGGAT------GCATAG
>Whittieria
ATGCTTGGTCCTAAAAGAACGAAATTTCGTAAGCAACATAGGGGAAGAATGAAAGGGTTATCTACTCGGGGTAATTCCATTTGTTTCGGAAAATTTGCCCTCCAGGCACTGGAACCTTCTTGGATTACAGCCAGACAGATAGAAGCGGGACGAAGAGCGATTACTCGTTATGCCCGTCGCGGTGGTAAGATATGGATACGTGTATTCCCTGATAAACCAGTTACTGCAAGACCCGCAGAAACACGTATGGGATCGGGGAAAGGCTCTCCGGAGTACTGGGTGGCTGTTATTAAACCGGGACGGATAATTTATGAAATAAGTGGAGTCTCAGAGAGTATTGCTCGGGCAGCTATGAGAATAGCTGCGTATAAGATGCCTGTGCGTACTCAATTCATCATTGCTGCA------AAATTGATGGAT------GCATAG
>Goswamia
ATGCTTGGTCCCAAAAGAACAAAATTTCGTAAACAACATAGAGGAAGGATGAAGGGGGTATCTGCTCGGGGTAATTTCATTTGTTTCGGGAAATTTGCCCTCCAGGCACTGGAACCTTCCTGGATCACAGCCAGACAAATAGAAGCGGGACGAAGAGCTATTACTCGTTACGCCCGTCGCGGTGGTAAGATATGGATACGTGTATTCCCTGATAAACCAGTTACGGCAAGACCCGCAGAGACACGTATGGGATCGGGGAAGGGATCTCCGGAATATTGGGTGGCTGTTATTAAACCGGGACGGATACTTCATGAAATAGGTGGAGTCTCAGAGAGTATTGCTCGAGCAGCTATGAGAATAGCTGCCTACAAGATGCCTGTGCGTACCCAATTCATTGTTGCTGCG------AAATCAATGGAT------GTGTAG
>Ophioglossum_austroasiaticum
ATGCTTGGTCCTAAAAGAACAAAATTTCGTAAGCAACATAGAGGGAGAATGAAAGGGGTATCTACTCGGGGTAATTTCATTTGTTTCGGAAAATTCGCCCTTCAGGCACTGGAACCTTCTTGGATCACAGCCAGACAAATAGAAGCAGGACGAAGAGCTATTACTCGTTACGCCCGTCGCGGTGGTAAGATATGGATACGTGTATTCCCCGATAAACCAATTACTGCGAGACCTGCAGAAACACGTATGGGATCGGGTAAGGGATCTCCGGAATACTGGGTGGCTGTTATTAAACCGGGACGGATACTTCATGAGATGAGTGGAGTCTCAGAGAGTGTTGCTAGAGCAGCTACGAGAATAGCTGCCTATAAGATGCCTGTGCGTACCAAATTCATTATTGCTGCG------GAATCGATGGAT------GCGTAG
>Ophioglossum_californicum
ATGCTTGGTCCTAAAAGAACAAAATTTCGTAAGCAACATAGAGGGAGAATGAAAGGGGTATCTACTCGGGGTAATTTAATTTGTTTTGGAAAATTCGCCCTTCAGGCACTAGAACCTTCTTGGATCACAGCCAGACAAATAGAAGCAGGACGAAGAGCTATTACTCGTTACGCCCGTCGCGGTGGTAAGATATGGATACGTATATTCCCCGATAAACCAATTACTGCGAGACCTGCAGAAACACGTATGGGATCGGGTAAGGGATCTCCGGAATACTGGGTGGCTGTTATTAAACCGGGACGGATACTTCATGAGATGAGTGGAGTCTCAGAGAGTGTTGCTAGAGCAGCTATGAGAATAGCTGCCTATAAGATGCCTGTGCGTACCAAATTCATTATTGCTGCA------GAATCGATGGAT------GCGTAG
>Cheiroglossa
ATGCTTGGTCCTAAAAGAACAAAATTTCGTAAACAGCATCGAGGAAAAATAAAAGGGGTATCTACTCGGGGTAATTCTATTTGTTTTGGAAAATTTGCTCTCCAGGCACTGGAACCTTCTTGGATTACAGCCAGACAAATAGAAGCAGGACGAAGAGCTATTACTCGTTATGCCCGTCGCGGTGGTAAGATATGGATACGTACATTCCCTGATAAACCAATTACTGCAAAACCTGCAGAAACACGTATGGGCTCAGGAAAGGGATCTCCGGAATACTGGGTAGCTGTTATTAAACCTGGACACATACTTTATGAAATAAGTGGAGTATCAGAGAGTATTGCTCGAGCAGCTCTGAGAATAGCTGCCTATAAGATGCCTGTGCATACTCAATTTATTGTTGATGCA------AAATCGATGGAT------GCACAG
>Ophioderma
ATGCTTGGTCCTAAAAAAACAAAATTTCGTAAACAGCATAGAGGAAGAATGAAAGGAATATCTACTCGGGGTAATATTATTTGTTTTGGAAAATTTGCCCTTCAGACACTGGAACCTGCATGGATTACAGCTAGACAAATAGAAGCGGGACGAAGAGCTATTACTCGTTATGTTCGGCGCGGTGGAAAATTATGGATACGTATATTCCCTGATAAACCAATTACTTTACGACCTTCAGAAACACGTATGGGATCAGGAAAGGGATCTACAGAATACTGGGTAGCTGTTATTAAACCCGGACAAATACTTTATGAAATAAATGGAATATCAGAGAATATTGCTCGAGTAGCTATGAGAATAGCTGCTTATAAGATGCCTGTACATACTCAATTTATTGTTGCTACA------AAATCGATGGATACCTGTGTGTAG
>Psilotum
ATGCTTAGTCCTAAAAGAACAAGATTTCGTAAGCAACATAGAGGACGAATGAAAGGAGTATCTACTCGAGGTAATCGTATTTGTTTTGGGAAATTTGCTCTTCAAGCACTTGAACCTGCTTGGATTACAGCCAGGCAAATAGAAGCGGGACGACGAGTGATTGCCCGTTATGCCCGTCGTGGAGGAAAGATGTGGATACGCATATTTCCCGATAAACCAATTACTATGAGACCTGCCGAAACACGTATGGGATCTGGAAAAGGATCTCCAGAATATTGGGTAGCTGTAGTTAAAAAAGGTCGAATACTCTATGAAATAAATGGAGTGTCTGAAAAGATGGCTCAAGCGGCAATGAAGATAGCTGCTCATAAGATGCCTATACATACCAAATTTATTACGTTAAGT------CAACTGACAAAT------GGATAA
>Mankyua
ATGCTTGGTCCCAAAAGAACCAAATTTCGTAAACAACATAGAGGGAGAATGAAAGGAGTGTCTGCTCGGGGTAATCGTGTCTGTTTTGGAAGATTTGCTCTTCAAGCACTTGAACCTGCCTGGATTACGGCCAGACAAATAGAAGCGGGACGAAGAGCTATAACTCGTTATGCCCGTCGCGGCGGTAAGATATGGATACGTTTATTTCCCGATAAACCAATTACCGTAAGACCTGCAGAAACACGTATGGGATCGGGAAAGGGATCTACAGAATACTGGGTAGCTGTGACTAAGCCAGGCCGAATACTTTATGAGATTGGGGGAGTATCAGAGAGTATTGCTCGAGCAGCTATGAGAATAGCTGCATATAAAATGCCTGTACGTACTCAATTTATAACTGCCACA------AAATCGATGGAT------ATTTAA
>Helminthostachys
ATGCTTGGTCCAAAAAAAACCAAATTTCGTAAACAACATAGGGGGAGAATGAAAGGAATATCTACTCGAGGGAATTCTATCTGTTTCGGGAGATTTGCCCTACAGGCACTCGAACCTGCTTGGATTACGGCTGGACAAATAGAAGCGGGACGAAGAGCTATTACTCGTTATGCTCGTCGTGGTGGGAAGGTATGGATACGTGTATTCCCTGATAAACCAATTACTATGAGACCTGCAGAAACACGTATGGGATCAGGAAAGGGATCTCCAGAATATTGGGTAGCTGTGACTAAGCCAGGTCGGATACTTTATGAAATAAGTGGAGTATCGGAGGGTATCGCTCGAGCAGCTATGGGAATAGCTGCGTACAAAATGCCTGTACGCACTCAATTTATTACTGCCGCG------AGATCAATGGAT------GCGTAG
>Dryopteris
ATGCTTAGTCCCAGACGAACTAAATATCGTAAGCAACATAGGGGAAGATTGGGGGGAATCTCTAGTCGTGGCAACACCATCTCCTTCGGAAAATTTGCTCTCCAGGCTCTCGAACCTGCCTGGATTACGGCTAGACAAATAGAAGCGGGGAGGAGGGCAATAACGCGCCATGCCCGTCGAGGCGGGAAGCTGTGGATACGCATCTTTCCCGACAAACCCATCACCATGAGACCCGCGGAAACGCGTATGGGGTCGGGCAAGGGATCTCCGGAATACTGGGTATCCGCAGTTAAACCAGGCCGAATAATTTATGAATTGAGTGGGGTATCGGAGGATGTAGCCAAAACTGCTATGGCGATGGCTGCCCACAAAATGCCCGTGCCTACTCGAGTGGTAACTATTGCG------GAA---------------TCGTGA
>Ginkgo
ATGCTTAGTCCCAAAAGAACAAAATTTCGTAAACAACATAGGGGAAGAATGAAGGGAATATCTCATCGGGGCAATCGTATTTGTTTTGGTAGATTCGCTCTTCAGGCACTTGAACCCGCTTGGATTACATCTGAACAAATAGAAGCGGGACGACGAGCAATTACTCGCTATGCCCGTCGTGGCGGAAAGATATGGGTACGTATATATCCCGACAAACCTATTACAATGAGACCTGCAGAAACACGTATGGGTTCGGGGAAAGGATCTACCGAATACTGGGTATCTGTCGTCAGGCCAGGTCGAATACTTTATGAAATAGGCGGAGTATCAGAGACTGTAGCTAGAGCAGCTATTCGAATAGCTGCATACAAAATGCCTATACATACTCAATTTGTTACTGCTTCG------CCT---------------ATATAA
>Huperzia
ATGCTTAGTCCTAAAAGAACAAAATTTCGTAAACAACATAGAGGAAGATTAGGAGGAGTATCTACTCGAGGCAATCGTATTTGCTTCGGAAGATTCGCCCTTCAAGCACTTGAACCTGCTTGGATTACATCCAGACAAATAGAAGCGGGGCGACGAGCAATTACTCGTTATGCTCGTCGTGGCGGTAAGATTTGGATACGTATATTCCCCGACAAACCTATTACTGTGAGACCTGCAGAAACGCGTATGGGTTCAGGAAAAGGATCCCCAGAATATTGGGTATCTGTTGTTAAACCTGGTAGAATACTCTATGAAGTAGGTGGGATACCAGAAACTATTGCTAGAGCAGCTATGAAAATAGCTGCATACAAAATGCCTGTACGTACTCAAATTATTGTTGCTACACCTATTGAAATGCAGAAC------CAATAA
>Botrypus
ATGCTTGGTCCCAAAAGAATCAAATTTCGGAAACAACATAGAGGGAGAATGAAAGGAGTATCTACTCGGGGGAATTCTATCTGTTTCGGAAGATTCGCCCTTCAGGCACTCGAACCTGCTTGGATTACGGCCAGACAAATAGAAGCAGGACGAAGAGCTATTACTCGTTACGTTCGCCGCGGTGGGAAGATATGGATACGTGTATTTCCCGATAAACCAATCACTGTGAGACCTGCAGAAACACGTATGGGGTCGGGAAAGGGATCTCCAGAATATTGGGTAGCTGTGACTAAGCCGGGTCGGATACTTCATGAAATAGGTGGAGTATCAGAGAGTATTGCTCGAGCAGCTATGGGAATAGCTGCATATAAAATGCCTGTACGTACTCAATCTGTTACCGCCACG------AGATCGATGGAT------ATGTAG
>Rhizoglossum
ATGCTTGGTCCTAAAAGAACGAAATTTCGTAAGCAACATAGGGGAAGAATGAAAGGGTTATCTACTCGGGGTAGTTCCATTTGTTTCGGAAAATTTGCCCTCCAGGCACTGGAACCTTCTTGGATTACAGCCAGACAGATAGAAGCGGGACGAAGAGCGATTACTCGTTATGTCCGTCGCGGTGGTAAGATATGGATACGTGTATTCCCTGATAAACCAGTTACTGCAAGACCCGCAGAGACACGTATGGGATCGGGGAAAGGCTCTCCGGAGTACTGGGTAGCTGTTATTAAACCGGGACGGATAATTTATGAAATAAGTGGAGTCCCAGAGAGTATTGCTCGGGCAGCTATGAGAATAGCTGCATATAAGATGCCTGTCCGTACTCAATTCATAATTGCTGCA------AAATTGATGGAT------GCATAG
>Sahashia
ATGCTTGGTCCCAAAAGAACAAAATTTCGGAAACAACATAGAGGGAGAATGAAAGGAGTATCTACTCGGGGTAATTCTATCTGTTTCGGAAGATTCGCTCTTCAGGCACTCGAACCTGCTTGGGTTACGGCCGGACAAATAGAAGCAGGACGAAGAGCTATTACTCGTTACGCTCGCCGCGGTGGGAAGGTATGGATACGTGTATTTCCCGATAAACCAATCACTGTGAGACCTGCAGAAACACGTATGGGGTCGGGAAAGGGATCTCCAGAATATTGGGTAGCTGTGACTAAGCCAGGTCGGATACTTTATGAAATAAGTGGAGTATCAGAGAGTATTGCTCGAGCAGCTATGAGAATAGCTGCGTATAAAATGCCTGTACGTACTCAATCTGTTACCGCCGCG------GGATCGATAGAT------GCGTAG
