# Supplementary material for: Organellar phylogenomics of Ophioglossaceae fern genera
Source: Front Plant Sci. 2024 Jan 15;14:1294716. doi: 10.3389/fpls.2023.1294716 (PMC10823028; doi:10.3389/fpls.2023.1294716)
Supplement: Supplementary file 3 [file DataSheet_3.zip › Supplementary file S2/cpDNA_CDS/rpl2.fas.nt.cleanup.aln]

>Holubiella
ATGGCCATCCGCTTATATGGAGCTTATACCCCGGGTACACGCAATCGATCTGTATTA---AGTTTTGACGAGATAGTTAGATCCAAACCCCGTAAAAAATTAACCTCAGGCAGA---CATTCCAAAAGGGGACGTAATAATAGAGGGATTATCACCAGTAGACACAGAGGGGGGGGTCACAAACGTCCATATCGTCAGATCGATTTTCGACGAGATAAAGAAGATGTTCCCGGAAAAATTGTAACCACCGAATACGACCCCAACCGTAATTCGTGCATATGTCTCGTGAATTACAGAGATGGTGAAGAGAGATACATACTACATCCCAGAGGATTAGGTATCGGAGATACTATCGCTTCCGGTTCTGAAGCACCTATTTCAAGTGGAAATGCCCTACCTTCGACCAAAATGCCTTTGGGGACATCTGTGCATAACGTAGAACTAACACCTGGTAAGGGTGGACAATTAGTTAGAGCCGCTGGTACTGTAGCAAAAATTATTGCCAAAGAAGGTAGATTGGCTACCGTAAGATTACCATCTGGAGAAGTTCGTTCAATTTCTCAGGATTGCTCAGCAACGATCGGACAAGTGGGAAACGTTGATGCCAATAATCGAGCCTTAGGAAAAGCTGGATCTAGACGCTGGCTGGGTAAACGTCCTCATGTAAGGGGCGTAGCTATGAATCCTGTGGATCATCCCCATGGGGGTGGGGAGGGCAGGGCCCCGATTGGTAGGGAAAAACCATTGACTCCCTGGGGTCGTACCGCACTCGGCGGGAGAAGTCGAAGAACCACCAAATACAGCAGTATATTCATCCTTCGTCGTCGTAGGAGGAAC---TGA
>Botrychium
ATGGCCATCCGCTTATATGGAGCTTACACCCCGGGTACACGCAATCGATCCGTATTA---AGTTTTGACGAGATAGTTAGATCCAAACCCCGGAAGAAATTAACCTCGGGTAGA---CATTCCAAAAGGGGACGTAATAATAGAGGGATTATCACCAGTAGACACAGGGGGGGGGGTCACAAACGTCCATATCGTCGGATCGATTTTCGACGGGACAAGGAAGATGTTCCCGGAAAAATTGTAACCACCGAATACGACCCCAATCGTAATTCATGCATATGCCTCGTGAATTATGGGGATGGTGAGGAAAGATACATACTACATCCCAGAGGATTAGGTATCGGAGATACTATTGTTTCCAGTTCTGAAGCACCTATTTCGAGTGGAAATGCCCTACCTTTGACCAAAATGCCTTTGGGAACATCTGTGCATAACGTAGAATTAACGCCTGGTAAGGGTGGACAATTAGTTAGAGCCGCTGGTACTGTAGCAAAAACTATCGCCAAGGAAGGTCGATTGGCTACCGTAAGATTACCATCTGGAGAAGTTCGTTTAATTCCTCAGGATTGCTCAGCAACGATTGGGCAAGTGGGAAACGTTGATGCCAATAATCGAACCTTAGGAAAAGCTGGATCTAGACGCTGGCTGGGTAAACGTCCTCATGTAAGGGGCGTGGCTATGAATCCCGTGGATCATCCTCATGGGGGTGGGGAAGGCAGGGCCCCGATCGGTAGGGAAAAACCATTGACTCCCTGGGGTCGTACCGCACTCGGCGGAAGAAGTCGAAGAATCACCAAATACAGCGGTATATTCATTCTTCGTCGTCGTAGGAGGAAC---TGA
>Japanobotrychium
ATGGCCATCCGCTTATATGGAGCTTACACTCCGGGTACACGCAATCGATCTGTATTA---AATTTTGACGAGATAGTTAGATCCAAACCCCGGAAGAAATTAACCTCGGGTAGA---CATTACAAGAAAGGACGTAATAATAGAGGTATTATCACCAGTAGACACAGAGGGGGGGGTCACAAACGTCCATATCGTCAGATCGATTTTCGACGAGATAAAGAAGATGTTCCCGGAAAAATTGTAACCACCGAATATGACCCCAACCGTAATTCATGCATATGTCTCGTGGATTACGGAGATGGTGAAGAAAGATACATACCACATCCCAGAGGATTATGTATCGGAGATACTATCGCTTCCGGTTCTGAAGCACCTATTTCAAGTGGAAATGCCCTACCTTCGACCAAAATGCCTTTGGGAACATCTGTGCATAACGTAGAACTAACACCTGGTAAAGGTGGACAATTAGTTAGAGCCGCTGGTACTGTAGCAAAAACTATCGCCAAAGAAGGTCGATTGGCTACCGTAAGATTACCATCTGGAGAAGTTCGTTCAATCTCTCAGGATTGCTCAGCAACGATCGGACAAGTGGGGAACGTTGATGCCAATAATCGAGCCTTAGGAAAAGCTGGATCTAGACGCTGGCTGGGTAAACGTCCTCATGTAAGGGGTGTAGCTATGAATCCCGTGGATCATCCCCATGGGGGTGGGGAAGGCAGGGCTCCAATTGGTAGAGAAAAACCATTGACTCCCTGGGGTCGTACCGCACTCGGCGGTAGAAGTCGAAGAATCACCAAATACAGCAATATATTCATTCTTCGTCGTCGTCGTAGGAAGAACTGA
>Sceptridium
ATGGCCATCCGCTTATATGGAGCTTATACCCCGGGTACACGCAATCGATCTGTATTA---AGTTTTGACGAGATAGTTAGATCCAAACCCCGTAAAAAATTAACCTCGGGCAGA---CATTCCAAAAGGGGACGTAATAGTAGAGGGATTATCACCAGTAGACACAGAGGGGGGGGTCACAAACGTCCATATCGTCAGATCGATTTTCGACGAAATAAAAAAGATGTTCCCGGAAAAATTGTAACCACCGAATACGACCCCAACCGTAATTCGTGCATATGTCTCGTGAATTACAGAGATGGTGAAGAGAGATACATACTACATCCCAGAGGATTAGGTATCGGAGATACTATCGTTTCCGGTTCTGAAGCACCTATTTCAAGTGGAAATGCCCTACCTTCGACCAAAATGCCTTTGGGAACATCTGTGCATAACGTAGAACTAACACCTGGTAAAGGTGGACAATTAGTTAGAGCCGCTGGTACTGTAGCAAAAACTATCGCCAAAGAAGGTCGATTGGCTACCGTAAGATTACCATCTGGAGAAGTTCGTTCAATTTCTCAGGATTGCTCAGCAACGATCGGACAAGTGGGAAACGTTGATGCCAATAATCGAGCCTTAGGAAAAGCTGGATCTAGACGCTGGCTGGGTAAACGTCCTCATGTAAGGGGCGTAGCTATGAATCCCGTGGATCATCCCCATGGGGGTGGGGAGGGCAGGGCCCCGATTGGTAGGGAAAAACCATTGACTCCCTGGGGTCGTACCGCACTCGGCGGGAAAAGTCGAGGAATCACCAAATACAGCAGTATATTCATTCTTCGTCGTCGTAGGAGGAAC---TGA
>Haukia
ATGGCCATCCGCTTATATGGGGCTTGCACCCCGGGTACACGCAACCGATCAGTGTTG---AGTTTTGACAAAATAGTTAGGTCCAAACCCGAAAAAGCATTAACCTCAGGCAGG---CATTCCAGAAAGGGACGAAATAACAGAGGTATTATTACCAGTAGACATAAAGGGGGGGGTCATAAAAGGTCATACCGTTGGATCGACTTTCGACGGAACAAAGAAAATGTTCCTGGAAAAATTGTAACTATTGAATATGACCCAAATCGTAATTCATCCATATGTCTTGTGAATTATATGGATGGAGATAAAAGATATGTATTGCACCCCAGAGGATTAAATATAGGGGATACTGTAATTTCTGGTTCCGGAGCACCCATTTCGAGCGGGAATGCCCTACCTTTGACCAAAACTCCTTTAGGAACGTCTGTACATAACATAGAACTAACACCAGGGAGAGGTGGACAATTAGTTAGAGCCGCGGGTACTGCGGCAAGAATTGTCGCGAAGGAGGGTGCACTAGCTACGGTAAGATTACCCTCCGGAGAGGTTCGTTTGATTAATCAGAATTGCCTAGTAACGATTGGACAAGTGGGAAACATTGATGCCAATAATCGAAGCTTAGGAAAAGCTGGAGCCAAACGCTGGTTGGGCAAACGTCCTCATGTGAGGGGCGTAGCTATGAATCCTGTCGACCACCCCCATGGAGGTGGGGAAGGCAGGGCCCCAGTTGGTAGGAAAAAACCGTTAACTCCCTGGGGTCGTGTTGCACTCGGTGGTCGGAACCGAAAAAGAACCAAATATAGCAATATATTTATCCTTCGGCGACGTAGTAAGAAC---TGA
>Whittieria
ATGGCCATCCGCTTATATGGGGCTTGCACCCCGGGTACACGCAACCGATCAGTGTTG---AGTTTTGACGGAATAGTTAGATCCACACCCCAAAAAGTATTAACCTCGGGCAAA---CATTCCGTAAAGGGAAGAAATAACAGAGGTATTATCACCAGTAGACACAGAGGGGGAGGCCATAAACGGTCATACCGTTGGATCGACTTTCGACGGAACAAAAAAAATGTTCCTGGGAAAATTGTAACTATTGAATATGATCCAAATCGTAATTCATCCATATGCCTTGTTAATTATAAGGATGGGGAAAAAAGATACATATTACACCCCGGAGGATTAAATATAGGGGATACTGTAATTTCTGGTTCCGGAGCACCCATTTCGAGCGGTAATGCCCTACCTTTGACCAAAACTCCTTTAGGAACGTCTGTACATAACATAGAACTAACACCTGGTAGAGGTGGACAATTGGTTAGAGCCGCGGGTACTGCGGCAAGAATTATTGCAAAGGAGGGTGGATTGGCTACGGTAAGATTACCCTCCGGAGAGGTTCGTTTGATTAATCAGGATTGCCTAGCAACAATTGGACAAGTGGGAAACGTTGATGCCAATAATCGAACCTTAGGAAAAGCTGGATCCAAACGCTGGTTGGGCAAACGTCCCCATGTAAGGGGCGTAGCTATGAATCCTGTCGATCACCCTCATGGAGGTGGGGAAGGCAGGGCCCCAGTTGGTGGGAAAAAACCGTTGACTCCCTGGGGTCGTGTTGCACTCGGTGGTCGGAATCGAAAAAGCACCAGATATAGCAATATATTTATCCTTCGACGACGTAATAGAAAT---TGA
>Goswamia
ATGGCCATCCGATTATATGGGGCTTGCACCCCGGGTACACGCAATCGATCAGTGCTG---GATTCTGGTGATACGGTTGGATCCGAGCCCCAGAAAGTATTAACCTCGGGCAGG---CATTCAAAAAAAGGACGAAATAACAGAGGTATCATTACCAGTAGACACAGAGGAGGGGGTCATAAACGATCATATCGTTGGATCGATTTTCGACGGAACAAAAAAAATGTTCCCGGAAAGATTGTAACTATAGAATATGATCCAAATCGTAATTCATACATATGTCTTGTGAATTATATGGATGGGGAAAGACGATACATATTGCACCCCATGGGATTGAATATAGGGGATACTGTAGTTTCTGGTTCCGGAGCACCCATTTCAAATGGGAATGCCCTACCTTTGACCAAAATTCCTTTAGGAACATCTGTACATAACACAGAACTAACACCTGGTAGAGGTGGACAATTGGTTAGAGCCGCGGGTACTGCAGCGGGGATTGTTGCAAAGGAGGGTGAATTAGCTACAGTAAGATTACCCTCCGGCGAGGTTCGTTTGATTAATCAAGATTGCCTGGCAACGATTGGACGAGTAGGAAACATTGATGCCAATAATCGAACCTTAGGAAAAGCTGGATCCAAACGCTGGTTGGGTAAACGTCCCCGTGTGAGGGGCGTAGCTATGAATCCCGTTGACCACCCTCATGGAGGTGGGGAAGGCAGGGCCCCAGTTGGTGGGAAAAAACCGTTGACTCCCTGGGGTCGTGTTGCACTTGGTGGCCGAAACCGAAGAAGCACCAAATATAGCAATATATTCATCCTTCGACGACGTAGTAGGAAC---TGA
>Ophioglossum_austroasiaticum
ATGGCCATCCGCTTATACAGGGCTTGCACCCCGGGTACCCGCAATCGATCAGTTTCG---GGTTTTGACGAGATAGTTAGATCCAAACCCCAAAAATTATTAACCCCAGGTAGG---TGTTCCAGGAAGGGACGAAATAACAGAGGTATTATTACCAGTAGACACAAAGGGGGGGGTCATAAACGGTCATACCGTTGGATCGACTTTCGACGAAACAAAGAAAATGTTCCTGGAAAGATTATAACTATTGAATATGATCCGAATCGTAATTCATACATATGTCTCGTGAATTATATGGATGGGGAAAAAAGATACATATTGCACCCCAGAGGATTGAATTTAGGGGATACTGTAATTTCTAGTTCTGGAGCACCCATTTCGAGTGGGAATGCCCTACCTTTGACCAAAATTCCTTTAGGAACGTCTGTACATAACATAGAACTGACACCTGGTAAGGGTGGACAATTAGTTAGAGCCGCGGGTGCTGCGGCGAGAGTTGTAGCAAAGGAAGGTGGACTAGCTACGGTAAGATTACCCTCCGGAGAAGTTCGTTTGATCAATCAGGATTGCCTAGCAACGATTGGACAAGTGGGAAACATTGATGCCAATAACCGAACCTTGGGGAGAGCTGGATCCAAACGCTGGTTGGGCAAACGTCCTCGTGTGAGGGGCGTCGCTATGAATCCTGTCGACCATCCTCATGGAGGTGGGGAAGGCAGGGCCCCAGTTGGTAGGAAGAAACCGTTAACTCCTTGGGGTCGCGTTGCACTCGGTGGACGGAATCGAGAAAAAAACAAATACAGCAATATATTCATCCTTCGACGACGTGGTAGTAAC---TGA
>Ophioglossum_californicum
ATGGCCATCCGCTTATACAGGGCTTGTACCCCGGGTACCCGCAATCGATCAGTTTCG---GGTTTTGACGAGATAGTTAGATCCAAACCCCAAAAAGTATTAACCTCAGGTAGG---TGTTCCAAGAAGGGACGAAATAACAGAGGTATTATTACCAGTAGACACAAAGGGGGGGGTCATAAACGGTCATACCGTTGGATCGACTTTCGACGAAACAAAGAAAATGTTCCTGGAAAGATTATAACTATTGAATATGATCCGAATCGTAATTCATACATATGTCTCGTGAATTATATGGATGGGGAAAAAAGATACATATTGCACCCCAGAGGATTGACTTTAGGGGATACTGTAATTTCTAGTTCTGGAGCACCCATTTCGAGTGGGAATGCCCTACCTTTGACCAAAATTCCTTTAGGAACGTCTGTACATAACATAGAACTGACACCTGGTAAGGGTGGACAATTAGTTAGAGCCGCGGGTGCTGCGGCAAGAGTTGTAGCAAAGGAAGGTGGACTAGCTACGGTAAGATTACCCTCCGGAGAAGTTCGTTTGATCAATCAGGATTGCCTAGCAACGATTGGACAAGTGGGAAACATTGATGCCAATAACCGAACCTTGGGGAGAGCTGGATCCAAACGCTGGTTGGGCAAACGTCCTCGTGTGAGGGGCGTCGCTATGAATCCTGTCGACCATCCTCATGGAGGTGGGGAAGGCAGGGCCCCAGTTGGTAGGAAGAAACCGTTAACTCCTTGGGGTCGCGTTGCACTCGGTGGACGGAATCGAGAAAAAAACAAATACAGCAATATATTCATCCTTCGACGACGTGGTAGTAAC---TGA
>Cheiroglossa
ATGGCCATCCGCTTATATGGGGCTTGCACCCCAGGTACACGCAACCGATCAGTGTTG---ATATTTGAAGAGGTAATCAAATCCAAACCCAAAAAAATATTAACATCGGGAATA---AATTTTAAAAAGGGACGGAACAACAGGGGCATTATTACCAGTAGCCGCAGAGGGGGGGGTCATAAACGTTTATATCGTTGGATCGACTTTCAACGTAACAAGGAAAATGTTCCTGGAAAAATCGTAACTATTGAATATGATCCAAATCGTAATTCATCAATATGCCTTGTAAATTATATGGATGGGGAAAAAAGATACATATTGCACCCCAGAGGATTAGATATAGGGGATACAATAACTTCTGGTTCCGGAGCACCGATTTCGATCGGGAATGCCCTACCTTTGACCAAAACTCCTTTAGGAACGTCTGTGCATAACATAGAGCTAACACCTGGTAGAGGTGGAAAATTAGTTAGAGCCGCGGGTACTGTGGCGAGGGTTATTGCAAAGGAAAGTGGATTAGCTACGATAAGATTACCCTCCGGAGAGGTTCGTTTGATTAATCAGAATTGCCTAGCAACAATTGGACAAGTAGGGAACATTGATGCTAATAATAAAACCTTAGGAAAAGCTGGATCCAAACGCTGGTTGGGCAAACGTCCTCATGTTAGGGGCGTAGCTATGAATCCCGTTGACCACCCTCATGGAGGTGGGGAAGGCAGGGCCCCCATTGGGAGAAAAAAACCGGTTAATCCCTGGGGTCGTGTTGCGCTCGGTGGTCGGAATCGAAAAAGTACCCGATATAGCAATATATTTATTCTTCGACGACGTAATAGGAAC---TGA
>Ophioderma
ATGACCATTTATTTCAATGAAACTCGTACCTCAGGTATATATAGACGATCAAATATT---TGT---AAAAAGATACTAAGATCCAAACTTCGTAAATTGTTAATATCGGGAATA---AATTACAAAAAAGGAAGAAATAACAGAGGAATCATTACTAGTAGTCACAGAGAAAGAGGTCATAAACGATTATATCGTTGGATTGACTTTAAACGG---AAAAAAACTATTATTGGAAAAATTGTAACTATTGAATATGATCCAAATCGTAATTCATCCATATGTCTTGTATATTATATAGATGGAGAAAAAAAATATATATTACATCCTAGAGGATTAGACATAGGGGATACCATAGTTTCTGGTCCTGAAGCACTAATTTCAAACGGAAATACCCTACCTTTGACCAAGATTCCTTTAGGAACATCTATACATAACATAGAATTAACACCAGGCAGAGGTGGACAATTAGTTAGATCCGCAGGTACTGTAGCCAGAGTTATTGCAAAAGAAACTAGATTTGTTGTACTACGATTACCTTCCGGAGAGATTCGTTTGATTAATCAAAATTGTTTAGCAACGATAGGACAAGTAGGGAACATTGATGCTATTAATCAAACTTTAGGAAAAGCTGGATCCAAACGCTGGTTAGGAAAACGTCCCCATGTTAGAGGTGTAGCTATGAACCCCGTTGACCATCCTCATGGGGGTGGGGAAGGTAGATCTCCTATTGGTAGAAAAAAACCATTGACTCCTTGGGGTCGTGTGACACTTGGTGGACGGAATCGAAAAAGAAACCGATATAGCAATAAATTTATTCTTAGAAAACGTAATAAAAAT---TAA
>Psilotum
ATGGCCATCCGCTCATACCGAGCTTATACCCCTGGTACACGTCATCGATCTGTATCA---ACTTTTGAGGAAATAAGTAAATATAAACCTAAGAAAAGATTAACTTTAAATAAA---CATTCAAAAAAAGGACGTAACAATAGAGGAATCATAACGAGTAGACACAGAGGAGGAGGTCATAAACGTATATATCGTGAAATAGATTTTCGACGTAATAACAAAGATGCCCCCGGAAAAATCGCTACTATAGAATATGATCCTAATCGTAATTCATACATATGTATTGTAAATTATGAAAATGGTGATAAAAGGTATATATTACATCCTAAAGGATTAAATGTTGGCGACCTTATTTTTTCAGGTACCGAAGCACCTATTTCAAATGGAAATACCATACCCTTGACCAAGATACCTGTTGGAACTTTTATACATAACATAGAACTAACACCTGGTAAAGGCGGACAATTGGTCCGAGCGGCCGGAACTGTAGCAAAAATAATGGCTAAAGAAGAAAAATGGGCTACTATACGATTACCGTCCGGAGAATTTCGTTTAATTTCCAAAAATTGTTTAGCAACAATAGGACAAGTAGGTAATATCGATGCTAATAAGATAACTTTGGGAAAAGCCGGATCTAAACGTTGGTTAGGCAAACGACCCATAGTTCGAGGCGTAGCTATGAATTCTGTGGATCACCCTCATGGAGGTGGAGAAGGTAAAACCTCAATAGGTCGCAAAAAACCATTGACTCCCTGGGGTCGTACTGCATTAGGTAGTAAAAGTAGACCAATGACAAAATATAGTAATATTTTTATTCTTCGTCGTCGTAAAAAGAGA---TAA
>Mankyua
ATGGCCATTCGTTTATATGGGGCCTACACCCCGGGTACACGCAATCGATCTGTATTG---AGTTTTGATGAGATAGTTAGATTCAAACCCCATAAAAAATTAACCTTAGGTAGG---CATTTCAAAAAAGGACGCAATAATAGAGGGATTATTACCATTAGACATAGAGGGGGAGGTCATAAACGTTCATATCGTCGGATCGATTTTAGACGAAATAAGGAAAAAATTTCTGGAAAGATTATAACTACCGAATATGATCCCAATCGGAATTCATACATATGTCTTGTAAATTATGTAGATGGAGAGAAAAGATACATCTTACAACCTGAGGGACTTAATATCGGAGATACTATCATTTCTGGTTCCGGAGCACCCATTTCAAATGGGAATGCCCTACCTTTGACCGAAATGCCTTTAGGAACATCGGTGCATAACATAGAATTAACACCTGGGAAAGGTGGACAATTAGTTAGATCTGCTGGTACTGTGGGAAAAATTATCGCAAAAGAAGGTCGGTCGGCTACGGTAAGGTTACCGTCTGGAGAAATCCGTTTAATTTTTCAGGATTGCCTTGCAACGGTTGGCCAAGTAGGAAACACTGATGCTAATAATCGAACTTCAGGGAAAGCTGGATCTAGACGGTGGCTTGGAAAGCGCCCCCATGTAAGGGGTGTAGCCATGAATCCTGTAGATCATCCTCATGGCGGTGGGGAAGGCAGGGCTCCAATTGGTGGAAAAAAGCCATTGACTCCATGGGGTCGTGTTGCACTTGGTGGTAGAAGTCGAAAAAGAACCAAATATAGTAATATTTTTATCCTTCGACATCGTAGAAAAAAT---TGA
>Helminthostachys
ATGGCCATCCGTTTATATGGGGCTTACACCCCGGGTACTCGCAATCGATCTGTATTG---AGTTTTGATGAGATTGTTAGATCCAAACCCCAGAAGGGATTAACTTCGGGTAGA---CATTCCGGAAGGGGACGCAACAATAGAGGGATTATCACCAGTAGACACAGAGGGGGGGGTCACAAACGTCCATATCGTCGGATCGATTTTCGACGGAATAGAGAAAATGTTCCCGGAAAGATTGTAACCACCGAATGCGACCCGAATCGTAATTCATATATATGTCTCGTGAATTACATGGATGGGGGAAAAAGATACATATTACAGCCCAGGGGAGTAAATATTGGGGATACCATCGTTTCCGGTTCTGGAGCACCCATTTCGAGTGGGAATGCCCTACCTTTGACCAACATACCTTTGGGAACGTCTGTGCATAACATAGAACTAACACCCGGGAAGGGTGGACAATTAGTTAGAGCAGCTGGTGCTGTGGCGAGAATTACTGCAAAGGAGGGTCGATCGGCTACGGTAAGATTACCGTCTGGAGAAATTCGTTTAATACCTCAGGATTGCCTAGCAACGATTGGACAAGTGGGAAACGTTGATGCCAATAATCGAACTTCAGGAAAAGCTGGATCTAAACGCTGGCTGGGCGAACGTCCCCATGTAAGGGGTGTGGCTATGAATCCCGTGGATCATCCTCATGGAGGTGGGGAAGGCAGGGCCCCAATTGGTGGGAAAAAACCATTGACTCCCTGGGGTCGTGCTGCACTCGGTGTTAGGAGCCGAAAAAGCACCAGATACAGCAATATATTCATCCTTCGCCGTCGTAGAAAAAAC---TGA
>Dryopteris
ATGGCCATATGACTATATGGGGCGTATACTCCAGGCACCCGGAACCGGGCCATTCTG---CAATTCGGGGAAACAACGGAATCCAAGCCCCACAAGCAGTTAACTTGCCGCAGA---ATATCTAGAAGTGGTCGCAACAATGCTGGAATCATCACCAGTAGACATAGGGGGGGCGGACACAAGCGTTTATATCGTGAAATTGATTTTCGGCGAGACAAACTGAATGTTCCCGGAAGAGTAGCCAGTATCGAATACGACCCCAACCGCAACGCCTTCATTTGCTTGATCAAATATACAGATGGTGATAAGAGATACATTTTGCATCCACGAGGAGTAGGGGTCGGAGATATCGTGACATCTGGTCCTGACGCATCCGTTTCAATCGGAAATGCCCTACCCCTGACCAGAATACCTTCAGGTACCACTATACATAATATAGAATTAAAATCTGGGAAAGGCGGGTAATCGGTCAGAGCTGCTGGCACAGCAGCAAAAGTAGTTGCAAAAGAAGGTCAACTCGCTACACTAAGACTACCTTCCAGCGAAATTCGCTTAATATCTCAAAATTGCCTAGCAAGTATGGGACGGGTCGGAAACGTCGATATCAACAACGAAGGCTTGGGAAAAGCTGGATCCAAGCGCTGGTTAGGGAGACGGCCTAAAGTGAGAGGTTCAGCTACGAATCCTGTGGATCATCCCCACGGAGGGGGGGAAGGCAGGACGTCGATTGGTAGGAAAAAGCCGTCAACCCCTTGGGGGCATGTCGCGCTTGGAAAAAGAAGTCGGAGAAGTAGAAAATACAGCAACCCCCTCATACTTCGTCGACGTAAAGGTTTT---TGA
>Ginkgo
ATGGCCATCCGCTCATACAGAACTTCTACTCCAGGTACACGTAATAGATCCGTATCA---GGTTCAAATGAAAAAATGCAGTCTGATACACGGAATAAATTGACCTCTGGACAGCACCATTGTGGGAAAGGTCGTAATGACAGAGGAATTATTACCGCAAGACATAGAGGAGGAGGTCACAAGCGCCTATATCGTCGAATTGATTTTAGGCGAGATGAAAAAGACATATCTGGAAAAATTGTAACCATAGAATACGACCCCAATCGAAGTGCATACCTTTGTCTCGTACACTACGGGGATGGTGAGAAGAAATATATTTTGCATCCCAGAGGAGTCATAATCGGAGATACTATTATTTCCGGCCCGAGAGCTCCTATATCAGTGGGAAATGCCCCACCTTTGACCGATATGCCTTTAGGCACGGCTATACATAACATAGAAATAACACTTGGAAGGGGTGGACAATTAGTTAGAGCAGCGGGTGCTGCTGCAGAACTGATCGCAAAAGAAGGTCGATCGGCCACATTGAGATTACCATCTGGGGAGGTTCGTTTAATATCTGGGAACTGCTCAGCAACAATCGGACAGGTAGGTAATGTTAATGCGAATAATAGAACTTTAAGTAAAGCTGGATCTAAACGTTGGCTGGGTAAACGTCCTAGGGTAAGAGGAGTAGTTATGAACCCCGTAGACCATCCTCATGGAGGTGGTGAGGGAAGAACCCCAATTGGTAGAAAAAAACCCGCGACCCCCTGGGGCTATACTGCGCTTGGAGGGAAGAGTCGGAAAAAGAATAGATATAGCGATGCTTCAATCCTTCGTCGGCGTAAGTAG---------
>Huperzia
ATGGCCATCCGTTTTTATAGAGACTATACTCCAGGCGCACGTGATCGATTAGTTGTTTCAAGTTCTGAAGGAACAGTTCGATTCAAACCTCAAAAAAAATTAATCTCTGGCTTT---ACTTGTAGAAAAGGCCGTAATAACAGAGGAATTATTACTAGTCGACATAGAGGAGGCGGTCACAAACGTTTGTATCGTCAAATTGATTTTCGACGAAGTAAAAGAGGTATATCCGGAAGGATTGTTACCGTGGAATATGACCCTAATCGTAATGCATACATATGTCTTGTACATTATGAGGATGGTGAAAAGAAGTATATTTTACATCCAGGAGGAATTAAAATTGGAGATACCATTATTTCCGGGCCAATGGCTACTATTTTAATAGGAAATGCCCTACCTTTGACCAATATGCCTTTAGGCACGACTATACATAACGTAGAAATAACACCTGGGAGGGGTGGACAATTAGCTAGAGCAGCAGGTACTGCGGCAAAGCTTATTGCAAAAGAGGGTAGATTGGCTACATCAAGATTACCATCCGGAGAAGTTCGTTTAATATCTCAGAATTGCTTAGCTACCGTTGGGCAGGTAGGCAATGTTGATGATAATAATCGGACCCTGGGTAAAGCTGGATCTAAACGCTGGCTGGGTAAACGCCCCAAAGTAAGGGGAGTAGTTATGAACCCTGTGGATCATCCTCATGGAGGTGGTGAAGGCAGAGCTCCAATTGGTAGAAAAAAACCATTAACTCCTTGGGGTCATACTGCACTTGGTGGGAGAAGCCGAAAAAATCATAAATATAGCGATACTTTGATTCTTCGTCGCCGTAGAAATAGC---TAA
>Botrypus
ATGGCCATCCGCTTATATGGAGCTTACACCCCGGGTACACGCAATCGATCCGTATTA---AGTTTTGACGGGATAGTTAGATCCAAACCCCGAAAGGGATTAACCTCGGGTAGA---CATTCCGGAAAGGGACGTAATAATAGAGGGATTATCACCAGTAGACATAGAGGGGGAGGTCACAAACGTCCGTATCGTCAGATCGATTTTCGACGAAATAAAGAAGATGTTCCCGGAAAAATTGTAACCACCGAATATGACCCCAATCGTAATTCATGCATATGTCTCGTGAATTACGGAGATGGTGAAGAGAGATACATACTACATCCCAGGGGATTAAATATCGGAGATACTATCATTTCCGGTTCCGAAGCACCTATTTCAAGTGGAAATGCCCTACCTTTGACCAAAATGCCTTTGGGAACATCTGTACATAACGTAGAATTAACACCTGGTAAGGGTGGACAATTAGTTAGAGCCGCTGGTACTGTAGCAAAAACTATCGCAAAAGAAGGTCGATTGGCTACCGTAAGATTACCATCTGGAGAAGCTCGTTTAATTTCTCAGGATTGCTCAGCAACAATTGGACAAGTAGGAAACGTTGATGCCAATAATAGAACCTCAGGAAAAGCTGGATCTAAACGCTGGCTGGGTAAACGTCCTCATGTAAGGGGCGTGGCTATGAATCCCGTGGATCATCCCCATGGGGGTGGGGAAGGCAGGGCCCCGATTGGTGGGAAAAAACCATTGACTCCCTGGGGTCGTACCGCACTCGGCGGGAAAAGTCGAAGAATCAGCAAATACAGCAGTATATTCATTCTTCGTCGCCGTCGGAGGAAC---TGA
>Rhizoglossum
ATGGCCATCCGCTTATATGGGGCTTGCACCCCGGGTACACGCAACCGATCAGTTTTG---AGTTTTGACGGGATAGTTAGATCTACACCCCAAAAAGTATTAACCTCGGGCAGA---CATTCCGGAAAGGGAAGAAATAATAAAGGTATTATAACCAGTAGACACAGAGGGGGAGGTCATAAACGATCATACCGTTGGATCGACTTTCGACGGAACAAAAAAAATGTTCCTGGGAAAATTGTAACTATTGAATATGATCCAAATCGTAATTCATCCATATGTCTTGTGAATTATAAGGATGGGGAAAAAAGATACATACTGCACCCCGGAGGTTTAGATATAGGGGATACTGTAATTTCTGGTTCCGGAGCACCCATTTCGAGCGGTAATGCCCTACCTTTGACCAAAACTCCTTTAGGAACGTCTGTACATAACATAGAACTAACACCCGGTCGAGGTGGACAATTAGTTAGAGCTGCGGGTACTGTGGCAAGAATTATTGCAAAGGAGGGTGGATTGGCTACGGTAAGATTACCCTCCGGAGAGGTTCGTTTGATAAATAAGGATTGCCTAGCAACAATTGGACAAGTAGGAAACGTTGATGCCAATAATAGAACCTTAGGAAAAGCTGGATCCAAACGCTGGTTGGGCAAACGTCCCCATGTAAGGGGCGTAGCTATGAATCCCGTCGACCACCCTCATGGAGGTGGGGAAGGCAGGGCCCCAGTTGGTCGAAAAAAACCGTTGACTCCCTGGGGTCGTGTTGCACTCGGTGGTCGAAATCGAAAAAGCACCAGATATAGCAATATATTCATCCTTCGACGACGTAATAGGAAC---TGA
>Sahashia
ATGGCCATCCGCTTATACGGAGCTTACACCCCGGGTACACGCAATCGATCCGTATTA---AGTTTTGACGGGATAGTTAGATCCAAACCCCGGAAGGGATTAACCTCAGGTAGA---CATTCCAAAAGGGGACGTAATAGTAGAGGGGTTATCACCAGTAGACACAGAGGGGGGGGTCACAAACGTCTATACCGTCAGATCGATTTTCGACGCGATAAAGAAGATGTTCCAGGAAAAGTTGTAACCACTGAATATGACCCCAATCGTAATTCATGTATATGCCCCGTGAATTACAGAGATGGTGAGGAAAGATACATATTACATCCCAGGGGATTAAGTATCGGAGATACTATCATTTCCAGTTCCGAAGCACCCGTTTCAAGTGGAAACGCCCTACCTTTGACCAAAATGCCTTTGGGAGCGTCTATACATAACATAGAACTAACACCTGGTAAGGGTGGACAATTAGTTAGAGCCGCTGGTACTGTAGCAAAAACTGCTGCAAAAGAAGGTCGATTGGCTACCGTGAGATTACCGTCTGGAGAAGTTCGTTTAATTCCTCAGGATTGCCTAGCAACGATTGGACAAGTGGGAAACGTTGATGCCAATAATCGAACTTCAGGAAAAGCTGGATCCAAACGCTGGCTGGGTAAACGTCCTCATGTAAGGGGCGCGGCTATGAATCCCGTGGATCATCCCCATGGAGGTGGGGAAGGCAGGGCCCCGATTGGTGGGGAAAAACCATTGACTCCCTGGGGTCGTACCGCACTCGGCGGGGGAAGTCGAAGAATCACCAAATACAGCAGTATATTCATTCTTCGTCGCCGTAGGAGGAAC---TGA
