# Supplementary material for: Organellar phylogenomics of Ophioglossaceae fern genera
Source: Front Plant Sci. 2024 Jan 15;14:1294716. doi: 10.3389/fpls.2023.1294716 (PMC10823028; doi:10.3389/fpls.2023.1294716)
Supplement: Supplementary file 3 [file DataSheet_3.zip › Supplementary file S2/cpDNA_CDS/rpl20.fas.nt.cleanup.aln]

>Holubiella
ATGACTAGAGTGAAACGTGGATATGTAGCTCGGAGACATCGGAAGAATATTCTCGCACTTGCATCGGGGTTTCGGGGGGCTCATTCAAAACTTTTCCGAACCGCTAATCAGCAAGGAATGAAGGCTTTAGTTTATGCTCACCGAGATAGGGCTAATCGAAAGAGAGGGATTCGTCGTTTATGGATTTCTAGGATTAATGCGGCAGCCCGGGATAATGGGATTACTCATAACGATACAATTCACTATTTGCACAAAAACCAGGTTCGTTTGAATCGCAAGATACTTGCACAGATAGCTATTCCAGATAAAGGTTGTTACCTCAGTATATTAGAAAGAGTTAGTAGATAG---------------------------------------------------------------
>Botrychium
ATGACTAGAGTGAAACGTGGATATGTAGCTCGGAGGCATCGGAAGAATATTCTCGCACTTGCATCGGGGTTTCGGGGGGCTCATTCAAAACTTTTCCGAACCGCTAATCAGCAAGGAATGAAGGCTTTAGTTTACGCTTACCGAGATAGGGCTAATCGCAAGAGAGAGATTCGTCGTTTATGGATTTCTAGGATTAATGCGGCGGCCCGAGATAATGGGATTACTCATAACGGTACGATTCACTATTTATGCAAAAAACAGGTTCGTTTGAATCGCAAGATACTTGCACAGATAGCTATTCCAGATAAAGATTGTTACCTCAGTATATTAGAAAGTATTAGTGTATAG---------------------------------------------------------------
>Japanobotrychium
ATGACTAGAGTGAAACGTGGATATGTAGCTCGGAGACATCGGAAGAATATTCTCGCACTTGCATCGGGGTTTCGGGGGGCTCATTCAAAACTTTTTCGAACTGCTAATCAGCAAGGAATGAAGGCTTTAGTTTACGCTTACCGAGATAGGGCTAATCGAAAGAGAGAGATTCGTCGTTTATGGATTTCTAGGATTAATGCGGCAGCCCGGGATAATGGGATTACTCATAACGATACGATTCATTATTTATACAAAAACCAGGTTCGTTTGAATCGCAAGATACTTGCACAGATAGCTATTCCAGATAATAATTGTTACCTCAGTATATTAGGAAGAGTTAGTAGATAG---------------------------------------------------------------
>Sceptridium
ATGACTAGAGTGAAACGTGGATATGTAGCTCGGAGACATCGGAAGAATATTCTCGCACTTGCATCGGGGTTTCGGGGGGCTCATTCAAAACTTTTCCGAACCGCTAATCAGCAAGGAATGAAGGCTTTAGTTTACGCCCACCGAGATAGGGCTAATCGAAAGAGAGAGATTCGTCGTTTATGGATTTCTAGGATTAATGCGGCAGCCCGGGATAATGGGATTACTCATAACGATACGATTCACTATTTGCACAAAAACCAGGTTCGTTTGAATCGCAAGATACTTGCACAGATAGCTATTCCAGATAAAGGTTGTTACCTCAGTATATTAGAAAGAGTTAGTAGATAG---------------------------------------------------------------
>Haukia
ATGACTAGAGTGAAACGCGGATATATAGCTCGGAGACGTCGTAATAATATTATTAAACTTGCGTCAGGATTTCGGGGAGCTCATTCAAAACTTTACCGAACCGCTAATCAGCAACGAATGAAGGCTTTAGTTTATGCTCACCGAGACAGAACCAATCGAAAGAGAGAGATTCGACGTTTATGGATTGCCAGGATTGGTGCAGCGGCTCGAAGTAGTGGAATTACGCATAACAACCTGATTCATTCCTTATATAAAAAAAAAGTCTGTTTTAATCGCAAGGTACTTGCACAGATAGCTATTTCAGATCAAGATTGTTTCTGTGGGATAATAGATAGAATTTTTTAG------------------------------------------------------------------
>Whittieria
ATGACTAGAGTGAAACGTGGATGTATAGCTCGGAGACGTCGTAATAATATCATCAAACTCGCGTCAGGATTTCGGGGAGCTCATTCGAAACTCTACCGAACTGCTAATCAGCAAAGAGTGAAAGCTTTAGTTTATGCTCACCGAGACAGAACTAATCGAAAGAGAGAGATTCGACGTTTATGGATTACCAGGATTAACGCAGCGGCCCGAAGTAGTGGAATTACGCATAACAACATGATTCATTCCTTATACAAGAATCAAGTATGTTTTAATCGCAAGGTACTTGCACAGATGGCTATTTTAGATCAAGATTGTTTCTGCAGGATAATAGATAGAATTAATTAA------------------------------------------------------------------
>Goswamia
ATGACTAGAGTGAAACGTGGATATATAGCTCGGAGACGTCGTAACAATATAATTAAACTTGCGTCAGGATTTCGGGGAGCTCATTCAAAACTCTACCGAATTGCTAATCAACAAAGAATGAAGGCTTTAGTTCATGCTCACCGAGATAGAACCAATCGAAAGAGAGAGATTCGACGTTTATGGATTGCCAGAATCAGTGCAGCGGCCCGAAGTAATGGAATCACTCATAACAACATGATTAATTCCTTATACAAAAATCAAGTCTGTTTTAATCGCAAGGTACTTGCACAGATAGCTATTTCGGATCAAGATTGTTTCTGCGAAATAATAGATAGAATTGTTTAG------------------------------------------------------------------
>Ophioglossum_austroasiaticum
ATGACTAGAGTGAAACGTGGATGTATAGCTCGGAGACGTCGTAACAGTATTCTTAAACTTGTGTCGGGATTTCGGGGAGCTCATTCAAAACTTTACCGAACCGCTAATCAGCAAAGAATGAAGGCTTTAGTTTATACTCACCAAAATCGAACCAATCGGAAGAGAGAGATTCGACGTTTATGGATTGCCAGGATTGGTGCAGCGGCCCGGAGTAGTGGAATCACGCATAACAACCTGATTAATTACCTATACAAAAAACAAATCTGTTTTAATCGCAAGGTACTTGCACAGATAGCTATTTCAGATCAAGATTGTTTCTGTGGGATAATAGATAGAATTATTTAG------------------------------------------------------------------
>Ophioglossum_californicum
ATGACTAGAGTGAAACGTGGATGTATAGCTCGGAGACGTCGTAACAGTATTCTTAAACTTGTGTCGGGATTTCGGGGAGCTCATTCAAAACTTTACCGAACCGCTAATCAGCAAAGAATGAAGGCTTTAGTTTATACTCACCAAAATCGAACCAATCGGAAGAGAGAGATTCGACGTTTATGGATTGCCAGGATTAGTGCAGCGGCCCGAAGTAGTGGAATCACGCATAACAACCTGATTAATTACCTATACAAAAAACAAATCTGTTTTAATCGCAAAGTACTTGCACAGATAGCTATTTCAGATCAAGATTGTTTCTGTGGGATAATAGATAGAATTATTTAG------------------------------------------------------------------
>Cheiroglossa
ATGACTAGAGTGAAACGTGGATGCATAGCTCGTAGACGTCGTAACAATATTATTGAATTTGCGTCAGGATTTCGGGGAGCTCATTCAAAACTTTATCGAACTGCTAATCAGCAAAGAATGAAGGCTTTAGTTTATGCTCACCGAGATAGAGCCAATCGAAAGAGAGAGATTCGGCGTTTATGGATTGCCAGGATTGGTGCAGCGGCCCGAAGTAGTGGAATTACGCATAATTACATGATTCATTCCTTATACAAAAATCAAGTTGGTTTTAATCGCAAGGTACTAGCACAGATAGCTGTTTCAGATCAAGATGGTTTCTTCAGAATAATAGATAGAATTATTTAG------------------------------------------------------------------
>Ophioderma
ATGACTAGAGTGAAACGTGGATGCATAGCTCGGATACGTCGTAAAAAGATTCTTAAACTCGCGTCAGGATTTAATGGAGCTCATTCAAAACTTTATCGAACCGCTAATCAGCAAAGAATGAAAGCTTTAATATATGCTCACCGAGATAGAATCAACCGAAAAAGAGATTTTCGATTTTTATGGATTGCCAGAATTGGTGCAGCGGCCCGAAATAGTGGAAATACACATAATAAAATAATAAATTCTTTGTACAAAAATAAAATGAGTTTGAATCGCAAGGTACTTGCACAGATAGCTATTTCAGATCAAGAGATTTTTTGCAAAATACTAGAGAAAATTAGTTAG------------------------------------------------------------------
>Psilotum
ATGACTAGAGTGAAACGTGGATATGTGGCTCGAAGACATCGCAATAGGATCCTAGCGCTTACATCTGGATTCCAAGGAGCTCATTCAAAGCTTTTTCGTACTGCTAATCAACAAGGAATGAAAGCTCTAACTTATGCTTACCGAGATAGAGCTAATTGCAAGAGAGATTTTCGTCGTTTATGGATTACTCGAATCAATGCAGCAGCTCGAGAGAATCAAATTACTTACAATAATATGATTCATTCATTATATATGAATCAAATACATTTGAATCGCAAAATACTTGCACAAATAGCTGCTCTGGATAAAGATTGTTTTGTCGAGATATTGAGAATAATTAAGTAA------------------------------------------------------------------
>Mankyua
ATGACTAGAGTGAAACGCGGATATGTAGCTCGAAGACGTCGGAATAATGTTCTCACACTCACATCGGGATTTCGAGGGGCTCATTCAAAACTTTACCGAACCGCTAATCAGCAAAGAATGAAGGCTTTAGTTTATGCTTATCGGGGTAGAACTAATCGAAAGAGAGAGATTCGACGCTTATGGATTGCTAGGATTAACGCAGCGGCCCGCGATAATGGAATAACTTACAACAGTATGATTCATTATTTGTACAAAAATCAAATTAGTTTGAATCGCAAAATACTTGCACAAATAGCTATTCTGGATCGAAATTGTTTCCTTGATTTGTTAAACAAGGCTAGTTGA------------------------------------------------------------------
>Helminthostachys
ATGACTAGAGTGAAACGTGGATGTGTAGCTCGGAGACGTCGGAATAATATTCTCACACTCACATCGGGATTTCGGGGAGCTCATTCAAAACTTTACCGAATCGCTAATCAGCAAGGAATGAAGGCTTTAGTTTACGCTTATCAGAATAGGGTGAATAGAAAGAGAGAGATTCGACGTTTATGGATTACTAGGATTAATGCGGCAGCCCGAGATAATGGAACCACTCATAACAGTATGATTCATTCTCTATACAAAAATAGGGTCCGTTTAAATCGCAAGATACTTGCACAGATGGCTATTCCGGATCAAGATTGTTTCCTCGAGGTATTAGGAAGAGTCAGTGGATGA---------------------------------------------------------------
>Dryopteris
ATGACCAGAGTAAAACGAGGATCCATAGCTCGGAGATATCGCAAAGGCATTCTCGATTTCGCATCCGGGTTTCGGGGGGCTCATTCAAGATTATTTAGAACGGCGAACCAGCAGGAAAGAAGGGCATTAGCTTGCGCTTATGTAGATAGAAATAACCGGAAGAGGAAATTCCGTCGTCTATGGATCGCTCGGATTAATGCAGCAGCGCGGAAAAATGGAATTACGTACAGTTCGATGATTCACAATTTGTTTGGGAATCATGTTTTTCTGAATCGCAAGACACTCGCGCAAGTAGCTACTCCAGACGCTTACTGTTCCTCCCGGCTTATACGAACAATTAATGATGAGAGAGATTGA------------------------------------------------------
>Ginkgo
ATGACCAGAGTTAGACGTGGATATATAGCTCGGAAACGTCGGAAAAATATTCTTGCATTTGCATCCGGTTACCGAGGGGCTCATTCGAAACTTTTTCGAACTGCTAACCAACAAAAAATTAGAGCTTTAGTTTCCGCTCACCGTGATAGAGGTAAGCGAAAGAGAAGTCTTCGTTGTTTGTGGATTACTCGTATCAATGCATCAGCCCGTGATAATGGAGTCTCTTATAACAGATTCATCCTATATTTATGCAGGAGACGTTTGCTTCCGAATCGTAAAATACTTGCACAAATAGCTATATTAGATAGTAATTGCTTCTCCACGATCTTGAACAAGATTATCGAATAA---------------------------------------------------------------
>Huperzia
ATGACTAGAGTTAAACGTGGCTCTGTAGCTCGTAAACGTAGGAAGAATATACTAAAACTTGCATCAGGATTTCAAGGAGCTCATTCAACAATTTTTCGGACCGGTAACCAGCAAATAATAAAAGCTTTGGCTTCTTCTTATCGAGATAGAGGTAAACGAAAAAGAGATTTTCGCCGTTTGTGGATTACCCGCATCAACGCAGCAGCCCGAAATAATGGAGTTTCTTATACTAAATTCATTCGACACTTATATAAAAATCAAGTATCTTCGAATCGTAAAGTACTAGCACAAATAGCTATATTCGATACTAATAGCTTTTCCACCATTTTAAAAAAATTATCGAGTGGGGAAAGTATTAGGTATAGAAACTTCTCCCCGGAATTTTATTCTGGGGAGGTAAGAACACCATAA
>Botrypus
ATGACTAGAGTGAAACGTGGGTATGTGGCTCGGAGGCATCGGAAGAATATTCTCACACTTGCATCGGGATTTCGGGGGGCTCATTCAAAACCTTTCCGAACCGCTAATCAGCAAGGAATGAAGGCTTTAGTTTATGCTTACCGAGATAGGGCTAATCGAAAGAGAGAGATTCGTCGTTTATGGATTCCTAGGATTAATGCGGCGGCCCGGGATAATGGAATGACTCACAACAATACGATTCACTATTTGTACAAAAACCAGGTTCGTTTGAATCGCAAGATACTTGCACAGATAGCTATTCCAGATAAAGATTGTTCCCTCGATGTATTAGAAAGAGTTAGTAGATAG---------------------------------------------------------------
>Rhizoglossum
ATGACTAGAGTGAAACGTGGATGTATAGCTCGGAGACGTCGTAATAATATAATAAAACTCGCGTCAGGATTTCGGGGAGCTCATTCGAAACTCTACCGAACCGCTAATCAGCAAAGAATGAAAGCTTTAGTTTATGCTCGCCGAGACAGAATCAATCGAAAGAGAGAGATTCGACGTTTATGGATCACCAGGATTAACGCAGCGGCTCGAAGTAGTGGAATTACGTATAACAACATGATTCATTCCTTATACAAGAATCAAGTATGTTTTAATCGCAAGGTACTTGCACAGATAGCTATTTTAGATCAAGATTGTTTCTGCAGGATAATAGATAGAATTACATAA------------------------------------------------------------------
>Sahashia
ATGACTAGAGTGAAACGTGGATATGTAGCTCGGAGACACCGGAAGAATATTCTAACACTTGCATCGGGATTTCGAGGAGCTCATTCAAAACTTTCCCGAACCGCTAATCAGCAAGGAATGAAGGCTTTAGTTTACGCTCATCGAGATAGGACTAATCGAAAGAGAGAGATTCGTCGTTTATGGATTTCTAGGATCAATGCGGCGGCCCGAGATAATGGAATTACTCACAACAGTACGATTCACTATTTATACAAAAACCAGGTTCGTTTGAATCGCAAGATACTTGCACAGATAGCTATTCCAGATAAAGATTGTTCCCTCGGTGTATTAGAAAGAGTTAGTAGATAG---------------------------------------------------------------
