# Supplementary material for: Organellar phylogenomics of Ophioglossaceae fern genera
Source: Front Plant Sci. 2024 Jan 15;14:1294716. doi: 10.3389/fpls.2023.1294716 (PMC10823028; doi:10.3389/fpls.2023.1294716)
Supplement: Supplementary file 3 [file DataSheet_3.zip › Supplementary file S2/cpDNA_CDS/rpl21.fas.nt.cleanup.aln]

>Holubiella
ATGAGTACATACGCAATAATTGAGACTGGGGGTAAGCAACTCCGAGTGGAACCGGGTAGGTTCTATGATGTTTGCCATTTCGCACCGTTGAAACCTGGGACGTTAGATCCGAACGTTGAGATATCAATCCATCGAGTCCTTTTGATTCGTAACGAATCCGCTACCAACTCCGGGCATCCCTGGTTAAAAGGTGCAATTGTCAAAGGTAGAATTTTGCAGCCTTGTCATGGTAGGAAAATAACAATTTACAAGATGCATTCCAAGAAGAAAATGCGACGTAAG---TTGGGATATCGGCAAGATTTAGTTCGATTCGTAGTCGATTCGATCCGTTTGGATGGGGAGGAATTCTATCGA---TAA------
>Botrychium
ATGAGTACATACGCAATAATTGAGACTGGGGGTGAGCAACTCCGAGTGGAACCGGGTAGGTTCTATGATGTTTGCCACTTCGCACCGTTGAAACCTGGAACGTTAGATCCGAACACTGAGATATCAATCCATCGAGTCCTTTTGATTCGTCACGAATCCGCTACTAACTCCGGGCATCCCTGGTTAAAAGGTGCAATTGTCAAAGGGAGAATTTTGCAGCCTTGTCATGGTAGGAAAATAACGATTTACAAGATGCATTCCAAGAAGAAAATGCGGCGTAAG---TTGGGGTATCGGCAAGATTTGGTTCGATTTGTAGTCGATTCGATCCGTTTGGATGGGGAGGAATTCTATCGG---TAA------
>Japanobotrychium
ATGAGTACATACGCAATAATTGAAACTGGAGGTAAGCAACTCCGAGTGGAACCGGGTAGGTTCTATGATGTTTGTCACTTCGCACCGTTGAAACCTGGGACGTTAGATCCGAACGTTGAGATATCAATCCATCGAGTCCTTCTGATTCGTCACGAATCCGCTACCAACTCCGGGCATCCCTGGTTAGAAGGTGCAACTGTCAAAGGTAGAATTTTGCAACCTTGTCATGGTAGGAAAATAACAATTTATAAGATGCATTCCAAGAAGAAAATGCGACGTAAG---TTGGGGTATCGGCAAGATTTAGTTCGATTCGTAGTTGATTCGATCTGTTTGGATGGGGAGGAATTCTATCGA---TAA------
>Sceptridium
ATGAGTACATACGCAATAATTGAGACTGGGGGTAAGCAACTCCGAGTGGAACCGGGTAGGTTCTATGATGTTTGCCACTTCGCACCGTTGAAACCTGGAACGTTAGATCCGAACGTTGAGATATCAATCCATCGAGTCCTTTTGATTCGTCACGAATCCGCTACCAATTCCGGGCATCCCTGGTTAAAAGGTGCAATTGTCAAAGGTAGAATTTTGCAGCCTTGTCATGGTAGGAAAATAACAATTTACAAGATGCATTCCAAGAAGAAAATGCGACGTAAG---TTGGGGTATCGGCAAGATTTAGTTCGATTCGTAGTCGATTCGATCCGTTTGGATGGGGAGGAATTCTATCGA---TAA------
>Haukia
ATGAATACATATGCAGTAATTGATACTGGGGGTGAACAACTTCGAGTAGAACCAGGTAGATTCTATGATGTTCATTACTTTCCATCTTTAGAACCTGAAATGTTAGATACAAGTATTGAAATATCAATAAATCGAGTCCTTTTAGTTCGTCATGAATCCGCTATTAATCTTGGAAACCCTTGGTTAAAAGGTGCAACTGTCAGGGGAAGAATTTTGCAGCCTTGTCAGGGAAAAAAACTAATTATTTACAAGATGCAGTCTAAGAAAAAGATGCGGCGTAGG---TTAGGATATAGACAAAATTTTGTTAGATTTGTAGTCGATTCAATCTATTTGGATGGAAAAAAACTTATATAA------------
>Whittieria
ATGGATACATATGCAGTAATTGAGACTGGGGGTGAACAACTTCGAGTAGAACCAGGTAGATTCTATGATGTTCGTTATTCTACACCTCTAGAACCCGAACCGTTAGATTGGAATATTGAAGTATCAATAAATCGAGTCCTTTTAATTCGTCACGAATCCGCTATTAATCTTGGGAACCCTTGGTTAAAAGGTGCAGCTGTCAAGGGGAGAATTTTGAAGCCCTGTAAAGGGAAAAAACTAATTATTTACAAGATGCAGTCCAAGAAAAAGATGCGGCGTAGA---TTAGGATATAGACAACATTATGTTAGATTTGTAGTCGATTCAATCTGTTTGGATGGAGAAGAATTCTATAAG---TAA------
>Goswamia
ATGAATACATACGCAATAATTGAGACTGGAGGTGAACAACTCCGGGTAGAACCAGGTAGATTCTATGATGTTCGTTACTCCACATCTCTAGAACCCAAAATGTTAGATCCGAAAATTGAGGTATCAATAAATCGAGTCCTTTTAGTTCGTCACGAATCCGCGATTACTCCTGGGAACCCTTGGTTAGAAGGTGCAACTGTCAGGGGAAGAATTTTGCAGCCCTGTCAAGGGAAAAAACTAATTATTTACAAAATGCAGTCCAAAAAGAAGATGCGGCGTAAG---TTAGGATATAGACAACATTTTGTTAGATTTGTAGTTGATTCAATCTGTTTGGACGGAAAAGAGTTCTATCAA---TAA------
>Ophioglossum_austroasiaticum
ATGGGTACATATGCAGTAATTGAGACTGGGGGTGAACAACTTCGAGTAGAACCGGGTAGATTCTATGATGTTCGTTACTTTACATCTCTGGAACCTGAGGAGCTAGATAAAAATATTGAAGTATCAATAAATCGAGTACTTTTAGTTCGTCACGAATCCGCTATCAATCCTGGGAACCCCTGGTTGAAAGGTGCAACTGTAAAGGGAAGAATTTTGCAGCTTTGTGAAGGAAAAAAACTAGTTATTTACAAGATGCGGTCCAAGAAGAAGATGCGGCGTAAG---TTAGGATACAGACAACACTTTGCTAGATTCGTAGTCGATGCAATCTGTTTGGATGGAGAAGAATTCTATGAA---TAG------
>Ophioglossum_californicum
ATGGGTACATATGCAGTAATTGAGACTGGGGGTGAACAACTTCGAGTAGAACCGGGTAGATTCTATGATGTTCGTTACTTTACCTCTCTGGAACCTGAGGAGCTAGATAAAAATATTGAAGTATCAATAAATCGAGTACTTTTAGTTCGTCACGAATCCGCTATCAATCCTGGGAACCCCTGGTTAAAAGGTGCAACTGTAAAGGGAAGAATTTTGCAGCTTTGTAAAGGAAAAAAACTAGTTATTTACAAGATGCGGTCCAAGAAGAAGATGCGGCGTAAG---TTAGGATACAGACAACACTTTGCTAGATTTGTAGTCGATGCAATCTGTTTGGATGGAGAAGAATTCTATGAA---TAG------
>Cheiroglossa
ATGGGTGCATATGCAGTAATCGAGACTGGGGGTGAACAACTTCGAGTAGAACCTGGTAGATTCTATGATATTCGTTGCTCTACATTGATAAAACCTGAAAATTTAAATCCAAATATTGAAGTATCGATAAATCGAGTCCTTTTAGTTCGTCACGAATCCGCGATTAATCCTGGGAATCCTTGGTTAAAAGGTGCAACTGTCAGGGGGAGAATCTTGCAGCCCTGTCAAGGGAAAAAACTAATTGTTTACAAGATGCAATCCAAGAAAAAGATGCGGCGTAGA---TTAGGATATAGGCAAAATTTTATTAGATTTGTAGTCGATTCAATCTGTTTGAATGGAGAAAAACTATAA---------------
>Ophioderma
ATGGATACATATGCAGTAATTCAAACGGGAGATAAACAACTTCGAGTAGAACCAGGTAGATTCTATACTCTTTGTTATTCTACATTTCGAAAAAAAGAAATCTTAGATCTGAATATTGAAGTATCAATAAATCGAGTCCTTTTAATTCATAATGAATCCGCTATTAATCTTGGAAACCCTTGGTTACAAGGTGCAACTGTTAGGGGGAAAATTTTGCACTCCTGTAAAGGGAAAAAACAAATAATTTACAAGATGCAATTAAAAAAAAAGATGCGGCGTAGG---TTAGGATATAGACAACATTTTGTTAGATTTTTAGTCGATTCAATCTGTTTGAATGGAGAAAAATTCTATAAA---TAA------
>Psilotum
ATGGGTACATATGCAATAATCGAAACCGGAGGTGAACAATTACGGGTAGAACCAGGTAGATTCTATGATGCGCGTTGCTTTGCATCATTAAACCCTAGGATATTAAGCGCAAACGCTAAAATACTAATCCACCGAGTACTTATGATTCGTCGCGAATCCACCACTAATCTAGGACATCCCTGGTTAAGGAATGCAATTGTCAGGGGAAGAATATTGCACTCCTGCTATGGAGAAAAAATCACGATTTATAAGATGCATTCCAAGAAGAAAGTACGACGTAAG---TTGGGGTATCGACAAAAGCTAGTTCGATTTGTAGTTGATTCTATTTCTTCAAATGGAGAAGAATTTTTTGAT---TGA------
>Mankyua
ATGAGTGCATACGCAATAATCGAAACGGGGGGTGAACAACTCCGAGTGGAGCCAGGCAGGTTCTATGATATTCGTTACTTTATATCGTTGAAACCTGAAATGTTGGATCCAAACACTGAGATATCAATCCACAGGGTCCTTTTGATTCATAATGAATCCACTATTAATTTTGGACATCCTTGGCTTAAAGGTGCAATTGTCAAGGGGAGAATTTTGCAACCTTGTTATGGAGAAAAAATAAAGATTTACAAAATGCATTCCAAGAAGAAAATGAGACGTAGC---TTGGGATATAGGCAAAAGTTGGTTCGATTTGTAGTTGATTTAATCTGTTTTGATGGGGATGAATTCTATTGA------------
>Helminthostachys
ATGGGTACATACGCAGTAATTGAAATAGGGGGTGAGCAACTCCGAGTGGAACCTGGTAGGTTCTATGATGTTCGTCATTTCGCATCGCTGAAATCCAAGGAATCGGATCCAAACACTAAAATATCAATCCATCGAGTCCTTTTGGTTCGTCACAAATTCGTTACTAATTCCGGGCATCCTTGGTTAGAAAGTGCAATTGTCAGGGGTAGGATTTTACAACCTTGTCGTGGGGAAAAAATAACAATTTTCAGAATGCATTCCAAGAAGAAAATGCGACGTAAG---TTGGGATATGGACAGAATCTAGTTCGATTTGTAGTCGATTCAATTTGTTTGGATGGGGAGAAATTCTATCAG---TAA------
>Dryopteris
ATGAATAAATATGCAATAATTGACATCGGCGGTAAACAACTCCGAGTAGAACAGGGAAGATTTCACGATGCTCAGCACTTCGCTCCGGTTCGA---CACTCGTTGACGTCCAATATGAAAATATCGATAAATCGTGTTTTACTCATTCGTCATGGATCTGGCGTCAATTTTGGCTACCCGTGGTTGGATGATGCAGCTGTCAGAGGCAGAATCTTACATGGTTGTTTCAAGAAAAAACTAGTGATACAGCAGATTCACTCTAAGAAGAAAAATTGACGAACT---TTTGGATATAGAGAAAATGCGACTCGATTCGTGGCTGATTCCATTGATTTCGGTGGCAAAGACCTAAACAAATCTTAG------
>Huperzia
ATGAATGCATACGCAGTAATTGAAACTGGGGGTGAACAACTCCGAGTAGAACCAGGAAGATTTTATGATGTTCGTCACTTTGCATCGCTAAACCCGGAAAATTTAGGCCCGAATTCCAAAATATTGATTTATCGAGTATTAATGATTTGTGATGAATCTACAATAAATATTGGACATCCTTGGTTAAAAGGTGCAATGATTAAAGGGAGGATTTTACATTCCCGTCTCGATAACAAAATTACCGTTTATAGGATGCGTTCCAAAAAGAAAACACGACGTAAA---TTAGGGCATCGACAAAAATTAATTCGATTTGTCGTGGATTCCATCTGTTCGGATGTTAAAGATCTGTATAAACAAAAAGATTAG
>Botrypus
ATGAGTACATACGCAATAATTGAAACTGGGGGTGAGCAACTCCGAGTGGAACCAGGTAGGTTCTATGATGTTTGTCACTTCGCACCGTTGAAACCTGGAATGTTAGATCCGAACACTGAGATATCAATCCATCGAGTCCTTTTGATTCGTCACGAATCCGCTACTAATTCCGGGCATCCCTGGTTAAAAGGTGCAATCGTCAAAGGGAGGATTTTGCAGCCTTGTCGTGGTAGAAAAATCACGATTTACAAGATGCATTCCAAGAAGAAAATGCGACGTAAG---TTGGGATATCGACAAGATTTAGTTCGATTTGTAGTCGATTCGATCCGTTTGGATGGGGAGGAATTCTATCGA---TAA------
>Rhizoglossum
ATGGATACATATGCAGTAATTGAGACTGGGGGTGAACAACTTCGAGTAGAACCAGGTAGATTCTATGATGTTCGTTACTCCACATCTCTGGAACCCGAAGCATTAGATTGGAATATTGAAGTATTAATAAATCGAGTCCTTTTAGTTCGTCACGAATCCGCTATTAATCCTGGGAACCCTTGGCTAAAAGGTGCAACCGTCAAGGGGAGATTTTTGAAGCCCTGTAAAGGAAAAAAACTAATTATTTACAAGATGCAGTCTAAGAAAAAGATGCGTCGTAGA---TTAGGATATAGACAAAATTATGTTAGATTTGTAGTCGATTCAATTTGTTTGGATGGAGAAGAATTCTATTAA------------
>Sahashia
ATGAGTACATACGCAATAATTGAAACTGGGGGTGAGCAACTCCGAGTGGAACCAGGTAGGTTCTATGATGTTCGTCACTTCGCACCGTTGAAACCTGGAATGTTAGATCCGAACACTGAGATATCAATCCATCGAGTCCTTCTGATTCGTCACGAATCCGCTATTAATTCTGGGCATCCCTGGTTAAAAGGTGCAATTGTCAAAGGTAGGATTTTGCAGCCTTGTCATGGTGAAAAAATCACGATTTACAAAATGCATTCCAAGAAAAAGATGCGGCGTAAG---TTGGGATATCGACAAGATTTAGTTCGATTTGTAGTCGATACGATCTGTTTGGATGGGGAGGAATTTTATCGA---TAA------
