# Supplementary material for: Organellar phylogenomics of Ophioglossaceae fern genera
Source: Front Plant Sci. 2024 Jan 15;14:1294716. doi: 10.3389/fpls.2023.1294716 (PMC10823028; doi:10.3389/fpls.2023.1294716)
Supplement: Supplementary file 3 [file DataSheet_3.zip › Supplementary file S2/cpDNA_CDS/rpl22.fas.nt.cleanup.aln]

>Holubiella
ATGGAAACTGATGACGACTCAGAAAAAGAAGTCCGAGCTTTGGCTAAATATGTCGACGCATCAGCCTATAAAGTACGCAGAGTGATCGATCAAATTCGTGGTCGTTCGTACGAGGAAGCGCTGATACTACTGGAATTCATGCCCTATCGGGCATGTTATCCGGTATTGCAATTAGTCTCTTCTGCAGCTGCAAATGCTAGTCATAATTCGGGA------TTGGGGAAAGCTAATATCTTCATCAGCGAAGCTAAAGTAGATGAAGGTTCCGCATCTAAGAGATTTCGACCCAGAGCTCGAGGACGTGCTTATCCAATACGCAAACCTACCTGTCACATAACAATTGTGATGAAAGCGAAATTTAAATAG---------------------------------------------
>Botrychium
ATGGAAACTAATGACGATTCGAAGAAAGAAGTCCGAGCTTTGGCTAAATATGTCGACGCATCAGCCTATAAAGTACGCAGAGTGATCGATCAAATTCGTGGTCGTTCGTACGAGGAAGCGCTGATACTACTGGAATTCATGCCCTATCGGGCATGTTATCCGGTACTGCAATTAGTCTCTTCTGCAGCTGCAAATGCTAGTCATAATTCGGGA------TTAGGGAAAGCTAATATCTTTATCAGCGAGGCTAAAGTAGATGAGGGTTCCGCATCTAAGAGATTCCGCCCCAGAGCTCGAGGACGTGCCTATCCAATACGCAAACCTACCTGTCACATAACAATTGCGATGAAAGCGAAATTTAAATAG---------------------------------------------
>Japanobotrychium
ATGGAAACTAATGATGATTCAAAAAAAGAAGTCCGAGCTTTGGCTAAATATGTCGATGCATCAGCCTATAAAGTACGCAGAGTGATCGATCAAATTCGTGGTCGTTCGTACGAGGAAGCGCTGATATTACTAGAATTCATGCCCTATCGGGCATGTTATCCGGTATTGCAATTAGTCTCTTCCGCAGCTGCAAATGCTAGTCATAATTCGGGA------TTAGGGAAAGCTAATATCTTCATCAGCGAAGCTAAAGTAGATGAGGGTTCCGTATCTAAAAGATTTCGGCCCAGAGCTCGAGGACGTGCTTATCCAATACGCAAACCTACCTGTCACATAACAATTGTGATGAAAGCAAAATTTAAATAG---------------------------------------------
>Sceptridium
ATGGAAACTGATGACGACTCAGAAAAAGAAGTCCGAGCTTTGGCTAAATATGTCGACGCATCAGCCTATAAAGTACGCAGAGTGATCGATCAAATTCGTGGTCGTTCGTACGAGGAAGCGCTGATACTACTGGAATTCATGCCCTATCGGGCATGTTATCCGGTATTGCAATTAGTCTCTTCTGCAGCTGCAAATGCTAGTCATAATTCGGGA------TTGGGGAAAGCTAATATCTTCACCAGCGAAGCTAAAGTAGATGAGGGTTCCGCATCTAAGAGATTTCGACCCAGAGCTCGAGGACGTGCTTATCCAATACGCAAACCTACCTGTCACATAACAATTGCGATGAAAGCGAAATTTAAATAG---------------------------------------------
>Haukia
GTGGAGAGCGTTGAAGATGCAAAAAAAGAAATACGAGCTGTAGCTAGGTATGTAGATATATCAGCTTGCAAAGCACGCAGAGTTATAAATCAAATCCGTGGTCGTTCATATGAGGAGGCGCTTATAGTACTGGAGTTCATGCCCTTTCGGGCATGCTATCCAGTATTAAAATTAGTATCTTCCGCAGCTGCAAATGCTAGTCACAATTATGGA------TTAGGTAAGACCGATCTTTTTATTAGCGAAGCCAAAGTAGATGAAGGTTCCGCGGCTCGTAGATCTCGACCCAGAGCTAGAGGGCGTGCTTTTCCAATACGCAAACCTACGTGTCATATAACGATTGCTGTGAGGGTGAAATCAGCAGCACTTCCAAAAAAATCTGGTACTTAA---------------------
>Goswamia
GTGGAGAGCGTTGAAGATATGGAAAAAGAAGTACGAGCTGTAGCTAGGTATGTAGATATATCACCTTGCAAAGCACGCAGAGTCATCAATCAAATCCGTGGCCGTTCATACGGAGAGGCACTTATAGTACTGGAGTTCATGCCCTTTCGGGCATGCTATCCGGTACTACAATTAGTATCTTCCGCAGCTGCAAATGCTAGTCAAAATTATGGA------TTAGCTAAAACTAATCTTTTCATTAGCGAAGCCAGAGTAGATGATGGGTCTGCGACTCGGAGGTTCCGGCCCAGAGCCAGAGGACGTGCTTTTCCAATACGCAAACCCACGTGTCATATAACGATTGCCATGAGGGTAAAATCAGCAGTACTTCCAAAAAGGTCTGATACTTAA---------------------
>Ophioglossum_austroasiaticum
GTGGAAAGCATTGAAGATATGGGAAAAGAAGTACGAGCTGTGGCTAGGTATGTAGATATATCGGCTTGCAAAGCACGCAGAGTTATCAATCAAATCCGTGGCCGTTCATACGAAGAGGCGCTTATAGTACTGGAGTTCATGCCCTTTCGGGCATGCTATCCAGTATTACAATTAGTATCTTCCGCAGCTGCAAATGCTAGTCACAATTATGGA------TTAGGCAAAACCGATCTTTTTATTAGCGAAGCCAAAGTAGATGAAGGTTCCGCGGCTCGGAGATTCCGACCCAGAGCTAGAGGGCGCGCTTTTCAAATACGCAAACCTACATGTCATATAACGATTGCCATGAGGGTGAAATTAGCAGTACTTACAAAAGGATCTGGTACTTGA---------------------
>Ophioglossum_californicum
GTGGAAAGCATTGAAGATATGGGAAAAGAAGTACGAGCTGTGGCTAGGTATGTAGATATATCGGCTTGCAAAGCACGCAGAGTTATCAATCAAATCCGTGGCCGTTCATACGAAGAGGCGCTTATAGTACTGGAGTTCATGCCCTTTCGGGCATGCTATCCAGTATTACAATTAATATCTTCCGCAGCTGCAAATGCTAGTCACAATTATGGA------TTAGGCAAAACCGATCTTTTTATTAGCGAAGCAAAAGTAGATGAAGGTTCCGCGGCTCGGAGATTCCGACCCAGAGCTAGAGGGCGCGCTTTTCAAATACGCAAACCTACATGTCATATAACGATTGCCATGAGGGTGAAATTAGCAGTACTTACAAAAGGATCTGGTACTTGA---------------------
>Cheiroglossa
GTGGAAAGCATTGAAGATACAAAAAAAGAAGTCCGAGCTATAGCTAGATATGTAGGTATATCAGCTTGCAAAGCACGCAGAGTTATCAATCAAATCCGGGGCCGTTCATATGAAGAGGTGCTTATATTACTGGAGTTCATGCCCTTTCGAGCATGTTATCCAGTGTTAAGATTAGTATCTTCCGCAGCTGCAAATGCTAGTCACAATAATGGA------TTAGGCAAAACCAATCTTTTTATCAGCGAAGCCAGAGTAGATGAAGGTTCTGTAGCTCAAAGATTCCGACCTAGAGCTAGAGGACGTGCTTTTCCAATACGTAAACCTACGTGTCATATAATGATTACCATGAGGATTAAATAA---------------------------------------------------
>Ophioderma
GTGAAGAAAATTGAAGATACAAAAAAGGAAATTCGTGCTACAGCAAGGTACGTAGATATTTCAGCTTGCAAAGCACGCCAAGTTATCAATCTAATTCGAGGATCTTCATATAAAGAAGCCCTTATATTACTGGAGTTCATGTCCTTTCGATCATGTTATCCAGTATTACAATTAGTTTATTCTGTAGCTGCAAATGCTAGTAACAATTTTGGA------TTAGACAAAACAAATCTTTTTATTAGTGAAGTCAAAGTAGATAAAGGTTCTGTGACTCAAAAATTTCGACCTAGAGCTAGAGGACGTGCCTTTCCAATACGTAAAAATACGTGTCATATAACAATTACCATGAAAATGAAATAA---------------------------------------------------
>Psilotum
ATGGAAAAA------------AAAAAAGAAGTACGAGCTTTGGCTAAGTATGTAAAAATGTCGGCCCATAAAGTACGTAGAGTAATTAACCAAATTCGTGGTCGTTCATACGAAGAAGCACTTATATCATTAGAATTTCTGCCTTATCGAGCATGTTATCCATTATTGCAATTAGTTTCTTCGGCAGCGGCAAATGCTAACAATAATTTAGGT------TTAAAGAAAGATACTCTTCTTATTAGTGAAGCTAAAGTGGATGAAGCTTCCGTCTCAAAGAGATTTCAACCTAGGGCCCAAGGACGTGCCTATTCAATACAAAAAGATACTTGCCATATAACCATCAAAATAAGAGAAAGATCTAAATAA---------------------------------------------
>Mankyua
ATGAAGGCTAATGACAATTTGAAAAAAGAAGCACGAGCTTTGGCTAGATATGTTAACATATCAGTCTACAAAGCACGCAGAGTAATCGATCAAATTCGTGGTCGTTCATATGAAGAAGCACTTATATTACTGGAATTCATGCCCTATCGGGCGTGTTATCCGATATTGCAATTAGTATTTTCCGCAGCTGCAAATGCTAGTCATAATTTGGGA------TTAGGGAAGGCTGATATCTTTATCACCGAGGCTAAAGTGGATAAGGGCTCTGTATCTAGACGGTTCCGACCCAGAGCTAGAGGACGTGCTTATCCGATACGCAAGTCAACCTGTCATATAACAGTTGCAATGGGAACGAAATCTAAATAG---------------------------------------------
>Helminthostachys
ATGAAAGCTAATGAGAATTCAGATAAAGAAGTACGAGCTTTGGCTAGATATGTCAACGCATCAGCCCGCAAAGCACGCAGAGTGATCGATCAAATTCGTGGTCGTTCGTACGAGGAGGCACTTATATTACTGGAATTCATGCCCTATCGGGCATGTTATCCGGTATTACAATTAGTATCTTCCGCAGCTGCAAATGCTAGTCACAATTCGGGA------TTGGGTAAAGCTGATCTCTTTATCAGCGAAGCCAAAGTGGATGAAGGTCCCGCATCCGGTAGATTTCGACCTAGAGCTCGGGGACGTGCTTATCCGATACGCAAACCTACCTGTCATATAACAATCGCAATGAGAGCGAAATCTAAATAG---------------------------------------------
>Dryopteris
ATGAAAAACGAAGAGAAATCAGAAATCGGAGCGCGAGCTCTGGGAAAGAATATCCGTGTGTCAGCTATCAAAATGCGACGGATTGTTGATCGAATCCGGGGTTGTTCGTACGGAAAAGCACCTGTATTACCCGAATTTATGCCTTATAAAACGTGTTATCTAATATCGCAACTGATTCTTTCTGCAGCGGCAAACGCCAATACCAATTTCGGA------TTGAATAAATCCGATTTGTTCGTCAGCGAGGCCTGAGTCGAGAATTCCACATACTTGAAAAGGTTCCGCCCCCGAGCCCAAGGCCGAGGTTACCCGATAAAGAAACCCATATGTAAAGTAATCATTAAGCCAAACTCCAATTTTGTCGGA---------GAGGTGGGGAGATGA---------------------
>Ginkgo
ATGAAGAAAAATAGTTCAAGT---CCAGAGATACGAGCTTTAGCTAAACATATGCATATGTCTGCTCATAGAGCACGCAGAGTAATTAATCAAATTCGTGGTCGTTCATATGAACAAGCACTTATGATACTGGAACTCATGCCCTATCGAGCATGTTATCCCATATTTCAATTAATTCATTCTGCAGCGGCAAATGCTAATCACAATATGGGT------TTGAACAAAGCCAATTTATTTGTCAGTAGAGCCGAAGTAAATGAGGGTGCTGTT---AAAAGATTTCAACCTCGAGCCCAAGGACGTGGTTATCCGATACAAAAACCTACTTGTCATATCACTATTGTATTGGAAGAAAGATCCAGTGGA---AGGAAGATCCAGATCGAATAG---------------------
>Huperzia
ATGAAAATTGGGAATGACTCGAATAAAGAGGTTAAAATTTTTGTTAAAAATATACATATGTCTGCTTATAAACTACGCAGAGTAGTTAATCAAATTCGTGGTCACTCATATGGGGAAGCAGTTATGATATTAGAATTTATGCCTTATAGAGCATGTTATCCCGTATTGAAATTAGTTTCCAATGCAGCAGAAAATGCTAATCATAAGATGGGC------TTGCGCAAAGCTGATTTATTTGTAAGTGAAGTTAAAGTAGATGCAGGTAGTTTTGCAAAGAGATTACGACTAAGAGCTCAGGGACGTAATTATCCTATACACAAACCTACTTGTCATATAACTATTATATTAAAAAAAAAATCTGTGTAT---------AAGGAGGAATTATAA---------------------
>Botrypus
ATGAAAACTAATGACAATTCGGAAAAAGAAGTCCGAGCTTTGGCTAAATATGTCAACGCATCAGCCTATAAAGTACGCAGAGTGATCGATCAAATTCGTGGTCGTTCGTACGAAGAAGCGCTGATACTACTGGAATTCATGCCCTATCGGGCATGTTATCCGGTATTGCAATTAGTCTCTTCTGCAGCTGCAAATGCTAGTCACAATTCGGGA------TTAGGGAAAGCTAATATCTTTACCAGCGAAGCTAAAGTAGATGAGGGTTCTGCATCTAAGAGATTTCGACCCAGAGCTCGAGGACGTGCTTATCCAATACGCAAACCTACCTGTCATATAACAATTGCGATGAAAGCGAAGTTTAAATAG---------------------------------------------
>Rhizoglossum
GTGGAAAGCATTGAGGATGCGAAGAAAGAAGTACGAGCTGTAGCTAGGTATGTAGATATATCAGCTTGCAAAGCACGCAGAGTTATCAATCAAATACGTGGTCGTTCATATAAAGAAGCACTTATATTACTGGAATTTATGCCCTTTCGAGCATGCTATCCAATCTTACAATTAGTATCTTCCGCAGCTGCAAATGCTAGTCACAATTATGGA------CTAGTTAAAACCGATCTTTTTATTAGCGAAGCCAGAGTAGATGAAGGTTCCGCGGCTCGGAGATTTCGACCCAGAGCTAGAGGGCGTGCTTTTCCAATACGAAAACCTACGTGTCATATAACGATTGCCATGAAGATGGAAAAAGCAGTACCTCCAAAAAGATCTGGTACTAAAAAGTTGGTTTATTAG------
>Sahashia
ATGGAAACTAATGACGATTCAGAAAAAGAAGTCCGAGCTTTGGCTAAACATGCCAACGTATCAGCCTATAAAGCACGCAGAGTGATCGATCAAATTCGTGGTCGTTCATACGAGGAAGCGCTTATATTACTGGAATTCATGCCCTATCGGGCGTGTTATCCGGTATTGCAATTAGTCTCTTCTGCAGCTGCAAACGCTAGTCATAATTTGGGA------TTGGGGAAAGCTAATATCTTTATCAGCGAAGCTAAAGTGGATGAGGGTTCCGCATCTAAGAGGTTTCGACCCAGAGCTCGAGGGCGTGCTTATCCAATACGCAAACCTACCTGTCATATAACAATTGCGATGAAGACGAAATCTAAATAG---------------------------------------------
