# Supplementary material for: Organellar phylogenomics of Ophioglossaceae fern genera
Source: Front Plant Sci. 2024 Jan 15;14:1294716. doi: 10.3389/fpls.2023.1294716 (PMC10823028; doi:10.3389/fpls.2023.1294716)
Supplement: Supplementary file 3 [file DataSheet_3.zip › Supplementary file S2/cpDNA_CDS/rpl23.fas.nt.cleanup.aln]

>Holubiella
ATGAATGGGATAAAGAACCAAGTTCTTACGGAGAAAACGATTCGATTACTGCGAAATAACCAATACACCTCCGACGTAGATCCAGGATCGAGTAAGACTGAAATAAAGAATTGGATCGAAAGATTC---TTCAGCGTCAGGGTGAAATCTATGAATAGTCACCGACCCTCGAGGAAGGGACGG---GGAAGACAACTGACGGAAACCACGTCGAGT------TGTAAAAGAATGATCATTACACTCCGACCCGGTTATTCTATTCCACTATTTCTAAGTGAGTAA
>Botrychium
ATGAATGGGATAAAGAACCAAGTTCTTACGGAAAAAACGATTCGATTATTGCGAAATAACCAATACACCTCCGACGTAGGTCCGGGATCGAGTAAAACTGAAATAAAGAATTGGATCGAAAGATTC---TTCAGTGTCAGAGTGAAATCTATGAATAGTCACCGACTCCCGGGGGAGGGACGA---GGAAGACGACTAACGGAAACCGCGTCGAAT------TGTAAAAGAATGATCATTACACCCCAACCCGGTTATTCTATTCCACTATTTCTGAGTGAGTAA
>Japanobotrychium
ATGAATGGGATAAAGAACCAAGTTCTTACGGAAAAAACGATTCGATTATTGCGAAATAACCAATACACCTCCGACGTAGATCCGGAATCGAGTAAGACTGAAATAAAGAGTTGGATCGAAAGATTC---TTCAGCGTCAGGGTTAAATCTATGAATAGTCACCGACCCTCGAGGAAGGGACGG---GGAAGACGACTGACGAAAACCACGTTGAAT------TGTAAAAGAATGATCATTACACTCCGACCCGGTTATTCTATTCCACCATTTCTGAGTGAGTAA
>Sceptridium
ATGAATGGGATAAAGAACCAAGTTCTTACGGAGAAAACGATTCGATTACTGCGAAATAACCAATACACCTCCGACGTAGATCCAGGATCGAGTAAAACTGAAACAAAGAATTGGATCGAAAGATTC---TTCAGCGTCAGGGTGAAATCTATGAATAGTCACCGACCCTCGAAGAAGGGACGG---GGAAGACGACTGACGGAAACCACGTCGAAT------TGTAAAAGAATGATCATTACACTCCGACCCGGTTATTCTATTCCACTATTTCTGAGTGAGTAA
>Haukia
ATGGATGAAATAAAGAATCAGGTTCTTACAGAAAAAACCATTAGATTATTACGAAATAACCAGTATACATTTAATGTGGATTTAAGATCGACAAAAACTGAAGTAAAAGATTTGATTGAAGAATTC---TTCAATGTCAAAGTGAAATCAATTAATAGTTATCGAATCTCAAAAAATAAACGG---GGTAGACGATTGTCAGAAAAGACGTCGAAT------CAGAAGAGAATGATTATTACACTCCGAACTGGCTATTCCATTCCACTCTTTCCGGGTGAATAA
>Whittieria
ATGGATGAGATAAAGAATCAGGTTCTTACAGAAAAAACAATTCGATTATTGCGGAATAATCAGTATACATTTGATGTAGATTTGAGATCAACGAAAACTGAAGTGAAGGATTGGATTGAAGGATTC---TTCAATGTCAAAGTTAAATCAATCAATAGTTATCGAATCTCAAAAAATAGACGA---GGTAGACGATTGTCGGAAAAGAAATCAAAT------CAAAAGAGAATGATTATTACACTCCGAACTGGCTATTCTATTCCACTTTTTCCAGGTGAGTAA
>Goswamia
ATGGATAAAATAAAGAATCAGGTTCTTACAGAAAAAACGATTCGGTTATTGCGCAATAACCAGTATACATTTCAAGTGGATTCGGAATTGACAAAGACTGAAGCGAAAATTTGGATTGAAGGCTTC---TTCAATGTCAAAGTGAAATCAATTAATAGTTATCGGATCTCGAAGAATAGACGG---AGTGGACGATTGTCAGAGAAAACATCAAAT------CAGAAGAGAATGATTATTACACTCCGAACCGGCTATTCTATTCCACTTTTCCCGGGTGAATAA
>Ophioglossum_austroasiaticum
ATGGATAGGATTAAGAATCAGGTTCTTACGGAAAAAACGATTAAATTGTTGCGGAATAACCAGTATACGTTTAATGTGGATCTAGGATCGACAAAAACTGAAGCAAAAAATTTGATTGAAGGGTTT---TTCAATGTCAAAGTGGGATCGATTAATAGTTATCGGGTCTCGCGAAATAAACGG---GGTAGACGGTTGTCAGAAAAGACATCGAAT------CAGAAGAGAATGATTGTTACACTCCGAACTGGCTATTCTATTCCACTCTTCCCGGATGAATAA
>Ophioglossum_californicum
ATGGATAGGATTAAGAATCAGGTTCTTACGGAAAAAACAATTAAATTGTTGCGGAATAATCAGTATACGTTTAATGTGGATCTAGGATCGACAAAAACTGAAGCAAAAAATTTGATTGAAGGGTTT---TTCAATGTCAAAGTGGGATCGATTAATAGTTATCGGGTCTCGCGAAATAAACGG---AGTAGACGATTGTCAGAAAAGACATCGAAT------CAGAAGAGAATGATTGTTACACTCCGAACTGGCTATTCTATTCCACTTTTCCCGGATGAATAA
>Cheiroglossa
ATGGATGAGATAAAAAATCAGGTTCTTACAGAAAAAACAATTCGATTATTGCGAAATAACCAGTATACCTTTAATGTAGATTCAAAATCGACAAAAACTAAAGTGAAAGATTGGATTGAAAAATTC---TTCAATGTCAAAGTTAAATCAATTAATAGTTATCGAATTACAAAAAAAATACGA---AGCATACGATTTACAGAAAAGACATCGAAT------AAAAAAAGAATGATTATTACCCTCCGAACTGGCTATTCTATTCCACTCTTTCCGGATGAGTAA
>Ophioderma
ATGGATGAGATAAAAAATCAAGTTTTTACAGAAAAAACTATTCGATTATTGCAAAATAACCAATACACATTTAATGTAGATTTAAAATCGACAAAGACTAAAATTAAATTTTGGATTGAAAATTTC---TTTAATGTCAAAGTGAAATCAATAAATAGTTTTCAAAGTTTTAAAAAAGTACGA---AATAAAAGATTTTCAGAAAGAAATTTGAAA------AAGAAAAAAATGATTATTACACTTAAACCTGGCTATTCTATTCCACTTTTTCCTAATGAATAA
>Psilotum
ATGAACGAAATAAAGAACCAAATAATTACGGAAAAAACAATTCGTTTACTGCAAAAAAACCAATATACTTTCAATGTAGATTCAAAATTGACTAAAACTAAAATAAAAGATTGGATCGAAAGATTT---TTTGATGTTAAAGTAAAATCTATAAATAGCCTTCGATCTCCAAGAAAAAAAAGC---CAAAAACGATTGCCGCAAACTTCATTAAAT------GATAAACGAATGATAATCACACTTAAACCTGAATATTCTATTCCACTATTTATAAATGAATAA
>Mankyua
ATGGATGGAATGAAGAATCAGGTTCTTACGGAAAAGACGATTCGGCTATTACGAAATAACCAATATACCTTCAATGTTGATTCAAGAATGAATAAGACTGACACAAAAAATTGGATTGAAGCATTC---TTTAATGTCAAAGTAAAGTCTATAAATAGTAATCGATTCAAAAAAAATAGACAA---AGAGGACAATTTCCAAAGATTTTCTTGAAT------TCTAAAAGAATGATTATTACACTTCGATCTGGCTATTCTATTCCACTATTCCCAGGCGAATAA
>Helminthostachys
ATGGATGGGGTGAAGAATCAGGTTCTTACGGAAAAAACAATTCGATCATTGCGGAATAATCAATATACATTCAATGTAGATTTGGGAACGAATAAGATTGTAGTAAAAAATTGGATTGAAAGATTC---TTCAATGTCAGAGTGAAGTCCGTGAATAGTCATCGATTATCGAAGAGGGGACGG---GGGGGACGATTAGCAGAAACTGCATCGAAT------TATAAGAGAATGATTATTACACTTCAACCTGGCTATTCTATTCCACTATTTCCGGGTGAGTAA
>Dryopteris
ACGGAGAAATTGAAGAACCAATTAATTACCGAGAAGTCTATTCGTTCGTCGCAACAAAATCAATATACTTTTCATGTAGACTCGAAGTTAACTAAAACCGAGATGAAAAATTGGATTGAACAATTT---TCCGATGTTAAAGTAGGGGGTATCAATAGTAGTCGAGTGAGACGTAGGAAGAAG------AAGAAATCGAGTTCGAATTCTAAAAGT------ATAAAAAAAATGATTGCTAGACTTCGAGCTAATTACCTTATTCCATTATTTCTAAACTAA---
>Ginkgo
ATGGACAAAATGTAATATCCAGTACTTACAAAAAGAGGTATTCGTTTATCGAGAAAGAATCAATCTATTTCTGATGTAGATTCGGAATCGGCCAGAACAGGAAAAAAAAATTNNGAATTGAACTTTNGATTGAATATCAAAGTAATAGCTATGAGTAATTATCAACCTCCGGAAAAAGGGGAAATAATAGGTCCATACAATAATGGGACATCCAATNNACGTTATAAACGTATGATTATTACACTTCAGACGGTTTATTCTATTCCACTT---CCTCCAAAGNGA
>Huperzia
ATGGATAAGGTGAAAAAACCAGTACTTACAGAAAAAACTATTCGTTTGTTAGAAAAAAAACAATATAGTTTTGACGTTGATTTAAAATCTAATAAGACTGAAGTTAAACATTGGATTGAAAAATTT---TTTAATGTAGAGGTAAGAGCTATGAATAGTCATCGACCCCCAGGAAAAAAGAAATATGCGGGTTCAATAGTAACACATTCGGTTCGT------TACAAACGAATGATTATCACGCTTAAACCTGGTTATTCTATTCCACTATTCCCAAACGAATAA
>Botrypus
ATGAATGGAATAAAGAACCAAGTTCTTACGGAAAAAACAATTCGATTATTGCGAAATAACCAATATACCTCCAATGTAGATCCAGAATCGAGTAAGACTGAAATAAAAAATTGGATCGAAAGATTC---TTCAGTGTCAGAGTGAAATCTATGAATAGTCATCGACCCCCAAGGGAGGGACGA---GGGAGACGACTGACGGAAACCACGTCGAAT------TGTAAAAGAATGATCATTACACTCCGACCCGGTTATTCTATTCCACTATTTCTGAGTGAATAA
>Rhizoglossum
ATGGATGAGATAAAGAATCAGGTTCTTACAGAAAAAACAATTAGATTATTGCGAAATAACCAGTATACATTTGATGTAGATTTGAGATCAACAAAAACTGAAGTGAGGACTTGGATTGAAGGATTC---TTCAATGTCAAAGTGAAATCAATCAATAGTTATCGAATCTCGAAAAATAGACGA---GGTAGACGATTGTCGGAAAAGACATCAAAT------CAAAAGAGAATGATTATTACACTTCGAACTGGCTATTCTATTCCACTATTTCCAGGTGAGTAA
>Sahashia
ATGAATGGGGTAAAGAACCAAGTTCTTACGGAAAAAACAATTCGATTATTGCGAAATAACCAATATACCTCCAATGTAGATCCAGAATCGAATAAGACTGGAATAAAAGATTGGATTGAAAGATTC---TTCAATGTCAGAGTTAAATCTATGAATAGTCATCGACCCGCGAGGAAGAGACGG---GGAAGACGACTGACAGGAACCATGTCAAGT------TGTAAGAGAATGATCATTACACTTCGACCTGGTTATTCTATTCCACCATTTCTGAGTGAATAA
