# Supplementary material for: Organellar phylogenomics of Ophioglossaceae fern genera
Source: Front Plant Sci. 2024 Jan 15;14:1294716. doi: 10.3389/fpls.2023.1294716 (PMC10823028; doi:10.3389/fpls.2023.1294716)
Supplement: Supplementary file 3 [file DataSheet_3.zip › Supplementary file S2/cpDNA_CDS/rpl32.fas.nt.cleanup.aln]

>Holubiella
ATGGCAGTTCCAAAGAAACGTACTTCCAAATCGAGAAAGAAAATTCGTAGGAGTGTTTGGAGA---AAGAAAACCGATGGAATCGCATCGAAAGCTTTTTCCCTGGCTCAATCTATTCTGACTGGCCGGTCGAAGAGTTTCTACTACGCA---ACGAACAATAAACCTTCCGACTCATCCAAGTAA------------------------------
>Botrychium
ATGGCGGTTCCAAAGAAACGTACTTCCAAATCGAAAAAGAAAATTCGTAGGAGTGTTTGGAGA---GAGAAAACCAATGTAATCGCATCGAAAGCTTTTTCCCTGGCTCAATCCATTCTGACTGGCCGGTCGAAGAGTTTCTACTACGCA---ACGAACAATAAACCTTCCGACTCATCCAAATAA------------------------------
>Japanobotrychium
ATGGCAGTTCCAAAGAAACGTACTTCCAAATCGAAGAAGAAAATTCGTAGGAATGTTTGGAGA---GAGAAAACCGATGGAATCGCATCAAAAGCTTTTTCTCTGGCTCAATCTATTCTGACTGGCCGGTCGAAGAGTTTCTACTATGCA---ACGAACAATAAACCTTCCGACTCATCCAAGTAA------------------------------
>Sceptridium
ATGGCAGTTCCAAAGAAACGTACTTCCAAATCGAGGAAGAAAATTCGTAGGAGTGTTTGGAGA---GAGAAAACCGATGGAATCGCATCGAAAGCTTTTTCCCTGGCTCAATCTATTTTGACTGGCCGGTTGAAGAGTTTCTACTACGCA---ACGAACAATAAACCTTCCGACTCATCCAAGTAA------------------------------
>Haukia
ATGGCGGTTCCAAAAAAGCGTACTTCCAAATCGAAAAAGAAGATCCGTAGTAATGTTTGGAGA---GAGAAAACCAACGGAATTGCAGCTAAAGCCTTTTCTCTAGCTCAATCCATTCTTACCGGTCGGTCAAAAGGTTTCTATTATGCA---ACAAACAATAAA---------TCTTCTGAATAA------------------------------
>Whittieria
ATGGCAGTTCCAAAAAAGCGTACTTCCAAATCGAGGAAGAGAATCCGTAAGAATGTTTGGAGA---GAAAAAGCCAAAGGAATAGCATCTAAAGCTTTTTCCCTAGCTCAATCCATTCTTACGGGTCGATCAAAAGGTTTTTATTATGCA---ACAAACAATAAAATCTCCGACTCATCCAAATAA------------------------------
>Goswamia
ATGGCAGTTCCAAAAAAGCGTACTTCCAAATCGAAGAAGAGAATCCGTAGGAGTGTTTGGAGA---GAGAGAACCAATGGAATTGCATCTAAAGCCTTTTCTCTAGCTCAATCTATTCTTACCGGTCGGTCAAAAAGTTTCTATTATGCA---ACAAACGATAAATCTCCCGACTCATCCAAATGA------------------------------
>Ophioglossum_austroasiaticum
ATGGCGGTTCCAAAAAAACGTACTTCCAAGTCGAAGAAGAAAATCCGTAGGAATGTTTGTAGA---GATAAAACCAATGGAATTGCAGCTAAAGCCTTTTCTCTAGCTCAATCCATTCTTACTGGTCGGTCAAAAGGTTTCTATTACGCA---ACGAACAATAAATCTTCTCAATCATCGAAGTAA------------------------------
>Ophioglossum_californicum
ATGGCGGTTCCAAAAAAACGTACTTCCAAGTCGAAGAAGAAAATCCGTAGGAATGTTTGTAGA---GATAAAACCAATGGAATTGCAGCTAAAGCCTTTTCTCTAGCTCAATCCATTCTTACTGGTCGGTCAAAAGGTTTCTATTACGCA---ACGAACAATAAATCTTCTCAATCATCGAAGTAA------------------------------
>Cheiroglossa
ATGGCGGTTCCTAAAAAGCGTACTTCCAAATCGAAGAAGAAAAAACGTAGGAGTGTTTGGCGA---GAAAAAACCAACGAAATTGCATCTAAAGCTTTTTCTCTAGCTCAATCAATTCTGACCGGTCGGTCAAAAGGTTTTTATTATGCA---ATAAACAATAAATCTTCTGACTCATCCAAATAA------------------------------
>Ophioderma
ATGGCAGTTCCAAAAAAGCGTACTTCTAAATCAAAGAAGAAAATCCGTAGAAATATTTGGCGA---GAAAAAGCAAAAAAAATGGCATTTAAAGCTTTTTCTTTAGCTCAATCTATCTTGACCGGCCGGTCAAAAGGTTTCTATTATGCA---ATAAACAATAAATCTTCCAACTCATCCAAATCTTAA---------------------------
>Psilotum
ATGGCAGTTCCGAAGAAACGTACTTCCAAATCAAGGAAAAGGATTCGAAAGAATTTTTGGAAAAAAGAAAAAAATGACAGAATTGCATCGAGGGTTTTTTCTCTAGCCCAGTCTATTTTGACTGGTCGTTCAAAAAGTTTCTATTACGCA---ATAAGAGATAAACTTCCCAACTCATCCGAGTAA------------------------------
>Mankyua
ATGGCGGTTCCAAAGAAGCGTACTTCTAAATCAAAGAAAAGAATTCATAAGACTGTTTGGAGA---AGAAAAACCGATGGAATCGCATTAAAAGCATTTTCTCTTGCTCAATCCATCCTTACCAATCGATCGAAGAGTTTTTACTATGTA---ACGAACAAAAAATCTTCCGATTTATCCAAATAA------------------------------
>Helminthostachys
ATGGCGGTTCCGAAGAAGCGTACCTCCAGATCGAAAAAGAAAATTCGTAGGAATGTTTGGAAA---AAGAAAACCGATGGGGTTGCATCAAAAGCTTTTTCCCTCGCTCAATCCATCTTGACCGGGCGGTCCAAAAGTTTTTACTATGCA---GCAAGCGATGAACCTTTCAACCCATCCAAATAA------------------------------
>Dryopteris
ATGGCAGTCCCTAAGAAAAGAACCTCCAGATCGAAGAAGAAAATTCGTAATCGCGCATGGAAA---ACTGGACCTGCAGAGGTAGCGTCAAAGGCTTTTTCTTTGGCCCAATCTGTCTTAACCGGTCGTTCGAAAAGTTTTTACTACATG---ACGGAAAAGAGA------GATTCGCAGAAAAATTAG---------------------------
>Ginkgo
ATGGCAGTTCCGAAGAAACGTACTTCTAAATCCAGAAAACGAATTCGTAGAAATGTTTGGAAA---GGAAAAGCGAATCTGACCGCAATAAAAGCTTTTTCTTTGGCTGAGTCTATATCAACTGGTCATTCAAAAAGTTTTTATTGCACG---ACAAATAATGAGCCCTCCGGATCCTCTAAATCCACATTAATCAATGAATTGAATGATTCGTAA
>Huperzia
ATGGCAGTACCCAAAAAACGTACTTCTAAATCGAAGAAGAAGACTCGTAAAGCTGTATGGACA---GCAAAGGCTGATAAGGCTGCAGTAGAAGCTTTTTCACGAGCTCGATCTGTTTTGACTGGTCGCTCCAGTAGTTTCTACTATGCA---GCAAATAAT---------GATATTTCTAAATAA------------------------------
>Botrypus
ATGGCAGTTCCAAAGAAACGTACTTCCAAATCGAGGAAGAGAATTCGTAGGAATGTTTGGAGA---GAGAAAACCGATGGAATCGCATCGAAAGCTTTTTCTCTGGCTCAATCTATTCTGACTGGCCGGTCGAAGAGTTTCTACTATGCA---ACGAACAATAAACCTTCCGACTCATCCAAATAA------------------------------
>Rhizoglossum
ATGGCAGTTCCAAAAAAGCGTACTTCCAAATCGAGGAAGAGAATACGTAAGAATGTTTGGAGA---GAAAAAGCCAAAGGAATTGCATCTAAAGCTTTTTCTCTAGCTCAATCCATTCTTACCGGTCGGTCAAAAGGTTTTTATTATGCA---ACGAACAATAAAATTTCCGACTCATCAAAATAA------------------------------
>Sahashia
ATGGCAGTTCCAAAGAAACGTACTTCCAAATCGAAGAAGAAAATTCGTAAGAATGTTTGGAGA---GAGAAAACCGATGGAATCGCATCAAAAGCTTTTTCTCTGGCTCAATCTATTCTGACTGGCCGGTCGAAGAGTTTCTACTACGCA---ACGAACAGTAAACCTTCCGACTCATCCAAATAA------------------------------
