# Supplementary material for: Organellar phylogenomics of Ophioglossaceae fern genera
Source: Front Plant Sci. 2024 Jan 15;14:1294716. doi: 10.3389/fpls.2023.1294716 (PMC10823028; doi:10.3389/fpls.2023.1294716)
Supplement: Supplementary file 3 [file DataSheet_3.zip › Supplementary file S2/cpDNA_CDS/rpl33.fas.nt.cleanup.aln]

>Holubiella
ATGGCGAAAAGT---AGAAATGTAAGAATAACAATTACTCTAGAATGCACCGGTTGT---AATCGGGGTGATAGTGGTGAAGGATTATCA---GGTATTTCTAGATACACAACCCGAAAAAATCGTCGCAATACACCCACACGATTGGAATTGAAGAAATTTTGTCCTTTCTGTCGCAAGCACATCACTCACAAAGAATTGAAAAAATAA------
>Botrychium
ATGGCGAAAAGT---AGAAGTGTAAGAGTAACAATTACTCCAGAATGCACTGGTTGT---GATCGGGGTGATGGTGGTGAAGGATTATCA---GGTATTTCTAGATACACAACCCAAAAAAATCGTCGCAATACACCCACACGATTAGAATTGAAAAAATTTTGTCCTTTCTGTCACAAGCACATCACTCACAAAGAATTGAAAAAGTGA------
>Japanobotrychium
ATGGCGAAAAGT---AGAAATGTAAGAGTAACAATTACTCTAGAATGCACTGGTTGT---AATCGGGGTGATAGTGGTGAAGGATTATCA---GGTATTTCTAGATACACGACCCAAAAAAATCGTCGCAATACACCCACGCGATTGGAATTGAAGAAATTTTGTCCTTTTTGCCACAAGCACGTAGCTCACAAAGAATTGAAAAAATAA------
>Sceptridium
ATGGCGAAAGGT---AGGGATGTAAGAGTAACAATTACTCTAGAATGCACTGGTTGT---AATCGGGGTGATGGTGGTAAAGGATTATCA---GGTATTTCTAGATACACAACCCGAAAAAATCGTCGCAATACACCCACACGATTGGAATTGAAGAAATTTTGTCCTTTCTGTAACAAGCACATCACTCACAAAGAATTGAAAAAATAG------
>Haukia
ATGGCGAAAGGT---AAAGATGTAAGAGTAACAATTACTTTGGAATGCACTGGCTGT---AACCGGGATGATCACAACAAAGTATTATCC---GGTATCTCCAGATACACGACTCAAAAGAATCGCCGTAATACACCCACGCGATTAGAATTAAAAAAATTTTGTCCTTTCTGTCACGGACATACGATACACAAGGAATTAAAAAAATGA------
>Whittieria
ATGGCGAAAGGT---AAAGAAGCAAGAGTAACAATTACTTTAGAATGCACTGGCTGT---AACCAAGATGATCGCAACAAAAGATTATCC---GGTATTTCCAGATACACGACTCAAAAGAATCGTCGTAATACACCCACACGATTGGAATTGAAAAAATTTTGTCCTTTCTGTCATGAGCATACGATACACAAGGAATTAAAGAAATGA------
>Goswamia
ATGGCGAAAGGT---AAAGATGCGAGAGTAACAATTACTTTGGAATGCACTGGCTGT---AACCGGGATAATCGCAATGAAAGATTATCC---GGTATTTCCAGATATACGACTCAAAAGAATCGCCGTAACACACCCATACGGTTGGAATTGAAAAAATTTTGTCCTTTCTGTCAAGGGCATACGATACACAAGGAACTAAAAAAATGA------
>Ophioglossum_austroasiaticum
ATGGCGAAAGGT---AAAGATGCGAGAATAACAATTACTTTAGAATGCACTGGCTGT---AACCAGGATGATCGCAACAAAGGATTATTC---GGTATCTCGAGATACACAACTCAAAAGAATCGCCGTAATACACCCATGCGATTAGAATTAAAAAAATTTTGTCCTTTATGTCACGGGCATACGATACACAGGGAATTAAAAAAATGA------
>Ophioglossum_californicum
ATGGCGAAAGGT---AAAGATGTGAGAATAACAATTACTTTAGAATGCACTGGCTGT---AACCAGGATGATCGCAACAAAGGATTATTC---GGTATCTCGAGATACACAACTCAAAAGAATCGCCGTAATACACCCATGCGATTAGAATTAAAAAAATTTTGTCCTTTATGTCACGGGCATACGATACACAGGGAATTAAAAAAATGA------
>Cheiroglossa
ATGGCAAAAGGT---AAAGATGCAAGAGTAACAATTACTTTGGAATGTACTGGCTGT---AACCAGAATGATTGCAACAAAAGAGTATCC---GGTATTTCAAGATACACGACTCAGAAGAATCGACGTAATACACCAACACGATTAGAATTGAAAAAATTTTGTTCTTTCTGCCATGGGCATATGATACATAAGGAATTAAAAAAGATGAAGTGA
>Ophioderma
ATGGCAAAAAGT---AAAGATACAAGAGTAACAATTACTTTGGAATGCACTGGATGT---AACCGAAATGATCGCAATGAAAAATTATTT---GGTCTTTCCAGATACACGACTCAGAAGAATCGACGTAATACACCAACACAATTAGAATTAAAAAAATTTTGTTCTTTCTGTCATGGGCATACGATACACAAAGAATCGAAAAAAATGAAATGA
>Psilotum
ATGGCCAAAAAAGTAAAAGGTGCAAGAGTAACAATTCATTTAGAATGCATTGATTGTAATAATCAACAAGATAGTGGGAGAAAATTGGCA---AGTTTTTCTAGGTATACGACTCAAAAGAATCGTTACAATACGCCTACGCGATTGGAATTAAAAAAATTTTGCCCTTCTTGTTCTAAACATACTATTCACATTGAATAA---------------
>Mankyua
ATGGCAAAAAGC---AGAGATGCAAGAGTAACAATTACTTTAGAATGCACTGGTTGT---AGCCAGGACAATAACAATAGAAGATTATCA---GGTATTTCTAGATACACAACTCAAAAAAACCGTCGCAATACACCCATGCGGTTGGAATTAAAGAAATTCTGTCCTTTCTGCCATAAACACATTATTCACAAAGAATTGAAAAAGTGA------
>Helminthostachys
ATGGCAAAGGGT---AGAGATATAAGAGCAACAATTACTTCAGAATGCACTGGTTGT---AACCGGGGCAGTAACAGTATAGGATTATCG---GGTATTTCTAGATACACGACCCGAAAGAATCGTCGCAATACACCCGGACGGTTGGAATTGAAGAAATTCTGTCCCTTCCGTCGCAAACATATTATTCACAAGGAATTGAAAAAAATGAAGTGA
>Dryopteris
ATGGCCAAAAGT---AAAGATGCGAGGGTGACCATTGCTTTAGCATGTACAACCTGTACCTGCAGAGAGAGGGAGGCTAGCGGCAAATCCACGGGTATTTCTCGATACACTACACGTAAGAATCGCCGTAACACACCTACTCGGTTGGAATCGAAGAAATTTCGTGTTTGTTGCCACAAACATACTTATCATAAGGAACTAAAAAAATAA------
>Ginkgo
ATGGCCAAGGGT---GGAGATGTAAGAGTAACAATTACCTCGGAATGTACTAGTTGT---AACCAGGATAGCGTTGATAAAAAATTCCCG---GGTGTTTCTAGATATACTACTAGAAAAAATCGCCGCAATACACCTATTCGATCGGAATTGAAGAAATTTTGTCCCTATTGCTACAAGCATACCATTCACGGAGAGATAAAGAAATAG------
>Huperzia
ATGGCTAAGGCT---AAAGATGTAAGAATAACAATTAGTTTAGAATGTACTGGTTGT---TCCCAAGGT------AATAAAAAATATCCG---GGTGTTTTTAGATATACTACTCAAAAGAATCGTCGTAATACGCCTACTCGAATAGAATTAAAAAAATTTTGTCCTTATTGTTATCGACGCACAATTTGCAGGGAAATAAAAAAATGA------
>Botrypus
ATGGCGAGAAAT---AAAAATGTAAGAGTAACAATTACTCTAGAATGCACTGGTTGT---AATCGGGATGGTAGTGGTGAAGGATTATCA---GGTATTTCTAGGTACACAACTCGAAAAAATCGTCGCAATACACCCACGCGATTGGAATTGAAGAAATTTTGTCCCTTTTGCCACAAGCATATTACTCACAAAGAATTGAAAAAAATGAGGTGA
>Rhizoglossum
ATGGCGAAAGGT---AAAGAAGCAAGAGTAACAATTACTTTAGAATGCACTGGCTGT---AACCAAGATGATCGCAACAAAAGATTATCC---GGTATTTCCAGATACACGACTCAAAAGAATCGTCGTAATACACCCACACGATTGGAATTGAAAAAATTTTGTCCTTTCTGTCATGAGCATACGATACACAAGGAATTAAAGAAATAA------
>Sahashia
ATGGCAAAAAAT---AGAGATGTAAGAGTAACAATTACTTTAGAATGCATTGGTTGT---AATCAGGATGATGGTGGTGAAAGATTATCA---GGTATTTCTAGATGCACGACCCGAAAGAATCGTCGCAATACACCCACACGATTGGAATTGAATAAATTTTGCCCTTTTTGCCGCAAGCACACCACCCACAAAGAATTGAAAAAAATGAAGTGA
