# Supplementary material for: Organellar phylogenomics of Ophioglossaceae fern genera
Source: Front Plant Sci. 2024 Jan 15;14:1294716. doi: 10.3389/fpls.2023.1294716 (PMC10823028; doi:10.3389/fpls.2023.1294716)
Supplement: Supplementary file 3 [file DataSheet_3.zip › Supplementary file S2/cpDNA_CDS/rpl36.fas.nt.cleanup.aln]

>Holubiella
ATGAAGATTCGTGCTTCCGTCCGTAGGATTTGTGAAAAGTGTCGACTAATTCGTAGACGGGGACGAATCGTAATGATTTGCCCCAATCCGAAGCACAAGCAGAGACAGGGATAA
>Botrychium
ATGAAGATTCGTGCTTCCGTCCGTAGGATTTGTGAAAAGTGTCGACTAATTCGTAGACGGGGACGAATCGTGATGATTTGTCCCAATCCAAAGCACAAGCAGAGACAAGGATAA
>Japanobotrychium
ATGAAGATTCGTGCTTCCGTCCGTAGGATTTGTGAAAAGTGTCGACTAATTCGTAGACGGGGACGAATCGTGATAATTTGTCCCAATCCAAAGCACAAGCAGCGACAAGGATAA
>Sceptridium
ATGAAGATTCGTGCTTCCGTCCGTAGGATTTGTGAAAAGTGTCGACTAATTCGTAGACGGGGACGGATCGTGATGATTTGTCCCAATCCGAAGCACAAGCAGAGACAGGGATAA
>Haukia
ATGAAGATTCGTGCTTCTGTTCGCAAGATCTGTGAGAAGTGTCGACTTATTCGTAGGCGAGGACGAATCATGATAATTTGTTCTAATCCAAAGCATAAACAAAGGCAAGGATAA
>Whittieria
ATGAAGATTCGTGCTTCTGTCCGCAAGATCTGTGAGAAGTGTCGACTGATTCGTAGGCGGGGACGAATCATGATAATTTGTCCTAATCCGAAGCATAAACAAAGACAAGGATAA
>Goswamia
ATGAAGATTCGTGCTTCTGTTCGCAAGATCTGTGAGAAATGTCGACTAATTCGTAGGCGAAGACGAATCATGATAATTCGTCCCAATCCGAAGCATAAACAAAGGCAAGGATAA
>Ophioglossum_austroasiaticum
ATGAAGATTCGTGCTTCTGTCCGCAAGATCTGTGAGAAGTGTCGACTGATTCGTAGGCGAGGACGAATCATGGTAGTTTGTCCTAATCCGAAGCATAAGCAGAGGCAGGGATAG
>Ophioglossum_californicum
ATGAAGATTCGTGCTTCTGTCCGCAAGATCTGTGAGAAGTGTCGACTGATTCGTAGGCGAGGACGAATCATGGTAGTTTGTCCTAATCCGAAACATAAGCAGAGGCAGGGATAG
>Cheiroglossa
ATGAAGATTCGTGCTTCTGTTCGCAAAATTTGTGAGAAGTGTCGGCTGATTCGTAGGCGGGGACGAATCATGATTATTTGTCCTAATCCAAAGCATAAACAAAGGCAGGGATAA
>Ophioderma
ATGAAGATTCGTGCTTCTGTTCGCAAAATATGTGAAAATTGTCGGTTGATTCGGAGGGGGAGACGAGTTAGGATTATTTGTATAAATCCAAAACATAAACAAAGACAAGGATAA
>Psilotum
ATGAAAATTCGTGCTTCCGTCCGTAAGATTTGTGAGAAATGTCGATTGATTCGTAGACGAAAACGGATCATGGTAATTTGTTTTAATCCGAAGCACAAGCAAAAACAGGGATAA
>Mankyua
ATGAAGATTCGTACTTCTGTTCGCAAGATTTGTGAAAAATGTCGACTGATTCGTAGACGAGGACGAATCATGGTGATTTGTCTTAATCCAAAGCACAAACAAAGACAAGGATAA
>Helminthostachys
ATGAAGATTCGTGCTTCCGTCCGTAGGATTTGTGAAAAATGTCGACTAATTCGTAGGCGGGGGCGAATCATGATGATTTGTTCCAATCCAAAGCACAAACAAAGGCAGGGATAA
>Dryopteris
ACGAAAATTCGTGCCTCCATTCGCAAAATATGTGAAAAGTGTCGACTGATTCGTAGACGTGGACGAATCATGGTAATTCGTTGCAATCCGAAGCATAAGCAGAGGCAGGGGTAG
>Ginkgo
ATGAAAATCCGTGCTTCTGTTCGTAAAATTCGTGAAAAGTGTCGACTAATTCGTAGGCGGGGACGAGTTATGGTAATTTGTTCCAATCCGAGACATAAGCAGAGACAAGGGTAA
>Huperzia
ACGAAAATTCGTGCTTCTGTTCGTAAGATTTGTGATAAATGTCGACTAATCCGTAGACGGAGAAGAATTATGATAGTTTGTTCCAATCCGAAGCATAAACAAAGACAAGGATAA
>Botrypus
ATGAAGATTCGTGCTTCCGTCCGTAGGATTTGTGAAAAGTGTCGACTAATTCGTAGACGGGGACGAATCATGATGATTTGTCCCAATCCGAAGCACAAGCAAAGACAAGGATAA
>Rhizoglossum
ATGAAGATTCGTGCTTCTGTCCGCAAGATCTGTGAGAAGTGTCGACTGATTCGTAGGCGGGGACGAATTATTATAATTTGTCCTAATCCGAAGCATAAACAAAGACAAGGATAA
>Sahashia
ATGAAGATTCGTGCTTCCGTCCGTAGGATTTGCGAAAAATGTCGACTAATTCGTAGAAGAGGACGAATCATGATGATTTGTCCCAATCCGAAGCACAAGCAAAGGCAGGGATAA
