# Supplementary material for: Organellar phylogenomics of Ophioglossaceae fern genera
Source: Front Plant Sci. 2024 Jan 15;14:1294716. doi: 10.3389/fpls.2023.1294716 (PMC10823028; doi:10.3389/fpls.2023.1294716)
Supplement: Supplementary file 3 [file DataSheet_3.zip › Supplementary file S2/cpDNA_CDS/rpoA.fas.nt.cleanup.aln]

>Holubiella
ATGGTT---------CAAGACGAAGCACCAGTCCCCGCTCAAATATTACGATGGAGGTGTATCGAATCCAAAATAGAGAGTAAACGCCTTCACTACGGTCGCTTTGCTGCATCTCCTTTCGGTAGGGGTCAAGCCAATACAGTAGGGGTTGCTATGCGTAGGACTTTGCTTGGAGAAATAGAAGGAGCAAGTATAACATATGCAAAGTTTAAAAATGTGGTGCATGAATATTCCACACTAGTTGGCGTTCGAGAATCGATTCACGATATTTCAATTAATCCGAAAGAGATTGTACTTAAAAGCGATTCTTACGAGACCCAAGCAGCATCTATTTCCATTACCGGTCCTAGAAATGTAACTGCCGGGGACATTACACTACCATCTCCCGTTCAAATAGTTGATGCTTCACAACATACAGCTACTGTTACTAAAGCAACCTCCTTAAATATCGAATCGAAGATTGAGAAGGATCGTGGATATCGTACGTGGAATTTGAGGGAATCCCGGAATGGAGAGTTCTTTGTAGATGCTGTATTCGCGCCCATTTGAAATGCAAATTACAGTGTCCATTCCTTCGAGAATAACAACGAA------GTACGGGAGATACTCCTTATCGAGATCTGGACCAATGGAAGTTTAACCCCCGAAGAAGCACTTTATGAAGCTTCTAGAAATCTGATTGACTTATCCATCCCTTTCCTACACGTGGGGGGGAAGGAA---TTGGTTGATGGAACGGACGAGAAATACGAATCCGACAGAGAGGATTTTTCTTCCACCCCGGTTTCAGTCAATGTGGATGAAATGGCAAAAAAACTTACTTCTGGACATACCTCTATCGACCATTTAGAATTACCCGCTAGAGCTTATAACTGTCCCAAGAAAGTGAACGTACATACAATATCGGATCTTTTGAACTATAGCCAGGATGATTCGAGAAGAATTAAGAATTTTGGAAGTAAATCCGTGGAACAGGTTGTGGAGGCTTTGAATAAACATTTTGCAATCCAGTTACCCAGAGATAAATTTTCTATCGAATAA
>Botrychium
ATGATT---------CAAGACGAAGCACCAGTCCCCGCTCAAATATTGCAATGGAGGTGTATCGAATCCAAAATAGAGAGTAAACGCCTTCACTACGGACGCTTTGCTGCATCTCCCTTCGGTAAGGGTCAAGCCAATACAGTAGGGGTTGCTCTGCGTAGGACTTTGCTTGGAGGAATAGAAGGAACAAGTATAACATATGCAAAGTTTAGAAATGTGGTGCATGAATATTCCACACTAGTTGGCGTTCGGGAATCGGTTCACGATATTACAATTAATTTGAAAGAGATTGTACTTAGAAGCGATTCTTACGAGACCCAAGCAGCATCTATTTCCATTACCGGTCCTGGAAATATAACTGCCGGGGACATTACACTACCACCCCCCGTTCAAATAATTGATGCTTCACAACATACAGCTACTGCTACTAAAGCAACCTCCTTAGATATCGAATCGAAGATTGATAAGAATCGTGGGTATCGTACGTGTAATTTGAGGGAATCCCGGAATGGAGAGTTCTTTGTAGATGCTGTATTCGCGCCCATTTGAAATGCAAATTACAGTGTCCATTCCTTCGAGAATAACAACGAA------GTACGGGAGATACTCTTTATCGAGATCTGGACCAATGGAGGTTTAACTCCTGAAGAAGCACTTTATGAAGCTTCTCGAAATCTGATTGACTTATCCATCCCTTTCCTACGCGTGGGGGGGAAGGAA---TTGATTGATAGAACGGACGAGAAATACGAATCCGACGGAGAGTATTTTTCTTCCATCCCCGTCTCAGTCAATGTAAATGAAATGGCAAAAAAACTTACTTATGGACATACCTCTATCGACCATTTAAAATTACCTGCTAGAGCTTATAACTGTCCCAAGAAAATGAACGTACATACAATATCGGATCTTTTGAACTATAGCCAGGATGATTCGAGAAAGATTAAGAATTTTGGAAGTAAATCCGTGGAACAGGTTGTGGAAGCTTTGAAGGAACATTTTGCAATCCAGTCACCCAGAGATAAATTCTCCATTGAGTAA
>Japanobotrychium
ATGATT---------CAAGACGAAGCACCAGTCCCCGCTCAAATATTACGATGGAGGTGTATCGAATCCAAAGTAGAGAGTAAACGCCTTCATTATGGGCGCTTTGCTGCATCTCCTTTCGATAAGGGTCAAGCCAATACAGTAGGGGTTGCTATGCGTAGGACTTTGCTTGGAGGAGTAGAAGGAACAAGTATAACACATGCAAAGTTTAAAAATGTGGTGCATGAATATTCCACACTAGTTGGCGTTCGGGAATCGATTCACGATATTACAATTAATCCGAAAGAGATTGTACTTAAAAGCGATTCTTGCGAGACCCAAGCAGCATCTATTTCCATTACCGGTCCTAGAAATGTAACTGCCGAGGACATTACACTACCATCTCCCGTTCAAATAGTTGATGCTTCACAACATACAGCTACTGTTACTAAAGCAACCTCCTTAGATATCGAATCGAGAATTGAGAAGGATCGCGGATATCGTACGTGGAATTTGAGGGAATCCCAGAATGGAGAGTTCTTTGTAGATGCTGTATTCGCGCCCATCTGAAATGCAAATTACAGTGTCCATTCCTTCGAGAATAACAACGAA------GTACGGGAGATACTATTTATCGAAATCTGGACCAATGGAAGTTTAACCCCTGAAAAAGCACTTTATGAAGCTTCTCGAAATCTGATTGACTTATCCATTCCTTTCCTACATGTGGGGAGGAAGGAA---TTGGTTGATGGAACGGACGAGAAATACGAATCCGACGAAGAGTATTTTTCTTCTATCCCTGTTTCAGTCGATGTGGATGAAATGGCAAAAAAACTTACTTCTGGGCATACCTCTATTGACCATTTAGAATTACCCGCTAGAGCTTATAACTGTCCCAAGAGAGTGAATGTACATACAATATCGGATCTTTTGAACTATAGCCAGGATGATTCGAAAAGAATTAAGAATTTTGGAAGTAAATCTGTGGAACAGGTTGTGGAAGCTTTGAAAGAACATTTTGCAATCCAGTTACCCAGAGATAAATTTTCTATCGAATAA
>Sceptridium
ATGGTT---------CAAGACGAAGCACCAGTCCCCGCTCAAATATTACGATGGAGGTGTATCGAATCCAAAATAGAGAGTAAACGCCTTCACTATGGTCGCTTTGCTGCATCTCCTTTCGGTAAGGGTCAAGCCAATACAGTAGGGGTTGCTATGCGTAGGACTTTGCTTGGAGAAGTAGAAGGAGCAAGTATAACATATGCAAAGTCTAAAAATGTGGTGCATGAATATTCCACACTAGTTGGCGTTCGAGAATCGGTTCACGATATTACAATTAATCCGAAAGAGATTGTACTTAAAAGCGATTCTTACGAGACCCAAGCAGCATCTATTTCCATTACCGGTCCTAGAGATGTAACTGCCGGGGACATTACACTACCATCTCCCGTTCAAATAGTTGATGCTTCACAACATACAGCTACTGTTACTAAAGCAACCTCCTTAGATATCGAATCGAAGATTGAGAAGGATCGTGGATATCGTACGTGGAATTTGAGGGAATCCCAGAATGGAGAGTTCTTTGTAGATGCTGTATTCGCGCCCATTTGAAATGCAAATTACAGTGTCCATTCCTTCGAGAATAACAACGAA------GTACGGGAGATACTCTTTATCGAGATCTGGACCAATGGAGGTTTAACCCCCGAAGAAGCACTTTATGAAGCTTCTAGAAATCTGATTGACTTATCCATCCCTTTCCTACACGTTGGGGGGAAGGAA---TTGGTTGATGGAACGGACGAGAAATACGAATCCGACAGAGAGGATTTTTCTTCCACCCCCGTTTCGGTCGATGTGGATGAAATGGCAAAAAAACTTACTTCTGGACATACCTCTATCGACCATTTAGAATTACCCGCTAGAGCTTATAACTGTCCCAAGAAAGTGAACGTACATACAATATCGGATCTTTTGAACTATAGCCAAGATGATTCGAGAAGGATTAAGAATTTTGGAAGTAAATCCGTGGAACAGGTTGTGGAGGCTTTGAAGGAACATTTCGCAATCCAATTACCCAGAGATAAATTTTTTATCGAGTAA
>Haukia
ATGATT---------CATGATGAAACACCAGTTCCTGTTAGGATATTACAATGGAAATGTATCGACTCCAAAGTAGAGAGTAAACGTCTTCACTATGGGCGCTTTGCTGCATCCCCCTTCGGTAAGAGTCAAGCCGGTACAGTAGGGATTGCTTTGCGAAGGGCCCTGCTCGGAGAGGTTGAAGGAGCGAGTATAACATATGCAAAATTCAAGGGTGTGATACATGAATATTCTACACTAGTCGGTATTCAAGAATCGATTCACGATATTTTGATTAATTCAAAGGAAATTGTATTCAGAAGCGATTCCTACGAAACCCAAACAGCATTTATTTCTTTCACCGGTCCTGGCGATGTAACCGCCGACAACATCTCAATACCATCTACCGTTCATACGATTGATGCTTCGCAACATATAGCTACTGTTACTAGAGCAATTCCTTTCGATATTGAATCGAAGATTGAAAAAGATCGTGGGTATCGCATACGAAATTCAAGGGAATCCCAGAATGGAGAGTTTTTCGTAGATGCTGTATTCACGCCCGTTTGTAATGCAAGTTACAGTGTTCATTCCTTCGAAAGTGGGAACGAG------ATACGAGAAATACTGTTTATTGAGGTCTGGACCAATGGAAGTTTAACTCCCGAAGAAGCACTCTGTGAAGCTTCCCGAAATCTGATTGATCTATTAATACCTTTCTCACGCGTGGAGGGAAAAGAT---TTGGTTGGTGAAACGAGTGATAAGAGCAGATCCGATAGAGGATACTCTCCTTCCAGACCTGCCTCAATCGATACAGATGTAATGGCAAAAGAACTCACTTTTAAACAAACCTCTATTGATCAATTAGAATTACCCGCTAGAGCTTACAACTGCCTTAGAAAGATGAACATACATACAATATCCGATATTTTGAACTATAGCCAGGAGGATCTGAAGCGAATTAAAAATTTGGGAAACAAATCTGTGGAACAAGTTGTGAAAGCTTTGGAAGAACATTTTGCAATTCAATTACCAAGATAG------------------
>Whittieria
ATGATT---------CACGACGAAACACCAGTTCCTGCTCGGATATTACAATGGAAATGTATCGAATCCAGAGTAGAGAGTAAACGTCTTCACTACGGGCGCTTTGCCGCATCTCCCTTATGTAAGGGTCAAGCCAGTACAGTAGGGATTGCTTTGCGAAGGGCCCTGCTCGGAGAGGTTGAAGGAGCGAGTATAACATATGCGAAATCCAAAGGTGTGATACATGAATATTCTACACTAGTCGGAATTAGAGAATCAATTCACGATATTTTGATTAATTTGAAGGAAATTGTATTCAGAAGTTATTCCTATGAAACCCAAAAAGCATTTATATACTTTACCGGTCCCGGCAATGTAACCGCCGGCGACATCTCAATACCATCCACCGTTCATGTGATTGATACTTCGCAACATATAGCTACTGTTACTAGGGCAATTACTTTAGATATTGAATTAAAAATTGAAAAAGATCGTGGATATCGCACACGAAATTCAAGGGAATCCCAGAATGGAGAGTTCTTCGTAGATGCTGTATTCACGCCAGTTCGTAATGCAAATTATAGTGTTCATTCTTTCGAAAGTGGGAACGAG------ATACGAGAAATACTATTTATTGAGGTCTGGACCAATGGAGGTTTAACCCCCGAAGAAGCACTCTGTGAAGCTTCTCGAAATCTTATTGATTTATTCATACCTTTTTCACGTGTGGAAATAAAAAAT---TTGGTGGATGAAACAAATGGTAGGAACAGATCCGATAGAGGATACTCTCCTTCCAGACTTGCCTCGATCGATACAGATGTAATAACAAAAGAACTCACTTTTAGACAAACCTCCATTGATCAATTGGAATTACCCGCTAGAGCCTACAACTGCCTTAGAAAGATGAACATACATACAATATCAGATCTTTTGAACTATAGCCAAGAGGATCTGAAGCAAATTAGGAATTTGGGAAATAAATCTGTGGAACAAGTTGTGAAGGCTTTGGAAGAACATTTTGCAATTCAATTACCGAGATAG------------------
>Goswamia
ATGATT---------CACGACGAAACACCAGTTCCTGCTCGGATATTACAATGGAGATGTGTCGAATCCAAGGTAGAGAGTAAACGTCTTCACTACGGGCGCTTTGTGGCATCCCCCTTCGGTAAGGGTCAAGCCAGTACGGTGGGGATTGCTTTGCGAAGGGCCCTGCTAGGAGAGGTTGAAGGAGCGAGTATAACATATGCGAGATTCAAGAGTGTGAGACACGAATATTCTACACTAGTCGGAATTCGAGAATCAATTCACGATATTTTGATTAATTCAAAGGGAATTGTATTCCGAAGTGATTCCTACGAAACCCAAAAAGCATTTATTTTATTTACTGGTCCTGGCGATGTAACTGCCGGCGACATTTCAGTACCATCCACCGTTCATACCATTGATGCTTCGCAGCATATAGCTACTGTTACTAGAGCAATTTATTTAGAAATTGAATTGGGGATTGACAAAGATCGTGGATACCGCATACAAAATTCAAAGGAATCCAAGAATGGAGAGTTTTTAATAGATGCTGTATTCACACCCGTTCGTAACGCAAATTACAGTGTTCATTCCTTCGAGAGTGGTAATGAA------ATACGGGAAATACTATTTATTGAGGTCTGGACCAATGGAGGTTTAACTCCCGAAGAAGCACTCTGCGAAGCTTCCCAAAATCTGATTGATTTATTCATACCTTTTTCGCGCGTGGAGAAAAAAAAAGTTTTGGTTGATGGAACGAGTGATAGGAATATATCCGGTATAGGATACTCTTCTTCCAGACCTGTCTCAGTTGATACAGACATAATGGCAAAAGAACTCACTTTTAGACAAACCTCTATTGATCAGTTGGAATTACCCGCTAGAGCTTATAACTGCCTAAGGAAGATGAACATACATACTGTATCGGATCTTTTAAACTATAGCCAGGAGGACCTGAAGCAAATTAAGAATTTGGGAAACAAATCTGTGGAACAAGTTGTGAAAGCTTTGGAAGAACATTTTGCAATTCAATTACCAAGATAG------------------
>Ophioglossum_austroasiaticum
ATGGTT---------CACGACGAAACACCAGTTCCTGCTCGGATATTACAATGGAGATGTATCGAATCCAAAGTGGGGGGTAAACGTCTTCACTACGGGCGCTTTGCTGCATCCCCCTTCGGTAAGGGTCAAGCCGGTACAGTAGGGATTGCTTTGCGAAGAGCCCTGCTCGGAGAGGTTGAAGGGGCAAGTATAACATATGCGAAATCCAAGGGTGTGATACATGAATATTCTACACTAGTCGGAATTCGAGAATCGATTCACGATATTTTGATCAATTCAAGGGAAATTGTATCTAGAAGCGACTCCTACGAAACCCAAACAGCATTTATTCACTTCACCGGTCCTGGCGATGTAACCGCCGGCGACATTTCAATACCATCCACCGTTCATACGATTGATGCTTCGCAACATATAGCTACTGTTACCAAAACAATTCCTTTAGATATTGAATTGAGGATTGAAAAAGATCGTGGATATCGAATACGAGATTCAAGGGAATCCCAGAATGGAGAGTTTTTCATAGATGCTGTATTTACGCCCGTTCGTAATGCAAGTTACAGTGTTCATTCTTTCGGAAGTGGAAACCGG------ATACGGGAAATACTATTCATTGAGGTGTGGACCAATGGGGGTTTAACCCCCGAAGAAGCACTCTGTGAAGCTTCTCGTAATCTTATTGATTTATTCATACCCTTCTCGCGCGTGGAGGGAAAAGAT---TTGTTTGATGAAACAAATGTTAGGAACGGATCCGATAGAGGATATTCTCCTTCCAGACCCGCCTCAACGGATACAGATGCAATGGCAAAAGAACTCACTTTTAGACAAACCTCTATTGATCAATTAGAATTACCCGCTAGAGCTTACAACTGCCTCAGAAAGATGAACATACACACAATATCAGATATTTTGAACTATAGCCAAGAAGATCTGAAGAGAATTAAAAATTTTGGGAACAGATCTGTGGAACAAGTTGTGAAAGCTTTGGAAGAACATTTTGCAATTAGATTACCAAGATAA------------------
>Ophioglossum_californicum
ATGGTT---------CACGACGAAACACCAGTTCCTGCTCGGATATTACAATGGAGATGTATCGAATCCAAAGTGGGGGGCAAACGTCTTCACTACGGGCGCTTTGCTGCATCCCCCTTCGGTAAGGGTCAAGCCGGTACAGTAGGGATTGCTTTGCGAAGAGCCCTGCTCGGAGAGGTTGAAGGGGCAAGTATAACATATGCGAAATCCAAGGGTGTGATACATGAATATTCTACACTAGTCGGAATTCGAGAATCGATTCACGATATTTTGATCAATTCAAGGGAAATTGTATCTAGAAGCGACTCCTACGAAACCCAAACAGCATTTATTCACTTCACCGGTCCTGGCGATGTAACCGCCGGCGACATTTCAATACCATCCACCGTTCATACGATTGATGCTTCGCAACATATAGCTACTGTTACTAAAACAATTCCTTTAGATATTGAATTGAGGATTGAAAAAGATCGTGGATATCGAATACGAGATTCAAGGGAATCCCAGAATGGAGAGTTTTTCATAGATGCTGTATTTACGCCCGTTCGTAATGCAAGTTACAGTGTTCATTCTTTCGGAAGTGGAAACCGG------ATACGGGAAATATTATTCATTGAGGTGTGGACCAATGGGGGTTTAACTCCCGAAGAAGCACTTTGTGAAGCTTCTCGTAATCTTATTGATTTATTCATACCCTTCTCGCGCGTGGAGGGAAAAGAT---TTGTTTGATGAAACAAATGTTAGGAACGGATCCGATAGAGGATATTCTCCTTCCAGACCCGCCTCAACGGATACAGATGCAATGGCAAAAGAACTCACTTTTAGACAAACCTCTATTGATCAATTAGAATTACCCGCTAGAGCTTACAACTGCCTCAGAAAGATGAACATACACACAATATCAGATATTTTGAACTATAGCCAAGAGGATCTGAAGAGAATTAAAAATTTTGGGAACAGATCTGTGGAACAAGTTGTGAAAGCTTTGGAAGAACATTTTGCAATTAGATTACCAAGATAA------------------
>Cheiroglossa
ATGATT---------CACGACGAAACACCAGTTCCTGCTCGGATATTACAATGGAGATGTGTCGAATCCAAAGTAGAGAGCAAACGTCTTCACTATGGGCGCTTTGCTGCATCCCCCTTTGGTAAGGGTCAAGCAAATACCGTAGGTACTGCTTTGCGAAGGTCCCTGCTGGGGGAGGTTGAAGGAGCGAGCATAACATATGCAAAATTCCAGGGTGTGATACATGAATATTCTACACTAGTCGGTATTCGAGAATCAATTCACGATATTTTGATTAATTCAAAGGGAATTGTATTCAGAAGTGATTCCTACGAAACCCAAACAGCATTTATTTACTTTAAAGGTCCTGGCAATGTAACTGCCGGCGACATTTCAATACCGTCTACCATTAATAAGATTGATGCTTCGCAACATATAGCTACTGTTACTAGAGAAATTCCTTTAGATATTGAATTGAGGATTGAAAAAGATCGTGGATATCGCATACGAAATTCAAGGGAATCCCATAATGGAGAGTTTTTTTTAGATGCTGTATTCACACCCGTTCGTAGTGCAAATTACAGTGTGCATTCTTTTGAAAATGTAAACGAG------ATACAAGAAATACTTTTTATTGAGGTCTGGACTAATGGAGGTTTAACCCCTGAAGAAGCACTCTGTGAAGCTTCCCGAAATCTAATCGATTTATTCATACCTTTTTCACGCGTAGAGGCAAAAGAT---TTGGTTGATGGAACGAGTGGTAAGAACAAATTTGATAGAATATATCATTCTTACAGATCTACCTCAATCGATACAAATGCAATGGCAAAAGAACTAACTTTTAGACAAACCTCTATTGATCAATTAGAGTTACCCGCTAGAGCTTACAACTGCCTTAGAAGGATGAGCATACACACAATATCAGATCTTTTGAGCTATAGCCAAGAGGATCTGATAAAAATAAAAAATTTAGGAAAAAAATCTGTGGAACAAGTTGTGAAAGCTTTGGAAGAACATTTTGCAATTAAATTGCCAAGATAG------------------
>Ophioderma
ATGATT---------CATGATGAAACACCAGTCCCTGCTCGGATATTACAATGGAGATGTGTCGAATCTAAAGTAGAGAGCAAACGTCTTTACTACGGGCGTTTTGCGGCATCTCCCTTTAGTAAAGGACAAGCCAATACAGTAGGAAATGCTTTGCGAAGGACCCTGCTGGGGGAGGTTGAAGGAACGAGCATAACATATGCAAAATTCAAAGATGTGATACATGAATATTTGACACTTTTCGGAGTTAGAGAATCAATTCACGATATTTTGATTAATTCAAAGGAAATTGTCTTCAAAAGTTATTCCTATGAAACTCAAACAGCATTTATTTGTTTTAATGGTCCTGGTAATGTAACTGCTGATGACATTTCAATACCATCTACTGTTAATACAATTGATGCTTCGCAACATATAGCTACTATTACTAGAGCAATTCCTTTCAACATTGAATTGAGAATTGAAAAAGATCGTGGATATCGCATACAAAAGTCAAGGGAATCACAGAATGGAGAGTTTTTTATCGATGCTGTTTTCACACCCGTTCGTAGTGCAAATTACAGTGTTCATTCTTTTGAAAATGGGCATGAG------ATACGAGAAATCCTTTTTATTGAAATCTGGACCAATGGGAGTTTAACACCCGAAGAAGCACTTTGTGAAGCTTCAAAAAATTTGATTGATTTATTCATACCTTTCTCACACGTAGAAGGAAAATTA---TTGGTTGATGAAACGAGTGGTGGAAATAATTATAAAAAA---TACTCTCCTTCCAAACCTGTTTCAATCAATACAGATCGAATGGCAAAAGAACTCACTATTAGACAAACCTCTATCGATCAATTAGAATTACCTGCTAGAGCTTACAACTGTTTAAGAAAGATGAACATACATACAATATCAGATCTGTTAAACTATAGCCAAGAGGATCTGAAGAATATTAAAAATTTTGGAAAAAAATCTGTGGAACAAGTTGTGAAGGCTTTAGAAAAACATTTTGAAATTCAATTACCAAGATAG------------------
>Psilotum
ATGATT---------CAGGATGAAATACCAATTCCCGTGCAAACACTCCAATGGAAGTGTATCGAATCAAAAAAAGAAGGTAAACGTCTTCATTATGGACGTTTTGCTGTATCTCCTTTCAGAAAAGGTCAAGCTAGTACAGTAGGGGTCGCTATGCGGAGAGCTTTACTTGGTGAAGTAGAAGGAACAAGTATAACATATGCAAAATTCAAAAATGTGGTGCATGAATATTCAACATTGGTCGGTATTAAAGAATCAATCCATGATATCTTGATTAATTTAAAAGAAATTGTACTTCAAAGCGATTCCTATGAGACCCAAAAAGCGTCTATCTCTATTCTTGGTCCTCGAGATGTCACTGCTGGAGACATTCTTTTACCAACTTCCGTCAAGATAATTGATGCTTCACAACATATAGCTACTATCACCACAGCAATTCCTTTAGATGTTGAATTGAGAATTGAAAGAGATTGTGGATATCGTACACTTAATTTGAAAGAATCCCAAAGTGGAGAGTTTTTCATCGATGCCTTATTTACACCTATCCGAAATGCTAATTATAGTATTCATTCCTTTGAGAGTAATAACAAG------GTAAGAGAAATCCTTTTTCTTGAAGTATGGACTAATGGCAGTTTAACTCCAGGGGCAGCACTTTCAGAAGCTTCTCGAGATTTAATTGACTTATTTATTATCTTCTTAAATATGGAAAAAGAGGAA---TCAATTAAAGAAATAGAGAAT---AATGAATTAAATATAAAGAATTTTCCATCAACTTCCATATCGGTTGATATAGATAGAATGGCAAAAGAGGTTGCATTCAAACAAATCTTTATAGATCAGTTGGAATTACCCGCTAGAGCTTATAATTGTCTTAAAAAAATGCAAGTACATACAGTCTCAGATTTATTAAAGTATACACAATATGATTTAAAGAAAGTAAAGAATTTTGGAAATAAATCTGTGGAACAAGTAGTCGAAGCTTTGCAAGAACGTTTTGCAATTCAATTACCTAAGGATCAATTTAACATTTCTTAA
>Mankyua
ATGATT---------CAAGACGAAATACCAGTCCCCGCTAAAATATTACAATGGAGATGTGTTGAATCCAAAATAGAAAGTAAACGTCTTTACTACGGACGCTTTGCGGCATCTCCTTTCAGTAAGGGCCAGGCTAATACTGTTGGGGTTGCTATGCGCAGGGCTTTGCTCGGAGAAGTTGAAGGAGCAAGCATAACATATGCAAAATTCAAGAATGTTATACATGAATATTCCACATTAGTCGGCGTTCGAGAATCGATTCACGATATTTTGATTAATCTGAAAGAAATTGTATTTAAAAGCGATTCTTTTGAGCCCCAAAAAGCATCTATTTCCATTATTGGTCCCGGAAATGTAACTGCCGAGAACATTGCACTACCGTCTTCTGTTCAAACAATCGACGCTTCGCAACATATAGCTACTATAACTAAAGCAACTTCTTTGGATATCGAATCAAGAATTGAAAAGGCTCGTGGATATCGCATACAGAATCCCAGAGAATCCCAGAATGGAGAGTTCTTCTTGGATGCCGTATTTACGCCTATTCGAAATGCAAATTATAGTGTTCATTCTTTTGAAAACGACAATGAA------GTACAAGAAGTACTCTTTATTGAAGTTTGGACTAATGGAAGTTTTACCCCCAAAGAAGCACTTTATGAAGCTTCTCGAAATCTGATTGAATTATTAATCCCCTTTTTGCACATAGAAGGGAAAGAC---GTGATTGATAGAACGGATGATAAAAACGAATCTGCAAAAGAGAATTTTCCTTCCACCTCCATTTCGACCGATATAGATGAAATTGCAAAAAAGCTTACTTCTAGACAGATCTCTATCGAACAATTAGAATTACCCGCTAGAGCTTACAATTGTCTTAAACAAATGAACGTGCATACAATATCAGATCTTTTAAACTATAGTCAAGAAGATTTGGGAAGAATTCAAAATTTAGGAAAAAAATCTGTGGAACAGGTTGTGAAAGCTTTGAAGGATCATTTTGCAATTCAGTTACCCAAAGAAAAGTTTTCTATCAATTAA
>Helminthostachys
ATGATT---------CAAGACGAAATACCAGTCCCCGCTCGAATATTACAATGGAGGTGTATCGAATCCAAAGTCGAGAGTAAACGTCTCCATTACGGGCGTTTCGCTGCATCGCCTTTCAGGAAGGGTCAGGCCAATACAGTAGGGGTTGCTATGCGGAGAGCCTTACCTGGGGAAGTGGAAGGAGCAGGTATAACATACGCAAAATTCAAGAATGTGATACATGAGTATTCTACACTAATTGGCGTTCGAGAATCGATTCACGATATTTTGATTAATTCAGAAGAGATTGTATTTAGAAGCGATTCCTACGAGACCCAAACAGCATATATTTCCGTTACCGGTCCCAGGAATGTAACCGCCGAGGACACTTTGCTACCAGACCCCGTTCGGGTAATTGATGCTTCGCAACACACAGCTACTGTTACTAAAGCAACTCCCTCAGATATCGAATCGAGAATTGGGAAGGATCGTGGATATCGCATGCAGAATTCGAGAGAATCCAAGAATGGAGAATTCTTCGTAGATGCCGTATTCACGCCTGTTCGAAATGCAAATTACAGTGTTCATTCCTTCGAAGATGACAACGAA------GTACGAGAAATTCTATTTATTGAGATCTGGACTAACGGAGGTTTGACTCCCAAAGAAGCACTCTATGAAGCTTCTCGAAATCTGATTGACTTATTCATCCCTTTCCTACACATGGAGGGGAAAGAA---TTGATTGATGGAACGGATGATGAATATGAATCCAATGGAAAGGATTTTCCTTCCACCCCTATTTCAGTCAATATAGGCGAAATGGCGAAAAAACTTACTTATAGACATACCTCTATTGACCAGTTAGAATTACCCGCTAGAGCTTACAATTGTCTCAAAGAGGTGAATGTACATACAGTATCAGATCCTTTAAACTATAGCCAGGATGATTTGGGTAAAATTAAGAATTTGGGGAAGAAATCTGTGGAACAAATTGTGAAAGCTTTGAAGGAGCATTTTGCAATCCAGTTACCCAGAGAGAAATTCCCTATCAATTGA
>Dryopteris
ATGCTC---------ACGTGCGAAACACCGACCTCTACCCAGGCCATTCAATGGAAATGCGTTGAATCTAAGACAGAAAATAAGCGTCTCCATTATGGTCGTTTTGTCGTATCTCCCTTCAAGAGGGGCCAAGTTAGTACTGTGGGAATTGCCATGCGGAAAGCCTCATCAGAAGAAGTTCAAGGGACGGGCATAACATGTGCAAGGTTTCACGGAGTTGTGCACGAGTATTCTACAATAAGGGGTATCAAAGAGACAATACATGATGTTTCAGTTAATCTAAGGGAAATTGCACTTAAGAGTGATTCCAATGATGTTAAAGAAGCAGTTTCATCCGTAACTGGTCCCAAAGAAGTAATTGCGGGTGATACATCGTTGCCGCCCTCTGTAAAAGCGATTGACAATTTGCAATATATAGTTACTATCACCCAACCAATATCTGTAAATATTGAATCAAAAATTGAAAAAGATTGTGGATACCGCATAGAAAAATCAAATGGATATAAAGATGGAGAATTTCCCGTTGATGCTGTATCTATGCCTGTTCGAAACGTAAATTATAGCGTACATTTATTTGGAAGTGGTAAAGCG------ACGCGGGAAACATCATTCATTGAAATATGGACTAATGGTAGTCCGACCCCGGACGAGGCAATAACCGAAGCCTCTGAAAAACTAATAGACTTATCAAGTCCCTTTTTGCACATGAAACCCGAAGACGTCTCCTATTTGGGAGATAGCGAAAGTTCTTCTGCTTCGGCGGGG---------TCATCTTCACAAGTTTATGACGTGAATGAACTGGGGAAGAAGCTATCCACA---GATATTTTCATTGACCAACTAGAATTACCAGCTAGAGCCTCTAATTGTCTAAAAAAAGCCGAAATACACACAATTGCTGATTTGCTTAATTATAGCCGAGAAGATTCATCAAAAATAAAAAGTTTCGGACAAAAATCTGTAGATCAGGTGTCAAAAGCTTTGTGGGAGCATTTCACCATGGAATTACCCAAAAATTAG---------------
>Ginkgo
ATGATT---------CGGGATGAAATATCAGTCTCCATTCAGACACTACGGTGGAAATGCATTGAATCCAGAGTAAACGGTAAGCGTCTTCATTATGGTCGCTTCGCTCTATCTCCGCTTCAGAAAGGTCAAGCTAATACAATAGGCATCGCGATGCGAAGAGCTTTACTTGGGGAAGTAGAAGGAACATGTATCACACATGCGAAATTTGAGAATATGACGCATGAATATTCTGCGATAATGGGGATTGAAGAATCAGTACATGATATTTCAATCAATCTGAGAGGAATTGTACTTCAAAGTGATCCGTACGGAATTAGAGAAGCATCTATCTATAGCGTTGGACCCAGAGATGTAACCGCTCAAGATATCATATTACCACCTTCTGTGAGAATAATTGATACTACACAACATATAGCTAGCCTTAAAGAATCAATTACTTCAGATATAAGATCACAGATCGGAAAAGATCGTGGATATCGTATACAGAGTCCGAATAATTCTCGGGATGGGATTTTTTCTACAGATGCTGTATCTATGCCTGTTCGAAACGCAAATTATAGTATTCATTCCTATGGGAACGGGAATGAG------ATGCAAGAAATACTTTTTTCCGAAATATGGACGAATGGAAGTTTAGCTCCTGGAGAAGCACTTTACGAAGCTTCCCGAAATTTGATTGACTTATTCATTCCTTTTATGCGTGCAGAGGAACAGAAC------ATCGATGGAATAGACAATTGGAATGGGTATAATATGTCTCTCTTCCCCTTTTCCCATATATCGACTGATACAGAGAAAATGGAGGAAGAAATTGCATTCAAACATATCTTTATCGACCAATCAGAATTACCTCCCAGGGTCTATAACTGCCTCAAAAGGGTCAATATACATACATTATCGGACCTCTTGAATTACAGTCGAGACGATCCAACGAGAATCGAAAACTTTGGGAATCAATCTGTCGAACAAATATTGGAAGTTCTACAGAAACGTTTTGCAATTGATCTACCCAAGAAGAAGTTTCAGTTTCATTAA
>Huperzia
ATGAATGATTTAGATCTAAATCTAGTACCACCTACTGCTGGATCTGCATACTGGAGATGCGTGGAATCCAAAGTAGAAAGTGAGCGTCTTTTTTATAGTCGTTTCATCCTATCCCCATTGAAAGTAGGTCAAGCTAATACCATAGGACTGGTCATGCGCAGAGCATTGCTCGGAGAAATAAAAGGAACATGTATCACCTGCGCAAAATTCGAAAACATAACCCATGAATATTCTACAATGGATGGTATTCAAGAATCGGTACATGATATTTTGATTAATTCGAAAGAAATCGTGCTTAAAAGCAAATCCTCTGAAGCTCAAAAAGCATTTATTTCAATTGTTGGACCCAGAAGAGTAACTGCTCAAGACATTGAATTACCAACCAGTGTTGAGGTAATTGACCCCATGCAACACATAGCTACTATTACTAAAAAAGTAAAATTGAATATTGAATTAAAAATTGAAAAAGATAGTGGGTATCGTAGGCAAAACATAGTGGAATATAAAGACGGAAATTTTACTGTGGATGCTGTATTTACGCCTATTCGAAGTGTAAATTATAGTATTCACTGTTTTGAAAGCCACGATAAGAGTATAATGAAAGAAATGCTTTTGTATGAAATATGGAGTAACGGGAGTATCACTCCTGAAGAAGCAATTTATGAAGCTTCTCGAAGTTCAATTAACTTATTCCTTCCCTTTCTACAAGCGGAAAAGGAAAAAGAAGATTTTAAAGGAGAGGATATACATGAATCTAACGCGCTT------------CATCCCTCCGTGTCGATCGTGGTGGATCAAATGGCAAAAAAAGTTACTTTCCAACATATTTTTATTGAACAATTAGAATTATCCCCAAAAGCTTATAACTTTCTAAAAAAAATTAATGTACATACTATATCAGACCTTTTGGATTATAGTCAGGATGATCTAATGAAAATGAAAAATTTTGGAAAAAAATCTGTTGAGCAAATATTAGAAGCTTTGCAAAAACGTTTTGGGATGCGTCTACAG---TAA------------------
>Botrypus
ATGATT---------CAAGACGAAGCACCAGTCCCCGCTCAAATATTACAATGGAGGTGTATCAAATCCGAAATGGATAGTAAACGTCTTCACTACGGGCGCTTTGCTGCATCTCCTTTCGGTAAGGGTCAAGCCAATACAGTAGGGGTTGCTATGCGAAGGGCTTTGCTTGGAGGAGTAGAAGGAACAAGTATAACGTATGCAAAGTTTAAGAATGTGATGCATGAATATTCCACACTAGTTGGCGTTCGAGAATCGATTCACGATATTTCAATTAATCCGAAAGAGATTGTACTTAAAAGCGATTCTTACGAGACCCAAGCAGCATCTATTTCCATTACCGGTCCTGTAAATGTAACTGCCGGGGACATTCCACTACCATCTCCCGTTCAAGTAATTGATGCTTCACAACATACAGCTACTGTTACTAAAGCAACCTCCTCAGATATCGAATCGAGAATTGAGAAGGATCGTGGATATCGTACGTGGAATTTGAGGGAATCCCAGAATGGAGAGTTCTTCGTAGATGCTGTATTCACGCCTATTTGAAATGCAAATTACAGTGTTCATTCTTTCGAGAATAACAACGAA------GTACGAGAGATACTCTTTATCGAGATCTGGACCAATGGGGGTTTAACCCCTGAAAAAGCACTTTATGAAGCTTCTCGAAATCTGATTGACTTATCCATCCCTTTCCTACACGTGGGGGGGAAAGAA---TTGATTGATGGAACGGACGAGAAATACGAATCCGATGGAGAGGATTTTTCTTCCATCCCCGTTTCAGTCGGTGTGAATGAAATGGCAAAAAAACTTACTTCTGGACATACCTCTATTGACCATTCAGAATTACCCGCTAGAGCTTATAACTGTCCCAAGAGAGTGAACGTACATACAATATCGGATCTTTTGAACTATAGCCAGGATGATTCGAGAAAGATTAAGAATTTTGGAAAGAAATCCGTGGAACAAGTTGTGGAAGCTTTGAAGGAACATTTCGCAATCCAGTTACCCAGGGATAAATTCTCTATCGAGTAA
>Rhizoglossum
ATGATT---------CACGACGAAACATCAGTTCCTGCTCGGTTATTACAATGGAAATGTATCGAATCCAGAGTAGAGAGTAAACGTCTTCACTACGGGCGCTTTGCTGCATCTCCCTTATGTAAGGGTCAAGCCAGTACAGTAGGGATTGCTTTGCGAAGGGCCCTGCTCGGAGAGGTTGAAGGAGCGAGTATAACATATGCGAAATCCAAGGGTGTGATACATGAATATTCTACACTAGTCGGAATTCGAGAATCAATTCACGATATTTTGATTAATTTGAAAGAAATTGTATTTAGAAGTTATTCCTACGAAACCCAAAAAGCATTTATATACTTTACCGGTCCCGGCGATGTAACCGCCGGCGACATCTCAATACCATCCACCGTTCATACGATTGATACTTCGCAACATATAGCTACTGTTACTGGAGCAATTACTTTAGATATTGAATTAAAAATTGAAAAAGATCGTGGATATCGCACACGAAATTCAAGGGAATCCCAGAATGGAGAGTTCTTTGTAGATGCTTTATTCACGCCAGTTCGTAATGCAAATTACAGTGTTCATTCTTTCGAAAGTGGAAACGAG------ATACGAGAAATACTATTTATTGAGGTCTGGACCAATGGAGGTTTAACCCCGGAAGAAGCACTCTGCGAAGCTTCTCGAAATCTGATTGATTTATTCATACCTTTTTCACGCGTGGAGATAAAAAAT---TTGATTGATGAAACAAAAGGTAGGAACAGATCT---GGAGGATACTCTCCTTCCAGACTTGCCTCGATCGATACAGATGTAATGGCAAAAGAACTCACTTTTAGACAAACCTCCATTGATCAATTAGAATTACCCGCTAGAGCTTACAACTGCCTTAGAAAGATGAACATAAATACAATATCAGATCTTTTGAAGTATAGCCAAGAGGATCTGAAGCGAATTAGAAATTTGGGAAATAAATCTGTGGAACAAGTTGTGAAGGCTTTGGAAGAACATTTTGCAATTAAATTACCGAGATAG------------------
>Sahashia
ATGATT---------CAAGACGAAGCACCAGTCCCCGCTCGAATATTACAATGGAGATGTATCGAATCCGAAACAGAGAGTAAACGTCTTCACTACGGGCGCTTTGCTGTATCTCCTTTCGGTAAGGGTCAAGCTAATACAGTAGGGGTTGCTATGCGGAGAGCTTTACCTGGAGGAATAGAAGGAACAAGTACAACATATGCAAAATTTAATAATGCGATGCATGAATATTCCACATTAGTTGGCGTTCGAGAATCGATTCACGATATTTCGGTTAATTCAAAAGAGATTGTACTTAAAAGCGATTCTTACGAGACCCAAACAGCATCTATTTCCATTACCGGTCCTGGAAATGTAACTGCCGAGGACATTCCACTACCATCTCCCGTTCGAGTAATTGATGCTTCACAACATACAGCTACTGTTACTAAAGCAACCTCCTTAGATACCGAATCGAGAATTGAGAAAGATCGTGGATATCGCATGCGGAATTTGAGGGAATCCCAGAATGGAGAGTTCTTCGTAGATGCTGCATTCACGCCTATTCGAAATGCAAATTACAGTGTTCATTCTTTCGAGGATAACAACGAA------GTACGGGAGATACTCTTTATCGAGGTCTGGACCAATGGAGGTTTAACTCCTAAAGAAGCACTTTCTGAAGCTTCTCGAAATCTGATTGACCTATTCATTCCTTTCCTACACATGGAAGGGAAAGAA---TTGATTGATAGAACGGACGAGAAATACGAATCCGACAGAGAGGATTTTTCTTCCACCCCCGTTTCGGTCGATGTGGATGGAATGGCAAAAAAACTTACTTCTAGACATACCTCTATCGACCAGTTAGAATTACCTGCTAGAGCTTATAACTGTCCCAAGAAAATGAACGTACATACAGTATCAGATCTTTTGAACTATAGCCAGGATGATTCGAGGAAAATTAAGAATTTTGGAGGGAAATCCGTGGAACAGGTTGTGAAGGCTTTAAAGGAACATTTCGCAATCCGGTTACCCAGGGATAAATTCTGTATCGATTAA
