# Supplementary material for: Organellar phylogenomics of Ophioglossaceae fern genera
Source: Front Plant Sci. 2024 Jan 15;14:1294716. doi: 10.3389/fpls.2023.1294716 (PMC10823028; doi:10.3389/fpls.2023.1294716)
Supplement: Supplementary file 3 [file DataSheet_3.zip › Supplementary file S2/cpDNA_CDS/rpoB.fas.nt.cleanup.aln]

>Holubiella
ATG------------------------------TTCGTACTGCCGGAACTCGGAAGGATTCAGTTTGAAGGATTTCAACGTTTCCTTCATCAAGGATTAATCGAAGAACCTACCAATTCTCCCAAGATTGAAGACACGGATGAAGAGGTTGAATTTCGATTGCTTGGTGGGCAATATCAATTGACAGAACCTCCAATCAACGAGAGGGATGCTGTATATCAATGCGTC---ACGTATTCGTCCGAATCATACGTACCGGCTCGGTTGATTCAGAAGAAGAATAGGCGGATACAAAAACAAACTGTATTTTTAGGCAGCATTCCCTTGATGAATCCCCAAGGAACATTCGTAATAAATGGAGTCGCTAGAGTTGTAATTAATCAAATATTAAGGAGTCCCGGTATTTATTATAGTCGCGAACTGGACCACGATGGG------ATTCCCATATATACCGGCACTATAATCTCAGACTGGGGAGGAAGATTCAAACCGGAAATTGATAGTGGGAAGAGAATATGGGCCCGTATCAGCAAAAAACGGAAAGTCTCTGTTCTAATCCTATTACTAGCCATGGGTCTGGATATGAGAGAGATTCTGAACAGTGTTCGTTACCCCAAGATCTTCCTAGACCTACTG---------------AAGAGACAGAGTGATAGTATCCAGTCATCAGAAGACGCTATAGTCGAACCTTATAGGAATCTCTAT---TGTATAGGTGGGGATGTACCATTTTCGGAATCCATATGCAAGGAATTGCAAAGAAGATTTTTCCAACAAAGATGTGAATCGGGACGAATTGGTCGGCGAAATCTGAACAACAAACTTGACCTTAATGTGCCTGAGAATGAATCTTTCTCATTGCCCCAAGATTTATTAGCTGCTGTGGATTATCCAATCAAAATAGGGTATGGGATGGGTGCACTCGATGATATAGATCATTTGAAAAATCGACGTGTTCGATCTGTAGCGGATTTGTCACAGGATCAGTTAGGATTAGCTTTAAGTCGTTCGGAAAATTCGATTCGGCAAACCGTACATAGAGCGGTTAAACGTAAACGTTTATTAACTCCCGAGGGATTAGTAACACCAACTCCATCAATAACAACTTATAGAGAATTTTTTGGTTCACACCCTTTATCCCAATTCTTGGATCAGACTAATCCACTAGCAGAGATGGTTCATAAACGAAGATTAAGTGCTTTAGGTCCTGGAGGATTAACACGGCGAACTGCTAGTTCTCAAGCACGAGATATTCATTCTAGTCACTATGGACGAATTCGTCCTATTGATACATCCGAAGGTATGAATGCAGGACTTATTGCATCACTAGCCACTCATGCGCGAGTAAGTGGTTGCGGATACTTACAAAGCCCCTTCTACAAC---------------CTATTCGATGAATCTGGAAAGGAACATATAGTTTATCTATCACCGGAGGAAGATGAATATTCCCGAATAGCAACCGGAAATTTTTTAGCGTTGGATCAGGGAACCCGGGAG------GAACAAGTTACTCCGGCTCGATACCGACAGGAATTCCTAACTGTTGCATGGGGGCGAGTACATTTCCGAAGTATTTTTCCTCTGCAATATTTCTCCATCGGAACCTCCCTCATTCCTTTTCTAGAACACAATGATGCAAATCGTGCTTTGATGGGCTCCAGTATGCAGCGTCAAGCGGTTCCACTCCCCCATCCTGAAAAATGCATCGTAGGAACTGGTCTGGAGGGTCAGGTAGCTCTGGATTCAGGAAGCGCAACTATATCGATGCAAGAGGGACAGATTGCGTACGTCGATGGTGGAGAAATCATTCCATCG---CTGGATAATGGA---------------------GAGACTATA---GATACTAAATCAATAACCTATGAACGTTCCAACAACGGTACTTGCACGAATCAAAAACCTGTGGTTCTTCAAGGTAAATATTTGAGGGAAGGGCAAATATTGGCTGATGGAGCAGCAACGGTTGGAGGAGAACCAGCTTTAGGAAGGAATATTCTGGTAGCTTATACGCCTTGGGAAGGATACAATTTCGAAGATGCGGTACTTATCAGTGAACGTCTGGTATATGAAGATATTCCTACTTCCTTTCATATCGAAAGATACGAAGTTGAGGTTCGTATAACAAGCCAGGGACCTGAAAGAATAACTAAGGAAATCCCTCACTTGGATAGTTATGCACTTCGTCATTCGGACAACGATGGGCTTGTAGTACCGGGATCTTGGGTAGAGGTAGGGGATGTTCCAGTGGGTAAATTAACACCTCGAGAAGCGGAAGATTCATCGCGCGCTCCGGAAGGAAAGTTATTACAAGCCATTTTCGGTATTCAAGTGGCTAATACAAGAGAGAGTTGTCTCGAAGTACCTATAGGTGGTGGAGGGCGGGTTATTGATGCGAGGTGGATTTATCAAGAAGATGTATCCGTCAAT---AATGCGGGAACTATTCATATATACATATTGCAAAAGCGTAGGATACAAGTGGGTGATAAAGTGGCTGGGAGGCATGGGAATAAGGGTATTATTTCAAAGATCTTACCCAGGCAGGATATGCCTTATCTGCAAGATGGTACACCGGTGGATATGATATTGAGCCCCCTGGGAGTACCTTCGCGGATGAATGTGGGACAAATTCTCGAGTGTTTGCTCGGCTTAGCGGGAGACTCTCTGCGACGGCATCATAGAATAACACCCTTTGATGAGAGATATGAACGAGAAGCTTCTAGAAAGCTAGTTCTTTCCGAACCTTGTGAAGCCAGTGGAAGAACGGCCAATCCGTGGTTATTCGAACCGGATCATCCAGGGAAGAGCCAATTAATCGATGGACGAACCGGCAATATATTCGAACAACCCGTTACAGCGGGAAAGGCTTACATGATGAAGTTGATTCATCAGGTTGATGATAAAATCCATGCACGGTCTAGTGGACCTTACGCACTTGTTACGCAACAACCTCTTAGAGGAAGATCTAGGCGAGGGGGGCAACGAGTGGGAGAAATGGAAGTTTGGGCTCTAGAAAGTTTTGGTGTTGCTTATACTTTGCGGGAAATGCCCACTCTAAAATCCGATCATATTCAAGCTCGTTATAAAGTCCTCGGTGCTATTGTAACCGGGAAACCAATACCTGAGCCTGATACTGTTCCAGAATCTTTTCGATTACCCGTCCGAGAATTACGATCTTTAGCCCCGAATTCAAATTATCATCCCATATCTGAGGAAGATTTAGGAAGAGAAGCGAAAGATGTTTGA
>Botrychium
ATG------------------------------TTCGTACTGCCAGAACCCGGAAGGATTCAGTTTGAAGGATTTCAGCGTTTCCTTCACCAGGGATTAATCGAAGAACCTACCAATCCTCCCAAGATTGAAGACACGGATGAAGAGGTTGAATTTCAATTGCTTGGTGGACAATATCAATTAACAGAACCTCCAATCAACGAGAGGGATGCTGTATATCAATGCGTC---ACGTATTCGTCCGAATCATACGTACCGGCTCGATCGATTCAGAAGAGGAATGGGCGGGTACAAAAACAAACTGTATTTTTAGGCAGCATTCCCTTGATGAATCCCCAAGGAACATTCATAATAAATGGAGTCGCTAGAGTTGTAATTAATCAAATACTAAGGAGTCCCGGTATTTATTATAGTCGCGAACTGGACCACGATGGG------ATTCCCATATATACCGGCACTATAATCTCAGACTGGGGAGGAAGATTCAAACCGGAAATTGATAGTGGGAAGAGAATACGGGCCCGTATCAGCAAGAAACGGAAAGTCTCTGTTCTAATCCTATTACTAGCCATGGGTCTGGATATGAGAGAGATTCTGAACAGTGTTTGTTACCCCAAGATCTTCCTAGACCTACCG---------AAG------AGACAGAGTGATAGTATCCAGTCATCAGAAGACGCTATAGTCGAACCTTATAGGAATCTCTAT---TGTATAGGTGGAGATGTACCATTTTCGGAATCCATATGCAAGGAATTACAAAGGAGATTTTTCCAACAAAGATGCGAATCGGGACGAGTTGGTCGGCGGAATCTTAACAACAAACTCGACCTTAATGTGCCTGAGAATGAATCTTTCTCATTGCCCCAGGATTTATTAGCTGCTGTGGATTATCCAACTAAAACAGGGTATGGGGTGGGCGCACTCGATGATATAGATCATTTGAAAAATCGACGTGTTCGATCTGTAGCGGATTTGTCACAGGATCAGTTAGGATTAGCTTTGAGTCGTTCGGAAAATTCGATTCGGCAAACCGTGCATAGAGCGGTTAAACGTAAACGTTTATTAACTCCCGAGGGATTAGTAGCACCAACTCCATTAATAACAACTTATAGAGAATTTTTTGGTTCACATCCTTTACCCCAATCCCTGGATCAGACTAATCCACTAGCAGAGATAGTTCATAAACGAAGATTAAGTGCTTTAGGTCCTGGAGGATTAACACGGCGAACTGCTAGTTCTCAAGCACGAGATACTCATTCTAGTCACTATGGGCGAATTCGTCCTATTGATACATCCGAAGGTATGAATGCAGGACTTATTGCATCACTAGCCATTCATGCGCGAGTAAGTAATTGCGGATATTTACAAAGTCCCTTCTACAAC---------------CTATTCGATGAGTCTGGGGAGGAACATATAGTTCATCTATCACCGGAGGAAGATGAATATTCCCGAATAGCAACCGGAAATTTTTTAGCGTTGAATCGGGGAACCCGAGAG------GAACAAGTTACTCCGGCTCGATACCGACAGGAATTCCTAACTGTTGCGTGGGGGCGAGTACATTTCCGAAGTATTTTTCCTCTGCAATATTTCTCCATCGGAACCTCCCTCATTCCTTTTCTAGAACACAATGATGCAAATCGTGCTTTGATGGGCTCCAATATGCAGCGTCAGGCGGTTCCACTTCCCCATCCTGAAAAATGCATCGTAGGGACTGGTTTGGAGGGTCAGGTAGCTCTGGATCCAGGAAGCGCAACTATATCTATGCGAGAGGGACAGATTGCGTACGTTGATGGTGGAGAAATCATTACACTG---TCGGATAATGGA---------------------GAGACTATA---GATACTAAATCAATAACCTATGAACGTTCCAATAACGGTACTTGTACGAATCAAAAACCTGTGGTTCTTCCAGGTAAATATTTGAGGGAAGGACAAATATTGGCTGATGGAGCAGCAACGGTTGGAGGAGAACCAGCTTCAGGAAGGAATATTCTGGTAGCTTATACGCCTTGGGAAGGATACAATTTTGAAGATGCGGTACTTATCAGTGAACGTCTGGTATATGAAGATATTTCTACTCCCTTTCATATCGAGAGATACGAAGTTGAGGTTCGTATAACAAGCCAGGGACCTGAGAGAATAACTAGAGAAATCCCTCACTTGGATAGTTATGTACTTCGTCATTTGGACAGCGATGGGCTTGTAGTACCGGGATCTTGGGTAGAAGTAGGGGATGTTCCAGTGGGTAAATTAACACCTCGAGAAGCGGAAGATTCATTGCGCGCTCCGGAGGGTAAGTTATTACAAGCCATTTTCGGTATTCAAGTGGCTAATACAAGAGAGAGTTGTCTCGAAGTACCTATAGGTGGTGGAGGGCGGGTTATTGATGCGAGATGGATTTATCAAGAGGATGTATCCATTAAT---AATGCGGGAACTATTCATATATACATATTACAAAAACGTAGGATACAAGTGGGTGATAAAGTGGCTGGGAGGCATGGGAATAAAGGTATTATTTCAAAGATCTTACCCAGGCAGGATATGCCTTATCTGCAAGATGGCACACCAGTGGATATGATATTGAGCCCCCTGGGAGTACCTTCACGGATGAATGTGGGACAAATTCTCGAGTGTTTGCTCGGCTTAGCGGGAGACTCCCTGCGACGACATTATAGAATAACACCCTTTGATGAGAGATATGAACGAGAAGCTTCTAGAAAGCTAGTTCTTTCCGAACCTTGCGAAGCCAGTATAAGAACGGCCAATCCATGGTTATTCGAACCGGATCATCCGGGGAAGAGCCAATTAATTGATGGACGAACTGGCAATATATTCGAACAACCCGTTACAGCGGGAAAGGCTTACATGATGAAGTTGATTCATCAGGTTGATGATAAAATCCATGCATGGTCTAGTGGACCTTACGCACTTGTTACACAACAACCCCTTAGAGGAAGATCTAGACGAGGGGGGCAACGGGTGGGAGAAATGGAAGTTTGGGCTCTAGAAAGTTTTGGTGTTGCTTATACTTCACGGGAAATGCCCACTCTAAAATCCGATCATATTCAAGCTCGTTATAAAGTACTCGGTGCTATTGTAACCGGGAAACCAATACCTGAGCCTGATACTGTTCCAGAATCTTTTCGATTACCCGTCCGAGAATTACGATCTTTAGCCCTGAATTTAAATTATCATCCCATATCTGAGGAAGATTTAGGAAGAGAAGCAAAAGATGTTTGA
>Japanobotrychium
ATG------------------------------TTCGTACTGCCGGAACTCGGAAGGATTCAGTTTGAAGGATTTCAGCGTTTCCTTCATCAGGGATTAATCGAAGAACCTACCAATTTTCCCAAGATTGAAGACACGGATGAAGAGGTTGAATTTCGATTGCTTGGTGGGCAATATCAATTAACAGAACCTCCAATCAACGAGAAGGATGCTGTATATCAATGCGTC---ACGTATTCGTCCGAATCATACGTACCGGCTCGGTTGATTCAGAAGAAGAATAGGCGGGTACAAAAACAAACTGTATTTTTAGGCAGCATTCCCTTGATGAATCCTCAAGGAACATTCATAATAAATGGAGTCGCTAGAGTTGTAATTAATCAAATATTAAGGAGTCCCGGTATTTATTATAGTCGCGAACTGGACCACGATGGG------ATTCCCATATATACCGGCACTATAATATCAGACTGGGGAGGAAGATTCAAACCGGAAATTGATAATGGGAAGAGAATATGGGCCCGTATCAGCAAGAAACGGAAAGTCTCTGTTCTAATCCTATTATTAGCCATGGGTCTGGATATGAGAGAGATTCTGAACAGTGTTCGTTACCCCAAAATCTTCCTAGATCTACTA---------AAG------AGACAGAGTGATAGTATCCAGTCATCAGAAGACGCTATAGTCGAACCTTATAGGAATCTCTAT---TGTATAGGTGGGGATGTACCTTTTTCGGAATCCATATGCAGGGAATTACAAAGGAGATTTTTCCAACAAAGATGCGAATCGGGACGAATCGGTCGGCGAAATCTGAACAACAAACTTAACCTTAATGTGCCTGAGAATGAATCTTTCTCATTGCCCCAAGATTTATTAACTGCTGTGGATTATCCAATCAAAATAGGGTATGGGGTGGGCACACTCGATGATATAGATCATTTGAAAAATCGACGTGTTCGATCTGTAGCGGATTCGTCACAGGATCAGTTAGGATTAGCTTTAAGCCGTTCAGAAAATTCAATTCGGCAAACCGTACATAGAGCGGTTAAACGTAAACGTTTATTAACTCCCGAGGGATTAGTAACACCAACTCCATCAATAACAACTTATAGAGAATTTTTTGGTTCACATCCTTTATCCCAATTTTTGGATCAGACTAATCCACTAGCAGAGATAGTTCATAAACGAAGATTAAGTGCTTTAGGTCCTGGAGGATTAACACGGCGAACTGCTAGTTCTCAAGCACGAGATACTCATTCTAGTCACTATGGGCGAATTCGTCCTATTGATACATCCGAAGGTATGAATGCGGGACTTATTGCATCACTAGCCACTCATGCGCGAGTAAGTAATTGCGGATATTTACAAAGCCCCTTCTACAAC---------------CTATTCGATGAATCCGGAGAGGAGCATATAGTTTATCTATCACCGGAGGAAGATGAATATTCCCGAATAGCAACCGGAAATTTTTTGGCGTTGGATCAGGAAACCCGAGAG------GAACAATTTACTCCGGCTCGATACCGACAGGAATTCCTAACTGTTGCATGGGGACGAGTACATTTCCGAAGTATTTTTCCTCTGCAATATTTCTCCATCGGAACCTCCCTAATTCCTTTTCTAGAACACAATGATGCAAATCGTGCTTTGATGGGCTCCAATATGCAGCGTCAGGCGGTTCCACTCCCCCATCCTGAAAAATGCATCGTAGGAACTGGTCTGGAGGGTCAGGTAGCTCTGGATTCAGGAAGCGCAACTATATCTATGCAAGAGGGACAGATTGCGTACGTCGATGGTGGAGAAATCATTCCATCG---CTGGATAATGGA---------------------GATACTATA---GATACTAAATCAATAACCTATGAACGTTCCAATAATGGTACTTGTACGAATCAAAAACCTGCGGTTCTTCAAGGTAAATATTTGAGGGAAGGGCAAATATTGGCTGATGGAGCAGCAACGGTTGGAGGAGAACTAGCTTTAGGAAGGAATATTCTGGTAGCTTATATGCCTTGGGAAGGATACAATTTCGAAGATGCGGTACTTATCAGTGAACGTCTGGTATATGAAGATATTCCTACTTCCTTTCATATTGAGAGATACGAAGTTGAGGTTCGTATAACAAGCCAGGGACCTGAAAGAATAACTAGGGAAATCCCTCACTTGGATAGTTATGCACTTCGTCATTCGGACAGCGATGGGCTTGTAGTACCGGGATCTTGGGTAGAAGCAGGGGATGTTCCAGTAGGTAAATTAACACCTCGAGAAGCGGAAGATTCATCGCGCGCTCCGGAAGGTAAGTTATTACAAGCCATTTTCGGGATTCAAGTGGCTAATACAAGAGAGAGTTGTCTCGAAGTACCTATAGGTGGTGGAGGGCGGGTTATTGATGCAAGGTGGATTTATCAAGAAGATGTATCCATTAAT---AATGCGGGAACTATTCATATATACATATTGCAAAAACGTAGGATACAAGTGGGTGATAAAGTGGCTGGGAGGCATGGGAATAAAGGTATTATCTCAAAGATCTTACCCAGGCAGGATATGCCTTATCTGCAAAATGGCACACCGGTGGATATGATATTGAGCCCCCTGGGAGTACCTTCACGGATGAATGTGGGACAAATTTTCGAGTGTTTGCTCGGCTTAGCGGGAGACTCTCTGCGACGGCATTATAGAATAACACCCTTTGATGAGAGATATGAACGAGAAGCTTCTAGAAAGCTAGTTCTTTCCGAACCTTGTGAAGCCAGTGGAAGAACGGCCAATCCGTGGTTATTTGAACCGGATCATCCAGGGAAGAGCCAATTAATCGATGGACGAACTGGCAATATATTTGAACAACCCGTTACAGCGGGAAAAGCTTACATGATGAAGTTGATTCATCAGGTTGATGATAAAATTCATGCATGGTCTAGTGGACCTTACGCACTTGTTACACAACAACCTCTTAGAGGAAGATCTAGACGAGGGGGACAACGGGTGGGAGAAATGGAAGTTTGGGCTTTAGAAAGTTTTGGTGTTGCTTATACTTTGCGGGAAATGCTCACTCTAAAATCCGATCATATTCAAGCTCGTCATAAAGTCCTCGGTGCTATTGTAACCGGGAAACCAATACCTGAGCCTGATACTGTTCCAGAATCTTTTCGATTACCCGTCCGAGAATTACGATCTTTAGCCCTGAATTTAAATTATCATCCCATATCTGAGGAAGATTTAGGAAGAGAAGCAAAAGATGTTTGA
>Sceptridium
ATG------------------------------TTCGTACTGCCGGAACTCGGAAGGATTCAGTTTGAAGGATTTCAGCGTTTCCTTCATCAGGGATTAATCGAAGAACCTACCAATTCTCCCAAGATTGAAGACACGGATGAAGAGGTTGAATTTCGATTGCTTGGTGGGCAATATCAATCAACAGAACCTCCAACCAACGAGAGGGATGCTGTATATCAATGTGCC---ACGTATTCGTCCGAATCATACGTACCGGCTCGGTTGATTCAGAAGAAGAATAGGCGGGTACAAAAACAAACTGTATTTTTAGGCAGCATTCCCTTGATGAATCCGCAAGGAACATTCGTAATAAATGGAGTCGCTAGAGTTGTAATTAATCAAATACTAAGGAGTCCCGGTATTTATTATAGTCGCGAACTGGACCACGATGGG------ATTCCCATATATACCGGCACTATAATCTCAGACTGGGGAGGAAGATTCAAACCGGAAATTGATAGTGGGAAGAGAATATGGGCCCGTATCAGCAAGAAACGGAAAGTCTCTGTTCTAATCCTATTACTGGCCATGGGTCTGGATATGAGAGAGATTCTGAACAGTGTTCGTTACCCCAAGATCTTCCTAGACCTACTG---------AAG------AGACAGAGTGATAGTATCCAGTCATCAGAAGACGCTATAGTCGAACCTTATAGGAATCTCTAT---TGTATAGGTGGGGATGTACCATTTTCGGAATCCATATGCAAGGAATTGCAAAGAAGATTTTTCCAACAAAGATGCGAATCGGGACGAATCGGTCGGCGAAATCTGAACAACAAACTTGACCTCAATGTGCCTGAGAATGAATCTTTCTCATTGCCCCAAGATTTATTAGCTGCTGTGGATTATCTAACCAAAATAGGGTATGGGGTGGGCGCACTCGATGATATAGATCATTTGAAAAATCGACGTGTTCGATCTGTAGCGGATTCGTCACAGGATCAGTTAGGATTAGCTCTAAGTCGTTCGGAAAATTCGATTCGGCAAACCGTACATAGAGCGGTTAAACGTAAACGTTTATTAACTCCCGAGGGATTAGTAACACCAACTCCATCAATAACAACTTATAGAGAATTTTTTGGTTCACACCCTTTATCCCAATTCTTGGATCAGACTAATCCACTAGCAGAGATGGTTCATAAACGAAGATTAAGTGCTTTAGGTCCTGGAGGATTAACACGGCGAACTGCTAGTTCTCAAGCACGAGATATTCATTCTAGTCACTATGGGCGAATTCGTCCTATTGATACATCCGAAGGTATGAATGCGGGACTTATTGCATCACTAGCCACTCATGCGCGAGTAAGTGGTTGCGGATATTTACAAAGCCCCTTCTACAAC---------------CTATTCGATGAATCTGGGGAGGAACATATAGTTTATCCATCACCGGAGGAAGATGAATATTCCCGAATAGCAACCGGAAATTTTTTAGCGTTGGATCAGGGAACCCGAGAG------GAACAAGTTACTCCGGCTCGATACCGACAGGAATTCCTAACTGTTGCATGGGGGCGAGTACATTTCCGAAGTATTTTTCCTCTGCAATATTTCTCCATCGGAACCTCCCTCATTCCTTTTCTAGAACACAATGATGCAAATCGTGCTTTGATGGGCTCCAATATGCAGCGTCAAGCGGTTCCACTCCCCCATCCTGAAAAATGCATCGTAGGAACTGGTCTGGAGGGTCAGGTAGCTCTGGATTCAGGAAGCGCAACTATATCTATGCAAGAGGGACAGATTGCGTACGTCGATGGTGGAGAAATCATTCCATCG---CTGGATGATGGA---------------------GAGACTATA---GATACTAAATCAATAACCTATGAACGTTCCAACAACGGTACTTGTATGAATCAAAAACCTGTGGTTCTTCAAGGTAAATATTTGAGGGAAGGACAAATATTGGCTGATGGAGCAGCAACGGTTGGAGGAGAACCAGCTTTAGGAAGGAATATTCTGGTAGCTTATACGCCTTGGGAAGGATACAATTTCGAAGATGCGGTACTTATCAGTGAACGTCTGGTATATGAAGATATTCCTACTCCCTTTCATATCGAGAGATACGAAGTTGAGGTTCGTATAACAAGCCAGGGACCTGAAATAATAACTAGGGAAATCCCTCACTTGGATAGTTATGCACTTCGTCATTCGGACAACGATGGGCTTGTAGTACCGGGATCTTGGGTAGAGGCAGGGGATGTTCCAGTGGGTAAATTAACACCTCGAGAAGCGGAAGATTCATCTCGCGCTCCGGAAGGGAAGTTATTACAAGCCATTTTCGGTATTCAAGTGGCTAATACAAGAGAGAGTTGTCTCGAAGTACCTATAGGTGGTGGAGGGCGGGTTATTGATGCGAGGTGGATTTATCAAGAAGATGTATCCGTTAAT---AATGCGGGAACTATTCATATATACATATTGCAAAAGCGTAGGATACAAGTGGGTGATAAAGTGGCTGGGAGGCATGGGAATAAAGGTATTATTTCAAAGATCTTACCCAGGCAGGATATGCCTTATCTGCAAGATGGCACACCGGTGGATATGATATTGAGCCCCCTGGGAGTACCTTCGCGGATGAATGTGGGACAAATTCTCGAGTGTTTGCTCGGCTTAGCGGGAGACTCTCTGCGACGGCATCATAGAATAACACCTTTTGATGAGAGATATGAACGAGAAGCTTCTAGAAAGCTAGTTCTTTCCGAACCTTGTGAAGCCAGTGGAAGAACGGCCAATCCGTGGTTGTTCGAACCGGATCATCCGGGGAAGAGCCAATTAATCGATGGACGAACCGGCAATATATTCGAACAACCCGTTACAGCGGGAAAGGCTTACATGATGAAGTTAATTCATCAGGTTGATGATAAAATCCATGCACGGTCTAGTGGACCTTACGCACTTGTTACACAACAACCTCTTAGAGGAAGATCTAGGCGAGGGGGGCAACGAGTGGGAGAAATGGAAGTTTGGGCTCTAGAAAGTTTTGGTGTTGCTTATACTTCGCGGGAAATGCCCACTCTAAAATCCGATCATATTCAAGCTCGTTATAAAGTCCTCGGTGCTATTGTAACCGGGAAACCAATACCTGAGCCTGATACTGTTCCAGAATCTTTTCGATTACCCGTCCGAGAATTACGATCTTTAGCCCTGAATTCAAATTATCATCCCATATCTGAGGAAGATTTAGGAAGAGAAGCGAAAGATGTTTGA
>Haukia
ATG------------------------------TTCGTACTGCCGGAATTTGGAAGAATTCAGTTCGAAGGATTTCAACGTTTTCTCCATCAAGGATTAATCGAAGAACTTACTAATTTTCCCAAAATTGAGGATACAGAGAAAGTGGTTGAGTTTCAATTGCTCGGTAAACAGTACCAATTGACGGAACCTTCAATCAATGAGAGAGATGCTGTATATCAATGCGTC---ACGTATTCGTCTGAATCATACGTACCGGCCCGATTGATTCGGAAGAGTGATAGGCAAGTACAAGAACAAACTGTATTCTTAGGTAACATTCCCTTAATGAATGCTCAGGGAACATTCGTTATAAATGGGATCGCTAGGGTTGTAATTAATCAAGTATTAAGGAGTCCGGGTATTTATTACAGTCGCGAATTGGATCACGATGGA------ATTCCTGTATATACCGGCACTATAATTTCGGATTGGGGGGGAAGATTCAAACCGGAAATTGATGGTGGAAAAAGAGTATGGGCCCGTATCAGCAAGAAACGGAAAGTCTCTGTTCTAATTCTACTATTAGCCATGGGTCTGGATATGAAAGAGATTCTGAACAGTGTTTGTTATCCCAAAATTTTCTTGGACTTACTG---------GAG------AAACAGAATGAGAATATACAATCATCGGAAGACGCTATAGTTGAACCTTACAGAAATCTCTAC---TGCGTGAGCGGAGACTTAGTTTTTTCGGAATCCATATATATAGAATTGCAAAGAAGATTTTTTCAACAAAGGTGTGGATCAGGACAAATTGGTCGACGAAATCCAAACAAAAAACTTAATCTTAATGTACCTGAAAATGAGTATTTTTTATTGCCCCAAGATTTATTAGCTGCTGTAGATTATTCAATAAAAATAGGTTATGGGGTGGGTGCACTCGATGATATAGATCATTTGAAAAATCGACGTGTTCGATCCGTAGCGGATTTATTACAAGATCAATTAAGATTAGCTTTGAGTCGTTTGGAAAATTCGGTTAGGCAAACCATGCATAAAGTGGTTAAACGTAAACGTTTATTAACTCCCGAGGGATTAGTAACACCAACTCCATTACTAACAACTTCCAGAGAATTCTTTGGTTCGCATCCCTTATCCCAATTTTTGGATCAAACCAATCCACTAGCAGAGATAACTCATAAAAGAAGATTGAGTGCTTTAGGTCCTGGAGGTTTAACACGACGAACTGCTAGTTCTCAAGCACGAGATATTCATTCTAGTCACTATGGACGGATTTGTCCTATCGAAACATCCGAAGGGATGAATGCAGGACTCATTGCATCATTAGCCATTCATGCAGGAGTAAGCAGTAGCGGATATTTACAAAGTCCCTTATATGAT---------------CTATTCGATGAATCTGGGAAGAAACAAATGGTTTATCTATCACCAGAGGAAGATGAATATTCCCGAATAGCAACTGGAAATTTTTTAGCATTGAATAAGGAGACCCGAGAT------GAACAAGTTACGCCGGCTCGGTATCGACAAGAATTCCTAACCGTTGCATGGAAACAAGTACATTTTAGAAGTATTCTTCCTCTGCAATATTTTTCTATTGGAACCTCTCTCATTCCTTTTCTCGAGCACAATGATGCAAATCGTGCTTTAATGGGATCCAATATGCAGCGTCAAGCAGTTCCACTCCCTCATCCTGAAAAATGCATTGTAGGAACTGGTTTGGAGAGTCAGGTAGCTCTGGATTCAGCAAGCGCAACCATATCTACACAGGAGGGACAGGTTGTGTATGTCGATGGCGGAAAAATTAGTTTATTG---CTTAATAATGGA---------------------GAGACTACA---TCTATTGAATCAAAAAACTATGAACGTTCCAATAATGGTACTTGCATAAATCAAAAACCCATGGTTATTCGGGGAAAATATTTTAAGGAGGGACAAGTTTTGGCTGATGGGGCAGCAACGGTTGGAGGAGAATTAGCTTTGGGAAGAAATATTTTGGTAGCCTATATGCCGTGGGAAGGTTACAATTTTGAGGATGCAATACTTATAAGTGAACGTCTGATACATTATGACATTCTAACTTCCTTTCATATTGAAAGATACGAAGTTGAGGTTCGTGTGACGAGTCAGGGACCTGAAGAAATAACTAAGGAAATCCCTCATTTAGATAGTTATGTGCTTCGTCATTTGGACAGCGATGGACTCGTAATACCAGGATCTTGGGTAGAAGCAGGGGATGTTCCAGTGGGTAAATTAACGCCCCGAGAAGCAGAGGATTCATTGCGAGCCCCAGAGGGCAAGTTATTACAAGCCATTTTCGGGATTCAAGTGGCTAATACGAAAGAAAGTTGTCTCAAAGTACCCATAGGTGGTGGAGGGCGGGTTATTGATGCGAGATGGATTTCCCAGGAGGATGTATCTATTAAT---AATGCAGGGATTATTCATACATATATACTGCAGAAGCGTAAGGTACAGGTGGGGGATAAGGTAGCTGGAAGGCACGGGAACAAAGGAATTATTTCGAAGATATTACCCAGGCAAGATATGCCTTATCTGCAGGATGGTACATCGGTAGATATGATATTAAGCCCCTTGGGCGTACCTTCACGTATGAATGTGGGACAAATCTTCGAGTGTTTACTTGGTTTAGCAGGAAACTTTCTGCAACGACACTATAGAGTAACACCTTTTGATGAGAGATATGAACGAGAAGCGTCTAGAAAACTAGTTCTTTCCGAACTTTTTGAAGCTAGCAGAGGAACAGCCAATCCATGGTTGTTTGAACCAGACCATCCGGGTAAGAGCCAACTATTCGATGGCCGAACCGGCAATCTATTTGAACAACCTGTTACAGCGGGAAAAGCTTATATGATGAAGCTGATTCATTNAGTGGATGATAAAATTCATGCGCGGTCTAGTGGACCTTATGCACTTGTTACACAGCAACCTCTTAGAGGGAGATCTAGGCGAGGGGGGCAAAGAGTGGGTGAAATGGAAGTTTGGGCTCTAGAAAGTTTTGGTGTTGCTTATATCTTACGGGAAATGCTTACCCTAAAATCCGATCATATTCAAGCTCGTTCTAAAGTACTTGGTGCTATTGTGACCGGAAAACCAGTACCCGAGCCTAATACTGTTCCGGAATCTTTTCGATTACTCGTCCGAGAATTACGGTCGTTAGCTCTGAATTTGACTTATAACCTCATATCCGAGGAAGATTTGGAAAGAAAAGCGAAGGATGTTTGA
>Whittieria
ATG------------------------------TTCGTACTGCCGGAATTTGGAAGAATTCAGTTCGAAGGATTTCAACGTTTTCTCCATCAAGGATTAATCGAAGAACTTACTAATTTTCCCAAGATTGAAGATACAGAGAAAGTGGTTGAATTTCAATTGCTCGGTGAACAGTACCGATTGACGGAACCTTCAATCAATGAGAGAGATGCTGTATATCAATGCGTC---ACGTATTCGTCTGAATCATATGTACCGGCCCGATTGATTCGGAAGAGTGATAGGCAAGTACAAGAACAAACTGTATTCTTAGGTAACATTCCCTTAATGAATGCTCAGGGAACATTCGTGATAAATGGGATTGCTAGGGTTGTAATTAATCAAATATTAAGGAGTCCGGGTATTTATTACAGTCGCGAACTGGATCACGATGGA------ATTCCTATATACACCGGCACTATAATTTCGGATTGGGGGGGAAGATTCAAACCGGAAATCGATAGTGAGAAAAGAATATGGGCCCGTATCAGCAAGAAACGGAAAGTCTCTGTTCTAATTCTACTATTAGCCATGGGTCTAGATATGAAAGAGATTCTGAACAGTGTTCGTTATCCCAGAATTTTCTTGGACTTACTA---------GAT------AAACAGAATGAGAGTATCCATTCATCGGAAGACGCTATAGTTGAACTTTACAAGAATCTCTAC---TGCGTGAGCGGAGATTTAGTTTTTTCGGAATCCATATATAGGGAATTGCAAAGAAGATTTTTTCAACAAAGGTGTGGACTGGGACAAATTGGTCGACGGAATCTGAACAAAAAACTTAATCTTAATGTACCTGAAAATGAGTATTTTTTATTACCCCAAGATTCATTAGCTGCTGTAGATTATTCAATAGAAATAGGTTATGGGGTGGGTGCACTCGATGATATAGATCATTTAAAAAATCGACGCGTTCGATCCGTAGCGGATTTATTACAAGATCAATTAAGATTAGCTCTGAGTCGTTTAGAAAATTCGGTTAGGCAAACCATGCATAAAGTGGTTAAACGTAAACGTTTATTAACTCCCGAGGGATTAGTAACACCAACTCCATTAATAACAACTTCCAGAGAATTCTTTGGTTCGCATCCCTTATCCCAATTTTTGGATCAAACCAATCCACTAGCAGAGATAACTCATAAACGAAGATTAAGTGCTTTAGGTCCTGGAGGTTTGACACGACGAACTGCTAGTTCTCAAGCACGAGATATTCATTCTAGCCACTATGGACGGATTTGTCCTATTGAAACATCCGAAGGAATGAATGCTGGACTCATTGCATCATTAGCCATTCATGCAGGAATAAACAGTAGCGGATATTTACAAAGTCCCTTCTATGAT---------------CTATTCGAGGAATTCGGGAAGGAACAAATGGTTTATCTATCACCGGAGGAAGATGAATATTCTCGAATAGCAACCGGAAATTTTTTAGCCTTGAATCAAGAGACCCGAGAT------GAACAAGTTACACCGGCTCGGTATCGACAAGAATTTCTAACCATTGCATGGGAACAAGTGCATTTTCGAAGTATTCTTCCTCTACAATATTTCTCCATTGGAACCTCTCTCATTCCTTTTCTCGAGCACAATGATGCAAATCGTGCTTTAATGGGATCCAATATGCAGCGTCAGGCAGTTCCACTCCCTCATCCTGAAAAATGCATTGTAGGAACTGGTCTAGAGGGCCAGGTAGCTCTGGATTCAGCAAGCGCAACCATATCTACACAGGAGGGACAGGTTGTTTATGTCGATGGAGGAGAAATTGGTTTATTG---CTAGATAATGGA---------------------GAGACTACA---TCTATCGAATCAAAAAACTACGAACGTTCCAATAATGGTACTTGTATAAATCAAAAACCCGTGGTTATTCGGGGGGAATTTTTGAAGGAAGGACAAGTTTTGGCTGATGGGGCAGCAACGGTTGGAGGAGAATTAGCTTTGGGAAGAAATCTTTTGGTAGCTTATATGCCGTGGGAAGGTTACAATTTTGAGGATGCAATACTTATAAGCGAACGCCTGATACATGAAGACATTCTAACTTCCTTCCATATCGAAAGATACGAAGTTGAGGTTCGTATGACGAGCCAGGGACCTGAAGAGGTAACTAAGGAAATCCCTCATTTGGATAGTTATGTGCTTCGTCATTTGGACAGCGATGGACTCGTAATACCAGGATCTTGGGTAGAAGCGGGAGATGTTATAGTGGGTAAATTAACACCCCGAGAAGCAGAGGATTCATTGCGTGCCCCAGAGGGCAAGTTATTACAAGCCATTTTCGGGATTCAGGTGGCTAATACGAAAGAAAGTTGTCTCAAAGTACCCATAGGTGGTGGAGGGCGGGTTATTGATGCGAGATGGATTTCTCAGGAGGATGTGTCTATTAAT---AATGCAGGGATTATTCATACGTACATACTGCAGAAGCGTAAGGTACAGGTGGGAGATAAGGTAGCTGGAAGACACGGGAACAAAGGAATTATTTCGAAGATATTACCCAGGCAAGATATGCCTTATTTGCAAGATGGTACATCGGTAGATATGATATTAAGTCCTTTGGGAGTACCTTCACGTATGAATGTGGGACAAATCTTCGAATGTTTACTCGGTTTAGCAGGAAACTTTCTGCAACGGCATTATAGAGTAACACCCTTTGATGAGAGATATGAACGAGAAGCTTCTAGGAAACTAGTTCTTTCCGAACTTTTTGAAGCTAGCAGAAGAACTTCCAATCCATGGTTGTTCGAACCAGACCATCCGGGTAAGAGCCAACTATTCGATGGACGAACCGGCAATCTATTCGAACAACCTGTTACAGCGGGGAAGGCTTATATGATGAAGCTAATTCATCAAGTGGATGATAAAATCCATGCGCGGTCTAGTGGACCTTATGCACTTGTTACACAACAACCTCTTAGAGGGAGATCTAGACGAGGGGGGCAAAGAGTGGGTGAAATGGAAGTTTGGGCTTTAGAAAGTTTTGGTGTTGCTTATACCTTACGGGAAATGCTTACCCTAAAATCCGATCATATTCAAGCTCGTTATAAAGTACTTGGCGCTATTGCAACCGGAAAACCAGTACCTGAGCCTAATACTGTTCCAGAATCCTTTCGATTACTCGTCCGAGAATTACGGTCGTTAGCTCTGAATCTAACTTATAACCTCATATCCGCGGAAGATTTGGAAAGAAAAGCAAAGGATGTTTGA
>Goswamia
ATG------------------------------TTCGTACTGCCGGAATTTGGAAGAATTCAGTTCGAAGGGTTTCAACGTTTTCTCCATCAAGGATTAATTGAAGAACTTACTAATTTTCCCAAAGTTGAGGATACGGAGAAATTGGTTGAATTTCAATTGCTCGGTAAACAGTACCAATTGACGGAACCTTCAATCAATGAGAGAGATGCTGTATATCAATGCGTC---ACGTATTCGTCTGAATCGTATGTACCGGCCCGATTGATTCGGAGAAGTGATAAGCAGGTACAAGAACAAACTGTATTCTTAGGTAACATTCCTTTAATGAATGCTCAGGGAACATTCGTGATAAATGGGATCGCTAGGGTTGTAATTAATCAAATACTAAGGAGTCCGGGTATTTATTACAGTCGTGAATTGGATCACGATGGA------ATTCCTATATATACCGGCACCATAATTTCGGATTGGGGGGGAAGATTCAAACCGGAAATTGATGGTGGGAAAAGAATATGGGCCCGTATCAGCAAGAAACGGAAAGTCTCTGTTCTAATTCTACTATTAGCCATGGGTCTAGATATGAAAGAGATTCTGAACAGTGTTTGTTATCCCAGAATTTTCTTGGACTTATTG---------GAG------AAACAGAATGAGAGTATCCAATCATCAGAAGACGCTATAGTTGAACTCTACAGGAATCTCTAC---TGTGTGAGCGGAGATTTAGTTTTTTCGGAATCCATATATAGGGAATTGCAAAGAAGATTCTTTCAACAAAGGTGTGGATTGGGGCAAATTGGTCGACGAAATCTGAACAAAAAACTTAATCTGAATGTACCTGAACATGAGTATTTTTTATTACCCCAAGATTTATTAGCCGCTGTAGATTATTCAATAAAAGTGGGTTATGGAGTGGGTGCACTCGATGATATAGATCATTTGAGAAATCGACGCGTTCGCTCTGTAGCGGATTTATTACAAGATCAATTACGATTAGCTTTGAGTCGTTTGGAAAATTCGGTTAGGCAAACCATGCATAAAGTGGTTAAACGTAAACGTTTATTAACTCCTGAGGGGTTAGTAGCGCCAACTCCATTAATAACAACTTCCAAAGAATTCTTTGGTTCGCATCCCTTATCCCAATTTTTGGATCAAACCAATCCACTAGCAGAGATAACTCATAAACGAAGATTGAGTGCTTTAGGTCCTGGAGGCTTGACACGACGAACTGCTAGTTCTCAAGCACGAGATATTCATTCCAGTCACTATGGACGGATTTGTCCCATTGAAACATCCGAAGGGATGAATGCTGGACTCATTGCATCCTCAGCCATTCATGCAGAAGTAAACAGTAGCGGATATTTACGAAGTCCCTTCTATGAT---------------TTATTCGATGAATCTGGTAAGGAACAAATGGTTTATCTATCACCAGAGGAAGACGAATATTCCCGAATAGCAACTGGAAATTTCTTATCGTTGGATCAGGAGACCCGGGAT------AAACAAGTTACGCCGGCTCGGTATCGACAAGAATTTCTAACCGTTGCATGGGAACAGGTGCATTTTCGAAGTATTCTTCCTCTGCAATATTTTTCCATTGGAACCTCTCTCATTCCTTTTCTCGAACACAATGATGCAAATCGTGCTTTAATGGGATCCAATATGCAACGTCAAGCAGTTCCACTCCCTCATCCTGAAAAATGCATCGTCGGAACCGGTCTGGAGAGTCAGGTAGCTCTGGATTCAGCAAGCGCAACCTTATCTACACAAGAGGGACAGGTTGTTTATGTCGATGGCGGAGAAATTAGTTTATTG---CTGGATAATGGA---------------------GAGACTACA---TCTATTGAATCAAAAAACTATGAACGTTCCAATAATGGTACTTGTATGATTCAAAAACCCGTGGTTTTTCGGGGGGAATATTTGAGGGAGGGACAAATTTTGGCTGATAGGGCAGCAACGGTTGGAGGAGAATTAGCTTCGGGAAGAAATATTTTGGTAGCCTATATGCCATGGGAAGGTTACAATTTTGAGGATGCAATACTTATAAGTGAACGTCTGATACATGAAGACATTCTAACTTCCTTCCATATCGAGAGATACGAAGTTGAGGTTCGTATGACAAGCCAGGGACCTGAAGAAGTAACTAAGGAAATCCCTCATTTAGATAGTTATGTGCTTCGTCATTTGGACAGCGATGGACTCGTAGTACAAGGATCTTGGGTAGAAGCGGGAGATGTTCCAGTGGGTAAATTAACACCCCGAGAAGCGGAGGATTCATTGCGCGCCCCAGAGGGCAAGTTACTACAAGCCATTTTCGGGATTCAAGTGGCTAATACGAAAGAAAGTTGTCTCAGAGTACCCATAGGTGGTGGAGGGCGGGTTATTGATGCAAGATGGATCTCTCAGGAGGATGTGTCTACTAAT---AATGTGGGGATTATTCATACGTATATACTGCAGAAACGTAAGATACAGGTAGGAGATAAGGTAGCTGGAAGACATGGGAACAAGGGAATTATTTCGAAGATATTGCCCAGGCAAGATATGCCTTATCTGCAGGATGGTACATCAGTAGATATGATACTAAGCCCCTTGGGAGTACCTTCACGTATGAATGTGGGACAAATCTTCGAGTGTTTACTCGGTTTAGCTGGAAATTTTCTGCAACGGCATTATAGAGTAACACCCTTTGATGAAAGATATGAACGAGAAGCTTCTAGGAAACTAGTTCTTTCCGAACTTTTTGGAGCTAGCAGAAGAACAGCCAATCCTTGGTTGTTTGAACCGGACCATCCGGGTAAGAGCCAACTATTCGATGGACGAACCGGCAATCTCTTTGAACAACCTGTTACTGTGGGAAAAGCTTATATGATGAAGCTAATTCATCAAGTGGATGATAAAATCCATGCGCGATCTAGTGGACCTTATGCACTTGTTACACAACAACCTCTTAGAGGGAGATCTAGGCGAGGGGGGCAAAGAGTGGGTGAAATGGAAGTTTGGGCTCCAGAAAGTTTTGGTGTTGCTTATACTTCACGGGAGATGCTTACTCTAAAATCCGATCATATTCAAGCTCGTTATAAAGTACTTGGTGCTATCGTAACCGGGAAACCAGTACCTGAGCCTAATACGGTTCCAGAATCTTTTCGATTACTCGTTCGAGAATTACGATCGTTAGCTTTGAATTTGACTTATAACCTCATATCCGAGGAGGATTTAGAGAGAAAAGCGAAGGATGTTTAA
>Ophioglossum_austroasiaticum
ATG------------------------------TTCGTACTGCCGGAATTTGGAAGAATTCAGTTTGAAGGATTTCAACGTTTTCTCCATAAAGGATTAATCAAAGAACTTACTAATTTTCCCAAGATTGAAGATACAGAGAAAGTGGTTGAGTCTCAATTGCTCGGTAAACAGTACCGATTGACGGAACCTTCAATCAATGAGAGGGATGCTGTATATCAATGCGTC---ACGTATTCGTCTGAATCATACGTACCGGCCCGAGTGATTCGAAAAAGTGATAGGCAGGTACAAGAACAAACTGTATTCTTAGGTAACATTCCCTTAATGAATGCCCAGGGAACATTCGTGATAAATGGGATTGCTAGGGTTGTAATTAATCAAATATTAAGGAGTCCGGGTATTTATTACAGTCGCGAATTGGATCACGATGGA------ATTCCCATATACACCGGCACCATAATTTCGGATTGGGGGGGAAGATTCAAACCGGAGATTGATAGTAGAAGAAGAATATGGGCCCGTATCAGCAAGAAACGGAAAGTATCTGTTCTAATCCTACTATTAGCTATGGGTCTGGATATGAAAGAGATTCTGAACAGTGTTTGTTATCCCAGAATTTTATTGGACTTACTG---------GAG------AAACAGAATGAGAGTATACAATCATCGGAAGACGCTATAGTTGAACTTTACAGGAATCTCTAC---TGTGTGAGCGGAGACTTAGTTTTTTCTGAATCCATATATACGGAATTGCAAAGAAGATTTTTTCAACAAAGGTGTGGATCGGGACAAATTGGTCGACGGAATCCGAACAAAAAACTTAATCCTAATGTACCTGAAAATGAATATTTTTTATTGCCCCAAGATTTATTAGCTGCTGTGGATTATTCAATAGAAACAGGTTATGGGGTAGGTGCACTCGATGATACAGATCATTTGAAAAATCGACGCGTTCGATCCGTAGCGGATTTATTACAAGATCAATTAAGATTAGCTTTGAGTCGTTTGGAAAATTCGGTTAGGCAAACCATGCATAAGGTGGTTAAACGTAAACGTTTATTAACTCCCGAGGGATTAGTAACACCAACTCCATTAATAACAACTTCTAGAGAATTCTTTGGTTCGCATCCCTTATCCCAATTCTTGGATCAAACCAATCCACTAGCAGAGGTGACTCATAAACGAAGATTGAGTGCTTTAGGTCCTGGAGGTTTGACACGACGAACTGCTAGTTCTCAAGCACGAGATATTCATTCTAGTCACTATGGACGAATCTGTCCCATTGAAACATCTGAAGGGATGAATGCTGGACTCATTGCATCATTAGCCATTCATGCAGAAGTAAACAGTAGCGGATATTTACAAAGTCCCTTCTATGAT---------------CTATTAAATGAATCTGGGAAGGAACAAATGGTTTATCTATCACCGGAAGAAGATGAATATTCCCGAATAGCAACCGGGAATTTTTTAGCATTGAATACGGAGACCCGGGAT------GAACAAGTTACGCCGGCTCGGTATCGACAAGAATTCCTGACCGTTGCATGGGAACAAGTACATTTTAGAAGTATTCTTCCTCTGCAATATTTCTCTATTGGAACCTCTCTCATTCCTTTTCTCGAGCACAATGATGCAAATCGTGCTTTAATGGGATCCAATATGCAGCGTCAGGCAGTTCCACTCCCTGATCCTGAAAAATGCATCGTGGGAACTGGTCTGGAGAGTCAGGTAGCTCTGGATTCGGCAAGCGCAACCATATCTGCACAGGAGGGACAGGTTGTGTATGTCGATGGTGGGGAAATTAGTTTATTG---CTGGATAATGGA---------------------GAGACTACA---TCTATTGAATCAAAAAACTACGAACGTTCCAATAATGGTACTTGTATCAATCAGAAACCCATGGTTATTCAGGGGGAGTATTTGAAGGAGGGACAAGTTTTGGCTGATGGGGCAGCAACGGTTAGGGGAGAATCAGCTTCGGGAAAAAATATTTTGGTAGCCTATATGCCATGGGAAGGTTACAACTCTGAGGATGCGATACTTATCAGTGAACGTCTTATACATGAAGACATTCTAACTTCCTTTCACATCGAAAGATACGAAGCTGAAGTTCGTATGACGAGCCAGGGACCTGAAGAAGTAACTAAGGAAATCCCTCATTTAGATAGTTATGTGCTTCGTCATTTGGGCAGCGATGGACTCGTAGTACCGGGATCTTGGGTAGAAGCGGGGGATGTTCCAGTGGGTAAATTAACACCCCGAGAAGCAGAGGATTCATTGCGGGCCCCAGAGGGCAAGTTACTACAAGCCATTTTCGGGATTCAAGTGGCTAATACGAAAGAAAGTTGTCTCAAAGTACCCATGGGTGGTGGAGGGCGGGTTATTGATGCGAGATGGATTTCTCAGGAGGATGTATCTATCAAT---AATGCAGGAATTATTCATACATATATACTGCAGAAGCGTAAGATACAGGTAGGGGATAAGGTAGCTGGAAGGCACGGGAACAAAGGAATTATTTCGAAGATATTACCCAGACAAGATATGCCTCATCCGCAGGATGGTACATCAGTAGATATGATACTAAGCCCCTTGGGAGTACCCTCACGTATGAATGTGGGACAAATCTTCGAGTGTTTACTCGGTTTATCAGGAAACTTTCTGCAACGCCATTATAGAGTAACACCTTTTGATGAGAGGTATGAACGAGAAGCGTCTAGAAAACTAGTTCTTTCCGAACCTTTTGGAGCTAGCAGAAGAACAGCCAATCCATGGTTGTTTGAACCGGACCATCCGGGTAAGAGCCAGCTACTCGATGGCCGAAGCGGCAATATATTTGAACAACCTGTTACAGCGGGAAAGGCTTATATGATGAAGCTAATTCATCAAGTGGATGATAAAATCCATGCGCGGTCTAGTGGACCTTATGCACTTGTTACGCAACAACCTCTTAGAGGGAGATCTAGGCGGGGGGGGCAAAGGGTTGGTGAAATGGAAGTTTGGGCTCTAGAAAGTTCTGGTGCTGCTTATACCTTACGGGAAATGCTTACCCCAAAATCCGATCATATTCAAGCTCGTTATAAAGTACTTGGTGCTATTGTAACCGGAAAACCAGTACCTGAGCCTAATACTGTTCCGGAATCTTTTCGATTACTCGTCCGGGAATTACGGTCGTTAGCTCCGAATCTGACTTATAACCTCATATCCGAGGAAGATTTAGAAAGAAAAGCGACGGATGTTTGA
>Ophioglossum_californicum
ATG------------------------------TTCGTACTGCCGGAATTTGGAAGAATTCAGTTTGAAGGATTTCAACGTTTTCTCCATAAAGGATTAATCAAAGAACTTACTAATTTTCCCAAGATTGAAGATACAGAGAAAGTGGTTGAGTCTCAATTGCTCGGTAAACAGTACCGATTGACGGAACCTTCAATCAATGAGAGGGATGCTGTATATCAATGCGTC---ACGTATTCGTCTGAATTATACGTACCGGCCCGAGTGATTCGAAAAAGTGATAGGCAGGTACAAGAACAAACTGTATTCTTAGGTAACATTCCCTTAATGAATGCCCAGGGAACATTCGTGATAAATGGGATTGCTAGAGTTGTAATTAATCAAATATTAAGGAGTCCGGGTATTTATTACAGTCGCGAATTGGATCACGATGGA------ATTCCCATATACACCGGCACCATAATTTCGGATTGGGGGGGAAGATTCAAACCGGAGATTGATGGTAGAAAAAGAATATGGGCCCGTATCAGCAAGAAACGGAAAGTATCTGTTCTAATCCTACTATTAGCTATGGGTCTGGATATGAAAGAGATTCTGAACAGTGTTTGTTATCCCAGAATTTTATTGGACTTACTG---------GAG------AAACAGAATGAGATTATACAATCATCGGAAGACGCTATAGTTGAACTTTACAGGAATCTCTAC---TGTGTGAGCGGAGACTTAGTTTTTTCTGAATCCATATATACGGAATTGCAAAGAAGATTTTTTCAACAAAGGTGTGGATCGGGACAAATTGGTCGACGGAATCCGAACAAAAAACTTAATCCTAATGTACCTGAGAATGAATATTTTTTATTGCCCCAAGATTTATTAGCTGCTGTGGATTATTCAATAGAAACAGGTTATGGGGTAGGTGCACTCGATGATACAGATCATTTGAAAAATCGACGCGTTCGATCCGTAGCGGATTTATTACAAGATCAATTAAGATTAGCTTTGAGTCGTTTGGAAAATTCGGTTAGGCAAACCATGCATAAGGTGGTTAAACGTAAACGTTTATTAACTCCCGAGGGATTAGTAACACCAACTCCATTAATAACAACTTCTAGAGAATTCTTTGGTTCGCATCCCTTATCCCAATTCTTGGATCAAACCAATCCACTAGCAGAGGTGACTCATAAACGAAGATTGAGTGCTTTAGGTCCTGGAGGCTTGACACGACGAACCGCTAGTTCTCAAGCACGAGATATTCATTCTAGTCACTATGGACGAATCTGTCCCATTGAAACATCTGAAGGGATGAATGCTGGACTCATTGCATCATTAGCCATTCATGCAGAAGTAAACAGTAGCGGATATTTACAAAGTCCCTTCTATGAT---------------CTATTAAATGAATCTGGGAAGGAACAAATGGTTTATCTATCACCGGAAGAAGATGAATATTCCCGAATAGCAACCGGAAATTTTTTAGCATTGAATACGGAGACCCGGGAT------GAACAAGTTACGCCGGCTCGGTATCGACAAGAATTCCTGACCGTTGCATGGGAACAAGTACATTTTAGAAGTATTCTTCCTCTGCAATATTTCTCTATTGGAACCTCTCTCATTCCTTTTCTCGAGCACAATGATGCAAATCGTGCTTTAATGGGATCCAATATGCAGCGTCAGGCAGTTCCACTTCCTAATCCTGAAAAATGCATCGTGGGAACTGGTCTGGAGAGTCAGGTAGCTCTGGATTCGGCAAGCGCAACCATATCTGTACAGGAGGGACAGGTTGTGTATGTCGATGGTGGGGAAATTAGTTTATTG---CTGGATAATGGA---------------------GAGACTACA---TCTATTGAATCAAAAAACTACGAACGTTCCAATAATGGTACTTGTATCAATCAGAAACCCATGGTTATTCAGGGGGAGTATTTGAAGGAGGGACAAGTTTTGGCTGATGGGGCAGCAACGGTTAGGGGAGAATCAGCTTCGGGAAAAAATATTTTGGTAGCCTATATGCCATGGGAAGGTTACAACTCTGAGGATGCGATACTTATCAGTGAACGTCTTATACATGAAGACATTCTAACTTCTTTTCACATCGAAAGATACGAAGCTGAAGTTCGTATGACGAGCCAGGGACCTGAAGAAGTAACTAAGGAAATCCCTCATTTAGATAGTTATGTGCTTCGTCATTTGGGCAGCGATGGACTCGTAGTACCGGGATCTTGGGTAGAAGCGGGGGATGTTCCAGTGGGTAAATTAACACCCCGAGAAGCAGAGGATTCATTGCGAGCCCCAGAGGGCAAGTTACTACAAGCCATTTTCGGGATTCAAGTGGCTAATACGAAAGAAAGTTGTCTCAAAGTACCCATGGGTGGTGGAGGGCGGGTTATTGATGCGAGGTGGATTTCTCAGGAGGATGTATCTATCAAT---AATGCAGGAATTATTCATACATATATACTGCAGAAGCGTAAGATACAGGTAGGAGATAAGGTAGCTGGAAGGCACGGGAACAAAGGAATTATTTCGAAGATATTACCCAGACAAGATATGCCTTATCTGCAGGATGGTACATCAGTAGATATGATACTAAGCCCCTTGGGAGTACCCTCACGTATGAATGTGGGACAAATCTTCGAGTGTTTACTCGGTTTATCAGGAAACTTTCTGCAACGCCATTATAGAGTAACACCTTTTGATGAGAGGTATGAACGAGAAGCGTCTAGAAAACTAGTTCTTTCCGAACTTTTTGGAGCTAGCAGAAGAACAGCCAATCCATGGTTGTTTGAACCGGACCATCCGGGTAAGAGCCAGCTACTCGATGGCCGAAGCGGCAATATATTTGAACAACCTGTTACAGCGGGAAAGGCTTATATGATGAAGCTAATTCATCAAGTGGATGATAAAATCCATGCGCGGTCTAGTGGACCTTATGCACTTGTTACGCAACAACCTCTTAGAGGGAGATCTAGGCGGGGGGGGCAAAGGGTTGGTGAAATGGAAGTTTGGGCTCTAGAAAGTTCTGGTGCTGCTTATACCTTACGGGAAATGCTTACCCCAAAATCCGATCATATTCAAGCTCGTTATAAAGTACTTGGTGCTATTGTAACCGGAAAACCAGTACCTGAGCCTAATACTGTTCCGGAATCTTTTCGATTACTCGTCCGGGAATTACGGTCGTTAGCTCCGAATCTGACTTATAACCTCATATCCGAGGAAGATTTAGAAAGAAAAGCGACGGATGTTTGA
>Cheiroglossa
ATG------------------------------TTCGTACTGCCGGAATTTGGAAGAATTCAGTTCGAGGGATTTCAACGTTTTCTCCTTCAAGGATTAATCGAAGAACTTACTAATTTTCCCAAGATTGAGGATACAGAAAAAGTTGTTGAATTTCGATTACTCGGTAAACAGTACCGATTGACAGAACCTTCAATCAATGAGAAAGATGCTGTATATCAATGCGTC---ACGTATTCGTCTGAATTATATGTGCCGGCCCAATTGATTAGTAAAAGTGATAGGCAGGTACAAGAACAAACTTTATTCTTGGGTAACATTCCCTTAATGAATGCTCAGGGAACATTCGTGATAAATGGGATTGCTAGGGTTGTAATTAATCAAATATTAAGAAGTCCGGGTATTTACTACAGTCGCGAACTGGATCACGATGGA------ATTCCTATATACACTGGCACTGTAATTTCGGATTGGGGGGGAAGATTCAAACCGGAAATTGATGGTGGAAAAAAAATATGGGCCCGTATCAGCAAGAAACGGAAAGTCTCTATTCTAATTCTGCTTTTAGCCATGGGTCTAGATATGAACGAGATCCTGAACAGTGTTTCTTATCCCAGAATATTCTTGGACTTATTG---------GAG------AAACAGAATGAGAGCATCCAATCATCAGAAAACGCTATAGTTGAGCTTTACAGGAATCTCTAC---TGTGTGAGCGGAGACTTAGCTTTTTCGGAATCCATATATAGGGAACTGCAAAGAAGATTTTTTCAACAAAGGTGCGGATTGGGACAAATTGGTCGACGAAATCTGAACAAAAAACTTAATCTTAATGTGCCTGAAAATGAGTATTTTTTATTACCCCAAGATCTATTAGCTGCTGTAGATTATTCAATAAAAATAGGTTATGGGATGGGTACACTTGATGATATAGATCATTTGAAAAATCGACGCGTTCGATCCGTAGCAGATTTATTACAAGATCAATTAAGATTAGCTTTGAGTCGTTTGGAAAATTCGGTTAGGCAAACCATGCATAAAGTGGTTAAACGTAAACGTTTATTAACTCCTGAGGGATTAGTAACACCAACTCCATTAATAACAACTTCCAGAGAATTCTTTGGTTCGCATCCCTTATCCCAATTTCTGGATCAGACCAATCCACTAGCAGAGATGACTCATAAACGAAGATTGAGTGCTTTGGGCCCTGGAGGTTTAACACGACGAACTGCTAGTTCTCAAGCACGAGATATTCATTCTAGCCACTATGGACGGATTTGTCCCATTGAAACATCTGAAGGGATGAATGCTGGACTCGTTGCATCATTAGCTATTCATGCAGGAATAAACAGTAGCGGATACTTACAAAGTCCCTTCTATGAT---------------CTATTTGATAAATCTGGGAAGGAACAAATGGTTTATTTATCACCAGAGGAAGATGAATATTCCCGAATAGCAACCGGTAATTTTTTAGCATTAAATCAGGAGACCCGAGAT------GAACAAGTTACACCAGCTCGGTATCGACAAGAATTCCTAACCATTGCATGGAAACAAGCACATTTTCGAAGCATTTTTCCTCTGCAATATTTTTCCATTGGAACCTCTCTTATTCCTTTTCTCGAACACAATGATGCAAATCGTGCTTTAATGGGATCCAATATGCAGCGTCAGGCAGTTCCACTCTCTCATTCTGAGAGATGTATTGTGGGAACTGGTCTGGAAAGCCAGGTAGCTCTGGATTCAGCAAGTGCCGCTATATCTACGCAGGAGGGACAGATTGTGTATGTCGATGGCGGGGAAATTAGTTTATTG---CTGGATAATGGA---------------------GAGACTACA---TCTATTGAAACAAAAAACTATGAACGTTCTAATAATGGCACTTGTATAAATCAGAAACCCGTGGTTATTCGGGGAGAATATGTGAAGGAAGGGCAAGTTCTGGCTGATGGAGCAGCAACAGTTGGAGGAGAATTATCTTTGGGAAGAAATGTTTTGGTCGCCTATATGCCGTGGGAAGGTTACAATTTTGAGGATGCAATACTTATAAGTGAACGTCTGATACATGAAGACATTCTAACTTCCTTTCATATCGAGAGATATGAGGTTGAGGTTCGTATGACGAGTCAGGGACCTGAAGAAATAACTAAGGAAATCCCTCATTTAGATAGTTATGCCCTTCGTCATTTGGACAGCGATGGACTCGTAATACCAGGATCTTGGGTAGAAGCAGGGGATGTTCTAGTGGGGAAATTAACACCCCGAGAAGCAGAAGATTCATTGCGTGCCCCAGAGGGCAAGCTATTACAAGCTATTTTTGGGATTCAAGTGGCTAATACAAAAGAAAGTTGTCTCAAAGTACCCCTAGGTGGCGGAGGGCGAGTTATTGATGCAAGATGGATTTCTCAGGAGGATGTATCTATTAAT---AATGCAGGGATTATTCATACGTATATACTGCAGAAGCGTAAGGTACAGGTAGGAGATAAGGTGGCTGGAAGGCACGGGAACAAAGGAATTATCTCAAAGGTATTGTCCAAGCAAGATATGCCTTATCTGCAGGATGGTACATCGGTAGATATGATATTAAGTCCCTTGGGAGTACCTTCACGTATGAATGTGGGACAAATCTTCGAGTGTTTACTCGGTTTAGCAGGAAACTTTCTGCAACGGCATTACAGAATAACACCCTTTGATGAGAGATATGAACGAGAAGCTTCTAGAAAACTGGTTCTTTCCGAACTTTTTGAAGCTAGCAGAAGAACAACCAATCCCTGGTTGTTTGAACCAGACCATCCGGGTAAGAGCCAACTATTCGATGGACGAACCGGTAATCTTTTTGAACAGCCTATTACAGTGGGAAAAGCTTATATGATGAAATTAATTCATCAAGTGGATGATAAAATCCATGCGCGGTCTAGTGGACCTTATGCACTTGTTACACAACAACCTCTTAGAGGGAGATCTAGGCGAGGGGGACAAAGAGTGGGCGAAATGGAAGTTTGGGCCCTAGAAAGCTTTGGTGTTGCTTATACTTCACGGGAAATGCTTACTCTAAAATCCGATCATATTCAAGCTCGTTATAAAGTACTTGGTGCTATTGTAACCGGGAAACCAGTGCCCGAGCCTAATACTGTTCCAGAATCTTTTCGATTACTCGTCCGAGAATTACGGTCGTTAGCTCTGAATCTGACTTATAACCTCGTATCCGAAGAAGATTTAGAAATAAAAGCGAAGGATGTTTAA
>Ophioderma
ATG------------------------------TTTGTATTACCGGAATTTGGAAGGATTCAGTTTGAGGGATTTCAACGTTTTCTCCATCAAGGATTAATCGAAGAACTTACTAAGTTTGCCAAGATTGAGGATACAAACAAATTAGTTAAATTTCAATTGCTTGGTAAACAGTATCGATTGACGGAACCTTCAATCAATGAAAGAGATGCGGTTTATCAATGCGTC---ACGTATTCATCTGAATTATATGTACCAGCTCAATTAATTTGGAAAAGGAATAGACAAGTGCAAGAACAAATTGTATTTTTGGGTAACATTCCTTTAATGAATGCTCAGGGAACATTTGTTATAAACGGGATCACTAGGGTTGTAATCAATCAAATATTAAGAAGTCCAGGTATTTATTATAGTAGTGAACTGGATCAAGATGGA------ATTCCTATATACACTGGTACTATAATTTCGGATTGGGGGGGAAGATTCAAATCGGAAATGGATGGTGGAAAAAGAATATGGGTCCGGATCAGTAAGAAACGAAAAGTATCTGTTCTAATTTTATTATTAGCCATGGGTCTAGATATTAATGAGATTTTGAACAGTGTTTCTTATCCCAGAATTTTTTTGAATTTACTC---------GAA------AAACAAAATGGGAATATCCAATCCTCGGAAAATGCTATAGTTGAACTTTACAAAAATATCTAC---TGTGTAAGTGGAGACTTCGTTTTTTCGGAATCCATGTATAGAGAACTGCAAAGAAGATTTTTTAAACAAAGATGTGGATCGGGACAAATTGGTAGACGAAATCCTAATAAAAAACTTAATCTTAATGTACCTGAAAATGAGTATTTTTTATTGCCCCAAGATCTATTAGTTGCTGTAGATTATTTAATAAAAATTGGTTATGGGATGGGTTCACTTGACGATATTGATCATTTAAAAAATCGACGTGTTCGATCCGTAGCAGATTTACTCCAAGATCAATTAAGAATAGCTTTGAATCGTTTGGAAAGTTCGATTAGACAAACTTTGTATAAAGTGGTGAAACGTAAACGTTTATTAACTCCTGAGGGATTAATAACACCAGCTCCATTACTAACAACTTTTAGAGAATTTTTTGGTTCGCATCCCTTATCTCAATTTTTAGATCAGACCAATCCACTCGCAGAAATGATTCATAAGCGAAGATTGAGTGCGTTGGGTCCTGGAGGTTTAACACGACGAACTGCTAGTTCTAAAGCACGAGATATTCATTATAGTCACTATGGACGAATTTGCCCTATTGAAACATCTGAAGGGATGAATGCTGGACTCGTTGCATCATTAGCAATTTATGCAGAAATAAACAGTAGTGGATACTTAAAAAGTCCTTTCTATGAT---------------TTATTCGATTTATCTGGGAAGGAACAATTGGTTTATCTCTCACCAGAGGAAGATGACTATTTTCGAATAGCAACTGGTAATTTCTTAGCTTTAAATCAGGAGACCCGAGAT------AAACAAGTTACCCCAGCTCGGTACCGACAAGAATTTCTAACTGTTACATGGGAACAAGTACATTTTCGAAGTATTTTTCCTCTGCAATATTTTTCCATTGGAACTTCTCTCATTCCTTTTATCGAACACAATGACGCAAACCGTGCTTTAATGGGATCTAATATGCAGCGTCAAGCAGTTCCACTTCCTCATCCTGAAAGATGCATTGTAGGAACTGGTTTAGAGAGTCAGATAGCTCTGGATTCAGCAAGTGCAGCTATATCGACGCAGGAGGGACAGATTGTTTATACCGATGGCGGAAAAATTAGTTTCTTG---TTGGGTCATGGA---------------------GAGACTACA---TCCATTGAATCAAAAAACTATGAACGTTCCAATAATGGTACATATATAAATCAGAAGCCTGTAGTTATTCAAAAAGAATATGTGAAGGAAGGACAAGTTTTGGCTGATGGAGCAGCAACAGTTGGAGGAGAATTAGCTTTGGGAAAAAATATTTTTGTCGCCTATATGCCGTGGGAAGGTTACAATTTTGAAGATGCAATACTAATAAGTGAACGTTTGATACATGAAGACATTTTAACTTCCTTTCATATTGAGAGGTATGAGGTTGAGGTTCGTATGACGAGTAAAGGACCTGAAAAAATAACTAAGGAAATCCCTCATTTAGATAATTATGTACTTCGTCATTTAGACAGCGATGGACTCGTCATACCGGGATCTTGGGTAGAAGCGGGAGATGTTTTAGTGGGCAAATTAACACCTAGAGAAACAGAAGATTCATTGCGCATCCCAGAGGGTAAGTTATTACAAGCTATTTTCGGGATTCAAGTGGCTAATACAAAGGAAAGTTGTCTAAAAGTACCCATAGGTGGCGGAGGTCGTGTTATTGATGCAAGATGGATTTATCAGGAGGATGTATCTATATCTCTTAATGCAGGGATTATTCATACGTATATATTGCAGAAACGTAAGGTACAGGTAGGAGATAAAGTGGCTGGAAGGCACGGGAATAAAGGAATTATTTCAAAGGTATTGTCCAAGCAAGATATGCCTTATCTGCAGGATGGTACATCAATAGATATGATATTAAGCCCCTTAGGAGTACCTTCACGTATGAATGTGGGACAAATCTTCGAGTGTTTACTCGGTTTGGCCGGATACTTTCTGCAACAGCATTATAGAGTAACACCTTTTGATGAAAGATATGAACGAGAAGCTTCTAGAAAACTAGTTCTTTCTGAACTTTTTGAAGCTCGCAGAAGAACAGTTAATCCATGGTTGTTTGAACCAGACCATCCGGGTAAGAGTCACTTATTTGATGGACGAACTGGCAATCTATTTGAACAACCTGTTACAGTAGGAAAAGCTTATATGATGAAGTTAATTCATCAAGTAGATGATAAAATTCATGCGCGATCTAGTGGACCTTATGCACTTGTTACACAACAACCTATTAGAGGGAGATCCCGGCGAGGAGGACAAAGAGTGGGCGAAATGGAAGTTTGGGCCTTAGAAAGTTATGGTGTTGCTTATACTTTACGTGAAATGCTTACCCTAAAATCGGATAATATTAAAGCTCGTTATAAAGTACTTGGTGCTATTGTAACCGGGAAACCAGTACCTGAGCCTAATACTGTTCCAGAATCCTTTCGATTACTCGTTCGAGAATTACGGTCGTTAGTTTTGAATTTGACTTATAATTTTGTATCCGAAGAAGATTTAGAAAGAAAAACAAAAGATATTTAA
>Psilotum
ATGATA------TTGGAGGAAAATAAGGGAATGTTTGCACTGCCGGGATTTGATCTAATCCAGTATGAAGGATTTAAACGTTTCATTAATCAAGGATTAATGGAAGAACTTCTTAAATTCCCCAAGATTCAAGATGCGGACCAAGAAGTGGAGTTCCTATTGGTTGGTGATCAATATAAATTGAGAGAACCTTCCATAAAGGAAAAAGATGCTGTATATAAATGTGTT---ACATATTCATCTGAATTATATGTCCCAGCTCGATTGACTCAAAAAAGGAATAGACGTATACGAGAACAAATTCTATTTATGGGTAGCATTCCCTTGATGACTTCTCAAGGAACGTTCATAATAAATGGAGTTACTAGAGTTTTAGTCAATCAAATAGTAAGAAGTCCTGGTATTTTTTATAGCCGTGAACCAGATCATAAAAGG------ATTCCTTTATACACTGGTACTATAATCTCCAACTGGGGAGGAAGATTCAAATTGGAAATTGATGGTAGGATGAGAATATGGGCTCGCATAAGCAAGGAACGAAAATTCTCTATTATAACCCTATTACTAGCCCTGGGTTTAACTAGGAAAGATATTTTGAATGGTGTTTGTTATCCCAATATTCTACTAGACCTATGG---------AAA------AGGCAGGATAAAGATATTAAGTCATCGGAAGACGCCATAATAGAACTTTATAAGAATCTCTAT---TGTGTAAGTGGAGATGTAACATTCTCAGAATCTATACGTAAAGAACTACAGAGAAAATTGTTTAAACAACGATTTGAATTAGGACAAATTGGTCGACGTAATCCAAATAACAAACTTAATCTTAATGTACCTGAAAATGAATCTTTCTTATTACCCCAGGATTTATTAGCTGCTATAGATTATCTAATTGGAATAAAATATGGAATAGGAACACTTGATGATATAGATCATTTAAAGAATCGCCGTGTTCGATCTGTAGCTAATTTCTTGCAGGGTCAGTTAAGATTAGCTTTGACTCATTTAGAGAATTCAATTCGACAAACCATGCATAAAGCAATCAAACGTAAACGTTCATTAACTCCTAAAGGATTAGTAATATCAACTCCATTACTAACCACTTTTAAAGAATTCTTTGGTTCACATCCTTTATCCCAATTCTTGGACCAAACTAATCCATTAGCAGAGATGATTCATAAAAGAAGATTAAGTACTTTGGGTCCTGGAGGATTAACACGACGAACTGCTAGTTTTCAAGTACGAGATATTCATCCTAGTTATTATGGACGGATTTGTCCCATTGAGACATCGGAGGGTATAAATGCTGGACTTATTACATCATTAGCTCTTCATGCACGAGTAAACGATTATGGATATTTGCATAGTTCTTTCTATAAT---------------ATATCCGACGAC------GAAGAACATATAGTTTATCTCTCACCGGCAGAAGATGAATATTATCGAATAGCAACAGGAAATCAGTTAGCCTCTAATTGGGGAACCCAAGAG------AAACAAGTTACTTTGGCTCGATATAGGCAAGAATTCTTAACTATAGCGTGGGAACAAGTCCATTTTCGGAGTCTTTTCCCTTTGCAATACTTTTCCATTGGAGCTTCTCTTATTCCCTTTCTTGAACACAATGATGCAAACCGTGCTTTAATGGGCTCCCATATGCAGCGGCAAGCAGTCCCACTTTTAAAACCCGAAAAGTGCATTGTAGGAACTGGTTTGGAAGGTCAAGTCGCTTTAGATTCAGGAAGCGTAACTAGATCTACACAGGAAGGACAGATTGTTTATGTAGATGGTGCTAAAATAACTCTATCA---CTTAACGATAAT---------------------GAGACCATA---GATACTGAATTAATAACCTATAAACGTTCTAATAACAAGACTTGTATAAAAGAAAGACCTATTATTTCTACGGGTACATATTTAAAGGAAGGACAACTATTAGCAGACGGAACAGCAACAGTTGGAGGAGAACTAGCTCCGGGAAGAAATATTCTAGTAGCTTATATGCCTTGGGAGGGCTACAATTTTGAAGATGCAATACTAATAAGTGAACGTCTAATATCCGAAGATATTTTTACTTCTCTTCATATTGAACGATATGAAATTGAAGTTCGTATAACAAATCAGGGAATCGAAGAAATAACTAAAGATATACCTCATTTAGATAGTTATGTACTTCGTCATTTGGATAGCAATGGACTTGTAGTACTGGGATCCTGGGTAGAAACGGGAGATGTTCTTGTAGGTAAATTAACACCCCAA------GAAGATTCATTGCGTGCTCCGGAGGGTAAATTATTACAAGCTATTTTTGGTATTCAAGTAGCTGATACGAAAGAGAGTTGTCTCAAAGTACCTATAGGTGGTCAGGGCCGAGTTATTGATGCAAGATGGGTTTATAAGGAAAATATACTCATTAAT---AATGCAAAGACTATTCATATATACATATTGCAAAAACGAAAGATACGAGTGGGTGATAAAGTCGCTGGAAGACATGGTAATAAAGGTATTGTATCAAAGATTTTACCTAGACAAGATATGCCTCATTTACAAGATGGCACACCAGTAGATATGATACTAAGTCCCTTGGGAGTACCATCACGGATGAATGTAGGACAAATATTTGAGTGTTTGCTTGGTTTAGCGGGAGACTTTATGCAGAGGCATTACAGAATAACACCCTTTGATGAGAGATTTGAACGAGAAGCTTCTAGAAAACTAGTCTTTTCTGAACTTTGTGAAGCTAGTGAAAAAACAAGGAATCCATGGTTATTTGAACCAGATTATCCGGGAAAAAGTCGGTTAATTGATGGACGAACTGGTGATACGTTTGAACAACCCGTTACAGTAGGTAAAGCCTATATGATGAAATTAATTCATCAAGTTGATGATAAGATCCATGCACGTTCAAGTGGACCTTATGCACTAATTACACAACAACCACTGAGAGGAAGATCTAGACGGGGAGGACAACGAGTAGGAGAAATGGAAGTTTGGGCTTTGGAAAGTTTTGGTGCGGCTTATATCTTACAAGAGATGCTTACTCTTAAATCGGATCATATTCAAGCTCGTTATAAAGTACTTGGTGCTATTGTTACTGGGAAACCAATACCTAAACCAAATAGTGTTCCCGAATCTTTCCGATTACTTGTTCGGGAATTACGATCCCTAGCTTTAAACTTGAATTACTTTTTGATATCTGAGAAAGATTTAGAAAGAGAAATGAAAAATGTTTAA
>Mankyua
ATG------------------------------TTCGTACTGCCGGAATTTGGAAGAATTCAGTTTGAAGGATTTCAACGTTTCCTTCATCAAGGGTTAATCGAGGAACTTACTAAATTTCCCAAGATTGAAGACACAGATAAAGAGGTTGAATTTCAATTGCTTAGTAAACAATATCGATTGACGGAACCTCCGATAAACGAGAGGGATGCTGTATATCAATGCGTA---ACGTATTCGTCCGAGTTGTATATACCCGCCCAATTGATTTGGAAAAAAAATAGACAGGTACAAACACAAATTGTCTTTCTAGGCAACATTCCTCTAATGAACCCTCAGGGAACATTCATAGTGAATGGGATTTCTAGAGTTGTTATTAATCAAATACTAAGGAGTCCCGGTATTTATTACAGTCGCGAATTGGATCACGATGGA------ATTCCTATATACACCGGTACTATCATCTCAGACTGGGGAGGAAGATTGAAATTGGAAATTGATAGTGGAAAAAGAATATGGGTCCGTATTAGCAAGAAACGAAAAATCTCTGTTCTAATTCTATTATTAGCAATGGGTCTAGATATGGAACAGATTCTGAACAATACTTGTTATCCCAAAATCTTCCTGAATCTATTA---------AAG------AGACAGAATGAGAGTATTAAGTCATCAGAAGACGCTCTAAGCGAACTTTATAGAAATCTCTAT---GGCATAAGTGGGGATATACTTTTTTCAGAATCCATGTACAATGAATTACAAAGTAGATTTTTTCAACAAAGATGTGAATTGGGACAAATTGGTCGACAAAATCTAAACAACAAACTTAATCTTGATGTACCTGAATATGAATCTTTCTTATTGCCCCAAGATTTATTAGCTGCTGCAGATTATCTGATAGGAATAAATTCTGGAATAGGCGCACTTGATGATATAGATCATTTGAAAAATCGACGTGTTCGATCCGTAGCGGATTTGTTACAAGATCAGTTAGGATTAGCCTTGAGTCGTTTGGAAAATTTGGTACAGCAAACTATAAATAAAGCGGTTAAACGTAAACGTTTTTTAATTCCCGAAGATTTAGTAACGCCAGCTCCATCAATAGCAACTTTCAGAGAATTTTTTGGTTCACATCCTTTATCCCAATTTTTAGATCAGACCAATCCACTGGCCGAGATAACTCATAAACGAAGATTGAGTGCTTTAGGTCCCGGAGGATTAACACGGCGAACTGCTAGTTCGCAAGCACGAGATATTCATCCGAGTCACTATGGGCGAATTTGTCCTATCGAGACATCCGAAGGTATGAATGCTGGACTTATTGCATCATTGGCCATTCATGCGCGAGTAAGTAATTGTGGATATTTACAAAGCCCTTTCTATAAT---------------CTATTCAATGAGTTTGAAAAGGAACAAATAGTTTATTTATTACCAGAGGAGGATGAATACTCCCGAATAGCAACCGGAAATTTGTCAGCGTTAGATCAGGGAATTCGAGAA------GAACAAATTACTCCCACTCGATACCGACAGGAATTCCTAACCATTGCATGGGGACAAGTACACTTTCGAAGTATCTTTCCTTTGCAATATTTTTCCATCGGGACCTCTCTCATTCCTTTCCTCGAACACAATGATGCAAATCGTGCTTTAATGGGTTCTAATATGCAACGCCAGGCAGTTCCGCTTCCCCATCCCGAAAAATGTATCGTAGGGACTGGTTTGGAAGGTCAGGCAGCTTTGGATTCAGCAAGCGCAATTATATCTACGCAGGAAGGACAGATTACATATATCGATGGTAGAGAAATCATTTTATCA---CTGGATAATGGG---------------------GAAATTCTA---GATACTAAACTAAGAACCTATGAACGTTCTAATAAAGGTACTTGTATAAATCAAAAACCTGTAGTTCTTCAGGGAGAATATTTGAAGGAAGGACAAATATTGGCTGACGGAACAGCAACGGTTGGAGGAGAATTAGCTTTAGGAAGAAATCTTTTGGTGGCTTATATGCCATGGGAAGGTTACAATTTCGAAGATGCAGTACTTATAAGTGAACGTCTGATATATGAAGATATTTTTACTTCCTTTCATATCGAGAGATACGAAGTCGAGGTCCGTATAACAGATCAGGGACCTGAAGAGATAACTAGGGAAATCCCTCATTTAGATAGTTATTTGCTTCGTCATTTAGACAGTAATGGACTTGTAATACCGGGATCTTGGGTAGAAGTAGGAGATGTTCCAGTGGGTAAGTTGACACCCCGAGAAGCAGAGGATTCATCGCACGCTCCAGAAGGAAAATTACTACAAGCCGTTTTTGGTATTCAAGTAGCTAGTATGAGAGAAAGTTGTCTTAAAGTACCTATAGGTGGTGGGGGTCGAGTTATTGATGCGAGATGGGTTTACCAAGAGGACTTATCCATCAAT---AATGTAGGAGCTATTCATGTATATATATTGCAAAAACGTAGAATACAAGTGGGTGATAAAGTAGCCGGGAGGCATGGGAATAAAGGGATTATTTCAAAAATTTTACCCATACAGGATATGCCTTATCTGCAAGATGGTACACCAGTGGATATGATATTGAGTCCTTTGGGAGTACCTTCACGGATGAATGTGGGACAGATTTTTGAGTGTTTGCTTGGTTTAGCAGGAGACTTTCTGCGACGGCATTATAGAATAATACCCTTTGATGAGAGATACGAAAAAGAAGCTTCTAGAAAGCTAGTTCTTTCCGAACTTTGTGAAGCCAGTAGAATAACAGTTAATCCGTGGTTATTCGAACCGGACCATCCGGGAAAGAGCCAATTAATCGATGGCCGAACTGGCAATGTCTTTGAGCAACCCGTCACAACAGGGAAGGCTTATATGATGAAGTTGATTCATCAGGTTGATGATAAAATTCATGCAAGGTCCAGCGGACCTTATGCGCTTGTTACACAACAACCTCTTAGAGGAAGATCTAGACGGGGGGGGCAGCGGGTAGGAGAAATGGAAGTTTGGGCTCTAGAAAGTTTTGGTGTTGCTTATACTTTATGAGAAATGCTTACTTTAAAATCTGATCATATTCAAGCTCGTTATAAAGTTCTTGGCGCTATTGTAACCGGGAAACCTATACCTGAGCCTAATACTGTTCCAGAATCTTTTCGATTACTTGTACGAGAATTACGATCTTTAACTTTGAGTTTAAATTATCACTCCATATCTGAGAAAAATTTAAGAAGAGAAGCAAAAGATGTTTGA
>Helminthostachys
ATG------------------------------TTTGTACTGCCGGAATTCGGAAGAATTCAGTTTGAAGGATTTCAGCGTTTTCTTCATCAGGGATTAATCGAAGAACTTACTAAATTTCCCAAGATTGAAGACACGGATGAAGAGGTTGAATTTCGATTACTCAGTGAACAATATCGATTGACGGAACCTCCAATGAACGAGAGAGATGCTGCATACCAATGCGTT---ACGTATTCGTCCGAATTATATGTACCAGCCCGATTGATTCAGAGGAGTAATAGGCAGGTGCGGAAACAAACTGTATTTCTAGGCAGTATTCCCTTGATGAATCCTCAGGGAACATTCATAGTGAATGGGATCGCTCGGGTTGTGATTAATCAAATACTAAGAAGTCCCGGTATTTATTACAATCGCGAACTGGACCACGATGGG------ATTCCCATATACACCGGCACTATAATTTCAGATTGGGGGGGAAGATTTAAATTGGAAATTGATAGTGGGAAAAGAGTATGGGTCCGTATCAGCAAGAAACGGAAAGTCTCTGTTCTAATCCTATTATTAGCCATGGGTCTAGATATGAGAGAAATTCTGAACAATGTTTGTTATCCCAAGATCTTTTCGGACCTATTA---------AAA------AGGCAGAATGATAGTATCCAGTCATCGGAAGACGCTATAGTCGAGCTTTATAGGAATCTCTAT---TGCGTAAGTGGAGATATAGTATTTTCAGAATCCATATATAGGGAATTACAAAGGGGATTTCTTCAACAAAGGTGTGAATCGGGACAAATTGGGCGGCGGAATTTAAACAACAAGCTTAATCTTAATGTACCTGAAAATGAATCCTTTTTATTGCCCCAGGATTTACTAGCTGCTGTGGATTATTCAATAAAAATAGGTTATGGGGCTGGCACACTCGATGATATGGATCACTTGAAGAATCGGCGCGTTCGGTCCGTGGCGGATTTGTTGCAAGATCAGTTAAGATTAGCTTTGAGCCGTTCAGAGAATTTGGTTCGGCAAACCATGCATGGAGCGGTTAAACGTAAACGTTTATTAACTCCCGAGGGATTAGTGGCACCAGCTCCATTAACAACAACTTCCAGAGAATTCTTTGGTTCGCATCCCCTGTCCCAGTTTTTGGATCAGACCAATCCACTAGCAGAGATAGCTCATAAACGAAGATTGAGTGCTTTAGGTCCCGGGGGATTAACACGGCGAACTGCTAGTTCTCAAGCACGGGATACTCATTTTAGTCACTATGGGCGAATCTGTCCCATTGAGACATCTGAAGGTATGAATGCTGGACTTATTGCATCATTAGCTACTCATGCGCGAGTAAGTAATTGCGGATATTTACAAAGCCCCTTCTATAAT---------------CTATTCGATGAATCCGGAAAGGATCATATGGTTTATCTATCACCGGAGGAGGATGAATATTCCCGAATAGCAACCGGTAATTTTTTAGCGTTGAATCGGGGGACTTGGGAG------GAACAAGTTACTCCGGCGCGATACCGACAGGAATTCCTAACCGTTGCATGGGGACAAGTACATTTCCGGAGTATTTTTCCTCTGCAGTATTTTTCTATCGGAACCTCACTGATTCCTTCTCTTGAACACAATGATGCAAACCGTGCTTTAATGGGCTCCAATATGCAACGCCAGGCGGTTCCACTACCCCATCCCGAGAAATGCATCGTAGGAACTGGTTTGGAGGGTCAGGCAGCTCTTGATTCAGGAAGCGCAACCAGATCCATGCGGGAGGGACGGATTACGTACGTCGATGGTGGAGAAATTATTCTATCG---CTAGATGATGGA---------------------AAGACTGTA---GGTACTAAATCAATAACCTATGAACGTTCCAATAACGGTACCTGTATAAATCAAAAACCCGTGGTTCTTCAGGGGGAATATTTGAAGGAGGGACAAGTATTGGCTGACGGAACAGCAACGGTTGGGGGTGAACTAGCTTTGGGAAGAAATATTTTGGTAGCTTATATGCCTTGGGAAGGGTACAATTTCGAAGATGCAATACTTATGAGTGAACGTCTGATACATGAAGATATTTTTACTTCTTTCCATATTGAAAGATACGAGGTTGAGGTTCGTGTGACAGACCAAGGATCGGAAAGAATAACTAGGGAAATCCCTCATTTGGATAGTTATGTGCTTCGTCACTTGGACAGCAATGGACTCGTAATACCGGGATCTTGGGTAGAAGCAGGAGATGTTCCAGTGGGGAAATTAACACCCCGAGAAGCGGAGGATTCATTGTGCGCCCCGGAAGGTAAGTTATTACAAGCCATTTTTGGTATTCAAGTGGCTAATACAAAGGAGAGTTGTCTCAAAGTACCTATAGGTGGTGGAGGGCGGGTTATTGATGCGAGATGGATTTATCAGGAGGATGCATCTGTTAAT---AATGCAGGAACTATTCATACGTATATATTGCAGAAACGTAGGATACAAGTGGGTGATAAAGTGGCTGGGAGGCACGGAAATAAAGGGATTATTTCAAAGATCTTATCCAGGCAGGATATGCCTTATCTGCAGGACGGCACACCAGTGGATATGATATTGAGCCCCTTGGGAGTACCCTCACGGATGAATGTAGGACAGATTTTCGAGTGTTTGCTTGGTTTAGCAGGAGACTTTTCGCGACGGCATTATAGAATAACCCCCTTCGATGAGAGATACGAACGAGAAGCTTCTAGAAAACTAGTTCTTTCCGAACTTTGTGAAGCCAGTAGAAGAACAGCCAATCCGTGGTTATTCGAACCAGATCATCCGGGTAAGAGCCAATTAATCGATGGACGAACCGGCAATGTATTCGAACAACCCGTTACGGTGGGAAAGGCTTATACGATGAAGTTAATTCATCAGGTTGATGATAAAATCCATGCACGTTCTAGTGGACCTTATGCACTTGTTACGCAACAACCTCTTAGAGGAAGGTCTAGGCGGGGGGGACAACGGGTGGGGGAAATGGAGGTTTGGGCTCTAGAAGGCTTTGGTGTTGCTTATACTTTGCGAGAAATGCTTACTCCAAAATCCGATCATATTCAAGCTCGTTATGAAGTACTTGGTGCTATCGTAACCGGGAAACCAATACCCGAGCCTAATACTGTTCCAGAATCTTTTCGATTACTCGTCCGAGAATTACGATCTTTAGCTCTGAATTTAAATTATCACCTCATATCCGAGGAAGATTTAGGAAAGGAAGCAAAAGATGTTTGA
>Dryopteris
ATG------------------------------CCCGTACTACCAGAACTTGCACAAATTCAATTTGAAGGGTTTAATCGATTCGTTCATGAAAGATTGCTTGAAGAACTTGAAAATTTTCCGAAAATTGAAGACACAGATAAGGAAGTCGAATTCTGATCTATCAGTGCACAATACCAATTGACGCAACCTTCAGTCGAGGAGAGAGATGCCGCGTATCAATGTGTC---ACATACTCATCTGATCCATATGTACCAGTTTAATTGACTCGTAGCGAAGATGGGGTAGTACAAGAAGAAGACGTGCGGCCCGGATCTATTCCTCGGATGAATTCTAAAGGGACGTCTATTATCAATGGAGTTGCCAGAGTTTTAGTCAATCAAATCTTGAGAAGTCCCGGTATTTACTACAACCGAGAATCGGATCAGAAAGGA------ATTTCCACATATACTAGCACTGCAATTTCGGATCGGGGAGGGAGATTCAAACCAGAAATGGATAGAAAGGAAAAAATTTGGGTTCGTATTAGCAAGAAGAAGAAAATATCCATCTTGATCTTATTAATTGCTATGGGGTTAAGCAAAGGAGATATCTTGCGAAATGTTCGTTACCCCAAGATTTTTCCAAATATGTTA---------AAG------AAACAAGGAGGGGCCGTCGAATCGTCGGAGGATGCTGCAGCAGAACTTTACAAACACTTATACTCCGCTACAGATGCGGATATCTCATTTTCAGAATCTATATTCAAGGAATTATAGAAGAGGTTTTCTCAGCATAGATGTGAGTCAGGGCGGATTGGCCGACGAAACCTAAACATCAAACTAACTCTTGATGTACCCGAAACGGAACATTTTCTGCCACCCCAAGACGTATCAGCAGCCGCAGATCACTCAATAGAAATAAGCTACGGAATGGGAGACCTCGACGACATAGATCACCTGAAAAATCGACGTGTTCGATCTGTAGCGGATTTGCCTCAGGAACAATTGAAATTAGCCCCAAACCGTTTAGAAAATTCGATTCGACAAAATATATCTAGGGCCGCTAGGCGCAAACGCGCGATAACGCCCCGAGGATTAGTGACGCCTGCACCAGTAGTAGCGACATCCAAAGAGTTTTTCGGATCACACCCCTTATCACAATTTCTAGACCAAGTCAACCCATTATCGGAAATGGTTCATAAGCGAAGATTAAGCTCCGTAGGTCCTGGGGGGTTGACGCGGCGAACCGCCAGTTTTCAAGCTAGGGATATTCATTTTAGTCATTATGGCCGTATCTGTCCGATTGAAACATCGGAAGGCATGAATGCCGGTCTTATTTCGTCACTAGCTATTCAGGCAGAAGTTAGCAATTCCAGATCTTTGCAAAGCTCGTACCTTAAA---------------ATTTCGGAATCATCCGAAAAGGAGCAATTAATCGATTCATCTCCTACTGAAGATGATTACTACCGAATAGCGACTGAAAATTCATCAATATCCCAATGGAGAACTAGCGAG------AAGGAACTCATACCGGTTCGATATCAACAAGAATTCCTCAGCGTCCTTTGGGAACAAGTTGATTTCCGAAGCATTCATCCGTTACATTATTTCTCTGTCGGGGCTTCTCTCATTCCATTCATTGAGCATAATGATGCGAACTGCGCCTTAACGGGTTCTACCATGCAACGTCAGGCGGTTCCACTAGTTAACCCCGAAAGATGCTTCGTAGGGACTGGGTTAGAAAGTTAAGTAGCTTCAGATTCAGGAAGTGTAGTTGTATCTGAACGAGAAGGATAAATCCAATATATCGACGGCAACAGAATTGAACTATTATCAATTGACGAGGCGCCAGGAAATGATGTGATTTTACGTGTCACG---AGAAGTAAATTAAAAATATATGAGCGTTCCAACAGCAATACCTGTGTACACCAGAAGTCTACGGCTTCGGCGGGAGAATTACCGAAACGCGGAGAAGCTATCGCGGATGGGGCAGCAACCGCTAGGGGGGAATCAGCTTCAGGTAGAAATATCCTAGTAGCCTACATGCCATGGGAAGGGTACAATTTTGAAGATGCAGTGTTGATTAGTGAACGCTCAATATACGAAGACATCTCCACATCTTTTCACATTGAAAGACACGAAGTCGAAGTCTGTGTAACAAATCAGGGTCCTGAAAGGGTTACCAAGCAGATACCTCAATTGGATAGTCATACACTTCGACACCTAGACGATAACGGGCTCGCAGAATCGGGATCTTGGGTAGAGGCTGGAGATGCCTCGGTGGGTAAACTGACGCCCCAAGACGGGGCAGATTCATCACGTGCTCCAGAAGGGAGATTATTACAAGCCATTTCCGGTATACAACTAGTTAACGCAAGAGAAAGCTGTCTGAAAGTTCCAATTGGTGGAAGAGGTCGAGTCACTGACGTCAGGTGGGTCTACCCCGAAGACGATACCTCAAAC---GATTCAGAAGTCATTCATATTTATATATTGTAGAGGCGTAAGATACAAGTAGGTGATAAGATAGCTGGCAGACATGGAAATAAGGGTATCGTGTCAAAAATATTACCTAGAAAGGATATGCCTTATTTGCAAGATGGGACACCAGTCGACATGATATTAAGTCCTTTAGGAGTACCTTCATGAATGAATGTGGGACAGATTTTCGAATGCCTACTCGGGTTAGCCGGGGAGTTTCCAGAAACCCATTACCGTGTAGTACCTTTCGATGAGAGATACGAGCGGGAAGCTTCCAGAAAACTAGTATTTGCAGAACCTTGTAGAGCGAGTGCGAGTACTGATAATCCGTGGTTATCTGAACCCGATCACCCCGGAAAGAGTCGATTGATCGATGGACGAACAGGTGACCCCTTCGTACAACCCGTTACAACTGGAAAAGCCTATATGATGAAATTGATTCATCAGGTCGACGATAAAATTCATGCGCGATCCAGCGGACCTTATGCACTTGTTACGCAGCAACCTCTCAAGGGGAGATCCAGACGAGGGGGACAACGGGTTGGAGAAATGGAAGTCCGGGCTTCAGAGGGTTTTGGTGTGTCCTACACGTCGCAAGAAATGCTTACAATTAAATCGGATCATATTCAGGCTCGTTACAAGGTACCTAGTGCAATTATGACCGGAAAACCTGTCTACAAACCCAATACCGTTCCGGAGTCTTTCCGATTGCTAGTTCGAGAGTTACGCCGCATGGGTTTAAACCTGGAGCACAATTTCGTAACTGAAGAAGATTTGGGGAGGCAGAGTGAAAACATTTGA
>Ginkgo
ATGCTA------TTAGATGAAAATAAGGGAACGTCTACAATTCCTGGATTTGGTCAAATACAATTCGAGGGATTCTGTCGTTTTATTGATCAAGGCTTAATTGAGGAACTTTCTAATTTTCCGGAAATTGAGTATACAGATCAAGAAATTGAATCTCGACTCTCTGGGAAAAAATATAAATCAGCGGAACCTTTGATCGAAGAGAGAAATGCTGTGTATCAGTCCCTT---ACATATTCTTCTGAATTGTATGTACCAGCAAGATTGATTCAGAAGAATAGGAGAAAGATACAGAAACAAACTGTATTTCTTGGAAATATTCCCTTGATGAATTCCCGAGGAACTTTTGTAGTGAATGGAATTTCCAGAATCGTGGTCGATCAAATATTACGAAGTCCCGGTATTTATTACAGTTCGGAACCAGGCCATAATGGA------ATCGCTATATATACTGGCACTATAATTTCAGATTGGGGAGGAAGACCAAAATTAGAGATCGATGGAAAAACAAGGATATGGGCTCGTGTGAGCAGAAAACAGAAAGTATCTATTCCAGTTCTATTATCAGCCATGGGTTCAAATTTCGAAGAGATCCTAGACAATGTTTGCTACCCCGAAATATTCTTATCTTTCCTGAATGGGAGGCAG------AAGCGAAAAAAATATCTCCGGTCGGAGGAAAATGCCATTTTGGAGTTTCATAAGAAACTGTAT---TGTGTAGGTGGCGATTTGGTATTTTCCGAGTCTCTATGTAAGGAATTGCAGAAAAAATCTCTTCAACAAAGATGTGAATTAGGAAGGATTGGTCGACGAAATCCGAATCAAAAACTGAATCTTGATATACCCGAGAATGAGATTTTTTCATTACCACAAGATGTATTGGCTGCTGCGGATTATTCGATCAGAGTGAAATTTGGAATGGGTACACTCGATGATATGGATCATCTAAAAAATAAACGTATTCGTTCTGTAGCAGATTTGTTACAAAATCAATTCGGATTAGCTCTGGGTCGTCTGGTAAATTCAGTTCGAAGAACTATACGCAGAGCAACTAAGTGTAAATGTTTACCAACTCCTAAGAATTTGGTAACTTCAACTCCATTAACAACCACTTTTCAAGATTTTTTTGGTTTACACCCCTTATCTCAATTTTTGGATCAAACTAATCCATTGACAGAAGCAGTTCATAGGCGAAAATTAAGTTATTTGGGTCCTGGGGGATTGACAAGGCGAACTGCTAGTTTTCGGATACGGGATATTCATCCCAGTCATTATGGGCGTATTTGTCCGATTGAGACGTCCGAAGGAATAAATGCTGGACTTGTTGCATCATTAGCTATTCATGCAAAGATTGGTCATTGCGGTTCTTTACGAAGTCCATTCCATAAA---------------ATATCTGAGGGATCGAAAGAAGAACATATGGTTTATCCATCACCGGGAGAAGATGAATACTATCGAATAGCTACAGGGAATTCTCTGGCATTGAATCAAGGGATTCAGGAG------GAACAAGTTACTCCAGCTCGATATCGACAGGAATTTTTAGCTATTGCACGGGAACAAATTCATTTCCGAAGTATTTTTCCTTTTCAATATTTCTCCGTTGGAGTTTCCCTTATTCCTTTTCTCGAACATAATGATGCGAATCGTGCTTTAATGGGTTCTAATATGCAGCGTCAAGCAATTCCACTTTTTCAACCTGAGAAGTGCATTACCGGAACTGGGTTAGAAGGTCAAGTAGCTCTAGATTCAGGAAGTGTAACTATAGCCATACAAGAGGGAAGGATCGAGTATACCGATGCCGAAAATATAACTTTCTCG---TTT---AATGGA---------------------GACACTATA---GGAACAGAATTAGTTCTATATCAACGTTCTAATAAAAATACTTGTATGCATCAAAAACCTCGAGTTCGCCAAGGGGAATGTGTGAAGAAGGGACAAATTCTGGCAGACGGTGCGGCTACAGTAGAGGGAGAACTCTCTCCGGGAAAAAACATCTTAGTAGCTTATATGCCATGGGAGGGATACAATTTCGAAGACGCAATACTCATTAGCGAACGTCTAGTATACGAAGATATTTATACCTCTTTTCATATCGAAAGACATGGAATTAGAACCTGTATGACAAGCCAGGGCCCTGAGAGAATCACTAAAGAAATACCTCATTTAGATGCTCATTTACTCCGTCATTTAGACGAAAATGGCCTTGTAATGCTAGGATCTTGGATAGAAACAGGTGATGTTTTAGTGGGTAAATTAACGCCTCAAAAAGAAGAAGAATCATTGTGTGCCCCGGAAGGGAGATTATTACGAACCATATTTGGTATTCAGGTATCCACTGCAAGAGAAAGTTGTCTCCGAGTACCTATCGGCGGAAGAGGTCGAGTTATTGATGTGAGATGGATCCATGAAGAAGAGAATTCCGGTGAT---AATGCAGAAACAGTCCATGTATATATTTTACAAAAACGTAAAATACAAGTGGGCGATAAAGTAGCCGGAAGGCATGGTAATAAAGGTATTATTTCGAAGGTTTTGCCCAGACAAGATATGCCTTATTCGCAAAATGGAACACCAGTTGATATGGTATTCAATCCATTAGGGGTACCTTCACGAATGAATGTAGGACAGATCTTTGAATGTTTACCCGGTTTAGCAGGGAATCCGATGAACAAACATTATAGAATAACACCTTTCGGCGAAAGATACGAGCGAGAAGCTTCGAGAAAACTAGTGTTTCCTGAGCTCTATAGGGCTAGTGAGCAAACAGCCAATCCATGGGTATTTGAACCTGATCATCCTGGAAAAAATAGGTTAATTGATGGAAGAACAGGAGATCTTTTCGAACAACCCGTTACAATAGGAAAAGCTTATATACCGAAATTAATTCATCAAGTTGATGATAAAATCCATGCACGTTCCAGTGGACCTTATGCACTTGTCACACAACAACCTCTTAGAGGAAAATCCAAACGAGGGGGTCAACGAGTAGGAGAAATGGAAGTTTGGGCTCTAGAAGGTTCTGGTGTTGCTTATATCTCGCAGGAGATGCTTACTCTGAAATCTGACCATATTATAGCTCGTCATGAAGTACTTGGTGCCATTATCACTGGAGAACCAATACCTAAACCGGGCACTGTTCCAGAATCTTTTCGATTGCTCGTTCGAGAACTACGATCTTTAGCTCCAGAATTGAACCATGCTATTATATCTGAGAAAGACTTTCAGATAGATAAGAAGGAAGTTTGA
>Huperzia
ATGAAAATAGATTTAGAACAAAATGAGGATATATATGTACTTCCTGATTTTCGAAAAATACAATTAGAAGCATTTCATCGTTTTATTAATCAGGGAATAATGGAGGAACTGGATAATTTTCCAAAAATTGAGGATACGGATCAAGAATTTGAATTTCAATTATTTGGTGAGAAATATTACTTATTGGAACCTTCAGTAAAAGAAGGGGATTCACTATATGAATCAATTATTACAAATTCTTGCAAATCGTATGTACCGGCTCGATTGACTCAAAGAAAGAAGGGAAAAGTAAAAGAACAAACTGTATTTATTGGAAATATTCCTTTAATGAGTTCCCAAGGTACTTTTGTAATAAATGGAATTGCTAGAGTTATCATTAATCAAATGTTACGAAGTCCCGGTATTTATTATAAATCGGAAAAAGATCCAGACTCGGGGGAAATTACTACATATACTGCAACTATAATTTCAAATTGGGGGGAAAGATTACAATTAGAACTTGATGCAAATAATAGGATATGGTTTCGTATAGACAAGAAACATAAAGTTTCTATTTTACTTTTATTATTGGCTATGGGCCTGAATGAGGAAAAAATATTAGACACTGTTCATTATCCCGAAGTCATGAGCGATATTATT---------CGGGAAGCAAAGGATGAAGAAAATATTGAATGGAAAGAAAATGCCGTATCAGAACTTTATGAACAAATATTTGGTACAACAGATGAAGAAGATGTGGAATCTTATGATATTTTTGAAGAATTAAAAAAAGAATTTTTTGAACCAAAATTTGAACTAGGAAGAATAGGTAGATTTAATATTAACAAAAAACTTAATCTTAATGTACCTAAAGATGAAATTTTTTTATTACCAAAAGATGTGTTAGCTGCTATAGATTATTCAATCAAACTTCGAATTGGAGTGGGTACCTTTGATGATGTGGATCACCTTAAAAATAAGCGTATTCGTTCTGTAGCAGATTTCTTACAGAATCGATTTAAATTAGCATTAGAACGTCTGGGAGATTTAGTGCATAGAAGAATAAACAGGTTAACTCGGCGTAAGCGTGTACCAACTATTGGAAGTTTAGTAACTTCGGATCCATTATTAAGAACTTTTAAAGAATTTTTTGGTTCGTATCCCCTGTCGCAATTCTTGGATCAGACTAATCCATTGACGCAAGTAATTCATAAACGAAGATTCAGTTCTTTGGGCCCTGGAGGATTAACAAAACGAATTGCCAGTATAAAGGCACGAGATATTCATCCTAGTATTTATGGGCGTATTTGCCCTATTGAAACATCCGAAGGCATGAATGCTGGACTTATTTCATCAATGGCTATCTATGCAAGTATTGATCATTGGGGATTTCTGCAAAGTACTCTCCACAAAGAATATGATGAAGTATTGTTTGAAGAGCAGAATCAAGAT---ATGGCTGATGTTTCAGCAGAAGAA------TACTTTCGAATAGCTACAGAAGCTTGTTTAGCAGTATCTCCTGAGGAAGATGAAAATAAAGAAATATTTACTGTGGCTCAATTACAGCAAGAATTTTTGACCACTTCATGGGATCGAATAAAATTACGAATTATATCACCTTTACAATATTTTTCTGTTGGAGTTTGCCCCATTCCCTCTTTTGAACACAACGACGCAAATCGTGCTTTAATGGGTTCTAATATGCAACGTCAGGCTGTTCCACTTTTTGAACCAGAGAGGTGCATCGTAGGAACAGGATTGGAAGGTCAAGCAGCCTCAGATTCAGGAAGTGTAGTTATAGCTGAACAAGGCGGAAAAGTTGATTATGTTGATGGTAAAGAAATAACTTTATTG---GTTAATGGTGGA---------------------GGGACGATA---AACACAAAATTGATTACGTATCAACGTTCTAATAACAATACTTGTATGCACCAAAAACCTCGGGTTAATTTGGGTGAATACCTAAAGGAAGGACAAATTTTAGCGGATGGGGCAGCTACGGAAGGAGGAGAACCGGCTTCGGGAAAAAATATATTAGTCGCATATATGCCATGGGAAGGATACAATTTTGAAGACGCAGTACTTATAAATGAGTGCCTAATATATGAAAATGTTTTTACATCCATTCATATTGAAAAATATGAAGTTGAAGCTCGTATAACACTTAATGGTCCCGAAATACTTACTAGAGAAATACCTCATTTGGATGATTATTTCCTTCGTCATTCAGATGAGAATGGCCTCGTATTACCAGGATCTTGGGTAGAAACAGGGGATGTTATTGTGGGTAAACTAACACCTCGAGATCCGGAAGAATCATTGAAAATTCCGGAAGGAAATTTACTACAAGCTATATTTGGTATTGACATAACTGCTACGAGGGAAACATGTCTGAAAGTACCTCCAGGTGGGAAAGGTCAAGTTATTGATGTCAGATCGGTTTATCCGGAAGACGATAAT---CAG---TATAGAAATTTTATCTATGTATATATTTTGCAGAAGCGAGAAATAAAAGTGGGTGATAAAGTGGCTGGAAGACATGGTAATAAGGGTATTATTTCAAAAATTTTACCCAGAGAAGATATGCCTTATTTGCAGGATGGAACACCTATCGAGATGATACTAAGTCCTTTAGGGGTGCCTTCACGAATGAATGTAGGACAAATCTTCGAATGTTTGCTTGGCCTAGCAGGAGGCTTTTTAAAAAGACATTACAGAGTAATACCTTTTGATGAGAGATATGAACGAGAAGCTTCGAGAAAGCTAGTATTTTCTGAACTTAATAAGGCTGGTGAACAAACAACTAATCCATGGTTATTCGAACTTGATAATCCTGGTAAAAGCCTCTTAATTGATGGAAGAACAGGAGAAATCTTTCAACAACCTATTACAATAGGAAAGGCTTATATGTTAAAATTGATTCATCAAGTTGATGATAAAATTCATGCACGCTCCAGTGGACCTTACTCGCTTGTTACCCAACAACCCCTTAAAGGAAGATCCAGAATGGGAGGACAGCGAGTGGGAGAGATGGAAGTTTGGGCTTTAGAAGGTTTTGGCGCTTCTTACATTTTGCAAGAAATGCTTACCATTAAGTCTGATCATATTCAAGCCCGTCAAAAAATAATTAATAACATTGTAGCTGGAGAGCCGGTGGATAAACCTGAAACTACTCCAGAATCTTTTCGATTGCTCGCTAGAGAATTGCGATGCTTAGCCCTTAATTTAGATCATGCTGTTGTG---AAAAAAGATTTAATAATAGATTATAAAGAATTGTGA
>Botrypus
ATG------------------------------TTCGTACTGCCGGAATTCGGAAGGATTCAGTTTGAAGGGTTTCAGCGTTTCCTTCATCAGGGATTAATCGAAGAACCTACCAATTCTCCCAAGATTGAAGACACGGATAAAGAGGTTGAGTTTCGATTGCTTGGTAAGCAGTATCAATTAACGGAACCTCCAATCAACGAGAGGGATGCTGTATATCAATGCGTC---ACGTACTCGTCCGAATTATACGTACCGGCTCGATTGATTCAGAAGAGGAATAGGCGGGTACGAAAACAAACTGTATTTCCAGGCAGCATTCCCTTGATGAATCCCCAAGGAACATTCATAGTAAATGGAATTGCTAGAGTTGTAATCAATCAAATACTAAGGAGTCCCGGTATTTATTATAGTCGCGAACTGGACCACGATGGG------ATTCCCATATACACCGGCACTATAATCTCAGACTGGGGAGGAAGATTTAAACCGGAAATTGATAGTGGGAAAAGAGTATGGGCCCGTATCAGCAAGAAACGGAAAGTCTCTGTTCTAATCCTATTACTAGCCATGGGTCTAGATATGAGAGAGATTCTGAACAGTGTTTGTTACCCCAAGATCTTCCTAGACCTACTG---------AAG------AGACAGAGTGATAGTATCCAGTCATCAGAAGACGCTATGGTCGAACTTTATAGGAATCTCTAT---CGTATAGGTGGAGATGTACCATTTTCGGAATCCATATGCAAAGAATTACAAAGGAGATTCTTCCAACAAAGATGCGAATCGGGACGAATTGGTCGGCGAAATCTGAACAACAAACTTGATCTTAATGTACCTGAGAATGAATCTTTCTCATTGCCCCAAGATTTATTAGCTGCTGTGGATTATCCAACCAAAATAGGGTATGGGGTGGGCACACTCGATGATATAGATCATTTGAAAAATCGACGTGTTCGATCTGTAGCGGATTCGTTACAGGATCAGTTAGGATTAGCTCTGAGTCGTTCGGAAAATTCGATTCGGCAAACCATACATAGAGCGGTTAAACGTAAACGTTTATTAACTCCCGAGGGATTAGTAACACCAACTCCATTAATAACAACTTTTGGAGAATTTTTTGGTTCACATCCTTTATCCCAATTTTTGGATCAGACTAATCCACTAGCAGAGATAGTTCATAAACGAAGATTAAGTGCTTTAGGTCCTGGAGGATTAACACGGCGAACTGCTAGTTCTCAAGCACGAGATATTCATTCTAGTCACTATGGGCGAATTTGTCCTATTGATACATCCGAAGGTATGAATGCTGGACCCATTGCATCACTAGCCATTCATGCGCGAGTAAGTAATTGCGGATATTTACAAAGCCCCTTCTATAAC---------------CTATTCGATGAATCTGGAGAAGAACATATAGTTTATCCATCACCAGAGGAAGATGAATATTCCCGAATAGCAACCGGAAATTTTTTAGCGTTGAATCAGGGAACCCGAGAG------GAACAAGTTACTCCGGCTCGATACCGACAGGAATTCCTAACCGTTGCATGGGGACGAGTACATTTCCGAAGTATTTTTCCTCTGCAATATTTCTCCATCGGAACTTCCCTCATTCCTTTTCTCGAACACAATGATGCAAATCGTGCTTTGATGGGCTCCAATATGCAGCGTCAGGCAGTTCCACTCCCCCATCCTGAAAAATGCATCGTAGGAACTGGTCTGGAGGGTCAGATAGCTCTGAATTCAGGAAGCGCAACTATATCTACGCAAGAGGGACAGATTGCGTACGTCGATGGTGGAGAAATCATTCTATCG---TTGGATAATGGA---------------------GAGACTATA---GATACTAAATCAATAACCTATGAACGTTCCAATAACGGTACTTGTACGAATCAAAAACCTGTGGTTCTTCAAGGTAAATATTTGAGGGAAGGACAAATTTTGGCTGATGGAGCAGCAACGGTTGGAGGAGAACCAGCTTTAGGAAGGAATATTCCGGTAGCTTATACGCCTTGGGAAGGATACAATTTCGAAGATGCAATACTTATCAGTGAACGTCTGGTATATGAAGATATTCCTACTCCCTTTCATATCGAGAGATACGAAGTTGAGGTTCGTATAACAAGCCAGGGACCTGAAAGAATAACTAGGGAAATCCCTCATTTGGATAGTTATGCACTTCGTCATTTGGACAGCGATGGGCTTGTAATACCGGGATCTTGGGTAGAAACAGGAGATGTTCCAGTGGGTAAATCAACACCTCGAGAAGCGGAAGATTCATTGCGCGCTCCGGAAGGGAAGTTATTACAAGCCATTTTCGGTATCCAAGTGGCTAATACAAGAGAGAGTTGTCTCGAAGTACCTATAGGTGGTGGAGGGCGGGTTATTGATGCAAGGTGGATTTATCAAGAAGATATATCCATTAAT---AATGCGGGAACTATTCATATATATACATTGCAAAAACGTAGGATACAAGTGGGTGATAAAGTGGCTGGGAGGCATGGGAATAAAGGGATTATTCCAAAGATCCTACCCAGGCAGGATATGCCTTATTCGCAAGATGGCACACCAGTGGATATGATATTGAGCCCCCTGGGAGTACCTTCACGGATGAATGTGGGACAAATTTTCGAGTGTTTGCTTGGCTTAGCGGGAGACTCTCTGCGACGGCATTATAGAATAACACCCTTCGATGAGAGATATGAACGAGAAGCTTCTAGAAAGCTAGTTCTTTCCGAACCTTGTGAAGCCAGTGGAAGAACGGCCAATCCGTGGTTATTCGAACCGGATCATCCGGGGAAGAGCCAATTAATCGATGGACGAACCGGCAATATATTCGAACAACCTGTTACAACGGGAAAGGCTTACATGATGAAGTTGATTCATCAGGTTGATGATAAAATACATGCATGGTCTAGTGGACCTTACGCACTTGTTACACAACAACCTCTTAGAGGAAGATCCAGGCGGGGGGGGCAACGGGTGGGAGAAATGGAAGTTTGGGCTCCAGAAAGTTTTGGTGTTGCTTATACTTCACGGGAAATGCTCACTCTAAAACCCGATCATATTCAAGCTCGTTATAAAGTCCTTGGTGCTATTGTAACCGGGAAACCAATACCTGAGCCTGATACTGTTCCAGAATCTTTTCGATTACCCGTCCGAGAATTACGATCTTTAGCTCTGAATTTAAATTATCATCCCATATCTGAGGAAGATTTAGGAAGAGAAGCGAAAGATGTTTGA
>Rhizoglossum
ATG------------------------------TTCGTACTGCCGGAATTTGGAAGAATTCAGTTCGAGGGATTTCAACGTTTTCTCCATCAAGGATTAATCGAAGAACTTACTAATTTTCCCAAGATTGAAGATACAGAGAAAGTGGTTGAATTTAAATTGCTCGGTGAACAGTACCGATTGACGAAACCTTCAATCAATGAGAGAGATGCTGTATATCAATGCGTC---ACGTATTCGTCTGAATCATACGTACCAGCCCGATTGATTCGGAAGAGTGATAGGCAAGTACAAGAACAAACTGTATTCTTAGGTAACATTCCCTTAATGAATGCTCAGGGAACATTCGTGATAAATGGGATTGCTAGGGTTGTAATTAATCAAATATTAAGGAGTCCGGGTATTTATTACAGTCGCGAACTGGATCATGATGGA------ATTCCTATATACACCGGCACTATAATTTCGGATTGGGGGGGAAGATTCAAACCGGAAATTGATAGTGAGAAAAGAATATGGGCCCGTATCAGCAAGAAACGAAAAGTCTCTGTTCTAATTCTACTACTAGCCATGGGTCTAGATATGAAAGAGATTCTGAACAGTGTTCGTTATCCCAGAATCTTCTTGGACTTACTA---------GAG------AAACAGAATGAGAGTATCCATTCATCGGAAGACGCTATAGTTGAACTTTACAGGAATCTCTAC---TGCGTGAGCGGAGATTTAGTTTTTTCGGAATCCATATATAGGGAATTGCAAAGAAGATTTTTTCAACAAAGGTGTGGACCGGGACAAATTGGTCGACGAAATCTTAACAAAAAACTTAATCTTAATGTACCTGAAAATGAGTATTTTTTATTACCCCAAGATTCATTAGCTGCTGTAGATTATTCAATAGAAATAGGTTATGGGGTGGGTGCACTCGATGATATAGATCATTTAAAAAATCGGCGCGTTCGATCCGTAGCGGATTTATTACAAGATCAATTAAGATTAGCTCTGAGTCGTTTGGAAAATTCGGTTAGGCAAACCATGCATAAAGTGGTTAAACGTAAACGTTTATTAACTCCCGAGGGATTAGTAACACCAACTCCATTAATAACAACTTTCAGAGAATTCTTTGGTTCGCACCCCTTATCCCAATTTTTGGATCAAACCAATCCACTAGCAGAGATAACTCATAAACGAAGATTAAGTGCTTTGGGTCCTGGAGGTTTGACACGACGAACTGCTAGTTCTCAAGCACGAGATATTCATTCTAGCCACTATGGACGGATTTGTCCTATTGAAACATCCGAAGGAATGAATGCTGGACTCATTGCATCATTAGCCATTCATGCAGGGGTAAACAGTAGTGGATACTTACAAAGTCCCTTCTATGAT---------------CTATTCGAGGAATTCGGGAAGGACCAAATGGTTTATCTATCACCGGAGGAAGATGAATATTCTCGAATAGCAACCGGAAATTTTTTAGCCTTGAATCAAGAGACCCGAGAT------GAACAAGTTACACCGGCTCGGTATCGACAAGAATTCCTAACCCTTGCATGGGAACAAGTGCATTTTCGAAGTATTCTTCCTCTACAATATTTCTCCATTGGAACCTCTCTCATTCCTTTTCTCGAGCACAACGATGCAAATCGTGCTTTAATGGGATCCAATATGCAGCGTCAGGCAGTTCCACTCCCTCATCCTGAAAAATGCATTGTAGGAACTGGTCTAGAGGGCCAGGTAGCTCTGGATTCAGCAAGCGCAACCATATCTACACAGGAGGGACAGGTTGTTTATGTCGATGGCGGAAAAATTGGTTTATTG---CTAGATAATGGA---------------------GAGACTACA---TCTATCGAATCAAAAAACTATGAACGTTCCAATAATGGTACTTGTATAAATCAAAAACCCGTGGTTATTCGGGGGAAATTTTTGAAGGAAGGACAAGTTTTGGCTGATGGGGCAGCAACGGTTGGAGGAGAATTAGCTTTGGGAAGAAATCTTTTGGTAGCTTATATGCCATGGGAAGGTTACAATTTTGAGGATGCAATACTTATAAGCGAACGCCTGATACATGAAGACATTCTAACTTCCTTCCATATCGAAAGATACGAAGTTGAGGTTCGTATGACGAGCCAGGGACCTGAAGAGGTAACTAAGGAAATTCCTCATTTAGATAGTTATGTGCTTCGTCATTTGGACAGCGATGGCCTCGTAATACCAGGATCTTGGGTAGAAGCAGGAGATGTTCCAGTGGGTAAATTAACACCCCGAGAAGCAGAGGATTCATTGCGTGCCCCAGAGGGCAAGTTATTACAAGCCATTTTTGGGATTCAGGTGGCTAATACGAAAGAAAGTTGCCTCAAAGTACCCATAGGTGGTGGAGGGCGGGTTATTGATGCGAGATGGATTTCTCAGGAGGATGTTTCTATTAAT---AATGCAGGGATTATTCATACATACATACTGCAGAAGCGTAAGGTACAGGTGGGAGATAAGGTAGCTGGAAGACACGGGAACAAAGGAATTATTTCGAAGATATTACCCAGGCAAGATATGCCTTATTTGCAAGATGGTACATCGGTAGATATGCTATTAAGTCCTTTGGGAGTACCTTCACGTATGAATGTGGGACAAATCTTCGAATGTTTACTCGGTTTAGCAGGAAACTTTCTGCAACGGCATTATAGAGTAACACCCTTTGATGAGAGATATGAACGAGAAGCTTCTAGGAAACTAGTTCTTTCCGAACTTTTTGAAGCTAGCAGAAGAACTTCCAATCCATGGTTGTTCGAACCAGACCATCCAGGTAAGAGCCAACTATTCGATGGACGAACCGGCAATCTATTTGAACAACCTGTTACAGCGGGGAAGGCTTATATGATGAAGCTAATTCATCAAGTGGATGATAAAATCCATGCGCGGTCTAGTGGACCTTATGCACTTGTTACACAACAACCTCTTAGAGGGAGATCTAGACGAGGGGGGCAAAGAGTGGGTGAAATGGAAGTTTGGGCTCTAGAAAGTTTCGGTGTTGCTTATACCTTACGGGAAATGCTTACCCTAAAATCCGATCATATTCAAGCTCGTTATAAAGTACTTGGTGCTATTGCAACCGGAAAACCAGTACCTGAGCCTAATACTGTTCCAGAATCTTTTCGATTACTCGTCCGAGAATTACGGTCGTTAGCTCTGAATCTGACTTATAACCTCATATCCGCGGAAGATTTGGAAAGAAAAGCAAAGGATGTTTGA
>Sahashia
ATG------------------------------TTCGTACTGCCGGAATTCGGAAGAATTCAGTTTGAAGGATTTCAGCGTTTCCCTCATCAGGGATTAATCGAAGAACTTACTAATTCTCCCGAGATTGAAGACACGGATAAAGAGGTTGAATTTCGATTGCTTGGTAAGCAGTATCGATTAACGGAACCTCCAATCAATGAGAGGGATGCTGTATATCAATGTGTC---ACGTATTCGTCCGAATCATACATACCGGCCCAATTGATTCAGAAGAGGAATAGGCAGGTGCGAAAACAAACTGTATTTCTAGGCAGCATTCCCTTGATGAATCCCCAAGGAACATTCATAGTAAATGGAATCGCTAGAGTTGTAATTAATCAAATATTAAGAAGTCCCGGTATTTATTATAGCCGCGAACTGGACCACGATGGG------ATTCCCATATACACCGGCACTATAATCTCAGACTGGGGAGGAAGATTTAAACCGGAAATTGATAGTGGGAAAAGAATATGGGCCCGTATCAGCAAGAAACGGAAAGTCTCTGTTCTAATCCTATTACTAGCCATGGGTCTAGATATGAGAGAGATCCTGAACAGTGTTTGTTACCCCAAGATATTCCTAGACTTACTG---------AAG------AGACAGAGTGATAGTATCCAGTCATCAGAAGACGCTATAGTCGAACTTTATAGGAATCTCTAT---TGTATAGGTGGAGACGTCCCATTTTCGGAATCCGTATGTAAGGAATTACAAAGGAGATTTTTCCAACAAAGATGTGAATCGGGACAAATTGGTCGGCGAAATCTAAACAACAAACTTGATCTTAATGTGCCTGAAAATGAATCTTTCTCATTGCCCCAAGATTTATTAGCTGCTGTGGATTATCCAATCAAAATAGGTTATGGAGTGGGCACACTCGATGATATAGATCATTTGAAAAATCGACGTGTTCGATCTGTAGCGGATTTGTCGCAGGATCAGTTAGGATTAGCTCCAAGTCGTTTGGAAAATTTGATTCGGCAAACCATACATAGAGCGGTTAAACGTAAACGTTTATTAACTCCCGAGGGATTAGTAGCACCAACTCCATTAACAACAACTTCTAGAGAATCTTTTGGTTCACATCCTTTATCCCAATCTTTGGATCAGACTAATCCACTAGCAGAGATAGTTCATAAACGAAGATTAAGTGCTTTAGGTCCTGGAGGATTAACACGGCGAACTGCTAGTTCTCAAGCACGAGATATTCATTCTAGTCACTATGGGCGAATTTGTCCTATTGAGACATCCGAAGGTATGAATGCTGGACTTATTGCATCACTAGCCATTCATGCGCGAGTAAATAATTGCGGATATTTACAAAGCCCCTTCTATAAT---------------ATATTCGATGAATCTGGAGAGGAACATATAGTTTATCTATCACCGGAGGAAGATGAATATTCCCGAATAGCAACCGGAAATTTTTTAGCGTTGAATCAGGGAACTCGAGAG------GAACAAGTTACTCCGGCTCGATACCGCCAGGAATTTCTAACCGTTGCATGGGGACGAGTACATTTTCGGAGTATTTTTCCTCTGCAATATTTCCCCATCGGAACCTCCCTCATTCCTTTCCTCGAACACAATGATGCAAATCGTGCTTTAATGGGCTCCAATACGCAGCGTCAGGCAGTTCCACTCCCCCATCCTGAAAAATGCATCGTAGGAACTGGTCTGGAAGGTCAGATAGCTCTGGATTCAGGAAGCGCAACTATATCTACGCAAGAGGGACAGATTGCGTACGTCGATGGTGGAGAAATCATTTTATCG---CTAGATAATGGA---------------------GAGACTATA---GATACTAAATCAATAACCTATGAACGTTCCAATAACGGTACGTGTACAAATCAAAAACCTGTGGTTCTTCAAGGTAAATATTTGAGGGAAGGACAAGTATTGGCTGACGGAGCAGCAACAGTTGGAGGAGAACCAGCTTTAGGAAGGAATATTCTGGTAGCTTATACGCCTTGGGAAGGATACAATTTCGAAGATGCAATACTTATCAGTGAACGTCTGGTATATGAAGATATTCCTACTCCCTTTCATATCGAGAGATACGAAGTTGAGGTTCGTATAACAAGCCAGGGACCTGAAAGAATAACTAGGGAAATCCCTCATTTGGATAGTTATGTACTTCGTCATTCGGACAGCGATGGGCTCGTAATACCGGGATCTTGGGTAGAAACAGGGGATGTTCCAGTGGGTAAATTAACACCTCGAGAAGCGGAAGATTCATTGCGCGCTCCGGAAGGGAAGTTATTACAAGCCATTTTTGGTATTCAAGTAGCTAATACGAGAGAGAGTTGTCTCGAAGTACCCATAGGTGGTGGAGGGCGGGTTATTGATGCAAGATGGATTTATCAAGAAGATATATCCATTAAT---AATGCGGGAACTATTCATATATATACATCGCAAAAGCGTAGAATACAAGTGGGTGATAAAGTAGCTGGGAGGCATGGGAATAAAGGGATTATTTCAAAGATCTTACCCAGGCAGGATATGCCTTATCTGCAGGATGGCACACCAGTGGATATGATATTGAGCCCCCTGGGAGTACCTTCACGGATGAATGTGGGACAAATTTTTGAGTGTTTGCTTGGCTTAGCGGGAGACTCTCCGCGACGGCATTATAGAATAACACCCTTCGATGAGAGATATGAACGAGAAGCTTCTAGAAAGCTAGTTCTTTCCGAACCTTGTGAAGCCAGTAGAAGAACGGCCAATCCGTGGTTATTTGAACCGGATCATCCGGGGAAGAGCCAATTAATCGATGGACGAACTGGCAATATATTCGAACAACCCGTTACAGCGGGGAAGGCTTACATGATGAAGTTGATTCATCAGGTTGATGATAAAATCCATGCATGGTCTAGTGGACCTTATGCACTTGTTACACAACAACCTCTTAGAGGAAGATCTAGGCGGGGGGGGCAACGGGTGGGGGAAATGGAAGTTTGGGCTCTAGAAAGTTTTGGTGTTGCTTATACTTCATGAGAAATGCTCACTCTAAAATCCGATCATATTCAAGCTCGTTATAAAGTCCTTGGTGCTATTGTAACCGGTAAACCAATACCCGAGCCTAATACTGTTCCAGAATCTTTTCGATTACTCGTCCGAGAATTACGATCTTTAGCTCTGAATTTAAATTATCATCCCATATCTGAGGAAGATTTAGGAAGAGAAGCGAAAGATGTTTGA
