# Supplementary material for: Organellar phylogenomics of Ophioglossaceae fern genera
Source: Front Plant Sci. 2024 Jan 15;14:1294716. doi: 10.3389/fpls.2023.1294716 (PMC10823028; doi:10.3389/fpls.2023.1294716)
Supplement: Supplementary file 3 [file DataSheet_3.zip › Supplementary file S2/cpDNA_CDS/rpoC1.fas.nt.cleanup.aln]

>Holubiella
ACGATCCACCAAAAGAACTATCAACAGCTTCGGATTCAGCTGGCCTCTCCCGAACAAATTCGTGCTTGGGCTGAAAGAGCATTACCTGATGGAGAAATTGCTGGGGAAGTAACCCAGCCTCGTACCATTCATTATAAAACTCACAAACCGGAGAGAGATGGTCTGTTTTGTGAAAGGATATTCGGACCTATAAAAAGTGGAGTTTGTGCTTGCGGAAACTACCAAGCGGTTGGT---------AACAAGAACAAATCCCCGAAGTTTTGTAAACAGTGCGGAGTCGAATCTACCGAATCCCGAGTTCGGAGGTACCGAATGGGATACGTCAAATTAGCATGTCCAGTAACTCATGCATGGTATTCAAAAAGACTTCCCAGTTGTATTGCGAATCTTCCAGCTAAACCTCTCAAAGAATTGGAAAGCCTAGTATATTGCGAT---------------CTATTTCTTGCTGGGCCTGTGGCTAATAAACCTACTTTATCACGATTGCGG---GGTTTATTTGATTAT------GAAGATCAATCATGGAAAGATATTCCTCCT------------AGTTTCCCTTCCACTAGAGGATTTGAAGCGTTTCAAAGCAGAGAAATAGCTACTGGAGGAGACGCTGTAGGGAAGCAATTGGCTAGTTTGGATTTACAAATCGTTATGGATCGTGCACATTCAGAATGGAAAGGGTTAGCAAAGCAAGAATCTACTGGAAATGAATGGGAAGATAGAAGGATTCGAAGGAGACGAGATTTTTTGGTAAGGCGCGTAAGGCTAGCTAAGCATTTCCTTCACACGGATGTAAAACCAGAATGGATGGTTCTGTCTCTACTACCAGTTCTTCCTCCCGAATTGAGACCAATGATCGAACTCTTTGGGGGTGAATTAATCACTTCGGATCTGAATGAACTTTATCGGAGAGTCATTTATCGGAATAACACTCTCATTGATTTCTTGCTAAGAAGTGAATTCGCACCGGAAGGATTAATTGTTTGTCAGAAGAGGCTGATTCAAGAAGCCGTGGATACACTCATTGATAATGGGATTCGCGGACAACCGATGAGGGATAGTCGTAATAGGCCTTACAAATCCTTTTCCGATGTGATTGAAGGTAAGGAAGGACGATCTCGTGAGAATCTACCTGGAAAACGCGTTGATTATTCAGGTCGTTCCGTTATTGTAGTGGGGCCGTCCCTACCATTGCATCAATGCGGGTTACCCCGAGAAATGGCGATAGAACTTTTTCAAGCTTTTGTCATTCGTGGTTTAATCGGACGCCATCTCGCCCGTAATTTACGAGCTGCTAAGAGTATGATTCAGAATGGGGAACCTATTATATGGAAGGTGCTTCAGGAGGTCATGCAGGGACATCCTGTACTGTTGAATAGAGCGCCCACATTGCACAAGTTGGGTATACAAGCATTCCAACCCATTCTGGTAGAAGGACGTGCTATTCGTTTACATCCATTAGTTTGTGCAGGATTTAATGCAGACTCCGACGGGGACCAAATGGCCGTTCATGTACCGTTATCTCCGGAAGCTCAAACAGAAGCTCGTTTCCTCATGCTTTCTCATACGAATCTATTGTCCCCCGCTACTGGAGAGCCCATCGCTGTGCCGACCCAGGATATGCTTCTCGGACTTTACATACTAACGACCGAGAATTCACGGGGTATTTATGGAACAAAATATTAT------CCATGCAGGAGAGGGGATCGCGTCTTCCCTCTCAAAATACCTCACTTTAGTAATTATAGCGACGTCTTCGGGGCTAGGGAACAGCATAGAATTCACCTATATAGTCCTTTATGGCTCCGATGG------CGGGGAGATTTACGTACAATCACTCCTACGAACCGGGAATTTCCCATTGAGATTCAATATGAATCTTCGGGTACTTCTCTTCGAACTGGTGGAAATTCTCAGATCAGAAAGGATAAGGAAGGATATATACTCAGTATATACATTCTTACAACCGCCGGCCGCGTTTTGTTCAACCAACAGATAGAGGAGGCTATACAAGGTACTTTGAAGGAC---CCTCAGCATCAGAAT------------------CAACCACTGCCGGCTGTGAAGGTATAG
>Botrychium
ACGATCCACCAAAAAAACTATCAACAGCTTCGGATTCAGCTGGCCTCTCCCGAACAAATTCGTGCTTGGGCTGAAAGAGCATTACCCGATGGAGAAATTGCTGGGGAAGTAACCCAGCCTCGTACCATTCATTATAAAACTCACAAACCGGAGAGAGATGGTCTGTTTCGTGAAAGGATATTCGGACCTATAAAAAGTGGAGTTTGTGCTTGCGGCAACTACCAAGCGGTT---------GATAACAAGAACGAATCCCCGAAGTTTTGTAAACAGTGCGGAGTCGAATCTACCGAATCCCGAGTTCGGAGGTACCGAATGGGATACATCGAATTAGCATGTCCAGTAACTCATGCATGGTATTCAAAAAGACTTCCCAGTTGTATTGCGAATCTTCTAGCTAAACCTCTCAAAGAATTGGAAAGCCTAGTATATTGCGATATAACCTATCCCAATCTATTTCTTGCTGGGCCTGTGGCTAATAAACCTACTTTATTACGATTGCGG---GGTTTATTTGATTAT------GAAGATCAATCATGGAAAGATATTCCTCCT------------AGTCTCCCTTCCACTAGAGGATTTGAAGCGTTTCAAAGCAGAGAAATAGCTACTGGAGGAGACGCTGTAGGGAAGCAATTGGCTAGTTCGGATTTACAGATTGTTATGGATCGTGCACATTCGGAATGGAAAGGGTTAGCAAAGCAAGAATCTACCGGAAATGAATGGGAAGATAGAAGGATTCGAAGGAGACGGGATTTTTTGGTAAGACGCGTAAGGCTAGCCAAACATTTCCTTCACACGGATGTAAAACCGGAATGGATGGTTCTGTCTCTCCTACCAGTTCTTCCTCCTGAATCGAGACCAATGATCGAACTCTTTGGGGGTGAATTAATCACTTCGGATCTGAATGAACTTTATCGGAGAGTCATTTATCGGAATAACACTCTCATTGATTTCTTGCTAAGAAGTGAATTCGCACCGGAAGGATTAATTGTTTGTCAGAAGAGGCTGATTCAAGAAGCCGTGGATACACTCATTGATAATGGGATTCGCGGACAACCGATGAGGGATAGTCGTAATAGGCCTTACAAATCCTTTTCCGATGTGATTGAGGGTAAGGAGGGACGATTTCGTGAGAATCTACCTGGAAAACGCGTTGATTATTCAGGTCGTTCCGTTATTGTAGTGGGGCCGTCCCTACCATTGCATCAATGCGGGTTACCCCGAGAAATGGCGATAGAGCTTTCTCAAGCTTTTGCCATTCGTGGTTTAATCGGACGCCATCTCGCCCGTAATTTCCGAGCTGCTAAGAGTATGATTCAGAATGGAGAACCTATTATATGGAAGGTGCTTCAGGAAGTCATGCAGGGGCATCCTGTACTGTTGAATAGAGCACCCACATTGCACGGGTTGGGTATACAAGCATTCCAACCCATTCTGGTAGAAGGACGTGCTATTCGTTCACATCCATTGGTTTGTGCAGGATTTAATGCAGACTTCGACGGAGACCAAATGGCCGTTCATGTACCGTTACCTCTGGAAGCTCAAACAGAAGCTCGTTTGCTCATGCTCTCTCATACGAATCTATTGTCCCCCGCTACTGGAGAGCCCATCGCTGTACCAACCCAGGATATGCTTCTCGGACTTTACACACTAACGATCGAGAATTCACGGGGCATTTATGGAACGAAGTATTAT------CCATGCAAAAGAAGGGATCGCATCTTCCCCCTCAAAATACCTCACTTTAGTAATTATAGCGACGTATTCGGGGCTAGAGAACAGCATATAATTCACCTATATAGTCCTTTATGGCTCCGATGG------CAGGGAGATTTACGTACAATCACTTTTACGAACCGGGAATTTCCCATTGAGATTCAATATGAATCTTCGGGTACTTCTCTTCGAACTGGTGGAAATTCTCAGATCAGGAAGGATAAGGAAGAAGATATACTCAGTATATATATTCTTACAACCGCCGGCCGCGTTTTGTTCAACCAACAGATAGAGGAGGCTATACAAGGTACTTTGAAGGAA---CCTCAGCATCAGAAT------------------CAACCACTGCCGGCTGTGAAGGTATAG
>Japanobotrychium
ACGATCCACCAGAAGAACTATCAACAGCTTCGGATTCAGCTAGCCTCTCCCGAACAAATTCGTGCTTGGGCTGAAAGAGCATTACCTGATGGAGAAATTGCTGGGGAAGTAACCCAGCCTCGTACCATTCATTATAAAACTCACAAACCGGAGAGAGATGGTCTGTTTCGTGAAAGGATATTTGGACCTATAAAAAGTGGAGTTTGTGCTTGCGGCAACTACCAAGCGGTT---------GGTAACAAGAACGAATTCCCGAAGTTTTGTAAGCAGTGCGGAGTCGAATTTACCGAATCCCGAGTTCGGAGGTACCGAATGGGATACATAAAATTAGCATGTCCAGTAACTCATGCATGGTATTTAAAAAGACTTCCCAGTTGTATTGCGAATCTTCTAGCTAAACCTCTCAAAGAATTGGAAAGCCTAGTATATTGCGATATAACCTATCCCAATCTATTTCTTGCTGGGCCTGTGGCTAATAAACCTACTTCATTACGGTTGCGG---GGTTTATTTGATTAT------GAAGATCAATCATGGAAAGATATTCTTCCT------------AGTTTCCCTCCCACTAGAGGATTTGAAGCATTTCAAAGCAGAGAAATAGCTACTGGAGGAGACGCTGTAGGGAAGCAATTGGCTAGTTCGGATTTACAAATCGTTATGGATCGTGCACATTCAGAATGGAAAGGGTTAGCAAAGCAAGAATCTACCGGAAATGAATGGGAAGATAGAAGGATTCGAAGGAGACGAGATTTTTTGATAAGACGCGTGAGGCTAGCTAAACATTTCCTTCACACGGATGTAAAACCAGAATGGATGGTTCTGTCTCTCCTACCAGTTCTTCCCCCTGAATTGAGACCAATGATCGAACTCTTTGGGGGTGAATTAATCACTTCGGATCTGAATGAACTTTATCGGAGAGTCATTTATCGAAATAACACTCTCATTGATTTCCTGCTAAGAAGTGAATTCGCACCGGAAGGATTAATTGTTTGTCAGAAGAGGCTGATTCAAGAAGCCGTGGATACACTCATTGATAATGGGATTCGCGGACAACCGATGAGGGATAGTCGTAATAGGCCTTACAAATCCTTTTCCGATGTGATTGAAGGTAAGGAAGGACGATCTCGTGAGAATCTACCTGGAAAACGCGTTGATTATTCAGGTCGTTCCGTTATTATAGTGGGGCCGTACCTACCATTGCATCAATGCGGGTTACCCCGAGAAATGGCGATAGAGCTTTTTCAAGCTTTTGTCATTCGTGGTTTAATCGGACGCCATCTCGCCCGTAATTTACGAGCTGCTAAAAGTATGATTCATAATGAGGAACCTATTATATGGAAGGTGCTTCAGGAGGTCATGCAGGGGCATCCTGTACTGTTGAATAGAGCGCCCACATTGCACAAGTTGGGTATACAAGCATTCCAACCCATTCTGGTAGAAGGACGTGCTATTCGTTTACATCCATTAGTTCGTGCAGGATTTAATGCAGACTTCGACGGGGACCAAATGGCTGTTCATGTACCGTTATCTCCGGAAGCTCAAACAGAAGCTCGTTCCCCCATGCTTTCTCATACGAATCTATTGTCCCCCGCTACTGGAGAGCCCATCGCTGTGCCAACCCAGGATATGCTTCTCGGACTTTACATACTAACGACCGAGAATTCACGGGGCATTTATGGAACAAAATATTAT------CCATGCAAAAGAGGGGATCGCGTCTTCCCTCTCAAAATACCTCACTTTAGTAATTATAGCGACGTCTTCGGGGCTAGAGAACAGCATAGAATTCACCTATATAGTCCTTTATGGCTCCGATGG------CAGGGAGATTTACGTACAATCACTTCTACGAACCGGGAATTTCCCATTGAGATTCAATATGAATCTTCGGGTACTTCTCTTCGAATTGGTGGAAATTCTCAGATCAGAAAGGATAAGGAGGGATATATACTCAGTATATATATCCTTACAACCGCTGGCCGCGTTTTGTTCAACCAACAGATAGAGGAGGCTATACAAGGTACTTTGAAGGAC---CCTCAGCATCAGAAT------------------CAACCACTGCCGGCTGTAAAGGTATAG
>Sceptridium
ACGATCCACCAGAAGAACTATCAACAGCTTCGGATTCAGCTGGCCTCTCCCGAACAAATTCGTGCTTGGGCTGAAAGAGCATTACCTGATGGAGAAATTGCTGGGGAAGTAACCCAGCCTCGTACCGTTCATTATAAAACTCACAAACCGGAGAGAGATGGTCTGTTTCGTGAAAGGATATTCGGACCTATAAAAAGTGGAGTTTGTGCTTGCGGCAACTACCAAGCGGTT---------GATAACAAGAACAAATCCCCGAAGTTTTGTAAACAGTGCGGAGTCGAATCTACCGAATCCCGAGTTCGGAGGTACCGAATGGGATACATCGAATTAGCATGTCCAGTAACTCATGCATGGTATTCAAAAAGACTTCCCAGTTGTATTGCGAATCTTCCAGCTAAACCTCTCAAAGAATTGGAAAGCCTAGTATATTGCGATATAACCTATCCCAATCTATTTCTTGCTGGGCCTGTGGCTAATAAACCTACTTCATTACGATCGCGG---GGTTTATTTGATTAC------GAAGATCAATCATGGAAAGATATTCCTCCT------------AGTTTCCCTTCCACTAGAGGATTTGAAGCGTTTCAAAGCAGAGAAATAGCTACTGGAGGAGACGCTGTAGGGAAGCAATTGGCTAGTTCGGATTTACAAATCGTTATGGATCGTGCACATTCAGAATGGAAAGGGTTAGCAAAGCAAGAATCTACCGGAAATGAATGGGAAGATAGAAGGATTCGAAGGAGACGAGATTTTTTGGTAAGACGCGTAAGGCTAGCTAAACATTTCCTTCACACGGATGTAAAACCAGAATGGATGGTTCTGTCTCTCCTACCAGTTCTTCCTCCCGAATTGAGACCAATGATCGAACTCTTTGGGGGTGAATTAATCACTTCGGATCTGAATGAACTTTATCGGAGAGTCATTTATCGGAATAACACTCTCATTGATTTTTTGCTAAGAAGTGAATTCGCACCGGAAGGATTAATTGTTTGTCAGAAGAGGCTGATTCAAGAAGCCGTGGATACACTCATTGATAATGGGATTCGCGGACAACCGATGAGGGATGGTCGTAATAGGCCTTACAAATCCTTTTCCGATGTGATTGAAGGTAAGGAAGGACGATCTCGTGAGAATCTACCTGGAAAACGCGTTGATTATTCAGGTCGTTCCGTTATTGTAGTGGGGCCGTCCCTACCATTGCATCAATGCGGGTTACCCCGAGAAATGGCGATAGAACTTTTTCAAGCTTTTGTCATTCGTGGTTTAATCGGACGCCATCTCGCCCGTAATTTACGAGCTGCTAAGAGTATGATTCAGAATGGGGAACCTATTATATGGAAGGTGCTTCAGGAGGTCATGCAGGGGCATCCTGTACTGTTGAATAGAGCGCCCACATTGCACAAGTTGGGTATACAAGCATTCCAACCCATTCTGGTAGAAGGACGTGCTATTCGTTCACATCCATTAGTTTGTGCAGGATTTAATGCAGACTCCGACGGGGACCAAATGGCCGTTCATGTACCGTTATCTCCGGAAGCTCAAACAGAAGCTCGTTTCCTCATGCTTTCTCATACGAATCTATTGTCCCCCGCTACTGGAGAGCCCATAGCTGTACCGACCCAGGATATGCTTCTCGGACTTTACATACTAACGACCGAGAATTCACGGGGCATTTATGGAACAAAATATTAT------CCATGCAAAAGAGGGGATCGCGTCTTCCCTCTCAAAATCCCTCACTTTAGTAATTATAGCGACGTCTTCGGGGCTAGGGAACAGCATAGAATTCACCTATATAGTCCTTTATGGCTTCGATGG------CGGGGAGATTTACGTACAATCACTCCTACGAACCGGGAATTTCCCATTGAGATTCAATATGAATCTTCGGGTACTTCTCTTCGAATTGGTGGAAATTCTCAGACCAGAAAGGATAAGGAAGGATATATACTCAGTATATACATTCTTACAACCGCCGGCCGCGTTTTGTTCAACCAACAGATAGAGGAGGCTATACAAGGTACTTTGAAGGAC---CCTCAGCATCAGAAT------------------CAACCACTGCCGGCTGTGAAGGTATAG
>Haukia
ATGATCCACCAAAAGAACTATCAACAGCTTCGAATTCAGTTAGCTTCTCCCGAACAAATTCGTTCCTGGGCTGAAAGAACGTTGCCTGGTGGAGAAATTGTAGGGGAAGTAACCCAGCCCCATACCATTCATTATAAGACTCACAAACCAGAGAGGGATGGTCTGTTCTGTGAAAGAATATTTGGACCTGTAAAAAGTGGAGTTTGTGCCTGTGGTGATTATCAAGCAGTT---------GAGAACGAAGAAGAGTCTACAAAGTTTTGTAAACAGTGCGGAGTTGAATCTACCGAATCCCGGGTTCGGAGGTACCGAATGGGATACATCAAACTAGCATGCCCGGTTACTCATGTATGGTATTTAAAAAGACTTCCCAGTTGTATTGCGAATCTGTTAGCTAAACCTCTTAAAGAATTGGAAAGCCTAGTATATTGTGATATAACCCATCCCAATCTATTTCTTGCTAGGCCTGTAGCTAATAAACCTACCTTATTACGATTACGA---GGTTTATTCGATTAT------GAAGATCAATCTTGGAAAGATATTCTGCCT------------AGTTTCCTCTCCACGAGAGGTTTTAGAACATTCCAGGATGGGGAAATAGCCACTGGAGGGGATGCTGTCGGAAAACAATTGGCTGGTTTGGATCTACAAACTGTTATGGATCGCGCATATGCGGAATGGGAAGAGTTGGCAAAGCAAGAATCTACCGGAAATGAATGGGAAGATAGAAGGATTCGAAGGCGACGGGATCTTCTGGTGAGACGCACGAAACTAGCAAAACATTTTCTTCATACGGATGTAAAACCAAAATGGATGGTTCTATCTCTTCTACCGGTTCTTCCCCCTGAATTGAGACCAATGATTGAATCATTCGGGGGTGAACTAATTACTTCAGATCTGAATGAACTTTATCGTAGAGTTATTTATCGTAATAATACTCTAATAGATTTCTTGTTAAGAAGTGAATTCACACCAGAAGGATTGATTGTTTGTCAGAAAAGGCTGATTCAAGAAGCTGTAGATACACTCATTGATAATGGTATTCGTGGACAACCGATGAGGGATAGTCGTAATAGACCCTACAAATCTTTTTCCGATGTAATTGAAGGCAAGGAAGGACGATCTCGTGAGAATTTACTTGGAAAACGCGTTGATTATTCAGGCCGATCCGTTATCATAGTGGGTCCGTCCCTGCCACTGCATCAATGTGGGTTACCCCGGGAAATGGCAATAGAGCTTTTTCAAGCTTTTGTCATTCGTGGTTTAATCGGACGACATCTTGCCCGTAATTTACGAGCCGCTAAGAGTATGATTCATAATGAAGAACCTATCGTATGGAAGATACTTCAGGGAGTCATGCAGGGGCATCCTGTACTGTTGAATAGAGCGCCCACATTGCACAGGTTAGGTATACAAGCATTTCAACCCGTTCTGGTAGAAGGACGCGCTATTCGTTTACATCCATTAGTTTGTGTAGGATTTAATGCAGACTTTGATGGGGATCAGATGGCTGTTCACGTACCGTTATCCCTGGAAGCTCAAACAGAAGCTCGTTTCCCCATGCTTTCAAATACCAATTTATTGTCTCCCGCTACTGGAGAGCCCATCGCTGTACCAACCCAAGATATGCTTCTTGGACTTTATATATTAACGATCGAGAATTCAAGAGGCATTTATGGAGCAAGATATTAT------CCATGCAAAACAAGGGATCGCGTTTTCCCCTTCAGAATACCCTGCTTCAGCAATTACAGTGACGTGTTTGGGGCGAGAGAACAGTTTGAGATTAATATAGCTAGTCCTTTATGGCTCCGATGG------CAGGGGGATTTACGGACAATCACTTCTATGAACCGAGAATTTCCTATTGAGATTCAATATGAATCTTCGGGTACGTCTCTCCAAATTTATGGTAATTATCGGATCAGAAAGAATAGGGGAGAATTTATACTCAGCATATATATTCTCACAACCGCCGGCCGCGTTTTGTTCAACCAACAAATAGAGGAAGCTATTCAGGGTACTTTATTTGAAGGACCTTCAGCATCGAAATCAACTACTGTCGGTTGTGAAGATATAGATAATTTTTCACAGTAA
>Whittieria
ATGATCCATCAAAAGAACTATCGACAGCTTCGAATTCAGCTAGCTTCTCCCGAACAAATTTGTTCTTGGGCTGAAAGAACATTGCCTGATGGCGAGATTGTGGGGGAAGTGACCCAGCCCCATACCATTCATTATAAGACTCACAAACCAGAGAGGGATGGTCTGTTCTGTGAAAGGATATTTGGACCTGTAAAAAGTGGAGTTTGTGCTTGTGGTGATTACCAAGCAGTG---------GAGAACGAAGAAGAGTCTCCAAAGTTTTGTAAACAGTGCGGAGTTGAATTTACCGAATCCCGGGTTCGGAGGTACCGAATGGGATACATCAAACTAGCGTGCCCGGTTACTCATGTATGGTATTTAAAAAGACTTCCCAGTTGTATTGCGAATCTATTAGCTAAACCTCTTAAAGAATTGGAAAGCCTAGTATATTGTGATATAACCCATCCCAATCTATTTCTCGCTAGGCCTATAGCTAATAAACCTACCCTATTACGATTACGA---GGTTTATTCGATTAT------GAAGATCAATCTTGGAAAGAGATTCTGCCT------------AGTTTCCTCTCTACGAGAGGTTTTGGAACATTCCAAGGTAGGGAAATAGCCACTGGAGGGGATGCTGTCGGAAAACAATTGGCTGGTTTGGATCTACAAACTGTTATGGATCGCGCATGTGCGGAATGGGAAGAGTTGGCAAAGCAAGAATCTACCGGAAATGAATGGGAAGATAGAAGGATTCGAAGGCGACGGGATCTTCTGGTGAGACGTACGAAACTAGCAAAACATTTTCTTCATACGGATGTTAAACCAGAATGGATGGTTCTGTCTCTTCTACCGGTTCTTCCCCCTGAATTGAGACCAATGATTGAATCATTCGGGGGTGAATTAATTACTTCAGATCTGAATGAACTTTATCGTAGAGTTATTTATCGTAATAATACTTTAATAGATTTCTTGTTAAGAAGTGAATTCACACCAGAAGGTTTGATTGTTTGTCAGAAGAGGCTGATTCAAGAAGCTGTAGATACACTCATTGATAATGGTATTCGTGGACAACCGATGAGGGATGGTCGTAATAGACCCTACAAATCTTTCTCCGATGTAATTGAGGGCAAGGAAGGACGATTTCGTGAGAATTTACTTGGAAAACGCGTTGATTATTCAGGCCGATCCGTAATCATAGTGGGTCCATCCCTACCATTGCATCAATGCGGGTTACCCCGGGAAATGGCAATAGAGCTTTTTCAAGCTTTTGTCATTCGTGGGTTGATTGGACGACATCTTGCTCGTAATTTACGAGCCGCTAAGAGTATGATTCATAATGAGGAACCTATCATATGGAAGATCCTTCAGGAAGTCATGCAAGGGCATCCTGTACTTTTGAATAGAGCGCCCACATTGCATAAGTTAGGTATACAAGCATTCCAACCCGTTCTGGTAGAAGGACGAGCTATTCGTTTACATCCATTAGTTTGTGTAGGATTTAATGCAGACTTCGATGGGGATCAAATGGCTGTTCATGTGCCGTTATCCCTGGAAGCTCAAACAGAAGCTCGTTTCCTCATGCTCTCAAATACAAATTTATTGTCTCCCGCTACTGGAGAGCCCATCGCTGTACCAACCCAAGATATGCTTCTTGGACTTTATATATTAACGATTGAGAACTCAAGGGGCATTTATGGAGCAAGATATTAT------CCATGCAAAACAAGGGATCGCGTTTTCCCTCTCAGAATACCCTGTTTCAGCAATTACAGTGACGTGTTCGGGGCGAGAGAACAGTTTGAAATTAATCTATCCAGTCCTTTATGGCTCCGATGG------CAGGGGGATTTAAGAACAATAACTTCTATGAACCGAGAATTACCCATTGAGATTCAATACGAATCTTCGGGTACTTCCCTCCAAATTTATGGTAATTATCAGATCAGAAAGGATAGGGGGGAATTTATGCTCAGCATATATATTCTCACAACCGCCGGCCGTGTTTTGTTCAACCAACAAATAGAGGAAGCTATTCAGGGTACTTTATTCGAGGGACCTTCAGCACCGAAATCTACTACCGTCGGTTATGGAGATATAGATAATTCTTCACAGTAA
>Goswamia
ATGATACACCAAAAGACCCATCAACAGCTTCGAATTCAGTTAGCTTCTCCCGAACAGATTCGTTCTTGGGCTGAAAGAATATTGCCTGATGGGGAAATTGTGGGAGAAGTAACCCAACCCCATACCATTCATTATAAGACTCACAAACCAGAGAGGGATGGTCTGTTCTGTGAAAGGATATTTGGACCTGTAAAAAATGGCGTTTGTGCTTGTGGTGACTATCAAGCAGTT---------GAGAACGAAGAAGAGTCTCCAAAGTTTTGTAAACAGTGCGGAGTTGAATCTACCGAATCCCGAGTTCGGAGGTACCGAATGGGATACATCAAACTAGCATGCCCGGTTACTCATGCATGGTATTTGAAAAGACTTCCCAGTTGTATTGCGAATCTATTAGCTAAACCTCTTAAAGAATTGGAAAGCCTAGTATATTGTGATATGACCCATCTCGATCTATTTCTCGCTAGGCCTGTAGCTAATAAACCTACCTTATTACGGTTACGA---GGTTTATTCGATTAT------GAAGATCAATCTTGGAAAGATATTCTGCCT------------AGTTTCCTCTCCACGAGAGGTTTTAGAACGTTTCAGGATAGAGAAGTAGCCACTGGAGGGGATGCTGTTGGGAAACAATTGGCTGGTTTGGATCTACAAACTGTTATGGATCGCGCATGTGCGGAATGGGAGGAGTTGGCAAAGCAAGAATCTACTGGGAATGAATGGGAGGATAGGAGGATTCGGAGGCGACGGGATCTTCTGGTAAGACGCATGAAACTAGCAAAACATTTTCTTCATACGGATGTGAAACCAGAATGGATGGTTCTGTCTCTTCTACCGGTTCTTCCCCCAGAATCGAGACCAATGATTGAATCATTCGGGGGTGAATTAATCACCTCGGATCTGAATGAACTTTATCGTCGCGTTATTTATCGTAATAATACCCTAATAGATTTCTTGTTAAGAAGTGAATTCACACCAGAAGGGTTGATTGTTTGTCAGAAAAGGCTGATTCAAGAAGCTGTAGATACACTCATTGATAATGGTATTCGTGGACAACCGATGAGGGATAGTCGTAACAGACCCTACAAATCTTTCTCCGATGTGATTGAGGGCAAGGAAGGACGATCTCGTGAGAATTTACTTGGAAAACGCGTTGATTATTCAGGCCGATCCGTTATCATAGTGGGTCCATCCCTACCGTTGCATCGATGTGGATTACCCCGAGAAATGGCAATAGAACTTTTTCAAGCTTTTGTCATTCGTGGTTTGATCGGACGACATCTTGCTCGTAATTTACGAGCCGCTAAGAGTATGATTCATAATGAAGAACCTATCATATGGAAGATACTTCAGGGAGTCATGCAAGGGCATCCTGTACTATTGAATAGAGCGCCCACATTGCATAGGTTAGGTGTACAAGCATTTCAACCCGTTCTGGTAGAAGGACGCGCTATTCGTTTACATCCATTAGTTTGTGTAGGATTTAATGCAGACTTTGATGGAGATCAAATGGCGGTTCATGTACCGTTATCCCTGGAGGCTCAAACAGAAGCTCGTTTCCCCATGCTCTCAGATACAAATTTATTGTCTCCCGCTACTGGAGAGCCTATCGCTGTACCAACCCAAGATATGCTTCTTGGACTTTATATCTTAACAATCGAGGATTCGAGGGGTATTTATGGAGCAAGATACTAT------CCATGCAGAACAAGGGTTCGCAATTTCCCTTCCAGAATACCCTGCTTTAGCAATTACAGTGACGTGTTTAGGGCGAGAGAACAGTTTGAAATTAATCTATCGAGTCCTTTATGGCTCCGATGG------CAGGGGAATTTACGGACAATCACTCCTATGAACCGAGAATTCCCCATTGAGATTCAATATGAATCTTCGGGTACTTCTCTTCAAATTCATGGTAATTATCGAATCAGAAGGGATAGGGGAGAATTCATACTCAGTATATACATTCTAACAACCGCCGGCCGCGTTTTGTTCAACCAACAAATAGAGGAAGCTATTCAGGGTACTTTATTCGAAGGACCCCCAGCACCGGAATCAACTACTGTCGGTTGTGAAGATATAGATAATTTTTCACAGTAA
>Ophioglossum_austroasiaticum
ATGATCCACCAAAAGAACTATCAACAGCTTCGAATCCAGTTAGCATCTCCCGAACAAATTCGTTCTTGGGCCGAAAGGACACTGCCTGATGGAGAAATTGTGGGGGAAGTAACCCAGCCCCATACCATTCATTATAAGACTCACAAACCAGAGAGGGATGGTCTGTTTTGTGAAAGGATATTTGGACCCGTAAAAAGTGGAGTTTGTGCTTGTGGTGATTACCAAGCAGTT---------GAGAATGAAGAAGAGTCTCCAAAGTTTTGTAAACAGTGCGGAGTTGAATCTACCGAATCCCGGGTTCGGAGGTACCGAATGGGATACATCAAACTAGCATGCCCGGTTACTCATGTATGGTACTTGAAAAGACTTCCCAGTTGTATCGCGAATCTATTAGCTAAACCTCTTAAAGAATTGGAAAGCCTAGTATATTGTGATATAACCCATCTCAATCTATTTCTCGCTAGGCCTATAGCTAATAAACCTACCTCATTACGATTACGA---GGTTCATTCGATTAT------GAGGATCAGTCTTGGAAAGATATTCTACCT------------AGTTTCCTCTCCACGAGAGGTTTTAGAACATTCCAGGGTAGGGAAGTAGCTACTGGAGGGGATGCTGTCGGAAAACAATTGTCTGGTTTGGATCTACAAAATGTTATGGATCGCGCATATACAGAATGGGAAGAGTTAGCGGAGCAAGAATCTACCGGAGATGAATGGGGAGATAGAAGGATTCGAAGGCGACGGGATCTTCTGGTAAGACGCACGAAACTAGCGAAACATTTTATTCATACGGATGTGGAACCAGAATGGATGGTTCTGTCTCTTCTACCGGTTCTTCCCCCTGAATCAAGACCAATGATTGAATCGTTCGGGGGTGAATTAATTACTTCAGATCTGAATGAACTTTATCGTAGAGTTATTTATCGTAATAATACTCTAATAGATTTCTTGTTGAGAAGTGAATTCACACCAGAAGGATTGATTGTTCGTCAGAAAAGGCTGGTTCAAGAAGCTGTAGATACACTCATTGATAATGGTATTCGTGGACAACCAATGAGGGATAGTCGTAACAGACCCTACAAATCTTTTTCCGATGTAATTGAAGGCAAGGAAGGACGATCTCGTGAGAATTTACTTGGAAAACGCGTTGATTATTCAGGCCGATCCGTTATCATAGTGGGTCCGTCCCTACCATTGCATCAATGTGGATTACCCCGAGAAATGGCAATAGAGCTTTTTCAAGCTTTTGTAATTCGTGGTTTAATCGGACGACATCTTGCCCGTAATTTACGAGCCGCTAAGAGTATGATCCATAATGAGGAACCTATCATATGGGAGATACTTCAGGGAGTCATGCAGGGGCATCCTGTACTGTTGAATAGGGCGCCCACATTGCACAGGTTGGGTATACAAGCATTTCAACCCGTTCTGGTAGAAGGACGCGCTATTCGTTTACATCCATTAGTCTGTGCAGGATTCAATGCAGACTTTGATGGGGATCAAATGGCTGTTCATGTACCGTTATCCCTGGAGGCTCAAACAGAAGCTCGTTTTCCCATGCTTTCAGATACGAATCTATTGTCTCCCGCTACTGGAGAGCCCATCGCTGTACCAACCCAAGATATGCTGCTTGGACTTTATATATTAACGATCGAGAATTCAAGGGGAATTTATGGAGCAAGATATTAT------CCATGCGAAACAAGGGACCACGTTTCCACCTTCAGAATACCTTGCTTCAGCAACTACAGTGACGTGTTTGGAGCGAGAGAACGGTTTGAAATTGATCTATCTAGTCCTTTATGGCTCCGATGG------CAGGGAGATTTACGTACAATAACTTCTATGAACCGAGAATTCCCCATTGAGATTCAATACGAATCTTCGGGTACTTATATCCAAATCTATGGTGGTTATCGGATCAGAAGGGATAGGGGAGAATGTATACTCAGCATATATATTCTCACAACCGCCGGCCGCGTCTTGTTCAACCAACAAATGGAGGAAGCTATTCAGGGTACTTTGGTTGAAGGACCTTCAGCACTGGAATCAATTACTGTTGGTTGTGAAGATATAGATAATTTTTCACATTAA
>Ophioglossum_californicum
ATGATCCACCAAAAGAACTATCAACAGCTTCGAATCCAGTTAGCATCTCCCGAACAAATTCGTTCTTGGGCCGAAAGGACACTGCCTGATGGAGAAATTGTGGGGGAAGTAACCCAGCCCCATACCATTCATTATAAGACTCACAAACCAGAGAGGGATGGTCTGTTTTGTGAAAGGATATTTGGACCCGTAAAAAGTGGAGTTTGTGCTTGTGGTGATTACCAAGCAGTT---------GAGAATGAAGAAGAGTCTCCAAAGTTTTGTAAACAGTGCGGAGTTGAATCTACCGAATCCCGGGTTCGGAGGTACCGAATGGGATACATCAAATTAGCATGCCCGGTTACTCATGTATGGTACTTGAAAAGACTTCCCAGTTGTATCGCGAATCTATTAGCTAAACCTCTTAAAGAATTGGAAAGCCTAGTATATTGTGATATAACCCATCTCAATCTATTTCTCGCTAGGCCTATAGCTAATAAACCTACCTCATTACGATTACGA---GGTTCATTCGATTAT------GAGGATCAGTCTTGGAAAGATATTCTACCT------------AGTTTCCTCTCCACGAGAGGTTTTAGAACATTCCAGGGTAGGGAAGTAGCTACTGGAGGGGATGCTGTCGGAAAACAATTGTCTGGTTTGGATCTACAAAATGTTATGGATCGCGCATATACAGAATGGGAAGAGTTAGCGGAGCAAGAATCTACCGGAGATGAATGGGGAGATAGGAGGATTCGAAGGCGACGGGATCTTCTGGTAAGACGCACGAAACTAGCGAAACATTTTATTCATACGGATGTGGAACCAGAATGGATGGTTCTGTCTCTTCTACCGGTTCTTCCCCCTGAATCAAGACCAATGATTGAATCGTTCGGGGGTGAATTAATTACTTCAGATCTGAATGAACTTTATCGTAGAGTTATTTATCGTAATAATACTCTAATAGATTTCTTGTTGAGAAGTGAATTCACACCAGAAGGATTGATTGTTCGTCAGAAAAGGCTGGTTCAAGAAGCTGTAGATACACTCATTGATAATGGTATTCGTGGACAACCAATGAGGGATAGTCGTAACAGACCCTACAAATCTTTTTCCGATGTAATTGAAGGCAAGGAAGGACGATCTCGTGAGAATTTACTTGGAAAACGCGTTGATTATTCAGGCCGATCCGTTATCATAGTGGGTCCGTCCCTACCATTGCATCAATGTGGATTACCCCGAGAAATGGCAATAGAGCTTTTTCAAGCTTTTGTAATTCGCGGTTTAATCGGACGACATCTTGCCCGTAATTTACGAGCCGCTAAGAGTATGATCCATAATGAGGAACCTATCATATGGGAGATACTTCAGGGAGTCATGCAGGGGCATCCTGTACTGTTGAATAGGGCGCCCACATTGCACAGGTTGGGTATACAAGCATTTCAACCCGTTCTGGTAGAAGGACGCGCTATTCGTTTACATCCATTAGTCTGTGCAGGATTCAATGCAGACTTTGATGGGGATCAAATGGCTGTTCATGTACCGTTATCCCTGGAGGCTCAAACAGAAGCTCGTTTTCCCATGCTTTCAGATACGAATCTATTGTCTCCCGCTACTGGAGAGCCCATCGCTGTTCCAACCCAAGATATGCTGCTTGGACTTTATATATTAACGATCGAGAATTCAAGGGGAATTTATGGAGCAAGATATTAT------CCATGCAAAACAAGGGACCACGTTTCCACCTTCAGAATACCTTGCTTCAGCAACTACAGTGACGTGTTTGGAGCGAGAGAACGGTTTGAAATTGATCTATCTAGTCCTTTATGGCTCCGATGG------CAGGGAGATTTACGTACAATAACTTCTATGAACCGAGAATTCCCCATTGAGATTCAATACGAATCTTCGGGTACTTATATCCAAATCTATGGTGGTTATCGGATCAGAAGGGATAGAGGAGAATGTATACTCAGCATATATATTCTCACAACCGCCGGCCGCGTCTTGTTCAACCAACAAATGGAGGAAGCTATTCAGGGTACTTTGGTTGAAGGACCTTCAGCACTGGAATCAATTACTGTTGGTTGTGAAGATATAGATAATTTCTCACATTAA
>Cheiroglossa
ATGATCCACCAAAAAAACTATAAACAGCTTCGAATTCAGTTAGCTTCTCCCGAACAAATTCGTTCTTGGGCTGAAAGAACATTGCCTGATGGAGAGGTTGTGGGGGAAGTAACCCAGCCCCACACCATTCATTATAAGACTCACAAACCAGAGAGAGATGGTTTGTTCTGCGAAAGAATATTTGGACCTGTAAAAAGTGGAGTTTGTGCTTGTGGTGACTATAAAGCAGTT---------GAGAACGAAGAGGAGTCTCCAAAGTTTTGTAAACAGTGCGGAGTTGAATTTACCGAATCCCGGGTTAGAAGGTACCGAATGGGATACATCAAACTAGCATGCCCAGTTACTCATGTATGGTATTTAAAAAGACTTCCCAGTTGTATTGCGAATCTATTAGCTAAACCTCTTAAAGAATTGGAAAGCCTAGTATATTGTGATATAACCCATCCCGATCTATTTATGGCTAGGCCTGCAGCTAATAAACCCACTTTATTACGATTACAA---GGTTTATTCGATTAT------GAAGATCAATCTTGGAAAGATATTCTACCC------------AGTTTCCTCTCCACGAGGGGCTTTGAAACATTTCAGGGTAGGGAAATAGCCACTGGAGGGGATGCTGTTGGAAAACAATTGGCCGGTTTAAATCTACAAACTGTTATGAATCGCGCATGTGCAGAATGGGAAGAGTTAGCAAAGCAAGAATCTACCGGGAATGAGTGGGAGGATAGAAGGATTCGCAGGCGACGGGATCTTCTGGTAAGGCGCACCAAACTAGCAAAATATTTTATTCATACGGATGTAAAACCAGAATGGATGGTTCTATCTCTTCTACCGGTTCTTCCCCCTGAATTGAGACCAATGATTGAATCATTTGGGGGTGAATTAATTACTTCAGATCTGAATGAGCTTTATCGTAGAATTATTTATCGTAATAATACTCTAATAGATTTCTTGTTAAGAAGTGAATTCACACCAGAAGGATTGATTGTTTGTCAGAAAAGACTGATTCAAGAAGCTGTAGATACACTCATTGATAATGGTATTCGTGGACAACCAATGAGGGATAGTCGTAACAGACCCTATAAATCCTTTTCCGATGTAATTGAAGGCAAGGAAGGACGATCTCGTGAGAATTTACTTGGAAAACGCGTTGATTATTCAGGCCGATCCGTTATCATAGTGGGTCCGTCCCTATCACTGCATCAATGTGGGTTACCCCGGGAAATGGCAATAGAGCTTTTTCAAGCTTTTGTCATTCGTGATTTAATTGGAAGACATCTTGCCCGTAATTTACGAGCTGCTAAGAGTATGATTCATAATGAGGAACCTATCATATGGAAGATACTTCAGGGGGTAATGCAGGGGCATCCTGTACTGCTGAATAGAGCGCCCACATTGCACAGGTTAGGCGTACAAGCATTTCAACCCATTCTGGTAGAAGGACGCGCTATTCGTTTACATCCATTAGTTTGTGTAGGATTTAATGCAGATTTTGATGGGGATCAAATGGCTGTTCATGTACCGTTATCCCTGGAAGCTCAAACAGAAGCTCGTTTCCCCATGCTTTCCAATACCAATTTATTGTCTCCCGCTACTGGAGAGCCCGTCGCTGTACCAACCCAAGATATGCTTCTTGGACTTTATGTATTAACGGTCGAGAATTCAAGAGGCATTTATGGAGCAAGATATTAT------TCATGCAAAGCAAGGGATCGTGTTTTGCCTTTCACAATACCCTGCTTCAGCAACTACAGCGATGTGTTTGGGGCGAGAGAACAGTTTGAAATTAATCTATCCAGTCCTTTATGGCTCCGATGG------CAGGGGAATTTACGGACAATCACTTGTATGAACCGAGAATTCCCTATTGAGATTCAATATGAATCTTCAGGTACTTCTCTCATAATTTATAATAATTATCGGATCAGAAAGGATAGAGAAGAATGCATACTCAGCATATATATTCTTACAACTGCCGGTCGCGTTTTGTTCAACCAACAAATAGAAGAGGCTATTCAGGGTACTTTCTTTGACGAACCTTCAGCACCGAAATTAACTATTGTCGGTTGTGAAGACATAGATAATTATTCACGATAA
>Ophioderma
ATGATCCACAAAAAAAACTATCAACAGTTTCTAATTCAATTAGCTTCTCCCGAACAAATTTGTTCTTGGGCTGAAAGAACATTACCTGATGGAAATATTGTGGGGGAAGTAACTCAGCCCCACACTATTCATTACAAGACTCACAAACCAGAGATAGATGGTCTGTTTTGTGAAAGAATATTTGGACCTATCAAAAATGGAGTTTGTGCTTGTGGTGACTATAAATTATTT---------GAAAATGAAGAAGAGTCTCCAAAGTTTTGTAAAAAGTGCGGAGTTGAATTTACTGAATCCCGGGTTAGAAGGTATCGAATGGGATACATCAAACTTGCATGCCCGGTTACTCATGTATGGTATTTAAAAAGACTTCCTAGTTGTATTGCGAATATATTAGCTAAACCTCTTAAAGAATTGGAAAGCCTAGTATATTGTGATATAACCTATCCCGATCTATTTATGGCTAGGCCTATAGCTAATAAACCCATCTTATTACGATTACGA---GGTTTATTTAATTAT------GAAGATCAATCTTGGAAAGATATTCTACCT------------AGTTTCCTCTCCACAAGGGGTTTTGAAACATTTCAGGATAGGGAAATGGCTACTGGAGGAGATGCTGTTGGGAAACAATTGATCGGTTTGAATCTGCAAACTGTTATGGATCACGCATGTATAGAATGGGAAGAATTGGCAAAGCAAGAATCTACCGGAAATCAATGGGAGGATAAAAGAATTCGCAGGCGACAGGATCTTCTGGTAAGACGTATTAAATTAGCAAAATATTTTGTTCATACGGATGTAAAACCAGAATGGATGGTTCTATCCTTCCTACCGGTTCTTCCTCCTGACTTGAGACCAATGATTGAATTATTTGGGGGTGAATTAATTACTTCAGATCTAAACGAACTTTATCGTCGAGTTATTTATCGTAATAATACGCTAATCGATTTTTTATTAAGAAGTGAATTCACACCAGAAGGATTGATTGTTTGTCAAAAAAGACTGATTCAAGAAGCTGTAGATACACTTATTGATAATGGGATTCGTGGACAACCAATGAGGGATAGTCGTAATAGACCCTACAAATGTTTTTCCGATTTAATTGAAGGCAAGGAAGGACGATCTCGTGAAAATTTACTAGGAAAACGTGTTGATTATTCAGGTCGATCTGTTATCATAGTGGGTCCGTCCCTACCACTGCATCAATGTGGGTTACCCCGGGAAATGGCAATAGAGCTTTTTCAAGCTTTTGTCATTCGTGGTTTAATTGGACGACATCTTGCTCGTAATTTACGAGTTGCAAAGAGTATGATTCATAATGAAGAACCTATCATATGGAAGATACTTCAGGAGGTTATGCAAGGGCATCCTGTACTGCTTAATAGAGCACCCACATTGCACAGGTTAGGTGTACAAGCATTCCAACCAATTTTGGTAGAAGGACGCGCTATTCGTTTACATCCATTAGTTTGTGTTGGATTTAATGCAGACTTTGATGGGGATCAAATGGCTGTTCATGTGCCGTTATCTCTGGAAGCTCAAACAGAAGCTCGTTTTCCCATGCTTTCAAATACAAATTTATTGTCTCCCGCTACTGGCGAACCCATTACTATACCAACACAGGATATGCTTCTTGGACTTTATATTTTAACGGGTAAAAATTCAAGAGGCATTTATGGAACAAGAAATTAT------CCATACAAAGAAAAAAATCGTGTTTTTCCTTTTATAATACCTTACTTCAATAATTATAGCGATCTATTTGGGACGAAAGAACAGTTTTCATTTAATCTATCCAATCCTTTATGGCTCCGATGG------CAGGGGATTTTACGGACACTTACTTCTATGAATCGAGAATTTCCTATTGAAATTCAATATGAATCTTCGGGTACTTTTCTAATAATTTATGATCATTATCAAATTAGAAAAGATAGGGAAGAATGTATACTAAGTATATATATTCTTACAACTGCCGGTCGTGTTTTGTTCAACCAACAAATAGAGGAGGCTATTCAGGGGACTTTTTTCAACGAATCTTCAGCATCGAAATTCGCTGTTGTCGGTTTTGAATATATATAG---------------
>Psilotum
ATGATTCACAAAAATAACTATCAACAGCTTCGTATTGGATTAGCTTCGCCCGAACAAATTCGCGCTTGGGCTGAACGCATATTGCCCACTGGGGAAATAGTTGGAAAGGTAACTCAACCTTATACTCTGCATTATAAAACCCACAAACCAGAAAGAGATGGTCTTTTTTGCGAAAGGATATTTGGACCTATTAAAAGTGGATTTTGTGCCTGTGGAAACTACCAAGCAGTT---------GATAATGGGAAAGAATTCTCAAGTTTTTGCAAACAATGCGGAGTTGAATTCACTGAATCCCGAGTTCGAAGATACCAAATGGGATACATTGAATTAGCATGTCCGGTCACTCATGTATGGTATTTGAAAAGACTTCCCAGTTATATTGCAAATCTTCTAGCCAAGCCTCTTAACGATTTAGAAAGCCTAGTATATTGCGATATAACCTATCCCAATCTCTATCTTGCTAGGCCTATAGCTGAAAAACCTACTTTATTACAATTAAAA---GGGTTTTTCAAGTAC------GAGGATCAATCATGGAGATATCTTTTTCCT------------CGTTTTTTTTCCACCCGGGGATTCGAAGCATTTAAAAGCAGAGAAATAGCTACCGGAGGGGATGCTGTGAGAAAAGAATTAGCCAGTTTAAATTTAAAAACTGTTATGGAGTGTACATATTTAGAATGGAAGGATTTAGCAAAGCAAAAACCAACTGGGAATGAATGGGAAGATCGAGGAATTCAAAGAATAAAAGATTTTATGGTTAGACGCATCAGATTGGTCAAACATTTTCTTTATACGGATGTTAAACCAGAGTGGATGGTTTTATCTTTATTACCAGTTCTTCCTCCTGAATTGAGACCCATGATAGAAGTATCTGGAGGTTTATTACTAACCTCAGATTTAAACGAACTTTATAGAAAAGTCATTTATCGGAATAATACACTTATTGATTTTCTATTAAGAAGTGAATTTACACCCGAAGGACTTATTGTTTGTCAAAAAAGGCTAGTTCAAGAAGCTGTAGATGCACTAATTGATAATGGTATACGCGGTCAACCAATAAGGGATAGTCATAATAGACCCTATAAATCTTTTTCTGATATAATCGAAGGTAAAGAAGGACGATTTCGTGAGAATTTACTAGGCAAACGAGTTGATTATTCCGGTCGTTCCGTTATTGTAGTAGGACCGTCTCTTCCATTACATCGATGTGGGTTACCTCGAGAAATGGCAATAGAGCTTTTTCAAGCTTTTGTCATTCGTGGTTTGATTGGACGTTATCTTGCTCAGAATTTACGAGATGCAAAGAATATGATTCAAAATAAAGAACCTATTATATGGAAGATACTTCGGGACGTTATGCAGGGACATCCTGTATTGCTTAATAGAGCCCCTACATTGCATAGATTGGGAATACAAGCATTCCAGCCTATTTTGATAGAGGGGCGTGCTATCCGTCTACACCCTTTAGTTTGCGGAGGATTCAATGCAGACTTCGATGGAGATCAAATGGCTGTTCATGTACCTTTATCCCTAGAAGCTCAAGCGGAAGCACGTTTTCTTATGCTTTCACATACCAATTTATTGTCTCCTGCTACTGGGGATCCCATCGCTGTACCAACTCAGGATATGCTTCTTGGACTTCATATACTAACAATTGAGGATTCACAAGGCATTTATGGAGTAAGATATTTC------CCATACAGCAAGAGAAATTGCACTTCTTTTTTCAAGATACCCTATTTCAATAGTTACGATGATGTACTTCGGGCTAAGGAGCAACGACAAATCCATTTCTATAGTCCCATATGGCTTCGATGG------AAGGGTTTTTTACGTGTAATAACTTCCATAAATCGAGAATTTCCTATTGAGATTCAATATGAATCTTCCAATATTTCCGTCCATATTTATGAGAATTATCAAATAAGAAAAGATAAGAAAGGAAATCGACTTAGTCTATATATTCGTACAACTGCTGGTCGAGTTTTGTTCAATCAACAGATAGAAGAAGCTATACAAGGGACTTTAAAAGCTTTCTAG---------------------------------------------------------
>Mankyua
ATGATCCACCAAAAGAACTATCAACAGCTTCGGATTCAGCTAGCCTCGCCCGAACAAATTCGTGCTTGGGCTGAAAGAACATTGCCTGATGGAGAGATTGTTGGGGAAGTAACCCAACCTCATACCATTCATTATAAGACTCACAAACCGGAAAGGGATGGTCTATTTTGTGAACGGATATTTGGACCTATAAAAAGTGGAGTTTGCGCTTGCGGTAACTACCAAGCAATT---------GAGAACGAAAAAGAATCTCCAAAATTTTGCGAACAGTGTGGAGTTGAATTTACTGAATCCCGATCTCGGAGATACCGAATGGGATATATCAAATTAGCATGTCCAGTAACTCATGTATGGTATTTAAAAAGACTTCCTAGTTGTATTGCGAATCTCTTAGCTAAACCTCTCAAAGAATTGGAAAGCCTAGTATATTGTGATATAACCCATCCCAATCTTTTTATGGCTAAGCCTATAGCTAATAGGCCTACTTTATTACGACTACGA---GGTTTTCTCAATTAC------AAAGATCAGTCATGGAAAAATATTATTCCT------------AGGTTTTTTTCCACCAGAGGGTTCGAAACGTTTCAAGGCAGAGAAATAGCTACTGGGGGGGATGCTGTAGGAAAGCAATCAGCTAGTTTGGATTTACAAAAGGTTATGGATCGTGCGTATTCGGAATGGACAGAGTTGGCTAAGCAAGAATCTACCGGAAATGAATGGGAAGATAAAAAGATTCGAAGAAGGCGAGATTTTCTGGTGAGGCGCATAAAACTAGCTAAGTATTTCTTCCATACGGATGTAAAACCAGAATGGATGGTTCTGTCTCTCCTACCGGTCCTTCCTCCTGAATTAAGACCAATGATGGAATCCGTTGGGGGTGAATTAATTACTTCAGATATGAATGAACTTTATCGGAAAGTAATTTATCGTAACAATACTCTAATTGACTTCTTGTTAAGGAGTGAATTCACACCGGAAGGGTTGATTGTTTGTCAGAAAAGGTTGATTCAGGAAGCTGTAGATACACTTATTGATAATGGTATTCGTGGACAACCGATGAGAGATATTCATAATAGGCCTTATAAATCTTTCTCCGATGTAATCGAAGGCAAAGAAGGACGATTTCGTGAGAATTTGCTTGGAAAACGCGTTGATTATTCAGGCCGTTCCGTTATTATAGTGGGTCCATCTTTACCATTGCATCAATGTGGATTACCCCGAGAAATGGCAATAGAGCTTTTCCAAACTTTTGTCATTCGTAGTTTAATTGGGCGCCATCTTGCCCGTAATTTACGAGTTGCTAAAAGTATGATTCAGAATGAAGAACCTATTATATGGAAGGTACTCCAGGAAGTCATGCAGGGGCATCCTGTATTGCTTAATAGAGCGCCTACATTGCACAGGTTGGGGATACAAGCATTCCAACCTATTCTGATAGAAGGACGTGCTATTCGTTTACACCCATTAGTTTGTGCAGGATTTAATGCAGATTTTGATGGGGATCAAATGGCCGTTCATGTACCATTATCTCCGGAAGCTCAAACAGAAGCTCGCTTCCTTATGCTTTCTCATATGAATCTGCTGTCCCCCGCTACTGGAGAGCCCATTGCCGTGCCAACCCAAGATATGCTTCTTGGACTTTATAGATTAACGATTGAGAATTCACGGGGCATTTATGGAACAAGGTATTAT------CCATGTAAAAGAAGGGATTATGTTTTCCCTTTCAGAATCCCCTCTTTCAGTAATTCTACCAATGTATTCGAGGCTATAGGACAGCATAAAATTCACTTATATAACCCTTTATGGCTCCGATGG------CAGGGAGATTTACGCACAATCACTTCCATGAACCGAGAATTTCCTATTGAGATTCAATATGAATCTTCGGGAACTTCTCTACAAATTTATGGAAATTACCAGATCAGAAAGAATAGAGAAGAATATATGCTTAGTGTTTATATTCTCACAACCGCCGGCCGCATTTTGTTCAATCAGCAAATAGAGGAAACTATACAAGGTACTTTAAAAGAC---CTTAAACATCGGAAT------------------CAACCATCACCAACTATAACAATATAA
>Helminthostachys
ATGATCCACCAGAAGAACCATCAACAGCTTCGGATTCAGTTAGCCCCTCCCGAACAAATTCGTTCTTGGGCCGAAAGAACATTGCCTAATGGAGAAATTGTTGGGGAAGTAACCCAGCCTCATACCATTCATTATAAGACTCACAAACCAGAGAGGGATGGTCTGTTTTGTGAAAGGATATTCGGACCCATAAAAAGCGGAGTTTGTGCTTGCGGTAACTACCAATCGGTC---------GAGGACGAAAAAGAATCTCCAAAAGTTTGTGAACAGTGCGGAGTCGAATCCACCGAATCCCGAGTTCGGAGATACCGAATGGGATATATCAAATTAGCATGTCCGGTAACTCATGTATGGTATTTAAAAAGACTTCCTAGTTGTATTGCGAATCTTCTAGCTAAACCTCCCAAAGAATTGGAAAGTCCAGTATATTGTGATATAACCTATCCCAATCTATTTCTTGCTAGGCCTATAGCTAATAAACCTACTCTATTACGATTGCGG---GGTTTATTCAATTAT------GAGGATCAATCATGGAAAGATATTCTTCCT------------AGTTTTCTTTCCATTGGAGGATTTGAAGCATTCCAGGGCAGGGAAGTAGCTACTGGAGGAGATGCTGTAGGAAAGCAATTGGCTAGTCCGAATCCACAAGCCGTTATAGATCGTGCATACTTGGAATGGAAGGGGTTGGCAGAGCAGGAATCTACCGGAAATGAATGGGAAGATAGAAGGATTCGAAGGAGGCGGGATTTTCTGGTGAGACGCATAAAACTGGCTAAACATTTCCTTCATACGGATGTAAAACCAGAATGGATGGTTCTGCCTCTCCTACCGGTTCTTCCTCCCGAATTAAGACCAATGATCGAATCCTTTGGGGGTGAATTAATCACTTCAGATCTGAATGAACTTTATCGGAGAGTCATTTATCGCAATAACACTTCAATCGATTTCTTGTTAAGGAGTGAATTCACACCGGAAGGGTTGATTGTTTGTCAGAAGAGGCTGATTCAAGAAGCCGTAGATACACTCATTGATAATGGTATTCGTGGACAACCAATGAGGGATAGTCGTAATAGGCCTTACAAATCCTTTTCCGATGTAATTGAAGGTAAGGAAGGACGATCTCGTGAGAATCTACTTGGAAAACGCGTTGATTATTCAGGCCGTTCCGTTATTATTGTGGGTCCGTCCTTACCATTGCATCAGTGTGGGTTACCTCGAGAAATGGCGCTAGAGCTTTTCCAAGCTTTTGTCATTCGTGGTTTAATCGGACGTCACCTCGCCCGTAATTTACGAGCTGCTAAGAGTATGATTCATAATGAGGAACCTATTATATGGAAGGTGCTTCAAGAAGTAATGCATGGACATCCTGTACTGCTTAATAGGGCACCAACACTGCACAGGTTGGGTATGCAAGCATTCCAACCTATTCTAGTAGAGGGACGCGCTATTCGTTTACATCCATTAGTTCGTGTAGGATTTAATGCAGATTTTGATGGAGATCAAATGGCTGTTCATGTACCGTTATCTCCGGAAGCTCAAACAGAAGCTCGTTTCCCCATGTTTTCCCATACGAATTTATTGTCGCCTGCTACTGGAGAGCCCATCGCTGTACCAACCCAGGATATGCTTCTCGGGCTCTATATACTAACGATTGAGAAATCACGGGGCATTTATGGAACAAGATATTAT------CCATGCAAAAGAAGGAATCGCGGTTTCTCCCCTGAAATACCCTATTTCAGTAATTACAGCGGCATATTAAGGGCCAGGGAACAGTGCAAAATTCACCCATATAGTCCTTTATGGCTCCGATGG------CAGGGAGATTTACGGACAATCACTTCCATGAACCGGGAATTTCCCATTGAGATTCAATATGAATCTTCGGGGACTTCTCTACAAATTTATGAGAATTATCAGATCAGAAAAGATAGGGAAGAATACATACTCAGTGTGTATATACTAACAACCGCCGGACGCGTTTTATTCAACCAACAAATGGAGGAAGCTATACAGGGTACTTTGAAGTATCATCCTCAGCATCAGAAT------------------CAACCATTGCTAATTGCAAGGGGATAG
>Dryopteris
ACGATTCATCGAACTAATTATCAACAGCTTCGGATTGGACTGGCTTCCCCCGAACAGATTCGCGGCTGGGCTGAGAGAGAGTTACCCAATGGAGACGTCGTCGGGCAAGTCGATTAACCTTACACGTTGCATCACAAGACTCATAAACCAGAGAGAGATGGCTCATTTTGTGAAAGGATACTCGGACCCATAAAAAGCGGTGTCTGTGCGTGTGGAAACTATCGATCTATC---------GATAACGGGGAGGAGTATTCTAATTTTTGCAAACATTGCGGGGTTGAGTTTACCGACTCCCGGGTTCGGAGATATCGAATGGGATATATTAAACTAGCGTGTCCGGTAACCCATGTGTGGTTTTTAAGACGAATTCCTAGTTATATTGCAAATCCACTTGCCAAACCTCTTAAAGAACCAGAAAGCCCAGTATATCGCGAT---ACCTATCCCAATCTTTTTCTTGCTAGGCCCGTGGCCGAAAGGCCCAACCTATTAAGATTGCGG---GGTTTGCTCAATTAT------GAGGATCGATCCTGGAGAAACATGCTTCCT------------GTTTTCCTCTCTACTCGAAATTACGAGACGCTTCAGGGGAACGAGATCGCCACCGGGGGGGATGCTGTCAAAAAAGGATTAACTAGTTTGGATCTGCAAAGTGTTATGGATCGCGCATATTTGGAGTGGCAGGCGCCGGCGAAGCAAAAGCCTGTCGGGAATGAATGGGAAGATCGAACGATTCAAAGGAGAAAAGATCTTCTGGTCAGACGGATGAAATTAGCAAGGGACTTTTTACGGACGAACCTAAAACCAGAATGGATGGTTTTAAATCTCCTACCGGTTCTTCCACCTGAATTGAGACCAATAGTTGAATCGTATGAAGGTGAATTAGTTACTTCCGACCTTAACGAGCTTTACAGAAAGGTAATTCACCGGAATAATACTCCTGTCGAATTCTTATCGGGCAGTGAATTCACGCCGGAGGGATTAATCGTTTGTCAGAAAAGACTTATTCAAGAAGCTGTAGACGCTCTCATTGATAATGGTATACGTGGGCAACCAATGAGAGATATTAATAATAGACCCTACAAGTCATTTTCAGAGGTTATTGAGGGTAAAGAGGGGCGATTTCGTGAGAATTTGCTCGGAAAACGAGTCGACTACTCAGGTCGCTCCGTCATTGTCGTAGGCCCATCTCTTTCACTACATCAATGTGGATTACCCCGAGAAATGTCAATTGAACCTTTTCAAGTATTTGTAATTCGTAACTTGATTGGATGACATCTCGCTTGTAATCTGCGAGCGGCTAAGAGTATGATACGTAAAGGAGATTCCGTTATATGGGAAGTTCTTCGGGAAGTTATGCGGGGTCACCCCATACTACTGAATCGGGCACCTACCCTGCATAGGCTAGGTATACAGGCATTTCAGCCCATCTTGATAGAAGGACGTGCCATTCGTTTGCATCCATTGGTTCGTGGGGGGTTTAATGCAGATCTCGACGGAGATCAGATGGCCGTTCATGTGCCCCTATCTCTCGAAGCTCAGATTGAAGCTCGTCTTCCGATGTTTTCACACATAAATTTGTTATCCCCTGCTACGGGCGATTCCGTATCTGTCCCGAGTCAAGACATGCTTCTCGGCCTTTATGTACTAACAATTGAGAATAAGCAAGGAATTTATGGAAACAGACACCCC------GTTTCCGCGGGAGGAGGCGACGTCTGCTATGCCGGAATACCCAGTTTCGGTAATTACCACGACATACTCAGGGCCAAGGAATCAAATCAAATTGATTTCTGTAGTTTTTTATGGCTTCGATGG------GAAATTAATTTGGAAATGATTAGTTCGAAAATTCGTGAATTACCTATTGAATCTCAATATGAATCCTTGGGAACCTCTCTTCACTCTTATGATAATTATCAGATTAGGAAGTGTAAAAAGGGGTATATCTTAAGTATACATGTACTTACCACGGCTGGTCGCATTTTGTCCAATCAACAATTAAGGGAAGCGATGCAGGGTGTGTCGAAGGCTTCTTCGTGTGCC------------------------ACCTCACTTCGTCCGCATCGGATGTAA
>Ginkgo
ATGATCGCCCGAGATAAGCATCAACAACTTCGAATTGGATTAGCTTCTCCTGAGAAGATTTGTGCTTGGTCCGAAAAAATTTTACCTAATGGAGAGATAGTTGGACAGGTGACTAAACCCCATACTTCACATTATAAAACTAATGAACCAGAAAAAGATGGATTGTTCTGTGAAAGAATCTTTGGACCTATCAAAAGTGGAGTTTGTGCTTGTGGAAATTCTCGAGTGATC---------AGAAATGAGAAGGAAGACTCCAAATTTTGCGAACAATGTGGAGTTGAATTTGTTGATTCCCGAAGTCGAAGATATCGAATGGGATACATTAAACTGGCATGTCCAGTGGTTCACGTATGGTATTCAAAACGTCTTCCCAGTTATATCGCGAATCTATTAGCGAAACCTCTTAAAGAATTAGAAGGCCCAGTATACTGCGATAGAACCTATCCCAATCTTTTTATTGCTAGGCCCATAGCTAACAAACCAACTTCATTACGATCACGA---GGTACATTCAAATAT------GATATTCAATCCTGGGGAGATATTCTCCCT------------CATTATCTCTCTGCTCAGGGCTTTGGGGCATTTCAAAATAGAGAAATAGCTACTGGGGGAGATGCTATCAGGGAACAACTAGCTGGTCCGGATTTGCGAATTCTTATGGCTAATTCGTATATGGAATGGAAAATATTAGAGGAACAAAAATCGACTGGGAATGAATGGGAAGATGAAAAAATTCAAAGAAGGAAGGATTTTTCAGTTAGACGCATGGAATTAGCTAAACATTTCATCCAAACAAATATAGAACCAGAATGGATGGTTTTATGCCTATTACCAGTTCTTCCTCCCGAACCGAGACCAATCGTTCAATTAAGTGAAGGTGAACTAATTACTTCAGATCTAAATGAACTTTATCGAAAAGTTATCCATCGGAATAATACTCTTACCAATTTATCAGCAAGAAGTGGATCTGCGCCAGGGGGATTAGTTATTTGTCAAAAGAAATTGGTCCAAGAAGCTGTAGATGCACTTCTCGATAATGGCATCCGTGGACAACCAATGAAGGACAGTCGTGATAGACCCTATAAATCGTTTTCAGATGTGATCGAAGGCAAAGAAGGAAGATCTCGTGAGAATTTACTTGGGAAACGAGTCGATTATTCAGGTCGTTCTGTCATTGTGGTGGGTCCCTCCCTTCCATTGCATCAATGTGGATTACCCCGAGAAATAGCAATAGAGCTTTTTCAAGCATTTGTAATTCGTGGTCCGATTGGACGACATCTTGCTCCCAACCTAAGAGCCGCTAAAAGTATAATTCGAGATAAAGAACCCGTTATATGGAAAGTACTTCAAGAAGTTTTACAAGGGCATCCCGTATCGTTAAATCGAGCACCTACTTCACACAGATTAGGCATACAAGCGTTCCAACCTATTTTAGTAGAAGGACGTGTCATTCGTTTACATCCATCGGTTTGTGGAGGATTTAATGCGGACTCCGACGGAGATCAAATGGCTGTTCATGTACCTCTATCTCTGGAAGCTCAGGCAGAAGCTCGTTTACTTATGTTTTCTCATACAAATCTATTGTATCCAGCTATTGGAGATCCTATTTCTGTACCAACTCAGGATATGCTTCTTGGACTTTATATATTAACGGTCGAAAATAATCAAGGTATTTATGGGAATAGGTACCAC------CCATATAACTCCAATAAGAAGATATTTTACTGCAAGAAACTTTCCTTTTCTAGTTATGATGATGCGCTCAGAGCTTATCGGCAAAAACGAATTCACTTATACAGCCCTTTATGGCTCCGGTGG------CGGGTAGATCTACGTATTACTACCTCAGTAAACCGAGAAGCCCCTATAGAGGTTCAATATGAATCTTTGGGTACCTTCCGTGAAATCCATGAACATTATAGAATAATCAGAAGTATGATGGGAGAAATACTTAGTATATATATCCGGACAACTGTTGGTCGTATTCGTTTCAATCGGGAAATAGAAGAAGCCATACAAGGCTTTTCTCGGGCT---TCTGAACACCCGAAT------------------AAATCACTAAAAGCTATCAGAATATGA
>Huperzia
ATG------AAGAATAAACATCAATTTTTTCGCATTGGATTGGCTTCTCCTGAACAGATTCGCGCCTGGGCAGAAAGGGTTCTACCTACTGGAGAAATAGTTGGAGAGGTAACTCAACCTGACACTTTTTCTTTTGGCGATAATAGACCAGAAAAAGATGGAATATTTTCTGAAAAGATATTTGGACCCATTCAAACTGGAGTATGTGCTTGTGGGAAATACAAAAAGCAGGTTGAGGATGAAGAAGAAGAAGAAGACTCAAATTTTTGTAAAGAATGCGGAGTAGAATTTGTAGAATCTCGAGTTCGAAGATATCGAATGGGGTATATTAGATTAGCATGTGCAGTAACTCATGTATGGTATTTAAGAAACATTCCTAGTTATATTGCAACTATTTTATCCAAACCTCTTCAGGAATTGGAAAACCTAGCATACTGCGATATAACCTATCCCAATCATTTTTTTGCTGGGCCTGTCACTAACAAACCCACTTTATTCGGATTAAAACCCAGTTCATTCGAATATGATGAAGAAGATGAATTTTGGAACGAAATCATTCCTTGCTTTTTTTATTCTTTCTCTTATTCCCCAGAATTTAATGAATTCATGGGTAGGGAAATGGCTACTGGGGGGGATGCTATCCAGAAACTATTGGCGAATCTAAAGCTGAAAGATATTAAGGATGGTATACATAGAGAATGGAAATTTTTTGTGAACAAAAAACCAACTGGAGATATTTTAGAGGACCTTCTAATCAAAAGAAGAAAAGATTTTTTGGTTAGACGTTTCAAATTAATTAAATTTTTCATTCAAACAAAAACAAATCCAGAGTGGATGGTTCTATCAATATTACCAGTTCTTCCTCCCGAATTGAGACCTATGATTCGATTAAACGATGGTGAAATAATTAGTTCGGATATAAATGAACTTTATCGAAGAATAATCTTTCGAAATAATGGTCTTATTGATTTTCTGGAAAAAAGAACATTTACACCGGAGGGTGTAATAGTTTGTCAGAAAAAATTGGTTCAAGAAGCTGTAGATTCACTTTTTGATAATAGCATGTGTAAAGAACCCATGACAGATTTGAATGGAAGACTTTTAAAATCTTTTTCGGATATAATCCAAGGCAAAGAAGGAAGATTTCGTGAAAATTTACTTGGAAAACGAGTTGATTATTCAGCTCGTTCCGTTATTGTGGTAGGTCCTTCCCTTCCATTACATCAATGCGGATTACCCCAGGAGATAGCCATGGAGCTCTTTCAACCTTTTATGATTCGCAATTCGATCGAACGAAATCTTGTTCCTAGCGTGAGGGCTGCTAAATTGATGATCCAGAATAAATTGCCTTTTCTGTGGAAAATACTTCAAGAGGTTATGTATGGGCATCCCATACTATTGAATCGAGCACCTACATTGCACAGATTAGGTATACAAGCATTTGAACCGATTTTGGCAGATGGGCGCGCCATCCGTTTACATCCATTGGTTTGTGCAGGGTTCAATGCAGACTTCGATGGAGATCAAATGGCTGTACATCTACCTTTATCTTTGGAAGCTCAAGCAGAAGCCAGTTTACTCATGCTTTCTCAAACCAATCTTTTATCTCCAGCTACAGGGGACCCTATTTGTGTACCAAGTCAGGATATGCTTCTCGGACTTTATCCACTAACAATTGAAGTTAATAGGGGTATTTACGGAAATAGATATAATCTATCCCCTTCTCTTCGT---------------------CAAATACCTTATTTTTATAGTTATGATGATGCACTTAGAGCAAAATCACAGAAACTAATTAACTTACACAGTTTTTTATGGCTTCGCTGGCCAGTGAGTGATAATTTACGCATATTAAATTCCAAAGATCAGGAAGAACCTATTGAGATTCAGTACGATCCTCTAGGTAATTCTCACCGAATATATGAACATTTCCAAATCAGAAAAGATAGGGAAGAAAAAAAACTTAGTATATACATTTGTACAACTGCTGGTCGTACCATTTTTGATCAACAAATAGAAGCTGCCTTGCAAGGCTTTTCAAAAATTACTCCTTTTTAG---------------------------------------------------
>Botrypus
ACGATCCACCAAAAGAACTATCAACAGCTTCGGATTCAGCTGGCCTCTCCCGAACAAATTCGTGCTTGGGCTGAAAGAGCATTACCTGATGGAGAAATTGCTGGGGAAGTGACCCAGCCTCGTACCATTCATTATAAAACTCACAAACCGGAGAGAGATGGTCTGTTTCGTGAAAGGATATTCGGACCTATAAAAAGTGGAGTTTGTGCTTGCGGTAACTATCAAGCGGTT---------GATAACAAGAACGAATCTCCGAAGTTTTGTAAACAGTGCGGAGTTGAATCTACCGAATCCCGAGTTCGGAGATACCGAATGGGATACATCGAATTAGCATGCCCAGTAACTCATGCATGGTATTCAAAAAGACTTCCCAGTTGTATTGCGAATCCTCCAGCTAAACCTCTCAAAGAATTGGAAAGCCTAGTATATTGCGATATAACCTATCCCAATCTATTTCTTGCTAGGCCTGTGGCTAATAAACCTACTTCATTACGATTGCGA---GGTTTATTTGATTAT------GAAGATCAATCATGGAAAGATATTCCTCCT------------AGTTTCCCTTCTACTAGAGGATTCGAAGCGTTTCAAGGCAGAGAAATAGCTACTGGAGGAGACGCTGCAGGAAAGCAATTGGCTAGTTCGGATTTACAAATCGTTATGGATCGTGCATATTCAGAATGGAAAGGGTTAGCAAAGCAAGAATCTACCGGAAATGAATGGGAAGATAGAAGGATTCGAAGGAGACGAGATTTTCCGGTAAGACGCGTAAGGCTAGCTAAGCATTTCCTTCACACAGATGTAAAACCGGAATGGATGGTTCTGTCTCTCCCACCAGTTCTTCCTCCTGAATTGAGACCAATGATCGAACTCTTTGGGGGTGAATTAATCACTTCAGATCCGAATGAACTTTATCGGAGAGTCATTCATCGGAATAACACTCTCATTGATTTCTTACTAAGGAGTGAATTCGCACCGGAAGGATTAATTGTTTGTCAGAAGAGGCTGATTCAAGAAGCCGTGGATACACTCATTGATAATGGTATTCGCGGACAACCGATGAGGGATAGTCGTAATAGGCCTTACAAATCCTTTTCCGATGTGATTGAAGGTAAGGAAGGACGATCTCGTGAGAATCTACCTGGAAAACGCGTTGATTATTCAGGTCGTTCCGTTATTGTAGTTGGGCCGTCCCTACCATTGCATCAATGCGGGTTACCCCGAGAAATGGCGATAGAGCTTTTTCAAGCTTTTGTCATTCGTGGTTTAATCGGACGCCATCTTGCCCGTAATTTACGAGCTGCTAAAAGTATGATTCAGAATGGAGAACCCATTATATGGAAGGTGCTTCAGGAGGTCATGCAGGGACATCCTGTATTGTTGAATAGAGCACCCACATTGCACAAGTTGGGTATACAAGCATTCCAACCTATTCTGATAGAAGGACGTGCTATTCGTTTACATCCATTAGTTTGTGTAGGATTTAATGCAGACTCCGATGGGGATCAAATGGCCGTTCATGTACCGTTATCTCCGGAAGCTCAAACAGAAGCTCGTTTCCCCATGCTTTCTCATACGAATTTATTGTCCCCCGCTACTGGAGAGCCCATAGCTGTACCAACCCAAGATATGCTTCTCGGACTTTACACACTAACGATCGAGAATTCACGGGGCATTTATGGAACAAGATATTAT------CCATGCAAAAGAAGGGATCGCATTTTACCTCTCGAAATCCCTCACTTTAGTAATTATAGCGACGTATTCGGGGCTAGAGAACAGCGTAAAATTCACCTATATAGTTCTTTACGGCTCCGATGG------CAGGGAGATTTACGTACAATCACTTCCACGAACCGGGAATTTCCCATTGAGATTCAATATGAATCTTCGGGTACTTCTCCCCGAATTGGTGGAAATTCTCAGATCGGAAAGGATAAGGAAGAATCTATACTCAGTATATATATTCTTACAACCGCCGGCCGCGTTTTGTTCAACCAACAGATAGAGGAAGCTATACAAGGTACTTTGAAGGAC---CCTCAGCATCGGAAT------------------CAACTACTGCCGGCTGTGAAGGTATAG
>Rhizoglossum
ATGATCCATCAAAAGAACTATCGACAGCTTCGAATTCAGCTAGCTTCTCCCGAACAAATTTGTTCTTGGGCTGAAAGAACATTGCCTGATGGCGAGATTGTGGGGGAAGTGACCCAGCCCCATACCATTCATTATAAGACTCATAAACCAGAGAGGGATGGTCTGTTCTGTGAAAGGATATTTGGACCTGTAAAAAGTGGAGTTTGTGCTTGTGGTGATTACCAAGCAGTG---------GAGAATGAAGAAGAATCTCCAAAGTTTTGTAAACAGTGCGGAGTTGAATCTACCGAATCCCGGGTTCGGAGGTACCGAATGGGATACATCAAACTAGCGTGCCCAGTTACTCATGTATGGTATTTAAAAAGACTTCCCAGTTGTATTGCGAATCTATTAGCTAAACCTCTTAAAGAATTGGAAAGCCTAGTATATTGTGATATAACCCATCCCAATCTATTTCTAGCTAGGCCTATAGCTAATAAACCTACCCTATTACGATTACGA---GGTTTATTCGATTAT------GAAGATCAATCTTGGAAAGAGATTCTGCCT------------AGTTTTCTCTCTACGAGAGGTTTTGGAACATTCCAAGGTAGGGAAATAGCCACTGGAGGGGATGCTGTCGGAAAACAATTGGCTGGTTTGGATCTACAAACTGTTATGGATCGCGCATGTGCGGAATGGGAAGAGTTGGCAAAGCAAGAATCTACCGGAAATGAATGGGAAGATAGAAGGATTCGAAGGCGACGGGATCTTCTGGTGAGACGTACGAAACTAGCAAAACAATTTCTTCATACGGATGTTAAACCAGAATGGATGGTTCTGTCTCTTCTACCGGTTCTTCCCCCTGAATTGAGACCAATGATTGAATCATTCGGGGGTGAATTAATTACTTCAGATCTTAATGAACTTTATCGTAGAGTTATTTATCGTAATAATACTTTAATAGATTTCTCGTTAAGAAGTGAATTCACACCAGAAGGATTGATTGTTTGTCAGAAGAGGCTAATTCAAGAAGCTGTAGATACACTCATTGATAATGGTATTCGTGGACAACCGATGAGGGATGGTCGTAATAGACCCTACAAATCTTTCTCCGATGTAATTGAGGGCAAGGAAGGACGATTTCGTGAGAATTTACTTGGAAAACGCGTTGATTATTCAGGTCGATCCGTAATCATAGTGGGTCCATCCCTACCATTGCATCAATGCGGGTTACCCCGGGAAATGGCAATAGAGCTTTTTCAAGCTTTTGTCATTCGTGGTTTGATTGGACGACATCTTGCTCGTAATTTACGAGCCGCTAAGAGTATGATTCATAATGAAGAACCTATCATATGGAAAATACTTCAGGAAGTCATGCAAGGGCATCCTGTACTGTTGAATAGAGCGCCCACATTGCATAAGTTAGGTATACAAGCATTCCAACCCGTTCTGGTAGAAGGACGGGCTATTCGTTTACATCCATTAGTTTGTGTAGGATTTAATGCAGACTTCGATGGGGATCAAATGGCTGTTCATGTGCCGTTATCCTTGGAAGCTCAAACAGAAGCTCGTTTCCTCATGCTCTCAAATACAAATTTATTGTCTCCCGCTACTGGAGAGCCCATCGCTGTACCAACCCAAGATATGCTTCTCGGACTTTATATATTAACGATTGAGAACTCAAGGGGCATTTATGGAGCAAGATATTAT------CCATGCGAAACAAGGGATCGCGTTTTCCCTCTCAGAATACCCTGTTTCAGCAATTACAGTGACGTGTTCGGGGCGAGAGAACAGTTTGAAATTAATCTATCCAGTCCTTTATGGCTCCGATGG------CAGGGGGATTTAAGGACAATTACTTCTATGAACCGAGAATTACCCATTGAGATTCAATACGAATCTTCGGGTACTTCCCTCCAAATTTATGGTAATTATCAGATCAGAAAGGATAGGGGGGAATTTATACTCAGCATATATATTCTCACAACCGCCGGCCGCGTTTTGTTCAACCAACAAATAGAGGAAGCTATTCAGGGTACTTTATTTGAGGGACCTTCAGCACCAAAATCTACTACCGTCGGTTGTGGAGATATAGATAATTCTTCACAGTAA
>Sahashia
ACGATCCACCAAAAGAACTATCAACAGCTTCGGATTCAGCTGGCCTCTCCCGAACAAATTCGTGCTTGGGCTGAAAGAGCATTACCTGATGGAGAAACTGTTGGGGAAGTAACCCAGCCTCGTACCATTCATTATAAAACTCACAAACCGGAGAGAGATGGTCTGTTTTGCGAAAGGATATTTGGACCTATAAAAAGTGGAGTTTGTGCTTGCGGTAACTATCAGGCGGTT---------GATAACAAGAAAGAATCTCCGAAGTTTTGTAAACAGTGCGGAGTTGAATCTACCGAATCCCGAGTTCGGAGATACCGAATGGGATACATCAAATTAGCATGTCCAGTAACTCATGTATGGTATTCAAAAAGACTTCCTAGTTGTATTGCGAATCCTCTAGCTAAACCTCTCAAAGAATTGGAAAGCCTAGTATACTGCGATATAACCTATCCCAATCTATTTCTTGCTAGGCCTGTAGCTAATAAACCTACTTTATTACGATTGCGA---GGGTTATTTAATTAT------GAAGATCAATCATGGAAAGATATTCTTCCT------------AGTTTCCCTTCCGCTAGAGGATTTGAAGCGTTTCAAAGCAGAGAAATAGCTACTGGGGGAGACGCTGTAGGAAAGCAATTGGCTGGTTCGGATTTACAAATCGTTATGGATCGTGCATATTCGGAATGGAAAGGGTTAGCAAAGCAAGAATCTACCGGAAATGAATGGGAAGATAGAAGGATTCGAAGGAGACGAGATTTTCCGGTAAGACGCGCGAGACTAGCTAAACATTTCCTTCATACGGATGTAGAACCAGAATGGATGGTTCTGTCTCTCCTACCAGTTCTTCCTCCTGAATCAAGACCAATGATCGAACCCTTTGGGGGTGAATCAATCACTTCAGATCTGAATGAACTTTATCGGAGAGTCATTTATCGAAATAACACTCTCATTGATTTCTTACTAAGGAGTGAATTTACACCGGAAGGATTAATTGTTTGTCAGAAGAGGCTGATTCAAGAAGCCGTGGATACACTCATTGATAATGGTATTCGCGGACAACCAATGAAGGATAGTCATAATAGGCCTTACAAATCTTTCTCCGATGTGATTGAAGGTAAGGAAGGACGATCTCGTGAGAATCTACCTGGAAAACGCGTTGATTATTCAGGTCGTTCCGTTATTGTAGTGGGGCCGTCCCTATCATTGCATCAATGCGGGTTACCCCGAGAAATGGCGATAGAGCTTTCTCAAGCTTTTGTCATTCGTGGTTTAATCGGACGCCATCTTGCCCGTAATTTACGAGCTGCTAAGAGTATGATTCAGAATGGGGAACCTATTATATGGAAGGTGCTTCAGGAGGTCATGCAGGGACATCCTGTACTGTTGAATAGAGCGCCCACACTGCACAAGTTGGGTATACAAGCATTCCAACCTATTCTGATAGAAGGACGTGCTATTCGTTTACATCCATTAGTTTGTGCAGGATTTAATGCAGACTCCGACGGGGATCAAATGGCCGTTCATGTACCGTTATCTCTGGAGGCTCAAACAGAAGCTCGTTTCCCCATGCTTTCTCATACGAATTTATTGTCCCCTGCTACTGGAGAGCCCATCGCTGTACCAACCCAGGATATGCTTCTCGGGCTTTACATACTAACGATCGAGAATTCACGGGGCATTTATGGAACAAGATACTAT------CCAGGCAAAAGAAGGGATCGCGTTTTCCCTTTCGAAATACCTTATTTTAGTAATTATAGCGACGTATTCGGGGCTATGGAACAGCGGAAAATTCACCTATACAATCCTTTATGGCTCCGATGG------CAGGGAGATTTACGTACAATCACTTCCATGAACCGGGAATTTCCCATTGAGATTCAATATGAATCTTCGGGTACTTCTCTCCGAATTTATGGTAATTATCAGATCAGGAAGGATAGGGAAGAATATATACTCAGTATATATATTCTTACAACCGCCGGCCGCGTTTTGTTCAACCAGCAAGTAGAGGAAGCTATACAAGGTACTTTGAAGGAC---CCTCAGCATCAGAAT------------------CAACCACTGCCAGCTGTGAAGGTATAG
