# Supplementary material for: Organellar phylogenomics of Ophioglossaceae fern genera
Source: Front Plant Sci. 2024 Jan 15;14:1294716. doi: 10.3389/fpls.2023.1294716 (PMC10823028; doi:10.3389/fpls.2023.1294716)
Supplement: Supplementary file 3 [file DataSheet_3.zip › Supplementary file S2/cpDNA_CDS/rpoC2.fas.nt.cleanup.aln]

>Holubiella
ATGGCGGACCGAGCTAAATTCCTTTCCTACAATAAAGTGATGGATAGAACTGCCATAAAGCGACTCATTAGCAGATTAATAGCTCACTTTGGAATTACGTATACAGCAAATATTCCGGATCAACCGAAAACCCTGGGTTTTCAACGAGCTACCAACGCATCTATTTCGTTAGGCATTGACGACCTCTTAACAGCACCTTCCAAAGCATGGCTTGTCCGAGATGCAGAGAAACAAGGTTCTATTTTGGAACAGCATCATCGTCATGGTAGTGTACACGCTGTGGAGAGATTACGCCAATCGATCGAAACATGGTATGCTACGAGTGAGTATCCGAAGCGAGAGATGAATCCTAACTTTGGGGTAACCGATCCTCTGAATCCAGTCCATATGATGTCCTTCTCGGGAGCGCGGGGGAGTCTATCTCAGGTTCATCAATTAGTAGGTATGAGGGGATTGATGTCGGATCCCCAAGGACAAATCATCGATTTACCCATTCAGAGTAATCCTCGCGAGGGACTTTCTCTAACGGAATATATTACATCTTGCTACGGTGCCCGCAAAGGGGTTGTGGATACTGCGGTGCGAACATCAGATGCTGGATACCTCACACGTAGACTTGTTGAAGTAGTTCAACATATTGTCGTGCGTAGAACAGATTGTGGTACTATCGGGGGCATT---ATTGTAAACCCTATCCAAGATAGA------------GATGGATCTGTGCGAAAT---------------------------------------ATCCCCCAACAAAAACTGATTGGACGTGTTCTAGCAGACAATGTCTGTGTAGATATGAGATGTATCGCTATCCGGAATCAGGATATCGGTAATGAACTTGCCGATCGATTGGTGTCACTTCGAGTACAACCAATACGTATAAGGTCTCCACTGACCTGTAGAAATATTTCCTGGATCTGCCGGTTATGTTACGGTTGGAGCCTCACCCATCACGACTTGGTAGAATTGGGAGAAGCAGTAGGTATTATTGCGGGCCAATCAATCGGAGAGCCCGGAACCCAACTTACATTAAGAACTTTTCACACGGGCGGAGTATTTACGGGTGATATCGCAGAGCATGTACGAACTCCATTCAATGGAATTATTAGTTTCGATGGAGACTCAGTCTACCCCGCACGTACGCGCCATGGGCATCCTGCCTGGATATGCCAAGATGATTTATTCGTTTCTGTCAAAGGTAGGGATGGAGTATACAATTTTGTCGCCCCACCCCAAAGTTTGATTTTGGTTCGGAACGATCAACATGTTGAATCAAAACAAGTTGTTGCAGAGGTACGTGCTGATAAATCTCCTCCCAAGGAAGGGGTGAAAAAACATATTCATTCCGATTCAGAGGGAGAGATGCATTGGGGTACAACCGTGCGTCATTCA---------------------------TCCGATCATATACACAGTAATGTTTATCCCATACTCGAGACGGGTCATGTATGGGTACTATCGGGGGGTATTTGTGACGCTGGGGAAGCACCTTCATTATTCTATAAGGATCAGGATAGGATT---GATTCCCAACCGTTACTTACCAAGTATGAATCATTGTCATATTACCATAAGGGTAATAATGGAAAAGAGGTTCAATCGGCCGACCCC------------------------------------------------CAC---------CGGGAAGAACAAATATTTAATCACTCGAAATTTGATTCTCGCACAGCTAGTAAG---ATTCTCGATTCTCTATACTACCTGAGTATTCTCCGA---AGCTGTAGTATGAGGAGGAACAGGGTAAACGGT------AGAGTCATCCTC---------CCAATTAAACGAGGGGGTGGGATG---GGGTATAATAAAGCCCTTCATGTCAATTTTGTTCCTCGA---ATACCCAAGAATGGAGTCTTGAATCGGGGTGATATTTCAGCCGTTTCCGAAAATCTTGAATATCGTACTAATATACCAGGGATTATCAAATATGGTACCATAAAAGTGGATTCAACCGCTGAAAGAGAATGTATTCCCGAAGATGGA---AGGGAAACTAGTTCCATATCGAGATACAGAGTCCTCGAGGGGGGCAATTTCTTCTTCCTCCCCGAAGAGGTGTATATCATCCATCAATCCCATCCCTTCTTATTAGTTTCAAATAATGGTATTGTTCAAGCAGGTGAACAAATTACTCCTAATATTTCTAGCAGATTGGGTGGATTGGTTCGGATTAGAAGG---ATACAAAACAGTCTTGAAATACGAGTATTGCCTGGTGATGTATATTATCCAAGGAGA---------ATATCGGGCGTATCC------AAACAGAACAACACGTCAATTCCACCGGGTAATTCAGTATTTGATAATTACAAATCTGAGAATTGGATTTATCTCCAATGGATCACACCCCATAGGAGG---AAG------------------------------------------------------------------------------------------------------------------------------------------------------------------------------------------------------------------------------------------------------------------------------------------------------------------GCTTTTGCCCTAGCTAGGCCTGTTGCAGAATACGCTGTCCCCAATGAATCTTTCCTGGATATT---GCTATCCCGGATCCCCCG---AAGAAGCGAAATCCCCTACAGATTCGAATTCAAGCTATCAAATACATGCTTTACGAGGATGGCGAGGAAATTCGAGCA------------------ATTAATGACGCGAATACTCAATTAGTTCAAACCTGTCTAGTACTGGATTGGGAGGAG---------------------GAATCTTCTACAGAGCCCGCTCACGCTTCTATCCCCGAACTGAGGGTGAAAAATATTCCTAGAACTTTTTTACATATTAGTCCACCCAATTATCCCGATTCATACGCT---GGGAGA---GATAGAGGTGGATCCTCCTCGAAGCGTACCTATAGGAACAAGTTCCCACGC---ACCGAT---------------TACTCTCTAGGGAATCCTGAGAGTCAATCACCAATAAAATATCAGGGT---ACTATTCGTTCGGTACCCGGT---------CGAGGT---ACATCTTTCTCGATTCTATCATCCCCAAATTTT---TTTCAAAGTTCTTTA---------CATACTAATCCGAGATATTCCAAT---------GGAGTGAATCAATCTGGTAAGAATCCC---------GAATTGGGGGGAAGTAATCGT---------GTTTGCACGGAACCTCTTCCCGAGGTTTCGAAAAATCATTCCCTGTATGGTGCGGTA---ATTTCCAGTAAAGGATCCTCGGATCCGGGAGTGGCATCGACAGATTCCGTTCCATCATCCAATCATATTCAT------ATGATGCAAAGAGTGAATGGATTAGGTCTCTTGGGTAATTCACACAGCATTGCTAACTGTTCGTTATACCCTTGCGGGATATCCAGGAACGTAATACTCTCC---CAGAAAGTATCACTCATCGATAATTCGAGATACATTTTT---------------------CGAATCCCCAACCGGTATTTCCTAGGTGGAGGTGGAAAAATCCGTGGATTCAGTTCAATAGATTCCACAGGTAGGAACAATTTATATCGCGTCTTC---GACTTACCC---GAC---CCACACGATGGGGGAGCTTTACCAGTCAATCTCGGACAATATATTTGTGGAAATGTATGCTCATCCAAGGGTAAAATATCTTCCCAATCTGGTCAAATCATCTCTATCCATAGGGAATCTTTGACGATTCGATCGGCTAAGCCATATTCAGCTACTGAAGGAGCAACTGTTCATAGTCATTATGGAGATATCCTCGGGGAAGGGAATACGTTAATAACTCTGATATATGAGAGATTCAAATCCGGGGATATTATACAAGGTCTCCCCAAGGTTGAGCAATTGCTAGAGGCTCGTTCAACCAATTCAGTTTCAAGTAATTTGGAAAATGCTTTTGGGGATTGGAGCAGAGGTATGACAAAATTGATCGGGAATTCCTGGAGCCGTTTCCTCGGTGCTAGAATCAGTATGGAACAGAGTCGGACGGATTCAGTTGATCAGATTCAGAGGGTTTATTGATCCCAG---GGAGTGCATATCTCTGATAAGCATATAGAGATTATTGTACGACAAATGACATCCAAAGTACTAACTCTGGAAGACGGAGTAGCCGATGCGTTCCTACCCGGAGAGCTTATTGAATTATCACGAGCACAAAGGATGAATCGTGCTCTGGGGGGGTCAATATCTCACAAACCCATCGTGCTGGGAATAGCAAAAGCATCTCCTAATACTACCAGTTCCATATCGGAAGCGAGTTTTCAAGAGACTACTCGAGTATTAGCCCGAGCTGCTATACGAGGTCGAATTGATTGGTTGAAAGGTTTGAAAGAGAATGTGATTCTTGGCGGTATAGTCCCCACTGGTACTGGGAACGAGGAGGTTATTTGTCAAATAACCCTAGAAGAACAG------GAAGGTATCGTCCCAGCA---GCAGGGAGTACTAATCCC------TCCAATCACAAAGTG---AAAAATGTTATATCCCATCATGGGGAAGTGTTTCTC---TCTTCC------------------------------------------------------------------------------------------------------------------------------------------------------------------------------------------------------------------------------------------------------------------------------------------------------------------------------------------------------------------------------------------ACCGAGTATGATATTCATGAAGAGTTGAGAAGGAAG---------AAAAAAAAGCATTATCCGGGATAG------------------------------------------
>Botrychium
ATGGCAGACCGAGCTAAATTCCTTTTCTACAATAAAGTGATGGATAGAACTGCCATAAAGCGACTTATTAGCAGATTAATAGCTCACTCTGGAATTACGTATACAGCAAATATTCCGGATCAACCGAAAACCCTGGGTTTTCAACGAGCTACCAACGCATCCATTTCGTTAGGCATTGACGATCTCTTAACAGCACCTTCCAAGGCATGGCTTGTCCGAGATGCAGAGAAACAAGGTTCTATTTTGGAACAGCATCATCGTTATGGTAGCGTACACGCTGTGGAGAGATTACGCCAATCGATCGAAACATGGTATGCTACGAGTGAGTATCTGAAGCGAGAGATGAATCCTAACTTTGGGGTAACCGATCCTCTGAATCCAGTCCATATGATGTCCTTCTCGGGAGCGCGGGGGAGTTTATCCCAGGTTCACCAATTAGTAGGTATGAGGGGATTGATGTCGGATCCCCAAGGACAAATCATTGATTTACCCATTCAGAGTAATCCTCGCGAGGGACTTTCCCTAACGGAATATATTATATCTTGCTACGGTGCCCGCAAAGGGGTTGTGGATACTGCGGTGCGAACATCAGATGCTGGATACCTCACACGTAGACTTGTTGAAGTAGTCCAACATATTGTCGTACGTAAAACGGATTGTGGCACTATCGGGGGCATT---ATTGTAAACCCTCCCCAAGATAGG------------GATGGATCTGTGCGAAAT---------------------------------------ATCCTCCAACAGAAACTGATCGGACGTGTTCTAGCAGACAATGTCCGTGTAGATATGAGATGTATCGCTATCCGGAATCAGGATATCGGTAATGAACCTGCCGATCGATTGGTGTCACTTCAAGTACAACCAATACGTATAAGGTCTCCACTGACCTGTAGAAATGTTTCCTGGATCTGCCGGTTATGTCACGGTTGGAGTCTCACCCATCACGACTTGGTAGAATTGGGAGAAGCAGTAGGTATTATTGCGGGCCAATCAATCGGAGAGCCCGGAACCCAACCTACATTAAGAACTTTTCACACGGGTGGAGTATTTACGGGTGATATCGCGGAGCATGTACGAACCCCATCCAATGGAATTATTAGTTTCGATGGAGATTTAGTCCACCCCGCACGTACGCGCCATGGGCATCCCGCTTGGATATGCCAAGATGATTTATCCGTTTCTGTCAAAGGTAGGGATGGAGTATACAATTTTGTCGCCCCACCCCAAAGTTTAATTTTGGTTCGGAACGATCAATATGTTGAGTCCAAACAAGTTGTTGCAGAGGTACGTGCTGAGAAATCTCCCCCCAAAGAGGAGGTGAGAAAACATATTCATTCCGATTCGGAGGGGGAGATGCATTGGGGTACAATCGTGTGTCATTCA---------------------------TCCGATCATGTACACAGTAATGTTTATTCCATACTCGAGACGGGTCATGTATGGGTACTATCGGGAGGTCTTTGCGACGCTGGGGAAGCACCTTCATTATTCTATAAGGATCAAGATAGGATT---GATTCCCAACCGTTCCTTGCCAAGTATGAATCATTGCCATATTACCATAAGGGTAATAATGGGAAAGAGGTTCAATCGGCCGATCCC------------------------------------------------CAC---------CGGAAAGAACAAATATTTAATCACTCAAAATTTGGTTCTCGCACAGCTAGTAAGATGATTCTCGATTCTATACACCCCCCGAGTATCCTCCGA---AGC---AGTATGAGGAGGAACAGGGTAAACGGT------AGAGTCATCCTC---------CCAATGAAACGGGGGGGTGGGATG---GGGTATAATAAAGCCTTTCACGTCAATTTTGTTCCTCGA---ATACCCAATAATGGAATCTTTAATCGGGGTGATATTACAGCCGTTTCCGAAAATCCCGAATATCGTAGTAATATACCAGGGATTATCAAGTATGGTACTATAAAAGTGGATTCAACCGCTGAGAGGGAATGTATTCCTGGGGATGGA---AGGGAAACTAGTTACATATCGAGATACAGAGTCCTCGAGGGAGGCAATTTCTTCTTTCTCCCCGAGGAGGTGTATATCATCCATCAATCCCATCCCTTCCTCTTAGTTTCGAATAATGGTATTGTTCAAGCAGGTGAACGAATTACTCCTAATATTTCCAGTAGATTGGGTGGATTGGTTCGGATTAGAAAG---ATACAAAACAGTCTTGAAATACGAGTATTGCCTGGTAATTTGTATTATCCAGGGAGA---------GTATCAGGCGTATCC------AAACAGAACAACACGTCAATTCCACCGGGTGATTCAGTATTTGATAATTCCAAATCCGAGAATTGGATTTATCTCCAATGGATCACACCCCATAGGAGG---AAG------------------------------------------------------------------------------------------------------------------------------------------------------------------------------------------------------------------------------------------------------------------------------------------------------------------GCTTTTGCCCTGGCTAGGCCTGTTGCAGAATACGATGTACCCAATGAATCTTTCCCGGATATT---GTTACCCCGGACCCCCCG---AAGAAGCGAAATCCCTTACAGATTCGAATTCAAGCTATCAAATACACGCTTTACGAGGATGGTGAGGAAATTCAAGCA------------------ATTAATGACACAAATACTCAATTAGTTCAAACCTGTCTAGTATTGGATTGGGAGGAG---------------------GAATCCTCTATAGAGCCCGCTCACGCTTCTACTCTCGAACTGAGGGTGAAAAATATTACTAGAACTTTTTTGCATATTAGTCCACTCAATTATCCTGATTCATACACT---TGGAGA---GATAGGGGTGGATATTCCTCGAAGCGTACCCGTAAGAACAAGTTCCCATGCACCACCGAT---------------TATTACCTAGGGAATCCTGAGAGTCAATCACCAATAAAATATCAGGGT---ACTATTCGTTCAGTACCCGGT---------CGAGGT---ACATCTTTCTCGATCCTATCACCCCCAAATCTT---TTTCAAAGTTCTTTA---------TATACTAATACGAGATATTCCAAT---------GGAGTGAATCAATCTGGTAAGAATCCC---------GAATTGGGGGAAAGTAATCGT---------GTTTGCACGGAACCTCTCTACGAGGTTTCAAAAAATCATTCTCTGTATGGTGCGGGA---ATTTACGGTAAAGTATCCCCAGATCCGGGAGCGGCATCGACAGATTCCGTTCCATCATCCAATCATATTCAT------ATGATGCAAGGAGTGAATGGATTAGGTCTCTTGGGTAATTCACACAGCATTGCTAACTGTTCGTTATACCCTTGCGGGATATCCAGGAACAGAATACTCTCC---CAGAAAGTATCACTCATCGATAATTCGAGATACATTTTT---------------------CGAATTCCCAATCGGTATTTCCTAGGTAGAGGTGGAGTAATCCGTGGATTCAGTTCAATAGATTGCACGGGTAGGAACAATTTATATCGCGTCTTC---GACTTACCC---GATCCGCCGCACGATGGGGGGGCTTTACCAGTCAATCTCGGACAATCTATTTGTGGAAATGTATGCTCATTCAAGGGTAAACTATCCTTCCAATCTGGCCAAATTATCTCTATCCATAGGGAATATTTGACGATTCGATCGGCTAAGCCATATTCAGCTACTGAAGGAGCAACTGTTCATAGTCATTATGGAGATATCCTTGGAGGAGGGAATACATTAATAACTCTGACATATGAAAGATTCAAATCTGGGGATATTATCCAAGGTCTCCCCAAGGTTGAGCAATTGCTAGAGGCTCGTTCAACCAATTCAGTTTCAAGTAATTTGGAAAATGCTTTTGGGGATTGGAGCAGGGGTATGACAAAATTGATTGGGAATTCCTGGAGCCGTTTCCTCGGTGCTAGAATCAGTATGGAACAGAGTCGGACGGATTCAGTTGATCAGATTCAGAGGGTTCATTGATCCCAA---GGAGTGCATATCTCTGATAAGCATGTAGAGATTATTGTACGACAAATGACATCCAAAGTACTAACTCTTGAAGACGGAATAGCCGATGCGTTCCTACCCGGAGAGCTTGTTGAATTGTCACGAGCGCAAAGGATGAATCGTGCTCTGGGGGGATCAATATCTCACAAACCCATCGTGCTGGGAATAGCAAAAGCATCTCCTAATACTACCAGTTTCATATCGGAAGCGAGTTTTCAAGAGACTACTCGAGTATTAGCCCGAGCTGCTATACGAGGTCGAATTGATTGGTTGAAGGGTTTGAAAGAGAATGTAATTCTTGGCGGTATAGTTCCCACTGGTACTGGTAACGGGGAGGTTATTTGTCAAATAACCCTGGAAGAACAG------GAAGGTATCGTCCCAGCA---GCAGGGAGTACTAATACC------TCCAATCACGAGGTG---AAAAATGTTATATCCCATCATGGGGAAGTGTTTCTC---CCTACC------------------------------------------------------------------------------------------------------------------------------------------------------------------------------------------------------------------------------------------------------------------------------------------------------------------------------------------------------------------------------------------ACCAAATATAATATTCATGAGGGATTGAGGGGTGGGAGA------AAAAAAAAAAAAAGCATTGTCCAGGATAGATAG---------------------------------
>Japanobotrychium
ATGGCAGACCGAGCTAAATTCCTTTCCTACAATAAAGTGATGGATAGAACTGCCATAAAGCGACTTATTAGCAGATTAATAGCTCACTTTGGAATTACGTATACAGCAAATATTCCGGATCAACTGAAAACCCTGGGTTTTCAACGAGCTACCAACGCATCAATTTCGTTAGGAATTGACGATCTCTTAACAGCACCTTCCAAAGCATGGCTTGTCCGAGATGCAGAGAAACAAGGTTCTATTTTGGAACAGCATCATCGTCATGGTAGTGTACATGCTGTGGAGAGATTACGCCAATCGATCGAAACATGGTATGCTACGAGTGAGTATCTGAAGCGAGAGATGAATCCTAACTTTGGGGTAACCGATCCTCTGAATCCGGTCCATATGATGTCTTTCTCGGGAGCACGGGGGAGTCTATCTCAGGTTCATCAATTAGTAGGTATGAGGGGATTGATGTCGGATCCCCAAGGACAAATCATTGATTTACCCATTCAGAATAATCTTCGCGAGGGACTTTCTCTAACGGAATATATTATATCCTGTTACGGTGCCCGCAAAGGGATTGTGGATACTGCGGTGCGAACATCAGATGCTGGATACCCCACACGTAGACTTGTTGAAGTAGTTCAACATATTGTCGTGCGTAAAACAGATTGTGACACTATCGGGGGCATT---ATTGTAAACCCTACCCAAGATAGA------------GATGGATCTGTGCAAAAT---------------------------------------ATCCTCCAACAAAAACTGATTGGACGTGTTCTAGCAGACAATGTCTGTGTAGATATGAGATGTATCGCTATCCGGAATCAGGATATCGGTAATGAACCTGCCGATCGATTGGTGTCACTTCGAGTACAACCAATACGTATAAGGTCTCCACTGACCTGTAGAAATATTTCCTGGATCTGTCGGTTATGTTACGGTTGGAGTCTCACCCATCACGACTTGGTAGAATTGGGAGAAGCAGTAGGTATTACTGCGGGCCAATCAATCGGAGAGCCCGGAACCCAACTTACATTAAGAACTTTTCACACGGGCGGAGTATTTACGGGTGATATCGCGGAGCATGTACGAACTCCATTCAATGGAATTATTAGTTTCGATGGAGACTTAGTCCACCCCGCACGTACGCGCCATGGGCATCCTGCCTGGATATGCCAAGATGATTTATCTGTTTCTGTCAAAGGTAGGGATGGAGTATACAATTTTGTCGTCCCACCCCAAAGTTTGATTTTGGTTCGGAACGATCAATATGTTGAATCAAAACAAGTCGTTGCAGAGGTACGTGCTGATAAATCCCCTCCCAAGGAAAGGGTGAAAAAACATATTTATTCCGATTCGGAAGGGGAGATGCATTGGGGTACAACTGTGCGTCATTCA---------------------------TCCGATCATGTACACAGTAATGTTTATCCCATACTCGAGACGGGTCATGTATGGGTACTATCGGGGGGTCTTTGCGACGCTGGGGAAGCACCTTCATTATTCTACAAGGATCAGGATAGGATT---GATTCCCAACCGTTACTTACCAAGTATGAATCATTGCCATATTACCAGAAGGGTAATAATGGGAAAGAGGTTCAATCGGCCGACCCC------------------------------------------------CAC---------CGGGAAGAACAAATATTTAATCACTCAAAATTTGATTCTCGCACAGCTAGTAAG---ATTCTCGATTCTCTATACTCCCTGAGTATTCTCCGA---AGCTGTAGTATGAGGAGGAACAGGGTAAGCGGT------AGAGTCATCCTC---------CCAATGAAACGAGGGGGTAGGATG---GAGTATAATAAAGCCCTTCACGTCAATTTTATTCCTCGA---ATACCCAATAATGGAATCTTGAATCGGGGTTATATTACAGCCGTTTCCGAAAATCCTGAATATGGTACTAATATACCAGGGATTATCAAATATGGTACCATAAAAGTGGATTCAACCGCTGAGAGAGAATTTATTCCTGAAGGTGGA---AGGGAAACTAGTTCCGTATCGAGATACAGAGTCCTAGAAGGGGGCAATTTCTTCTTTCTCCCCGAAGAGGTGTATATCATCCATCAACCCCATCCCCTCTTATTAGTTTCAAATAATAATGTTGTTCAAGCAGGTGAACGAATTACTCCTAATATTTCTAGTAGATTGGGTGGATTGGTTCGGGTTAGAAAG---ATACAAAACAGTCTTGAAATACGAGTATTGCCTGGTAATGTCTATTATCCAGGGAGA---------GTATCGGGCGTATCC------AAACAGAACAACACGTCAATTCCACCGGGTAATTCAGTATTTGATAATTCCAAATCTGAGAATTGGATTTATCTCCAATGGATCACACCCCATAGGAGG---AAG------------------------------------------------------------------------------------------------------------------------------------------------------------------------------------------------------------------------------------------------------------------------------------------------------------------GCTTTTGCTCTAGCTAGGCCTGTTGCAGAATACGCTGTCCTCAATGAATCTTTCCCGAATATT---GCTATCCCGGATCCCCCG---AAGAAGCAAAATTCCCTACAGATTCGAATTCAAGTTATCAAATACACGCTTTACGAGGATGGTGAGGAAATTCGAGCA------------------ATTAATGACGCGAATACTCAATTAGTTCAAATCTGTCTAGTACTGGATTGGGAGGAG---------------------AAATCTTCTACAGAGCCCGCTCACGCTTCTATCCCCGAACTGAGAGTGAAAAATATTACTAGAACTCTTCTACATATTAGTCCACTTAATTATCCTGATTTATACACT---GGGAGA---GATAGAGGTGGATCTTCCTCGAAGCGTACCTATAATAATAAGTTCCCATGC---ACCGAT---------------TATTCTCTAGGGAATCCTGAGAGTCAATCATCAATAAAATATCAGGGT---ACTATTCGTTCGGTACCCGGT---------CGAGGT---ACATCTTTATTGATTCTATCATCCCCAAATTTT---TTTCAAAGTTCTTTA---------TATACTAATCCGAAATATTCCCAT---------GGAGTGAATCAATCTGGTAAGAATTCC---------AAATTGGAGGAAAGTAATCAT---------GCTTGCACGGAACCTCTTCCCAAAGTTTCGAAAAATCATTCTCTGTACGGTACGGTA---ATTTCCAGTAAAGGATCCCCGGATCCGGGATTGGCCTCGGCAGATTACGTTCCATCATCCAATCATATTCAT------ACGATGCAAGGAGTGAATAGATTAGGTCTCTTGGGTAATTCACACAGCATTGCTAACTGTTCGTTATACCCTTGCGGGATATCCAGGGACATAATACTCTTC---CAGAAAGTATCACTCATCGATAATTCGAGATACATTTTT---------------------CGAATTCCCAACCGTTATTTCCTAGGTGGAGGTGGAGAAATCCGTGGATTCAGTTCAATAGATTTCACAGGTAGGAACAATTTATATCGCGTCTTC---GACTTACCC---GAC---CCACACGATGGGGGGGTTTTACCAGTCAATCTCGGGCAATATATTCGTGGAAATGTATGCTCATCTAAGGGTAAAATATCCTCCCAATTTGGTCAGATTATCTCTATCAATAGAGAATCTTTGACGATTCGATCGGCTAAGCCATACTCAGCTACTGAAGGAGCAACTGTTCATAGTCATTATGGAGATATCCTTGGAGAGGGGAATACATTAATAACTCTGATATATGAAAGATTCAAATCCGGGGATATTATCCAAGGTCTCCCCAAGGTTGAGCAATTGTTAGAGGCTCGTTCAACCAATTCAGTCTCGAGTAATTTGGAAAATGCTTTTGGGGATTGGAGCAGAGGTATGACAAAATTGATCGGGAATTCCTGGAGTCGTTTTCTCGGTGCTAGAATCAGTATGGAACAGAGTCGGACGGATTCAGTTGATCAGATTCAGAGGGTTTATCGATCCCAA---GGAGTGCATATCTCTGATAAGCATATAGAGATTATTGTACGACAAATGACATCCAAAGTACTAACTCTGGAAGACGGAGTAGCTGATGCGTTCCTACCCGGAGAGCTTGTTGAATTATCACGAGCACAAAGGATGAATCGTGCTCTGGGGGGGTCAATATCTCACAAACCCATCGTGCTGGGAATAGCAAAAGCATCTCCTAATACTACCAGTTTCATATCGGAAGCGAGTTTTCAAGAGACTACTCGAGTATTAGCTCGAGCTGCTATACGAGGTCGAATTGATTGGTTGAAGGGTTTGAAAGAGAATGTGATTCTTGGCGGTATAGTTCCTACCGGTACTGGGAACGAGGAGGTTATTTGTCAAATAACCCTAGAAGAACAG------GAAGGTGTCGTTCCAGCA---GCAGGGAGTACTAATCCC------TCCAACCACGAAGTG---AAAAATGTTCTATCCCATCATGGGGAAGTGTTTCTC---CCTCAC------------------------------------------------------------------------------------------------------------------------------------------------------------------------------------------------------------------------------------------------------------------------------------------------------------------------------------------------------------------------------------------ACCGAATACGATATTCACGAGGAATTGAAAAGAAGCATT------ATCCGGGATAGATAG---------------------------------------------------
>Sceptridium
ATGGCAGACCGAGCTAAATTCCTTTCCTACAATAAAGTGATGGATAGAACTGCCATAAAGCGACTTATTAGCAGATTAATAGCTCACTCTGGAATTACGTATACAGCGAATATTCCGGATCAACCGAAAACCCTGGGTTTTCAACGAGCTACCAACGCATCCATTTCGTTAGGCATTGACGATCTCTTAACAGCACCTTCCAAAGCATGGCTTGTCCGAGATGCAGAGAAACAAGGTTCTATTTTGGAACAGCATCATCGTCATGGTAGTGTACACGCTGTGGAGAGATTACGCCAATCGATCGAAACATGGTATGCTACGAGTGAGTATCCGAAGCGAGAGATGAATCCTAACTTTGGGGTAACCGATCCTCTGAATCCGGTCCATATGATGTCCTTCTCGGGAGCGCGGGGGAGTCTATCTCAGGTTCATCAATTAGTAGGTATGAGGGGATTGATGTCGGATCCCCAAGGACAAATCATTGATTTACCCATTCAGAGTAATCCTCGCGAGGGACTTTCTCTAACGGAATATATTACATCTTGCTACGGTGCCCGCAAAGGGGTTGTGGATACTGCGGTGCGAACATCAGATGCTGGATACCCCACACGTAGACTTGTTGAAGTAGTTCAACATATTGTCGTGCGTAAAACAGATTGTGGCACTACCGGGGGCATT---ATTGTAAACCCTACCCAAGATAGA------------GATGGATCTGTGCGAAAT---------------------------------------ATACCCCAACAAAAACTGATTGGACGTGTTCTAGCAGACAATATCTGTGTAGATATGAGATGTATCGCTATCCGGAATCAGGATATCGGTAATGAACCTGCCGATCGATTGGTGTCACTTCGAGTACAACCAATACGTATAAGGTCTCCACTGACCTGTAGAAATATTTCCTGGATCTGCCGGTTATGTTACGGTTGGAGCCTCACCCATCACGACTTGGTAGAATTGGGAGAAGCAGTAGGTATTATTGCGGGCCAATCAATCGGAGAGCCCGGAACCCAACTTACACTAAGAACTTTTCACACGGGCGGAGTATTTACGGGTGATATCGCGGAGCATGTACGAACTCCATTCAATGGAATTATTAGTTTCGATGGAGACTCAGTCCACCCCGCACGTACGCGCCATGGGCATCCTGCCTGGATATGCCAAGATGATTTATCCGTTTCTGTCAAAGGTAGGGATGGAGTATACAATTTTGTCGCCCCACCCCAAAGTTTGATTTTGGTTCGGAACGATCAACATGTTGAATCAAAACAAGTTGTTGCAGAGGTACGTGCTGATAAATCTCCTCCCAAGGAAGGGGTGAAAAAACATATTCATTCCGATTCAGAGGGAGAGATGCATTGGGGTACAACCGTGCGTCATTCA---------------------------TCCGATCATGTACACAGTAATGTTTATCCCATACTCGAGACGGGTCATGTATGGGTACTATCGGGGGGTATTTGCGACGTTGGGGAAGCACCTTCATTATTCTATAAGGATCAGGATAGGATT---GATTCCCAACCGTTACTTACCAAGTATGAATCATTGCCATATTACCATAAGGGTAATAATGGGAAAGAGGTTCAATCGGCCGACCCC------------------------------------------------CAC---------CGGGAAGAACAAATATTTAATCACTCAAAATTTGATTCTCGCACAGCTAGTAAG---ATTCTCGATTCTCTATACTACCTGAGTATTCTCCGA---AGCTGTAGTATGAGGAGGAACAGGGTAAACGGT------AGAGTCATCCTC---------CCAATGAAACGAGGGGGTGGGATG---GGGTATAATAAATCCCTTCACGTCAATTTTGTTCCTCGA---ATACCCAAGAATGGAATCTTGAATCGGGGTGATATTCCAGCCGTTTCCGAAAATCCTGAATATCGTACTAATATACCAGGGATTATCAAATATGGTACCATAAAAGTGGATTCAACCGCTGAAAGAGAATGTATTCCTGAAGATGGA---AGGGAAACTAGTTCCATATCGAGATACAGAGTCCTCGAGGGGGGCAATTTCTTCTTTCTCCCCGAAGAAGTGTATATCATCCATCAATCCCATCCCTTCTTATTAGTTTCGAATAATGGTATTGTTCAAGCAGGTGAACGAATTACTCCTAATATTTCTAGTAGATTGGGTGGATTGGTTCGGACTAGAAAG---ATACAAAACAGTCTTGAAATACGAGTATTGCCTGGTGATGTATATTATCCAGGGAGA---------ATATCGGGCGTATCC------AAACAGAACAACACGTCAATTCCACCGGGTAATTCAGTATTTGATAATTCCAAATCTGAGAATTGGATTTATCTCCAATGGATCACACCCCATAGGAGG---AAG------------------------------------------------------------------------------------------------------------------------------------------------------------------------------------------------------------------------------------------------------------------------------------------------------------------GCTTTTGCCCTAGCTAGGCCTGTTGCAGAATACGCTGTCCCCAATGAATCTTTCCTGGATATT---GCTATCCCGGATCCCCCG---AAGAAGCAAAATCCCTTACAGATTCGAATTCAAGCTATCAAATACATGCTTTACGAGGATGGTGAGGAAATTCGAGCA------------------ATTAATGACGCGAATACTCAATTAGTTCAAACCTGTCTAGTACTGGATTGGGAGGAG---------------------GAATCTTCTACAGAGCCCGCTCACGCTTCTATCCCCGAACTGAAGGTGAAAAATATTCCTAGAACTTTTTTCCATATTAGTCCACTCAATTATCCTGATTCATACGCT---GGGAGA---GATAGAGGTGGATCTTCCTCGAAGCGTACCTATAGGAACAAGTTCCCATGC---ACCGAT---------------TACTCTTTAGGGAATCCTGAGAGTCAATCACCAATAAAATATCAGGGT---ACTATTCGTTCGGTACCCGGT---------CGAGGT---ACATCTTTCTCGATCCCATCATCCCCAAATTTT---TTTCAAAGTTCTTTA---------TATACTAATCCGAGATATTCCAAT---------GGAGTGAATCAATCTGGTAAGAATCCC---------GAATTGGAGGGAAGTAATCGT---------GTTTGCACGGAATCTCTTCCCGAGGTTTCGAAAAATCATTCCCTGCATGGTGCGGTA---ATTTACAGTGAAGGATCCTCGGATCCGGGAGTGGCATCGACAGATTCCGTTCCATCATCCAATCATATTCAT------ATGATGCAAGGAGTGAATGGATTAGGTCTCTTGGGTAGTTCACACAGCATTGCTAACTGTTCGTTATACCCTTGCGGGATATCCAGGAACGTAATACTCTCC---CAGAAAGTATCATTCATCGATAATTCGAGATACATTTTT---------------------CGAATCCCCAACCGGTATTTCCTAGGTGGAGGTGGAAAAATCCGTGGATTCAGTTCAATAGATTCCACAGGTAGGAACAATTTATACCGCGTCCTC---GACTTACCC---GAT---CCGCACGATGGGGGAGCTTTACCAGTCAATCTCGGACAATATATTCGTGTAAATGTATGCTCATCCAAGGGTAAAATATCTTCCCAATCTGGTCAAATCATCTCTATCCATAGGGAATCTTTGACGATTCGATCGGCTAAGCCATATTCAGCCACTGAAGGAGCAACTGTTCATAGTCATTATGGAGATATACTTGGGGAAGGGAATACGTTAATAACTCTGATATATGAGAGATTCAAATCCGGGGATATTATCCAAGGTCTCCCCAAGGTTGAGCAATTGCTAGAGGCTCGTTCAACCAATTCAGTCTCGAGTAATTTGGAAAATGCTTTCGGGGATTGGAGCAGGGGTATGACAAAATTGATCGGGAATTCCTGGAGCCGTTTCCTCGGTGCTAGAATCAGTATGGAACAGAGTCGGACGGATTCAGTTGATCAGATTCAGAGGGTTTATTGATCCCAA---GGAGTGCATATCTCTGATAAGCATGTAGAGATTATTGTACGACAAATGACATCCAAGGTACTAACTCTGGAAGACGGAGTGGCCGATGCGTTCCTACCCGGAGAGCTTGTTGAATTATCACGAGCACAAAGGATGAATCGTGCTCTGGGGGGGTCAATATCTCACAAACCCATCGTGCTGGGAATAGCAAAAGCATCTCCTAATACTACCAGTTCCATATCGGAAGCGAGTTTTCAAGAGACTACTCGAGTATTAGCCCGAGCTGCTATACGAGGTCGAATTGATTGGTTGAAGGGTTTGAAAGAGAATGTGATTCTTGGCGGTATAGTCCCCACTGGTACTGGGGACGAGGAGGTTATTTGTCAAATAACCCTAGAAGAACAG------GAAGGTATCGTCCCAGCA---GCAGGGAGTACTAATCCT------TCCAATCACAAAGTG---AAAAATGTTATATCCCATCATGGGGAAGTGTTTCTC---TCTCCC------------------------------------------------------------------------------------------------------------------------------------------------------------------------------------------------------------------------------------------------------------------------------------------------------------------------------------------------------------------------------------------ACCAAATATGATATTCACGAGGAATTGAGAAGGAAAAAA------AAGAAAAAGCATTATCCGGGATAG------------------------------------------
>Haukia
ATGGCAGAACGAGCTGAATTCCTTTTCTACAATAAAGTAATGGATAGAACTGCCATAAAGCGACTTATTAGCAGATTAGTAGCTCATTTTGGAGTCACATATACAACAAATATCTTGGATCAATTGAAAACCTTGGGTTTTCAACGAGCTACCAACGCATCTATTTCGTTAGGTATCGATGATCTCTTAACAGCCTCTTCCAAATCATGGCTTATCCGAGATGCAGAAAAACAAAGTTCTATTTTAGAACAACATCATCGTTATGGTAGTGTCAATGCTGTAGAGAGATTACGCCAATCGATCGAAACATGGTATGCTACGAGTGAGTATCTTAAGCAAGAGATGAATCCGACTTTTGAGGTAACCGATCCCCCGAATACGGTCCATATGATGTCTTTCTCGGGAGCTCGCGGAAGTTTATCCCAGGTTCACCAATTGGTGGGTATGAGGGGATTGATGTCGGATCCCCAAGGACAAATCATAGATTTACCCATTCAGAGTAATCTTCGTGAGGGACTTTCTCTAACGGAATATATAATATCTTGCTATGGTGCTCGTAAAGGGGTTGTGGATACCGCGGTACGAACATCAGATGCTGGATACCTCACGCGTAGACTTGTTGAAGTAGTTCAACATATTGTTGTACGTAAAAAAGATTGTGGCACTATTGGGGGCATT---CCTTTAAACCCTCTTCAAGATCCA------------GATGGATCTATACGGAGT---------------------------------------ATCCCCCAACAAAAACTGATTGGACGTGTTTTAGCAGACAATGTCTATGTAGATACAAGATGTATTGCTATCCGGAATCAGGATATAGGTAATGAACTTGCCGATCGATTGGTAGCTTTTCGAGTCCAACCAATCCATATACGATCCCCTCTGACCTGTAGAAATATTACCTGGATTTGCCAGTTATGCTACGGTTGGAGCCTCACCCATCACGAATTGGTAGAATTGGGAGAAGCAGTAGGTATTATTGCGGGACAATCGATCGGGGAACCAGGGACTCAACTCACATTAAGAACTTTTCATACAGGTGGAGTATTCACGGGTGATATCGCGGAACATGTACGAACTCCATTTGATGGAATTGTTAATTTTAACGAAGATTCGGTACATCCCGCACGTACGCGTCATGGGCACCCCGCCTGGTTATGCCAGGCTGATTTATCCATTTCTGTCAGGGGTAGAGATGGAGTATACAATTTTGTTGCTCCACCACAAAGTTTTGTTCTGGTTCAGAACAATCAATACGTTGAATCGAAACAGGTTGTTGCGGAGGTACGAGCCGAGAAATCACCCCCTAAGGAAGAGGTGAAGAAACATGTTTATTCCGATTCGGAGGGGGAGATGCATTGGAGTACAATCGTACGTCATTCA---------------------------TCCGAACATGCAAACAATAATGTTTATCCCATACTTGAAACAGGTTATGTATGGGTATTATCAGGAGGTCTTTGCGAGATTGGGGAAGCACCTTCATTTCCTTATAAGGATCAGGATAGGATTTCTTCCTTCCGACCGTTCCTCAGAAAAAACAAATCATTGCTCAATTCCTGTGGGGCGAACGATAGGAAGGAGGTTGAACCGTCCAATCCG------------------------------------------------TAC---------CAAAAAAAGCAAGGTTTTAATCATTCGAGATTCGACTCCCGAATAACCAGTAAG---TTTTTGGACTCTCTATACTCCCTTAATATTCCAAAA---AATTTTAGTCTGACGAGGAACGGAATAAACGGT------AGGGTCATTCTC---------CCGATGGGAAGGGGTAGAAGCATA---AGGTATTGGAAAGCCCTTTACGTAAATTTTGTTCTTCGA---ATACCAAATAATGGAATCCTGAACCGGGGTGATATCCTAGCTATTTATGAGAATCCCAAATATCGGATTATTACTTCGGGTATTTTGAAATATGGGACTGCAAGAGTGAACTCAATCGCTGATGGAGAGTTTATTTTTGAATATGAA---AAAAGTACTAGTTTCATCTCGAGATACAGAATTTTTGAGGGAGGTAATTTATTTTTTATTCCCGGAGAAATTTATACCCTCCATCAATCCTATCCCTTTCTATCAGTCTCGAACAATAGTATCGTTCGAGCAGGTGAGCAAATTGCTCCTAATATCTCTAGCAAATCGGGTGGATTGGTTAGAATTGAAAAG---TCGCAGAACAATATTGAGATACGAGTATTGCCCGGAAATCTTTATAATGCGAAGGAA---------ATAACGGGCATATCC------GAACATGATGATGCGTTTATTCCACCGGGTGCTTCAGTATCTGATCATTCCAAATCTGATGATTGGATTTACCTCCAATGGATCACACCCCATCGAAGG---AAT------------------------------------------------------------------------------------------------------------------------------------------------------------------------------------------------------------------------------------------------------------------------------------------------------------------ACTTTTGCTATAGCTAGACCCGTTGTAGAGTACAATGTTCCTAACGGATATTCTTCGGATATT---TCCACCTCGGATCTTCCACTGGAAAAACGGAATCATTCTCAAATTAAAGTTCAAGCTATTGAATACATGCTTTACGAAGATGGTGAAGAGATTCGAGTA------------------ATAAATAATGCAAATATTCAATTGATTCAGACTTGTTTGGTTTTGGATTGGGGGAGG---------------------GAACGCAGCAATGAGCCCGCTCATACTTCTATTCTCGAATTGGGGATAGGAAACGTTTCTAAAACTTTTTTATGTATCCGCTTCTTCAGTCATCTCGACCCATACATT---GGAAAT---GGTAGGGATGAATCCTTCTCAAAGCATATCTGTAATAACAAATTTTCTTGG------------------------------------AATCCCAAGGATCAGGTACTAATCAAATGTCAGGGT---ACTATTCGTTCAGTATCGGAA---------CAAGGT---ACATCTTTCTCAATTTTATCACCTCAAAATCTT---TCTCAAAAGTATTTA---------TACACTAATTCAGAATATTTGAAT---------GAAGCGAACCAATCCGATATAAATCTC---------GAATTGGGGGAAGAA---------------ATTTCCACAGACTCTCCTTCCGAGGTTTCAAATAATAACTTTTTTCACGGTGTGATA---ACTCTCGATAAAGAATCCCGAGAGATTGGAACGGCATCAAAAGATTCCGTTCCGACAGTCAGTCATACTCAT------ATGGTACAAGGAATCAATGAATTAGGTCTATTAGGGAATTCACAAAACATTGTTAATTGTTCGTCATATCCTTGTGGAACAGCCAGGAACAAAATATTCTTTATTAATAAAGCATCATTTATTTATAATCTGAGATCCATTTAT---------------------AAAGTACCTAACTGGTATCTTCTCGATGAAAAGAAAGAAATCTGTGAATTCGGTTCAAAATATCCCATAGGGATAAACAATTGTTATCGCACCTTT---CGTTTACCC---AAT---TTGCATGATGGGGGGGCTTCAAAAGTAAATCTTGGACAATCTATTTGTGAAAATGCAGAATTATATGGAAGGTTAATGTCCTCTCAATCCGGTCAAATTATCTCTATTCATAGTGATTCTTTCACTATTCGATTGGCCAAGCCATATCTAGCTACTGAAGGAGCAACTGTTCATAGTCATTATGGAAATACCCTTAAGGAGGGGGATACTTTAATAACTCTGACCTATGAAAGATTCAAATCTGGGGATATTATTCAGGGTCTTCCTAAGGTTGAGCAATTGTTAGAGGCTCGTCCGACCAATTCAGTCTCAAGAGATTTGGAAAAGGGTTTTGAGGATTGGAACAAGGGGATGACAAGGTTGATTGGGAATTTATGGAGTTGTTTCCTTGGTGCCGGAATCAGTATGGAACAAAGTCGGACAGATCTAGTTGATCAGATTCAGAGGGTTTATCGATCCTNA---GGAGTACGTGTCTCTGATAAACATATAGAAATTATTGTGCGACAAATGACATCTAAAGCAATCACTTTGGAAGACAGAATGGCTGATGCATTTCTACCCGGAGAGCTCATCGAGCTGTCACGAGCACAAAGGATGAATCGCGCTTTAGGGAGGTCCATATCTTACAAACCCATCGTTCTGGGAGTAACAAAAGCATCCCTTAATACTACCAGTTTCATCTCAGAAGCAAGTTTTCAAGAGACTACTCGAGTATTAGCTCGAGCCGCTATACGAGGTCGAATTGACTGGTTGAAAGGTTTAAAAGAGAATGTGATTCTTGGCGGTATAGTTCCCACCGGTACTGGAAATGAGGAGGTTATTTGTCAAGTGACTCTGGAGAAACAG------GAAGGAATCATCTTATCA---------GGTACCACACCT------TCCAGGAACGAAATG---AAGAATGTTCTATCCTATCATGGGAATTTATTTATT---TCCCCC------------------------------------------------------------------------------------------------------------------------------------------------------------------------------------------------------------------------------------------------------------------------------------------------------------------------------------------------------------------------------------------ACCAAAAAACACATTCATGAAGAATTGAGAAGAGCAATA------TCTGGTAGGGATAGTGATCAATAG------------------------------------------
>Whittieria
ATGGCAGAACGAGCTGAATTCCTTTTTTACAATAAATTAATGGATAGAGCTGCCATAAAGCGACTTATTAGCAGATTAGTAGCTCATTTTGGAATCACATATACAACGAATATTTTGGATCAATTGAAAACCTTGGGTTTTCAACGAGCTACCAACGCATCTATTTCGTTAGGCATTGATGATCTATTAACAGCCTCTTCCAAAGCATGGCTCATCCGGGATGCGGAAAAACAGAGTTCTATTTTGGAACAGCATCATCGTTATGGTAGTGTAAATGCTGTAGAGAGATTACGTCAATCGATCGAAACATGGTATGCTACGAGTGAGTATCTGAAGCAAGAGATGAATCCGACTTTTGAGGTAACCGATCCTCCGAATCCGGTCCATATGATGTCTTTCTCGGGAGCTCGTGGAAGTTTATCCCAGGTTCACCAATTAGTGGGTATGAGGGGATTGATGTCGGATCCCCAAGGACAAATAATTGATTTACCTATTCAGAGTAATCTTCGTGAGGGACTTTCTCTAACGGAATATATTATATCTTGCTATGGTGCTCGTAAAGGGGTTGTGGATACCGCGGTACGAACATCAGATGCTGGATACCTCACACGTAGACTTGTCGAAGTAGTTCAACATATTGTTGTACGTAAAACTGATTGTGGCACTATTGGGGGCGTT---CCCTTAAACCCTCTCCAAGATCCA------------GATGGATTTATACGGAGT---------------------------------------ATTCCCCAACAAAAACTGATTGGACGTGTTTTAGCAGACAATGTCTATGTAGATACAAGATGTATCGCTATCCGGAATCAGGATATCGGTAATGAACTTGCTGATCGATTGGTAGCTTTTCGAGTACAACCAATTTCTATACGATCCCCTTTGACCTGTAGAAATATTAACTGGATTTGTCAGTTATGCTATGGTTGGAGCCTCACCCATCACGAATTAGTAGAATTGGGAGAAGCAGTAGGTATTATTGCGGGACAATCGATCGGGGAGCCTGGGACTCAACTCACATTAAGAACTTTTCACACGGGTGGAGTATTCACGGGTGATATCGCGGAACACGTACGAGCTCCATTTGATGGAATTGTTGATTTTAACGAAGATTCGGTCCATCCCGCACGTACACGCCATGGACATCCCGCCTGGTTATGCCAGGATGATTTATCCGTTTCTATCAGGGGTAGAGATTTAATATACAAATTTGTCGCTCCACCCCAAAGTTTCGTTCTGGTTCAAAACAATCAATATGTAGAATCAAAACAAGTTATTGCGGAGGTACGCGCCGAGAAATCACCACCTAAGGAAGAGGTTAAAAAATATGTTTATTCCGATTCAGAAGGAGAGATGCATTGGAGTACAATTGTACGTCATTCA---------------------------TCCAAACATGCAAAGAATAATATTTATCCCATACTTGAGACAGGTTATGTATGGGTATTATCTGGAGGTCTTTGCGAGATTGGGGAAGCATCTTCATCTCCCTATAAGGATCGGGATAGGATT---TCCTTCCGACCGTTCCCCATAAAAAATAAATCATTGCTAAATTCCCGTAGGGCGAACGATGGAAAGGAGGTTGAACCGTCCAATTCG------------------------------------------------TAC---------CAAAAAAAGCAAGTGTTTAATCGCTCGAGATTTGACTCCCGAATAACCAGTAAG---TTTTTGGACTCTCTATACTCCCTTAATATTCCTCAA---AAATTTAGTCTGAAGAGGAACAGAATGAACGGT------AGGTTCATTCTA---------CCAATGGGAAGGGGTGGAAGCGTA---AGGTATCGGAAAGCCCTTCACGTCAATTTTGTTCTTCAA---ATACCCAAAAATGGAATCTTGAACCGGGGCGCTATCCTAGCTATTTATGAGGATCCCAAACATCGGATTAGTACTTCAGGTATTTTGAAATATGGGACTGCAAGAGTGAACTCAACCGCTGATGGAGAGTTTATTTCTGAATACGGA---AAAAGGACTAGTTTCATATCAAGATACAGAATTCTTGAGGGAGGTAATTTCTTTATCATTCCCGGAGAGATCTATACCATCCATCAATCCCATCCCTTTTTATCAGTTTCGAACAATAGTATCGTTCGAGCAGGTGAGCAAATTGCTCCTAATATCTATAGCAAATTGGGTGGATTGGTTAGAATTGAAAAG---TCGCAGAACAATATTGAGATACGAGTATTGCCCGGAAATCTTTATAATGCGAAGGAA---------ATAACGGGCATATCC------GAACATAATGATGCGTTGATTCCGCCAGGTGCTTCAGTATCTGATCATTTCAGATCCAAGGATTGGATTTACCTCCAATGGATCACATCTCATCGAAGG---GAT------------------------------------------------------------------------------------------------------------------------------------------------------------------------------------------------------------------------------------------------------------------------------------------------------------------ACTTTTGCTATAGCCAGACCTGTTGTAGAGTACAATGTTCCTAACGGATATTCTTCGGATATT---TTCACCTCAGATCTTCCACTGGAGAAAAAAAATCATTCCAAGATTCAAGTTCGAGCTATTGAATATATGCTTTATGAAGATGGTGAAGAAGTTCGAGTA------------------ATAAATGACGCAAATATTCAATTGGTTCAGATTTGTTTGGTTATGGATTGGGAGAGG---------------------GAACGCAACATCGAGCCCGCTGATATTTCTATTCTCGAATTGAGGGTAGGAAACGTTTCAAAAACTTCTTTATGTATCAGCTTCTCCAGTCACTTCGACCCATACATT---GGGAGT---GGTAGGAATGGATCCTCCTCAAAACATATCTGTAGTAACGGATTT---TCATGGAATGAT---------------TCTATCACAAGGATTCCCAAGGCTCAGTCACTAATCGAACGCCAGGGT---ACTATTCGTTCGGTATCGGAA---------CAAGGT---ACATCTTTCTCCATCTTATCACCTCAAAATCTT---TTTAAGAATTCTTTA---------TACACCAATTCGGAATATTTAAAT---------GAATCAAACCAATTAGATAGAAATCTC---------AAATTGGGGGAAGTAACTTTT---------TTCCCCGCAGACTCCCCTTCTGTGGTTTCAAAGAATAACTTTTTGTACAATGTGATC---ACTCCCAGTGAAAAATCCCGAGAGATTGGAACGGCATCGACAGATTTTGTTTTGCCGGTCAGTCATACTCAT------ATGGCACAAGGAATCAACAAATTAGGTCTATTAGGGAATTCACACAACATTGTTAATTGTTCATCATATCCTTGTGGAACAGCCGGGAACAAAATATTATTT---AACAAATCATCATTTATTAATAATCCGAGATCCATTCAT---------------------CAAGTTCCTGATTGGTATCTTATCGATGAAAAGAAGGAAATCTGTGGATTAGGTTCCCTATATCCCATAGGGAGAAACAATTGTTATTACACCTTT---CGTTTACCC------TATTCGCATTATGGGGGGGCTTCAATAGTAAATCTTGGACAATCTATTTGTGGAAATGCAGATTTATGTGGAGGGTTAATATCCTCTCAATCCGGCCAAATTATCTCTATTCATAGTGATTCCTTCACGATTCGATTGGCCAAGCCATATTTAGCTACTGAAGGAGCAACTGTTCATAGTCATTATGGAAATACCCTTAAGGAGGGAGATACTTTAATAACCCTGACCTATGAGAGATTCAAATCTGGGGATATTATTCAGGGTCTTCCCAAGGTTGAGCAATTGTTAGAGGCTCGTCCGACCAATTCAGTCTCAAGAGATTTGGAAAGAGGTTTTGAGGATTGGAACAAGGGGATAACAAGGTTGATTGGGAATTTCTGGAGCTGTTTCCTCGGTGCCGGAATCAGTATGGAACAAAGTCGGATGGATTTAGTTGATCAGATTCAGAGGGTTTATCGATCTCAA---GGAGTACGTGTCTCTGATAAACATATAGAGATTATTGTGCGACAAATGACATCTAAAGCACTCACTTTGGAAGACAGAATGGCTGATGCTTTTCTACCCGGAGAGCTCATCGAACTATCACGAGCACAAAGGATGAATCGCGCTTTGGGTAGGTCCATATCTTACAAACCCATCGTTCTGGGAGTAACAAAAGCATCCCTTAATACTACAAGTTTCATCTCAGAAGCAAGTTTTCAAGAGACTACTCGAGTATTAGCTCGAGCTGCTATACGAGGTCGAATTGACTGGTTAAAAGGTTTGAAAGAGAATGTTATTCTTGGCAGTATAGTTCCCACCGGTACTGGAAACGAGGAGGTTATTTGTCAAATGACTCTGGAGAAACAG------GGAGAAATCATCTTACCA---------GGTACCACACTT------TCCAATAACGGAATG---ATTAATGTTCTATCCTATCACGGGAATTCACTTTTT---TCCCCC------------------------------------------------------------------------------------------------------------------------------------------------------------------------------------------------------------------------------------------------------------------------------------------------------------------------------------------------------------------------------------------ACCAAAAAGCGCATTCATGAAGAATTGAGAAGAGCAATATCTGTATCTGGTAGAAATAGTGATCAATAG------------------------------------------
>Goswamia
ATGGCAGAACGAGCTGAATTCCTTTCCTACAATAAAGTAATGGATAGAACTGCCATAAAGCGACTTATTAGCAGATTAATAGCTCATTTTGGAGTCACATATACAACGAACATCTTGGATCAATTGAAAACCTTGGGTTTTCAACGAGCTACCAACGCATCTATTTCGTTAGGCATTGATGATCTCTTAACAACCTCTTCCAAAGCATGGCTTATCCGAGATGCAGAAAAACAAAGTTATATTTTAGAACAACATCATCGTTATGGTAGTGTGAATGCTGTAGAGAGATTACGTCAATCGATCGAAACATGGTATGCTACGAGTGAGTATCTTAAGCAAGAGATGAATCCGACTCTTGAAGTAACCGATCCCCCTAATCCGGTCCATATGATGTCTCTCTCGGGAGCTCGCGGAAGTTTATCCCAGGTTCATCAATTGATGGGTATGCGAGGATTGATGTCGGATCCCCAAGGACAAATCATCGATTTACCCATTCAGAGTAATCTTCGTGAGGGCCTTTCTCTAACAGAATACATAATATCTTGCTATGGTGCTCGCAAAGGGGTTGTGGATACCGCGGTACGAACATCAGATGCTGGATACCTTACGCGTAGACTCGTTGAAGTAGTTCAACATATTGTTGTACGTAAAACAGATTGCGGCACTATTGGGGGCATT---CCTCTGAACCTTCTGCAAGATCCG------------GATGGATTTATACGGAGT---------------------------------------ATTCCCCAACAAAAACTGATTGGACGTGTTTTAGCAGACAATGTCTATGTAGATACAAGATGTATTGCTATCCGAAATCAAGATATTGGTAATGAACTTGCCGATCGATTGGTAGCTTTTCGAGTGCAACCAATCCATATACGATCTCCTCTGACCTGTAGAAATATTACCTGGATCTGCCAGTTATGCTATGGTTGGAGCCTCACCAATCACGAATTGGTAGAATTGGGAGAAGCAGTAGGTATTATTGCGGGACAATCAATCGGGGAACCTGGGACTCAACTCACATCAAGAACTTTTCACACAGGCGGAGTATTCACGGGTGATATCGCAGAACATGTACGAACCCCATTTGATGGAATTGTTGATTTCAACGAGGATTTGGTCCATCCCGCACGTACACGTCATGGACATCCTGCCTGGTTATGTCAGGATGATTTATCTGTTTCTGTCAGGGGTAGGAATGAAGTACACAATTTTGTTGTTCCGCCCCAAAGTTTCGTTTTGGTTCGGAGCAATCAATACGTTGAATCAAAACAGGTTATTGCGGAGGTACGCGCCGAGAAATCACCCCCTAAGGAAGAGGTTAAGAAACATGTTTATTCCGATTCAGAGGGGGAGATGCATTGGAGTACAATTGTACGTCATTCA---------------------------TCCGAGCATGTAAACAATAATGTTCATCCTATACTTGAGACAGGTTATGTATGGGTATTATCAGGAGTTTTTTGCGAAATTGAGGAAGCACCTTCATTTCTTTATAAGGATCAGGACGGGATT---TCCGTCCGACCGTTCTTCAGAAAAAAAGAATCATTGCTAAATTACCATGGGACAAACAATGGGAAGGAGGTTGAACCGTCCAATCCG------------------------------------------------TAC---------CAAAAAAAGCAAGGGTTTAATCACTCGAGATTTGACTTCCGAATAACCAGTGAG---TTTTTGGACTCTTTCTACTCCCTCAATATTCCAAAA---AATTTTGGTCTGAAGAGGAACGAAATAAACGGT------AGGGTTCTTCTC---------CCAAAGAGAAAGGGTAAGAGCGTG---AGAGACCGGAAAGCCCTTCACGTCAATTTCGCTCTTCAA---ATACCCAATAATGGAATCTTGAACCGGGGTGATATCCTAGCTATTTATGAGAATCCCAAATATCGGATTAATACTTCGGGTATTTTGAAACATGGGACTGTAAGAGTGAACTCAACCGTTGATGGAGAGTTGATTTCTGAATATGAA---GAAAGAACTAGTTTCATACCGAGATACAGAATTTTTGAGGGAGGAAATTTCTTCTTAATTCCCGGAGAGATCCATACCCTCCATCAATCCTATCCCCTCTTATCAGTCTCAAACAATAGTATCGTTCGAGCGGGTGAGCAAATTGCTCCTAATATCTCTAGCAAATCGGGTGGATTGGTTAGAATTGAAAAG---TCGCAGAACAATATTGAGATACGAGTATTGCCCGGAAATATTTATGATGCGAAGGAA---------AGAACGGGCATATCC------GAGCATAATGATGCGTTGATTCCACCGGGTGCTGCGGTATATGATCATTCCAAATCTGATGATTGGATTTACCTCCAATGGATCACATCCCATCGAAGG---AAT------------------------------------------------------------------------------------------------------------------------------------------------------------------------------------------------------------------------------------------------------------------------------------------------------------------ACTTTTGCTATAGCTAGACCCGTTGTAGAATACAATGTTCCTAACGGAAATTCTTCGGATATT---TCCACCTCGGATCTTACATTGGAAAAACGGAATCATTCTCAAATTCAAGTTCAAGTTATTGAATACATGCTTTACGAAGATGGTGAAGAAGTTCGAGTA------------------ATAAGTAACGCAAATATTCAATTGGTTCAGACTTGTTTAGTTCTGAATTGGGAGAAG---------------------GAACGTAGTACCGAGCCCGCTCATACTTCTGTTTTCGAATTGGGGGTAGGAAACGTTTCCAAAACTTTTTTATGTATCAGCTTTTCCAATCATCTCGACCCATGCATT---GAGAGT---GGTAAGGATAGATCCTCCTCAAAGCATATCCGTAACAACAAATTT---TTATGGAATAAT---------------TATATCAAAAAGATTCCCAAGGATCAGTCACTAATTGAATGTCAGGGT---ACAATTCGTTCAGTACCGGAA---------CAAGGT---ACATCTTTCTCCATCCTATCACCTCAAAATTTC---TTTCAAAATTCTTTA---------TATACCGATTCGGAATATTTGAAT---------GAAGCGAACCGATCTGATAGAAATCTC---------GAATTGGGAAAAAGAACTTTT---------TCTTCCCCAGATTCTCCTTTCGAGGTTTCGAAAAATAACTTTCTGTACAGTGTGATA---ACTCCCAGTGAAGAATCCCGGGAGAGTGGAACGACATCGACAGATTCCGTTCTGCCAGTCAGTCACACTCAT------ATGGTACAAGGAATCAATAAATTAGGTCTATTAGGGAATTTACACAACATTGTTAATTGTTTGTCATATCCTTATGGAACAGCTGGGAACAAAATATTCTTC---AACAAAGCATCATTTATCGATAATCTGAGATCCATTAAT---------------------CAAGTCCCTAATTGGTATCTTCTCGATGAAGAGAAAGAAATCTGTGAATTAGGTTCAAAATATTCCAGAGGTAAAAACAATTGTTATCACACTTTT---TGTTTACCC---GAT---TCGCATTATGGGAGGTCTTCAATAGTAAATCTCGGACAATCTATTTGTGAAAATGCAGAATTATATGGAAGGGTAATGTCCTCTCAATCCGGTCAAATCATCTCTATCCATAGTGATTCCTTCACGATTCGATTGGCCAAGCCATATCTAGCTACTGAAGGAGCAACTGTTCATAGTCATTATGGAAATACCCTTAAGGAGGGAGATACTTTAATAACTTTGACCTATGAGAGATTCAAATCTGGGGATATTATTCAAGGTCTTCCCAAAGTTGAGCAATTGTTAGAGGCTCGTCCGACCAATTCAGTCTCACGAGATTTGGAAAATGGTTTTGAGGATTGGAACAAGGGGATGACAAGGTTGATTGGAAATTTCTGGAGCTTTTTCCTTGGTTCCGGAATCAGTATGGAACAAAGTCGGACAGATCTAGTTGATCAGATTCAGAGGGTTTATCGATCCCAA---GGAGTACGTGTCTCTGATAAACATATAGAGATTATTGTGCGACAAATGACATCTAAAGCACTCACATTGGAAGACAGAGTGGCTGATGCTTTTCTACCCGGAGAGCTCATCGAACTATCACGAGCACAAAGGATGAATCGCGCTTTAGGGAGGTCCATATCTCACAAACCCATCGTTCTGGGAATAACAAAAGCATCCCTTAATACTACTAGTTTCATCTCAGAAGCGAGTTTTCAAGAGACTACTCGGGTATTAGCTCGAGCTGCTATACGAGGTCGAATCGACTGGTTGAAAGGTTTAAAAGAGAATGTGATTCTCGGTGGTATAGTTCCCACCGGTACTGGAAACGAGGAGGTTATTTGTCAAATGACTCTGGAAAAACAG------AGAGGAATCATCTTATCA---------AGTACCACACCT------TCCAGTAGAAGAATC---AAGAATGTTCTATCCTATTATGGCGATTCATTTTTT---TTCCCC------------------------------------------------------------------------------------------------------------------------------------------------------------------------------------------------------------------------------------------------------------------------------------------------------------------------------------------------------------------------------------------ACCAGAAAAAATATTCATGAAGAATTGAGAGAAACAGTA------TCTGGTAGGGATTGTGATCAATAG------------------------------------------
>Ophioglossum_austroasiaticum
ATGGCAGAACGAGCTGAATTCCTTTTCTACAATAAAGTAATGGATAGAACTGCCATAAAGCGACTTATTAGCAGATTAGTAGCTCATTTCGGAGTCACATATACAACGAATATCTTGGATCAATTGAAAACTTTGGGTTTTCAACGAGCTACCAACGCATCTATTTCGTTAGGCATTGATGATCTCTTAACAGCCTCTTCCAAAGCATGGCTTATTCGAGATGCAGAAAAACAAAGTTCTATTTTAGAACAGCATCATCGTTATGGTAGTGTAAATGCTGTAGAGAGATTACGTCAATCGATTGAAACATGGTATGCTACGAGTGAGTATCTGAAGCAAGAGATGAATCCGACTTTTGAGGTAACCGATCCCCCGAATCCGGTCCATATGATGTCTTTCTCGGGAGCTCGCGGAAGTTTGTCTCAGGTTCACCAATTGGTGGGTATGAGGGGATTGATGTCGGATCCCCAAGGACAAATCATAGATTTACCCATTCAGAGTAATCTTCGTGAGGGACTTTCTCTAACGGAATATATAATATCTTGCTATGGTGCTCGTAAAGGGGTTGTGGATACCGCGGTACGAACATCAGATGCTGGATACCTCACGCGTAGACCTGTTGAAGTAGTTCAACATATTGTTGTACGTGAAACAGATTGTGGCACCATTGGGGGCATT---CCTTTAAACCCTCTCCAAGATTCA------------GATGGATTTATACGGAGT---------------------------------------ATCCCCCAGCAGAAACTGATTGGACGTGTTTTAGCAGACAATGTCTATGTAGATACAAGATGTATCGCTATCCGAAATCAGGATATCGGTAATGAACTTGCCGATCGATTGGTAGCTTTTCGGGTACAACCAATCCATATACGATCCCCTCTCACCTGTAGAAAAATTACCTGGATTTGTCAGTTATGCTATGGTTGGAGCCTTACCCATCACGAATTGGTAGACTTGGGAGAAGCAGTAGGTATTATTGCGGGACAATCGATCGGGGAACCTGGGACTCAACTCACATTAAGAACTTTTCACACAGGTGGAGTATTCACGGGTGATATCGCGGAACATGTACGAACTCCATTCGATGGAATTGTTGGTTTTAACGAAGATTCGGTCCATCCCGCACGTACGCGCCACGGGCACCCCGCCTGGTCATGCCAGGATGATTTATCCGTTTCTGTCAGGGGTAGAGATGGAGTATACAATTTTGTTGCTCCAACCCAAAGTTTAATTCTGGTTCAGAACAATCAATACGTTGAATCAAAACAGGTTATCGCGGAGGTACGCGCCGAGAAATCACCCCCTAAGGAAGAGGTGAAAAAACATGTTTATTCCGATTCAGAGGGGGAGATGCATTGGAGTACAATCGTCCATCATTCA---------------------------TCTGGACATGCAAACAATAATGTTTATCCCATACTTGGGACAGGTTATGTATGGGTATTATCAGGAGACCTTTGCGAGATTGGAGAAGCACCTTCATCCATTTATAAGGATCAGGATAGGATT---CACTTCCGATCGTTCCTCAGAAAAAATGAATCATTGCTCGATTCCCGTGGGGCAAACGATAGGAAGGAGGTTGAACCGTCCGATCCG------------------------------------------------TAC---------CAAAAAAAGCAAGGGTTTAATAAATCGAGATTCGACTCCCGAATAATAAGTAAG---TTTTTGGACTCTCTATAC---CTCAATATTCCTCAA---AATCTCGGTCTGAGGAGGAACAGGATAAGTGGT------AGGGTCATTCTC---------ACAATGGGGAGAGGTAGAAACATA---AGGTATTGGAAATCCCTTTACGTCAATTTTGCTCTTCGA---ATACCCAGTAACGGAATCTTGAATCGGGGTGATATCCTAGCTATTTACGAGAATCCCAAACATCGGATTAGTACTTCGGGTACTTTGAAATATGGGACTGCAAGAGTGAACTCAATCGCTGATGGAGAGTTTATTTCTGAATATGGA---GAAAGTACTAGTTTCATATCGAGATACAGAATTATTGAGGGAGGTAATTTATTTTTCATTCCCGGAGAGATCTATACCCTCCATCAATCCTATCCCTTTCCATCAGTCTCGAACAATAGTATCGTTCGAGCAGGTGAGCAAATTGCTCCTAATATCTATAGCAAATCGGGTGGATTGATTAGAATTGAGAAG---TCGCATAACAATATTGAGATACGAGTATTGCCCGGAAATATCTATAATGCGAAGGAA---------GTAACGGGCATATCC------GAACATAATGATGCGTTGATTCCACCGGGTGCTTCAGTATCTTATAATTCCGAATCGGATGATTGGATTTATCTCCAATGGATCACATCCCATCGAAGG---AAC------------------------------------------------------------------------------------------------------------------------------------------------------------------------------------------------------------------------------------------------------------------------------------------------------------------GCTTTTGCTATAGCTAGACCCGTTGTAAAGTACAATGTTCCTAACGGATATTCCTCGGATCTT------------------CCACTGGAAAAACGGAATCATTCTCAATTTAAAGTTCAAGTTATTGAATACATGCTTTACAAAGATGGCGAAGAAATTCGAGTA------------------ATAAATGATGCAAATATTCAATTGGTTCAGACTTGTTTGGTTCTGGATTGGGAAAAG---------------------GGGCGCAGCACTGATCCTGCTCGTACTTATATTCTCGAATTGGGGGTAGGAAATGTTTATAAAACTCTTTTATGTATCAGCTTCTCCAGCCACTTCGACCCATGCATT---GGTAAT---GGTAGGGATAGATCCTCCTCGAAGCATATCCGTAACAACAGATTTTATTCTTGGAACAAT---------------TCTATCACAAGGGTTTCCAAGGATCAGGCACTAATCGGGTGTCGGGGT---AATATCCGTTCAGTATCGGAA---------CAGAGT---ACATCTTTCTCCACCCTATCAACCCAAAATCTT---TTTCAAAATAATTTA---------TATAACAATTCAGAATATTTAAAT---------GAAGCGAACCAATCCGATAAGAATCTC---------GAATCGGGGGAAGGCACTTCT---------TTTTCCACAAACTCTCTTTCCGAGACTTCACAGAATAACTTTCCGTACGGTGTGATA---ACCTCCGGTAAAGAATCTCGAGAGATTGGAACGACATCAACAGATTCTGTTCCGCCAGTTAGTCATACTCAT------ATGGTACAAGGAATCAATGAATTCGGTCTATTAGGGAATTCACGCAACATTGTTAATTGTTCGTCATATTCTTGTGGAACAGTCGGGAACAAAATATTATTT---AACAAAGCATCATTTATTAATAATCCGAGATACATTTAT---------------------AGAGTCCCTAACTGGTATCTTCTTGATGAAGAGAAAGAAATCTGTGAATTTGGTTCGAAATATTCCATAGGGAGAAACAATTGTTATCGAACCTTT---CGTTTACCC---AAT---TCGCATTCTGGGGGGGCCTCAACAGTAAATCTTGGACAATCTATTTGTGAAAATGCAGAGTTATATGGAAGGTTAATGTCCTCTCAATCCGGTCAAATTATATCTATCCATAGTAATTCTTTCATTATCCGATTGGCCGAGCCATATCTAGCTACTGAAGGAGCAACTGTTCATAGTCATTATGGAAATACCCTTAAGGAAGGGGATACTTTAATAACTCTGACCTATGAAAGATTCAAATCTGGGGATATTATTCAGGGTCTCCCCAAAGTTGAGCAATTGTTAGAGGCTCGGCCGACCAATTCAGTCTCAAGAGATTTGGAAAATTGTTTTGGGGATTGGAACAAAGGGATGACAAGGTTGATTGGCAATTTCTGGAGCTTTTTCCTTGGTGCCGGAATCAGTATGGAACAGAGTCGGACGGATCTAGTTGATCAGATTCAGAGGGTTTATCGATCTCAA---GGAGTACGTGTCTCTGATAAACATATAGAGATTATTGTGCGACAAATGACATCTAAAGCACTCACTTTAGAAGACAGAATGGCTGATGCATTTCCACCCGGAGAGCTCATCGAACTATCACGAGCACAAAGGATGAATCGCGCTTTAGGGAGGTCCATATCTTACAAACCCATCGTTCTGGGAGTAACAAAAGCATCCCTCAATACTACCAGTTTCATTCCAGAAGCAAGTTTTCAAGAGACTACTCGAGTATTGGCTCGAGCTGCTATACGGGGTCGAATCGACTGGTTGAAAGGTTTGAAAGAGAATGTGATTCTTGGCGGTATAGTTCCCACCGGTACTGGAAACGAGGAGGTTATTTGTCGAATGACTTTGGGGAAACGG------GGCGGAATCATCTTATCA---------GGTACCACACCT------CCCAACAACGAAATG---AAGAGTATTATATCCTATCATGGGAATCTATTTATT---CTCCCC------------------------------------------------------------------------------------------------------------------------------------------------------------------------------------------------------------------------------------------------------------------------------------------------------------------------------------------------------------------------------------------AACAAGAAACACATTCGTGAAGAATTAAGAAGAGCAATA------TCTGGTAGGGATAGTGATCAATAG------------------------------------------
>Ophioglossum_californicum
ATGGCAGAACGAGCTGAATTCCTTTTCTACAATAAAGTAATGGATAGAACTGCCATAAAGCGACTTATTAGCAGATTAGTAGCTCATTTCGGAGTCACATATACAACGAATATCTTGGATCAATTGAAAACTTTGGGTTTTCAACGAGCTACCAACGCATCTATTTCGTTAGGCATTGATGATCTCTTAACAGCCTCTTCCAAAGCATGGCTTATTCGAGATGCAGAAAAACAAAGTTCTATTTTAGAACAGCATCATCGTTATGGTAGTGTAAATGCTGTAGAGAGATTACGTCAATCGATTGAAACATGGTATGCTACAAGTGAGTATCTGAAGCAAGAGATGAATCCGACTTTTGAGGTAACTGATCCCCCGAATCCGGTCCATATGATGTCTTTCTCGGGAGCTCGCGGAAGTTTGTCTCAGGTTCACCAATTGGTGGGTATGAGGGGATTGATGTCGGATCCCCAAGGACAAATCATAGATTTACCCATTCAGAGTAATCTTCGTGAGGGACTTTCTCTAACGGAATATATAATATCTTGCTATGGTGCTCGGAAAGGGGTTGTGGATACCGCGGTACGAACATCAGATGCTGGATACCTCACGCGTAGACTTGTTGAAGTAGTTCAACATATTGTTGTACGTGAAACAGATTGTGGCACCATTGGGGGCATT---CCTTTAAACCCTCTCCAAGATTCA------------GATGGATTTATACGGAGT---------------------------------------ATCCCCCAGCAGAAACTGATTGGACGTGTTTTAGCAGACAATGTCTATGTAGATACAAGATGTATCGCTATCCGAAATCAGGATATCGGTAATGAACTTGCCGATCGATTGGTAGCTTTTCGGGTACAACCAATCCATATACGATCCCCTCTCACCTGTAGAAAAATTACCTGGATTTGTCAGTTATGCTATGGTTGGAGCCTTACCCAGCACGAATTGGTAGACTTGGGAGAAGCAGTAGGTATTATTGCGGGACAATCGATCGGGGAACCTGGGACTCAACTCACATTAAGAACTTTTCACACAGGTGGAGTATTCACGGGTGATATTGCGGAACATGTACGAACTCCATTCGATGGAATTGTTGGTTTTAACGAAGATTCGGTCCATCCCGCACGTACGCGCCACGGGCACCCCGCCTGGTCATGCCAGGATGATTTATCCGTTTCTGTCAGGGGTAGAGATGGAGTATACAATTTTGTTGCTCCAACCCAAAGTTTAATTCTGGTTCAGAACAATCAATACGTTGAATCAAAACAGGTTATCGCGGAGGTACGCGCCGAGAAATCACCCCCTAAGGAAGAGGTGAAAAAACATGTTTATTCCGATTCAGAGGGGGAGATGCATTGGAGTACAATCGTCCATCATTCA---------------------------TCTGGGCATGCAAACAATAATGTTTATCCCATACTTGGGACAGGTTATGTATGGGTATTATCAGGAGACCTTTGCGAGATTGGAGAAGCACCTTCATCCATTTATAAGGATCAGGATAGGATT---CACTTCCGATCGTTCCTCAGAAAAAATGAATCATTGCTCGATTCCCGTGGGGCAAACGATAGGAAGGAGGTTGAACCGTCCGATCCG------------------------------------------------TAC---------CAAAAAAAGCAAGGGTTTAATAAATCGAGATCCGACTCCCGAATAATAAGTAAG---TTTTTGGACTCTCTATAC---CTCAATATTTCTCAA---AATCTCGGTCTGAGGAGGAACAGGATAAGTGGT------AGGGTCATTCTC---------ACAATGGGAAGAGGTAGAAACATA---AGGTATTGGAAATCCCTTTACGTCAATTTTGCTCTTCGA---ATACCCAGTAACGGAATCTTGAATCGGGGTGATATACTAGCTATTTACGAGAATCCCAAACATCGGATTAGTACTTCGGGTACTTTGAAATATGGGACTGCAAGAGTGAACTCAATCGCTGATGGAGAGTTTATTTCTGAATATGGA---GAAAGTACTAGTTTCATATCGAGATACAGAATTATTGAGGGAGGTAATTTATTTTTCATTCCCGGAGAGATCTATACCCTCCATCAATCCTATCCCTTTCCATCAGTCTCAAACAATAGTATCGTTCGAGCAGGTGAGCAAATTGCTCCTAATATCTATAGCAAATCGGGTGGATTGATTAGAATTGAGAAG---TCGCATAACAATATTGAGATACGAGTATTGCCCGGAAATATCTATAATGCGAAGGAA---------GTAACGGGCATATCC------GAACATAATGATGCGTTGATTCCACCGGGTGCTTCAGTATCTTATAATTCCGAATCGGATGATTGGATTTATCTCCAATGGATCACATCCCATCGAAGG---AAT------------------------------------------------------------------------------------------------------------------------------------------------------------------------------------------------------------------------------------------------------------------------------------------------------------------GCTTTTGCTATAGCTAGACCCGTTGTAAAGTACAATGTTCCTAACGGATATTCCTCGGATCTT------------------CCACTGGAAAAACGGAATCATTCTCAATTTAAAGTTCAAGTTATTGAATACATGCTTTACAAAGATGGCGAAGAAATTCGAGTA------------------ATAAATGATGCAAATATTCAATTGGTTCAGACTTGTTTGGTTCTGGATTGGGAAAAG---------------------GGGCGCAGCACTGATCCTGCTCGTACTTATATTCTCGAATTGGGGGTAGGAAATGTTTCTAAAACTCTTTTATGTATCAGCTTATCCAACCACTTCGACCCATGCATT---GGTAAT---GGTAGGGATAGATCCTCCTCGAAGCATATCCGTAATAACAGATTTTATTCTTGGAACAAT---------------TCTATCACAAGGGTTTCCAAGGATCAGGCACTAATCGGGTGTCGGGGT---AATATCCGTTCAGTATCGGAA---------CAGAGT---ACATCTTTCTCCACCCTATCAACCCAAAATCTT---TTTCAAAATAATTTA---------TATAGCAATTCAGAATATTTAAAT---------GAAGCGAGCCAATCCGATAAGAATCTC---------GAATCGGGGGAAGGCACTTCT---------TTTTCCACAAACTCTCTTTCCGAGACTTCACAGAATAACTTTCCGTACGGTGTGATA---ACCTCCGGTAAAGAATCTCGAGAGATTGGAACGACATCAACAGATTCTGTTTCGCCAGTTAGTCATAATCAT------ATGGTACAAGGAATCAATGAATTCGCTCTATTAGGGAATTCACGCAACATTGTTAATTGTTCGTCATATTCTTGTGGAACAGTCGGGAACAAAATATTATTT---AACAAAGCATCGTTTATTAATAATCCGAGATACATTTAT---------------------AGAGTCCCTAATTGGTATCTTCTTGATGAAGAGAAAGAAATCTGTGAATTTGGTTCGAAATATTCCATAGGGAGAAACAATTGTTATCAAACCTTT---CGTTTACCC---AAT---TTGCATTCTGGGGGGGCCTCAACAGTAAATCTTGGACAATCCATTTGTGAAAATGCAGAGTTATATGGAAGGTTAATGTCCTCTCAATCCGGTCAAATTATATCTATCCATAGTAATTCTTTTATTATCCGATTGGCCGAGCCATATCTAGCTACTGAAGGAGCAACTGTTCATAGTCATTATGGAAATACCCTTAAGGAAGGGGATACTTTAATAACTCTGACCTATGAAAGATTCAAATCTGGGGATATTATTCAGGGTCTCCCCAAAGTTGAGCAATTGTTAGAGGCTCGGCCGACCAATTCAGTCTCAAGAGATTTGGAAAATTGTTTTGGGGATTGGAACAAAGGGATGACAAGGTTGATTGGCAATTTCTGGAGCTTTTTCCTTGGTGCCGGAATCAGTATGGAACAGAGTCGGACGGATCTAGTTGATCAGATTCAGAGGGTTTATCGATCTCAA---GGAGTACGTGTCTCTGATAAACATATAGAGATTATTGTGCGACAAATGACATCTAAAGCACTCACTTTAGAAGACGGAATGGCTGATGCATTTCTACCCGGAGAGCTCATCGAACTATCACGAGCACAAAGGATGAATCGCGCTTTAGGGAGGTCCATATCTTACAAACCCATCGTTCTGGGAGTAACAAAAGCATCCCTCAATACTACCAGTTTCATTCCAGAAGCAAGTTTTCAAGAGACTACTCGAGTATTGGCTCGAGCTGCTATACGGGGTCGAATCGACTGGTTGAAAGGTTTAAAAGAGAATGTGATTCTTGGCGGTATAGTTCCCACCGGTACTGGAAACGAGGAGGTTATTTGTCGAATGACTTTGGGGAAACGG------GGCGGAATCATCTTATCA---------GGTACCACACCT------CCCAACAACGAAATG---AAGAGTATTATATCCTATCATGGGAATCTATTTATT---CTCCCC------------------------------------------------------------------------------------------------------------------------------------------------------------------------------------------------------------------------------------------------------------------------------------------------------------------------------------------------------------------------------------------AACAAGAAACACATTCGTGAAGAATTAAGAAGAGCAATA------TCTGGTAGGGATAGTGATCAATAG------------------------------------------
>Cheiroglossa
ATGGCAGAACAAGCTGAATTCCTTTTTTACAATAAAGTAATGGATAGAACTGCCATAAAGCGACTTATTAGTAGATTAGTAGTTCATTTTGGAGTCACATATACAACAAATATCTTGGATCAATTGAAAACCTTGGGTTTTCAACGAGCTACCAGCGCATCTATTTCGTTAGGCATTGATGATATATCAACAGCCTCTTCTAAAGCATGGCTTATCCGAGATGCAGAACAACAAAGTTATGTCTTGGAACAACATCATCGTTATGGTAGTGTAAATGCTGTAGAGAGATTACGACAATCGATCGAAACTTGGTATGCTACAAGTGAGTATCTGAAGCAAGAGATGAATCCGACTTTTGAGGTAACCGATCCTCCGAATCCGGTCCATATGATGTCTTTCTCGGGAGCTCGCGGAAGTTTATCCCAGGTTCATCAATTGGTAGGTATGAGGGGATTGATGTCGGATCCCCAAGGACAAATAATTGACTTACCCATTCAGAGTAATCTTCGTGAGGGACTTTCTCTAACGGAATATATAATCTCTTGCTATGGCGCTCGTAAAGGGGTTGTGGATACCGCGGTACGAACGTCGGATGCTGGATACCTTACGCGTAGACTCGTTGAAGTCGTTCAACATATTGTTGTGCGTAAAACAGATTGTGGCACTATTAGTAGCATT---CCCTTAAACCCCCTCCAAGATCCA------------GATGGATTTATACGGAGT---------------------------------------ATCCCCCAACAAAAACTGATTGGACGTGTTTTAGCAGACAATGTCTATGCAGATACAAGATGTCTCGCTATTCGGAATCAGGATATCAGTAATGAACTTGCTGATCGATTAGTGGCTTTTCGAGTACAACCAATCTATATACGATCCCCTCTGACATGTAGAAATATCACCTGGATTTGCCAGTTGTGCTACGGTTGGAGTCTCACCCATAACGAATTGGTAGAATTGGGAGAAGCTGTAGGTATTATTGCGGGACAATCGATCGGGGAACCTGGAACTCAACTAACATTAAGAACTTTTCACACAGGTGGAGTATTCACGGGTGATATTGCGGAGCATGTACGAACTCCATTTGATGGAATTGTTGGTTTTAACGAAGATTTGGTCTATCCTGCACGTACGCGCCATGGACATCCCGCCTGGTTATGCCAGGATTATTTATATGTTTCTGTCAGGGGTAGAGATGAAGTATACAATTTTGTTGCTCCACCACAAAGTTTTGTTCTGGTTCAGAACAATCAATGCGTTGAATCAAAACAGGTGATTGCAGAGGTACGCGCCGAGAAATCACCCCCGAAGGAAGAAGTTAAGAAACATGTTTATTCCGATTTGGAGGGTGAAATGCATTGGAGTACAATTGTACGCCATTCA---------------------------TCCAAACACGCAAACAATAATGTTTATCCCATACTTAAGACAGGTTATGTATGGGTATTATCAGGAGGTCTTTGCAAGATTGGGGAAACACCCTTATCTTCTTATAAGGATCAGGATGTAATT---TACCTCCGACAGTTCCTCAGAAAAAAGAAGTCATTGTTCAATTCCCGTAGAGCAAATGATGGGAAGCAGATTGAACCATCCAATCCG------------------------------------------------TAC---------CAAAAAAAGCAAGGGTTTAATCGCTCGAGATTTGACTCTCGGATAACCTGGAAG---TTTTTGGACTCTCTATACCTCCTTAATCTTTATCAA---AATTTTGGTTTGAAGAAGAACAGAATAAGTGAT------AGAGTCATTCTT---------CCAATGAGGAGGGGTAGAAGCATA---AGGTATCATAAATCCTTTAACGTCAATTTTGCTCTTCGA---ATACCCAATAAGGGAATCTTGAATCGGGGTGATGTCCTAGCTATTTCCGAGAATCCCAAATATCGGATTAGTACTTCGGGTATTTTTAAATATGGGACTGCAAGAGTGAGCTCAATCGCTGATGGAGAGTTTATTTCTGAATATGGA---AAAAGGACTAGTTTCATATCGAGATACAAAATTATGGAGGGAGGAAATCTTTTTTTTATTCCCGAAGAGATCTATACCATCCATCAATCTTATGTCTTTTTATCAGTCTCAAACAATAGTATCATTCGAGCGGGTGAGCCAATTGCTCCTAATATCTCTAGCAAATCGGGTGGATTGGTTAGAATTGAAAAG---TCACCGAACAACATTGAGATACGAATCTTACCCGGAAATATTTATAATGCGAAGGAC---------ATAATGGGCATATAC------AAACATTATGATGCGTTGATTCCACCGGGTGCTTCAGTATCTGATCAGTACAAATTTGATGATTGGATTTACCTCCAATGGATCACATCCCATCGAAAG---AAT------------------------------------------------------------------------------------------------------------------------------------------------------------------------------------------------------------------------------------------------------------------------------------------------------------------GCTTTTGCTATAGCTAGACCTGCTGTAGAGTACAATGTTACTAACGGATATTCTTTGGATATT---AACACCTCGGGTCTTCCACGGGAAAAACGGAATCATTCTCAAATTCAAGTTCAAACTATTGAATACATGCTTTATGAAGATGGTGAAGAAGTTCGAGTA------------------ATAAATAACGCAAATATTCAATTTATTCAGACTTGTTTGGTTCTGGATCAGGGGGAA---------------------GAACACAGTACCGATCCCGCTCATACTTATATTTTTGAATTGGGGGTAGGAAACATTTATAAAACTTTTTTATGCATCAGCTTCTCCAGTCATTTCAACCCATGCATT---GGGAGTGATAGCAGGAATGGATCCTCCTCAAAGCCTATCTGTAACAAAAAATTCTTATGT---AATAAT---------------TATATCACAAGGATTCCCAAGGATCAGTCACTAATCAAACGTCAGGGT---ACTATTCGTTTAGTATCGGAA---------CAAGGT---ACATCTTTATCCATCTTATCATCTCAAAATCTT---TTTCAAGATTATTTA---------TGCACAAAATCTAAATATTTAAAT---------GAAGCAAACCACTCCAATAGAAATCTC---------GAATTGGGAGAAGGAACTTTT---------TATTCCACAGACTCTCCTTCTGAGGTTTCAAATAATAACTTTTTGTACGATGTGATA---ACTCCCAGTGAAGAATCCCGAGAGATTGAAATGGCATCCACATATTTTTTTCCACCAGTCAGTCACACTCAT------ATGGTACCAGGAATAAACAAATTAGGTCTATTAGGGAATTTACACAATATTTTTAATTGTTCGTCATATCCTTATGGAACAGGCATAAACAAAATATTTCTT---AAAAAAGTTTAC---------AATCTGAGATCCATTTTT---------------------AAAGTCTCTAATTGGTATCTTAGCGATGAAAAGAAAGAAATCTGCGAATTAGTTTCAAAATATCCCATAGGGAGAAGCAATTGTTATAATACCTTCTGTTGTTTACCC---GATTTG---CATTATGGAGAGGCCTCAATAGTAAATCTCGGACAATCTTTTTGTGAAAATGCAGAATTATGCGGAAGATTAATGTCCTCTCAATCCGGTCAAATTATCTCTATTCATAATGATTCCTTTACGATTCGATTGGCCAAGCCATACCTAGCCACCGAAGGAGCAACTGTTCATAGTCATTATGGAAATACCCTTAAGGAGGGGGATACTTTAATAACCCTGACCTATGAAAGATTCAAATCTGGGGATATTATTCAAGGTCTTCCCAAGGTTGAGCAATTGCTCGAGGCTCGTCCGACCAATTCAGTATCAAGAGATTTGGAAAATGGTTTTGAGGATTGGAACAAGGGGATTACAAGGTTGATTGGTAATTTCTGGAGCTGCTTCCTTGGTGCTGGAATCAGTATGGAACAAAGTCGGACAGATCTAGTTGATCAGATTCAGAGGGTTTATCGATCCCAA---GGAGTACGTGTCTCTGATAAACATATAGAGATTATTGTGCGACAAATGACATCTAAAGCACTCACTTTGGAAGACAGAATGGCGGATGCTTTTCTACCCGGAGAGCTCATCGAACTGTCACGAGCACAAAGGATGAATTGCGCTTTAGGGAGGTCCATATCTTACAAACCCATCGTTTTGGGAGTAACAAAAGCATCCCTTAATACTACTAGTTTCATCTCAGAAGCAAGTTTTCAAGAGACTACTCGAGTATTAGCTCGAGCTGCTATACGAGGTCGAATCGACTGGTTGAAAGGTTTAAAAGAGAATGTGATTCTTGGCGGTATAGTTCCCACCGGTACTGGAAACGAGGAGGTTATTTGTCAAATGACTCTGGAGAAACAG------GGAGAAACCATCTTATCA---------GGTACAAAACCT------TCCAATAACAAAATG---AAGAATGTTCTAGTCTATCATGGTAATTCTTTTAAA---TTCCCC------------------------------------------------------------------------------------------------------------------------------------------------------------------------------------------------------------------------------------------------------------------------------------------------------------------------------------------------------------------------------------------ACAAAAAAACATATTCATGCAGAATTGAGAAGAGCAGTA------TATGGTAGGGATAGTGATCAAGAGGATTTAGATGTTTATCCATGA---------------------
>Ophioderma
ATGGCAGAACAAGCCGAATTCCTTTTTTACAATAAAATAATGGATAGAACTGCCATAAAACGACTTATTAGTCGATTAGTTGCTCATTTTGGAGTTACATGTACAACAAATATATTGGATCAATTGAAAACCCTGGGTTTTCAACGAGCTACCGACGCATCTATTTCGTTAGGCATTGATGATCTATCAACATCCTCCTACAAAGCATGGCTTATTCGAGATGCAGAAAAACAAAGTTCTCTTTTGGAACAACATCATCGTTATGGTAGTTTAAATGCTGTAGAAAGATTACGTCAATCAATCGAAACATGGTATGCTACAAGTGAATATCTAAAGCAAGAAATGAATCCAACTTTTGAGATAACCGATCCTACCAATCCGGTCCATATGATGTCTTTCTCGGGAGCTCGCGGAAGTTTGTCCCAGATTCACCAATTGATGGGTATGAGGGGATTGATGTCGGATCCCCAAGGACAAATCATTGACTTACCCATTCATAGTAATCTTCGTGAAGGACTTTCTATAACAGAATATATAATTTCTTGCTATGGTGCTCGTAAAGGAGTTGTGGATACTGCGGTACGGACGTCAGATGCTGGATACCTCACACGTAGACTTGTTGAAATAGTTCAACATGTTGTTGTACGTAAAACAGATTGTGGTGCTATTGGGGGCATT---CCTTTAAATTCCCTGCAAGATCCA------------GATGAATCTATACGGAGT---------------------------------------ATCCCCCAACAAAAACTTATTGGGCGTGTTTTAGCCGACAATCTCTATGTAGATACGAGATGTCTTGCTATTCGAAATCAAGATATAAGTAATGAACTTGCCAATCGATTAGTCAATTTTCGAGTACAACCAATCCATATACGATCCCCTCTAACCTGTAGAAATATAACCTGGATTTGCCAGTTGTGCTACGGTTGGAGCCTCGCCCATAATGAACTGGTAGAATTGGGAGAAGCCGTAGGTATTATTGCGGGACAATCAATCGGAGAACCTGGGACTCAACTCACATTAAGAACTTTTCACACAGGTGGAGTATTCACGGGTGATATCGCAGAACATATACGAACTCCATTTGATGGAATTGTTGGTTTTAACAAAGATTTGGTACAGCCTGCACGTACGCGTCATGGACACCCCGCCTGGTTATGCCAGGAGAATTTATATGTTTCTGTGGGGGGTAGAGATGGAGTATACAAGTTTGTTGTTCCACAAAAAAGTTTCGTTCTGGTTAATAACAATCAATATGTTGAATCAAAACAGGTTATTGCGGAGGTACGCGTCGATAAATCACCCCCCAAGGAAAAAGTTAAAAAACATGTTTATTCCGATTTGGAAGGAGAAATGCATTGGAGTACAATTGTACGTCATTCA---------------------------TCTAAACAGGCAAATAATCATGTTTTT---------GATACAGGTTATGTATGGGTATTATCAGGAAGTCTTTGCAATCTTGAGGAAGCACTTTCCTTTTCTTATAAGGATCAGGATATCATT---TTTTACCGACCGTTCATAAGAAAAAATAACTCGTTG------------------------------CAAATAGAGTCATTCAATCCG------------------------------------------------TAC---------AAGAAAAAGCAAGAGTTTAATCGTTCGAGGTTTGACTTTCGAACAATCAGTAAG---TTTTTGAACTCTATTTATTCC---------TTTCCA---AATTTTGGTTTGAAGAGGAAAAAAAAAAGGAAT------AAGGTTATCCTT---------TCAATGAGGAGGGACAGAAGCATATTTTCTAAAAAAAAATTATTGAACATAAATTTTTCTCTTCAA---ATATCCAATAAGGGAATATTAAACCGGGGTGATGTCTTAGCGATTTATGAGAATTCAAAATATCGGATTAGTACTTCGGGTATTTTGAAATATGGTACTATAAGAGTGAACTCAACTGTTGATGGAGTTTTTCTTAATGAATATGAA---AAAAAAACTAGTTTCATATCAAGATACAGAATTCTAGAGGGAGGTACTTTTTTCTTTATTCCTGAAGAGATTTATACTATTACTAAACCTTATCCCTATTTATCAGTCTCGAACAATAGTATTGTTCAAGCGGGTGAGTCACTTACTCCTAATATATTTAGTAAATCAGGTGGACTGGTTAGAATTGAAAAG---TCACCAAAGAATATTGAGATACGGATCTTATCTGGAAATATTTATAAT------------------GTTATGGGCATAGTC------GAACATAATGATGCGTTGATTCCACCAGGTGCTTCAGTATTGAATCAATCCAAATTTGATGATTGGATTTATTTGCAATGGATAACATATACTCGAAAA---AAG------------------------------------------------------------------------------------------------------------------------------------------------------------------------------------------------------------------------------------------------------------------------------------------------------------------GATTTTGCCATAGCTCGACCTGCTCTAGAGTACAATGTTCCTAACAGATATTTTTACGATATT---TACACTTCGGATCTTCCATTGGAAAATCAGAACAATTCGCCAATTCAAATTAAAGCGATTGAATACATTCTTTACAAAGATGGTGAAGAAGTTCGAGTAAGAAATAAAAAGATTTCAAGAAATAATCCTCAAATTCCCTTGATTCAGACTTGTTTGGTTTTGGATCATAAGGAAGAACAA---------------GAACGCAGTATCAATCTTGTCCATACGTATCTATTTGAAGTAAGGGTAGGAAACGTTTCGCAAACTTTTTTATGCATAAGTTTATTCAGGCATTTTCATTCAGACATTAGAAAAAATGATAGTAAGGATGGATCCGCCTCAAAATCTCTCTTTAATAACATATTATTACGTTATAATAAAAATAATAATAAGAAAACAAATTTTAGGATTTCCAAGGATCAGTTACTAATCAAACGACAGGGT---ACTATTCGTTTAGTAATGGAA---------CAAGGG---AAATCTTTATTAATTTTATCATCTAACAATCTT---TTGAAAAATTATTTT---------AATTTGGAC---------TTTAAT---------AAATCGAACCAATCAAATAGAAATAAC------------------------AATTTG---------TATTCT------TATCCTTCCAATATTTCA------AACTTTTTGGACGATGTTAGA---ACTCCTAATGATAAATTTGAAGAGATTGGAACGGCATCAACAGATTTTTTTTCAAAAGCCAGTCACACTCATATTAGAATGATACTAGGAATCAATGAATTTGGTCTATTAGGGAATTCACATAACATTGTTAATTGTTTGTCATATCCTTGTGGAACAGCCAGAAAAAAAAGATTATTG---GACAGAGCATCATTTCTTTCGAATCATAGACCCAGTTAT---------------------CAAATATCTAATTGGTATCTTCTCGAGGAAAAAAAA------TTTGAATTAGGTTTAAAATATCCCATAGGGAGAATTAATTGTTACCGTACCTTA---TGTTTACCC---GATTTGTCTAATTATGGGGAGGATTTTATAGTCAATCTTGGACAATCTATTTTTGAAAATGCAGAATTATGTGGAAGGTTAATGTTCTCTCAATCCGGTCAAATTATTTCTATTAATAGTGATTCCTTTACGATTCGATTGGCTAAACCATATTTAGTTGCTGAAGGAGCAACTGTTCATAGTCATTATGGAAATAATCTTAAGGAAGGAGATACTTTAATAACCCTTACCTATGATAGATTCAAATCTGGGGATATTATCCAAGGTCTTCCCAAGGTTGAGCAATTGTTCGAGGCTCGTCCGACCAATTCAGTCTCAAGAGATTTAGAAAATGGTTTTGAGGATTGGAACAAAGGGATTACAAGATTGATTGGTAATTTATGGAGTTGTTTCCTAGGTGCCGGAATCAGTATAGAACAAAGTCGGATAAATCTAGTTTATCAAATTCAGAAGGTTTATCGATCTCAA---GGAGTACATTTTTCTGATAAACATATAGAGATTATTGTGCGACAAATGACATCTAAAGCACTCACTTTGGAAGACAAAATAACGGATGCATTTTTACCCGGAGAGCTCATCGAACTGGCACGAGCACAAAGGATGAATCGCGCTTTAGAAAGGTCCATATCCTACAAACCTATCGTTCTGGGAGTCACAAAAGCATCTCTTAATACAACTAGTTTCATCTCAGAAGCAAGTTTTCAAGAAACTACTCGAGTATTATCTCGAGCTGCTATACGAGGTCGAATCGATTGGTTGAAAGGTTTGAAAGAGAATGTGATTCTTGGCGGTATAGTTCCCACTGGTACTGGAAACGAGGAGGTTATTTGTCAAATGACTCTGGATAAACAGGAAGAAAGAGAAATCGTTTTCTCA---------GGTACAAAACTT------TTTAATTCCGAAAAA---AATAATATTCTATTATATCATGGTAATTTTGTTCAT---TTTCCT------------------------------------------------------------------------------------------------------------------------------------------------------------------------------------------------------------------------------------------------------------------------------------------------------------------------------------------------------------------------------------------ACCAAAAAAAATATTCATACAGAATTAAAAAAAGCAATA------TCTGGTAAAGATAGTGATCAATAA------------------------------------------
>Psilotum
ATGGTAGATCAAATCAAATTACTCTTTTACAATAAAATGATGGATAGAACTGCCATAAAGCAGCTCATTAGTAGATTAATAGCTCAATTTGGAATCACATATACGACTAATATTTTGGATCAATTGAAAACTCTAGGTTTTAAACAAGCTACCAATGCATCTGTTTCATTAGGCATTGATGATCTTTTAGAAGCACCTTCCAAGGCGTGGCTCATCCAGGATGCAGAAAGACAAGGCTCTATTTTTGAACAACACCATCGTTTTGGGAGTGTACATGCTGTAGAAAAATTACGTCAATTGATTGAGACATGGTATGCCACGAGTGAATATCTGAAACGAGAAATGATTCCAAATTTTAGGATCATTGATCCCCTAAATCCGGTCCATATGATGTCTTTCTCCGGAGCTCGAGGAAGTACGTCTCAAGTTCATCAATTAGTAGGTATGAGAGGATTAATGTCAGACCCTCAGGGACAGATTATTGATTTACCTATTCGGAGTAATCTTCGTGAGGGACTTTCTTTAACAGAATATATTATATCTTGTTATGGTGCCCGCAAGGGTGTCGTAGATACTGCAGTACGAACATCGGATGCTGGATACCTTACACGTAGACTTGTTGAAGTAGTTCAACATATTGTCGTGCGTAAAATGGATTGTGGTAGTACTAGGGGAATT---CCTTTCAAAATGACTCAGGATAGA------------------TTCAAACGAAAT---------------------------------------CTTTATCAACAAAGACTGATTGGACGTGTCTTAGCAGACAATGTTTATTTGGAAATGAGATGTATTGCTATGCGTAATCAGGATATTGGTAATGAACTTGCTAATCGATTGATAACCATCCAAAAACAACTGGTATATGTGAGATCTCCTTTGACTCGCAAAAGTATTTCTTGGGTTTGTCAACTATGCTATGGTTGGAGTCTCACCCATCAAAATTTAGTGGAATTGGGAGAAGCGGTCGGTATTATTGCAGGTCAATCAATTGGAGAACCTGGGACTCAGCTAACATTGAGAACTTTTCACACTGGTGGAGTTTTTACGGGTGATATTGCGGAACACATACGAATTCCATTTAATGGAATTATTTCTTTTGCTGAAGATTCAGTTCACCCCATACGTACACGACATGGACATCCGGCCTGGATATGTCAGGATAATTTATCTGTTTCTGTTAAAAATAAAAATAGGATACATAATGTTATTATTCCATATCAAAGTCTGATTCTGGTTCAAAACAATCAATATGTTGAATCGAAGCAAGTTATTGCAGAAGTGCGCATTAATCAATCCCTCCCTAAAGAGAGGGTTAAAAAACATATCTATTCTAATTCAGAGGGAGAGATGCATTGGAGTACGATTGTACGTCACTCA---------------------------CCCCAACATAGGCAAAGTAATGTTTATCCTGTACTTAAGACAGGTCATATATGGATATTATCAGGATCTCTATGCAATGTCATAGAAACCTCGTCCTCCTTTTATAAGGAACAAGATAGATTC---AATATTCAATCGGTCTTTACCAAGCCTGAATTCTTACCCTATTCCTTCGGTAGAAACAAAGGAGAAAAAAACCAACTGACCAATCTT------------------------------------------------CAT---------AAAAAGGGACAGGAATTAAACCATTTGAAGTTTGATTCTAGTGCAACTATTAAG---ACTTATAAATTCCCTTAT---TTGACAAGTCTTTTT---TATTGTAAGATCAGGAAGGACAAAACAGAAAAT------AAAGTTATTCTTTCAATTAAACCAATTCAACGTCGAAATAAA------TATTACCGAAAAACACCTTATCGCGATTTTGTTTTCCAA---ACACCTACGAATGGAATCCTGAATCGAGGGGATATCTTAGCTATTCATGAGAATCCTGAATATAGAATCCATATTTCGGGAGTCATAAAATATGGTACTCTAAAAATTGATTCAATTGTTGAAAACGAACGTATTCCCAATGATCGG---GAAAAAACAACTTTTGGATCGAGATATAAAGTCCTTAGGGGAGGAAATTTCTTCTTTCTCCCCGGAGAGATTTATATCGTTCATGAATCCTCCGCCTATATATTAGTTTCAAATAATAGTATTGTTCAAGCGGGTACACAAATTACCCCCACTCTTACTAGTCAATTAGGTGGATTAGTTCAAATAAAAAAT---ATACAAAAAAGTTTTGAAATACGAATCTTGCCTGGAACTATACACCATCCAAAAAGA---------ATACCAAGCATATCT------AAGCAGAATAACATGTTAATTCCGCCAGGTCAATCAGTTTTTGATAACTTGAAATTTGATCATTGGATTTATCTCCAATGGATTACATCTCCTAGAAAG---AAG------------------------------------------------------------------------------------------------------------------------------------------------------------------------------------------------------------------------------------------------------------------------------------------------------------------ACTTTTGCTTTAGCTAGGCCTGTTATAGAATATTTTGTACGTAAGGGATCCTACCCTCCTATCCTGAATCTTCTG------------------AAGGAACAAAATACTTTACGAGTCAAATTTCTTGATTATATGCTTTACGAAGATGGTGAAGAGATTCAAATA------------------AAGAATAACATGAGTATTCAATTAGTTCAAACTTGTTTACTATTGGATTGGGAGAAG---------------------AAATCTCCTATTAAGGCTGCTAAAACTTCCATTCTTGAACTAAGGATAAATAAGATTATTAAAACCTTTTTACAAATCAGCTTACTAAATTCTTTTGATTTTTATGTT------------------AAAGGAAGCAAGTTCAAAAGGTTTTTCAATAATAAGAAGTCTTTTGTTGCTGAT---------------TCAATACCTAAGACTCTTGAAAGTCAATTATCAATTAAGCATCAAGGG---ACTATTCGTTCGGTATCTAAT---------CGAAAG---ACATCTTTTCTAGTTCTATCACCCTCTGATTCC---TTTCAGAATTCTTTA---------TCTACGAATTTTCAATATTATGAT---------AGTAAAAATAGATATGGTAAAAAGAAA---------GAATTGAAATGGAATACTTTT---------TTTGATACAAAAAAAGTATCAAGGAGCTTAAAAAAAAATTACTTATCCAGTATCAAA---GATTCCGAGAAAAGATCCCTAAATTCAAAAGTAGGATTGACT---TCCGTTTCATCATTTGATCATACTCGT------CAACTACAAGGAATGAAGATCTTGGGCCTTCTAGGTTATTTATACAGCATTGCTAATTGTTTTTTATACCCCAAGGGGATATTTAGAAATGAAGTCTTTTTC---CATAGAGATTCATCCATCGATGATCTGGTGGGCTTTGAC---------------------AAATTGCCCAATTGGTATTTTCTAGATGAAAATAGAAAAATCTATAGCTTTCATTTAAGAAATCTTATAGGAAAAAGATTTTTCTATTGGACTCGC---------------AATTTATCCAATTTTAATGAGATTCCACTGGTTAATCTTGGACAATTCATTTGTGAAGGTGCACGTCTCTTTGAGAATCAGATATCTTCCCAATCTGGTCAAATTATTGCACTTTCTCCAGAATTTTTGATAATTCGATTAGCTATACTGTATTTAGCTACTAAAGGAGCAACTATTCATAACCATTATGGAGATCTTCTTCGGGAAGGAGATACATTAATAACTTTGACTTATGAGAGATTCAAGTCTGGAGATATTATTCAAGGTCTTCCTAAAGTTGAGCAATTGTTAGAGGCTCGTTCGGTTAATGCAGTTTCAAGAAATATAGAAGATAATTTTAAAAAATGTAATAGAGTGATAGCGAAGTTTATCGAGAGTCCATGGAGCTTTTTTTTTAGTGCCAAAATAAGTACAGAACAAAGTAGAAAAGACTTGGTCGATCAAATTCAGGGGGTTTACCAATCTCAA---GGAGTACAGATTTCCGATAAACATATAGAAATTATTGTACGACAGATGACATCTAAAGTACTCACTTTGGAAGACGGAATTGCGACTGTGTTTCTACCTGGAGAGCTAATTGAATTACCCCGTGCACAAAGAATGAATCGTGCTTTGAAACAACTAATTTACTACAAACCCATCTTATTAGGAATAACAAAAGCATCTTTGAATACTACCAGTTTTCTATCGGAAGCAAGTTTTCAAGAAACTACTCGAGTATTAGCTCGAGCTGCAATACGAGGTCGAATTGATTGGTTGAAAGGCCTGAAAGAAAATGTCATTATTGGTGGTATAGTACCCACAGGCACTGGAAGTCGGGAGGTGACTTGTCAAATGGATTTGGAAAAACACAAA---AAAGGGAGTAACTTAAAA---ATAAAGAATACTCATTCT------TTTAGTTGTGAAATA---AAAGATCTTTTATTTAATCACGGAAAAGTGTCTCTT---ACCTTT------------------------------------------------------------------------------------------------------------------------------------------------------------------------------------------------------------------------------------------------------------------------------------------------------------------------------------------------------------------------------------------AAAAGGAGTAATATTCATAGGGAATTGAAAAAACCATTA------TCTGAGAATGATAGTGATTAA---------------------------------------------
>Mankyua
ATGGGAGACCGAACTAAATTACTTTTCTACAATAAAATAATGGATAGAGCTGCCATAAAGCGACTTATTGGCAGATTAATAACTTATTTTGGAATTACATATACAACAAATATTTTGGATCAATTGAAAACCCTGGGTTTTCAACAAGCTACCAATGCATCCATTTCATTAGGCCTTGATGATCTCTTAACAACATCTTCCAAAGCATCACTTATTCGGGATGCAGAAAAACAAGATTATATTTTAGAACAACATCATCGTGATGGTAGTGTACACGCTGTGGAAAGGTTACGCCAATCGATCGAAACGTGGTATGCTACGAGCGAGTATCTGAAACAGGAGATGAATTCTAACTTTGGGGTAACTGACTCTCTGAATCCGGTTCATATGATGTCTTTTTCAGGAGCTCGGGGGAATGTTTCTCAAGTTCACCAATTAGTAGGTATGAGGGGATTGATGGCAGATCCTCAAGGACAAGTGATTGATTTACCAATTCAGGGTAATCTTCGTGAGGGACTTTCTTTAACAGAATATATAATATCTTGCTATGGTGCTCGTAAAGGGGTTGTTGATACCGCAATACGAACATCAGATGCTGGATACCTCACGCGCAGGCTTGTTGAAGTAGTTCAACATATTGTTGTACGTAAAACGGATTGTGGTACTATTGAAGGTATT---CTTATAAACCCTCTCCAAGATCAA------------GATAGATTTATGCGGAAC---------------------------------------ATCCCTCAACAAAAATTAATTGGACGTGTTTTAGCAGATAATGCTTATGTAGATACGAGATGTATTGCTATCCGGAATCAGGATATCGGTAATGAACTTGCCGATCGATTGGTATCGTTTCGAGTACAACCAATATATATAAGGTCTCCCTTGACCTGTAGAAATATTTCTTGGATTTGTCAATTATGCTATGGGTGGAGTCTCACCCATCATAGTTTAGTAGAATTGGGAGAAGCAGTAGGTATTATTGCAGGCCAATCGATTGGAGAACCCGGAACGCAACTTACATTAAGAACTTTTCACACGGGTGGGGTATTTACGGGTGATATTGCAGAACATGTACGAGCGCCATTTAACGGAACTATTAGTTTTAATGAAAATTCAGTTTACCCTTCACGCACACGCCATGGACATCCTGCCTGGGTATGCCAAGATGATTTATCTGTTTCTATCCGGGGTAGAGATGGCGCATGCAATTTTGTTGTTTCATCTCAAAGTTTAATTCTGGTTCAGAACAATCAGTATGTTGAATCAAAACAAGTTATTGCGGAAGTACGCGCCAAGGAACCCCCTCCAAAAGAAGAGGTGGAAAAACATATTTATTCCGATTTGGAAGGGGAGATGCACTGTAGTACAATTGTATACCATTCA---------------------------TCCGAACATGTAGACAATAATGTTTATCCCATACTTAATACGAGTCACGTATGGGTACTGTCAGGAAATTTTTGTGACGTTGGAGAAACATCGTCAATATTCTAT---GATCAGGATAAGATT---GATTTCCAGCTGTTCCTTGCCAAACATAAGTCATTGTCATATTCTTACGAGGAAAATGATAGGAAGAAATTGAAATCACCCGAATCT------------------------------------------------CAT---------TGGAAAAAACAAAAATTTAACCATTCGAAATTTGATTCCCGCATAACTAGTAAG---ATTCTCGATTCTCTATATTCCCTGAATATTCCTCGA---GATTGTAGTATGAAGAGGAATAGGATAAGCGGT------AAAATATTTTTT---------CCAATGAAACAAGGAGGGAAGGTA---AGGTCTAAGAAAGCCCTTTATGTCAATTTTGTTCTTCAA---ATACCCAACAACGGAATCTTGAACCGAGGCAATATTTTAGCCGTTTATGAAAATCCCAAATATCGGATTAATATTCCAGGGATTATTAGGTATGGTACTGTAAGAGTAGACTTAACCGTTGGTAAAGAATGTATTCCCGAAGATGGA---GAAACCACAAGTTTCATATCGAGATACAGAATTCTTAAGGGAAAAAATTTTTTCTTTCTTCCTGAAGAGATCCATATCATCGATCAATCCGACCCCTTTTTATTAGTCTCAAATAATAGTATTGTTAAAGTAGGCGCACAAATTACTCCTAATATTTCTAGCAAATTGCGCGGATTAGTTCGGATTGAAAAG---GTACAAAACAGTTTTGAAATACGAATATTGCCTGGGAAAATACGTTATCCGAAGAGA---------AGAGTACGCATATCAAAAAAAAAAAAGAAAGGTGTGTTAATTTCACCGGGTAATTCAATATTTAATCCTTCGAAATTTGATAATTGGGTTTATCTCCAATGGATCACACCTCAAAGAAGAAAGAAG------------------------------------------------------------------------------------------------------------------------------------------------------------------------------------------------------------------------------------------------------------------------------------------------------------------GCTTTTGCTTTAGTTAGACCTATCACAGAATATGTTGTTTCTAATGAATCTTTCTTGGATATT---TCTACCAAGGACCCTTTG---GAAAAACGGAATCCCTTATCAATTCGAGTTAAGATTGTTGAATATTTACTTTATGAAGATGGTGAAAAAATTCAAACA------------------ATTAATAATGGAAATATTCAATTAGCTCAAACCTGTTTAGTATTGGATTGGGAGGAG---------------------GAATCCATTATAGAATCCGCTTATGCTTCTATTTTTGAATTGAGGATAAGAAATATTTCTATCACTTTTTTACATATTGGCCACTCTAATTTTTCTGATTTGTTTATT---AGGAAA---AATAAAGATGGGAATTCCTTGAGGCATACTTGTAATGACAAGTTTCCATGCAATGATTCT---------------TTCGTAGGGGATAATCCTGAAAATCAACCACTAATTGAACATCAGGGT---ACTATTCGTTCGGTACCCGAT---------CAAGGT---ACATCTTTTTTGATTTTATCATCTCGAGATTTT---TTTCAAAGTTCTTTA---------TACACTAATTCAAAATATTGCAAT---------GGAATAAACCAGTCCGGTAAGAATACT---------AAATTGGAAAAAAGAGATTGT---------GTTTGCGCAGAGCCTCTCTACAAGTTTTCAACGAATCATTCTTTGTATGGTGCGATA---GCTTCTAGTAAGGAACCTCCAGATCTGAAAACAACATCAATAGATTTTGTTTCATCAATCAATCATACTCAT------GCAGTACAAGAAACTAGTGAACTTGGTCTCTTAGGAAATTTACAAAGCACTGATAATTGTTCGTTATACTTTCGTGGGACATCCAGGAATAGAATGCTTTCC---CATAAAGTTTCATTCACCAACAATCAGAGATCTCCTTTT---------------------CGAGTTACCAGTCGGTATCTTATGGATGAAGATAAGGGAATTCACGAGTTCCATTCAGTCTATTCCATAGGAAAAAAAAAGTTTTGTTGTATCTTT---CACTCGTCC---GAT---TCACACGATGGGAGAACTCCAATAGTCAATCTTGGGCAATTAATTTGTGAAAATGCAGGTTTCTCTGATGGAATAATATTCGATCGATCTGGTCAAATTATCTCTATTAATAAAGAATTTTTGACAATTCGCTCAGCCACACCATATTTAGCTACTGAAGGAGCAACCATTCATAGTCATTCTGGGGATATTATTAAAGAGGGGGATACATTAATAACTTTGACATATGAGAGACTAAGATCTGGGGATATTATTCAAGGTCTTCCCAAAGTTGAGCAATTGCTAGAAGCTCGTCCAACCAATTTAGTCTCAAGAAATTTGGAAAGTGGTTTTGAGAACTTGAAGAAAAGTATGACAAGACTAATTGGTAATTTCTGGAGCTGTTTCCTGGGTACTAAATTTAGCATAGAACAAAGTCGGATGGATCTAGTTGAGAAAATTCAGAGAGTTTATTGCTCTCAA---GGAGTATATATCTCTGATAAACATATAGAAATTATTGTACGACAAATAACATCTAAAGTGCTAACTTTGGAAGACAGAATAGCTGATGCGTTCTTACCCGGAGAGCTTATTGAATTATCACGAGCACAAAGAATGAATCGTGCTTTGGGGGGATCAATATCTTATAAACCCATTGTGCTGGGAATAACAAAAGCATCTCTTAGCACTACCAGTTTCATATCAGAAGCAAGTTTTCAAGAAACTACTCGAGTATTAGCTCGAGCTGCCCTACAAGGTCGGACCGACTGGTTGAAGGGTTTAAAGGAGAATGTAGTTCTTGGCAGTATAGTTCCTACTGGTACTGGAAATGAAGAGGTTGTTTGTCAAATGAATCTGGAAGAACAA------GATGGGATCGTCTCAACG---ATAGAAAATACTATTTCT------TCCAATCATGAAATA---AAGAATGTTCTGCTCTATAATGAAGAAGCGTTTATT---TTTCCC------------------------------------------------------------------------------------------------------------------------------------------------------------------------------------------------------------------------------------------------------------------------------------------------------------------------------------------------------------------------------------------ACCAGAAAGTACATTCACAAAGAATTGAGAAAAACAATA------TCTGAGAGAAATAGTGGTTAA---------------------------------------------
>Helminthostachys
ATGGCAGACCGGGCTAAATTACTTTTCTACAATAAAATTATGGATAGGACTGCCATAAAGCGACTCATTGGCAGATTAATAACTCACTTCGGGATTACGTACACAACGAATATTCTGGATCAACTTAAAACCCTGGGTTTTCAACGAGCTACCAACGCATCCATTTCGTTAGGCATTGACGATCTCTTAACAGCACCTTCCAAAGCATGGCTTGCCCGAGATGCAGAAAGACAGGGTTCCATTTCAGAACAGCATCATCGTTATGGTAGTGTACATGCTGTAGAGAGATTACGCCAATCTATTGAAACATGGTATGCTACAAGTGAGTATCTGAAACAAGAGATGAATCCTAATTTTGGGGTAACCGATCCCCTGAATCCAGTCCATGCGATGTCTTTCTCAGGAGCTCGAGGAAGTATATCCCAGGTTCACCAATTAGTAGGTATGAGGGGATTGATGTCGGATCCCCAAGGACAAATCATTGATCTACCCATTCAGAGTAATCTTCGTGAGGGACTTTCCCTAACGGAATATATTATATCCTGTTATGGTGCTCGCAAGGGAGTTGTGGATACCGCGGTACGAACATCAGATGCTGGATACCCCACACGTAGACTTGTTGAAGTGGTTCAACATATTATTGTGCGTAAAACAGATTGTGGCACTATTGGGGGCATT---CCCGTGAAAACTTCCCAAGATAAG------------GATGGATCTATACGGAAT---------------------------------------ACACCCCAACAAAAACTGATTGGACGTGTTTTAGCAGACAATGTCTGTGTAGATACGAGATGTATCGCTATTCGGAACCAGGATATCGATAATGAACTTGCCGATCGATTGGCATCGCTTCGAGTACAATCAATACATATAAGGTCTCCCCTGACCTGTAGAAGTATTTCTTGGATTTGCCAGTTATGCTATGGTTGGAGTCTTACCCACCATAACCTGGTAGAATTGGGAGAAGCAGTAGGTATTATTGCGGGCCAATCGATCGGGGAGCCCGGGACTCAACTTACATTAAGAACTTTTCACACGGGTGGAGTATTTACGGGTGATATCGCGGAACATGCACGAGCTCCATTTAATGGAACTATTGGTTTAGATGAAGATTCGGTCCACCTCGCACGTACGCGTCATGGGCATCCTGCTTGGATATGCCAAGATAATTTATCCGTTACTATCAGGGGTAGGGATGGAATATACAATTTTGTCGCTCCACCCCAGAGTTTAATTCTGGTTCGTAACAATCAATATGTTGAAGCAGAGCAAGTTATTGTAGAGGTACGTGCTGATAAATCCCCCCCTAAAGAGGAGGTGAAAAAACATATTTATTCCGATTCAGAAGGGGAGATGCATTGGGGTACGATCGTGCATCATTCA---------------------------TCCGAACATGCAAACAATAATGTTTATCCCGTACTTAATGCAGGTCATATATGGGTATTATCGGGAGGTCTTTATGATGCTGGGGAAGCATCATCATTGTTTTATAAGGATCAGGATAGGATT---GATTCCCAACCGTTCCCTACCAAACATGAATCATTGCCATATTCCTACGAGGGGAACGATGGGAAGGAAGTCCAACCGACTGATCCC------------------------------------------------CAC---------GGGGAAAAACAAGAATTTAATCACTCGGAATTTGATTCCTGCATAGCCAGTAAG---ATTCTCGATTCTATACATTCTCTGAAGACTCTCCAG---AATTGTAGTATGAAGAGGAACAGAGTAAGTGGT------AGGGTTATTCTC---------CCAATGAGAGCAAGGGGAAGGATAGAGTATTATAAGAAAGCCCTTCACGTCGGTTTTGTTCCCCGA---ATACCCAACAATGGAATTTTGAACCGGGGGGACATCCTAGCCGTTTTCGAGAATCCTAAGTATCGGATTAATACTTCAGGGATTATTAAATACGGTACCGTAGAAGTAGATTCAACCGCTGGTAAAAAGTGTATTCCCGAAGATGGA---GGAGCGGCAAGTTTCATACCGAGATACAGAGTTCTCGAGGGAGGCAATTTCTTCTTTCTTCCCGAAGAGATATATACCATCCATCAATCTCCTCCTTTTTTGTTAGTCTCGAACAATGATATCATTCAAGCGGGTGAACGAATTACTACTAATATTTCTAGCAAATCGGGCGGATTGGTTCAGATTGGAAAA---ATACAAAACAGTCTTGAAATACGAGTATTGCCTGGGAATCTATATCCTTCGGGTAAA---------GTATCGGGCGTATCC------AAACAGAATAACACGTTAATTCCACCGGGTAATTCAGTATTTAATCATTCTAAATCCGATAATTGGATCTATCTCCAATGGATCACACCTCGTAAAAGG---AAG------------------------------------------------------------------------------------------------------------------------------------------------------------------------------------------------------------------------------------------------------------------------------------------------------------------ACTTTTGCCATGGCTAGACCCGTTGCGGAATACGTTATTCCCAATGAATATTCCCCGGATATT---ACTATCCTGGATCTCCCG---GAGGAACAAAATCCTTCACAAATTCGAGTTCAAACTATTGAATACATGCTTTACGAGGATGGTGGGGAGATTCGAGTG------------------ATTAATGACGCAAATATTCAATTGGTTCAAACCTGTCTGGTATTGGATTGGGAGGAG---------------------GAATCCGTTACAGGGCCCGCTCATGCTTCTATCCTCGAACTGAGGGTAGGAAACACTTCTAGAACTTTCTTATATATTGACTTACCCAGTCATTCTGATTCATATATT---GGGAAA---GAGAGGGATGGATCTTTCCCAAAGCATACCTGTAATAACAAGTTTTTATGC---ACTAAT---------------TCTTTCGCAGGGAATCCTAAGGGTCAATCACTAATTGAATGCCAGGGT---TTTATTCGTTTGGTACCCGAC---------TGGGGT---ACATCTTTATTGATTTTATCATCCCAAAATTTT---ATCCAAAGTTATTTA---------CACACTGATCTAGGATATTCCAAT---------AAAGTTAACCGGTCTGGTAAGAATCTT---------CAATTGGGAAAGGAGAATTCT---------GTTTGCACGAAATCCCTTTCCAAAATTTCAGGAAATCCTTTTCCATATGGTACGGGA---GCTCCTGGTAAGGAATCCCCGAATCCGGAAGCGGCATCGACAGGTTCCGTCCCATCCGTCAATCACATTCAT------ATGGCACGGGGAACGAATGAATTGGGTCTATTAGGGAATTCACACAACATTGCTAATTGTTCATTATATCCCCGTGGGACATCCAGTAGCAGAATATTCTTC---CGTAAAGTATCATTCACTGGTAATTTGAGATGCATTCCA---------------------CGAGTTCCCAATCGGTATCTCCTGGATGAAGATAGAGGAATCTATAAATTCGGTTCAGTATACTCCATAGGGAGAAATCATTTCTATCGTACCTTT---CACTCATCC---GAT---TCGCACGATGAGGGGGCTTCACTAGTCAATCTCGGACAATCTATTCTTGGAAATACATGTTTATCCGAAGGTAAAATATCCTCCCAATCTGGTCAAATTATATCTATTCATAGGGAATCCTTGACAATTCGATTAGCCAATCCATATTTAGCTACTGAAGGAGCAACTGTTCATAGTCATTATGGAGATATCCTTGGGGAAGGGGACACATTAATAACTCTGATATATGAGAGATTAAAATCTGGGGATATTATTCAGGGTCTCCCAAAGATTGAGCAATTGCTAGAGGCTCGTTCAACCAATTCGGTCTCGAGGAATTTGGAAAATGGTTTTGAGGATTGGAACAAGGGTATGACAAAATTGATTGGGAATTCTTGGGGCTGTTTCCTCGGTGCTAGAATCAGTATAGAACAAAGTCGGACAGATTTGGTTGATCAGATTCAGAGGGTTTATTGATCCCAA---GGAGTACGTATCTCCGATAAACACATAGAGATTATTGTACGACAAATGACATCCAAAGTACTAACTTTGGAAGATGGAATAGCCGATGCGTTTCTACCGGGGGAACTTATTGAATCATCACGAGCACAAAGGATGAATCGTGCTTTGGGGAGGTCAATACTTCACAAACCTGTCGTACTGGGAGTAACGAAAGCATCTCTTAATACTACCGGGTTCATATCAGAAGCGAGTTTTCAAGAGACTACTCGGGTATTAGCCCGAGCTGCTATACGGGGTCGAATTGACTGGTTGAAAGGTTTGAAAGAGAATGTGATTCTTGGCAGTATAGTTCCTGCTGGTACTGGGAATGGGGAGGTTATTCGTCAAATGACCCTAGTAAAACAG------GAAAGGATCGTCCCAACA---GTAGGGAGTACTACCCCC------TCCAATAATGAAATG---AAGAATGTTCTATCCTATCATGCGGAAGCGTTTATT---CCTCCC------------------------------------------------------------------------------------------------------------------------------------------------------------------------------------------------------------------------------------------------------------------------------------------------------------------------------------------------------------------------------------------ACCAAGAAAGATATT------------CGTAAGGGATTG------AAAAAGAAAAGCTATACGGGATAG------------------------------------------
>Dryopteris
ATGACGAATCAAACTGAATTACCGTTCTGCAATGAAACAATGGATAGAGTTGCGACGAGGCGACTCATCGGCAAGTTAGTCGTTTGTTTCGGAATTGCATCTACAACAAATATTTCGGATCAAGTTAAGGTTTTGGGTTTTCAGCAAGCTACAAAAGCATCTGTCTCACTGGGCATCGACGACCTCCTAGCAGTACCATCTAGAGGATGGCTTGTACAAGACGCTGAGAAATAAGGTTACGTATCCGAGCAGCATTATCGTTACGGTAGCCTGCATGCCGTGGAGAAGTTACGTCAATCGATTGAAGCTTGGTACGCCACAAGCGAATGTTCAAAACGGGAAATGAATCCAAGTTTCAAGATGATCGATCCTTTAAATCCAGTCCACATGATGTCTTTTTCGGGGGCTCGAGGAAGTATATCTCAAGTCCATCAGTTGCTTGGTATGAGGGGATTGATGTCGGATCCCCGGGGACAAGTAATTGATCTACCCATCCGAAGAAATCTCCGCGAAGGCCTATCCCTGACGGAATATATCATTTCCTGCTATGGTGCCCGCAAGGGCGTTGTGGATACCGCCGTCCGAACCTCCGATGCCGGATACCTAACACGCAGACTCGTTGAAGTGGTTCAACACATTGCTGTGCGTAAGAAAGATTGCGAAACGACCAAAAGCATTGCTTTGCTTAATATCATCGGAGATAAA------------CGAGAATCTATTAGGACA---------------------------------------ATATCATATCAAAAATTGGTTGGACGTGTGCTGGCAGATAATGTCTACCGGGATGTCAGATGTGTTGCCACCCGTAATCAAGATATCAGTGATGGCCTGGCTAGTAAC---TCAGCAGTATCGACGCAGCCAATATATGTGAGATCTCCCTTGACACGTAAAAGCATTTTCCGGATTTGTCAGTTGCGTCACGGTCGGAGTCTTGCTCAGTACGATTTGGTGGAATTGGGGGAAGCCGTTGGTATCATTGCGGGTCAATCCATTGGGGAACCGGGAACTCAATTAACATCAAGAACTTTTCATACAGGTGGGGTATTTACGGGGGATATCGCAGAATACATACGAATTCCGTTTAATGGACTTATTAATTCCGATGGGAGGCTTGTTTACCCCACACGTACGCGACATGGGCATCCTGCTTGGATGTGTCGAAATGATCCATCTGTTGCTATTACGAGTTGTGGCGATATACATAATTTTGTCGTGCCAGCTCGAAGTCTACTTATGATTCGAAGCGGTCAGTATGTTGAGGCGCAGCAAATCGTCGCGGAAGTACGAGCCGAAGAGTTTCCCCTTAAGGAACGTATCCGAAAAGCTATCTCTCCAAATTTAAGAGGAGAAATTCACTGGAGTAAATTTGTGTGGCATGTA---------------------------CGCGATTGCACAAACAACCCCGTTCGTGTCGTACGCGAGGCGGGCCATATCTGGATTCTTTCGGGAGCTTATAGCGAATCTGACGAA---AGCTACTTGTTTCACAAAGATCAGGATAGAGTC---GGTATCAAA------CTCAACTCTATCGAAAGGAGGTGCGATTCTTTTGAAGCAATTGGTGAAGGGGAAATTGATGCCGCCAACTGG------------------------------------------------GAA---------GGTTCGCAAAAAAGCATCCGAGAATTTGGACTCGATCCAAAATGTTTTTCGAGT---TGGTCAAAACCTCCAATGTCTAACTATATTTTATCT---AATATCGAAGCGGAGCGGTCCGAGAAAACTGAA------TCCGTTTCTCTA------------CTGTTGGAGAGACAACAGATA---AATCTCAGCGAATCCTATTTCGTAAATATCGAT---------GTTCAATTAAACATCATTTTGGATGAAAATGATATATTTGCCATCTACGACAAATTTGAGTATCAAACTGGTAATTCGGGGATTTTGAGATATGGCACCGTAGAAGTTGAATCTATCGATAAAAAGACATTCGCTTATGACGGTAAGGTGGAAAAAATGACTTACGGCTCGTGGTATAGAGTAATCGGAGGAGGCAATTCCTTCCTAATTCCCGAGGAGTCTTATACCACATATGAATCCCCATCATCTATTTTGGTAACAGACAATACTATTGCAGAAGAAGGCGCGCGAATAACTGATACTATTAGTAGTAAAATACGTGGACTAATCCGAATCGAAGAGACATTAGCAAATAGTACTACGGTAAGAGTATTACCCGGATATATCCATAATCCGGAAAGG---------CCAACTAATATACCC------AGACGAAATATTAACCTGATGGAGCCAGGTAATATGATTCCTAATGGAGTCGAAGCCGAGGATTGGGTTTACCTCCAATCGGTTACACTTTGCGGGAGAAGAAAG------------------------------------------------------------------------------------------------------------------------------------------------------------------------------------------------------------------------------------------------------------------------------------------------------------------ACCTCTGTCCCGGTAAGACCAGTTGTCAAATACGACGTATCTAGCGACTCCTTGGTGCAAGAAGTCTCCCGTGTCGATAAGCCG---------AAGACGCAGAAACGCACGGAAGCTCAAACCTTCTCATATATCTCCCATAGAAATGGTGAGAGAATTGAAATG------------------ATTAATGACACGACTACTCAATTAACTCGAACTTTTTTAGTGGCTGGGTGGCGAAGACACCTTCACGAG---------ACCCCCTCTACAAAAAAGAACTACTTATCTCTCACTAGTGTGAGAATTAATAATCTCTTCAGTACTTTTCTTCAGGTTAATTTAGTGGCGTCTCCCCCTGCAAGAAGGCTCGGAGTC------------AGTCAGGTTTCTCAAAAATCGGTGTCTGTCGACAAGCCCTTTCTCGCTCGA---------------GTCAATCTATTCGGCGGCGGCAATGATTTAGTTCTCAAATATCGGGGCGTTGCTGTTCATTCGGTGTCAGAG---------CGTGGT---GCATCTTTCCTAACTTTGTCACCGTTTGACTTT---TATCGTAATAATTTACTTGCTGATTCAAGCGATACTAACTACGAGAAA---------GGGGTTGAAGAATATTTTCCCCGCTCA---------GAATCAGGTATGGTCAGCTCA---------------ACCGAGAGTCCGAGAAACGTTTCA---------TTCAGTTTCAAATGTGAA---TCTTTTTCAGAAAAGTCTCCAAATCTAAATATTGAAGAGACG---TCGGTTAAATTCGAGAGATCGAGCTTCACTTGTTGTCAATTAAAATTTGAAGAGGTAGGTCTATCAGGGACTTCATATGCTACTTCCTACTTATCGGCCCCCCTCTATTTGGCGCCGGATAGCAAAGCCTCCTTC---TTTAGAAATTACTTTCTTGATTATTCGACAAATACGTATGCCACAGATACGTCGAAACACCGACACCGACATCGGTACTTGATCGATGAAAACAAATTAACATTGAAATGTCCTACAAATGCTTCTTCAAATAGATTTTTACTGGAAAAGCCAATC---CATTCGCCA---CCAAAAATTTTCAGTCGGGGAATCCTTCTAATTAATCTAGGACTACTAATCAGTAGAAATCGATTTCTCCGTAGAAGTGGTGTATTTCTCCAGTCCGGTCAGGTCGTAGCCATTCACCGAGATTACTTATTAGTCAGAACTGGTAAAACTCTGCTGGCGACCCGGGGAGCAGCTCCTCACAAGATATCTGGAGACACCATTGGGGAGGGAGATACATCAATAACATTACCGTATGATAGGTCGAAATCTGGAGACATCACTCAGGGTCTTCCGAAGGTTGAGCAGCTGCCGGAGTCTCGCTCCATTGCTTCTATTCCAGTAAGAATCGAAGATCTTTTTAGAAGATGGAATCGGGGTATTACAAGATTAATTGGGAACCTATGGAGCCACTTTCCAAGTGCTGGAACAAGTATGGAATATTGCCAACTAATTTTAATTAATGAAATTCGAGAAGTTTACGAATCTCAG---GGGGTAAAAATATCCGACAAACATCTAGAAATTATTATTCGGCAACTGACATCAAGAGTCGTAGCATCGGAAGATGGGATAACCAATGTCTTTTTTCCCGGAGAGCTTGTAGAGTTATCACAGGCGGAACGGATGAATCGTGTATCAAGGAGACCAATTTTCTATGAACCTACCATATTGGGAATGACAAAGGCATCCCTTAATACTAGTAGTTTTTCATCAGAGGCGAGTCTTCAAGAAACTACGCGAGTATTGGCCAAAGCTGCTCCCCGTGGTCGAATTGATCGGTTGAAAGGATTGAAGGAAAACGTTATTCTCGGTGACGCCGTCCCCGTCGGAACAGGTAGTCCAGAAATCATTTGCCAACTAGAAGTGAATAAACGA------AAAGGATTTCATTTTACAATAATTGGGAGTAGCAAGAAC------CCGGCTTGGGAAGCAAAATATGACTTATATGGCTACCAAGAGAAGCAAGCTATC---GACCCC---------------------------------------------------------------------------------------------------------------------------------------------------------------------------------------------------------------------------------------------------------------------------------------------------------------------------------------------------------------------------------------------AATCTATTCATCCATACGGGATTGAGTCGATCCTTC------CCTCATGTTAATCTCGAAGTGAGGTAA---------------------------------------
>Ginkgo
ATGACAGAACGGGCTAAATTGCTCTTTCATAATAAAGTGATGAATAGAATTGCCACGAAACAACTTATTAGCAGATTAATAGATCACTTCGGAATGACATATACATCGCATATCTCGGATCAACTTAAGGCTTCAGGTTTCCAACAAGCTACTGATGCAGCTATTTCGTTAGGAATTGATGATCTATTAACAGCACCATCCAGAGGATGGCTCGTCCGAGATGCGGAACAACAAGGTTCTATTTCGGAAAAACATCATCATTATGGGAATGTATATGCAGTGGAAAAATTACGTCAATCGATCGAGACATGGTATGCTACAAGTGAATATTTGAGACAAGAAATGAATCCTAATTTTGGAATGACTGATCCTTCTAATCCAGTACATATGATGTCCTTCTCGGGAGCTAGAGGAAATACATCTCAGGTTCACCAATTAGTAGGTATGAGAGGATTAGTGTCAGATCCTCAAGGACAAATCATTGATTTACCTATTCAAAGGAATTTCCGCGAAGGACTCTCTTTGACAGAATATATTATTTCCTGCTATGGCGCTCGTAAAGGGGTTGTGGATACTGCTGTGCGAACATCAGATGCTGGATACCTCACGCGCAGACTTGTTGAAGTAGTTCAACACATCGTTGTACGTAGAGCAGATTGTGGCACTATTCGAGGTATT---TCCGTAAGTCCCATTCGAGGTCGA------------GAGAGGATCAAAAAGGAA---------------------------------------TTTGTTCTGCAAACACTAATTGGTCGTGTGTTAGCGGACGATGTCCATATAAATAAGAGATGCATTGCCACGCGCAATCAAGATATCGGGGTTGGACTTGCCGATCAATTAAGAACCCTTCGAACACAACCAATATATATACGAACCCCTCCTACTTGCAAGAGTCTATCTCGGATTTGTCGATTATGTTATGGTCGGAGTCCTACTCATAGTAACTTGATCGAATTAGGAGAGGCAGTAGGCATTATTGCGGGCCAATCAATTGGAGAACCAGGAACTCAACTAACACTAAGAACTTTTCATACCGGAGGGGTATTTACAGGTGATATTGCAGAACATGTACGAGCTCCTTTCAATGGAAAGATTCAATTCAATGAAAATTTGGTTCATCCTACACGTACACGTCACGGACATCCTGCTTCTATATGCCATAACGAATTATCTATCACTATTGATGGTCAAGATCAGGTACATAGTTTAACCATTCCATCACAAAGTTTGCTTTTGGTTCAGAATGATCAATATGTGGAATCGGAACAAGTTATTGCCGAAGCTCGTGCTAGAACATCTCCTTCAAAGGAAAAAGTTATGAAACATATCTATTCCGACTTAGAGGGAGAAATGCACTGGAGTACCAATGTGTGTCATGCA---------------------------CCTGAAAATGTACATGGTAATGTTCATCTCATACTCAGGACAAGTTATTTATGGGTATTATCGGGAGGTCTGTACGAATCCGGTGTAGTACCCTTTCCACTTTATAAAGATCAAGATCAAGTG---AATATTCAATTTCCTCTTGCCAAACATAAATCACTTTCTGATTCTTCGGTGAATCAAGATCGAGTGAAACACAAATCAGTTGACTCA------------------------------------------------AACTTCTCTGGAAAAGAAGAAAAAATATCAGGTTATTCAGGAATTGATCGGATTATGTCCAATGAG---CATTGGGACTCCATATATTCTACCATTCCTTTTGAT---AACTGCAAGATTTTAGGCAAAAAGCAAAGAAAT------AGATTAATCGTC---------CCATTGCGATACGATAAAGAACGA---GAAAAGAGAAGAATACCTTGTCCTAATTCTATTCTTAGA---ATACCCAGAAATTTTCTTTTTCAGAGAAATCACATTTTAGCCGTTTTGGATGACCCTCAATACAGAGTTGATAGTTCAGGAATTCTAAAATATGGAAACATAAGAATTGATTCAATCGAGAAAAAAGATGATTTTCTCGAAGATCAA---GGATCAAGAGGATCCAGACCGAAATATGAAATT---GAAGGAGGTCGCTTCCTTTTCATCCCCGAAGAAGTGCATATCCTACACGAATCTTCGTCG---ATAATGGTACGAAATGGTAGTATTATTCGAACAGGTACACAAATCACTTTCAATATCGAAAGCCAAGTAGGCGGATTAGTTCGGATAGAAAGA---ATGAGAAAAAAGATTGAAGTGAGAATATTGCCTGGAGATATCTATTTCCCCGGGGAG---------ATACATGAAATATCT------CGGCACAACGGCACTTTAATACCACCGGGAAAAATCATCTTTGATGAATTCCAATCTGTAAATTGGATCTATTTCCAATGGATCACACCTCATAAGGAG---AAG------------------------------------------------------------------------------------------------------------------------------------------------------------------------------------------------------------------------------------------------------------------------------------------------------------------CCTTTTGTTCCGGTCCGATCTGCCGCGGAATATGGAATACACGATGGGTCAAATAGAACAGCACCCTTTTACCTAGATCTATTG---------GGGGAAGAGGACAACTTGCAAGTTCAAGTTGGCAATTATATCCTTTATGGAGATGGTGAACAAATTCAAGTA------------------ATTAGTGACACAAGTATCCAATTAGTTCGAACTTGTTCGGTATTGAATTGGGAACAA---------------------AAAGATTCTATGGAGGAGGCTTATGCCTTTCTTACTGAAGTAAGAATAAATGAGGTAGTTAGAAACTTTCTTCAAATTAGTTTGATGAAATACCCCGGG------------GGAAAA---AGGAAGAATGTAACAGGTTCCAAATTTCTGTTCCATAACAGATCGGATCAA---ACTAAT---------------ACTTTTTCTTCCAATAGGGGTAGTCAATTCTTTAGTAAGCATCAAGGG---ACTATTCGTACATTACCTAATGAGGAGAAAGAAGGT---GGATCGTTCGCGGTTTTGTCGCCATCTGACTGT---TCTCGAACTGTTCTG---------TTCAGTGGTTCGAAATATTATGAT---------ACGGTAAAGAGATCAATTCAAGAGGAT---------CCC---------------------------------------------------------------------------------------------------------------------------------------------------------------------ATGATGCAAATCATTGAATTGTCGGGTCTATTGGGTAATTTACATAGTATCGCTAACCGTTTCCCATCCCCTCATTTGATAACTTATAATAAGGTCTTATCA---AATAAACATTCAATTTCCGACAATTCCGGAAAAGTTTCC---------------------CAAGTATCTAAATGTTATTTTATGGGTGGAAATACGGGAATTTTGAATTTCGATTCATGCAGGAACATAATTTTCAATCTATTCAATTCGAATTGG---TGTTCTCCCCTATCCAATTTTTGCAAAAAAAAACTTCCAGCAGTTAGCCTTGGACAATTGATTCGCGAAAGTGTATGTATATCCGAGGATAAACCACTCTCCGGATCTGGTCAAATTATAGCCGTTCATGAGGAATATTTAGTAATTCGATCAGCTAAACCCTATTTGGCTACTCGGAGGGCAGCTGTTCATGGTCATTATGGAGAATTTCTTGACGAAGGAGATACGTTGATAACATTGATATATGAAAGATCCAAATCCGGTGATACAATTCAAGGTCTTCCTAAAGTTGAACAATTATCAGAAGCTCGTTCGATTAATCCAATACCGAGGAATCTGGAAGAAAGTTTCGAAGATTGGAACGAAGATATGACAAGATCCCTTGGAAGCCTTTGGGGTTTATTCATCAGCGCTAGGATAACTATGGAGCAAAGTCAGATCCATCTGGTCAATCAAATTCAAAAGGTTTACCGATCCCAA---GGAGTGCGAATTTATGATAAGCATATAGAGATTATTGTACGCCAAATGACGTCGAAAGTGTTCATTTCGGGAGATGGAATGGCTGATGTTTTTTCACCCGGGGAACTAATCGAATTATCACGAGCACAAAGAATGAATCGTGCTCTGGAAGAGGCAATCTACTATCGAACTGTGTTATTGGGAATAACGAGGGCATCTCTGGATACTCAAAGTTTTATATCAGGAGCGAGTTTTCAGGAAACTGCTCGGGTCTTGGCTAAAGCTGCTCTCCGAGGTCGTATTGATTGGTTGAAAGGCTTGAAGGAAAATGTTATTCTCGGGGGGATAATACCTGCCGGTACTGGGTTCAAGCGGTTTCTTCGCCATTCG------GAGGAACGG------AACAAAATTGATTCGAGA---ACGGGAAATAAGAATCTA------TTTAACAACAAAGTG---AAAGATATTTTCTCCCATCATGGAAAAGTATCTGTT---TCTCCC------------------------------------------------------------------------------------------------------------------------------------------------------------------------------------------------------------------------------------------------------------------------------------------------------------------------------------------------------------------------------------------ATCAAGGATAATTATCACAATACATTGAAACAACCATTA------TGCGAAAATAGTGTTGATAAATGA------------------------------------------
>Huperzia
ACGACGGAACTTAGTAAATTGCTCTTCTATAATAAAATGATGGATAAAACTGCTATGAAACGATTTATTAGCAGATTAATAACCCACTTCGGAGTGGTATATACAGCACATATCTTAGATCAATTCAAGACTGTAGGTTTTAAACAAGCTACTTATGAATCTATTTCATTAAGCATTGACGATCTTTTAACAACACCTTCTAAACAATGGCTTATACAAGATGCAGAACATGAAAATTATTATGAAGAGAAAGAATTTACTTATGGACGTTTGGATACAGTAGAAAAATTACGTCAATTAGTTGAAACATGGTATACTACAAGTGAGTTCTTGAAACAAGAAATGACTCCTAGTTTTAGAGTAACTGATCCTCTGAACCCAGTACATATGATGTGTTTTTCGGGGGCTCGAGGAAGTATATCCCAAGTTCACCAATTAGTTGGTATGAGGGGATTAATGTCAAATTCTCAAGGAGAAATCGTTGATTTACCGATTCGAAATAATTTTCGTGAAGGATTGTCTGTAGTAGAATATACAATACCCTGTTATGGCGCTCGCAAAGGAGTTGTAGATACTGCGATAAGAACAGCAGATGCTGGGTACCTTACGCGTAGACTAGTTGAAGTAGTTCAACACATCGTAGTACGTAAAAAAGATTGTGGGACTATTCAAGGTATT---TTGGTAGATCCAATTAAAGATAAAGAAATGGAAAATGAAGGGGAAATGGAAAATGAGGAAGAAGTAGAAAATGAAGAAGTAGAAACTTTTGTTCAACCAGGACCAGGACTTATTGGTCGTGTTTTAGCAGATAATGTATATGTAGATGCAAGATGTATTGCTACACGTAATCAGGATATTGGGGCTGAACTTGTCAATCAATTAATAGCTTTTCAAACACAACCAATATTAATACGATCTCCTTTGACTTGCAAAAGTATATTCTGGATTTGCCAATTATGTTTCGGTTGGAATCCCACCCATGGTTACCTAGTAGAATTAGGAGAAGCTGTAGGTATTATTGCGGGTCAATCTATTGGGGAACCGGGAACTCAACTAACATTAAGAACTTTTCATACTGGTGGAGTATACACTGGTACTATTGCACAGTATATACGAACTCCTTTAACTGGAATTTTCAAATTCGATGTTAATCTGGTTTATCCTACACGCACCAAATTTGGATATCCTGCTTGGGTTTGCGATAACGATTTACCCGTCACTATTCAGAATAAAAATGAAATTTTTGATTTGATTATTCCATCGCAAAGTTTGATTTTAGTTCAGAACAGTGAATGCGTAGAATCAAAACAAGTTATTGCAGAAGTTCCTACTACGATATTTCCGATTAAAGAAAAAATAGAAAAAATTATTTATTCTGAACTAGATGGGGAAATGCACTGTGGTGCAACGCTGATTCACAACAAACCCAAGTCCACGCCATCATATTTAGCTAAATATTTAGTTAATAGTATTAATTTATCAGTTAAAAAAAGTTTGATATGGATCTTATCGGGACAATACTACAATTTGAGCGGGATACAATTCTTACTCTACAAAGATGGGGATCAAATTAATGCTCAATATCCTTTGGCCAAAAAAATTGAATTACTTCTCGATTCTTCTTTAGAAGAAGATCAGACAGAATTTGAATCATTTGATTCTTCTTTAGAAGAAGATCAGACAGAATTTGAATCATTTGATTCTTCTTTAGAG---------GAAGACGAACAAACTTTCGATCATTCAGAGTTTGATCATAACCATGGCATATTTGAAAATAAAAATTGGGACTATTCCACCTTCATTCTGCATGGTTCCATAACGAGAGAAAGAAGCGGCGTAAGAGGAGAAGATAGGATTTCCTTA---------TCATTGGGACGAAATACAAGCACA---TACTATAAACAAAATTTTACTCTTGAATTTGTATCTGGG---GTACCCGAAGATGGAGTTTCACAAAATAATGAAATTTTGGCCTTTTCAGATGATCCTAAATACATAACCAAAGTTTCGGGAATTATTAAATATGGTACAATAAGAGTCGGGTCGACTAGCAAGGGAAACCAAATTGTTAAGGATGAA---GAAACGGAAAAAGTGATTAAGGGGCATAAGATAATTGGAAAGGGTAATTTTTTTGTAATTCCAGAAGAAGTACATACCGTACATACAAGTTTATCCTCCATCTCAGTAAAAAACAATGATATTATTCGAGTGGGTGCACGAATAACTTCAAATATTTATAGCCAAGTGAATGGATTGGTCAAGGTACGGAAAATAGCAAAGGAACTAATTGAAATAAGGATTTTGCCTGGAAATATAATTTATCTGGGAGAA---------AAGAGAAATTTATCT------AAACTGAAAGACGTTTTGGTACCACCAGGAAAAAAACTTTTTGATAGATTCAAATCCAATGGGTGGACTTACCTCCAGTGGGTCCAACCCCATAATAAAAAGAAGGAAATGATGAGGGTAAGGGGTTACGATAGGAAGATGAAGCAGATGAAGCAGATGAAGCAGATGAAGCAATTGGGAGGGAAGAAGCAGGTGAAGCAGATGAAGCGGATGAAGCAGGTGAAGCAGGTGAAGCAGATGAAGCAGATGAAGCAGATGAAGCAATTGAAGGGGAAGAGGCAGAGGAGCAGAATTGGGGAGGTAAAGCAGATAAAACAAATAAAGGGAAGAAATGTTAAGAATATTATGAAGAAGGGGATGATGAGGGGGGTAAAGCAAATGAAGGAAAAGAAGGAAAGAAAGGAAGAAAGACCTTTTGCTTTGGTAAGACCAGCAATAGAATATACAATAACTAGTGAATCAAAATTATCAACA---ACATTCTTTCATCGAGAG---TTACTAAGAGAACAAAAGACTTTAAAAGTTGGAACTGTTAAATATATTTTTTATGAAGATGGTGAAGAAGTTCGAACC------------------ACCGGTAACACAAATATTCAATTAGTTCAAACCCGTTTATTATTGGATTGGGAAAAAGAA------------------GAATCTTTCCAAAAAGAAGTTTCTATTTCTCTCATTGGAATAAGAATTAGTAAAACCTTCAAATATTTTCTTCAATTAAATTTGGATAAGTCTCCCTTAGATGAT------GGAAGT---GATGAGGATACGGCGGATTTAAAATATATTTTTAGTAACAAAGTTCATTACACCAACCTA---------------TTT------TCAAATAATGAAAATTATTTATTCAGTCAACACAAAGGT---ACTATTCATTCTTTGTATGAAAAT------CAAGAAGATACATCTTTTCTTATTTTGTCCGCCAATGATTTAAATTATGATTTAAATCATAGCTCTTCATTGACTGGTATGAAATATTCTAATATATATTCTGATTTGTTAGAAGAAAATAAGGAAATTCTTTATTTAGAGACCGGTGTTTCTTCAAAAAATTATGGTAATTCAACAAAGTTTTTAAAATCTTCGAATAAGAGTAGGAGTAAGAAAGGTAAAAAATCTGAATTGGTGAAAAAAGTTACTGCAAATTCTGCTTTATCAGCCCAAGAAACTTTTCAGGAGAATCTTATACAA---------ATAACTCTGTCGAAGAAATTAGGTCTTTTGGGGAATTTGCTTAGTATCACTAAAATTTCGTCTTTTTCTCATTGGGTAACTCTCAATGGAACTTTATCA---AATGAATATTACTCTATTGACAATTCAAAGAAAACTTCT---------------------CAACTACCTCATTGGTATTTCTTGGATGAAAAGAATAAAATGTATCATTTGATTCTGTGCAAGAATATTATTTATAATTTACTAAATCGTTGTTTT---CTATCTTCATTTTCC---CCGTGCAAAAATCCATTTTCATTAGTTAATCTTGGACAATTGATTTGTAAGGGGTCCTTACTAATAGATGAACAA---TTTTCTCAATCTCGTCAAATTGTAGCCATTCATACGGAATATTTAGTACTTAGATTAACTAAGTCTTATTTGGTCAGTGAAGGAGGAATTATTCATACTAATTGCGGAGAACCTATTCCGGGGGGAACTACATTATTAACCTTATTTCATGAAAAATTGAAATATGGGGATATTACTCAGGATCTTATTAAGATTGAACGATTGTTGGAATCCCGTCTAGTTACTCCAGTATCCATAGATTTCAAAAATAGTTATAGAGACTGGAGGAAAGATATAACATGGATTTTTGGAAATTCCTGGGGTTTTTCCCTTAGTGCTAGGATAAGTCTGGAGCAGAGTCAAATAAATCTGGTTAATCAAATTCAAAAAATTTATCGATCCCAT---GGAGTACAAATATCTGATAAGTATATAGAAATTATTGTGCGACAGATGACATCAAAAATAATTACTTTAGAAGATGGAACGGCTAGTGTTTTTTCACCCGGAGAATTAATTGAACTTTCACGAGCACAAAGAGTGAATTCTGCTTCGGGGAAAAAAATCTATTATAGACCAATACTATTAGGAATAACAAAAGCATCTCTTAATACTAAGAGTTTTATTTCAGAAGCAAGTTTCAGAGAGACTACCCGAGTATTAGCCGGGGCTGCTATCCGAGGTCGAATCGATTGGTTGAGGGGTTTAAAAGAAAATGTAATTATTGGTGGAATGATTCCCGCTGGTACTGGATGTGAAGAAATAAATTTGCAAGTAACTTTTGAGAAAAGGAAGGAAGAAATGAATTTGAAAACT---TTGCAAACGAAGAATAACGAATTTTTTATTAACAAAATT---AGAAATCTTTTCCTACACGAAGAAAGGGAATTATCTTCTTTTCCTACCGAAGAAACTATTGGTGGGGAAACTATTGGTGAAGAAACTAGTGATGAAGAAACTATTGATGAAGAAACTAGTGATGAAGAAACTGGTGATGAAGAAACTAGTGATGAAGAAACTAGTGATGAAGAAACTAGTGATGAAGAAACTAGTGATGAAGAAACTAGTGATGAAGAAACTAGTGATAAAGAAACTAGTGATGAAGAAACTAGTGATGAAGAAACTATTGGTGAAACAACCAGAGAGGCTATTCGTGAAGCAACCAGGGAAACTGCTGGTGAAGCAACCGGAGAAACTGTTGGTGGAGCAACCGAGGAAACTGTTGGTGAAGCAACCGAAGAAACTATTGATGAAGCAACTGAGGAAACTGTTCATGAAATAACTGAAGAAACTATTCATGAAGTGTTGGGAGAATCAGTA------TCCGATTCTGATACTGATAAAGAGGAAGTGTATCTAGACGGAGAAGAATCAAACAAAACTATATAG
>Botrypus
ATGGCAGACCGAGCTAAATTCCTTTCCTACAATAAAGTGATGGATAGAACTGCCATAAAGCGACTTATTAGCAGATTAATAGCTCACTTTGGAATTACGTATACAGCGAATATTCCGGATCAACCGAAAACCCTGGGTTTTCAACGAGCTACCAACGCATCCATTTCGTTAGGCATCGACGATCTCTTAACAGCACCTTCCAAAGCATGGCTTATCCGGGATGCAGAGAAACAAGGTTCTATTCCGGAACAGCATCATCGTTATGGTAGTGTACATGCTGCGGAGAGATTACGCCAATCGATCGAAACATGGTATGCTACGAGTGAGTATCTGAAGCGAGAGATGAATCCTAACTTTGGGGTAACCGATCCTCTGAATCCGGTCCATATGATGCCCTTCTCAGGAGCGCGGGGGAGTCTATCTCAGGTTCACCAATTAGTAGGTATGAGGGGATTGATGTCGGATCCCCAAGGACAAATCATTGATTTACCCATTCAGAGTAATCCTCGCGAGGGACTCTCTCTAACGGAATATATTATATCTTGTTATGGTGCTCGCAAAGGGGTTGTGGATACTGCGGTACGAACATCAGATGCTGGATACCCCACACGTAGACTTGTTGAAGTAGTTCAACATATTGTCGTGCGTAAAACAGATTGTGGCACTATTGGGGGCATT---ATTGTAAACCCTCCCCAAGATAGA------------GATGGATCTATGCGAAAT---------------------------------------ATCCCCCAACAAAAACTGATTGGACGTGTTCTAGCAGACAGTGTCTGTGTAGGTACGAGATGTATCGCTATCCGGAATCAGGATATCGGTAATGAACCTGCCGATCGATTGGTGTCACTTCGAGTACAACCAATACGTATAAGGTCTCCATTGACCTGTAGAAATATTTCCTGGATCTGCCAGTTATGTTACGGTTGGAGCCTCACCCATCATAACTTGGTAGAATTGGGAGAAGCGGTAGGCATTATTGCGGGCCAATCAATCGGAGAACCCGGGACTCAACTTACATTAAGAACTTTCCACACGGGTGGAGTATTTACGGGTGATATCGCGGAACATGTACGAACTCCATTTAATGGAACTATTAGTTTTAATGGAGATTCAGTCCACCCCGCACGTACGCGCCATGGACATCCTGCCTGGATATGCCAAGATGATTTACCCGTTTCTGTCAGAGGTAGGGATGGAGTATACGATTTCGTTGCTCCACCCCAAAGTTTGATTCTGGTTCGGAACGATCAGTATGTTGAATCGAAACAAGTTATTGCAGAGGTACGTGCTGAGAAATCTCCTCCCAAGGAAGGGGTAAAAAAACATATTCATTCCGATTCGGAGGGGGAGATGCATTGGAGTACAATCGTACGTCATTCA---------------------------TCCGAACATGTACACAGTAATGTTTATTCCATACCCGAGACGGGTCATGTATGGGTACTATCGGGAGGTCTTTGCGACGCTGGGGAAGCACCTTCATTATTCTATAAAGATCAGGATAGGATT---GATTCCCAACCGTTCCCTACCAAGTATGAATCATTGCCATATTACCATAAGGGGAATAATGGGAAAGAGGTTCAATCGACCGACCCC------------------------------------------------CAC---------CGGGAGGAACAAATATTTAATCACTCGAAATTTGATTCTCGCACAGCTAGTAAG---ATTCTCGATTCTCTATATTCTCTGAGTATTCTTCGA---AGCTGTAGTATGAGGAGGAACAAGGTAAATGGT------AGAGTTATCCTC---------CCAATGAAACAAGGGGGTAGGATG---GGGTCTAATAAAGCCCTTCACGTCAATTTTGTTCCTCGA---ATACCCAAGAATGGAATCTTGAACCGGGGTGATATTCCAGCCGTTTCCGAAAATCCTGAGTATCAGATTAATACCCCAGGGATTATCAAATATGGTACTGCAAAAGTGGATTCAACTGCTGAGAGAGAATGTATTCCTGAAGATGGA---AGGGAAACTAGTTCCGTATCGAGATACAGAGTTCTCGAGGGGGGTAATTTCTTCCTCCTCCCCGAAGAGGTGTATATAATCCATCAATCCCACCCCTTTTTATTAGTTTCGAATAATGAGATTATTCAAGCAGGTGAACGAATTACTCCTAATATTTCTAGTAAATCGGGTGGATTAGTTCGGATTAGAAAG---ATACAAAATAGTCTCGAAATACGAGTATTGCCTGGTAATGTATATTATCCGGGGAGA---------ATATCGGGCATATCC------AAACAGAACAACGCGTCAATTCCACCAGGTAATTCAGTATTTGATAATTCCAAATACGATAATTGGATTTATCTCCAATGGATCACACCTCATAGGAGG---AAG------------------------------------------------------------------------------------------------------------------------------------------------------------------------------------------------------------------------------------------------------------------------------------------------------------------ACTTTTGCCCTAGCTAGGCCTGTTGCAGAATACGCTGTCCTCAATGAATCTTTCCCGGATACT---ACTATCCCGGATCCCCCG---AAGAAGCGAAATCCCTTACAAATTCGAATTCAAGCTATCAAATACATGCTTTACGAGGATGGTGAGGAAATTCGAACA------------------ATTAATAACACGAATATTCAATTAGTTCAAACCTGTCTAGTATTGGATTGGGAGAAG---------------------GAATCTTCTATAGAGCCCGCTCATGCTTCTATTCCCGAACTGAAGGTAAGAAACATTTCTAAAACTTTTTCACATATTAGTCTACCTAATTATCCTGATTCATACACT---GGGAAA---GATAGGGGTGGATCTTCCTTGAAGCATACCCATAAGAACAAGTTCCCATGT---ACCGAT---------------TACTCCCTAGGGAATCCTGAAAGTCAATCACCAATAAAATATCAGGGT---ACTATTCGTTCGGTACCCGGT---------CGGGGT---ACATCTTTCTCGATTCTATCATCCCCAAATTTT---TTCCAAAGTTCTTTA---------TATACTAATCCGAGATATTCCAAT---------GGAGTGAATCAATCTGGTAAGAATCCC---------GAATCGGGGGGAAGTAATCGT---------GTTTGCACGGAACCTCTTTCCGAGGTTTCGAAAAATCATTCTCTGTATGGTGCGGGAACTACTTCCGGTAAAGGATCCCCGGATCCGGGAGCGGCATCGACAGATTCCGTTCCATCATTCAATCATATTCAT------ATGATGCAAGGAATGAATGGATTAGGTCTCTTGGGTAATTCACAAAGTATTGCTAATTGTTCGTTATACCCTTGTGGGGTATCCAGGAACACAATATTCTCC---CGGAAAGTATCATTCATCGATAATTCGAGATACATTTTT---------------------CGGATTCCCAATCGGTATCTCCTAGGTGAAGATGGAAAAATCCGTGAATTCAGTTCAATAGATTCCACGGGTAGGAACAATTCATATCGCGTCTTC---GATTTACCC---GAT---CTACACGATAGGGGGGCTTCACCAGTCAATCTCGGACAATCTATTTGTGGAAATGTATGCTCATTCAGGGGGAAAGTATCCTCCCAATCTGGTCAAATTATCTCTATTCATAGGGAATCTTTGACGATTCGATCGGCTAAGCCATATTCAGCTACTGAAGGAGCAACTGTTCATAGTCATTATGGAGATATACTTGAGGAAGGGAATACATTAATAACTCTGATATATGAGAGATTCAAATCCGGGGATATTATCCAGGGTCTCCCCAAGGTTGAGCAATTGCTAGAGGCTCGTTCAACCAATTCAGTCTCGAGTAATTTGGAAAATGCTTTTGAGGATTGGAGCAAGGGTATGACAAAATTGATCGGGAATTCCTGGAGCCGTTTCCTCGGTGCTAGAATCAGTATGGAACAGAGTCGGACGGATCTAGTTGATCAGATTCAGAGGGTTTATTNNGATCTTNAGGGAGTGCATATCTCTGATAAACATGTAGAGATTATTGTACGACAAATGACATCTAAAGTACTAACTCTGGAAGACGGAATAGCCGATGCGTTCCCACCCGGAGAGCTTGTTGAATTATCACGAGCACAAAGGATGAATCGTGCTCTGGGGGGGTCAATATCCCACAAACCCATCGTGCTGGGAATAACAAAAGCATCTCCTAATACTACCAGTTCCACATCAGAAGCGAGTTTTCAAGAGACTACTCGAGTATTAGCCCGAGCTGCTATACGAGGTCGAATTGATTGGTCGAAGGGTTTGAAAGAGAATGTGATTCTTGGCGGTATAGTTCCCACCGGTACTGGGAATGAGGAGGTTATTTGTCAAATGACCCTAGAAGAACAA------GAAGGTATCGTCCCAACA---ACAGGGAGTACTAATCCT------TCCAATCACGAAGTG---AAAAATGTTCTATCCCATCATGGGGAAGTGTTTCTC---TCTCCC------------------------------------------------------------------------------------------------------------------------------------------------------------------------------------------------------------------------------------------------------------------------------------------------------------------------------------------------------------------------------------------ACCAAAGAGGATATTCATGAAGAATTGAAAAAAGAATTA------TAG---------------------------------------------------------------
>Rhizoglossum
ATGGCAGAACGAGCTGAATTCCTTTTTTACAATAAATTAATGGATAGAACTGCCATAAAACGACTTATTAGCAGATTAGTAGCTCATTTTGGAATCACATATACAACAAATATCTTGGATCAATTGAAAAACTTGGGTTTTCAACGAGCTACCAACGCATCTATTTCGTTAGGCATTGATGATCTATTAACAGCCTCTTCCAAAGCATGGCTCATCCGGGATGCGGAAAAACAGAGTTCTATTTTGGAACAGCATCATCGTTATGGTAGTGTAAATGCTGTAGAGAGATTACGTCAATCGATCGAAACATGGTATGCTACGAGTGAGTATCTGAAGCAAGAGATGAATCCGACTTTTGAGGTAACCGATCCTCCGAATCCGGTCCATATGATGTCTTTCTCGGGAGCTCGCGGAAGTTTATCCCAGGTTCACCAATTAGTGGGTATGAGGGGATTGATGTCGGATCCCCAAGGACAAATAATTGATTTACCTATTCAGAGTAATCTTCGTGAGGGACTTTCTCTAACGGAATATATTATATCTTGCTATGGTGCTCGTAAAGGGGTTGTGGATACCGCGGTACGAACATCAGATGCTGGATACCTCACGCGTAGACTTGTCGAAGTAGTTCAGCATATTGTTGTACGTAAAACCGATTGTGGCACTATTGGGGGTGTT---CCCTTAAACCCTTTCCAAGATCCA------------GATGGATTTATACGGAGT---------------------------------------ATCCCCCAACAAAAACTGATTGGACGTGTTTTAGCAGACAATGTCTATGTAGATACAAGATGTATTGCTATCCGGAATCAGGATATCGGTAATGAACTTGCTGATCGATTGGTAGCTTTTCGAGTACAACCAATTCCTATACGATCCCCTTTGACCTGTAGAAATATTACCTGGATCTGTCAGTTATGTTATGGTTGGAGCCTCACCCATCACGAATTAGTAGAATTGGGAGAAGCAGTAGGTATTATTGCGGGACAATCAATCGGGGAGCCTGGGACTCAACTCACATTAAGAACTTTTCACACGGGTGGAGTATTCACGGGTGATATCGCGGAACATGTACGAGCTCCATTTGATGGAATTGTTGATTTTAACGAAGATTTGGTCCATCCCGCACGTACACGCCATGGACACCCCGCCTGGTTATGCCAGGATGATTTATCCGTTTCTATCAGGGGTAGAGATGGAGTATACAAATTTGTGGCTCCACCCCAAAGTTTCGTTCTGGTTCAAAACAATCAATACGTAGAATCAAAACAAGTTATTGCGGAGGTACGCGCCGAGAAATCACCACCTAAGGAAGAGGTTAAGAAATATGTTTATTCCGATTCAGAAGGGGAGATGCATTGGAGTACAATTGTACGTCATTCA---------------------------TCCAAACATGCAAAAAATAATGTTTATCCCATACTTGAGACAGGTTATGTATGGGTATTATCTGGAGGTCTTTGCGAGATTGGGGAAGCACCTTCATCTCCCTATAAGGATCGGGATCGGATT---TACTTCCGACCGTTCCCCATAAAAAATAAATTATTGCTCAATTCCCGTAGGGCGAACGATGGAAAGGAGGTTGAACCGTCCAATTCG------------------------------------------------TAC---------CAAAAAAAGCAAGTGTTTAATCGCTCGAGATTTGACTCCCGAATAACCAGTAAG---TTTTTGGACTCTCTATACTCCCTTAATATTCCTCGA---AATTTTGGTCTGAAGAGGAACAGAATGAACGGT------AAGTTCATTCTA---------CCAATGGGAAAGGGTGGAAGTGTA---AGGTATCGGAAAGCCCTTCACGTCAATTTTGTTCTTCAA---ATAACAAAAAATGGAATCTTGAACCGGGGCGATATCCTAGCTATTTATGAGGACCCCAAACATCGGATTAGTACTTCAGGCATTTTGAAATATGGGACTGCAAGAGTGAACTCAACCGCTGATGGAGAGTTTATTTCTGAATACGGA---AAAAGGACTAGTTTCATATCGAGATACAGAATTATTGAGGAGGGTAATTTCTTTCTCATTCCCGGAGAGATCTATATCATCCATCAATCCCATCCCTTTTTATCAGTTTCGAACAATAGTATCGTTCGAGCAGGTGAGCAAATTGCTCCTAATATCTCTAGCAAATCGGGTGGATTGGTTAGAATTGAAAAG---TTGCAGAACAATATTGAGATACGAGTATTGCCCGGAAATCTTTGTAATGCGAAGGAA---------ATAACGGGCATATCT------GAACATAATGATGCGTTGATTCCACCAGGTGCTTCAGTATCTGATCATTTCAGATCTAAGGATTGGATTTACCTCCAATGGATCACATCTCATCGAAGG---GAT------------------------------------------------------------------------------------------------------------------------------------------------------------------------------------------------------------------------------------------------------------------------------------------------------------------ACTTTTGCTATAGCCAGACCTGTTGTAGAGTACAATGTTCCTAACGGATATTCTTCGGATATT---TTCACCTCAGATCTTCCACTGGAGAAAAAAAATAATTACAAGATTCAAGTTCGAGCTATTGAATACATGCTTTATGAAGATGGTGAAGAAGTTCGAGTA------------------ATAAATGACGCAAATATTCAATTGGTTCAGATTTGTTTGGTTATGGATTGGGAGAGG---------------------GAACACAGCATTGAGCCCGCTGATATTTCTATTCTCGAATTGAGGGTAGGAAATGTTTCTAAAACTTCTTTATGTATCAGCTTCTCCAGTCATCTCGACCCATACATT---GGGAGT---GGTAGGGATGGATCCTCCTCAAAACATATCTGTAGTAACGGATTT---TCATGGAATGAT---------------TCTATCACAAGGATTACCAAGGCTCAGTCACTAATCGAACGCCAGGGT---ACTATTCGTTCGGTATCGGAA---------CAAGGT---AAATCTTTCTCTATCTTATCACCTCAAAATCTT---TTTAAAAATTATTTA---------TACACCAATTTGGAATATTTAAAT---------GAATCAAACCAATTAGATAGAAATCTCAAAAATACCAAATTGGGGAAAGTAACTTTT---------TTCCCCGCAGACTTACCTTCTGTGGTTTCAAAGAATACCTTTTTGTACGGTGTGATC---ATTCCCAGTGAAAAATCCCGAGAGATTGAAACGGCATCGACAGATTTCGTTTTGCCGGTCAGTCATACTAAT------ATCGTACAAGGAATCAACGAATTAGGTCTATTAGGGAATTCACACAACATTTTTAATTGTTCATCATATCCTTGTGGAACAACCGGGAACAAAATATTATTT---GAAAAATCATCATTTATCAATAATCCGAGATCCATTAAT---------------------CAAGTTCTTGATTGGTATCTTATCGATGAAAAGAAGGAAATCTGTGGATTAGGTTCCCTATATCCCATAGGGATAAAAAATTTTTATTACAACTTT---CGTTTACCT---GAT---TCGCATTATGGGGGGGCTTCAATAGTAAATCTTGGACAATCTATTTGTGGAAATGCAGAATTATTTGGAGGTTTAATATCCTCTCAATCCGGACAAATTGTCTCTATTCATAGTGATTCCTTCACGATTCGATTGGCCAAGCCATATTTAGCTACTGAAGGAGCAACTGTTCATAGTCATTATGGAAATATCCTTAAGGAGGGAGATACTTTAATAACCCTGACCTATGAGAGATTCAAATCCGGGGATATTATTCAGGGTCTTCCCAAGGTTGAGCAATTGCTAGAGGCTCGTCCGACCAATTCAGTCTCAAGAGATTTGGAAAGAGGTTTTGAGGATTGGAACAAGGGGATAACAAGGTTGATTGGTAATTTCTGGAGCTGTTTCCTCGGTGCCGGAATTAGTATGGAACAAAGTCGGACGGATCTAGTTGATCAAATTCAGAGGGTTTATCGATCTCAA---GGAGTACGTGTCTCTGATAAACATATAGAGATTATTGTGCGACAAATGACATCTAAAGCACTCACTTTGGAAGACAGAATGGCTGATGCTTTTCTACCCGGAGAGCTTATCGAACTATCACGAGCACAAAGGATGAATCGCGCTTTGGGTAAGTCCATATCTTACAAACCCATCGTTCTGGGAGTAACCAAAGCATCCCTTAATACTACAAGTTTCATCTCAGAAGCAAGTTTTCAAGAAACTACTCGAGTATTAGCTCGAGCTGCTATACGAGGTCGAATTGACTGGTTAAAAGGTTTGAAAGAGAATGTGATTCTTGGCAGTATAGTTCCCACCGGTACTGGAAACGAGGAGGTTATTTGTCAAATGACTCTGGAGAAACAG------GGAGGAATCATCTTACCA---------GGTACCACACCT------TTCAATAACGGAATG---ATTAATGTTCTATCCTATCATGGGAATTCACTTATT---TCCCCC------------------------------------------------------------------------------------------------------------------------------------------------------------------------------------------------------------------------------------------------------------------------------------------------------------------------------------------------------------------------------------------ACCAAAAAGCACATTCATGAAGAATTGAGAAAAGCAATA------TCTGGTAGGAATAGTGATCAATAG------------------------------------------
>Sahashia
ATGGCAGACCGAGCTAAATTCCTTTCCTACAATAGAGTGATGGATAGAACTGCCATAAAGCGACTTATTAGCAGATTAATAGCTCACTTTGGAATTACATATACAACGAATACTCTGGATCAACCGAAAACCCTGGGTTTTCAACGAGCTACCAACGCATCCATTTCGTTAGGCACTGACGATCTCTTAACAGCACCTTCCAAAGCATGGCTTATCCGAGATGCAGAGAAACAGGGTTCTATTCCGGAACAGCATCATCGTTATGGTAGTGTACATGCTGTGGAGAGATTACGCCAATCGATCGAAACATGGTATGCTACAAGTGAGTATCTGAAGCGAGAGATGAATCCTAATTTTGGGGTAACCGATCCTCTGAATCCGGTCCATATGATGTCCTTCTCAGGAGCGCGGGGGAGTCTATCTCAGGTTCACCAATTAGTAGGTATGAGGGGATTGATGTCGGATCCCCAAGGACAAATCATTGATTTACCCATTCAGAGTAATCCTCGCGAGGGACTTTCTCTAACGGAATACATTATACCTTGTTATGGTGCTCGCAAAGGGGTTGTGGATACTGCGGTACGAACATCAGATGCTGGATACCCCACACGTAGACTTGTCGAAGTAGTTCAACATATTGTCGTGCGTAAAACAGATTGTGGCACTATTGGGGGCATT---ATCGTAAACCCTCTCCAAGATAAA------------GATGGATCTATGCGGAAT---------------------------------------ATCCCCCAACAAAAACTGATTGGACGTGTTCTAGCAGACAATGCCTATGTCGGTACGAGATGTATCGCTATCCGGAACCAGGATATCGGTAATGAACCTGCCGATCGATTGGTGTCACTTCGAGTACAACCAATACGTATAAGGTCTCCATTGACCCGTAGGAATATTTCTTGGATCTGCCAGTTATGTTACGGTTGGAGCCTCACCCATCATAATTTGGTAGAATTGGGAGAAGCAGTAGGTATTATCGCGGGCCAATCGATCGGAGAACCCGGAACTCAACCGACATTAAGAACTTTTCACACGGGTGGAGTATTCACGGGTGATATCGCGGAACATGCACGAACTCCATTTAATGGAATTGTTAGTTCTAATGGAGATTCAGTCCACCCCGCACGTACGCGCCATGGACATCCTGCCTGGGTATGTCAAGATGATTTATCTGTTTCTGTAAGAGGTAGGAATGGAGTATACAATTTTGTCGCTCCACCCCAAAGTTTGATTCTGGTTCAGAACAATCAGTATGTTGAATCGAAACAAGTTATTGCAGAGGTACGTGCTGATAAATCTCCTCCCAAGGAAGGGGTGAAAAAACATATTCATTCTGATTCGGAGGGGGAGATGCATTGGGGTACAATCGTACGTCATTCA---------------------------TCCGAACATGCACACAGTAATGTTTATTCCATACCCGAGACGGGTCATGTATGGGTACTATCGGGAGGTCTTTGCGACGCTAGGGAAGCACCTTCATTATTCTATAAGGATCAGGATAGGATT---GATTCCCAACCGTTCCTTACCAAGTATGAATCATTGCCATATTCCCATAAGAGGAATGATGGGAAGGAAGTTCAACCGACCGACCCC------------------------------------------------CAC---------CGGAAGGAACAAATATTTAATCACTCAAAATTTGATTCCCGCATAGCCAGTAAG---ATTCTTGATTCTCTATACTCTCCGAGTATTCTTCGA---AACTGTAGTATGAAGAGGAACAGGGTAAACGGT------AGAGTTATCCTC---------CCAGTGAAACAGGGAGGGAGGGTG---GGGTATGATAAAGCCCCTCACGTTAATTTTGTTCCTCGA---ATACCTAAGAATGGAATCTTGAACCGAGGTGATATTTTAGCCGTTTTCGAAAATCCCGAGTATCGAATTAATACCCAAGGGATTATCGAATATGGTACTGCAAAAGTGGATTCAATCGCTGAGAGAGAATGTATTCCTGAAGATGGA---AGAGAAACTAGTTTCATATCGAGATACAGAGTTACCGAGGGGGGTAATTTCTTCTTCCTCCCCGAAGAGATGTATATCATCCATCAATCCCCCCCCTTTTTATTAGTTTCGAATAATAGTATTATTCGAGCAGGTGAACGAATTACTCCTAATATTTTTAGTAAATCGGGCGGATTAGTTAGGATTGGGAAG---GTACAAAACAGTCTTGAAATACGAGTATTGCCTGGGAATGTATATTATCCGGAGAGA---------ATATCGGGCATATCC------AAACAGAATAACACGTCAATTCCACCAGGTAATTCAGTATTTGATAATTATAAATCTGATAATTGGATTTATCTTCAATGGATCACACCCCATAGGAGG---AAG------------------------------------------------------------------------------------------------------------------------------------------------------------------------------------------------------------------------------------------------------------------------------------------------------------------GCTTTTGCCCTAGCTAGGCCTGTCGCAGAATACGCTGTCCTCAATGAATCTTTCCTGGATATTACTACTATCCCGGATCCCCCG---AAGAAGCAAAATCCCTTACAAATTCGAATTCAGGCTATCAAATACACGCTTTACGAGGATGGTGAAGAAATTCGAACA------------------ATTAATGACACGAATACTCAATTAGTTCAAACCTGTCTAGTATTAGATTGGGAGAAG---------------------GAATCTTCTATAGAGCCCGCTCATGCTTCTATCCTCGAACTGAGGGTAAAAAACATTCCTAGAACTTTTTTACATATTAGCCCACTCAATTATCCTGATTTGTGTACT---GGGAAA---GATAGAGGTGGATCTTCCTCGAAGCGTACCTGTAAGAACAAGTTCCCATGC---ACCGAT---------------TACTCCCTAGGTAATACCGAGAGTCAATCACCAATAAAATATCAGGGT---ACTATTCGTTCGGTACCCGAT---------CGGGGT---ACATTTTTCTTGATTTTATCATCTCCAAATTTT---TACCAAAGTTCTTTA---------TATACTAATTCGGGATATTCCAAT---------GGAGTGAATCAATCTGGTAATAATCCC---------GAATCGGGGGAAAGTAATCGT---------GTTTGCACGGAACCTCTTTCCGAGGCTTCAAAAAATCATTCTCTGTATGGTGCGGGA---ACTTCTGGTAAAGGATTCCCGGATCCGAGAGCGGCATCGACAGATTCCGTTCCATCATTCAATCATATTCAT------ATGGGACAAGGAATGAATGGATTAGGTCTCTTGGGTAATTCACGCAGCATTGCCAATTGTTCGTTATACCCTTACGGGATATCCAGGAACATAATATTCTCC---CAGAAAGTATCATTCATCGAGAATTCGAGATACATTTTT---------------------CGAATCCCCAATCGGTATCTCCTAGATGAGGGTGGAATAATCCGTGAATTCAGTTCAGTGGATTCCACGGGGAGAAATAATTTCTATCGCGTCTTC---GATTTATCC---GAT---CCACACGATGGGAGGACTTCACTAGTCAATCTCGGACAATCTATTTGTGGAAATGTATGCTCATTCGGGGGGAAGATATCCTCTCAATCTGGTCAAATTATCTCTATTCATAGGGAATCTTTGACGATTCGATCGGCTAAGCCATATTCAGCTACTGAAGGAGCAACTGTTCATGGTCATTATGGAGATGTTCTTGAAGAAGGAGATACATTAATAACTCCGATACACGAGAGATTCAAATCCGGGGATATTATTCAGGGTCTACCCAAGGTTGAGCAATTGCTAGAGGCTCGTTCAACCAATTCAGTCTCGAGTAATTTGGAAAATGGTTTTGAGGATTGGAGCAAGGGTATGACAAGATTGATTGGTAATTCCTGGAGCCGTTTCCTCGGTGCTAGAATCAGTATAGAGCAGGGTCGAACGGATCCAGTTGATCGGATTCAGAGGGTTTATCGATCTTAA---GGAGTACATATCTCTGATAAACACATAGAGATTATTGTACGACAAATGACATCCAAAGTACTAACTTTGGAAGACGGAATAGCCGATGCGTTCCTACCCGGAGAGCTTGTTGAATTATCACGAGCGCAAAGGATGAATCGTGCTCTGGGGGGGTCAATATCTCACAAACCCATCGTGCTGGGAATAACAAAAGCATCTCCTAATACTACCAGTTTCATATCAGAAGCGAGTTTTCAAGAGACTACTCGAGTATTAGCCCGAGCCGCTATACGAGGTCGAATTGACTGGTTGAAAGGTTTGAAAGAGAATGTGATTCTTGGCGGTATAGTTCCCACTGGTACTGGAAATGAGGAGGTTATTTGTCAAATGACCCTAGAGAAACAG------GAAGGGATCGTCCCAACA---ACAGGAAGTACTAATCCT------TCCAATCACGGAATG---AAAAATGTTCTATCCTATCATGGGGAAGTTTTTATT---TCTCCC---------------------------------------------------------------------------------------------------------------------------------------------------------------------------------------------------------------------------------------------------------------------------------------------------------------------------------------------------------------------------ACCCTCGTTTCCCCCACCAAGGATTATATTCATGAGGAATTTAAAAAAGCATTA------TCCGGGATAGATAGTGATCAATAG------------------------------------------
