# Supplementary material for: Organellar phylogenomics of Ophioglossaceae fern genera
Source: Front Plant Sci. 2024 Jan 15;14:1294716. doi: 10.3389/fpls.2023.1294716 (PMC10823028; doi:10.3389/fpls.2023.1294716)
Supplement: Supplementary file 3 [file DataSheet_3.zip › Supplementary file S2/cpDNA_CDS/rps11.fas.nt.cleanup.aln]

>Holubiella
ATGCCAAAACCTGTAAGAAGAATTGGTTCA---CGTAGGATGAGACGCAAAATACCCAAGGGGGTTATTCATATCCGGGCAAGTTTTAATAATACTATTGCTACCGTCACAGATGTTCGGGGGCAGGTTGTTTCCTGGTCTCCTGCAGGTGCTTGTGGATTCAGAGGCACGAAAAAAAGTACACCATTTGCTGCTCAAACTGCAGCAGAGAATGCTGTTCGTACATTAATCGATCAG---GGTATGAAACAAGCGGAAGTCATGGTAAGTGGTCCTGGTCCGGGAAGAGACACAGCATTACGTGCTATTCGTAGAAGTGGTGTGGTTTTGGGTTTCGTACGTGATGTAACCCCTACGCCACATAATGGGTGTAGACCCCCCAAAAAGAAACGTGTGTAA
>Botrychium
ATGCCAAAACCTGTAGGAAGAATTAGTTCG---CGTAGGATGAGACGCAAAATACCCAAAGGGGTTATTCATATCCGGGCAAGTTTTAATAATACTATTGCTACCGTCACGGATGTTCGGGGACAGGTTGTTTCCTGGTCTCCTGCAGGTGCTTGTGGATTCAGAGGCACGAAAAAAAGTACACCATTTGCTGCTCAAACTGCGACAGAGAATGCTGTTCGTACATCAATCGATCAG---GGTATGAAACAAGCGGAAGTCATGATAAGTGGTCCTGGTCCGGGAAGAGACACAGCATTACGTGCTATTCGTAGAAGTGGTGTAGTTTTGGGTTTCGTACGTGATGTAACTCCTACGCCGCATAATGGGTGTAGACCCCCCAAAAAGAAACGTGTATAA
>Japanobotrychium
ATGCCAAAACCTGTAAGAAGAATTGGTTCA---CGTAGGATGAGACGCAAAATACCCAAAGGTATTATTCATATCCGGGCAAGTTTTAATAATACTATTGTTACCGTCACAGATGTTCGGGGGCAGGTTGTTTCCTGGTCTCCTGCAGGTGCTTGTGGATTCAGAGGCACGAAAAAAAGTACACCATTTGCTGCTCAAACTGCAGCAGAGAATGCTGTTCGTACATCAATCGATCAG---GGTATGAAACAGGCGGAAGTCATGGTAAGTGGTCCCGGTCCTGGAAGAGACACAGCATTACGTGCTATTCGTAGAAGTGGTGTAGTTTTAGGTTTCGTACGTGATGTAACTCCTACGCCACATAATGGGTGTAGACCCCCCAAAAAGAAACGTGTATAA
>Sceptridium
ATGCCAAAACCTGTAAGAAGAATTGGTTCA---CGTAGGATGAGACGCAAAATACCCAAGGGGGTTATTCATATCCGGGCAAGTTTTAATAATACTATTGCTACCGTCACAGATGTTCGGGGGCAGGTTGTTTCCTGGTCTCCTGCAGGTGCTTGTGGATTCAGAGGCACGAAAAAAAGTACACCATTTGCTGCTCAAACTGCAGCAGAGAATGCTGTTCGTACATCAATCGATCAG---GGTATGAAACAAGCGGAAGTCATGGTAAGTGGTCCTGGTCCGGGAAGAGACACAGCATTACGTGCTATTCGTAGAAGTGGTGTAGTTTTGGGCTTCGTACGTGATGTAACTCCTACGCCGCATAATGGGTGTAGACCCCCCAAAAAGAAACGTGTATAA
>Haukia
ATGTCAAAACCTGTCAGAAGAATTGGTTCA---CGTAGGGCGAGACGCGAAATAACCAGAGGAGTTATTCATATACGAGCAAGTCTTAATAATACTATTGTTACCGTTACAGATACTCGTGGCCAAGTGGTTTCGTGGTCTTCCGCAGGTACTTGCGGATTCAAAGGCACGAAAAAAAGCACACCGTTTGCTGCTCAAACTGCAACCGAAAATGCTATTCGTGCATCAATTGAACAG---GGTATGGAACAAGCGGAAGTTACGATAAGTGGTCCTGGTCCAGGAAGAGATACAGCATTACGCGCTATTCGTCGAAGTGGTATAATTTTGAGTTTTGTACGCGATATTACCCCCATGCCACATAATGGGTGTAGACCTCCCAAAAAGAAACGTGTATAA
>Whittieria
ATGCCGAAACCTGTTAGAAGAATTGGTTCA---CGTAGGGCGAGACGCGAAATAACCAGAGGAGTTATTCATATACGAGCAAGTCTTAATAATACTATTGTTACCGTTACAGATACTCGTGGCCAAGTGGTTTCGTGGTCTTCCGCAGGTACTTGCGGATTCAAAGGCACGAAAAAAAGCACACCGTTTGCTGCTCAAACTGCAACCGAAAATGCTATTCGTGCATCAATTGAACAG---GGTATGAAACAAGCGGAAGTTACAATAAGTGGTCCTGGTCCGGGAAGAGACACAGCATTACGCGCTATTCGTCGAAGTGGTATAATTTTGAGTTTCGTACGCGATGTTACCCCCATGCCGCATAATGGGTGTAGACCTCCCAAGAAGAAACGTGTATAA
>Goswamia
ATGCCAAAACCTGTCAGAAGAATTGGTTCA---CGTAGGGTGAGACGCGAAATAACCAGAGGAGTTATCCATACACGAGCAAGTCTTAATAATACTATTGTTACCGTTACAGATATGCGCGGCCAAGTGGTTTCGTGGTCCTCCGCAGGTACTTGTGGATTCGAAGGCACGAAAAAGAGCACACCGTTTGCTGCTCAAGCAGCAACCGAAAATGCTATTCGTGCATCGATTGAACAG---GGTATGAAACAAGCGGAGGTTATGATAAGTGGTCCTGGTCCGGGAAGAGACACAGCATTACGGGCTATTCGTCGAAGTGGTCTATTTTTGAGTTTTGTACGCGATGTTACCCCCATGCCACATAATGGGTGTAGACCTCCCAAAAAGAAACGTGTATAA
>Ophioglossum_austroasiaticum
ATGCCAAAACCCGTCAGAAGAATTGGTTCA---CGTAGAGCGAGACGCGAAATAACCAAAGGAGTCATTCACATACGAGCGAGTCTTAATAATACTATTGTTACCGTTACAGATACCCGTGGACAAGTGGTTTCGTGGTCTTCCGCAGGTACTTGCGGATTCAAAGGCACGAAAAAGAGCACACCGTTTGCTGCTCAAACTGCAACCGAAAATGCAATTCGCGCATCAATCGAACAT---GGTATGAAACAAGCGGAAGTTACGATAAGTGGTCCTGGTCCGGGAAGAGATACAGCATTACGTGCTATTCGCCGAAGCGGTATAATCTTGAATTTTGTACGCGATGTTACCCCCATACCGCATAATGGGTGTAGACCTCCTAAAAAGAAACGTGTATAA
>Ophioglossum_californicum
ATGCCAAAACCCGTCAGAAGAATTGGTTCA---CGTAGAGCAAGACGTGAAATAACCAAAGGAGTCATTCACATACGAGCGAGTCTTAATAATACTATTGTTACCGTTACAGATACCCGTGGACAAGTGGTTTCGTGGTCTTCCGCAGGTACTTGCGGATTCAAAGGCACGAAAAAGAGCACACCGTTTGCTGCTCAAACTGCAACCGAAAATGCAATTCGCGCATCAATCGAACAT---GGTATGAAACAAGCGGAAGTTATGATAAGTGGTCCTGGTCCGGGAAGAGATACAGCATTACGTGCTATTCGCCGAAGCGGTATAATCTTGAATTTTGTACGCGATGTTACCCCCATACCGCATAATGGGTGTAGACCTCCTAAAAAGAAACGTGTATAA
>Cheiroglossa
ATGCCAAAACCTGTTAGAAGAATTGGTTTA---CGTAGGGCGAGACGCAAAATAACCAGAGGCGTTATTCATATACGAGCAAGTCTTAATAATACTATTGTTACCGTTACAGATACTCGTGGCCAAGTTGTTTCATGGTCTTCCGCAGGTGCTTGCGGATTCAGAGGCACTAAAAAAAGCACACCGTTTGCTGCTCAAGTTGCAACCGAAAATGCTATTCGGGCATCGATTGAACAG---GGTATGGAACAAGCGGAAGTTACGATAAGCGGTCCTGGTCCAGGACGAGATACAGCATTACGTGCTATTCGTCGAAGTAGTATAATTTTGAGTTTTGTACGCGATGTTACCCCCATGCCACATAATGGGTGTAGACCTCCCAAAAAGAAACGTGTCTAA
>Ophioderma
ATGCAAAAATCTGTCAGAAAATTTGGTTCA---CGTAAGATAAAACGTAAAATAACCAGAGGAATTATTCATATACGAGCAAGTCTTAATAATACTATTGTTACTGTTACAGATACTCGTGGCCAAGTGATTTCATGGTCTTCCGCAGGAACTTGCGGATTTAAGGGTACCAAAAAAAGCACACCGTTTGCTGCTCAAATTGCAACCGAAAATGCTATTCGTGCATCGATGGAACAG---GGTATGGAACAAGCAGAAGTTATGATAAGCGGTCCTGGCCCAGGACGAGACACAGCATTACGCGCTATTCGTCGAAATGGTATAATTTTGAATTTTGTACGTGATGTGACCCCCATGCCACATAATGGATGTAGACCTCCTAAAAAGAAACGTGTATAA
>Psilotum
ATGCCAAAACCTATAAAAAGACTTAGTTCA---AATAAAAAGAAACGTGTAATATTTAAAGGAATTATTCAAATTAAAGCAAGTTTTAATAATACTATTGTCACTGTTACAAATAGTCAAGGACAGGTTATTACCTGGTCTTCTGCTGGTGCTTGTGGATTCAAAGGAACGAAAAGGAGTACACCATTCGCTGCTCAAATTGCAACAGAAAACGCTATTCGTACCTTGATTAGTCAA---GGTATGAAACAAGCAGAAGTTATGATAAGCGGTCCTGGTCCAGGAAGAGACACAGCATTGCGTACTATTCGTAAAAGTGGTCTAGTCTTACATTTTGTGCGCGATGTAACTCCTTTGCCGCATAATGGATGTAGACCTCCCAAAAGGAGACGTGTATAA
>Mankyua
ATGCCAAAACCTGTAAGAAAAATTGCTTCA---CGGAAAACAAGACGCGAAATAACCAAAGGAGTTATTCATATCCGAGCAAGTTTTAATAACACTATTGTTACTGTTACAGATATTTGTGGACAGGTTATTTCTTGGTCTTCCGCAGGTACCTGCGGATTCAAAGGCACGAAGAAAAGTACACCATTTGCTGCTCAAACTGCAACAGAGAATGCCATTCGTGCATCAATTGATCAG---GGTGTAAAACAAGCCGGAGTCATGATGAGTGGTCCCGGTCCGGGAAGAGATACAGCATTACGGGCTATTCGTAGAAGTGGTGTAATCTTGAATTTCGTGCGCGATGTAACTCCTATGCCACACAATGGGTGTAGACCTCCCAAAAAGAAACGTGTATAG
>Helminthostachys
ACGCCAAAACCTATAAGAAGAATTGGTTCA---CGTAAGGCGGGACGCGAAATAACCAAAGGAATTATTCATATCCGGGCAAGTTCTAATAATACTATTGTTACTGTCACAGATACTCGGGGACAGGTAGTTTCTTGGTCTTCCGCAGGTACTTGTGGATTCAGAGGCACGGGAAAAAGTACACCATTTGCTGCTCAAATTGCAACAGAGAATGCTATTCGTGCATCAATCGATCAG---GGTGTAAAACAAGCGGAAGTCATGGTAAGTGGTCCCGGTCCGGGAAGAGACACAGCATTACGCGCTATTCGTAGAAGTGGTGTAATCTTGGGTTTCGTACGTGATGTAACTCCTATGCCGCATAATGGATGTAGACCCCCCAAAAAGAAACGTGTATAA
>Dryopteris
ATGTCAGCTAATTCAAAGAAAATTCGTTCA---CGAAAGGTCAAGCGCGGAGTGCAGAAGGGGGTTATTCATATTCAGGCAAGTTTCAATAATACCATTATTACTGTCACGGACGTTCGGGGATAGGTAGCTCCTCGGTGTTCTGCTGGTGCCTGCGGATTCAAGGGTACACGCAAAAGTACACCATTTGCCGCCCAAGCTGCAGCGGAAAATGCTATCCGTGCTTCGATGGATCGG---GGTATGAAGCAAGCAGAAATTGCGATGAGTGGACCCGGTCCGGGAAGAGACACCGCCTTGCGGGCTATCCGCCGAAGCGGCATAATCCTCAGCTTTGTACGTGATGTGACCCCCATGCCATATAATGGTTGTCGACCCCCTCGAAAAAGACGTGTCTAA
>Ginkgo
ATGTCAAAACCTACAAGAAGAATTGGTTCG---CGTAGAAATGAACGTAGAATACCCAAAGGAGTTATTCATATCCAAGCAAGTTTTAACAATACCATTGTTACTGTTACAGATGTACGGGGACAAGTGGTTTCTTGGTCTTCTGCTGGTGCCTGTGGATTTAAAGGCACAAAGAGAAGTACACCATTTGCTGCTCAGACTGCAGCAGAAAGTGCTATTCGTACGTTAATGGATCAG---GGTATGGAACGAGCAGAAGTTATGATAAGTGGTCCTGGTCCGGGGAGAGATACAGCATTACGAGCCATTCGTAGAAGTGGTATACTACTCAGTTTTGTACGTGATGTAACCCCTATGCCGCATAATGGATGTAGACCTCCCAAAAAGAGACGTGTGTAA
>Huperzia
ATGCCAAGACTTATTAAAAAAGTAGGTAGTCTACGTAGGGGTAAACGTGGAGTACCAAAAGGAGTTATTCACATTCAAGCAAGCTTTAATAATACCATCGTGACTGTTACAGATGTACGAGGACAGGCTGTTTCTTGGTCTTCCGCCGGTGCCTGCGGATCCAGAGGTACAAAGAAAAGTACGCCGTTTGCTGCTCAAACTGCAGCAGAAAATGCTATTCGTATGTTAATCGATCAGGGGGGTATGGAACAAGCAGAAATTATAATGAAAGGTCCGGGTCCAGGAAGAGACACAGCATCACGAGCTATTCGTAAAAGTGGTGTAGTACTGAGTTTCGTACGTGACATAACTCCTATGCCACATAATGGGTGTAGACCCCCCAAGAAAAGACGTGTATAA
>Botrypus
ATGCCAAAACCTGTAGGAAGAATTGGTTCA---CGTAGGATGAGACGCAAAATACCCAAGGGGGTTATTCATATCCGGGCAAGTTTTAATAATACCATTGTTACCGTCACGGATGTTCGGGGACAGGTTGTTTCCTGGTCCTCCGCAGGTGCTTGTGGATTCAGAGGCACGAAAAAAAGTACACCATTTGCTGCTTAAACTGCAACAGAGAATGCTGTTCGTACATCAATCGATCAA---GGTATGAAACAAGCAGAAGTCATGATAAGTGGTCCTGGTCCGGGAAGAGACACAGCATTACGTGCTATTCGTAGAAGTGGTGTAGTTTTGAGTTTCGTACGCGATGTAACCCCTATGCCGCATAATGGGTGTAGACCTCCCAAAAAGAAACGTGTATAA
>Rhizoglossum
ATGCCGAAACCTGTCAGAAGAATTGGTTCA---CGTAGGGCGAGACACGAAATAACCAGAGGAGTTATTCATATACGAGCAAGTCTTAATAATACTATTGTTACCGTTACAGATACTCGTGGCCAAGTGGTTTCGTGGTCTTCCGCAGGTACTTGCGGATTCAAAGGAACGAAAAAAAGCACACCATTTGCTGCTCAAACTGCAACCGAAAATGCTATTCGTTCATCAATTGAACAG---GGTATGAAACAAGCGGAAGTTACAATAAGTGGTCCTGGTCCGGGAAGAGACACAGCATTACGCGCTATTCGTCGAAGTGGTATAATTTTGAGTTTCGTACGCGATGTTACCCCCATGCCGCATAATGGGTGTAGACCTCCCAAGAAGAAACGTGTATAA
>Sahashia
ATGCCAAGACCTGTAGGAAGAATTGGTTCA---CGTAAGATGAGACGCAAAATACCCAAAGGGGTTATTCATATCCGGGCAAGTTTTAATAATACTATTGTTACCGCCACGGATGTTCGGGGACAGGTGGTTACCCGGTCTTCCGCAGGTGCTTGTGGATTCAGAGGCACGAAAAAAAGTACACCATTTGCTGCTCAAACTGCAACAGAAAATGCTATTCGTACATCAATCGATCAG---GGTATGAAACAAGCGGAAGTCATGATAAGTGGTCCCGGTCCGGGAAGAGACACAGCATTACGCGCTATTCGTAGAAGTGGTGTAGTTTTGAGTTTCGTACGCGATGTAACCCCTATGCCGCATAATGGGTGTAGACCTCCCAAAAAGAAACGTGTATAA
