# Supplementary material for: Organellar phylogenomics of Ophioglossaceae fern genera
Source: Front Plant Sci. 2024 Jan 15;14:1294716. doi: 10.3389/fpls.2023.1294716 (PMC10823028; doi:10.3389/fpls.2023.1294716)
Supplement: Supplementary file 3 [file DataSheet_3.zip › Supplementary file S2/cpDNA_CDS/rps14.fas.nt.cleanup.aln]

>Holubiella
ATGGCAAAGAAAAGTATTATTGAGAGGGAAAGGAAGAGGCAAAGGTTGGTATGGAAATATCACTCCATTCGCCAATCGTTGAAGGAAGAGATGGATAAGGCTTCATCACCGGATGAGAAATGGAGAATTAATGAGAAACTGCAATCGTTACCGCGTGACAGCGCACCCACGCGTCTTCATCGTCGTTGTTTCTTGACAGGAAGGCCTAGATCCAACTGTCGGGATTTCGGTTTATCCAGGCACGTACTTCGCGAAATGGCACACACTTGTTTATTACCCGGAGTGACGAAATCGAGTTGGTAA
>Botrychium
ATGGCAAAAAAAAGTATTATTGAGAGGGAAAGGAAGAGGCAGGGATTGGTACGGAAATATCACTCCATTCGCCAATCGTTAAAGGAAGAGATGGATAAGGCTTCATCACCGGATGAGAAATGGAAGATTAATGAGAAACTACAATCGTTACCGCGTGACAGCGCACCCACACGTCTTCATCGTCGTTGTTTCTCGACAGGAAGACCCAGATCCAACTATCGGGATTTCGGTTTATCCAGGCACGTACTTCGTGAAATGGCACACACTTGTTTATCACCCGGAGTAACAAAATCGAGTTGGTAA
>Japanobotrychium
ATGGCAAAAAAGAGTATTATTGAGAGGGAAAGGAAGAGACAAAAGTTGGTATGGAAATATCACTCTATTCGCCAATCGTTGAAAGAAAATATGGATAAGGCTTCATCACCGGATGAAAAATGGAAAATTAATGAGAAACTACAATCGTTACCGCGTGACAGCGCACCCACGCGTCTTCATCGTCGTTGTTTACTGACAGGAAGGCCTAGATCCAACTGTCGGGATTTCGGTTTATCCAGGCACGTACTTCGCGAAATGGCACACACTTGTTTATTACCCGGAGTGACGAAATCGAGTTGGTAA
>Sceptridium
ATGGCAAAAAAAAGTATTATTGAGAGGGAAAGGAAGAGGCAAAGGTTGGTATGGAAATATCACTCCATTCGCCAATCGTTGAAAGAAGAGATGGATAAGGCTTCATCACCGGATGAGAAATGGAGAATTAATGAGAAACTGCAATCGTTACCGCGTGACAGCGCACCCACGCGTCTTCATCGTCGTTGTTTCCTGACAGGAAGGCCTAGATCCAACTGTCGGGATTTCGGTTTGTCCAGGCACGTACTTCGCGAAATGGCACACACTTGTTTATTACCCGGAGTGACGAAATCGAGTTGGTAA
>Haukia
ATGGCGAAGAAGAGTCTTATTGAGAGGGAAAAGAAGAGGCAAAGATTGGTATGGAAATATCACTCCATTCGCCAGTCGTTGAAGGAAGATATTAATAAGGCTTTGTCACCGGGTGAGAAATGGAAGATTCATGAGAAACTACAATCGTTACCTCGTGACAGCGCACCCACGCGTCTTCATCGTCGTTGCTTTGCGACAGGAAGACCCAGATCCAACTATCGGGATTTCGGTCTTTCCAGACACGTACTTCGCGAAATGGCACACGCTTGTTTATTACCCGGAGTAACAAAATCAAGTTGGTAA
>Whittieria
ATGGCGAAGAAGAGTCTTATTGAGAGGGAGAGGAAGAGGCAAAGATTGGTATGGAAATATCATTCCATTCGCCAATCGTTGAAGGAAGATATTAATAAGGCTTTATCACCGGGTGAGAAATGGAAGATTCATGAGAAACTACAATCGTTACCTCGTGACAGCGCACCCACGCGTCTTCATCGTCGTTGCTTTGCGACAGGAAGACCCAGGTCTAACTATCGGGATTTCGGTCTTTCCAGACACATACTTCGCGAAATGGCACACGCTTGTTTATTACCCGGAGTAACAAAATCAAGTTGGTAA
>Goswamia
ATGGCGAAGAAGAGTCTTATTGAGAGGGAGAAGAAGAGGCAAAGATTGGTATCGAAGTATCATTCCATTCGCCAATCGTTGAAGGAGGATATGAATAAATCCCTATCGCCGGGTGAGAAATGGAAGATTCGTGAGAAACTACAATCGTTACCTCGTGATAGTGCGCCCACGCGTCTTCATCGTCGTTGCTTCGCGACAGGAAGACCCAGATCCAACTATCGGGATTTCGGTCTCTCCAGACATGTACTTCGTGAAATGGCACATGCTTGTTTATTACCCGGAGTAACAAAATCAAGTTGGTAA
>Ophioglossum_austroasiaticum
ATGGCGAAGAAGAGTCTTATTGAGAGGGAAAGGAAGAGGCAAAGATTGGTATGGAAATATCACTCCATTCGCCAATCGTTGAAGGAAGATATGAATAAGGCTTTATCGCCGGATGAGAAATCGAAGATTCATGAGAAACTACAATCGTTACCTCGTGACAGCGCACCCACGCGTCTTCATCGTCGTTGCTCCGCGACAGGAAGACCCAGATCCAACTATCAGGATTTCGGTCTCTCCAGACACGTACTTCGCGAAATGGCGCACGCTTGTTTATTACCCGGAGTAACAAAATCAAGTTGGTAA
>Ophioglossum_californicum
ATGGCGAAGAAGAGTCTTATTGAGAGGGAAAGAAAGAGGCAAAGATTGGTATGGAAATATCACTCCATTCGCCAATCGTTGAAGGAAGATCTGAATAAGGCTTTATCGCCGGATGAGAAATCGAAGATTCATGAGAAACTACAATCGTTACCTCGTGACAGCGCACCCACGCGTCTTCATCGTCGTTGCTCCGCGACAGGAAGACCCAGATCCAACTATCAGGATTTCGGTCTCTCCAGACACGTACTTCGCGAAATGGCACACGCTTGTTTATTACCCGGAGTAACAAAATCAAGTTGGTAA
>Cheiroglossa
ATGGCGAAGAAGAGTCTTATTGAAAGAGAAAGAAAGAGGCAAGGATTGGTATGCAAATATCACTCCATTCGCCAATCCTTGAAGGAAAATATGAATAAGGTATTATCACCGGGTGAAAAATGGAAGATTCATGAGAAACTACAATCATTACCTCGTGACAGTGCGCCTACGCGTCTTCATCGTCGTTGCTTTGCGACAGGAAGGCCCAGATCCAACTATCGGGATTTCGGTCTTTCCAGACATGTATTTCGCGAAATGGCACACGCTTGTTTATTACCCGGAGTAACAAAATCAAGTTGGTGA
>Ophioderma
ATGGCAAAGAAGAGTATTATTGCAAGAGAAAAGAAGAGGCAAAATTTGGTATTGAAATATCACTCCATCCGACAATTGTTGAAGGAAGACAGTAATAGGATCTTAGTGCCAAGTGAAAAATGGAAGATTCATGAGAAACTACAATCATTACCTCGTGACAGTGCACCTACGCGTCTTCATCGTCGTTGCTTTGTTACAGGAAGACCTAGATCCAACTATCGAGATTTCGGTATTTCCAGACATGTATTTCGCGAAATGGCACACGCTTGTTTATTACCCGGAGTAATCAAATCAAGTTGGTGA
>Psilotum
ATGGCAAAGAAAAGTCTCATCGAGCGGGAAAAAAAAAGAAAAAAACTGGTACAAGAATATAATTCCATTCGTAAATTGTTGAAGGAAGAGATAAAGAAGGCTTCATCACTTAAAGAAAAGTGGGAGATTCATAAAAAATCACAAATTTTACCGCGTAACAGTGCACCTACACGCCTTCATCGGCGTTGTTCCCTGACAGGAAGATCCAGGTCAAACTACCGGGATTTCGGTCTATGCAGACATGTACTTCGTGAAATGGCACATACTTGTTCGTTACCCGGGGTAACCAAATCAAGTTGGTAA
>Mankyua
ATGGCGAAGAAGAGTCTTATTGAGAGGGAGAGAAAGAGGCAGAAATTGGTACGAAAATATCACTCTATTCGCCAATTATTGAAGGAAGAGATGAATAAAACTTCATCACCGGATGAAAAATGGAAGATTCATGAGAAACTGCAATCATTACCGCGTGACAGCGCACCCACGCGTCTTCACCGTCGCTGTTTCTTGACAGGAAGATCTAGATCCAACTATCAGGATTTTGGTCTATCTAGACATGTATTTCGCGGAATGGCACATACTTGTTTATTACCCGGAGTAACAAAATCGAGTTGGTAA
>Helminthostachys
ACGGCTAAGAAGAGTCTTATTGAAAGGGAAAGGAAGAGGCAAAGATTGGTATGGAAATATCACTCTATTCGCCAATCGTTGAAGGAGGAAATGAATAAGGCTTCATCATCGGATGAGAAATGGAAGATTCATGAGAAACTGCAATCGTTACCGCGTGACAGCGCACCCACGCGCCTCCATCGTCGTTGTTTACCGACAGGAAGACCTAGATCCAACTATCGGGATTTCGGTCTATCCAGACATGTACTTCGCGGAATGGCACACACTTGTTTATTACCCGGAGTAACAAAATCGAGTTGGTGA
>Dryopteris
ATGGCAAAGAAAAGTCTCATTGAGAAGGAGAAGAAAAAGAAAATATTGGTGAAAAGATATGAGGTCATTCGCCAATCTTTGAAAAGACAGATTAGAAGCAGTTTGTCAATTCAGGGTAAATTAACTATTTCCAAAAAATTGCAATCTCTACCACGTAATAGTGCACCTGTTCGTCTCCGTAACCGGTGTTCCCTAACCGGACGACCCAGATCCAATTACCGAGACTTCGGTTTATCCAGACACGTACTTCGCGAAATGGCACACACTTGTGTGCTGCCCGGATTATCCAAATCAAGTTGGTAA
>Ginkgo
ATGGCAAGAAAAAGTATCATTCAGAGAGAGAAAAAGAGACAAAAATTGGAACGGAAATATCATTTGATTCGTCAATCTCCGGAGAGAGAGATAAGCGAAGTTTCATCATTGGATGAAAAATGGGAAATTCATAGAAAATTGCAATCTCCACCGCGTAATAGTGCACCTACACGTCTTCATCGACGTTGTTCTCCAACTGGAAGACCTAGAGCCAACTATCGAGATTTTGGTCTGTCCGGACATGTACTCCGTAGGATGGCTCACGCATGTTTGTTGCCCGGGATGAAAAAATCGAGTTGGTAG
>Huperzia
ATGGCAAAAAAGAGTCTTATCCAGAGGGAAAAGAAGAGGCAGGAATTGAAACAAAAATACCATTCTATTCGTCTTTATTTGAAGAAAAGGATGAGCGAAGCTTCATTATTAGATGAAAAATGGGAAATTTCTGAAAAATTACAATCTTTACCACGTAATAGTGCACCAACACGTCTTCATCGTCGTTGTTTGTTGACCGGAAGATCCAGAGCCAACTATCGAGACTTTGGTTTATCCAGGCATGTACTTCGTGAGATGGCCCATGCATGTTTGTTACCTGGGGTAATAAAATCCAGTTGGTAA
>Botrypus
ACGGCAAAAAAGAGTCTTATTGAAAGGGAAAGGAAGAGGCAGAGATTGGTATGGAAATATCACTCCATTCGCCAATCGTTAAAAGAAAGGATGGATAAGGCTTCATCACCGGGTGAAAAATGGAAAATTAATGAGAAACTACAATCGTTACCGCGTGACAGCGCACCCACGCGTCTTCATCGTCGTTGTTTCTCGACAGGAAGACCTAGATCCAACTATCGGGATTTCGGTCTATCCAGGCATGTACTTCGCGAAATGGCACACACTTGTTTATTACCCGGAGTAACAAAATCGAGTTGGTAA
>Rhizoglossum
ATGGCGAAGAAGAGTCTTATTGAGAGGGAGAGGAAGAGGCAAAGATTGGTATGTAAATATCATTCCATTCGCCAATCATTGAAGGAAGATATGAATAAGGCTTTATCACCGGGTGAGAAATGGAAGATTCATGAGAAACTACAATCGTTACCTCGTGACAGCGCACCCACGCGTCTTCATCGTCGTTGCTTTGCGACAGGAAGACCCAGGTCCAACTATCGGGATTTTGGTCTTTCCAGACACGTACTTCGCGAAATGGCACACGCTTGTTTATTACCCGGAGTAACAAAATCAAGTTGGTAA
>Sahashia
ACGGCAAAAAAGAGTCTTATTGAGAGGGAGAGGAAGAGGCAAAGATTGGTATGGAAATATCACTCCATTCGCCAATCGTTGAAAGAAGGGATAGATAAGGCTTCACCACCGGGTGAAAAATGGAAGATTCGTGAGAAACTACAATCGTTACCGCGTGACAGCGCACCCACGCGTCTTCATCGTCGTTGTTCCTCGACAGGAAGACCTAGATCCAACTATCGGGATTTCGGTCTATCCAGGCATGTACTTCGCGAAATGGCACACACTTGTCTATCACCCGGAGTGACAAAATCGAGTTGGTAA
