# Supplementary material for: Organellar phylogenomics of Ophioglossaceae fern genera
Source: Front Plant Sci. 2024 Jan 15;14:1294716. doi: 10.3389/fpls.2023.1294716 (PMC10823028; doi:10.3389/fpls.2023.1294716)
Supplement: Supplementary file 3 [file DataSheet_3.zip › Supplementary file S2/cpDNA_CDS/rps15.fas.nt.cleanup.aln]

>Holubiella
ATGGGTAGAAACATACCCTTCCATTCGTCGTTAATTTAC------------GAGAAAGGATCTATTGAGTTTCAAATATATCATCTAACGAATCGAGTCTTGAGACTCACGCTTCATTTAAAACAACATTCCAAAGACTATTCGTCCCAAAGGGGGTTGCGTAAAATACTGGGAAAACGCAAGCGCCTCTTAACGCATCTAGCTAAGAAAGATACAATTCGTTATGAAAATTCGATTAGTCGATTAGGTATTCGTGGATCGGGAACCTCTTGA---------
>Botrychium
ATGGGTAGAAACATACCCTCCCATTCGTCGTTAATTTAC------------GATAAAGGATCTATTGAGTTTCAAATATACCATCCAACGAATCGAGTCTTGAGACTCACGCTTCATTTAAAACAACATTCCAAAGACTATTCGTCCCAGAGGGGGTTACGGAAAATACTGGGAAAACGCAAGCGCCTCTTAACTCATCTAGCTAAGAAAGATACAATTCGTTATGAAAATTCGATTGGTCGATTAGGTATTCGTGGATCGGGAACCTGTTGA---------
>Japanobotrychium
ATGGGTAGAAAAATACCCTCCCAGTCGTCGTTAATTTAT------------GATAAAGGATCTATTGAGTTTCAGATATATCATCTAACGAATCGAGTCTTGAGACTCACGCTTCATTTAAAACAACATCACAAAGACTATTCGTCCCAAAGAGGGTTGCGTAAAATACTGGGAAAACGCAAACGACTCTTAACTCATCTGGCTAAGAAAGATACAATTCGTTATGAAAATTCGATTGGTCGATTAGGTATTCGCGTATCGGGAACCTGTTGA---------
>Sceptridium
ACGGGTAGAAACATACCCTCCCATTCGTCGTTAATTTAC------------GAGAAAGGATCTATTGAGTTTCAAATATATCATCTAACGAATCGAGTCTTGAGACTCACGCTTCATTTAAAACAACATTCCAAAGACTATTCGTCCCAAAGGGGGTTGCGTAAAATACTGGGAAAACGCAAGCGCCTCTTAACTCATCTAGCTAAGAAAGATACAATTCGTTATGAAAATTCGATTAGTCGATTAGGTATTCGTGAATCGGGAACCTGTTGA---------
>Haukia
ATGGATAAAAAAACAACCTCCTATTTGTCGTTAATCTCC------------ACAAAAGGATCCGTTGAGTCTCAAGCATATCATTTAACAAGCAAAGTGTTAAAACTTACGCTTCATCTGAAGCAACATTCCAAAGATTATTCTTCTCGGAGGGGGTTGCGGAAGATACTGGGAAAACGCAAGCGACTCTTAGCTTATTTAGCCAATAACGATTTAATCCGTTATCAAAACTCAATAAATCGATTAGGTATTCGCGGATCAGTAATTCTATAA---------
>Whittieria
ATGGATACAAAAATAACTTCCCATTTGTCGTTAATCTCC------------ACAAAAGGATCCGTTGAATTTCAAATATATAATTTTACGAGCAAGGTGCTGAGACTTACGATTCATCTGAAGCAACATTCCAAGGATTATTCTTCCCGAAGGGGATTGCGAAAAATACTGGGGAAACGCAAGCGACTCTTAGCTTATTTAGCCAAGAACGATCTAATTCGTTATCAAAACTCAATAAATCAATTAGGTATTCGCGGATCATTAATTCGGTAA---------
>Goswamia
ATGGATAAAGAAACAACC------TTGTCGTTAATTTCT------------ACAAAAGGATCCGTTGAATCTCAAGTATATCATTCAACGAGTAAGGTGTTGAAACTTACGCTTCATCTGAAGCAACATTCCAAGGATTATTCTTCCCGAAGGGGATTGCGAATAATACTGGGGAAACGTAAGCGACTCCTAGTTTATTTAGCCAAGAACGATCGAATTCGTTATCAAAACTCAATAAATCGATTAGGTATTCGTAGATCAGTAATTTGA------------
>Ophioglossum_austroasiaticum
ACGTATACAAAAAGAACCTCTTATTCGTCGTTAATATCC------------ACAAAAGGATCCGTTGAGTTTCAGGTATACCATTTAACGAACAAAGTTTTGAGACTTACGCTTCATCTGGAGCAACATTCCAAAGATTATTCTTCTCGGAGGGGATTACGGAAAATACTGGGAAAACGCAAGCGACTCTTAGCTTATTTAGCCAAGAACGATCTAATTCGTTATCAGAACTCAATAAATCAATTGGGTATTCGTAAATCATTAATTAGGTGA---------
>Ophioglossum_californicum
ACGTATACAAAAAGAACCTCTTATTCGTCGTTAATATCC------------ACAAAAGGATCCGTTGAGTTTCAGGTATATCATTTAACGAACAAAGTTTTGAGGCTTACGCTTCATCTGGAGCAACATTCCAAAGATTATTCTTCTCGGAGGGGATTACGGAAAATACTGGGAAAACGCAAGCGACTCTTAGCTTATTTAGCCAAGAACGATCTAATTCGTTATCAGAACTCAATAAATCAATTGGGTATTCGTAAATCATTAATTAGGTGA---------
>Cheiroglossa
ATGGATAAAAAAACAACCTCCTATTTGTCATTAATCTCT------------ACAAAAGGATCCGTTGAGTTTCAAGTGTATCATTTAACAAACAAGGTTTTAAGGCTTACGCTTCATCTTAAGCAACATTCCAAGGATTATTCTTCCCGGAGGGGATTGCATAAAATACTGGGGAAACGCAAGCGACTCCTAACTTATTTAGCTAAGAATAATCTAATGCGTTATAAAAACTCAATAAATCAATTAGGTATTCGTGGATCAGTAGTTTGA------------
>Ophioderma
ATGAATAAAAAAACAACTTCCTCTTTTTCATTAATTTAC------------AAAAAAGGATCCGTTGAGTTTCAAGTATATCATTTAACAAAAAAAGTGCTAAAGCTTACACTTCATTTAAAACAACATTCCAAGGATTATTCTTCCCTAAGGGGATTAAAAAAAATACTTGGAAAACGCAAGCAACTCCTAGCTTATTTAGCCAAAAACGATATAATTCGTTATCAAAATTCCATAAATCAATTAGGTATTTATGGGTCATTAAATAATTAG---------
>Psilotum
ATGAATAAAAACATGGCTATTGATTTGTCGTTAATAATAAATGAAAAAGAAAAAAAGGGGTCCATTGAGTCTCAAATATGTCACTTAACAGAAAGAATAAAGAGACTAACTCTTCATTTAAAAAAGCATTCCAAAGATTATTCATCCCGAAAAGGATTGTACAAAATAGTAAGGAGGCGTAAAAGCCTTTTAGTCTATTTAACTAAAAACAATTTTGTTTGTTATGAAAAATTAATTAGCCAATTGGGTCTTCGTAGACTAAAAACCCATTAA---------
>Mankyua
ATGGATCAAAATAGACCTCCCTATTCATCTTTAATTACT------------AAGGAAGGATCCGTTGAATTTCAAATAAATAATTTAACGAATAGAGTATTGAGACTCACGTTTCATCTAAAACAACATTCCAAAGATTATTCTTCCCAAAGGGGATTGCGAAAAATACTGGGAAAACGTAAGCGTCTCTTGGCTCATCTAGCTAAGACAAATCCAATTCATTATGAAAATTCGATTAATCGGTTAGGTATTCGTAAATCAGGAACTCGTTAA---------
>Helminthostachys
ATGGGTGGAGACAGAACCTCCTATTCGTCGTTCATTTCC------------GAGAAAGGATCCGTTGAGTTTCAAATATATCATTTAACGAATCGGGTTTTGAGGCTTACACTCCATCTGAAACAACATTCCAGAGATTATTCGTCTCAGAGGGGATTGCAAAAAATATTGGGAAAACGCAAGCGCCTCTTGGTTCATTTAGCTAGGAACGATACAATTCGTTATGAAAATTTGATTAATCGATTAGGTATTCGTAAATCAGGAATCTATTGA---------
>Dryopteris
ACGGATAAATATAAATATATTGACGCGCAGCTAGTCGGT---GGGAACAAAGATACTGGGTTCACCGCCTCCCAAATTTACTACTTGACTCACCAGATTTCGAAACTAACTTCCCACCTGGAATCACACTCCGAAGACTACTCCTCCCGAAGAGGTTTGATAAAATTACTTGGTAAACGTAAGCGTCTCTTAATTTATTTATCCGATGGGAATATAGCCCTATACGCCCAAATTATAAAAAATTTGGGTATTCGAGGTTTGAAGGGGCGTTGA---------
>Ginkgo
ATGACGAAAAATTCGTCCCTTCGTTCATCTTTGATTTCT------GGGGAACAGAGAGAATCTGTTGAATCTCAGGTATATTGTTTAACTAGGCGAATTCTGAGACTTACCCATCATTTGGAAATGCACAGAAGAGATTATTCATCTCGAAGAGGTTTGCGGCAAATTTTGGGAAAGCGTAAGCGACTTCTGGTTCATTTGTCCAAGAGAGATATACTTCGTTACGATGATTCAATTAATCAATTAGGTCTTCGTGGGCTAAAAACCCGTTAA---------
>Huperzia
ACGACTAAAAAGAAAGATTCATTCATTCGTTTATCCTCGGTTTCTGAAGAACAAGCAGGATCTGTTGAATCTCAAGTATATAATCTAACTAATCGAGTTTCAAAACTTACCTATCATTTGAAATTGCATAGCAAAGACTATTCATCTCAGAGAGGTTTGTGGAAAATTTTAGGGAAACGTAAACGTCTCTTAGTTTATCTGCGTCGAAAAAGTCTACTTCGTTACGAAAAATTGATTAATCAATTGGGTATTCGTGTACCAAAAACAGTAAAATTTTTATAG
>Botrypus
ATGGGTAGAAACATACCCTCCTATTCGTCGTCAATTTAC------------GAGAAAGGATCTATTGAGTTTCAAACATATCATTTAACGAATCGAGTCTTGAGACTCACGCTTCATCTGAAACAACATTCCAAAGACTATTCGTCCCAAAGGGGATTGCGTAAAATACTGGGGAAACGCAAGCGCCTCTTAACTCATCTAGCTAAGAAAGATACAATTCGTTATGAAAATTCGATTGGTCGATTAGGTATTCGTAGATCGGGAACCTGTTGA---------
>Rhizoglossum
ATGGATACAAAAATAAACTCCTATTTGTCGTTAATTTCC------------ACAAAAGGATCCGTTGAGTTTCAAATATATAATTTTACGAGCAAGGTGCTGAGACTTACACTTCATCTGAAGCAACATTCTAAGGATTATTCTTCCCGAAGGGGATTGCGAAAAATACTGGGGAAACGCAAGCGACTCTTAGCTTATTTAGCCAAGAATGATCTAATTCGTTATCAAAACTCAATAAATCAATTAGGTATTCGTGGATCATTAATTAGGTAA---------
>Sahashia
ATGGGTAGAAACATACCCTCCTATTCGTCGTTAGTTTCC------------GAGAAAGGGTCTATTGAGTTTCAAATATATCATTTAACAAATCGAGTCTTGAGACTCACGCTTCATCTGAAACAACATTCCAAAGACTATTCGTCCCAAAGGGGATTGCGGAAAATACTGGGAAAACGCAAGCGCCTCTTAACTCATCTGGCTAAGAACGATATAATTCGTTATGAAAATTCGATTAGTCGATTAGGTATTCGTAGATCGGGAACCTGTTGA---------
