# Supplementary material for: Organellar phylogenomics of Ophioglossaceae fern genera
Source: Front Plant Sci. 2024 Jan 15;14:1294716. doi: 10.3389/fpls.2023.1294716 (PMC10823028; doi:10.3389/fpls.2023.1294716)
Supplement: Supplementary file 3 [file DataSheet_3.zip › Supplementary file S2/cpDNA_CDS/rps18.fas.nt.cleanup.aln]

>Holubiella
ATGAGCAGGTTCAAACGATCCCTACGCAGGCGTTCACCACCAATCAGATCCGGTGAGGTTATTGATTACAAGAATATAAACTTACTGCGCAGATTCGTCAGTGAACAAGGAAGGATTTTATCCAGGCGAATGAATAGATTGACCTCTAAACAACAGCGCTCAGTGACTGTTGCTATTAAACGAGCTTGTATCTTATCCTTGTTACCCTTCCTCAGTAGTGGTAGTTAG
>Botrychium
ATGAACAGGTTCAAACGATCCCTCCGCAGGCGTTCACCACCAATCAGATCTGGTGAGGTTATTGACTATAAGAATATAAACTTATTGCGCAGATTTGTCAGTGAACAAGGAAGGATTTTATCCAGGCGAATGAATAGATTGACTTCTAAACAACAGCGCTCAGTGACTGTTGCTATTAAACGAGCTTGTATCTTATCCTTGCTACCCTTCCTCAGTAGTGGTAGTTAG
>Japanobotrychium
ATGAGCAGGTTCAAACGATCCCTACGCAGGCGTTCACCACCAATCAGATCCGGTGAGGTTATTGACTATAAGAATATAAACTTATTGCGCAGATTCGTCAGTGAACAAGGAAGAATTTTATCCAGACGAATGAATAGATTGACCTCTAAACAACAGCGCTCAGTAACTGTTGCTATTAAACGAGCTTGTATCTTATCCTTGTTACCTTTCCTCAGTAGTGGTAGTTAG
>Sceptridium
ATGAGCAGGTTCAAACGATCCCTGCGCAGGCGTTCACCACCAATCAGATCCGGTGAGGTTATTGACTATAAGAATATAAACTTACTGCGCAGATTCGTCAGTGAACAAGGAAGGATTTTATCCAGGCGAATGAATAGATTGACCTCTAAACAACAGCGCTCAGTGACTGTTGCTATTAAACGAGCTTGTATCTTATCCTTGTTACCCTTCCTCAGTAGTGGTAGTTAG
>Haukia
ATGAACAAGTCCAAACACTCTTCCCATAGACGTGCATCAGCAATAGGATCCAATGAGGTTATTGACTATAAAAATATAAACTTATTGCGCAGGTTTGTCAGTGAACAAGGTAAAATTCTACCCAAACGAACGAATGGATTGACCTCCAAACAACAGCGCTCAGTGACTGTTGCTATTAAACGAGCCCGCGTATTAGCTTTGTTGCCTTTCCCCAGCAGTGGCGGTTAG
>Whittieria
ATGAACAAGTCCAAACAATCTTCCCATAGACGTTCATCAGCAATAGAATCCGATGAGGTTATTGACTATAAGAATATAAATTTATTGCGCAGGTTTGTCAGTGAGCAGGGTAAGATTCTACCCAAACGAACGACTGGATTGACCTCCAAGCAACAACGCTCAGTGACTGTTGCTATTAAACGAGCCCGTGTATTAGCTTTGTTGCCTTTCCCCAGCAGTGGCGGTTAG
>Goswamia
ATGAACAAGTCCAAACAATCTTCCCATAGACATTCATTAGCAATAGGATCCGATGAGGTTATTGATCATAAAAATATAAACTTATTGCGCAGGTTTGTCAGTGAACGAGGTAAGATCTTACCCAAACGAACGAATGGATTGACCTCCAAACAACAGCGCTCAGTGACTGTTGCTATTAAACGAGCCCGTGTATTAGCTTCGTTGCCTTTCCCCAGCAGTGGTGGTTAG
>Ophioglossum_austroasiaticum
ACGAACAAGTCCAAACAATCTTACCATAGACGTTCATCGGGAATAGGACCCAATGAGGTTATTGATTACAAAAATATAAACTTGTTGCGCAGATTCGTCAGTGAACGAGGTAAGATTCTACCCAAACGAACAAATGGATTGACCTCCAAACAACAGCGCTCAGTGACTGTTGCTATTAAACGAGCCCGTGTATTAGCTTCGTTGCCTTTCCCCAGCAGTGGCAGTTAG
>Ophioglossum_californicum
ATGAACAAGTCCAAACAATCTTACCATAGACGTTCATCGGGAATAGGACCTAATGAGGTTATTGATTATAAAAATATAAACTTGTTGCGCAGATTCGTCAGTGAACGAGGTAAGATTCTACCCAAACGAACAAATGGATTGACCTCCAAACAACAGCGCTCAGTGACTGTTGCTATTAAACGAGCCCGTGTATTAGCTTCGTTGCCTTTCCCCAGCAGTGGCAGTTAG
>Cheiroglossa
ATGAACAAGTCCAAACAATCTTCCTACAAACGTTCATCAGCAATAGAATCCAATGAGGTTATTGACTATAAAAATATAAACTTATTGCGCAAATTTGTCAGCGAACAAGGTAAGATTCTACCCAAACGAACAAATGGATTGACCTCTAAACAACAGCGCTCAGTGACTGTTGCTATTAAACGAGCTCGTGTATTAGCCTTGTTGCCTTTCCCAGGCAGTGGTAGTTAG
>Ophioderma
ATGAATAAGTCCAAAAAAATTTACCCTAGACGTTTATCAGCAATAGGATGTAATGAGGTTATTGACTATAAAAAAATCAATTTATTGCACAGATTTGTAAGTGAACAAGGTAAAATTCTGCCCAAACGCAAAAATGGATTGACCTCTAAACAACAACGATCAGTAACTGTTGCTATAAAACGGGCTCGTGTATTAGCTTTGTTACCTTTTCCCAACAGTGGTGGTTAA
>Psilotum
ATGAAAAAGTCCGAACGATCCTCCCGCAAACGTTTGTCAGCAACAGTAACAAGTGATTTAATTGATTATAAAAATATTGATTTGTTACGTAGATTTATAAGTGAACGGGGAAAGATATTATCAAGAAGAATGACTAAATTGACTTCAAAACAACAGCGTTCAGTGACTGTTTCTATTAAACGAGCCCGTATTTTAGCTTTATTACCTTTTATTAACAGAGATAGTTAA
>Mankyua
ATGAACAAATTCAAACAATCTTCTCACAAACGTTCGGCATCAATCAGATCCGGTGAGATTATCGATTATAAGAATATCAACTTATTGCGTGGGTTTGTCAGTGAACAAGGAAGGATTTTACCCAAGCGAATAAATAGATTGACTTCCAAGCAGCAGCGCTTAGTTACTGTTGCTATTAAACGAGCTCGCATTTTGGCCTTGTTACCCTTCCTTAGTAGTGATAGTTAA
>Helminthostachys
ACGAACAAGTTCAAACAATACTCTCGTAGACGTTTGCCACCAATAGGATCCAGCGAGGTTATTGACTATAAGAATATAAACCTATTGCGCAGATTTATCAGTGAACAGGGAAAGATTTTACCTAGGCGAACGAATGGATTGACCTCCAAACAACAGCGCTCAATGACTATTGCTATTAAACGAGCCCGTACCTTAGCTTTGTTACCCTTCCTAAGCAGTGGTAGTTAG
>Dryopteris
ACGAATAAATTTAGACGATCTCTCCGTAGACGTTCCCCGTCTATTCGCTCCGATGAAACTATTGATTACAAAAATACGAGCCTACTTCGTCGATTCGTCAGTGAGCAGGGAAAAATCCTATCGAGACGGATGAATAGATTAACCTCCAAGCAGCAGCGTTCGGTAGCTATCGCTATAAAGAGAGCTCGTATTTCGGCTTTGCTACCCTTCTCAAACAACGAAAATTAG
>Ginkgo
ATGAATCAATCTAAGCGATCTTTTCGTAGACATTTGCCACCGATTAGATCGGGGGATCAGATCGATCATAAAAATATGAGCTTAATTAGTCGATTCGTTAGCGAACAGGGAAAAATATTATCCAGGCGAGTGAATAGATTGACCTCGAAACAACAACGCCTAATGACTATTGCTATTAAACGAGCTCGTATTCTATCTTCGTTACCTTTTCTTAATAATGACAACCAA
>Huperzia
ATGAACAAATCCAAGCGATCTTTTCGCAGACGTTTACCACCAATTAGATCAGGGGAAACTATTAATTATAGAAATATAAGTTTACTCCGCAGATTTATTAGTGAACAAGGAAAAATACTATCTAGACGAATGAATAGGTTGACCTCAAAACAACAACGTTTAATTACTGTTGCTATTAAACGAGCCCGTATTTCAGCTCCATCACCTTTCCTTAATAATGAGAGTCGA
>Botrypus
ATGAGCAGGTTCAAACAATCCCCCCGCAGACGTTCGCCACCAATCAGATCCGGTGAGGTTATTGACTATAAGAATATAAACTTATTGCGCAGATTTGTCAGTGAACAAGGAAGGATTTTATCCAGGCGAATGAATAGATTGACCTCTAAACAACAGCGCTCAGTAACTGTTGCTATTAAACGAGCTTGTACCTTATCCTTGTTACCCTTCCTCAGTAGTGGTAGTTAG
>Rhizoglossum
ATGAAAAAGTCCAAACAATCTTCCCATAGACGTTCATCAGCAATAGGATCCGATGAGGTTATTGATTATAAAAATATAAACTTATTGCGCAGGTTTGTCAGTGAGCAGGGTAAGATTCTACCCAAACGAACAAATGGATTGACTTCCAAGCAACAACGCTCAGTGACTGTTGCTATTAAACGAGCCCGTGTATTAGCTTTGTTGCCTTTTCCTAGCAGTGGCGGTTAG
>Sahashia
ATGAGCAGGTTCAAACGATCCCCCCGTAGACGTTCGCCACCAATCAGATCCGGTGAGGTTATTGACTATAAGAATATAAACTTATTGCGAAGATTCGTCAGTGAACAAGGAAAGATTTTACCCAGGCGAATGAATAGATTGACCTCTAAACAACAGCGCTCAGTGACTGTTGCTATTAAACGAGCTTGTATATTAGCTTCGTTACCCTTCCTCAGTAGTGGTAGTTAG
