# Supplementary material for: Organellar phylogenomics of Ophioglossaceae fern genera
Source: Front Plant Sci. 2024 Jan 15;14:1294716. doi: 10.3389/fpls.2023.1294716 (PMC10823028; doi:10.3389/fpls.2023.1294716)
Supplement: Supplementary file 3 [file DataSheet_3.zip › Supplementary file S2/cpDNA_CDS/rps19.fas.nt.cleanup.aln]

>Holubiella
GTGGCACGTTCATTGGAAAAAGGTCCCTTTGTAGCTGGTCATTTATTGAGAAAAATCGAGAGTCTCAATACGAGAAGGGAGAGGGGAGTAATAGTAACTTGGTCCCGTGCATCTGCGATAGTTCCGACAATGATCGGTCATACAATCGCTGTTTATAACGGGCGGGAACATTTACCCATTTATATAACGGATCGTATGGTAGGGCACAAATTGGGAGAATTTGCACCCACTCGTAATTTTCGGGGGCATGCAAAAAATGATAAAAAATCTCGCCGTTAA
>Botrychium
GTGGCACGTTCATTGGAAAAAGGTCCCTTTGTAGCCAATCATTTATTAAGAAAAATAGAGAGTCTCAATACGAAGAGGGAGAGGGGAGTAATAGTAACTTGGTCCCGTGCCTCTGCGATAGTTCCGACAATGATCGGTCATACAATCGCTGTTTATAACGGGCGGGAACATTTACCCATTTATATAACGGATCGTATGGTAGGGCACAAACTGGGAGAATTTGCACCCACTCGGAATTTTCGGGGGCATGCAAAAAGTGATAAAAAATCTCGCCGTTAA
>Japanobotrychium
GTGGCACGTTCATTAGAAAAAGGTCCCTTTGTGGCTGATCATTTATTGAGAAAAATCGAGAGTCTTAATATGAGGAGGGAGAGGGGAGTAATAGTAACTTGGTCCCGTGCATCTGCGATAGTTCCGACAATGATCGGTCATACAATCGCTGTTTATAACGGACGGGAACATTTACCCATTTATATAACGGATCGTATGGTAGGGCACAAACTGGGAGAATTTGCACCCACTCGTAATTTTCGGGGGCATGCAAAAAGTGATAAAAAATCTCGCCGTTAA
>Sceptridium
GTGGCACGTTCATTGGAAAAAGGTCCCTTTGTAGCTAGTCATTTATTGAGAAAAATCGAGAGTCTCAATACGAGGAGGGAGAGGGGAGTAATAGTAACTTGGTCCCGTGCGTCCGCGATAGTTCCGACAATGATCGGTCATACAATCGCTGTTTACAACGGGCGGGAACATTTACCCATTTATATAACGGATCGTATGGTAGGGCACAAACTGGGAGAATTTGCACCCACTCGTAATTTTCGGGGGCATGCAAAAAGTGATAAAAAATCTCGCCGTTAA
>Haukia
GTGACACGTTCATTAAAAAAGGGTCCTTTCGTAGCCGATCATTTGTTGAAAAAGATTGGTAATCTCAACGCAAGGGGGGAGAGAGAAATAATAGTAACTTGGTCCCGTGCTTCTGCGATAGTTCCGTCAATGATTGGTCATACAATTGCCGTTTACAATGGGCAAGAACATTTACCCATTTATATAACGGATCGTATGGTGGGACACAAACTAGGAGAATTTGCACTTACTCGTAATTATCGAGGACATGCAAAGAATGATGGAAAGTCTCGTCGATAG
>Whittieria
GTGACACGTTCATTGAAAAAGGGTCCTTTCGTAGCCGATCATTCATTGAAAAAGATTGGTAATCTCAATGCAAGAGGAGAGAGAGGAATAGTAGTAACTTGGTCCCGTGCCTCTGCGATAGTTCCGGCAATGATTGGTCATACAATTGCCGTTTACAATGGGCAAGAACATTTACCAATTTATATAACGGATCGTATGGTGGGACACAAACTAGGAGAATTTGCACCTACTCGTAATTATCGGGGACATGCAAAGAATGATGGAAAGTCTCGTCGATAG
>Goswamia
GTGACACGTTCAATAAAAAAGGGTCCTTTCGTAGCCGATCATTCATTAAAAAGGGTTGGTAATCTCAATGCAAGAGGGGAAAGAGAATTAATAGTAACTTGGTCCCGTGCTTCTGCAATAGTTCCGGCAATGATTGGTCATACAATTGCTGTTTACAATGGGCAAGAACATTTACCCATTTACATAACGGACCGTATGGTGGGACATAAACTAGGAGAATTTGCACCTACTCGTAATTTTCGAGGCCATGCAAGAAATGATGGAAAGTCTCGTCGATAG
>Ophioglossum_austroasiaticum
GTGACACGTTCATTAAAAAAGGGTCCTTTCGTAGCCGATCATTCATTGAAAAAGATTGGTAATCTCAACGCAAGAGGAGAGAGGGAAATAATAGTAACTTGGTCCCGTGCTTCTGCAATAGTTCCATCAATGATTGGTCATACAATTGCCGTTTACAACGGGCAAGAGCATTTACCTATTTATGTAACGGATCGTATGGTGGGACACAAACTAGGAGAATTTGCACTTACTCGGAATTATCGGGGACATGCAAAGAATGATGGAAAGTCTCGTAGATAG
>Ophioglossum_californicum
GTGACACGTTCATTAAAAAAGGGTCCTTTCGTAGCCGATCATTCATTGAAAAAGATTGGTAATCTCAACGCAAGAGGAGAGAGGGAAATAATAGTAACTTGGTCCCGTGCTTCTGCAATAGTTCCATCAATGATTGGTCATACAATTGCCGTTTACAACGGGCAAGAGCATTTACCTATTTATGTAACGGATCGTATGGTGGGACACAAACTAGGAGAATTTGCACTTACTCGGAATTATCGGGGACATGCAAAGAATGATGGAAAGTCTCGTAGATAG
>Cheiroglossa
GTGACACGTTCATTAAAAAAGGGTCCTTTCGTAGCCGATCATTTATTAAAAAAGATTGTTGATCTCAATGCAAGAGGAGAGAGAGAAATAATAGTAACTTGGTCCCGTGCTTCTGCGATAGTGCCGGCAATGATTGGTCATACAATTGCTGTTTACAATGGACAAGAACATTTACCCATTTATATAACGGATCGTATGGTGGGGCACGAACTAGGAGAATTTGCACCTACTCGTAATTATCGGGGACATGCAAAGAATGATGGGAAGTCTCGTCGATAG
>Ophioderma
GTGGCACGTTCATTAAAAAAAGGACCTTTTGTTGCTAATCATTTATTGAAAAAGATTGTTGATATTAATGCAAAAGGAGATAGAAAAATCATAGTAACTTGGTCCCGTACTTCTGCAATAGTACCAGCAATGATTGGTCATACAATTGCTGTTTACAATGGACACGAACACTTACCCATTTATATAACAGATCGTATGGTGGGTCAAAAATTGGGGGAATTTGCACCCACTCGTAATTATCGGGGTCATGCAAGAAATGATGGGAAGTCGCGTCGATAG
>Psilotum
ATGACACGTTCATTAAAAAAAGTTCCTTTTGTAGCCCATCATCTATGGAAAAAAATTGAGAGTCTTAATATAAAAAAAGAAAAACGAGTAATAATAACGTGGTCACGTGCTTCCACGATAGTTCCTGGCATGATTGGTCATACAATTGCTGTTTATAATGGACGAGAACATTTACCTATCTATGTAACAGATCGTATGGTAGGACACAAATTGGGAGAATTTGTACTTACTCGAACTTTCCGGGGACATGCAAGAAAAGACAAGAAATCTCGTCGCTAA
>Mankyua
GTGGCACGTTCACTAGAAAAAGGTCCTTTTGTAGCCGATCATTCATTACGAAAAATTGGTGCTCTTAATACGAAAGGGGAGAGAGAAATAATAGTGACTTGGTCCCGCGCTTCTGCAATAGTTCCTACAATGATCGGTCATACAATTGCCGTTTACAATGGACAAGAACATTTACCTATTTATATAACAGATCGTATGGTGGGACATAAACTGGGGGAATTTGCACCTACTCGTAATTTTCGAGGACATGCAAAAAACGATGGAAAGTCCCGTCGCTAA
>Helminthostachys
GTGCCACGTTCATTAGGAAAAGGTCCTTTCGTAGCCGATCATTCATTAAGAAAAATTGGAAATCTTAATACGGAGGGAGAGAGAGAGGTAATAGTAACTTGGTCTCGCGCTTCCGCGATAGTTCCAACAATGATCGGTCATACAATTGCTGTTTATAACGGGCAGGAACATTTACCCATTTATATAACGGATCGTATGGTGGGACACAAATTGGGAGAATTCGCGCCTACTCGTAATTTTCGAGGACACACAAAAAGTGATAGAAAATCTCGTCGTTAA
>Dryopteris
ACGGCACGTTCGTCAAAAAAAGGTCCTTTTGTAGCTAATCATTTAATACGAGAAATTGAAAACCTTAATATACGAAGGGAGAGAAAATTGGTTCTAACTTGGTCTCGCGCGTCTGCAGTCGTACCCATCACGATCGGTCACACCATTGCCGTTCATAATGGGCGGGAGCACCTACCTATCTATGTAACTGATCGCATGGTGGGTCACAAATTGGGTGAATTTGCGCCCACTCGGAATTTTAGGGGACATGCAAAAAATGATAAAGGATCTCGTCGATAA
>Ginkgo
ATGGCACGTTCACTCAGAAAAAATCCTCTTGTAGCTAACCATTCATCGAAAAAAATTGAAAATCTCAACATTAAAAATGAAAAGGAGATAATAGTAACCTGGTCCCGGGCATCTACCATTGTACCCGCAATGATTGGCCATACAATTGCTGTTCATAATGGAAAGGAACATTTACCTATTTATGTAACAGATCGTATGGTAGGTCACAAATTGGGGGAATTTGCACCTACTCAAAATTTCCGGGGACACGTGAGAAACGATAAGAAATCTCGTCGTTAA
>Huperzia
ATGGCACGTTCACTGGAAAAAGGTCCTTTCGTAGCTTATCACTTGCTGAAAAAAATTGAAAATCTCAATGTAGAGGAGGAAAAAAAAATAATAGTAACTTGGTCTCGTGCATCTACCATTGTACCAATTATGGTTGGTCATACAATTGCTGTTCATAATGGACAAGAACATTTACCCATTTATGTCACAGATCGTATGGTAGGTCACAAACTGGGAGAATTTGCACCTACTCGAATTTTTCGAGGGCATGCCAAAAATGATAAAAAATCTCGTCGTTAG
>Botrypus
GTGACACGTTCATTAGAAAAAGGTCCTTTTGTAGCCGATCATTCATTGAGAAAAATTGAGAGTCTCAATACGAGAAGGGAGAGAGGAGTAATAGTAACTTGGTCCCGTGCTTCTGCAATAGTTCCGACAATGATCGGTCATACAATCGCTGTTTATAACGGGCGGGAACATTTACCCATTTATATAACGGATCGTATGGTGGGACACAAATTGGGAGAATTTGCACCCACTCGTAATTTTCGGGGACATGCGAAAAGTGATAAAAAATCTCGCCGTTAA
>Rhizoglossum
GTGACGCGTTCATTGAAAAAGGGTCCTTTCGTAGCCGATCATTCATTGAAAAAAATTGGTAATCTCAATGCAAGAGGAGAGAGAGGAATAGTAGTAACTTGGTCCCGTGCCTCTGCGATAGTTCCGGCAATGATTGGTCATACAATTGCCGTTTACAATGGACAAGAACATTTACCAATTTATATAACGGATCGTATGGTGGGACACAAACTAGGAGAATTTGCACCTACTCGTAATTATCGGGGACATGCAAAGAATGATGGAAAGTCTCGTCGATAG
>Sahashia
ATGGCACGTTCATTAGAAAAAGGTCCTTTTGTAGCCGATCATTCATTAAGAAGAATTGAGAGTCTCAATACGAAAAGGGAGAGAGGAATAATAGTAACTTGGTCCCGTGCTTCTGCAATAGTTCCGACAATGATCGGTCATACAATTGCTGTTTATAACGGGCGGGAACATTTACCCATTTATGCAACGGATCGTATGGTAGGACACAAATTGGGAGAATTTGCACCCACTCGTAATTTTCGGGGACATGCAAAGAGTGATAAAAAATCTCGCCGCTAA
