# Supplementary material for: Organellar phylogenomics of Ophioglossaceae fern genera
Source: Front Plant Sci. 2024 Jan 15;14:1294716. doi: 10.3389/fpls.2023.1294716 (PMC10823028; doi:10.3389/fpls.2023.1294716)
Supplement: Supplementary file 3 [file DataSheet_3.zip › Supplementary file S2/cpDNA_CDS/rps2.fas.nt.cleanup.aln]

>Holubiella
ATGCGGCAAAGAAATTGGAATATCGATTTGGAAGAGATGATGGAAGCGGGGGTTCATTTTGGTCATCAAGCTCAAAAATGGAATCCCAAAATGGCACCTTATATTTTCACAGAACGAAAGGGTATTCATATCTTGAATTTGACTCAAACCGCTCGTTTTTTATCCGAAGCCTGTGATTTAGTCTCCGATGCCGCAAATGAAGGAAAACAATTTCTGACAGTAGGTACGAAATATCAAGCAGCTGATTTAATAGCCTCAGCTGCTACGAGGGCTCGGTGTCATTATGTGAACCAAAAATGGCTCGGCGGTACGTTAACCAATTGGTCCACTATAGAGACACGTCTCCTAAAATTCAGAGACTTGGAAGAGAAAAAGGAGACAGGGAGACTTCATCGTCTTCCTAGGAAGGAGGCAGCAATTTTGGAAAGACAATTATCCCAATTACATAAATATTTGGGTGGGATTAAATATATGACAAATTTACCGGATGTTGTAACAATTGCTGATCAACACAAGGAATATACTGCCATCAGAGAATGTATCACTTTAGGTATTCCCACAATTTGTGTTGTCGATACGGATTGTGATCCAGATCTTGCAGATATTCCAACTCCAGCTAATGATGATGCACGATCTTCAATCCGATGGATCTTGAATGAATTAACGTTAGCAATTCGTGAGGGTCGTTCCAATCGCATGCTATCCGAAAGATCGAGAGTCTGA---------
>Botrychium
ATGCAGCAAAGAAATTGGAATATCGATTCGGAAGAGATGATGGAAGCGGGGGTTCATTTTGGTCATCAAGCTCAAAAATGGAATCCCAAAATGGCACCTTATATTTTCACAGAACGAAAGGGTATTCATATCTTGAATTTGACCCAAACCGCTCGTTTTTTATCCGAAGCCTGTGACTCAGTCTCCGATGCCGCGAATGAAGGAAAACAATTTCTGATAGTAGGTACGAAATATCAAGCAGCTGATTCAATAGCCTCAGCTGCTACGAGGGCTCGGTGTCATTACGTGAACCAGAAATGGCTTGGCGGTACGTTAACCAATTGGTCCACTATAGAGACACGTCTTCTAAAATTCAGAGACTTGGAAGATAAAAAAGAGACAGGGAGACTTCATCGTCTTCCTAGGAAGGAGGCAGCAATTTTGGAAAGACAATTATCCCAATTACGTAAATATTTGGGTGGTATTAAATATATGACAAATTTACCGGATATTGTAACAATTGCTGATCAGCGCAAGGAATATACTGCTATCAGAGAATGTATCACTTTAGGTATTCCCACAATTTGTATCGTCGATACGGATTGTGATCCAGATCTTACAGATGTTCCAATTCCAGCTAATGATGATGCACGATCTTCAATCCGATGGATCTTGAATGAATTAACACTAGCAATTCGTGAAGGTCGTTCCAATCGCATGCTATCCGAAGGATCGAGAGTTTGA---------
>Japanobotrychium
ATGCAGCAAAGAAATTGGAATATCGATTCGGAAGAGATGATGGAAGCGGGGGTTCATTTTGGTCATCAAGCTCAAAAATGGAATCCCAAAATGGCACCTTATATTTTCACGGAGCGAAAGGGTATTCATATCTTGGATCTGACTCAAACTGCTCGTTTTTTATCCGAAGCCTGTGATTTAGTCTCCGATGCCGCAAATGAAGGAAAACAATTTCTTATAGTAGGTACGAAATATCAAGCAGCTGATTTAATAGCCTCAGCTGCTACGAGGGCTCGGTGTCATTATGTGAACCAAAAATGGCTCGGCGGTACGTTAACCAATTGGTCCACTATAGAGACACGTCTCCTAAAATTCAGAGACTTGGAAGATAAAAAGGAGACGGGGAGACTTCATCGTCTTCCTAGGAAGGAGGCAGCAATTTTGGAAAGACAATTATCCCAATTACATAAATATTTAGGTGGGATTAAATATATGACAAATTTACCGGATATTGTAACAATTGCTGATCAACACAAGGAATATACTGCCATCAGAGAATGTATCACTTTAGGTATTCCCACAATTTGTGTTGTCGATACGGATTGTGATCCAGATCTTACAGATGTTCCAATTCCAGCTAATGATGATGCACGATCTTCAATCCGATGGATCTTGAATGAATTAACGTTAGCAATTCGTGAAGGTCGTTCCAACCACATGCTATCCGAAAAATCAAGAGTCTGA---------
>Sceptridium
ATGCGGCAAAGAAATTGGAATATCGATTTGGAAGAGATGATGGAAGCGGGGGTTCATTTTGGTCATCAAGCTCAAAAATGGAATCCCAAAATGGCACCTTATATTTTCACAGAACGAAAGGGTATTCATATCTTGAATTTGACTCAAACCGCTCGTTTTTTATCCGAAGCCTGTGATTTAGTCTCCGATGCCGCAAATGAAGGAAAACAATTTCTGACAGTAGGTACGAAATATCAAGCAGCTGATTCAATAGCCTCAGCTGCTACGAGGGCTCGGTGTCATTATGTGAACCAAAAATGGCTCGGCGGTACGTTAACCAATTGGTCCACTATAGAGACACGTCTCCTAAAATTCAGAGACTTGGAAGAGAAAAAGGAGACGGGGAGACTTCATCGTCTTCCTAGGAAGGAGGCAGCAATTTTGGAAAGACAATTATCCCAACTACGTAAATATTTGGGTGGGATTAAATATATGACGAATTTACCGGATGTTGTAACAATTGCTGATCAACACAAGGAATATACTGCCATCAGAGAATGTATCACTTTAGGTATTCCCACAATTTGTGTTGTCGATACGGATTGTGACCCAGATCTTGCAGATGTTCCAATTCCAGCTAATGATGATGCACGATCTTCAATCCGATGGATCTTGAATGAATTAACGTTAGCAATTCGTGAGGGTCGTTCCAATCGCATGCTATCCGAAAGATCGAGAGTCTGA---------
>Haukia
ATGCAGCGAAGAATTTGGAATATTGATTTGGAAGAAATGATGGAAGCAGGGGTTCATTTTGGTCACCAGGCTCAGAAATGGAATCCCAAAATGGCGCCCTATATTTTTACGGAGCGGAAGGGTATTCATATTCTAAATCTGACTCAAACCGCTCGTTTTTTATCTGAAGCCTGTGAGTCAGTCGCCGATGCTGCAAGTGAAGGAAAACAATTCTTGATAGTGGGTACAAAATATCAAGCAGCTGATTTAGTAGCCTCAGCTGCTACAAAGGCTCGGTGTCATTACGTGAATCAAAAATGGCTCGGAGGTACGTTAACCAATTGGTCCACCATAGAAACGCGTCTACAAAGATTCAAGGATTTGGAAGAGAAGAAGAGGACGGGTCGGTTTCAGCGTCTTCCCAGGAAGGAGGCAGCAATCTTGGAGAGACAATTAGCTCATTTACGAAAATATTTGGGCGGAATTGAATATATGACGGATTTACCAGATATTGTAATAATCGCTGATCAACGGATGGAATATACTGCCATCAGAGAATGCATCACTCTAGGCATTCCCACAATTTGTGTCGTCGATACAGATTGTGATCCAGACCTTACAGATATTCCAGTTCCAGCCAATGATGATGCGCGATCTTCAATCCGATGGATCTTGAATGAATTAACATTAGCTATTCGTGAAGGTCGTTCCAATTACGTGTTATCCGAAAAATCGATAAACTGA---------
>Whittieria
ATGCAGCGAAGAAATTGGAATATTAATTTGGAAGAAATGATGGAAGCAGGGGTTCATTTTGGTCACCAGGCTCAGAAATGGAATCCCAAAATGGCGCCCTATATTTTTACGGAGCGAAAGGGTATTCATATTATAAATTTGACCCAAACCGCTCGTTTTTTATCCGAAGCCTGTGAGTCAGTATCCGATGCTGCGAGTGAGGGAAAACAATTCTTAATAGTGGGTACGAAATATCAAGCGGCTGATTTAGTAGCCTCAGCTGCTACGAGAGCTCGGTGCCATTACGTGAATCAGAAATGGCTCGGAGGTACGTTAACCAATTGGTCCACCATAGAAACGCGTCTACAAAAATTTAAGGATTTGGAGGAGAAGAAGAGAACAGGTCGGTTTCATCGTCTCCCCAGGAAGGAGGCAGCAATCTCGGAGAGACAATTAGCTCATTTACAAAAATATTTGGGTGGAATCGAATATATGACGGATTTACCAGATATTGTAATAATCGCAGATCAACGGAAGGAATATACTGCCATCAGAGAATGCATCACTCTAGGCATTCCCACAATATGTGTTGTCGATACGGATTGCGATCCAGACCTTACAGATATCCCAATTCCAGCCAATGATGATGCACGATCCTCAATTCGATGGATCTTGAATGAATTAACATTAGCTATTCGTGAGGGTCGTTCCAATTACGTGTTATCTGAGAGATCGATAAACTGA---------
>Goswamia
ATGCAGCAAAGAAAGTGGAACATGGATCTGGAAGAAATGATGGAAGCAGGGGTTCATTTTGGTCACCAGGCTCAGAAATGGAATCCCAAAATGGCACCCTATATTTTTACGGAGCGAAAGGGTATTCATATTCTAAATCTGACCCAAACCGCTCGTTTTTTATCTGAAGCCTGTGAGTCAGTCTCCGATGCTGCAAGTGAGGGAAAACAATTCTTGATAGTGGGTACGAAGTATCAAGCGGCTGATTTAGTAGCCTCAGCTGCTATGAGAGCTCGGTGCCATTACGTGAATAAGAAATGGCTCGGAGGTACGTTAACTAATTGGTCCACCCTAGAAACGCGTCTACAAAAATTCAAGAATTTGGAGGAGAAGAAGAGGACGGGTCGGTTCCATCGTCTCCCCAGGAAGGAGGCAGCGATCTTGGAGAGACAATTAGCCCATTTACAAAAATATTTGGGTGGAATTGAATATATGACGGATTTACCAGATATTGTAATAATTGCTGATCAACGGAAGGAATATACTGCCATCAGAGAATGTATAAGTCTAGGCATTCCCACAATCTGTGTCGTCGACACAGATTGTGATCCAGACCTTACAGATATTCCAATTCCAGCCAATGATGATGCGCGATCTTCAATCCGATGGATCCTGAATGAATTAACATTAGCTATTCGTGAGGGTCGTTCCAATTACGTGCTACCCGAAAGATTGATAAACTAA---------
>Ophioglossum_austroasiaticum
ATGCAGCGAAGAATTTGGAATATTGATTTGGGAGAAATGATGGAAGCAGGGGTTCATTTTGGTCACCAGGCTCAGAAATGGAATCCCAAAATGGCACCTTATATTTTTACGGAGCGGAAGGGTATTCATATTCTGAATCTGACTCAAACCGCTCGTTTCTTATCGGAAGCCTGTGAGTCAGTCTCTGATGCTGCGAGTGAAGGAAAACAATTCTTGATAGTGGGTACGAAATATCAAGCGGCTGATTTAGTAGCCTCAGCTGCTACGAGGGCTCGGTGCCATTATGTTAATCAAAAATGGCTCGGAGGTACGTTAACCAATTGGTCCACCATAGAAACGCGTCTACAAAAATTCAAGGATTTGGAGGAGAAGAAGAGGACGGGTCGGTTTCAGCGTCTTCCCAGGAAGGAGGCAGCAATCTTGGAGAGACAATTAGCTCATTTACGTAAATATTTGGGCGGAATTGAATATATGACGGATTTACCAGATATTGTAATAATCGCTGATCAACGGAAGGAATATACTGCCATAAGAGAATGCATAACTCTAGGCATTCCCACAATCTGTGTCGTCGATACAGATTGTGATCCAGACCTTACAGATATTCCAATTCCAGCCAATGATGATGCACGATCTTCAATTCGATGGATCTTGAATGAATTAACATTAGCTATTCGTGAGGGTCGTTCCAATCGTGTGTTATCCGAAAAATAG------------------
>Ophioglossum_californicum
ATGCAGCGAAGAATTTGGAATATTGATTTGGGAGAAATGATGGAAGCAGGGGTTCATTTTGGTCACCAGGCTCAGAAATGGAATCCCAAAATGGCACCTTATATTTTTATGGAGCGGAAGGGTATTCATATTCTGAATCTGACTCAAACCGCTCGTTTCTTATCGGAAGCCTGTGAGTCAGTCTCTGATGCTGCGAGTGAAGGAAAACAATTCTTGATAGTGGGTACGAAATATCAAGCGGCTGATTTAGTAGCCTCAGCTGCTACGAGGGCTCGGTGCCATTATGTTAATCAAAAATGGCTCGGAGGTACGTTAACCAATTGGTCCACCATAGAAACGCGTCTACAAAAATTCAAGGATTTGGAAGAGAAGAAGAGGACGGGTCGGTTTCAGCGTCTTCCCAGGAAGGAGGCAGCAATCTTGGAGAGACAATTAGCTCATTTACGTAAATATTTGGGCGGAATTGAATATATGACGGATTTACCAGATATTGTAATAATCGCTGATCAACGGAAGGAATATACTGCCATAAGAGAATGTATAACTCTAGGCATTCCCACAATCTGTGTCGTCGATACAGATTGTGATCCAGACCTTACAGATATTCCAATTCCAGCCAATGATGATGCACGATCTTCAATTCGATGGATCTTGAATGAATTAACATTAGCTATTCGTGAGGGTCGTTCCAATCGTGTGTTATTCGAAAAATAG------------------
>Cheiroglossa
ATGTTGCGAAGAAATTGGAATATTGATTTGGAAGAAATGATGGAAGCAGGGGTTCACTTTGGTCACCAGGCCCAGAAATGGAATCCCAAAATGGCACCCTATATTTTTACGGAGCGAAAAGGTATTCATATTTTAAATCTGACCCAAACCGCTCGTTTTTTATCCGAAGCTTGTGAGTCAGTCTCCGATGCTGCAAGTGAAGGGAAACAATTTTTAATAGTGGGTACAAAGTATCAAGCGGCGGATTTAGTAGCCTCAGCTGCTATGAGATCTCGGTGCCATTACGTGAATAAAAAATGGCTCGGAGGCACGTTAACTAATTGGTCCACCATAGAAAATCGTCTACAAAAATTCAAGGATTTGGAGGAGAAGAAAAGGACGGGTCGTTTTAATCGTCTCCCCAGGAAGGAGGCAGCAATCTTGGAGAGACAATTAGCTCATTTACAAAAATATTTGGGTGGAATTGAATATATGACGGATTTACCAGATATCGTAATAATTGTTGATCAACGGAAGGAATATACTGCCATCAGAGAATGCATCGCTCTAGGCATTCCCACAATCTGTGTTGTTGATACGGATTGTGATCCAGACCTTGCAGATATTCCAATTCCAGCCAATGATGATGCACGATCTTCAATCCGATGGATCTTGAATGAATTAACATTAGCTATTCGTGAGGGTCGTTCCAATTCTGTTTTATCCAAAAATTGA------------------
>Ophioderma
ATGCTGCAAAGAAGTTGGAATATAAATTTGGAAGAAATGATGAAAGCGGGAGTTCACTTTGGTCATCAGGCAAAAAAATGGAATCCTAAAATGGCACCCTATATATATATGGAGTGGAAGGGTATTCATATTTTAAATCTTACCCAAACTGCTCGTTTTTTATCTGAAGCCTGTGAGTCAGTATCCGATGCTGCAAGTGAGGGAAAACAATTTTTAATAGTGGGTACAAAGTCTCAAGCGTCTGATTTAGTAGCTTCAGCTGCTATACGAGCTCGGTGCCATTACGTAAATCACAAATGGCTTGGAGGTATGTTAACTAATTGGTCCACCATAGAAACTCGTCTACAAAAATTTAAGGATTTGGAGGAGAAGAAAAGGACGGGTTATTTCAATAGTCTCCCCAGGAAAGAGGCAGCAATATTGGATAGACAATTAGCTCATTTACAAAAAGATTTGGATGGAATTGAATACATGACGAATTTACCAGATATCGTAATAATTGCTGATCAACGAAAGGACTATACAGCTATTAGAGAATGCATTACTCTAGGTATTCCCACAATTTGTATCGTTGATACAGATTGTGATCCAGATCTTACAGATATTCCAGTTCCGGCCAATGATGATGCACGATCCTCAATCCGATGGATCTTGAATGAATTAACGTTAGCTATTAGTGAGGGTCGTTCCAATTCTGTTTTATCCGAAAGCTCACTAAACTGA---------
>Psilotum
ATGCAACAAACAAATTGGAATATTGAGTTGATAGAGATGCTAAAAGCAGGAGTTCATTTTGGTCACCAAACTCGAAAATGGAATCCCAAAATGGCACCTCATATCTTTATGGAACGGAAGGGTGTTCATATTTTAAATTTGATTCAAACCGCTCGTTTTATATCTGAAGCTTGTGATTTAGTTTACAATGCAGCTAGTGAGGGAAAGCAGTTTTTGCTAGTAGGTACGAAACCTCGAATAGCTCATTTAATATCCTCAGCTGCTATAAAAGCTCGGTGTCATTATGTCAACTATAAATGGATTGGAGGTATGCTGACCAACTGGTCTACTATAGAAAAACGTCTTCAAAAATTAAGAAGCTTAGAGATAAGGAAAAGAATGGGGGGGCTTGATAACCTTTCTAAGGAAGAGGCAGCCATCTTAAGAGGGCAATTATCCAAATTACATAAATATCTGGGGGGAATTCTATACATGAAAAATTTGCCGGATATTGTAATAATTGTTGATCAACACAAAGAATTGACTGCTATCAGGGAATGTATGATTTTAGATATTCCTACCATTTGTGTCGTTGATACGGATTGTGATCCAGATCTTACCAATATTCCAATTCCAGCTAATGATGATGCGCAATCTTCGATCCGATGGATCCTTAATCAATTAACATTAGCAATTCGTGAGGGTCGTTGTCATTCTATGTCCCCCAAGAATAGTAAATAA------------
>Mankyua
ATGCAGCAAAGAAATCGGAATATTGACTTGGAAGAAATGATGGAAGCAGGGGTTCATTTTGGTCATCAGGCTCAAAAATGGAATCCTAAAATGGCACCTTATATTTTTACAGAGCGAAAGGGTATTCATATTTTAAATTTGATTCAAACTGCTCGTTTTTTATCCGAAGCTTGTGATTTAGTTTTCGATGCTGCGAATGAAGGAAAACAATTTCTGATGGTAGGTACTAAATATCAAGCGGTTGATCTAATAGCGTCAGCTGCTATTAAAGCTCGGTGTCATTATGTGAACCAAAAATGGCTTGGTGGTACGTTAACTAATTGGTCTACCATAGAGACACGTCTTCATAAATTCAGAGACTTGGAAAATAAAAAAAGGACTGGGAGATTTTATCGTCTTCCTAGAAAAGAGGCAGCAATCTTAGAAAGACAATTGTCTCAATTACGTAAATATTTGGGTGGGATTCAATATATGACAGATTTACCGGATGTTGTAATAATTGTTGATCAACATAAGGAATATACTGCCATCAGAGAATGTATCACTCTGGGTATTCCCACAATTTGTGTTGTCGATACAGATTGTGATCCAGACCTTACAGATATTCCAATTCCGGCTAATGATGATGCACGATCTTCAATTCGATGGATCTTAAATGAACTAACGTTGGCAATTCGTGAGGGCCGTTCCAATTATATGTTATCCAAAAGACTGAGAAATTGA---------
>Helminthostachys
ATGCAGCAAAGAAATTGGAATATCGATTCAGAAGAGATGATGGAAGCAGGAGTTCATTCTGGTCATCAGGCTCAGAAATGGAATCCCAAAATGGCGCCTTATATTTTTACGGAACGAAAGGGGATTCATATTTTAGATTTGACTCAAACTGCTCGTTTTTTATCCGAAGCCTGTGATTTAGTCTCCGATGCCGCGAATGGGGGTAAACAATTCCTGATAGTGGGTACAAAACATCAAACAGCTGATTTAGTAGCCTCAGCCGCTACGAGGGCCCGGTGCCATTACGTGAACCAAAAATGGCTCGGCGGTACGTTAACCAATTGGTCCACTATAGAGACACGTCTGCAAGAATTCAGAGACTTAGAAGAAAGAAAAAGGACGGGGAGGTTTCATCGTCTTCCTAGGAAGGAGGCAGCAATCCTAGAAAGACAACTATCCCAATTACATAAATATTTGAGTGGGATTAAATACATGACGGATTTACCAGATATTGTAATAATTGTTGATCAACATAAGGAATATACTGCCATCAGAGAATGTATCACTCTAGGTATTCCTACAGTTTGTGTTGTTGATACAGATTGTGATCCCGACCTCACGGATATTCCAATTCCAGCTAATGATGATGCACGATCTTCGATCCGATGGATCTTGAATGAATTAACGCTAGCAATTCGTGAGGGTCGTTCAAACTATACGTTATCCGAAAGATTGAGGGACTGA---------
>Dryopteris
ATGCAACAGAAAAATTGGAATATCAATTTGGAAGGAATGCTGGCAGCGGGAATTCACTTCGGTCACCAAACCCAGAAATGGAATCCCAGGATGTCACCTTATATATTTACAGAACGGAAGGGTGTTCATATCCTCGATCTAACTCAGACTGCTCGTCTTTCATCTGAAGCCTGTGATCTGGTATTTGATGCAGCAGCGGAGGGAAAGGAATTCCCAACGATTGGTACGAAACATCAGGTAGCTGATTTGGTAGCATCAGCTGCAACGAGATCTCAGTGTCACTATGTGAATGAAAAATGGTTAGGCGGTACGTTAACAAATTGGTTCACCACAGAGATGCGTCTTCGTAGGTTTCAATATTTACAAAACGGAGAAGATACGGGGGGGTTCGACTGACTTCCGAAGCAAGAGGCGGCGATTTTGAGGGGATAACTATTTAAATCAAAAAAGTGTCTAGGCGGTATTCAATATATGTCAGATTTACCCGATATTGTGATAATTACTGATCAACATGAATAATCTATTGCCCCTAGGGAATGTATCGTTTTAGGTATTCCTACAATTTGTGTTGTCGATACAGATTGTGATCCGGATCTTGTAGATATCCCAATCCCCGGTAATGACGACGCGCGACCCCCAATCCGATGGATATTGGACAAACCAACATTAGCTATTCGTGAAGGTCGTTCAAACTCAAAGTTTTACGAAGTAAATTAA---------------
>Ginkgo
ATGACAAAAGGATATTGGAACATTAATTTGGAAGAGATGATGGAAGCAGGAGTTCATTTCGGTCATCAAGCTAGGAAATGGAATCCCAGAATGTCACCTTACATTTCTACAGAGCGTAGAGGTATTCATATTATCAATCTGGCTAAAACTGCTCGTTCCTTATCAGAAGCCTGCGATTTCGTGTTTGATGCAGCAGGTAAAGGAAAACAATTCCCAATAGTTGGTACGAAATATCAAGCGGCGGATTTAGTAGCATCAGCTGCTATAGGAGCTCGATGTCATTATGTAAATAAAAAATGGCTTGGTGGTATGTTAACTAATTGGTCCACTACAGAAACAAGACCTCAGAAGTTCAAAGATTTGAAGAAAGAACGAGATACGGGACGATTCAATCGACCTCCAAAGAAAGAGACAGCAATGCTCAAGGGACAATTGTCCCAATTGCAAAAATATCCAGGTGGGATTAAATACATGACAAGTTTACCTGATATTGTAATAATTGTCGATCAACAAGAAGAATACACTGCTATCGGGGAATGCATAATTTTGGGTATTCCAACAATTTGCTTAGTCGATACGGATTGTGATCCCGATCTCATAGATGTCCCAATTCCTGCCAATGATGATGCTAGAGCTTCAATCCGATTGATCTTGAACAAATTAACGTCAGCAATTTGCGAAGGTCGACATAGCGTTTAA---------------------------------
>Huperzia
ATGGAACCAAAATATTGGAATATTAATTTGGAAGAAATGATGGAAGCTGGAGTTCATTCTGGTCATCAAGCTCGAAAATGGAATCCTAAGATGGCACCTTATATTTTTGCAGAACGTAAAGGTATTCATATTATAAATCTTACTCGAACTGCTCGTTTTTCATCAGAAGCTTGTGATTCAGTAGCTAATGTAGCGAGTGAAGGGAAACAATTTTCAATGGTCGGTACAAAGTATCAAGCAGCTGATTTAACAGCATCGGCTGCTATTAAAGCCCGATGTCACTATGTAAATAAGAAATGGCTTGGAGGTATGTTAACCAATTGGTCTACTATGGAGAAGCGCCTCCAAAAACTTAGAGATTTGGAGAACAAAGAAAAGACAGGAGGATTCGATAGACTTCCAGAAAAAGAAGCAGCTATTTCGAAAGGACAATTAGCTAAACTTAAAAAGTATCTAGGTGGAATTGAATATATGGCAAGTTTACCCGATGTTGTAACAATTGTTGATCAACGAGAAGAATCTATTGCTATTAAAGAATGTATAACTTTAAATATTCCAACTATTTGCTTAGTAGATACAGATTGTGATCCGGATCTTGCAGATATTCCAATTCCAGCTAATGATGATGCTAGAGCCTCAATTCGATGGATTTCAGACAAATTGGCGTCAGCAATTTGTGAAGGTCGTAAAAGTTATATGAAAGATTAA------------------------
>Botrypus
ATGCAGCAAAGAAATTGGAATATCGATTCGGAAGAGATGATGGAAGCGGGGGTTCATTTTGGTCATCAAGCTCAGAAATGGAATCCCAAAATGGCACCTTATATTTTCACAGAACGAAAGGGTATTCATATCCTGAATTTGACTCAAACTGCTCGTTTTTTATCCGAAGCCTGTGATTCAGTCTCCGATGCCGCGAATGAAGGGAAACAATTTTTGATAGTGGGTACGAAATATCAAGCAGCTGATTCAATAGCCTCAGCTGCTACGAGGGCTCGGTGTCATTATGTGAACCAAAAATGGCTCGGCGGTACGTTAACCAATTGGTCCACTATAGAGACACGTCTCCTAAAATTCAGGGACTTGGAAGAGAAAAAGGAGACGGGGAGACTTCATCGTCTTCCTAGGAAGGAGGCAGCAATTTTGGAGAGACAATTATCCCAATTACGTAAATATTTGGGTGGTATTAAATATATGACAAATTCACCAGATATTGTAATAATTGCTGATCAACACAAGGAATATACTGCCATCAGAGAATGTATCACTTTAGGTATTCCCACAATTTGTGTTGTCGATACGGATTGTGATCCAGATCTTACAGATGCTCCAATTCCAGCTAATGATGATGCACGATCTTCAATCCGATGGATCTTGAATGAATTAACGTTAGCAATTCGTGAGGGTCGTTCCAATCGTATGCTATCCGAAAGATCGAGAGACTGA---------
>Rhizoglossum
ATGCAGCGAATAAATTGGAATATTAATTTGGAAGAAATGATGGAAGCAGGGGTTCATTTTGGTCACCAGGCTCAGAAATGGAATCCCAAAATGGCGCCCTATATTTTTACGGAGCGGAAAGGTATTCATATTATAAATTTGACCCAAACCGCTCGTTTTTTATCCGAAGCCTGTGAGTCAGTATCCGATGCTGCTAGTGAAGGAAAACAATTCTTGATAGTGGGTACGAAATATCAAGCGGCTGATTTAGTAGCCTCAGCTGCTACAAGAGCTCGGTGCCATTACGTGAATCAGAAATGGCTCGGAGGTACGTTAACCAATTGGTCCACCATAGAAACGCGTCTACAAAAATTCAAGGATTTGGAGGAGAAGAAGAGAACGGGTCGGTTTCATCGTCTCCCCAGGAAGGAGGCAGCAATTTCAGAGAGACAATTAGCTCATTTACAAAAATATTTGGGTGGAATCGAATATATGACGGATTTACCAGATATTGTAATAATCGCAGATCAACGGAAGGAATATACTGCCATCAGAGAATGCATCACTCTAGGCATTCCCACAATCTGTGTTGTTGATACGGATTGCGATCCAGACCTTACAGATATCCCAATTCCAGCCAATGATGATGCACGATCCTCAATCCGATGGATCTCAAATGAATTAACATTAGCTATTCGTGAGGGTCGTTCCAATTACGTGTTATCTGAGAGATCGATAAACTGA---------
>Sahashia
ATGCAGCAAAGAAATTGGAATATCGATTCGGAAGAGATGATGGAAGCAGGGGTTCATTTTGGTCATCAAGCTCAAAAATGGAATCCCAAAATGGCACCTTATATTTTCACGGAACGAAAGGGTATTCATATCTTAAATTTGACTCAAACTGCTCGTTTTTTATCCGAAGCCTGTGATTCAGTCTCCCATGCCGCAAATGAAGGAAAACAATTTTTGATAGTAGGTACGAAATATCAAGCAGCTGATTTAATAGCCTCAGCTGCTACGAGGGCTCGGTGTCATTATGTGAACCAAAAATGGCTCGGCGGTACGTTAACCAATTGGTCCACTATAGAGACACGTCCCCTAAAATTCAGAGACTTAGAAGAGAAAAAGAGGACGGGGAGACTTCATCGTCTTCCTAGGAAGGAGGCAGCAATTTTGGAAAGACAATTATCCCAATTACGTAAATATTTGGGTGGGATTCAATATATGACAGAGTTACCAGATATTGTAATAATTGTTGATCAACACAAGGAATATACTGCCATCAGAGAATGTATCACTTTAGGTATTCCCACAATTTGTGTTGTCGATACAGATTGTGATCCGGATCTTGCGGATGTTCCAATTCCAGCTAATGATGATGCACGATCTTCAATCCGATGGGTCTTGAATGAATTAACGTTAGCAATTCGTGAGGGTCGTTCCAATCGTATGCTATCCGGAGGATCGATAGACTGA---------
