# Supplementary material for: Organellar phylogenomics of Ophioglossaceae fern genera
Source: Front Plant Sci. 2024 Jan 15;14:1294716. doi: 10.3389/fpls.2023.1294716 (PMC10823028; doi:10.3389/fpls.2023.1294716)
Supplement: Supplementary file 3 [file DataSheet_3.zip › Supplementary file S2/cpDNA_CDS/rps3.fas.nt.cleanup.aln]

>Holubiella
ATGGGACAGAAAATCCATCCACTTGGTTTTCGACTTGGTGCAACTCAGAATCATTGTTCCCACTGGTTTGCGCGGCCAAAAGAT---TATTCAAAATCTATCGCAGAAGATAGGAGAATACGTGATTGTATCGATAAATATGTGCGAGAGAGTGTAAGAAATTCATTCAATTACGGAGGAATCGCACGTATCGAGATTCAGAGAAAGACGGATCTAATTCGGGTCGAAATACATACGGGCTTTCCGGATTTGTTGATGGAAGATCATGGTCTGGGGATTGAACGATTAAGAGCGAATATACGT---AATGTATTGAATCATAAGGATCAAAAACTTCATCTAACTCTCAAAGAGATTGAGAAACCTTACGGGGAACCGGAAATACTGGCGGAGCATATTGCACCACAATCGGAAGATCGAGTTGCTTTTCGCAGAGCAATGGGAAAAGCTATTGAACTGGCTGAAAGAACGAATGGTAAAGGA---ATTAAAATTCAAATACCGGGACGTCTTGATGGAAATGAAATTGCTCGTGCCGAACGGGCTAGAGAGGGTAGAGTTCCCTCACAAACCATTCGAGCTCGCATTAATTATTGCTGCTACCCAGCCCGAACTATCTATGGAGTATTAGGGATAAAAGTTTGGATTTTCCGGGGTGACGAATGA
>Botrychium
ATGGGACAGAAAATCCATCCACTTGGTTTTCGACTTGGTGCGACTCAGAATCATTGTTCCCACTGGTTCGCGCGGCCAAAAGAT---TATTCAAAATCTATCACAGAAGATAGGAGAATACGTGATTGTATCGATAAATATGTGCGAGAAAGTGTAAGAAATTCATCCAATTACGGAGGAATCGCACGTATCGAGATTCAGAGAAAGACGGATCTGATTCGGGTCGAAATACATACGGGCTTTCCGGGTCTGTTGATGGAAGATCATGGTCTGGGGATTGAACGATTAAGAGCGAATATACGT---AATGTGTTGAATCATAAGGATCAAAAACTTCATCTAACTCTCAAAGAGATTGAGAAACCTTATGGGGAACCGGAAATACTGGCAGAGCATATTGCACCACAACTGGAGAATCGGGTTGCTTTTCGCAGAGCAATGGGAAAAGCTATTGAACTGGCCGAAAGAACGAATAGTAAAGGA---ATTAAAATTCAAATACCGGGACGTCTTGATGGAAATGAAATTGCTCGTGCCGAATGGGCCAGAGAGGGTAGAGTTCCCTCACAAACCATTCGAGCTCGCATTAATTATTGCTGCTACCCAGCCCGAACTATCTATGGAGTATTAGGTATAAAAGTTTGGATTTTCCAGGGTGACGAATGA
>Japanobotrychium
ATGGGACAGAAAATTCATCCACTTGGTTTTCGACTTGGTGCAACTCAGAATCATTGTTCCCACTGGTTTGCGCGGCCAAAAGAT---TATTCAAAATCTATCACAGAAGATAGGAGAATACGTGATTGTATCGATAAATATGTGCGAGAGAGTGTAAGAAATTCATTCAATTACGGAGGAATCGCACGTATCGAGATTCAGAGAAAGACGGATCTAATTCGGGTCGAAATACATACGGGCTTTCCTGATTTGTTGATGGAAGATCATGGTCTGGGGATTGAACGATTAAGAGCGAATGTACGT---AATGTATTGAATCATAAGGATCAAAAACTTCATCTAACTCTCAAAGAGATTGAGAAACCTTATGGAGAACCGGAAATACTGGCGGAGCATATTGCACCACAATCGGAAGATCGAGTTGCTTTTCGCAGAGCAATGGGAAAAGCTATTGAACTGGCTGAAAGAACGAATGGTAAAGGA---ATTAAAATACAAACACCGGGACGTCTTGATGGAAATGAAATTGCTCGTGCCGAATGGGCTAGAGAGGGTAGAGTTCCCTTACAAACCATTCGAGCTCGCATTAATTATTGCTGCTACCCGGCCCGAACTATCTATGGAGTATTAGGGATAAAAGTTTGGATTTTCCAGGGTGACGAATGA
>Sceptridium
ATGGGACAGAAAATCCATCCACTTGGTTTTCGACTTGGTGCAACTCAGAATCATTGTTCCCACTGGTTTGCGCGGCCAAAAGAT---TATTCAAAATCTATCGCAGAAGATAGGAGAATACGTGATTGTATCGATAAATATGTGCGAGAGAGTGTAAGAAATTCATTCAATTACGGAGGAATCGCACGTATCGGGATTCAGAGAAAGACGGATCTAATTCGGGTCGAAATACATACGGGCTTTCCGGATTTGTTGATGGAAGATCATGGTCTGGGGATTGAACGATTAAGGGCGAATATACGT---AATGTATTGAATCATAGGGATCAAAAACTTCATCTAACTCTCAAAGAGATTGAGAAACCTTACGGGGAACCGGAAATACTGGCGGAGCATATTGCACCACAATCGGAAGATCGAGTTGCTTTTCGCAGAGCAATGGGAAAAGCTATTGAACCGGCTGAAAGAACGAATGGTGAAGGA---ATTAAAATTCAAATACCGGGACGTCTTGATGGAAATGAAATTGCTCGTGCCGAACGGGCTAGAGAGGGTAGAGTTCCCTCACAAACCATTCGAGCTCGCATTAATTATTGCTGCTACCCAGCCCGAACTATCTATGGAGTATTAGGGATAAAAGTTTGGACTTTCCAGGGTGACGAATGA
>Haukia
ATGGGACAGAAAATCCATCCACTTGGTTTTCGACTTGGTGTGACTCAAAATCATTGTTCCCACTGGTTTGCACGACCAAATAAT---TATTCAGAATTTATTGAAGAAGATAGGAGAATACGTGATTTCATCAATAAATATATAAGAAAAAATTTGAGAGGTTCATTCAGTTACGGGGGGGTCACGCGTATTGGAATTCAAAGAAAAACAGATTTGCTTCGTATCAAAATACATACTGGCTTTCCAAATTTGTTCATGGAAGATCATGGTTTGGGAATTGATCAGTTAAAAGCAAATCTACAG---AATGCTTTGAATTGTAAGGAACAAAAGCTTCATCTAACTCTGGAAGAAATTGAGAAACCTTATGGGGAACCTAAAATAATAGCAGAGCATATTGCACTCCAATTAGAGGATCGAGTGGCTTTTCGCAGAGCAGTGAAGAAAGCCATTGAATTGGCTGAAGGAGCGAATAATAAAGGG---ATCAAGATTCAAATAGCGGGACGTCTTGATGGAAATGAAATTGCTCGTGTTGAATGGACTAGAGAAGGTAGAGTTCCCTCACAAACGATTAGAGCTCGCATTAATTATTGTTGCTACTCAGCCCGAACCATTTATGGAGTCTTGGGAATAAAGGTTTGGGTTTTACAAGACGACGAATGA
>Whittieria
ATGGGACAGAAAATCCATCCACTTGGTTTTCGACTTGGTGTGACCCAAAATCATTGTTCTCACTGGTTCGCACGACCAAAGGAT---TATTCGGAATTTATTGAAGAAGATAGGAGAATACGTGATTTCATAAATAAATATATAAGGGAAAATTTGAGAGATTCATTCAGTTATGGGGGAGTCACCCGTATCGGAATCCAAAGAAAAACGGATTTGCTTCGTATCGAAATACATACTGGCTTTCCAAATTTGTTCATGGAGGATCATGGTTTGGGAATTGAGCAGTTAAAAGCAAATTTACAG---AAAGCTTTGAGGTGTAAGGAGCAAAAGCTCCATCTGACTCTGGAGGAGATTGAGAAACCTTATGGGGAGCCCAAAATACTAGCAGAGCATATTGCACTCCAATTAGAGGATCGAGTGGCTTTTCGCAGAGCAATGAAGAAAGCTATCGAATTGGCTGAAGGAGCAAATAATAAAGGA---ATCAAGATTCAAATAGCAGGACGTCTTGATGGAAATGAGATTGCTCGTGTTGAATGGACTAGAGAAGGTAGGGTTCCCTCACAAACGATTAGAGCTCACATTAATTACTGTTGCTACTCAGCCCGAACCATTTACGGAGTCTTAGGAATAAAGGTTTGGGTTTTCCAAGACGACGAATGA
>Goswamia
ATGGGACAAAAAATCCATCCACTTGGTTTTCGACTCGGTGTGACTCAGAATCATTGTTCCCACTGGTTTGCACGACCAAAGGAT---TATTCAGAATTTATTGAGGGAGATAGGAAAATACGTGATTTTATAAATAGATATATACGGGAGAATTTGAGAAGTTCATTCAGTTATGGGGGAGTCACACGTATCGAAATCCAGAGAAAAACGGATTTGCTTCGTATCAAAATACATACTGGTTTTCCAAATCTGTTCATGGAAGATCATGGTTTGGGGATTGAGCAGTTAAAAACTAATCTACAG---AATGCTTTGAATTGTAGGGAGCAGAAACTTCATCTAACTCTGGAAGAAATTGAGAAACCTTATGGAGAACCAAAAATACTAGCAGAGCATATTGCACTTCAATTAGAAGATCGAGTGGCTTTTCGCAGAGCAATGAAGAAAGCCATCGAATTGGCTGAAGGAGCAAATAATAAAGGG---ATCAAGATTCAAATAGCGGGACGTCTCGACGGAAACGAAATTGCTCGTGTTGAATGGACTAGAGAAGGCAGGGTTCCTTCGCAAACGATTAGAGCTCGCATTAATTTCTGTTGTTACTCAGCCCGAACCATTTATGGAGTCTTGGGAATAAAGGTTTGGATTTTCCAAGACGACGAATGA
>Ophioglossum_austroasiaticum
ATGGGACATAAAATCCATCCACTTGGTTTCCGACTCGGTGTGACTCAAAATCATTGTTCTCATTGGTTTGCACGACCAAAGTAT---TATTCAGAATTTATTGAGGGAGATAGAAAAATACGTGATTTCATAGATAAATATGTAAGGGAGAATTTGAGAGGTTCGTTCAGTTACGGGGGGATCACGCGTATTGAAATCCAGAGAAAAACAGATTTGCTCCGTATCAAAATACATACCGGTTTTCCAAATCTGTTTATGGAAGATCATGGTTTGGGAATTGATCAGTTAAAAGCAAATCTACAG---AATGCTTTGAATTATAAGGAGCAGAAACTTCATCTAACTCTGGAAGAGATTGATAAACCTTATGGGGAACCTAAAATAATAGCAGAGCATATTGCACTCCAATTAGAGGATCGAGTGGCTTTTCGCAGAGCAGTGAAGAAAGCCATCGAATTGGCTGGAGGAGCGAATAATAAAGGG---ATCAAGATTCAAGTAGCAGGACGTCTCGATGGGAATGAAATTGCTCGTGTTGAGTGGACGAGAGAAGGTAGGGTTCCCTCACAAACGATTAGAGCTCGCATTCATTATTGTTGCTATTCAGCCCGAACCATTTATGGAGTCTTGGGAACAAAGGTTTGGGTTTTACACGACGACGAATAA
>Ophioglossum_californicum
ATGGGACATAAAATCCATCCACTTGGTTTCCGACTCGGTGTGACTCAAAATCATTGTTCTCATTGGTTTGCACGACCAAAGTAT---TATTCAGAATTTATTGCGGGAGATAGAAAAATACGTGATTTCATAGATAAATATGTAAGGGAGAATTTGAGAGGTTCGTTCAGTTACGGGGGGATCACGCGTATTGAAATCCAGAGAAAAACAGATTTGCTCCGTATCAAAATACATACCGGTTTTCCAAATTTGTTTATGGAAGATCATGGTTTGGGAATTGATCAGTTAAAAGCAAATCTACAG---AATGCTTTGAATTATAAGGAGCAGAAACTTCATCTAACTCTGGAAGAGATTGATAAACCTTATGGGGAACCTAAAATAATAGCAGAGCATATTGCACTCCAATTAGAGGATCGAGTGGCTTTTCGCAGAGCAGTGAAGAAAGCCATCGAATTAGCTGGAGGAGCGAATAATAAAGGG---ATCAAGATTCAAGTAGCAGGACGTCTCGATGGGAATGAAATTGCTCGTGTTGAGTGGACGAGAGAAGGTAGGGTTCCCTCACAAACGATTAGAGCTCGCATTCGTTATTGTTGCTATTCAGCCCGAACCATTTATGGAGTCTTGGGAATAAAGGTTTGGGTTTTACACGACGACGAATAA
>Cheiroglossa
ATGGGACAGAAAATACATCCACTTGGTTTTCGGCTTGGTGTGACTCAAAATCATTGTTCCCACTGGTTCGCAAGACCAAAGGAT---TATTCAGAATTTGTTGAAGAAGATCGGAGAATACGTGATTTCATAAATAAATACATATGCAAAAATTTGAGAGATTCATTCAGTTATGGGGGAGTCACACGTATTGGAATCCAAAGAAAAACAGATTTGCTTCGTATAGAAATACATACTGGCTTTCCAAATTTGTTCATGGAAGATCGTGGTTTGGGGATTGAGCAATTAAAAGCGAATCTACAG---AATGCTTTGATTTGTAAGGAACAAAAGATTCATCTGACTCTGGAAGAGATTGATAAACCTTATAGGGAACCCAAAATATTAGCAGAGCATATTGCACTCCAATTAGAGGATCGAGTGGCTTTTCGCAGAGCAGTGAAGAAAGCCATCGAATTGACTGAAGGAGTAAATAACAAAGGT---ATCAAGATTCAATTAGCAGGACGGCTTGATGGAAATGAAATTGCTCGTGTTGAATGGGCTAAAGAAGGTAGAGTTCCCTTACAAACGATTAGAGCTCACATTAGTTACTGTTGCTATTCAGCCCAAACTATTTATGGAGTCTTAGGCATAAAGGTTTGGGTTTTACAAGATGACGAATGA
>Ophioderma
ATGGGAAAAAAAATAAATCCACTTGGGTTTCGACTTGGTATAACGAAAAATCATTTTTCTCACTGGTTTGCACGACCAAAAGAT---TATTCAAAATTTATTGAAAAAGATCAAAGAATCCGTGATTTCATAATGAAATACATAAGAAAGAATTTAAGGAATTCTTTTAGTTATGGGGGAATCACACATATTCAAATTCAAAGAAAAACAGATTTGCTTTGTATTGAAATATATACCGGTTTTCCAAACTTATTTATGGAAAATCCGGATTTATCAATTGAACAGTTAAAAATTAATTTACAG---AATACTTTAATGTGTAGTAAACAAAAACTTCATATAATTTTAAAAGAAATTGAGAAACCTTATGGAGATCCTAAAATACTAGCAGAACATATTGCACTCCAATTAGAAGATCGAATAGCTTTTCGTAGAACAGTGAAAAAAGCCATTGAATTAGCTGAAGGAACAAATCACAAAGGA---ATTAAGATTCAAATAGCAGGACGGCTTGATGGAAATGAAATTGCTCGTATGGAATGGATTAGAGAAGGGAAAGTTCCCTTACAAACAATTAGAGCTTGCATTAATTATTGTTGCTATTCCGCTCAAACCATTTACGGAGTATTAGGAATAAAGGTTTGGATTTTTCAAGATGAAAAATAA
>Psilotum
ATGGGACAAAAAATCCATCCACTTGGATTTCGACTTGGTACAACTCAAAATCATTGTTCTTATTGGTTCGCACAATCTAAAAAAATTTATTCAAAATTGGTTAAAGAGGATAAGGAAATACGTAATTGTATAGAAAAATATGTGCAAAAGCATACAAATAACCCTTTTCATTATGGAGGAATTGCACGAATCGAGATTTATAGAAAGACAGATTTGATTCGAGTCGAAATACATATGGGATTTACAGACTTACTAACAGAGAATGGGGGTATTAGATTTGAACAATTAAAATCTAATATAGAA---AAAATTGTTAATTCTAAAAATCAAAAACTTTGTCTGATTCTTATCAAAATTGATAAACCTTATACAGAACCAAAAGTATTGGCAGAATACATAGCCTTACAATTAGAAAATCGAGTTGTTTTTAGGAAAGCGGTCAAAAAAGCTCTTGAACTTGCTGGAAATTTTAAGAATAAAGGTGGTATTAAAATACAAATAGCAGGCCGTCTCAATGGAATTGAGATTGCTCGTGTTGAATGGACTAGGGAGGGTAGAGTTCCTTTACAAACCATAAGAGCTCACATAAATTATTACTATTATCCAGCTAAAACTATTTATGGAATATTAGGAATAAAAGTATGGATTTACCAAAATGATGAATAA
>Mankyua
ATGGGACAAAAAATCCATCCACTTGGCTTTCGACTTGGTACAACTCAGAATCACTGTTCCCATTGGTTTGCGCGACCAAAGGAC---TATTCAAAATCTATCGAGGAAGATCAGAAAATACGTGATTGTATTAATAAGTATATACGGGATAATATGAGGGATTCACTAGATTACGGAGGAATCGCTCGTATCGAAATTAAAAGAAAAACAGATCTGGTTCGGGTCGAAATATATACCGGTTTTCCAGATTTATTTATGGAGGATCATGGTTTGGGAATCGAACAGTTAAAGGCAAGTATGCAG---AATATATTAAATTATAAAAGTCAGAAACTTCATCTAACTATCAAAGAGATTGAGAAGCCTTATGGAGAACCAAAAATTCTGGCAGAACACATTGCACTACAATTAGAAGATCGAGTATCTTTTCGCAGAGCAATGAGAAAAGCCATTGAACTGGCTGAAAGGGCAAATAATAAAGGG---GTTAAAATTCAAATATCGGGACGTCTAGATGGAAATGAAATTGCTCGTGTTGAATGGGCTAGAGAAGGTAGGGTTCCTTTACAAACCATTAGAGCTCACATTAATTATTGTTGCTACCCAGCTCAAACCATTTATGGCGTATTAGGAATAAAAGTTTGGGTTTTTCAAGATGATGAATGA
>Helminthostachys
ATGGGACAGAAAATCCATCCACTTGGTTTTCGACTTGGTACAACTCAGAATCATTACTCCCACTGGTTTGCGCGACCAAGGGAT---TATTCGAAGTATCTTGGGGAGGATAGGATAATACGTGATTGTATTGATGAGTACATACGAGGGAATATAAGAAATTCCTTCGGTTACGGGGGAATCGGACGCATCGAAATCCAAAGAAAAACGGATTTGATTCGGGTCGAAATACATACTGGCTTTCCGGATTTATTCATGGAAGATCAAGGTTTGGGGATTGAGCAATTGAAGGCAAATATGCAG---AATGCATTGAATTGTAAGGATCAGAAACTTCATTTGACTCTCAAAGAGATTGAGAAACCTTATGGGGAACCAAAAATACTGGCAGAACATATTGCACTACAATTGGAGGATCGAGTGGCTTTTCGTAGAGCAATGAGGAAGGCTATTGAACTGGCTGAAAAGGGAAGTAATAAGGGG---ATTAAAATTCAAATATCGGGACGTCTTGATGGAAATGAAATAGCTCGTGCTGAATGGGCTAGAGAAGGTAGGGTTCCCTCACAAACAATTAGAGCTCGCATTAATTATTGCTGTTACCCAGCCCGGACCATCTACGGAGTCTTGGGGATAAAAGTTTGGATTTTCCAAGATGACGAATGA
>Dryopteris
ACGGGACGAAAGATTCATCCACTCGGTTTTCGACTCGGTGTAAATTAGAAGCATTATTCTTATCGGTTCGCACAGACAAGAGAT---TATCCAAAGTTTCTTGAAGGGGATAGACAAATACGCACCTCTGTCGAAAGGTATATTGCGAAACATATGAAGGACGCCACAAACTATGGCGGAGTTGGACATATCGAAATCCAACGGAAAACAGATCTCATTCGGGTTGATATACATACGGGATTTCCTGATTTACCCATTGAGGAACAAAGTTTGGGGATTAGTCAAATGAAGGGCGATATCGAA---AACATCTTAGGGATCGAAAGTCGGAAGCTCCGAGTAATACTAAGTAGTGTCACTCAACCCTATGGGGAGCCAAAAATATTGGCGGAACATGTTGCCTCACAATTGAAAAATAGAGTTCCCTTCCGACGAACTATGAAAAAAGCTATCGAACTGGTTGGAAGAACTAGCGATAGAGGT---ATTAAGATACAAATAGCCGGACGACTCAACGGTAGTGAGATGGCTCGGGTTGAGTGGGCTAGGGAAGGTAGAGTCCCCCTCCAAACTATCAAAGCCCGTGTAGGTTATTCCTACCACCCGGCTCAGACGATTTATGGGGTTTTAGGCATAAAGACCTGGATATTTCGGGGTACTGGGTGA
>Ginkgo
ATGGGACAGAGAATTAATCCACTTGGTTTTAGACTTGGTGTAACCCAAAATCATCGTTCCCATTGGTTTGCACAAAAAAAATAT---TATTCCGAAGATCTCCAAGAGGATGAAGAAATACGTAATTGCATTGAAAATTATGTACGAAGACATATGAAGAACTATTCGAATTATGGAGGAATTGCACGTGTAGAGATTCGAAGAAAAATCGATTTGATTCAGGTCGAAATCCACATTGGATTTCCTAACTTGTTAATAGAAGATCGGGGTCGAGGAATTGAACAATTAAGAACCGATGTACGA---AATATGCTCAATTCTGCGAACCGAAAACTTAACATTTCTATAGCAAAAGTTGCGAAACCTTATGGAGTACCTAATATTCTTGCGGAATATATTGCCCTACAACTAGAGGATAGAGTTTCATTCAGAAAAACAGTGAAAAAAGCTATTGAACTGGCTGAACAGGCAGATATAAGAGGT---ATTCAAATACAAATTGCAGGACGTCTCGACGGAAATGAAATTGCCCGTGTTGAATGGGCCAGAGGAGGTAGGGTTCCCCTACAGACCATTCGAGCTAGAATTGATCATTGCTATTATCCGGCTAAAACCATTTATGGAGTATTAGGGATCAAAATTTGGATCTTCGGGGATGAGGAATAA
>Huperzia
ATGGGACAAAAGATTAATCCACTTGGTTTTCGGCTGGGCATAACCAAAAATCATAATTCTCATTGGTTTGCAAAACCAAATAAT---TATTCCGAGTTTCTACAAGAAGATAGAAAAGTACGTAATTGTATAGATAATTATGTACACAGACATGTAAAAAACTCTTCCAATTATGGAGGAGTTGCACGTGTGGAAATTCAAAGAAAAACAGATTTAATTTTAGTAGAGATACATACGGGATTTCCAGCCTTATTAGTAGAAAGCCATGGTCAAGGAATTGAACAAATAAGGAAGGATGTACAACAAAATCTATTAGATTCTAAAATTCGAAGAGTTCACGTAACTTCGACGGAAATAGCAAAACCATATGGGGAACCTAATATACTTGCGGAGTATATTGCTATACAACTGGAAAACCGAGTTGCTTTTAGAAGAACCATTAGAAAAGCCATTGAACTGGCGAAAGAAACAGATATCAAAGGT---ATTAAAATACAAATTGCGGGACGTCTTAATGGAACTGAAATTGCTCGTGTTGAATGGGCTAGAGAAGGTAGAGTCCCTCTGCAAACTCTACGAGCTCAAATTGATTATTGTTACTATCCAGCCCAAACTATTTATGGAGTATTAGGAATAAAAATCTGGATTTTTCGGGATGAGGAATAA
>Botrypus
ATGGGACAGAAAATCCATCCACTTGGTTTTCGACTTGGTGCGACTCAGAATCATTGTTCCCACTGGTTCGCACGGCCAAAAGAT---TATTCAAAATCTATCGCAGAAGATAGGGGAATACGTGATTGTATCGATAAATACGTGCGAGAGAATGTAAGAAATTCATTCAATTACGGAGGAATTGCACGTATCGAGATTCAGAGAAAAACAGATCCAATTCGGGTTGAAATACATACGGGCTTTCCGGATTTGTTGATGGAAGATCATGGTTTGGGGATTGAACGATTAAGAGCGAATATACGG---AATATACTGAATCGTAAGGATCAAAAACTTCATCTAACTTTCAAAGAGATTGAGAAACCTTACGGGGAACCAGAGATACTGGCGGAGCATATTGCACTACAATTGGAAGATCGAGTTGCTTTTCGCAGAGCAATGGGAAAAGCTATTGAACCGGCTGAGAAAACGAATAGTAAGGGT---ATTAAAATTCAAATACCGGGACGTCTTGATGGAAATGAAATTGCTCGTGTCGAACGGGCTAGAGAGGGTAGAGTTCCCTCACAAACCATTCGAGCTCGCATTAATTATTGCTGCTACCCAGCCCGAACCATCTACGGAGTATTAGGGATAAAAGTTTGGATTTTCCAGGGTGACGAATGA
>Rhizoglossum
ATGGGACAGAAAATACATCCACTTGGTTTTCGACTTGGTGTGACCCAAAATCATTGTTCTCACTGGTTCGCACGACCAAAGGAT---TATTCCGAATTTATTGAAGAAGATAGGAGAATACGTGATTTAATAAAGAAATATATAAGGGAAAATTTGAGAGATTCATTCAGTTATGGGGGAGTCACACATATTGGAATTCAAAGAAAAACGGATTTGCTTCGTATCGAAATACATACTGGCTTTCCAAATTTGTTCATGGAGGACCATGGTTTGGGAATTGAACAGTTAAAAGCAAAATTACAG---AAAGCTTTGAGGTGTAAAGAGCAAAAGCTCCATCTAACTCTGGAGGAAATTGAGAAACCTTATGGGGAGCCCAAAATACTAGCAGAACATATTGCACTCCAATTAGAGGATCGAGTGACTTTTCGCAGAGCAGTGAAGAAAGCTATTGAATTGGCTGAAGGAGCAAACAATAATGGA---ATCAAAATTCAAATAGCAGGGCGTCTTGATGGAAATGAGATTGCTCGTGTTGAATGGACTAGAGAAGGTAGGGTTCCCTCACAAACGATTAGAGCTCACATTAATTACTGCTGTTACTCAGCCCGAACCATTTATGGAGTCTTAGGAATAAAGGTTTGGGTTTTCCAAGACAACGAATAA
>Sahashia
ATGGGACAGAAAATCCATCCACTTGGTTTTCGACTTGGTGCAACTCAGAATCATTGTTCCCACTGGTTCGCGCGGCCAAAGGAT---TATTCAAAATCTATCGGAGAAGATAGGAGAATACGTGATTGTATCGATAAATATGTACGAGGGAATATAAGAAATTCATTCAATTATGGGGGAATTGCACGTATCGAAATTCAGAGAAAAACAGATCTGATTCGGGTCGAAATACATACGGGTTTTCCGGATTTGTTGCTGGAAGATCATGGTTTGGGGATTGAACAATTAAAAGCGAATATACAA---AATATATTGGATTATAAGGATCAAAAACTTCATCTAACTCTCAGAGAAATTGAGAAACCTTACGGGGAACCGGAAATACTGGCGGAGCATATTGCACTACAATCGGAAGATCGAGTTGCTTTTCGCAGAGCAGTGGGAAAGGCTATTGAACCGGCTGAAAAAGCGAATAATAGAGGA---ATTAAAATTCAAATATCGGGACGTCTTGATGGAAATGAAATTGCTCGTGTCGAATGGGCTAGAGAAGGCAGAGTTCCCTCACAAACCATTAGAGCTCGCATTAATTATTGCTGTTACCCAGCCCGAACTATCTATGGAGTATTGGGAATAAAAGTTTGGATTTTCCAGGATGACGAATGA
