# Supplementary material for: Organellar phylogenomics of Ophioglossaceae fern genera
Source: Front Plant Sci. 2024 Jan 15;14:1294716. doi: 10.3389/fpls.2023.1294716 (PMC10823028; doi:10.3389/fpls.2023.1294716)
Supplement: Supplementary file 3 [file DataSheet_3.zip › Supplementary file S2/cpDNA_CDS/rps4.fas.nt.cleanup.aln]

>Holubiella
ATGTCTCGTTACCGAGGACCTCGCTTGAAAATAATACGTCGTTTGGGAAATTCACCAGGACTTACT------AATAAGACACTGAAATCAAAA------AAGATTGGCAGTGATCAACCCATT------------TCGAGGAAAATATCCCAATATTGCATTCGTTTGGAAGCGAAGCAAAGATTGCGTTTCAATTATGGATTAACGGAGCGACAGTTACTCAAGCATGTTCGTATTGCCAGGAGAGCTAGAGGGTCGACGGGTCAGGTATCGTTGCAATCGCTTGAAATGCGCTTGGATAACATTCTCTTTCGATTAGGTATGTCTCCCACCATTCCCGGGGCCAGGCAATTAGTCAATCATAGACACATTCTAGTCAACGATCGTATAGTGGATATACCGAGCTATCATTGCGAACCTAATGATGTTATTACTGCGWKGSATTAGAAAAATTCTCGAGATCTAATTGGAGGG---AACGTAGGATCCTCTAGCGAAGGTGGAATACCCAATCATTTAAGCCTCTCCCTTTCGGAGGGTGAGAAA------CCTAAAGGATTTGTTAATCGAATAATTGATCGTGAATCCATAGGCTTGAAAATAAACGAATTGTTGGTCGTGGAATACTATTCCCGCCAGGCCTGA------
>Botrychium
ATGTCTCGTTACCGAGGACCTCGCTTAAAAATAATACGTCGCTTGGGAAATTCACCAGGACTTACT------AATAAGACACCTAAATCGAAA------AAGATTGGCAGTGATCAACCCATT------------TCGAGGAAAATATCCCAATATTGCATTCGTTTGGAAGCGAAACAAAGATTGCGTTTCAATTATGGATTAACGGAGCGGCAGTTACTCAAGCATGTTCGTATTGCCAGGAGAGCTAGAGGGTCGACGGGTCAGGTATCGTTGCAATCGCTTGAAATGCGCTTGGATAACATTCCTTTTCGATTAGGCATGTCTCCCACCATTCCCGGGGCCAGGCAATTAGTCAATCATAGACACATTCTAGTCAACGATCGTGTAGTGGATATACCGAGCTATCACTGCGAACCTAATGATGTTATTACTGCGAGGGATTAGAAGAATTCTCGAGATCTAATTGGAGGG---AACGTAGGATCCTCTGGCGAGGGTGGAATACCCAATCATTTAAGCCTCTCCCTTTCGGAGGATGAGAAA------CCTAAAGGATTTGTTAATCGAATAATTGATCGTGAATCCATAGGCTTGAAAATAAACGAATTGTTGGTCGTGGAATACTATTCCCGCCAGGCCTGA------
>Japanobotrychium
ATGTCTCGTTACCGAGGACCTCGCTTGAAAATAATACGTCGCTTGGGAAATTCACCAGGACTTACT------AATAAGACACCGAAATCAAAA------AAGATTGGCAGTGATCAATCCATT------------TCGAGGAAAATATCCCAATATTGCATTCGTTTGGAAGCGAAGCAAAGATTACGTTTCAATTATGGATTGACGGAGCAACAGTTACTCAAGCATGTTCGTATTGCCAGGAGAGCTAGAGGGTCGACGGGTCAAGTATCGTTGCAATCGCTTGAAATGCGCTTGGATAACATTCTTTTTCGATTAGGTATGTCTCCCACCATTCCCGGGGCCAGGCAATTAGTTAATCATAGACACATTCTAGTCAACGATCGTATAGTGGATATACCGAGCTATCATTGCGAACCTAATGATGTTATTACTGTGAGGGATTAGAAGAATTCTCGAGATTTAATTGGAGGG---AACGTAGGATCCTCTAGCGAAGGTGGAATACCCAATCATTTAAGCCTCTCCCTTTCGGAGGGTGAGAAA------CCTAAAGGATTTGTTAATCGAATAATTGATCGTGAATCCATAGGCTTGAAAATAAACGAATTGTTGGTCGTGGAATACTATTCCCGCCAGGCCTGA------
>Sceptridium
ATGTCTCGTTACCGAGGACCTCGCTTGAAAATAATACGTCGTTTGGGAAATTCACCAGGACCTACT------AATAAGACACCGAAATCAAAA------AAGATTGGCAGTGATCAACCCATT------------TCGAGGAAAATATCCCAATATTGCATTCGTTTGGAAGCGAAGCAAAGATTGCGTTTCAATTATGGGTTAACGGAGCGACAGTTACTCAAGCATGTTCGTATTGCCAGGAGAGCTAGAGGGTCGACGGGTCAGGTATCGTTGCAATCGCTTGAAATGCGCTTGGATAACATTCTCTTTCGATTAGGTATGTCTCCCACCATTCCCGGGGCCAGGCAATTAGTCAATCATAGACACATTCTAGTCAACGATCGTATAGTGGATATACCGAGCTATCATCGCGAACCTAATGATGTTATTACTGCGAGGGATTAGAAGAATTCTCGAGATCTAATTGGAGGG---AACGTAGGATCCTCTAGCGAAGGTGGAATACCCAATCATTTAAGCCTCTCCCTTTCGGAGGGTGAGGAA------CCTGAAGGATTTGTTAATCGAATAATTGATCGTGAATCCATAGGCTTGAAAATAAACGAATTGTTGGTCGTGGAATACTATTCCCGCCAGGCCTGA------
>Haukia
ATGTCTCGTTACCGAGGGCCCCGTCTTAGACTAATACGTCGCTTAGGGAACTTGCCGGGACTAACA------AAGAAGTCCCCGGAATCAGAA------AGGATTGGTAGTGATCAACCTATA------------TCAAAGAAAATATCTCAATATTGTATTCGTCTGGAAGCTAAACAACGATTGCGATTCAATTATGGAGTGACAGAGCGACAGTTACTTAAGTATGTTCGTATCGCCAGGAGGGCTAGAGGGTCGACAGGTCAGATTTCATTGCAATTGCTCGAAATGCGTTTGGATAACATTATTTTTCGATTGGGTATGTCTCCCACCATTCCCGGAGCCAGACAATTAGTAAACCATAGACACATTCTAGTCAACGATCGTATAGTGGATATACCGAGCTATTGTTGCAGACCGAATGATGTTATTACTGTTAGAGATCAGAGGAACTCTCAGTATCTGATTAGGAAG---AACATGGAATCCTCCTATGAGAGTAAAATACCAAACCATTTAAGCCTATCTTTTTCAGAGTCTGATAAA------CTTAAAGGTTTTGTTAATCGAATGATTGATCGTGAATCCATAGGTTTGGAAGTAAATGAATTGCTAATTGTAGAATACTATTCTCGTCAAGCCTAG------
>Whittieria
ATGTCTCGTTACCGAGGGCCCCGTCTTAAACTAATACGTCGCTTAGGGAACTTACCGGGACTAACG------ATGAAGTCCCCGAAATCAAAA------AGGATTGGTAGTGATCAACCCATA------------TCAAAGAAAATATCTCAATATTGTATTCGTCTGGAAGCTAAACAAAGATTGCGGTTCAATTATGGATTGACGGAGCGACAGTTACTCAAGTATGTTCGTATCGCCAGGAGGGCTAGAGGGTCGACAGGTCAGGTTTCATTGCAATTGCTCGAAATGCGTTTGGACAACATTATTTTTCGATTGGGTATGTCCTCCACCATTCCCGGAGCCAGACAAATAGTCAAACATAGACACATTCTAGTCAACGATCGTGTAGTGGATATACCGAGTTTTTGCTGCAGACCGAATGATGTTATTACTGTTAGGGATCAGAGGAACTCTCGAGATCTTATTAGGAGG---AACATGGAATCCTCCTATGAGAGTGAAATACCAAACCATTTAAGCCTATCTCTTTCAGAGTCTGATAAA------CCTAAAGGTTTTGTTAATCGAATTATTGATCGTGAATCTATAGGTTTGGAAGTAAATGAATTGCTAATTGTAGAATACTATTCTCGTCAAGCCTAA------
>Goswamia
ATGTCTCGTTACCGAGGGCCCCGTCTTAGACTAATACGTCGCTTAGGAAACTTACCGGGACTGACG------AAGAAGTCCCCGAAACCGGAA------AGAATTAATAGTGATCAACCCCTA------------TCAAAGAAAATATCTCAATATTGCATTCGTCTGGAAGCTAAACAAAGATTGAGGTTCAATTATGGATTAACGGAGCGACAGTTACTCAAGTATGTTCGTATCGCCAGGAGGGCTAGAGGGTCGACGGGTCAGGTTTTATTGCAATTGCTTGAAATGCGTTTGGATAATATTATTTTTCGATTGGGTATGTCCCCCACCATTCCCGGAGCCAGACAATTAATCAACCATAGACACATTCTGGTTAACAATCGTATAGTGGATATACCAAGCTATTGTTGCAGACCCAATGATGTTATTACTGTTAGAGATCAGAGGAACTCTCGGGATCTGATTGGGAGG---AACATGGAATTCTTCTACGAGAGTGAAATACCAAACCATTTAAGTTTATCTCTTTCAGAGTCCGATAAC------CCCAAAGGTGTCGTTAATCGAATGATTGATCGTGAATCCGTAGGCTTGGAAGTAAATGAATTACTAATTGTAGAATATTATTCTCGTCAAGCCTAG------
>Ophioglossum_austroasiaticum
ATGTCTCGTTACCGAGGGCCCCGTCTTAGACTAATACGCCGTTTGGGAAACTTACCGGGACTAACG------AAGAAGTCCCCGAAATCGGAA------GGGATTGGCAGCGATCAACCCGTA------------TCAAAGAAAATATCTCAATATTGTATTCGTCTGGAAGCTAAACAACGATTGCGGTTAAATTATGGATTGACAGAACGACAGTTACTCAAGTATGTTCGTATCGCCAGGAGGGCTAGGGGGTCGACGGGTCAGGTTTCATTGCAATTGCTCGAAATGCGTTTGGATAACATTATTTTTCGATTGGGTATGTCTCCCACCATTCCCGGAGCCAGACAATTAGTAAACCATAGACACATTCTAGTCAACGATCGTGTAGTGGATGTACCGAGCTACTGTTGCGGACCGAATGATATTATTACTGTTAGGGATCGGAAGAACTCTCAAGATCTGATTAGGAAG---AACATGGAATCCTCCTATGAGAGTGAAATACCAAACCATTTAAGCCTATCTCTTTCAGAGTCTGATAAA------CTTAAAGGTTTTGTTAATCGAATAATTGATCGTGAATCCATAGGTTTGGAAGTAAATGAATTGCTAATTGTAGAATACTATTCTCGTCAAGCCTAG------
>Ophioglossum_californicum
ATGTCTCGTTACCGAGGGCCCCGTCTTAGACTAATACGCCGTTTGGGAAACTTACCGGGACTAACG------AAGAAGTCCCCGAAATCAGAA------GGGATTGGCAGCGATCAACCCGTA------------TCAAAGAAAATATCTCAATATTGTATTCGTCTGGAAGCTAAACAACGATTGCGGTTAAATTATGGATTGACAGAACGACAGTTACTCAAGTATGTTCGTATCGCCAGGAGGGCTAGAGGGTCGACGGGTCAGGTTTCATTGCAATTGCTCGAAATGCGTTTGGATAACATTATTTTTCGATTGGGTATGTCTCCCACCATTCCCGGAGCCAGACAATTAGTAAACCATAGACACATTCTAGTCAACGATCGTGTAGTGGATGTACCGAGCTACTGTTGCGGACCGAATGATATTATTACTGTTAGGGATCGGAAGAACTCTCAAGATCTGATTAGGAAG---AACATGGAATCCTCCTATGAGAGTGAAATACCAAACCATTTAAGCCTATCTCTTTCAGAGTCTGATAAA------CTTAAAGGTTTTGTTAATCGAATAATTGATCGTGAATCCATAGGTTTGGAAGTAAATGAATTGCTAATTGTAGAATACTATTCTCGTCAAGCCTAG------
>Cheiroglossa
ATGTCTCGTTACCGAGGGCCCCGTCTTAAACTAATACGTCGCTTAGGGAACTTACCGGGACTAACA------AATAAGTCCTCAGAATCGGAA------AGGATTGGGAGTGATCAATCCCTC------------TCAAAAAAAATATCTCAATATTGCATTCGTTTGGAAGCTAAACAAAGATTGCGGTTCAATTATGGATTAACAGAACGACAGTTACTCAAGTATGTTCGTATCGCCAGGAGGGCTAGAGGGTCAACAGGTCAGATTTCATTGCAATTGCTCGAAATGCGTTTGGATAACATTATTTTTCGATTGGGTATGTCTCGCACCATTCCCGGAGCCAGACAATTAGTCAACCATAGACACATTCTAGTCAATGATCGTGTAGTGGATATACCAAGCTATTGTTGCAGACCAAATGATGTTATTACTATTAGAGATCAGAGTAAATCTCGAGATTTACTTAGGAAG---AACATGGAATCCTCTTATGAGGGTGAAATACCGAACCATTTAAGCCTATCTCGTTCAGAGTCTGATAAA------CTTAAGGGTTTTGTTAATCGAATGATTGATCGTGAATCCGTAGGCTTGGAAGTAAATGAATTGCTAATTGTAGAATACTATTCTCGTCAAGCCTAG------
>Ophioderma
ATGTCCCGTTACCGAGGTCCCCGTCTTAAAATAATAAATCGCTTAGGAAATTTACCAGGACTTACA------AACAAGTCCTCGAAATCAAAA------AGGATCGGTAGTGATCAACTCCTA------------TCAAGAAAAATCTCTCAATTTTGTATTCGTCTGGAAACAAAACAAAAATTGCGTTTTAATTTTGGATTAACAGAACGACAGTTACTAAAATATGTTCGTATTGCTAAAAGGGTTAGAGGATCAACAGGTCATATTTCATTGCAATTGGTCGAAATGCGTTTGGATAATACTCTTTTTCGATTAGGTATGTCTCCTAGCATTCCCGGAGCCAGACAATTAGTTAACCATAGACACATTCTAGTCAATGATCGTGTAGTGGATATACCGAGTTATTCTTGTAGACCAAATGATGTTATTACGATTAGAGATCATAGGAAATCTCGAGATCTACTTAGTAAA---AACATGGAATCTTCGTACGAAAACAAAATACCAAACCATTTAAATCTATTTTGTTCAGAGTATGATAAACAATATATGAAAGGTTTTGTTAATCGAATTATTGATCGTGATGCTGTAAATTTGGAAGTGAATGAATTGTTGATTGTAGAATATTATTCTCGTAAAGCCTAA------
>Psilotum
ATG------------------------------------------------------------------------GAAAGTGATCAATCT---------AAGGTGGAAAGTGATCAATCCATTTCTCAATCAACTTCTAAAAAAAGATCTCAATATTCTCTTCGTTTAGAAGCCAAACAAAGATTACGATTCAATTATGGAGTAACCGAACGTCAATTACTCAAATATGTTTGCATTGCCAAAAAAGCTAGAGGATCAACAGGTCAAGTACTGCTACAATTGCTTGAAATGCGCCTGGATAATATTATTTTTCGATTAGGTCTGTCTCCTACTATTCCCGGAGCCCGACAATTAGTCAATCATAGACACATCTTAGTAAATGATCAGATCGTCGATATACCAAGTTATCGTTGTAAACCTAATGATATTATTACTGTGAGGGATCATCAAAAGTCGCAAGAATTAATTAAGAGG---AACATAAAATTAGCTAAAATAGATGAAATACCAAGTCATTTGAATATTTCCTATTTGGAGGAAACTAAA------CCTAAAGGATTCATTAATAAAATAGTGGATCGGGGATCTATAGGTTTGGAAATCAATGAATTACTGGTTGTAGAATACTATTCTCGCCAAGCATAA------
>Mankyua
ATGTCTCGTTACCGAGGGCCCCGATTGAAAATAATACGTCGCTTGGGAAATTTACCGGGACTTACT------AATAAGGTACCAAAATCAAAA------AAGATTGGAAGTGACCAGCTCATT------------CCGAAGAAAATATCTCAATATTGTATTCGTTTGGAAGCTAAACAAAAATTGCGTTTTAATTATGGATTAACGGAACGACAGTTACTCAAATATGTTCGTATTGCCAGAAGAGCTAGAGGATCAACAGGTCAGGTCTTACTACAATTGCTTGAAATGCGTTTGGATAACATTATTTTTCGATTGGGTATGTCTTCCACAATTCCTGGAGCCAGACAATTAATCAACCATAGACATATTCTAGTCAACAATCGTATAGTGGATATACCAAGCTATCATTGCAAACCCAATGATTTGATTACTGTGAAAGATCAGAAGAGTTCTAGAGATCCAATTGAAAAA---AACATAAGATCTTACAGTGGGGGTAGAATATCGAATCATTTAAATCTCTCTTTTTCAGAGTATGATAAG------CCTAAAGGACTTGTTAATCGAATGATTGATCGTGAATCCATAGGTTTGAAAGTTAATGAATTATTAGTTGTGGAATACTATTCCCGTCAAGCCTGA------
>Helminthostachys
ATGTCTCGTTACCGAGGGCCTCGCTTGAAAATAATACGTCGCTTGGGAAATTCGCCGGGACTTACT------AATAAGACACCGAAATCAAAA------AAGATTGGCAGTGATCAATCCATT------------TCAAGAAAAATCTCTCAATATTGTATTCGTTTAGAAGCTAAGCAAAAATTGCGTTTCAATCATGGATTGACAGAACGGCAGTTGCTCAAGTATGTTCGTACCGCCAGGAGAGCTAGCGGGTCGACAGGTCAAGTCTCATTACAATTACTTGAAATGCGCTTGGATAACATTATTTTCCGATTGGGTATATCCCCCACCATTCCGGGAGCCAGACAATTAGTCAACCATAGACACATTCTAGTTAACGATCGTATAGTGGATATACCGAGCTATCATTGTAAAGCTAACGATGTTATTACTGTGAGAGATCAGAATAATTCTCGAAATCTAATTGGAAAG---GATGTAGGATCTTCTGCCGAGGGGAGAATACCGAATCATTTAAGTCTCTCTCTTTCGGAGGATGATAAG------CTTAAAGGATTTGTTAATCGAATGATTGATCGCGAATCCATAGGTTTGAAGGTGAATGAATTGCTAATTGTAGAATACTATTCCCGTCAAGCTTGA------
>Dryopteris
ACGTCTCGCTACCGAGGACCTCGCTTGAAATTGATACGTCGCCTAAAGAATTTACCGGGGTTTACGGGTAAGAGTAAAACACCCAACTTGGGAGAATTTCGAGTCGCTACCGATCAATCAGCT------------TCAAGAAAAATTTCTCAATTCTGCGTGCGTTTGGAGGCCAAACAAAGATTACGTTTCAATTATGGATTAACGGAACGCCAACTACTAAAATACGTACGTATCGCTAGAAAAACTAGGGGTTCAACGGGCCAAGTACCACTGCAATTACTTGAGATGCGTCTAGATAATGTGATTTTCCACTTAGGTATGGCTTCCACGATTCCCGCCGCTAGACAGTTAGTTAATCACAGACATATTTTAGTGAACAGTCGTATTGTAGATATACCAAGTTATCGCCGTAAGCCGAGAGACATTATTACTGTTCGAAATCGACCAACTTCCTACAATGCACCGGAGGGT---------AAGTTTCCCGGAGAGGACAACACACCGGATCATTTGACCGTTTCTCTATCGGAAGGCAACAGG------CCAACAGGATTGGTGAATCGTATTGCCAATCGAGAATCCGTCAATTTGAATATAAATGAATTGTTAGTTGTTGAGTATTACTCCCGCAAAGCTTAG------
>Ginkgo
ATGTCCCGCTATCGAGGACCTCGTTTAAAAATAATACGTCGTCTGAGAGCTTTACCAGGACTAACT------AGTAAAAGACCCAAATCCGGA------------------AATGATCCCATCAATCGATCTTCTTCTGGAAAAATATCTCAATATCGCATTCGTCTAGAAGAAAAACAAAAATTGCGTTTTCATTATGGACTGACAGAGCGACAATTACTGAAATATGTTCGTATTGCTAGAAAAGCCAAAGGATCAACGGGCCAGGTCCTATTGCAATTACTTGAAATGCGTTCGGATAATATTATTTTTCGATCGGGTATGGCCCTTACCATTCCTGGAGCCAGACAATTAGTTAACCATAGACATCTCCTGGTCAATGATCGTGTGGTAGATATACCAAGTTATCGTTGCAAACCCCAAGATGTTATTACTATAAGAGATCAACAAAGATCGAGAGCTATAATCAAAAAC---AATATCAATTTGTCCCAGAGGGATAAAATGCCAAATCATTTGACTCTTCATTCGTCACAA---------------TATAAAGGATTAGTCAATCGAATAATAGATAGTAAATGGATCAATTTGAAGATTAATGAATTGCTGGTCGTAGAATATTATTCCCGTCGAGCTCGAATTTGA
>Huperzia
ATGTCCCGTTATCGAGGACCTCGTTTAAAAATAATACGTCGTCTAGGGGAATTACCAGGACTGACT------CGTAAAACACCCAAGTTAAAACCTGATTATATTAATAAATCTACTCCT---------------AATAAAAAAGTTTCTCAATATTGTATTCGTTTGGAGGAAAAACAAAAATTGCGTTTTCATCATGGATTGGCCGAGCAACAATTACTTAAATATGTTCGTATAGCTAGAAGAGCCAAAGGCTCAACGGGCCAAGTATTATTACAATTACTCGAAATGCGTCTAGATAATATTATTTTCCGATTGGGTATGGCCCCCACCATTCCTGGAGCGAGACAATTGGTTAACCATAAACATATTTTGGTCAATAATCGTGCAATAAACGTACCGAGTTATCGTTGCAAACCCAAAGATATTATTACTACAAGGGATCGGCCGGAATCCCGAGCTAGAATCACGAAA---AATTATGAATTTTCTCAGACATATAAAATACCAAATCATTTGACTCTCCATTCACTACAG---------------AGTGTGGGATTGGTTAATAAAATAGTAGATCGTGAATCAATTGATTTGAATATTAACGAATTGCTAGTTGTGGAATATTATTCCCGTAAAGCTTGA------
>Botrypus
ATGTCTCGTTACCGAGGACCTCGCTTGAAAATAATACGTCGCTTGGGAAATTCGCCAGGACTTACT------AATAAGACACCGAAATCAAAA------AAGATTGGCAGTGATCAACCCATT------------TCGAGGAAAATATCCCAATATTGCATTCGTTTGGAAGCTAAACAAAGATTGCGTTTCAATCATGGATTAACGGAGCGACAGTTACTCAAGCATGTTCGTATTGCCAGGAGAGCTAGAGGGTCGACGGGTCAGGTATCATTACAATTGCTTGAAATGCGCTTGGATAACATTCTTTTTCGATTAGGTATGTCTCCCACCATTCCCGGGGCCAGGCAATTAGTCAACCATAGACACATTCTAGTCAACGATCGTATAGTGGATATACCGAGCTATCATTGCGAACCTAATGATGTTATTACTGTGAGGGATTAGAAGAATTCTCGAGATCTAATTGGAGGG---AACGTAGGATCCTCTAGCGAAGGTGAAATACCCAATCATTTAAGCCTCTCTCTTTCGGAGGATGATAAA------CCTAAAGGATTGGTTAATCGAATAATTGATCGTGAATCCATAGGCTTGAAAATAAACGAATTGTTAGTCGTGGAATACTATTCCCGCCAGGCTTGA------
>Rhizoglossum
ATGTCTCGTTACCGAGGGCCCCGTCTCAAACTAATACGTCGCTTAGGAAACTTACCGGGACTAACG------ATGAAGTCCCCGAAATCAAAA------AGAATTGGCAGTGATCAACCCATA------------TCAAAGAAAATATCTCAATATTGTATTCGTCTGGAAGCTAAACAAAGATTGCGGTTCAATTATGGATTGACGGAGCGACAGTTACTCAAGTATGTTCGTATCGCCAGGAAGGCTAGAGGGTCGACAGGTCAGGTTTCATTGCAATTGCTCGAAATGCGTTTGGACAACATTATTTTTCGATTGGGTATGTCCCCCACCATTCCCGGAGCCAGACAAATAGTCAAACATAGACACATTCTAGTCAACGATCGTGTAGTGGATATACCGAGTTATTGCTGCAGACCAAATGATTTTATTACTGTTAGGGATCAGAGGAACTCTCGAGATCTTATTAGGAGG---AACATGGAATCTTCCTATGAGAGTGAAGTACCAAACCATTTAAGCCTATCTCTTTCAGAATCTGATAAA------CCTAAAGGTTTTGTTAATCGAATGATTGATCGTGAATCTATAGGTTTGGAAGTAAATGAATTGCTAATTGTAGAATACTATTCTCGTCAAGCCTAA------
>Sahashia
ATGTCTCGTTACCGAGGGCCTCGCTTGAAAATAATACGTCGCTTGGGAAATTCACCAGGACTTACT------AATAAGACACCGAAATCGAAA------AAGATTGGCAGTGATCAACCCATT------------TCGAGGAAAATATCCCAATATTGCATTCGTTTGGAAGCTAAACAAAGATTGCGTTTCAATTATGGATTGACGGAACGACAGTTACTCAAGCATGTTCGTATTGCCGGGAGAGCTAGAGGGTCGACGGGTCAGGTATCGTTACAATTGCTTGAAATGCGCTTGGATAACATTATTTTCCGATTAGGTATGTCTCCCACCATTCCTGGAGCCAGGCAATTAGTCAACCATAGACACATTCTAGTCAACGATCGTATAGTGGATATACCGAGCTATCATTGCGAACCTAATGATGTTATTACTGTGAGAGATTAGAAGAATTCTCGAGATCTAATTGGAAGG---AACGTAGGATCCTCTGGCGAAGATAGAATACCCAATCATTTAAGCCTCTCTCTTTCGGAGAATGATAAA------CCTAAAGGATTTGTTAATCGAATAATTGATCGTGAATCCATAGGCTTGAAAATAAACGAATTGTTAGTCGTGGAATACTATTCCCGTCAGGCTTGA------
