# Supplementary material for: Organellar phylogenomics of Ophioglossaceae fern genera
Source: Front Plant Sci. 2024 Jan 15;14:1294716. doi: 10.3389/fpls.2023.1294716 (PMC10823028; doi:10.3389/fpls.2023.1294716)
Supplement: Supplementary file 3 [file DataSheet_3.zip › Supplementary file S2/cpDNA_CDS/rps7.fas.nt.cleanup.aln]

>Holubiella
ATGTCACGTCGAAGCAATGCAGGA------GGAGGAACTGCGAAGTCGGATCCAATTTATCGTAATCGTTTGGTTAATATGTTAGTCAACCGTATTTTAAGGGACGGCAAGAAATCATTGGCTTATGGAATTCTTTATCGAGCCATGGAACGAATCAAGCGAACAACGAGAAAGAATCCATTGTCCGTTCTACGACAAGCAATACGCGGAGTAACTCCCAATGTAGCGGTGAGGGCGAGACGTATCGGTGGATCAACCTACCAAGTCCCTGCAGAAATAATGCCTGCGCAAGGAAAAGCACTTGCTGTTCGATGGATATTGGGAGCATCCCGGAAACGTTCCGGACGAGATATGGCTTCGAAATCAAGTTATGAATTAATGGATGCTGCCAGAAATAGTGGCAGTGCCGTACGCAAAAGGGAGGAAACTCACAAAATGGCAGAAGCTAATAGAGCTTTTGCACATTTTCGTTAA
>Botrychium
ATGTCACGTCGAAGCAATGCAGGG------GGAAGAACTGCAAAATCGGATCCAATTTATCGTAATCGTTCGGTTAATATGTTGGTCAACCGTATCCTAAGGGACGGCAAGAAATCATTAGCTTATGGGATTCTTTATCGAGCCATGGAACAAATCAAGCGAACAACGGGGAAGAATCCATTGTCCGTTCTACGACAAGCAATACGCGGAGTAACCCCCAATGTAACGGTGAGGGCGAGACGTATCGGTGGATCAACCTACCAAGCCCCTGCGGAAATAATGCCTGCGCAAGGAAAAGCACTTGCTGTTCGATGGATATTGGGAGCATCGCGGAAACGTTCCGGACGAGATATGGCTTCGAAATCAGGCTATGAATTAATGGATGCTGCCAGAAATAGTGGCAGTGCCATACGCAGAAGAGAAGAAACTCACAAAGTAGCAGAAGCTAATAGAGCTTTTGCACATTTCCGTTAA
>Japanobotrychium
ATGTCACGTCGAAGCAATGCAGGA------AGAGGAACTGCGAAATCAGATCCAATTTATCGTAATCGTTTGGTTAATATGTTAGTCAATCGTATTCTAAAGGACGGCAAGAAATCATTGGCTTATGGGGTTCTTTATCGAGCCATGGAACGAATCAAACAAACAACGAGAAAGAATCCATTGTCCGTTCTACGACAAGCAATACGCGGAGTAACTCCCAATGTAGCAGTGAGGGCGAGACGTATCGGTGGATCAACTTACCAGATTCCTGCAGAAATAATGCCTGCGCAAGGAAAAGCACTTGCTGTTCGATGGATATTGGGAGCATCCCGGAAACGTTCCGGACGAGATATGGCTTCGAAATCAAGTTATGAATTAATGGATGCTGCCAGAAATGGTGGCAGTGCCGTACGCAAGAGAGAGGAAACTCACAAAATGGCAGAAGCTAATAGAGCTTTTGCACATTTCCGCTAA
>Sceptridium
ATGTCACGTCGAAGCAATGCAGGA------GGAGGAACTGCGAAATCGGATCCAATTTATCGTAATCGTTTGGTTAATATGTTAGTCAACCGTATTCTAAGGGACGGCAAGAAATCATTGGCTTATGGAATTCTTTATCGAGCCATGGAACGAATCAAGCGAACGACGAGAAAGAATCCATTGTCCGTTCTACGGCAAGCAATACGCGGAGTAACTCCCAATGTAACGGTGAGGGCGAGACGTGTCGGTGGATCAACCTACCAAGTCCCCGCAGAAATAATGCCTGCGCAAGGAAAAGCACTTGCTGTTCGGTGGATATTGGGAGCATCCCGGAAACGTTCCGGACGAGATATGGCTTCGAAATCAAGTTATGAATTAATGGATGCTGCCAGAAATGGTGGCAGTGCCGTACGCAAGAGGGAGGAAACTCACAAAGTGGCAGAAGCTAATAGAGCTTTTGCACATTTTCGTTAA
>Haukia
ATGTCACGTCGAAGCAATGCGGGA------ATAGATACTCAAAAATCAGATCCAATTTATCGTAATCGTTTGGTTAACATGATGGTTAACCGTATCTTACGTGACGGAAAAAAATCAATATCTTATGGAATTCTTTATCACGCCATGGAACGGATTGAGCGAACGACGGGAAAAAATCCATTATTCGTTCTGCGACAAGCAGTACGCGCAGTCACTCCCAATGTAGTGGTGGGAGCAAGACGTATTGGCGGATCAACTTACCAGATTCCTGTCGAGATAGAGCCTGTACAGGGAAAAGCACTTGCTATTCGATGGATATTGATAGCATCTCGAAAACGTTCTGGCCGAGGTATGGCTTCAAAATTGAGTTCCGAATTGATGGATGCTGCCAGAAATAGCGGCAGTGCTGTACGCAAGAGAGAAGAGACCCACAGAATGGCCGAAGCTAACAGAGCTTTTGCACATTTCCGTTAG
>Whittieria
ATGCCACGTCGAGGAAATGCAGGA------ATAGAAACTCAAAAATCAGATCCGATTTATCGTAATCGTTTGGTCAACATGATGGTTAACCGTATCCTACGTGATGGTAAAAAATCAATATCTTATGGAATTCTTTATCAAGCCATGGAACGGATCGAGCGAACTACAGGAAAAAATCCATTATCCATTCTACGACAAGCAGTACGCGCAGTCGCTCCCAGTGTAGTGGTAGGAGCGAGACGTATTGGTGGATCGACTTACCAGATTCCTGTCGAAATAGAGCCTATACAAGGAAAAGCACTTGCTATTCGCTGGATATTGATAGCGTCCCGAAAACGTTCTGGCCGAGGTATGGCTTCAAAATTGAGTTCTGAATTGATGGATGCTGCCAGAAATAGTGGCAATGCTGTACGAAAGAGGGAAGAAATCCACAAAATGGCAGAAGCTAACAGAGCCTTTGCACATTTCCGTTAG
>Goswamia
ATGTCACGTCGGAGCGATGCAGGA------ATAGAGACTCAAAAATCAGATCCAATTTATCGTAATCGTTTGGTTAACATGATGGTTAACCGTATCCTGCGTGATGGCAAAAAATCAATATCCTATGGAATTCTTTATCAAGCCATGGAACGAATCGAGCGAACGACGGGAAAAAATCCATTATCCGTTCTACGACAAGCAATACGTGCAGTCGCTCCCAATGCAGTGGTGGGAGCAAGGCGTATTGGCGGATCGACTTACCAGATTCCTGTCGAGATAGAGCCTGTGCAAGGAAAAGCACTTGCTATTCGATGGATATTAGTAGCGTCTCGAAAACGTTCTGGCCGAGGTATGGCTTCAAAATCAGGTTCTGAATTGATTGATGCTGCCAGGAATAGCGGCACCGCTGTACGCAAGAGAGAAGAGATCCACAAAATGGCAGAAGCTAACAGAGCTTTCGCACATTTCCGTTAG
>Ophioglossum_austroasiaticum
ATGTCACGTCGAAGCAATGCTGGA------ATAGATACTCGAAAATCGGATCCAATTTATCGTAATCGTTTGGTTAACATGATGGTTAACCGTATCCTACGTGACGGTAAAAAATCAATATCTTATGAAATTCTTTACCACGCCATGGAACGGATCGAGCGAACGACGGGAAAAAATCCATTATCCATTTCACGACAAGCAGTACGCGCAGTCGCTCCCAATGTAGTGGTGGGAGCGAGACGTATTGGTGGATCGACTTACCAGATTCCTGTCGAGATAGAGCCCGTACAAGGAAAAGCACTTGCTATTCGATGGATTTTGGTAGCGTCTCGGAAACGTTCTGGCCGGGGTATGGCTTCGAAATTGGGTTCTGAATTGATGGATGCTGCTAGAAATAGTGGCAGTGCCGTACGCAAGAGGGAAGAGACCCATAAAATGGCCGAATCTAACAGAGCTTTTTCACATTTCCGTTAG
>Ophioglossum_californicum
ATGTCACGTCGAAGCAATGCTGGA------ATAGATACTCGAAAATCGGATCCAATTTATCGTAATCGTTTGGTTAACATGATGGTTAACCGTATCCTACGTGACGGTAAAAAATCAATATCTTATGAAATTCTTTACCGCGCCATGGAACGGATCGAGCGAACAACGGGAAAAAATCCATTATCCATTTCACGACAAGCAGTACGCGCAGTCGCTCCCAATGTAGTGGTGGGAGCGAGACGTATTGGTGGATCGACTTACCAGATTCCTGTCGAGATAGAGCCCGTACAAGGAAAAGCACTTGCTATTCGATGGATTTTGGTAGCGTCTCGGAAACGTTCTGGCCGGGGTATGGCTTCGAAATTGGGTTCTGAATTGATGGATGCTGCTAGAAATAGTGGCAGTGCCGTACGCAAGAGGGAAGAGACCCATAAAATGGCCGAATCTAACAGAGCTTTTTCGCATTTTCGTTAG
>Cheiroglossa
ATGTCACGTAGAAGCAATTCGGGA------ATAGAAGCTCAAAAATCGGATCCAATTTATCGTAATCGTTTGGTTAACATGATGGTTAATCATATCCTGCGTAACGGTAAAAAATCGATCTCTTATGGAATTCTTTATAAAGTAATGGAACGGATTGAACGAACTACGGGAAAAAATCCATTATCCGTTCTACGACAAGCAATACGTGCAGTCGCCCCCAATGTAGTGGTGGGAGTAAGACGTATTGGTGGATCGACTTACCAGGTTCCTGTCGAAATAGAGCCTGTACAAGGAAAAGCACTTGCTACTCGATGGATATTAATAGCGTCTCGAAAACGTTCTGGCCGGGGTATGGCTTCAAAATTGAGTTCTGAATTGATAGATGCTGCCAGAAGTAGCGGTAATGCTGTACGCAAGAGGGAAGAGATACACAAAATGGCAGAAGCTAATAGAGCTTTTGCACATTTTCGTTAG
>Ophioderma
ATGTCACGTCGAAGTAATGCGGGC------ATAGAAAATCAAAAATCAGATCCAATTTATCGTAATCGTTTAGTTAACATAATGGTTAACCATCTTTTACGTGATGGAAAAAAATCAATATCTTATGAGATTCTTTATAAAACCCTGGAACGGATCGAACGAACGACAGGAAAAAATCCATTATCTGTTTTACGACAAGCAATACGTACAGTTACTCCCAATGTAGTAGTGGGAACAAGACGTATTGGGGGATCTACTTACCAAATTCCTGTTGAAATAGATCCGATACAAGGAAAAGCACTTGCTACTCGATGGATATTAATAGCATCTAAAAAACGTTTTGGTCGAGGTATGGTGTACAAATTAAGTTATGAGTTAATAGATGCTGCTAGAAATAGTGGCAATGCTGTACGTAAGAAGGAAGAAATCCACAAAATAGCAGAAGCTAACAGAGCTTTTGCACATTTTCGTTAG
>Psilotum
ATGTCACGTCAAAGTGAGACGAAA------AAAAGGACTGCAAAATCAGATCCTATTTATCGTAATCGTTCAGTCAGCATGTTTATTAACCATATTCTAAAGGATGGCGAAAAATCATTGGCTCACAAGATTCTCTATCGGGCTATGAAGCAGATTAAACGAAAAACGAAGAAGAATCCATTATCTGTTCTACGACAAGCGGTATACAGAGTCACTCCCAATGTAGCAGTGAAATCGAGACGTGTAGGTGGATCAAACTATCAAGTCCCCGTTGAGGTGAAGCCTGCAAGGGGAAAGGCACTTGCTATTCGATGGATAGTAGGGGCATCCCGAAACCGTTCGGGGAGAAGTATGGCTTCAAAATCGAGTTATGAATTGATAGATGCTGCCAGAAATACTGGCAGTGCTATACGTAAGAAGGAAGAAACTCATAAAATGGCGGAAGCTAATAAAGCTTTCGCACACCTTCGTTAA
>Mankyua
ATGTCACGCCGTAAAAAAACAGGA------GGTGGAGTCGCAAAATCAGATCCAATTTATCGTAATCGTTTGGTTAATATGTTGGTAAATCGTATCCTGAAGAATGGTAAGAAATCTTTGGCTTATGGAATTCTTTATCGAGCCATGGAACATGTTAAACGAACAACAGGAAAGAATCCATTGTCCATTCTACGACAAGCAGTACGTGAAGCAACTCCCAATGTCGCAGTGAGGGCAAGACGTATTGGTGGATCAACCTATCAAGTTCCTGTTGAAGTAATTCCTGCCCAGGGAAAAGCACTAGCTGTTCGATGGTTATTAATGGCATCTCGGGAGCGTTCTGGACGAGATATGGCTTCAAATTTAAGTTATGAGTTGATAGATGCCGCTAGAAATAATGGCAGTGCTGTGCGTAAGAAAGGAGAAACTCACAAGATGGCAGAAGCTAATAGAGCTTTTGCACATTTCCGTTAA
>Helminthostachys
ATGTCGCGCCGAAGCAATGCAGGA------GTGAGAACTTCAAAGTCAGATCCAATTTATCGTAACCGTTTGGTTAATATGTTGGTAAACCGTATCCTGAGGGACGGAAAGAAATCATTGGCTTATGGTATTCTTTACCAAGCCATGAAACGAATTAAGCAAACGACGGGGAAGAATCCATTGTACGTTCTACGACAAGCAATACGTGGAGTGACTCCCAATGTAGCGGTTAGGTCGAGACGTATCGGTGGATCAACCTACCAGGTCCCTGTGGAAATTGTGCCTGCGCAAGGAAAAGCACCTGCTGTTCGATGGATATTAGGAGCATCTCGAAAACGTTCCGGACGGGATATGGCTTCAAAATTAGGTTATGAATTAGTAGATGCTGCCGGAAATAATGGTAGTGCCGTGCGCAAGAGGATGGAAACTCACAAAATGGCCGAAGCTAATAGAGCTTTTGCACATTTCCGTTAA
>Dryopteris
GTGTTACATCGGAGCAGTGTAGTGAACAGAAAGAAAACTATCGAATCAGATCCAATTTATCGTAATCGATTAGTCAATATGCTAGTTGATCGTATCCTGAAAAATGGCAAGAAATCACTGGCTTATCAGATTTTTTATCAGGCTATGAAGCGGATTAGGTAAAAGACAAATAGGAACCCACTGTCTGTTCTGCGACAGGCGGTGCGCGGGGTAACTCCCGACGTAGTGACAGAAACCAAACGTGTAGGTGGATCAACTTATCGAGTTCCCGTTGAAGTAGTACCGGCAGAGGGAAAAGCTTCGGCTATCCGGTGGTCATTAATCGCGTGTCGAAAACGCTCAGGTCGAAGTATGGCTTTAAGATCGAGTGATGAATCAATGGATGCCGCCAGAAATTCCGGTAGTGCCATACGGAGGAAAGAGGAGACTCATAAAGTTGCGGAAGCCAACAAAGCTTTTGCCCATTTCCGTTAG
>Ginkgo
ATGTCACGCCGAAGTACTGCAGAA------AAAGAAACTGCAAAATCCGATCCAATTTATCGTAATCGATTCATTAACATGTTGGTTAACCGTATTCTTAAACACGGAAAAAAATCATTGGCTTATCGAATTCTTTATCGAGCCATGAAAAAGATTCAACAAAAGACGGGAAAAAATCCACTATCTGTTTCACGCCAAGCAATACGTGGAGTAACTCCCGATGTAACAGTAAAAGCAAGACGTGTAGGTGGATCGACTTATCAAGTTCCCATTGAAATCAGATCTACACAAGGAAAAGCACTTGCCATTCGTTGGTTATTAGGGGCATCTCGAAAACGTCCGGGTCGAAATATGGCTTTCAAATTGAGTTACGAATTAATGGATGCTGCCAGAGAGAATGGCAATGCTATACGCAAGAAGGAAGAGACTCATAGAATGGCAGAGGCCAATAGAGCTTTTGCACATTTCCGTTAA
>Huperzia
ATGTCACGCCGG---------------------GATGATACAAAAGCTGATCCAATTTATCGTAATAGATTAGTTAACATGTTGGTCAACCGTATTCTTAAACACGGAAAAAAATCATTGGCTTATCGAATTCCTTATAATGCCATGATGAATATTAGACGGGAAACCAAATATAATCCACTATTCATTTTACGCCAGGCAATACGCCAAGTAACTCCTAACGTAACAATAGAAACTAGACGTGTAGGTGGATCTACCTATCGAGTCCCTACTGAGATTGAATCTACACAAGGAAAAGCACTTGCTATTCGTTGGTTATCAGAGGCATCCCGGAAACGGCCGGGTCGAAATATAGCTTCTAAATCAAGTTCTGAATTAATGGATGCTGCCGAAAATAGTGGTAATGCTATACGTAAAAGGGAAGAAACTCATAGAATGGCAGAAGCCAATAGAGCTTTTGCACATCTTCGCTAA
>Botrypus
ATGTCACGTCGAAGCAATGCAGGA------GGAGGAACTGCAAAATCGGATCCAATTTATCGTAATCGTTTAGTTAATATGTTAGTCAACCGTATCCTAAGGGACGGCAAGAAATCATTGGCTTATGGGATTCTTTACCGAGCCATGGAACGAATCAAGCGAACAACGAGAAAAAATCCATTGTCCGTTCTACGACAAGCAGTACGCGGAGTAACTCCCAATGTAGCGGTGAGGGCGAGACGTATCGGTGGATCAACTTACCAAGTCCCTGTGGAAATAGTGCCTGCACAAGGAAAAGCACCTGCTGTTCGATGGATATTGGGAGCATCCCGGAAACGTTCTGGGCGAGATATGGCTTCGAAATCAAGTTATGAATCAATGGATGCTGCCAGAAATAGCGGCAATGCTGTACGCAGGAGGGAAGAAACTCACAAAATGGCAGAAGCTAATAGAGCTTTTGCACATTTCCGTTAA
>Rhizoglossum
ATGCCACGTCGAAGAAATGCAGGA------ATAGAAACTCAAAAATCAGATCCAATTTATCGTAATCGTTTGGTCAACATGATGGTTAACCGTATCTTACGTGATGGTAAAAAATCAATCTCTTTTGGAATTCTTTATCAAGCCATGGAACGGATCGAGCGAACTACAGGAAAAAATCCATTATCCATTCTACGACAAGCAGTACGCGCAGTCACTCCCAGTGTAGTGGTAGGAGCGAGACGTATTGGTGGATCGACTTACCAGATTCCTGTCGAAATAGAGCCTATACAAGGAAAAGCACTTGCTATTCGATGGATATTGATAGCGTCCCGAAAACGTTCTGGCCGAGGTATGGCTTCAAAATTGAGTTCTGAATTGATGGATGCTGCCAGAAATAGTGGCAATGCTGTACGCAAGAGGGAAGAGACCCACAAAATGGCAGAAGCTAACAGAGCCTTTGCACATTTCCGTTAG
>Sahashia
ATGTCACGTCAAAGCAATGCAGGA------AGAGGAACTGCAAAATCAGATCCAATTTATCGTAATCGTTTGGTTAATATGCCAGTCAACCGTATTTTAAGGGACGGCAAGAAATCATTGGCTTATGGGATTCTTTATCGAGCCATGGAACGAATCAAGCAAACAACGAGAAAAAATCCATTGTCCGTTCTACGACAAGCAGTACGCGGAGTAACTCCCAATGTAGCGGTGAGGGCGAGACGTATCGGTGGATCAACCTACCAAGTTCCTGTGGAAATAATGCCTGCGCAAGGAAAAGCACCTGCTGTTCGATGGATATTGGGAGCATCTCGGAAACGTTCGGGGCGAGATATGGCTTCGAAATCAAGTTATGAATTGATGGATGCTGCCAAAAATAGTGGCAGTGCTGTTCGCAGGAGGGAAGAAACTCACAAAATGGCAGAAGCTAATAGAGCTTTTGCACATTTCCGTTAA
