# Supplementary material for: Organellar phylogenomics of Ophioglossaceae fern genera
Source: Front Plant Sci. 2024 Jan 15;14:1294716. doi: 10.3389/fpls.2023.1294716 (PMC10823028; doi:10.3389/fpls.2023.1294716)
Supplement: Supplementary file 3 [file DataSheet_3.zip › Supplementary file S2/cpDNA_CDS/rps8.fas.nt.cleanup.aln]

>Holubiella
ACGGGTAACGATACCGTCGCCAGTATGATAACTTCCGTAAGAAACGCTAACGTCCGAAAAACCGCAACAGTTCAAGTACCCGCTACTAGTATTACTAAAAGCATCGGAAGAATTCTTCTACAAGAAGGATTTATTGCTAATCTTGGAGAACATAGGGAAGGTAATAAGTCTTTCCCAACCTTGACCCCGAAGTATCAAGGGAAGAGAAGAGGGCCATACATCACAGCTCTGAAACGTATCAGTAAACCTGGGTTGAGAATATATTCTAATCACCGGGAGATTCCCGAAGTATTGGGCGGAATGGGAATTGTGATTCTTTCGACATCCGCTGGGATTGTGACAGATTGGGAAGCTCGACAGAAACGAATTGGAGGAGAAATCTTATGCTATGTATGGTAA
>Botrychium
ACGGGTAACGATACCGTCGCCAGTATGATAACTTCCGTAAGAAACGCTAACATGCGAAAAACCGCAACAGTTCAAGTACCCGCCACTAGGATTACTAAAAGCATCGGAAGAATTCTTCTACAAGAAGGATTTATTGATAATCTTGGAGAACATAGGGAAGGTAATAAGTCTTTCCCAACCTTGACCCCGAAGTATCAGGGGAGGAAGAGAGAGCCATACATCACAGCTCTGAAACGTATCAGTAAACCTGGATTGAGAATGTATTCTAATCATCGGGAGATTCCTGAAGTATTGGGTGGAATGGGAATTGTGATTCTTTCGACATCCGCTGGGATTGTGACGGATTGGGAAGCTCGACAGAAACGAATCGGAGGAGAAATCTTATGCTATGTATGGTGA
>Japanobotrychium
ATGGGTAACGATACCGTCGCCAGTATGATAACTTCCGTAAGAAACGCCAACGTGCGAAAAACCGCAACAGTTCAGGTACCCGCTACTAGTATTACTAAAAGCATTGGAATAATTCTTCTACAGGAAGGATTTATTGAGAATATTGGAGAACGTAAGGAAGGTAATAAGTCTTTCCCAATTTTGACCCTAAAGTATCGAGGGAAAAGAAGAGAGCCATACATCACAGCTCTGAAACGTATCAGTAAACCTGGGTTGAGAATGTATTCCAATCATCGGAAGATTCCCGAAGTATTGGGTGGAATGGGAATTGTGATTCTTTCGACATCCGCTGGGATTGTGACAGATTGGGAAGCTCGACAGAAACGAATTGGAGGAGAAATCTTATGCTATGTATGGTGA
>Sceptridium
ACGGGTAACGATACCGTCGCCAGTATGATAACTTCCGTAAGAAACGCTAACGTGCGAAAAACCGCAACAGTTCAAGTACCCGCTACTAGTATTACTAAAAGCATCGGAAGAATTCTTCTACAAGAAGGATTTATTGATAATCTTGGAGAACGTAGGGAAGGTAATAAGTCTTTCCCAACCTTGACCCCGAAGTATCAAGGGAAAAGGAGAGAGCCATACATCACAGCTCTGAAACGTATCAGTAAACCTGGATTGAGAATGTATTCTAATCACCGGGAGATTCCCGAAGTATTGGGCGGAATGGGAATTGTGATTCTTTCGACATCCGCTGGGATTGTGACAGATTGGGAAGCTCGACAGAAACGAATTGGAGGAGAAATCTTATGCTATGTATGGTAA
>Haukia
ATGAGTAATGATACCGTCGCCAATATGATAACCTCCATAAGAAATGCTAACATGCGAAAAAATGCAAAAGTTCAAGTACCCTCTACTGGTACTAATAAAAGCATCGGAAAAATACTTTTTCGAGAGGGTTTTATTGAGAATGTTGGGGAACGAAAAGAAAATAATAAATCTTTCCTAACTTTAACTCTAAAGTATGGAGGGAGAAGAAGAGATCCGTACATAACGGTTCTTAAGCGTATTAGTAAACCTGGATTAAGGATATATTCTAATCATCGGGAAATTCCCGAAATCTTGGGTGGAATGGGTATTGTAATTATCTCAACACCCTTTGGAATTATGACGGATTGGGAAGCTAGACAGAAACAAATTGGGGGAGAAATCTTGTGTTATGTTTGGTGA
>Whittieria
ATGAGTAATGATACCGTCGCCGATATGATAACCTCCATAAGGAACGCTAATGTGCGTAAAAATGTGAAAGTTCGAGTACCCGCTACTGGTACTAATAGAAGCATCGGAAAAATACTTCTCCAAGAGGGTTTTATCGAGAGTGTTGGGGAACAGGAAGGTAATAATAAATCTTTCCTAACTTTAACCTTGAGGTATAGAGGGAGAAAAAGAGATCCGTACATAACGGCTCTGAAGCGTATTAGTAAACCTGGATTAAGGATATATTCCAATCATCGGGAAATTCCCGAAATCTTGGGTGGAATGGGAATTGTAATTATTTCAACACCCTTTGGAATTATGACAGATCGGGAAGCTAGGCATAAAAAAATTGGGGGAGAAATCTTGTGTTGTGTTTGGTGA
>Goswamia
ATGAGTAACGATACCGTCGCCAGTACGATAACCTCCATAAGAAACGCTAACATGCGGAAAAATGCAAGAGTGCAAGTACCCGCTACTGGTACTAATAAAAGCATCGGAAAAATACTTCTTCGAGAAGGTTTTCTCGAGAATATTGGAGAACAGAAGGAAAGTAATAAATCTCTCCTAACTTTAACCTTAAGATATAGAGGTAGAAAAAGGGATCCGTACATAACAGCTATGAAGCGTATTAGTAAACCCGGATTAAGAGTATATTCCAATCATCGGGAAATTCCCGAAATTTTGGGTGGAATGGGGATTGTTATTATGTCAACATCCTTTGGAATTATGACGGATTGGGAAGCTAGGCAGAAAAAAATTGGAGGAGAAATTTTATGTTATGTTTGGTGA
>Ophioglossum_austroasiaticum
ATGAGTAATGATACCATTGCCAATATGATAACCTCCATAAGAAACGCTAACATGCGAAAGAATGCGAAGGTTCGAGTACCCGCTACCGGTACTAATAAAAGCATTGTAAAAATACTTTTTAGAGAAGGTTTTATCGAGAATGTTGTGGAACAAAAAGAAAATAATAACTCTTTTATAACTCTGACTTTGAGGTATAGAGGTAGAAAGAGAGATCCGTACATAACGGCTCTAAAACGTATTAGTAAACCCGGATTAAGAATATATTTGAATCATCGGGAGGTTCCCGAGGTATTGGGTGGAATGGGGATTATAATTATCTCAACACCCTTTGGAATCATGACGGATTGTGAGGCTAGGCAGAAACGAATTGGGGGAGAAATCTTGTGTTGTGTCTGGTGA
>Ophioglossum_californicum
ATGAGTAATGATACCATTGCCAATATGATAACCTCCATAAGAAACGCGAACATGCGAAAGAATGCGAAGGTTCGAGTACCCGCTACCGGTACTAATAAAAGCATTGTAAAAATACTTTTTAGAGAAGGTTTTATCGAGAATGTTGTGGAACAAAAAGAAAATAATAACTCTTTTATAACTCTGACTTTGAGGTATAGAGGTAGAAAGAGAGATCCGTACATAACGGCTCTAAAACGTATTAGTAAACCTGGATTAAGAATATATTTGAATCATCGGGAGGTTCCCGAGGTATTGGGTGGAATGGGGATTATAATTATCTCAACACCCTTTGGAATCATGACAGATTGTGAGGCTAGGCAGAAACGAATTGGGGGAGAAATCTTGTGTTGTGTCTGGTGA
>Cheiroglossa
ATGAGTAATGATACCATCGCCAATACCATAACCTCCATAAGAAACGCTAATGTGCGAAAAGCTTCAAAAGTTCGAGTACCCGCTACTGGTATTAATAAAAACATAGGAAAAATACTCTTACAAGAGGGTTTTATTGAGGATGCTGAGGAACAAAAAGAGAACAATAAATCCTTTTTAATTTTAACCTTGAGATATAGAAGTAGAAAAAAGGATCCTTGTATAACAGCTTTGAAGCGTATTAGTAAACCTGGACTAAAGATATACTCTAATCATCGGGAAATTCCCAAAATCTTGGGTGGAATGGGGATTGTAATTATCTCAACACCCTTTGGAATTATGACAGATTGGGAGGCTAGGCAGAAAAAAATTGGGGGAGAAATCTTGTGTTATGTTTGGTGA
>Ophioderma
ATGAGTAATGATACTATCGCCAATACGATAACCTATATAAGAAATGCCAATTTACAAAAGAATTCAAAAGTTCGAATACCTGCTACTAGTATTAATAAAAACATTGGAAAAATACTTCTTAACGAAGGATTTATTGAAAATGTTGAGGAAAAAAAAGATAATAAAAAATTATTTTTAATTTTCACGTTAAAATACAGAGGAAAAAAAAAGGATCCGTACATAACGACTCTTAAACGTATTAGTAAACCTGGATTAAGGATCTATTTAAATCATCGAAAAATTCCCGAAATTTTAGGTGGAATGGGAATTGGAATTATATCAACACCTTTTGGAATTATGACAGATTGGGAGGCCAGACAGAGAAAAATTGGAGGGGAAATCTTGTGTTCTATTTGGTAA
>Psilotum
ATGAGCCATGATACCATAGCTGATATGATTTCTCTTGTAAGAAATGCTAACATGCGAAAAGCTGTAAAAGTTCGTGTACCTGCTACTGGTATTACCCAAAATATTGTTAAAATTCTTTTACAAGAAGGTTTTATAAAAGATTACATGAAACAGGAAAAAAGAACTAGATCCTTCTTTATTTTAACCCTAAAGTATCAAGGACGAGTAAGAAAACCTCATATAACGGCTTTCAAACGTATTAGTAAGCCTAGCTTAAGAATTTATTCTAATTATCAAAAAATAACCAGAATTTTAGGTGGAATGGGAATTGCAATTATCTCAACATCTTCTGGAATTATGACAGATCGAGAAGCCCGACAAAAACGACTTGGAGGAGAAATAATATGTCATGTATGGTAA
>Mankyua
ATGGGTAATGATATTGTCGCCAATATGATAACCTCTGTAAGGAATGCTAATGTGCGAAAAGCTGTAACAGTTAAAGTACCCGCTACTAGTACTACTAAAAGTATTGGAATGATTCTCCTACAAGAGGGGTTTATTGAAAATATTAGGGAACATAAGAATGGAATCAAATCTTTTCTAACTCTAACCCTGAAATATCAAGGAAGGAGGAGAGAACCACACATAAAAACTTTGAAGCGTGTCAGTAAACCCGGGTTAAGAATATATTCTAATCATCGAGAAATTCCAGAAATATTGGGTGGAATGGGAATTGCAATCCTTTCAACATCTTCTGGAATTATAACGAATCGGGAGGCTCGACAAAAACGAATTGGAGGAGAAATATTGTGCTATATATGGTAA
>Helminthostachys
ATGGGTAACGATACCGTCGCCGATATGATAACCTCTATAAGAAACGCTAACATGCAAAAAGCCGCAACGGTTCGAGTGCCCGCAACTAATACTACTAAAAGCATCGGAAGGATTCTTCTGCAAGAGGGATTTATCGAAAGTCTTGGGGAACATAGGGAGAGTAATAAGTCTTTCCTGACTTTGACCCCGAAATACCGAGGAAGGAAGAGGGAGCCATACATAAAAGCTCTAAAGCGTATCAGTAAACCCGGATTGAGAATGTACTCTAATCATCGGGAGATTCCCGAAGTATTGGGTGGAATGGGAATTGTAATTATCTCAACATCCTCTGGAATTACGACAAATTGGGAAGCTCGACAGAAACGAATTGGGGGAGAAATCCTATGTTATATATGGTAA
>Dryopteris
ACGAATAACGACGCCATCTCCACTGCACTTACCGCTATAAGAAACGGAAACGCGAGAAGAAAAGCTATGATCAGGATACTTGCGACTAAAATGGCCGAACGCATCGTGCAAATTTTGGCAGAAGAAGGCTTCATAGAAAATGCTGTGAAGCACAAGGATAATGGGAAAGAATTTTCGGATGTGAGGTTGAGATATCTCGGTAAGAAGAAAGACCCCTACATTGCAGTTATCAGACGCATTAGCAAGCCTGGATTGAGAGTTTATTCCGATCGTCGGCAAATTCCTAAAATATTGGGCGGTATGGGAATTGCAATTTCATCGACATCTCGTGGACTTATTACAGATCGGGAGGCTCGACAAAAAAAAATCGGGGGGGAAATTTTACGCCACATTTGGTAA
>Ginkgo
ACGGGTAACGATGCTATCGCCAATCTAATTACTTCTATAAGAAACGCTGACATGGTAAAAAAAAGAGCAGTTCGGGTACCAGCTACTAATATCACCAGAAACATTGGAAGGATCCTTCTACGAGAAGGTTTTATAGAAGATGTTAGAGAACATCGGGAAGGTCGAAAATATCTTTTGATTATAACTCTAAGATATAGAGGAAGGAAGGGAAATACATATATAACCACTTCGGAACGTACTAGTAAACCTGGTCGGAGGATCTATTCTAATTATCAAGAGGTTCCTAAAGTTTTGGGTGGGATGGGGGTCGTAATTGTTTCTACTTCTCAAGGAATTATGACGGATCGAGAGGCTCGACGAAAAGGAATTGGGGGGGAAATATTCCGCTATGTATGGTAA
>Huperzia
ATGGGTAACGACACCATTGCCAATATGATTACCTCCGTAAGGAATGCTAACCTGGGAAAAGAAGAAACGGTTCGAGTACCAGCTACTAATATTAATAGAAGCATTGGAAAAATTCTTTTACAGGAGGGTTTCGTGAAGAACCTTGGGGAACTTCGGGAGGGTACAAACCATTTTATGATCTTAACCTTGAAATACCGGGGGAGGAAGAGAGAGCCATACATAACTACTTTAAGACGTATTAGTAAACCTGGCTTAAGATTGTATTATAATTATAAAAAAATTCCTAAAGTTTTAGGTGGAATGGGAGTGGTAATTCCTTCAACTTCTTGCGGAACCATGACGGATCGGGAGGCTCGACAAAAACAAATTGGAGGAGAAATACTATGTTATGTGTGGTAA
>Botrypus
ATGGGTAACGATACCGTCGCCAGTGTGATAACTTCCGTAAGAAACGCTAACGTGCGAAAAGCCGCAACAGTTCAAGTACCCGCTACTAGTATTACTAAAAGCATCGGAAGAATTCTTCTGCAAGAAGGATTTATTGATAATCTTGGAGAACATAGGGAGGGTAATAAGTCTTTCCCAACCTTGACCCCGAAATATCAGGGAAGGGAGAGAGAGCCATACATCACAGCTCTGAAACGTATCAGTAAACCTGGATTGAGAATGTATTCTAATCACCGGGAGATTCCCGAAGTATTGGGTGGAATGGGAATTGTGATTCTCTCAACATCCGCTGGAATTATGACAGATTGGGAAGCTCGACAGAAACGAATTGGAGGGGAAATATTATGCTATGTATGGTAA
>Rhizoglossum
ATGAGTAATGATACCGTCGCCGATACGATAACCTCCATAAGGAACGCTAACGTACGTAAAAATGTGAAAGTTCAAGTACCCGCTACTGGTACTAATAGAAGCATCGGAAAAATACTTCTTCGAGAGGGTTTTATCGATAATGTTGGGGAACAGGAAGGTAATAATAAATCTTTCCTAACTTTAACCTTGAGGTATAGAGGGAGAAAAAGAGATCCGTACATAACGGCTCTGAAGCGTATTAGTAAACCTGGATTAAGAATATATTCCAATCATCGAGAAATTCCCGAAATTTTGGGTGGAATGGGAATTGTAATTATCTCAACACCCTTTGGAATTATGACAGATCGGGAAGCTAGGCAGAAAAAAATTGGGGGAGAAATCTTGTGTTGTGTTTGGTGA
>Sahashia
ATGGGTAACGATACCGTCGCCGATATGATAACTTCCGTAAGAAACGCTAACGTGCGAAAAACCGCAACAGTTCAAGTACCCGCTACTAATATTACTAAAAGCATCGGAAGAATTCTTCTGCAGGAAGGATTTATTGATAATCTTGGAGAACATAGGGAGGGTAATAAGTCTTTCCCAACCTTGACCCCGAAGTATCAGGGGAAAAAGCGAGAGCCATACATCACAGCTCTGAAACGTATCGGTAAACCTGGATTAAGAATGTATTCTAATCATCGGGAAATTCCCGAAGTATTGGGTGGAATGGGAATTGTGATTCTCTCAACATCCTCTGGAATTGTGACAGATCGGGAAGCTCGACAGAAACGAATTGGAGGAGAAATCTTGTGCTATGTATGGTAA
