# Supplementary material for: Organellar phylogenomics of Ophioglossaceae fern genera
Source: Front Plant Sci. 2024 Jan 15;14:1294716. doi: 10.3389/fpls.2023.1294716 (PMC10823028; doi:10.3389/fpls.2023.1294716)
Supplement: Supplementary file 3 [file DataSheet_3.zip › Supplementary file S2/cpDNA_CDS/ycf1.fas.nt.cleanup.aln]

>Holubiella
ATGATA------------------ACATTCGAAAGCTTTAGATTGCTCTTTCCTCCGTTACAGGTTTCGGTACTAGCATGGATAAGTACGACA---GGTCCGTTC---------------------GTACTATTTGGATTCTATTATGGATTTCCCACCACATTACCCATCGGTATTTCTCAGATCTTGTCCATAAGATCCTTCCTCTTGGAAGGGAGTCTTGGTGGTACAGTATCTGTAATTGGTTCAATGACAGGGCAAATAATGATCCTTCTATCAATATACTGTTCG---CCACTGTATATGATGCTGGTGAAACCTCATGCAGTAACTCTTTTGGTTCCGCTGTATATGCTACTTCATTGGTATCGAACCAAAGATCCTTATAAATCTAAGACTTTGCGTCCTATTCATTCAGTAACTGATGCTAGGATTCGTAACATATTTATCGACGGCTTCATATTCCAACTGCTGAATCCTATCCTTCTACCAAGTCCTGCACTGGCAAGAATGGTGAACCTTTTTCGTTTCCGCCACAGTAACAATGTATTTTTCCCGATAAGCGGTATTCTAGGTTGGGCGGGGGGTCATATCTTATTTATCAATCTAGCCAAGATGCTCCTGGTTCGTATGGAACGTGACTCACCCATACCCTATGTATTGATAAAGCGTATTCTACATCGAACTTTTAGTATTATTATTTCGACCATTTCGTCACTGCACTTGGGCAGATCTCCAGTACCTCTTTTTACCAAGAAATTTACCGATGAAATTGTCTCA---CATAATCAGTCGCTTAAAAAT------TTGCAGGAC------GAATTATTATGG---CTTCATAAACCACGGCCCACTTCTTTTTTCGATCAATACAGATGGAACCGACCGTTGCGATATATCGAGAATAGTAGGTTTAGT---CGCAACGGCTTC------GTGAAAGAACGAGTATCTGAATATTTTTTCAACAAATGTCTAACCGATGGTAAACGGAGAGTATCTTTTACATCCCTACCCAGTCTATCCATATTTGAGAAACAATTAGAGAATTGT------ACCGATACCTCAGATGCATCTGCATCAGTATGCGATTATTCCGGGGAATGGATCGATACCGAGAAAAAAGAAAGGAATGCTTTAAATAATGAGTTCGAGGATCGAATCGAATCTGTGGGGAATGGATCCACTATTCAGGGAGCGATGGAAAAAAGGACTGGATTGTATCATAATAGGGGTAAAATCTTAGTCAAAGTTTACGACCCTTCTCTGAATGGGTTATCTCGTGCGAAGGTACCAACTCCGAAATCACCCTGGCTTTTGTCTGAT------CTGATGGATCCGAAGAAAAAATCTACGAACGATTACGCAGGGAGA------------------------GGTGCGAAACGTATCAGAAATAGAATCAGGAATTGGATGTCTACTAAGTATCAAGGATTGGAGCGT---GAGAAGTTTCCGCTACCTTGGGATCCAATACCTACGAGTGCCCAGCAAAGATTTCTGTCTATTGTTAGA---------------GAATCCGAAGATCCGAGG------ATTAAGGAA------------------------------------------------ATATCGAATGGGATC---------------------------GATCCCATTGGGGCGGGAACTCCGGAATTCCATACCACTTGGGAGCATGTATTCAAACTTCCCTTTCTGGAACAAGCTATATTTTTCAGTCATTCAGAACGAGAAGCTGAAGATTCAACCCCCCCCAATTCTCGGAATATATCTACGAATACCTTTACCGAATCAAATGCTTCTACTAGATCGGAAGATGTTTACTTTTCCGCAAGA---------GAAACAGTATCTCCGACCTCTCGAATCGAAGAGATGCAGAAAAGACTGCCTCGATATAATTCGATATTGAGATTTAATAGAATCGATGCTGTGAAT---ACGAATACCGATATTCGTCAGAGGAAAATGAAAAATTTGGGA---------------------------------TTTAGTCTCGCGAAAGCGAGAGTAAAA------------------------AGACGGATTGTGAAACGTTTCTCAAAACAATCGGATTTTCGTCGTAGACTAGTGAAAGGTTCCATGCGTGCTAGGAGGCGCAAAACTATAGTATGGAGGATGCTACAATCCGGAACGCATTCCCCTTTCTTTTTGAGGATGATGGAAATACCCACCCCCTTACAATCTTATTCCGGTGTATCG------GGTACAATCAGAAGTAAAAGAAAT---ACCCCGGGTATTGAAGAG------------------------GAATCAATATCTCCACCT------------------------------CTGAGGAGGGAA---------AGATCGAAGGCTGATCGTTCGGCAATAGCAGCTGGATTGGACTCTTCATTCGTTCAAAGCGGGAGAAGTATCCTATTGATTATCCAATCGAATCTTAGGAAATATGTCGTACTACCCATACTAATAATGGGTAAGAATATTGGTCGTATATTACTATTCCAACCTCCCGAATGGAATGAAGATTGGACGGAGTGGAATCGAGAAATACATATAAAATGTACTTATGACGGTGTTGAATTCTCTGACACACACTTACCCGGTCGCTGGTTCAGGGAGGGCCTTCAGATAAAGATTCTATATCCCTTTCGCCTAAAACCCTGGCAT------------------------ACTCGTGGAGGAAGA---------TATATTAAA------------------CCTTCCGGGGATGAAGAGGAGGTGCAGAAAGATTTA------------------------GCAGCTTCTGCAAAGCGAAAAAGGGTAAGTTTCGGTTATCTAACAATCTGGGGGTATCAAACCAATTTACCTTTCGGTGATGTGAAGAAACAACCTTCTTTTTGGAAACCTATTGGTAAGGAATTGAAGAAGATATTGATAGAGAGTTTCTTACCAAGAATCGCACGGATATCTGAT------------------------------------------GCGTCCTCCAAAATTCCCAACAGGTTTGAT------------------GATATTTCGGGGATAAATACTGAATCCACCGAATCA---GGGAATGATGTATCCAAT------------------------AGTACCCGAACCACTAATCAATATTTAGAGGGTGGT------------GGA---GTAGGTAATCTCGCGGTAGAG---GCAGTACCA---ATTGGGATTGGACATAGCAGTGGTGGGAATCTG------------TTGAATAAACTCGAGGATCAATCCGAACTGCGATTTGAAAATATTCAAGATTTC---GGTGATGACGTTGTAGTTTCGGTAACTGATGAAACTGAACGAATAGTTGAGCAATCTCATCTCGAG------------AAAATGGAGAAACATCTGATACTGAAGGGGAGGGGTCATAAATATTACACCAAC---ATGGGATTGGTATGGAAAAAACAATCGATTCGG---ATTCGGCAAATATTATTACAATTACGTAGAGCAGTCGCGGGATTGATTCAGGGATGGTCCCACTCGATAAATAGCTTATACAACAGGATATATCGGGGTATTTTCCGACGTTTCATTTCCCTCATTCGGTCTAGTGTACAGCTAATGGTAAAACTAACAAAAGATCTTTTCAGAATCTTTAGTGAG---------------------------------------------------------ACACATCAACCTTCAAATATT---------GCTAAGGAT---------------GGGCAATATCTTCGGGCCGATCATGATCGGAGTGTATCGCCGATCTCCCAAGCGTATGTATTTCATAGGTTACGG------CACACGAGAAGTCGAATCGGGTTGGATTTACAT------------------------------------------------------------TCCCCGGTGCGATACGCAAAGGGAGAGAATTGGGAA---TCATTAGGAAATGGT---------------GGGCGGGTAATCCCAGAATCG------GGAGATCCTAGATGGAGCGGGTGTAGC------------------------------------------TTCATCCACAGCCACCTCAAAGAT---TTGGAAACGCAAGGACTACTTCTTGAA------GAACCCAAAACTTTCAATGAGAAGGACTGGGATGGATGGTTACACCATCTTAACAGATACAATCCACACTCAAGGATATGGTATAGGATAGCGCCGCGAGAGTGGAAGGTTGGAGTTAAT---------AAACATTGGGATCCAGAGCATAATTATCCCAATGAACGGAAAGAACATAACCTACGCGGGAAG---AGGGAAGAATATTCTGCATATCCAGAAAATCCTCTATTGAAACGACGGGTAAATAATATCAGTAAACGCCATAGGTTTAATGATCCAGCATATAATTTCATCGATTCCACGGTGAATTTGGATACGAAG------------GAGTCGCCGACGCGACAGTACGAAAAAGAGGAAGGGATTCTTTCTAATAGTCACATTCGGGGAATACATAAA---TACTCTACCTCTAATGGGAGAAAGGGTAGTATC------TTACAGTCTCGACCAGATAGT---------AATATTGATTCCGATTTAATGCTATGGTTGGTTCCGGATCTCGCAGAGACAAAAAACGTGTATGCAGCCGAGTCTGTG------CTCATACCTAAAGCTTCTATTCTACAAGGGAGAAGCCGTTCCTCTATGAAGGGTAAA------TTGGGGATAAATTCCCGG---------------------------------------------------TACGAGGGCCAG---------------------------------------------GGAGTGGAATCAGAA---------------------GAACTACTTCTGAAGGAAAGGGAGAGTCATTACCATATTTTCCAATGGAGATGGAAATCTAAGGCATTGGAAAGGGAGATGCAACGGATAAAGAATCTAGCATCTATTTCGAGTGTGATGGAAAATGAAGAGAAT------------ATTACTGCATTTTGTGATAAGATGGGTATAGATGCAGATTCATCAAATAGATTTTTCACCGAAGCTAAGCACGAATTCCTGAACCAATTCCTAACCGTT---TCGGCACACCGTTTACCGCGAGTGCTAGATGACCAGATGCTAATGTACAAAATGGTGAGTACTTTGCTGAAATTTAGGAATAGGTTTGAGGGAAGAATAGAT------------------------GCAGACGTATCCAGT---CAATGCATACCGTGTTTAATGACTATTAATAAT---GGAGAGAGGGCTTTTTCCGATCTGTAC---AATCTCGAAGATCTTTCGCTTCCGGGACGCCGTCGAGAACTACGGGTTCTAAGACCTCTGATGCTG---------GAGAAACAA------------------------------TATGCGGATCCTGATCAGTGGGTTAGAGAAACGGAGAAA------TACCAAGAATTC---------------AACCCCTCAGATCGAACCCGTATT------ATTAAACGTTTTCTCTGGCCCATCCATCGATTGGAAGATTTAGCTTGTACGAATAGATTTTGGTTCGGTGCGAATAATGGGAGTCGATTCACCATGCTGAGGATTCGCATGCATCCTCCG---------AATTGA------------
>Botrychium
ATGATA------------------ACATTCGAAAGCTTTAGATTGCTCTTTCCTCCGTTACAGGTTTCGGTACTAGCATGGATAGGTACGACA---GGTCCGTTC---------------------GTACTATTTGGATTCTATTATGGATTTCCCACCACATTACCCATCGGTATTTCTCAGATCTTGTCCATAAGATCCTTCCTCTTGGAAGGGAGCCTTGGTGGTACAGTATCTGTGATTGGTTCGATGACGGGGCAAATAATAATATTTCTATCAATATACTGTTCG---CCACTGTATATGATGCTGGTGAAACCTCATGCAGTAACTCTTTCGGTTCCACTGTATACGCTATTTCATTGGTATCGAACCAAAGATCCTTCTAAATCTAAGACTTTGCGTCCTATTCATTCAATAACTGATGCTAGGATTCGTAACATATTTATCGATGGCTTCATATTCCAACTGTTGAATCCTATCCTTCTACCAAGTCCTGCACTAGCAAGAATGGTGAACCTTTTTCGTTTCCGCTACAGTAACAATGTATTTTTCCCGATAAGCGGTATTCTGGGTTGGGTGGGGGGTCACATCTTATTTATCAATCTAGCCAAGATGCTCCTGGTTCGTATAGAACGTGACTCACCCATACCCTACGTATTGATAAAGCGTATTCTATATCGAACTTTTAGTATTATTATTTCGATCATTCCGTTACTGCATTTGGGTAGATCTCCAGTACCTCTCTCTACCAAAAAATTCACCGATGAAATTGTCTCA---CATAATAAGTCGCTTAAAAAT------TTGCAGGAC------GAATTATTATGG---CTTCATAAACCATGGCCCACTCCTTTTTTCGATCGATACAGATGGAACCGACCGTTGCGATATATCGAGAATAGTAGGTTTAGT---CGCAACGGTTTC------GTGAAAGAACGAGTATCTGAATATTTTTTCGACAAATGCCTAACCGATGGTAAACGGAGAGTATCTTTTACATCCCTACCCAGTCTATCCATATTTGGGAAACAATTAGAGAATTGT------ACCGATACCTCAGACGCATCCGCATCAGTATGTGATTATTTCGGGGAATGGATCGATACCGAGAAAGAAGAAATAAATGCTTTAAATAATGAGTTCGAGGATCGAATCGAATCTGTGGAGAATGGATCTACTATTCAGGGAGCGATGGAAAAAAGAACTGGATTGTATCATAATAAGGGTAAAATCTTAGTCAAAGTTTACGACCCTTCTCTGAATGGGTTATCCCGTACGAAAGTACCAATTCCAAAATCGCCCTGGCTTTTGTCTGAT------CTGATGGATCCGAAGAAAAAATCTACGAGCGATTACGCAGGGAGA------------------------GGTGCGAAACGTATCAGGAATAGAATCAGGAATTGGATGTCTACTAACTATCAAGGATTGGAGCGT---GAGAAGTTTCCGCTACCTTGGGATCCAATACCTACGAGTGCCCAACAAAGGTTTCTGTCTGTTGTTAGAGAA---------TCTGAG------GATCCGAGA------ATTAAGGAA------------------------------------------------ATATCAAATGGGATC---------------------------GATCCCATTGAAGCGGGAACTCAGGAATTACATACGACTTGGGAGCATGTATTCAAACTTCCCCTTTTGGAACAAGCTATATTTTTCAGTCATTCGGAACGAGAGGCTGAAGATTCAATTCCACCAAATTCTCGAAATATATCTCCGAATACCTCTACCGAATCAAATGCTTCTACTAGATCGGGAGATGCTTACTTCTCTGCA---GGGGAAACA------GTATCTCCGATCTCTCGAATCGAAGAGATGCAGAAAAGATTGCCTCGATATAATTCGATATTGAGATTTAATAGAATCGATGCTGTGAAT---ACGAATACCGATATTCGTCAGAGGAAAATGAAAAATTTGGGG---------------------------------TTTAGTCTCGCGAAAGCGAGGGTAAAA------------------------AGACGGATTGTGAAACGTTTCTCGAAACAGTCGGATTTTCGTCGTAGATTAGTGAAAGGTTCTATGCGTGCTAGGAGGCGTAAAACTATAGTATGGAAGATGCTACAATCTGGAACGCATTCCCCTTTCTTTTTGAGGATGATGGAAATACCCACCCCTCTCCAATCCTATTCCGGTGTATCG------GGTACGATCAAAAGCAAAAAGAAT---ACTCTGGGTATTGAAGAG------------------------GAATCAATATCTCTACCTCCG------------------------------AGAAGGGAG---------AGATCGAAGGCTGATCGTTCGGCAATAGCAGCTGGCTTGGACTCTTCATTCGTTCAGAGCGGGAGAAGTATCCTATTGATTATCCAATCGAGTCTTAGGAAATATGTCGTACTACCCATACTAATAATGGGTAAGAATATTGGTCGTATATTACTATTCCAATCCCCCGAATGGAATGAGGATTGGACGGAGTGGAATCGAGAAATACATATAAAATGTACTTATGACGGTATTGAATTCTCTGACACACACTTACCCGGTCGCTGGTTCAGAGAGGGCCTTCAGATAAAGATTATATATCCCTTTCGTCTAAAACCCTGGCAT------------------------ACTCGTAGGGGAAGA---------TATATTAAT------CCT------------TTCGGAGATAAGGGGGAGGTACAGAAAGATTTACCA------------------------GCCCTTGCAAAGCGAGGAATGGTAAGTTTCGGTTATCTAACAATCTGGGGGTATCAAACTAATTTACCCTTCGGTGATGTGAAGAAACAACCCTCTTTTTGGAAACCTATCGGTAAGGAATTGAAAAAGATATTGATAGATAGTTTCTTGCCAAGAATCGCACGGATATCTGAT---GCG---------------------------------------TCCTTCAAAATTACCAACGGGTTGAAT------------------GATATTTCAGGGATAAATACTAAATACACTAAATCA---GGGAATGATGTATCCAAT------------------------AATACCCGAACTACTAATCAATATTTAGAGAGTGGT------------GGA---GTGGATAATCTCGCGGTAAAG---GCAGTACCG---ATTGAGATTGGACGTAGCAGTAGTGGAAATCTG------------TTGAATAAACTCAAGGATCAATCCGAACTGCGATTTGGAAATATTCAAGATTTC---GGTGATAACATTATAGCTTCGGTGGCTGATGAAACTGAACGAATAGTTGAACAATCCCATACTGAG------------GAAATAGAGAAACATCTGATACTGAAGGGAAGGAATCATAAATATTCCACCAAT---GCAGGATTGGTATGGAAGAAACAATCGATTCAG---ATTCGGCAAAGATTATTACAATTTCGTAGAACAGTCGTGGAATTTATTCAGGGATGGTCCCACTCGATAAGTAACTTATACAACACGATATATCGGGATATTTCTCGACGTTTAATTCACCCCATTCGGTCCGATATACGACTGATGGTAAAACTAACAAAAGATCTTTTCATAATCTTTGGTGAG---ACG------------------------------------------------------CATCAACCTTCAAATGTT---------GCTAAGAAT---------------GGGCAGGATCTTCGGGCCGATCATGGTCGGAGTGTATCATCTATCTCCCAAGTGTATGTATTTCATAGGTTACGG------TACACGATGAGTCGGATCGGGTTGGATTTATAC------------------------------------------------------------TCCCGGGTGCGATACCCAAAGGGAGAGGATTGGGAA---TCATTAGTGAATGAT---------------GGGCGGGGAGTTCCAGAATCA------GGAGATCCTGAATGGAGCGGGTGTAGC------------------------------------------TTCATTCACACTCATCCCAAAGATTCG---GAAGCGCAAGGA---CTTATTGAA------GAACCCAAAACTTTCAATGAGAAGGATTGGGATGAATGGTTACACCGTTTCAACAGATACAATTCACACTCAAGGGTATGGTATAGAATAGCGCCGCAGGAGTGGAGGGTTGGGGTTAAT---------AAGCATTGGGATCCAGAGCATAATTATACCAATGGGCGGAAAGAACATAACCTACGCGGGGGGGGGGGGGAGGAATATTCCGCATATCCAGAAAATACTCTATTGAAACGACAGGTAAGTAATATCAGTAAACGCTATAGGTTTAATGATCCAGCATATAATTTCATTGATTCCACGGTGAATTCGGATACGAAG------------GAATCGCCGATGCGACAATGCGAGAAAGAGGAAGGGATTCTTTCTAATAGTCACATTCAGAGAATACGTCAA---TACTCTGTCTCTAATGGGGGAAGGGGAAGGGTTAGTATCTTGCAGTCTCGATCAGATAGT---------AATATTGATTTCGATTCAATGCTATGGTTGGTTCCGGATTTTGCAGAGACAAAAAACGTGTATGCAGCCGAGTCTGTA------CTTATACCTAAAGCTTCTATTCTACGAGGGAGAAGCCGTTCCTCTATGAAGGGTAAA------TTGGGGATAAATTCCCGA---------------------------------------------------TACGAGGGCCAGGGAATG---------------------------------------------GAATCAGAA---------------------GAACCACTTCTGAAGGAGAGGGAGAGTCATTACCATATCTTCCAATGGAGATGGAAATCTAAGGCATTGGAGAGGGGAATGCAACGGATAAAGAATCTAGCATCTATTTCGAGTATAATGGAGAATGAAGAGAAT------------ATTACTGCATTTTGTGATAGGATGGGTATAGATGCAGATTCATCGAATAGATTTTTTACCGAGGCTAAGCACGAATTCCTGAACCAATTCCTAACCGTT---TCGGCACACCGTTTACCGCGAGTGTTAGATGACCAGATGCTAATGTACAAAATGGTGAGTACTTTGCTGAAATTTAGGAATAGGTTCGAGAGAAGAATAGAT------------------------GCAGATGTATCCAGT---CAATGCATACCGTGTTTAATGACTATTAATAAT---GGAGAGAGGGCTTTTTCGGATCCGTAC---AATCTCGAAGATCTTTCGCTTCCGGGACGCCGTCGAGAACTACGGGTTTTAAGACCTCTGGTACTG---------GAGAAACAA------------------------------TATGTGGATCCTGATCGGTGGGTTAGAGAAACGGATAAA------TACCGAGAATTC---------------AATCCCTCAGATCGAACCCGTATT------ATTAAACGTTTCCTATGGCCCATCCATCGATTGGAAGATTTAGCTTGTATGAATAGATTTTGGTTCGATGCAAATAATGGGAGTCGATTCACCATGCTGAGGATTCGCATGCATCCTCTG---------AATTGA------------
>Japanobotrychium
ATGATA------------------ACATTCGAAAGCTTTATATTGCTCTTTCCTCCGTTACAGGTTTCAGTACTAGCATGGATAAGTACGACA---GTTCCGTTC---------------------GTACTATTTGGATTCTATTATGGATTTCCCACCACATTACCCATCGGTATTTCTCAGATTTTGTCCATAAGATCCTTCCTCTTGGAAGGGAGTCTTGGTGGTACAGTATCTGTAATTGGTTCGATGACGGGGCAAATAATGATCTTTCTATCAATATACTGCCCG---CCACTGTATACGATGCTGGTGAAACCTCATGCAGTAACTCTTTTGGTTCCACTGTATATGCTACTTTATTGGTATCGAACCAAAGATCCTTCTAAATCTAAGACTTTGCGTCCTATTCATTCAATAACTGACGCTAGAATTCGTAACATATTTATCGACGGTTTCATATTCCAACTGCTGAATCCTATCCTTCTACCAAGTCCTGCACTAGCAAGAATGGTGAACCTTTTTCGTTTCCGCCACAGTAACAATGTATTTTTCCCAATAAGCGGTATTCTAGGTTGGGCGGGGGGTCACATCTTATTTATCAATCTAGCCAAGATGCTCCTGATTCGTATGGAACGTGACTCACCCATACCCTATGTATTGATAAAGCGTCTTCTATATCGAACTTTTAGTATTATTATTTCGACTACTTTGTTACTGCACTTGGGTAGATCTCCAGTACCTCTTTTCACCAAAAAATTTACCGATGAAATTGTTTCA---CATAATCAGTCGCTTAAAAAT------TTGCAGGAC------GAATTATTATGG---CTTCATAAACCATGGCCCACTTCTTTTTTCGATCAATACAGATGGAACCGACCGTTGCGATATATCGAGAATAGTAGGTTTAGC---CGCAACGGTTTC------GTGAAAGAACGAGTGTCTGAATATTTTTTCGACAAATGTCTAACCGATGGTAAACAGAGAGTATCTTTTACATCCCTACCCAGTCTATCCATATTTGGGAAACAATTAGAGAATTGT------ACCGATACCTCAGATGCATCTGCATCAGTATGCGATTATTTCAGGGAATGGATCGATACCGATAAAAAAGAGAGAAATGCTTTAAATAATGAGTTCGAGGATCGAATCGAATCTGTGGAGAATGGATCCACTGTTCGGGGAGCGATGGAAAAAAAGACTGGATTGTGTCATAATAAGAAGAAAATATTAGTCAAAGTTTACGACCCTTCTCTGAATGGGTTATCCCGTACGAAAGTACCAACTCCGAAATCACCCTGGCTTTTGTATGAT------CTGATGGATCCGAAGAAAAAATCTATGAACGATTACGCAAGGAGA------------------------GATTCGAAACGTATCAGAAATAGAATCAGGAATTGGATGTCTACTAAGTATCAAGGATTGGAGCGT---GAGAAGTTTCCGCTACCTTGGGATCCAATACCTACGAGTGCCCAACAAAGGTTTGTGTCTATTGTTAGAGAA---------TCCGAA------GATCCGAGG------ATTAAGGAA------------------------------------------------ATATCGAATGGGATC---------------------------GATTCCATTGGGGCGGGAACTCAGGAATTCCATACCACTTGGGAGCATGTATTCAAACTTCCTTTTCTGGAACAAGCTATATTTTTCAGTCATTCGGAACGAGAAGCTGAAGATTCAACTCCCCCCAATTCTCAGAATATATCTCCGAATATCTCTACCGAATCAAATGCTTCAACTAGATCAGAAGATGTTTATTTCTCTGCA---AGAGAAACA------GTATCTCTGACCTCTCGGATCGAAGAGATGCAGAAAAGACTGCCTCGATATAATTCGATATTGAGATTTAATCGAATCGATGCTGTGAAT---ACGAATACCGATATTCGTCAGAGGAAGATGAAAAATTTGGGG---------------------------------TTTAGTCTCGCGAAAGCGAGGGTAAAA------------------------AGACGGATTGTGAAACGTTTCTCAAAACAGTCGGATTTTCGTCGTAGACTAGTGAAAGGTTCCATGCGTGCTAGGAGACGTAAAACTATAGTATGGAAAATGCTACAATCCGGAACGCATTCCCCTTTCTTTTTGAGGATGATGGAAATACCCACCCCCTTCCAATCTTATTCCGGTGTATCG------GGTACAATCAAAAGCAAAAGGAAT---ACCCCTGGTATTGAAGAG------------------------GAATCAATATCTCTACCTCCG------------------------------AGGAGGGAA---------AGATCGAAGGCTGATCGTTTGGCAATAGCAGCTGGATTGGACTCTTCATTCGTTCAAAGCGGGAGAAGTATCCTATTGATTATCCAGTCAAATCTTAGGAAATATGTCGTACTACCCATACTAATAATGGGTAAGAATATTGGTCGTATATTACTATTCCAACCCTCCGAATGGAATGAAGATTGGACAGAGTGGAATCGAGAAATACATATAAAATGTACTTATGACGGTGTTGAATTCTCTGACACACACTTACCTGGTCGCTGGTTCAGGGAGGGCCTTCAGATAAAGATTCTATATCCTTTTCGCCTAAAACCCTGGCAT------------------------ACTCATGGAGGAAGA---------TATATTAAT------TCT------------TACGTAGATGAGGGGAAGGTACAGGAATATTTACCA------------------------GCTTCTGCAAAGCGAGGAAGAGTAAGTTTCGGTTATCTAACAATTTGGGGGTATCAAACCAATTTGCCTTTCGGTGATGTGAAGAAACAACCTTCTTTTTGGAAACCTATTGGTAAGGAATTGAAGAAGATATTGATAGAGAGTTTCTTGCCAAGAATCGCACGGATATTTGAT---GCA---------------------------------------TCTTTCAAAACTCCCAACAGGTTGGAT------------------GATATTTCGGGGATAGATACTAAATCCACTGAATCA---GGGAATGATTTATCCAAT------------------------AGTACCCGAACCACTAATCAATATTTAGAGGGTGGT------------GAA---GTGGGTAATCTCGCGGTAGAG---GTAGTATCG---ATTGGAATTGGACGTAGCAGT---------ATA------------TTGAATAAATTCGAAGATCAATCCGAACTGCAATTTGAAAAGATTCAAGATTTC---GGTGATGACGTCGTAGCTTCGATAGCTGATGAAACTGAACGAATAGCTGAACAATCTCATCCTGAA------------AAAATGGAGAAACATCTGATACTGAAGAGGAATAATCTTAAATATTCCACCAAC---ATGAGATTGGTATGGAAGAAACAATCAATTCGG---ATTCGGCAGAGATTATTTCAATTCCGTAGAATAGTCGCGGGATTGATTCAGGGATGGTCCCACTCAATAAATAGCTTATACAACAGGATATATCGGGATATTTCTCGACATTTCATTCTTTCCATTCGGTCTGGTGTACAGCTAATGGTAAAACTAACAAAAGATCTTTCCAGAATCTTTAGTGAG---ACG------------------------------------------------------CATCAATCTTCAAATATT---------GCTAAGGAT---------------GGGCAATATCTTCGGGCTGATCATGATCGGAATGTATCACCGATTTCCCAAGCGTATGTATTTCATAGGTTACGG------CACACGAGAAGTCGAATCGGGTTGGATTTATAC------------------------------------------------------------TCCCCGGTGCGATACCCAGAGGGAAAAGATTGGAAA---TCATTCGGAAATGGT---------------GGGCGGGTAATCCCAGAATCAGAATCGGGAGATCCTAAATGGAGCGGGTGTAGC------------------------------------------ATCATCCACAGCCACCTCAAAGATTCG---GAAGCGCAAGGA---CTTCCTGAA------GAACCCAAAATTTTCAATGAGAAGGACTGGGATGGGTGGTTACACCGTCTCAACAGATACAATCCACACTCAAGGATATGGTATAGGATAACGCCGCAGGAGTGGAAGACTGGAGTTAAT---------AAGCATTGGGATACAGAGCATAATTATCCCAATGAACGGAAAGAACATAACCTACGCGGAAGG---GAGGAAGAATATTCTGCATATTCAGAAAATTCTCCATTGAAACGACAGGTAAGTAATATAAGTAAACGCCATAGGTTTAACGATCCAGCATATAATTTCATTGATTCCACGGTGAATTTTGATACGAAG------------GAGTCGCCGATGCGACAATACGATAAAGAGGAAGGGATTCTTTCTAATAGTCACATTCGAAGAATATGTAAA---TACTATACCTTTAGTGAGAGAAAGAGTAATATC------TTGCAGTTTCGACCAGATAGT---------AATATTGATTTCGATTTAATGCTATGGTTGGTTCCGGATCTCACAGAGACAAAAAATGTGTATGCAACCGAATCTGTG------CTCATACCTAAAGCTTCTATTCTACAAGGGAGAAGCCGTTCCTCTATGAAGGGTAAA------TTGGGGATAAATTCCCGG---------------------------------------------------TACGAGGGTCAGGAGATG---------------------------------------------GAATCGGAA---------------------GAACTACTTCTGAAGGAAAGAGAGAGTCATTACCATATTTTCCAATGGAGATGGAAATCTAAGGCATTGGAAAAAGGGATGCAACGGATAAAAAATCTAGCATCTATTTCGAGTGTGATGGAAAATGAAGAGAAT------------ATTACTGCATTTTGTGATAAGATGGGTATAGATGCAGATTCATCGAAGAGATTTTTCACTGAGGCTAAGCACGAATTCCTGAACCAATTCCTAACTGTT---TCGGCACACCGTTTACCGCGGGTGTTAGATGACCAGATGCTGATGTACAAAATGGTGAGTACTTTGCTGAAATTTAGGAATAGGTTTAAGGGAAGAATAGAT------------------------GCAGACGTATCCAGT---CAGTGCATACCGTGTTTGATGACTATTAATAATAATGGAGAGAGGGCTTTTTCCGATCCGTAC---AATCTCGAAGATCTTTCGCTTCCGGGACGCCGTCGAGAACTACGGGTTCTAAGACCTCTGATGCTG---------GAGAAACAA------------------------------CATGCGGATCCTGATCAGTGGGTTAGAGAAACGGATAAA------TACCGAGAATTC---------------AACCCCTCAGATCGAACCCGTATT------ATTAAACGTTTTCTCTGGCCCATCCATCGATTGGAAGATTTAGCTTGCACGAATAGATTTTGGTTCGGTGCAAATAATGGGAGTCGATTCACCATGCTGAGGATTCGCATGCATCCCCTG---------AATTGA------------
>Sceptridium
ATGATA------------------ACATTCGAAAGCTTTAGATTGCTCTTTCCTCCGTTACAGGTTTCGGTACTAGCATGGATAAGTACGACA---GGTCCGTTC---------------------GTACTATTTGGATTCTATTATGGATTTCCCACCACATTACCCATCGGTATTTCTCAGATCTTGTCCATAAGATCCTTCCTCTTGGAAGGGAGTCTTGGTGGTACAGTATCTGCAATTGGTTCGATGACGGGGCAAATAATGATCTTTCTATCAATATACTGTTCG---CCACTGTATATAATGCTGGTGAAACCTCATGCAGTAACTCTTTTGGTTCCACTGTATATGCTATTTCATTGGTATCGAACCAAAGATCCTTCTAAATCTAAAACTTTGCGTCCTATTCATTCAATAACTGATGCTAGGATTCGTAACATATTTATCGACGGCTTCATATTCCAACTGCTGAATCCTATCCTTCTACCAAGTCCTGCACTAGCAAGAATGGTGAACCTTTTTCGTTTCCGCCACAGTAACAATGTATTTTTCCCGATAAGCGGTATTCTAGGTTGGGCGGGGGGTCACATCTTATTTATCAATCTAGCCAAGATGCTCCTGGTTCGTATGGAACGTGACTCACCCATACCCTATGTATTGATAAAGCGTATTCTACATCGAACTTTTAGTATTATTATTTCGACCATTTCGTCACTGCATTTGGGTAGATCTCCAGTACCTCTTTCTACCAAGAAATTTACCGATGAAATTGTCTCA---CATAATCAGTCGCTTAAAAAT------TTGCAGGAC------GAATTATTATGG---CTTCATAAACCATGGCCCACTTCTTTTTTCGATCAATACAGATGGAACCGACCGTTGCGATATATCGAGAATAGTAGGTTTAGT---CGCAACGGCTTC------GTGAAAGAACGAGTATCTGAATATTTTTTCGACAAATGTCTAACCGATGGTAAACGGAGAGTATCTTTTACATCCCTACCCGGTCTATCCATATTTGGGAAACAATTAGGGAATTGT------ACCGATACCTCAGATACATCTGCATCAGTATGCGATTATTCCGGGGAATGGATCGATACCGAGAAAGAAGAAAGAAATGCTTTAAATAATGAGTTCGAGGATCGAATCGAATCCGTGGAGAATGGATCCACTATTCGGGGAGCGATGGAAAAAAGGACTGGGTTGTATCATAATAAGGGTAAAATCTTAGTCAAAGTTTACGACCCTTCTCTGAATGGGTTATCCCGTGCGAAGGTACCAACTCCGAAATCACCCTGGCTTTTGTCTGAT------CTGATGGGTCCAAAGAAAAAATCTACGAACGATTACGCAGGGGGA------------------------GATGCGAAACGTATCAGAAATAGAATCAGGAATTGGATGTCTACTAAGTATCAAGGATTGGAGCGT---GAGAAGTTTCCGCTACCTTGGGATCCAATACCTACGAGTGCCCAGCAAAGATTTCTGTCTATTGTTAGAGAA---------TCCGAA------GATCCGAGG------ATTAAGGAA------------------------------------------------ATATCGAATGGGATC---------------------------GATCCCGTTGGGGCGGGAACTCAGGAATTCCATACCACTTGGGAGCATGTATTCAAACTTCCCTTTCTGGAACAAGCTATATTTTTCAGTCATTCAGAACGAGAAGCTGAAGATTCAACCCCCCCCAATTCTCGAAATATATCTCCGAATACCTTTACCGAATCAAATGCTTCTACTAGATTGGGAGATGTTTACTTTTCCGCA---GGAGAAACA------GTATCTCCGACCTCTCGGATCGAAGAGATGCAGAAAAGACTGCCTCGATATAATTCGATATTGAGATTTAATAGAATCGATGCTGTGAAT---ACGAATACCGATATTCGTCAGAGGAAAATGAAAAATTTGGGA---------------------------------TTTAGTCTCGCGAAAGCGAGAGTAAAA------------------------AGACGGATTGTGAAACGTTTCTCAAAACAGTCGGATTTTCGTCGTAGACTAGTGAAAGGTTCCATGCGTGCTAGGAGGCGTAAAACTATGGTATGGAGGATGCTACAATCCGGAACGCATTCCCCTTTCTTTTTAAGGATGATGGAAATACCCACCCCCTTCCAAACTTATTCCGGTGTATCG------GGTACAATCAGAAGTAAAATAAAT---ACCCCGGGTATTGAAGAG------------------------GAATCAATATCTCCACCTCCG------------------------------AGGAGGGAA---------AGATCGAAGGCTGATCGTTCGGCAATAGCAGCTGGATTGGACTCTTCATTCGTTCAAAGCGGGAGAAGTATCTTATTGATTATCCAATCGAATCTTAGGAAATATGTCGTACTACCCATACTAATAATGGGTAAGAATATTGGTCGTATATTACTATTCCAACCTCCCGAATGGAATGAAGATTGGACAGAGTGGAATCGAGAAATACATATAAAATGTACTTATGACGGTGTTGAATTCTCTGACACACACTTACCCGGTCGCTGGTTCAGGGAGGGCCTTCAGATAAAGATTCTATATCCCCTTCGCCTAAAACCCTGGCAT------------------------ACTCGTGGAGGAGGA---------TATATTAAT------CTT------------TCCGGAGATGAGGAGGAGGTACAGGAAGATTTACCA------------------------GCTCCTGCAAAGCGAAGAAGGGTAAGTTTCGGTTATCTAACAATCTGGGGGTATCAAACCAATTTACCCTTCGGTGATGTGAAGAAACAACCTTCTTTTTGGAAACCTATTGGTAAGGAATTGAAGAAGATATTGATAGAGAGTTTCTTACCAAGAATCGCACGGATATCTGAT---GCG---------------------------------------TCCTTCAAAATTACCAACAGGTTTGAT------------------GATATTTCGGGAATAAATACTGAATCCACTGAATCA---GGGAATGATGTATCCAAT------------------------AGTACCCGAACCACTAATCAATATTTAGAGGGTGGT------------GGA---GTGGGTAATCTCGCGGCAAAG---GCAGTACCA---ATTGGGATTGGACGTAGCAGTGGTGGGAATCTG------------TTGAATAAACTCGAGGATCAATCCGAACTGCGATTTGAAAATATTCAAGATTTC---GGTGATGACGTTGTAGCTTCGGTAGCTGATGAAACTGAACGAATAGTTGAACAATCTCATCTTGAT------------AAAATAGAGAAACATCTGATACTGAGGGGGAGGGATCATAAATATTACACCAAC---ATGGGATTGGTATGGAAGAAACAATCGATTCGG---ATTCGGCAGAGATTATTACAATTCCGTAGAGCAGTCGCGGGATTGATTCAGGGATGGTCCCACTCGATAAATAGCTTATACAACAGGATATATCGGGGTATTTCCCGACGTTTCATTTCCCTCATTCGGTCTAGTGTGCAACTAATGGTAAAACTAACAAAAGATCTTTTCAGAATCTTTAGTGAG---ACG------------------------------------------------------CATCAACCTTCAAATATT---------GCTAAGGAT---------------GGGCAAGATCTTCGGGCCGATCATGATTGGAGTGTATCGCCGATCTCCCAAGCGTATGTATTTCATAGGTTACGG------CACACGAGAAGTCGAATCGGGTTGGATTTATAT------------------------------------------------------------TCCCCGGTGCGATACGCAAAGGGAGAGGATTGGGAA---TCATTAGGAAATGGT---------------GGACGGGTAATCCCAGAATCG------GGAGATCCTAAATGGAGCGGGTGTATC------------------------------------------TTCATCCACAGCCACCTCAAAAATACG---GAAGCGCAAGGA---CTTCTTGAA------GAACCCAAAACTTTCAATGAGAAGGACTGGGATGGATGGTTACACCGTCTTAACAGATACAATCCACACTCAAGGATATGGTATAGGATAGCGCCGCAAGAGTGGAAGGTTGGAGTTAAG---------AAACATTGGGATCCAGAGCATAATTATCCCAATGAACGGAAAGAACATAACCTACGCGGGGAG---GAGGAAGAATATTCTGCATATCCAGAAAATCCTCTATTGAAACGACGGATAAGTAATATCAGTAAACGCTATAGGTTTAACGATCCAGCATATAATTTCATTGATTCCACGGTGAATTTGGATACGAAG------------GAGTCGCCGACGCGACAGTACGAGAAAGAGGAAGGGATTCTTTCTAATAGTCACATTCGGGGAATACATAAA---TACTCTACCTCTAGTGGGAGAAAGGGTAGTATC------TTGCAGTCTCGACCAGATAGT---------AATATTGATTCCGATTTAATGCTATGGTTGGTTCCGGATCTCGCAGAGACAAAAAACGTGTATGCAGCCGAGTCTGTG------CTCATACCTAAAGCTTCTATTCTACAAGGGAGGAGCCGTTCCTCTATGAAGGGTAAA------TTGGGGATAAATTCCCGG---------------------------------------------------TACGAGGGCCAGGAAATG---------------------------------------------GAATCGGAA---------------------GAACTACTTCTGAAGGAAAGGGAGAGTCATTACCATATTTTCCAATGGAGATGGAAATCTAAGGCATTGGAAAGGGGGATGCAACGGATAAAGAATCTAGCATCTATTTCGAGTGTGATGGAAAATGAAGAGAAT------------ATTACTGCATTTTGTGATAAGATGGGTATAGATGCAGATTCATCGAATAGATTTTTCACCGAGGCTAAGCACGAATTCCTGAACCAATTCCTAACCGTT---TCGGCACACCGTTTACCGCGAGTGCTAGATGACCAGATGCTAATGTACAAAATGGTGAGTACTTTGCTGAAATTTAGGAATAGGTTTGAGGGAAGAATAGAT------------------------GCGGACGTATCCAGT---CAATGCATACCGTGTTTAATGACTATTAATAAC---GGAGAGAGGGCTTTTTCCGATCCGTAC---AATCTCGAAGATCTTTCACTTCCGGGACGCCGTCGAGAACTACGGGTTCTAAGATCTCTGATGCTG---------GAGAAACAA------------------------------CATGCGGATCCTGATCAGTGGGTTAGGGAAACAGAGAAA------TACCAAGAATTC---------------AACCCCTCAGATCGAACCCGTATT------ATTAAACGTTTTCTCTGGCCCATCCATCGATTGGAAGATTTAGCTTGCACGAATAGATTTTGGTTCGATGCAAATAATGGGAGTCGATTCACCATGTTGAGGATTCGCATGCATCCTCTG---------AATTGA------------
>Haukia
ATGCTA------------------ACACTCGAAAGTTTTGGATTGCTCTGCTCTCAACTACAAGTTTTCGTATTGGCATGGGTAAATGCAGCG---GTGCCATTC---------------------GTACTATTTGGATTCTATTACGGATTTCTCACCACATTACCCATAGGGATTTCTCAAATATTGTCTATAAGATCCTTCCTTTTAGAAGGTAATCTCGGTGGTATAGTATCCATAACAGGTTCAATTATAGGACAAACTATAGTTCTTCTATCAATGTACTGTTCA---CCACTCTACACTATGGTAATGAAACCTCATGCAATAACTCTTACAGTTCTACCATTTATTTCACTTCATTGGTATCAAACCAAGGATCTTTACAGATCAAAGACTCTGCGTCCCATTAATTCAATTACTGATATAAGAATTTTTAATATATTTTTCACTAGCTTCATATTTCAACTGTTGAATTCCAGCCTTATACCCAGTCCTGTACTAGCAAGAATGATAAATATTTTTCATTTCCGACATAGCAATAATTTATGCTTTTTTATGAGTAGTCTCTTGGGTTGGACAGGAGGAAACATTCTATTAATTAATATGACCAAAATCCTTTTGGTTCGCATAGAGCGTGATTCACCCATACTTTATGCATTGATAAAGCGTATTCTATATTNAACTTTTAGTATTACTATTTCGATAATTTTATTAATGTATCTAGGTAGATTTCCAGTTCCTCTTGTTACCAAAAAATTTACTGATGGAATCATACTG---CACAATAAGTCTCTCAAGAATAAAAAGTTGCAAGAT------GATTTTTTATGG---CTTAACAAACCATGGCCTACTTCCTTTTTTGATCGGTACAGATGGAATCGCCCGTTACGATATATTGAGAACAGCAGGTTCAGC---CGCAACGGATTC------GTAAAGGAACGGGTATCCGAATATTTTTTTAATAAGTGTTTAACCAATGGTGAATGGAGAGTATCTTTTACAGCCTTACCAAGTTTGTCCATATTTGAGAAACAATTATATTATTCT------ATTGATGCCTCAGATGCATTTGCATCAATAAGTGATTGTTCCAAAGAATGGATTAGTACCAAAGGTAAAAATAGAAATGCTTTAAAAAATGAGTTTAAAGATCGAATCAGATCTGTCGGAACTAAATCCATCGTTCAAGCATCGATGGAAAAAAGAATTGGACTCTCTCATAATGAGAATAAAATCTTAGTAAAGATTAATGATCCTTTTCTGAATGGATCATCTCGTGCGGAAGCACCAATTTTGAAATCACCCTGGCTATTGGCTGAT------CTAATTAATTTTGTAAAAGAATCTATGCATAGTTATGAACATAAG------------------------GGTAGTAAACGTACCCAAAATCAAATAAGAGATTGGATGTCTGCTAAGTATAAAGGATCACAACGT---AACAAGTTTCCCCTACCTTGGGATCCAATGCCGACTAGTGCCAAAAAAAGATTTCTGTCTATTGTTAGAGGA---------TCCAAA------GATTCAAGA------GTCAAAAAA------------------------------------------------ATATCGAATGAATTT---------------------------AATTCGTCTGGGATAGGAACACAAGAATTTATTATCACTTGGGAACATGTGTTCAAGCTTCCCATCTTAGAACAAACTTTATTTTTTAGTCAGTTAGAACGAGGTGCTGTAGATTTGATCATACCCAATTCTAATAATCTACCTGTGAATGACTTTGATGCATCAAACGTTTTCACAGGATCGAGGAATGCTTATTTCCGCACG---AGAGAATCC------GTGTATTCAATTCCTCGTATTGAGGAGATGCAAAAAATACTACCTCGATACAATTCGGCACTTAGATTCAATAGAATTGATGCTGTAAAT---ACAAATACTGATATTCGTCAGAGGAAAATGAAAAATTTGGGA---------------------------------TTTAACCTTGCGAAAACGAGAGTGAAAACC---------------------AGAAGAATTGTTAAGCGTTTCTCAAAACAGTCGGATTTTCGTCGTAGACTAGTGAAAGGTTCCATGCGCGCGAGGAGACGTAAAACCGTAGTGTGGAGGATGCTACAATCTGGAACGCATTCCCCTTTCTTTCTGAGGATGATGGAAATACCA------TTTTTAGTCTCCCCTGGTGGATCG------GGTGCAAAGGAAAGTGCAAAGGAT---ACCGTGGGTATTGAAAAG------------------------GAATTAATATCTATCCCTTCG------------------------------AGAAAGAAA---------AGATCAAAGGCTGATCGTTTATCAATAGCAGCTCGATTGGATTCTTCTTTCATTCAAAGCGGAAGAAGTATTTTACTCATTATTCAATCAAACCTTAGAAAATATTTTAAATTACCCATACTGATACTAGGTAAGAATATTGGGCGTATATTACTATTACGATCTCCCGAATGGAATGAGGATTGGTCCGACTGGAATCGAGAAACACATGTAAAATGTACCTATGACGGTATTGAATTCTCTGAAACACACTTACCTGGTCGCTGGTTAAGAGAAGGTCTTCAGATAAAAATTTTATATCCCTTTTATCTAAAACCTTGGCAC------------------------ATTAGTCGAGAAGAA---------TATAGTAAT---GATCTT------------TCTAAGAATAGGGAAGAGATACATAAGGATTTATCA------------------------ACCCTCGCAAAACGAGAAAAGTTCAATTTTAGTTATCTAACAATTTGGGGATATCAAACTGATCTACCTTTTGGTAGTGCAAAGAAACAACCCTCTTTTTGGGAACCTATCGGTAAAGAATTTAGAAAATTAATAAGCAAAATTATTTTATCAAGAATCACACGCATATATGAT---GTGTCTCCTGAAACTTTTTCAGCAAGAAAA------------AATTTAATTATTACCAATGAGTTGAAT------------------AGTGTTTCAGGTATGGATACTCCATATATTGAATTT---ACAAGAGATTTTTTTGAT------------------------ACGGATCAACACACGGATCCATATTCAGAGAGTGAT------------GAA---ATATATAGTTCCGCAATAGGG---TCATTACCA---AGCGAAGTTGGG---------------------------------CGTAACATTGTT------------------------GGTATTAGCCAAGACTTC---GGGGATAACACTGCAGACTCAATAATTGGTGGGACTAAACAAACAGTTGAAAAATCTTACCTTGAT------------AAGATAGAGAAGCATCTGAGACTACGTAAGAAGAATCGTGAATATTCTATTGAC---GCACATTTGGTATGGAAGAAACGATTCATTAAG---ATTCAACAGAAATTACTAGAGATTCATAGAGTCATTGTAGAATTGATTCAAGAATGGTATAAATCAGTGGGGATTTCATGTAACGGAATATACCGAGATCTTCTACAATGTTTTATTACCCCCATTTGGTCCGATGCCCAACTAGTTGTGAAATTAATTCAAGATTTTTACATAGTTTTTAGTGAT---AAA------------------------------------------------------AATAAATCTTCGATTATT------GTTACTGAGAAT---------------GTACAAGATCCTCGGATCGAGCCTAATCGAAATGTACCTATAATTTCTCAGGCGTATGTGCTTTATAGGTTATGG------TGTACAAAAAGAAAAATAGGTTTAGATTTACTT------------------------------------------------------------ACTTCGACACGATACTCGAAGGAATGGGATTGGAAA---ATATTTGAAAATAGT---------------GAGTTTAGAATCCAACAATCA------ATGGGTCGAAAAGTGAGCAAGTATAAC------------------------------------------TTCTCAACTAGCCATATTTATAATTTTTCAGAAGCGCAAGGA---CTTATTGAG---------------ATTTTGAGTGAGAAGAACTGGAACGAATGGCTAAATTCTCTTAAGAGATATAATCCACCCTCAAAGATATGGTCTGGGATAGCATCACAAAGATGGAAAATTGGTTTTAAT---------CAACATTTAAATTCAGAGAATAATCAGATAAATAAGCAGAAAGATCTTAATTTTGTCAAAGAG---AGGGTTGAATATTCTACATATTTGGAAAATCCTTCATTGGAACGACGAGTGATAAATTTGAGTAAGCGTTACGGACTCAACGATTTAGCATATAATTCCATCGATTATCCAGAAGATTTTGATACGGAT------------AAATTATCGGTGCAACGATCCGGGATAAAAGAAGGTGTTACCTCTAGTAATTGCATCCAAAGAATACGTGAA---TGTTCTACCCACAGTGCCAGAAAATTTAAATTA------TTATGGTCTCGATCAAATGAA---------GAAATGGATCTTGATCTAATGCTATGGTTAGTTCCGGATCTCACGGAAACGAAGGACATGGAGATAGTCAAATCTACA------CTTATGCCCAAGACTTCAGTTATGCAAGAGAGAAGCCGTCCCTCTATGAAAGGAAGC------TTGGGTATAAATACCCAG---------------------------------------------------TATGAGATAAAAGAAATA---------------------------------------------GAATCTAAA---------------------GATTTACTTTTAAAAGAAAGAGAGAGTCATTACCATATTTTTCAGTGGGTATGGGAATCTGAGGCATTGGAGAAAGGAATGCAACGGATAAAAAATCTAACATCTATTTCGAGTATAACGGAAAATGAGGAAGAT------------ATTACTTCGTTTTGTGCCGAGACAGGTATAGACGCAAATTTATTAAACCGATTCTTCACCAAGTCCAAGCATGAATTCTTAGACCAATTACTAACCGTT---TCAGCGCACCGTTTGCCACGATTTTTGGATGACCAAATGCTAATGCATAGAATTGTGAGTATTCTGCTTAAATTCAAGGCCAGGTTTGAGGGAAGAATAGAT------------------------GCAGATGTATTCAAT---CAATGTATA---TCATTAATAGCTATTGATAAA------AAGATGAATTCCTTCGATTCGTAC---AATCTCGAAGATATTATGCTTCCAAGACGCCGTCGGGAATTACGGATTCTAGGATCTATTGTACCG---------GAGGAACAA------------------------------TATGTAAATACTTATGAATGGGATGAAGGAACAGAAGAA------TATCCAGAATTC---------------AAGCCCTTGGATCAAACCCATATT------TTTAAGCGTTTTCTTTGGCCTCTCCATCGTTTGGAAGATCTAGCTTGTATGAATAGAGCTTGGTTTGGTGCAAATAATGGAAGTCGATCCAGCATGCTGAGGATTCGCATGTATCCCTTA---------GACCCAATTGGATGA---
>Whittieria
ATGATA------------------ATACTCGATAGTTTTGGATTGCTCTGCTCCCAACTACAGGTTCCGGTATTGGCATGGGCAAATGCCGTG---GGGCCTTTC---------------------TTAATATTTGGATTATATTACGGATTCCTCACCACACTACCCATAGGTATTTCTCAAATATTGTCTATAAGATCCTTCCTTTTGGAAGGGAATCTCGGTGGTACAGTATCTATAACAGGTTCAATTATAGGACAAACCATAATTCTTCTATCAATGTACTGTTCA---CCACTCTACACGACGGTGATGAAACCTCATGCGATAACTCTTACAGTTCTACCTTTTATGTTATTCCATTGGTATAAAACCAAGGATCTTTACAAATTTAAGACTTTAAATATTGTTGATTCAATTACTTATAAAAAAATTTTAAATATATTTCTTACTAGCTTTGTATTTCAACTGTTGAATTCCAGCCTTCTACCCAGTCCTGTATTAGCAAGAATGGTGAATCTTTTTCATTTCCGACATAGCAGTAATAGATTCTTTTTAATAAGCAGCCTTTTGGGCTGGGCAGGAGGAAACATTCTATTCATTAATTTGACTAAAATACTTTTGGTTCGCATAGAGTGTGATTCGCCTATACTTTATGCATTGATAAAGCGTATTCTACATTGAACTTTTAGTATTATTATCTCAATAATACTACTAATGTATTTGGGTAGATTTCCAATTCCTCTTGCTACCAAAAAATTCACTGATGGAATCATACTG---CAAAATAAGTCTTTCAAGAATAAACTTTTGCAAGAT------GAATTTTTATGG---CTTAACAAGCCGTGGCCTACTTCCTTCTTCGATCAGTACAGATGGAACCGACCGTTACGCTATATTGAGAATAGTAGGTTCAGC---CGCAACGGGTTC------GTGAAGGAACGAGTATCCGAATACTTCTTCAATAAGTGTCTAACCAGTGGTGAATGGAGAATATCCTTCACAGCCTTACCAAGTTTGTTCATATTCGAGAAACAATTATATGATTCA------ATTGATGCCTCAGATGCATCTGCATTAGCGGGTGATTGTTCCAAGGAATGGATCAGTACCAGAGGGAAAAAAAGAAAAGCTTTAATAAATGAGTTTAAGGATCGAATCGTATCTGTAGGAACTGGATCTACCGTTCAGACATCGATGGAGAAAATAATTGGGCTCTCTCATAATGATAATAAAATCTTAGTAAAGATTTATGATCCTTTTATTAATGGGTCATCTCGTGTGGAGGTACCAATTTCGAAATCACCCTGGCTATTGGCTGAT------CTTATTAATTCGGTAAAAGAATCTAAGCACAATTATGCACAGAAG------------------------GTTAGTAAACGTAACCAAAATAAAATAAGAGATTGGATGTCTGCTAGGTATAAGGGATCGCGACGT---AACGAGTTTCCCCTACCTTGGGATCCAATGCCGACTAGCGCCAAAAAAAAATTTATGTCTATTGTTAGAGAA---------TCCGAA------GATTCGAGA------GTGAAAAAA------------------------------------------------ATATCAAATGATTTT---------------------------GATTCCATTGGGGTAGGAACACAAGAATCTCTTATAACTTGGGAACATGTTTTTAAGCTTCCCATCCTGGAACAAACTATATTTTTTAGTCAGTTAGAACGAGGGACTGTAGATTCGATCATACCCAATTCTAATAATCCACCTGTGAATGATTTAGATGAATCAAGCGTTTTTACAAGATCAAGGGATGCTTATTTCCACACA---GGAGAATCT------GTGTTTTCGATTCCTCGTATCGGGGAAATGCAAAAAATACTACCTCGGTACAATTCGGTACTTAGATTCAATAGAATTGATGCTGTGAAT---ACAAATACCGATATTCGTCAGAGGAAAATGAAAAATTTGGGA---------------------------------TTTAGTCCCGCGAAAACAAGATTGAAAACG---------------------AGAAAAATTGTGAAGCGTTTCTCGAAACAGTCGGATTTTCGTCGTAGACTAGTTAAAGGTTCCATGCGCGCGAGGAGACGTAAAACCGTAGTGTGGAGGATGTTACAATCCGGAACGCATTCCCCTTTCTTTCTGAGGATGATGGAAGTACCA------TTCTCAGTTTCACCTGGTAGATTG------GGTGCAAAGGAAAGTGCAAAAGAT---ACTGTGGATATTAAAAAG------------------------AAATTAATATCTATTTCTTCG------------------------------GGAAAGGAA---------AGAACAAAGGCTGATCGTTCATCAATAGCAGCTAGATTGGATTCTTCATTCATCCAAAGTGGAAGGAGTATTTTACTCATTCTCCAATCAAACCTTAGGAAATATGTGAAATTACCCATACTGATACTAGGTAAAAATATTGGGCGTCTGTTACTACTAAAATCCCCCGAATGGAATGAGGATTGGTCCGACTGGAATCGAGAAACACATGTAAAATGTACCTATGACGGTATCGAATTCTCTGAAACACACTTACCAGGTCGCTGGTTTAGAGAAGGTCTTCAGATAAAGATTTTATATCCCTTTCATCTAAAACCTTGGCAC------------------------ACTCGTCGAGAGGAA---------TATAGTAAT---GATCTT------------TTCAAGAATGGGGAAGAGATGCATAAGGATTTATCA------------------------ACTCTCGCAAAACGAGAAAAGGTCGATTTTAGTTATCTAACAATTTGGGGATATCAAACTGATCTACCTTTTGGCAACGCAAAGAAGCAACCCTCCTTTTGGGAACCTATTGGTAAGGAATTGAGAACATTAATAAACAAAAATCTTTTATCAAGAATCACACGCATATATGATGATGTGTCTCCTGAAACTATTTCAGCACGAAAG------------TATTTCATTATTACCAACAAATTGAAC------------------AGTTTTTCAGTTACGGATACTCAATACACCGAATCA---ACAATAGATGTTTTTGAT------------------------ATTAATCAATATACTGATCAATATTCAAAAACTGAT------------GAA---GTTTATGGTTCCTCAACAGTT---TCATTACCA---GGAGAAGTTGGA---------------------------------CGTAACAAAATT------------------------GATATTAACCAAGATTCC---GGTTATAACATTGCAGACTCAATCATTGGTAAGACTAAACGAACAGTCGAACAATCTTACCTTGGT------------AAAATGGAGAAACATCTTAGACTAAGTAAGAAAAATCGTAAATATCCTATTGAC---ACACATTTGGTATGGAAAAAACGATTCATTAAT---ATTCAACAGAAATTGCTAGAAAATCATAGAGTCATTGTAGAATCGATTCAAGAATGGTATAAATCAGTGCGGATTTCATGGAACAGAATATACCGAGCTATTATACGATGTTTTATTACCGCCGTCTGGTCTGATGTCCAAATAGTTCTGAAATCAATTAAAGATTCTCACAGAGTTTTCAGCGAG---AAA------------------------------------------------------TATAAATCTCCAATTATT------GTTACTGGAAAT---------------GTACAACATCTTCGGGCCAAACATAATCGGAATATACCTCTGATCTCTCAGGCGTATGTGCTTCATAGTTTATGG------TGTACGAAAAGAAGACTAGGTTTAGATTTACTC------------------------------------------------------------ACTTCGACACGATACTCGCAGGAATGGGATTGTAAA---ATTTTTGAGAATGAT---------------GAGTTTAGAATCCAACAATCG------ATGAGTCGAGAAGTGGGCAAGTATAAC------------------------------------------TTCTTGAATAGCCATATTGATCATTTTCCAGAAGCGCAAGGA---CTTATTGAA---------------ATTTTTAGTGGGAGGAACTGGAACAAATGGCTAAATCCTTTTGAGAGATATAATCCGTCCTCAAAGATATGGTCTGGGATAGTACCAAAAAGATGGAGAATTGGTTTCAAT---------CAACATTCAAATTTGGAGAAGAATCAGCCCAATAAGCAGAAAGATTATAAATTTGTTGGG------GGGGTTGAATATTCTACATACCCGGAAAATCCTTCATTGGAACGACGGGTGAAAAATGCTAATAAGCGTTACGAACTCAACAATCTAGCCTATAATTACATAAATTATCCGGGATATTCGGATACAGAG------------AAATCGTCAGTGCGACGATTCGGGATAGAAGGGGGTGTTACCTCTAGCAATTGCATTCGAAAAATAGGTGAA---TGTTCTACTCACAGCGACAGAAATATAAAATTA------CTGTGGTCTCGATCGAATGAA---------AATAAGGATCTTGATCTAATGCTATGGTTAGTTCCGGATCTCACGAGAACAAAGGACATGGAGATAGCCAAATTAACA------CTCATACCCAAGACTTCGGTTCTGCAAGAGAGAAGCCGTCCCTCTATGAAAGGAAGC------TTAGGTATAAATAACCAG---------------------------------------------------TATGAAACAAAAGAAATA---------------------------------------------GAATCGGAA---------------------GATTCGCTTTTAAGAGAGAGAGAGAGTCATTACTATATCTTCCAGTGGGTATGGAAATCTAAGGAGTTGGAGAAGAAAATGCAACAAATAAAGGATCTAGCATCTGTTTCGAGTACAACGGAAAATGAGGAAGAT------------ATTACTTCGTTTTGTGCCGAAATAGGTATAGACGCAAATTTATTAAATCGATTCTTCACCAAGTCCAAGCATGAATTCTTGGACCAATTACTAACCGTT---TCAGCACACCGTTTACCACGATTTCTGGATGATCAAATACTGATGCACAGAATGGTGAGTATTCTGCTTAAATTAAAAGTCAGATTTGCAGGAAGAATAGAT------------------------GCAGATGTTTTTAAT---AAATGTATA---TCATTAATGACTATTGATAAA------AAGATGGATTCCTTTGATTCGTAC---AATCTCGAAGATATTATGCTTCCAAGACGCCGTCGGGAATTACGGATTCTAGGATCTCTTGTACCG---------GAAGAACAA------------------------------TATGCGAATACTAATGAATGGAATGAAGAAACAGGAGAA------TATCGAGAATTT---------------AAGCCCTTGGATCAAACCCAAATT------TTTAAACGTTTCCTCTGGCCCATCCATCGTTTGGAAGATCTAGCTTACATGAATAGAGCTTGGTTTGGTGCGAGTAATGGAAGTCGATCCAGCCTGCTGAGAATTCGTATGTATCCCTTG---------GATCAAATTGGATGA---
>Goswamia
ATGATA------------------ACACTTGAAAGTTTTGGATTGCTCTGTTCCCAACTACAGATTCTAGTATTGGCATGGGTTAATGCAGCG---GGGCCACTC---------------------ATACTATTTGGATTCTATTATGGCTTCCTCAACACACTACCCATAGGTATTTCCCAAATTTTGTCCATAAGATCCTTCCTTTTGGGAGGGAATCTCAGTGGTATAGTATCCATAACAGGTTCGATTATAGGACAAACAATAATTCTCCTATCAATGTATTTCTCA---CCATTCTACACGATAGTGATGAAACCTCATGCGATAACTCTAACGGTTCTACCGTTTATTTTATTCCATTGGTATCAAACCAAGGATCTTTACAAATTAAAGACTTTTCGTCCCATCAATTCAATTACTGATACAAGAATCTTTAATATATTTTTAATTAGCTTCATATTTCAATTGCTGAATTCCAGTCTTTTACCCAGTCCTGTACTAGTAAGAATGGTGAATCTTTTTCATTTCCGGCATAGCAGTAACGGATTTTTTTTCATAAGCAGCCTCTTGGGTTGGACAGTAGGAAACATTCTATTCATTAATCTGACCAGAATCCTTTTGGTTCGCATAGAGCGTGATTCACCTATACTTTATGCATTGATAAAGCGTATTCTACATTNAACTTTTAGTATTATTATCTCAATAATTTTGTTCATGTATCTGGGTAGATTTCCTGTGCCTCTTGTTACTAAGAAATTTACTGATGGAATCGTACTG---CACAATAAATCTCTTAAGAATAAAAATTTGCAAGAT------GATTTTTTATGG---ATTAACAAAACATGGCCCACGTCCTTTTTCGATCAGTACAGATGGAATCGACCATTACGGTATATTGAAAATAGCAGGTTCAGC---CGCAACGGATTT------GTGAAGGAACGAGTATCCGAATATTTTTTTAATAAGTGTCTAACCAATGATGAATGGAGAATATCTTTTACAGCCTTACCAAGTTTGTCCATATTTGAAAAACAATTATATGATTCG------ATTGATGCCTCAGATGCATATGCATCAGTAAATGATTGTTTTAAGAGATGGATTAGTACCAGAAAGGAAGCTAAAAATGCTTTACTAGATGAGTTTAAGGATCGAATCAGATCTGTCGGAACTGGATCCACTGTTCAAACATCGATGGATAAAAAAATTGGACTTTCTCATAATGAGAATAAAATCTTAATAAAGATTTATGATCCTTTTGTGAATGGATTGTCTCGTGCAGAGGTACCCATTTTGAAATCACCCTGGCTATTGGCTGAT------CTTAAAAATTTGGTAAAAAAATCTGCGCACGGTTATGCGCGGAAA------------------------GGGAGTAAACTTACCCAGAATCAAATAAGAGATTGGATGTCTGCTAGGTATAAAGGATCGCGACGC---AACAAGTTTCCCCTACCTTGGGATCCAATGTCGACTAGTGCTAAGAAAATATTTCTGTCTATTGTTAGAGGA---------TCCGAA------GACTCGAGA------GTGAAAAAA------------------------------------------------ATATCGAATGAATTT---------------------------GATTTTACTGGGGAAGGAACACACGAATCTCTTATCACTTGGGAACACGTTTTCAAGCTTCCTATACTGGAACAAACTCTATTTTTTAGTCAGTTGAAACGAAAGACTTTAGATTCGATCATACCCAATTCTCATAATCTATCCGTGAATGACTTTGATGAATCAAACGTTTTCACAGGATCGAGGGATGCATATTTTCACAAG---GGAGAATCA------GTGTATTCAATTCCTCGTATGGAGGAGATGCAAAAAATACTACCCCGATACAATTCGGCACTTAGATTCAATAGAATTGATGCTGTAAAT---ACAAATACCGACATTCGTCAGAGGAAAATGAAGAATTTGGGA---------------------------------TTTAGCCTTGCGAAAACGAGATTGAAAACA---------------------AGAAAGATTGTGAAGCGTTTCTCAAAACAGTCAGATTTTCGTCGTAGACTAGTGAAAGGTTCCATGCGTGCGAGGAGACGTAAAACTGTAGTTTGGAGGATGCTACAATCTGGAACGCATTCCCCTCCATTCTTGAGGATGATGAAAATACCT------CTTTCAGTCTCCCTCGGTAGATCA------AATGCAGAAGAAGGTGCAAAGAAT---ATCGTGAGTATTGAAAAG------------------------GAATCAATATCTATTCCTTCG------------------------------CGAAAGAAA---------AGATCGAAGGCTGATCGCTCATCAATAGCAGCTAGATTGGATTCTTCATTTATTCAAAGTGGAAGGAGTATTTTACTCATCATCCAATCAAACCTTAGAAAATATGTGAAATTACCCATACTTATACTGTGTAAGAATTTTGGACGTCTATTACTATTACAATCCCCCGAATGGAATGAGGATTGGTTCGACTGGAACCGAGAGACACATATAAAATGTACCTATGATGGTATTGAATTCTCCGAAACACACTTACCCGGTCGTTGGTTTAGAGAGGGTCTTCAGATAAAGATTTTATATCCTTTTCAACTAAAACCTTGGCAC------------------------ACTCAACGAGAAGAA---------TATAGCAAC---GATTTT------------TCCAAGAATAGGGAAGAGATATATAAGGATTTATCA------------------------ACTCTCACAAAACGAGAAAAGGTCAAATTTAGTTATTTAACAATTTGGGGATATCAAACCGATCTACCCTTTGGTGTTGCAAAGAAACAACCCTCTTTTTGGGAACCTATCATTAAAGAATTG---AAATTAAAAAGCAAGAATCTCTTATCCAAAATCACACGCGTATATAAT---GTGTTTCCTGAAACTATTTCAGCAAGAAGG------------GATTTAGTTATTACCAACGAGCCAGAA------------------AAATTTTCGGGTATGGATACTCACTACATTGAATCG---ACAAAAGATGTTTTTGAT------------------------GCAAATCAATACACTGATCAATATTCGGAGAGTTAT------------GAA---GTGTATGGTTCCGCAATAGAT---TCATCACCA---AGCGAAGTTGGG---------------------------------CATAACAATATT------------------------GCTATTGGTCAATATTCC---GACGATAACGTTGCAGACTCAATAATAGGTAAGACTAAACGAACAGTTGAACAATCTTGCCTTGAT------------GAGGTAGAAAAACATCTGAGACGAAATGATAAGAATCGTAAATATACTATTGAC---TCACGTTTGGTATGGAAAAAACGATTTATTAAA---ATTCGAAAGAAATTATTAGAGATTCGTAGAGTCGTTGTAGAATTGATGCAGGAATGTTATGAATCAGTGGGGATCTTGTGGAACGACACGTATCGAACTATTTTACGATGTTTCCTTACCCCCATTTGGTCTGATGTCCAACTAGTTGTCAAATCAATTCAGGATTCTTACAGAGTTTTTAGTGATAATAAA------------------------------------------------------AATCAATCCTCGATTTCT------TTTACTGAGAAT---------------TTACAGGATCCTCGGGTCGAGCAGAATCGAAATGTACCTCTGATTTCTCAGGCGTATGTGCTTCATAGGTTATGG------TGTACGAAAAGAAAAATAGGGTTGGATTCACTT------------------------------------------------------------ACTCCGATACAATACTCGGTGGAATCGGATTGGAAA---ATAGTTGAAAAAGGT---------------GGGTTTAGAATCCAACAATTG------ATGGGTCGAAATTTGAGCAAGTGTAAC------------------------------------------TTCTCAAATAACCATATTGATCATTTGCCAAAAGCGCAAGGA---CTTATTGAG---------------ATTTTTAGTGGGAGAAATTGGAACGAATGGCTGCATTCTCTTAAGAGATATGATCCACCCTCAGAAATATGGTCTGGAATAGCACCACAAAGATGGAAAATTGGTTTTAAT---------CAACATTCAAATTCAGAGAAGAATCAGAACAATAAGCAGAGAGATTATAATTTTGTCAAAGAT---AGGGTTGACTATTCCATATATCCGGAAAATCCTTTATTGAAACGACGAGTAGAAAATGCGAGTAAACGTTACAGGTTCAACAATCTAACATATAAATTTATTGAGTATCTGGAAGATTCGAATACGAAT------------GAATCGTTGGTGCGACAATCCGGGATGGGAGGAGGTGTCACCTCTAGTAATCGCACTCGAAGGATACGTGAA---TGTTCCACCCACAACACCAGAAAGTTAAAATTT------TTATGGTCTCGATCAAATGAG---------AATATGGATCTTGATTTGATGCTATGGTTAGTTCCGGATCTCGTGGGAACGAAAGACATAGAGGTAGCAGGATCTACA------CTCGTACTTAAGACTTCAGTTCTGCAAGAGAGAATCCGTCCCTCTATGAAAGGAAGC------CTGGGTATAAATAACCAG---------------------------------------------------TATGAGATAAAAGAAATA---------------------------------------------GAATCGGAA---------------------GATTTACTTTTGAAAGAAAGAGAGAGTCATTACCATATTCTCCAATGGGTATGGGAATCTAAGACATTGGAGAAGAAAATGCAACGGATAAAAAATCTCACATCTATTTCAAATATAACGGAAAATGAGAAAGAT------------ATTACTTCGTTTTGCGCTGAGATAGGTATAGACGCAAATTCATTAAACCGATTTTTCACTAAGTCCAAACATGAATTTTTAGACCAAATAATAACCGTC---TCAGCACACCGTTTGCCACGGTTTATGGATGACCAGATGCTGATGCATAGAATGGTGAGTCTTCTACTCGGATTCAAGGCCAGGTTTGTGGAAAGAATAGAT------------------------GCAGATGTATTCAAT---CAAAATATA---TCATTAATGGCTATTGATAAA------GGTATGGATTTCGTTGATTCGTAC---AATATTGAGGATATTATGCTTCCAAGACGCCGTCGGGAACTACGAATTCTAGGATCTCTCGTACTG---------GAGGAACAA------------------------------TGTGCAAGTACCGATAAATGGTATGAAGAAACGGGAGAG------TACCGAGAATTC---------------ACGCCCCTAAACAAAATCCATATC------TTCAAACGGTTTTTATGGCCCCTCCATCGTTTGGAAGATCTGGCTTGCATTAATAGAACTCGGTTTGGCGCAAATAATGGAAGTCGATCTAGCATGCTGAGGATTCGCTTATATCCTTCG---------GATCGAATTGGATGA---
>Ophioglossum_austroasiaticum
ATGATA------------------ACATTCGAAAGTTTTGGATTGCTCTGCTCCCAACTACAGGTTCTCGTATTGGCATGGGTAAATGCAGCT---GGTCCATTC---------------------GTACTATTTGGATTATATTACGGATTCCTCACCACATTACCCATAGGCGTTTCCCAAATATTGTCCATAAGATCCTTCCTTTTGGAAGGTGATCTTGGTGGTACAGTATCCATAACAGGTTCAATTATAGGACAAACTATAATTGTTCTATCGATGTACTGTTCA---CCGCTCTACGCGATGGTGATGAAACCTCATGCAATAACTCTTACAGTTATACCGTTTATGTTATTTCATTGGTATCAAACAAAGGATCTTTACGAATTTAATACTCTGCGTCCCATTAATTCAATTACCGACACAAGAATCTTTAATAGATTTTTAAATAGTTTCATGTTTCAACTGTTGAATTCCAGCCTTCTACCCAGTCCCGTACCAGCAAGAATCTTCAATCCTTTCCATTTCCGACACAGCAGTAATGTATTCTTTTTGATGAGTAGTCTCTTGGGTTGGGCAGGGGGAAACATTCTATTCATAAATCTGACCAAAATCCTTTTGGTTCGCATAGAGCGCGATTCACCCGTACTTTATGCATCGATAAAGCGTATTCTACATTGAACTTTTAGTATTACTATTTCAATAATCCTATTCATGTACCTAGGTAGATTCCCAGTTCCTCTCGTCACAAAAAAATTTACTGATGGAATCATACTG---CAAAATAAGTCTCTCAAGAATAAAAATTGGCAGGAT------GAATTTTTATGG---CTCAACAAACCATGGCCTACTTCGTTTTCTGATCAGTACAGATGGAATCGACCGTTACGATATATTGAGAATAGCAGGTTCAGT---CGAAACGGGTTC------GTGAAGGAACGAGTATCCGAATATTTTTTTGATAAGTGTATAACCAGTGGTGAATGGAGAGTATCCTTTACAGCCTTACCAAGTTTGTCCATATCTGAGAAACAATTATATGATTCA------ATTGATGCCTTAGATATATCTGCATCAGTAGATGATTGTTCCAAGGAATGGATCGATACCAAAAAGAGAAAGAGAAATGCTTTAATAAATGAATTTAAGGATCGAATCAGATCTGTCGGAACTAGATCAACCGTTCAAACATCGATGGAAAAATTAATTGGACTCTCCAATAATGAAAATAAAATCTTAGTCAAGATTTATGATCCTTTTCTTAATGGGTCATCCCGTGCGGAGACAACAAATTCAAAATCACCCTGGCTATTGGCTGAT------CCAATTAATTTTGTAAAAAAATCTACACACAATTATGCACAGAAG------------------------GATAGTAAACGTACCCAGAATCGAATAAAGGATTGGATGTCTGCTAGGTATAAAGGATCGCGACGT---AACAAGTTTCCCCTACCCTGGGATCCAATGCCGACTAGTGCCAAAAAAATATTGATGTCCATTGTTAGAGGA---------TCCGAA------GATTCGAGA------GTCAAAGAA------------------------------------------------ATATCCAATGAATTT---------------------------GATTCTACTGGGGTAAGAACACACGAATCTCTTATTACTTGGGAATATGTGTCCAAGCTTCCCATCCTAGAACAAACGCTATTTTTTAGTCAGTTAGAACGAGGTCCTTTAGATCTGATCATACCCAATTTTACTAATCCACTTGTGAATAACTCTGATGAATCAAACGTTTCCGCGGGATCGGAGGATGCGTCTTCCCGCATG---GGAGAATCA------GTTTCTTTAATTCCTCGTATCGAGGAGATGCAAAAAATACTACCTCGATACAATTCGGCACTTAGATTCAATAGAATCGATGCTGTCAAT---ACAAATACCGATACTCGTCAGAGGAAAATGAAAAATTTGGGA---------------------------------TTTAGCCTCGCGAAAACGAGATTGAAAACA---------------------AGAAAAATTGTGAAGCGTTTTTCAAAACATTCGGATTTTCGTCGCAGACTAGTGAAAGGTTCCATGCGCGCGAGGAGACGTAAAACCGTGGTGTGGAAGATACTCCAATCGGGAACGCATTCCCCTTACTTTCTGAGGATTATGGAAATCCCA------TTTTTAGTCTCCCCTAGTAGATCA------GGTGCAAAGGAAAGTGCAAAGGGT---ACCATGGGTACTAAAAAT------------------------AAATTGAATTTTCTTCCTTTG------------------------------GGAAGGAAA---------AGATCAAAGGCTGATCGTTTAGCAATAGCAGCTAGATTGGATTCTTCATTCATTCAAAGCGGAAGGAGTATTTTACTAATTATCCAATCAAACCCTAGAAAATATGTGAAGTTACCCATACTGATACTAGGAAAAAATATTGGGCGTCTATTACTATTACAATCTCCCGAATGGAATGAGGATTGGTCCGACTGGAATCGAGAAAAACATGTAAAATGTACCTATGACGGTATCGAATTCTCTGAAACACACTTACCTGGTCGCTGGTTCAGAGAGGGTCTTCAGATAAAGATTCTATATCCCTTTCATCTAAAACCGTGGCAC------------------------ACTAGTCGAGAAGAA---------TATAGTAAT---GATCTT------------TCCAGAAATGGGAAGGAGCTACATAGGGATTTATCA------------------------ACCCTCGAAAAACGAGAAAAGGTAAATTTTAGTTATCTAACAATTTGGGGATATCAAACTGATCTACCTTTCGGTGGTGCAAAGAAACAACCCTCTTTTTGGGAACCTATTGGTAAAGAATTGATAGAATTAATAAGAAAAAATATTTTATCAAGAATCACACGCATATATGAT---GCGTTTCCTGGAACTGTTTCAGCAAGAAAG------------GATTCCATTACTACCAACAAGTTGAAC------------------AGTGTTCTGGGTATGGATACTCAATATATCAAATCG---ACAAGAGATTTTTCTGAT------------------------ACGAATCAAAACACCGATCAATATTCAGAAATCGAT------------AAA---GTGTATGGTTCCGCAATAGGT---TCATTACCA---AACGAAGCTGGA---------------------------------CATAACATTATA------------------------TGTATTAGCCAAGATTCT---GGTGATAACATTGCAAACTCGATAATTGATAAGACTGAACAGACAGTTAAAAAATCTTACCTTGAT------------AAGATAGAGAAGCATCTGAGACTCAGTGAGAAGAATCGTGAATATTCTATT------GCACATTTGGTATGGAAAAAACGATTCATTAAG---ATTCAACAGGAATTACTAGAGATTCATAGAGTCATTGTAGAATCGATTCAGGAATGGTATGAATTAGTGGGGATTTCATGTAACGGAATCTATCGAGGTATTATACGATGTTTCATTAACCTCGTTTGGTCCGATATCCAACTAGTTGTGAAATCAATTCAAGATTTTTACAGAGTTCTTAGTGAG---AAA------------------------------------------------------TTTGAATCTTCGATTATT------ATTACTGGAAAT---------------GCACAGGATCTGCGGACTGAGCATAATCAGAATGTACCTCTGATTTCTCAGGCGTATGTGCTTCATAGAGTGTGG------TGTACGAGAAGAGAAATAGGGTTAGATCTACTT------------------------------------------------------------ACTTTGACACGATACTCGGAGGAATGGGATTGGGAA---ATATTTGTAAATAGT---------------GAGCTTAGAATCCAACAATCG------ATGGATCGAAAAGTGAGCAAGTATAAC------------------------------------------TTATCAAATATCCATATTGATTTTTCTCCAGAAGCGCAGGGA---CTTATCGAG---------------ATTTTGAATGGGAGGAACTGGAACAAGTGGCTAAATCATCTTAAGAGATATAATCCACCTTCAGAGATATGGTCTGGAATAGCACCACAAAGATGGAAACTCGGTTTAAAT---------CAACATTTAAATTTAGAAAATAATCGGATCAATAAGCAGGAAGATTATAATTTTGTCAAAGAG---GGGATTGAATATTCCACATATTTGATAAATCCTTCACTGAAACAACGGGTGAAAAATGCGAGTAAGCGTTACGGACTCAACGATCTAGCATATAATTTTATCAATTATCCAGCGGATTTGGATACGGAT------------AAATCGTCAGTGCGACAATCTGAGACAGATAAAAATATTACCCCTAGTAATTACATTCAGAAACTACGTGAA---TGTTCTACCCACAGTGCCAGAAAAAGAAGATTC------TTGTGGTCTCGATCGAATGAA---------AATATAGATCTTGATCTGATGCTATGGTTAGTTCCGGATCTCACAGAAACGAGGGACGTGGAGATAGTCAAATCTACA------CTTGTGCCCAAAACTTCGGTTTTGCAAGAGAGAAGCCGTCCCTATATGAAAGGAAGC------TTGGGTACAAATACCCAA---------------------------------------------------TATAAGGTAAAAGAAATA---------------------------------------------GAATCGGAA---------------------GATTCACTTTTGAGAGAAAGAGAGAGCCATTACCATATTTTTCAGTGGGCATGGGAATCTAAGGCATTGGAGAAAAGGATGCAACGGATAAAAGATCTAACATCTATTTCGAGTATAACGGAAAATGAGGAAGAT------------ATTATTTCATTTTGTGCTGAGATAGGTATAGACGCAAATTCATTAAATCGATTCTTCACCAAGTCCAAGAATGAATTCTTAGACCAATTACTAACCGTT---TCAGCACACCGTTTGTCACGATTCTCGGATGACCAGATGCTTATGCATAGAATGGTGAGTATTTTGCTTAAATTCAAGGCCAGGTTTGAGGGAAGAATAGAT------------------------GCAGATGTATCCAAT---AAATGTATA---TCATTAGTAGCTATTGATAAA------GAAATGGATTCCACCGATTCGCAC---AATCTCGAAGATATTATGCTTCCAAGACGTCGTCGGGAATTACGAATTCTAGGGTCTCTTCTACCG---------GAGGAACAA------------------------------TATGCAAATACTGATGAATGGGATGAGGGAATGGAAGAAGAA---TATCAAGAATTC---------------AAGCCCTTGGATCAAACCCATATT------TTGAGACGTTTCCTATGGCCTCTCCATCGTTTGGAAGATACAGCTTGTATGGATAGAGCTTGGTTTGGTGCAAATAATGGAAGTCGATCCAGTATGCTGAGGATCCGCATGTATCCCTTG---------GATCGAATTGGATTATAA
>Ophioglossum_californicum
ATGATA------------------ACATTCGAAAGTTTTGGATTGCTCTGCTCCCAATTACAGGTTCTCGTATTGGCATGGGTAAATGCAGCT---GGTCCATTC---------------------GTACTATTTGGATTATATTACGGATTCCTCACCACATTACCCATAGGCGTTTCCCAAATATTGTCCATAAGATCCTTCCTTTTGGAAGGTGATCTTGGTGGTACAGTATCCATAACAGGTTCAATTATAGGACAAACTATAATTGTTCTATCGATGTACTGTTCA---CCGCTCTACGCGATGGTGATGAAACCTCATGCAATAACTCTTACAGTTATACCGTTTATGTTATTTCATTGGTATCAAACAAAGGATCTTTACAAATTTAATACTCTGCGTCCCATTAATTCAATTACCGACCCAAGAATCTTTAATAGATTTTTAAATAGTTTCATGTTTCAACTGTTGAATTCCAGCCTTCTACCCAGTCCCGTACCAGCAAGAATCTTCAATCCTTTCCATTTCCGACACAGCAGTAATGTATTCTTTTTGATGAGTAGTCTCTTGGGTTGGGCAGGGGGAAACATTCTATTCATAAATCTGACCAAAATCCTTTTGGTTCGCATAGAGCGCGATTCACCCGTACTTTATGCATCGATAAAGCGTATTCTACATTGAACTTTTAGTATTACTATTTCAATAATCCTATTCATGTACCTAGGTAGATTCCCAGTTCCTCTCGTCACAAAAAAATTTACTGATGGAATCATACTG---CAAAATAAGTCTCTCAAGAATAAAAATTTGCAGGAT------GAATTTTTATGG---CTTAACAAACCATGGCCTACTTCGTTTTTTGATCAGTACAGATGGAATCGACCGTTACGATATATTGAGAATAGCAGGTTCAGT---CGAAACGGGTTC------GTGAAGGAACGAGTATCCGAATATTTTTTCGATAAGTGTATAACCAGTGGTGAATGGAGAGTATCCTTTACAGCCTTACCAAGTTTGTCCATATCTAAGAAACAATTATATGCTTCA------ATTGATGCCTTAGATACATCTGCATCAGTAGATGATTGTTCCAAGGAATGGATCGATACCAAAAAGAGAAAGAGAAATGCTTTAATAAATGAATTTAAGGATCGAATCAGATCTGTCGGAACTAGATCAACCGTTCAAACATCGATGGAAAAATTAATTGGACTCTCCAATAATGAAAATAAAATCTTAGTCAAGATTTATGATCCTTTTCTTAATGGGTCATCCCGTGCGGAGACAACAAATTCAAAATCACCCTGGCTATTGGCTGAT------CCAATTAATGTTGTAAAAAAATCTACACACAATTATGCACAGAAG------------------------GATAGTAAACGTACCCAGAATCGAATAAAGGATTGGATGTCTGCTAAGTATAAAGGATCGCGACGT---AACAAGTTTCCCCTACCTTGGGATCCAATGCCGATTAGTGCCAAAAAAATATTGATGTCCATTGTTAGAGGA---------TCCGAA------GATTCGAGA------GTCAAAGAA------------------------------------------------ATATCCAATGAATTT---------------------------GATTCTACTGGGGTAAGAACACACGAATCTCTTATTACTTGGGAATATGTGTCCAAGCTTCCCATCTTAGAACAAACGCTATTTTTTAGTCAGTTAGAACGAGGTCCTTTAGATTTGATCATACCCAATTTTACTAATCCACTTGTGAATAACTCGGATGAATCAAACGTTTCCGCAGGATCGGAGGATGTGTCTTCCCGCATG---GGAGAATCA------GTGTCTTCAATTCCTCGTATCGAGGAGATGCAAAAAATACTACCTCGATACAATTCGGCACTTAGATTCAATAGAATCGATGCTGTCAAT---ACAAATACCGATACTCGTCAGAGGAAAATGAAAAATTTGGGA---------------------------------TTTAGCCTTGCGAAAACGAGATTGAAAACA---------------------AGAAAAATTGTGAAGCGTTTTTCAAAACATTCGGATTTTCGTCGCAGACTAGTGAAAGGTTCCATGCGCGCGAGGAGACGTAAAACCGTGGTGTGGAAGATGCTCCAATCGGGAACGCATTCCCCTTACTTTCTGAGGATTATGGAAATCCCA------TTTTTAGTCTCCCCTAGTAGATTA------GGTGCAAAGGAAAGTGCAAAGGGT---ACCATGGGTACTAAAAAG------------------------AAATTAAATTTTCGTCCTTTG------------------------------GGAAGGAAA---------AGATCAAAGGCTGATCGTTTAGCAATAGCAGCTAGATTGGATTCTTCATTCATTCAAAGCGGAAGGAGTATTTTACTAATTATCCAATCAAACCTTAGAAAATATGTGAAGTTACCCATACTGATACTAGGAAAAAATATTGGGCGTCTATTACTATTACAATCTTCCGAATGGAATGAGGATTGGTCCGACTGGAATCGAGAAAAACATGTAAAATGTACCTATGACGGTATCGAATTCTCTGAAACACACTTACCTGGTCGCTGGTTCAGAGAGGGTCTTCAGATAAAGATTCTATATCCCTTTCATCTAAAACCGTGGCAC------------------------ACTAGTCGAGAAGAA---------TATAGTAAT---GATCTT------------TCCAGAAATGGGAAGGAGCTAAATAGGGATTTATCA------------------------ACCCTCGAAAAACGAGAAAAGGTAAATTTTAGTTATCTAACAATTTGGGGATATCAAACTGATCTACCTTTCGGTGGTGCAAAGAAACAACCTTCTTTTTGGGAACCTATTGGTAAAGAATTTATAGAATTAATAAGAAAAAATATTTTATCAAGAATCACACGCATATATGAT---GTGTTTCCTGGAACTGTTTCAACAAGAAAG------------GATTCCATTACTACCAACAAGTTGAAC------------------AGTGTTCTGGGTATGGATACTCAATATATCAAATCG---ACAAGAGATTTTTCTGAT------------------------ACGAATCAAAACACGGATCAATATTCAGAAATATAT------------AAA---GTTTATGGTTCCGCAATAGGT---TCATTACCA---AACGAAGCTGGA---------------------------------CATAACATTATA------------------------TTTATTAGCCAAGATTCT---GGTGATAACATTGCAAACTCGATAATTTATAAGACTGAACAGACAGTTAAAAAATCTTACCTTGAT------------AAGATAGAGAAGCATCTGAGACTCAGTGAGAAGAATCGTGAATATTCTATT------GCACATTTGGTATGGAAAAAACGATTCATTAAG---ATTCAACAGGAATTACTAGAGATTCATAGAGTCATTGTAGAATCGATTCAGGAATGGTATGAATTAGTGAGGATTTCATGTAACGGAATCTATCGAGGTATTATACGATGTTTCATTAACCTCGTTTGGTCCAATATCCAACTAGTTGTGAAATCAATTCAAGATTTTTACAGAGTTCTTAGTGAG---AAA------------------------------------------------------TTTGAATCTTCGATTATT------ATTACTGGAAAT---------------GCACAGGATCTGCGGACTGAGCATAATCAGAATGTACCTCTGATTTCTCAGGCGTATGTGCTTCATAGAGTGTGG------TGTACGAGAAGAGAAATAGGGTTAGATCTACTT------------------------------------------------------------ACTTTGACACGATACTCGAAGGAATGGGATTGGGAA---TTATTCGTAAATAGT---------------GAGCTTAGAATCCAACAATCG------ATGGATCGAAAAGTGAGCAAGTATAAC------------------------------------------TTATCCAATATCCATATTGATTTTTCTCCAGAAGCGCAGGGA---CTTATCGAG---------------ATTTTGAATGGGAGGAACTGGAACAAGTGGCTAAATCATCTTAAGAGATATAATCCACCTTCAGAGATATGGTCTGGAATAGCACCACAAAGATGGAAACTCGGTTTAAAT---------CAACATTTAAATTTAGATAATAATCGGATCAATACGCAGGAAGATTATAATTTTGTCAAAGAG---GGAATTGAATATTCCACATATTTGATAAATCCTTCACTGAAACAACGGGTGAAAAATGCGAATAAGCGTTACGGACTCAACGATCTAGCATATAATTTTATAAATTATCCAGCGGATTTGGATACGGAT------------AAATCGTCAGTGCGACAATCTGAGACAGAGAAAAATATTACCCCTAGTAATTACATTCAGAAACTACGTGAA---TGTTCTACCCACAGTGCCAGAAAAAGAAGATTC------TTGTGGTCTCGATCGAATGAA---------AATATAGATCTTGATCTGATGCTATGGTTAGTTCCGGATCTCACGGAAACGAGGGACGTGGAGATAGTCAAATCTACA------CTTGTGCCCAAAACTTCGGTTTTGCAAGAGAGAAGCCGTCCCTATATGAAAGGAAGT------TTGGGTACAAATACCCAA---------------------------------------------------TATAAGGTAAAAGAAATA---------------------------------------------GAATCGGAA---------------------GATTCACTTTTGAGAGAAAGAGAGAGCCATTACCATATTTTTCAGTGGGCATGGGAATCTAAGGCATTGGAGAAAAGGATGCAACGGATAAAAGATCTAACATCTATTTCGAGTATAACGGAAAATGAGGAAGAT------------ATTATTTCATTTTGTGCTGAGATAGGTATAGACGCAAATTCATTAAATAGATTTTTCACCAAGTCCAAGAATGAATTCTTAGACCAATTACTAACCGTT---TCAGCACACCGTTTGTCACGATTCGCGGATGACCAGATGCTTATGCATAGAATGGTGAGTATTCTGCTTAAATTCAAGGCCAGGTTTGAGGGAAGAATAGAT------------------------GCAGATGTATCCAAT---AAATGTATA---TCATTAGTAGCTATTGATAAA------GAAATGGATTCCACCGATTCGCAC---AATCTCGAAGATATTATGCTTCCAAGACGTCGTCGGGAATTACGAATTCTAGGGTCTCTTCTACCG---------GAGGAACAA------------------------------TATGCAAATACTTATGAATGGGATGAGGGAATGGAAGAAGAA---TATCAAGAATTC---------------AAGCCCGTGGATAAAACCCATATT------TTGAGACGTTTCCTATGGCCTCTCCATCGTTTGGAAGATACAGCTTGTATGGATAGAGCTTGGTTTGGTGCAAATAATGGAAGTCGATCCAGTATGCTGAGGATCCACATGTATCCCTTG---------GATCGAATTGGATTATAA
>Cheiroglossa
ATGATA------------------ACACTCGAAAGTTTTGGATTGCTCTGCTCCCAACTACAGGTTTTGGTATTGGCATGGGTAAATGCAGCG---GGGCCATTC---------------------GTACTATTTGGATTCTATTATGGATTCCTCACCACACTACCAATAGGCATTTCCCAATTTTTGTCAATAAGATCCTTCCTTTTAGAAGGGAATCTCGGTGGTACGGTATCTATAATAGGTTCGATTATAGGACAAGCATTAATTCTTCTATCAATGTACTGCTCA---CCGCTCTACGCGACGATGATGAAACCTCATGCAATAACTCTTACAGTTCTACCGTTCATGCTAATTCATTGGTATCAAACTAAGGATCTTTACAAATTCAAGGCTTTGCACCCCAATAATTCAATACCTAATACTAAAATTTTTAATATATTATTTACTAGCTTAATATTCCAACTGTTGAATTCCAGCCTTCTACCCAGTCCTGTCCTAGTCAGAATGGCGAATCTTTTTAATTTCCGACATAGCAGTAACGGATTATTTTTAATAAGCAGCTTCTTGGGTTGGTCCGGAGGAAACATTCTATTCATAAATTTTACCAAATTACTTTTGGTTCGCATAGAGAGTGATTCACCTATACTTTATGCATTGATAAAGCGTATTCTACATTGAACTTTTAGTATTATTATTTCGATAATCTTATTCATGTACCTAGGTAGATTTCCAGTTTCTCTTATTACTAAAAAATTTGCTGATGGGATCGTACTG---CACAATAAGTCTCTCAAGGATAAAAACTTGCAAGAT------GAATTCTTATGG---CTTACCAAACCATGGCCTACTTCCTTTTTTGATCAGTACAGGTGGAATCGACCATTGCGCTATATTGAGAATAACAGATTCAGT---CGAAACGGATTT------GTGAAGGAACGAGTATCCCAATACTTCTTCAATAAATGTGTAACTGATGGTGAATGGAGAGTATCCTTTACAGCCTTACCAAGTTTGTCCATATTTGACAAAATATTATGTGATTTA------ATGGATACTTCAACTGCATCGGCATCAGCAAGTGATTGTTCCAAGGAATGGATTAGTACCAGAAGCAAAATAAAAAATGCTTTAGCAAATGAATTTAAGGATCGAATCAGATCTATCGGAACTGGATCCACCATTCAAGCATCAATGGAAAAAAAGAATGGGCTCTATCATAATGCGAATAAAGCCTTAGTAAAGATTTATGATCCTTTTCTAAATGGATCATCTCGTGCGGAGATACCAATTTCGACATCACCTTGGTTTTTGGCTGAT------CTAATTAATTTGTTAAAAAAATCTACGCACAATTTTGTAAGAAAG------------------------AACAGTAAATTTACTCAGAATCAAATAAGAAATTGGATGTCTACTAAGTATGAAGGATTACAATGT---AACGAGTTTTCCCTACCTTGGGATCCAATGCCGACTAGTACCACAAAAATATTTCTGTCTATTGTTAGAGGA---------TCCGAA------GATTCGAGA------GTGAAAATA------------------------------------------------ATTTCAAATGAATTT---------------------------GATTCTGCTGGGGTCGGAACACAAGAATCTTCTATAACTTGGGAACATGTGTTCAAGCTTCCCATTCTAGAACAAACTCTATTTTTTAGTCAGTTAGAACGAGGAGCTGTAGATTCGAGCATACCCAATTATAATAATACACCTGTTGATGGTTTTAATAAATCCAATGTTTCCACAATATCGAGGAATGCGCATTCCCACACG---GGAGATTCA------GTGTCTTCAATTACTCGTATCGGGGAGATGCAAAAAATACTACCTCGATACAATTCGGTACTTAGATTCAATAGAATTGATGCTGTAAAT---ACAAATACCGATATTCGTCAGAGGAAAATGAAGAATTTGGGG---------------------------------TTTAACCTTGCAAAAACAAGATTAAAAACA---------------------AGAAGAATAGTGAAGCGTTTTTCAAAACAGTCGGATTTTCGTCGTAGACTAGTGAAAGGTTCCATGCGTGCAAGGAGACGTAAAACCGTAGTGTGGAAGATGCTACAATCCGGGACGCATTCACCTTTTTTTATGAGGATGATGAAAATACCA------TTTAAATTTTCCTATGGCGGATCG------GATGCGAAAGGAAGTACAAAAGAT---ACCTTGGGTATTAAAAGA------------------------GAATTAATATCTATCCCTTTG------------------------------AAAAAAAAA---------AGATCGAAGGCTGATCGTTTAGCAATAGCAGCTAGATTGGATTCTTCATTCATTCAAAGTGGAAGGAGTATTTTGCTTATTTTCCAATCAAACCTTAGAAAATATGTGACATTACCCATACTGATACTAGGTAAAAATATTGGGCGTATATTGCTATTTCAATCTCCCGAATGGAATGAAGATTGGTCTGATTGGAATCGAGAAACGCATGTAAAATGTACCTATGACGGTATCGAATTTTCGGAAACACATTTGCCTGGTCGCTGGTTTAGAGAAGGTCTGCAGATAAAGATTATATATCCCTTTTATCTAAAACCGTGGCGC------------------------ATTCATCGAGAGGGG---------TATAGCAAG---GATTTT------------GCTAAAAATAACGATGAGATACATAAGTATTTATCA------------------------ACCCCTGCAAAACTAGAAAAGGTCAAATTTAGTTATCTGACAATTTGGGGATATCAAACTGATTTACCTTTTGGTGTTGCAAAGAAAAAATCTTCTTTTTGGGAACCTATTGGTAAAGAATTTAAAAAATTAATAAGCAAATTTATTTTCTCAAGAATCACACAAATATATGAC---GTGTCTCCTGGAACTATTTCAACAATAAAG------------GATTTCATTATTATAAGCAAGCCGAAC------------------AGTTTTTCAGGTATGGATATTAAATACATCGAATCA---AAAAGAGGTATTTTTGAT------------------------ACGAATCAATACACTGATCAAGATTTAGGAAGTGAT------------GAA---ATTTATGGTTCCGCTATAGAT---TCATTACCA---AGCGAAGTTGGA---------------------------------TGTAGAGGTACT------------------------GATATTGGCCAATATTCT---GGTGATAACTTTGCAGACTCAATAATTGGTAAGACTAAAAAAACCGTTAAAAAATCTTACCTTGAT------------AAGATAGAGAAACATCTGAGACTAAGCAATAAGAATCGTGAATATTATATTGAC---GCACATTTGGTATGGAATAAAAAATTTCTTAAG---ATTCAACAGAAATTACTAGAGATTTATCGAGTCATTTTTGAATTGATTCACGAATGGTATGAATCAGTGGTAATTTTTTTTTATGGAATATACCGAGATATATTACGATCTTTTATTACCTGTGTTTGGGCCGATGTCCAACTAGTTGTAAAATTAATTCAAGATTTTTACATAGTTTTTAGTGAG---AAA------------------------------------------------------CATCAATATTCAGCTATT------GTTGCTGAAATT---------------TTAAAAGATCCTCGAGTCGAGCATACTCGAAATGTACCTCTAATCTCGCAGGCGTATGTGGTTCATAAGTTGTGG------TGTACAAAAAGAAAAATAGGGTTAGATTTACTT------------------------------------------------------------ACTTTGACACGATACTCGAATAAATTGGATTGGAAG---ATATTTGAAAATGAC---------------GAGTTTACAATTCAACAACCG------ATGGGTCGAAAAGTGAGCAAGTATGAC------------------------------------------GTATTGAATGACAATGTTGCTCATTTTTCAGAAGCGCAAAAA---AATATTGAG---------------ACTTCGAGTGAGAAGAAATGGAATAAATTCTTAAATTCTCTTAATAGATATAATCCCTCTTCAGAGATATGGGCTGGGATAGCACCACAAAGATGGAGATTTAGTTTTAGT---------CAACATTTTTCTTTAATAAAAAATCAGACCAATAATAATAAAGAGTATGATTTTGTCAACGAG---AAGTCTGAATATTCTACATATTTGAAAAATAGTTCATTGAAACAACGAGTGAAAAATGCGAGTAAGCGTTACGGGCTTAACAATCTAGCATATAATTATATAAATTATACAGAAAATTTGGATACAGAG------------AACTTGTCAGCGCAGCGATCCGGGATGAAAGGAGATATTACCTCTAGTAAT------AAAAGAATACGTGAA---TGTTCTACCCACAGTGTAAAAAAGCAAAGATTC------TTGTGGTCTCGATCAAATGAA---------AATATGGATCTTGATCTAATGCTATGGTTAGTCCCGGATCTCATAGAAATTAAGGGTCTCCAGATAGCTAAATCTACA------CTCATACCCAAAGCCTCGGTTCTGCAAGAGAAAAGCCGTCCCTCTATAAAAGGGAGC------TTGGTCACAAATAACCAA---------------------------------------------------TATGAGACACCAGAAATA---------------------------------------------GAACCAGAA---------------------GATTTACTTCTAAAGGAGAGAGAGAGTCATTACCATATTTTTCAATGGGTATGGGAATCTAAGGCATTGGAAAAGGGAATGCAACAAATAAAAGATCTAACATCTATCTCGAGTGTAACTGAAAATGAGGAAGAT------------ATTATTTTGTTTTGTACTGAGATAGGTATAGACGCAAAATTATTAAACCGATTCTTCATCAAATCTAAGCATGAATTCTTAGACCAATTACTAACCGTT---TCAGCACACCGTTTGCCACGACTTCTGGATGACCAAATGCTAATGCATAGATTGGTGAGTATTCTGCTTAAGTTTAGAACCAGATTTGAGGGAAGACTAAAT------------------------ACAGATGTATTTAAT---CAATGCATA---TCATTAGTTGCTATTGATAAA------AATCTGGATTCCATTGATTCGTAT---GAGCTTGAGGATATTATGCTTCCAAGACATCTCCGTGAATTAAGAATTCTAGGATATTTTGTACCG---------GAGAACCAA------------------------------TATGCAAAAACTAATGAATGGAATAAAGAAAAAGAAGAA------TATCAA---ATC---------------AAGCCTTTAAATCAAATCCATATT------TTTAAACGTTTTTTCTGGCCTCTATATCGTTTGGAAGATCTAGCTTGTATTAATAGAACTTGGTTTGGCGCAAATAATGGAAGTCGATCAAACATGCTGAGGATTCGCATGTATCCCTTG---------GTTGGATCGAACTGA---
>Ophioderma
ATGATA------------------ACATTTGAAAATTTGGTATTTCTTTGCTACCAATTACAGGTTTTAGTTTTTTCCTGGATGAATGTAGTG---GGGCCTTTC---------------------GTTTTATTTGGATTTTATTATGGATTTATCACTACACTACCCATAGGTATTTCCAAAATATTGTCAATAAGATATTTTCTTTTAGAGGGGAATCTCGGTAGTATTATATCTATTATAGGTTCGATGATAGGACAAACAATAATTTTTCTATCAATTTACTGTTCA---CCAATCTATGTGACGGTGATGAAACCTCATGCAATAACTCTTTTAGTTTTACCGTTCATCTTATTAAATTGGTATCAAACCAAGGATATTTACAAATTAAAT---TTGTATCCTGTAAATTCAATTACTAAGACAAGAATTTTTCATATATTTTTCACTAGCTTCATATTCCAACTGTTTAATTCCATCCTTTTACCCAGTCCTGTATTAGTCCGAATGGCAAATATTTTTCAGTTTCGATACAGCGGGAATAGATTCTTTTTAATAAGCAGTTTCTTGGGTTGGGTCGGAGGAAACATTCTATTCTTAAAATGTATAAAAATACTTTTGGTTCGCATAGAGTTTGATTCACCCATACTTTATATATTGATAAAGCGTATTCTACATTAAACTTTTAGTATTATTTTTTCTATAATAGTATTCGTGTATTTAGGTAGATTTCCAATTTCTTTTATTACTCAAAAATTTCCTGATGGAATCGTATTG---CACAATACATCTCTAAATAATAAATATCTTCAAGAT------GACTTATTATGG---TTTACCAAACCATGGCCTATTTCCTTTTTTGATCAATACAGATGGAATCGACCGTTACGTTATATTGAGAATAACAGATTCAGT---CGCAATGGATTT------GTTAAGGAACGAGTATCCCAATACTTTTTCAATAAATGCCTAACTAATGGCGAATGGAGACTATCCTTTACAGCATTACCCAGTTTATCAATATTTGAGAAACAATTATGCGATTCA------ATGGATATTTCAGATGTATCTGCATCAGTAAATAATTGTTACAAGGAATGGGTTAATACTAGAAAGTTAAAAAAAGATTTTTTAATGAATGAATTTAAGGATCGAATTCAATCTGTTGAAACTGGATCTACCATTAAAAAATCGATGGAAAAGAAAATTGTACTCTATCATAATGAAAAAAAAATCTTAGTAAAGAATTATGATCCCTTTCTTAATGGGTCGTCTCGTACGGAGGTACCAAAATTTAAATCACCTTGGTTATTGTCTGAT------AGAATTCATTTATTAAAAAGATCTACACAAAATCTTGTATGGAAG------------------------AAAGGCAAATCCACTCAGAATCAAATCAGAGATTGGCTGTCTGCTAAGTATAAAGTATTAAAATGT---AACGAGTTTCCCCTACCTTGGGATCCAATGCCGACTATTGCCACAAAAATATTTATTTCCATTGTTAGAGAA---------TCCGAA------GATTCAAGA------GTGAAAACA------------------------------------------------ATCTTAAATAAAATT---------------------------GAT---------TTAGAAACACAAGAAGATAATCTTACTTGGGAACAAATTTTTAAACTTCCCATTTTAGAACAAACTCTATTCTTTAATAAGTTAAAACAAGGGACTGTAGATTTGAACATATCGAATTCTAATGATTCCCCTATAAATGACTTTGATGAATCAAACGTTTCTATAAAATCGATAAATGTGTATTTTCGTACG---AGAAAATCA------GTGTCTTCAAATCCTCGTATCGAAGAGATGCAAAAAATACTCCCTCGATATAATTCAGAAATTCGATTCAATAGAATGGATGCTATAAAT---TCAAATACCGATATTCGTCAGAGAAAAATGAAGAATTTAGGT---------------------------------TTTAGTCTGGCAAAAACAAGATTGAAAACA---------------------AGAAGAATAGTGAAGCGTTTCTCAAAACAATCAGATTTTCGGCGTAGACTAGTAAAAGGTTCCATGCGCGCAAGGAGACGTAAAACCGTAGTGTGGGGAATTTTCCAATATGAAACACATTCGCCTTTTTTTCTGAGGATGATGGAAGTACCA------TTTAAAATCTATCCTAGTATATCA------GATGTAAAAGAAAGTGCAAAGGAT------------ATTCAAAAA------------------------CAATTAATT------CCTTTG------------------------------ATAAAGAAA---------AGATCGAAAGTTGATCGTTTAGCAATAGCAACTAGATTGGATTCTTCATTCGTTCAAAGTGGAAGAAGTCTTTTACTTGTTATCCAATCATACTTTCGAAAATATGTGAATTTACCTATACTGATACTTGGTAAAAATATTGGTCGTCTATTATTATTACAATCCCCCGAATGGAATGAGGATTGGTCCGATTGGAATCGAGAAACGCATGTAAAATGTACCTTTGATGGTCTTGAATTTTCGGAAACACACTTACCTGGTCGCTGGTTTAGAGAAGGTCTTCAGATCAAGATTCTATATCCATTGAATCTAAAACCTTGGCAC------------------------ACTTGTCGAGAGGAAGAGGAA---TATAATAAT---GATATT------------CAAAAAAATGGAAATGAGATACATAAG------------------------------------------------------GTTCAATTTAGTTATCTTACAGTTTGGGGATATCAAACTGATCTACCTTTTGGTGTTACAAAGAAACAACCTTCTTTTTGGGAACCTATTGGTACAGAATTTCGAAATTTCATAAGCAAAATTCTTTTATCAGGAATCACACGCATAGAAAAT---GTGTCTCCTGGA------------------------------ACTTTTTCAACAATAAATAAGCCTAAT------------------CGTTTTTCAGAGATAGAT------TTTATTGACTCA---AAAAACGTTATTAGTGAT------------------------------------------------------------------------GAA---GTTTATGATTTCACAATAAATAATTCATTACCA---AATAAAGTTAGT------------------------------------------GTT------------------------GATATTGACCCATATTCT---TGTGATAACTTTGCAGATTTAATACTTGGTAATACT------------AAAAAATCTTACCTTAAT------------AAACTAGAAAAACATCTGAAACAAAATGATAAGAAGTATAAATATTCAATTTAC---ACAAAATTGGTATGGAAAAAAAGATTTTTTAAG---ATTAAACAGAAATTACTAGAGATTTATCAAGTAAACGTTGAATCGATTATTGAATGTTCAAAATTAGGGATAACTTATTATAACGAAATCTACCGAAATATTATACGATGTTTTATTACTCCCATTTGGTCTGATACCCAACTGGTTATTAAATTAATTCAAAATTTTTACGAATTTTTTAGTGAG---AAA------------------------------------------------------CAGAAATCTTCGATTATT------TTTGTTGATAAT---------------------TTTCCTCAAACCGAGCATACTCGAAATGTACCTCGGATCTCGCAAGCGTATGTGGTTTATAGATTGTGG------TGTATGAAAATCCAAATAGTATCAAATTTACTT------------------------------------------------------------CCTTCGACAAGATATTTGAATAATTGGGATTTTGAA---ATATTTGAAAATTCA---------------------------------------------------------------------------------------------------------------------------------------------GAAGCGCAAGAA---TTTCTTTCT---------------ATTTTTAGTGAAAAGAACTTGGAAAAATTGTTATTTTATAGTAAGAAATATAATCCCCCCTCGGATATATGGTCTAAGATAGCACTACAAGGATGGAAAATTGGTTTTAAT---------CAACAATTGAATTTAAAAAAAAGTCAGAACAATAAGCAGGAGAATTTGGATTTTGGCAAAGAA---AGAGTTGAATATTCCACATATTTTGAAAATCGTTCATTAAAACAACGAGTTCAAAATGAAAATAAGCGTAACGGAATCAACAATCTAGCATCTTATTTCATTGATTATTCAGAAGATGAAGATTTGGATTTTGATGATCTAGAAAACTTAGTGCGAAGATTAGTAATGAAAGAACGT------AATAACTTAAATATTCAAAGAACACGTGAA---GGTTCTAAGCACAATTCCATAAATAATAAGTTA------TTGTGGTCTCGATCAAATAAG---------ATG------CATGATCTAATGCTATGGTTGGTTCCGGATCTCAAGGAAATCAAGGACTTTAATCTAGCAAAATCTAGA------ATCATACCCAAAACTTCGATTCTGCAAGAAATAAGCCGTTCCTTT---------AGT------TCAGGTATAAACAACCAA---------------------------------------------------TATGATATGCAAGAAATA---------------------------------------------GAACCGGAA---------------------GATTTCATTTTGAAAGAAAGAGAAAGTCATTACCATATTTTTCAGTGGATATGGGAATCTAAGGAATTGGAAAAGGAGATGCAACGGATCAAAGATTTAACATCTATTTCAAGTGTAACAGAAAATGAAGAAAAT------------ATTATTTCGTTTTGTACTGAGATAGGTATAGACGCAAATTTATTAAATCGATTCTTCAGCAAGTTGAAAAATGAATTCTTGGATCAATTATTAACCGTT---TCAGCACACCGTTTGCCACGACTTTTGGATGACCAAATACTAATGCATAGAATGGTAAGTATTATGCTTAAATGGAGGATCAGATTTAAGGAAAGAATAGAT------------------------CCAAATGTATTCAATTTCAATAATCTA---ACATTAGTTACTTTTGAGAAA------AATAAAGATTTCATTGATTCGTAC---AATCTCGAAGATATTATGCTTCCAAGACACCTTCGGGAATTACGGATTCTTGAATCTATTGTACCG---------AAGAACCAA------------------------------TATGCAAATACTAATGAATTGAATGAAGGGACAGAAGAAAATCTAGTCAAATCTTTA---------------AATTATTCTAATTCAAGCCATATT------TTAAAACGTTTTTTATGGTCTATTTACCGTTTTGAAGATATAGTTTGTATGAATAGAACTTGGTTTGGTGCAAATAATGGAAGTCGATCAAGCATGATGAGGATTCGTATGTATCCCTTA---------GATCAAAATTAA------
>Psilotum
ATGATAGGTAGGTTATACATGAAAAAATTAAAGAACTTATTCTTGTTCCTTTCTTCGCTA---TGTCCAGTATTCCCATGGATAAGCCAAATT---AGCCTGGTT---------------------ATGCCATTCGGATTATATTATGGATTTCTTACGGCATTGCCTATAGGTCCCTCCCAAATATTATCTATAAGAACTTTTTTCCTGGAAGGGAATCGTAGTGGTATAATTTGCATTCTTGGCTCAATGATGGGACAATTCGTTATCTTACTATCCATATATTGTTCA---CCTCTATATGTAATGTTAGTAAAGCCTCATTTAATGACATTATTAGTTATACCGTATATGTTTTACTATTGGTATCGTACTAAAAATCCTTCAAGATATTACATATTACATCCCATAAAATCACTTACTCATGCTCATACTCGTAACCTACTTCTAGATAGTTTCATTTTTCAATTGCTAAATCCGATTCTTTTACCAAATCCTGTATTAACAAGATTATTAAACCTTTTTCTTTTTCGTTACAGTAGCAATGTATTTTTTCTAACTAGTAGTCTTTTGGGTTGGTTATGTGGTCATATCTTATTTATAAATTCAATTAAGTTACTTTTATTTCGTATAGAACATGATTCACCTATAATCTATATCTTGATGAAACGCAGTATATCCCGAACTTTTAGTATTCTTATTTCAATTACTTTCTTTCTATATCTGGGTAGATCTCCAGTACCCCTCATAACTAAAAAGTTTGCTGATGAGATTACCTTA---TCTGATCAAAAAATAAAAGAA---AACTTATGGGAG------GAATCTTTATGG---CTCTACAGACCCTGGCCCACTTCTTTTTTTGATCAGTACAGATGGAACCGACCTATACGGTACATTCCGAATAGTAAATCTAGT---CATAATGGATTT------GTAAAGAAACAGGTATCCAAATTTTTCTATGATGAATGTATAACCGATGGAAAAAACGCAATATCTTTTGCATCTCAACCAAGTTTATCCATATTTAAGAAACAATTAATGAATTAT------CTTCATAATTCAGATATTTCAATATCAACAAAGGATTCTTATAAGGGATGGATTGAGACAAAAAGAGAAAAAAGAGATGCTTTGAATAATGAATTCAAAGATAGAATTCAATTTGTTTATAATAGTTCGACGATTGAAGAAGCAATGGAAAATAAAACAGGATTTTCTCATGATAGAAATCATTTTCTAGTCAAAGTTAATGATCCTTTTCTAAGTGGTTCGTCTCGCATAAGAATTCCAAATAAAAAATATTCTTCATCTTTATTAAAA------TTGCATGATTCAAAAGATCAGACAATGAAAATATCCAAGAAGACA------------------------AAAAGGAAACATACCAGGAATAAGATGAGGAATTGGATTTTCAATAAGCATAAAAAATGGCAACAT---AATAAATTTCCATTACCTTGGGAACCAATACCCACAAAAGCCGAAAAAGTCTTCTGGCGCATTCTTAATGAA---------TCAGAA------AATCCAATA------ATTTTGGAA------------------------------------------------ATGTTGACTACATTG---------------------------AATTCAATAAAAGAAAAGAATTATCAATTCCGTATCACTTGGGAACATATATTCCAACTTCCTCGCATAGAAAAAGCTATTTTTCTATTTCGTTCAAAACAAGAAATTGAAGATTCAATATTTCGTTATCCATCTCATTTATCTTTAAAAAACTTAACTTTGTTCAATATCTTTACGAGATCAAAAAATATCTTTTACTCTGCA---AAAATAGCA------GTATCTCCAATATTGCAGATTGAGGAAATGCAAAAAGAACTGCCTCGATATAACTCAAGGTTAAGGTCCGATAGGATCGATGCTGTCAAT---GTAGATGTTGATATTCGTCAAAGAAAAATAAAGAATTTAGGACCTAGGAAAGGAAAATTAGAAGAAAAAGAAAAAGCAGCACAAACACAAACAGAAGTAAAAAAGGAAAGAGAAAAAGAAAAAGAAGAACGAGTTATAAAACGTTTTCAAAACCAGTCGGATTTTCGTCGAAAATTAGTAAAGGGATCCATGCGTGCTAGACGACGTAAAACTGGAATATGGAGACTTTATCAATCTGGAACACATTCCCCATTCTTTCTAAGGATGAAAGAAATTCCTATCTCTTTTCAATCTTCTATCAATGCATTAAGATTAAACAAAATGAAAGATGAAAGAGCT---ATTTTGGGAATTGGAAAG------------------------GAATTAAGACCTTTTAACCTA------------------------------TATAAGAAG---------AGATCAAAAGCTGATCGTTTGACAATAGCAGCTAGATTTGACTTTCCTATAGCTCATGCCGGAAGGGGTGTCCTTTTGATCATTCAATCAAATATTCGAAAATATGTCATACTACCTATATTAATAATATGTAAGAATATTGGTCGTATTATGTTATTTCAATCTCCTGAGTGGAAAGAGGATTGGGCTGAATGGAATCAAGAGATCCATATCAAATGTACTTATGATGGTATTGAAGTTTCACATAGACACTTGCCTGCACATTGGTTTAAGGAAGGTCTTCAAATAAAGATTCTTTATCCTTTTCATCTAAAACCTTGGCAT------------------------ATTCATCGTACAAAT---------AATATTAAT---GATTTA---------------AGAAATGAAGCACAAATACAGAAAGAGATATCA------------------------GATTTTGGAAAACAAAGGAAATTGAGTTTCAGTTATTTAACAATTTGGGGGTATCAAACAAGTTCAGTTTTTGGTAGTATGAAAAAACGACCTTCCTTCTGGAGACCTATTGCAAACGCATTGAAAAAGAAACTTCAAAGGAATTTATTCTCAAAACTTACGTGGATATCTCAT---TTCTTTTATGAAATTATTTTATTAAGCAGA------------ACTTTCATAATTTCGAAGAAGCCCAAT------------------AATATCCCAGAAATGTCTATTCAATCCAATGAATTA---AGATATGATGTATCGGATTACGAATTAATACAAAAGTATCCAAATAGTAATGAAAAAAACGATTATGTAGTAATGAAT------------GAG---ATATCAATTGAAAGTAATAAT---AGGAATGGC---AAAGAAATATCACATGAATCTCAGGATCAATAT------------------------AAAGATAATTTC------------AATAATATTCGTTCTTTC---AATGAT---ATTGAAACTTTGCTAACTGATATATCTGGAACAAGTGTTGAAGAATCCTATCGAGAT------------AGAATAGAAACATATCTCAGATTAAATAAGAAGAATCATAGATATGCTATCACC---ATAAGATTAATATGGAATAAACAATTGGTTCAG---ACTCAACAAGAATTCTCACGATTCCGCAGAATAATCATGCAATTCATGCATAAAGGGTATCGTTTAGCTAAACGTTTCTTAACTAAATTCTACAGAGAGATCTTTCGGCGTTTCACTTTTTCTATTCAACTTAGTATACAACTAGTTTTAAGATTAACAAAAAATATTACTAAG---CTATCTGAA---AAG------------AATAAAGTA---------------------------------TATCAAAATTTGAATCTT------CTTAAAAAGAAT---------------GAACAAAATTTAAAAATTGATTCTAGTCGGAATAAACCAGTGCTTTCTCAAGCATATGTATTTCAAAAGTTATGG------CATGCAAGAACAAGAACCAAAATAGATGTTCAT------------------------------------------------------------TATTTAGTACAATCCTTGGAAAGAGAAATTGTGAAT---TCCATAGAGAATAAT---------------GAATTAAAAGCATCAAAATTG------AAAGATTTGAAATGGAATGAACATAAT------------------------------------------TATTTAAACGATCATATTAAAGATCTCTTGGAGATACAGGGA---CTTCTCAAA------GAAACGCAAACTTTTACCGAAAAGAATTGGAAAGAATGGTTACACTGCTTTACCAGATATCAAATTTCTTCAAAAATAGAATATGGAATAGTACCACAAAAGTGGAAAAATGAAGTTAAA---------AAACGTTGGAAATCAAATACAAATAAACTGGATAAAAATAAAGAATATAAAACCCTTGAAAAA---GAGAATAAGTATTCCTTGTATGAAACAAATAATATGTTAAAACAACGAATAAATAATAGAAATAAATATTGCGAGTTTTATAACTTATTATATAGTTTCATTGATTCTACAAAAGCTTCGAACATCATA------------AAATTGCCCATACAACAAAAAGGAAAAGAAGATCCTATTCAATATATTAATGATATTAATAAGATCCATGAAAATATCCATTTAAATAGTAAAAAGAAATATAAAAGACCTCAGTTTCAATCGATAAGTACAGAGAAAGGT---GACATTGATTCTAATCTAATGCTCTGGTTACTTCCGAATCTTTTAGATACAAAACCGGAATCTGTAACCAATTCTTTAGATAGCTATAGCTTTGAAATGTATCTTTCACAAAATGAAGATAAAGATTCATTGAAAAAGGAA------ATTCGATTTAATGCCAAGAAACTAAATTTGGACACAAAAGAACCTACTTCTGACGCAATGAAACCTACTTCCGATACAAAAGAACTTATTTCTGATACAAATGAACCTACTTCTGACATAAAAAGTGATGATCAGTCTGAGAATCAGAATAAACCGTTGAAAGAAAAATCTATAAGGGAAAGAAAACATCATCGTCCTATACCCCAAGTAAAATGGAAATCCAAATCCGTAGAAAAGAAAATGCAACGAATAAATAATCTAACATCTTTTTTGAGCGTAATAGAAGATCGAAAGAATATGGAGAATTATATTATATCATTTTGCATGAAGATGGGCATTGATATTGATCTATTGAATAGTTTTTTCACCAACACTGAAGATGAACTTTCAATCCAATTATTGGATGAT---TCAGCACATCGTCTACCACGGTTATTAAATGATCAGACTTTGGTGCGCAAAATGGTTAGTATTCTATTAAATTTTGAAAAACAGTTTGAAGAAGGAATAACA------------------------TCAAAGATTTCTAGT---CAATCGATATCAAGCATTTATCGAACTGAAAAA---------AAATATTCTGTAAATTCATAC---AATCTTGAAGATATTATGCTTTCAAGACGTTATCGGGAACTGCGAATTCTAAATTCTTTAATATTG---------GAAAAACAA------------------------------TATGTGAATTTTGATCATTGGATTGATAAATCAGAAAAG------TACCCATTTTTG---------------AATTTACCGAGTCAAGTTCAAATT------ATTAAGCGTTTCCTTTGGCCAACGTATCGATTAGAAGATTTGGCTTGCATGAATCGATTTTGGTTTAATACAAATAATGGAAGTCGATTCGCTATGCTTAAACTTCGTATGTATTGTCCA---------GATTGA------------
>Mankyua
ATGATA------------------ACACTCGAAAGTTTTAGATTACTCTTTCTTCCATTATGGGTTCCTTCACTAGCATGGCTAAGTACAGCAGCAGGGCCATTC---------------------ATACTATTTGGATTTTATTATGGATTCCTTACTGCATTGCCCATTGGTCTTTCCCAGATATTGTCTATAAGATGTTTTCTTTTGGAAGGGAATCTTGGTGGTACAATATCTGTGATTGGTTCAATGATGGGACAAATAATAGTTTTTCTATCAATGTATTGTTCA---TCGCTCTATATGGCGTTGGTAAAGCCTCATGCATTCACTCTTTTAGCTTTACCATGGATGTTATTTCATTGGTATCGAACGAAAGATCCTTATAAATCTAAAGCTTTACATCCCATTTATTCAATAACTGATATTAGAATTTGTAGCATATTCATCAATAGCTTTATATTCCAAATATTAAATCCTATTCTTTTGCCGAGTCCGGTATTAGCAAGAATGGTGAATCTTTATAATTTCCGCTATAGTAATAATGTATTTTTTTTAATAGGTAGTACTTTGGGTTGGGCAGGAAGTAACATGTTATTCATTAGTATGATTAAAATACTTTTGATTCGCATAGAACGTGACTCACCCATACTCTATGTATTGATGAAGCGTATTCTATATTGAACTTTTAGTATTATTATTTCAATAGTATTATTAACATATTTGGGTAGATTTCCAATACCTCTTTTTACTAAAAAATTCACTAATGGCCTTGTCCCA---TATAATCAATCGCTTAAGAAT------TTGCAAGAC------GATTTGTTATGG---CTTCAAAAACCATGGCCCACTTCTTTCTTTGATCAATCCAGGTGGAACCGACCATTACGGTATATTGAGAATAGTAGATTTAGT---CGTAACGGCTTC------GTAAAAGAACGAGTATCTGAATATTTTTTTAACAAATGTTTGGCTGATGGTGAATGGAGGTTATCTTTTACCGCTCTACCAAGCTTATCAATATTTGAAAAACAATTGGATAATTTT------TTTGATATTTCAAGTGAAACTATATTGGAAAGTTTTTACCCTAAAAGATGGAATGATGTTGAAATAAAAAAATTAAATGCTTTAAAAAATGAATTTGAAGATCGAATTAAATTTGTGGAAAATGGATCTACTATTGAGGGAGCAATGGAAAAGAGAACTGGATTGTATCACAATAAAAGGAAAGTATTAGTCAAAATTTATGACCCTTTTCTTAATGGGTTATCTCGTGCAAAAGTACCAATTGTGAAATCATCCTGGCTTTTTCCTGAT------TTGATAGATCCAAAGAAAAAATCTATGAACCATTATGCAGAGAAA------------------------AAAATAGGACATACCAAAAATAGAATCAGAGATTGGATGTCTACTAAAAACCAAGGATTGGAACGT---TATAAATTTCCGTTACCTTGGGATCCTATACCTGCAAGTGCCCAACAAAAACTTTTGTCTATTATAAGAGAA---------TCCGAG------GATCCAAGG------ATTAAAGAG------------------------------------------------ATATCAAATGAGATC---------------------------AATTTCGTTCGAAAAGGAACCCAAGAATCCTGTATTACTTGGGAGCACATATTCAAACTTCCTAGTTTAGAACAAATTATCTTTTTTAGTCATTCAGAACGAGAAACTGAAAATTTGATTTTTTCTAACTCTAAAATTCTATCTACAAACGATTCTGTTGAATTAGATACTTCTACCGGTTTAATAGATGGTCTTTTCTCCGTG---AGAAAAAAA------GCATCTTCAATCTCTCAAATTAGAGAGATGCAAAAAATACTGCCTCGTTATAATTCAGTTTTAAGATTCAATCGGATTGATGCTATAAAT---ACGAATACTGATATTCGTCAAAGGAAAATGAAAAATTTGGGG---------------------------------TTTAGCCTTACGAAAACAAAAGTAAAACCG---------------------AAACGAATTGTTAAACGTTTTTCAAGACAGTCGGATTTTCGTCGTAGATTAGTGAAAGGCTCAATGCGCGCTAGGAGACGTAAAACTATAGTATGGAAAATGTTACAATCTAGAACACATTCTCCTTTCTTTTTGAGAATGATGGAAATACCTGTTTCATTTCAATATTATTCCGGCGCATCA------AGTATAATCAAAAATACAAAGAAT---ATCACAGGTATTAGAAGA------------------------GAATTTCTACCTATCCCTTCA------------------------------GGCAAAAAA---------AGATCAAAGGCTGATCGTTTAGCAGTAGCTGCTAGAGTGGATTTTTCGTTTGTTCAAAGCGGAAGGAGTATTTTATTGATTATCCAATCCAACCTTAGAAAATATGTAATATTACCAATATCAATAATAGGCAAGAATCTTGGTCGTATATTACTATTCCAATCACCTGAATGGATTGAAGATTGGACCGAATGGAATCAAGAAATACATATAAATTGTACGTATGACGGTACCGAATTCTCTGACATTCACTTACCTGGTCGCTGGTTCAGAGAAGGTCTTCAAATAAAAATTTTGTATCCCTTTTATCTAAAACCTTGGCAT------------------------ACTCATAAAGGAAAG---------TACATTGGT------CTT------------TCCAGAAATAAGGACGAAATACAAAAATATTTATCA------------------------ACCCTTGAAAAGCGAGAAAAAGTAAATTTTAGTTATCTAACAATTTGGGGATATCAAACTGATTTACCCTTTGGTAATGTGAAGAAACAACCTTCTTTTTGGGAACCTATTGGTAAAGAATTGAGAAAAATTTTAAAAGAAAGCTTCTTATCAAGGATCGCAGGGATGTCTGAT---ACACTCCTCGATATTACTTCAACAAGGAAA------------AATTTTACTACTATCAGTGGTTCGAGC------------------GATATTTTTAAGACGGATACTCAGTCTACTGAATCG---ATAATAGATGTATCTAGT------------------------AATACCCAATCAAATAGTCAATATTTAAAAAATAGG------------AAA---ATAGAGGACTCCTCAGCAAAA---TCAATATCA---ATTGAGGTAGAA---------------------------------TATAACAATATT------------------------GAGAATATCCAAGATTTC---AGTGATAATGTTATAGCTTTGCTAGCCAATAATACTGAAGGAACGGCGAAACAACTTTGCCTTGAT------------AAAATAGAAGAACATCTTATGTTGAAAAGAAGAAATCATAAATATTCCCCTAAT---GCAGGTTTAGTATGGAAAAAACGATTTATTCAA---ACTCAACAAAAATTACTACTGTTTCGCAGAGTGGTTCTAAAATTGATTCAAAGATGGTTTAACTCAATCAAGGATATCCATAATGGGATAAATCGAGAAATTACTCGACGTATTATTATTCCGATTCGGTCTGATACACAATTGGTGATAGGATTAATTAAGGACCTTTCTAAAATATTGAATGAG---AAA------------------------------------------------------CATCGATCTTCATTTATT------TTTACTAAAGATATCATTATTAAGAAGGGACAAAACTTTTGGGTCAATCATAACCAAAATTTACCATCGATTTCTCAAGCAGATGTGTTTCATAGATTATGG------CACATAAGAAAAAAAATTGGGTTAAATGTCCAT------------------------------------------------------------TCTTTGGCACAAAACTCAAAGGAAGAAAGATGGAAACAACTATTTATTAATGGT---------------GAGCAGGAAACTCAAGAA---------GTAAGTCATAAATGGAATGGATATAGC------------------------------------------TTTATCTATAGTAATATCCATGGCTCTTTGGAAACACAAGGA---CTTCTTAAA------GATTTCAAAACTTTCAACGAGAAAAATTGGAATGAGTGGTTGCGTTGTCTCAATAGGTACAATTTACCCTCAAGGATCTGGTATAGGATAGCACCACAAAAATGGAGAATTAGAATTAAT---------AAACATTGGGATTCAGAGCAAAGTCATACCAATGAGCGAAAGGAACATGAACTATTCAGGGAT---AAGGAGGGATATTCCACATATTTGGAAAATCCTTTATTGGAGCAACGAGTTAGGGGTATCAATAAACGCTACAGGTTTAATGATCCAGCATATAATTTCATTGATTTCACAGAAAATTTGGCTATTAAA------------AAACTA---GTTGACCAATCTGAAAGAGAGGAAGAATTTGTCTCTGGTAATTGCATTTGGAAGACATGTCAA---TTTTCTACTTTCAGAAGAGAAGAAAGCACTATC------CTACAGTCTCGATTATATAGG---------AATATTGACTTTGATCTAACACTATGGTTAGTTCCGGATCTCATAGAAATGAAAGACGTGTATACAACTAAATCTATA------CTTATACCTAAAACTTCCTCTTTACAGAAAAGAATCCGTCCTTCTCTAAAGGGAAAA------TTTGTTGTAAGTTCTCAG---------------------------------------------------TACGAGGTCCGGGAGATT---------------------------------------------GAATCAGAA---------------------GAGTTACTATTGAGGGAAAGAGAGAGTCATTACCATATTTTTCAATGGGGATGGAAATCCAGAACATTGGAAAGAGAAATGCAGCGAATGAATTATCTAACATCTATTTCGAGTATAATGGAAAATGAAAATAAT------------ATTCCTGCATTTTGTGCCGAAGCAGGTATAGATGCCAATTTATTAAATCGATTTTTAACTAGGTCTAAGCATGAATTTCTGGACCAATCCCTAAATGTC---TCGGCACACCGTTTGCCACGAATTTTGGATGACCAGATTTTAATGTATAGAATAGTGAGTACTTTGCTAAAATTTCGGAATAGGCTTGAAAGAAAATTAGAT------------------------GCAGATGTCATCGGC---CAAAGCTCACCATGCTTAATGACTATTAAAAAT---AGAGAGACAGATTTCTTTGACTTATAT---AATCTCGAAGATCTTCTCCTTCCAAGACGACGTCGAGAATTACGGATTCTAAATTCTCTTATATTA---------GGGAAACAA------------------------------GACGTAGATCCTGATTGGTGTGTTAATAAACCAGAAAAA------TATCAAAAAGTC---------------AATTCTTTGGATCGAACCCGATTT------ATTAAAAAATTTATCTGGCCCATTTACCGATTAGAAGATTTAGCTTGCATGAACAGGTTCTGGTTTAATGCAAATAATGGAAGTCGTTCTGCTATGCTTCGGATTCGTATGTATCCTCCG---------CATTAG------------
>Helminthostachys
ATGATA------------------ATACTCGAAAGCTTGAGATTGCTCTTTACCCCATTACAGGTTCCAATACTAGCATGGATAAGTACAGCG---GGTCCGTTC---------------------ATACCATTTGGATTCTATTATGGATTTCCCACTACATTACCCATTGGCCTTTCTCAGATATTGTCCATAAGATCCTTCCTCTTTGAGGGAAGTTTCGGTGGTACAGTATCTATAATTGGTTCAATGACCGGACAAATGATAATCTTTCTATCAATATACTGTTCG---CCATTGTATATGGTGTTGCTTAAACCTCATGCAATAACTCCTTCAGTTCCGCTATATATGCTATTTCTTTGGTATCGAACCAAGGATCCTTACAAATCGAAAATTTTTCGTCCCATTTATTCAGTAACTGATGCTAGGATTCGCAGCATATTCATCAATAGCTTCCTACTTCAAATGTTGAATCCTATTCTTCTACCGAGTCCCGTATCGGCAAGAATGGTGAATCCTTTTTGTTTCCGCTATAGTAACAATGTATTTTTTCCGATAAGTAGTCTCCTGGGTTGGGCGGGAGGTCACATCTTATTCATCAATATGACTAAAATGCTCCTGGTTCGGATAGAACGTGACTCACCCATACTCTATATATTGATAAAGCGTATTCTATATTGAACTTTTAGTATTATCATCTCAATAATCCTATTCATGTATCTGGGTAGATTTCCAGTACCTATTTCTACTAGGAAATTCACTGATGAGATTACTCCG---CATAATCAGCCCCTTAAGAAT------TTGCAGGAT------GAATTGTTATGG---CTTCATAAACCATGGCCCACTCCATTTTTTGACCAGTATAGATGGAACCGACCATTACGGTATATCGGTAATAGTAGGTTCAGT---CGCAACAGTTTC------GTGAAAGAGCGAGTATCCGAATATTTTTTCGACAAGTGCTTAACCAATGGCGAATGGAGATTATCCTTTACATCCCTACCGAGTTTGTCCATATTCGAGAAACAGTTGGAGAATTCT------ATTGATGCCTCAAAGACACCCGCATTGGGGGATGATTATTTGGAGAAATGGATCGATACCAAAAGAGAGAAGGGGAATGCTTTGAATAATGAATTCGAAGACCGAATCAAATTTGTGGGGGATGGAACTATTCTTCAAGGAGCGGTGGAGAAAAGGACTGGATTGTATCATAATGAAAGGAAAATACTAGTCAAAGTCTATGATCCTTTCCTGAATGGGTTATCCCGTACGAAAATACCAAATTTAAAATCACCCTGGCTCTTGCCTGAT------CTGATGGATCCGAGTAAGAAATATGTGAACGATTATGCAGGAGGA------------------------GGTACAAAACGTATCAAAAGTAGGATCAGAGATTGGATGTCCACTAAGTACCAAGGATTGGAACGT---GAAAAATTTCCACTACCTTGGGATCCAATACCTACGAGTGCCCATCAAAGATTTATGTCTATTATTAGTAAA---------TCCGAG------GATCCGAGA------ATTAAAGAA------------------------------------------------GTATTGAATGATCCC---------------------------GATTCCATTGGAACAGGAAGTCAGGAATCCCGTATCACTTGGGAACATGTATTCAAACTCCCCCCTTTAGAACGAATTCTATTTTTCAGTCATTCAGAACAAATGGCTGGAGATTTGATTCCCCCCAATTCTCAGGGTGTATCTGCGAATAACTCCGCCGAATCAATTGCTTCCACCGAATCAGGGGATGCATTCTCCCCCGCG---GAGAAGGCA------GTGTCTCCAATACCTCGGATTGAAGAGATGCGGAAAAGACTGCCTCGATATAATTCAATATTGGGATTCAATAGGATTGATGCCGTAAAT---ACGAATACTGATATTCGTCATAGGAAAATGAAAAATTTGGGG---------------------------------TTTAGCCTCACGAAAGCGAAGGTAAGGACG---------------------AGACGGATTGTGAAGCGGTTCTCGAAACAGTCAGATTTTCGTCGTAGACTAGTGAAAGGTTCCATGCGTGCTAGGAGGCGTAAGACTATGGTGTGGAAGATGCTACAATCCGGAACGCATTCCCCTTTCTTTCTGAGGATAATGGAAATTCCCATTACCTTTCAATCCTATTCCGGTGTAGCA------GATACAATCAAAGGTGAAGGGAAT---GCCACAGGTATTGAAAAG------------------------GAATCAATCCCTACCCCTTCG------------------------------AGAAGGAAG---------GGATCGGAGGCTGATCGTTCAGCAATAGCAGCTAGATTGGATTCTTCATTCGTCCAAAGTGGAAGAAGTATTCTATTGATTATCCAATCAAACCTTAGGAAATATGTCATATTACCCATACTAATAATAGGTAAGAATATTGGTCGTATATTATTATTCCAGTCTCCCGAATGGAATGAGGATTGGGCCAAATGGAATCAGGAGATACATATAAAATGTACTTATGACGGTACTGAATTCTCTGACACACACTTACCCGGTCGCTGGTTCAGGGAGGGTCTACAGATAAAGATTCTGTATCCTTTTCATTTAAAACCCTGGCAT------------------------GCTCATGGAGTAAGA---------TGTATT------GATTCT------------TCCAGAGGGGAAGGAGAGATCCAAAGAGATTACTCG------------------------ACCTTTAAAAGGCGAAGAAAGGTAAGCTTCGGTTATTTAACAATCTGGGGATATCAAACCAATCTACCCTTTGGTGATGTGATAAAACAACCCTCTTTTTGGGAACCTATTGGAAGAGAATTGAAAGAAAGATTGAGAGATAGTTTCTTATCAAGGATCGCACGGGTGACTGAT---GCATCTACCAAAGCTATTTCGACAGAAAAA------------GATTCCACTATTACCAACGAGTCGGGT------------------AGTATCTCGGAAATAGGTATCCAATCCACCAAACCG---GGATGGGGTATATCCAAT------------------------AATACCCAAATTTATAATCAATATTCAGAGAATAGT------------GAA---GCGTATAATTCCATGGAAGGT---TTAATACCA---ATAGGAATTGGG---------------------------------CTTAACCATATT------------------------GAGAATATCCGAGATTTT---GGTGATGACATTGTAGCTTCGGTAACTAATAAGACCGAACAAACGATTGAACGGTCTTACCTTAAT------------AGAATGGAGAAGCACCTGATACTGGGAAGGAGGGATCGTAAATATTCTATTAAC---ACAGGATTGGTATGGAAGAAACGATTGATTCAA---ACTCGGCAACTATTACTACGATTTCGTAGAATAGTCACAAGGTTGATTCAGAGATGGTCCCACTCAGTAGGGAATTCCTATAATAAGATGGACCGGAATTTGATTCGACGCTTCGTTCCCCCCATTCGGTCTGATGCACAACTGATAGTAGGATTAATGAAAGATCTTTCCGTAATACTTAGTGAG---AAG------------------------------------------------------CATCAATCTTCGAATATT------ACTATTAAGTAT---------------GGACAGGATCCTCGGACCGATCATGATCAAGATATACCATTGATCTCTCAAGCGTATGTACTTCATAGGTTGTGG------CACACGGGAAGAAAAATCGGGTTGGATTTCCAT------------------------------------------------------------TCCTCGGTGCGATACTCAAAAGAAGAGAGTTGGGAA---TTATTGGGGAAAGTT---------------AAGCGGGAAGTACAAGAATTG------GTAGATTGTGAATGCAGTGGGTTCAGC------------------------------------------TCCTTTCACAGCCACATTAAGGACTCTCCGGAGGCGCAACAAGTACTTATTGAA------GCACCAAAAACTTTCAGTAGTAGAAATTGGAACGAATGGCTGCATTGTTTCAATGGGTATAATCCACCCCCAAGGGTCTGGTCTAGGATAGCGCCACGAAGATGGAGGGTTAAAGTCAAT---------GAACATTGGAATTCGGAATGGGATAATGCAAATGAGCATAGGGAACATACCCTATTTAGGGAG---AAATGGGAGTATTCCATATATCCGGAGAATCCTGTATTGAAACAACGGGTAGGGAATAGAAATAAACGCTATCGGTTTAACGATCTAGCATATGATTCCATTGATTCTGCGGAGAGTTTGGGCATGAAG------------AAATCGACGGTGCGACAATATGATGGAGGAGAAGGGAGTTACTCGAACAACCACATTCGAAAAATACGTAAA---TACTGTACTTCCAGCGGTAAAAGTTTTAATAGT------TTGCAGTCCCGATCGGATGAT---------AGTATTGATTTTGATCTAATGCTATGGCTAGTTCCGGATCTCATGGAAACGGAAGGCACGTATGCAACTGAATCTATA------CTCACACCTAAAATTTCTATTCCACAAGGTAAAAATCGTCCTTCTATTAAAGGGAGAGGGAGATTGAGTCTAAATTCCCGG---------------------------------------------------TATGAGGACCAGGTAATG---------------------------------------------AAATCGGAA---------------------GAACCACTTCTGAAAGAGAGAGAGAGTCATTACCATATTTTCCAATGGGGATGGAAATCTAAAGCATTGGAGAGGGGGATGCAACGGGTAAAGAATCTGGCATCTATTTTGAGTATAATGGAAAATGAAGAGAAT------------ATTACTGCGTTTTGTGTTGAAATGGGTATAGACGCAGATTTATCGAATCGGTTCTTCACCAAGGCTAAGCACGAATTCCTTGACCAATTCCTAACCGTT---TCGGCACATCGTTTGCCACGAGTGTTGGATGACCAGATGCTAATGCACAGAATGGTTAGTACTTTGCTTAAATTTAGGTATAGGTTCGAAGGGAGAATAGAT------------------------GCGGATGTATCCAGT---CAATGCATACCAAGCTTAATGACTATTAATAAC---AAAGAGAGAACTTTCCCTGATCTGTAC---GATCTCGAAGATATTTTACTTCCGAGACGCCGTCGGGAATTACGGGTTCTGGGATCTCTGGTACCG---------AAAGAGCAG------------------------------TATGCAGATATTGATCAGTGGGTTAAAGAAACGGGGGAG------TATCGAGAATTC---------------AATTCCTCGGATCAAACCCGTATT------TTTAAACGTTTCCTATGGCCTATCCACCGATTAGAAGATTTAGCTTGCACGAATAGGTTTTGGTTCGATGCAAACAATGGAAGTCGATCCACTATGCTGAGGATTCGCATGTATCCCCTG---------GATTGA------------
>Dryopteris
------------------------ACG------AATATAAATATATTG------------GATATTTTGTCACTAACTGGGCTAAAATCGATG---AGTCCCTAT---------------------ATACTTTTTGGCCTATACTATGGCTTCCTCGCGACACTACCTGTTGGACCTTCTCAAATCTTATGCATAAGAGCCTTTCTTTTGGGAGGAAGTAGAGGCGGTCTCGTTTCTTTGAGTGGTTCGATGCTCGCGCAGCTAGTAACTATTTCATCAATATATTGTTCG---CCAATCTATATATTGCTATCAAAGCCACATCTGCTAACCGTCGTCGCAATACCTTACATGGTCGCATTTTGTCTAACAATGAATGACTTACCGAATTATCAGATTCTACGTCCCGTCACCTCGTTGCGCGATTCACGAGTAATTAGTTTATTTTTCAATAGTTTTTTGTTTCAAATTTTGAATCCCGTTTTGTTACCAAATCCTGTGTTGGCAAGATTAACCCACCTCTTCTTCTTCCGCTACAGCGACAATTTAATCTTTGTAATAACTAGTTTTTTAGGTTGGTTAGCTGGTCACATGGCATTCAGCTACTTGTCCAAACTCCTTTTGATTCGTGTGGAAAAAGATTCGCCAATAATATATTTACTGGTAAAACGTGCTATCTATACAACTTTTAGTATTGTTTTTGTAGCGAATGCGTTGATTTATCTGGGTAGAGCTCCAGTTTCTTTTTGGACCGTAAAGTTCATGAGTGAA------CCC---CATGATAAGGAAATGTCTTTTTGGGAAATTGCTGAATATCCAGATTTCTTGTGGTGGTTCTTCAAGCCGTGGCCTACCTCTTTTTTCGACCCTTCAAGGGGGAATCGGGGTAATCGATTCATCAGAAATAGCCGATCCGATATCAGTAGTAGCTTC------TACAAGGGGAAAATGTCTACGTATTTCTTCAAGAAGTGTCTAAGTGATGGAAAACAGAGGTTATGCATTGCGACGTTGCCCAGTTTGTCAATTTTTGAAAAATAATTGGAGAAATCTCTAGCTATAACGAGGTCCCATAAATTTGGGAGAACCCATTTCTCATATCGAGGCTGGATTTTAGAAAAATTAGTAAGAAATAGAATCTTTCAAAAAGAATTACTAAATCGAGTCAAATTATTAGATACCGGGTTTTCCTTTTCGAAAGCGATGGAAAGAAAAATTCGATTGGTAGCTAGGGGTAAGAAAAGGGTACCCCACGTTTACGACCCTTCCGTGACTAATTTA---CGTGTGCGGATTCCAGTCCCACAAACA---TTTTTAACAGTAGAT------GAGTTAGATTTGACCATATGGAATTGGAATGAGTTAGAGACGAGGAGGAAAATTAGGAAAGGGAAGGGTGGCTCCGTAACTAAAAGGAATTCTATCGAAGATTGGATTTCCGCAAAGAATCGGAAATTGAAACGGGGAAGCAGGAATCCTATGCCATGGGAAACTTTACCAGTGAGAGCTCGACGTATGTTCCAATTTATGTTCAGAAAT---------CGAGTTTTATATGATTATGAC------GTACAAAAA------------------------------------------------ATTCTCAAGAAGATC---------------------------AAATCTCCG---TCCGGGACT---------GTTGTCACTTGGGAAGAAATAATGAACTTGGATCCCGAAGATCGAGCACTATTTCTGACTTATATAACACAGGAA------------------------GAAAATTGCTACAAATTTGATCAAATCTTCTTATCGAAGATATTTTTGATAAGCGGTCGGAGACGCCCCTCAACTCCAAGGAAAGGG------GTACGCACACTCCACAAAATTGACGATCTGGGTGCAAATCTGGCTCGCAGTAACGAACTATATTTCGATACCGAGTTTGACTTTCCGGGA---GCAGACGGCGATATCCGTCACAGAAAATTACGGAATGTTGGC---------------------------------TTCACTTTTGCAAAAGGAAAACCCAGATCA---------------------ACGAAATTAGTGAAACGATATGCAAGAATATCTGACTTCCGCCGGAAATTTTTGAAGGGATCCATGCGGTCCAGAAGGCGGAAGACATTGCTATGGAAGACACTTCAGGAAAAGGTGCGTTCGGCTTTTTTCCTTAGATTAGTGGAAATACCAATTTTACTTCAACTACCCGTGGAGCAGCTA------ACGGGTTCGAGGACCGAAAAACCG---CCTACTGGCTCGAAAAAGATTACGGGTTACCAATTTGGGCAGCAATTAACTCCCTTTTCATTG------------------------------ACGGGAAAAACTTCAAGCCAGTCGAAACTTGCTCGTTCAGCTGTAGCGGCTAGATCAGACATAGGTCCCATTCACAATGGAAGGGGTTACATGCTGGTTTTCCAGTCTAGATTTCGCAAGTTTGTGAAGTTACCTGTACTTATAGTTTTCAAAACTATTGGCCGTATATTGCTTCGGCAAAATTCCGAATGGAATAAAGACTGGATGAAATGGAAAAAGGAAATTCATATCAACTGTACTTTTGATGGTGAGGAATTTTCGCAGGATCAACTCCCCCCCCGCTGGTTGAGGGAAGGTATACAAATAAAGATTGCATATCCGTTTCGGCTGAAGCCCTGGCACTCGGCTGGGAAGAAGAAACGACTGACTCCTCGGAAAAAA---------TATATGGAAGCTGAATTA------------ATTGAGGATCGAAAATCGACAAATAAGCAAAAGTTG---------------------------------AAACAAAAGAGGCCTAGATTTACTTATTTAACTGCTTTAGGATATCAGACAGATATACCTTTTGGAAGTATCCAAAAACAACCCTCATTCTGGAAGCCTGTGAGAAAGGAACTGATTCAAATTTGCAGGGAGAACTTTTCGTTGAGAACCAGGCAAGCCTATCGC---TTTCTCGATTCCAAATTCAATTTGGGAAAAATGTTGAAACCAAGTTTACTCTTAGTAAAGAAGTTCAATCTATTTTTTAAACCCGGAGGGGTCTCAGCTGCTGACCTCGTCTCAACTTATAAT---ACTCGGGTAAAGCCTGTA------------------------CTTAATGGCAACGCAGATGAAGTAGTAGAAATAAATTCAAATTTTAATGAA---GTAAATGGAGGATCTGTTAAT---ATCGTCGGG---GAAGTGCAACCA---------------------------------GTTAGTAATATTAATAAACAATTAGTTATTCGAAAATCAATTAGTAGAGAATTCGTCGCGGATAATGACGTAACCGGATTATCAAATCCGTTAGACGAGGGGGTTAGTGTAGATCAACCAGATACTGAAACAACTCAAGTTGATAAA---TTAACTTTAGATTACAGATTGGGGGATACAGACTTCAGC---AATTTTGTGAAATTCGATGAGGAAGAATTAAAAGGTTTTAAAGAAATAACCTTGAAGTTACATATAGCGATTGCAGAAGCAACTGAAAAATTCATTTACGCGGCATCCATTTCGTATCTAAAGGTTAACAGAGATTTCTACTACTACTTCGGTGAACTTGTCTCGTTGCGCACGCAACTAGTA------------------------GAAGTAATTAATACC---ACT------------------------------------------------------CTTCAAGAAACAGATGTAGCTTTTTTCAGACCGAAA---------------GGTAGATTGTCACAGTTTGACGAAACTCAATCA---------TTATCTCAAGCTTATCTCTATAATAGTGTTTGGGATCTAAGTGTGGGGGAAAACTTAAACTTGAAATTACTGGCGACTGGTAGCGGGAGCAATCGTACGGGAGAAACTGGAAGTAACGGGAACTGGAGTGATAGTTTAACCCCTTACCAGCCTGAGCAATCTTTGGCT---TACTCGGAAAATTCGTCGGGGCTTTTCGTTGGGTACGACTCAACCATTTCA------AGCCCAAGTGAAACGAGTAACTGCACAGATATCTCGTTTGGCGAGGCAACTAGCAAAATTGCAAAGAAATTTTACAATGAACACGTTTTGAACTGTATAGAAGAATGGGGA---TTATTAAAG------AAGTTACGTGATCTAGACACAAGTAATTGGAATAAATGGTTAGATTGCTTCTCCAACTGTAACTTGCCATTAACACTGTGGCGCGACGTAGCACCTCACAGATGGAAAATTAGTTTCGATTGCTTGGACGAACTCAGTCACGTTGAAGGAGAAATCGCAAGTGAACGAAAATGTCACGTCCTTCGAGACGAG---TTATATAATTACTCCATATATGCCGGAAAACCCTTACTTAGGGATCGAATTATAAATCTCAGTAAGCTTCGCAAACGTAGATATCTATTACAAAGTTTCATCGATTTTGTACGAAATGGAGATGTGCAA------------AAATTTTCCATGCGACAAGATGCTACCGCACAGAGGTTCCATTGTAAAACTCGTATTTCGGAAATTACTAAA---GTGAGGCGGAGGGGGGTGGATAGATTACCTAAT------TTATGCACTTCTGATTCAGAGATTGCACTCAACTCTAAATTTGATTTGATGCCGTGGCTAGTTACAGATTTTGGAAGAACAAAAAGTTCTTTC---AGGAAGAAAACA------AGAAGGTCCAGAGATCCTATTTTGAAGGATAATACCACATATGGCATAGTACCAGAT------------ATAAATCGTAGA---------------------------------------------------TTCCAAAAAGTATCCGAT---------------------------------------------GAACTGTAC---------------------GAAATAATGCTAGATGAAAGAGAAGATATGGACTACCTGTTTCGGTGGAAGTGGAAATCT---------GAAACGAAACTGGAAAATTTGAGAAGCCTGACAGCTCTCACAAGAATGTTAGGAGATGATCGCGAT------------CTCGTCACACTTTGTGCGAATACCAATGTAGATTCCGAGCTATTAGACCTATATTTCAACGCAACAACGAAACTTGGTCTTTTCTATGATCTGTCTATCCCTTCAGCTCATCGTTTATCAATATTACTTGATGACCAAAATTTGGTATACAAAATAATTAATCCGTTGTTGAAATTGAAGTCTAGGTTGAAAAGCAGAGTCGGAAAACAACTATGCAAAAAAATCTATAGTGATACATATATC---TCAAAATTG---TCACTTGTAGCCACAGAAGTC------AACAAAAGGCGGTCCCATATTTAT---AACATTGAAGATCTCTTGCTTGCGCGACGTCGACGTGAATTCCGATTCCTTCGATCTCTGCTAATT---------TCGAGGTCTCCAAAACCAGGAGCACACTACTTCGACTTGAAATTGGATTCTATCTCGGAAGTTGAGCGGACCCGCAGT------AGCGAAGAATAT---------------GAGCCTTCGGAGCTAAGGGAAGTTCAAAAAGTTAAACGATTCCTGTGGCCGAGCCACCGTCTAGAAGAATTAGCTTGCACCGGTAGATTCTGTTTCAACATCATTACTGGGAGCCGATTTGCGATACTTAAGATTCAAATGTATCCTATTATT---CGAAATTAG------------
>Huperzia
ACGATA------------------ACA------AGTATTCCCTTACTGCTTTCTGTATTATGGGTTCTGATA---TCATGGATAAATATTTCG---GGTCCAATTCCAAATATTTCAGGTTCACTCACATTATTTGGACTTTATTATGGATTCCTTGCAGCATTACCCATTGGTCTTTCCCAAATTCTAACGATAAGAGCCTTTCTTTTAGGAGGAAATACTGGGGGTACACTAGCTGTAAGCGGTTCGATTGTGGGGCAACTAATAACAAATTTGTCAATATACTATTGG---CCCATCTACGTTATGTTGTTGAAACCCCATGCAATAACTTTGCTAGTTTTACCATACATGTTATTCTATTGGTATCGAACTAAGGATCTTTTGTATGATCAACCCCCAAATCCGGTAGAATCACTTAATGATGCTCAAGTTCGTCAAATATTTTTAGATAGTTTTATTTTATCATTATTAAATCCTGTAATTTTACCAAGTCCCGTATTCGCAAGATCATTAAACCTTTTTATTTTTCGCTATAGCAACAAAATTTCATTTGTAATAAGTAGCTCCTTTGGCTGGTTAGGTGGTTACATTTTATTCATAAATCTAATTAAATTGCTTATGGTTCGTATAGAACGTGATTCATCTGTTAATTATCCTTTGATAAAAAGTATAATTAATCAAATATTTAGTATTATTATTTTAGCTCTTCGTTTATTATACTTGGGCAGAGCTCCGGTACCCCTTTTTACTAAGAAAATACATGATGGATTCGAATCAGACGAAAATCAAATTGTAAAATCG---------------------------TTATGG---TTAAATAAACCATGGCCTACTGTTTTGTTTGATTATCGTAAGTGGAACCGACCGTTTCGGTATATTCAGAATGGTCCC------------AACGGTGATAGTCCCGTAAAAAAACAAGTATCTCAATATTTTTTTGACACATGTTCAAGTGATGGAAGACAAAGAATATCTTTTACATCTTTACCTAGTTCCTCAACCTTTCAAAAAGATCTAAAAGAATAT------TTAAATATTTCAGAGATTTCTCCGTCATCTGAAGATATTTATGATAAATGGATTCATATTGAGGAAAAAAGAAAGAATAATTCAAATGATGGATTAACGAATAGAGTTCAAGCTCTAGACAATAGATTCTTAATGATAAACGTTACCGAATACAGAAATGAATTATGCGATCATAAAGAAAATGTATCTATTAAGACTTATGATCCTTTTTTAAATAAAGGATTCCGTGGAAAAATCGCAGTATCGGAGTCACCCTGGATTTTTGATGAAAAGCCTCTCGGATCGACGAGAAGACAAATAATGTTGAATATATCCGAAAGG------------------------AAT---------------AATAAACTCAAAGATTGGATTTATATTTGCTGGCAAGGATTGGAACGC---AAAAAATTATCACTACCTTGGGAACCATTAACCCCAGATGCTTTTAATTCATTCAATTTGATTGCTAAGGAAGTATCAAACGATGAA------GAACCTAGAACAAATTTAAAACAAGTTGATTTTTATGAAGAACAAACATTAGTAACTTTAGATGAGCAAAATATTTCTTCGGAATTATTTGCAACAGTAACCGAACATACAAACGATTTGCATGAACGGACAACTACGAAATCGAGTATTAACTGGGAACACGTTTTAAATCTTTCTTCTAAAAAACGAGATTATTATTCTAGGTATTTGGAAAACATCAAATGGCATAAACTTCTAAATTATTGGAAAAAATTATTTTTGGATAGC------------------TCTACAAAAGTAAGGGATACTTTATTTTTGATG---ACACAGGCATTTGGGATCCGGAATGAATATCAAGTTCAGGACGTTGTAAAAGAAATGCCTCGATGGACTTCGAAATTAGCAAACTATAAGTTTGATGTTATAGGTATTACATTTAGTGATGTTCGTTACAGAAAATTAAAAAATTTTGAT---------------------------TATGTTTTTGAAACAGTGGATCAGGAAATTGAAATTGAAACAAATGAACCA------TTTAGAATCGTGAAACGTTTTTCGCAACAATCAGATTTTCGTCGAAACCCTGTAATAGGATCTATGCGTGCCCGGAGACGTAAAACCTTGATATGGAATTCCTTACAACTCAAAACACATTCTCCATTTTTTTTGAGAATAATGGATGAAACCACTCCACTTAAAATTCCTTTAAAAGTGTCG------AATAAGATAGATACAAAATCAACTTTTACACCTTTTACAAAAATA------------------------AAGCAGGGATTAATACCTTTTTTTTCAGATTCTGATGATGAAAAAGTATTTGCTGCGGAA---------AAAACAGAATTGGATCGTCTTACAATAGCAAACAAATGGGATTTTGCATCGGCTCATTGGGGGAGGGGCTTTCCATTAGTAATCCAATCATACTTAAGAAAGTATGTAGTAATACCTGTATTAATAATATCCAAAAATATTAGTCGTATTTTATTATTCCAAGTTCCTGAATGGAAAGAAGATTGGAATGAATGGAGTAAAGAAATTCATGTAAAATGTAATTATGATGGTACTGAGGTTTCAGTGCACCAATTACCGAGCCTATGGCATAGGGAGGGTCTTCAAATAAAAATTATTTATCCTTTTCATTTAAAACCTTGGCAT------------------------AATTCTAAATTAAGACAATTGAAATTTCTAGAT---AATTTAGATATTAAAAATTTTGGTGATGGAGATGAAATTGAAAAGACTCTTTTGTATGATGGAATAAAAGATTCATATACTTCAGCGGAGAGGAAAAAAATTGATTATAGTTATTTAACAATCTGGGGAAACCAAACCGATTCACCTTTTGGTAATACGAAGAAACAACCCTTTTTTTGGAAACCTGTCATTAAAGAATTGAGGAAAAAA---CGGAAGAGAATTTTATCGAAAATTACACAAAATTTTAAA---ATTTATTACAAGTTTTTTCCATTAGGACAA------------AAGTCTAATATTTATAACGAATCTGAT------------------GTTCCTGCAGTATCGAAAACCCGAGCGGATAAATCTAAAAACAACGATATATTTGAATTT---------------------GAACCGGATGATAAAGACAAAAACGAAGAGAGGGAT------TTC---AAA---ATAAATAACGAAATTTTTGAT---GAATTACCC---ATTGGAATTACACCTAAAAGTAGTAACAATCTTTCTTTACAAAATTCAAATAAAATTGAGTACGGAACTGGA---------GTATTTACTCGAGAATCA---GGAAATGATGTAACCCCAAAT---AGTAATGAAATTGAGCGA---ATCACTAAACACTTTTTTGAT------------GAAGTACAAACTAATACCGATTCGAAAGTAATAAGTGATGAGTATCCCAATGATGGGAAAAAACTAAAATTGAGAAAAATATTGATTAAA---TTTTATCAACAAATTATAAGATTACGTAGGAAAAGTACGCAATTGATTCATGAACGGATTAATTCAATAAATATTTTTTCCGAAGAAATAAATAGAAATGTTTTAAAAAATATTTTTTATTTAATCCGATTCAAAATAAAATTAATGATTAATTTTGTAAAGAATATTTTCATAAATTGTAATGAA---GTAATTCATTCTTATAATAATATTTTCCGCTTACAAACAAAGTATGATAAGTATGTTAATCAAGATTTAATTGTT------TCTGGTAAGGAA---------------GGGCAAGATCCAGAATTTAATTCTGATCAGGGTATAGATTCGGTATCTCAAGCAGATGTTTTTCATGGGGTACGG------CAATCAAAAACAATAAATAAGTCTTATTTAAAA------------------------------------------------------------AATTTCTTAAAATAC---------------TGGAAT---TTATAT---------------------------TATTTCATTGGGGAAAAT------TATGAAAAAAAA------------------------------------------------------------------------TTAAAAGTTATTTTGGATGAAAAAGGA---ATATTGGGTGTTGGGGAACCACAAAATTTGAGTGAAGAGAATTGGAAGGATTGGTTACGATGTCTCCATAGATGTAAATTACCTTCACATATTTGGTGTAAGATTGTACCACGAACGTGGAAAAACGAGGTGACA---------AAGCACTGGAAAATGGAAGAAAATTTTCCTAAT---CATTTTGATGAAGATATTCCTCATACA---TTTATGACATATTCCTCGTGG---------------------GAACGAATCGGAAAGCTTAACAGACGACACAAGTATAACCTGTTATCTTATAGTTATCTTGATTTTGCAAAAAATAGGGAAATTAAA------------AAATTTCCAATGTGGCAGAGTGAAGGGGAACAAACCATATTT---AATAATCGTATTCGAGAAATACGTGAA---TGCCGATCAGTCAATAATGAAGAGAATGATAAA------------------AGTAAAATT---------TATTTTGAATTCAAGATGAAGTTGTGGTTATTCCCTGAACTTATGAAAGCAAAAAAGGTTTTTGGAAGTGAAGTAATA------CTTATACCGGAAATTTCTCTTATAGCAGAA------------------------AAA------------------------------------------------------------------------------CATAATAAAAGTTTG---------------------------------------------AAG---GAT---------------------GAACGATTACTTGAAGATAGAGAATGTCATGAATCTATTTATCAATGGAGGCGAACATCTAAAGAATTGGAAAGAATTGTAAAAAAACTAAGAGATATCGCTTTTCTGACAATTATAATTGAAAATCAAGACAAA------------TTCGTTTCACTTCCTGCTAATATA---------GTCGAAAATTTAGAAGCACTTGTTTTCTCTACTCGCGGGGACAGTGTAAAGGAAACATTTCAAAAT---TTAGAATTTCGTTTACCGCGAGTACTGGATGACCAAATTTTGATGTATAAGACAATAAGTACTTTACTAAAGTTTAAGAATCGATTCAAAAGAAGATTAGAT------------------------TTAAATACTTTTGAT---GAATCTATACCGCGCATAGAAATTGTAAAAAAT---GGAGGAAAAACTATTTCATCAAGTTATTTTAATCTTGAAGATATTCTACTTCCAAAGCGCCGTATGGAATTGAGAATATTAAATTCTCCGGATTTGAAGGGGGATGAGAATCGA------------------------------GATGCAGAATTGGATAGAGGAACCTTTGGTATAAAAAGGCAAAGCTATGAACAGTTAATAGAGGAGGATAGGGATTCTGCAAATAAAAATCAAATA------ATTAAACGTTTTCTTCGGCCTAGTTATCGATTAGAAGATCCGGCTTGTATGAATAGGTTTTGGTTCCACACAAACAATGGGAGTCGATTCGCTATGTTAAGAATTTGTATGTATCCCTCCATC---CATGATTAA------------
>Botrypus
ATGATA------------------ACACTCGAAAGCTTTAGATTGCTCTTTCCTCCGTTACAGGTTTCAATACTAGCATGGATAAGTACGACA---GGTCCGTTC---------------------ATACTATTTGGATTCTATTATGGATTTCCCACTACATTACCTATCGGTATTTCTCAGATATTGTCCATAAGATCTTTCCTTTTGGAAGGGAGTCTTGGTGGTACAGTATCTGTAATTGGTTCAATGACGGGGCAAATAATGATCCTTCTATCAATATACTGTTCA---CCACTGTATATGATGCTGGTGAAACCTCATGCAGTAACTCTTTCGGTTCCACTGTATATGCTATTTCATTGGTATCGAACCAAAGATCCTTCTAAATCTAAGACTTTGCGTCCTATTCATTCAGTAACTGATGCTAGGATTCGTAACATATTCATCGATGGCTTCATATTTCAACTGTTGAATCCTATTCTTCTACCAAGTCCTGCATTAGCAAGAATGGTGAACCTTTTTCGTTTCCGCTACAGTAACAATGTATTCTTCCTGATAAGCAGTATTCTAGGTTGGGCGGGGGGTCACATCTTATTCATCAATCTGGCTAAAATGCTCTTGGTTCGTATGGAACGTGACTCACCCATACCCTATGTATTGATAAAGCGTATTCTGTATCGAACTTTTAGTATTATTATTTCGATCACTCTATTACTGTATCTGGGTAGATCTCCAGTACCTCTTTTTACCAAGAAATTTACCGATGAGATTGTCTCG---CACAATCAGTCGCTTAAGAAT------TTGCAGGAC------GAATTATTATGG---CTTCATAAACCATGGCCCACTCCTTTTTTCGATCAATACAGATGGAACCGACCGTTACGATATATCGAGAATAGTAGGTTTAGT---CGCAACGGTTTC------GTGAAAGAACGAGTATCTGAATATTTTTTCGACAAATGCTCAACCGATGGTAAACGGAGAGTATCTTTTACATCTCTACCCAGTTTATCCATATTCGAGAAACAATTGGAGAATTGT------ACTGATACCTCAGATGCATCCATATCAGGATGTGATTATTCCAGGGAATGGATCGATACCGAAAGAGAAAAAAGAAATGCTTTAAATAATGAGTTCGAAGATCGAATTGAATCTGTGGAGAATGGATCCACTATTCAGGGAGCGATGGAAAAAAGAACTGGATTGTATCATAATGAAGGGAAAATCTTAGTCAAAGTTTACGATCCTTCCCTGAATGGGTTATCCCGTACGAAAATCCCAATTCTGAAATCACCCTGGCTTTTGCCTGAT------CTGATGGATCCGAATGAAAAATCTGCGAACGATTATGCAGGGAGA------------------------GGTGCAAAACGTATCAGAAATAGAATCAGGGATTGGATGTCTACTAAGTATCAAGGATTGGAACGT---GATAAATTTCCGCTACCTTGGGATCCAATACCTACGAGTGCCCAACAAAGATTTCTGTCTATTGTTAGAGAA---------TCCGAA------GATCCGAGG------ATTAAGGAA------------------------------------------------ATATCGAATGGGATC---------------------------GATCCCATTGGGGCGGGAACTCAGGAATTCCATACCACTTGGGAGCATGTATTCAAACTTCCCTCTCTAGAACAAGCTATATTTTTCAGTCATTCAGAACGAGAGACTGGAGATTCAATCCTCCCCAATTCTCGGAATATATCTCCGAATACCTCTACTGAATCAAATGCTTCTACTAGATCGGGAGATGCTTCCTCCTTTGCA---AGAGAAACA------GTATCTCCGATCCCTCGGATCGAAGAGATGCAGAAAAGACTGCCTCGATATAATTCGGTATTGCGATTTAATAGAATCGATGCTGTGAAT---ACGAATACCGATACTCGTCAGAGGAAAATGAAAAATTTGGGG---------------------------------TTTAGTCTCGCGAAAGCGAGAGTAAAG------------------------AGACGGATTGTGAAACGTTTCTCGAAACAGTCGGATTTTCGTCGTAGACTAGTGAAAGGTTCCATGCGTGCCAGGAGACGTAAAACTATGGTGTGGAAGATGCTACAATCCGGAACGCATTCCCCTTTCTTTTCGAGGATGATGGAAATACCCACCCCCTTTCAATCTTATTCCGGTGTATCG------GGTACAATCAGAAGCAAAAGGGAT---ACCCCGAGTATTGAAAAG------------------------GAATCAATACCTCTACCTCCA------------------------------AGAAGGGAA---------AGATCGAAAGCTGATCGTTCGGCAATAGCAGCTGGATTGGACTTTTCATTTGTTCAAAGCGGGAGAAGTATCCTATTGATTATCCAATCGAATCTTAGAAAATATGTCGTACTACCCATACTAATAATAGGTAAGAATATTGGTCGTATATTATTATTTCAATCTCCCGAATGGAATGAAGATTGGACCGAGTGGGATCGAGAAATACATATAAAATGTACTCATGACGGTATCGAATTTTCTGACACACACTTACCCGGTCGCTGGTTCAGGGAGGGTCTTCAGATAAAGATTCTATATCCCCTTCATCTAAAACCCTGGCAT------------------------ACTCGTAAAGGAAGA---------TATATTAAT------CCT------------TCCAGGGATGAAAGGGAGGTACAGAAAGCTTTACCA------------------------GCTTCTGCAAAGCGAAGAAGGGTAAGTTTCGGTTATCTAACAATCTGGGGGTATCAAACTAATTTACCTTTCGGTGATGTGAAGAAACAACCTTCTTTTTGGAAACCTATTGGTAAGGAATTGGGAAAGAGATTGATAGAGAGTTTCTTACCAAGGATCGCACGGATATCCGAT---GCG---------------------------------------TCCTTCAAAATTACCAACAGGTCGAGT------------------GATATCTCGGGGATAAATATTCAATCCACCGAATCA---GGGAATGGTGTATCCAAT------------------------AATACCCGAATCACTAATCAATATTCAGAGAATGGT------------GGG---GTGGGAAATCTCGCGGTAAAG---GTAGTACCG---ATTGAGATTGGGCATAGCAATAGTGAGAATCTG------------TTGCCTAAATTCAAGGATCAATCCGAACCGCGATTTGAAAATATTCAATATTTC---GGTGATAACATTGTAGCTTCGGTAACTGATGAAACTGAACGAATAGTTGAACAATCTTATCCTGAG------------GAAATAGAGAAACATCTGATACTGAAAGGGAGGGATCATAAATATTCCACCAAC---ACGGGATTGGTGTGGAAGAAACAATCGATTCGA---ATTCGGCAAATATTCTTACAATTTCGTAGAGCAGTCGTGGGATTGATTCAGGGATGGTCCCGCTCGATAAAGAACTTATACAACGGGATGGATCGGGATATTCCTCGACGTTTCATTCCCCTCACTCGGTCTGGTATACAACTGATAGTAGAACTAACAAAAGATCTTTTCATAATCTTTAGTGAG---ACG------------------------------------------------------CATCAACCTTCAAATATT------CCTACTAAGGAT---------------GGGCAGTATCTTCGGGCCGGTCATGATCGGGGTGTATCATTGATCTCCCAAGCGTATGTATTTCATAGGTTACGG------CACACGAGAAGTCAAATCGGGTTGGATTTCTAT------------------------------------------------------------TCCTCGGTGCGATACTCAAAGGGAGAGGATTGGGAA---TCATTAAGAAATGGT---------------GGGCGAGAAATCCCAGAATCA------GGAGATCCTAAATGGAACGAATGTAGC------------------------------------------TTCATCCATAGCCATATCGAGGACTCTTCGGAAACGCAAGGA---CTTCTTGAA------GAACCCAAAACTTTCAATGAGAAGAACTGGGATGAATGGTTACATCGTTTCAACAGATACAATTCACACTCAAGGATCTGGTATGGAATAGCGCCGCAAGAGTGGAGGGTTAGAGTTAAT---------AAGCATTGGAATTCAGAGCATAATTATCCCAATGAGCGGAAAGAACATAACCTCCGCGGAGGG---GAAGAGGAATATTCCGCATATCTAGAAAATCCTCTATTGAAACGACGGGTAAGGAATATCAGTAAACGCTATAGGTTTAACGATCCAGCATATAATTTCATTGATTCCACGGTGAATTCGGATACGAAG------------GAATCGCTGATGCGACAGTACGAGAAAGAGGAAGGGATTCTCTCTAATAGTCGCATTCGGAGAATACGTCAA---TACTCCACCTCCAGCGGGAGAAGGTTTAATATC------TCGCAGTCTCGATCAGATAGT---------AATATTGATTCCGATTCAATGCTATGGTTAGTTCCGGATCTCACAGAAGCGAAAAACGTGTATGCAGCCGAATCTATA------CTCATACCTAAAACTTCTATTCTACGAGGGAGAAGCCGTCCTTCTATGAAAGGGAAA------TTGGGGATAAATTCCCGG---------------------------------------------------TATGAGGGCCAGGAAATG---------------------------------------------GAATCGGAA---------------------GAACTACTTCTAAGGGAAAGGGAGAGTTATTACCATATTTTCCAATGGAGATGGAAATCTAAAGTATTGGAGAGGGGGATGCAACGGATAAAGAATCTAGCATCTATTTCGAGTATAATGGAGAATGAAGATAAT------------ATTACTGCATTTTGTGATAAGATGGGTATAGATGCAGATTCATCAAATAGATTTTTCACCGAGGCTAAGCACGAATTCCTGAACCAATTCCTAACCGTT---TCGGCACACCGTTTGCCGCGAGTGTTGGATGACCAGATGCTAATGTACAAAATGGTGAGTACTTTGCCGAAATTTAGGAATAGGTTTGAAGGAAGAGTAGAT------------------------GCAGATGTATCCAGT---CAATGCATACCATGTTTAATGACTATTAATAAT---GGAGAGAGAGCTTTTTACGATCCGTAC---AATCTCGAAGATCTTTCGCTTCCAAGACGCCGTCGAGAACTACGGGTTCTAAGATCTCTGATACTG---------GAGAAACAA------------------------------TATGCGGATCCTGATCAGTGGATTGGGGAAACAGAGAAA------TACCGAGAATTC---------------AATCCCTCAGATCGAACCCGTATT------ATTAAACGTTTTACCTGGCCCATCCATCGATTGGAAGATTTAGCTTGCATGAATAGATTTTGGTTCGATGCGAATAATGGAAGTCGATTCACCATGCTGAGGATTCGCATGCATCCTCTG---------AATTGA------------
>Rhizoglossum
ATGATA------------------ATACTCGAGAGTTTTGGATTGCTCTGCTCCCAACTACAGGTTCCAGTATTGGCATGGGCAAATGCAGTG---GGGCCTTTC---------------------TTAATATTTGGATTATATTACGGATTCCTCACCACACTACCCATAGGTATTTCTCAAATATTGTCTATAAGATCCTTCCTTTTGGAAGGGAATCTCGGTGGTACAGTATCCATAACAGGTTCAATTATAGGACAAACCATAATTCTTCTATCAATGTACTGTTCA---CCACTCTACACGACGGTGATGAAACCTCATGCGATAACTCTTACAGTTCTACCTTTTATGTTATTGCACTGGTATAAAACCAAGGATCTTTATAAATTTAAGACTTTGAATATCGTTGATTCAATTAATTATACAAAAATTTTAACTATATTTATTACTAGCTTAATATTTCAACTGTTGAATTCCAGCCTTTTACCTAGTCCTGTACTAGCAAGAATGGTTAATCTTTTTCATTTCCGACATAGCAGTAATAGATTCTTTCTAATAAGCAGCCTTTTGGGCTGGGCAGGAGGAAACATTCTATTCATTAATCTGACTAAAATAATTTTGGTTCGCATAGAGCGTGATTCGCCTATACTTTATGCATTGATAAAGCGTATTCTACATTGAACTTTTAGTATTATTATTTCAATAATACTATTAATGTATTTGGGTAGATTTCCAATTCCTCTTGTTACCAAAAAATTTGCTGATGGAATTATATTG---CACAATAAGTCTATTAAGAATAAACTTTTGCAAGAT------GAATTTTTATGG---CTTAACAAGCCGTGGCCTACTTCCTTTTTCGATCAGTACAGATGGAACCGACCGTTACGCTATATTGAGAATAGTAGGTTCAGC---CGCAACGGGTTC------GTGAAGGAACGAGTATCCGAATACTTCTTCAATAAGTGTTTAACCAGTGATGAATGGAGAATATCCTTCACAGCCTTACCAAGTTTGTCCATATTCGAGAAACAATTATATGATTCA------ATTGATGCCTCAGATGCATCTGCATTAGCGAGTGATTGTCCCAAGGAATTTATTAGTACCAGGGGGAAAAAAATAAAAGCTTTAAGAAATGAGTTTAAGGATCGAATCATATCTGTAGAAACTGGATCTACCGTTCAGACATCGATGGATAAAATAATTGGGCTATCTTATGATAATAAAAAAGAATTAGTAAAGATTTATGATCCTTTTATTAATGGATCCTCTCGTGTGGAGGTACCAATTTCGAAATCCCCCTGGCTATTAGCTGAT------CTTATTAATTCGGTAAAAGAATCTACGCACAATTATGCGCAGAAG------------------------GTTAGTAAACGTAACCAAAATAAAATAAGAGATTGGATGTCTGCTAGGTATAAGGGATTGCGACGT---AACGAGTTTCCCCTACCTTGGGATCCAATGCCGACTAGCGCCAAAAAAAAATTTATGTCTATTGTTAGAGGA---------TCCGAA------GATTCGAGA------GTTAAAAAA------------------------------------------------ATATCGAATGATTTT---------------------------GATTCCACTGGGGTGGGAACAGAAGAATCTTTTATAACTTGGGAACATGTTTTTAAACTTCCCATCCTGGAACAAACTATATTTTTTAGTCAGTTAGAACGAGGGACTGTAGATTCGATCATACCCAATTACCATAATCCACCTGTGAATTACTTAGATGAATCAAACGTTTTCACAAGATCAAGGGATGCATATTTCCACACA---GGAGAATCT------TTCTTTTCGATTCCTCGTATCGGAGAAATGCAAAAAATACTACCTCGGTACAATTCGGTACTTAGATTGAATAAAATCGATGCTGTTAAT---ACAAATACCGATATTCGTCAGAGGAAAATGAAAAATTTGGGA---------------------------------TTTAGTCCCGCGAAAACAAGATTGAAAACA---------------------AGAAAAATTGTGAAGCGTTTCTCGAAACAGTCGGATTTTCGTCGTAGACTAGTGAAAGGTTCCATGCGCGCGAGGAGACGCAAAACCGTAGTGTGGAGGATGCTACAATCCGGAACGCATTCTCCTTTCTTTCTGAGAATGATGGAAGTACCA------TTCTCAGTTTCACCTGCTAGATTG------GGTGTAAAGGAAAGTGCAAAAGAT---ACTGTGGGTATTAAAAAG------------------------AAATTAATATTAATTTCTTCG------------------------------GGAAAAGAA---------AGAACAAAGGCTGATCGTTCATCAATAGCAGCTAGATTGGATTCTTCATTCATCCAGAGTGGAAGGGGTATTTTACTCATTCTCCAATCAAACCTTAGGAAATATTTGAAATTACCCATACTGATACTAGGTAAAAATATTGGGCGTCTGTTACTACTACAATCCCCCGAATGGAATGAGGATTGGTCCGACTGGAATCGAGAAACACATGTAAAATGTACCTATGACGGTATCGAATTCTCTGAAACACACTTACCAGGTCGCTGGTTTAGGGAAGGTCTTCAGATAAAGATTTTATATCCCTTTCATCTAAAACCTTGGCAT------------------------ACTCGTCGAGAGGAA---------TATAGTAAT---GATCTT------------TTCAAGAATGGGGGAGAGATACATAAGGATTTATCA------------------------ACCCTCGCAAAACGAGAAAAGGTCGATTTTAGTTATTTAACAATTTGGGGATATCAAACTGATCTACCTTTTGGTAATGCAAAGAAGCAAACCTCCTTCTGGGAACCTATCGGTAGAGAATTTAAAATATTAATAAATAAAAATCTTTTATCAAGAATCAAACAAATATATTAT---GTTTCTCCTGAAACTATTTCAGCACGAAAACCT---------TTTATTATTACCAACAACAAATTGAAC------------------AGTTTTTTAGTTACGGATACTAAATACACCGAATCA---ACAATAGATTTTTTTGAT------------------------ATGAATCAATATACTGATCAATATTCAAAGAGTGAT------------GGA---ATGTATGGTTCCGCAACAGTT---TCATTACCA---AGAGAAGTTGGA---------------------------------CGTAACAAAAGT------------------------GATATTAGCCAAGATTCC---GGTTATAACATTGCAGATTCAATAATTGGTAAGACTAAACGAACAGTCGAAAAATCTTACCTTGGT------------AAAATTGAGAAACATCTTAGACTAAGTAAGGAAAATTGTAAATATCCTATTGAC---GCACATTTGGTATGGAAAAAACGATTAATTAGA---ATTCAACAGAAATTGCTAGAGAATCATAGAATCATTGTGGAATCGATTCAAGAATGGTATAAATTAGTGGGGATTTCATGGAACAGAATATACCGAGTTATTCTACGATGTTTTATTACCCCCTTCTGGGCTGATGTCCAAATAGTTCTGAAATCAATTCAAGATTCTCACAGAGTTTTCAGCGAG---AAA------------------------------------------------------TCTAAATTTCCAATTATT------GTTATTGGAAAT---------------GTACAAGATCTTCGGGTCGAGCATAATCGGAATGTACCTCTGATCTCTCAGGCGTATGTACTTCATAAGTTATGG------TGTACGAAAAGAAGAATAGGTTTAGATTTACTA------------------------------------------------------------ACTTCGGCACGATACTCGCAGGAATGGGATTGGAAA---ATTTTTGAGAATGAT---------------GAGTTTAGAATTCAACAATTG------ATGAGTCGAGAAGTGGGCAAGTATAAC------------------------------------------TTCTTGAATAGCCATATCAATCATTTTTCAGAAGCGCAAGAA---CTTATTGAG---------------ATTTTGAATGGGAGGAACTGGAACAAATGGCTAAATTTTTTTAAGAGATATAATCCATCCTCAAAGATATGGTCTGGGATAGCACCACAAAGATGGAGAATTGGTTTCAAT---------CAACATTCAAATTTGGAGAATAATCAGCCCAATAAGCAGAAAGATTCTAATTTTTTTGGG------GGGGTTGAATATTCTACATACCCGGAAAATCCTTCATTGGAACGACGGGTGAGAAATGCTAATAAGCGTTACGAACTCAACGATCTAGCCTATAATTACATCGATTATCCGGGATCTTTGGATACAGAG------------AAATTGTCAGTGCAACAATCCGGGATAGAAGGAGGTGTTACCTCTAGTAATTGCATCCGAAAAAGACGTGTA---TTTTCTACCCACAGCGACAGAAATCTAAAATTA------CTGTGGTCTCGATCAAATGAA---------AATAAGCATCTTGATCTAATGCTATGGTTAGTTCCAGATCTCACGATAACGAAGGACATGGAGATAGCCAAATTCACA------CTCATGCCCAAAACTTCGGTTCTGCAAGATAGAAGCCGTCCCTCTATGAAAGGAAGC------TTGGGTATAAATAACCAG---------------------------------------------------TATGAAATGAAAGAAATA---------------------------------------------GAATCGGAA---------------------GATTCACTTTTAAGAGAGAGAGAGAGTCATTACCATATCTTCCAGTGGGTATGGAAATCTAAGGAGTTGGAAAAGAGAATGCAACAAATAAAAGATCTAGCTTCTGTTTCGAGTACAACGGAAAACGATGAAGAT------------ATTACTTCGTTTTGTGCCGAAATAGGTATAGACGCAAATTTATTGAATCGATTCTTCACCAAGTCCAAGTATGAATTCTTGGACCAATTACTAACCTTT---TCAGCACATCGTTTACCACGATTCCTGGATGATCAAATACTGATGCATAGAATGGTGAGTATTCTTCTTAAATTCAAAGTCAGATTTGTGGGAAGAATAGAT------------------------GCAGATGTTTTTAAT---AAATGTATA---TCATTAATGGCTATTGATAAA------AAGATTGATTCCTTTGATTCATAC---AATCTCGAGGATATTATGCTTCCAAGACGCCGTCGGAAATTACGGATTCTAGGATCTCTTGTACCG---------GAAGAACAA------------------------------TATGCAAATAATTATGAATGGAATGAAGTAACAGGAGAA------TATCGAAAATTT---------------AAGCCCTTGGATCAAACCCATATT------TTTAAACGTTTTCTCTGGCCCATCCATCGTTTGGAAGATCTAGCTTACATGAATAGAGCTTGGTTTGGTGCGAGTAATGGAAGTCGATCCAGCCTGCTGAGAATTCGTATGTATCCCTTG---------AATCAAATTGGATGA---
>Sahashia
ATGATA------------------ACACTCGAAAGCTTTAGATTGCTCTTTTCTCCATTACAGGTTTCAATACTAGCATGGATGAGTACGGCG---GGTCCGTTC---------------------ATACTATTTGGATTCTATTATGGATTTCCCACCACATTACCTATCGGTCCTTCTCAGATATTGTCCATAAGATCTTTCCTTTTGGAAGGGAGTCTTGGTGGTACAGTATCCGTAATTGGTTCAATGACGGGGCAAATAATGATCCTTCTATCAATATACTGTTTA---CCACTGTATATGATGCTGGTAAAACCTCATGCAGTAACTCTTTCAGTTCCACCATATATGCTATTTCATTGGTATCGAACCAAAGATCCTTCTAAATCTAAGACTTTGCGTCCCATTCATTCAATAACTGATGCTAGGATTCGTAACATATTCATCGATGGCTTCATATTCCAACTGCTGAATCCTATTCTTCTACCAAGTCCTGTACTAGCAAGAATGGTGAACCTTTCTTCCTTCCGCTATAGCAATAATGTCTTCTTCTTGATAAGTGGTATTCTAGGTTGGGCGGGGGGTCACATCCTATTCATCAATCTGGCTAAAATGCTCCTGGTTCGTATGGAGCGTGACTCACCCATACTCTATGTATTGATAAAGCGTATTCTATATCGAACTTTTAGTATTATTATTTCGATCACTCCATTCATGTATCTGGGTAGATCTCCAGTACCTCTTTCTACTAAGAAATTCACCGATGAGATCGTTTCG---CACAATCAGTCGCTTAAGAAT------TTGCAGGAC------GAATTATTATGG---CTTCATAAACCACGGCCCACTTCTTTTTTCGATCAATACAGATGGAACCGACCGTTACGATATATTGAGAATAGTAGGTTTAGT---CGCAACGGCTTC------GTGAAAGAACGAGTATCTGAATATTTTTTCGACGAATGTTTAACCGATGGTAAACAGAGAGTATCTTTTACATCCCCACCCAGTTTATCCATGTTTGAGAAACAATTGGATAATTCT------ACTGATACCTCAGATGCATCTACATCAAGGTGTGATTATTTCGGAGAATGGCTCGATACCGGAAGGGAAAAGAGAAATGCTTTAAATAATGAGTTCGAAGATCGAATTGAATCTGTGGGGGATGGATCCACTATTCAAGAAGCGATGGAAAAAAGAACTGGATTGTATCATAATGAAGGAAAAATCTTAGTAAAAGTTTATGATCCTTCCCTGAATGGGTTATCCCGTGCGAAAATACCAATTCTTAAATCACCCTGGCTTTTGCCCGAT------CTGATGGATCCGAATGAAAAATCTACGAACGATTATGCAGGGAAA------------------------GGTGCAAAACGTATCAGAAGCAGAATCAGAGATTGGATGTCTACTAAGTATCAGGGATTGGAACGT---GATAAATTTCCGCTACCTTGGGATCCAATACCTACGAGTGCCCAACAAAGATTTCTGTCTATTGTTAGAGAA---------TCCGAA------GATCCGAGG------ATTAAGGAA------------------------------------------------ATATCGAATGGGATG---------------------------GATCCCATTGGGGCAGGAACTCAGGAATTCCATACCACTTGGGAGCATGTATTCAAACTTCCCCCTTTAGAACAAGCTCTATTTTTCAGTCATTCAAAGCGAGAGACTGAAGATTCAATCCCCCCCAATTCTCGGAATATATCTCCAAATACCTCTACTGAATCAAATGCTTCTACTAGATCGGGAGATGCTTCCTCCTCCGCG---GGAGAAACA------GTATCTACGATCCCTCGAATCGAAGAGATGCGGAAAAGACTGCCTCGATATAATTCGGTATTGAGATTTAATAGAATTGATGCTGTGAAT---ACGAATACTGATACTCGTCAGAGGAAAATGAAAAATTTGGGA---------------------------------TTTAGTCTCACGAAAGCGAAAGTAAAAACG---------------------AGACGGATTGTGAAACGTTTCTCGAAACAGTCGGATTTTCGTCGTAGACTAGTGAAAGGTTCCATGCGTGCTAGGAGACGTAAAACTATAGTATGGAGGATGCTACAATCCGGAACGCATTCCCCTTTCTTTTCGAGGATGATGGAAATACCCACCCCCCTTCAATCTTATTCCGGTGTATCG------GGTACAATCAGAGGCAAAATAAAT---GCCACGGGTATTGAAAAG------------------------GAATCAATACCTCTACCTCCA------------------------------AGGAGGGAA---------AGATCGAAGGCTGATCGTTCGGCAATAGCAGCTAGATTGGACTTCTCATTCGTTCAAAGCGGGCGAAGTATCCTATTGATTATCCAATCGAATCTTAGGAAATATGTCGTACTACCCATACTAATAATGGGTAAGAATATTGGTCGTATATTATTATTCCAATCCCCCGAATGGAATGAAGATTGGACCGAGTGGAATCGAGAAATCCATGTAAAATGTACTCATGACGGTGTTGAATTCTCTGACACACACTTACCCGGTCGCTGGTTCAGGGAGGGTCTTCAGATAAAGATTCTATATCCCTTTCATCTAAAACCCTGGCAT------------------------ACTCGTAGAGGAAGA---------TATATTAAT------ACT------------TCTAGGGATAAGGGGGAGATACAGAAAGATTTCCCA------------------------GTTTTTGCAGAGCGAGGAAGGGTAAGTTTCGGTTATCCAACAATCTGGGGGTATCAAACTAATTTACCTTTCGGTGATGTGAAGAAACAACCTTCTTTTTGGAAACCTATTGGTAAGGAATTGAAAAAGAGATTGAGAGAGAGTTTCTCATCAAGGATCGCACGGGTATCCGAT---GCG---------------------------------------TCTTTCAGAATTACCAACAGGTCGAGT------------------GATATCTCGAGGATAGATACTCAATCCACTGAATCA---GGGAATGGTATATCTAAT------------------------AATCCCCGAATTACTAATCAATATTCAGAGAGTGGT------------GAG---GTGGGTGATCTAGCAGTG---GAGGTAGTA---TCAATTGAGACTGGGTGTAACAATAGTGAGAATCTG------------TTGCATAAACCCAAAGATCAATCCGAACTGCGATTTGAAAATACTAAAGATTCC---GATGATGACATTATAGCTTCGGTAACTAATGAAACTGAACGAATAGTTGAACAATCTTATCCTGAT------------AAAATGGAGAAGCATCTGATACTGAAGGGGAGGTATCATAAATATTCTACCGAC---ATGGAATTGGTATGGAAAAAACAATTGATTCAG---ATTCGACAAAGATTCTTACAATTTCGTAGAGCAGTCGTAGGATTGATTAGAGGATGGTCCTATTCAATAAGGAACTTCTATAACAGGATAGATCGGAATATTTCTCGACGTTTCATTTCCCTCACTTGGTCCGATGTACAACTAGTGGTGGAATCAACGAAAGATCTTTTCAGAATCTTTAGTGAG---ACA------------------------------------------------------CACCAACCTTCAAATATT------ACTATTAAGGAT---------------GGGCAGGATCTTCGGGCCGATCGTAATCGGGATATACCATTGATCCCTCAAGCGTATGTACTTCATAGGTTGTGG------CACACGAGAAGTAAAATCGGATTGGATTTCTAT------------------------------------------------------------TCCTTGGTGCGATACCCAAAGGGAGAGGGTTGGGAA---TCATTAAGGAATGGT---------------GGGCGGAAAATACCAAAATCA------GGAGATCGTAAATGGAGCGAGTGTAGC------------------------------------------TTCATCCATAGCCATATCGAGGACTCTTCGGAAGCGCAAGGA---CTTCTTGAA------GAACCCAAAACTTTCAATGAGAAGAACTGGAATGAATGGTTACACCGCTTCAACAGATACAATTCACACTCAAGGATCTGGTATAGGATAGCGCCGCAAAATTGGAAGGTTAGAGTTAAT---------AAACATTGGAATTCAGGGCATAATTATCCCAATGAGCGGAAAGAACATAACCTCCGCGGGGGG---GAAGAGGGATATTCTGCATATCCGGAAAATCCTCTATTGAAACGACAAATAAGGAATATCAGTAAACGCTATAGGTTTAACGATCCAGCATATAATTTCATTGATTCCACGGAAGATTTGGATATGAAG------------GAACCGCCGATGCGGCAGGACGAGAAAGAGGAAGGGATTCTCTCTAATAATCGCATTCGAAGAATACGTAAA---TACTCTACCTCCAATGGTGGAAGGGATAATATT------TTGCAGTCCCGATCAGACAGT---------AATATTGATTTTGATCTAATGCTATGGTTGGTTCCGGATCTCGCAGAAACAAAAGACATGTATGCAGCCAAATCTATA------CTTATACCTAAAACTTCTATTCTACAAGAGAGAAGCCGTCCTTCTATGAAAGGGAAA------TTGGAGATAAATTTCCGA---------------------------------------------------TATGAGGGCCGAGAAATG---------------------------------------------GAATCGGAA---------------------GAACTACTTCTGAAGGAAAGGGAGAGTCATTACCATATTTTCCAATGGAGATGGAAATCCAAAGTATTGGAGAGGGGGATGCAACGGATAAAGAATCTAGCATCTATTTCGAGTATAATGGGAAATGAAGATAAT------------ATTACTGCATTTTGTGATAAGATGGGTATAGATGCGGATTCATCAAATAGATTTTTCACCGAGGCTAAACACGAATTCCTGAACCAATTCCTAACTGTT---TCGGCACACCGTTTGCCGCGAATATTGGATGACCAGACGCTAATGTACAAAATGGTGAGTACTTTGCCGAAATTTCGGAATAGGTTTGAAGGAAGAATAGAT------------------------GCAGATGTATCCAGT---CAATGCATACCATGCTTAATGACTATTAATAAT---GGAGAGAGAGCTTTTTCCGATCCGTAC---AATCTCGAAGATCTTTCGCTTCCAAGACGCCGTCGAGAACTACGGGTTCTAAGACCTCTGATACTG---------GATAAACAA------------------------------TATGCGGATCCTGATCAGTGGATTAAGGAGACAGAGAAA------TACCGAGAATTC---------------AATCCCTCAGATCGAACCCGTATT------ATTAAACGTTTTCCCTGGCCCATCCATAGATTAGAAGATTTAGCTTGCATGAATAGATTCTGGTTCGATGCAAATAATGGAAGTCGATTCACCATGCTGAGGATTCGCATGTATCCTCTG---------AATTGA------------
