# Supplementary material for: Organellar phylogenomics of Ophioglossaceae fern genera
Source: Front Plant Sci. 2024 Jan 15;14:1294716. doi: 10.3389/fpls.2023.1294716 (PMC10823028; doi:10.3389/fpls.2023.1294716)
Supplement: Supplementary file 3 [file DataSheet_3.zip › Supplementary file S2/cpDNA_CDS/ycf12.fas.nt.cleanup.aln]

>Holubiella
ATG---AATCTAGAAGTTATTGCACAACTCACCGTTCTGGCTCTAATAGTCATATCAGGACCATTAGTCATTGCTCTATCAGCAGCTCGGAAGGGGAATTTGTGA
>Botrychium
ATG---AATCTAGAACTTATTACACAACTCACCGTTCTGGCTCTAATAGTAATATCAGGACCATTAGTCATTGCTCTATCAGCAGCTCGGAAGGGGAATTTGTGA
>Japanobotrychium
ATG---AATCTGGAAATTATTGCACAACTCACCGTTCTGGCTCTAATAGTCATATCAGGACCATTAGTCATTGCTCTATCAGCAGCTCGGAAGGGGAATTTGTGA
>Sceptridium
ATG---AATCTAGAAGTTATTGCACAACTCACCGTTCTGGCTCTAATAGTCATATCAGGACCATTAGTCATTGCTCTATCAGCAGCTCGGAAGGGGAATTTGTGA
>Haukia
ATG---AATCTAGAACTCATCGCGCAACTCACTGTTCTAGCCCTAATTGTTGCATCAGGACCATTAGTAATTGCTTTATCAGCGGCTCGAAAGGGGAATTTATGA
>Whittieria
ATG---AATCTAGAACTCATCGCACAACTCACCGTTCTAGCTTTAATCGTTGTATCAGGACCATTAGTCATTGCTTTATCAGCGGCTCGAAAGGGTAATTTATGA
>Goswamia
ATG---GATCTAGAACTCATCGCGCAACTCACTGTTCTAGCTTTAATCGTTGTATCAGGACCATTAGTCATTGCTTTATCAGCAGCTCAAAAGGGGAATTTATGA
>Ophioglossum_austroasiaticum
ATG---AATCTAGAACTCATCGCGCAACTCACTGTTCTAGCTTTGATTGTTGTATCAGGACCATTAGTCATTGCTTTATCAGCGGCTCAAAAAGGTAATTTATAA
>Ophioglossum_californicum
ATG---AATCTAGAACTCGTCGCGCAACTCACTGTTCTAGCTTTGATTGTTGTATCAGGACCATTAGTCATTGCTTTATCAGCGGCTCAAAAGGGTAATTTATAA
>Cheiroglossa
ATG---AATCTAGAACTAATCGCGCAGCTTACCGTTCTAGCTTTAATTGTTGTATCAGGACCATTAGTCATTGCTTTATCAGCAGCTCGAAAGGGTAATTTATAA
>Ophioderma
ATG---AATCTAGAACTCATCATGCAATTGACCGTTTTAGCTTTAATTGTTATATCAGGACCATTAGTAATTGCTTTATCAGCGGTTCGAAAGGGTAATTTATAA
>Psilotum
ATG---ACTTGGGAACTTATTGCACAACTAACTTTTCTAACTTCAATAATTGTATCAGGTCCATTAGTTATTGCTCTACTAGCAATTCGAAAAGGAAATCTATGA
>Mankyua
ATG---AATCCAGAACTTATCGCACAACTCACCATTCTGGCTTTAATAGTCGTATCAGGACCATTAGTCATTGCTCTATCAGCGGCTCGGAAAGGAAATTTGTGA
>Helminthostachys
ATGGTGAATCTAGAACTTATCGCGCAACTCACCATTCTGGCTCTAGTAGTCGTATCGGGACCATTAGTCATTGCTCTATCAGCAGCTCGGAGGGGTAATTTGTGA
>Dryopteris
ATG---AATCTAGAGATAATTGCGCAACTTGCTATCTTGGCGTTGGTAGTTGCATCGGGACCATTAGTAATTGCACCACTGGCAGCTCGAAGGGGTAACCTTTGA
>Ginkgo
ATG---AATCTAGAGATTATTGCACAACTCACTGTTCTGACTCTGATGGTCATATCAGGCCCTTTAGTAATTGCTCTATTGGCAGTTCGCAGAGGTAACTTGTAA
>Huperzia
ATG---AATTTAGAAGTTATTGCACAGCTTACTGTTTTGGCTCTAATAGTTATATCGGGTCCATTGGTAATTGCTTTATCAGCAGCTCGCAAAGGCAATTTGTGA
>Botrypus
ATG---AATCTGGAACTTATTGCACAACTCACCGTTCTGGCTCTAATAGTCGTATCAGGACCATTAGTCATTGCTCTATCAGCAGCTCGGAAGGGGAATTTGTGA
>Rhizoglossum
ATG---AATCTAGAACTCATCGCACAACTCACTGTTCTAGCTTTAATCGTTGTATCAGGACCATTAGTCATTGCTTTATCAGCGGCTCGAAAGGGTAATTTATGA
>Sahashia
ATG---AATCCAGAACTTATTGCACAACTCACCGTTCTGGCTCTAATAGTTGTATCAGGACCATTAGTCATTGCTCTATCAGCGGCTCGGAAGGGTAATTTGTGA
