# Supplementary material for: Organellar phylogenomics of Ophioglossaceae fern genera
Source: Front Plant Sci. 2024 Jan 15;14:1294716. doi: 10.3389/fpls.2023.1294716 (PMC10823028; doi:10.3389/fpls.2023.1294716)
Supplement: Supplementary file 3 [file DataSheet_3.zip › Supplementary file S2/cpDNA_CDS/ycf2.fas.nt.cleanup.aln]

>Holubiella
ATGAGAGGAAAA------------CCAGTA------CAAACAACATCTTCCGTGCCTCCT------------AAGACCCCAAATCGAAGGGGGATCAGTAATATCCAATCC------CCCTTCAGATTCTGGATAGACTCTAATGTAGCAGGATTTTCAATTGGAATATTCCCAAATTTCGGTAATATTCTCAAATTATTC---GATTTTCAATTTTTGAGTTCACTCATTCTATGCGATTTTCGC---AGTTCGAAGAGCCAGAATAATACTCTTCTATTTAAATATTCACTCCTTGTCACAATCCCTATTATTTTATATCGCCTAAAC------ACTAGAGCTTTGGTTGAAACAGTAAATCCGGATCCAGCAGGA------------------------------TTAGTGAAT---------------------GATTCTGCAGGAGGGAGCGTTGTA------------------------------------------------------GGACGCGAAGTG------------GTGGGAGAATTC---------------------GATACTAATCCA------------------------------TCATATCCACCGAAGAGA------------------------------------------------------------------------------------------------------------------------------------------------------------------------------------------------------ATACTACCCGCGTATAATACAGTCAATTCTTCGGTTCCGGAGTGGTGGAAAGATTGGATCGTGAGGGATATATTACCCAGTTGGAAAATC------TCCCCAGGATTAATAGATAAAGTTACGGCCTCATTGAGAACCAAAAGTACAGACAATCTTAAAAATTTTTTTGAATTCTAT---------ATAGACGGTACACCAAATAGG------GAATATGCTACTTGGAGATACGATTTTGACCTTTGCTTCGTACGTAAC---GAGAAAAACTCAGGGATAGATTGGAGTTCGAGGGGGCAGGGTAATATCTTAGGT---AATCATCTATTTCCGTCCGTAATGGTTGCATTTTGCGAGAAGATATTGTTTGAGATCGAGGATCCGTTAAATAAACAGGAGTATGAACCGAATCTTGATTCTACTAAAAAATATCCCTCCCGTTTTTGGATTCACCTCAGGCGATACTACGATACGGACTTGTCCTAC------------CAACCGATAATCTATTAC------------------------ATGGGATACATAACGGATTCTTGGGTGAGGTACAAACAT---------------------------CGGGAAAGATGCTACAATTTGATCCAAGATTTTGTTGAATTCTATAGTTGGGCGTATTACTCCAATAGCTACTGGATCTGGCAAAGCTACAAAGAG---GAATTCGATATTGTAAGATGCATTGTGAGACAAAGATTCATTCGCTTCAGTGAATTTGGC---AGTTCCGAACACTTCGTTATT------GTACAGAGTATTCTTCCAGAAATTTTGTACAATCTTTCAATCCATATTCTTTCGAGGGTGGGGGCGTCTAACTTATTAAAAAGATCCTACATTGGGAGGGTGGGAGATATCGATCCCCAAACATCGAGTGATAGTGTGTATGAA---------AGGGATGGTGCCGAAGCAATTCCGAAGGATGAG------------------------------GATCGAAAGTTTTCTCCCTCGGGAGGTTCCATTTCGAGTAATACCAACGGTTTTACCCGGGATTACAGCCATTACGGAGAATTTTCCCCTAGGGAATGGGATTGGAAACAATTCCTAATTACAATTAAGTTACCAACCAGTATCAAATATCTAAATCCGGGATTCTATCTTTCCCATACTTACCCTTCCATTGAGAATGGGGGAGAATCTACAGGAAAGGGGAGGATTGCAAAATCTCTCGCGGAGACTCTATTTCCAATAGGT------GGAGGAATAGCGAAGAGTGATGGTTCGGAACTA---------------------------------TTTGGTTCCGATGCTTTTAAACCA---CTTAAGCATAAT------CATTCGGATACATCGTCAATGTGTGGG---------CGGTTTCTCATTAGTAAATCG---------------AGGAGCCAATTGTTTAGGAAGCAACAACATGTT---CCTTCCGAAGATTATGAATCATCAGAAATTGATAGAATAGTCGATCTATGCAGGATAAAGAGA------------------TATTCCTACTATCCC---------------------TCCTTAGAATCTTGCGAATTG---ATAGAGGATGGTTTTCCATCAATGAAAAGGATAAAGAGAAAGGATTTATCCGTGCATGAACCTTTACTCCCGCCTCCG---AACATTTCTTATCCATTCCATTCCATGTTTGGAGGAACTGGTAAGATATCATCCCCCCAGAACCATCTTCAATTC---------GGGGAACTATTAGCGACGGGGATGGATCGAATCGATTCATTCATTACTGTGCCTAATTCTGCCTCTAATGGAAGACTCCTTCGTTCTATT---CGTGGGAATAATCAAGTCATTCCATCAAAATGTGGTAGGGTAATATCCAAC---GATTCGAGAATCGGTAGT---ATTGAATATTCCGAGAAGGAAATCTTGATGAATCCTGCG---AAAGATTCTTCGGGAATCGATGCAGCAACGAGTCAGAGTAATAGGAACAGAATATTCTCTCTATGG------AACACCGTACGAGACGATACATCCTCTTTATGGAATGGTTTGAGGAGCGGGACTAATATCTCCTCGACATCCTTGTTAATTAAGGTTTGC---AAACACGACAGGTTGGTCCATTTGCATCCGATGCACACGATGCACGTGCGTAAGTATCTCCACCTAATCCCTGCCGAGTATCTCTCAAAATTGAAATATCGG---ATTGATGCT---TGGGTCGGTAAC---GTAAATTACGATTATTCCGCGAAGTATGCAATTTATCAAGATTTTTTGATTTGGAGGAATAGTTTGGATAAT---------------------CAGTTCGGTGAGTTCATTGCCCAAACCAACCAATTATACTCG------------GATGTACGCAGAATTGTTAATCGGATTCAATATTCGGAA---------CCCTTTCCAAAATATGCTTTCTACCGGGGAGAGTGTGAGAGAGTAATATCTGACTCTGACAAACTAATCAATAATCTA---------------------CTACCGAGTAAGAGGGTA------TTGGGAGAATATTACTCT------------------------------TCCAAATTCTCAGCCACTAGCGAAGCATTCAAAAAG------ATTGTGGAAACGTTCGAGCCCTTTATTTACGAT------------TCAGAAGGTATGGTAAATCGTTCCACGAGTCTGATCGGTATCCCT------------------TTAAAGGGATTCTTCTAT---------------TGTAAGAGGAATCTATTGAAGGATTCTCAACCTCGGCTAGATGAGGGATCGATAGTGCCATTCGCTCATTACGCAATACCAGCCAATAACCTTATCTCCAATTTCCTT------------TATAGTGAGGATATTACTACGGAA------------TCTTCCTATAATCCAATTTTCACGGGGATGGACAAT---CGGAATAATCGGTTTAATCACCTTAAT------------------------GTACGGAAT---------------------AATATTCCATTGAAACATTCTTTCGATGAAGTGAATACATTATCATCTCTAGATTCTTTCCATAATCCCCGATTCAACCATGGTGAAAGATTATACCTTTCCATA------------AGAAGGGTTCTTATTAAAGGATATAACCGAATATACATGGATATTATTACGAACGGTGTATCTAAGGGT---------------AAGAATAAATTATTT------------------ACGTTCACCCGAACGAAAACTCCTTCCTCGAAAGAATCTAATACTTCG---------------------------CATATTGAATCGCAATTGTCTGACGGAATAATACTATCCAGA---------------------------TATCTAGATCCCATTCCTCATGAAACGGGTAATTTTTTATACAGACTCTACCTAGTGAAGGAATTTATGTCACTGACTCGGTTAGGACTCCAT---------CACCCTGAAGAACCGAGTATGCCTATCCCCCGTGGCATCTTTATGAATCGTTCCCCGATAATGAAACGACTAGTCAGTATTGGAATATCTGATTATTGGCGACCCCTCCTG---------GAACTGAATCACGAAGAATCTTCGACT---------TCGATAAATGGTTCCTTCAAGGAT------------------------------------CAATTCCGTCGGGATGGATTAAGCAATGGTCCCATCAGTACC------CAGCGTGATCAG---AATGATTTG---------------------------------------------------------------------------------------GATCATTCACAAATAGTGGTATCGGGGAAGCGTAAG---------------------------------------------AACCCTAGTAAGAAGTTGCTCAATCTTATCATT------------GGTGAGGAGGTTGTTCGTCCATCTCCTCCAACCAATTCTAATGAGCCGTGGGAAAGGACTAGTCTG---------TATAGGATA---------ATCACAGAGAATATTTCTCCTACCAAATGGATCCTATTCAAAAAATACACTTTATGGTTTTTCACCCCCGAATGGTGGGAATATGTTAACAATTCACTTTCAGAAACATTCCCGGAAGCATTA---CTGAATATCAGTGATCGATCGAGGTCTAATGCC------------------------TCCTACACCGTC------GGAAGTATGGATAATTCATTGACCAATTCA---TGGTCGAAT---TTAGGGGATAAATTGAAAGCTTATCTTTCC---AATAATAGAATACCCAATTTTGATTTTTACCCCTTGGGAGAGATTACTGGTCAAGGGAGGTATTCACTACCGAGG------TGGTCACTACTGGGGTTCACAAATGATCACAGT---ATTCCCTATCTAGTGTTCGCAATATTATCTTCCCTCGTTTATAGCGTTTCCCGG---CAATACCTAGCAACCTTGGTAGGTCTCAATTCTATTTATCTATGGAAACGCTTTGAGATTATCAAGTATCTGATATATTTCCCGCAAATAATTGCCACGGGGGGGTCG---ATGGATTCTACCCCT------TCGTCGGGACAAAATCTGATAAGGAATTCATTGATTAATTATTCGAGGAAGTTTCTCAATTACTTCACCCGTGTAAGTTTTTATTATCTCCCGAGGAGA---------------------GAGATCAATGTATGGCTATCTCGGGGGAAAAACTTGGATATCTCCCGGAAGGTTAAAAATTTAGTGGTTCAGTATTTGATAACGGATAAGACTCTTTCCCGA------TACGTATTCCACTCGAATCACGGTTTT------GATTTGTCAAGCGGCAGTATTAACAGATCCATCGGGAAGCAG---GGATTCAATCATTTGCGATACTTGACCAGTATCTGCCAGAAGAATCTCTCGAATTACCAGATTCATAGGTTCGACTCCGTGGAGAAATTGATCCTATCCGCTTTCCGACAAAATCTAAATTCTCCAGAAATTTTTGGACAATTCAGCCTTTCG---------------------------GTAAATACACCAATCCCACTCCAATTGGGATCA---TTTCCCGGTAGAGGTATTTCATTGATAGGTCCCACAGAAACGGGACGATCCTATTTAATCAAGAATCTAGCAGCAAATTACCGTTTCCCCTCAATACAAGTACCTATAAACAGATTTTTATACAAC------AAACCCGATTTTGGG---------------AATACACCCGTGGCTCTTCTTCCGAAGAAATGTCTGCGTCGATTAGATCTTACTTTTGAATTGGCAAGGAGAATGTCTCCTTGCACAATATGGATCCGGGATATTCACGAATTGAATTTCAAT------CATGCGATTGATGAATCAGAGGTTGATCCTAAATTCTTGCTTCACTCGCTTCTGAGACACATCAGTAATAGGAGTCCAAATTATTATCTCGTAGACAATATCGTCATCGCTTCAACCCACGCACCCGCACGAGTAGATCCAGCTATTATAACCCCGGATCGATTGGATCAACTAATAAATATTCGAATGCTTAATACTCATCAGCGTGGAAAAGAATTTCCTGCCCTTTTGCGTGCTAAGGGTTTTCACTTGGAGGTT---GATTCATCCCAT------TCCGAAGAGTTTAGATCCAGAACTATGGGTTACAGTAAGCGAGATCTAGCAGTACTTGCTAATGAGACTTTATCGATTGGTATTACCCAAAAAACATCACTCGTACGTACTGAGATAATCAGATTAGCTCTACACAGACAGGGTTGGGCT---------CTGGATAATAAGTCCCAAGCCATGCTGGGGTACGAGATGCTCATTTACAGGGTAGGGAAGGCTATTATACGAAATAGCTTGATAAATATTTCTTATACGGATTTTTCATCCATTAATAACAATTTATTAAAGAAGAGGTTTTATTTTCTGTCCAATTGGTACCTAGAACCACCCATTGCTAAATCGACTATGAAGGAATTTACTATGCTCCCGCATATTCTGGGATGTTTAGCTGGAGCAGCAGCTCGAGATTCTTGGTTTGTATCAGAAAAC---AAACAAGAAAATTCTGTTTCTATCGATAAGATTGTGGAGAATGATCTTCAATTAGCCCGTGGTATTTCGGAAAGTATGTTAGTTGAATTTCCACAGTCGGGAGTACGCGGGGGTGGA---------CTCAATAAAGGCGCTATT------------CGATCCAGT---------------ACGAGGGGTTGCTCAGGCACGATACGAGGATATGTTTCTTCCAGATTTAGTGACAATAGT------AGGGTCTTGGACGAA---AAGCCCAAGGATGAAAAT---------ACATTATTACTCGATGCGAATGGACCTTTTGGGGAGATACCGCGC---AATTCAGCCCGGGCTCCTAGGGTTTGGCGTATAAGTTTCCTCCGCAGCAGTACCTATGGATTCGTGAGAGTACCATCCGAACCCGATCCTTTGTATAATTCCATGATTCTCTACCAGAAT---------CAAGACCATCTTATCCGGGGCAATTTTCACTTC------ACCAGAATCAAGCGCAGTCGGAAT---GGAATATCCAAAGGAAGA------GAAGGATTCGTTGGTTACAGAAGGATCTTGAAGGATACGAGGGAAAAATATATACACACCCCG------GAGGTTCAGTTG------------------GAGAATGTCTCGTTTCGAGAGCGACTCGTCAAACTAGGGATTGAT---AAATCGTCTATACAATATGAGGTACAGTATGATTCATCCAATCAACCAACTATATCTCGGGGAGGACGTTTTGTTTGGAACCCTACGGGTTCATCTCCCCCTGAAAGTAATTCCACCTTTTCGTGTGATGGGCTATTTTCAGGGGAAGAAACAGTGAGAAGACTTTATATTACTTACGGGATAAGGAGAGGGAGGGAAAGGCATTCCCCAAGCAATAAATACAAAAAGTACCTTTTCCGTCGTGGTTATAAT------------------TGCAATTCGGTGACT---GAATCGTTTGCTGATCTG------------------------------TGGGATGAATTC---CCCCCCGCGGAAAGACGACACTTC------GAATATGTGAGGGTCAATCAGATGATGAAATCTCATCTGCTGACTCCGCAGTTATTCCCCGCTGTTTATCCATATCAGAGTCTATTTCTTGAGGATGCGCAGAATGGGTGTGATCATTTCAATTTCTCCAACCACCGCTATGGATGGATCGAAGCGAATCGGTCCTCATCCAGAGATTCTACTATTTACACCATGCTCTCCGAGAGTTATCAATACTTATTAAACTTATTCCTATCCAACGAAATAGTATTGAGTAGAATGATGAATACGTTATCAAAAAATAAGTTGATTTTACCGGGTGATATTGAGGAAATTCTTCCCGATCTGGAATAG---------
>Botrychium
ATGAAGGGAAAA------------CCAATA------CAAACAACATCTTCCGTGCCTCCT------------AAGACCCCAAATTGGAGGGGGATCCGTAATATACAACCC------CCCTCCAGATTCTGGACAGACTTTGATGTAGCAGGATTTTCAATTGGAATATTCCCAAACTTCGGTAATATTCTCAAATTATTC---GATTTTAAATTTTTGAGTTCACTCATTCTATGCGATCTGCGT---AGTTCAAAGAGCCAGAATAATACTCTTCTATTTAAATATTCACTCCTTGTCACAATCCCTATCATTTTATATCGTCTAAAC------GCTAGAGCTTTGGTTGGAATGGTGAATCCGGACCCAGCAGGA------------------------------TTAGTGAAT---------------------GATTCTGCAAGAAGGGGCGTTATA------------------------------------------------------GGACGCAAAGTA------------GTGGGAGAATTC---------------------GATACTAATCCA---------------TCATATTCA------------CCG---AAAAGA---------------------ATA------CTA---------------------------------------------------------------------------CCCGCA------------------------------------------------------------------------------------------------CATAGTACAGTCAATTCTTCGGTTCCGGAGTGGTGGAAAGATTGGATCGTGAGGGATATATTACCCAGTCGGAAAATT------TCCCCAGGATTAATAGATAAAGTTACGGTCTTATTGGGAACCAAGAGTACGGACAATCTGAAAAATTTTTTTGAATTCTAT---------ATAGACGGTACATCGAATAGG------GAATATGCTACTTGGAGATACGATTTTGATCTCTGCCTCGTACGGACC---GATAAAAACCCAGGGATACATTGGGGTTCGAGGGGGCGGGAAAATATCTTAGGT---AATCATCTATTTACGTCCGTAATGGTTGCATTTTGCGAGAAGTTATTGTTTGAGGTCGAGGATTCGTTTAATAAACAGGAATATGAATTGAATCTTGATTCTACTAAAAAATATCCCTCCCGGTTCTGGATCCACCCCAGGCGATACTGTGACACGGACTTGTCCTAC------------CAACCGATAATCCATTAC------------------------ATGGGATACATAACGGATTCTTGGGTGAGGTACAAATAT---------------------------CGAGAAAGATGCTACAATTTGATCCAAGACTTTGTTGAATTCTATAGTTGGGCGTATTACTCCAATAGTTACTGGATCTGGCAAAGCTACAAAGAG---GAATTCGATATTGTAAGATACATTGCGAGACAAAGATTTATTCGCTTCGATGAATTCGGC---AGTTCCGAACACTTCGTTATT------GTACAGAGTATTCTTTCAGAAATTTTGTACAATCTCTCAATCCATATTCTTTCGAGGGTAGGGGCGTCTAACTTATTAAAAAAATCCTGCATCGGGGGAGTGGTAGATATCGATCCCCAAATATCGAGTGATAGTGTGTATGGAGGGGAT---------AGTGCCGGAGCGGTTCCGAAGGATGAA------------------------GATCAA------AAGTTTTATCTCTCGGAAGGTTCCATTTCGAGTAGTACCAACGGTTCCCCCCAGGATTACAGCCATTACGGAGAATTTTACCCTAGGGAATGGGATTGTAAAAAGTTACTAATTCCAATCAAGTCACCAACCAGTATTGAATATCTAAATCCGGGATTCTATCTTTCCCATACCTACCCTTCCGTTGGGAATGGGGGAGAATCTACAGGAAAGGGGGGGATTGCAAAATCTCTTGCGGAAACTCTATTTCCAATAGGT------GGAGGAATAGCGGAGAGTGATAGTTTGGAACTA---------------------------------TTCGGTTCCGATGCTTTTAAACCA---CTCAAGCACAAT------CATTCGGATACATCGTCGATATATGAG---------CGGTTTATCATT------AGTAAATCG---------AGGAGCCAATTGTTGAGAAAGCAACAATATGTTTCTCCCAAAGATTCT---GAATCATCAGAAACTGATAGAATAGTTGATTCATGCAGGATAAAGAGA------------------TATTCCTACTACCCC---------------------TCCCCAGAATCTTGCAAATTG---ATAGAAGATTGTTTTACATTAATGAAAGGGATGGAGAGTAAGTATTTATCCGTGCATGAGCCTTTACTCCTGTCTCCG---AACATTTATTATCTATTCCATTCCGTGCTTGGAGGAACTGGTAAAATATCCCCCCTCCAGAATCATCTCCAACTC---GGG------GAACTATTAGCGACGGGGACGAATCGAATCGATTCATTCATTACTGTGTCTGATCCTGCCTCTAATGGAATACTCCTTCGTTCTATT---CGTGGGAGTAATCAAGTCATTGCATCGGAATGTGGTAGGGTAATATCCAAC---GATTCGGAAATCGGTGGT---ATTGAATATTCCGAGAAAGAAATCTTGATGAATCCTGCG---AAAGATTCTTCGAGAGTCGATGCAGCAACGAGTCGGGGTAGTAGGAACAGAATATTCTCCCTGTGG------AACACCGTCCGAGACGATACATCCTCTTTATGTAATGGTTTGAGGGGCAGGACTAATATCTCCTCGACATCCTTATTGGTCAAGGTTTGC---AAACACGATGGATTGGTCCATTTGCATTCGATGTACACGATGCACGTACTCAAGTATCTCCACTTAATACCTGCCGAGTATCTCTCAAAATTGAAATATCGG---ATTGATGCT---TGGGTCGGTAAC---GTAAATTACAATTATTCCGCGGAGTATGCAATTCATCAAGATTTTTCGATTTGGAGGAATAATTTGGATAAT---CGG---TTC---------------GGTGAGTTCATTGTTCAAACCGATCGATTATACTCG---------AAC---GTACGCGGAATTCTTAATCGGATTCAATATTCGGAA---------CCCTTTCCAAAATATGCTTTCTACCGGGGAGAGTGTGAGAGAGTAGTATCTGACTCTGACAAACTAATCAATAATATA---------------------CTACTGAGTGATAGGTTA------TTGGGGGAATATTACTTT------------------------------TCCAAATCCTCAGTCACTAGCGAAGCATTCAAAAAG------ATCGTGGAAACGTTCGAGTCCTTCATTTACGAT------------TCGGAAGGTATGGTGAATCGTTTCACGAGTCTGATCGGTACCCCC------------------CTAAAGGGATTCTTCTAT---------------TGTAAGGAGAATCTATTGAAGGATCCTCAATCTCGGCCAAATGAGGGATCGATAGCGCCATTCGCTCATTATGCAATACCAGCCAATAACCTTATCTTCAAT---TTCCTCTAT---------AGTGAGAATATTATTACGGAA------------TCTTCCTATAATCCAATTATCACGGGGATGGACAAT---CGGAATAATCGGTTTAATCGCTTCAAT------------------------GTACGGAAT---------------------AATATTAAATTGAAACATTCTTTCGATGGGGTGAATACATTATCATTTCTAGACTATTTCTATAATCTCCGATTCGACTATGGTGAAAGATTATACCTTTCT------------AGAAGAAGGATTCTTACTAAAGGCTATAACCGGATATACATGGATATTGTTACGAACGGTGCATCCAAGGGT---------------AGGAGTAAATTATTT------------------ACGTTTACCCGAACGGAAACTCCTTCCTCGAAAGAATCTAATGCTTCG---------------------------AATATTGAATCGCAATTGTCTAACGGAATA---CTA---------------------------CCCGGATATCTAGATCCCATTCCTCACGAAACGGGTAATTTTTTATACAGGCTCCATCTAGTGAAGGAATTTATGTCACTGACTCGGTTGGAACTCCAT---------CACCCTGAAGAACCGAGTATGCCTCTCCCTCGGGGCATCTTTATGAATCGTTCCCCGATAATGAAACGACTAGTCAATATTGGAATATCTGATTATTGGCGACCCTTCCCG---------GAATTGAATCACGAAGAATCTTCGACT---TTG------------------------------------------------------------------------------------GAAAATGGTCCCATCAGTACC------CAGCGTGATCAG---AATGGT---------------------------------------------------------------------------------------TCGGATCATTCGCGAATGGTAATATCGGGGAGGCATAAG---------------AAC------------------------------CCTAATAATAAGTTGCTCAATTTTATC---------ATTGGTGGGGGG---GTTGTTCGTCCATCTCCTCCGATCAATCCCAATGAGCTATGGGGGAAGATTAATCTT---------TATAGAATA---------ATCACAGAGAATATTTTTCTTACCAAATGGATCCTATTCAAAAAATATACCTTATGGTTTTTCACTCCCGAGTGGTGGGAATATGTTAACAACTCACTCTCGGAAACATTCCCGGAAGCACTA---CTGAATATAAATGATCGATCGAGGTCTAATGCC------------------------TCCTATACTGTT------GGGGGTATGGATAATTCATTAACCAATTCA---TGGTCGAAT---TTTAGGGATGAATTGAAAGCTTATTCTTCC---AATAATAGAATACCCAATTTTAAATTTTACCCCTGGGTAGAGATTACTGGTCAAGAAAGGTATTCACTATCGAGG------TGGTCACTACTGGGGTTCACAAATGATCACAGT---ATTACCTATTTAGTGTTCGCAATATTATTCACTCTCGTGCATAGCGTTTCCCGG---CAATACCTAGCAACCTTGGTAGGTCTCAATTCTATTTTTCTATGGAAACACTTTGAGATTATCAAGTATCTGATAAATTTCCCGCAGATAATTGCCACGGGGGGGTCG---ATGGATTCTACCCTT------TCGCCGGGACAAAATCTGGTGAGGAATTCATTGATTAATTATTCGAGAAAGTTTCTCAATTACCTCACCCGCGTAAGTTTTTATTATCTCCCAAGGAGA---------------------GAGATCAATTTATGGCTATCTCGGGGGAAAAACTTAGATATCCCCCGGAAAGTTAAAAAATTAGTGGTTCAGTATTTGATAACGGATAAGACACTTTCCCGA------TACGTATCCCACTCGAATCACGGTTTT------GATTCGTCAAGCGACAGTCTTAACAGATCCATTAGGAAACAG---GGATTCAATCATTTGCGATACTTGACCAATATCTGTCAGAATAATCTCTCGAATTACCAGATTTGTGGGTTCGATTCCGTGGAGAAATTGATACTATTCGCTCTCCGACAGAACATAAATTCTCCAGAAATTTTTGGACGATTCCTCTTTTCG------------GTAAAT---------------ACACCAATCCCACTCCAATTAGGATCA---TTTCCCGGTAGAGGTATTTCATTGATAGGTCCCACAGAAACGGGACGATCCTATTTAATCAAGAATCTAGCAGCAAATTACCGTTTCCCCTCAATACAAGTACCTATAAACAGATTTTTATATAAC------AGATCCGATTTTAGG---AAT------------ACACCCGTGGCTCTTCTTCCGAAGAAATGTTTGCGTCGATTAGATCTTACCTTTGAATTAGCAAGGGGAATGTCTCCTTGCACAATATGGATCCGGGATATTCATGAATTAAATTTCAAC------CATACGATTAATAAATCAGAAGTTGATCCTAAATTCTTGCTTCACTCGCTCCTGAAACACATCAGTAATAGGAGTCCGAATTACTATCTCGTAGACAATATCGTTATCGCTTCAACCCACGCACCCGCACGAGTAGATCCAGCTATTATAGCCCCGGATCGATTGGATCAACTAATAAATGTTCGAATGCTTAATACTCATCAGCGTGTAAAAGAATTTCCTGCCCTTTCGCGTGCTAAGGGTTTTCACTTGGAGGTT---GATTCATCCCAT------TCCGAGGAGTTTAGATCCAGAACTATGGGTTACGGTAAGCGAGACCTAGCAGTACTTGCTAATGAGACTTTATCGATTGGTATTACCCAAAAAACGCCACTCGTACGTACTGAGATAATCAGATTGGCTTTATACAGACAGGGTTGGGCT---------CTGGATAATAAGTCCCCAGCCATACCGGGGTACGAGATGCTCGTTTATAGGATAGGAAAGGCTATTATACGAAATAGCTTGATAAATACTTCTTACATGGATTTTTTATTCATTAATAATAATTTGTTAAAGAAGAGGTTTTATTTCCTGTCCAATTGGTATCTAGAACCACCCATTGCCAAATCGACCATGAAAGAATTTACTATGCTTCCGCATATTCTGGGATGTTTGGCTGGAGCAGCAGCTCGAGATTCTTGGTTTGTATTAGGAAAC---GAACAAGAAAATTATGTTTCTATCGATAGGATTGTGGAGAATGACCTTCAATTAGCCCGTGGTATTTCGGAAAGTATGCTAGTGGAATTTCCACGGTCGGGAGTACGCGGG---GGTGAACTCAAT------AAAGGGGCTATT------------CGATCCAGT---------------GCGAGGGGTTGCTCAAGCACGGTACGAGGATATGTTTCTTCCAGATCCAGTAGCAATGGT------AGGGTCTTGGACGAAGAAAAGCCCAGGGACAAAAAT---------ACATTACCATCCGATGCGAATGGACCCTTTGAGGAGATACCGCGC---AATTCAGCCCGGGCTCCTAGGGTTTGGCGTATCAGTTTCCTCCGCGGCAGTACCTACGGATTCGTGAGAGTACCATCCGAACCCGATCCTTTGTATAATTCCAGGATTCTCTACCAAAAC---------CAAGACCATCCTACCCGGGGCAATTTCTACTTT------ACCAGAACCAAGCGCGATCGTAAT---GTAATATCCAAA---GGAAGA---GAAAGATTCTTTGGTTACAGAAGGATCTTGAAGGATACAAGGGAAAAGTATATAAACACCCCG------AAGGTTCGGTTG------------------GAGAATGCCTCGTTCCGGGAGCGATTCGTCAGATTAGGGATTGAT---AAATCGTCCATAAAGTATGAGATGCGGTATGATTCATCCAATCAACCAATCATATCTCGGGGAGGACGTTTTGTTTGGGACCCTACAGTTTCATCTCTCCCTGAAAGTAATTCCACTTCTTCGTGTGACGGGCTATTTTCAGGGGAAGAAACAGTGAGAAGACTTTATATTACTTACGGGATAAGGAGGGGAAGGGAGAAACATTACCCGAGCAATAAATACAAAAAGCACCTTTTACGTCGTGGTTATAATCGC------------------AATTCGGTAACT---GAATCGTTTGCTGATCTG------------------------------TGGGATGAATTACCCCTC---GCGGAAAAACGACACTTC------GAATATGTGAAGGTCAATCAGATGATGAAGTCTCATCTGCTGACTCCGCAGTTATTCCCTGCTGTTTATCCATACCAGAACTTATTTCTCGAGGATGCACAGAATGCATATGATCATTCCAATTTCTCCAACCACCGCCACGGATGGATCGAAGCGAATCGGTCCTCATCCAGAGATTCTATTATTTACACCATGCTCTCCGAGAGTTATCAATATTTATTAAACCTATCCTTATCCAACGAAATAGTACTGAGTAGAATGATGAATATGTTATCGAAGAATAAATTGATTATACCGAGTGAGATTGAGGAAATTCTTTCCGATTCGGAATAG---------
>Japanobotrychium
ATGAGAGGAAAA------------CCAATA------CAAACAACATCTTCCGTGCCTCCT------------AATACCCCAAATCGGAAGGGAATCAGTAATATCAAATCC------CCTTTCAGATTCTGGACAGACTCTAATGTAGCAGGATTTTTAACTGGAATATCCCCAAATTTTGGTAATATTCTCAAATTATTC---GATTTCAAATTTTTGAGTTCACTCATTCTATGCGACCTGCGT---AGTTCGAAGAGCCAGAATAATACTCTTCTATTTAAATATTCATTCCTTGTCACAATCCCTATTATTTTATATCGCCTAAAC------GCTAGAGTTTTGGTTGAGACGGTAAATATGGATCCAGCAGGA------------------------------TTAGTGAAT---------------------GATTCTGCAAAAAGGAGCGTTGTA------------------------------------------------------GGACGCGAAGTG------------GTGGGTAAATTC---------------------GATACTAATCCA---------------TTACATTCA------------CCG---AAAAGA---------------------ATA------CTA---------------------------------------------------------------------------CCCGCA------------------------------------------------------------------------------------------------TATAATACAGTCAATTCTTCGGTTCCGGAATGGTGGAAAGATTGGATCGTGAGGGATATATTACCCAGTTGGGAAATA------CCCCCAGGGTTAATAGATAAAGTTAAGGCTTCATTGGGAACCAAAAGTACAGACAATCTGAAAAATTTTTTTGAATTCTAT---------ATAGACGGTACACCGAATAGG------GAATATGCTACTTGGAGATACGATTTTGATTTCTGCTTCGTACGGACC---GAGAAAAACCCAGGGATAGATTGGAGTTCGAGGGAGCGGAATAATATCTTAAAT---AATCATCTATTTCCGTCCGTAATGGTTGCATTTTGCGAGAAGATATTGTTTGAGATCGAGGATCCGTTTAATAAACAGGAATATGAATCTAATCTTGATTCTACTAAAAAATATCCTTCCCAATTTTGGATACACCTCAGGCGATACTGCAACACGGACTTGTCCTAC------------CAACCGATAATCTATTAC------------------------ATGGGATACATAACAGATTCTTGGGTGAGGTACAAACAT---------------------------CGGGAAAGATGCTACAATTTGATCCAAGATTTTGTTGAATTCTATAGTTGGGCATATTACTCCAATAGTTACTGGATCTGGAAAAGCTACAAAGAG---GAATTCGATATTGTAAGATACATTGTGAGACAAAGATTCATTCGCTTCAATGAATTTGGC---AGTTCCAAACACTTCGTTATT------GTACAGAGTATTCTTCCAGAGATTTTATACAATCTTTCAATCCATATTATTTCAAGGGTAGGGGCGTCTAACTTATTAAAAAGATCCTACATCACGAGGGTGGGAGATATGGATCCCCAAATATCGAGTGATAGTGTGTATGGAGGGAAT---------GGTGCCGAAGCAATTACGAAGGATGAG------------------------AATCAA------AATTTTTATCTCTCCGGAGGTTCCATCTCGAGTAATATCAATGGTTTTCCCCGGGATTCCAGCCATTACGGAGAATTTTACCATAGGGAATGGGATTGGAAACAGTTACTAATTAAAATTAAGTTACCAACCAGTATCAAATATCTAAATCCGGGATTCTATCTTTCCCATACTTACCCTTCCATTGGTAATGGGGGAGAATCTATAGGAAAGGGGGGGATTGCAAAATCTCTCGCGGAAACTCTATTTCCAATAGGT------AGAGGAATAGCAAAGGGTGATGGTTTGGAACTA---------------------------------TTCGGTTCCGATGCTTTTAAAACA---CCCAAGCACAAT------CATTTGGATACATCGTCGATGTATGGG---------CGATTTCTCATT------AGTAAATCA---------AAGAGCCAATTGTTGATAAAGCAACAATATGTTTCTGCCAAAGATTCT---GAACCATCAGAAATTGACAGAATAGTCGATCTATGCAGGATAAAGAGA------------------TATTCTTATTACCCC---------------------TCCTCAGAATCTTGCGAATTG---ATAGAGGATGGTTTTCCATTAATGAAAAGGATAAAGGAGAAGGATTTATCCGTGCATGAGCCTTTACTCCCGCCTCCG---AACATTTATTATCCATTCCATCCCATGTTTGGAAAAACTGGTAAAATATCCTCCCCCCAGAACCATCTCCAATTC---GGA------GAACTATTAGCGACGGGGATGAATCGAATTGATTCATTCATTACTGTGCTTAATCCTGCCCTTAATGGAAGACTCCTTCGTTCTATT---CATGGGAGTAATAAAGTCATTCTATCAAAATGTGGTAGGGGAATATCCAAC---GATTCGGGAATTGTTAGT---ATTGAATATTCCGAGAAAGAAATCTTGATGAATCCTGCG---AAAGATTATTTGGGAATCGATGCAGCAACGAGTCGGGATAGTAGGAACAGAATATTCTCTCTATGG------AACACCTTCCGAGACGATACATCTTTTTTATGGAATGGTTTGAGGAGCGGGACTAATACCTCCTCGACATCCTTGTTAATTAAGGTTTGC---AAACACGACGGGTTGGTCCATTTGCATCCGATGCACATGATGCACGTGTGTAAGTATCTCCACCTAATCCCTGCCGAGTATCTCTCAAAATTGAAATATCGG---ATTGATGCT---TGGGTCAGTAAC---GGAAATTACGATTATTTCGCGGAGTATGCAATTCATCGAGATTTTCTGATTTGGAGGAATAGTTTGGATAAT---CAG---TTC---------------GGTGAGTTCATTGTCCAAACCGACCAATTATACTCG---------GAT---GTGCGCGTAATTCTTAATCGGATTCAACATCCGGAA---------CCTTTTCCAAAAGATGCTTTCTACCGGGGAGAGTGTGAGAGAGTAATATCTGACTCCGACAAACTAATTAATAATTTA---------------------CTCCCGGGTGGGAGGGTA------TTGGGAGAATATTACTCC------------------------------TCCAAATTCTCAGTCATTAGCGAAGCATTCAAAAAG------ATTGTAGAAACGTTCGAACCCTTTATTTACGAT------------TCGGAAGGTATGGTAAATCGTTTCACGAGTCTGATCGGTATTCCT------------------TTAAAGGGATTATTCTAT---------------TGTGAGAAGAATCTATTGAAGGATCCTCAATCTCGGCTGAATGAGGGATCGATAGTGCCATCCACTCATTACGCAATACCAGCCAATAACCTTATCTTCAAT---TTCCTCCAT---------AGTGAGGATATTACTACGGAA------------TCTTCTTATAATCCAATTTTCACGGGGATGGACAAT---TGTAATAATCGGCTTAATCGCCTTAAT------------------------GTACGGAAT---------------------AATCTTCCATTGAAACATTTTTTTGATGAAGTGAATACGTTATCATTTCTAGATTATTTCTATAATCCCCGATTCAACTATGGTGAAAGATTATACCTTTCC------------AAAAAAAGGATTCTTATTAAAGGCTATAACCGGATATGCATGGATATTATCACGAACGATGTATCCAAGGGT---------------AATAGTAAATTATTT------------------CCGTTTACCCGAACGGAAACTCCTTCCTCGAAAGAATCTAATACTTCG---------------------------CATATTGAATCACAATTGTCTAACGGAATA---CTA---------------------------CCCGGATATCTAGATCCCATTCCTCATGAAACAGGTAATTTTTTATACAGACTCTATCTAGTAAAGGAATTTATGTCACTGACTCGGTTGGAACTCCAT---------CACCCTGAAGAACCGAGTACGCCTCTCCTCCGGGGCATCTTTATGAATCGTTCCTCGATGATGAAACGACTAGTCAATATTGGAATATCTGATTATTGGCGACCCTTCCCG---------GAATTGAATCACGAAGAATCTTCGACT---TTG------ATAAATGGTTCCTTCAAGGAT------------------------------------CAATTCCATCGGGATGGATTAAGCAATGGTCTCATCAGTAAC------CATCGTGATCAT---AATGAT---------------------------------------------------------------------------------------TCGGATCATTCACGAATGGTAATGTCAGGGAAGCGTAAA---------------AAC------------------------------CCTAGTAAGAAGTTGCTCAATCTTATC---------ATTGGTAGGGAG---GTTGTTCGTCCATCTTCTTCAACCAATTCTAATGATCCATGGGGAAAGATTAGTCTG---------TATGGGATA---------ATCACAGAAAATATTTATCTTACCAAATGGATCTTATTCAAAAAATACACTTTATGGTTTTTCACCCCCGAATGGTGGGAATATGTTAACAATTCACTCTCAGAAACATTTCCGGAAGCACTA---CTGAATATCAATGATCGATCGAGGTCTAATGCC------------------------TCCTACACCGTT------GGGAGTATGGATAATTCATTGACCAATTTA---TGGTTGAAT---TTGGGGGATAAATTGAAAGCTTATCTTTCC---AATAATAAAATACCCAATTTTGATTTTTACCCCTTGAGAGAGATTACTGGTCAAAGGAGGTATTCACTACCGAGG------TGGTCACTATTAGGGTTCACAAATGATCACAGT---ATTCCCTATCTAGTGTTCGCAATATTATCTTACCTCGTTTATAGCGTTTCCCGA---CAATACCTAGCAACCTTGGTAGGTATCAATTCTGTTTCTCTATGGAAACGCTTTGAGATTATCAAGTATCTTATAGATTTCCCGCAGATAATTGCCACGGGGGGGTCG---ATGGATTCTATCCTT------TCGTCGGGGCAAAATCTGATGAGGAATTCATTGATTAATTATTCGAGGAAGTTTCTCAATTACCTCACCCGCATAAGTTTTTATTATCTCCCGAGGAGA---------------------GAGATCAATGTATGGCTATCTCGGGGCAAAAACTTAGATATCCCCCGGAAGGTTAAAAATTTAGTGGTTCAGTATTTGATAACGGATAAGACTCTTTCCCGA------TACGTATTCCACTCGAATCACGGTTTT------GATTCGTCAAGCGGCAGTATTAATAGATACATTGGGAAACAG---GGATTCAATCATTTGCGATACCTGACCAGTATCTGCCAGAAGAATCTCTCGAATTACCAGATTCGTAGGTTCGATTCCGTGGAGAAATTGATCTTATCCGCTTTCCGACAGAATCTAAATCATCCAAAAATTTTTGGACGATTCAGCTTTTCG------------TTAAAT---------------ACACCAATCCCACTCCAATTAGGATCA---TTTCCCGGTAGAAGTATTTCATTGATAGGTCCCACAGAAACGGGACGATCCTATTTAATCAAGAACCTAGCAGCAAATTACCGTTTTCCCTCAATACAAGTACCTATAAACAGATTTTTACATAAC------AAACCCGATTTTGGG---AAT------------ACACCCGTGGCTCTTCTTCCGAAGAAATGTCTGCGTCGATTAGATCTTACTTTTGAATTGGCAAGGAGAATGTCTCCTTGCACAATATGGATCCGAGACATTCATGAATTGAATTTCAAT------CATACGATTGATGAATCAGAGGTTGATCCTAAATTCTTGCTTTACTCGCTTCTGAAACACATCAGTAATAGGAGTCCAAATTACTACCTCGCAGACAATATCATTATCGCTTCAACCCACGCACCCGCACGAGTAGATCCAGCTATTATAACCCCGGATCGATTGGATCAACTAATAAATATTCGAATGCTTAATACTCATCAGCGTGGAAAAGAATTTCCTGCCCTTTTGCGTGCTAAGGGTTTTAACTTGGAGGTT---GATTCATCTTAT------TTTGAAGAGTTTAGATCCAGAACTATGGGTTACAGTAAGCGAGATCTAGCAGGACTTGCTAATGAGACTTTATCGATTGGTATTACCCAAAAAACACCACTTGTACGTACTGAGATAATCAGATTGGCTTCATACAGACAGGGTTGGGTT---------CTGGATAATAAGTCCCAAGCCATACCGGGGTACGAGATGCTCGTTTACAGGGTAGGGAAGGCTATTATACGAAATAGCCTGATAAATACTTCCTATATGGATTTTTCGTTCATTAATAACAATTTATTAAAGAAGAGATTTTATTTTCTGTCCAATTGGTACCTAGAACCACCCATTGCCAAATCGACTATGAAGGAATTTACTATGCTCCCACATATTCTGGCATGTTTAGCTGGAGCAGCAGCTCGAGATTCTTGGTTTGTATCAAAAAAC---AAACAAGAAAATTATGTTTCTATCGATAGGATTGTGGAGAATGATCTTCAACTAGCCTGTGGTATTTCGGAAAGTATGCTAGTGGAATTTCCACAGTCGGGAGTACGTGGG---GGTGAACTCAAT------AAAGGCGCTATT------------CGATCCAGT---------------ACGAGGGGTTGCTCAAGCACGATACGAGGATATGTTTCTTCCAGATTTAGTGACAATAGT------AGGGTCTTGGACGAG---AAGCCTAAGTACGAAAAT---------ACATTATTACTCGATACGAATGGACCTTTTGGGGAGATACCGCGC---AATTCAGCCCGGGCTCCTAGGGTTTGGCGTATCAGTTTCCTCCGCAGCAGCAGCTACGGATTCGTGAGAGTACCATTCAAACCCGATCCTTTGTATAATTCCATGATTCTCTACCAAAAT---------CAAGACCATCTTATCCGGGGCAATTTTTACTTC------ACCAGAATAAATCGCAGTCGGAAT---GGAATATCCAAA---AGAAGA---GAAGGATTCGTTGGTTACAGAAGGATCTTGAAGGATACGAGGGAAAAGTATATAAACACCCCG------GAGGTTCAGTTG------------------GAGAATGTCTCGTTTCGAAAGCGATTCGTTAAACTAGGGATTGAT---AAATCGTCTCTACAGTATGAGGTGCAGTATGATTCATCCAATCAACCAATTATATCTCGGGGAGGACGTTTTGTTTGGGACCCTACAGATTCATCTCCCCCTGAAAGTAATTCTACTTCTTCGCGTGATGAGCTATTTTCAAGGGAAGAAACAGTGAGAAGACTTTATATTACTTACGGGATAAAAATGGGAAGGGAAAAGCATTACCCGAGCAATAAGTACAAAAAGCACCTTTTCCGTCGTGGTTATAATCGC------------------GATTCGGTAACT---GAAACGTTTGCTGATCTG------------------------------TGGGATGAATTCTCCCCC---GCGAAAACACGACACTTC------GAATATGTGAGGATCAATCAGATGATGAAATCTCATTTGCTGACTCCGCAGTTATTCCCCGTTGTTTATCCATATCATAATCTATTTATCGAGTATGCGCAGAATGGGCGTGATCATTTAAATTTCTCTAATCACCGCTATGGATGTATTGAAGCGAATCGTTCCTCATCCAGAGATTCTACCATTTACACCATGCTCTCCGAGAGTTATCAATATTTATTAAACTTATTCTTATCCAACGAAATAGTGTTGAGTAGAATGGTGAATACATTATCAAAAAATAAATTGATTTTACCGAGTGAGATTGAGAAAATACTTTACGATCTAGAATAG---------
>Sceptridium
ATGAGGGGAAAA------------CCAATA------CAAACAACATCTTCCGTGCCTCCT------------AAGACCCCAAATCGAAGGGGGATCAGTAATATCCAATCC------CCCTTCAGATTCTGGACAGACTCTAATGTAGCAGGATTTTCAATTGGAATATTCCCAAATTTCGGTAATATTCTCAAATTATTC---GATTTTCAATTTTTGAGTTCACTCATTCTATGCGATCTTCGC---AGTTCAAAGAGCCAGAATAATACTCTTCTATTTAAATATTCACTCCTTGTCACAATCCCTATTATTTTATATCGCCTAAAC------GCTAGGGCTTTGGTTGAAACGGTAAATCCGGATCCAGCAGGA------------------------------TTAGTGAAT---------------------GATTCTGCAGGAGGGAGCATTGTA------------------------------------------------------GGGCGCGAAATG------------GTGGGAGAATTC---------------------GATACTAATCCA---------------TTATATCCA------------CCG---AAAAGA---------------------ATA------CTA---------------------------------------------------------------------------CCCGCG------------------------------------------------------------------------------------------------TATAATACAGTCAATTCTTCGGTTCCGGGGTGGTGGAAAGATTGGATCGTGAGGGATATATTACCCAGTTGGAAAATC------TCCCCAGGATTAATAGATAAAGTTACGGTCTCATCGGGAACCAAAAGTACAGACAATCTGAAAAATTTTTTTGAATTCTAT---------ATAGACGGTACACCGAATAGG------GAATATGCTACTTGGAGATACGATTTCGACCTCTGCTTCGTACGGACC---GAGAAAAACCCAGGGATAGATTGGAGTTCGAGGGGGCAGGGTAATATCTTAGGT---AATCACCTATTTCCGTCCGTAATGGTTGCATTTTGCGAAAAGATATTGTTTGAGATCGAGGATCCGTTCAATAAACAGGAATATGAATCGAATCTTGATTCTACTAAAAAATATCCCTCCCGTTTTTGGATTCACCTCAGGCGATACTGCGGCACGGACTTGTCCTAC------------CAACCGATAATCTATTAC------------------------ATGGGATACATAACGGATTTTTGGGTGAGGTACAAACAT---------------------------CGGGAAAGATGCTACAATTTGATCCAAGATTTTGTCGAATTCTATAGTTGGGCGTATTACTCCAATAGCTACTGGATTTGGCAAAGCTACAAAGAG---GAATTCGATATTGTAAGATGCATTGTGAGACAAAGATTCATTCGCTTCAGTGAATTCGGC---AGTTCCGAACACTTCGTTATT------GTACAGAGTATTCTTCCAGAAATTTTGTACAATCTTTCAATCCATATTCTTTCGAGGATAGGGGCGTCTAACTTATTAAAAAGATCCTACGTTAGGGGGATGGGAGATATCGATCCCCAAATATCGAGTGATAGTGTGTATGAAGGGAAT---------GGTGCCGAAGCAATTCCGAAGGATGAG------------------------GATCGA------AAGTTTTCTCTCTCGGGAGGTTCCATTTCGAGTAATACCAACGGTTTTACCCGGGATTCCAGCCATTACGGAGAATTTTACCCTAGGGAATGGGATTGGAAACAGTTCCTAATTACAATTAAGTCACCAACCAGTATCAAATATCTAAATCCGGGATTCTATCTTTCCCATACTTACCCTTCCATTGAGAATGGGGGAGAATCTACAGGAAAGGGGGGGATTGCAAAATCTCTTGCGGAAACTCTATTTCCAATAGGT------GGAGGAATAGCGAAGAGTGATGGTTCGGAACTA---------------------------------TTCGGTTCCGATGCTTTTAAACCA---CTCAAGCATAAT------CATTCGGATACATCGTCAATGTATGGG---------CGGTTTCTCATT------AGTAAATCG---------AGGAGCCAATTGTTGAGAAAGCAACAATATGTTTCTCCCAAAGATTCT---GAATCATCAGAAATTGATAGAATAGTCGATCTATGCAGAATGAGGAGA------------------TATTCCCATTACCCC---------------------TCCTCAGAATCTTGCGAATTG---ATAGAGGATGGTTTTCCATTAATGAAAAGGATAAAGAGTAAGGATTTATCCGTGCATGAGCCTTTACTTCCGCCTCCG---AACATTTCTTATCCATTCCATTCCGTGTTTGGAGGGACTGGTAAGATATCATCCCCCCAGAACCATCTCCAATTC---GGG------GAACTATTAGCGACGGGGATGGATCGAATCGATTCATTCATTACTGTGCCTAATCCTGCCTCTAATGGAAGACTCCTTCGTTCTATT---CGTGGGAGTAATCAAGTCACTCTATCAAAATGTGGTAGGGTAATATCCAAC---GATTCGGGAATCGGTAGT---ATTGAATATTCCGAGGAAGAAATCTTGATGAATCCTGCG---AAAGATTCTTCGGGAATCGATGCAGCAACGAGTCGGGGTAATAGGAACAGAATATTCTCCCTATGG------AACACCGTCCGAGACGATACATCCTCTTTATGGAATGGTTTGAGGAGCGGGACTAATATCTCCTCGACATCCTTGTTAATTAAGGTTTGC---AAACACGACGGGTTGGTCCATTTGCATTCGATGCACACGATGCACGTGCGCAAGTATCTCCACTTAATCCCTGCCGAGTATCTCTCAAAATTGAAATATCGG---ATTGATGCC---TGGGTCGGTAAC---GTAAATTACGATTATTCCGCGGAGTATGCAATTCATCAAGATCTTTTGATTTGGAGGAATAGTTTGGACAAT---CAG---TTC---------------GGTGAGTTCATTGTCCAAACCGACCAATTATACTCG---------GAT---GTACGCGTAATTCTTAATCGGATTCAATATTCGGAA---------CCCTTTCCAAAATATGCTTTCTACCGGGGAGAGTGTGAGAGATTAATATCTGACCCTGACAAACTAATCAATAATCTA---------------------CTACCGAGTAAGAGGATA------TTGGGGGAATATTACTCC------------------------------TCCAAATTCTTAGCCACTAGCGAAGCATTCAAAAAG------ATTGTGGAAACGTTCGAGCCCTTTATTTACGAT------------TCGAAAGGTATGGTAAATCGTTTCACAAGTCTGATCGGTATCCCT------------------TTAAAGGGATTCTTCTAT---------------TGTAAGAGGAATCTATTGAAGGATCCTCAATCTCGGCTAAATGAGGGATCAATAGTGCCATCCGCTCATTACGCAATACCAGCCAATAACCTTATCTTCAAT---TTCCTCCGT---------AGTGAGGATATTACTACGGAA------------TCTTCCTATAATCCAATTTTCACGGGGATGGACAAT---CGGAATAATCGGTTCAATCGCCTTAAT------------------------GTACGGAAT---------------------AATATTCCATTGAAACATTCTTTCGATGAAGTGAATACATTATCATTTCTAGATTCTTTCCATAATCCCCGATTCAACCATGGTGAAAGATTATACCTTTCC------------AGAAGAAGGGTTCTTATTAAAGGCTATAACCGGATATACATGGATATTATCACGAACGGTGTATCCAAGGGT---------------AGTAATAAATTATTT------------------ACGTTCACCCGAACGGAAACTCCTTCCTCGAAAGAATCTAATACTTCG---------------------------CATATTGAATCGCAATTGTCTAACGGAATAATACTA---------------------------CCCGGATATCTAGATCCCATTCCTCATGAAACGGGTAATTTTTTATACAGACTCTATCTAGTGAAGGAATTTATGTCACTGACTCGGTTGGAACTCCAT---------CACCCTGAAGAACCGAGTATGCCTATCCCCCGGGGCATCTTTATGAATCGTTCCCCGATAATGAAACGACTAGTCGGTATTGGAATATCTGATTATTGGCGACCCTTCCTG---------GAATTGAATCACGAAGAATCTTCGATT---TTG------ATAAATGGTTCCTTCAAGGAT------------------------------------CAATTCCGTCGGGATGGATTAAGCAATGGTCCCATCAGTACC------CAGCGTGATCAG---AATGAT---------------------------------------------------------------------------------------TCGGATCATTCACGAATGGTAATGTCGGGGAAGCATAAG---------------AAC------------------------------CCTAGTAAGAAGTTGCTCAATCTTATC---------ATTGGTGGGGAG---GTTGTTCGTCCATCTCCTCCAACCAATTCTAATGAGCCGTGGGAGAGGATTAGTCTG---------TATAGGATA---------ATCACAGAGAATATTTCTCTTACCAAATGGATCCTATTCAAAAAATACACTTTATGGTTTTTCACTCCCGAATGGTGGGAATATGTTAACAATTCACTCTCAGAAACATTCCCGGAAGCACTA---CTGAATATCAATGATCGATCCAGGTCTAATGCC------------------------TCCTACACTGTT------GGGAGTATGGATAATTCATTGACCAATTCA---TGGTCGAAT---TTAGGGTATAAATTGAAAGCTTATCTCTCC---AATAATAGAATACCCAATTTTGATTTTTACCCCTTGGGAGAGATTACTGGTCAAGGAAGGTATTCACTATCGAGG------TGGTCACTACTGGGGTTCACAAATGATCACAGT---ATTCCCTATCTAGTGTTCGCAATATTATCTTCCCTCGTTTATAGCGTTTCCCGG---CAATACCTAGCAACCTTGGTAGGTCTCAATTCTATTTCTCTATGGAAATGCTTTGAGATTATCAAGTATCTGATAGATTTCCCGCAGATAATTGCCACGGGAGGGTCG---ATGGATTCTACCCCC------TCGTCGGGACAAAATCTGATGAGGAATTCATTGATTAATTATTCGAGGAAGTTTCTCAATTACCTCACCCGCGTAAGTTTTTATTATCTCCCGAGGAGA---------------------GAGATCAATGTATGGCTATCTCGGGGGAAAAACTTGGATATCCCCCGGAAGGTTAAAAATTTAGTGGTTCAGTATTTGATAACGGATAAGACTCTTTCCCGA------TACGTATTCCACTCGAATCACGGTTTT------GATTCGTCAAGCGGCAGTATTAACAGATCCATCGGGAAACAG---GGATTCAATCATTTGCGATACTTGACCAGTATCTGCCAGAAGAATCTCTCGAATTACCAGATTCGTAGGTTCGACTCCGTGGAGAAATTGATCCTATCCGCTTTCCGACAGAATCTAAATTCTCCAGAAATTTTTGGACAATTCAGCCTTTCG------------GTAAAT---------------ACACCAATCCCACTCCAATTAGGATCA---TTTCCCGGTAGAGGTATTTCATTGATAGGTCCCACAGAAACGGGACGATCCTATTTAGTCAAGAATCTAGCAGCAAATTACCGTTTCCCCTCAATACAAGTACCTATAAACAGATTTTTACAGAAC------AAACCCGATTTTGGG---AAT------------ACACCCGTGGCTCTTCTTCCGAAGAAATGTCTGCGTCGATTAGATCTTACTTTTGAATTGGCAAGGAGAATGTCTCCTTGCACAATATGGATCCGGGATATTCACGAATTGAATTTCAAT------CATGCGGTTGATGAATCAGAGGTTGATCCTAAATTCTTGCTTCACTCGCTTCTGAAACACATCAGTAATAGGAGTCCAAATTACTATCTCGTAGACAATATCGTTATCGCTTCAACCCACGCACCCGCACGAGTAGATCCAGCTATTATAACCCCGGATCGATTGGATCAACTAATAAATATTCGAACGCTTAATACTCATCAGCGTGGAAAAGAATTTCCTGCCCTTTTGCGTGCTAAGGGTTTTCACTTGGAGGTT---GATTCATCCCAT------TCCGAAGGGTTTAGATCCAGAACTATGGGTTACAGTAAGCGAGATCTAGCAGTACTTGCTAATGAGACTTTATCGATTGGTATTGCCCAAAAAACACCACTCGTACGTACTGAGATAATCAGATTGGCTCTATACAGACAGGGTTGGGCT---------CTGGATAATAAGTCCCAAGCCATACCGGGGTACGAGATGCTCGTTTACAGGGTAGGGAAGGCTATTATACGAAATAGCTTGATAAATACTTCTTATATGGATTTTTCATTCATTAATAACAATTTATTAAAGAAGAGGTTTTATTTTCTGTCCAATTGGTACCTAGAACCACCCATTGCTAAATCGACTATGAAGGAATTTACTATGCTCCCGCATATTCTGGGATGTTTAGCTGGAGCAGCAGCTCGAGATTCTTGGTTTGTATCAGAAAAC---AAACAAGAAAATTCTGTTTCTATCGATAGGATTGTGGAGAATGATCTTCAATTAGCCCGTGGTATTTCGGAAAGTATGCTAGTGGAATTTCCACAGTCGGGAGTACGCGGG---GGTGAACTCAAT------AAAGGCGCTATT------------CGATCCAGT---------------ACGAGGGGTTGCTCAGGCACGATACGAGGATATGTTTCTTCCAGATTTAGTGACAATAGT------AGGGTCTTGGACGAA---AAGCCCAAGAATGAAAAT---------ACATTATCATTCGATGCGAATGGACCTTTTGAAGAGATACCGCGC---AATTCAGCCCGGGCTCCTAGGGTTTGGCGTATAAGTTTCCTCCGCAGCAGTACCTACGGATTCGTGAGAGTACCATCCGAACCCGATCCTTTGTATAATTCCATGATTCTCTACCAAAAT---------CGAGACCATCTTACCCGGGGCAATTTTCACTTC------ACCAGAATCAAGCGCAGTCGGAAT---GGAATATCCAAA---AGAAGA---GAAGGATTCTTTGGTTACAGAAGGATCTTGAAGGATACGAGGGAAAAGTATATACACACCCCG------GAGGTTCAGTTG------------------GAGAATGTCTCGTTTCGAGAGCGACTCGTCAAACTAGGGATTGAT---AAATCGTCTATACAGTATGAGGTGCAGTATGATTCATCCAATCAACCAATTATATCTCGGGGAGGACGTTTTGTTTGGAACCCTACAGGTTCATCTCCCCCTGAAAGTAATTCCACTTCTTCGTGTGATGGGCTATTTCCAGGGGAAGAAACAGTGAGAAGACTTTATATTACTTACGGGATAAGGAGGGAAAGGGAAAGGCAGTTCCCGAGCAATAAATACAAAAAGCACCTTTTCCATCGTGGTTATAATCGC------------------GATTCGGTGACT---GAATCGTTTGCTGATCTG------------------------------TGGGATGAATTCCACCCC---GCGGAAAAACGACACTTC------GAATATGTGAGGGTCAATCAGATGATGAAATCTCATCTGCTGACTCCGCAGTTATTCCCCGCTGTTTATCCATATCAGAGTCTATTTCTTGAGGATGCGCAGAATGGGTGTGATCATTTCAATTTCTCCAACCACCGCTATGGATGGATCGAAGCGAATCGGTCCTCATCCAGAGATTCTACCATTTACACCATGCTTTCCGAGAGTTATCAATATTTATTAAATTTATCCCTATCCAACGAAATAGTATTGAGTAGAGTGATGAATACGTTGTCAAAAAATAAGTTGATTCTACCGGGTGAGATTGAGGAAATCCTTCTCGATCTGGAATAG---------
>Haukia
ATGAAAGGGGAA------------CCAGTA------CAAACAGCATCTTTCGTGCTTCCC------------AAGGTATCGAATCTGAGAGGAGTAACTGAAACTAAATAC------TATTTCAGATTTTTGACAAACCTGAATGTC---AAACTTTCAACCAAAATATTCTCGAATTGCGGAAATTTTTTATTAATCTTTTTTCACTCTCAAGTTCTGGGTTCACCCGTTCCACGCGATCCAAGC---AGTCCGAAGATTCAGAATAATACTACCTTATTCAAATTTTTATTCTTCGCTACAATCTCCATAATTTCGTACCATTTAAAT------ACTAGAGCTTGGATTGAAGTAGAAAATAAAGATTTGACAAGA------------------------------TTGATAAAT---------------------GATTCTGTGAAAATTAATTCTGTG------------------------------------------------------GAACGCACAATA------------TTGATAGAATCA---------------------AATATTGATTCA---------------TTGTATTCA------------TTG---AAGAGA---------------------GGA------TTA---------------------------------------------------------------------------CCCTTA------------------------------------------------------------------------------------------------TCTGATACGGCAAATCTTTCGGTCCCAGAGTGGTGGAAGGATTGGATCATAAGGGATATACTACCCAGTTGGGGAATC------TCCACAGTATTAATAGATAAGGTTACAATGTTATTGAAAACCAAGAATACGAAGAATCTAAAAAATTTTTTTGAATTCTAT---------ATATATGGTTTGCCCAACGGG------GAATGGGCTAATTGGAGATATGATTTCAATCTGTGTTTCGTACGAGATGAAGAACAAAACTCAGATAGATCTCAAAGTTTGAAGCGACAGAAAAATCTCTTTGGT---AATCATTTATTATCTTCTGCAATGGCTGGCTTTTGCGAAAAGTTGTTGTTTGAAGTCGAGGATCTATCCGATAAGAAAAACTATGAATCAATTATTTGTTTGATTGGAAGATACCCTTCTCGATTTAGGATCTATCCCCAACGATACTACCACACAGATTCGTCCTAT------------CAACCTGTAATTGATTAT------------------------ACAAAATATCTAACGGATTCTTGGGTGAAACGCGAGTAT---------------------------CGGGAAATAGGTGGTAATTTGATTCAAGATTTTGTTGAGTTTTACAATTGGGTGTACCAGTTCAAAAATCACCGGATTTTTCGAGGTTACGAGGAT---GATTTTGATAAACTAAGATGCATTGCGAGACAAAGATTCGTTTCTTCTGGTAGAGTTGCT---AGTTCCAAACATTCCCTTATT------GCACAGAGTCTTATCTCAGACATTTTATATAATTTTTCGATCTTTGCTCTTTCGAGAATAGGAAAGTTCAAATCATTAAAAAGAATATATACTGAGGGAATTAAAAATATCGGTTATAGAATCTCGAGTGGTAGAGTCTATGGGGGGGGT---------AAGAACTTAGCTGTTACAAAAGGA---------------------------GGTGAT------AGCTTCTCCTTTTCAAGAAACTACGTTACGGGTGGTACGAAAGGCTACGATCGGTCTTCCGGTCATTACAGAGAATCCGACCCCAAGGAATGGGATTGGATGAAGTTTATAATTATGATTAGGCTACCAGCCAATATCAAATATATAAATCCGGGATTCTTTCTTTCCCCTATTCCTCCGACCACCGCAGATGGGTCGGAATCTTTGGGTAAAGCCAATATTGCAGAATATCTCGTAGGAACTGGATCTCTAATAGAT------AGCAGTATATTAGAGAGTTATAGTTCAGAACTT---------------------------------------CCTAATATTTTGAAATCT---TACAATTACACG------GATTTTGCTAAGTTGCCCATGGATGAG---------CGGTTTTTTTTT------GGTAAACCG---------AAGAGCCAACCGTTGAACACGCAACATTTTGTTATCTCCAAAGATCCC---AAATCATCAGGAATTAAAAAAATAGTTGATTTGTATAGAATAAAAAGT------------------TTCTCTTGCTCC------------------------TCCCCAAAGTATGGCGAATTT---TTAAGTTATAGTTCTTCATCAATTAAAAAATTTAGAGAGAATATTCTTTTTTTTCATAAGCCTATTATTTCGTTCTCA---AGCATTACCCACCCGTTAAGTTCCATACTCAAAAGAACTGGTCGAGCATGTTCTTTACAAGCTTATAACCAATTT---GGT------AAATTAATAATGGAAGTAATGAATAAGATCAATTTATTTATTACTTTGCCTGATCCTACTCCTGGTACACGACTCTATCATTCCATT---CGTGAGACCAATCCAGACATTTTATTGGGATCTAATAAAGCGATGCTCCAT---GATTCGGAACCCGAGAAT---TTTAAATATTATAAAAGATCTATTTTGATGGATTTTGCA---AAAGATTCTTCATTAATTGATACAGCAACGGTTCGGGATATTAGTAAAAATTTAATTTTCCTGTTG------AATCTGTAT------GATATTTTTAATTCCTGGAATAATATAAAAAGTTATATTAATATTTCCTGGATATCCCGATCAATTGATGTTTGT---AAACATAATCAAGTGATCTCTGTGTATTCAGCGCATATTCAGGATGTGTATAAGTATTTCCATCTGAATTTGTTCGAACGTATCACGAGACTGAAAGAGCAA---ATTGATACC---TGGGTCAGTAAT---AGAAATTATTACTACTTATCAAAATGTGCAATTCGGCAGGATTTTTATATTCGGCAGAAAATTTGGGTTAAT---AGG---TTC---------------GTTGAGTTCGCTAGACAGACCGTTCGATTATACTTC---------GGT---ATGCATGAGATTATAAATCAAATTCAATACTTGGAA---------GTCTTTTCAAACTCTCTTTATCACCAGATGGGAGGTGTAGAAAGAATCTGTGATTTCGATGAACCAATAACGGATAGA---------------------CTACTAGGGAATATAAAA------TTGGGGGGACATAATTTT------------------------------CTCAGATATTCGGTTACTGGCAAAGTACTTGATAGA------ATTTTAGAAACGTTCGAGTTCTTTATTTCTGAT------------CCGATACGCTTAGTGAATCGTTCCTTCAGT---------------------------------TCAAGAGAATTTTATTAT---------------TCCAATAGGAAGTTACTGGAGTCTCTTAAATATCGGTTAGACGAAGATTTAGTAGTACCATTTGGTTACTGTACAGTAGCAATCAATAGAATTACCTTCCAC---TTCTTAAAT---------GAGGAGAATATCCCCGTCAAA------------TCTTTTTCTAATTTGATTCGCGTAGGAATGGCCAAT---TGCACAGATCGTTCTAACCACTTCAAC------------------------GTGCAAAAC---------------------AATATTCCATTGAAGCATTTTTTTAATGAAAAAAATACACTATCATTCTTAGATTATTTTAATAATCTCCTATTTGATCATGATAAAAAATTATTTTTATGT---------------GGAAGAAGTCTTATTAAAGGTTATAACCGGATATATATGGATTTACTTTCAACTGAGGCATCCAAGGGA---------------AGTAATCAATCTTTA------------------TTGTTCACTCGAAAAGAACCCCTTTATTTTGCAGAATCTAATCTTTCC---------------------------CGTATGGAATCACGATTGTATAGTAGAGAA---CTA---------------------------CTTGGATATAAAAATCCCGTTCCTCTTGAAAAGAAAGATTTATTGTATGGATTTCATTTCGCAAAAAAATTTATGTCACTGATTTGGATGGAATCCTAT---------CATCTCGAAAAACCGAGTATGTTTCCTTTGCAAATAATTCCTATGAATCGTTCTCCGATAATAAAACAACTCGTAAATTTTGGAATATATTATTTTTGGCAACCCCTCATG---------GAATTGAATCACGGTAAATTTTTGACC---ATA------ACAAATAGTTCCTCCGGGAAT------------------------------------AAGTTGTGTAGAAAAGAACCAAGCGAT---------TGTACT------AAGCTCGATAAA---AATGAT---------------------------------------------------------------------------------------TTAAATAATTCACGACTTTTAGGCTCGAATGGGTGTAGG---------------AAC------------------------------TCTAATAAAGACTTGTTTAATAATATC---------ACGGAAAAAAAT---CTTTATTGTCGATCCCTTTCAATCAATTGTAATAAACCTTGGCTAAGAACTAATCCG---------CGTACAAAG---------ATTGGATTGGATGCCTATTCTGAAGAGTGGTTCCTAGTTAAAAAATACACCTTATGGTTCTTCACTCCCGAATGGTGGAAGTATGTTAACAATTCTTTTTCGGAAACATTTCCAGAAATATTA---CTTAATGCGGTTGACCAATTAGGGGATAATGTC------------------TTCGTCTTCGATAGTTCC------AGAAATATAGAAAGTTCATTGATTATTCGA---TGGTTGAAT---TTGTGGGAGAAATCAAAGGATTATCCTTTCAGAAAAAGTCCAATTATTAAGTATGATAATTTATTATCAGGGGAGATCACCGGTCAGGAGAGATATTCATTGTCGAGA------TGGCTATTAGTGGGACCTGTTACTGGTCACAGT---ATCCCATACTTAATACTAGTAGCACTAATCCCCTTTATCTATGCCGTTTCCCAA---CAATACTTAGCAACCTTGATGGGCTTCAATTCTATTTCTCTATGGAAACGCTCCGAGATTCTAAAATACTTGAGAGATTACCCGTGGAAAATTGCCAAGGAGAGGTCCGAAAAGGATTCTCCCTCT------TTGGTAAGACAAAATTTGGCGCAAATATCATTGATTAATCTTTCAAAAAGGTTTTTCAAACAACTCACTCGTTTAAGTTTCTCCGATCCTTTGAGAAGA---------------------GAGATAAGTATATGGTTATCCCGAAAAAAAAACGTTGATATTTCTCGGGAGGAAAAGAATTTGGTGGTTCAATATCTGGTAACGAATACGACTCTCTCTCGC------TACGGATTTCAGCTAAATTCTGATTCT------GATCCGTTACACGATAGTATTAATAGGTCTATTGGGAAACAG---GGATTCACTCATTTTCAATTCATAACCAAAGCTTGTCAAAGATACTGTTTTACTTACCAAAATTCTCAATTGGATTTCTTTGAAAATACGGTGTTGTCCGCTCTTCAACAGAATTTGAATTCTATCAGAATTCCCGGACAAGTAAATCTTATT------------TCGAAT---------------ACACCAATTTCCCTTCAATCAGGATCA---TTTTCAGGTAAGGGAATTTTACTTATTGGTCCCACAGAAACGGGACGATCTTATTTAGTAAAGAACCTAGCAGCAAATTATCGTTTTCCCTCGGTACGAATACCTATCAAAAGGTTTCTATTTAAC------AAACCCGATTTTCGC---AAT------------ACACCTGTGGTTCTTCTTTCGAAGAAATGTCTGTATCGATTGAATCTAACCTTCGAATTGGTGAAAAAAATGTCTCCTTGTATAGTATGGATCCAGGATATTCATGAGTTGAATTTTGAT------TATACGATTAACGAATTAGGAGTTAATCCTAGATCCTTACTTCACTCACTGCTGAGACAATTAAGTAGTAGGAGTCCTAATAACTGTCTCGGAAATAACGTAATTATCGCTCCAACTCACGTACCCGCACAAGTAGATCCGGCTTTTATATCCTCGGATCGATTAGATCAACTAATAAATATTCGAATGTTTAATAACTATAAGCGTGGAAAAGAATTTATTGCTCTTTTACATACTAGGGGTTTTCACTTGGAGATT---GATCCAGCTCGT------TACGAAGATTTTGGATCCAGAACCATGGGTTATAGTAAACGAGATTTAGCAGTACTTGCTAATGAAACTTTATTGGTCAGTACCACTCAAGAAACACCATATGTAGGAACTGATACAATAGGATTGGCTTTCTATAGGCAAGGCTGGACC---------ATCGATAATAAGTCGCAATCTATGACAGGATACGAGATACTACTTTATAGAATAGGAAGAACTATTATACGTAATATCTTTACAAATAATCCCTGCATGGATTTTCCATTGATTAATAATCATTTACTAAGGAAAAGGTTTTACTTTATATCCGATTGGTATCTAGAATCGCCCATTGTTGAATCGACTATGAAAGAATCTACTATGCTTCCGCATATTTTGGGATGCTTAGCTGGACTAGCAGCTAGAGATTCTTGGTTCGCATGGGGGAAC---GAACAAGAAGATTCTGTTCCTTTCGCTAGACTTGCGGAGAATGATTTTCAATTAGCTTGTGGTATTTTGGAAAGTCTCCTAGAGGAATTTCCACGGTTGAATCTTCGTGAG---AATGAACTAAAT------ATAAGTGCTCTTATT---------TTATTTAGT---------------ACAAGAATATTTTCCACCACAGTCAAAAGATTAATCTCCCGTAAATTTAGTGATAAT---------AGGGGAATTTCAAAC---AGATCGATTGGAGATAAT---------GCATTTTCATTCGATGCAAATGCATTCGTTGGTGGAGTACCTCAC---AATCTGTATCGGGCTCCAAAAGTCTGGCGCATCTGTTTCTTACGCGGTATCACCTATGAATTTGTAAGAGTACCATCTGAACCCGATCTTTCATATAATTCTATTATTTCCCATCGGAAC---------CAAGATCGTTTTACTCAGGGCCTTTCTTTCATTGCTCCTGCGAACGTCGGTTGTGATCGGGAT---AAAGGATCTGAA---GGAATA---AAAAGTTTCGTTGGTTACAGAAGGCTCTTGACGGATGTGAGAGAAAAGCATATAAAAACTCCGGCTCCGGAAAATCAGTTA------------------AAAAATAATCTTTTGCACAGGTTTTTTGTTGAATCAGGAACCGAC---GAATCGTCTATACAGTACAAGACGCAGTATTATTCGTCCAACCAATCAAATATTTTTATGGGAGGTCGCTTTGTTTGGGATCCTACAAGTTTGTTATTTCCCGAAACCAATTATCCTTTTTTGCGTGATGAGCTATTCTCGGGAGAACAAACAGTAAGAAAACTCTATATTACTTATAGTACGAAGAGGGGAAGGCAGAAGTATTCTCCGATCGATAAGTATAAAACT---TTTCTTCATCAT------------------------------GATTCCATGATC---GAATCTTTCACCGATCCT------------------------------TGGAATGAATTTCCTCTT---GTAGAGAAACGATATTTT------GAATATGTAAAGATTAATCAAATGATTAAATCTCATTTGTTAACCCCACAGTTATTTCCCATTGTTTATCCATACCAAGTTATGCTTTTTGAAGAAACACAAAATATACATGATCATTTTGGTTTCTACGATCAACGCCATAGATGGATCAAAGTAAATCGATCTTCAACCAGAGATTCCATTATTTATAACACGCTTTTTGAAAGTTACCAATATTTATTAAAAGTATTTTCATCTAATAGAGAAGCTTTGGGTAGAATAATAAGTACATTACCGAAAAAGGGATTTATTTTTTCAAATGAGATTGAAGAGATCTTTTCCGGTTGA---------------
>Whittieria
ATGAAGGGAGAA------------CCAATA------CAAACAGCATCTTCCGTGCTTCCC------------AAGGTATCGAATCTGAGAGGAATAACTGACATTAAATCC------TACTTCAGATTTTGGGCAAACCTTAATGTC---AAACTTTCAACCGGAATATTTCTGAATTGTGGTAATTTTTTAAAATTGTTT---GATCCTCAAGCTCTGAGTTCACCCATTACACGCGATTTAAGC---AGTCCGAAGATCCATAATAATAGTTTCCTATTAAAATTTTTATTCTTCGCTACAATCCCCATCATTTTATACCGTTTAAAT------ACTAGAGCTTTTATTGAAGTAGAAAATAGAGATTTGGCAAGA------------------------------TTGGTAAAT---------------------GATTCTGTGAAAAGTAATTCTGTG------------------------------------------------------GAACGCACAATA------------TTGGTAGATTCA---------------------AATATTGATCCA---------------TTTTATTCA------------TCG---AATAGA---------------------GTA------CTA---------------------------------------------------------------------------CCTTTA------------------------------------------------------------------------------------------------TCCGATACGATGAATTCTCCGGTCCCAGAGTGGTGGAAAGATTGGATCATAAGGGATATATTGCCCAGTTGGGGAATC------TCCGAAGTATTGATTAATAAGGTTACAATGTTATTGAGAACCAAGAATACGGAGAATCTAAAGAATTTTTTTGAATTCTAT---------ATATATGGTTTGCCCAACGGG------GAATGGGATAGTTGGAGATACAATTTCGATCTGTTTTTCGTACGGGATGAAGAACAAAACTTAGATATGTCTCAGAATTTGAAGAGACGAAAGAATCTATTGAGT---AATCATTTACTATCTTCCGCAATGGTTGGCTTTTGTGAAAAGTTGTTGCTCGAAGCCGAGGATCCATCTGATAAGAAAAACTATGAATTGGATATTTGTTCCATCGGAAGATACCCCTCCCGATTCAGGATCCATCCCCAACGATACTTCCACACAGATCCGTCCTAT------------CAAAAATTAACTGATTAT------------------------ACAGAATATCTAACGGATTCTTTGGTGAAACGTGAATAT---------------------------CGGGAAATAGGTGGAAATTTGATTCGAGATTTTGTTGAATTCTACAATTGGGTGTACCAGTTCAAGAATAACTGGATTCGTCGAGGCTACGAGGAT---GACTTTTATATCCTAAGATGTCTTGCAAGACAAAGATTCGTTCCTTCTGGCAGAGTCGCT---AGTTCCAAACACTCCCTTAGT---------------CTTATCTCAGACATTTTATACAACTTTTCAATCTTTACCCTTTCGAGAATAGTGGAATCCAAATCATCGAAAAGATTATACACTAAGAGAATGGAGGATATCAGTTATAGAACTTCGAGTGGTGGAGTCTATGGGGAAGAT---------AATAATTTAGCTGTCACAGAGGGA---------------------------GGTAAG------AACTTCTACCTTTCAAGGAACTACATTACGAATAGCACGAAAGGATCCGATCGGTCCTCCGATTATTACGTAGAATCCAACTTAAAGGAATGGGATTGGATTAAGTTTATAATTCTGATTAGGCTACCAGTCAGTGCCAAATATGCAAATTCGGGATTCTTTCTTTCCCCTATTTCTCCGTTCATTGTAGATGGGTTAGAATCTTTGGGTGAAGCGGATATTGCAGAATCTACCGCAGGAACTGGATTTCTAATAGAT------AAGGATATATCAGAGAGTCATAGTTTGGAACTT---------------------------------------CCTAAGATTTCGGAATCT---TACAATTATACG------GATTTTGCTAAGTCACCAATGAATGAG---------TGGTTTCTCTTT------GGTAAAACA---------AAGAGCCAACCGTTGAACACGCAACATTTAGTTCTCTCCGAAGATTCC---AAATCATCAGGAATTAACAGAATAGTTGATTTGTATAGAATAAAAAGT------------------TCCTCTTGCTCT------------------------TCCCCGAAGTATGGTGAATTG---GTAGGGTATAATTCTTCATCAATGAAAAAATTGATAGAAAATATTTTATTTCTCCATAAGCCTATTATTTCGTTTCCA---AGCATTAATCCACTGTTAAGTTCC---------------------------------------------AAATTC---AGG------GAATTTATAACGAAAGTAACGAATAAGATCAATTCATTTATTACTCTGCCTGGTTATACTCCCGGTACGATACTTTTCCATTCCATT---CCTGAGATCAATTCAGACATTTCATTGAAATCTGATAGAGCGTTGCTCCAC---GGTTCGGAAACTGAGAAT---CTTAAATATTCTGATAAATATATTTTGATGGATCCTGCG---GAAGATTCTCCATTAATTGATGCAGCAAAGGTTCGGAATATTAGTAAAAAAATATTTTTACTTGTG------AATTGGTAT------GATCTTTTGAATCCCTGGAATGACTCAGAAGGCGATACCAATATCTCCTGGATATCCCGATCAATTTATTTTTTA---AAAAAAAATAAATTGGTCTATGCATATTCAGCGCATATTCGGGATGTTTATGAGAACCTAAATCTCATTCCTCTCCAAAATTTCACAGGACTGAAAGAGCTA---ATTAATATC---TGGATCAGTAAT---AGGAATCACTATTACTTATCGAAATGTGCAATTCAGCAGGATTTTTTTATTCGGCAGAAACTTCTGGTTAAT---AAG---CTC---------------GGTGAATTCACTAGACAGACCAATCGATTCTGCTCC---------AAT---ATGCGTGGAATCATAAACCGAATCCAATACTTTAAA---------TTTTTTATAAGGTCTCTTCCTTACCAGATTGTAGGTATAGAAGAAATTTGTGGTTTCAATGAACCAGTAACGGATAAA---------------------CTACTTAGAAATATAGTA------TTGGGGAGACATAATTTT------------------------------TTAAGATACCCGGTTACTGGTAAAGTGCTTGATGGA------ATCTTAAAAATGTTTAAATCCCTTAGTTCTGAT------------TTAGTACGTCCAATGAATCGTTCTCTCAGT---------------------------------TCAAGGGAACTTTCTTAT---------------TCCAATAGAAAGTTACTAGAGTATTCTAAATATCGGTTAGACGAAGAAGTAATAGCTTCT---GGTTACTCCACAATACCAACCAATAGAATTACCTTCAAT---TTCTTACAC---------GAGGAGAATATCCCCGTCAAA------------TCTCTTTATAATTCAATTTATGCAGGAATGGCCAAT---TGGACAGATCGTTTTACCCACCTCAAC------------------------GTACAAAAA---------------------AATATTCCATTGAAACATTATTTTAATGAAGCAAATAAACTATTATTCTTAGATTCATTTAATAATCTCCTATTTGATTATGATAAAAGAATCTTTTTATGC---------------GGAAGAATTTTTATTAAAGGTTACAACCGGGTATACATGGATTTTATTTCGACCGATGCATTCAAGGGA---------------AGTAAGAAATCCTTA------------------TTGTTCGCTCGAAAAGAACCGCTTTCTATTGTAGAATCCAAAATTTCC---------------------------GGTATAGATTCACGATTTTACAGTAGGGAA---CTA---------------------------CTCAAATACAAATATCCCGTTCCTTTGGAAAAGAAAGATTTATTGTATAGATCCCATTTTGTAAAAAGATTTATATCGCTGATTTGGGTGGAATCCTAT---------CATCTCGAAAAATCGAGTATGTTTCCTTTGCAAATGATTTCTCTGAATCGTTCTCCGATAATAAGACAACTCGTCAATTTTGGGATGTATGACTATTGGCGACCCCTCATG---------GAATTTAATCACGGGGAATTTTTGACT---ATA------ACAAAAGGTTCCTCCAAGAAT------------------------------------AAGTTTTATAGAAAAGAACCAAGAGATAATACTATTAATACC------CAGCTTGATTGG---AATGAT---------------------------------------------------------------------------------------TCGGATAATAAACAACTATTAGGCTTATATGGGTATAGG---------------AAC------------------------------TCCAATAAAGACTTGTGCAAAAATATC---------ACGGGAATAGAT---ATTTATCGTCGATCCCTTCCAATTGATTCTAACAAACCTAGGCTTAAAATTCTCCTG---------TGTAAAGAG---------ATTGGATTGGATATCTGTTCCAAAAAGTTGCTCTTAGTTAAAAGATACATATTATGGTTCTTCACTCCCGAATGGTGGAGGTACGTTAAAAATTCCTTCTCGGAAACGTTTCCAGAAAAACTA---CTAAATGCTGTTGACCGATTGGGATATAATGTC------------------------TTCGATACTTCC------AGTAATATAGAAAGTTCATTGATTATTCAA---TGGTTGAAT---TTGGGGGATAAATTAAAAATTTATCCTTTT---AATAGTCCAATTCTTTATTCTGATAATTTATTCTCAGAAGAGACCACCGGTCAGAAGAAATATTTATTATCAAGA------TGGTTATTAGTGGGACCTTTTACTGGTCACAGT---ATCCCGTATTTGGTACTAGTAACACTAATTCCCTTTCTATATGCTGTTTCCCAA---CAATATTTAGCAACCTTTGTGGGTTTCAATTCCATTTCTTTATGGAAACGCTTTGAGATTATTAAATACTTAAAAAATTACCCATGGAAAATTGCCATGGAGGAGTTCACAAAGGATTCCCCCTCT------TCGGTAAGACAGAATTCGGCGAGAATATCATTGATGAATCTTTCAAAAAGGTTTTTCAAACAGCTCACTCGCTTAAATCTATCCGATCCCTTGAGAAGA---------------------GAGATAAATATATGGTTATCCCGAAAAAAAAACGTTGATATTTCTCGGGAGGAGAAGAGTTTGGTGGTTCAGTATCTAGTAACGAATACTACTCTTTATCGC------TACGGGTTTCAGATAAATTATGATTCA------GATCCATTACGCGATAGCATTAATAGATCTATTGGGAAAAAG---GGATTCACTCATCTCCAATTTATAGTCAAAGCTTGCCAAAGATACTGTTTTGCTCACCCAAATCGTCGATTGGATTTCCTCGAAAATACGGTGTTGTCCGCTCTTCAACAGAATCTAAATTCTACCAGAATTTCCGGACGATTCAATATCTTG------------TTGAAT---------------ACACCAATTTCACTTCAATCAGGATCA---TTTTCGGGTAAAGGTATTTTGCTTATTGGTCCCACGGAAACGGGACGATCTTATTTGGTAAAGAACCTAGCAGCCAATTATCGTCTTCCCTTGGTACGAATACCTATTCAAAGGTTCCTATTTAAC------AAACCTGATTTTCGC---AAT------------ACGCCCGTGGTTCTTCTTTCGAAGAAATGTTTGCATCGATTGAATTTAACCTTTGAATTGATAAAAAAGATGTCTCCTTGTATAGTATGGATCCAGGATATCCATGAGTTGAATTTTAAT------TATACAATTAACGAATTAGGGGTTAACCCTAGATCCCTACTCCACTCACTCTTGGGACACTTAAGTAGTAGGAGTCCTAACAATTGTCTTGAAAATAACATTATTATTGCTCCAACTCACGTACCCGCACGAGTGGATCCGGCTTTTATATCCCCAGATCGATTGGATCAACTAATAAATATTCGAGCATTTAATACTCATAAGCGTGGAAAAGAATTTATAGCTCTCTTACATACCAGGGGTTTTAACTTAGAGATT---GATCCAGCTCGT------TACGAAGATTTCGAATCCAGAACTATGGGTTATAGTAGATGGGATTTAGCAGTACTTGCTAATGAGACTTCATTGATCGGTATTACCCAAGAAAAATTATCTTTTGGGCCTGATACAATAGAATCGGCTTTATATAGGCAAGGCTGGACC---------ATTGATAATAAGTCGCGATCTGTGATGGGATACGAGATACTACTTTATAGAATAGGACGAGCTATTGTACGTAATATCTTTACGAAGAATCCCTGCATGGATTTTCCATTGACTAATAATCATTTACTAAGGAAGAGGTTTTATTTCATATCCGATTGGTATCTAGAACCACCCATTGTCGAATCGACTATGAAAGAATCTATTATGCTTCCACATATTCTGGGATGCGTAGCTGGACTAGCAGCTAGAGATTCTTGGTTTGCTTGGGGGAAC---GAACAAGAAGATTATGTTCCTATCGCTAGGATCGCGGAGAATGATTTTCAATTGGCTTGTGGAATTTTGGAGAGTCTCCTAGAGGAATTTCCACGGTTGAATCTTTGTGAG---GATGAACCAGAT------ACAAGTGCTCCTCTT---------TCACTTGGT---------------ACAGGAATATTTCGCACTATAGTCAAAAAT------TCCCGGGAATTTTGTTGTAAT---------AGGTTAATTTTGAAC---AGATCGATTGGAGATAAT---------GCATTTTCATCCGATGCAAATGGATTTTTTGGTGAAGTACCTCAA---AATCTGTATCGGGCTCCAAGAGTCTGGCGCATCAGTTTCCTACGCGGCAGCACCTACGAATTTGTTAGAGTACCATCTGAACCCGCTCCTCCATATAATTATATAACTTCTCATTGGAAC---------CAAAATTTTCTCAATCAGGGCCATTCTGTTTCT------GCAAAAGTCGGGTGTGATCGAGAC---GGAGGATCTGAA---AGAAGG---GAAAGTTTCGTTGGTTACAGAAGACTCTTGATGGATGTGAGAGAGAAGCATGTAAAAATTCCG------GGGAATCTGTTA------------------AAAGATACTCCTTTGCATGGGTTTTTTGTCAAATCAGAGACTGAT---GAATCGTCTATACAGTACAAGATGCAGTATAATTCGTCAAACCAATCAAAAGTATTTTTGGGAGGTCGCTTTGTTTGGAATCCCACGAGTCCGTTGCTTCCCGAAACCTATTACCCTTCTTTGCGTGATGAACTATTCTCGGGAGAACAAACAGTTAGAAGACTTTATATCACTCACAGTACGAGGGGGGGGAGGCAGAAGTATTCTCCGATCGATAGGTATAGAAAGCATTTCCTTCGTCATGATTATAATCGT------------------GACTACATTATT---GAATCCTTCACCGATTCT------------------------------TGGAAAGAAATTCCTCGC---GTAGAGAGACAATATTTC------GAATATATAAAGATTAATCAGATGATGAAATCTCATTTGTTAACCCCACAATTATTTCCCATCGCTTATCCATATCAAGTTTTGTTTCTTGAAGAAACACAGAATATATATGATCATTTTAGTTTTTCCGATCAACGTCACAGACGTATCAAAGCTAATCGGTCTTCAACCATAGATTCTATTATTTACACTACGCTCTTTGAAAGTTATCAATACTTATTAAACTTATTTTCATTTAATAGAAAAGCTTTGTACAGAATCCTTAGTACATTACCGAAAAATGGATTTATTTTATCGAGTGAGATTGAAGAGATCTTTTCCGGTTGA---------------
>Goswamia
ATGAAAGGGGAA------------CCAGTA------CAAACAGTATCTTCCGTGCTTCCC------------AAGATATCGAATCTGAAAGGAATAACTGACATTAAATCC------TATTTCAGATTTTGGACAAACCTTAATGTC---AAACTCTTAACCGGAATATTTTTGAATTGCGGGAATGTTTTAAAATTGTTT---GATTCTCAAGTTCTGGGTTCACCCATTCCACGTGATTCAAAC---GGTCCGAGGATCCGGAATAAAACTCCCCTACTAAAATTCTTAATTCTCGCTACAATCCCCATAATTTCGTACCGTTTAAAT------ACTAGAGCTTTGATTGGAATAGAAAAGAACGATTTGGCAAGA------------------------------TTGGTAAAA---------------------GATTCTGTGAAAAGTAATTCTGTG------------------------------------------------------GAACGCACAATA------------TTGGGAGAATCA---------------------AATTTCGATCCA---------------TTTTATTCT------------TCGTTGAAGAGA---------------------GGA------TTA---------------------------------------------------------------------------CCCTTA------------------------------------------------------------------------------------------------TCCGATACAGTGGATTCCTCGGTCCCAGAGTGGTGGAAGGATTGGATCGTAAGGGATATACTACCCAGTTGGGGAATC------TCCGCAGTATCGATAGATAAGGTTACAATGCTATTGAAAACCAAGAATACGGAGAATCTAAAAAATTTTTTTGAATTCTAT---------ATATATGGTTTGCCCAATGGG------GAGTGGGCTAGTTGGAGATACAATTTTGATCTGTGTTTCGTGCAAGATGAGGAACAGGACTCGGATAGGTCCCAGAGTCTAAAGAGACAGAAGAATATCTTGGGT---AATAACTTACTATCTTCTGCAATGATTGGCTTTTGCAAAAAGTTGTTATTTGAGGTCCAGGATCCATCTGATGAGAAAGACTATGAGTCAAGTATTTGTTTTCTTGGAAGATATCCTTCCCGATTCAGGATCCATCCCCAACGATACCATCACACAGATTTGTCCCAT------------CAACCTGTAGTTGATTAC------------------------ACGGAATATCTAAAAGATTCTTGGGTGAAACGCGAATAT---------------------------CGGGAAATAGGTGGGAATTTTATTCAAGATTTTGTTGAATTCTACTGTTGGTTGTACCCGTTCAGAAATCACCGGATTTTTCAAGGCTACGAAGAT---GAATTGGATACCCTAAGAAGCATTGCGGGACAAAGATTTGTTCTTTCCGGCAAAGTCGTT---AGTTCCAAACGCTCCCTCATT------GCACAGAGTCTCATTTCAGATATTTCTTACAATTTATCGATTTCTACCCTTTCGAGAATAGTAAAGTCCGAATCATCAAAAAGATTCTACACGGGT------AAAAATATCGGGTATAAAATTTCGAGTGGCAGAATCTATAGGGGAGAT---------AAAAACTTAGCTGTTGTAGGAGGA---------------------------GGTGAT------AACTTATCTTTTTCAAGAGATTACACTACGGGTAGTACGAAAAGCTCCGATCGGTCTTCCGATCATTACGAAGAATTCGATCTTAAGGAATGGGATTGGATGAAGTTTCTGATTCTGATTAGGTTACCAGTCGGTATCGAATACCCAAATCCGGCATTCTTTCTCCCCCTGATTTCTCCGCTCATTACAGATGGGTCGAAATTTTGGAGTGAAGCAGATGTCACGAAACCTTTTGCAGGAACTGGATCTCCAATGGAT------AGAGGTATATTGGAGAGTCACACTTCGGAACTT---------------------------------------CCTAATATTTTGGAATTT---TCCAATTACACG------GATTCTGTTAAGTCGTCAATGGATGAG---------CGGTTTTTATTT------GGTGAACCG---------AAGAGCCAACCATCGAATACGCAACATTTTGTTTCATCCGGAGATTAC---AAATCCTCAGGAATTAGCAGAATGATTGATTTGTACAGAATAGAAAGT------------------TCCTCCTGCTTC------------------------TCCCCAGAGTATGGCGAATTA---GTGGGGTACGGTTCTTTATCAACGAAAGAATTGAGAGAGAATATTTTATTTCTGCATGAGTCTATTTCTTCGTTCTCG---AGCATTATCCACCTGTTAAGTTCCATATTCAAAAGAACTGGTCGAGCATGTTCCCTACAAGCTCATCCCAAATTC---GGA------AAATTAATAATGGAAGTAATAAATCAGATCAATTCATTTATTACTTTGCCTGATCTTACTTCTGGTACAAGACTTTCTCATTCCATT---CGTGACACCGATCCAGACATTTTATTGGGATCTGATAGAGAGATGCTCCAC---GATTCGGAAACCGAGAAT---TTTGAATATTCTGAAAGATATATCTTGATGGATCCTGCG---GAATATTATTCATCAATCGAGACAGCAACGGTTCGGGATATTAGTAAAAAAAAATTCAGATTGTTT------AATTGGTGT------GATATTTCTAATTCCTGG---------------------------------ATATCTCGATCATTTGATTCTTATAATAAAAATAATCAAGTGGTCTCTATGTATTCAACGCATATTCGGGATGCATATGAGTATTTCCATCTAATTCCTTTCAAACATATCACAGGATTGAAAGAGCGA---GTGGATACC---TGGGTCAGTAGT---ATAAACCAT---TATTTGTCAAAACGTTTGATTCGGCAGGATTTTTATATTCGGCAGAAAGGTCTGGTTAAT---AAG---TTC---------------GATGAGTTAACTAAACAGACCGATCAATTCTATTCC---------AAT---ATGTATAGAATTAAAAAGAAAATTCAATACTTGGGA---------TTTTTTTCGAAGTTTATTCCTTATCGGACGGGAGGTATAGAAGAAATCTGTAGTTTCGACGACCCAATAGCAAATAGA---------------------CTACTAGAAAATAGAATA------TTGGGGAAACATAATCTT------------------------------CCCAGCTATCCGGTTACTGGTCAAGTGCTTAATAGA------ATCTTAGAAATGTTCGAGTCTTTTATTCTTGAT------------CCGGTACGCCTGGTGAATCACTCTTCCAGT---------------------------------TCAATAAAACCCTATTGT---------------TCCAATAGGAAGTTACTAACGTCTCTAAAATATCGATTAGACGAAGAATTAGTAGTACCTTCCGGTTATTACACATTACCAACCAATAGATTCATTTTCAAT---TTCTTGCAC---------GAGGATAAAATATCTGTCAAA------------TCCTTTTCTAATTTGATTCGCGCAGGAATAGACAAT---TGGACAGATCGTTCTAACCGCTTCAAT------------------------GTGCAAAAA---------------------AATATTCCATTGAAACATTATTTTAATGAAGCAAATACACTATCATTCTCAGATTCTTTTTCCAATTTACTATTTGATTATGATAAAAAAGTATTTTTATTC---------------AGAAAGATTCTTATTGAAGGTTACAACCGGATATACAGGGATTTCCTTTCGACCAATACATTCAAAGGA---------------AGTAATCAATTTCTA------------------TCACTCTTTCGAAAAGAACCTCTATCTTTCGTAGAACCTAATCCTTCC---------------------------CGTATAGAATCACGATTGTGCAGTAGAGAA---CTA---------------------------CTCGGATATAAATATCCTGTTCCTCTTGAAAAAAAAAAATTATTGTATAGATTCCATTTCGCAAAAAGATTTATGTCACTGATTTGGATGGGGTCCTCT---------AATACTGAAGAACCAATTCTATCTTCTTGGCAAAAAAATACTCTGAATCGTTCTACGCTAATAAAAAAACTCGTCAATTTTGAGATGTATGATTATTGGCAACCCCTTATG---------AAATTGAATCACGGTAATCTTTTTACT---CCA------ACAAAAAATTACTTCAAGAAT------------------------------------AAGCTGTATCAGAAGGAACCATGGGATGGTACTGTCAATACC------CAGTTCGATCGG---AATGAT---------------------------------------------------------------------------------------TCGTATAATACACGACTTCTGAGCTCGTATGGGTGTAGT---------------AAC------------------------------TTTAATAAAGACTTGTTTAATAATATT---------ACGGGAAAAAAA---AATTATCATCGATCTCTTCCAATCAATTCTAACAAACCTGGGCTAATAATTCATCTG---------CGTGAAAGG---------ATTGGATTGGATGATTGTTCCAAGGAATGGCTCCTCGTTAAAAAATACATCTTATGGTTCTTCACTCCTGAATGGTGGAAGTTTGTTAACAATTCTTTTTCGGAAACATTTTCAGAAACATTA---CTGAATGTTGTTGATCGATTAGGTTATAATATC------------------------TCCGATGGTTCC------AGGAACATAGAACGTTCATTGATTATTCAA---TGGTTGATC---TTGAGGGAGAAATCAAAAGTTTATCCAACC---AATATTCCACTTCTTAATTTTGATAATTTATTCTCAGGAAGGATCACCGGTCAGGAGAGATATTTATTACCAAGA------TGGCTACTAGTAGGGTCTGTTATTGATCACAGC---ATCCCATACTTTATACTAGTAACACTAATCCCCTTTCTCTATGCCGTTTCCCAA---CAATACTTAGCAACCTTGATGGGCTTCAATTCTATTTCTCTCTGGAAACGTTCCGAGATTATCAAATACTTAAGAGATTACCCATGGAAAATTACCATGGAGAGATCCATAAAGGATTCTTCTTTT------TTGGTAAGACAAAATTTGACGATAATATCATTGATTAATCTTTCAAAAAGGTTTTTAAAACAGTTCATTCGTTCAAGTTTCTCCGATCCTTTGAGAAAG---------------------GAGAGTATTTTATGGTTATCCCGAAAAAAAAACATTGATACTTCTAGAGAGGAAAAAAGTTTGGTGGTTCAATATCTAATAACGAATATGACTCTCTTTCGT------TACGGGTTTCAGTTAAATCATGATCCTGATCCTGATCCGTTACACGATAGCATTAATAGATCTATTGGAAAACAG---GGATTAACTCTTTTTCAATTTACAAGCAAAGCTTGTCAAAGATACTGTTTCACTCACCAAAATTGTCAATTGGATCTCCTCGAAAATACGGTGTTGTCCGCTCTTCAACAGAATCTAAATCCTACCAAAATTCCCGGACGATTCAATCTTTTT------------TTAAAT---------------ACACCGATTTCACTTCAATCAGGATCA---TTTCTTGGTAAGGGCATTTTACTCATCGGTCCCACAGAAACGGGACGATCTTATTTAGTAAAGAACCTAGCAGCAAATTATCGTTTTCCCTCAGTACAAATACCCATAAAAAGGTTTCTATTTAAC------AAACCCGATTTTCAA---AAT------------ACACCTGTGGTTCTTCTTTCGAAGAAATGTGTGCATCGATTGGATCTAACCTTTGAATTGGTGAAAAAAATGTCTCCTTGTATAGTATGGATCCAGGATATTCATGAATTGAATTTTGAT------TATACCATTAACGAATTAGGGGTTAATCCTAGATCCTTACTCCACTCACTACTGAGACACTTAAGTAGTAGGAGTCCTAATAACTGTCTCGACAATAATATAATTATCGCTCCAACTCACGTACCCGTACGAGTGGATCCGGCTTTTATATCCCCGGATCGATTAGATCAACTAATAAATATTCGAATGCTTAATACCCATAAGCGTAGAAAAGAATTTCTCGCTCTTTTACGTACCAGGGGTTTTCATTTAGATATT---GATCCAGCTCGT------TACGAAGAGTTCGAATTCAAAACTATGGGTTATAGTAAACGAGATTTAGCTGTACTTGCTAATGAAACTTTATTGGTTGGTATTGCCCAAGAAACACCATTCGTAGGAACTGATACAATCGGATTGGCTTCCTATAGGCAAGGCTGGACC---------GTCGATAACAAGTCGCAATCTATGATGGGATATGAAATACTACTTTATAGAATCGGAAGAGCTATTATACGTAATATCTTCACGAGTAATCCCTGTATGGATTTTCCATTGATTAATAATCATTTACTAAGGAAGAGGTTTTACTTTCTATCCGATTGGTACCTAGAACCACCCATTGTCGAATCGACTGTGAAAGAATCTACTATGCTTCTGCATATTCTGGGATGCTTAGCCGGGCTAGCAGCTAGAGATTTTTGGTTCGTATGGGAAAAT---GAACAAGAAGATTTCGTCCCTATTGCTAAGATTGCAGAGAATGATTTTCAATTAGCTTGTGGGATTTTAGAGAGTCTCCTAGAGGAATTTCCACCATTGATATTTTGTGAA---AATGAACTGAAT------TTAAGTGCTCTTCTT---------TCCTCCAGT---------------ACAAGAATCTTTTCCATCACAGTCGAAGAATCAATCTCCCGGAGGGTTAATGTTAAT---------AGGGGAATTTTGAAC---AGATCAATCAGAGATAAT---------GCATTTTCATCCAATGCTAATGAATTATTTGGTGGCATACCCCAC---AATCTGTCTCGAGCTCCGAGAGTCTGGCGCATCGGTTTTTTACGCGGCAGCACTTACGGATTCGGCAGAGTACCATCCGAACTCGATCCTTCATATGATTCTATTACTTCCCATCGGAAC---------CAAGATCGTTTCACTCAGGGCCATTCTGTTCCC------GCAAAAGTCGGATGCGGTCGAGACGGAAAGAAATCTGAA---AGAAGG---GGAAGTTTTGTTGGTTACAGAAGACTCTTGATGGATGTGAGAGAAAAGTATAAAAAAACTCCA------GTAAATCAATTG------------------AAAGTTAATTTTTTGCATAGG---------------TCTCTCGAT---GAATCGTCTACACAATACAAGACGCAGTATTATTCATCCAACCAATCAATTCTATTTTTGGGAGGTCGTTTCGTTTGGGATCCTACAAGTCTATTACTTCCTGAAACCAATTACCTTTCTTCACGTGATGAGCTATTCTCGGGAGAACAAACAGTGAGAAAACTCTATATCACTTACAGTACTAAGAGGGGACGGCAGAATTATTCTCCCATCGATAGGTATAAAAAGCATTTCTTTCATCACGATTACAATCAG------------------AATTCCATGATC---GAATCTTTCACAGATTCT------------------------------TGGAATGAATTTCCCCCC---GTAGAAAAACAATATTTT------GAATATGTAGAGATTAATCAGATGATGAAATCTCATTTGTTAACTCCACAATTATTTCCCATTGTTTATCCATACCAAGTCATGTTTTTTGAAGAGACACAGCATATACATGACCATTTTGGTTTCTCCGATCGACGCCACAGATGGATCAAAGTGAATCGATCCTCAACCAGAGATTCCATTATTTACACCACGCTTTTTGAAAGTTACCAATACTTATTAAACGTATTTTCATCTAGTGGAAAAGCTTTGAGTAGAATAATCAGTACATTACCAAAAAATGGATTTATTTTATCAAGTGAGATTGAAGAGATCTTTTCCGGTTGA---------------
>Ophioglossum_austroasiaticum
ATGAAAGGGGAA------------CCAGTA------CAAACAGCATCTTCCGTGCTTCCC------------AAGGTAACGAATCCGAAAGGAGTAACTGACATTAAATAC------TATTTCAGATTCTGGACGAACCTTAATGTC---GAACTTTCAACCGAAATATTCTCGAATTGTGGGAATGTTTTAAAATTCTTT---GGTTCTTCGGTTCTGGGTTCACCCATTCCGCGCGATCCAAGC---AGTCCAAAGATCCAAAATAATAATCTCTTACTGAAATTTTTAATCTTCGCTACAATCCCCATCATTTCGTACCGTTTAAAT------ACCAGAGCTTGGATTGAAGTGGAAAATAAGGATTTGACAAGA------------------------------TTGGTAAAT---------------------AACTCTGCAGAAAGTAATTCTGTG------------------------------------------------------GAACGCACAGAA------------TCAGTAGAATCA---------------------AATATTGATTCA---------------TTTTATTCA------------TCG---AAGAGA---------------------ACA------TTA---------------------------------------------------------------------------CCCTTA------------------------------------------------------------------------------------------------TCCGATGCATTGAATTCTTCGGTCCCGGAGTGGTGGAAGGATTGGATAATAAGGGATATACTACCTAGTTGGAGAATC------TCCGCAGTATCGATAGACAAGGCTACAACGTTATTGAAAACCAAGGATACGGAGAATCTCAAAAATTTTTTTGAATTCTAT---------ATATATGGTTTGCCCGACGGG------GAATGGACTAATTGGAGATATGATTTTAATCTGTGTTTCATACGAGATGGGGAACAAAACTCGGATAGATCTCAAAGTTTGAAGCGACATAATAATCTCTTGAGT---AATCATTTACTATCTTCCGCAATGATTGCCTTTTGCGAAAAGTTGTTGTTTGAAGTCGAGGATCCATCTGATAAGAAAGACTATGAATCGAGTATTTGTTTCATTGGGGGATACCCTTCCCGATTCAGGATCCATCCCCAAAGAAACTACCACACAGATCTGTCCCAT------------CAACCTGTAATTGATTAT------------------------GCAGAATATCTAACGGATTCTTGGGTGAAACGCAAGTAT---------------------------CGGGAAATCGGTGAGAAGTTTATTCAAGATTTTGTTGAATTTTACAGTTGGGTGTACCAGTTAAGAAACCACCGAATTTTTCTAGGCTACGAGGAT---GAATTCGATACCCTAAGATACATCGTGGGACAAAGATTCGTTGTGTCTGGCAGAGTCGCT---AGTTCCAAAAATTTACTTATT------GCACAAAGTCTCATCTCAGACACTTTCTACAATTCATCAATCTTTATCCTTTCGAGAATAGTAAAGTCCAAATCATCGGAAGTAATCTACACTGAGAGAATGGAGAGTACCGGTTGTGAAAGCTCTAGTGGTGGGGTCTATAGGGGAGAT---------AAGGACTTTACTGCTACAGAAGGA---------------------------GGTGAG------AAGCTTTCCTCTCCAATAAATTACATTACGGGTGTTACGAAAGGTTCCGATCGGTCTTCCGATCGCTACAGGGAATCTGACCCCAAGGAATGGGATTGGATAAAGTTCATGATTCTGATTAGACTACCAGTCAGTATCAAATATCTCAATCCGGGATTTTTTATTTCCCCTGTCCCTTCGCTCGTTGCGGATGGGTCGAAATTTTTTGGTAAAGCAAATATTGCAGACTCTTTCGCAGGAACTATATCTCCAACGGAT------AGGGATATATTAGATAATAATGGTTTGGAACTT---------------------------------------CCTAAGATTCTGAAATAC---TCCAATTACACG------GATTTTGCTAAGTTGCCAATGGATGAG---------CGATTCTTTTCT------GGTAAACCG---------AAAAGCCAACCGTTGAACACACAACATTCAGTTTCCTCCGAAGATTCA---GAATCATCAGTAATTAAAAAAATAGTTGATTTGTGTAGAATAAAAAGT------------------TTATCTTGCTCC------------------------TCTGAAAAGTGTGGCGAATTG---GTAGGGTATGATTCTTCATCAATAAAAAAATTTAGAGAGAATATTTTATTTCTGCATAAGCCTATTATTCCGTTCCCA---AGCATTACCCACCCGTTAAGTCCCGTACCCGAAAGAACTGGTCGAGCATGTTCCTTACAAGCCTATCCCCAATTC---GGT------AAATTATTAACGGAAGTAACAAATCAGATAAGTTCATTCATTACTTTGCCCGATCCTATTTCTGGTACACGATTTTATCACTCCATT---CATGAGACCGATCCATACATTTTCTTAGGATCTAATACAGTGATGCTCCAC---GATTTAGAAACCGAGAAC---CTTGAGTATTATAAAAGATCCATTTGTATGGATTTTGCG---GAAATTTATTCACTAATTGATGCAGCAACGGTTCGGGATATTAGTAAAAAACGATTTTTACCTTCT------AATTGGTAT------GATACTCTTAATTCCTGGAACGATTTAATAAGTGATACTAAAATTTCCTGGATATCCCGAACAATTGATGTTTGT---AAACATAATCAAATGGTATCTACGTATTCAGCGCGTATTCGGGATGTGTATAAGTATTTCCATCCCGATTCTTTCGAACGTATCACGGGACTGAAGGAGCAA---ATGGGTACC---TGGATCATTAAT---AGAAATTACTACGATTTATCAAAATGTGCACTTCGGCAGGATTTTTGTATTTGGCGGAGATGTCGGGTTGAT---AGG---TTC---------------GGTGAGTTCGCTGGACAGACCGCTCGATTCTACTCC---------GAT---CCGCATGGAATTCTAAAGAAAATCCAATACTTAGAA---------TTCTTTTCGAAGCCTCTTCCTCAACAGATGGGAGATGTAGAAAGAATCTGCGGTTTCGATGAAACGGTAACGGATAGA---------------------CCACTGGGAAATAGAACA------TTAGGGAAACATGATTCT------------------------------ATCAGATATTTGGTTACTGGCAAAGCTCTTGATAAA------ATATTAAAAATGTTCGAGTCCTTTATTTCTGAT------------CCAGTACGTCTGATAAATCGTTCCCTCAGT---------------------------------TCAAAAGAATTCTATTGT---------------TCCAATAGGAAGTTACTGGAGTCTCTTAAATATCGATTGGACGAAGATTTAGTAGTACCATTTGGTTACTGTACAATAGCCACCAATAGAATCACCTTACAC---TTCTTACAC---------GAGGAGAATATCCCCGTCGAA------------TCTTCTTATAATTCAATTTGTGTAAGAATGGTCGAG---TGGACAGATCGTTCTAACCACTTTAAC------------------------GTGCAAAAC---------------------AATATTCCATGGAAGCATTATTTTAATGAAGCAAATACACTATCATTCTTAGACTCTTTCCACAATCCCCTAATGAATTATGATAACAAAATATTTTTATGT---------------GGAAGAATTCCTATTAGAGGTTGTAACCGCATATATATGGATCTCCTTTCGACCGATGCATTCAAGGGA---------------AGTAATAAATCCCTA------------------TTGTTTGCTCGAAAAGAACCCCTTTCCTTTGCAGAATCCAATCCTTCT---------------------------CATACAGAATCACGATTGTATAGTAGGGAA---CAA---------------------------CTCAGATACAGGTATCTCGTTCCTCTTGAAAATAAAGATTTTTTGTATAGATTTCATTTCGCGAAAAGAGTTATGTCACTTATTTGGATGGAATCTCAT---------CATCTTGAAAAACCGAGTATATTTCCCCTGCAAAAAATTTATCTGAATCGTTCTCCTATAAAAAAAAAACTCGTTAGTTTTGGAATGTATTATTTTAATAGACCCCTCGTA---------GAATTGAATCACGGGGAATTTTTGACT---ATA------ACAAATGATTCCTCCAATAAC------------------------------------AAGTTGTATCAAAAAGAACCAGTGGATGATACTTCTGATATC------CAGCTCAATCGG---AATGAT---------------------------------------------------------------------------------------TCAAATAATCCGCAATTATTAGGCTCGGATGGGTGTAGG---------------AGC------------------------------TCCAATAAATATTTTTTCCATAATATA------------AAAAAAAAT---ATATATAAGCGATCCCTTTCAATCGATTCTAACGAACCTCGGCTAAGAACTCATCTG---------CATACAAAG---------ATCGGATCGGATGCTTGTTCCGAAGAGTGGCTCCTGGTTGAAAAATACACCTTATGGTTCTTCACCCCCGAATGGTGGAAGTATGTTAACAATTACTTTTCGGAAACATTTCCAGAAACATTA---CTTAATTCGATTGACCAATTGGGATATAATATC------------------------TTCAATAGTTCC------AGGAATTTAGAAAGTTCATTTATTATTCGA---TTGCTGAAT---TTGTGGAATAAATCCAAAATTTATACTTTT---AATAGTCCAATTCTTGATTATGGTAATTCTTTCTATAGGGAGATCACCGGTCAGGATAGATATTTATTACCAAGA------TGGCTATTAGTTGGGCCTGTTATTGGTCATAGT---ACCCCATACTTAATACTAGTAACATTAATCCCTTTCATCTATGCTATTTCCCAA---CAATACTTAGCAACCTCGATGGGCTTCAACTCTATTTCTTTATGGAAACGCTCCGAGATCATAAAATACTTGAGAGATTACCCGTGGAAAATTGCCATGGAGAGATCC---AAAAATTTGGACTCT------TCGTTAAGACAAAATTCGGCGAGAATATCACTGATTAATCTTTCAAAAAGGTTTTTCAAAAAGCTCACTCGTTTAAGTTTCTATCATCCTTTGAGGAGA---------------------GAGATAAGTATATGGTTATCCCGGAAGAAAAATGTTGATACTTCCCGGGAGGAAAAGAGCTTGGTGGTTCAGTATCTAGTAACGAATACGCCTCTCTCTCGT------TACGGATTCCAGCTAAATCATGATTCT------GATCCGTTGCACCATAGTATTAATAGATTCATCGGGAAACAG---GGATTTAGTTATTTCAAATTCTTAATTAGAGCTTGCCAAAGATACTGTTTCACTCACCAGAATTCTCAATTGGATTTACTCGAAAATACGATGTTGTCTGCTCTTCAACAGAATTTTAATTCTACCATAATTCTCGGACGATTTAATCTCTTG------------TTGAAT---------------ACACCAATTTTGCTTCAATCAGGATCA---TTTCCGGGTAAGGGTATTCTACTCGTTGGTTCCACAGAAATGGGACGATCCTATTCAATAAAGAATCTAGCAGCAAATTATTGTTTTCCCTTGGTACGAATACCTATCAAAAGATTTTTATTCAAC------AAACCTGATTTTCGC---AAT------------ACACCTGTGGTTCTTCTTTCGAAGAAATGTCTGTATCGATTGAATCTAACCTTTGAATTGGTGAAAAAAATGTCTCCTTGTATAGTATGGATCCAGGATATTCACGATTTGAATTTTGAT------TACACAATTAACGAATCAGGAGTTAATCCTCGATCCTTACTTCACTCACTCCTGAGACAATTAAGTAATAGGAACCCAAATAACTGTCTCGAAAACAACATAATTATTGCTCCAACTCACGTACCCGCACGAGTGGATCCAGCTTTTATATCCCCGGATAGATTGGATCAACCAATAAATATTCGAATGCTTGATACCCATAAGCGAGTAAAGGAATATATAGTTATTTTACATACCAGGGGTTTTCACTTAGAGATT---GATCCAGCCCGT------TACGAAGATTTCGGATCCAAGACTATGGGTTATAGTAAACGAGACTTAGCAATACTTGCTAATGAAACTTTATTAGTCGGTCTCACCCAAGAAGCACCATCTGTAGGAACCGATACGATACGATTGGCCTTCTATAGGCAAGGCTGGACC---------ATCGATAACAGGTCGCAATCCGAGACGGTACACGAGATACTGCTCTACAGAATAGGAAGAACTATTATACGTAATATCTTCACGAAAAATCCCTGCATGGATTTTCCATTGATCAATAATCATTTACTAAGGAAAAGGTTTTACTTTATTTCCGATTGGTATCTAGAACCGCCCATTGTTGAATCGACTGTGAAAGAATCTACGATGCTTTCACACATTCTGGGATGCTTAGCCGGACTAGCAGCTAGAGATTCTTGGTTCGCATGGAGGAAC---GAGCAAGAAGATTCTGCTCCTCTCGCTAGGATTGCGGAAAATGATTTTCAATTAGCTTGTGGGATTCTGGAGAGTCTCCTAGAGGAATTTCCACGGTTGAATCTTTGTGAG---AATGAACTGAAT------ATAAATGCTCTTACT---------TCATTTGGT---------------ACAAGAATCTTTTCCACCACAGTCAAAAGATTAATCTCCCGAAACTTTAGTGGTAAC---------AGGGTAATTTCAAAC---GGATCGATTGAAGATAAT---------GCATTTTCATTCGATGTCAATGGATTATTTTGTGGAGTACCCCAC---GATATATATCGGGCTCCGAGAGTCTGGCGCATCAGTTTCTTACGTGGCAGCACCTACGAATCCGTCAGAGTACTATCCGAACCAGATCCTTCGTACAAATCCATTACTTCCCATCGAAAT---------CGAAATCGTTTTACTCAGGGACTTTCT------------ACAAACATCGAGTGTGATCGATAT---AAAGGATCTGGA---AGAAGG---GAAAGTTTCGTCGGTTACAGAAGGCTCTTGACGGATGTGAGAGACAAGCATATAAAAACTCCG------GAAAATCGGTTG------------------AGAAATAATATTCTGAATAGGGGTTTTGCTGAATCAGGAACTGAT---GAATCGTATATACAGTACAAGATGCAGTATCATTTGTCCAACCAATCAAATATATTTCTCGGGGGTCGCTTCGTTTGGGATCCCACAAGTCCGTTACTACCTGAAACCAATTACCCCTCGTCGCGTGACGAGCTATTCTCGGGAGAACGAACAGTTAAAAGGCTCTATATTACTTACAGTACAAAGAGGGGGAGGCAGACGCATTCTCCGATCGATAAATATAAAAAGCATTTTCTTTATCATGATTCTAATCGT------------------GATTCCATGATC---GAATCTTTCACCGATCCT------------------------------TGGAATGAATTCCCCCTC---TTAGAGAAACGATATTTC------GAGTATATAAAGATTAATCAGATGATTAAATCTCATTTATTGACCCCACAGTTATTTCCCACTGTTTATCCATATCAAGTTATGTTTTTTCAACAAACACAAAATATATATGATCATTCTGTTGTCTCTGATCAACGCCATAGATGGATCAAAGTAAATCGATCTCCAACCAGAGATTCCATTACTTACACCATGCTCTTCGAAAGTTACCAATATCTAGTAAAATTCTTTTCATCTAATATAAAAGCTTTGGATAGAATAATAAGTACATTACCAATGAATGGATTTATTCCATCAAGTAAGATTGAAGATATCTTTTCCGGTTGA---------------
>Ophioglossum_californicum
ATGAAAGGGGAA------------CCAGTA------CAAACAGCATCTTCCGTACTTCCC------------AAGGTAACGAATCCGAAAGGAGTAACTGACATTAAATAC------TATTTCAGATTCTGGACGAGCCTTAATGTC---GAACTTTCAACCGAAATATTCTCGAATTGTGGGAATGTTTTAAAATTCTTT---GGTTCTTCGGTTCTGGGTTCACCCATTCCGCGCGATCCAAGC---AGTCCAAAGATCCAAAATAATAATCTCTTACTAAAATTTTTAATCTTCGCTACAATCCCCATCATTTCGTACCGTTTAAAT------ACCAGAGCTTGGATTGAAGTGGAAAATAAGGATTTGACAAGA------------------------------TTGGTAAAT---------------------AACTCTGCAGAAAGTAATTCTGTG------------------------------------------------------GAACGCACAGAA------------TCAGTAGAATCA---------------------AATATTGATTCA---------------TTTTATTCA------------TCG---AAGAGA---------------------ACA------TTA---------------------------------------------------------------------------CCCTTA------------------------------------------------------------------------------------------------TCCGATGCATTGGATTCTTCGGTCCCGGAGTGGTGGAAGGATTGGATAATAAGGGATATACTACCTAGTTGGAGAATC------TCCGCAGTATCGATAGACAAGGCTACAACGTTATTGAAAACCAAGGATACGCAGAATCTCAAAAATTTTTTTGAATTCTAT---------ATATATGGTTTGCCCAATGGG------GAATGGACTAATTGGAGATATGATTTTAATCTGTGTTTCATACGAGATGGGGAACAAAACTCGGATAGATCTCAAAGTTTGAAGCGACATAATAATCTCTTGAGT---AATCATTTACTATCTTCCGCAATGATTGCCTTTTGCGAAAAGTTGTTGTTTGAAGTCGAGGATCCATCTGATAAGAAAAACTATGAATCGAGTATTTGTTTCAGTGGGGGATACCCTTCCCGATTCAGGATCCATCCCCAAAGAAACTACCGCACAGATCTGTCCCAT------------CAATCTGTAATTGATTAT------------------------GCAGAATATCTAACGGATTCTTGGGTGAAACGCAAGTAT---------------------------CGGGAAATCGGTGAGAAGTTTATTCAAGATTTTGTTGAATTTTACAGTTGGGTGTACCAGTTAAGAAACCACCAAATTTTTCTAGGCTACGAGGAT---GAATTCGATACCCTAAGATACATCGTGGGACAAAGATTCGTTGTGTCGGGCAGAGTCGCT---AGTTCCAAAAATTTACTTATT------GCACAAAGTCTCATCTCAGACACTTTCTACAATTCATCAATCTTTATCCTTTCGAGAATAGTAAAGTCCAAATCATCGGAAGTAATCTACACTGAGAGAATGGAGAGTACCGGTTGTGAAAGCTCTAGTGGTGGGGTCTATAGGGGAGAT---------AAGGACTTTACTGCTACAGAAGGA---------------------------GGTGAG------AAGCTTTCTTCTCCAATAAATTACATTACGGGTGTTACGAAAGGTTCCGATCGGTCTTCCGATCGCTACAGGGAATCTGACCCCAAGGAATGGGATTGGATAAAGTTCATGATTCTGATTAGACTACCAGTCAGTATCAAATATCTCAATCCGGGATTGTTTATTTCCCCTGTCCCTTCGCTCGTTGCGGATGGGTCAAAATTTTTTGGTAAAGCAAATATTGCAGACTCTTTCGCAGGAACTGTATCTCCAACGGAT------AGGGATATATTAGATAATAATGGTTTGGAACTT---------------------------------------CCTAAGATTCTGAAATAC---TCTAATTACACG------GATTTTGCTAAGTTGCCAATGGATGAG---------CGATTCTTTTCT------GGTAAACCG---------AAAAGCCAACCGTTTAACACACAACATTCAGTTTCCTCCGAATATTCA---GAATCATCAGTAATTAAAAAAATAGTTGATTTGTGTAGAATAAAAAGT------------------TTATCTTGCTCC------------------------TCTGAAAAGTGTGGCGAATTG---GTAGGGTATCGTTCTTCATCAATAAAAAAATTTAGAGAGAATATTTTATTGCTGCATAAGCCTATTATTCCGTTCCCA---AGCATTACCCACCCGTTAAGTCCCGTACCCGAAAGAACTGGTCGAGCATGTTCCTTACAAGCCTATCCCCAATTC---GGG------AAATTATTAACGGAAGTAACAAATCAGATAAGTTCATTCATTACTTTGCCCGATCCTACTTCTGGTACACGATTTTATCACTCCATT---CATGAGACCGATCCATACATTTTCTTAGGATCTAATACAGTGATGCTCCAC---GATTTGGAAACTGAAAAC---CTTGAGTATTATAAAAGATCCATTTTTATGTATTTTGCG---GAAATTTATTCACTAATTGATGCAGCAACGGTTCGGGATATTAGTAAAAAACTATTTTTACCTTCT------AATTGGTAT------GATACTCTTAATTCCTGGAACGATTTTATAAGTGAGACTAAAATTTCATGGATATCCCGAACAATTGATGTTTGT---AAACATAATCAAATGGTATCTACGTATTCAGCGCGTATTCGGGCTGCGTATAAGTATTTCCATCCCGATTCTTTCGAACGTATCACGGGACTGAAGGAGCAA---ATGGATACC---TGGATCATTAAT---AGAAATTACTACGATTTATCAAAATGTGCACTTCGGCAGGATTTTTGTATTTGGCGGAGATGTCGGGTTGAT---AGG---TTC---------------GGTGAGTTCGCTGGACAGACCGCTCGATTCTACTCC---------GAT---CCGCATGGAATTCTAAATAAAATCCAATACTTAGAA---------TTCTTTTCGAAGCCTCTTCCTCAACAGATGGGAGATGTAGAAAGAATCTGCGGTTTCGATGAAACGGTAACGGATAGA---------------------CCACCGGGAAATAGAACA------TTAGGGAAACATGATTCT------------------------------ATCGGATATTTGGTTACTGGCAAAGCTCTTTATAAA------ATATTAAAAATGTTCGAGTCCTTTATTTCTGAT------------CCAGTACGTCTGATAAATCGTTCCCTCAGT---------------------------------TCAAAAGAATTCTATTGT---------------TCCAATAGGAAGTTACTGAAGTCTCTTAAATATCGATTGGACGAAGATTTAATAGTACCATTTGGTTACTGTACAATAGCCACCAATAGAATCACGTTACAC---TTCTTACAC---------GAGGAGAATATCCCCCTCGAA------------TCTTCTTATAATTCAATTTGTGTAAGAATGGTCGAG---TGGACAGATCGTTCTAACCACTTTAAC------------------------GTGCAAAAC---------------------AATATTTCATGGAAGCATTATTTTAATGAAGCAAATACACTATCATTCTTAGACTTTTTTCACAATCCCCTAATTAATTATGATAACAAAATATTTTTATGT---------------GGAAGAATTCCTATTAGAGGTTGTAACCGCATATATATGGATCTCCTTTCGACCGATGCATTCAAGGGA---------------AGTAATAAATCCCTA------------------TTGTTTGCTCGAAAAGAACCCCTTTCCTTTGCAGAATCCAATCCTTCT---------------------------CATACAGAATCACGATTGTATAGTAGGGAA---CAA---------------------------CTCAGATACAGGTATCTCGTTCCTCTTGAAAATAAAGATTTTTTGTATAGATTTCATTTCGCGAAAAGAGTTATGTCACTTATTTGGATGGAATCTCAT---------CATCTTGAAAAACCGAGTATATTTCCCCTGCAAAAAATTTATCTGAATCGTTCTCCTATCAAAAAAAAACTCGTTAGTTTTGGAATGTATTATTTTAATAGACCTCTCGTA---------GAATTGAATCGCGGGGAATTTTTGACT---ATA------ACAAATGATTCCTCCAATAAC------------------------------------AAGTTGTATCAAAAAGAACCAGTGGATGATACTTCTGATATC------CAGCTCAATCGG---AATGAT---------------------------------------------------------------------------------------TCAAATAATCCGCAACTATTAGGCTCGGATGGGTGTAGG---------------AAC------------------------------TCCAATAAATATTTTTTTCATAATATC------------AAAAAAAAT---ATATATAAGCGATCCCTTTCAATCGATTTTAACGAACCTCGGCTAAGAACTCATCTG---------CATACAAAG---------ATCGGATCGGATGCTGGTTCCGAAGAGTGGATCCTAGTTGAAAAATACACCTTATGGTTCTTCACCCCCGAATGGTGGAAGTATGTTAACAATTACTTTTCGGAAACATTTCCAGAAACATTA---CTTAATTCGATTGACCAATTGGAATATAATATC------------------------TTCAATAGTTCC------AGGAATTTAGAAAGTTCATTTATTATTCGA---TTGCTGAAT---TTGTGGGATAAATCCAAAATTTATACTTTT---AATAGTCCAATTCTTGATTATGGTAATTCTTTCTATAGGGAGATCACCGATCAGGATAGATATTTATTACCAAGA------TGGCTATTAGTTGGGCCTGTTATTGGTCATAGT---ACCCCATACTTAATACTA---ACATTAATCCCTTTCATCTATGCTATTTCCCAA---CAATACTTAGCAACCTCGATGGGCTTCAACTCTATTTCTTTATGGAAACGCTCCGAGATCATAAAATACTTGAGAGATTACCCGTGGAAAATTGCCATGGAGAGATCC---AAAAATTTGGACTCT------TCGTTAAGACAAAATTCGGCGAGAATATCACTGATTAATCTTTCAAAAAGGTTTTTCAAAAAGCTCACTCGTTTAAGTTTCTATCATCCTTTTAGGAGA---------------------GAGATAAGTATCTGGTTATCCCGGAAGAAAAATGTTGATACTTCCCGGGAGGAAAAGAGCTTGGTGGTTCAGTATCTAGTAACGAATACGCCTCTCTCTCGT------TACGGATTCCAGCTAAATCATGATTCT------GCTCCGTTGCACCATAGTATTAATAGATTCATCGGGAAACAG---GGATTTAGTTATTTCAAATTCTTAATTAGAGCTTGCCAAAGATACTGTTTCACTCACCAGAATTCTCAATTGGATTTACTCGAAAATACGATGTTGTCTGCTCTTCAACAGAATTTTAATTCTACCATAATTCTCGGACGATTTAATCTCTTG------------TTGAAT---------------ACACCAATTTCGCTTCAATCAGGATCA---TTTCCGGGTAAGGGTATTCTACTCGTTGGTTCCACAGAAATGGGACGATCCTATTCAATAAAGAATCTAGCAGCAAATTATTGTTTTCCCTTGGTACGAATACCTATCAAAAGATTTTTATTCAAC------AAACCTGATTTTCGC---AAT------------ACACCTGTGGTTCTTCTTTCGAAGAAATGTCTGTATCGATTGAATCTAACCTTTGAATTGGTGAAAAAAATGTCTCCTTGTATAGTATGGATCCAGGATATTCACGATTTGAATTTTGAT------TACACAATTAACGAATCAGGAGTTAATCCTCGATCCTTACTTCACTCACTCCTGAGACAATTAAGTAATAGGAACCCAAATAACTGTCTCGAAAACAACATAATTATTGCTCCAACTCACGTACCCGCACGAGTGGATCCAGCTTTTATATCCCCGGATAGATTGGATCAACCAATAAATATTCGAATGCTTGATACCCATAAGCGAGTAAAGGAATATATAGTTATTTTACATACCAGGGGTTTTCACTTAGAGATT---GATCCCGCCCGT------TACGAAGATTTCGGATCCCAGACTATGGGTTATAGTAAACGAGACTTAGCAATACTTGCTAATGAAACTTTATTAGTCGGTCTCACCCAAGAAGAACCATCTGTAGGAACCGATACGATACGATTGGCCTTCTATAGGCAAGGCTGGACC---------ATCGATAACAGGTCGCAATCCGAGACGGTACACGAGATACTGCTCTACAGAATAGGAAGAACTATTATACGTAATATCTTCACGAAAAATCCCTGCATGGATTTTCCATTGGTCAATAATCATTTACTAAGGAAAAGGTTTTACTTTATTTCCGATTGGTATCTAGAACCGCCTATTGTTGAATCGACTGTGAAAGAATCTACGATACTTTCACACATTCTGGGATGCTTAGCCGGACTAGCAGCTAGAGATTCTTGGTTCGCATGGAGGAAC---GAGCAAGAAAATTCTGCTCCTCTCGCTAGGATTGCGGAAAATGATTTTCAATTAGCTTGTGGGATTCTGGAGAGTCTCCTAGAGGAATTTCCACGGTTGAATCTTTGTGAG---AATGAACTGAAT------AGAAATGCTCTTACT---------TCATTTGGT---------------ACAAGAATCTTTTCCACCACAGTCAAAAGATTAATCTCCCAAAACTTTAGTGGTAAC---------AGGGTAATTTCAAAC---GGATCGATTGAAGATAAT---------GCATTTTCATTCGATGTCAATGGATTATTTTGTGGAGTACCCCAC---GATATATATCGGGCTCCGAGATTCTGGCGCATCAGTTTCTTACGTGGCAGCACCTACGAATCCGTCAGAGTACTATCCGAACCAGATCCTTCGTACAAATCCATTACTTCCCATCGAAAT---------CGAGATCGTTTTACTCAGGGACTTTCT------------ACAAACATCGAGTGTGATCGATAT---CAAGGATCTGGA---AGAAGG---GAAAGTTTCGTCGGTTACAGAAGGCTCTTGACGGATGTGAGAGACAAGCATATAAAAACTCCG------GAAAATCGGTTG------------------AGAAATAATATTCTGAATAGGGGTTTTGTTGAATCAGGAACTGAT---GAATCATATATACAGTACAAGATGCAGTATCATTTGTCCAACCAATCCAATATATTTCTCGGGGGTCGCTTCGTTTGGGATCCCACAAGTCCGTTACTACCTGAAACCAATTACCCCTCGTCGCGTGACGAGCTATTCTCGGGAGAACGAACAGTTAAAAGGCTCTATATTACTTACAGTACAAAGAGGGGGAGGCAGACGCATTCTCCGATCGATAAATATAAAAAGCATTTTCTTTTTCATGATTCTAATCGT------------------GATTCCATGATC---GAATCTTTCCCCGATCCT------------------------------TGGAATGAATTCCCCCTC---TTAGAGAAACGATATTTC------GAGTATATAAAGATTAATCAGATGATTAAATCTCATTTATTGACCCCACAGTTATTTCCCATTGTTTATCCATATCAAGTTATGTTTTTTCAACAAACACAAAATATATATGATCATTCTGTTGTCTCTGATCAACGCCATAGATGGATCAAAGTAAATCGATCTCCAACCAGAGATTCCATTACTTACACCATGCTCTTCGAAAGTTACCAATATCTAGTTAAATTATTTTCATCTAATATAAAAGCTTTGGATAGAATAATAAGTACATTACCAATGAATGGATTTATTCCATCAAGTAAGATTGAAGATATCTTTTCCGGTTGA---------------
>Cheiroglossa
ATGAAAGGGGAA------------CCAGTA------CAAACAGTATCTTCCGTGCGTCCC------------AAGGTATTGAATCTGAAAGGAATAACCGAAATTAAATCC------TATTTTAGATTTTGGGCAAACCTTAATGCC---GAACTTTCAACCGGAATATTCTTGAATTGTGGTAATTTATTAAAATTGTTT---GATTCTCAAGCTCTGAATTCACCCATTCCACGCGATCCGAGC---AGTCCGAGTATCCAGAATAATAATTTATTATTAAAATTATTATTCTTCATTACAATCCCCATCATATTGTACCGTTTAAAT------ACTAGAGCTTTTTTTGAAGTAGAAACCAAAGATTTGGCAAGA------------------------------TTTTTAAAT---------------------TATTCTTTTAAAAGTAATTCTGTG------------------------------------------------------AAACGCACAATA------------TCGCTAGAATCC---------------------AATATGGAGACA---------------TTGTATTCA------------TCG---AAGAAA---------------------GGA------TTA---------------------------------------------------------------------------CCCTTG------------------------------------------------------------------------------------------------TTTTATACGGTGAATTCTTCAGTCCCAGAGTGGTGGAAGGATTGGATCATAAGTGCTATACTACCCAGTTGGGGAATC------CCTGCAGTATCTATAGATAAGGTTTCAATGTTACTGAGAACTAAGAATAAAGAAAATCTAAAAAATTTTTTTGAATTCTAT---------ATGTCTGGTTTGCCTAACGGG------GAATGGGCTAGTTGGAGATACGATTTCGATCTGTGTTTTGGACGAGATGAAGAACAAAACTCAGATATATCTTCTAGTTTGAATATACAAAAGAATCTCTTGGAT---AATAATTTACTATCTTCCGCAATTATTGGCTTTTGCAAAAAGTTGTTGTTTGAAGTCGAGGATCCATCTGATAAGAAAAACTATGAATCGAGCATTTGTTTTAGCAGAAGGTACCCTTCCCAATTCAGGATCTATCCCCAACGATACCGCCACACGGATTTGTACTAT------------CAACCTGTAACTGATTAT------------------------ACAGAATCTCTAACGGATTCTTGGGTGAAACGTGAGTAT---------------------------CGGGAAATAGGCAAGAATTTAATTCAAGATTTCGTTGAATTTTATAGTTGGGTATACCAGTGTAAAAATCAATGGATTTGCAAAGGCTATGAGGATTTTGAATCTGATACCCTAAGATGCATTGCAGGGCAAAAATTTGTTCTCTCTGACAGAGTTGCT---ACTTCCAAACATTCCCTTATT------GCACAGAATGTTATCTCAGACATTTTATACAATTTTGCAATATTTAACCTTTCGATTAAAGTAGAGTCCGAATCAGCGAAAAGATTATACAATGAGGAAATGGAGGATATCGGTTATAGAATATCGAGTGGCAAAGCCTATAGGGGAGAT---------GAAGACTTAGTTGTTATAAAAGGA---------------------------AATAAA------AACTTAAATTTTCCAAATAACCATATTACGGGTAGTACGAAAGACTCCGATCAATCTTTCAATCGTTACACAAAATCTGACCCCAAGAAATGGGATTGGATAAATTTTTTAATTCTGATTAGACTACCAGCCAATGCCCAATATTTGAATCTGGGACTATTTTTGTCTCCTATTACTTCGCTCATTGCAGATGGGTTGAAACTTTTGAGTGAAACAAATATTGCAGAATCTCTCGCAGGAACTGGATTGCCTGCATAT------AGGGGTGTATTGGAAAGCCATAGTTTAAAACTT---------------------------------------TTTAATATTTTGAAATCT---TCCAATTACACG------GATTTGGCTAAGTCGCCAATGGATGAG---------CGGTTTTTGTTTTTATTTTGTAAACCG---------AAGATCCAACCATTGAATACGCAACATTTAGTTCTATCCGAAGATTTC---AAATCATCAGCAATTAAT------GTTGATTCATTTAGATTCAAAAAT------------------TCCTCTTGCTTC------------------------TCCTCAAAGTATGACAAATTT---ATAGGGTATGGTTCTTTATCAATGAAAGAATTGATAAAGAAAATGTTATTTCGGCATAAGCCTATTATTTATTTCTCA---AGCATTACCCACCCGTTAAGCTCCATACTCAAACGAATTGGTCGAGCGTATTTGTTACAAGCTTATTATCAATTT---GGT------AAATTAATAACAGAAGTAATGAATCAGATCAATTCATTTGTTATTTTGCCCAAATCTACTCCTGATACGAGACTCTCTTATTTCGTT---CGTGAAACCAATCCAGACATTTTATTGGGATCTTATAGAGTAATTTCCAAA---GATTCGGAAACCGAGAAT---CTTAAATATTATAAAAGATATATTTTGATGGATCCTGCG---GAATATTTTTCATTGCTTGATGTAGCAATGATTCAGGGTACTAGCAATAAAATATTTGTCCTGCTG------AATTGGTTT------GATATTTTTAATTCCTGGAACAGCATAAAAGGCAACACTAATGTCTTATGGATATCTCGATCCATTGATGTTTGT---AAACATAATAAGTTC---TCTACGTGTTTAGCGCATATTTGGAGTGTTTATAAGTATTTCCATCCGATTCCTTTCGAACGTATCACAGGATTGAAAGAACGA---AGTGGTATC---TGGGTCAGTAAT---AGAAATTCCTACTACTTGCCCAAATGTACAATTGGGCAGGATTGTTACATTTGGCAGAAAAATCTGGTTAATATTTTG---TTC---------------GGTGAGTTCACTAGTCAGATCGATCGATTCTACTCC---------GAT---ATGTGTGGAATTATCAATAAAATTCAGCATTTAGAA---------TTATTTTCAAAGTCTCTAACCTACCAGATGGAAGGTATAGAAGCAATCTGTGGTGTCAACGAACCAATAAAAGATAGA---------------------CTGCTAGAAAATATAATA------GTGGGGGAACATTTTTCT------------------------------CTCAGGTATTTGGTTACTGGCAGAGTGCTTGATATA------ATCTTAGAACTGTTCAAGTCCTTTCTTTCTGAT------------CCGGTACGATTGATGAATCGTTCTCTTAGT---------------------------------TCAAGAGAATTTTACTGT---------------TCCAATAGGAAGTTGCTAGAGTCCCTTAAATACCGGTTCGACACAGAATTAGTAGTACCTTTTGGTTATTGTGCAATACCAAACAATAAAACTACCTTAAAT---TTTTTAAAC---------GAGGAAAATATCCCTATAAAA------------TACTTTTATAATTTGATTTGCGCAGGAATTACCAAT---TGGACAGATCATTCCAATAACTTTCAT------------------------GTGCAAAAT---------------------AAGATTCAATTAAAACATTATTTTAATGGAGCAAATAAACTATTATTCTTAGATTACTTTCAAAATCTCCTTTTG---------------------------------------------------------------------------------------------------------------------------------------------------------------------------------------------------------------------------------------------------------------------------------------------------------------------------------------------------TTGTCTAGATTTAATTTGGCAAAAAGATTTATGTCACTGATTCAAATGGAATCCTAT---------AATTTTGAAGAACTGAGCATTTTTCCTTTGCAAAAAATTACTCTAAATAGTTCTCCAATAATAAAACAAATTATAAATTTTGGGATGTATGAGTATTGTCTACCCCTCATG---------GAATTGAATAACGGGGAAGTTTTGACT---ATA------ACAAATAGTTCCTACAAAAAT------------------------------------AAGTTCTATCCAAAAGAACCAAGGGATGGTGCTGTTAATATC------CAGCCCGAGTGG---AATAAT---------------------------------------------------------------------------------------TCGGAGAATCCGCGGCTATTAGGCTCGGATGGCTGTAGC---------------ACT------------------------------TCCAAGAAAGACTTGTTTAATAATATC---------ATGGGAATGAAA---AATTATAGTCTATCCCTTTCAATCAATTCTAACAAACCTTGGCTAAGGATTAATCTG---------CGTGAAAAG---------ATTAGATTGTATGCATATTCCGAGAATTGGCTCCTAGTAAAAAAATACACCTTATGGTTCTTCACTTCCGAATGGTGGAAGCATGTTAATAATTCTTTTTCGGAAACATTTCCAGAAACTTTG---CTTAATGGTTTTGACCGATTAGGATATAAATTC------------------------TTTGATAGTTTA------AAAATTAGAGAAAGTTCTTTTATTTTTCGA---TGGTTGAAC---TTGAGTGCGAAATCAAACGTTTATACTTTT---AATCGTCCAATTATTAATTATGGTAATTCTCTCTCAAGAGAGACCATCGGTCAGGATAAAAATTCATTA---------------TTATTAGTGGGACCTATTACAGGTCACAGT---ATCCCATGCCTAATATTAGTAACACTAATCTCCTTTCTCTATGTCGTTTCCCCA---CAATACTTAGCAACCTTAATTGGCTTCCATTCTATTTCTTTATGGAAACGCTCCGAGATAATTAAGTGCTTGAAAAATTATCCGTGGAATTTTGACATGAAGAGGTCTACAAAGGATTATACCTCT------TTGGTAAGACAAAAGTCAGTAAGAATATCATTGATTAATTTTTTTAAAAGGTTTTTAAAACAGCTTACTCGGTTAAGTTTGTATGATCCCTTTATAAAA---------------------GATATAAGTTTAAGGTTATCCCGAAAAAAGAACATTGATATTTCTCGGGAAGAAAAAAGTTTTGTGGTTCAGTATCTAGTAACAAATACGGTTCTCTCTCGT------TATGAAGTTCCGATAAATCATGATTCT------GATCCGTTATACGATAGCATTAATAGATCTATTGGGAAACAG---GGATTCACTCATTTTCAATTTCTGATCAAAGCGTGCCAAAGATGCTGTTTCACTTACCAAAATAGCCAATTGAATTTGCTTGAAAATACGATGTTGTCCGCTCTGCAACATAATTTGAATCCTACCAGAATTCCTGGACAATTGCATTTTTTG------------TTGAAT---------------ACACCCATTTCACTTCAATCGAGATCA---TTTAAAGGTAAGGGTATTTTACTCATTGGTCCCACAGAAACGGGGCGATCTTATTTAATAAAGAACCTTGCAGCAAATTATTCTTTTCCCTTGGTACGAATACCCATCAAAAGGTTTCTATTTAAC------AAACCTGATTTTCGC---AAT------------ACACCTGCGGTTCTTCTTTCGAAGAAATGTCTGTATCGATTGAATCTAACCTTTGAATTGGTTAAAAAGCTTTCTCCTTGTATAGTATGGATCCAGGATATTCATAATTTGAATTTTGAT------TACACAATTAATGAATTAGGGGTTAATTCTAGATCGCTACTTCATTCGCTACTGAGACATCTAAGCAGTAGGAGTATTAATAACTATCTTGGAAATAATATTATTATTGCTCCAACTCACGTGCCCACACGAGTAGATCCGGCTTTTATATCCCCGGATCGATTAGATCAACTAATAAATATTCGAATGCTTAATACTTATAAGCGTGTAAAAGAATTTATTGCTTTTTTGCATATAAGGGGTTTTCACTTGGAGATT---GATCCCGCTCGT------TACGAAGATTTTGGCTCCAAAACTATGGGTTATAGCAAACGAGACTTAACAATACTTGCTAATGAAACTTTATTGGGCAGTATCATCCAAGAAATACCATCCGTAGGAATTGATACAATAGAATCGGCTTTTTATAGGCAAAGCTGGACC---------ATTAATAATAAGTCTCAATCTATAATGGGATACGGGATACTACTTTATAGAATAGGAAGAGCTATTACACGTAATGTCTTAACAAAGAATAACTGTTTGGATTTTCCATTGATTAATAATCATTTACTAAGAAAGAGGTTTTACTTCATATCCGATTGGTATCTAGAAACATCTATTGTCGAATCGACTATTAAAGAATCCACTGTGCTGACACATATTTTGGGATGCTTAGCCGGACTAGCAGCTAGGGATTCTTGGTTCACAGGGGGTAAC---AAACAAGAGCATTCTGTTCTTCTTGCTAGTATTGCCGAGAATGATTTTCAATTAGCTTGTGGAATTTTGGAAAGCCTCCTAGAGGAGTTTCCGCGGTTTAATCTTCGTGAA---AACGAACTAAATCCAAATATAAGTGCTCTTCTT---------TTATTTAGG---------------CCAAGAATATTTTCCATCACAGTCAAAAAATTGATCTCTCGTAAATTTTGTAGTTCT---------TGCAAAATTTTGAAC---AGATCGATCGGAGATAAT---------TCATTTTCATTCTCTGCAAATGGATTCGTTGACGGAGTATCCAAC---AGTCTATATCGGGCTTCTCGAGTATGGCACATCAGTTTTTTACGTGGCAGCACCTATGAATTTGTCAGAGTACCATCCGAACCCGATCCATCATATGATTCTATTATTTTCCAACGGAAC---------CTAGATCGTTTTACCCAGAGCCATTCGGTTCTT------GCA---------------AGAGAC---GGAAGATCCGAA---AGAATA---AAAGGTTTTGTTGGCTACAGAAGGCTATTGACAGATGTGAGGGAAAAGCATATAAAAACTCCG------GAAAATCGGTTA------------------AAAAACAATGCTTTGCATGGGTTTTTTGTCGAATCAGGAACCGAT---GAATTGTCTACACAGTATAAGACGCAGCATTATTTGTCTAACCAATCAAATATATTTTTGGGAGGTCGCTTTGTTTGGGATCCCACAAGTTCGTTATCTATTGAAAAAAATTACCCTTTTTTACGTGATGAGCTTTTTTCAGGAGAACGAACAGTGAGAAAACTCTATATCGCTTACAGTACAAGAAGGGAGAACCACAAGTCTTTTCCGATCAATAAGTATAGAAAGCATTTACTTCATAATTACTACAATCTT------------------GATTCTATGATC---GAATCTTTCACCGATCCT------------------------------TGGAATGAATTACCTCGT---GTAGATAAACGATATTTT------GAATATACTAGGATTAATCATATGATTAAATCTCAATTGTTAACTCCACAGTTATTTCCCATTGTTTATCCATATCAAGCTATGTTTCTTGAAGAAACACAGAATACACATGATAAGTTTGGTTTTTACGATCAACGCCACAGATGGATCAAAGTAAATCGATCTTCAATCAGAGATTCCATTGTTTACACCACTCTTTTTGAAATTTACCAATATTTATTAAGTGTATTTTCAGCTAATAAAGAAGCTTTGGGTAGAACAATTAGTATATTACAAAAAAATGGATTTATTTTATCAAGTGAAATTGAAAATATATTTTACGATTGA---------------
>Ophioderma
ATGAAAGAAGAA------------CCAGTAAAAATACAAAAAACATCTTCCGTGCGTTCC------------ACGGTATCGAATATGAAAAAAATAACTGATATCAAATCTTCTTTGATATTTTGGTTTTGGACAAACTTTAATGTC---GAACTTTTAACTGGAATATTATTGAATTTTGGGAATGTTTTAAAATTATTT---GATTATAAAGTTCTGAATCTATCCATTTTACGC------AGC---AGTCCGAAGATCCATAATAAAAAAATTTTATTTAAATTGTTATTTTTCGCTACAATTCCCATAATTTTTTATAATTTAAATATAAAGAATAGAGCTTTTATTGGAATAGAAAAAAAATATTTGGCGAAA------------------------------TTAAAAAAT---------------------GATTCT---------AATTCTATG------------------------------------------------------AAACAAAAAATA------------TTGGATCAATCA---------------------AATATTGATGCA---------------TTCTATTCA------------GTA---AAG---------------------------------ATA---------------------------------------------------------------------------CCCTTA------------------------------------------------------------------------------------------------TGTTCTATGGTGAATTCTTCAATCCCAGAGTGGTGGAAAATTTGGATCATAAGGGGTATATTACCCAGTTGGGGAATC------TCGACAGTATTACTAGATAAGGTATCAATAATATTGATAAACAAGAATATTGAGAATCTAAGAAATTTTTTTGAATTCTATCTTTATTTTATATATGGTTTGTCCAACGGAGACGGAGAATGGTCTAATTGGAGATCTGAATTTAATCTGTGTTTTGAACGAGATGAAGAACAAAATTCA------TCTCATAATTTGAAGAAACAAAAGATTCTTTTGGAA---AATGATTTATTATATTCCGCAATGATTGGCTTTTGCAAAAAGTTGCTGTTTGAAATTGAGGATCCAATTGAT---AAAGACTATGAATCACTTTTTTGTTTTAAT---------CCTTCTTACTTAAAAATATCTATTCAACGAAACCATCACACGGATTCGTACTAT------------CAATACGTAACTGATTAT------------------------ACAGAATACCTAACAAATTATGGGGTGAAACGCGAGTAT---------------------------CAGGAAATGGGCATAAATTTGATTCAAGATTTTAGTGATTTTTACAGTTGGATATACCAGTGTAAAAATCACTCTATTTTTCAAGGATATGAGGATTCTGAATCTGATATTTTAAGATGCATTGCAGAAAAAAAAGTTGTTTTATCTGACAGATTCGCTATTTGCAACAAGAATTCCATTATT------GCACAAAATATTATATCAGAAATCTTATACAATTTTTCAATATTTAGCCTTTCGATAAAACCAGAATTTGAATCAGCGAACAGATTTTAT---------------------------------------------------------------------------------------------------------------------------------------------------------------------------------------------------TATTTTATAGAATCCGACTTCAAGGAATGTGATTTTACAAATCTTTTAATTCTTAGTAAGCTACCAGTTATTACAAAAATTTTGAATACAAGAATTTTTATTTCTTCAATTACTTCGTTCGTTGTACATAAATTGCAATTTTTTGGTAAAAGAAATATTTCAAAATATCTCAAAGGAACTGAATTGTCAACATAT------AGGAGTATATCAGATAGTCATAGTTTCAAAATT---------------------------------------TTGAATATTTTCAAATCT---CCAAATTACACG------GATTTGGCTAACTTGCCAATAAATGAG---------TGGTTTTTCTTT------TATAAATCG---------AAAATTCAATCGTTGAACACGCAACATTTCATTCTATTTGAAGATTCT---AAATCATCAGGAATTAACAGAATAATTGATTCAGATAGAGTCAAAAGT------------------TCTTCTTGTTTT------------------------TACTCGAATTATGGGAATTTA---GTAGGATATGATTATTCATCATTAAAAAAATTTCGAAGAAATATTTTATTTTTGCAAAAGTCTATTTGTTATTTACCTAAAAATATTATACACCCGTTAAAATCTATACTAAAAAGAACTGGTCAAACATTTTTGTTTAAAGTTCATTCAAATTTT---AATTTTGTCGAATTTCTAACAGAAAAAATGAATCAGATTAATTTCTTTATTATTTTGCCCGAATCTACTTTTGATACAATAATT---------------------------------------------TCTAATTCTGTTTCCGTTCAT---GAAATCAATTTGAGAAATTCTGTGAAATATTAT---------------------------------------TCGTTAATTGATGTAGCAACGATTCGAAGTACTAGTAAAGATCTATTACTTCTGCTTAAGATGAGTTTGTTT------GATATTTTTGGTTTTGATTATGGTCCAAAAGGCAATAATAGATTA---TTTATA---------ATTGATATTTTG---AAACAAAATAAATTAATCTCTACGTATTTCGCATATATTTGGAATGTTTATAAGTATTTCCACCCGATTACTTTCAAAAATATCATAGTATTGAAAGAAGAATTAATTGATATC---CGGATTAGGAAT---ATAAATTAC------TTATCAAAATGTACAATTGAGCAGGTTTTTTCTATTTGGCAAAAACATTTGATTAAT---AGGGTGTTT---------------AATGAATTTACAAGCCAGATCGATCGATTCTATTCC---------GAT---ATGTGTGGAATTCTAAATCAAATTCAATATTTCGAT---------TTATTTTCAAAGTTTCGTCTTTACAAAATGGGAGATATATTAAAAATTTTTGATTTAAAGGAACCAAAAAAAGAAAGA---------------------TTACTAGAAAATAAAATA------TTGGAAAAACAACCTTAT------------------------------ATTAACTATTTGTTTACTGGCAGAGTGCTTGAAATA------ATCTTAGAAAGTTTTGAGTCCTTTATTTCTTAT------------TCGGTATACTTGGTTAATCACTTTCTCAAT---------------------------------TCGAGATTATTTAGTTGT---TTCAAT------AGTAATGTCAAGTTACTAGAGTCCATGAAATTTAGGTTAGACAAAGAATTAGTAGTA------TCATATTGTACAAAGCCAATAAATAAAACTACTTTAAAT---TTCTTACAC---------GAGGAAAATATCCCCATAAAA------------GATTTTTATCATTTAATTTGTACAGTAATGGCAAAT---TGGACAGATTGTTATAATCACTTTAAC------------------------ATACAAAAC---------------------AAGATTCAATTAAAAAGTTATTTTAATAAAGTTAATACACTATCATTATTGGATTACTTTCAAAATATAGTACTTAATTATGATGAAAAATTTTTTTTATGC---------------AAAAAAACTATTTTTGAAGATTCTAAAGGGATGGATATGGATCTACTTTTGACCGATGCATCCAAGAAG---------------GATAATAAATTTTTA------------------TTGTTTGCTAAAAAAGAAACCCTTTCGCTTGTAGAATCT------------------------------------------------------------------------------------------------------------AAATATCTTATTCCTCTTGATAAGAAAGATTTCTTGTTTCTGCTTAATTTTTCAAAAAGATTTATGTCACTGATTTGGATGGAATCCTAT---------AATCTCGAAGAAATTAGTAGTTTTTCTTTGCAATTAAATCTTATAAAAATTTTTACTATAATAAAAAAAATCGTTAAGTTTGGAATTTATGAATATTGGCGACCCTTCATG---------GAATTGAATCATGGGGAATTTTTTATT---CTA------GAAAAAAATTGCTATAAAAAT------------------------------------GATTTTTATAAGGAAGAACCAAGGGATGGTTCTGTTTCTACC------AAATTAAATTCT---AATGAT---------------------------------------------------------------------------------------TTCAATATTTTAAAATTATTAGACTCTGATGGATTTAGT---------------ACT------------------------------TCCAAAAAAGATTTATTTCATATTATTAATAATAAAACAGGAACTAAA---CTTTCTGGTCAATCTCTTTCAAACAATCTTACAAAATTTTTGCTAAGTATTAATTTGTTTAATTTGTATGAAAAT---------ATTCAATTAGATAAATATTCTGAAAATTGGCTCCTAGCGAAAAAATATACTTTATGGTTTTTTACTCCCGAATGGTGGAAGTATATTCAGAAGTTATTTTCGGAAACATTTTCAGAAATATTG---CTTAATGTTTTTGACCATTTCGAATATAATGTC------------------------TTCGAGAGTTTA------ACAAATATAAAAAAATCATTGATTTATCAA---TGCTTTAAT---TTTTTGGAAAATTTGAGATGTTCTATTTTT---AAAAGTCCAATTATTAACTATGATAATTATTTATCAAGAGATATCATCGGACAGGAGAGATTTTCATTA------------TGGTTTTTAGTAGATTCTATTACTGGTCATAGTAGTGTCTTATACTTAATATTA---ATTCTAATT------TTCTATGTAGTTTTTCCA---CAATATTTAGCAACCTTGTTGGGCTTCCATTATTTTTCTTTATGGAAACGCTATGAAATAATTAAGTATCTGGAAGATTACCCGTGGAAGATTTCC------AGGTCTGCAAAGTATTTTTTCTCT------TTGATAATACAAGGGTCAGTAAGAATATCATTGATTAATTTTTTTAATAAGTTTTTGAAACAACTAACTTGTTTCAATTTTTTTGATCCATTTGGAAGA---------------------TATATAAGTTTCTGGTTATCTCGAAAAAAAAATGTTGATTTTTATCGGGAGGATAAGAGTTTTGTGGTTCAGTATCTAGTAACAAATACAACTTTATCTCAT------AATGAAGTTCAGTTAAATAATGATTTT------GATCCGTTATACAATAGCGTTAATAAATCTATAGGAAAACAA---GGATTTACTTATTTTCAATTCAATGCTAAAGATTTTAAAAAAGACAGTTTTACTTACAAAAATTTGCCATTTGATTTGTTTGAAAATACTCTATTAGCCGCTCTTAAATACAATTTGAATTCGACCATAATTCCCGGCCGATTTCATCTTTGG------------TCAAAT---------------ACACCAATTTCAATTCAATCGAGATCC---TTTTCT---AAGGGTATTTTACTAATTGGTTCGACAGAAACGGGGCGATCTTATTTAGTAAAGAATTTAGCAGTAAATTATTGTTTTCCCTTGGTACAAATACCCATCAAAAGATTTCTATTTAACATTAAAAAATCCGATTTTCAC---AAT------------ACATCTATGGGTTTTTTTTCAAGAAAATGTCTGCAACGATTGAATCTAACTTTTGAATTGGTGAAAAAAATATCTCCTTGTATAGTATGGATTCACGATATTCATTATTTGAATTTTGATTTTGATTACACAATTAAGGAATTAGGGGTTAATTCTAGATTTATACTTCATTCACTTCTGAGACACCTAAGTAGTAGGAATTCAAATAACTGTATTGAAAAGAACATAATTATTGCTCCAACTCATATACCCACACGCGTAGATCCGTCTTTTATATCTCCAGATCGATTAGATCAATTACTAAATATTCGAATATTTAATCCCCATAAGCGTTTAAAAGAATTTATTTCTTTTTTACGTATCAGGGGTTTTCACTTGGAAATTATTGATTCAGTTGGT------TACGATGGTTTCAGTTTAATAACTACGGGTTATAGTAAACGAGATTTAGTAGTACTTGCTAATGAAACTTTATTGATCGGTATTCGTCAAAAAATATCATCCTTAGGCGTTGATATAATCGAATCGGCTTTTTATAGGCAAAGCTGGACC---------ATCGATAATAAGTTCAAATCAAAAACGGGATACGGGATATTACTTTATATAATCGGAAGAACTATTACACGAAATCTTTTCACGAAGAATACCTGCCTGGATTTTCCATTGATTAATCAGAATTTTTTAAGGAAGAGATTTTACTTCATATCCGATTGGTATATAGAGACACCCATTGTTGAATCGACTATGAAAGAATCCACTATGCTTCCGTATATTTTTGGATGTTTAGCTGGACTAGCAGCTAGAGATTCTTGGTTTACACGGGAAAAG---AAACAAGAAGATTTTGTACCTCTTGCTCCGATTGCTGATAATGATTTTCAATTAGCCTGTGGAATTATGGAGAGTTTTCTAGAGGAGTTTCCACGTTTGAATCTTCATGAA---AACGATCTAATG------CAAAATGTTTTTCTT---------TTTTCTAAT---------------CCAAAAATATTTTACATAACAGTTAAAAGATTAATCTATCATAAT------------------------------TTGAAT---AGATCGATTGAAAATAAT---------GAACTTTCATTCTCTACAAACGTATTTTTTGGTGGAGTACCTCCCCTAAATCTATATCGGACTCCAAGATTATGGCGCATCAGTTTTTTACGTAGTAGCATCTATGAATTTGTCAGAGTACCATCCGAACTTGATCTATCAAATGAATCTATTATTTCCCATCAGAAC---------CAAAATAATTTGATTCAAAGTCATTCAGTTCTT------GCAAAATTTGAGTGTGAGCAAAAT---GAAAGATTCGAGATAGGGGAA---AAAAGTTTCGTTGGTTACAGAAGGCTCTTGATGGATGTGAGGAAAAAGCATCGAAAAACCATG------ATAAAT------------------------AAGAATAATATTTTACCTAGGTTTTTTGTGGAATTAGGAACCGAT---GAACTGTGTACACAGCAAAATACGCAATATTCTTTTTATAATAAATCAAATAAATATGTTGGAGGTCGTTTTGTTTGGGATCCTACAAGTTCATTACTTTTTGAAAACGATTCTTTTTTTTCACATGATGAGTTATTTTCAGGAGAACAAACAGTGAGAAACCTATATATAACTTATAGTATGAATAGGACAAAACATAATTCTTTTACGATCGATAAATATAGAAAG---TTCCTTCATCACGATTCCAATCAGAATCAA------------GATTCTATGAGC---AAAGTTTTTACTGGTCCT------------------------------TGTAATGAATTGCCTCGC---AGAGAAAAACGAGATTTT------GAAAATGTGAAAAGGAATCAGATTTTGAAATCTCATTTATTAATCCCACAATTATTTCCTATTGTTTATCCATATCAAATTATGTTTATGGACGAAATACAGAATACACATGATCATTTTGATTTATCCGATCAACGTCATAGATGGATCAAAGTAAATCGATCTTCACTACGAGATTCTATTATTTACACCACGCTTTTTGAAATTTATCACTATTTATTCAATGGATTTTCAGCTAATCGAAAATCTTTGGTTCGAATAATTAGTAAATTATCAAAAAATGGATTTATTTTATCAAGTGAATTTGAAGAGATATTTTCTGATTGGGTTTAA---------
>Psilotum
ATGAATAAAGAA------------TTAATA------CAAATA------AATTTGCCTGCT------------AATATACAGAATTTTAAGGAAATAGACCTTAGTCTATAT------TATTTAAGATTTTGGTATAAGTTAAATATACGAAAAACCATCGTCAGAATATGGACTAATCGCAATAATCTTATTAAACTTTTT---GATTTTCAGATTTTGAGTTCCTTCATTTTACGTAATTTACAT---AGTTCAAGGTCCCAAAAAAAAATTTTCCCATTGAAGTATTTATTCATTATTACAATACCTCTTTTTCTATATCGTATAAAT------AGTCGAACTTTGCTTCAAAGAGAGAATTTGGTATTAACGAAA------------------------------CTTGTTAAT---------------------ACCACTGTAAGAAGTAGTGGTGTG------------------------------------------------------ATCCAAGGTATA------------AGTAGGGAATCT---------------------TATACGGATCTA---------------TGCTATTTA------------CCA---GCAAGA---------------------GTAAGAAAGTTA---------------------------------------------------------------------------CCCGTT------------------------------------------------------------------------------------------------TGTAATACAACTAACTGCACGGATATTGAGTGGTGGAAAGATTGGATTGTAAAAGATATACTTCCTAGTTGGAAAATA------TCTCAAAGATTAATTAACGAAGTCGAAATGTTGTTGAGAGAGAAAAATATATCAAACTTAAGGCACTTTTTTGAATTATAT---------ACCTTTATCTTTGCTAATCAC------TCTTCTTTGGCTTGGAGATATGATTTTAATTCTTTTTTTGTGCGG------AAGCAAAATGATAGAATGAATTGTGATTTGGGACAACAAAGTGATTTTTTGGAAAAAAATCACTTCTTTTCTTCTGTAATGATTGCTTTTTGCGAAAAGATATTGTTTGAAGCCGAAGATTTATCAAATAAACAAGAATATAAATCGAATCTGGATCTAATT---------CATTCTCGTTTCTGGATTTATACTAATCAATATCACTATATGAACTTATCTCAG------------CCTTTGATAGTTCATTAT------------------------ATTAGACACCTAAAAGATTTTAGAGTG---------------------------------------AGGGAAATATTTTTGAACCTTTTTGAAGATTTTGTTGAATTTTATAGTTGGGCTTATTATTCTGCCAATTTCTCTACTTGGCAAAGATATGAAGAA---AAATTATGTATTATAAAAGATCTTGTAAGACAAGCACTTATTAGTTCCGACACAGTTAGT---AGTTTTGATAATACTACTGCA------ATACAAAGTTTATTTGCAGAAATTCTATCTCAATTTTCGGTCTATCTTCTATCGAGAGTACAGACATCTGGACAATTAACAGGATTGCGTATCGAAAAGCTGCGTAATATGGATTTAAAAATGTCAAAAAGAGATTTATTTCAA---------------AATATAGGAATAATAACTAAGAATGAG------------------------GATCCA------AAGGTTTTTGTCTCCGAAAGTTCTATAAGTAATTTCACTAATGATTCTTATTGGAGTCTTAATTACTATAAGTATTATCTCTTTAATAAATGGAATTGGAAACAGTTATTAGTGCCAGTTGAGTCAAAAATGAATATTAGATATCAAACTATGGGATACCCATTCTCAGATACTAATTATTCCATTGAGTATGAAAAAGCATATGAAGCAATAGGAGAAACTGCAAAGTCCTTCATAGAAACTCTATCTCCAAGAGAT------AAAAGAACATTAGTTAATAGAAATTCAAAATCA---------------------------------ATTAGTCTCAGTATTGTAAAACCG---TTCCATTCTAATTTATGGAACAAAGATATGTTGCCCCTGCACGAA---------CATTCCCTTTCT------GTGAAATCAATTTCTGAGAAAATAAAATTATTAGAAAAACAACAATATATTGATTTAAGAGATGAT---AATTTTTCAGATATTTTTCAAATAGTTGATATATGGGGA---AGAAGT------------------AGGCATTATCAT------------------------TCCTCAAGATATTGTGAAGTA---------GATAATTTTCTGCTAAGAAAGAGAATAGGAAGAGCTAAGTCCCATGTACATGAATTGTCATCTTTAATTTCG---AGTATAGTAAACTTACCCTCTTCTATATTTGAAAGGGCCATAAAGCTATGTTCATCTCATCAGTATCTCCAATTT---AAA------ATATTATTATTACCAAGACTTAATAAAATCTATTTATTACTTACTAAGCCTAATCTTGGATTTGTTGAAATAATAAAGAATGATCAT---TGTAATAATGAAGAACCTGATTCGGTGGAAGATGAGACAATTTTAGTAAAA---AATACTTCAATTAATAAT---ATTGAATCTTTTACTAAGCCAAACGAAATGACAGACATT---GAA------------TTTGATTCAACAACGAATTTGTTGACTAAAGAGAATATTGATTATGTGCAA------GATACTATTAAGAATGATCTATTTTTGATGTGGAATAATATGAAAGATATTATGAATATCTCTCCAATATCTTTCCTTATCAAAATAGAT---AAGCATAATGACTTAACTTCTTTATGTTCACAATATATAGTCTATATATATCAATATGTTTTCATAAAATCTGGTGGGTATCTTTCAAAACTGAGATCTCAA---ATTAAGCCT---TGGGTAAATAAT---GACTATTTTTGTTGTTTAATGAAACAGACGATTGATCGAGATCTCCCTAATTGGGAAAATAGTTTG---AAT---AGA---TTG---------------AACGAATTAATTATTCAAATAGATCAAATTTATGTT---------AAT---GTACATAACAATTTATCTATCATTGAAGATTGGGAAGATTGGGACTATTTTTCAAACTATGTCTATTTGGATCCAATCTATGAGAAATTAAACTTCTTTTTTAACAGATTAATAGGGAATATC---------------------TTATTTGAGGATAAAAAG------GCAATTAAATACTATTCT------------------------------AAAAGCTTATTGCTCACTGATGAAGTCATTTCAAAT------ACTTTGGAAACTCTTGAAACCTTTTTACCTCATTTGAAATATATCAAGAATTTTCTGTTCAATCATTCCTCAATT---------------------------------CTAGAGCAATTTTGGCAT---------------AATAGAAGTGATATATCAAGAGATCTTGGCTCTCAAGTAAGCAATAAATTGGTTCTATTACTTGCTCACTCCAAAATACCATCTAATAGCATCTTTTCCAAT---ATTGCTAAA---------AATGGAAATATTTTGATAGAA---------------------GATTTGGCTTATAGGGAGATAGATAAG---CAGAATAATTGGTTCAATTGCTTCAAT------------------------GCACGAAAT---------------------AGGATTCCGTTGAAACATTCCTTTGATGAAAAAAATGCAATCTTCTTCTTGGAACATTTTGCTAATCCTCAATTAAACTATAATGAACGATTGTATTTCCCT------------AAAAGGAAGATCTTTATCAAGGGCTATAATCGTGCTTATGCAGATATTATTATCAACGATCTACCTAGGCTT---------------ATTAATGATTTTCGT------------------TCATTCATTAGGAGAAAAGGTTTCTGCTTGGAAGGAACTAATTTTTTC---------------------------CAAATTAAATCACACTTGTTTAATAAAATTCCCAAC---------------------------AAAGAATATCCACATTCGATTCTTACTCAAACTATTCAAATTTTACATAGATTTTATTTGATTAAGGAGTTCGGATCTTCAATACAATTGAAATCCTTA---------TCTACTGAACAAGTCAATTTATTTGATCTTCAGGAGAGATTTTTAAATAGTTCCTCTATAAGAAAGCAACTAGTTAATATAGGAGTATCTGATTATTGGCAACCCTTACTA---------GACTCAGACCCTACAAACGATTTCCAT---TTA------ATGAATATCTCTACTAAAGAT------------------------------------CAATTAAATCAGAATGGTGGGAGTGGTAGCATTATTGATGAG------AAATCATATCAT---AATGACTATTTATATTCCAAGTTTTTTGGAAATTTGGAAGAATACGATATGCTTTTCCGATTAAAGATTCCGGAATTGTCTATCCATTTTATACCCGATGATTCAAAAATTGAAAGTTTGGAAAAACATATA---------------GAA------------------------------TTTAATCAAGATATAAAAAATATCTAT---------GTTGATAAAAAC---ATATTTCGTTCAAATCTTTTGATGAGATTTAATGAGCGATTAAGAGTAATCAATATA---------TTAGAACTA---------CTAAGAGTCAGTACTATTGCCAAAAAATGGCTTTTCTTCCACGAATATATACCATGGTTTTTTACTATAGAATGGTGGAAGTATATCAATAGTGCAGTTCCAAATACATTTTCAGAAACACTA---CTTAATATAAGTGATCAATGGATATCAAATCTT------------------------TACTATATTACT------AATAATATCAAAAATTCAATAACTTATTTA---TGGGTTAAT---TTGGAGTTTAAATTAAAGGCTTATTCTTTT---GATAATAAAATCTATCGTTTTGATTCTTCGATA------GGGGTTATCTATAAGGAAGGGTGTTCATCACTAAGA------TGGTCGCCTTTAAGGCTCATGAGTGATTCAAAT---GTTTTATATTTAACTTTGATAATACCACTTCTTTTCAGTTATATAGTTTTTCAA---CACTATTTATCAATTTTTACAGGTTTTCATTCTTTTTCTTTATGGAAACGTTTTGAAGTTTTTAACTATTTCTTAGATCCCTTTAATAAGATTTATATAGAAAAAGTT---CTTTCTTTTTTTCCT------CCGGCAAGACAAAAATCGATAAAACCTTCATTAGTAGATTACTTAAAGAGGTTTTTTATTTATCTCACT------------TATGGAAGTTCGAAGAGA---------------------AAAGTAGATGTTTTGCTATCCTATGGAAAGAGTTTAGATATTTTTCGAGAAGAAAATAATTTAGTGGTTCATTATCTAATAACAAATAGGATTCTTTCGCAAGACGGATTTCACTTTCATCTTAATTCCAAT---------AATATGTTAAACAGCAATATTAAGGAATTTTCTAGTAAGCTG---GGACTCAATTATCTACAATATTTGGCTAATATCTATAAAACGAATCTTTCAAATTTTCCTATTAGTCAATTGGATTTGGTCGAACGATGCCTTTTCTTTACTTTCTGGCAGAATATTATTTCTCCAGGTATTCCTGGACAGTTCCATATTTTG------------CAAAAT---------------ACGCCGATTCCACTTCAATTAGGATCATCATTTCCCAGTAAAGGTATTTTACTGATAGGTTCCATGGAAACTGGACGATCATATCTAATCAAAAGTTTGGCAGCAAACTATTGTCTACCCTTAATACAAATACCTATCAATAAGCTATTGGATAAG------AAAGTTCATTTTGAA---AGT------------AAATCTGTGGTTTTGTTTCCGGGGGAAAGTGTGCGTCGATTGACTCTTACTTTTGAATTAGTTAAAAGGATGTCTCCTTGTATAGTATGGATTCAGGATATTCATGAATTAAATCTTGAT------CGTGTTATGAACGAATTAGAAGTTGATCCTAAATATCTATTTTGTTCACTTTTGAAATGTCTTAGTAATAATAGTTCAAATTATTATGTCAGAAATAATATTATTATTGCCCCTACCCATATTCCCTCAAAGGTAGATCCATCTTTCATATCTCCAAATCGATTGGACCAGTTGATAAATATCCGACGGCTTAATATTCATCAACGTGAAAGGGAGTTTCTTGCTCTTTTACGTGTCAAGGGTTTTTATTACAAAGGT---GATTTATCCCAT------CTAGGAGAGCTTGGATCCATAACCAGGGGTTATAGTAAACGAGATTTGACAGTACTTGCTAATGGGGTTTTGCTTCTAAGTATTACTCAAAAAGAATCATTCGTATGTCAAAATTCCATGGAATTAGCTTTACATAGGCAAGTTAGGGCT---------CTAGATAATAAGTCCAAAAATGGGCTGAGATATGAGATGCTCTTTTATAGAATAGGAAAAGCTATCATACAAAATAGTTTAATCAATATGCCCTATATAGATTCGTTATCCATTAATCCTAAATTATTGAGAAAGAGGTTTTCTTTCCTGTCCAATTGGTATTTAGAAACTTCTCTTGCTGAATCTACTGTCAAGGAATTGACTCTGCTTCCATATATTATGGGCTGTTTAGCTGGAATAGCAGCTCGAGATTCTTGGTTCATATTAGAACGA---AAACAAGAGAGTCTTGTTACTCTTGATAGAATTTCGGAAAATGATATTCAATTGGCTTTTGGTATTTTAGAGAGTCTTTTAGCAGATTTTTCAGGATTAGAGATATGT------GGAAAAAACGAC------CATAATAGTTTACTT---------CAACAAACT---------------AACAAACAATATTTTAATAGGATACAAAAAGTGCTC---------TTCAGCGAAAACGATGAA---ACAATCTTGAAAGAA---AATACTAAATCCATAAAT---------CCATACTTATCTGGTGCAAACAGATATTTC------------------TTTTTAGCACGGTCTTCCTGTTTATCGCGTATAAGTTTTCTTCGTAGTAGTATTTATGAATCCATGGAATTATCCTCTGAATCCAATACTTCCTATAAAATGAAGGAATCTAATGAGAAT---------TTGGTCCAACATACGGAGAGAGATCTT------------GATTCCACTAAAAAGGATCAAGAT---CAAATTTTGAAA---GGAAAG---GATGAGTTTGCTGGTTATAGAAGAATCTTGCGAGATTATAGAGAAAGACCTATTTACACTACTTTG---GAAAATCAGTTAGATCATTTGGATCAGTTAGATAATGCATCCTTATTGGATCCATTTCTAAAATCAAATATGGAT---AAATCCTTTATGCAATATGAAATGCAATATTATCCTTCTGATAAACTAGTTCTATTCTTAGGAAGACGTTTCATATGGAATATGGCAGGTTCATCCTTTATACGAGATAATGCTGCTTTTCAACGCAATAAGTTATTTGCAGAGGGGGATGAAGTCAAAAGACTTTATATAGCTTATGGGGCAATAAAAGAGAGAAGAAAGCCCTTATCTTTCAATAAGTATATAAAAAAAATA---------------------------------------GATTCTCAAGAA---TCTAGT------------------------------------------CAGAATTTAATCACTAAA---CAAGAAAAAAGGCATTTT------GAAAATGTAAGAACGAATCAAATGATTAAGTCTTATTTTGGAATTCCGCGATTGCTTCCAACCGTTTATCTATATCAAAGTATTTTTATTGAAAATACGCAAGACAGATATAATCATCTTAACCTTTTGAATTATCGTCAT---------------AGTCTTTCTTCATCTAGGGAAGGTCTTATCTATATGATCCTACTAGAGAGTTATCACTATTTGTTGAATTTATTCTTATCTAATCGAATAATATTGGAGAAGATGGCAATTATATTACTAAAAAATACTTTGATTTCATCAAAAGAAGTTGAACAAATTCTTTCCAAACTAAAATAA---------
>Mankyua
ATGGAAGGAGAA------------TCAATA------CAAATAACATCTTTTGCACCTCCC------------AGGATTCAAAATTTAAGAGGAATAACTAAGATCCAATCT------TATTTAAGATTTTGGACACGTTTGAATATAAAAGAATTTTTCATTAGAGTATTCTTAAATTGGGGTAACATTCTCAAATTGTTT---GATTTTCGATCTTTAAGTTCACTTATTCTAATTGATCCACGC---AGTTTAAAGAACCAGAATAATACTCTCCTTTTGAAATGTTTATTCTTTGCTACAATTCCCATTTTTTTCTATTGTTCAAAA------ACTGGGTTTTTGGTTAAAAAAGAAGATCCAGATTTAGCAGAA------------------------------TTAGTGAAT---------------------GATTCTTTAGAAAGAAGTGCTGTG------------------------------------------------------GGATACAAAGTA------------GTGAAAAAATCC---------------------AATATTGATCCA---------------TCCTACTTA------------TCG---AAAAGAGTATTATCTATATATAAAAAAGTA------TTA---------------------------------------------------------------------------CCTATC------------------------------------------------------------------------------------------------TATAGTACGGTCGATTCTTCGGTTCCGGAGTGGTGGAAAGATTGGATTGTTAGAGATATACTACCTAGTTGGGGAATC------TCCTTAAGATTGATAAATCAAGTTGTGGTATTATTGAGAACCAAGAGTACGGAGAATTTGAAAAATTTTTTTGAATTCTAC---------ATACACAGTATGCCCAATGAG------GGATATACTACTTGGAGAGATGATTTCGATCTATGTTTCGTACGAGCCAAAAATAAAAAAATAGGTATGTACTGTAGTTTTGGAGGACAAGAAAAGGTATTAGAT---AATAATCTGTTTTCTTCTGCAATGATCGGTTTTTGCAAAGAGTTATTGTTTGAGACCGAAGATCCATTTAATAAACAAAAGTATGAATCGAATATTGATTTTTCCAACAGATATCCTTATCGGTTTGGAATCTATTCTAAACGACACTATGATATAGATTTGTCTAAC------------CAACCAGTAATGGATTAT------------------------GCGAGATATATAATGGATTTTGGGGCGAGGCATGAATAT---------------------------CGCAAAAGATGCTGGAATTTGATTCAAGATTTTATTGAATTCTACAGTTGGATGTATCATTTAAATAATCACTTTATTTGCTCGAATTACGCAAAT---GAATTAGATATTGTAAGATATATTGTGAAGCAAAGATTTGTTTACTTCAATGAATTTGAC---AGTTCTGAACACTATGTTGTACAAAATGTACATAGTTTTCTTTCAGACATTCTATACAATTTTTCAATCCATCTCCTTTTGAGAGTAAGAATGTCTGAATCGCTCAAAAAATTCTACAGTGAGAAAATCGGGAATATTGATCTCCAAATCGCAAGTGATGATGCGCGTAAAGTAGAG---------AAGACCAGATCAATTTTGAAAGATAAA------------------------GATGAA------AAGTTTTCTTTCCCAGATAGTTCTGCTTCAAATAGAGCCAAAGATTTATTCTGGTATTTCAACCATTCCAAAGGATCCTTCTTTGATAATTGGGATTGGAAACATTTTTTAACTTCGATTGGTCTGCCAATCAGTATCAACGATTTGAATCCGGGATTATATCTTTCTTCTATCTTTTCCTTCGTCGGATATAAGATAGAATCCTCAGTAAAGGTAGGGATTGCAAAATTTCCCGTAGAAACTTCACCTCTAATAGAC------AGAAAAATCTCAAATAGCTCAAGTTCAGAACTA---------------------------------GTCGTTTCTGAGGTCTTGAAATCA---CTTAAGTACAAT------CATTTGGATACCTTGCTGGCATATAAC---------CAGTTTTTTATT------GGTAAACCA---------GAGATTCCGTCATTGGAAAAACAACGAAACATTTCTTTTACAGAGTCTTTCAGATTATCTGAGATTGACAAAATAGTTGATCTGTATAGAATAAAAAAA------------------CATTCCTGCTATCCT---------------------TACTTGAAGTCTTACGAATTA---ATAAAAAACAGGTTTTTGTTAGGAAGGACAATGATAAAAAATGATTCTTTCAAACATAAATCTTTGTTCTTGCCTTCA---AACATTACCTTTTTGTTCCGTTCTTTATTCGAAAGAAGCAAT---ATAGTATTGTTTCAGAAATACTTTAGGTTT---AAG------AAACTACTAACAATAGGAGTAAATCAAATAAATTCACTCATTATTGCACCTAGTCTTAGTCCTAATGAAACAGGTATTAATTCCACT---TGCGAGAGTAACCAAGTCATTCTATCGAGGTCTGATATAGGAGGATTTAAC---AAATTAGAAATTTATAAT---ACTGAATATTTCAATAAAGAATTCTTAGTGAGTTTCATA---GAAGATTTTTTAGGAATTGAAAAAGTAACAAGTTGGAACTTTAATAACATAATATTCACACTGTGG------GACACTGTTCGGGATGACATATTCTATTTGTGGAATGAGTTGAAAAAAAAAAATGGTACCTATTGGATATCCCAATTAAGCAGGATTTGT---CAACATGATAGATTGATTTCTACATGTTTGATAGACGCGATGAAAGTTTATAAGTATTTCCATTTAATCCTTGTCGAAATCATTTCAAAGTTTCTAAATCAG---ATTGATTTT---TGGGCCAATAAT---GGGGGTTACAAT---TTAGCAAAATATGCAATTCATCAGGATAGTTTAATTTGGTGGAATAGTTTTAATAAT---CAA---TTC---------------AATGAATTCATTGGTCAGACTGCTTGGCTCTGCTGG---------GAT---ATACGTAAAGCTTTGAATCAAATTCAATATTTGAAG---------TTATTCCCGAAATCTATTCCCTATCGAGATAGATATATAAATACCTATAGTTCT---AAAGAACTAGTCAATGGTCTG---------------------CTACTAAGAAAAAAA---------CTAGGGGAACACTATTTC------------------------------TCCAAAAATTCAATTGCTAATAAAGCTTTTGAAATA------ATTGTAAAATCACTAAAGCCCTTTCTTCATAAC------------TCAATAGGTATAGTAACTCATTTTATAAATCTGATTAAAAACTCT------------------TCAGTAGAATTATTCCGT---------------TATAATAAAAATCTATTGGGATATCCTCAATCTCGATTGGCCGAAGAATCAATAGTCTCATTTACTCATTATGCAATACCAACCAATAACATTGTCTTCAAT---TTACTTTAC---------AATGAAAATATTCTAACGGGG------------TCTTCTTATAACCCAGTTTATCAAAGTATAGACAAT---AAAAATAGTTGTCTTGATTATTTTCAT------------------------ATACCAAGT---------------------AACATTGCAATAAAACGTTATTTTGAAAAAATAAATACATTGTCATTTCTTGATTTTTTATATTCACCCAAGTTTGGTTATAATCAAAGATTATATCTTATA------------AAAAAAGAAATTGTTATTAAAGGTTATAACCGAATATACAAAGATTTTCTTTTGAATAGTGCACTCAACATT---------------GGTAATAAATTCACT------------------TCGTTCATCCGAATGAAATCCCTCTCCCTAGGAATTTGTCATACTTCA---------------------------AGCAATGAATCACGATTATCCAATAAGGTA---CTA---------------------------TCTGGATATCTAGATTCTGTTCTTCGTGAGACAGATAACCTTTCATATCGACTTTGCTTAGCAAAGGAATTTATGTCACTGACTTGGACAGAATTTTGC---------TATCCCGAAGAATCGGGAATATATCCTTTTCTAAAAATCTTAATGGATCGTTCCTCAATAGTAAAACGTCTAGTCAACATTGAAATGCATGATTATTGGCGACCCTTTTTG---------GAATTGGAGCACGAAGATTTTTCGATT---ATG------AAAAATGGCCTAGCCAAAGGT------------------------------------CAGTCTGATCAGAGTGAATTAGATAATGGCCCCACCAATACT------GAACAAAGTCAG---AATGGT---------------------------------------------------------------------------------------TTGAGTAGTTCAAGAAAAGTAAGTTCAAGTAATTACATA---------------GAC------------------------------TCTAATAAAAAAGTTCTTGATTTTACC---------GTTTGGAAAAAA---ATTATTCGTCTATTTTTTCCAACCAATTCTAACAGATTGAGAGAGGATATTAATTCA---------CATAAAAAA---------ACTAGGAAAATTGTTTTTTTTTACAAATTGATTCTATTAAAAAACTATAACCTATGGTTCTTCACCACTGAGTGGTGGAAATATGTCAGCGATTCATTTTCGGAAATATTACCAGAGACATTA---CTAAATATAAATGATAAGTTGAATTCTAATGTT------------------------TTCAATATCGTT------AGGGCTATAAATAATTCATTGGCCAATTCT---TGGTTGAAT---TTACGAGATAAATTGAAAGTTTCTTTTTTC---AATAATTCAGTACTTAATTCTGATTCTTTCTCTTTGAGAGAAATTAGTGGTCGGAAAGAGTATTCATTGTCGAGA------TGGGTACTACTTGGATTCATAAATGAATACAGT---ATTTATTATTCAATGTTTGTAACATTACTCCTACTTGCTTATGGAACTTCTCGA---CAATACATAACAACTCTGGTAGGTTTCAATTCTATTTCTCTATGGAAACGTTCCGAGATTCTAAAATATCTGATGGATTTTTCGCAAATCTTTGCTGCAAAGGGATCG---ACAAATTCTCTTTTC------TTGGGGAAGCAAAACGCGATGAAAAATTTATTGATTAGTTATTCAAGAAGGTTTCTCAATTGCCTTACTTGTATAAGTTTCTATTATCCATTGGGAAAA---------------------GAGGTCAGTATATGGCTATCCCGTAGGAAAAATTTGGATGTTTCTCGGGAAAACAAAAATTTGGTTGCTCAATATTTGATAACGAATAGGTCTCTTTTTCGA------TACGGATTCTACCCGAATTATGGTTTT------TATTTGCTAAGCAATAATATTAATGGATCCATCAGGAACCAA---GGATTCAATCATTTGCGACATTTGACCTGTATGTGCCATAGAGATCTTTTGAATTATCAGCTCCATAAATTTGATTTCCTGAGTAAATCAATACTATCTGCTTTTCGACATAATTTAAATTCTCCAAAAATTTATGGACGATTCTTTTCTCTG------------GTAAAT---------------GCACCAATTTCACTCCAATTAGGAGCA---TTTCCCGGTAGAGGTATTTTGTTGGTCGGTCCCACAGAAACGGGACGATCTTATTTAGTAAAAGACCTAGCAGCAAATTATCGTTTTCCCTTAATAAAAATACCTATAAAAAGGTTTTTATACAAC------AAACCCGATTTTAGA---AAC------------ACGCCTTTAATTCTTCTTTCAAAAAAATGTTTGCGTAGATTGGATCTAACCTTTGAATTGGCAAAAAAAATGTCTCCTTGTATGGTTTGGATACAGGACATCCATGAATTGAATTTCAAT------TCTATAATTAATGAATCAGAAGTTGACCCTAAGTTCTTGCTTCACTCACTTCTGAGACACCTTAGTAATAGAAGTCCTAACTCCTGTTTTGTTAATAATATGGTTATCGCTTCAACTCACGTACCTGCACGGGTAGATCCAGCTATAATATCCCCGAATCGACTAGATCAATTAATAAATATTCGAATGTTTACTATCCATCAGCATGAAAAAGAATTTCCTACCCTTTTGCATGCCAAGGGTTTTCAATTGAAAATT---GATTCATTTCGT------TCTGAAGAACTTAAATCCAGGATTATGGGTTACAGCAAACGAGATTTAGCAATACTTGCTAATGAGATTTCGTTGATTAGTATTACTCAAAATACATCATCCATATGTACCGATATAATCAGATTAGCTTTTTATAGACAAGGTTGGGCT---------TTGGATAATAAGTCCCAATCTATGCCAGGATACGAGATGCTTCTATATAAAATAGGAAAGACTATTATACGAAATAGTTTTCTAACTATTTCCCATACGGATTTTCTATTAGTCAATAAAAATTTCTTAAAGAAAAGGTTTTATTTTCTGTCCAATTGGTATCTAGAACCACCCATTGCTAAATCTACTGTGAAAAAATTGACAATACTTCCACACATTTTTGAATGTTTAGCTGGAGCAGCAGCTCGAGACTCTTGGTTTGTATTAAGAAAC---AAACAAGAGAATTCTGTTTTCCTTGACAGGGTTGCGGAAAATGATCTTCAATTAGCTCGTGGTCTTTTGGAGAGTCTACTAGTAGAATTTCCATGGTTGGACGTGCGCGTA---GACGAATTTATT------AAAAATGCTCTT------------AGGTTTAAT---------------ACAAGAAATTGTTTAAGTATGGTACAAGGATGTGTTTCTTCTAAATTCAGTGGTAACAAT------AGGATCTTGGACGAA---AAACCCAGGAAGAAAAAT---------TCATTATCATTTGAAGTAAATAAACTGTTTGGAGAGGCACCATGC---AATTTATATCGGGCTCCTAGAATTTGGCGCATTAATTTCTTTCGTGGTCGCACTTATGAATTTGTGAGAGTACCATCTGAGCTCAATCCTTTGTATCAATCTATTATTCTTCACCAAAGC---------CAAGATCGTTTCATTCAAAGTCATCTTGATTCC------ACCCAAAATAAAAATGAACGAAAC---GAAATATCCAAA---AGAAGAAAAGAAAGATTCATTGGTTACAGAAGAATTTTGAAAGAGATGAGAGAGAAGCATACACAAAGCTCG------GAAATTCAGTTG------------------AATAATCTTCTGTTTCGCAAACGAATTGTCAAACTGCAAATTGAT---AAGTCGTCCGTACAGTATGAGATGCAGTATGATTCATCCAATCAACCAATTCTATTTAAGGGAGGACGTTTTATTTGGGATCCTACGGGACTATCGCTCTCTAGAACTAATTTCAGTTCTCCGCACGATGAGCTATTTTCAGGAGAAGAAACAGTAAGAAGACTTTATATTATTTATGGTATAAGGAGAGGAAGGGAAAGGCATTCTTCAAGTAATAAATATAAAAAACATCTCTTCCATCGTGGTTATAATCGC------------------AATTCAATAACT---GAACTTTTTACCGATCCA------------------------------TGGATCAAATTACCTCTT---GCAAAAAAATGGAATTAT------GAATATATGAGAGTTAATCAGATGATGAAATCTCATCTGTTAACTCCGCAGTTATTTCCCACTGTTTATCCATACCAGGGTGTATTTATGGGGGATACTGGGTCTAATTATGATCATTTTCGCTTCTCTGTTCATCGTCATAAATGGATTGAAGTAAATCGGTTTTCATTCAGAGATTCTTTTATTTACATTATGCTTCTCGAGAGTTATCAATATTTATTAAACTTCTTTTTATCTAATAGAAAAATGTTAGGTGCAATGATGAATGCATTATCGAAAAACAAATCGATTTCATCGAGGGATATTGAAGAGATCTTTTCCGATCTAAAAAAAATTGAGTAG
>Helminthostachys
ATGAAAGGAGAA------------CCAGTG------CAAACAACATATTCTGCGCCTTCC------------AAGATCCCAAACATAGGGGGGGTTACTAATATCTGTTCC------TACCACAGGTTCTGGGCATACCTCAATGTAACAAGATTCTCGAACGAAATATCTTCGGATTATGGTAATATCCCCAAATTGTTC---GGTTTTCAACTCCTGGATTCACTCATTCCATGTGGTACGCGT---AACTTAAAG---AAACATAATACTCTCCCGTTGAAATGTTTATTTCTCACTATAATACTCACTCTCCTCTATCGATTAAAT------ACTGGAACTTTAATTGAAGCAGGAAACTCAGATTCAGTAGGA------------------------------TTAATAAAA---------------------TATTCCACAGGAAGAAGCGTTGCG------------------------------------------------------AGACGCAAAATA------------GTGGGGGAATCC---------------------AGTATTGATCCA---------------TCATACTTA------------TCG---GAGAGA---------------------GTA------TTA---------------------------------------------------------------------------CCCACA------------------------------------------------------------------------------------------------CATAATACAGTTGATTCTTCGATTCCGGAATGGTGGAAGGATTGGATCGTGAGGGATATACTACCAAGTTGGAGGATA------CCTTCGGAGTTAGTTGATAAAGTTACGGTATTATTAAGAACTAAGAGTACGGAGAATCTAAAAAATTTTTTTGAATTCTAC---------ATAGACGGGATACCCAATGGT------AAAGATGCTACTTGGGGATATGATTCTGATCCATGCTCTATACGTACCGAAAGGCAAAATCTGAGAAGGCACCGGAGTTTGGAGGGACAGAAAAAAATCTTGGAA---AATAATCTATTCTCTTCCGCAATGATTGGATTTTGCGAGAAGCTATTGTTTGAAGCTGAGGATCTGTTCAACGACCAGGGGTCTGAATCGAATACTGATTCTATCGAAACATACCCTTACCAGCTTTGGCTCCATCTCAGGCGATACCATAACACAGATTTACCCTAT------------CAACCAATAGTATCTTAT------------------------ACGAGATATATAACCAATTCCTGGGTGAAGCATGAATAT---------------------------CGGGAAAGATGTTGGAATCTGATCCAGGACTTTGTTGGGTTTTATAACTGGGCATACTATTCCAAAAATAACTGGGTTTGGCAAGGCTACAAAGAA---GAACTTGATATTGGAAGATACATTGCGAGACAAGGATTC---------AGTGAATTCGGC---AATTCCGAACACTCGGTTACT------GTACAGAGTTTTCTATCGGAAATTCTGTACAATCTTTCAATCCATCTTCTTCTGAGAGTGAAAACGTCTGAATCATTAGAAAGTTCCTATGCTGGGGGAATGGAGAGTATTGATCCCCGAATCAAAAATGATGGTATGTATGGAGGATAT---------AGCGTCGGAAGAACTCCAAAAGATGAG------------------------GACGAA------GAGTTTTCTTCCCCAATAGATTTTCCCTCGAGTAATACCAGGAGTTATTCCTGGGGTTCCAACCACTATGGAGGATCTTCCATCAGGGAATGGGATTGGAAGCAGTTCCTGATTCCTACTAAGCTACCAACCAGTATTGAATATCTAAATTCGGGATTATACCTTTTTCATACCCTCCCCTCCACTGAGGGTAGGAAAGAATTCATGGGGAAAGGAGGGATTGTAAAATCTCTCGCAGAAACCCTATTTCCAATGGAT------AGGGGAGTATCCAAGAGCGGGGATTCGGAACCA---------------------------------TTCGTTCCTGAAATTATGAAACCATTTACCGACTACAAT------CATTCGGATACATCGTCGATGTATGAG---------CAGTTTTCTCTT------GATGGATCC---------GGGAAGCAATCGTTTAAGAAGCAGCAATACATTCCTCCCAAGGATTCC---AAATTATCAGAGATTGATAGAGTAATTGATCCGTACAGAATAAAGAGA------------------TATTCTTATTATCCC---------------------TCCCCAAAATTCTACAAATCA---ATAGGGGATGGTTTCCTACCAGTGAAAGGGGTGAAGGGTAATAATTTATTCGTGCACAAACTTTTGCTTGCA---------AACATTACACATCCATTCCGTTCTGTGTTTGAAAAAATTGGGACAATATTCTCCTCTCGGAATTCTCTTCAATTC---AAG------GAACTACTAGCGACAGGAACAGAACGAATCATTTCATTCATTACAGTGTCTAATTATGCCCCTAATGAGATAATTACTAATTCTATT---TGTGAGAGTAACCAAGCCGTTCCATCGGGATATAGTGGAATAATATCCAGC---AGTTTGGGGATCGGTGGG---ATGGAGTCCTCCAAAAAGGAGATTTTGCTGAATCCTGCG---AAGCATCATTCCGGAGTTAATACAGCAACGGGTTGGGACAGTAAGATCAGAAAATTCACTCTATGG------TACACTGTTCGAGACGATATATTAACTCTGTGGAATAATTTGGGAATCAAGAACAATATTTCCTCAATATACCGATTAATCAGGGTTTGT---AAACACGATGGATTGGTTTCTCTGTATTCGATACACACGACACATGTGCGTAAGTATCTCTATTCAATTACTGTCGAATCTATTTCGAAATCAAAACATTGG---ATTGATCCT---TGGGTTGGTAAT---GGGGATTGCGATTATTTAGCGAAGTATGCAATCCATCGGAATCATTCAATTTGGAGGAATAATTTGGATAAC---CAG---TTT---------------GATGAGTTCATTATTCGAACCGATCAATTTCACTCG---------GAT---GTACGTGAAATTATTAATCGAATCCGGAATTTGGAA---------AGATTTCCAAAACTTGTTCCCTATCAGAGAGAATATGCGGGGATAGTCTATAATTCTAACAGACTAATCAATAATCCG---------------------CTATTGTGGTGGAAAATG------TTGGAGAAACACTATTTC------------------------------CACGAATTTTTAATTGCTGATAGAGCATTCGAAAAG------ATTGTAGAAACGTTTAAACCCTTTGTTACCAAT------------TCAGTAAGTACGGTAAACCGTTTCATGAGTCTGATCGGTATCCTC------------------TCGGGGGAACTATCCTGT---------------TATAAGATCAATCCATTGAAAGATCCTAAATCTCGGTCGGATGATGGACTAATGGTACCATTTGACCATTATGCAATACTAGCTAATAATGCTGCCTTCAAA---TTCCTGCAC---------AATGAGAATATTTTCACGGAA------------TCTTCCTATAATTCGATTTCTACGAGGATAGACAAC---TGGAATGATCAATTTAATCAATTTAAT------------------------ATATGGAAT---------------------AATATTCCATTGAAATATTCTTTTAATGAAGCGAATACATTATCATTTTTGGATTATTTCCACAATCCCCAATTTGACTGCGGTGGAGGATTATCCTTTATC------------AAAGGAATCATTCCCATCAGGGATTATAACCAGGCATACATAGGTATTATTTCGAATGATACATCCAAGGGT---------------AGTAATAAATTTTTC------------------TCGCTCACCCGAATGAAAACCTTC---TTGAAAAATTCTAATATTTCA---------------------------CGCGCTGAATCGCGATCGTCTAACAGGATA---CTA---------------------------CCTGGAATTCCAGATCCCATTCCTCGTAAAACGGAAAATTCTTCGTATGAACCCTACCCAGCAAAGGAATTTATTCAACTGACTCGGGCGGAATCCCGT---------TATTACGGAGAAACAAATATGTTTCCCTTTCGAGGAATCTTCATGAATTGTTTCCCAGTAATGAAACGACTAGTCAATGTAGGAATATCTGATTATTGGCAACCCTTCCTG---------GAACCAAATCAGGATAAATTCTTAACT---ATG------GTAAATAGTTCCTCCAGGGAT------------------------------------CAGTTCCAACAAAATGAACCAGGGAATGGTACCATCAGTCCC------CGATGTAATCGG---AATGAT---------------------------------------------------------------------------------------TCGGATAATTCACGAATGATAGGCTCAGGTAAGCATAGA---------------AAC------------------------------TCCAATAAGAAGTTGTTCAATCTTGTC---------ATTGGGAGAGAAGAATCTATTTGCCCGTCCCTTCCAATCAATTGTAATGAGCTATGGGGAGGGATTAATCCA---------CATCAAAGA---------ATCAAGAAGGATTTTTCTCTCACTGGGTGGATCCCAATCGAAAAATATACATTATGGTTTTTTACCCCCGAGTGGTGGAAGTATGTTAACAATTCACTCCTGGAAGCATTTTCGGAAACACTA---TCAAATATCAATGATCAATTGAGGTCTAATGTA------------------------CCCGATACTTTT------GGGGGTATAGACAAATCCTTTATCAATTCA---TGGTCGAAT---TTTTGGAATAGGGTGAAAGCTTATCTTCTA---AACAATCCAATTCCTAAATTTGACTCTTTCCCCTCGGGAAGTCTTATCCGTCGGGAAAGGTATTCACTATCAAAA------TGGTTATTATTGGGATTTATAAATGATCACAGT---TTTCCGTATTTAATGCTTATAATAGTATTTATTAATGTTCACGGCATTTCCCAG---CAATACTCAGCCACCTTGGTAGGTCTCAATTCTATCTCCCTATGGAACCGCTCCGAGATTATCAAATATCTGATGGATTTCCCGCAGATGATTAATACAGAAAGGTTG---ATATATTCTCTCCCT------CCGGTGGGACAAAATCTAGCAAGAAATTCATTGGTTAATTATTCGAGAAGGCTCCTCAATCACCTCATTCATGTAAGTTTTTACTATCCCTTGAGAAGA---------------------GGGATCAATACATTGCTATCCCGAAAGAAAAACTTGGATCTTTCTCGGGAGGATAAGAATTTGGTAGTTCAGTATTTGACAACGAGCAAGACTCTTTCCCGA------TACAGATTCCACCTGAACCACAGTTTT------GACCTGTTAAGCGACAAGATTAATGGCTCCGTCGGGAAACAA---GGATTCAATCATTTGCAATACTTGACCAATACCTGCCAAAAGAATCTTTTGAATTACCAAACTCGTCAATACGATCCCGTGGAAAATTTGATACTATCTGCTTTTCGACACGATTCGGATCCTCCAAAAATTTTTACACGGTCCAGTTCCCCG------------GTGAAT---------------ATGCCAATTCCACTTCAATTAGGATCA---TTTCCCAGTAGAGGTATTTTACTGGTAGGTCCCATAGAAACGGGACGATCTTATTTGGTCAAGAACTTAGCAGCAAATTCCCGTTTTCCCTCGGTACGAATACCTATAAACAAGTTTTTATACAGT------AAACCCGATTTTAGA---AAT------------ACACCCGTGACTCTTATTTTGAAGAAATGTTTGCAACGACTGAATTTTACCTTTGAATTGGCGAAAAGAATGTCTCCCTGCATGGTATGGATCCAGGACATTCATGAATTGAGTCTTGAT------TATGCAATTAACGAATTAGAGGTTGATCCTAAATTCTTGCTTCACTCGCTTCTAGTACAACCCAGTAGTAAGGGTCTAAATTATTGTCTCGAAAAAGATATTGTCATCGCTTCAACCCATGCACCTGCACGAGTAGATCCAGCTATTACATCTCCAGATCGATTGGATCAATTAATAAATATTCGAATGCTTGATACTCATCAACGCGGGAAAGAATTTACTGCCCTTTTACATGCCAAGGGTTTTCACTTGGGAATT---GATCCATTCCGT------TTCGAAGAATTGAAATCCGGAACTATGGGTTACAGCAAGCGAGACTTAGCGGTACTTGCTAATGAGACTCTACTGGTTAGTATTACCCGAAAAAACCCATTCGTATGCACTGATACAATCAAATTTGCTTCTTACAAACAAGGTTGGGCC---------CTGGATAATAGGTCCCAATCCGTGCCGGGATACGAGATGTTACTTTACAGGGTGGGTAAAGTCATTATACGGAATAGCTTTACAAACATTTCCTACACAGATTTTTCATTCGTTAATAATAGTTTATTAAAGAAAAGGTTTTACTTCCTATCCAATTGGTACCTAGAACCACCTATCGCCGAATCGACTCTGAAGGAATTGACTCTGCTTCCTTATATTTTAGGATGCCTAGCCGGAACAGCAGCCCGAGATTCTTGGTTTGTACTGGAGAAC---GAACAAGAAGAAAATGTTTTTATCAACAGGATTGTGGAGAATGATCTTCAACTAGCTTGTGGAATTTCGGAGAGTTTACTAGTGGAATTTACACGGTTGGTAATGTGTAGA---AATGAACTCAAT------AAAAGTGCCCTT------------CAATTTAGT---------------ACGAGGAGTTGCTTGGATACAATACAAAAACGTATCCATCCCAGGTTCAGCGGTCATGAT------AGGGTATCGGACGAA---AGGCTTGGAAATGAAAAT---------AGATTACCACTCCCTGCGAATGGACCCTTTTCCGAATTTTCGTGC---AATTTATCCCGGACTCCTAGAGTTTGGCGTATCAATTTCCTGCGCGGTAGCACCCACGGGCTCGTGAGAGTACCATCCGAACCCGATCCTTCGTATAATTTCATGATTCTTCACCAAAAT---------CAAGATCATCCCACCCGGGGTTGTTCCGGTTTT------AACAGAATCGGGCGCGTTCAAAAC---GTAATATCCGAA---AGAAGG---GAAAAGTTTGTTGGTTACAGAAGGATTTTGGAGAATACGAGGGAGAAACATACACAAACCCAG------GAAAGTCAGTTG------------------GTTAATCTACTGCTTCGGGAACGGTTTACTAAGCTAGGGAGTGAT---GAATCGTCTATACAGTACGAAACGCAACATGATTTATCTAATCAATCAATTACGTTTCGGGGAGGGCGTTTCATTTGGGATCCCACAAGTTTGTCGTTTTTCGAAACTGATAACGTTTCCCCACGCGATAAGCTATTCTCGGGAGAAGAAACAGTGAGAAGACTTTATGTTACTTATAGCATAAGAAGGGGTGGGGGAATACACTCCTCGAGCAATAAGTATAAAAAGCATCTCCTTTATTGTGGCTATAATCGC------------------GATTCAATAACC---GAATCGTTTGCCGATCCA------------------------------TGGAACGAATCAACTCCC---GCGGATAAACGACACTTT------GAGTGTGTGAAGATTAATCAGATGGTGAAGTCTCATCTGTTGACTCCGCAGTTACTACCTGTTGTTTATCCGTATCAGAATATATTCATTGAGAATGCACGGAATAGATATGATCATTTCAAGTTCTCTAATCACCGTCACAGATGGATTGAAATAAATCGGTCTCTACCCAGGGATTCCATTATTTACACTATGCTTTTCGAAAGTTATCAATATTTACTAAATTTCTTTCTGTCCAATAGAATAGTGTTGAGTGGAATGACGAATGTATTGTCGAAGAAGGAATCGATTCTACCGAGTGATACTGAATGTTTATTCTCCAATCCAGGGGGAGCCCAGTGA
>Dryopteris
ATGAAAAAAGAAAATAAGGTAAAAGAGGTG------GCAAGAGAAAGCGTAGGAAGTCCAGATTTTTCATCTAAAATTTCGGAGTTAATAGAAGTCAGTCTATTAGATCAC------TTCTTCGAATCATTGAAAAACCAACATCTCAGAGAATTTTTAATTAGTCCATCTTCCAATTATGAACCTTTTATCAGATTATCT---GACTTGTGATTTCTAAGTTCACTATTTCTACGCAATCTGCGT---GATTCACTAAAAAGAGATAGTGGCATCACCCTGGAGATGCTGATGTTGCTAACAACACTAATTTCTATGCATTGCCTGAGT------GACAAAAGGTCGATCGAAAGA---AGTTTTGTACTAACGGGA------------------------------GTCATTAATGGGGGT---------------GACGGGGTGAGAGAGAAACAAGCG------------------------------------------------------GAAAAC------------------CTTGGTGATTTC---------------------TCCTACGACTGC---------------TTTCTCCGA------------TTC---GAAAGA---------------------TCT------TTA---------------------------------------------------------------------------TCTGTTGGAAGGAGTGGAAAGAGGAGAATATCTGTTTCCCACTACTTAGGTTTGAACGAAGATATTTCTGCAGGTTCGACGAAAAAAGAGAAGCAAGTTCGCTATGATGCGATGATTCCTCTGGTTTCCGGTAGATGGAAGGCATGCGTAGTGAGAGGTTCACTCCTTGGCAGAGATATA------TCCAAGGATGATCCTGAAAGGATTCGGGTATTTCGTAGGGGTAGGTGTTTACAAAATTCACGTAGGTTTTTCAAATTCTAC---------AACTATATGGTAGTTTCCAGA---------------AACAACCAAAGTGATTTCGATTCGTTATTCTTT---------TGGGAAAATCGTAACAAGCGAGATCCGGGTCGGTTACAAGCAACACAATTGAGA---AGCGACTCATTAAGTCCCGTAGTATTAAACTCCTATGACGAGGCGTTATTTGAATCCGTAGATTCAGCAGATCACCAGGGGGATAGGTCGGGATTTGATTTC------------------------------------GAGCGAGAAGCCTTTTCCAACTTGTCTTCATTTACGTCTTGTGAGAAAACGACGTCGTTT------------------------CGTGGCTGTATATCCGGATTA------------GATTAT---------------------------GAAAAAAATGGG---------------------------------------------------------------------------------GAA---GAATTTCCCATTCTACACACTTATTCACAAATGAGAGATGGATTAATAAATCGACTCACC---AAAATTCTCTCGATAATCGAG------AAATCAAATCTGATTTCTGATAGGGCA------------------ATAGTTACTGACGTCAGTAGTAGCGTCAAATCTGGGAAAGGATTTCCATTGGAAATGAGG------------------------------------------------------GGCGACATGCCGCTTACTCAAATATCT------------------------GGCAAA------AAACTTGGGCTA---------------------------------------------------------------------------------------------------------------------GCGAGTAGCAGACACCTCAAC------------CTCAGTGAGATTCTCCCA---------------------------------------------AACTATTTTCAAATATCTTTTTTAGGTATACTT------AGAGAAATAAGTAATCGAAGTGAAAATACTACT---------------------------------TTT---TCAAACTAATTGAAAGAA---GAGAGTAACATA------CATTCAATA---------------------------TATTTTTTAGTT---------------------------------------------------------------------------AGATTGTATGGACGAAATAGAATCATACCTCTCTACTCAACATACATA------------------TTTCTTTTCTAT------------------------GACTATTTCTGCGCATTATCT---ACTGAATATTTCTTC------------------------------------------------------------------CAAATCAAATATCGGTTGGAT---------GGCTGGACGGGG------------------------------ATC---GGG------GAGTAC------ACCGGTGTAACAAGAATTGCAACTGAATAAATAGTATTGAAATGGAAA------------------------------------------------------------------------------------------------GATAAC---GTAGGGCGCCTATTGAACGAATATATTACTTTTCAAATT---GATGAGTATAGAAATGTTCAGTCA------------------------------------------------AATGTGCAT------------------AGATGGCTCGATACGACCGAGGATTCGTCTTCTTCCCCTGTCGGG---------AAAGTC------------------------------------------------------------------------------------------------TTAAAGTATGAC---TTGGAGGAA---TCAATTTGCCGT---GTATCA------------------------------------------ATAATAAGAAACGAATTACTCAAT---AAT---ATT---------------GGTGTCAGTCTCGGTAGTAACAACCAACAGAACGAA---------AAATATTTTCATCGATTTCTCAATGTTTTATTTCTTTATAAA---------ATGATTGTTGCTGAGGTTACTCGCCAGAAAGTTTTGATATATACCATTGATTATTGCATCGAAAAATTGAACGATATA---------------------GATCTCGAGAAA------------TTAAACAAGATAGATCTC------------------------------ACGAAG---------------------CTTGATCTT------TTATCAAGTTTATTCGATGGTTACATTGATGAA------------CAGATACTTTTCCTCAAAACAATTCTTGAG---------------------------------AGAAAAAAGAGTTTATTC---------------ATTGAATCCAAACTGTTAATGAGTAAGAAATCGGTAGGCTCTTCGACCGAGCTGGAACCT------------------GCAGTGAATCCTACTTCTATCGGG---TTGCCCCGC---------ATCGAATCTATCCGAGCAGGATTC---------TCAGGCGATGATTTTTCCATTACGGGGAGGCAATTT---TGGAATCTGTTTCTGCATGATTTAAACCGTGGGGGAGGTTCAACTAGAGATATTGGTGAG---------------------AATATTTCG---AGATACATCTCCGATCAGGTTAATAAACTAAACTTTCTAGAC------GACTCACCTATACGGAACTGTGCTGGAAGCAACTTTATTCCG------AGAATCAGAAGGAATTTTTTTATTGGGAGATGCAACAGTAGTTATCTCAACGTCTTAGAAAACTTCTATGTGGGCTCCGAAGATGAAACCATCTCATCTAATATCATC------------------TCATTTATTCATCCCCAACTGTCGGATTCGTTGTCATCCAACTTATCG------------------------AAACAAACAGCGGGGGAGGTTGCTGGTCACGTA---CTCACACCAATTCAATTTATTTTATCTAATCTGCATGAATCCACAGCATTAGTAACTCATTCAGATGGACTTTCCAATTCTATTTCGGATCTGAAGAGGTTACTGGCGAGTTTGAACTTATCTCCTCGT---------GAAACGATAGAGTCATTTCTATATTCGTGCAGTAGC---------GATGGAGTTTCTTTGGAGGAAACGTCGACAAACTCCGATTCGTCGTCGGATCGGCAACCCCAACCT---------CGTCTCAAGAATCTGGTATTGGATCGA---GTCTATCAGAGGAATTTGTCTATTAAGTAT------------------------------------TTCGGGGAACCGGAAGAGTTGGAAACATCTTATTGGTCGCTA------AGACTCCCACTATGCAACGAT---------------------------------------------------------------------------------------GTAACATCGAGATCTATAGCAGAATCGATTGGAAAGGAGGTTGCG---------TAC------------------------------GAAGATACGGACTTCGCGGATCAATCT---------ATACGGAGGGAG---GCTATTCGTCCATCCAACTTTATCAATTTCAATGAATTATTAAAAGATTTGAACAGA---------TATAAGATCTCTTGGATCTTTTGGAAAGACAATATCGGTGAAAAATGGAGCTTATTTAGAGATTACATACCTTGGTTTTTTACCCCCACCTGGTGGAAATACTTTTACGACCTGATTAGAGAAACATATCCAGAAATAGGA---CTTAAAATAAGTTATGACTCAAATCATAATTTTCCTAGAATTTATAAAAGAATGGCTGAAGATGTAGTA------GATGGTGCGAAAGCCTATTTATCCCAAAGA---CTGCAAAGC---CTAGGATTGAGATTCGACAACGATTCTATC---AATACCATAGTATCCGAGATAGGTCTTCTTATTTTCGAAGAAATTCCTGATGAAGCGGAGATTTTACATTCGGGAGGA---TGGTCAGTATCTCAATTTTCCGCTAGGTCTATC---TTCTATTACTTCATCCTTTCAGTATTAATT------GTTCTTGCATTATTCAAA---CACCCTTTGTCTGCCGTTTCGGGTTCCAATTCCTTTCATTTATGGAAACGTTTCAATACTATTGAATATTTGACAGACCCAACGCGTGGATCCTATTTGAAAGAGGTA---ATGCATTCCCCT---------TCGACAAGCTAAATGTCAACGAGAGATCTACTAATCTATTCTTTGAATAGATTCTTGAATTATATAAATAATATAATCTTTTTCTTCTTTGTGAAAGAT---------------------GAAATCGATTCATGGATATTTCATAAAGAAAGCCCCGATATCCTAGATAGTAAGAAAGAACTACTGACTCAACATTTAGTGACGAATAAAATTCTTTATAGG------TATGTGTCGAAATTGAACTCTAATTAT------GATTTATCGAGCAACGAGATTTCTCATGAACCTTATCCACAAGAAAGATCTAATGTTTTGGCATACTTACGTCAATTCTGGCAAAATGATCTATTGAGTCACAAGATCCGTAAGTTGGATCCTGCGGAGAAGTGGTCTTTTTCCGCCCTCGAGAGAAATATTCTATTTTCAGTAACAACGAGACGAAGAGGCAGTCTA------------CTAAATATGCCATGTCATGACATACCTATCTCACTTCAATCGGGACTA---CTACCATCTAAAGGAATTTTGCTAGTAGGACCCATAGAAACTGGCCGATCTTCCATTATTAGAGATGTAGCATTCGATTCCTACTTTCCAGTGGTGAAACTACCAATGAAGAAGCTGATATACAAC------CGATCCTTTTTCAAT---AAT------------GTACGTGGAAATTTCATTTCGAAAGAAAGCGTACACCGATTAAATTTCGTTTTTGAAATGGCGAAAGAGATGTCTCCCTGTACACTATGGATTCAAGATATTCATGAATTGAATATTCAT------CGTTCGTATCATAAGCTAGAAGCTGATCCCAAATTCTTACTTTGCCAAATATTGAAAAGTATTGGTGACAGGCGCGGCAATTCTAACATGCGCAAGAATGTTGTTATCGCTACGACTCACGTACCTGCGAGGATAGATCCAGCTCCAATAGCTCCGAACCGGTTAAACTAATTGATAAACTTTCGAAAATCCAACGGGTATCAACGTCAAAAAGATTTATCAATTCTATTACGTATCAAAGGTTGCGAAATGGGGGCT---AATCCGCCCCTTCCTCTTATTGAAGGTACTGGGTCTGGAACTACGGGTTATAGTAGACGAGATTTATTCCTCCTTGCTAATGAGGCGTTACTAATAGGTACTTCCAAAAGAAGTAAGATTATATGTAGCGACGCAATTGAATTAGCTTTGCATAGACAACATTCGACTGCTAGTGATATGGGCAATGGGATAGAATCCGGTTCCGAATGGGACATCTTTTCCCACGAGATAGCGGAAGCTACCTCAAAGAATAGTTTGATAGATACT---TATCTCACGAATACATATATTGGTCGTAACGCGTTAAAGATGCGATTTTATTATTTGTCTAACTGGTACGTGGAACCTTCAATAACCGAGTCAACATTTAATGAATTCACTCTATTTTCGCATATCCTAGGGATACTAGCTGGATTAGTAGCTCGCGATTCGCTCCAAATGGATGTGAGA---AAGGAAGAAAATTTCATTGTTATTGACAAACTCGTAGAGAATGACTTGAACCTAGCTTGTGGCGTACTAGAAAACCTCTCGACTAATTTCTCACGTTCAGAAATTTGTAGA---GACGGAAGTCGA------CGCGGTAGTAGTCTT---------TCCCTTTCCGTTCCTATCGGTAAACCCAAGTATTGTTCAGGTGTAACCTCTCCAAGTCGTTCTTCTAAATTTGTGAGAAAGGGGGGATTTAGCAGTCTAACCGAC---TTCGAACTGCAACAGTCA---------------CCCGAACTAATAAACTCAAGTCCGACGGAAGTGTCGCGC---GAGATCACTTGGTCCCATAAGGCTTGGCGTCTCCGTTTCCTGCGAAGCGGGGCTTATGAATTGATGAGGGTATCATCTGAACCCAATCATTTGTATAATTTAATTCTCCTTTACCAAAAT---------CGGAATTATATACCCCAACAAGATTTCGAATTC------AATAAGATTAAGGGTGACAGAAGT---AAATGGTGTGAT---AAAAGC---GGATATCTATTTAGTTTTGAAAAATCTGCGACTAATGTGACAGATAAATTTGTTAAAAGATTG------GAAAACCGGTTG------------------GATAATATGTTGTTACGCGAGCAATTTCTCGAATTGGGAATATCCGGCGACTCATCTAATGAATATGAAACACACTGTAATCGATTAGATGAAACGACTCGACTCTTCGGGGGGCGCTTCATCTGGGACCCCATGCTTCTGTTCCAGCCAGATCCTAACATTCCTTCCTCGCGTCGCAGCTTGTTGCCGACGAAAAAACTGGCGCGGAGGCTTTACACCATTTACGGTATGAGAAGGCAGCACCTTAATAAAATGTCAAATAAAAAAATTAGAAATTTCTTTCTCTATAGTGAAGATAATAGTGGAGATAATAGTGGAGATAATAGTGGAGAT---AATAGTGAAGATAATCCAAAATTGAAACCTAACTCATCTATTAAGCGGTGGAATAATCTCCCTTTGGATGAAGAGGAGCGAGATTCC------GAATACGTCAAAGAAATTTCCTCTATGGATATACATCTGCAATATCCGCAGACATTTAGTCCCGCTCGCTTTGATTCCTACGTGGTGGCAGAAGATTTTCCGGAGCGATTTATTCGGTTTAGGCTTCTGGTTCATAGAAACAAATGGATGAGGCGAAACCGTTGCCCATTTCAGGATTTTCTTATCTATAATATGTTGCTTGAAATTTATTAATATCTATCCGATCCGTTCTGGTTTGGTGGGGCGTCACTGGATCAAACGACGAAACAATTTTGTTCATGA------------------------------------------------------------
>Ginkgo
ATGGAACGACAA------------------------AGAGGGAAATCATGGATATTG------------------------AAATTGGAAGAGATACGAAGTTCTCAATAT------TTCTTCAATTCATGGACCGAATTGAATTTAGTGAGATTATTAACTAAAATATTTTCCCATCGAGAACGCCTTATTAAGCTCTTT---GACTTTCAAATTCTCAGTACGTTACTTTTACGCGATCTACGT---AGTTCAAAAAGC---AATCAATATTTGACAATAAAAGTTGTAGTATTACTTACATTACCAGTCTTTATATATAATGTAAAT------AAGAAAAGTATGATTGGAAGAAAAAATTGCTATTTGATGAAACCATTTCCTATATCTATCAACTCTATTGAACTTAGAAATGAAACATCAGAAGAATATTTAGAGTCTTTCGATAGAAATTTCTTGATCTTTCCGCATCTTTTTCTGTCG------------------TTCTCAAAA---GGAAGAAAGATATATCAAAGTCACTTGATCAATTCG---------------------AAAGAAGATGCC---------------TGGGTTCTC------------TCA---AAAAGAAAAGTGTGT------------GTA------ATG---------------------------------------------------------------------------CCTACA------------------------------------------------------------------------------------------------TATAATCAAATTGACTCTTGGGGTTCACAATGGTGGAATAATTGGATCAGAGAAGAGATTCTTTCTAGTTGGAAGATC------CCCCAGGGATCAATAGCTAAAATTGAGATGTCATTGAAAGAGAAAGATGTAGAATATCCGAAATTTTTTTTTGAATTCTAC---------ATTGATGATCTAATCTGCAAA------GACTAT---GATTGGGAATATAATTTCGATCGTGTTTTTATGAAA------GAGAAGCATAAAACGATCAACTTGAACTCGAAGCAGCAAGTAAAAATATTAGGT---AATAATCTAATTTGTTACCTCATGTCTGCTTTTTGTGAAAAAATTCTATTTGAAGTAGAGGGTCCATTCAAACAGCAAAAATCTGAGTCAACTATTCAATCGGAT---------------------------AATATTGAGCATTTTTCCCATCTTCGATTATCCTAT------------CAAGAAAGATTCAAATGGGGACTACGTTGGTGTAAAAAGAATATGTTTCGTATCTGGAATAGTTGGGGTGAATCCGATCAAATTATTGCAGAATCTTCCATTCTCCTGAAAGATAAAGGGTATCTTTCTTTCCAAAATTATGTTGAATTTTATATATGGCAATTCTACAAAGATTCTTTTGTTAATTGGGAGAAGGATCGGCAG---AAATTGAATTTTTCGAAGAACATCTTCAAAGAGCAATTCATTCAGTTGAATGATGTG------AACAATGATCATCTTTTGAGCAAG---GTACAGAATTTATTGTCGGATAGTCTATACAATTTTTCAAAATCGATTTTCATTGAAGTAAATAATTCTAGCCAATCAAAAAGATCTTATAATCGATTCATAGATCATTTCGACCCC---ATTAGTGAAAATTCAGAATATGACACAAACACGAACAAAAAGGATGAGATAATCTCAGAGAATCGAAGACCAACCACTCGGGAAACTCCTTCGGAG------AAGGATGATAAATGTATCGATTCGAAGATCGATTCGACTCTCAATCTAGTGGAAAATAAGTATTGGGAACCTGAAAAAGATCTTTGCGAATGGATTTTGACAAACGACTCTATAAAT---------AAAACAGAGATTGAGCAACTAAAGGAAGGATCAATTCTTTGGGATCTTTCTTCTCCTATTCAAATAAAACAAACAAAAATC---GAATCAGATTTGTCCTCGAAGTGTTTCTCAGAAGATTTTCCAATCTCTTGGACGAAAGAACTATTTACGGAAGATAAAAAGTATATAATAGAGAATTTTTTTCCAAAAGAAAGGAAAGGATTCATCAATAATTTGACAAAATCA---ATTCGTTATTCT------TTTTTTGACATATTGTCAATAGATGAACCGTGTATGGGGTTTAGTGCT------ACTAAGAAGCTTATTGAAAATTTAAAATTCTTAAAAAAGCAACAGGATGTTTTTTTTGGATATTTC---AGGGGATCAGAAAGGAATAGCATAGTTGATCCATGGGAGATAAGAACA------------------TATTTACGAAATCCTTTCTCAAATTGTGCTATTTCATCATATCCCGGATGTAATATT---CTTTTAAATAATCAGAGGGATAGAAACAAATTC---AATTGTATTCTATTTATGAATCGAAGT------------------TCGTCTTGGAATCGATTTTCTTCATTCTGTTATCAAAACAAAGAACAATACATATCACACAACAATTTCCGATTG---AAA------AAAATAGTTATAGAAAGAACAGATAAATTCATTCTATCAATAACTAAGCCTAATCAGGTTTATGATAATACATTTGCCCCTGATATTGATCATCGCATGAATCGATTCTATGAACTGAACAAGAATAGATTATTGAATCGAATCTTCAACCACAGAGATCAA---TTGAAGAATCAATCTTTATTGATCCTACTCGATATTACTGATAAAGAGAATGAATATTTCGAT------------CGAATAATCGAAAAAAAATTGACTCAAATCGAT------TCAAAAAATCGTTTAGGAATAGAAAACCCTCTTAACAATTACAGAACTGAAACT---------------TCAAATTGGTACAAATTGATT---CAATATAAT------ATTGATGGGCATTTTGAAAATGCATTAAATCAATTCTATTTCATGAAC------------AGGTCTAGTCGCAATTTAAAGGATCAA---ATTCGAATCAATTGGATAGAAAAT---GAAAGTTTGAATAATGTGACGAAAGATACAATTAACCGACATTCATCAAATTGGAGAAAAGGTCAAAAAGAA---TGG---GTT---------------TATCATTCTATTATTCGAACTGATCAATATATAAGTCGAAAATTGAAT---GTGTACAAATGGTCCAATCAGACCGAATACCTGACA---------AAATGTTTGAAACATTTCGTTTCTAAACAAAACGATTTTAAAATCGTGTTCGATCCGATTGAATTATTTACTAATAAAGATTCAATTGGTTGGTCTGGAAGTCCCAACAAGAAAGAT------TCTTCTAAATTCTATTTCCTTCCTGAAAATACTGTGAAGATCTTCATCTCTAAGTTTTCTATTTCCATTTCGAATTTCTATATT------TTCATTTCCAAGTTT------TTCATTTATAAGTTAAAAAGTCTGAATGATCGACTATTCAATAAGTTGTTAAAATCGATCGGTGTTCGAATCGTTCATTCGGAAATATTAAAACCCATTATTTTG---------------GATGACCATGATCTTTCACAAAGATCGAAATTATTGATCGATGAAAGAACAATAGCACAATTTGCTTTGAATGAGATACCGGTTAATCAAATTCTTATTGAC---TTCTTTGAG---------AATGAAAATAATTGCATTAAA------------TTGTTCGAGAACACTGATTTTTCGACGATATCCAACGATCAAGACAACTGGTTTAATCCCGTAAAA------------------------CTAGCTAAT---------------------CGAAGCTCATTGAGAGCTTCTTTTTACGAAGCAAATACACTCAAATTTTTGGATTATTCACATCAGCACCGGTCAAATTATGAAAAAAGATTACCTCCTCAT------------ATGGGAAGGATTCATATCAAAAAGAAGAATCTTACATATGGACAATTCTTCAATATTTTGCCCATCCACAAC---------------AATCTATTTTTTTTG------------------TCCATTAGTGAAATAAGACCTGTTCACTCGGAGAAAGAGACTATTTCA---------------------------CTAATCAAGTCACAAGTATCTAACATATTA---TTA---------------------------CCTAAATATTTACAACAAAGCGATGACCAAACGTTTGTATTAATCTATGACTTGTAC------AAATCCTTCAATTTACTAATTCGATTGAATCCATTTGTTCATGACGGAAGAGAGATTTCCTCGATCGAAGATATTTCTACAACGTTTTTAACAAGA------------GAACAAATAGCCAATTTTGAAACAACTTCTTAC---CATCCTTTTTTAAATGGATCCGATTTAGGAGAAAACAATTTCGATCAGCACCTT------AAAAAGGGTTCCAGTTCAAAC------------------ATAGGTCTTCTTCAAACTCAATCTTATCAAGATGATTTACTATCCGAAAGATTTCTAAAA------AGAAGAGATAAG---AACCAG------------AAAATGCTTCATCGAATTCGAGATCGGTTTGTAAAATATAGTTTC------------------------------ACAGAAAGTTCAAAAAACAGAATTGAAAATAAAGCCATA---------------GAT------------------------------AAGAGAAGCACCCTTCTTAATTTATCT---------AAAGAGAAACTC---AATTTTTTACCATTTTATTCACCGCGTTTCAATGAACGTGTTAAGAAACAAGAGATG---------TATAGAATT---------TCTCAAATAGATAGCATTTTATCAAAATGGGATTTGTTTCGAACATATACGCCGTGGTTTTTTACTTCTACATGGTGGAAATATATTGAGAATCTACTTCTAGATACTTTTCCGGAGATATTG---CTAAATAGCAGTGATCAATTCATATATATTTTG------------------------CATGAGATTATGCATAAATCAAATATCTCGTGGGCACTTTCTCATCAATTATGGGCACTT---CTACAATGGAATTTTAGAACGAAGATTTTG---GATAAGTTTTTTTCTTCATGGAATCTTTGTTCATTCAATAAAATGATTGATCAAAAGAATAAGTCATCAGTTTCATTCGTATGGGCACATCTGAGATTACTAAATGCTCGGGAG---TATGAATATTCGATCATTATTATTTTTTTCGTCCTTGGATATTTCGTTCTTCGATATTCTTTCATCGTTTCCTTAGTC---------TTTATCGAGTTACAGATACATTTTAAACGCATTAAAGATTTCATGGATCCGTCATACGTGATCGAGTTGCAAAAACTG---ATGGATCGTCCTTTGCCTGGTCTGCCTTTATCTATGAATATGAGGAACATATCCATCTATTTTCTGAACAAATCAATTTATTATATGAAGAATAGAAAGCTTTATTCACCTATAGGAAAA---------------------AAGTTGAACAGATCGTGCTTT---------AGCATGGATATCTCTGAAAAAGAGAGAGAATTACTAGTTCAGTTTCTAATAACAGAAAAAAACATTTCGAAA------ATTGGATCGAATTTTACTTACAGTCAG------AATTTATTCAATAATGAATTTGGTTATCAAATCACTGAACAGCCGGGACTTATTTACTTACGATATTTAGCCGACACTTATCAAAAAGATCTAATGAATTACGAGTTCGATCAATTTCGTTTAGCAGAAAGATGGGTCTTCCTCGCTTTTTGTCAGAAGATTACCTTTTCACAAATCTTGTGTCGAGCTAAG---AGT------------TTGAACCTCGCATTTCATGGAAAACCTTTCTCACTCCACTTAGGATCA---TTCCTTTCCAGAGGGATTTTACTGATAGGTTCTATGGTAACCGGACGATCCTATTTGGTCAAAAGCCTAGCAGCAGACTCCTACGTTCCTTTAATAAGAATATCTCTAAAAAAGTTATTGTATGAC------AAAGGTGAATATTCC---AATTTCCTTGATATACGAAGTATGAATGATGTGATGCAAAAA---ATGCATCAGTTCAATCTTACCTTCGAATTGGCAAAAAGAATGTCTCCTTGCATAATATGGATTCCAAACATTCATGAACTGAATGTCAAT------CACTTAACTCAC---------------------TTTTTTCTTAGTTTATTAGTGAACCATCTCTCTAGAGATGATGAGAAATATTCCACTAGAAATATTCTTGTTATTGCTTCGACTCATATTACTAAAAAAGTGGATCCAGCTTCAATAGCTCCAAATCGATTGGATAGATCAATAAATATTCGAATGCTTCCTATCTCACAACGGCAGAAAGAATTTTCTATTCTTTTACGTAGCAAAGGGTTTTACCTAGAAAAA---GAGTTGTCCTGT------CCTGATGAATTTGGATCTAGAACCGCAGGTTTTAATGCACGAGATCTAGCAGCACTTGCCAATGAAACCTTATCAATTCATATTACCCAAAAGAAATCAGCTATAGACACTGATACAATTAGATTAGCTCTTTATAGACAAACTTGGGGTTTGCAATCTATAGATAATCAGGTTGGGTTCGGTCAAAATTACGAAATACTTCCCTATAAGGTAGGAAAGGCTGTTATACGAAATACGCTTAGGAGGAATTCTTCTATGAATCCTCTATCTATTAAGAATGAATTATGGAAGAAAAGGTTTCATTATTTGTCCGAATGGTATTTAGAACCTTCTACTGCCGGAACAACTATGAAGGAATTGACTGTGCTCCCCCCTATTTTGGATTGCTTGGCCGGATCAGCAGCTCGAGATTCTTGGTTTATATCGGAACAA---AATAGAGAGAATTGGGTTCCTCTCGATAGATTCGCTGAGCATGATTTCAACCTAGCTTCTAGTCTTTTAGAAAGTATTCTGGTGGAGTTTCCATGGTTAGGAATATGTCGA---GGTAAGTCTGAT------AAGAATCAAATAACATTTGCTCCTCAGTACAAA---------------ACGAGAAATCATCTCAATATGATGCGAAAGGGGTTTTATTCTACGATCAATAAAATG---------TTTGTATATGAAGAA---TATGAATTGAACTTTCAA---------CAAGAAACTCCTGACGCAAAAAAAATGGATGAAGAATTAGTCAAT---AACATAGTTTGGGCTCCTAGAATCTGGCGTCTTAATTTTCTTCGCAGTAATCGATTTGATCGTATAAAAAGACCCAATGAATTGGGATTTTCATATCAGTTCGAATTGTTTCGAGAAGAG---------CAGATTAGTTATTGTAAAAGG------------------GTTCGAAATAATTTCGAGTATTTC---CAAAAAGGGCCA---CATAAA---AAAGGGTTTTATATTCATGGGAGAAATCATTCCAACACAAGACAAAAGAATCTACAACATATA------CAGTCTCAATTC------------------GAAGATATATCATTACAAGAGCGGTTCGAAATGTTAGGAATATTT---CAATTTTCTATACAATATAAAATGCAATATCAATCTTCTAAAAAACCAATGCTTTTTCTAGGAAGACGATTTCTTCGGGATCCCACAGGTTTCTTATTTAAAGATCAGCACCTTGTGTTTTCACGTCGGGAATTTTTTGCAAATGAAGCAATGCTTAAAAGGTTTTATATTACTTACGGTTCAATAAGAAGACGAGAAAAAAATATTTTCTCCAAAAAAAGTATCCAAGGTGCTTTTCGTAGA---TATAATTCA------------------AAATTCATGACC---AATTCAGTCATGAATTCG------------------------------CGGAAACAATTGCCCCTT---GCAGTAAAGGAACATATC------GAGGCTTTCGAACGCATTCAAGCAATTGGTATACGATTGAAGCGTATACAGCCATATACTCCTACATTTCTATATCAACGTTGGTTGATTGAAAATCCGCAAAAAAAGGTTGATCGCTTCGAATTGTTGATTCATCGCCAAAGATGGCTTGAAACCAATAGTTCATTATTCAATGAATTTTTTATTTATAATACTCTATCCGATAGTTATCAATATTTATCAAATTTGTTCCTATCTAACAGAATGTTATTGAATCAAATGACAAAGACATTGTTGAGAAATAGATGGCTTTTTCCGAATGAAATTGAACACTTAATTTATACAACGAAATGA---------
>Huperzia
---------------------------ATT------GAAAAAAAAAAGAAGATTATTCGT------------GAGGTATTAAGATCCGGAAAAGTACAAAACCCTCAGTAT------TTATTTAATTTATGGACAAATTGTAATTCTTTTAGATTGTCGACCAAGATTATATTCAACTGGGAACACCTCATTAAGCTCCTC---GATCCTCGAATTATTATTCTATTAATCCCACGCGATATACGT---GGTTTTAGAAGTCAC---------ATATCATTTATTTGTTTAGTACTATTCACATTACCAATCTTTATGCATGGTTTTAAT------GGAAAAGGTTTGCTAGAAACGAAACATTTGTATTTGTCGCAA------------------------------GTGGTTGAT---------------------GAACATACAAATAATGGTGAATGT------------------------------------------------------AAAAACACAACG------------CAAGAAGAATGTTTTAAGTTTTTAAAATATCTTGATATTTCCCCGCATAACTCCTTTATTTATTATCGAGGA---------AGT---GAAAAA---------------------TAT------ATAAGTTACCTGCCAGGTTTAGAAGAAGGTGTTGTTTCTACTGAACACGGGATAAGCAACAATATAGGCATTATGCCGCCTGTA------------------------------------------------------------------------------------------------TATGATCAGATTAAACTTTTGGGTTTACAATGGTGGAAAGATTGTGTCATAGAAGGAATTTTTCCTAGTCGTGGAGCATATGGAGAAGAGTGTATAAGTAATAATAATTTTATCTATCCCGAATATAAAAATACAGAGGACATTAAATATTTTTTTGAATTTTAT---------------------------GGA------GAAGCAAAAGCTTGGGAAATT---------------------------------------------------------------------------------------AAT---------------------------------------------------GTTTCGGATTCAAAAAGTGGAGGAAATACCAAATTTTCAATAGATTTAGCT------------------------------------------------TTAGATTTAACTGAA------------------------------------------------------AAGCGGTATTTGAAT---------------------------------------------------CGTAACAAA---------------AAAAATTTT------------GAATGGCTTTTC------------------------------------GAT---AAAATG---------------------------------------------------------AGTATAAACCACATACATATT------GACAAGCAACTAATAAACAATTCTTCAACTTTTTGGGATCTTTCTCCCCCCGCCAGGGTTGAACGGAACAACACGAAATCAAAATTGTTTTCAAAGTGTTTCTCA------------------------------------------------------AAAGATTCGTCAATTTGTCGGATA---------------------------GAGAAA------CGCTTT------------------------------ACGGAAGGC------------------------------------------------------------------------------------------ATAAAATATCTAATGGAGAATTTATTTTACGAA---------------------------------------GGGGAAAAAATAATAATTGATAATTTTCCAAAATCAATTTCTTATGCTTTT------TCAGACGTATCGTCGGTGGACGAACCAAGTATG---------------------------------GGTTTCCACACCACTGAAGAACCT---CTCAATAATAAT------------------------------------------AAATTTGGATTT------GACAAAAAA------------------------------TACCGAAATGTGTTTCTAAAATATTCT---GTACGATCAGACGGTAATAGAATAGTTGATGCGTGGAATACAAGAAATAAATTTAAAAATTTTTGCTTAAACTGTTTTGTT---------------------TTACCAGATGCTGGATCTTGTACTATTCGTAGAAAACCATTGAATATAAACAAATTA---GATTTTATTATATTTATGAACTGGGACATCTCCAGG---------AATATTTTCCTTTTCCCCCGGCTTATCCCCCACAAATGCAACAGACATTACATATTCCACTTTCTTATAAAATAT---AAA------AAAGGATTGGTAATAAAGATAAATCAATTCTATCTTTCGATTACCAAGTCTAAT---------------------------CATATT---TACGAGAGTAAT------------------------------------------GAACTTCCCCTT---GGT---GTAGAGTATGCAACAGAAAAATTTTTTCATTGTATCGCA---AATCACGGAACCGGAACTCCA---------------------------------------------------AGTTGGTAC---------------------------------AAATCAATTATTAATATTAAGGAAATTTTTTTTACA---GATTTAAAA---AAA---------------TCATTAAGTAGTTCATACTTA------------AAGTAC------------------GAATCAATTTATTTTTTGAAGTATTGG---ATTGATGAG---GGACTTCAAAAAGGGAAAAGTTTTAATAATATAGCGAGAAATACGATTAACCAACATTCATTAAATGGGGTTAAGGGTGTAAGAAAA---GGG---TTTTATTTCTACAAAGGCAATAAATACGTTAATTGGAATCTGAACTTATATGAA---------TGG---TCTGATCATCGGACTAATCGT------AACTTTAAA---------AGATCTCCAAAAAGATTTATTTGTGGAAATAACTATTTAAAAATAATGTCCAATCGAACGGAATTTTTTACTAACCGA---------------------AATTCCAGAAGTTGGTCCGGAAAACTAGAAAATAATTATTCT------------------------------AAGTTTTACTTTATTTGTAAAAACTCCATAAAAAAAGGGTTTAATTTGTCAATTTTTAATAAG------TCTGAA------------AAAATTAATACGTTGGGTAACTCACCAAAAATCATTGAT------------------------ACTAAAAGTATTTATTCCGAAATGAATCCTTCGCAGAATCATGAATTCTTGCAGGAATTGGGATTTCCAAGTGATAAAGAATCAATAACACCCTTAATTTTGAATGAAATACCAGTAAGTAAATTTACTATTGATTCATTTTATAAT---------AGGTTCAACATAAATGTTGAATACATGAAACTCTCCGATGAGACTACTTTTTTTGCAATACTCAGAAAC---AAAGACATTTGGTTTGATCCCATAAAA------------------------CTTTCTAAT---------------------AAAAGTTTACTTAAAACTTATTTTGACCAGGCAATTATACCAAAGTTTTTGGATCATTTGCTTTATATCCAGCCAGATCATAATAAGAAATGGTATTTCTAC---TTCTGCAACACCGAAGAAAATATTATAACAGACTATAAATTTACCTATGGACAATTATTGAGTATTTTACCCAAACATAAC---------------AATGTTTTTCTTTCG------------------TCTTTCGTTGGAATAGAACCTTCCGATTCGGAAGAAAATACTATTCTA---------------------------GTTACTCAGCCAAAAGTATCCAATATTTTT---TTTAAATGTTTAAAA---------------AGAAGTTATAATCAAATATTTGCATTGGTTAATAACTCA------TATAAATTGTTAATTTTATTGAATCGAATCAATTTATTGTTCCATAAAAAAATC---------AATACTTCTTTTACTGAACAATTTTCTACCATAACACTTTTAACGGGA---------------AAACAAGTAGTAAATTTAGAAATTACTTACTATCGCCAGCCCGATATA---------GAAATATTCAATTTGGGGAGGAAGAAC---GTT------AATAATGGTTTACTCGATGAAAAAGCTTTAAGTCCGAACCTTAGCGTTATTCAACGTCAATCTTATAAACATGATCTATTCTCTGAATCTCTTCTGAGG------ATTCGGAATAAG---AACAAT------------AAAATGTTTCATTGGTTTAAAAAACTGTTTTTAATAAATGATTCAGCGGGAGATTCGAGAAGC------------GTAACTGGAAGCAGAGTCATAGGTGGAAAAAGCACAAAATTAATTTTATTAAATAAT------------------------------TCGAATCTATTTGTTGAGGAAATCAAA---------AAAAATGAAACT---CTTTTTTTATCATCCTCTTCACCACACTTGAATGAACGAGCTAGGAATGCGGAGACA---------TATAAGATA---------TACCAAGTAGATAGTGTAGAAAAAAAAAACGCTTTGTTCAGAAAATATACACCATGGTTCTTTACTTTAAAATGGTGGAAATACTTTTTACAAACATTTACGGGAGTATTACCAAATGGAATATCACTAAATAGCAGTGATCAA---------------------------------------TTTGAATATGTT------CCTCAAATC------------------------TGTGCTCAA------------------------------------GATCGAGAAATCTCGGAT------------------------------GATCAACCGAAGAAAGCATTACTTCATTTTATATGGTCATATTCAAAATCAATAAATTGTTGGAAT---GATAAATATTTGATTATTATAAGTTTGTTTCTATCCAGCTATTTATTTTTCCAA---AATTATTTATTCAATCTGATAGGCTCAGATTATACTGACCTATGTAAACATTTTGGAATAATCCGATATTTAATAGAT------------------------CGGAAA---TCTTATTGGAATAAG------CTGGTATACCAACATCCGGTAAAATCA------ATTGATACACAAAACAGATTTGTGAACTTTCTAAAAAAAATTGGACATTATGCAAAAAAGAGAAAGTTAGATTTATTTACAATGGAAGAATTGAATGCATGGTTAACTACTAATCAAAGTTTAGATATTTTTCCGAGGAAAAAAGAATTATTGATTCAATCTCCGATAACACGAAAAAAGATTTATCGA------TATGGATTTAATCTAATTTACAATCCT------CATCTACTAAGTAATGATTTTGGTTATAAAACAACCCAACAA---GGACTTTATTACTTACGATATTTAGCTGAAAGTTTTGATAAAAGTTTAGTTAATTACCCGTTTTATCATTTTAATTTGGCACATAAATGGGTTTTCCTCGCTTTCTGGCAGAGAATCACTTCCCCGCATGTATCGCGGCAAACCAATACTTTGGGTTTTACATCTTACGGA---------------ATACCTATTCCGCTCCGCTTAGGATTA---TCCCCCTCCAAGGGAAATTTACTGGTGGGTCCTCCAGAAACAGGACGATCTTATTTAATCAAGAATTTAGCAGCAGACTCTTATGTTCCTTCGATACAAGTATCTATAAGCGAACTATTGTATAAC------GAACCTGACATTACA---ACC------------AAAGATTGGAATGTTTTGATGGACAAC---CTGCACCAATTAGCTCTTATTCTAGAATTAACGAAAGAAATGTCCCCTTGCATAGTGTGGATTCAAAATATTCATGAACTCAATTCGAAT------TGCTTGACTCAAGATATAAAATCTAATTCTAATCTCCCACTCGGTTTATTATTGACATACTTCCGTACCAATTTTGTTAAAAATCATACTTTAAGTATGATTGCTTTTGCTTCGACTCACATTCCCGAAAAAATAGATCCATCCTTGATATATCCAAATAGATTGGATAGATTAATGAATATTCGAATGCTTAGTATTCCACAACGACAAAAGGAATTTTATATTTTCCTACGTAGTAAATGTTTTCACTTAGAAAAT---AATTTGTCTTGT------CTTAATGAGTTCGGGTATGGAACCATGGGCTACGATGTACGAGATTTGGCATCACTTGTTAATGAAGTTTCATCAATCAGTATTACCTACGACGAATCAGTCATATACGATGATACAATTAGATTAGCTTTCCATAGACAAGCTTTGGGTTTTGCATATGCAGATACAAATATCGAGTATGGTCAAAATGACGAAAAACTTCTTTATAAGGTAGGAAAGGCTATTGTACAAACTATAATCACAAAAAAATTTACGATGAATCCTTTATATAAGGGTAATAACTTCTGGAAAAAAAGATTTTATTATTTGTCTGAATGGTTTTCAGAACCTCCCATTACCGAAACCACTGTAAAGGAATTTACTATACTATCCCATATTTTGGAGTGCTTGGCCGGATCAGCAGCTCGAGATTCTTGGTTCAGATCCGAGAAT---GAACAGGAGAACTCGATTCCTCTCGATAAATATGCTGATAATGATTCTGATTCAGCTTGTACTACTCTAGAAAGTCTTTTAGTAGAGTTTCCAAGGTTAGAAATATATCAA---GATGAATCTATT------TCTAATAAAATG------------AGACTTGCT---------------CCT------------------------------------------TATTCTCGAACG---------ACGAATCTTGTGAAT---ATAATGCAGAATATAAAT------------TTTCCCATTCAGTACAAGCAAAAACTGTCTGAATTAGTAAGT---AATACTGCTTGTTCTCCTAGGATTTGGCGTTTCAGTTTCGCCTGCAACAATATATTCAATCGAGTAGAAAGACCCAATGAATTTCGAATTCCATACTATATTGGATTGTTCGGGGAAAACATACAAACTCTTTCTAAATATTTACAAAATGATTTT------------AATGATGCTCGATTCGCGCAGTAT---ATAATGAAACAG---CAATCT---CCC------------CATAATAGGGTTTTATCAAAAATGAGACGAATAAGCTTGCAGGAACTA------GAGTGTCAATTA------------------GAAACTATGCTATTAAAAGAGCAATTTGAAACATTAGGAATCTTT------TCACCTGTACAATATCCAATAGAATATCGAATATCTAATAAACCACTGTTATTCCTGGGGAAACGATTCGTTTGGGATCCCACGGGTTTATTATCCAAAGATCATCACCTTGCATTTCCATATCAACAATTATTTGTAGATGAAGAAATGCTGAGAAGATTCTATGTTACTTACGGAACGGAAAGGGAGCAGGGAAAATCTCAATCAATTCAGAAGATAAAACAATTTTTTGTTCGTCGCGGATATAGCCGA------------------GATTCAATGAGT---AATTTATATATAAGTGGA------------------------------TTGAAGCAATTCACTTTT---GCGGATAAACAAAATATT------GAAACTTTTAAAAGTACTGAACGGATTGGTGTCCAATTGAAACATCCACATTTATTTGCTGCTGTGCATTCATACCAACCTTGGTTGATGGAGTACTCACAAGAGAAGTTTGCTCACTTTGATTTGTTGAATAATCATCAGGGATGGCTTGAAGTAAATAGTTCATTATCTAGTTATTCTTCAGTCCATAGTACTTTGTTTGAGAGTCATCAATATTTATTGAATTCATTTCGTTGCAATAAAATGTTATTGAATCAGATAATAAAATTGTTGTTGAAAAATCGATGGCTTTTTAAAAATGAAATTGAAACTTTATTGGTACTATCGAAAGGAGGATGA---
>Botrypus
ATGAGAGGAAAA------------CCAATA------CAAACAACATCTTCCGTGCCTCCT------------AAGATCCCAAATCTAAGGGGGATCAGTAATATCCAATCC------CCCTTTAGATTCTGGGCAGACTTTAATGTAGCAGGATTCTTAATTGGAATATTCCCAAATTTCGGTAATATTCTCAAATTATTC---GATTTTCAATTTTTGGGTTCACTCATTCTATGCGATCTGCGT---AGTTCAAAGAGCCAAAATGATAATCTTCTATTGAAATATTCACTCCTTGTTACAATCCCTATTATTTTATATCGCCTAAAT------GCTAGAGCTTTGGTTGAAACGGTAAATCCGGATCTAGCAGGA------------------------------TTAGTGAAT---------------------GATTCTGCAAGAAGGAGCGTTGTA------------------------------------------------------GGACGCGAAATA------------GTGGGAGAATTC---------------------GATATTAATCCA---------------TCATATTCA------------CCG---AAAAGA---------------------ATA------CTA---------------------------------------------------------------------------CCCGTG------------------------------------------------------------------------------------------------TATAATACAGTCAATTCTTCGGTTTCGGAGTGGTGGAAAGATTGGATCGTGAGGGATATATTACCCGGTTGGAAAATC------TCCCCAGGATTAATAGATAAAGTTAAGGTATCATTGAGAACCAAGAGTACAGAGAATCCGAAAAATTTTTTTGAATTCTAT---------ACAGACGGTACACCGAATAGG------GAATATGCTACTTGGAGATACGATTCCGATCTCTGCTTCGTACGGACC---GAGAAAAACCCGGGGATGTATTGGAGTTCGAGGGGGCGGGCAAATATTTTAGGT---AATAATCTATTTCCGTCCGTAATGGTTGCATTTTGCGAGAAGATATTGTTTGAAGTCGAGGATCCGTTTAATAAGCAGGAGTATGAATCGAGTCTTGATTTTACTAAAAGATATCCCTCCCGGTTTTGGATTTACCTCAGGCGATACTGCGACACGGATTTGTCCTAT------------CAACCGATAATCTATTAC------------------------ATGGGATACATAACGGATTTTTGGGTGAGGTACAAATAT---------------------------CGGGAAAGGTGCTGGAATTTGATCCAAGATTTTGTTGAATTCTATAGTTGGGCGTATTATTCCAATAATTACTGGATCTGGCAAAGCTACAAAGAG---GGATTCGATATTGTAAGATACATTGTGAGACAAAGATTCATTCGCTTCAGCGAATTCGGC---AGTTCTGAACATTTCGTTACT------GTACAGGGTATTCTTTCAGAAATTCTGTACAATTTTTCAATCCATACTCTTTCAAGGGTAAGAACGTCTAACTTATTAAAAAGGTCATACATTGGGGGGGTGAGGAGTATCGATCCCCAAATATCGAGTGATAGTGTGTATGGAGGAGAT---------AGTGCCGAAGCGATTCCGAAGGATGAG------------------------GATCGA------AAGTTTTCTCTCTCGGGAGGTTCTATTTCGGGTAGTACTAATGGTTTTTCCCGGGATTCCAGTCATTATGGGGAATCTTACCCTAGGGAATGGGATTGGAAACAGTTCTTAATTCCAATTAAGTTACCAACCAGTATCGAATATCTAAATCCGGGATTCTATCTTTCCCATATTTACCCTTCCATTGAGAATAGGGGAGAATCTACAGGAAAAGGGGGGATTGCGAAATCTCTCGCGGAAGCTCTATTTCCAATAGGT------GGAGGAATAGCGAAGAGTGATAGTTCGGAACCA---------------------------------TTCGGTTCTGCTATTTTTAAACCA---CCCAAGCACAAT------CATTCGGATACATCGTCGATGTATGAG---------CGGTTTTTCATT------AGGAAATCG---------AGAAGCCAATTGTTGAAGAAGCAACAATATGTTTCTCCCAAAGATTCC---AAATTATCGGAAATTGATAGAATAGTCGATCTATGCAGAATAAAGAGA------------------TATTCCTATTACCCT---------------------TCCCCAGAATCTATCGAATTG---ATAGAGGATGGTTTTCCACTAATGAAAAGTATAAGGGGGAAAGATTCATCCGGGCACAAGCCTTTACTCTCGCCTTCG---AACATTTCTTATCTATTCCATTCCGTGTTTGGAAGAACTGGTAAAATATTATCTCCCCAGAATTATATTCAATTC---GGG------GAACTATTAGCGACGGGGATGAATCAAATCGATTCATTCATTACTGTGCCTAATCCTGCCTCTAATGGAAGAATCCTTCATTCTATT---CATGGGAGTAATCGAGTCATTCCATCAAAATATGGTGGGGGAATATCCAAC---AATTCGGGAATCGGGAGT---ATTGAATATTCCAAGAAAGAAATCTTGATGAATCCTGCG---AAAGATTCTTCGGGAATCGATGCAGCAACGAATCGGGATAATAGAAACAGAATATTCTCCCTGTGG------AACACTGTTCGAGATGATACATCCTTTTTGTGGAATGATTGGAGGAGCAAGACTAATATCTCTTCGATATCCTTATTAATCAAGGTTTGC---AAACACGATGGATTAGTCTCTTTACATTCGATGTACACGATGTACGTGTGTAAGTATTTCCACTTAATTCCTGCCGAGTATCTCTCGAAATTGAAATATCAG---ATTGATGCT---TGGGTCAGTAAT---GGAAATTACGATTATTCCGCGAAGTATGCAATTCATCAAGATCTTTCGATTTGGAGGAATAGTTTGGATAAT---CAG---TTC---------------GGTGAGTTCATTGTCCAAACCGATCAATTATACTCG---------GAT---GTACATGGAATTATTAATCGAATTCAATATTCGGAA---------CCCTTTTCAAAATATGTTTTCTCCCGGAAAGAGTGTGAAAGAATAATCTCTAACTCTGACAAACTAATCAATAATCTA---------------------CTACTGAGTGAGAGAGTA------TTGGGGGAATACTACTCC------------------------------TCCAAATCTTCAGTCACTAGTGAAGCATTCAAAAAG------ATCGTGGAAACGCTCGAGCCCTTTATTCATGAT------------TCGGAAGGTATGGTAAATCGTTTTCCGAGTTTGATCGGTATCCCC------------------TTAAAGGGATTCTTCTGT---------------TGCGAGAGAAACCTATTGAAGGATCCTCAATCTCGGCTAAACGAGGGATCGATAGTGCCATTCGCTCATTACGCAATACCAGCCAATAACCTTATCTTCAAT---TTCCTATAT---------AGCGAGAATATTACTACGGAA------------TCTTCCTATAACCCAATTTTAACGGGGATGGACAAT---CGGAATAATCGGTTTAATCGCTTCAAT------------------------GTACGGAAT---------------------AATATTCCATTGAAACATTCTTTCGATAAAGTGAATGCATTATCATTTCTGGATTCTTTCCATAATCCCCGATTTGATTATGGTGAAAGATTATCCCTTTCC------------AGAAGAAGGATTCTTATTAAAGGCTATAACCGGATATACATAGATATTATTATGAACGGTGTATCCAAGGGT---------------AGGAATGAATTATTT------------------ACGTTTACCCGAATGAAAACTCCTTCCTCGAAAGAATCTAATATTTCG---------------------------CATATTGAATCACGATTGTCTAACGGAATA---CTA---------------------------CCCGGATATCTAGATCCCATTCTTCATGAAACGGGTAATTTTTTATACAGACTTTACCTAGTGAAGGAATTTCTGTCACTGACTCGGTTGGAATTCCAT---------TATCCCGAAGAACTGAGTATGTCTCCCCTCCGGGGCATCTTTAGGAATCGTTCTCCAGTAATGAAACGACTAGTCAATATTGGAATATCTGATTATTGGCGACCCTTCCTG---------GAATTGAATCACGAGGAATTTTCGACT---TTG------AGAAATAGTTCCTTCAAGGAT------------------------------------CAATTTCATCGGGGTGGACTAAGCAATGGTCCCATCAGTACC------CAGTGTGATCAG---AATGAT---------------------------------------------------------------------------------------TCGGATCATTCACGAACGGCGGTATCGGGGAAACGTAAG---------------AAC------------------------------CCTAGTGAAAAGTTGCCCAATCTTATC---------ATTGGTGGGGAG---GTTGTTCGTCCATCTCCTCCAATCAATTCCAATGAGCCATGGTGGGGGTTTAATCTA---------TATAGAATA---------ATTATAGAGAATATTTCTCTTACCAAATGGATCCTATTCAAAAAATACACCTTATGGTTTTTCACCCCCGAGTGGTGGGAATATGTTAACGATTCACTCTCGGAAACCTTCCCGGAAGCACTA---CTGAATATCAATGATCAATCGAGGTCCAATGCC------------------------TCCGATACTGTT------AGGGGTATGGATAATTCATTGACCAATTCA---TGGTCGAAT---TTGAGAGATAAATTGAAAGCTTACCTTTCC---AGTAATAGAATACCCAATTTTGATTCTTACCCCTTGGGAGAGATTACTGGTCAAGAGAGGTATTCACTATCGAGG------TGGTCACTATCGGGGTTCACAAATGATCATAGT---ATTCCATATTTAATGTTCGCAATATTCTTTCCCCTCGTTTATAGTGCTTCCCAG---CAATACTTAGCAACCTTGGTAGGTCTCAATTCTATTTTTCTATGGAAACGCTTCGAGATTATCAAATATCTGATAGATTCCCCGCAGATAATTGCCACGGGGGAGTCG---ATGGATTCTCCCCTT------TCGTCGGGACAAAATTCGACAAGAAATTCATTGATTAATTATTCGAGAAGATTTCTCAATCACCTCACTCGCATAAGTTTTTATTATCTCCCGAGGAGA---------------------GAGATTAATGTATGGCTATCCCGAGGTAAAAACTTAGATATTCCCCGGAAGGATAAAAATTTAGTGGTTCAGTATTTGATAACGAATAAGACTCTTTCTCGA------TACAGATTCCACTTGAATCACGGTTTC------GATTCGTCAAGCGACAGTATTAATGGATCCATTAGGAAACAG---GGATTCAATCATTTGCGATACTTGACCAGTATCTGCCGGAAGAATCTCTCGAATTACCAGATTCGTAAGTTCGATTCCGTGGAGAAATTGATCCTATCTGCTCTTCGACAGAATTTAAATTCTCCAAGAATTTTTGGACGATTCAGCTTTTCG------------GTAAAT---------------ACACCAATCCCACTTCAATTAGGATCA---TTTCCCGGTAGGGGTATTTCATTGATAGGTCCCACAGAAACGGGACGATCCTATTTAATCAAGAACCTAGCAGCAAATTCCCGTTTTCCCTCAATACAAATACCTATGAACAGGTTTTTACATAAC------AAACCCGATTTTGGG---AAT------------ACACCCGTGGTTCTTCTTCCGAAGAAATGTTTGCGTCGATTAAATCTCACCCTTGAATTGGCAAGGAGAATGTCTCCTTGTACGGTATGGATCCGGGACATTCATGAATTGAATCTCGAT------TATACGGTTAATGAGTCAGAGGTTGATCCTAAATTCTTGCTTCACTCGCTTCTGAAACACCTCAGTAATAGGAGTCCAAGTTACTGTCTCGTAAACAATATCGTTATCGCTTCAACCCACGCACCCGCACGAGTAGATCCAGCTATTATAACCCCGGATCGATTGGATCAACTAATAAATATTCGAATGCTTAATATTCATCAGCGTGGAAAAGAATTTCCTGCCCTTTTGCGTGCTAAGGGTTTTCACTTGGAGGTT---GATTCATCCCAT------TCCGAAGAGTTTAGATCCAGAACTATGGGTTACAGTAAGCGAGATCTAGCAGTACTTGCTAATGAGACTTTATCGATTGGCATTACCCAAAAAACACCATTCGTATGTACTGAGATAATCAGATTGGCTTTATACAGACAGGGTTGGGCT---------CTAGATAATAAGTCCCAAGCTATACCGGGATACGAGATGCTCCTTTACAGGGTAGGAAAGGCTATTATACGAAATAGCCTGATAAATACTTCTTATATGAATTTTTCATTCATTAATAATAATTTATTAAAGAAGAGGTTTTATTTTCTATCCAATTGGTATCTAGAACCACCCATTGCCAAATCGACTATGAAGGAATTTACTCTGCTTCCGCATATTCTGGGATGTTTAGCCGGAGCAGCAGCTCGAGATTCTTGGTTTATACTGGAAAAC---GAACAAGAAAATTCTGTTTCTATTGATAGGATTGTGGAGAATGATCTTCAATTAGCCCGTGGTATTTCGGAAAGTCTGCTAGTGGAATTTCCACGGTTGGGAGTACGCGAG---GGTGAACTCAAT------GGAAGTGCTCTT------------CGATTTAAT---------------ACGAGGGGTTGTTCAAACACGATACGAAGATATATTTCTTACAGATCCAGTGGTAATAGT------AGGGTCTTGGACGAA---AGGCCCAGGGACGAAAAT---------ACATTACCATTCGATGCAAATGGACCTTTTGAGGAGATACCGCGC---AATTCAGCTCGGGCTCCTAGAGTTTGGCGTATCAGTTTCCTCCGCGGTAGTACCTATGGATTCGTGAGAGTACCATCCGAACCCGATCCTTTGTATAATTCCATGATTCTCTCCCGAAAT---------CGAGACCATCTTACCCAGGGCAATTTTGACTTT------ACCAGAATCAAGCGCAATCGGGAT---GGAATATCCGAA---AGAAGA---GAAGGGTTCGTTGGTTACAGAAGAATCTTGAGGGATACGAGGGAGAAGCATATACACACCCCG------GAAGTTCAGTTG------------------GATAATATCCTGTTTCGAGAGCGATTCGTCAAACTAGGGATTGAT---AAATCGTCCATACAGTATGAGATGCAGTATGATTCACCTAATCAACCAATTATATTTCGGGGAGGACGTTTTGTTTGGGACCCTACAGGTTCGTCTCCCCCTGAAACTAATTCCACTTCTTCGCGTGATGAGCTATTTTCAGGGGAAGAAACAGTGAGAAGACTTTATATTACTTATGGGATAAAGAGAGGGAGGGAAAGGCATTCTTCGAGCAATAAATACAAAAAGCACCTTTTCCATCATGGTTATAATCGC------------------GATTCGGTAACT---GAATCGTTTGCCGATCCG------------------------------TGGGATGAATTACCCCTC---GCAGAAAAACGACACTTC------GAATATGTGAAAGTCAATCAGATGATGAAATCTCATCTGCTGACTCCGCAGTTATTCCCCGCTGTTTATCCATATCAAAGTCTATTTCTCGAGGATGCACAGAATGGGTATAATCATTTCAATTTATCCAACCACCGTTATGGATGGATCGAAGCGAATCGGTCTTCATCCAGAGATTCTACTATTTACACCATGCTTTCCGAGAGTTATCAATATCTATTAAACCTATTCTTATCCAACGGAATAGTATTGAGTAGAATGACGAATACATTATCGAAGAATAAATTGATTCTACCGAGTCAAATTGAGGAAATCCTTTCCAATCTGAAATAG---------
>Rhizoglossum
ATGAAGGGAAAA------------CCAATA------CAAACAGCATCTTCCGTGCTTCCC------------AAGGTATCAAATCTGAGAGGAATAATTGACATTAAATCC------TACTTCAGATTTTGGGCAAACCTTAATGTC---AAAGTTTTAACTGGAATATTTTTGAATTGTGGTAATTTTTTAAAATTGTTT---GATCCTCAAGCTCTGAGTTCACCCATTCCACGCGATTTAAGC---AGTTCGAAGATCCATAATAATAGTTCCCTATTAAAAGTTTTATTCTTCGCTACAATCCCCATCATTTTATATCGTTTAAAT------ACTAGAGCTTTTATTGAAGTAGAAAATAGAGATTTGGCAAGA------------------------------TTGGTAAAT---------------------GATTCTGTGAAAAGTAATTCTGTG------------------------------------------------------GAACGCACAATA------------TTGGTAAATTCA---------------------AATATTGATCCA---------------TTGTATTCA------------TCG---AAGAGA---------------------GTA------CTA---------------------------------------------------------------------------CCTTTA------------------------------------------------------------------------------------------------TCCGATACGATGAATTCCCCGGTTCCAGAGTGGTGGAAAGATTGGATCATAAGGGATATATTGCCCAGTTGGGGAATC------TCCGAAGTTTTGATCGATAAGGTTACAATGTTATTGAGAACCAAGAATACGGAGAACCTAAAGAATTTTTTTGAATTCTAT---------ATATATGGCTTGCCCAACGGG------GAATGGGATAGTTGGAGATACAATTTTGATCTGTTTTTCATACGGGATGAAGAACAAAACTTAGATATGTCTCAGAATTTGAAGAGACGAAAGAATCTCTTAGGTAATAATAATTTATTATTTTCCGCAATGGTTGGCTTTTGTGAAAAGTTGTTACTCGAAGCTGAGGATCCATCTGATAAGAAAAACTATGAATCGGATATTTGTTTCATCGGAAGATATCCCTCCCGATTCAGGATCCATCCCCAACGATACCTCCACACAGATCCATCTTTT------------CAAAATTTAACTGATTAT------------------------ACAGAATATCTAATGGATTCTTTGGTGAAACGTGAATAT---------------------------CGGAAAATAGGTGGGAATTTTATTCGAGATTTTGTTGAATTCTACAATTGGGTGTACCAGTTCAAGAATCACCGGATTCGTCGCGGCTACGAGGAT---GACTTTTATTTTCTAAGATGTCTTGCAGGACAAAGATTAGTTCCTTCTGGCAGAGTAGCT---AATTCCAAACACTGCCTTAGT---------------CTTATCTCAGACATTTTATACAACTTTTCAATTTTTACCCTTTCGAGAATAGTGGAATCCAAATCATCAAAAAGATTATACACTGAGAGAATGGAGGATATCAGTTATAGAACTTTGAGTGGTGGAGTCTATGGGGAAGAT---------AATAATTTAGCTGTCACAGAAGCA---------------------------GGTAAG------AACTTCTCCCTTTCAAGGAACCACATTAAT---------------------TGGTCCTCCGATCGTTACATAGAATCCGACCTCAAGGAATGGGATTGGATTAAGTTTATAATTCTGATTAGGCTACCAGCCAGTGCCAAATATGCAAATTCGGAATTGTTTCTTTCCCCTATTTCTCCGCTCATTGCAGATGGGTTAGAATCTTTGGGTGAAGCGGATATTGCAGAATCTACCGCAGGAACTGGATTTCTAATAGAT------AGGGTTATATCAGAGAGTCATAGTTTGGAATTT---------------------------------------CCTAAGATTTCGGAATAT---TACAATTATAAG------GATTTTGCTAAGTCGCCAATGGATGAG---------CGACTTCTCTTT------GGTAAAAAA---------AAGAGCCAACCGTTGAACGTGCAACATTTTGTTCTCTCCGAAGATTCC---AAATCATCAGAAATTAACAGAATAGTTGATTTGTATAGAATAAAAAGT------------------TCCTCTTGCTCT------------------------TCCCCGAGGTATAGCAAATTT---TTAGGGTATGGTTCTTCATCAATGAAAGAATTGATAGAAAATATTTTATTTTTACATAAGCCTGTTATTTTGTTTCCA---AGCATTAACCAATTGTTAAGTTCC---------------------------------------------AAATTC---AGG------GAATTTATAACGAAAGCAACAAATAAGATTGATTCATTTATTACTCTGCCTGGTCCTACTCCTGGTACGATGCTTTCCCATTCCATT---CCTGAGACCAAACCAGGCATTTCATTGGAATCTGATAGAACGGTGCTCCAC---GGTTCGGAAACCAAGAAT---CTTAAATATTTTTCTAAATATTTTTTGATGGATCCTGCG---GAGGATTATCCTTTAATCGATACAGCAAAGGTTCGGGATATTAGGAAAAAAATATTTTTCCTTTTG------AATTGGTAT------GAGCTTTTTAATCCCTGGAATGACCCAGAAGGCAATACTAATATCTCCTGGATATCCCGATTAATTTATTTTTTTAAAAATAATAATAAATTGGTCTATACATATTCAGCACATATTTGGGATGTTTATGAGAACCTAAATATTATTCCTCTCAAAAATATCACAGGACTTAAAGAGCTA---ATTAATATC---TGGGTCAGTAAT---AGGAATCACTATTACTTATCGAAATGTGCAATTCGGCTGGATTTTTTTATTCGGCAGAAACGTCTGGTTAAT---AAG---CTC---------------GGTGAGTTCACTAGACAGACTGATCGATTCTGCTCC---------AAT---ATGCGTGGAATCATAAACCGAATCCAATATTTAAAA---------TTATTTATAAGGTATCTTCCTTACCAGATGGTAGGTATAGAAGAAATCTGTGGTTTCAATGAACCAGTAACGGATAAA---------------------CTACTTAGAAATATAGTA------TTGGGGGGACAGAATTTT------------------------------TTAAGATACCCGATTACTGGTAAAGTGCTTGATGGA------ATCTTAGAAATTTTTTAT---TTTAGTTCTGAT------------CTAGTACGTCCAATTAATAGTTTTCTTAGT---------------------------------TCAAGGGAACTTTCTTGT---------------TCCAATAGAAAGTTACTAGAGTCTTCTAAATATCGGTTAGACGAAGAAGTAATAGCTTCT---GGTTATTCTATAATACCAACCAATAGAATTACCTTCAAT---TTCTTACAC---------GAGGAAAATATCCCTGTAAAA------------TCTCTCTATAATTCAATTTATGCAGGAATGGCCAAT---TGGACAGATCGTTCTAACCACCTCAAC------------------------GTACAAAAA---------------------AATATTTTATTGAAACATTATTTTAGTGAAGCAAATACACTATTATTCTTAGATTCCTTTAATAATCTCCTATTTGATTATAATAAAAGAATCTTTTTATGC---------------GGAAGACTTTTTATTAAAGGTTACAATCGGGTATACATGGATTTTCTTTCGACCGATGCATTTAAGGGG---------------AATAATAAATCCTTA------------------TTGTTCGCTCGAAAAGAACCGCTTTCTATTGTAGAATCTAAAATTTCT---------------------------CGTATAGATTCACAATTGTATAGTAGGGAA---CTA------------------------CTC---GAATACAAATATACCATATCTTTGGAAAAAAAAGATTTTTTTTATAGATCCCATTTTGTAAAAAATTTTATATCACTTATTTGGGTGGAATCCTAT---------CATCTTGAAAACCCGAGTATATTTCCTTTACGAATGCTTTCTCTGAATTGTTCTCCGATAATAAGACAACTCGTCAATTTTGGGATGTATGACTATTGGCGACCCCTCATG---------GAATTTAATCACGGGGAATTTTTGACT---------ATAACAAAGAGTTCCTCCAAGAAT------------------------------------AATTTTTATCAAAAAGAATCAAGGGATAGTACTATTAATATTAATACCCAGCTTGATTGG---AATGAT---------------------------------------------------------------------------------------TCGGATAATAAAAAACTATTAGGCTTAGATGGGTATAGG---------------AAC------------------------------TTCGATAAAGACGTTTGCAATAATATC---------ACGGGAATAGAT---ATTTCTCGTCGATCCCTTCCAATTGATTCTAACAAACCTAGGCTTAAAATTTTTCTG---------TGTAAAGAT---------ATTGGATTGGATACCTGTTCCAAAAAGTGGCTCTTAGTTAAAAGATACATATTATGGTTCTTCACTCCCGAATGGTGGAGATATGTTAAAAATGCCTTCTCGGAAACGTTTTCAGAAATATTA---CTAAATGCTGTTGATCAATTGAGGTATAATGTC------------------------TTCGATAGTTCC------AGTAATATAGAAAGTTCATTTATTATTGAA---TGGTTGAAT---TTGGGGGATAAATCAAAATTTTATCCTTTC---AATAGTCCAATTCTTGATTCTGATAATCTATTCCCAGAAGAGACCACCGGTCATGAGAGATATTCATTATCAAGA------TGGTTATTAGTCGGACCTGTTACTGGTCACAGT---ATCCCGTACTTAGTACTAGTAACACTAATCCCCTTTATCTATGTCGTTTCCCAA---CAATATTTAGCAACCTTTATGGGTTTCAATTCCATTTCTTTATGGAAACGCTCTGAGATTATAAAATACTTAAAAGATTACCCATGGAAAATTGCCATGGAGGAATCCACAAAGGATTTACCCTCT------TCGGTAAGACAGAATTTGGCGAGAATATCATTGATTAATCTTTCAAAAAAATTTTTCAAACAGCTCACTCGCTTAAGTTTATCCGATCCCTTGAGAAGA---------------------GAGATAAATATATGGGTATCCCGAAAAAAAAACGTTGATATTTCTCGGCAGGAAAAGAGTTTGGTGGTTCAGTATCTAGTAACTAATACTACTCTTTATCGC------TACAGGTTTCAGCTAAATTATGATTTA------GATCCATTACACGATAGCATTAATAGATCCATTGGGAAAAAT---GGATTCACTCATCTCGAATTTATAGTAAAAGCTTGCCAC------TGTTTTGCTCATCCAAATTGCCGATTGGATATCCTCGAAAATACGGTGTTGTCCGCTCTTCAACAGAATATGAATTCTACCAGAATTTCCGGACGATTCAATATCTTG------------TTGAAT---------------ACACCAATTTCACTTAAATCAGGATCA---TTTTCGGGTAAGGGTATTTTGCTTATTGGTCCCACGGAAACGGGACGATCTTATTTGGTAAAGAACCTAGCAGCAAATTATAGTTTTCCCTTGGTACGAATACCTATCCAAAGGTTCCTATTTAAC------AAACCGGATTTTCGT---AAT------------ACGCCCGTGGTTCTTCTTTCGAAGAAATGTTTGCATCGATTGAATTTAACCTTTGAATTGATAAAAAAGATGTCTCCTTGTATAGTATGGATCCAGGATATCCATGAGTTGAATTTCAAT------TATAAAATTAATGAATTAGGGGTTAACCCTAGATCCCTACTCCACTCACTCTTGGGACACTTAAGTAGTAGGAGTCCTAACAATTGTCTCAAAAATAACATTATTATTGCTCCAACTCACGTACCCGCACGAGTGGATCCGGCTTTTATATCCCCAGATCGATTGGATCAACTAATAAATATTCGAGCATTTAATACTCATAAGCGTGGAAAAGAATTTATAGCTCTCTTACATACCAGGGGTTTTAACTTGGAGATT---GATCCATCTCGT------TACAAAGATTTCGGATCCAGAACTATGGGTTATAGTAGATGGGATTTAGCAGTACTTGCTAATGAGACTTCATTGATCGGTATTACCCAAGAGAATAGATCTTTGGGGCCTGATACAATAGAATCGGCTTTCTATAGGCAAGGCTGGACC---------ATTGATAATAAGTCGCAATCTGTGACGGGATATGATATATTACTTTATAGAATAGGGCGAGCTATTGTACGTAATATCTTTACAAAGAATCCCTGCATGAATTTTCCATTGACTAATAATCATTTACTAAGGAAGAGATTTTACTTCATATCCGATTGGTATCTAGAACCACCTATTGTCGAATCGACTATGAAAGAATCTAATATGCTTCCACATATTCTGGGATGCGTAGCTGGACTAGCAGCTAGAGATTCTTGGTTCGCTTGGGGGAAC---GAACAAGAAGATTATGCTCCTATCGCTAGGATCGCGGAGAATGATTTTCAATTGGCTTGTGGGATTTTGGAGAGTCTCCTAGAGGAATTTCCACGGTTAAATCTTTGTGAG---GATGAACCAGAT------AAAAGTGCCCCTGCT---------TCACTTGGT---------------ACAGGAATATTTTGCACCACAGTAAAAAAC------TACCGGGAATTTAGTGGTAAT---------AGGGGAATCTTGGAC---AGATCGATTGGAGATAAT---------GCATTTTCATCCGATGCAAATGGATTATTTAATGAAGTACCTAAC---AATCTGTATCGGGCTCCAAGAGTCTGGCGCATAAGTTTCCTACGCGGCAGCACCTACGAATTTATTAAAGTACCATCTGAACCCGATCTTCCATATAATTATAAAACTTCTCATTGGAAC---------CAAAATAGTCCCACTCAGGGCCATTATGTTTCT------GCAAAAGTCGGGTGTGATCGAGAT---GGAGGATCTGAA---AGAAGG---GAAAGTTTAGTTGGTTACAGAAGACTCTTGATGGATGTGAGAGAGAAGCATGTAAAAATTCCG------GGGAATCAGTTA------------------AAAGATACTCCTTTGCATGGGTTCTTTGTCGAATCAGGGACTGAT---GAATCGTCTATACAGTACAAGATGCAGTATAATTCGTTAAATCAATCAAAAATATTTATGGGAGGTCGCTTTGTTTGGAATCCCGCGAGTCCGTTCCTTCCCGAAACCTATTACCCTTCTTTGCGTGATGAGCTATTCTCGGGAGAACAAACAGTTAGAAGACTTTATATAACTCACAGTACGAGGGGGGGAAGGCAGAAGTATTCTCCGATCGATAGGTATAGAAAGCATTTCCTTCGTCATGATTCTAATCGT------------------GACTACATGATT---GAATCCTTCACCGATTCC------------------------------TGGAAAGAATTTCCTCGC---GTAGAGAAAAAATCTTTT------GAATATATAAAGAATAATCAGATGATTAAATCTCATTTGTTAACCCCGCAATTGTTTCCCATTGCTTATCCATATCAAATTTTGTTTCTTGAAGAAAAACATAATATATATGATTATTTTAGTTTTTCCGATCAACGCTACAGATGGATCAAAGCTAATCGATCTTCCACCAGAGATTCTCTTATTTACACCACGCTCTTCGAAAGTTACCAATATTTATTAAACTTATTTTCATTTAATAGAAAAGCTTTGTGTAGAATCCTTAGTACATTACCAAAAAATGGATTTATTTTATCGAGTGAGATTGAAGATATCTTTTCCGGTTGA---------------
>Sahashia
GTGGAGGGAGAA------------CCAATA------CAAACAACATCTTTCGTGCCTCCT------------AAGACCCCAAATCCAAGAGGGATCAGTAATATCCAATCC------TCCTTCAGATTCTGGACAGATTTTAATGTAGCAAGATTTTTAATTGGAACATTTCCAAATTGTGGTAATATTCTAAAATTATTT---GATTTTCAATTTTTGAGTTCACTCATTCTATGCGATCTGCGC---AGTTCGGATAGCCAGAATAATACTCTTCTATTAAAATATTTATTCCTTGTCACAATCCCTATTATTTTGTATCGCCTAAAT------GTTGGAGCTTTCGCCGGAACGGGAAATCTAGATTTAGCGGGA------------------------------TTAGTGAAT---------------------GATTCTGCAGGAGGGAGCGTTGTA------------------------------------------------------GGACGCGAAATA------------ATGATAGGATTC---------------------AATATTAATCCA---------------TCGTATTCA------------CCG---AAAAGA---------------------ATA------CTA---------------------------------------------------------------------------CCCGTG------------------------------------------------------------------------------------------------TACGATACAGTCAATTCTTCGGTTCCGGAGTGGTGGAAGGATTGGATCATAAGGGATATCTTACCCAGTTGGGAAATA------TCCTCAGGATTAATAGATAAAGCTACGGTATTATCGAAAACCAAGAGTACGGAGAATCTGAAAAATTTTTTTGAATTCTAT---------ATAGACGGTACATCGAATAGG------GAAGATGTTACTTGGAGATACGATTCCGATCTCTGCTTCGTACGGACC---CAGGGAAATACAGGGATGTATTGGAGTTCGAGGGGGCGGGAGAATGTATTAGGT---AATAATCTATTTTCGTCCGTAATGGTTGCGTTTTGCGAGAAGATATTGTTTGAGGTCGAGGATCCGTTTAATAAGCAGGAATATGAATCGAATTTTGATTCTACCAAAAGATACCCCTCCCGGTTTTGGATCTACCTCAGGCGATACTGTGACACAGACTTGTCCTAC------------CAGCCAATAATCCATTAC------------------------ATGGGATACATAACGGATTTTTGGGTGAGGCACAAACAT---------------------------CGGGAAAGATGCTGGGATTTGATCCAAGATTTTGTTGAATTCTATAGTTGGGCGTATTATTCCAATAATCACTGGATTTGGCAAAGCTACAAAGAG---GAATTCGATATTGTAAGATACATTGTGAGACAAAGATTCATTCGCTTCGGTGAATTCGGC---AGTTCCGAACATTTCGTTATT------GTACAGAGTCTTCTTTCAGAGATTCTGTACAATTTTTCAATCCATCTCCTTTCGAGAGTAAGGACATCTGGATTCGTAAAAAGATCCTACATTGGGGGGGTGAAGAGTATCGATCCTCGAATATCGAGTAATAGTATGTATGGGGTAGAT---------AGTGCCGAAGCAATTCCGAAAGATGAA------------------------GATCGA------AAGTTTTCTCTCCCAGGAGGTTCTATTCCGAGTAGTACTAATGGTTTTTTTCGGGATTCCAGTCATTACGGAGAATCTTCCCCCGGGGAGTGGGATTGGAAACAGTTCCTAATTCCAATTAAGTTACCAACCAGTATCGAATATATAAATCCGGTATTCTATCCTTCTTATACTTCCTCTTCCATTGAGAATGGGGGAGAATATACAGGAAAAGGGGGGATTGCGAAATCTCTCGTGGAAACTCTATTTCCAATAGGT------GGGGTAATAGCGAAGAGTGATAGTTCGGAACTA---------------------------------TTCGGTTCTGATATTTCTAAACCA---CTCAAGTACAAT------CATTCGGATACATCGTCGATGTATGAG---------CGGTTTATTATC------AGTAGATCG---------AGGAGCCAATCGTTGAAGAAGCAACAATATGTTTCTCCCAAAGATTCC---AAATCATCGGAAATTTATAGAATAGTCGATTCATGCAAAATAAAGAGA------------------TATTCCTATTACCCC---------------------TCCCTAGAATCCTGCGAATTG---ATAGAGGATGGTTTTCCACTAATGAAGAGGATGAGGAGGAAATACTTCTCCGTGCATAAGCCTTTACTCCCGCTTTCG---AACATTTGTCATCTATTCCATCCCATGCTTGGAGGAACTGGTAAAATATCCTCCTCCCAGAATTATATTCAATTC---AGG------GAACTATTAGCGACGGGGATAAATAAAATCGATTCATTCATTACTGTACCTAATCCTGCCTTTAGTGGAAGAACCCTTAATTCTATT---TATGGGAATGATCGAGTCATTCCATCAGAATATGATAGGGTAATATCCAAT---AATTCGGGAATCGGAAAT---ATTGAATATTCCAAGAGGGAAATCTTGATGAATTCTGCG---AAAGATTCTTTGGGAATCGATGCAGCAACAAGTCGAGGTAATAGGAACAGAATATTCTCCCTGTGG------AACACCGTTCGAGATGATACATCCTCTTTGTGGAATGGTTTGAGGAGCAGGACTAATATCTCCTCAATATATTCATCAATCAAGGCTTGC---AAACATGATGGATTAGTTCCTCTACGTTCAATGTACACAATGCACGTGTATAAGTATCTCCACTTAATCCCTGCCGAGTATCTTTCAAAATTTAAATATCAG---ATTGATGCT---TGGGTCAGTAAT---ATAACTTACGATTATTTCGCGAAATACGCAATTCATCAAGATCTTTCAATTCGGAAGAATAGTTTGGATAAT---GAG---TTC---------------GGTGAGTTCATTGTCCGAACTGATCAATTATACTCG---------GAT---GTACATATAATTATTGATCGAATTCAATATTCGGAA---------CCCTTTTCAAAATCTGTTTTCTCCCAGAGAGAGTGTGAAATAATAATCTCTAACTCTAACAAACTAATCAATAATCTA---------------------CTATTGGGCGAGAGAGTA------TTGGGGGAATACTATCCC------------------------------TCCGAATCCTCAGTCACTAGTGAAGCGTTCGAAAAG------ATCGTGGAAACGCTCGAGCCCTTTATTCATGAT------------TCGGAAAGTATGGTAAATCGTTTTTCGAGTCTGATCGGTATCCCC------------------TTAAAGGGATTCTTCCGT---------------TGTGAGAGAAATCTATTGAAGGATCCTCAATCTCGGCTAAACGAGGGATCAATAGTACCATTCGCTCATTACGCAATACCAGCCAATAACGTTATCTTCAAT---TTCCTCTAC---------AGTGAAAATATTATTACAGAATCA---------TCTTCCTATAATCCAATTTTCATGGGGATGGACAAT---CAGAATAATCGGTTTAATCGCTTCAAT------------------------GTACGGAAT---------------------AATATTCCATTGAAACATTCTTTCGATAAAGTGAATACATTAGCATTTCTAGATTCTTTCTATAATCCCCGATTTAGCTATGGTAAAAGATTATCCTTTTCT------------AAAAGAAGGATTCTTATTAAAGGCTATAATCGGATATACATAGATATTATTCTGAACGGTGTATCCAAGGGT---------------AGGAGTAAATTATTC------------------CCGTTTACCCGAATGAAAACTCCTTCCTCGAAAGAATATAATATTTCG---------------------------CATATTGAATTACTATTATCTAATGGAATA---CTA---------------------------CCCGGATATCTAGATCCCATTCCTCATGAAACGGGTAATTTTTTATACAGACCCTATCTAGTGAAGGAATTCATGTCACTGACTTGGTTGGAATTCCAT---------TATACCGAAGAACCAAGTATGTCTCCCCCTCGAGTAATCTCTACGAATCGTTCCTCGATAGTGGAACAACTAGTCAATATTGGAATATCTGATTATTGGCGACCTTTACTGGGA---------TTGAATCACGAGGAATTTCCGACT---------TTGAAAAATAGTTCCTTCAAGGAC------------------------------------CAATTCCATCGGGGTGGATTAAGCAATGGTCCCATCAGTCCC------CAGCGTGATCAG---AATGAT---------------------------------------------------------------------------------------TCGGATCATTCACGAATAGTGGTATCGAGGAAGCGTAAG---------------AAC------------------------------CCTAATGAAAAGTTGCTCAATCTTATC---------ATTGGGAGGGAG---GTTATTCGTCCATCTTCTCCAACCAATTCTAATGATCCATGGGGGAGGATTAATCTA---------TACAAAATA---------ATCATAGATAATATTTCTCTCACCAAATGGATCCTATTCAAAAAATACACCCTATGGTTTTTTACCTCTGAGTGGTGGGAATATGTTAACGATTCACTCTCGGAAATATTACCGGAAGCACTA---CTGAATATCAATGATCAATCGAGGTCTAATGTC------------------------TCCGATACTGTC------AGGAGTATGGATAATTCATTGACCAATTCA---TGGTCGAAT---TTGAGGGATAAATTGAAAGCTTATCCTTCC---AATAATAGAATACCCAATTCTGATTCTTTACCCTTGGGAGATATTACTGGTCAAGAGAGGTATTCACTATCGAGG------TGGTCACTATTGGGGTTCGCGAATGATCACAGT---ATTCCGTATTTAATGTTCGTAATATTACTCTCTCTCATTTATAGTGCTTCTCGG---CAATACTTGGCAACCTTGGTAGGTCTCAATTCTATTTTTCTATGGAAACGCTTTGAGATTATCAAATATCTGAGAGATTCCCCGCAGATAATTGCCGCGGAGGGGTCG---ATGGATTCTCCCTCT------TCGGCGAGACAAAATTCGACGAGAAATTCATTGATTAATTATTCAAAAAGGTTTCTCAATCACCTTACTCGCGTAAGTTTTTATTATCCCCCGAGAAGA---------------------GAGATCAATGTATGGCTATCTCGAGGGAAAAACTTAGATATTCCCCGGGAATATAAAAATTTCGTGGTTCAGTATTTGATAACGAATAAGACTCTTTACCGA------TACGGATTCCGCTTGAATCACGGTTTT------GATCCGTCAAGCGACAGTATTAATAAATCCATTGGGAAACAG---GGATTCAATCATTTGCGATACTTGATCAGTATCTGCCAGAAAAATCTCTCGAATTACCAGGTTTGTCAATTCGATCCCGTGGGGAAATTGATCCTATCTGCTTTTCGACAGAATTTAAATTCTACAAAAATTTTTGGACGATTCAGCCTTTTG------------GTGAAT---------------ACACCAATCCCACTTCAATTAGGATCA---TTTCCCGGTAGGGGTATTTCATTGATAGGTCCCACAGAAACGGGACGATCCTATCTAATCAAGAACCTAGCAGCAAATTCCCGTTTTCCCTCAATACAAATACCTATAAACAGGTTTTTATACAAC------AAACCCGATTTTGGG---AAT------------ACACCCGTGGTTCTTCTTCCGAAGAAATGTTTGCGTCGATTAAATCTCACCTTTGAATTGGCCAGGAAAATGTCTCCTTGCATGGTATGGATCCGGGATATTCACGAATTGAATCTCGAT------TATACGGTTAATGAATCAGAGGTTGATCCTAAATTCTTGCTTCACTCACTCCTGAAACACCTCAGT---------CCGAATTACTGTCTCGTAAACAATATCGTTATCGCTTCAACCCACGCACCCGCACGAGTAGATCCAGCTATTGTATCCCCGGATCGATTGGATCAACTAATAAATATTCGAACGCTTAATACTCATCAGCGTGGGAAAGAATTTCCTGCCCTTTTGCGTGCTAAGGGTTTTCACTTGGAGGTT---GATTCATCCCAT------TTCGAAGAGTTTAGATCCAGAACCATGGGTTACAGTAAGCGAGATTTAGCAGTACTTGCTAATGAGACTTTATCGATTGGTATTACCCAAAAAACACCATTCGTATGTACTGATATGATCAGATTGGCGTTATATAGACAAGGTTGGGCT---------CTAGATAATAAGTCCCAAGCTATGCCAGGATACGAGATGCTTGTTTACAAGATAGGAAGGGCTATTATGCGAAATAGCTTAATAAATACTTCCTATACGGATTTTTCATTCATTAATAATAATTTCTTAAAGAAGAGGTTTTATTTTCTGTCCGATTGGTATCTAGAACCACCCATTGCCAAATCGACTATGAAGGAATTTACCCTGCTTCCGCATATTCTGGGATGTTTAGCCGGAGCAGCAGCTCGAGATTCTTGGTTTATACTGGGGGAC---AAACAAGAAAATTATGTTTCTATCGATAGAATTGTGGAGAATGATCTTCAATTAGCCCGTGGTATTTTGGAGAGTCTACTAGTGGAATTTCCACGGTTGGGAGTACGCGGG---GGTGGACTCAAT------AGAAGTGCTCTT------------CGATTTAGT---------------ACGAGGGGTTGTTCAAGCACGATACGAAGATATATTTCTTCCAGATCCAGTGGTAATAGT------AAGGTCTTGGACGAA---AGGCCCGGGGACGAAAAT---------ACATTACCATTCGATGCGAATGGACCTTTTGAGGAGATCCCGCGC---AATTTAGCTCGGGCTCCTAGAGTTTGGCGTATCAATTTCCTCCGCGGTAGTACCTACGAATTCGTGGGAGTACCATCCGAACCCGATCCTTCGTATAATTCCAAAATTCTCTCTAGGAAT---------CAAGACCATTTTACCCAGGGTAATTTTGACTTT------ACCAAAATTAAGCACAATCGAAAT---GGAATATCCGAA---GGAAGG---GAAGAGTTCGTTGGTTACAGAAGGATCCTGAGGGGTATGAGGGAAAAGCATATACACACCCCG------GAAGTTCAGTTG------------------GATAATATCCTGCTTCGAGAGCGATTCGTTAAATTAGGGATTGAT---AAATCGTCTATGCAGTATGAGATGCAGTATGATTCACCCAATCAACCAATTCTATTTCGGGGAGGACGTTTTATTTGGAACCCTACAGGTTCGTCGCTCCCTGAAAGGAATTCTGCTTCTTCACGTGATGAGCTATTCTCAGGGGAAGAAACAGTGAGAAGACTTTATATTACTTATGGGATAAAGGGAAGGAGAGAAAGACATTCCTCGAGCGATAAGTACAAAAAGCACCTTTTCCATCATGGTTATAATCGC------------------GATTCGGTAACT---GAATCGTTTGCCGATCCG------------------------------TGGTATGAATTACCTCTC---GCAGAAAAACGACACTTC------GAATATGTGAGGGTCAATCAGATGATGAAATCTCATCTGCTAACTCCGCAGTTACTTCCCGCTGTTTATCCATATCAAAGTATATTTCTCGAGGATGTGCAGAATGGGTATGATCATTTCAATTTATCCAACCACCGTCATGGATGGATCGAAGCGAATCGGTCTTCATCCAGAGATTCTATTATTTACACCATGTTCTCCGAGAGTTATCAATATTTATTAAACTTCTTCCTATCCAACGGAATAGTATTGAGTAGAATGACGAATACATTATCGAAGAATAAATTGATTCTACCGAGTAAAATTGAGGAAATCCTTTCCAATCTAGAATAG---------
