# Supplementary material for: Organellar phylogenomics of Ophioglossaceae fern genera
Source: Front Plant Sci. 2024 Jan 15;14:1294716. doi: 10.3389/fpls.2023.1294716 (PMC10823028; doi:10.3389/fpls.2023.1294716)
Supplement: Supplementary file 3 [file DataSheet_3.zip › Supplementary file S2/cpDNA_CDS/ycf3.fas.nt.cleanup.aln]

>Holubiella
ATGCCTAGATCTCAGAGGAATGATAACTTTATCGATAAGACTTTCACAATCGTGGCGGATATATTATTGCGAATCATACCTACGACTCAGGGAGAGAAGGAAGCATCTATTTACTATAGAGATGGAATGTCAGCTCAATCTGAGGGAGAATACGCGGAAGCTTCGCAGAACTACTATAAGGCTATGCGTCTAGAGATCGATCCTTACGATCGAAGTTATATACTTTATAACATAGGTCTTATTCATACGAGTAATGGGGAACACGCCAAGGCTTCAGAATATCATTCCCAAGCATTAGAACGAAACCCTTCCTTACCACAAGCTTTCAATAACATGGCCGTGATCCGTCATTACCGGGGGGAACAGGCCATTCAACAAGGTGATCCCGAGACTTCAGAAGCGTGGTTTGACCAAGCTGCTGAATACTGGGGACAAGCAATAGCACTTGCTCCGAGCAATTACATTGAGGCACAGAATCGGTTGAGAATCACAGGACGTTCCAAG---------GAGTGA
>Botrychium
ATGCCTAGATCTCAGAGGAATGATAACTCTATCGATAAGACTTTCACAATCGTAGCAGATATATTATTGCGAATCATACCTACGACTCAGGGAGAGAAGGAAGCATCTATTTACTATAGAGATGGAATGTCAGCCCAATCTGAGGGAGAATACGCGGAGGCTTCGCAGAATTACTATAAGGCTATGCGTCTAGAGATCGATCCTTATGATCGAAGTTATACACTTTATAACATAGGTCTTATTCATACGAGTAATGGGGAACACGCCAAGGCTTCAGAGTATCATTCCCAAGCATTAGAACGAAACCCTTCCTTGCCACAAGCTTTCAATAACATGGCCGTGATCCGTCATTACCGGGGGGAACAGGCCATTCAACAAGGTGATCCCGAGACTTCAGAGGCGTGGTTTGACCAAGCCGCTGAATACTGGGGACAAGCAATAGCACTTGCTCCGAGCAATTACATTGAGGCACAAAATCGGTTGAGAATCACAGGACGTTCCAAG---------GAGTGA
>Japanobotrychium
ATGCCTAGATCTCAGAGGAATGATAACTTTATCGATAAGACTTTCACAATTGTAGCGGATATATTATTGCGAATAATACCTACGACTAAGGGAGAGAAGGAAGCATCTATTTACTATAGAGATGGAATGTCAGCTCAATCTGAGGGAGAATACGCGGAAGCTTCGCAGAATTACTATAAGGCTATGCGTCTAGAGATCGATCCTTATGATCGAAGTTATACACTTTATAACATAGGTCCTATTCATACGAGTAATGGGGAACACGCCAAGGCTTCAGAATATCATTCCCAAGCATTAGAACGAAACCCTTCTTTACCACAAGCTTTCAATAATATGGCCGTGATCCGTCATTACCGGGGGGAACAGGCCATTCAACAAGGTGATCCCGAGACTTCAGAAGCGTGGTTTAACCAAGCTGCTGAATACTGGGGACAAGCAATAGCACTTGCTCCGAGCAATTACATTGAGGCACAGAATCGGTTGAGAATCACGGGACGTTCCAAG---------TAG---
>Sceptridium
ATGCCTAGATCTCAGAGGAATGATAACTCTATCGATAAGACTTTCACAATCGTGGCGGATATATTATTGCGAATCATACCTACGACTCAGGGAGAGAAGGAAGCATCTATTTACTATAGAGATGGAATGTCAGCTCAATCTGAGGGAGAATACGCGGAAGCTTCGCAGAATTACTATAAGGCTATGCGCCTAGAGATCGATCCTTATGATCGAAGTTATACACTTCATAACATAGGTCTTATTCATACGAGTAATGGGGAACACGCCAAGGCTTCAGAATATCATTCCCAAGCATTAGAACGAAACCCTTCCTTACCACAAGCTTTCAATAACATGGCCGTGATCCGTCATTACCGAGGGGAACAGGCCATTCAACAAGGTGATCCCGAGACTTCAGAAGCGTGGTCCGACCAAGCTGCTGAATACTGGGGACAAGCAATAGCACTTGCTCCGAGCAATTACATTGAGGCACAGAATCGGTTGAGAATCACAGGACGTTCCAAG---------GAGTGA
>Haukia
ATGCCTAGATCTCAGAGGAATGATAACTTTATCGATAAGACTTTCACAATCGTAGCAGATATATTATTGCGTATCATGCCTACGACTCAGGGAGAGAAAGAAGCATCTGTTTACTATCGGGATGGAATGTCAGCTCAATCTGAGGGAGAATACGCGGAAGCTTCACAGAATTATTATAAGGCTATGCGCCTAGAAATTGATCCTTATGATCGTAGTTATATACTTTATAACATAGGTCTTATTCATACAAGTAATGGAGAACACGCCAAGGCTTCGGAATATTATTCCCAAGCATTGGAACGCAACCCTTCTTTACCACAAGCTTTCAATAACATGGCCGTAATCTGTCATTACCGAGGAGAACAGGCCATTCAACAAGGAGATCCCGAAACTTCAGAAGCATGGTTCGACCAGGCTGCTGAGTATTGGAGGCAAGCAATAGCACTTGCTCCCAGCAATTACATTGAAGCACAGAATTGGTTGAGAATCACGGGACGTTCCAGG---------GGGTAA
>Whittieria
ATGCCTAGATCTCAGAGGAATGATAACTTTATCGATAAGACTTTCACAATCGTGGCGGATATATTATTGCGTATAATGCCTACGACTCAGGGAGAGAAAGAAGCATCTGTTTACTATCGGGATGGAATGTCAGCTCAATCCGAGGGGGAATACGCGGAAGCTTCACAGAATTATTATAAGGCTATGCGCCTAGAAATTGATCCTTATGATCGTAGTTATATACTTTATAACATAGGTCTTATTCATACAAGTAATGGAGAACACGCCAAGGCTTCGGAATATTATTCCCAGGCTTTGGAACGCAACCCTTCTTTACCACAAGCTTTCAATAACATGGCCGTAATCTGTCATTACCGAGGAGAACAGGCCATTCAACAAGGAGATCCCGAAGCTTCAGAAGCATGGTTCGACCAGGCTGCTGAATATTGGAGACAAGCAATAGCACTCGCTCCCAGCAATTACATTGAAGCACAAAATTGGTTGAGAATCACGGGACGTTCCAGG---------GAGTAA
>Goswamia
ATGCCTAGATCTCAAAGGAATGATAACTTTATCGATAAGACTTTTACAATCGTGGCAGATATCTTATTGCGTATCGTGCCTACGACTCAGGGAGAGAAAGAAGCATCTGCTTACTATCGGGATGGAATGTCAGCTCAATCTGAGGGAGAATACGCGGAAGCTTCACAGAATTATTATAAGGCTATGCGCCTAGAAATCGATCCTTATGATCGTAGTTACATACTTTATAACATAGGTCTTATTCATACAAGTAATGGGGAACACGCCAAGGCTTCGGAATATTACTCCCAGGCTCTGGAACGTAACCCTTCTCTACCACAAGCTTTCAATAACATGGCCGTAATCTGTCATTACCGAGGAGAACAGGCCATTCGGAAAGGAGATCCCGAAACTTCAGAAGCATGGTTCGACCAGGCTGCTGAATATTGGAAGCAAGCAATAGCACTCGCTCCTAGCAATTACATCGAAGCACAAAATTGGTTGAGAATCACGGGACGTTCCAGG---------GAGTAA
>Ophioglossum_austroasiaticum
ATGCCTAGATCTCAGAGGAATGATAACTCTATCGATAAGACTTTCACAATCGTAGCAGATATATTATTGCGTGTCATGCCTACGACTCAGGGAGAGAAAGAAGCATCTGTTTACTATCGGGATGGAATGTCAGCTCAATCTGAGGGAGAATACGCGGAAGCTTCACAAAATTATTATAAGGCTATGCGCCTAGAAATCGATCCTTACGATCGTAGTTATATACTTTATAACATAGGTCTTATTCATACAAGTAATGGGGAACACGCCAAGGCTTCGGAATATTATTCCCAAGCATTGGAACGCAACCCTTCTCTACCACAAGCTTTCAATAACATGGCCGTAATCTGTCATTACCGAGGAGAACAGGCCATTCAAAAAGGGGATCCCGAAACTTCAGAAGCATGGTTCGACCAGGCTGCTGAGTATTGGAGGCAAGCAATAGCACTTGCTCCCAGTAATTACATCGAAGCACAGAATTGGTTGAGAATCACGGGACGTTCCAGG---------GAGTAG
>Ophioglossum_californicum
ATGCCTAGATCTCAGAGGAATGATAACTCTATCGATAAGACTTTCACAATCGTAGCAGATATATTATTGCGTGTCATGCCTACGACTCAGGGAGAGAAAGAAGCATCTGTTTACTATCGGGATGGAATGTCAGCTCAATCTGAGGGAGAATACGCGGAAGCTTCACAAAATTATTATAAGGCTATGCGCCTAGAAATCGATCCTTACGATCGTAGTTATATACTTTATAACATAGGTCTTATTCATACAAGTAATGGGGAACACGCCAAGGCTTCGGAATATTATTCCCAAGCATTGGAACGCAACCCTTCTCTACCACAAGCTTTCAATAACATGGCCGTAATCTGTCATTACCGAGGAGAACAGGCCATTCAAAAAGGGGATCCCGAAACTTCAGAAGCATGGTTCGACCAGGCTGCTGAGTATTGGAGGCAAGCAATAGCACTTGCTCCCAGTAATTACATCGAAGCACAGAATTGGTTGAGAATCACGGGACGTTCCAGG---------GAGTAG
>Cheiroglossa
ATGCCTAGATCTCAGAGGAACGATAACTTTATTGATAAAACTTTCACAATCGTGGCAGATATATTATTGCGTATCATGCCTACGACTCAAGGAGAGAAAGAAGCATCTGTTTACTATCGGGATGGAATGTCAGCTCAATCTGAGGGAGAATACGCAGAAGCTTCACAGAATTATTATAAGGCTATGCGCCTAGAAATCGATCCTTATGATCGTAGTTATATACTTTATAATATAGGTCTTATTCATACAAGTAATGGGGAACACGCCAAGGCTTCGGAATATTATTCCCAAGCATTGGAACGCAACCCTTCTTTGCCACAAGCTTTCAATAACATGGCCGTAATCTGTCATTACCGAGGAGAACAGGCCATTCAACAGGGAGATCCCGAAACTTCAGAAGCATGGTTCGACCAGGCTGCTGAGTATTGGGGACAAGCAATAGCGCTTGCTCCCAGCAATTACATTGAAGCACAGAATTGGTTGAGAATCACGGGACGTTCCAGG---------GAATAA
>Ophioderma
ATGCCTAGATCTCAGAGGAATGATAACTTTATCGATAAAACTTTTACAATTGTGGCAGATATTTTATTGCATATCATGCCTATGACTCAAGGAGAGAAAGAAGCATTTGTTTACTATCGGGATGGAATGTTAGCTCAATCGGAGGGAGAATACGCAGAAGCTTCACAGAATTATTATAAGGCTATGCGCCTAGAGATTGACCCTTATGATCGTAGTTATATACTCTATAATATAGGTCTAATTCATACAAGTAACGGGGAACATGCCAAGGCTTTGGAATATTATTCCCAAGCATTGGAACGCAACCCTTCTTTGCCACAAGCTTTAAATAATATGGCTGTAATCTGTCATTACCGAGGAGAACAGGTCATTCAACAAGGAAATCCTGAAACTTCAGAAACCTGGTTCGACCTAGCTGCTGAGTATTGGAGACAAGCAATAGCACTTGCTCCTAGCAATTATATTGAAGCACAAAATTGGTTGAGAATTACGGGACGTTCCAGG---------GAGTAA
>Psilotum
ATGCCTAGATCTCAGAGGAATGACAACTTTATTGATAAGACTTTTACAATTGCAGCAGATATATTATTGCGAGTAATACCTACAACCCGCAGGGAGAAAGAAGCTTTTACTTACTATAGAGATGGAATGTCAGCCCAATCGGAAGGAGAATATGCGGAAGCTTTGCAGAATTATTACAAAGCTATGCGCTTGGAGATTGATCCCTATGATCGAAGTTACATACTCTACAATATAGGTCTTATTCATACGAGTAATGGAGAACATGCTAAGGCTTTAGAGTATTATTTCCAGGCACTGGAACGAAATCCTTCTTTACCACAAGCTTTTAATAACATGGCCGTGATCTGTCATTACCGAGGAGAACAGGCCATTCAACAAGGAGATCCTGGAACGTCCGAAATCTGGTTCGATAAGGCTGCTGAATATTGGAAACAAGCAATAGCACTTGCTCCAAACAATTACATTGAAGCACAGAATTGGTTAAGAATCACAGGACGTTCTGAAGATTGG---GAATAG
>Mankyua
ATGCCTAGGTCTCAGAGAAATGATAATTTTATTGATAAGACTTTTACAATCGTAGCGGATATATTATTGCGAATCATACCTACGACTCAAGGAGAGAAGGAAGCATCTATTTACTATAGGGATGGAATGTCAGCTCAGTCTGAAGGAGAATACGCGGAAGCTTTGCAGAATTACTATAAGGCTATGCGCCTAGAGGTTGATCCTTACGATCGGAGTTATATACTTTACAATACAGGTCTTATTCATACAAGTAATGGGGAACACGCCAAGGCTTCGGAGTATTATTCTCAAGCATTAGAACGAAACCCTTCCTTGCCACAAGCTTTCAATAACATGGCCGTGATCTGTCATTACCGAGGAGAACAGGCCATTGAACAAGGGGATCCCGAGACTTCAGAAGTATGGTTTAATCAAGCTGCTGAATATTGGGGACAAGCAATAGCACTTGCTCCTAGTAATTACATTGAAGCACAAAATTGGTTGAGAATCACGGGCCGTTCTAAG---------GAGTGA
>Helminthostachys
ATGCCTAGATCCCAGAAGAATGATAACTTTATCGATAAGACCTTCGCAATTGTAGCGGATATATTACTGCGAATTATACCTACAACTCAGGGAGAGAAGGAAGCATCTATTTACTATAGGGATGGAATGTCAGCTCAATCTGAAGGAGAATACGCGGAAGCTTCACAGAATTACTATAAGGCTATGCGCCTAGAGATCGATCCTTATGATCGAAGTTATATACTCTATAACATAGGTCTTATTCATACAAGTAATGGGGAACATGCCAAGGCTTCGGAATATCACTCCCAAGCATTGGAACGAAACCCTTCTTTACCACAAGCTTTCAATAACATGGCCGTGATCTGTCATTACCGGGGGGAACAGGCCATTCAGCAAGGGAATCCCGAGACTTCAGAAGCATGGTTCGACCAAGCTGCTGAGTATTGGAGACAAGCAATAGCACTTGCCCCTAGCAATTACATCGAAGCACAGAATTGGTTGAGAATCACGGGACGTTCCAAG---------GAGTGA
>Dryopteris
ACGCCTAGATCTCAGAGAAATGACAATTTTATCGACAAAACTTTCACAATTCTAGCGGATATTTCATCGCAAATCCTACCTACTACTAAGAGAGAAAGGGAAGCTTCTACATATTATAGGGATGGGATGTCGGCCCAATCTGAAGGAGAATATGCAGAAGCTTTATGAAGTTACTACAAAGCCATGCGTTTAGAGGTTGACTCTTACGATCGAAGTTACATACTTCATAATATAGGCCTCACTCATACAAGTAATGGAAAACATGCAAGAGCTTTGGAATACTACTTTCAAGCACCGGAGCGGAATTCTTCTCCGCCACAAGCTTCTAATAATATGGCTGTGATCTGTCACCACCGAGGGGAACAGGCCATTAACCAAGGAAATTTAGAGATTTCGGAAGCTTGGTTTGACCAAGCTGCTGAGTATTGGAAACAGGCAGTAGCACCTTCCCCCGGTAATTACACTGAGGCACAGAATCGGTTAAAAATTACAGGACGCTCTTCTTCGCTT---AATTAA
>Ginkgo
ATGCCTAGATCTCAGAGAAATGACAATTTCATCGATAAAACCTTCACAATTGTAGCGGATATCTTGTTGCAAATAATTCCGACAGCTCCAGGGGAGAAAGAGGCATTTACCTATTACAGAGATGGAATGTCAGCCCAATCCGAAGGAGAATATGCGGAAGCTTTGCAAAATTATTATGAAGCTATGCGGCCGGAAATTGACCCTTATGATCGAAGTTATATACCCTATAATATAGGTCTTATCCACACGAGTAATGGGGAACATGCCAAGGCTTTGGAATATTATTTTCAGGCATTAGAACGAAATCCATCCTTACCACAAGCTCTGAATAATATGGCCGTGATCTGCCATTACCGGGGAGAACAGGCCATCCGACAGGGAGATCCTGAAACTGCGGAGGCTTGGTCCAATCGAGCTGCTGAGTATTGGAAACAAGCTATAACGCTTGCTCCAGGCAATTACATTGAAGCACAAAATCGGTTAAATATTACAGGACGCTTTGGA---------GAATGA
>Huperzia
ATGCCTAGATCTCAAAGAAACGATAATTTTATTGATAAAACTTTTACACTCGTAGCAGATACTTCATTACAAGTAATTCCAACTACTCAGGGGGAAAAAAAAGCATTTACTTATTACAGAGATGGAATGTCGGCTCAATCTGAAGGAGAATATGCGGAAGCCTCACAAAATTATTATGAAGCCATGCGTCTAGAAATTGACCCTTATGATCGAAGTTACATACTACATAACATAGGCCTTATTCATACAAGTAATGGGGAACATGCAAGGGCTTTAGAATATTATTTTCAGGCATTGGAAAGAAATCCATCCTTGCCACAAGCTTTTAATAATATGGCTGTGATCTGTCATTACCGAGGAGAACAAGCCATTCAACAAGGAGATTTTGAAACTTCCGAAGCTTGGTTCGGTAAAGCTGCCGATCATTGGAAACAAGCCGTATTACTGGCTCCAGGCAATTATATTGAAGCACAGAATTGGTTAAAAATTACGGGACGTCTTAAG---------GATTAG
>Botrypus
ATGCCTAGATCTCAGAGGAATGATAACTCTATCGATAAGACTTTCACAATCGTAGCGGATATATTATTGCGAATCATACCCACGACTCAGGGAGAGAAGGAAGCATCTATTTACTATAGAGATGGAATGTCAGCTCAATCTGAGGGAGAATACGCGGAAGCTTCGCAGAATTACTATAAGGCTATGCGTCTAGAGATCGATCCTTATGATCGGAGTTATATACTCTATAATATAGGTCTTATTCATACGAGTAATGGGGAACACGCTAAGGCTTCAGAGTATCATTCCCAAGCATTAGAACGAAACCCTTCCTTACCACAAGCTTTCAATAACATGGCCGTGATCCGTCATTACCGAGGGGAACAGGCCATTCAGCAAGGGGATCCCGAGACTTCAGAAGCGTGGTTCGACCAAGCTGCTGAATATTGGGGACAAGCAATAGCACTTGCTCCGAGCAATTACATTGAGGCACAGAATCGGTTGAGAATCACAGGACGTTCCAAG---------GAGTGA
>Rhizoglossum
ATGCCTAGATCTCAGAGGAATGATAACTTTATCGATAAGACTTTCACAATCGTGGCGGATATATTATTGCGTATCATGCCTACGACTCAGGGAGAGAAAGAAGCATCTGTTTACTATCGGGATGGAATGTCAGCTCAATCCGAGGGGGAATACGCGGAAGCTTCACAGAATTATTATAAGGCTATGCGCCTAGAAATTGATCCTTATGATCGTAGTTATATACTTTATAACATAGGTCTTATTCATACAAGTAATGGAGAACACGCCAAGGCTTCGGAATATTATTCCCAGGCTTTGGAACGCAACCCTTCTTTACCACAAGCTTTCAATAACATGGCCGTAATCTGTCATTACCGAGGAGAACAGGCCATTCAACAAGGAGATCCCGAAGCTTCAGAAGCATGGTTTGACCAGGCTGCTGAATATTGGAGGCAAGCAATAGCACTCGCTCCCAGCAATTACATTGAAGCACAGAATTGGTTGAGAATCACGGGACGTTCCAGG---------GAGTAA
>Sahashia
ATGCCTAGATCTCAGAGGAATGATAACTTTACCGATAAGACCTTCACAATCGTAGCGGATATATTATTGCGAATCATACCTACGACTCAGGGAGAGAAGGAAGCATCTATTTACTATAGAGACGGAATGTCAGCTCAATCTGAGGGAGAATACGCGGAGGCTTCGCAGAATTACTATAAGGCTATGCGTCTAGAGATCGATCCTTATGATCGGAGTTATATACTCTATAACATAGGTCTTATTCATACAAGTAATGGGGAACACGCCAAGGCTTCAGAGTATCATTCCCAAGCATTAGAACGAAACCCTTCTTTACCACAAGCTTTCAATAACATGGCCGTGATCCGTCATTACCGAGGAGAACAGGCCATTCAACGAGGGGATCCCGAGACTTCAGAAGCGTGGTTTGACCAAGCTGCTGAGTATTGGGGACAAGCAATAGCACTTGCTCCGAGCAATTACATTGAAGCACAGAATCGGTTGAGAATAACAGGACGTTACAAG---------GAGTGA
