# Supplementary material for: Organellar phylogenomics of Ophioglossaceae fern genera
Source: Front Plant Sci. 2024 Jan 15;14:1294716. doi: 10.3389/fpls.2023.1294716 (PMC10823028; doi:10.3389/fpls.2023.1294716)
Supplement: Supplementary file 3 [file DataSheet_3.zip › Supplementary file S2/cpDNA_CDS/ycf4.fas.nt.cleanup.aln]

>Holubiella
ATGGACTGGCAATCCGAATGGGTTCGGGTGGAATCCGTAAAAGGGGCTCGTAGAATCAGTAATTTTTGCCGGGCCTTTATCCTTATTTTCGGTGCACTAGGTTTTATTCTAGTTGGATCTTCCAGTTACCTGGGGAGGGATTCGATGCCGTTTCTCCCACCCCAACAAATCGTTTTCATTCCGCAAGGAATTGTGATGTGTTTCTACGGAATCGCAGGCCTCTTTCTCGGATTTTATCTATGGTGCGCTATCCTGTGGGATGTGGGTAGTGGGTATAATCAATTCGATAAACGAGAAGGAATCGTTCGTATCTTTCGCTGGGGCTTTCCCGGGGAAAATCGTCGCATTCGTATTCAATTTCTCACGAGAGATATCCAGGCAATACGGCTGGAAATTCGGGAAGGCATTTCC------CCTCGTCGTGTTCTCTATGTGAAAATGAGGGGTCAGCAAGATATTCCCCTAACCCGTATTGGTGAGGACTTAGCGTTGGGTGAAGTGGAAGAAAAAGCTGCTGAATCAGCCCGTTTCCTATGTGTATCGATCGAAGGACTCTAA---------
>Botrychium
ATGGACTGGCAATCCGAATGGGTTCGGGTGGAATCCGTAAAAGGGGCTCGTAGAATCAGTAATTTTTGTCGGGCCTTTACCCTTGTTTTCGGTTCACTAGGTTTTCTTCTAGTCGGATCTTCCAGTTACTTGGGGAGGGATTCGATACCGTTTCTCCCACCTCAACAAATCGTTTTCATTCCGCAAGGAATTGTGATGTGTTTCTACGGAATCGCAGGCCTCTTTCTTGGATTTTATCTATGGTGCGCTATCCTGTGGGATGTGGGTAGTGGGTATAATCAATTCGATAAACGGGAAGGAATCGTTCGTATCTTTCGCTGGGGCTTTCCCGGTGAAAATCGTCGCATTCGTATTCAATTTCTCACGAGAGATATCCGAGCGATACGGCTGGAAATTCGGGAAGGCATTTCC------CCTCGTCGTGTTCTCCATGTGAGAATGAGGGGTCAGCCAGATATTCCCCTAACCCGTATTGGTGAGGACTTAGCGTTGGGTGAAGTGGAAGAAAAAGCTGCTGAATCAGCCCGTTCCCTATGCGTATCGATCGAAGGACTCTAA---------
>Japanobotrychium
ATGGACTGGCAATCCGAATGGGTTCGGGTGGAATCCGTAAAAGGGGCTCGTAGAATCAGTAATTTTTGTCGGGCCTTTGTACTTGTTTTCGGTGCACTAGGTTTTATTCTAGTTGGATCTTCCAGTTACCTGGGGAGAGATTCGATACCGTTTCTCCCACCCCAACAAATCGTTTTCATTCCGCAAGGAATTGTGATGTGTTTCTACGGAATCGCAGGCCTCTTTCTTGGATTTTATCTATGGTGCGCTATCCTGTGGGATGTGGGTAGTGGGTACAATCAATTCGATAAACGAGAAGGAATCGTTCGTATCTTTCGCCGGGGCTTTCCCGGGGAAAATCGTCGCATTCGTATTCAATTTTTCACAAGAGATATCCAGGCAATACGGCTGGAAATTCGGGAAGGCATTTTC------CCTCGTCGTGTTCTCTATGTGAAAATTAGGGGTCAGCAAGATATTCCCCTAACCCGTATTGGTGAGGACTTAATGTTGGGTGAAGTGGAAGAAAAAGCTGCTGAATTAGCCCGTTTCCTATGTGTATCGATCGAAGGACTTTAA---------
>Sceptridium
ATGGACTGGCAATCCGAATGGGTTCGGGTGGAATCCGTAAAAGGGGCTCGTAGAATCAGTAATTTTTGCCGGGCCTTTATCCTTATTTTCGGTGCACTAGGTTTTATTCTAGCCGGATCTTCCAGTTACCTGGGGAGAGATTCGCTGCCGTTTCTCCCACCCCAACAAATCGTTTTCATTCCGCAAGGAATTGTGATGTGTTTCTACGGAATCGCAGGCCTCTTTCTTGGATTTTATCTATGGTGCGCTATCCTGTGGGATGTGGGTAGTGGGTATAATCAATCCGATAAACGAGAAGGAATCGTTCGTATCTTTCGCTGGGGCTTTCCCGGGGAAAATCGTCGCATTCGTATTCAATTTCTCACGAGAGATATCCAGGCAATACGGCTGGAAATTCGGGAAGGCATTTCC------CCTCGTCGTGTTCTCTATGTGAAAATGAGGGGTCGGCAAGATATTCCCCTAACCCGTATTGGTGAGGACTTAGCGTTGGGTAAAGTGGAAGAAAAAGCTGCTGAATCAGCCCGTTTCCTATGTGTATCGATCGAAGGACTCTAG---------
>Haukia
ATGGACTGGCAATCCAAATGGGTTCGGGTGGAATCCGTGAAAGGGGCTCGCAGAAGCAGTAATTTTTTATGGGCCTTTCTTCTCGTTCTCGGTGCACTAGGATTTATCCCAGTTGGATCTTCCAGTTATCTAGGAAGGGATGTGATACCATTTTTACCATCCCAACAGATTTTATTTATTCCGCAAGGTATTGCAATGTGTTTTTACGGAATCGCAGGCCTTTTTCTCGGATCCTACTCATGGTGTACCATCTTATGGGATGTGGGTGGTGGCTATAACCAGTTTGATAAACGAGAAGGAATCGTTCGTATCTTTCGCTGGGGTTTCCCCGGGAAAAATCGACGCATTTGTATTCAATTCCCTGTAAGGGATATTCAAGCGATACGATTGGAAATTAGGGAAGGCTTTTAT------CCTCGTTCCGCCCTACGCATCAAAATAAGGGGTCATCAGGATATTCCTTTAGCCCATACAGGTGAAGGCTTAGTGTTGGGCGAAACGGAAGAAAAAGCTGCTGAATTAGCTCGTTTTCTGGGTGTATCAATTGAGGGACTCTAG---------
>Whittieria
ATGGACTGGCAATCCGAATGGGTTCAGGTGGAATCCGTGAGAGGGGCTCGTAGAAGCAGTAATATCTTCTGGGCCTTTCTCCTTGTTCTTGGTGCACTAGGATTTTTTCTAGCTGGATTCTCCAGTTATCTAGGTAGAGATTTGATACCATTCCTACCATCCCAACAGATTGTTTTTATTCCTCAAGGTATTGCAATGTGTTTTTACGGAATTGCAGGCCTTTTTCTCGGATCTTACTTATGGTGTACCATCTTATGGGATGTGGGTGGTGGCTATAACCTGTTCGATAAACGAGAAGGAATCGTTCGTATCTCTCGCTGGGGCTTCCCAGGGGAAAATCGACGCATTTGCATTCAATTTCCTGTAAGCGATATTCAAGCAATACGCTTGGGAGTTAGGGAAGGCATTTCT------CCCCGTTCCGCCTTATGCATTAGAGTAAGAGGCCATCAAGATATTCCTTTAATCCATACAGGTGAAGGCTTAGTGTTGGGCGAAGCAGAAGAAAAAGCTGCTGAATTAGCTCGTTTTTTGGGTGTATCAATTGAGGGGCTCTAG---------
>Goswamia
ATGGACTGGCAATCCAAATGGGTTCGGGTAGAATTCGTGAGAGGGGCTCGTAGAAGCAGTAATATCTTATGGGCCTTTTTTCTCGTTCTTGGTGCACCAGGATTCCTTACAGTTGGATGTTCCAGTTATCTGGGAAGGGATGTGATACCGTTTCTACCATCCCAACAGATTGTTTTTATTCCGCAAGGTATTGCAATGTGTTTTTACGGAATCGCAGGCCTTTTTCTCGGATCTTACTCATGGTGTACCATCTTATGGGATGTGGGTGGTGGCTACAATTGGTTCGATAAACGAGAAGGAATCGTTCGTATTTTTCGCTGGGGCTTCCCCGGGGAGAATCGACGCATTTGCATCCAATTCCCTGTAAGAGATATTCAAGCGATACGATTGGATATTAGGGAAGGCATTTAT------CCCCGTTCCGCCTTACGTGTCAGAATAAGAGGTCATCAAGATATTCCTCTAGCCCATACGGGTGAAGACTTAGTGTTGGGCGAAACGGAAAAAAAAGCTGCTGAATTAGCTCGTTTTCTTGGTGTATCAATCGAGGGACTCTAG---------
>Ophioglossum_austroasiaticum
ATGGACTGGCGATCCAAATGGGTTCGGGTGGAATCCGTGAAAGGGGCTCGTAGAAGCAGTAATCTCTTCTGGGCCTTTCTTCTCGTTCTCGGTGCACTAGGATTTATTCTAGTTGGATTTTCCAGTTATCTAGAAAGGGATTTGATACCATTCTTACCATCCCAACAGATTGTTTTTATTCCGCAAGGTATTGCAATGTGTTTTTACGGAATTGCAGGCCTTTTCCTCGGATCCTACTTATGGTGCACCATCCTATGGGATGTGGGTGGTGGCTATAATCAGTTTGATAAACGCGAAGGAATCGTTCGTATCTTTCGCTGGGGTTTCCCAGGGGAAAATCGACGCATTTTTATTCAATTCCCTTTGAGGGATATTCAAGCAATACGATTGGAAACTAGAGAAGGCATTTAC------CCCCGTTCCGCCCTACGTGTCAGGATAAGGGGTCATCAAGATATTCCTTTAGCCCATACGGGTGAAGACTTAGTGTTGGGCGAAACGGAGGAAAAAGCTGCTGAATCAGCTCGTTTTTTGGGTGTATCAATTGAGGGACTCTAG---------
>Ophioglossum_californicum
ATGGACTGGCGATCCAAATGGGTTCGGGTGGAATCCGTGAAAGGGGCTCGTAGAAGCAGTAATCTCTTCTGGGCCTTTCTTCTCGTTCTCGGTGCACTAGGATTTATTCTAGTTGGATTTTCCAGTTATCTAGAAAGGGATTTGATACCATTCTTACCATCCCAACAGATTGTTTTTATTCCGCAAGGTATTGCAATGTGTTTTTACGGAATTGCAGGCCTTTTCCTCGGATCCTACTTATGGTGCACCATCCTATGGGATGTGGGTGGTGGCTATAATCAGTTTGATAAACGCGAAGGAATCGTTTGTATCTTTCGCTGGGGTTTCCCAGGGGAAAATCGACGCATTTTTATTCAATTCCCTTTGAGGGATATTCAAGCAATACGATTGGAAACTAGAGAAGGCATTTAC------CCCCGTTCCGCCCTACGGGTCAGGATAAGGGGTCATCAAGATATTCCGTTAGCCCATACGGGTGAAGACTTAGTGTTGGGCGAAACGGAGGAAAAAGCTGCTGAATCAGCTCGTTTTTTGGGTGTATCAATTGAGGGACTCTAG---------
>Cheiroglossa
ATGGACTGGCAATCCAAGTGGGTTCGGGTGGAATCCGTGAGAGGGGCTCGTAGAAGCAGTAATATCTTCTGGGCCTTTATTCTCGTACTCGGTGCACCAGGATTTTTTCTAGTTGGATCTTCCAGTTATCTAGGAAGGGACGTGGTACCATTTTTACCATCCCAACAAATTGTTTTTATTCCACAAGGCATTGCAATGTGTTTTTACGGAATTGCAGGACTTTTTATCGGATCCTACTTATGGTGTACCATCTTATGGGATGTGGGTAGTGGCTATAACCAGTTTGATAAACGAGAAGGAATAATTCGTATCTTTCGCTGGGGTTTCCCTGGAGAAAATCGACGCGTTTGCATCCAATTCCCTGTAAAAGATATTCAAGCAATACGATTGGAAATTAGGGAAGGCTTTTAT------CCCCGTTACGTCCCACGCATCAGAATAAGGGGTCATCAAGATATT------GCCTATACAGGTGAAGGTTTAATATTGAGCGAAACGGAAGAAAAAGCTGCTGAATTAGCTCGTTTTTTGGGTGTATCAATTGAAGGACTCTAG---------
>Ophioderma
ATGCACTGGCAATCCAAATGGGTTTGGGTGGAATCCGTGAGAGGAGCTCGTCGAAGTAGTAATCTATTTTGGGCCTTTATTCTTGTTCTCGGTGCACCTGAATTTTTTTTAGCTGGATTTTCCAGTTATCTAGGAAAGGATGTGGTACCATTTTTACCATCCCAACAGATTTTTTTTATTCCACAAGGTATTGCAATGTGTTTTTATGGAATTGCAGGGCTTTTTATAGGATCCTACTTATTTTGTACTATTGTTTGGGATGTGGGTGGTGGTTATAATCGTTTTGATAAACGAGAAAAAAAAATTTATCTATTTCGATGGGGTTTTCCGGGGGAAAATCGACGCATTTGCCTCCAATTCCCTGTAAAAGATATTCAAGCAATACGATTGGAAATCCGTCAAAATATTTCTATTTTTCCCCGTTCTGTTTTACGTATAAAAATAAGGGGTTATCAAGATATTACTTTAGCTCATACAGTTGAAGACTTAGTTTTTAGTGAAACGGAAGAAAAAGCTGCTGAATTAGCTCGTTTTTTAGGTGTATCAATTGAGGGACTATAA---------
>Psilotum
ATGAAGCGGCAATCCGAATGGATTCGAGTAGAATCCATAAGAGGGGCTCGTAGAATAAGTAACTTTTTTTGGGCTTTTATTCTCATTCTTGGTGCATTGGGTTTTCTCTTAGTTGGATCCTCCAGTTATCTTGGGAGGGATTTAATACCCCTTCTACCATCTCAACAAATTGTTTTTATTCCGCAAGGGATTGTCATGTGTTTCTATGGAATCGCAGGTATCTCTATCGGATTCTATCTAGGTTTTGCTATATCATGGGATATAGGTAATGGATATAATCTATTTGATAAGCAAAGAGGAATCGTTCGTATCTTTCGTTGGGGTTTCCCCGGGGAAAATCGTCGCATTTGTATCCAGTTTTTCATGAAGGATATTCAGGCAATAGGACTAGAGATTCGAGAAGGTTTTTAT------TCTCGCCGCATTATCTATATGCGGATGAAAGGTCAGCAAAAAATTTTTCTAACTCATATTAGTGAGAATTCAACATTGAAGGAAATGGAAGAAAAAGCTGCCAATTTAGCTCGTTTCATGTGTGTATCCATTGAAGGAATTTAG---------
>Mankyua
ATGGACTGGCAATCCGAGCGGGTTCGAGTGGAATCTGTAAGAGGGGCTCGTAGAATCAGTAATTTTTGCTGGGCCTTCATTCTTGTTTTCGGTGCATTAGGTTTTCTTTTAGCTGGACTTTCTAGTTATTTTGGAAAGAATTTGATACCATTTCTATCATCCCAACAAATTGTTTTCATTCCGCAAGGGATTGCAATGTGTTTCTATGGAATTGCAGGTCTTTTCCTTGGATTTTACTTATGGTGCGTTATCTCGTGGAATGTGGGTAGTGGATATAACCAATTCGATGAACAAGAAGGAATCGTTCGTATCTTTCGCTGGGGATTTCCTGGAGAAAATCGACGAATTTGGATTCAGTTTCCCATGAGGGATATCCAAGCAATACGGCTGGAAATTAAGGAAGGTATTTTT------CCTCGTCGTGTTCTCCATATTAGAATGAGAGATCAGAAAGACATTCCCTTAACTTGTATTGGTGAAGGCTTAACGTTAGGAGAAGTGGAAGAAAAAGTTGCTGAATTAGCTCGTTTTCTGGATGTATCGGTCGAGGGACTCTAA---------
>Helminthostachys
ATGGACTGGCAATCCGAATGGGTTCGAGTGGAATCCGTGGGAGGGGCTCGTAGAATCAGTAATTTCTGCTGGGCCTTAATCCTCGTCCTCGGTGCACTAGGTTTCCTTCTGGTTGGATTTTCCAGTTATTCAGGAAGGGATTTGGTACCGTTTCTACCACCTCAACAAATCGTTTTCATTCCGCAAGGAATTGTGATGTGTTTCTACGGAATTGCAGGTCTTTTCCCTGGATTCTATCTATGGTGCGCTATCTCATGGGACGTAGGTAGCGGGTATAACCAATTCGATAAACGAGAAGGAATTGTTCGTATCTTTCGCTGGGGATTTCCGGGGGAAAATCGTCGCATTCGTATTCAATTTCCCACGAGCGATATCCAAGCAATACGGTTGGAAATTCGGGAAGGCATTCCC------TCCCGTCGCGTTCTCCGTATTAAATTGAGGGGTCAGCAAGATATTCCTCTAACCCGTACTGGTGAAGATTTAACGTTGGGAGAAATGGAAGAAAAAGCTGCTGAATTAGCCCGTTTTCTATGCGTATCGATCGAAGGACTCTAG---------
>Dryopteris
ATGAATTGCCGTTCCAAATGGATCCAAGTAGATTTTGTAAAAGGCTCCCGCACATTTGCGAATTCATGTTGGGCCTGTATCCTTGTCTGTGGCGCAACAGGTTTTCTACTAGTGGGACTTTCCAGCTGCGTCGGCGAAGATCTGATCCCCGGACTTTCATCCGAACACATTGTTTTTATTCCACAAGGTATTGTAATGTGTTTCTACGGGATTGCAGGCCTCTTTCTCGGGCTGTATCTGTGGTGTACCGCGTTTTGGAACGTGGGGGGCGGCTACAACTTGTTCGATAAGCGAGAAGGGTTCTTTTCTATCTTTCGGTGGGGCTTTCCCGGAACTAATCGCCGCATCCGCATCCGACTTGTACTAAAAGATATAGAAGCGGTTGGGTTGGAAAGTAAGGAAGGCTTTTAT------CCGCGTCGGATTCTTTACTTGAAAGTGAGGGGTCGTCAAAATATCCCACTAACTAGGATCGGTGAAAGTTTAACCTTAGGAGATGTGGAAGAAAAAGCCGCCGAACCTGCTCGTTTCCCGCGTGTATCGATTGAAGGTTTTTAA---------
>Ginkgo
ATGAATTGGCGATCCGAATGGCTCTGGATAGAACCTATAACAGGGTCTCGAAAAACAAGTAATTTTTGCTGGGCCCGTATTCTTTTTTTTGGTTCACTAGGATTTCTCTTGGTCGGAATTTCGAGTTATCTTGGTAGGAATCTTATACCCCTATTGTGGTCTCAACAAATCCTTTTTGTTCCACAAGGAATTGTAATGTGTTTTTATGGTATTGCAGGTCCGTTCATCAGCTCTTATTTGTGGTGTACAATTTCGTGGGATGTGGGTAGTGGTTACAATAAGTTTGATGAGAAAGAAGGAATCGTATGTCTCTTTCGTTGGGGATTTCCCGGAGGAAATCGTCGTATTTTTCTCCGATTTTTGATAAAGGATATCCAGGCGATCAAAATGGAAGTTCAAGGAGGTATTTAT------CCCCGGCGTGTTCTTTATATGGAAATAAAAGGCCAGCAATACATTCCCTTAACTCGTACTGATGATAATTTGACCCCACGGGAAATGGAGCAAAAAGCTGCTGAATTAGCCCGTTTCTTGCGTGTATCGATTGAAGGATTTTGA---------
>Huperzia
ATGAATTGGCAATCCGAGTGGCTTCGGGTAGAACCCATAATGGGGTCTCGAAGAATTAGTAATTTTTGTTGGGCTTGCATCACCTCGTTGGGTGCACTAGGATTTTTTTTGGTCGGAATACCCAGTTACCTTGGTAAGGATCTAATACCCGTCCTGCCATCCCAACAAATTGTTTTTGTCCCACAAGGGATTGTAATGTGTTTCTATGGTATTGCAGGTTTGTTCCCCAGCTTTTATTTATGGTGTACCATCTTATGGAACGTAGGTAGTGGCTACAACATATTCGACAAACGAGAAGGAATTATTTGTCTTTTTCGCTGGGGATTTCCGGGGGAAAATCGTCGAATTTGTATTCGATTCTCCATGAAAGACATTCAAGCAATACGTGTAGAAGTTAGAGAAGCTATTTCT------CCTCGTCGTGTTCTTCATATGAAAGTCAAGGGTCAACAAGATGTTCCTTTAACTCGTATTAGTGAGAACCTCACCCTAAGGGAAATGGAAGAAAAAGCTGCTGAATTGGCTCGTTTCTTGCATGTATCAATGGAAGGACCTTGA---------
>Botrypus
ATGGACTGGCAATCCGAATGGATTCGGGTGGAATCCGTAAGAGGGGCTCGTAGAATCAGTAATTTTTGTCGGGCCTTTATCCCTGTTTCCGGTGCACTAGGTTTTCTGCTAGTTGGATTTTCCAGTTACCTGGGGAGGGATTCGATACCGTTTCTCCCACCCCAACAAATCGTTTTCATTCCGCAAGGGATTGTGATGTGTTTCTACGGAATCGCAGGCCTCTTCCTCGGATTTTATCTATGGTGCGCTATCCTGTGGGATGTGGGTAGTGGGTATAATCAATTCGATAAACGAGAAGGAATCGTTCGTATCTTTCGCTGGGGCTTTCCCGGGGAAAATCGTCGCATTCGTATTCAATTTCTCACGAGAGATATCCAAGCAATACGGCTGGAAATTCGGGAAGGCATTTCC------CCTCGTCGTGTTCTCCATGTGAGAATGAGGGGTCAGCAAGATATTCCCCTAACCCGTATTGGTGAGGACTCAACGTTGGGGGAAATGGAAGAAAAAGCTGCTGAATCAGCCCGTTTCCTATGTGTATCGATCGAAGGACTCTAA---------
>Rhizoglossum
ATGGACTGGCAATCCGAATGGGTTCGGGTGGAATCCGTGAGAGGGGCTCGTAGAAGCAGTAATATCTTCTGGGCCTTTCTCCTTGTTCTTGGTGCACTAGGATTTTTTCTAACCGGAGTCTCCAGTTATCTAGGGAGAGATATTATAACATTCCTACCATCCCAACAAATTGTTTTTATTCCTCAAGGTATTGCAATGTGTTTTTACGGAATTGCAGGGTTTTTTCTCGGATCCTACTTATGGTGTACCATCTTATGGGATGTGGGTGGTGGCTATAACCGGTTCGATAAACGAGAAGGAATCGTTCGTATCTCTCGCTGGGGCTTCCCAGGGGAAAATCGACGCATTTGCATTCAATTTCCTGTAAGAGATATTCAAGCAATACGATTGGGAGTTAGGGAAGGCATTTAT------CCCCGTTCCGCCTTATGCATTAGAATAAGAGGCCATCAAGATATTCCTTTAGCCCATACAGGTGAAGACTTAGTGTTGGGCGAAGCAGAAGAAAAAGCTGCTGAATCAGCTCGTTTTTTGGGTGTATCCATTGAGGGGCTCTAG---------
>Sahashia
ATGGACTGGCAATCCGAATGGGTTCGGATGGAATCCGTAAGAGGGGCTCGTAGAATCAGTAATTTTTGCCGGGCCTTTATCCCCGTTTTCGGTGCACTAGGTTTTATTCTAGTTGGATTTTCCAGTTATCTGGGGAGGGATTCGATACCGTTTTTATCATCCCAACAAATCGTTTTCATTCCGCAAGGAATTGTGATGTGTTTCTACGGAATTGCAGGCCTCTTTCTTGGATTTTATTCATGGTGCGCTATCCCGTGGGATGTGGGTAGTGGATACAATCAATCTGATAAACGAGAGGGAATCGTTCGTATCTTTCGCTGGGGCTTTCCCGGGGAAAATCGTCGCATTCATATTCAACTTCTCATGAGAGATATCCAAGCAATACGGCTGGAAATTCGGGAAGGCATTTCC------CCTCGTCGTGTTCTCCATATGAGAATGAGGGGTCAGCAAGATATTCCCCTAACCCGTATTGGTGAGGACTTAGCGTTGGGAGAAGTGGAAGAAAAAGCTGCTGAATCAGCCCGTTCCCTATGTGTATCGATCGAAGGACTCTAA---------
