# Supplementary material for: Organellar phylogenomics of Ophioglossaceae fern genera
Source: Front Plant Sci. 2024 Jan 15;14:1294716. doi: 10.3389/fpls.2023.1294716 (PMC10823028; doi:10.3389/fpls.2023.1294716)
Supplement: Supplementary file 3 [file DataSheet_3.zip › Supplementary file S2/cpDNA_CDS/ycf94.fas.nt.cleanup.aln]

>Holubiella
ATGAATTCAGTTTATGGTTTTTCGCAACTATTTATCCACCATCCCTTACTTTTCCTTCTACTCTATATTCATATAGTTGCTCTCCCCCCCCTAAGTAATTTTTTTAGTGGGAATAAG---------TACTTCTCACATCTATCCCGTCTACTCGAGAGGATA------------------------AATATT------ATATCCTTCATTAGAATGGATGATGG-------------------------------------------------------------------------------------------
>Botrychium
ATGAATTCAGTTTATGGTTTTTCGCAATTATTCATCTACCATCCCCTATTCTTCCTTATACTCTATATTCATATAGTTGTTCTCCTCCCCCTAAGTAATTCTCTTGGTGGGAACAAG---------TATTTCTCACACCTATTACACCTACTCGGGAGGAGG------------------------AATATT------ATATCCTTCGTTAGAATGGATGATAAGGGAGGGGAATAG------------------------------------------------------------------------------
>Japanobotrychium
ATGAATTCAGTTTATGGTTTTTCGCAACTATTTATCCACCATCCCCTACTTTTCCTTCTACTCTATATTTATATAGTTGCCCTCCTCCCCCTAAGGAATTTTTTTGATGGGAATAAG---------TATTTTTCACATCTATCTCGTCTACTCGGGAGAATA------------------------AATATT------ATCCCCTTCATTAGAATGGATGATGGGTAA---------------------------------------------------------------------------------------
>Sceptridium
ATAAATCTAGTTTATGGTTTTTCGCAACCATTTATCCACCATCCCTTACTTTTCCTTCTACTCCATATTTATATAGTTGCCCCCCCCCCCCTAAGTAATTTTTTCGATGGGAATAAG---------TATTTATCACATCTATCCCGTCTACTCGGGAGGAGA------------------------AATATT------ATATCCTTCACTGGAATGGATGATGGGGGGGGGGAGGGAGGGAGGGGAGGAATAGACTCAATACAATTCATGAATACTCGGCGATGGAGATATAGAGTAAGCTCCCAGGACAGTTGA
>Haukia
ATGAATTCAGTTTATGGTTCTTTGCAACTGCTTTTCCACTACCCCCTCTTTCTCCTCCTAATATATATCCATACGGTTCACTTATACCCTTTGAGGAATCTTTTCGATGGAAAGAAAAAGAAG---TATTTAGCACACCTTTTTCGTTTCCTAGTGGGAAGA------------------------AACATT------ATATTTTTCATTAGAATGTACAGTGGAAAGAGTTAG---------------------------------------------------------------------------------
>Whittieria
ATGAATTCAGTTTATGGTTATTTGCAACTGTTTTTCCACTATCCCCTATTTCTTCTTTTAATCTATATTTATACGGTTTACTTATACCCTTTGAGGCATCTCTTTGATGGAAGGAAA---------TATTTATCACATCTTTCTCGTTTCCTAGTGGGAAGA------------------------AACATT------ATATTCTTAATCGGAATGTACAGTAAAAAGAGGTAG---------------------------------------------------------------------------------
>Goswamia
ATGAATTCAATTTATGGTTCTTTGCAACTGCTTTTCCACTATCCCCTCTTTCTTCTCCTACTTTACATCCATGCAGTTTACTTATACCCTTTGAAAACTATTTTTGATGGAAAAAAA---------TATCTACCACACCTTTATCGTTTTCTAGTCGGAAGA------------------------AACATT------CTATTCTTCATTTAA------------------------------------------------------------------------------------------------------
>Ophioglossum_austroasiaticum
ATGAATTCAGTTTATGGTTCTTTGCAACTGCTTCTCCACTATCCTCTATTTCTTCTTATAATCTATATTCATACGGTTTACTTATATCCTTTGCGGAATCTTTTCGATGGGAAGAAG---------TATCTCTCACACCTTTTTCGTTTCCTAGTGGAGAGA------------------------AACATT------ATATTTTTCATTGGAATGTGTATTGGAAAGAAGTAG---------------------------------------------------------------------------------
>Ophioglossum_californicum
ATGAATTCAGTTTATGGTTCTTTGCAACTGCTTCTCCACTATCCGCTATTTCTTCTTATAATATATATTCATACGGTTTACTTATATCCTTTGCGGAATCTTTTCGATGGGAAGAAG---------TATCTCTCGCACCTTTTTCGTTTCCTAGTGGAGAGA------------------------AACATT------ATACTTTTCATTGGAATGTGTATTGGAAAGAAGTAG---------------------------------------------------------------------------------
>Cheiroglossa
ATGAATTCAGTTTATGGTTCTTTGCAACTGCTTCTTCACTATCCCATCTTTCTTTTTCTAATATATATTCATACGGTTTACTTATACCCTTTAATTAATATTTTTGATGGAAAGAAG---------TATCTATTAAATCTCTTTCGTTTCCTAGTAGGAAGA------------------------AACATT------ATATTATTTATTAAAATATACAGTGAAAATAAGTAG---------------------------------------------------------------------------------
>Ophioderma
ATGAATTCAGTTTATGGTTTTTTGCAACTGCTTTTTCACTATCCTTTCTTTCTTATTCTAATTTATATTTACACGGTTTACTTATATCCAAAAAGT------------------------------TTCCTTATATCTTTAAGAAATAGATTATTAAAAAAATATTAC------------------GATGAT------ATCTCTTTCTTTATTATTTATTTAAAAAAAAGATTACGATGA---------------------------------------------------------------------------
>Psilotum
ATGAATATTTTTTATGGCCTTTTTCAATTGCTTTTCTATTATCCTTTCTTTTTCTTTCTTTTATATATTAATCTAGTCTTTTTTCTTAATTCAAAAAAGACTATG------AATAGA---------GGTATTTCTTTACTTCACTCTTATTTAAAAAGAAAT------------------------AAGATT------AGTTTATTCCTAAATAGGAGAGATGATAATAAAGAATCAAATAAATAA---------------------------------------------------------------------
>Mankyua
ATGAATTCAATTTATGGTTTTTTGCAATTGTTTTTCTACCATCCTTTCCTCCTTCTTCTACTCTATATTTACACAGTTCACCCATTTCCTTTAAGGAATTTTATCGATGGAAAGAGA---------CATATCTCACACTTAATTCGTCTATTTGGAGGAAAT------------------------AGTTTT------CTGTCCTTCACTGAAATGGATGATGGAAAGGGATAG---------------------------------------------------------------------------------
>Helminthostachys
ATGAATTCAGTTTATGGTTCTTCGCAATTGTTCTTCCATTATCCCCTCCTTCTCATTTTACTCTATATTCATACAGTCTCCCTATTCTCTTTAAAAAATCTTTTCGGTGGTAATAAA---------TATTTACCACACCTATTTCGTTTCTTCGGGGGGAAA------------------------AGTCTC------CTACCCTTTATTGAAATGGATGATAAGGAGGGACAGGCTTAA---------------------------------------------------------------------------
>Dryopteris
---------GTTTACAGATCTTTTCAGGTGCTTTTGTATTACCCCTCCCTTTTACTTATACTCTACATCTACGCCGTATTCGGCATTCCCTTAAGAAGTAGAATATTTCGGAGGGAC---------TACTGGTTTTCTGTCAAAACCTCATTTGAAAGAAGT------------------------GATATCGGACATATCTTTCTGGGCGTGATGAAAAGCTGGGGGAGGGGGCGGGGGCGGGAGTAG------------------------------------------------------------------
>Huperzia
ATGAGTCCAGTGTTTGGTCCTATTCAATTATTCTTTTACTACCCATTTTTCTCTCTCTTATTTTATGTTTATTTAACAGTTTATCCTCGAATTTCAAATGTTATTAATATAACCAATATAACCAACTTTTTCTTCATTTTAATAGGATGGATGAAGAATCGATATCAATAAGTAAATACGTAAGATAATAAG------CTTTTGCTTATTATCCTATTGAATCACCTCTACGTAGAGTAG---------------------------------------------------------------------------
>Botrypus
ATGAATTCAGTTTATGGTTTTTCGCAATTATTTCTCTACCATCCCCTCCTTTTCCTTCTACTCTATATGCATATAGTTGCCCTCCTCTCCCTAAGAACTTTTTTTGATGGGAATAAG---------TATCTCTCACACCTATTCCGTCTACTTGGGGGGATA------------------------AATATT------CTATCCTTCATTGGAATAGATGATGAGGGAGGATAG---------------------------------------------------------------------------------
>Rhizoglossum
ATGAATTCAGTTTATGTTTATTTGCAACTGTTTTTCCACTATCCCCTCTTTCTTCTTCTAATCTATATTTATACGGTTTACTTATATCCTTTGAAGAATCTCTTCGATGGAAGGAAA---------TATCTATCACACCTTTCTCATTTCCTAGTGGGAAGA------------------------AACATT------ATATTCTTCATCGGAATGTACAGTAGAAAGAGGTAG---------------------------------------------------------------------------------
>Sahashia
ATGAATTCAGTTTATGGTTTTTCGCAATTATTTCTCCACTATCCCCTATTCTTCCTCATACTCTATATTCATATAGTTGTCTCCCTCTACTTAAGAGATTTTTTCGGTGGAAATAAA---------TACCTCTCACATCTATTTCGTCTACTCGGGGGGAGA------------------------AATCTT------CTATCCCTCATTAGAATGGATGATGAGAGAGGATAG---------------------------------------------------------------------------------
