# Supplementary material for: Organellar phylogenomics of Ophioglossaceae fern genera
Source: Front Plant Sci. 2024 Jan 15;14:1294716. doi: 10.3389/fpls.2023.1294716 (PMC10823028; doi:10.3389/fpls.2023.1294716)
Supplement: Supplementary file 3 [file DataSheet_3.zip › Supplementary file S2/MORFFO/morffo1.fasta]

>Cp_Roya_anglica_culture-collection_ACOI_799_KJ461681_102793to103389
---------------------------------------------------------------------------------------------------------------------------------------------------------------------------------------------------------------------------------------------------------------------------------------------------------------------------------------------------------------------------------------------------------------------------------------------------------------------------------GCCTATCATGGG---ACC---AACTTT---TGGGAGGTATGC------TTGGAAGGGATCGAA---TCCAAA------TTTAGTCTAAAGAAA------TACTTAAAACGGATCTTCTACAAA---GCTTTAAATGGGGGCCAATCG------------------GAAACTTGGGAACAAATA------TTG---AACACATTGAGAACCCATTATAAAGATGACCAGATCTTGTGGCAACCTGAAGGAATGCAAATCGCAAGA---------ACAATACAGGAATTA------CCATTGATTAAA------GAATTAGTCGCATTTCAAAAG------ACGTTAAGTGAACGGGACTCAATCTATTTA---------CCT------ACAATGGAAGTCGCTTTTGTG---------------GGGCGTAATCGGAAAGGA---ATGGAGGCACAAAAA---GCCAAAGATAGACCTAGCAAA---TCTCAATTCCATGGCGGATTAATG---ACC---------TCAAGACTATTTGCGGGCCAAGAA------TTTTTATTATTCATGATAACTTTTCAAGCGCTCTTAAGA---------GAAGAAGGA---TGTATTCCGATTTGTGGAGCGCATGACGGCATTTATGTCCTTGTACAG------------GCTGAAACCGATCTCAAA---GCAATTTGCAAGCATGTCACAGATGCTTCCGTACAGTTATTAGGAATAGAAATTCAATTAGATGTCAAAGAA
>Cp_Roya_anglica_culture-collection_ACOI_799_KJ461681_128409to127813
---------------------------------------------------------------------------------------------------------------------------------------------------------------------------------------------------------------------------------------------------------------------------------------------------------------------------------------------------------------------------------------------------------------------------------------------------------------------------------GCCTATCATGGG---ACC---AACTTT---TGGGAGGTATGC------TTGGAAGGGATCGAA---TCCAAA------TTTAGTCTAAAGAAA------TACTTAAAACGGATCTTCTACAAA---GCTTTAAATGGGGGCCAATCG------------------GAAACTTGGGAACAAATA------TTG---AACACATTGAGAACCCATTATAAAGATGACCAGATCTTGTGGCAACCTGAAGGAATGCAAATCGCAAGA---------ACAATACAGGAATTA------CCATTGATTAAA------GAATTAGTCGCATTTCAAAAG------ACGTTAAGTGAACGGGACTCAATCTATTTA---------CCT------ACAATGGAAGTCGCTTTTGTG---------------GGGCGTAATCGGAAAGGA---ATGGAGGCACAAAAA---GCCAAAGATAGACCTAGCAAA---TCTCAATTCCATGGCGGATTAATG---ACC---------TCAAGACTATTTGCGGGCCAAGAA------TTTTTATTATTCATGATAACTTTTCAAGCGCTCTTAAGA---------GAAGAAGGA---TGTATTCCGATTTGTGGAGCGCATGACGGCATTTATGTCCTTGTACAG------------GCTGAAACCGATCTCAAA---GCAATTTGCAAGCATGTCACAGATGCTTCCGTACAGTTATTAGGAATAGAAATTCAATTAGATGTCAAAGAA
>Cp_Roya_obtusa_culture-collection_SAG_168.8_KU646496_102791to103387
---------------------------------------------------------------------------------------------------------------------------------------------------------------------------------------------------------------------------------------------------------------------------------------------------------------------------------------------------------------------------------------------------------------------------------------------------------------------------------GCCTATCATGGG---ACC---AACTTT---TGGGAGGTATGC------TTGGAAGGGATCGAA---TCCAAA------TTTAGTCTAAAGAAA------TACTTAAAACGGATCTTCTACAAA---GCTTTAAATGGGGGCCAATCG------------------GAAACTTGGGAACAAATA------TTG---AACACATTGAGAACCCATTATAAAGATGACCAGATCTTGTGGCAACCTGAAGGAATGCAAATCGCAAGA---------ACAATACAGGAATTA------CCATTGATTAAA------GAATTAGTCGCATTTCAAAAG------ACGTTAAGTGAACGGGACTCAATCTATTTA---------CCT------ACAATGGAAGTCGCTTTTGTG---------------GGGCGTAATCGGAAAGGA---ATGGAGGCACAAAAA---GCCAAAGATAGACCTAGCAAA---TCTCAATTCCATGGCGGATTAATG---ACC---------TCAAGACTATTTGCGGGCCAAGAA------TTTTTATTATTCATGATAACTTTTCAAGCGCTCTTAAGA---------GAAGAAGGA---TGTATTCCGATTTGTGGAGCGCATGACGGCATTTATGTCCTTGTACAG------------GCTGAAACCGATCTCAAA---GCAATTTGCAAGCATGTCACAGATGCTTCCGTACAGTTATTAGGAATAGAAATTCAATTAGATGTCAAAGAA
>Cp_Roya_obtusa_culture-collection_SAG_168.8_KU646496_128406to127810
---------------------------------------------------------------------------------------------------------------------------------------------------------------------------------------------------------------------------------------------------------------------------------------------------------------------------------------------------------------------------------------------------------------------------------------------------------------------------------GCCTATCATGGG---ACC---AACTTT---TGGGAGGTATGC------TTGGAAGGGATCGAA---TCCAAA------TTTAGTCTAAAGAAA------TACTTAAAACGGATCTTCTACAAA---GCTTTAAATGGGGGCCAATCG------------------GAAACTTGGGAACAAATA------TTG---AACACATTGAGAACCCATTATAAAGATGACCAGATCTTGTGGCAACCTGAAGGAATGCAAATCGCAAGA---------ACAATACAGGAATTA------CCATTGATTAAA------GAATTAGTCGCATTTCAAAAG------ACGTTAAGTGAACGGGACTCAATCTATTTA---------CCT------ACAATGGAAGTCGCTTTTGTG---------------GGGCGTAATCGGAAAGGA---ATGGAGGCACAAAAA---GCCAAAGATAGACCTAGCAAA---TCTCAATTCCATGGCGGATTAATG---ACC---------TCAAGACTATTTGCGGGCCAAGAA------TTTTTATTATTCATGATAACTTTTCAAGCGCTCTTAAGA---------GAAGAAGGA---TGTATTCCGATTTGTGGAGCGCATGACGGCATTTATGTCCTTGTACAG------------GCTGAAACCGATCTCAAA---GCAATTTGCAAGCATGTCACAGATGCTTCCGTACAGTTATTAGGAATAGAAATTCAATTAGATGTCAAAGAA
>Mt_Sahashia_stricata_KTHU1273new_Contig182+11517182_7826to7503_maxpident_35.156
---------------------------------------------------------AATAAAGCTTCTACTAAGATTGTTAGGATTTGTTATATGCTCTTCCGCCTCTTCAGACGGGGGAAGTACC-----TACTTCCTG---AGG---AGA---TGC---CCTGTCCAACATCTATTTACTACATCTTATAATGACTTGAAGGGGGAT------------------------------GATTCCTCAAGGGGAGAAGGGCTCAGCTACCAG------GC-AAGAGGGTGGTGATCAAGGAGGTTATAGGCAAGGTCTTACTGCCG---------GAAGGTCTGCTG------ATAAAGGAAAGAGATATGGTTGCG------------------------------GGGATCTACGCAGGCCTTATGGGGAGGTCCCGC---CCC---CCGATGCCGTGACTCGGCTGGCGCTCGACCGGG---TCA------------------------------------------------------------------------------------------------------------------------------------------------------------------------------------------------------------------------------------------------------------------------------------------------------------------------------------------------------------------------------------------------------------------------------------------------------------------------------------------------------------------------------------------------------------------------------------------------------------------------------------------------------------------------------------------------------------------------------------------------------------------------
>Mt_Helminthostachys_zeylanica_SRR7630499Contig05+27818_4911to5716_maxpident_47.5
---------------------------------------------AATTCTCTCTTGAATGAGAGTGAAAAAGATATTCTTAAGGTTTGTTATATGCTATTCAGGCTATTTAGGGTAAGGTCTAGCTTT---TATTATTCG---AGG---AGA---AGC---CCCATACAGCAACTCTTTGCGACCTCTTATGAGTAATTATTGGGGTATCTAAGAATA---AGGTCAGAGGTA------GGTGATTGTTTTGCCACTATAGCCAATGTAAAGAGGTAATGTAAGGGAGTG---ATTAAGGAAGTTTGTCA----GGATTATTACCA---------GATGGGCTTCTC------ATTGAGGAGATTGATATGGTAGCTTGTCAT---------------------ACTGGCATATTTGCGGGGCTCATGGGAGTCAGAATG---GCA---CCTAATATGTGGGAGGCTACTCG-------GGG---TCATTC---TGGTAATTTATT------ATGCAGAAACGG------GGGGAT------GATATCTCTAAGCCC------CTCCTAAAGACCATACTTTATTCC---AGATTGAACGGCGCC---AGT------------------ATG---CATGAAGATGGG------ACK---ATTA-AGAAAAGGTTAAGGAAGCCAGG------------AAAGATCTGACAGGGCTAGAGCTCGAGGAG------TATGCAAGAAAGGGAGTTAGACACCCA---TTTATG------GAATTAGCTCAATCTCAAGAG------GATATAGGGAAACGAGAGAGGATATACTGG---------CCC------ACCCGGGTT---AAGCCTTACTAT------------GGTAAG-------------------GAGAAGAGTCC---CTTTTCAATCAAGGG---AGA---AGTAGGTATCACGAGGGTCTGATGGG-GCC---------TCTCGTATGTTTGCCTCTCATGAA------TTAGTCCTGTTGATGCATTTGGTGGAGAAATTAATGAGG---------TCAAAKATAGGKGGTATACCCATAAGCTTAGAGAAGGATGGCCTT------------------------------------------------------------------------------------------------------------------------
>Mt_Botrypus_virginianus_Hsu7588Contig06+31836641_8761to9572_maxpident_65.359
---------------------------------------------AATTCTCTCTCGAATGAGAGTTCAAAAGAGATTCTTAAGGTTCGTTATACGCTACTCAGGCTATTTAAGAGAAGGTCTAGCCTT---TACTATTCG---AAA---AGA---AGC---CCCATACAGCAACTCTTTGCGACCTCTTATGAGGAATCATTGGGGTATCCAAGAATA---AGGTCAAGGGTA------GGTGATTGTTTTGCCACTATAGCCAATGCAAAGAGGGAATGTAAGAGAGTG---ATTGAGTAAGTTTGTCAAAAGGTACTATTACCA---------GATGGGCTTCTC------ATTGAGGAGATTGATACGGTAGCTTGTCAT---------------------ACTGGCACATTTGCGGGGCTCATGGGAGTCAGAATG---GCA---CCTAATACGTGGGAGGCCACTCA-------GGG---TCATTC---TGGTAATTTATT------ATGCAGAAATGG------GGAGAT------GAGATCTCTAAGCCC------CTCCTAAGGACCATCCTCTATTCC---GGATTGAATGGCGCC---AGT------------------ATG---CATGGAGATGGG------GCT---ATTAGAGAAAAGGTTAAGGAAGCCAGG------------GAAGATCTGACAGGGCTAGAGCTCGAGGAG------TATGCAAGAAAGGTAGTTGGATACCCTATCTTGATG------GAATTAGCTCAATCTCAAGAG------GATATAGGGAAACGAGAGAGGATATACTGG---------CCC------ACCCGGGTT---AAGCCTTACTAT------------GGTAAG---------------ATTGAAGAAGAGTCC---CTTTTTAATCAAGGT---AGA---AGTAGGTATCACGAGGGTCTGATG---ACC---------TCTCGTATGTTTGCCTCTCATGAA------TTAGTCCCGTTGATGTATTTGGTGGAGGGATTAATGAGG---------TCAAAGATA---GGTATACCCATAAGCTTAGAGAATGATGGCTTT------------------------------------------------------------------------------------------------------------------------
>Mt_Haplopteris_ensiformis_OM867550_141218to140434_maxpident_51.389
---------------------------------TACAGGGATCTCATAACGATCCTAAACGATGCTGCGACGAGTGTCGTGGACACCAGCTACATGCTATTTAGGTTATTTAGGCGCCAAGGGAGTACC---TATTTCCAC---CGT---AGA---TGC-CCTGTGAAAGGGTCCAACGACCCACATCCTATGAGAATTCTCACGGTTATCCAAGGCTT---GTCCCCCGGAAT------GCCCAAGGGTCTGGAACAATCTCTTGTATCCGACGAGACTGCAAGGGGGTC---ATTCGAAGGCTGGTGGACAAATACATTATTCCG---------GAGGATTTGGTG------ATCGACGAGATAGATATGGTGGCTTGTCAC---------------------ACCGGTATATATGCCGGTATTGCGGGAAAGGTTTCC---GCA---CCCAACACATGGGAAGCCTACAATACT---GGT---AGCTTC---TGGTCCCATATC------ATGTACAGGTGG------GGTGAT------GATGTTCCCAAGAAA------GTGCTTAAGGTCATCCTATATTCA---GGCTTAAATGGCGCT---AGT------------------CTC---AGGGGGAACGGA------GCC---ATACGAACCAAGGTCAAGGAGTTATGT------------GGAGAACAGGATGGTCATCGTTTTGAGAGT------TATCTGCAGAAGGTGCTACGCCACCCCATACTCATG------GAACTGGCCTTGTTTCAGTCG------TCCTTAAGCCAAAGGGATAAGATCTACATC---------CCC------TCCCGCAAA---CAACCATACTAT------------GGGAAA---------------GCGGAGGAAGAACTA---TATGGGAAACCTGGG---GGG---AGTAGGTATCACGAAGGGCTACTA---TCC---------TCTCGAATATTGGCATCCCACGAC------ACGAGGTGGTTCTCCTTGCTTATATAGTCGATTGTC---------------------------------------------------------------------------------------------------------------------------------------------------------------------------------
>Cp_Whittieria_engelmannii_CRR401775_56963to57387_maxpident_73.684
---------------------------------------------------------------------------------------------------------------------------------------------------------------------------------------------------------------------------------------------------------------------------------------------------------------------------------------------------------------------------------------------------------------------------------------------------GAAAGG---GCA---CCTAACACCTGGGAAGCCTATCATTCA---GGA---TCGTTC---TGGGAGTTTGTA------ATGGACAAATGG------GGTTAG------GAGATTCCCAAGCCT------CTTCTCAAAGCTCTCTTATATTCG---GGCTTAAATGGGGCT---AGC------------------TTA---AAGGGCAACGGA------GCT---ATTCGGGATCGTATACTCGGGGATAGG------------AAGGATTTATCAGGTGACGAGCTGGAACTG------TACATAAGAAAAACTGTACAACATCCCATAGTGGTG------GAATTAGCCAGATTTCAGGAT------GACATAGGAAAACGTGAGAAGATTTACTGG---------CCG------ACGCGAGTAAGACCTTACTAT---------------GGTGGA---------------ATAGAAGAG---GCGTCATTAC-ATTAAAGACGGCTCGA---AGCCAATTTCACGGGGGTCTAATG---ACT---------TCTCAAGTGTTCACATCCCACGAA------TTAGTCTTAATTTTG------------------------------------------------------------------------------------------------------------------------------------------------------------------------------------------------------
>Mt_Helminthostachys_zeylanica_SRR7630499Contig104+1385_7347to6997_maxpident_52.459
------------------------------------------------------------------------------------------------------------------------------------------------------------------------------------------------------------------------------------------------------------------------------------------AAGCGAGCT---ATCAAAGAGGTTTTAACACAGACCATCCTCCCT---------CCGGGACTTGTT------CTTGAGGAATTAGATATGGCRGCATGTCAT---------------------ACCGGCATCTATGCAGGGCTCATAAGAAGGGCTAGA---GCA---CCAAACACGTGGGATGCCTATTACTCC---TAT---GCTTTT---TGGGCACCTTTT------CTC---------------------------GATATTCCCAAGAAT------TTCTTAAAAACATTGCTTTATGCA---GGCCTAAACGGAGCT---AGC------------------CTG---ACGGGGGAGGGC------GCC---TTACGGGCTAAAGTGAAAGCCACGTGT------------GGTCATCTCTCTGGGTCCGACCTCGAAGCG------TACATGCGCCGGGTGGTGCAGCACCCTATTCTACAG------GAGTTATCC---------------------------------------------------------------------------------------------------------------------------------------------------------------------------------------------------------------------------------------------------------------------------------------------------------------------------------------------------------------------------------------------------------------------------------------------------------------
>Mt_Haplopteris_ensiformis_OM867546_62546to61650_maxpident_48.829
---------------------------------------------------------------------------ATTGTAAAGACTAGCTATATGCTATTTCGATTATTTAGGCGCCAAGGAAGCACA---TATTTCAAC---------CGTAGATGTCCTGTAAAAGGCTTATTTGCTACCTCCTATAAGGATTCACCTTGTTATCCTAGGCTGATT---CCACTCAATTTA------GGAGGATCC---GGTACCATCTCTTGTATCCGACGAGATTACAAGGGGGTT---CTAAGAACGCTTATAGACAAATGCCTACTGCCT---------GACCATCTAACC------CTTTCCGAAATAGATATGGTTGCTTGTCAC---------------------ACAGGCATATATGCCGGCCTTACAGGGAACATATCT---GCA---CCCTATACATGGGAAGCGTACAATACG---GGA---CAATTC---TGGTCTCATATT------ATGCATAAGTGG------GGAGAA------GAGGTTCCCAAGAAG------GTGCTTAAGGTTATATTATATTCC---GGTCTCAATGGGGCT---AGT------------------CTT---AGGGGAAAGGGG------GCT---ATACGCTCCAAGGTTATGGAGTTCTAC------------GGTGAACGAGATGGGATATCATTTGAGATG------TATATTCAGAAGGTACTACGCCACCCCATTCTCTTG------GAGCTCGCCCTGTTTCAGTCT------TCCTTAAGCCAAAGGGATAAGATATATCTC---------CCC------TCACGGCAGCAGCCGTATTAT---------------GGGAAG---------------GTTGAGGAAGAGCTG---TATGGAAAACTAGGA---GGC---AGTAGGTATCACGAGGGCCTCCTA---TCC---------TCTCGTATATTGGCCTCCCACGAG------GTCGTTCTCCTGGCATACCTCGTTGATTGTCTTTGTGGC---------AATGCAATG---GGTTTACCTATAAGCCTAGAAAATGATGGTCTTCTCTTTATAACGCGC------AAGCAAGAGCGTGACAAGGTTGTTGCTACGTTAGACGACCACTTACAAACATATAGTCTTCAATTACTGGATGTAAGAATACCTCTCGAAAGCAAA---
>Mt_Haplopteris_ensiformis_OM867549_161718to162526_maxpident_51.389
------------------------------------------------------------------------------------------------------------------------------------------------------------------------------------ACATCCTATGAGAATTCTCACGGTTATCCAAGGCTTGTC---CCCCGGAATGCC------CAAGGGTCT---GGAACAATCTCTTGTATCCGACGAGACTGCAAGGGGGTC---ATTCGAAGGCTGGTGGACAAATACATTATTCCG---------GAGGATTTGGTG------ATCGACGAGATAGATATGGTGGCTTGTCAC---------------------ACCGGTATATATGCCGGTATTGCGGGAAAGGTTTCC---GCA---CCCAACACATGGGAAGCCTACAATACT---GGT---AGCTTC---TGGTCCCATATC------ATGTACAGGTGG------GGTGAT------GATGTTCCCAAGAAA------GTGCTTAAGGTCATCCTATATTCA---GGCTTAAATGGCGCT---AGT------------------CTC---AGGGGGAACGGA------GCC---ATACGAACCAAGGTCAAGGAGTTATGT------------GGAGAACAGGATGGTCATCGTTTTGAGAGT------TATCTGCAGAAGGTGCTACGCCACCCCATACTCATG------GAACTGGCCTTGTTTCAGTCG------TCCTTAAGCCAAAGGGATAAGATCTACATC---------CCC------TCCCGCAAACAACCATACTAT---------------GGGAAA---------------GCGGAGGAAGAACTA---TATGGGAAACCTGGG---GGG---AGTAGGTATCACGAAGGGCTACTA---TCC---------TCTCGAATATTGGCATCCCACGACACGAG-GTGGTTCTCCTTGCTTATATAGTCGATTGTCTTTGTAGC---------AATGCGCTA---GGGATTCCTCTGAGTTTAGAGAACGATGGGCTACTATTTATTACTCGC------AAGCACCGTCGTGACAAGGTTTTGGCCAAGCTAGATGAGTCCCTCCAAGCGTGTAGCCGTGATTTCCTTGGGGTCAGCATACCTCTCGAAAGGAAA---
>Cp_Saccoloma_inaequale_MK705756_170347to169486
------------------------------------------------------------------------GAAGTGGCTCGAGTGTGTTATATGCTATTCCGCCTGTTTCGGAGGGGGGATAGCACA---CACCACTCC---AGA---AAT---ATGCCCACCCGTCAACTGTTTGCTACGTCGTACAAGGAAAAAGCCGGGTATCCAAGGCTAATC---CCCCACAACGATATTTCCGATACAAGC---GCAACCATTGCCAATATAAAGAGGGAATGCAAGCGTGCA---ATCAAGGAGGTTTTCGACGCCATCTTGGAGCCG---------TGCGGGCTCGTT------CTGGAGGAATTGGATGTGGTGGCGTGCCAC---------------------ACGGATATCTATGTGGGGCTGATGGGGAGGAGAAGG---GCC---CCGAACACCTGGGAAGCCTACCACTCC--CGGT---AACTTT---TGGGACTTTCTTTCCTT-TCATCCAGGTGG------GGGGAC------GCAGCACCAAAACAT------GTCCTAAAGACCCTCCTCTACTCC---GGCTTGAACGGGGCT---AGC------------------CTT---AAGGGAGACGGC------GAG---GTGGCATCCAAGATAAGCCGTCTGGTG------------GGGGACGTCCCTCCCGGCGACCTTGACTTG-AAAGGTGCGCGCGGGCAGTCCTAAACCACCCGATCCGATCTT-ACAGGAACTCAGCCTCTTCCAGGCT------TCTCTCGGACAGAGAAGCAAGATCTATTGG---------CCC------ACTCGGCTATCCCCCTACTAC---------------GGACGA---------------GCCGAGGAAGACCTT---GTTCCCCACAATACC---AGA---AGTCGCTACCACGAGGGCCTTCTG---ACA---------TCCCGAGCTTTAGCCTCGCACGAG------CTTGTCCTTCTGATGGTTCTGGTCGATAGCCTGCTCCAC---------AGCCGTATG---GGTATCCCTGTGAGCCTCGAGAACGACGGCCTCCTTTTTCTTACTCGC------GCCCACCAACAGCAAACTCGC---------CTCGATACTATTACG------------------------------------------------------
>Cp_Saccoloma_inaequale_MK705756_87123to7984
------------------------------------------------------------------------GAAGTGGCTCGAGTGTGTTATATGCTATTCCGCCTGTTTCGGAGGGGGGATAGCACA---CACCACTCC---AGA---AAT---ATGCCCACCCGTCAACTGTTTGCTACGTCGTACAAGGAAAAAGCCGGGTATCCAAGGCTAATC---CCCCACAACGATATTTCCGATACAAGC---GCAACCATTGCCAATATAAAGAGGGAATGCAAGCGTGCA---ATCAAGGAGGTTTTCGACGCCATCTTGGAGCCG---------TGCGGGCTCGTT------CTGGAGGAATTGGATGTGGTGGCGTGCCAC---------------------ACGGATATCTATGTGGGGCTGATGGGGAGGAGAAGG---GCC---CCGAACACCTGGGAAGCCTACCACTCC--CGGT---AACTTT---TGGGACTTTCTTTCCTT-TCATCCAGGTGG------GGGGAC------GCAGCACCAAAACAT------GTCCTAAAGACCCTCCTCTACTCC---GGCTTGAACGGGGCT---AGC------------------CTT---AAGGGAGACGGC------GAG---GTGGCATCCAAGATAAGCCGTCTGGTG------------GGGGACGTCCCTCCCGGCGACCTTGACTTG-AAAGGTGCGCGCGGGCAGTCCTAAACCACCCGATCCGATCTT-ACAGGAACTCAGCCTCTTCCAGGCT------TCTCTCGGACAGAGAAGCAAGATCTATTGG---------CCC------ACTCGGCTATCCCCCTACTAC---------------GGACGA---------------GCCGAGGAAGACCTT---GTTCCCCACAATACC---AGA---AGTCGCTACCACGAGGGCCTTCTG---ACA---------TCCCGAGCTTTAGCCTCGCACGAG------CTTGTCCTTCTGATGGTTCTGGTCGATAGCCTGCTCCAC---------AGCCGTATG---GGTATCCCTGTGAGCCTCGAGAACGACGGCCTCCTTTTTCTTACTCGC------GCCCACCAACAGCAAACTCGC---------CTCGATACTATTACG------------------------------------------------------
>Cp_Acrostichum_speciosum_NC_053768_49275to48334
------------------------------AGTTATTTGGAGCTTATAGATACGCTAAATGACGGTGCGCAGGAGCTAATAGAAACCAGTTACATGCTCTTTCGGCTGTTTCGTAGGCAAGGTAGTACC---TACTATAAC---CGT---AAT---TGTCCCGTGAAGAAACTTTTTGCTTCGTCTTATTTAGGACAGAGGAGTTACCCAAGAGTTGTT---CCTTATACAACA------GAGGGGTCC---GGAACGATAGCGTGCCTCCGCCGGGATTGCAAGAGGGTA---ATAAAGGAGCTAACCAGCAAGCACTTGCTACCA---------AAAGCTATTGCT------CTAGACGAGTTAGATATGGTGGCTTGCCAC---------------------ACGGGAATATACGTTGGGCTAACGGGGAGTGTAGCC---GCC---CCCAATACGTGGGAGGCCTATCAGACC---GGA---GCATTT---TGGCCCCATATT------CTAGCCCGGTGG------AAAGAG------GATATTCCTAAGAAA------CTGCTGAAAACTATACTATACTCT---GGATTAAACGGAGCT---AGT------------------ATG---AAAGGTGGGGGC------TCC---ATACGTGCCAAGGTCAAGGATGCTCTT------------GGCGATGGAAGAAAAGGCGATCTAGAGCAG------TGCATGCAGATAGTCCTGCGCCATCCTATTCTTGTG------GAACTTGCCCAGTTCCAGCTA------GCCTTGGGACGCCGAAATAAGATATATCTC---------CCT------TCCCGTGTCCAGCCTTACTAT---------------GGCCAG---------------GCCGAGGAGGAGCAG---AGTGGTAGGAGAGGG---GGG---AGTAGATATCATGAAGGGCTTCTT---TCC---------TCGCGTGCTTTAGCCTCCCATGAG------GTGGTTCTTCTTGCTTACCTAGTGGACTGCATATCCCGC---------AATGCTCTG---GGAGTTCCCCTTAGCTTAGAGAATGATGGACTCCTGTTTCTAACCCGC---TCGCTATCCCGTGATAAGGTGTTTAAG---CAGCTAAACAATTTCTTGCAGTCGTGCAGTTTGGATCTCCTGGGTGTCAAAATACCCCTGGAAAGAAAA---
>Cp_Adiantum_aleuticum_MH173079_144846to145793
---------------------------------TACAAAGAGCTCGTGGATCTCCTTAATGAGGAGAGCAAGGTCATTACCAGCACCTGCTACCTGCTCTTCCGCTTATTTGGTTCAGGAGCCCGGGCC---TATTTCTCT---CGA---AGG---TGCCCCGTACAACATCTTTTCGCCACCTCATACGGGGTCCTTCCCAGTTACTCGCGACTAGTG---CCAAAGAGCAGC------CTCGGTGCA---GCCACCCTAGCCAACCTGAGGCGCGACCTTAAGGGGGTT---ATTCGCCGGGTCATCAACCACCTAGTACTTCCA---------GAGGAGCTCACC------CTGGAGGAGATTGATATGGTAGCGTGCCAC---------------------ACCGGCATCTATGCAGGCATGATGGGCCGCGCTAAA---GCG---CCCAAGACGTGGGAGGCTTACCAGTCT---GGG---TCCTTC---TGGCCCTTTGTC------ATGGAGAAGTGG------GGAGAA------GGATGCCCCAAGCCC------CTCCTGAAGCGGGTGCTCTACTCG---GGCTTAAATGGAGCT---AGC------------------TTGACTTGTCAGACAGGC------GCA---ATCTCATCGTGCATTAAGGAGGCACAC------CATATGTCCCAATCCACAGAGAAAGATCTCGTTGAC------TTTCAGAGAAATGTTTTGAGAAACCCTATCCTACAA------GAACTCGCCCTTTTTCATGAT------ACGGTAGGCTCCAGAAGCCTAGTCTACCTC---------CCC------TCCCAGACCCAGCCGTACTAT---------------GGAAAG---------------CTAGAGGAGGAGTCT---TTGCCGGGAAACTCC---CGC---AGCCTATACCACAACGGATTGCTT---ACC---------TCTCGCATACTTGCATCCCATGAA------GTGGTTCTCCTGATGCACCTCGTCTTTTTCTTGGAAAAA---------TCCCGTCTG---GGTATCCCTGTTAGCTTAGAAAACGATGGGTTGGTCCACCTGACCCGA---CGCTCTAGCCGCCTCTCCACCCTACGT---TTGCTGGACGCCTCGCTCAGACGGGACAGCCTGCGCCTCCTAGGGCTCGAAATCCCGGTGGAGCGCAAA---
>Cp_Adiantum_aleuticum_MH173079_95458to94511
---------------------------------TACAAAGAGCTCGTGGATCTCCTTAATGAGGAGAGCAAGGTCATTACCAGCACCTGCTACCTGCTCTTCCGCTTATTTGGTTCAGGAGCCCGGGCC---TATTTCTCT---CGA---AGG---TGCCCCGTACAACATCTTTTCGCCACCTCATACGGGGTCCTTCCCAGTTACTCGCGACTAGTG---CCAAAGAGCAGC------CTCGGTGCA---GCCACCCTAGCCAACCTGAGGCGCGACCTTAAGGGGGTT---ATTCGCCGGGTCATCAACCACCTAGTACTTCCA---------GAGGAGCTCACC------CTGGAGGAGATTGATATGGTAGCGTGCCAC---------------------ACCGGCATCTATGCAGGCATGATGGGCCGCGCTAAA---GCG---CCCAAGACGTGGGAGGCTTACCAGTCT---GGG---TCCTTC---TGGCCCTTTGTC------ATGGAGAAGTGG------GGAGAA------GGATGCCCCAAGCCC------CTCCTGAAGCGGGTGCTCTACTCG---GGCTTAAATGGAGCT---AGC------------------TTGACTTGTCAGACAGGC------GCA---ATCTCATCGTGCATTAAGGAGGCACAC------CATATGTCCCAATCCACAGAGAAAGATCTCGTTGAC------TTTCAGAGAAATGTTTTGAGAAACCCTATCCTACAA------GAACTCGCCCTTTTTCATGAT------ACGGTAGGCTCCAGAAGCCTAGTCTACCTC---------CCC------TCCCAGACCCAGCCGTACTAT---------------GGAAAG---------------CTAGAGGAGGAGTCT---TTGCCGGGAAACTCC---CGC---AGCCTATACCACAACGGATTGCTT---ACC---------TCTCGCATACTTGCATCCCATGAA------GTGGTTCTCCTGATGCACCTCGTCTTTTTCTTGGAAAAA---------TCCCGTCTG---GGTATCCCTGTTAGCTTAGAAAACGATGGGTTGGTCCACCTGACCCGA---CGCTCTAGCCGCCTCTCCACCCTACGT---TTGCTGGACGCCTCGCTCAGACGGGACAGCCTGCGCCTCCTAGGGCTCGAAATCCCGGTGGAGCGCAAA---
>Cp_Alsophila_denticulata_NC_058591_31435to31118
---------------------------------------------------------------------------------------------CGCAGCGTCCCTTTATGTGGAAGAATTCCCTCTTTA---GCCCGCAAC---CGA---CGG---ACCCCG------------------------------------------------------------------------------------------------------ACAATCAGGAGACACTATTCGTGGATG---ACGCAGCAAGTAGCACGAGCTTACACTCTTTCC---------------------------------------------------------------------------------------------------------------------------------------------------------------------------------------------------------------------------------------------------------------------------------------------------------------------------------------------------------------------------------------------------------------------------------------------------------------------------------------------------------------------------------------------------------------------------------------------------------------------------------------------------------------------------------------GTCCGGACCTTGGCTTCCCACGAG------CTAGTCCTACTGATGTCTATTGTAGAGAGAATGCTACAA---------GATCGCACA---GGATTGCCCATCAGCCTCGAGAACGACGGGCTGCTCTCCCTAACCCGC---ACCGCGGAGAAGGATTGGGTTCTGTTC---TCTCTAGACCGCTTCCTTCGGGCACAGAGCATGGACTTACTCGGATTAGAGATC------------------
>Cp_Alsophila_gigantea_MH603068_31422to31090
---------------------------------------------------------------------------------------------CGCAGCATCCCTTTATGTGGAAGAATTCCCTCTTTA---GCCCGCAAC---CGA---CGG---ACCCCG------------------------------------------------------------------------------------------------------ACAATCAGGAGACACTATTCGTGGATG---ACGCAGCAAGTAGCACGAGCTTACACTCTTTCC---------------------------------------------------------------------------------------------------------------------------------------------------------------------------------------------------------------------------------------------------------------------------------------------------------------------------------------------------------------------------------------------------------------------------------------------------------------------------------------------------------------------------------------------------------------------------------------------------------------------------------------------------------------------------------------GTCCGGACCTTGGCTTCCCACGAG------CTAGTCCTACTGATGTCTATTGTAGAGAGAATGCTACAA---------GATCGCACA---GGATTGCCCATCAGCCTCGAGAACGACGGGCTGCTCTCCCTAACCCGC---ACCGCCGAGAAAGATTGGGTTCTGTCC---TCTCTAGACCGCTTCGTTCGGGCACAGAGCATGGACTTACTCGGATTAGAGATCCCCTTAGAATGCAAG---
>Cp_Alsophila_gigantea_MH603068_66555to65698
------------------------------------------------------------------------------------------------------------------CGGAGCCCGTCCCTA------CTTCCA---CCG---TCG---GTGCCCCTACAGCACCCCTTTGCCACCTCCTACAGGGATCTCCCCAGCTACCCACGGCTCGTG---CCGGAGAGCGGC------CAGGGATCG---GCCACCCTGGCCAACCTGAGGCGCGACCTAAAGGGGGTT---ATCTACCAGGCTATCAACCAGCTCGTCCTTCCC---------GACGAGCTCGTC------CTGGAAGAGATTGACATGGTGGCGTGCCAC---------------------ACGGGCATCTATGCAGGGCTGATGGGCCACACCAAA---GCA---CCTAACACGTGGGAGGCCTACCAATCA---GGG---TCCTTC---TGGGCCTTTGTT------ATGGAGAAGTGG------GGAAAC------GGATGTCCCAAGCCA------CTCCTTAAGCGGATACTCTACTCG---GGCTTAAATGGGGCC---AGC------------------CTGACCAGTCAGGCCGGC------GCC---ATCTCAGCGTGCATTAAGGAGGCGCAT------------CAAGAGCACCAATCTACGGGGCTCGCTGAC------TTCCAGAAGAAGGTTTTGGGAAATCCCATCCTACAA------GAGCTCGCCCTTTTCCACGAA------ATGGTGGGTTCAAGAGGCATGATCTATCTT---------CCC------TCCCAGGTAAGCCCCTACTAT---------------GGGAGG---------------CCAGAGGAGGCATCT---TTGCCGGGGAGGCCC---CGC---AGCCTCTACCACAACGGATTGCTC---ACC---------TCTCGCATACTTGCGTCCCATGAG------GTGATCCTCCTGATGTACCTTGTGTCTCATTTAGAGGAA---------TCCCGTATG---GGCATCCCCGTTAGCCTAGAGAACGACGGGCTGGTCCACCTTACCCGG---CGTTCTCACCGCTCTCCCGCCCACTGT---TCGCTTGACGCCTCACTTAGACAGAACAGCCAACGCCTCCTAGGGGTTGAGATCCCGGTGGAGCGCAAG---
>Cp_Alsophila_metteniana_MN795320_31508to31176
---------------------------------------------------------------------------------------------CGCAGCATCCCTTTATGTGGAAGAATTCCCTCTTTA---GCCCGCAAC---CGA---CGG---ACCCCG------------------------------------------------------------------------------------------------------ACAATCAGGAGACACTATTCGTGGATG---ACGCAGCAAGTAGCACGAGCTTACACTCTTTCC---------------------------------------------------------------------------------------------------------------------------------------------------------------------------------------------------------------------------------------------------------------------------------------------------------------------------------------------------------------------------------------------------------------------------------------------------------------------------------------------------------------------------------------------------------------------------------------------------------------------------------------------------------------------------------------GTCCGGACCTTGGCTTCCCACGAG------CTAGTCCTACTGATGTCTATTGTAGAGAGAATGCTACAA---------GATCGCACA---GGATTGCCCATCAGCCTCGAGAACGACGGGCTGCTCTCCCTAACCCGC---ACCGCCGAGAAAGATTGGGTTCTGTCC---TCTCTAGACCGCTTCGTTCGGGCACAGAGCATGGACTTACTCGGATTAGAGATCCCCTTAGAATGCAAG---
>Cp_Alsophila_metteniana_MN795320_66609to65752
------------------------------------------------------------------------------------------------------------------CGGAGCCCGTCCCTA------CTTCCA---CCG---TCG---GTGCCCCTACAGCACCCCTTTGCCACCTCCTACAGGGATCTCCCCAGCTACCCACGGCTCGTG---CCGGAGAGCGGC------CAGGGATCG---GCCACCCTGGCCAACCTGAGGCGCGACCTAAAGGGGGTT---ATCTACCAGGCTATCAACCAGCTCGTCCTTCCC---------GACGAGCTCGTC------CTGGAAGAGATTGACATGGTGGCGTGCCAC---------------------ACGGGCATCTATGCAGGGCTGATGGGCCACACCAAA---GCA---CCTAACACGTGGGAGGCCTACCAATCA---GGG---TCCTTC---TGGGCCTTTGTT------ATGGAGAAGTGG------GGAAAC------GGATGTCCCAAGCCA------CTCCTTAAGCGGATACTCTACTCG---GGCTTAAATGGGGCC---AGC------------------CTGACCAGTCAGGCCGGC------GCC---ATCTCAGCGTGCATTAAGGAGGCGCAT------------CAAGAGCACCAATCTACGGGGCTCGCTGAC------TTCCAGAAGAAGGTTTTGGGAAATCCCATCCTACAA------GAGCTCGCCCTTTTCCACGAA------ATGGTGGGTTCAAGAGGCATGATCTATCTT---------CCC------TCCCAGGTAAGCCCCTACTAT---------------GGGAGG---------------CCAGAGGAGGCATCT---TTGCCGGGGAGGCCC---CGC---AGCCTCTACCACAACGGATTGCTC---ACC---------TCTCGCATACTTGCGTCCCATGAG------GTGATCCTCCTGATGTACCTTGTGTCTCATTTAGAGGAA---------TCCCGTATG---GGCATCCCCGTTAGCCTAGAGAACGACGGGCTGGTCCACCTTACCCGG---CGTTCTCACCGCTCTCCCGCCCACTGT---TCGCTTGACGCCTCACTTAGACAGAACAGCCAACGCCTCCTAGGGGTTGAGATCCCGGTGGAGCGCAAG---
>Cp_Alsophila_podophylla_MG262389_97650to98591
---------------------------------TACAAAGAACTTGTAGATCTCCTTAATGAGGAGAGCGCAGGCATTACCAGCACATGCTACCTCCTCTTCCGTCTATTTGGGCCCGGAGCCCGTCCC---TACTTCCAC---CGT---CGG---TGCCCCGTACAGCACCCCTTTGCCACCTCCTACAGGGATCTCCCCAGCTACCCACGGCTCGTG---CCGGAGAGCGGC------CAGGGATCG---GCCACCCTGGCCAACCTGAGGCGCGACCTAAAGGGGGTT---ATCTACCAGGCTATCAACCAACTCGTCCTTCCC---------GACGAGCTCGTA------CTGGAAGAGATTGACATGGTGGCGTGCCAC---------------------ACGGGCATCTATGCAGGGCTGATGGGCCACACCAAA---GCA---CCCAACACATGGGAGGCCTACCAATCA---GGG---TCCTTC---TGGGCCTTTGTT------ATGGAGAAGTGG------GGGAAC------GGATGTCCCAAGCCA------CTCCTTAAGCGGATACTCTACTCG---GGCTTAAATGGGGCC---AGC------------------CTAACCAGTCAGGCCGGC------GCC---ATCTCAGCGTGCATTAAGGAGGCGCAT------------CAAGAGCACCAATCTACGGGGCTCGCTGAC------TTCCAGAAGAAGGTTTTGGGAAATCCCATCCTACAA------GAGCTCGCCCTTTTCCACGAA------ATGGTGGGTTCAAGAGACATGATCTATCTT---------CCC------TCCCAGGTAAGCCCCTACTAT---------------GGGAGG---------------CCAGAGGAGGCATCT---TTGCCGGGGAGGCCC---CGC---AGCCTCTACCACAATGGATTGCTC---ACC---------TCTCGCATACTTGCGTCCCATGAG------GTGATCCTCCTCATGTACCTCGTGTCTCATTTAGAGGAA---------TCCCGTATG---GGCATCCCCGTTAGCCTAGAGAACGACGGGCTGGTCCACCTTACCCGG---CGTTCTCACCGCTCCCCCACCCACTGT---CCGCTTGACGCCTCACTTAGACAGAACAGCCAACGCCTCCTGGGGGTTGAGATCCCGGTGGAGCGCAAG---
>Cp_Alsophila_podophylla_MG262389_c155264to154323
---------------------------------TACAAAGAACTTGTAGATCTCCTTAATGAGGAGAGCGCAGGCATTACCAGCACATGCTACCTCCTCTTCCGTCTATTTGGGCCCGGAGCCCGTCCC---TACTTCCAC---CGT---CGG---TGCCCCGTACAGCACCCCTTTGCCACCTCCTACAGGGATCTCCCCAGCTACCCACGGCTCGTG---CCGGAGAGCGGC------CAGGGATCG---GCCACCCTGGCCAACCTGAGGCGCGACCTAAAGGGGGTT---ATCTACCAGGCTATCAACCAACTCGTCCTTCCC---------GACGAGCTCGTA------CTGGAAGAGATTGACATGGTGGCGTGCCAC---------------------ACGGGCATCTATGCAGGGCTGATGGGCCACACCAAA---GCA---CCCAACACATGGGAGGCCTACCAATCA---GGG---TCCTTC---TGGGCCTTTGTT------ATGGAGAAGTGG------GGGAAC------GGATGTCCCAAGCCA------CTCCTTAAGCGGATACTCTACTCG---GGCTTAAATGGGGCC---AGC------------------CTAACCAGTCAGGCCGGC------GCC---ATCTCAGCGTGCATTAAGGAGGCGCAT------------CAAGAGCACCAATCTACGGGGCTCGCTGAC------TTCCAGAAGAAGGTTTTGGGAAATCCCATCCTACAA------GAGCTCGCCCTTTTCCACGAA------ATGGTGGGTTCAAGAGACATGATCTATCTT---------CCC------TCCCAGGTAAGCCCCTACTAT---------------GGGAGG---------------CCAGAGGAGGCATCT---TTGCCGGGGAGGCCC---CGC---AGCCTCTACCACAATGGATTGCTC---ACC---------TCTCGCATACTTGCGTCCCATGAG------GTGATCCTCCTCATGTACCTCGTGTCTCATTTAGAGGAA---------TCCCGTATG---GGCATCCCCGTTAGCCTAGAGAACGACGGGCTGGTCCACCTTACCCGG---CGTTCTCACCGCTCCCCCACCCACTGT---CCGCTTGACGCCTCACTTAGACAGAACAGCCAACGCCTCCTGGGGGTTGAGATCCCGGTGGAGCGCAAG---
>Cp_Antrophyum_semicostatum_MH173087_28930to29838
---------------------------------------------------------AACGAGGCGACAACCACCATTGTGAATACTAGCTATATGCTTTTTAGGTTATTTAGGCGTCAAGGGAGTACG---TATTTCGAT---CGA---GGA---TGCCCTATCAAGGGCTTATTTGCCACATCCTACAAAGATTCTCCTTGTTATCCTAGGCTTATC---CCACTCAATCAA------GGGGGATCT---GGCACCATATCTTGTATACGACGAGACTGTAAGGGGGTT---ATTCGAAGGCTTATAGACCACTTTCTACTTCCT---------GAGCATCTAGTT------CTTTTTGAAATAGATATGGTGGCCTGTCAC---------------------ACAGGTATCTATGCCGGCTTAACGGGGGAGGTATCT---GCA---CCCCATACGTGGGAGGCGTACAATACA---GGC---CAATTC---TGGTCTCATATC------CAGCATAGGTGG------GGAGAG------GATGTTCCAAAGAAA------ATCCTAAAAACCATCTTATACTCG---GGTCTCAATGGGGCT---AGT------------------CTT---AAGGGAAAGGGG------GCC---ATCCGTTCCAAGGTGAAGAGATTCTAT------------GGGGAACAAGATGGGATCTCCTTTGATGAG------TATCTTCAGAGGGTGCTACGCCACCCAATTCTCTTG------GAGCTCGCATTGTTTCAGTCT------ACGTTAAGCCAAAGGGATAAGATTTATCTG---------CCC------TCTCGAAAGAGTCCGTATTAT---------------GGGAAG---------------TTGGAGGAGGAGATG---TACGGGAAAGCAGGA---GGA---AGTAGGTATCACGAGGGGCTCCTA---TCC---------TCTCGCATATTAGCGTCCCATGAG------GTTGTTCTCCTTGCTTACCTAGTGGATATCCTCTGTAGG---------GAAGGGCTA---GGCATTCCTATCAGCCTAGAAAATGACGCTCTACTCTTTCTCACCCGC---AAGCACCAATGTAACAAGGTCTTTGCT---AAGCTAGATGAACACTTCCAAGCGTGTAGCCTTCAATTACTGGGTGTGAGGATTTCCCTAGAG---------
>Cp_Asplenium_nidus_AM600641_2752to3465
---------------------------------------------------------------------------------CGAGTTTGCTACATGCTCTTTCGCCTTTTTAGAAGGGGGGATAGCGCG---TACTACCTG---AGG---CGT---ATGCCAGTCCGCCAGTTGTTTGCGACGTCATATAAGGAGGAGGCTGGCTACCCGAGAATAATC---CCCCAGGGCGAGGCCTTCGACACTAAC---TCCACCATTGCAAATCTTAAGAGGGAGTGCAAGGGGGCA---ATCAAGAAGGTCTTTGATTCGATTTTGGCACCG---------GGGGGGCTCGTT------CTGGAGGAATTGGACATGGTGGCGTGCCAT---------------------ACGGGTATTTACGCGGGGCTGATGGGCAGAAAGAGG---GCC---CCAAATACCTGGGATGCCTACCATTCG---GGT---AGCTTC---TGGGACTTCCTT------CTTTCCAAATGG------GGAGGC------GCGGTTCCCAAGCCG------GTCCTAAAAACACTCCTTTATTCA---GGTTTGAACGGCGCT---AGC------------------CTG---AGAGGGGATGGC------GAC---ATGGCGCGCAAGATCATAAGCCTGGTG------------GGGGACATCTCTCCTTCTGCCCTTGGAGAG------TGCACCCGGGCAATCTTGCACCATCCAATCTTGCAG------GAACTAAGCCTCTTCCAGACC------ACTCTTGGGCAGAGAGACAAGATCTATTTG---------CCC------ACCCGGCTATCCCCCTACTTT---------------GGGCGA---------------GCGGAGGAGGACAGC---CTATCTCGCAATAGC---AGG---AGCCGCTACCATGAAGGCCTTATG---ACG---------TCTCGCGCGTTAGCTTCGCACGAG------TTAGTCCTC------------------------------------------------------------------------------------------------------------------------------------------------------------------------------------------------------------
>Cp_Asplenium_nidus_MK002975_10829to10482
---------------------------------------------------------------------------------------------------------------------------------------------------------------------------------------------------------------------------------------------------------------------------------------------------------------------------------------------------------------------------------------------------------------------------------------------------------------------------------------------------------------------------------------------------------------------------------------------------------------------------------------------------------------------------------------------------------------------------------------------------------------------------------------------------------------------TTTTCAGTT------GGCGTTGGGAAGCCGGGACAAGATCTATAT---------ACC------CTCCGCGTACAGCCCTATTAT---------------GGACAG---------------GCGGAGGAAGAGCTT---AAGGGTAAACGAGGG---GGG---ATTCGATATCATGAAGGGCTACTA---TCC---------TCGCGTGCGTTAGCATCACACGAG------GTGGTACTTCTTGCTTACATGGTTGACTGTATATCTCGC---------AATGCCCTT---GGCGTTCCCCTTAGCTTAGAGAATGATGGCCTCCTTTATCTAACCCGT---GCTCTATCCCGAGGCCAGGTGTTTAAG---CAGCTAAACACCTTCTTACAATCGTGCAGTTTGGATCTACTTGGTGTAAAGATACCTCTAGAGAGAAAGGAG
>Cp_Asplenium_nidus_MK002975_11398to10772
---------------------------------------------------------AACGACGGTGCAAAGGAGATAATAGACACATGTTACATGCTCTTTCGTCTGTTTCGTAGGCAAGGCAGTACC---TATTACAAT---CGG---AAC---TGCCCCGTCAAGAGGCTCTTTGCGTCGTCTTATATGGGAAATAGCAGTTATCCGAGGGTAATC---CCTCACACCCCA------GAGGGCTCT---GGGACGATAGCGTGCCTCCGCCGGGATTGCAAGAGGGTT---ATAAAGGCCCTGACCGGCAAGCGCTTGCTCCCG---------GAATCCATAGCT------CTGGACGAGATTGATATGGTGGCCTGCCAC---------------------ACCGGGATATATGTGGGGCTAACGGGGAGCGTTGCC---GCC---CCTCACACTTGGGAGGACTATAAGACC---GGG---GGGTTC---TGGCCCCATATC------CTAGCCCGGTGG------GGAGAG------GATATACCTAAGAGA------CTCCTTAAAACAATCCTCTATTCG---GGATTAAACGGGGCT---AGC------------------ATG---AGAGGAGGGGGC------TCC---ATACGTGCCAAGGTAAAGGATGCGTAT------------GGCAATGTGAGTAACAGCGAGCTAGAAGGG------CACTTGCAGAGAGTGCTGCGCCATCCTATCCTTGTA------GAGCTTGCACATTTTCAGTTG------GCGTTGGGAAGCCGGGACAAGATCTATATA---------CCC------TCCGCGTACAGCCCT------------------------------------------------------------------------------------------------------------------------------------------------------------------------------------------------------------------------------------------------------------------------------------------------------------------------------------------------------------------------------
>Cp_Bommeria_hispida_MH173074_122244to121270
GGGGTATCGAGGTTGGCTGCCACCCCCTCTCGATACAAAGAGCTCGTGGATCTGCTTAATGAGGAGAGCAAGGCCATAACGAACACATGCTACCTGCTCTTCCGCTTGTTTGGTCCGGGAGCCCGGGCT---TACTTCTCC---CGT---AAG---TGCCCCGTGCAACACCTTTTTGCCACCTCATACACAGAACTTCCCAGTTACTCGCGACTAGTG---CCAAAGGGCAGC------CTCGGAGCA---GCCACCCTGGCCAACCTAAGACGCGACCTTAAGAGGGTT---ATTCGCCAGGTCATCGACCAGCTAATACTTCCC---------GAGGAGCTCACC------CTAGAAGAGATTGATATGGTGGCATGCCAC---------------------ACAGGCATTTATGCAGGCCTTATGGGACGCACGAAG---GCC---CCCCATACGTGGGAGGCTTACCAGTCT---GGA---TCCTTC---TGGCCCTTCATA------ATGGATAGGTGG------GGAGAC------GGATGCCCCAAGCCC------CTCCTTAAGCGAGTGCTCTACTCG---GGCTTAAATGGAGCC---AGC------------------TTGACCAGTCAGACAGGC------GCT---ATCTCCTTGTGCATCAAGGAGGCACAC------------CAGATGTCCCAATCCGCAGATCTCATTGAC------TTCCAGAAAAGGGCATTGAGAAACCCTATTCTGCAA------GAACTTGCCCTTTTCCACGAC------ATAGTGAGTTCCAGAGACCGAGTCTATCTC---------CCG------TCCCAGATCAAGCCGTACTAT---------------GGAAAA---------------CTAGAGGAACAGGCC---TTGTTGGGAAACTCC---CAC---AGCCTATACCACAATGGATTGCTT---ACC---------TCTCGCATACTTGCTTCTCATGAA------GTGGTTCTCTTGATGCACCTTGTTTTTTCTTTGGAAGAA---------TCCCGTCTG---GGTATCCCTGTTAGCTTAGAAAACGATGGGTTGGTTCACATTACTCGA---CGCTCTAACCGCCTTTCCACCCTCCTT---TCGCTGGACGCTTCGCTCAGGCGAGACAGCCTCCGCCTCCTAGGGCTTGAAATCCCGGTGGAGTGCAAA---
>Mt_Haplopteris_ensiformis_OM867553_146508to146867_maxpident_28.148
------------------------------------------------------------------------------------------------------------------------------------TACTTACTT---CGACAGAAA---------GTGCAGCACTTGTTTGCCACCTCCTACGAGGAGAGG---AATCACCTG-GCCCAGCTTACCCCGAGGAATGAG-----CGCGGTTCC---GCCACCGTAGCC-------GGCGCGACGTTAAGCGCGTG---ATAATGCTGTTGGCCC-----------CTTCCG---------GTTGAAGCCCTC---------GAGGAGATAGACATGGTTGCCTGCCATAC-GTCATGCAGGCGGGCCGGATAGGAATCGTT---GGGATCGCGGGATCCACCATGATCGCC------------------TTTGCTGAAGTC---GGG-TTCTATTC---TTAGCTTCTATG------A-CGTTAGCCGA------GGTTCA------GAATCTATCATTTCC------TGCCTTAGGACACTACCTATCACAT--CACTCGCTTTACGCG---GTA------------------AG-------------------------------------------------------------------------------------------------------------------------------------------------------------------------------------------------------------------------------------------------------------------------------------------------------------------------------------------------------------------------------------------------------------------------------------------------------------------------------------------------------------------------------------------------------------------------------------------------------------------------
>Cp_Calciphilopteris_ludens_MH173084_95395to96303
------------------------------------------------------------------GGCGAGGCCATCGCCAGCACATGCTGGCTGCTCTTTCGGTTAATTGGCCCAGGAGCCCGTCCC---TACTTCCAC---CGC---AGG---TGCCCTGTACAGCACCTTTTCGCCACCTCGTACGCAGAATTGCCTAGTTACTCGCGCCTCGTG---CCGCGAAATGGC------CAGGGTGCT---GCTACTCTAGCCAGCCTAAGGCGCGACCTTAAGAGGGTG---ATTTGCCAGGTTCTCAACCGTCTTGTCCTCCCC---------GAAGAGCTTCTC------TTGGAAGAAATTGATATGGTCGCATGCCAC---------------------ACGGGCATCTACGCAGGGCTGATGGGGCCCACGAAA---GCG---CCCAATACGTGGGAGGCTTACCAGTCA---GGT---TCTTTC---TGGTCCTTCATC------ATGGAGAAATGG------GGAGAT------GGGTGTCCTAAACCC------CTTTTGAAGCGGATACTCTATTCG---GGATTAAACGGTGCC---AGC------------------TTGACAAGTCAGACAGGT------GCT---ATCTCTTCTTGCATCCAGGCTGTACAT------------GGAGAGTCGAAGTCCACGGATTTCATTCAC------TTCCAAAGGAAGGTATTGGGCCACCCTATCTTACAG------GAACTTGCTCTTTTTCACGAT------CTAGTGGGTTCTAGAAGCCTAGTCTATCTT---------CCT------TCCCAGGCAAAGCCTTACTAC---------------GGGAAG---------------GCCGAGGAGGAGGCT---TCCCCGAGGAAGTCA---CGC---AGTCTCTACCACAATGGTTTGCTC---ACC---------TCTCGGATACTCGCTTCCCATGAG------GTAGTGCTTCTCATGCACCTCGTTTTTCATTTGGAAGAG---------TCCTGCCTG---GGAATTCCGGTGAGCTTAGAAAACGATGGGTTGGTCCACCTGACTCGG---CGTTCCAACCGTCTCTCCGCCTTCCGT---TCGCTGGATGCTTCGCTCAGACAAAACAGTCTGCGCTTCCTAGGTCTCGAAATCCCGGTGGAACGAAAA---
>Cp_Calciphilopteris_ludens_MH173084_144097to143189
------------------------------------------------------------------GGCGAGGCCATCGCCAGCACATGCTGGCTGCTCTTTCGGTTAATTGGCCCAGGAGCCCGTCCC---TACTTCCAC---CGC---AGG---TGCCCTGTACAGCACCTTTTCGCCACCTCGTACGCAGAATTGCCTAGTTACTCGCGCCTCGTG---CCGCGAAATGGC------CAGGGTGCT---GCTACTCTAGCCAGCCTAAGGCGCGACCTTAAGAGGGTG---ATTTGCCAGGTTCTCAACCGTCTTGTCCTCCCC---------GAAGAGCTTCTC------TTGGAAGAAATTGATATGGTCGCATGCCAC---------------------ACGGGCATCTACGCAGGGCTGATGGGGCCCACGAAA---GCG---CCCAATACGTGGGAGGCTTACCAGTCA---GGT---TCTTTC---TGGTCCTTCATC------ATGGAGAAATGG------GGAGAT------GGGTGTCCTAAACCC------CTTTTGAAGCGGATACTCTATTCG---GGATTAAACGGTGCC---AGC------------------TTGACAAGTCAGACAGGT------GCT---ATCTCTTCTTGCATCCAGGCTGTACAT------------GGAGAGTCGAAGTCCACGGATTTCATTCAC------TTCCAAAGGAAGGTATTGGGCCACCCTATCTTACAG------GAACTTGCTCTTTTTCACGAT------CTAGTGGGTTCTAGAAGCCTAGTCTATCTT---------CCT------TCCCAGGCAAAGCCTTACTAC---------------GGGAAG---------------GCCGAGGAGGAGGCT---TCCCCGAGGAAGTCA---CGC---AGTCTCTACCACAATGGTTTGCTC---ACC---------TCTCGGATACTCGCTTCCCATGAG------GTAGTGCTTCTCATGCACCTCGTTTTTCATTTGGAAGAG---------TCCTGCCTG---GGAATTCCGGTGAGCTTAGAAAACGATGGGTTGGTCCACCTGACTCGG---CGTTCCAACCGTCTCTCCGCCTTCCGT---TCGCTGGATGCTTCGCTCAGACAAAACAGTCTGCGCTTCCTAGGTCTCGAAATCCCGGTGGAACGAAAA---
>Cp_Callistopteris_apiifolia_MH265125_135702to136385
---------------------------------------------------------AATAAGGTGGGCAACAGGGTGGTTAGGAGCTGTTATATGCTCTTCCGCTTGTTCCGGAGAGGGGATAGCACC---TATTACCTA---AGG---AAG---CTTCCCGTGCGCCAACTGTTTGCAACCTCGTACAAGGAGGAGCCAGGCTATCCGAAGCTGATC---CCACAGGGTGAG------GAGGACACATCCGCGTCGATTGCAAACCTTAAGAAGGAGTGCAAGAGAGTC---GTCAAGAATGTATTGGATGAGATCATGTACCCT---------TCGGGCCTCTTG------CTGGAGGAACTCGACATGGTTGCGTGCCAC---------------------ACCGGGATCTATGCCGGTCTGATGGGGAGGAAGCGG---GTA---CCTAACACGTGGGATGCCTATCAATCG---GGC---AACTTC---TGGGGCTACCTG------ATGGACAGGTGG------GAGAGC------TGCGTGCCCAAGGCC------GTCCTCAAGACTCTCCTTTACGCC---GGTCTGAACGGAGCC---AGC------------------CTC---CGGTGCGACACC------AGT---CTAAGGGATCGCATAGAGGGGCTTGTA------------GGGCTCATGTCCGGGCCTGAGTCCGAGGGG------TTTCTGCAGGCGATAGGGAGTCATCCCATCCTCCAA------GAGCTGAGCCTCTTCCAGACA------CTGCTCGGACAGAGGGATAAGATCTACTGG---------CCT------ACCCGAGAATCCCCTTACTAT---------------GGACGG---------------TTGGAGGAGGAAAGA---CTCTCCAACCATTCG---AGA---AGCAGCTACC-----GGGCTTATG---ACC---------TCTCGTGCCTTAGCCTCCCATGAG------CTGGTTCTCTTGATGGGGCTCGTAGATCGCCTCCTTCGG---------GAGAGAGTT---GGCATACCACTCAGCCTTGAGAACGATGGCCTTCTCTACCTCACCCGT---CGGAACATACGGCAGGTCTCCTTTGAT---CTGCTCCAGTCTACTCTACGTGCACACAGTCAGTCTCTCTTGGGTGTTCCTCTAGGGTTAGAGAGGAAG---
>Cp_Callistopteris_apiifolia_MH265125_97768to97085
---------------------------------------------------------AATAAGGTGGGCAACAGGGTGGTTAGGAGCTGTTATATGCTCTTCCGCTTGTTCCGGAGAGGGGATAGCACC---TATTACCTA---AGG---AAG---CTTCCCGTGCGCCAACTGTTTGCAACCTCGTACAAGGAGGAGCCAGGCTATCCGAAGCTGATC---CCACAGGGTGAG------GAGGACACATCCGCGTCGATTGCAAACCTTAAGAAGGAGTGCAAGAGAGTC---GTCAAGAATGTATTGGATGAGATCATGTACCCT---------TCGGGCCTCTTG------CTGGAGGAACTCGACATGGTTGCGTGCCAC---------------------ACCGGGATCTATGCCGGTCTGATGGGGAGGAAGCGG---GTA---CCTAACACGTGGGATGCCTATCAATCG---GGC---AACTTC---TGGGGCTACCTG------ATGGACAGGTGG------GAGAGC------TGCGTGCCCAAGGCC------GTCCTCAAGACTCTCCTTTACGCC---GGTCTGAACGGAGCC---AGC------------------CTC---CGGTGCGACACC------AGT---CTAAGGGATCGCATAGAGGGGCTTGTA------------GGGCTCATGTCCGGGCCTGAGTCCGAGGGG------TTTCTGCAGGCGATAGGGAGTCATCCCATCCTCCAA------GAGCTGAGCCTCTTCCAGACA------CTGCTCGGACAGAGGGATAAGATCTACTGG---------CCT------ACCCGAGAATCCCCTTACTAT---------------GGACGG---------------TTGGAGGAGGAAAGA---CTCTCCAACCATTCG---AGA---AGCAGCTACC-----GGGCTTATG---ACC---------TCTCGTGCCTTAGCCTCCCATGAG------CTGGTTCTCTTGATGGGGCTCGTAGATCGCCTCCTTCGG---------GAGAGAGTT---GGCATACCACTCAGCCTTGAGAACGATGGCCTTCTCTACCTCACCCGT---CGGAACATACGGCAGGTCTCCTTTGAT---CTGCTCCAGTCTACTCTACGTGCACACAGTCAGTCTCTCTTGGGTGTTCCTCTAGGGTTAGAGAGGAAG---
>Cp_Ceratopteris_cornuta_NC_040212_94593to95143
--------------------------------------------------------------------------------------------------------------------------------------------------------------CCCTGTACTCAAGTTATTTCCTACAAGCTATAAGGACATAGAGGGATACCCTAGATTGATA---CCAAAGGGGATG------GGGGAGAGG-------GTATGGCCAGTATATTGAGGGACTTGAAGAGAGTA---ATTAAGAGGGTTCTTCGGAGGGTTTTACTACCA---------GAAGAGCTAATC------ATCGAAGAAGTTGACATGGTGGCTTGTCAC---------------------ACGGGTATCTATGCGGGACTTATGGGTAAGACTCAC---GCA---CCCTGCACGTGGGATGCTTACCACTCC---GAG---AGCTTT---TGGGATCAAATA------CTATCTAGTTTT------GGGCCA------GACATTCCAAAGCAAAG-TCTTTACTTAAAACTATTCTTTATTAG---GGTTTAAATGGGGCT---AAA------------------TTG---AAAGGGACTGAA------GAC---ATTCAAGCAAAAATTCAATCTTTTTAC------------CAAAGCAACAGTATTTCTTCTTTAGAGGAG------TTTACACAAAAGATATTGAAGCATCCAGTCATGGAG------GAGCTTATCTTTTTTCAAAAC------ACTCTTGGTCGCCGAGATAAGATCTATTGG---------CCT------ACTCGCATAAAACCCTACTAT---------------GGTAAG---------------------------------------------------------------------------------------------------------------------------------------------------------------------------------------------------------------------------------------------------------------------------------------------------------------------------------------------------
>Cp_Ceratopteris_cornuta_NC_040212_142116to141566
--------------------------------------------------------------------------------------------------------------------------------------------------------------CCCTGTACTCAAGTTATTTCCTACAAGCTATAAGGACATAGAGGGATACCCTAGATTGATA---CCAAAGGGGATG------GGGGAGAGG-------GTATGGCCAGTATATTGAGGGACTTGAAGAGAGTA---ATTAAGAGGGTTCTTCGGAGGGTTTTACTACCA---------GAAGAGCTAATC------ATCGAAGAAGTTGACATGGTGGCTTGTCAC---------------------ACGGGTATCTATGCGGGACTTATGGGTAAGACTCAC---GCA---CCCTGCACGTGGGATGCTTACCACTCC---GAG---AGCTTT---TGGGATCAAATA------CTATCTAGTTTT------GGGCCA------GACATTCCAAAGCAAAG-TCTTTACTTAAAACTATTCTTTATTAG---GGTTTAAATGGGGCT---AAA------------------TTG---AAAGGGACTGAA------GAC---ATTCAAGCAAAAATTCAATCTTTTTAC------------CAAAGCAACAGTATTTCTTCTTTAGAGGAG------TTTACACAAAAGATATTGAAGCATCCAGTCATGGAG------GAGCTTATCTTTTTTCAAAAC------ACTCTTGGTCGCCGAGATAAGATCTATTGG---------CCT------ACTCGCATAAAACCCTACTAT---------------GGTAAG---------------------------------------------------------------------------------------------------------------------------------------------------------------------------------------------------------------------------------------------------------------------------------------------------------------------------------------------------
>Cp_Cheilanthes_bolborrhiza_MH173073_12669to13511
---------------------------------TACAAAGAGCTCGTGGATCTCCTCAATGAGGAGAGCAAGGTCATAACCAACACATGCTACCAGCTCTTCCGCTTATTTGGCCCAGGAGCCAGACCC---TATTTCTCC---CGT---AGG---TGCCCTGTGCAACACCTTTTTGCTACTTCATACGCAGAACTTCCCAGTTACTCGCGACTAGTG---CCAAAGAGCAGC------CTCGGCGCA---GCCACCCTAGCGAACCTGAGGCGCGACCTCAAGGGGGTT---ATTCGCCGGGTCGTCGACCAGCTAGTGCTTCCC---------AACGAGCTCACC------CTGGAAGAGATTGATATGGTCGCATGCCAC---------------------ACAGGCATCTATGCAGGCCTTATGGGACGCGCGAAG---GCC---CCCAATACGTGGGAGGCTTACCAGTCC---GGA---TCCTTC---TGGCCCTTTATC------ATGGAGAGGTGG------GGAGAC------GGGTGCCCCAAGCCC------CTCCTGAAGCGGGTGCTCTACTCG---GGCTTAAATGGAGCC---AGC------------------TTGACCAGTCAGACAGGC------GCT---ATCTCCTTGTGCATCAAGGAGGCACAC------------CAGATGTCCCAATCCACAGATCTCATTGAC------TTCCAGAAAAAAGTATTGAGAAACCCTATCCTACAA------GAACTTGCCCTTTTCCACGAC------ATAGTGGGTTCCAGAGACCGAGTCTATCTC---------CCG------TCCCAGACCAAGCCGTACTAT---------------GGAAAA---------------CTAGAGGAGGAGTCT---TTGCCGGGTAACTTA---CAC---AGCCTATACCACAATGGATTGCTT---ACC---------TCTCGCATACTTGCTTCTCATGAA------GTGGTTCTCTTGATGCACCTCGTTTCTTCCTTGGAAGAA---------TCCCGTATG---GGTATCCCTGTTAGCTTAGAAAACGATGGGTTGGTTCACATTACT------------------------------------------------------------------------------------------------------------
>Cp_Cheilanthes_micropteris_MH173078_49798to50712
------------------------------------------------AAGATCCTCAATAACGCAGCAACAGAAATAGTAGATACTAGCTATATGCTCTTTAGACTATTTAGGCGCCAAGGCAGTACC---TACTTCGAT---CGC---GGA---TGTCCTATAAAGCAGTTATTCCCCACCTCCTACCAGAATTCGTATGGGTATCCTAGGCTAGTA---CCCCGGAACGAG------GGAGGGTCC---GGGACTATCTCATGTATCCGGAGAGACTGTAAGGGGGTT---ATTAAGAGGCTGGTAAGCCAATACCTTCTTCCG---------GATGATCTAGCT------ATAGCCGAAATAGATATGGTGGCATGCCAC---------------------ACGGGTATCTATGCAGGCCTTACGGGGGAAAGATCC---GCG---CCTAATACATGGGGAAGCGTACAATAC---CGG---TCAGTTT--TGGTCTCACATC------ATGCAAAAGTGG------GGTGAG------GGCGTACCTAAAACT------ATTCTTAAGAC----------TCG---GGTCTCAACGGTGCT---AGC------------------CTT---AGGGGAAACGGA------GCT---ATACGATCCAAAGTGAAAGAGCTTTAC------------GGACAATCTGACGGGGTCCATTTTGAACGG------ACTCTCCAGCGGGTGTTGAGCCACCCCATCTTGATG------GAGCTCGCCCTTTTCCAGTCC------ACCTTAAAGCAAAGAGAAAAGATATATATC---------CCC------TCACGAAAGCTGCCTTATTAT---------------GGAAAG---------------GCAGAGGAGGAGATT---CATGGAAAACTAGGG---GGG---AGTAGATATCACGAGGGTCTTCTA---TCC---------TCTCGAATATTAGCATCCCACGAG------GTTGTTCTTCTTGCTTATCTTGTTGATTCTCTTTGTAGT---------AATAGCCAG---GGCATACCTATTAGCTTAGAGAATGACGGACTCCTTCTCCTTACCCGC---AAGCATAATAGCAACCGGGTTTTTGCT---CAGCTAGATTCATACCTGCGAACGTGCAGTCTTCAATTGATTGGTGTCAGTATTCCCCTCGAGAGAAAA---
>Cp_Cibotium_barometz_NC_037893_100148to101035
---------------------------------------------------------------------------------------TGCTACCTCCTCTTCCGTCTCTTTGGGCCAGGAGCCCGGCCT---TACTTCCAC---CGT---CGG---TGCCCTGTACAGCAACCTTTTGCCACCTCCTACAGGTTTCTACCCAGTTACGCACGGCTCGTG---CCGAAGAGCGGC------CATGGATCG---GCCACCCTGGCCAACCTGAGGCGCGACCTAAAGGGTGTT---ATCTACCAGGTTATCAACCAACTCGTCCTTCCC---------GATGAGCTCGTC------CTGGAAGAGATTGACATGGTGGCGTGCCAC---------------------ACGGGCATCTATGCAGGGCTGATGGGCTACACCAAA---GCA---CCTAACACATGGGAGGCCTACCAATCA---GGG---TTCTTC---TGGGCCTTTGTT------ATGGAGAAGTGG------GGAGAC------GGATGTCCCAAGCCA------CTCCTTAAGCGAATACTCTACTCG---GGCTTAAATGGGGCC---AGC------------------CTGACCAGTCAGGCCGGC------GCC---ATCTCAGCGTGCATTAAGGAGGCGCAT------------CAAGAGCACCAATCTACGGGGCTCGCTGAC------TTCCAGAAGAAGGTTTTGGGAAATCCCATCCTACAA------GAGCTCGCCCTTTTCCACGAA------ATGGTGGGTTCAAGAGGCATGATCTATCTT---------CCC------TCCCAGATAAGGCCCTACTAT---------------GGGAGG---------------CCAGAGGAGGCATCT---TTGCCGGGGAGGCCC---CGC---AGCCTCTACCACAACGGATTGCTC---ACC---------TCTCGCATACTTGCGTCCCATGAG------GTGATCCTCCTTATGTACCTCGTGTCTCATTTAGAGGAA---------TCCCGTATG---GGCATCCCCGTTAGCCTAGAGAACGACGGGCTGGTCCACCTTACCCGG---CGTTCTCACCACTCTCCCACCACCCGT---TTGCTTGATGTCTCACTTAGACAGAACAGCCAACGCCTCCTGGGGGTTGAAATCCCGGTGGAGCGCAAG---
>Cp_Cibotium_barometz_NC_037893_101602to101904
---------------------------------------------------------------------------------------------------------------------------------------------------------------------------------------------------------------------------------------------------------------------------------------------------------------------------------------------------------------------------------------------------------------------------------------------------------------------------------GCCACCCGCTCC---TGC---GCCTTC---TGGGCCCACATC------TTCTCCAAATGG------GGAGAT------GACATACCAAAACAC------CTACTAGAAACCCTCCTTTACTCC---GGCCTTAATGGGGCC---AGC------------------TTA---AAAGGGGGCGGT------TCC---TTACTCTCTAAGGTGAAAGAGGCGTGC------------GGAAGCCTGCCCGGATACGAGCTGGAG---------------CAGAGGGTTCTACGCCACCCTATCCTCCAG------GAACTGGCCTCTTTCCAGCTC------TCCCTGGGACGGAGGGACAGGATCTACTTC---------CCC------TCCCGCAAACAACCGTACTAT---------------GGCAAG---------------GTAGAGGGGGAG------------------------------------------------------------------------------------------------------------------------------------------------------------------------------------------------------------------------------------------------------------------------------------------------------------------------
>Cp_Cibotium_barometz_NC_037893_150091to149789
---------------------------------------------------------------------------------------------------------------------------------------------------------------------------------------------------------------------------------------------------------------------------------------------------------------------------------------------------------------------------------------------------------------------------------------------------------------------------------GCCACCCGCTCC---TGC---GCCTTC---TGGGCCCACATC------TTCTCCAAATGG------GGAGAT------GACATACCAAAACAC------CTACTAGAAACCCTCCTTTACTCC---GGCCTTAATGGGGCC---AGC------------------TTA---AAAGGGGGCGGT------TCC---TTACTCTCTAAGGTGAAAGAGGCGTGC------------GGAAGCCTGCCCGGATACGAGCTGGAG---------------CAGAGGGTTCTACGCCACCCTATCCTCCAG------GAACTGGCCTCTTTCCAGCTC------TCCCTGGGACGGAGGGACAGGATCTACTTC---------CCC------TCCCGCAAACAACCGTACTAT---------------GGCAAG---------------GTAGAGGGGGAG------------------------------------------------------------------------------------------------------------------------------------------------------------------------------------------------------------------------------------------------------------------------------------------------------------------------
>Cp_Cibotium_barometz_NC_037893_151545to150658
---------------------------------------------------------------------------------------TGCTACCTCCTCTTCCGTCTCTTTGGGCCAGGAGCCCGGCCT---TACTTCCAC---CGT---CGG---TGCCCTGTACAGCAACCTTTTGCCACCTCCTACAGGTTTCTACCCAGTTACGCACGGCTCGTG---CCGAAGAGCGGC------CATGGATCG---GCCACCCTGGCCAACCTGAGGCGCGACCTAAAGGGTGTT---ATCTACCAGGTTATCAACCAACTCGTCCTTCCC---------GATGAGCTCGTC------CTGGAAGAGATTGACATGGTGGCGTGCCAC---------------------ACGGGCATCTATGCAGGGCTGATGGGCTACACCAAA---GCA---CCTAACACATGGGAGGCCTACCAATCA---GGG---TTCTTC---TGGGCCTTTGTT------ATGGAGAAGTGG------GGAGAC------GGATGTCCCAAGCCA------CTCCTTAAGCGAATACTCTACTCG---GGCTTAAATGGGGCC---AGC------------------CTGACCAGTCAGGCCGGC------GCC---ATCTCAGCGTGCATTAAGGAGGCGCAT------------CAAGAGCACCAATCTACGGGGCTCGCTGAC------TTCCAGAAGAAGGTTTTGGGAAATCCCATCCTACAA------GAGCTCGCCCTTTTCCACGAA------ATGGTGGGTTCAAGAGGCATGATCTATCTT---------CCC------TCCCAGATAAGGCCCTACTAT---------------GGGAGG---------------CCAGAGGAGGCATCT---TTGCCGGGGAGGCCC---CGC---AGCCTCTACCACAACGGATTGCTC---ACC---------TCTCGCATACTTGCGTCCCATGAG------GTGATCCTCCTTATGTACCTCGTGTCTCATTTAGAGGAA---------TCCCGTATG---GGCATCCCCGTTAGCCTAGAGAACGACGGGCTGGTCCACCTTACCCGG---CGTTCTCACCACTCTCCCACCACCCGT---TTGCTTGATGTCTCACTTAGACAGAACAGCCAACGCCTCCTGGGGGTTGAAATCCCGGTGGAGCGCAAG---
>Cp_Coniogramme_intermedia_NC_057002_150923to151201
------------------------------------------------------------------------------------------------------------------------------ACC---TACTTCAAC---CGA---GAG---AGCCCCGTGCGGCACCTGTTTGCTACCTCCTATTCGGAATCCGCAGGTTACCCGCGGATTACC---TCGAAGAATGAG------CGGGGATCG---GCCGCCGTAGCCAACCTGAGACGCGACCTCAAGGTGGTT---CTAAGGGCGGTGATCGACCGTTTAATCCCTCCA---------------CTCCCC------CTTGATGAAGTTGACATGGCGGCGTGCCAC---------------------ACCGGGATATACGCTGGACTGATGGGACCCCCGGAG---GCG---CCCGAGACATGGGAGGCCCACCAGTCG---GGG------------------------------------------------------------------------------------------------------------------------------------------------------------------------------------------------------------------------------------------------------------------------------------------------------------------------------------------------------------------------------------------------------------------------------------------------------------------------------------------------------------------------------------------------------------------------------------------------------------------------------------------------------------------------------------------------------------------------------------------------------------------------------
>Cp_Coniogramme_intermedia_NC_057002_151444to151677
------------------------------------------------------------------------------------------------------------------------------------------------------------------------------------------------------------------------------------------------------------------------------------------------------------------------------------------------------------------------------------------------------------------------------------------------------------------------------------------------------------------------------------------------------------------------------------------------------------------------------------------------------------------------------------------------------------------------------------------------------------------------------------------------------------------------------------------------CGAGATTTTGTCTACCTA---------CCT------ACCCGGGTAGGTCCGTACTAC---------------GGAAAG---------------GCGGAGGAGGAGGGA---ATTCTAGGCAACCGCCATGGG---AGCCGGTACCATGACGGGCTGCTC---ACC---------TCCCGTATATTGGCCTCCCACGAG------GCAGTCTTGCTAATGTACCTAGTCGAACACCTGGAGGAG---------AGGAGGTCG---GGTGCCCCCCTGAACCTCGAGAACGACGGTCTAGTCTACTTAACACAA---CAC---------------------------------------------------------------------------------------------------
>Cp_Coniogramme_intermedia_NC_057002_84935to84702
------------------------------------------------------------------------------------------------------------------------------------------------------------------------------------------------------------------------------------------------------------------------------------------------------------------------------------------------------------------------------------------------------------------------------------------------------------------------------------------------------------------------------------------------------------------------------------------------------------------------------------------------------------------------------------------------------------------------------------------------------------------------------------------------------------------------------------------------CGAGATTTTGTCTACCTA---------CCT------ACCCGGGTAGGTCCGTACTAC---------------GGAAAG---------------GCGGAGGAGGAGGGA---ATTCTAGGCAACCGCCATGGG---AGCCGGTACCATGACGGGCTGCTC---ACC---------TCCCGTATATTGGCCTCCCACGAG------GCAGTCTTGCTAATGTACCTAGTCGAACACCTGGAGGAG---------AGGAGGTCG---GGTGCCCCCCTGAACCTCGAGAACGACGGTCTAGTCTACTTAACACAA---CAC---------------------------------------------------------------------------------------------------
>Cp_Coniogramme_intermedia_NC_057002_85456to85178
------------------------------------------------------------------------------------------------------------------------------ACC---TACTTCAAC---CGA---GAG---AGCCCCGTGCGGCACCTGTTTGCTACCTCCTATTCGGAATCCGCAGGTTACCCGCGGATTACC---TCGAAGAATGAG------CGGGGATCG---GCCGCCGTAGCCAACCTGAGACGCGACCTCAAGGTGGTT---CTAAGGGCGGTGATCGACCGTTTAATCCCTCCA---------------CTCCCC------CTTGATGAAGTTGACATGGCGGCGTGCCAC---------------------ACCGGGATATACGCTGGACTGATGGGACCCCCGGAG---GCG---CCCGAGACATGGGAGGCCCACCAGTCG---GGG------------------------------------------------------------------------------------------------------------------------------------------------------------------------------------------------------------------------------------------------------------------------------------------------------------------------------------------------------------------------------------------------------------------------------------------------------------------------------------------------------------------------------------------------------------------------------------------------------------------------------------------------------------------------------------------------------------------------------------------------------------------------------
>Cp_Crepidomanes_minutum_MN905537_137821to138357
------------------------------------------------------------------------------------------------------------------------AGCAACCCC---TACTACCAC---AGA---AGG---AACCCCGTCCACCATATCCTCGCCACCTCCTATGAGGATCTCTCCGGTTATCCGAGGATTGTG---CCGAGGAACGGG------CAGGGATCG---GTCACTATAGCTAACCTCCGGAAAGACTGCAAGCGGGCG---ATCAAGCAGATCATTAACCGCGCAGTCCTCCTC---------GAAGGCCTCGTA------CTAGAGGAACTGGACATGGTTGCTTGTTAT---------------------ACGGGCATCTATGCTGGCCTAATGGGGAATGCCTTC---GCC---CTTTTCACTTGGAAGGCCTACAAGCCG---GGT---GGT------------------------------------------------------------------------------------------------------------------------------------------------------------------------------------------------------------------------------------------------------------------------------------------------------------------------------------------------------------------------------------------------------------------------------------------------------------------------------AGTCGGTTCCATGAGGAGCTGCTT---ACC---------TCTCGGGTATTAGCATCTTATGAG------TCTGTTCTGCTTATGTATCTAGTCAATGAGATGGTACAA---------CAACGTGGG---GGTATCCCTCTCATCCTAGAGAATGACGGCCTGATCTACCTTGTTCGC---TCTGACTCGTTGGGTTATCATCTTGAC---GCTCTCAATGAAGCCTCACGGAGGCACACTCTCGATGTTCTTGGGGTTGATATACCCCTTGAACGGAAG---
>Cp_Crepidomanes_minutum_MN905537_98670to98134
------------------------------------------------------------------------------------------------------------------------AGCAACCCC---TACTACCAC---AGA---AGG---AACCCCGTCCACCATATCCTCGCCACCTCCTATGAGGATCTCTCCGGTTATCCGAGGATTGTG---CCGAGGAACGGG------CAGGGATCG---GTCACTATAGCTAACCTCCGGAAAGACTGCAAGCGGGCG---ATCAAGCAGATCATTAACCGCGCAGTCCTCCTC---------GAAGGCCTCGTA------CTAGAGGAACTGGACATGGTTGCTTGTTAT---------------------ACGGGCATCTATGCTGGCCTAATGGGGAATGCCTTC---GCC---CTTTTCACTTGGAAGGCCTACAAGCCG---GGT---GGT------------------------------------------------------------------------------------------------------------------------------------------------------------------------------------------------------------------------------------------------------------------------------------------------------------------------------------------------------------------------------------------------------------------------------------------------------------------------------AGTCGGTTCCATGAGGAGCTGCTT---ACC---------TCTCGGGTATTAGCATCTTATGAG------TCTGTTCTGCTTATGTATCTAGTCAATGAGATGGTACAA---------CAACGTGGG---GGTATCCCTCTCATCCTAGAGAATGACGGCCTGATCTACCTTGTTCGC---TCTGACTCGTTGGGTTATCATCTTGAC---GCTCTCAATGAAGCCTCACGGAGGCACACTCTCGATGTTCTTGGGGTTGATATACCCCTTGAACGGAAG---
>Cp_Cryptogramma_acrostichoides_MH173081_48844to49451
---------------------------------------------------------------------------------------------------------------------------------------------------------------------------------------------------------------------------------------------------------------------------------------------------------------------------------------------------------------------------------------------------------------------------CTGGCAGCGGGACTTATGGGTAGGGAGAAG---GCC---CCCCATACATGGGATGCTTACCACTCC---AAG---AACTTT---TGGGAACACATA------TTATCTAGTTGT------GGAACT------GATCTAGAGAAGCCT------CTTCTCAAAACCTTATTCTATGCC---GGTTTGAATGGAGGT---AGG------------------GTG---AGGGATAGTGGG------GAC---GTGAAAGAAAAGATTCAC------------------------AATAGTACGAGTCTCCCTAACGAGGAA------TTGACACAAAAAAGAGTGAAGCACCCCGTCTTATCTTAAAG-TAGCTTACCTTCTTTCAAGAC------ACTGTTGGTTGTTGGGATCATATCTACTGG---------CCT------AACCGTGTGAAGCCCTACTTT---------------GGGAAA---------------AGAGAAGAAACACCT---GTA---GGTAGA------------AGCCGCTACCATGAAGGGTTGCTT---ACT---------TCTAGAGCTTTAGCATCTCATGAG------TTAGTACTTCTTGTGTATTTAGTAGCTAATTTGACTCAA---------ATGAAGTTA---GGTATTCCTCTTAGTTTGGAAAATGACGGTCTACTTTCTCTCACGCGA---CCCTGGAAGGAAAGTACAACCGTGTCC---TTTCTCAATGCCTTGAGTCAAAAGACTAGTCATGCTTTTTTAGGGATTGATATTCCACTTTCACTCAAG---
>Cp_Cyathea_lepifera_MN623357_118701to119315
---------------------------------------------------------------------------------------------------------------------------------------------------------------CCCCTACAGCACCCTTTTGCCACCTCCTACAGGAATCTACCCAGCTACGCACGGCTCGTG---CCGAACAGCGGC------CAGGGATCG---GCCACCCTGGCCAACCTGAGGCGCGACCTAAAAGGTGTT---ATCTACCAGGCTATCAACCAACTCGTCCTTCCC---------GATGAGCTCGTC------CTGGAAGAGATTGACATGGTGGCGTGCCAC---------------------ACGGGTATCTATGCAGGGCTGATGGGCTACACCAAA---GCA---CCTCACACATGGGAGGCCTACCGATCA---GGG---TCCTTC---TGGGCCTTTGTT------ATGGAGAAGTGG------GGAGAC------GGATGTCCCAAGCCA------CTCCTTAAGCGAATACTATACTCG---GGCTTAAATGGGGCC---AGC------------------CTGACCAGTCATGCCGGC------GCC---ATCTCCGCTTGCATTAAGGAGGCGCAT------------CAAGAGCACCAATCTACGGAGCTCGCTGAC------TTCCAGAAGAAGGTTTTGGGAAATCCCATCCTACAA------GAGCTCGCCCTTTTCCACTAA------ATGGTGGGTTCAAGAGGCATGATCTATCTT---------CCC------TCCCAGATAAGGCCCTACTAT---------------GGGAGG---------------CCAGAGGAGGCATCC---TTGCCGGGTAAGCCC---CGC---AGCCTCTACCACAACGGATTGCTC---ACC---------TCT------------------------------------------------------------------------------------------------------------------------------------------------------------------------------------------------------------------------------------------------
>Cp_Cyathea_lepifera_MN623357_31631to31101
------------------------------------------------------------------------------------------------------------------------------------------------------------TGC---------------------------------------------------------------------------------------------------------------------------------------------------------------------------------------------------CTGGAGGAACTCGATATGGTAGCATGCCTT---------------------ACCGGGATCTATGCAGGCCTGATGGGTAGGAATATG---GCC---CCCAATACGCGGGAGGCCTATTATTCG---GAC---AGCTTT---TGGGACTTCCTC------ATCCCAAAATGG------GGAAAC------TCAGTGCCAAAGAGT------GTACTCAAGACCCTCATCTATTCA---GGATTGAATGGAGCC---AGC------------------CTG---CGGGGCGACGTC------AAT---ATGAGGAGCAAGATCGAGAGTCTTGTG------------GGAAAACAGGCCGGTTCTAACACAGAAGAG------TGTTTGCTGGCCATCGTAAGCCACCCGATCATCCAG------GAACTCACCTTCTTCCAGACC------ACGCTTGGCCAAAGGGAAAAGATCTATTGG---------CCT------ACCCGGACAGATCCCTACTAT---------------AGCAAG---------------GCGGATGAAAATTTC---CTCCTTGGC---CCTCATAGA---AGCCGATACCATGGGGGTCTTATG---ACC------CCTCCTCGGGCCTTAGCCTCGCATGAG------CTGGTCCTCTTGATGGGTTTGGTGCATTGCCTCCTTCGG---------GAAAGGAGT---GGGTATCCC------------------------------------------------------------------------------------------------------------------------------------------------
>Cp_Davallia_solida_var._fejeensis_MK705750_107010to107261
------------------------------------------------------------------------------------------------------------------------------------------------------------------------------------------------------------------------------------------------------------------------------------------------------------------------------------------------------------------------------------------------------------------------------------------------------------------------------------------------------------------------------------------------------------------------------------------------------------------------------------------------------------------------------------------------------------------------------------------------------------------------------------------------------------------------------------------------------------------------------------------------------------------------------------------------------------------------AGGCCC---CGC---AGCCTATATCATAACGGATTGCTC---ACC---------TCGCGCATACTGGCCTCCCATGAA------GTGGTTCTCCTAATGTACCTCGTCTTCTCTTTGGAACGG---------GAGCGGCTA---AGCATCCCCGTGAGCCTGGAGAACGACGGTATTGTTTACCTAACTCGC---CGATCCAGCTGCTTAGACACTCTAGGC---CGGCTGGACGCGTCGCTGCGAGAGCACAGCAGGCTCTTCCTGGGTTTAGAGATCCCGATGGAACGCAAA---
>Cp_Dryopteris_crassirhizoma_MW557379_42323to43228
------------------------------------------------------------------------------GTGGATGCCTGCTACATGCTCCATCGAGCCTTCCGCCCAGGTGGGAGCACT---TATTTCAAC---AGG---AAG---TGCCCAGTGCAGGACTTGTTTGCCACCTCTTATGTGGAAACCGCTGGTTATCCGCGGCTTACG---CCGAGGAATGGG------CGGGGTTCC---GCCACCATAGCCAACTTGAGACGCGACCTTAAGCGCGTC---ATACGGCAGGTTATCGACCTGCTTATCCTTCCG---------GAGGGGCTCGGG------TTGGTGGAAGTGGACATGGTGGCCTGCCAT---------------------ACGGGCATATATGCGGGCCTTATGGGACCCAAGAAA---GCC---CCCAGTACTTGGGAGGCTTACGGGTCA---GGG---TCTTTT---TGGGCCTTCATC------TTTGACAAGTGGGGAGGGGGCTTT------GAGTGCCCCAAAGCC------CTGCTGAAGCGCATCCTCTATTCG---GGGCTCAATGGAGCG---AGC------------------CTAACCAGCAGGCAGGGA------GCT---ATCAGCTCCTGTGTCCAGGAGGCTTAT------------GGCCAAGGGGGAGAGGTGGGCTTGGAGGAG------CACCTCCGAAAGGTTCTAGCTCACCCTATTCTGCAG------GAGCTGGCCCTCTTCCAAACC------ACGGTGGGGTTCAGGAGCTCTGTCCACCTC---------CCC------ACCCGCCTAAGCCCCTATTAC---------------GGGAAA---------------CTGGAGGAGGAGTCT---AGCCGGGACAGACCCCACGGA---AGCAGGTACCACGACGGCTTGCTC---ACC---------TCCCGAATCCTGGCCTCCCACGAG------GTTGCTCTGCTCATGTACCTGGCTGAATACCTGGAGAAG---------ATGCGGCTG---GGAGTGCCTCTCAGCTTTGAGAACGACGGATTGATCCTGTTAACACGC---CGATCCGCCGCCGATAGCACCCTCGCC---TCCCTGGACGCCTTCTCGAGACAGCTAAGCCTTAGCTTCCTGGGGGTGGAGATTCCCGTCGAACACAAG---
>Cp_Dryopteris_fragrans_KX418656_15301to15930
---------------------------------------------------------AACGTCGCCGCGGCTGAGATAGTTGAAACCTGTTACATGCTATTTAGGCTATTTCGCTCCCAAGGCAGCACC---TATTACAAA---CGC---GGG---TGTCCCGTCAAAGGGCTTTTTGCAACATCCTACGACGTTTCTTCTAGCTACCCTAGACTGGTT---CCCCGAAACAAC------CACGGATCG---GGAACAATTGCCAGCCTCCGACGGGACTGCAAAAGGGTT---ATCAAAACACTTGTCGAAAAAAACTTGCTTCCG---------GACGCCCTCGCG------TTGGATGAATTAGACATGGTGGCCTGCCAT---------------------ACGGGAATCTACGCCGGGCTTACGGGGAAGGAAGCC---GCC---CCACAAACATGGGAGGCCCATAGCACT---GGC---AACTTC---TGGGACCACATT------CTGTCTAAGTGG------GGAGAG------GGCGTTCCTAAGAAG------CTTCTCAAGGGGATATTATACTCA---GGCTTAAACGGGGCT---AGC------------------CTC---AAAGGAAGAGGA------GCC---ATCCGGGGTAAGGTTAAAGAGATGTGT------------GGTGGCTTAGGCAGCGTCGATTTTGAAGAC------TACCTGCAGGAGGTTCTGCGCCACCCTATCCTCCTA------GAGCTTGCCTTGTTTCAGTCA------TCCCTAGGTCGGAGAGAGAAAATATATCTT---------CCC------TCCCGGTTACAGCCCTAC---------------------------------------------------------------------------------------------------------------------------------------------------------------------------------------------------------------------------------------------------------------------------------------------------------------------------------------------------------------------------
>Cp_Dryopteris_fragrans_KX418656_108926to108297
---------------------------------------------------------AACGTCGCCGCGGCTGAGATAGTTGAAACCTGTTACATGCTATTTAGGCTATTTCGCTCCCAAGGCAGCACC---TATTACAAA---CGC---GGG---TGTCCCGTCAAAGGGCTTTTTGCAACATCCTACGACGTTTCTTCTAGCTACCCTAGACTGGTT---CCCCGAAACAAC------CACGGATCG---GGAACAATTGCCAGCCTCCGACGGGACTGCAAAAGGGTT---ATCAAAACACTTGTCGAAAAAAACTTGCTTCCG---------GACGCCCTCGCG------TTGGATGAATTAGACATGGTGGCCTGCCAT---------------------ACGGGAATCTACGCCGGGCTTACGGGGAAGGAAGCC---GCC---CCACAAACATGGGAGGCCCATAGCACT---GGC---AACTTC---TGGGACCACATT------CTGTCTAAGTGG------GGAGAG------GGCGTTCCTAAGAAG------CTTCTCAAGGGGATATTATACTCA---GGCTTAAACGGGGCT---AGC------------------CTC---AAAGGAAGAGGA------GCC---ATCCGGGGTAAGGTTAAAGAGATGTGT------------GGTGGCTTAGGCAGCGTCGATTTTGAAGAC------TACCTGCAGGAGGTTCTGCGCCACCCTATCCTCCTA------GAGCTTGCCTTGTTTCAGTCA------TCCCTAGGTCGGAGAGAGAAAATATATCTT---------CCC------TCCCGGTTACAGCCCTAC---------------------------------------------------------------------------------------------------------------------------------------------------------------------------------------------------------------------------------------------------------------------------------------------------------------------------------------------------------------------------
>Cp_Elaphoglossum_marginatum_var._marginatum_MZ727565_26906to27730
------------------------------------------------AGAGCTCTCAATGAAGCATCTAGAAATGTAGTAGATGTAAGCTACATGCTATTTAGGCTATTTAGGCGCCAAGGGAGCACC---TATTTCCAC---CGC---AAA---TGCCCCCTCCAAGGGCTGTTTGCCGAATCCTACAAGGATTCTCCTTGTTATCCTAGGCTGATA---CCGCAAAATGGA------GAGGGTTCT---GGCACAATATCTAGCATTAGAAGAGACTGCAAGATGGTC---ATTCGAAAGCTGTTGGACCAGCACATACTCCCT---------GACGACCTCATC------CTTTGTGAAATGGACATGGTGGCCTGTCAC---------------------ACGGGCATCTACGCCGGGCTGGGGGGGCCTCAATCC---GCC---CCCTTTACATGGGATGCATACAAAACG---GGA---GAGTTT---TGGCCACACATC------ATGGGTGTGTGG------GGAGAT------GATGTACCTAAGAAG------GTGCTCAAAGTGATACTCTATTCG---GGACTGAATGGAGCC---AGC------------------TTG---AAAGGGAATGGG------GCT---ATCAGAGAGAAGGTCAGAGATTTTTAT------------GTACAACAGGACGGCTTACCCTTTGAGGAG------TATCTACAGAAGGTGCTACGCCACCCCATACTCTTG------GAGCTAGCCCTATTCCAGTCC------GCCTTGAGCAAAAGGGACAAAATCTATCTT---------CCT------TCCCGTCAACGGCCTTATTAT---------------GGGAAG---------------GTAGAAGAGGAGCAG---TATGGAAAACAGGGA---GGC---AGCCGGTATCACGAAGGGCTGCTA---TCC---------TCTCGCATATTGGCTTCCCATGAG------GTTGTACTTCTTGCCTACATGGTTGACTATCTATGTCAA---------AATGCTTTG---GGAATCCCCATCAGCCTCGAAAACGATGGGTTGATATTTATTACC------------------------------------------------------------------------------------------------------------
>Cp_Elaphoglossum_marginatum_var._marginatum_MZ727565_52055to52282
---------------------------------------------------------AACGAGGTTGGTAATGAAGTGGCTCGAGTTTGCTACAGGCTCTTTCGCCTCTTTAGAAGGGGTGATAGCACG---TACTACCTG---AGG---CGT---ATGCCCGTCCGTCAGTTGTTTGCTACGTCATATAAGGAAGAAGCCGACTACCCGAGAATAATC---CCCCAGGACGAGGTTTCCGACACTAAC---GCCACCATTGCCAACCTTAAGAGGGAGTGCAAGGGGGCG---ATCAAGAAGGTT---------------------------------------------------------------------------------------------------------------------------------------------------------------------------------------------------------------------------------------------------------------------------------------------------------------------------------------------------------------------------------------------------------------------------------------------------------------------------------------------------------------------------------------------------------------------------------------------------------------------------------------------------------------------------------------------------------------------------------------------------------------------------------------------------------------------------------------------------------------------------------------------------------------------------------------------------------------
>Cp_Elaphoglossum_marginatum_var._marginatum_MZ727565_55682to55987
---------------------------------------------------------------------------------------------------------------------------------------------------------------------------------------------------------------------------------------------------------------------------------------------------------------------------------------------------------------------------------------------------------------------------------------------------------------------------------------------------------------------------------------------------------------------------------------------------------------------------------------------------------------------------------------------------------------------------------------------------------------------------------------------------------------------------------------------------------------------------CCC------ACCCGGGCATCTCCCTACTAC---------------GGTCGA---------------GCAGAAGAGGACAGC---ATCCCTAACAATAGC---AGG---AGTCGTTACCATGAAGGCCTTATG---ACG---------TCTTGAGCGTTAGCTTCACACGAG------CTAGTCCTTCTAATGGTTTTGGCCGATCACCTACTACGG---------GAAAGGGTT---GGCTTTCCCGTGAGCCTCGAGAACGACGGCCTCCTGTTTCTAACCCGC---TGCCACTTCCGACATTCATGCCCCGGA---ACCCTTGAATTAGCTCTAAAAAGCTGTAGCCAGGCTTTCCTTGGCCTGCGCATCGGTCTGGAAAGGAAG---
>Cp_Elaphoglossum_marginatum_var._marginatum_MZ727565_77304to77540
---------------------------------------------------------------------------------------------------------------------------------------------------------------------------------------------------------------------------------------------------------------------------------------------------------------------------------------------------------------------------------------------------------------------------------------------------------------------------------------------------------------------------------------------------------------------------------------------------------------------------------------------------------------------------------------------------------------------------------------------------------------------------------CGCCACCCCATCCTCGTG------GAGCTGGCGCAGTTCCAGTTG------ACGCTGGGAGGACGGGATAAGATCTACATA---------CCC------TACCGTGTGCAGCCATACTATACTATACTATACTATGGGCGG---------------GACGAGGAAGAACGG---AGTGGTAGGAAAGGG---GGG---AGCCGATACCATGAGGGGCTACTC---TCC---------TCGCGTGCTTTAGCCTCTCACGAG------GTGGTCCTTCTTGCGTATCTAGTAGACTGCATATCCCAA------------------------------------------------------------------------------------------------------------------------------------------------------------------------------
>Cp_Elaphoglossum_marginatum_var._marginatum_MZ727565_110658to109753
---------------------------------------------------------AATAACGAGTCCAAGGGTGTAGTGGATACCAGCTACATGCTATTTAGGCTATTTCGTTCCCAAGGCAGCACCTATTATTTCAAT---CGT---GGG---TGTCCTGTGAAGGGGCTCTTTGCAACCTCCTACGACAATACAGTTAGCTACCCGAGGATTGTT---CCTCACAATAGC------AACGGGTTG---GGAACCATTGCATGTGTCCGACGAGACTACAAGCGGGTT---ATCAAGATACTCGCTCAGGAATTTGTCCTCCCT---------GAGGACCTAATC------CTGGAAGAGTTGGACATGGTAGCTTGCCAT---------------------ACGGGCATCTACGTTGGGCTGATAGGCCCTCCTCGC---ACG---------TGGTGGGAGGCCTACAGCAAGCACCGGCAATCTGTG---GCAACACATCAT------GTCTAATTGGGG------GGGGCC------AGAGTGGCCAAGAAG------CTTCTTAAGACCATCGTGTATTCA---GGATTGAACGGTGCT---AGT------------------CTA---AGAGGGGGAGGAAAA---TCT---ATCCGGGCCAAGGTGAAGGAGGCTTGC------------GATGAGATGGGCCAGGCCGATGTAGAGGGA------TATCTACAGAAGCTGCTGCGAAACCCCATCATCATG------------------TTCCAGGCG------TCCTTGGGGCAGAGGGACAAGATCTATCTT---------CCC------TCCCGTGTAGAGCCATACTAC---------------GGAAAA---------------GTGGAAGAGGAG------ATGAAAAGGAAGGGC---GGC---AGCAGGTACCACGAGGGTCTTCTA---TCT---------TCCCGGGCCTTGGCTTCCTACGAG------GTTGTTCTTCTTGTCTATGCTGTTGACGCACTGTTCAGG---------CATCAACTA---GGCTTCCCGCTCAGCCTAGAGAACGACGGACTTATCCTTCTCACCCGG---GCGTCCTCCCGTGACGAAACGTTTGCA---CAATTGGATGCCTTTCTACAATCGTGCAGCCAGGATCTACTTGGTGTTAAGATCCCCTTAGAAAGAAAG---
>Cp_Elaphoglossum_marginatum_var._marginatum_MZ727565_24927to24622
---------------------------------------------------------------------------------------------------------------------------------------------------------------------------------------------------------------------------------------------------------------------------------------------------------------------------------------------------------------------------------------------------------------------------------------------------------------------------------------------------------------------------------------------------------------------------------------------------------------------------------------------------------------------------------------------------------------------------------------------------------------------------------------------------------------------------------------------------------------------------CCC------ACCCGGGCATCTCCCTACTAC---------------GGTCGA---------------GCAGAAGAGGACAGC---ATCCCTAACAATAGC---AGG---AGTCGTTACCATGAAGGCCTTATG---ACG---------TCTTGAGCGTTAGCTTCACACGAG------CTAGTCCTTCTAATGGTTTTGGCCGATCACCTACTACGG---------GAAAGGGTT---GGCTTTCCCGTGAGCCTCGAGAACGACGGCCTCCTGTTTCTAACCCGC---TGCCACTTCCGACATTCATGCCCCGGA---ACCCTTGAATTAGCTCTAAAAAGCTGTAGCCAGGCTTTCCTTGGCCTGCGCATCGGTCTGGAAAGGAAG---
>Cp_Elaphoglossum_marginatum_var._marginatum_MZ727565_28554to28327
---------------------------------------------------------AACGAGGTTGGTAATGAAGTGGCTCGAGTTTGCTACAGGCTCTTTCGCCTCTTTAGAAGGGGTGATAGCACG---TACTACCTG---AGG---CGT---ATGCCCGTCCGTCAGTTGTTTGCTACGTCATATAAGGAAGAAGCCGACTACCCGAGAATAATC---CCCCAGGACGAGGTTTCCGACACTAAC---GCCACCATTGCCAACCTTAAGAGGGAGTGCAAGGGGGCG---ATCAAGAAGGTT---------------------------------------------------------------------------------------------------------------------------------------------------------------------------------------------------------------------------------------------------------------------------------------------------------------------------------------------------------------------------------------------------------------------------------------------------------------------------------------------------------------------------------------------------------------------------------------------------------------------------------------------------------------------------------------------------------------------------------------------------------------------------------------------------------------------------------------------------------------------------------------------------------------------------------------------------------------
>Cp_Elaphoglossum_marginatum_var._marginatum_MZ727565_3305to3069
---------------------------------------------------------------------------------------------------------------------------------------------------------------------------------------------------------------------------------------------------------------------------------------------------------------------------------------------------------------------------------------------------------------------------------------------------------------------------------------------------------------------------------------------------------------------------------------------------------------------------------------------------------------------------------------------------------------------------------------------------------------------------------CGCCACCCCATCCTCGTG------GAGCTGGCGCAGTTCCAGTTG------ACGCTGGGAGGACGGGATAAGATCTACATA---------CCC------TACCGTGTGCAGCCATACTATACTATACTATACTATGGGCGG---------------GACGAGGAAGAACGG---AGTGGTAGGAAAGGG---GGG---AGCCGATACCATGAGGGGCTACTC---TCC---------TCGCGTGCTTTAGCCTCTCACGAG------GTGGTCCTTCTTGCGTATCTAGTAGACTGCATATCCCAA------------------------------------------------------------------------------------------------------------------------------------------------------------------------------
>Cp_Elaphoglossum_marginatum_var._marginatum_MZ727565_53703to52879
------------------------------------------------AGAGCTCTCAATGAAGCATCTAGAAATGTAGTAGATGTAAGCTACATGCTATTTAGGCTATTTAGGCGCCAAGGGAGCACC---TATTTCCAC---CGC---AAA---TGCCCCCTCCAAGGGCTGTTTGCCGAATCCTACAAGGATTCTCCTTGTTATCCTAGGCTGATA---CCGCAAAATGGA------GAGGGTTCT---GGCACAATATCTAGCATTAGAAGAGACTGCAAGATGGTC---ATTCGAAAGCTGTTGGACCAGCACATACTCCCT---------GACGACCTCATC------CTTTGTGAAATGGACATGGTGGCCTGTCAC---------------------ACGGGCATCTACGCCGGGCTGGGGGGGCCTCAATCC---GCC---CCCTTTACATGGGATGCATACAAAACG---GGA---GAGTTT---TGGCCACACATC------ATGGGTGTGTGG------GGAGAT------GATGTACCTAAGAAG------GTGCTCAAAGTGATACTCTATTCG---GGACTGAATGGAGCC---AGC------------------TTG---AAAGGGAATGGG------GCT---ATCAGAGAGAAGGTCAGAGATTTTTAT------------GTACAACAGGACGGCTTACCCTTTGAGGAG------TATCTACAGAAGGTGCTACGCCACCCCATACTCTTG------GAGCTAGCCCTATTCCAGTCC------GCCTTGAGCAAAAGGGACAAAATCTATCTT---------CCT------TCCCGTCAACGGCCTTATTAT---------------GGGAAG---------------GTAGAAGAGGAGCAG---TATGGAAAACAGGGA---GGC---AGCCGGTATCACGAAGGGCTGCTA---TCC---------TCTCGCATATTGGCTTCCCATGAG------GTTGTACTTCTTGCCTACATGGTTGACTATCTATGTCAA---------AATGCTTTG---GGAATCCCCATCAGCCTCGAAAACGATGGGTTGATATTTATTACC------------------------------------------------------------------------------------------------------------
>Cp_Eupodium_kaulfussii_NC_051977_45533to44616
---------------------------------------------------------AATAGGGCCTCTCAGGATATTACCAAGGTTTGCTACATGCTCTTCCGCCTATTCAAGCGAGGCGGAAGCACC---TATTTCCTG---AGA---AGA---TGCTCGGTTCGACAGCTATTTGCGACCCACTACAAGGACTCCTCAGGTTATCCCAGAATGATC---CCTCAAGGAGAA------GGGGGGGCC---GCTACAATAGCAAACCTGAGGAGGGATTGCAAGAAGGTA---ATTAAGGAGGTACTAAGTAGAGTCTTACTTCCG---------GTAGGACCATGT------ATAGAAGAGACGGACATGGTGGCATGCCAC---------------------ACTGCGATTTACGCGGGTATTATGGGGAAGGAGAAG---GCT---CCCAATACCTGGGAGGCTTACCAATCG---GGC---TCTTTC---TGGAAGTATATA------TTGTCCACTTGG------GGAGAG------GCGGTTCCTAAGCCT------TTACTGAAAGTGCTCCTCTACTCC---GGATTGAATGGTGCG---AGC------------------CTG---CTGGGGGGGATTGGG---TCT---ATCAGAAATACAGTGATGGAGGCGTGC------------GAGGGTCTCTCTGGGCTCGATTCCGAGGAA------TACCTCCGGATGGTTCTGAAGCAGCCTATTCTGCAG------GAGCTGGCCTATTTCCAGGCT------TACCTCGGGCAGAGGGAAAAGATATATTGG---------CCC------ACCCGAGTGCGCCCCTACTAC---------------GGAAGG---------------TCGGAGGAGGTTACC---CTCCCCTGTAAACAC---AGA---AGTCGGTACCACGAAGGCTTGCTA---ACG---------TCTCGAGCATTAGCCTCTCATGAG------CTTGTTCTCCTTATGTATATAGTGGATACTATGCTTCAG---------TCCAGAATA---GGACTCCCTATCAGTTTAGAAAACGACGGGTTGCTCTATCTCACTCGG---CCCCGTAGGAAAGCCGTGGTTATTGAC---TATTTAGATCAATGTATGAGGAGAACCAGCCAAGACTTCCTTGGCTTAGAAATTTCCTTGGAGAGGAAA---
>Cp_Glaphyropteridopsis_erubescens_MN623355_106797to107738
---------------------------------TACAAAGAACTCGTCGATCTCCTTAATGAGGGAGGAACGGATATTACCAACACGTGTTACCTCCTCTTCCGCCTATTCGGGCCTGGAGCCCGACCC---TACTTCCAC---CGT---CGG---TGCCCTGTTCAGCACCCCTTTGCCACCTCCTATAGGGGTCTTCCCAGCTACCCGCGACTAGTG---CCGGAGAGCTGC------CGCGGTTCG---GCCACCCTGGCCAACCTGAGGCGCGACCTAAAGGGCGTT---ATATACCGGGTGATCAACGAGCTCGTCCTTCCC---------GACGAGCTCGTC------CTGGAAGAGATTGACATGGTGGCGTGCCAC---------------------ACTGGCATCTATGCAGGGTTGATGGGTTGCACCAAG---GCG---CCTAACACGTGGGAGGCCTACCAATCC---GGT---TCCTTC---TGGACCTTTGTT------ATGGATAAGTGG------GGAGAC------GGATGCCCCAAGCCG------CTCCTTAAGCGAATTCTCTACTCT---GGCTTAAACGGAGCC---AGC------------------CTGGCCAGTCAGACTGGT------GCC---ATCTCAGCATGCATTACGGAGGCGCAT------------CAAGAGCACCCGTCTCTGGAGTTGGCCGAC------TTCCATAGGAAGGTTATGGGAAACCCTATCCTGCAA------GAGCTTGCCCTTTTTCACGAG------ATGGTGGGTTCAAGGGACATGGTCTATCTC---------CCT------TCCCAGACGAGGCCCTACTAT---------------GGAAAG---------------CCGGAGGAAGCATCC---TTGCCCGGGAGGCCC---CAC---AGCCTCTACCACAACGGATTGCTC---ACC---------TCCCGCATACTTGCATCCCATGAG------GTTGTCCTCCTGATGTACCTCGTCTCTCATTTAGAGGAG---------TCCCGTTCG---GGTGTCCCTGTTAGTCTAGAGAATGATGGGTTGGTCCACCTTACCCGG---CGTTCTCACTCCTGTCCCACCTTCCGC---TTGCTTGATGCCTCACTTAAACAGAACAGCCAACGCTTCCTGGGGGTTGAAATACCGGTGGAGCGCAAG---
>Cp_Glaphyropteridopsis_erubescens_MN623355_132880to131939
---------------------------------TACAAAGAACTCGTCGATCTCCTTAATGAGGGAGGAACGGATATTACCAACACGTGTTACCTCCTCTTCCGCCTATTCGGGCCTGGAGCCCGACCC---TACTTCCAC---CGT---CGG---TGCCCTGTTCAGCACCCCTTTGCCACCTCCTATAGGGGTCTTCCCAGCTACCCGCGACTAGTG---CCGGAGAGCTGC------CGCGGTTCG---GCCACCCTGGCCAACCTGAGGCGCGACCTAAAGGGCGTT---ATATACCGGGTGATCAACGAGCTCGTCCTTCCC---------GACGAGCTCGTC------CTGGAAGAGATTGACATGGTGGCGTGCCAC---------------------ACTGGCATCTATGCAGGGTTGATGGGTTGCACCAAG---GCG---CCTAACACGTGGGAGGCCTACCAATCC---GGT---TCCTTC---TGGACCTTTGTT------ATGGATAAGTGG------GGAGAC------GGATGCCCCAAGCCG------CTCCTTAAGCGAATTCTCTACTCT---GGCTTAAACGGAGCC---AGC------------------CTGGCCAGTCAGACTGGT------GCC---ATCTCAGCATGCATTACGGAGGCGCAT------------CAAGAGCACCCGTCTCTGGAGTTGGCCGAC------TTCCATAGGAAGGTTATGGGAAACCCTATCCTGCAA------GAGCTTGCCCTTTTTCACGAG------ATGGTGGGTTCAAGGGACATGGTCTATCTC---------CCT------TCCCAGACGAGGCCCTACTAT---------------GGAAAG---------------CCGGAGGAAGCATCC---TTGCCCGGGAGGCCC---CAC---AGCCTCTACCACAACGGATTGCTC---ACC---------TCCCGCATACTTGCATCCCATGAG------GTTGTCCTCCTGATGTACCTCGTCTCTCATTTAGAGGAG---------TCCCGTTCG---GGTGTCCCTGTTAGTCTAGAGAATGATGGGTTGGTCCACCTTACCCGG---CGTTCTCACTCCTGTCCCACCTTCCGC---TTGCTTGATGCCTCACTTAAACAGAACAGCCAACGCTTCCTGGGGGTTGAAATACCGGTGGAGCGCAAG---
>Cp_Haplopteris_elongata_MH173086_143617to144579
---------------------------------TACAGGCACCTAATCGAGCTACTTAACCAGGAATGTGCCACCCTCGTGAACGCTAGCTACATGTTGTTCCGAGCTTTTCACCCGGGAGCGAGCACA---TACTTCGGC---CGA---AAG---AGCCCTGTTAGCCACCTGTTTGCCACCTCCTACCTGGAATCGGCCAGTTACGCAAGGCTTATC---CCCAAGAATGAG------CTAGGCTCT---GCCACCATAGCCAACCTAAGGCGCGATATCAAGCGGGTG---ATAAAGAGAGCCGCAGACCAGCTAATCCTTCCG---------AGATGGCTTGTT------TTGGAAGAAATCGATATGGTTGCCTGCCAC---------------------ACGGGGATCTATGCGGGCCTCATGGGGGCAGCGAAG---GCA---CCTAATACGTGGGATGCGTATGGGTCT---GGC---TCCTTC---TGGTCCTTCATT------TACAAGAAGTGGGGTGATACATTT------GATTGTCCTAAGCCG------TTGCTGAAGAGGATTGTCTACTCC---GGTTTGAATGGGGCC---AGC------------------TTAGTAAGCAGGCAGGGG------GCT---ATCAGTGAGAGTGTCAAGGAGGCGTATAGCAACAAGGATCTATCAGGCGGTGGCAAAGACTTTGAATCG------TACCTTCGGGGAGTCCTCTCTCACCCTATCTTGCAA------GAGTTGGCCTACTTCCAAGCA------ACGGTTGGATCCTGGGATTCTGTTCACCTC---------CCA------ACCCGACTAAGCCCTTACTAT---------------GGCAAA---------------GCCGAAGAAGAGTCT---AGCCGAGACCGCCCT---AAGGGCAGCAGATACCATGAGGGCCTCTTA---ACC---------TCCCGGATCCTAGTCTCTCACGAG------GTGGTCTTGCTCTCATATATAGCGGAATACATGGAAAGC---------AAGCGCCTT---GGTATACCGCTTAGCTACGAAAATGACGGGTTGGTCTTATTAGTTCGC---CAAAGCCCAATCAATGAGAGCATAGCT---TCTTTAGATGCCTATCTTAGAAGCATTAGCCTCTGTTTCCTTGGGGTGGAAATCCCGGTTGAACGAAAG---
>Cp_Haplopteris_elongata_MH173086_93196to92234
---------------------------------TACAGGCACCTAATCGAGCTACTTAACCAGGAATGTGCCACCCTCGTGAACGCTAGCTACATGTTGTTCCGAGCTTTTCACCCGGGAGCGAGCACA---TACTTCGGC---CGA---AAG---AGCCCTGTTAGCCACCTGTTTGCCACCTCCTACCTGGAATCGGCCAGTTACGCAAGGCTTATC---CCCAAGAATGAG------CTAGGCTCT---GCCACCATAGCCAACCTAAGGCGCGATATCAAGCGGGTG---ATAAAGAGAGCCGCAGACCAGCTAATCCTTCCG---------AGATGGCTTGTT------TTGGAAGAAATCGATATGGTTGCCTGCCAC---------------------ACGGGGATCTATGCGGGCCTCATGGGGGCAGCGAAG---GCA---CCTAATACGTGGGATGCGTATGGGTCT---GGC---TCCTTC---TGGTCCTTCATT------TACAAGAAGTGGGGTGATACATTT------GATTGTCCTAAGCCG------TTGCTGAAGAGGATTGTCTACTCC---GGTTTGAATGGGGCC---AGC------------------TTAGTAAGCAGGCAGGGG------GCT---ATCAGTGAGAGTGTCAAGGAGGCGTATAGCAACAAGGATCTATCAGGCGGTGGCAAAGACTTTGAATCG------TACCTTCGGGGAGTCCTCTCTCACCCTATCTTGCAA------GAGTTGGCCTACTTCCAAGCA------ACGGTTGGATCCTGGGATTCTGTTCACCTC---------CCA------ACCCGACTAAGCCCTTACTAT---------------GGCAAA---------------GCCGAAGAAGAGTCT---AGCCGAGACCGCCCT---AAGGGCAGCAGATACCATGAGGGCCTCTTA---ACC---------TCCCGGATCCTAGTCTCTCACGAG------GTGGTCTTGCTCTCATATATAGCGGAATACATGGAAAGC---------AAGCGCCTT---GGTATACCGCTTAGCTACGAAAATGACGGGTTGGTCTTATTAGTTCGC---CAAAGCCCAATCAATGAGAGCATAGCT---TCTTTAGATGCCTATCTTAGAAGCATTAGCCTCTGTTTCCTTGGGGTGGAAATCCCGGTTGAACGAAAG---
>Cp_Histiopteris_incisa_MH319942_98102to99007
------------------------------------------------------------------------------ATCGAGGCTTGCTACATGCTCTACCGATCCTTCCGCCCGGGGGTGAGCACC---TACTTCAAA---AGA---AAG---TGCGCGGTACAGCACCTATTTGCCACCTCTTACGAGGAATCCGCCGGTTACCCACGGCTTGTC---CCCAGGAATGGG------CAGGGCTCC---GCCACCCTAGCTAACCTGAGGCGCGACCTCAAGCGCGTC---ATACGGCAGGTTATTGACTTGCTCATCCTTCCG---------GAAGGGCTTGGG------CTGGAGGAAGTGGACATGGTGGCCTGCCAT---------------------ACGGGGATCTATGCAGGTCTTATGGGGCCCACCAAG---GCT---CCTAACACGTGGCAAGCTTACGGGTCA---GGG---GCCTTT---TGGGCCTTCATC------TTCGACAAATGGGGAGGAGGAGGA------GGGTGTCCCAAAGCC------CTGCTCAAGCGCATCCTCTATTCG---GGGCTAAATGGAGCA---AGC------------------TTAACCAGCAGGCAGGGG------GCG---ATATCCGCTTGTGTCAAGGAGGCGTAT------------GGCGGTGGCGAGGAAACGGGCCTTGACTTG------TACCTCCGGGAGGTTCTCGCTCACCCGATTCTGCAA------GAACTGGCCCACTTCCAAACC------ACGCTGGGGTCCAGGAGCTCTGTCCACCTC---------CCT------ACCCGTTTAAGCCCCTACTAC---------------GGCAAA---------------CAGGAGGAGGAGTCT---AGTCGGGACAGGCCC---CGCGGCAGTAGGTATCATGAAGGCTTGCTA---ACC---------TCCCGGATCCTGGCGTCTCACGAA------GTCGCTCTCCTGATGTACCTGGCGGAACACATTGAGGTG---------AAGCGGCTT---GGGGTGCCGCTCAGTTTCGAAAACGATGGGTTAGTCCTACTCACACGC---CGATCGGACGTAGATGCCACCCTCGCC---TCCTTGGACACCTTCCTGAAACAAATCAGCCTTAGCTTCCTCGGGGTTGAGATCCCTGTCGAGCGCAAG---
>Cp_Histiopteris_incisa_MH319942_147363to146458
------------------------------------------------------------------------------ATCGAGGCTTGCTACATGCTCTACCGATCCTTCCGCCCGGGGGTGAGCACC---TACTTCAAA---AGA---AAG---TGCGCGGTACAGCACCTATTTGCCACCTCTTACGAGGAATCCGCCGGTTACCCACGGCTTGTC---CCCAGGAATGGG------CAGGGCTCC---GCCACCCTAGCTAACCTGAGGCGCGACCTCAAGCGCGTC---ATACGGCAGGTTATTGACTTGCTCATCCTTCCG---------GAAGGGCTTGGG------CTGGAGGAAGTGGACATGGTGGCCTGCCAT---------------------ACGGGGATCTATGCAGGTCTTATGGGGCCCACCAAG---GCT---CCTAACACGTGGCAAGCTTACGGGTCA---GGG---GCCTTT---TGGGCCTTCATC------TTCGACAAATGGGGAGGAGGAGGA------GGGTGTCCCAAAGCC------CTGCTCAAGCGCATCCTCTATTCG---GGGCTAAATGGAGCA---AGC------------------TTAACCAGCAGGCAGGGG------GCG---ATATCCGCTTGTGTCAAGGAGGCGTAT------------GGCGGTGGCGAGGAAACGGGCCTTGACTTG------TACCTCCGGGAGGTTCTCGCTCACCCGATTCTGCAA------GAACTGGCCCACTTCCAAACC------ACGCTGGGGTCCAGGAGCTCTGTCCACCTC---------CCT------ACCCGTTTAAGCCCCTACTAC---------------GGCAAA---------------CAGGAGGAGGAGTCT---AGTCGGGACAGGCCC---CGCGGCAGTAGGTATCATGAAGGCTTGCTA---ACC---------TCCCGGATCCTGGCGTCTCACGAA------GTCGCTCTCCTGATGTACCTGGCGGAACACATTGAGGTG---------AAGCGGCTT---GGGGTGCCGCTCAGTTTCGAAAACGATGGGTTAGTCCTACTCACACGC---CGATCGGACGTAGATGCCACCCTCGCC---TCCTTGGACACCTTCCTGAAACAAATCAGCCTTAGCTTCCTCGGGGTTGAGATCCCTGTCGAGCGCAAG---
>Cp_Haplopteris_elongata_MH173086_145132to145476
---------------------------------------------------------------------------------------------------------------------------------------------------------------------------------------------------------------------------------------------------------------------------------------------------------------------------------------------------------------------------------------------------------------------------------------------------------------------------------------------------------------------------------------------------------------------------------------------------------------------------------------------------------------------------------------------------------------------------------------------------------------------------------------------------------------------TTTCAGTCT------ACCTTAAGCAAAAGGGATAAGATCTACCTC---------CCC------TCACGGCAGCAGGCCTATTAC---------------GGAAGG---------------GTTGAGGAGGAGATC---TAT---GGAAAACCA---GGAGGCAGTAGGTTTCACGAGGGCCTTCTA---TCC---------TCTCGTATATTGGCCTCCCACGAG------GTCGTTCTCCTGGCATACCTCGTTGATTGTCTTTGTGGC---------AAAGCACTA---GGTTTACCTATAAGCCTAGAAAATGAGGGTCTTCTCTTTATAACGCGC---AAGCAAGAGCGTGACAAGGTTGTTGCT---ACCTTAGACGACCACTTACAAACATATAGTCTTCAATTACTGGATGTAAGAATACCTATCGAAAGCAAA---
>Cp_Haplopteris_elongata_MH173086_91681to91337
---------------------------------------------------------------------------------------------------------------------------------------------------------------------------------------------------------------------------------------------------------------------------------------------------------------------------------------------------------------------------------------------------------------------------------------------------------------------------------------------------------------------------------------------------------------------------------------------------------------------------------------------------------------------------------------------------------------------------------------------------------------------------------------------------------------------TTTCAGTCT------ACCTTAAGCAAAAGGGATAAGATCTACCTC---------CCC------TCACGGCAGCAGGCCTATTAC---------------GGAAGG---------------GTTGAGGAGGAGATC---TAT---GGAAAACCA---GGAGGCAGTAGGTTTCACGAGGGCCTTCTA---TCC---------TCTCGTATATTGGCCTCCCACGAG------GTCGTTCTCCTGGCATACCTCGTTGATTGTCTTTGTGGC---------AAAGCACTA---GGTTTACCTATAAGCCTAGAAAATGAGGGTCTTCTCTTTATAACGCGC---AAGCAAGAGCGTGACAAGGTTGTTGCT---ACCTTAGACGACCACTTACAAACATATAGTCTTCAATTACTGGATGTAAGAATACCTATCGAAAGCAAA---
>Cp_Hemionitis_subcordata_MH173072_96229to97170
---------------------------------TACAAAGAGCTCGTGGATCTCCTCAATGAGGAGAGCAAGGTAATAGTCAGCACATGCTATCTGCTCTTCCGCTTATTTGGTCCAGGAGCCCGATCC---TATTTCTCC---CGT---AGG---TGCCCTGTGCAACACCTTTTTGCTACTTCATATGCAGAACTTCCCAGTTACTCGCGACTAGTG---CCAAAGAGCAGC------CTTGGTGCA---GCCACCCTAGCCAATCTGAGACGCGATCTTAAGAGGGTT---ATTCGCCGGGTCATCGACCAGTTAGTCCTACCC---------GAGGAGCTCACC------CTGGAGGAAATTGATATGGTTGCATGTCAT---------------------ACAGGCATCTATGCAGGCCTTATGGGCCACACTAAG---GCG---CCCAATACGTGGGAGGCTTACCAGTCT---GGA---TCCTTC---TGGCCCTTCGTT------ATGGAGAAGTGG------GGAGAC------GGGTGTCCCAAGCCA------CTCCTAAAGCGGGTGCTCTACTCG---GGCTTAAATGGAGCT---AGC------------------TTGACCAGTCAGACAGGT------GCT---ATCTCCTTGTGCATCAAGGAGGCACAC------------CAGAGGTCCCAATCCACAGATTTCATTGAC------TTTCAGAGAAAGGTATTGAGAAACCCTATCCTACAA------GAACTCGCCCTTTTCCATGAC------ATCGTGGGTTCCAGAGACCGAGTCTATCTC---------CCG------TCCCAGACCAAACCGTACTAT---------------GGGAAG---------------CTAGAGGAGGAGTCT---TTGCCGGGTAACTCA---CAC---AGCCTATACCACAACGGATTGCTT---ACC---------TCTCGCATACTTGCTTCTCATGAA------GTGGTTCTCTTGATGCACCTTGTCTTTTCCTTGGAAGAA---------TCCCGTCTG---GGTATTCCTCTTAGCTTAGAAAACGACGGGTTGGTTCACCTTACTCGG---CGCTCTAGCCGCCTCTCCACTTTCCAT---TTGCTTGACACTTCAATTAGACAAGACAGCCTGCGACTCCTAGGAGTCGAAATACCGGTGGAGTGCAAA---
>Cp_Hemionitis_subcordata_MH173072_152010to151069
---------------------------------TACAAAGAGCTCGTGGATCTCCTCAATGAGGAGAGCAAGGTAATAGTCAGCACATGCTATCTGCTCTTCCGCTTATTTGGTCCAGGAGCCCGATCC---TATTTCTCC---CGT---AGG---TGCCCTGTGCAACACCTTTTTGCTACTTCATATGCAGAACTTCCCAGTTACTCGCGACTAGTG---CCAAAGAGCAGC------CTTGGTGCA---GCCACCCTAGCCAATCTGAGACGCGATCTTAAGAGGGTT---ATTCGCCGGGTCATCGACCAGTTAGTCCTACCC---------GAGGAGCTCACC------CTGGAGGAAATTGATATGGTTGCATGTCAT---------------------ACAGGCATCTATGCAGGCCTTATGGGCCACACTAAG---GCG---CCCAATACGTGGGAGGCTTACCAGTCT---GGA---TCCTTC---TGGCCCTTCGTT------ATGGAGAAGTGG------GGAGAC------GGGTGTCCCAAGCCA------CTCCTAAAGCGGGTGCTCTACTCG---GGCTTAAATGGAGCT---AGC------------------TTGACCAGTCAGACAGGT------GCT---ATCTCCTTGTGCATCAAGGAGGCACAC------------CAGAGGTCCCAATCCACAGATTTCATTGAC------TTTCAGAGAAAGGTATTGAGAAACCCTATCCTACAA------GAACTCGCCCTTTTCCATGAC------ATCGTGGGTTCCAGAGACCGAGTCTATCTC---------CCG------TCCCAGACCAAACCGTACTAT---------------GGGAAG---------------CTAGAGGAGGAGTCT---TTGCCGGGTAACTCA---CAC---AGCCTATACCACAACGGATTGCTT---ACC---------TCTCGCATACTTGCTTCTCATGAA------GTGGTTCTCTTGATGCACCTTGTCTTTTCCTTGGAAGAA---------TCCCGTCTG---GGTATTCCTCTTAGCTTAGAAAACGACGGGTTGGTTCACCTTACTCGG---CGCTCTAGCCGCCTCTCCACTTTCCAT---TTGCTTGACACTTCAATTAGACAAGACAGCCTGCGACTCCTAGGAGTCGAAATACCGGTGGAGTGCAAA---
>Cp_Hymenophyllum_barbatum_MN583334_99473to98592
------------------------------------------------------------------------------------------TATATGCTATTTAGGCTGTTTAGACGCCAAGGTAGTACC---TATTTCAAT---CGT---AAA---AACCCTGTGAAAAAGTTGTTTGCTACCTCCTACAAGAATACTCCGTGTTATCCCAGGCTTATT---CCTCAGCATTCT------GGGGGATCC---GGTACCGTAGCTAGCATACGGCGAGACTGCAAAGGGGCT---ATTAGGAGGCTGGTGGAGAGATATGTACTCCCA---------GATGATTTAGGA------CTCTGTGAGATCGATATGGTAGCTTGTCAT---------------------ACAGGCATCTATGCCGGCCTTGCAGGAGAACACAGA---GCC---CCCTGTACAAGGGAGGCATACAACTCG---GGT---CAATTC---TGGCCTTACATA------ATGGACCGATGG------GGTGAC------GATATTCCCAAGAAG------ATTCTTAAGGTTATTCTTTATTCG---GGATTGAATGGGGCT---AGC------------------CTC---AAAGGAAACGGG------GCT---ATACGAGCTAAAGTGAAGGAGTTCTAT------------GGATCCCAAGACGACATATCCTTCGAACAA------CACCTCAAGAAGGTGCTACGCCACCCTATCCTTGAA------GAGCTGGCCATATTTCAGTCT------ATCTTAAGCAAGAGGGACAAGATCTATCTC---------CCC------TCGAGGTCCCAGGCATACTAT---------------GGGGAG---------------GTGGAGGAAGTCATC---TAT---GGAAGACGA---GGAGGTAGCAGGTATCACGAGGGACTTCTC---TCC---------TCTCGCATCTTGGCCTCCCACGAG------GTCGTTCTTCTTGCGTACCTGGTCGACTTCCTCTGCAGT---------AATGCGATG---GGTATTCCCATTAGCCTGGAGAATGATGGTCTGCTCTTTATAACCCGT---AAACAGCGGAGCGATCAGGTATTCACT---GGGCTTGATCAGTATCTTCAATCGTGTAGCCTTCCTTTCTTGGGTGTAAAGATTCCCCTCGAGAGGAAG---
>Cp_Hymenophyllum_holochilum_MH265124_140932to141774
------------------------------------------------AGGCTACTTAACCAGGAATGTGCCACTATCGTACATGCCTGTTATATGCTGTTCCGAGCTTTTCGCCCGGGAAAGAGCACC---TACTTCGAC---CGA---AAG---AGCCCAGTTAGCCACCTGTTTGCCACCTCCTACGAGGTATCGGCCAGTTACCCACGGCTTATT---CCCAAGAATGAG------CTAGGTTCC---GCCACCCTTGCCAACCTAAGATGCGATCTTAAAAAAGTA---ATCAAGAGAGTGACCGAACAGCTGATCCTTCCA---------AAAGGGCTTGTC------TTGGAAGAATTAGATATGGTTGCCTGCCAC---------------------ACGGGCATATATGCGGGCCTCATGGGTGCTGCAAAG---GCC---CCTCATACGTGGGAAGCATATGGCTCC---GGC---TCCTTC---TGGGCCTTTATT------TACAAGAAGTGGGGAGAGACTTTC------GATTGTCCTAAGCCT------TTGCTAAAGCGCATCGTCTACTCC---GGATTGAATGGAGCA---AGC------------------TTAATAAGCAGGCAGGGG------GCT---ATAAGCTCCTGCGTAATGGAAGCCTATAGTGGCAAGCAATCCTCCTGCGGTGGCAAAGACTTCGAATCG------TACCTTGGGGGAGTTCTCTTTCACCCTATCCTGCAA------GAGCTAGCCTATTTCCAAGCT------ACTGTAGGATCCTGGGATTCTGTCCACCTT---------CCT------ACCCGGCTAAGTCCTTACTAT---------------GGAAAG---------------GAAGAAGAGGAGTCT---AGTCGAGACCGACCT---AAGGGCAGCCGATATCATAATGGTCTATTA---ACT---------TCCCGGATTCTAGTCTCTCATGAA------GTTGTATTACTCTCTCATCTAGCTGAATACATGGAAAGC---------CGGCGCTTG---GGAGTGCCTCTCAGCTATGAAAATGATGGATTGGTCCTA------------------------------------------------------------------------------------------------------------------
>Cp_Hymenophyllum_holochilum_MH265124_100582to99740
------------------------------------------------AGGCTACTTAACCAGGAATGTGCCACTATCGTACATGCCTGTTATATGCTGTTCCGAGCTTTTCGCCCGGGAAAGAGCACC---TACTTCGAC---CGA---AAG---AGCCCAGTTAGCCACCTGTTTGCCACCTCCTACGAGGTATCGGCCAGTTACCCACGGCTTATT---CCCAAGAATGAG------CTAGGTTCC---GCCACCCTTGCCAACCTAAGATGCGATCTTAAAAAAGTA---ATCAAGAGAGTGACCGAACAGCTGATCCTTCCA---------AAAGGGCTTGTC------TTGGAAGAATTAGATATGGTTGCCTGCCAC---------------------ACGGGCATATATGCGGGCCTCATGGGTGCTGCAAAG---GCC---CCTCATACGTGGGAAGCATATGGCTCC---GGC---TCCTTC---TGGGCCTTTATT------TACAAGAAGTGGGGAGAGACTTTC------GATTGTCCTAAGCCT------TTGCTAAAGCGCATCGTCTACTCC---GGATTGAATGGAGCA---AGC------------------TTAATAAGCAGGCAGGGG------GCT---ATAAGCTCCTGCGTAATGGAAGCCTATAGTGGCAAGCAATCCTCCTGCGGTGGCAAAGACTTCGAATCG------TACCTTGGGGGAGTTCTCTTTCACCCTATCCTGCAA------GAGCTAGCCTATTTCCAAGCT------ACTGTAGGATCCTGGGATTCTGTCCACCTT---------CCT------ACCCGGCTAAGTCCTTACTAT---------------GGAAAG---------------GAAGAAGAGGAGTCT---AGTCGAGACCGACCT---AAGGGCAGCCGATATCATAATGGTCTATTA---ACT---------TCCCGGATTCTAGTCTCTCATGAA------GTTGTATTACTCTCTCATCTAGCTGAATACATGGAAAGC---------CGGCGCTTG---GGAGTGCCTCTCAGCTATGAAAATGATGGATTGGTCCTA------------------------------------------------------------------------------------------------------------------
>Cp_Hymenophyllum_polyanthos_MN583336_102955to103893
------------------------------------------------AGGCTGCTCAACCAGGAATGTGCCACTCTCATGCATGCCAGCTATATGTTGTTCCGAGCTTTTCGCCCGGGTAAGAGCATC---TACTTCGAC---CGA---AAG---AGCCCTGTTAGCCACCTGTTTGCCACCTCCTACGAGGTGGAGGAGGGTTACCCGCGGCTTCGT---CCCAAGAATGAG------CTAGGTCGC---GCCACCATTGCCAACCTAAGGCGCGATCTTAAAAGGGTA---ATAAAGATAGTTATCGAGCTTCTGATCCTTCCG---------AAAGGGCTTGCC------TTGGAAGAATTAGACATGGTTGCCTGCCAC---------------------ACGGGCATATATGCGGGCCTCATGGGGGCTGCAAAA---GCC---CCTCATACGTGGGAAGCGTATGGATCT---GGC---TCCCTT---TGGTCCTTTATT------TACAAGAAATGGGGAGATACATTC------GATTGTCCTAAGTAT------TTGCTAAAGCGCATCGTCTATTCC---GGATTGAATGGGGCC---AGT------------------TTGATAAGCAGGGAGGGG------GCT---ATATTCTCCCTTGTAAAGGAAGCCTAT---------AAGTCCTCCGGTAGTGGCAAAGACTTCGAATCG------TACCTTAGGGGAGTCCTGTCTCACCCTATCCTGCAA------GAGCTAGCCTACTTCCAAGCA------ACTGTAGGATCCTGGAAATCCGCCCACCTT---------CCT------AGTCGGCTAAGCCCTTACTAT---------------GGGAAG---------------GCCGAAGAGGAGTCT---AGTCGAGCTCGACCT---AAGGGCAGCAGATATCATAATGGTCTAATA---ACT---------TCCCGTATTCTAGTCTCTCACGAA------GTCGTATTACTCTCTTATCTAGCGGAATACATGGAAAGC---------CGACATCTT---GGGGTGCCTCTCAGCTATGAAAATGACGGATTAGTCCTACTAGTACGC---CAACCCCGCATAAAGGAGACTCTTGCC---TCTTTAGATGCCTTCCTGAGATGCACTAGTCTCTGTTTCCTTGGTGTCGAAATCCCGGTTGAGCGCAAG---
>Cp_Hymenophyllum_polyanthos_MN583336_151458to152339
------------------------------------------------------------------------------------------TATATGCTCTTTAGGCTGTTTAGGCGTCGAGGAAGCACC---TACTTCAAC---CGT---AAA---AACCCTGTCCAGAGACTGTTTGCCACCTCCTACAGGACTTCTCCTTGTTATCCCAGACTTATC---CCCGAGCATGAT------AAGGGGTCA---GGGACGGTAGCTAGCATACGGCGAGACTACAAAGGGGTT---ATTCGAAGGCTGGTGGACAAATATATACTCCCT---------GACGGGTTAGTC------CTCTGTGAGATTGATATGGTAGCTTGTCAC---------------------ACGGGCATCTATGCCGGCCTTGCAGGGAGCAAAACA---GCC---CCCAAAACGTGGGAGGCTTACAACACG---GGT---CAGTTC---TGGCATCACATC------ATGCACCAGTGG------GGTGAC------GATATTCCGAAAAGG------ATGCTTAAGGGCGTCCTCTATTCG---GCCCTTAATGGGGCT---AGC------------------CTT---ACGGGAGACGGT------TCT---ATACGAGAAAAAGTGAAGGAGTTATAT------------GAACCACAGGACGGAGTATCCTTTGAGGAG------TACCTAAGGAAGGTGCTACGTAACCCTATTATTCTG------GAGCTTGCTCTATTCCAGTCT------GCATTGACCAAAAGGGACAAGATATATCTT---------CCC------TCACGGCCCCAGCCCTATTAT---------------GGGGAG---------------GTGGAGGAGGTGCTG---TAT---GGAAAAAAA---GGAGGCAGTAGGTATCACGGGGGTCTTCTT---ACC---------TCCCGCGCAATGGCGTCCCACGAG------GTCGTACTCCTTGCCTACATTGTCGATCACCTATGTAGG---------AAGGGTCTG---GGCATTCCCATCAGTTTAGAGCATGATGGTTTGCTATTTCTAACCCGT---AAACATGCATGTGATAAGGCTTTTGCT---TTGCTGGATAAATATCTGCAATCGTGTAGCCTTCCCTTCCTGGGCGTAAGGGTTCCCCTCGAGAAAAAG---
>Cp_Hymenophyllum_polyanthos_MN583336_147722to146784
------------------------------------------------AGGCTGCTCAACCAGGAATGTGCCACTCTCATGCATGCCAGCTATATGTTGTTCCGAGCTTTTCGCCCGGGTAAGAGCATC---TACTTCGAC---CGA---AAG---AGCCCTGTTAGCCACCTGTTTGCCACCTCCTACGAGGTGGAGGAGGGTTACCCGCGGCTTCGT---CCCAAGAATGAG------CTAGGTCGC---GCCACCATTGCCAACCTAAGGCGCGATCTTAAAAGGGTA---ATAAAGATAGTTATCGAGCTTCTGATCCTTCCG---------AAAGGGCTTGCC------TTGGAAGAATTAGACATGGTTGCCTGCCAC---------------------ACGGGCATATATGCGGGCCTCATGGGGGCTGCAAAA---GCC---CCTCATACGTGGGAAGCGTATGGATCT---GGC---TCCCTT---TGGTCCTTTATT------TACAAGAAATGGGGAGATACATTC------GATTGTCCTAAGTAT------TTGCTAAAGCGCATCGTCTATTCC---GGATTGAATGGGGCC---AGT------------------TTGATAAGCAGGGAGGGG------GCT---ATATTCTCCCTTGTAAAGGAAGCCTAT---------AAGTCCTCCGGTAGTGGCAAAGACTTCGAATCG------TACCTTAGGGGAGTCCTGTCTCACCCTATCCTGCAA------GAGCTAGCCTACTTCCAAGCA------ACTGTAGGATCCTGGAAATCCGCCCACCTT---------CCT------AGTCGGCTAAGCCCTTACTAT---------------GGGAAG---------------GCCGAAGAGGAGTCT---AGTCGAGCTCGACCT---AAGGGCAGCAGATATCATAATGGTCTAATA---ACT---------TCCCGTATTCTAGTCTCTCACGAA------GTCGTATTACTCTCTTATCTAGCGGAATACATGGAAAGC---------CGACATCTT---GGGGTGCCTCTCAGCTATGAAAATGACGGATTAGTCCTACTAGTACGC---CAACCCCGCATAAAGGAGACTCTTGCC---TCTTTAGATGCCTTCCTGAGATGCACTAGTCTCTGTTTCCTTGGTGTCGAAATCCCGGTTGAGCGCAAG---
>Cp_Hymenophyllum_polyanthos_MN583336_99219to98338
------------------------------------------------------------------------------------------TATATGCTCTTTAGGCTGTTTAGGCGTCGAGGAAGCACC---TACTTCAAC---CGT---AAA---AACCCTGTCCAGAGACTGTTTGCCACCTCCTACAGGACTTCTCCTTGTTATCCCAGACTTATC---CCCGAGCATGAT------AAGGGGTCA---GGGACGGTAGCTAGCATACGGCGAGACTACAAAGGGGTT---ATTCGAAGGCTGGTGGACAAATATATACTCCCT---------GACGGGTTAGTC------CTCTGTGAGATTGATATGGTAGCTTGTCAC---------------------ACGGGCATCTATGCCGGCCTTGCAGGGAGCAAAACA---GCC---CCCAAAACGTGGGAGGCTTACAACACG---GGT---CAGTTC---TGGCATCACATC------ATGCACCAGTGG------GGTGAC------GATATTCCGAAAAGG------ATGCTTAAGGGCGTCCTCTATTCG---GCCCTTAATGGGGCT---AGC------------------CTT---ACGGGAGACGGT------TCT---ATACGAGAAAAAGTGAAGGAGTTATAT------------GAACCACAGGACGGAGTATCCTTTGAGGAG------TACCTAAGGAAGGTGCTACGTAACCCTATTATTCTG------GAGCTTGCTCTATTCCAGTCT------GCATTGACCAAAAGGGACAAGATATATCTT---------CCC------TCACGGCCCCAGCCCTATTAT---------------GGGGAG---------------GTGGAGGAGGTGCTG---TAT---GGAAAAAAA---GGAGGCAGTAGGTATCACGGGGGTCTTCTT---ACC---------TCCCGCGCAATGGCGTCCCACGAG------GTCGTACTCCTTGCCTACATTGTCGATCACCTATGTAGG---------AAGGGTCTG---GGCATTCCCATCAGTTTAGAGCATGATGGTTTGCTATTTCTAACCCGT---AAACATGCATGTGATAAGGCTTTTGCT---TTGCTGGATAAATATCTGCAATCGTGTAGCCTTCCCTTCCTGGGCGTAAGGGTTCCCCTCGAGAAAAAG---
>Cp_Hymenophyllum_wrightii_MN583337_140630to141044
---------------------------------------------------------------------------------------------------------------------------------------------------------------------------------------------------------------------------------------------------------------------------------------------------------------------------------------------------------------------------------------------------------------------------------------------------------------------------------------------------------------------------------------------------------------------------------------------------------------------------------------------------------------GGAGGA---------GAT------CGTAGCCTGTACCCAGAGGCTGGT------------GGAGGCCTCTCTAGGTTTGCCTTTGAGGAC------TATCTGCAAAGAGTGATCAAGCAACCCCTCCTGCAG------GAGCTAGCCTATTTCCAGGCT------TGTCTTGGGAAGAGAAAGAAGATCTACTGG---------CCC------ACCCGGGTTACCCCTTATT--------------------AGG---------------GTGGAGGAGGAATCC---TTC---CAGACAGGG---CACAGGAGCTGCTATCACGAAGGTTTGCTC---ACC------CTCTCGCACATTAGCCTCTCATGA---------GCTGGTACTCCTTATGTATCTAGTGATAAGATTCTCCAG---------TCTAGGATA---GGGATCCCTCTCAGCCTAGAGAATGATGGATTGCTCTTCCTTACCCGT---TCCGCTGGGAGAGACGCCGCTATGAGA---GAATTAGACTCCTCCTTGAGGCAGGCCGCCCAA---------------------------------------
>Cp_Hymenophyllum_wrightii_MN583337_98683to98269
---------------------------------------------------------------------------------------------------------------------------------------------------------------------------------------------------------------------------------------------------------------------------------------------------------------------------------------------------------------------------------------------------------------------------------------------------------------------------------------------------------------------------------------------------------------------------------------------------------------------------------------------------------------GGAGGA---------GAT------CGTAGCCTGTACCCAGAGGCTGGT------------GGAGGCCTCTCTAGGTTTGCCTTTGAGGAC------TATCTGCAAAGAGTGATCAAGCAACCCCTCCTGCAG------GAGCTAGCCTATTTCCAGGCT------TGTCTTGGGAAGAGAAAGAAGATCTACTGG---------CCC------ACCCGGGTTACCCCTTATT--------------------AGG---------------GTGGAGGAGGAATCC---TTC---CAGACAGGG---CACAGGAGCTGCTATCACGAAGGTTTGCTC---ACC------CTCTCGCACATTAGCCTCTCATGA---------GCTGGTACTCCTTATGTATCTAGTGATAAGATTCTCCAG---------TCTAGGATA---GGGATCCCTCTCAGCCTAGAGAATGATGGATTGCTCTTCCTTACCCGT---TCCGCTGGGAGAGACGCCGCTATGAGA---GAATTAGACTCCTCCTTGAGGCAGGCCGCCCAA---------------------------------------
>Cp_Jamesonia_brasiliensis_MH173077_52551to53456
---------------------------------------------------------AATCGTGCGTCTACTAGCATTGTGGACACTAGCTATATGCTCTTTCGGTTATTTAGACGACAAGGGAGTACC---TATTTCAAC---AGG---GGA---TGCCCCATCAAGGAACTATTTGCCACCTCCTACAATAACACACACGTTTACCCTAGGCTTGTC---CCTCACAATGGT------AACGGCTCG---GGCACCGTGGCCTGTCTCCGGCGAGACTGCAAGCGGGTG---ATCAAGGCACTTGTTGAAGAGTTCGTCCTTCCA---------GATGATCTAGTT------CTGGAGGAGTTAGACATAGTTGCTTGTCAT---------------------ACTGGTATTTACGTTGGACTGGTAGGAGCCGTGAGC---GCT---CCTCATACGTGGGAGGCATACGGAACT---GGC---AATCTG---TGGCACCACATT------ATGTCCAAGTGGGGA---GGCGAC------GACATCCCCAAGAAG------CTTCTTAAGACCATCTTGTACTCC---GGTTTAAACGGTGCT---AGC------------------CTC---CGGA--------------TGT---ATACGGGCCAAGGTGAAGGAAACGTAC------------AGTAGCTTAGGATACACAGATCTGGAAGGC------TATCTACAGAAGGTTCTACGTCACCCCATACTTCTT------GAGCTTGCTATGTTCCAATCG------TCTTTAGAAAAGAGAGAAAAGATCTATCTC---------CCC------TCCCGCGTACAACCCTACTAC---------------GGGAGA---------------TTAGAGGAGGAGATG---AGA---GGAAAGAGA---GGAGGAAGTAGGTATCACGAAGGTCTGCTA---TCG---------TCCCT----TTAGCATCCTATGAA------GTTGTTCTTCTTGCTTATATGGTGGACTCTCTCTTACAG---------AATCGGTTA---GGGTTTCCTCTTAGTTTAGAAAACGACGGCCTTCTCCTTTTCACCCGC---GCGTCCTCCCGTGACGCTACGTTTGCT---CAATTAGACGCTTTTCTACAATCGTGTAGTCGGGATTTTCTTGGTGTAAAGATTCCTTTAGAAAGGAAG---
>Cp_Jamesonia_brasiliensis_MH173077_23799to22894
---------------------------------------------------------AATCGTGCGTCTACTAGCATTGTGGACACTAGCTATATGCTCTTTCGGTTATTTAGACGACAAGGGAGTACC---TATTTCAAC---AGG---GGA---TGCCCCATCAAGGAACTATTTGCCACCTCCTACAATAACACACACGTTTACCCTAGGCTTGTC---CCTCACAATGGT------AACGGCTCG---GGCACCGTGGCCTGTCTCCGGCGAGACTGCAAGCGGGTG---ATCAAGGCACTTGTTGAAGAGTTCGTCCTTCCA---------GATGATCTAGTT------CTGGAGGAGTTAGACATAGTTGCTTGTCAT---------------------ACTGGTATTTACGTTGGACTGGTAGGAGCCGTGAGC---GCT---CCTCATACGTGGGAGGCATACGGAACT---GGC---AATCTG---TGGCACCACATT------ATGTCCAAGTGGGGA---GGCGAC------GACATCCCCAAGAAG------CTTCTTAAGACCATCTTGTACTCC---GGTTTAAACGGTGCT---AGC------------------CTC---CGGA--------------TGT---ATACGGGCCAAGGTGAAGGAAACGTAC------------AGTAGCTTAGGATACACAGATCTGGAAGGC------TATCTACAGAAGGTTCTACGTCACCCCATACTTCTT------GAGCTTGCTATGTTCCAATCG------TCTTTAGAAAAGAGAGAAAAGATCTATCTC---------CCC------TCCCGCGTACAACCCTACTAC---------------GGGAGA---------------TTAGAGGAGGAGATG---AGA---GGAAAGAGA---GGAGGAAGTAGGTATCACGAAGGTCTGCTA---TCG---------TCCCT----TTAGCATCCTATGAA------GTTGTTCTTCTTGCTTATATGGTGGACTCTCTCTTACAG---------AATCGGTTA---GGGTTTCCTCTTAGTTTAGAAAACGACGGCCTTCTCCTTTTCACCCGC---GCGTCCTCCCGTGACGCTACGTTTGCT---CAATTAGACGCTTTTCTACAATCGTGTAGTCGGGATTTTCTTGGTGTAAAGATTCCTTTAGAAAGGAAG---
>Cp_Lemmaphyllum_carnosum_var._microphyllum_MN623356_97592to98536
------------------------------AACTACTCGGAACTTATAGATAAACTCAACGACGGTGCACAAAACATAATAGAAGTAAGCTACATGCTCTTCCGGCTGTTCCGCCGGCAAGGTAGCACC---TACTATAAT---CGT---AGC---TGCCCCGTCAGAAGGCTTTTTGCCTCGTCTTATTTAGGCCAGAGGAGTTATCCGAGAATCGTT---CCTTCTACTACA------GAGGGATCT---GGGACGATAGCGTGTCTCCGCCGGGATTGCAAGAGAGTT---ATAAAGGGGCTGGCCGGCAAGCACTTGCTTCCG---------GAATCAATAGTT------ATGGACGAGATCGATATGGTGGCCTGCCAC---------------------ACCGGTATCTATGTTGGGCTAACGGGAGGCGTAGCC---GCC---CCCCACACTTGGGAGGCCTATCAAACT---GGA---GAATTC---TGGCCCCATATT------CTATCCCGGTGG------GGAGAG------GGTATACCTAAGAAA------CTGCTTAAGACGACACTCTACTCG---GGATTAAACGGAGCC---AGT------------------ATG---AAAGGAGGGGGG------TCC---ATACAAGCCAAGGTGAAGGATGCGTTT------------GCCGATTTCAGTGAAGGCGAGCTAGAACAG------TGCTTGCAGAAAGTCCTGCGCCATCCTATTCTTGTG------GAGCTTGCACAGTTCCAGTTA------GCCTTGGGACGCCGGGAGAAGATATATATT---------CCC------TCCCGCGTACAGCCCTATTAT---------------GGCCAA---------------GTTGAAGAGGAGCAG---AGC---GGTAGAAAA---GGTGGAAGTAGATACCACGCAGGGCTTCTA---TCC---------TCGCGTGCTTTAGCCTCGCATGAG------GTGGTTCTTCTTGCTTACCTAGTTGATTGCATCTCCCGC---------AATGCCCTG---GGCGTTCCCCTTAGCTTAGAGAATGATGGTCTCCTCTTTCTAACCCGT---TCGTTATCCCGAAACCAGGTGTTTATG---CAGCTAAACACCTTCTTACAGTCGTGCAGTTTGGATCTGCTTGGTGTAAAAATACCTCTAGAGAGAAAGGAG
>Cp_Lemmaphyllum_carnosum_var._microphyllum_MN623356_141682to140738
------------------------------AACTACTCGGAACTTATAGATAAACTCAACGACGGTGCACAAAACATAATAGAAGTAAGCTACATGCTCTTCCGGCTGTTCCGCCGGCAAGGTAGCACC---TACTATAAT---CGT---AGC---TGCCCCGTCAGAAGGCTTTTTGCCTCGTCTTATTTAGGCCAGAGGAGTTATCCGAGAATCGTT---CCTTCTACTACA------GAGGGATCT---GGGACGATAGCGTGTCTCCGCCGGGATTGCAAGAGAGTT---ATAAAGGGGCTGGCCGGCAAGCACTTGCTTCCG---------GAATCAATAGTT------ATGGACGAGATCGATATGGTGGCCTGCCAC---------------------ACCGGTATCTATGTTGGGCTAACGGGAGGCGTAGCC---GCC---CCCCACACTTGGGAGGCCTATCAAACT---GGA---GAATTC---TGGCCCCATATT------CTATCCCGGTGG------GGAGAG------GGTATACCTAAGAAA------CTGCTTAAGACGACACTCTACTCG---GGATTAAACGGAGCC---AGT------------------ATG---AAAGGAGGGGGG------TCC---ATACAAGCCAAGGTGAAGGATGCGTTT------------GCCGATTTCAGTGAAGGCGAGCTAGAACAG------TGCTTGCAGAAAGTCCTGCGCCATCCTATTCTTGTG------GAGCTTGCACAGTTCCAGTTA------GCCTTGGGACGCCGGGAGAAGATATATATT---------CCC------TCCCGCGTACAGCCCTATTAT---------------GGCCAA---------------GTTGAAGAGGAGCAG---AGC---GGTAGAAAA---GGTGGAAGTAGATACCACGCAGGGCTTCTA---TCC---------TCGCGTGCTTTAGCCTCGCATGAG------GTGGTTCTTCTTGCTTACCTAGTTGATTGCATCTCCCGC---------AATGCCCTG---GGCGTTCCCCTTAGCTTAGAGAATGATGGTCTCCTCTTTCTAACCCGT---TCGTTATCCCGAAACCAGGTGTTTATG---CAGCTAAACACCTTCTTACAGTCGTGCAGTTTGGATCTGCTTGGTGTAAAAATACCTCTAGAGAGAAAGGAG
>Cp_Lemmaphyllum_intermedium_NC_053788_97567to98511
------------------------------AACTACTCGGAACTTATAGATAAACTCAACGACGGTGCACAAAACATAATAGAAGTAAGCTACATGCTCTTCCGGCTGTTCCGCCGGCAAGGTAGCACC---TACTATAAT---CGT---AGC---TGCCCCGTCAGAAGGCTTTTTGCCTCGTCTTATTTAGGCCAGAGGAGTTATCCGAGAATCGTT---CCTTCTACTACA------GAGGGATCT---GGGACGATAGCGTGTCTCCGCCGGGATTGCAAGAGAGTT---ATAAAGGGGCTGGCCGGCAAGCACTTGCTTCCG---------GAATCAATAGTT------ATGGACGAGATCGATATGGTGGCCTGCCAC---------------------ACCGGTATCTATGTTGGGCTAACGGGAGGCGTAGCC---GCC---CCCCACACTTGGGAGGCCTATCAAACT---GGA---GAATTC---TGGCCCCATATT------CTATCCCGGTGG------GGAGAG------GGTATACCTAAGAAA------CTGCTTAAGACGACACTCTACTCG---GGATTAAACGGAGCC---AGT------------------ATG---AAAGGAGGGGGG------TCC---ATACAAGCCAAGGTGAAGGATGCGTTT------------GCCGATTTCAGTGAAGGCGAGCTAGAACAG------TGCTTGCAGAAAGTCCTGCGCCATCCTATTCTTGTG------GAGCTTGCACAGTTCCAGTTA------GCCTTGGGACGCCGGGAGAAGATATATATT---------CCC------TCCCGCGTACAGCCCTATTAT---------------GGCCAA---------------GTTGAAGAGGAGCGG---AGC---GGTAGAAAA---GGTGGAAGTAGATACCACGCAGGGCTTCTA---TCC---------TCGCGTGCTTTAGCCTCGCATGAG------GTGGTTCTTCTTGCTTACCTAGTTGATTGCATCTCCCGC---------AATGCCCTG---GGCGTTCCCCTTAGCTTAGAGAATGATGGTCTCCTCTTTCTAACCCGT---TCGTTATCCCGAAACCAGGTGTTTATG---CAGCTAAACACCTTCTTACAGTCGTGCAGTTTGGATCTGCTTGGTGTAAAAATACCTCTAGAGAGAAAGGAG
>Cp_Lemmaphyllum_intermedium_NC_053788_141418to140474
------------------------------AACTACTCGGAACTTATAGATAAACTCAACGACGGTGCACAAAACATAATAGAAGTAAGCTACATGCTCTTCCGGCTGTTCCGCCGGCAAGGTAGCACC---TACTATAAT---CGT---AGC---TGCCCCGTCAGAAGGCTTTTTGCCTCGTCTTATTTAGGCCAGAGGAGTTATCCGAGAATCGTT---CCTTCTACTACA------GAGGGATCT---GGGACGATAGCGTGTCTCCGCCGGGATTGCAAGAGAGTT---ATAAAGGGGCTGGCCGGCAAGCACTTGCTTCCG---------GAATCAATAGTT------ATGGACGAGATCGATATGGTGGCCTGCCAC---------------------ACCGGTATCTATGTTGGGCTAACGGGAGGCGTAGCC---GCC---CCCCACACTTGGGAGGCCTATCAAACT---GGA---GAATTC---TGGCCCCATATT------CTATCCCGGTGG------GGAGAG------GGTATACCTAAGAAA------CTGCTTAAGACGACACTCTACTCG---GGATTAAACGGAGCC---AGT------------------ATG---AAAGGAGGGGGG------TCC---ATACAAGCCAAGGTGAAGGATGCGTTT------------GCCGATTTCAGTGAAGGCGAGCTAGAACAG------TGCTTGCAGAAAGTCCTGCGCCATCCTATTCTTGTG------GAGCTTGCACAGTTCCAGTTA------GCCTTGGGACGCCGGGAGAAGATATATATT---------CCC------TCCCGCGTACAGCCCTATTAT---------------GGCCAA---------------GTTGAAGAGGAGCGG---AGC---GGTAGAAAA---GGTGGAAGTAGATACCACGCAGGGCTTCTA---TCC---------TCGCGTGCTTTAGCCTCGCATGAG------GTGGTTCTTCTTGCTTACCTAGTTGATTGCATCTCCCGC---------AATGCCCTG---GGCGTTCCCCTTAGCTTAGAGAATGATGGTCTCCTCTTTCTAACCCGT---TCGTTATCCCGAAACCAGGTGTTTATG---CAGCTAAACACCTTCTTACAGTCGTGCAGTTTGGATCTGCTTGGTGTAAAAATACCTCTAGAGAGAAAGGAG
>Cp_Lepisorus_clathratus_KY419704_143793to144338
------------------------------------------------------------------------------------------------------------------------------------------------------------------------------------------------------------------------------------------------------------------------------------------------------------------------------------------------------------------------------------------------------------------------------------------------------------------------------------------------------------------------ATT------CTATCCCGGTGG------GGAGAG------GGTATACCTAAGAAG------CTGCTTAAGACGACACTCTACTCG---GGATTAAACGGAGCT---AGT------------------ATG---AAAGGGGGGGGG------TCC---ATACAAGCCAAGGTGAAGGATGCGTTT------------GCCAATTTCAGTGAAGGCGAGCTAGAACAG------TGCTTGCAGAAATTCCTACGCCATCCTATTCTTATG------GAGCTTGCACAGTTCCAGTTA------GCCTTGGGACGCCGGGATAAGATCTATATT---------CCC------TCCCGCGTACAGCCCTATTAC---------------GGACAA---------------GTTGAAGAGGAGCGG---AGC---GGTAGAAAA---GGGGGAAGTAGATACCACGCAGGGCTTCTC---TCC---------TCGCGTGCTTTAGCCTCGCATGAG------GTGGTTCTTCTTGCTTACCTAGTGGATTGCATATCCCGC---------AATGCCCTG---GGCGTTCCCCTTAGCTTAGAGAATGATGGTCTTATCTTTCTAACCCGT---TCGTTCTCCCGAAACCAGGTCTTTATG---CAGCTAAACACGTTCTTACAGTCGTGCAGTTTGGATCTGCTTGGTGTAAAAATCCCTCTAGAGAGAAAG---
>Cp_Lepisorus_clathratus_KY419704_94299to93754
------------------------------------------------------------------------------------------------------------------------------------------------------------------------------------------------------------------------------------------------------------------------------------------------------------------------------------------------------------------------------------------------------------------------------------------------------------------------------------------------------------------------ATT------CTATCCCGGTGG------GGAGAG------GGTATACCTAAGAAG------CTGCTTAAGACGACACTCTACTCG---GGATTAAACGGAGCT---AGT------------------ATG---AAAGGGGGGGGG------TCC---ATACAAGCCAAGGTGAAGGATGCGTTT------------GCCAATTTCAGTGAAGGCGAGCTAGAACAG------TGCTTGCAGAAATTCCTACGCCATCCTATTCTTATG------GAGCTTGCACAGTTCCAGTTA------GCCTTGGGACGCCGGGATAAGATCTATATT---------CCC------TCCCGCGTACAGCCCTATTAC---------------GGACAA---------------GTTGAAGAGGAGCGG---AGC---GGTAGAAAA---GGGGGAAGTAGATACCACGCAGGGCTTCTC---TCC---------TCGCGTGCTTTAGCCTCGCATGAG------GTGGTTCTTCTTGCTTACCTAGTGGATTGCATATCCCGC---------AATGCCCTG---GGCGTTCCCCTTAGCTTAGAGAATGATGGTCTTATCTTTCTAACCCGT---TCGTTCTCCCGAAACCAGGTCTTTATG---CAGCTAAACACGTTCTTACAGTCGTGCAGTTTGGATCTGCTTGGTGTAAAAATCCCTCTAGAGAGAAAG---
>Cp_Leptochilus_decurrens_NC_058826_120875to121800
------------------------------------------------------------------------GAGCTAGTAGACACCAGTTACATGCTCTCTCGTCTGTCTCGTAGGCAAGGTAGCACC---TACTATAATC--AATCGTAGA---TGCCCCGTCAAAAGGCTTTTTGCTTCGCCTCATGTAGGACAGAGGAGTTATCCGAAAATCGTT---CCTTATACCACA------GAGGGTTCT---GGGACGATAGCGTGTCTCCGCCAGGGTTGCAAGAGAGTTTT-ATAAAGGGGCTGTCCGGCAAGCACTTGCTTCCG---------GAATCAATAGTT------CTGGACGAGATCGATATGGTGGCCTGCCAC---------------------ACCGGTATCTATGTTGGGCTAACGGGAAGCGTAGCC---GCC---CCGCACACTTGGGAGGCCTATCAAACC---GGA---GAATTC---TGGCCCCACATT------CTATCCCAGTGG------GGAGGG------AGTATACCGAAGAAA------CTGCTTAAGACAACACCTTAATCG---GGATTAAACGGAGCT---AGTAG-TTAAACGGAGCTGGTATG---GGAGAAGGGGGG------TCC---ATACGAACCAAGGTTGAGGATGCGTTT------------GCCGACTTAAGTGGAGGCGAGCTAAAACAG------TGCGTGCAGGAAGTCCTGCGCCATCCTATTCTTGTG------GAGCTTGCACAGTTCCAGTTA------GCCTCGGGACGCCGGGATAAGATATATATT---------CCC------TCCCGTGTACAGCCCTATTAC---------------GGCCAG---------------GTTGAGGAGGAGCGG---AAC---GGTGGAAGA---AGTGGAAGTAGATACCACGCAGGGCTTCTC---TCC---------TCGCGTGCTTTAGCCTCGCATGAG------GTGGTTCTTCTTGCTTATATAGCCGACTGCGTCTTCCGC---------AATGGTCTT---GGCGTTCCTCTGAGTTTAGAGAATGACGGGCTCCTGCTTCCTACCCGT---TCGTTGCTCCGAAACCAGGTGTTTATG---CAGCTAAACACTTTCTCACAGCCGCGCAGTTTGGATCTGCTTGGTGTAAAAATACCTCTAGACAGAAAAGAG
>Cp_Leptochilus_hemionitideus_MH319943_120708to121633
------------------------------------------------------------------------GAGCTAGTAGGCACCAGTTACATGCTCCTCTGTCTGTTTCGTAGGCAAGGTAGCACC---TACTATAATC--AATCGTAAA---TGCCCCGTCAAAAGGCTTTTTGCTTCGTCTCATGTAGGACAGAGGAGTTATCCGAAAATCGTT---CCTTATACCACA------GAGGGTTCT---GGGACGATAGCGTGTCTTCGCCGGGATTGCAAGAGAGTTTT-ATAAAGGGGCTGGCCGGCAAGCACTTGCTTCCG---------GAATCAATAGTT------CTGGACGAGATCGATATGGTGGCCTGCCAC---------------------ACCGGTATCTATGTTGGGCTAACGGGAAGCGTAGCC---GCC---CCGCACACTTGGGAGGCCCATCAAACC---GGA---GAATTC---TGGCCCCATATT------CTATCCCAGTGG------GGAGAG------AGTATACCGAGGAAA------CTGCTTAAGACAATACCTTACTCG---GGGTTAAACGGAGCT---AGTAG-TTAAACGGAGCTGGTATG---AGAGAAGGGGGG------TCC---ATACGAGCCAAGGTTAAGGATGCGTTT------------GTCGACTTAAGTGGAGGCGAGCTAAAACAG------TGCGTGCAGGAAGTCCTGCGCCATCCTATCCTTGTG------GAGCTTGCACAGTTCCAGTTA------GCCTTGGGACGCCGGGATAAGATATATATT---------CCC------TCTCGTGTACAGCCCTATTAC---------------GGCCAG---------------GTTGAAGAGGGGCGG---AAC---GGTAGAAGA---AGTGGAAGTAGATACCACGCAGGGCTTCTC---TCC---------TCGCGTGCTTTAGCCTCGCATGAG------GTGGTTCTTCTTGCCTATATAGTCGACTGCGTCTTCCGC---------AACGGTCTT---GGCGTTCCTCCGAGTTTAGAGAATGACGGGCTCCTGCTTCTCACCCGT---CCGTTGTTCCGAAACCAGGTGTTTATG---CAGCTAAACACTTTCTTACAGCCGTGCAGTTTGGATCTGCTTGGTGTAAAAATACCTCTAGAGAGGAAGGAG
>Cp_Lomariopsis_japurensis_MK705752_55612to54668
---------------------------------TATTCGGAGCTTATAGACACACTCAATGGCGGTGCACAGGGCATTATAGATACCTGCTATATGCTATTCCGCCTGTTTCGACGGCAAGGAAGCACC---TACTATCAG---CGC---AGT---TGTCCTGTCAAGAGGTTGTTTGCCTCCTCCTACCTAGGGAATAGGTGCTATCCGAGGCTTGTC---CCTCAGACTGCG------GAGGGTTCC---GGGACTATTGCCAGCCTGCGCCGGGACTGCAAGAGGGTT---ATCAAGATACTTATTGGTAAGCTCCTGCTCCCT---------GATTCGTTGGCT------CTGGACGAGATCGACATGGTGGCCTGCCAC---------------------ACCGGCATCTACGTCGGGCTAACGGGGAGCGTAGCC---GCC---CCCAACACCTGGGAGGCCTACGGGTCT---GGA---GACTTC---TGGCACCATATC------CAGTCCAAATGG------GGAGGA------GAGATGCCCAAGAAG------CTGCTTAAGACCATAGTCTACTCG---GGCTTGAATGGGGCC---GGC------------CTTCAACTT---CAAGGGGGAGGG------TCC---ATACGCGAGAAGGTCAAGGAGGCCTAC------------GGCGGTGTTAGCACCGACGAGCTGGAACAG------CGCCTGCGGAAGGTCCTACAACACCCTATCCTAGCT------GAGCTTGCGCAGTTCCAGATG------TCCTTGGGAAGCAGAGACAAGATCTACCTC---------CCT------TCCCGCGTGCAGCCCTATTAT---------------GGACGG---------------GCTGAGGAGGAGCAG---AAC---GGCAAGAGG---GGCGGAAGCAGGTACCATGAGGGGCTGCTC---TCC---------TCGCGCACCTTGGCCTCGCATGAG------GTGGTCCTTCTGGCATATCTGGTCGACTTTATCTCCGGC---------AATGGCCTG---GGTGTCCCCCTTAGCCTAGAGAACGACGGTCTCCTCTCCCTTACCCGC---CCGCTCTTGCGCCATCAGGCCTTCCTG---CAGCTGGATTCCTTCTTACAGGAGCGCACCCTGGAGCTGCTTGGTATAAGGATCCCATTGGAGACGAAG---
>Cp_Lygodium_microphyllum_MG761729_145755to146663
---------------------------------------------------------AATAGGGCAGCCTCCCCAATAGTTGACACTGTTTATATGCTATTTAGGCTATTTAGGAGGCAAGGCAGCACT---TCTTTGAAT---CGC---CGG---TGCCCTATTAAGAGGCTGTTTGCCACCTCTTACACACAACTAGGGGGGTATCCAAGACTAATT---CCCCAGGGTGTG------GACGGGGCG---GGCACTATATCTTGTCTAAAAAGGGAGTGTAAGAAGGTT---CTCAAAGAACTCCTACAAGGAATAGTCATTCCG---------CCTCATCTGGCT------ATTGAGGAGCTAGATATGGTGGCCTGCCAC---------------------ACGGGTATCTATGCGGGTCTTACAGGGAGGGGTTTA---GCA---CCCAATACATTAGAGGCCTACAAGACT---GGC---CATTTT---TGGTCCTTCATT------ATGTCCAAATGG------GGAGAG------GATATCCCTAAAAAA------CTGCTGAAGACTCTTCTTTATGCC---GGTTTGAATGGAGCC---AGT------------------CTT---ACAGGAGCGGGG------GCC---ATACGAGAACAAGTAATGGATTTCTGT------------ATGGATTTAGACGAGCCTGAAAAGGATGTT------TATCTACAAAGGGTTTTACGCCATCCCATTCTTCAG------GAACTTGCTCTATTTCAGTCG------TCGTTAAACAAGAGAGAAAAGATCTATCTA---------CCC------TCCCGTGTACTGCCATACTAC---------------GGGAAG---------------GTAGAAGAAGAGCTA---AGC---GGGAAGCCC---GGGGGCAGTCGGTATCACGGGGGGTTGCTT---TCC---------TCCCGTATTTTAGCCTCTCACGAG------ATAGTACTTCTTGCCTACTTGATAGAGGCGATCTATCAA---------AAGAGGCTA---GGTATTCCCCTTTCTCTAGAAAACGACGGTCTCTTAATTCTTACCCAA---GCAAGCCAACGAGATTTGGTGTTTGAT---CAACTAGATAGTTTCTTAAAGCAACAGAGCACTAGCTTCTTAGGAGTCAATATCTCATTAGAG---------
>Cp_Lygodium_microphyllum_MG761729_147368to148091
------------------------------------------------------------------------------------------------------------------------------------------------------------------------------------------------------------------------------------------------------------------------TCAACGGGGAGGGACCTCAAGGGGACC---ATGAAAGAGGTTTTAGGGAAGACTACCCTGCCA---------CCAGAGCTGGTT------CTCGAGGAATTAGCTATGGTTGCATGCCAC---------------------ACGAGTATCTATGCTGGACTTATGGGCAAGGCGCGG---GCA---CCTAATACGTGGGAAGCTTACCACTCT---CCT---TCCTTC---TGGAAGTACGTA------TTTTCCCAGTGG------GGAAAG------GATATTCCTAAGCCT------TTATTG---------CTTTATCCG---GGTTTAAACGGAACT---AGC------------------CTG---ACAGGGGAGGGA------ACC---CTGCGAGCTAAAGTCAAGGAAGCATGC------------GGGCATTTGTCTGGGGTGGAGTTTGAGATG-------ACATGCGCCGGGTATTGCGCCA-CCCCTTCTGCAA------GAGCTATCCCTTTTTCAAACT------TCGATAGGGCAGAGAGAGAAGAGTTATTGG---------CCT------ACCCGAAGGCTCCCCTATTAT---------------GGAAAG---------------GAGGAGGAGGCCTCA---ATC---CCGGGTAGG---AAAAGGAGTAGTTATCACGAGGGTCTGATG---ACC---------TCCCGAGCATTGGCTTCTCACGAG------CTTGTCCTTCTCATGTTTCTAGTAGAAAAGCTACTCAAC---------GATCGATCT---GGGATACCTATTAGTCTAGAAAATGATGGTCTGCTCTTTATTACACGA---GAAGAGACAAGAGAGGACACGCTCAAC---AACCTAAACTCTTTTTTGAGGGCTCGGAGCCTGGAGTTTTTGGGATTGCCTATCTTATTGGCGAGGAAGAAA
>Cp_Mankyua_chejuensis_KP205433_61918to62880
------------ATAGGAGCAAGAAGATGGAAAGTCACCTATCGGAATCGAATTGATAACTATTGGTCAGGTGAGTTCATTCGGAGGTGTTATATGCTCTTCCATCTCTTTCATCGGAGAGATAGCTCT---TATTATCTG---AAT---AAA---TTTCCCATCAAACAACTGTTTGCTACTTCATGTGAGACTTCTGAGGGATATCCCAGAGTGAAA---CCAAAGGTGGAT------AATAGCCTG---GGTACCATTTCCAATATTAAGAGGGAATGCAAGCGAGTC---ATCAAGGAAACTTATCAAAGGGTAGTACTACCT---------AGAGACCTATGT------ATAGAGGAAATCGATATGGTGGCTTGTTAT---------------------ACAGGGATTTTTGCAGGTCTTATGGGGGAAAAAAGG---GTC---CCTAATACCTGGCAAGCCTATCATTCA---GGA---TCGTTT---TGGGACTTTATT------ATGGAAAAGCGG------GGTCGG------GAAATCCCAAAAGCT------GTTCTTAAGACCCTACTTTATTCG---GGTTTAAATGGTGCT---AGT------------------TTA---AAGGGCCAGGGA------GCT---ATTCGTACTCGATTAATGGAGGAAAGA------------AAGGATTTGTCAGGTGACGATTTGGATGAA------TATATAAGAAAAGCTGTCCAACATCCCATAGTGGTT------GAATTAGCCAAATTTAAGGAG------GATATAGGAAAACGCGAGAAGATCTACTGG---------CCA------ACACGAGCAAGGCCATACTAT---------------GGGAAG---------------CTAGAAGAGGAGGCT---ATC---AAGAAGAGG---GATCGAAGCCGATACCACGAGGGATTAATG---ACC---------TCCCGAGTGTTTGCATCCCATGAG------TTAGTCTTAACAATGTTACTAACTGAAAGTTTGATGAAG---------GAAAAGCTA---GGCTTGCCTATCTGTTTGGAAAACGATGGCCTTTTGTTACTAACCCAT---CATAGGCCGGAGGATCCTGAAATGTCT---ACACTTAGCCATATATTATCACAAGCTAGCCAAGACTTTCTTAATGTTAATCTCCTTTTAGAATATAAGAAA
>Cp_Marattia_cicutifolia_NC_051978_45539to44622
---------------------------------------------------------AATAGGGCCTCTCAGGATATTACCAAGGTTTGCTACATGCTCTTCCGCCTATTCAAGCAAGGCGGAAGCACC---TATTTCCTG---AGA---AGA---TGCCCGGTTCGACAGCTATTTGCGACCCACTACAAGGACTCCTCAGGTTATCCCAGAATGATC---CCTCAAGGAGAA------GGGGGGGCC---GCTACAATAGCAAACCTGAGGAGAGATTGCAAGAAGGTA---ATTAAGGAGGTACTAAGTAGAGTCTTACTTCCG---------GTAGGACCTTGT------ATAGAAGAGACGGACATGGTGGCATGCCAC---------------------ACTGCGATTTACGCGGGTATTATGGGGAAGGAGAAG---GCT---CCCAATACCTGGGAGGCTTACCAATCG---GGC---TCTTTC---TGGAAGTATATA------TTGTCCACTTGG------GGAGAG------GCGGTTCCTAAGCCT------TTACTGAAAGTGCTCCTCTACTCC---GGATTGAATGGTGCG---AGC------------------CTGCTGGGGGGAATTGGG------TCT---ATCAGAAATACAGTGATGGAGGCGTGC------------GAGGGTCTCTCTGGGCTCGATTCCGAGGAA------TACCTCCGGATGGTTCTGAAGCAGCCTATTCTGCAG------GAGCTGGCCTATTTCCAGGCT------TACCTCGGGCAGAGGGAAAAGATATATTGG---------CCC------ACCCGAGTGCGCCCCTACTAC---------------GGAAGG---------------TCGGAGGAGGTTACC---CTC---CCCTGTAAA---CACAGAAGTCGGTACCACGAAGGCTTGCTA---ACG---------TCTCGAGCATTAGCCTCTCATGAG------CTTGTTCTCCTTATGTATATAGTGGATACTATGCTTCAG---------TCCAGAATA---GGACTCCCTATCAGTTTAGAAAACGACGGGTTGCTCTATCTCACTCGG---CCCCGTAGGAAAGCCGTGGTTATTGAC---TATTTAGATCAATGTATGAGGAGAACCAGCCAAGACTTCCTTGGCTTAGAAATTTCCTTGGAGAGGAAA---
>Cp_Microlepia_speluncae_MZ901368_25930to26316
------------------------------------------------------------------------AGTATAGTGGAGACCTGCTACATGCTCTTCCGTCTCTTCAGGAGAAAAGATCATGCC---TATTACCAG---AGA---AGA---TGTCCCGTTAGCCAGCTTTTCGCCGTCTCGTACGAGAATTCGGCCAGATACCCGAGACTCGTG---CCTAATAACGGG------GAGAGCTCC---GCCACCATAGCAAACCTTCGGGTGGACTGTAAGAGGGCC---GTTAAGAGGGTCATCAACCGTACCCTCCTTCTCCAGGGGAAGGGAAGGGCTCTTATTGGAATGGAAGAGTTGGATATGGTGGCCTGCCAC---------------------ACGGGTATTTATGCGGGGCTTATGGGTGAAAAGGGG---GCC---CCCACATGGGGGGACGCTTATCACTCC---GGC---TCCTCT---TGGTCTCACGTC------CTTTCAAGA---------GGGGGG------------------------------------------------------------------------------------------------------------------------------------------------------------------------------------------------------------------------------------------------------------------------------------------------------------------------------------------------------------------------------------------------------------------------------------------------------------------------------------------------------------------------------------------------------------------------------------------------------------------------------------------------------------------------------------------------------------------------
>Cp_Myriopteris_scabra_MH173083_147905to148846
---------------------------------TACAAAGAGCTCGTGGATCTCCTTAATGAGGAGAGCAAGGCCATCACCAGCACCTGCTACCTGCTCTTCCGCTTATTTGGCCCGGGAGCACGGACC---TACTTCTTC---CGT---AGG---TGCCCCGTGCACCACCTTTTTGCCACCTCATATGCAGAACTCCCCAGTTACTCGCGACTAGTG---CCCAAGGGCAGC------CTCGGTGCA---GCCACCCTAGCCAACCTAAGGCGCGACCTTAAGGGGGTT---ATTCGCCAGGTCATCGACCAGCTAATACTCCCC---------GATGAGCTTACC------CTGGAGGAAATTGATATGGTGGCATGCCAC---------------------ACCGGCATCTATGCAGGCCTTATGGGCCGTACTAAG---GCC---CCCCATACGTGGGATGCTTACCAGTCT---GGG---TCCTTC---TGGCCCTTCATC------ATGGAGAGGTGG------GGAGAC------GGGTGCCCTAAGCCC------CTCCTAAAGCGGGTGCTCTACTCA---GGCTTAAATGGAGCC---AGT------------------TTGACTAGTCAGACGGGC------GCT---ATCTCATTGTGCATTAAGGAGGCACAC------------CAGATGTCCCAATCCACAGATCTCATTGAC------TTCCAGAGAAAGGTATTGAGAAATCCTATCCTTCAA------GAACTCGCCCTTTTCCACGAC------ATAGTGGGTTCCAGAAACCTAGTTTATCTT---------CCC------TCCCAGACCAAGCCGTACTAT---------------GGGAGA---------------CTAGAGGAAGAGGCT---TTGGTGGGAAACTCC---CAC---AGCCTATATCACAATGGATTGCTT---ACC---------TCTCGCATACTTGCGTCTCATGAA------GTGGTTCTCTTAATGCACCTTGTTTTTGCTTTAGAAAAA---------GCTCGTCTG---GGGATCCCTATTAGTTTAGAAAACGATGGGTTGGTTCACCTTACTCGA---CGCTCTAGCCGCCTTTCCACTCTTCAT---TTGCTGGACGCCTCGCTCAGACAAGACAGTCTGCGCCTCCTAGGGCTTGAAATCCCAGTGGAGCGGAAA---
>Cp_Myriopteris_scabra_MH173083_97635to98186
------------------------------------------------------------------------------------------------------------------------------------------------------------------------------------------------------------------------------------------------------------------------------------------------------------------------------------------------------------------------------------------------------------------------------------------------------------------------------------------------------------------------------------CAAAAAGGA------GGTAGGCTTTTTGAATGCCAAAAACCG------CTAGTCAAGCGCATTCTCTATTCC---GGTCTTAACGGGGCG---AGT------------------CTAACGTGCAAGCAGGGT------GCT---ATTTGCTCCAGTGTGAGAGAGGCCTAT------------GGAGGGAAGGACGAAGCGGGGTTTGAACTT------TTCTTGGACAACGTCTTGGCCCACCCGGTCCTCTGG------GAGCTGGCCAAGTTTCAGGAG------TCTATAGGCTCCCGCAAGTTTGTTTATCTC---------CCT------ACTCGGATAAGTCCCTACTAT---------------GGTAGG---------------ACGGAGGAAGAGGGA---TCCCGAGGTAACCGG---CATGGGAGCCGGTACCATGACGGGCTGCTC---ACC---------TCTCGTATATTGGCCTCCCACGAG------GCCGTCTTGCTAATGTACCTAGTTGAACACCTAGAGGAG---------AGGAGGCTA---GGGGTCCCTCTGACCCTCTAGAACGACGGTTTGGTTTACTTAACACGT---CGTTCTGCCGCTGACGGTACTCTCGCT---TTCCTGGCCGCAACGCTAAGACTCTATAGTCTTCCCTTCCTGGGGGTAGAGATCCCACTTGAACGTAAG---
>Cp_Myriopteris_scabra_MH173083_120378to119809
---------------------------------------------------------------------------------------------------------------------------------------------------------------------------------------------------------------------------------------------------------------ACTTTATCTAATCTAAGGAGGGACTTTAAAAGGGTT---ATACAGAGGGTTATTTTGGGTATTTTACTACCC---------GAAGGGTTAATA------ATTGAGGAAGTTGACATTGTTGCATGTCAC---------------------GCGGGGATCTATGCGGGTCTTATGGGTAGCTATAAT---GCG---CCTCACACGTGGGCTGCTTATCTCTCT---GGG----GCTTC---TGGGATCAAATA------TTGTCTAGTTTT------AGTGGA------------------GCT------TAAATAAAA---------------------------GGGGCT---GAG------------------TAT---------------------------GTTCGTGAGAGAATTAAGTCTTTTTGT------------AACTATATAAACAAATTTAACTTGGAAGAG------TTCACACAAGAGATAGTGAAGCACCCCAT-------------GAGCTTACCCTTTTTCAAGACACCAG-AGGCCACCGGGAAAAGAAAAGGTCTACTTG---------CCT------ACTTGCGTAAAACCTTACTGC---------------GTAAAA---------------TTAGAAGAAAACTCT---------GGAAAGAAA---------AGTTGTTATCACGAAGGGTTATTT---ATT---------TCTAGAACTTTAGGATCTCATGAA------CTAGTCCTTCTTATGTACTTAGTGGAAAAATTAACTAAA---------GATAAATTA---GGTATACCTCTTAGTTTGGAAAATGACGGGCTTCTT---------------------------------------------------------------------------------------------------------------------
>Cp_Myriopteris_scabra_MH173083_147291to146740
------------------------------------------------------------------------------------------------------------------------------------------------------------------------------------------------------------------------------------------------------------------------------------------------------------------------------------------------------------------------------------------------------------------------------------------------------------------------------------------------------------------------------------CAAAAAGGA------GGTAGGCTTTTTGAATGCCAAAAACCG------CTAGTCAAGCGCATTCTCTATTCC---GGTCTTAACGGGGCG---AGT------------------CTAACGTGCAAGCAGGGT------GCT---ATTTGCTCCAGTGTGAGAGAGGCCTAT------------GGAGGGAAGGACGAAGCGGGGTTTGAACTT------TTCTTGGACAACGTCTTGGCCCACCCGGTCCTCTGG------GAGCTGGCCAAGTTTCAGGAG------TCTATAGGCTCCCGCAAGTTTGTTTATCTC---------CCT------ACTCGGATAAGTCCCTACTAT---------------GGTAGG---------------ACGGAGGAAGAGGGA---TCCCGAGGTAACCGG---CATGGGAGCCGGTACCATGACGGGCTGCTC---ACC---------TCTCGTATATTGGCCTCCCACGAG------GCCGTCTTGCTAATGTACCTAGTTGAACACCTAGAGGAG---------AGGAGGCTA---GGGGTCCCTCTGACCCTCTAGAACGACGGTTTGGTTTACTTAACACGT---CGTTCTGCCGCTGACGGTACTCTCGCT---TTCCTGGCCGCAACGCTAAGACTCTATAGTCTTCCCTTCCTGGGGGTAGAGATCCCACTTGAACGTAAG---
>Cp_Myriopteris_scabra_MH173083_97021to96080
---------------------------------TACAAAGAGCTCGTGGATCTCCTTAATGAGGAGAGCAAGGCCATCACCAGCACCTGCTACCTGCTCTTCCGCTTATTTGGCCCGGGAGCACGGACC---TACTTCTTC---CGT---AGG---TGCCCCGTGCACCACCTTTTTGCCACCTCATATGCAGAACTCCCCAGTTACTCGCGACTAGTG---CCCAAGGGCAGC------CTCGGTGCA---GCCACCCTAGCCAACCTAAGGCGCGACCTTAAGGGGGTT---ATTCGCCAGGTCATCGACCAGCTAATACTCCCC---------GATGAGCTTACC------CTGGAGGAAATTGATATGGTGGCATGCCAC---------------------ACCGGCATCTATGCAGGCCTTATGGGCCGTACTAAG---GCC---CCCCATACGTGGGATGCTTACCAGTCT---GGG---TCCTTC---TGGCCCTTCATC------ATGGAGAGGTGG------GGAGAC------GGGTGCCCTAAGCCC------CTCCTAAAGCGGGTGCTCTACTCA---GGCTTAAATGGAGCC---AGT------------------TTGACTAGTCAGACGGGC------GCT---ATCTCATTGTGCATTAAGGAGGCACAC------------CAGATGTCCCAATCCACAGATCTCATTGAC------TTCCAGAGAAAGGTATTGAGAAATCCTATCCTTCAA------GAACTCGCCCTTTTCCACGAC------ATAGTGGGTTCCAGAAACCTAGTTTATCTT---------CCC------TCCCAGACCAAGCCGTACTAT---------------GGGAGA---------------CTAGAGGAAGAGGCT---TTGGTGGGAAACTCC---CAC---AGCCTATATCACAATGGATTGCTT---ACC---------TCTCGCATACTTGCGTCTCATGAA------GTGGTTCTCTTAATGCACCTTGTTTTTGCTTTAGAAAAA---------GCTCGTCTG---GGGATCCCTATTAGTTTAGAAAACGATGGGTTGGTTCACCTTACTCGA---CGCTCTAGCCGCCTTTCCACTCTTCAT---TTGCTGGACGCCTCGCTCAGACAAGACAGTCTGCGCCTCCTAGGGCTTGAAATCCCAGTGGAGCGGAAA---
>Cp_Notholaena_standleyi_MH173067_97564to98505
---------------------------------TACAAAGATCTCGTGGATCTCCTCAATGAGGAGAGCAAGGCCATCACCAGCACATGTTACCTGCTCTTCCGGTTATTTGGCCCAGGAGCCAGACCC---TATTTTTCC---CGT---AGG---TGCCCTGTGCACCACCTTTTTGCGACTTCATACGCAGAACTTCCCAGTTACTCGCGACTAGTG---CCAAAGAGCTGT------ATCGGTGCA---GCCACCCTAGCCAACCTAAGACGTGATCTTAAGAGGGTA---ATTCGCCAGGTAATCGACCAGCTAATCCTCCCC---------GATGAGCTTGCC------CTAGAAGAAATTGATATGGTTGCATGCCAC---------------------ACAGGCATCTATGCAGGCCTGATGGGCCGCACTAAA---GCG---CCCCATACATGGGAGGCTTACCAGTCT---GGA---TCCTTC---TGGCCCTTCGTT------ATGGAGAAGTGG------GGAGAC------GGGTGTCCCAAGCCC------CTCCTAAAGCGGATTCTCTACTCG---GGATTAAATGGAGCT---AGC------------------TTGACTAGTCAAACAGGC------GCT---ATCTCCTTGTGTATTAAGGAAGCGCAC------------CAGATGCACCAATCCACAGATCTCATTGAC------TTTAGGAGAAAGGTCTTGAAGAATCCTATTCTACAA------GAACTTGCCCTTTTCCACGAC------ATAGTAGGTTCCAGAGACCGAGTCTATCTC---------CCG------TCCCAGACCAAGCCGTACTAC---------------GGGAGG---------------CTAGAGGAGGAGTCT---TTGCCGGGTAACTCA---CAC---AGCCTCTACCACAACGGATTGCTT---ACC---------TCTCGCATACTTGCTTCTCATGAA------GTGGTTCTCTTAATGCACCTTGTCTTTGCTTTAGAAGAG---------TCCCGTCTG---GGTATCCCTGTTAGCTTAGAAAACGACGGGTTGGTTCACATTACTCGA---CGCTCTAGACGCCTTTCCACTCTCCAT---TTGCTGGACGCCTCGCTCAAACGAGACAGTCTGCGTTTCCTAGGGCTCGAAATTCCGGTTGAGTGCAAA---
>Cp_Notholaena_standleyi_MH173067_145762to144821
---------------------------------TACAAAGATCTCGTGGATCTCCTCAATGAGGAGAGCAAGGCCATCACCAGCACATGTTACCTGCTCTTCCGGTTATTTGGCCCAGGAGCCAGACCC---TATTTTTCC---CGT---AGG---TGCCCTGTGCACCACCTTTTTGCGACTTCATACGCAGAACTTCCCAGTTACTCGCGACTAGTG---CCAAAGAGCTGT------ATCGGTGCA---GCCACCCTAGCCAACCTAAGACGTGATCTTAAGAGGGTA---ATTCGCCAGGTAATCGACCAGCTAATCCTCCCC---------GATGAGCTTGCC------CTAGAAGAAATTGATATGGTTGCATGCCAC---------------------ACAGGCATCTATGCAGGCCTGATGGGCCGCACTAAA---GCG---CCCCATACATGGGAGGCTTACCAGTCT---GGA---TCCTTC---TGGCCCTTCGTT------ATGGAGAAGTGG------GGAGAC------GGGTGTCCCAAGCCC------CTCCTAAAGCGGATTCTCTACTCG---GGATTAAATGGAGCT---AGC------------------TTGACTAGTCAAACAGGC------GCT---ATCTCCTTGTGTATTAAGGAAGCGCAC------------CAGATGCACCAATCCACAGATCTCATTGAC------TTTAGGAGAAAGGTCTTGAAGAATCCTATTCTACAA------GAACTTGCCCTTTTCCACGAC------ATAGTAGGTTCCAGAGACCGAGTCTATCTC---------CCG------TCCCAGACCAAGCCGTACTAC---------------GGGAGG---------------CTAGAGGAGGAGTCT---TTGCCGGGTAACTCA---CAC---AGCCTCTACCACAACGGATTGCTT---ACC---------TCTCGCATACTTGCTTCTCATGAA------GTGGTTCTCTTAATGCACCTTGTCTTTGCTTTAGAAGAG---------TCCCGTCTG---GGTATCCCTGTTAGCTTAGAAAACGACGGGTTGGTTCACATTACTCGA---CGCTCTAGACGCCTTTCCACTCTCCAT---TTGCTGGACGCCTCGCTCAAACGAGACAGTCTGCGTTTCCTAGGGCTCGAAATTCCGGTTGAGTGCAAA---
>Cp_Oceaniopteris_gibba_MN623360_33211to32318
------------------------------------------------------------------------------GTACGTGCGTGCCATATGCTCTTTCGTCTATTTAGAAGGGGGGACAACCTC---TATTTCCAG---AGA---AGG---TGCCCCGTGAAACAGCTCTTTGCGGATGCCTATAAAGATTTGCCAGGATATCCCCGCCTAATA---CCCTGCTGCAGG------GAGGGCTCC---GCCAGTATAGCCAACCTCAGAAAGGACTTGAAAAGGTCT---GTGCTGGAGGTCATGAGACGGGCAGTCCTACCC---------CCCGGGCTCATC------TTGGAGGAAGTAGACATGGTGGCATGCCAC---------------------ACCGGCATCTATGCCGGACTTATGGGCCAGACAAAG---GCT---CCCAACACCTGGGAGGCTTACCATGCA---GAT---AGCTTT---TGGGGGTTCATT------AAGTCCAAATGG------GGAGAC------TCCGTACCCAAACCC------CTACTAAAAACGCTGCTGTATTCT---GGCCTTAACGGAGCC---AGC------------------TTA---AGGGGAGAGGGA------TGC---CTTTCCAGCAAGATCAAAGAGATTTCG------------GGAGAGAGCTCCGGCCCTCTCTTCGAGGAA------TGTCTTAACCGGGTAAAAAGACACCCCCTCCTTCAG------GAATTGGCCCTGTTTCAGACT------ACGCTGGGACAACGTGAAAAGATCTATTGG---------CCC------ACTCGAAGGAATGCCTACTAT---------------GGCCGA---------------ATAGAGGAGGAAGGA---TTGAAAGGCCGCACG---CGA---AGCCGATACCACGGGGGCCTTATG---ACT---------TCCCGTGCATTAGCTTCCCATGAG------CTGGTACTTCTTATGAACCTCGTAGAAAAGCTACTGATA---------GACCGATTG---GGAGTCCCCCTTAGCTTAGAAAACGACGGGTTGCTCTTCCTTACTCGG---GAGAGCCAGCGAGACGATACCCTCCGT---GCCCTGGATACCCTTTTAAGAGAGCAAAGCCATAAGTTCCTAGGTGTTGAGATCCATTTAGAACGAAAG---
>Cp_Oleandra_articulata_MK705754_86620to87561
------------------------------AACTATTCGGAGCTTATAGACACAATCAACGAAGGTTCACGGGAGATTCTAGATACCTGCTATATGCTATTCCGCCTGTTTCGTCGGCAGGGGAGCACC---TACTATACC---CGT---AAT---TGCCCCTCCAAGAGGCTCTTTGCATCCTCCTACCGCGGCCAATGGAGCTATCCGAGGCTCGTG---CCTCATACTTCG------GAGGGTTCC---GGAACGATAGCTAGCCTCCGTAGGGACTGCAAGAGGGTT---ATCAAGGAGCTGATCGGTGAAATCCTGCTACCC---------GAATCGGTGGCC------CTATACGAGCTCGATATGGTGGCCTGCCAC---------------------ACGGGCATCTACGTCGGGCTAACGGGGAGCGTTGCC---GCC---CCCAATACCTGGGAGGCCTACGGCACC---GGA---GATTTC---TGGTCCCATATA------CTTACCAAATGG------GGAGGG------GATATTCCCAAGAAG------CTGCTAAAAACCATACTCTATTCG---GGCCTCAACGGTGCC---AGT------------------ATG---AAAGGAAGGGGG------TCC---ATACGCGAGAAAATCAAGGAGGCCTAT------------AGCGGCGTGGGCCCTGACGAGCTGGAGCAG------TGCCTGCGCAAGGTCCTGCGCCACCCCATACTTGTG------GAGCTAGCGCAGTTCCAGCTG------GCGTTGGGGAGCCGGAATAGGATCTACATC---------CCT------TCCCGTGTGCAGCCGTACTAT---------------GGACGG---------------GCCGAGGAAGAACGC---AGT---GGCAGGAAA---GGGGGAAGCCGATACCATGAGGGGCTACTC---TCC---------TCGCGTGCCTTAGCCTCCCACGAG------GTTGTCCTTCTGGCCTATCTAGTTGACTGTATATCCCGC---------AATGGCCTG---GGTGTTCCCCTTAGCCTAGAGAACGATGGGCTCCTGTTCCTTACCCCC---TCGCTCTCCCGGAGCCAGGTTTTCATG---CAGCTAGATGGCTTCTTACAGTCCTGCAGCCTGGACCTGCTTGGCGTAAGGATTCCCTTGGAGAGGAAG---
>Cp_Oleandra_articulata_MK705754_c158765to157824
------------------------------AACTATTCGGAGCTTATAGACACAATCAACGAAGGTTCACGGGAGATTCTAGATACCTGCTATATGCTATTCCGCCTGTTTCGTCGGCAGGGGAGCACC---TACTATACC---CGT---AAT---TGCCCCTCCAAGAGGCTCTTTGCATCCTCCTACCGCGGCCAATGGAGCTATCCGAGGCTCGTG---CCTCATACTTCG------GAGGGTTCC---GGAACGATAGCTAGCCTCCGTAGGGACTGCAAGAGGGTT---ATCAAGGAGCTGATCGGTGAAATCCTGCTACCC---------GAATCGGTGGCC------CTATACGAGCTCGATATGGTGGCCTGCCAC---------------------ACGGGCATCTACGTCGGGCTAACGGGGAGCGTTGCC---GCC---CCCAATACCTGGGAGGCCTACGGCACC---GGA---GATTTC---TGGTCCCATATA------CTTACCAAATGG------GGAGGG------GATATTCCCAAGAAG------CTGCTAAAAACCATACTCTATTCG---GGCCTCAACGGTGCC---AGT------------------ATG---AAAGGAAGGGGG------TCC---ATACGCGAGAAAATCAAGGAGGCCTAT------------AGCGGCGTGGGCCCTGACGAGCTGGAGCAG------TGCCTGCGCAAGGTCCTGCGCCACCCCATACTTGTG------GAGCTAGCGCAGTTCCAGCTG------GCGTTGGGGAGCCGGAATAGGATCTACATC---------CCT------TCCCGTGTGCAGCCGTACTAT---------------GGACGG---------------GCCGAGGAAGAACGC---AGT---GGCAGGAAA---GGGGGAAGCCGATACCATGAGGGGCTACTC---TCC---------TCGCGTGCCTTAGCCTCCCACGAG------GTTGTCCTTCTGGCCTATCTAGTTGACTGTATATCCCGC---------AATGGCCTG---GGTGTTCCCCTTAGCCTAGAGAACGATGGGCTCCTGTTCCTTACCCCC---TCGCTCTCCCGGAGCCAGGTTTTCATG---CAGCTAGATGGCTTCTTACAGTCCTGCAGCCTGGACCTGCTTGGCGTAAGGATTCCCTTGGAGAGGAAG---
>Cp_Onychium_japonicum_MH173069_139498to139905
------------------------------------------------------------------------------------------------------------------------------------------------------------------------------------------------------------------------------------------------------------------------------------------------------------------------------------------------------------------------------------------------------------------------------------------------------------------------------------------------------------------------------------------------------------------------------------------------------------------------------------------------------------------------------------------------------------------------------------AGTCTTTCCTCCTTAGAGGAG------TTTACACAAAAGGTATTGGAGCATCCAGTCTTGAAG------GAACTTACCCTTTTTCAAAAC------ACTCTTGGTCGCCGAGTTTGCCTACTCGCA---TAAAACCCT------ACTATGATAAGT---TAGAAG---------------GGTAAG---------------TTAGAAGAAAATTCT---ATA---GGCAGA------------AGCCATTACCACGAGGGATTACTT---ATT---------TCCAGAGCTTTGGCCTCTCACGAG------TTAGTTTTTCTCATGTATATGGTGGAGAAATTAAAACAG---------GGCAGGTTA---GGAATCCCCTTTAGTCTAGAACATGATGGTTTGCTTTACATCACCCGA---GCTTCAACCAGAGCGAACACTCTGTCT---TCCATCAACTCTTTTCTTAAAGCTCGCAGTCACGAACTGCTGGGGGTCAACATTCCCATTGAATTGAAG---
>Cp_Onychium_japonicum_MH173069_92949to92542
------------------------------------------------------------------------------------------------------------------------------------------------------------------------------------------------------------------------------------------------------------------------------------------------------------------------------------------------------------------------------------------------------------------------------------------------------------------------------------------------------------------------------------------------------------------------------------------------------------------------------------------------------------------------------------------------------------------------------------AGTCTTTCCTCCTTAGAGGAG------TTTACACAAAAGGTATTGGAGCATCCAGTCTTGAAG------GAACTTACCCTTTTTCAAAAC------ACTCTTGGTCGCCGAGTTTGCCTACTCGCA---TAAAACCCT------ACTATGATAAGT---TAGAAG---------------GGTAAG---------------TTAGAAGAAAATTCT---ATA---GGCAGA------------AGCCATTACCACGAGGGATTACTT---ATT---------TCCAGAGCTTTGGCCTCTCACGAG------TTAGTTTTTCTCATGTATATGGTGGAGAAATTAAAACAG---------GGCAGGTTA---GGAATCCCCTTTAGTCTAGAACATGATGGTTTGCTTTACATCACCCGA---GCTTCAACCAGAGCGAACACTCTGTCT---TCCATCAACTCTTTTCTTAAAGCTCGCAGTCACGAACTGCTGGGGGTCAACATTCCCATTGAATTGAAG---
>Cp_Mankyua_chejuensis_JF343520_61914to62876
------------ATAGGAGCAAGAAGATGGAAAGTCACCTATCGGAATCGAATTGATAACTATTGGTCAGGTGAGTTCATTCGGAGGTGTTATATGCTCTTCCATCTCTTTCATCGGAGAGATAGCTCT---TATTATCTG---AAT---AAA---TTTCCCATCAAACAACTGTTTGCTACTTCATGTGAGACTTCTGAGGGATATCCCAGAGTGAAA---CCAAAGGTGGAT------AATAGCCTG---GGTACCATTTCCAATATTAAGAGGGAATGCAAGCGAGTC---ATCAAGGAAACTTATCAAAGGGTAGTACTACCT---------AGAGACCTATGT------ATAGAGGAAATCGATATGGTGGCTTGTTAT---------------------ACAGGGATTTTTGCAGGTCTTATGGGGGAAAAAAGG---GTC---CCTAATACCTGGCAAGCCTATCATTCA---GGA---TCGTTT---TGGGACTTTATT------ATGGAAAAGCGG------GGTCGG------GAAATCCCAAAAGCT------GTTCTTAAGACCCTACTTTATTCG---GGTTTAAATGGTGCT---AGT------------------TTA---AAGGGCCAGGGA------GCT---ATTCGTACTCGATTAATGGAGGAAAGA------------AAGGATTTGTCAGGTGACGATTTGGATGAA------TATATAAGAAAAGCTGTCCAACATCCCATAGTGGTT------GAATTAGCCAAATTTAAGGAG------GATATAGGAAAACGCGAGAAGATCTACTGG---------CCA------ACACGAGCAAGGCCATACTAT---------------GGGAAG---------------CTAGAAGAGGAGGCT---ATC---AAGAAGAGG---GATCGAAGCCGATACCACGAGGGATTAATG---ACC---------TCCCGAGTGTTTGCATCCCATGAG------TTAGTCTTAACAATGTTACTAACTGAAAGTTTGATGAAG---------GAAAAGCTA---GGCTTGCCTATCTGTTTGGAAAACGATGGCCTTTTGTTACTAACCCAT---CATAGGCCGGAGGATCCTGAAATGTCT---ACACTTAGCCATATATTATCACAAGCTAGCCAAGACTTTCTTAATGTTAATCTCCTTTTAGAATATAAGAAA
>Cp_Ophioglossum_californicum_KC117178_49476to50377
------------------------------------------------------------------------GATATTATACGGATGTGTTACATACTGTTCCGTCTGTTCCTCCCCGGAGATACCCCC---TACTACCGG---AGAAGGTGTC--CATCCAATAGGGGCTCTGTTTGCGGAATCTTACGAGGAATCCCAGGGATATCCAAGGATTAAA---CCCAGGTCAGGG------GAGAGTCTA---GCTTCCATCGCCAATATCAAGAGGGAATGTAAGAGCGTT---ATCAAAGAGGTCTTTTAAAGGATCGCTCTTCCC---------GAGGGTTTATGG------ATAGAAGAGTTTGATATGATGGCCTGCCAC---------------------ACTGGTATCTTTACCGGACTCATGGGACCCAACAGG---GCT---CCTAATACTTGGGATGCATATCGTTCG---GGT---AACTTT---TGGGGATTCGTC------ATGAACAAGTGG------GATCAT------GGTATACCCAA-GCC------TCTACTCAAAACCATCTTCTATGC---GGGCTTGAATGGTGC---CAG------------------CTT---AAAGGTAATGGG------GCT---ATTCGGAAAGCTATTATGGCACGCAAG------------GATGATTTAACCGGAGACGATTCGGAAATT------TGCCTCCATCGGGCTGTACAACATCCTATAGTCGTC------GAATTAGCCAAATTCCTTGGG------GACATCGGG-GGCGCAGGAGAATATATTTG---------CCT------ACGAAGAAACTACCTTACTAT---------------GGCGGT---------------GGGGATGAGAGCAAT---CAG---GGAAGAAAG---GGA---AGTAATTACCACGCGGGATTGATG---TCA---------TCCCGGACCTTTACATCCCACGAG------TTAGTACTTTTAATGGCCGTTACAGAAGGATTAATACTA---------AATGGTTTG---GGTTGGCCCATCAGCCTAGAGAACGATGATTTACTGGTTTTTTCGGACCTTAAGTCGGGGAAATCGGGGATGGTCGAC---GCGCTGAACAAGATACTCTCCAAAGCTAGTCAAGATTTTATCGGTGTAAGCATGTTCGTAGAGAGTAAA---
>Cp_Ophioglossum_vulgatum_MZ066610_49766to50667
------------------------------------------------------------------------GATATTATACGGATGTGTTACATACTGTTCCGTCTGTTCCTCCCCGGAGATACCCCC---TACTACCGG---AGAAGGTGTC--CATCCAATAGGGGCTCTGTTTGCGGAATCTTACGAGGAATCCCAGGGATATCCAAGGATTAAA---CCCAGGTCAGGG------GAGAGTCTA---GCTTCCATCGCCAATATCAAGAGGGAATGTAAGAGCGTT---ATCAAAGAGGTCTTTTAAAGGATCGCTCTTCCC---------GAGGGTTTATGG------ATAGAAGAGTTTGATATGATGGCCTGCCAC---------------------ACTGGTATCTTTACCGGACTCATGGGACCCAACAGG---GCT---CCTAATACTTGGGATGCATATCGTTCG---GGT---AACTTT---TGGGGATTCGTC------ATGAACAAGTGG------GATCAT------GGTATACCCAA-GCC------TCTACTCAAAACCATCTTCTATGC---GGGCTTGAATGGTGC---CAG------------------CTT---AAAGGTAATGGG------GCT---ATTCGGAAAGCTATTATGGCACGCAAG------------GATGATTTAACCGGAGACGATTCGGAAATT------TGCCTCCATCGGGCTGTACAACATCCTATAGTCGTC------GAATTAGCCAAATTCCTTGGG------GACATCGGG-GGCGCAGGAGAATATATTTG---------CCT------ACGAAGAAACTACCTTACTAT---------------GGCGGT---------------GGGGATGAGAGCAAT---CAG---GGAAGAAAG---GGA---AGTAATTACCACGCGGGATTGATG---TCA---------TCCCGGACCTTTACATCCCACGAG------TTAGTACTTTTAATGGCCGTTACAGAAGGATTAATACTA---------AATGGTTTG---GGTTGGCCCATCAGCCTAGAGAACGATGATTTACTGGTTTTTTCGGACCTTAAGTCGGGGAAATCGGGGATGGTCGAC---GCGCTGAACAAGATACTCTCCAAAGCTAGTCAAGATTTTATCGGTGTAAGCATGTTCGTAGAGAGTAAA---
>Cp_Pecluma_dulcis_MK705755_54789to55211
---------------------------------------------------------AATGATGGTGCACAGGAGATTATAGACACCAGCTATATGCTCTTCCGTCTATTTAGACGGCAAGGGAGCACC---TACTTTAGC---CAC---CAC---TGCCCCGTCAAGAGGCTTTTTGCCCCCTCCTACCTCGAAAAGAGTAGCTATCCAAGGATCGTA---CCACACACGGCG------GAGGGGTCT---GGCACTATAGCCTGTCTCCGGCGGGATTGTAAGAGGGTG---ATTAAGGGGCTGATCGGGAAGATCTTACTCCCC---------GAATCACTTGCT------CTGGATGAACTCGATATGGTGGCCTGTCAT---------------------ACAGGCATTTACGTCGGGTTAACCGGGAGCGTACAC---GCC---CCCAATACCTGGGAGGCTTACAACACG---GGA---GATTTC---TGGTCTCACATT------ATATCGAAGTGG------GGAGGG------GATATACCAAAAAGA------TTGCTGAAGACCATATTC---------------------------------------------------------------------------------------------------------------------------------------------------------------------------------------------------------------------------------------------------------------------------------------------------------------------------------------------------------------------------------------------------------------------------------------------------------------------------------------------------------------------------------------------------------------------------------------------------------------------------------------------------------------------------
>Cp_Plagiogyria_euphlebia_MN027504_29757to28843
---------------------------------------------------------AACGAGGCTGCTGCGCCAATAGTAGACACCTGCTACATGCTATTTAGGCTTTTTAGGCGACAAGGGAGCACT---TATTACAAT---AGA---GGA---TGCCCGCTAAAGGAGCCCTTTGCCACCTCTTATAGCAATTCCGCCAGTTATCCCCGGCTTATA---CCCAAAAATGGG------ACGGGATCG---GGGACCATTGCAAGCATACGTAGGGACTGTAAGAGAGTT---ATCAAGGCAACAATAGGGAAACATCTCCTCCCC---------GAAGGATTAGTT------ATGGAGGAATTAGACATGGTAGCCTGCCAC---------------------ACGGGCATCTACGTGGGGCTTACGGGGGAGGCTGCG---GCA---CCTAATACATGGGAGGCATACCGCTCC---CGC---ACCTTC---TGGGCCCATATC------TTTTCCAAATGG------GGGGAT------GATCTACCAAAAAAC------CTCCTTAAAACCCTGCTGTATTCC---GGCCTAAATGGTGCC---AGC------------------TTT---AAGGGAGGTGGG------GCC---ATACGTGGAAAGGTTAAGGATGCGTGT------------GGTCATCTACCCGGATACGAGCAGAATAAC------TACCTGCAAAGGGTTTTGAACCACCCTATCATACGG------GAGCTAGCCTGCTTTCAGAAT------GCCTTGGGACGGAGAGACAAGATTTATATG---------CCA------TCCCGCAAACGGCCTTACTAC---------------GGGAAG---------------ATAGAGGAGGATATG---GGT---GGTCGCGCG---AGGGGAAGCCGATACCACGAAGGCTTGTTG---TCG---------TCGCGTGCCTTGGCGTCACACGAA------GTGGTTCTTCTATTGAGTATGGTTGATTGCTTGGTCCGT---------CATCGCTCG---GGAATTCCCCTAAGCTTAGAAAACGATGGCCTGCTCTTTCTAACCCGC---TCGTCGCGGCGGAAGGAAGCGCTAGCA---TTGATCGATGGTTTCCTAAAAACGCATAGTTTGGATCTTCTTGGGGTGGAAATCCCCCTGGAAAGTAAG---
>Cp_Plagiogyria_japonica_HQ658099_5151to4235
---------------------------------------------------------AACGAGGCTTCTGCGCCAATAGTAGACACCTGCTACATGCTGTTTAGGCTATTTAGGTGGCAAGGGAGCACT---TATTACAAT---AGA---GGA---TGCCCGCTAAAGGAGCCCTTTGCCACCTCTTACAGCAATTCGGCCAGTTATCCCAGGCTTATA---CCCAAAAATGGG------ACGGGATCG---GGCACCATTGCAAGCATACGTAGGGACTGTAAGAGAGTT---ATCAAGGCCACCATAGGGAAACATCTCCTCCCC---------GAGGGATTAGTT------ATGGAGGAATTAGACATGGTAGCCTGCCAC---------------------ACGGGCATTTACGTGGGGCTTACGGGGGAGGCTGCG---GCA---CCTAATAGATGGGAGGCATACCGCTCC---CGC---ACCTTC---TGGGCCCATATC------TTTTCCAAATGG------GGAGAT------AATCTGCCGAAAACC------CTTCTAAAAACCCTGCTGTATTCT---GGCCTAAATGGGGCC---AGC------------------TTT---AAGGGGGC-GGG------GCC---ATACGTGGAAAGGTTAAGGATGCTTGT------------TGTCATCTACCCGGGTACGAGCAGGATAAG------TATCTGCAAATGGTTCTGAACCACCCTATTATAAGG------GAGCTAGCCTGCTTTCAGAAT------GCCTTGGGACGGAGAGACAAGATCTATATG---------CCA------TCCCGCAAATAGCCTTACTAT---------------GGCAAG---------------GTAGAGGAGGAAATG---GGT---GGTCGTGCG---GGGGGGAGCCGCTACCACAGAGGCTTGTTG---TCG---------TCGTGTGCCTTGGCATCACACGAA------GTGGTTCTTCTATTGAGTATGGTTGATTGCTTGGTCCGCCGT------CATCGCTCG---GGAATTCCCCTAAGCTTAGAAAACGATGGCCTGCTCTTTCTAACCCGC---TCGTCGCGACGGAAGGAAGCGCTAGCA---TTGATCGATGGTTTCCTAAAAGCGCATAGTTTGGATCTTCTTGGGGTGGAAATCCCCCTGGAAAGTAAG---
>Cp_Plagiogyria_subadnata_MN623362_29811to28897
---------------------------------------------------------AACGAGGCTGCTGCACCTATAGTAGACACCTGCTACATGCTGTTTAGGCTATTTAGACGACAAGGAAGTACT---TATTACACT---AGA---GGA---TGCCCCCTAAAGGAGCCCTTTGCCACCTCTTATAGCAATTCTGCCAGTTATCCCAGGCTTATA---CCACAAAATGGG------ACGGGATCG---GGCACCATTGCAAGCATACGTAGGGATTGTAAGAGAGTT---ATCAAGGCCACAATAGGGAAACACCTCCTCCCC---------GAAGGGTTAGTT------CTGGAGGAATTAGATATGGTAGCCTGCCAC---------------------ACGGGCATATATGTGGGGCTTACGGGGGAGGCTGCG---GCA---CCTAATACATGGGAGGCCTACCGCTCC---CGC---ACCTTC---TGGGCCCATATC------TTTTCCAAATGG------GGAGAT------GATATACCAAAAAGC------CTACTGAAAACACTGCTGTATTCC---GGTCTCAATGGGGCC---AGC------------------TTT---AAGGGAGGTGGT------GCC---ATACGTGGAAAGGTTAAGAATGCATGT------------AGTCATTTACCTGGATACGAGCAGGATAAA------TACCTGCAAATGGTGTTAAACCACCCTATCATACGG------GAGCTAGCCTGCTTTCAGAAT------GCCTTGGGGCAAAGAGACAAGATATATATT---------CCC------TCCCGCAAACACCCTTACTAC---------------GGCAAG---------------AAAGAGGAGGAAATG---GGT---GGTCGCGCA---GGGGGAAGTCGATACCACGAAGGCTTGTTG---TCG---------TCGCGTGCCTTGGCGTCACATGAA------GTGGTTCTTTTATTGAGTATGGTTGATTGCTTGGTACGT---------CATCGTTCG---GGAATTCCCCTAAGCTTAGAAAACGATGGGCTGCTCTTTCTAACCCGC---TCGTTGCGGCGGAAGGAAACGCTTGCT---TTGATTGATTGTTTCCTTAACACCCAGAGTATGGATCTTCTTGGGGTTCCAATACCCCTCGAAAGTAAG---
>Cp_Platycerium_bifurcatum_MN623367_143213to144094
---------------------------------------------------------------------------------------TGCCATCTACTGTTCCGTCTATTCCGACCTGGAAGTAGCACC---TATTTTGAC---CGG---AGG---TGCCCCGTACAGGACCCTTTTGCTACTTCATATGGGGAACTTCCTGGGTACTCGCGACTCGTT---CCACAGAACAGC------TGTGGTGCA---GCCACACTAGCTAATCTGAGGCGTGATCTTAAACGAGTT---ATCCGCCGTGTGATTGGTCGTCTAGTTCTCCCT---------GAGGAACTCGCC------ATGGAGGAGGTAGATATGGTGGCTTGCCAT---------------------ACAGGTATTTATGCCGGCCTGATGGGCCAAACTAAG---GCG---CCTAATACATGGGAAGCATACCAATCC---GGC---ACCTTT---TGGTCTTTTATT------ATGAAAAAGTGG------GGAGAT------ACGTGCCCCAAACCT------ATCCTAAAGCGTATTGTTTACTCC---GGTCTAAACGGAGCA---AGC------------------TTAACCAGTGAGACGGGG------GCC---ATAGCCTTGTGTGTTAAGGAAGCAAAC------------TCAAACAGTGCCGATCTGGCTTCT------------TACCGTAAGAGAATCTTTGGTCATCCCATTTTGCAG------GAGCTAGCCCTCTTTCATGAT------ATGTTGGGTTCTAGAAGCCTAGTCTATCTC---------CCC------TCCCGTACCAATCCCTACTAT---------------GGCAAG---------------AGTGAAGAAGAATCC---TTA---TTGAGGAAG---GGCCGTAGCCTTTACCATAATGGATTGCTT---ACC---------TCTCGTATACTGGCATCCCATGAA------GTCGTCCTTCTTATGTATCTGGTCTTCTTCATGGAAAAG---------GAACGACTA---GGAATTCCTGTTAGCCTAGAAAACGATGGTTTGGTTTATCTGACTCGA---CGATCCAGCCGCCTTAACACGCTTAGC---CAGCTAGACACATCACTAAGGCAGCACAGCCAACGTTTTCTGGGTTTAGATATTCCAGTGGAGTGCAAA---
>Cp_Platycerium_bifurcatum_MN623367_92775to91894
---------------------------------------------------------------------------------------TGCCATCTACTGTTCCGTCTATTCCGACCTGGAAGTAGCACC---TATTTTGAC---CGG---AGG---TGCCCCGTACAGGACCCTTTTGCTACTTCATATGGGGAACTTCCTGGGTACTCGCGACTCGTT---CCACAGAACAGC------TGTGGTGCA---GCCACACTAGCTAATCTGAGGCGTGATCTTAAACGAGTT---ATCCGCCGTGTGATTGGTCGTCTAGTTCTCCCT---------GAGGAACTCGCC------ATGGAGGAGGTAGATATGGTGGCTTGCCAT---------------------ACAGGTATTTATGCCGGCCTGATGGGCCAAACTAAG---GCG---CCTAATACATGGGAAGCATACCAATCC---GGC---ACCTTT---TGGTCTTTTATT------ATGAAAAAGTGG------GGAGAT------ACGTGCCCCAAACCT------ATCCTAAAGCGTATTGTTTACTCC---GGTCTAAACGGAGCA---AGC------------------TTAACCAGTGAGACGGGG------GCC---ATAGCCTTGTGTGTTAAGGAAGCAAAC------------TCAAACAGTGCCGATCTGGCTTCT------------TACCGTAAGAGAATCTTTGGTCATCCCATTTTGCAG------GAGCTAGCCCTCTTTCATGAT------ATGTTGGGTTCTAGAAGCCTAGTCTATCTC---------CCC------TCCCGTACCAATCCCTACTAT---------------GGCAAG---------------AGTGAAGAAGAATCC---TTA---TTGAGGAAG---GGCCGTAGCCTTTACCATAATGGATTGCTT---ACC---------TCTCGTATACTGGCATCCCATGAA------GTCGTCCTTCTTATGTATCTGGTCTTCTTCATGGAAAAG---------GAACGACTA---GGAATTCCTGTTAGCCTAGAAAACGATGGTTTGGTTTATCTGACTCGA---CGATCCAGCCGCCTTAACACGCTTAGC---CAGCTAGACACATCACTAAGGCAGCACAGCCAACGTTTTCTGGGTTTAGATATTCCAGTGGAGTGCAAA---
>Cp_Platycerium_wallichii_NC_057599_154065to154950
---------------------------------------------------------------------------------------TGCCATCTACTGTTCCGTCTATTCCGACCTGGAGAGAGCACC---TATTTTCAC---CGG---AGG---TGCCCCGTGCAACACCTTTTTGCCACTTCCTACGGAGAACTTCCTGGTTACTCGCGACTCGTT---CCCCGGAATAGC------ATCGGTGCA---GCGACCTTAGCTAATCTGAGGCGTGATCTTAAGCGGGTT---ATCCGCCGGGTGATTGGTGAGCTAGTTCTTCCT---------GATGAACTCGCC------ATGGAAGAGGTTGATATGGTGGCTTGCCAC---------------------ACCGGTATCTATGCCGGCTTGATGGGCCGAACTAAG---GCC---CCTAATACGTGGGAGGCCTACGAATCT---GGA---GCCTTT---TGGTCCTTTATT------ATGAAAAAATGG------GGAGAT------ACGTGCCCCAAACCT------CTCCTAAAGCGTATTCTTTACTCC---GGCCTAAACGGAGCA---AGC------------------TTAACCAGTGAGACGGGG------GCA---ATAGCCACGTATGTGAAGGAAGCGCAG------------ACCAACGGCACTGATTTGGCTTCCTATC--------TATCCCAAGAGTGTCTTGGGACACCCAATTCTACAG------GAGCTAGCCCTTTTTCATGAT------ATGGTGGGCTCTAGAAGCCTAGTCTATCTT---------CCC------TCCCGTACCAATCCATACTAT---------------GGCAAG---------------AGTGAAGAAGAATCC---TTA---TTAGGGAAG---GCTCGCAGCCTCTATCACAACGGATTACTC---ACC---------TCTCGTATCCTGGCATCCCATGAA------GTCGTCCTTCTAATGTATCTGGTCTTCTTCTTGGAGCGG---------GAACGGCTG---GGAATTCCGGTTAGCTTAGAAAACGATGGCTTCGTTTATCTGACTCGA---CGCTCCAGCCGCCTTAGCACACTCAGT---CGGCTAGACACATCGCTAAGACAGCACAGCCAACGTTTCCTGGGGTTAGATATTCCGGTGGAATGCAAA---
>Cp_Platycerium_wallichii_NC_057599_94728to95669
---------------------------------TATTCAGAACTGATAGATACGCTCAATGACGGTGCGCAGGAGCTAATAGACACCAGTTACATGCTCTTTCGTCTGTTTCGTAGGCAAGGTAGCACC---TACTACAAT---CGT---AAC---TGCCCCGTCAAGAGGCTTTTTGCTTCGTCCTATTTAGGACAGAGGAGTTATCCGAGAATTGTT---CCTTATACTACA------GAGGGATCT---GGAACGATAGCGTGTCTCCGCCAGGATTGCAAGAGAGTG---ATCAAGGGTCTGGCCAGCAAGCACTTACTTCCG---------GACTCCGTAGTT------CTGGACGAGATTGATATGGTGGCCTGCCAC---------------------ACTGGCATCTATGTTGGGCTAACGGGAGGCGTAGCC---GCC---CCCCACACGTGGGAGGCCTACCAAACC---GGA---AAGTTC---TGGCCCCATATT------CTAACCCGGTGG------GGAGAG------GATATACCTAAGAAA------CTCCTTAAAACGATCCTCTATTCG---GGATTAAACGGAGCT---AGT------------------ATG---AAAGGAGGGGGG------TCC---ATACATGCCAAGGTGAAGGAGACGTTT------------GCCAATCTCAGGGGAGTCGAGTTAGAACAG------TGCATGCAGAAGGTACTACGCCATCCTATCCTTATG------GAGCTTGCCCAGTTCCAGTTA------GTCATGGGACGCTGGGAGAAGATCTATCTC---------CCC------TCCCGCGTGCAGCCCTATTAC---------------GGAAAG---------------GTGGAGGAGGAACAG---AGC---GGTAGACAA---GGGGGGAGTAGATTCCATGCAGGGCTTCTT---TCC---------TCGCGTGCTTTAGCCTCGCATGAG------GTGGTTCTTCTTGCTTACCTAGCTGACTGTATCTCCCGT---------AATGCCCTG---GGTGTTCCCCTTAGCTTAGAGAACGATGGGATTCTCTTTCTTACCCGC---TCAAGCACCCGGAACGAGGTGTTCATG---CAGCTAGATACGCTTTTACAGTCGTGGAGTTTGGATCTGCTTGGCGTGAAAATCCGTTTGGAGAGGAAGGAG
>Cp_Platycerium_wallichii_NC_057599_142646to141705
---------------------------------TATTCAGAACTGATAGATACGCTCAATGACGGTGCGCAGGAGCTAATAGACACCAGTTACATGCTCTTTCGTCTGTTTCGTAGGCAAGGTAGCACC---TACTACAAT---CGT---AAC---TGCCCCGTCAAGAGGCTTTTTGCTTCGTCCTATTTAGGACAGAGGAGTTATCCGAGAATTGTT---CCTTATACTACA------GAGGGATCT---GGAACGATAGCGTGTCTCCGCCAGGATTGCAAGAGAGTG---ATCAAGGGTCTGGCCAGCAAGCACTTACTTCCG---------GACTCCGTAGTT------CTGGACGAGATTGATATGGTGGCCTGCCAC---------------------ACTGGCATCTATGTTGGGCTAACGGGAGGCGTAGCC---GCC---CCCCACACGTGGGAGGCCTACCAAACC---GGA---AAGTTC---TGGCCCCATATT------CTAACCCGGTGG------GGAGAG------GATATACCTAAGAAA------CTCCTTAAAACGATCCTCTATTCG---GGATTAAACGGAGCT---AGT------------------ATG---AAAGGAGGGGGG------TCC---ATACATGCCAAGGTGAAGGAGACGTTT------------GCCAATCTCAGGGGAGTCGAGTTAGAACAG------TGCATGCAGAAGGTACTACGCCATCCTATCCTTATG------GAGCTTGCCCAGTTCCAGTTA------GTCATGGGACGCTGGGAGAAGATCTATCTC---------CCC------TCCCGCGTGCAGCCCTATTAC---------------GGAAAG---------------GTGGAGGAGGAACAG---AGC---GGTAGACAA---GGGGGGAGTAGATTCCATGCAGGGCTTCTT---TCC---------TCGCGTGCTTTAGCCTCGCATGAG------GTGGTTCTTCTTGCTTACCTAGCTGACTGTATCTCCCGT---------AATGCCCTG---GGTGTTCCCCTTAGCTTAGAGAACGATGGGATTCTCTTTCTTACCCGC---TCAAGCACCCGGAACGAGGTGTTCATG---CAGCTAGATACGCTTTTACAGTCGTGGAGTTTGGATCTGCTTGGCGTGAAAATCCGTTTGGAGAGGAAGGAG
>Cp_Platycerium_wallichii_NC_057599_83309to82424
---------------------------------------------------------------------------------------TGCCATCTACTGTTCCGTCTATTCCGACCTGGAGAGAGCACC---TATTTTCAC---CGG---AGG---TGCCCCGTGCAACACCTTTTTGCCACTTCCTACGGAGAACTTCCTGGTTACTCGCGACTCGTT---CCCCGGAATAGC------ATCGGTGCA---GCGACCTTAGCTAATCTGAGGCGTGATCTTAAGCGGGTT---ATCCGCCGGGTGATTGGTGAGCTAGTTCTTCCT---------GATGAACTCGCC------ATGGAAGAGGTTGATATGGTGGCTTGCCAC---------------------ACCGGTATCTATGCCGGCTTGATGGGCCGAACTAAG---GCC---CCTAATACGTGGGAGGCCTACGAATCT---GGA---GCCTTT---TGGTCCTTTATT------ATGAAAAAATGG------GGAGAT------ACGTGCCCCAAACCT------CTCCTAAAGCGTATTCTTTACTCC---GGCCTAAACGGAGCA---AGC------------------TTAACCAGTGAGACGGGG------GCA---ATAGCCACGTATGTGAAGGAAGCGCAG------------ACCAACGGCACTGATTTGGCTTCCTATC--------TATCCCAAGAGTGTCTTGGGACACCCAATTCTACAG------GAGCTAGCCCTTTTTCATGAT------ATGGTGGGCTCTAGAAGCCTAGTCTATCTT---------CCC------TCCCGTACCAATCCATACTAT---------------GGCAAG---------------AGTGAAGAAGAATCC---TTA---TTAGGGAAG---GCTCGCAGCCTCTATCACAACGGATTACTC---ACC---------TCTCGTATCCTGGCATCCCATGAA------GTCGTCCTTCTAATGTATCTGGTCTTCTTCTTGGAGCGG---------GAACGGCTG---GGAATTCCGGTTAGCTTAGAAAACGATGGCTTCGTTTATCTGACTCGA---CGCTCCAGCCGCCTTAGCACACTCAGT---CGGCTAGACACATCGCTAAGACAGCACAGCCAACGTTTCCTGGGGTTAGATATTCCGGTGGAATGCAAA---
>Cp_Polypodium_vulgare_MT984517_48645to49583
---------------------------------TACTCGGAACTGATAGATGCACTCAACGACGGCGCACAGAGTCTAGTAGACACCAGCTATATGCTCTTCCGCCTGTTCCGTCGGCAAGGTAGCACC---TACTACAAT---CGT---AAC---TGCCCAGTCAAAAGGCTCTTTGCCTCGTCCTATTTAGCAAAGAGGAGCTATCCGAGACTTGTT---CCTCAGACTACG------GAGGGCTCT---GGTACCATAGCCTGTCTCCGTCGGGACTGCAAGAGGGTG---ATCAAGGAGCTGATCGGCAAGCACCTGCTCCCG---------GAATCGGTAGTC------CTGGATGAGCTCGATATGGTGGCTTGCCAC---------------------ACCGGCATCTACGTTGGGCTAACGGGGAGCGTAGCC---GCC---CCCCATACCTGGGAGGCATATGGGACT---GGA---GAGTTC---TGGTCCCATATT------CTTACTAGGTGG------GGTGGG------GATATCCCTAAGGCG------CTCCTGAAAACGGTTCTCTATTCG---GGCTTAAACGGGGCC---AGC------------------CTG---AAAGGCAGGGGA------TCC---ATATGGGCTAAGGTGAAGGAGACAGTT------------GGGAATGGAAGTCCTGACGAGCTAGAACGG------TTCCTCCAGAAAGTACTGCACCACCCTATCCTGGTG------GAGCTTGCACAGTTCCAGATG------GCCTTGGGAAGCCGGGAGAAGATCTATATT---------CCA------TCCCGTTTACAGCCTTACTAC---------------GGACGA---------------ACCGAGGAGGAACAG---GGC---GGGAGAAGG---GGAGGAAGCAGATACCACGAGGGGCTACTC---TCC---------TCGCGCGCTTTAGCCTCGCATGAG------GTGGTCCTTCTTGCCTATATTGTCGACTGCCTAGCTCGC---------AATGGCCTC---GGTGTTCCCCTTAGCCTAGAGAATGATGGTCTCCTGTTTCTTACCCGT---TCGTTCTCCCGAAACCAGGTGTTTATG---CAGCTAGATGATTTCTTACAGTCGTGCAGTCTGGATCTGCTTGGTATAAGGATCCCTCTCGAAAGGAAG---
>Cp_Polypodium_vulgare_MT984517_97717to96779
---------------------------------TACTCGGAACTGATAGATGCACTCAACGACGGCGCACAGAGTCTAGTAGACACCAGCTATATGCTCTTCCGCCTGTTCCGTCGGCAAGGTAGCACC---TACTACAAT---CGT---AAC---TGCCCAGTCAAAAGGCTCTTTGCCTCGTCCTATTTAGCAAAGAGGAGCTATCCGAGACTTGTT---CCTCAGACTACG------GAGGGCTCT---GGTACCATAGCCTGTCTCCGTCGGGACTGCAAGAGGGTG---ATCAAGGAGCTGATCGGCAAGCACCTGCTCCCG---------GAATCGGTAGTC------CTGGATGAGCTCGATATGGTGGCTTGCCAC---------------------ACCGGCATCTACGTTGGGCTAACGGGGAGCGTAGCC---GCC---CCCCATACCTGGGAGGCATATGGGACT---GGA---GAGTTC---TGGTCCCATATT------CTTACTAGGTGG------GGTGGG------GATATCCCTAAGGCG------CTCCTGAAAACGGTTCTCTATTCG---GGCTTAAACGGGGCC---AGC------------------CTG---AAAGGCAGGGGA------TCC---ATATGGGCTAAGGTGAAGGAGACAGTT------------GGGAATGGAAGTCCTGACGAGCTAGAACGG------TTCCTCCAGAAAGTACTGCACCACCCTATCCTGGTG------GAGCTTGCACAGTTCCAGATG------GCCTTGGGAAGCCGGGAGAAGATCTATATT---------CCA------TCCCGTTTACAGCCTTACTAC---------------GGACGA---------------ACCGAGGAGGAACAG---GGC---GGGAGAAGG---GGAGGAAGCAGATACCACGAGGGGCTACTC---TCC---------TCGCGCGCTTTAGCCTCGCATGAG------GTGGTCCTTCTTGCCTATATTGTCGACTGCCTAGCTCGC---------AATGGCCTC---GGTGTTCCCCTTAGCCTAGAGAATGATGGTCTCCTGTTTCTTACCCGT---TCGTTCTCCCGAAACCAGGTGTTTATG---CAGCTAGATGATTTCTTACAGTCGTGCAGTCTGGATCTGCTTGGTATAAGGATCCCTCTCGAAAGGAAG---
>Cp_Pteris_multifida_NC_058883_141719to142630
---------------------------------------------------------AATGAGGAAAGCAAGGCCATAACCAGCACATGCTACCTGCTCTTCCGCTTATTTGGTCCAGGAGCCCGTGCT---TATTTCAAC---CGT---AGG---TGCCCCGTACAACACCTTTTTGCCACCTCCTACGCAGAACTACCCAGTTACTCACGACTAGTT---CCAAAGAACAGC------TCTGGTGCA---GCCACCCTAGCCAACCTAAGACGCGATCTTAAGAGGGTT---GTTCGCCTGGTGATCGACCAGCTAGTTCTCCCC---------GATGAGCTCACC------CCGGAGGAAATTGATATGGTGGCGTGCCAC---------------------ACCGGAATCTACGCTGGCCTGATGGGCCGCACTAAG---GCG---CCCAATACGTGGGAGGCTTACCAGTCT---GGG---TCCTTC---TGGTCCTTCGTC------ATGGAAAAGTGG------GGAGAC------GGATGCCCCAAGCCA------CTCCTGAAGCGGGTACTCTACTCA---GGCTTAAATGGGGCC---AGC------------------TTGACTAGCCAGACGGGC------GCT---ATTTCATCGTGCATTAAGGAGGCACAC------------CAGATGTACCAAACCACAGATTTTCTTGAC------TTTCAGAGAAAGGTATTGGGACACCCGATCCTACAA------GAACTCGCCCTTTTTCACGAT------ATGGTGGGCTCCAGAAGCCTAGTCTATCTA---------CCC------TCCCAGACAAAGCCGTACTAC---------------GGGAGG---------------CAAGAGGAAGAGTCT---TTG---TCGGGAAAC---CCCCGCAGTCTATACCATAACGGATTGCTT---ACC---------TCTCGCATACTCGCTTCCCATGAA------GTGGTTCTCCTAATGCACCTTGTCTTTCACTTGGAAGAG---------TCCCGCCTG---GGTATCCCCGTTAGCTTAGAAAACGATGGGTTGGTCCACCTTACTCGA---CGCTCTAGCCGACTTTCCGCCTTCCAT---TCACTCGACCTTTCACTCAGACAAAAAAGCCTCCGCCTCCTAGGGCTCCAAATCCCGGTGGAG---------
>Cp_Pteris_multifida_NC_058883_94225to93314
---------------------------------------------------------AATGAGGAAAGCAAGGCCATAACCAGCACATGCTACCTGCTCTTCCGCTTATTTGGTCCAGGAGCCCGTGCT---TATTTCAAC---CGT---AGG---TGCCCCGTACAACACCTTTTTGCCACCTCCTACGCAGAACTACCCAGTTACTCACGACTAGTT---CCAAAGAACAGC------TCTGGTGCA---GCCACCCTAGCCAACCTAAGACGCGATCTTAAGAGGGTT---GTTCGCCTGGTGATCGACCAGCTAGTTCTCCCC---------GATGAGCTCACC------CCGGAGGAAATTGATATGGTGGCGTGCCAC---------------------ACCGGAATCTACGCTGGCCTGATGGGCCGCACTAAG---GCG---CCCAATACGTGGGAGGCTTACCAGTCT---GGG---TCCTTC---TGGTCCTTCGTC------ATGGAAAAGTGG------GGAGAC------GGATGCCCCAAGCCA------CTCCTGAAGCGGGTACTCTACTCA---GGCTTAAATGGGGCC---AGC------------------TTGACTAGCCAGACGGGC------GCT---ATTTCATCGTGCATTAAGGAGGCACAC------------CAGATGTACCAAACCACAGATTTTCTTGAC------TTTCAGAGAAAGGTATTGGGACACCCGATCCTACAA------GAACTCGCCCTTTTTCACGAT------ATGGTGGGCTCCAGAAGCCTAGTCTATCTA---------CCC------TCCCAGACAAAGCCGTACTAC---------------GGGAGG---------------CAAGAGGAAGAGTCT---TTG---TCGGGAAAC---CCCCGCAGTCTATACCATAACGGATTGCTT---ACC---------TCTCGCATACTCGCTTCCCATGAA------GTGGTTCTCCTAATGCACCTTGTCTTTCACTTGGAAGAG---------TCCCGCCTG---GGTATCCCCGTTAGCTTAGAAAACGATGGGTTGGTCCACCTTACTCGA---CGCTCTAGCCGACTTTCCGCCTTCCAT---TCACTCGACCTTTCACTCAGACAAAAAAGCCTCCGCCTCCTAGGGCTCCAAATCCCGGTGGAG---------
>Cp_Pteris_semipinnata_NC_060734_147053to147973
---------------------------------------------------------AATGAGGAAAGCAAGGCCGTCACCAGCACATGTTACCTGCTCTTCCGCTTATTCGGTCCAGGAGCCCGTCCC---TATTTCCAC---CGT---AGG---TGCCCCGTACAACACCTTTTTGCCACCACCTACGCAGAACTTCCCAGTTACTCACGACTAGTT---CCAAAGAACAGC------TCCGGTGCA---GCCACCCTAGCCAACCTAAGACGCGATCTTAAGAGGGTT---ATTCGCCTGGTCATTGACCAGCTAGTTCTCCCC---------GAGGAGCTCACC------CTGGAGGAGATTGATATGGTGGCATGCCAC---------------------ACCGGCATCTACGCTGGCCTGATGGGTCGCACTAAG---GCG---CCCCATACGTGGGAAGCTTACCAGTCT---GGG---TCCTTC---TGGTCCTTCGCC------ATGGAAAAGTGG------GGAGAC------GGGTGCCCCAAGCCC------CTCCTGAAGCGGATCGTTTACTCT---GGCTTAAACGGGGCC---AGC------------------TTGACTAGCCAGACAGGT------GCT---ATTTCATCGTGCATTAAGGAGGCACAT------------CAGAAGTTTCAATCCACGGATCTCCTTGGC------TTCCAGAGGAAGGTCTTGGGACATCCTATCCTACAA------GAACTCGCCCTTTTCCACGAT------ATGGTGGGCTCCAGAAGCCTAGTCTATCTT---------CCC------TCCCAGACAAAGCCATACTAC---------------GGGAGG---------------CCAGAGGAAGAGTCT---TTG---TCGGGAAAC---CCCCGCAGCCTATACCACAACGGATTGCTT---ACC---------TCTCGCATACTTGCTTCCCATGAA------GTGGTTCTCCTCATGCATCTCGTTTTTCACTTGGAGGAG---------TCCCGTCTG---GGTGTCCCTCTTAGCTTAGAAAATGATGGGTTGGTCCACCTTACTCGG---CGCTCTAGCCTCCTTTCCACCTTCCAT---TCGCTGGACGTTTCGCTCAGACAAAACAGCCTGCGTTTCCTAGGGCTCGAAATCCCGCTTGAGCGCAAACGA
>Cp_Pteris_semipinnata_NC_060734_150123to151037
---------------------------------------------------------AACAAAGCCGCAACGAGCCTTGTGGAGACTAGCTATATGCTATTTAGGTTATTTAGGCGCCAAGGGAGTACC---TATTTCAAC---CGC---GGA---TGCCCTTTAAAGGGGTTATTCGCAACCTCCTACAAGGATTCCCCCTGCTATCCTAGGCTTGTC---CCACAAAACACA------GGGGGGTCT---GGCACCATCTCTTGTATCCGACGGGACTGCAAGGGGGTC---ATTCGAAAACTGGTAGACAAATATATCCTGCCT---------GATAATTTAGTC------CTTTACGAACTCGATATGATTGCTTGTCAC---------------------ACGGGCATATATGCAGGTCTCACGGGGGGTCTATCT---GCT---CCCTATACATGGGAGGCGTACAACACC---GGC---CAATTC---TGGTCTCATATT------ATGCGTAAGTGG------GGAGAG------GATGTACCCAAAAGG------GTTCTTAAGGCCATCCTCTATTCG---GGTCTCAATGGAGCT---AGC------------------CTT---AGGGGAAACGGG------GCC---ATACGCTCCAAGGTAGAGGAGCTCTAC------------AGTCAACAAGAAGGAATACCTTTTGAACAG------TATCTCCAGAAGGTGCTACGCCACCCCATCCTCATG------GAGCTCGCCCTGTTTCAGTCT------TCCTTAAGTAAGAGGGATAAGATATATCTC---------CCC------TCACGACGACAGCCGTATTAT---------------GGAAAG---------------GTTGAGGAAGAGCTG---TAT---GGCAAATTA---GGAGGTAGCAGGTATCACGAAGGGCTCCTA---TCC---------TCTCGCATATTGGCGTCCCACGAG------GTGGTCCTCCTTGCTTACCTAGTGGATTGTCTTTGTAGT---------GATGCACTA---GGCATTCCTCTCAGCCTAGAGAATGACGGGCTCCTTTTCCTCACCCGC---AAGCGCCATGGTGACAAGGTATTTGCT---AAGCTAGATGCATACCTGCAAACGTCTAGCCTCCAATTCCTTGGAGTACGGATTCCCCTCGAAAGAAAA---
>Cp_Pteris_semipinnata_NC_060734_94111to93197
---------------------------------------------------------AACAAAGCCGCAACGAGCCTTGTGGAGACTAGCTATATGCTATTTAGGTTATTTAGGCGCCAAGGGAGTACC---TATTTCAAC---CGC---GGA---TGCCCTTTAAAGGGGTTATTCGCAACCTCCTACAAGGATTCCCCCTGCTATCCTAGGCTTGTC---CCACAAAACACA------GGGGGGTCT---GGCACCATCTCTTGTATCCGACGGGACTGCAAGGGGGTC---ATTCGAAAACTGGTAGACAAATATATCCTGCCT---------GATAATTTAGTC------CTTTACGAACTCGATATGATTGCTTGTCAC---------------------ACGGGCATATATGCAGGTCTCACGGGGGGTCTATCT---GCT---CCCTATACATGGGAGGCGTACAACACC---GGC---CAATTC---TGGTCTCATATT------ATGCGTAAGTGG------GGAGAG------GATGTACCCAAAAGG------GTTCTTAAGGCCATCCTCTATTCG---GGTCTCAATGGAGCT---AGC------------------CTT---AGGGGAAACGGG------GCC---ATACGCTCCAAGGTAGAGGAGCTCTAC------------AGTCAACAAGAAGGAATACCTTTTGAACAG------TATCTCCAGAAGGTGCTACGCCACCCCATCCTCATG------GAGCTCGCCCTGTTTCAGTCT------TCCTTAAGTAAGAGGGATAAGATATATCTC---------CCC------TCACGACGACAGCCGTATTAT---------------GGAAAG---------------GTTGAGGAAGAGCTG---TAT---GGCAAATTA---GGAGGTAGCAGGTATCACGAAGGGCTCCTA---TCC---------TCTCGCATATTGGCGTCCCACGAG------GTGGTCCTCCTTGCTTACCTAGTGGATTGTCTTTGTAGT---------GATGCACTA---GGCATTCCTCTCAGCCTAGAGAATGACGGGCTCCTTTTCCTCACCCGC---AAGCGCCATGGTGACAAGGTATTTGCT---AAGCTAGATGCATACCTGCAAACGTCTAGCCTCCAATTCCTTGGAGTACGGATTCCCCTCGAAAGAAAA---
>Cp_Pteris_semipinnata_NC_060734_97181to96261
---------------------------------------------------------AATGAGGAAAGCAAGGCCGTCACCAGCACATGTTACCTGCTCTTCCGCTTATTCGGTCCAGGAGCCCGTCCC---TATTTCCAC---CGT---AGG---TGCCCCGTACAACACCTTTTTGCCACCACCTACGCAGAACTTCCCAGTTACTCACGACTAGTT---CCAAAGAACAGC------TCCGGTGCA---GCCACCCTAGCCAACCTAAGACGCGATCTTAAGAGGGTT---ATTCGCCTGGTCATTGACCAGCTAGTTCTCCCC---------GAGGAGCTCACC------CTGGAGGAGATTGATATGGTGGCATGCCAC---------------------ACCGGCATCTACGCTGGCCTGATGGGTCGCACTAAG---GCG---CCCCATACGTGGGAAGCTTACCAGTCT---GGG---TCCTTC---TGGTCCTTCGCC------ATGGAAAAGTGG------GGAGAC------GGGTGCCCCAAGCCC------CTCCTGAAGCGGATCGTTTACTCT---GGCTTAAACGGGGCC---AGC------------------TTGACTAGCCAGACAGGT------GCT---ATTTCATCGTGCATTAAGGAGGCACAT------------CAGAAGTTTCAATCCACGGATCTCCTTGGC------TTCCAGAGGAAGGTCTTGGGACATCCTATCCTACAA------GAACTCGCCCTTTTCCACGAT------ATGGTGGGCTCCAGAAGCCTAGTCTATCTT---------CCC------TCCCAGACAAAGCCATACTAC---------------GGGAGG---------------CCAGAGGAAGAGTCT---TTG---TCGGGAAAC---CCCCGCAGCCTATACCACAACGGATTGCTT---ACC---------TCTCGCATACTTGCTTCCCATGAA------GTGGTTCTCCTCATGCATCTCGTTTTTCACTTGGAGGAG---------TCCCGTCTG---GGTGTCCCTCTTAGCTTAGAAAATGATGGGTTGGTCCACCTTACTCGG---CGCTCTAGCCTCCTTTCCACCTTCCAT---TCGCTGGACGTTTCGCTCAGACAAAACAGCCTGCGTTTCCTAGGGCTCGAAATCCCGCTTGAGCGCAAACGA
>Cp_Pteris_vittata_MH173082_94593to95143
--------------------------------------------------------------------------------------------------------------------------------------------------------------CCCTGTACTCAAGTTATTTCCTACAAGCTATAAGGACATAGAGGGATACCCTAGATTGATA---CCAAAGGGGATG------GGGGAGAGG-------GTATGGCCAGTATATTGAGGGACTTGAAGAGAGTA---ATTAAGAGGGTTCTTCGGAGGGTTTTACTACCA---------GAAGAGCTAATC------ATCGAAGAAGTTGACATGGTGGCTTGTCAC---------------------ACGGGTATCTATGCGGGACTTATGGGTAAGACTCAC---GCA---CCCTGCACGTGGGATGCTTACCACTCC---GAG---AGCTTT---TGGGATCAAATA------CTATCTAGTTTT------GGGCCA------GACATTCCAAAGCAAAG-TCTTTACTTAAAACTATTCTTTATTAG---GGTTTAAATGGGGCT---AAA------------------TTG---AAAGGGACTGAA------GAC---ATTCAAGCAAAAATTCAATCTTTTTAC------------CAAAGCAACAGTATTTCTTCTTTAGAGGAG------TTTACACAAAAGATATTGAAGCATCCAGTCATGGAG------GAGCTTATCTTTTTTCAAAAC------ACTCTTGGTCGCCGAGATAAGATCTATTGG---------CCT------ACTCGCATAAAACCCTACTAT---------------GGTAAG---------------------------------------------------------------------------------------------------------------------------------------------------------------------------------------------------------------------------------------------------------------------------------------------------------------------------------------------------
>Cp_Pteris_vittata_MH173082_142116to141566
--------------------------------------------------------------------------------------------------------------------------------------------------------------CCCTGTACTCAAGTTATTTCCTACAAGCTATAAGGACATAGAGGGATACCCTAGATTGATA---CCAAAGGGGATG------GGGGAGAGG-------GTATGGCCAGTATATTGAGGGACTTGAAGAGAGTA---ATTAAGAGGGTTCTTCGGAGGGTTTTACTACCA---------GAAGAGCTAATC------ATCGAAGAAGTTGACATGGTGGCTTGTCAC---------------------ACGGGTATCTATGCGGGACTTATGGGTAAGACTCAC---GCA---CCCTGCACGTGGGATGCTTACCACTCC---GAG---AGCTTT---TGGGATCAAATA------CTATCTAGTTTT------GGGCCA------GACATTCCAAAGCAAAG-TCTTTACTTAAAACTATTCTTTATTAG---GGTTTAAATGGGGCT---AAA------------------TTG---AAAGGGACTGAA------GAC---ATTCAAGCAAAAATTCAATCTTTTTAC------------CAAAGCAACAGTATTTCTTCTTTAGAGGAG------TTTACACAAAAGATATTGAAGCATCCAGTCATGGAG------GAGCTTATCTTTTTTCAAAAC------ACTCTTGGTCGCCGAGATAAGATCTATTGG---------CCT------ACTCGCATAAAACCCTACTAT---------------GGTAAG---------------------------------------------------------------------------------------------------------------------------------------------------------------------------------------------------------------------------------------------------------------------------------------------------------------------------------------------------
>Cp_Pteris_vittata_MH500228_94615to95165
--------------------------------------------------------------------------------------------------------------------------------------------------------------CCCTGTACTCAAGTTATTTCCTACAAGCTATAAGGACATAGAGGGATACCCTAGATTGATA---CCAAAGGGGATG------GGGGAGAGG-------GTATGGCCAGTATATTGAGGGACTTGAAGAGAGTA---ATTAAGAGGGTTCTTCGGAGGGTTTTACTACCA---------GAAGAGCTAATC------ATCGAAGAAGTTGACATGGTGGCTTGTCAC---------------------ACGGGTATCTATGCGGGACTTATGGGTAAGACTCAC---GCA---CCCTGCACGTGGGATGCTTACCACTCC---GAG---AGCTTT---TGGGATCAAATA------CTATCTAGTTTT------GGGCCA------GACATTCCAAAGCAAAG-TCTTTACTTAAAACTATTCTTTATTAG---GGTTTAAATGGGGCT---AAA------------------TTG---AAAGGGACTGAA------GAC---ATTCAAGCAAAAATTCAATCTTTTTAC------------CAAAGCAACAGTATTTCTTCTTTAGAGGAG------TTTACACAAAAGATATTGAAGCATCCAGTCATGGAG------GAGCTTATCTTTTTTCAAAAC------ACTCTTGGTCGCCGAGATAAGATCTATTGG---------CCT------ACTCGCATAAAACCCTACTAT---------------GGTAAG---------------------------------------------------------------------------------------------------------------------------------------------------------------------------------------------------------------------------------------------------------------------------------------------------------------------------------------------------
>Cp_Pteris_vittata_MH500228_142139to141589
--------------------------------------------------------------------------------------------------------------------------------------------------------------CCCTGTACTCAAGTTATTTCCTACAAGCTATAAGGACATAGAGGGATACCCTAGATTGATA---CCAAAGGGGATG------GGGGAGAGG-------GTATGGCCAGTATATTGAGGGACTTGAAGAGAGTA---ATTAAGAGGGTTCTTCGGAGGGTTTTACTACCA---------GAAGAGCTAATC------ATCGAAGAAGTTGACATGGTGGCTTGTCAC---------------------ACGGGTATCTATGCGGGACTTATGGGTAAGACTCAC---GCA---CCCTGCACGTGGGATGCTTACCACTCC---GAG---AGCTTT---TGGGATCAAATA------CTATCTAGTTTT------GGGCCA------GACATTCCAAAGCAAAG-TCTTTACTTAAAACTATTCTTTATTAG---GGTTTAAATGGGGCT---AAA------------------TTG---AAAGGGACTGAA------GAC---ATTCAAGCAAAAATTCAATCTTTTTAC------------CAAAGCAACAGTATTTCTTCTTTAGAGGAG------TTTACACAAAAGATATTGAAGCATCCAGTCATGGAG------GAGCTTATCTTTTTTCAAAAC------ACTCTTGGTCGCCGAGATAAGATCTATTGG---------CCT------ACTCGCATAAAACCCTACTAT---------------GGTAAG---------------------------------------------------------------------------------------------------------------------------------------------------------------------------------------------------------------------------------------------------------------------------------------------------------------------------------------------------
>Cp_Pyrrosia_angustissima_MT210543_61191to60310
---------------------------------------------------------------------------------------TGCCATCTACTGTTCCGTCTATTCCGACCTGGAAGCAGCACC---TATTTTTAC---CGT---AGG---TGCCCCGTGCAACACCTTTTTGCCACTTCATACGGAGAACTTCCCGGTTACTCGCGACTCGTT---CCACAGAATAGC------ATCAGTGCT---GCCACACTAGCTAATCTGAGGCGTGATCTGAAGCGAGTT---ATCCGCCGTGTGATTGGTCGGCTAGTTCTCCCT---------GATGAACTCGCC------ATGGAAGAGGTGGATATGGTGGCTTGCCAC---------------------ACCGGCATTTATGCCGGCTTGATGGGCCGAACTAAG---GCA---CCTAATACATGGGAGGCATACGAATCC---GGG---GCCTTT---TGGTCTTTTATT------ATTGAAAAATGG------GGAGAC------ATGTGCCCCAAACCT------CTACTAAAGCGTATTCTTTACTCC---GGCCTAAACGGAGCA---AGC------------------TTAACCAGTGAGACGGGG------GCC---ATAGCCTTGTGTGTTAAGGAAGCACAC---------------ACCAACAGT---GCCGATCTGGCTTCC------TATCGTAAGAGGATCTTGGGACACCCTATTTTACAG------GAGCTAGCCCTTTTTCATGAT------ATGGTGGGCTCTAGAAGCCTAGTCTATCTC---------CCT------TCCCGTACCAACCCATACTAT---------------GGCAAG---------------ATTGAAGAAGAATCC---TTATTGGGAAAGACC---CGT---AGCCTATATCACAACGGATTACTC---ACC---------TCTCGTATACTGGCATCCCATGAA------GTCGTCCTTCTCATGTATCTGGTCTTCTTCTTGGAGCGG---------GAACGGCTA---GGAATTCCTGTTAGCTTAGAAAACGATGGCTTTGTTTATCTGACTCGA---CGATCCAGCCGCCTTAGCACACTCAGT---CAGCTAGACGCATCGCTAAGACAGCACAGCCAACGTTTCCTAGGTTTAGATATTCCGGTGGAGTGCAAA---
>Cp_Pyrrosia_assimilis_MN617019_59889to59008
---------------------------------------------------------------------------------------TGCCATCTACTGTTCCGTCTATTCCGACCTGGAAGTAGCACC---TATTTTCAC---CGT---AGG---TGCCCCGTGCAACACCTTTTTGCCACTTCATACGGAGAACTTCCCGGTTACTCGCGACTCGTT---CCACAGAACAGC------ATCAGTGCG---GCCACACTAGCTAATCTGAGGCGTGATCTGAAGCGAGTT---ATCCGCCGTGTGATTGGTCGGCTAGTTCTCCCT---------GATGAACTCGCC------ATGGAAGAGGTGGATATGGTGGCTTGCCAT---------------------ACCGGCATTTATGCCGGCTTGATGGGCCGAACTAAG---GCA---CCTAATACATGGGAGGCATACGAATCC---GGG---GCCTTT---TGGTCCTTTATT------CTTGAAAAATGG------GGAGAC------ATGTGCCCCAAACCT------CTCCTAAAGCGTATTATTTACTCC---GGTTTAAACGGAGCA---AGC------------------TTAACCAGTGAGACGGGG------GCA---ATAGCCTTGTGTGTTAAGGAAGCACAC---------------GCCAACAGT---GCCGATCTGGCTTCC------TATCGTAAGAGGATCTTGGGACACCCTATTTTACAG------GAGCTAGCCCTTTTTCATGAT------ATGTTGGGCTCTAGAAACCTAGTCTATCTC---------CCC------TCCCGTACCAACCCATACTAC---------------GGCAAG---------------AGTGAAGAAGAATCC---CTGTTGGGGAAGGCC---CGC---AGCCTCTATCACAACGGATTACTC---ACC---------TCTCGTATACTGGCATCCCATGAA------GTAGTCCTTTTAATGTATCTGGTCTTCTTCTTGGAGCGG---------GAGCGGCTA---GGAATTCCTGTTAGCCTAGAAAACGATGGCTTTGTTTATTTGACTCGA---CGATCTAGCCGCCTTAGTACACTCAGT---CGGCTAGACGAGTCGCTAAGGCAGCACAGCCAACGTTTCCTGGGTTTAGATATTCCGGTGGAGTGCAAA---
>Cp_Pyrrosia_bonii_MH352390_59177to58296
---------------------------------------------------------------------------------------TGCCATCTACTGTTCCGTCTATTCCGACCTGGAAGTAGCACC---TATTTTCAC---CGG---AGG---TGCCCCGTGCAACACCTTTTTGCCACTTCATACGGAGAACTTCCTGGGTACTCGCGACTCGTT---CCGCAGAATAGC------ATCGGTGCT---GCCACACTAGCTAATCTGAGGCGTGATCTTAAGCGAGTT---ATCCGCCGTGTGATTGGTCGGCTAGTTCTCCCT---------GAGGGACTCGCC------ATGGAAGAGGTGGATATGGTGGCTTGCCAC---------------------ACCGGCATTTATGCCGGCTTGATGGGCCGAACTAAG---GCA---CCTAATACATGGGAGGCATACGAATCC---GGG---ACCTTT---TGGTCCTTTATT------ATTGAAAAATGG------GGAGAC------ATGTGCCCCAAACCT------CTCCTAAAGCGTATTCTTTACTCC---GGCCTAAACGGAGCA---AGC------------------TTAACCAGTGAGACGGGG------GCA---ATAGCCTTGTGTGTTAAGGAAGCACAC---------------ACCAACAGT---GCCGATCTGGCTTCC------TATCGTAAGAGGATCTTGGGACACCCTATTTTACAG------GAGCTAGCCCTTTTTCATGAT------ATGGTGGGCTCTAGAAGCCTAGTCTATCTT---------CCC------TCCCGTACCAATCCATACTAT---------------GGCAAG---------------AGTGAAGAAGAATCC---TTATTGGGGAAGGCC---CGC---AGCCTCTATCACAACGGATTACTC---ACC---------TCTCGTATACTGGCATCCCATGAA------GTCGTCCTTCTCATGTATCTGGTCTTCTTCTTGGAGCGA---------GAGCGGCTA---GGAATTCCTGTTAGCCCAGAAAACGATGGCTTTGTTTATCTGACTCGA---CGATCCAGCCGCCTTAGCACACTCAGT---CAGCTAGACGCATCGCTAAGACAGCACAGCCAACGTTTCCTGGGTTTAGATATTCCGGTGGAGTGCAAA---
>Cp_Pyrrosia_drakeana_MT210542_59192to58311
---------------------------------------------------------------------------------------TGCCATCTACTGTTCCGTCTATTCCGACCTGGAAGTAGCACC---TATTTTCAC---CGG---AGG---TGCCCCGTGCAACACCTTTTTGCCACTTCATACGGAGAACTTCCTGGGTACTCGCGACTCGTT---CCACAGAATAGC------ATCGGTGCT---GCCACACTAGCTAATCTGAGGCGTGATCTTAAGCGAGTT---ATCCGCCGTGTGATTGGTCGGCTAGTTCTCCCT---------GAGGGACTCGCC------ATGGAAGAGGTGGATATGGTGGCTTGCCAC---------------------ACCGGCATTTATGCCGGCTTGATGGGCCGAACTAAG---GCA---CCTAATACATGGGAGGCATACGAATCC---GGG---ACCTTT---TGGTCCTTTATT------ATTGAAAAATGG------GGAGAC------ATGTGCCCCAAACCT------CTCCTAAAGCGTATTCTTTACTCC---GGCCTAAACGGAGCA---AGC------------------TTAACCAGTGAGACGGGG------GCA---ATAGCCTTGTGTGTTAAGGAAGCACAC---------------ACCAACAGT---GCCGATCTGGCTTCC------TATCGTAAGAGGATCTTGGGACACCCTATTTTACAG------GAGCTAGCCCTTTTTCATGAT------ATGGTGGGCTCTAGAAGCCTAGTCTATCTT---------CCC------TCCCGTACCAATCCATACTAT---------------GGCAAG---------------AGTGAAGAAGAATCC---TTATTGGGGAAGGCC---CGC---AGCCTCTATCACAACGGATTACTC---ACC---------TCTCGTATACTGGCATCCCATGAA------GTCGTCCTTCTCATGTATCTGGTCTTCTTCTTGGAGCGA---------GAGCGGCTA---GGAATTCCTGTTAGCCTAGAAAACGATGGCTTTGTTTATCTGACTCGA---CGATCCGGCCGCCTTAGCACACTCAGT---CAGCTAGACGCATCGCTAAGACAGCACAGCCAACGTTTCCTGGGTTTAGATATTCCGGTGGAGTGCAAA---
>Cp_Pyrrosia_lingua_MN885668_59457to58576
---------------------------------------------------------------------------------------TGCCATCTACTGTTCCGTCTATTCCGACCTGGAAGCAGCACC---TATTTTTAC---CGT---AGG---TGCCCCGTGCAACACCTTTTTGCCACTTCATACGGAGAACTTCCCGGTTACTCGCGACTCGTT---CCACAGAATAGC------ATCAGTGCT---GCCACACTAGCTAATCTGAGGCGTGATCTGAAGCGAGTT---ATCCGCCGTGTGATTGGTCGGCTAGTTCTCCCT---------GATGAACTCGCC------ATGGAAGAGGTGGATATGGTGGCTTGCCAC---------------------ACCGGCATTTATGCCGGCTTGATGGGCCGAACTAAG---GCA---CCTAATACATGGGAGGCATACGAATCC---GGG---GCCTTT---TGGTCTTTTATT------ATTGAAAAATGG------GGAGAC------ATGTGCCCCAAACCT------CTCCTAAAGCGTATTCTTTACTCC---GGCCTAAACGGAGCA---AGC------------------TTAACCAGTGAGACGGGG------GCA---ATAGCCTTGTGTGTTAAGGAAGCACAC---------------ACCAACAGT---GCCGATCTGGCTTCC------TATCGTAAGAGGATCTTGGGACACCCTATTTTACAG------GAGCTAGCCCTTTTTCATGAT------ATGGTGGGCTCTAGAAGCCTAGTCTATCTC---------CCT------TCCCGTACCACTCCATACTAT---------------GGCAAG---------------ATTGAAGAAGAATCC---TTATTGGGAAAGACC---CGT---AGCCTATATCACAACGGATTACTC---ACC---------TCTCGTATACTGGCATCCCATGAA------GTCGTCCTTTTAATGTATCTGGTCTTCTTCTTGGAGCGA---------GAGCGGCTA---GGAATTCCTGTTAGCTTAGAAAACGACGGCTTTGTTTATCTGACTCGA---CGATCCAGCCGCCTTAGCACACTCAGT---CAGCTAGACGCATCGTTAAGACAGCACAGCCAACGTTTCCTAGGTTTAGATATTCCGGTGGAGTGCAAA---
>Cp_Pyrrosia_lingua_MT210539_59454to58573
---------------------------------------------------------------------------------------TGCCATCTACTGTTCCGTCTATTCCGACCTGGAAGCAGCACC---TACTTTTAC---CGT---AGG---TGCCCCGTGCAACACCTTTTTGCCACTTCATACGGAGAACTTCCCGGTTACTCGCGACTCGTT---CCACAGAATAGC------ATCGGTGCG---GCCACACTAGCTAATCTGAGGCGTGATCTTAAGCGGGTT---ATCCGCCGTGTGATTGGTCAGCTAGTTCTTCCC---------GATGAACTCGCC------ATGGAAGAGGTTGATATGGTGGCTTGCCAC---------------------ACCGGTATCTATGCCGGCCTGATGGGCCGAACTAAG---GCA---CCTAATACGTGGGAGGCATACGAATCT---GGA---GCCTTT---TGGTCCTTTATT------ATGAAAAAATGG------GGAGAT------ACGTGCCCCAAACCT------CTACTAAAGCGTATTCTTTACTCC---GGCCTAAACGGAGCA---AGC------------------TTAACCAGTGAGACGGGG------GCA---ATAGCCTTGTGTGTTAAGGAAGCACAC---------------ACCAACAGT---GCCGATCTGGCTTCC------TATCGTAAGAGGATCTTGGGACACCCTATTTTACAG------GAGCTAGCCCTTTTTCATGAT------ATGGTGGGCTCTAGAAGCCTAGTCTATCTC---------CCC------TCCCGTACCACTCCATACTAT---------------GGCAAG---------------ATTGAAGAAGAATCC---TTATTGGGGAAGGCC---CGC---AGCCTCTATCACAATGGATTACTC---ACC---------TCTCGTATACTGGCATCCCATGAA------GTCGTCCTTTTAATGTATCTGGTCTTCTTCTTGGAGCGA---------GAGCGGCTA---GGAATTCCTGTTAGCTTAGAAAACGACGGCTTTGTTTATCTGACTCGA---CGATCCAGCCGCCTTAGCACACTCAGT---CAGCTAGACGCATCGCTAAGACAGCACAGCCAACGTTTCCTAGGTTTAGATATTCCGGTGGAGTGCAAA---
>Cp_Pyrrosia_lingua_MT210540_59460to58579
---------------------------------------------------------------------------------------TGCCATCTACTGTTCCGTCTATTCCGACCTGGAAGCAGCACC---TACTTTTAC---CGT---AGG---TGCCCCGTGCAACACCTTTTTGCCACTTCATACGGAGAACTTCCCGGTTACTCGCGACTCGTT---CCACAGAATAGC------ATCGGTGCG---GCCACACTAGCTAATCTGAGGCGTGATCTTAAGCGGGTT---ATCCGCCGTGTGATTGGTCAGCTAGTTCTTCCC---------GATGAACTCGCC------ATGGAAGAGGTGGATATGGTGGCTTGCCAC---------------------ACCGGTATCTATGCCGGCCTGATGGGCCGAACTAAG---GCA---CCTAATACGTGGGAGGCATACGAATCT---GGA---GCCTTT---TGGTCCTTTATT------ATGAAAAAATGG------GGAGAT------ACGTGCCCCAAACCT------CTACTAAAGCGTATTCTTTACTCC---GGCCTAAACGGAGCA---AGC------------------TTAACCAGTGAGACGGGG------GCC---ATAGCCTTGTGTGTTAAGGAAGCACAC---------------ACCAACAGT---GCCGATCTGGCTTCC------TATCGTAAGAGGATCTTGGGACACCCTATTTTACAG------GAGCTAGCCCTTTTTCATGAT------ATGGTGGGCTCTAGAAGCCTAGTCTATCTC---------CCC------TCCCGTACCACTCCATACTAT---------------GGCAAG---------------ATTGAAGAAGAATCC---TTATTGGGGAAGGCC---CGC---AGCCTCTATCACAATGGATTACTC---ACC---------TCTCGTATACTGGCATCCCATGAA------GTCGTCCTTCTCATGTATCTGGTCTTCTTCTTGGAGCGA---------GAGCGGCTA---GGAATTCCTGTTAGCTTAGAAAACGACGGCTTTGTTTATCTGACTCGA---CGATCCAGCCGCCTTAGCACACTCAGT---CAGCTAGACGCATCGTTAAGACAGCACAGCCAACGTTTCCTGGGTTTAGATATTCCGGTGGAGTGCAAA---
>Cp_Pyrrosia_petiolosa_MN885667_60594to59713
---------------------------------------------------------------------------------------TGCCATCTACTGTTCCGTCTATTCCGACCTGGAAGCAGCACC---TATTTTTAC---CGT---AGG---TGCCCCGTGCAACACCTTTTTGCCACTTCATACGGAGAACTTCCCGGTTACTCGCGACTCGTT---CCACAGAATAGC------ATCAGTGCT---GCCACACTAGCTAATCTGAGGCGTGATCTGAAGCGAGTT---ATCCGCCGTGTGATTGGTCGGCTAGTTCTCCCT---------GATGAACTCGCC------ATGGAAGAGGTGGATATGGTGGCTTGCCAC---------------------ACCGGCATTTATGCCGGCTTGATGGGCCGAACTAAG---GCA---CCTAATACATGGGAGGCATACGAATCC---GGG---GCCTTT---TGGTCTTTTATT------ATTGAAAAATGG------GGAGAC------ATGTGCCCCAAACCT------CTACTAAAGCGTATTCTTTACTCC---GGCCTAAACGGAGCA---AGC------------------TTAACCAGTGAGACGGGG------GCC---ATAGCCTTGTGTGTTAAGGAAGCACAC---------------ACCAACAGT---GCCGATCTGGCTTCC------TATCGTAAGAGGATCTTGGGACACCCTATTTTACAG------GAGCTAGCCCTTTTTCATGAT------ATGGTGGGCTCTAGAAGCCTAGTCTATCTC---------CCT------TCCCGTACCAACCCATACTAT---------------GGCAAG---------------ATTGAAGAAGAATCC---TTATTGGGAAAGACC---CGT---AGCCTATATCACAACGGATTACTC---ACC---------TCTCGTATACTGGCATCCCATGAA------GTCGTCCTTCTCATGTATCTGGTCTTCTTCTTGGAGCGG---------GAACGGCTA---GGAATTCCTGTTAGCTTAGAAAACGATGGCTTTGTTTATCTGACTCGA---CGATCCAGCCGCCTTAGCACACTCAGT---CAGCTAGACGCATCGCTAAGACAGCACAGCCAACGTTTCCTAGGTTTAGATATTCCGGTGGAGTGCAAA---
>Cp_Pyrrosia_petiolosa_MT210541_60613to59732
---------------------------------------------------------------------------------------TGCCATCTACTGTTCCGTCTATTCCGACCTGGAGATAGCACC---TATTTTCAC---CGG---AGG---TGCCCCGTGCAACACCTTTTCGCCACTTCATACGGAGAACTTCCCGGTTACTCGCAGCTCGTT---CCACAGAATAGC------ATCGGTGCG---GCCACACTAGCTAATCTGAGGCGTGATCTTAAGCGGGTT---ATCCGCCGTGTGATTGGTCAGCTAGTTCTTCCC---------GATGAACTCGCC------ATGGAAGCGGTTGATATGGTGGCTTGCCAC---------------------ACCGGTATCTATGCCGGCCTGATGGGCCGAACTAAG---GCA---CCTAATACGTGGGAGGCTTACGAATCT---GGA---GCCTTT---TGGTCCTTTATT------ATGAAAAAATGG------GGAGAT------ACGTGCCCCAAACCT------CTCCTAAAGCGTATTCTTTACTCC---GGCCTAAACGGAGCA---AGC------------------TTAACCAGTGAGACGGGG------GCA---ATAGCCACGTATGTGAAGGAAGCGCAG---------------ACCAACGGC---GTTGATTTGGTTTCC------TATCGCAAGAGTGTCCTGGGACACCCTATTTTACAG------GAGCTAGCCCTTTTTCATGAT------ATGGTGGGCTCTAGAAGCCTAGTCTATCTC---------CCC------TCCCGTACCACTCCATACTAT---------------GGCAAG---------------ATTGAAGAAGAATCC---TTATTGGGGAAGGCC---CGC---AGCCTCTATCACAATGGATTACTC---ACC---------TCTCGTATACTGGCATCCCATGAA------GTCGTCCTTCTCATGTATCTGGTCTTCTTCTTGGAGCGA---------GAGCGGCTA---GGAATTCCTGTTAGCTTAGAAAATGATGGCTTTGTTTATCTGACTCGA---CGATCCAGCCGCCTTAGCACACTCAGC---CGGCTAGACACATCGCTAAGACAGCACAGCCAACGTTTCCTGGGTTTAGATATTCCGGTGGAGTGCAAA---
>Cp_Pyrrosia_sheareri_MN885669_59213to58332
---------------------------------------------------------------------------------------TGCCATCTACTGTTCCGTCTATTCCGACCTGGAAGTAGCACC---TATTTTCAC---CGG---AGG---TGCCCCGTGCAACACCTTTTTGCCACTTCATACGGAGAACTTCCTGGGTACTCGCGACTCGTT---CCACAGAATAGC------ATCGGTGCT---GCCACACTAGCTAATCTGAGGCGTGATCTTAAGCGAGTT---ATCCGCCGTGTGATTGGTCGGCTAGTTCTCCCT---------GAGGGACTCGCC------ATGGAAGAGGTGGATATGGTGGCTTGCCAC---------------------ACCGGCATTTATGCCGGCTTGATGGGCCGAACTAAG---GCA---CCTAATACATGGGAGGCATACGAATCC---GGG---ACCTTT---TGGTCCTTTATT------ATTGAAAAATGG------GGAGAC------ATGTGCCCCAAACCT------CTCCTAAAGCGTATTCTTTACTCC---GGCCTAAACGGAGCA---AGC------------------TTAACCAGTGAGACGGGG------GCA---ATAGCCTTGTGTGTTAAGGAAGCACAC---------------ACCAACAGT---GCCGATCTGGCTTCC------TATCGTAAGAGGATCTTGGGACACCCTATTTTACAG------GAGCTAGCCCTTTTTCATGAT------ATGGTGGGCTCTAGAAGCCTAGTCTATCTT---------CCC------TCCCGTACCAATCCATACTAT---------------GGCAAG---------------AGTGAAGAAGAATCC---TTATTGGGGAAGGCC---CGC---AGCCTCTATCACAACGGATTACTC---ACC---------TCTCGTATACTGGCATCCCATGAA------GTCGTCCTTCTCATGTATCTGGTCTTCTTCTTGGAGCGA---------GAGCGGCTA---GGAATTCCTGTTAGCCTAGAAAACGATGGCTTTGTTTATCTGACTCGA---CGATCCGGCCGCCTTAGCACACTCAGT---CAGCTAGACGCATCGCTAAGACAGCACAGCCAACGTTTCCTGGGTTTAGATATTCCGGTGGAGTGCAAA---
>Cp_Pyrrosia_subfurfuracea_MK679765_59197to58316
---------------------------------------------------------------------------------------TGCCATCTACTGTTCCGTCTATTCCGACCTGGAAGTAGCACC---TATTTTCAC---CGG---AGG---TGCCCCGTGCAACACCTTTTTGCCACTTCATACGGAGAACTTCCTGGGTACTCGCGACTCGTT---CCGCAGAATAGC------ATCGGTGCT---GCCACACTAGCTAATCTGAGGCGTGATCTTAAGCGAGTT---ATCCGCCGTGTGATTGGTCGGCTAGTTCTCCCT---------GAGGGACTCGCC------ATGGAAGAGGTGGATATGGTGGCTTGCCAC---------------------ACCGGCATTTATGCCGGCTTGATGGGCCGAACTAAG---GCA---CCTAATACATGGGAGGCATACGAATCC---GGG---ACCTTT---TGGTCCTTTATT------ATTGAAAAATGG------GGAGAC------ATGTGCCCCAAACCT------CTCCTAAAGCGTATTCTTTACTCC---GGCCTAAACGGAGCA---AGC------------------TTAACCAGTGAGACGGGG------GCA---ATAGCCTTGTGTGTTAAGGAAGCACAC---------------ACCAACAGT---GCCGATCTGGCTTCC------TATCGTAAGAGGATCTTGGGACACCCTATTTTACAG------GAGCTAGCCCTTTTTCATGAT------ATGGTGGGCTCTAGAAGCCTAGTCTATCTT---------CCC------TCCCGTACCAATCCATACTAT---------------GGCAAG---------------AGTGAAGAAGAATCC---TTATTGGGGAAGGCC---CGC---AGCCTCTATCACAACGGATTACTC---ACC---------TCTCGTATACTGGCATCCCATGAA------GTCGTCCTTCTCATGTATCTGGTCTTCTTCTTGGAGCGA---------GAGCGGCTA---GGAATTCCTGTTAGCCTAGAAAACGATGGCTTTGTTTATCTGACTCGA---CGATCCAGCCGCCTTAGCACACTCAGT---CAGCTAGACGCATCGCTAAGACAGCACAGCCAACGTTTCCTGGGTTTAGATATTCCGGTGGAGTGCAAA---
>Cp_Saccoloma_inaequale_MK705756_150122to151033
---------------------------------------------------------AACGATGCCACTACGAAGGTGGTGGATACTAGCTACATGCTATTTAGGTTGTTTCGTCGCCAAGATAGTACA---TATTTCAAT---TGC---GGG---TGCCCTGTAAAGGGGCTTTTCGCAACATCCTACAACAATACCCACAGTTATCCAAGGTTAGTT---CCACGTAATGGC------AACGGATCG---GGAACCATTGCTTGTATCCGGCGAGACTGCAAACGAGTC---ATCAAAACACTTGTGGAGGAATACGTCCTTTCG---------GGTGATCTAGTA------TTGGAAGAGTTGGATATGGTTGCTTGTCAT---------------------ACAGGTATCTACGTCGGACTGATCGGGGCCGTGAGC---GCT---CCCCACACTTGGGAGGCCTACGAGACT---GGT---AATCTA---TGGCACCACATT------ATGTCTAGGTGG------GGAGGC------GACATACCCAAGAAG------CTTCTTAAGACTATTTTATACTCA---GGGTTAAATGGTGCC---AGC------------------CTT---AGAGGAGGA---------TCT---ATACGAGCCAAGGTAAAGGAAACGTGC------------AGTAGCTTGGGACACACGGATCTGGAGGGT------TATCTGCAGAAGGTCCTGCGTCACCCCATACTCATC------GAGCTTGCCATGTTTCAGTCG------TCTTTGGGCAAGAGAGAAAAGATCTATCTC---------CCC------TCTCGCACGCAGCCTTACTAC---------------GGCAGG---------------TTAGAGGAGGAACAG---------GGTAGAAGAAAAGGAGGCAGTAGGTACCATGAGGGGCTTCTA---TCG---------TCCCGAGCCTTGGCGTCCCACGAG------GTCATTCTTCTCGCTTATCTGGTTGACTATATCTTTAGG---------AATAGGTTG---GGTTTTCCCCTTAGTCTAGAAAACGATGGCCTCCTCCTTCTAACCCGC---TCGTCCTCTCGTAACAATACGTTTGCG---CAGTTGGACGCTTTTCTACAACAGTGTAGCCGGGATTTCCTTGGTGTAAAGATTCCCCTGGAGAGGAAG---
>Cp_Saccoloma_inaequale_MK705756_107348to106437
---------------------------------------------------------AACGATGCCACTACGAAGGTGGTGGATACTAGCTACATGCTATTTAGGTTGTTTCGTCGCCAAGATAGTACA---TATTTCAAT---TGC---GGG---TGCCCTGTAAAGGGGCTTTTCGCAACATCCTACAACAATACCCACAGTTATCCAAGGTTAGTT---CCACGTAATGGC------AACGGATCG---GGAACCATTGCTTGTATCCGGCGAGACTGCAAACGAGTC---ATCAAAACACTTGTGGAGGAATACGTCCTTTCG---------GGTGATCTAGTA------TTGGAAGAGTTGGATATGGTTGCTTGTCAT---------------------ACAGGTATCTACGTCGGACTGATCGGGGCCGTGAGC---GCT---CCCCACACTTGGGAGGCCTACGAGACT---GGT---AATCTA---TGGCACCACATT------ATGTCTAGGTGG------GGAGGC------GACATACCCAAGAAG------CTTCTTAAGACTATTTTATACTCA---GGGTTAAATGGTGCC---AGC------------------CTT---AGAGGAGGA---------TCT---ATACGAGCCAAGGTAAAGGAAACGTGC------------AGTAGCTTGGGACACACGGATCTGGAGGGT------TATCTGCAGAAGGTCCTGCGTCACCCCATACTCATC------GAGCTTGCCATGTTTCAGTCG------TCTTTGGGCAAGAGAGAAAAGATCTATCTC---------CCC------TCTCGCACGCAGCCTTACTAC---------------GGCAGG---------------TTAGAGGAGGAACAG---------GGTAGAAGAAAAGGAGGCAGTAGGTACCATGAGGGGCTTCTA---TCG---------TCCCGAGCCTTGGCGTCCCACGAG------GTCATTCTTCTCGCTTATCTGGTTGACTATATCTTTAGG---------AATAGGTTG---GGTTTTCCCCTTAGTCTAGAAAACGATGGCCTCCTCCTTCTAACCCGC---TCGTCCTCTCGTAACAATACGTTTGCG---CAGTTGGACGCTTTTCTACAACAGTGTAGCCGGGATTTCCTTGGTGTAAAGATTCCCCTGGAGAGGAAG---
>Cp_Sphaeropteris_brunoniana_MT543220_31495to30968
------------------------------------------------------------------------------------------------------------------------------------------------------------TGC---------------------------------------------------------------------------------------------------------------------------------------------------------------------------------------------------CTGGAGGAACTCGATATGGTAGCATGCCTT---------------------ACCGGGATCTATGCAGGCCTGATGGGTAGGAATATG---GCC---CCCAATACGCGGGAGGCCTATTATTCG---GAC---AGCTTT---TGGGACTTCCTC------ATCCCAAAATGG------GGAAAC------TCAGTGCCAAAGAGT------GTACTCAAGACCCTCATCTATTCA---GGATTGAATGGAGCC---AGC------------------CTG---CGGGGCGACGTC------AAT---ATGAGGAGCAAGATCGAGAGTCTTGTG------------GGAAAACAGACCGGTTCTAACACAGAAGAG------TGTTTGCTGGCCATCCTAAGCCACCCGATCATCCAG------GAACTCACCTTCTTCCAGACC------ACGCTTGGTCAAAGGGAAAAGATCTATTGG---------CCT------ACCCGGACAGATCCCTACTAT------------------AAG---------------GCGGAGGAAAATTTC---CTCCTTGGCCCTCAT---AGA---AGCCGATACCACGGGGGTCTTATG---ACC------CCTCCTCGGGCCTTAGCCTCGCATGAG------CTGGTCCTCTTGATGGGTTTGGTGCATTGCCTCCTTCGG---------GAAAGGAGT---GGGTATCCC------------------------------------------------------------------------------------------------------------------------------------------------
>Cp_Sphaeropteris_brunoniana_NC_051561_31495to30968
------------------------------------------------------------------------------------------------------------------------------------------------------------TGC---------------------------------------------------------------------------------------------------------------------------------------------------------------------------------------------------CTGGAGGAACTCGATATGGTAGCATGCCTT---------------------ACCGGGATCTATGCAGGCCTGATGGGTAGGAATATG---GCC---CCCAATACGCGGGAGGCCTATTATTCG---GAC---AGCTTT---TGGGACTTCCTC------ATCCCAAAATGG------GGAAAC------TCAGTGCCAAAGAGT------GTACTCAAGACCCTCATCTATTCA---GGATTGAATGGAGCC---AGC------------------CTG---CGGGGCGACGTC------AAT---ATGAGGAGCAAGATCGAGAGTCTTGTG------------GGAAAACAGACCGGTTCTAACACAGAAGAG------TGTTTGCTGGCCATCCTAAGCCACCCGATCATCCAG------GAACTCACCTTCTTCCAGACC------ACGCTTGGTCAAAGGGAAAAGATCTATTGG---------CCT------ACCCGGACAGATCCCTACTAT------------------AAG---------------GCGGAGGAAAATTTC---CTCCTTGGCCCTCAT---AGA---AGCCGATACCACGGGGGTCTTATG---ACC------CCTCCTCGGGCCTTAGCCTCGCATGAG------CTGGTCCTCTTGATGGGTTTGGTGCATTGCCTCCTTCGG---------GAAAGGAGT---GGGTATCCC------------------------------------------------------------------------------------------------------------------------------------------------
>Cp_Tectaria_panamensis_MK705757_95708to96598
---------------------------------------------------------------------------------------TGCTATCTGCTCTTCCGCTTATTTGGTCCGGGAGACCGAGCC---TATTTCTTC---CGT---AGG---AGCCCTGTGCAACACCTTTTTGCGACCTCCTACGCAAAACTACCCAGTTACTCGCGACTAGTG---CCAAAGGGCAGC------CTCGGTGCA---GCCACCCTAGCTAACCTGAGACGCGATCTTAAGAGGGTT---ATTTGCCGGGTCATCAACCAGTTAGTTCTCCCC---------GAGGAGCTCACC------CTAGAAGAGATTGATATGGTGGCTTGTCAT---------------------ACCGGCATCTATGCAGGCCTTATGGGCCGCACTAAA---GCG---CCCCATACGTGGGAGGCGTACCAGTCA---GGT---TCCTTC---TGGCCCTTCGTC------ATGGAGAAGTGG------GGAGAC------GGGTGTCCCAAGCCC------CTCTTAAAGCGGGTGCTCTACTCG---GGCTTAAATGGAGCT---AGC------------------TTGACTAGCCAAACAGGT------GCT---ATCTCCTTGTTTATTAAGGAAGCGCAC------------CAGATGCACCAATCCACAGATCTCATTGAC------TTTAGGAGGAGGGTCTTAAAGAACCCTATCCTGCAA------GAGCTCGCCCTTTTCCACAAC------CTAGTGGGTTCCAGAGACCGAGTCTATCTC---------CCG------TCCCAGACCAAGCCGTACTAT---------------GGAAAG---------------CTAGAGGAGGAGTCT---TTGCCGGGGAACTCA---CGC---AGCCTATACCACAACGGATTGCTG---ACC---------TCTCGCATACTTGCTTCTCATGAG------GTGGTTCTCTTGATGCACCTTGTCTCTTACTTAGAAGAA---------GACCGTCTG---GGTGTCCCTCTTAGCTTAGAAAACGATGGGTTGGTTCACCTTACTCGA---CGCTCTAGCCGCCTCTCCACTTTCCCT---TTGCTTGACAACTCGATCCGACGAGACAGCCTGCGACTCCTAGGGCTCGAGATCCCAGTGGAGCGCAAGGAA
>Cp_Tectaria_panamensis_MK705757_145647to144757
---------------------------------------------------------------------------------------TGCTATCTGCTCTTCCGCTTATTTGGTCCGGGAGACCGAGCC---TATTTCTTC---CGT---AGG---AGCCCTGTGCAACACCTTTTTGCGACCTCCTACGCAAAACTACCCAGTTACTCGCGACTAGTG---CCAAAGGGCAGC------CTCGGTGCA---GCCACCCTAGCTAACCTGAGACGCGATCTTAAGAGGGTT---ATTTGCCGGGTCATCAACCAGTTAGTTCTCCCC---------GAGGAGCTCACC------CTAGAAGAGATTGATATGGTGGCTTGTCAT---------------------ACCGGCATCTATGCAGGCCTTATGGGCCGCACTAAA---GCG---CCCCATACGTGGGAGGCGTACCAGTCA---GGT---TCCTTC---TGGCCCTTCGTC------ATGGAGAAGTGG------GGAGAC------GGGTGTCCCAAGCCC------CTCTTAAAGCGGGTGCTCTACTCG---GGCTTAAATGGAGCT---AGC------------------TTGACTAGCCAAACAGGT------GCT---ATCTCCTTGTTTATTAAGGAAGCGCAC------------CAGATGCACCAATCCACAGATCTCATTGAC------TTTAGGAGGAGGGTCTTAAAGAACCCTATCCTGCAA------GAGCTCGCCCTTTTCCACAAC------CTAGTGGGTTCCAGAGACCGAGTCTATCTC---------CCG------TCCCAGACCAAGCCGTACTAT---------------GGAAAG---------------CTAGAGGAGGAGTCT---TTGCCGGGGAACTCA---CGC---AGCCTATACCACAACGGATTGCTG---ACC---------TCTCGCATACTTGCTTCTCATGAG------GTGGTTCTCTTGATGCACCTTGTCTCTTACTTAGAAGAA---------GACCGTCTG---GGTGTCCCTCTTAGCTTAGAAAACGATGGGTTGGTTCACCTTACTCGA---CGCTCTAGCCGCCTCTCCACTTTCCCT---TTGCTTGACAACTCGATCCGACGAGACAGCCTGCGACTCCTAGGGCTCGAGATCCCAGTGGAGCGCAAGGAA
>Cp_Trichomanes_trollii_MH348274_32865to33770
---------------------------------------------------------AATAAGGCCTCAGCCGCCATCACTCGGGTTTGCTATATGATGTTCCGTCTCTTTAGGAGAGAGGGAAGCACT---TATTACCTT---CGG---AGA---TGCCCTGTGGGAGACCTCTTCCCTACTACCTACTCCACCAAGGAGGGATACCCAAGGCTGATA---CCTATGAGCTCA------ACGGGTGCG---TCTTCCATAGCCAACCTTAAGAAGGATTGCCGGAGAGTC---ATATTGAGAGCTATTAATAAGCTAGTATTACCT---------AAGAGATTGCTG------ATTAAAGAGTTGGATATGGTTGCATGCCAC---------------------ACCGGTATCTATGTGGGGCTTATGGGAGAGGAGAGG---GCT---CCTCTGACATGGGCCGCTTATCACTCC---CCT---TCCTTC---TGGGAGTACGTA------ATGTCCCAGTGG------GGAGAA------GGCCTCCCTAAGCCT------CTGCTGAAGGCCCTCCTATACTCT---GGGCTGAATGGGGCT---AGC------------------CTGCAGGGAGGTGAAGGT------GCC---CTCTGGGAGAGGGTGCAAGCCTTTTGC------AAGGAGGATGGCCTAGTAGGAACCCCCCCCGAGGAC------GTTCTCCAGAGAGTGCTTAAGCAGCCTATCCTTCAA------GAGCTAGCCTCTTTCCAGGAG------ATCTTGGGGAAGAGAGAGAGTATATACTTA---------CCT------ACCCGGAGGCGTGCTTACTAT---------------GGGAGG---------------GCCGAGGAGGCTTCT---CTTCCCTCCAGAGGG---AAGAGAAGCCAGTATCACGAGGGGCTGCTT---ACC---------TCCCGTGCTCTAGCCTCTCATGAG------CTTACCCTTCTTATGTATATATGTGACCATATGGTCACT---------ATGACTTAT---GGGTGCCCTATTAGCCTGGAGAACGATGGCCTCCTCCTCCTTACTCGC---TCTGACCGCCAGAGTGTTGCTTTAGGG---GGGTTAGACATGTCCTTAAGACAGGCTAGCCTTGCTTTGCTAGGACTA------------------------
>Cp_Trichomanes_trollii_MH348274_143107to142202
---------------------------------------------------------AATAAGGCCTCAGCCGCCATCACTCGGGTTTGCTATATGATGTTCCGTCTCTTTAGGAGAGAGGGAAGCACT---TATTACCTT---CGG---AGA---TGCCCTGTGGGAGACCTCTTCCCTACTACCTACTCCACCAAGGAGGGATACCCAAGGCTGATA---CCTATGAGCTCA------ACGGGTGCG---TCTTCCATAGCCAACCTTAAGAAGGATTGCCGGAGAGTC---ATATTGAGAGCTATTAATAAGCTAGTATTACCT---------AAGAGATTGCTG------ATTAAAGAGTTGGATATGGTTGCATGCCAC---------------------ACCGGTATCTATGTGGGGCTTATGGGAGAGGAGAGG---GCT---CCTCTGACATGGGCCGCTTATCACTCC---CCT---TCCTTC---TGGGAGTACGTA------ATGTCCCAGTGG------GGAGAA------GGCCTCCCTAAGCCT------CTGCTGAAGGCCCTCCTATACTCT---GGGCTGAATGGGGCT---AGC------------------CTGCAGGGAGGTGAAGGT------GCC---CTCTGGGAGAGGGTGCAAGCCTTTTGC------AAGGAGGATGGCCTAGTAGGAACCCCCCCCGAGGAC------GTTCTCCAGAGAGTGCTTAAGCAGCCTATCCTTCAA------GAGCTAGCCTCTTTCCAGGAG------ATCTTGGGGAAGAGAGAGAGTATATACTTA---------CCT------ACCCGGAGGCGTGCTTACTAT---------------GGGAGG---------------GCCGAGGAGGCTTCT---CTTCCCTCCAGAGGG---AAGAGAAGCCAGTATCACGAGGGGCTGCTT---ACC---------TCCCGTGCTCTAGCCTCTCATGAG------CTTACCCTTCTTATGTATATATGTGACCATATGGTCACT---------ATGACTTAT---GGGTGCCCTATTAGCCTGGAGAACGATGGCCTCCTCCTCCTTACTCGC---TCTGACCGCCAGAGTGTTGCTTTAGGG---GGGTTAGACATGTCCTTAAGACAGGCTAGCCTTGCTTTGCTAGGACTA------------------------
>Cp_Tryonia_myriophylla_MH173076_30005to29260
------------------------------------------------------------------------------------------------------------------------------------------------------AGG---TGCCCTGTGCAACACCTTTTTGCTACTTCATACGCAGAACTTCCCAGTTACTCGCGACTAGTG---CCAGAGAGCAGC------CACGGTGCA---GCCACCCTAGCCAACCTGAGACGCGATCTTAAAAGGGTT---ATTCGCCGGGTCATCGACCAGTTAGTACTCCCC---------GATGAGCTCACCCTAGACCTAGAGGAAATTGACATGGTCGCATGCCAT---------------------ACCGGCATCTATGCAGGCCTTATGGGCCGCACTAAA---GCGCCCCCCCATACGTGGGAGGCTTACCAGTCT---GGA---TCCTTC---TGGCCCTTCGTT------ATGGAGAAGTGGGGA---GAAGAC------GGGTGTCCCAAGCCC------CTCCTAAAGCGGGTGCTCTACTCG---GGCTTAAATGGAGCT---AGC------------------TTGACTAGTGAAACAGGT------GCT---ATCTCATTGTGTATTAAGGAAGCGCAC------------CAGATGCACCAATCCACAGATCTCATTGAC------TTTCGGAGAATGGTCTTAAAAAACCCTATTCTACAA------GAACTCGCCCTTTTCCACGAC------ATAGTGGGTTCCAGAGACCGAGTCTATCTC---------CCG------TCCCAGACCAAGCGT-ACTAT---------------GGGAAG---------------CTAGAGGAGGAGTCT---TTGCCGGGTAACTCA---CAC---AGCCTATACCACAAAGGATTGCTT---ACC---------TCTCGCATACTTGCTTCTCATGAA------GTGGTTCTCTTGATGCACCTTGTCTCTTCCTTGGAAGAA---------GCCCGTCTG---GGTATCCCTCTTAGCTTAGAAAACGATGGATTGGTTCACCTTACC------------------------------------------------------------------------------------------------------------
>Cp_Vaginularia_trichoidea_MH173085_30180to31082
---------------------------------------------------------------------GGGGGCATTGTAAACAATAGCTACATGCTGTTTAGGTTGTTTAGGTGCCAGGGAAGCACC---TATTTCAAT---CGT---AGT---TGTCCTATCAAGGGATTGTTTGCAACATCCTACAAGGATTCCCCCTGTTATCCTAGGCTGGTT---CCCTTTAACAAT------GGGGGATCA---GGCACCATATCGTGCATAAGGCGGGACTACAAGGGGGTT---CTCCGAAGGTTAATAGGCGAATGTTTGCTTCCG---------GACGATCTAACC------CTTGCCGAGATGGACATGGTGGCCTGCCAC---------------------ACTGGCATCTATGCTGGTTTGACAGGGAATAGGTCT---GCC---CCACACACATGGGAGGCATACAACACG---GGG---CAATTC---TGGTCCCACATC------CAACACAAGTGG------GGAGAT------ATGGTTCCTAAGAAG------GTGCTTAAGACGATATTGTACTCT---GGCCTCAATGGGGCT---AGC------------------CTT---AAGGGAAATGGT------GCA---ATACGCGCAAAGGTTAGGGATTTCTAT------------GGAGGGCAGGATGGGATTAGCTTTGAGGAG------TATCTCCAGGGGGTGTTGCGGCATCCCATACTCTTG------GAGCTTGCCCTGTTCCAGTCT------ACCTTAAGCCAAAGGGACAAGATCTACATA---------CCC------TCCCGAAGACAGCCCTATTAT---------------GGGAAG---------------ACTGAGGAGGAGCTG---TATGGCAAGCCTGGT---GGC---AGCAGGTATCACGAGGGGCTGCTA---TCC---------TCCCGCATACTGGCGTCCCATGAG------GTGGTCCTCCTTGCGTATCTGGTGGATCTTCTGTGCAAG---------AGGGGTTTA---GGCATCCCCGTAAGCCTAGAGAATGATGGTCTCATGTTTCTCACCCGC---AAACACAACTGTGACAGTGTGTTTTCT---AGCCTAGATGCACACTTGCAAGAGTGTAGCCTTCAACTCCTGGGGGTTAGGATACCACTCGAAAAGAAA---
>Cp_Vittaria_appalachiana_MH173091_28080to27190
---------------------------------------------------------------------------------------TGCTATCTCCTCTTCCGCTTGTTTGGCCCAGGGGACCGGGAG---TATTTCTAC---CAA---AAG---TGTCCCGTACAGCACCTCTTTGCCACTTCCTATAAGGAAGCTCTCAGCTATCCGCCTTTAGTC---CCTCAGAATCAC------CACGGTGCA---GCCACCCTGGCCAACCTGAGACATGACTTGAAGGGGGTA---CTGTGCGAGGTGATCAACCGGTTACTACTCCCC---------GACGATCTCACG------TTGGATGAGATCGATATGACCGAGTGCCAC---------------------ACCGGCATCTATGCGGGTCTGATGGGCGAAACAAAG---GCT---CCTAAGACCTGGAATGCTTATGAGTCA---GCA---TTCTTC---TGGCCCTTCGTC------ATGCCTCGATGG------GGAGAT------GGGTGTTCCAAGGAC------TTGCTGAAGAAGATCATGGACTCG---GGCCTGGATGGAGCC---AGC------------------CTGACCAGCCAGGCCGGT------TCC---ATCCCGTTGTTCATCCAGGACGCTTAT------AAGGAGGACGTAACCCCATCAGTGGACCTCATGAGC------TTCCAGAGTATGGTGCTTGGAAACCCAATCCTCCGA------GAGCTCGCCCTTTTCCACGAG------ATGATTGGGCCTAGGGAATTTGTTTATCTC---------CCC------TCTCAGACCGAACCTTACTCT---------------AGGAAG------------------GAGGAAGAGGCC---TTGACAGGAACCTCC---CAC---AACCAGTATCACAATGGGCTACTT---ACC---------TCCCGCATCCTTGCATCCCATAAG------GTGGTTCTCCTGATGTACCTTATCAATCACTTAGAGGAG---------ACACGCCTT---GGGATCCCTCTGAGCCTAGAGAATGATGGGTTTGTCCATCTTACGAAG---AAAGCGACCCGCGGACTGACCCTACAA---TCGTTCGGCTCTTTCCTCAGAAAGCACAGCTGGTCTTTCCTTGATCTCTCTATCTGGATTGAACGGAAA---
>Cp_Vittaria_graminifolia_MH173089_29637to30527
---------------------------------------------------------------------------------------TGCTATCTCCTCTTCCGCTTGTTTGGCCCAGGGGCCCGGGAG---TATTTCAAC---CGG---AGG---TGTCCTGCGCGGCACCTTTTTGCCACCTCGTATGAGGAGGGCTTAAGCTATTCGCGATTAGTC---CCCAAGAATAAC------CACGGGTCC---GCCACCCTGGCCAACCTGAGACGCGACTTGAAGGGGGTC---CTGTGCGAGGTGATCAACCGGTTACTACTCCCC---------GACGATCTCACG------TTGGATGAGATCGATATGGTAGCGTGCCAC---------------------ACCGGTATCTATGCGGGTCTGATGGGAGAATCAAAG---GCA---CCTCGCTCCTGGGCCGCTTACCACTCT---GGG---TCCTTC---TGGCCCTTCGTC------ATGGAACGATGG------GGAAAA------GGTTGTCCCAAACAC------TTGCTGAAAAAGATTATCTACTCG---GGCCTGAATGGCGCC---AGC------------------CTGACCAGCCAGGCCGGC------TCC---ATCCCGTCGTTCATCGTGGACGCGTAT------AAGGAGAACGTGAGCCCCTCCGTGGACCTCATGAGC------TTCCAGAGGATGGTGCTTGGAAACCCGATCTTCCAA------GAGCTCGCCCTTTTCCACGAG------ATGCTTGGGCCTAGGAGATTCATTCACCTC---------CCC------TCTCAAACCGACGCTTACTGG---------------GGGAAG------------------GAGGAAGAGGCC---TTGACAAAAAGAAAC---CGT---AGCCTGTATCACAATGGGTTACTT---ACC---------TCCCGCATCTTTGCATCCCATGAG------GTGGTCCTCCTAATGTACCTTATCAACTACTTAGAGGAG---------GAACACCTT---GGGATCCCTCTGAGCCTAGAGAATGATGGCTTTGTCCATCTTACAAAG---AAAACAACCCGCGGACAGACCCTGCAA---CAGCTCGACTCTTTCCTCAGACAGTACAGCCTGTCTTTTCTCGGGCTCTCTATCTCGGTCGAACGGAAA---
>Cp_Woodwardia_japonica_MN587871_141575to142199
------------------------------------------------------------------------------------------------------------------------------------TACTTTAAT---CGT---GGG---TGCCCAGTGAAAGGGCTTTTTGCTACCTCCTACGTCGATTCTAACAGTTACCCGAGACTTGTA---CCCCGAAACATC------AACGGGTCA---GGCACCATTGCTTGTCTCCGGCGAGACTGCAAGCGGGTT---ATCAAGACACTTGTTGAAGAATACCTACTTCCG---------GAGGATTTAGTT------CCGGAGGAGCTAGATATGGTAGCTTGTCAC---------------------ACGGGTATCTACGTCGGACTTACAGGTGCAGTGAAC---GCT---CCCCACACGTGGGAGGCCTACGGCACA---GGT---AATTTT---TGGCACCACATT------ATGTCTAGGTGG------GAAAGC------GACATACCCAAGAAG------CTTCTTAAAACCATTTTATACTCT---GGGTTAAACGGTGCT---AGC------------------CTC---AGGGGAAGAGGG------GCC---ATCCTAGCCAAGGTTAAGGAAACGTGC------------AGTAACTTAGGACACGCTGATCTGGAGGGC------TACCTGCAGAAGGTTCTGCGTCACCCCATACTTCTT------GAGCTTGCCATGTTTCAGTCG------TCCTTGGGTCAGAGAGATAAGATCTATCTC---------CCC------TCCCGCGTACAGCCCTGCTAC---------------GGCAGA---------------TTAGAGGAGGAGCAG---GGAGGAAAGAGAGGA---GGA---AGTAGGTATCACGAGGGG------------------------------------------------------------------------------------------------------------------------------------------------------------------------------------------------------------------------------------------------------------------------
>Cp_Woodwardia_japonica_MN587871_94130to93506
------------------------------------------------------------------------------------------------------------------------------------TACTTTAAT---CGT---GGG---TGCCCAGTGAAAGGGCTTTTTGCTACCTCCTACGTCGATTCTAACAGTTACCCGAGACTTGTA---CCCCGAAACATC------AACGGGTCA---GGCACCATTGCTTGTCTCCGGCGAGACTGCAAGCGGGTT---ATCAAGACACTTGTTGAAGAATACCTACTTCCG---------GAGGATTTAGTT------CCGGAGGAGCTAGATATGGTAGCTTGTCAC---------------------ACGGGTATCTACGTCGGACTTACAGGTGCAGTGAAC---GCT---CCCCACACGTGGGAGGCCTACGGCACA---GGT---AATTTT---TGGCACCACATT------ATGTCTAGGTGG------GAAAGC------GACATACCCAAGAAG------CTTCTTAAAACCATTTTATACTCT---GGGTTAAACGGTGCT---AGC------------------CTC---AGGGGAAGAGGG------GCC---ATCCTAGCCAAGGTTAAGGAAACGTGC------------AGTAACTTAGGACACGCTGATCTGGAGGGC------TACCTGCAGAAGGTTCTGCGTCACCCCATACTTCTT------GAGCTTGCCATGTTTCAGTCG------TCCTTGGGTCAGAGAGATAAGATCTATCTC---------CCC------TCCCGCGTACAGCCCTGCTAC---------------GGCAGA---------------TTAGAGGAGGAGCAG---GGAGGAAAGAGAGGA---GGA---AGTAGGTATCACGAGGGG------------------------------------------------------------------------------------------------------------------------------------------------------------------------------------------------------------------------------------------------------------------------
>Cp_Woodwardia_unigemmata_KT599101_142011to142700
---------------------------------------------------------AATGACGCTGCAGCGAAGATCGTGGAGATTAGCTACATGCTATTTAGGCTATTTCGTCGTCAAGGCGGCACC---TATTTTAAT---CGT---GGG---TGCCCAGTGAAAGGGCTTTTTGCTACCTCCTACGTCGATTCTGGCAGTTACCCGAGACTTGTA---CCCCGAAACATC------AGCGGGTCA---GGCACCATTGCTTGTCTCCGGCGAGACTGCAAGCGGGTT---ATCAAGACACTTGTTGAAGAATACCTACTTCCG---------GAGGATTTAGTT------CTGGAGGAGCTAGATATGGTAGCTTGTCAC---------------------ACGGGTATCTACGTCGGACTTACAGGTGCAGTGAAC---GCT---CCCCACACGTGGGAGGCCTACGGCACA---GGT---AATTTT---TGGCACCACATT------ATGTCTAAGTGG------GAAAGC------GACATACCCAAGAAG------CTTCTTAAGACCATTTTATACTCT---GGGTTAAACGGTGCT---AGC------------------CTC---AGGGGAAGAGGG------GCC---ATCCTAGCCAAGGTTAAGGAAACGTGC------------GGTCACTTAGGACACGCTGATCTGGAGGGC------TACCCGCAGAAGGTTCTGCGTCACCCCATACTTCTT------GAGCTTGCCATGTTTTAGTCG------TCCTTGGGTCAGAGAGATAAGATCTATCTC---------CCC------TCCCGCGTGCAGCCCTACTAC---------------GGCAGA---------------TTAGAGGGGGAGCGG---GATGGTAGGAGTGGA---GGA---AGTAGGTGTCACGGGGGG------------------------------------------------------------------------------------------------------------------------------------------------------------------------------------------------------------------------------------------------------------------------
>Cp_Woodwardia_unigemmata_KT599101_94094to93405
---------------------------------------------------------AATGACGCTGCAGCGAAGATCGTGGAGATTAGCTACATGCTATTTAGGCTATTTCGTCGTCAAGGCGGCACC---TATTTTAAT---CGT---GGG---TGCCCAGTGAAAGGGCTTTTTGCTACCTCCTACGTCGATTCTGGCAGTTACCCGAGACTTGTA---CCCCGAAACATC------AGCGGGTCA---GGCACCATTGCTTGTCTCCGGCGAGACTGCAAGCGGGTT---ATCAAGACACTTGTTGAAGAATACCTACTTCCG---------GAGGATTTAGTT------CTGGAGGAGCTAGATATGGTAGCTTGTCAC---------------------ACGGGTATCTACGTCGGACTTACAGGTGCAGTGAAC---GCT---CCCCACACGTGGGAGGCCTACGGCACA---GGT---AATTTT---TGGCACCACATT------ATGTCTAAGTGG------GAAAGC------GACATACCCAAGAAG------CTTCTTAAGACCATTTTATACTCT---GGGTTAAACGGTGCT---AGC------------------CTC---AGGGGAAGAGGG------GCC---ATCCTAGCCAAGGTTAAGGAAACGTGC------------GGTCACTTAGGACACGCTGATCTGGAGGGC------TACCCGCAGAAGGTTCTGCGTCACCCCATACTTCTT------GAGCTTGCCATGTTTTAGTCG------TCCTTGGGTCAGAGAGATAAGATCTATCTC---------CCC------TCCCGCGTGCAGCCCTACTAC---------------GGCAGA---------------TTAGAGGGGGAGCGG---GATGGTAGGAGTGGA---GGA---AGTAGGTGTCACGGGGGG------------------------------------------------------------------------------------------------------------------------------------------------------------------------------------------------------------------------------------------------------------------------
