# Supplementary material for: Organellar phylogenomics of Ophioglossaceae fern genera
Source: Front Plant Sci. 2024 Jan 15;14:1294716. doi: 10.3389/fpls.2023.1294716 (PMC10823028; doi:10.3389/fpls.2023.1294716)
Supplement: Supplementary file 3 [file DataSheet_3.zip › Supplementary file S2/MORFFO/morffo1.txt]

DNA, pos1 = 1-1233\3
DNA, pos2 = 2-1233\3
DNA, pos3 = 3-1233\3
