# Supplementary material for: Organellar phylogenomics of Ophioglossaceae fern genera
Source: Front Plant Sci. 2024 Jan 15;14:1294716. doi: 10.3389/fpls.2023.1294716 (PMC10823028; doi:10.3389/fpls.2023.1294716)
Supplement: Supplementary file 3 [file DataSheet_3.zip › Supplementary file S2/MORFFO/morffo2.fasta]

>P_Anabaena_sp._CP003284_3968811to3969824
---------------------------------------------------------------------------------------------------------------------------------------------------------------------------------------------------------------------------------------------------------------------------------------------------------------------------------------------------------------------------------------------------------------------------------------------------------------------------------------------------------------------------------------------------------------------------------------------------------------------------------------------------------------------------------------------------------------------------------------------------------------------------------------------------------------------------------------------------------------------------------------------------------------------------------------------------------------------------------------------------------------------------------------------------------------------------------------------------------------------------------------------------------------------------------------------------------------------------------------------------------------------------------------------------------AGATCAATTATTGAG------TCCTGGTGTGAAGCTGAATTTTCTGATTTGGTGGCTGAAAAGTATCGTGATCAA---------------TTGGCTTGGAAT------GTAGAGGAAGAACAATGGTACAGATATTCTGCAAACATT------------GATGGTATTTGG------GGATTAGAA---------------------------------------------------------------------------------------------------------AACTCTGATGCTGTCTCATTGATTTGT---GAAATAGAAATTAAACCTTACAAG------------TATTATTTCTGTGACAAATATGGT---------------AGACCGCACCCTATCTCACACGGGTTCACTTCGGGAGTCGAGCGCAAATTAAGAGCA---AAATTAGCCGTTAAAGAATGGGATGAAATT---ACGGGTTTCATTCCTATGATTAACGGGCTGTTAAATCCT---ACAACTCTTGAA------------------------CTCACATCGCATTGT------CCAGGAAACCGATTGACTTGGTGTTTACCTTATCAG---TATTCGGCGATCGCTACTTGTCAACCTATCGAA------GCATGGTTTAAT---------TCTCAAGTTCAG---GACCAGGGAACTATAGATGTACTT---------CGAGCCTACTTTTACGCC------GTCGCT---ACTGGT------AAATCAGAGTGG---CAACAATATTTAGAAATCATCGGCAAG------------------------------------------------------------------------------------------------------GGTGGGACTGGTAAGGGG---ACTTATACCCGATTAGCACAGGCACTTGTAGGACTTAGA---AACACT---------CACTCTACAAAACTGCAAAAACTGGAAAAATCT---AACTTTGAATCTGCTTCACTTAAAGGTAAACGCCTATGTGTGATCACC---GACTCAGAA---AGA---------TTTGCGGGTGAG---GTTTCAATACTT------AAAGCCATGACTGGTTCTGAT---TTAATT------CCCTACGAAGTCAAGGGTAAACAA---TCTACA---TCAGGTTTTATATATCCTGGG---ATGATAATTATTGCTGGT---AATGAGGCGATCTCATCATCAGATTATACA------TCTGGCACAGAACGTCGTCGGATTGGTGTC------CGGTTT------------------GATCAG---------------------------------------------------------------------------------------------CAGGTTGAGCGTAAAGACCAGCGTGTTTTACTAGATTTTCGGACTAATGGC------------GAAATGTTTGGGGAG------------------TTTGCCGGATATATCCCAGGGCTTCTTAACTGGGTTTTGAGTATG------------------------------------------------------------------------------------------------------------------------------------------------------------------------------------------------------------------------------------------------------------------------------------------------------------------------------------------------------------------------------------------------------------------------------------------------------------------------------------------------------------------------------------------------------------------------------------------------------------------------------------------------------------------------------------------------------------------------------------------------------------------------------------------------------------------------------------------------------------------------------------------------------------------------------------------------------------------------------------------------------------------------------------------------------------------------------------------------------------------------------------------------------------------------------------------------------------------------------------------------------------------------------------------------------
>P_Calothrix_sp._AP025027_5973to7286
------------------------------------------------------------------------------------------------------------------------------------------------------------------------------------------------------------------------------------------------------------------------------------------------------------------------------------------------------------------------------------------------------------------------------------------------------------------------------------------------------------------------------------------------------------------------------------------------------------------------------------------------------------------------------------------------------------------------------------------------------------------------------------------------------------------------------------------------------------------------------------------------------------------------------------------------------------------------------------------------------------------------------------------------------------------------------------------------------------------------------------------------------------------------------------------------------------------------------------------------------------------------------------------------------------------------------------------------------------TTTGCTTCAGACCACCGTGCGCGA---------------ATGGCTTGGAAT------GTTCAAACACAATCTTGGTATTGGTACGAATCAAAAAAA---------CGTGCTGGTATTTGG------GGGGCAATT---------------------------------------------------------------------------------------------------------CCAAATGAGGAAGCAATG------GAT---ATTGTGACCACCCAATTAGAC---------------GCGATTAACTACGAT---TATTCC---------------------------------TGTAACTTTGTCCAAGCTTGTTTGACACTTCTAAAAGCT---AAATTGCGCGTCAATGAATGGGAGGTTTGT---AAAAATCTCATCTGCCTTGAAGATTGTGTCATCGACGTTAATACGTTAGAAGTT------------------------AAGCAACACGAACCA------GGTTACAGATTTTTATCGCGCTTACCTTTTAAATGG---TCTGATAGAGAAATTGGTTGCGAACCAATAAAA------CAATGGCTTTTA---------GAAACTTGTGGTAATCGTGCTGACTGGGTTGAAGTTTTG---------CGTGCGGCAATGAATGCA------ACACTTACAGAGCGG------GGTGGTGAGTAT---CAGCGATACATGGAATTATTAGGTGCT------------------------------------------------------------------------------------------------------GGAAGTACAGGGAAGGGA---ACAACACTTCGATTAATTCAAGCACTATTAGGAAAGGAG---AATTAC---------GCGGTTACAACGCTCAAACAGCTTGAGAGTAAT---CAATTTGAAACCGCGATGTTCTACGGTAAAAAAGCAATTTTTATTACT---GATAGTGAG---AGG---------TTTACAAAAGAG---GTTTCCACGCTC------AAAGCGCTAACGGGTGAAGAT---GAATTA------AGAATTGAGAAAAAGCGCGTGCAA---CAGACA---GGTAGTTTTATATTCCCTGGT---GTTGTTTGGGTTGCTGCT---AACGAACCAATGCAAAGTAGTGATTATACA------AACGGACTTGCACGGCGCCGATTGTCAATG------AGTTTT------------------GAACGT---------------------------------------------------------------------------------------------GTTATTCCTCCACACCTACGCCGTAATCTGATGGAA---------------------------GAATTTAAAGCTTAT------------------------------TTACCTGGATTACTGCACTGGGTTCTTTCAATGCCGACAGACCAAGTT------------GCTGATTTTTTCCGCAACACATCAAAA---CGTGTTCTATCCTTGGGCAGCTTCAGT---------GTT------GAAGTT---TTA------CTTGACACAAATCCG------------------CTTGCAAACTGGGCTAATCAAAACTTA---------TGTTATGACCCTCAAACTAAAACCCAAATAGGCGATGCACGC---------------------GGGAATGTTGAA---TATTGT---TTG---------TTTGCGAACTACGCCGAGTGG---------------------GCATCTGCTAATAGACAGGGTGAT---------------GGC---------------------ATGAGCGTGCAGCGCTTTAGTTCAAATTTGCTTAAC---------------------------------------------------------------------------------------------------------------------------------------------------------------------------------------------------------------TTGCTCAAAACTCAATTAAAT---ATTGATGCAGCAAAGGTTAGAACCAAAACAGGGCGT---------------------------TACATCACACATATTCGT---------------------ATTCGA---CAACCAGGT---GATAACTCT---CCTCTGCTA---TTTGGTGACGAC---------------------------------------------------------------------------------------------------------------------------------------------------------------------------------------------------------------------------------------------------------------------------------------------------------------------------------------------------------------------------------------------------------------------------------------------------
>P_Candidatus_Heimdallarchaeota_CP070695_405363to404920
------------------------------------------------------------------------------------------------------------------------------------------------------------------------------------------------------------------------------------------------------------------------------------------------------------------------------------------------------------------------------------------------------------------------------------------------------------------------------------------------------------------------------------------------------------------------------------------------------------------------------------------------------------------------------------------------------------------------------------------------------------------------------------------------------------------------------------------------------------------------------------------------------------------------------------------------------------------------------------------------------------------------------------------------------------------------------------------------------------------------------------------------------------------------------------------------------------------------------------------------------------------------------------------------------------------------------------------------------------------------------------------------------------------------------------------------------------------------------------------------------------------------------------------------------------------------------------------------------------------------------------------------------------------------------------------------------------------------------------------------------------------------------------------------------------------------------------------------------------------------------------------------------------------------------------------------------------------------------------------------------TGGCTTAAA---------AACACACAAGAAAACAGTTGGGGTCGCACTCAAGTCTTA---------AGAGCTTGGCTTCGTGCA------GTTCTC---TTGGGT------CATTCAGAGATT---CAAAAATTTGTTGAGATTGTTGGTCCA------------------------------------------------------------------------------------------------------GGTAAGTCTGGTAAGTCT---ACTTATTCCAACCTTGCACATGCATTAGTTGGAGATGAA---AATGCA---------ATGATCTCTAGTCTTGAACATTTAGAAAAAAAT---AGATTTGAAACTTCTAATTTGTATAAGAAAAAACTTCTTTTGTTTAAT---GATGTTGAA---CGT---------TATGGTGGTTCT---GTTTCTATCCTG------AAAGCTATCACAGGTGGAGAT---TTAATT------CGTAATGAAAGAAAGTTTCAAAGTAATTCACAA---AAACCATTTAAATTTAATGGC---CTTGTAATTATTACCGCT---AATGAGCCTATCCAAACTACTGACCCAACT------TCTGGTTTGGCTCGTCGT------------------------------------------------------------------------------------------------------------------------------------------------------------------------------------------------------------------------------------------------------------------------------------------------------------------------------------------------------------------------------------------------------------------------------------------------------------------------------------------------------------------------------------------------------------------------------------------------------------------------------------------------------------------------------------------------------------------------------------------------------------------------------------------------------------------------------------------------------------------------------------------------------------------------------------------------------------------------------------------------------------------------------------------------------------------------------------------------------------------------------------------------------------------------------------------------------------------------------------------------------------------------------------------------------------------------------------------------------------------------------------------------------------------------------------------------------------------------------------------------------------------------------------------------------------------------------------------------
>P_Candidatus_Heimdallarchaeota_CP070695_405616to406059
------------------------------------------------------------------------------------------------------------------------------------------------------------------------------------------------------------------------------------------------------------------------------------------------------------------------------------------------------------------------------------------------------------------------------------------------------------------------------------------------------------------------------------------------------------------------------------------------------------------------------------------------------------------------------------------------------------------------------------------------------------------------------------------------------------------------------------------------------------------------------------------------------------------------------------------------------------------------------------------------------------------------------------------------------------------------------------------------------------------------------------------------------------------------------------------------------------------------------------------------------------------------------------------------------------------------------------------------------------------------------------------------------------------------------------------------------------------------------------------------------------------------------------------------------------------------------------------------------------------------------------------------------------------------------------------------------------------------------------------------------------------------------------------------------------------------------------------------------------------------------------------------------------------------------------------------------------------------------------------------------TGGCTTAAA---------AACACACAAGAAAATAGCTGGGGTCGTACCCAAGTTTTA---------AGAGCTTGGCTTCGTGCT------GTTCTT---TTAGGT------CATTCAGAAATT---CAAAAATTTGTTGAGATTGTTGGCCCA------------------------------------------------------------------------------------------------------GGTAAATCAGGTAAATCA---ACTTATTCCAACCTTGCACATGCTTTAGTTGGAGATGAA---AACGCA---------ATGATCTCTAGCCTTGAGCATTTAGAAAAAAAT---AGATTTGAAACTTCTAATTTATATAAGAAAAAACTTCTTTTGTTTAAT---GATGTTGAA---CGT---------TATGGTGGTTCC---GTTTCTATCCTG------AAAGCTATTACAGGTGGAGAT---TTAATT------CGTAATGAAAGAAAGTTTCAAAGTAATTCACAA---AAGCCATTTAAGTTTAATGGA---CTTGTTATTATCACAGCT---AATGAGCCCATTCAAACTACCGACCCAACT------TCTGGTTTGGCTCGTCGT------------------------------------------------------------------------------------------------------------------------------------------------------------------------------------------------------------------------------------------------------------------------------------------------------------------------------------------------------------------------------------------------------------------------------------------------------------------------------------------------------------------------------------------------------------------------------------------------------------------------------------------------------------------------------------------------------------------------------------------------------------------------------------------------------------------------------------------------------------------------------------------------------------------------------------------------------------------------------------------------------------------------------------------------------------------------------------------------------------------------------------------------------------------------------------------------------------------------------------------------------------------------------------------------------------------------------------------------------------------------------------------------------------------------------------------------------------------------------------------------------------------------------------------------------------------------------------------------
>P_Chondrocystis_sp._AP018284_137005to138414
------------------------------------------------------------------------------------------------------------------------------------------------------------------------------------------------------------------------------------------------------------------------------------------------------------------------------------------------------------------------------------------------------------------------------------------------------------------------------------------------------------------------------------------------------------------------------------------------------------------------------------------------------------------------------------------------------------------------------------------------------------------------------------------------------------------------------------------------------------------------------------------------------------------------------------------------------------------------------------------------------------------------------------------------------------------------------------------------------------------------------------------------------------------------------------------------------------------------------------------------------------------------------------------------------------------------------------------------------------CTAGCAAATAAGTACCAAGGTCAA---------------TTAGCCTGGAAT------GTAGAGCAACAGGAATGGTATCGCTATAGTTCGATA------------AAAAAGGGAATTTGG------AATAGTGAA---------------------------------------------------------------------------------------------------------TCAGCCGAACTAATCGGGCAGTTAGTG---AAGTCCCAAGTAAAGGCGATCGCC------------AATGGAACAGCAAGAAGGGGAAAG---------------AAAAGACCGAGTTACACCATTAGTTTTATTAATGGAGTTACAGCATTACTGAAGCTA---GATTTAGCAGTAAGAAGGTGGAATGAAGCA---TCAGGACTATTACCAATGCTTAATGGTGTTTTAGACCTA---GAAACTAAGAAG------------------------CTGCTGCCTCATAGT------CCAGAGAATCGATTAACCTGGTGCTTGCCCTATAAC---TACAACATCCTCGCTACCTGCGAACCGATACAA------GAATGGTTATTG---------ACAATGTGTAATGGCGATCGCGCTTTGGTTGAGTTAATG---------AGAGCGTATTTATTGGGA------ATAGTT---ACAGGT------AGGACTGATTGG---CAGAAGTATTTAGAACTAGTGGGTGCG------------------------------------------------------------------------------------------------------GGTGGTACAGGCAAATCT---ACCTTGACTCGTCTAGCCACAGCTTTAGTCGGACAAGAG---AACGTC---------CACACCACAACGCTGAAAAAACTAGAGAAAGAA---AAGTTTGAGACAGCTTCTATTGCTGGCAAGCGGTTGGTCTTGATTAAT---GATTCTGAA---CGT---------TATGCGGGAGAG---GTAGGCAAGCTA------AAAAACCTTACAGGACAAGAT---AGTTTA------CCCTATGAAGTCAAATTCAAACAG---TCCAAG---GGTGGTTTTACTCCCTCAGCT---TTGGTCATAGTCAGTACC---AATGAAGTTATCCAAAGCTGTGACTATACA------TCAGGATTAGCAAGAAGAAGAATCTCGATT------CCCATG------------------TTTAAC---------------------------------------------------------------------------------------------CAGATCAAAGGCGATCGCCAGAAGAACCTGATTGAACACAAG---AATGGT------------GAGATGAGAGGTGAT------------------TTTCTGCCTTACATACCAGGATTGCTCAATTGGGTGCTGTCGATGGATGAGTCGAAAGCC------------ACATCA---------ATTGTAAAGAAT---TATGAAGCTAACGTACCATCACTGTTGGCAATGAAGGCA------AGGACA---TTG------GTTGAGACCAATCCC------------------ATTGCTGATTGGTTAGACAACTTTGTG---------GTTTATCAGCCTGATGCTAGAACCAACGTTGGGGTGGCAAAA---------------------------------------AGA---GAT---------AAAGATAGTAATTCCTCTCAT---------------------TGGTATTTAGACACCGATAAATGG------------------------------------------------------CTATACGCCAACTATTGCGAG---------------------------------------------------------------------------------------------------------------------------------------------------------------------------------------------------------------TATTGCCATAAC---------------------AGCGGGACTCGT---CCAGTTAGTCTA---------------------------CGTCGATTCGTTACTTTG---------------------CTATCA---GATTTGGGT---AAA------------------------------------------------AAC---CAATTGGGTTTAGATATCCGCCGAGAA---------------------------------------------------------------------------------------------CGCGATCGCTTTGGGTCATATTTTGTGGGTTTGAAGATTCGG------------GATGTCAATGACACTTCACTACCATTAATTACTGGTAACTCTGAAGTAGTA---ATAAATACT---------------------------------------------------------------------------------------------------------------------------------------------------------------------------------
>P_Cyanothece_sp._CP000807_7985to7107
------------------------------------------------------------------------------------------------------------------------------------------------------------------------------------------------------------------------------------------------------------------------------------------------------------------------------------------------------------------------------------------------------------------------------------------------------------------------------------------------------------------------------------------------------------------------------------------------------------------------------------------------------------------------------------------------------------------------------------------------------------------------------------------------------------------------------------------------------------------------------------------------------------------------------------------------------------------------------------------------------------------------------------------------------------------------------------------------------------------------------------------------------------------------------------------------------------------------------------------------------------------------------------------------------------------------------------------------------------------GAAAGTAATCGAAGCAGG------------------------------------------------------GAAGAGAAAAAA------------------------------------------------------------------------------------------------------------------------------------------------------------------------------------GACATCATTGAGCAGTTAAAGGCA------------CAAAAGCCCACTTATAGG---GAA------------ATTACCATTAACTTTGTCGAAAAACTAGGTAAAAAGCTATCTAGAATCTTATTGGTGACA---GAAATGGCTTGTAAT---------GCCCAT---AAAGGATTAATCCCATTCCGTAATGGGGTACTCGACATT---GAGACGAGAGAT------------------------TTATGGCCCCATAGT------CCCACCAATTACTTTACTTGGTCTTTGCCTTACGAC---TACAACCCCCTAGCAACAGGGGAACCCATTAAG------CAATGGTTACTC---------GAAATGATGCAGGGGGATGAGTCCTTAGTCGAATTAGTG---------AGGGCTTATCTTCATGGG------GTGGTA---ACAGGC------CGTGCCGATTGG---CAGAAATTTTTAGAACTCATTGGGCCA------------------------------------------------------------------------------------------------------GGAGGAACCGGAAAAAGT---ACCCTAATCAGATTAGCGATCGCCTTAGTAGGATTTTCT---AACTGT---------CACGTAACCACCTTAAAACGGTTAGAAACCTCA---AAGTTTGAGACAGCCAACATCAAGGATAAAAGACTCGTCCTAGTCACC---GATGCCGAA---AGA---------TATACAGGGGAT---GTCACCACCCTC------AAAGCCTTAACAGGAGAGGAC---AGCTTA------CCTTACGAAAAGAAAATGCAGCAA---GCGACG---GGGGGATTTAAACCCGATTGT---TTGGTGATTATCGCCGGT---AACGAGCATATCAAAACCTCTGACTATACC------AGTGGACTACAACGCCGGCGCATTACCGTA------GGTATG------------------AGACGA---------------------------------------------------------------------------------------------AAAATTAGTGAAGAGAATCAACGGAACCTAATTAAGCACGATAACCAAGGGAATATCAGTGGGGAATTTGTGCCGTAT------------------------------ATTCCTGGTTTTCTCAACTGGGTATTAGAGATGGAATCCGAA---------------------------------------------------------------------------------------------------------------------------------------------------------------------------------------------------------------------------------------------------------------------------------------------------------------------------------------------------------------------------------------------------------------------------------------------------------------------------------------------------------------------------------------------------------------------------------------------------------------------------------------------------------------------------------------------------------------------------------------------------------------------------------------------------------------------------------------------------------------------------------------------------------------------------------------------------------------------------------------------------------------------------------------------------------------------------------------------------------------------------------------------------------------------------------------------------------------------------------------------------------------------------------------------
>P_Cyanothece_sp._CP002200_2527to2805
------------------------------------------------------------------------------------------------------------------------------------------------------------------------------------------------------------------------------------------------------------------------------------------------------------------------------------------------------------------------------------------------------------------------------------------------------------------------------------------------------------------------------------------------------------------------------------------------------------------------------------------------------------------------------------------------------------------------------------------------------------------------------------------------------------------------------------------------------------------------------------------------------------------------------------------------------------------------------------------------------------------------------------------------------------------------------------------------------------------------------------------------------------------------------------------------------------------------------------------------------------------------------------------------------------------------------------------------------------------------------------------------------------------------------------------------------------------------------------------------------------------------------------------------------------------------------------------------------------------------------------------------------------------------------------------------------------------------------------------------------------------------------------------------------------------------------------------------------------------------------------------------------------------------------------------------------------------------------------------AAA------GATTGGTTGCTA---------GAAATTATGGAGGGAGATCCTATAGTTGCTGAACTGTTA---------CGGGCTTATCTTCGTGCT------ATCGTT---ACTGGT------TCGACTCATCTT---CAACGTTTTTTAGAACTCATCGGTCCA------------------------------------------------------------------------------------------------------GGGGGGACAGGAAAAAGC---ACATACTTAAAATTAGCGAGTGCATTGGTAGGGAATGAA---AACTGC---------GTCGTTACCGAACTCAAGCACCTAGAGCAAAAC---CGTTTTGAATTAGCCACCCTCATTCATAAGCGGCTAGTGGTCATCACC---GACGCTGAT---AAA---------------------------------------------------------------------------------------------------------------------------------------------------------------------------------------------------------------------------------------------------------------------------------------------------------------------------------------------------------------------------------------------------------------------------------------------------------------------------------------------------------------------------------------------------------------------------------------------------------------------------------------------------------------------------------------------------------------------------------------------------------------------------------------------------------------------------------------------------------------------------------------------------------------------------------------------------------------------------------------------------------------------------------------------------------------------------------------------------------------------------------------------------------------------------------------------------------------------------------------------------------------------------------------------------------------------------------------------------------------------------------------------------------------------------------------------------------------------------------------------------------------------------------------------------------------------------------------------------------------------------------------------------------------------------------------------------------------------------------------------------------------------------------------------------------------------
>P_Halorientalis_sp._CP095487_3479445to3479921
------------------------------------------------------------------------------------------------------------------------------------------------------------------------------------------------------------------------------------------------------------------------------------------------------------------------------------------------------------------------------------------------------------------------------------------------------------------------------------------------------------------------------------------------------------------------------------------------------------------------------------------------------------------------------------------------------------------------------------------------------------------------------------------------------------------------------------------------------------------------------------------------------------------------------------------------------------------------------------------------------------------------------------------------------------------------------------------------------------------------------------------------------------------------------------------------------------------------------------------------------------------------------------------------------------------------------------------------------------------------------------------------------------------------------------------------------------------------------------------------------------------------------------------------------------------------------------------------------------------------------------------------------------------------------------------------------------------------------------------------------------------------------------------------------------------------------------------------------------------------------------------------------------------------------------------------------------------------------------------------------------------------------------------------------------------------------------------------------------------------------GAA---CACAAGGCGTTGTTCCTGGTTGGCCCG------------------------------------------------------------------------------------------------------CAGGCGTCCGGTAAGTCG---ACGTTCGCAGATACAATCCGCGCCCTGTTGGGTGGAGCG---GACAAC---------GTGGCGAGCATGGCCCCGCAACAGATGACCAGC---CGTTTCGGGACTGCCGAACTGTTCAGTGCATGGGCCAACATTCGCAAC---GACATTCCG---CCA------AAAACGATTGAAGAA---ACTGGCACGTTC------AAGGAGATTACAGCGGGCGAT---CCCATC------AAAGCCGAACGAAAGGGTAAG------CCACTG---TTCCACTTCCGACCCACGGCA---AAGCACATATTCAGTGCT---AACCAGCTGCCCGACGCCGAGGACGATGAT------GGGGCGTTCTACCGCCGTGTGTTGCTCGTG------CCATTCCCA---------------ACGACC---------------------------------------------------------------------------------------------ATTCCCCGCGAGCAACGGAATAAGTCGCTAGACGAC---------------------------AAGCTCCGCGACGAG------------------------------TTGCCCGGTATCCTGAATTGGGCGCTTGATGGACTGTCCCGGCTT------------------------------------------------------------------------------------------------------------------------------------------------------------------------------------------------------------------------------------------------------------------------------------------------------------------------------------------------------------------------------------------------------------------------------------------------------------------------------------------------------------------------------------------------------------------------------------------------------------------------------------------------------------------------------------------------------------------------------------------------------------------------------------------------------------------------------------------------------------------------------------------------------------------------------------------------------------------------------------------------------------------------------------------------------------------------------------------------------------------------------------------------------------------------------------------------------------------------------------------------------------------------------------------
>P_Liquorilactobacillus_nagelii_CP049304_516765to517172
---------------------------------------------------------------------------------------------------------------------------------------------------------------------------------------------------------------------------------------------------------------------------------------------------------------------------------------------------------------------------------------------------------------------------------------------------------------------------------------------------------------------------------------------------------------------------------------------------------------------------------------------------------------------------------------------------------------------------------------------------------------------------------------------------------------------------------------------------------------------------------------------------------------------------------------------------------------------------------------------------------------------------------------------------------------------------------------------------------------------------------------------------------------------------------------------------------------------------------------------------------------------------------------------------------------------------------------------------------------------------------------------------------------------------------------------------------------------------------------------------------------------------------------------------------------------------------------------------------------------------------------------------------------------------------------------------------------------------------------------------------------------------------------------------------------------------------------------------------------------------------------------------------------------------------------------------------------------------------------------------------------------------------------------------------TTATTC---------GAGGAAATGCTTGGATAT------TGTTTC---ATTAAA------AACACCAGGTAT---CGGAAAGGTTTTATGTTTGTAGGTGGT------------------------------------------------------------------------------------------------------GGCCACAATGGAAAATCA---ACTATCTTAGATATGATTAAGAACTTCTTAGGTAAGAGA---AACTAC------------TCAAGTATTGGATTAGACGAATTAGCTGAT---AGATTCAAGATTGCTGAATTAGAACATAAATTAGCCAATATCGGTGAT---GATATCAAC---AAT------GTATCTCTCAAGAAA---ACTGGAACAATC------AAAAAGTTGTTTACTGGTAAT---TCAATC------ACGGTTGAACGAAAAGGCGAG------CGACCA---TTTGAACTAGAACCATATGCA---AAAATGATTTTCTCAGCT---AATGAGATTCCGCGTTCTTATGATAAAACA------GAGGGTTTTTACAGCCGCTTAATGTTTATT------------------------------------------------------------------------------------------------------------------------------------------------------------------------------------------------------------------------------------------------------------------------------------------------------------------------------------------------------------------------------------------------------------------------------------------------------------------------------------------------------------------------------------------------------------------------------------------------------------------------------------------------------------------------------------------------------------------------------------------------------------------------------------------------------------------------------------------------------------------------------------------------------------------------------------------------------------------------------------------------------------------------------------------------------------------------------------------------------------------------------------------------------------------------------------------------------------------------------------------------------------------------------------------------------------------------------------------------------------------------------------------------------------------------------------------------------------------------------------------------------------------------------------------------------------------------------------
>P_Methylomonas_sp._CP033381_2130605to2131702
---------------------------------------------------------------------------------------------------------------------------------------------------------------------------------------------------------------------------------------------------------------------------------------------------------------------------------------------------------------------------------------------------------------------------------------------------------------------------------------------------------------------------------------------------------------------------------------------------------------------------------------------------------------------------------------------------------------------------------------------------------------------------------------------------------------------------------------------------------------------------------------------------------------------------------------------------------------------------------------------------------------------------------------------------------------------------------------------------------------------------------------------------------------------------------------------------------------------------------------------------------------------------------------------------------------------------------------------------------------------------------------------------------------------------------------------------------------------------------------------------------------------------------------------------------------------------------------------------------------------------------------------------------------------------------------------------------------------------------------------------------------------------------TATTTGCTGTCGGCACCC---AATGAATCG---GCAGGCTTTCTGCCGTTCGAAAACGGTTTGTTGAACATC---GAGACGCGGGCG------------------------TTAGCGGGGATTACA------CACCAAACCGCACTAACGTGGTGTCTGCCATACGCA---TACAACCGGCGAGCGGATTGCCCACGCATTAAG------GCCTGGCTGAAA---------TGGGCAGTTGATGATGACTTGGACACTGTTGAACTGATT---------CGCGCCTTTATGGCGGCG------ATACTG---CACCGC------CGTTATGACCTG---CAAAAATTCTTGCACCTAATCGGGCCA------------------------------------------------------------------------------------------------------GGTGGAACCGGAAAAACC---ACACTATTGAATTTGATTGGTGCTTTAGTTGGAGCCGCT---AATACC---------GTGTCCACTTCATTCAATGCGTTGGAAACCGAT---AAGTTTGAGCTGGCCAGGCTGTTTTCAAAAATGCTGGCCATCATTGCC---GATTCCGAG---CGT---------AACGGCGGCAGC---CTGCAAAACTTC------AAGGCGGCGACTGGTGGCGAT---CCGCTG------CGCTACGAAGTTAAGCACCAACAA---TCGACC---GGGAGCTTTGTATTCAAAGGT---CTGTTCATTCTGATCAGC---AACGAACATGTGCAGAACTCTGACAACTCG------TCAGGCCTAGAGCGCCGGCGAATCACGGTT------CATCTTAAGCGGCGCGTTACCGAGGAGCAA---------------------------------------------------------------------------------------------AAGCTTGATTGGCAAGCGCGAGGCGGTGAAGTGGCC---------------------------GTGTTGCATGCTGAA------------------------------TTACCTGGCTTGGTGAATTGGTTGCTTGAACTGTCTCAGGACGACATTTCCCGCATTATCCGGAACCCACCAGCACGAACCAAACAG---GCCAACTTTGAAGCAATGACCGAAAGCAATTCGGTTGCC------GGTTGG---TTG------GTTGAATGCTGTATG------------------CCGGATAAGGACGCGGAAACGCAAATA------GGCGACGGTCGAAAAATAAACGAG---CCGGGCTCAGAGGTTGAATTC------------------CAAAACGCAAAA---ACTCAA---CTT---------TATCCGAGCTATTTGCAATGG---------------------------TCTATTCGTAACGGTAAG------------CGCGAC---------------------GTTTCGTCTACACGTTTCAAGAATTTGGTTATCGAT---------------------------------------------------------------------------------------------------------------------------------------------------------------------------------------------------------------ACGGTCCAAACG------------CTTGGATTTGAGGCCGCACAA---CGCCGCGCTGCT---------------------------TCCGGTCGATTCATTCGC------------------GGGATCCGG---CTT------------------------------------------------------------------------------------------------------------------------------------------------------------------------------------------------------------------------------------------------------------------------------------------------------------------------------------------------------------------------------------------------------------------------------------------------------------------------------------------------
>P_Planctomycetes_bacterium_AP019860_3883945to3884439
------------------------------------------------------------------------------------------------------------------------------------------------------------------------------------------------------------------------------------------------------------------------------------------------------------------------------------------------------------------------------------------------------------------------------------------------------------------------------------------------------------------------------------------------------------------------------------------------------------------------------------------------------------------------------------------------------------------------------------------------------------------------------------------------------------------------------------------------------------------------------------------------------------------------------------------------------------------------------------------------------------------------------------------------------------------------------------------------------------------------------------------------------------------------------------------------------------------------------------------------------------------------------------------------------------------------------------------------------------------------------------------------------------------------------------------------------------------------------------------------------------------------------------------------------------------------------------------------------------------------------------------------------------------------------------------------------------------------------------------------------------------------------------------------------------------------------------------------------------------------------------------------------------------------------------------------------------------------------------------------------------------------------------------------------------CTG---------CAAGAGTGGTTTGGGTAT------TGTCTT---ATACCT------GATACACGGATT---GAAAAAGCTTTGTATCTTATGGGGCCA------------------------------------------------------------------------------------------------------GGGGGAAACGGCAAAACA---GTCATCGTAGAAACATTACAAGCGTTGTTGAAAGAATAC---TCTTGT---------------AGTTTAGATCTCTCGGAGATTTTTGGT---CGTTTTAACACCGCGAAACTGCGCAACAAAATGGTCAATATTTGTAGC---GACAACAAG---ACA---------ACAATTCCGATT---GATGATCGTGTC------AAGAATTTGATCTCCGGTGGA---CGACTT------CATGGTGAGTTCAAAGGCCGC------GACGGA---TTCTATTTTGACAACTATGCG---CGTCTTGTTTTTGCCGCC---AATGACTTTATTCCGACTAAGGATCGCTCA------CACGGTTTTTATCGTAGGTTCGACATCATT------GAAATT------------------------------------------------------------------------------------------------------------------------GCCAAAACATGGTCAGAAGAGGAGCGTAATGAA---------------------------AATCTCAAGTACGAG---------------------------------------------ATTTGGGAAGAAGAATTACCTGGAGTTTTAAAT---------------------------TGGGCGTTG---------------------------------------------------------------------------------------------------------------------------------------------------------------------------------------------------------------------------------------------------------------------------------------------------------------------------------------------------------------------------------------------------------------------------------------------------------------------------------------------------------------------------------------------------------------------------------------------------------------------------------------------------------------------------------------------------------------------------------------------------------------------------------------------------------------------------------------------------------------------------------------------------------------------------------------------------------------------------------------------------------------------------------------------------------------------------------------------------------------------------------------------------------------------------------------------------------------------------------------------------
>P_Stanieria_cyanosphaera_CP003653_2745451to2746803
------------------------------------------------------------------------------------------------------------------------------------------------------------------------------------------------------------------------------------------------------------------------------------------------------------------------------------------------------------------------------------------------------------------------------------------------------------------------------------------------------------------------------------------------------------------------------------------------------------------------------------------------AAATTTCTCCTC---ACT---------ACTCCTCAAGAA---GTTTCAGGCTTT---TTAGCAGGAAAACATCGAGTTGAATATGCTTAT---------------CATAATGAGCAAAAAGTCTGGCGA------------------------------------------------------------------------------TTCTGGAATGGT------------------------------AAATACTGGGAAAAAATAGAT---------------------------------------------------------------------------------------------------------------------------------------------------------------------------------GATTTAGCCTTTAAGCAGCTTATCTTA---GCT---GAAATAGAT------------GCTTTAGGAGTT---------GAATATAAAAATAATCGT---------------------------------------------------------------------------------------------------TTTATAGAG------GAAACAATAGAACTGCTAAAAACCAAACTTTTAAAAGCAGAATGGCAAACA------------------------------------------------------------------TCTAATCCT---------AAACAATATATTAAT------TTTAATAAT---------------------------------------------------------------------------------------------------------GGTGTTTTAGACCTAAAAAGAGGAAAA---CTATCTTTACATCAACCTGGA------------------------------------------------------------------------------------------------------------------------TATGGCTTT---ACTAGTTGT---TTAGAA---CATCACTATAGTGACTGGAAGATTGACTCA---------AAAAAC---------------------------------------------------------------------------TTAATT---GAATGCACCCAAAAATACGCTCCAAACTTTTAT------CGGTTTGTGCTA---------ACAGTTCAACAAAATAAGGTTGAACAAGTCGAATTATTT---------TTAGCTGTAATTAATTCC------ATCCTTACCTATAAA------CTTAGTGAATTT---CAAAAGTTTATTTATTTAATAGGACAA------------------------------------------------------------------------------------------------------CCTGGTTCTGGGAAAGGA---ACATTGATGAGATTATTGGAAAAAATTGTAGGCAAAACC---AATCAT------------GAATCTACTACTTTGAAAGGATTAACTAAC---AAATATGAACTTGCCAAAATTATTGATAAACAATTAGTTCTTTGTCCA---GATGAAGAT---AAG---------CAATTTGGGGAT---TATGGCAACTTA------AAAGCAATGACTGGTGGAGAT---AGTATT------TCCTATGAACAAAAGTATAAA------GACCCT---GCTAGTGCTAAATTTGATGGT---TCTTTAGTTATTGGTAGT---AAT---AGTGATGTTTTTAGTGGTGATACT------CAAGGAATTATTAGAAGAATCTGTTTAATAGCTTTCCTTAGT------------------TCAATT------------------------------------------------------------------------------------------------CCTACTCATCAAAGAAATAACCAAATTGAAACT---------------------------TTGCTTGAAAAAGAA------------------------------ATAGACATGATTATTAATTTAGCTCTTTCCATGAGTGATGGAAGGGTA------------GCTGAGTTAATTAACAATGCTGGTAAA---GGTAGTAACTCTGAAGCAGAGAATTAT---CTCTGG---------CAGCAG---AAA------TGTCAGAGGGATTCT------------------GTTGCTGCTTGGATTGATGAATGTATC---------AGTTATGATCCGAATGCTGAAGCTTATGTTGGCAACAACAAT------------------------AGTGCTACA---GATCGG---CTG---------TATCCTAACTATCTTCGTTAT---------------------------TGTCAAACAAATAACTTG------------CATCCT---------------------GTGTCTGTAACTAAATTTTCTACTGAGATAGACAAA---------------------------------------------------------------------------------------------------------------------------------------------------------------------------------------------------------------CTTTGTAGCGAA------------CTAGATTGGAATATTGAACGA---AAAAGAGATAGT---------------------------CAAGGACAGAAAATACGA------------------GGTCTTAAA---ATTAAA---ACTCAG---------------TTA---GAGCAAAATGCA---------------------------------------------------------------------------------------------------------------------------------------------------------------------------------------------------------------------------------------------------------------------------------------------------------------------------------------------------------------------------------------------------------------------------------------------------
>P_Stanieria_cyanosphaera_CP003653_3586904to3585552
------------------------------------------------------------------------------------------------------------------------------------------------------------------------------------------------------------------------------------------------------------------------------------------------------------------------------------------------------------------------------------------------------------------------------------------------------------------------------------------------------------------------------------------------------------------------------------------------------------------------------------------------AAATTTCTCCTC---ACT---------ACTCCTCAAGAA---GTTTCAGGCTTT---TTAGCAGGAAAACATCGAGTTGAATATGCTTAT---------------CATAATGAGCAAAAAGTCTGGCGA------------------------------------------------------------------------------TTCTGGAATGGT------------------------------AAATACTGGGAAAAAATAGAT---------------------------------------------------------------------------------------------------------------------------------------------------------------------------------GATTTAGCCTTTAAGCAGCTTATCTTA---GCT---GAAATAGAT------------GCTTTAGGAGTT---------GAATATAAAAATAATCGT---------------------------------------------------------------------------------------------------TTTATAGAG------GAAACAATAGAACTGCTAAAAACCAAACTTTTAAAAGCAGAATGGCAAACA------------------------------------------------------------------TCTAATCCT---------AAACAATATATTAAT------TTTAATAAT---------------------------------------------------------------------------------------------------------GGTGTTTTAGACCTAAAAAGAGGAAAA---CTATCTTTACATCAACCTGGA------------------------------------------------------------------------------------------------------------------------TATGGCTTT---ACTAGTTGT---TTAGAA---CATCACTATAGTGACTGGAAGATTGACTCA---------AAAAAC---------------------------------------------------------------------------TTAATT---GAATGCACCCAAAAATACGCTCCAAACTTTTAT------CGGTTTGTGCTA---------ACAGTTCAACAAAATAAGGTTGAACAAGTCGAATTATTT---------TTAGCTGTAATTAATTCC------ATCCTTACCTATAAA------CTTAGTGAATTT---CAAAAGTTTATTTATTTAATAGGACAA------------------------------------------------------------------------------------------------------CCTGGTTCTGGGAAAGGA---ACATTGATGAGATTATTGGAAAAAATTGTAGGCAAAACC---AATCAT------------GAATCTACTACTTTGAAAGGATTAACTAAC---AAATATGAACTTGCCAAAATTATTGATAAACAATTAGTTCTTTGTCCA---GATGAAGAT---AAG---------CAATTTGGGGAT---TATGGCAACTTA------AAAGCAATGACTGGTGGAGAT---AGTATT------TCCTATGAACAAAAGTATAAA------GACCCT---GCTAGTGCTAAATTTGATGGT---TCTTTAGTTATTGGTAGT---AAT---AGTGATGTTTTTAGTGGTGATACT------CAAGGAATTATTAGAAGAATCTGTTTAATAGCTTTCCTTAGT------------------TCAATT------------------------------------------------------------------------------------------------CCTACTCATCAAAGAAATAACCAAATTGAAACT---------------------------TTGCTTGAAAAAGAA------------------------------ATAGACATGATTATTAATTTAGCTCTTTCCATGAGTGATGGAAGGGTA------------GCTGAGTTAATTAACAATGCTGGTAAA---GGTAGTAACTCTGAAGCAGAGAATTAT---CTCTGG---------CAGCAG---AAA------TGTCAGAGGGATTCT------------------GTTGCTGCTTGGATTGATGAATGTATC---------AGTTATGATCCGAATGCTGAAGCTTATGTTGGCAACAACAAT------------------------AGTGCTACA---GATCGG---CTG---------TATCCTAACTATCTTCGTTAT---------------------------TGTCAAACAAATAACTTG------------CATCCT---------------------GTGTCTGTAACTAAATTTTCTACTGAGATAGACAAA---------------------------------------------------------------------------------------------------------------------------------------------------------------------------------------------------------------CTTTGTAGCGAA------------CTAGATTGGAATATTGAACGA---AAAAGAGATAGT---------------------------CAAGGACAGAAAATACGA------------------GGTCTTAAA---ATTAAA---ACTCAG---------------TTA---GAGCAAAATGCA---------------------------------------------------------------------------------------------------------------------------------------------------------------------------------------------------------------------------------------------------------------------------------------------------------------------------------------------------------------------------------------------------------------------------------------------------
>P_Streptomyces_coelicolor_AL939124_131808to132116
---------------------------------------------------------------------------------------------------------------------------------------------------------------------------------------------------------------------------------------------------------------------------------------------------------------------------------------------------------------------------------------------------------------------------------------------------------------------------------------------------------------------------------------------------------------------------------------------------------------------------------------------------------------------------------------------------------------------------------------------------------------------------------------------------------------------------------------------------------------------------------------------------------------------------------------------------------------------------------------------------------------------------------------------------------------------------------------------------------------------------------------------------------------------------------------------------------------------------------------------------------------------------------------------------------------------------------------------------------------------------------------------------------------------------------------------------------------------------------------------------------------------------------------------------------------------------------------------------------------------------------------------------------------------------------------------------------------------------------------------------------------------------------------------------------------------------------------AACGGAGTGGTCGATCTG---CGGACGGGCGAA------------------------CTGCTGCCTGTCGAT------CGCAAGTACCTGCTGACCCGGGGC---ACGACGGTC---GAGTACGACCCGAACGCCGACTGCCCGATGTGG------ATGGACTTCCTC------GGCTGGGCGTTCCAAGGCGACATCGAGATGATCGAGTACATC---------CAGCGCATGTTCGGGATG------TGCCTG---ATCGGC------AACAACGCGCAC---CAGGTCGCGTTCTTCCTGTACGGCCCC------------------------------------------------------------------------------------------------------GGTCGGTCCGGCAAGACC---ACACTGACGCGGGTGCTGTCGAGGCTCCTCGGCGACTAC---GCCACG------------TCCGCCGACCTC------------------------------------------------------------------------------------------------------------------------------------------------------------------------------------------------------------------------------------------------------------------------------------------------------------------------------------------------------------------------------------------------------------------------------------------------------------------------------------------------------------------------------------------------------------------------------------------------------------------------------------------------------------------------------------------------------------------------------------------------------------------------------------------------------------------------------------------------------------------------------------------------------------------------------------------------------------------------------------------------------------------------------------------------------------------------------------------------------------------------------------------------------------------------------------------------------------------------------------------------------------------------------------------------------------------------------------------------------------------------------------------------------------------------------------------------------------------------------------------------------------------------------------------------------------------------------------------------------------------------------------------------------------------------------------------------------------------------------------------------------------------------------------------------------------------------------------------------------------------------------------------------------------
>P_Streptomyces_coelicolor_CP042324_6112920to6113228
---------------------------------------------------------------------------------------------------------------------------------------------------------------------------------------------------------------------------------------------------------------------------------------------------------------------------------------------------------------------------------------------------------------------------------------------------------------------------------------------------------------------------------------------------------------------------------------------------------------------------------------------------------------------------------------------------------------------------------------------------------------------------------------------------------------------------------------------------------------------------------------------------------------------------------------------------------------------------------------------------------------------------------------------------------------------------------------------------------------------------------------------------------------------------------------------------------------------------------------------------------------------------------------------------------------------------------------------------------------------------------------------------------------------------------------------------------------------------------------------------------------------------------------------------------------------------------------------------------------------------------------------------------------------------------------------------------------------------------------------------------------------------------------------------------------------------------------AACGGAGTGGTCGATCTG---CGGACGGGCGAA------------------------CTGCTGCCTGTCGAT------CGCAAGTACCTGCTGACCCGGGGC---ACGACGGTC---GAGTACGACCCGAACGCCGACTGCCCGATGTGG------ATGGACTTCCTC------GGCTGGGCGTTCCAAGGCGACATCGAGATGATCGAGTACATC---------CAGCGCATGTTCGGGATG------TGCCTG---ATCGGC------AACAACGCGCAC---CAGGTCGCGTTCTTCCTGTACGGCCCC------------------------------------------------------------------------------------------------------GGTCGGTCCGGCAAGACC---ACACTGACGCGGGTGCTGTCGAGGCTCCTCGGCGACTAC---GCCACG------------TCCGCCGACCTC------------------------------------------------------------------------------------------------------------------------------------------------------------------------------------------------------------------------------------------------------------------------------------------------------------------------------------------------------------------------------------------------------------------------------------------------------------------------------------------------------------------------------------------------------------------------------------------------------------------------------------------------------------------------------------------------------------------------------------------------------------------------------------------------------------------------------------------------------------------------------------------------------------------------------------------------------------------------------------------------------------------------------------------------------------------------------------------------------------------------------------------------------------------------------------------------------------------------------------------------------------------------------------------------------------------------------------------------------------------------------------------------------------------------------------------------------------------------------------------------------------------------------------------------------------------------------------------------------------------------------------------------------------------------------------------------------------------------------------------------------------------------------------------------------------------------------------------------------------------------------------------------------------
>P_Streptomyces_coelicolor_CP050522_6125114to6125422
---------------------------------------------------------------------------------------------------------------------------------------------------------------------------------------------------------------------------------------------------------------------------------------------------------------------------------------------------------------------------------------------------------------------------------------------------------------------------------------------------------------------------------------------------------------------------------------------------------------------------------------------------------------------------------------------------------------------------------------------------------------------------------------------------------------------------------------------------------------------------------------------------------------------------------------------------------------------------------------------------------------------------------------------------------------------------------------------------------------------------------------------------------------------------------------------------------------------------------------------------------------------------------------------------------------------------------------------------------------------------------------------------------------------------------------------------------------------------------------------------------------------------------------------------------------------------------------------------------------------------------------------------------------------------------------------------------------------------------------------------------------------------------------------------------------------------------------AACGGAGTGGTCGATCTG---CGGACGGGCGAA------------------------CTGCTGCCTGTCGAT------CGCAAGTACCTGCTGACCCGGGGC---ACGACGGTC---GAGTACGACCCGAACGCCGACTGCCCGATGTGG------ATGGACTTCCTC------GGCTGGGCGTTCCAAGGCGACATCGAGATGATCGAGTACATC---------CAGCGCATGTTCGGGATG------TGCCTG---ATCGGC------AACAACGCGCAC---CAGGTCGCGTTCTTCCTGTACGGCCCC------------------------------------------------------------------------------------------------------GGTCGGTCCGGCAAGACC---ACACTGACGCGGGTGCTGTCGAGGCTCCTCGGCGACTAC---GCCACG------------TCCGCCGACCTC------------------------------------------------------------------------------------------------------------------------------------------------------------------------------------------------------------------------------------------------------------------------------------------------------------------------------------------------------------------------------------------------------------------------------------------------------------------------------------------------------------------------------------------------------------------------------------------------------------------------------------------------------------------------------------------------------------------------------------------------------------------------------------------------------------------------------------------------------------------------------------------------------------------------------------------------------------------------------------------------------------------------------------------------------------------------------------------------------------------------------------------------------------------------------------------------------------------------------------------------------------------------------------------------------------------------------------------------------------------------------------------------------------------------------------------------------------------------------------------------------------------------------------------------------------------------------------------------------------------------------------------------------------------------------------------------------------------------------------------------------------------------------------------------------------------------------------------------------------------------------------------------------------
>P_Tumebacillus_avium_CP021434_3273940to3274386
------------------------------------------------------------------------------------------------------------------------------------------------------------------------------------------------------------------------------------------------------------------------------------------------------------------------------------------------------------------------------------------------------------------------------------------------------------------------------------------------------------------------------------------------------------------------------------------------------------------------------------------------------------------------------------------------------------------------------------------------------------------------------------------------------------------------------------------------------------------------------------------------------------------------------------------------------------------------------------------------------------------------------------------------------------------------------------------------------------------------------------------------------------------------------------------------------------------------------------------------------------------------------------------------------------------------------------------------------------------------------------------------------------------------------------------------------------------------------------------------------------------------------------------------------------------------------------------------------------------------------------------------------------------------------------------------------------------------------------------------------------------------------------------------------------------------------AATTTTATTAGATCAGTGGTAGATGAT---GACACAATTGAC------------------------ACGATCTTTGAAATG------ATTGGCTATTTCCTAATG------------------------------------AAGCACACCAAATACGAA------AAAGCATTCCTG------------------------------------------------------------------------------------------------------------------------------------TTGTACGGGCAG------------------------------------------------------------------------------------------------------GGGGCTAACGGAAAGAGC---ACGTTGATTAATCTTGTCTCTGCGATGATTGGTGAAGAA---AATATG------------TCAAGCGTTTCACTTCAAGATCTTGAGCAA---CGTTTCCGACTAGCACTTTTGCAAAATAAACTCGTCAATAAGTTCGCT---GATCTCCCC---AGA------AATACCTTACCAAAC---TCGAGTAGCTTT------AAGGCTGTTGTATCGGGCGAT---GCATTG------ACTGGCGAGATTAAGAACAAA------GACCCA---TTTCAATTTCGTCCGTTTGCA---AAACTGCTCTTTAGCACT---AATGAACTTCCAAGGGCTGCTGATAAGACA------ATTGGTTTTCGTAGACGTTGGATGATAATA------------------------------------------------------------------------------------------------------------------------------------------------------------------------------------------------------------------------------------------------------------------------------------------------------------------------------------------------------------------------------------------------------------------------------------------------------------------------------------------------------------------------------------------------------------------------------------------------------------------------------------------------------------------------------------------------------------------------------------------------------------------------------------------------------------------------------------------------------------------------------------------------------------------------------------------------------------------------------------------------------------------------------------------------------------------------------------------------------------------------------------------------------------------------------------------------------------------------------------------------------------------------------------------------------------------------------------------------------------------------------------------------------------------------------------------------------------------------------------------------------------------------------------------------------------------------------------
>V_MAG_Prokaryotic_dsDNA_virus_sp._MK892562_39970to40911
---------------------------------------------------------------------------------------------------------------------------------------------------------------------------------------------------------------------------------------------------------------------------------------------------------------------------------------------------------------------------------------------------------------------------------------------------------------------------------------------------------------------------------------------------------------------------------------------------------------------------------------------------------------------------------------------------------------------------------------------------------------------------------------------------------------------------------------------------------------------------------------------------------------------------------------------------------------------------------------------------------------------------------------------------------------------------------------------------------------------------------------------------------------------------------------------------------------------------------------------------------------------------------------------------------------------------------------------------------------------------------------------------------------------------------------------------------------------------------------------------------------------------------------------------------------------------------------------------------------------------------------------------------------------------------------------------------------------------------------------------------------------------------------------------------------------------------------------------------------------------------------------------------------------------------------------------------------------------------------------------------------------------------GATGGAGACTGGGGACGAGTGCAAGTTCTT---------CGTGCTTGGTTACGTGCT------GTCTTA---ATGGGA------GCATCTGATATC---CAAAAGTTTGTCGAGATTGTGGGTCCT------------------------------------------------------------------------------------------------------GGTAAATCAGGTAAATCT---ACCTATGCCAACTTATGTAATGCACTAGTGGGGGACGAA---AACACC------------ACGATCTCAACCTTGGAACACCTTGAGAAAAATAGATTTGAAACGGCAAACCTGTATAAAAAGAAACTACTTTTGTTCAAT---GACGTTGAA---CGT---------TATGGCGGAAGT---GTTTCTATTTTG------AAAGCTTTGACTGGTCGTGAC---CTCCTG------CGTAATGAGCATAAATACCAGGTTGGTAAGCAG---AAACCATTTAAATTTGATGGT---CTTTGCATGATCACTGCT---AACGAACCTATTCAGACAACTGATCCAACT------TCTGGATTGGCACGTCGTCGCTTAACAATT------CCTTTTAAC---------------AATCCG---------------------------------------------------------------------------------------------TTTAGAGGCACAGCAAAACAACAAAAAACTTTGATC---------------------------GACATGGATGATCAAGGTAATGCTTTCGGTGAGTTCGCTCCATTGCTCCCTGGTTTGGTGAACTGGTTGCTTGATATGTCCCATGATCAGATG---------------------------------CGTGAA---TACCTGATGGAGACAAATAAAAATGTG---------------------------------------------------------------------------------------------------------------------------------------------------------------------------------------------------------------GAGTTCTTCGCTGATTAC------------------------------------------------------------ACT---------------------ATTGATCAGCAACTTAAGTCCAATCCTGTTAAAGAT---------------------------------------------------------------------------------------------------------------------------------------------------------------------------------------------------------------TGGATGCATCAT------------TGCTTGGTATTTGAATTAAAT---ACCTCAGCTCAA---------------------------ATTGGTTTTAAGAAATTT------------------------------------------------------GCTCCTCAA---GGAAGCTCTACG---------------------------------CATTATGCCAAAACA---------------------------------------------------------------------------------------------AGTGAATGGTTGTACGCCAGCTATTGCGAGTTCTGTATGAAT---------------TCCAATAACAACATCATGTCTCGCTCTCGTTTCGAGTCATTGTTGATG---GACATCTTCAATCATCAACTACACCTTAATGTGTACGCCAAACGCAAT------------------------ACAAAAGGATTACGCATCTTTAATATTGCTATT---------------------------------------------------------------------------------
>V_MAG_Prokaryotic_dsDNA_virus_sp._MK892775_45082to44312
------------------------------------------------------------------------------------------------------------------------------------------------------------------------------------------------------------------------------------------------------------------------------------------------------------------------------------------------------------------------------------------------------------------------------------------------------------------------------------------------------------------------------------------------------------------------------------------------------------------------------------------------------------------------------------------------------------------------------------------------------------------------------------------------------------------------------------------------------------------------------------------------------------------------------------------------------------------------------------------------------------------------------------------------------------------------------------------------------------------------------------------------------------------------------------------------------------------------------------------------------------------------------------------------------------------------------------------------------------------------------------------------------------------------------------------------------------------------------------------------------------------------------------------------------------------------------------------------------------------------------------------------------------------------------------------------------------------------------------------------------------------------------------------------------------------------------------------------------------------------------------------------------------------------------------------------------------------------------------------------------AATTGGTTT------AAACATATTCAACGTAATGACGATGATCGTGTTCAAGTTCTG---------CGTGCTTGGTTAAGAGCC------ACACTT---TTGGGG------CGATATGATATT---CAAAAATTTGTAGAGATTGTTGGTCCA------------------------------------------------------------------------------------------------------GGTAAGTCTGGTAAATCT---ACTTATGCCAATCTTGCTGTTGCTCTTGTTGGTAAAGAC---AATACC------------TATTCAACTGATTTCAAAAACTTAGAAGAGAGTCGTTTTGAAGCTTCTGCTTTTCGTGATAAGAAACTAATTCTTTTCCAG---GATGCTGAT---CGC---------TGGGGTGGTTCT---GTTTCCAAACTG------AAAGCTATTACTGGTGGTGAC---TGGATT------CGTTCTGAACGCAAGTATCAAAAAGAATCTATG---CCTCCTTTTCAGTATCATGGA---CTTGTGATGATTACTGCC---AATGAGGCGATTCAATCTACTGATTACACC------ACTGGTTTATCTCGTCGTCGTTTAACCATT------CCTTTTGATCGT------------CCTTTT---------------------------------------------------------------------------------------------GAAGGCGGTCCTTCAGAACAAAAAGAATTAATTAAA------------------------------------TTCAAT---------------------------------------------------------------------------------------------------------CGTCAAGGTGAA---CCCGGAGGCATCTTTGCTGACATGTTGCCT---------------------------------------------GGT------------------CTTGTCAACTGGTTGCTTGATATGTCA------GAGCAAGAGATGAGGGAATATTTAATGTCTACTGAAAAGAAAGCT------------------------------CCT---------------------------------TTCTTTGCACAG---------------------------------------------------------TTCAAT---------------------TCAGAACAAATTTTAAATTCAAATCCTATGTTGGAT---------------------------------------------------------------------------------------------------------------------------------------------------------------------------------------------------------------TGGATGGAGAAT---------------------------------------------AAT---------------------------TTAATTTATGCTCCAGGG------------------ACTGTATCT---CTTATT---GGCAAA---CGA---GTTAAAACT---CCACCAGGGACT---------------------------------------------------------------------------------------------------------------------------------------------------------------------------------------------------------------------------------------------------------------------------------------------------------------------------------------------------------------------------------------------------------------------------------------------------
>V_Siphoviridae_sp._BK033476_15867to15373
---------------------------------------------------------------------------------------------------------------------------------------------------------------------------------------------------------------------------------------------------------------------------------------------------------------------------------------------------------------------------------------------------------------------------------------------------------------------------------------------------------------------------------------------------------------------------------------------------------------------------------------------------------------------------------------------------------------------------------------------------------------------------------------------------------------------------------------------------------------------------------------------------------------------------------------------------------------------------------------------------------------------------------------------------------------------------------------------------------------------------------------------------------------------------------------------------------------------------------------------------------------------------------------------------------------------------------------------------------------------------------------------------------------------------------------------------------------------------------------------------------------------------------------------------------------------------------------------------------------------------------------------------------AGACTT------------------TCTGTAAATTATACAGAAGAT------------GAAAAACCAACACCTCTTTTTACA------------------------------------------------------------------------------------AAATGGCTTACAGATTTGTTCGACCCT---------GACGAT------------------------ATTCCTACAATTCAA------CAAATGTTTGGTTATTGCTTATTA------------------------------CCTACAACAACATTACAG------GAGACTTTTATT------------------------------------------------------------------------------------------------------------------------------------ATTGTCGGAGAA------------------------------------------------------------------------------------------------------GGCGGTACAGGTAAATCG---GGAATAGGTGTAATTTTAAACGCTATAATGGGAAATGCA---ATAGTA------------AATGTAGACACACAAAAACTCATATCTGAA---CGATTTCAACTTGCTTCCATAGAAAATAAACTCATAGCCTATGATGAT---GATTTAGGT---TCA------GGAGCGTTAGCGGAG---ACAGGATTATTA------AAGAAAATAGTTACCGCGGAT---CAGCCT------CTTTCCGCAGAAAAGAAAGGACAA------GAT---ATATACGAATTTCAACCTTTT---GCAAGACTTATTATGTGTACAAACTTTATGATTAGCTCATTATATGATGATTCT---GACGGATTTTACAGAAGATTA---------------------------------------------------------------------------------------------------------------------------------------------------------------------------------------------------------------------------------------------------------------------------------------------------------------------------------------------------------------------------------------------------------------------------------------------------------------------------------------------------------------------------------------------------------------------------------------------------------------------------------------------------------------------------------------------------------------------------------------------------------------------------------------------------------------------------------------------------------------------------------------------------------------------------------------------------------------------------------------------------------------------------------------------------------------------------------------------------------------------------------------------------------------------------------------------------------------------------------------------------------------------------------------------------------------------------------------------------------------------------------------------------------------------------------------------------------------------------------------------------------------------------------------------------------------------------------------------
>V_Synechococcus_phage_KJ410740_11167to10058
---------------------------------------------------------------------------------------------------------------------------------------------------------------------------------------------------------------------------------------------------------------------------------------------------------------------------------------------------------------------------------------------------------------------------------------------------------------------------------------------------------------------------------------------------------------------------------------------------------------------------------------------------------------------------------------------------------------------------------------------------------------------------------------------------------------------------------------------------------------------------------------------------------------------------------------------------------------------------------------------------------------------------------------------------------------------------------------------------------------------------------------------------------------------------------------------------------------------------------------------------------------------------------------------------------------------------------------------------------------------------------------------------------------------------------------------TATGGTTGTAAG------------CATCCAGGGCTTTGG------TCTGCTTTGG------------------------------------------------------------------------------------------------------GGGAGGCTGATATGAAAGGGAGCATACGC---GAAGAGTTGGAGAAGATTAAG------------------GCAACTACTTTGCCGAAGGGATACACAATGAATTTCATTAATGATTTGTTTTTCCAACTGAAGATTGCATTGATGTTTGAGGATTGGCACGAA---------------------------GGATCT---GACTAC---TTGCTGTTCTCGAATGGGATCTTGGATGTG---GTAGAGCGAACC------------------------CTCTTGCCATTCGAT------AGGGAAATGTATATGACCCAGCGGTTTCCCTATGAG---TACAACCCCAGTGCGGAATGTGAAGAAATTGTT------AAGTGGTTGAAA---------CAGACTCAGGATGGTGACTGGGGTCGCGTCCAAGTGTTG---------AGGGCTTGGCTGAGGGCG------GTGCTA---CTGGGG------TGCTCTGATATC---CAGAAGTTTGTGGAGATTGTGGGTCCA------------------------------------------------------------------------------------------------------GGTAAGTCTGGTAAGTCG---ACCTATGCAAACTTGGCTCATGCTTTGGTGGGGGATGAG---AATGCAACT---------ATCTCTAGCCTGGAGCACCTGGAGAAGAAT---AGGTTTGAGACTTCGAACCTGTATAAGAAGAAGCTGCTTCTGTTTAAC---GATGTGGAG---AGG---------TATGGCGGTTCG---GTATCTGTGTTG------AAGGCACTGACGGGCGGTGAC---CTGATT------AGGAATGAGCAGAAGTTTCAGACGGACGCACAA---AAGCCTTTCAAGTTTGGTGGC---CTTGTAATGATTACGGCT---AACGAACCGATTCAAACTACGGACCCAACT------TCGGGTCTTGCCAGGAGGAGACTAACGATT------CCTTTT---------------AACAATCCG---------------------------------------------------------------------------------------------TTTAAGGGCACT---------------------------------------------------------------------------------------------------GCCGCTCAACAGCATGTCCTTATTGATATGGATGGGAAGGGTAAT---------------------------GCATACGGTAAG---TTTGCTCCTCTGCTACCAGGGCTGGTTAATTGGGTG---------------------------CTGGATTTGTCTCAT------------------GTTGAGATGAAGGAGATGCTGATGGAG------ACAGCGAAG------------------------------------------ACGGTACCT------TTTTATGTTGGCTAC------------------------------------------------------------------------CAGACGGAGCAGGTATTGAAGTCCAACCAACTG---------------------------------------------------TTGGAC---------------------------------------------------------------------------------------------------------------------------------------------------------------------------------------------------------------TGGATGCATCAC------------TCGGTTGTCTTTGAGTTTAAT------------------------------------------GTAGCAAGTGCTATTGGCTTTGCTAAGCCGACACCACAAGGT---AGCTCA------GGTGTT---TATGTGAACCAT---------------------------------------------------------------------------------------------------------------------------------------------------------------------------------------------------------------------------------------------------------------------------------------------------------------------------------------------------------------------------------------------------------------------------------------------------------------------
>V_Uncultured_marine_virus_LC629512_24034to24957
---------------------------------------------------------------------------------------------------------------------------------------------------------------------------------------------------------------------------------------------------------------------------------------------------------------------------------------------------------------------------------------------------------------------------------------------------------------------------------------------------------------------------------------------------------------------------------------------------------------------------------------------------------------------------------------------------------------------------------------------------------------------------------------------------------------------------------------------------------------------------------------------------------------------------------------------------------------------------------------------------------------------------------------------------------------------------------------------------------------------------------------------------------------------------------------------------------------------------------------------------------------------------------------------------------------------------------------------------------------------------------------------------------------------------------------TATCAATACAGAAGT------------------AAAGGATTATGG------TCTAGCATAT------------------------------------------------------------------------------------------------------CTGATACTGAGATGAAAGGAGAAGTTAAA---CACAGACTGGATTTAGTAAAA------------------GAAACACTGCTACCTAGTGGTTACAGTATGAATCTAGTTAACGATATTGTAGAACAATTAAGAATCTCAGTTATATTTGACGAATGGTACGAA---------------------------GGTAAC---GACCAC---TTACTATTTACTAATGGAATCCTCAACATC---AACACCAAAGAA------------------------CTGCTGCCATTCGAC------AAAGGGATGCACTTCACCCAACAATTGCCCTACGAC---TACAAACCAGAGTTGGAATGCGAACCAATCATC------AAATGGCTCAAG---------CGAACCCAAGACGGAAACTGGGACAGGGTGCAAGTGCTC---------AGAGCATGGTTGCGGGCG------GTGCTC---CTAAGC------CATTCAGATATA---CAGAAATTTGTAGAGATAGTCGGGCCA------------------------------------------------------------------------------------------------------GGTAAATCAGGTAAGTCT---ACTTACGCTAACTTGGCTCATGCTTTAGTCGGAGATGAT---AATGCAATG---------ATCTCCTCATTAGAGCATTTGGAGAAGAAT---CGTTTTGAAACAGCTAACTTATATAAGAAAAAACTTTTACTATTCAAT---GATGTAGAA---AGA---------TATGGTGGTTCT---GTCTCTGTACTG------AAGGCTATAACAGGTAGAGAC---TTGATA------AGACACGAGAGAAAATTTCAGTCTGGATCACAG---AAACCGTTCAAGTTTAATGGC---TTGGTAATGATCACTGCC---AATGAACCTATACAAACTACCGATCCCACC------TCTGGATTAGCTCGCAGACGTCTCACCATA------CCCTTC---------------GATAAGCCC---------------------------------------------------------------------------------------------TTCCTAGGCAAG---------------------------------------------------------------------------------------------------TCTGCAGATCAACGAACCCTAATAGACATGGACGACAAAGGAAGG---------------------------CCATTTGGGGAC---TTTTCTAGCATGTTGGCTGGACTAGTTAACTGGGTC---------------------------TTGGATATGCCTGAA------------------GCAGAGATGAGA---------------------------------------------------------------------------------------------------------------------------------------------------------------------------------------------------------------------------------------------------------------------------------------------------------------------------------------------------------------------------------------------------------------------------------------------------------------------------------------------------------------------------------------------------------------------------------------------------------------------------------------------------------------------------------------------------------------------------------------------------------------------------------------------------------------------------------------------------------------------------------------------------------------------------------------------------------------------------------------------------------------------------------------------------------------------------------------------------------------------------------
>V_Uncultured_phage_GU943056_7963to7022
---------------------------------------------------------------------------------------------------------------------------------------------------------------------------------------------------------------------------------------------------------------------------------------------------------------------------------------------------------------------------------------------------------------------------------------------------------------------------------------------------------------------------------------------------------------------------------------------------------------------------------------------------------------------------------------------------------------------------------------------------------------------------------------------------------------------------------------------------------------------------------------------------------------------------------------------------------------------------------------------------------------------------------------------------------------------------------------------------------------------------------------------------------------------------------------------------------------------------------------------------------------------------------------------------------------------------------------------------------------------------------------------------------------------------------------------------------------------------------------------------------------------------------------------------------------------------------------------------------------------------------------------------------------------------------------------------------------------------------------------------------------------------------------------------------------------------------------------------------------------------------------------------------------------------------------------------------------------------------------------------------------------------------GACGGTAACTGGGGGCGTGTTCAAGTTCTT---------CGTGCTTGGTTGCGTGCA------GTTTTG---ATGGGT------GCTTCTGATATC---CAAAAATTTGTAGAGATTGTTGGCCCT------------------------------------------------------------------------------------------------------GGTAAATCAGGTAAATCT---ACCTATGCAAACCTTTGCAATGCCTTGGTTGGTGATGAG---AATACAACG---------ATCTCAACGCTAGAACATCTTGAGAAAAAT---AGATTTGAAACAGCTAACCTTTATAAAAAGAAACTTCTTTTATTTAAT---GATGTTGAG---CGT---------TATGGCGGTAGT---GTCTCCATCCTT------AAAGCACTGACTGGTCGTGAT---TTACTG------CGTAATGAACATAAGTATCAAGCAGGTAAACAA---AAACCATTTAAATTTGATGGC---CTTTGCATGATTACAGCA---AACGAACCAATTCAAACAACTGACCCAACC------TCTGGTTTGGCTAGACGTCGTCTTACTATT------CCTTTTAATAAT------------CCATTC---------------------------------------------------------------------------------------------CGAGGTAGTGCTAAGGAACAAAAAACTTTGATCGAT------------------------------------------------------------------------ATGGATGATCAAGGTAATGCTTTTGGTGAATTTGCTCCCCTACTTCCA---------------------------------------------------------------------------------------------------------------------GGC------------------TTAGTGAATTGGTTACTTGATATGTCG------CATGATCAAATGCGAGAGTATTTAATGGAGACAACCAAGCACGTT------------------------------------------------------------AAGTTCTTTGCTGATTAC------------------------------------------------------------ACT---------------------ATTGATCAGCAGCTTAAATCTAATCCTGTTAAAGAT---------------------------------------------------------------------------------------------------------------------------------------------------------------------------------------------------------------TGGATGCATCAT------------TGTTTGGTGTTTGAATTAAAT---ACGTCATCTCAA---------------------------ATTGGGTTTAAAAAGTTT------------------------------------------------------GCGCCACAA---GGCAGTTCAACT------------------------------------CATTATGCCAAA---------------------------------------------------------------------------------------------ACCAATGAGTGGTTATACGCAAGTTATTGCGAATTTTGCATG------------AATTCCAACAATAATATTATGTCTCGTTCTAGATTTGAATCACTATTGATG---GATATTTTTAATCATCAATTGCATTTAAATATTTATGCGAAACGCAAT------------------------ACAAAAGGTTTACGTATTTTTAATGTAGCTATT---------------------------------------------------------------------------------
>Mt_Ginkgo_biloba_NC_027976_218527to218073_maxpident_41.463
------------------------------------------------------------------------------------------------------------------------------------------------------------------------------------------------------------------------------------------------------------------------------------------------------------------------------------------------------------------------------------------------------------------------------------------------------------------------------------------------------------------------------------------------------------------------------------------------------------------------------------------------------------------------------------------------------------------------------------------------------------------------------------------------------------------------------------------------------------------------------------------------------------------------------------------------------------------------------------------------------------------------------------------------------------------------------------------------------------------------------------------------------------------------------------------------------------------------------------------------------------------------------------------------------------------------------------------------------------------------------------------------------------------------------------------------------------------------------------------------------------------------------------------------------------------------------------------------------------------------------------------------------------------------------------------------------------------------------------------------------------------------------------------------------------------------------------------------------------------------------------------------------------------------------------------------------------------------------------TCAGAGGAG------AGATTCTTCCCG------TCCGATCAAACCGATGGTGATCGTTTCGGGATCAACATCTTA---------TGGTCCTATCTAAAGTTA------GTGTTC---ACTCGTCGGGCGGGTCAAAGGGTC---AATATCTTTTTA---CCTGTGAGGCCC------------------------------------------------------------------------------------------------------GAAGGGTGG------------ATCAACATCTGCCGATCCTCTAGTGTTGTGCC-------------TGT------------ACC---CTTCAGATCCAAAGAATTATGGAT---CGATTCGATATTTTGATTATCCATGATGGGTATTTCACCAATTGTCCA---GATATTCCT---GTT---CGGTTATCAAATGAGATA---TGTGCTTTGCCG------AAGGAACGGATATCGAACGAT---ACAGATCCAATCATGGGATCAATTCGACATAGG------GTGCTT---CACATAATCGAAGCACAAGTA---ATGTTTATGTTTTATGCA---AAACAGATATGGAATGTAAGGGATGTAACA------AGCGGTTCTGAACGTGAGTTTGTATACCTA------------------------------------------------------------------------------------------------------------------------------------------------------------------------------------------------------------------------------------------------------------------------------------------------------------------------------------------------------------------------------------------------------------------------------------------------------------------------------------------------------------------------------------------------------------------------------------------------------------------------------------------------------------------------------------------------------------------------------------------------------------------------------------------------------------------------------------------------------------------------------------------------------------------------------------------------------------------------------------------------------------------------------------------------------------------------------------------------------------------------------------------------------------------------------------------------------------------------------------------------------------------------------------------------------------------------------------------------------------------------------------------------------------------------------------------------------------------------------------------------------------------------------------------------------------------------------------
>Mt_Botrypus_virginianus_Hsu7588_Contig06+31836641_7079to8149_maxpident_41.779
---------------------------------------------------------------------------------------------------------------------------------------------------------------------------------------------------------------------------------------------------------------------------------------------------------------------------------------------------------------------------------------------------------------------------------------------------------------------------------------------------------------------------------------------------------------------------------------------------------------------------------------------------------------------------------------------------------------------------------------------------------------------------------------------------------------------------------------------------------------------------------------------------------------------------------------------------------------------------------------------------------------------------------------------------------------------------------------------------------------------------------------------------------------------------------------------------------------------------------------------------------------------------------------------------------------------------------------------------------------------------------------------------------------------------------------------------------------------------------------------------------------------------------------------------------------------------------------------------------------------------------------------------------------------------------------------------------------------------------------------------------------------------------------------------------------------------------------------------------------------------------------TATTCTACCATTCCTCCAAGGCCG------GGTTTTTGGTTATTCTCACGCTGT---AATATAGAC---CGAAATCTACTCAGCCCACCCTATGCCAGAAGA---------GATTACTTA------TCGAGCTTATGGATGGTGACGTGCTGAAGATTAACTTAT------------TGCGCGCGTACTTGA------------------GACTAA------TCTTCACCCAGA---AGACTAGTGAACAGGTCCTTTACCTCT------------------------------------------------------------------------------------------------------GGGGCCCAGGTACGACAG---GTAAATCCACACTTCCCCAGCTTCTCGAGTAGATTATGGGAGAACTGT------------CCC---TTAAATCTTCTCAGGCTTAACAAT---AGGGTTGAGATGAGGGCAGTGCAGGATAAATCTCTTATTATGTTACCT---GATATACCA---CCT---ACTGTTAATCACGTGCAA---TGTTCCCTCCTG------AAGAAGAGAATATCTGGGGAT---AAAGTG------GTAGGTGAGGGAAAKAATGGG------CCTTTA---CACGAGATAGTGCCAAAAGGT---TTAATGGTTATCACCGCA---AACTCGATATGGGATACTCAAGACAAGACG------AGTGGGTTTAGGCGTCGTTTTCTTTACTTA------CTCACC------------------CCTCGG------------------------------------------------------------------------------------------------GGAGCTATGAGACGGGATCCTCATCCTTTGGAT---------------------------AAGCTCAAGATAGAC------------------------------CCAGATTGATTTAGAAACTGGGCATTATCTATGCCGGAAGAATGGGCT---------------------------AGATTAGGTCAG---CATGTAGAGGAGATCAATGAAGGGGCGAGCTAA---CGCGAGCCAGGCGGC---CTCCGCCCACAAGAGCCGTCCGGA------------------TTAATGAGCTGGATAGATGAAAGAGTG---------CGGTATTCGCCCCGTAAGGAGATCCCGTTAGGCGCGAAGAAG---------------------ATCCCCATCCCT---GGGTCC---CTT---------TATGAGTCTTACATGGAATAT---------------------------GCGGAGTTGAATAGGTTG------------GTTTCT---------------------ATTATGCATATTTCCCTTGGCGAGAGCTTGTTAGAT---------------------------------------------------------------------------------------------------------------------------------------------------------------------------------------------------------------TATTTGCGTTCT------------AAAGGGTGCAGAGATGTAATAATAAAGAGAAGAGCT---------------------------AAAGGTAGGGTTGCAATA------------------GGGCTTACC---TTTGATAAATATGAG---GGT---GAATCCTTT---GAGAGGACGTTA---------------TGT---TCGCCTTTTCCTAAGCAATTGTCCCAA---------------------------------------------------------------------------------------------ACGAATCCATGGGAGGGTTTTCAGGAGGAG------------------------------------------------------------------------------------------------------------------------------------------------------------------------------------------------------------------------------------------------------------------------
>Mt_Botrychium_lunaria_KBTI439_Contig12+11712_12921to12712_maxpident_51.389
------------------------------------------------------------------------------------------------------------------------------------------------------------------------------------------------------------------------------------------------------------------------------------------------------------------------------------------------------------------------------------------------------------------------------------------------------------------------------------------------------------------------------------------------------------------------------------------------------------------------------------------------------------------------------------------------------------------------------------------------------------------------------------------------------------------------------------------------------------------------------------------------------------------------------------------------------------------------------------------------------------------------------------------------------------------------------------------------------------------------------------------------------------------------------------------------------------------------------------------------------------------------------------------------------------------------------------------------------------------------------------------------------------------------------------------------------------------------------------------------------------------------------------------------------------------------------------------------------------------------------------------------------------------------------------------------------------------------------------------------------------------------------------------------------------------------------------------------------------------------------------------------------------------------------------------------------------------------------------------------------------------------------------------------------------------------------------------------------------AAA------CGAGGAAGAGGA---GCGGGAGCCATCATTCTTTGGGGTCGG------------------------------------------------------------------------------------------------------------ACAGGTAAATCC---ACGCTTACGGACATTCTGAAATACATCATGGGTACCACCCTATCCTGC------------ACC---ATTGATATTACCCGACTCACAAAC---AGATTTGAGTTGCAAGTAATTAGCGGCAAATCTCTCATAGTGGCTCCG---GACATTTCC---CCC---ATCATCAATCACTCGCAG---TGT------------------------------------------------------------------------------------------------------------------------------------------------------------------------------------------------------------------------------------------------------------------------------------------------------------------------------------------------------------------------------------------------------------------------------------------------------------------------------------------------------------------------------------------------------------------------------------------------------------------------------------------------------------------------------------------------------------------------------------------------------------------------------------------------------------------------------------------------------------------------------------------------------------------------------------------------------------------------------------------------------------------------------------------------------------------------------------------------------------------------------------------------------------------------------------------------------------------------------------------------------------------------------------------------------------------------------------------------------------------------------------------------------------------------------------------------------------------------------------------------------------------------------------------------------------------------------------------------------------------------------------------------------------------------------------------------------------------------------------------------------------------------------------------
>Cp_Botrychium_lunaria_KBTI439_107727to108274_maxpident_68.421
---------------------------------------------------------------------------------------------------------------------------------------------------------------------------------------------------------------------------------------------------------------------------------------------------------------------------------------------------------------------------------------------------------------------------------------------------------------------------------------------------------------------------------------------------------------------------------------------------------------------------------------------------------------------------------------------------------------------------------------------------------------------------------------------------------------------------------------------------------------------------------------------------------------------------------------------------------------------------------------------------------------------------------------------------------------------------------------------------------------------------------------------------------------------------------------------------------------------------------------------------------------------------------------------------------------------------------------------------------------------------------------------------------------------------------------------------------------------------------------------------------------------------------------------------------------------------------------------------------------------------------------------------------------------------------------------------------------------------------------------------------------------------------------------------------------------------------------------------------------------------------------------------------------------GGGCTATGGTCTTTTAATCGATGC---GGCGTGGCT---CTAGACCTGTGTACACCATCAAACAATGCCCAT------AAGAAGTTCCTA------CTGGACATGATGAATGGTGATCCTTTAAGGATAAATGTTTTA---------CGAGCGTTCCTGCGACTA------TTGTTC---ACTCAG------GATAATCGGGAA---CAGGTAAGTCTATACCTTTGGGGTCCA------------------------------------------------------------------------------------------------------GGCGCCACGGGTAAATCC---ACCTTGGTCCAACTTATTGAGCACATAATGGGGGAATCC---AGTTGC------------GCC---TTGGATATTTTGAGACTCACGAAT---CGATTCGAGATGGGGTTAATTCAGGATAAATCACTAATGACGCTTCAA---GATATCCCC---TTC---AAGGTGAATAATGCACAA---TGCTCTATAATCGAA---AAAAAAATAATATCTGGGGAC---AGGGTG------ACTTGTGAGATAAAGAATGGG------CCCATA---CACTCGATAGAACCAAAGGGT--CTTCTAAATAATCACTGCC---AATTCCTTGTGGGAAGCCCAAGAAAGACCCC--ACCAGTGGGCTTAGGCGCCGGTTTATCTATGTG------CTAACC------------------CCCCGG------------------------------------------------------------------------------------------------GTGTCC------------------------------------------------------------------------------------------------------------------------------------------------------------------------------------------------------------------------------------------------------------------------------------------------------------------------------------------------------------------------------------------------------------------------------------------------------------------------------------------------------------------------------------------------------------------------------------------------------------------------------------------------------------------------------------------------------------------------------------------------------------------------------------------------------------------------------------------------------------------------------------------------------------------------------------------------------------------------------------------------------------------------------------------------------------------------------------------------------------------------------------------------------------------------------------------------------------------------------------------------------------------------------------------------------------------------------------------------------------------------------------------------------------------------------------------
>Cp_Botrychium_lunaria_KBTI439_108313to108760_maxpident_43.878
---------------------------------------------------------------------------------------------------------------------------------------------------------------------------------------------------------------------------------------------------------------------------------------------------------------------------------------------------------------------------------------------------------------------------------------------------------------------------------------------------------------------------------------------------------------------------------------------------------------------------------------------------------------------------------------------------------------------------------------------------------------------------------------------------------------------------------------------------------------------------------------------------------------------------------------------------------------------------------------------------------------------------------------------------------------------------------------------------------------------------------------------------------------------------------------------------------------------------------------------------------------------------------------------------------------------------------------------------------------------------------------------------------------------------------------------------------------------------------------------------------------------------------------------------------------------------------------------------------------------------------------------------------------------------------------------------------------------------------------------------------------------------------------------------------------------------------------------------------------------------------------------------------------------------------------------------------------------------------------------------------------------------------------------------------------------------------------------------------------------------------------------------------------------------------------------------------------------------------------------------------------------------------------------------------------------------------------------------------------------------------------------------------------------------------------------------------------------------------------------------------------------------------------------------------------------------------------------------------------------------------------------------------------------------------------------------------------------------------------------------------------------------------------------------------------------------------------------------------------------------------------------------------------------------------------TCGAGTGGTTTAGTCAACTGGGCCCTATCCATGCCACCTCGGCATAGT---------------------------CGTATGGGACAA---AGTGTGGATACCATCAATGGGATGAGT------------------GGGGGA---GAC------ATGGATCGAACCGGA------------------GTGTTGAATTGGATGTCGAATAGTTTA---------AGGTATAGCCGGGGCAACGAGCTTCTCCTGGGAGCGAATAGG---------------------ATTCCATTACCC---GGTTCC---TTG---------TACGAGTCTTATCTAGAATAT---------------------------GTGGATTCCCACGGGATA------------GGGGCT---------------------GTTTCCTACCACTCCTTCGGGAATGTGCTAGAGGAT---------------------------------------------------------------------------------------------------------------------------------------------------------------------------------------------------------------TCCATTCGTTCC--A------AACAAAGGGTACGGGAATGTAGTGACAAAGAGGGGATCA---------------------------TACGAAAGGGTGCTTATT------------------GGGCTCAGC---CTCGAC---CGGGCA---GGG---GAACCGATA---GGGAGAACCATA---------------AGG---TCCCACACGATTAAACCGTTGATTGAG---------------------------------------------------------------------------------------------GAGGAGCCTTGGGAAGGATTC---------------------------------------------------------------------------------------------------------------------------------------------------------------------------------------------------------------------------------------------------------------------------------
>Cp_Botrychium_lunaria_MN966674_48349to49383
---------------------------------------------------------------------------------------------------------------------------------------------------------------------------------------------------------------------------------------------------------------------------------------------------------------------------------------------------------------------------------------------------------------------------------------------------------------------------------------------------------------------------------------------------------------------------------------------------------------------------------------------------------------------------------------------------------------------------------------------------------------------------------------------------------------------------------------------------------------------------------------------------------------------------------------------------------------------------------------------------------------------------------------------------------------------------------------------------------------------------------------------------------------------------------------------------------------------------------------------------------------------------------------------------------------------------------------------------------------------------------------------------------------------------------------------------------------------------------------------------------------------------------------------------------------------------------------------------------------------------------------------------------------------------------------------------------------------------------------------------------------------------------------------------------------------------------------------------------------------------------------------------------------------GGGCTATGGTCTTTTAATCGATGC---GGCGTGGCT---CTAGACCTGTGTACACCATCAAACAATGCCCAT------AAGAAGTTCCTA------CTGGACATGATGAATGGTGATCCTTTAAGGATAAATGTTTTA---------CGAGCGTTCCTGCGACTA------TTGTTC---ACTCAG------GATAATCGGGAA---CAGGTAAGTCTATACCTTTGGGGTCCA------------------------------------------------------------------------------------------------------GGCGCCACGGGTAAATCC---ACCTTGGTCCAACTTATTGAGCACATAATGGGGGAATCC---AGTTGC------------GCC---TTGGATATTTTGAGACTCACGAAT---CGATTCGAGATGGGGTTAATTCAGGATAAATCACTAATGACGCTTCAA---GATATCCCC---TTC---AAGGTGAATAATGCACAA---TGCTCTATAATCGAAA--AAAAAAATAATATCTGGGGAC---AGGGTG------ACTTGTGAGATAAAGAATGGG------CCCATA---CACTCGATAGAACCAAAGGGT--CTTCTAAATAATCACTGCC---AATTCCTTGTGGGAAGCCCAAGAAAGACCCC--ACCAGTGGGCTTAGGCGCCGGTTTATCTATGTG------CTAACC------------------CCCCGG------------------------------------------------------------------------------------------------GTGTCCCC----CGAGACCCCAACCTTTTGGAA---------------------------AAGCTTAAAGAGGGC------------------------------TCGAGTGGTTTAGTCAACTGGGCCCTATCCATGCCACCTCGGCATAGT---------------------------CGTATGGGACAA---AGTGTGGATACCATCAATGGGATGAGT------------------GGGGGA---GAC------ATGGATCGAACCGGA------------------GTGTTGAATTGGATGTCGAATAGTTTA---------AGGTATAGCCGGGGCAACGAGCTTCTCCTGGGAGCGAATAGG---------------------ATTCCATTACCC---GGTTCC---TTG---------TACGAGTCTTATCTAGAATAT---------------------------GTGGATTCCCACGGGATA------------GGGGCT---------------------GTTTCCTACCACTCCTTCGGGAATGTGCTAGAGGAT---------------------------------------------------------------------------------------------------------------------------------------------------------------------------------------------------------------TCCATTCGTTCC--A------AACAAAGGGTACGGGAATGTAGTGACAAAGAGGGGATCA---------------------------TACGAAAGGGTGCTTATT------------------GGGCTCAGC---CTCGAC---CGGGCA---GGG---GAACCGATA---GGGAGAACCATA---------------AGG---TCCCACACGATTAAACCGTTGATTGAG---------------------------------------------------------------------------------------------GAGGAGCCTTGGGAAGGATTC---------------------------------------------------------------------------------------------------------------------------------------------------------------------------------------------------------------------------------------------------------------------------------
>Cp_Helminthostachys_zeylanica_KM817788_63433to65210
---------------------------------------------------------------------------------------------------------------------------------------------------------------------------------------------------------------------------------------------------------------------------------------------------------------------------------------------------------------------------------------------------------------------------------------------------------------------------------------------------------------------------ATATATATATGGGGAACGGGT---TTTCCG---AAG---------------------------------CATACCAAGAAA---GAGGGTTTATGTGCA------GCTGGTCTCTCCCCAGAATTT---CTA---------ACTGAGGGAAGA---ATCCTCGTGTGG---GGGAGGGGTATCATTCTGCAATACTGGTTGCCT---------------CTGGTCCATTTACAAATCCTTCCAGATTTTTTACCACCCGCCGGTAATGAAATTGTCCCG---GAGGTAAAAGCTCCCATTCCGTTG------------GAGAGGAGGCGGAGGACT------------------------------CTATACGAGCAGGTACTG------------------------------------------------------------------------------------------------------------------------AGGAACGAGATGATAAACGAGGAGATACTTCATTTTCAAGCTCTTTACCCC---TGCGAACCCCCCTCCCCCCTCGATAGAGAT---AGT---ATACTGGAG------------CTGTTGGTAGCC---------CCGGGGAAGGTACGTAAG------------------------------------------------------------------------------------------GAGAGTAATATTGAGCAG------GACTCACTTGGGGAAAGCTTGTGTGAAATTCTTTCGTAAAAACTCCGGGGAACT---------------TGGATATTCTGA------TTGCCCCAGAAGGTTTGGTAC---------AAATATGAG---------AGTGATTCC---TGG------GTCAATCAC---------------------------------------------------------------------------------------------------------GAAAGTTCCTACTTTGAGCTCATGCAC---GATATCGGGAACGAATTGGATAGA------------TTGCAGGGCAGCCACGCGGGAACC------------CGGGGGGTAAAAATGAGTAGATCCAAGTTTTGCAAGATTCTGGAAGAAATGACG---------TCTTTACGCAGT--GCCT---AAACCCCCG---GAAGGT---TTGCATTTCCTTAACGGATTCCTGGTCGAGGAGGGAGAGAATGAG---------------TACGCTTTGTTACCTCCCGACCCA------TTCCTATGGTCCCTTAACCGTTGT---GGTATCTCA---TTGGATCTGTCAACACCATTGACTCGCTACCAG------AAACAATTTCTA------CTGACTTTATTCGCAGGTAACGTCTTGAAATTGAACGTTTTC---------AGAGCCTTTCTCCATTTC------TTGTTC---ACACGG------AACAATAAACAA---CAGATTAGTTTGTACCTTTGGGGCCCA------------------------------------------------------------------------------------------------------GGCGGCACGGGGAAATCA---ACCATGGTTCAGCTTCTGGACTATATCGTGGGGGATTCT---AGCTGC------------ACA---CTGGATATACTCCGATTAACTAAT---CGCTTCGAGATGGGAGCGATACAGGACAAATATTTAATAACATTGCAA---GATATTCCT---TCC---CAAGTAGCTGATTCACAC---TGCTCCCTCCTT------AAAAAAAGAATCTCCGGGGAT---AAGGTC------GTCTGTGAGGTAGGGAATGGC------CCAATA---TATACAATAGAATCAAAGAGA---CTTTTGATTATTACTGCC---AACTCAATGTGGGAAGCTCAAGACAAAACT------AGTGGGTTTAGACGGCGATTCCTCTACATT------ATGAC-------------------CCCCGC------------------------------------------------------------------------------------------------AGTGGTTAACCAAGGGATTTTTATCTTCTGGAT---------------------------AAGCTCAAAGAACAT------------------------------GCAAGTGGATTAGTTAACTGGGCCTTATCCATGCCGGAGCAATATACC---------------------------CATTTGGGACAA---TATGTGGATGCCCTTAATGAACAAATGGAT---------------GGAGGT---GTT------AAGGGCATTCACGGA------------------ATGTTTGAATGGGTATCGGATAGGTTA---------AGATATAGTTCGGGGAACGAAATACCCCTGGGTGCGTGCCGTGCAAG----------------GTTCCCAAGCCC---GGATCC---TTG---------TATGAGGCTTATATGGAGTAT---------------------------GCAGAATCCAACGGGATG------------ATCCCG---------------------ATTTCCTTCCGTTCATTTGGGAGCGCACTGTATGAT---------------------------------------------------------------------------------------------------------------------------------------------------------------------------------------------------------------TGCATTCGTTTC------------AAGGGATATAATGATGTGATTACGGAGAGAAAATCT---------------------------GAGGGAAGAGTAGTGATT------------------GGGTTGAGC---CTAGAC------AAG---GGA---GAGCCTATT---TCCAAGAGTGTG---------------GTGAACCCTTACTTGATTGATTTCTTAATTAAG---------------------------------------------------------------------------------------------AGCGAGCCCCGGGAGGACTTT---------------------------------------------------------------------------------------------------------------------------------------------------------------------------------------------------------------------------------------------------------------------------------
>Mt_Japanobotrychium_lanuginosum_KBTI366_Contig01+14773718_3367to4272_maxpident_42.529
---------------------------------------------------------------------------------------------------------------------------------------------------------------------------------------------------------------------------------------------------------------------------------------------------------------------------------------------------------------------------------------GGAATCGGAATT---ATAGATCAAGATAATGCCTTGGTCAGCTCAGAAATCTTGTCT---GCCCTCAGT------------GGAAGTAATGAGAATCCCCGCTTAAGTGTAGAGAGAACCCCATCTGGAGGATTGCATATATGGGGCGTAGGT---CTTCCT---GAG---------------------------------AAGGCACCAAAA---GCCGGAATATGCGCA------GCTGGACTTCCTTTGGAATTC---TTT---------CCTCAAGGAAGA---ATCACAGTGCTA---GGAAAGGGTCGGGAGGTCCTATCCTGGGTGCCC-CATTTCTTTGAGAAAGGTGGCAGCTGGGGAGGTTTCCCGATTCTTTGTTCCCTATGAAAAGTGGGGACATCCCA---GAGATAGAAGCTCCCATTCCAGCA------------GGGAAAAGATGGAAGGCGGGAAACCGCGAAGGCGGTTTGCCTCCGGCCCTTGTAGAACAAGTGAGA------------------------------------------------------------------------------------------------------------------------AAGAACAAAAGACTGACGAAAGAGATCCTTCTATTCCAAGCCTTTCACCTT---TGTAAGCCCCCACTTGAGGCGGCG---GAT---AAG---ATAGAAGAT------------CTGTTGAAAATA---------CTGGAGAGGGGGAAAAGG------------------------------------------------------------------------------------------TAGATTAGACTCCACGAG------GCGTCTTTAGAGGAGAGCGTGTGTCAATTAATAGCGGAGAACTTCCGAGAAAGG---------------TGGATCTTTCGG------TTGCCCGAGAAGGAATGGTAT---------AGGTACGAG---------GAAGATCAC---TGG------GCCAATCGT---------------------------------------------------------------------------------------------------------GAAGGC---------GATTTGATCACC---GAGATAATCGAAGAAATAGGGAGG------------GTCAAACACGAATACAGCACGGCC------------CAAAGAAAGAGGATGGGCAAGCTTCAGTTTCAGAAACTTGTAGAGTAAATACCTTCGACG--GTTTCTGTATAAGGTGCCC---ACTCCTTTG---AAGGGT---TTGCACTTCCTTAACGGTTTATTGGTCGGG---AAAGGTGACGAG---------------TATATCCTGTTACCCCCTCAACCG------GATCTATGG------------------------------------------------------------------------------------------------------------------------------------------------------------------------------------------------------------------------------------------------------------------------------------------------------------------------------------------------------------------------------------------------------------------------------------------------------------------------------------------------------------------------------------------------------------------------------------------------------------------------------------------------------------------------------------------------------------------------------------------------------------------------------------------------------------------------------------------------------------------------------------------------------------------------------------------------------------------------------------------------------------------------------------------------------------------------------------------------------------------------------------------------------------------------------------------------------------------------------------------------------------------------------------------------------------------------------------------------------------------------------------------------------------------------------------------------------------------------------------------------------------------------------------------------------------------------------------------------------------------------------------------------------------------------------------------------------------------------------------------------------------------------------------------------------------------------------------------------------------------------------------------------------------------------------------------------------------------------------------------------------------------------------------------------------------------------------------------------------------------------------------------------------------------------------------------------------------------------------------------------------------------------------------------------------------------------------------------------
>Cp_Helminthostachys_zeylanica_KM817788_67075to65386
---------------------------------------------TCTAGCTACTGTAAAGTGCCTCTTAATAGATTAGAGTATACTGTGCTTCATGAAATCCTTGCCAGGAGCTGCCTATTATTTTATCAGAGAGGTAGGAAA---AGGTCCATCCGGAAAATGGAA---CCC---TTGAAATTATCCGATCTA---------------------------------------------------------------------------GATAAAGAA---TAC---TTAACTATG---CCC---AAGGACTGTGATTCT---------------------CTGGGATTAGACCCGTTTAGCCT-------CCCTGAAGGTGTATT---ATAGACATTGATAAACCCACTATAGCATCAGTTCTCGAAAGG---GCG---CTA------------TCAGAATTGTCT---AGTCAATTTATTGTGGAACAAACGCCCTCATGGGGGTTCCATATCTGGGGGCAGCTT---GCGTCT---CCA------------------------------------ACAACCGAG---GCAACACACTTAGCA------TACGGAGTCCCTATCGAGTTC---TTCCCCGCTTTTTCAAAGCGCCGA---ATAACTATTTGG---GGTCCAGGAAGAAAAATCTTAAATTGGGTAACT---------------ATATCTGAGTTAGGATCGTTATCAGGTGCGTTCAAATTCGTTGCTGGTTTGAAGCAAATT---GAAATCGTAGAGCCTATACCTGAG------------GGAAATAGGTGGAACACC------------------------------CTTTACAAGCATGTCGTA------------------------------------------------------------------------------------------------------------------------GGCAACCCATTTTTAGACGAAGATACCTTGCATGTGCAGGCAACATACCTC---TGTGAACCTCCCTTCGATGGACCCCAGCTG---ACG---GACCTTACT------------AATATTCTCCAG---------AAAAGGGAACTAAAAATG------------------------------------------------------------------------------------------ACCGGAAAGAGCCGGCAT------AAAGCTTTAGAGGTCTTAGTTAGTGCGCCCTTGTCCGAAAAATTGAGAGAAAGA---------------TGGGTATTTCGC------ATGCCCTGGGAGCGATGGTAT---------AAGTACAAG---------AAGGAAGGATACTGG------ACGTTTGAG---------------------------------------------------------------------------------------------------------GACGGCTCTACGCTCGAGTTAATAAAT---GATAC----GAGGAGCTAGATAGC------------CTTGGTACAGCATACTCCCAGGAG------------GATAGTAGGAAGATGTCCACTCTGAGTTTTCGCAAGCTAATTGAGGAAAACCTGAGGGAG---CGCTTATACCGTAAACCC---AAACCGACA---AAGGGC---CTCCATTTTGTCAACGGCTTGTTAGATTAC---AAAGAGGACCAT---------------TACTCCGTTATACCACCTCTACCC------GGCTTTTGGCTCTTTTCTCGGTGC---AACATTTCT---CTCAATAAAGAAACCAAATTAACCCCCGTACAG------AAGAAGTTTTTG------TATGAATCGATGGATGGCGATATACTCAAGATCAATGTTCTC---------AGAGCGTTTCTAAAGCTA------CTATTT---CCCCAA------AATACCCGTGAA---CAGATCTGTCTCTACCTTTGGGGACCT------------------------------------------------------------------------------------------------------GGGGCGACGGGGAAGTCA---ACACTTATGCAACTTCTGCAGTATATACTGGGCGATTCT---TGCTGC------------ACG---TTGGATTTGATACGCATAACCAAT---CGCTTTGAAATGCGGGTTGTTCAGGATAAAAGCCTTATTCTTATGCCT---GATATACCC---CCA---TACGCTAATCAAATGCAG---TGCGCTATTCTA------AAGAAACTGATACCGGGCGAC---CGAATA------GTGGGGGAGATCAAAAACGGG------GCAATA---TTTGAGATAGAGCCACATGGC---CTAATGCTAATAACGGCT---AACTCCCTTTGGGAAGTGCACGACAAAACT------AGTGGCTTTAGCCGACGTTTCTGCTACCTC------CTAACC------------------CCACGG------------------------------------------------------------------------------------------------GTTGCTCAAAGGCGAAACGCCCGCTTATTGGAT---------------------------GAGTTAAAGGTTGAT------------------------------GCGGACGGTCTTATTAATTGGGCTCTTTCCATGCCTAGT------------------------------------------------------------------------------------------------------------------------------------------------------------------------------------------------------------------------------------------------------------------------------------------------------------------------------------------------------------------------------------------------------------------------------------------------------------------------------------------------------------------------------------------------------------------------------------------------------------------------------------------------------------------------------------------------------------------------------------------------------------------------------------------------------------------------------------------------------------------------------------------------------------------------------------------------------------------------------------------------------------------------------------------------------------------------------------------------------------------------------------------------------------------------------------------------------------------------------------------------------------------------------------------------
>Cp_Ophioglossum_californicum_NC_020147_48025to49321
------------TATAAACCTATGGGAGTATATCCATCAAGAGTTAGTAAGTATAGCTGGGTGGCCCTAACACCAGTAGAGTATAACGTGCTTACCGAGCTTGTTGCAAATGGATGCCGCATATTCCGTCAGAGGGGAAAGAGG---AGGCTGAATAGGGAGCAAGAA---CCC---TTGACTCTAAATAATCTG---------------------------------------------------------------------------GATAAGAAT---CAC---CTTTATATG---CCA---GATGACTGTGATTCT---------------------TTAGGGTTGGAACTGAGTAGCTTACCA---AATGGGGTCGCTATC---ATAGACATGGATATGCCTATGATGGCAGGCCTCCTTGAAGAG---GCA---ATG------------TTTGGGTTGTCC---TATAAGTGTAGTCTGGAACAAACACCATCGGGTGGATTACATATCTGGGGTAGGCTC---CTTTTC---CCA------------------------------------GTCGCCAAG---GCAACGCACTTCGCA------TGCGGAGTCCCCATCGAG-TA---TTCTCCCCGTGCTCAAATAAGCGA---ATGACCCTC--G---GGGGAGTGGGAAAAAAGTTATTGAATGGATCCC---------------TCTATCAGAGTTAGGATTGCTTACAGGTGCGTTCGAGCTCGTCTCTGGGTTGAACAAATA---GAGATTGCATGCCCTATACCTGAG------------GGGAGTCGATGGAACGCA------------------------------CTTTACCAACAAGTCATG------------------------------------------------------------------------------------------------------------------------AAGAATCCTTCTCTTAGCGAAGAGACGTTGAGGATGCAGGCAGCATATCTT---TGTGAACCGTCCTTTGATGAGCCCAAGCTG---GAA---GACCTGGCT------------AAGAGAGTA---------------CGAGAACGGGAGCCT------------------------------------------------------------------------------------------CTGAGTATCGGCAATCAGAAATATGAAGGCCTAGAGAGCCTGGTACTCGCGGCAT-----------------------------------------------------------------------------------------TATAAG---------ACGGAGGTTTATTGG------ACGTTCGAA---------------------------------------------------------------------------------------------------------GAGGGTTCTTTGTTTGAGCTGCTTAAT---GATATTGGAAACGAGATAGATACC------------CTAAAAATGGACTACGCCCCAGAG------------CAGGCTCGTAAGATGTCGACCCTGGGGTTTCGCAAGCTGATGGAAGACAACCTGAAGGGT---AAGCTGCACTGCGAGCCC---AAGTCGGTA---AATGGT---CTTCACTTTGTGAATGGGTTTCTGGAGTAC---AAGGAGGATGAT---------------TACGCAATCGTGCCTCCTCTCCCC------GGGTTCTGGCTCTTCTCCCGTTGC---AACATTCCC---CTCTACAAATAAACTAAATTAACTCCCATCCAG------AAGGAGTTTTTA------TTCGATCTGACGAATGGCGATAAATTAAAATTAAACGTTATC---------AGAGCCTTCCTTAAGTTA------CTCTTT---ACTCAG------AACAACAAGAAA---CAGATCTGTCTCTACCTGTGGGGATCA------------------------------------------------------------------------------------------------------GGCGCCACGGGTAAATCC---ACC------------------------------------------------------------------------------TTTAATAAT---CGCTTCGAAATGCGGGTTATCTATGATAAA---------------------------------------------------------------------------------------------------------------------------------------------------------------------------------------------------------------------------------------------------------------------------------------------------------------------------------------------------------------------------------------------------------------------------------------------------------------------------------------------------------------------------------------------------------------------------------------------------------------------------------------------------------------------------------------------------------------------------------------------------------------------------------------------------------------------------------------------------------------------------------------------------------------------------------------------------------------------------------------------------------------------------------------------------------------------------------------------------------------------------------------------------------------------------------------------------------------------------------------------------------------------------------------------------------------------------------------------------------------------------------------------------------------------------------------------------------------------------------------------------------------------------------------------------------------------------------------------------------------------------------------------------------------------------------------------------------------------------------------------------------------------------------------------------------------------------------------------------------
>Cp_Ophioglossum_austroasiaticum_KBTI291_72715to74853_maxpident_58.065
------------TATAAGCTTATGGGAGTATATCCATCAAGAGTTGGTAGGTATAGCTGGGTGACCCTAACACCAGTAGAGTATAGCGCGCTAAGCGAGCTTGTTGCAAATGGATGCCGCATATTTCGTCAGAGGGGAAAGAGG---AGGCTGAATAGGGAGCAAGAA---CCC---TTGACTCTAAATAATCTG---------------------------------------------------------------------------GATAAGAAT---CGC---CTTTATATG---CCA---GATGACTGTGATTCT---------------------TTAGGATTGGAACTGAGTAGCTTACCA---AATGGGGTCGCTGTC---ATAGACATGGATATGCCTATGATGGCAGGCCTCCTTGAAGAG---GCA---ATG------------TTTGGGTTGTCC---TATAAGTGTAGTCTGGAACAAACACCATCGGGTGGATTACATATCTGGGGTAGGCTC---CTTTTC---CCA------------------------------------GTCGCCAAG---GCAACGCACTTGGCA------TGCGGAGTCCCCATCGAGCTA---TTCTCCCCATGCTCAAATAAGCGA---ATGACCCTCTGG---GGAGTGGGAAGAAAGTTATCGAAGTGGACCCCT---------------CTATCAGAGTTAGGATTGCTTACAGGTGCGTTCGAGCCCGTCTCTGGGCTGAAGCAAATA---GAGATCGCATGCCCCATACCCGAG------------GGGAGTCGATGGAACGCA------------------------------CTTTACCAACAAGTCCTG------------------------------------------------------------------------------------------------------------------------AAGAATCCTTCTCTGAGCGAAGAGACGTTGAGGATGCAGGCAGCATATCTT---TGTGAACCGTCCTTTGATGAGCCCAAGCTG---GAA---GACCTTGCT------------AAGAGAGTA---------------CGAGAACGGGAGCCC------------------------------------------------------------------------------------------CTGAGTATCGGCAATCAGAAGTATGAAGCCCTAGAAAGCCTGGTACTCGCGGCATTGATTGATATCTTGAGGGGGAGG---------------TGGATTTATCGG------TTACCGGACCATCGATGGTAT---------AAGTATAAG---------ACGGAGGGTTATTGG------ACGTTCGAA---------------------------------------------------------------------------------------------------------GAGGGTTCTTTGTTTGAGCTGCTTAAT---GAGATTGGAAACGAGATAGATACC------------CTAAAAATGGACTACGCCCCAGAG------------CAGGCTCGTAAGATGTCGACCCTGGGTTTTCGCAAGCTGATGGAAGACAACCTGAAGGGT---AAGCTGCACTGCGAGCCC---AAGTCGGTA---AATGGT---CTTCACTTTGTGAATGGGTTTCTGGAGTAC---AAGGAGGATGAT---------------TACACAATCGTGCCTCCTCTCCCC------GGGTTCTGGCTCTTCTCCCGTTGC---AACATTCCC---CTCTACAAAGAAACTAAATTAACTCCCATCCAG------AAGGAGTTTTTA------TTCGATCTGACGGGTGGCGATAAATTAAAATTAAACGTCATC---------AGAGCCTTCCTTAAGTTA------CTCTTC---ACCCAG------AACAATAAGGAA---CAGATCTGTCTCTATCTGTGGGGATCA------------------------------------------------------------------------------------------------------GGCGCCACGGGTAAATCC---ACCTTTAATAATTTACTCCACTATATCTTAGGGGAATCT---TGTTGC------------ACT---TTGGACCTCTTAAGAGTGACAAAT---CGCTTCGAAATGCGGGTTATCTATGATAAAAGTCTGATACTTATGTCC---GATATTCCC---AAG---ACGGCAAATCAGATGCAG---TGCTCGATCCTC------AAGAGGATCATCTCCGGGGAT---GCAGTT------GTTGGAGAAATAAAGAACGGT------TTAATA---TTCCCTATTGAACCGCGGGGA---GTAATGTTAGTAACCGCC---AACGCGATTTGGGAGACATACGATAAAACC------AGTGGATTTCGCCGACGTTTCTGCTATCTG------TTAACT------------------CCCCGG------------------------------------------------------------------------------------------------GTGGCTCAGATGCGTGATTCTCTCTTACTGGAA---------------------------AAGCTGAAGAAGGAC------------------------------GCGGACGGCCTTATAACTTGGGCTCTTTCCATGCCCTCCGAATACACC---------------------------CGCATCGGCCAA---TATGCAGAGGAGATTAGTGAGGCCGAA------------------GGAGGA---GAGGCC---CCCGATCCAAGTGGG------------------TTAATGACTTGGATACAAGAAAAGGTTCGT---------TACCTGCCACGGAATAAGAGTTCATTGGGGGCGAGAAAG---------------------ACTCCCCAGGCG---GGATCC---CTA---------TATGAATCGTATATAGAGCTC---------------------------GCGGAGCTTTATGGGGTA------------GTCCCC---------------------CTCGAGTGGTACACTTTTGGTGATCACTTGATGGAC---------------------------------------------------------------------------------------------------------------------------------------------------------------------------------------------------------------CAGCTTCGTACC------------TTAGGTTACACGAAAGTAAAGAAGGGACGAGGTAAC---------------------------AAGGGATATTACATCGAA------------------GGCCTCACG---CTGGAT---AAAAAG---GGA---GAACGGTTAGCTAGGAAAAGGGAT---------------------ACTTCTCTTCTTAGCGCGTTACGAAAT---------------------------------------------------------------------------------------------GTCGACCCTTGGGAAGGTTTT---------------------------------------------------------------------------------------------------------------------------------------------------------------------------------------------------------------------------------------------------------------------------------
>Cp_Goswamia_costatum_OM897593_54054to54829_maxpident_73.333
---------------------------------------------------------------------------------------------------------------------------------------------------------------------------------------------------------------------------------------------------------------------------------------------------------------------------------------------------------------------------------------------------------------------------------------------------------------------------------------------------------------------------------------------------------------------------------------------------------------------------------------------------------------------------------------------------------------------------------------------------------------------------------------------------------------------------------------------------------------------------------------------------------------------------------------------------------------------------------------------------------------------------------------------------------------------------------------------------------------------------------------------------------------------------------------------------------------------------------------------------------------------------------------------------------------------------------------------------------------------------------------------------------------------------------------------------------------------------------------------------------------------------------------------------------------------------------------------------------------------------CAAATAAGAAAT---GATATAAGTAAAGAGATTTCTCTT------------CTTAAAGATTCGTTCACTCAAAAA------------GAGAAAGTGAGGATGTCGACGTTAAATTTCCGCAAGCTTATTGAGGAAAGACTGAGAGAT---TCCTTATATTGTAAACCC---GATACAAAA---AAAATC---CTTCACTTTGTGAATGGTTTATTGGAATAC---AAAGAGGATGAT-----TATGAAATTACCCCCCCCCCCCCCCCCTACTCCT------GGTTTTTGGCTTTTCAACCAATGC---AAAATCCCT---CTTTATAAAGAAACCAAATTAACTTCGGTACAT------AAGAAATTTTTA------TGGGATCTGATGGATGGCAATATTCTAAAAATAAACATACTT---------CGGGCATTTCTGAAACTA------TTATTT---ACCCAG------AACAGTAGCGAA---CAGATTTGTCTATACCTTTGGGGGCCC------------------------------------------------------------------------------------------------------GGTGCAACCGGAAAGTCT---ACATTGACCAACCTCCTTCAATATATCCTGGGGGATTCT---TGCTGT------------ACC---TTAGATCTAATTCGATTAACCAAT---CGATTCGAGATGAGAGTTATTCAGGACAAAACCCTTAAACTTATGCCC---GACATCCCT---TCC---ACCGCGAATCAGATGCAA---TGCGCCCTAATA------AAGAAGATTATATCTGGCGAT---ACGGTT------ATGGGTGAAATAAAGAACGGAGGGA--GCTATT---TTCAATATCCGACCACAGGGC---TTAATGCTAATAGCTGCA---AACACCATTTGGGAGGCGCACGACAGAACG------AGCGGTTTCAGGCGCCGTTTTTGCTATCTG------TTGACC------------------CCTCGA------------------------------------------------------------------------------------------------GTGGCCCAA---------------------------------------------------------------------------------------------------------------------------------------------------------------------------------------------------------------------------------------------------------------------------------------------------------------------------------------------------------------------------------------------------------------------------------------------------------------------------------------------------------------------------------------------------------------------------------------------------------------------------------------------------------------------------------------------------------------------------------------------------------------------------------------------------------------------------------------------------------------------------------------------------------------------------------------------------------------------------------------------------------------------------------------------------------------------------------------------------------------------------------------------------------------------------------------------------------------------------------------------------------------------------------------------------------------------------------------------------------------------------------------------------------------------------------------
>Cp_Goswamia_costatum_OM897593_55724to56394_maxpident_90.909
------------------------------------------------------------------------------------------------------------------------------------------------------------------------------------------------------------------------------------------------------------------------------------------------------------------------------------------------------------------------------------------------------------------------------------------------------------------------------------------------------------------------------------------------------------------------------------------------------------------------------------------------------------------------------------------------------------------------------------------------------------------------------------------------------------------------------------------------------------------------------------------------------------------------------------------------------------------------------------------------------------------------------------------------------------------------------------------------------------------------------------------------------------------------------------------------------------------------------------------------------------------------------------------------------------------------------------------------------------------------------------------------------------------------------------------------------------------------------------------------------------------------------------------------------------------------------------------------------------------------------------------------------------------------------------------------------------------------------------------------------------------------------------------------------------------------------------------------------------------------------------------------------------------------------------------------------------------------------------------------------------------------------------------------------------------------------------------------------------------------------------------------------------------------------------------------------------------------------------------------------------------------------------------------------------------------------------------------------------------------------------------------------------------------------------------------------------------------------------------------------------------GGCGAT---CGAGTG------GTCGGGGAGAT-AAAAACGGG------GCAATC---TACGACATAGAACCGTGTGGT---TTAATGCTAATAACTGCT---AACGCCATTTGAGAAGTGCACGACAAAATG------AGTGGTTTCAGACAGTGCTTTTGCTACCTG------TTAATG------------------CCTCAG------------------------------------------------------------------------------------------------GCAGCTCTGGTGTGAGACCCCTATAACTTCTAA-------------------------ATAAATTAAAGGTGGAT------------------------------GCAAATGGTATCATCAATTGGGCACTTTCTATGCCAAACGAATCGACT---------------------------CGCATTGGATAATAATACGCGGAAGAGCTTAATGAAACCCTA------------------GGGAGC---GAAAAC---AAAGATTCAAGGGGG------------------TTGATAGCCTGGATACAAGATAAAGTG---------CGTTACCATCCGAATAAGAAGATTCTTCTAGGTGCAAGGAAG---------------------ATACCGGTACAT---TATTCT---TTA---------TACGCTTCTTACGTTTATCAT---------------------------GCGGAGATAAATGGCAAG------------ATACCT---------------------ATTGAGTGGTATCTTTTTAGTACCCATTTATTAGAC---------------------------------------------------------------------------------------------------------------------------------------------------------------------------------------------------------------TATGTTCGATCGTTGAGG------TTGAGGTACACGAACATCATAATGAAGCGGTGTACAA-----------------------AAAAAAGGACAACTAATTATA------------------GGGCTTACG---CTAGGT---GACCAG---GGG---GAACCTTTGGTGAGGATGCGGGAT---------------------AATTCGTTTGTTAGTTTGCTACAGCGT---------------------------------------------------------------------------------------------AGCAAACCTCGGGATGACTGGGATAACTATATA---------------------------------------------------------------------------------------------------------------------------------------------------------------------------------------------------------------------------------------------------------------------
>Cp_Ophioglossum_austroasiaticum_KBTI291_38816to39309_maxpident_35.87
---------------------------------------------------------------------------------------------------------------------------------------------------------------------------------------------------------------------------------------------------------------------------------------------------------------------------------------------------------------------------------------------------------------------------------------------------------------------------------------------------------------------------------------------------------------------------------------------------------------------------------------------------------------------------------------------------------------------------------------------------------------------------------------------------------------------------------------------------------------------------------------------------------------------------------------------------------------------------------------------------------------------------------------------------------------------------------------------------------------------------------------------------------------------------------------------------------------------------------------------------------------------------------------------------------------------------------------------------------------------AAACTTAGGTAAACT---------------TGGATGTTTAGA------TTGCCTAGAGAGGTATGGTAT---------AGATATGAG---------AAGGATCTTTGA---------GTCAATGAA---------------------------------------------------------------------------------------------------------GGGAACTCATACTTTGACTTGATACAG---GATGTTCAGAATGAGCTAGATGGT------------TTGCAAGGTAACTACACAATGATG------------GGGAGAATAAAACTAAACTAACCAAGCTTCTGCAAGAATCTTGAAGAAATACTTCAGCAA---TATCTCTATGTTATACCT---GAGCCTTCA---AG-GGT---TTGCACTTCCCTGATTTAATTCTACCTGGGGATATAAAATATTAT---------------TATAGTTTAATGCCTCCGGATCCA------TCGATCAGGTCCTTTAATCGTCGC---GGTATTTCA---TTGGATCGGTCGATACAATCGACTGATCACCAT------AAGAATTTATTA------TTGGATTTATTCGAAGGCAACCAAGTTAAATTAAACATTTTG---------AAAGCCTTTTTCCATCTA------TTATTC---ACAAGA------AGTGACAAGCAA---CGAGTAGGTGTGTATATG------------------------------------------------------------------------------------------------------------------------------------------------------------------------------------------------------------------------------------------------------------------------------------------------------------------------------------------------------------------------------------------------------------------------------------------------------------------------------------------------------------------------------------------------------------------------------------------------------------------------------------------------------------------------------------------------------------------------------------------------------------------------------------------------------------------------------------------------------------------------------------------------------------------------------------------------------------------------------------------------------------------------------------------------------------------------------------------------------------------------------------------------------------------------------------------------------------------------------------------------------------------------------------------------------------------------------------------------------------------------------------------------------------------------------------------------------------------------------------------------------------------------------------------------------------------------------------------------------------------------------------------------------------------------------------------------------------------------------------------------------------------------------------------------------------------------------------------------------------------------------------------------------------------------------------------------------------------------------------------------------------------------------------------------------------------------------------------------------------------------
>Mt_Cheiroglossa_palmata_KTHU187_Contig09+214283_37166to36759_maxpident_31.159
---------------------------------------------------------------------------------------------------------------------------------------------------------------------------------------------------------------------------------------------------------------------------------------------------------------------------------------------------------------------------------------------------------------------------------------------------------------------------------------------------------------------------------------------------------------------------------------------------------------------------------------------------------------------------------------------------------------------------------------------------------------------------------------------------------------------------------------------------------------------------------------------------------------------------------------------------------------------------------------------------------------------------------------------------------------------------------------------------------------------------------------------------------------------------------------------------------------------------------------------------------------------------------------------------------------------------------------------------------------------------------------------------------------------------------------------------------------------------------------------------------------------------------------------------------------------------------------------------------------------------------------------------------------------------------------------------------------------------------------------------------------------------------------------------------------------------------------------------------------------------------------------------------------------------------------------------------------------------------------------------------------------------------------------------------------------------------------------------------------------------------------------------------------------------------------------------------------------------------------------------------------------------------------------------------------------------------------TGT------------AAA---AAACATAACATATTGATCGTGAAT---AAGATCGAATTGGAGATCTATCAGTCTCAGGATCTTTTTTTACAATTA---CTAGTGGTA---GCA---AAAGAAATGGAAGCAGTG---TTCAGTGCTTGA------AGATATTGTATCAGGTGACGAAGTCGACGT---------------GTGGAATAAGGA------ACGTACCCTTTTACAGAAGAGAACCGGGGT---TTCATAATAACTACCTCC---AACACATTATGACGGGCTCAGAATCATATG------ATTTGGTTCAGACGCCGGTTCATCTACCTA------CTAATA------------------TCTTGA------------------------------------------------------------------------------------------------ATAGCCTCCAAATGATACCACAAAATCTTAGAT---------------------------AAGCTAGAGGTAGAT------------------------------TCGAGTGGATTGGTCAATCGGACTCTACACATGCCGATTGCACTTATA---------------------------AAAATCGGGCAA---TACGCGGGCTTGATTAAT---------------------------------------------------------------------------------------------------------------------------------------------------------------------------------------------------------------------------------------------------------------------------------------------------------------------------------------------------------------------------------------------------------------------------------------------------------------------------------------------------------------------------------------------------------------------------------------------------------------------------------------------------------------------------------------------------------------------------------------------------------------------------------------------------------------------------------------------------------------------------------------------------------------------------------------------------------------------------------------------------------------------------------------------------------------------------------------------------------------------------------------------------------------------------------------------------------------------------
>Cp_Rhizoglossum_bergianum_KTHU1894_105169to103381
ATAATGGATATTCTACCACGATCCGCAGGACATAGCAAAAGGCCA---------------ATACCCCTTAGCAAGATAGATTACACTGCACTTAAGGAACTAGTTACCCAAGGGTGTCGTTTATTCTATCAGAAAGGCAAAAAA---CGACCAACCCGCAAAATACCA---CCG---GTAGACATCGACGACTTA---------------------------------------------------------------------------TTGGAAAGA---GGT---TTGAATATA---CCA---ACAGATTGTGATTCC---------------------CTGGGGATAGAACTGAAAAGCTTGCCT---GAGGGAACCGCCATC---CTAGATATAGAGCCAACCTCTTCTAACGCCGGCGATGGAAAA-----GACCCTC------------ACTGACCTATTT---CCCAGGTTGAGTGTGGAATCAACTTCTTCCGGAGGGTTACATCTCTGGGGT---AGG---CTCCCA---TAC---------------------------------CCTACCCCCAAG---GCAACACATATGGCA------TGCGGAATTCCTATTGAGCTC---TTCCCTTACTCCTCAAATCAACGA---ATAACAATTTGG---GGGGTAGGAAGAAAAAGGCTTAAGTGGGTTCCT---------------CTATCAGATTTAGACGAGTTCACCGGCGCGTTAAAGCCCGTTTTTTGCTCGAAGGAAATA---GATCTACGGGAGCCAATACCCGAG------------GGCCATAGGTGGAACACT------------------------------CTTTACCAGCAAGTTCTG------------------------------------------------------------------------------------------------------------------------AATAATCCGCATTTAAATAAAGAAATATTGACCGTACAGGGTAAATACTTT---TGTACACCCCCCTTTGAGGAGGACAAACTG---GCG---GAACTGAGT------------AATTTCCTCCGAGAAAAGAAGACTAAGGTGACACGGAAG------------------------------------------------------------------------------------------GGCAGTAAGCTAGGCGAC------AAATCCTTAGAGGCATTAGTAAGCGAGCCATTAGCCGCCAAGTTCCGGGAACGA---------------TGGGTATTTCGA------TTGCCCGAATGCCGCTGGTAT---------AAATATAAG---------ACGGAAGGATATTGG------ACGTTTGAA---------------------------------------------------------------------------------------------------------GACGGTTCTCTGCTTGAGCTGATGAAT---GAAATAAAGGAGGAAATAGTTAGC------------CTTATTGAATCGTATTCCCCAGAG------------GATAATAGGAAGATGTCTACTCTTAGTTTTCGCAAGTTAATTGAGGACAACCTCAGACAG---CTGTTATTCTGTGTACCA---AAATCGGCC---AAGGGC---CTCCACTTCGTCAATGGGCTACTGAATTAT---GAAGAGGAGGAA---------------TATACAGTTATTCCTCCTCTACCA------GGTTTCTGGCTATTTTCACGCTGC---AATGTCTCT---CTTCATAAAGAGACTACTTTGACCCCCGTGCAG------AAAAAATTCTTT------ATGGACCTGATGGACGATAGCGTACTGCAGATTAACGTACTG---------CGGGCATTTCTAAAGTTA------CTATTT---ACTCAA------AATAACAGAGAG---CAGGTCTGTATGTACCTTTTTGGGCCT------------------------------------------------------------------------------------------------------GGCGCTACGGGTAAGTCC---ACTCTCGCCCAACTGCTACAGTATATGCTGGGTGACGCC---TGCTGT------------ACT---CTAGATTTGTTAAGAGTTACCCAT---CGATTTGAAATGCGAGTTGTCCAGGACAAGAGTCTCATAATTATGCCA---GATATTCCT---CCC---ACCGCAAATCAAATGCAG---TGCTCCATGATA------AAGAAAGTTATATCGGGCGAT---CGAGTA------GTGGGGGAAATAAAGAACGGA------TCGATT---TTCGAAATTGAACCGCGTGGC---CTCATGTTAGTGACCGCA---AACTCCGTATGGGACACACAAGACAGAACC------CGTGGTTTTAGTCGGCGTTTTTGTTATCTG------CTTACC------------------CCCCGG------------------------------------------------------------------------------------------------GTAGCTCAAATTAGAGATCCCGACTTATTGGAA---------------------------AAGTTAAATAAAGAC------------------------------GCGGACGGCATTATTAACTGGGCTCTATCAATGCCCTCTGAATTAACT---------------------------CGTCTTGGACAA---TATGCGGAAGAACTTAATGAG---GAA------------------GGAGGA------------------------------------------------------------------------------------------------------------------------------------------------------------------------------------------------------------------------------------------------------------------------------------------------------------------------------------------------------------------------------------------------------------------------------------------------------------------------------------------------------------------------------------------------------------------------------------------------------------------------------------------------------------------------------------------------------------------------------------------------------------------------------------------------------------------------------------------------------------------------------------------------------------------------------------------------------------------------------------------------------------------------------------------------------------------------------------------------------------------------------------------------------------------------------------------
>Cp_Mankyua_chejuensis_JF343520.2_66892to69183
ATAATGACCATTTATGATGTAAATGGGGATGCAAATTGCAGACCGTCTAGATTTTTGAGGGTTCCCATAGAACAGAAGGATTATAATGTTCTCCATAATCTTCTTGCAAACGGATGTCGCCTATTCTATCAGAAAGGCAAAAAA---AGGCCATCCCTGGAGATTAAA---CCC---TTAACCCATGACGAGCTA---------------------------------------------------------------------------AGTCAAACA---ACC---TTACTAATG---CCT---GAGGGCTTTGACTCT---------------------CTGGGATTAGACCTTACTAGCTTAAAA---ACTAGTATAGCCATA---ATAGACATTGATAAGCCTACCCTAACATCTGCTCTCAAAAGA---GCA---ATA------------TCTGAATTGGAC---TTTCAGTTTAGTGTAGAACAAACGCCATCGGGAGGACTCCATATCTGGGGA---CTT---GTTGAG---TCT---------------------------------GTAGAAATCAAG---ACAACGCATTGCGCA------TGCGGAGTTCCAATCGAGCTC---TTTACCTCCCACTCAAAGGACCGA---ATTACTATTTGG---GGAGCAGGTAGAAAAATAGTCAATTGGGTGCCC---------------TTATCAGATTTAGGTTTGTTCTCAGGTGCATTTAAGCCTGTGAAAGGTTTGAAGCCTTTG---GAAATTGTTGAGCCTATACTTGAG------------GAAAATAGATGGAATACC------------------------------CTTTATAAGCATGTAGCG------------------------------------------------------------------------------------------------------------------------GAAAATCCATTCTTAGACGAAGAACTATTGAACGTACAGGCCACATATCTC---TGCGAACCATCCTTTGATGAGCCTAAACTG---GCA---GACCTTGCT------------AAGATCCTCCTT---------AGAAGGAAAATAAATCCT------------------------------------------------------------------------------------------TTCAAAAAGATCGACGAG------GAATCATTAGAGTTTTTAGTGAGTGTGCCCTTAGCAGAAAAGTTAAAGGACAAA---------------TGGGTCTATCGG------CTTCCCGAGGAACGTTGGTAT---------AAGTATAAG---------AAGGAAGGATATTGG------ACATTTGAG---------------------------------------------------------------------------------------------------------GACAGTTCTATGCTTGAGTTGATAAAT---GATATAGTCGACGAGATAAAGAGC------------CTAAGTACGTCCTATTCCCTGGGA------------GATAAAAGAAAGATGTTAACTCTGCATTTTTGCAAGCTAATTGAGAAAATAATTAGGCTG---CACTTATTCTGTAAGCCC---GAATCAGCA---AAGGGT---CTTCACTTTGTCAACGGTCTGTTGGATTAC---AAAGAAGACAAT---------------TATACCATTATTTCTCCTTTACCT------GGCTTTTGGCTCTTTACCCGATGC---AATGTTTCC---CTTCATAAAGAGACCAAATTAACCTCCATACAG------AAGGATTTTCTG------CTTAATCTGATGGATGGTGATATACTCAAGATCAATATTCTC---------AGAGCTTACCTTAAGCTA------CTATTT---ACTCAG------AATAACCGTGAA---CAGGTCTGTCTCTACCTTTGGGGACCT------------------------------------------------------------------------------------------------------GGCTCGACAGGAAAGTCC---ACACTGACACAACTTCTGCAGTATATACTGGGGAATGCT---AGCTGT------------ACC---TTAGATCTGTTAAGAATAACAAAC---CGTTTCGAATTGAAGGTTATTCAGGATAAGGACCTTATTCTTATGCCT---GATATTCCC---AAA---ACCGCGAATCAAAAGCAG---TGTTCGATAATC------AAAAAAATAATCTCGGGAGAT---CGAGTT------GTTGGAGAGATCAAGAATGGA------TCCATC---TTTGAGATCGAACCGCGTGGC---TTAATGCTAATAACAGCC---AACTTTGTTTGAGATGCACACGACAAAACC------AGCGGTTTTAGCAGGCGTTTCTGCTATATT------TTGACA------------------CCCCGG------------------------------------------------------------------------------------------------GTGGCTCAATTGCGAGACCTTCGCTTATTGGAC---------------------------AAACTAAAGATTAAT------------------------------GCGGACGGACTCATTAACTGGGCTCTTTCTATGCCTTCCCATTTGACA---------------------------CGTATTGGGCAA---TATGCAGAAAAACTTAATGATTCCGTA------------------GGTGGT---CTT------GTAGACTTTGGGGGA------------------TTTAAGGCTTGGATACAAGAAAAGGTG---------TCTTACCTCCCTCAAAATGTTATTCCTTTAGGTGCACGAAAG---------------------ATTCCCGTACCT---GGCTCC---CTC---------TACGAATCTTACGTTAACCAT---------------------------GCGGATATACACGGAAAG------------ATATCT---------------------GTTGAGTGGCATGCATTTAGTGATCATTTATTAGAT---------------------------------------------------------------------------------------------------------------------------------------------------------------------------------------------------------------TATATTCGCACA------------TTGGGTTACACTGAAGTAAGAATGAAGCGAAGTAAT---------------------------AGAGGATATGTTATTGTG------------------GGCCTCGCA---CTTGAT---GGCCAA---GGA---GAACCCATA---GCTCAAGGGGAC---------------AAT---AACTCGTTCGTTAATGTGCTACGATCT---------------------------------------------------------------------------------------------ACCGAACCTTGGGAAGGCTTTGATGACCATTTATTGGTTAAT------------------------------TCAAGTAATAGCCAGATAATGGAAGAATTCACTTTCAAAACTGAACCGTTGAATAATGAACAAAAGAATCAAGCA---GCAAGG------------------------CTGGAAGATAGCCCAGATGGACTCATTCCCGCCGAACGCGTT------------------------------------------------------------------------
>Cp_Mankyua_chejuensis_KP205433_66895to69186
ATAATGACCATTTATGATGTAAATGGGGATGCAAATTGCAGACCGTCTAGATTTTTGAGGGTTCCCATAGAACAGAAGGATTATAATGTTCTCCATAATCTTCTTGCAAACGGATGTCGCCTATTCTATCAGAAAGGCAAAAAA---AGGCCATCCCTGGAGATTAAA---CCC---TTAACCCATGACGAGCTA---------------------------------------------------------------------------AGTCAAACA---ACC---TTACTAATG---CCT---GAGGGCTTTGACTCT---------------------CTGGGATTAGACCTTACTAGCTTAAAA---ACTAGTATAGCCATA---ATAGACATTGATAAGCCTACCCTAACATCTGCTCTCAAAAGA---GCA---ATA------------TCTGAATTGGAC---TTTCAGTTTAGTGTAGAACAAACGCCATCGGGAGGACTCCATATCTGGGGA---CTT---GTTGAG---TCT---------------------------------GTAGAAATCAAG---ACAACGCATTGCGCA------TGCGGAGTTCCAATCGAGCTC---TTTACCTCCCACTCAAAGGACCGA---ATTACTATTTGG---GGAGCAGGTAGAAAAATAGTCAATTGGGTGCCC---------------TTATCAGATTTAGGTTTGTTCTCAGGTGCATTTAAGCCTGTGAAAGGTTTGAAGCCTTTG---GAAATTGTTGAGCCTATACTTGAG------------GAAAATAGATGGAATACC------------------------------CTTTATAAGCATGTAGCG------------------------------------------------------------------------------------------------------------------------GAAAATCCATTCTTAGACGAAGAACTATTGAACGTACAGGCCACATATCTC---TGCGAACCATCCTTTGATGAGCCTAAACTG---GCA---GACCTTGCT------------AAGATCCTCCTT---------AGAAGGAAAATAAATCCT------------------------------------------------------------------------------------------TTCAAAAAGATCGACGAG------GAATCATTAGAGTTTTTAGTGAGTGTGCCCTTAGCAGAAAAGTTAAAGGACAAA---------------TGGGTCTATCGG------CTTCCCGAGGAACGTTGGTAT---------AAGTATAAG---------AAGGAAGGATATTGG------ACATTTGAG---------------------------------------------------------------------------------------------------------GACAGTTCTATGCTTGAGTTGATAAAT---GATATAGTCGACGAGATAAAGAGC------------CTAAGTACGTCCTATTCCCTGGGA------------GATAAAAGAAAGATGTTAACTCTGCATTTTTGCAAGCTAATTGAGAAAATAATTAGGCTG---CACTTATTCTGTAAGCCC---GAATCAGCA---AAGGGT---CTTCACTTTGTCAACGGTCTGTTGGATTAC---AAAGAAGACAAT---------------TATACCATTATTTCTCCTTTACCT------GGCTTTTGGCTCTTTACCCGATGC---AATGTTTCC---CTTCATAAAGAGACCAAATTAACCTCCATACAG------AAGGATTTTCTG------CTTAATCTGATGGATGGTGATATACTCAAGATCAATATTCTC---------AGAGCTTACCTTAAGCTA------CTATTT---ACTCAG------AATAACCGTGAA---CAGGTCTGTCTCTACCTTTGGGGACCT------------------------------------------------------------------------------------------------------GGCTCGACAGGAAAGTCC---ACACTGACACAACTTCTGCAGTATATACTGGGGAATGCT---AGCTGT------------ACC---TTAGATCTGTTAAGAATAACAAAC---CGTTTCGAATTGAAGGTTATTCAGGATAAGGACCTTATTCTTATGCCT---GATATTCCC---AAA---ACCGCGAATCAAAAGCAG---TGTTCGATAATC------AAAAAAATAATCTCGGGAGAT---CGAGTT------GTTGGAGAGATCAAGAATGGA------TCCATC---TTTGAGATCGAACCGCGTGGC---TTAATGCTAATAACAGCC---AACTTTGTTTGAGATGCACACGACAAAACC------AGCGGTTTTAGCAGGCGTTTCTGCTATATT------TTGACA------------------CCCCGG------------------------------------------------------------------------------------------------GTGGCTCAATTGCGAGACCTTCGCTTATTGGAC---------------------------AAACTAAAGATTAAT------------------------------GCGGACGGACTCATTAACTGGGCTCTTTCTATGCCTTCCCATTTGACA---------------------------CGTATTGGGCAA---TATGCAGAAAAACTTAATGATTCCGTA------------------GGTGGT---CTT------GTAGACTTTGGGGGA------------------TTTAAGGCTTGGATACAAGAAAAGGTG---------TCTTACCTCCCTCAAAATGTTATTCCTTTAGGTGCACGAAAG---------------------ATTCCCGTACCT---GGCTCC---CTC---------TACGAATCTTACGTTAACCAT---------------------------GCGGATATACACGGAAAG------------ATATCT---------------------GTTGAGTGGCATGCATTTAGTGATCATTTATTAGAT---------------------------------------------------------------------------------------------------------------------------------------------------------------------------------------------------------------TATATTCGCACA------------TTGGGTTACACTGAAGTAAGAATGAAGCGAAGTAAT---------------------------AGAGGATATGTTATTGTG------------------GGCCTCGCA---CTTGAT---GGCCAA---GGA---GAACCCATA---GCTCAAGGGGAC---------------AAT---AACTCGTTCGTTAATGTGCTACGATCT---------------------------------------------------------------------------------------------ACCGAACCTTGGGAAGGCTTTGATGACCATTTATTGGTTAAT------------------------------TCAAGTAATAGCCAGATAATGGAAGAATTCACTTTCAAAACTGAACCGTTGAATAATGAACAAAAGAATCAAGCA---GCAAGG------------------------CTGGAAGATAGCCCAGATGGACTCATTCCCGCCGAACGCGTT------------------------------------------------------------------------
>Mt_Sahashia_stricata_KTHU1273new_Contig197+21350_497to3_maxpident_42.781
---------------------------------------------------------------------------------------------------------------------------------------------------------------------------------------------------------------------------------------------------------------------------------------------------------------------------------------------------------------------------------------------------------------------------------------------------------------------------------------------------------------------------------------------------------------------------------------------------------------------------------------------------------------------------------------------------------------------------------------------------------------------------------------------------------------------------------------------------------------------------------------------------------------------------------------------------------------------------------------------------------------------------------------------------------------------------------------------------------------------------------------------------------------------------------------------------------------------------------------------------------------------------------------------------------------------------------------------------------------------------------------------------------------------------------------------------------------------------------------------------------------------------------------------------------------------------------------------------------------------------------------------------------------------------------------------------------------------------------------------------------------------------------------------------------------------GGG---TTACATTTTCTCAACGGGCTCTTGGTCGAG---CGGRGCGACGGT---------------TACGGATTGTTGTCG---------------GGACTATGGTCTTTTAACCGATGC---GGCGTGGCC---TTGGACTTGTGTACACCCTTGACTAATGCCCAT------AAGAAGTTCCTA------CTGGATATGATGAATGGTGATCCCTTAAAGATCAATGTTTTC---------CGAGCGTTCCTGCGACTA------TTGTTT---ACTCAG------GATAATCGGGAA---CAGGTGAGTCTATACCTTTGGGGGCCA------------------------------------------------------------------------------------------------------GGCGCCACGGGTAAATCC---ACCTTGGTCCAACTCATTGAACAC--------GGGCGCC---------------------------TTGGATATTTTGAGGCGG--------------------GGGGGTGATTCAGGATGAATCGTTGATGACGCTGCCA---GATATCCCT---TTC---AGAGTGAATAATGCACAA---TGTTCCATACTC------AAAAAAATAG--------------TGGGTG------ACTTGTGAGGTAAAGAACGGG------CCCATA---TACTCGATAGAACCAAAGGGC---CTTCTAATAATCACCGCC---AATTCGTTGTGGGAAGCC------------------------------------------------------------------------------------------------------------------------------------------------------------------------------------------------------------------------------------------------------------------------------------------------------------------------------------------------------------------------------------------------------------------------------------------------------------------------------------------------------------------------------------------------------------------------------------------------------------------------------------------------------------------------------------------------------------------------------------------------------------------------------------------------------------------------------------------------------------------------------------------------------------------------------------------------------------------------------------------------------------------------------------------------------------------------------------------------------------------------------------------------------------------------------------------------------------------------------------------------------------------------------------------------------------------------------------------------------------------------------------------------------------------------------------------------------------------------------------------------------------------------------------------------------------------------------------------------------------------------------------
>Mt_Sahashia_stricata_KTHU1273new_Contig93+1477_1350to628_maxpident_41.6
---------------------------------------------------------------------------------------------------------------------------------------------------------------------------------------------------------------------------------------------------------------------------------------------------------------------------------------------------------------------------------------------------------------------------------------------------------------------------------------------------------------------------------------------------------------------------------------------------------------------------------------------------------------------------------------------------------------------------------------------------------------------------------------------------------------------------------------------------------------------------------------------------------------------------------------------------------------------------------------------------------------------------------------------------------------------------------------------------------------------------------------------------------------------------------------------------------------------------------------------------------------------------------------------------------------------------------------------------------------------------------------------------------------------------------------------------------------------------------------------------------------------------------------------------------------------------------------------------------------------------------------------------------------------------------------------------------------------------------------------------------------------------------------------------------------------------------------------------------------------------------------------------------------------------------------------------------------------------------------------------------------------------------------------------------------------------------------------------------------------------------------------------------------------------------------------------------------------------------------------------------------------------------------------------------------------------------------------------------------------------------------------------------------------------------CTGCCA---GATATCCCT---TTC---AGAGTGAATAATGCACAA---TGTTCCATACTC------AAAAAAATAG--------------TGGGTG------ACTTGTGAGGTAAAGAACGGG------CCCATA---TACTCGATAGAACCAAAGGGC---CTTCTAATAATCACCGCC---AATTCGTTGTGGGAAGCCCAAGACCCCACT------AGTGGTTTTAGACGCCGGTTTCTCTATGTG------CTGACC------------------CCCGTC------------------------------------------------------------------------------------------------TCC-----CCGGCGAGACCCCAACCTTTTGGAA---------------------------AAGCTTAAAGAGGGA------------------------------TCGAGTGGGTTAGTCAACTGGGCTCTATCCATGCCACCTAAGCAGAGC---------------------------CATATAGGCCAA---AGTGTGGAGGCGGGAAACCGCGAAGGC--------GGTTTTGCCTCCGGCC---CTTAAT---GAGATAAATGGGGGAGGCATGGATCAAACTGGAGTGCTGAATTGGATGTCAAATAGGTTA---------AGGTATAGCCGGGGCAACGAGCTTTCCCTGGGAGCGAAGAAG---------------------GTTCCCTTGCCT---GGTTCC---TTG---------TACGAGTCTTATATAAAGTAT---------------------------GCGGAGTCCAACGGGATA------------GAGGCC---------------------GTTTCCTACTACTCCTTTGGGTATGTGCTAGAGGAT---------------------------------------------------------------------------------------------------------------------------------------------------------------------------------------------------------------TCCATTCGCTCC------------AAAGGGTACGGGGATGTAGTGACAAAGAGGAGATCA---------------------------CATGGAAGGGTGGKTATT------------------GGGCTTAGC---CTTGAC---CAAACA---TGG---GAACCGATA---AGGAGAACAACC------------ATAAGGTCCCACACGATTAAACCGTTGATTGAGGAG------------------------------------------------------------------------------------------------GAGCCTTGGGAAGGATTC---------------------------------------------------------------------------------------------------------------------------------------------------------------------------------------------------------------------------------------------------------------------------------
>Cp_Huperzia_serrata_NC_033874_105582to106402_maxpident_35.514
------------------------------------------------------------------------------------------------------------------------------------------------------------------------------------------------------------------------------------------------------------------------------------------------------------------------------------------------------------------------------------------------------------------------------------------------------------------------------------------------------------------------------------------------------------------------------------------------------------------------------------------------------------------------------------------------------------------------------------------------------------------------------------------------------------------------------------------------------------------------------------------------------------------------------------------------------------------------------------------------------------------------------------------------------------------------------------------------------------------------------------------------------------------------------------------------------------------------------------------------------------------------------------------------------------------------------------------------------------------------------------------------------------------------------------------------------------------------------------------------------------------------------------------------------------------------------------------------------------------------------------------------------------------------------------------------------------------------------------------------------------------------------------------------------------------------------------------------------------------------------------------------------------------------------------------------------------------------------------------------------------------------------------------------------------------------------TTTTTTGGATTG------GTACCC---ACGCGG------GATACCAAACAG---CAAATAGCATTGTATTAATGGGGAACC------------------------------------------------------------------------------------------------------GAAGGAACAGGTAAAACG---ATTCCTACTAATTTACTTAGTAAAATATGGTTGGGCTCAGCTGTTTGT------------CAT---CTCTACCCCACTCGTTTCTCCAAT---AGGTTTGAA------GTTACCCGGGATAAATTACTTGTTATCTCTCCT---GATATACTTTTCTTATATAAATGCAGTGAGGAGAAA---TGTTTACTCTTA------AGGAGGATCGTATCAAGTAAA---CCCATA------A-TGTCGGGTATAAAATAGGG------TACCGT---ATATAAGTTAACTCCTGAGGT---ATGACAATTACTTTT------AACAAAAGAAGGTCCCCTTGCGATAAGACT------TAAGGTTTTACTCGTAGGTTTATCTCTCTA------GAAACG------------------CCTGGA------------------------------------------------------------------------------------------------GTTCTCAGAATAAACAAAACCCATTTAAATAAG---------------------------GTTTTAAAGACCAAC------------------------------TTATCTGGTTTTATTAACTGGGCCTTGGCTATGCCAGAACAATATACG---------------------------TACGTGGGGCATGAGAATGTACAAGAAATAAATAATATATTG------------------TCTAAT---AAT------TGAGAGATACATGAT------------------ATGCGCGTCTGGGTCTTTAGTTATATC---------CGATTCGATTATCCCAGTGAAGTTCTTGTAGGTGCATTTAAG---------------------ATCTCTGTTCGT---GGATCT---TCA---------TACGAATCGTATTAGA--------------------------------------------------------------------------------------------------------------------------------------------------------------------------------------------------------------------------------------------------------------------------------------------------------------------------------------------------------------------------------------------------------------------------------------------------------------------------------------------------------------------------------------------------------------------------------------------------------------------------------------------------------------------------------------------------------------------------------------------------------------------------------------------------------------------------------------------------------------------------------------------------------------------------------------------------------------------------------------
>Cp_Huperzia_lucidula_AY660566_105685to106505m
------------------------------------------------------------------------------------------------------------------------------------------------------------------------------------------------------------------------------------------------------------------------------------------------------------------------------------------------------------------------------------------------------------------------------------------------------------------------------------------------------------------------------------------------------------------------------------------------------------------------------------------------------------------------------------------------------------------------------------------------------------------------------------------------------------------------------------------------------------------------------------------------------------------------------------------------------------------------------------------------------------------------------------------------------------------------------------------------------------------------------------------------------------------------------------------------------------------------------------------------------------------------------------------------------------------------------------------------------------------------------------------------------------------------------------------------------------------------------------------------------------------------------------------------------------------------------------------------------------------------------------------------------------------------------------------------------------------------------------------------------------------------------------------------------------------------------------------------------------------------------------------------------------------------------------------------------------------------------------------------------------------------------------------------------------------------------TTTTTTGGATTG------GTACCC---ACGCGG------GATACCAAACAG---CAAATAGCATTGTATTAATGGGGAACC------------------------------------------------------------------------------------------------------GAAGGAACAGGTAAAACG---ATTCCTACTAATTTACTTAGTAAAATATGGTTGGGCTCAGCTGTTTGT------------CAT---CTCTACCCCACTCGTTTCTCCAAT---AGGTTTGAA------GTTACCCGGGATAAATTACTTGTTATCTCTCCT---GATATACTTTTCTTATATAAATGCAGTGAGGAGAAA---TGTTTACTCTTA------AGGAGGATCGTATCAAGTAAA---CCCATA------A-TGTCGGGTATAAAATAGGG------TACCGT---ATATAAGTTAACTCCTGAGGT---ATGACAATTACTTTT------AACAAAAGAAGGTCCCCTTGCGATAAGACT------TAAGGTTTTACTCGTAGGTTTATCTCTCTA------GAAACG------------------CCTGGA------------------------------------------------------------------------------------------------GTTCTCAGAATAAACAAAACCCATTTAAATAAG---------------------------GTTTTAAAGACCAAC------------------------------TTATCTGGTTTTATTAACTGGGCCTTGGCTATGCCAGAACAATATACG---------------------------TACGTGGGGCATGAGAATGTACAAGAAATAAATAATATATTG------------------TCTAAT---AAT------TGAGAGATACATGAT------------------ATGCGCGTCTGGGTCTTTAGTTATATC---------CGATTCGATTATCCCAGTGAAGTTCTTGTAGGTGCATTTAAG---------------------ATCTCTGTTCGT---GGATCT---TCA---------TACGAATCGTATTAG---------------------------------------------------------------------------------------------------------------------------------------------------------------------------------------------------------------------------------------------------------------------------------------------------------------------------------------------------------------------------------------------------------------------------------------------------------------------------------------------------------------------------------------------------------------------------------------------------------------------------------------------------------------------------------------------------------------------------------------------------------------------------------------------------------------------------------------------------------------------------------------------------------------------------------------------------------------------------------------
>Cp_Huperzia_lucidula_AY660566_152777to151957m
------------------------------------------------------------------------------------------------------------------------------------------------------------------------------------------------------------------------------------------------------------------------------------------------------------------------------------------------------------------------------------------------------------------------------------------------------------------------------------------------------------------------------------------------------------------------------------------------------------------------------------------------------------------------------------------------------------------------------------------------------------------------------------------------------------------------------------------------------------------------------------------------------------------------------------------------------------------------------------------------------------------------------------------------------------------------------------------------------------------------------------------------------------------------------------------------------------------------------------------------------------------------------------------------------------------------------------------------------------------------------------------------------------------------------------------------------------------------------------------------------------------------------------------------------------------------------------------------------------------------------------------------------------------------------------------------------------------------------------------------------------------------------------------------------------------------------------------------------------------------------------------------------------------------------------------------------------------------------------------------------------------------------------------------------------------------------TTTTTTGGATTG------GTACCC---ACGCGG------GATACCAAACAG---CAAATAGCATTGTATTAATGGGGAACC------------------------------------------------------------------------------------------------------GAAGGAACAGGTAAAACG---ATTCCTACTAATTTACTTAGTAAAATATGGTTGGGCTCAGCTGTTTGT------------CAT---CTCTACCCCACTCGTTTCTCCAAT---AGGTTTGAA------GTTACCCGGGATAAATTACTTGTTATCTCTCCT---GATATACTTTTCTTATATAAATGCAGTGAGGAGAAA---TGTTTACTCTTA------AGGAGGATCGTATCAAGTAAA---CCCATA------A-TGTCGGGTATAAAATAGGG------TACCGT---ATATAAGTTAACTCCTGAGGT---ATGACAATTACTTTT------AACAAAAGAAGGTCCCCTTGCGATAAGACT------TAAGGTTTTACTCGTAGGTTTATCTCTCTA------GAAACG------------------CCTGGA------------------------------------------------------------------------------------------------GTTCTCAGAATAAACAAAACCCATTTAAATAAG---------------------------GTTTTAAAGACCAAC------------------------------TTATCTGGTTTTATTAACTGGGCCTTGGCTATGCCAGAACAATATACG---------------------------TACGTGGGGCATGAGAATGTACAAGAAATAAATAATATATTG------------------TCTAAT---AAT------TGAGAGATACATGAT------------------ATGCGCGTCTGGGTCTTTAGTTATATC---------CGATTCGATTATCCCAGTGAAGTTCTTGTAGGTGCATTTAAG---------------------ATCTCTGTTCGT---GGATCT---TCA---------TACGAATCGTATTAG---------------------------------------------------------------------------------------------------------------------------------------------------------------------------------------------------------------------------------------------------------------------------------------------------------------------------------------------------------------------------------------------------------------------------------------------------------------------------------------------------------------------------------------------------------------------------------------------------------------------------------------------------------------------------------------------------------------------------------------------------------------------------------------------------------------------------------------------------------------------------------------------------------------------------------------------------------------------------------------
>Cp_Huperzia_lucidula_MH549639_105680to106500m
------------------------------------------------------------------------------------------------------------------------------------------------------------------------------------------------------------------------------------------------------------------------------------------------------------------------------------------------------------------------------------------------------------------------------------------------------------------------------------------------------------------------------------------------------------------------------------------------------------------------------------------------------------------------------------------------------------------------------------------------------------------------------------------------------------------------------------------------------------------------------------------------------------------------------------------------------------------------------------------------------------------------------------------------------------------------------------------------------------------------------------------------------------------------------------------------------------------------------------------------------------------------------------------------------------------------------------------------------------------------------------------------------------------------------------------------------------------------------------------------------------------------------------------------------------------------------------------------------------------------------------------------------------------------------------------------------------------------------------------------------------------------------------------------------------------------------------------------------------------------------------------------------------------------------------------------------------------------------------------------------------------------------------------------------------------------------TTTTTTGGATTG------GTACCC---ACGCGG------GATACCAAACAG---CAAATAGCATTGTATTAATGGGGAACC------------------------------------------------------------------------------------------------------GAAGGAACAGGTAAAACG---ATTCCTACTAATTTACTTAGTAAAATATGGTTGGGCTCAGCTGTTTGT------------CAT---CTCTACCCCACTCGTTTCTCCAAT---AGGTTTGAA------GTTACCCGGGATAAATTACTTGTTATCTCTCCT---GATATACTTTTCTTATATAAATGCAGTGAGGAGAAA---TGTTTACTCTTA------AGGAGGATCGTATCAAGTAAA---CCCATA------A-TGTCGGGTATAAAATAGGG------TACCGT---ATATAAGTTAACTCCTGAGGT---ATGACAATTACTTTT------AACAAAAGAAGGTCCCCTTGCGATAAGACT------TAAGGTTTTACTCGTAGGTTTATCTCTCTA------GAAACG------------------CCTGGA------------------------------------------------------------------------------------------------GTTCTCAGAATAAACAAAACCCATTTAAATAAG---------------------------GTTTTAAAGACCAAC------------------------------TTATCTGGTTTTATTAACTGGGCCTTGGCTATGCCAGAACAATATACG---------------------------TACGTGGGGCATGAGAATGTACAAGAAATAAATAATATATTG------------------TCTAAT---AAT------TGAGAGATACATGAT------------------ATGCGCGTCTGGGTCTTTAGTTATATC---------CGATTCGATTATCCCAGTGAAGTTCTTGTAGGTGCATTTAAG---------------------ATCTCTGTTCGT---GGATCT---TCA---------TACGAATCGTATTAG---------------------------------------------------------------------------------------------------------------------------------------------------------------------------------------------------------------------------------------------------------------------------------------------------------------------------------------------------------------------------------------------------------------------------------------------------------------------------------------------------------------------------------------------------------------------------------------------------------------------------------------------------------------------------------------------------------------------------------------------------------------------------------------------------------------------------------------------------------------------------------------------------------------------------------------------------------------------------------------
>Cp_Huperzia_lucidula_MH549639_152772to151952m
------------------------------------------------------------------------------------------------------------------------------------------------------------------------------------------------------------------------------------------------------------------------------------------------------------------------------------------------------------------------------------------------------------------------------------------------------------------------------------------------------------------------------------------------------------------------------------------------------------------------------------------------------------------------------------------------------------------------------------------------------------------------------------------------------------------------------------------------------------------------------------------------------------------------------------------------------------------------------------------------------------------------------------------------------------------------------------------------------------------------------------------------------------------------------------------------------------------------------------------------------------------------------------------------------------------------------------------------------------------------------------------------------------------------------------------------------------------------------------------------------------------------------------------------------------------------------------------------------------------------------------------------------------------------------------------------------------------------------------------------------------------------------------------------------------------------------------------------------------------------------------------------------------------------------------------------------------------------------------------------------------------------------------------------------------------------------TTTTTTGGATTG------GTACCC---ACGCGG------GATACCAAACAG---CAAATAGCATTGTATTAATGGGGAACC------------------------------------------------------------------------------------------------------GAAGGAACAGGTAAAACG---ATTCCTACTAATTTACTTAGTAAAATATGGTTGGGCTCAGCTGTTTGT------------CAT---CTCTACCCCACTCGTTTCTCCAAT---AGGTTTGAA------GTTACCCGGGATAAATTACTTGTTATCTCTCCT---GATATACTTTTCTTATATAAATGCAGTGAGGAGAAA---TGTTTACTCTTA------AGGAGGATCGTATCAAGTAAA---CCCATA------A-TGTCGGGTATAAAATAGGG------TACCGT---ATATAAGTTAACTCCTGAGGT---ATGACAATTACTTTT------AACAAAAGAAGGTCCCCTTGCGATAAGACT------TAAGGTTTTACTCGTAGGTTTATCTCTCTA------GAAACG------------------CCTGGA------------------------------------------------------------------------------------------------GTTCTCAGAATAAACAAAACCCATTTAAATAAG---------------------------GTTTTAAAGACCAAC------------------------------TTATCTGGTTTTATTAACTGGGCCTTGGCTATGCCAGAACAATATACG---------------------------TACGTGGGGCATGAGAATGTACAAGAAATAAATAATATATTG------------------TCTAAT---AAT------TGAGAGATACATGAT------------------ATGCGCGTCTGGGTCTTTAGTTATATC---------CGATTCGATTATCCCAGTGAAGTTCTTGTAGGTGCATTTAAG---------------------ATCTCTGTTCGT---GGATCT---TCA---------TACGAATCGTATTAG---------------------------------------------------------------------------------------------------------------------------------------------------------------------------------------------------------------------------------------------------------------------------------------------------------------------------------------------------------------------------------------------------------------------------------------------------------------------------------------------------------------------------------------------------------------------------------------------------------------------------------------------------------------------------------------------------------------------------------------------------------------------------------------------------------------------------------------------------------------------------------------------------------------------------------------------------------------------------------------
>Cp_Huperzia_serrata_KX426071_105582to106402m
------------------------------------------------------------------------------------------------------------------------------------------------------------------------------------------------------------------------------------------------------------------------------------------------------------------------------------------------------------------------------------------------------------------------------------------------------------------------------------------------------------------------------------------------------------------------------------------------------------------------------------------------------------------------------------------------------------------------------------------------------------------------------------------------------------------------------------------------------------------------------------------------------------------------------------------------------------------------------------------------------------------------------------------------------------------------------------------------------------------------------------------------------------------------------------------------------------------------------------------------------------------------------------------------------------------------------------------------------------------------------------------------------------------------------------------------------------------------------------------------------------------------------------------------------------------------------------------------------------------------------------------------------------------------------------------------------------------------------------------------------------------------------------------------------------------------------------------------------------------------------------------------------------------------------------------------------------------------------------------------------------------------------------------------------------------------------TTTTTTGGATTG------GTACCC---ACGCGG------GATACCAAACAG---CAAATAGCATTGTATTAATGGGGAACC------------------------------------------------------------------------------------------------------GAAGGAACAGGTAAAACG---ATTCCTACTAATTTACTTAGTAAAATATGGTTGGGCTCAGCTGTTTGT------------CAT---CTCTACCCCACTCGTTTCTCCAAT---AGGTTTGAA------GTTACCCGGGATAAATTACTTGTTATCTCTCCT---GATATACTTTTCTTATATAAATGCAGTGAGGAGAAA---TGTTTACTCTTA------AGGAGGATCGTATCAAGTAAA---CCCATA------A-TGTCGGGTATAAAATAGGG------TACCGT---ATATAAGTTAACTCCTGAGGT---ATGACAATTACTTTT------AACAAAAGAAGGTCCCCTTGCGATAAGACT------TAAGGTTTTACTCGTAGGTTTATCTCTCTA------GAAACG------------------CCTGGA------------------------------------------------------------------------------------------------GTTCTCAGAATAAACAAAACCCATTTAAATAAG---------------------------GTTTTAAAGACCAAC------------------------------TTATCTGGTTTTATTAACTGGGCCTTGGCTATGCCAGAACAATATACG---------------------------TACGTGGGGCATGAGAATGTACAAGAAATAAATAATATATTG------------------TCTAAT---AAT------TGAGAGATACATGAT------------------ATGCGCGTCTGGGTCTTTAGTTATATC---------CGATTCGATTATCCCAGTGAAGTTCTTGTAGGTGCATTTAAG---------------------ATCTCTGTTCGT---GGATCT---TCA---------TACGAATCGTATTAG---------------------------------------------------------------------------------------------------------------------------------------------------------------------------------------------------------------------------------------------------------------------------------------------------------------------------------------------------------------------------------------------------------------------------------------------------------------------------------------------------------------------------------------------------------------------------------------------------------------------------------------------------------------------------------------------------------------------------------------------------------------------------------------------------------------------------------------------------------------------------------------------------------------------------------------------------------------------------------------
>Cp_Huperzia_serrata_KX426071_152675to151855m
------------------------------------------------------------------------------------------------------------------------------------------------------------------------------------------------------------------------------------------------------------------------------------------------------------------------------------------------------------------------------------------------------------------------------------------------------------------------------------------------------------------------------------------------------------------------------------------------------------------------------------------------------------------------------------------------------------------------------------------------------------------------------------------------------------------------------------------------------------------------------------------------------------------------------------------------------------------------------------------------------------------------------------------------------------------------------------------------------------------------------------------------------------------------------------------------------------------------------------------------------------------------------------------------------------------------------------------------------------------------------------------------------------------------------------------------------------------------------------------------------------------------------------------------------------------------------------------------------------------------------------------------------------------------------------------------------------------------------------------------------------------------------------------------------------------------------------------------------------------------------------------------------------------------------------------------------------------------------------------------------------------------------------------------------------------------------TTTTTTGGATTG------GTACCC---ACGCGG------GATACCAAACAG---CAAATAGCATTGTATTAATGGGGAACC------------------------------------------------------------------------------------------------------GAAGGAACAGGTAAAACG---ATTCCTACTAATTTACTTAGTAAAATATGGTTGGGCTCAGCTGTTTGT------------CAT---CTCTACCCCACTCGTTTCTCCAAT---AGGTTTGAA------GTTACCCGGGATAAATTACTTGTTATCTCTCCT---GATATACTTTTCTTATATAAATGCAGTGAGGAGAAA---TGTTTACTCTTA------AGGAGGATCGTATCAAGTAAA---CCCATA------A-TGTCGGGTATAAAATAGGG------TACCGT---ATATAAGTTAACTCCTGAGGT---ATGACAATTACTTTT------AACAAAAGAAGGTCCCCTTGCGATAAGACT------TAAGGTTTTACTCGTAGGTTTATCTCTCTA------GAAACG------------------CCTGGA------------------------------------------------------------------------------------------------GTTCTCAGAATAAACAAAACCCATTTAAATAAG---------------------------GTTTTAAAGACCAAC------------------------------TTATCTGGTTTTATTAACTGGGCCTTGGCTATGCCAGAACAATATACG---------------------------TACGTGGGGCATGAGAATGTACAAGAAATAAATAATATATTG------------------TCTAAT---AAT------TGAGAGATACATGAT------------------ATGCGCGTCTGGGTCTTTAGTTATATC---------CGATTCGATTATCCCAGTGAAGTTCTTGTAGGTGCATTTAAG---------------------ATCTCTGTTCGT---GGATCT---TCA---------TACGAATCGTATTAG---------------------------------------------------------------------------------------------------------------------------------------------------------------------------------------------------------------------------------------------------------------------------------------------------------------------------------------------------------------------------------------------------------------------------------------------------------------------------------------------------------------------------------------------------------------------------------------------------------------------------------------------------------------------------------------------------------------------------------------------------------------------------------------------------------------------------------------------------------------------------------------------------------------------------------------------------------------------------------------
>Cp_Huperzia_serrata_f._longipetiolata_KY609860_105717to106537m
------------------------------------------------------------------------------------------------------------------------------------------------------------------------------------------------------------------------------------------------------------------------------------------------------------------------------------------------------------------------------------------------------------------------------------------------------------------------------------------------------------------------------------------------------------------------------------------------------------------------------------------------------------------------------------------------------------------------------------------------------------------------------------------------------------------------------------------------------------------------------------------------------------------------------------------------------------------------------------------------------------------------------------------------------------------------------------------------------------------------------------------------------------------------------------------------------------------------------------------------------------------------------------------------------------------------------------------------------------------------------------------------------------------------------------------------------------------------------------------------------------------------------------------------------------------------------------------------------------------------------------------------------------------------------------------------------------------------------------------------------------------------------------------------------------------------------------------------------------------------------------------------------------------------------------------------------------------------------------------------------------------------------------------------------------------------------TTTTTTGGATTG------GTACCC---ACGCGG------GATACCAAACAG---CAAATAGCATTGTATTAATGGGGAACC------------------------------------------------------------------------------------------------------GAAGGAACAGGTAAAACG---ATTCCTACTAATTTACTTAGTAAAATATGGTTGGGCTCAGCTGTTTGT------------CAT---CTCTACCCCACTCGTTTCTCCAAT---AGGTTTGAA------GTTACCCGGGATAAATTACTTGTTATCTCTCCT---GATATACTTTTCTTATATAAATGCAGTGAGGAGAAA---TGTTTACTCTTA------AGGAGGATCGTATCAAGTAAA---CCCATA------A-TGTCGGGTATAAAATAGGG------TACCGT---ATATAAGTTAACTCCTGAGGT---GTGACAATTACTTTT------AACAAAAGAAGGTCCCCTTGCGATAAGACT------TAAGGTTTTACTCGTAGGTTTATCTCTCTA------GAAACG------------------CCTGGA------------------------------------------------------------------------------------------------GTTCTCAGAATAAACAAAACCCATTTAAATAAG---------------------------GTTTTAAAGACCAAC------------------------------TTATCTGGTTTTATTAACTGGGCCTTGGCTATGCCAGAACAATATACG---------------------------TACGTGGGGCATGAGGATGTACAAGAAATAAATAATATATTG------------------TCTAAT---AAT------TGAGAGATACATGAT------------------ATGCGCGTCTGGGTCTTTAGTTATATC---------CGATTCGATTATCCCAGTGAAGTTCTTGTAGGTGCATTTAAG---------------------ATCTCTGTTCGT---GGATCT---TCA---------TACGAATCGTATTAG---------------------------------------------------------------------------------------------------------------------------------------------------------------------------------------------------------------------------------------------------------------------------------------------------------------------------------------------------------------------------------------------------------------------------------------------------------------------------------------------------------------------------------------------------------------------------------------------------------------------------------------------------------------------------------------------------------------------------------------------------------------------------------------------------------------------------------------------------------------------------------------------------------------------------------------------------------------------------------------
>Cp_Huperzia_serrata_f._longipetiolata_KY609860_152819to151999m
------------------------------------------------------------------------------------------------------------------------------------------------------------------------------------------------------------------------------------------------------------------------------------------------------------------------------------------------------------------------------------------------------------------------------------------------------------------------------------------------------------------------------------------------------------------------------------------------------------------------------------------------------------------------------------------------------------------------------------------------------------------------------------------------------------------------------------------------------------------------------------------------------------------------------------------------------------------------------------------------------------------------------------------------------------------------------------------------------------------------------------------------------------------------------------------------------------------------------------------------------------------------------------------------------------------------------------------------------------------------------------------------------------------------------------------------------------------------------------------------------------------------------------------------------------------------------------------------------------------------------------------------------------------------------------------------------------------------------------------------------------------------------------------------------------------------------------------------------------------------------------------------------------------------------------------------------------------------------------------------------------------------------------------------------------------------------TTTTTTGGATTG------GTACCC---ACGCGG------GATACCAAACAG---CAAATAGCATTGTATTAATGGGGAACC------------------------------------------------------------------------------------------------------GAAGGAACAGGTAAAACG---ATTCCTACTAATTTACTTAGTAAAATATGGTTGGGCTCAGCTGTTTGT------------CAT---CTCTACCCCACTCGTTTCTCCAAT---AGGTTTGAA------GTTACCCGGGATAAATTACTTGTTATCTCTCCT---GATATACTTTTCTTATATAAATGCAGTGAGGAGAAA---TGTTTACTCTTA------AGGAGGATCGTATCAAGTAAA---CCCATA------A-TGTCGGGTATAAAATAGGG------TACCGT---ATATAAGTTAACTCCTGAGGT---GTGACAATTACTTTT------AACAAAAGAAGGTCCCCTTGCGATAAGACT------TAAGGTTTTACTCGTAGGTTTATCTCTCTA------GAAACG------------------CCTGGA------------------------------------------------------------------------------------------------GTTCTCAGAATAAACAAAACCCATTTAAATAAG---------------------------GTTTTAAAGACCAAC------------------------------TTATCTGGTTTTATTAACTGGGCCTTGGCTATGCCAGAACAATATACG---------------------------TACGTGGGGCATGAGGATGTACAAGAAATAAATAATATATTG------------------TCTAAT---AAT------TGAGAGATACATGAT------------------ATGCGCGTCTGGGTCTTTAGTTATATC---------CGATTCGATTATCCCAGTGAAGTTCTTGTAGGTGCATTTAAG---------------------ATCTCTGTTCGT---GGATCT---TCA---------TACGAATCGTATTAG---------------------------------------------------------------------------------------------------------------------------------------------------------------------------------------------------------------------------------------------------------------------------------------------------------------------------------------------------------------------------------------------------------------------------------------------------------------------------------------------------------------------------------------------------------------------------------------------------------------------------------------------------------------------------------------------------------------------------------------------------------------------------------------------------------------------------------------------------------------------------------------------------------------------------------------------------------------------------------------
>Cp_Christensenia_aesculifolia_MN056350_106977to107468
------------------------------------------------------------ATCAAACTCTCCCAAACTGATTATAAGATGATTAGTGACTTATTGACAATAGGTTGCCACTTGTTTTATCAGAAAGGAAAAGATCCCATGTATGGTTATAGGGACGGAAACAGAGTCGACTCCTCTGATTTGATT---------------------------------------------------------------------------GAGGAGGAG---AAG---TTGTTAAAAAACCTT---TCTTATAGTGACTACTCAAAATTAGTGACTACTCA-ATAGCTGTGGATGCAGGGACCCTACCA---GCTGGAGTGGGAATC---ATCGATTTCGATTACCCCATTCTGAGCCCAGGGATCTTGGAA---GCT---ATT------------GCAGAAGAGAAT---AGCCCAGTTAGTGTGGAGAGTACACCCTCAGGTGGCTTGCATATCTGGGGAAGAGGT---ATAAACCAGAGT---------------------------------GTTCCAAAAAAGA--AATAGCAGGGGTACG------TGCGGTATTTTCCTCGAATAT---TTG---------ACCAGAGGCAGA---ATAACCATATTA---GGGGTCGGAAGAAAGACTCTGAACTGGGTGCCT---------------TTCGAGGAGCTGGGA---------------------------------------------------------------------------------------------------------------------------------------------------------------------------------------------------------------------------------------------------------------------------------------------------------------------------------------------------------------------------------------------------------------------------------------------------------------------------------------------------------------------------------------------------------------------------------------------------------------------------------------------------------------------------------------------------------------------------------------------------------------------------------------------------------------------------------------------------------------------------------------------------------------------------------------------------------------------------------------------------------------------------------------------------------------------------------------------------------------------------------------------------------------------------------------------------------------------------------------------------------------------------------------------------------------------------------------------------------------------------------------------------------------------------------------------------------------------------------------------------------------------------------------------------------------------------------------------------------------------------------------------------------------------------------------------------------------------------------------------------------------------------------------------------------------------------------------------------------------------------------------------------------------------------------------------------------------------------------------------------------------------------------------------------------------------------------------------------------------------------------------------------------------------------------------------------------------------------------------------------------------------------------------------------------------------------------------------------------------------------------------------------------------------------------------------------------------------------------------------------------------------------------------------------------------------------------------------------------------------------------------------------------------------------------------------------------------------------------------------------------------------------------------------------------------------------------------------------------------------------------------------------------------------------------------------------------------------------------------------------------------------------------------------------------------------------------------------------------------------------------------------------------------------------------------------------------------------------------------------------------------------------------------------------------------------------------------------------------------------------------------------------------------------------------------------------------------------------------------------------------
>Cp_Christensenia_aesculifolia_MN056350_7520to7029
------------------------------------------------------------ATCAAACTCTCCCAAACTGATTATAAGATGATTAGTGACTTATTGACAATAGGTTGCCACTTGTTTTATCAGAAAGGAAAAGATCCCATGTATGGTTATAGGGACGGAAACAGAGTCGACTCCTCTGATTTGATT---------------------------------------------------------------------------GAGGAGGAG---AAG---TTGTTAAAAAACCTT---TCTTATAGTGACTACTCAAAATTAGTGACTACTCA-ATAGCTGTGGATGCAGGGACCCTACCA---GCTGGAGTGGGAATC---ATCGATTTCGATTACCCCATTCTGAGCCCAGGGATCTTGGAA---GCT---ATT------------GCAGAAGAGAAT---AGCCCAGTTAGTGTGGAGAGTACACCCTCAGGTGGCTTGCATATCTGGGGAAGAGGT---ATAAACCAGAGT---------------------------------GTTCCAAAAAAGA--AATAGCAGGGGTACG------TGCGGTATTTTCCTCGAATAT---TTG---------ACCAGAGGCAGA---ATAACCATATTA---GGGGTCGGAAGAAAGACTCTGAACTGGGTGCCT---------------TTCGAGGAGCTGGGA---------------------------------------------------------------------------------------------------------------------------------------------------------------------------------------------------------------------------------------------------------------------------------------------------------------------------------------------------------------------------------------------------------------------------------------------------------------------------------------------------------------------------------------------------------------------------------------------------------------------------------------------------------------------------------------------------------------------------------------------------------------------------------------------------------------------------------------------------------------------------------------------------------------------------------------------------------------------------------------------------------------------------------------------------------------------------------------------------------------------------------------------------------------------------------------------------------------------------------------------------------------------------------------------------------------------------------------------------------------------------------------------------------------------------------------------------------------------------------------------------------------------------------------------------------------------------------------------------------------------------------------------------------------------------------------------------------------------------------------------------------------------------------------------------------------------------------------------------------------------------------------------------------------------------------------------------------------------------------------------------------------------------------------------------------------------------------------------------------------------------------------------------------------------------------------------------------------------------------------------------------------------------------------------------------------------------------------------------------------------------------------------------------------------------------------------------------------------------------------------------------------------------------------------------------------------------------------------------------------------------------------------------------------------------------------------------------------------------------------------------------------------------------------------------------------------------------------------------------------------------------------------------------------------------------------------------------------------------------------------------------------------------------------------------------------------------------------------------------------------------------------------------------------------------------------------------------------------------------------------------------------------------------------------------------------------------------------------------------------------------------------------------------------------------------------------------------------------------------------------------------
>Cp_Christensenia_aesculifolia_MN412587_146112to145624
------------------------------------------------------------------------------GACTTACTGACAATTAGTGACTTACTGACAATAGGTTGCCACTTGTTTTCTCAGAAAGGAAAAGATCCCATGTATGGTTATAGGGATGAAAACAGAGTCGACTTCTCTGATTTGATT---------------------------------------------------------------------------GAGGAGGAG---AAG---TTGTTAAAAAACCTT---TCTTATAGTGACTCA---------------------GTAGCTGTGGATGCAGGGACCCTACCA---GCTGGAGTGGGAATC---ATCGATTTCGATTACCCCATTCTGAGCCCAGGAATCTTGGAA---GCT---ATT------------GCGGAAGAGAAT---AGCCCAGTTAGTGTGGAGAGTACATCCTCAGGTGGCTTGCATATCTGGGGAAGAGGT---ATAAACCAGAGT---------------------------------GTTCCCCAA------AATAGCAGGGGTACG------TGCGGTATTTTCCTCGAATAT---TTT---------ACCAGAGGCAGA---ATAACCATATTA---GAGGTCGGAAGAAAGACTCTGAACTGGGTGCCT---------------TTCGAGGAGCTGGGAGAGGTTCCTATTCCTTTGCGTCCCGTA---GGGAATATCAGA---------------------------------------------------------------------------------------------------------------------------------------------------------------------------------------------------------------------------------------------------------------------------------------------------------------------------------------------------------------------------------------------------------------------------------------------------------------------------------------------------------------------------------------------------------------------------------------------------------------------------------------------------------------------------------------------------------------------------------------------------------------------------------------------------------------------------------------------------------------------------------------------------------------------------------------------------------------------------------------------------------------------------------------------------------------------------------------------------------------------------------------------------------------------------------------------------------------------------------------------------------------------------------------------------------------------------------------------------------------------------------------------------------------------------------------------------------------------------------------------------------------------------------------------------------------------------------------------------------------------------------------------------------------------------------------------------------------------------------------------------------------------------------------------------------------------------------------------------------------------------------------------------------------------------------------------------------------------------------------------------------------------------------------------------------------------------------------------------------------------------------------------------------------------------------------------------------------------------------------------------------------------------------------------------------------------------------------------------------------------------------------------------------------------------------------------------------------------------------------------------------------------------------------------------------------------------------------------------------------------------------------------------------------------------------------------------------------------------------------------------------------------------------------------------------------------------------------------------------------------------------------------------------------------------------------------------------------------------------------------------------------------------------------------------------------------------------------------------------------------------------------------------------------------------------------------------------------------------------------------------------------------------------------------------------------------------------------------------------------------------------------------------------------------------------------------------------------
>Cp_Christensenia_aesculifolia_MN412587_93784to94272
------------------------------------------------------------------------------GACTTACTGACAATTAGTGACTTACTGACAATAGGTTGCCACTTGTTTTCTCAGAAAGGAAAAGATCCCATGTATGGTTATAGGGATGAAAACAGAGTCGACTTCTCTGATTTGATT---------------------------------------------------------------------------GAGGAGGAG---AAG---TTGTTAAAAAACCTT---TCTTATAGTGACTCA---------------------GTAGCTGTGGATGCAGGGACCCTACCA---GCTGGAGTGGGAATC---ATCGATTTCGATTACCCCATTCTGAGCCCAGGAATCTTGGAA---GCT---ATT------------GCGGAAGAGAAT---AGCCCAGTTAGTGTGGAGAGTACATCCTCAGGTGGCTTGCATATCTGGGGAAGAGGT---ATAAACCAGAGT---------------------------------GTTCCCCAA------AATAGCAGGGGTACG------TGCGGTATTTTCCTCGAATAT---TTT---------ACCAGAGGCAGA---ATAACCATATTA---GAGGTCGGAAGAAAGACTCTGAACTGGGTGCCT---------------TTCGAGGAGCTGGGAGAGGTTCCTATTCCTTTGCGTCCCGTA---GGGAATATCAGA---------------------------------------------------------------------------------------------------------------------------------------------------------------------------------------------------------------------------------------------------------------------------------------------------------------------------------------------------------------------------------------------------------------------------------------------------------------------------------------------------------------------------------------------------------------------------------------------------------------------------------------------------------------------------------------------------------------------------------------------------------------------------------------------------------------------------------------------------------------------------------------------------------------------------------------------------------------------------------------------------------------------------------------------------------------------------------------------------------------------------------------------------------------------------------------------------------------------------------------------------------------------------------------------------------------------------------------------------------------------------------------------------------------------------------------------------------------------------------------------------------------------------------------------------------------------------------------------------------------------------------------------------------------------------------------------------------------------------------------------------------------------------------------------------------------------------------------------------------------------------------------------------------------------------------------------------------------------------------------------------------------------------------------------------------------------------------------------------------------------------------------------------------------------------------------------------------------------------------------------------------------------------------------------------------------------------------------------------------------------------------------------------------------------------------------------------------------------------------------------------------------------------------------------------------------------------------------------------------------------------------------------------------------------------------------------------------------------------------------------------------------------------------------------------------------------------------------------------------------------------------------------------------------------------------------------------------------------------------------------------------------------------------------------------------------------------------------------------------------------------------------------------------------------------------------------------------------------------------------------------------------------------------------------------------------------------------------------------------------------------------------------------------------------------------------------------------------
>Cp_Angiopteris_angustifolia_KP099647_148510to147527
------------------------------------------------------------------------------------------------------------------------------------------------------------------------------------------------------------------------------------------------------------------------------------------------------------------------------------------------------------------------------------------------------------------------------------------------------------------------------------------------------------------------------------------------------------------------------------------------------------------------------------------------------------------------TCCCCGGGCAGA---ATTACCATATTG---GGGGTTGGAAGGAAGACCCTGGCTTGGGTGCCT---------------CTGGGTTTGCTGGGGAAGATTCCTATCTATTTGCGGCCCGTA---GATAATAAGAGCATCCCGGAGATTGAGGCTCCTATCCCGCAA------------GGGAGGAGATGGAATACC------------------------------CTCTATAAGCAGGTGATG------------------------------------------------------------------------------------------------------------------------GAGAACAGATACCTGGAAAGGGAGGTCCTTCTGTTTCAAGCCCGTACCCTT---TGTATTCCCCCCCTTGAGAGTGAGAAAGTA---GAG---GATTTGGTA------------GCGATACTGGGGGTG------AAGAGAGAGAGACGGGAA------------------------------------------------------------------------------------------GAAAGGGGGCCGAGAGAG------GAGGCCTTAGAGGTTGGTGCGTGTGAAAAGATGGCGGAGCACCTCCGGGGGAGA---------------TGGATTTTCCGG------TTACCCGATAAGGAATGGTAT---------AGATACGAG------------GATGATCATTGG------TCCACTCGA---------------------------------------------------------------------------------------------------------GATAGCTCTTCCTATGAGTTAATGAAT---GACATCTTTATGGAAATAAAGAGG------------ATGGGAGGGGAATATACCAAGGCT------------GAAAGAATAAAGATGGGAACTCTTAAGTTTCGTAAGCTGGTCGAAGAGAATCTTAGGCAG---CTACTCTATTGCACGCCT---ACGCCCTTA---AAGGGG---TTGCACTTCTTGAACGGGTTATTGGTTGAGGATGAGGATGACGGA---------------ATACGTCTGTTACCAATCAAACCG------GGGCTTTGGTCTTTCACTCGCTGC---GGGATATCG---TTGGACATGTTCATACCGCTTCCAACATTGCAC------AAAAAGTTTCTA------ATTGAGCTCATAGATGGAGACATATTGAAGATTAATTTATTG---------CGGATCTTTCTGAGGCTT------CTTTTT---ACCCAG------AACAATAAAGAA---CAGGTCAGTCTCTATCTTTGGGGT---------------------------------------------------------------------------------------------------------------ACGGGAAAGTCT---ACCTCGGTCCAGCTCCTCGAGTACATAATGGGAGAGGCT---TGTTGC------------GCC---TTAGACGTGCTCCGGCTAAATAAC---CGCTTTGAGATGAGGGCGATCCAGGATAAATACTTGATA------------------------------------------------------------------------------------------------------------------------------------------------------------------------------------------------------------------------------------------------------------------------------------------------------------------------------------------------------------------------------------------------------------------------------------------------------------------------------------------------------------------------------------------------------------------------------------------------------------------------------------------------------------------------------------------------------------------------------------------------------------------------------------------------------------------------------------------------------------------------------------------------------------------------------------------------------------------------------------------------------------------------------------------------------------------------------------------------------------------------------------------------------------------------------------------------------------------------------------------------------------------------------------------------------------------------------------------------------------------------------------------------------------------------------------------------------------------------------------------------------------------------------------------------------------------------------------------------------------------------------------------------------------------------------------------------------------------------------------------------------------------------------------------------------------------------------------------------
>Cp_Angiopteris_angustifolia_KP099647_94795to95778
------------------------------------------------------------------------------------------------------------------------------------------------------------------------------------------------------------------------------------------------------------------------------------------------------------------------------------------------------------------------------------------------------------------------------------------------------------------------------------------------------------------------------------------------------------------------------------------------------------------------------------------------------------------------TCCCCGGGCAGA---ATTACCATATTG---GGGGTTGGAAGGAAGACCCTGGCTTGGGTGCCT---------------CTGGGTTTGCTGGGGAAGATTCCTATCTATTTGCGGCCCGTA---GATAATAAGAGCATCCCGGAGATTGAGGCTCCTATCCCGCAA------------GGGAGGAGATGGAATACC------------------------------CTCTATAAGCAGGTGATG------------------------------------------------------------------------------------------------------------------------GAGAACAGATACCTGGAAAGGGAGGTCCTTCTGTTTCAAGCCCGTACCCTT---TGTATTCCCCCCCTTGAGAGTGAGAAAGTA---GAG---GATTTGGTA------------GCGATACTGGGGGTG------AAGAGAGAGAGACGGGAA------------------------------------------------------------------------------------------GAAAGGGGGCCGAGAGAG------GAGGCCTTAGAGGTTGGTGCGTGTGAAAAGATGGCGGAGCACCTCCGGGGGAGA---------------TGGATTTTCCGG------TTACCCGATAAGGAATGGTAT---------AGATACGAG------------GATGATCATTGG------TCCACTCGA---------------------------------------------------------------------------------------------------------GATAGCTCTTCCTATGAGTTAATGAAT---GACATCTTTATGGAAATAAAGAGG------------ATGGGAGGGGAATATACCAAGGCT------------GAAAGAATAAAGATGGGAACTCTTAAGTTTCGTAAGCTGGTCGAAGAGAATCTTAGGCAG---CTACTCTATTGCACGCCT---ACGCCCTTA---AAGGGG---TTGCACTTCTTGAACGGGTTATTGGTTGAGGATGAGGATGACGGA---------------ATACGTCTGTTACCAATCAAACCG------GGGCTTTGGTCTTTCACTCGCTGC---GGGATATCG---TTGGACATGTTCATACCGCTTCCAACATTGCAC------AAAAAGTTTCTA------ATTGAGCTCATAGATGGAGACATATTGAAGATTAATTTATTG---------CGGATCTTTCTGAGGCTT------CTTTTT---ACCCAG------AACAATAAAGAA---CAGGTCAGTCTCTATCTTTGGGGT---------------------------------------------------------------------------------------------------------------ACGGGAAAGTCT---ACCTCGGTCCAGCTCCTCGAGTACATAATGGGAGAGGCT---TGTTGC------------GCC---TTAGACGTGCTCCGGCTAAATAAC---CGCTTTGAGATGAGGGCGATCCAGGATAAATACTTGATA------------------------------------------------------------------------------------------------------------------------------------------------------------------------------------------------------------------------------------------------------------------------------------------------------------------------------------------------------------------------------------------------------------------------------------------------------------------------------------------------------------------------------------------------------------------------------------------------------------------------------------------------------------------------------------------------------------------------------------------------------------------------------------------------------------------------------------------------------------------------------------------------------------------------------------------------------------------------------------------------------------------------------------------------------------------------------------------------------------------------------------------------------------------------------------------------------------------------------------------------------------------------------------------------------------------------------------------------------------------------------------------------------------------------------------------------------------------------------------------------------------------------------------------------------------------------------------------------------------------------------------------------------------------------------------------------------------------------------------------------------------------------------------------------------------------------------------------------
>Cp_Angiopteris_evecta_DQ821119_149178to148258
------------------------------------------------------------------------------------------------------------------------------------------------------------------------------------------------------------------------------------------------------------------------------------------------------------------------------------------------------------------------------------------------------------------------------------------------------------------------------------------------------------------------------------------------------------------------------------------------------------------------------------------------------------------------TCCCCGGGCAGA---ATTACCATATTG---GGGGTTGGAAGGAAGACCCTGGCTTGGGTGCCT---------------CTGGGTTTGCTGGGGGAGATTCCTATCTATTTGCGGCCCGTA---GATAATAAGAGCATCCCGGAGATTGAGGCTCCTATCCCGCAA------------GGGAGGAGATGGAATACC------------------------------CTCTATAAGCAGGTGATG------------------------------------------------------------------------------------------------------------------------GAGAACAGATACCTGGAAAGGGAGGTCCTTCTGTTTCAAGCCCGTACCCTT---TGTATTCCCCCCCTTGAGAGTGAGAAAGTA---GAG---GATTTGGTA------------GCGATACTGGGGGTG------AAGAGAGAGAGACGGGAA------------------------------------------------------------------------------------------GAAAGGGGGCCGAGAGAG------GAGGCCTTAGAGGTTGGTGCGTGTGAAAAGATGGCGGAGCACCTCCGGGGGAGA---------------TGGATTTTCCGG------TTACCCGATAAGGAATGGTAT---------AGATACGAG------------GATGATCATTGG------TCCACTCGA---------------------------------------------------------------------------------------------------------GATAGCTCTTCCTATGAGTTAATGAAT---GACATCTTTATGGAAATAAAGAGG------------ATGGGAGGGGAATATACCAAGGCT------------GAAAGAATAAAGATGGGAACTCTTAAGTTTCGTAAGCTGGTCGAAGAGAATCTTAGGCAG---CTACTCTATTGCACGCCT---ACGCCCTTA---AAGGGG---TTGCACTTCTTAAACGGGTTATTGGTTGAGGATGAGGATGACGGA---------------ATACGTCTGTTACCAATAAAACCG------GGGCTTTTT------------------------------------------------------------------------------------------GAGCTCATGGATGGAGACATATTGAAGATTAATTTATTG---------CGGATCTTTCTGAGGCTT------CTTTTT---ACTCAG------AACAATAAAGAA---CAGGTCAGTCTCTATCTTTGGGGCCCG------------------------------------------------------------------------------------------------------GGTGCTACGGGAAAGTCT---ACCTTGGTCCAGCTCCTCGAGTACATAATGGGAGAGGCT---TGTTGC------------GCC---TTAGATGTGCTCCGGCTAAATAAC---CGCTTTGAGATGAGGGCGATCCAGGATAAATACTTGATA------------------------------------------------------------------------------------------------------------------------------------------------------------------------------------------------------------------------------------------------------------------------------------------------------------------------------------------------------------------------------------------------------------------------------------------------------------------------------------------------------------------------------------------------------------------------------------------------------------------------------------------------------------------------------------------------------------------------------------------------------------------------------------------------------------------------------------------------------------------------------------------------------------------------------------------------------------------------------------------------------------------------------------------------------------------------------------------------------------------------------------------------------------------------------------------------------------------------------------------------------------------------------------------------------------------------------------------------------------------------------------------------------------------------------------------------------------------------------------------------------------------------------------------------------------------------------------------------------------------------------------------------------------------------------------------------------------------------------------------------------------------------------------------------------------------------------------------------
>Cp_Angiopteris_evecta_DQ821119_94433to95353
------------------------------------------------------------------------------------------------------------------------------------------------------------------------------------------------------------------------------------------------------------------------------------------------------------------------------------------------------------------------------------------------------------------------------------------------------------------------------------------------------------------------------------------------------------------------------------------------------------------------------------------------------------------------TCCCCGGGCAGA---ATTACCATATTG---GGGGTTGGAAGGAAGACCCTGGCTTGGGTGCCT---------------CTGGGTTTGCTGGGGGAGATTCCTATCTATTTGCGGCCCGTA---GATAATAAGAGCATCCCGGAGATTGAGGCTCCTATCCCGCAA------------GGGAGGAGATGGAATACC------------------------------CTCTATAAGCAGGTGATG------------------------------------------------------------------------------------------------------------------------GAGAACAGATACCTGGAAAGGGAGGTCCTTCTGTTTCAAGCCCGTACCCTT---TGTATTCCCCCCCTTGAGAGTGAGAAAGTA---GAG---GATTTGGTA------------GCGATACTGGGGGTG------AAGAGAGAGAGACGGGAA------------------------------------------------------------------------------------------GAAAGGGGGCCGAGAGAG------GAGGCCTTAGAGGTTGGTGCGTGTGAAAAGATGGCGGAGCACCTCCGGGGGAGA---------------TGGATTTTCCGG------TTACCCGATAAGGAATGGTAT---------AGATACGAG------------GATGATCATTGG------TCCACTCGA---------------------------------------------------------------------------------------------------------GATAGCTCTTCCTATGAGTTAATGAAT---GACATCTTTATGGAAATAAAGAGG------------ATGGGAGGGGAATATACCAAGGCT------------GAAAGAATAAAGATGGGAACTCTTAAGTTTCGTAAGCTGGTCGAAGAGAATCTTAGGCAG---CTACTCTATTGCACGCCT---ACGCCCTTA---AAGGGG---TTGCACTTCTTAAACGGGTTATTGGTTGAGGATGAGGATGACGGA---------------ATACGTCTGTTACCAATAAAACCG------GGGCTTTTT------------------------------------------------------------------------------------------GAGCTCATGGATGGAGACATATTGAAGATTAATTTATTG---------CGGATCTTTCTGAGGCTT------CTTTTT---ACTCAG------AACAATAAAGAA---CAGGTCAGTCTCTATCTTTGGGGCCCG------------------------------------------------------------------------------------------------------GGTGCTACGGGAAAGTCT---ACCTTGGTCCAGCTCCTCGAGTACATAATGGGAGAGGCT---TGTTGC------------GCC---TTAGATGTGCTCCGGCTAAATAAC---CGCTTTGAGATGAGGGCGATCCAGGATAAATACTTGATA------------------------------------------------------------------------------------------------------------------------------------------------------------------------------------------------------------------------------------------------------------------------------------------------------------------------------------------------------------------------------------------------------------------------------------------------------------------------------------------------------------------------------------------------------------------------------------------------------------------------------------------------------------------------------------------------------------------------------------------------------------------------------------------------------------------------------------------------------------------------------------------------------------------------------------------------------------------------------------------------------------------------------------------------------------------------------------------------------------------------------------------------------------------------------------------------------------------------------------------------------------------------------------------------------------------------------------------------------------------------------------------------------------------------------------------------------------------------------------------------------------------------------------------------------------------------------------------------------------------------------------------------------------------------------------------------------------------------------------------------------------------------------------------------------------------------------------------------
>Cp_Angiopteris_yunnanensis_NC_52844_147966to147041
------------------------------------------------------------------------------------------------------------------------------------------------------------------------------------------------------------------------------------------------------------------------------------------------------------------------------------------------------------------------------------------------------------------------------------------------------------------------------------------------------------------------------------------------------------------------------------------------------------------------------------------------------------------------TCCCCGGGCAGA---ATTACCATATTG---GGGGTTGGAAGGAAGACCCTGGCTTGGGTGCCT---------------CTGGGTTTGCTGGGGGAGATTCCTATCTATTTGCGGCCCGTA---GATAATAAGAGCATCCCGGAGATTGAGGCTCCTATCCCGCAA------------GGGAGGAGATGGAATACC------------------------------CTCTATAAGCAGGTGATG------------------------------------------------------------------------------------------------------------------------GAGAACAGATACCTGGAAAGGGAGGTCCTTCTGTTTCAAGCCCGTACCCTT---TGTATTCCCCCCCTTGAGAGTGAGAAAGTA---GAG---GATTTGGTA------------GCGATACTGGGGGTG------AAGAGAGAGAGACGGGAA------------------------------------------------------------------------------------------GAAAGGGGGCCGAGAGAG------GAGGCCTTAGAGGTTGGTGCGTGTGAAAAGATGGCGGAGCACCTCCGGGGGAGA---------------TGGATTTTCCGG------TTACCCGATAAGGAATGGTAT---------AGATACGAG------------GATGATCATTGG------TCCACTCGA---------------------------------------------------------------------------------------------------------GATAGCTCTTCCTATGAGTTAATGAAT---GACATCTTTATGGAAATAAAGAGG------------ATGGGAGGGGAATATACCAAGGCT------------GAAAGAATAAAGATGGGAACTCTTAAGTTTCGTAAGCTGGTCGAAGAGAATCTTAGGCAG---CTACTCTATTGCACGCCT---ACGCCCTTA---AAGGGG---TTGCACTTCTTAAATTAA---------------------------------------------------------------ACG------GGTTATTGGTTGAGGATGAGG-------------------ATGACGGAATACGTCTGTTACCAATA------------AAACCGGGGCTT------TTTGAGCTCATGGATGGAGACATATTGAAGATTAATTTATTG---------CGGATCTTTCTGAGGCTT------CTTTTT---ACTCAG------AACAATAAAGAA---CAGGTCAGTCTCTATCTTTGGGGCCCG------------------------------------------------------------------------------------------------------GGTGCTACGGGAAAGTCT---ACCTTGGTCCAGCTCCTCGAGTACATAATGGGAGAGGCT---TGTTGC------------GCC---TTAGATGTGCTCCGGCTAAATAAC---CGCTTTGAGATGAGGGCGATCCAGGATAAATACTTGATA------------------------------------------------------------------------------------------------------------------------------------------------------------------------------------------------------------------------------------------------------------------------------------------------------------------------------------------------------------------------------------------------------------------------------------------------------------------------------------------------------------------------------------------------------------------------------------------------------------------------------------------------------------------------------------------------------------------------------------------------------------------------------------------------------------------------------------------------------------------------------------------------------------------------------------------------------------------------------------------------------------------------------------------------------------------------------------------------------------------------------------------------------------------------------------------------------------------------------------------------------------------------------------------------------------------------------------------------------------------------------------------------------------------------------------------------------------------------------------------------------------------------------------------------------------------------------------------------------------------------------------------------------------------------------------------------------------------------------------------------------------------------------------------------------------------------------------------------
>Cp_Angiopteris_yunnanensis_NC_52844_94714to95639
------------------------------------------------------------------------------------------------------------------------------------------------------------------------------------------------------------------------------------------------------------------------------------------------------------------------------------------------------------------------------------------------------------------------------------------------------------------------------------------------------------------------------------------------------------------------------------------------------------------------------------------------------------------------TCCCCGGGCAGA---ATTACCATATTG---GGGGTTGGAAGGAAGACCCTGGCTTGGGTGCCT---------------CTGGGTTTGCTGGGGGAGATTCCTATCTATTTGCGGCCCGTA---GATAATAAGAGCATCCCGGAGATTGAGGCTCCTATCCCGCAA------------GGGAGGAGATGGAATACC------------------------------CTCTATAAGCAGGTGATG------------------------------------------------------------------------------------------------------------------------GAGAACAGATACCTGGAAAGGGAGGTCCTTCTGTTTCAAGCCCGTACCCTT---TGTATTCCCCCCCTTGAGAGTGAGAAAGTA---GAG---GATTTGGTA------------GCGATACTGGGGGTG------AAGAGAGAGAGACGGGAA------------------------------------------------------------------------------------------GAAAGGGGGCCGAGAGAG------GAGGCCTTAGAGGTTGGTGCGTGTGAAAAGATGGCGGAGCACCTCCGGGGGAGA---------------TGGATTTTCCGG------TTACCCGATAAGGAATGGTAT---------AGATACGAG------------GATGATCATTGG------TCCACTCGA---------------------------------------------------------------------------------------------------------GATAGCTCTTCCTATGAGTTAATGAAT---GACATCTTTATGGAAATAAAGAGG------------ATGGGAGGGGAATATACCAAGGCT------------GAAAGAATAAAGATGGGAACTCTTAAGTTTCGTAAGCTGGTCGAAGAGAATCTTAGGCAG---CTACTCTATTGCACGCCT---ACGCCCTTA---AAGGGG---TTGCACTTCTTAAATTAA---------------------------------------------------------------ACG------GGTTATTGGTTGAGGATGAGG-------------------ATGACGGAATACGTCTGTTACCAATA------------AAACCGGGGCTT------TTTGAGCTCATGGATGGAGACATATTGAAGATTAATTTATTG---------CGGATCTTTCTGAGGCTT------CTTTTT---ACTCAG------AACAATAAAGAA---CAGGTCAGTCTCTATCTTTGGGGCCCG------------------------------------------------------------------------------------------------------GGTGCTACGGGAAAGTCT---ACCTTGGTCCAGCTCCTCGAGTACATAATGGGAGAGGCT---TGTTGC------------GCC---TTAGATGTGCTCCGGCTAAATAAC---CGCTTTGAGATGAGGGCGATCCAGGATAAATACTTGATA------------------------------------------------------------------------------------------------------------------------------------------------------------------------------------------------------------------------------------------------------------------------------------------------------------------------------------------------------------------------------------------------------------------------------------------------------------------------------------------------------------------------------------------------------------------------------------------------------------------------------------------------------------------------------------------------------------------------------------------------------------------------------------------------------------------------------------------------------------------------------------------------------------------------------------------------------------------------------------------------------------------------------------------------------------------------------------------------------------------------------------------------------------------------------------------------------------------------------------------------------------------------------------------------------------------------------------------------------------------------------------------------------------------------------------------------------------------------------------------------------------------------------------------------------------------------------------------------------------------------------------------------------------------------------------------------------------------------------------------------------------------------------------------------------------------------------------------------
>Cp_Hymenophyllum_barbatum_MN583334_102335to100206
---------------------------------------------------------------------------------------GCCCTCCAGGATCTATTGTCCCAGGGCTGTCAAATGTATTATCAAAGAGGGAAAGAG------CGAATAGCGGGAGATCCG---CAGGTGCACCTCAATCATCTAATCAAGCTCAATCATCTTTCCAGTCTCAATCATCTAACCAATTGGAGTCATTTGACCGATAATGAGAATCAAACCGACAAGGAGAAGGAGAGC---GTTCTTATTCCCCCA---TGCAGCTGTGATTCG---------------------GTAGGCGTGGATGTAAGCTCGTTGCAA---GAAGGTGTTAGCATC---CTTGACATAGACAACGTCTCGCTTGCAGGATCTATC---------CAT---CAA------------TACCTTAACCAGATAAGTGGACTTAGCATAGAAAGAACACCTTCGGGTGGTCTACACGTCTGGGGAAGGGGA---TTGAAGCAG------------------------------------GATTCGCCCAAG---GAGGGGTTGTGTAGA------GCAGGGGTGTATATGGAATAC---TTT---------GGGCGAGGAAGA---TTGACCGTTATA---GGCCCTGGAAGGAGCATGCTACAATGGATTCCC---------------TTGGCCCAATTGGACAACCTTCCCCTCCCCTTGCTCCCGGGA---GAGGGACCTGGACAG---GAGATACGGGAGCTCATCCCCTTA------------GGTCGAAGATGGAATACC------------------------------CTCTATGAACAGATCACA------------------------------------------------------------------------------------------------------------------------TCCAACCAAGGACTAGAGGAAGAGACACTGTCCTTTCAATCCCAATTCCTT---TGCAATCCTCCTCTAGAGAGGGATAAGGAG---AAT---GACCTACTG------------GAAATACTCCGA---------AAAAGGAGTGCAAATTGG------------------------------------------------------------------------AGT---GAC---------CGGGACCTCAACGAGGGG------GATTGCTTGGAGGAGACTGTAAGCAAGATCTTGGCCGACGCACTCACAAACAGA---------------TGGTTCTTTAGG------CTTCCGGAGAAGGAATGGTAC---------AAATATACA------------GAGGGTCACTGG------TCAACTCAT---------------------------------------------------------------------------------------------------------GAGGCGGCAGGCTACGAACTCCTGAAT---GACATTGAGGACGAGCTAGCCCAA------------AGAAAAGCAAGGTATTCCACAGGA------------CATAAAAGGAGGATGGGAACACTGCAGTTTAAGAAGCTTATGGAGGAGCATTTGAGGCAG---CGTCTGTATAAGACCCCC---AAGCCTCTC---AGGGGA---GTTCATTTCACCAATGGACTCTTGGTTGAA---AAGGACGGACAA---------------AGGATGTTAATACCTTCCGATCCG------AGTATGTGGACCTTTCACCAATGT---GGAATCCCT---TATGAGGGGTGTACACGATTAACTGATGTACAG------AAACGCTTTCTG------TTGTGTTTGGCGAACGGTGACCCATTGAAGTTGAATGTTTTA---------AGGGCCTACCTGCGCCTA------TTGTTT---ACAAAC------GATAACAGCGAA---CAGTTTTGTCTCTATCTGTGGGGTCCC------------------------------------------------------------------------------------------------------GGTGCAACGGGGAAATCA---ACCTTAGTGCAGCTTTTGGAATACATACTAGGGGAAGCA---GCTTGC------------GCC---TTAGACATATTGCGATTAACGAAT---CGCTTTGAGATGAGGGCGGTTCAGGACAAGCTCTTAATAACGCTTCCG---GATATACCG---CTA---AAGGTCAACGACGCACAG---TGTTCCCTCATC------AAAAGGTTTGTATCGGGGGAC---AAGGTG------GTCATTGAGATTAAGAATGGC------AGCATC---TATGGGCTAGCGGTCACATCG---CTGCTTCTGGTTACATCCAAC---AACCGATGGGTTGCTCAAGATCGGACC------AGTGGATTTAGAAGGCGCATCCTGTATGTC------CTTACG------------------CCAAAG------------------------------------------------------------------------------------------------TCCGCTTCCAAGAGAGATCCTTTCCTGTTGAAA---------------------------AAGCTCAAGGTAGAC------------------------------GCTAGTGGGTTGATCAATTGGGCTCTTGATATGCCCGATGAAAGGGCC---------------------------AGAATAGGGCAA---AGCGTGGAAGCCATCAACGAGTTAAGC------------------GGAGGG---GGA------CAGGACCAATCCGGT------------------ATATTAGAATGGTTGTTCACCAAGGTC---------AAATACAATCCAAAGAGTGAGCTCTACCTGGGTGCAAAGAAG---------------------GTTCCCTTACCC---GGAAGC---CTC---------TACGAATCGTATACCGATTAC---------------------------GTGGATGCGCAGGGGATT------------GAGCCG---------------------ATCTCCTACTATACCTTTGGGGACATACTGGATGAT---------------------------------------------------------------------------------------------------------------------------------------------------------------------------------------------------------------TCGCTAAGGGCC------------ATAGGCTACCAGGACATAGTCACAAAGAGGAGGGCA---------------------------CAGGGAAGAGTGGTAGCA------------------AGTGTTAGT---TTC---AAGGAG------GGA---GAGGCACTA---AGGAGAGACGAA---------------AGA---TCGGCGGCCGTCGAGTATCTCATAGAG---------------------------------------------------------------------------------------------GCAGAGCCCTGGGAAGGATTT---------------------------------------------------------------------------------------------------------------------------------------------------------------------------------------------------------------------------------------------------------------------------------
>Cp_Hymenophyllum_coreanum_MN583335_100992to98908
---------------------------------------------------------------------TTGCCGTTGGAGAGCACAGCTCTTAAGGAACTATTGTCACAGGGCTGCAAGTTGTATTATCAGAATGGGAAGGAG------CGATTCAAGGGAGATCCG---CCGGTCCTTCCCCAGCATATA------------------------------------------------------------------------------GTCAACAATGACAGT---GTTATTATTCCCCCT---ATCAAATGTGATTCC---------------------GTAGGCCTTGATGTAGGATCGTTACCA---GGAGGTATTAGCATC---GTTGACATAGACAACGTATTGCTTGCAGAACCCTTTAGGAAA---TAC---CTT------------GAGAAGAACAATAAAGAGGGTTTGATTGTAGAAAGAACCCCATCGGGCGGTTTGCACGTTTGGGGAAGGGGA---TTGAGGCAG------------------------------------AATCCGCCCAAG---GTGGGGTTGTGTAGA------GCAGGGGTACGCGTAGAATAC---TTT---------TGGCGAGGAAGA---CTGACCATTATG---GGCCTTGGAAGATCCATTCTACAATGGACACCC---------------TTGACACGACTGGACAACTTTCCCTCGCCCTTGCATCCAAGG---GAGGCTCCCGGACAA---GAGATACGAGAGCTCATTCCCTTA------------GGGAAGAGATGGAATAGC------------------------------CTATATGATCTGATAACC------------------------------------------------------------------------------------------------------------------------TGCAGCCAAGAGCTGGATGAAGAGACCCTGTCGTTCCAAGCCCAATACCTT---TGCCACCCCCCTTTAGAGAAGGATAAGGAA---AAT---GACCTGCAG------------GGGATCCTCAGG---------AACAGCATTGCGCGTCAG------------------------------------------------------------------------AGT---AGC---------GGGGACCTCGACGAGGGG------GAATCCTTGGAGGAGACTGTAAGCAAGACATTGGCCGACGCACTCACGAACAGA---------------TGGTTATTTAGG------CTTCCCGAAAAGGAGTGGTAT---------AGATTTTCA------------GAGGGGCACTGG------TCGACCCAT---------------------------------------------------------------------------------------------------------GAGGGGGCAGGATACGAGCTTCTGAAT---GACATTGAGGGCGAGCTAACAAGG------------AATAAAGGAAGGTATACCGCCGCA------------AATAAGAGGAGGATGGGAACACTGCTGTTTAAGAAGCTCATGGAGGAGCATCTGAGGCAG---CGGCTCTACAAGACCCCG---AAGCCTCTC---AAAGGA---GTCCATTTCACCAACGGCCTCTTGGTGGAA---ATGGACGGAAGA---------------AGAAGGCTAATACCTTCCGACCCG------GGAGTGTGGACCTTTCATCTTTGT---GGGATCCCT---TATAAGGAGTGTACACGGTTAACCCAGACACAT------AAGGACTTCCTG------TTAAGCTTGACAAATGGGGACCCGTTGAAACTCAATGTTATA---------AGGGCCTATTTAAGGTTA------TTATTT---ACAAAC------GATAACAGCGAA---CAGTTCTGCATTTACCTATGGGGTCCT------------------------------------------------------------------------------------------------------GGTGCAACGGGTAAGTCA---ACCTTCGTGCAGCTTTTGGAATACATGCTAGGCGAAGCA---GCCTGTGCCTTAGAC---GCC---TTAGACATATTGCGATTGACTAAT---CGCTTTGAGATGAGGGCCATTCAGGACAGGATACTAATAACACTTCCA---GACATTCCG---CTG---AAGGTAAATGACGCGCAG---TGTTCCATCATC------AAGAGGTTTGTTTCGGGGGAC---AAGGTA------GTCATTGAGATCAAGAATGGC------AGTATC---TATGGGCTAGCGGTAACAGCG---CTGCTGATAGTGACATCCAAC---AACAGATGGCTTGCTCAAGACCGGACA------AGTGGATTTAGACGGCGCATCCTTTATGTC------CTTACG------------------CCGAGG------------------------------------------------------------------------------------------------TCGGTGACTAAGAGAGATCCCTTCCTGTTGAAG---------------------------AAGCTCAAGGTAGAC------------------------------GCTAGTGGGCTCATCAATTGGGCTCTTGATATGCCCGAGGAAAGGTCC---------------------------CGGATAGGCCAA---AGTGTGGAATCCATAAACGAGCTAACC------------------GGAGGG---GGT------CAGGATCAATCCGGT------------------ATCCTAGAATGGTTGTTTGCCAAGGTG---------AAATACAGGCCCCAGAGTGAGCTCTCCCTGGGTGCAAAGAAG---------------------GTGCCCTTACCC---GGAAGT---CTC---------TACGAATCGTACACCGATTAC---------------------------GTGGACGCGCAGGGGATC------------GAGCCG---------------------GTCTCCTACTATTGCTTTGGGGACATGCTGGATGAC---------------------------------------------------------------------------------------------------------------------------------------------------------------------------------------------------------------TCGCTAAGGGCC------------GTAGGCTACCAGAACATAGTCACAAAGAGAAGGGCG---------------------------CAGGGAAGAGTTGTAATA------------------GGTGTCAGT---TTC---CTGGAA------GGA---GAGGCAATA---AGGAGAGACGAA---------------AGA---TCGGCAATGGTCAAGCTTCTCATGGAG---------------------------------------------------------------------------------------------GCAGAGCCCTGGGAAGGGTTT---------------------------------------------------------------------------------------------------------------------------------------------------------------------------------------------------------------------------------------------------------------------------------
>Cp_Hymenophyllum_coreanum_MN583335_146592to148676
---------------------------------------------------------------------TTGCCGTTGGAGAGCACAGCTCTTAAGGAACTATTGTCACAGGGCTGCAAGTTGTATTATCAGAATGGGAAGGAG------CGATTCAAGGGAGATCCG---CCGGTCCTTCCCCAGCATATA------------------------------------------------------------------------------GTCAACAATGACAGT---GTTATTATTCCCCCT---ATCAAATGTGATTCC---------------------GTAGGCCTTGATGTAGGATCGTTACCA---GGAGGTATTAGCATC---GTTGACATAGACAACGTATTGCTTGCAGAACCCTTTAGGAAA---TAC---CTT------------GAGAAGAACAATAAAGAGGGTTTGATTGTAGAAAGAACCCCATCGGGCGGTTTGCACGTTTGGGGAAGGGGA---TTGAGGCAG------------------------------------AATCCGCCCAAG---GTGGGGTTGTGTAGA------GCAGGGGTACGCGTAGAATAC---TTT---------TGGCGAGGAAGA---CTGACCATTATG---GGCCTTGGAAGATCCATTCTACAATGGACACCC---------------TTGACACGACTGGACAACTTTCCCTCGCCCTTGCATCCAAGG---GAGGCTCCCGGACAA---GAGATACGAGAGCTCATTCCCTTA------------GGGAAGAGATGGAATAGC------------------------------CTATATGATCTGATAACC------------------------------------------------------------------------------------------------------------------------TGCAGCCAAGAGCTGGATGAAGAGACCCTGTCGTTCCAAGCCCAATACCTT---TGCCACCCCCCTTTAGAGAAGGATAAGGAA---AAT---GACCTGCAG------------GGGATCCTCAGG---------AACAGCATTGCGCGTCAG------------------------------------------------------------------------AGT---AGC---------GGGGACCTCGACGAGGGG------GAATCCTTGGAGGAGACTGTAAGCAAGACATTGGCCGACGCACTCACGAACAGA---------------TGGTTATTTAGG------CTTCCCGAAAAGGAGTGGTAT---------AGATTTTCA------------GAGGGGCACTGG------TCGACCCAT---------------------------------------------------------------------------------------------------------GAGGGGGCAGGATACGAGCTTCTGAAT---GACATTGAGGGCGAGCTAACAAGG------------AATAAAGGAAGGTATACCGCCGCA------------AATAAGAGGAGGATGGGAACACTGCTGTTTAAGAAGCTCATGGAGGAGCATCTGAGGCAG---CGGCTCTACAAGACCCCG---AAGCCTCTC---AAAGGA---GTCCATTTCACCAACGGCCTCTTGGTGGAA---ATGGACGGAAGA---------------AGAAGGCTAATACCTTCCGACCCG------GGAGTGTGGACCTTTCATCTTTGT---GGGATCCCT---TATAAGGAGTGTACACGGTTAACCCAGACACAT------AAGGACTTCCTG------TTAAGCTTGACAAATGGGGACCCGTTGAAACTCAATGTTATA---------AGGGCCTATTTAAGGTTA------TTATTT---ACAAAC------GATAACAGCGAA---CAGTTCTGCATTTACCTATGGGGTCCT------------------------------------------------------------------------------------------------------GGTGCAACGGGTAAGTCA---ACCTTCGTGCAGCTTTTGGAATACATGCTAGGCGAAGCA---GCCTGTGCCTTAGAC---GCC---TTAGACATATTGCGATTGACTAAT---CGCTTTGAGATGAGGGCCATTCAGGACAGGATACTAATAACACTTCCA---GACATTCCG---CTG---AAGGTAAATGACGCGCAG---TGTTCCATCATC------AAGAGGTTTGTTTCGGGGGAC---AAGGTA------GTCATTGAGATCAAGAATGGC------AGTATC---TATGGGCTAGCGGTAACAGCG---CTGCTGATAGTGACATCCAAC---AACAGATGGCTTGCTCAAGACCGGACA------AGTGGATTTAGACGGCGCATCCTTTATGTC------CTTACG------------------CCGAGG------------------------------------------------------------------------------------------------TCGGTGACTAAGAGAGATCCCTTCCTGTTGAAG---------------------------AAGCTCAAGGTAGAC------------------------------GCTAGTGGGCTCATCAATTGGGCTCTTGATATGCCCGAGGAAAGGTCC---------------------------CGGATAGGCCAA---AGTGTGGAATCCATAAACGAGCTAACC------------------GGAGGG---GGT------CAGGATCAATCCGGT------------------ATCCTAGAATGGTTGTTTGCCAAGGTG---------AAATACAGGCCCCAGAGTGAGCTCTCCCTGGGTGCAAAGAAG---------------------GTGCCCTTACCC---GGAAGT---CTC---------TACGAATCGTACACCGATTAC---------------------------GTGGACGCGCAGGGGATC------------GAGCCG---------------------GTCTCCTACTATTGCTTTGGGGACATGCTGGATGAC---------------------------------------------------------------------------------------------------------------------------------------------------------------------------------------------------------------TCGCTAAGGGCC------------GTAGGCTACCAGAACATAGTCACAAAGAGAAGGGCG---------------------------CAGGGAAGAGTTGTAATA------------------GGTGTCAGT---TTC---CTGGAA------GGA---GAGGCAATA---AGGAGAGACGAA---------------AGA---TCGGCAATGGTCAAGCTTCTCATGGAG---------------------------------------------------------------------------------------------GCAGAGCCCTGGGAAGGGTTT---------------------------------------------------------------------------------------------------------------------------------------------------------------------------------------------------------------------------------------------------------------------------------
>Cp_Hymenophyllum_polyanthos_MN583336_100236to99868
---------------------------------------------------------------------------------------------------------------------------------------------------------------------------------------------------------------------------------------------------------------------------------------------------------------------------------------------------------------------------------------------------------------------------------------------------------------------------------------------------------------------------------------------------------------------------------------------------------------------------------------------------------------------------------------------------------------------------------------------------------------------------------------------------------------------------------------------------------------------------------------------------------------------------------------------------------------------------------------------------------------------------------------------------------------------------------------------------------------------------------------------------------------------------------------------------------------------------------------------------------------------------------------------------------------------------------------------------------------------------------------------------------------------------------------------------------------------------------------------------------------------------------------------------------------------------------------------------------------------------------------------------------------------------------------------------------------------------------------------------------------------------------------------------------------------------------------------------------------------------------------------------------------------------------------------------------------------------------------------------------------------------------------------------------------------------------------------------------------------------------------------------------------------------------------------------------------------------------------------------------------------------------------------------------------------------------------------------------------------------------------------------------------------------------------------------------------------------------------------------------------------------------------------------------------------------------------------------------------------------------------------------------------------------------------------------------------------------------------------------------------------------------------------------------------------------------------------------------------------------------------------------------------------------------------------CTGAGCCAAAGCTGG------------------------------------------------------------------------------------------------------------------GGAGGG---GGT------CAGGATCAATCCGGT------------------ATCCTAGAATGGTTGTTTGCCAAGGTG---------AAATACAGGCCCCAGAGTGAGCTCTACTTGGGTGCAAAGAAG---------------------GTGCCCTTACCC---GGAAGC---CTC---------TACGAATCGTACACCGATTAC---------------------------GTAGACGCGCAGGGTATC------------GAGCCG---------------------GTCTCCTACTACTGCTTCGGGGACATGCTGGATGAC---------------------------------------------------------------------------------------------------------------------------------------------------------------------------------------------------------------TCGCTAAGGGCC------------ATAGGCTACCAGAACATAGTCACAAAGAGGAGGGCG---------------------------CAGGGAAGAATTGTAGTA------------------GGTGTCAGT---CTC---CTGGAA------GGA---GAGGCCATC---AGGAGAGACGAA---------------AGA---TCGGCGATTGTCAAGCTTCTTATGGAG---------------------------------------------------------------------------------------------GTAGAGCCCTGGGAAGGGTTT---------------------------------------------------------------------------------------------------------------------------------------------------------------------------------------------------------------------------------------------------------------------------------
>Cp_Hymenophyllum_polyanthos_MN583336_104275to103958
------------------------------------------------------------ATCCCCCTTTCGAGGTTGGAGAGCATAGCCCTTCAGGATCTATTGTCACGGGGCTGCAAGATGTATTATCAGAGAGGAAAGGAG------CGACTAGCGGGAGATCCG---CCGGTCCTTTTCGATCATCTA------------------------------------------------------------------------------ACAAACAAGGATCGT---GCTCTTAGCCCCCCA---TGCATTTGTGATTCC---------------------GTAGGCCTTGATGTAAGCTCGTTGCTA---GGAGGTGTTAGCATC---CTTGACATAGACAACCCATCGTTTGCTGAACGCATCAATCAA---TAC---CTT------------GATGATAAG------GGGAGACTTAGCGTAGAAAGAACACCTTCGGGCGGTCTGCACGTCTGGGGA------------------------------------------------------------------------------------------------------------------------------------------------------------------------------------------------------------------------------------------------------------------------------------------------------------------------------------------------------------------------------------------------------------------------------------------------------------------------------------------------------------------------------------------------------------------------------------------------------------------------------------------------------------------------------------------------------------------------------------------------------------------------------------------------------------------------------------------------------------------------------------------------------------------------------------------------------------------------------------------------------------------------------------------------------------------------------------------------------------------------------------------------------------------------------------------------------------------------------------------------------------------------------------------------------------------------------------------------------------------------------------------------------------------------------------------------------------------------------------------------------------------------------------------------------------------------------------------------------------------------------------------------------------------------------------------------------------------------------------------------------------------------------------------------------------------------------------------------------------------------------------------------------------------------------------------------------------------------------------------------------------------------------------------------------------------------------------------------------------------------------------------------------------------------------------------------------------------------------------------------------------------------------------------------------------------------------------------------------------------------------------------------------------------------------------------------------------------------------------------------------------------------------------------------------------------------------------------------------------------------------------------------------------------------------------------------------------------------------------------------------------------------------------------------------------------------------------------------------------------------------------------------------------------------------------------------------------------------------------------------------------------------------------------------------------------------------------------------------------------------------------------------------------------------------------------------------------------------------------------------------------------------------------------------------------------------------------------------------------------------------------------------------------------------------------------------------------------------------------------------------------------------------------------------------------------------------------------------------------------------------------------------------------------------------------------------------------------------------------
>Cp_Hymenophyllum_polyanthos_MN583336_146402to146719
------------------------------------------------------------ATCCCCCTTTCGAGGTTGGAGAGCATAGCCCTTCAGGATCTATTGTCACGGGGCTGCAAGATGTATTATCAGAGAGGAAAGGAG------CGACTAGCGGGAGATCCG---CCGGTCCTTTTCGATCATCTA------------------------------------------------------------------------------ACAAACAAGGATCGT---GCTCTTAGCCCCCCA---TGCATTTGTGATTCC---------------------GTAGGCCTTGATGTAAGCTCGTTGCTA---GGAGGTGTTAGCATC---CTTGACATAGACAACCCATCGTTTGCTGAACGCATCAATCAA---TAC---CTT------------GATGATAAG------GGGAGACTTAGCGTAGAAAGAACACCTTCGGGCGGTCTGCACGTCTGGGGA------------------------------------------------------------------------------------------------------------------------------------------------------------------------------------------------------------------------------------------------------------------------------------------------------------------------------------------------------------------------------------------------------------------------------------------------------------------------------------------------------------------------------------------------------------------------------------------------------------------------------------------------------------------------------------------------------------------------------------------------------------------------------------------------------------------------------------------------------------------------------------------------------------------------------------------------------------------------------------------------------------------------------------------------------------------------------------------------------------------------------------------------------------------------------------------------------------------------------------------------------------------------------------------------------------------------------------------------------------------------------------------------------------------------------------------------------------------------------------------------------------------------------------------------------------------------------------------------------------------------------------------------------------------------------------------------------------------------------------------------------------------------------------------------------------------------------------------------------------------------------------------------------------------------------------------------------------------------------------------------------------------------------------------------------------------------------------------------------------------------------------------------------------------------------------------------------------------------------------------------------------------------------------------------------------------------------------------------------------------------------------------------------------------------------------------------------------------------------------------------------------------------------------------------------------------------------------------------------------------------------------------------------------------------------------------------------------------------------------------------------------------------------------------------------------------------------------------------------------------------------------------------------------------------------------------------------------------------------------------------------------------------------------------------------------------------------------------------------------------------------------------------------------------------------------------------------------------------------------------------------------------------------------------------------------------------------------------------------------------------------------------------------------------------------------------------------------------------------------------------------------------------------------------------------------------------------------------------------------------------------------------------------------------------------------------------------------------------------------
>Cp_Hymenophyllum_polyanthos_MN583336_148955to148354
---------------------------------------------------------------------------------------------------------------------------------------------------------------------------------------------------------------------------------------------------------------------------------------------------------------------------------------------------------------------------------------------------------------------------------TCAAGCCTATCT------------------------------------------AGGCCCTTCATACTAGAGAGTACGCCTTCGGGTGGCCTCCATATATGGGGACGAGGG---CTTCGTGAT------------------------------------CAC---AAGAAG---TCTTCGTTGTGCGTA------GCTGGCGTCCGCGTAGAGTAT---TTTACGGA----ACGGAAGGGCGG---ATTACCATAGCT---GGAACAGGGAGGGAATTGATCCACTCTATTCCC---------------CTCTCAATGCTCGGGACGTTTCCTTCGGGGTTACAGCCAGTCCAGCCAGGCAATATAGCC---GAAATAAGGCAGCCAATCGTAAAG------------GGAATCCGTTGGAATACC------------------------------CTTTACGAGCACGTAAGG------------------------------------------------------------------------------------------------------------------------GGCAATAGGCAGCTCGATAGGAAGACGCTGGAGTTCCAGGCTGGCTTTCTC---TGTAGCCCACCGCTAGAGGATGACAAGCTA---ATA---GACCTGATA------------AAGATTCTAGAG---------AAGAGAGATAACACAGAG------------------------------------------------------------------------------------------------AAGATAGATAAC---ACAGAGAAGATAGACCATGGAGCA---------------------------------------------------------------------------GGGGTATCGAGA---------CATAGTAGC---------------------------------------------------------------------------------------------------------------------------------------------------------------------------------------------------AAA------------GAGAAGAGCCTATGGAAAGATAGT------------GAGAGGAATAAG------CCTGAGTCATGGTCAACCTATTCGGAGGAA------------------------------------CGAGCGGAC---AAGGGT------CAT------------------------------------------------------------------------------------------------------------------------------------------------------------------------------------------------------------------------------------------------------------------------------------GAAACAACTGAT---------------------------------------------------------------------------------------------------------------------------------------------GGAAGCTCC---TCCCTG------------------------------------------------------------------------------------------------------------------------------------------------------------------------------------------------------------------------------------------------------------------------------------------------------------------------------------------------------------------------------------------------------------------------------------------------------------------------------------------------------------------------------------------------------------------------------------------------------------------------------------------------------------------------------------------------------------------------------------------------------------------------------------------------------------------------------------------------------------------------------------------------------------------------------------------------------------------------------------------------------------------------------------------------------------------------------------------------------------------------------------------------------------------------------------------------------------------------------------------------------------------------------------------------------------------------------------------------------------------------------------------------------------------------------------------------------------------------------------------------------------------------------------------------------------------------------------------------------------------------------------------------------------------------------------------------------------------------------------------------------------------------------------------------------------------------------------------------------------------------------------------------------------------------------------------------------------------------------
>Cp_Hymenophyllum_polyanthos_MN583336_101722to102323
---------------------------------------------------------------------------------------------------------------------------------------------------------------------------------------------------------------------------------------------------------------------------------------------------------------------------------------------------------------------------------------------------------------------------------TCAAGCCTATCT------------------------------------------AGGCCCTTCATACTAGAGAGTACGCCTTCGGGTGGCCTCCATATATGGGGACGAGGG---CTTCGTGAT------------------------------------CAC---AAGAAG---TCTTCGTTGTGCGTA------GCTGGCGTCCGCGTAGAGTAT---TTTACGGA----ACGGAAGGGCGG---ATTACCATAGCT---GGAACAGGGAGGGAATTGATCCACTCTATTCCC---------------CTCTCAATGCTCGGGACGTTTCCTTCGGGGTTACAGCCAGTCCAGCCAGGCAATATAGCC---GAAATAAGGCAGCCAATCGTAAAG------------GGAATCCGTTGGAATACC------------------------------CTTTACGAGCACGTAAGG------------------------------------------------------------------------------------------------------------------------GGCAATAGGCAGCTCGATAGGAAGACGCTGGAGTTCCAGGCTGGCTTTCTC---TGTAGCCCACCGCTAGAGGATGACAAGCTA---ATA---GACCTGATA------------AAGATTCTAGAG---------AAGAGAGATAACACAGAG------------------------------------------------------------------------------------------------AAGATAGATAAC---ACAGAGAAGATAGACCATGGAGCA---------------------------------------------------------------------------GGGGTATCGAGA---------CATAGTAGC---------------------------------------------------------------------------------------------------------------------------------------------------------------------------------------------------AAA------------GAGAAGAGCCTATGGAAAGATAGT------------GAGAGGAATAAG------CCTGAGTCATGGTCAACCTATTCGGAGGAA------------------------------------CGAGCGGAC---AAGGGT------CAT------------------------------------------------------------------------------------------------------------------------------------------------------------------------------------------------------------------------------------------------------------------------------------GAAACAACTGAT---------------------------------------------------------------------------------------------------------------------------------------------GGAAGCTCC---TCCCTG------------------------------------------------------------------------------------------------------------------------------------------------------------------------------------------------------------------------------------------------------------------------------------------------------------------------------------------------------------------------------------------------------------------------------------------------------------------------------------------------------------------------------------------------------------------------------------------------------------------------------------------------------------------------------------------------------------------------------------------------------------------------------------------------------------------------------------------------------------------------------------------------------------------------------------------------------------------------------------------------------------------------------------------------------------------------------------------------------------------------------------------------------------------------------------------------------------------------------------------------------------------------------------------------------------------------------------------------------------------------------------------------------------------------------------------------------------------------------------------------------------------------------------------------------------------------------------------------------------------------------------------------------------------------------------------------------------------------------------------------------------------------------------------------------------------------------------------------------------------------------------------------------------------------------------------------------------------------------
>Cp_Hymenophyllum_polyanthos_MN583336_150441to150809
---------------------------------------------------------------------------------------------------------------------------------------------------------------------------------------------------------------------------------------------------------------------------------------------------------------------------------------------------------------------------------------------------------------------------------------------------------------------------------------------------------------------------------------------------------------------------------------------------------------------------------------------------------------------------------------------------------------------------------------------------------------------------------------------------------------------------------------------------------------------------------------------------------------------------------------------------------------------------------------------------------------------------------------------------------------------------------------------------------------------------------------------------------------------------------------------------------------------------------------------------------------------------------------------------------------------------------------------------------------------------------------------------------------------------------------------------------------------------------------------------------------------------------------------------------------------------------------------------------------------------------------------------------------------------------------------------------------------------------------------------------------------------------------------------------------------------------------------------------------------------------------------------------------------------------------------------------------------------------------------------------------------------------------------------------------------------------------------------------------------------------------------------------------------------------------------------------------------------------------------------------------------------------------------------------------------------------------------------------------------------------------------------------------------------------------------------------------------------------------------------------------------------------------------------------------------------------------------------------------------------------------------------------------------------------------------------------------------------------------------------------------------------------------------------------------------------------------------------------------------------------------------------------------------------------------------CTGAGCCAAAGCTGG------------------------------------------------------------------------------------------------------------------GGAGGG---GGT------CAGGATCAATCCGGT------------------ATCCTAGAATGGTTGTTTGCCAAGGTG---------AAATACAGGCCCCAGAGTGAGCTCTACTTGGGTGCAAAGAAG---------------------GTGCCCTTACCC---GGAAGC---CTC---------TACGAATCGTACACCGATTAC---------------------------GTAGACGCGCAGGGTATC------------GAGCCG---------------------GTCTCCTACTACTGCTTCGGGGACATGCTGGATGAC---------------------------------------------------------------------------------------------------------------------------------------------------------------------------------------------------------------TCGCTAAGGGCC------------ATAGGCTACCAGAACATAGTCACAAAGAGGAGGGCG---------------------------CAGGGAAGAATTGTAGTA------------------GGTGTCAGT---CTC---CTGGAA------GGA---GAGGCCATC---AGGAGAGACGAA---------------AGA---TCGGCGATTGTCAAGCTTCTTATGGAG---------------------------------------------------------------------------------------------GTAGAGCCCTGGGAAGGGTTT---------------------------------------------------------------------------------------------------------------------------------------------------------------------------------------------------------------------------------------------------------------------------------
>Cp_Hymenophyllum_wrightii_MN583337_37114to37464
------------------------------------------------------------------------------------------------------------------------------------------------------------------------------------------------------------------------------------------------------------------------------------------------------------------------------------------------------------------------------------------------------------------------------------------------------------------------------------------------------------------------------------------------------------------------------------------------------------------------------------------------------------------------------------------------------------------------------------------------------------------------------------------------------------------------------------------------------------------------------------------------------------------------------------------------------------------------------------------------------------------------------------------------------------------------------------------------------------------------------------------------------------------------------------------------------------------------------------------------------------------------------------------------------------------------------TCCTTGGAGGAAACTGTAAGCAAGATATTGGCCGACGCACTCACGGACAGA------------------TGGTTATTTAGG------CTTCCCAAGAAGGAGTGGTAC---------AGGTTTGGTTTACAGAGG---GAGGGGCACTGG------TCAACCGAT---------------------------------------------------------------------------------------------------------GAGGGGGCAGGCTACGACCTTCTTAAT---GACATTGAGAACGAGCTAGTCAAA------------AGGAAAGGAAGGTATACCGCCGGA------------CATAAGAGGAGGATGGGAACACTGCTGTTTAAGAAGCTCATGGAGGAACATCTGAGGCAG---CGTCTGTACAAGACCCTC---AAGTCTCTA---AAA------TTTCATCATACCAAC------------------CAGGAGGAGCCA---------------CAGCCATATAAATCCCCTGTATCT------GGC------------CACCGATGT---------------------------------------------------------------------------------------------------------------------------------------------------------------------------------------------------------------------------------------------------------------------------------------------------------------------------------------------------------------------------------------------------------------------------------------------------------------------------------------------------------------------------------------------------------------------------------------------------------------------------------------------------------------------------------------------------------------------------------------------------------------------------------------------------------------------------------------------------------------------------------------------------------------------------------------------------------------------------------------------------------------------------------------------------------------------------------------------------------------------------------------------------------------------------------------------------------------------------------------------------------------------------------------------------------------------------------------------------------------------------------------------------------------------------------------------------------------------------------------------------------------------------------------------------------------------------------------------------------------------------------------------------------------------------------------------------------------------------------------------------------------------------------------------------------------------------------------------------------------------------------------------------------------------------------------------------------------------------------------------------------------------------------------------------------------------------------------------------------------------------------------------------------------------------------------------------------------------------------------------------------------------------------------------------------------------------------
>Cp_Vandenboschia_speciosa_MH648610_145047to145391
---------------------------------------------------------------------------------------------------------------------------------------------------------------------------------------------------------------------------------------------------------------------------------------------------------------------------------------------------------------------------------------------------------------------------------------------------------------------------------------------------------------------------------------------------------------------------------------------------------------------------------------------------------------------------------------------------------------------------------------------------------------------------------------------------------------------------------------------------------------------------------------------------------------------------------------------------------------------------------------------------------------------------------------------------------------------------------------------------------------------------------------------------------------------------------------------------------------------------------------------------------------------------------------------------------------------------------------------------------------------------------------------------------------------------------------------------------------------------------------------------------------------------------------------------------------------------------------------------------------------------------------------------------------------------------------------------------------------------------------------------------------------------------------------------------------------------------------------------------------------------------------------------------------------------------------------------------------------------------------------------------------------------------------------------------------------------------------------------------------------------------------------------------------------------------------------------------------------------------------------------------------------------------------------------------------------------------------------------------------------------------------------------------------------------------------------------------------------------------------------------------------------------------------------------------------------------------------------------------------------------------------------------------------------------------------------------------------------------------------------------------------------------------------------------------------------------------------------------------CTACCA---------------------------CTCCGTGTCAATCCC------------------------------ACAAGCCTCTTCTCCTGCCCT------------------------------------------------------------------------------------------------------------------------------------------------------------------------------------------------------------------------------------------------------------------------CAGACCCTACCC---GGATCC---CTG---------TACGAATCGTACGTAGAGTAT---------------------------GCTGAGAGGAACGGTATC------------AAGCCT---------------------ATCACGTACTACCGGCTTGGAGACGTTTTAGACGAT---------------------------------------------------------------------------------------------------------------------------------------------------------------------------------------------------------------CTAGTCCGATCT------------CAAGGTTACAGAGACATTGTTACAAAGAGGAGAGCC---------------------------AACGGAAGGGTAGTCATT------------------GGC---------------GGAGGG------GGG---GAGCCCTTA---AGGAAGAACATC---------------AGA---TCCGACGTAGTTGATTATATGACCAAG---------------------------------------------------------------------------------------------ACAGACCCCTGGCCGGGATTTGACAAGGATAGAGAGGGTTACGAC------------------------------------------GAGCACGATAGTGTCAAT---AGTGGCGAT---------------------------------------------------------------------------------------------------------------------------------------------------------------------------------
>Cp_Vandenboschia_speciosa_MH648610_106279to105935
---------------------------------------------------------------------------------------------------------------------------------------------------------------------------------------------------------------------------------------------------------------------------------------------------------------------------------------------------------------------------------------------------------------------------------------------------------------------------------------------------------------------------------------------------------------------------------------------------------------------------------------------------------------------------------------------------------------------------------------------------------------------------------------------------------------------------------------------------------------------------------------------------------------------------------------------------------------------------------------------------------------------------------------------------------------------------------------------------------------------------------------------------------------------------------------------------------------------------------------------------------------------------------------------------------------------------------------------------------------------------------------------------------------------------------------------------------------------------------------------------------------------------------------------------------------------------------------------------------------------------------------------------------------------------------------------------------------------------------------------------------------------------------------------------------------------------------------------------------------------------------------------------------------------------------------------------------------------------------------------------------------------------------------------------------------------------------------------------------------------------------------------------------------------------------------------------------------------------------------------------------------------------------------------------------------------------------------------------------------------------------------------------------------------------------------------------------------------------------------------------------------------------------------------------------------------------------------------------------------------------------------------------------------------------------------------------------------------------------------------------------------------------------------------------------------------------------------------------------CTACCA---------------------------CTCCGTGTCAATCCC------------------------------ACAAGCCTCTTCTCCTGCCCT------------------------------------------------------------------------------------------------------------------------------------------------------------------------------------------------------------------------------------------------------------------------CAGACCCTACCC---GGATCC---CTG---------TACGAATCGTACGTAGAGTAT---------------------------GCTGAGAGGAACGGTATC------------AAGCCT---------------------ATCACGTACTACCGGCTTGGAGACGTTTTAGACGAT---------------------------------------------------------------------------------------------------------------------------------------------------------------------------------------------------------------CTAGTCCGATCT------------CAAGGTTACAGAGACATTGTTACAAAGAGGAGAGCC---------------------------AACGGAAGGGTAGTCATT------------------GGC---------------GGAGGG------GGG---GAGCCCTTA---AGGAAGAACATC---------------AGA---TCCGACGTAGTTGATTATATGACCAAG---------------------------------------------------------------------------------------------ACAGACCCCTGGCCGGGATTTGACAAGGATAGAGAGGGTTACGAC------------------------------------------GAGCACGATAGTGTCAAT---AGTGGCGAT---------------------------------------------------------------------------------------------------------------------------------------------------------------------------------
>Cp_Dicranopteris_pedata_MN817664_109820to109371
---------------------------------------------------------------------------------------------------------------------------------------------------------------------------------------------------------------------------------------------------------------------------------------------------------------------------------------------------------------------------------------------------------------------------------------------------------------------------------------------------------------------------------------------------------------------------------------------------------------------------------------------------------------------------------------------------------------------------------------------------------------------------------------------------------------------------------------------------------------------------------------------------------------------------------------------------------------------------------------------------------------------------------------------------------------------------------------------------------------------------------------------------------------------------------------------------------------------------------------------------------------------------------------------------------------------------------------------------------------------------------------------------------------------------------------------------------------------------------------------------------------------------------------------------------------------------------------------------------------------------------------------------------------------------------------------------------------------------------------------------------------------------------------------------------------------------------------------------------------------------------------------------------------------------------------------------------------------------------------------------------------------------------GGGGATACTCTCAAAATAGTTTTACCA---------AGATTCTTCATGAAACTG------ATATTA---ACTCAG------GATAATAGGCAA---CATTACGCGTTGCATATTTGGGGTCCG---------------------------------------------------------------------------------------------------------GGGTCGACGGATAAGTCA---ACATCGACGGATCTACTTAAAAACATAATGGGAACTATG---TCCTGT---------ACT------ATAGACTCATCCAGAATTACTAAC---ATATTGGAATTGAACTTGATAGAGGATGAATATTTGGTAGTAGCTCCA---GATATTCCT---CCA---TTCGTGAATAGTATGCAG---TGTTCGCTACTA------AACAAAATCATTACTGGGGAG---AATCTG------ACGAATGAGTTCAAATGCGGA------CTCGTG---CGTGAAATAGCATCGGATGCT---TCAGTGGTCGTAGCCGCAAAC---CAAGTATAGTCAACACACGATACCACG------GGTGGATTCAATAGACGATTCTTGTATCTA------TTAACG------------------CCTAGG---------------------------------------------------------------------------------------------------GTGGCGAAG------------------------------------------------------------------------------------------------------------------------------------------------------------------------------------------------------------------------------------------------------------------------------------------------------------------------------------------------------------------------------------------------------------------------------------------------------------------------------------------------------------------------------------------------------------------------------------------------------------------------------------------------------------------------------------------------------------------------------------------------------------------------------------------------------------------------------------------------------------------------------------------------------------------------------------------------------------------------------------------------------------------------------------------------------------------------------------------------------------------------------------------------------------------------------------------------------------------------------------------------------------------------------------------------------------------------------------------------------------------------------------------------------------------------------------
>Cp_Dicranopteris_pedata_MN817664_134343to134792
---------------------------------------------------------------------------------------------------------------------------------------------------------------------------------------------------------------------------------------------------------------------------------------------------------------------------------------------------------------------------------------------------------------------------------------------------------------------------------------------------------------------------------------------------------------------------------------------------------------------------------------------------------------------------------------------------------------------------------------------------------------------------------------------------------------------------------------------------------------------------------------------------------------------------------------------------------------------------------------------------------------------------------------------------------------------------------------------------------------------------------------------------------------------------------------------------------------------------------------------------------------------------------------------------------------------------------------------------------------------------------------------------------------------------------------------------------------------------------------------------------------------------------------------------------------------------------------------------------------------------------------------------------------------------------------------------------------------------------------------------------------------------------------------------------------------------------------------------------------------------------------------------------------------------------------------------------------------------------------------------------------------------------GGGGATACTCTCAAAATAGTTTTACCA---------AGATTCTTCATGAAACTG------ATATTA---ACTCAG------GATAATAGGCAA---CATTACGCGTTGCATATTTGGGGTCCG---------------------------------------------------------------------------------------------------------GGGTCGACGGATAAGTCA---ACATCGACGGATCTACTTAAAAACATAATGGGAACTATG---TCCTGT---------ACT------ATAGACTCATCCAGAATTACTAAC---ATATTGGAATTGAACTTGATAGAGGATGAATATTTGGTAGTAGCTCCA---GATATTCCT---CCA---TTCGTGAATAGTATGCAG---TGTTCGCTACTA------AACAAAATCATTACTGGGGAG---AATCTG------ACGAATGAGTTCAAATGCGGA------CTCGTG---CGTGAAATAGCATCGGATGCT---TCAGTGGTCGTAGCCGCAAAC---CAAGTATAGTCAACACACGATACCACG------GGTGGATTCAATAGACGATTCTTGTATCTA------TTAACG------------------CCTAGG---------------------------------------------------------------------------------------------------GTGGCGAAG------------------------------------------------------------------------------------------------------------------------------------------------------------------------------------------------------------------------------------------------------------------------------------------------------------------------------------------------------------------------------------------------------------------------------------------------------------------------------------------------------------------------------------------------------------------------------------------------------------------------------------------------------------------------------------------------------------------------------------------------------------------------------------------------------------------------------------------------------------------------------------------------------------------------------------------------------------------------------------------------------------------------------------------------------------------------------------------------------------------------------------------------------------------------------------------------------------------------------------------------------------------------------------------------------------------------------------------------------------------------------------------------------------------------------------
>Cp_Actinostachys_pennula_KU764518_109393to108743
------------------------------------------------------------------------------------------------------------------------------------------------------------------------------------------------------------------------------------------------------------------------------------------------------------------------------------------------------------------------------------------------------------------------------------------------------------------------------------------------------------------------------------------------------------------------------------------------------------------------------------GCAGGGGTGCGCGCAGAATAC---TTC---------AAACGAGGAAGA---ATAAAAATAATA---GGTCCAGGAAGAAGTCTAATAAAATGGACCCCT---------------TTAGAACAACTCAATGACATTCTGGTCCCGCTGCGGCCCGCAAAGAAAAAGGATGTTCCG---GAAATACGAGAACCCATACCAGTG------------GGTCAAAGGTGGAATAGT------------------------------CTAGACAATCAGGTCAGA------------------------AGAAGT------------------------------------------------------------------------------------------GAGGGCCTTAATGGGGATGGGGATATACTGCAATTTCAGGCCCGCTATCTC---TGTATGGCGCCGCTAGAAGCAGATAAGGGA---GAA---GACCTCCAG------------GATCTTTTAGAT---------AAGCAGGGAGGGCGAGGC------------------------------------------------------------------------GGG---GGC---------CTAGAACCTAACGAGGAC------GAGTCTTCAGAAGAAATAGTCATTGGTAAATTAGCCGAAAGGCTGGAAAGTCGA---------------TGGATTTTGAGG------CTACCCCAAAGAGAATGGTAT---------AGATACGAA---------AGCGGAAGGTGGGCA------ACCCATGAC---------------------------------------------------------------------------------------------------------GGTGCCGCCGACTACGAAATAATGATG---GATATTGCACATGAGCTAACGAAA------------ATAAGGGAAAGTTTCTCCTCTGCA------------AACAAAAGAAAGACGGGAACGCTGCAGTTTAGAAAGCTCATGGAGGAATACCTCCGGTTA---CATTTATACAAGGTGCCC---CAACCGCTA---AAGGGA---GTGCACCTC------------------------------------------------------------------------------------------------------------------------------------------------------------------------------------------------------------------------------------------------------------------------------------------------------------------------------------------------------------------------------------------------------------------------------------------------------------------------------------------------------------------------------------------------------------------------------------------------------------------------------------------------------------------------------------------------------------------------------------------------------------------------------------------------------------------------------------------------------------------------------------------------------------------------------------------------------------------------------------------------------------------------------------------------------------------------------------------------------------------------------------------------------------------------------------------------------------------------------------------------------------------------------------------------------------------------------------------------------------------------------------------------------------------------------------------------------------------------------------------------------------------------------------------------------------------------------------------------------------------------------------------------------------------------------------------------------------------------------------------------------------------------------------------------------------------------------------------------------------------------------------------------------------------------------------------------------------------------------------------------------------------------------------------------------------------------------------------------------------------------------------------------------------------------------------------------------------------------------------------------------------------------------------------------------------------------------------------------------------------------------------------------------------------------------------------
>Cp_Actinostachys_pennula_KU764518_97266to97916
------------------------------------------------------------------------------------------------------------------------------------------------------------------------------------------------------------------------------------------------------------------------------------------------------------------------------------------------------------------------------------------------------------------------------------------------------------------------------------------------------------------------------------------------------------------------------------------------------------------------------------GCAGGGGTGCGCGCAGAATAC---TTC---------AAACGAGGAAGA---ATAAAAATAATA---GGTCCAGGAAGAAGTCTAATAAAATGGACCCCT---------------TTAGAACAACTCAATGACATTCTGGTCCCGCTGCGGCCCGCAAAGAAAAAGGATGTTCCG---GAAATACGAGAACCCATACCAGTG------------GGTCAAAGGTGGAATAGT------------------------------CTAGACAATCAGGTCAGA------------------------AGAAGT------------------------------------------------------------------------------------------GAGGGCCTTAATGGGGATGGGGATATACTGCAATTTCAGGCCCGCTATCTC---TGTATGGCGCCGCTAGAAGCAGATAAGGGA---GAA---GACCTCCAG------------GATCTTTTAGAT---------AAGCAGGGAGGGCGAGGC------------------------------------------------------------------------GGG---GGC---------CTAGAACCTAACGAGGAC------GAGTCTTCAGAAGAAATAGTCATTGGTAAATTAGCCGAAAGGCTGGAAAGTCGA---------------TGGATTTTGAGG------CTACCCCAAAGAGAATGGTAT---------AGATACGAA---------AGCGGAAGGTGGGCA------ACCCATGAC---------------------------------------------------------------------------------------------------------GGTGCCGCCGACTACGAAATAATGATG---GATATTGCACATGAGCTAACGAAA------------ATAAGGGAAAGTTTCTCCTCTGCA------------AACAAAAGAAAGACGGGAACGCTGCAGTTTAGAAAGCTCATGGAGGAATACCTCCGGTTA---CATTTATACAAGGTGCCC---CAACCGCTA---AAGGGA---GTGCACCTC------------------------------------------------------------------------------------------------------------------------------------------------------------------------------------------------------------------------------------------------------------------------------------------------------------------------------------------------------------------------------------------------------------------------------------------------------------------------------------------------------------------------------------------------------------------------------------------------------------------------------------------------------------------------------------------------------------------------------------------------------------------------------------------------------------------------------------------------------------------------------------------------------------------------------------------------------------------------------------------------------------------------------------------------------------------------------------------------------------------------------------------------------------------------------------------------------------------------------------------------------------------------------------------------------------------------------------------------------------------------------------------------------------------------------------------------------------------------------------------------------------------------------------------------------------------------------------------------------------------------------------------------------------------------------------------------------------------------------------------------------------------------------------------------------------------------------------------------------------------------------------------------------------------------------------------------------------------------------------------------------------------------------------------------------------------------------------------------------------------------------------------------------------------------------------------------------------------------------------------------------------------------------------------------------------------------------------------------------------------------------------------------------------------------------------------
>Cp_Lygodium_japonicum_HM021803_16865to17290
------------------------------------------------------------------------------------------------------------------------------------------------------------------------------------------------------------------------------------------------------------------------------------------------CTGCTTTGCCCTAAT---GACTCTTGTCAGTCC---------------------ATAGCCTTAGATCTTACTAGTCTACCT---TCCTCACTAGCCATT---CTTGATTTAGAGACTCTAGAATTAGTACCAGCAATCCTAAAA---GCT---TTG------------AAAGAACAAAAG---ATTGATTTAAGTAGAGAGAAAACTCCCTCAGGTGGATTGCATATATGGGGAAAGGAA---CTGCAAGGA------------------------------------AATCTAACCAGA---AGTACAGTAAGTAAG------AGTGGGATCCCCTTAGAATGT---TTT---GCT---TTACAAGGAAGA---ATTACTATTCGG---GGAACAGAAAGAGAA---------------GTT---------------TTCTCAAGA------GAAATACTCTCTTGGGTGCCTCTCAAAGATCTCAGTCATTTCCCG---AGCTATTTGCTTCCAATAGGTACT------------GGATGTGACCCAAGAAGC------------------------------ATAGACATGTTGCCAATG------------------------GTTTTA------------------------------------------------------------------------------------------GCAGAAGATAAG---------------------------------------------------------------------------------------------------------------------------------------------------------------------------------------------------------------------------------------------------------------------------------------------------------------------------------------------------------------------------------------------------------------------------------------------------------------------------------------------------------------------------------------------------------------------------------------------------------------------------------------------------------------------------------------------------------------------------------------------------------------------------------------------------------------------------------------------------------------------------------------------------------------------------------------------------------------------------------------------------------------------------------------------------------------------------------------------------------------------------------------------------------------------------------------------------------------------------------------------------------------------------------------------------------------------------------------------------------------------------------------------------------------------------------------------------------------------------------------------------------------------------------------------------------------------------------------------------------------------------------------------------------------------------------------------------------------------------------------------------------------------------------------------------------------------------------------------------------------------------------------------------------------------------------------------------------------------------------------------------------------------------------------------------------------------------------------------------------------------------------------------------------------------------------------------------------------------------------------------------------------------------------------------------------------------------------------------------------------------------------------------------------------------------------------------------------------------------------------------------------------------------------------------------------------------------------------------------------------------------------------------------------------------------------------------------------------------------------------------------------------------------------------------------------------------------------------------------------------------------------------------------------------------------------------------------------------------------------------------------------------------------------------------------------------------------------------------------------------------------------------------------------------------------------------------------------------
>Cp_Lygodium_japonicum_HM021803_39530to39105
------------------------------------------------------------------------------------------------------------------------------------------------------------------------------------------------------------------------------------------------------------------------------------------------CTGCTTTGCCCTAAT---GACTCTTGTCAGTCC---------------------ATAGCCTTAGATCTTACTAGTCTACCT---TCCTCACTAGCCATT---CTTGATTTAGAGACTCTAGAATTAGTACCAGCAATCCTAAAA---GCT---TTG------------AAAGAACAAAAG---ATTGATTTAAGTAGAGAGAAAACTCCCTCAGGTGGATTGCATATATGGGGAAAGGAA---CTGCAAGGA------------------------------------AATCTAACCAGA---AGTACAGTAAGTAAG------AGTGGGATCCCCTTAGAATGT---TTT---GCT---TTACAAGGAAGA---ATTACTATTCGG---GGAACAGAAAGAGAA---------------GTT---------------TTCTCAAGA------GAAATACTCTCTTGGGTGCCTCTCAAAGATCTCAGTCATTTCCCG---AGCTATTTGCTTCCAATAGGTACT------------GGATGTGACCCAAGAAGC------------------------------ATAGACATGTTGCCAATG------------------------GTTTTA------------------------------------------------------------------------------------------GCAGAAGATAAG---------------------------------------------------------------------------------------------------------------------------------------------------------------------------------------------------------------------------------------------------------------------------------------------------------------------------------------------------------------------------------------------------------------------------------------------------------------------------------------------------------------------------------------------------------------------------------------------------------------------------------------------------------------------------------------------------------------------------------------------------------------------------------------------------------------------------------------------------------------------------------------------------------------------------------------------------------------------------------------------------------------------------------------------------------------------------------------------------------------------------------------------------------------------------------------------------------------------------------------------------------------------------------------------------------------------------------------------------------------------------------------------------------------------------------------------------------------------------------------------------------------------------------------------------------------------------------------------------------------------------------------------------------------------------------------------------------------------------------------------------------------------------------------------------------------------------------------------------------------------------------------------------------------------------------------------------------------------------------------------------------------------------------------------------------------------------------------------------------------------------------------------------------------------------------------------------------------------------------------------------------------------------------------------------------------------------------------------------------------------------------------------------------------------------------------------------------------------------------------------------------------------------------------------------------------------------------------------------------------------------------------------------------------------------------------------------------------------------------------------------------------------------------------------------------------------------------------------------------------------------------------------------------------------------------------------------------------------------------------------------------------------------------------------------------------------------------------------------------------------------------------------------------------------------------------------------------------
>Cp_Lygodium_japonicum_KC536645_155843to155418
------------------------------------------------------------------------------------------------------------------------------------------------------------------------------------------------------------------------------------------------------------------------------------------------CTGCTTTGCCCTAAT---GACTCTTGTCAGTCC---------------------ATAGCCTTAGATCTTACTAGTCTACCT---TCCTCACTAGCCATT---CTTGATTTAGAGACTCTAGAATTAGTACCAGCAATCCTAAAA---GCT---TTG------------AAAGAACAAAAG---ATTGATTTAAGTAGAGAGAAAACTCCCTCAGGTGGATTGCATATATGGGGAAAGGAA---CTGCAAGGA------------------------------------AATCTAACCAGA---AGTACAGTAAGTAAG------AGTGGGATCCCCTTAGAATGT---TTT---GCT---TTACAAGGAAGA---ATTACTATTCGG---GGAACAGAAAGAGAA---------------GTT---------------TTCTCAAGA------GAAATACTCTCTTGGGTGCCTCTCAAAGATCTCAGTCATTTCCCG---AGCTATTTGCTTCCAATAGGTACT------------GGATGTGACCCAAGAAGC------------------------------ATAGACATGTTGCCAATG------------------------GTTTTA------------------------------------------------------------------------------------------GCAGAAGATAAG---------------------------------------------------------------------------------------------------------------------------------------------------------------------------------------------------------------------------------------------------------------------------------------------------------------------------------------------------------------------------------------------------------------------------------------------------------------------------------------------------------------------------------------------------------------------------------------------------------------------------------------------------------------------------------------------------------------------------------------------------------------------------------------------------------------------------------------------------------------------------------------------------------------------------------------------------------------------------------------------------------------------------------------------------------------------------------------------------------------------------------------------------------------------------------------------------------------------------------------------------------------------------------------------------------------------------------------------------------------------------------------------------------------------------------------------------------------------------------------------------------------------------------------------------------------------------------------------------------------------------------------------------------------------------------------------------------------------------------------------------------------------------------------------------------------------------------------------------------------------------------------------------------------------------------------------------------------------------------------------------------------------------------------------------------------------------------------------------------------------------------------------------------------------------------------------------------------------------------------------------------------------------------------------------------------------------------------------------------------------------------------------------------------------------------------------------------------------------------------------------------------------------------------------------------------------------------------------------------------------------------------------------------------------------------------------------------------------------------------------------------------------------------------------------------------------------------------------------------------------------------------------------------------------------------------------------------------------------------------------------------------------------------------------------------------------------------------------------------------------------------------------------------------------------------------------------------------
>Cp_Lygodium_japonicum_KC536645_86866to87291
------------------------------------------------------------------------------------------------------------------------------------------------------------------------------------------------------------------------------------------------------------------------------------------------CTGCTTTGCCCTAAT---GACTCTTGTCAGTCC---------------------ATAGCCTTAGATCTTACTAGTCTACCT---TCCTCACTAGCCATT---CTTGATTTAGAGACTCTAGAATTAGTACCAGCAATCCTAAAA---GCT---TTG------------AAAGAACAAAAG---ATTGATTTAAGTAGAGAGAAAACTCCCTCAGGTGGATTGCATATATGGGGAAAGGAA---CTGCAAGGA------------------------------------AATCTAACCAGA---AGTACAGTAAGTAAG------AGTGGGATCCCCTTAGAATGT---TTT---GCT---TTACAAGGAAGA---ATTACTATTCGG---GGAACAGAAAGAGAA---------------GTT---------------TTCTCAAGA------GAAATACTCTCTTGGGTGCCTCTCAAAGATCTCAGTCATTTCCCG---AGCTATTTGCTTCCAATAGGTACT------------GGATGTGACCCAAGAAGC------------------------------ATAGACATGTTGCCAATG------------------------GTTTTA------------------------------------------------------------------------------------------GCAGAAGATAAG---------------------------------------------------------------------------------------------------------------------------------------------------------------------------------------------------------------------------------------------------------------------------------------------------------------------------------------------------------------------------------------------------------------------------------------------------------------------------------------------------------------------------------------------------------------------------------------------------------------------------------------------------------------------------------------------------------------------------------------------------------------------------------------------------------------------------------------------------------------------------------------------------------------------------------------------------------------------------------------------------------------------------------------------------------------------------------------------------------------------------------------------------------------------------------------------------------------------------------------------------------------------------------------------------------------------------------------------------------------------------------------------------------------------------------------------------------------------------------------------------------------------------------------------------------------------------------------------------------------------------------------------------------------------------------------------------------------------------------------------------------------------------------------------------------------------------------------------------------------------------------------------------------------------------------------------------------------------------------------------------------------------------------------------------------------------------------------------------------------------------------------------------------------------------------------------------------------------------------------------------------------------------------------------------------------------------------------------------------------------------------------------------------------------------------------------------------------------------------------------------------------------------------------------------------------------------------------------------------------------------------------------------------------------------------------------------------------------------------------------------------------------------------------------------------------------------------------------------------------------------------------------------------------------------------------------------------------------------------------------------------------------------------------------------------------------------------------------------------------------------------------------------------------------------------------------------------------
>Cp_Lygodium_japonicum_KF225593_155725to155300
------------------------------------------------------------------------------------------------------------------------------------------------------------------------------------------------------------------------------------------------------------------------------------------------CTGCTTTGCCCTAAT---GACTCTTGTCAGTCC---------------------ATAGCCTTAGATCTTACTAGTCTACCT---TCCTCACTAGCCATT---CTTGATTTAGAGACTCTAGAATTAGTACCAGCAATCCTAAAA---GCT---TTG------------AAAGAACAAAAG---ATTGATTTAAGTAGAGAGAAAACTCCCTCAGGTGGATTGCATATATGGGGAAAGGAA---CTGCAAGGA------------------------------------AATCTAACCAGA---AGTACAGTAAGTAAG------AGTGGGATCCCCTTAGAATGT---TTT---GCT---TTACAAGGAAGA---ATTACTATTCGG---GGAACAGAAAGAGAA---------------GTT---------------TTCTCAAGA------GAAATACTCTCTTGGGTGCCTCTCAAAGATCTCAGTCATTTCCCG---AGCTATTTGCTTCCAATAGGTACT------------GGATGTGACCCAAGAAGC------------------------------ATAGACATGTTGCCAATG------------------------GTTTTA------------------------------------------------------------------------------------------GCAGAAGATAAG---------------------------------------------------------------------------------------------------------------------------------------------------------------------------------------------------------------------------------------------------------------------------------------------------------------------------------------------------------------------------------------------------------------------------------------------------------------------------------------------------------------------------------------------------------------------------------------------------------------------------------------------------------------------------------------------------------------------------------------------------------------------------------------------------------------------------------------------------------------------------------------------------------------------------------------------------------------------------------------------------------------------------------------------------------------------------------------------------------------------------------------------------------------------------------------------------------------------------------------------------------------------------------------------------------------------------------------------------------------------------------------------------------------------------------------------------------------------------------------------------------------------------------------------------------------------------------------------------------------------------------------------------------------------------------------------------------------------------------------------------------------------------------------------------------------------------------------------------------------------------------------------------------------------------------------------------------------------------------------------------------------------------------------------------------------------------------------------------------------------------------------------------------------------------------------------------------------------------------------------------------------------------------------------------------------------------------------------------------------------------------------------------------------------------------------------------------------------------------------------------------------------------------------------------------------------------------------------------------------------------------------------------------------------------------------------------------------------------------------------------------------------------------------------------------------------------------------------------------------------------------------------------------------------------------------------------------------------------------------------------------------------------------------------------------------------------------------------------------------------------------------------------------------------------------------------------------------
>Cp_Lygodium_japonicum_KF225593_86850to87275
------------------------------------------------------------------------------------------------------------------------------------------------------------------------------------------------------------------------------------------------------------------------------------------------CTGCTTTGCCCTAAT---GACTCTTGTCAGTCC---------------------ATAGCCTTAGATCTTACTAGTCTACCT---TCCTCACTAGCCATT---CTTGATTTAGAGACTCTAGAATTAGTACCAGCAATCCTAAAA---GCT---TTG------------AAAGAACAAAAG---ATTGATTTAAGTAGAGAGAAAACTCCCTCAGGTGGATTGCATATATGGGGAAAGGAA---CTGCAAGGA------------------------------------AATCTAACCAGA---AGTACAGTAAGTAAG------AGTGGGATCCCCTTAGAATGT---TTT---GCT---TTACAAGGAAGA---ATTACTATTCGG---GGAACAGAAAGAGAA---------------GTT---------------TTCTCAAGA------GAAATACTCTCTTGGGTGCCTCTCAAAGATCTCAGTCATTTCCCG---AGCTATTTGCTTCCAATAGGTACT------------GGATGTGACCCAAGAAGC------------------------------ATAGACATGTTGCCAATG------------------------GTTTTA------------------------------------------------------------------------------------------GCAGAAGATAAG---------------------------------------------------------------------------------------------------------------------------------------------------------------------------------------------------------------------------------------------------------------------------------------------------------------------------------------------------------------------------------------------------------------------------------------------------------------------------------------------------------------------------------------------------------------------------------------------------------------------------------------------------------------------------------------------------------------------------------------------------------------------------------------------------------------------------------------------------------------------------------------------------------------------------------------------------------------------------------------------------------------------------------------------------------------------------------------------------------------------------------------------------------------------------------------------------------------------------------------------------------------------------------------------------------------------------------------------------------------------------------------------------------------------------------------------------------------------------------------------------------------------------------------------------------------------------------------------------------------------------------------------------------------------------------------------------------------------------------------------------------------------------------------------------------------------------------------------------------------------------------------------------------------------------------------------------------------------------------------------------------------------------------------------------------------------------------------------------------------------------------------------------------------------------------------------------------------------------------------------------------------------------------------------------------------------------------------------------------------------------------------------------------------------------------------------------------------------------------------------------------------------------------------------------------------------------------------------------------------------------------------------------------------------------------------------------------------------------------------------------------------------------------------------------------------------------------------------------------------------------------------------------------------------------------------------------------------------------------------------------------------------------------------------------------------------------------------------------------------------------------------------------------------------------------------------------------------
>Cp_Lygodium_microphyllum_MG761729_143949to145121
---------------------------------------------------------------------------------------------------------------------------------------------------------------------------------------------------------------------------------------------------------------------------------------------------------------------------------------------------------------------------------------------------------------------------------------------------------------------------------------------------------------------------------------------------------------------------------------------------------------------------------------------------------------------------------------------------------------------------------------------------------------------------------------------------------------------------------------------------------------------------------------------------------------------------------------------------------------------------------------------------------------------------------------------------------------------------------------------------------------------------------------------------------------------------------------------------------------------------------------------------------------------------------------------------------------------------------------------------------------------------------------------------------------------------------------------------------------------------------------------------------------------------------------------------------------------------------------------------------------------------------------------------------------------------------------------------------------------------------CTCCAACGCTATTTCGAAGAAATGGTGAAGGAGAACCTGCGTCAG---TCTTTGTACAAGACTCCG---TATCCTCTG---CAAGGA---TTGCCCTTTCTGAACGGTTTTTTGACGATAGACCCCAGGAGCGATAGC------------TATACCATGTTACCTCCCCAACCC------GGGCAGTGGGCCTTCACTCGTGGG---GGAACAGAG---TTTCTCCCCGGTACCCCCCTGACAGGGGTACAA------AAACGATTTCTT------ATTGACCTCATGGATGGCAACCCGTTCAAAATCAATCTATTG---------AGGGCCTTCCTGAAGCTT------TTGTTT---ACCCAG------AATAACAAAGAG---CAGGTGTGTTTGTACCTTTGGGGACCC------------------------------------------------------------------------------------------------------GGAGCTACAGGAAAGTCT---ACGTTAGTGCAGCTCCTTGAGTCTATCCTGGGAGAATCT---TGCTGT------------GCC---CTTGATATCCTTCGACTCACTAAC---AGGTTTGAAATGAGGGCAGTCCAGGATAAGATTCTGCTGACACTTCCC---GATATTCCC---TCC---AAGGTCAATAATGCGCAG---TGCTCTGTGCTC------AAAAAGATCATTTCGGGGGAT---AGAGTC------ACCTGTGAGGTAAAGAACGCT------CCGATT---TACGCAATAGATCCCAAAGGA---CTCCTGATAGTCACCGCCAAC---ACCATGTGGGACGCTCAAGACAGAACA------AGCGGGTTTAGGCGGCGTATACTATACCTA------CTTACG------------------CCCAGG------------------------------------------------------------------------------------------------GCGGCTATACGAAGAGACCCGTATTTACTTACA---------------------------AAACTAAAAAGGGAT------------------------------GCGAGCGGGCTGGTTAACTGGGCACTTGATATGCCAGCTAAATGGGCT---------------------------CGAATAGGGCAG---AGTGTAGAAGCAATTAACGACCTAAGC------------------GGAGGG---GGG------CGAGATGTATCGGGT------------------GTTCTGGAATGGTTGTTTAGCTGCGTA---------AAGTATCACCCCCCCAGTGAAATGCCGTTAGGCGCCAGGAAG---------------------ATACCTATACCA---GGTGGG---CTG---------CACAATTCATACATCCAGTAC---------------------------ACAGAAGCAAATGGGATT------------GAGCCA---------------------GTCATTTACCTTTCATTTGGAGAAGTGTTCAACGAT---------------------------------------------------------------------------------------------------------------------------------------------------------------------------------------------------------------TCTCTAAGATCA------------CTGGGATATAGGGATATTGTCATAAAAAGGAAAATG---------------------------AATGGAAGAATGGTAAAA------------------GGAATCAGC---TTA---GAAGAG------GGG---GAGCCTATA---AGAAGGAGCCAG---------------CGG---TCGGACACAGTTAAGTACTTGATGGAG---------------------------------------------------------------------------------------------AGGGAACCCTGGGAAGGATTC---------------------------------------------------------------------------------------------------------------------------------------------------------------------------------------------------------------------------------------------------------------------------------
>Cp_Alsophila_metteniana_MN795320_68255to67287
------------------------------------------------------------------------------------------------------------------------------------------------------------------------------------------------------------------------------------------------------------------------------------------------------------------------------------------------------------------------------------------------------------------------------------------------------------------------------------------------------------------------------------------------------------------------------------------------------------------------------------------------------------------------------------------------------------------------------------------------------------------------------------------------------------------------------------------------------------------------------------------------------------------------------------------------------------------------------------------------------------------------------------------------------------------------------------------------------------------------------------------------------------------------------------------------------------------------------------------------------------------------------------------------------------------------------------------------------------------------------------------------------------------------------------------------------------------------------------------------------------------------------------------------------------------------------------------------------------------------------------------------------------------------------------------------------------------------------------------------------------------------------------------------------------------------------------------------------------------------------------------------------------------------------------------------------------------------------------ACAATACAG------AAGAGCTTTCTC------CTTACGCTAATGGATGGAGACGTACTGAAATTAAACCTGCTA---------AGGGCTTTCCTTAGATTA------ATCTTC---ACCTTA------GATACCCGAGAA---CAGTTCAGCCTATTCCTGTGGGGGCCG------------------------------------------------------------------------------------------------------GGGGCGACGGGTAAGTCA---ACCCTAACAGAGCTGCTGGAGCATATACTAGGTGGGAGG---TGCGAG------------ACC---CTGGACGTCAGTAGGATAGCTAAC---CGATTCGAGCTGACACTCTTAGAGGGTAAGAACCTGCTGCTCTTCCCG---GATGTAACC---CGA---CAGCCTAGTAATGCAGCA---GCCAGCATCTTA------AAGAGGTTGCTCTCTAATGAG---AAGAGG---GTAACTGTAGAAGCTAAAGGCAGG------CCCGCC---ATGTCCGTTAAGCCTGGTGCC---CACTCCTTATTTACAGCCAAC---TGGAGATGGCCCGACGTGGACCGATCC------AGCGGGGGGAGGAGGCGCTTTCTCTTTATA------CACACC------------------CCCAGG------------------------------------------------------------------------------------------------ACAGTCATGCGTCGCAACCCGTTCCTGATTGAA---------------------------AGGCTCAAGGAGGAT------------------------------GCCAGCGGGATAGTCACCTGGGCCTTGGGAATGCCGCCCGAGAAGACC---------------------------CGGATAGGCCAT---AGTGTAGAGGCCCTGAACGAGTTAACC------------------GGTGGC---GGG------GCGGACTGCTCGGGG------------------CTGATAGAGTGGGTGACCAAGAAGGTA---------AGATATTGCCCGGGGTCCAAGATCCCGCTAGGCGCCAAGAAA---------------------GTGCCGCTCCCC---GGATCT---CTC---------TATGAGGATTATACCCTCTAT---------------------------GCAGACGCCAACGGGATA------------GAACCT---------------------TTCCCGTTTAACAAATTTGGGGAAGCGCTGGACGAT---------------------------------------------------------------------------------------------------------------------------------------------------------------------------------------------------------------GTGATAAGGTCG------------CAGGGGTATCGCGATGTTCTGATCAAGAGACGGGCA---------------------------CTAGGAAGGATAGTCCAA------------------GGCTTAAGC---CTC---AGCGAG------GGG---GAGCCCATA---AGGAAGAACAAA---------------GTA---ACGGGGTCCATGCGATACCTAATGGAG---------------------------------------------------------------------------------------------ACAAGCCCCTGGCCCGGGTTT---------------------------------------------------------------------------------------------------------------------------------------------------------------------------------------------------------------------------------------------------------------------------------
>Cp_Alsophila_metteniana_MN795320_69424to67287
---------------------------------------------CCAGCGGCGTACCTAATACCGCTGTCGGCTCTCGAGTTTGAGTTGGTTTGTGACCTCCTGAGCTGCGGGTGCCACCTGTTCTTCCAGAAGGGAAAACAG---CGCCTCCCGGTGGACAAGGAGCAGAGGGTTCTTCTTGGCGACTTA------------------------------------------------------------------------------GTGGAGGATTGT------GCGGTTAGGGCCCCA---CATCCCAAAGGATCC---------------------ATAGGGCTAGATGTGGGATCACTTCCC---TCGGGGATCAGTCTG---ATTGATGTAGACGATCCCTTTGCCGCACACGCAATTAAGGCC---TAC---CTT------------GGCGAA---GAG---AGGCCCCTCATCATAGAGAGTACACCCTCGGGCGGCCTCCATATCTGGGGGCGAGGC---CTCGGCCTG------------------------------------GGTGGGTCCGCAAAGAATGGGCTGTGTGCC------GCGGGCATCCCTGTAGAGTAT---TTT---------CTTGGTGGTAGG---ATAACCATCCTA---GGGGAGAATCGCAGTGTGTGCCAGAGGACCCCT---------------CTGGCTGAGGTTGGCACGTTCCCACCACCGTTATGGCCCGCCCGAGGGGGCCACGTGGTA---GAGGCCCGGGTGCCTATTCCTAAA------------GGGACCCGATGGAACACG------------------------------CTCTATGAGCGGGTGATG------------------------------------------------------------------------------------------------------------------------ACCAACCAGTCTACACAGAGGGAGACGCTCCTCTTCCAAGCGCGCTATCTC---TGTGACCCTCCTCTTGAGGAAGATAAGGAG---CGT---GACCTATTG------------CGGATACTAGAG---------AAGCGAGCAGAAGCCCAA---------------------------------------------------GCCGACGAGGAAGCAGAGGGACAA---GCAGGCGAG---GGCACCGCCGGGCCGGAC------CTCGAGCTGGACGCCCACGTAGGGGCCTTGCTGGCCGATCAATTTAAGGAGACC---------------TGGGCCTATCTG------CTCCCCGACGAGCAGTGGTAT---------GAGTATAGA------------GACCTGAGGTGG------GATAGCCCG---------------------------------------------------------------------------------------------------------CCCGGATGGTCTTACTATATGCTCAAT---AAGATAGAAGAGGAGATGAAGAAG------------AAGGGTGCGGCGTTTACGCAATCC------------CAGCGAAAGAGGATGAGCTCCCAGCACTTCCTTAAATCAGTGGAGGAACGCCTGCGCCGG---CTCCTTATGCGGGTCAGA---ACAGCTGAC---CCGGGG---CTACCTTTCCTTAATGGGGTGTTGGTGCCT---GGCGAGTTAGGT---------------CCAGAGCTAATCCCTCCCAGTCCG------TCGTGGGTCTGTACGAGCTATGCC---AGCATCCCC---CTAGACCTGTGTACACAGATAACTCCCATACAATACA-GAAGAGCTTTCTC------CTTACGCTAATGGATGGAGACGTACTGAAATTAAACCTGCTA---------AGGGCTTTCCTTAGATTA------ATCTTC---ACCTTA------GATACCCGAGAA---CAGTTCAGCCTATTCCTGTGGGGGCCG------------------------------------------------------------------------------------------------------GGGGCGACGGGTAAGTCA---ACCCTAACAGAGCTGCTGGAGCATATACTAGGTGGGAGG---TGCGAG------------ACC---CTGGACGTCAGTAGGATAGCTAAC---CGATTCGAGCTGACACTCTTAGAGGGTAAGAACCTGCTGCTCTTCCCG---GATGTAACC---CGA---CAGCCTAGTAATGCAGCA---GCCAGCATCTTA------AAGAGGTTGCTCTCTAATGAGAAGAGGGTA------ACTGTAGAAGCTAAAGGCAGG------CCCGCC---ATGTCCGTTAAGCCTGGTGCC---CACTCCTTATTTACAGCCAAC---TGGAGATGGCCCGACGTGGACCGATCC------AGCGGGGGGAGGAGGCGCTTTCTCTTTATA------CACACC------------------CCCAGG------------------------------------------------------------------------------------------------ACAGTCATGCGTCGCAACCCGTTCCTGATTGAA---------------------------AGGCTCAAGGAGGAT------------------------------GCCAGCGGGATAGTCACCTGGGCCTTGGGAATGCCGCCCGAGAAGACC---------------------------CGGATAGGCCAT---AGTGTAGAGGCCCTGAACGAGTTAACC------------------GGTGGC---GGG------GCGGACTGCTCGGGG------------------CTGATAGAGTGGGTGACCAAGAAGGTA---------AGATATTGCCCGGGGTCCAAGATCCCGCTAGGCGCCAAGAAA---------------------GTGCCGCTCCCC---GGATCT---CTC---------TATGAGGATTATACCCTCTAT---------------------------GCAGACGCCAACGGGATA------------GAACCT---------------------TTCCCGTTTAACAAATTTGGGGAAGCGCTGGACGAT---------------------------------------------------------------------------------------------------------------------------------------------------------------------------------------------------------------GTGATAAGGTCG------------CAGGGGTATCGCGATGTTCTGATCAAGAGACGGGCA---------------------------CTAGGAAGGATAGTCCAA------------------GGCTTAAGC---CTC---AGCGAG------GGG---GAGCCCATA---AGGAAGAACAAA---------------GTA---ACGGGGTCCATGCGATACCTAATGGAG---------------------------------------------------------------------------------------------ACAAGCCCCTGGCCCGGGTTT---------------------------------------------------------------------------------------------------------------------------------------------------------------------------------------------------------------------------------------------------------------------------------
>Cp_Alsophila_metteniana_MN795320_69424to68252
---------------------------------------------CCAGCGGCGTACCTAATACCGCTGTCGGCTCTCGAGTTTGAGTTGGTTTGTGACCTCCTGAGCTGCGGGTGCCACCTGTTCTTCCAGAAGGGAAAACAG---CGCCTCCCGGTGGACAAGGAGCAGAGGGTTCTTCTTGGCGACTTA------------------------------------------------------------------------------GTGGAGGATTGT------GCGGTTAGGGCCCCA---CATCCCAAAGGATCC---------------------ATAGGGCTAGATGTGGGATCACTTCCC---TCGGGGATCAGTCTG---ATTGATGTAGACGATCCCTTTGCCGCACACGCAATTAAGGCC---TAC---CTT------------GGCGAA---GAG---AGGCCCCTCATCATAGAGAGTACACCCTCGGGCGGCCTCCATATCTGGGGGCGAGGC---CTCGGCCTG------------------------------------GGTGGGTCCGCAAAGAATGGGCTGTGTGCC------GCGGGCATCCCTGTAGAGTAT---TTT---------CTTGGTGGTAGG---ATAACCATCCTA---GGGGAGAATCGCAGTGTGTGCCAGAGGACCCCT---------------CTGGCTGAGGTTGGCACGTTCCCACCACCGTTATGGCCCGCCCGAGGGGGCCACGTGGTA---GAGGCCCGGGTGCCTATTCCTAAA------------GGGACCCGATGGAACACG------------------------------CTCTATGAGCGGGTGATG------------------------------------------------------------------------------------------------------------------------ACCAACCAGTCTACACAGAGGGAGACGCTCCTCTTCCAAGCGCGCTATCTC---TGTGACCCTCCTCTTGAGGAAGATAAGGAG---CGT---GACCTATTG------------CGGATACTAGAG---------AAGCGAGCAGAAGCCCAA---------------------------------------------------GCCGACGAGGAAGCAGAGGGACAA---GCAGGCGAG---GGCACCGCCGGGCCGGAC------CTCGAGCTGGACGCCCACGTAGGGGCCTTGCTGGCCGATCAATTTAAGGAGACC---------------TGGGCCTATCTG------CTCCCCGACGAGCAGTGGTAT---------GAGTATAGA------------GACCTGAGGTGG------GATAGCCCG---------------------------------------------------------------------------------------------------------CCCGGATGGTCTTACTATATGCTCAAT---AAGATAGAAGAGGAGATGAAGAAG------------AAGGGTGCGGCGTTTACGCAATCC------------CAGCGAAAGAGGATGAGCTCCCAGCACTTCCTTAAATCAGTGGAGGAACGCCTGCGCCGG---CTCCTTATGCGGGTCAGA---ACAGCTGAC---CCGGGG---CTACCTTTCCTTAATGGGGTGTTGGTGCCT---GGCGAGTTAGGT---------------CCAGAGCTAATCCCTCCCAGTCCG------TCGTGGGTCTGTACGAGCTATGCC---AGCATCCCC---CTAGACCTGTGTACACAGATAACTCCCATACAA---------------------------------------------------------------------------------------------------------------------------------------------------------------------------------------------------------------------------------------------------------------------------------------------------------------------------------------------------------------------------------------------------------------------------------------------------------------------------------------------------------------------------------------------------------------------------------------------------------------------------------------------------------------------------------------------------------------------------------------------------------------------------------------------------------------------------------------------------------------------------------------------------------------------------------------------------------------------------------------------------------------------------------------------------------------------------------------------------------------------------------------------------------------------------------------------------------------------------------------------------------------------------------------------------------------------------------------------------------------------------------------------------------------------------------------------------------------------------------------------------------------------------------------------------------------------------------------------------------------------------------------------------------------------------------------------------------------------------------------------------------------------------------------------------------------------------------------------------------------------------------------------------------------------------------------------------------------------------------------------------------------------------------------------------------------------------------------------------------------------------------------------------------------------------------------------------------------------------------------------------------------------------------
>Cp_Alsophila_podophylla_MG262389_101055to98926
---------------------------------------------CCAGCGGCGTACCTAATACCGCTGTCGGCTCTCGAGTTTGAGTTGGTTTGTGACCTCCTGAGCTGCGGGTGCCACCTGTTCTTCCAGAAGGGAAAACAG---CGCCTCCCGGTGGACAAGGAGCAGAGGGTTCTTCTTGGCGACTTA------------------------------------------------------------------------------GTGGAGGATTGT------GCGGTTAGGGCCCCA---CATCCCAGAGGATCC---------------------ATAGGGCTAGATGTGGGATCACTTCCC---TCGGGGATCAGTCTG---ATCGATGTAGACAATCCCTTTGCCGCGCACGCAATTAAGGCC---TAC---CTT------------GGCGAA---GAG---AGGCCCCTCATCATAGAGAGTACACCCTCGGGCGGCCTCCATATCTGGGGGCGAGGC---CTCGACCTG------------------------------------GGTGGGTCCGCAAAGAATGGGCTGTGTGCC------GCGGGCATCCCTGTAGAGTAT---TTT---------CTCGGTGGTAGG---ATAACCATCCTA---GGGGAGAATCGTAGTGTGTACCAGAGGACCCCT---------------CTGGCTGAGGTTGGCACGTTCCCACCACCGTTATGGCCTGCCCGAGGGGGCCACGTGGTA---GAGGCCCGGGTGCCTATTCCTAAA------------GGCACCCGATGGAACACG------------------------------CTCTATGAGCGGGTGATG------------------------------------------------------------------------------------------------------------------------ACCAACCAGTCTACACAGAGGGAGACGCTCCTCTTCCAAGCGCGCTATCTC---TGTGACCCTCCTCTTGAGGAAGATAAGGCG---CGT---GACCTATTG------------CGGATACTAGAG---------AAGCGAGCAGAAGCCCAA---------------------------------------------------GCCGACGAGGAAGCGGAGGGACAA---GCAGGCGAG---GGCACCGCCGGGCCGGAC------CTCGAGCTGGACGCCCACGTAGGGGCCTTGCTGGCCGATCAATTTAAGGAGACC---------------TGGGCCTATCTG------CTCCCCGACGAGCAGTGGTAT---------GAGTATAGA------------GACCTGAGGTGG------GATAGCCCG---------------------------------------------------------------------------------------------------------CCCGGATGGTCTTACTATATGCTCAAT---AAGATAGAGGAGGAGATGAGGAAG------------AAGGGTGCGGCGTTTACGCAATCC------------CAGCGAAAGAGGATGAGCTCCCAGCACTTCCTTAAATCAGTGGAGGAACGCCTGCGCCGG---CACCTTATGCGGGTCAGA---ACAGCTGAC---CGGGGG---CTACCTTTCCTTAATGGGGTGTTGGTGCCT---GGCGAGTTAGGT---------------CCAGAGCTAATTCCTCCCAGTCCG------TCGTGGGTCTGTACGAGCTATGCC---AGTATCCGC---CTAGACCTGTGTACACAGATAACTCCCGTACAG------AAGAGCTTTCTC------CTTACGCTAATGGATGGAGACGTACTGAAATTAAACCTGCTA---------AGGGCTTTCCTTAGATTA------ATCTTC---ACCTTA------GATACCCGAGAA---CAGTTCAGCCTATTCCTGTGGGGGCCG------------------------------------------------------------------------------------------------------GGGGCGACGGGTAAGTCA---ACCCTAACAGAGCTGCTGGAGCATATACTAGGTGGGAGG---TGCGAG------------ACC---CTGGACGTCAGTAGGATAGCTAAC---CGATTCGAGCTGACACTCTTAGAGGGTAAGAACCTGCTGCTCTTCCCG---GATGTAACC---CGA---CAGCCTAGTAATGCAGCA---GCCAGCATCTTA------AAGAGGTTGCTCTCTAATGAG---AGGGTA------ACTGTAGAAGCTAAAGGCAGG------CCCGCC---ATGTCAGTTAAGCCTGGTGCC---CACTCCTTATTTACAGCCAAC---TGGAGATGGCCCGACGTGGACCGATCC------AGCGGGGGGAGGAGGCGCTTTCTCTTCATA------CACACC------------------CCCAGG------------------------------------------------------------------------------------------------ACAGTCATGCGTCGCAACCCGTTCCTGATTGAA---------------------------AGGCTCAAGGAGGAT------------------------------GCCAGCGGGATAGTCACCTGGGCCTTGGAAATGCCGCCCGAGAAGACC---------------------------CGGATAGGCCAT---AGTGTAGAGGCCCTGAACGAGTTAACC------------------GGTGGC---GGG------GCGGACTGCTCGGGG------------------CTGATAGAGTGGGTGACCAAGAAGGTA---------AGATATTGCCCGGGGTTCGAGATCCCGCTAGGTGCCAAGAAA---------------------GTGCCGCTCCCC---GGATCT---CTC---------TATGAGAATTATACACTCTAT---------------------------GCAGACGCCAACAGGATA------------GAACCT---------------------TTCCCGTTTAACCAATTTGGGGAAGCGCTGGACGAT---------------------------------------------------------------------------------------------------------------------------------------------------------------------------------------------------------------GTGATAAGGTCG------------CAGGGGTATCGCGATGTTCTGATCAAGAGGCGGGCA---------------------------CTAGGAAGGATAGTCCAA------------------GGCTTAAGC---CTC---AGCGAG------GGG---GAGCCCATA---AGGAAGAACAGG---------------GTA---ACGGGGTCCATGCGATACCTAATGGAG---------------------------------------------------------------------------------------------ACAAGCCCCTGGCCCGCGTTT---------------------------------------------------------------------------------------------------------------------------------------------------------------------------------------------------------------------------------------------------------------------------------
>Cp_Alsophila_podophylla_MG262389_151859to153988
---------------------------------------------CCAGCGGCGTACCTAATACCGCTGTCGGCTCTCGAGTTTGAGTTGGTTTGTGACCTCCTGAGCTGCGGGTGCCACCTGTTCTTCCAGAAGGGAAAACAG---CGCCTCCCGGTGGACAAGGAGCAGAGGGTTCTTCTTGGCGACTTA------------------------------------------------------------------------------GTGGAGGATTGT------GCGGTTAGGGCCCCA---CATCCCAGAGGATCC---------------------ATAGGGCTAGATGTGGGATCACTTCCC---TCGGGGATCAGTCTG---ATCGATGTAGACAATCCCTTTGCCGCGCACGCAATTAAGGCC---TAC---CTT------------GGCGAA---GAG---AGGCCCCTCATCATAGAGAGTACACCCTCGGGCGGCCTCCATATCTGGGGGCGAGGC---CTCGACCTG------------------------------------GGTGGGTCCGCAAAGAATGGGCTGTGTGCC------GCGGGCATCCCTGTAGAGTAT---TTT---------CTCGGTGGTAGG---ATAACCATCCTA---GGGGAGAATCGTAGTGTGTACCAGAGGACCCCT---------------CTGGCTGAGGTTGGCACGTTCCCACCACCGTTATGGCCTGCCCGAGGGGGCCACGTGGTA---GAGGCCCGGGTGCCTATTCCTAAA------------GGCACCCGATGGAACACG------------------------------CTCTATGAGCGGGTGATG------------------------------------------------------------------------------------------------------------------------ACCAACCAGTCTACACAGAGGGAGACGCTCCTCTTCCAAGCGCGCTATCTC---TGTGACCCTCCTCTTGAGGAAGATAAGGCG---CGT---GACCTATTG------------CGGATACTAGAG---------AAGCGAGCAGAAGCCCAA---------------------------------------------------GCCGACGAGGAAGCGGAGGGACAA---GCAGGCGAG---GGCACCGCCGGGCCGGAC------CTCGAGCTGGACGCCCACGTAGGGGCCTTGCTGGCCGATCAATTTAAGGAGACC---------------TGGGCCTATCTG------CTCCCCGACGAGCAGTGGTAT---------GAGTATAGA------------GACCTGAGGTGG------GATAGCCCG---------------------------------------------------------------------------------------------------------CCCGGATGGTCTTACTATATGCTCAAT---AAGATAGAGGAGGAGATGAGGAAG------------AAGGGTGCGGCGTTTACGCAATCC------------CAGCGAAAGAGGATGAGCTCCCAGCACTTCCTTAAATCAGTGGAGGAACGCCTGCGCCGG---CACCTTATGCGGGTCAGA---ACAGCTGAC---CGGGGG---CTACCTTTCCTTAATGGGGTGTTGGTGCCT---GGCGAGTTAGGT---------------CCAGAGCTAATTCCTCCCAGTCCG------TCGTGGGTCTGTACGAGCTATGCC---AGTATCCGC---CTAGACCTGTGTACACAGATAACTCCCGTACAG------AAGAGCTTTCTC------CTTACGCTAATGGATGGAGACGTACTGAAATTAAACCTGCTA---------AGGGCTTTCCTTAGATTA------ATCTTC---ACCTTA------GATACCCGAGAA---CAGTTCAGCCTATTCCTGTGGGGGCCG------------------------------------------------------------------------------------------------------GGGGCGACGGGTAAGTCA---ACCCTAACAGAGCTGCTGGAGCATATACTAGGTGGGAGG---TGCGAG------------ACC---CTGGACGTCAGTAGGATAGCTAAC---CGATTCGAGCTGACACTCTTAGAGGGTAAGAACCTGCTGCTCTTCCCG---GATGTAACC---CGA---CAGCCTAGTAATGCAGCA---GCCAGCATCTTA------AAGAGGTTGCTCTCTAATGAG---AGGGTA------ACTGTAGAAGCTAAAGGCAGG------CCCGCC---ATGTCAGTTAAGCCTGGTGCC---CACTCCTTATTTACAGCCAAC---TGGAGATGGCCCGACGTGGACCGATCC------AGCGGGGGGAGGAGGCGCTTTCTCTTCATA------CACACC------------------CCCAGG------------------------------------------------------------------------------------------------ACAGTCATGCGTCGCAACCCGTTCCTGATTGAA---------------------------AGGCTCAAGGAGGAT------------------------------GCCAGCGGGATAGTCACCTGGGCCTTGGAAATGCCGCCCGAGAAGACC---------------------------CGGATAGGCCAT---AGTGTAGAGGCCCTGAACGAGTTAACC------------------GGTGGC---GGG------GCGGACTGCTCGGGG------------------CTGATAGAGTGGGTGACCAAGAAGGTA---------AGATATTGCCCGGGGTTCGAGATCCCGCTAGGTGCCAAGAAA---------------------GTGCCGCTCCCC---GGATCT---CTC---------TATGAGAATTATACACTCTAT---------------------------GCAGACGCCAACAGGATA------------GAACCT---------------------TTCCCGTTTAACCAATTTGGGGAAGCGCTGGACGAT---------------------------------------------------------------------------------------------------------------------------------------------------------------------------------------------------------------GTGATAAGGTCG------------CAGGGGTATCGCGATGTTCTGATCAAGAGGCGGGCA---------------------------CTAGGAAGGATAGTCCAA------------------GGCTTAAGC---CTC---AGCGAG------GGG---GAGCCCATA---AGGAAGAACAGG---------------GTA---ACGGGGTCCATGCGATACCTAATGGAG---------------------------------------------------------------------------------------------ACAAGCCCCTGGCCCGCGTTT---------------------------------------------------------------------------------------------------------------------------------------------------------------------------------------------------------------------------------------------------------------------------------
>Nr_Alsophila_spinulosa_Chr02_38690487to38691806_maxpident_39.655
------------------------------------------------------------ATCCCCCTTTCCTACCTTGATTATACCGCATTAAGCGACTTACTAGCAAGGGGGTGCCATCTCCACTATCAGAGGGGAAAAGAG---CGCCTTTGCGGGGAT------CCTAGGGTGTGCCTATCCCAGCTT------------------------------------------------------------------------------ATCGGCGAGCAG------TCCTTGAAAGGCCCG---CCTGGCAGTGACTCA---------------------ATAGGGGTGGATGTGGGCACTCTGCCC---GTCGGAGTTGGGATA---CTAGATCTAGATAATCCCCTCCTAACCCGGGGGGTCTTACAG---GCC---CTC------------ACAAAGGATAAG---GCCGCCCTGAGCGTGGAGAGGACCCCTTCGAGAGGCCTGCACATATGGGGTGTTCTC---AAGGCTATC------------------------------------GTTCCC------AAGGAGGTGCTCAGCGCG------AGCGGGATACCTCTCGAATAC---TTT---------TCCACGGGAAGG---ATCACGATACTT---TTCCATGGGAAGGATCACGATACT---------------------------GGGCAGTGGGAGAGAAATCTTCACTTGGGTGACCCTGGGGGC---GCTAGAGGGCTT------------TCCCCTCTCTATACG------------GCCCATAAGTAGCAAGAG------------------------------CATCCTAGAGATTGAGGC------------------------------------------------------------------------------------------------------------------------CCCTGTCCCTTCTCGGAAAAGATGG--------AATGCTCTCTGCC--------TGCC-----CCCCTTGAGGAGAATAAGGTG---GAT------------------------CGGACCCTAGAG---------GGTAGAAAGACCCTCTTG---------------------------------------------------------------------------------------------GAGGAGGGAGGAGAG------GAGTGCCTAGAGAGTAGCATCTGTGATAAGTTAGTGGAACACCTGCGAGGGAGG---------------TGGATCTATCAA------ATACCCGATAGGCAGTGGTAT---------AGGTATGAG------------AAGGGCTTCTGG---AAAACTACAGAA---------------------------------------------------------------------------------------------------------TGCTCCTCTTTT---GAGTTTATGACC---GATATAGACATGGAAATCAAGAGG------------GCGGTGGGGTCCTATACCAAGGGG------------TTTAGAAGGAGGATGGGCACACTCCAGTTTCGTAAGCTGATTGAGGAGAATATGAGGCAG---CTGCTCTATTGCACGCCT---ACCCCCATA---GAGGGC---TTGCACTTCCATAATGGGTTGTTGGTTGAG---CGGGAGGGGTCC---------------TATACCCTGTTGCCCCCCCAGCCG---------GACCTCTGGTCCTTTACTCGATGCGGTATACCG---TTAGACCTATCAGCCCCGCTGTCATCACATCAT------AAGAAGATTCTA------CTGGATCTGCTGGACGGTGAGAGGCTCAAATTCAATGTCCTA---------CAGTCCGTTCTATGGCTG------TTGTTT---ACCCGA------AACCCTAGAGAG---CAGGTTAGTCTCTACCTCTGGGGCCCG------------------------------------------------------------------------------------------------------GGTGCAACGGGAAAGTCG---ACCCTGGTATAGCTGCTCAAGTACATACTGGGTGAAGCC---AGCGGG------------TCC---TTGGATGTGCTCCGGCTAAGTCAT---CGCTTTGAGATGAGGGCAATCCAGGATAGAGACCTGCTGACGTTG------------------------------------------------------------------------------------------------------------------------------------------------------------------------------------------------------------------------------------------------------------------------------------------------------------------------------------------------------------------------------------------------------------------------------------------------------------------------------------------------------------------------------------------------------------------------------------------------------------------------------------------------------------------------------------------------------------------------------------------------------------------------------------------------------------------------------------------------------------------------------------------------------------------------------------------------------------------------------------------------------------------------------------------------------------------------------------------------------------------------------------------------------------------------------------------------------------------------------------------------------------------------------------------------------------------------------------------------------------------------------------------------------------------------------------------------------------------------------------------------------------------------------------------------------------------------------------------------------------------------------------------------------------------------------------------------------------------------------------------------------------------------------------------------------------------------------------------
>Nr_Alsophila_spinulosa_Chr03_100239714to100240967_maxpident_43.365
------------------------------------------------------------ATCCCCCTTTCCTACCTTGATTATACCGCATTAAGCGACTTACTAGCAAGGGGGTGCCATCTCCACTATCAAAGGGGAAAAGAG---CGCCTTTGTGGGGAT------CCTAGGGTGTGCCTATCCCAGCTT------------------------------------------------------------------------------ACCGGCGAGCAG------TCCTTGAAAGGCCCG---CCCGACAGTGACTCA---------------------ATAGGGGTGGATGTGGGCACTCTTCCC---GCCAGAGTTGGGATA---CTAGATCTAGATAATCCCCTCCTAACCCGGGGGGTCTTGCAG---GCC---CTC------------ACAGAGGATAGG---GCCGCCCTGAGCGTGGAGAGGACCCCTTCGGGAGGCCTGCACATATGGGGCGTTCTC---AAGGCTAGC------------------------------------ATTCCC------AAGGAGGTGCTCAACGCG------AGCGGGATACCTCTCGAATAC---TTT---------TCCATGGGAAGG---ATCACGATACTG---GGCAGAGGGAGAGAAATCCTCACCTGGGTGCCC---------------CTGGGGGCGCTAGAGGGCTTTCCCCTCTCTATACGGCCCATAAGTAGCAAGAGCATCCCG---GAGATTGAGGCCCCTGTCCCTTCT------------GGGAAAAGATGGAATGCT------------------------------CTCTACAAGCAGATATGG------------------------------------------------------------------------------------------------------------------------GAGAATAGATATCTGGAGAGGGAAGTTCTTATGTTCCAAGTTCGCGCCCTC---TGCCTGCCCCCCCTTGAGGAGAATAAGGTA---GAG---GAGCTGGTCACTATTTTGGATCGGACCCTAGAG---------GGTAGAAAGACCCTCTTG---------------------------------------------------------------------------------------------GAGGAGGGAGGAGAG------GAGTGCCTAGAGAGTAGCGTCTGTGATAAGTTAGTGGAACGCCTGTGAGGGAGG---------------TGGATCTATCGA------ATGCCCGATAGGTAGTGGTAT---------AGGTATGAG------------GAGGGCTGCTAG---AAAACTACAGAT---------------------------------------------------------------------------------------------------------TGCTCCTCTTTT---GAGTTGATGACC---GATATAGACATGGAAATCAAGAGG------------GCGGCGGGGTCCTATACCAAGGGG------------TTTAGAAGGAGGATGGGCACACTCCAATTTTGTAAGCTGATCGAGGAGAATATGAGGCAG---TTGCTTTATTGCACGCCT---ACCCCCTTA---GAGGGC---TTGCACTTCCGTAATGGGTTGTTGGTTGAG---TGGGAGGGGTCC---------------TATACCCTGTTGCCCCCCCAGCCG---------AGCCTCTGGTCCTTTACTCGATGCGGTATACCG---TTAGACCTATCAACCCCGCTCTCATCACATCAT------AAGAAGTTTCTA------CTGGATCTGCTGGATGGCGAGAGGCTCAAACTCAATGTCCTA---------CGGTCTGTTCTATGGCTG------CTGTTT---ACCCGA------AACCCTAGAGAG---CAGGTTAGTCTCTACCTGTGGGGCCCG------------------------------------------------------------------------------------------------------GGCGCA---------------------------------------------------------------------------------------------------------------------------------------------------------------------------------------------------------------------------------------------------------------------------------------------------------------------------------------------------------------------------------------------------------------------------------------------------------------------------------------------------------------------------------------------------------------------------------------------------------------------------------------------------------------------------------------------------------------------------------------------------------------------------------------------------------------------------------------------------------------------------------------------------------------------------------------------------------------------------------------------------------------------------------------------------------------------------------------------------------------------------------------------------------------------------------------------------------------------------------------------------------------------------------------------------------------------------------------------------------------------------------------------------------------------------------------------------------------------------------------------------------------------------------------------------------------------------------------------------------------------------------------------------------------------------------------------------------------------------------------------------------------------------------------------------------------------------------------------------------------------------------------------------------------------------------------------------------------------------------------------------
>Nr_Alsophila_spinulosa_Chr03_100240955to100241788_maxpident_48.432
---------------------------------------------------------------------------------------------------------------------------------------------------------------------------------------------------------------------------------------------------------------------------------------------------------------------------------------------------------------------------------------------------------------------------------------------------------------------------------------------------------------------------------------------------------------------------------------------------------------------------------------------------------------------------------------------------------------------------------------------------------------------------------------------------------------------------------------------------------------------------------------------------------------------------------------------------------------------------------------------------------------------------------------------------------------------------------------------------------------------------------------------------------------------------------------------------------------------------------------------------------------------------------------------------------------------------------------------------------------------------------------------------------------------------------------------------------------------------------------------------------------------------------------------------------------------------------------------------------------------------------------------------------------------------------------------------------------------------------------------------------------------------------------------------------------------------------------------------------------------------------------------------------------------------------------------------------------------------------------------------------------------------------------------------------------------------------------------------------------------------------------------------------GGGCCC------------------------------------------------------------------------------------------------------GGGCGCAAAGGAAAGTCA---ACCCTGGTACAGCTGCTCGAGTACATACTGGGTGAAGCC---AGCGGG------------TCC---TTGGATGTGCTTTGGCTAAGTCAT---CGCTTTGAGATGAGGGCAATCTAGGATAGAGACGTGTTGACGTTACCA---GATATC---CCCCAC---GAGGTGAATAACGCCCAG---TGCTCCATCTTA------AAGAAGATAATATCCGGGGAC---AAGGTG------ATGTGTGAGATCAAGAACGAT------CCCATT---TACTCGATAGAGCCTAAGGCC---GTGGTCATTATTACGGCCAAC---TCTCTGTGGGATGCTCAAGACAAAACC------AGCGGGTTTCGACGCCGGTTTATCTACTTA------TTGACC------------------CCCCGGGTAGGTGCCCGG------------------------------------------------------------------------------------------------CGAGACCCTGACCTCTTGGAT---------------------------AAGATGAAGGAGGGT------------------------------GCAAGCGGGTTGGTCAATTGGGCCTTATCTGCCCCAGAGAAGTGGGAC---------------------------CGGATAGGGCAA---TATGTGGAAGAGCTCAATGAGATGGATGAG---------------GGCGGG------------CTAGACAGCTCGGGC------------------ATACTGGGGTGGCTCTCATTTAAGGTG---------CGGTATTGCCCGGGTCAAGAGCTGCCCTTAGGGGCCAAGAAA---------------------GTGCCTTTGCCA---GGGTCT---CTT---------TACGCGTCGTACGTGGAATAT---------------------------GCAGAAGCCCACGGGATA------------GAGCCT---------------------CTCAGCTACTATTCCTTTGGCAACATGCTTGTCGGA---------------------------------------------------------------------------------------------------------------------------------------------------------------------------------------------------------------TTCGGTCCTCTC------------TAAAGGGTATAGGGGCATGGTCGCAAAGAGGAGGGA---------------------------AAAGGGGAAGGTAGTGAT------------------AGGGCTTAC---CTTGGGCCCGGG------GGG---CGTTCCCCTAAGGAGAGAGACAAA---------------AAA---TCTAGCGGTCCG------------GAA---------------------------------------------------------------------------------------------ACAGACCCTTGGGAGGGCTTT---------------------------------------------------------------------------------------------------------------------------------------------------------------------------------------------------------------------------------------------------------------------------------
>Nr_Alsophila_spinulosa_Chr08_5847723to5846146_maxpident_44.981
------------------------------------------------------------ATCCCCCTTTCCTACCTTCATTATATTGCATTAAGCAACTTACTAGCAAGGGGGTGCCATCTCCACTATCACAGGGGAAAAGAG---CACCTTTGCAGGGAT------CCTAGGGTGTGCCTATCCCAGCTT------------------------------------------------------------------------------ACCGGCGAGCAG------TCCTTGAAAGGCCCG---CCCGGCAGTGACTCA---------------------ATAGGGGTGCATGTGGGCACTTTGCCC---GCCGGAGTTGGGATA---CTAGATCTAGATAATGCCCTCCTAACCCAAGGGGTCTTGCAG---GCC---CTC------------ACACAGGATAAG---GCTGCCTTGAGCGTGGAGAGGACCCCTTCGGGAGGCCTGCACATATGGGGTGTTCTC---AAGGCTAGC------------------------------------GTTCCC------AAGGAGGTGCTCAGCGCG------AGCGAGATACCTCTCAAATAC---TTT---------TCCACGGGAAGG---ATCACGATACTG---GGCAGAGGGAGAGAAATCCTCACCTCGGTGCCC---------------CTAGGGGAGCTAGAGGGCTTTCCCCTCTCTATACGGCCCATAAGTAGCAAGAGCATCCCG---GAGATTGAGGCCCCTGTTCCTTCT------------GGGAAAAGATGGAATGCT------------------------------CTCTACAAGCAGATATGG------------------------------------------------------------------------------------------------------------------------GAGAATAGATATCTGGAGAGGGAAGTTCTTATGTTCCAAGCCCGCGCCCTC---TGCCTGCACCCCCTTAAGGAGAATAAGGTA---GAG---GAGCTGGTCACTATTTTGGATCGGACCCTAGAG---------GGTAGAAAGACCCTCTTG---------------------------------------------------------------------------------------------GAGGAGGGAGGAGAG------GAGTGCCTAGAGAGTAGCGTCTGTGATAAGTTAGTGGAATGCCTGCGAGGGAGG---------------TGGATCTATCGA------ATACCCGATAGGCAGTGGTAT---------AGGTATGAG------------GAGGGCTACTGG---AAAACTACAGAT---------------------------------------------------------------------------------------------------------TGCTCCTCTTTT---GAGTTGATGACT---GATATAGACATGGAAATCAAGAGC------------GCGGCGGGGTCC------AAGGGG------------TTTAGAAGGAGGATGGGCACACTCCAATTTTGTAAGCTGATCGAGGAGAATATGAGGCAGCTGCTGCTGTATTGCACGCCT---ACCCCCTTA---GAAGGC---TTGCACTTCCATAATGGGTTGTTGGTTGAG---CGGGAGGGGTCC---------------TACACCCTGTTGCCCCACCTGTCG---------GGCCTCTGGTCCTTTACTCGATGCGGTATACCA---TTAGACCTATCAGCCCCGCTGTCATCACATCAT------AAGAAGTTTCTA------CTGGATCTGCTGGATGGCGAGAGGCTCAAACTCAATGTCCTA---------CAGTCCGTTCTATGGCTG------CTGTTT---ACGCGA------AACCCTAGAGAG---CCAGTTAGTCTCTACCTCTGGGGCCCG------------------------------------------------------------------------------------------------------GGCGCAACGGGAAAGTCG---ACCTTGGTACAGCTGCTCAAGTACATACTGGGTGAAGCC---AGCGGG------------TCC---------TTGCTCCGGCTAAGTCAT---TGCTTTGAGATGAGGGCAATCCAGGATAGAGACCTGCTGACCTTACCA---GATATC---CCTCAC---GAGGTGAATAACGCCCAG---TGCTCCATCTTA------AAGAAGATAATATCCAGGGAC---AAGGTG------ATGTGTGAGATCAAGAACGGT------CCCATT---TACCCGATAGAGCCTAAGGCC---ATGGTCGTTACTATGGCCAAC---TCTCTGTGGGATGCTCAAGACAGGACC------AGCGGGTTTATCTACTTATTGACCCCTCGG------GTGGCT------------------------------------------------------------------------------------------------------------------------------------------------------------------------------------------------------------------------------------------------------------------------------------------------------------------------------------------------------------------------------------------------------------------------------------------------------------------------------------------------------------------------------------------------------------------------------------------------------------------------------------------------------------------------------------------------------------------------------------------------------------------------------------------------------------------------------------------------------------------------------------------------------------------------------------------------------------------------------------------------------------------------------------------------------------------------------------------------------------------------------------------------------------------------------------------------------------------------------------------------------------------------------------------------------------------------------------------------------------------------------------------------------------------------------------------------------------------------------------------------------------------------------------------------------------------------
>Nr_Alsophila_spinulosa_Chr08_6964470to6966554_maxpident_41.102
------------------------------------------------------------ATCCCCCTTTCCTACCTTAATTATATTGCATTAAGCAACTTACTAGCAAGGGGGTGCCATCTCCACTATCAGAGGGGAAAAGAG---CGCCTTTGCAGGGAT------CCTAGGGTGTGCCTATCCCAGCTT------------------------------------------------------------------------------ACCGGCGAGCAG------TCCTTGAAAGGCCCG---CCCGACAGTGACTCA---------------------ATAGGGGTGCATGTGGGCACTCTGCCC---GCCGGAGTTGGGATA---CTAGATCTAGATAATACCCTCCTAACTCGGGGGGTCTTGCAG---GCC---TTC------------ACAGAGGATAAG---GCCGCCCTGAGCGTGGAGAGGACCCCTTCGGGAGGCCTGCACATATGGGGTGTTCTC---AAGGCTAGC------------------------------------GTTCCC------AAGGAGGTGCTCAGCGCA------AGCGGGATGCCTCTCAAATAC---TTT---------TCCACAAGAAGG---ATCACGATACTG---GGCAGAGGGAGAGAAATCCTCACCTTGGTGCCC---------------CTGGGGGCGCTAGAGGGCTTTCCCCTCTCTATACGGCCCATAAGTAGCAAGAGCATCCCG---GAGATTGAGGCCCCTGTTCCTTCT------------GGGAAAAGATGGAATGGT------------------------------CTCTACAAGCAGATATGG------------------------------------------------------------------------------------------------------------------------GAGAATAGATATCTGGAGAGGGAAGTTCTTATGTTCCAAGCCCGCGCCCTC---TGTCTGCCCCCCCTTAAGGAGAATAAGGTA---GAG---GAGCTGGTCACTATTTTGGATCGGACCCTAGAG---------GGTAGAAAGACCCTCTTG---------------------------------------------------------------------------------------------GATGAGGGAGGAGAG------GAGTGCCTAGAGAGTAGCATCTGTGATAAGTTAGTGGAATGCTTGCAAGGGAGG---------------TGGATCTATCAA------ATACCCGATAGGCAGTGGTAT---------AGGTATGAG------------GAGGGCTACTGG---AAAACTACAGAT---------------------------------------------------------------------------------------------------------TGCTCCTCTTTT---GAGTTGATGACT---GATATAGACATGGAAATCAAGAGG------------GCGGCGGGGTCCTATACCAAGGGG------------TTTAGAAGGAGGATGGGCACACTCCAATTTTGTAAGCTGATTGAGGAGAATATGAGGCAGCTGCTGCTGTATTGCACGCCT---ACCCCCTTA---GAAGGC---TTGCACTTCCATAATGGGTTGTTGGTTGAG---CAAGAGGGGTCC---------------TACACCCTGTTGCCCCACCAGTCG---------GGCCTCTGGTCCTTTACTCGATGCGGTATATTA---TTAGACCTATCAGCCCCGCTGTCATCACATCAT------AAGAAGTTTCTA------CTGGATCTGCTGGACGGCGAGAGG------CTCAATGTCCTA---------CGGTTTGTTCTATGGCTG------CTGTTT---ACGCGA------AACCCTAGAGAG---TCGGTTAGTCTCTACCTCTGGGGCCCG------------------------------------------------------------------------------------------------------GGCGCAACGGGAAAGTCG---ACCTTGGTACAGCTCCTCGAGTACATACTGGGTGAAGCC---AGCGGG------------TCC---------TTGCTCCGGCTAAGTCAT---CGCTTTGAGATGAGGGCAATCCAGAATAAAGACCTGCTGACGTTACCA---GATATC---CCTCAC---GAGGTGAATAACGCCCAG---TGCTCCATCTTA------AAGAAGATAATATCCAGGGAC---AAGGTG------ATATGTGAGATCAAGAACGGT------CCCATT---TACCCGATACGGCCTAAGGCC---ATGGTCATTATTATGGCCAAC---TCTCTGTGGGATGCTCAAGACAGGACC------AACGGGTTTATCTACTTATTGACCCCCCGG------GTGGCT------------------GCCCGTGGG----------------------------------------------------------------------------------------------TGGCTACCCGACGAGACCCTGACCTCTTGGAT---------------------------AAGATGAAGGAGGGT------------------------------GCAAGCGGGTTGGTCAATTGGGCCTTATCTGCGCCAGAGAAGTGGGAC---------------------------CGGATAGGGCAA---TATGTGGAAGAGCTCAATGAGATGGATGAGG--------------GCCGGG------------CTGGACAGCTCGGAC------------------ATACTAGGGTGGCTCTCATTTAAGGTG---------CGGTATTGCCCGGGTCAAAAGCTGCGCTTAGGGGCCAAGAAA---------------------GTGCCTTTGCCA---TGGTCT---CTT---------TACGCGTCGTACGTGGAATAT---------------------------GTGGAAGCCCATGGGATA------------GAGCCT---------------------CTCAGCTACTATTCCTTTGGCGACGTGCTCGCCGAT---------------------------------------------------------------------------------------------------------------------------------------------------------------------------------------------------------------TTGGTCTGCTCT------------AAAGGGTATAGGGGCGTGGTCACAAAGAGGAGGGAA---------------------------AAGGGGAAGGTAGTGATA------------------GGGCTTACC---TTGGGCTCGGGG------GGC---GTTCCCCTA---AGGAGAGAGACA---------------AAA---AGCCCAGCGGTCTAGGCTATGGCGAAG---------------------------------------------------------------------------------------------ACAGAACTTTGGGAGGGCTTTGGCGAG---------------------------------------------------------------------------------------------------------------------------------------------------------------------------------------------------------------------------------------------------------------------------
>Nr_Alsophila_spinulosa_Chr08_7996831to7998207_maxpident_46.753
------------------------------------------------------------------------------------------------------------------------------------------------------------------------------------------------------------------------------------------------------------------------------------------------------------------------------------------------------------------------------------------------------------------------------------------------------------------------------------------------------------------------------------------------------------------------------------------------------------------------------------------------------------------------------------------------------------------------------------------------------------------------------------------------------------------------------------------------------------------------------------------------------------------------------------------------------------------------------------------------------------------------------------------------------------------------------------------------------------------------------------------------------------------------------------------------------------------------------------------------------------------------------------------------------------------------------------------------------------TTAGTGGAACGCCTGTGAGGGAGG---------------TGGATCTATTGA------ATACCCGATAGGCAGTGGTAT---------AGGTATGAG------------GAGGGAGGTGGATCTATCGCGGTGGTATAGGTATGA---------------------------------------------------------------------GGAGGGCTGCTGGAAAACTAC--ATATTGCTCCTCTTTT---GAGTTGATGACCGC-GATATAGACATGGAAATCAAGAGG------------GCGGCGGGGTCCTATACCAAGGGG------------TTTAGAAGGAGGATGGGCACACTCCAGTTTCGTAAGCTGATCGAGGAGAATATGAGGTAG---CTGCTCTATTGCATGCCT---ACCCACTTA---GAGGGC---TTGCACTTCCATAATGGGTTGTTGGTTGAG---CGGGAGGGGTCC---------------TATACCCTGTTGCCCCCCCAGCCG---------GGCCTCTGGTCCTTTACTCGATGCGGTATACCG---TTAGACCTATCAGCCCTGCTGTCATCACATCAT------AAGAAGTTTCTA------CTGGATCTGCTAGACGGCGAGAGGCTCAAACTCAATGTCCTA---------CGGTCCGTTCTACGGTTG------CTGTTT---ACCCGA------AACCCTAGAGAG---CAGGTTAGTCTCTACCTCTGGGGCCCG------------------------------------------------------------------------------------------------------TGTGCAATGGGAAAGTCG---ACCCTGGTACAGCTGCTCAAGTACATACTGGGTGAAGCC---AGCGGG------------TCC---TTAGATGTGCTCCGGCTAAGTCAT---CGCTTTGAGATGAGGGCAATCCAGGATAGACACTTGCTGACGTTACCA---GATATC---CCCCAC---AAGGTGAATAACGCCCAG---TGCTCCATCTTA------AAGAAGATAATATCCGGGGAC---ATGGTG------ATGTGTGAGATCAAGAACGGT------CCCATT---TACCCGATAGAGCCTAAGGCC---ATGGTCATTATTACGGCCAAC---TCTCTCTAGGAAGCTCAAGACAGGACC------AACAGGTTCCGATGTCGGTTTATCTACTTA------TTGACC------------------CCCCGACGG---------------------------------------------------------------------------------------------------------CGAGACCCTGACCTCTTGGAT---------------------------AAGATGAAGGAGGGT------------------------------GCAAGCGGGTTGGTCAATTGGGCCTTATCTACCCCAGAGAAGTGGGAT---------------------------CGGATAGGGCAA---TATGTGGAAGAGCTCAATGAGATGGATGAG---------------GGCGGG------------CTGGACAGCTTGGGC------------------ATACTAGGGTGGCTCTCATTTAAGGTG---------AGGTATTGCCCGGGTCAAGAGCTGCCCTTAGGGGCCAAGAAA---------------------GTGCCTTTGCCA---GGGTCT---CTT---------TACGCGTCGTACGTGGAATAT---------------------------GCGGAAGCCCACGGGATA------------GATCCT---------------------CTCAACTACTATTCCTTTGGTGATGTGCTCGCCGAT---------------------------------------------------------------------------------------------------------------------------------------------------------------------------------------------------------------TTGGTCCGCTCT------------AAAGGGTATAGGGGCATGGTTGCAAAGAGGAGGGAA---------------------------AAGGGGAAGGTAGTGATA------------------GGGCTTACC---TTGGGCTCGGGG------GGC---GTTCCCCTA---AGGAGAGAGACA---------------AAA---ATCTGAGCGGTCCAGGCTATGGCGGAG---------------------------------------------------------------------------------------------ACAGACCCTTGGGAGGGATTT---------------------------------------------------------------------------------------------------------------------------------------------------------------------------------------------------------------------------------------------------------------------------------
>Nr_Alsophila_spinulosa_Chr26_9776390to9777664_maxpident_33.763
[truncated: 578,478 more chars]
