# Supplementary material for: Organellar phylogenomics of Ophioglossaceae fern genera
Source: Front Plant Sci. 2024 Jan 15;14:1294716. doi: 10.3389/fpls.2023.1294716 (PMC10823028; doi:10.3389/fpls.2023.1294716)
Supplement: Supplementary file 3 [file DataSheet_3.zip › Supplementary file S2/mtDNA_CDS/trim/atp1.fas]

>Ophioglossum_austroasiaticum
ATGAAATTCTTTAAAGCTAGAGCCACGGAA------CAACTATCTACTGTCTTAGAAAGAAGAATGACCAACTATTACACTAAATTGCAGGTGGATGAGATTGGTCGAGTGGTATCAGTGGGAGATGGAATTGCACGTGTTTATGGATTGAACAAGATTCAAGCCGGG---GAAATGGTAGAATTTGCCAGCGGTGTGAAAGGAATGGCTTTGAATCCTGAGAAT------------------------GAGAATGTAGGGATTGTGGTATTCGGTAGTGATACTGCCATTAAAGAGGGTGATATGGTCAAGCGCACTGGATCTATTGTGGATGTTCCTGTAGGAAAG---------------------------GCCATGTCAGGTCGTGTGGTTGATGCGTTAGGGGTACCTATTGATGGAAAAGGTGCTTTAGGTGCGGTAGAAAGAAAACGTGTAGAAGTGAAAGCACCCGGTATTATTGCACGTAAATCCGTCCACGAACCTATGCAAACTGGTTTAAAAGCCGTGGATAGCCTGGTTCCTATAGGTCGTGGTCAACGAGAACTGATAATCGGGGACCGACAAACAGGAAAGACTGCTATAGCTATTGATACTATATTAAACCAGAAACAAATCAAC---------------------------------------GCACTT------GGCACCTCCGATAGTGAAAGATTGTTTTGTGTGTACGTAGCGATTGGACAGAAACGTTCAACTGTGGCACAATTGGTTAAGATTCTTTCAGAAGCCGGTGCTTTGGAATATTCCATTGTTGTGGCAGCCACGGCTTCGGATCCTGCTCCTCCGCAATTCCTGGCACCTTATTCTGGTTGTGCTATGGGAGAATACTTTCGAGATCATGGAATGCACGGATTAATCATATACGATGATCCTAGCAAGCAGTCGGTGGCGTATCGACAAATGTCGTTATTGCTACGTCGACCACCAGGTCGTGAGGCTTTCCCTGGGGATGTCTTCTATTTACATTCCCGTTTATTAGAGAGAGCCGCTAAACGATCAGACCAGACTGGTGCGGGTAGCTTGACCGCTTTGCCCGTCATTGAAACACAAGCTGGAGACGTTTCCGCTTATATCCCTACCAATGTCATTTCCATCACAGACGGACAAATCTTCTTGGAAACTGAATTATTTTACCGCGGGATTCGTCCCGCTATTAACGTGGGGTTATCTGTTAGTCGCGTCGGATCTGCTGCCCAACTTAAGCCTATGAAAGCACTTTGTGGCACCTTAAAACTGGATCTCGCACAATATCGTGAAGTGGCCGCCTTTGCTCAATTTGGATCTGACCTTGATCCTGCTACTCAGTATTTGCTACATCGTGGCGCTAGGCTTACTGAAGTCCTTAAACAACCACAA
>Ginkgo
ACGAAAGTCTAT---CCCAGAGCTGCGGAA---------CTCACTACTATATCAGGAGGAAGAATTACCAACCATTGCACCAATTTACAAGTTGATGAGATCGGTCGAGTGGTCCCAGTCGGAGATGGGATTGCACGTGTTTATGGATTGAACGAGATTCAAGCTGGG---GAAATGGTTGAATTTGCCAGCGGTGTGAAAGGAATAGCGCTGAATCTTGAGGAT------------------------GAGAATGTAGGTATTGTTGTATTTGGTAGTGATACCGCCATTAAAGAAGGAGATCTCGTCAAGCGCACTGGATCTATTGTGGATGTTCCTGTGGGAAAG---------------------------GCCATGTTAGGTCGTGTGGTCGATGCGTTGGGAGTACCTATTGATGGAAAAGGGGCTTCAAGCGATCACGAACGAAGACGTGTCGAAGCGAAAGCCCCTGGGATTATTGAACGTAAATCTGTGCACGAACCTATGCAAACAGGGTTAAAAGCAGTGGATAGCCTGGTTCCTATAGGCCGTGGTCAACGAGAACTGATAATCGGGGACCGACAAACTGGGAAAACCGCTATAGCTATCGATATCATATTGAACCAGAAGCGAATGAAC---------------------------------------TCAAAG------GGCACCTCTGATAGTGAAAAATTGTATTGCGTCTATGTAGCGATTGGACAGAAACGCTCGACCGTGGCACAATTGGTTCAAATTATTTCGGAAGCGGATGCTTTGGAATATTCCATTATCGTAGCAGCCACCGCTTCGGATCCTGCTCCTCCGCAATTTCTGGCCCCATATTCCGGGTGTGCTATGGGAGAATATTTCCGCGATAATGGAATGCACGCATTAATAATCTATGATGATCTTAGTAAACAGGCGGTGGCATATCGACAAATGTCATTATTGCTACGCCGACCACCAGGCCGTGAGGCTTTCCCAGGGGATGTTTTCTATTTACATTCCCGTCTATTGGAAAGAGCCGCTAAACGATCGGACCAGACAGGTGCGGGTAGCTTGACCGCGTTACCCGTCATTGAAACACAAGCTGGAGACGTGTCGGCCTATATCCCTACCAATGTGATCTCCATTACAGATGGACAGATCTGTTTGGAAACAGAGCTCTTTTATCGCGGAATTAGACCTGCTATTAACGTCGGCTTATCTGTCAGTCGCGTCGGGTCTGCCGCTCAGTTGAAAGCTATGAAACAAGTACGTGGCAGTTCAAAACCAGAATCGGCACAATATCGTGAAGTGGCCGCCTCTGCTCAATTTGGGTCAGACCTTGATGCTGCTACTCAGGCACCATCAAATAGAGGTGCTAGGCTTACTGAAGTTCCGAAACAACCGCAA
>Whittieria
TCGAAATTTTTTAAAGCTAGAGCCACCGAA------CAACTATCTACTGTCCTAGAAAGAAGAATTACCAACTATTACACCAAATTGCAGGTTGATGAGATTGGTCGAGTTGTATCAGTTGGAGATGGAATTGCACGTGTTTATGGATTGAACCAGATTCAAGCCGGG---GAAATGGTCGAATTTGCCAGCGGTGTGAAAGGAATGGCTTTGAATCCTGAGAAT------------------------GAGAATGTAGGGATTGTTATATTTGGTAGTGATACTGCCATTAAAGAGGGTGATATGGTCAAGCGCACTGGATCTATTGTGGATGTTCCTGTAGGAAAG---------------------------GCCATGTTAGGTCGTGTGGTTGATGCGTTAGGGGTACCTATTGATGGAAAAGGTGCTTTAGGTGCGGTGGAAAGAAAACGTGTAGAAGTTAAAGCACCCGGTATTATTGCACGTAAATCCGTCCACGAACCTATGCAAACTGGTTTAAAAGCCGTGGATAGCCTGGTTCCTATAGGTCGTGGTCAACGAGAACTTATAATCGGAGACCGACAAACAGGAAAGACTGCTATAGCTATTGATACCATTTTGAACCAGAAACAAATCAAC---------------------------------------GCAACT------GGCACCTCCGATAGTGAAAGATTGTTTCGTGTGTACGTAGCGATTGGACAGAAACGTTCAACTGTGGCCCAATTGGTTAAGATTCTTTCAGAAGCCGGTGCTTTGGAATATTCCATTATTGTGGCAGCCACGGCTTCGGATCCTGCACCTCTGCAATTCCTGGCACCTTATTCTGGTTGTGCTATGGGAGAATACTTTCGAGATCATGGAATGCACGGATTAATCATATACGATGATCTTAGCAAGCAGTCAGTAGCGTATCGACAAATGTCGTTATTGTTACGTCGACCACCAGGTCGTGAGGCTTTCCCTGGGGATGTCTTCTATTTACATTCCCGTTTATTAGAGAGAGCCGCTAAACGATCAGACCAGACTGGTGCGGGTAGCTTGACCGCCTTGCCCGTCATTGAAACACAAGCTGGAGACGTTTCCGCTTATATCCCTACCAATGTCATTTCCATCACAGACGGACAAATCTTCTTGGAAACTGAATTATTTTACCGCGGAATTCGTCCCGCTATTAACGTGGGGTTATCTGTTAGTCGGGTGGGATCGGCAGCCCAACTTAAGCCTATGAAAGCACTTTGTGGCACCTTGAAACTGGATCTGGCACAATATCGTGAAGTGGCGGCCTTTGCTCAATTTGGCTCAGACCTGGATCCAGCGACTCAGTATTTGCTACATCGTGGGGCTAGGCTGACAGAAGTACTGAAACAACCACAA
>Ophioglossum_californicum
ATGAAATTCTTTAAAGCTAGAGCCACGGAA------CAACTATCTACTGTCTTAGAAAGAAGAATGACCAACTATTACACTAAATTGCAGGTGGATGAGATTGGTCGAGTGGTATCAGTGGGAGATGGAATTGCACGTGTTTATGGATTGAACAAGATTCAAGCCGGG---GAAATGGTAGAATTTGCCAGCGGTGTGAAAGGAATGGCTTTGAATCCTGAGAAT------------------------GAGAATGTAGGGATTGTGGTATTCGGTAGTGATACTGCCATTAAAGAGGGTGATATGGTCAAGCGCACTGGATCTATTGTGGATGTTCCTGTAGGAAAG---------------------------GCCATGTCAGGTCGTGTGGTTGATGCGTTAGGGGTACCTATTGATGGAAAAGGTGCTTTAGGTGCGGTAGAAAGAAAACGTGTAGAAGTGAAAGCACCCGGTATTATTGCACGTAAATCCGTCCACGAACCTATGCAAACTGGTTTAAAAGCCGTGGATAGCCTGGTTCCTATAGGTCGTGGTCAACGAGAACTGATAATCGGGGACCGACAAACAGGAAAGACTGCTATAGCTATTGATACTATATCAAACCAGAAACAAATCAAC---------------------------------------GCACTT------GGCACCTCCGATAGTGAAAGATTGTTTTGTGTGTACGTAGCGATTGGACAGAAACGTTCAACTGTGGCACAATTGGTTAAGATTCTTTCAGAAGCCGGTGCTTTGGAATATTCCATTGTTGTGGCAGCCACGGCTTCGGATCCTGCTCCTCTGCAATTCCTGGCACCTTATTCTGGTTGTGCTATGGGAGAATACTTTCGAGATCATGGAATGCACGGATTAATCATATACGATGATCCTAGCAAGCAGTCGGTGGCGTATCGACAAATGTCGTTATTGCTACGTCGACCACCAGGTCGTGAGGCTTTCCCTGGGGATGTCTTCTATTTACATTCCCGTTTATTAGAGAGAGCCGCTAAACGATCAGACCAGACTGGTGCGGGTAGCTTGACCGCTTTGCCCGTCATTGAAACACAAGCTGGAGACGTTTCCGCTTATATCCCTACCAATGTCATTTCCATCACAGACGGACAAATCTTCTTGGAAACTGAATTATTTTACCGCGGGATTCGTCCCGCTATTAACGTGGGGTTATCTGTTAGTCGCGTCGGATCTGCTGCCCAACTTAAGCCTATGAAAGCACTTTGTGGCACCTTAAAACTGGATCTCGCACAATATCGTGAAGTGGCCGCCTTTGCTCAATTTGGATCTGACCTTGATCCTGCTACTCAGTATTTGCTACATCGTGGCGCTAGGCTTACTGAAGTCCTTAAACAACCACAA
>Haukia
ATGAAATTTTTTAAAGCTAGAGCAACGGAA------CAACTATCTACTGTCTTAGAAAGAAGAATGACCAACTATTACACGTTATTGCAGGTGGATGAGATTGGTCGAGTGGTATCAGTTGGAGATGGAATTGCACGTGTTTATGGATTGAACAAGATTCAAGCCGGG---GAAATGGTAGAATTTGCCAGCGGTGTGAAAGGAATGGCTTTGAATCTTGAGAAT------------------------GAGAATGTAGGGATTGTGATATTCGGTAGTGATACTGCCATTAAAGAGGGTGATATGGTCAAGCGCACTGGATCTATTGTGGATGTTCCTGTAGGAAAG---------------------------GCCATGTTAGGTCGTGTGGTTGATGCGTTAGGGGTACCTATTGATGGAAAAGGTGCTTTAGGTGCGGTGGAAAGAAAACGTGTAGAAGTGAAAGCACCCGGTATTATTGCACGTAAATCCGTCCACGAACCTATGCAAACTGGTTTAAAAGCCGTGGATAGCCTGGTTCCTATAGGTCGTGGTCAACGAGAACTGATAATCGGAGACCGACAAACAGGAAAGACTGCTATAGCTATTGATACTATATTAAACCAGAAACAAATCAAC---------------------------------------GCACTT------GGCACCTCCGATAGTGAAAGATTGTTTTGTGTGTACGTAGCGATTGGACAGAAACGTTCAACTGTGGCACAATTGGTTAAGATTCTTTCAGAAGCCGGTGCTTTGGAATATTCNATTGTTGTGGCAGCCACGGCTTCGGATCCTGCTCCTCTGCAATTCCTGGCACCTTATTCTGGTTGTGCTATGGGAGAATACTTTCGAGATCATGGAATGCACGGATTAATCATATACGATGATCTTAGCAAGCAGTCGGTGGCGTATCGACAAATGTCGTTATTGTTACGTCGACCACCAGGTCGTGAGGCTTTCCCTGGGGATGTCTTCTATCTACATTCCCGTTTATTAGAGAGAGCCGCTAAACGATCAGACCAGACTGGTGCNGGTAGCTTGACCGCTTTGCCCGTCATTGAAACACAAGCTGGAGACGTTTCCGCTTATATCCCTACCAATGTCATTTCCATCACAGACGGACAAATCTTCTTGGAAACTGAATTATTTTACCGCGGAATTCGTCCCGCTATTAACGTGGGGTTATCTGTTAGTCGCGTCGGATCTGCTGCCCAACTTAAGCCTATGAAAGCACTTTGTGGCACCTTAAAACTGGATCTCGCACAATATCGTGAAGTGGCCGCCTTTGCTCAATTTGGATCTGACCTTGATCCTGCTACTCAGTATTTGCTACATCGTGGCGCTAGGCTTACTGAAGTCCTTAAACAACCACAA
>Cheiroglossa
ATGAAATTTTTTAAAGCTAGAGCCACGGAA------CAACTATCTACTGTCTTAGAAAGAAGAATGACCAACTATTACACTAAATTGCAGGTAGATGAGATTGGTCGAGTGGTATCAGTTGGAGATGGAATTGCACGTGTTTATGGATTGAACAAGATTCAAGCCGGG---GAAATGGTAGAATTTGCCAGCGGTGTGAAAGGAATGGCTTTGAATCCTGAGAAT------------------------GAGAATGTAGGGATTGTGATATCTGGTAGTGATACTGCCATTAAAGAGGGTGATATGGTCAAGCGCACTGGATCTATTGTGGATGTTCCTGTAGGAAAG---------------------------GCCATGTTAGGTCGTGTGGTTGATGCGTTAGGGGTACCTATTGATGGAAAAGGTGCTTTAGGTGCGGTAGAAAGAAAACGTGTAGAAGTGAAAGCACCCGGTATTATTGCACGTAAATCCGTCCACGAACCTATGCAAACTGGTTTAAAAGCCGTGGATAGCCTGGTTCCTATAGGTCGTGGTCAACGAGAACTGATAATCGGAGATCGACAAACAGGAAAGACTGCTATAGCTATTGATACCATATTAAACCAGAAACAAATCAAC---------------------------------------GCACTT------GGCACCTCCGATAGTGAAAGATTGTTTTGTGTGTACGTAGCAATTGGACAGAAACGTTCAACTGTGGCACAATTGGTTAAGATTCTTTCAGAAGCCGATGCTTTGGAATATTCCATTATTGTGGCAGCCACGGCTTCGGATCCTGCTCCTCTGCAATTCCTGGCACCTTATTCTGGTTGTGCTATGGGAGAATACTTTCGAGATCATGGAATGCACGGATTAATCATATACGACGATCTTAGCAAGCAGTCGGTGGCGTATCGGCAAATGTCGTTATTGCTACGTCGACCACCAGGTCGTGAGGCTTTCCCTGGGGATGTCTTTTATTTACATTCCCGTTTATTAGAGAGAGCCGCTAAACGATCAGACCAGACTGGTGCGGGTAGCTTGACCGCTTTGCCCGTCATTGAAACACAAGCTGGAGACGTATCCGCTTATATCCCTACCAATGTAATTTCCATCACAGACGGACAAATTTTCTTGGAAACTGAATTATTTTACCGCGGAATTCGTCCCGCGATTAACGTGGGGTTATCTGTTAGTCGCGTGGGATCTGCAGCCCAACTTAAGCCTATGAAAGCACTGTGTGGCACCTTAAAACTGGATCTGGCACAATATCGTGAAGTGGCGGCTTTTGCTCAATTTGGCTCTGACCTGGATCCAGCAACTCAGTATTTGCTCCATCGTGGCGCTAGGCTGACTGAAGTTCTTAAACAACCATAA
>Botrypus
ATGAAATTCTTTAAAGCTAGAGCAACGGAA------CAACTATCTACTATCTCGGAAAATAAAATGACCAACTATTACACCAAATTGCAGGTGGATGAGATCGGTCGAGTGGTATCAGTTGGAGATGGAATTGCACGTGTTTATGGATTGAACAAGATTTAAGCTGGG---GAAATGGTAGAATTTGCCAGCGGTGTGAAAGGAATGGCTTCGAATCTTGAGAAT------------------------GAGAATGTAGGGATCGTGATATTCGGTAGTGATACTGCCATTAAAGAGGGAGATATGGTCAAGCGCACTGGATCTATTGCGGATGTTCCTGTAGGAAAG---------------------------GCCATGTTAGGTCGTGTGGTTGATGCGTTAGGGGTCCCTATTGATGGAAAAGGTGCTTTAGGCGCGGTAGAAAGAAAACGTGTAGAAGTGAAAGCACCTGGGATTATTGCACGTAAATCCGTCCACGAACCTATGCAAACCGGTTTAAAAGCCGTGGATAGCCCGGTTCCTATAGGTCGTGGTCAACGAGAACTGATAATCGGAGACCGACAAACAGGAAAGACTGCTATAGCTATTGATACCATATCAAACTAGAAACCAATCAAC---------------------------------------GCACTTTCTTCTGGCACCTCTGATAGTGAAAGATTGTTTCGTGCGTATGTAGCAATTGGACAGAAACGTTCAACCGTGGCACAATTAGTTAAGATTCTTTCAGAAGCCGGTGCTTTAGAATATTCCATTATTGTGGCAGCCACGGCTCCGGATCCTGCTCCTCCGCAATTCCCGGCACCTTATTCTGGTCGTGCTATGGGAGAATTTTCTTGAGATCATGGAATGTACGGATTAATCATTTATGATGATCCTAGTAAGCAATCAGTGGCATATCGACAAATGTCGTTATTGTTACGTCGACCACCAGGTCGTGAGGCTTTCCCTGGAGATGTCTCCTATTCACACTCTTGGTTATCAGAGAGAGCCGCTAAACGATCAGACCAGACTGGTGCGGGTAGCTCGACCGCTTCGCCCGTCATTGAAACACAAGCTGGAGACGTTTCCGCTTATACTCCTACCAATGCCATTCCCATTACAGATGGACAAATCTTCTCGGAAACTGAACTCTTTTATCGCGGAATTCGTCCTGCTATTAACGTGGGGTTATCCGTTAGTCGTGTCGGATCTGCTGCCCAACTTAAGCCTATGAAAGCACTTCGTGGCACCTTAAAACTGGATCTCGCACAATATCGTGAAGTGGCCGCCTCTGCTCAATCTGGATTTGACCCCGATTCTGCTACTTAGTATTCGCCACCTCGTGGCGCTAGGCCTACGGAAGTACCTAAATAACCCTAA
>Helminthostachys
ATGAAATTCTTTAAAGCTAGAGCAACGGAA------CAACCATCTATTATCTCAGAAAGAAAAATGACCAACTATTACACTAAATTGCAGGTGGATGAGATCGGTCGAGTGGTCTCAGTTGGAGATGGAATTGCACGTGTTTATGGATCGAACAAGATTTAAGCTGGG---GAAATGGTAGAATCTGCCAGCGGTGTGAAAGGAATGGCTTTGAATCTTGAGAAT------------------------GAGAATGTAGGGATTGTGATATCCGGCAGTGATACTGCCATTAAAGAGGGGGATATGGTCAAGCGCACTGGATCTATTGTGGATGTTCCTGTAGGAAAG---------------------------GCCATGTCAGGTTGTGTGGTTGATGCGTTAGGGGTACCTATTGATGGAAAAGGTGCTTTAAGCGCGGTAGAAAGAAAACGTGTAGAAGTTAAAGCACCTGGGATTATTGCACGTAAATCCGTCCACGAACCTATGCAAACCGGGTTAAAAGCCGTGGATAGCCTGGTTCCTATAGGTCGTGGTCAACGAGAACTGATAATCGGAGACCGACAAACAGGAAAGACTGCTATAGCTATTGATACCATATCAAACCAGAAACCAATCAAC---------------------------------------GCACTTTCTTCTGGCACCTCTGATAGTGAAAGATTGTTTCGTGTGTATGTAGCAATTGGACAGAAACGTTCAACCGTGGCACAATTAGTTAAGATTCTTTCAGAAGCCGGTGCTTTAGAATATTCCATTATTGTGGCAGCCACGGCTCCGGATCCTGCTCCTCCGCAATTCCCGGCACCTTATTCTGGTCGTGCTACGGGAGAATTCTCTTGAGATCATGGAATGTACGGATTAATCATCTATGATGATCCTAGTAAGCAATCAGTGGCGTATCGACAAATGCCGTTATTGTTACGTCGACCACCAGGTCGTGAGGCTTTCCCCGGAGATGTCTCCTATTTACATTCTTGGTTATCAGAGAGAGCCGCTAAACGATCAGACCAGACTGGTGCGGGTAGCTCGACCGCTTCGCCCGTCATTGAAACACAAGCTGGAGACGTTTCCGCTTATATTCCTACCAATGTCATTCTCATTACAGATGGACAAATCTTCTCGGAAACTGAACTCTTTTATCGCGGAATTCGTCCTGCTATTAACGTGGGGTTATCCGTTAGTCGTGTCGGATCTGCTGCCCAACTTAAGCCTATGAAAGCACTTCGTGGCACCTTAAAACTGGATCTCGCACAATATCGTGAAGTGGCCGCCTCTGCTCAATCTGGATCTGACCTCGATCCTGCTACTCAGTATTTGCTACATTGTGGCGCTAGGCCTACTGAAGTACTTAAATAACCATAA
>Japanobotrychium
ATGAAATTCTTTAAAGCTAGAGCAACGGAA------CAACTATCTACTATCTCGGAAAATAAAATGACCAACTACTACACCAAATTGCAGGTGGATGAGATCGGTTGAGTGGTACCAGTTGGAGATGGAATTGCACGTGTTTATGGATCGAACAAGGTTCAAGCTGGG---GAAATGGTAGAATTTGCCAGCGGTGTGAAAGGAATGGCTTCGAATCTTGAGAAT------------------------GAGAATGTAGGGATCGTGATATTCGGTAGTGATACCGCCATTAAAGAGGGAGATATGGTCAAGCGCACTGGATCTATTGTGGATGTTCCTGTAGGAAAG---------------------------GCCATGTTAGGTCGTGTGGTTGATGCGTTAGGGGTCCCTATTGATGGAAAAGGTGCTTTAAGCGCGGTAGAAAGAGAACGTGTAGAAGTGAAAGCACCTGGTATTATTGCACGTAAATCCGTCCACGAACCTATGCAAACCGGTTTAAAAGCCGTGGATAGCCTGGTTCCTATAGGTCGTGGTCAACGAGAACTGATAATCGGAGACCGACAAACAGGAAAGACTGCTATAGCTATTGATACCATATCAAACTAGAAACCAATCAAC---------------------------------------GCACTTTCTTCTGGCGCCTCTGATAGTGAAAGATTGTTTCGTGCGTATGTAGCAATTGGACAGAAACGTTCAACCGTGGCACAATTAGTTAAGATTCTTCCAGAAGCCGGTGCTTTAGAATATTCCATTATTGTGGCAGCCACGGCTCCGGATCCTGCTCCTCCGCAATTCCCGGCACCTTATTCTGGTCGTGCTATGGGAGAATTTTCTCGAGATCATGGAATGTACGGATTAATCATCTATGATGATCTTAGTAAGCAATCAGTGGCATATCGACAAATGCCGTTACTGTTACGTCGACCACCGGGTCGTGAGGCTTTCCCTGGAGATGTCTTCTATTCACACTCTCGGTTACCAGAGAGAGCCGCTAAACGATCAGACCAGACTGGTGCGGGTAGCTCGACCGCTTCGCCCGTCATTGAAACACAAGCTGGAGACGTTTCCGCTTATATTCCTACCAATGTTATTTCCATTACAGATGGACAAATCTTCTCGGAAACTGAACTCTTTTATCGCGGAATTCGTCCTGCTATTAACGTGGGGTTATCCGTTAGTCGTGTCGGATCTGCTGCCCAACTTAAGCCTATGAAAGCACTTCGTGGCACCTTAAAACTGGATCTCGCACAATATCGTGAAGTGGCCGCCTCTGCTCAATTTGGATCTGACCTCGATTCTGCTACTTAGTATTCGCCACATCGCGGCGCTAGGCCTACTGAAGTACTTAAATAACCATAA
>Botrychium
ATGAAATTCTTTAAAGCTGGAGCAACGGAA------CAACTATCTACTATCTCGGAAAGTAAAATGACCAACTATTACACCAAATTGCAGGTGGATGAGATCGGTTGAGTGGTACCAGTTGGAGATGGAATTGCACGTGTTTATGGATCGAACAAGATTTAAGCTGGG---GAAATGGTAGAATTTGCCAGCGGTGTGAAAGGAATGGCTTCGAATCTTGAGAAT------------------------GAGAATGTAGGGATCGTGATATTCGGTAGTGATACTGCCATTAAGGAGGGAGATATGGTCAAGCGCACTGGATCTATTGYGGATGTTCCTGTAGGAAAG---------------------------GCCATGTTAGGTCGTGTGGTTGATGCGTTAGGGGTCCCTATTGATGGAAAAGGTGCTTTAAGCGCGGTAGAAAGAGAACGTGTAGAAGTGAAAGCACCTGGTATTATTGCACGTAAATCCGTCCACGAACCTATGCAAACCGGTTTAAAAGCCGTGGATAGCCCGGTTCCTATAGGTCGTGGTCAACGAGAACTGATAATCGGAGACCGACAAACAGGAAAGACTGCTATAGCTATTGATACCACATCAAACCAGAAACCAATCAAC---------------------------------------GCACTTTCTTCTGGCGCCTCTGATAGTGAAAGATTGTTTCGTGCGTATGTAGCAATTGGACAGAAACGTTCAACCGTGGCACAATTAGTTAAGATTCCTCCAGAAGCCGGTGCTTTAGAATATTCCATTACTGTGGCAGCCACGGCTCCGGATCCTGCTCCTCCGCAATTCCCGGCACCTTATTCTGGTCGTGCTACGGGAGAATTTTCTTGAGATCATGGAATGTACGGATCAATCATCTATGATGATCTTAGTAAGCAATCAGTGGCATATCGACAAATGCCGTTACTGCTACGTCGACCACCGGGTCGTGAGGCTTTCCCTGGAGATGTCTTCTATTCACACCCTCGGTTATCAGAGAGAGCCGCTAAACGATCAGACCAGACTGGTGCGGGTAGCTCGACCGCTTCGCCCGTCATTGAAACACAAGCTGGAGACGTTTCCGCTTATACTCCTACCAATGTTATTTCCACTACAGATGGACAAATCTTCTCGGAAACTGAACCCTTTTATCGCGGAATTCGTCCTGCTATTAACGTGGGGTTATCCGTTAGTCGTGTCGGATCTGCTGCCCAACCTAAGCCTATGAAAGCACTTCGTGGCACCTTAAAACTGGATCTCGCACAATATCGTGAAGTGGCCGCATCTGCTCAATCTGGATCTGACCTCGATTCTGCTACTTAGTATTCGCCACATCGTGGCGCTAGGCCTACTGAAGTACTTAAATAACCATAA
>Psilotum
ATGAGATTCTCTAAAGCTAGAGCAACGGAA------CAACTATCTACTATCCTAGAAAAAAGGATTACCAACTATTACACCAAATTGCAAGTGGATGAGATCGGTCGAGTGGTCTCAGTTGGAGATGGAATTGCACGTGTTTATGGATCGAACAAGATTAAAGCTGGG---GAAATGGTCGAATTTGCCAGCGGTGTGAAGGGAATGGCTTTGAATCTTGAAAAT------------------------GAGGATGTAGGAATTGTTCTATTTGGTAGTGATACTGCCATTAAAGAGGGGGATATGGTCAAGCGCACCGGATCTATTGTGGATGTTCCTGTGGGAAAG---------------------------GCCATGTTGGGTCGTGTGGTTGATGCGTTAGGAGTACCTATTGATGGTAAAGGTGCTTTAAGCGCTGTAGAACGACGACGTGTGGAAGTGAAAGCCCCCGGGATTATTGCACGGAAATCCGTCCACGAACCTATGCAAACCGGTTTAAAAGCCGTGGATAGCCTAGTTCCTATAGGTCGTGGTCAACGAGAACTGATCATCGGAGACCGACAAACGGGAAAGACGGCTATAGCTATTGATACCATATTGAACCAGAAACCAATCAACTTA------------------------------------GCACAG------GGCACCTCCGATAGTGAAAGATTGTTCTGTGTGTATGTAGCGATTGGACAGAAACGTTCAACCGTGGCACAATTAGTTAAGATTCCCTCGGAAGCCGGTGCTTTAGAATATTCCATAGTAGTAGCAGCCACGGCTTCGGATCCTGCTCCTCCGCAATTCCTGGCACCTTACTCTGGGTGTGCTATGGGAGAATTCTTTCGAGATCATGGAATGCACGCATTGATCATCTATGATGATCTTAGTAAGCAATCAGTGGCATATCGACAAATGTCATTATTGTTACGTAGACCACCAGGTCGTGAGGCTTTCCCTGGAGATGTCTCCTATTTACATTCTCGTTTATCGGAAAGAGCCGCTAAACGGTCAGACCAGACTGGGGCAGGTAGCTTGACCGCTTTACCCGTCATTGAAACCCAAGCTGGGGACGTTTCCGCTTATATCCCCACCAATGTAATTTCCATTACAGATGGACAAATCTTCTTGGAAACTGAACTATTTTATCGCGGAGTTCGTCCGGCTATTAACGTGGGGTTATCCGTTAGTCGGGTCGGATCTGCCGCCCAACTTAAGCCTATGAAAGCACTTTGTGGCACCCTAAAGCTAGATCTCGCACAATACCGCGAAGTGGCCGCTTTTGCTCAATTTGGGTCTGACCTTGATACTGCGACTCAGTATTTGCTACATCGTGGCGCTAGGCTTACCGAAATACTTAAACAATCACAA
>Goswamia
ATGAAATTTTTTAAAGCTAGAGCCACGGAA------CAACTATCTACTGTCTTAGAAAGAAGAATGACCAACTATTACACTAAATTGCAGGTGGATGAGATTGGTCGAGTGGTATCAGTTGGAGATGGAATTGCACGTGTTTATGGATCGAACAAGATTCAAGCCGGG---GAAATGGTAGAATTTGCCAGCGGTGTGAAAGGAATGGCTTTGAATCTTGAGAAT------------------------GAGAATGTAGGGATTGTGATATTCGGTAGTGATACTGCCATTAAAGAGGGTGATATGGTCAAGCGCACTGGATCTATTGTGGATGTTCCTGTAGGAAAG---------------------------GCCATGTTAGGTCGTGTAGTTGATGCCAACGGGGTACCTATTGATGGAAAAGGTGCTTTAGGTGCGGTAGAAAGGAAACGTGTAGAAGTGAAAGCACCCGGTATTATTGCACGTAAATCCGTCCACGAACCTATGCAAACTGGTTTAAAAGCCGTGGATAGCCTGGTTCCTATAGGTCGTGGTCAACGAGAACTGATAATCGGAGACCGACAAACAGGAAAGACTGCTACAGCTACTGATACCACATCAAACCAGAAACAAATCAAC---------------------------------------GCACTT------GGCACCGTAGATAGTGAAAGATTGTTTCGTGTGTACGTAGCGATTGGACAGAAACGTTCAACTGTGGCACAATTGGTTAAGATTCTTTCAGAAGCCGGTGCTTTGGAATATTCCATTGTTGTGGCAGCCACGGCTTCGGATCCTGCTCCTCTGCAATTCCTGGCACCTTATTCTGGTTGTGCTATGGGAGAATACTCTCGAGATCATGGAATGCACGCATCAATCATATACGATGATCTTAGCAAGCAGTCGGTGGCGTATCGACAAATGTCGTTATTGTTACGTCGACCACCAGGTCGTGAGGCTTTCCCTGGGGATGTCTTCTATTTACATTCCCGTTTATTAGAGAGAGCCGCTAAACGATCGGACCAGACTGGTGCGGGTAGCTTGACCGCTTTGCCCGTCATTGAAACACAAGCTGGAGACGTTTCCGCGTATATCCCTACCAATGTCACTCCCACCACAGACGGACAAATCTTCTCGGAAACTGAATTATTTTACCGCGGAATTCGTCCCGCGATTAACGTGGGGTTATCTGTTAGTCGCGTCGGATCTGCAGCCCAACTTAAGCCTATGAAAGCACCTCGTGGCACCTTAAAACTGGATCTCGCACAATATCGTGAAGTGGCCGCCTCTGCTCAATTTGGATCTGACCTGGATCCAGCTACTCAGTATCTGCTACATCGTGGCGCTAGGCTGACTGAAGCTCCTAAACAACCGTAA
>Huperzia
ATGAAC------------AGATTGGCAGAAATCGCAGAACTATCTACTTTATTAGAACGAAGAATTACCAACTTTCACACCAAATTGCCAGTGGATGAGATCGGTCGAGTGGTCTCAGTGGGAGATGGAATTGCACGTGTTTATGGATTGAACAAAATTCAAGCTGGG---GAACTGGTTGAATTTGCCAGTGGTGTTAAAGGAATGGCTTTGAACCTAGAAAAT------------------------GAAAATGTAGGAATCGTGATATTTGGTAGTGATACTGCCATTAAAGAAGGAGATATTGTCAAACGCACTGGATCTATTGTAGATGTTCCCGTAGGAAAG---------------------------GCCATGTTAGGTCGTGTAGTTGATGCGTTGGGAATACCTATTGATGGAAAAGGTGCTTTAAACGCTGTAGAACGAAGACGTGTTGAAGTTAAAGCTCCTGGGATTATTGCGCGTAAATCTGTGCACGAACCCATGCAAACAGGATTAAAAGCAGTAGATAGCCCGGTTCCTATAGGTCGTGGTCAACGAGAACTTATAATAGGAGACAGACAAACTGGAAAGACTGCTATAGCTATTGATACCATATTGAACCAAAAACGAATCAAC---------------------------------------GCGCAG------GGCACCTCTGAGAGTGAAAAATTGTATTGTGTGTATGTAGCAATTGGACAGAAACGTTCAACCGTGGCACAATTAGTTAAGATTCTTTCAGAAGCAGGTGCTTTAGAATATTCCGTTATTGTAGCAGCCACTGCTTCGGATCCTGCTCCTCTGCAATTCCTGGCACCATACTCAGGTTGTGCTATGGGAGAATATTTTCGAGATAATGGAATGCACGCATTAATAATATATGATGATCTGAGTAAGCAATCAGTGGCATATCGCCAAATGTCATTGTTATTACGTCGACCTCCGGGTCGTGAGGCGTTCCCAGGAGATGTTTTCTATCCACATTCTCGTTTATTAGAAAGAGCCGCTAAAATGTCAGACCGAACTGGTGCGGGTAGCTTGACAGCATTACCTGTCATTGAAACACAAGCTGGAGACGTATCTGCTTATATTCCTACCAATGTAATTTCCATTACAGATGGACAAATCTTTTTGGAAACAGAACTCTTTTATCGTGGAATTCGACCTGCTATTAACGTGGGATTATCAGTGAGTCGCGTTGGTTCTGCGGCTCAGTTGAAAGCTATGAAACAAGTCTGTGGTAGCTTAAAACTAGAATTGGCACAATATCGTGAAGTAGCCGCTTTTGCTCAATTTGGTTCAGACCTCGACGCGGCTACTCAGTATTTGTTAAATCGTGGGGCTAGGCTAACAGAGGTTCTTAAACAACCACAA
>Ophioderma
TCTATTGTGGATGTTCCTGTAGGAAAGGCC------ATGTTAGGTCGTGTG---------------------------------------GTTGATGCGTTAGGGGTACCTATTGAT---GGAAAAGGTGTTATCACTTTA---GGAATAAAACAAACACAATTAAATTTTCAATCAAATAATGTTAACAGTGGTTTCAGCCAATCTGCAATTAATTCGTTAAACAGTGCAAACACAAGTTATTTCCCTGAAAAAGTTGGTTGTCTTAAATCAAATTGCACTAAAGAAAAGAAATTAGGTGAAAGTTTCAATGCTAAATCAAGTGAATTCAGCACTGAATTAAAAAACAACAACTTAACAACTGCGAATAATTTGAAATTGGTTTCGGATTCAATAGATGCTAAAGCAACACATTTAAACAATAATTTAAATTATTGTGTTGTTGAAAGAAAACGTGTAGAAGTGAAAGCACCCGGTATTATTGCACGTAAATCCGTCCACGAACCTATGCAAACTGGTTTAAAAGCCGTGGATAGCCTGGTTCCTATAGGTCGTGGTCAACGAGAACTGATAATCGGAGACCGACAAACAGGAAAGACTGCTATAGCTATTGATACCATATTAAACCAGAAACAAATCAACAATGCGTTTTTTGAACACAAGGGAAAACAATGTGTTAATGAGTTA------GCTAAAGTTAGCAATAGTTCATTGTTTTGTGTGTACGTAGCGATTGGACAGAAACGTTCAACTGTGGCACAATTGGTTAAGATTCTAGAAGAAGCCGATGCTTTGGAATATTCCATTATTGTGGCAGCCACGGCTTCGGATCCTGCTCCTCTGCAATTCCTGGCACCTTATTCTGGTTGTGCTATGGGAGAATACTTTCGAGATCATGGAATGCACGGATTAATCATATACGACGATCTTAGCAAGCAGTCGGTGGCGTATCGGCAAATGTCGTTATTGCTACGTCGACCACCAGGTCGTGAGGCTTTCCCTGGGGATGTCTTTTATTTACATTCCCGTTTATTAGAGAGAGCCGCTAAACGATCAGACCAGACTGGTGCGGGTAGCTTGACCGCTTTGCCCGTCATTGAAACACAAGCTGGAGACGTATCCGCTTATATCCCTACCAATGTAATTTCCATCACAGACGGACAAATTTTCTTGGAAACTGAATTATTTTACCGCGGAATTCGTCCCGCGATTAACGTGGGGTTATCTGTTAGTCGCGTGGGATCTGCAGCCCAACTTATTAATATGAAAGCACTGTGTGGCACCTTAAAACTGGATCTGGCACAATATCGTGAAGTGGCGGCCTTTGCTCAATTTGGCTCTGACCTGGATCCAGCAACTCAGTATTTGCTCCATCGTGGCGCTAGGCTGACTGAAGTTCTTAAACAACCATAA
>Dryopteris
------------------------------------------------------------------------------------TTGCCAGTGGATGAGATCGGTTGAGTGGTATCGGCTGGGGATGGAATTGCACGTGTTTATGGATCGAACAAGATTCAAGCGGGG---GAAATGGTAGAATTTGCCAGCGGCGTGAAAGGAATGGCTTCGAATTCTGAGAAT------------------------GAGAATGTAGGAATTGTTATATCCGGTAGTGATACCGCCATTAAAGAAGGAGATATGGTCAAGCGCACTGGATCTATTGTGGATGTTCCTGTAGGAAAG---------------------------GCCATGCCAGGTTGTGTAGTTGATGCGTTAGGAGTACCTATTGATGGAAAAGGTGGG---GCGGCCGTTAGATCATCTGCGGTCGAAAGAGGCAAGGCCAGAATTACATACAGGCATAGGACTCACCAG------------------------------------------------------------------------AACCCGCGAAGGGAGGCCAAGACCATA------------------------------------------------------------------------------GCATGT---------------------------------------------------------CGCAAAAGCACGATT---------------------------------------------------------------------------------------------------------GAAGGCAAAGCG-TGAATGAA---------GATCAT---------------------------------------------------------------------------------------------------------------------------------------------CGTGCAAGC------------------------------------------CCGGTA--G---------------------------------------------------------------------------------------------------------------------------------------------------------------------------------------------------------------------------------------------------------------------------------------------------------------------------
>Rhizoglossum
TCGAAATTTTTTAAAGCTAGAGCCACCGAA------CAACTATCTACTGTCCTAGAAAGAAGAATTACCAACTATTACACCAAATTGCAGGTTGATGAGATTGGTCGAGTTGTATCAGTTGGAGATGGAATTGCACGTGTTTATGGATTGAACCAGATTCAAGCCGGG---GAAATGGTCGAATTTGCCAGCGGTGTGAAAGGAATGGCTTTGAATCCTGAGAAT------------------------GAGAATGTAGGGATTGTTCTATTTGGTAGTGATACTGCCATTAAAGAGGGTGATATGGTCAAGCGCACTGGATCTATTGTGGATGTTCCTGTAGGAAAG---------------------------GCCATTATCGGTCGTGTGGTTGATGCGTTAGGGGTACCTATTGATGGAAAAGGTGCTTTAGGTGCGGTGGAAAGAAAACGTGTAGAAGTTAAAGCACCCGGTATTATTGCACGTAAATCCGTCCACGAACCTATGCAAACTGGTTTAAAAGCCGTGGATAGCCTGGTTCCTATAGGTCGTGGTCAACGAGAACTTATAATCGGAGACCGACAAACAGGAAAGACTGCTATAGCTATTGATACCATTTTGAACCAGAAACAAATCAAC---------------------------------------GCACTT------GGCACCTCCGATAGTGAAAGATTGTTTCGTGTGTACGTAGCGATTGGACAGAAACGTTCAACTGTGGCCCAATTGGTTAAGATTCTTTCAGAAGCCGGTGCTTTGGAATATTCCATTATTGTGGCAGCCACGGCTTCGGATCCTGCACCTCTGCAATTCCTGGCACCTTATTCTGGTTGTGCTATGGGAGAATACTTTCGAGATCATGGAATGCACGGATTAATCATATACGATGATCTTAGCAAGCAGTCAGTAGCGTATCGACAAATGTCGTTATTGTTACGTCGACCACCAGGTCGTGAGGCTTTCCCTGGGGATGTCTTCTATTTACATTCCCGTTTATTAGAGAGAGCCGCTAAACGATCAGACCAGACTGGTGCGGGTAGCTTGACCGCCTTGCCCGTCATTGAAACACAAGCTGGAGACGTTTCCGCTTATATCCCTACCAATGTCATTTCCATCACAGACGGACAAATCTTCTTGGAAACTGAATTATTTTACCGCGGAATTCGTCCCGCTATTAACGTGGGGTTATCTGTTAGTCGGGTGGGATCGGCAGCCCAACTTAAGCCTATGAAAGCACTTTGTGGCACCTTGAAACTGGATCTGGCACAATATCGTGAAGTGGCGGCCTTTGCTCAATTTGGCTCAGACCTGGATCCAGCGACTCAGTATTTGCTACATCGTGGGGCTAGGCTGACAGAAGTACTGAAACAACCACAA
>Mankyua
ATGAAATTCTTTAAAGCTAGAGCAACGGAA------CAACCATCTACTCTCTCAGAAAGCAAAATTACCAACTATTACACTAAATTGCAGGTGGATGAGATCGGTCGAGTGGTATCAGTTGGAGATGGAATTGCACGTGTTTATGGATCGAACAAGATTCAAGCTGGG---GAAATGGTCGAATTTGCCAACGGTGTGAAAGGAATGGCTTTGAATCTTGAGAAT------------------------GAGAATGTAGGGATTGTGATATTCGGTAGTGATACTTCCATTAAAGAGGGGGATATGGTCAAGCGCACTGGATCTATTGTGGATGTTCCTGTAGGAAAG---------------------------GCCATGTTAGGTCGTGTGGTTGATGCGTTAGGGGTACCTATTGATGGAAAAGGTGCTTTAAGCGCGGTAGAAAGAAAACGTGTAGAAGTTAAAGCACCTGGGATTATTGCACGTAAATCCGTCCACGAACCTATGCAAACCGGGTTAAAAGCCGTGGATAGCCTGGTTCCTATAGGTCGTGGTCAACGAGAACTGATAATCGGAGACCGACAAACAGGAAAGACTGCTATAGCTATTGATACCATATCGAACCAGAAACCAATCAAC---------------------------------------GCACTTTCTTCTGGCACCTCTGATAGTGAAAGATTGTTTTGTGTGTATGTAGCAATTGGACAGAAACGTTCAACCGTGGCACAATTAGTTAAGATTCTTTCAGAAGCCGGTGCTTTAGAATATTCCATTATTGTGGCAGCCACGGCTTCGGATCCTGCTCCTCTGCAATTCCTGGCACCTTATTCTGGTTGTGCTATGGGAGAATATTTTCGAGATCATGGAATGCACGGATTAATCATCTATGATGATCTTAGTAAGCAATCAGTGGCGTATCGACAAATGTCGTTATTGTTACGTCGACCACCAGGTCGTGAGGCTTTCCCTGGAGATGTCTTCTATTTACATTTTCGGTTATTAGAGAGAGCCGCTAAACGATCAGACCAGACTGGTGCGGGTAGCTCGACCGCTTTGCCCGTCATTGAAACACAAGCTGGAGACGTTTCCGCTTATATTCCTACCAATGTCATTCTCATTACGGATGGACAAATCTTCTTGGAAACTGAACTATTTTATCGCGGAATTCGTCCTGCTATTAACGTGGGGTTATCCGTTAGTCGTGTAGGATCTGCTGCCCAACTTAAGCCTATGAAAGCACTTCGTGGCACCTTAAAACTGGATCTCGCACAATATCGTGAAGTGGCCGCCTCTGCTCAATTTGGATCTGACCTCGATCCTGCTACTCAGTATTTGCTACATCGTGGCGCTAGGCCTACTGAAGTACTTAAACAACCACAA
>Sahashia
ATGAAATTCTTTAAAGCTAGAGCAACGGAA------CAACTATCTACTATCTCAGAGAAAAAAATGACCAACTATTACACCAAATTGCAGGTGGATGAGATCGGTTGAGTGGTATCAGTTGGAGATGGAATTGCACGTGTTTATGGATCGAACAAGATTTAAGCTGGG---GAAATGGTAGAATTTGCCAGCGGTGTGAAAGGAATGGCTTTGAATCTTGAGAAT------------------------GAGAATGTAGGGATTGTGATATTCGGTAGTGATATTGCCATTAAAGAGGGAGATATGGTCAAGCGCACTGGATCTATTGTGGATGTTCCTGTAGGAAAG---------------------------GCCATGTTAGGTCGTGTGGTTGATGCGTTAGGGGTACCTATTGATGGAAAAGGTGCTTTAAGCGCGGTAGAAAGAAAACGTGTAGAAGTGAAAGCACCTGGGATTATTGCACGTAAATCCGTCCACGAACCTATGCAAACCGGGTTAAAAGCCGTGGATAGCCTGGTTCCTATAGGTCGTGGTCAACGAGAACTGATAATCGGAGACCGACAAACAGGAAAGACTGCTATAGCTATTGATACCATATCAAACTAGAAACTAATTAAC---------------------------------------GCACTTTCTTCTGGCACCTCTGATAGTGAAAGATTGTTTCGTGCGTATGTAGCAATTGGACAGAAACGTTCAACCGTGGCACAATTAGTTAAGATTCTTCCAGAAGCCGGTGCTTTAGAATATTCCATTATTGTGGCAGCCACGGCTCCGGATCCTGCTCCTCCGCAATTCCCGGCACCTTATTCTGGTCGTGCTATGGGAGAATTCTTTTGAGATCATGGAATGTACGGATTAATCATCTATGATGATCCTAGTAAGCAATCAGTGGCATATCGACAAATGCCGTTATTGTTACGTCGACCACCAGGTCGTGAAGCTTTCCCTGGAGATGTCTTCTATTTACACTCTCGGTTATCAGAGAGAGCCGCTAAACGATCAGACCAGACTGGTGCGGGTAGCTCGACCGCTTCGCCCGTCATTGAAACACAAGCTGGAGACGTTTCCGCTTATATTCCTACCAATGTCATTCCCATTACAGATGGACAAATCTTCTTGGAAACTGAACTCTTTTATCGCGGAATTCGTCCTGCTATTAACGCGGGGTTATCCGTTAGTCGTGTCGGATCTGCTGCCCAACCTAAGCCTATGAAAGCACTTCGTGGCACCTTAAAACTGGATCTCGCACAATATCGTGAAGTGGCCGCCTCTGCTCAATCTGGATCTGACCTCGATCCTGCTACTTAGTATTCGCCACATCGTGGCGCTAGGCCTACTGAAGTACTTAAACAACCATAA
