# Supplementary material for: Organellar phylogenomics of Ophioglossaceae fern genera
Source: Front Plant Sci. 2024 Jan 15;14:1294716. doi: 10.3389/fpls.2023.1294716 (PMC10823028; doi:10.3389/fpls.2023.1294716)
Supplement: Supplementary file 3 [file DataSheet_3.zip › Supplementary file S2/mtDNA_CDS/trim/atp4.fas]

>Sahashia
ACGAGA------AATAGAATCATGCGTGAA---------------------------------TTAGTTCTATTTGCT---ATTCCAATCCTTAGTGTATTGAGTTCAAAATAGATTTTGATTTATAATGAAGAAATACTAGTAGCTGTTCGTTTGGTAGGGTTTGTTCCCTTTAGTAAAAAGACTTTTGGTGACACTATCAGAGCGATTTCTGAGGCGAGGGCCGGAGGCATTCAAACAGATTTACAGCATCTTCCTAGTTCTCAAGAAGCTCTGTGGTCTGAGTTCAAGGAACAGCATGAATCCCTATTACTCAGCCTGCGCTCAAGTACGCAAATGATTGGAGAATCATGT---CCGAATGAGATGGCGGAGCGC------------------TCACCGTTGTGCAAACAAACGGTGCAAGCTGTGTTATGCCAACAAATAGAGATTTAGTTAGAAGNNCTG---AACGCTATTCGGGAGCAT---TCTCGCCGT---GGTTTTCAAGGAAAGATAGTAAGTTGTTTCCGCAAGCCGGTTGGTGACGAATGCCGT---AGG
>Japanobotrychium
ACGATA------AATAGAATTATGCGCGAA---------------------------------TTGGTTCTATTTGCT---ATTCTAATTCTTAGTGTATTGAGTTCAAAACAAATTTTGATTCATAATGAAGAAATACTAGTAGCTGTTCGTTTAGTAGGGTTTGTTACTTTTAGTCAAAAGACTTTTGGTGACATTATCAGAGCGACTTCTGAGGCGAGGGCCGGAGGCATTCAAACAGATTTACAGCATCTTCCTAGTCCTCAAGAAGCTCTGTGGTCTGAGTCCAAGGAACAGCATGAATCCCTACTACTCAGCCTGCGCTCAAGTACGCAAATGATTGGAGAATCATGT---CCGAATGAGATGGCGGAGCGC------------------TCACCGTTGTGCAAACAAACGGTGCAAGCTGTGTTATGCCAACAAATAGAGATTTAGTTAGAAGCACCG---AACGCTATTCGGGAGCAT---TCTCGCCGT---GGTTTTCAAGGAAAGATAGTAAGTTGTTTTCGCAAGTCGGTTGGTGACGAATGCCTA---CGG
>Sceptridium
---------------------------------------------------------------------------------------------------------------------------TATAATGAATAAATACTAGTAGCTGTTCGTTTGGTAGGGTTTGTTCCCTTTAGTCAAAATACTTTTGGTGACACTATCAGAGCGACTTCTGAGGCGAGGGCCGGA------------------------------------------------------------------------------------------------------------------------------------------------------------------------------------------------------------------------------------------------------------------------------------------------------------------------------------------------
>Cheiroglossa
ACGAGG------AATAGAATTACGCGTGAA---------------------------------TTGGTTCCATTTGCC---ATTCTAATCTTTAGTGTTTTGAGTTCAAAATCAATCTCGGTTCATAATGAAGAAATACTAGTAGCTGTTTGTTTGGTAGGTTTTGTTCCCTCTAGTCAAAAGACTCTTGGTGACACTATCAGAGCGATTTCTGAGGCGAGGGCCGGAGGCATTCAAACAGATCTACAGCATACTCCTGGTTCTCAAGAAGCTCTGTGGTCTGAGTTCAAGGAACAGCACGAATCCCTATTACTCAGCTTGCGCTCAGGTACGCAAATGATTGGAGAATCATGT---CCGAATGAGACGGCGGAGCGC------------------TCACCGTTGTGCAAACAAACGGTGCAAGCTGTGCCATGCCAACAAATAGAGATTCAGTTAGAAGCACTG---AACGCTATTCGGGAGCTC---------CGT---GGTTTTCAAGGAAAGATAGTAAGTTGTTTCCGCAAGTCGGTTGGTGACGAATGCCGT---AGG
>Whittieria
ACGAGG------AATAGAATTACGCGTGAA---------------------------------TTGGTTCCATTTGCC---ATTCCAATCTTTAGTGTTTTGAGTTCAAAATCAATCTCGGTTCATAATGAAGAAATACTAGTAGCTGTTTGTTCGGTAGGTTTTGTTCCCTCTAGTCAAAAGACTCTTGGTGACACTATCAGAGCGACTTCTGAGGCGAGGGCCGGAGGCATTCAAACAGATTTACAGCATACTCCTGGTTCTCAAGAAGCTCTGTGGTCTGAGTTCAAGGAACAGCATGAATCCCTATTACTCAGCTTGCGCTCAGGTACGCAAATGATTGGAGAATCATGT---CCGAATGAGACGGCGGAGCGC------------------TCACCGTTGTGCAAACAAACGGTGCAAGCTGTGCCATGCCAACAAATAGAGATTCAGTTAGAAGCACTG---AACGCTATTCGGGAGCAT---TCTCGCCGT---GGTTTTCAAGGAAAGATAGTAAGTTGTTTCCGCAAGTCGGTTGGTGACGAATGCCGT---AGG
>Rhizoglossum
ACGAGG------AATAGAATTACGCGTGAA---------------------------------TTGGTTCCATTTGCC---ATTCCAATCTTTAGTGTTTTGAGTTCAAAATCAATCTCGGTTCATAATGAAGAAATACTAGTAGCTGTTTGTTCGGTAGGTTTTGTTCCCTCTAGTCAAAAGACTCTTGGTGACACTATCAGAGCGACTTCTGAGGCGAGGGCCGGAGGCATTCAAACAGATTTACAGCATACTCCTGGTTCTCAAGAAGCTCTGTGGTCTGAGTTCAAGGAACAGCATGAATCCCTATTACTCAGCTTGCGCTCAGGTACGCAAATGATTGGAGAATCATGT---CCGAATGAGACGGCGGAGCGC------------------TCACCGTTGTGCAAACAAACGGTGCAAGCTGTGCCATGCCAACAAATAGAGATTCAGTTAGAAGCACTG---AACGCTATTCGGGAGCAT---TCTCGCCGT---GGTTTTCAAGGAAAGATAGTAAGTTGTTTCCGCAAGTCGGTTGGTGACGAATGCCGT---AGG
>Ophioderma
TTGTTT------TTACGAATTACGCGTGAA---------------------------------TTGGTTCCATTTGCC---ATTCCTTTAGTTAGTGTTTTGAGTTCAAAATCAATCTCGGTTCATAATGAAGAAATACTAGTAGCTGTTTGTTTGGTAGGTTTTGTTACCTCTAGTAAAAAGACTCTTGGTGACACTATCAGAGCGACTTCTGAGGCGAGGGCCGGAGGCATTCAAACAGATCTACAGCATACTCCTGGTTCTCAAGAAGCTCTGTGGTCTGAGTTCAAGGAACAGCATGAATCCCTATTACTCAGCTTGCGCTCAGGTACGCAAATGATTGGAGAATCATGTATTCCGAATCAACAATCTATTGATGAGATCAAGCTTTTGTTTTCACCC------AAACAAACGGTGCAAGCTGTGCCATGCCAACAAATAGAGCAGAGGTTAGAAGCACTG---AACGCTCAAAGGGAGCAT---TCTTTGATT---GGTTTTCAAGGAAAGATAGTAAGTTGTTTCCGAAAGAATTTTTTACTGGAAGGCTGTGAAGAA
>Botrychium
ACGAGA------AATAGAATTATGCGCGAA---------------------------------TTGGTTCTATTTGCT---ATTCTAATTTTTAGTGTATTGAGTCCAAAATAAATTTCGATTCATAATGAAGAAATACTAGTAGCTGTTCGTTTGGTAGGGTTTGTTCCCTTTAGTCAAAATACTTTTGGTGACACTATCAGAGCGACTTCTGAGGCGAGGGCCGGAGGCATTCAAGCAGATTTACAGCATCTTCCTAGTCCTCAAGAAGCTCTGTGGTCTGAGTCCAAGGAACAGCATGAATCCCTACTACTCAGCCTGCGCTCAAGTACGCAAATGATTGGAGAATCATGT---CCGAATGAGATGGCGGAGCGC------------------TCACCGTTGTGCAAACAAACGGTGCAAGCTGTGTTATGCCAACAAATAGAGATTTAGTTAGAAGCACCG---AACGCTATTCGGGAGCAT---TCTCGCCGT---GGTTTTCAAGGAAAGATAGTAAGTTGTTTTCGCAAGTCGGTTGGTGACGAATGCCTA---CGG
>Mankyua
ACGAGA------AAGATCATTATGCGTGAA---------------------------------TTGGTTCTATTTGCC---ATTCCAATTTTTAGTGTTTCGAGTTCAAAACAAATTTCGATTTATAATGAAGAAATACTAGTAGCTGTTCGTTTGGTAGGTTCTGCTCCCTTTAGTAAAAAGACTTTCGGTGACACTATCAGAGCGACTCCTGAGGCGAGGGCCGGAGGCATTCAGACAGATTTACAGCATCTTCTTAGTTCTCAAGAAGCTCTGTGGTCTGAGTTAAAGGAACAGCATGAATCCTTATTACTCAGCTTGCGCTCGAGTACGCAAATGATTGGAGAATCATGT---CCGAATGAGATGGCAGAGCGC------------------TCACCGTTGTGCAAACAAACGGTGCAAGCTGTGTTATGCCAACAAATAGAGATTCAGTTAGAAGCACTG---AACGCTCTTCGGGAGCAT---TCTCGCCGT---GGTTTTCAAAGAAAGATAGGTTGTTGCTTTCGCAAGTCGGTTGGTGACGAATGCCTA---CGG
>Sahashia
ACGAGA------AATAGAATCATGCGTGAA---------------------------------TTAGTTCTATTTGCT---ATTCCAATCCTTAGTGTATTGAGTTCAAAATAGATTTTGATTTATAATGAAGAAATACTAGTAGCTGTTCGTTTGGTAGGGTTTGTTCCCTTTAGTAAAAAGACTTTTGGTGACACTATCAGAGCGATTTCTGAGGCGAGGGCCGGAGGCATTCAAACAGATTTACAGCATCTTCCTAGTTCTCAAGAAGCTCTGTGGTCTGAGTTCAAGGAACAGCATGAATCCCTATTACTCAGCCTGCGCTCAAGTACGCAAATGATTGGAGAATCATGT---CCGAATGAGATGGCGGAGCGC------------------TCACCGTTGTGCAAACAAACGGTGCAAGCTGTGTTATGCCAACAAATAGAGATTTAGTTAGAAGNNCTG---AACGCTATTCGGGAGCAT---TCTCGCCGT---GGTTTTCAAGGAAAGATAGTAAGTTGTTTCCGCAAGCCGGTTGGTGACGAATGCCGT---AGG
>Botrypus
ACGATA------AATAGAATTATGCGTGAA---------------------------------TTGGTTCTATTTGCT---ATTCCAATCTTTAGTGTATTGAGTTCAAAATAAATTTTGATCTATAATGAAGAAATACTAGTAGCTGTTTGTTTGGTAGGTTTTGTTCCCTTTAGTAAAAAAACTTTTGGTGACACTATAAGAGCGACTTCTGAGGCGAGGGCCGGAGGCATTCAAACAGATTTACAGCATCTTCCTAGTTCTCAAGAAGCTCTGTGGTCTGAGTTCAAGGAACAGCATGAATCCCTACTACTCAGCCTGCGCTCAAGTACGCAAATGATTGGAGAATCATGT---CCGAATGAGATGGCGGAGCGC------------------TCACCGTTGTGCAAACAAACGGTGCAAGCTGTGTTATGCCAACAAATAGAGATTTAGTTAGAAGCACTG---AACGCTATTCGGGAGCAT---TCTCGCCGT---GGTTTTCAAGGAAAGATAGTAAGTTGTTTTCGCAAGTCGGTTGGTGACGAATGCCTA---CGG
>Haukia
ACGAGG------AATAGAATTATGCGTGAA---------------------------------TTGGTTTTATTTGCC---ATTCTAATCCTTAGTGTTCTGAGTCCAAAATCAATCTTGGTTTATAATGAAGAAATACTAGTAGCTGTTTGTTTGGTAGGTTTTGTTCTTTTTAGTCAAAAGACTCTTGGTGACACTATCAGAGCGACTTTTGAGGCGAGGGCCGGAGGCATTCAAACAGATCCACAGCATACTCTTGGTTCTCAAGAAGCTCTGTGGTCTGAGTTCAAGGAACAGCATGAATCCCTATTACTCAGCTTGCGCTCAGGTACGCAAATGATTGGAGAATCATGT---CTGAATGAGATGGCGGAGCGC------------------TCACCGTTGTGCGAACAAACGGTGCAAGCTGTGCTATGCCAACAAATAGAGATTCAGTTAGAAGCACTG---AACGCTATTCGGGAGCAT---TCTCGCCGT---GGTTTTCAAGGAAAGATAGTAAGTTGTTTCCGCAAGTCGGTTGGTGACGAATGCCGT---AGG
>Goswamia
ACGAGG------AATAGAATTACGCGTGAA---------------------------------TTGGTTCCATTTGCC---ATTCCAATCTTTAGTGTTTTGAGTTCAAAATCAATCTCGGTTCATAATGAAGAAATACTAGTAGCTGTTCGTTTGGTAGGTTTTGTTCTTTCTAGTCAAAAGACTCTTGGTGACACTATCAGAGCGACTTCTGAGGCGAGGGCCGGAGGCATTCAAACAGATCTACAGCATACTCCCGGTTCTCAAGAAGCTCCGTGGTCTGAGTTCAAGGAACAGCATGAATCCCTATTACTCAGCTTGCGCTCAGGTACGCAAATGATTGGAGAATCATGT---CCGAATGAGACGGCRGAGCRC------------------TCAYCGTTGTGCAAACAAAYGGTGCAAGCTGTGCCATGCCAACAAATAGAGATTCAGTTAGAAGCACTG---AACGCTATTCGGGAGCAT---TCTCGCCGT---GGTTTTCAAGGAAAGATAGTAAGTTGTTTCCGCAAGTCGGTTGGTGACGAATGCCGT---AGG
>Ophioglossum_austroasiaticum
ACGAGG------AATAGGATTACGCGTGAA---------------------------------TTGGTTCCATTTGCC---ATTCCAATCTTTAGTGTTTCGAGTTCAAAATCAATCTCGGTTCATAATGAAGAAATACTAGTAGCTGTTTGTTTGGTAGGTTTTGTTCCCTCTAGTCAAAAGACTCTTGGTGACACTATCAGAGCGACTTCTGAGGCGAGGGCCGGAGGCATTCAAACAGATCTACAGCATACTCCTGGTTCTCAAGAAGCTCTGTGGTCTGAGTTCAAGGAACAGCATGAATCCCCATTACTCAGCTTGCGCTCAGGTACGCAAATGATTGGAGAATCATGT---CCGAATGAGACGGCGGAGCGC------------------TCACCGTTGTGCGAACGAACGGTGCAAGCTGTGCCATGCCAACAAATAGAGATTCAGTTAGAAGCACTG---AACGCTATTCGGGAGCAT---TCTCGCCGT---GGTTTTCAAGGAAAGATAGTAAGTTGTTCCCGCAAGTCGGTTGGTGACGAATGCCGT---AGG
>Ophioglossum_californicum
ACGAGG------AATAGGATTACGCGTGAA---------------------------------TTGGTTCCATTTGCC---ATTCCAATCTTTAGTGTTTCGAGTTCAAAATCAATCTCGGTTCATAATGAAGAAATACTAGTAGCTGTTTGTTTGGTAGGTTTTGTTCCCTCTAGTCAAAAGACTCTTGGTGACACTATCAGAGCGACTTCTGAGGCGAGGGCCGGAGGCATTCAAACAGATCTACAGCATACTCCTGGTTCTCAAGAAGCTCTGTGGTCTGAGTTCAAGGAACAGCATGAATCCCCATTACTCAGCTTGCGCTCAGGTACGCAAATGATTGGAGAATCATGT---CCGAATGAGACGGCGGAGCGC------------------TCACCGTTGTGCGAACGAACGGTGCAAGCTGTGCCATGCCAACAAATAGAGATTCAGTTAGAAGCACTG---AACGCTATTCGGGAGCAT---TCTCGCCGT---GGTTTTCAAGGAAAGATAGTAAGTTGTTCCCGCAAGTCGGTTGGTGACGAATGCCGT---AGG
>Psilotum
ATGAAT---ACATCGACAGGGAGAAGAGAGGGTAAAAATAGTTGGTTGGTAATTATGCGTGAATTGGTTCTATTTGCT---ATTCCAATCTTTAGTGTTTCGAGTTCGAAACAAATATTGATTTATAATGAAGAAATACTAGTAGCTGTTCGTTCGGTGGGTTTCGTTATCTCTAGTAGAAAGACTTTCGGTGACACTATCGGAGCGATTTTTGAGGTGAGAAGCGAAGCTATTCAAACAGGTTTACAGCATCTTACTAGTTCTGAAGAAGCTCTGTGGTCTGAGTTAGATGAACAGCATGAATTACCACTACTCAGCTTACGCTCAAGTACGCAAATGGTTGAAGAATCCTGT---ATAAATGATATGGTGGAGCGC---------------TGTGCACCGTTGTGCAAACAAACAGTGCAAGCTGTGTTATGTCAACAAATAGAGATTCAGTCAAAAGCACTG---TTGGCTATTCAAGGACAT---TCTCGCCTA---CGTTTTCAAGGAACAATAGTAAGTTGTTTTTGCAAGTCAGTCGGTGACGAATTTCGC---TTT
>Huperzia
---------------------ATGCGTGAA---------------------------------TTGGTTATATTTGCT---ATTTCAATTCTTAGTGTTTCGAGTCCAAAACAAATCTTAATTTATAATGAAGAAATTGTGGTAGCTTTAAGTTTTGTGCTTTTTGTTATATTTAGTCAAAAAACTTTTGGTGAAACTTTCAAAGCGACTTTGGAGGCGAGAAGCGAAGCTATTCTTTCAGAGTTACAGCATTTGATGAGTTCTCAAGAAGCTTTGTGGTCCGAATCAAAGAAACAGCACGAATTACGTAGTATCAGCTTGCGTTCAAGCACGCAAATGATTGGAGAATCATGT---ATAAATAATATGGTTACGCGC---------------TGTGCACCTAAGTGCAAACAAACAGTGCAAGCTGCGTTAGGCCAGCAAATAGAGCTTCAGTTAAAAACACTG---TTAGCTATGAAAGAGCATTATTCTCGCATC---CGTTTTCAAGACAAGATAGTAACTTGTTTCCGCTTCTCAGTGGATGACGAATTTCGC---TTT
>Ginkgo
ATGAGATTTAGTTCCACGAATACGAAGGAG------------------------------GGAAATATGCCATTCGCTGCTATTCCATTTATTCGTGTATTAAGTTCGAAGGGGATCTCGATATACAACGAAGAAATGATAGTAGCTCGTCGTTCCACAGGCTTTATCATATTCAGTCAGAAGAGTTCGGGTAATACCTCCGAAGCGACTCTCGACGGGAGAATCGGAGCTATTCAGAGGGAATTGCAGCAATTCCCCAATCCTGACGAAGTTGTTTCTCCGGAATCCAATGAACAGCAGCAATTACTTGGGATCAGCTTGCGTTCAATCACGCCAGAAATTGTAGAACCATTA---CCAAATGAGACGGCACGCTGT------------------GCGCCTAAGTGCGAAAAGACAGTGCAAGCTGTGTTATGCCGAAACCTAAATGTGGAGTCAGCGACACCTCCAAATGCCATTTCT---------TCCCGCCGCATCCGTCTTCGGGACGATATAGTCACAGGTCTTCACTTCTCGGTGAGTGATCAATTTGTC---CCC
