# Supplementary material for: Organellar phylogenomics of Ophioglossaceae fern genera
Source: Front Plant Sci. 2024 Jan 15;14:1294716. doi: 10.3389/fpls.2023.1294716 (PMC10823028; doi:10.3389/fpls.2023.1294716)
Supplement: Supplementary file 3 [file DataSheet_3.zip › Supplementary file S2/mtDNA_CDS/trim/atp6.fas]

>Sahashia
ATG------GCTTACAGTCCACCGGAACAATTTGCCATTATCCCATTAATCCCTATTCATATAGGAAACTTGTACCTTTCATTTACCAATTCCTCTTTGTTCATGCTACCAACTATAAGTTTAGTACTGCTTTTAGTTTCTCTGGTGACCCTGAATGGA---GGACACTTAGTACCAAATGCTCGGCAATCCTTGGTGGAAATGATTCATGATTTTGTGCCTAAC---TTGGTGAACGAATAGATTAGTGGT---GTTTCG---------AAAGAAAAGTTTTTTCCCCTGATATTCGTTACTTTTACCTTTCCCCTTTTTTGTAATCTGCAAGGTATGATCCCTTATAGCTTTACAGTGACAAGTCATTTTATCATTACTCTGGGTCTTTCCTTCTCTCTTTCCCTCGGAATCACTATAGTGGGTGTTCGAACGAATGGGCTTCCTTTTCCCAGTTTCTTTCTACCGCCAGGAGTACCCTTGCCGTTAGCACCTTTCCCAGTCCTTTTGGAGTTAATACCTTATGGTTTTTGCGCCTTAAGCTTAGGAATACGGTTATTTGCCAATATGATGGCTGGTCATAGTTTAGTCAAGATTTTAAGTGGCTTTGCTCGGACTATGCTATCT---ATGAGGGGTCTTCTGTTC---TTAGCGCATCTCGCTTCTCTTTCGATAGTCTTCGCATTAACTGGTTCGGAATCAGGGGTGGCTATTTCACAAGCTTATGTTTTCACTATTTCGATCCGTATTCACTCGAATGATGCTATAAACCTTCATTAA
>Ginkgo
ACG------CCAAACAGCCCACTTGAGCAACCTGCCATTATCCCATTGATTCCTATGAATATAGGAAACTTGTATTTCCCATCCACAAATCCATCTTTGTCCATGCCGCTAACTATAAGTTCAGTCCTGCTTTTAGTTCATTTCGTTACTAAGAACGGAGGGGGAAACTCAGTACCAAATGCTTGGCAATCCTTGGTAGAGCCTATTCATGATTTCGTGCCGAAC---CTGGTGAACGAACAAATAGGTGGT---CTTTCCGGAAATGTCAAACAAAAGTTTTCCCCTCGCATCTCGGTCACTTTTACTTCTTCGTCATTTCGTAATCCCCAGGGTATGATACCACATAGCTCTACAGTTACGAGTCATTTTATCATTACTTCGGGTCCCCCCTTTTCGATTTCTATTGGAATTACTATAGTGGGATCCCAAAGGAATGGGCTCCATTTCTCCAGCTTCTCATCACCCGCAGGAGTACCACTGCCGTTAGCACCTCCCTCAGTACTCCCTGAGCTAATCCCTCATTGTTCCCGCGCATCAAGCTCAGGAATACGTTTATCTGCTAATATGATGGCTGGTCATAGTTCAGTAAGGATTTCAAGTGGGTCCGCTCGGACTATGCCATGT---ATGAATAATATTATGTATTCCATAGGAGATCCTGGTCCTTCACCAATAGTTTTTGCACCGACCGGTTCGGAATTAGGTGTCGCTATATCACAAGCTCATGTTTCTGCAATCTCAATTTGTATTTACCCGAATGATGCTACAAATCTTCATCAG
>Botrychium
ACG------GCTTACAGTCCACCGGAACAATTTGCCATTATCCCATTAATTCCTATTCGTATAGGAAACTTGTATCTTTCATTTACCAATTCCTCTTTGTTCATGCTACCAACTATCAGTTTAGTACTGCTTTTAGTTTCTCTGGCGACCCTGAATGGA---GGACACTTAGTACCAAATGCTCGGCAATCCTTGGTGGAAATGATTCATGATTTTGTGCCTAAC---CTGGTGAACGAATAGATCGGTGGT---GTTTCG---------AAAGAAAGGTTTTTTCCCCTGATATTCGTTACTTTTACCTTTCCACTCTTTCGTAATCTGCAAGGTATGATCCTTTATAGCTTTACAGTGACAAGTCATTTTATCATTACTCCGGGTCCTTCCTTCTCTCTTTTCCCCGGAATCACTATAGTGGGTTTTCGAACGAATGGGCTTACTTTTTCCAGTTTCTCTTTACCGCCAGGAGTCCCCTTGCCGTTAGCACCTTTCCCAGTCCTTTTGGAGTTAATACCTCATGGTTTTTGCGCCTTAAGCTTAGGAATACGGTTATTTGCCAATATGATGGCTGGTCATAGTTTAGTCAAGATTTCAAGTGGCTTTGCCCGGACTATGCTATCT---ATGAGGGGTCTTCTGTTC---TTAGCGCATCTCGCTTCTCTTTCGATAGTCTTCGCATTAACTGGTTCGGAATCGGGAGTGGCTATTTCACAAGCTTATGTTTCCACTATTTCGATCCGTATTCACTCGAATGATGCTATAAACCTTCATTAA
>Botrypus
ATG------GCTTACAGTCCACCGGAACAATTTGCCATTATCCCATTAATTCCTATTCGTATAGGAAACTTGTATCTTTCATTTACCAATTCCTCTTTGTTCATGCTACCAACTATCAGTTTAGTACTGCTTTTAGTTTCTCTGGTGACCCTGAATGGA---GGACACTTAGTACCAAATGCTCGGCAATCCTTGGTGGAAATGATTCATGATTTTGTGCCTAAC---TTGGTGAACGAATAGATCAGTGGT---GTTTCG---------AAAGAAAAGTTTTTTCCCCTGATATTCGTTACTTTTACCTTTCCACTCTTYTGTAATCTGCAAGGTATGATCCTTTATAGCTTTACAGTGACAAGTCATTTTATCATTACTCTGGGTCTTTCCTTCTCTCTTTCCCTCGGAATCACTATAGTGGGTTTTCGAACGAATGGGCTTCCTTTTTCCAGTTTATCTTTACCGCCAGGAGTCCCCTTGCCGTTAGCACCTTTCCTAGTCCTTTTGGAGTTAATACCTCATGGTTTTTGCGCCTTAAGCTTAGGAATACGGTTATTTGCCAATATGATGGCTGGTCATAGTTTAGTCAAGATTTTAAGTGGCTTTGCCCGGACCATGCTATCT---ATGAGGGGTCTTCTGTTC---TTAGCGCATCTCGCTTCTCTTTTGATAGTCTTCGCATTAACTGGTTCGGAATCGGGGGTGGCTATTTCACAAGCTTATGTTTTCACTATTTCGATCCGTATTCACTCGAATGATGCTATAAACCTTCATTAA
>Japanobotrychium
ATG------GCTTACAGTCCACCGGAACAATTTGCCATTATCCCATTAATTCCTATTCGTATAGGAAACTTGTATCTTTCATTTACCAATTCCTCTTTGTTCATGCTACCAACTATCAGTTTAGTACTGCTTTTAGTTTCTCTGGCGACCCTGAATGGA---GGACACTTAGTACCAAATGCTCGGCAATCCTTGGTGGAAATGATTCATGATTTTGTGCCTAAC---TTGGTGAACGAATAGATCGGTGGT---GTTTCG---------AAAGAAAGGTTTTTTCCCCTGATATTCGTTACTTTTACCTTCCCACTTTTTTGTAATCTGCAAGGTATGATCCCTTATAGCTTTACAGTGACAAGTCATTTTATCATTACTCTGGGTCTTTCCTTCTCTCTTTCCCTCGGAATCACTATAGTGGGTCTTCGAACGAATGGGCTTCCTTTTTCCAGTTTCTCTTTACCGCCAGGAGTCCCCTTGCCGTTAGCACCTTTCCTAGTCCTTTTGGAGTTAATATCTTATGGTTTTTGCGCCTTAAGCTTAGGAATACGGTTATTTGCCAATATGATGGCTGGTCATAGTTTAGTCAAGATTTTAAGTGGCTTTGCTCGGACTATGCTATCT---ATGAGGGGTCTTCTGTTC---TTAGCGCATCTCGCTTCTCTTTCGATAGTCTTCGCATTAACTGGTTCGGAATCGGGAGTGGCTATTTCACAAGCTTATGTTTTCACTATTTCGATCCGTATTCACTCGAATGATGCTATAAACCTTCATCAA
>Sceptridium
ATG------GCTTACAGTCCATCGGAACAATTTGCCATTATCCCATTAATTCCTATTCGCATAGGAAACTTGTATCTTTCATTTACCAATTCCTCCTTGTTCATGCTACCAACTATCAGTTTAGTACTGCTTTTAGTTTCTCNNNNNNNCCTGAATGGA---GGACACTTAGTACCAAATGCTCGGCAATCCTTGGTGGAAATGANTCATGATTTTGTGCCTAAC---CTGGTGAACGAATAGATCGGTGGT---GTTTCG---------AAAGAAAGGTTTTTTCCCCTGATATTCGTTACTTTTACCTTCCCACTCTTTCGTAATCTGCAAGGTATGATCCTTTATAGCTTTACAGTGACAAGTCATTTTATCATTACTCCGGGTCTTCCCTTCTCTCTTTCCCTCGGAATCACTATAGTGGCTTTTCGAACGAATGGGCTTCCTTTTTCCAGTTTCTCTTTACCGCCAGGAGTCCCCTTGCCGTTAGCACCTTTCCTAGTCCTTTTGGAGTTAATATCTCATGGTTTTTGCGCCTTAAGCTTAGGAATACGGTTATTTGCCAATATGATGGCTGGTCATAGTTTAGTCAAGATTTTAAGTGGCTTTGCTCGGACCATGCTATCT---ATGAGGGGTCTTCTGTTC---TTAGCGCATCTCGCTTCTCTTTCGATAGTCTTCGCATTAACTGGTTCGGAATCGGGAGTGGCTATTTCACAAGCTTATGTTTTCACTATTTCGATCCGTATTCACTCGAATGATGCTATAAACCTTCATTAA
>Haukia
ACG------GCTCACAGTCCACCGGAACAATTTGCCATTATCCCATTAATTCCTATTCGTATGGGAGACTCGTATCTTTCATTTACCAATTCCTCTTTGTTCATGCCACCAACTATCAGTTTAGTACTGCTTTCAGTTTCTTTGGTGACYCTGAATGGA---GGACACTTAGTACCAAATGCTCGGCAATCCTTGGTGGAAATGATTCATGATTTTGTGCCTAAC---TCGGTGAACGAATAGATCAGTGGT---GTTTCG---------AAAGAAAAGTGTTTTCCCCCGATATTCGTGACTTTTACCTTCCCACTTTTTCGCAATCCGCAAGGTATGATCCTTTATAGCTTTACAGTGACAAGTCATTTTATCATTACTCTGGGTCTTTCCCCCTCTCTTTCCCTCGGAATTACTATAGTGGGTTTTCGAACGAATGGGCTTCCTTCTTTCAGTTTCTTCCCACCGCCAGGAGTACCCTTGCCGTTAGCACCTTTTCCAGTCCTGTTGGAGTTAATACCTTATGGTTTTCGCGCCTTAAGCTTAGGAATACGGTTATTCGCCAATATGATGGCTGGTCATAGTTTAGTGTTGATTTTAAGCGGCTTTGCTTGGACCATGCTATCT---ATGAGGGGTCTTCTGTTC---CTAGCGCATCTCGCTCCTCTTTCGATAGTCTTCGCATCAACTGGTTCGGAATCGGGGGTGGCTATTTCACAAGCTTATGTTTCCACTATTTTGATCTGTATTCACTTGAATGATGCTATAAACCTTCATTAG
>Ophioglossum_austroasiaticum
ACG------GCTCACAGTCCACCGGAACAATTTGCCATTATCCCATTGATTCCTATTCGTATGGGAGACTCGTATCTTTCATTTACCAATTCCTCTTTGTTTATGCCACCAACTATCAGTTTAGTACTGCTTTCAGTTTCTTTGGTGACCCTGAATGGA---GGACACTTAGTACCAAATGCTCGGCAATCCTTGGTGGAAATGATTCATGATTTTGTGCCTAAC---TCGGTGAACGAATAGATCAGTGGT---GTTTCG---------AAAGAAAAGTTTTTTCCCCCGATATTCGTGACTTTTACCTTCCCACTTTTTCGTAATCCGCAAGGTATGATCCTTTATAGCTTTACAGTGACAAGTCATTTTATCATTACTCTGGGTCTTTCCCCCTCTCTTTCCCTCGGAATTACTATAGTGGGTTCTCGAACGAATGGGCTTCCTTCTTTCAGTTTCTTCCCACCGCCAGGAGTACCCTTGCCGTTAGCACCTTTTCCAGTCCTGTCGGAGTTAATACCTCATGGTTCTCGCGCCTTAAGCTTAGGAATACGGTTATTCGCCAATATGATGGCTGGTCATAGTTCGGTTAAGATTTTAAGCGGCTCTGCTCGGACTATGCTATCT---ATGAGGGGTCTTCTGTTC---CCAGCGCATCTCGCTCCTCTTTCGGTAGTCTTCGCATCAACTGGTTCGGAATCGGGGGTGGCTATTTCACAAGCTTATGTTTCCACTACTTTGATCCGTATTCACTCGAATGATGCTATAAACCTTCATTAA
>Ophioglossum_californicum
ACG------GCTCACAGTCCACCGGAACAATTTGCCATTATCCCATTGATTCCTATTCGTATGGGAGACTCGTATCTTTCATTTACCAATTCCTCTTTGTTTATGCCACCAACTATCAGTTTAGTACTGCTTTCAGTTTCTTTGGTGACCCTGAATGGA---GGACACTTAGTACCAAATGCTCGGCAATCCTTGGTGGAAATGATTCATGATTTTGTGCCTAAC---TCGGTGAACGAATAGATCAGTGGT---GTTTCG---------AAAGAAAAGTTTTTTCCCCCGATATTCGTGACTTTTACCTTCCCACTTTTTCGTAATCCGCAAGGTATGATCCTTTATAGCTTTACAGTGACAAGTCATTTTATCATTACTCTGGGTCTTTCCCCCTCTCTTTCCCTCGGAATTACTATAGTGGGTTCTCGAACGAATGGGCTTCCTTCTTTCAGTTTCTTCCCACCGCCAGGAGTACCCTTGCCGTTAGCACCTTTTCCAGTCCTGTCGGAGTTAATACCTCATGGTTCTCGCGCCTTAAGCTTAGGAATACGGTTATTCGCCAATATGATGGCTGGTCATAGTTCGGTTAAGATTTCAAGCGGCTCTGCTCGGACTATGCTATCT---ATGAGGGGTCTTCTGTTC---CCAGCGCATCTCGCTCCTCTTTCGGTAGTCTTCGCATCAACTGGTTCGGAATCGGGGGTGGCTATTTCACAAGCTTATGTTTCCACTACTTTGATCCGTATTCACTCGAATGATGCTATAAACCTTCATTAA
>Goswamia
ATG------GCTCACAGTCCACCGGAACAATTTGCCATTATCCCATTAATTCCTATTCGTATGGGAGACTCGTATCTTTCATTTACCAATTCCTCTTTGTTCATGCCACCAACTATCAGTTTAGTACTGCTTTCGGTTTCTTTGGTGACCCTGAATGGA---GGACACTTAGTACCAAATGCTCGGCAATCCTTGGTGGAAATGATTCATGATTTTGTGCCTAAC---TCGGTGAACGAATAGATCAGTGGT---GTTTCG---------AAGGACAATTTTTCTCCCCCGATATTCGTGACTCTTACCTTCCCACTTTTTCGTAATCCGCAAGGTATGATCCTTTATAGCTTTACAGTGACAAGTCATTTTATCATTACTCTGGGTCCTTCCCCCTCTCCCTCCCTCGGAATTACTATAGTGGGTTCTCGAACGAATGGGCTTCCTTCTTTCAGTTTCTTCCTACCGCCAGGAGTACCCTTGCCGTTAGCACCTTTTCCAGTCCTGTCGGAGTTAATACCTTATGGTTTTCGCGCCTTAAGCTTAGGAATACGGTTATTCGCCAATATGATGGCTGGTCATAGTTCAGTTAAGATTTTAAGCGGCTCTGCTCGGACTATGCTATCT---ATGAGGGGTCTTCTGTTC---CCAGCGCATCTCGCTCCTCTTTCGATAGTCTTCGCATCAACTGGTTCGGAATCGGGGGTGGCTATTTCACAAGCTTATGTTTCCACTACTTCGATCCGTATTCACTCGAATGATGCTATAAACCTTCATTAA
>Whittieria
ATG------GCTCACAGTCCACCGGAACAATTTGCCATTATCCCACTAATTCCTATTCGTATGGGGGACTCGTATCTTTCATTTACCAATTCCTCTTTGTTCATGCTACCAACTATCAGTTTAGTACTGCTTTCAGTTTCTTTGGTGACCCTGAATGGA---GGACACTTAGTACCAAATGCTCGGCAATCCTTGGTGGAAATGATTCATGATTTTGTGCCTAAC---TCGGTGAACGAATAGATCAGTGGT---GTTTCG---------AAAGAAAAGTTTTCTCCCCCGATATTCGTGACTTTTACCTTCCCACTTTTCCGTAATCCGCAAGGTATGATCCTTTATAGCTCTACAGTGACAAGTCATTTTATCATTACTCTGGGTCTTTCCCCCTCTCTTTCCCTCGGAATTACTATAGTGGGTTTTCGAACGAATGGGCTTCCTTCTTTCAGTTTCTTCCTACCGNCAGGAGTACCCTTGCCGTTAGCACCTTTTCCAGTCCTGTCGGAGTTAATACCTCATGGTTTTCGCGCCTTAAGCTCAGGAATACGGTTATTCGCCAATATGATGGCTGGTCATAGTTCAGTTAAGATTTTAAGCGGCTCTGCTCGGACTATGCTATCT---ATGAGGGGTCTTCTGTTC---CCAGCGCATCTCGCTCCTCTTTCGATAGTCTTCGCATCAACTGGTTCGGAATTGGGGGTGGCTATTTCACAAGCTTATGTTTTCACTACTTCGATCCGTATTCACTCGAATGATGCTATAAACCTTCATTAA
>Cheiroglossa
ATG------GCTCACAGTCCACCGGAACAATTTGCCATTATCCCATTAATTCCTATTCGTATGGGAGACTCGTATCTTTCATTTACCAATTCCTCTTTGTTCATGCTACTAACTATCAGTTTAGTACTGCTTTTAGTTTCTTTGGTGACCCTGAATGGA---GGACACTTAGTACCAAATGCTTGGCAATCCTTGGTGGAAATGATTTATGATTTTGTGCTTAAC---TTGGTGAATGAACAGATCAGTGGT---GTTTCG---------AAAGAAAAGTTTTTTCCCCTGATATTCGTGACTTTTACCTTCCTACTTTTTTGTAATCTGCAAGGTATGATCCCTTATAGCTTTACAGTGACAAGTCATTTTACCATTACTCTGGGTCTTTCTTTCTCTCTTTCCCTCGGAATTACTATAGTGGGTTTTCGAACGAATGGGCTTTCTTTTTTCAGTTTCTTCCCACCGCCAGGAGTACCCTTGCCGTTAGCACCTTTTCTAGTCCTGTTGGAGTTAATATCTTATAGTTTTCGCGCCTTAAGCTTAGGAATACGGTTATTCGCCAATATGATGGCTGGTCATAGTTTAGTTAAGATTTTAAGCGGCTTTGCCTGGACTATGCTATCT---ATGAGGGGTCTTCTGTTC---CTAGCGCATCTCGCTCCTCTTTCGATAGTCTTCGCATTAACTGGTTCGGAATCGGGGGTGGCTATTTTACAAGCTTATGTTTCCACTACTTTGATCCGTATTCACTCGAATGATGCTATAAACCTTCATTAA
>Ophioderma
ATGAACAATGCTCACAGTCCACCGGAACAATTTGCCATTATCCCATTAATTCCTATGAGTATGGGAGATTCGTATCTTTCATTTACCAATTCCTCTTTGTTCATGCTACTAACTATCAGTTTAGTACTGCTTTTAGTTTATTTGGTGACCCTGAATGGA---GGACACTTAGTACCAAATGCTTGGCAATCCTTGGTGGAAATGATTTATGATTTTGTGCTATCCGCTTTGGTGAATGAACAGATCAGTGGTGCTTTAAAT---------AAAGACAAGTTTTTTCCCATGATATTCGTTACTTTTACCTTCCTACTTTGTTGTAATCTGCAAGGTATGATCCCTTATAGCTTTACAGTGACAAGTCATTTTCTAATTACTCTGGGTCTTTCTTTCTCTCTTTCCCTCGGAATTACTATAGTGGGTTTTATTTCGAATGGGCTTTCTTTTTTCAGTTTCTTCCCACCGCCAGGAGTACCCTTGCCGTTAGCACCTTTTCTAGTCCTGTTGGAGTTAATACCTTATAGTTTTCGCGCCTTAAGCTTAGGAATACGGTTATTCGCCAATATGATGGCTGGTCATAGTTTAGTTAAGATTTTAAGCGGCTTTGCCTGGACTATGCTATCTCAGTTTAGGGGTCTTATGTTC---CCAGCGCATCTCGCTCCTCTTTCGATAGTCTTCGCATTAACTGGTTCGGAATATTTGGTGGCTATTTTACAAGCTTATGTTTCCACTACTTTGATCCGTATTCACTCGAATGATGCTATAAACCTTCATTAA
>Huperzia
ATG------GCTTGGAGTCCACTAGAACAATTTGCCATTATTTCATTGATTCCTATTCATATAGGAAACTTGTATCTTTCATTTACCAATTCATCTTTGTTTATGCCACTAACTATCAATTTAGTATTGCTTTTAGTCAATTTTGTCACCCGAAATGGA---GGACACTTAGTACCAAATGCATGGCAATCCTTGGTGGAAATGATTTATGATTTTGTGCTTAAC---TTGGTGAACGAACAAATAAGTGGT---GCTTCT---TCGGTGAAACAACGGTTTTTTCCTCTGATCTTTGTCACTTTTACTTTTTTATTATTTTGTAATCTTATCGGTATGATACCATATAGTTTTACAGTAACAAGTCATTTTATAATTACTTTGGGTCTTTCATTATCTCTCTTTATTGGAATAACTATAGTTGGATTCCAAACACATGGGCTTCATTTTTTCAGTTTCTTATTACCTCAAGGAGTACCCTTGGCGTTAGCACCTTTCCTAGTACTTCTTGAGCTAATCTCTTATTGTTTTCGCGCATTAAGCTCAGGAATACGTTCATTTGCCAATATGATGGCTGGTCATAGTTTAGTCAAGATTTCAAGTGGCTTTGCTTGGACTATGCTATCT---ATGGGGGGTATTATGTAT---TTAGCATATCTAGCTCCTTCTTCGATAGTATTCGCATTAACTGGTTTAGAATTAGGTGTTGCTATATTACAAGCTTATGTTTCTACTATTTCAATTTGTATTTACTCAAATGATGCTATAAACCTTCATTAA
>Psilotum
ACG------GCTTACAGTCCACTAGAACAATTTGCCATTATTCCCTTAATTCCTATTCATGTAGGAAACTTGTATCTTTCATTTACCAATACCTCTTTGTTCATGCTACCAACTATCGGTTTAGTACTGCTCTTAGTCCATCTGGTGACTCTGAATGGA---GGACACTTAGTACCAAATGCTCGGCAATCCTTGGTGGAAATGATTCATGATTTCGTGCCTAAC---TCGGTGAACGAACAGATCAGTGGT---GTTTCG---------AAACAACAATTATTTCCCCTGATCTTCGTTACTTTTACCTTTTCATTATTCTGTAATCTGCAAGGTATGATACCTTATAGCTTTACAGTGACGAGTCATTTTATCATTACTCTGGGTCTTTCATTCTCCCTCTCTATCGGAATCACTATCGTGGGTTTTGAAACGAATGGGCTTCATTCTTTCAGTTTCTCCTTACCGCCAGGAGTACCCTTGCCGTTAGCACCTTTCCCAGTACTTCTGGAGTTGATATCCCATGGGTTTCGCGCCCTAAGCTCAGGAATACGCTTATTCGCTAATATGATGGCTGGTCATAGTTCAGTCAAGATTTTAAGTGGCTTTGCTCGGACTATGCTATCT---ATGAGGGGTATTATGTTA---CTAGCGCAGATTGCTCCTCTTTCGATAGTCTTCGCATTAACTGGTTCAGAATCGGGGGTGGCTATTTCACAAGCTCATGTTTTCACTATTTCAATCTGTATTTACTCGAATGATGCTATAAACCTTCATTAG
>Rhizoglossum
ATG------GCTCACAGTCCACCGGAACAATTTGCCATTATCCCACTAATTCCTATTCGTATGGGGGACTCGTATCTTTCATTTACCAATTCCTCTTTGTTCATGCTACCAACTATCAGTTTAGTACTGCTTTCAGTTTCTTTGGTGACCCTGAATGGA---GGACACTTAGTACCAAATGCTCGGCAATCCTTGGTGGAAATGATTCATGATTTTGTGCCTAAC---TCGGTGAACGAATAGATCAGTGGT---GTTTCG---------AAAGAAAAGTTTTCTCCCCCGATATTCGTGACTTTTACCTTCCCACTTTTCCGTAATCCGCAAGGTATGATCCTTTATAGCTCTACAGTGACAAGTCATTTTATCATTACTCTGGGTCTTTCCCCCTCTCTTTCCCTCGGAATTACTATAGTGGGTTTTCGAACGAATGGGCTTCCTTCTTTCAGTTTCTTCCTACCGCCAGGAGTACCCTTGCCGTTAGCACCTTTTCCAGTCCTGTCGGAGTTAATACCTCATGGTTTTCGCGCCTTAAGCTCAGGAATACGGTTATTCGCCAATATGATGGCTGGTCATAGTTCAGTTAAGATTTTAAGCGGCTCTGCTCGGACTATGCTATCT---ATGAGGGGTCTTCTGTTC---CCAGCGCATCTCGCTCCTCTTTCGATAGTCTTCGCATCAACTGGTTCGGAATCGGGGGTGGCTATTTCACAAGCTTATGTTTTCACTACTTCGATCCGTATTCACTCGAATGATGCTATAAACCTTCATTAA
>Mankyua
ATG------GCTTACAGTCCACCGGAACAATTTGCCATTATCCCATTAATTCCTATTCGTATAGGAAACTTGTATCTTTCATTTACCAATTCCTCTTTGTTCATGCTACCAACTATCAGTTTAGTCCTGCTTTTATTTTATTTGGTGACTTTGAATGGA---GGACACTTAGTACCAAATGCTCGGCAATCCTTGGTGGAAATGATTCATGATTTTGTGTTTAAC---TTGGTGAACGAATAGATCAGTGGT---GTTTCG---------AAAGAAAAGTTTTTTCCCCCGATATTCGTGACTTTTACCTTTCCACTCTTTCGTAATTTGCAAGGTATGATCCCTTATAGCTTTACAGTGACAAGTCATTTTATCATTACTCTGGGTCTTTCCTTCTCTCTTTTCCTCGGAATCACTATAGTGGGTTTTCGAACGAATGGGCTTACTTTTTTCAGTTTCTTCTTACCGCCAGGAGTCCCCTTGCCGTTAGCACCCTTCCTAGTCCTGTTGGAGTTAATATCTTATGGGTTTCGTGCCTTAAGCTTAGGAATACGGTTATTCGCCAATATGATGGCTGGTCATAGTTTAGTCAAGATTTTAAGTGGCTTTGCTCGGACTATGCTATCT---ATGAGGGGTCTTCTGTTC---TTAGCGCATCTCGCTCCTCTTTCGATAGTCTTCGCATTAACTGGTTCGGAATCGGGGGTGGCTATTTCACAAGCTTATGCTTTCACTATTTCGATCCGTATTCACTTGAATGATGCTATAAACCTTCATTAA
