# Supplementary material for: Organellar phylogenomics of Ophioglossaceae fern genera
Source: Front Plant Sci. 2024 Jan 15;14:1294716. doi: 10.3389/fpls.2023.1294716 (PMC10823028; doi:10.3389/fpls.2023.1294716)
Supplement: Supplementary file 3 [file DataSheet_3.zip › Supplementary file S2/mtDNA_CDS/trim/atp8.fas]

>Sceptridium
---ATGCCTCAACTAGATCAATTTACGTATTTGACGCAATTTGTTCGGTTATGTGTTTTCTATAGCACTTTCTACGTGTTCTTATATCATGATGGATTACCTAAAATAAGTTGAATTCCCAAATTATGAAAACACCTGATTCCGTTAGGCGCTACGCAG------------------------------------------------------AGCCCCAGTATTGTGGAA------CAGGAT---------GTGGTTTTCAGAGAAGGCTTTAACATTAGTGTTTCCTATCCGTACTCTAGGGTTTCGGGAGCTCTTTCTTGGTGTAATTGGATGGTCAAGAGCCTGAAGATTCATCGATTG---CTACGAATGAATAATCCTTATGCGTGTTCCTTAGGAGAGATTAATTTATCAGCAGAAATGCCCAAAGAACACGCACCTGACTTA---GAAGGGAGT---------------------------------------------------------------CCTTCATATTATCATAGCACGATAGTCCAAGGGGTGCCATTATCCCCCCTACTGATGAACATCTATCTGAATGAATTGGATAAGTTCGTGAGAACTCTCCAAAAAAAAGCCAATCCGCTTTTT
>Helminthostachys
---ATGCCTCAATTAGATCAATTTACGTATTTGACGCAATCTGTTCGGTTATGTGTTTTATATAGCACTTTCTATGTGTTCTTATACCGGGATGGATTACCTAAAATAAGTCGAATTCTCAAATTATGAAAATACCCGATTTCGTTAGGTGCTACGCAG------------------------------------------------------AGCCCCAGGATTGTGGAA------CAGGAT---------GTGGTTTTTAAAGAAGGCTTTAACATTAGTGTTTCCTATATGTATTCTAGGGTTTCGGGAGCTCTTTCTTGGTGTAATTGAATGGTCAAAAGCCTGAAGATTCATCAATTG---CTACGAATGAATAATTCTCATGTGCGTTCCTTAGGAGAGATTAATCCTTCG---GAAGTGCCCAAAAAACACGCACTTGACTTAGTAGAAGGGAGT---------------------------------------------------------------CCTTCATATTATAATAGCACT------------TCTCCAGCTTCATCCTGGCAC------------ACCGCCGCTCTTAAGAGAATCATA------GTGTTACGCGGACAAGAGATAATATAG
>Botrychium
---ATGCCTCAATTAGATCAGTTTACGTATTTGACGCAATCTGTTCGGTTATGTGTTTTATATAGCACCTTCTATGTGTTCTTATATCACGATGGATTACCCAAAACAAGTCGAATTCCCAAATCATGAAAACACCTGATTCCGTTAGGCGCTACGCAG------------------------------------------------------AGCCCCAGTATTGTGGAG------CAGGAT---------GTGGTTTTCAGAGAAGGCTTTAACATTAGTGTTTCCCATCCGTACTCTAGGGTTTCGGGAGCTCTTTCTTGGTGTAATCGAATGGTCAAGAGCCTGAAGATTCATCAATTG---CTACGAATGAATAATCCTTATGCGTGTTCCTTAGGAGAGATTAATTTATCA---GAAGTGCCCAAAGAACATGCACTTGACTCA---GAAGGGAGT---------------------------------------------------------------CCTTCATATTATCATAGCACT------------TCTCCAGCTTCATCTTGGCAC------------ACCGCCGCTCTTAATAAAATCGTA------GTGCTACGCGGGCAAGAGATAATATAG
>Japanobotrychium
---ATGCCTCAACTAGATCAATTTACGTATTTGACGCAATTTGTTCGGTTATGTGTTTTATATAGCACTTTCTATGTGTTCTTATATCATGATGGATTACCTAAAATAAGTCGAATTCCCAAATTATGAAAACACCTGATTCCGTTAGGCGCTACGCAG------------------------------------------------------AGCCCCAGTATTGTGGAA------CAGGAT---------GTGGTTTTCAGAGAAGGCTTTAACATTAGTGTTTCCTATCCGTACTCTAGGGTTTCGGGAGCTCTTTCTTGGTGTAATTGAATGGTCAAGAGCCTGAAGATTCATCAATTG---CTACGAATGAATAATTCTTATGCGTGTTCCTTGGGAGAGATTAATTTATCA---GAAGTGCCCAAAGAACACGCACTTGACTTA---GAAGGGAGT---------------------------------------------------------------CCTTCATATTATCATAGCACT------------TCTCCAGCTTCATCTTGGCAC------------ACCGCCGCTCTTAATAAAATCGTA------GTGTTGCGCGGGCAAGAGATAATATAG
>Botrypus
---ATGCCTCAACTAGATCAATTTACGTATTTGACGCAATTTGTTTGGTTATGTGTTTTATATAGCACTTTCTATGTGTTCTTATATCATGATGGATTACCCAAAATAAGTCGAATTCCCAAATTATGAAAACACCCGATTCCGTTAGGCGCTACGCAG------------------------------------------------------AGCCCCAGTATTGTGGAA------CAGGAT---------GTGGTTTTCAGAGAAGGCTTTAGCATTAGTGTTTCCTATCCGTACTCTAGGGTTTCGGGAGCTCTTTCTTGGTGTAATTGAATGGTCAAGAGCCTGAAGATTCATCAATTG---CTACGAATGAATAATCCTTATGCGTGTTCCTTAGGAGAGATTAATTTCTCG---GAAGTGCCCAAAGAACACGCACTTGACTTA---GAAGGGAGT---------------------------------------------------------------CCTTCCTATTATCATAGCACT------------TTTCCAGCTTCATCTTGGCAC------------ACCGCCGCTCTTAATAAAATCGTA------GTGTTACGCGGACAAGAGATAATATAG
>Ophioderma
------------------------------------------------------------------------------------------------------------------------------------------------------------------------------------------------------------------------------------------------------------------------------TTTAACACTAGTGTCTCTTATCCGTACTCTAGGATTTCGGGAGCTCTTTCTTGGTGTAATCGAATGGTCAAGAACTTACATAGCAGCCAATTG---TTTCGAATGAATAAGTTTTATGTGTGTTCCTTGGGAGAGATTCATTTCAAG---GAAGTGCTCGAAGAACACGCACTTGACTTAGTT------------------------------------------------------------------------------TTCTTT---------------------------------GGTTGGCATTCTTGTTGTTCCGTTGACGCTATTAATAAAATCATA------GTGTTACGCGGACAGGAGAGAATATAG
>Goswamia
---ATGCCTCAACTGGATCGATTCACGTATTTGACGCAATTTGTTCGGTTACGTGTTTTATATAGCGCTTTCTATGTGTTCTTGTACCATGATGGATTACCCAAAACAAGTCGAATTCCCAAATTATGAAAACACCTGATTTCGTTAGGTGCTACGCAGGGC---------------------------------------------------CGCCCCAGTATCGTGGAA------CAGGAT---------GTGGTTTTTAAAGAAGGCTTTAACACTAGTGTCTCTTATCCGTACTCTAGGATTTCGGGAGCTCTTTCTTGGTGTAATCGAATAGTCAAGAGCCTGAAGATTCAGCAATTG---CTACGAATGAATAATCTTCATGTGTGTTCCTTGGGAGAGATTCATTTATCG---GAAGTGCTCGAAGAACACGCACTTGACTTAGTAGAAGGGAGT---------------------------------------------------------------CCTTCATATTATCGTAGCACT------------CCCCTAGCTTCATCTTGGCAC---------ACCGTTGACGCTATTAATAGAATCATA------GTGTTACGTGGACAGGAGAGAATATAG
>Whittieria
---ATGCCTCAACTGGATCGATTCACGTATTTGACGCAATTTGTTTGGTTACGTGTTTTATATAGCGCTTTCTATGTGTTCTTGTACCATGATGGATTACCCAAAACAAGTCGAATTCTCAAATTATGAAAACACCTGATTTCGTTAGGTGCTACGCAGGGCCTGGGCAGCGAGCGCGTAGCGCTGCCCGGCGGGGCTCCTAAGGTCGCCCCCTGCCCCAGTATTGTGGAA------CAGGAT---------GCGGTTTCTAAAGAAGGCTTTAACACTAGTGTCTCTTATCTGTACTCTAGGATTTCGGGAGCTCTTTCCTGGTGTAATCGAATAGTCAAAAGCCTGAAGATTCAGCAATTG---CTACGAATGAATAATTTTTATGTGTGTTCCTTGGGAGAGATTCATTTACCG---GAAGTGCCCGAAGAACACGCACTTGACTTAGTGGAAGGGAGT---------------------------------------------------------------CCTTCATATTATCACAGCACA------------AACCTAGCTTCATCTTGGCAC---------ACCGTTGACGCTATTAAGAAAATCATA------GTGTTACGCGGACAGGAGAGAATATAG
>Ophioglossum_austroasiaticum
---ACGCCTCAACCGGATCGATTCACGTATTTGACGCAATTTGTTTGGTTATGTGTTTTATATAGCGCTTTCTATGTGTTCTTGTACCATGATGGATTACCCAAAACAAGTCGAATTCTCAAATTATGAAAGCACCTGATTTCGTTAGGTGCTACGCAGGGCCTGGGCAGCGCTACTTTTAACTGCCCGGCGGGGGTTAAAAGTAGCGCCCCCTGCCCCAGTATTGTGGAA------CAGGAT---------GTGGTTTCTGAAGAAGGCTTTAACACTAGTGTCTCTTATCCGTACTCTAGGATTTCGGGAGCTCTTTCTTGGTGTAATCGAATGGTCAAGAGCCTGAAGATTCAGCCTTTAAGGCTACGAATGAATGATTTTTATGTGTGTTCCTTGGGAGAGATTCATTTATCG---GAAGTGCTCGAAGAACACGCACTTGACTTAGCAGAAGGGAGT---------------------------------------------------------------CCTTCATATTATCATAGCACT------------TCCCTAGCTTCATCTTGGCAC---------ACCGTTGACGCTATTTGGAAAATCATA------GTGTTACGCGGACAGGAGAGAATATAG
>Ophioglossum_californicum
---ACGCCTCAACCGGATCGATTCACGTATTTGACGCAATTTGTTTGGTTATGTGTTTTATATAGCGCTTTCTATGTGTTCTTGTACCATGATGGATCACCCAAAACAAGTCGAATTCTCAAATTATGAAAGCACCTGATTTCGTTAGGTGCTACGCAGGGCCTGGGCAGCGCTACTTTTAACTGCCCGGCGGGGGTTAAAAGTAGCGCCCCCTGCCCCAGTATTGTGGAA------CAGGAT---------GTGGTTTCTGAAGAAGGCTTTAACACTAGTGTCTCTTATCCGTACTCTAGGATTTCGGGAGCTCTTTCTTGGTGTAATCGAATGGTCAAGAGCCTGAAGATTCAGCCTTTAAGGCTACGAATGAATGATTTTTATGTGTGTTCCTTGGGAGAGATTCATTTATCG---GAAGTGCTCGAAGAACACGCACTTGACTTAGCAGAAGGGAGT---------------------------------------------------------------CCTTCATATTATCATAGCACT------------TCCCTAGCTTCATCTTGGCAC---------ACCGTTGACGCTATTAGGAAAATCATA------GTGTTACGCGGACAGGAGAGAATATAG
>Haukia
---ATGCCTCAACTGGATCGATTCACGTATTTGACGCAATTTGTTTGGTTATGTGTTTTATATAGCGCTTTCTACGTGTTCCTGTACCATGATGGATCACCCAAAACAAGTCGAATTCTCAAATTATGAAAACACCTGGTTTCGTTAGGTGCTACGCAGGGCCTGGGCAGCGCTACG---CGCCGCCCGGCGGGGGCG---CTACGCGCCCCCTGCCCCAGTATTGTGGAA------CAGGAT---------GTGGTTTTTAAAGAAGGCTTTAACACTAGTGTCTCTTATCTGTACCCTAGGATTTCGGGAGCTCTTTCCTGGTGTAATCGAATGGTCAAGAGCCTGAAGATGAAGCAATTG---CTACGAATGAATAATTTTTATGTGTGTTCCTTGGGAGAGATTCATTTATCG---GAAGTGCTCGAAGAACACGCACTTGACTTAGTAGAAGGGAGT---------------------------------------------------------------CCTTCATATTATCATAGCACT------------TCCCTAGCTTCATCTTGGCAC---------ACCGTTGACGCTATTAATAAAATCATA------GTGTTACGCGGACAGGAGGGAATATAG
>Cheiroglossa
---ATGCCTCAACTGGATCGATTCACGTATTTGACGCAATCTGTTTGGTTATGTGTCTTATATAGCGCTTTCTATGTGTTCTTGTACCATGATGGATTACCCAAAACAAGTCGAATTCTCAAATTATGAAAACACCTGATTTCGTTAGGTGCGGAGCAGGGCCTGGGCAGCGCTACG---CGCTGCCCGGCGGGGGCG---CTCCGCACCCCCTGCCCCAGTATTGTGGAA------CGGGAT---------GTGGTTTCTAAAGAGGGCTTTAACACTAGTGTCTCTTATCCGTACTCTAGGATTTCGGGAGCTCTTTCTTGGTGTAATCGAATGGTCAAG------------AGACAATGG---CTACGAATGAATAATTTTTATGTGTGTTCCTTGGGAGAGATTCATTTATCG---GAAGTGCTCGAAGAACACGCACTTGACTTAGTAGAAGGGAGT---------------------------------------------------------------CCTTCATATTATCATAGCACT------------TCCCTAGCTTCATCTTGGCAC---------ACCGTTGACGCTATTAAGAAAATCATA------GTGTTACGCGGACAGGATAGAATATAG
>Psilotum
---ATGCCTCAACCAGATCAATTTACGTATTTGACGCAATTCATTCGGTTATGTGTTTTATATAGCACCTTATATGTGTTTTTATACCACAATGGATTACCTAAGATCAGTCGTATTCTTAAACTA---AGAGTTATGATTTCGGTGGGCGGAGGACAG------------------------------------------------------AGCCCCAGTAATGCGGAACTTCTTCCAGAG---------GTGGTTTTCGAGGAAGGCTTTAACACCAGTGTTTACTATCCGGACTCCAGTGTTTCAAGAGCATTACAGTGGTTACATCAGATGGTCGAAAGCTTAAAGATTGATCAATCG---CTACGAATAAATAATTCTTATGTGTGTTCCTTGGGAGAGATTAGTTCATCA---CAAGTGCCCGAAGAACAAGCACTCAAC------------------------------------------------------------------------------CCCTCGTATTATCAGAATCGC---------------CTTTTTCCCGCATGGCAC------ACTTATATAGCAGCTGTTCCTAATGGAGTCTAC---ATCTTACGCGGACAAAGTAGCACCTTA
>Huperzia
---ATGCCTCAACTAGATCAATTTACGTATTTGACGCAATTTGTTTGGTTATGTGTGTTTTATATGAGTTTTTATGTTTTATTATATAACGAGGGATTACCCAAAATAAGTCGAATTCTAAAACCACGAAAACAACTGGTTTTGCCTTCTCCAAAACGGGACGTT------------------------------------------------GAGCAAAGCATTTACAGT------TTGGAACTTTTTTTAGTTATTTTCAAAGAATGCTTTAACACCAGTGTATCCTACCCGTACTCAAGTGTATCTGGAGCATCCAAGTGGTGTAATTCCATGACAAAAAGCTTGAATGCTAATCAATGG---CCGCGATTGAATAAATCTCATGTGTGTTCCTTGGGAGAGATTAGTATCTCA---CCAGTGATAAAAAAAAACACACTCTCCACCATG------GGT---------------------------------------------------------------CCTTCGTATTATCAAACCGCT------------TATCTAGCTAGGAGT---------------AAAACCAGTGCTCCGAACAACATCTAT------GTTTTACGCGGACGGAGGGCACTTCAA
>Ginkgo
ACGATTCCTCAACCGGATAAATCCACCTATTCCACACAATTCTTCCGGTTATGCCTGATCTTCTTTACTTTTCATATTCCCCCATGCAATGATGGAGTACTTAGGATCAGCAGAATTCCCAAACCACGGAACCAACTGGTTTCACACCGACGAAGGGGGAACAACATCCGG------------------------------------------AGCAACGACCCCAACAGT------TTGGAA---------GATATTTCGAGAAGAGGTTTCAGCACCGGTGTATCCCATATGTACTCCAGTTTATTCAAAGTATCCCAATGGTGTAACGCCGTCGACTTATTGGGGAAAAATAAGAAAATC------------------ACTTATATATCCCGTTCCGGAGAAATAAGTGGCTCA---CGGAGAATGGAAAGAAACATTCCATATCTGATT------------------------------------------------------------------------TCGAAGTATTCATATAGCACTTGTCCC------AATCCTCTATCTGGATGGAGG---ATTACTCGTAGGAGTAGCATAATGCTAATCCAT------GTTTTACACGGCCAAGTGAACATCGTT
>Rhizoglossum
---ATGCCTCAACTGGATCGATTCACGTATTTGACGCAATTTGTTTGGTTACGTGTTTTATATAGCGCTTTCTATGTGTTCTTGTACCATGATGGATTACCCAAAACAAGTCGAATTCTCAAATTATGAAAACACCTGATTTCGTTAGGTGCTACGCAGGGCCTGGGCAGCGAGCGCGTAGCGCTGCCCGGCGGGGCTCCTAAGGTCGCCCCCTGCCCCAGTATTGTGGAA------CAGGAT---------GCGGTTTCTAAAGAAGGCTTTAACACTAGTGTCTCTTATCTGTACTCTAGGATTTCGGGAGCTCTTTCCTGGTGTAATCGAATGGTCAAAAGCCTGAAGATTCAGCAATTG---CTACGAATGAATAATTTTTATGTGTGTTCCTTGGGAGAGATTCATTTACCG---GAAGTGCCCGAAGAACACGCACTTGACTTAGTGGAAGGGAGT---------------------------------------------------------------CCTTCATATTATCACAGCACT------------TCCCTAGCTTCATCTTGGCAC---------ACCGTTGACGCTATTAAGAAAATCATA------GTGTTACGCGGACAGGAGAGAATATAG
>Mankyua
---ATGCCTCAATTAGATCAATTTACGTATTTGACGCAATTTGTTCGGTTATGTGTTTTATATAGCACTTTCTATGTGTTCTTATACCATGATGGATTACCTAAAATAAGTCGAATTCTCAAATTACGAAAACACCTGATTTCATTAGGTGCTACGCAG------------------------------------------------------AGCCCCAGTCTTGTGGAA------CAGGAT---------GTGGTTTTTAAAGAAGGCTTTAACATTAGTGTTTCCTATCCGTACTCTAGGGTTTCGGGAGCTCTTTCTTGGTGTAATCGAATGGTCAAAAGCCTGAAGATTCATCAATTG---CTACGAATGAATAATTCTTATGTGTGTTCCTTGGGAGGGATTAATCTCTCG---GAAGTGCTCAAAGAACACGCACTTGACAACGTAGAAGGGGGTCCCGGGAAAGCGCTCCGCGCTTTCCCGGACTCGGGGAAGCGCTCCGCGCCGCTTCCCCGGGGGCCCTCATATTATCATAGCACT------------TCCCTAGCCTCATCTTGGCAC------------ACCGCCATTCTTAATAAAATCATA------GTGTTACGCGGACAAGAGAGAATATAG
