# Supplementary material for: Organellar phylogenomics of Ophioglossaceae fern genera
Source: Front Plant Sci. 2024 Jan 15;14:1294716. doi: 10.3389/fpls.2023.1294716 (PMC10823028; doi:10.3389/fpls.2023.1294716)
Supplement: Supplementary file 3 [file DataSheet_3.zip › Supplementary file S2/mtDNA_CDS/trim/atp9.fas]

>Sahashia
------------------------------------------------------------------------GGACACGTATCTAGTTTTTCGATCACTCTTGTGGCATGAAATCCTTCCTTGGCTAAACAATCATTTGGTTATGCCATTTCAGGATTTGCTTTAACAGAAGCTACTGCCTCGTTTGCCTCAATGATGGCCTTTTTAATCCTATTTGTATTCCGA
>Huperzia
ATGCTAGAAGGTGCAAAATTAATTGGAGCAGGAGCCGCTACCATTGCTTCAGCGGGGGCTGCTGTAGGTATTGGAAACGTTTTTAGTTCTTCGACTCATTCTGTTGCGCGAAATCCATCATTAGCTAAGCAATTATTTGGTTATGCTATTCTAGGTTTTGCTTCAACTGAAGCTACTGCTTTGTCTGCCTTAATGATGGCGTTTTCAATATTATTTGTGTTTCAA
>Botrychium
GTGCTAGAAGGTACAAAATCAATTGGAGCAAGAGCAGCTACCGTGGCTTTAGCGGGAGCTGCAGTAGGTATTGGACACGCATCTAGTTTTTCGATCACTCCTGCGGCATGAAATCCTTCCTTGGCTAAACAATCATTTGGTCATGCCATTTCAGGATTTGCTTTAGCAGAAGCTACTGCCTCGTCTGCCTCAATGATGGCCTTTTTAATCCTATTCGTATTCCGA
>Sceptridium
ATGCTAGAAGGTGCAAAATCAATTGGAGCAGGAGCAGCTACCATGGCTTCAGCGGGAGCTGCAGTAGGTATTGGACACGCATCTAGTTTTTTGACCACTCCTGCGGCATGAAATCCTTCCTTGGCTAAACAATCATTTGGTCATGCCATTTCAGGATTTGCTTCAACAGAAGCTACTGCCTCGTCTGCCTCAATGATGGCCTTTTTAATCCTATTTGTATTCCGA
>Japanobotrychium
ATGCTAGAAGGTGCAAAATCAATTGGAGCAGGAGCAGCTACCATGGCTTTAGCGGGAGCTGCAGTAGGTATTGGACACGCATCTAGTTTTTTGATCACTCCTGTGGCATGAAATCCTTCCTTGGCTAAACAATCATTTGGTCATGCCATTTCAGGATTTGCTTTAACAGAAGCTATTGCCTCGTCTGCCTCAATGATGGCCTTTTTAATCCTATTTGTATTCCGA
>Botrypus
ATGCTAGAAGGTGCAAAATCAATTGGAGCAGGAGCAGCTACCATGGCTTTAGCGGGAGCTGCAGTAGGTACTGGACACGCATCTAGTTCTTTGATCACTCCTGTGGCCCGAAATCCTTCCTTGGCTAAACAATCATTTGGTTATGCCATTTCAGGATTTGCTTTAACAGAAGCTACTGCCTCGTTTGCCTCAATGATGGCCTTTTTAATCCTATTTGTATTCCGA
>Psilotum
ATGCTGGAAGGTGCCAAATCAATTGGAGCAGGAGCCGCTACCATGGCTTTAGCGGGAGCTGCAGTAGGTATTGGACACGCATCTAGTTCTTCGATCACTCCCGTGGCACGAAATCCTTCCTTGGCTAAACAATCATTCGGTTATGCCATTTCAGGATTTGCTTTAACAGAAGCTATTGCCTCGTTTGCCTCAATGATGGCCTTTTCAATCTTATTCGTATTTCGA
>Haukia
ACGCTAGAAGGTGCAAAACCGATTGGAGCAGGAGCAGCTACCATGGCTTCAGCGGGAGCTGCAGCAGGTATTGGACACGTCTCTAGTTCTTCGATCACTCTTGTGGCACGAAATCCTTCCTTGGCTAAACAATTATTTGGTTACGCCATTCTAGGATCTGCTTTAACAGAAGCTATTGCCTCGTTTGCCTCAACGATGGCCTTTTTAATCCCATTTGTATTTCGA
>Cheiroglossa
~~~~~~~~~~~~~~~~~~~~~~~~~~~~~~~~~~~~~~~~~~~~~-CTTTAGCGGGAGCTGCAGTAGGTATTGGACACGTCTCTAGTTCTTTGATCACTTTTGTGGCACGAAATCCTTCCTTGGCTAAACAATTATTTGGTTACGCCATTCTAGGATTTGCTTTAACAGAAGCTACTGCCTTGTTTGCCTCAACGATGGCCTTTTTAATCCCATTTGTATTTTGA
>Ophioderma
ATGCTAGAAGGTGCAAAACCGATTGGAGCAGGAGCAGCTACCATGGCTTTAGCGGGAGCTGCAGTAGGTATTGGACACGTCTCTAGTTCTTCGATCACTTTTGTGGCACGAAATCCTTCCTTGGCTAAACAATTATTTGGTTACGCCATTCCAGGATTTGCTTTAACAGAAGCTACTGCCTTGTTTGCCTCAACGATGGCCTTTTTAATCCCATTTGTCTTTTGA
>Ophioglossum_austroasiaticum
ACGCCAGAAGGTGCAAAACCGATTGGAGCAGGAGCAGCTACCATGGCTTTAGCGGGAGCTGCAGTAGGTATTGGACACGTCTCTAGTTCTTCGATCACTTTTGTGGCACGAAATCCTTCCTTGGCTAAACAATCATTTGGTTACGCCATTCCAGGATTTGCTTTAACAGAAGCTACTGCCTCGTTTGCCTCAACGATGGCCTCTTCAATCCCATTTGTATTTCGA
>Ophioglossum_californicum
ACGCCAGAAGGTGCAAAACCGATTGGAGCAGGAGCAGCTACCATGGCTTTAGCGGGAGCTGCAGTAGGTATTGGACACGTCTCTAGTTCTTCGATCACTTTTGTGGCACGAAATCCTTCCTTGGCTAAACAATCATTTGGTTACGCCATTCCAGGATTTGCTTTAACAGAAGCTACTGCCTCGTCTGCCTCAACGATGGCCTCTTCAATCCCATTTGTATTTCGA
>Whittieria
ACGCTAGAAGGTGCAAAACCGATTGGAGCAGGAGCAGCTACCACGGCTTTAGCGGGAGCTGCAGTAGGTATTGGACACGTCTCTAGTTCTTTGATCACTTTTGTGGCACGAAATCCTTCCTTGGCTAAACAATTATTTGGTTACGCCATTCCAGGATTTGCTTTAACAGAAGCTATTGCCTCGTTTGCCTCAACGATGGCCTTTTTAATCCCATTCGTATTTTGA
>Goswamia
ACGCCAGAAGGTGCAAAACCGATTGGAGCAGGAGCAGCTACCATGGCTTTAGCGGGAGCTGCAGTAGGTATTGGACACGTCTCTAGTTCTTCGATCACTTTTGTGGCACGAAATCCTTCCTCGGCTAAACAATCATTTGGTTACGCCATTCCAGGATTTGCTTTAACAGAAGCTACTGCCTCGTTTGCCTCAACGATGGCCTCTTCAATCCTATTCGTATTTCGA
>Ginkgo
ATGCCAGAAGGTGCGAAATTAATAGGTGCCGGAGCAGCTACAATTGCTTTAGCGGGAGCTGCTGTCGGTATCGGAAACGCCCCTAGTTCCTCGATCCATTCCGTGGCGCGAAATCCATCATTGGCTAAACAATTATCTGGTCACGCCATTTCGGGGTTTGCTTCAACCGAAGCTATTGCATCGCCTGCCTCAATGATGGCGTTTTCGATCTTATCCGTATTCCGA
>Dryopteris
ATGCTAGAAGGGGCGAAATTGATTGGAGCAGGAGCGGCTACCATAGCCTTAGTAGGAGCAGCAGCAGGTATTGGAAACGTATTTAGTTCTTTGACAAGCTCTGTGGCGCGAAATCTATCATTAGCCAAATAATTATTCGGTTACGTTACTTCAGGCTTTGCCTTAACAGAAGCTATTGCCTTGTCTGCTTTGACGACGGCTTTTTTGATATTATTTGTATTTTGA
>Rhizoglossum
ACGCTAGAAGGTGCAAAACCGATTGGAGCAGGAGCAGCTACCACGGCTTTAGCGGGAGCTGCAGTAGGTATTGGACACGTCTCTAGTTCTTTGATCACTTTTGTGGCACGAAATCCTTCCTTGGCTAAACAATTATTTGGTTACGCCATTCCAGGATTTGCTTTAACAGAAGCTATTGCCTCGTTTGCCTCAACGATGGCCTTTTTAATCCCATTTGTATTTTGA
>Mankyua
ATGCTAGAAGGTGCAAAATCAATTGGAGCAGGAGCAGCTACCATGGCTTTAGCGGGAGCTGCAGTAGGTATTGGACACGTATTTAGTTCTTTGATCACTTCTGTGGCACGAAATCCTTCCTTGGCTAAACAATTATTTGGTTATGCCATTTTAGGATTTGCTTTAACAGAAGCTATTGCCTTGTTTGCCTTAATGATGGCCTTTTTAATTCTATTCGTATTTTGA
