# Supplementary material for: Organellar phylogenomics of Ophioglossaceae fern genera
Source: Front Plant Sci. 2024 Jan 15;14:1294716. doi: 10.3389/fpls.2023.1294716 (PMC10823028; doi:10.3389/fpls.2023.1294716)
Supplement: Supplementary file 3 [file DataSheet_3.zip › Supplementary file S2/mtDNA_CDS/trim/cob.fas]

>Psilotum
------ATGGCCGCCAGACGACTCTCAATTCTAAAACAACCCGTATTTTCTACACTTAACCAGCATTTAATAGATTATCCAACCCCGAGCAATATAAGTTATTGGTGGGGTTTTGGTTCGTTAGCTGGTCTTTGTTTAGGCATTCAGATCATTACCGGCGTTTTCCTAGCTATGCATTATACACCTCATGTCGATCTAGCTTTCCACAGCGTAGAACACATTATGAGGGATGTAAAGGGAGGCTGGTTGCTCCGTTATATGCATGCTAATGGGGCCAGTATGTTCTTCATCGTAGTCTATCTCCATATTTTTCGTGGTTCATACTATGGAAGTTATACTAGTCCTAGAGAATTCGTTCGGTGCCTTGGAGTGGTCATCTCATTACTAATGATCGTTACCGCTTTTATAGGGTACGTACTACCTTGGGGTCAAATGAGCTTTTGGGGAGCTACAGTAATTACCAGCTTAGCCAGTGCTATACCTGTGGTAGGAGACACTATAGTCACTTGGCTTTGGGGTGGGTTCTCTGTAGACAATGCCACTTTGAATCGTTTTTTTAGCCTTCATTACTTACTACCTTTCCTTATAGCAGGCGCTAGTATTCTTCATCTGGCTGCATTACACGAATATGGATCCAATAATCCATTGGGTATAAATTCTTCCGTCGATAAAATAGCTCTTTATCCATATTTATACGTCAAAGATCCGGTGGGTTGGGTAGCCTTTGCCATCTTCTCTTCCATTTGGCTTTTTCATGCACCCAATGTCTCAGGACATCCCGACAATTATATACCGGCCAATCCGATGTCTACCCCGGCTCATATTGTACCAGAATGGTATTTCTTACCAATCTATGCCATTCTGTGAAGTATTCCGAACAAATTAGGAGGGGTCGCTGCCATAGGACTAGTCTTTGCGTCACTAGTGGCCTTACCTTTTCTGAACACTCATGCAGTACGTAGTTCAAGTTTTCGACTCATTCACCAAAGACTGTTTTGGGTGCTTTTGGCTGATCGCTTACCGTTAGGTTGGATTGGATGTCAACCAGTGGAGGCACCTTACGTGACTATTGGCCAACTGGCCTCGTGCGTGTTTTTCTTGTACCTTGCCATCACGCCCATTCCTGGTCAAATAGAAGCCGGATTGATACAACAAAACGCCGACGGTACGATAAGTCGGCAC
>Ginkgo
ATGACTATGGGGAAACAACGATTCTCTGTTCTTAAACAACCTATATTATCTACACTTAACCAGCATTTGATAGATTATCCAACCCCGAGCAATATAAGTTATTGGTGGGGGTTTGGTTCGTTAGCTGGTATTTGTTTAGCCATTCAGATAGTGACCGGCGTTTTTCTAGCTATGCATTACACACCTCATGTGGATCTAGCTTTCAACAGCGTAGAACACATTATGAGAGATGTTGAAGGGGGCTGGTTGCTTCGTTATATGCATGCTAATGGGGCAAGTATGTTTTTCATTGTGGTTTACCTTCATATTTTTCGTGGTTTGTATTACGCGAGTTGTGGCAGTCCTAGGGAATTCGTCTGGTGTCTCGGAGTTGTCATCTTCCTATTAATGATTGTGACAGCTTTTATAGGATACGTACTACCTTGGGGTCAGATGAGCTTCTGGGGAGCTACAGTAATTACAAGCTTAGCTAGCGCTATACCTGTAGTAGGAGATACTATAGTGACTTGGCTTTGGGGTGGTTTCTCCGTGGACAATGCCACCTTGAATCGTTTCTTCAGTCTCCATTATTTACTCCCTTTTATTCTAGTAGGCGCCAGTCTTCTTCATCTGGCCGCATTGCATCAATATGGATCAAATAATCCATTGGGTGTACATTCAAAGATGGATAAAATTGCTTTTTATCCATATTTTTACGTAAAGGATCTAGTAGGTTGGGTAGCTTTTGCTATCTTTTCTTCCATTTGGATTTTTTATGCTCCTAATGTTTTAGGGCATCCCGACAATTATATACCTGCTAATCCGATGTCCACCCCGCCTCATATTGTGCCGGAATGGTATTTCCTACCAATCTATGCCATTCTTCGCAGTATACCTAACAAATTAGGAGGTGTAGCCGCAATAGCACTAGTTTTTATATCTCTGTTGGCTCTACCTTTTATTAAGAGTTTGTATGTGCGTAGTTCAAGTTTTCGCCCAATTTACCAGAAAATATTTCGGTTGTTCCTGGCGGATTGCTTACTATTAGGTTGGATCGGATGTAAACCTGTGGAGGCACCATATGTTACTATTGGACAAATTTCTTCAGTAGCTTTCTTCTTGTTCTTCGCCATAATGCCCATTCCGGGACGAGTT------GGAAGAATA---ATTACCAATCATTACACCAAG---------
>Huperzia
------ATG---GCCAGACGACTATCGATTCTTGAACAACCTATATTTTCTACACTTAACCATCATTTGATAGATTATCCAACCCCGAGCAATTTAAGTTATTGGTGGGGCTTTGGTTCGTTAGCAGGTATTTGTTTAGTTATTTAGATAATTACAGGCGTTTTCTTAGCTATGCATTATACACCTCATGTGGATCTTGCTTTCTTAAGCGTAGAACACATAATGAGAGATGTGAAGGGAGGCTGGTGGCTTCGTTATATGCATGCTAATGGGGCCAGTATGTTTTTCATTGTGGTTTATCTTCATATTTTTCGTGGTTTATACTACGGGAGTTATGCGAGTCCTAGGGAATTAGTTTGGTGTATTGGAGTGATCATTTTGTTACTAATGATCGTCACAGCTTTTACAGGATACGTACTTCCATGGGGTCAGATGAGCTTTTGGGGAGCTACAGTCATTACCAGCTTAGCTAGCGCCATACCCGTAGTAGGAGACACTATAGTAACTTGGCTTCGGGGTGGCTTCTCCGTAGACAATGCCACCTTAAATCGTTTCTTTAGCCTCCATTACTTACTTCCTTTTTTAATAGTAGGCGCTAGTATTCTTCATCTGGCAGCATTACATCAATATGGATCCAATAATCCATTGGGTATAAATTCTTCTGCGGATAAAATAGCTTTTTATCCTTATTTTTACGTCAAAGATCTAGTGGGTTGGGTAGCATTTGCCATCTTTTTTTCCATTTTTGTTTTTTATGCACCTAATTTATTAGGGCATCCCGACAATTATATACCCGCAAATCCGATGTCCACTCCGGCTCATATTGTGCCAGAATGGTATTTCTCACCTATCTATGCAATTCTTCGAAGTATACCTAACAAATTAGGGGGTGTAGCTGCCATAGGACTAGTTTTCGTGTCATTATTGGCTTCACCTTATATTAACACTTCATATGTACGTAGTTCAAGTTCTCGACCTATTCACCAAAGATTGTTTTGGTTGCTTTTGGCAGATTGTTTACTTTCAGGTTGGATTGGATGTCAACCCGTAGAAGCACCATATGTAACTATTGGACAAATAGCCTCAGTAGGCTTTTTCTTTTATTTCGCCATTACGCCTATTCTTGGCAAATTAGAAGCCAAATTCGTC---------------------------------
>Ophioderma
------ATGAGTGCCAGACGACTTTCGATTCTCAAACAACCCGTCTATTCTACGCTTAACTAGCATTTGATAGATTATCCAACCCCGAGCAATCTGAGTTATTGGTGGGGTTTTGGTTCGTTAGCTGCTATTCGTTCAGTAATTCAGACCATTACCGGCGTTTTCCCAGCCATGCATTATACACCTCATGTCGATCTAGCTTTCCACAGCGTGGAACACATTATGAGAGATGTAAAAGGAGGCTGGTTGCTTCGTTATATGCATGCCAATGGGGCGAGTATGTTCTTCATTGTAGTTTATCTCCATTTCTTCCGTGGTTTATACTACGGAAGTTATACCAGTCCTAGAGAATTCGTTTGGTGCCTTGGAGTGGTCATTTTACTATTCATGATTGTGACTGCTTTTATAGGGTACGTACTACCTTGGGGTCAAATGAGCTTTTGGGGAGCTACAGTAATTACCAGCTTAGCCAGTGCTATACCCGTAGTGGGAGACACTATAGTAACTTGGCTTTGGGGGGGTTTCGCCGTAGATAATGCCACCCTAAATCGTTTCTTCAGCCTTCACTACTTACTACCCTTTCTCATTGCAGGCGCTAGTATTCTTCATTTGGCTGCCCCACATCAATATGGATCCAATAATCCATTGGGTATTCATTCCTCTGCGGATAAAATCGCTTTGTATCCATACTTTTACGTGAAAGATCTAGTGGGTTGGGTAGCCTTTGCCCTATTTTTTGCTCTTTGGCTATTCTATGCACCGTTGGCCTTAGGACATCCCGACAATTCTATCCCAGCTAATCCGATGTCCACCCCGGCTCATATTGTACCAGAATGGTATTTCTCACCAATTCATGCCATTTTGCGAAGTATCCCTAACAAATTGTTTGGGGTAGCTGCCATAGGACTAGTCTTTGCATCACTATTGGCCTCACCCTTTCCGAACACTTCTGCAGTACGTAGTTCAAGTTCTTAACTACTTTTCCAAAGACTTTTTTGGGTGCTTCTGGCTGATCGCTTACTGTTAGGTTGGATTGGGTGTCAACCGGTGGAGGCACCTTACGTGACTATTGGCTAAATGGCTTCGATAGTGTTTTTCTTGTATTCCGCTATCACGCCCCTGATTGGTCAATTAGAAGCTTTTTCAATA---AATTTGAAT---GGGGTTAAACAAAAC---
>Botrypus
------ATGAGCGCCAGACGACTTTCGATTCTCAAACAACCTGTCTTTTCTACACTTAACCAGCATTTGATAGATTATCCAACCCTGAGCAATCTGAGTTATTGGTGGGGGTTTGGTTCNNNNNNNNNNNNNNGTTTAGTAATTTAGATCATTACCGGCGTTTTCCCAGCCATGCATCATACACCTCATGTCGATCCAGCTTTCCACAGCGTAGAACACATTATGAGAGATGTAAAAGGAGGCTGGTTGCTCTGTTATATGTATGCCAATGGGGCTAGTACGTTCTTCATTGTGGTTTATCTTTATTTTTTTCGTGGTTTATACTACGGAAGTTATACCAGTCCTAGAGAATTCGTTCGGTGCCTTGGAGTGGTCATCTTACTATTAATGATTGTGACTGCTTCTACAGGGTACGTACCACCTCGGGGTCAAATGAGCTTTCGGGGAGCTACAGTAATTACCAGCTTAGCCAGTGCTATACCTGTAGTAGGAGACACTATAGTCACTTGGCTTTGGGGGGGTTTCGCCGTAGACAATGCTACCCCAAATCGTTTTTTCAGCCCTCATTACTTACTCCCTTTTCTCATTGCAGGCGCTAGTCTTCTTTATCCGGCTGCCTTACATCAATATGGATCCAATAATCCATTGGGTATTAATTCTTCTGCGGATAAAATCGCTTTCCATCCATATTCTTACGCGAAAGATCTAGTGGGTTGGGTAGCCTTTGCCATCTTTTTCTCTCTTCGGCTCTTCTATGCACCTAATGTATTAGGACATCCCGACAATTATATACCAGCTAATCCGATGTCCACTCCGGCTCATATTGTACCAGAATGGTATTTCTTACCAATCCATGCCATTCTGCGAAGTATCCCTAACAAATTGGGAGGGGTAGCTGCCATAGGACTAGTCTTTGCATCACTATTGGCCTCAYCTTTTCTGAACACTTCTGCAGTACGTAGTTCAAGTTCTTAACTCCTTCACTAAAGACTGTTTTGGGTGCTTTTGGCTGATCGCTTACTGTTAGGTTGGATTGGATGTCAACCAGTGGAGGCACCTTACGTGACTATTGGCTAAATGGCTTCGATAGTGTTTTTCTCGTATTTCGCTATCACGCCCCTGATTGGTCAATTAGAAGCCAGATTAATA---CTTGATGCCGACGATCCAAGAAGTCGGCAC
>Japanobotrychium
------ACGAGCGCCAGACGACTTTCGATTCTCAAACAACCTGTCTTTTCTACACTTAACCAACATTTGATAGATTATCCAACCCTGAGCAATCTGAGTTATTGGTGGGGGTTTGGTTTGTTAGCTGGTCTTCATTTAGTAATTCAGATCATTACCGGCGTTTTCCCAGCCATGCATCATACACCTCATGTCGATCCAGCTTTCCACAGCGTAGAACACATTATGAGAGATGTAAAAGGAGGCTGGTTGCTTCGTTATATGCACGCCAATGGGGCTAGTATGTTCTCCATCGTAGTTTATCTTTATTTTTTTCGTGGTTTATACTACGGAAGTTATACCAGCCCTAGAGAATTCGTTCGGTGCCTTGGAGTGGTCATCTTACTATTAATGATTGTGACTGCTTTTATAGGGTACGTACCACCTCGGGGTCAAATGAGCTTTCGGGGAGCTACAGTAATTACCAGCTTAGCCAGTGCTATACCTGTAGTAGGAGACACTATAGTCACTTGGCTTTGGGGGGGTTTCGCCGTAGACAATGCCACCCCAAATCGTTTTTTCAGCCCTCATTACTTACTCCCTTTTCTCATTGCAGGCGCTAGTCTTCTTTATCTGGCTGCCTTACATCAATATGGATCCAATAATCCATTGGGTATTAATTCTTCTGCGGATAAAATCGCTTCTCATCCATATTTTTACGCGAAAGATCTAGTGGGTTGGGTAGCCCTTGCCATCTTTTTCTCTCTTCGGCTCTTCTATGCACCTAATGTATTAGGACATCCCGACAATTATATACCAGCTAATCCGATGTCCACTCCGGCTCATATTGTACCAGAATGGTATTTCTTACCAATCTATGCCATTCTGCGAAGTATCCCTAACAAATTGGGAGGGGTAGCTGCCATAGGACTAGTCTTTGCATCACTATTGGCCTCACCTTTTCTGAACGCTTCTGCAGTACGTAGTTCAAGTTCTTAACTCCTTCACTAAAGACTGTTTTGGGTGCTTTTGGCTGATCGCTTACTGTTAGGTTGGATTGGGTGTCAACCAGTGGAGGCACCTTACGTGACTATTGGCCAAATGGCTTCGATAGTGTTTTTCTCGTATTTCGCTATCACGCCCCTGATTGGTCAATTAGAAGCCAGATTAATC---CTTGATGCCGACGATCCAAGAAGTCGGCAC
>Botrychium
-----------------------------------------------------------------------------------------------------------------------------------------------------------------------------------------------------------------------------------------------------------------------------------------------------------------------------------------------------------------------------------------------------------------------------------------------------------------------------------------------------------------------------------------------------------------------------------------------------------------------------------------------------------------------------------------------------------------------------------------------------------------------------------------------------------------------------------------------------------------------------------------------------------------------------------------------------------------------------------TTCTGCAGTACGGAGTTCAAGTTTTCAACTCTCTCACTAAAGACCGTTTCGGGTGCTTTTGGCTGATTGCTTACTGTTAGGGTGGATTGGATGTCAACTAGTGGAGGCACCTGTAGTGACTATTGGCCAAATGGCTTCGGTAGTGTTTTGACTGGATTTTGCTATCATGCTCATTCCCGGTCAATTAGGAGCCAGATTAA-----------------------------------
>Cheiroglossa
-------------------GACTTTCGATTATCAAACAACCCGTCTCTTCTACGCTTAACTAGCATTTGATAGATTATCCAACCCCGAGCAATCTGAGTTATTGGTGGGGTTTTGGTTTGTTAGCTGCTATTCGTTCAGTAATTCAGACCATTACCGGCGTTTTCCCAGCCATGCATTATACACCTCATGTCGATCCAGCTTTCCACAGCGTGGAACACATTATGAGAGATGTAAAAGGAGGCTGGTTGCTTCGTTATATGCATGCCAATGGGGCTAGTATGTTCTTCA-----------------------------------------------------------------------------------------------------------------------------------------------------------------------------------------------------------------------------------------------------------------------------------------------------------------------------------------------------------------------------------------------------------------------------------------------------------------------------------------------------------------------------------------------------------------------------------------------------------------------------------------------------------------------------------------------------------------------------------------------------------------------------------------------------------------------------------------------------------------------------------------------------------------------------
>Whittieria
------ATGAGTGCCAGACGACTTTCGATTATCAAACAACCCGTCTCTTCTACGCTTAACTAGCATTTGATAGATTATCCAACCCCGAGCAATCTGAGTTATTGGTGGGGTTTTGGTTCGTTAGCTGCTATCCGTTCAGTAATTTAGACCATTACCGGCGTTTTCCCAGCCATGCATTATACACCTCATGTCGATCCAGCTTTCCACAGCGTGGAACACATTATGAGAGATGTAAAAGGAGGCTGGTTGCTTCGTTATATGCATGCCAATGGGGCTAGTATGTTCTTCATTGTAGTTTATCTCTATTTCTTCCGTGGTTTATACTACGGAAGTTATACCAGTCCTAGAGAATTTGTTTGGTGCCTTGGAGTGGTCATCTCACTATTAATGATTGTGACTGCTTTTATAGGGTACGTACTACCTTGGGGTCAAATGAGCTTTCGGGGAGCTACAGTAATTACCAGCTTAGCCAGTGCTATACCCGTAGTGGGAGACACTATAGTCACTTGGCTTTGGGGGGGTTTCGCCGTAGACAATGCCACCCTAAATCGTTTCTTCAGCCTTCACTACTTACTCCCCTTTCTCATTGCAGGCGCTAGTATTCTTCATTCGGCTGCCCCACATCAATATGGATCCAATAATCCATTGGGTATTCATTCCTCTGCGGATAAAATCGCTTTGTATCCATACTTTTACGTGAAAGATCTAGTGGGTTGGGTAGCCTTTGCCCTCTTTTTCTCTCTCTGGCTCTTCTATGCACCTAATGCCTTAGGACATCCCGACAATTATATCCCAGCTAATCCGATGTCCACCCCGGCTCATATTGTACCAGAATGGTATTTCTCACCAATTCACGCCATTTTGCGAAGTATCCCTAACAAATTGGGAGGGGTAGCTGCCATAGGACCAGTCTCTGCATCACTATTGGCCTTACCTTTTCCGAACACTTCTGCAGTACGTAGTTCAAGTTCTTAACTCCTTCACTAAAGACTGTTTTGGGTGCTTCTGGCTGATCGCTTACCGTTAGGTTGGATTGGGTGTCAACCAGTGGAGGCACCTTACGTGACTATTGGCTAAATGGCTTCGATAGTGTTTTCCTTGTATTCCGCTATCACGCCCCTGATTGGTCAATTAGAAGCCGGATCAATC---CTTGATGCCGACGATCCAAGAAGTCGGCAT
>Ophioglossum_austroasiaticum
------ATGAGTGCCAGACGACTTTCGATTATCAAACAACCCGTCTCTTCTACGCTTAACTAGCATTTGATAGATTATCCAACCCCGAGCAATCTGAGTCATTGGTGGGGTTTCGGTTCGTTAGCTGCTATTCGTTCAGTAATTTAGACCATTACCGGCGTTTTCCCAGCCATGCATTATACACCTCATGTCGATCCAGCTTTCCACAGCGTGGAACACATTATGAGAGATGTAAAAGGAGGCTGGTTGCTTCGTTATATGCATGCCAATGGGGCTAGTATGTTCTTCATTGTAGTTTATCTCTATTTCTTCCGTGGTTTATACTACGGAAGTTATACCAGTCCTAGAGAATTTGTTTGGTGCCTTGGAGTGGTCATCTCACTATTAATGATTGTGACTGCTTTTATAGGGTACGTACTACCTCGGGGTCAAATGAGCTTTCGGGGAGCTACAGTAATTACCAGCTTAGCCAGTGCTATACCCGTAGTGGGAGACACTATAGTCACTTGGCTTTGGGGGGGTTTCGCCGTAGACAATGCCACCCCAAATCGTTTCTTCAGCCTTCACTACTTACTCCCCTTTCTCATTGCAGGCGCTAGTATTCTTCATTTGGCTGCCCCACATCAATATGGATCCAATAATCCATTGGGTATTCATTCCTCTGCGGATAAAATCGCTCCTTATCCATACTTTTACGTGAAAGATCTAGTGGGTTGGGTAGCCTTTGCCCTCTCTTTCTCTCTTTGGCTCTTCTATGCGCCTAATGCCTTAGGACATCCCGACAATTATATCCCAGCTAATCCGATGCCCACCCCGGCTCATATTGTACCAGAATGGTATTTCTCACCAATTCATGCCATTTCGCGAAGTATCCCTAACAAATTGGGAGGGGTAGCTGCCATAGGACCAGTCTTTGCATCACTATTGGCCTCACCTTTCCCGAACACTTCTGCAGTACGTAGTTCAAGTTCTTAACTCCTTCACTAAAGACTGTTTTGGGTGCTTCTGGCTGATCGCTTACTGTTAGGTTGGATTGGGTGTCAACCAGTGGAGGCACCTTACGTGACTATTGGCTAAATGGCTTCGATAGTGTTTTCCTTGTATTCCGCTATCACGCCCCTGATTGGTCAATTAGAAGCCGGATCAATC---CTGGATGCCGACGATCCAAGAAGTCGGCAT
>Ophioglossum_californicum
------ATGAGTGCCAGACGACTTTCGATTATCAAACAACCCGTCTCTTCTACGCTTAACTAGCATTTGATAGATTATCCAACCCCGAGCAATCTGAGTCATTGGTGGGGTTTCGGTTCGTTAGCTGCTATTCGTTCAGTAATTTAGACCATTACCGGCGTTTTCCCAGCCATGCATTATACACCTCATGTCGATCCAGCTTTCCACAGCGTGGAACACATTATGAGAGATGTAAAAGGAGGCTGGTTGCTTCGTTATATGCATGCCAATGGGGCTAGTATGTTCTTCATTGTAGTTTATCTCTATTTCTTCCGTGGTTTATACTACGGAAGTTATACCAGTCCTAGAGAATTTGTTTGGTGCCTTGGAGTGGTCATCTCACTATTAATGATTGTGACTGCTTTTATAGGGTACGTACTACCTCGGGGTCAAATGAGCTTTCGGGGAGCTACAGTAATTACCAGCTTAGCCAGTGCTATACCCGTAGTGGGAGACACTATAGTCACTTGGCTTTGGGGGGGTTTCGCCGTAGACAATGCCACCCCAAATCGTTTCTTCAGCCTTCACTACTTACTCCCCTTTCTCATTGCAGGCGCTAGTATTCTTCATTTGGCTGCCCCACATCAATATGGATCCAATAATCCATTGGGTATTCATTCCTCTGCGGATAAAATCGCTCCTTATCCATACTTTTACGTGAAAGATCTAGTGGGTTGGGTAGCCTTTGCCCTCTCTTTCTCTCTTTGGCTCTTCTATGCGCCTAATGCCTTAGGACATCCCGACAATTATATCCCAGCTAATCCGATGCCCACCCCGGCTCATATTGTACCAGAATGGTATTTCTTACCAATTCATGCCATTTCGCGAAGTATCCCTAACAAATTGGGAGGGGTAGCTGCCATAGGACCAGTCTTTGCATCACTATTGGCCTCACCTTTCCCGAACACTTCTGCAGTACGTAGTTCAAGTTCTTAACTCCTTCACTAAAGACTGTTTTGGGTGCTTCTGGCTGATCGCTTACTGTTAGGTTGGATTGGGTGTCAACCAGTGGAGGCACCTTACGTGACTATTGGCTAAATGGCTTCGATAGTGTTTTCCTTGTATTCCGCTATCACGCCCCTGATTGGTCAATTAGAAGCCGGATCAATC---CTGGATGCCGACGATCCAAGAAGTCGGCAT
>Haukia
------ATGAGTGCCAGACGACTTTCGATTATCAAACAACCCGTCTCTTCTACGCTTAACTAGCATTTGATAGATTATCCAACCCCGAGCAATCTGAGTTATTGGTGGGGTTTTGGTTCGTTAGCTGCTATTCGTTCAGTAATTTAGACCATTACCGGCGTTTTCCCAGCCATGCATTATACACCTCATGTCGATCCAGCTTTCCACAGCGTGGAACACATTATGAGAGATGTAAAAGGAGGCTGGTTGCTTCGTTATATGCATGCCAATGGGGCTAGTATGTTCTTCATTGTAGTTTATCTCTATTTCTTCCGTGGTTTATACTACGGAAGTTATACCAGTCCTAGAGAATTTGTTTGGTGCCTTGGAGTGGTCATCTCACCATTAATGATTGTGACTGCTTTTATAGGGTACGTACTACCTCGGGGTCAAATGAGCTTTTGGGGAGCTACAGTAATTACCAGCTTAGCCAGTGCTATACCCGGAGTGGGAGACACTATAGTCACTTGGCTTTGGGGGGGTTTCGCCGTAGACAATGCCACCCCAAATCGTTTCTTCAGCCTTCACTACTTACTCCCCTTTCCCATTGCAGGCGCTAGTATTCTTCATTTGGCTGCCCCACATCAATATGGATCCAATAATCCATTGGGTATTCATTCCTCTGCGGATAAAATCGCTTCTTATCCATACTTTTACGTGAAAGATCTAGTGGGTTGGGTAGCCTTTGCCCCCTCTTTCTCTCTTTGGCTCTTCTATGCACCTAATGCCTCAGGACATCCCGACAATTATATCCCAGCTAATCCGATGCCCACCCCGGCTCATATTGTACCAGAATGGTATTTCTCACCAATTCATGCCATTTCGCGAAGTATCCCTAACAAATTGGGAGGGGTAGCTGCCATAGGACCAGTCTCTGCATCACTATTGGCCTCACCTTTTCCGAACACTTCTGCAGTACGTAGTTCAAGTTCTTAACTCCTTCACTAAAGACTGTTTTGGGTGCTTCTGGCTGATCGCTTACTGTTAGGTTGGATTGGGTGTCAACCAGTGGAGGCACCTTACGTGACTATTGGCTAAATGGCTTCGATAGTGTTTTCCTTGTATTCCGCTACCACGCCCCTGATTGGTCAATTAGAAGCCGGATCAATC---CTTGATGCCGACGATCCAAGAAGTCGGCAT
>Dryopteris
---------------------------------------------------------------------------------------------------------------------------------------------------------------------------ATGCATCATACACCCCATGTCGATTTGGCTTTCAACAGCGTAGAACACATTATGAGAGATGTGAGGGGAGGCTGGTTGCTTTGTTACATGTATGCCAATGGGGCCAGTATGTTCCTTACTGCAGTTCATATTTATATTTTCCGCGGTTCGTTTTATGGAAGCTATACCAGTCTCAGAGAATTCCTTCGGTGTCTCGGAGTGGTCATCCTTTTACCAACGATTGTTACCGCTTCTATAGGCCATGCACCTCCTTGGGGTTAAATGAGCTCTCGGGGAGCTATAGTAATTACCAGCCCAGCTAGTGCCGTACTTATAGTAGGAAACACCATAGTCACTTGGCTTCGGGGTGGTTTTTCCGTAGACAATGCCACCTCAAATCGTTTCTCCAGTCCTTATTACTTACTTCCTTTCGCAATTGCAGGCGCTAGTCCTATCTATTCGGCTGCGTTGTATTAATACGGACTCAATAATCCATTGGGCATAAATTCTTCTGTGGATAAAATCGCTTCTTATCCCTATTTTTACGCTAAAGATTTAGTAGGTCGGGTAGCATTTGCCATCTTCTTCTCCATTCGGCTCTTCTATGCACCTAATGTCTTGGGACACCCTGACAATTATATGCCTGTGAATCCGATGTTCATTTTAGCTTATATTGTACTAGAACGGTATCCCTTATCAATCCATGCCATTCTGTGAAGTATCCCCAACAAATTAGGAGGAGTGGCCGCTACAGGATCAGTCTTTGTATCATTATTAGCCCTACTTTCCCTTAACACTTCCGCAGTACGGAGTTTAAGTTCTTGACTAATTTACTAA---------------------------------------------------------------------------------------------------------------------------------------------------------------------------------------------------
>Goswamia
------ACGAGTGCCAGACGACTTTCGATTATCAAACAACCCGTCTCTTCTACGCTTAACTAGCATTTGATAGATTATCCAACCCCGAGCAATCTGAGTTATTGGTGGGGTTTTGGTTCGTTAGCTGCTATTCGTTTAGTAATTTAGACCATTACCGGCGTTTTCCCAGCCATGCATTATACACCTCATGTCGATCCAGCTTTCCACAGCGTGGAACACATTATGAGAGATGCAAAAGGAGGCTGGTTGCTTCGTTATATGCATGCCAATGGGGCTAGTATGTTCTTCATTGTAGTTTATCTCCATTTCTTCCGTGGTTTATACTACGGAAGTTATACCAGTCCTAGAGAATTTGTTCGGTGCCTTGGAGTGGTCATCTCACTATCAATGATTGTGACTGCTTTTATAGGGTACGTACCACCTCGGGGTCAAATGAGCTTTCGGGGAGCTACAGTAATTACCAGCTTAGCCAGTGCTATACCCTACGTGGGAGACACTGTAGTCACCTGGCTTTGGGGGGGTTTCGCCGTAGACAATGCCACCCTAAATCGTTTCTTCAGCCTTNACTACTTACTCCCCTTTCTCATTGCAGGCGCTAGTATTCTTCATTTGGCTGCCCCACATCAATATGGATCCAATAATCCATTGGGTATTCATTCCTCTGCGGATAAAATCGCTTCTTATCCATACTTTTACGTGAAAGATCCAGTGGGTCGGGTAGCCTTTGCCCTCTCTTTCTCTCTCTGGCTTTTCTATGCACCTAATGCCTCAGGACATCCCGACAATTATATCCCAGCTGATCCGATGCCCACCCCGGCTCATATTGTACCAGAATGGTATTTCTCACCAATTCATGCCATTTCGCGAAGTATCCCTAACAAATTGGGAGGGGTAGCTGCCACAGGACTACGTGCTGCATCACTATTGGCCTCACCTTTTCCGAACACTTCTGCAGCACGTAGTTCAAGTTCTTAACTCCTTCACTAAAGACTGTTTTGGGTGCTTCTGGCTGATTGCTTACTGTTAGGTTGGATTGGGTGTCAACCAGTGGAGGCACCTTACGTGACTATTGGCTAAATGGCTTCGATAGTGTTTTCCTCGTATTCCGCTGTCACGCCCCTGATTGGTCAATTAGAAGCCGGATCAATC---CTTGATGCCGACGATCCAAGAAGTCGGCAT
>Rhizoglossum
------ATGAGTGCCAGACGACTTTCGATTATCAAACAACCCGTCTCTTCTACGCTTAACTAGCATTTGATAGATTATCCAACCCCGAGCAATCTGAGTTATTGGTGGGGTTTTGGTTCGTTAGCTGCTATCCGTTCAGTAATTTAGACCATTACCGGCGTTTTCCCAGCCATGCATTATACACCTCATGTCGATCCAGCTTTCCACAGCGTGGAACACATTATGAGAGATGTAAAAGGAGGCTGGTTGCTTCGTTATATGCATGCCAATGGGGCTAGTATGTTCTTCATTGTAGTTTATCTCTATTTCTTCCGTGGTTTATACTACGGAAGTTATACCAGTCCTAGAGAATTTGTTTGGTGCCTTGGAGTGGTCATCTCACTATTAATGATTGTGACTGCTTTTATAGGGTACGTACTACCTTGGGGTCAAATGAGCTTTCGGGGAGCTACAGTAATTACCAGCTTAGCCAGTGCTATACCCGTAGTGGGAGACACTATAGTCACTTGGCTTTGGGGGGGTTTCGCCGTAGACAATGCCACCCCAAATCGTTTCTTCAGCCTTCACTACTTACTCCCCTTTCTCATTGCAGGCGCTAGTATTCCTCATTCGGCTGCCCCACATCAATATGGATCCAATAATCCATTGGGTATTCATTCCTCTGCGGATAAAATCGCTTTTTATCCATACTTTTACGTGAAAGATCTAGTGGGTTGGGTAGCCTTTGCCCTCTTTTTCTCTCTCTGGCTCTTCTATGCACCTAATGCCTTAGGACATCCCGACAATTATATTCCAGCTAATCCGATGTCCACCCCGGCTCATATTGTACCAGAATGGTATTTCTCACCAATTCACGCCATTTTGCGAAGTATCCCTAACAAATTGGGAGGGGTAGCTGCCATAGGACCAGTCTCTGCATCACTATTGGCCTTACCTTTTCCGAACACTTCTGCAGTACGTAGTTCAAGTTCTTAACTCCTTCACTAAAGACTGTTTTGGGTGCTTCTGGCTGATCGCTTACCGTTAGGTTGGATTGGGTGTCAACCAGTGGAGGCACCTTACGTGACTATTGGCTAAATGGCTTCGATAGTGTTTTCCTTGTATTCCGCTATCACGCCCCTGATTGGTCAATTAGAAGCCGGATCAATC---CTTGATGCCGACGATCCAAGAAGTCGGCAT
>Mankyua
------ATG---GCCAGACGACTTTCGATTCTCAAACAACCTGTCTTTTCTACGCTTAACCAGCATTTGATAGATTATCCAACCCCGAGCAATCTGAGTTATTGGTGGGGGTTTGGTTCGTTAGCCGGTATTCGTTCAGTAATTTAGATCATTACCGGCGTTTTTCTAGCTATGCATCATACACCTCATGTAGATTCAGCTTTCCACAGCGTAGAACACATTATGAGAGATGTAAAAGGAGGCTGGTTGCTTCGTTATATGCATGCCAATGGGGCTAGTACGTTCTTCATTGTAGTTTATCTTCATTTTTTTCGTGGTTTATACTACGGAAGTTATACTAGTCCTAGAGAATTCGTTTGGTGCCTTGGAGTAGTCATCTTACTATTAATGATTGTGACTGCTTTTATAGGGTACGTACTACCTTGGGGTCAAATGAGCTTTCGGGGAGCTACAGTAATTACCAGCTTAGCCAGTGCTATACCTGTAGTAGGAGACACTATAGTCACTTGGCTTTGGGGGGGTTTTGCCGTAGACAATGCCACCCCAAATCGTTTTTTCAGCCCTCATTACTTACTACCTTTTCTCATTGCAGGCGCTAGTATTCTTCATCTGGCTGCCTTACATCAATATGGATCCAATAATCCATTGGGTCTTCATTCTTCTGTGGATAAAATCGCTTTTCATCCATATTTTTACGCGAAAGATCTAGTGGGTTGGGTAGCCTTTGCCATATTTTTTTCTCTTTGGCTCTTCTATGCACCTAATGTCTTAGGACATCCCGACAATTATATTCCAGCTAATCCGATGTCCACCCCGGCTCATATTGTACCAGAATGGTATTTCTTACCAATCTATGCCATTCTGCGAAGTATCCCTAACAAATTGGGAGGGGTAGCTGCCATAGGACTAGTCTTTGCATCACTATTGGCCTCACCTTTTCTGAAAACTTCTGCAGTACGTAGTTCAAGTTCTCAACTCTTTCACCAAAGGCTGTTTTGGGTGCTTTTGGCTGATCGCTTACTGTTAGGTTGGATTGGGTGTCAACCAGTGGAGGCACCTTACGTGACTATTGGCTAAATGGCTTCGATAGTGTTTTTCTCGTATTTCGCTATCACGCCCATTCTTGGTCAATTAGAAGCCAGATTAATC---CTTAATGCCGACGATCCAATAAGTCGGCAT
