# Supplementary material for: Organellar phylogenomics of Ophioglossaceae fern genera
Source: Front Plant Sci. 2024 Jan 15;14:1294716. doi: 10.3389/fpls.2023.1294716 (PMC10823028; doi:10.3389/fpls.2023.1294716)
Supplement: Supplementary file 3 [file DataSheet_3.zip › Supplementary file S2/mtDNA_CDS/trim/cox1.fas]

>Sahashia
---------ACGAACAAT---TTGGCA---------CAAAGATGGCTGTTTTCCACGAACCACAAGGATATAGGTACTCTATATTTAATATTCGGTGCCATGGCTGGAGTAATGNNGACATGCTTCTCGGTACCAATTTGGATGGAATTAGCACAACCTGGCAATCAAATTCTTAGTGGGAATCATTAACTTTATAATGTGTTAATAACGGCTTACGCTCCTTCAATGATATYCTCTATGGTTATGCCGGCGATGATARGTGGATCTGGTAATTGGTCCGTTCTGACTACTATAGGTGCACCACCTGACATGGCATCTCCGCGATTAAATAATATTTTC----------------CTTCGCTGTTGCTTCTATTAAGCTCAGCCTTGGTAGAGGTGGGTAGCGGCACTGGGTTTTAGGTCTATCCGCCCTTAAGTGGTATAATCAGTCATTCTGGAGGAGCTGTTGATTCAGCCATTTCTAGTCCTCATTTATCAGGTGTTTCATCTATTTCAGGTTCTATCAATTTTATCACTACTATCTTCAACATGCGCGGACCTGGAATGACCATGCATAGATTACCCCTATTTGTGTGGTCTGTTTTAGTGACAGCATTCTCACTTTTATTATCCCTTCCAGTACTGGCAGGTGCAATAACCATGTTATTAACCGATCGAAACTCTAATACCACCTTTTTCGATCCTGCTGGAGGAGGAGACCCTATCTCATACTAGCATCTCTTTCGGTTCTTCGGCCATCCAGAGGTTCATATTCCAATTTCGCCAGGATTCGGTATAATTAGTAGTATCGTCTCTACCTTTTCAAGAAAACCAGTCTTCGGTTATCCAGGCACGGTGTATGTCATGATCAGTATTGGAGTTCTTGGGTTTATTGCTCGGGCTTATCATACGTTTACTGTAGGCTTAGACGTGGATACACGTGCTTACTCTACGGCGGCCACCATGATTATCGCCGTGCCTACTGGAATAAAGATTTCTAGTCGGATTGCTACCATGTGGGGGGGGTCAATATAA------TACAAAATACTTATGCTATTTGCGGTAGGGTTTATCTTCTTGTTTACCATAGGAGGACTTACTGGGATAGTCTTGGCCAATTCCGGGCTAGACATTGCTCTACATGATACTTATTATGTGGTTGCACATTCCTATTATGTATTATCTATGGGAGCCGTTTTTGCTTTATTTGCAGGCTTCYACTATTGGATAGGKAAAATMTCGGGTCTTCAATATCCAGAGACTCTGGGGCAAATTCATTTTTGGATTACTCTCTTCGGAGTTAATTTGACTTTTTTTCCTATGCATTTCCCAGGTCTTTCAGGTATGCCACGTCGCATTCCTGATTATCCAGATGCTTACGCTGGATGGAATGCCTTGAGTAGTTTCGGCTCTTACGTCTCCGTAGTGGGGATTGTTCGTTTTTTCGTAGTAGTCTTTATGACTTTAACTAGTGAAATCAAGTGTGCTCCAAGTCCTTGGGCT---GTTGAACATAATTAC---------------------------------------------ACCACGCTTGAATGGATGGTACAAAGTCCTCTAGCCTTTCATACTTTTGAAGAACTTCCAGCGATCAGGGAAACCATTGGA
>Sceptridium
------------------------------------------------------------------------------------------------------------------------------------------------------------------------------------------------------------------------------------------------------------------------------------------------------------------------------------------------------------------------------------------------------------------------------------------------------------------------------------------------------------------------------------------------------------------------------------------------------------------------------------------------------------------------GCAATCACCATGTTATTAACCGATCGAAACTCTAATACCACCTCTTCCGATCCTGCTGGAGGAGGAGACCCTATCTCATACTAGCATCTCTTTCGGTTCTTCGGCCATCCAGAGGTTCATATTCCAATTCCGCCAGGATTTGGTATCATTAGTAGTATCGTCTCTACTTTTTCAAGAAAACCAGTCTCCGGTTATCCAGGCACGGTGTATGTCATGATCAGTATCGGAGTTCTTGGGTTTATTGTCCGGGCTTATCATACGTTTACTGTAGGCTCAGACGTGGATACACGTGCTTACTCTACGGCGGCCACCATGATTATCGCCGTGCCTACCGGAATAAAGATTTCTAGTCGGATTGCTACCATGTGGGGGGGGTCAATATAA------TACAAAATGCCTATGTTATTTGCGGTGGGGTTTATCTTCTTGTTTACCATAGGAGGACTTACTGGGATAGTCTCGGCCAATTCCGGGCTAGACATTGCTCTACATGATACTTATTATGTGGTTGCACATTCCTATTATGTATCATCTATGGGAGCCGTTTTTGCTTTATCTGCAGGCTTCCACTATTGGATAGGGAAAATATCGGGTCTTCAATATCCAGAGACTCTGGGGCAAATTCATCTTTGGATTACTCTCTTCGGAGTTAATTTGACTTTTTCTCCTACGCATTTCCCAGGTCTTTCAGGTATGCCACGTCGCATTCCTGATTATCCAGATGCTTACGCTGGATGGAATGCCTTGAGTAGTTTCGGCTCTTACGTCTCCGTAGTGGGGATTGTTCGTTTTTTCGTAGTAGTCTTTATGACTTTAACTAGTGAAATCAAGTGTGCTCCAAGTCCTTGGGCT---GTTGAACATAATTAC---------------------------------------------ACCACGCCTGAATGGATGGTACAAAGTCCTCTAGCCTTTCATACTTTTGAAGAACTTCCAGCGATCAGGGAAACCGTTAGA
>Botrypus
---------ACGAACAAT---TTGGCA---------CAAAGATGGCTATTTTCCACGAACCACAAGGATATAGGGACTCTACATTTAATATTCGGTGCCATGGCTGGAGTAATGGGGACATGCTTCTCGGTACCAATTTGGATGGAATTAGCACAACCTGGCAATCAAATTCTTAGTGGGAATCATTAACTTTATAATGTGTTAATAACGGCTCACGCTCCTTCAATGATATCCTCTATGGTTATGCCGGCGATGATAGGTGGATCTGGTAATTGGTTTGTTCCGATTCCTATAGGTGCACCT---GACATGGCATCTCCGCGATTAAATAATATTTTCTTTCGGTTGTTGCCACCTTCGCTGTTGCTTCTATTAAGCTCAGCCTTGGTAGAGGTGGGTAGCGGCACTGGGTGGACGGTCTATCCGCCCTTGAGTGGTATAACCAGTCATTCTGGAGGAGCTGTTGATTCAGCCATTTCTAGTCCTCATTTATCAGGTGTTTCATCTATTTCAGGTTCTATCAATTCCATCACTACTATATTCAACATGCGCGGACCTGGAATGACCATGCATAGATTACCCCTATTTGTGTGGTCTGTTTTAGTGACAGCATTCTCACTTTTATTATCCCTTCCAGTACTGGCAGGTGCAATCACCATGTTATTAACCGATCGAAACTCTAATACCACCTCTTTCGATCCTGCTGGAGGAGGAGACCCTATCTCATACCAGCATCTCTTTCGGTTCTTCGGCCATCCAGAGGTTCATATTCCAATTTCGCCAGGATTCGGTATCATTAGTAGTATCGTCTCTACTTTTTCAAGAAAACCAGTCTTCGGTTATCCAGGCACGGTGTATGTCATGATCAGTATTGGAGTTCTTGGGTTTATTGTCCGGGCTTATCATACGCTTACTGTAGGCTCAGACGTGGATACACGTGCTTACTCTACGGCGGCCACCATGATTATCGCCGTGCCTACTGGAATAAAGATTTCTAGTCGGATTGCTACCATGTGGGGGGGGTCAATATAA------TACAAAATACTTATGCTATTTGCGGTAGGGTTTATCTTCTTGTTTACCATAGGAGGACTTACTGGGATAGTCTTGGCCAATTCCGGGCTAGACATTGCTCTACATGATACTTATTATGTGGTTGCACATTCCCATTATGTATTATCTATGGGAGCCGTTTTTGCTTTATCTGCAGGCTTCCACTATTGGATAGGTAAAATATCGGGTCTTCAATATCCAGAGACTCTGGGGCAAATTCATTTTCGGATTACTTTCCTCGGAGTTAATTTGACTTTTTTTCCTATGCATTTCCCAGGTCTTTCAGGTATGCCACGTCGCATTCCTGATTATCCAGATGCTTACGCTGGATGGAATGCCTTGAGTAGTTTCGGCTCTTATGTCTCCGTAGTGGGTATTGTTTGTTTTTTCGTAGTAGTCTTTATGACTCTAACTAGTGAAATCAAGTGTGCTCCAAGTCCTTGGGCT---GTTGAACATAATTAC---------------------------------------------ACCACGCTTGAATGGATGGTACAAAGTCTTCTAGCCTTTCATACTTTCGAAGAACTTCCAGCGATCAGGGAAACCATTGGA
>Cheiroglossa
---------ATGAACAAT---TTGGCA---------CAAAGATGGCTGTTTTCCACGAACCACAAGGATATAGGGACTCTATATTTAGTCTTCGGTGCCATGGCCGGAGTAATGGGGACATGCTTCTCGGTACTAATCCGTATGGAATTAGCACAACCTGGCAATCAAATTCTTGGTGGG------CAACTTTATAATGTGTTAATAACGGCTCATGCCTTTCTAATGATATTTTTTATGGTTATGCCGGCGATGATAGGTGGATTTGGGAATTGGTTCGTTCCGATTCTTATAGGTGCACCC---GACATGGCATTTCCGCGATTAAATAATATTTCCTTTTGGTTGTTGCCGCCTTCGCTGTTGCTTCTATTAAGCTCAGCTTTGGTAGAGGTGGGTAGCGGCACTGGGTGGACAGTCTATCCGCCCTTGAGTGGTATAACCAGTCATTCTGGAGGAGCTGTTGATTTAGCCATTTCTAGTCTTCACTTATCAGGTGTTTCATCCATTTTAGGTTCTATTAATTTCATCACTACCATATTTAACATGCGTGGACCTGGAATGACCATGCATAGATTACCCCTCTTCGTGTGGTCTGTTTTAGTGACAGCATTCTTACTCCTACTATCCCTTCCAGTACTGGCAGGTGCAATCACCACGTTATTAACCGATCGAAACTTTAATACCACCTTCTTTGATCCCGCCGGAGGAGGGGACCCTATCTTATACCAGCATCTCTTTTGGTTCTTCGGCCATCCAGAGGTTTATATTTTAATTCTGCCGGGATTTGGTATTATTAGTAGTATTGTCTCTACCTTTTCAAGAAAACCAGTCTTCGGTTATCTAGGCATGGTGTATGCCATGATCAGTATCGGAGTCCTTGGGTTTATTGTCTGGGCTCATCATATGTTTACTGTAGGCTTAGATGTGGATACACGTGCTTACTTTACGGCGGCCACCATGATTATCGCCGTGCCTACTGGAATAAAGATTTTTAGTTGGATTGCTACCATGTGGGGGGGGTCAATACAG------TACAAAACACCTATGTTATTTGCGGTGGGTTTTCTCTTTTTGTTCACCATAGGAGGACTCACTGGGATAGTCTTGGCCAATTCCGGGCTAGACATTGCTCTACACGATACTTATTATGTGGTTGCACATTTCCATTATGTACTCTCTATGGGAGCCGTTTTTGCTTTATTTGCAGGCTTCTACTATTGGATAGGTAAAATATCGGGTCTTCAGTATCCAGAGACTCTGGGGCAAATTCATTTTTGGATTACTTTTTTCGGGGTTAATCTTACTTTCTTTCCTATGCATTTCCTAGGTCTTTCAGGTATGCCACGTCGCATTCCTGATTATCCAGATGCTTACGCTGAATGGAATGCCTTGAGTAGTTTCGGCTCTTACGTTTCCGTAGTGGGGATTGTTTGTTCCTTCGTAGTAGTCTTTATGACTTTAACCAGTGGAATCAAGTGTGCTCCAAGTCCTTGGGCT---GTTGAACATAATTAC---------------------------------------------ACCACGCTTGAATGGATGGTACAAAGTCCTCCAGCCTTTCATACTTTTGAAGAACTTCCAGCAATCAGGGAAACCATTGGA
>Whittieria
---------ATGAACAAT---TTGGCA---------CAAAGATGGCTGTTTTCCACGAACCACAAGGATATAGGGACTCTATATCTAGTCTTCGGTGCCATGGCCGGAGTAATGGGGACATGCTTCTCGGTACTAATCCGTATGGAATTAGCACAACCTGGCAATCAAATTCTTGGTGGAAATCATCAACTTTATAATGTGTTAATAACGGCTCATGCCTTTCTAATGATATTTTTTATGGTTATGCCGGCGATGATAGGTGGATTTGGGAATTGGTTCGTTCCGATTCTTATAGGTGCACCT---GACATGGCATTTCCGCGATTAAATAATATTTCCTTTTGGTTGTTGCCGCCTTCGCTGTTGCTTCTACTAAGCTCAGCTTTGGTAGAGGTGGGTAGCGGCACTGGGTGGACGGTCTATCCGCCTTTGAGTGGTATAACCAGTCATTCTGGAGGAGCTGTTGATTCAGCCATTTTTAGTCTTCACTTATCAGGTGTTTCATCCATTTTGGGTTCTATCAATTTTATCACTACCATCTTTAACATGCGTGGACCTGGAATGACCATGCATAGATTACCCCTCTTCGTGTGGTCTGTTTTAGTGACAGCATTCTTGCTCTTACTATCCCTTCCAGTACTGGCAGGTGCAATCACCATGTTATTAACCGATCGAAACTTTAATACCACCTTCTTTGATCCCGCCGGGGGAGGGGACCCTATCTTATACCAGCATCTTTTTTGGTTTTTTGGCCATCCAGAGGTTTATATTTTAATTCTGCCAGGATTCGGTATTATTAGTAGTATCGTCTCTACCTTTTCAAGAAAACCAGTCTTTGGTTATCTAGGCATGGTGTATGCCATGATCAGTATCGGAGTCCTTGGGTTTATTGTCTGGGCTCATCATATGTTTACTGTAGGCTTAGATGTGGATACACGTGCTTACTTTACGGCGGCCACCATGATTATCGCCGTGCCTACTGGAATAAAGATTTTTAGTTGGATTGCTACCATGTGGGGGGGGTCGATACAG------TACAAAACCCCTATGTTATTTGCGGTAGGTTTTATCTTTTTGTTCACCATAGGAGGACTTACCGGGATAGTCTTGGCCAATTCCGGGCTAGACATTGCTCTACACGATACTTATTATGTGGTTGCACATTTCCATTATGTACTCTCTATGGGAGCCGTTTTTGCTTCATTTGCAGGCTTTTACTATTGGATAGGTAAAATATCGGGTCTTCAGTATCCAGAGACTCTGGGGCAAATTCATTTTTGGATTACTTTCTTCGGGGTTAATTTTACTTTCTTTCCTATGCATTTTCTAGGTCTTTCAGGCATGCCACGTCGCATTCCTGATTATCCAGATGCTTACGCTGGATGGAATGCCTTGAGTAGTTTTGGCTCTTACGTTTCCGTAGTGGGGATTGTTTGTTCCTTCGTAGTAGTCTTCATGACTTTAACCAGTGGAATCAAGTGTGCTCCAAGTCCTTGGGCT---GTTGAACATAATTAC---------------------------------------------ACCACGCTCGAATGGATGGTATAAAGTCCTCCAGCCTTTCATACTTTTGAAGAACTTCCAGCAATCAGGGAAACCATTGGA
>Rhizoglossum
---------ATGAACAAT---TTGGCA---------CAAAGATGGCTGTTTTCCACGAACCACAAGGATATAGGGACTCTATATCTAGTCTTCGGTGCCATGGCCGGAGTAATGGGGACATGCTTCTCGGTACTAATCCGTATGGAATTAGCACAACCTGGCAATCAAATTCTTGGTGGAAATCATCAACTTTATAATGTGTTAATAACGGCTCATGCCTTTCTAATGATATTTTTTATGGTTATGCCGGCGATGATAGGTGGATTTGGGAATTGGTTCGTTCCGATTCTTATAGGTGCACCT---GACATGGCATTTCCGCGATTAAATAATATTTCCTTTTGGTTGTTGCCGCCTTCGCTGTTGCTTCTACTAAGCTCAGCTTTGGTAGAGGTGGGTAGCGGCACTGGGTGGACGGTCTATCCGCCTTTGAGTGGTATAACCAGTCATTCTGGAGGAGCTGTTGATTCAGCCATTTTTAGTCTTCACTTATCAGGTGTTTCATCCATTTTGGGTTCTATCAATTTTATCACTACCATCTTTAACATGCGTGGACCTGGAATGACCATGCATAGATTACCCCTCTTCGTGTGGTCTGTTTTAGTGACAGCATTCTTGCTCTTACTATCCCTTCCAGTACTGGCAGGTGCAATCACCACGTTATTAACCGATCGAAACTTTAATACCACCTTCTTTGATCCCGCCGGGGGAGGGGACCCTATCTCATACCAGCATCTTTTTTGGTTTTTTGGCCATCCAGAGGTTTATATTTTAATTCTGCCAGGATTCGGTATTATTAGTAGTATCGTCTCTACCTTTTCAAGAAAACCAGTCTTCGGTTATCTAGGCATGGTGTATGCCATGATCAGTATCGGAGTCCTTGGGTTTATTGTCTGGGCTCATCATATGTTTACTGTAGGCTTAGATGTGGATACACGTGCTTACTTTACGGCGGCCACCATGATTATCGCCGTGCCTACTGGAATAAAGATTTTTAGTTGGATTGCTACCATGTGGGGGGGGTCGATACAG------TACAAAACCCCTATGTTATTTGCGGTAGGTTTTATCTTTTTGTTCACCATAGGAGGACTTACCGGGATAGTCTTGGCCAATTCCGGGCTAGACATTGCTCTACACGATACTTATTATGTGGTTGCACATTTCCATTATGTACTCTCTATGGGAGCCGTTTTTGCTTCATTTGCAGGCTTTTACTATTGGATAGGTAAAATATCGGGTCTTCAGTATCCAGAGACTCTGGGGCAAATTCATTTTTGGATTACTTTCTTCGGGGTTAATTTTACTTTCTTTCCTATGCATTTCCTAGGTCTTTCAGGCATGCCACGTCGCATTCCTGATTATCCAGATGCTTACGCTGGATGGAATGCCTTGAGTAGTTTTGGCTCTTACGTTTCCGTAGTGGGGATTGTTTGTTCCTTCGTAGTAGTCTTCATGACTTTAACCAGTGGAATCAAGTGTGCTCCAAGTCCTTGGGCT---GTTGAACATAATTAC---------------------------------------------ACCACGCTCGAATGGATGGTATAAAGTCCTCCAGCCTTTCATACTTTTGAAGAACTTCCAGCAATCAGGGAAACCATTGGA
>Haukia
---------ATGAACAAT---TTGGCA---------CAAAGATGGCTGTTTTCCACGAACCACAAGGATATAGGGACTCTATATTTAGTCTTCGGTGCCATGGCCGGAGTAATGGGGACATGCTTCTCGGTACTAATCCGTATGGAATTAGCACAACCTGGCAATCAAATTCTTGGTGGAAATCATCAACTTTATAATGTGTTAATAACGGCTCATGCCTTTCTAATGATATTTTTTATGGTTATGCCGGCGATGATAGGTGGATTTGGGAATTGGTTCGTTCCGATTCTTATAGGTGCACCT---GACATGGCATTTCCGCGATTAAATAATATTTCCTTTTGGTTGTTGCCGCCTTCGCTGTTGCTTCTACTAAGCTCAGCTTTGGTAGAGGTGGGTAGCGGCACTGGGTGGACGGTCTATCCGCCCTTGAGTGGTATAACCAGTCATTCTGGAGGAGCTGTTGATTTAGCCATTTTTAGTCTTCACTTATCAGGTGTTTCATCCATTTTAGGTTCTATCAATTTTATCACTACCATCTTTAACATGCGTGGACCTGGAATGACCATGCATAGATTACCCCTCTTCGTGTGGTCTGTTTTAGTGACAGCATTCTTACTCTTACTATCCCTTCCAGTACTGGCAGGTGCAATCACCATGTTATTAACCGATCGAAACTTTAATACCACCTTCTTTGATCCCGCCGGAGGAGGGGACCCTATCTTATACCAGCATCTTTTTTGGTTCTTTGGCCATCCAGAGGTTTATATTTCAATTCTGCCAGGATTTGGTATTATTAGTAGTATTGTCTCTACCTTTTCAAGAAAACCAGTCTTCGGTTATCTAGGCATGGTGTATGCCATGATCAGTATTGGAGTCCTTGGGTTTATTGTCTGGGCTCATCATATGTTTACTGTAGGCTTAGATGTGGATACACGTGCTTACTTTACGGCGGCCACCATRATTATCGCCGTGCCTACTGGAATAAAGATTTTTAGTTGGATTGCTACCATGTGGGGGGGGTCAATACAG------TACAAAACACCTATGTTATTTGCGGTAGGTTTTCTATTTTTGTTCACCATAGGAGGACTCACTGGGATAATCTTGGCCAANTCCGGGCTAGACATTGCTCTACACGATACTTATTATGTGGTTGCACATTTCCATTATGTACTCTCTATGGGAGCCGTTTTTGCTTTATTTGCAGGCTTCTACTACTGGATAGGTAAAATATCGGGTCTTCAGTATCCAGAGACTCTGGGGCAAATTCATTTTTGGATTACTTTCTTCGGGGTTAATTTTACTTTCTTTCCTATGCATTTCCTAGGTCTTTCAGGTATGCCACGTCGCATTCCTNATTATCCAGATGCTTACGCTGGATGGAATGCCTTGAGTAGTTTCGGCTCTTACGTTTCCGTAGTGGGGATTGTTTGTTTTTTCGTAGTAGTCTTTATGACTTTAACTAGTGGAATCAAGTGTGCTCCAAGTCCTTGGGCT---GTTGAACATAATTAC---------------------------------------------ACCACGCTTGAATGGATGGTACAAAGTCCCCCAGCCTTTCATACTTTTGAAGAACTTCCAGCAATCAGGGAAACCATTGGA
>Goswamia
---------ATGAACAAT---TTGGCA---------CAAAGATGGCTGTTTTCCACGAACCACAAGGATATAGGGACTCTCTATTTAGTCTTCGGTGCCATGGCCGGAGTAATGGGGACATGCTTCTCGGTACTAATCCGTATGGAATTAGCACAACCTGGCAATCAAATTCTTGGTGGAAATCATCAACTTTATAATGTGTTAATAACGGCTCATGCCTCTCTAATGATACTTTTCATGGTTATGCCGGCGATGATAGGTGGATTTGGGAATTGGTTCGTTCCGATTCTTATAGGTGCACCT---GACATGGCATTTCCGCGATTAAATAATATTCCCTTTTGGTTGTTGCCGCCTTCGCTGTTGCTTCTACTGAGCTCAGCTTTGGTAGAGGTGGGTAGCGGCACTGGGTGGACGGTCTATCCGCCCTTGAGTGGTATAACCAGTCATTCTGGAGGAGCTGTTGATTCAGCCACTTTTAGTCTCCACTTATCAGGTGTTTCATCCATTTTAGGTTCCATCAATTTTATCACTACCATCTTTAACATGCGTGGACCTGGAATGACCATGCATAGATTACCCCCCTTCGTGTGGTCTGTTTTAGTGACAGCATTCTTACTCTTACTATCCCTTCCAGTACTGGCAGGTGCAATCACCATGTTATCAACCGATCGAAACTTTAATACCACTTTCTTTGATCCCGCCGGAGGAGGGGACYCTATCTCATACCAGCATCTTTTTTGGTTCTTTGGCCATCCAGAGGTTTATATTTCAATTCTGCCAGGATTTGGTATTATTAGTAGTATTGTCTCTACCTTTTCCAGAAAACCAGTCTTCGGTTATCTAGGCATGGTGTATGCCATGATCAGTATCGGAGTCCTTGGGTTTATTGTCTGGGCTCATCATATGTTTACTGTAGGCTTGGATGTGGATACACGTGCTTACTCTACGGCGGCCACCATGATTATCGCCGTGCCTACTGGAATAAAGATTTCTAGTTGGATTGCTACCATGTGGGGGGGATCAATACAG------TACAAAACACCTATGTTACTTGCGGTAGGTTTTATCTTTTTGTTTACCATAGGAGGACTCACTGGGATAGTCCTGGCCAATTCCGGGCTAGACATTGCTTCACACGATACTTATTATGTGGTTGCACATTTCCACTATGTACTCTCTATGGGAGCCGTTTTTGCTTCATTTGCAGGCTTTTACTATTGGATAGGTAAAATATCGGGTCTTCAGTATCCAGAGACTCTGGGGCAAATTCATTTCTGGATTACTTTCTTCGGGGTTAATTTTACTCCCTTTCCTATGCATTTCCTAGGTCTTTCGGGTATGCCACGTCGCATTCCTGATTATCCAGATGCTTACGCTGGATGGAATGCCTTGAGTAGTTTCGGCTCTTATGTTTCCGTAGTGGGGATTGTTTGTTCCTTCGTAGTAGTCTTCATGACTTCAACCAGTRGAATCAAGTGTGCTCCAAGTCCTTGGGCT---GTTGAACATAATTAC---------------------------------------------ACCACGCTTGAATGGATGGTAGAAAGTCCTCCAGCCTTTCATACTTTTGAAGAACTTCCAGCAATCAGGGAAACCATTGGA
>Ophioderma
---------ATGAACAAC---TTTAATTTGTTTTTTCAAAGATGGCTGTTTTCCACGAACCACAAGGATATAGGTACTCTCTATTTAGTCTTCGGTGCCATGGCCGGAGTAATGGGGACATGCTTCTCGGTACTAATCCGTATGGAATTAGCACAACCTGGCAATCAAATTCTTGGTGGAAATCATCAACTTTATAATGTGTTAATAACGGCTCATGCCTTTCTAATGATCTTTTTTCTGGTTATGCCGGCGATGATAGGTGGATTTGGGAATTGGTTCGTTCCGATTCTTATAGGTGCACCC---GACATGGCATTTCCGCGATTAAATAATATTTCCTTTTGGTTGTTGCCGCCTTCGCTGTTGCTTCTACTAAGCTCAGCTTTGGTAGAGGTGGGTAGCGGCACTGGGTGGACAGTCTATCCGCCCTTGAGTGGTATAACCAGTCATTCCTCCGGAGCTGTTGATTTAGCCATTTTTAGTCTTCACTTATCAGGTGTTTCATCCATTTTAGGTTCTATTAATTTCATCACTACCATTGTGAACATGCGTGGACCTGGAATGACCATGCATAGATTACCCCTATTCGTGTGGTCTGTTTTAGTGACAGCATTCTTACTCCTACTATCCCTTCCAGTACTGGCAGGTGCAATCACCACGTCATTAACCGATCGAAACTTTAATACCACCTTCTTTGATCCCGCCGGAGGAGGGGACCCTATCTTATACCAGCATCTCTTTTGGTTCTTCGGCCATCCAGAGGTTTATATTTTAATTCTGCCGGGATTTGGTATTATTAGTAGTATTGTCTCTACCTTTTCAAGAAAACCAGTCTTCGGTTATCTAGGCATGGTGTATGCCATGATCAGTATCGGAGTCCTTGGGTTTATTGTCTGGGCTCATCATATGTTTACTGTAGGCTTAGATGTGGATACACGTGCTTACTTTACGGCGGCCACCATGATTATCGCCGTGCCTACTGGAATAAAGATTTTTAGTTGGATTGCTACCATGTGGGGGGGGTCTCAACTAAATTTGTACAAAACACCTATGTTATTTGCGGTGGGTTTTCTCTTTTTGTTCACCATAGGAGGACTCACTGGGATAGTCTTGGCCAATTCCGGGCTAGACATTGCTCTACACGATACTTATTATGTGGTTGCACATTTCCATTATGTACTATCTATGGGAGCCGTTTTTGCTTTATTTGCCGGCTTCTACTATTGGATAGGTAAAATCTCGGGTCTTCAGTATCCAGAGACTCTGGGGCAAATTCATTTTTGGATTACTTTCTTTGGGGTGAATTTGACTTTCTTTCCTATGCATTTCCTAGGTCTTTCAGGTATGCCACGTCGCATTCCTGATTATCCAGATGCTTACGCTGGATGGAATGCCTTGAGTAGTTTCGGCTCTTATGTTTCCGTAGTGGGGATTGTTTGTTCCTTCGTAGTAGTCTTTATGACTTTAACTTTTGGACAAGATTGTGCTCCAAGTCCTTGGAAACTGGTAGAAAGCAATGCTAATAGCGTTGATTTTCAGCAAAGCTTTGATGCATTAGTTAATGAAACCACGCTTGAATGGATGGTACAAAGTCCTCCAGCCTTTCATACTTTTGAAGAACTTCCAGCAATCAGGGAAACCATCAAA
>Ginkgo
---------ACGACAAAT---TTGGTT------------CGATGGCTGTTCTCTACTAACCACAAGGATATAGGGACTCTATATTTAATCTTCGGTGCCATTGCTGGAGTGATGGGCACATGCTTCTCAGTACTAATTCGTATGGAATTAGCACAACCCGGCGATCAAATTCTTGGTGGGAATCATCAACTTTATAATGTGTTGATAACGGCTCACGCTTTTCTAATGATCTTTTTTATGGTTATGCCGGCGGTGATAGGTGGATTTGGCAATTGGTTCGTTCCGATTCTTATAGGTGCACCT---GACATGGCATTTCCACGATTGAATAATATTTCATTCTGGTTGTTGCCACCTTCGCTGTTGCTCCTATTAAGCTCAGCCTTGGTAGAAGCGGGTAGCGGCACTGGGTGGACGGTCTATCCGCCCCTAAGTGGTATTACCAGTCATTCTGGAGGAGCTGTTGATTTAGCAATTTTTAGTCTTCACTTATCAGGTGTCTCATCCATTTTAGGTTCTATCAATTTTATAACTACTATCTTCAACATGCGCGGACCTGGAATGACTATGCATAGATTACCCCTATTTGTGTGGTCCGTTCTAGTGACAGCATTCCTACTCTTACTATCACTTCCGGTACTGGCAGGGGCAATTACCATGTTATTAACCGATCGAAGCTTTAATACAACCTTTTTTGATCCTGCTGGAGGGGGAGACCCGATATTATACCAGCATCTCTTTTGGTTCTTCGGTCATCCAGAGGTGTATATTCTCATTCTGCCCGGATTCGGTATCATTAGTCATATCGTATCTACTTTTTCGGGAAAACCGGTATTCGGGTATCTAGGCATGGTTTATGCCATGATCAGTATTGGTGTTCTTGGATTTCTTGTTTGGGCTCATCATATGTTTACTGTGGGCTTAGACGTTGATACGCGTGCTTACTTTACCGCAGCTACCATGATCATAGCTGTCCCCACTGGAATCAAAATCTTTAGTTGGATCGCTACCATGTGGGGAGGTTCGATACGA------TACAAAACACCCATGTTATTTGCTGTAGGGTTTATCTTTTTGTTCACCATAGGGGGACTCACCGGAATAGTCCTGGCAAATTCTGGGCTAGACATTGCTCTGCATGATACTTATTATGTGGTTGCACATTTCCATTATGTACTTTCTATGGGAGCCGTTTTTGCTTTATTTGCAGGATTTTACTTTTGGGTGGGTAAAATCTCTGGTCGAACATACCCTGAAACTTTAGGTCAAATCCATTTTTGGATCACTTTTTTCGGGGTTAATTTGACCTTCTTTCCCATGCATTTCTTGGGGCTTTCGGGTATGCCACGTCGCATTCCAGATTATCCAGATGCTTACGCTGGATGGAATGCCCTTAGCAGTTTCGGCTCTTATATATCCGTAGTTGGGATTTGTTGTTTCTTTGTGGTCGCAACAATCACTTTA---AGCAACAAGAGATGTGCTCCAAGTCCTTGGGCT---GTTGAACATAATCCA---------------------------------------------ACCACACTGGAATGGATGGTACAAAGTCCTCCAGCTTTTCATACTTTCGAGGAACTTCCAGCTATCAAGGAGACCTTGTGA
>Ophioglossum_austroasiaticum
---------ATGAACAAT---TTGGCA---------CAAAGATGGCTGTTTTCCACGAACCACAAGGATATAGGGACTCTACATTCAGTCTTCGGTGCCATGGCCGGAGTAATGGGGACATGCTTCTCGGTACTAATCCGTATGGAATTAGCGCAACCTGGCAATCAGATTCCTGGTGGAAATCATCAACTTTATAATGTGTTAATAACGGCTCATGCCTCTCTAATGATATTTTTTCTGGTTATGCCGGCGATGATAGGTGGATTTGGGAATTGGTTCGTTCCGATTCTTATAGGTGCACCT---GACATGGCATTTCCGCGATTAAATAATATTTCCTTTTGGTTGTTGCCGCCTTCGCTGCTGCTTCTACTAAGCTCAGCTTTGGTAGAGGTGGGTAGCGGCACTGGGTGGACGGTCTATCCGCCCTTGAGTGGTATAACCAGTCATTCTGGAGGAGCTGTTGATTTAGCCATTTCTAGTCTCCACTTATCAGGTGTTTCATCCATTTCAGGCTCTATCAATTTTATCACTACCATCTTCAACATGCGTGGACCTGGAATGACCATGCATAGATTACCCCTCTTCGTGTGGTCTGTTTCAGTGACAGCATTCTCACTCTTACTATCCCTCCCAGTACTGGCAGGTGCAATCACCATGTTATTAACCGATCGAAACTTTAATACCACCTTCTTTGATCCCGCCGGAGGAGGGGACCCTATCTTATACCAGCATCCCTCTCGGTTCTTCGGCCATCCAGAGGTTTATATTTCAATTCTGCCAGGATTTGGTATTATTAGTAGTATTGTCTCTACCTTTTCAAGAAAACCAGTCTTCGGTTATCTAGGCACGGTGTATGCCATGATCAGTATCGGAGTCCTTGGGTTCATTGTCTGGGCTCATCATATGTTTACTGTAGGCTTGGATGTGGATACACGTGCTTACTTTACGGCGGCCACCATGATTATCGCCGTGCCTACTGGAATAAAGATTTTTAGTTGGATTGCTACCATGTGGGGGGGGTCAATACAG------TACAAAACACCTATGTTACTTGCGGTAGGTTCTCTATTTTTGTCCACCATAGGAGGACTCACTGGGATAGTCCTGGCCAATTCCGGGCTAGACATTGCTCTACACGATACTTATTATGTGGTTGCACATTTCCATTATGTACTCTCTATGGGAGCCGTTTCTGCTTCATCTGCAGGCTTCTACTACTGGATAGGTAAAATATCGGGTCTTCAGTATCCAGAGACTCTGGGGCAAATTCATTTTCGGATTACTTTCTTCGGGGTTAATTTTACTTCCTTTCCTATGCATTTCCCAGGTCCTTCGGGTATGCCACGTCGCATTCCTGATTATCCAGATGCTTACGCTGGATGGAATGCCTCGAGTAGTTTCGGCTCTTACGTTTCCGTAGTGGGGATTGTTTGTTCCTTCGTAGTAGTCTTTGTGACTTCAACCAGTGGAATCAAGTGTGCTCCAAGTCCTTGGGCT---GTTGAACATAATTAC---------------------------------------------ACCACGCTTGAATGGATGGTACAAAGTCCTCCAGCCTTTCATACTTCTGAAGAACTTCCAGCAATCAGGGAAACCATTGGA
>Ophioglossum_californicum
---------ATGAACAAT---TTGGCA---------CAAAGATGGCTGTTTTCCACGAACCACAAGGATATAGGGACTCTACATTCAGTCTTCGGTGCCATGGCCGGAGTAATGGGGACATGCTTCTCGGTACTAATCCGTATGGAATTAGCGCAACCTGGCAATCAGATTCCTGGTGGAAATCATCAACTTTATAATGTGTTAATAACGGCTCATGCCTCTCTAATGATATTTTTTATGGTTATGCCGGCGATGATAGGTGGATTTGGGAATTGGTTCGTTCCGATTCTTATAGGTGCACCT---GACATGGCATTTCCGCGATTAAATAATATTTCCTTTTGGTTGTTGCCGCCTTCGCTGCTGCTTCTACTAAGCTCAGCTTTGGTAGAGGTGGGTAGCGGCACTGGGTGGACGGTCTATCCGCCCTTGAGTGGTATAACCAGTCATTCTGGAGGAGCTGTTGATTTAGCCATTTCTAGTCTCCACTTATCAGGTGTTTCATCCATTTCAGGCTCTATCAATTTTATCACTACCATCTTCAACATGCGTGGACCTGGAATGACCATGCATAGATTACCCCTCTTCGTGTGGTCTGTTTCAGTGACAGCATTCTCACTCTTACTATCCCTCCCAGTACTGGCAGGTGCAATCACCATGTTATTAACCGATCGAAACTTTAATACCACCTTCTTTGATCCCGCCGGAGGAGGGGACCCTATCTTATACCAGCATCCCTCTCGGTTCTTCGGCCATCCAGAGGTTTATATTTCAATTCTGCCAGGATTTGGTATTATTAGTAGTATTGTCTCTACCTTTTCAAGAAAACCAGTCTTCGGTTATCTAGGCACGGTGTATGCCATGATCAGTATCGGAGTCCTTGGGTTCATTGTCTGGGCTCATCATATGTTTACTGTAGGCTTGGATGTGGATACACGTGCTTACTTTACGGCGGCCACCATGATTATCGCCGTGCCTACTGGAATAAAGATTTTTAGTTGGATTGCTACCATGTGGGGGGGGTCAATACAG------TACAAAACACCTATGTTACTTGCGGTAGGTTCTCTATTTTTGTCCACCATAGGAGGACTCACTGGGATAGTCCTGGCCAATTCCGGGCTAGACATTGCTCTACACGATACTTATTATGTGGTTGCACATTTCCATTATGTACTCTCTATGGGAGCCGTTTCTGCTTCATCTGCAGGCTTCTACTACTGGATAGGTAAAATATCGGGTCTTCAGTATCCAGAGACTCTGGGGCAAATTCATTTTTGGATTACTTTCTTCGGGGTTAATTTTACTTCCTTTCCTATGCATTTCCCAGGTCCTTCGGGTATGCCACGTCGCATTCCTGATTATCCAGATGCTTACGCTGGATGGAATGCCTCGAGTAGTTTCGGCTCTTACGTTTCCGTAGTGGGGATTGTTTGTTCCTTCGTAGTAGTCTTTGTGACTTCAACCAGTGGAATCAAGTGTGCTCCAAGTCCTTGGGCT---GTTGAACATAATTAC---------------------------------------------ACCACGCTTGAATGGATGGTACAAAGTCCTCCAGCCTTTCATACTTCTGAAGAACTTCCAGCAATCAGGGAAACCATTGGA
>Japanobotrychium
---------ACGAACAAT---TTGGCA---------CAAAGATGGCTGTTTTCCACGAACCACAAGGATATAGGGACTCTATATTTAATATTCGGTGCCATGGCTGGAGTAATGGGGACATGCTTCTCGGTACCAATTCGGATGGAATTAGCACAACCTGGCAATCAAATTCTTAGTGGGAATCATTAACTTTATAATGTGTTAATAACGGCTTACGCTCCTTCAATGATATCCTCTATGGTTATGCCGGCGATGATAGGTGGATCTGGTAATTGGTCCGTTCCGACTCCTATAGGTGCACCT---GACATGGCATCTCCGCGATTAAATAATATTTTCTCTCGGTTGTTGCCACCTTCGCTGTTGCTTCTATTAAGCTCAGCCTTGGTAGAGGTGGGTAGCGGCACTGGGTGGACGGTCTATCCGCCCTTGAGTGGTATAACCAGTCATTCTGGAGGAGCTGTTGATTCAGCCATTTCTAGTCCTCATTTATCAGGTGTTTCATCTATTTCAGGTTCTATCAATTTTATCACTACTATATTCAACATGCGCGGACCTGGAATGACCATGCATAGATTACCCCTATTTGTATGGTCTGTTTTAGTGACAGCATTCTCACTTTTATTATCCCTTCCAGTACTGGCAGGTGCAATCACCATGTTATTAACCGATCGAAACTCTAATACCACCTCTTCCGATCCTGCTGGAGGAGGAGACCCTATCTCATACTAGCATCTCTTTCGGTTCTTCGGCCATCCAGAGGTTCATATTCCAATTCCGCCAGGATTCGGTATCATTAGTAGTATCGTCTCTACTTTTTCAAGAAAACCAGTCTTCGGTTATCCAGGCACGGTGTATGTCATGATCAGTATCGGAGTTCTTGGGTTTATTGTCCGGGCTTATCATACGTTTACTGTAGGCTCAGACGTGGATACACGTGCTTACTCTACGGCGGCCACCATGATTATCGCCGTGCCTACTGGAATAAAGATTTCTAGTCGGATTGCTACCATGTGGGGGGGGTCAATATAA------TACAAAATGCCTATGTTATTTGCGGTAGGGTTTATCTTCTTGTTTACCATAGGAGGACTTACTGGGATAGTCTCGGCCAATTCCGGGCTAGACATTGCTCTACATGATACTTATTATGTGGTTGCACATTCCTATTATGTATCATCTATGGGAGCCGTTTTTGCTTTATTTGCAGGCTTCCACTATTGGATAGGTAAAATATCGGGTCTTCAATATCCAGAGACTCTGGGGCAAATTCATTTTTGGATTACTTTCTTCGGAGTTAATTTGACTTTTTTTCCTATGCATTTCCCAGGTCTTTCAGGTATGCCACGTCGCATTCCTGATTATCCAGATGCTTACGCTGGATGGAATGCCTTGAGTAGTTTCGGCTCTTACGTCTCCGTAGTGGGGATTGTTCGTTTTTTCGTAGTAGTCTTTATGACTTTAACTAGTGAAATCAAGTGTGCTCCAAGTCCTTGGGCT---GTTGAACATAATTAC---------------------------------------------ACCACGCTTGAATGGATGGTACAAAGTCCTCTAGCCTTTCATACTTTTGAAGAACTTCCAGCGATCAGGGAAACCATTGGA
>Mankyua
---------ACGAACAAT---TTGGCA---------CAAAGATGGCTGTTTTCCACGAACCACAAGGATATAGGGACTCTATATTTAATCTTCGGTGCTATGGCTGGAGTAATGGGGACATGCTTCTTGGTACCAATCCGTATGGAATTAGCACAACCTGGCAATCAAATTCTTAGTGGAAATCATCAACTTTATAATGTGTTAATAACGGCTCATGCTCCTCCAATGATATCCTCTATGGTTATGCCGGCGATGATAGGTGGATCTGGTAATTGGTCCGTTCCGATTCCTATAGGTGCACCT---GACATGGCATCTCCGCGATTAAATAATATTTCCTTTCGGTTGTTGCCACCTTCGCTGTTGCTTCTATTAAGCTCAGCTTTGGTGGAGGTGGGTAGCGGCACTGGGTGGACGGTCTATCCGCCCTTGAGTGGTATAACCAGTCATTCTGGAGGAGCTGTTGATTCAGCCATTTCTAGTCTTCACTTATCAGGTGTTTCATCCATTTTAGGTTCTATCAATTTTATCACTACTATCTTCAACATGCGCGGACCCGGAATGACCATGCATAGATTACCCCTATTTGTGTGGTCTGTTTTAGTGACAGCATTCTTACTCTTATTATCCCTTCCAGTACTGGCAGGTGCAATCACCATGTTATTAACCGATCGAAACTCTAATACCACCTTTTTCGATCCTGCTGGAGGAGGAGACCCTATCTCGTATCAGCATCTCTTTCGGTTCTTCGGCCATCCAGAGGTTCATATTCCAATTTCGCCAGGATTCGGTATTATTAGTAGTATCGTCTCTACCTTTTCAAGAAAACCAGTCTTCGGTTATCCAGGCATGGTGTATGCCATGATCAGTATTGGAGTTCTTGGGTTTATTGTCTGGGCTCATCATACGTTTACTGTAGGCTCAGACGTGGATACACGTGCTTACTCTACGGCGGCCACCATGATTATCGCCGTGCCTACTGGAATAAAGATTTTTAGTTGGATTGCTACCATGTGGGGGGGGTCAATACAA------TACAAAACACCTATGTTATTTGCGGTAGGGTTTATCTTCTTGTTTACCATAGGAGGACTCACTGGGATAGTCTCGGCCAATTCCGGGCTAGACATTGCTCTACATGATACTTATTATGCGGTTGCACATTCCCATTATGTACCCTCTATGGGAGCCGTTTTTGCTTTATTTGCAGGCTTCCACTATTGGATAGGGAAAATATCGGGTCTTAAATATCCAGAGACTCTGGGGCAAATTCATTTTTGGATTACTTTCTTCGGAGTTAATTTGACTTTTTTTCCTATGCATTTCCTAGGTCTTTCAGGTATGCCACGTCGCATTCCTGATTATCCAGATGCTTACGCTGGATGGAATGCCTTGAGTAGTTTCGGCTCTTACGTTTCCGTAGTGGGGATTGTTCGTTTCTTCGTAGTAGTCTTTATGACTTTAACCAGTGAAATCAAGTGTGCTCCAAGTCCTTGGGCT---GTTGAACATAATTAC---------------------------------------------ACCATGCTTGAATGGATGGTACAAAGTCCTCCAGCCTTTCATACTTTTGAAGAACTTCCAGCCATCAGGGAAACCCTTGGA
>Huperzia
---------ACGAACAAT---TTTGCA---------CAAAGATGGCTTTTTCCCACGAACCACAAAGATATAGGTACTCCATATCGTATTTTTGGTGCCATTGCTGGAGTAATGGGTACATGCTTTTCCGTACTAATTCGTATGGAATTAGCACAACCTGGCAATCAAATTCCTGGTGGGAATCATCAACTTTATAATGTGTTAATTACAGCTCATGCTTTTCCAATGATCTTTTTTATGGTTATGCCAGCGATGATAGGTGGATTTGGTAATTGGTTCGTTCCGATTCTTATAGGTGCACCT---GACATGGCATTTCCACGATTAAATAATATTCCCTTTTGGTTGTTGCCACCTTCGCTGTTGCTTTTATTAAGCTCAGCCTTGGTAGAGGTGGGTAGCGGCACTGGGTGGACGGTCTATCCGCCCTTAAGCGGTATAACCAGCCATTCCGGAGGATCCGTTGATTCAGCAATTTTTAGTCCTCATTTATCAGGTGTTTCATCTATTTTAGGTTCTATAAATTTTATTACTACTATTTTCAACATGCGCGGCCCTGGAATGACCATGCATAGATTACCTCTATTTGTTTGGTCTGTTTCAGTCACCGCATTCTCACCTTCATTATCCCTTCCTGTATTGGCAGGTGCAATTACCATGTTATTAACCGATAGAAATTTTAATACAACCTTTTTTGATCCTGCTGGAGGGGGAGATCCAATTTTATACCAGCATCTTTTTTGGTTCTTCGGTCATCCAGAGGTTTATATTCCAATTTTGCCAGGATTTGGTATTATTAGTCATATCGTTTCTACCTTTTCAAGAAAACCTGTATTCGGTTATCTAGGCATGGTTTATGCCATGATCAGTATTGGAGTTCTTGGATTTATTGCGCGGGCCCATCATATGTTTACTGTAGGTTTAGACGTTGATACACGTGCTTACTTTACCGCAGCTACAATGATTACTGCTGTGCCTACTGGAATAAAGATTTTTAGTTGGATCGCTACCATGTGGGGAGGTTCAATACAA------TATAAAACACCCATGTTATTCGCAGTAGGTTTTATTTTCTTGTTCACCATAGGAGGCCTTACTGGAATAGTCTTGGCCAATTCTGGGCTGGACATTGCTCTACATGATACTTATTATGTTGTTGCACATTTCCATTATGTACTTTCTATGGGAGCTGTTTTTGCTTTATTTGCAGGATCCTATTATTGGATAGGTAAAATCCCTGGTCTTCAATATCCAGAGACTTTAGGTCAAATTCATTTTTGGATTACTTTCTTTGGAGTAAATTCGACTTCCTTTCCTATGCATTTTCTAGGTCTTGCGGGTATGCCACGTCGTATTCCAGATTATCCAGATGCTTATGCTGGATGGAATGCCTTTAGTAGTTTCGGCTCATATGTCTCTGTAGTAGGGATTTCTTGTTTCTTTGTCGTGGTTTTTCTTACTTTAACCAGTGAAAACAAGTGTGCTCCAAGTCCTTGGGCT---GTTGAACAGAATTCA---------------------------------------------ACCACGCTTGAATGGATGGTACAAAGCCCTCCAGCTTTTCATACCTTTGAAGAACTTCCAGCTATCAAAGAAAGCATTGGC
>Psilotum
---------ACGAACCATTATTTTGCA---------CAAAGATGGCTGTTTTCCACGAACCACAAAGATATAGGGACTCTATATTCAATCTTCGGTGCCTTGGCTGGAGTAATGGGTACATGCTTCTCTGTACTAATTCGTATGGAATTGGCACAACCTGGCCCTCAAATTCCTGGTGGGAATCATCAACTTTATAATGTGTTAATAACCGCTCACGCTTTTCCAATGATCTCCTCTATGGTTATGCCGGCAATGATAGGTGGATTTGGTAATTGGTTCGTTCCGATTCTTATAGGTGCACCT---GACATGGCCTTTCCATGATCGAATAATATTCCCTTCCGGTTGTTGCCACCTCCGCTGTTGCTCCTACTAAGTTCAGCCTTGGTAGAGGTGGGTAGCGGCACTGGGTGGACAGTCTATCCGCCCTTAAGTGGTATAACCAGTCATTCCGGAGGAGCGGTTGATTTGGCCATTCTTAGCCTTCATTTATCAGGTGCTTCCTCCATTCCAGGTTCTATCAATTTTATCACGACTATCTCTAACATGCGCGGGCCTGGAATGACCATGCATAGATTACCCCTATTTGTGTGGTCCGTTTTAGTGACAGCATTCCTACTTTTATTATCTCTTCCAGTACTGGCAGGTGCAATTACCATGTTATTAACCGATCGAAACTTTAATACCACCTTCTTTGATCCTGCTGGAGGGGGAGACCCTATCTTATACCAGCATCCCTCTCGGTTCTCCGGCCATCCAGAGGTTCATATTCCAATTCCGCCAGGATTCGGTATCATTAGTCATATCGTCTCTACTTTCCCAGGAAAACCAGTCTTCGGTTATCTAGGCATGGTGTATGCCATGATCAGTATTGGAGTTCTTGGATTCATTGCGTGGGCTCATCATATGTTCACTGTAGGCTCAGACGTAGATACACGTGCTTACTTTACGGCGGCCACCATGATTATCGCTGTGCCTACTGGAATAAAGATCTTTAGTTGGATTGCTACCATGTGGGGAGGTTCGATACGG------TACAAAACACCCATGTTATTCGCGGTAGGTTTTATCTCCCTGTTCACCATAGGAGGACTCACTGGTATAGTCTTGGCCAATTCCGGGCTAGACATTGCTCTACATGATACTTATCATGCGGTGGCACATTCCCATTATGTACCCTCCATGGGAGCCGTTTTTGCTCTATTCGCAGGATTCCACTATCGGATAGGTAAAATATCTGGTCTTGAATATCCAGAGACTTTGGGTCAAATTCATTTTTGGATCACTTTTTTTGGAGTGAATTTGACTTTCTTCCCCATGCATTTCCTGGGTCTTTCAGGTATGCCACGTCGCATTCCCGATTATCCAGATGCTTACGCTGGATGGAATGCCTTGAGTAGTTTAGGCTCCTATGCCGCCGTAGTGGGGATTGGTCGTTTCTCCGTAGTGGTCTTTATGACCTTAACCAGCGAAGGCAAGTGTGCTCCAAGCCCTTGGGCT---GTTGAACAGAATTCC---------------------------------------------ACCACGCTGGAATGGATGGTACAGAGTCCTCCAGCCTTTCATACTTTCGAACAACTTCCAGCGATCAAGGAAACCGTTGGA
>Dryopteris
ATGAGGGGTACAAACCGT---TTCGTG---------TAAAGATGGCTATTTTCCACGAACCACAAAGATATAGGTACTCCACACTTAATCTTTGGTGCTACGGCTGGAGTAATGGGCACACGCCTCTTAGTATCAATCTGTATGGAATCAACATAACCTGGCCACTAAATTCCTAGTGGAAATCATTAACCTTATAATGTGTTAACAATCGCTTACGCTTCTTCGATGACATCCCTTCCGGTTACGCTGGCGATGATAGGTGGATTCGGTAACCGGTTCGTTCTGATTCTTACAGGTGCACCC---GACATGGCATTTCTATGATTAAATAATATTCTATTTCGGTTGTCGCCATCTTCGTTGTTGCTTCCATTAAGTTTAGCCTTGGTAGAGGTGGGTAGTGGCACTGGGTGGATGGTCTATCCTCCTTTGAGTAGTATAACCAGTTATTCCGGAGGAGCTGTTGATTTAGCCATTTTCAGTCCCTACCTATCAGGTGTTTTCCCTATTTTAGGCCTCATTAATTTCATAACCATTATCCCTAACACGCGCGGGCCCGGAATGACCATGTATAGATTACTCTTATCCGTTCGGTTCGTTTCAGTGACAGCATTCCCACTTTTACCACCCCCTCTCGTGCCGGCAGGTGCAACTACCATGTCATTAACCGATTGAAACTCTAATATCACCTCTTCCGACCCTGCTGGAGGAGGGGACCCTATCTCATACTAGCATCCCCTTTGGCTCCCTGGTTATCTAGAGGTTCATATCTCTATTCCGTCAGGACTTGGTATCATTAGCTATATTGTCTCCACTCTCTTCAGAAAACCTGTCTTCGGTTATTCAGGCACGGTGTATGCCATGATCAGTACCGGAGTTCTCGGATTTACTGCTCGGGCTTATTATACGTCCACCGTAGGCTTAGACGTGGATACACGTGCCTACTTCACGGCGGCCATCATGACTATCGCCGTGCTTATTGGAATCAAGGTTCCTAGTCGGATTGTCATCATGTGGGGAGGCTCGATATAA------TACAAAACACTCATGTCATTTGCAGTAGGGTCTATATTTCCGTTTACTATAGGAGGACCTACTGGTATAGTCTTGGCTAATTCCGGGATAGACGTTGCTCCGTACGATACCTACTACGTGGTTGTATATTTCTATCATGCATCTCTTATGGGAGCTGTTTTCGCCCTATCTGTAGGGTTCCACTACCGGATAGGTAAAATGCCTGGTCTTCAATACCTAGAGACTTCGGGTTAAATTTATCCTCGGATTACTCTCTTTGGAGCGAATCCGACCCCCTTTCTCACGCATTTCCTAGGTCCTTCGGGTATGCCACGTCGCATCCCTGATTATCCAGATGCTTACGTTGGATGGAATGCCTTAAGTAGTTTCGGCCTTTATGTTCTTGTACCGGGGATCCCTCGTTCTTTTGTAGTAGTTTTCAAAACTTCGAGCGGTGGGAACAGGTGTGCTCCAAGTCCTCGGGCT---GGTGAATAGAATTCA---------------------------------------------ACCATATTTGAATGGATGGTATAAAGTCCTCCAGCTTTTCATACTTTTGGAGAACTTTCAGCTATCAGGGAAACCGCAACC
>Botrychium
----------------------------------------------------------------------------------------------------------------TGGGGACATGCTTCTCGGTACCAATTCGGATGGAATTAGCACAACCTGGCAATCAAATCCTTAGTGGGAATCATTAACTTTATAATGTGTTAATAACGGCTTACGCTCCTTCAATGATATCCTCTATGGTTATGCCGGCGATGATAGGTGGATCTGGTAATTGGTCCGTTCCGATTCCTATAGGTGCACCT---GACATGGCATCTCCGCGATTAAATAATATTTTCTCTCGGTCGTTGCCACCTTCGCTGTTGCTTCTATTAAGCTCAGCCTTGGTAGAGGTGGGTAGCGGCACTGGGTGGACGGTCTATCCGCCCTTGAGTGGTATAACCAGTCATTCTGGAGGAGCTGTTGATTCAGCCATTTCTAGTCTTCATTTATCAGGTGTTTCATCTATTTCAGGTTCTATCAATTTTATCACTACTATATTCAACATGCGCGGACCTGGAATGACCATGCATAGATTACCCCTATTTGTATGGTCTGTTTTAGTGACAGCATTCTCACTTTTATTATCCCTTCCAGTACTGGCAGGTGCAATCACCACGTTATTAACCGATCGAAACTCTAATACCACCTCTTCCGATCCTGCTGGAGGAGGAGACCCTATCTCATACTAGCATCTCTTTCGGTTCCTCGGCCATCCAGAGGTTCATATTCCAATTCCGCCAGGATCCGGTATCATTAGTAGTATCGTCTCTACTTTTTCAAGAAAACCAGTCTCCGGTTATCCAGGCATGGTGTATGTCATGATCAGTATCGGAGTTCTTGGGTTTATTGCCCGGGCTTATCATACGTTTACTGTAGGCTCAGACGTGGATACACGTGCTTACTCTACGGCGGCCACCATGATTATCGCCGTGCCTACTGGAATAAAGATTTCTAGTCGGATTGCTACCATGTGGGGGGGGTCAATATAA------TACAAAATGCTTATGTTACTTGCGGTAGGGTTTATCTTCTTGTTTACTATAGGAGGACTTACTGGGATAGTCTCGGCCAATTCCGGGCTAGACATTGCTCTACATGATACTTATTATGTGGTTGCACATTCCCATTATGTATCATCTATGGGAGCCGTTTTTGCTTTATCTGCAGGCTTCCACTATTGGATAGGTAAAATATCGGGTCTTCAATATCCAGAGACTCTGGGGCAAATTCATTTTTGGATTACTCTCTTCGGAGTTAATTTGACTCTTTCTCCTACGCATTTCCCAGGTCTTTCAGGTATGCCACGTCGCATTCCTGATTATCCAGATGCTTACGCTGGATGGAATGCCTTGAGTAGTTTCGGCTCTTACGTCTCCGTAGTGGGGATTGTTCGTTTTTTCGTAGTAGTCTTTATGACTTTAACTAGTGAAATCAAGTGTGCTCCAAGTCCTTGGGCT---GTTGAACATAATTCC---------------------------------------------ACCACGCTTGAATGGATGGTACAAAGTCCTCTAGCCTTTCATACTTTTGAAGAACTTCCAGCGATCAGGGAAACCATTGGA
