# Supplementary material for: Organellar phylogenomics of Ophioglossaceae fern genera
Source: Front Plant Sci. 2024 Jan 15;14:1294716. doi: 10.3389/fpls.2023.1294716 (PMC10823028; doi:10.3389/fpls.2023.1294716)
Supplement: Supplementary file 3 [file DataSheet_3.zip › Supplementary file S2/mtDNA_CDS/trim/cox2.fas]

>Helminthostachys
ATGATTTCGAGAACC------CGGCAGCTATTTGTTCCA---ATTGCTTATCGTGATGCTGCGGAATCTTGGCAATTGGGATTTCAGGACGCAGCCACCCCTATGATGCAAGGAATAATTGACTCGCATCATGATATTACGGTCCTTCTAATCATTATTTCGATTTTCGTCCCATGGATGTTGGTTCGCACTTTATGGCATTTCAACTATCAAAGAAATCCCATTCCTGAAAGAATAGTTCATGGAACTACTATAGAGATTACTTGGACCATTTTTCTTAGTATTATTCTGATGTTCATTGCTATACCTCCCTCTGCTTCATTATATTCAATGGACGAGGTAGTA---GATCCAGCCATTACTATCAAAGCTATTGGACATCAATGGTCTTGGACTTACGAGTATTCAGACTAT---------AACAGTTCTGATGAACAG---TCATTAACTTTTGACAGTTATATGATCCCAGRGGAGGATTTGGAATTGGGTCAATCACGGTTATTGGAAGTGGACAATCGAGTGGTTGTACCAGCCAAAACTCATCTACGTATGATTATAACACCTGCTGATGCACCTCATAGTCGGGCTGTACCTTCCTTAGGTGTAAAATGTGATGCTGTCCCTGGTCGTTCAAATTAGACTTACCTTTTTCTTAAATGAGAAGGGGTTTACTATGGTTAGTGCAGTGAACTTCGTGGAACCAATCATGCGTTTATGCCTATTGTCGTAGAAGCTGTTTCTTCGGATGATTATCCTTCTTGGGTATCCAGCGGT---CAATAA
>Botrypus
ATGATTTCGAGAACCCTTGTCTGGCAGCTATTTGTTCCA---ATTGCTTATCGTGATGCTGCGGAATCTTGGCAATTGGGATTTCAAGACGCAGCCACCCCTATGATGCAAGGAATAATTGACTCGCATCATGATATTTCGGTCTTTTTAATCATTATTTCGATTTTTGTCTCGTGGATGTTGGTTCGCACTTTATGGCATTTCAACTATCAAAGAAATCCCATTCCTGAAAGAATAGTTCATGGAACTACTATAGAGATTATTTGGACCATTTCTCCTAGTCTTATTCTGATGTTCATTGCTATACCTCCTTTTGCTTTATTATATTCAATGGACGAGGTAGTA---GATCCAGCCATTACTATCAAAGCTATTGGACATCAATGGTCTTGGACTTACGAGTATTTAGACTAT---------AACAGTTCTGATGAACAG---TCACTAACTTTTGACAGTTATATGATTCCAGAGGAGGATTCGGAATTGGGTTAATCATGGTTATTGGAAGTGGACAATCGAGTGGTTGTACCAGCCAAAACTCATCTACGTATGATTATAACATCTGCTGATGTACCTTATAGTCGGGCTGTACCTTCCCTAGGTGTAAAATGTGATGCTGTCCCTGGTTGTTTAAACCAGACTTCCCTTTTTACTAAATGAGAAGGGGTTTACTATGGTCAGTGCAGTGAACTTTGCGGAACCAATTATGCGTTTACGCCTATTGTCGTAGAAGCTGTTTCTTCGGATGATTATCTTGATTGGGTATCCAGCGGT---CAATAA
>Botrychium
-----------------------------------------------------------------------------------------------------------------AATAATTGACTCGCATCATGATATTTCGGTATTTTTAATCATTATTTCGATTTTTGTCCCATGGATGTTGGTTCGCACCTTATGGCATTTCAACTATCAAAGAAACCCCATTCCTGAAAGAATAGTTCATGGAACTACTATAGAGATTATTTGGACCATTTTTCCTAGTATTATTCCGATGTTCATTGCTATACCCCCTTTTGCTTTATTATATTCAATGGACGAGGTAGTA---GATCCAGCCATTACTATTAAAGCTATTGGGCATCAATGGTCTTGGACTTACGAGTATTTAGACTAT---------AACAGTTCCGATGAACAG---TCACTAACTCTTGACAGTTATATGATTCCAGAGGAGGATTTGGAATTGGGTTAATCATGGTTATTGGAAGTGGACAATCGAGTGGTTGTACCAGCCAAAACTCATCTACGTATGATTATAACATCTGCTGATGCACCTCACAGTCGGGCTGTACCTTCCTCAGGTGTAAAATGTGATGCTGTCTCTGGTTGTTTAAATTAGACTTCCCTTTTTCCTAAATGAGAAGGGGTTTACTATGGTCAGTGCAGTGAACTTTGCGGAACCAATTATGCGTTTACGCCTATTGTCGTAGAAGCTGTTTCTTCGGATGATTATCTTGATTGGGTATCCAGCGGT---CAATAA
>Japanobotrychium
ATGATTTCGAGAACCCTTGTCTGGCAGCTATTTGTTCCA---ATTGCTTATCGTGATGCTGCGGAATCTTGGCAATTGGGATTTCAAGACGCAGCCACCCCTATGATGCAAGGAATAATTGACTTGCATCATGATATTTCGGTATTTTTAATCATTATTTCGATCTTTGTCCCATGGATGTTGGTTCGCACTTTATGGCATTTCAACTATCAAAGAAACCCCATTCCTGAAAGAATAGTTCATGGAACTACTATAGAGATTATTTGGACCATTCTTCCTAGTCTTATTCTGATGTTCATTGCTATACCCCCTTTTGCTTTATTATATTCAATGGACGAGGTAGTA---GATCCAGCCATTACTATCAAAGCTATTGGACATCAATGGTCTTGGACTTACGAGTATTTAGACTAT---------AACAGTTCCGATGAACAG---TCACTAACTTTTGACAGTTATATGATTCCAGAGGAGGATTTGGAATTGGGTTAATCATGGTTATTGGAAGTGGACAATCGAGTGGTTGTACCAGCCAAAACTCATCTACGTATGATTATAACATCTGCTGATGCACCTCATAGTCGGGCTGTACCTTCCTTAGGTGTAAAATGTGATGCTGTCTCTGGTTGTTTAAATTAGACTTCCCTCTTTCCTAAATGAGAAGGGGTTTACTATGGTCAGTGCAGTGAACTTTGCGGAACCAATTATGCGTTTACGCCTATTGTCGTAGAAGCTGTTTCTTCGGATGATTATCTTGATTGGGTATCCAGCGGT---CAATAA
>Sahashia
ATGATTTCGAGAACG---------CAGCTATTTGTTCCA---ATTGCTTATCGTGATGCTGCGGAATCTTGGCAATTGGGATTTCAAGATGCAGCCACCCCTATGATGCAAGGAATAATTGACTCGCATCATGATATTTCGGTCTTTTTAATCATTATTTCGATTTTTGTCCCATGGATGTTGGTTCGCACTTTATGGCATTTCAACTATCAAAGAAATCCCATTCCTGAAAGAATAGTTCATGGAACTACTATAGAGATTCTTTGGACCATTCTTCCCAGTCTTATTCTGATGTTCATTGCTATACCTCCTTTTGCTTTATTATATTCAATGGACGAG---GTAGTAGATCCAGCCATTACTATCAAAGCTATTGGACATCAATGGTCTTGGACTTACGAGTATTCAGACTATAACAGT------------TCTGATGAACAGTCACTAACTTTTGACAGTTATATGATTCCAGAGGAGGATTTGGAATTGGGTTAATCATGGTTATTGGAAGTGGACAATCGAGTGGTTGTACCAGCCAAAACTCATCCACGTATGATTATAACATCTGCTGATGTACCTCATAGTCGGGCTGTCCCTTTCTTAGGTGTAAAATGTGATGCTGTCTTTGGTTGTTTAAATTAGACTTCCCTTTTTACTAAACGAGAAGGGGTTTACTATGGTTAGTGCAGTGAACTTTGCGGAACTAATTATGCGTTTACGCCTACTGTCGTAGAAGCTGTTTCTTCGGATGATTATCTTGATTGGGTATCCAGCGGT---CAATAA
>Cheiroglossa
ATGATTTCGAGAACT------TGG------CTTGTTCCA---ATTGCTTATTGTGATGCTGCGGAATCTTGGGTCTTGGGATTTCAAGACGCAGCCACCCCTATGATGCAAGGAATAATTGACTTGCATCATGATATTTTGGTCTTTCTAATCATTATTCTGATTTTCGTCCTATGGATGTTGGTTCGCACTTTATGGCATTTTAACCATGAGAGAAATCCCATTCCTGAAAGAATAGTTCATGGAACTACTATAGAGATTATTTGGACCATTCTCCCCAGTATTATTCTGATGTTTATTGCCATACCTTCCTTCGCTTTATTATATTCAATGGACGAGATAGTA---GATCCAGCCATTACTATCAAAGCTATTGGACATCAATGGTTTTGGACTTACGAGTATTCAGACTAT---------AATGGTTCTGATGAGCAG---TCACTAACTTTTGACAGTTATATGATTCCGGAGGAGGATTTGGAATTGGGTCAATTACGGTTATTGGAAGTGGACAATCGAGTGGTTGTACCAGCCAAAACTCATCTACGTGTGATTATAACATCTGCTGATGTACTTCATAGTTGGGCTGTACCTTCCTTAGGGGTAAAATGTGATGCTGTCCCTGGTCGTTTAAATCAGACTTCCCTCTTTCTTAAACGAGAAGGGGTTTACTATGGTCAGTGCAGTGAACTTTGCGGAACCAATCATGCGTTTATGCCTATTGTCGTAGAAGCTGTTTCTTTGGATGATTATCTCTCCTGGGTATCCAGCGGT---CAATAA
>Whittieria
ATGATTTCGAGAACT------TGGCAGCTATTTGTTCCA---ATTGCTTATTGTGATGCTGCGGAATCTTGGGTCTTGGGATTTCAAGACGCAGCCACCCCTATGATGCAAGGAATAATTGACTTGCATCATGATATTTTGGTCTTTCTAATAATTATTCTGATTTTCGTCCTATGGATGTTGGTTCGCACTTTGTGGCATTTTAACCATGAAAGAAATCCCATTCCTGAAAGAATAGTTCATGGAACTACTATAGAGATTATTTGGACCATTCTCCCCAGTATTATTCTGATGTTTATTGCTATACCTTCCTTTGCTTTATTATATTCAATGGACGAGATAGTA---GATCCAGCCATTACTATCAAAGCTATTGGACATCAATGGTTTTGGACTTACGAGTATTCAGACTAT---------AATGGTTCTGATGAGCAG---TCACTAACTTTTGACAGTTATATGATTCCGGAGGAGGATTTGGAATTGGGTCAATTACGGTTACTGGAAGTGGACAATCGAGTGGTTGTACCAGCCAAAACTCATCTACGTGTGATTATAACATCTGCTGATGTACTTCATAGTTGGGCTGTACCTTCCTTAGGGGTAAAATGTGATGCTGTCCCTGGTCGTTTAAATCAGACTTCCCTTTTTCTTAAACGAGAAGGGGTTTACTATGGTCAGTGCAGTGAACTTTGCGGAACCAATCATGCGTTTATGCCTATTGTCGTAGAAGCTGTTTCTTTGGATGATTATCTCTCCTGGGTATCCAGCGGT---CAATAA
>Goswamia
ATGATTTCGAGAACT------TGGCAGCTATTTGTTCCA---ATTGCTTATTGTGATGCTGCGGAATCTTGGGTCTTGGGATTTCAAGACGCAGCCACCCCTATGATGCAAGGAATAATTGACTTGCATCATGATATTTTGGTCTTTCTAATCATTATTCTGATTTTCGTCCTATGGATGTTGGTTCGCACTCTATGGCATCTTAACCATGAAAGAAATCCCATTCCTGAAAGAATAGTTCATGGAACTACTATAGAGATTATTTGGACCATTCTTCCCAGTATTATTCTGATGTTTATTGCTATACCTTCCTTTGCTTTATTATATTCAATGGACGAGATAGTA---GATCCAGCCGTTACTATCAAAGCTATTGGACATCAATGGTTTTGGACTTACGAGTATTCAGACTAT---------AATGGTTCTGATGAGCAG---TCACTAACTTTTGACAGTTATATGATTCCGGAGGAGGATTTGGAATTAGGTCAATTACGGTTATTGGAAGTGGACAATCGAGTGGTTGTACCAGCCAAAACTCATCTACGTGTGATTATAACATCTGCTGATGTGCTTCATAGTTGGGCTGTACCTTCCTTAGGGGTAAAATGTGATGCTGTCCCTGGTCGTTTAAATCAGACTTCCCTTTTTCTTAAACGAGAAGGGGTTTACTATGGTCAGTGCAGTGAACCTTGCGGAACCAATCATGCGTTTATGCCTATTGTCGTAGAAGCTGTTTCTTTGGATGATTATCTTTCCTGGGTATCCAGCGGT---CAATAA
>Haukia
ATGATTTCGAGAACT------TGG---CTATTTNTTCCA---ATTGCTTATTGTGATGCTGCGGAATCTTGGGTCTTGGGATTTCAAGACGCAGCCACCCCTATGATGCAAGGAATAATTGACTTGCATCATGATACTTTGGTCTTTCTAATCATTATTCTGATTCTCGTCCTATGGATGCTGGTTCGCACTTTATGGCATTTTAACCATGAAAGAAATCCCATTCCTGAAAGAATAGTTCATGGAACTACTATAGAGATTATTTGGACCATTCCCCCCAGTATCATTCTGATGTTTATTGCTATACCTCCCTTTGCTTTATTACATTCAATGGACGAGATAGTA---GATCCAGCCATTACTATCAAAGCTATTGGACATCAATGGTTTTGGACTTACGAGTATTCAGACTAT---------AATGGTTCTGATGAGCAG---TCACTAACTTTTGACAGTTATATGATTCCGGAGGAGGATTTGGAATTGGGTCAATTACGGTTACTGGAAGTGGACAATCGAGTGGTTGTACCAGCCAAAACTCATCTACGTGTGATTATAACATCTGCTGATGTACTTCATAGTTGGGCTGTACCTTCCTTAGGGGTAAAATGCGATGCTGTCCCTGGTCGTTTAAATCAGACTTCCCTTTTTCTTAAACGAGAAGGGGTTTACTATGGTCAGTGCAGTGAACTCTGCGGAACCAATCATGCGTTTATGCCTATTGTCGTAGAAGCTGTTTCTTTGGATGATTATCTCTCCTGGGTATCCAGCGGT---CAATAA
>Ophioderma
ATGAGTTGT------------------TTTGTTGTTCCAAACGTTGCTTATTGTGATGCTGCGGAATCTTGGGTCTTGGGATTTCAAGACGCAGCCACCCCTATGATGCAAGGAATAATTGACTTGCATCATGATATTTTGGTCTTTCTAATCATTATTCTGATTTTCGTCCTATGGATGTTGGTTCGCACTTTATGGCATTTTAACCATGAGAGAAATCCCATTCCTTCCCGAATAGTTCATGGAACTACTATAGAGATTATTTGGACCATTCTCCCCAGTATTATTCTGATGTTTATTGCTATACCTTCCTTCGCTTTATTATATTCAATGGACTCACTAGTA---GATCCAGCCATTACTCTCAAAGCTATTGGACATCAATGGTTTTGGACTTACGAGTATTCAGACTACTCTAGAATAAATGGTGTAGAATCTGAAATTGAGCTAACTTTTGACAGTTATATGATTCCGGAGGAGGATTTGGAATTGGGTCAATTACGGTTATTGGAAGTGGACAATCGAGTGGTTGTACCAGCCAAAACTCATATACGTGTGATTCTAACATCTGCTGATGTACTGCATAGTTGGGCTGTACCTTCTGCCGGGGTAAAATGTGATGCTGTCCCTGGTCGTTTAAATCAGACTTCCCTATTTCTTAAACGAGAAGGGGTTTACTATGGTCAGTGCAGTGAACTTTGCGGAACCAATCATGCGTTTATGCCTATTGTCGTAGAAGCTGTTTCTTTGGATGATTATATCTCCTGGGTATCCAGTCAA---TCTTAA
>Ophioglossum_austroasiaticum
ATGATTTCGAGAACT------CGGCAGCTATTTGTTCCA---ATTGCTTATTGTGATGCTGCGGAATCTTGGGTCTTGGGATTTCAAGACGCAGCCACCCCTATGATGCAAGGAATAATTGACTTGCATCATGATATTTTGGTCTTTCTAATCATTATTTTGATTTTCGTCCCATGGATGTTGGTTCGCACTTTATGGCATTTCAACCATGAGAGGAATCCCATTCCTGAAAGAATAGTTCACGGAACTACTATAGAGATTATTTGGACCATTCCCCCCAGTATTATTCTGATGTTTATTGCTATACCTCCCTTTGCTTTATTACATTCAATGGACGAGATAGTG---GATCCAGCCATTACTATCAAAGCTATTGGACATCAATGGTTTTGGACTCACGAGTATTCAGACTAT---------AATGGTTCTGATGAGCAG---TCACTAACTTCTGACAGTTATATGATTCCGGAGGAGGATTTGGAATTGGGTCAATTACGGTTACTGGAAGTGGACAATCGAGTGGTTGTACCAGCCAAGACTCATCCACGTGTGATTATAACACCTGCTGATGTGCCTCATAGTTGGGCTGTACCTTCCTTAGGGGTAAAATGTGATGCTGTCCCTGGTCGTTTAAATCAGACTTCCCTTTTTCTTAAACGAGAAGGGGTTTACTATGGTCAGTGCAGTGAACTCTGCGGAACCAATCATGCGTTTACGCCTATTGTCGTAGAAGCTGCTTCTTCGGATGATTATCTCTCCTGGGTATCCAGCGGT---CAATAA
>Ophioglossum_californicum
ATGATTTCGAGAACT------CGGCAGCTATTTGTTCCA---ATTGCTTATTGTGATGCTGCGGAATCTTGGGTCTTGGGATTTCAAGACGCAGCCACCCCTATGATGCAAGGAATAATTGACTTGCATCATGATATTTTGGTCTTTCTAATCATTATTTTGATTTTCGTCCCATGGATGTTGGTTCGCACTTTATGGCATTTCAACCATGAGAGGAATCCCATTCCTGAAAGAATAGTTCACGGAACTACTATAGAGATTATTTGGACCATTCCCCCCAGTATTATTCTGATGTTTATTGCTATACCTCCCTTTGCTTTATTATATTCAATGGACGAGATAGTG---GATCCAGCCATTACTATCAAAGCTATTGGACATCAATGGTTTTGGACTCACGAGTATTCAGACTAT---------AATGGTTCTGATGAGCAG---TCACTAACTTCTGACAGTTATATGATTCCGGAGGAGGATTTGGAATTGGGTCAATTACGGTTACTGGAAGTGGACAATCGAGTGGTTGTACCAGCCAAGACTCATCTACGTGTGATTATAACACCTGCTGATGTGCCTCATAGTTGGGCTGTACCTTCCTTAGGGGTAAAATGTGATGCTGTCCCTGGTCGTTTAAATCAGACTTCCCTTTTTCTTAAACGAGAAGGGGTTTACTATGGTCAGTGCAGTGAACTCTGCGGAACCAATCATGCGTTTACGCCTATTGTCGTAGAAGCTGCTTCTTCGGATGATTATCTCTCCTGGGTATCCAGCGGT---CAATAA
>Huperzia
ATGATTTTGAGAAAC------ATATGGCTATTTGTTCCA---ATTGCTTATCGTGATGCTGCGGAACCTTGGCAATTAGGATTTCAAGACGCAGCAACACCTATGATGCAAGGAATAATTGACTTGCATCATGATATTTTTTTCTCTTTAATGATTATATTGATCTTCGTTTTATGGATGTTGGTTCGCGCTTTATGGCATTTTCACTATGAAAGAAATCCTATTCCAGAAAGGATTGTTCATGGAACTACTATAGAGATTATTTGGACCATTTTTCCTAGTATTATTCTGATGTTTATTGCTATACCATCTTTTGCCTTATTATATTCAATGGACGAGGTAGTA---GATCCAGCCATTACTATCAAAGCTATTGGACATCAATGGTATTGGACTTATGAATATTCAGACTAT---------AACCGTTCTGATGAACAG---TCATTAACCTTTGACAGTTATATGATTCCAGAAGATGACTCAGAATTAGGTCAATTACGCTTATTAGAAGTGGACAATCGAATGGTTGTACCAGCAAAAACTCATCTACGTATGATTATAACATCTGCTGATGTACTTCATAGTTGGGCTGTACCTTCCTTGGGTGTAAAATGTGATGCTGTACCTGGTCGTTTGAATCAGACTTCCATCTTTATTAAACGAGAAGGAGTTTACTATGGTCAGTGCAGTGAAATTTGTGGAACCAATCATGCGTTTATGCCTATTGTCGTAGAAGCTGTTTCTTTGGATGCTTATGTTTCTCGGGTATCCCATAAATTAGACTGA
>Ginkgo
ATGATTGTTACAAAA------TGG---CTATTCCTCACA---ATTGCTCCTCGTGATGCTGCGGAACCATGGCAATTGGGATCTCAAGACGCAGCAACACCTGTGATGCAAGGAATAATTGACTTGCATCATGATATCTTTTTCTTCCCAATTCTTATTTTGGTCCTCGTATCACGGATGTTGGTTCGCGCTTCATGGCATTTTCACTATAGAATCAATCCGATCCCGCAAAGGATTGTTCATGGAACTACTATAGAGATTATTCGGACCATATCTCCTAGTATTATTCCGATGTTCATTGCTATACCATCATTTGCTCTGTTATACTCAATGGACGAGGTAGTAGTGAATCCAGCCATTACTATAAAAGCTATTGGACATCAACGGTATCGGACTCATGAGTGTTCAGACTAT---------AACAGTTCCGATGGACAG---TCACCAACTTTTGACAGTTATACGATTCCAGAAGATGATCCAGAATTGGGTCAATCACGTTTATCAGAAGTGGACAATCGAGTGGTTGTACCAGCCAAAACTCGTCCACGTATGATTGTAACATCTGCTGATGCACTTCATAGTCGGGCTGTACCTCCCTCAGGTGTCAAATGTGATGCTGTACCCGGTCGTTCGAATCAGACTTCCATTTCGGTGCAACGAGAAGGAGTTTACTATGGTCAGTGCAGTGAGATTCGTGGAACTAATCATGCCTCTACGCCTATCGCCGTAGAAGCTGTTTCTTTGAAAGATTATGTTTCTCGGGTATCCAATGAATTGATCCAA
>Dryopteris
------------------------------------------------------------------------------------------------------ATGATGTAAGGAATAATTGACTCGCATCACGATATTCCGGTCTTCTTAATCATTATTTTAATCTTTGTACTATGGATATTGATCCGCACTTTATGGCATTTCCATTATTGAAGAAACCCCATTCCTGAAAGAATGGTTCACGGAACTACTATAGAGATCATTTGGACTATTCTTCCTAGTTTCGTTTTGATGTTTATTGCCATACCATCCTTTGCCTTACCATATTCGATGGATTAGGTGGTA---GATCCAGCCATTACTATCAAAGCTACTGGACATTAACGGTATCGGACTTATGAGTATTCAGACTAT---------AACAGTTCCGATGAATAG---TCATTAACTTCTGACAGTTATATGATTTCAGAGGATGATCTGGAATTGGGTTAATCACGTCTACCAGAAGTGGACAATCGAGTGGTTGTACCGGCCAAGACTCATTTATGTATGATTATAACTTCGGCTGATGTACTTTACAGTCGGGCTGTACCTTTTCCAGGTGCTAAACGTGATGCTGTACCCGGTTGTTCGAATCAGACTTCCATTTTTACATAATGAGAGGGAGTTTATTATGGTTAGCGCAGCGAGATCCGTGGAACTAATTATGCGTTTATGCTTACTGTTGTGGAAGTTGTTTCCAAGAATGATTATCCGGAATGGGTATCCAAT------CAGTAA
>Psilotum
ATGATTTTAATCAATATCTTCTGGCAGCTATTTGTTTCA---ATTGCTTATCGTGATGCTGCGGAACCTTGGCAATTGGGATTTCAAGACGCAGCCACACCTATGATGCAAGGAATAATTGACTTGCATCATGATATTTCGGTATTTCCAATCATTATTCTGATCTTTGTCTCACGGATGTTGGTTCGCGCTTTATGGCATTTTCGCTATCAAAGAAATAAACTTCCCGAGAGGATGGTTCATGGAACTACTATAGAGATTATTTGGACCCTTTTTCCTAGTGCTATTCTGATGTTCATTGCTATACCCCCTTTTGCTTTATTATATTCAATGGACGAGGTAGTA---GATCCAGCCATTACTATCAAAGCTATTGGACATCAATGGTATTGGACTTATGAGTATTCCGACTAT---------AACCGTTCCGATGAACAG---TCACTGACTTTTGACAGTTATATGATTCCAGAGGATGATTCAGAATTGGGTCAATCACGTTTACCGGAAGTGGACAATCGAGTGGTTGTACCAGCCAAAACTCATTCACGTATTATTATAACATCTGCTGATGTACTTCATAGTCGGGCTGTACCTTCCTTGGGTGTAAAATGTGATGCTGTACCTGGTCGTTCAAACCAGACTTCCATTTTCATCGAACGAGAAGGAGTTTACTATGGTCAGTGCAGTGAACTTTGTGGAACTAATCATGCGTTTATGCCCATTGTCGTAGAAGCTGTTTCTTTGGATGATTATCTTTCTCGGGTATCCAGTACATCATCACCA
>Rhizoglossum
ATGATTTCGAGAACT------TGGCAGCTATTTGTTCCA---ATTGCTTATTGTGATGCTGCGGAATCTTGGGTCTTGGGATTTCAAGACGCAGCCACCCCTATGATGCAAGGAATAATTGACTTGCATCATGATATTTTGGTCTTTCTAATAATTATTCTGATTTTCGTCCTATGGATGTTGGTTCGCACTTTGTGGCATTTTAACCATGAAAGAAATCCCATTCCTGAAAGAATAGTTCATGGAACTACTATAGAGATTATTTGGACCATTCTCCCCAGTATTATTCTGATGTTTATTGCTATACCTTCCTTTGCTTTATTATATTCAATGGACGAGATAGTA---GATCCAGCCATTACTATCAAAGCTATTGGACATCAATGGTTTTGGACTTACGAGTATTCAGACTAT---------AATGGTTCTGATGAGCAG---TCACTAACTTTTGACAGTTATATGATTCCGGAGGAGGATTTGGAATTGGGTCAATTACGGTTACTGGAAGTGGACAATCGAGTGGTTGTACCAGCCAAAACTCATCTACGTGTGATTATAACATCTGCTGATGTACTTCATAGTTGGGCTGTACCTTCCTTAGGGGTAAAATGTGATGCTGTCCCTGGTCGTTTAAATCAGACTTCCCTTTTTCTTAAACGAGAAGGGGTTTACTATGGTCAGTGCAGTGAACTTTGCGGAACCAATCATGCGTTTATGCCTATTGTCGTAGAAGCTGTTTCTTTGGATGATTATCTCTCCTGGGTATCCAGCGGT---CAATAA
>Mankyua
ATGATTTCGAGAACCCTT---TGGCAGCTATTTGTTCCA---ATTGCTTACCGTGATGCTGCGGAATCTTGGCAATTGGGATTTCAAGACGCAGCCACCCCTGTGATGCAAGGAATAATTGACTTGCATCATGATATTTTGGTCTTTTTAATCATTATTTCGATTTTCGTCCCATGGATGTTGGTTCGCACTTTATGGCATTTCAACTATCAAAGAAATCCCATTCCTGAAAGAATAGTTCATGGAACTACTATAGAGATTATTTGGACCATTCTTCCTAGTATTATTCTGATGTTCATTGCTATACCTCCTTTTGCTTTATTATATTCAATGGACGAGGTAGTA---GATCCAACCATTACTATCAAAGCTATTGGACATCAATGGTCTTGGACTTACGAGTATTCAGACTAT---------AACAGTTCTGATCAACAG---TCATTAACTTTTGACAGTTATATGATTCCAGAGGAGGATTTGGAATTGGGTCAATCACGGTTATTGGAAGTGGACAATCGGGTGGTTGTACCAGCCAAAACTCATCTACGTATGATTATAACATCTGCTGATGTACCTCATAGTTGGGCTGTACCTTCCTTAGGTGTAAAATGTGATGCTGTCCCTGGTCGTTCAAATCAGACTTCCCTTTTTCTTAAACGAGAAGGGGTTTACTATGGTCAGTGCAGTGAACTTTGTGGAACCAATCATGCATTTATGCCTATTGTCGTAGAAGCTGTTTCTTCGGATGATTATATTTCCTGGGTATCCAGCGGT---CAATAA
