# Supplementary material for: Organellar phylogenomics of Ophioglossaceae fern genera
Source: Front Plant Sci. 2024 Jan 15;14:1294716. doi: 10.3389/fpls.2023.1294716 (PMC10823028; doi:10.3389/fpls.2023.1294716)
Supplement: Supplementary file 3 [file DataSheet_3.zip › Supplementary file S2/mtDNA_CDS/trim/cox3.fas]

>Helminthostachys
ATGAGTGTCTCCCAAAAGCATCCTTATCATTTAGTAGATCCAAGTCCATGGCCTCTTTTGGGGTCACTGGGAGCTTTGGCCAGCACCATTGGTGGTGTTATGTACATGCATTCATTTACAGGAGGTGCAACACTTCTTAGTTTAGGCTCGGGATTGATCTTATATACCATGTTTGTATGGTGGCGCGATGTTTTACGTGAATCCACTTACGAAGGACATCATACCAAAGTGGTACAATTAGGACTTCGTGTAGGTTTTCTTTCGTTTATCGTCTCCGAGGTCATGTTTTTCTTAGCTTTCTTTCGGGCTTTCTTTCACTCTTCTCTGGCACCTACGGTAGAGATCGGAGCTATTCGGCCCCCCAAAGGAATTGAGGTTTTAGATCCTTGGGGAATTCCTTTTTTAAATACCCTGATTCTACTTTCCCCTGGAGCTGCCGTAACTTGGGCTCATCATGCTATACTCGC---AGGTTCAAAA------------------------------------------------------------------------------------------------------------------------------------------------------TAACAAGCGGTTTCCGCTTTAGTAGCTACCGTTTGGCTGGCTCCAGTCTTCACTGGGTTTCAAGGAATGGAATATGTAGAAGCACCTTTTACTATTTCTGATGGTATTTATGGTTCCACCTCCTCCTCAGCCACTGGATTTCATGGTTTTCATGTCATTATAGGCACTATTTTCTCAATAATCTGTGGTATTCGTCAATACCTGGGGCATTTTAGCCCTTCGCATCACTTTGGCTTCGAAGCAGCTGCTTGGTACTGGCATTCCGTGGACGTGGTATGGTTATTTTCATTCGTATCCATTTATTGGTGGGGAGGTCTGTAG
>Japanobotrychium
ATGAGTGTCTCTCAGAAGCATCCTTATCATTTAGTAGATCCAAGTCCATGGCCTCTTTTGGGGTCACTGGGAGCTTTGGCCAGCACCATTGGTGGTGTTATGTACATGCATTCATTTGCAGGAGGTGCAACACTTCTTAGTTTAGGCTCGGGATTGATCTTATATACCATGCTTGTATGGTGGCGCGATGTTTTACGTGAATCCACTTACGAAGGACATCATACCAAAGTGGTACAATTAGGACTTCGTGTAGGTTTTCTTCCGTTTACCGTCTCCGAGGTCATGTTTTTTTTAGCTCTCTCTCGGGCTTTTTTTCATTCTTCTCTGGCACCTACGGTAGAGATCGGAGCTATTCGGCCCCCCAAAGGAATTGAGGTTTTAGATCCTTGGGGAATTCTTTTTTTAAATACCCTTACTCCACTTTCATCTGGAGCTGCCGTAACTTGGGCTCATCATGCTATACTC---GCAGGTTCAAAA------------------------------------------------------------------------------------------------------------------------------------------------------TAACAAGCGGTTTACGCTTTAGTAGCTACCGTTTGGCTGGCTCCTATATTTACTGGGTTTCAAGGGATGGAATATGTAGAAGCACCTTCCACTATTTCTGATGGTATTTATGGTTCTACCTTCTTCTCAGCTACTGGATTTCATGGTTTTCATGTCATTATAGGCACTATTTTCTCAATAATCTGTGGTATTCGTTAATATCTGGGGCATTTTAGCCCTTCGCATCACTTTGGCTTCGAAGCAGCTGCTTGGTACTGGCATTCCGTGGACGTGGTGTGGTTATTTCCATTCGTATCCATTTATTGGTGGGGAGGTCTGTAG
>Botrypus
ATGAGTGTCTCTCAGAAGCATCCTTATCATTTAGTAGATCCAAGTCCATGGCCTCTTTTGGGGTCACTGGGAGCTTTGGCCAGCACCATTGGTGGTGTTATGTACATGCATTCATTTGCAGGAGGTGCAACACTTCTTAGTTTAGGCTCGGGATTGATCTTATATACCATGCTTGTATGGTGGCGCGATGTTTTATGCGAATCCACTTACGAAGGACATCATACCAAAGTGGTACAATTAGGACTTCGTGTAGGTTTTCTTCTGTTTACCGTCCCCGAGGTCATGTTTTTTTTAGCTTTCTCTCGGGCTTTTTCTCATTCTTCTTTGGCACCTACGGTAGAGATCGGAGCTATTCGGCCCCCCAAAGGAATTGAGGTTTTAGATCCTTGGGGAATTCCTTTTCTAAATACCCTTATTCTACTTCCATCTGGAGCTGCCGTAACTTGGGCTCATCATGCTATACTC---GCAGGTTCAAAA------------------------------------------------------------------------------------------------------------------------------------------------------TAACAAGCGGTTTACGCTTTAGTAGCTACCGTTTGGCTGGCTCCAGTATTTACTGGGTTTCAAGGAATGGAATATGTAGAAGCACCTTTTACTATTTCTGATGGTATTTATGGTTCTACCTCCTCTTCAGCTACTGGATTTCATGGTTTTCATGTCATTATAGGCACTATTTTCTCAATAATCTGTGGGATTCGTTAATATCTGGGGCATTTTAGCCCTTCGCATCACTTTGGCTTCGAAGCAGCTGCTTGGTACTGGCATTCCGTGGACGTGGTGTGGTTACTTTCAGTTGTG---------------------------
>Cheiroglossa
ATGAGTGTCTCCCAGAAGCATCCTTATCATTTAGTAGATCCAAGTCCATGGCCTCTTTTGGGGTCACTGGGAGCTTTGGCCAGCACCCTTGGTGGTGTTATGTACATGCATTCATTTACAGGAGGTGCAACACTTCCTGGTTTAGGCTTGGGATTAATCTTATATACTATGTTTGTATGGTGGCGCGATGTTTTGCGTGAATCCACTTACGAAGGACATCATACCAAAGTGGTACAATTAGGACCTCGTGTAGGTTTTCCTTCGTTCACCGTCTCCGAGGTCATGTTTTTTTTAGCTTTCTTTTGGGCTTCCTTTCATTCTTCTTTGGCACCTACGGTAGAGATCGGAGCTATTCGGCCCCCCAAAGGAATTGAGGTTTTAGATCCTTGGGGAATTCCTTTCCTAAATACCCTTATTCTACTCCCATCCGGAGCTGCCGTGACTTGGGCTCATCATGCTATACTC---GCAGGTTCAAAA------------------------------------------------------------------------------------------------------------------------------------------------------CAACAAGCGGTTTACGCTTTAGTAGCTACCGTTTGGCTGGCTCCAGTCTTTACTGGGTTTCAAGGAATGGAATATGTAGAAGCACCTTTTACTACTTCTGATGGGATTTATGGTTCGACTTTCTCCTCAGCTACTGGATTCCATGGGTTTCACGTCATTATAGGCACCATCTTCTCAATAATCTGCGGTATTCGTTAATATCTGGGGCATTTTAGCCCTTCGCATCACTTTGGCTTCGAAGCAGCTGCTTGGTACTGGCACTCCGTGGACGTGGTGTGGTTATTTCCATTCGTATCTATTTATTGGTGGGGAGGTCTGTAG
>Ophioglossum_austroasiaticum
ATGAGTGTCTCCCAGAAGCATCCTTATCATTTAGTAGATCCAAGTCCATGGCCTCTTTTGGGGTCACTGGGAGCTTTGGCCAGCACCCTTGGTGGTGTTATGTACATGCATTCATTTACAGGAGGTGCAACACTTCCTGGTTCAGGCTTGGGATTAATCTTATATACCATGTTTGTATGGTGGCGCGATGTTTTACGTGAATCCACTTACGAAGGGCATCATACCAAAGTGGTACAATCAGGACCTCGTGTAGGTTCTCCTTCGTTCACCGTCTCCGAGGTCATGTTTCTTTTAGCTTTCTTTCGGGCTTCCTTTCATTCTTCTTTGGCACCTACGGTAGAGATCGGAGCTATTCGGCCCCCCAAAGGAATTGAGGTTTTAGATCCTTGGGGAATTCCTTTCCCAAATACCCTTATTCTACTCCCATCCGGAGCTGCCGTGACTTGGGCTCATCATGCTATACTC---GCAGGTTCAAAA------------------------------------------------------------------------------------------------------------------------------------------------------AAACAAGCGGTTTACGCTTTAGTAGCTACCGTTTGGCTGGCTCCAGTCTTTACTGGGTTTCAAGGAATGGAATATGTAGAAGCACCTTTTACTACTTCTGATGGGATTTATGGTTCGACTTTCTCCTCAGCTACTGGATTCCATGGGTTTCACGTCATTATAGGCACCATTTTCTCAATAATCTGCGGTATTCGCTAATATCTGGGGCATTTTAGCCCTTCGCATCACTTTGGCTTCGAAGCAGCTGCTTGGTACTGGCATTCCGTGGACGTGGTGTGGTTATTTTCATTCGTATCTATTTATTGGTGGGGAGGTCTGTAG
>Ophioglossum_californicum
ATGAGTGTCTCCCAGAAGCATCCTTATCATTTAGTAGATCCAAGTCCATGGCCTCTTTTGGGGTCACTGGGAGCTTTGGCCAGCACCCTTGGTGGTGTTATGTACATGCATTCATTTACAGGAGGTGCAACACTTCCTGGTTCAGGCTTGGGATTAATCTTATATACCATGTTTGTATGGTGGCGCGATGTTTTACGTGAATCCACTTACGAAGGGCATCATACCAAAGTGGTACAATCAGGACCTCGTGTAGGTTCTCCTTCGTTCACCGTCTCCGAGGTCATGTTTCTTTTAGCTTTCTTTCGGGCTTCCTTTCATTCTTCTTTGGCACCTACGGTAGAGATCGGAGCTATTCGGCCCCCCAAAGGAATTGAGGTTTTAGATCCTTGGGGAATTCCTTTCCCAAATACCCTTATTCTACTCCCATCCGGAGCTGCCGTGACTTGGGCTCATCATGCTATACTC---GCAGGTTCAAAA------------------------------------------------------------------------------------------------------------------------------------------------------AAACAAGCGGTTTACGCTTTAGTAGCTACCGTTTGGCTGGCTCCAGTCTTTACTGGGTTTCAAGGAATGGAATATGTAGAAGCACCTTTTACTACTTCTGATGGGATTTATGGTTCGACTTTCTCCTCAGCTACTGGATTCCATGGGTTTCACGTCATTATAGGCACCATTTTCTCAATAATCTGCGGTATTCGCTAATATCTGGGGCATTTTAGCCCTTCGCATCACTTTGGCTTCGAAGCAGCTGCTTGGTACTGGCATTCCGTGGACGTGGTGTGGTTATTTTCATTCGTATCTATTTATTGGTGGGGAGGTCTGTAG
>Ophioderma
------------AAATTGCATCCTTATCATTTAGTAGATCCAAGTCCATGGCCTCTTTTGGGGTCACTGGGAGCTTTGGCCAGCACCCTTGGTGGTGTTATGTACATGCATTCATTTACAGGAGGTGCAACACTTCCTGGTTTAGGCTTGGGATTAATCAACTATACTATGTTTGTATGGTGGCGCGATGTTTTGCGTGAATCCACTTTAGAAGGACATCATACCAAAGTGGTACAATTAGGACCTCGTGTAGGTTTTCCTTCGTTCACCGTCTCCGAGGTCATGTTGTTTTTCGCTTTCTTTTGGGCTTCCTTTCATTCTTCTTTGGCACCTACGGTAGAGATCGGAGCTATTCGGCCCCCCAAAGGAATTGAGGTTTTAGATCCTTGGGGAATTCCTTTCCCAAATACCCTTATTCTACTCCCATCCGGAGCTGCCGTGACTTGGGCTCATCATGCTATACTCGTTTTACAACGTAAAAATTATTACGAGAAAAAAGGTGTGTTAAATAACACTAGCTTGTTAAATTGGTTTAAGAAAGCTTTGACTACTTCCTTCAACGCTTTGCGTTCAACCAATTCTACAGAAGTAGTTTTCTTAAATAATTTAAATGTGCCAAAAGAAACTTCAAGAGATGCGGTTTACGCTTTAGTAGCTACCGTTTGGCTGGCTCCAGTCTTTACTGGGTTTCAAGGAATGGAATATGTAGAAGCAACTTTTAATACTTCTGATGGTATTTATGGTTCGACTTTCTCCTCAGCTACTGGATTCCATGGGTTTCACGTCATTATAGGCACCATCTTCTCAATAATCTGCGGTATTCGTTAATCTTTGGGGCATTTTAGCCCAAAGCATCACTTTGGCTTCGAAGCAGCTGCTTGGTACTGGCACTCCGTGGACGTGGTGTGGTTATTTCCATTCGTCTCTATTTATTGGTGGGGAGGTCATTAA
>Huperzia
ATGAATGTCTCTCAAAAGCATCCTTATCATTTAGTAGATCCAAGTCCATGGCCTATTTTGGGTTCACTGGGAGCTTTGGCAAGCACTATGGGTGGCGTTATGTACATGCACTCTTTTGCGGGAGGTGGAACACTTCTTAGTTCAGGCTTGGGAATAATCTTATACACCATGTTTTTATGGTGGCGCGATGTTATACGTGAATCCACTTACGAAGGACATCATACATTTGTGGTACAATTAGGACTTCGCTACGGTTTTATTTTGTTCATTGTCTCAGAGGTTATGTCTTTTCTAGCTTTCTTTTGGGCTTTTTTCCATTCTTCTCTAGCACCTACAGTAGATATTGGAGCTATTTGGCCCCCCGAGGGAATTGAGGTGTTAGATCCTTGGGGGATTCCTTTTTTAAATACTCTTATCCTACTTTCATCTGGAGCTGCCGTAACTTGGGCTCATCATGCTATATTA---GCGGGATTAAAA------------------------------------------------------------------------------------------------------------------------------------------------------CAGCAAGCCGTTTACGCTTTAGTAGCTACCATTTGGCTGGCTTTAGTCTTTACAGGGCTTCAAGTAATGGAATATGTAGAAGCTCCTTTCACTATTTCCGATGGTATTTATGGTTCTACCTTTTTCTTAGCCACAGGATTTCATGGGTTTCATGTTATTATAGGTACTATTTTTCCAATAACATGTGGTATTCGTCAATATTTGGGTCATTTCACCCAAAAGCATCACTTTGGCTTTGAAGCAGCTGCTTGGTACTGGCATTTTGTAGACGTGGTTTGGTTATTCTCATTTGTCTCTATTTATTGGTGGGGTGGTCATCAA
>Ginkgo
ATGGTTTCATCCCAGAGGCATTCTTATCATTCGGTAGATCCAAGTCCATGGCCTATTCCGGGTCCACTCGGAGCTTTGGCAACCACCGTTGGAGGTGTTATGTACATGCACTCATTTACAGGGGGTGCAACACTTCTCAGTTCGGGCTTAATATTGATCCCATATACCATGTTCGTACGGTGGCGCGATGTTATACGTGAATCCACGTTGGAGGGACATCATACCGAGGTCGTACAATTAGGACTTCGATATGGTTCTATCCCGTCCATCGTATCGGAGGTCATGTTCCTTTTTGCTCTCCTTCGGGCTTCTTCTCATTCTCCTTCGGCACCTGCGGTAGAGATCGGAGGTATCCGGCCCCCCAAAGGGATCGGGGTTCCAAATCCTTGGGAAATCCCTTTTCTTAATACCCCTATTCTCCCTCCATCTGGAGCTGCCGTAACTTGGGCTCATCATGCTATACCC---GCGGGGAAGGAG------------------------------------------------------------------------------------------------------------------------------------------------------CAACAAGCAGTTTACGCTTCAGTAGCTACCGTTTCACTGGCTCTAGTATCCACTGGGTTTCAAGGAATGGAATATTACCAAGCACCTCTCACTATTCCGGATGGTATTTATGGTTCTACCTTTTCCTCAGCAACTGGGTTTCATGGTTTTCATGTGATTACAGGTACTATTCACTCAATCATATGTGGTATTCGCCAATATCTGGGTCATTTGACCAAGGAGCATCACGTTGGCTCCGAAGCAGCTGCATGGTACCGGCATTTCGTAGACGTGGTTCGGTCATCCCCATCTGTCCCTATCTATTGGTGGGGAGGTCTATGA
>Botrychium
ATGAGTGTCTCTCAGAAGCATCCTTATCATTTAGTAGATCCAAGTCCATGGCCTCTTTTGGGGTCACTGGGAGCTTTGGCCAGCACCATTGGTGGTGTTATGTACATGCATTCATTTGCAGGAGGTGCAACACTTCTTAGTTTAGGCTCGGGATTGATCTTATATACCATGCTTGTACGGTGGCGCGATGCTTTACGTGAATCCACTTACGAAGGACATCATACCAAAGTGGTACAATTAGGACTTCGTGTAGGTTTTCTTCCGTTTATCGTCTCCGAGGTCATGTTTTTTTTAGCTCTCCCTCGGGCTTTTTTTCATTCTTCTCCGGCACCTACGGTAGAGATCGGAGCTATTCGGCCCCCCAAAGGAATTGAGGTTTTAGATCCTTGGGGAATTCTTTTTTCAAATACCCTTATTCTACCTTCACCTGGAGCTGCCGTAACTTGGGCTCATCATGCTATACTC---GCAGGTTCAAAA------------------------------------------------------------------------------------------------------------------------------------------------------TAACAAGCGGTTTACGCTTTAGTAGCTACCGTTTGGCTGGCTCCTATATTTACTGGGTTTCAAGGAATGGAATATGTAGAAGCACCTTCCACCATTTCTGATGGTATTTATGGTTCTACCTCCTTCTCAGCTACTGGATTTCATGGTTTTCATGCCATTACAGGCACTATTTTCTCAATAATCTGTGGTATTCGTTAATATCTGGGGCATTTTAGCCCTTCGCATCACTTTGGCTTCGAAGCAGCTGCTTGGTACTGGCATTCCGTGGACGTGGTGTGGTTATTTCCATTCGTATTCATTTATTGGTGGGGAGG-------
>Whittieria
ATGAGTGTCTCCCAGAAGCATCCTTATCATTTAGTAGATCCAAGTCCATGGCCTCTTTTGGGGTCACTGGGAGCTTTGGCCAGCACCCTTGGTGGTGTTATGTACATGCATTCATTTACAGGAGGTGCAACACTTCCTGGTTCAGGCTTGGGATTAATCCTATATACCATGTCTGTATGGTGGCGCGATGTTTTACGTGAATCCACTTACGAAGGACATCATACCAAAGTGGTACAATTAGGACTTCGTGTAGGTTTTCTTTTGTTCATTGTCTCCGAGGTCATGTTTTTTCTAGCTTTCTTTTGGGCTTTCTTTCATTCTTCTTTGGCACCTACGGTAGAGATTGGAGCTATTTGGCCCCCCAAAGGAATTGAGGTTTTAGATCCTTGGGGAATTCCTTTCCTAAATACCCTTATTTTACTCTCATCCGGAGCTGCCGTGACTTGGGCTCATCATGCTATACTC---GCAGGTTCAAAA------------------------------------------------------------------------------------------------------------------------------------------------------CAACAAGCGGTTTACGCTTTAGTAGCTACCGTTTGGCTGGCTCTAGTCTTTACTGGGTTTCAAGGAATGGAATATGTAGAAGCACCTTTTACTACTTCTGATGGGATTTATGGTTCGACTTTCCCCTCAGCTACTGGATTCCATGGGTTTCACGTCATTATAGGCACCATTTTCTCAATAATTTGCGGTATTCGTTAATATCTGGGGCATTTTAGCCCTTCGCATCACTTTGGCTTCGAAGCAGCTGCTTGGTACTGGCATTCCGTGGACGTGGTGTGGTTATTTTCATTCGTATCTATTTATTGGTGGGGAGGTCTGTAG
>Goswamia
ACGAGTGTCTCCCAGAAGCATCCTTATCATTTAGTAGATCCAAGTCCATGGCCTCTTTTGGGGTCACTGGGGGCTTTGGCCAGCACCCTTGGTGGTGTTATGTACATGCATTCATTTACAGGAGGTGCAACACTTCCCGGTTTAGGCTCGGGATTAATCTTATACACCATGTTTGTATGGTGGCGCGATGTTTTACGTGAATCCACTCACGAGGGACATCATACCAAAGTGGTACAATTAGGACCTCGTGTAGGTTTTCCTTCGTTCACCGTCTCCGAGGTCATGTTTCTTCCAGCTTTCTTTCGGGCTTCCTTTCATTCTTCTTTGGCACCTACGGTAGAGATCGGAGCTATTCGGCCCCCCAAAGGAATTGAGGTTTTAGATCCTTGGGGAATTCCTTTCCCAAATACCCTTATTCTACTCCCATCCGGAGCTGCCGTGACTTGGGCTCATCATGCTATACTC---GCAGGTTCAAAA------------------------------------------------------------------------------------------------------------------------------------------------------CAACAAGCGGTTTACGCTTTAGTAGCTACCGTTTGGCTGGCTCCAGTCTTTACTGGGTTTCAAGGAATGGAATATGTAGAAGCACCTTTTACTACTTCTGATGGGATTTATGGTTCGACTCCCTCCTCAGCTACTGGATTCCATGGGTTTCACGTCATTATAGGCACCATTTTCTCAATAATCTGCGGTATTCGTTAGTATCTGGGGCATTTTAGCCCTTCGCATCACTTTGGCTTCGAAGCAGCTGCTTGGTACTGGCATTCCGTGGACGTGGTGTGGTTATTTTCATTCATATCTATTTATTGGTGGGGAGGTCTGCAG
>Haukia
ATGAGTGTCTCCCAGAAGCATCCTTATCATTTAGTAGATCCAAGTCCATGGCCTCTTTTGGGGTCACTGGGAGCTTTGGCCAGCACCCTTGGTGGTGTTATGTACATGCATTCATTTACAGGAGGTGCAACACTTCTTGGTTTAGGCTTGGGATTAATCTTATATACCATGTTTGTATGGTGGCGCGATGTTTTACGTGAATCCACTTACGAGGGACATCATACCAAAGTGGTACAATTAGGACCTCGTGTAGGTTCTCCTTCGTTTACCGTCCCCGAGGCCATGTTTTTTTTAGCTTTCTTTCGGGCTTCCTTTCATTCTTCTTTGGCACCTACGGTAGAGATCGGAGCTATTCGGCCCCCCAAAGGAATTGAGGTTTTAGATCCTTGGGGAATTCCTTTCCCAAATACCCTTATTCTACTCCCATCCGGAGCTGCCGTGACTTGGGCTCATCATGCTATACTC---GCAGGTTCAAAA------------------------------------------------------------------------------------------------------------------------------------------------------AAACAAGCGGTTGTAGCTTTAATAGCTACCGTTTGGCTGGCTCCAGTCTTTACTGGGTTTCAAGGAATGGAATATTACGAAGCACCTTTTACTACTTCTGATGGGATTTATGGTTCGACTTTCTCCCCAGCTACTGGATCCCATGGGTTTCACGTCATTACAGGCACCATTTTCTCAATAATCCGCGGTATTCGTTAATATCTGGGGCATTTTAGCCCTTCGCATCACTTTGGCTTCGAAGCAGCTGCTTGGTACTGGCATTCCGTGGACGTGGTGTGGTTATTTTCATTCGTATCTATTTATTGGTGGRGAGGTCTGTAG
>Psilotum
ATGAGTGTATCTCAAAAGCATCCTTATCATTTAGTAGATCCAAGTCCATGGCCTCTTTTGGGGTCACTGGGAGCTTTGGCCAGCACCATTGGTGGTGTTATGTACATGCATCCATTCGCGGGAGGTGCAACACTTCTAAGTTCAGGCTCGGGATTGATCTTATATACCATGTTTGTATGGTGGCGCGATGTTCCACGTGAATCCACCTACGAAGGACATCATACCAAAGTGGTACAATTAGGGCTTCGCTACGGTTTTACTCTGTTTATCGTCTCCGAGGTCATGTTTTTCTCAGCTTTCTTTCGGGCCTTTTTTCATTCTCCTTTGGCACCTACGGTAGAGATCGGAGCTATTCGGCCCCCCGAAGGAATTGAGGTTTTAGACCCTTGGGGAATTCCTTTTCTAAATACCCTTATTCTACTTTCATCCGGAGCTGCCGTAACTTGGGCTCATCATGCTATACTC---ACGGGTTTAGAG------------------------------------------------------------------------------------------------------------------------------------------------------CAGCAAGCGGTTTACGCTTTAGTAGCTACCGTTTGGCTGGCTCTAGTCTTTACTGGGTTTCAGGGAATGGAATATGTAGAAGCACCCTTTACTATTTCCGATGGTATTTATGGTTCTACCTTCTTCTTAGCTACCGGATTTCATGGTTTTCATGTCATTATAGGCACTCTTTTTCCAATCATCTGTGGTATTCGCCAATATCTAGGTAATTTTAGCCCTTCGCATCACTCCGGCTTTGAAGCAGCTGCTTGGTACCGGCATTTTGTGGACGTGGTTTGGTTATTTCCATTCGTCTCTATTTATTGGTGGGGAGGTCTATAA
>Rhizoglossum
ATGAGTGTCTCCCAGAAGCATCCTTATCATTTAGTAGATCCAAGTCCATGGCCTCTTTTGGGGTCACTGGGAGCTTTGGCCAGCACCCTTGGTGGTGTTATGTACATGCATTCATTTACAGGAGGTGCAACACTTCCTGGTTCAGGCTCGGGATTAATCCTATATACCATGTTTGTATGGTGGCGCGATGTTTTACGTGAATCCACTTACGAAGGACATCATACCAAAGTGGTACAATTAGGACTTCGTGTAGGTTTTCTTTTGTTCATTGTCTCCGAGGTCATGTTTTTTCTAGCTTTCTTTTGGGCTTTCTTTCATTCTTCTTTGGCACCTACGGTAGAGATTGGAGCTATTTGGCCCCCCAAAGGAATTGAGGTTTTAGATCCTTGGGGAATTCCTTTCCTAAATACCCTTATTTTACTCTCATCCGGAGCTGCCGTGACTTGGGCTCATCATGCTATACTC---GCAGGTTCAAAA------------------------------------------------------------------------------------------------------------------------------------------------------CAACAAGCGGTTTACGCTTTAGTAGCTACCGTTTGGCTGGCTCTAGTCTTTACTGGGTTTCAAGGAATGGAATATGTAGAAGCACCTTTTACTACTTCTGATGGGATTTATGGTTCGACTTTCCCCTCAGCTACTGGATTCCATGGGTTTCACGTCATTATAGGCACCATTTTCTCAATAATTTGCGGTATTCGTTAATATCTGGGGCATTTTAGCCCTTCGCATCACTTTGGCTTCGAAGCAGCTGCTTGGTACTGGCATTCCGTGGACGTGGTGTGGTTATTTTCATTCGTATCTATTTATTGGTGGGGAGGTCTGTAG
>Mankyua
ATGAGTGTCTCCCAGAAGCATCCCTATCATTTAGTAGATCCAAGTCCATGGCCTCTTTTGGGGTCACTGGGAGCTTTGGCCAGCACCATTGGTGGTGTTATGTACATGCATTCATTTACAGGAGGTGCAACACTTCTTAGTTTAGGCTCGGGATTGATCTTATATACCATGTTTGTATGGTGGCGCGATGTTTTACGTGAATCCACTTATGAAGGGCATCATACCAAAGTGGTACAATTAGGACTTCGTGTAGGTTTTCTTCCGTTTATCGTCTCCGAGGTCATGTTTTTTTTAGCTTTCTTTTGGGCTTTCTTTCATTCTTCTTTGGCACCTACGGTAGAGATCGGAGCTATTCGGCCCCCCAAAGGAATTGAGGTTTTAGATCCTTGGGGAATTCCTTTTCTAAATACCCTTATTCTACTTTCATCTGGAGCTGCCGTAACTTGGGCTCATCACGCTATACTC---GCAGGTTCAAAA------------------------------------------------------------------------------------------------------------------------------------------------------GAACAAGCGGTTTACGCTTTAGTAGCTACCGTTTGGCTGGCTACAGTATTTACTGGGTTTCAAGGAATGGAATATGTAGAAGCACCTTTTACTATTTCTGATGGTATTTATGGTTCTACCTTCTTCTCAGCCACTGGATTTCATGGTTTTCATGTCATTATAGGCACTATTTTCTCAATAATCTGTGGTATTCGCCAATATCTGGGGCATTTTAGCCCTTCGCATCACTTTGGCTTCGAAGCAGCTGCTTGGTACTGGCATTCCGTAGACGTGGTGTGGTTATTTCCATTCGTATCCATTTATTGGTGGGGAGGTCTGTAG
