# Supplementary material for: Organellar phylogenomics of Ophioglossaceae fern genera
Source: Front Plant Sci. 2024 Jan 15;14:1294716. doi: 10.3389/fpls.2023.1294716 (PMC10823028; doi:10.3389/fpls.2023.1294716)
Supplement: Supplementary file 3 [file DataSheet_3.zip › Supplementary file S2/mtDNA_CDS/trim/mttB.fas]

>Sahashia
ACGAATTTTGTCCCCAAAACTATTATGGAGGAATCGAGAATTCGTGTTTTTCGGATCTTGATTCGCTTTAGTTTGACATGGCTTTCGTGTTATTGGTTCCCGGAAGAATTACCATTTTTACTGGCCAAACCCCCTATT------ACTTTGCCTTATCCAGACTCGTCTCCTATTCGTACACAATCAACGGAGGCCTCGAGCACATATGTTACTACGTCCTTAATACCACGCTTCTACTTTGTATTACCTTTTTTAAGTTATTAAATTTGGTGCTCTTTGATCCTCAGTTGCTATGGGAAACGGAGAAAATAATCCAAAAAGTTGTTTTACTTAAGTGGTTCTCGTTTCTTTTTGTTCTCCCTCGTAACTCTTGTTCGGGTAGTTCCCAATGTTCGGCACTTTTCATCCCATTTA---AGTACAACCTCGACTAATTCGCTCATAATCAAGTTACAACCTAGAATTTATGACTATATCATGTTAACCGTTCGTATTTTGTTCATTCCGTCAATATGCCCTCAAGTCCCTGTAATGGTGATCTGTCTGCCAGAATCAAAAGCTATTTCTTTGAAAACCCGTCTAAAAAATTGTCGTATTTTGATGGTTTTTTTGCTTCTTACAGCAGCTTTGTTCACACCTCCAGATATCTGGTGTCAAATTGTCGCTCGTTTACCTCCCTATTCCCCAATAGAGTTGACCATCTTTGTAGCCTTGATTATTTCGGTTTATAAGAAGCAA------CTATCCGGATAG
>Ophioderma
ACGAATTTTGTCCCCAAAACTATTACTACGGAATCGAGAATCCGTGTTTCTCGGATCTTGATTCGCTTTAGTTTTACATGGCTTTCGTGTTATTGGCGGTGTGAAGAATTACCATTTTTATTGGCCAAACCCCCCATTACTTTAACGTTGCCTTATCCAGACTCGTCCCCCATTCGTACACAATCAACGGAGGCCTCGAGCACATATGTCACTACGTCCTTAACACTACGCTCCTACTTTGTATTACCCTTCCCAAGTCATCAAACTCGGTGCTCCTTGATCTTCAGTTGCAATTATTACCAATTTCAATTCATTAATCATCTTATTAAGTGGTTCTCGCTTCTTAATTATTTGTTCTCCCTTTTTACTTTCGCTCGGGTAGTTCCCAACGTTCGGCATTTTTCATACCATTCGAGTACAACCTCAACAACTAATTTGCTCATAACCAAGTCACAACCTAGAATTTATGACTATATCATGTTAACCGTTCGCATTTTGTTCATTCCGCCAATACGCCCTCAAGTCCCTGTAATGGTGATCTGTCCGTCAAAAGCTATTTCTTTGAGAAAGACCCTAAATCTAAAAAATCGTCGGATTTTGATGGTGGTTTTGCTTTTTACAGCAGCTTCGTTCGCACCTCCAGATCAATGGTGTCAAATCGTCGCTCGTTTCTCTCCCTATTCCCCAATAGAGTTGACCATCTTTGTAGCCTCGATCCTTTCGGTCTATAATAACTAA---------CGGGGTTAA
>Haukia
ATGAATTTTGTCCCCAAAACTATTATGGAGGAATTGAGAATCCGTGTTTCTTGGATCTTGATTCGCTTCAGTTTGACACGGCTTTCGTGTCATTGGTTCCCGGAAGAATTACTCTTTTTATTGGCCAAACCCTTTATT------ACTTTGCCTTATCCAGACTCGTCCTTCATTTGTACACAATTAACGGAGGCCTTGAGCACATATGTTACTACGTCCTTAATATTATGCTTCTACTTCGTATCACCCTTCTCAAGTTACCAAATTTGGTGCTTTTTGATCCCCAGTTGCTATGGGAAACGGAAAAAGCAGGACAAAAAGTTGTGTTATTTAAGTGGTTCTTGTTTATTCTTGTTCCCTCCTGCAACTTTTGCTTGGGTAGTTCCCAACGTTTGGCATTTTTTCTACCATTTG---AGTACAACCTCAACTAATTTGCTCATAATCAAGTTACAACCTAGAATTTATGACTATATCATGTTAACTGTTCGTATTTTGTTCATTTCGTCAATATGCTCTCAAGTCCCTTACATGGTGATCTGTCTGTTAAAATCAAAAGTTCTTTCTTTGAGAACCTGTCTAAAAAATCGTCGGATTTTGATGGTGGTTTTGCTTTTTATAGCAGCTTTGTTTGCACCTCCAGATATCTGGTGTCAAATTGTTGTTTGTTTCTCTCTATACTTCCCAATAGAGTTGACCATCTTTGTAGCCTTGATCCTTTCGGTCTATAAGAAGCAA------CTATCCGGATGG
>Ginkgo
ACGAATTTTGCATCGGAAACTATTCCGGGAGAAGCTAGAATCCGTTCCGTTCGGATATTTATTGGTCCTAGTTCGACACGGTTTACGCGTCATTGGTTCCCGGAAGAGTCGATATTTCCATCGGCTAAACCCTCT---------CCGACCCCGCCTTTGGACCCGTATCCCGTTCGTACACGATCAACGGAGGCCTCTTCAACATGTGTTACTACGTCTCCAGTAGCATGCTCCTACTTCGTCTTTCCCTTCATAAGTTATCAAATTTGGTGCCCTTCGATCCCCAGTTGCTACGGAGAACGGAGGACGAGATACAATCAATTTTTTCACCCAAGTGGTTTTCGCTCCTTCCCGTTCCTGTTTCTAACTCTTTCCCGGGTAGTTCCCAATGTTCGGCACTTCCCATACTTTGTG---GGTACAACATCAACTAATTTGCTCACGATCAAGTTACAACCCAAGATTTCTGACCATATTATGTCAACTGTTCGTATTTCGTTCATTCCATCAATATGCTCCCAAGTACCCGTAATTGTGATCCGTTTGCCAGAACCAAAGGGTATTCCTGTGAAAACCTCCACGGAGAATCGTCGTTTTTTCATGGTTTCTCCGCTTCCCACAGCAGCTTTTTTCACACCTCCAGATATCTGGTGTCAAATCGTCGCTCGTTTACCTATTTATTCGATGATAGAGTTGACCATCTCTGTGGCATCGATTGTACGAGTTCGTAAGGAGCAACAGCTCCTATCTGGACAG
>Cheiroglossa
ACGAATTTTGTCCCCAAAACTATTACGGAGGAATCGAGAATCCGTGTTTCTCGGATCTTGATTCGCTTTAGTTTGACATGGCTTTCGTGTTATTGGTTCCCGGAAGAATTACCATTTTTATTGGCCAAACCCCCCATT------ACTTTGCCTTATCCAGACTCGTCCCCCATTCGTACACAATCAACGGAGGCCTCGAGCACATATGTCACTACGTCCTTAACACCACGCTCCTACTTTGTATTACCCTTCCCAAGTCATCAAACTCGGTGCTCCTTGATCTTCAGTTGCTATGGGAAACGGAAAAAGTAGGACAAAAAGTTGTTTTACTTAAGTGGTTCTCGCTTCTTTTTGTTCTCCCTTGTAACTTTCGCTCGGGTAGTTCCCAACGTTCGGCATTTTTCATACCATTCG---AGTACAACCTCAACTAATTTGCTCATAACCAAGTCACAACCTAGAATTTATGACTATATCATGTTAACCGTTCGCATTTTGTTCATTCCGCCAATACGCCCTCAAGTCCCTGTAATGGTGATCTGTCCGTCAAAATCAAAAGCTATTTCTTTGAGAACCCGTTCAAAAAATCGTCGGATTTTGATGGTGGTTTTGCTTTTTACAGCAGCTTCGTTCGTACCTCCAGATATCTGGTGTCAAATCGTCGCTCGTTTCTCTCCCTATTCCTTAATAGAGTTGACCATCTTTGTAGCCTCGATCCTTTCGGTCTATAAGAAGCAA------CTATCCGGATAG
>Goswamia
ACGAATTTTGTCCCCAAAACTATTATGGAGGAATCGAGAATCCGTGTTTCTCGGATCTTGATTCGCTTTAGTTTGACACGGCTTCCGTGTTATTGGTTCCCGGAAGAATCACCATTTTTATTGGCCAAACCCCCCATT------ACTTTGCCTCATCCAGACTCGTCCCCCATTCGTACACAATCAACGGAGGCCTCGAGCACATATGTTACTACGTCCTTAACACCACGCTCCTACTTTGTATTACCCTTCCCAAGTCATCAAACTCGGTGCTCCTTGATCTTCAGTTGCTATGGGAAACGGAAAAAGTAGGACAAAAAGTTGTTTCACTTAAGTGGTTCTCGTTTCTTTTTGTTCTCCCTTGTAACTTTTGCTCGGGTAGTTCCCAACGCTCGGCATTTTTCATACCATTCG---AGTACAACCTCAACTAATTTGCTCATAACCAAGTCACAACCTAGAATTTATGACTATATCATGTTAACCGTTCGCATTTTGTTCATTCCGCCAATACGCCCTCAAGTCCCTGTAATGGTGATCTGTCCGTCAAAATCAAAAGCTACTTCTTTGAGAACCCGTCCAAAGAATCGTCGGATTTTGATGGTGGTTTTGCTTTTCGCAGCAGCTTTGTTCGCACCTCCAGATATCTGGTGTCAAATCGTCGCTCGTTTATCCTCCTATTCCCCAATAGAGTTGACCATCTTTGTAGCCTCGATCCTTTCGGTCTATAAGAAGCAA------CTATCCGGATAG
>Whittieria
ACGAATTTTGTCCCCAAAACTATTATGGAGGAATCGAGAATCCGTGTTTCTCGGATCTTGATTCGCTTTAGTTTGACACGGCTTTCGTGTTATTGGTTCCCGGAAGAATTACCATTTTTATTGGCCAAACCCTCCATT------ACTTTGCCCTATCCAGACTCGTCCTTCATTCGTACACAATTAACGGAGGCCTTGAGCACATATGTTACTACGTCCTTAACCCTATGCTCCTACTTTGTATTACCCTTCTTAAGTTATCAAACTCGGTGCTTTTTGATCTTCAGTTGCTATGGGAAACGGAAAAAGTAGGACAAAAAGTTGTTTCACTTAAGTGGTTCTCGTTTCTTTTTGTTCTCCCTTGTAACTTTTGCTCGGGTAGTTCCCAACGTTCGGCTTTTTTCATACCATTCG---AGTACAACCCCAACTAATTTGCTCATAACCAAGTCACAACCTAGAATTTATGACTATATCATGTTAACTGTTCGCATTTTGTTCATTCCGCCAATACGCCCTCAAGTCCCTGTAGTGGTGATCTGTCCGTCAGAATCAGAAGCTATTTCTTCGAGAACCCGTCCAAAGAATCGTCGGATTTTGATGGTGGTTTTGCTTTTTACAGCAGCTTTGTTCGCACCTCCAGATATCTGGTGTCAAATCGTCGCTCGTTTATCTCCCTATTCCCCAATAGAGTTGACCATCTTTGTAGCCTCGATCCTTTCGGTCTATAAGAAGCAA------CTATCCGGATAG
>Helminthostachys
ACGAATTTTGTACCCAAAACTATTATGGAGGAATCGAGAATTCGTGTTTTTCGGATCTTGATTCGCTTTAATTTGACACGGCTTTCGTGTTATTGGTTCCCGGAAGAATTACCATTTTTATTGGCCAAACCCCCTATT------ACTTTGCCTTATCCAGACTCGTCTCCTATTCGTACACAATCAACGGAGGCCTCGAGCACCTATGTTACTACGTCCTTAATACCACGCTTCTACTTTGTATTACCCTTCTTAAGTTATTAAATTCGGTGCTCCTTGATCTTCAGTTGCTACGGAAAACGGAAAAAATAATCCAAAAAGTTGTTTTACTTAAGTGGTTCTCGTTCCTTTTTGTTCTCTCTTGTAACTCTTGTTCGGGTAGTTTTCAATGTTCGGCATTTTTCACCTCATTTG---AGTACAACCTCGACTAATTTGCTAATAATAAAGTTACAACCTAGAATTTATGACTATATCATGTTAACTGTTCGTATTTTGTTCATTCCGTCAATATGCCCTCAAGTCCCTGTAATGGTGATCTGTCTGCCAAAATCAAAAGCTATTTCTTTGAAAACCCGTCCAAAAAATCGTCGTCTTTTGATGGTTCTTTTGCTTCTTACAGCAGCTTTGTTCATACCTCCAGATATCTGGTGTCAAATCGTCGCTCGTTTACCCCCCTATTCCCCAATAGAGTTTACCATCTTTGTAGCCTTGATTATTTCAGTTTATAAGAAGCAA------CTATCCGGATAG
>Botrychium
ACGAATTTTGCCCCCAAAACTATTATGGAGGAATCGAGAATTCGTGTTTTTCGGATCTTGATTCGCTTTAGCTTGACACGGCTTTCGTGTTATTGGTTCCCGGAAGAATTACCATTTCTATTGGCCAAACCCCCTATT------ACTTTGCCTTATCCAGACTCGTCTCCTATTCGTACACAATCAACGGAGGCCTCAAGCACATATGTTACTACGTCCTTAATACCACGCTTCTACTTTGTATTACCTTTTTTAAGTTATTAAATTCGGTGCTCTTTGATCCTCAGTTGCTATGGAAAACGGAAGAAATAATCCAAAAAGTTGTTTCGCTTAAGTGGTTCTCGCTTCTTTTTGTTCTCCCTTGTAACTCTTGTTCGGGTAGTTCCCAATGTTCGGCACTTTCCATCCCATTTG---AGTACAACCTCGACTAATTCGCCCATAACCAAGTCACAACCTAGAATTTATGACTATACCATGTTAACCGTTCGTATTTTGTTCATTCCGTCAATATGCCCTCAAGTCCCTGTAATGGTGATCTGTCTGCCAAAACCAAAAGCTATTTCTTTGAAAACCCGTCTAAAAAATTGTCGTATTTTGATGGTTTTTTCGCTTCTTACAGCAGCTTCGTTCACACCTCCAGATATCTGGTGTCAAATTGTCGCTCGTTTATCTACCTATTCCTCAATAGAGTTGACCATCTTTGTAGC----------------------------------------------
>Japanobotrychium
ACGAATTTTGCCCCCAAAACTATTATGGAGGAATCGAGAATTCGTGTTTTTCGGATCTTGATTCGCTTTAGTTTGACATGGCTTTCGTGTTATTGGTTCCCGGAAGAATTACCATTTCTATTGGCCAAACCCCCTATT------ACTTTGCCTTATCTAGACTCGTCTCCTATTCGTACACAATCAACGGAGGCCTCAAGCACATATGTTACTACGTCCTTAATACCACGCTTCTACTTTGTATTACCTTTTTTAAGTTATTAAATTCGGTGCTCTTTGATCCTCAGTTGCTATGGAAAACGGAAGAAATAATCCAAAAAGTTGTTTCGCTTAAGTGGTTCCCGCTCCTTTTTGTTCTCCCTTGTAACTCTTGTTTGGGTAGTTCCCAATGTTCGGCACTTTCCATCCCATTTG---AGTACAACCTCAACTAATTCGCTCATAATCAAGTTACAACCTAGAATTTATGACTATATCATGTTAACCGTTCGTATTTTGTTCATTCCGTCAATATGCCCTCAAGTCCCTGTAATGGTGATCTGTCTGCCAAAACCAAAAGCTATTTCTTTGAAAACCCGTCTAAAAAATTGTCGTATTTTGATGGTTTTTTTGCTTCTCACAGCAGCTTCGTTCACACCTCCAGATATCTGGTGTCAAATTGTCGCTCGTTTATCTCCCTATTCCCCAATAGAGTTGACCATCTTTGTAGCCTTGATTATTTCAGTTTATAAGAAGCAA------CTACCCGGATAG
>Botrypus
ACGAATTTTGTCCCCAAAACTATTATGGAGGAATCGAGAATTCGTGTTTTTCGGATCTTGATTCGCTTTAGTTTGACATGGCTTTCGTGTTATTGGTTCCCGGAAGAATTACCATTTTTATTGGCCAAACCCCCTATT------ACTTTGCCTTATCCAGACTCGTCTCCTATTCGTACACAATCAACGGAGGCCTCGAGCACATATGTTACTACGTCCTTAATACCACGCTTCTACTTTGTATTACCTTTTTTAAGTTATTAAATTCGGTGCTCTTTGATCCTCAGTTGCTATGGAAAACGGAAAAAATAATCCAAAAGGTTGTTTCGCTTAAGCGGTTCCCGCTCCTTCTTGTTCTCCTTCGTAACTCTTGTTCGGGTAGTTCCCAATGTTCGGCACTTTCCATCCCATTTA---AGTACAACCTCGACTAATTCGCTCATAATCAAGTTACAACCTAGAATTTATGACTATATCATGTTAACCGTTCGTATTTTGTTCATTCCGTCAATATGCCCTCAAGTCCCTGTAATGGTGATCTGTCTGCCAGAATCAAAAGCTATTTCTTTGAAAACCCGTCTAAAAAATTGTCGTATTTTGATGGTTCTTTTGCTTCTTACAGCAGCTTTGTTCACACCTCCAGATATCTGGTGTCAAATTGTCGCTCGTTTACCTCCCTATTCCTCAATAGAGTTGACCATCTTTGTAGCCTTGATTATTTCAGTTTATAAGAAGCAA------CTATCCGGATAG
>Mankyua
ACGGATTTTGTCCCCAAAACTATTATGGAGGAATCGAGAATTCGTGTTTTTCGGATCTTGATTCGCTTTAGTTTGACATGGCTTTCGTGTTATTGGTTCCCGGAAGAATTCCTATTTTTATTGGCCAAACCCCCTATTACT---ACTTTGCCTTATCCAGACTCGTTTCTTATTCGTACACAATCAACGGAGGCCTCGAGCACATATGTTACTACGTCCTTAATATCACGCTTCTACTTTGTATTACCTTTCTTAAGTTATCAAATTCGGTGCTCTTTGATCCTCAGTTGCTATGGAAAACGGAAAAAATAATCCAAAAGTTTGTTTTACTTAAGTGGTTCTCGTTTCTTTTTGTTCTATCTTGTAACTCTTGTTCGGGTAGTTCCAAATGTTCGGCATTTTTCATCCTATTCGGGTACAACAACCTCAACTAATTTGCTCATAATCAAGTTACAACCTAGAATTTATGACTATATCATGTTAACCGTTCGTATTTTGTTCATTTCGTCAATATGCCCTCAAGCCCCGGTAATGGTGATCTGTCTGCCAAAATCAAAAGCTATTTCTTTGAAAACCCGTCTAAAAAATCGTCCTATTTTGATGGTTCTTTCGTTTATTACAGCAGCTTTGTTCATACCTCCAGATATCTGGTGTCAAATTGTCGCTCGTTTACCTCCCTATTCCCCAATCGAGTTGACCATCTTTGTAGCCTTGATTATTTCGGTTCATAAGAAGCAA------CTATCCAGATGG
>Ophioglossum_austroasiaticum
ATGAATTTTGTCCCCAAAACTATTATGGAGGAATTGAGAATCCGTGTTCCTTGGATCTTGATTTGCTTTAGTTTGACACGGCTTTCGTGTTATTGGTTCTCGGAAGAATTACTATTTTCATTGGCCAAACCCTTTATT------ACTTTGCCTTATCCAGACTCGTCCCCCATTCGTACACAATTAACGGAGGCCTCGGGCACATATGTTACTACGTCCCCAATATTATGCTTCTACTTCGTATTACCCTTCTTAAGTTATCAAATTCGGTGCTTTTTGATCCCCAGTTGCTATGGGAAACGGAAAAAGCAGGACAAGAAGTTGTTTCATCTAAGTGGTCCTTGTTTATTTTTGTTCTCTCCTGTAACTTTTGCTTGGGTAGTTCCCAACGTTTGGCATTTTTCATATCATTTG---AGTACAACCCCAACTAATTTGCTCATAATCGAGTCACAACCTAGAATTTATGACTATATCATGTTAACTGTTCGTATTTTGTTCATTTCGTCAATATGCTCTCAAGTCCCTGTAATGGTGATCTGTCCGTTAAGATCAAAAGTGCTTTCTTTGAGAACCTGTCTAAAGAATCGTCGGATTTTGATGGTGGTTTTGCTTTTTGTAGCAGCTTTGTTTGCACCTCCAGATACCTGGTGTCAAATTGTTGTTTGTTTATCTCTATATCTCCCAATAGAGTTGACCATCTCTGTAGCCTTGATCCTTCCGGTCTATAGGAAGCAA------CTATCCGGATAG
>Ophioglossum_californicum
ATGAATTTTGTCCCCAAAACTATTATGGAGGAATTGAGAATCCGTGTTCCTTGGATCTTGATTTGCTTTAGTTTGACACGGCTTTCGTGTTATTGGTTCTCGGAAGAATTACTATTTTCATTGGCCAAACCCTTTATT------ACTTTGCCTCATCCAGACTCGTCCCCCATTCGTACACAATTAACGGAGGCCTCGGGCACATATGTTACTACGTCCCCAATATTATGCTTCTACTTCGTATTACCCTTCTTAAGTTATCAAATTCGGTGCTTTTTGATCCCCAGTTGCTATGGGAAACGGAAAAAGCAGGACAAGAAGTTGTTTCATCTAAGTGGTCCTTGTTTATTTTTGTTCTCTCCTGTAACTTTTGCTTGGGTAGTTCCCAACGTTTGGCATTTTTCATATCATTTG---AGTACAACCCCAACTAATTTGCTCATAATCGAGTCACAACCTAGAATTTATGACTATATCATGTTAACTGTTCGTATTTTGTTCATTTCGTCAATATGCTCTCAAGTCCCTGTAATGGTGATCTGTCCGTTAAGATCAAAAGTGCTTTCTTTGAGAACCTGTCTAAAGAATCGTCGGATTTTGATGGTGGTTTTGCTTTTTGTAGCAGCTTTGTTTGCACCTCCAGATACCTGGTGTCAAATTGTTGTTTGTTTATCTCTATATCTCCCAATAGAGTTGACCATCTCTGTAGCCTTGATCCTTCCGGTCTATAGGAAGCAA------CTATCCGGATAG
>Psilotum
ATGAATTTAGGAACGAAGACTATTATGGAGGAATCGAGAATTCGTGGTTTTCGGATCTTGATTCGCTTTAGTTTGACATGGCTTTCGCGCTATTGGTTTCCGGAAGAATTCATCCTTTCATTGGCCAAACCCTTTATT------ACTTCGCCTTATCCAGACTCGTATTTTATTTGCACACAATCAACGGAGGCCTCGAGCACGTATGTTACTATGTCTCTGATCTCATGCTTTTACTTTGTATTCCCCTCTCTAGGTTATCAAATCTGGTGCTCTTTTATACCTAGTTGCTATAATTCAATAAAAAAGCAATACAAGAATTTGTTCTACTCAAGTGGGTTTCGCTTCTTCCCGTTCTTCCCTGTGACTCTTGTTTGGGTAGTTCCCAATGTTCGGCACTTCTCATACCATCCG---AGTACAACATCGACTAATTCGCTCATGATCAAGTTACAACCTAGGATTTATGACTATATTCTGTTAACTGTTGGTATTTCGTTTATCTCGCCAATACGCTCCCAAGTCCCTTTCATGGTTATCTGTTCGTTAGAATCAAAAGCTATTGATTTTAGAACCTGTCTAAAAAATCGTCGTATTCTGATGGTTTTTTCGTTCTTCACAGCAGCTCTGTTCACACCTCCAGATATCTGGTGTCAAATCGTCGCTTGTTCATCTCTCTCTTTCCCAATAGAGTTTACCATATTCGTAGCCTTGATTATACCAGTCTATGAGAATAAA------AGATCTGGATAG
>Rhizoglossum
ACGAATTTTGTCCCCAAAACTATTATGGAGGAATCGAGAATCCGTGTTTCTCGGATCTTGATTCGCTTTAGTTTGACACGGCTTTCGTGTTATTGGTTCCCGGAAGAATTACCATTTTTATTGGCCAAACCCCCCATT------ACTTTGCCCTATCCAGACTCGTCCCCCATTCGTACACAATCAACGGAGGCCTCGAGCACATATGTTACTACGTCCTTAACACTACGCTCCTACTTTGTATTACCCTTCCCAAGTCATCAAACTCGGTGCTCCTTGATCTTCAGTTGCTATGGGAAACGGAAAAAGTAGGACAAAAAGTTGTTTCACTTAAGTGGTTCTCGTTTCTTTTTGTTCTCCCTTGTAACTTTTGCTCGGGTAGTTCCCAACGTTCGGCTTTTTTCATACCATTCG---AGTACAACCCCAACTAATTTGCTCATAACCAAGTCACAACCTAGAATTTATGACTATATCATGTTAACTGTTCGCATTTTGTTCATTCCGCCAATACGCCCTCAAGTCCCTGTAGTGGTGATCTGTCCGTCAGAATCAGAAGCTATTTCTTCGAGAACCCGTCCAAAGAATCGTCGGATTTTGATGGTGGTTTTGCTTTTTACAGCAGCTTTGTTCGCACCTCCAGATATCTGGTGTCAAATCGTCGCTCGTTTATCTCCCTATTCCCCAATAGAGTTGACCATCTTTGTAGCCTCGATCCTTTCGGTCTATAAGAAGCAA------CTATCCGGATAG
