# Supplementary material for: Organellar phylogenomics of Ophioglossaceae fern genera
Source: Front Plant Sci. 2024 Jan 15;14:1294716. doi: 10.3389/fpls.2023.1294716 (PMC10823028; doi:10.3389/fpls.2023.1294716)
Supplement: Supplementary file 3 [file DataSheet_3.zip › Supplementary file S2/mtDNA_CDS/trim/nad1.fas]

>Dryopteris
---ACGAAGCCATATATCCTTTGTCTCCTAGCTAAAATCTTTGGAATCATCATATCATTTCTACCAGGAGTAGCCTTTCCAGTGTCAGTCGAACGTAAAGTCATGGCTTCCATGTAACGTTGAAAGGGTCTTAATGTGGTGGGATCATCTGGGTTGTTATAACCCTTAGCGGATGGTTTGAAATCAATTTTAAAAGAACCTATTCCACCTCCAAGTGCTAATTTCTTTCTTTCTGTAATGGCTCTGGTAATTACATTTTATTTAAGTTTGGTTGCTCGGGCTGTTACACCTTCCGATTATGGTATAGTATTGTCGGATCTAAATGTAGGTATATTCTATCCATTTGCTATATCTTCTCCGGGGGTTTATGGTATTATTATAGCGGGTCGGTCTAGT---AATTCCAAATATGCTTTTTCAGGAGTATCATGATTTGCTGTCCAAATGGTTTTGTACGAAGTATCTATTGGTCCCATCATCATTACTGCACCAACCCGTGTAGGTCCTCGCAATTTCAGTGAGATTGCCATAGCGTAAGAGTAGATATGGTTTCGCATTCTCTTGTTCCTCGTATTGATTTTGTTTTTTATCTCCCGCTTAGCAGAAACTAATCGGGCTCTGTCTGATCCACCAGAAGCAGAGGCTGAATCAGTCGCGGGCTATAATGCGGAATATCTCCTAATGGGATTTGCTCCTTTTCTTTCAGGAGAGTATGCTAATATGATCTTAATGAGTAGTCTGTGTACACCGCCTCTCCCGGGAGGTTGGCCACCCATTTTAGATCTTCCCAGTTTCCAGGGAACCCCAGGCTCAATCTGGTTTGGTATAAAGGTTATTTTCTTTCCGTTTGTATATATATGGGTTTGCGCAGCATTTCTATGACATCGTTATGATTAACCAACGAGACCTGGACGGAAAGTCTTCCCGCCTTTATCATTAGCTCGGGTAGTTTCTGTATTCGGCGTTCCAGTAGCCTTTGACTGGCTACCCCAA
>Ginkgo
---ACGTAC---------ATTGCTATTCCAGCTGAAATACCTGGGATAATCATACCACTTCTACTAGGAGTAGCCTTTTTAGTGTTAGCTGAACGTAAAGTAATGGCTCTTGCGCAACGTCGAAAGGGTCCTGATGTAGCTGGATCGTTCGGATTGTTACAACCTTTAGCAGATGGTTCAAAATTAGCTATAAAAGAACCTATTTTACCGAGTAGTGCTAATTTCTCCCCTTCTAGAATGGCTCCAGTGGTTACATCTATGCCAAGTTTGGTTGCTCGGGCCGTTGTACCTTTTGATCATGGTATGGTATCGTCAGATTCGGACATAGGTATACTTCATCTGTTTGCCATATCTTCGCTAGGTGTTTATGGAATTATTACAGCGGGTTGGTCCAGT---AATCCGAAATATGCTTTTCCAGGAGCATTACGATCTGCAGCTCAAATGGTCCCTTATGAAGCATCTATTGGTCTTATTATCATTACTGTACCAATATGTGTAGGTCCTCGTAATTCGAGTGAGATTGTCATGGCGCAAAAGCAGATATGGTTTGGTATTCCCTTGTTCCCCGTATCGGTTATGTTTCTTATTCCTCGTCCGGCAGAAACTAATCGAGCTCCTCCTGATCTCCCAGAAGCGGAAGCTGAATCAGTTGCGGGCTATAATGTAGAATATTCTTCGATGGGGTCTGCTCCTTTTTCTCCAGGGGAGTATGCCAATATGATCTCAATGAGCAGTCCATGTACATCGCTCTCTCCAGGAGGTCGGCCGCCTATCCCAGATCTTCCCATTTCCAAGAAGATCCCGGGCTCGATCCGGTTTAGTATCAAGGTGATTTCCTCCCCGTTCTTATATATATGGGTCCGTGCAGCATTTCCACGATATCGTCATGATCAATCAATGGGACCTGGCCGGAGAGTCTTCTCGCCTCTATCATTAGCTCGGGTAGTCTCCGTTTCTGGTGTTCCAGTCACCTCTCAATGGCTCCCTCAA
>Huperzia
---ACGAGACCGTATATCCTTGGTATCTTAGCTAAAATACTTGGAATAATAATACCACTTTCACCAGGAGTAGCTTTTTCAGTTTCAGCTGAACGTAAAGTAATGGCTTCTATGCAACGTAGAAAGGGTCCTAATGTAGTAGGATTGTTTGGGTTGTTACAACCTCTAGCAGATGGTTTTAAATTAATTATAAAAGAACCTATTTTACCAAGTAGTGCTAATTTATTCATTTTTTCAATGGCTCCAGTAATTACATTTACGTCAAGTTTGGTTGCTCGGGCTGTTACACCTTTCGATTATGGTATGGTATTGTCAGATTCAAATGTAGGTATACTTTATTTATTTGCTATTTCTTCTCTAGGTGTTTATGGAATTATTACGGCGGGTTGGTCTAGT---AATTCTAAATATGCTTTTTCAGGAGCATTACGATCTGCAGCTCAAATGGTTTCTTATGAAGTCTCTATTGGTCTTATTATTATTACTGTACTAATCCGTGTAGGTTCTTGCAATTTCAGTGAGATTGTCATAGCATAAAAGCAAATATGGTTTGGCATTCCCTTGTTTCCTGTATTGATTATGTTTTTTATTTCTCGTCTAGCAGAAACTAATCGGGCCCCGTTTGATCTACCAGAAGCAGAAGCTGAATTAGTCGCGGGCTATAATGTGGAATATTCTTCAATGGGGTTTGCTCTTTTTTTTTCAGGTGAGTATGCTAATACGATCTTAATGAGTAGTCTATGTACATTGCTTTTTTTGGGAGGTTGGCTGCCCATCCTAGATATTCCTATTCTCCGGGTGATTCCGGGCTCGATCTGGTTCAGTATCAAGGTTCTTCTCTTTCTGTTTGTATATATATGGGTCCGTGCGGCATTTCCACGATATCGTTATGATCAATTAATGAGACTTGGCTGGAAAGTATTTTTGCCTTTATCATTAGCATGGGTAGTCTTTGTATCTGGTGTTCTAATAACCTTTGACTGGCTTCCTCGA
>Psilotum
---ATGAGACTTTATATCCTTGGTATTTTAGCCAAAATCCCGGGAATCATAATCCCACTCTCACTAGGAGTAGCCTTTTTGGTGTTAGCTGAACGTAAAGTCATGGCTTCTATGCAACGTCGGAAGGGTCTTAATGTCGTGGGATTGTTTGGTTCGTTACAACCTTTGGCGGATGGTTTGAAATCAATCCTAAAAGAACCTATTTTACCTTCAAGTGCTAATTTCTTTCTCTCCATAATGGCTCCAGTAATTACATTTATGTTAAGTTTGGTTGCTTGGGCGGTTATACCTTTCGATTATGGTATGGTATTGTCGGATTTAAATGCAGGTATACCCTATCCATTTGCTATATCTTCTCTGGGGGTTTATGGGATTATTATGGCGGGTTGGTCTAGT---AATTCTAAACATGCTTTTTTGGGAGCATTACGATCTGCAGCTCAAATGGTTTCTTATGAAGTATCTATTGGTCTTATTATTATTACTGTACTAATCTGTGTGGGTTCTCGCAATTTCAGTGAGATTGTCATAGCGTAAAAGAAGATATGGTTTGGCATTCCCTTGTTTCCCGTATTGATTATGTTTCTTATTCCTTGTTTAGCAGAAACTAATAGGGCTCCGTTCGATCTACCAGAAGCAGAAGCTGAATCAGTCGCGGGCTATAATGTAGAATATTCTGCAATGGGGTTTGCTCTTTCTTTTCCAGGGGAGTATGCTAATATGATCTCAATGAGCAGTCCATGTACATTGCTGTTTCTGGGAGGTTGGCTGCCTATCCTAGATCTTCCCATTTTCCAGGTGATTCCGGGCTCGATCTGGTTTAGTCTCAAGGTTATTCTCTTTCCGTTTGCATATATATGGGTCCGTACAGCATTTCCACGATATCGTTATGATCAATTAATGAGACTTGGCTGGAAAGTCTTCTTGCCTTTATCATTAGCTCGGGTAGTCTTTGTATCTGGTGTTCCAGTAGCCCTTGACCGGCTCCCCTAA
>Ophioglossum_californicum
---ATGAGACTGTATATACTTTCTATTTTAGCTAAAATTTTGGGAATCATAATCCCACTCTTACTAGGAGTAGCCTTTTTAGTGTCAGCCGAACGGAAAGTCATGGCTTCCATGCAACGTCGAAAGGGTCCTAATGTAGTGGGATTTTCTGGGTTGTTACAACCTTTAGCGGATGGGTTGAAATTAATTATAAAAGAACCTATTTTACCTCCAAGTGCTAATTTCTTTCTATTCGTAATGGCTCCAGTAATTACATTTATGTCAAGTTTGGTTGCTTGGGCGGTTATCCCTTTTGATTATGGTATGGTATTGTCAGACCTCAATGTGGGTATACTTCATTCATTTGCTATATCTTCTCCAGGAGCTTATGGGATTATTATGGCGGGTTGGTCTAGT---AATTCTAAATATGCTTTTTCGGGAGCATTATGATCCGCAGCTCAAACGGTTTCTTATGAAGTATCTATTGGTCTTATCATTATTACTGTACTAATCTGTGTAGGTTCTCGTAACTTCAGTGAGATTGTCATAGCGTAAAAGTAGATATGGTTTGGCATTCCCTTGTTTCCTGTATCGATTATGTTTTCCATTTCTTGCTCAGCAGAAACTAATCGAGCTCCGTCCGATCCACCAGAAGCAGAAGCTGAATCAGTCGCGGGCTATAATGCGGAATATTCCTCAATGGGGTTTGCTCCTTCTTTTCCGGGGGAGTATGCTAATATGATCTTAATGAGTAGTCTATGCACATTGCTTTCTCCAGGGGGTTGGCTGCCTATCTTAGATTTTCCTCTTCTACAGGCGATTCCGGGCTCAATCCGGTTCAGTATTAAGGTTCCTTTCTTTCCGTTCGTACATATATGGGTTTGTGCAGCATTTTCACGATATCGTTATGATTAACCAATGAGACTCGGCCGGAAAGTCTTCTTGCCTTTATCATTAGCTTGGGTAGTCTTCGTATCTGGTGTTCCAGTAGCCTTTGACTGGCTCCCTCAA
>Ophioglossum_austroasiaticum
---ATGAGACTGTATATACTTTCTATTTTAGCTAAAATTTTGGGAATCATAATCCCACTCTTACTAGGAGTAGCCTTTTTAGTGTCAGCCGAACGGAAAGTCATGGCTTCCATGCAACGTCGAAAGGGTCCTAATGTAGTGGGATTTTCTGGGTTGTTACAACCTTTAGCGGATGGGTTGAAATTAATTATAAAAGAACCTATTTTACCTCCAAGTGCTAATTTCTTTCTATTCGTAATGGCTCCAGTAATTACATTTATGTCAAGTTTGGTTGCTTGGGCGGTTATCCCTTTTGATTATGGTATGGTATTGTCAGACCTCAATGTGGGTATACTTCATTCATTTGCTATATCTTCTCCAGGAGCTTATGGGATTATTATGGCGGGTTGGTCTAGT---AATTCTAAATATGCTTTTTCGGGAGCATTATGATCCGCAGCTCAAACGGTTTCTTATGAAGTATCTATTGGTCTTATCATTATTACTGTACTAATCTGTGTAGGTTCTCGTAACTTCAGTGAGATTGTCATAGCGTAAAAGTAGATATGGTTTGGCATTCCCTTGTTTCCTGTATCGATTATGTTTTCCATTTCTTGCTCAGCAGAAACTAATCGAGCTCCGTCCGATCCACCAGAAGCAGAAGCTGAATCAGTCGCGGGCTATAATGCGGAATATTCCTCAATGGGGTTTGCTCCTTCTTTTCCGGGGGAGTATGCTAATATGATCTTAATGAGTAGTCTATGCACATTGCTTTCTCCAGGGGGTTGGCTGCCTATCTTAGATTTTCCTCTTCTACAGGCGATTCCGGGCTCAATCCGGTTCAGTATTAAGGTTCCTTTCTTTCCGTTCGTACATATATGGGTTTGTGCAGCATTTTCACGATATCGTTATGATTAACCAATGAGACTCGGCCGGAAAGTCTTCTTGCCTTTATCATTAGCTTGGGTAGTCTTCGTATCTGGTGTTCCAGTAGCCTTTGACTGGCTCCCTCAA
>Botrychium
----------------------------------------------------------------------------------------------------------------------------------------------------------------------------------------------------------------------------------------------------------------------------------------------------------------------------------------------------------------------------------------------------------------atcctAAATATGCTTTTTCGGGAGCATTATGATCTGCAGCTCAAACGGTTTCTTATGAAGTATCTATTGGTCCTATTATTACCACTGTACTAATCTGTGTAGGTTCTCGTAATTTCAGTGAGATTGTCATAGCGTAAAAGCAGATATGGTTTGGCATTCCCTTGTTTCCTGTATTGATTATGTTTCCTATTTCTCGTTTAGCAGAAACTAATCGAGCTCCGTCTGATCCACCAGAAGCAGAAGCTGAATCAGTCGCGGGCTATAATGTAGAATATTCCTCAATGGGGTTTGCTCTTTTTTTTTCGGGAGAGTATGCTAATACGATCTTAATGAG-------------------------------------------------------------------------------------------------------------------------------------------------------------------------------------------------------------------------------------------------------------------
>Botrypus
---ACGAGACTGTATATACTTGATATTTTAGCTAAAACCTTGGGAATCATAATCCCACTTTTACTAGGGGTAGCCTTTTTAGTGTTAGCTGAACGGAAAGTAATGGCTTCCATGCAACGGCGAAAGGGTCCTAATGTAGTGGGATTGTTTGGGTTGTTACAACCCTTAGCGGATGGTTTTAAATTAATTCTAAAAGAACCTATTTCACCTCCAAATGCTAATTCATTTCTATCTGTAATGGCTCTAGTAATTACATTTATGTTAAGTTTGGTTGCTCGGGCGGTTATCCCTTTTGATTATGGGATGGTATTGTCAGATCTAAATNNAGGTATACTTCATTCATTTGCTATATCTTCTCTAGGAGTTTATGGGATTATTATGGCGGGTTGGTCTAGT---aatcCTAAATATGCTTTTTCGGGAGCATTATGATCTGCAGCTCAAACGGTTTCTTATGAAGTATCTATTGGTCTTATTACTATCACTGTACTAATCTGTGTAGGTTCTCGTAATTTCAGTGAGATTGTCATAGCGTAAAAGCAGATATGGTTTGGCATTCCCTTGTTTCCTGTATTGATTATGTTTCCTATTTCTCGTTTAGCAGAAACTAATCGAGCTCCGTTTGATCCACCAGAAGCAGAAGCTGAATCAGTCGCGGGCTATAATGTAGAATATTCCTCAATGGGGTTTGCTCTTTTTTTTTCAGGAGAGTATGCTAATACGATCTTAATGAGTAGTCTATGTACATTGCTGTTTCCAGGAGGTTGGCTGCCTATCCTAGATTTTCCTATTTTACAGGTGATTCCGGGCTCAATCCGGTTTAGTATTAAGGTTCCTTCCTTTTCGTTCGTATACATATGGGTTTGTGCAGCATTTTTATGATATCGTTATGATTAATCAACGAGACTTGGCCGGAAAGTATTCTTGCCTTTACCATTAGCTTGGGTAGTCTTTGTATCCGGTGTTCCAGTAGCCTTTGACTGGCTCCCTCAA
>Sceptridium
---ACGAGACTGTATATCCTTGATATTTTAGCTAAAATCTTGGGAATCATAATCCCACTTTTACTAGGGGTAGCCTTTTTAGTGTTAGCTGAACGGAAAGTCATGGCTTCCATGCAACGGCGAAAGGGTCCTAATGTAGTGGGATTGTTTGGGTTGTTACAACCCTTAGCGGATGGGTTTAAATTAATTCTAAAAGAACCTATTTCACCTCCAAGTGCTAATTTATTTCCATCTGTAATGGCTCTAGTAATTACATCTACGTTAAGTTTGGTTGCTCGGGCGGTTATCCCTTTTGATTATGGGATGGTATTGTCAGATCTAAATGTAGGTATACTTCATTCATTTGCTATATCTTCTCCAGGAGTTTATGGGATTATTACGGC-----------------accctAAATATGCTTTTTTGGGAGCATTATGATTTGCAGCTCAAACGGTTTCTTATGAAGTATCTATTGGTCCTATTATTATCACTGTACTAATCTGTGTAGGTTCTCGTAATTTCAGTGAGATTGTCATAGCGTAAAAGCAGATATGGTTTGGCATTCCCTTGTTTCCCGTATTGATTATGTTTCCTATTTCTCGTTTAGCAGAAACTAATCGAGCTCCGTCTGATCCACCAGAAGCAGAAGCTGAATCAGTCGCGGGCTATAATGTAGAATATTCCTCAATGGGGTTTGCTCTTTTTTTTTCAGGAGAGTATGCTAATACGATCTCAATGAG-------------------------------------------------------------------------------------------------------------------------------------------------------------------------------------------------------------------------------------------------------------------
>Helminthostachys
---ACGAGACTGTATATCCTTGATATTTTAGCTAAAATCTTGGGAATCATAATCCCACTTTTACTAGGAGTAGCCTTTTCAGTGTTAGCTGAACGGAAAGTCACGGCTTCTATGCAACGTCGAAAGGGTCCTAATGTAGTGGGATTGTTTGGGTTGTTACAACTTCTAGCAGATGGTTTGAAATCAATTATAAAAGAACCTATTTTACCTCCAAGTGCTAATTCATTTCTATTCGTAATGGCTCCAGTAATTACATTTATGTTAAGTTTGGTTGCTCGGGCGGTTATCCYTTCTGATTATGGTATGGTATTGTCAGATCTAAATGTAGGTATACTTCATTCATTCGCTATATCTTCTCCAGGAGTTTATGGGATTATTACGGCGGGTTGGTCTAGT---a-----------------------------------------------------------------------------------------------------------------------------------------------------------------------------------------------------------------------------------------------------------------------------------------------------------------------------------------------------------------------------------------------------------------------------------------------------------------------------------------------------------------------------------------------------------------------------------------------------------------
>Japanobotrychium
---ACGAGACTGTATATCCTTGATATTTTAGCTAAAATCTTGGGAATCATAATCCCACTTTTACTAGGGGTAGCCTTTTTAGTGTTAGCTGAACGGAAAGTCATGGCTTCCATGCAACGGCGAAAGGGTCCTAATGTAGTGGGATTGTTTGGGTTGTTACAACCCTTAGCGGATGGGTTTAAATTAATTCTAAAAGAACCTATTTCACCTCCAAGTGCTAATTTATTTCCATCTGTAATGGCTCTAGTAATTACATCTACGTTAAGTTTGGTTGCTCGGGCGGTTATACCTTTTGATTATGGGATGGTATTGTCAGATCTAAATGTAGGTATACTTCATTCATTTGCTATATCTTCTCTAGGAGTTTATGGGATTATTACGGCGGGTTGGTCTAGT---AaccCTAAATATGCTTTTTTGGGAGCATTATGATTTGCAGCTCAAACGGTTTCTTATGAAGTATCTATTGGTCCTATTATTATCACTGTACTAATCTGTGTAGGTTCTCGTAATTTCAGTGAGATTGTCATAGCGTAAAAGCAGATATGGTTTGGCATTCCCTTGTTTCCTGTATTGATTATGTTTCCTATTTCTCGTTTAGCAGAAACTAATCGAGCTCCGTTTGATCCACCAGAAGCAGAAGCTGAATCAGTCGCGGGCTATAATGTAGAATATTCCTCAATGGGGTTTGCTCTTTTTTTTTCAGGAGAGTATGCTAATACGATCTCAATGAGTAGTCTATGTACATTGCTGTTTCCAGGAGGTTGGCTGCCTATCCTAGATTTTCCTATTTTACAGGTGATTCCGGGCTCAATCCGGTTTAGTATTAAGGTTCCTTCCTTTTCGTTCGTATACATATGGGTTTGTGCAGCATTTTTATGATATCGTTATGATTAATCAACGAGACCTGGCCGGAAAGTATTCTTGCCTTTACCATTAGCTTGGGTAGTCTTTGTATCCGGTGTTCCAGTAGCCTTTGACTGGCTCCCTCAA
>Ophioderma
---ATGCTAGATCTGTTGAACTACTTTCTATGTGCTATTTTGGGACTCATAATCCCACTCTTACTAGGAGTAGCCTTTTTAGTGTTAGCCGAACGGAAAGTCATGGCTTCCATGCAACGTCGAAAGGGTCCTAATGTAGTGGGATTGTTTGGGTTGTTACAACCTTTAGCGGATGGGTTTAAATTACTTATAAAAGAACCTATTTACCCTTCAAGTGCGTCTTTCTTTCCATTCGTAATGGCTCCAGTAATACCATTTATGTTAAGTTTGGTTGCTTGGGCGGTTATCCCTTTTGATTATGGTATGGTATTGTCAGACCTCAATGTGGGTAGTATTTATTTATTTGCTATATCTTCTCTAGGAGCTTATGGGATTATTATGGCGGGTTGGTCTAGTAGTCAGTCTAAATATGCTTTTTCGGGAGCATTATGATCCGCAGCTCAAACGGTTTCTTATGAAGTATCTATTGGTCTTATCATTATTACTGTACTAATCTGTGTAGGTTCTCGTAACTTCAGTGAGATTGTCATAGCGCAAAAGTAGATATGGTTTGGCATTCCCTTGTTTCCTGTATTGATTATGCTTTCCATTTCTTGCTCAGCAGAAACTAATCGAGCTCCGTCCGATCCACCAGAAGCAGAAGCTGAATCAGTCGCGGGCTATAATGCGGAATATTCCTCAATGGGGTTTGCTCTTTTTTTTCCGGGGGAGTATGCTAATATGATCTTAATGAGCAGTCTATGCACATTGCTTTCTCCAGGGGGTTGGCTGCCTATCTTAGATTTTCACCTTCTACAGGCGATTCCGGGCTCAATCCGGTTTAGTATTAAGGTGCTTTTCTTTTTGTTTGTATATATATGGGTTCGTGCAGCATTTCCACGATATCGTTATGATCAACTAATGAGACTCGGCTGGAAAGTCTTCTTGCCTTTATCATTAGCTTGGGTAGTCTTCTACACTGGTGTTCTAGTAGCCTTTGACTGGCTCCCTTAG
>Cheiroglossa
------------------------------------------------------------------------------------------------------------------------------------------------------------------------------------------------------------------------------------------------------------------------------------------------------------------------------------------ATACTTTATTTATTTGCTANNNCTTCTCTAGGAGCTTATGGGATTATTATGGCGGGTTGGTCTAGT---a----------------------------------------------------------------------------------------------------------------------------------------------------------------------------------------------------------------------------------------------------------------------------------------------------------------------------------------------CAGTCTATGCACATTGCTTTCTCCAGGNNNNNNNCTGCCTATCTTAGATTTTCCCCTTCTACAGGCGATTCCGGGCTCAATCCGGTTTAGTATTAAGGTTCTTTTCTTTTTGTTTGTATATATATGGGTTCGTGCAGCATTTCCACGATATCGTTATGATCAACTAATGAGACTCGGCTGGAAAGTCTTCTTGCCTTTATCATTAGCTTGGGTAGTTTTCGTATCTGGTGTTCTAGTAGCCTTTGACTGGCTCCCTTAA
>Goswamia
---ACGAGACTGTATATACTTTCTATTTTAGCTAAAATTTTGGGAATCATAATCCCACTCCTACTAGGAGTAGCCTTTTTAGTGTTAGCCGAACGGAAAGTCATGGCTTCCATGCAACGTCGAAAGGGTCCTAATGTAGTGGGATTTTCTGGGTTGTTACAACCTTTAGCGGATGGGTCGAAATTAATTGTAAAAGAACCTATTTTACCTCCAAGTGCTAATTTCTTTCCATTCGTAATGGCTCCAGTAATTACATTTATGTTAAGTTTGGTTGCTTGGGCGGTTATCCCTTTTGATTATGGTATGGTATTGCCAGACCTCAATGTGGGTATACTTCATTTATTTGCTATATCTTCTCCAGGAGCTTATGGGATTATTACGGCGGGTTGGTCTAGT---AATTCTAAACATGCTTCTTCGGGAGCATTATGATCCGCAGCTCAAACGGTTTCTTATGAAGTATCTATTGGTCTTATCATTATTACTGTACTAATCTGTGTAGGTTCTCGTAACTTCAGTGAGATTGTCATAGCGTAAAAGTAGATATGGTTTGGCATTCCCTTGTTTCCTGTATTGATTACGTTTTCCATTTCTTGCTCAGCAGAAACTAATCGAGCTCCGTCCGATCCACCAGAAGCAGAAGCTGAATCAGTCGCGGGCTATAATGCGGAATATTCCTCAATGGGGTTTGCTCTTTTTTTTCCGGGGGAGTATGCTAATATGATCTCAATGAGTAGTTTATGCACATTGCTTTCTCCAGGGGGTTGGCTGCCTATCCCAGATTTTCCTCTTCTACAGGCGATTCCGGGCTCAATCCGGTTCAGTATTAAGGTTCTTTTCTTTCCGTTCGTATACATATGGGTTTGTGCAGCATTTTCACGATATCGTTATGATTAACCAATGAGACTCGGCCGGAAAGTCTTCTTGCCCTTATCATTAGCTTGGGTAGTCTTTATATCTGGTGTTCTAGTAGCCTTTGACTGGCTCCCCCAA
>Haukia
---ATGAGACTGTATATACTTTCTATTTTAGCTAAAATTTTGGGAATCATAATCCCACTCTTACTAGGAGTAGCCTTTTTAGTGTTAGCCGAACGGAAAGTCATGGCTTCCATGCAACGTCGAAAGGGTCCTAATGTAGTGGGATTTAAAGGGTTGTTACAACCTTTAGCGGATGGGTTGAAATTAATTATAAAAGAACCTATTTTACCTTCAAGTGCTAATTTCTTTCTATCTGTAATGGCTCCAGTAATTACATTTATGTCAAGTTTGGTTGCTTGGGCGGTTACCCCTTCTGATTATGGTATGGTATTGTCAGACCTCAATGTGGGTATACTTCATTTATTTGCTATATCTTCTCTAGGAGTTTATGGGATTATTATGGCGGGTTGGTCTAGT---AATTCTAAATATGCTTTTTTGGGAGCATTATGATCCGCAGCTCAAATGGTTTCTTATGAAGTATCTATTGGTCCTATCATTATTACTGTACTAATCTGTGTAGGTTCTCGTAACTTCAGTGAGATTGTCATAGCGTAAAAGTAGATATGGTTTGGCATTCCCTTGTTTCCTGTATCGATTATGTTCCCCATTTCTTGCTCAGCAGAAACTAATCGAGCTCCGTCCGATCCACCAGAAGCAGAAGCTGAATCAGTCGCGGGCTATAATGCGGAATATTCCTCAATGGGGTTTGCTCTTTTTTTTCCGGGGGAGTATGCTAATATGATCTTAATGAGTAGTCTATGCACATTGCTTTCTCCAGGGGGTTGGCTGCCTATCAACGATTTTCCTCTTCTACAGGCGATTCCGGGCTCAATCTGGTTTAGTATTAAGGTTCTTTTCTTTTCGTTTGTATATATACGGGTTTGTGCAGCATTTTCACGATACCGTTATGATTAACTAATGAGACTCGGCTGGAAAGTCTTCTTGCCTTTATCATTAGCTTGGGTAGTCTTTGTATCTGGTGTTCCAGTAGCCTTTGACTGGCTCCCTTAA
>Whittieria
---ACGAGACTGTATATACTTTCTATTCTAGCTAAAATTTTGGGAATCATAATCCCACTCTTACTAGGAGTAGCCTTTTTAGTGTTAGCCGAACGGAAAGTTATGGCTTCCATGCAACGTCGAAAGGGTCCTAATGTAGTGGGATTTTTTGGGTTGTTACAACCTTTAGCGGATGGGTTGAAATTAATTATAAAAGAACCTATTTTACCTTCAAGTGCTAATTTCTTTCTATTCGTAATGGCTCCAGTAATTACATTTATGTTAAGTTTGGTTGCTTGGGCGGTTATCCCTTTTGATTATGGTATGGTATTGTCAGACCTCAATGTGGGTATACTTCATTTATTTGCTATATCTTCCCTAGGAGCTTATGGGATTATTATGGCGGGTTGGTCTAGT---AATTCTAAACATGCTTCTTCGGGAGCATTATGATCCGCAGCTCAAACGGTTTCTTATGAAGTATCTATTGGTCTTATCATTATTACTGTACTAATCTGTGTAGGTTCTCGTAACTTCAGTGAGATTGTCATAGCGTAAAAGTAGATATGGTTTGGCATTCCCTTGTTTCCTGTATTGATTATGCTTTCCATTTCTTGCTCAGCAGAAACTAATCGAGCTCCGTCCGATCCACCAGAAGCAGAAGCTGAATCAGTCGCGGGCTATAATGCGGAATATTCCTCAATGGGGTTTGCTCTTTCTTTTCCGGGGGAGTATGCTAATACGATCTCAATGAGTAGTCTATGCACATTGCTTTCTCCAGGGGGTTGGCTGCCTATCCTAGATTTTCCTCTTCTACAGGCGATTCCGGGCTCAATCCGGTTTAGTATTAAGGTTCTTTTCTTTTCGTTCGTATATATATGGGTTTGTGCAGCATTTTCACGATATCGTTATGATTAACCAATGAGACTCGGCTGGAAAGTCTTCTTGCCTTTATCATTAGCTTGGGTAGTCTTTGTATCTGGTGTTCCAGTAGCCTTTGACTGGCTCCCTCAA
>Rhizoglossum
---ACGAGACTGTATATAATTTCTATTCTAGCTAAAATTTTGGGAATCATAATCCCACTCTTACTAGGAGTAGCCTTTTTAGTGTTAGCCGAACGGAAAGTTATGGCTTCCATGCAACGTCGAAAGGGTCCTAATGTAGTGGGATTTTTTGGGTTGTTACAACCTTTAGCGGATGGGTTGAAATTAATTATAAAAGAACCTATTTTACCTTCAAGTGCTAATTTCTTTCTATTCGTAATGGCTCCAGTAATTACATTTATGTTAAGTTTGGTTGCTTGGGCGGTTATCCCTTTTGATTATGGTATGGTATTGTCAGACCTCAATGTGGGTATACTTCATTTATTTGCTATATCTTCCCTAGGAGCTTATGGGATTATTATGGCGGGTTGGTCTAGT---AATTCTAAACATGCTTCTTCGGGAGCATTATGATCCGCAGCTCAAACGGTTTCTTATGAAGTATCTATTGGTCTTATCATTATTACTGTACTAATCTGTGTAGGTTCTCGTAACTTCAGTGAGATTGTCATAGCGTAAAAGTAGATATGGTTTGGCATTCCCTTGTTTCCTGTATTGATTATGCTTTCCATTTCTTGCTCAGCAGAAACTAATCGAGCTCCGTCCGATCCACCAGAAGCAGAAGCTGAATCAGTCGCGGGCTATAATGCGGAATATTCCTCAATGGGGTTTGCTCTTTCTTTTCCGGGGGAGTATGCTAATACGATCTCAATGAGTAGTCTATGCACATTGCTTTCTCCAGGGGGTTGGCTGCCTATCCTAGATTTTCCTCTTCTACAGGCGATTCCGGGCTCAATCCGGTTTAGTATTAAGGTTCTTTTCTTTTCGTTCGTATATATATGGGTTTGTGCAGCATTTTCACGATATCGTTATGATTAACCAATGAGACTCGGCTGGAAAGTCTTCTTGCCTTTATCATTAGCTTGGGTAGTCTTTGTATCTGGTGTTCCAGTAGCCTTTGACTGGCTCCCTCAA
>Mankyua
---ATGAGACTTTATATCCTTTCTATTTTAGCGAAAATCTTGGGAATCATAATCCCACTTTTACTAGGAGTAGCCTTTTTAGTGTTAGCTGAACGGAAAGTCATGGCTTCCATGCAACGTCGAAAGGGTCCTAATGTAGTGGGATTGTTTGGGCTGTTACAACCTTTAGCAGATGGGTTGAAATCAATTATAAAAGAACCTATTTCACCTCCAAGTGCTAATTTATTCCTATTTGTAATGGCTCCAGTAATTACATTTATGTTAAGTTTGGTTACTCGGGCGGTTATCCCTTTTGATTATGGTATGGTATTGTCAGATCTAAATGTAGGTATACTTCATTCATTTGCTATATCTTCTCTAGGAGTTTATGGGATTATTACGGCGGGTTGGTCCAGT---AATCCTAAATATGCTTTTTCGGGAGCATTATGATCTGCAGCTCAAACGGTTTCTTACGAAGTATCTATTGGTCTTATTATTATCACTGTACTAATCTGTGTAGGTTCTCGTAATTTCAGTGAGATTGTCATAGCGCAAAAGCAGATATGGTTTGGCATTCCCTTGTTTCCTGTATTGATTATGCTTTCTATTTCTTGTTTAGCAGAAACTAATCGAGCTCCGTTTGATCCACCAGAAGCAGAAGCTGAATCAGTCGCGGGCTATAATGCGGAATATTCCTCAATGGGGTTTGCTCTTTTTTTTTCAGGAGAGTATGCTAATATGATCTTAATGAGTAGTCTATGTACATTGCTGTTTCCAGGAGGTTGGCCGCCTATCCTAGATTTTCCTATTTTACAGGCGATTCCGGGCTCAATCCGGTTTAGTATTAAGGTAACTTTCTTTCTGTTTGTATATATATGGGTTCGTGCAGCATTTCCACGATATCGTTATGATCAATTAATGAGACTTGGCCGGAAAGTCTTCTTGCCTTTATCATTAGCTTGGGTAGTCTTTGTATCCGGTGTTCCAGTAGCCTTTGACTGGCTCCCTCAA
>Sahashia
ACGAGAACACTGTATATCCTTGATATTTTAGCTAAAATCTTGGGAATCATAATCCCACTTTTACTAGGAGTAGCCTTTTTAGTGTTAGCTGAACGGAAAGTCATGGCTTCCATGCAACGTCGAAAGGGTCCTAATGTAGTGGGATTGTTTGGGTTGTTATAACCCTTAGCGGATGGGTTGAAATTAATGATAAAAGAACCTATTTCACCTCCAAGTGCTAATTTATTTCTATCTGTAATGGCTCTAGTAATTACATTTATGTTAAGTTTGGTTGCTCGGGCGGTTATACCTTTTGATTATGGTATGGTATTGTCAGATCTAAATGTAGGTATACTTCATTCATTTGCTATATCTTCTCTAGGAGTTTATGGGATTATTACGGCGGGTTGGTCTAGT---AATCCTAAATATGCTTTTTCGGGAGCATTATGATCTGCAGCTCAAACGGTTTCTTATGAAGTATCTATTGGTCCTATTATTATCACTGTACTAATCTGTGTAGGTTCTCGTAATTTCAGTGAGATTGTCATAGCGCAAAAGTAGATATGGTTTGGCATTCCCTTGTTTCCTGTATTGATTATGTTTTCTATTTCTCGTTCAGCAGAAACTAATCGAGCTCCGTTTGATCCACCAGAAGCAGAAGCTGAATCAGTCGCGGGCTATAATGTAGAATATTCCTCAATGGGGTTTGCTCTTTTTTTTTCAGGAGAGTATGCTAATATGATCTCAATGAGTAGTCTATGTACATTGCTGTTTCCAGGAGGTTGGCTGCCTATCCTAGATTTTCCTCTTTTACAGGTGATTCCGGGCTCAATCCGGTTTAGTATTAAGGTTCTTTTCCCTTCGTTCGTATATATATGGGTTTGTGCAGCATTTTTATGATATCGTTATGATTAATCAACGAGACTTGGCCGGAAAGTCTTCTTGCCTTTATCATTAGCTTGGGTAGTCTTTGTATCCGGTGTTCCAGTAGCCWTTGACTGGCTCCCTCAA
