# Supplementary material for: Organellar phylogenomics of Ophioglossaceae fern genera
Source: Front Plant Sci. 2024 Jan 15;14:1294716. doi: 10.3389/fpls.2023.1294716 (PMC10823028; doi:10.3389/fpls.2023.1294716)
Supplement: Supplementary file 3 [file DataSheet_3.zip › Supplementary file S2/mtDNA_CDS/trim/nad2.fas]

>Psilotum
ATGTTTGAGCATGATTTTTCAGCGCTTTTCCCAGAGATATTTCTTATTAACGCCACCATAATTCTGCTTCTTTATGGAGTTTTCATAAGTACTTCTAAACAATACGATTATCTA---CCGTTAGTA------------CGTAATGCGGGTTGGCTTGGTTTACTTAGTGTTCTAATAACCATCGTATTGGTCGCCGCTGGCGCACCGCTT---------GCTAATCCATTCTATAATAATTTGATG---AAAGACAATTTGACCTATTACTGCCAAATCTTCCTATTATTAAGTACGGCTAGTACTATTGTGATGTGTTTGGATTCTTTCAAACAAGAGAGTTTGAATGCTTTCGAATCTATTGTACTAATTCTATTTCCTACCCGCAGTATGCTCTTTCTGATCTCGGCTTATGATTCAATTGCCATGTATTTAGCTATCGAACCTCAAAGTTTATGTTTTTATGCGATCGCAGCTTCAAAAAGAGACTCCGAATTTTCCACAGAAGCCGGCTTAAAATATTCCATCTCAGGTGCATTTTCCTCTGGAATATTACTGTTTGGTCGTTCTATGATCTATGGGTTTACTGGAATTACCAACTTTGAGGAATTAGCTAAGATTTTGACTGGATAT---GAAATCACTTTGTTCGGTGCTGAATCTAGTGGTATCTTTATGGGGATCCTATTCATCGCTGTAGGTTTTTTATTCAAGATCACTGCAGTTCCTTTTCATATGTGGGCACCTGATGTATACGAGGGTTCCCCCACTCCGGTTACAGCATTCTTTTCCATTGCACCTAAAATATCCATCCTTGCCAATATGTTACGTGTTTCCATTTATAGTTTCTATGATCTGGCATGGCAAGAACTCTTCTTTTTCTGCAGCATCGCTTCTCTGATCTCAGGAGCACTGGCCGCCATGGCCCAAAAAAGAGTAAAAAGACTTTTGGCTTATAGTTCTATTGGACATGTAGGTTATCTTTTAATTGGTTTTTCATGTGGAACCATAGAAGGTATTCAATCACTACTAATTGGTATATTAATTTATGTATCAATGACCATCAATGCATTTGCCATAGTTCTAGCATTACGTAAA---ACCCGTTTCGAATATATAGCAGATTTGGGCGCTTTAGCCAGAACTAATCCTATTTTAGCTATTACTTTGTCCATTACTATGTTCTCATACGCAGGAATACCCCCGTTAGCTGGCTTTCGTAGCAAATTCTATTTGTTTTTCGCCGCTCTGGGCTGTGGGGCTTACTTACTAGCCTTAATAGGAGTAGTTACTAGCGTTATAAGTTGTTTTCATTATATACGCCTGGTGAAAATAATGTATCTTGATACACCTAAAACCTGGATTCTATATAAACCGATGGAGCCTGAGAAGTCGTTACTACTAGCCATCAGTTTTCTGTTTATCAGTCTTTTCTTCCCATATCCCTCCCCGCTGTTTTCAGTGACTCATAAAATGGCACTAAGTCTATGTTATATC
>Huperzia
ATGTTTGAGCATGATTTTTTAGCGCTTTTTCCGGAGATCTTTCTTATCAACGCAACCCTAATTTTGCTAATTTATGGAGTTGTATTTAGTACCTCTCAAAAATATGATTATCCA---CCGTTAGTA------------CGTAATGTGGGTTGGCTTGGTTTACTTAGTGTTCTAATAACCATCCTATTGGTTGCCGCTGGCGCACCTCCA---ACTGTTGCCAATCTATTCTATAATACTTTAATA---AAAGACAATTTTACATATTTTTGCCAAATTTTTTTATTATTACGTACAGCTAGTACTATTGCTATGTGTTTGGATCATTTCAAACAAGAGAGTTTGAATGCTTTTGAAACTATTGTATTAATTTTACTTTCTACCGGCAGTATGCTTTTTATGATCCCGGCTTATGATTTAATTGCCATGTATTTAGCTATTGAGCTTCAAAGTTTATGTTTTTATGTGATCGCAGCGTCAAAAAGAGACTCTGAATTCTCCACAGAAGCCGGCTTAAAATATTTCATTCTAGGTGCATTCTCCTCCGGAATATTATTGTTTGGTTGTTCTATGATTTATGGGTTTACTGGAATTACCAACTCTGAGGAATTAGCTAAAATTCTCACTGGATAT---GAAATCACTTTGTTCGGTGCTCATTCTAGTGGTATTTTTCTGGGGATCTTATTTATAGCTGTAGGTTTCTTATTTAAGATCACTGCAGTTCCTTTTCATATGTGGGCACCTGATGTTTACGAGGGTTCACCCACTATGGTTACAGCATTCTTCTCTATTGCACCTAAAATTGCTATTCTGGCCAATATGTTACGTGTTTTTATTTATACTTTCTATGATCCAACATGGCAACCACTATTCTTTCTTTGCAGCATTGCTTCTATGATCTTAGGAGCACTGGCCGCCATGGCCCAAAACAAAGTCAAAAGACTTTCAGCTTATAGTTCTATTGGACATGTAGGTTATCTTTGTATTGGTTTTTCGTGTGGAACCATAGAAGGGATTCAATCACTACTAATTGGAATCTTTATTTATGTATTAATGACCATCAATGCATTTGCCACAGTTTTAGCTTTGCGTAAA---ACCCGTTTCAAATATCTAGCGGATTTAGGCGCTTTAGCCAAAACTAATCCTACTTTAGCTATTACCTTGTCTATTACTATGTTTTCATACGCAGGAATACCCCCGTTAGCCGGCTTTCGTAGCAAATTCTATTTGTTTTTCGCCGCTTTAGGCTGTGGGGCTTACTTACTGGCCTTAGTAGGAGTAGTTACTAGCGTTATCAGTTGTTTTTATTACATACGCTTGGTGAAAATAATGTATTTTGATACACCTAAAACATGGATTTTATATAAACCAATGGATCGTGAAAAATCGTTACTACTAGCCATTACTTTATTTTCTCCTACTCCTTTCTTTCTCTATCCTTCTCCCTTGTTTTTAGTTAGTCATCAAATGGCACTGAGTCTCTGTTTGTAA
>Ophioglossum_californicum
ACGTTTGAGCATGATTTTCTAGCGCTTTTCCCAGAGATCTTTCTCACTAACGCAACCATCGTTTTGCTCATTCATGGAGTTTTCAAAAGTACTTCTAAAGAGGATGATTATCCA---CCGTTAGTA------------CTACATGCGGGGTGGCTTGGTTTACTTAGTGTTCTAGTAACCATTATACTGGTTGCCGCTGGCGCACCTGTA---ACGTTTGCTAATCCATTCCGCAATAATTTGATA---AGAGACAATTTGACCTATTTTTGCCAAATCTTTCCATTACTAAGTACGACCAGTACTCTTCCTACGTGTTCGGATTATTTCAAATAAGAGAGGTATCACGCTTTTGAATCTATTGTCCTAATCTCACTTTCTACTTGCAGTATGCTTTTCATGATCTCGGCTTATGATTCAATTGCCATGTATTTAGCTATTGAACTCTAAAGTTTACGTTTTCATGTGATCGCAGCATCAAAAAGAGACTCTGAATTTTCCACAGAAGCCGGCTCAAAATATTCCATTCCAGGTGCATTCCCCTCCGGAATATTATCGTTTGGTTGTTCTATAGTTTATGGGGTTACTGGAATCATTAACTCTGAGGAATTAGCTAAGATCTTCGCTGGATAC---GAAATCACTCTATTTGGTGCTTAATCTAGTGGTATCTCTATGGGGATCTTATCCATCGCTGTAGGTTTTTTATCCAAGATAACTGCAGTTCCTTCTCATGTGTGGGCACCCGATGTATACGAGGGTTCACCCACTCTGGTTACAGCATCCTCTTCTATCGCACCTAAAATATCTATTCCTGCCAGTATGTTACGCGTTTCTATTTCTGGTTTCTACGATCCGACACGGCAACAACTCTTCCTTTTCCGCAGCATTGCTTCCATGATCTTAGGAGCACTGGCCGCCATGGCCCAGAAAAAAGTAAAAAGACTTTCAGCTTATAGTTCTATTGGACATGTAGGTTATCTTTCAATTGGTTTTTCATGCGGAACCATGGAAGGGATTTAATCACTATTAATTGGTATATTCATTTATGTATCAATGACCATCAATGCATCCGCCATAGTTTTAGCATTACGTAAA---ACCCGTTCGAAATATATAGTGGATTCAGGCGCTTTGGCCGAAACTAATCCTATTTTAGCTATTACTTCGTCCATTACTATGTTCCCATACGCAGGAATACCCCCGTTAGCCGGCTCTCGTAGCAAATTTTATTTGTTTCCTGCTGCTCTGGGCTGTGGGGCTTACTCACTAGCCTTAATAGGAGTAGTTACTAGCGTTATCAGTCGTTTCTATTATATACGCTTGGTGAAAGTAATGTATCCCGATACACCTAAGAAATGGATTCTATATAAACCGATGGAGCCTGAGAAGTCGTTCCTACCAGCCATTAGTTTTTTGTTGATTAGTCCATTCCTTCCATATCCTTCTCCGCTGTTTCTAGTGACTCATGGAATGGCACTAAGTCCATGTTGTATC
>Ginkgo
ATGTTCAATCTT---TTTTCAGCGGTTTCCCCAGAGATCTTTCCCATTAACGCAACCCTAATTCTGCTCATTCATGGAGTTGTATTTAGTACCTCCAAGAAATATGATTATCCA---CCGTTAGTA------------AGTAATGTGGGTTGGCTCGGATCACCCAGTGTTCTAATAACCATGCTTTTGCTCGCCGCTGGCGCACCTCTCCTAACTATTGCCCATTCTTTCCGGAATAATTTTTTTGGGAAAGACAATTCCACATATTTTCGCCAAATCTTTCCATTATTAAGTACGGCTGGTACCATTTTGATGTGTTTCGATTATTTCGAACAAGAGAGGTTTAATGCTCCCGAATCCATTGTATCAATTCTACTTTCTACTCGCAGTACGCTCTTTATGATCCCGGCTCATGATTCGATTGCCATGTATTTAGCCATTGAGCCTCAAAGTTCATGTTTTTACGTGATCGCAGCATCAAAAAGGAACCCTGAATTTCCCACGGAAGCCGGCTCGAAATATTCGATTTTAGGTGCATTTCCCCCTGGAATATCATTGTTCGGTTGTTCCATGATCTATGGGTCTACTGGAGTTACCCACTTTGATCAATTAGCCAATCTTTTTACCGGATAT---GAAATCACTTCGTTCGGTGCTCGATCTGGTGGTATTTTTATGGGGATTCTATTTATCGCTGTAGGATCTTTATTCAAGATCACTGCAGTTCCTCTTCATATGTGGGCACCTGATATCTATGAGGGTTCACCCACCCTGGTTGCAGCATTCTTCTCTATTGCACCTAAAATATCTATTTCTGCAAATATGTCACGTGTTTCTATTCATAGTTTCTATGGAACTACATCGCAACAAATCTTCTTCCTCCGCAGCATTGCCCCTACGATCTTAGGAGCACTGGCCGCCATGGCCCAAGCGAAAGTCAAAAGACCTTCAGCTCATAGTTCGGTTGGACATGTAGGTTCTATTCGTACCGGTTTTTCATGTGGAACCGTAGAAGGAATTCAATCACTACTAATTGGTATCTCCATTCATGTATCAATGACGATAGATGCATTCGCCATAGTTCCAGCATTACGGCAA---ACCCGTGTCAAATATATAGCGGATTTGGGCGCTCCAGCCGGAACGAATCCTATTTCGGCTATTACCTCTTCCATTACTATGTTCCCATACGCAGGAATACCCCCGTTAGCCGGCTTTCGTAGCAAATTCCATTCGTTCTCCGCCGCTTCAGGTTGTGGGGCTTACTCACCAGCCTTAATGGGAGTAGTTACTAGCGCTATAGGTCGTTTTCATTATATACGCTTAGCGAAAATAATGTATCCCGATACACCTAGAACATGGATGATATATAAACCAATGGATCGTGACAAGTCGTTACTACTAGCAATTACTTCCTCTTCCATTACTTCATCCTTTCCATATCCCTCTCCCTTGTTCTTAGTTACTCATCAAATGGCACCAAGTTTCTATCTGTAA
>Dryopteris
ATATTTGAGCATGATTCTTTCGCGCTTCTCCCAGAGATCTTTCCTGTTAACGCAACTATTATTTTGCCCATCCATGGAGTTTTGTTTAGTACTTTCAAACAATATGATTATCTA---CTGCTAGTA------------TGTAACGTGGGTTGGCTTGGTTTACCTAGTGTTCTAATAACCATCGTACCGGTCGCCGCTGGCGCACCCATA---ACGTTTGCTAATCTACCGTATAATAATGGTATG---AAAGACAATTTGACATATTTTCGCGAGATATTGCCACTATTAAGTACGGCTAGTACTATTGTTACGTGCTTAGATTATTTTAAACGGGAGAGGTTGAATGCTTTTGAATCTATTGTATTAACTTTACCTTCCACTCGCAGTATGCTTTTCATGGTCTTGGCCTGTGATTCAATTGCCATGTATTTAGCTATCGAGCCTTAAAGTTCATGCTTTCATGTGATCGCAGCCTTGAAGAGAGACCCTGAATTTTCCACGGAAGCCGGCCTAAAATATTCCATTTTAGGTGCATTCTCCTCTGGAATATTATCGTTCGGTCGTTCTATGATCTATGGGTCTACTGGAATCACTAACTTTGAAGAATCAGCCAAGACTTTCACTGGATAT---GAAATCACTTTGCTCGGTGCTCAATCTAGTGGTATCTTTATAGGGATCTCATTTATTGCTGTAGGTTTCTTATCCAAGATCACTGCAGTTTCTTTTCATGTGTGGGCACCTGATGTATACGAGGGTTTACCTACTCTGGTTACAGCATTTTTTCCTATTGCACCTAAAATATCTATTCCTGCCAATATGTTATGTGTTTTTCTCTACAGTTTTCACGATCTAACATGGTAACAACTCTTCCTTCTCCGCAGCATCGCTTTCATGATCCCAGGAGCACTGGCCGCTATGGCCTAAAAAGAAGTAAAAAGACTTTCAGCTTATAGTTCTATTGGACATGTAGGTTATCTCCCAATTGGTTTTTCACGTGGAACTATAGAAGGAATTTAATCACTACTAATCGGTATTTCTATTTATATATCAATGACCATTAATGCATTTGCTACAGTTTCAGCATTACGTTAA---ACCTGTGTCAAATATATAACGGATTCGGGCGCTTTAGCCAAAACTAATCCTATTTCAGCTATTACCCTGTCTGTTACTATGTCTCTATACGCAGGAATACCCTCGTTAGCCGGCTTTCGTAGCAAATTTCATTTGTTCTTCGCCGCCCTGAGCTGTGGGGCTTACTTATTAGCTTTAATAGGGATAGTTACTAGCGTCATCAGTCTATTTTATTATATACGCCTAGTGAAAATAATGTATTTCGATACGCCTAAAAGATGGATTCTATATAAACTAATGGATCCCGAGAAGTCGTTGCTACCAGCTATTAGTTCCCTGTCGATTAGTTTCCTCTTCTTATATCTTTCCCCGCTTTTCCTAGTCACTCACGAAATGGCACGTTGTCTATGTATTCGA
>Botrychium
---------------------------------------------------------------------------------------------------------------------------------------------------------------------------CTAATAACCATTATACTGGTCGCCGCTGGCGCACCTATA---ACGTTTGCTAATACATTCTACAATAATTTGATA---AGAGACAATTTGACATATTTTTGCCAAATATTCCCACTACTAAGTACGGCTAGTACTATTATTACGTGTTCGGATTATCTAAAATAAGAGAGGTTGAATGCTTTTGAATCTATTGCCCCAATTTCACTTTCTACTCGCAGTATGCTTTTTCTGATCTCGGCTTATGATTCAATCGCCATGTATTTAGCTATTGAACCTCAAAGTTTACGTTTTCATGTGATCGCAGCATCAAAAAGAGACTCTGAATTTTCCACCGAAGCCGGCTTAAAATATTCCATTTCAGGTGCATTCTCCTCTGGAATATTATTGTTTGGTTGTTCGATAATTTATGGGTTTACTGGAATTATCAACTCTGAGGAATTAGCCGAGATTTTCACTGGATAT---GAAATCACTTTATTCGGTGCTTAATCTAGTGGTATCTTTATGGGGATCTTATTTATCGCCGTGGGTTTTTTACCCAAGACCACTGCAGTTCCTTTTCATATGTGGGCACCTGATGTATACGAGGGTTCACCCACTCTGGTTACAGCATTCTTCTCTATCGCACCTAAAATATCCATTCCTGCCAATATGTTACGTGTTTCTATTTATAGTTTCTACGATCTAACACGGTAACAACTCTTCTTTTTTCGCAGCATTGCTTCTATGATCTTAGGAGCACTGGCCGCCATGGCCCAGAAAAAAGTCAAAAGACTTTTAGCTCATAGTTCTATTGGACATGTAGGTTATCCTTCAATTGGTTTTTCATGTGGAACCATAGAAGGGATTCAATCACTATTAATTGGGATATTTATTTATGTATTAATGACCATCAATGCATTCGCCATAGTTTTAGCATTACGTAAA---ACCCGTTTCAAATATATAGTGGATTTAGGCGCTTTGGCCAAAACTAATCCTATTTTAGCTATTAC-------------------------------------------------------------------------------------------------------------------------------------------------------------------------------------------------------------------------------------------------------------------------------------------------------------------------------------------
>Sceptridium
-------------------------------------------------------------------------------------------------------------------------------------------------------------------------------------------------------------------------------------------------------------------------------------------------------------------------------------------------------------------------------------------------------------------------------------------------------------------------------------------------------------------------------------------------------------------------------------------------------------------------------------------------------------------------------------------------------------------------------------------------------------ATATGTGGGCACCTGATGTATACGAGGGTTCACCCACTCTGGTTACAGCATTCTTTTCTATCGCACCTAAAATATCCATTCTTGCCAATATGTTACGTGTTTCTATTTATAGTTTCTACGATCTAACACGGTAACAACTCTTCTTTTTTCGCAGCATTGCCTCTATGATCTTAGGAGCACTGGCCGCCATGGCCCAGAAAAAAGTCAAAAGACTTTTAGCTTATAGTTCTATCGGACATGTAGGTTATCCTTCAATTGGTTTTTCATGTGGAACCATAGAAGGGATTTAATCACTATTAATTGGGATATTTATTTATGTATTAACGACCATCAATGCATTCGCCGTAGTTTTAGCATTACGTAAA---ACCCGTTTCAAATATGTAGTGGATTTAGGCGCTTTGGCCAAAACTAATCCTATTTTAGCTATTACTTTGTCTATTACTATGTTTCCATACGCAGGAATACCCCCGTTAGCCGGCTTTCGTAGCAAATTTTATTTGTTTTCTGCTGCTCTAGGCTGTGGGGCTTACTTACTAGCCTTAATAGGAGTAGTTACTAGCGTTATCAGTTGTTTTTATTATATACGCTTGGTGAAAATAATGTATCTTGATACACCCAAAGAATGGATTCTATATAAACCGATGGAGCCTGAGAAGTCGTTCCTACTAGCCATTAGTTTTTTGTTGATTAGTCTCTCCTTTCTATATCCTTCTCCGCTGTTTTTAGTTACTCATGAAATGGCACTAAGTCTATGTTGTATC
>Botrypus
ATGTTTGAGCATGATTTTATAGCGCTTTTCCCAGAGATCTTTCTTATTAACGCAACCATCATTTTGCTCATTCATGGAGTTTTCAAAAGTACTTCTAAAGAGGATGATTATCTA---CCGTTAGTA------------CGTAATGCGGGGTGGCTTGGTTTACTTAGTGTTCTAATAACCATTATACTGGTCGCCGCTGGCGCACCTATA---ACGTTTGCTAATCTATTCTACAATAATTTGATA---AGAGACAATTTGACATATTTTTGCCAAATATTTCCATTATTAAGTACGGCTAGTACTATTATTACGTGTTCGGATTATTCAAAATAAGAGAGGTTGAATGCTTTTGAATCTATTGTCCCAATTTCACTTTCTACTCGCAGTATGCTTTTTATGATATCGGCTTATGATTCAATCGCCATGTATTTAGCTATTGAACCTCAAAGTTTACGTTTTCATGTGATCGCAGCATCAAAAAGAGACTCTGAATTTTCCACCGAAGCCGGCTTAAAATATTCCATTTCAGGTGCATTCCCCTCTGGAATATTATTGTTTGGTTGTTCGATAATTTATGGGTTTACTGGAATTATAAACTCTGAGGAATTAGCCAAGATTTTCACTGGATAT---GAAATCACTTTATTCGGTGCTTAATCTAGTGGTATCTTTATGGGGATCTTATTCATCGCCGTGGGTTTCTTATCCAAGATCACTGCAGTTCCTTTTCATATGTGGGCACCTGATGTATACGAGGGTTCACCCACTCTGGTTACAGCATTCTTTTCTATCGCACCTAAAATATCCATTCTTGCCAATATGTTACGTGTTTCTATTTATAGTTTCTACGATCTAACATGGCAACAACTCTTCTTTTTCTGCAGCATTGCTTCTATGATCTTAGGAGCACTGGCCGCCATGGCCCAGAAAAAAGTCAAAAGACTTTTAGCTTATAGTTCTATTGGACATGTAGGTTATCTTTCAATTGGTTTTTCATGTGGAACCATAGAAGGGATTTAATCACTATTAATTGGTATATTTATTTATGTATTAATGACCATCAATGCATTCGCCATAGTTTTAGCATTACGTAAA---ACCCGTTTCAAATATATAGTGGATTCAGGCGCTTTGGCCAAAACTAATCCTATTTTAGCTATTACTTTGTCTATTACTATGTTTCCATACGCAGGAATACCCCCGTTAGCCGGCTTTCGTAGCAAATTTTATTTGTTTTCTGCTGCTCTGGGCTGTGGGGCTTACTTACTAGCCTTAATAGGAGTAGTTACTAGCGTTATCAGTTGTTTTTATTATATACGCTTGGTGAAAATAATGTATCTTGATACACCCAAAGAATGGATTCTATATAAACCGATGGAGCCTGAGAAGTCGTTCCTACTAGCCATTAGTTTTTTGTTGATTAGTCTCTCCTTTCTATATCCTTCTCCGCTGTTTTTAGTTACTCATGAAATGGCACCAAGTCTATGTTGTATC
>Cheiroglossa
-------------------------------------------------------------------------------------------------------------------------------------------------------------------------------------------------------------------------------------------------------------------------------------------------------------------------------------------------------------------------------------------------------------------------------------------------------------------------------------------------------------------------------------------------------------------------------------------------------------------------------------------------------------------------------------------------------------------------------------------------------------------------------------------------------------------------------------------------CCAGTATGTTACGCGTTTCTATTTCTGGTTTCTACGATCCGACATGGCAACAACTCTTCCTTTTCTGCAGCATTGCTTCCATGATCTTAGGAGCACTGGCCGCCATGGCCCAGAAAAAAGTAAAAAGACTTTCAGCTTATAGTTCTATTGGACATGTAGGTTATCTTTCAATTGGTTTTTCATGCGGAACCATGGAAGGGATTTAATCACTAGTAATTGGTCTATTTATTTATGTCTCAATGACCATCAATGCATTCGCCATAGTTTTAGCATTACGTAAA---ACCCGTTCGAAATATATAGTGGATTCAGGCGCTTTGGCCGAAACTAATCCTATTTCAGCTACTACTTTGTCCATTACTATGTTTCCATACGCAGGAATACCCCCGTTAGCCGGCTTTCGTAGCAAATTCTATTTGTTCCCTGCTGCTCTGGGCTGTGGAGCTTACTTACTAGCCTTAATAGGAGTAGTTACTAGCGTTATCAGTTGTTNNNNN------------------------------------NNNNNNAAATGGATTCTATATAAACCGATGGAGCCTGAGAAGTCGTTCCTACCAGCCATTAGTTTTTTGTTGATTAGTCCATTCTTTCCATATCCTTCTCCGCTGTTTCTAGTGACTCATGGAATGGCACTAAGTCTATGTTGTATC
>Helminthostachys
ACGTTTGAGCATGATTTTCTAGCGCTTTTCCCAGAGATCTTTCTTATCAACGCAACCATCATTTTGCTCATTCATGGAGTTTTCAAAAGTACTTCTAAAGAAGATGATTATCCA---CCGTTAGTA------------CGTAATGCGGGGTGGCTTGGTTTACTTAGTGTTCTAATAACCATTATCCTGGTTGCCGCTGGCGCACCTATA---ACGTTTGCTAATCCATTCTACAATAATTTGATA---AGAGACAATTTCACATATTTTCGCCAAATATTTCTATTATTAGGTACGACTAGTACTATTATTACGTGTTTGGATTATTTAAAATAAGAGAGGTTGAATGCTTTCGAATCTATTGTCCCAATTTCACTTTCTACTTGCAGTATGCTTTTTATGATCCCGGCTTATGATTCAATTGCCATGTATTTAGCTATTGAACCTCAAAGTTTACGTTTTCATGTGATCGCAGCATCAAAAAGAGACTCTGAATTTTCCACAGAAGCCGGCTTAAAATATTCCATTTCAGGTGCATTCCCCTCTGGAATATTATCGTTTGGTTGTTCTATAATTTATGGGTTTACTGGAATTATTAACTCTGAGGAATTAGCCAAGATTTTCACTGGATAT---GAAATCACTTTATTTGGTGCTTAATCTAGTGGGATCTTTATGGGTATCTTATTTATCGCTGTAGGTTTCTTATCCAAGATCACTGCAGTTCCTTTTCACATGTGGGCACCTGATGTATACGAGGGTTCACCCACTCTGGTTACAGCATTCTTTTCTATCGCACCCAAAATATCTATTCTTGCCAGTACGTTACGTGTTTCTATTTATAGTTTCTATGATCTAACATGGCAACAACTCTTCTTTCTCTGYAGCATTRCTTCTATGATCTTAGGAG-----------------------------------------------------------CATGCAGGTTATCCTTCAATTGGTTTTTCATGTGGAACCATAGAAGGTATTTAATCACTATTAATTGGTATATTTATTTATGCATCAATGACCATCAATGCATTCGCCATAGTTTTAGCATTGCGTAAA---ACCCGTTTTAAATATATAGCGGATTTAGGCGCTTTGGCCAAAACTAATCCTATTTTAGCTATTACTTCGTCTATTACTACGTTTCCATACGCAGGAATACCCCCGTTAGCCGGCTTTCGTAGCAAATTCTATTTGTTTTCTGCTGCTCTGGGCTGTGGGGCTTACTTACTAGCCTTAATAGGAGTAGTTACTAGCGTTATCAGTTGTTTTTATTATATACGCTTGGTGAAAATAATGCATCTTGATACACCTAAAAAATGGATTCTATATAAACCGATGGAGCCTGAGAAGTCGTTCCTACTAGCCATTAGTTTTTTGTTGATTAGTCCATTCCCTCTATATCCTTCCCCGCTGTTTTTAGTGACTCATGAAATGGCACTAAGTCCATGTTGTATC
>Ophioderma
---------------ATGCTAGCGCTTTTCCCAGAGATCTTTCTCATTAACGCAACCATCGTTTTGCTCATTCATGGAGTTTTCTTTAGTACAACAGATACCTTGAATTCGTTT---AAATTGACCGAAAATAACCCGTTACATGCGGGGTGGCTTGGTTTACTTAGTGTTCTAGTAACCATTATACTGGTTGCCGCTGGCGCACCTGTA---ACGTTTGCTAATCTATTCTGCAATAACTTGATA---AGAGACTTTTTGACATTGAATTGCCAAATCTTTCCATTACTAAGTACGACCAGTACTCTTCTTACGAGAAGTAATTCG---GATCTCAGGTCGGGTGGTGCTTTTGAATCTATCGTCCTAATCCCACTTTCTACTTGCAGTATGCTTTTCATGATCTCGGCTTATGATTCAATTGCCATGTATTTAGCTATTGAACTCTAAAGTTTACGTTTTCATGTGATCGCAGCATCAAAAAGAGACTCTGAATTTTCCACAGAAGCCGGCTCGAAATATTCCATTCCAGGTGCATTCCCCTCCGGAATATTATCGTTCGGTTGTTCTATAGTTTATGGGTTTACTGGAATCATTAACTCTGAGGAATTAGCTAAGATCTTCGCATCTTTTGACGAAATCACTCTATTTGGT------TCTAGTGGTATCTCTATGGGGATCTTATCCATCGCTGTAGGTTTTTTATCCAAGATAACTGCAGTTCCTTCTCATGTGTGGGCACCCGATGTATACGAGGGTTCACCCACTCTGGTTACAGCATTCTTTTCTATCGCACCTAAAATCTCTATTCTTGCCAGTATGTTACGCGTTTCTATTTATGGTTTCTACGATCCGACACGGCAACAACTCTTCCTTTTCTGCAGCATTGCTTCCATGATCTTAGGAGCACTGGCCGCCATGGCCCAGAAAAAAGTAAAAAGACTTTCAGCTTATAGTTCTATTGGACATGTAGGTTATCTTTCAATTGGGTTTTCATGCGGAACCATGGAAGGGATTTAATCACTATTAATTGGTCTATTTATTTATGTATCAATGACCATCAATGCATTCGCCATAGTTTTAGCATTACGTAAAACCACCCGTTCGAAATATCTAGTGGATTCAGGCGCTTTGGCCGAAACTAATCCTATTTCAGCTACTACTTTGTCCATTACTATGTTCCCATACGCAGGAATACCCCCGTTAGCCGGCTTTCGTAGCAAATTATATTTGTTCCCTGCTGCTCTGGGCTGTGGGGCTTACTTACTAGCCTTAATAGGAGTAGTTACTAGCGTTATCAGTTGTTTCTATTATATACGCTCGGTGAAAGTAATGTATCCCGATACACCTAAGAAATGGATTCTATATAAACCGATGGAGCCTGAGAAGTCGTTCCTACCAGCCATTAGTTTTTTGTTGATTAGTCCATTCCTTCCATATCCTTCTCCGCTGTTTCTAGTGACTCATGGAATGGCACTAAGTCTATGTTGTATC
>Ophioglossum_austroasiaticum
ACGTTTGAGCATGATTTTCTAGCGCTTTTCCCAGAGATCTTTCTCACTAACGCAACCATCGTTTTGCTCATTCATGGAGTTTTCAAAAGTACTTCTAAAGAGGATGATTATCCA---CCGTTAGTA------------CTACATGCGGGGTGGCTTGGTTTACTTAGTGTTCTAGTAACCATTATACTGGTTGCCGCTGGCGCACCTGTA---ACGTTTGCTAATCCATTCCGCAATAATTTGATA---AGAGACAATTTGACATATTTTTGCCAAATCTTTCCATTACTAAGTACGACCAGTACTCTTCCTACGTGTTCGGATTATTTCAAATAAGAGAGGTATCACGCTTTTGAATCTATTGTCCTAATCTCACTTTCTACTTGCAGTATGCTTTTCATGATCTCGGCTTATGATTCAATTGCCATGTATTTAGCTATTGAACTCTAAAGTTTACGTTTTCATGTGATCGCAGCATCAAAAAGAGACTCTGAATTTTCCACAGAAGCCGGCTCAAAATATTCCATTCCAGGTGCATTCCCCTCCGGAATATTATCGTTTGGTCGTTCTATAGTTTATGGGGTTACTGGAATCATTAACTCTGAGGAATTAGCTAAGATCTTCGCTGGATAC---GAAATCACTCTATTTGGTGCTTAATCTAGTGGTATCTCTATGGGGATCTTATCCATCGCTGTAGGTTTTTTATCCAAGATAACTGCAGTTCCTTCTCATGTGTGGGCACCCGATGTATACGAGGGTTCACCCACTCTGGTTACAGCATTCTCTTCTATCGCACCTAAAATATCTATTCCTGCCAGTATGTTACGCGTTTCTATTTCTGGTTTCTACGATCCGACACGGCAACAACTCTTCCTTTTCCGCAGCATTGCTTCCATGATCTTAGGAGCACTGGCCGCCATGGCCCAGAAAAAAGTAAAAAGACTTTCAGCTTATAGTTCTATTGGACATGTAGGTTATCTTTCAATTGGTTTTTCATGCGGAACCATGGAAGGGATTTAATCACTATTAATTGGTATATTCATTTATGTATCAATGACCATCAATGCATCCGCCATAGTTTTAGCATTACGTAAA---ACCCGTTCGAAATATATAGTGGATTCAGGCGCTTTGGCCGAAACTAATCCTATTTTAGCTATTACTTCGTCCATTACTATGTTCCCATACGCAGGAATACCCCCGTTAGCCGGCTCTCGTAGCAAATTTTATTTGTTTCCTGCTGCTCTGGGCTGTGGGGCTTACTTACTAGCCTTAATAGGAGTAGTTACTAGCGTTATCAGTCGTTTCTATTATATACGCTTGGTGAAAGTAATGTATCCCGATACACCTAAGAAATGGATTCTATATAAACCGATGGAGCCTGAGAAGTCGTTCCTACCAGCCATTAGTTTTTTGTTGATTAGTCCATTCCTTCCATATCCTTCTCCGCTGTTTCTAGTGACTCATGGAATGGCACTAAGTCCATGTTGTATC
>Ophioglossum_californicum
ACGTTTGAGCATGATTTTCTAGCGCTTTTCCCAGAGATCTTTCTCACTAACGCAACCATCGTTTTGCTCATTCATGGAGTTTTCAAAAGTACTTCTAAAGAGGATGATTATCCA---CCGTTAGTA------------CTACATGCGGGGTGGCTTGGTTTACTTAGTGTTCTAGTAACCATTATACTGGTTGCCGCTGGCGCACCTGTA---ACGTTTGCTAATCCATTCCGCAATAATTTGATA---AGAGACAATTTGACCTATTTTTGCCAAATCTTTCCATTACTAAGTACGACCAGTACTCTTCCTACGTGTTCGGATTATTTCAAATAAGAGAGGTATCACGCTTTTGAATCTATTGTCCTAATCTCACTTTCTACTTGCAGTATGCTTTTCATGATCTCGGCTTATGATTCAATTGCCATGTATTTAGCTATTGAACTCTAAAGTTTACGTTTTCATGTGATCGCAGCATCAAAAAGAGACTCTGAATTTTCCACAGAAGCCGGCTCAAAATATTCCATTCCAGGTGCATTCCCCTCCGGAATATTATCGTTTGGTTGTTCTATAGTTTATGGGGTTACTGGAATCATTAACTCTGAGGAATTAGCTAAGATCTTCGCTGGATAC---GAAATCACTCTATTTGGTGCTTAATCTAGTGGTATCTCTATGGGGATCTTATCCATCGCTGTAGGTTTTTTATCCAAGATAACTGCAGTTCCTTCTCATGTGTGGGCACCCGATGTATACGAGGGTTCACCCACTCTGGTTACAGCATCCTCTTCTATCGCACCTAAAATATCTATTCCTGCCAGTATGTTACGCGTTTCTATTTCTGGTTTCTACGATCCGACACGGCAACAACTCTTCCTTTTCCGCAGCATTGCTTCCATGATCTTAGGAGCACTGGCCGCCATGGCCCAGAAAAAAGTAAAAAGACTTTCAGCTTATAGTTCTATTGGACATGTAGGTTATCTTTCAATTGGTTTTTCATGCGGAACCATGGAAGGGATTTAATCACTATTAATTGGTATATTCATTTATGTATCAATGACCATCAATGCATCCGCCATAGTTTTAGCATTACGTAAA---ACCCGTTCGAAATATATAGTGGATTCAGGCGCTTTGGCCGAAACTAATCCTATTTTAGCTATTACTTCGTCCATTACTATGTTCCCATACGCAGGAATACCCCCGTTAGCCGGCTCTCGTAGCAAATTTTATTTGTTTCCTGCTGCTCTGGGCTGTGGGGCTTACTCACTAGCCTTAATAGGAGTAGTTACTAGCGTTATCAGTCGTTTCTATTATATACGCTTGGTGAAAGTAATGTATCCCGATACACCTAAGAAATGGATTCTATATAAACCGATGGAGCCTGAGAAGTCGTTCCTACCAGCCATTAGTTTTTTGTTGATTAGTCCATTCCTTCCATATCCTTCTCCGCTGTTTCTAGTGACTCATGGAATGGCACTAAGTCCATGTTGTATC
>Goswamia
ATGTTTGAGCATGATTTTCTAGCGCTTTTCCCAGAGATCTTTCTCATTAACGCAACCATCGTTTTGCTCATTCATGGAGTTTTCAAAAGTACTTCTAAAGAGGATGATTATCCA---CCGTTAGTA------------CTACATGCGGGGTGGCTTGGTTTACTCAGTGTTCTAGTAACCATTGCACTGGTTGCCGCTGGCGCACCTGTC---ACGTTCGCTAATCTATTCCGCAATCATTTGATA---AGAGACAATTTGACATATTTTCGCCAAATCTTTCCATTACTAAGTACGACCAGTACTCTTCTTACGTGTCCGGATTATTTCAAATAAGAGAGGTATCACGCTTTTGAATCTATTGTCCCAATCTCACTTTCTACTTGCAGTATGCTTTTCATGATCTCGGCTTATGATTCAATTGCCATGTATTTAGCTACTGAACCCTAAAGTTTACGTTTTCATGTGATCGCAGCATCAAAAAGAGACTCTGAATTTTCCACAGAAGCCGGCTCAAAATATTCCATTCTAGGTGCATTCCCCTCCGGAATATTATCGTTTGGTTGTTCCATAGTTTATGGGTTCACTGGAATCATTAACTCTGAGGAATTAGCTAAGATCTTCGCTGGATAC---GAAATCACTCCATTCGGTGCTTAATCTAGTGGTATCTCTATGGGGATCTTATCCATCGCTGTAGGTTTCTTATCCAAGACAACTGCAGTTCCTTCTCATGTGTGGGCACCCGATGTATACGAGGGTTCACCCACTCTGGTTACAGCATTCTTTTCTATCGTGCCTAAAATATCTATTCTTGCCAGTATGTTACGCGTTTCTATTTCTGGTTTCTACGATCCGACACGGCAACAACTCTTCCTTTTCTGCAGCGTTGCTTCCATGATCTTAGGAGCACTGGCCGCCATGGCCCAGAAAAAAGTAAAAAGACCTTCAGCTTATAGTTCTATTGGACATGTAGGTTATCTTTCAATTGGTTTCTCATGCGGAACCATGGAAGGTATTTAATCACTATCAATTGGTATATTTATTTATGTATCAATGACCATCAATGCATCCGCCATAGTTTCAGCATTACGTAAA---ACCCGTTCGAAATATATAGTGGATTCAGGCGCTTTGGCCGAAACTAATCCTATTTCAGCTACTACTTTGTCCATTACTATGTTCCCATACGCAGGAATACCCCCGTTAGCCGGCTCTCGTAGCAAATTCTATTTGTTTCCTGCTGCTCTGGGCTGTGGGGCTTACTTACTAGCCTTAGTAGGAGTAGTTACCAGCGTTATCAGTTGTTTCTATTATATACGCTTGGTGAAAGTAATGTATCCCGATACACCTAAGAAATGGATTCTATATAAACCGATGGAGCCTGAGAAGTCGTTCCTACCAGCCATTAGTTTTTTGTTGATTAGTCCATTCCTTCCATATCCTTCTCCGCTGTTTTTAGTGACTCATGGAATGGCACTAAGTCTATGTTGTATC
>Haukia
ATGTTTGAGCATGATTTTTTAGCGCTTTTCCCAGAGATCTTTCTTATCAACGCAACCATCGTTTTGCTCATTCATGGAGTTTTCAAAAGTACTTCTAAAGAGGATGATTATCCACATGCTAAAGTA------------CTACATGCGGGGTGGCTTGGTTTACTTAGTGTTCTAGTAACCATTATACTGGTTGCCGCTGGCGCACCTGTA---ACGTTTGCTAATCTATTCCGCAACAATTTGATA---AGAGACAATTTGACCTATTTTTGCCAAATCTTTCCATTACTAAGTACGACCAGTACTCTTCTTACGTGTTCGGATTGCGCGGGG---------TATCACGCTTTTGAATCTATTGTCCCAATCCCACTTCCTACTCGCAGTATGCTTTTCATGATCTCGGCTTATGATTCAATTGCCATGTATCTAGCTATTGAACCCTAAAGTTTACGTTTTCATGTGATCGCAGCATCAAAAAGAGACTCTGAATTTTCCACAGAAGCCGGCTCGAAATATTCCATTCCAGGTGCATTCCCCTCCGGAATATTATCGTTTGGTTGTTCTATAGTTTATGGGTTTACTGGAATCATTAACTTTGAGGAATTAGCTAAGATCTTCGCTGGATAC---GAAATCACTCTATTTGGTGCTTAATCTAGTGGTATCTCTATGGGGATCTTATCCATCGCTGTAGGTTTTTTATTCAAGATAACTGCAGTTCCTTTTCACGTGTGGGCACCCGATGTATACGAGGGTTCACCCACTCTGGTTACAGCATTCTTTTCTATCGCACCTAAAATATCTATTCTTGCCAGTATGTTACGCGTTTCTATTTCTGGTTTCTACGATCCGACACGGCAACAACTCTTCCTTTTCCGCAGCATTGCTTCCATGATCTTAGGAGCACTGGCCGCCATGGCCCAGAAAAAAGTAAAAAGACTTTCAGCTTATAGTTCTATTGGACATGTAGGTTATCTTTCAATTGGTTTTTCATGCGGAACCATGGAAGGGATTTAATCACTATTAATTGGTATATTTATTTATGTATCAATGACCATCAATGCATTCGCCATAGTTTTAGCATTACGTAAA---ACCCGTTCGAAATATATAGTGGATTCAGGCGCTTTGGCCGAAACTAATCCTATTTTAGCTATTACTTTGTCCATTACTATGTTCCCATACGCAGGAATACCCCCGTTAGCCGGCTCTCGTAGCAAATTTTATTTGTTTCCTGCTGCTCCGGGCTGTGGGGCTTACTTACTAGCCTCAATAGGAGTAGTTACTAGCGTTATCAGTTGTTTCTATTATATACGCTTGGTGAAAGTAATGTATCCCGATACACCTAAGAAATGGATTCTCTATAAACCGATGGAGCCTGAGAAGTCGTTCCTACCAGCCATTAGTTTTTTGTTGATTAGTCCATTCCTTCCATATCCTTCTCCGCTGTTTTTAGTGACTCATGGAATGGCACTAAGTCTATGTTGTATC
>Whittieria
ATGTTTGAGCATGATTTCCTAGCGCTTTTCCCAGAGATCTTTCTCATTAACGCAACCATCGTTTTGCTCATTCATGGAGTTTTCAAAAGTACTTCTAAAGAGGATGATTATCCA---CCGTTAGTA------------CTACATGCGGGGTGGCTTGGTTTACTTAGTGTTCTAGTAACCATTATACTGGTTGCCGCTGGCGCACCTGTA---ACGTTTGCTAATCTATTCCGCAATAATTTGATA---AGAGACAATTTGACCTATTTTCGCCAAATCTTTCCATTACTAAGTACGACCAGTACTCTTCTTACGTGTTCGGATTATTTCGAATAAGAGAGGTATCACGCCTTCGAATCTATTGTCCTAATCTCACTTTCTACTTGCAGTATGCTTTTCATGATCTCGGCTTATGATTCAATTGCCATGTATTTAGCTATTGAACTCTAAAGTTTACGTTTTCATGTGATCGCAGCATCGAAAAGAGACTCCGAATTTTCCACAGAAGCCGGCTCAAAATATTCCATTCCAGGTGCATTCCCCTCCGGAATATTATCGTTTGGTCGTTCTATAGTTTACGGGTTTACTGGAATCATCAACTCTGAGGAATTAGCTAAGATCCTCGCTGGATAC---GAAATCACTCTATTTGGTGCTTAATCTAGTGGTATCTCTATGGGGATCTTATCTATCGCTGTAGGTTTTTTATCCAAGATAACTGCAGTTCCTTCTCATGTGTGGGCACCCGATGTATACGAGGGTTCACCCACTCTGGTTACAGCATTCTTTTCTATCGCACCTAAAATATCTATTCCTGCCAGTATGTTACGCGTTTCTATTTCTGGTTCCTACGATCCGACACGGCAACAACTCTTCCTTTTCTGCAGCATTGCTTCCATGATCTTAGGAGCACTGGCCGCCATGGCCCAGAAAAAAGTAAAAAGACTTTCAGCTTATAGTTCTATTGGACATGTAGGTTATCTTTCAATTGGTTTTTCATGCGGAACCATGGAAGGGATTTAATCACTATTAATTGGTATATTTATTTATGTATCAATGACCATCAATGCATTCGCCATAGTTTTAGCATTACGTAAA---ACCCGTTCGAAATATATAGTGGATTCAGGCGCTTTGGCCGAAACTAATCCTATTTCAGCTACTACTTTGTCCATTACTATGTTCCCATACGCAGGAATACCCCCGTTAGCCGGCTCTCGTAGCAAATTTCACTTGTTTCCTGCTGCTCTGGGCTGTGGGGCTTACTTACTAGCCCTAATAGGAGTAGTTACTAGCGTTATCAGTTGTTTCTACTATATACGCTTGGTGAAAGTAATGTATCCCGATACACCTAAGAAATGGATTCTATATAAACCGATGGAGCCTGAGAAGTCGTTCCTACCAGCCATTAGTTTTTTGTTGATTAGTCCATTCCTTCCATATCCTTCTCCGCTGTTTTTAGTGACTCATGGAATGGCACTAAGTCTATGTTGTATC
>Rhizoglossum
ATGTTTGAGCATGATTTCCTAGCGCTTTTCCCAGAGATCTTTCTCATTAACGCAACCATCGTTTTGCTCATTCATGGAGTTTTCAAAAGTACTTCTAAAGAGGATGATTATCCA---CCGTTAGTA------------CTACATGCGGGGTGGCTTGGTTTACTTAGTGTTCTAGTAACCATTATACTGGTTGCCGCTGGCGCACCTGTA---ACGTTTGCTAATCTATTCCGCAATAATTTGATA---AGAGACAATTTGACATATTTTCGCCAAATCTTTCCATTACTAAGTACGACCAGTACTCTTCTTACGTGTTCGGATTATTTCGAATAAGAGAGGTATCACGCCTTCGAATCTATTGTCCTAATCTCACTTTCTACTTGCAGTATGCTTTTCATGATCTCGGCTTATGATTCAATTGCCATGTATTTAGCTATTGAACTCTAAAGTTTACGTTTTCATGTGATCGCAGCATCGAAAAGAGACTCCGAATTTTCCACAGAAGCCGGCTCAAAATATTCCATTCCAGGTGCATTCCCCTCCGGAATATTATCGTTTGGTCGTTCTATAGTTTACGGGTTTACTGGAATCATCAACTCTGAGGAATTAGCTAAGATCCTCGCTGGATAC---GAAATCACTCTATTTGGTGCTTAATCTAGTGGTATCTCTATGGGGATCTTATCTATCGCTGTAGGTTTTTTATCCAAGATAACTGCAGTTCCTTCTCATGTGTGGGCACCCGATGTATACGAGGGTTCACCCACTCTGGTTACAGCATTCTTTCCTATCGCACCTAAAATATCTATTCTTGCCAGTATGTTACGCGTTTCTATTTCTGGTTCCTACGATCCGACACGGCAACAACTCTTCCTTTTCTGCAGCATTGCTTCCATGATCTTAGGAGCACTGGCCGCCATGGCCCAGAAAAAAGTAAAAAGACTTTCAGCTTATAGTTCTATTGGACATGTAGGTTATCTTTCAATTGGTTTTTCATGCGGAACCATGGAAGGGATTTAATCACTATTAATTGGTATATTTATTTATGTATCAATGACCATCAATGCATTCGCCATAGTTTTAGCATTACGTAAA---ACCCGTTCGAAATATATAGTGGATTCAGGCGCTTTGGCCGAAACTAATCCTATTTCAGCTACTACTTTGTCCATTACTATGTTCCCATACGCAGGAATACCCCCGTTAGCCGGCTCTCGTAGCAAATTTCACTTGTTTCCTGCTGCTCTGGGCTGTGGGGCTTACTTACTAGCCCTAATAGGAGTAGTTACTAGCGTTATCAGTTGTTTCTACTATATACGCTTGGTGAAAGTAATGTATCCCGATACACCTAAGAAATGGATTCTATATAAACCGATGGAGCCTGAGAAGTCGTTCCTACCAGCCATTAGTTTTTTGTTGATTAGTCCATTCCTTCCATATCCTTCTCCGCTGTTTTTAGTGACTCATGGAATGGCACTAAGTCTATGTTGTATC
>Mankyua
ACGTTTGAGCATGATTTTCCAGCGCTTTTCCCAGAGATCTTTCTTATTAACGCAACCATCATTTTGCTCATTTATGGAGTTTTCGAAAGTACTTCTAAAGAAGATGATTATCCA---CCGTTAGTA------------CGTAATGCGGGGTGGCTTGGTTTACTTAGTGTTCTAATAACCATTATACTGGTTGCCGCTGGCGCACCTATA---ACGTTTGCTAATCTATTCTACAATAATTTTATA---AGAGACAATTTGACCCATTTTTGCCAAATATTTCTCTTACTAAGTACGACTAGTACTATTATGATGTGTTCGGATTATTTCAAACAAGAGAGGTTGAATGCTTTTGAATCCATTGTCCCAATTTCACTTTCTACTTGCAGTATGCTTTTTCTGATCTCGGCTTATGATTCAATTGCCATGTATTTAGCTATTGAACCTCAAAGTTTACGTTTTTATGTGATCGCAGCATCAAAAAGAGACTCTGAATTTTCCACAGAAGCCGGCTTAAAATATTCCATTTCAGGCGCATTTCCCTCTGGAATATTATCGTTTGGTTGTTCTATAATTTATGGGTTTACTGGAATTATTAACTCTGAGGAATTAGCCAAGATTTTCACTGGATAT---GAAATCACTTTATTTGGTGCTCAATCTAGTGGTATCTTCATGGGGATCTTATTTATCGCCGTGGGTTTCTTATCCAAGATCACTGCAGTTCCTTTTCATATGTGGGCACCTGATGTATACGAGGGTTCACCCACTCTGGTTACAGCATTCTTTTCTATCGCACCTAAAATATCTATTCTTGCCAGTATGTTACGCGTTTCTATTTATAGTTCCTATGATCTAACATGGCAACAACTCTTCTTTTTCCGCAGCATTGCTTCTATGATCTTAGGAGCACTGGCCGCCATGGCCCAGAAAAAAGTCAAAAGACTTTTAGCTTATAGTTCTATTGGACATGCAGGTTATCTTTCAATTGGTTTTTCATGCGGAACCATAGAAGGGATTCAATCACTATTAATTGGTATATTTATTTATGTATCAATGACCATCAATGCATTCGCCATAGTTTTAGCATTACGTAAA---ACCCGTTTTAAATATCTAGTGGATTTAGGCGCTTTGGCCAGAACTAATCCTATTTTAGCTATTACTTCGTCTATTACTATGTTTCCATATGCAGGAATACCCCCGTTAGCCGGCTTTCGTAGCAAATTTTATTTGTTCTCTGCTGCTCTGGGCTGTGGGGCTTACTCACTAGCCTTAATAGGAGTAGTTACTAGCGTTATCAGTTGTTTTTATTATATACGCTTGGTGAAAATAATGTATCTTGATACACCTAAAAAATGGATTCTATATAAACCGATGGAGCCTGAGAAGTCGTTCCTACTAGCCATTAGTTTTTTGTTGATTAGTCTATTCTTTCTATATCCTTCTCCGCTGTTTTTAGTTACTCATGAAATGGCACTAAGTCTATGTTGTATC
>Sahashia
ACGTTTGAGCATGATTTTCTAGCGCTTTTCCCAGAGATCTTTCTTATTAACGCAACCATCATTTTGCTCATTCATGGAGTTTTCAAAAGTGCTTCTAAAGAGGATGATTATCTA---CCGTTAGTA------------CGTAATGCGGGGTGGCTTGGTTTACTTAGTGTTCTAATAACCATTATACTGGTCGCCGCTGGCGCACCTATA---ACGTTTGCTAATCTATTCTACAATAATTTGATA---AGAGACAATTTGACATATTTTTGCCAAATATTTTCATTATTAAGTACGGCTAGTACTATTATTATGTGTTCGGATTATTTAAAATAAGAGAGGTTGAATGCTTTTGAATCTATTGTCCCAATTTCACTTTCTACTCGCAGTATGCTTTTTATGATCTCGGCTTATGATTCAATCGCCATGTATTTAGCTATTGAACCTCAAAGTTTACGTTTTCATGTGATCGCAGCATCAAAAAGAGACTCTGAATTTTCCACCGAAGCCGGCTTAAAATATTCCATTTCAGGTGCATTCCCCTCTGGAATATTATTGTTTGGTTGTTCTATAATTTATGGGTTTACTGGAATTATAAACTCTGAGGAATTAGCCAAGATTTTCACTGGATAT---GAAATCACTTTATTCGGTGCTTAATCTAGTGGTATCTTTATGGGGATCTTATTTATCGCCGTGGGTTTTTTATCCAAGATCACTGCAGTTCCTTTTCATATGTGGGCACCTGATGTATACGAGGGTTCACCCACTCTGGTTACAGCATTCTTTTCTATCGCACCTAAAATATCTATTCTTGCCAATATGTTACGTGTTTCTATTTATAGTTTCTACGATCTAACATGGTAACAACTCTTCTTTTTTCGCAGCATTGCTTCTATGATCTTAGGAGCACTGGCCGCCATGGCCCAGAAAAAAGTCAAAAGACTTTTAGCTTATAGTTCTATTGGACATGTAGGTTATCTTTCAATTGGTTTTTCATGTGGAACCATAGAAGGGATTCAATCCCTATTAATTGGGATATTTATTTATGTCTTAATGACCATCAATGCATTCGCCATAGTTTTAGCATTACGTAAA---ACCCGTTTCAAATATATAGTGGATTTAGGCGCTTTGGCCAAAACTAATCCTATTTTAGCTATTACTTCGTCTATTACTATGTTTCCATACGCAGGAATACCCCCGTTAGCCGGCTTTCGTAGCAAATTTTATTTGTTTTCTGCTGCTCTGGGCTGTGGGGCTTACTTACTAGCCTTAATAGGAGTAGTTACTAGCGTTATCAGTTGTTTTTATTATATACGCTTGGTGAAAATAATGTATCTTGATACACCTAAAGAATGGATTCTATATAAACCGATGGAGCCTGAGAAGTCGTTCCTACTAGCCATTAGTTTTTTGTTGATTAGTCTCTTCTTTCTATATCCCTCTCCGCTGTTTTTAGTTACTCATGAAATGGCACTAAGTCTATGTTGTATC
