# Supplementary material for: Organellar phylogenomics of Ophioglossaceae fern genera
Source: Front Plant Sci. 2024 Jan 15;14:1294716. doi: 10.3389/fpls.2023.1294716 (PMC10823028; doi:10.3389/fpls.2023.1294716)
Supplement: Supplementary file 3 [file DataSheet_3.zip › Supplementary file S2/mtDNA_CDS/trim/nad3.fas]

>Sahashia
ATGTCCGAATTCTCACCTATTTTGATCTATTTAGTGATCAGTTCGCTAGTTTCTTTGATCCCACTCGGTCTTCCTTTTCCATTTTATTCCAAT---AGT---TCGACCTATCCAGAAAAATTGTCGGCCTACGAATGTGGTTTCGATCCTTCCGGTGATGCG--------TTTTGATATACGATTTTATCTTGTTTTCATTTCATTTATTATTCCTGATCCGGAAGTCACCTTTTCCTTTCCTTGGGCAGTACCTCCCAACAAGATTGATCCCTTTGGATCTTGGTCCATGATGGCCTTTTTATTGATTTTGACGATTGGATCTCTCTATGAATGGAAAAGGGGTGCTTCGGATCGGGAGTAA
>Helminthostachys
ATGTTCGAATTTGCACCTATTCGTATCTATTCAGTCATCAGTTTGCTACTTTCTTTGATTCTAATTGGTGTTTCTTTCGTTTTCGCTTCTTCC---GGT---TCGGCCTATCCAGAGAAATTGTCAGCTCACGAATGTGGTTCTGATCTTTTTGATGATGCCAGAAGTTGTTTCGATATATGATTTTATCCGGTTCCTATTCCATTCATTATTTCCGATTCGGAAGTCACTTTTTCATTTCCCCGGGCAGTCTCTCCGAACAAGATTGGTTGGTTTGGATTCTGGTCCATGATGGTATTTCTACGGATTTCAACCATTGGATTTATCTATGAATGGAAAAAAGGCGCTTCAGATTGGGAGTAA
>Botrychium
ATGTTCGAATTTGCACCTATTCGTATCTATTCAGTCATCAGTTTGCTACTTTCTTTGATTCTAATTGGTGTTTCTTTCGTTTTTGCTTCTTCC---GGT---TCGGCTTATCTAGAGAAATTGTCAGCTCACGAATGTGGTTCTGATCTTTCTGATGATGCCAGAAGTTGTTTTGATACCTGATCCTATCCGGTTCCGATTTTATCTATTATTTCTGATTCGGAAGCCACTTTTTCATTTCCCCGGGCAGTCTCTCCGAACAAGATTGGTTGGTTTGGATTCTGGTCCATGATGGTATTTCCATGGATTCCAACCATTGGATTTATCTATGAATGGAAAAAAGGCGCTTCAGATTGGGAGTAA
>Sceptridium
ATGTTCGAATTTGCACCTATTCGTATCTATTCAGTCATCAGTTTGCTACTTTCTTTGATTCTAATTGGTGTTTCTTTCGTTTTTGCTTCTTCC---GGT---TCGGCTTATCTAGAGAAATTGTCAGCTCACGAATGTGGTTCTGATCTTTCTGATGATGCCAGAAGTTGTTTTGATATCTGATCCTATCCGGTTCCGATTTTATCTATTATTTCTGACTCGGAAGTCACTTTTTCATTTCCCCGGGCAGTCTCTCCGAACAAGATTGGTTGGTTTGGATTCTGGTCCATGATGGTATTTCCATGGATTCCAACCATTGGATTTATCTATGAATGGAAAAAAGGCGCTTCAGATTGGGAGTAA
>Botrypus
ATGTTCGAATTTGCACCTATTCGTATCTATTCAGTCATCAGTTTACTACTTTCTTTGATTCTAATTGGTGTTTCTTTCGTTTTTGCTTCTTCC---GGT---TCGGCTTATCCAGAGAAATTGTCAGCTCACGAATGTGGTTCTGATCTTTCTGATGATGCCAGAAGTTGTTTTGATATCTGATTTTATCCGGTTCCGATTTTATCTATTATTCCTGATTCGGAAGTCACTTTTTCATTTCCCCGGGCAGTCTCTCCGAACAAGATTGGTTGGTTTGGATTCTGGTCCATGATGGTATTTCCATGGATTCCAACCATTGGATTTATCTATGAATGGAAAAAAGGCGCTTCAGATTGGGAGTAA
>Japanobotrychium
ATGTTCGAATTTGCACCTATTCGTATCTATTCAGTCATCAGTTTGCTACTTTCTTTGATTCTAATTGGTGTTTCTTTCGTTTTTGCTTCTTCC---GGT---TCGGCTTATCCAGAGAAATTGTCAGCTCACGAATGTGGTTCTGATCTTTCTGATGATGCCAGAAGTTGTTTTGATATCTGATCCTATCCGGTTCCGATTTTATCTATTATTTCTGACTCGGAAGTCACTTTTTCATTTCCCCGGGCAGTCTCTCCGAACAAGATTGGTTGGTTTGGATTCTGGTCCATGATGGTATTTTCATGGATTCCAACCATTGGATTTATCTATGAATGGAAAAAAGGCGCTTCAGATTGGGAGTAA
>Ophioglossum_austroasiaticum
ATGTTCGAATTTGCACCTATTCGTATCTATTCAGTCATCAGTTTGCTACTTTCTCTGATTCTAATTGGTGCTTCTTTCGTTTCTGCCCCTTCC---GGGCTTTCGGCTTATCCAGAGAAATTGTCAGCTCACGAATGTGGTTCTGATCTTTCTGATGATGCCAGAAGTTGTTTCGATATATGATTCTATCCGGTTTCTATTCCATCCATTATTTCCGATTTGGAAGTAACTTTTTCATTTCCCCGGGCAGTCTCTCCGAACAGGATTGGTTGGTTTGGATTCTGGTCCATGATGGTATTTCCATGGATTTCAACCATTGGATTTATCTATGAATGGAAAAAAGGCGCTTCAGATTGGGAGTAA
>Ophioglossum_californicum
ATGTTCGAATTTGCACCTATTCGTATCTATTCAGTCATCAGTTTGCTACTTTCTCTGATTCTAATTGGTGCTTCTTTCGTTTCTGCCCCTTCC---GGGCTTTCGGCTTATCCAGAGAAATTGTCAGCTCACGAATGTGGTTCTGATCTTTTTGATGATGCCAGAAGTTGTTTCGATATATGATTCTATCCGGTTTCTATTCCATCCATTATTTCCGATTTGGAAGTAACTTTTTCATTTCCCCGGGCAGTCTCTCCGAACAGGATTGGTTGGTTTGGATTCTGGTCCATGATGGTATTTCCATGGATTTCAACCATTGGATTTATCTATGAATGGAAAAAAGGCGCTTCAGATTGGGAGTAA
>Ophioderma
ATGAAAGAATTTGCACCTATGAGTATCTATTCAGTCATCAGTTTGCTACTTTCTTTGATTCTAATCGGTGCTTCTTTCGTTTCTGCCCCTTCC---GGT---TCGGCTTATCCAGAGAAATTGTCAGCTCACGAATGTGGTTCTGATCTTTCTGATGATGCCAGAAGTTGTTTCGATATATGATTCTATCCGGTTTCTACTCCATCCATTATTTCCGATTTGGAAGTAACTTTTTCATTTCCCCGGGCAGTCTCTCCAAAGAGGATTGGTTGGTTTGGATTCTGGTCTATGATGGTCTTTCCATGGATTTCAACCATTGGATTTATCTATGAATGGAAAAAAGGCGCTTCAGATTGGGAGTAA
>Cheiroglossa
GTGTTCGAATTTGCACCTATTCGTATCTATTCAGTCATCAGTTTGCTACTTTCTTTGATTCTAATCGGTGCTTCTTTCGTTTCTGCCCCTTCC---GGT---TCGGCTTATCCAGAGAAATTGCCAGCTCACGAATGTGGTTCTGATCTTTCTGATGATGCCAGAAGTTGTTTCGATATATGATTCTATCCGGTTTCTACTCCATCCATTATTTCCGATTTGGAAGTAACTTTTTCATTTCCCCGGGCAGTCTCTCTGAACAGGATTGGTTGGTTTGGATTCTGGTCTATGATGGTCTTTCCATGGATTTCAACCATTGGATTTATCTATGAATGGAAAAAAGGCGCTTCAGATTGGGAGTAA
>Huperzia
ATG---GAATTTGCACCTATTTGTGTCTATTTAGTAATCAGTTTGCTACTTTCTTTGATCTCAATTGGTGTTTCTCTTTTATTTGCTTCTTCTTCTGGT---TCGGCGTATCCAGAGAAATTGTCAGCTCACGAATGTGGTTTTGATCCTTTTGATGATGCCAGAAGTCGTTCCGATATAAGATTTTATCCTGTTTCTATTTCATCCATTACATTCGATTTGGAAGTCACCTTTTCATTTCCTTGGGCAATCTCTCTTAACAAGATTGGTTTGTTTGGATTTTGGTCTATGATGGTATTTCTATTGATTTCAACGATTGGATTTGCATATGAATGGAAAAAGGGCGCTTTAGATTGGGAGTAA
>Ginkgo
ATGCTGGAATTTGCACCTATTCGTATCTATTTAGTAATCAGTTCGCTAGTTCCTTTGATCCCACCTGGTGTTCCCTTTCCATCTGCTCCCAAT---GGT---TCGACTCATCCAGAAAAATTGTCGGCCCACGAATGTGGTTCCGATCCTTCCGGTGATGCCAGAAGTCGTTCCGATACACGATCTCATCCGGTTCCTACTTCATCCATTATCTCTGATCCGGAAGTAACCTCTTCCTCCCCTTGGGCAGTCCCTCCCAACAAGATTGATCCGTTTGGATCTCGGTCCATGATGGTCTTTTCATTGATTTCGACGATTGGATTTCCCCATGAATGGAAGAAGGGTGCTTCAGATCGGGAGTAA
>Dryopteris
TTG------------------------------GTCATCAGTTTGCTACTCTCCCCGATCCTAATCGGTGCTTCTTTCGCATTCGCTTCAAAA---GGT---CCGGCTTATCCGGATAAATTGTCAGCTTACGAACGCGGTTCTGACCTACTTGGTGATGTCAGAAGTCGTTTTGATACATGACCTTATTCGGTCTCCCCTTCATTTATTATCTTTGATTCGGAAGTGACCTCTTCGTTTCCCCGGGCAGTATCCTTGAACAAGATTGGTTGGTTTGGATTTCGGTCTATGATGGTGTTTGTACGGATTCTGACCATTGGATTTCTTCACGAATGGAAGAAGGGCGCTCCGGATCGGGAGTAA
>Whittieria
ATGTTCGAATTTGCACCTATTCGTATCTATTCAGTCATCAGTTTGCTACTTTCTTTGATTCTAATCGGTGCTTCTTTCGTTTTTGCCCCTTCC---GGT---TCGGCTTATCCAGAGAAATTGTCAGCTCACGAATGTGGTTCTGATCTTTCTGATGATGCCAGAAGTTGTTTCGATATATGATTCCATCCGGTTCCTACTCCATCCATTATTTCCGATTCGGAAGTAACTTTTTCATTTCCCCGGGCAGTCTCTCCGAACAGGATTGGTTGGTTTGGATTCTGGTCTATGATGGTATTTCCACGGATTCCAACCATTGGATTTATCTATGAATGGAAAAAAGGCGCTTCAGATTGGGAGTAA
>Goswamia
GTGTTCGAATTTGCACCTATTCGTATCTATTCAGTCATCAGTTTGCTACTTTCTTTGATTCTAATCGGTGCTTCTTTCGTTTTTGCCCCTTCC---GGT---TCGGCTCATCCAGAGAAATTGTCAGCTCACGAATGTGGTTCTGATCTTTCTGATGATGCCAGAAGTTGTTTCGATATATGATTCTATCCGGTTTCTACTCCATCCATTATTTCCGATTTGGAAGTAACTTTTTCATTTCCCCGGGCAGTCTCTCCGAACAGGATTGGTTGGTTTGGATCCTGGTCTATGATGGTATTTCCACGGATTCCAACCATTGGATCTATCTATGAATGGAAAAAAGGCGCTTCGGATTGGGAGTAA
>Haukia
ATGTTCGAATTTGCACCTATTCGTATCTATTCAGTCATCAGTTTGCTACTTTCTTTGATTCTAATTGGTGCTTCTTTCGTTTCTGCCCCTTCC---GGGCTTTCGGCTTATCCAGAGAAATTGTCAGCTCACGAATGTGGTTCTGATCTTTCTGATGATGCCAGAAGTTGTTTCGATATATGATTCTATCCGGTTTCTATTCCATCCATTATTTCCGATTTGGAAGTAACTTTTTCATTTCCCCGGGCAGTCTCTCCGAACAGGATTGGTTGGTTTGGATTCTGGTCTATGATGGTATTTCCATGGATTTCAACCATTGGATTTATCCATGAATGGAAAAAAGGCGCTTCAGATTGGGAGTAA
>Psilotum
ATGTTTGAATTTGCACCTATTTGTATCTATTCGGTCATCAGTTTGCTACTCTCTCTGATCCTAATCGGTGTTTCTTTCGTTTCTGCTTCCCCC---GGT---TCGGCTTATCCAGAGAAAGTGCCAGCTCACGAATGTGGTTCTGATCCCTTCGATGATGCCAGAAGTCGTTTTGATATACGATTTTATCTGGTTTCCATCCCATTCATTATTTCCGACTCGGAAGTCACTTTTTCATTTCCCTGGGCAGTCTCTCCGAACAAGATTGGTTGGTTCGGATTCCGGTCCATGATGGTATTTACACGGATTCTAACCATTGGATTTATCTATGAATGGAAAAAAGGAGCTTTAGATCGGGAGTAA
>Rhizoglossum
ATGTTCGAATTTGCACCTATTCGTATCTATTCAGTCATCAGTTTGCTACTTTCTTTGATTCTAATCGGTGCTTCTTTCGTTTTTGCCCCTTCC---GGT---TCGGCTTATCCAGAGAAATTGTCAGCTCACGAATGTGGTTCTGATCTTTCTGATGATGCCAGAAGTTGTTTCGATATATGATTCCATCCGGTTCCTACTCCATCCATTATTTCCGATTCGGAAGTAACTTTTTCATTTCCCCGGGCAGTCTCTCCGAACAGGATTGGTTGGTTTGGATTCTGGTCTATGATGGTATTTCCACGGATTCCAACCATTGGATTTATCTATGAATGGAAAAAAGGCGCTTCAGATTGGGAGTAA
>Mankyua
ATGTTCGAATTTGCGCCTATTCGTATCTATTCAGTCATCAGTTTGCTACTTTCTTTGATTCTAATTGGTGTTTCTTTCGTTTTTGCTTCTTCTTCCGGT---TCAGCTTATCCAGAGAAATTGTCAGCTCACGAATGTGGTTTTGATCCTTTTGATGATGCCAGAAGTTGTTTTGATATATGATTCTATCTGGTTTCTATTCTATTCATTATTTTTGATTCGGAAGTCACTTTTTCATTTCCCCGGGCAGTCTCTCCGAACAAGATTGGTTGGTTTGGATTCTGGTCCATGATGGTATTTCTATGGATTTCAACCATTGGATTTCTCTATGAATGGAAAAAAGGCGCTTCAGATTGGGAGTGA
