# Supplementary material for: Organellar phylogenomics of Ophioglossaceae fern genera
Source: Front Plant Sci. 2024 Jan 15;14:1294716. doi: 10.3389/fpls.2023.1294716 (PMC10823028; doi:10.3389/fpls.2023.1294716)
Supplement: Supplementary file 3 [file DataSheet_3.zip › Supplementary file S2/mtDNA_CDS/trim/nad4.fas]

>Dryopteris
ATGTTA---------TTAGCGGAA---------TCCCATCTCAGTGGTCTCACCCTATGTTCTTTGTTGGGAAGCATTATTCCCTCGGTTTCTCTCGATTTCGGAATATGACGGATATGAATCATCGGTCTGCGCGCTTTTTTGACGACTTCCTCGTATTTTTCGGTTTCTCGGACATGATCCGATAATTCCACAGCCAAATTTTAATTCGTGGAAACTATTCGATGGCTTCCCCATTCAAACATCAATTTCATTATAGGTATAGATGGTACTCTCTTATCTCTAGCAGTCTCGACCATGTCTTCAATTCTCATTCGCATTTTAGTAGGTTGGTCCAGTATCGAAGGTTTTGAGAAAGAGTATATAATAGCATTTTCAATTGGTGAATCCTTTACGATTGCTGTGTCTCGCATGCCGGATACTTCACTTCTTCACGTTTTTTTTGAAAGCGTGTTAATCTTTATGTCTATTACTATAGGGGTACGGGGTTCTAGATAAAGAAAAATACGAGCGGCACATTAGTTTCTCTCACATACCCCGCCTGGATCTGTCTTCATGCTCTTAGCTATCTCATTGATTTTTTTTTAGACGGGAACTATCGATTTGCATATATCATTAACCACAGAGTCTAGTGAATGGCGCTAAATCTTGCCACGGCTCGCCTTTCTTGCTTCTTTCCCTGTAAAAGTGCCTATGGTATCAGTTCACATTCGGTTACCCGAAGCTCATGTAGAGGTACTTACAGCTGGATTTGTAATCTTGGCAGGAATTCTTTCGAAATTGGGAACCTATGGTTTCTTAAGATTTTCTGTACCCATGTTTCCCGGAGCGACACTTTATTTCACTCCTTTTGTTTATACTCTAAGCGTGATTGCTATTACATACACTCTCCCGACTACCATAAGATAAATCGATCTGAAAAAGATTATTGCCTACTCTTCAGTAGCCTATATGAATTTTGTAACTACTGGTATGTCTAGTCCAAACATACAGGGAATTGAAGGTAGCATTTTACCCACGTCAAGCCATGGACCGGTTCTTTTAGCCCTTTCCTCATGCGTTGGTGCCCTATACGACTGATATAAGACTTGACCTGTTAGGTATTACGGAGGTCCAGCAAGCACCATGCCAAATTTCCCCACCATTCCATTACTTTCTACTCCAGCTAATATGAGTTTACCCGGTACTAGCAGCTCCATCGGGGAATCTCCTATTTTAGTGGGAGCTTTTTAAAAAAATAGCTTAGTGGCCACATCGGCGGCACTTGGGATGATTTTAGGCGCAGCCTATCCTCTTTGGCCACATAATCGTGTGGTTTTTGGGAATTCGAAACCCAAATTCCTCCATAAATTCTCCGATTTGAATAGAAGAGAAGTTCTAACATTTTTACCTTCCATTCCCGGAGCCATTCGGATGGGTGTTTACCTCGAAGTGTCCTTGGAGTGTATGCATACTTCCGTGAGTAACTTGGTGCAACATGGAAAATTCCCTTGAATTAAATCAAGTCATTTTTGGGTAACAAATTATTATTATTTTGAGTTTTCGTTCTGTGGTACGTGGGATCTTTGAGTTTTCGCAACGGAATAA------------------------------------------------------------------------
>Huperzia
ATGTTA---CAATCTCTAGCT---CCATTTCATTCCAATCTCAGTGGTCTTATTTTGTGCCCTTTGTTAGGAAGCATTATTATTTTTGCTCTCCCTGATTCAAGAATACGACTGATACAAAGTATTGGTCTGTGCACTTCTTTGATTACTTTTTTGTATCCTCTTATTTTTTGGGTAAGGTTTGATAATTCTACTGCCAAATTTCAATTTGTGCAAACCATTCGATGGCTTCCTGATTCAAACATCAATTTTTCTATAGGTATAGATGGTATCTCTCCATTCTTTGTGGTCTTGACCACGTTTTTAATTCCTATTTGCATTTCAGTAGGTTGGTACAGTATCAAGAATTATAAAAAGGAATATACGATAGCATTTCCAATTCGTGAATCTATCATGATTGCTGTTTTTTGCATGCTGGATCTTTTACTTTCTTATGTTTTTCCTGAAAGCGTGTTAATCCCTATGTTCATTATTATAGGGATATGGGGTTCTAGACAGAGAAAGATACAAGCAGCATATCAGTTTTTTTTATATACTTTACTTGGATCCGTCTTCATGCTCTTAGCTATTTTACTTATTTTTTTCCAAACAGGAACCACCGATGTACAAATATTGTTAACCACAGAGTTTAGTGAGCGGCGCCAAATCCTGCTATGGATTGCTTTTTTTGCTTCTTTTTCCGTAAAAGTGCCTATGGTACCAGTTCATATTTGGTTACCCGAAGCTCATGTAGAGGCACCTACGGCTGGATCTGTAATCTCGGCAGGAATTCTTTCAAAATTGGGAACCCATGGTTTTTTAAGATTCAGCATACCCATGTGTCCTGTAGCGACACTCTATTTCACTCCTTTCATTTATACTCTAAGCGTAATTGCTATTATATATACTTCCTCGACTACAATAAGACAAATTGATCTGAAGAAAAATATTGCCTACTCTTCAGTAGCCCATATGAATTTTGGGACTATTGGTATGTTCAGTCTAAACGTACAGGGAATTGAAGGTAGCATTTCACTCATGTTAAGTCATGGACCAGTTCCTTCAGCTCTTTTTTTATGTGTTGGTGCTTTATATGACCGACATAAGACTCGACTTGTTAAATATTATGGAGGTTTAGTAAGCACCATGCCAATTTTTTCTACCATTTCTTTATTTTTTACTTTAGCCAATATGAGTTTACCAGGTACTAGCAGCTTTATTGGGGAATTCCTTATTTTGGTAGGAGCTTTCCAAAGAAATAGCTTAGTGGCCACATTAGCAGCACTTGGGATGATTTTAGGTGCAGCTTATTCTCTTTGGCTATATAATCGTGTGGTTTTTGGTAATTTCAAACCCAATTTCCTCCAGAAATTTTCCGATTCAGATAGAAGGGAAGTTCTAATATTTTTACCTTTTATTGTTGGAGTTATTTGGATGGGTGTTTACCCCGAAGTGTTCCCAGAGTGTATGCATACTTCCGTAAGTAACTTAGTGCAACATGGAAGATTTGATTAA---------------------------------------------------------------------------------------------------------------------------------------------------------------------
>Psilotum
ATGTTC---CAATTTGTAGCGGAATTCTCACCTGCCAATCTCAGTGGTCTTATTCCGTGTCCTTCGTTAGGAAGCCTTATTCTTTCGGTTCTTCCCGATTCCAGAATACGACCGATACGAAGTCTTGGTCCGTGCGCCTCTCTGATTACTTCTTCGTATTCCCCGGTGTTTCGGATGCAATTCGATAATTCTACCGCCAAATCTCAATTTGTGGAAACTCTTTGATGGCTTCCTTATTCAAACATTAATTCGGTTATAGGTATAGATGGTCTTCCTTCATTCTCGGTGGTCCCGACCACGTTTTTAATACCCATTCGCATTCCAGTGGGTTGGTCCAGTATCGAGAGTTATAAGAAAGAGTATATAATAGCATTTCCAATCAGCGAATCTTTCATGATTGCTGTGTTTCGCATGCTGGATATTTTACTCCCTCATGTCTTTCTTGAAAGCGTGTCAATACCTATGTTCATTATTATGGGGGTCTGGGGTTCCAGACAAAGAAAAATACGAGCAGCATATCAGTTTTTCTTATATACCTTACTGGGATCTGTCTTCATGCTATTAGCTATTCTATTTATCTTTATCGAAACAGGAACCACCGATTTACATATATTATCAACTACAGAATTTAGTGAACGGCGCCAAATCTCGCTATGGCTTGCTCTTCTTGCTTCCTTCTCCGTAAAAGTGCCTATGGTACCAGTTCATATTTGGTTACCCGAAGCTCATGTAGAGGCACCTACGGCTGGATCTGTAATCTTGGCAGGAATTCTTTCAAAATTGGGAACCTATGGTTTTTCAAGATTCTCCATACCCATGTTTCCCGAAGCGACACTTTATTTCACTCCCCTCATTCATACTTCAAGCGTGATTGCTATTCCATATACTTCCTTGACTACCATAAGACAAATCGATCCGAAGAAGATTATTGCCTATTCTTCAGTAGCTCATATGAATTTCGTCACTATTGGTATGTTTAGTCCAAACATACAAGGGATTGAAGGTAGCATTTTACTTATGCCAAGTCATGGACTGGTTTCTTCAGCCCTTTCTCTATGCGTTGGTGCTCTATATGACCGACATAAGACTCGACTTGTTAAATATCATGGGGGTTTAGTCAGCACCATGCCGAATCCATCTATCATTTTCCTCTTTTTTACTTTAGCCAATATGAGTTTACCTGGTACTAGCAGCTTTATCGGGGAATTTCCCATTCTAGTAGGAGCTTTCCAAAGAAATAGCTTAGTGGCCGCATTAGCAGCACTTGGGATGATTTTAAGCGCAGCGTATTCTCTCTGGCTATATAATCGTGTAGTTTTTGGTAATTCAAAAACC------CTCTATAAATCTTCCGATTCAGATAGAAGAGAAGTTCTAATATTTCTACCTTCCATTTCTGGAGTCATTTGGATGGGTGTTTACCCCTCAGTGTTCCCGGAGTGTATGCATACTTCCGTAAGTAACTTAGTGCAACATGGAAAATTTGATCAA---------------------------------------------------------------------------------------------------------------------------------------------------------------------
>Ginkgo
ATGTCACGACAATTTCGT---GAA---TGCTATTCCAATCTAAGTGGTCCTATTCTGCGTCCCGTGCTAGGGAGCATTATTCCTCTTTCCATTCCAAATTCAAGAATACGACTGATACGATTTCTTGGTCTGTGCGCCTCTCCTCTTACTTTTTCGTACCCCCTTGTTCCTCGGATACGATTTGATTCTCCTACGGCCGAATCCCAATTTGTGGAAACCATTCGATGGCTTCCTTATGAAAACATAAATTTGTACACGGGTATAGATGGTATCCCTCCATTCTCTGTGGTATTGACCACATTTTCAATCCCTATTCGCATTTCAGTAGGTTGGTCCAGTATGAAAAGTTATGGGAAAGAGTATGTTATAGCATTTCTAATTCGTGAATTTCTAATGATCGCCGTGTCTCGCATGCTGGATCTTTTACTATTTCATGTTCTTCCCGAAAGCGTGCTAATCCCTATGTTTATTACTATAGGGGTATGGGGTTCGAGACAAAGAAAGATCAAGGCAGCATACCAGTTTTCCCCATATACTTCACTCGGATCTGTTCTTATGCTACCAGCTATTCCGTTGATTCCCTCCCAAACAGGAACCACCGATTCACAAATCTTATCAACCACAGAATCCAGTGAGCGGCGCCAAATCTTTCCATGGATTGCTCCTCCCGCTCCTTCCCCCGTAAAAGTGCCTATGGTACCAGTTCATATTCGGTCACCCGAAGCTCACGTAGAGGCACCTACGGCTGGATCCGTCATCTCGGCAGGAATTCCTTCAAAATTGGGAACCTATGGGTTTCCAAGATTTTCCATACCCATGTTTCCCGAAGCGACACTCCGTCTCACTCCTTTCATTTATACTCTAAGCGCGATTGCTATTATATATACTTCCCCGACCACTCCAAGACAAATCGATCCTAAGAAGATTATCGCCCACTCCCCAGTGGCCCATACGAATTTTGTGACTATTGGTATGTCTAGTCCGAACATACAGGGAATTGGAGGTAGCATTCCACCGATGTCAAGTCATGGACCGGTTCCTCCAGCCCCTTCTCCATGTGTTGGTGTTCCATATGACCGACATAAGACTCGACCTGCTAAATATTATGGAGGTTTAGTAAGCACCATGCCAAATCCCCCTACCATTTCCTTCTCTTCCACTTTAGCCAATATGAGTTCACCTGGTACTAGCAGCTCTATCGGGGAATTTCCCATCTTGGTAGGAGCTTTCCAAATCAATAGCTTAGTAGCCACATCAGCAGCGCTTGGGATGATTTTAGGCGCAGCGCATCCCCCTTGGCTATATAATCGTGCGGTTCTCGGAAATTTAAAACCCAATTTCCTCCGTAAATTCTCCGATCCAAATGGAAGAGAAGTTCCGATATTTCCACCTCCTATCGTTGGAGTTGTTCGGATGGGTGTTCACCCTAAAGTGTTCCCGGACCGTATGCATACCCCCGTAGGTAACTCGGTGCAACATGGCAAATTTCATCGA---------------------------------------------------------------------------------------------------------------------------------------------------------------------
>Botrychium
-----------------------------------------------------------------------------------TTTGGTTATTCCCGATTCCAGAATACGACTGATACGAAGTCCTGGTCCGTGCGCCTCTTTGATTACTTTTTCGTATCCTCTGGTGTTTCGGATACAATTTGATAATCCCACTGCCAAATCTTAATTTGTGGAAACTCGTAGATGGCTTCCTTATTTAAACATCGATTTGGTTATAGGTATAGATGGTCTCCCTTCATTCTCAGTGGTCTTAACYACGKTTTTAACACCTATTCGCAYTCCAGTAGGTTGGTACAGTATCAARAGTTATAARAAAGAG------------------------------------------------------------------------------------------------------------------------------------------------------------------------------------CTCGGATTTGTCTCCATGCTATTAGCTATTCTATTTACTTTTTTCCAAATAGGAACCACCGATTCGCATATCTTATTAACCACAGAATTTAGTGAACGGCGCCAAATCTTGCTATGGCTTGCTTTTTTTGCTTCTTTTTCCGTAAAAGTGCCTATGGTACCAGTTCATATTCGGTTACCCGAAGCTCATGTAGAGGCACCTACGGCTGGATCTGTAATCTCGGCAGGAATTCTTTCAAAATTGGGAACCCATGGTTTTTCAAGATCTTCCATCCCCATGTTTCCCGAAGCGACCCTTTATTTCACTCCTTTCATTCATACTCTAAGCGTGGTTGCTATTATATATACTCCCTCGACTACCGTAAGACAAATCGATCTGAAAAAGATTATTGCCCACCCTCTAGTAGCCCATATGAATTTTGTCACTATTGGTATGTTTAGTCCAAACATACAGGGAATTGAAGGTAGCATTCCACCGATGCTAAGTCATGGACTGGNNNCGTCAGCCCCTTCTTCATGTGTTGGTGCTCTATATGACTGACATAAGACTTGACTTGTTAAATATTATGGAGGTTTAGTAAGCACCATGCCAAATCCATCTACCATTTTCTTATTTTCCACTTTAGCCAATATGAGTTTACCTGGTACTAGCAGCTTTATCGGTGAATTTCTTATTTTAGTAGGAGCTTCTTAAAGAAATGGCTTAGTGGCCACATTAGCAGCACTTGGGATGATTTTAGGCGCAGCGTATTCTCTTTGGCTATATAATCGTGTAGTTTTTGGTAATTCAAAAACCAAATTCCCCCATAAATTCTCTGATTCAAATAGGAGAGAAGTTCTAATATTTATACCTTTCATTTTCGGAATTATTCGGATGGGTGTTTACCCTTCAGTGTCCCCAGAGTGTATGCATACTTCCGTAAGTAACTCAGTGCAACATGGAAAATTTGATCAAATTAAGTCATTTGTTTCGAAAAAACAAGAGTCATATGGCCCCGTTTAG---------------------------------------------------------------------------------------------------------------------
>Sceptridium
ACGACGTTCCAATTCGTAGCGGAATTATTACCTACCAATCTCAGTGGTCTTATTCTGTGTTCCCTGCTGGGAAGCATCATTATTTTGGTTATTCCCGATTCCAGAATACGACTGATACGAAGTCCTGGTCCGTGCGCCTCTTTGATTCCTTTCTTGTATTCTCTGGTGTTTCGGATACAATTTGATAATCCCACTGCCAAATCTTAATTTGTGGAAACTCGTAGATGGCTTCCTTATTTAAACATCGATTTGGTTATAGGTATAGATGGTCTCCCTTCATTCCCAGTGGTCTTAACTACGTTTTTAACACCTATTTGCATTCTAGTAGGTTGGTACAGTATCAAGAGTTATAAGAAAGAG--CATTATT---------------------------------------------------------------------------------------------------------ATAGGAGTATGGGGTTCTGGATAAAGAAAAATATAAGCAGCGTATTAGTTTTTCNNNNNNNCTCCACTCGGATTTGTTTTCATGCTATTAGCTATTCTATTTACTTTTTTCCAAATAGGAACCACCGATTCGCATATCTTATTAACCACAGAATTTAGTGAACGGCGCCAAATCTTGCTACGGCTTGCTCTTTTTGCTTCTTTTTCCGTAAAAGTGCCTATGGTACCAGTTCATATTCGGTTACCCGAAGCTCATGTAGAGGCACCTACGGCTGGATCTGTAATCTCGGCAGGAATTCTTTCAAAATTGGGAACCCATGGTTTTTCAAGATCTTCCATCCCCATGTTTCCCGAAGCGACCCTTTATTTCACTCCTTTCATTCATACTCTAAGCGTGGTTGCTATTATATATACTCCCTCGACTACCGTAAGACAGATCGATCTGAAAAAGATTATTGCCCACCCTCTAGTAGCCCATATGAATTTTGTCACTATTGGTATGTTTAGTCCAAACATACAGGGAATTGAAGGTAGCATTCTACCGATGCTAAGTCATGGACTGGTTTCGTCAGCCCCTTCTTCATGTGTTGGTGCTCCATATGACTGACACAAGACTTGACTTGTTAAATATTATGGAGGTTTAGTAAGCACCATGCCAAATCCATCTACCATTTTCTTATTTTCCACTTTAGCCAATATGAGTTTACCTGGTACTAGCAGCTTTATCGGTGAATTTCTTATTTTAGTAGGAGCTTCTTAAAGAAATGGCTTAGTGGCCACATTAGCAGCACTTGGGATGATTTTAGGCGCAGCGTATTCTCTTTGGCTATATAATCGTGTAGTTTTTGGTAATTCAAAAACCAAATTCCTCCATAAATTCTCTGATTCAAATAGAAGAGAAGTTCTAATATTTATACCTTTCATTCTCGGAATTATTCGGATGGGTGTTTACCCTTCAGTGTCCCCAGAGTGTATGCATACTTCCGTAAGTAACTCAGTGCAACATGGAAAATTTGATCAGATTAAGTCATTTGTTTCGAAAAAACAAGAGTCATATGGCCCCGTTTAG---------------------------------------------------------------------------------------------------------------------
>Botrypus
ACGACGTTCCAATTCGTAGCGGAATTATTACCTACCAATCTCAGTGGTCTTATTCTGTGTTCCTTGTTGGGAAGCATTATTATTTTGGTTATTCCCGATTCCAGAATATGACTGATACGAAGTCCTGGTCCGTGCGCCTCTTTGATTACTTTTTTGTATTCTCTGGTGTTTCGGATACAATTTGATAATCCTACTGCCRAATCTTAATCTGTGGAAACTCGTAGATGGCTTCCTTATTCAAACATCGATTTGGTTATAGGTATAGATGGTCTCCCTTCATTCTCAGTGGTATTAACTACGTTTTTAATACCTATTCGCATTCTAGTAGGTTGGTACAGTATCAAGAGTTATAAGAAAGAGTATATAATAGCCTTTTCAATCGGTGAATCTTTCATGATTGCTGTGTTTCGCATGCCGGATATTTTACTTTCTTATGTTTTTCCCGAAAGCGTGTTAATTCTTATGTTCATTATTATAGGAGTATGGGGTTCTGGATAAAGAAAAATATAAGCAGCGTATTAGTTTTTCTCATATACTCCACTCGGATTTGTCTTCATGCTATTAGCTATTCCATTTACTTTTTTCCAAATAGGAACCACCGATTCGCATATCTTATTAACCACAGAATTTAGTGAACGGCGCCAAATCTTGCTATGGCTTGCTTTTTTTGCTTCTTTTTCCGTAAAAGTGCCTATGGTACCAGTTCATATTCGGTTACCCGAAGCTCATGTAGAGGCACCTACGGCTGGATCTGTAATCTCGGCAGGAATTCTTTCAAAATTGGGAACCCATGGTTTTTCAAGATCTTCCATCCCCATGTTTCCCGAAGCGACCCTTTATTTCACTCCTTTCATTTATACTCTAAGCGTGGTTGCTATTATATATACTTCCTCGACTACCGTAAGACAAATCGATCTGAAAAAGATTATTGCCCACCCTCTAGTAGCCCATATGAATTTTGTCACTATTGGTATGTTTAGTCCAAACATACAGGGAATTGAAGGTAGCATTCCACCGATGCTAAGTCATGGACTGGTTTCGTCAGCCCCTTCTTCATGTGTTGGTGCTCTATATGACTGACACAAGACTCGACTTGTTAAATATTATGGAGGTTTAGTAAGCACCATGCCAAATCCATCTACCATTTTCTTATTTTCCACTTTAGCCAATATGAGTTTACCTGGTACTAGCAGCTTTATCGGTGAATTTCTTATTTTAGTAGGAGCTTCTTAAAGAAATGGCTTAGTGGCCACATTAGCAGCACTTGGTATGATTTTAGGCGCAGCGTATTCTCTTTGGCTATATAATCGTGTAGTTTTTGGTAATTCAAAAACCAAATTACTCCATAAATTCTCTGATTCAAATAGAAGAGAAGTTCTAATATTTATACCTTTCATTTTCGGAATTATTCGGATGGGTGTTTACCCTTCAGTGTCCCCAGAGTGTATGCATACTCCCGTAAGTAACTCAGTGCAACATGGAAAATTTGATCAAATTAAGTCATTTTTTCTTGAAAAAACAAGAGTCATATGGCCCCGTTTAGGGGGCCCTCCTAAACGGGGCCCCACCCCACCAAGCACCCCCCCCCCAAAAAAAAATAAAAAAAGTGGGACCTTTGAACTCTCTTTAGTAATAGTCCTTTCTAGTCGGACTTTTTAG
>Cheiroglossa
ATGACGTCCCAATCTGTAGCG---TTCTTACCTACCAATCTAAGTGGTCTTATTTTGTGTCCTTTGCTGTTTTGCATTATTCTCCTGGTTATTTCCGANNNCAGAATACGACTGATACGAAGTCTTGGTCTGTGCGCCTCTTTGATTACTTCTCCGTATTCTTTGGTGTTTCGGATACAATTCGATAATCCCACTGCCAAATCTCAATTCGTGGAAACTCGTGGATGGCTCCCTTATTCAAACATCGATTTGGTTATAGGTATAGATGGTCTCCCTTCATTTTTGGTGGTCTTGACCACGTTTCTAATCCCTATCTGCATTCTAGTAGGTTGGTCCAGTATCAAGAGTTATAAGAAGGAATATATAATAGCCTTTCCAATCGGTGAATCTTTTATGATTGCTGTGTTTCGCACGCCGGATATTTTACTCCCTTATGTTTTTTCCGAGAGCGTGTTAATTCCTATGTT---C---------------------------------------------------------------------------------------------------------------------------------------------------------------------------------------------------------------------------------------------------------------------------------------------------------------------------------------------------------------------------------------------------------------------------------------------------------------------------------------------------------------------------------------------------------------------------------------------------------------------------------------------------------------------------------------------------------------------------------------------------------------------------------------------------------------------------------------------------------------------------------------------------------CAGAAATTCTCTGATTTAAATAGAAGGGAGGTTCTAATCTTTTTACCTTTCATTTTCGGAa--------------------------------------------------------------------------------------------------------------------------------------------------------------------------------------------------------------------------------------------------------------
>Helminthostachys
ACGATGTTCCAATTCGTAGCGGAATTCTTACCTACTAATCTCAGTGGTCTTATCTTGTGTTCCTTGCTGGGAAGCCTTATTATTTTGGTTATTCTCGATTCTAGAATCCGACTGATACGAAGTCCTGGTCCGTGCGCCTCTTCGATTACTTTTTCGTATTCTCCGGTGTTTCGGATCCAATCTGATAATCCTACTGCCAAATCTTAATTTGTGGAAACTCGTAGATGGCTTCCTTATTCAAACATCAATTTGGTTATAGGTATAGATGGTCCTCCTTCATCCTTGGTGGTCTCGACTACGTTTTTAATACCTATTTGCATTCTAGTAGGTTGGTCCAGTATCAAGAGTTATAAGAAGGAGTATATAATAGCCTTTTTAATTGGTGAATCTTTTATGATTGCTGTGTTTCGCATGCCGGATATTTTACTTCCTTATGTTTTTTCCGAAAGCGTGTTAATCCTTATGTTCATTATTATAGGAGTATGGGGTTCTGGATAAAGAAAAATATAAGCAGCATATTAGTCTTTCTTATACACTCTACTTGGATTTGTCTTCATGCTATTAGCTATTTTATTCATTTCTTTCCAAATAGGAACTACCGATTCACATATCTTATTAACCACAGAATTCAGTGAACGGCGCCAAATCTTGCTACGGCTTGCTTTTTTTGCTTCTTTCTCTGTAAAAGTGCCTATGGTACCAGTTCATATTCGGTTACCCGAAGCTCATGTAGAGGCACCTACGGCTGGATCTGTAATCTCGGCAGGAATTCCTTCAAAATTGGGAACCCATGGTTTTTCAAGATCTTCCATCCCCATGTTTCCCGAAGCGACCCTTTATTTCACTCCTTTCATTTATACTCTAAGCGTGATTGCTATTCTATATACTTCCTTGACTACCATAAGACAAATTGATCTGAAAAAGATTATTGCCCACCCTCTAGTAGCCCATATGAATTTTGTCACTATTGGTATGTTTAGTC-----------------------------------------------------------------------------------------------------------------------------------------------------------------------------------------------------------------------------------------------------------------------------------------------------------------------------------------------------------------------------------------------------------------------------------------------------------------------------------------------------------------------------------------------------------------------------------------------------------------------------------------------------------------------------------------------------
>Japanobotrychium
----------------------------------------------------------------------------TCATTATTTTGGTTATTCCCGATTCCAGAATACGACTGATACGAAGTCCTGGTCCGTGCGCCTCTTTGATTACTTTCTTGTATTCTCTGGTGTTTCGGATACAATTTGATAATCCCACTGCCAAATCTTAATTTGTGGAAACTCGTAGATGGCTTCCTTATTTAAACATCGATTTGGTTATAGGTATAGATGGTCTCCCTTCATTCCCAGTGGTCTTAACTACGTTTTTAACACCTATTTGCATTCTAGTAGGTTGGTACAGTATCAAGAGTTATAAGAAAGAGGGTATC---------------------------------------------------------------------------------------------------------------------------------------------------------------------------------------------------------------------------------------------------------------------------------------------------------------------------------------------------------------------------------------------------------------------------------------------------------------------------------------------------------------------------------------------------------------------------------------------------------------------------------------------------------------------------------------------------------------------------------------------------------------------------------------------------------------------------------------------------------------------------------------------------------------------------------------------------------------------------------------------------------------------------------------------------------------------------------------------------TCCTCGGTGTTCCTAGAGTGTATGCATACTTTCGTAAGTAACTCGGTGCAACATGGAAGATTTGATCAAATCAAGTCA---TTTTTCGGAGAAACAAGAGTCATCTGGCCCCGCCCTCCCAACAACGCTTTACCCCCCCCCAATCTTCAACTCTTCCAATGA------------------------------------------------------------------------
>Ophioderma
CCTCTTGGCTTTTCTGCCTTA---AGTTCGTTTACCAATCTAAGTGGTCTGATTTGGTGTCCTTTGCTGGGAAGCATTATTCTCCTGGTTATTTCCGCAGACAGAATACGACTGATACGAAGTCTTGGTCTGTGCGCCTCTTTGATTACTTCTCCGTATTCTTTGGTGTTTCGGATACAATTCGATAATCCCACTGCCAAATCTCAATTCGTGGAACAAATTGGA---------------AGAATCGATTTGGTTATAGGTATAGATGGTCTCCCTTCATTTTTGGTGGTATCGACCACGTTTCTAATCCCTATCTGCATTCCAGTAGGTTGGTCCAGTATCAAGAGTTATAAGAAGGAATATCTAATAGCCTTTCCAATCGGTGAATCTTTTATGATTGCTGTGTTTCGCACGCCGGATATTTTACTACCTTATGTTTTTTCCGAGAGCGTGTTAATTCCTATGTTCATTATTCTAGGGGTATGGGGTTCTGGACAAAGAAAAATCTAAGCAGCATATTAGTTCTTCTTATACACTCTACTCGGATTTGTCTTCATGCTATTAGCTATTCTATTGATTTTTTCCCAAACAGGAACCACCGATTTACATATCTTATTAACCACAGAATTCAGTGAACGGCGCCAAATCTTGCTATGGCTTGCTTTTTTTGCTTCTTTTTMTGTTAAAGTGCCTATGGTACCAGTTCATATTTGGTTACCCGAAGCTCATGTAGAGGCACCTACGGCTGGATTTGTCATTTTGGCAGGAATTCTTTTAAAATTGGGAACCTATGGTTTTTTAAGATTTTCCATCCCCATGTTTCCTTTTGCGACCCTTTATTTCACTCCTTTCATTTATACCCTAAGCGYGATTGCTATTATATACACTTCCCTGACTACCATGAGACAAATTGATCTGAAAAAGATTATTGCCTACTCTTCAGTAGCCCATATGAATTTTGTCACTATTGGTATGTTTAGTCTAAATGTACAGGGAATTGAAGGTAGCGTTTTACTTATGTTAAGTCATGGACTGGTTTCGTCAGCCCTTTTTTTATGTGTCGGTGCTCTATATGACTGACATAAGACTCGACTCGTTAAATATTATGGAGGTTTAGTAAGCACCATGCCAAACCTATCTACCATTCTCTTGTTTTTCACTTTAGCCAATATGAGTTTACCTGGKACTAGCAGCTTTATTGGTGAATACCTTATTTTAGTGGGAGCTTTCCAAAGGAATAGCTTAGTGGCCACATTTGTCACTATTGGTATGATTTTAGGCGCAGCGTATTCTCTTTGGCTATATAATCGTGTAGTTTTTGGGAATTCAA---AA---TGGCAAAAGAAATTCTCTGATTTAAATAGAAGGGAGGTTCTAATCTTTTTACCTTTCATTTTCGGAATTATTCGGATGGGTGTTTACCCTTCAGTGTCCCCAGAGTGTATGCATACCTCCGTAAGTAACTCAGTGCAACACGGAAAGTTCTAT------CACTAGTGCTGA------------------------------------------------------------------------------------------------------------------------------------------------------
>Ophioglossum_austroasiaticum
ATGACGTCCCAATCCGTAGCG---TTCTTACCCACCAATCTAAGTGGTCTTATTTTGTGTCCTTTGCTGGGAAGCATTATTCTCTTGGTTATTCCCGATTCCAGAATACGACTGATACGAAGTCTTGGTCTGTGCGCCTCTTTGATTACTTCTTCGTATCCTCCGGTGTCTCGGATACAATTTGATAATCCTACTGCCAAATCTCAATTCGTGGAAACTCGTGGATGGCTTCCTTATTCAAACATCGATTTGGTTATAGGTATAGATGGTCTCCCTTCATTTTCGGTGGTCTCGACCACGTTTCTAATCCCTATCTGCATTTTAGTCGGTTGGTCCAGTATCAAGAGTTATAAGAAGGAATATATAATAGCCTTTCCAATCGGTGAATCTTTTATGATTGCTGTGTCTCGCACGCCGGATACTTTACTCCCCTATGTTTTTTCCGAGAGCGTGTTAATTCCTACGTTCATTATTATAGGGGTATGGGGTTCTGGACAAAGAAAAACATAAGCAGCATATTAGTCCTTCCCATACACTCCACTCGGATTTGTCTTCATGCTATTAGCTATTCTATTGATTTCTTCCCAAACAGGAACCACCGATTCACATATCTCATTAACCACAGAATCCAGTGAACGGCGCCAAATCTTGCTACGGCTTGCTCTTTTTGCTTCTTCCTCTGTTAAAGTGCCTATGGTACCAGTTCATATTTGGTTACCCGAAGCTCATGTAGAGGCACCTACGGCTGGATTTGTAACTTCGGCAGGAACTCCTTCAAAATTGGGAACCCATGGTTTTTCAAGATTTTCCATCCCCATGTTTCCTGAAGCGACCCCTTATTCCACTCCTTTCATTTATACCCCGAGCGTGATTGCTATTATATACACTTCCCTGACTACCATGAGACAAATTGATCCGAAAAAGATTATTGCCCACCCTCCAGTAGCCCATATGAATTTTGTCACTACTGGTATGTTTAGTCCAAACGTACAGGGAATTGAAGGTAGCGTTTTACCTATGTCAAGTCATGGACCGGTTTCGTCAGCCCCTTCTTCATGTGTTGGTGCTCCATACGACTGACATAAGACTCGACTCGTTAAATATTATGGAGGTTTAGTAAGCACCATGCCAAACCCATCTACCATTCCACTCTTTTTCACTTCAGCCAATATGAGTTTACCTGGTACTAGCAGCTTTATCGGTGAATTACCCATTTTAGTGGGAGCTTCCCAAAGGAATAGCTTAGCGGCCACATTAGCAGCGCTTGGGATGATTTTAGGCGCAGCGTATTCTCTTTGGCTATATAATCGTGTAGTTTTTGGTAACTCAAAAACCAAATCACTCCATAAATTCTCTGATTCAAATAGAAGGGAGGTTCTAATATTTCTACCTTTCATTTTCGGAATTATTCGGATGGGTGTTTACCCTTCAGTGTCCCCAGAGTGTATGCATACCTCCGTAAGTAACTCAGTGCAACACGGAAAGTTTGGG------GGAAGCGCGTAG------------------------------------------------------------------------------------------------------------------------------------------------------
>Ophioglossum_californicum
ATGACGTCCCAATCCGTAGCG---TTCTTACCCACCAATCTAAGTGGTCTTATTTTGTGTCCTTTGCTGGGAAGCATTATTCTCTTGGTTATTCCCGATTCCAGAATACGACTGATACGAAGTCTTGGTCTGTGCGCCTCTTTGATTACTTCTTCGTATCCTCCGGTGTCTCGGATACAATTTGATAATCCTACTGCCAAATCTCAATCCGTGGAAACTCGTGGATGGCTTCCTTATTCAAACATCGATTTGGTTATAGGTATAGATGGTCTCCCTTCATTTTCGGTGGTCTCGACCACGTTTCTAATCCCTATCTGCATTTTAGTAGGTTGGTCCAGTATCAAGAGTTATAAGAAGGAATATATAATAGCCTTTCCAATCGGTGAATCTTTTATGATTGCTGTGTCTCGCACGCCGGATACTTTACTCCCCTATGTTTTTTCCGAGAGCGTGTTAATTCCTACGTTCATTATTATAGGGGTATGGGGTTCTGGACAAAGAAAAACATAAGCAGCATATTAGTCCTTCCCATACACTCCACTCGGATTTGTCTTCATGCTATTAGCTATTCTATTGATTTCTTCCCAAACAGGAACCACCGATTCACATATCTCATTAACCACAGAATCCAGTGAACGGCGCCAAATCTTGCTACGGCTTGCTCTTTTTGCTTCTTCCTCTGTTAAAGTGCCTATGGTACCAGTTCATATTTGGTTACCCGAAGCTCATGTAGAGGCACCTACGGCTGGATTTGTAACTTCGGCAGGAACTCCTTCAAAATTGGGAACCCATGGTTTTTCAAGATTTTCCATCCCCATGTTTCCTGAAGCGACCCCTTATTCCACTCCTTTCATTTATACCCCGAGCGTGATTGCTATTATATACACTTCCCTGACTACCATGAGACAAATTGATCCGAAAAAGATTATTGCCCACCCTCCAGTAGCCCATATGAATTTTGTCACTACTGGTATGTTTAGTCCAAACGTACAGGGAATTGAAGGTAGCGTTTTACCTATGTCAAGTCATGGACCGGTTTCGTCAGCCCCTTCTTCATGTGTTGGTGCTCCATACGACTGACATAAGACTCGACTCGTTAAATATTATGGAGGTTTAGTAAGCACCATGCCAAACCCATCTACCATTCCACTCTTTTTCACTTCAGCCAATATGAGTTTACCTGGTACTAGCAGCTTTATCGGTGAATTCCCCATTTTAGTGGGAGCTTCCCAAAGGAATAGCTTAGCGGCCACATTAGCAGCGCTTGGGATGATTTTAGGCGCAGCGTATTCTCTTTGGCTATATAATCGTGTAGTTTTTGGTAACTCAAAAACCAAATCACTCCATAAATTCTCTGATTCAAATAGAAGGGAGGTTCTAATATTTCTACCTTTCATTTTCGGAATTATTCGGATGGGTGTTTACCCTTCAGTGTCCCCAGAGTGTATGCATACCTCCGTAAGTAACTCAGTGCAACACGGAAAGTTTGGG------GGAAGCGCGTAG------------------------------------------------------------------------------------------------------------------------------------------------------
>Goswamia
ACGACGTCCCAATCCGTAGCG---TTCTCACCTACCAATCTCAGTGGTCTCATTTTGTGTCCTTTGCTGGGAAGCATTATTCTCTTGGTTATTCCCGATTCCAGAATACGACTGATACGAAGTCTTGGTCTGTGCGCCTCTTCGATTACTTCTTCGTATTCTCTGGTGTTTCGGATACAATTTGATAATCCTACTGCCAAATCTCAATTCGTGGAAACTCGTGGATGGCTCCCTTATTCAAACATCGATTTGGTTATAGGTATAGATGGTCTCCCTTCATTTTTGGTGGTCTCGACCACGTCTCCAATCCCTATCTGCATTTTAGTAGGTTGGTCCAGTATCAAGAGTTATAAGAAGGAATATATAATAGCCTTTCCAATCGGTGAATCTTTTATGATTGCTGTGTCTCGCACGCCGGATACTTTACTCCCTTATGTTTTTTTCGAGAGCGTGTTAATTCCTATGTTCATTATTATAGGGGTATGGGGTTCTGGACAAAGAAAAACATAAGCAGCATATTAGTCCTTCTCATACACTCCACTCGGATTTGTCTTCATGCTATTAGCTACTCCATCGATTTCTCCCCAAACAGGAACCACCGATTCACATATCTCATTAACCACAGAATCCAGTGAACGGCGCCAAATCTTGCTACGGCTTGCTTTTTTTGCTTCTTTCTCTGTTAAAGTGCCTATGGTACCAGTTCATATTTGGTTACCCGAAGCTCATGTAGAGGCACCTACGGCTGGATTTGTAATTTCGGCAGGAATTCTTTCAAAATCGGGAACCCATGGTTTTTCAAGATTTTCCATCCCCATGTTTCCTGAAGCGACCCCTTATTTCACTCCTTTCATTTATACTCTAAGCGTGATTGCTATTGTATACACTTCCCTGACTACCATGAGACAAATTGATCCAAAAAAGATTATTGCCCACCCTCCAGTAGCCCATATGAATTTTGTCACTATTGGTATGTTTAGTCCAAACGTACAGGGAATTGAAGGTAGCGTTTTACCCATGTCAAGTCATGGACCGGTTTCGTCAGCCCTTTCTTCATGTGTTGGTGCTCCATACGACTGACACAAGACTCGACTCGTTAAATATTATGGAGGTTTAGTAAGCACCATGCCAAACCCATCTACCATTCTATTCTTTTTCACTCTAGCCAATACGAGTTTACCTGGTACTAGCAGCTTTATCGGTGAATTACCCATTTTAGTGGGAGCTTCCCAAAGGAATAGCTTAGTGGCCACATTAGCAGCACTTGGGATGATTTTAGGCGCAGCGTATTCTCTTTGGCCATATAATCGTGTAGTTTTTGGTAATTCAAAAACCAAATCACTCCATAAATTCTCTGATTCAAATAGAAGGGAGGTTCTAATCCTTTTACCTTTCATTCTCGGAATTATTCGGATGGGTGTTTACCCTTCAGTGTCCCCAGAGTGTATGCATACCTCCGTAAGTAACTCAGTGCAACACGGAAAGTTTGGG------GGAAGCGCGTAG------------------------------------------------------------------------------------------------------------------------------------------------------
>Haukia
ATGACGTCCCAATCTGTAGCG---TTCTTACCCACCAATCTAAGTGGTCCTATTCTGTGTCCTTTGCTGGGAAGCATTATTCTCTTGGTTATTCCCGATTCCAGAATACGACTGATACGAAGTCTTGGTCTGTGCGCCTCTTTGATTACTTCTCCGTATCCTCTGGTGTTTCGGATACAATTTGATAATCCTACTGCCAAATCTCAATTCGTGGAAACTCGTGGATGGCTTCCTTATTCAAACATCGATTTGGTTATAGGTATAGATGGTCTCCCTTCATTTTCGGTGGTCTCGACCACGTTTCTAATCCCTATCCGCATTCTAGTAGGTTGGTCCAGTATCAAGAGTTATAAGAAGGAATATATAATAGCCTTTCCAATCGGTGAATCTTTTATGATTGCTGTGTCTCGCACGCCGGATACTTTACTCCCTTATGTTTCTTCCGAGAGCGTGTCAATTCCTATGTTCATTATTATAGGGGTATGGGGTTCTGGACAAAGAAAAACATAAGCAGCATATTAGTCCTTCCTATACACTCCACTCGGATTTGTCTTCATGCTATTAGCTATTCTATTGATTTCTTCCCAAACAGGAACCACCGATTCACATATCTCATTAACCACAGAATCCAGTGAACGGCGCCAAATCTTGCTACGGCTTGCTTTTTTTGCTTCTTTCCCTGTTAAAGTGCCTATGGTACCAGTTCATATTCGGTTACCCGAAGCTCATGTAGAGGCACCTACGGCTGGATTTGTAATTTTGGCAGGAACTCCTTCAAAATTGGGAACCTATGGTTCTTCAAGATTCTCCATCCCCATGTTTCCTGAAGCGACCCTTTATTTCACTCCTTTCATTCATACCCTAAGCGTGATTGCTATTATATACACTTCCCTGACTACCATGAGACAAATTGATCCGAAAAAGATTATTGCCTACTCTTCAGTAGCCCATATGAATTTTGTCACTATTGGTATGTTTAGTCCAAACGTACAGGGAATTGAAGGTAGCGTTTTACCTATGTCAAGTCACKGACCGGTTTCGTCAGCCCTTTCTTCACGTGTTGGTGCTCCATACGACTGACATAAGACTCGACTCGTTAAATATTATGGAGGTTTAGTAAGCACCATGCCAAACCCATCTACCATTCCATTCTTTTTCACTTTAGCCAATATGAGTTTACCTGGTACTAGCAGCTTTATCGGTGAATTACCCATTTTAGTGGGAGCTTCCCAAAGGAATAGCTTAGTGGCCACATTAGCAGCACTTGGGATGATTTTAGGCGCAGCGTATTCTCTTTGGCTATATAATCGTGTAGTTTTTGGTAATTCAAAAACCAAATCACTCCATAAATTCTCTGATTTAAATAGAAGGGAGGTTCTACTATTTCTACCTTTCATTTTCGGAATTATTCGGATGGGTGTTTACCCTTCAGTGTCCCCAGAGTGTATGCATACCTCCGTAAGTAACTCAGTGCAACACGGAAAGTTTGGG------GGAAGCGCGTAG------------------------------------------------------------------------------------------------------------------------------------------------------
>Whittieria
ACGATGTCCCAATCCTACGCG---TTCTTACCTACCAATCTAAGTGGTCTTATTTTGTGTCCTTTGCTGGGAAGCATTATTCTCTTGGTTATTCCCGATTCCAGAATACGACTGATACGAAGTCTTGGTCTGTGCGCCTCTTTGATTACTTTTTCGTATTCTCTGGTGTTTCGGATACAATTTGATAATCCTACTGCCAAATCTCAATTCGTGGAAACTCGTGGATGGCTTCCTTATTCAAACATCGATTTGGTTATAGGTATAGATGGTCTCCCTTCATTTTTGGTGGTCTCGACCACGTTTCTAATCCCTATCTGCATTCTAGTAGGTTGGTCCAGTATCAAGAGTTATAAGAAGGAATATATAATAGCCTTTCCAATCGGTGAATCTTTTATGATTGCTGTGTTTCGCACGCCGGATATTTTACTCCCTTATGTTTTTTCCGAGAGCGTGTTAATTCCTATGTTCATTATTATAGGGGTATGGGGTTCTGGACAAAGAAAAACATAAGCAGCATATTAGTCCTTCCCATACACTCCACTCGGATTTGTCTTCATGCTATTAGCTATTCTATTGATTTCTTCCCAAACAGGAACCACCGATTCACATATCTCATTAACCACAGAATTCAGTGAACGGCGCCAAATCTTGCTACGGCTTGCTTTTTTTGCTTCTTTCTCTGTTAAAGTGCCTATGGTACCGGTTCATATTTGGTTACCCGAAGCTCATGTAGAGGCACCTACGGCTGGATTTGTAATTTCGGCAGGAATTCTTCCAAAATTGGGAACCCATGGTTTTTCAAGATTTTCCATCCCCATGTTTCCCGAAGCGACCCTTTATTTCACTCCTTTCATTTATACCCTGAGCGTGATTGCTATTATATACACTTCCCTGACTACCATGAGACAGATTGATCCGAAAAAGATTATTGCCCACCCTCCAGTAGCCCATATGAATTTTGTCACTATTGGTATGTTTAGTCCAAACGTACAGGGAATTGAAGGTAGCGTTTTACCTATGTCAAGTCATGGACCGGTTTCGTCAGCCCTTTCTTCATGTGTTGGTGCTCCATACGACTGACATAAGACTCGACTCGTTAAATATTATGGAGGTTTAGTAAGCACCATGCCAAACCCATCTACCATTCTATTCTTTTTCACTTTAGCCAATACGAGTTTACCTGGTACTAGCAGCTTTATCGGTGAATTACCCATTTTAGTGGGAGCTTCCCAAAGGAATAGCTTAGTGGCCACATTAGCAGCACTTGGGATGATTTTAGGCGCAGCGTATTCTCTTTGGCCATATAATCGTGTAGTTTTTGGTAATTCAAAAACCAAATCACTCCATAAATTCTCTGATTCAAATAGAAGGGAGTTTCTAATCTTTTTACCTTTCATTTTCGGAATTATTCGGATGGGTGTTTACCCTTCAGTGTCCCCAGAGTGTATGCATACCTCCGTAAGTAACTCAGTGCAACACGGAAAGTTTGGG------GGAAGCGCGTAG------------------------------------------------------------------------------------------------------------------------------------------------------
>Rhizoglossum
ACGATGTCCCAATCCTACGCG---TTCTTACCTACCAATCTAAGTGGTCTTATTTTGTGTCCTTTGCTGGGAAGCATTATTCTCTTGGTTATTCCCGATTCCAGAATACGACTGATACGAAGTCTTGGTCTGTGCGCCTCTTTGATTACTTTTTCGTATTCTCTGGTGTTTCGGATACAATTTGATAATCCTACTGCCAAATCTCAATTCGTGGAAACTCGTGGATGGCTTCCTTATTCAAACATCGATTTGGTTATAGGTATAGATGGTCTCCCTTCATTTTTGGTGGTCTCGACCACGTTTCTAATCCCTATCTGCATTCTAGTAGGTTGGTCCAGTATCAAGAGTTATAAGAAGGAATATATAATAGCCTTTCCAATCGGTGAATCTTTTATGATTGCTGTGTTTCGCACGCCGGATATTTTACTCCCTTATGTTTTTTCCGAGAGCGTGTTAATTCCTATGTTCATTATTATAGGGGTATGGGGTTCTGGACAAAGAAAAACATAAGCAGCATATTAGTCCTTCCCATACACTCCACTCGGATTTGTCTTCATGCTATTAGCTATTCTATTGATTTCTTCCCAAACAGGAACCACCGATTCACATATCTCATTAACCACAGAATCCAGTGAACGGCGCCAAATCTTGCTACGGCTTGCTTTTTTTGCTTCTTTCTCTGTTAAAGTGCCTATGGTACCGGTTCATATTTGGTTACCCGAAGCTCATGTAGAGGCACCTACGGCTGGATTTGTAATTTCGGCAGGAATTCTTCCAAAATTGGGAACCCATGGTTTTTCAAGATTTTCCATCCCCATGTTTCCCGAAGCGACCCTTTATTTCACTCCTTTCATTTATACCCTGAGCGTGATTGCTATTATATACACTTCCCTGACTACCATGAGACAGATTGATCCGAAAAAGATTATTGCCCACCCTCCAGTAGCCCATATGAATTTTGTCACTATTGGTATGTTTAGTCCAAACGTACAGGGAATTGAAGGTAGCGTTTTACCTATGTCAAGTCATGGACCGGTTTCGTCAGCCCCTTCTTCATGTGTTGGTGCTCCATACGACTGACATAAGACTCGACTCGTTAAATATTATGGAGGTTTAGTAAGCACCATGCCAAACCCATCTACCATTCTATTCTTTTCCACTTTAGCCAATACGAGTTTACCTGGTACTAGCAGCTTTATCGGTGAATTACCCATTTTAGTGGGAGCTTCCCAAAGGAATAGCTTAGTGGCCACATTAGCAGCACTTGGGATGATTTTAGGCGCAGCGTATTCTCTTTGGCCATATAATCGTGTAGTTTTTGGTAATTCAAAAACCAAATCACTCCATAAATTCTCTGATTCAAATAGAAGGGAGGTTCTAATCTTTTTACCTTTCATTTTCGGAATTATTCGGATGGGTGTTTACCCTTCAGTGTCCCCAGAGTGTATGCATACCTCCGTAAGTAACTCAGTGCAACACGGAAAGTTTGGG------GGAAGCGCGTAG------------------------------------------------------------------------------------------------------------------------------------------------------
>Mankyua
---ACGTTCCAATTCGTAGCGGAATTATTACCTACCAATCTAAGTGGTCTTATTTTGTGTCCCTTGTTGGGAAGCCTTATTCTTTTGGTTATTCCCGATTCCAGAATACGACTGATACGAAGTCCTGGTCCGTGCGCCTCTTTGATTACTTTCTCGTATTCTCTGGTGTTTCGGATACAATTTGATAATCCTACTGCCAAATCTCAATTTGTGGAAACTCGTAGATGGCTTCCTTATTCAAACATCGATTTGGTTATAGGTATAGATGGTCTTCCTTCATTCTTGGTGGTCTTGACTACGTTTTTAATCCCTATTTGCCTTCTAGTAGGTTGGTCCAGTATCAAAAGTTATAAGAAGGAATATATAATAGCCTTTTTAATCGGTGAATCTTTTATGATTGCTGTGTTTTGCACGCCGGATATTCTACTTTCTTATGTTTTTCTCGAAAGCGTGTCAATTCCTATGTTCATTATTATAGGAGTATGGGGTTCTGGACAAAGAAAAATATAAGCAGCATATTAGTCTTTCTTATACACTCCACTCGGATCTGTCTTCATGCTATTAGCTATTTTATTTATTTTCTTCCAAATAGGAACTACCGATTCACATATATTATTAACCACAGAATCCAGTGAACGGCGCCAAATCCTGCTATGGCTTGCTTTTTTTGCTTCTTTTTCTGTCAAAGTGCCTATGGTACCAGTTCATATTCGGTTACCCGAAGCTCATGTAGAGGCACCTACGGCTGGATCTGTAATCTCGGCAGGAATTCTTTTAAAATTGGGAACCCATGGTTTTTCAAGATTTTCCATCCCCATGTTTCCTGAAGCGACCCTTTATTTCACTCCTTTCATTTATACTCTAAGCGTGATTGCTATTATATATACTTCCTTGACTACCATAAGACAAATTGATCTGAAAAAGATTATTGCCCACCCTTCAGTAGCCCATATGAATTTTGTCACTATTGGTATGTTTAGCCCAAACATACAGGGAATTGAAGGTAGCATTTTACCCATGTTAAGTCATGGACTGGTTCCGTCAGCCCTTTTTTCATGTGTTGGTGCTCCATATGACTGACATAAGACTCGACTTGTTAAATATTATGGAGGTTTAGTAAGCACCATGCCAAATCCATCTACCATTTTATTATTTTCCACTTTAGCCAATATGAGTTTACCTGGTACTAGCAGCTTTATCGGTGAATTTATCATTTTAGTAGGAGCTTCCCAAAGAAATAGCTTAGTGGCTACATTAGCAGCACTTGGGATGATTTCAGGCGCAGCGTATTCTCTTTGGCTATATAATCGTGTAGTTTTTGGTAATTCAAAAACCAAATTCCTCCAGAAATTCTCTGATTCAAATAGAAGGGAAGTTCTAATATTTTTACCTTTCATTCTCGGAATTATTCGGATGGGTGTTTACCCTTCAGTGTCCCCAGAGTGTATGCATACTTCCGTAAGTAACTTAGTGCAACATGGAAAGTTTGATCGCCGAGAAAGCGCGTAG------------------------------------------------------------------------------------------------------------------------------------------------------
