# Supplementary material for: Organellar phylogenomics of Ophioglossaceae fern genera
Source: Front Plant Sci. 2024 Jan 15;14:1294716. doi: 10.3389/fpls.2023.1294716 (PMC10823028; doi:10.3389/fpls.2023.1294716)
Supplement: Supplementary file 3 [file DataSheet_3.zip › Supplementary file S2/mtDNA_CDS/trim/nad4L.fas]

>Sahashia
--------------------------------------------------------------------------------------------------------------------------------------------GGTTTTTTTCGTGTATCCGGATGATATGATGGGTTAATTATTTGCTTTATTGGTGTTAACGGTG------GCAGCTGCGGAATCCGCGATTGGGCTGGCCATTCTGGTGATTACTTTTCGAATTCGCGGGACTATTRCAGTAGAATCTATTAATTGCATGAAGGGGTAA
>Cheiroglossa
ATGTATCTAGTCGAATATTTCACCTTTTCTATGATTCTTCCCCTCTTAGGTATTCGGGGAATCTTCTCGAATAGAAGGAACATTATTATCATGTCAATGCCAATCGAGTCAATGTTACCGGCTGTTAATTCGAACTTTCCGGTTTTTTCTGTGTATCTGGATGATATGATGGGTTAATCATTCGCTTCATTGGTGTCAACGGTG------GCAGCTGCGGAATCCGCGATTGGGCCGGCCATTCTGGTGATTACTTTTCGGATTCGCGGGACTATTGCAGTAGAATCTACTAATTGCATGAAGGGGTAA
>Botrychium
ATGTATCTAGTCGAATATTTAACCCTTTCTATGATTCTTCCTCTTTCAGGTATTTGGGGAATCTTCTCGAATAGAAGGAATATTATTATTACGTCAACGCCAATCGAGTCAATGTTACTGGCTGTTAATTTGAACTTTTCGGTTTTTTTCGTGTATCTGGATGATATGATGGGTTAATTATTCGCTTTATTGGTGTTAACGGTG------GCAGCTGCGGAATCCGCGATTGGGCTGGCCATTCTGGTGATTACTTTTCGGATTCGCGGGACTATTGCAGTAGAATCTCTTAATTGCATGAAGGGGTAA
>Sceptridium
ATGTATCTAGTCGAATATTTAACCTTTTCTATGATTCTTCCTCTTTCAGGTATTTGGGGAATCTTCTTGAATAGAAGGAATATCATCATTACGTCAACGCCAATTGAGTCAATGTTACTGGCTGTTAATTTGAACTTTTCGGTTTTTTTCGTGTATCTGGATGATATGATGGGTTAATTACTCGCTTTATTGGTGTTAACGGTG------GCAGCTGCGGAATCCGCGATTGGGCTGGCCATTCTGGTGATTACTTTTCGAATTCGCGGGACTATTGCAGTAGAATCTCTTAATTGCATGAAGGGGTAA
>Japanobotrychium
ATGTATCTAGTCGAATATTTAACCTTTTCTATGATTCTTCCTCTTTCAGGTATTTGGGGAATCTTCTTGAATAGAAGGAATATCATCATTACGTCAACGCCAATTGAGTCAATGTTACTGGCTGTTAATTTGAACTTTTCGGTTTTTTTCGTGTATCTGGATGATATGATAGGTTAATTATTCGCTTTATTGGTGTTAACGGTG------GCAGCTGCGGAATCCGCGATTGGGCTGGCCATTCTGGTGATTACTTTTCGAATTCGCGGGACTATTGCAGTAGAATTTCTTAATTGCATGAAGGGGTAA
>Psilotum
ACGGATTCGGTCAAATATTTAACCTTTTCCATGATTCCTTCTCTCTTGGGTATTTGGGGAATCTTCTTAAATAGAAGAAATATTATTATTACGCCAATGTCAATTGAGTCAATGTTACTGGCTGTGAATTTGAACTTTTTGGTCTTCCCCGTGTCTTTGGATGATATGATGGGTCAATTATTTGCTCTATTAGTGCTAACGGTG------GCAGCTGCGGAATCCGCGATTGGGCTGGCCATTCTGGTGATTACTTTCCGAATTCGCGGGACTATTGCCGTGGAATTCCTGAATTGCATGAAGGGGTAA
>Huperzia
ATGGATCTAGTCAAATATTTAACATTTTCTATGATACTTTTTCTCTTAGGTATTTGGGGAATTTTTTTAAATAGAAAAAACATTCTTATTTTGTTAATGCCGATTGAGTTAATGTTACTGGCTGTCAATTTGAACTTTTCGGTCTTTTCTGTTTATTTGGATGATACGATGGGTCAATTATTTGCTCTATTTGTGTTAACGGTG------GCAGCTGCAGAATCCGCTATTGGGCTGGCCATTCTGGTTATTACTTTTAGAATTCGCGGGACTATTGCAGTGGAATTTATTAATGGCATGAAAGGTTAA
>Ophioglossum_austroasiaticum
ATGTATCTAGTCGAATATTTCACCCTTTCTATGATTCTTCCCCTCTTAGGTATTCGGGGAATCTTCTCGAATAGAAGGAACATTATTATCATGTCAATGCCAATCGAGTCAATGTTACCGGCTGTTAATTCGAACTTTTCGGTTTTTTCTGTGTATCTGGATGATATGATGGGTTAATCATTCGCTTCATTGGTGTCAACGGTG------GCAGCTGCGGAATCCGCGATTGGGCCGGCCATTCTGGTGATTACTTTTTGGATTCGCGGGACTATTGCAGTAGAATCTACTAATTGCATGAAGGGGTAA
>Ophioglossum_californicum
ATGTATCTAGTCGAATATTTCACCCTTTCTATGATTCTTCCCCTCTTAGGTATTCGGGGAATCTTCTCGAATAGAAGGAACATTATTATCATGTCAATGCCAATCGAGTCAATGTTACCGGCTGTTAATTCGAACTTTTCGGTTTTTTCTGTGTATCTGGATGATATGATGGGTTAATCATTCGCTTCATTGGTGTCAACGGTG------GCAGCTGCGGAATCCGCGATTGGGCCGGCCATTCTGGTGATTACTTTTTGGATTCGCGGGACTATTGCAGTAGAATCTACTAATTGCATGAAGGGGTAA
>Ophioderma
ATGTCAAAAGTCGAATATTTCACCCTTTCTATGATTCTTCCCCTCTTAGGGATTCGGGGAATCTTCTCGAATAGAAGGAACATTATTATCATGTTAATGCCAATCGAGTCAATGTTACCGGCTGTTAATTCGAACTTTCCGGTTTTTTCTGTGTATCTGGATGATATGATGGGTTAATCATTCGCTTCATTGGTGTCAACGGTG------GCAGCTGCGGAATCCGCGATTGGGCCGGCCATTCTGGTGATTACTTTTCGGATTCGCGGGACTATTGCAGTAGAATCTACTAATTGCACTCAGGGATAG
>Dryopteris
ACGGATCTGGTCAAATATTTGACATTTTCCATGATTCTCTCTCTTTCAGGTATTCGGGGAATTCTCTCGAATAGAAGAAATATTACTATTATGCCGACGCTAATTGAGTCAATGCCATTGGCTGTTAATTTGAACTTTCCGGTATTTCCTGTCTATTCGGATGATATGATGGGTTAATCACTCGCTTCACTAGTGTTAACGGTG------GCAGTTGCGGAATTCGCAATTGGGCTGGCCATTCTGGTGGTAACTTTTCGAATTCGCGGGACCATTGCCGTGGAATTTCCTAATCGCATGAAGGGTCGA
>Ginkgo
ATGGATCTTGTCAAATATCCAACATTTCCTATGATCATTTCTCTCTCAGGTATTCGGGGAATCTTCCCAAATAGACGAAATATTACTATTATGTTAATGCCAATCGAATCAACGTTACTAGCTGTCAATTCGAACCTTTTGGCATTTCCCGTTTATCCGGATGATATGATGGGTCAATTATCTGCTTTATCGGTGTTAACGGTG------GCAGCTGCGGAATCTGCTATTGGGTCGGCCATTCCGGTTATTACTTTCCGAATTCGAGGGACCATTGCAGTAGAATCTATCAATTGCATGAAGGGTCAA
>Botrypus
ATGTATCTAGTCGAATATTTAACCTTTTCTATGATTCCTCCTCTTTCAGGTATTTGGGGAATCTTCTTGAATAGAAGGAATATTATTATTACGTTAACGCTAACTGAGTCAATGTTACCGGCTGTTAATTCGAACTCTTCGGTTTTTTCCGCGTATCTGGATGATATGATGGGTTAATTACTCGCTTTATTGGTGTTAACGGTG------GCAGCTGCGGAATCCGCGATTGGGCTGGCCATTCTGGTGATTACTTTTCGAATTCGCGGGACTATTGCAGTAGAATTTCCTAATTGCATGAAGGGGTAA
>Whittieria
ATGTATCTAGTCGAATATTTCACCCTTTCTATGATTCTTCCCCTCTTAGGTATTCGGGGAATCTTCTCGAATAGAAGGAACATTATTATCACGTCAATGCCAATCGAGTCAATGTTACCGGCTGTTAATTCGAACTTTTCGGTTTTTTCTGTGTATCTGGATGATATGATGGGTTAATCATTCGCTTCATTGGTGTCAACGGTG------GCAGCTGCGGAATCCGCGATTGGGCCGGCCATTCTGGTGATTACTTTTCGGATTCGCGGGACTATTGCAGTAGAATCCACTAATTGCATGAAGGGGTAA
>Goswamia
ATGTATCTAGTCGAATATTTCACCCTTTCTATGATTCTTCCCCTCTTAGGTATTCGGGGAATCTTCTCGAATAGAAGGAACATTACTATCATGTCAATGCCAATCGAGTCAATGTTACCGGCTGTTAATTCAAACTTTTCGGTTTTTTCTGTGTATCTGGATGATATGATGGGTTAATCATCTGCTTCATTGGTGTCAACGGTG------GCAGCTGCGGAATCCGCGATTGGGCCGGCCATTCTGGTGATTACTTTTCGGATTCGCGGGACTATTGCAGTAGAATTTACTAATTGCATGAAGGGGTAA
>Haukia
ATGTATCTAGTCGAATATTTCACCCTTTCTATGATTCTTCCCCTCTTAGGTATTCGGGGAATCTTCTCGAATAGAAGGAACATTATTATCATGTCAATGCCAATCGAGTCAATGTTACCGGCTGTTAATTCGAACTTTTCGGTTTTTTCTGTGTATCTGGATGATATGATGGGTTAATCATTCGCTTCATTGGTGTCAACGGTG------GCAGCTGCGGAATCCGCGATTGGGCCGGCCATTCTGGTGATTACTTTTTGGATTCGCGGGACTATTGCAGTAGAATCTACTAATTGCATGAAGGGGTAA
>Mankyua
ATGTATCTAGCCGAATATTTAACCTTTTCTATGATTCTTCCTCTTTTAGGTATTCGGGGAATCTTCTCGAATAGAAGGAATATTATTATTATGTTAATGCCAATCGAGTTAATGCTACTGGCTGTTAATCCGAACTTTTCGGTTTTTTCTGTGTATCTGGATGATATGATGGGTTAATCATTCGCTTTATTGGTGTTAACGGTG------GCAGCTGCGGAATCCGCGATTGGGCTTGCCATTCTGGTGATTACTTTTCGAATTCGCGGGACTATTGCAGTAGAATTTCCTAATTGCATGAAGGGGTAA
>Rhizoglossum
ATGTATCTAGTCGAATATTTCACCCTTTCTATGATTCTTCCCCTCTTAGGTATTCGGGGAATCTTCTCGAATAGAAGGAACATTATTATCACGTCAATGCCAATCGAGTCAATGTTACCGGCTGTTAATTCGAACTTTTCGGTTTTTTCTGTGTATCTGGATGATATGATGGGTTAATCATTCGCTTCATTGGTGTCAACGGTG------GCAGCTGCGGAATCCGCGATTGGGCCGGCCATTCTGGTGATTACTTTTCGGATTCGCGGGACTATTGCAGTAGAATCTACTAATTGCATGAAGGGGTAA
