# Supplementary material for: Organellar phylogenomics of Ophioglossaceae fern genera
Source: Front Plant Sci. 2024 Jan 15;14:1294716. doi: 10.3389/fpls.2023.1294716 (PMC10823028; doi:10.3389/fpls.2023.1294716)
Supplement: Supplementary file 3 [file DataSheet_3.zip › Supplementary file S2/mtDNA_CDS/trim/nad6.fas]

>Sahashia
ATGATA------CTCTTT---CCTGTTCTTTCGAGTATTGCTTTGGTATCTGCTGTTACGGTTATACGTGCCAAAAACCCTGTCCATTCCGTTTTGTTTTCCATCCCTGTTTTTCGCAATACTTCAGGTTTACCCCTTATGCTAGGTCTCGACTTTTTCGCTATGATCTTCCTAGTGGTTTATATAGGAGCTATTGCCGTTTCATCCTCATTCGTAGTTACGATGTTAAATATTAAGATAGCAGAAATTCACGAGAATGTCTTGCGCTATTTACCAGTAGGTGGTATTATTGGACTGATCCTTTTGCTGGAGATCTTTGTCATTTTGGATAATGATTACATTCCAATATTACCAACTAGTTTGAGGACAACCCCTCTAAGATATACAGTTTATGCTGGAAAGATATAAAGTTGGACCAATTCGGAAGCATTAGGAAATTTACTTCATACCAACTATTTTTTCTTTTTCATCATGTCTAGTCTGATTCTATTAGTAGCCATGATTGGGGCTATAGTACTAACTATGCATAAAACT
>Helminthostachys
ATGATA------CTTTTT---CCTGTTCTTTCGAGTATTGCTTTGGTATCTGCTGTTATGGTTATACGTGCCAAAAACCCTGTCCATTCCGTTTTGTTTTCCATCCTTGTTTTTCGTAATACTTCGGGTTTACTCCCTATGTTAGGTTTCGACTTTTTCGCTATGATCTTCCTAGTGGTTTATATAGGAGCTATTGCCGTTTCATTCTCATTCGTAGTTACGATGTTAAATATTAAGATAGCAGAAACTCACGAGAATGTCTTGCGCTATTTACCAGTAGGTGGTATTATTGGACTGATCTTTTTGCTGGAGATCTTTGTCATTTTGGATAATGATTACATTCCAATATTACCAACTAGTTTGAGGACAACCCCTCTGAGATATACAGTTTATGCTGGAAAGATATAAAGTTGGACTAATTCGGAAACCTTGGGAAATTTACTTCATACCAACCATTTTATCTTTTTTCTCGTGTCTAGTCTGATTCTATTAGTAGCCATGATTGGAGCTATAGTACCAACTATGCATAAAACT
>Ophioderma
ATGATAAGAAGCCTTTTTTTCCCTGTTCTTTCGAGTATTGCTTTGGTATCTGCTGCGATGGTTATACGTGCCAAAAACCCCGTACATTCCGTTTTGTTTTCCATCCCTGTTTTTCGTAATACTCCAGGTTTACCTCTTACGTTAGGTTTCGACTTCTTCGCTATGATCTTCCTAGTGGTTTCTATAGGAGCTATTGCCGTTTTATCCTCATTCGTAGCCACGATGTTGAATATTAAGATATCTTTGATTCACGAGAATGTCTTGCGCTATTTACCAGTAGGTGGTATTATTGGACTGATATCTTTGCCGGAGGTCTTTGTCACTCTGGATAATGATTACATCCCA---TTACCAACCAGTTTGGGC------CCCCCGAGATATACAGTTTATGCTGGAAGGATAGAAAGCTGGACCAATTCGGAAACCTTGGGAGATTCACTTCATACAAACTCTTTTCTTTTTTTTATCGTGTCTGGTCTGATTCCATTAGTAGCCATGATTGGGGCTATAGTACTAACTATGCATAAAACG
>Botrychium
ATGATA------CCCTTT---CCTGTTCTTTCGAGTATTGCTTTGGTATCTGCTGCTACGGTTATACGTGCCAAAAACCCTGTCCATTCCGTTTTGTTTTCCATCCCCGTTTTTCGCAATACTTCAGGTTTACTTCTTATGCTAGGTTTCGACTTTTTCGCTATGATCTTCCTAGTGGTTTATACAGGAGCTATTGCCGTTTCATCCTCATTCGTGGTTACGATGTTAAATATTGAGATAGCAGAAATTCACGAGAATGTCTTGCGCTATTTACCAGTAGGTGGTATTATTGGACCGATCCTTTTGCTGGAGATCTTTGTCATTTTGGATAATGATTACATTCCAATATTACCAACCAGTTTGAGGACAACCCCTCTAAGATATACAGTTTATGCTGGAAAGATATAAGGTTGGACCAATTCGGAAACATTAGGAAATTTACTTCATACCAACTATTTTTTCTTCTTTCTCGTGTCTAGTCTGATTTTATTAGTAGCCATGATTGGGGCTATAGTACTAACGATGCATAAAACT
>Botrypus
ATGATC------CCCTTT---CCCGTTCTTTCGAGTATTGCTTTGGTATCTGCTGTTACGGTTATACGTGCCAAAAACCCTGTCCATTCCGTTTTGTTTTCCATCCCCGTTTTTCGCAATACTTCAGGTTTACCTCTTATGCTAGGTTTCGACTTTTTCGCTATGATCTTCCTAGTGGTTTATATAGGAGCTATTGCCGTTTCATCCTCATTCGTAGTTACGATGTTAAATATTAAGATAGCAGAAATTCACGAGAATGTCTTGCGCTATTTACCAGTAGGTGGTATTATTGGACTGATCTTTTTGCTGGAGATCCTTGTCATTTTGGATAATGATTACATTCCAATATTACCAACTAGTTTGAGGACAACCCCTCTAAGATATACAGTTTATGCTGGAAAGATAGAAAGTTGGACCGATTCGGAAACATTAGGAAATTTACTTCATACCAACTATTTCTTCTTCTTTCTCGTGTCTAGTCTGATTCTATTAGTAGCCATGATTGGGGCTATAGTACTAACGATGCATAAAACT
>Ophioglossum_austroasiaticum
ATGATA---AGCCTTTTC---CCTGTTCCTTCGAGTATTGCTTTGGTATCTGCTGCGATGGTTATACGTGCCAAAAACCCCGTCCATTCCGTTTTGTCTTCCATCCCTGTTTCTCGTAATACTCCAGGTTTACCTCTTACGTTAGGTTTCGACTCCTCCGCTATGATCTTCCCAGTGGTTTATATAGGAGCTATTGCCGTTTTATCCTCATTTGTAGCCATGATGTTAAATATTAAGATAGCAGAGATTCACGAGAATGTCTTGCGCTATTTACCAGTAGGTGGTATTATTGGACCGATATCTTTGCCGGAGGTCTCTGTCACTCTGGATAATGATTACATCCCA---TTACCAACCAGTTTGGGGACAACCCCCCCGAGATATACAGTTTATGCTGGAAGGATATAAAGCTGGACCAATTCGGAAACCTTGGGAGATTCACTTCATACAAACTATTTTCTTTTTTTTCTCGTGTCTGGTCTGATTCCATTAGTAGCCATGATTGGGGCTACAGTACCAACTATGCATAAAACT
>Psilotum
ATGATA------CTTTTT---CCTGTTTTTTCAAGCATTGCTTTGGTCTCTGCTGTTATGGTCGTACGTGCCAAAAACCCTGTCCATTCCGTTTCGTTTTTCATCCTCGTTTTTTGCAACACCTCAGGGTTACCTCCTGTGCTAGGTCTTGACTTCTTTGCTATGATCTTCTCAGTGGTTTATATAGGAGCTATTGCCGTTTCATCCCCATTCGTAGTTATGATGTTGAATATTAGGATAGCAGAGATTCACGAGAATGTATTGCGCTATTCACCAGTAGGTGGTATTATCGGACTGATCTTCCTGTTGGAGATCTTTGTCATTTTGGATAATGATTACATTCCAATCTTACCAACCAGTTTGAGTACAACCTATCTGAGATATACGGTTTATGCCGGAAAGATGCAAAGTTGGACTAATCCGGAAACCTTGGGAAATTCGCTTTATACCAACTATCTGTTCCTTTTCCTTGTGTCTAGTCTGATTCTATTAGTAGCCATGATTGGGGCTATAGTACTGACTATGCATAAGACT
>Huperzia
ATGATA------CTTTTT---TCCGTTTTTTCGAGCATTGCTTTAGTCTCTGGTGTTATGGTTATACGTGCCAAAAATCCAGTCCATTCAGTTTTATTTCCAATCTCAGTCTTTTGCAACACTTCTGGGTTACTTCTTTTGTTAGGTCTTGACTTCTTTGCTATGATTTTTCTAGTGGTTTATGTAGGAGCTATTGCCGTTTCATCTTCACCCGTAGCTATGATGTCAAATATAAAAATAGCACAAATTCACGAAAATGTATTGCGCTATTTACCAGTAGGTGGTATTATTGGACTAATTTTTCTGTGGGAAATCTTTCTGATTGTAGATAATGATTACATCCCAATACTACCAACGGAATTGAATACAACCTATCCAACATATACAGTTTATGCTGGAAAATTACAAAGTTGGACTAATATGGAAACATTAGGCAATTTACTTTATACCACCTATTTGGTTCTGTTTCTGGTTTCTAGTCTTATTTTATTAGTAGCCATGATTGGGGCTATAGTACTTACTATGCATAAAACG
>Dryopteris
ATGCTA------CTCTTT---AATGTTTTCCCAGGCATGGCTTTAGTCTCTGCTGTTATGGTCATACGTGCTAAAAACCCCGTCCATTCCGTTCTTTTTTTCATTTCTGTTTCTCGCAATACTTCAGGTTTACCCCCCTTGTTAGGTCTTGATTTTTTTGCTATGATCTTCTTAGTGGTTTACATAGGCGCGATCGCTGTGTTATTTTCATTTGTAGTGATGATGCCAGATACCAAAATAACGGAAATCCATGAGAATGTATTGCGCTACTTACCAGTAGGTGGTACTATTGGACCGATTTTCCGGTCGGAAATCTTTGTAATCCTAGACAATGATTACATTCCAATACTACCAACCAATTTGAATACAACCTATCTGAGATATACGGTTTATGCTGAAAGAATACAAAGTTGGACTAATTTGGAAACATTGGGCAATTTACTTCATACCAACTATCCGGTTCCGTTCCCGGTGTCTAGTCTGATTTTATTAGTAGCCATGATCGGGGCTATAGTCTCAACTATACATAAAACT
>Ophioglossum_californicum
ATGATA---AGCCTTTTC---CCTGTTCCTTCGAGTATTGCTTTGGTATCTGCTGCGATGGTTATACGTGCCAAAAACCCCGTCCATTCCGTTTTGTCTTCCATCCCTGTTTCTCGTAATACTCCAGGTTTACCTCTTACGTTAGGTTTCGACTCCTCCGCTATGATCTTCCCAGTGGTTTATATAGGAGCTATTGCCGTTTTATCCTCATTTGTAGCCATGATGTTAAATATTAAGATAGCAGAGATTCACGAGAATGTCTTGCGCTATTTACCAGTAGGTGGTATTATTGGACCGATATCTTTGCCGGAGGTCTCTGTCACTCTGGATAATGATTACATCCCA---TTACCAACCAGTTTGGGGACAACCCCCCCGAGATATACAGTTTATGCTGGAAGGATATAAAGCTGGACCAATTCGGAAACCTTGGGAGATTCACTTCATACAAACTATTTTCTTTTTTTTCTCGTGTCTGGTCTGATTCCATTAGTAGCCATGATTGGGGCTACAGTACCAACTATGCATAAAACT
>Ginkgo
ACGATA------CCT------TCTGTTTCGTCGAGCCCTGCTTCGGTCTCTGGTTTGATGGTTGTACGTGCTAAAAATCCGGTACATCCCGCTTTGTTTCCCATCCTAGTGTTTCGCAACACTCCAGGTTCCCCTATTCTGTTAGGTCTTGACCTCTCTGCTATGATCTCCCCAGTGGTTCATATAGGAGCTATTGCCGTTTCATCTTCATCCGTGGTTATGATGTTAAATATTCAAATAGCAGAGATTCACGAAAAAGTATCGCGCTATTCACCAGTGAGTGGTATTATTGGACCGATCCTTCGGTGGGAAATGTTCCTCATTCCAGATGATGATCACATTCCACCATTACCAACCTGCACAAGTACAGCCTCTCCAAGATATACAGTTCATGCTGGGGAGATACAAAGTTGGACCAATTCGGAAACATCGGGCAATTCACTCCATACCTACTATTCCGTTCGGTTCTCGGTTTCCAGTCCTATTTCATTAGTAGCCATGATTGGGGCTACAGTACTGACCATGCATAGGACT
>Cheiroglossa
CCCATG---AGACTTTTC---CCTGTTCTTTCAAGTATTGCTTTGGTATCTGCTGCGATGGTTATACGTGCCAAAAACCCCGTCCATTCCGTTTTGTTTTCCATCCCTGTTTTTCGTAATACTCCAGGTTTACCTCTTACGTTAGGTTTCGACTTCTTCGCTATGATCTTCCTAGTGGTTTATATAGGAGCTATTGCTGTTTCATCCTTATTCGTAGCCATGATGTTGAATATTAAGATAGCAGAGATTCACGAGAATGTCTTGCGCTATTTACCAGTAGGTGGTATTATTGGACTGATATCTTTGCCGGAGGTCTTTGTCACTCTGGATAATGATGTAATCCCA---TTACCAACCAGTTTGGGGACAACCCCCCCGAGATATACAGTTTATGCTGGAAGGATATAAAGCTGGACCAATTCGGAAACCTTGGGAGATTCACTTCATACAAACTATTTTCTTTTTTTTCTCGTGTCTGGTCTGATTCCATTAGTAGCCATGATTGGGGCTATAGTACCAACTATGCATAAAACT
>Whittieria
ATGATA---AGCCCTTTC---CCTGTTCTTTCGAGTATTGCTTTGGTATCTGCTGCGATGGTTATACGTGCCAAAAACCCCGTCCATTCCGTTTTGTTTTCCATCCCTGTTTTTCGTAATACTCCAGGTTTACTTCTTACGTTAGGTTTCGACTTCTTCGCTATGATCTTCCTAGTGGTTTATATAGGAGCTATTGCCGCTTCATTCTCATTCGTAGCCACGATGTTGAATATTAAGATAGCAGAGATTCACGAGAATGTCTTGCGCTATTTACCAGTAGGTGGTATTATTGGACTGATATCCCTGCCGGAGGTCTTTGTCACTCTGGATAATGATTACATCCCA---TTACCAACCAGTTTGGGGACAACCCCCCCGAGATATACAGTTCATGCTGGAAGGATATAAAGCTGGACCAATTCGGAAACCTCGGGAGATTCACTTCATACGAACTATTTTCTCTCTTTTCTCGTGTCTGGTCTGATTCCATTAGTAGCCATGATTGGGGCTATAGTACCAACTATGCATAAAACT
>Goswamia
CCCTTG---AACCTTTTC---CCTGTTCCTTCGAGTATTGCTTCGGTATCTGCTGCGATGGTTATACGTGCCAAAAACCCCGTCCATTCCGTTTCGTCTCCCATCCCTGTTTTTCGTAATACTCCAGGTTTACCTCTTACGTTAGGTTCCGACTCTTCTGCTATGATCTTCCCAGTGGTTTATACAGGAGCTATTGCCGCTTCATCCTCATTTGTAGCCACGATGTTGAATATTAAGATAGCAGAGATTCACGAGAATGTCTTGCGCTATTTACCAGTAGGTGGTATTATTGGACCGATATCCTTGCCGGAGGTCTCTGTCACTCTGGATAATGATTACATCCCA---TTACCAACCGGTTTGGGGACAACCCCCCCGAGATATACAGTTTATGCTGGAAGGATATAAAGCTGGACCAATTCGGAAACCTTGGGAGATTCACTTCATACAAACTATTTTCTTTTTTTTCTCGTGTCTGGTCTGATTCCATTAGTAGCCACGATTGGGGCTATAGTACCAACTATGCATAAAACT
>Haukia
ATGATA---AGCCTTTTC---CCTGTTCTTTCGAGTATTGCTTTGGTATCTGCTGCGATGGTTATACGTGCCAAAAACCCCGTCCATTCCGTTTTGTTTTCCATCCCTGTTTTTCGTAACACTCCAGGTTTACCTCTTACGTTAGGTTTCGACTTCTTCGCTATGATCTCCCCAGTGGTTTATACAGGAGCTATTGCCGTTTCATCCTTATTCGTAGCCATGATGTCGAATATTAAGATAGCAGAGATTCACGAGAATGTCTTGCGCTATTTACCAGTAGGTGGTATTATTGGACCGATATCTTTGCCGGAGGTCTTTGTCACTCTGGATAATGATTACATCCCA---TTACCAACCAGTTTGGGGACAACCCCCCCGAGATATACAGTTTATGCTGGAAGGATATAAAGCTGGACCAATTCGGAAACCTTGGGAGATTCACTTCATACAAACTATTTTCTTTTTTTTCCCGTGTCTGGTCTGATTCCATTAGTAGCCATGATTGGGGCTACAGTACCAACTATGCATAAAACT
>Rhizoglossum
ATGATA---AGCCCTTTC---CCTGTTCTTTCGAGTATTGCTTTGGTATCTGCTGCGATGGTTATACGTGCCAAAAACCCCGTCCATTCCGTTTTGTTTTCCATCCCTGTTTTTCGTAATACTCCAGGTTTACTTCTTACGTTAGGTTTCGACTTCTTCGCTATGATCTTCCTAGTGGTTTATATAGGAGCTATTGCCGCTTCATTCTCATTCGTAGCCACGATGTTGAATATTAAGATAGCAGAGATTCACGAGAATGTCTTGCGCTATTTACCAGTAGGTGGTATTATTGGACTGATATCCTTGCCGGAGGTCTTTGTCACTCTGGATAATGATTACATCCCA---TTACCAACCAGTTTGGGGACAACCCCCCCGAGATATACAGTTCATGCTGGAAGGATATAAAGCTGGACCAATTCGGAAACCTCGGGAGATTCACTTCATACGAACTATTTTTTCTCTTTTCTCGTGTCTGGTCTGATTCCATTAGTAGCCATGATTGGGGCTATCGTACCAACGCAGCATAAAACT
>Mankyua
ATGATA------CTGTTT---CCTGTTCTTTCGAGTACTGCTTTGGTATCTGCTGTTATGGTTATACGTGCCAAAAACCCTGTCCATTCCGTTTTGTTTTCCATCCTTGTTTTTCGTAATACTTCAGGTTTACTCCTTATGTTAGGTCTCGACTTTTTTGCTATGATCTTCCTAGTGGTTTATATAGGAGCTATTGCCGTTTCATTCTCATTCGTAGTTACGATGTTAAATATCAAGATAGCAGAAATTCACGAGAATGTCTTGCGCTATTTACCAGTAGGTGGTATTATTGGACCGATATTTTCGCTGGAGATCTTTGTCATTTTGGATAATGATTACATTCCAATATTACCAACTAGTTTGAGGACAACCCCTCTGAGATATACAGTTTATGCTGGAAAGATACAAAGTTGGACTAATTCGGAAACCTTGGGAAATTTACTTCATACAAACTATTTTCTATTTTTCTTTGTGTCTAGTCTGATTCTATTAGTAGCCATGATTGGGGCTATAGTACTAACTATGCATAAAACT
