# Supplementary material for: Organellar phylogenomics of Ophioglossaceae fern genera
Source: Front Plant Sci. 2024 Jan 15;14:1294716. doi: 10.3389/fpls.2023.1294716 (PMC10823028; doi:10.3389/fpls.2023.1294716)
Supplement: Supplementary file 3 [file DataSheet_3.zip › Supplementary file S2/mtDNA_CDS/trim/nad7.fas]

>Ophioglossum_californicum
ATGGCTTTCAACAAACAAATCAAGAATTTTACCTCGAACTCCGGACCCCAACACCCTGCTGCTCATGGTGTTTCATGATCAGTATCGGAAACGAATGGAGAAGTGGTAGAACGTGCGGAACCGCATATTGGATTACTCCATAGAGGCACAGAGAAATTGATCGAGTATAAAACGTATCTTCAAGCTTTACCTTATTTTGATTGTTTAGATTATGTTCCTATGATGGCCTAAGAACACGCTTATTCTTTAGCTGTAGAGAGACTTTGTAATTGTGAGGTCCCATTACGAGCTCAGTATATACGAGTGTTATTTCGTGAAATAACTCGAATC---TTAAACCATTCACTTGCTTTAACTACTCATGCTATGGATGCGGGAGCATCAACTCCGTTCCCGTGGGCTTTTGAGGAGTGAGAAAAACTTTTAGAATTCTATGAAAGAGTATCGGGAGCCAGGATGCATGCCAGTTATATATGACCAGGTGGAGTGGCACAAGATCTGCCTTTGGGCTTAAGTGAAGATATCTTTTTATTTACATAAGAATTCGCTTCTCGTATTGACGAATTGGAAGAAATGTTAACCAACAACCGTATTCGGAAACAATGATTAGTGGATATTGGGACTGTCACTGCAGAGCAAGCTTTGGATTGGGGATTCAGTGGTGTAATGTTAAGAGGTTGTGCGACATGCTGGGATTCGCGGAAAGCAGCACCTTACGATGTTCATGACCAATCGGATTCTGACGTACCAGTAGGTACCAGAGGAGATTGCTATGATCGTTATTGTATTCGCATCGAAGAGATGCGGCAAAGTCTTCGAATCATTGTGCAATGCCCTAATCAAATGCCTAGTGGCATGATTAAAGCTGATGATCGTAAG---CCATGTCCTCCATCACGATCTCAAATGAAACGATCCATGGAATCTTCAATACACCATTCTAAACCTTATACAGAAGGTTTTTCTGTACCAGCTTCTTGTACCTATACCGCAGTTGAAGCACCTAAGGGAGAATTTGGTGTGTTTCCAGTCAGTAATGGAACCAATCGTCCTTATCGTTGTAAAATAAGAGCACCTGGCTTTGCTCATTCACAAGGACCTGATTTTATGCCCAAGCATCACATGCCAGCAGATGTGGTCACCACCACCGGTACTCAAGATATTGTGTCTGGAGAAGCAGATAGATAG
>Ginkgo
ACGACTAGAAACAGACAAATCAGGAATTCCACTTCGAACTCCGGACCTCAACATCCTGCTGCTCATGGTGCTTTACGATCAGTATTGGAAATGAACGGAGAAGTGGTGGAACGCGCGGAACCGCATATTGGATCACTCCATAGAGGCACAGAGAAACTAATGGAGTACAAAACATATCTTCAAGCTTTACCTTATTCTGATCGTTCAGACTATGTTTCTATGATGGCCCAGGAACACGCTTATCCCTCAGCTGTAGAGAAACTCCCGAATCGCGAGGTACCATTACGGGCTCAATATATACGAGTGTTATTTCGTGAAATAACTCGAATT---TCAAATCATTCACTTGCTTCAACTACTCATGCTACGGATGTGGGAGCATTAACCCCGTCCCTGTGGGCTTCTGAGGAGCGGGAGAAATTGTTGGAATCCCACGAAAGAGTCCCGGGAGCCAGGATGCATGCCAGTTCCATACGACCAGGTGGAGTGGCACAAGATCTGCCTCTTGGCTTATGCCGAGATATTTATTCCTTTGCACAACAATTCGCTCCTCGTATTGACGAATCAGAAGAGATGTCAACCGGCAACCGTATCTGGAAACAGCGATTAGTGGATATCGGTACTGTCACTGCGCAGCAGGCAAAGGATTGGGGATCCAGTGGTGTAATGTTAAGAGGTTCGGGAGTATGCTGGGATTCGCGAAAAGCAGCACCTTACGATGCTTATGACCAATCGGATTCTGACGTACCAGTGGGTACCAGAGGAGATTGCTATGATCGCCACTGTATCCGTATCGGAGAGATGCGACAAAGTCTTCGAATCACTGTGCAACGTCCTAATCGAATGCCTAGTGGCATGATTAAAGCCGATGATCGTAAG---CTATGTCCTCCATCACGATGTCAAATGAAACTATCCATGGAATCCTCAATTCACCATTTTGAACCCCATACAGAAGGTTTTTCCGTACCAGCTTCTTCTACCTATACCGCAGTTGAAGCACCTAAAGGAGAATTTGGTGTGTTTCCGGTCAGTAATGGAAGCAATCGTCCCTATCGTCGTAAAATAAGAGCACCTGGCTCTGCCCATTCACAAGGACTCGATTCTATGTCCAAACATCACATGCCAGCAGATGTGGTCACCATCATCGGTACTCAAGATATTGCGTCTGGAGAGGTAGATAGATAG
>Psilotum
ACGGCTTTGAACAAACAAATCAAGAATTTCACTCCGAATTTCGGACCTCAACATCCTGCCGCTCATGGTGTTTTACGATCAGTATCGGAAATGAATGGAGAGATGGTAGAACGTGCGGAACCGCATATTGGATTACTCCATAGAGGCACGGAAAAATTGATCGAGTATAAAACGTATATTCAAGCTTTACCCTATTCCGATCGTTTAGACCATGTTTCTATGATGGCCTAAGAACACGCCTATTCCCTAGCTGTAGAGAGACTTTGTAATCGTGAGGTACCATTACGGGCTCAGTATATACGAGTTTTATTTCGTGAAATAACTCGAATT---CCAAATCATTTACTTGCTTTAACTACTTATGCTATGGATGTGGGAGCATTGACTCCGTTCCTGTGGGCCTTTGAAGAGCGGGAAAAACTTTTGGAATTCCATGAAAGAGTATCGGGAGCCAGGATGCATGCCAGTTATATACGACCAGGTGGAGTGGCGCAAGATATGCCTTTAGGCTTAAGTCAAGATATCTTTTCATTCACACAACAATTTGCCTCTCGTATTGACGAATTGGAAGAAATGTTAACCAACAACCGTATTTGGAAACAACGATTAGTAGATATTGGTACTGTAACTGCAGAGCAAGCTCTGGATCGGGGATTCAGTGGTGTAATGTTAAGAGGTTGTGCGACATGCTGGGATTCGCGAAAAGCAGCACCTTACGATGTTTATGACCAATCGGATTCCGACGTACCAGTAGGTACCAGAGGAGATTGCTATGATCGTTATTGCATCCGTATCGAAGAGATGCGACAAAGTATTCGAATCATTGTGCAATGCCCTAATCAGATGCCTAGTGGCATGATTAAAGCCGATGATCGTAAG---CTATGTCCTCCATCACGATCTCAAATGAAACAATCCATGGAATCTTTAATTCATCATTCTAAGATTTATACGGAAGGTTTTTCCGTACCAGCTTCTCCTACCCATACCGCAGTTGAAGCACCTAAAGGAGAATTTGGTGTGTTTCCAGTCAGTAATGGAACCAATCGTCCTTATCGTCGTAAAATAAGAGCACCCGGCTTTGCTCATTCACAAGGGCTCGATTTTATGTCCAAACATCACATGCCAGCAGATGTGGTAACCATCATCGGGACTCAAGATATTGTGTTTGGAGAAGTGGATAGATAG
>Dryopteris
ACGGCGTCTAACAGGCAAATCAAGAATTTCACTTCGAATCCTGGACCTTAACACCTTGCTGCTTATGGTGTTTTATGATCAGTATCGGAAACGGATGGAGAAGCGGTAGAACGTGCGGAACCGCATATTGGATTACTCTATAGGGGCACGGAAAAATTAATCGAGTATAAAACGTATCTCTAAGCTTTACCTCATTCTGATCGTTTGGACTACGTTCCCATGATGGCTCAAGAACACGCTTATCCCTCAGCTGTAGAAAGACCTTGCAATTGCGAGGTACCGTTATGAGCTTAATATATATGAGTGTTATTTCGTGAAACAACTTGAATC---CCAAATCATTTACCTGCTTTAACTACTTATGCCACGGATGTGGGAGTATCAACTTCGTCTCCGTGGGCTTTTGAAGAGCGAGAAAAACCTTTGGAATCCTATGAAAGGGTCTCGGGAGCTAGGATGTATGCCAGTTATATATGATCAGGTGGAGTGGCATAAGATCTGCCTCTGGGCTTGAGTGGAGACACCTTTTCATTCACACAATAATTTGCTTCCCGTATTGACGAATCGGAGGAAACGCCAACCAACAACCGTATCCGGAAATAACGATTAGTGGATATCGGTACCGTCACTGCACAGTAAGCTTTGGATTGGGGATTCAGTGGTGTAATGTTAAGAGGTCCGGGAGTATGCCGGGATTTGTGAAAAGCAGCACCTCACGATGTTCATGACTAATCGGATTCCGACGTACCGGTAGGTACCAGGGGAGATTGCTACGATCGTTATTGTATCTGTATTGAAGAGACGTGATAAAGTATTTGAATCATCGTACAACGTCTCAATCAAATGCCCAGCGGCACGATTAAAGCCGATGATCGTAAG---CCATGTCCTTCATCATGACCTTAAATGAAACAATCCATGGAATCTCCAATTCACCATTTCAAACCTTATACAGAAGGGTTTTTTGTACCAGCTTTTTCTATCCATACCGCAGCTGAAGTACCTAAAGGAGAATCTGGTGTGTTCCCAGTCAGTAATGGAACCAATCGTCCCTATCGTTGTAAAACAAGAGCACCTGGCTTCGCCTATTTACAAGGACTCGATTTTACGTTCAAAAATCACATGCCAGCAGATGTGGTCACCATCATCGGTACTTAA------------------------------
>Botrychium
ACGGCTTTCAACAAACAAATCAAGAATTTTACTTCGAATTCCGGACCTCAACATCCTGCTGCTCATGGTGTTTCATGATCAGTATCGGAAACGAATGGAGAAGTGGTAGAACGTGCGGAACCGCATATTGGATTACTCTATAGAGGCACGGAAAAATTGATCGAGTATAAAACGTATCTTCAAGCTTTACTTCATTTTGATTGTTTAGATCATGTTCCTATGATGGCCTAAGAACACGCTTATCCTTCAGCTGTAGAGAGACTTTGTAATTGTGAGGTCCCATTACGAGCTCAGTATATACGAGTGTTATTTCGTGAAATAACTCGAATT---TTAAATCATTCACCTGCTTCAACTACTCATGCTATGGATGTGGGAGCATCAACTCCGTTCCTGTGGGCTTTTGAGGAGTGAGAAAAACTTTTAGAATTCCATGAAAGAGTATCGGGAGCCAGGATGCATGCCAGTTATATATGACCAGGTGGAGTGGCACAAGATCTGCCTCTGGGCTTAAGTCAAGATATCTTTTTATTTACACAATAATTTGCTTCTCGTATTGACGAATCAGAAGAAATGTTAACCAACAACCGTATCCGGAAACAACGATTAGTGGATATTGGTACTGTCACTGCAGAGCAAGCTTTGGATTGGGGATTCAGTGGTGTAATGTTAAGAGGTTGTGCGACATGCTGGGATTTGCGGAAAGCAGCACCTTACGATGTTTATGACCAATCGGATTCTGACGTACCAGTAGGTACCAGAGGAGATTGCTATGATCGTTATTGTATTCGTATCGAAGAGATGCGGCAAAGTGTTTGAATCATTGTGCAATGTCTTAATAAAATGCCTAGTGGCATGATTAAAGCTGATGATCGTAAG---CTATGTCCTCCATCAYGATCTCAAATGAAACGATCCATGGAATCCTTAATCCACCATTCTAAACTTTATACAGAAGGTTTTTCTGTACCAGCTTCTTCCACCTATACCGCAGTTGAAGCACCTAAGGGAGAGTTTGGTGTGTTTCCAGTCAGTAATGGAACCAATCGTCCTTATTGTCGTAAAACAAGAGCACCTGGCTTTGCTCATTCACAAGGGCTCGATTTTATGTCCAAACATCACATGCCAGCAGATGTGGTCACCATCATCGGTACTCAAGATATTGTGTCTGGAGAAGCAGATAGATAG
>Sceptridium
--------------------------------------------------------------------------------------------------------------------------------------------TAGAGGCACGGAAAAATTGATCGAGTATAAAACGTATCTTCAAGCTTTACTTCATTCTGATTGTTTAGATCATGTTCCTATGATGGCCTAAGAACACGCTTATCCTTCAGCTGTAGAGAGACTTTGTAATTGTGNNNNNNNNNNNNNNNNNNNNTATATACGAGTGTTATTTCGTGAAATAACTCGAATT---TTAAATCATCCACCTGCTTTAACTACTCATGCTATGGATGTGGGAGCATCAACTCCGTTCCTGTGGGCTTTTGAGGAGTGAGAAAAACTTTTAGAATTCCATGAAAGAGTATCGGGAGCCAGGATGCATGCCAGTTATATATGACCAGGTGGAGTGGCACAAGATCTGCCTCTGGGCTTAAGTCAAGATATCTTTTTATTTACACAATAATTTGCTTCTCGTATTGACGAATCAGAGGAAATGTTAACCAACAACCGTATCCGGAAACAACGATTAGTGGATATTGGTACTGTCACTGCAGAGCAAGCTTTGGATTGGGGATTCAGTGGTGTAATGTTAAGAGGTTGTGCGACATGCTGGGATTTGCGGAAAGCAGCACCTTACGATGTTTATGACCAATCGGATTCTGACGTACCAGTAGGTACCAGAGGAGATTGCTATGATCGTTATTGTATTCGTATCGAAGAGATGCGGCAAAGTATTTGAATCATTGTGCAATGTCTTAATAAAATGCCTAGTGGCATGATTAAAGCTGATGATCGTAAG---CTATGTCCTCCATCACGATCTCAAATGAAACGATCCATGGAATCTTCAATTCACCATTCTAAACTTTATACAGAAGGTTTTTCTGTACCAGCTTCTTCCACCTATACCGCAGTTGAAGCACCTAAGGGAGAATTTGGTGTGTTTCCAGTCAGTAATGGAACCAATCGTCCTTATCGTCGTAAAATAAGAGCACCTGGCTTTGCTCATTCACAAGGGCTCGATTTTATGTCCAAACATCACATGCCAGCAGATGTGGTCACCATCATCGGTACTCAAGATATTGTGTCTGGAGAAGCAGATAGATAG
>Cheiroglossa
ATGGCTTTCAACAAACAAATCAAGAATTTTACCTCGAACTCCGGACCCCAACACCCTGCTGCTCATGGTGTTTCATGATCAGTATCGGAAACGAATGGAGAAGTGGTAGAACGTGCGGAACCGCATATTGGATTACCCCATAGAGGCACAGAGAAATTGATCGAGTATAAAACGTATCTTCAAGCTTTACCTTATTTTGATTGTTTAGATTATGTTCCTATGATGGCCTAAGAACACGCTTATTCTTTAGCTGTAGAGAGACTTTGTAATTGTGAGGTCCCATTACGAGCTCAGTATATACGAGTGTTATTTTGCGAAATAACTCGAATC---TTAAACCATTCACTTGCTTTAACTACTCATGCTATGGATGTGGGAGCATCAACTCCGTTCCTGTGGGCTTTTGAGGAGTGAGAAAAACTTTTAGAATTCTATGAAAGAGTATCGGGAGCCAGGATGCATGCCAGTTATATATGACCAGGTGGAGTGGCACAAGATCTGCCTTTGGGCTTAAGTGAAGATATCTTTTCATTTACACAAGAATTCGCTTCTCGTATTGACGARTTGGAAGAAATGTWAACCAACAACCGTATTC----------------------------------------------------------------------------------------------CTGGGATTCGCGGAAAGCAGCACCTTACGATGTTCATGACCAATCGGATTTTGACATACCAGTAGGTACCAGAGGAGATTGCTATGATCGTTATTGTANNNNNNTCGAAGAGATGCGGCAAAGTCTTCGAATCATTGTGCAATGCCTTAATCAAATGCCTAGTGGCATGATTAAAGCTGATGATCGTAAG---CCATGTCCTCCATCACGATCTCAAATGAAACGATCCATGGAATCTTCAATACACCATTCCAAATCTTATACAGAAGGTTTTTCTGTACCAGCTTCTTGTACCTATACCGCAGTTGAAGCACCTAAGGGAGAATTTGGTGTGTTTCCAGTCAGTAATGGAACCAATCGTCCTTATCGTTGTAAAATAAGAGCACCTGGCTTTGCTCATTTACAAGGACTCGATTTTATGCCCAAGCATCACATGCCAGCAGATGTGGTCACCATCACCGGTACTCAAGATATTGTGTCTGGAGAAGCAGATAGATAG
>Ophioderma
ATGGCTTTCAACAAACAAATCAAGAATTTTACCTCGAACTCCGGACCCCAACACCCTGCTGCTCATGGTGTTTCATGATCAGTATCGGAAACGAATGGAGAAGTGGTAGAACGTGCGGAACCGCATATTGGATTACCCCATAGAGGCACAGAGAAATTGATCGAGTATAAAACGTATCTTCAAGCTTTACCTTATTTTGATTGTTTAGATTATGTTCCTATGATGGCCTAAGAACACGCTTATTCTTTAGCTGTAGAGAGACTTTGTAATTGTGAGGTCCCATGTAGAGCTCAGTCTATACGAGTGTTATTTTGCGAAATCACTCGAATC---TTAAACCATTCACTTGCTTTAACTACTCATGCTATGGATGCGGGAGCATCAACTCCGTTCCTGTGGGCTTTTGAGGAGTGAGAAAAACTGTTAGAATTCTATGAAAGAGTATCGGGAGCCAGGATGCATGCCAGTTATATATGACCAGGTGGAGTGGCACAAGATCTGCCTTTGGGCTTAAGCGAAGATATCTTTTCATTTACACAAGAATTCGCTTCTCGTATTGACGAATTGGAAGAAATGTTAACCAACAACCGTATTCGGAAACAATGATTAGTGGATATTGGTACTGTCACTGCAGAGCAAGCTTTGGAGTGGGGATTCAGTGGTGTAATGTTAAGAGGTTGTGCGACATGCTGGGATTCGCGGAAAGCAGCACCTTACGATGTTCATGACCAATCGGATTTTGACGTACCAGTAGGTACCAGAGGAGATTGCTATGATCGTTATTGTATTCGCATCTCTGAGATGCGGCAAAGTCTTCGAATCATTGTGCAATGCCCTTTAAAAATGCCTAGTGGCATGATTAAAGCTGATGATCGTAAG---CCATGTCCTCCATCACGATCTCAAATGAAACGATCCATGGAATCTTTAATACACCATTCCAAATCTTATACAGAAGGGTTTTCTGTACCAGCTTCTTGTACCTATACCGCAGTTGAAGCACCTAAGGGAGAATTTGGTGTGTTTCCAGTCAGTAATGGAACCAATCGTCCTTATCGTTGTAAAATAAGAGCACCTGGCTTTGCTCATTTACAAGGACTCGATTTTATGCCCAAGCATCACATGCCAGCAGATGTGGTCACCATCACCGGTACTCAAGATATTGTGTCTGGAGAAGCAGATAGATAG
>Ophioglossum_austroasiaticum
ATGGCTTTCAACAAACAAATCAAGAATTTTACCTCGAACTCCGGACCCCAACACCCTGCTGCTCATGGTGTTTCATGATCAGTATCGGAAACGAATGGAGAAGTGGTAGAACGTGCGGAACCGCATATTGGATTACTCCATAGAGGCACAGAGAAATTGATCGAGTATAAAACGTATCTTCAAGCTTTACCTTATTTTGATTGTTTAGATTATGTTCCTATGATGGCCTAAGAACACGCTTATTCTTTAGCTGTAGAGAGACTTTGTAATTGTGAGGTCCCATTACGAGCTCAGTATATACGAGTGTTATTTCGTGAAATAACTCGAATC---TTAAACCATTCACTTGCTTTAACTACTCATGCTATGGATGCGGGAGCATCAACTCCGTTCCCGTGGGCTTTTGAGGAGTGAGAAAAACTTTTAGAATTCTATGAAAGAGTATCGGGAGCCAGGATGCATGCCAGTTATATATGACCAGGTGGAGTGGCACAAGATCTGCCTTTGGGCTTAAGTGAAGATATCTTTTTATTTACATAAGAATTCGCTTCTCGTATTGACGAATTGGAAGAAATGTTAACCAACAACCGTATTCGGAAACAATGATTAGTGGATATTGGGACTGTCACTGCAGAGCAAGCTTTGGATTGGGGATTCAGTGGTGTAATGTTAAGAGGTTGTGCGACATGCTGGGATTCGCGGAAAGCAGCACCTTACGATGTTCATGACCAATCGGATTCTGACGTACCAGTAGGTACCAGAGGAGATTGCTATGATCGTTATTGTATTCGCATCGAAGAGATGCGGCAAAGTCTGCGAATCATTGTGCAATGCCCTAATCAAATGCCTAGTGGCATGATTAAAGCTGATGATCGTAAG---CCATGTCCTCCATCACGATCTCAAATGAAACGATCCATGGAATCTTCAATACACCATTCTAAACCTTATACAGAAGGTTTTTCTGTACCAGCTTCTTGTACCTATACCGCAGTTGAAGCACCTAAGGGAGAATTTGGTGTGTTTCCAGTCAGTAATGGAACCAATCGTCCTTATCGTTGTAAAATAAGAGCACCTGGCTTTGCTCATTCACAAGGACCTGATTTTATGCCCAAGCATCACATGCCAGCAGATGTGGTCACCACCACCGGTACTCAAGATATTGTGTCTGGAGAAGCAGATAGATAG
>Goswamia
ATGGCTTTCAACAAACAAATCAAGAATTTTACCTCGAACTCCGGACCCCAACACCCTGCTGCTCATGGTGTTTCATGATCAGTATCGGAAACGAATGGAGAAGTGGTAGAACGTGCGGAACCGCATATTGGATTACCCCATAGAGGCACAGAGAAATTGATCGAGTATAAAACGTATCTTCAAGCTTTACCTTATTTCGATTGTTTAGATTATGTTCCTATGATGGCCCAAGAACACGCTTATTCTTCAGCTGTAGAGAGACTTTGTAATTGTGAGGTCCCATTACGAGCTCAGTATATACGAGTGTTATTCTGTGAAATAACTCGAATC---TTAAACCATTCACTTGCTTTAACTACTCATGCTACGGATGCGGGAGCATCAACTCCGTTCCCGTGGGCTTTTGAGGAGTGAGAAAAACTCTCAGAATTCTATGAAAGAGTATCGGGAGCCAGGATGCATGCCAGTTATATATGACCAGGTGGAGTGGCACAAGATCTGCCTTTGGGCTTAAGTGAAGATATCTTTTCATTTACATAAGAATTTGCTTCTCGTATTGACGAATTGGAAGAAATGTTAACCAACAACCGTATTTGGAAACAATGATTAGTGGATATTGGGACTGTCACTGCAGAGCAAGCTTTGGATTGGGGATTCAGTGGTGTAATGTTAAGGGGTTGTGCGACATGCTGGGATTCGCGGAAAGCAGCACCTTACGATGTTCATGACCAATCGGATTCTGACGTACCAGTAGGTACCAGAGGAGATTGCTACGATCGTTATTGTATTCGCATCGAAGAGATGCGGCAAAGTCTTCGAATCATTGTGCAATGCCCTAATCAAATGCCTAGTGGCATGATTAAAGCTGATGATCGTAAGCACTCAGTTCCTCCATCACGATCTCAAATGAAACGATCCATGGAATCTTTAATACACCATTTCAAATCTTATACAGAGGGTTTTTCTGTACCAGCTTCTTGTACCTATACCGCAGTTGAAGCACCTAAGGGAGAATTTGGTGTGTTTCCAGTCAGTAATGGAACCAATCGTCCTTATCGTTGCAAAATAAGAGCACCTGGCTTTGCTCATTTACAAGGACCCGATTTTATGCCCAAGCATCACATGCCAGCAGATGTGGTCACCATCACCGGTACTCAAGATATTGTGTCTGGAGAAGCAGATAGATAG
>Haukia
ATGGCTTTCAACAAACAAATCAAGAATTTTACCTCGAACTCCGGACCCCAACACCCTGCTGCTCATGGTGTTTCATGATCAGTATCGGAAACGAATGGAGAAGTGGTAGAACGTGCGGAACCGCATATTGGATTACTCCATAGAGGCACAGAGAAATTGATCGAGTATAAAACGTATCTTCAAGCTTTACCTTATTTTGATTGTTTAGATCATGTTCCTATGATGGCCTAAGAACACGCTTATTCTTTAGCTGTAGAGAGACTTTGTAATTGTGAGGTCCCATTACGAGCTCAGTATATACGAGTGTTATTTTGTGAAATAACTCGAATC---TTAAACCATTCACTTGCTTTAACTACTCATGCTATGGATGCGGGAGCATCAACTCCGTTCCCGTGGGCTTCTGAGGAGTGAGAAAAACTTTTAGAATTCTATGAAAGAGTATCGGGAGCCAGGATGCATGCCAGTTATATATGACCAGGTGGAGTGGCACAAGATCTGCCTTTGGGCTTAAGTGAAGATATCTTTTCATTTACATAAGAATTCGCTTCTCGTATTGACGAATTGGAAGAAATGTTAACCAACAACCGTATTCGGAAACAATGATTAGTGGATATTGGGACTGTCACTGCAGAGCAAGCTTTGGATTGGGGATTCAGTGGTGTAATGTTAAGAGGTTGTGCGACATGCTGGGATTCGCGGAAAGCAGCACCTTACGATGTTCATGACCAATCGGATTCTGACGTACCAGTAGGTACCAGAGGAGATTGCTATGATCGTTATTGTATTCGCATCGAAGAGATGCGGCAAAGTCTTCGAATCATTGTGCAATGCCCTAATCAAATGCCTAGTGGCATGATTAAAGCTGATGATCGTAAG---CCATGTCCTCCATCACGATCTCAAATGAAACGATCCATGGAATCTTCAATACACCATTCCAAACCTTATACAGAAGGTTTTTCTGTACCAGCTTCTTGTACCTATACCGCAGTTGAAGCACCTAAGGGAGAATTTGGTGTGTTTCCAGTCAGTAATGGAACCAATCGTCCTTATCGTTGTAAAATAAGAGCACCTGGCTTTGCTCATTTACAAGGACTCGATTTTATGCCCAAGCATCACATGCCAGCAGATGTGGTCACCACCACCGGTACTCAAGATATTGTGTCTGGAGAAGCAGATAGATAG
>Whittieria
ATGGCTTTCAACAAACAAATCAAGAATTTTACCTCGAACTCCGGACCCCAACACCCTGCTGCTCATGGTGTTTCATGATCAGTATCGGAAACGAATGGAGAAGTGGTAGAACGTGCGGAACCGCATATTGGATTACCCCATAGAGGCACAGAGAAATTAATCGAGTATAAAACGTATCTTCAAGCTTTACCTTATTTTGATTGTTCAGATTATGTTCCTATGATGGCCTAAGAACACGCTTATTCCTCAGCTGTAGAGAGACTTTGTAATTGTGAGGTCCCATTACGAGCTCAGTATATACGAGTGTTATTTTGTGAAATAACTCGAATC---TTAAACCATTCACTTGCTTTAACTACTCATGCTATGGATGTGGGAGCATCAACTCCGTTCCCGTGGGCTTTTGAGGAGTGAGAAAAACTTTTAGAATTCTATGAAAGAGTATCGGGAGCCAGGATGCATGCCAGTTATATATGACCAGGTGGAGTGGCACAAGATCTGCCTCTGGGCTTAAGTGAAGATATCTTTTCATTCACATAAGAATTCGCTTCTCGTATTGACGAATTGGAAGAAATGTTAACCAACAACCGTATTCGGAAACAATGATTAGTGGATATTGGGACTGTCACTGCAGAGCAAGCTTTGGATTGGGGATTCAGTGGTGTAATGTCGAGAGGTTGTGCGACATGCTGGGATTCGCGGAAAGCAGCACCTTACGATGTTTATGACCAATCGGATTCTGACGTACCAGTAGGTACCAGAGGAGATTGCTACGATCGTTATTGTATTCGCATCGAAGAGATGCGGCAAAGTCTTCGAATCATTGTGCAATGCCCTAATCAAATGCCTAGTGGCATGATTAAAGCTGATGATCGTAAG---CCATGTCCTCCATCACGATCTCAAATGAAACGATCCATGGAATCTTCAATACACCATTCTAAACCTTATACAGAAGGTTTTTCTGTACCAGCTTCTTGTACCTATACCGCAGTTGAAGCACCTAAGGGAGAATTTGGTGCGTTTCCAGTCAGTAATGGAACCAATCGTCCTTATCGTTGCAAAATAAGAGCACCCGGCTTTGCTCATTTACAAGGACTCGATTTTATGCCCAAGCATCACATGCCAGCAGATGTGGTCACCACCACCGGTACTCAAGATATTGTGTCTGGAGAAGCAGATAGATAG
>Helminthostachys
-----------------------------------------------------------------------------------------------------------------------------------------------------------------------------------------------------------------TCATGTTCCTATGATGGCCTAAGAACACGCTTATTCTTCAGCTGTAGAGAGACTTTGTAATTGTGAGGTCCCATTATGAGCTCAGTATATACGAGTGTTATTTCGTGAAATAACTCGAATT---TTAAATCATTTACCTGCTTCAACTACTCATGCTATGGATGCGGGAGCATCAACTCCGTTCCCGTGGGCTTTTGAGGAGTGAGAAAAACTTTTAGAATTCCATGAAAGAGTATCAGGAGCCAGGATGCATGCCAGTTATATATGACCAGGTGGAGTGGCACAAGATCTGCCTTTGGGCTTAAGTGAAGATATCTTTTTATTTACATAATAATTTGCTTCTCGTATTGACGAATCAGAAGAGATGTTAACCAACAACCGTATTCGGAAACAACGATTAGTGGATATTGGTACTGTCACTGCAGAGCAAGCTTTGGATTGGGGATTCAGTGGTGTAATGTTAAGAGGTTGTGCGACATGCTGGGATTTGCGGAAAGCAGCACCTTACGATGTTTATGACCAATCGGATTCTGACGTACCAGTAGGTACCAGAGGAGATTGCTATGATCGTTATTGTATTCGTATCGAAGAGATGCGGCAAAGTATTTGAATCATTGTGCAATGTCTTAATAAAATGCCTGGTGGCATGATTAAAGCTGATGATCGTAAG---CTATGTCCTCCATCACGATCTCAAATGAAACGATCCATGGAATC----------------------------------------------------------------------------------------------------------------------------------------------------------------------------------------------------------------------------------------------------------------------
>Rhizoglossum
ATGGCTTTCAACAAACAAATCAAGAATTTTACCTCGAACTCCGGACCCCAACACCCTGCTGCTCATGGTGTTTCATGATCAGTATCGGAAACGAATGGAGAAGTGGTAGAACGTGCGGAACCGCATATTGGATTACCCCATAGAGGCACAGAGAAATTAATCGAGTATAAAACGTATCTTCAAGCTTTACCTTATTTTGATTGTTCAGATTATGTTCCTATGATGGCCTAAGAACACGCTTATTCCTCAGCTGTAGAGAGACTTTGTAATTGTGAGGTCCCATTACGAGCTCAGTATATACGAGTGTTATTTTGTGAAATAACTCGAATC---TTAAACCATTCACTTGCTTTAACTACTCATGCTATGGATGCGGGAGCATCAACTCCGTTCCCGTGGGCTTTTGAGGAGTGAGAAAAACTTTTAGAATTCTATGAAAGAGTATCGGGAGCCAGGATGCATGCCAGTTATATATGACCAGGTGGAGTGGCACAAGATCTGCCTCTGGGCTTAAGTGAAGATATCTTTTCATTCACATAAGAATTCGCTTCTCGTATTGACGAATTGGAAGAAATGTTAACCAACAACCGTATTCGGAAACAATGATTAGTGGATATTGGGACTGTCACTGCAGAGCAAGCTTTGGATTGGGGATTCAGTGGTGTAATGTCGAGAGGTTGTGCGACATGCTGGGATTCGCGGAAAGCAGCACCTTACGATGTTTATGACCAATCGGATTCTGACGTACCAGTAGGTACCAGAGGAGATTGCTACGATCGTTATTGTATTCGCATCGAAGAGATGCGGCAAAGTCTTCGAATCATTGTGCAATGCCCTAATCAAATGCCTAGTGGCATGATTAAAGCTGATGATCGTAAG---CCATGTCCTCCATCACGATCTCAAATGAAACGATCCATGGAATCTTCAATACACCATTCTAAACCTTATACAGAAGGTTTTTCTGTACCAGCTTCTTGTACCTATACCGCAGTTGAAGCACCTAAGGGAGAATTTGGTGCGTTTCCAGTCAGTAATGGAACCAATCGTCCTTATCGTTGCAAAATAAGAGCACCCGGCTTTGCTCATTTACAAGGACTCGATTTTATGCCCAAGCATCACATGCCAGCAGATGTGGTCACCACCACCGGTACTCAAGATATTGTGTCTGGAGAAGCAGATAGATAG
>Mankyua
ACGGCTTTCAACAAACAAATCAAGAATTTTACTTCGAATTCCGGACCTCAACATCCTGCTGCTCATGGTGTTTCACGATCAGTATCGGAAACGAATGGAGAAGTGGTAGAACGTGCGGAACCGCATATTGGATTACCCTATAGAGGCACAGAAAAATTGATCGAGTATAAAACGTATCTTCAAGCTTTACCTCATTTTGATTGTTTAGATCATGTTTCTATGATGGCCTAAGAACACGCTTATTCTTCAGCTGTAGAGAGACTTTGTAATTGTGAGGTCCCATTATGAGCTCAGTATATACGAGTGTTATTTCGTGAAATAACTCGAATT---TTAAATCATTTACCTGCTTCAACTACTCATGCTATGGATGTGGGAGCATCAACTCCGTTCCTGTGGGCTTTTGAGGAGTGAGAAAAACTTTTAGAATTCCATGAAAGAGTATCGGGAGCCAGGATGCATGCCAGTTATATATGACCAGGTGGAGTGGCACAAGATCTGCCTTTGGGCTTAAGTGAAGATATCTTTTTATTTACATAACAATTCGCTTCTCGTATTGACGAATCAGAAGAAATGTTAACCAACAACCGTATTCGGAAGCAACGATTAGTGGATATTGGTACTGTCACTGCAGAGCAAGCCTTGGATTGGGGATTCAGTGGTGTAATGTTAAGAGGTTGTGCGACATGCTGGGATTTGAGGAAAGCAGCACCTTACGATGTTTATGACCAATCGGATTCTGACGTACCAGTAGGTACCAGAGGAGATTGCTACGATCGTTATTGTATTCGTATCGAAGAGATGCGGCAAAGTATTCGAATCATTGTGCAATGTCTTAATAAAATGCCTAGTGGCATGATTAGAGCTGATGATCGTAAG---CTATGTCCTCCATCACGATCTCAAATGAAACGATCCATGGAATCTTTAATTCACCATTCTAAACTTTATACAGAAGGTTTTTCTGTACCAGCTTCTTGTACCTATACCGCAGTTGAAGCACCTAAGGGAGAATTTGGTGTGTTTCCAGTCAGTAATGGAACCAATCGTCCTTATCGCTGTAAAATAAGAGCACCTGGCTTTGCTCATTTACAAGGGCTCGATTTTATGTCCAAACATCACATGCCAGCAGATGTGGTCACCATCATCGGTACTCAAGATATTGTGTCTGGAGAAGCAGATAGATAG
>Botrypus
ACGGCTTTCAACAAACAAATCAAGAATTTTACTTCGAATTCCGGACTTCAACATCCTGTTGCTCATGGTGTTTCATGATCAGTATCGGAAACGAATGGAGAAGTGGTAGAACGTGCGGAACCGCATATTGGATTACTCTATAGAGGCACGGAGAAATTGATCGAGTATAAAACGTATCTTCAAGCTTTACTTCATTCTGATTGTTTAGATCATGTTCCTATGATGGCCTAAGAACACGCTTATCCTTCAGCTGTAGAGAGACTTTGTAATTGTGAGGTCCCATTACGAGCTCAGTATATACGAGTGTTATTTCGTGAAATAACTCGAATT---TTAAATCATTCACCTGCTTTAACTACTCATGCTATGGATGTGGGAGCATCAACTCCGTTCCTGTGGGCTTTTGAGGAGTGAGAAAAACTTTTAGAATTCCATGAAAGAGTATCGGGAGCCAGGATGCATGCCAGTTATATATGACCAGGTGGAGTGGCACAAGATCTGCCTCTGGGCTTAAGTCAAGATATCTTTTTATTTACACAATAATTTGCTTCTCGTATTGACGAATCGGAAGAAATGTTAACCAACAACCGTATCCGGAAACAACGATTAGTGGATATTGGTACTGTCACTGCAGAGCAAGCTTTGGATTGGGGATTCAGTGGTGTAATGTTAAGAGGTTGTGCGACATGCTGGGATTTGCGGAAAGCAGCACCTTACGATGTTTATGACCAATCGGATTCTGACGTACCAGTAGGTACCAGAGGAGATTGCTATGATCGTTATTGTATTCGTATCGAAGAGATGCGGCAAAGTATTCGAATCATTGTGCAATGTCTTAATAAAATGCCTAGTGGCATGATTAAAGCTGATGATCGTAAG---CTATGTCCTCCATCATGATCTCAAATGAAACGATCCATGGAATCTTCAATTCACCATTCTAAACTTTATACAGAAGGTTTTTCTGTACCAGCTTCTTCTACCTATACCGCAGTTGAAGCACCTAAGGGAGAATTTGGTGTGTTTCCAGTCAGTAATGGAACCAATCGTCCTTATTGTCGTAAAGTAAGAGCACCTGGCTTTGCTCATTCACAAGGGCTCGATTTTATGTCCAAACATCACATGCCAGCAGATGTGGTCACCATCATCGGTACTCAAGATATTGTGTCTGGAGAAGCAGATAGATAG
