# Supplementary material for: Organellar phylogenomics of Ophioglossaceae fern genera
Source: Front Plant Sci. 2024 Jan 15;14:1294716. doi: 10.3389/fpls.2023.1294716 (PMC10823028; doi:10.3389/fpls.2023.1294716)
Supplement: Supplementary file 3 [file DataSheet_3.zip › Supplementary file S2/mtDNA_CDS/trim/nad9.fas]

>Sahashia
ACGGATAACCGATTCTTTTTCAAATCTCTGAGAGCTACTTTCTCATTA---TGGATCCAGAAATTTCAAGCATCGAAACATGAAAAGATCTCACATACCATACTGGACTACCTATTTTCATTATTATGCTATTCAAAATATCATACCAATACGTGTTTTTAAGTTTTGATCGATACTCGCGGAGTTGATTATCCTTCT------TGAGAATGAAGATTTGAAGTAGTTTATAATTCATCAAGTATTTAGTATAACCCATGCCTTCGTATACAGACCGGTGTAGACGAAATCACTTCTGCCAGTTCGGTAGTCAGTCTATTTCCATCAGCCGGCTGGTGGGAGCGAGAAGTCTGGGATATGTTTGGTGTTTCTTTCTTCAATCATCCCGATTCACGCCGTATATCAACAGACTATGGGTTTGAGGGTCATCCATTATGAAAAGACTTTCTTTTGAGTGGATATGTGGAAGTACGTTATGATGATTCAGAAAAACGTGTGGTTTCTGAACCGATGGAGATGACTCAAGAATTTCGTTATTTTGACTTTCATAGTCCTTGGGAACCA
>Helminthostachys
ACGGATAACCAATTCTTTTTCAAATCCCTGAGAGCTACTTTCCCGTTA---TGGATTTAGAAATTTTAAGCATCAAAACATGAAAAGATCTCATATACCATACTGGACTACCCATTTTCATTATTATGCTATTCAAAATATCATACCAATACGTGTTTTTAAGTTTCGATCGATATTCGCGGAGTTGATTATCCTTCT------TGAGAATGAAGATTTGAAGTAGTTTATAATCCATCAAGTATTTAGTATAACCCATGCCTTCGTGTATAGACTAGTGTAGACGAAATCACTTCTGCCAGTTCGGTAGTAAGTCTATTTCCCTCAGCCGGCTGGTGGGAGCGAGAAGTCTGGGATATGTTTGGTGTTTCTTCCTTCAATCATCCTGATTCACGCCGTATATCAACAGACTATGGGTTTGAGGGTCATCCATTATGAAAAGACTTTCCTTTGAGTGGATACGTGGAAGTACGTTATGATGATTCAGAAAAACGTGTGGTTTCTGAACCGATGGAGATGACTCAAGAATTTCGTTCTTTTGATTTTTCTAGTCCTTGGGAACCA
>Botrypus
ACGGATAACCGATTCTTTTTCAAACCTCTGAGAGCTACTTTCTCGTTA---TGGATCTAGAAATTTTAAGCATCGAAACATGAAAAGATCTCACATACCATACTGGACTACCTATTTCCATTACTATGCCATTCAAAATATCATACCAATACGTGTTTTTAAGTTTTGATCGATATTCGCGGAGTTGATTATCCTTCT------TGAGAATGAAGATTTGAAGTAGTTTATAATTCATCAAGTATTTAGTATAACTCATGCCTTCGTGTATAGACCGGTGTAGACGAAATCACTTCTGCCAGTTCGGTAGTCAGTCTATTTCCATCAGCCGGCTGGTGGGAGCGAGAAGTCTGGGATATGTTTGGTGTTTCTTCCTCTAATTATCCCGATTTACGCCGTATATCAACAGACTATGGGTTTGAGGGTCATCCATTATGAAAAGACTTTCTTTTGAGTGGATATGTGGAAGTACGTTATGATGATTCAGAAAAACGTGTGGTTTCTGAACCGATGGAGATGACTCAAGAATTTCGTTATTTTGATTTTCATAGTCCTTGGGAACCA
>Cheiroglossa
ATGGATAACCAATTCTTTTTTAAATCTCTGAGGACG---------TTA---TGGATATATAAGTTTGAAGCATCGAAACATGAAAAAATCTTATATACCACACCAGACTACCTATTCCCATTATTATGCTATTTAAAATATCATACCAATACGCGTTTTCAAGTTCTGATCGATATTTGCGGAGTTGATTATCCTTCT------CGAGAACGAAGATTTGAAGTAGTTTATAATTTATTAAGTATTTAGTACAACTCATGCCTTCGTGTATAGACCGGTGTAGACGAAACCACTTCCGTCAGTTCGGTAGTAAGTCTATTTCCATCAGCCGGCTGGTGGGAGCGGGAAGTCTGGGATATGTTTGGTGTTTCTTCTTCCAATCATCCCGATTCACGCCGTACATCAACAGACTATGGGTTTGAGGGTCATCCATTACGAAAAGACTTTCCTTTGAGTGGATATGTGGAAGTACGTTATGATGATTCAGAAAAACGTGTGGTTTCTGAACCGATGGAGATGACTCAAGAATTTCGTTCTTTTGATTTTTCTAGTCCTTGGGAACCG
>Ophioglossum_austroasiaticum
ACGGATAACCAATTCTTTCTCAAATCTCTGAGGGCTACTTTCCCGTTA---TGGATATATAAGTTTGAAGCATCGAAACATGAAAAAATCTCATATACCACACCGGACTACCCATTCCCATTATTATGCTATTCAAAATATCATACCAATACGTGTTTTTAAGTCCCGATCGATACTCGCGGAGTTGATTATCCCTCT------CGAGAATGAAGATTTGAAGTAGTTTATAATTCATCAAGTATTTAGTACAACTCATGCCTTCGTGTATAGACCGGTGTAGACGAAACCACTTCCGCCAGTTCGGTAGTAAGTCTATTTCCATCCGCCGGCTGGTGGGAGCGGGAAGTATGGGATATGTTTGGTGTTTCTTCCTCCAATCATCCCGATTCACGCCGTACATCAACAGACTATGGGTTTGAGGGTCATCCATTACGAAAAGACTTTCCTTTGAGTGGATATGTGGAAGTACGTTATGATGATTCAGAAAAACGTGTGGTTTCTGAACCGATGGAGATGACTCAAGAATTTCGTTCTTTCGATTTTTCTAGTCCTTGGGAACCA
>Botrychium
---GATAACCGATTCTTTTTCAAACCTCTGAGAGCTACTTTCCCGTCA---TGGATCTAGAAATTTTAAACATCAAAACATGAAAAGATCTCACATACCATACTGGACTACCCACTTTCATTACTATGCCATCCAAAATATCATACCAATATGCGTTTTTAAGTTTTGATCGATACTCGCGGAGTTGATTATCCTTCT------TGAGAATGAAGATTTGAAGTAGTTTATAATTCATCAAGTATTCAGTATAACTCATGCCTTCGTGTATAGACCGGTGTAGACGAAATCACTTCTGCCAGTCCGGTAGTCAGTCTATTTCCATCAGCCGGCTGGTGGGAGCGAGAAGTCTGGGATATGTTTGGTGTTTCTTCCTCTAATCATCCTGATTCACGCCGTATACCAACAGACTATGGGTTTGAGGGTCATCCATTATGAAAAGACTTTCTTTTGAGTGGATATGTGGAAGTACGTTATGATGATTCAGAAAAACGTGTGGTTCCTGAACCGATGGAGATGACTCAAGAATTTCGTTATTTTGATTTTCATAGTCCTTGGGAACCA
>Sceptridium
ACGGATAACCGATTCTTTTTCAAACCTCTGAGAGCTACTTTCCCGTTA---TGGATCTAGAAGTTCTAGGCATCAAAGCATGAAAAGATCTCACATACCACACTGGACTACCTATTTTCATTACTATGCTATTCAAAATATCATACCAATATGCGTTTTTAAGTTTTGATCGATACTCGCGGAGTTGATTATCCTTCT------TGAGAATGAAGATTTGAAGTAGTTTATAATTTATTAAGTATTCGGTATAACTCATGCCTTCGTGTATAGACCGGTGTAGACGAAATCACTTCTGCCAGTTCGGTAGTCAGTTTATTTCCATCAGCCGGCTGGTGGGAGCGAGAAGTCTGGGATATGTTTGGTGTTTCTTCCTCTAATTATCCTGATTTACGCCGTACACCAACAGACTATGGGTTTGAGGGTCATCCATTATGAAAAGACTTTCTTTTGAGTGGATATGTGGAAGTACGTTATGATGATTCAGAAAAACGTGCGGTTTCTGAACCGATGGAGATGACTCAAGAATTTCGTTATTTTGATTTTCATAGTCCTTGGGAACCA
>Japanobotrychium
ACGGATAACCGATTCTTTTTCAAACCTCTGAGAGCTACTTTCCCGTTA---TGGATCTAGAAATTCTAAGCATCAAAACATGAAAAGATCTCACATACCATACTGGACTACCTATTTTCATTACTATGCTATTCAAAATCTCATACCAATATGCGTTTTTAAGTTTTGATCGATATTCGCGGAGTTGATTATCCTTCT------TGAGAATGAAGATTTGAAGTAGTTTATAATTTATCAAGTATTCAGTATAACTCATGCCTTCGTGTATAGACCGGTGTAGACGAAATCACTTCTGCCAGTTCGGTAGTCAGTCTATTTCCATCAGCCGGCTGGTGGGAGCGAGAAGTCTGGGATATGTTTGGTGTTTCTTCCTCTAATTATCCTGATTCACGCCGTATACCAACAGACTATGGGTTTGAGGGTCATCCATTATGAAAAGACTTTCTTTTGAGTGGATATATGGAAGTACGTTATGATGATTCAGAAAAACGTGCGGTTTCTGAACCGATGGAGATGACTCAAGAATTTCGTTATTTTGATTTTCATAGTCCTTGGGAACCA
>Huperzia
---ACGAACCAATTGTTTTTCAAATTTATGAAAGCTACTTTACCTAAA---CGGATAAATCAATGTCAAACATCAAAACAAGAAAATCTATTATATACCAATCCAGACTACCCATTCCAATTATTATGGTTTTTGAAATATCATACCAATACACGTTTTCAAGTTTCGATCGAGATTTGCGGAGTTGATTATCCTTCC------CGGAAACAAAGATTTGAAGTAGTTTATAATTCACTTAGTGTTGACTATAATACACGCATACGTATATTAACAAGTTACGATGAAATAACTCCAATTTGTTCGGTAGTTGGTATATTTCCATCCGCCGGCTGGTGGGAGCGAGAAGTATGGGATATGTTTGGTGTGTTTTTTTCCAATCATCCTGATTTACGTCGTATATTAACAGATTATGGTTTTGAGGGTCATCCATTACGAAAAGACTTTCCTTTGAGTGGATATGTGGAAGTACGTTATGATGATTCAGAGAAACGTGTGGTTTCTGAACCAATTGAGATGACTCAAGAATTTCGCTATTTTGATTTCGCTAGTCCTTGGGAACAA
>Psilotum
ATGGATAACCAATTATTCTTAAAATCCCCGAGAGCTACTTTACCGTTG---TGGATACACAAATTCAAAGCATCAAAACATGAGAATATATCATATACCACTCCGGACTACCTATTCCAATCATTATGCTTTTTGAAATATCATACCAATACGCGTTCTCAAGTTTTGATCGATATTCGCGGAGTTGATTATCCTTCT------CGAAAACAAAGATTTGAAGTGGTTTATAATTTACCGAGTATTCGGTATAACTCACGCCTTTGTGCACAGATCAGTGTGGACGAAATAACTCCTGCCAGTTCGGTAGTCGGTCTATTTCCATCAGCCGGCTGGTGGGAGCGGGAAGTCTGGGATATGTCCGGTGTTTCTCTCTCCAATCATCCTGATTCACGCCGTATATCAACAGATTATGGTTTTGAGGGTCATCCTTTACGGAAAGACTTTCCTTTGAGTGGATATGTGGAAGTACGTTATGATGATCCGGAAAAACGTGTGGTTTCTGAACCGATGGAGATGACTCAAGAATTTCGCTATTCCGATTTTTCAAGCCCTTGGGAACCA
>Ophioderma
ATGGATAACCAATTCTTTTTTCAATCTCTTCGGGCTACTGTACCTAAA---TGGATCTATAAGTTTGAAGCATCGAAACAGGAAAAAATAGTCTATACCACACCAGACTACCTATTCCCATTATTATGCTATTTCAAATATAATACAAATACGCGTTTTCTTCTTCTGATCGATATTTGCGGAGTTGATTATCCTTCAAATCATCGAAAAAATAGATTTTCAGTAGTTTATAATTGCTTAAGTATTTAGTACAACTCATGCCTTCGTGTATAGACCGGTGTAGACGAAACCACTTCCGTCAGTTCGGTAGTAAGTCTATTTCCATCAGCCGGCTGGTGGGAGCGGGAAGTCTGGGATATGTTTGGTGTTTCTTCTTCCAATCATCCCGATTCACGCCGTACATCAACAGACTATGGGTTTGAGGGTCATCCATTACGAAAAGACTTTCCTTTGAGTGGATATGTGGAAGTACGTTATGATGATTCAGAAAAACGTGTGGTTTCTGAACCGATGGAGATGACTCAAGAATTTCGTGCTTTTGATTTTGCTAGTCCTTGGAAAGCT
>Ophioglossum_californicum
ACGGATAACCAATTCTTTCTCAAATCTCTGAGGGCTACTTTCCCGTTA---TGGATATATAAGTTTGAAGCATCGAAACATGAAAAAATCTCATATACCACACCGGACTACCCATTCCCATTATTATGCTATTCAAAATATCATACCAATACGTGTTTTTAAGTCCCGATCGATACTCGCGGAGTTGATTATCCCTCT------CGAGAATGAAGATTTGAAGTAGTTTATAATTCATCAAGTATTTAGTACAACTCATGCCTTCGTGTATAGACCGGTGTAGACGAAACCACTTCCGCCAGTTCGGTAGTAAGTCTATTTCCATCGGCCGGCTGGTGGGAGCGGGAAGTCTGGGATATGTTTGGTGTTTCTTCCTCCAATCATCCCGATTCACGCCGTACATCAACAGACTATGGGTTTGAGGGTCATCCATTACGAAAAGACTTTCCTTTGAGTGGATATGTGGAAGTACGTTATGATGATTCAGAAAAACGTGTGGTTTCTGAACCGATGGAGATGACTCAAGAATTTCGTTCTTTCGATTTTTCTAGTCCTTGGGAACCA
>Ginkgo
ACGGATAACCAATTAATTCTCAAATATCCAAGAGAGACTTCACCCAATAAATGGGTACATAAAATGGAAAGATCGGAACACGAGAATATATCATATACCAATACGGACTACCCATTTCAATTGTTATGGTCTCCGAAATATCATACCTATACGCGTTCTCAAGTTTCGATCGATATTCGCGGAGTTGATTATCCCTCT------CGAAAACGAAGATTTGAAGTGGTTCATAATTCACCAAGTACTCGGTATAACCCACGCATTCGTGTACAAACCAGTGTAGACGAAATAACACGAATATCTCCGGTAGTAAGTCCATCTCCATCAGCCGGCCGGTGGGAGCGAGAAGTATGGGATACGTCCGGTGTTTATCTCATCAATCATCCGGATCTACGCCGTGTATTAACAGATTATGGTTTCGAGGGTCATCCATCACGAAAAGACTTCCCTCTGAGTGGATACGTGGAAGTACGCTATGATGATCCGGAGAAACGTGTGGTTTCTGAACCAATTGAGATGACCCAAGAATTTCGCTATTCTGATTTTGCTAGTCCTTGGGAACAA
>Whittieria
ACGGATAACCAATTCTTTCTCAAATCTCTGAGGGCTACTTTCCCGTTA---TGGATATATGAGTTTGAAGCATCGAAACATGAAGAAATCTCATATACCACACCGGACTACCCATTCCCATTATTATGCTATTCAAAATATCATACCAATACGTGTTTTTAAGTCCCGATCGATACTCGCGGAGTTGATTATCCTTCT------CGAGAATGAAGATTTGAAGTAGTTTATAATTCATCAAGTATTTAGTACAACTCATGCCTTCGTGTATAGACCGGTGTAGACGAAACCACTTCCGCCAGTTCGGTAGTAAGTCTATTTCCATCCGCCGGCTGGTGGGAGCGGGAAGTCTGGGATATGTTTGGTGTTTCTTCCTCCAATCATCCCGATTTACGCCGTACATCAACAGACTATGGGTTTGAGGGTCATCCATTACGAAAAGACTTTCCTTTGAGTGGATATGTGGAAGTACGTTATGATGATTCGGAAAAACGTGTGGTTTCTGAACCGATGGAGATGACTCAAGAATTTCGTTCTTTTGATTTTTCTAGTCCTTGGGAACCA
>Goswamia
ACGGATAACCAATTGTTTCTCAAATCTCTGGGGGCTACTTTCCCGTTA---CGGATATATAAGTTTGAAGCATCGAAACATGAAAAAGTCTCATATACCACACCGGACTACCCATTCCCATTATTATGCTATTCAAAATATCATACCAATACGTGTTTTTAAGTCCCGATCGATACTCGCGGAGTTGATTATCCTTCT------CGAGAATGAAGATTTGAAGTAGTTTATAATTCATCAAGTATTTAGTACAACTCATGCCTCCGTGTATAGACCAGTGTAGACGAAACCACTTCCGCCAGTTCGGTAGTAAGTCTATTTCCATCAGCCGGCTGGTGGGAGCGGGAAGTCTGGGATATGTTTGGTGTTTCTTCCTCCAATCATCCCGATTTACGCCGTACATCAACAGACTATGGGTTTGAGGGTCATCCATTACGAAAAGACTTTCCTTTGAGTGGATATGTGGAAGTACGTTATGATGATTCAGAGAAACGTGTGGTTTCTGAACCGATGGAGATGACTCAAGAATTTCGTTCTTTTGATTTTTCTAGTCCTTGGGAACCA
>Haukia
ACGGATAACCAATTCTTTCTCAAATCTCTGAGGGCTACTTTCCCGTTA---CGGATATATAAGTTTGAAGCATCGAAACATGAAAAAATCTCATATACCACACCGGACTACCCATTCCCATTATTATGCTATTCAAAATATCATACCAATACGTGTTTTTAAGTCCCGATCGATACTCGCGGAGTTGATTATCCTTCT------CGAGAATGAAGATTTGAAGTAGTTTATAATTCATCAAGTATTTAGTACAACTCATGCCCTCGTGTATAGACCGGTTACGACGAAACCACTTCCGCCAGTTCGGTAGTAAGTCTATTTCCATCAGCCGGCTGGTGGGAGCGGGAAGTCTGGGATATGTTTGGTGTTTCTTCCTCCAATCATCCCGATTCACGCCGTACATCAACAGACTATGGGTTTGAGGGTCATCCATTACGAAAAGACTTTCCTTTGAGTGGATATGTGGAAGTACGTTATGATGATTCAGAAAAACGTGTGGTTTCTGAACCGATGGAGATGACTCAAGAATTTCGTTCTTTTGATTCTTCTAGTCCTTGGGAACCA
>Rhizoglossum
ACGGATAACCAATTCTTTCTCAAATCTCTGAGGGCTACTTTCCCGTTA---TGGATATATGAGTTTGAAGCATCGAAACATGAAGAAATCTCATATACCACACCGGACTACCCATTCCCATTATTATGCTATTCAAAATATCATACCAATACGTGTTTTTAAGTCCCGATCGATACTCGCGGAGTTGATTATCCTTCT------CGAGAATGAAGATTTGAAGTAGTTTATAATTCATCAAGTATTTAGTACAACTCATGCCTTCGTGTATAGACCGGTGTAGACGAAACCACTTCCGCCAGTTCGGTAGTAAGTCTATTTCCATCCGCCGGCTGGTGGGAGCGGGAAGTCTGGGATATGTTTGGTGTTTCTTCCTCCAATCATCCCGATTTACGCCGTACATCAACAGACTATGGGTTTGAGGGTCATCCATTACGAAAAGACTTTCCTTTGAGTGGATATGTGGAAGTACGTTATGATGATTCGGAAAAACGTGTGGTTTCTGAACCGATGGAGATGACTCAAGAATTTCGTTCTTTTGATTTTTCTAGTCCTTGGGAACCA
>Mankyua
ACGGATAACCAATTATTTTTCAAATCTCTGAGAGCTACTTTCCCGTTA---TGGATTTCTAAATTTCAAGCATCGAAACATGAAAAGATCTCATATACCATACTGGACCACCCATTTTCATTATTATGCTATTCAAAATATCATACCAATACGTGTTTCTAAGTTTCGATCGATATTCGCGGAGTTGATTATCCCTCT------TGAGAATGAAGATTTGAAGTAGTTTATAATTCATTAAGTATTTAGTATAACTCACGCCTTCGTGTACAGACCGGTGTAGACGAAATCACTTCTGTCAGTTCGGTAGTCAGTCTATTTCCATCAGCCGGCTGGTGGGAGCGAGAAGTCTGGGATATGTTTGGTGTTTCTCTCTTCAATCATCCTGATTCACGCCGTATATCAACAGACTACGGTTTTGAGGGTCATCCATTATGAAAAGACCTTCCTTTGAGTGGATATGTGGAAGCACGTTATGATGATCCAGAAAAACGTGTGGTTTCTGAACCGATGGAGATGACTCAAGAATTTCGTTCTTTTGATTTTTCTAGTCCTTGGGAACCA
