# Supplementary material for: Organellar phylogenomics of Ophioglossaceae fern genera
Source: Front Plant Sci. 2024 Jan 15;14:1294716. doi: 10.3389/fpls.2023.1294716 (PMC10823028; doi:10.3389/fpls.2023.1294716)
Supplement: Supplementary file 3 [file DataSheet_3.zip › Supplementary file S2/mtDNA_CDS/trim/rpl16.fas]

>Sahashia
GGTGACGGTTACAAAACAGACGGTACATAACTTGGTTTTGGAAAATATGGCCCTAAAAGTTGTGAAGCTGGTCGTATTTTCTATAAAATCATTGAAGCAGCACGTCGTGCTATAAGCAGACATTTTCGAAGAAATGGT---TGAATATGGGTAAGAGTTTTCGCAGATACTCCTATTACCAGTAAACCTACAGAAGTGAGAATGGGAAAAGGAAAAGGAAATCCTACAGGTTGGATGGCTCATGTGGTGACAGGACAAATATCATTTGAAATGGATGGTGTGAGTTTGTCTTTAGCCCAAGAAGCTGCTACATTAGCAGCGCATAGACCATGTGTGTCAACCAAGTTTGTTCAGTGGTCGTAA
>Helminthostachys
GGTGAAGGTTACAAAACAGACGGTACATAACTTGGTTTTGGAAAATATGGCCCTAAAAGTTGTGAAGCTGGTCGTATTTCCTATAAAATCATTGAAGCAGCACGTCGTGCTATAAGCAGACATTTTCGAAGAAATGGT---CGAATATGGGTAAGAGTTTTCGCAGATACTCCTATTACCAGTAAACCCACAGAAGTGAGAATGGGAAAAGGAAAAGGAAATCCTACAGGTTGGATGGCTCATGTGGTGACAGGACAAATCTCATTTGAAATGGATGGTGTGAGTTTGTCTTTAGCCTAAGAAGCTGCTACATTAGCAGCGCATAGACCATGTGTGTCAACCAAGTTTGTTCAGTGGTCGTAA
>Botrychium
GGTGAAGGTTACAAAACAGACGGTACATAACTTGGTTTTGGAAAATATGGCCCTAAAAGTTGTGAAGCTGGTCGTATTTCCTACAAAATCATTGAAGCAGCACGTCGTGCTATAAGCAGACATTTTCGAAGAAATGGT---TGAATATGGGTAAGAGTTTTCGCAGATACTCCTACTACCAGTAAACCTACGGAAGTGAGAATGGGAAAAGGAAAAGGAAATCCCACAGGTTGGATGGCTCATGTGGTGACAGGACAAATCCCATTTGAAACGGATGGTGTGAGTTTGTCTTTAGCCCAAGAAGCAGCTACATTAGCAGCGCATAGACCATGTGTGTCAACCAAGTCTGTTCAGTGGTCGTAA
>Sceptridium
GGTGAAGGTTACAAAACAGACGGTACATAACTTGGTTTTGGAAAATATGGCCCTAAAAGTTGTGAAGCTGGTCGTATTTCCTATAAAATCATTGAAGCAGCACGTCGTGCTATAAGCAGACATTTTCGAAGAAATGGT---TGAATATGGGTAAGAGTTTTCGCAGATACTCCTACTACCAGTAAACCTACGGAAGTGAGAATGGGAAAAGGAAAAGGAAATCCTACAGGTTGGATGGCTCATGTGGTGACAGGACAAATCCCATTTGAAACGGATGGTGTGAGTTTGTCTTTAGCCTAAGAAGCAGCTACATTAGCAGCGCATAGACCATGTGTGTCAACCAAGTCTGTTCAGTGGTCGTAA
>Japanobotrychium
GGTGAAGGTTACAAAACAGACGGTACATAACTTGGTTTTGGAAAATATGGCCCTAAAAGTTGTGAAGCTGGTCGTATTTCCTATAAAATCATTGAAGCAGCACGTCGTGCTATAAGCAGACATTTTCGAAGAAATGGT---TGAGTATGGGTAAGAGTTTTCGCAGATACTCCTACTACCAGTAAACCTACGGAAGTGAGAATGGGAAAAGGAAAAGGAAATCCTACAGGTTGGATGGCTCATGTGGTGACAGGACAAATCCCATTTGAAATGGATGGTGTGAGTTTGTCTTTAGCCCAAGAAGCAGCTACATTAGCAGCGCATAGACCATGTGTGTCAACCAAGTTTGTTCAGTGGTCGTAA
>Cheiroglossa
GGTGAAGGTTACAAAACGGACGGTACACAACTTGGTTTTGGAAAATATGGCCCTAAAAGTTGTGAAGCTGGTCGTATTTCTTCCGAAACCATTGAAGCAGCACGTCGTGCTACAAGCAGACGTTTTCGAAGAAATGGT---CGAATATGGGTAAGAGTTTTCGCAGATACTCCTATTACCAGTAAACCCACAGAAGTGAGAATGGGAAAAGGAAAAGGAAATCCTACAGGTTGGGTGGCTCATGCGGTGACAGGACAAATCTCATTCGAAATGGATGGTGTGGGTTTGTCTTTAGTCCAAGAAGCTGCTACATTAGCAGCGCATAGACTATGTGTGTCAACCAAGTCTGTTCAGTGGTCGTAA
>Ophioglossum_austroasiaticum
GGTGAAGGTTACAAAACGGACGGTACACAACTTGGTTCTGGAAAATATGGCCCTAAAAGTTGTGAAGCTGGTCGTATTTCTTCCGAAACCATTGAAGCAGCACGTCGTGCTACAAGCAGACGTTTTCGGAGAAATGGT---CGAATATGGGTAAGAGTTTTCGCAGATACTCCTATTACCAGTAAACCCACAGAAGTGAGAATGGGAAAAGGAAAAGGAAATCCTACAGGTTGGGTGGCTCATGCGGTGACAGGACAAATCTCATTCGAAACGGATGGTGTGGGTTTGTCTTTAGTCCAAGAAGCTGCTACATTAGCAGCGCATAGGCTATGTGTGTCAACCAAGTCTGTTCAGTGGTCGTAA
>Ophioglossum_californicum
GGTGAAGGTTACAAAACGGACGGTACACAACTTGGTTCTGGAAAATATGGCCCTAAAAGTTGTGAAGCTGGTCGTATTTCTTCCGAAACCATTGAAGCAGCACGTCGTGCTACAAGCAGACGTTTTCGGAGAAATGGT---CGAATATGGGTAAGAGTTTTCGCAGATACTCCTATTACCAGTAAACCCACAGAAGTGAGAATGGGAAAAGGAAAAGGAAATCCTACAGGTTGGGTGGCTCATGCGGTGACAGGACAAATCTCATTCGAAACGGATGGTGTGGGTTTGTCTTTAGTCCAAGAAGCTGCTACATTAGCAGCGCATAGGCTATGTGTGTCAACCAAGTCTGTTCAGTGGTCGTAA
>Ophioderma
GGTGAAGGAACCAAAACGGACGGTACACAACTTGGTTCTGGAAAACATGGCCCTAAAAGTTGTTCAGCTGGTCGTATTTCGGAAGAAACCATTGAAGCAGCACGTCGTGCTACAAGCAGACGTTTTCGAAGAAATGGGTTAAAATTATGGGTAAGAGTTTTCGCAGATACTCCTATTACCAGTAAACCCACAGAAGTGAGAATGGGAAAAGGAAAAGGAAATCCTACAGGTTGGGTGGCTCATGCGGTGACAGGACAAATCTCATTCGAAATGGATGGTGTGGGTTTGTCTTTAGTCCAAGAAGCTGCTACATTAGCAGCGCATAGACTATGTGTGTCAACCAAGTCTGTTCAGTGGTCGTAA
>Psilotum
GGTGAAGGTTGCAAAACGGACGGTACACAACTTGGTTTTGGTAAATATGGCCCTAAAAGTTGTGAAGCTGGTCGTCTTTCATATCGAACCATCGAAGCAGCACGTCGTGCTATAAGCAGACATCTTCGGAGAAATGGT---CAAGCATGGGTAAGAGTTCTCGCAGATCCTCCTATTACCAGTAAACCTACAGAAGTGAGAATGGGGAAAGGAAAAGGAAATCCCACAGGTTGGATGGCTCGTGTGGCGATAGGACAAATCTCATTTGAAATGGATAGTGTTAGTTTGTCTTTAGCTCAAGAAGCGGCTAGATTAGCAGCGCATAGACTATGTGTGTCGACCAAGTTTGTTCAGTGGTCGTGA
>Huperzia
TGTAAAGGTTGCAGAGCAGACGGTACACAACTTGGTTTTGGAAAATATGGCATTAAAAGTTGTGAAGCTGGTCGTATTTCATATCAAGCCATTGAAGCAGCGCGTCGTGCTATAAGCAGAAAATTTCGAAGAAATGGT---CAAGTATGGGTAAGAGTTTTGGCAGATATTCCTATTACCAGTAAACCTACAGAAGTTAGAATGGGAAAAGGAAAGGGAAATCCTACTGGTTGGATTGCTCGTGTAGTGGAGGGACAAATTTCATTCGAAATGGATGGTGTGAGTTTGTCAAATGCTCAACAAGCTGCTACATTAGCAGCGCATAAACTATGTTTGTCAACCAAGTTTGTTCAGTGGTCGTAA
>Dryopteris
TGTAGAGGTTGCAGAACGGACGGTACATGACTTAGTTTCGGAGAATATGGCATTAAAAGCTGTTCAGCGGGTCGTATTCCATATTAAACCATTGAAGCAGCGCGTCGCGCTATAAGCAGACATTTCCAGAGAAATGGT---CGAATATGGGTAAGAATTTTCGCAGATATTCCCATTACCCGTAAACCCACGGAAGTGAGAATGGGAAAAGGAAAAGGAAATCCTACAGGTTGGATGGCTCGTGTGGTGACGGGATAGATCTCATTTGAAACGGATGGTGTGAGTTTGTCAAATGCTCGAGAAGCTGCGACATTAGCAGCGCATAGACCATGTGTGCCAACCAAGTTTGTTCAATGGTTATAA
>Ginkgo
AGTAGGGGTTGCAAAACGGGCGGTACACAACTTGGTTTTGGAAGATATGGCATCAGAAGTTGTGGAGCCGGTCGTATTTCGTATCGAGCCATTGGAGCGGCGCGTCGTGCTACAAGCGGACAATTTCGAAGAAATGGT---CAAATATGGGTAAGAGTTTTCGCAGATCCCCCTATTACCGGTAAACCTACAGAAGTGAGAATGGGAAAAGGAAAAGGAAATCCCACGGGTCGGATTGCTCGTGCGTCCACGGGACAAATCCCATTTGAAACGGATGGTGTGAGTTTGTCAGATGCTCGACAAGCTGCTACATCGGCGGCGCATAAACCATGTTCGTCAACCAAGTTTGTTCAGTGGTCGCAA
>Whittieria
GGTGAAGGTTACAAAACGGACGGTACACAACTTGGTTCTGGAAAATATGGCCCTAAAAGTTGTGAAGCTGGTCGTATTTCTTCCGAAACCATTGAAGCAGCACGTCGTGCTACAAGCAGACGTTTTCGAAGAAATGGT---CGAATATGGGTAAGAGTTTTCGCAGATACTCCTATTACCAGTAAACCCACAGAAGTGAGAATGGGAAAAGGAAAAGGAAATCCTACAGGTTGGGTGGCTCATGCGGTGACAGGACAAATCTCATTCGAAACGGATGGTGTGGGTTTGTCTTTAGTCCAAGAAGCTGCTACATTAGCAGCGCATAGACTACGTGTGTCAACCAAGTTTGTTCAGTGGTCGTAA
>Goswamia
GGTGAGGGTTACAAAACGGACGGTACACGACTCGGTTCTGGAAAATATGGCCCTAAAAGTTGTGAAGCTGGTCGTATTTCTTCCGAAGCCATTGAAGCAGCACGTCGTGCTACAAGCAGACGTTTCCGAAGAAATGGT---CGAATATGGATAAGAGTTTTTGCAGATACTCCTATTACCAGTAGACCCAAAGAAGTGAGAATGGGGAAAGGAAAAGGAAATCCTACAGGCTGGGTGGCTCATGCGGTGACAGGACAGATTCTATTCGAAACGGATGGTGTGGGTTTGCCAGACGCCCAAGAAGCTGCTACATTAGCAGCGCATAGACTATGTGTGTCAACCAAGTCTGTTCAGTGGTCGTGA
>Haukia
GGTGAAGGTTACAAAACGGACGGTACACAACTTGGTTCTGGAAAATATGGCCCTAAAAGTTGTGAAGCTGGTCGTATTTCTTCCGAAACCATTGAAGCAGCACGTCGTGCTACAAGCAGACGTTTTCGAAGAAATGGT---CGAATATGGGTAAGAGTTTTCGCAGATACTCCTATTACCAGTAAACCCACAGAAGTGAGAATGGGAAAAGGAAAAGGAAATCCTACAGGTTGGGTGGCTCATGCGGTGACAGGACAAATCTCATTCGAAACGGATGGTGTGGGTTTGTCTTTAGTCCAAGAAGCTGCTACATTAGCAGCGCATAGACTATGTGTGTCAACCAAGTCTGTTCAGTGGTCGTAA
>Rhizoglossum
GGTGAAGGTTACAAAACGGACGGTACACAACTTGGTTCTGGAAAATATGGCCCTAAAAGTTGTGAAGCTGGTCGTATTTCTTCCGAAACCATTGAAGCAGCACGTCGTGCTACAAGCAGACGTTTTCGAAGAAATGGT---CGAATATGGGTAAGAGTTTTCGCAGATACTCCTATTACCAGTAAACCCACAGAAGTGAGAATGGGAAAAGGAAAAGGAAATCCTACAGGTTGGGTGGCTCATGCGGTGACAGGACAAATCTCATTCGAAACGGATGGTGTGGGTTTGTCTTTAGTCCAAGAAGCTGCTACATTAGCAGCGCATAGACTACGTGTGTCAACCAAGTTTGTTCAGTGGTCGTAA
>Mankyua
GGTGAAGGTGAAAAAACAGACGGTACACAACTTGGTTTTGGAAAATATGGCCCTAAAAGTTGTGAAGCTGGTCGTATTTCCTATCAAACCATTGAAGCAGCACGTCGTGCTATAAGCAGACATTTTCGAAGAAATGGT---CGAATATGGGTAAGAGTTTTCGCAGATACTCCTATTACCAGTAAACCCACAGAAGTGAGAATGGGAAAAGGAAAAGGAAATCCTACAGGTTGGATGGCTCATGTGGTGACAGGACAAATCTCATTTGAAATGGATGGTGTGAGTTTGTCTTTAGCTCAAGAAGCTGCTACATTAGCAGCGCATAGACTATGTGTGTCAACCAAGTTTGTTCAGTGGTCGTAA
