# Supplementary material for: Organellar phylogenomics of Ophioglossaceae fern genera
Source: Front Plant Sci. 2024 Jan 15;14:1294716. doi: 10.3389/fpls.2023.1294716 (PMC10823028; doi:10.3389/fpls.2023.1294716)
Supplement: Supplementary file 3 [file DataSheet_3.zip › Supplementary file S2/mtDNA_CDS/trim/rpl2.fas]

>Sahashia
---------------------------------------------------------------------------------------------------------------------------------------------------------------------------------------------------------------------------------------------------------------------------------------------------------------------------------------------------------------------------------------------------------------------------------------------------------------------------------------------------------------------------------------------------------------------------------------------------------------------------------------------------------------------------------------------------------------------------------------------------------------------------------------------------------------------------------------------------------------------------------------------------------------------------------------------------------------------------------------------------------------------------------------------------------------------------------------------ATTGATATATGAGCTAGTCATCAATTGGAAGCAGGCAAGATGATGATAAATTATGATTGGTCT---------------------------------------------------AAACCC------------------------------------TCAACCTCGTTCAAC---------------------ACAGCGAAT---AAAGGCCGAAAG---TGGTTG---GAAGAGAAGCTCCCGTGGGGGAGC---------------------------------------CGTCAGGGTGGTTCTTGGCTACGCCCCGGAAGAGACTACGCTGACCCTTATAGT---------------AATAAGAAATAC---ATACTTGATTCGTACTTTCAAATGGTAGGAAATTGCATCCCATTAGCCCATATAGCTAGAGGCGCCTGGGTACATAATACTGAATGGAATCCAGGTGAAGGCGCAAAGTTGACTTGAGCTGTAGGAACCAAAGCTAAAACAGTTGAGAAACTT---------GAGAATACACCATAA---------------------------------------------------------------------------------------------------------TGTATTGTGCGGTTACCCTTGGGGGTTCACAAACTCCCAGATTCTCGATGCCGAGCTACTATTGGTATAGTTCCTAATCCTAACCATGGTACACTACAGCTTAACAAAGCAGGAGAAAGCCGGTGGTTAGGCAGACGCCCCATTGTTCGGGGTGTTGCTATGAATCCAGTTGATCATTCTCATGGAGGAGGTGAAGGACGCACTTCCGGAGGTAGACCTTCGGTGTCACCTTGGGGAAAGCCCNCAAAGAGTGGATTCAAAACAGTGGTAAGAAAACGC---AAAAATTAG---
>Cheiroglossa
ATGATA---AGTGGCCGA------GAAGCACTGAAAAGATTAACTAATAGTTTA---AGGAGGTCTGCTGGGAGAAATTCATCAGGGCGGATTACTGTTTTTCACCGAGGGGGTGGATCAAAGCGATTGCAGCGAAGAATTGATTTGAAACGAAGCACTTCGTCCTTGGGCGTTGTAGAAGGAATCGAATATGACCCAAACCGTTCTTCTTGGATTGCTTTGGTATAATGGATCGAAGGGGTGCGGCGTAGTACTGGAAGGCGCAAAATTCCG------------------------------------------------------------------------------------------------------------------------------------------------------------------------------------------------------------------------------------------------GCGCCG---------------------------------------------------------------------------------------------------------------------------------------------------------------------------------------------------------------------------------------------------------------------------------------------------------------------------------------CGAAGGTGG---AGAACGCATAGCGTTCTCTGGGCGCAGAGAATCCGG---TTGGCGCGG------------GAGCAAAAC---------------AAGAAAATAATCTTCGAACCCAAG---CATAGC------GGGCCGGAG---GCGGGTGAAAGGCCT---TTG---GATGAAGCATGCAAAGCA---GATCGTACACCTTTCACTTACATATTGGCTAGTCACCAATTGGAAGCAGGCAAGATGGTGATAAATTATGATTGGTCC------------------------------------------------AACAAACAA------------------------------------AAGACCTCATTCGAC---------------------ACAGCGAAT---AAAGGAGGCCTACAGTGGTTG---GAAGAGAAGCTCCCGTGGGGGAGC---------------------------------------CGTCAGGGTGGTTCTTGGCTACGCCCCGGAAGAGACTACGCTGACCCCTATAGT---------------AATAAGAAATAC---ATACTTGATTCGTATTTTCAAATGGTAGGGAATTGCATACCATTAGCCCATACAGCTAGAGGCGCCTGGGTACATAATATCGAATGGAATCCAGGCGAAGGCGCAAAGTTGGCTCGAGCTGCAGGAACCAAAGCTAAAACAGTCGAGAAACTT---------GAGAATACATCACAA---------------------------------------------------------------------------------------------------------TGTATTGTGCGGTTACCCTCGGGGGTTCACAAACTCTTAGATTCCCGATGCCGAGCTACTATTGGTATAGTTTCCAATCCTAACCATGGTACGCGTAAGCTTAACAAAGCAGGAGAAAGCCGGTGGTTAGGCAGACGCCCCATTGTTCGGGGTGTTGCTATGAATCCAGTTGATCATCCTCATGGAGGAGGTGAAGGACGCACTTCCGGAGGTAGACCTTCGGTGTCACCTTGGGGAAAGCCCACCAAAGGTGGATTCAAAACAGTGGTTAGAAAACGCTGGCCAAATTAG---
>Sceptridium
ACGATA---AGTGGCCGG------GAAGCACTGAAAAAATTAACCAATAGTTTA---GGGAGGTCTGCTGGGAGAAATTCATCGGGGCGGATTACTGTTTTTCACCGAGGAGGTGGATCAAAGCGATTGCAGCGAAGAATTGATTTGAAACGAAGCACTTCGTCTTTGGGCATTGTAGAAAGAATCGAATANGACTCAANCCGTTCTTCTTGGATTGCTTCGGTAGAATGGATCGAAGGGGTGCTACGCCCTGTTCGGCGCAAAGCGCTTTCTAAA---ACGAAG------------------------------------------------------------------------------------------------------------------------------------------------------------------------------------------------------------------------------------GCGCCA---------------------------------------------------------------------------------------------------------------------------------------------------------------------------------------------------------------------------------------------------------------------------------------------------------------------------------------CGAAGGTGG---AGAACGCATAGCGTTCTCTGGGCGCAGAAAATCAAACGTAAAGCGCGG------------GAGCGAAGC---------------AAAGAAAGAATCTTCGAACCTAAG---CATAGCTTTGAAAGGCCGGAG---GCAGATAAAAGGCCT---TTG---GATGAAGCATGCAAAGTA---GATCGTACACCTTTCACTTATATATTAGCTAGTCATCAATTGGAAGCGGGCAAGATGGTGATAAATTATGATTGGTCT---------------------------------------------------AAACCC------------------------------------TCGACCTCGTTCAAC---------------------ACAGCGAAT---AAAGGCCGGAAG---TGGTTG---GAAGAGAAGCTCCCGTGGGGGAGC---------------------------------------CGTCAGGGTGGTTCTTGGCTACGCCCCGGAAGAGACTACGCTGACCCTTATAGT---------------AATAAGAAATAC---ATACTCGATTCGTATTTTCAAATGGTAGGAAATTGCATACCATCAGCCCATATAGCTAGAGGCGCCTGGGTACATAATACTGAATGGAATCCAGGTGAAGGCGCAAAGTTGACTTGAGCTGTAGGAACCAAAGCTAAAACAGTTGAGAAACTT---------GAGAATACACCACAA---------------------------------------------------------------------------------------------------------CGTATTGTGCGGTTACCCCCGGGGGTTCACAAACTCCCAGATTCTCGATGCCGAGCTACTATTGGTATAGTTCCTAATCCTAACCGTGAT---AGGAAGCTTAACAAAGCAGGAGAAAACCGGTGGTTAGGCAGACGCCCCATTGTTCGGGGTGTTGCTATGAATCCAGTTGATCATTCTCATGGAGGAGGTGAAGGACGCACTTCCGGAGGTAGACCTTCGGTGTCCCCTTGGGGAAAGCCCACCAAAAGTGGATTCAAAACAGTAGTTAGAAAACGC---AAAAATTAG---
>Japanobotrychium
ATGATA---AGTGGCCGG------GAAGCACTGAAAAAATTAACCAATAGTTTA---GGGAGGTCTGCTGGGAGAAATTCATCAGGGCGTATTACTGTTTTTCACCGAGGAGGTGGATCAAAGCGATTGCAGCGAAGAATTGATTTGAAACGAAGCACTTCGTCTTTGGGCATTATAGAAAGAATCGAATATGACTCAAACCGTTCTTCTTGGATTGCTTCGGTAGAATGGATCGAAGGGGTGCTACGCCCTGTTCGGCGCAAAGCGCTTTCTAAA---ACGAAG------------------------------------------------------------------------------------------------------------------------------------------------------------------------------------------------------------------------------------GCACCA---------------------------------------------------------------------------------------------------------------------------------------------------------------------------------------------------------------------------------------------------------------------------------------------------------------------------------------CGAAGGTGG---AGAACGCATAGCGTTCTCTGGGCGCAGAAAATCAAACGTAAAGCGCGA------------GAGCAAAGC---------------AAAGAAAGAATCTTCGAACCTAAG---CATAGCTTTGAAAGGCCGGAG---GCAGATAAAAGGCCT---TTG---GATGAAGCATGCAAATTA---GATCGTACACCTTTCACTTATATATTAGCTAGTAATCAATTGGAAGCGGGCAAGATGGTGATAAATTATGATTGGTCT---------------------------------------------------AAACCC------------------------------------TCGACCTCGTTCAAC---------------------ACAGCGAAT---AAAGGCCGAAAG---TGGTTG---GAAGAGAAGCTCCCGTGGGGGAGC---------------------------------------CGTCAGGGTGGTTCTTGGCTACGCCCCGGAAGAGACTACGCTGACCCTTATAGT---------------AATAAGAAATAC---ATACTCGATTCGTATTTTCAAATGGTAGGAAATTGCATACCATTAGCCCATATAGCTAGAGGCGCCTGGGTACATAATACTGAATGGAATCTAGGTGAAGGCGCAAAGTTGACTTGAGCTGTAGGAACCAAAGCTAAAACAGTTGAGAAACTT---------GAGAATACACCACAA---------------------------------------------------------------------------------------------------------CGTATTGTGCGGTTACCCTCGGGGGTTCACAAACTCCCAGATTCTCGATGCCGAGCTACTATTGGTATAGTTCCTAATCCTAACCATGAT---AGGAAGCTTAAAAAAGCAGGAGAAAACCGGTGGTTAGGCAGACGCCCCATTGTTCGGGGTGTTGCTATGAATCCAGTTGATCATTCTCATGGAGGAGGTGAAGGACGCACTTCCGGAGGTAGACCTTCGGTGTCCCCTTGGGGAAAGCCCACCAAAAGTGGATTCAAAACAGTAGTTAGAAAACGC---AAAAATTAG---
>Ophioderma
---------------------------------------------------------------------------------------------------------------------------------------------------------------------------------------------------------------------------------------------------------------------------------------------------------------------------------------------------------------------------------------------------------------------------------------------------------------------------------------------------------------------------------------------------------------------------------------------------------------------------------------------------------------------------------------------------------------------------------------------------------------------------------------------------------------------------------------------------------------------------------------------------------------------------------------------------------------------------------------------------------------------------------------------------------------------------------------------ACTTACATATTGGCCAGTCATCAATTGGAAGCAGGCAAGATGGTGATCAATTATGATTGGTCG------------------------------------------------------GCG------------------------------------AATGCCGAATACAAT---------------------GCTAAAGAATATACAAGTTGTTTA---AGGTTGAATGGGCGTAACTTGAAACAGGGTAGTTTTTGCATCACTTCAAACGGCTTACAAACCGTACGTGAAATTGGAAGTGGTTCTTGGCTACGCCCCGGAAGAGACTACGCTGACCCTTTGATGAAAAACAGTAAATTAAAGAAAAAATAC---ATACTTGATTCGTATTTTCAAATGGTAGGTAATTGCATACCATTAGCCCATACAGCTAGAGGCGCCTGGGTACATAATATCGAATGGAATCCAGGCGAAGGCGCAAAGTTGGCTCGAGCTGCAGGAACCAAAGCTAAAACAGTTAGAAAGTTTCTAGTTAATGAGAATACAAACCAAAAAACAAGTAGTTGGTTTAAATCTAACAAAAGAATCAAATTGAACTATGGTAAAAGCACTAATACTTACACCTTCAGTTCTAACGCTTATTCAAAACAACTTTCATGTATTGTGCGGTTACCCTCGGGGGTTCACAAACTCTTAGATTCCCGATGCCGAGCTACTATTGGTATAGTTTCCAATCCGTACCATGGTACGCGTAAGCGACACAAAGCAGGAGAAAGCCGGTGGTTAGGCAGACGCCCCATTGTTCGGGGTGTTGCTATGAATCCAGTTGATCATCCTCATGGAGGAGGTGAAGGACGCACTTCCGGAGGTAGACCTTCGGTGTCACCTTGGGGAAAGCCCACCAAAGGTGGATTCAAAACAGTGGTTAGAAAACGC---------------
>Psilotum
ATGATA---AGTGGCCGA------AAAGCACTGAAAAAATTGACGAATAGTTTA---AGAAGGTCTGCTGGGAGAAATTCATCAGGGCGCATTACGGTTTTCCACCGAGGAGGTGGATCTAAGCGATTGCAGCGAAGAATTGATTTGGAACGAAGCACTTCGTCTTTGGGCATTGTGGAAAGAATCGAGTATGACCCAAATCGTTCTTCTTGGATTGCTTTGGTACGATGGATTGGAGGGGTGCTACGCCGCCCTGTTCGGCTTAGCAGAGCTTGCAAAACGAAG------------------------------------------------------------------------------------------------------------------------------------------------------------------------------------------------------------------------------------GCGCCGCGACCT---------------------------------------------------------------------------------------------------------------------------------------------------------------------------------------------------------------------------------------------------------------------------------------------------------------------------------TCTAGGTGG---AGAACGCATAGCGGG------GCGCAGAGAATCAAACGTAAAGCGCGG------------GAGCGAAGCTGG------------CACGGAGTCATTTTCGAACCCGAG------AGCTTTGAAAGGCGGCCGAAGGCAGCAGATCAAAGGCCTTTGTTGGATGAAGCATGCAAAGTG---AATCGTACACCTTTCACTCACATACTAGCCAGTCATGGATTGGAAGCGGGCAAGATGGTAATGAATTATGATTGGTCT---------------------------------------------------AAACCT------------------------------------TCGACCTTGTTCAAC---------------------ACAGCGAAT---GAAGGCCATAAA---TGGTTGGAGGAGGAGAAGCTCCCGTGGGGGAGC---------------------------------------CGTCAGGGCGGTTCTTGGCTGCGCCCCGGGAAAGACTACGCCGACCCTTATAGT---------------GATAAAAAATAC---ATTCTTGATTCGTATTTTCAAATGGTAGGAAATTGCATACCATCAGCCCATATAGCTAGAGGCGCATGGGTACACAATATCGAATGGAATCCAGGTCAAGGCGCAAAGTTGACTCGAGCTGCAGGAACCAAAGCTAAGATGGTTGAGAAACTT---------AGTAATACACCACAA---------------------------------------------------------------------------------------------------------TGTATTGTGCGGTTACCTCCGGGTGTTCACAAACTCCCAGATTACCGATGCCGAGCTACTATAGGTATAGTTTCTAATCCCAACCATGGTACACGTAAGCTTAACAAAGCAGGACAAAGCCGGTGGTTAGGCAGACGCCCCATTGTTCGGGGTGTTGCTATGAATCCAATTGATCATCCTCATGGGGGGGGTGAAGGACGCACTTCCGGAGGTAGACCTTCGGTGTCACCTCGGGGAAAGCCCACCAAAGGTGGATTTAAAACAGTAGTAAGAAAACGC---ATAAATTAG---
>Botrychium
ATGATA---AGTGGCCGA------GAAGCACTGAAAAAATTAACCAATAGTTTA---GGGAGGTCTGCTGGGAGAAATTCATCGGGGCGGATTACTGTTTTTCACCGAGGAGGTGGATCAAAGCGATTGCAGCGAAGAATTGATTTGAAACGAAGCGCTTCGTCTTTGGGCATTGTGGAAAGAATCGAATATGACTCAAATCGTTCTTCTTGGATTGCTTTGGTAGAATGGATCGAAGGGGTGCTACGCCCTGTTCGGCGCAAAGCGCTTTCTAAA---ACGAAG------------------------------------------------------------------------------------------------------------------------------------------------------------------------------------------------------------------------------------GCGCCG---------------------------------------------------------------------------------------------------------------------------------------------------------------------------------------------------------------------------------------------------------------------------------------------------------------------------------------CGAAGGTGG---AGAACGCATAGCGTTCTCTGGGCGCAGAAAATCAAACGTAAAGCGCGG------------GAGCAAAGC---------------AAAGAAAGAATCTTCGAACCTAAG---CATAGCTTTGAAAGGCCGGAG---GCAGATAAAAGGCCT---TTG---AATGAAGCATGCGAAGTA---GATCGTACACCTTTCACTTATATATTAGCTAGTCATCAATTGGAAGCAGGCAAGATGGTGATAAATTATGATTGGTCC------------------------------------------------AACAAACCC------------------------------------TCGACCTCGTTCAAC---------------------ACAGCGAAT---AAAGGCCGAAAG---TGGTTG---GAAGAGAAGCTCCCGTGGGGGAGC---------------------------------------CGTCAGGGTGGTTCTTGGCTACGCCCCGGAAGAGACTACGCTGACCCTTATAGT---------------AATAAGAAATAC---ATACTTGATTCGTACCCTCAAATGGTAGGAAATTGCATACCATTAGCCCATATAGCTAGAGGCGCCTGGGTACATAATACTGAATGGAATCCAGGCGAAGGCGCAAAGTTGACTTGAGCTGCAGGAACCAAAGCTAAAACAGTTGAGAAACTT---------GAGAATACACCACAA---------------------------------------------------------------------------------------------------------CGTATTGTGCGGTTACCCCCGGGGGTTCACAAACTCCCAGATTCTCGACGCCGAGCTACTATTGGTATAGTTCCTAATCCTAACCATGAT---AGGAAGCTTAACAAAGCAGGAGAAAACCGGTGGTTAGGCAGACGCCCCATTGTTCGGGGTGTTGCTATGAATCCAGTTGATCATTCTCATGGAGGAGGTGAAGGACGCACTTCCGGAGGTAGACCTTCGGTGT--------------------------------------------------------------------
>Dryopteris
---------------------------------------------------------------------------------------------------------------------------------------------------------------------------------------------------------------------------------------------------------------------------------------------------------------------------------------------------------------------------------------------------------------------------------------------------------------------------------------------------------------------------------------------------------------------------------------------------------------------------------------------------------------------------------------------------------------------------------------------------------------------------------------------------------------------------------------------------------------------------------------------------------------------------------------------------------------------------------------------------------------------------------------------------------------------------------------------------------------------------------------------------------------------------------------------------------------------------------------------------------------------------------------------------------------------------------------------------------------------------------------------------------------------------------------------------------------------------------------------------------ATGGTGGGAAATCGCATACCATCAGCCCATATAGCTAGAGGCGCATGGGTACATAATATTGAATGGAAGCCAGGTTAAGGCGCAGGGTCAACTCGAGCTGCAGGGGTCAAAGCTAAAATAATTGAGAAA------------GAGAATACATAA------------------------------------------------------------------------------------------------------------TGTATTGCGCGGTCACTCTTAGGTGTTCACAAACCTATAGATTTCTAATGCTGAGCTACTATCGGTATAGTGTCTAATCCCAACCATGGCATACGTAGGCTTGGCAAAGTAGGGCAAAGCCGGTGGTTAGGCAGACGCCCCATTGTTTGAGGTGTTGCCATGAATCCGGTTGATTATCCCTATGGAGGAGGCGAAGGACGCATGAAAGGAGGTAGACCTTCGGTGTCACCTTGGGGAAAGCCCACCAAATGTGGATTTCGAGCAATAGTGAGGAAACGC---AGAAATTAG---
>Huperzia
ATGATAAATAGTGGCTGGAAGGGAAAAGCACTGAAACAATCAACTTTTAGTTTTAAAAAGAGGTCTGCCGGGAGAAATTCATCAGGACGTATTACGGTTTTTCATCGAGGAGGTGGATCGAAGCGATTGCAGCGAGAAATTGATTTTAAACGAAACACTTCGTCTATGGGCATTGTAGAAAGAATCGAATATGACCCAAATCGTTCTTCCTGGATTGCTTTAGTACGTTGGATCGAAGGGGTGCTACGCCCCGGAAAACGCTTTGCGCTTCATAATAAAGCGAAAAATCGAGGAGAGGAAAACGCCAAGAAGCTTTTTATTGTGGGTCGAATCAATGAAAACTTTCGTTTCCTTGGTCGAAAATATGCTCCACTATCTACACGAAGAAACACCGTAGACCCTATGCTCTCTATTGACGTAGTCGCGGGCTCAGAGATGCGCCGCTCCTTACCCACTTTCTTTGCATCGCTCCTTGGCCAGAGGACTTGCAACACGAGAGAAGAAAACGTGTTCGCTCCGCGTAATCTCTTCGAACCTACG---GCCATCATTGGCCTCTTATTTTCGTTCTCTTCTCTGCCCAGAAAAGCGAAGAGCTTCGCTCCTTCGGGTTTCTTCTCTGCCTTTTCTTATGCAGAGGTAGAAAGAGGGGCTGCGACCTTCGGCCGCCCTTTTGGTAGCTATTATCTTGGGTTACCCAGGATAGCGGTAGCTGGGGCAAAGCCCGCTTTCTTCGCTTTGCGAATGAAAGGGGAAGAGAAACATGTTTCATTCTCTCCCGAATCAACAAAAGCATGGCGTTTTTTAAAGCTCAGAGAAGAGAATACATTTTCTCAAAGCGAAGGCCGAAGGTGGAGGAGAACGCATAGCGTTCTCTGGGCGCATAAAATCAAACGTAAAGCGCTTTCCTGGCTTAATGAGAGTTTTTGGCAAAAAAGAAAAATCCTTTTCTTTTTCGAACCTGAG---CATAGCGAAGAAAGGCCGAAG---GCAGTTCAAAGTACG---CAG---GATGAAGCGTGCAAAGTATATCATCGTGTACCTTTCACTTATATATTAGCTAGTGATCAATTGGAAGCAGGCAAGACGGTGCTGAATTGTGATTGGTCT---------------------------------------------------AACCCT------------------------------------TTGACCTCATTCAAC---------TACCATCAACCTGACCATAATTTGAGAGCCCATACAGACCTTCGGTTCCAAGACCACTTCGTTCGCACAGCGAATGAGGGCCTAAGGTCCCATCTGGTGGAGCCCGCGCGGGGCAGTAAGACTGCTTCCTCACGCCCTGAGCAAAACTACGCT------TATAGTGGT------------GAGAACAATTAC---ATACTTGATTTCTATAATCAAATGGTGGGAAATAGCGTACCATTAGCCAATATACCTATAGGCACGTGGGTACATAATATTGAATGGAATCCGGGTCAAGGCGCTAAGTTTACTCGAGCTGCAGGAACTTTTGCTAAAATACTTAAGAAACTT---------GATAATACACCACAA---------------------------------------------------------------------------------------------------------TGTGTTGTGCAGTTACCATCAGGTGTTGACAAACTCATAGATTCCAGATGCCGAGCTACTATTGGTATAGTGTCTAATCCCAATCATGGTAAACGTGAGCTTAACAAAGCAGGACGAAACCGGTGGTTAGGCAGACGCCCCATCGTTCGGGGGGTTGCTATGAATCCAGTTGATCATCCTCATGGAGGAGGTGAAGGACGCACGAAAGGGGGTAGACCTTCAGTGTCACCTTGGGGAAAGCCCACCAAAGGTGGATTTAAAACAGTGGTAAGAAAACGC---AAAATTTAG---
>Ginkgo
ACGAGAAAAAGTTGCCTACAGGGAAAAGCACTTAGACAATTCACTTTTAGTACA---GAGAAGTCCGCTGGGAGAAACCCATCGGGGCGTACTACGGTTTTTCACCGAGGGGGTGGATCGAAGCGGTTGCAGCGAAGAATTGATTCGAAACGAAGCACTTCGCCTATGGGCATTGTAGAAAGGATCGAATGTGACCCAAATCGCCCCTCTCGGATTGCTTTAGTACGATGGATCGAAGGGGTGCTGCTACGCCGCCAGAGGAGGACTTGCTGCAAC---ACGAGA---------GAAGAGTTCGCT---------------------------------------------------------------------------------------------------------------------------------------------------------------------------------------------------------------CCGCCGCGTGAGATCCTCGAACCTACTACGGCCACCATCGGCGGCCTATTTTCGTTCTCCTCCCTGCCCGGGAGAGTGGATGAGATGAAGGACGTTTTCTTACCTGCCCTCTCCTCTCCAGGGGCCAGGAGGGAGGCTGCAACT------TCCCCTTCCTCCGGTAGCTCT---TTGGGTTTACCAAGGATAGCGGTAGCTGGGGCGAAGCCCGCTTCATCCGCTCCGCGAATGAGAGAAGAA------------------------------------------------------CTCAGGGGAATAAAGACGTTCTCCCTCTGCGAGGTCCGAAGGTGG---GGAACGCATAGCGTTCTCCGGGCGCATAGGATCAAACGTAGAGCAGCG---CTTTCTCGGCAGAGTTATTGGCGGCAAGAAACTTTAAGGCTTGTTGAAGCTGCTGAG---CATAACGAATCAAGGCCGAAG---GCGGATCAAGGGCCG---AAG---GATGGAGCGTGCAAAGTC---GATCGTGCACCTGTCACTCATATATCAGCTGGTCATCAATCGGGAGCAGGCAAGATGGTGACGAATTGCGATTGGTCC---------------------------------------------------AAACCT------------------------------------TCGACCTCGTTCAACGGCGGCGGCTACCATCAACCTGCCCATAATTCGATAGCCCATACAGACCCTCGGTTCCAAGACCTTGTTCGCACAGCGAATGAAGGCCGGGTGGAAGGGCGGGGGGGCAGT---------CAGCAGGCTGCTTCTTGGCCACGCCCCCAG------------------TACGCC---------------GCTTATAGATACGACATACTTGATCCGCATTATCAA---GTAGGAAATTGCATACCATCAGCCAATATACGTATAGGAACATGGGTACATAATATTGAATGTAATCCAGGTCAAGGCGCAAAGCCGACTCGAGCTGCAGGAACCTTTGCTAAAACAATGAAGAAACCA---------------GCACCACAA---------------------------------------------------------------------------------------------------------TGTCTTGTGCGGTCACCTCCGGGTGTCGAAAAACTCGTAGATCCCCGATGCCGAGCCACTATTGGTATAGTTCCCAATCCCAACCATGGTGCACGTAAGCTTGGAAGAGCAGGACAAAGCCGGTGGTTAGGCAGACGCCCCATTGTTCGGGGTGTTGCTATGAATCCAGTGGATCATCCCCATGGAGGAGGTGAAGGACGCACGAAAGGAGGTAGACCTTCGGTGTCACCTTGGGGAGAGCCCACCAAAGCTGGATTTCGAACAGTAGTGGGGAAACGC---AGAAATCAG---
>Ophioglossum_austroasiaticum
ATGATA---AGTGGCCGA------GAAGCACTGAAGAGATTAACTAATAGTTTA---AGGAGGTCTGCTGGGAGAAATCCATCAGGGCGGATTACTGTTTTTCACCGAGGGGGTGGATCAAAGCGATTGCAGCGAAGAATTGATTTGAAACGAAGCACTTCGTCCTTGGGCGTTGTAGAAAGAATCGAATATGACCCAAACCGTTCTTCTTGGATTGCTTCGGTATAATGGATCGAAGGGGTGCTACGTCCTGTTCGGCGCAAAGCGCTTCCTAAA---ACGAAG------------------------------------------------------------------------------------------------------------------------------------------------------------------------------------------------------------------------------------GCGCCG---------------------------------------------------------------------------------------------------------------------------------------------------------------------------------------------------------------------------------------------------------------------------------------------------------------------------------------CGAAGGTGG---AGAACGCATAGCGTTCTCTGGGCGCAGAGAATCCGG---GCTTTTTTG------------GAGCAAAAC---------------AAGAAAAGAATCTTCGAACCCAAG---CATTTTAAAAACGGGCCGGAG---GCGGATGAAAGGCCT---TTG---GATGAAGCATGCAAAGCA---GATCGTACACCTTTCACTTACATATTGGCCAGTCATCAATTGGAAGCAGGCAAGATGGTGATAAATTATGATTGGTCC------------------------------------------------AACAAACCAACTCCTCCCTATCGGTCGGAGTTGCCCTTCGGGCCCTCGACCTCATTCAAC---------------------ACAGCGAAT---AAAGGAGGCCTACAGTGGTTG---GAGGAGAAGCTCCCGTGGGGGAGC---------------------------------------CTAACGGGTGGTTCTTGGCTACGCCCCGGAAGAGACTACGCTGACCCCTATAGT---------------AATAAGAAATAC---ATACTTGATTCGTATTTTCAAATGGTAGGGAATTGCATACCATTAGCCCATATAGCTAGAGGCGCCTGGGTACATAATATCGAATGGAATCCAGGCGAAGGCGCAAAGTTGGCTCGAGCTGCAGGAACCAAAGCTAAAATAGTCGAGAAACTT---------GAGAATACGTCAAAA---------------------------------------------------------------------------------------------------------TGTATTGTGCGGTTACCCCCGGGGGTTCACAAACTCTTAGATTCCCGATGCCGAGCTACTATTGGTATAGTTTCCAATCCCAACCATGGTACACGTAAGCTTGACAAAGCAGGAGAAAGCCGGTGGTTAGGCAGACGCCCCATTGTTCGGGGTGTTGCTATGAATCCAGTTGATCATCCTCATGGAGGAGGTGAAGGACGCACTTCCGGAGGTAGACCTTCGGTGTCACCTTGGGGAAAGCCCACCAAAAGTGGATTCAAAACAGTGGTTAGAAAACGC---CAAAATTAG---
>Ophioglossum_californicum
ATGATA---AGTGGCCGA------GAAGCACTGAAGAGATTAACTAATAGTTTA---AGGAGGTCTGCTGGGAGAAATCCATCAGGGCGGATTACTGTTTTTCACCGAGGGGGTGGCTCAAAGCGATTGCAGCGAAGAATTGATTTGAAACGAAGCACTTCGTCCTTGGGCGTTGTAGAAAGAATCGAATATGACCCAAACCGTTCTTCTTGGATTGCTTCGGTATAATGGATCGAAGGGGTGCTACGTCCTGTTCGGCGCAAAGCGCTTCCTAAA---ACGAAG------------------------------------------------------------------------------------------------------------------------------------------------------------------------------------------------------------------------------------GCGCCG---------------------------------------------------------------------------------------------------------------------------------------------------------------------------------------------------------------------------------------------------------------------------------------------------------------------------------------CGAAGGTGG---AGAACGCATAGCGTTCTCTGGGCGCAGAGAATCCGGGCTGCTTTTTTG------------GAGCAAAAC---------------AAGAAAAGAATCTTCGAACCCAAG---CATTTTAAAAACGGGCCGGAG---GCGGATGAAAGGCCT---TTG---GATGAAGCATGCAAAGCA---GATCGTACACCTTTCACTTACATATTGGCCAGTCATCAATTGGAAGCAGGCAAGATGGTGATAAATTATGATTGGTCC------------------------------------------------AACAAACCC------------------------------------TCGACCTCATTCAAC---------------------ACAGCGAAT---AAAGGAGGCCTACAGTGGTTG---GAGGAGAAGCTCCCGTGGGGGAGC---------------------------------------CTAACGGGTGGTTCTTGGCTACGCCCCGGAAGAGACTACGCTGACCCCTATAGT---------------AATAAGAAATAC---ATACTTGATTCGTATTTTCAAATGGTAGGGAATTGCATACCATTAGCCCATATAGCTAGAGGCGCCTGGGTACATAATATCGAATGGAATCCAGGCGAAGGCGCAAAGTTGGCTCGAGCTGCAGGAACCAAAGCTAAAATAGTCGAGAAACTT---------GAGAATACGTCAAAA---------------------------------------------------------------------------------------------------------TGTATTGTGCGGTTACCCCCGGGGGTTCACAAACTCTTAGATTCCCGATGCCGAGCTACTATTGGTATAGTTTCCAATCCCAACCATGGTACACGTAAGCTTGACAAAGCAGGAGAAAGCCGGTGGTTAGGCAGACGCCCCATTGTTCGGGGTGTTGCTATGAATCCAGTTGATCATCCTCATGGAGGAGGTGAAGGACGCACTTCCGGAGGTAGACCTTCGGTGTCACCTTGGGGAAAGCCCACCAAAAGTGGATTCAAAACAGTGGTTAGAAAACGC---CAAAATTAG---
>Goswamia
ATGATA---AGTGGCCGA------GAAGCACTGAAAAGATTAACTAATAGTTTA---AGGAGGTCTGCTGGGAGAAATTCATCAGGGCGGATTACTGTTTTTCACCGAGGGGGTGGATCAAAGCGATTGCAGCGAAGAATTGATTTGAAACGAAGCACTTCGTCCTTGGGCGTTGTAGAAAGAATCGAATATGACCCAAACCGTTCTTCTTGGATTGCTTTGGTATAATGGATCGAAGGGGTGCTACGTCCTGTTCGGCGCAAAGCGCTTCCTAAA---ACGAAG------------------------------------------------------------------------------------------------------------------------------------------------------------------------------------------------------------------------------------GCGCCG---------------------------------------------------------------------------------------------------------------------------------------------------------------------------------------------------------------------------------------------------------------------------------------------------------------------------------------CGAAGGTGG---AGAACGCATAGCGTTCTCTGGGCGCAGAAAATCAAACGGTTGGCGCGG------------GAGCAAAAC---------------AAGAAAAGAATCTTTGAACCCAAGAAGCATAGC------GGGCCGGAG---GCGGATGAAAGGCCT---TTG---GATGAAGCATGCAAAGCA---GATCGTACACCTTTCACTCACATATTGGCCAGTCATCAATTGGAAGCAGGCAAGATGGTGATAAATTATGATTGGTCC------------------------------------------------AACAAACCC------------------------------------TCGACCTCATTCAAC---------------------ACAGCAAAT---AAAGGAGGCCTACAGTGGTTG---GAGGAGAAGCTCCCGTGGGGGAGC---------------------------------------CGTCAGGGTGGTTCTTGGCTACGCCCCGGAAGACATTACGCTGACCCCTATAGT---------------AATAAGAAATAC---ATACTTGATTCATATTTTCAAATGGTAGGAAATTGCATACCATTAGCCCATATAGCTAGAGGCGCCTGGGTACATAATATCGAATGGAATCCAGGCGAAGGCGCAAAGTTGGCTCGAGCTGCAGGAACCAAAGCTAAAATAGTCGAGAAACTT---------GAGAATACATCACAA---------------------------------------------------------------------------------------------------------TGTATTGTGCGGTTACCCCCGGGGGTTCACAAACTCTCAGATTCCCGATGCCGAGCTACTATTGGTATAGTTTCCAATCCTAACCATGGTACACGTAAGCTTAACAAAGCAGGAGAGAGCCGGTGGTTAGGCAGACGCCCCATCGTTCGGGGTGTTGCTATGAATCCAGTTGATCATCCTCATGGAGGAGGTGAAGGACGCACTTCCGGAGGTAGACCTTCGGTGTCACCTTGGGGAAAGCCCACCAAAAGTGGATTCAAAACAGTGGTTAGAAAACGC---CAAAATCAG---
>Haukia
ATGATA---AGTGGCCGA------GAAGCACTGAAAAGATTAACTAATAGTTTA---AGGAGGTCTGCTGGGAGAAATTCATCAGGGCGGATTACTGTTTTTCACCGAGGGGGTGGATCAAAGCGATTGCAGCGAAGAATTGATTTGAAACGAAGCACTTCGTCCTTGGGCGTTGTAGAAAGAATCGAATATGACCCAAACCGTTCTTCTTGGATTGCTTTGGTATAATGGATCGAAGGGGTGCTACGTCCTGTTCGGCGCAAAGCGCTTCCTAAA---ACGAAG------------------------------------------------------------------------------------------------------------------------------------------------------------------------------------------------------------------------------------GCGCCG---------------------------------------------------------------------------------------------------------------------------------------------------------------------------------------------------------------------------------------------------------------------------------------------------------------------------------------CGAAGGTGG---AGAACGCATAGCGTTCTCTGGGCGCAGAGAATCCGGGCGCGGGAGCGA------------AACAAGAAA---------------CTAATTTTAACCTTCGAACCCAAG---CATAGC------GGGGATGCCGGAGGCGAAAAAAGGCCT---TTG---GATGAAGCATGCAAAGCA---GATCGTACACCTTTCACTTACATATTGGCCAGTCATCAATTGGAAGCAGGCAAGATGGTGATAAATTATGATTGGTCC------------------------------------------------AACAAACCC------------------------------------TCGACCTCATTCAAC---------------------ACAGCGAAT---AAAGGAGGCCTACAGTGGTTG---GAAGAGAAGCTCCCGTGGGGGAGC---------------------------------------CGTCAGGGTGGTTCTTGGCTACGCCCCGGAAGAGACTACGCTGACCCCTATAGT---------------AATAAGAAATAC---ATACTTGATTCGTATTTTCAAATGGTAGGGAATTGCATACCATTAGCCCATATAGCTAGAGGCGCCTGGGTACATAATATCGAATGGAATCCAGGCGAAGGCGCAAAGTTGGCTCGAGCTGCAGGAACCAAAGCTAAAATAGTCGATAAACTT---------GAGAATACATCACAA---------------------------------------------------------------------------------------------------------TGTATTGTGCGGTTACCCTCGGGGGTTCACAAACTCTTAGATTCCCGATGCCGAGCTACTATTGGTATAGTTTCCAATCCGTTACATGGTACGCGTAAGCAACACAAAGCAGGAGAAAGCCGGTGGTTAGGCAGACGCCCCATTGTTCGGGGTGTTGCTATGAATCCAGTTGATCATCCTCATGGAGGAGGTGAAGGACGCACTTCCGGAGGTAGACCTTCGGTGTCACCTTGGGGAAAGCCCAMCAAAAGTGGATTCAAAACAGTGGTTAGAAAACAA---AGCCTTTATTAG
>Whittieria
ATGATA---AGTGGCCGA------GAAGCACTGAAAAGATTAACTAATAGTTTA---AGGAGGTCTGCTGGGAGAAATCCATCAGGGCGGATTACTGTTCTTCACCGAGGGGGTGGATCAAAGCGATTGCAGCGAAGAATTGATTCGAAACGAAGCACTTCGTCCTTGGGCGTTGTAGAAAGAATCGAATATGACCCAAACCGTTCTTCTTGGATTGCTTTGGTATAATGGATCGAAGGGGTGCTACGTCCTGTTCGGCGCAAAGCGCTTCCTAAA---ACGAAG------------------------------------------------------------------------------------------------------------------------------------------------------------------------------------------------------------------------------------GCGCCG---------------------------------------------------------------------------------------------------------------------------------------------------------------------------------------------------------------------------------------------------------------------------------------------------------------------------------------CGAAGGTGG---AGAACGCATAGCGTTCTCTGGGCGCAGAGAATCAGGTTGGCG---CGG------------GAGCAAAAC---------------AAGAGAAGAATCTTCGAACCCAAG---CATAGC------GGGATACCA---TATTTGGCGGATGAA---TTG---GATGAAGCATGCAAAGCA---GATCGTACACCTTTCACTTACATATTGGCCAGTCATCAATTGGAAGCAGGCAAGATGGTGATAAATTATGATTGGTCAGGTAGCGCTACGCGCTACCGACGGGGGGTGCGCAGCACCCCCCCGTCCGACAAACCC------------------------------------TCGACCTCATTCAAC---------------------ACAGCGAAT---AAAGGAGGCCTACAGTGGTTG---GAAGAGAAGCTCCCGTGGGGGAGC---------------------------------------CGTCAGGGTGGTTCTTGGCTACGCCCCGGAAGAGACTACGCTGACCCCTATAGT---------------AATAAGAAATAC---ATACTTGATTCGTATTCTCAAATGGTAGGGAATTGCATACCATTAGCCCATATAGCTAGAGGCGCCTGGGTACATAATATCGAATGGAATCCAGGCGAAGGCGCAAAGTTGGCTCGAGCTGCAGGAACCAAAGCTAAAATAGTCGAGAAACTT---------GAGAATACATCACAA---------------------------------------------------------------------------------------------------------TGTATTGTGCGGTTACCCTCGGGGGTTCACAAACTCTTAGATTCCCGATGCCGAGCTACTATTGGTATAGTTTCCAATCCTAACCATGGTACACGTGAGCTTAACAAAGCAGGAGAAAGCCGGTGGTTAGGCAGACGCCCCATTGTTCGGGGTGTTGCTATGAATCCAGTTGATCATCCCCATGGAGGAGGTGAAGGACGCACTTCCGGAGGTAGACCTTCGGTGTCACCTTGGGGAAAGCCCACCAAAAGTGGATTCAAAACAGTGGTTAGAAAACGC---CAAAATTAG---
>Rhizoglossum
ATGATA---AGTGGCCGA------GAAGCACTGAAAAGATTAACTAATAGTTTA---AGGAGGTCTGCTGGGAGAAATCCATCAGGGCGGATTACTGTTCTTCACCGAGGGGGTGGATCAAAGCGATTGCAGCGAAGAATTGATTCGAAACGAAGCACTTCGTCCTTGGGCGTTGTAGAAAGAATCGAATATGACCCAAACCGTTCTTCTTGGATTGCTTTGGTATAATGGATCGAAGGGGTGCTACGTCCTGTTCGGCGCAAAGCGCTTCCTAAA---ACGAAG------------------------------------------------------------------------------------------------------------------------------------------------------------------------------------------------------------------------------------GCGCCG---------------------------------------------------------------------------------------------------------------------------------------------------------------------------------------------------------------------------------------------------------------------------------------------------------------------------------------CGAAGGTGG---AGAACGCATAGCGTTCTCTGGGCGCAGAGAATCAGGTTGGCG---CGG------------GAGCAAAAC---------------AAGAGAAGAATCTTCGAACCCAAG---CATAGC------GGGCCGGAG---------GCGGATGAA---TTG---GATGAAGCATGCAAAGCA---GATCGTACACCTTTCACTTACATATTGGCCAGTCATCAATTGGAAGCAGGCAAGATGGTGATAAATTATGATTGGTCG---------------------------------------------TCCGACAAACCC------------------------------------TCGACCTCATTCAAC---------------------ACAGCGAAT---AAAGGAGGCCTACAGTGGTTG---GAAGAGAAGCTCCCGTGGGGGAGC---------------------------------------CGTCAGGGTGGTTCTTGGCTACGCCCCGGAAGAGACTACGCTGACCCCTATAGT---------------AATAAGAAATAC---ATACTTGATTCGTATTCTCAAATGGTAGGGAATTGCATACCATTAGCCCATATAGCTAGAGGCGCCTGGGTACATAATATCGAATGGAATCCAGGCGAAGGCGCAAAGTTGGCTCGAGCTGCAGGAACCAAAGCTAAAATAGTCGAGAAACTT---------GAGAATACATCACAA---------------------------------------------------------------------------------------------------------TGTATTGTGCGGTTACCCTCGGGGGTTCACAAACTCTTAGATTCCCGATGCCGAGCTACTATTGGTATAGTTTCCAATCCTAACCATGGTACACGTGAGCTTAACAAAGCAGGAGAAAGCCGGTGGTTAGGCAGACGCCCCATTGTTCGGGGTGTTGCTATGAATCCAGTTGATCATCCCCATGGAGGAGGTGAAGGACGCACTTCCGGAGGTAGACCTTCGGTGTCACCTTGGGGAAAGCCCACCAAAAGTGGATTCAAAACAGTGGTTAGAAAACGC---CAAAATCGC---
>Mankyua
ATGATA---AGTAGCCGG------AAAGCACTGAAAGGATTAACTAATAGTTTA---AGGAGGTCTGCTGGGAGAAATTCATCAGGGCGGATTACTGTTTTTCACCGAGGAGGTGGATCAAAGCGATTGCAGCGAAAAATTGATTTGAAACGAAGCACTTCGTCTTTGGGCATTGTAGAAAGAATTGAATATGACCCAAATCGTTCTTCTTGGATTGCTTCGGTATAATGGATCGAAGGGGTGCGTAGTCCTGTTCGACGCAAAGCGCTTTCTAAAACGACGAAG------------------------------------------------------------------------------------------------------------------------------------------------------------------------------------------------------------------------------------GCGCCG---------------------------------------------------------------------------------------------------------------------------------------------------------------------------------------------------------------------------------------------------------------------------------------------------------------------------------------CGAAGG------AGAACGCATAGCGTTATCTGGGCGCATAAAATCAAACGTAAAGCGCAG------------GAGCAAAAC------------------AAAAAAATATTCGAACCTAAG---CATGGCTTTGAAAGGCCGGAG---GCAGATAAAAGGCCT---TTG---GATGAAGCATGCAAAGTA---GATCGTACACCTTTCACCTATATATTAGCCAGTCATCAATTGGAAGCAGGCAAGATGGTTATAAATTATGATTGGTCC---------------------------------------------------AAACCC------------------------------------TCGACTTCGTTAAAC---------------------ACAGCGAAT---AAAGGCCGAAAG---TGGTTG---GAAGAGAAGCTCCCGTGGGGGAGC---------------------------------------CGTCAGGGTGGTTCTTGGCTACGCCCCGGAAGAGACTACGCTGACCCCTATAGT---------------AGTAAGAAATAC---ATACTTGATTCGTATTTTCAAATGGTAGGGAATTGCATACCATTAGCCCATATAGCTAGAGGCGCATGGGTACATAATATTGAATGGAATCCAGGTGAAGGCGCAAAGTTGACTCGAGCTGCAGGAACCAAAGCTAAAATAGTAGAGAAACTT---------GAGAATACACCACAA---------------------------------------------------------------------------------------------------------TGTCTTGTGCGATTACCCTCGGGGGTTCACAAAATCCCAGATTACCGATGCCGAGCTACTATTGGTATAGTTCCTAATCCTAACCATGGTACACGTAAGCTTAACAAAGCAGGAGAAAGCCGGTGGTTAGGCAGACGCCCTATTGTTCGAGGTGTTGCTATGAATCCAGTTGATCATCCTCATGGAGGAGGTGAAGGACGCACTTCCGGAGGTAGACCTTCGGTGTCACCTTGGGGAAAGCCTACCAAAAGTGGATTCAAAACAGTAATAAGAAAAAAA---ATCAATTAG---
