# Supplementary material for: Organellar phylogenomics of Ophioglossaceae fern genera
Source: Front Plant Sci. 2024 Jan 15;14:1294716. doi: 10.3389/fpls.2023.1294716 (PMC10823028; doi:10.3389/fpls.2023.1294716)
Supplement: Supplementary file 3 [file DataSheet_3.zip › Supplementary file S2/mtDNA_CDS/trim/rpl5.fas]

>Sahashia
ATGCTC---ACTCCAAGTATACTCCGTTTTCATTACGAAAATGTATTGCGTTAGGATYTGTTATTAAAACCCAATCATACCCACACTTTGGAGGTTCCTGAATTCTATGAAGTAAGAATAGTTTTAAAGGTA------CGCTTC---AGTCAC---TTAAAAAAGGTAAAATTAGCTATAGAGAATTCTCGTGGTTAGAAATGCATGAGTAAATGAAGTGGCGAAAGTTCGACGGGA---AAGTCATTTCGGTTCAAACAATTTGTCTTGAATCAAGAGTCAAAGAGAAAAGCA---TATGTCACTTATTTAGCA---CGAAGCACTCTACGGGGGCATGTTATGTATAAATCATTGGAAAAACTTGTTCTGATAATTCCT---CCTCATTATTCAGTCATAAGGCAAAGAAACTCCATCCAATTTCATTTCTCAATGGCCACGACTTTTCTGTTAAGGGAATTTCCGCCAATAAAAGAGAATTTCGAG---ATTTTTGCGCATCTTTGAGGGTTCGATGTGACTCTTGTCACTTCAGCCATCACACAAGAGGAGACTTTTCTTTTGTGGAGTGGC---TTCGAAGGGAAGAAACAGAAATAG
>Cheiroglossa
----------------------------------------------------------------------------------------------------------------------------------------------------------------------------------------------------------------------------------------------------------------------------------------------------------------------------------GCACTCTACGGGGGCATGTTATGTATAAATTCTTGGAAAAACTTGTTTTGATAATTCCCCCCATGCATTATCCAGTCATAAAGCCAAGCAACTCCATCCAATTCCATTTATCAATGGCCACGACTTTATCTGGG---------CCGCCAATAAAAGAGAATTTCGAG---ATTTTTGCGCATCAAAGAGGGTTCGATGTGACTATTGTCACTTCAGCCACCACACGAGAGGATACTTTTACTTTGTGGAGTGGC---TTTGAAAGGAAGAAACGGGAATAG
>Botrychium
ATGCTC---ACTCCAAGTATACTCCGTTTTCATTACGAAAATGTATTGCGTTAGGATTCGTTGCTAAAACCTAATCATACCCACACTTTGGAAGTTCCTGAATTATATGAAATAAGAATAGTTCCAAAGGTA------CGCTCC---AGTTTTCACTTAAAAAAGGTAAAATTAGCTATAGAGAATTCTCGTGGTTAGAAACGCATGAGGAAATGAAGCGGA---AGTTCGACGGGA---AAGTCATTTCGGTTCAAACAATTTGTCTTGAATCAAGAGTCAAAGAGAAAAGCA---TATGTCACCTACTTAGCA---CGAAGCACTCTACGGGGGCATGTTGGGTATAAATTATTGGAAAAACTTGTTCTGATAATTCCT---CCTCATTATCCAGTCATAAGGCAAAGAAACTCCATCCAATTTCATTTCTCAATGGCCACGACTTTTCTGTTAAGGGAATTTCCGCCAATAAAAGATAATTTCGAG---ATTTTTGCGCATCTTTGAGGGTTCGATGTGACTATTGTCACTTCAGCCATCACACAAGAGGAGACTTTTATTTTGCGGAGTGGC---TTCGAGAGGAAGAAACAGGAATAG
>Sceptridium
ATGTTC---ACTCCAAGTATACTCCGTTTTCATTACGAAAATGTATTGCGTCAGGATTTGTTGCTAAAACCTAATCATACCCACACTTTGGAAGTTCCTGGATTATATGAAATAAGAATAGTTTTAAAGGTA------CGCTCC---AGTTTTCACTTAAAAAAGGTAAAATTAGCTATAGAGAATTCTCGTGGTTAGAAACGCATGAGGAAATGAAGCGGA---AGTTCGACGGGA---AAGTCGTTTCGGTTCAAACAATTTGTCTTGAATCAAGAGTCAAAGAGAAAAGCA---TATGTCACTTATTTAGCA---CGAAGCACTCTACGGGGGCATGTTGGATATAAATTATTGGAAAAACCTGCTCTGATAATTCCT---CCTCATTATCCAGTCATAAGGCAAAGAAACTCCATCCAATTTCATTTCTCAATGGCCACGACTTTTCTGTTGAGGGAATTTCCGCCAATAAAAGATAATTTCGAG---ATTTTTGCGCATCTTTGAGGGTTCGATGTGACTATTGTCACTTCAGCCATCACACAAGAGGAGACTTTTCTTTTGCGGAGTGGC---TTCGAGAGGAAGAAACAGGAATAG
>Botrypus
ATGTTC---ACTCCAAGTATACTCCGTTTTCATTACGAAAATGTATTGCGTTAGGATTTATTACTAAAACCTAATCATACCCACACTTTGGAAGTTCCTGAATTCTATGAAATAAGAATAGTTTCAAAGGTA------CGCTTC---AGTTTTCACTTAAAAAAGGTAAAATTAGCTACAGAGAATTCTCGTGGTTAGAAATGCATGAGGAAATGAAGCGGA---AGTTCGACGGGA---AAGTCGTTTCGGTTCAAACAATTTGTCTTGAATCAAGAGTCAAAGAGAAAAGCA---TATGTCACTTATTTAGCA---CGAAGCACTCTACGGGGGCATGTTGGGTATAAATTCTTGGAAAAACTTGTTCTGATAATTCCT---CCTCATTATTCAGTCATAAGGCAAATAAACTCCATCCAATTTCATTTCTCAATGGCCACGACTTTTCTGTTAAGGGAGTTTCCGCCAATAAAAGATAATTTCGAG---ATTTTTGCGCATCCTTGAGGGTTCGATGTGACTATTGTCACTTCAGCCACCACACAAGAGGAGACTTTTCTTTTGTGGAGTGGC---TTCGAGAGGAATAAACAGGAATAG
>Ophioglossum_austroasiaticum
ATGTTT---ACTCCAAGTATACTCCGTTTTCACTACGAGAATGTACTGCGCCAGGATTTGTTATTAAAACTTAATCATACCCACATTTCGGAAGTTCCTGAATTATGTGAAATAATGATAGTTTCAAAGGCCTTTAAAAAGTCC---AGTTTTCACTCAAAAAAGGGAGAATTAGCTATAGAGAATCCTTGTGGTTAGAAGTGCATGAAGAAACGGAACGGG---AGTTCGACAGGA---AAGTCGTTTCGGTTCAAACAATTTGTCCTAAATCAAGAGTCAAAGAGAAAAGCA---GTAGTCACT---------------TGCACTCTACGGGGGCATGTTATGTATAAATTCTTGGAAAAACTTGTTCCGATAATTCACACCCCCCATTATCCAGTCATAAAGCAAAGAAACTCCATCCAATTCCATTTCTCAATGGCCACGACT---TTATCTGGGGAATTTCCGCCAATAAAAGAGAATTTCGAG---ATTTTTGCGCATCTTCGAGGGTTCGATGTGACTATTGTCACTTCAGCCACCACACGAGAGGATACTTTTACTTTGTGGAGTGGC---TTTGAAAGGAAGAAACGGGAATAG
>Ophioglossum_californicum
ATGTTT---ACTCCAAGTATACTCCGTTTTCACTACGAGAATGTACTGCGCCAGGATTTGTTATTAAAACTTAATCATACCCACATTTCGGAAGTTCCTGAATTATGTGAAATAATGATAGTTTCAAAGGCCTTTAAAAAGTCC---AGTTTTCACTCAAAAAAGGGAGAATTAGCTATAGAGAATCCTTGTGGTTAGAAGTGCATGAAGAAACGGAACGGG---AGTTCGACAGGA---AAGTCGTTTCGGTTCAAACAATTTGTCCTAAATCAAGAGTCAAAGAGAAAAGCA---GTAGTCACT---------------TGCACTCTACGGGGGCATGTTATGTATAAATTCTTGGAAAAACTTGTTCCGATAATTCACACCCCCCATTATCCAGTCATAAAGCAAAGAAACTCCATCCAATTCCATTTCTCAATGGCCACGACT---TTATCTGGGGAATTTCCGCCAATAAAAGAGAATTTCGAG---ATTTTTGCGCATCTTCGAGGGTTCGATGTGACTATTGTCACTTCAGCCACCACACGAGAGGATACTTTTACTTTGTGGAGTGGC---TTTGAAAGGAAGAAACGGGAATAG
>Ginkgo
ATGTTTATCACACCAAATGGACTCCATTTTCATCACGAAAATGTATTACGTCAAGATCCGTTGCTAAAACCGAATCACGCCAACATCACGGAAGTTCCTAGATCGTGTGAAACAATAGTAGTTCCAAAGGCA------CTCCCA---AATTTGATAATAACAGATAGAGAATTGGCCATGGAGATTTCGCGCGGTCAGAAATTCGTACAG---------GCA---GGTTCGACAGGA---AAGTCGTTTCGATCCGATCAATTTTTTCCCGATCAGGGGTCCGAGAGAGACACAGGATGTGTCAGTAACCTAGCACGACGAAGCCCTCTCCGAGGGCGTATAATGTATAATTCTTCGGACAAAATTTCGGCAATGATGTCTCTTTACAATTCTCCGGTCGAGATACAGAAAAACTCCATCCAATTCCCGATGGAAACGGAG---------TTTTGTGAATCATTTCCGGAACTAGAAGATCATTTCGAG---ATTTCCGAGCATATCCGGGGGTTCGATGTTACCATTGTAACTCCGGCCAACACACGAGATGAGACTTTACCATCGCGGAGCGGC---TTTTTGCAGAAGGATGAGGGGGAT
>Huperzia
ATGTTC---ACTCCAAATAGACTCCGTTTTCATTACGAAAATGTATTACGTCAAGATTCGTTGTTAAAACTTAATCATGCTAACATTATGGAAGTTCCTAGATCATGTGAAATAATAGTAATTCCAAAGGCA---------CCC---TCCGATCTCATAAAAAATGTCAAATTAGCTATGGAGATTGTTTGTGGTCAAGAATTCATACAGACACGAAGCAGA---GGTTCGACAGGA---AAGTCGTTTCGATTCAATAAATTTGTCTTAAGTCCAGAGTCAGAGAGAGACACAGGATATGTCACTTACCTAGCA---CGAAGCACTCTACGAGGACATATCATGTATATTTTCTTGGAAAAACCTGTTACGATAATGTCTTTTTACAATTATCCAGTCAAAATACAAAAAAACTCCATTCAATTATCAATATCAACGGAG---------TTGTTACGATTATTTCCGGAAATACAAAATCATTTCGAG---ATTTTTGAGCATATTCGAGGGTTCCATGTCACTATTGTCACTTCAGCCAACACACTAGATGAGACTATCCTTTCGTGGAGTGGC---TTTTTGCAAAAAGAAGTCTAG---
>Whittieria
ATGTTT---ACTCCAAGTATACTCCGTTTTCATTACGAGAATGTACTGCGCCAGGATTTGTTATTAAAACTTAATCATACCCACATTTCGGAAGTTCCTGAATTATGTGAAATAGTGATAGTTTCAAAGGCA------TGCTCC---AGTTTTCACTCAAAAAAGGGAAAATTAGCTATAGAGAATCCTTGTGGTTAGAAGTGCATGAAGAAACGGAACGGG---AGTTCGACAGGA---AAGTCGTTTCGGTTCAAACAATTTGTCTTAAATCAAGAGTCAAAGAGAAAAGCA---TACGTCACT---------------TGCACTCTACGGGGGCATGTTATGTATAAATTCTTGGAAAAACTTGTTTTGATAATTCCC---CCTCATTATCCAGTCATAAAGCAAAGAAACTCCATCCAATTCCATTTCTCAATGGCCACGACT---TTATCTGGGGAATTTCCGCCAATAAAAGAGAATTTCGAG---ATTTTTGCGCATCTTCGAGGGTTCGATGTGACTATTGCCACTTCAGCCACCACACGAGAGGATACTTTTACTTTGTGGAGTGGC---TTCGAAAGGAAGAAACGGGAATAG
>Goswamia
ATGTTT---ACTCCAAGTATACTCCGTTTCCGTTACGAGAATGTACCGCGCCAGGATTTGTTATTAAAACTTAATCATACCCACGTTTCGGAAGTTCCTGAATTATGTGAAATAATGATAGTTTCAAAGGCA------TGCTCCTCCAGTTTTCACTCAAAAAAGGGAAAATTAGCTATAGAGAATCTTCGTGGTTAGAAGTGCATGAAGAAACGGAACGGG---AGTTCGACAGGA---AAGTCGTTTCGGTTCAAACAATTTGTCTCAAATCAAGAGTCAAAGAGAAAAGCA---TACGTCACT---------------TGCACTCTACGGGGGCATGTTATGTATAAATTCTTGGAAAAAATTGTTTTGATAATTCCC---CCCCATTATCCAGTCACGAAGCAAAGAAACTCCATCCAATTCCATTTCTCAATGGCCACGACT---TTATCTGGGGAATTTCCGCCAATAAAAGAGAATGTAGAG---ATTCTTGCGCATCTTCGAGGGTTCGATGTGACTATTGTCACTTCAGCCACCACACGAGAGGATACTTTTACTTTGTGGAGTGGC---TTTGAAAGGAAGAAACGGGAATAG
>Haukia
ATGTTT---ACTCCAAGTATACTCCGTTTTCATTACGAGAATGTACTGCGCCAGGATTTGTTACTAAAACAACATCATACCCACATTTCGGAAGTTCCTGAATTATGTTCAATAATGATAGTTTCG---GCC---------TCC---AGTTTGAACTCAAAAAAGGGAAAATTAGCTATAGAGAATCTTTGTGGTTAGAAGTGCATGAAGAAACGGAACGGG---AGTTCGACAGGGTTAAAGTCGTTTCGGTTCAAACAATTTTGCAACAATCAAGAGTCAAAGAGAAAAGCA---TACGTCACT---------------TGCACTCTACGGGGGCATGTTATGTATAAATTCTTGGAAAAACTTGTAAAGATAATGAACACCCCCCATTATCCAGTCATAAAGCAAAGAAACTCCATCCAATTCCATTTCTCAATGGCCACGACT---TTATCTGGGGAATTTCCGCCAATAAAAGATAATTTCGAGTCTATTTTTGCGCATCTTCGAGGGTTCGATGTGACTATTGTCACTTCAGCCACCACACGAGAGGATACTTTTACTTTGTGGAGTGGC---TTTGAAAGGAAGAAACGGGAATAG
>Psilotum
ATGTTA---ACCCCAAGTATACTCCGTTTTCATTACGACAATGTCTTACGTCAAGATTTATTGCTGAAACCTGATTATACCCACCCTTCACAAGTACCTAGATCGTGTGGAATAATAATAGTTCCGAAGGCA------CGCTCC---AATTCCAAAACCAAGAATGTCGAATTGGCTATAGAGAATATGAGTGGTCAGAGATGCGTAAAGGAACAAAGCAGA---GGTTCGACACCA---AAGTCGTTCCGATTCAAACAATTCGTCTTGAATCGAGAGTCAGAGAGAAAAGCCGCCTATGTAACTAATTTAGCA---TGAAGCACCCTACGAGGGCACATTATGTATAAATACCTAGAGAAACTCGTCATGATAATTCCT---TTTCATTATCCGGTCGAAATACGGAGAAACTCCATTCAATCGAATTTATCAATGGCCACGACTTTCCTGTTCAAAGAATTTCCGCAAATAAAAGAGAATTTCGAG---ATTTTTGCGTATATTGGAGGGTTCAATGTGACTCTTGTCACTTCGGCCGACACACCAGAGGAGACTTTCATTTCATGGAGCGGC---TTTAGGAGGAAATAA---------
>Rhizoglossum
ATGTTT---ACTCCAAGTATACTCCGTTTTCATTACGAGAATGTACTGCGCCAGGATTTGTTATTAAAACTTAATCATACCCACATTTCGGAAGTTCCTGAATTATGTGAAATAGTGATAGTTTCAAAGGCA------TGCTCC---AGTTTTCACTCAAAAAAGGGAAAATTAGCTATAGAGAATCCTTGTGGTTAGAAGTGCATGAAGAAACGGAACGGG---AGTTCGACAGGA---AAGTCGTTTCGGTTCAAACAATTTGTCTTAAATCAAGAGTCAAAGAGAAAAGCA---TACGTCACT---------------TGCACTCTACGGGGGCATGTTATGTATAAATTCTTGGAAAAACTTGTTTTGATAATTCCC---CCTCATTATCCAGTCATAAAGCAAAGAAACTCCATCCAATTCCATTTCTCAATGGCCACGACT---TTATCTGGGGAATTTCCGCCAATAAAAGAGAATTTCGAG---ATTTTTGCGCATCTTCGAGGGTTCGATGTGACTATTGCCACTTCAGCCACCACACGAGAGGATACTTTTACTTTGTGGAGTGGC---TTCGAAAGGAAGAAACGGGAATAG
>Mankyua
ATGTTC---ACTCCGAGTATACTCCGTTTTCATTACGAAAATGTATTGCGTCAGGATTTGTTACTAAAACCTAATCATACCCATCCTTTGGAAGTTCCTGAATTCTATGAAATAAGAATAGTTTCAAAGGTA------CGCTTC---AATTTCAACTTAAAAAAGGTAAAATTAGCTATAGAGAATCCTCGTGGTCAGAAATGCATGAAGAAATGAAGCGGA---AGTTCGACAGGA---AAGTCGTTTCGGTTCAAACAATTTGTCTTAAATCAAGAGTCAAAGAGAAAAGCA---TACGTCACTTATTTAGCACGA---AGCACTCTACGGGGGCATGTTATGTATAAATCATTGGAAAAACCTGTTTTGATAATTCCT---CCTAATTATCCAGTCATAAGA---AGAAACTCCATCCAATTTCATTTCTCAATGGCCACGACTTTTCTGTTAAGGGAATTTCCGCCAATAAAAGATAATTTCGAG---ATTTTTGCGCATCTTCGAGGGTTCGATGTGACTATTGTCACTTCAGCCACCACACCAGAGGAGACTTTTATTTCGTGGAGTGGCTTCTTCGAAAGGAAGAAACAGGAGTCG
